# Supplementary material for: Fast but not furious: a streamlined selection method for genome-edited cells
Source: Life Sci Alliance. 2021 Apr 26;4(6):e202101051. doi: 10.26508/lsa.202101051 (PMC8127327; doi:10.26508/lsa.202101051)
Supplement: Supplementary file 1 [file LSA-2021-01051_Supplemental_Data_1.zip › SANGER and Deep Sequencing/AFP/140_S140_L001_R1_001.fastq]

@M05620:45:000000000-G6HP7:1:1101:14399:1757 1:N:0:140
CATCCTGACCCTGAAGTACCCCATTGAGCATGGCATCGTCACCAACTGGGACGACATGGAGAAGATCTGGCACCACACCTTCTACAACGAGCTGCGCGTGGCCCCGGAGGAGCACCCAGTGCTGCTGACCGAGGCCCCCCTGAACCCCAAGGCCAACAGAGAGAAGATGACTCAGGTGAGGCTCGGCCGACGCCCGTGCTCCTCCCGTCCTTTCCCCAGTCATTTTCTGCCCGGCTTGTTTTCTGACATTT
+
11>AAFDDFFFFCGBDGFGGGGEFGBDFB1BBAHHHHGHGAEFBGEHHGH0BE/EAFHB1BFCFEAFFGBGHHEGEEGGHHHHHH1F@E//EECBE/EE?ECGEEEGGGCGGGEFHGEHHFFHHGHGGHGGCGGCEG@C@CCC0GHFGCCAEHF?EGGGBC/BFGGFGFFBFBBFBFF0FGFGG@@-A=>?@>@@@@--E/9BFBE?EA?B9B/BBBFBFFBFFFFFBFBFEF-;?@;-:BFFB//99BF/
@M05620:45:000000000-G6HP7:1:1101:17323:1782 1:N:0:140
CATCCTGACCCTGAAGTACCCCATTGAGCATGGCATCGTCACCAACTGGGACGACATGGAGAAGATCTGGCACCACACCTTCTACAACGAGCTGCGCGTGGCCCCGGAGGAGCACCCAGTGCTGCTGACCGAGGCCCCCCTGAACCCCAAGGCCAACAGAGAGAAGATGACTCAGGTGAGGCTCGGCCGACGCCCGTGCTCCTCCCGTCCTTTCCCCAGTCATTTTCTGCCCGGCTTGATTTCTGACATTA
+
3AAABFFFFFFFGGFFGGGGGGGHGFFFFBFGAGGGHGHHHGGHHGHHHEAGE?EEGHHFHGFFHFGFHGHHHGHHFGGHHHHHHHHHGEEEEGFGGGGCGGHHGECGGGGDHHHHGGHGHHHHHHHGGHGDCGCEGG@@CEHHHHGEGGEGHHGGGEBFFGGGGGGGGGFGFFFGGGBC.EEF;=ED?-=?BBBBB.AEBFFFFEDFFDFFFFFFB.D:FB9BFFFFFFFEA--@B-.:BBFF/;/;;B/
@M05620:45:000000000-G6HP7:1:1101:19670:1915 1:N:0:140
CATCCTGACCCTAAGTACCCCATTGAGCATGGCATCGTCACCAACTGGGACGACATGGAGAAGATCTGGCACCACACCTTCTACAACGAGCTGCGCGTGGCCCCGGAGGAGCACCCAGTGCTGCTGACCGAGGCCCCCCTGAACCCCAAGGCCAACAGAGAGAAGATGACTCAGGTGAGGCTCGGCCGACGCCCGTGCTCCTCCCGTCCTTTCCCCAGTCATTTTCTGCCCGGCTTGATTTCTGACATTAG
+
AABBBFFFFFFFFGEGGGGGGGHHHHHHHHHHHFHHGHHHGHGHGHHHHHHGGGGGHHHHEHHGHHGHHHHHGHHHGGHHHHHHHHHGGGGGHHGGGGGGGHHGGGGGGGGHHHHGGGHHHHHHHHGHHGGGGGGGGGGGGHHHHGGDDHGHHGGGGGGGGDAFGFGGGGGGFGGCFGGGGGGFFFFFFFFCFFABDFFFFFFFFFEFFDFFFFFF.AFF/9FFFFFFBFEDACABA;FFFFFFBF/BF9/
@M05620:45:000000000-G6HP7:1:1101:14137:1942 1:N:0:140
CATCCTGACCCTGAAGTACCCCATTGAGCATGGCATCGTCACCAACTGGGACGACATGGAGAAGATCTGGCACCACACCTTCTACAACGAGCTGCGCGTGGCCCCGGAGGAGCACCCAGTGCTGCTGACCGAGGCCCCCCTGAACCCCAAGGCCAACAGAGAGAAGATGACTCAGGTGAGGCTCGGCCGACGCCCGTGCTCCTCCCGTCCTTTCCCCAGTCATTTTCTGCCCGGCTTGATTTCTGACATTT
+
3AAAAFFFFBFFGGGFGGFGGEEGHHHGHHHFHHHHHFGHHGFHGDHHGHHHFGGFGFHHGHAEFGHGHFEHHGHHGGGHHHHGGHHHGGGGGHHGGGGGEGHHGGGGGGGGHHHGGGHHHHHHHHHHHHG?@DFEGGGGGGHHCGDGGGHGHGG.EFFGFFF.CFFGGBBFGFFGFFFFGF?FDFEDBCFFFF;BBDFEFBBFFEDED.9BFBBF..AFFFFFFEFFF/;AAFADBB9BFFFBB//;;B/
@M05620:45:000000000-G6HP7:1:1101:15063:1994 1:N:0:140
CATCCTGACCCTGAAGTACCCGGCTTGATTTCTGACATTAGATCGGAAGAGCACACGTCTGAACTCCAGTCACAGCGATAGATCTCGTATGCCGTCTTCTGCTTGAAAAAAAAAACAAGGTCAGCTGGGGGGCTTTCTTTTTGTAAACAACGAGAAACCTGAAAGAAGCATTTTTTAACTAAGTCCTGCTGAGTCATTCATGAGTTTTTAGCCGCCTTGCTTCTTCTCACAGACTCTCTACTCTCATGCCA
+
1AAAAFFFF1>>AG1E3FGGFEEE?AECG22D22AD1AFGFHGGEEEEA00FGHCCEEAFFEBE1FFGFHEEGBGHG/GAE1F12BBF/F>2G@>EGEBGHF1>>>>F1B////<?//0?<<<<F@C0?C/--@EF/B9B//;B9//;BF???9ABFFFB-//;BBF/;BBFFFB-9B9/BB;/9;99/FBB-/9;/9BF///:9BB/E9/B9-9>-A//;F9//;/9BFF/9AF//FFFEBFFBF/9/;/
@M05620:45:000000000-G6HP7:1:1101:13280:2003 1:N:0:140
CATCCTGACCCTGAAGTACCCCATTGAGCATGGCATCGTCACCAACTGGGACGACATGGAGAAGATCTGGCACCACACCTTCTACAACGAGCTGCGCGTGGCCCCGGAGGAGCACCCAGTGCTGCTGACCGAGGCCCCCCTGAACCCCAAGGCCAACAGAGAGAAGATGACTCAGGTGAGGCTCGGCCGACGCCCGTGCTCCTCCCGTCCTTTCCCCAGTCATTTTCTGCCCGGCTTGATTTCTGACATTA
+
AA>>AFFBF>C>EGGG3FGGCFEFHF1A1EGHHFFFAAFCAEFDAAGHE/00EAEA/BF1F1AB1ABGHG10@>FE//>GGH12@@1FEE>>E@1>EEE///FE@E@CG@EG/<CCE<FHF1GH1GGBFG@<@C@C?C--@C/;/CC?:AC...9C..9/9/EGF9/FFBF00;990/;FGE..9>-;-@=@-9@;@B?A///-/--A--;F////-;99BFFFFFFFF//9A-@>---;FB/9/B/BBB9
@M05620:45:000000000-G6HP7:1:1101:18637:2022 1:N:0:140
ATCTCTATCTCCTAAAAAGGAAGAAAGGGGAGGGAAGATCGGAAGAGCACACGTCTGAACTCCAGTCACAGCGATAGATCTCGTATGCCGTCTTCTGCTTGAAAAAAAAAAATCTGTTATTTTGTTTGACAGAGTGTCTTGTTGAGAACATATGTAGGACATGATTTTTTCCTGCAACAGGGAAAATAAAGTATAATTTTTAAAGATTTATTCTTTAATAAAGGATCTCAAAGCCAGCTTTAGCACAAGGA
+
BBBBBFFFFFFFGGGGGGGG4GG44BGFGG2EGGEHGHHHHGDFEHHGGFFFEFGHGHFGHGHFHGHGHHHGEGHGGHHEHHHGGHHGFEEEHFFHHGHGHAE3DGEGC@G/0@2@>FHHGHFFGFHEHH<1001FGHHHEHFH11F1>GFHHFHGG00<CG0<00DGFDFHF0;C00;/GEE.CF;;C;CB0;B000;CF.;000;CFFBFEFGGEGGF0900.:/://9/;9A.AEB9B///;99....
@M05620:45:000000000-G6HP7:1:1101:13278:2028 1:N:0:140
CATCCTGACCCTGAAGTACCCCATTGAGCATGGCATCGTCACCAACTGGGACGACATGGAGAAGATCTGGCACCACACCTTCTACAACGAGCTGCGCGTGGCCCCGGAGGAGCACCCAGTGCTGCTGACCGAGGCCCCCCTGAACCCCAAGGCCAACAGAGAGAAGATGACTCAGGTGAGGCTCGGCCGACGCCCGTGCTCCTCCCGTCCTTTCCCCAGTCATTTTCTGCCCGGCTTGATTTCTGACATTA
+
CCCCCFFFFFFFGGGGGGGGGGGHHHHHHHHHHHHHHGHHHGHHHGHHHHHHGGGGGHHHHHHHHHHHHHHHHGHHHGGHHHHHHHHHGGGGGHHGGGGGGGHHGGGGGGGGHHHHGGHHHHHHHHHGHHGGGGGGGGGGGGHHHHGGGGHGHHGGGGGGGGGGGGGGGGGGGGGGGGGGGGGGFFFFFFFFFFFFDDFFFFFFFFFFFFFFFFFFFFFFFFFFFFFFFFFFDFFFFFFFFFFFF/FFFF/
@M05620:45:000000000-G6HP7:1:1101:14362:2084 1:N:0:140
AAACCAAGCAGACACTCACCGCTCCCTCGCCACAGGCCAATAGTTTGTCCTCACTGAGTTGGCAACAAGTGGCTGCTGTGGCTGCCATTTTTCTGGTGATGGCCATCAGCTCCGACGAGGTCAGCTGGGGGGCTTTCTTTGTGTAAGCAACGAGAAACCTGAAAGAAGCATTTTTTAACTAAGTCCTGCTGAGTCATTCATGAGTTTTTAGCCGCCTTGCTTCTTCTCACAGACTCTCTACTCTCATGCCA
+
CCCCCCCFCFFFGGGGGGGGGGGGGGHHGGGGGHHHGGHHHHHHHHHHHHHHHHHHHHGHHHHHHHHHHHHHGHGGHHHHHHHGGHHHHHHHHHHHHHHHHHHHHHHHHHHHHGGGGGGGGHHHHHHHGGGGGGGGGGGGGGGGGGFFFFFFFFFFFFFFFFFFFFFFFFFFFFFFAFFFFFFFFFFFFFFFFFFFFFFFFFFFBFFFFFFFFFFFFFFFFFFFFFFFFFFFFFFFFFFFFFFFFFFFFF0
@M05620:45:000000000-G6HP7:1:1101:14368:2106 1:N:0:140
AAACCAAGCAGACACTCACCGCTCCCTCGCCACAGGCCAATAGTTTGTCCTCACTGAGTTGGCAACAAGTGGCTGCTGTGGCTGCCATTTTTCTGGTGATGGCCATCAGCTCCGACGAGGTCAGCTGGGGGGCTTTCTTTGTGTAAGCAACGAGAAACCTGAAAGAAGCATTTTTTAACTAAGTCCTGCTGAGTCATTCATGAGTTTTTAGCCGCCTTGCTTCTTCTCACAGACTCTCTACTCTCATGCCA
+
BB@BBAAFAFFFFGGGGGGGEGEEEGHHGGFFEHGHGFDGHHFHHHHHHFEHGHHGFHFFGGHFHHHHHGGHFFFGHFFGFGHCGHHFHHHHHHHHGHHHHHHHGFFHHFFGHGGGCGGCBGGHHHHHGGGGGDFGGGGGGCFGGGFFFFFF.ADFFFFFFFFFFFFFFFFFFFFFFFFFFFFBFFFFFFFFFBFFFFFFFFFFBFFFFFFBFDFFFFFFFFFFFFFFFFFFFFFFFFFFFFFFFFFBBF9
@M05620:45:000000000-G6HP7:1:1101:12133:2160 1:N:0:140
CATCCTGACCCTGAAGTACCCCATTGAGCATGGCATCGTCACCAACTGGGACGACATGGAGAAGATCTGGCACCACACCTTCTACAACGAGCTGCGCGTGGCCCCGGAGGAGCACCCAGTGCTGCTGACCGAGGCCCCCCTGAACCCCAAGGCCAACAGAGAGAAGATGACTCAGGTGAGGCTCGGCCGACGCCCGTGCTCCTCCCGTCCTTTCCCCAGTCATTTTCTGCCCGGCTTGATTTCTGACATTA
+
AAAAAFFFF1CFGGGDGGGGCCCGHHHHHFFFHHHHGGHHHGFFHGGGHHGGGGGECFFBCFFGHFHFHFHGHAGHHCCFGCFHHHGCE/>EEGEEEEEG?/B/EECGGGGCEHHHGGCGH1FGFHHFHFC-<C-..@@CGGFBGEAA.EHEGHGFEFFFF/AEGGFGGFFBBBFFGFGGGGAF@@EA@=@@-@;@-A-EFFFF/-;EBBBFEB//9B9FBFFFFFFFFFBF9->@<--;BFBFBB/BBF/
@M05620:45:000000000-G6HP7:1:1101:12884:2170 1:N:0:140
AAACCAAGCAGACACTCACCGCTCCCTCGCCACAGGCCAATAGTTTGTCCTCACTGAGTTGGCAACAAGTGGCTGCTGTGGCTGCCATTTTTCTGGTGATGGCCATCAGCTCCGACGAGGTCAGCTGGGGGGCTTTCTTTGTGTAAGCAACGAGAAACCTGAAAGAAGCATTTTTTAACTAAGTCCTGCTGAGTCATTCATGAGTTTTTAGCCGCCTTGCTTCTTCTCACAGACTCTCTACTCTCATGCAA
+
AAAA1A1BAFBFGGGG1BGGAEGGFF0GAEEGEHFHEE//BAFABGHHHFGFEGHFHH1FGFBH1AF/FGEEFFFFH11BBHCFCFCGBGE@G1FFBB@FFCFGG01B11>FF/E/</<<?01BCDHHCCC@;@E/0CFGG;B/9;9FFFF@FFBFFBA/ABBB9/-BF/BBFFF@A/BBF/9FF/9B/FB/A9:/BBBBFB/B;B99A9B/99@-:-B/FFBF9/BB//BF/ABBFFB/BB/BFFBBF/;
@M05620:45:000000000-G6HP7:1:1101:11105:2521 1:N:0:140
AAACCAAGCAGACACTCACCGCTCCCTCGCCACAGGCCAATAGTTTGTCCTCACTGAGTTGGCAACAAGTGGCTGCTGTGGCTGCCATTTTTCTGGTGATGGCCATCAGCTCCGACGAGGTCAGCTGGGGGGCTTTCTTTGTGTAAGCAACGAGAAACCTGAAAGAAGCATTTTTTAACTAAGTCCTGCTGAGTCATTCATGAGTTTTTAGCCGCCTTGCTTCTTCTCACAGACTCTCTACTCTCATGCCA
+
CDCCCBCFCFFFGGGGGGGGGGGGGGHHGGGGGHHHGGHHHHHHHHHHHHHHHHHHHHGHHGHHHHHHHHHHGHGGHHHGHHHGGHHHHHHHHHHHHHGHHHHHHHHHHHHHHGGGGGGGEHHHHHHHGGGGGGGGGGGGGFGGGGFFFFFFFFFFFFFFFFFFFFFFFFFFFFFFFFFFFFFFFFFFFFFFFBFFFFFHFFFFFFFFFFFFFFFFFFFFFFFFFFHFFFFFFFFFFFFFFFFFFFFFFF9
@M05620:45:000000000-G6HP7:1:1101:13983:2544 1:N:0:140
TACCTGTACTGGGGAAGCAATCGCCATTCCTACCCTAAAGATCGGAAGAGCACACGTCTGAACTCCAGTCACAGCGATAGATCTCGTATGCCGTCTTCTGCTTGAAAAAAAAAACCACAGCCCTCTGAGGTTATTTTTCATCGGTAACCCAGACACAATGATCCGATGACTGGTGCGAAACTATCATAGTAAATCAATCACCATTTTATTACAGTTATCTTTCATCAAACACAATTCCTCCTCTAAATACC
+
BBBBBFFFFFFFGGGGGGGGGGGGGGGHHHFHHHGHHHHHGHHHGGGGGHEHCGHGGHHGHFFDFGHFHFHHHHHEEHEGBG4BGHFAFGHGEGGHGHHHFHHFFHHHEGC@CC/?<//@///2?<211/0????F1101111.<..<1<.><.C/<<0000=<.C.C00;0.:::-:-:-0000;000000000;0;CF/90900;0B0000090;000;0;/;:/;/:.:..:9/;F/B.;//////:;
@M05620:45:000000000-G6HP7:1:1101:10920:2626 1:N:0:140
AAACCAAGCAGACACTCACCGCTCCCTCGCCACAGGCCAATAGTTTGTCCTCACTGAGTTGGCAACAAGTGGCTGCTGTGGCTGCCATTTTTCTGGTGATGGCCATCAGCTCCGACGAGGTCAGCTGGGGGGCTTTCTTTGTGTAAGCAACGAGAAACCTGAAAGAAGCATTTTTTAACTAAGTCCTGCTGAGTCATTCATGAGTTTTTAGCCGCCTTGCTTCTTCTCACAGACTCTCTACTCTCATGCCA
+
CCCCCBCFCFFFGGGGGGGGGGGGGGHHGGGGGHHHGGHHHHHHHHHHHHHHHHHHHHHHHHHHHHHHHHHHGHGGHHHHHHHGGHHHHHHHHHHHHHHHHHHHHHHHHGHHHGGGGGGGDHHHHHHHGGGGGGGGGGGGGGGGGGFFFFFFFFFFFFFFFFFFFFFFFFFFFFFFFFFFFFFFFFFFFFFFFFFFFFFFFFFFFFFFFFFFFFFFFFFFFFFFFFFFFFFFFFFFFFFFFFFFFFFFFFB
@M05620:45:000000000-G6HP7:1:1101:10907:2640 1:N:0:140
AAACCAAGCAGACACTCACCGCTCCCTCGCCACAGGCCAATAGTTTGTCCTCACTGAGTTGGCAACAAGTGGCTGCTGTGGCTGCCATTTTTCTGGTGATGGCCATCAGCTCCGACGAGGTCAGCTGGGGGGCTTTCTTTGTGTAAGCAACGAGAAACCTGAAAGAAGCATTTTTTAACTAAGTCCTGCTGAGTCATTCATGAGTTTTTAGCCGCCTTGCTTCTTCTCACAGACTCTCTACTCTCATGCCA
+
CCBCCBCFCFFFGGGGGGGGGGGGGGHHGGGGGHHHGGHHHHHHHHHHHHHHHHHHHHGGHHHGHHHHHHHHGHGGHHHHHHHGGHHHHHHHHHHHHHHHHHHHHHHHHHHHHGGGGGGGGHHHHHHHGGGGGGGGGGGGGGGGGGFFFFFFFFFFFFFFFFFFFFFFFFFFFFFFFFFFFFFFFFFFFFFFFFFFFFFFFFFFFFFFFFFFFFFFFFFFFFFFFFFFFFFFFFFFFFFFFFFFFFFFFFB
@M05620:45:000000000-G6HP7:1:1101:19324:2704 1:N:0:140
AAACCAAGCAGACACTCACCGCTCCCTCGCCACAGGCCAATAGTTTGTCCTCACTGAGTTGGCAACAAGTGGCTGCTGTGGCTGCCATTTTTCTGGTGATGGCCATCAGCTCCGACGAGGTCAGCTGGGGGGCTTTCTTTGTGTAAGCAACGAGAAACCTGAAAGAAGCATTTTTTAACTAAGTCCTGCTGAGTCATTCATGAGTTTTTAGCCGCCTTGCTTCTTCTCACAGACTCTCTACTCTCATGCCA
+
CCDCDDDFCFFFGGGGGGGGGGGGGGHHGGGGGHHHGGHHHHHHHHHHHHHHHHHHHHHHHHHHHHHHHHHHGHGGHHHHHHHGGHHHHHHHHHHHHHHHHHHHHHHHHHHHHGGGGGGGDHHHHHHHGGGGGGGGGGGGGGGGGGFFFFFFFFFFFFFFFFFFFFFFFFFFFFHFFFFHFFFFFFHFFFFFFFFFFFFHFFFFFFFFFFFFFFFFFFFFHFHFFFFFFFFFFFFFFFFFFFFFFFFFFFB
@M05620:45:000000000-G6HP7:1:1101:15753:2727 1:N:0:140
CATCCTGACCCTGAAGTACCCCATTGAGCATGGCATCGTCACCAACTGGGACGACATGGAGAAGATCTGGCACCACACCTTCTACAACGAGCTGCGCGTGGCCCCGGAGGAGCACCCAGTGCTGCTGACCGAGGCCCCCCTGAACCCCAAGGCCAACAGAGAGAAGATGACTCAGGTGAGGCTCGGCCGACGCCCGTGCTCCTCCCGTCCTTTCCCCAGTCATTTTCTGCCCGGCTTGATTTCTGACATTA
+
DCCDDFFFFFFFGGGGGGGGGGGHHHHHHHHHHHHHHGHHHGHHHGHHHHHHGGGGGHHHHHHHHHHHHHHHHGHHHGGHHHHHHHHHGGGGGHHGGGGGGGHHGGGGGGGGHHHHGGHHHHHHHHHHHHGGGGGGGGGGGGHHHHGGGGHGHHGGGGGGGGGGGGGGGGGGGGGGGGGGGGGGFFFFFFFFFFFFBDFFFFFFFFFEFFDFFFFFFFFFFFFFFFFFFFFFFCFFFF:FFFFFFBFFFF0
@M05620:45:000000000-G6HP7:1:1101:15748:2747 1:N:0:140
CATCCTGACCCTGAAGTACCCCATTGAGCATGGCATCGTCACCAACTGGGACGACATGGAGAAGATCTGGCACCACACCTTCTACAACGAGCTGCGCGTGGCCCCGGAGGAGCACCCAGTGCTGCTGACCGAGGCCCCCCTGAACCCCAAGGCCAACAGAGAGAAGATGACTCAGGTGAGGCTCGGCCGACGCCCGTGCTCCTCCCGTCCTTTCCCCAGTCATTTTCTGCCCGGCTTGATTTCTGACATTA
+
CBCCCFFFFFFFGGGGGGGGGGGHHHHHHHHHHHHHHGHHHGHHHGHHHHHHGGGGGHHHHHHHHHHHHHHHHGHHHGGHHHHHHHHHGGGGGHHGGGGGGGHHGGGGGGGGHHHHGGHHGHHHHHHHHHGGGGGGGGGGGGGHHHGGGGHGHHGGGGGGGGGGGGGGGGGGGGGGGGGGGGGGFFFFCFFFFFFFBDDFFFFFFFFFDFFFFFFFFFFFFFFFFFFFFFFFFFFFFAAFFFFFF9:FFF0
@M05620:45:000000000-G6HP7:1:1101:21267:2777 1:N:0:140
CATCCTGACCCTGAAGTACCCCATTGAGCATGGCATCGTCACCAACTGGGACGACATGGAGAAGATCTGGCACCACACCTTCTACAACGAGCTGCGCGTGGCCCCGGAGGAGCACCCAGGGCTGCTGACCGAGGCCCCCCTGAACCCCAAGGCCAACAGAGAGAAGATGACTCAGGTGAGGCTCGGCCGACGCCCGTGCTACTCCCGTCCTTTCCCCAGTCTTTTTCTGCCGCGCTTGATTTCTGACATTT
+
>A1A11DFF1>1BEF1FFGGBE1EGHGBC1110BFGFEHHE01BF?0FFECC/EG??B01BFF0F1F2D110B/BG/>AFGG@BGDE1//?/AFFEE>EE@?GEG@CCCB?/<FGHFEE/?AFC/<G100>----..-<:-:/:C.:C...;...C.A9/;CA./CFBFF09009BCFGF-AEA@--------;9-;-:-/;///--;B-BBBB//--9///:BBFF//9F----;A--9/9BB/;/BF//
@M05620:45:000000000-G6HP7:1:1101:21283:2782 1:N:0:140
CATCCTGACCCTGAAGTACCCCATTGAGCATGGCATCGTCACCAACTGGGACGACATGGAGAAGATCTGGCACCACACCTTCTACAACGAGCTGCGCGTGGCCCCGGAGGAGCACCCAGTGCTGCTGACCGAGGCCCCCCTGAACCCCAAGGCCAACAGAGAGAAGATGACTCAGGTGAGGCTCGGCCGACGCCCGTGCTCCTCCCGTCCTTTCCCCAGTCATTTTCTGCCCGGCTTGATTTCTGACATTT
+
BBBCCFFFFFFFGGGGGGGGGGGHHHHHHHHHHHHHHGHHHGHHHGHHHHHHGGGGGHGGHHHHHHHHHFHHHGHHHGGHHHHHHHHHGGGGGGHGGGGGGGHHGGGCGGDGHHHHGGHHHHHHHHHGHHGGGGGGGGGGGGFGHHGGDGHGHHGGGGGEFFFGGGFGGGGGGGGGGGFGGGGGFFFFFDFFFFFFFFFEFFFFFFFFFFFFFFFFF/AFFBFFFFFFFFFEA;-@@-;;BFFFF00BBF0
@M05620:45:000000000-G6HP7:1:1101:11900:2783 1:N:0:140
AAACCAAGCAGACACTCACCGCTCCCTCGCCACAGGCCAATAGTTTGTCCTCACTGAGTTGGCAACAAGTGGCTGCTGTGGCTGCCATTTTTCTGGTGATGGCCATCAGCTCCGACGAGGTCGGCTGGGGGGCTTTCTTTGTGTAAGCAACGAGAAACCTGAAAGAAGCATTTTTTAACTAAGTCCTGCTGAGTCATTCATGAGTTTTTAGCCGCCTTGCTTCTTCTCACAGACTCTCTACTCTCATGCCT
+
1AAAAAA1>BCBCBFGCG1F00EAE00BEEEEF0FG/AEA1EFDGHHH2D21B/FD1FDF111FH/0FHGHHGF//E@BB>/FA/EEGDFGFHGF1FBF22@>FGFE>FBFHEE@EGCCGCG/>@FCGGGG?AGGGFFFFBFFF/BBFFF-99AABFBFFFFF/:BFF9FFFFFF;-/;/;BFFB/:B/FFE?B/BFFFFBFFFFFBFA-BB/B?@FFFFFF/:BFF/;9;//-;:FFFFFFFFBBBFF//
@M05620:45:000000000-G6HP7:1:1101:11893:2801 1:N:0:140
AAACCAAGCAGACACTCACCGCTCCCTCGCCACAGGCCAATAGTTTGTCCTCACTGAGTTGGCAACAAGTGGCTGCTGTGGCTGCCATTTTTCTGGTGATGGCCATCAGCTCCGACGAGGTCAGCTGGGGGGCTTTCTTTGTGTAAGCAACGAGAAACCTGAAAGAAGCATTTTTTAACTAAGTCCTGCTGAGTCATTCATGAGTTTTTAGCCGCCTTGCTTCTTCTCACAGACTCTCTACTCTCATGCCA
+
3A>AAAAFBFFBFFGFGFGFECEEEFHGGGGGFGFHEGHDHFGFGGHFGGHHHHHHHFHFFFFGHFGHFFHHGHEGHGGFG1FFGFFGFGHGGHHHGHFFFFFGGHHHHGGHFGGGGEDC<BCGHGHHGGGGGGGGFGGGGGGGGFFFFFFBFFFFFFFFFFFFFBFFFFFFFFFBFFFFFFFFFBFFFFFFFFFFFFFFFFFFFFFFFEBFFF?BFFFFFFFFFFFFFBFFFFF/FFFFFFFFFFFFFF/
@M05620:45:000000000-G6HP7:1:1101:11366:2814 1:N:0:140
AAACCAAGCAGACACTCACCGCTCCCTCGCCACAGGCCAATAGTTTGTCCTCACTGAGTTGGCAACAAGTGGCTGCTGTGGCTGCCATTTTTCTGGTGATGGCCATCAGCTCCGACGAGGTCAGCTGGGGGGCTTTCTTTGTGTAAGCAACGAGAAACCTGAAAGAAGCATTTTTTAACTAAGTCCTGCTGAGTCATTCATGAGTTTTTAGCCGCCTTGCTTCTTCTCACAGACTCTCTACTCTCATGCCA
+
CBCCCCBFCFFFGGGGGGGGGGGGGGHHGGGGGHHHGGHHHHHHHHHHHHHHHHHHHHHHHHHHHHHHHHHHGHGGHHHHHHHGGHHHHHHHHGHHHHHHHHHHHHHHHHHHHGGGGGGGGGHHHHHHGGGGGGGGGGGGGGGGGGFFFFFFFFFFFFFFFFFFFFFFFFFFFFFFFFFFFFFFFFFFFFFFFFFFFFFFFFFFFFFFFFFFFFFFFDFFFFFFFFFFFFFFFFFFFFFFFFFFFFFFFFB
@M05620:45:000000000-G6HP7:1:1101:16351:2844 1:N:0:140
CATCCTGACCCTGAAGTACCCCATTGAGCATGGCATCGTCACCAACTGGGACGACATGGAGAAGATCTGGCACCACACCTTCTACAACGAGCTGCGCGTGGCCCCGGAGGAGCACCCAGTGCTGCTGACCGAGGCCCCCCTGAACCCCAAGGCCAACAGAGAGAAGATGACTCAGGTGAGGCTCGGCCGACGCCCGTGCTCCTCCCGTCCTTTCCCCAGTCATTTTCTGCCCGGCTTGATTTCTGACATTT
+
BBBBBFFFFFFFGGGGGGGGGGGHHHHHHHHHHHHHHGHHHGHHHGHHHHHHGGGGGHHHHHHHHHHHHHHHHGHHHGGHHHHHHHHHGGGGGHHGGGGGGGHHGGGGGGGGHHHHGGHGHHHHHHHGHHGGGGGGGFGGGGHHHHGGGGHGHHFGGGGGGBE9CFFGGGGGGGGGGGGGGGGGFFFFFDFFFFFFDFFFFFFFFFD;DFDFFFFFFFFFFFFFFFFFFFFFFBFFFF.FFFFFF9FBFF/
@M05620:45:000000000-G6HP7:1:1101:16369:2846 1:N:0:140
CATCCTGACCCTGAAGTACCCCATTGAGCATGGCATCGTCACCAACTGGGACGACATGGAGAAGATCTGGCACCACACCTTCTACAACGAGCTGCGCGTGGCCCCGGAGGAGCACCCAGTGCTGCTGACCGAGGCCCCCCTGAACCCCAAGGCCAACAGAGAGAAGATGACTCAGGTGAGGCTCGGCCGACGCCCGTGCTCCTCCCGTCCTTTCCCCAGTCATTTTCTGCCCGGCTTGATTTCTGACATTT
+
BAABBFFFFFFFGGFGGGGGGGGHHHHHHHHHHHHHHGHHHGHHHGHHHHHHGGGGGHHHHGHFHFHHHGHHHGHHHGGHHHHHHHHHGFGGGHFGGGEEGGHHCGGDFFGGHHHHGGHHGGHHHHHHHHGGGGGGGGGGGGHGHHGGG.GGHHGGFGGGGGGEFGBFFBFGGGGGGGGGGGGGFAEDBBFFFFCA;ADEFFFFFFD.9D.BFFFFFFFFFFFFFFFFFEFAA=9BF99;:BFFF/:BFF9
@M05620:45:000000000-G6HP7:1:1101:16337:2858 1:N:0:140
CATCCTGACCCTGAAGTACCCCATTGAGCATGGCATCGTCACCAACTGGGACGACATGGAGAAGATCTGGCACCACACCTTCTACAACGAGCTGCGCGTGGCCCCGGAGGAGCACCCAGTGCTGCTGACCGAGGCCCCCCTGAACCCCAAGGCCAACAGAGAGAAGATGACTCAGGTGAGGCTCGGCCGACGCCCGTGCTCCTCCCGTCCTTTCCCCAGTCATTTTCTGCCCGGCTTGATTTCTGACATTA
+
BABBBFFFFFFF4GGGGGGGGGGHHHHGHHHHHHHHHGHHHGHHHGHHHHHHGGGGGHHHHHHHHHHHHHHHHGFHHFGHHHHHHHHHGGGGGHHGGGGGGGHHGGGGGGGGHHHHGGHHHHHHHHHHHHGGGGGGGGGGGGHHHHGGDGHGHHGGGGGFBBFGGGGGGGGGGGGFGGGGGGGGFFFFAFFFFFFA@9AEBFFFFFFFFFFFFFFFFFF/BFFFFFFFFFFFFCFFFFAFFFBFFFFFFF/
@M05620:45:000000000-G6HP7:1:1101:16361:2867 1:N:0:140
CATCCTGACCCTGAAGTACCCCATTGAGCATGGCATCGTCACCAACTGGGACGACATGGAGAAGATCTGGCACCACACCTTCTACAACGAGCTGCGCGTGGCCCCGGAGGAGCACCCAGTGCTGCTGACCGAGGCCCCCCTGAACCCCAAGGCCAACAGAGAGAAGATGACTCAGGTGAGGCTCGGCCGACGCCCGTGCTCCTCCCGTCCTTTCCCCAGTCATTTTCTGCCCGGCTTGATTTCTGACATTT
+
CCCCCFFFFFFFGGGGGFGGGGGHHHHHHHHHHHHHHGHHGGHHHGHHHHHHGGGGGHHHHHHHHHHHHHHHHGGHHGGHHHHHHHHHGGGGGHGGGGGGGGHHGGGGGGGGHHHHGGHGHHHHHHHHHHGGGGGGGGGGGGHHHHGGGGHGHHGGGGGGGGGGGGGFGGGGGGGGGGGFGFGGFFFFFFFFFFFFBFFFFFFFFFA:DFDFFFFFFFDFFFFFFFFFFFFFDFFFFFFFFFFFFFFFFF/
@M05620:45:000000000-G6HP7:1:1101:13335:2965 1:N:0:140
CATCCTGACCCTGAAGTACCCCATTGAGCATGGCATCGTCACCAACTGGGACGACATGGAGAAGATCTGGCACCACACCTTCTACAACGAGCTGCGCGTGGCCCCGGAGGAGCACCCAGTGCTGCTGACCGAGGCCCCCCTGAACCCCAAGGCCAACAGAGAGAAGATGACTCAGGTGAGGCTCGGCCGACGCCCGTGCTCCTCCCGTCCTTTCCCCAGTCATTTTCTGCCCGGCTTGATTTCTGACATTA
+
CBCCCFFFFFFFGGGGGGGGGGGHHHHHHHHHHHHHHGHHHGHHHGHGHHHHGGGGGHHHHHHHHHHHHHHHHGHHHGGHHHHHHHHHGGGGGGHGGGEFGGHHGGGGGGGGHGHHGGHFGHHHHHHHHHGGGGGGGGGGGGHHHHGGGGHGHHGGGGGGGFGGGGGFGGGGGGGGFGGGGGGGFFFFFFFFFFFF@DFFFFFFFFFFFFFFFFFFFFDFFFFFFFFFFFFFDFAFFFFFFFFFF:BFFF0
@M05620:45:000000000-G6HP7:1:1101:13316:2968 1:N:0:140
CATCCTGACCCTGAAGTACCCCGTTGAGCATGGCATCGTCACCAACTGGGACGACATGGAGAAGATCTGGCACCACACCTTCTACAACGAGCTGCGCGTGGCCCCGGAGGAGCACCCAGTGCTGCTGACCGAGGCCCCCCTGAACCCCAAGGCCAACAGAGAGAAGATGACTCAGGTGAGGCTCGGCCGACGCCCGTGCTCCTCCCGTCCTTTCCCCAGTCATTTTCTGCCCGGCTTGATTTCTGACATTA
+
BBBBBFFFFFFFGGGGGGGGGE2AG24BA4FD22GFH?GG2E3322B3FGAG?EE01B23BGHB3AG5FFHHHAB1?1>FG@GDDDDFE1EG1GF>>>><EEF//B/BC@E//FFGDGHGHHHHHHHHHHGGGGGGGGGGGGHHHHGGGGHGGGGGGGGGGGGGGGGGGGGGGGGGGGGGGFFFBBFFB?BBBBBB@AAFFFFFFFFFFFFFFFFFFFFFFFFFFFFFFFFFFBBBB<AFFFFFF/;FFF/
@M05620:45:000000000-G6HP7:1:1101:12265:2993 1:N:0:140
AAACCAAGCAGACACTCACCGCTCCCTCGCCACAGGCCAATAGTTTGTCCTCACTGAGTTGGCAACAAGTGGCTGCTGTGGCTGCCATTTTTCTGGTGATGGCCATCAGCTCCGACGAGGTCAGCTGGGGGGCTTTCTTTGTGTAAGCAACGAGAAACCTGAAAGAAGCATTTTTTAACTAAGTCCTGCTGAGTCATTCATGAGTTTTTAGCCGCCTTGCTTCTTCTCACAGACTCTCTACTCTCATGCCA
+
BCBCCCCFCFFFGGGGGGGGGGGGGGHHGGGGGHHHGGHHHHHHHHHHHHHHHHHHHHHHHHHHHHHHHHHHGHGGHHHHHHHGGHHHHHHHHHHHHHHHHHHHHHHHHHHHHGGGGGGGFHHHHHHHGGGGGGGGGGGGGGGGGGFFFFFFFFFFFFFFFFFFFFFFFFFFFFFFFFFFFFFFFFFFFFFFFFFFFFFFFFFFFFFFFFFFFFFFFFFFFFFFFFFFFFFFFFFFFFFFFFFFFFFFFFB
@M05620:45:000000000-G6HP7:1:1101:20274:3022 1:N:0:140
AAACCAAGCAGACACTCACCGCTCCCTCGCCACAGGCCAATAGTTTGTCCTCACTGAGTTGGCAACAAGTGGCTGCTGTGGCTGCCATTTTTCTGGTGATGGCCATCAGCTCCGACGAGGTCAGCTGGGGGGCTTTCTTTGTGTAAGCAACGAGAAACCTGAAAGAAGCATTTTTTAACTAAGTCCTGCTGAGTCATTCATGAGTTTTTAGCCGCCTTGCTTCTTCTCACAGACTCTCTACTCTCATGCCA
+
CCCCCCCFCFFFGGGGGGGGGGGGGGHHGGGGGHHHGGHHHHHHHHHHHHHHHHHHHHHHHHHHHHHHHFHHGHGGHHHHHHHGGHHHHHHHHHHHHHHGHHHHGHHHHHHHHGGGGGGGGHHHHHHHGGGGGGGGGGGGGGGGGGFFFFFFFFFFFFFFFFFFFFFFFFFFFFFFFFFFFFFFFFFFFFFFFFFFFFFFFFFFFFFFFFFFFFFFFFFFFFFFFFFFFFFFFFFFFFFFFFFFFFFFFFB
@M05620:45:000000000-G6HP7:1:1101:15873:3079 1:N:0:140
AAACCAAGCAGACACTCACCGCTCCCTCGCCACAGGCCAATAGTTTGTCCTCACTGAGTTGGCAACAAGTGGCTGCTGTGGCTGCCATTTTTCTGGTGATGGCCATCAGCTCCGACGAGGTCAGCTGGGGGGCTTTCTTTGTGTAAGCAACGAGAAACCTGAAAGAAGCATTTTTTAACTAAGTCCTGCTGAGTCATTCATGAGTTTTTAGCCGCCTTGCTTCTTCTCACAAACTCTCTACTCTCATGCCA
+
AABBBABFBFFFGGGGGGGGGGGGGGHHGGFGGHHHGGGHHHHHHHHHHHHHHHHHHHHHHHHHHHHHHGHHGHGFHHHHHHHGGHHHHHHHHHHHGHFHHHHHHHHHHHHHHGGEGEGGGGHHHHHHGGGGGGGGGGGGGGGGGGFFFFFFFFFFFFFFFBFFFFFFFFFFFFFFFFFFFFFFFFFFFFFFFFFFFFFFFFFFFFFFFFFFFFFFFFFFFFFFFFFFFFF/AEFFFFFFFFFFBFFFFFF
@M05620:45:000000000-G6HP7:1:1101:15857:3090 1:N:0:140
AAACCAAGCAGACACTCACCGCTCCCTCGCCACAGGCCAATAGTTTGTCCTCACTGAGTTGGCAACAAGTGGCTGCTGTGGCTGCCATTTTTCTGGTGATGGCCATCAGCTCCGACGAGGTCAGCTGGGGGGCTTTCTTTGTGTAAGCAACGAGAAACCTGAAAGAAGCATTTTTTAACTAAGTCCTGCTGAGTCATTCATGAGTTTTTAGCCGCCTTGCTTCTTCTCACAGACTCTCTACTCTCATGCCA
+
CCCCCCCFCFFFGGGGGGGGGGGGGGHHGGGGGHHHGGHHHHHHHHHHGHHHHHHHHHGGHHHGGHHHHHHHGGFFHHGHHHHGGHHHHHHHHHHHHHGHHHHHHHHHHHHHHGGGGFGGGHGHHHHHGGGGGGGGGGGGGGGGGGFFFFFFFFFFFFFFFBFFFFFFFFFFFFFFFFFFFFFFFFFFFFFFFFFFFFFFFFFFBFFFFFFFFFFFFFFFFFFFFFFFFFFFFFFFFFFFFFFFFFFFFFB
@M05620:45:000000000-G6HP7:1:1101:15876:3105 1:N:0:140
AAACCAAGCAGACACTCACCGCTCCCTCGCCACAGGCCAATAGTTTGTCCTCACTGAGTTGGCAAAAAGGGGCTGCTGTGGCTGCCATTTTTCTGGTGAGGGCCATCAGCTCCGACGAGGTCAGCTGGGGGGCTTTCTTTGTGTAAGCAACGAGAAACCTGAAAGAAGCATTTTTTAACTAAGTCCTGCTGGGTCATTCATGAGTTTTTACCCGCCTTGCTTCTTCTCACAGACTCTCTACTCTCATGCCC
+
AA@AABBFCFFFGGGGGGGGGGGGGFHHGGGGGHHHGGGHHGHHHHHHHDBF3AB53FGHHGFGB1B1?1B0?E11@GFH2GCAFFFGHHHGHHH3@?30B?ED/CFE?FFGB/<<</B//@C22>FGGGG--@EB/FFF9/;BB99/;B.-..:A9F.BAFF//;9/B9BFFFFCFFB/B//;B//99;//://.;9;/9//FFFFF../;/9C99AB/FBBFFF//::///9///://9/99//9/;9/
@M05620:45:000000000-G6HP7:1:1101:14967:3167 1:N:0:140
CATCCTGACCCTGAAGTACCCCATTGAGCATGGCATCGTCACCAACTGGGACGACATGGAGAAGATCTGGCACCACACCTTCTACAACGAGCTGCGCGTGGCCCCGGAGGAGCACCCAGTGCTGCTGACCGAGGCCCCCCTGAACCCCAAGGCCAACAGAGAGAAGATGACTCAGGTGAGGCTCGGCCGACGCCCGTGCTCCTCCCGTCCTTTCCCCAGTCATTTTCTGCCCGGCTTGATTTCTGACATTA
+
BBBBBFFFFFFFGFFGGGGGGGFHHHFGHAGHHHHHHGHHDFHF2EGHHGGHCGGGGHGF2AAGFGHHGHHHHGHHGGGHHHHHHHBHFEFGGGHGGGGG?EEGGGGGGG?DHHHHG/CGFGHHHHHHGHGGGGGGGFGGGGHFGHGGG.GEHHFGFFGGF/A9CF/CFCFGGGGFFFFGEE?F>CEFFFFCDFFC@DDFFFFFFFFEFFFFFFFFFF./BBFFBFFFFFFFFF9BFF.FFBFFFBBBFF/
@M05620:45:000000000-G6HP7:1:1101:14980:3184 1:N:0:140
CATCCTGACCCTGAAGTACCCCATTGAGCATGGCATCGTCACCAACTGGGACGACATGGAGAAGATCTGGCACCACACCTTCTACAACGAGCTGCGCGTGGCCCCGGAGGAGCACCCAGTGCTGCTGACCGAGGCCCCCCTGAACCCCAAGGCCAACAGAGAGAAGATGACTCAGGTGAGGCTCGGCCGACGCCCGTGCTCCTCCCGTCCTTTCCCCAGTCATTTTCTGCCCGGCTTGATTTCTGACATTA
+
CCDDDFFFFFFFGGGGGGGGGGGHHHHHHHHHHHHHHGHHHGHHHGHHHHHHGGGGGHHHHHHHHHHHHHHHHGHHHGGHHHHHHHHHGGGGGHHGGGGGGGHHGGGGGGGGHHHHGGHHHHHHHHHHHHGGGGGGGGGGGGHHHHGGGGHGHHGGGGGGGGGGGGGGGGGGGGGGGGGGGGGGFFFFFFFFFFFFFFFFFFFFFFFFFFFFFFFFFFFFFFFFFHFFFFFFFFFFFFFFFFFFFFBFFF0
@M05620:45:000000000-G6HP7:1:1101:11192:3203 1:N:0:140
CATCCTGACCCTGAAGTACCCCATTGAGCATGGCATCGTCACCAACTGGGACGACATGGAGAAGATCTGGCACCACACCTTCTACAACGAGCTGCGCGTGGCCCCGGAGGAGCACCCAGTGCTGCTGACCGAGGCCCCCCTGAACCCCAAGGCCAACAGAGAGAAGATGACTCAGGTGAGGCTCGGCCGACGCCCGTGCTCCTCCCGTCCTTTCCCCAGTCATTTTCTGCCCGGCTTGATTCTGACATTAG
+
CCDDDFFFFFFFGGGGGGGGGGGHHHHHHHHHHHHHHGHHGGHHHGHHHHHHGGGGGHHHHHHHGHHHHHHHHGHHHGGHHHHHHHHHGGGGGHHGGGEGGGHHGGGGGGGGHHHHGGHHHHHHHHHHHHGGGGGGGGGGGGHHHHGGGGHGHHGGGGGGGGGGFGGGGGGGGGGGGGGGGGGGFFEFDFFFFFFF@FFFFFFFFFDEFFFFFFFFFFFFFFFFFFFHFFFFFFFFFF.FFFFFBFFFFF:
@M05620:45:000000000-G6HP7:1:1101:11216:3206 1:N:0:140
CATCCTGACCCTGAAGTACCCCATTGAGCATGGCATCGTCACCAACTGGGACGACATGGAGAAGATCTGGCCCCACACCTTCTACAACGAGCTGCGCGTGGCCCCGGAGGAGCACCCAGTGCTGCTGACCGAGGCCCCCCTGAACCCCAAGGCCAACAGAGAGAAGATGACTCAGGTGAGGCTCGGCCGACGCCCGTGCTCCTCCCGTCCTTTCCCCAGTCATTTTCTGCCCGGCTTGATTCTGACATTAG
+
B@BABFFFCFFFGGFGGEGGGGEHGBFGHFHFC4CFF2F2FEFFEGGB3GGHEEGGEHGGHGEFFGH55D311>EEGGGGEHB@GDD3EFFGECGGGGGC//GHC@C@<CBA/FGFDFF1?GBGH1FFHCA@DCCEFGGG-CCGHHGGDACEGGGGGGFGFFDEFGFFB9BFGGFGFGGGGFFFAAEDF-9BFFFF-9D.BFFFFFD9AD?/BFFFFF9/;///B/BBF9BA.>=-@DF/9//;/9/9B//
@M05620:45:000000000-G6HP7:1:1101:11195:3224 1:N:0:140
CATCCTGACCCTGAAGTACCCCATTGAGCATGGCATCGTCACCAACTGGGACGACATGGAGAAGATCTGGCACCACACCTTCTACAACGAGCTGCGCGTGGCCCCGGAGGAGCACCCAGTGCTGCTGACCGAGGCCCCCCTGAACCCCAAGGCCAACAGAGAGAAGATGACTCAGGTGAGGCTCGGCCGACGCCCGTGCTCCTCCCGTCCTTTCCCCAGTCATTTTCTGCCCGGCTTGATTCTGACATTAG
+
CCCCCFFFFFFFGGGGGGGGGGGHHHHHHHHHHHHHHGHHHGHHHGHHHHHHGGGGGHHHHHHHHHHHHHHHHGHHHGGHHHHHHHHHGGGGGHHGGGFGGGHHGGGGGGGGHHHHGGHGHHHHGHHHHHGGGGGGGGGGGGHHHHGGGGHGHHGGGGGGGGGGGGGFGGGGGGGGGGGGGFEGFFFFFFFFFFFFFFFFFFFFFFFFFFFFFFFFFFFFFFFFFFFFFFFFFFFFFFFFFFFFBF0FFB;
@M05620:45:000000000-G6HP7:1:1101:22483:3250 1:N:0:140
CATCCTGACCCTGAAGTACCCCATTGAGCATGGCATCGTCACCAACTGGGACGACATGGAGAAGATCTGGCACCACACCTTCTACAACGAGCTGCGCGTGGCCCCGGAGGAGCACCCAGTGCTGCTGACCGAGGCCCCCCTGAACCCCAAGGCCAACAGAGAGAAGATGACTCAGGTGAGGCTCGGCCGACGCCCGTGCTCCTCCCGTCCTTTCCCCAGTCATTTTCTGCCCGGCTTGATTTCTGACATTA
+
CCCCCFFFFFFFGGGGGGGGGGGHHHHHHGHHHGHHHGHHHGHHHGHHHHHHGGGGGHHFHHHHHHHHHHGFHGHHFGGHHHHHHHGHGGGGGHHGGGGGGGHHGGGGGGGGHHHHGGHHFHHHHHHGHHGGGGGGGGGGGGHHHHGGGGHGHHGGGGGGFGGGGGGGEGGGGGGGGGGGGGGGFFFFFFFFFFFFBFFFFFFFFFFFFFFFFFFFFFFFFFFFFFFFFFFFFFFFFF.BFFFFFFFFFF0
@M05620:45:000000000-G6HP7:1:1101:22499:3262 1:N:0:140
CATCCTGACCCTGAAGTACCCCATTGAGCATGGCATCGTCACCAACTGGGACGACATGGAGAAGATCTGGCACCACACCTTCTACAACGAGCTGCGCGTGGCCCCGGAGGAGCACCCAGTGCTGCTGACCGAGGCCCCCCTGAACCCCAAGGCCAACAGAGAGAAGATGACTCAGGTGAGGCTCGGCCGACGCCCGTGCTCCTCCCGTCCTTTCCCCAGTCATTTTCTGCCCGGCTTGATTTCTGACATTA
+
AAABBFFFFFFFGGGGGGGGGGGHHHHHHHHHHHHHHGHHHGHHHGHHHHHHGGGGGHHGHGHHHHHHHHHHHGHHHGGHHHHHHHHHGGGGGGHGGGGGGGHHGGGGGGGGHHHHGGHHHHHHHHHHHHGGGGGGGGGGGGHHHHGGGGHGHHGGGGGGGFGGGGGGGGGGGGGGGGGGGGGGFFFFFFFFCFFFBFFFFFFFFFFFFFDFFFFBFFFFFFFFFFFFFFFFFFFFFC;FFFFFF/9BFF/
@M05620:45:000000000-G6HP7:1:1101:10022:3310 1:N:0:140
AAACCAAGCAGACACTCACCGCTCCCTCGCCACAGGCCAATAGTTTGTCCTCACTGAGTTGGCAACAAGTGGCTGCTGTGGCTGCCATTTTTCTGGTGATGGCCATCAGCTCCGACGAGGTCAGCTGGGGGGCTTTCTTTGTGTAAGCAACGAGAAACCTGAAAGAAGCATTTTTTAACTAAGTCCTGCTGAGTCATTCATGAGTTTTTAGCCGCCTTGCTTCTTCTCACAGACTCTCTACTCTCATGCCA
+
CBCCCABFBFFFGGGGGGGGGGGGGGHHGGGGGHHHGGHHHHHHHHHHHHHHHHHHHHHHHHHHHHHGHGHHGHGGHHHHHHHGGHFHHHHHHHHHHHGHHHHHHHHHHHHHHGGGGGGGGHHHHHHHGGGGGGGGGFGGGGGGGFFFFFFFFFFDFFFFFFFFFFFFFFFFFFFFFFFFFFFFFFFFFFFFFFFFFFFFFFFFFFFFFFFFFFFFFFFFFFFFFFFFFFFFFFFFFFFFFFFFFFFFFFF
@M05620:45:000000000-G6HP7:1:1101:10009:3322 1:N:0:140
AAACCAAGCAGACACTCACCGCTCCCTCGCCACAGGCCAATAGTTTGTCCTCACTGAGTTGGCAACAAGTGGCTGCTGTGGCTGCCATTTTTCTGGTGATGGCCATCAGCTCCGACGAGGTCAGCTGGGGGGCTTTCTTTGTGTAAGCAACGAGAAACCTGAAAGAAGCATTTTTTAACTAAGTCCTGCTGAGTCATTCATGAGTTTTTAGCCGCCTTGCTTCTTCTCACAGACTCTCTACTCTCATGCCA
+
CCCCCCBFCFFFGGGGGGGGGGGGGGHHGGGGGHHHGGHHGGHHHHHHHHHHHHHHHHHGHHHHHHHHHHHHGHGGHHHHHHHGGHHHHHHHHHHHHGHHHHHHHHHHHHHHHGGGGGGGGHHHHHHHGGGGGGGGGGGGGGGGFGFFFFFFFFFFFFFFFFFFFFFFFFFFFFFFEFFFFFFFFFFFFFFFFBFFFFFFFFEFFFFFFFFFFFFFFFFFFFFFFFFFFFFFFFFFFFFFFFFFFFFFFF0
@M05620:45:000000000-G6HP7:1:1101:10022:3336 1:N:0:140
AAACCAAGCAGACACTCACCGCTCCCTCGCCACAGGCCAATAGTTTGTCCTCACTGAGTTGGCAACAAGTGGCTGCTGTGGCTGCCATTTTTCTGGTGATGGCCATCAGCTCCGACGAGGTCAGCTGGGGGGCTTTCTTTGTGTAAGCAACGAGAAACCTGAAAGAAGCATTTTTTAACTAAGTCCTGCTGAGTCATTCATGAGTTTTTAGCCGCCTTGCTTCTTCTCACAGACTCTCTACTCTCATGCCA
+
@AABCCBFCFFFGGGGGGGGGGGGGGHHGGGGGHHHGGHHHHHHHHHHHHHHHHHHHHHHHHHHHHHHHHHHGHGGHHHHHHHGGHHHHHHHHHGHHFGHHHHHHHHHHHHHHGGGGGGGGHHHHHHHGGGGGGGGGGGGGGGGGGFFFFFFFFFFFFFFFFFFFFFFFFFFFFFFFFFFFFFFFFFFFFFFFFFFFFFFFFFFFFFFFFFFFFFFFFFFFFFFFFFFFFFFFFFFFFFFFFFFFFFFFF0
@M05620:45:000000000-G6HP7:1:1101:21467:3357 1:N:0:140
CATCCTGACCCTGAAGTACCCGGCTTGATTTCTGACATTAGATCGGAAGAGCACACGTCTGAACTCCAGTCACAGCGATAGATCTCGTATGCCGTCTTCTGCTTGAAAAAAAAAAAACAGCTCTCGGAGGTTATTTTGCATCGGTGAGCCAGACAGAATGATCCGATGAGGGGTGCGACACTATTTGAGGAAAGGTAGCACCTTTTTATTAAATTTACCTTTTAGCAATCGCCATTCCTACCCTAAATATC
+
1AAAAF1DFFFFGFGFGGGFGEGE?GEFGHHHGFHHDGHHG1GHHGGCGHHHHHHFGFHFFHDGHHHHHGGGHHHHGEHCEFF1BB>FAGBFFGEGHGHHHHHHHFHHGH@E<C</>??00CGBG<?<@C<CD1GFGHGHHHGCGA.<<</GHGFHFFFHHHCCHGCGFGGB?A?.9;--AFBFFFGEEF/;/;-/;//;/AFFFFF9;B/9FFFFBBF/9FFBBBF/9/A-99;;9BBBB--/;9/9/99
@M05620:45:000000000-G6HP7:1:1101:21807:3368 1:N:0:140
CATCCTGACCCTGAAGTACCCCATTGAGCATGGCATCGTCACCAACTGGGACGACATGGAGAAGATCTGGCACCACACCTTCTACAACGAGCTGCGCGTGGCCCCGGAGGAGCACCCAGTGCTGCTGACCGAGGCCCCCCTGAACCCCAAGGCCAACAGAGAGAAGATGACTCAGGTGAGGCTCGGCCGACGCCCGTGCTCCTCCCGTCCTTTCCCCAGTCATTTTCTGCCCGGCTTGATTTCTGACATTA
+
CCCCCFFFFFFFGGGGGGGGGGGHHHHHHHHHHHHHHGHHHGHHHGHHHHHHGGGGGHHHHHHHHHHHHHHHHGHHHGGHFHHHHHHHGGGGGHHGGGGGGGHHGGGGGGGGHHHHGGHHHHHHHHHHHHGGGGGGGGGGGGHHHHGGGGHGHHGGGGGGGGGGGGGGGGGGGGGGGGGGGGGGFFFFFFFFFFFFDDFFFFFFFFFEFFFFFFFFFFFFFFFFFFFFFFFFBFFFFAAFFFFFFFBFFF/
@M05620:45:000000000-G6HP7:1:1101:21791:3381 1:N:0:140
CATCCTGACCCTGAAGTACCCCATTGAGCATGGCATCGTCACCAACTGGGACGACATGGAGAAGATCTGGCACCACACCTTCTACAACGAGCTGCGCGTGGCCCCGGAGGAGCACCCAGTGCTGCTGACCGAGGCCCCCCTGAACCCCAAGGCCAACAGAGAGAAGATGACTCAGGTGAGGCTCGGCCGACGCCCGTGCTCCTCCCGTCCTTTCCCCAGTCATTTTCTGCCCGGCTTGATTTCTGACATTA
+
ABABBFFFFFFFGGGGGGGGGGGHHGHHHGHHHGHHHGHHHGHHHGHHGHHHGGGGGHCHHHHHGGHHFGHGHGHHHGGHHHHHHHHHGGGGGHHGGGGGGGHHGGGGGGGGHHHHGFGHHGGHHGGHHHFGGGGGGGGGGGGHHHGGADHGHHGGGGGFGGGGGGGGGGGFGFEGGFGGGFAFFDFFFFFFFFF;@AAEFFFFFFDAFFFFFFFFFF.;FFFFFFFFFFFF?9=FA-ABFFFFFBFFFF/
@M05620:45:000000000-G6HP7:1:1101:21487:3569 1:N:0:140
CATCCTGACCCTGAAGTACCCCATTGAGCATGGCATCGTCACCAACTGGGACGACATGGAGAAGATCTGGCACCACACCTTCTACAACGAGCTGCGCGTGGCCCCGGAGGAGCACCCAGTGCTGCTGACCGAGGCCCCCCTGAACCCCAAGGCCAACAGAGAGAAGATGACTCAGGTGAGGCTCGGCCGACGCCCGTGCTCCTCCCGTCCTTTCCCCAGTCATTTTCTGCCCGGCTTGATTTCTGACATTA
+
BBBBBFFFFFFFGFGGGGGGGGGHHHHHHHHHHHHHHGHHHGHHHGHHHGGHGGGGGHEGHGHHHHHHHHHFFGGHFGGHHHHFHHHHGEGGGHHGGGGGGGHHGGGGGGGGHHHHGGHHHHHHHHHHHHGGGGGGGGGGGEFHHHGGGGHFHHGGGGGGGFGGGGGGGGGGGGGGGFGGGGGGFFFFFAFCFFFFBAFE/FFFFFFFDFFFFBBBFF?FFFFFFFFF/BFFA;BFAA9FFFFFBFFFFF/
@M05620:45:000000000-G6HP7:1:1101:20298:3597 1:N:0:140
CATCCTGACCCTGAAGTACCCCATTGAGCATGGCATCGTCACCAACTGGGACGACATGGAGAAGATCTGGCACCACACCTTCTACAACGAGCTGCGCGTGGCCCCGGAGGAGCACCCAGTGCTGCTGACCGAGGCCCCCCTGAACCCCAAGGCCAACAGAGAGAAGATGACTCAGGTGAGGCTCGGCCGACGCCCGTGCTCCTCCCGTCCTTTCCCCAGTCATTTTCTGCCCGGCTTGATTTCTGACATTT
+
CDCCDFFFFFFFGGGGGGGGGGGHHHHHHHHHHHHHHGHHHGHHHGHHHHHHGGGGGHHHHHHHHHHHHHHHHGHHHGGHHHHHHHHHGGGGGHHGGGGGGGHHGGGGGGGGHHHHGGHHHHHHHHHHHHGGGGGGGGGGGGHHHHGGGGHGHHGGGGGGGGGGGGGGGGGGGGGGHGGGGGGGFFFFFFFFFFFFDFFFFFFFFFFFFFFFFFFFFFFFFFFFFFFFFEFFFFFFFABFFFFFB<B0<F0
@M05620:45:000000000-G6HP7:1:1101:20311:3613 1:N:0:140
CATCCTGACCCTGAAGTACCCCATTGAGCATGGCATCGTCACCAACTGGGACGACATGGAGAAGATCTGGCACCACACCTTCTACAACGAGCTGCGCGTGGCCCCGGAGGAGCACCCAGTGCTGCTGACCGAGGCCCCCCTGAACCCCAAGGCCAACAGAGAGAAGATGACTCAGGTGAGGCTCGGCCGACGCCCGTGCTCCTCCCGTCCTTTCCCCAGTCATTTTCTGCCCGGCTTGATTTCTGACATTA
+
BCCCCFFFFFFFGGGGGGGGGGGHHHHHHHHHHHHHHGHHGGHHHGHHHHHHGGGGGHHHHHHHHHHHHHHHHGGHHGGHHHHHHHHHGGGGGHHGGGEGGGHHGGGGGGGGHHHHGGHGGHHHHHHHHHGGGGGGGGGGGGHHHHGGGGHGHHGGGGGGGGGGGGGGFGGGGFFGGGGGGGGGFFFFFFFFFFDD;ADFFFFFFFFADDDFFFFFFFFFFFFFFFFFFFFFFFDFFF.BFFFFFFFFFF/
@M05620:45:000000000-G6HP7:1:1101:8448:3674 1:N:0:140
AAACCAAGCAGACACTCACCGCTCCCTCGCCACAGGCCAATAGTTTGTCCTCACTGAGTTGGCAACAAGTGGCTGCTGTGGCTGCCATTTTTCTGGTGATGGCCATCAGCTCCGACGAGGTCAGCTGGGGGGCTTTCTTTGTGTAAGCAACGAGAAACCTGAAAGAAGCATTTTTTAACTAAGTCCTGCTGAGTCATTCATGAGTTTTTAGCCGCCTTGCTTCTTCTCACAGACTCTCTACTCTCATGCCA
+
AABBBBBFBFFFAGGGGGGGGGGGGGHHGGGGGHHHGGHHHHHHHHHHFHHHHHHHGHGHHHHHHGHHHFHHEGFFFHHHHHHGFHHHHHHHHHHHHHFHHHGHHHHHGHFHHGG/EEDGGHHHHHHHGGGGGGFGBFGGGGGGFFFFFFFBEFDFFEFFFBFFFFFFFFFFFFFFAFFFFFFFFFFFFFFFFFFFFFFFFFFFFFFFFFFFFDFFFFFFFFFFFFFFF/FFFFFFFFFFFFFFBFBFFF/
@M05620:45:000000000-G6HP7:1:1101:8475:3683 1:N:0:140
AAACCAAGCAGACACTCACCGCTCCCTCGCCACAGGCCAATAGTTTGTCCTCACTGAGTTGGCAACAAGTGGCTGCTGTGGCTGCCATTTTTCTGGTGATGGCCATCAGCTCCGACGAGGTCAGCTGGGGGGCTTTCTTTGTGTAAGCAACGAGAAACCTGAAAGAAGCATTTTTTAACTAAGTCCTGCTGAGTCATTCATGAGTTTTTAGCCGCCTTGCTTCTTCTCACAGACTCTCTACTCTCATGCCA
+
ABBBBBAFAFFFGGGGGGGGGGGGGGHHGGGGGHHGGGGHHFHHHGHHHHHGHHHHHHHGGHHHHHHHHFGHGHGGHHHGHHHGGHHHHHHHGHHHHHHHGHHHHHHHHHHHHGGGEGGGFGHHHHHHGGGGGGGGFGGGGGGGGGFFFFFFFFDFFFFFFBFFFFFFFFFFFFFFFFFFFFFFFFFFFFFFFFFFFFFFFFEFFFFFFFFFFFFFFFFFFFFFFFFFFFFFBFFFFFFFFFFFFBFFFF/
@M05620:45:000000000-G6HP7:1:1101:8460:3692 1:N:0:140
AAACCAAGCAGACACTCACCGCTCCCTCGCCACAGGCCAATAGTTTGTCCTCACTGAGTTGGCAACAAGTGGCTGCTGTGGCTGCCATTTTTCTGGTGATGGCCATCAGCTCCGACGAGGTCAGCTGGGGGGCTTTCTTTGTGTAAGCAACGAGAAACCTGAAAGAAGCATTTTTTAACTAAGTCCTGCTGAGTCATTCATGAGTTTTTAGCCGCCTTGCTTCTTCTCACAGACTCTCTACTCTCATGCCA
+
CDCCDDDFCFFFGGGGGGGGGGGGGGHHGGGGGHHHGGHHHGHHHHHHHHHHHHHHHHHHHHHHHHHHHHHHGHGGHHHHHHHGGHHHHHHHHHHHHHHHHHHHHHHHHHHHHGGGGGGGGHHHHHHHGGGGGGGGGGGGGGGGGGFFFFFFFFFFFFFFFFFFFFFFFFFFFFHFFFHHFFFFFFHFFFFFFFFFFFFFHFFFFFFFFFFHFFFFFFFFFFFFFFFFFFFFFFFFFFFFHFFFFFFFFFB
@M05620:45:000000000-G6HP7:1:1101:15196:3761 1:N:0:140
AAACCAAGCAGACACTCACCGCTCCCTCGCCACAGGCCAATAGTTTGTCCTCACTGAGTTGGCAACAAGTGGCTGCTGTGGCTGCCATTTTTCTGGTGATGGCCATCAGCTCCGACGAGGTCAGCTGGGGGGCTTTCTTTGTGTAAGCAACGAGAAACCTGAAAGAAGCATTTTTTAACTAAGTCCTGCTGAGTCATTCATGAGTTTTTAGCCGCCTTGCTTCTTCTCACAGACTCTCTACTCTCATGCCA
+
DDDDDCCFDFFFGGGGGGGGGGGGGGHHGGGGGHHHGGHHHHHHHHHHHHHHHHHHHHHHHHHHHHHHHHHHGHGGHHHHHHHGGHHHHHHHHHHHHHHHGHHHHHHHHHHHHGGGGGGGGHHHHHHHGGGGGGGGGGGGGGGGGGFFFFFFFFFFFFFFFFFFFFFFFFFFFFHFFFFFHFFFFFFFFFFFFFFFFHHHHHFFFFFFFFFFFFFFFFFFHFFFFFFFFFFFFFFFFFFFFFFHFFFFFFB
@M05620:45:000000000-G6HP7:1:1101:21072:3768 1:N:0:140
AAACCAAGCAGACACTCACCGCTCCCTCGCCACAGGCCAATAGTTTGTCCTCACTGAGTTGGCAACAAGTGGCTGCTGTGGCTGCCATTTTTCTGGTGATGGCCATCAGCTCCGACGAGGTCAGCTGGGGGGCTTTCTTTGTGTAAGCAACGAGAAACCTGAAAGAAGCATTTTTTAACTAAGTCCTGCTGAGTCATTCATGAGTTTTTAGCCGCCTTGCTTCTTCTCACAGACTCTCTACTCTCATGCCA
+
CCCCCCCFCFFFGGGGGGGGGGGGGGHHGGGGGHHHGGHHHHHHHHHHHHHHHHHHHHHHHHHHHHHHHHHHGHGGHHHHHHHGGHHHHHHHHHHHHHHHHHHHHHHHHHHHHGGGGGGGGHHHHHHHGGGGGGGGGGGGGGGGGGFFFFFFFFFFFFFFFFFFFFFFFFFFFFFFFFFFFFFFFFFFFFFFFFFFFFFFFFFFFFFFFFFFFFFFFFFFFFFFFFFFFFFFFFFFFFFFFFFFFFFFFFF
@M05620:45:000000000-G6HP7:1:1101:10001:3780 1:N:0:140
AAACCAAGCAGACACTCACCGCTCCCTCGCCACAGGCCAATAGTTTGTCCTCACTGAGTTGGCAACAAGTGGCTGCTGTGGCTGCCATTTTTCTGGTGATGGCCATCAGCTCCGACGAGGTCAGCTGGGGGGCTTTCTTTGTGTAAGCAACGAGAAACCTGAAAGAAGCATTTTTTAACTAAGTCCTGCTGAGTCATTCATGAGTTTTTAGCCGCCTTGCTTCTTCTCACAGACTCTCTACTCTCATGCCA
+
CCCCCBBFCFFFGGGGGGGGEGGGGGHHGGGDGHHHGGGHHHHFHFHHHHHGHHHHHHFHHHHGHHFHHHHHGHGGHGGHGHHAFGHHHHHHHHHHHHGHFFHHHHHGHHHHH?E/EECGCFHHHHHHGGGGGGGGGGFGGGGGGGFFFFFFFFDFFFFFFFFFFFFFFFFFFFFFEFFFFFFFBFFFFFFBF;BFFFFFFFFFFFFFFEFFFFFFFFFFFFFFFFFFFFBFFFFFBFFFFFFFFFF/FB/
@M05620:45:000000000-G6HP7:1:1101:22796:3796 1:N:0:140
CATCCTGACCCTGAAGTACCCCATTGAGCATGGCATCGTCACCAACTGGGACGACATGGAGAAGATCTGGCACCACACCTTCTACAACGAGCTGCGCGTGGCCCCGGAGGAGCACCCAGTGCTGCTGACCGAGGCCCCCCTGAACCCCAAGGCCAACAGAGAGAAGATGACTCAGGTGAGGCTCGGCCGACGCCCGTGCTCCTCCCGTCCTTTCCCCAGTCATTTTCTGCCCGGCTTGATTTCTGACATTT
+
CCCCCFFFFFFFGGGGGGGGGGGHHHHHHHHHHHHHHGHHHGHHHGHHHHHHGGGGGHHGHHHHHHHHHHHHHGHHHGGHHHHHHHHHGGGGGHHGGGGGGGHHGGGGGGGGHHHHGGHHHHHHHHHHHHG?FGGGGGGGGGHHHHGGGGHGHHGGGGGFFGGGGGGGGGGGGGGGGGGGGGGGFFFFFFFFFFFFFFFFFFFFFFFFFFDFFFFFFFFFFFFFFFFFFFFFDFFFFF.FFFFFFBB0BF0
@M05620:45:000000000-G6HP7:1:1101:22791:3816 1:N:0:140
CATCCTGACCCTGAAGTACCCCATTGAGCATGGCATCGTCACCAACTGGGACGACATGGAGAAGATCTGGCACCACACCTTCTACAACGAGCTGCGCGTGGCCCCGGAGGAGCACCCAGTGCTGCTGACCGAGGCCCCCCTGAACCCCAAGGCCAACAGAGAGAAGATGACTCAGGTGAGGCTCGGCCGACGCCCGTGCTCCTCCCGTCCTTTCCCCAGTCATTTTCTGCCCGGCTTGATTTCTGACATTT
+
AAABAF@FFFFFGGGGGGGFGEEGHDHDGFFFFGHHGGHGHGHFHGHFHHGHGGGGFHBCFHGGHFHGGFHHHGHHHGGHFGHHHGGH?F?EGHHGGGGGGGHHGG@DGGGGHHHHGEGGCDDGGCGFFHGCGGCFDCGGGGHHHHGGDGHGHHGEGGBBFGDGGGFFF9BFFFGGFFGFAEEF=-9DB=BBB-B=;DDEFFFFFAA9;.ABF999FB.BFBFFFBFBBFBE.;-BB;.BBFFFBBFFFF/
@M05620:45:000000000-G6HP7:1:1101:16975:4040 1:N:0:140
CATCCTGACCCTGAAGTACCCGGCTTGATTTCTGACATTAGATCGGAAGAGCACACGTCTGAACTCCAGTCACAGCGATAGATCTCGTATGCCGTCTTCTGCTTGAAAAAAAAAAAAAAAAAAATAAAAAAAAAAAAAAAAGTATCTAGTGCACATAAGAAGAAAAATACAAAAAATGGCTGCAATGAAGCATAAGGATGGAGATAGAGTTAGCGGAGAAAAAAAAATGAGATTATATGGGAAGTTATCAA
+
CCCCCFFFFFFFGFGGGGGGGGGGGGGHHHHHHGGHHHHHHGHHHGGGGHHHHHHHGHHHGHFHHHHHHHHHHHHHGGHGGHHFHHHGGHHHHGGGHGHHHHHHHHHGHHGGGFD>>//>--<<.<D000:@-;-------.//;/////////////////////../////.:-.;///..////////////////9./://:////////-----.//.9---.////////:;//9//./99////
@M05620:45:000000000-G6HP7:1:1101:22559:4067 1:N:0:140
CATCCTGACCCTGAAGTACCCGGCTTGATTTCTGACATTAGATCGGAAGAGCACACGTCTGAACTCCAGTCACAGCGATAGATCTCGTATGCCGTCTTCTGCTTGAAAAAAAAAACAAAATCAACTTGGTGGATTTCTTTGTTTAAGCCACGATAAACCTGACAGAAGCATTTTTTACCTAAGTCCTTCTTATTCATTCATTCTTTTTTAGCCGCCTTTCTTCTTCTCACAGACTCTCTACTCTCATTCCC
+
CCCCCFFFFFFFGGGGGGGGGGGGGGGHHHHHHGHHHHHHHHHHHGGEEHHHHHHHGHHHGGHHGHHHHHHHHFHHGEHGGHHBFGHGGHHFHGFGHGHHHHHGHFHHHHEEGCG///0022@2<22>21/?/1?FDGE<1@0>111>1<>-<...0<<C.//G0/<///<GGCB?.0000//;::;000;90099F0C;;0;09BB0;;/0/.-99./9/;B/;B/;FB///.;///BBBFF/9/9/://
@M05620:45:000000000-G6HP7:1:1101:22790:4081 1:N:0:140
CATCCTGACCCTGAAGTACCCCATTGAGCATGGCATCGTCACCAACTGGGACGACATGGAGAAGATCTGGCACCACACCTTCTACAACGAGCTGCGCGTGGCCCCGGAGGAGCACCCAGTGCTGCTGACCGAGGCCCCCCTGAACCCCAAGGCCAACAGAGAGAAGATGACTCAGGTGAGGCTCGGCCGACGCCCGTGCTCCTCCCGTCCTTTCCCCAGTCATTTTCTGCCCGGCTTGATTTCTGACATTA
+
CCCCCFFFFFFFGGGGGGGGGGGHHHHHHHHHHHHHHGHHHGHHHGHHHHHHGGGGGHHHHHHHHHHHHHHHHGHHHGGHHHHHH4GHGGGGGHHGGGGGGGHHGGGGGGGGHHHHGGHHHHHHHHHHHHGGGGGGGGGGGGHHHHGGGGHGHHGGGGGGGGGGGGGGGGGGGGGGGGGGGGGGFFFFFCFFFFFFDFFEFFFFFFFFFDFFFFFFFFFFFFFFFFFFFFFFDFAFFF.BFFFFFFFFFF0
@M05620:45:000000000-G6HP7:1:1101:22808:4093 1:N:0:140
CATCCTGACCCTGAAGTACCCCATTGAGCATGGCATCGTCACCAACTGGGACGACATGGAGAAGATCTGGCACCACACCTTCTACAACGAGCTGCGCGTGGCCCCGGAGGAGCACCCAGTGCTGCTGACCGAGGCCCCCCTGAACCCCAAGGCCAACAGAGAGAAGATGACTCAGGTGAGGCTCGGCCGACGCCCGTGCTCCTCCCGTCCTTTCCCCAGTCATTTTCTGCCCGGCTTGATTTCTGACATTT
+
BBCCCFFFFFFFGGGGGGGGGGGHHHHHHHHHHHHHHGHHGGHHHGHHHHHHGGGGGHHHHHHHHHHHHHHHHGHHHGGHHHHHHHHHGGGGGHHGGGGGGGHHGGGGGGGGGHHHGGHHHHHHHHHHHHGGGGGGGGGGGGHHHHGGGGHGHHGGGGGGGGGGGGGGGGGGGGGGGGGGGGGGFFFFFCFFFFFFFFFFFFFFFFFFFDDFFFFFFFFFFFFFFFFFFFFFDFFFFF.BFFFFF0;FFF0
@M05620:45:000000000-G6HP7:1:1101:22792:4100 1:N:0:140
CATCCTGACCCTGAAGTACCCCATTGAGCATGGCATCGTCACCAACTGGGACGACATGGAGAAGATCTGGCACCACACCTTCTACAACGAGCTGCGCGTGGCCCCGGAGGAGCACCCAGTGCTGCTGACCGAGGCCCCCCTGAACCCCAAGGCCAACAGAGAGAAGATGACTCAGGTGAGGCTCGGCCGACGCCCGTGCTCCTCCCGTCCTTTCCCCAGTCATTTTCTGCCCGGCTTGATTTCTGACATTA
+
CCCCCFFFFFFFGGGGGFGGGGGHHHHHHHHHHHHHHGHHHGHHHGHHHHHHGGGGGHHHHHHHHHHHHHHHHGGHHGGHHHHHHHHHGGGGGHHGGGGGGGHHGGGGGGGGHHHHGGHHHHHHHHGHHHGGGGGGGGGGGGHHHHGGGGHGHHGGGGGGGGGGGGGGGGGGGGGGGGGGGFGGFFFFFFFFFFFCDADFFFFFFFFFFFFFFFFFFFFFFFFFFFFFFFFFFAFFFF?FFFFF0BFFFF0
@M05620:45:000000000-G6HP7:1:1101:13806:4135 1:N:0:140
AAACCAAGCAGACACTCACCGCTCCCTCGCCACAGGCCAATAGTTTGTCCTCACTGAGTTGGCAACAAGTGGCTGCTGTGGCTGCCATTTTTCTGGTGATGGCCATCAGCTCCGACGAGGTCAGCTGGGGGGCTTTCTTTGTGTAAGCAACGAGAAACCTGAAAGAAGCATTTTTTAACTAAGTCCTGCTGAGTCATTCATGAGTTTTTAGCCGCCTTGCTTCTTCTCACAGACTCTCTACTCTCATGCCA
+
CCCDCBCFCFFFGGGGGGGGGGGGGGHHGGGGGHHHGGHHHHHHHHHHHHHHHHHHHHHHHHHHHHHHHHHHGHGGHHHHHHHGGHHHHHHHHHHHHHHHHHHHHHHHHHHHHGGGGGGGGHHHHHHHGGGGGGGGGGGGGGGGGGFFFFFFFFFFFFFFFFFFFFFFFFFFFFHFFFFFFFFFFHFFFFFFFFFFFFFHFHFFFFFFFFFFFFFFFFFFHFFFFFFFFFFFFFFFFFFFHFFFFFFFFFF
@M05620:45:000000000-G6HP7:1:1101:13803:4152 1:N:0:140
AAACCAAGCAGACACTCACCGCTCCCTCGCCACAGGCCAATAGTTTGTCCTCACTGAGTTGGCAACAAGTGGCTGCTGTGGCTGCCATTTTTCTGGTGATGGCCATCAGCTCCGACGAGGTCAGCTGGGGGGCTTTCTTTGTGTAAGCAACGAGAAACCTGAAAGAAGCATTTTTTAACTAAGTCCTGCTGAGTCATTCATGAGTTTTTAGCCGCCTTGCTTCTTCTCACAGACTCTCTACTCTCATGCCA
+
BBBCCBCFCFFFGGGGGGGGGGGGGGHHGGGGGHHHGGHHHHHHHHHHHHHHHHHHHHHHHHHHHHHHHGHHGHGGHHHHHHHGGHHHHHHHHHHHHHHHHHHHHHHHHHHHHGGGGGGGGHHHHHHHGGGGGGGGGGGGGGGGGGFFFFFFFFFFFFFFFFFFFFFFFFFFFFFFFFFFFFFFFFFFFFFFFFFFFFFFFFFFFFFFFFFFFFFFFFFFFFFFFFFFFFFFFFFFFFFFFFFFFFFFFFB
@M05620:45:000000000-G6HP7:1:1101:11501:4222 1:N:0:140
AAACCAAGCAGACACTCACCGCTCCCTCGCCACAGGCCAATAGTTTGTCCTCACTGAGTTGGCAACAAGTGGCTGCTGTGGCTGCCATTTTTCTGGTGATGGCCATCAGCTCCGACGAGGTCAGCTGGGGGGCTTTCTTTGTGTAAGCAACGAGAAACCTGAAAGAAGCATTTTTTAACTAAGTCCTGCTGAGTCATTCATGAGTTTTTAGCCGCCTTGCTTCTTCTCACAGACTCTCTACTCTCATGCCA
+
BBCCCCCFCFFFGGGGGGGGGGGGGGHHGGGGGHHGGGGHHHHHHHHHHHHHHHHHHHHHHHHHHHHHHHHHGHGGHHHHHHHGGHHHHHHHHHHHHHHHHHHHHHHHHHHHHGGGGGGGGHHHHHHHGGGGGGGGGGGGGGGGGGFFFFFFFFFFFFFFFFFFFFFFFFFFFFFFFFFFFFFFFFFFFFFFFFFFFFFFFFFFFFFFFFFFFFFFFFFFFFFFFFFFFFFFFFFFFFFFFFFFFFFFFF/
@M05620:45:000000000-G6HP7:1:1101:11486:4231 1:N:0:140
AAACCAAGCAGACACTCACCGCTCCCTCGCCACAGGCCAATAGTTTGTCCTCACTGAGTTGGCAACAAGTGGCTGCTGTGGCTGCCATTTTTCTGGTGATGGCCATCAGCTCCGACGAGGTCAGCTGGGGGGCTTTCTTTGTGTAAGCAACGAGAAACCTGAAAGAAGCATTTTTTAACTAAGTCCTGCTGAGTCATTCATGAGTTTTTAGCCGCCTTGCTTCTTCTCACAGACTCTCTACTCTCATGCCA
+
BBCCCBBFCFFFGGGGGGGGGGGGGGHHGGGGGHHHGGHHHHHHHHHHHHHHHHHHHHHHHHHHHHHHHHHHGHGGHHHHHHHGGHHHHHHHHHHHHHHHHHHHHHHHHHHHHGGGGGGGGHHHHHHHGGGGGGGGGGGGGGGGGGFFFFFFFFFFFFFFFFFFFFFFFFFFFFFFFFFFFFFFFFFFFFFFFFFFFFFFFFFFBFFFFFFFFFFFFFFFFFFFFFFFFFFFFFFFFFFFFFFFFFFFFFB
@M05620:45:000000000-G6HP7:1:1101:11502:4241 1:N:0:140
AAACCAAGCAGACACTCACCGCTCCCTCGCCACAGGCCAATAGTTTGTCCTCACTGAGTTGGCAACAAGTGGCTGCTGTGGCTGCCATTTTTCTGGTGATGGCCATCAGCTCCGACGAGGTCAGCTGGGGGGCTTTCTTTGTGTAAGCAACGAGAAACCTGAAAGAAGCATTTTTTAACTAAGTCCTGCTGAGTCATTCATGAGTTTTTAGCCGCCTTGCTTCTTCTCACAGACTCTCTACTCTCATGCCA
+
BCCCCBBFCFFFGGGGGGGGGGGGGGHHGGGGGHHHGGHHHHHHHHHHHHHHHHHHHHHHHHHHHHHHHGHHGHGGHHHHHHHGGHHHHHHHHHHHHHHHHHHHHHHHHHHHHGGGGGGGGHHHHHHHGGGGGGGGGGGGGGGGGGFFFFFFFFFFFFFFFFFFFFFFFFFFFFHFFFFFFFFFFFFFFFFFFFFFFFFFFFFFFFFFFFFFFFFFFFFFFHHFFFHFHFFFFFFFFFFFFFFFFFFFFFF
@M05620:45:000000000-G6HP7:1:1101:11382:4268 1:N:0:140
CATCCTGACCCTGAAGTACCCCATTGAGCATGGCATCGTCACCAACTGGGACGACATGGAGAAGATCTGGCACCACACCTTCTACAACGAGCTGCGCGTGGCCCCGGAGGAGCACCCAGTGCTGCTGACCGAGGCCCCCCTGAACCCCAAGGCCAACAGAGAGAAGATGACTCAGGTGAGGCTCGGCCGACGCCCGTGCTCCTCCCGTCCTTTCCCCCGTCATTTTCTGCCCGGCTCGATTTCTGACATTC
+
>AAA1FFFF1BFGGGDGFDAAAEEBEGFGG11BGHHFGHFHEDGGEFCHHHFEGGEEFF10FAAGDHD1A1BG/GHGEE>1B@GHBF@>>>>EHG?>EGG@EFEE@@GGGA/?GHHC/?<111?FCGH00A-<--..-ACGC::::.A...=GHG.AE99B/..9B909;0C9FF/CBF?A?..9--;@-99@=@;-;A-BFFB/--:9--/9///---;9-;/9/99/B/A-9-;---//-BF/;999;/
@M05620:45:000000000-G6HP7:1:1101:11391:4285 1:N:0:140
CATCCTGACCCTGAAGTACCCCATTGAGCATGGCATCGTCACCAACTGGGACGACATGGAGAAGATCTGGCACCACACCTTCTACAACGAGCTGCGCGTGGCCCCGGAGGAGCACCCAGTGCTGCTGACCGAGGCCCCCCTGAACCCCAAGGCCAACAGAGAGAAGATGACTCAGGTGAGGCTCGGCCGACGCCCGTGCTCCTCCCGTCCTTTCCCCAGTCATTTTCTGCCCGGCTTGATTTCTGACATTT
+
BCCCCFFFFFFFGGGGGFGGGGGHHHHHHHHHHHHHHGHHGGHHHGHHHHHHGGGGGHHHHHHHHHHHHHGGHGHHHGGHHHHHHHHHGGGGGHHGGGGGGGHHGGGGGGGGHHHHGGHGHHHHHHHHHHGGGGGGGGGGGGHHHHGGGGHGHHGGGGGGGGGGGGGFGGGGGGGGGGGGGGGGFFFFFFFFFFFFDFFFFFFFFFFEFF?FFFFFFFFFFFFFFFFFFFFFFFFFFAFFFFFFFFBFFF0
@M05620:45:000000000-G6HP7:1:1101:11374:4289 1:N:0:140
CATCCTGACCCTGAAGTACCCCATTGAGCATGGCATCGTCACCAACTGGGACGACATGGAGAAGATCTGGCACCACACCTTCTACAACGAGCTGCGCGTGGCCCCGGAGGAGCACCCAGTGCTGCTGACCGAGGCCCCCCTGAACCCCAAGGCCAACAGAGAGAAGATGACTCAGGTGAGGCTCGGCCGACGCCCGTGCTCCTCCCGTCCTTTCCCCAGTCATTTTCTGCCCGGCTTGATTTCTGACATTA
+
CBBCCFFFFFFFGGGGGGGGGGGHHHHHHHHHHHHHHGHHHGHHHGHHHHHHGGGGGHHGHHHHGHHHHHHHHGGHHGGHHHHHHHHHGGGGGHHGGGGGGGHHGGGGGGGGHGHHGGHGHHHHHHHGHHGGGGGGGGGGGGHHHHGGGGHGHHGGGGGGGGGGGGGGGGGGGGGGGGGGGGGGFFFFFFFFFFFFBFFFFFFFFFFFDFFFFFFFFFDFFFFFFFFFFFFFFFFFFFFFFFFFFFFFFF0
@M05620:45:000000000-G6HP7:1:1101:15228:4296 1:N:0:140
CATCCTGACCCTGAAGTACCCCATTGAGCATGGCATCGTCACCAACTGGGACGACATGGAGAAGATCTGGCACCACACCTTCTACAACGAGCTGCGCGTGGCCCCGGAGGAGCACCCAGTGCTGCTGACCGAGGCCCCCCTGAACCCCAAGGCCAACAGAGAGAAGATGACTCAGGTGAGGCTCGGCCGACGCCCGTGCTCCTCCCGTCCTTTCCCCAGTCATTTTCTGCCCGGCTTGATTTCTGACATTA
+
CCCCCFFFFFFFGGGGGGGGGGGHHHHHHHHHHHHHHGHHHGHHHGHHHHHHGGGGGHHHHHHHHHHHHHHHHGHHHGGHHHHHHHHHGGGGGHHGGGGGGGHHGGGGGGGGHHHHGGGGHHHHHHHHHHGGGGGGGGGGGGHHHHGGGGHGHHGGGGGGGGGGGGGGGGGGGGGGGGGGGGGGFFFFFFFFFFFFBFFFFFFFFFFFFFFFFFFFFFFFFFFFFFFFFFFFA=FDFFFFFFFFFEFFFF0
@M05620:45:000000000-G6HP7:1:1101:13793:4302 1:N:0:140
AAACCAAGCAGACACTCACCGCTCCCTCGCCACAGGCCAATAGTTTGTCCTCACTGAGTTGGCAACAAGTGGCTGCTGTGGCTGCCATTTTTCTGGTGATGGCCATCAGCTCCGACGAGGTCAGCTGGGGGGCTTTCTTTGTGTAAGCAACGAGAAACCTGAAAGAAGCATTTTTTAACTAAGTCCTGCTGAGTCATTCATGAGTTTTTAGCCGCCTTGCTTCTTCTCACAGACTCTCTACTCTCATGCCA
+
CCCCDCDFDFFFGGGGGGGGGGGGGGHHGGGGGHHHGGHHHHHHHHHHHHHHHHHHHHGHHHHHHHHHHHHHGHGGHHHHHHHGGHHHHHHHHHHHHHHHHHHHHHHHHHHHHGGGGGGGGHHHHHHHGGGGGGGGGGGGGGGGGGFFFFFFFFFFFFFFFFFFFFFFFFFFFFFFFFFFHFFFFFHFFFFFFFFFFFFFFFFFFFFFFFFFFFFFFFFFFFHFHHHFHHFFFFFFFFFFFFFFFFFFFFB
@M05620:45:000000000-G6HP7:1:1101:13814:4310 1:N:0:140
AAACCAAGCAGACACTCACCGCTCCCTCGCCACAGGCCAATAGTTTGTCCTCACTGAGTTGGCAACAAGTGGCTGCTGTGGCTGCCATTTTTCTGGTGATGGCCATCAGCTCCGACGAGGTCAGCTGGGGGGCTTTCTTTGTGTAAGCAACGAGAAACCTGAAAGAAGCATTTTTTAACTAAGTCCTGCTGAGTCATTCATGAGTTTTTAGCCGCCTTGCTTCTTCTCACAGACTCTCTACTCTCATGCCA
+
?A?ABBBFBFFFGGGFGGGGGGCFGGHHGGGGGHHGGGGEHGGGHFGHHHHHHHHGGHHFHHFFHGHGGGFHGHEGGFBGHHHGGHHHHHGHHHHHGHHHHHHHHGHGHHHHHGGGGGGGAGHHHHHHGGGGGAGGGGFGGGGGGGFFFFFFFFFFFFFFFFFFFFFFFFFFFFFFEFFBFFFFFFFFBFFFFBFFFFFFFFFFBFFFFFFFFFFFFFFFFFFEFBBFFFFFFFFFFFFFFFFFFFBFFFF
@M05620:45:000000000-G6HP7:1:1101:13776:4313 1:N:0:140
AAACCAAGCAGACACTCACCGCTCCCTCGCCACAGGCCAATAGTTTGTCCTCACTGAGTTGGCAACAAGTGGCTGCTGTGGCTGCCATTTTTCTGGTGATGGCCATCAGCTCCGACGAGGTCAGCTGGGGGGCTTTCTTTGTGTAAGCAACGAGAAACCTGAAAGAAGCATTTTTTAACTAAGTCCTGCTGAGTCATTCATGAGTTTTTAGCCGCCTTGCTTCTTCTCACAGACTCTCTACTCTCATGCCA
+
BBBCCBCFCFFFGGGGGGGGGGGGGGHHGGGGGHHHGGHHHHHHHHHHHHHHHHHHHHHHHHHGHHHHHHHHGHGGHHHHHHHGGHHHHHHHHHHHHHHHHHHHHHHHHHHHHGGGGGGGGHHHHHHHGGGGGGGGGGGGGGGGGGFFFFFFFFFFFFFFFFFFFFFFFFFFFFFFFFFFFFFFFFFFFFFFFFFFFFFFFFFFFFFFFFFFFFFFFFFFFFFFFFFFFFFFFFFFFFFFFFFFFFFFFFF
@M05620:45:000000000-G6HP7:1:1101:13792:4321 1:N:0:140
AAACCAAGCAGACACTCACCGCTCCCTCGCCACAGGCCAATAGTTTGTCCTCACTGAGTTGGCAACAAGTGGCTGCTGTGGCTGCCATTTTTCTGGTGATGGCCATCAGCTCCGACGAGGTCAGCTGGGGGGCTTTCTTTGTGTAAGCAACGAGAAACCTGAAAGAAGCATTTTTTAACTAAGTCCTGCTGAGTCATTCATGAGTTTTTAGCCGCCTTGCTTCTTCTCACAGACTCTCTACTCTCATGCCA
+
CCACCBBFCFFFGGGGGGGGGGGGGGHHGGGGGHHHGGHHHHHHGHHHHHHHHHHHHHGHHHHGHHHHHHHHGHGGHHHHHHHGGHHHHHHHHHHHHHGHHHHHHHHHHHHHHGGGGGGGBGHHHHHHGGGGGGGGGGGGGGGGGGFFFFFFFFFFFFFFFFFFFFFFFFFFFFFFFFFFFFFFFFFFFFFFFFFFFFFFFFFFBFFFFFFFFFFFFFFFFFFFFFFFFFFFFFFFFFFFFFFFFFFFFFF
@M05620:45:000000000-G6HP7:1:1101:18254:4336 1:N:0:140
AAACCAAGCAGACACTCACCGCTCCCTCGCCACAGGCCAATAGTTTGTCCTCACTGAGTTGGCAACAAGTGGCTGCTGTGGCTGCCATTTTTCTGGTGATGGCCATCAGCTCCGACGAGGTCAGCTGGGGGGCTTTCTTTGTGTAAGCAACGAGAAACCTGAAAGAAGCATTTTTTAACTAAGTCCTGCTGAGTCATTCATGAGTTTTTAGCCGCCTTGCTTCTTCTCACAGACTCTCTACTCTCATGCCA
+
CCCCCCCFCFFFGGGGGGGGGGGGGGHHGGGGGHHHGGHHHHHHHHHHHHHHHHHHHHGHHHHHHHHHGGHHGFGGHHHHHHGGGHHHHHHHHHHHHHHHHHHHHHHHHHHHHGGGGGGGDGHHHHHHGGGGGGGGGGGGGGGGGGFFFFFFFFDFFFFFFFFFFFFFFFFFFFFFFFFFFFFFFFFFFFFFFFFFFFFFFFFFFFFFEFFFFFFFFFFFFFFFFFFFFFFFFFFFFFFFFFFFFFFFFFF
@M05620:45:000000000-G6HP7:1:1101:20982:4412 1:N:0:140
CATCCTGACCCTGAAGTACCCCATTGAGCATGGCATCGTCACCAACTGGGACGACATGGAGAAGATCTGGCACCACACCTTCTACAACGAGCTGCGCGTGGCCCCGGAGGAGCACCCAGTGCTGCTGACCGAGGCCCCCCTGAACCCCACGGCCAACAGAGAGAAGATGACTCAGGTGAGGCTCGGCCGACGCCCGTGCTCCTCCCGTCCTTTCCCCCGTCCTTTTCTGCCCGGCTTGATTTCTGACATTC
+
A>ABBFFFFFFFG4BGGFGGGGGHH5AFGHHDGF4GHGEFFFH3GGFHHHHGG?E?E3FCHFEGFGHH5AFHHG1GFGGHHHHHGFEGGEGGGHHEG?EG?EHHGEGGGGGGHHHHGG/?FFFFGHFFHHC??@@CDGGGGCGHFGGGF.@AGGG.C.FGBB;.//FFFGG0CFGFFFFA.9AFAAFFF-@DFFFFCFFFFFEFFE?9AAABFFFFF.-;A.ABBFFFFEFE.999=;.99BFB//;9BF/
@M05620:45:000000000-G6HP7:1:1101:20971:4431 1:N:0:140
CATCCTGACCCTGAAGTACCCCATTGAGCATGGCATCGTCACCAACTGGGACGACATGGAGAAGATCTGGCACCACACCTTCTACAACGAGCTGCGCGTGGCCCCGGAGGAGCACCCAGTGCTGCTGACCGAGGCCCCCCTGAACCCCAAGGCCAACAGAGAGAAGATGACTCAGGTGAGGCTCGGCCGACGCCCGTGCTCCTCCCGTCCTTTCCCCAGTCATTTTCTGCCCGGCTTGATTTCTGACATTA
+
BBBBBFFFFFFFGGGGGFGGGGGHHHHGGHHHFHGHHGEHHGHHHGGHHHHHGGGGGHHHFHGGHHHHFHHHHGGHHGGHGHHHHGHHGGGGGHHGGGGGGGHHGGGGGGGGHHHHGGHGHHHHHHHHHHGGGGGGGGGGGGHHHHGGGGHGHHGGGGGGGGGGGGGFGGGGGGGGGGGGGGGGFFFFFFFFFFFF9DFFFFFFFFFADFDFFFFFFFBFFFFFFFFFFFFFDFFFFFAFFFFFFFFFFF/
@M05620:45:000000000-G6HP7:1:1101:15161:4476 1:N:0:140
AAACCAAGCAGACACTCACCGCTCCCTCGCCACAGGCCAATAGTTTGTCCTCACTGAGTTGGCAACAAGTGGCTGCTGTGGCTGCCATTTTTCTGGTGATGGCCATCAGCTCCGACGAGGTCAGCTGGGGGGCTTTCTTTGTGTAAGCAACGAGAAACCTGAAAGAAGCATTTTTTAACTAAGTCCTGCTGAGTCATTCATGAGTTTTTAGCCGCCTTGCTTCTTCTCACAGACTCTCTACTCTCATGCCA
+
CCCCCCCFCFFFGGGGGGGGGGGGGGGHGGGGGHHHGGHHHHHHHHHHHHHHHHHHHHHHHHHHHHHHHHBHGHGGHGHHHHHGGHHHHHHHHHHHHHGHHHHHHHHHHHHHHGGGGGGGGHFHHHHHGGGGGGGGGGGGGGGGGGFFFFFFFFFFFFFFFFFFFFFFFFFFFFFFEFFFFFFFFFFFFFFFFFFFFFFFFFFFFFFFFFFFFFFFFFFFFFFFFFFFFFFFFFFFFFFFFFFFFFFFFFB
@M05620:45:000000000-G6HP7:1:1101:15183:4489 1:N:0:140
AAACCAAGCAGACACTCACCGCTCCCTCGCCACAGGCCAATAGTTTGTCCTCACTGAGTTGGCAACAAGTAGCTGCTGTGGCTGCCATTTTTCTGGTGATGGCCATCAGCTCCGACGAGGTCAGCTGGGGGGCTTTCTTTGTGTAAGCAACGAGAAACCTGAAAGAAGCATTTTTTAACTAAGTCCTGCTGAGTCATTCATGAGTTTTTAGCCGCCTTGCTTCTTCTCACAGACTCTCTACTCTCATGCCA
+
BBBBBAAFBFFFGGGGGGGGGGGGGGFHGGGGGHFFGGHHHHHGFHFFHHGHHHHHHFGGFHHGHHHHGFBHHGFHHHHHFHGGGHHHFHFHHHHHHHFHHHHHFHHHHGHHHGGGGEEG<CFGHHHHGGGGGGGGGGGGGFGFGGFGGFFFFFFFFFFFFBFFFFFFFFFFFFFFEFFFFFFFFFFFFFFFFBFFFFFFFFFFFFFFFFFFFFFFDDFFFFFFFFFFFFFFFFFFFFFFFFFFBFBBFF9
@M05620:45:000000000-G6HP7:1:1101:15159:4495 1:N:0:140
AAACCAAGCAGACACTCACCGCTCCCTCGCCACAGGCCAATAGTTTGTCCTCACTGAGTTGGCAACAAGTGGCTGCTGTGGCTGCCATTTTTCTGGTGATGGCCATCAGCTCCGACGAGGTCAGCTGGGGGGCTTTCTTTGTGTAAGCAACGAGAAACCTGAAAGAAGCATTTTTTAACTAAGTCCTGCTGAGTCATTCATGAGTTTTTAGCCGCCTTGCTTCTTCTCACAGACTCTCTACTCTCATGCCA
+
CCBCCBCFDFFFGGGGGGGGGGGGGGHHGGGGGHHHGGHHHHHHHHHHHHHHHHHHHHHHHHHHHHHHHGGHGHGGHHHHHHHGGHHHHHHHHHHHHHGHHHHHHHHHHHHHHGGGGGGGGHHHHHHHGGGGGGGGGGGGGGGGGGFFFFFFFFFFFFFFFFFFFFFFFFFFFFHFFFFHFFFFFFFFFFFFFFFFFFFFHFFFFFFFFFFFFFFFFFFFHHHFHHHFFFFFFFFFFFFHHFFFFFFFFFF
@M05620:45:000000000-G6HP7:1:1101:17602:4553 1:N:0:140
AAACCAAGCAGACACTCACCGCTCCCTCGCCACAGGCCAATAGTTTGTCCTCACTGAGTTGGCAACAAGTGGCTGCTGTGGCTGCCATTTTTCTGGTGATGGCCATCAGCTCCGACGAGGTCAGCTGGGGGGCTTTCTTTGTGTAAGCAACGAGAAACCTGAAAGAAGCATTTTTTAACTAAGTCCTGCTGAGTCATTCATGAGTTTTTAGCCGCCTTGCTTCTTCTCACAGACTCTCTACTCTCATGCCA
+
CCCCCCCFCFFFGGGGGGGGGGGGGGHHGGGGGHHHGGHHHHHHHHHHHHHHHHHHHHHHHHHHHHHHHHHHGHGGHHHHHHHGGHHHHHHHHHHHHHHHHHHHHHHHHHHHHGGGGGGGFHHHHHHHGGGGGGGGGGGGGGGGGGFFFFFFFFFFFFFFFFFFFFFFFFFFFFFFFFFFFFFFFFFFFFFFFFFFFFFFFFFFFFFFFFFFFFFFFFFFFFFFFFFFFFFFFFFFFFFFFFFFFFFFFFB
@M05620:45:000000000-G6HP7:1:1101:17103:4567 1:N:0:140
CATCCTGACCCTGAAGTACCCCATTGAGCATGGCATCGTCACCAACTGGGACGACATGGAGAAGATCTGGCACCACACCTTCTACAACGAGCTGCGCGTGGCCCCGGAGGAGCACCCAGTGCTGCTGACCGAGGCCCCCCTGAACCCCAAGGCCAACAGAGAGAAGATGACTCAGGTGAGGCTCGGCCGACGCCCGTGCTCCTCCCGTCCTTTCCCCAGTCATTTTCTGCCCGGCTTGATTTCTGACATTA
+
CCCCCFFFFFFFGGGGGGGGGGGHHHFHHHHHFHHHHGHHEGHHHGHHGHGHGGGGGHHGHGHGHHHEGHHHHGGHHGGHHHHGHHHHGEFGAGHGGGGGGGHHGGGGGGGGHGHHGGHGHHHHHHHHHHGGGGGGGGGGGGGGHHGGGGHGHHGGGGGGGGGGGGGGGGGGGFFGGGGGGGGGFFFFBAFFFFFFDDFEBFFFFEFFFFFBFFFFFFFBFFFFFFF9FEFFF>--C=FFBFFFFBFFFF/
@M05620:45:000000000-G6HP7:1:1101:18296:4567 1:N:0:140
CATCCTGACCCTGAAGTACCCCATTGAGCATGGCATCGTCACCAACTGGGACGACATGGAGAAGATCTGGCACCACACCTTCTACAACGAGCTGCGCGTGGCCCCGGAGGAGCACCCAGTGCTGCTGACCGAGGCCCCCCTGAACCCCAAGGCCAACAGAGAGAAGATGACTCAGGTGAGGCTCGGCCGACGCCCGTGCTCCTCCCGTCCTTTCCCCAGTCATTTTCTGCCCGGCTTGATTTCTGACATTG
+
CCDDDFFFFFFFGGGGGGGGGGGHHHHHHHHHHHHHHGHHHGHHHGHHHHHHGGGGGHHHHHGHHHHHHHHHHGHHHGGHHHHHHHHHGGGGGHHGGGGGGGHHGGGGGGGGHGHHGGHGHHHHHHHHHHGGGGGGGGGGGGHHHHDGGGHGHHGGGGGGGGGGGGGGGGGGGGGGGGGGGGGGFFFFFFFFFFFFBDFFFFFFFFFEDFFFFFFFFFFFFFFFFFFFFFFFFFFFFFFFFFFFFBFFFF0
@M05620:45:000000000-G6HP7:1:1101:18314:4576 1:N:0:140
CATCCTGACCCTGAAGTACCCCATTGAGCATGGCATCGTCACCAACTGGGACGACATGGAGAAGATCTGGCACCACACCTTCTACAACGAGCTGCGCGTGGCCCCGGAGGAGCACCCAGTGCTGCTGACCGAGGCCCCCCTGAACCCCAAGGCCAACAGAGAGAAGATGACTCAGGTGAGGCTCGGCCGACGCCCGTGCTCCTCCCGTCCTTTCCCCAGTCATTTTCTGCCCGGCTTGATTTCTGACATTG
+
BBCCDFFFFFFFGGGGGFGGGGGHHHHHHHHHHHHHHGHHGGHHHGHGGHHHGGGGGHHHHHHHHHHHHHHHHGHHHGGHHHHGHGHHGGGGGHHGGGGGGGHHGGGGGGGGHHHHGGHFGHHHHHHHHHGGGGGGGGGGGGHHHHGGGGHGHHGGGGGGGGGGGGGGGGGGGFGGFFGGGGGGFFFFFFFFFFFF@DFEFFFFFFFADDDFFFFFFFFFFFFFFFFFFBFFFC>BFFFFFFFFFFFFFF0
@M05620:45:000000000-G6HP7:1:1101:18298:4586 1:N:0:140
CATCCTGACCCTGAAGTACCCCATTGAGCATGGCATCGTCACCAACTGGGACGACATGGAGAAGATCTGGCACCACACCTTCTACAACGAGCTGCGCGTGGCCCCGGAGGAGCACCCAGTGCTGCTGACCGAGGCCCCCCTGAACCCCAAGGCCAACAGAGAGAAGATGACTCAGGTGAGGCTCGGCCGACGCCCGTGCTCCTCCCGTCCTTTCCCCAGTCATTTTCTGCCCGGCTTGATTTCTGACATTT
+
AABCCFFFFFFFGGGGGGGGGGGHHHHHHHHHHHHHHGHHGGHHHGHHHHFHGGGGGHHHHHHHGHHHHHHHHGGHHGGHHHHHHHHHGGGGGHHGGGGGGGHHGGGGGGGGHGHHGGHHHGHHHHHHHHGGGGGGGGGGGGHHHHGGGGHGHHGGGGGGGGGGGGGFGGGGGGGGFFGGGGGGFFFFFCFFFFFF:ADEFFFFFFFEFFFFFFFFFFFFFFFFFFFFFFFFFCFFFFFFFFFFFBFFFF0
@M05620:45:000000000-G6HP7:1:1101:22566:4589 1:N:0:140
AAACCAAGCAGACACTCACCGCTCCCTCGCCACAGGCCAATAGTTTGTCCTCACTGAGTTGGCAACAAGTGGCTGCTGTGGCTGCCATTTTTCTGGTGATGGCCATCAGCTCCGACGAGGTCAGCTGGGGGGCTTTCTTTGTGTAAGCAACGAGAAACCTGAAAGAAGCATTTTTTAACTAAGTCCTGCTGAGTCATTCATGAGTTTTTAGCCGCCTTGCTTCTTCTCACAGACTCTCTACTCTCATGCCA
+
AA?AB?>BAFFFFGGFCGGGEGAA22FG?AE22BBAFFF2G35BDBDFFEBGDGFFBGBBGGGFGFGCG@EEG1EFFF@BCGHFGHGFGGGEFGDH@GFDGEHHHB3FH?EEGEEGEGGG<GFGFHHGDCGB@BEFGBF0FCFBBFFFFFFBEDFFFFEFFF9FF/FFFFBFFFFB?BFFBBBBFBB;FBB;A;BFFFFFFFFF9BFB9EBBBABBFDFFFFFFFFFFBBFFFFFFFFFFFBFFFF9BB9F
@M05620:45:000000000-G6HP7:1:1101:22571:4612 1:N:0:140
AAACCAAGCAGACACTCACCGCTCCCTCGCCACAGGCCAATAGTTTGTCCTCACTGAGTTGGCAACAAGTGGCTGCTGTGGCTGCCATTTTTCTGGTGATGGCCATCAGCTCCGACGAGGTCAGCTGGGGGGCTTTCTTTGTGTAAGCAACGAGAAACCTGAAAGAAGCATTTTTTAACTAAGTCCTGCTGAGTCATTCATGAGTTTTTAGCCGCCTTGCTTCTTCTCACAGACTCTCTACTCTCATGCCA
+
ABABB@AFBFFFGGGGGGGGGGEFGGHHGGGFGHGHGGHHHHFGHHHHHHGHHGHHGHGGHHHFHHHGHFFGGHGGHHFGHHHGGHHHHHHHHHHHDGFGHGHHGHHHHHGHHGGGGGGGGHHHHHHGGFGGGGFGGGGGGFGGGGFFFFFFFFFFFFFFFFFFFFFFFFFFFFFFFFFFFFFFFFFFFFFFFFFFFFFFFFFF;BFFFFFFFFFFFFFFFFFFFFFFFFFFFFFFFFFFFFFFFFBFFFF
@M05620:45:000000000-G6HP7:1:1101:22836:4626 1:N:0:140
AAACCAAGCAGACACTCACCGCTCCCTCGCCACAGGCCAATAGTTTGTCCTCACTGAGTTGGCAACAAGTGGCTGCTGTGGCTGCCATTTTTCTGGTGATGGCCATCAGCTCCGACGAGGTCAGCTGGGGGGCTTTCTTTGTGTAAGCAACGAGAAACCTGAAAGAAGCATTTTTTAACTAAGTCCTGCTGAGTCATTCATGAGTTTTTAGCCTCCTTGCTTCTTCTCACAGACTCTCTACTCTCATGCCA
+
CDCDDDDFDFFFGGGGGGGGGGGGGGHHGGGGGHHHGGHHHHHHHHHHHHHHHHHHHHHHHHHGHHHHHHHHGHGGHHHHHHHGGHHHHHHHHHHHHHHHHHHHHHHHHHHHHGGGGGGGGHHHHHHHGGGGGGGGGGGGGGGGGGFFFFFFFFFFFFFFFFFFFFFFFFFFFFHFFFFFHFFFHHHFFFFFFFFFFFFFFFFFFFFFFFFFFFFFFFFFHHHFHHHFHFFFFFFFFFFFFFFHFFFFFFF
@M05620:45:000000000-G6HP7:1:1101:20463:4663 1:N:0:140
AAACCAAGCAGACACTCACCGCTCCCTCGCCACAGGCCAATAGTTTGTCCTCACTGAGTTGGCAACAAGTGGCTGCTGTGGCTGCCATTTTTCTGGTGATGGCCATCAGCTCCGACGAGGTCAGCTGGGGGGCTTTCTTTGTGTAAGCAACGAGAAACCTGAAAGAAGCATTTTTTAACTAAGTCCTGCTGAGTCATTCATGAGTTTTTAGCCGCCTTGCTTCTTCTCACAGACTCTCTACTCTCATGCCA
+
CCCCCCCFCFFFGGGGGGGGGGGGGGHHGGGGGHHHGGHHHHHHHHHHHHHHHHHHHHHHHHHHHHHHHGHHGHGGHHHHHHHGGHHHHHHHHHHHHHHHHHHHHHHHHHHHHGGGGGGGGHHHHHHHGGGGGGGGGGGGGGGGGGFFFFFFFFFFFFFFFFFFFFFFFFFFFFFFFFFFFFFFFFFFFFFFFFFFFFFFFFFFFFFFFFFFFFFFFFFFFFFFFFFFFFFFEFFFFFFFFFFFFFFFFFF
@M05620:45:000000000-G6HP7:1:1101:20445:4672 1:N:0:140
AAACCAAGCAGACACTCACCGCTCCCTCGCCACAGGCCAATAGTTTGTCCTCACTGAGTTGGCAACAAGTGGCTGCTGTGGCTGCCATTTTTCTGGTGATGGCCATCAGCTCCGACGAGGTCAGCTGGGGGGCTTTCTTTGTGTAAGCAACGAGAAACCTGAAAGAAGCATTTTTTAACTAAGTCCTGCTGAGTCATTCATGAGTTTTTAGCCGCCTTGCTTCTTCTCACAGACTCTCTACTCTCATGCCA
+
CCCCCBCFCFFFGGGGGGGGGGGGGGHHGGGGGHHHGGHHHHHHHHHHHHHHHHHHHHHHHHHGHHHHHGHHGHGGHHHHHHHGGHHHHHHHHHHHHHHHHHHHHHHHHHHHHGGGGGGGGHHHHHHHGGGGGGGGGGGGGGGGGGFFFFFFFFFFFFFFFFFFFFFFFFFFFFFFFFFFFFFFFFFFFFFFFFFFFFFFFFFFFFFFFFFFFFFFFFFFFFFFFFFFFFFFFFFFFFFFFFFFFFFBFFF
@M05620:45:000000000-G6HP7:1:1101:20765:4705 1:N:0:140
CATCCTGACCCTGAAGTACCCCATTGAGCATGGCATCGTCACCAACTGGGACGACATGGAGAAGATCTGGCACCACACCTTCTACAACGAGCTGCGCGTGGCCCCGGAGGAGCACCCAGTGCTGCTGACCGAGGCCCCCCTGAACCCCAAGGCCAACAGAGAGAAGATGACTCAGGTGAGGCTCGGCCGACGCCCGTGCTCCTCCCGTCCTTTCCCCAGTCATTTTCTGCCCGGCTTGATTTCTGACATTA
+
>AABBFFFFFFFGGGGGGGGGGGHHHHHHHFFGHGHHGHHGGHGGGHHHHHHGGGGGHHHHGHGHHHGHHHHHGHHHGGHHHHHHHHHGFGGGHHGGGEGGGHHGGGGGGGGHHHHGGHHHHHHHHHGHHGGGGGGGGGGGGHGHHGGGGHGHHGGGGGGGGGGGGGGGGGGGFGGGGGGGGGGFFFFCAFFFFFFDFFFFFFFFFFEFFFFFFFFFFDFFFFFFFBBFFFFD>>CFA.BFFFFFEBFFF/
@M05620:45:000000000-G6HP7:1:1101:16622:4744 1:N:0:140
AAACCAAGCAGACACTCACCGCTCCCTCGCCACAGGCCAATAGTTTGTCCTCACTGAGTTGGCAACAAGTGGCTGCTGTGGCTGCCATTTTTCTGGTGATGGCCATCAGCTCCGACGAGGTCAGCTGGGGGGCTTTCTTTGTGTAAGCAACGAGAAACCTGAAAGAAGCATTTTTTAACTAAGTCCTGCTGAGTCATTCATGAGTTTTTAGCCGCCTTGCTTCTTCTCACAGACTCTCTACTCTCATGCCA
+
BBABCCCFCFFFGGGGGGGGGGGGGGHHGGGGGHHHGGFHHHHHHHHHHHHHHHHHHHFGHHHHHHHHHGHHGHGGHHHHHHHGGHHHHHHHHHHHHHHHHHHHHHHHHHHHHGGGGGGGDGHGHHHHGGGGGGGGGGGGGFGFFGFFFFFFFFFFFFFFFFFFFFFFFFFFFFF>EFB/:BB:F/BBB/F/./B/F/B//;B/;BFFFE9FF.@AD./9FFFFFF9//BF9FAB//9/:B9FB//99BF9
@M05620:45:000000000-G6HP7:1:1101:20015:4761 1:N:0:140
AAACCAAGCAGACACTCACCGCTCCCTCGCCACAGGCCAATAGTTTGTCCTCACTGAGTTGGCAACAAGTGGCTGCTGTGGCTGCCATTTTTCTGGTGATGGCCATCAGCTCCGACGAGGTCAGCTGGGGGGCTTTCTTTGTGTAAGCAACGAGAAACCTGAAAGAAGCATTTTTTAACTAAGTCCTGCTGAGTCATTCATGAGTTTTTAGCCGCCTTGCTTCTTCTCACAGACTCTCTACTCTCATGCCA
+
DCCCDBCFCFFFGGGGGGGGGGGGGGHHGGGGGHHHGGHHHHHHHHHHHHHHHHHHHHGHHHHHHHHHHGHHGHGGHHHHHHHGGHHHHHHHHHHHHHHHHHHHHHHHHHHHHGGGGGGGFHHHHHHHGGGGGGGGGGGGGFGGGGFFFFFFFFFFFFFFFFFFFFFFFFFFFFHFFFFHHFFFFHHFFFFHFFFFFFFFFFFFFFFFFFFFFFFFFFFFFFFFFFHFHHFFFFFFFFFFHFFFFFFFFFF
@M05620:45:000000000-G6HP7:1:1101:11240:4858 1:N:0:140
CATCCTGACCCTGAAGTACCCCATTGAGCATGGCATCGTCACCAACTGGGACGACATGGAGAAGATCTGGCACCACACCTTCTACAACGAGCTGCGCGTGGCCCCGGAGGAGCACCCAGTGCTGCTGACCGAGGCCCCCCTGAACCCCAAGGCCAACAGAGAGAAGATGACTCAGGTGAGGCTCGGCCGACGCCCGTGCTCCTCCCGTCCTTTCCCCAGTCATTTTCTGCCCGGCTTGATTTCTGACATTA
+
CBCCCFFFFFFFGGGGGGGGGGGHHHHHHHHHHHHHHGHHHGHHHGHHHHHHGGGGGHHHHHGHHHHHHHHHHGHHHGGHHHHHHHHHGGGGGHHGGGEFGGHHGGGGGGGGHGHHGGHGHHHHHHHHHHGGGGGGGGGGGGHHHHGGGGHGHHGGGGGGGGGGGGGGGGGGGGGGGGGGGGGGFFFFFFFFFFFF=DDFFFFFFFDADFFFFFFFFFFFFFFFFFFFFFFFDFFFACAFFFFFFEFFFF/
@M05620:45:000000000-G6HP7:1:1101:24614:4922 1:N:0:140
AAACCAAGCAGACACTCACCGCTCCCTCGCCACAGGCCAATAGTTTGTCCTCACTGAGTTGGCAACAAGTGGCTGCTGTGGCTGCCATTTTTCTGGTGATGGCCATCAGCTCCGACGAGGTCAGCTGGGGGGCTTTCTTTGTGTAAGCAACGAGAAACCTGAAAGAAGCATTTTTTAACTAAGTCCTGCTGAGTCATTCATGAGTTTTTAGCCGCCTTGCTTCTTCTCACAGACTCTCTACTCTCATGCCA
+
CCCCCBBFCFFFGGGGGGGGGGGGGGHHGGGGGHHHGGHHHHHHHHHHHHHHHHHHHHGHHHHGHHHHHGHHGHGGHHHHHHHGGHHHHHHHHHHHHHHHHHHHHHHHHHHHHGGGGGGGGHHHHHHHGGGGGGGGGGGGGGGGGGFFFFFFFFFFFFFFFFFFFFFFFFFFFFFFFFFFFFFFFFFFFFFFFFFFFFFFFFFFFFFFFFFFFFFFFFFFFFFFFFFFFFFFFFFFFFFFFFFFFFFFFFB
@M05620:45:000000000-G6HP7:1:1101:24639:4932 1:N:0:140
AAACCAAGCAGACACTCACCGCTCCCTCGCCACAGGCCAATAGTTTGTCCTCACTGAGTTGGCAACAAGTGGCTGCTGTGGCTGCCATTTTTCTGGTGATGGCCATCAGCTCCGACGAGGTCAGCTGGGGGGCTTTCTTTGTGTAAGCAACGAGAAACCTGAAAGAAGCATTTTTTAACTAAGTCCTGCTGAGTCATTCATGAGTTTTTAGCCGCCTTGCTTCTTCTCACAGACTCTCTACTCTCATGCCA
+
A?AABABFCFFFGGGGGGGGGGGGGGHHGGGGGHGHGGHGHGHHHHHHHHHGHHHHHHGHHHHHHHHHHGHHGHGGHHHHHHHGGHHHHHHHHHHHHHHHHHHHGHGHHGHHHGGGGGGGGHHHHHHHGGGGGGGGGGGGGBFGGGFFFFFFFFD?FFFFFFFFFFFFFFFFFFFFFFFFFFFFFFFFFFFFFFFFFFFFFFFFFFFFFFFFFFFFFFFFFFFFFFFFFFEFFFFFFFFFFFFFFFF/FFB
@M05620:45:000000000-G6HP7:1:1101:24616:4946 1:N:0:140
AAACCAAGCAGACACTCACCGCTCCCTCGCCACAGGCCAATAGTTTGTCCTCACTGAGTTGGCAACAAGTGGCTGCTGTGGCTGCCATTTTTCTGGTGATGGCCATCAGCTCCGACGAGGTCAGCTGGGGGGCTTTCTTTGTGTAAGCAACGAGAAACCTGAAAGAAGCATTTTTTAACTAAGTCCTGCTGAGTCATTCATGAGTTTTTAGCCGCCTTGCTTCTTCTCACAGACTCTCTACTCTCATGCCA
+
CCCCBACFCFFFGGGGGGGGGGGGGGHHGGGGGHHHGGGHHHHHHHHHHHHHHHGHHHHHHHHGHHFHHFGHGHGGHHHHHHHGGHHHHHHGHHHHHHGHHGHHHHHHHHHHHGGGGGGGGHHHHHHHGGGGGGGGGGGGGGFFGGFFFFFFFFFFFFFFFFFFFFFFFFFFFFFFFFFFFFFFFFFFFFFFFFFFFFFFFFFFBFFFFFFFFFFFFBFFFFFFFFFFFFFFFFFFFFFFFFFFFFFFFF9
@M05620:45:000000000-G6HP7:1:1101:20073:5011 1:N:0:140
AAACCAAGCAGACACTCACCGCTCCCTCGCCACAGGCCAATAGTTTGTCCTCACTGAGTTGGCAACAAGTGGCTGCTGTGGCTGCCATTTTTCTGGTGATGGCCATCAGCTCCGACGAGGTCAGCTGGGGGGCTTTCTTTGTGTAAGCAACGAGAAACCTGAAAGAAGCATTTTTTAACTAAGTCCTGCTGAGTCATTCATGAGTTTTTAGCCGCCTTGCTTCTTCTCACAGACTCTCTACTCTCATGCCA
+
CCCCCBCFCFFFGGGGGGGGGGGGGGHHGGGGGHHHGGHHHGGGHHHHHHHHHHGHHHFGHHHHHHHHHDGGGHGGHHGHHHHGGHHHHHHHHFHHHHHHHHHHHHHHHHHHHGGFFGCGEHHHHHHHGGGGGGGGGGGGGFGFGGFFFFFFFFFFFFFFFFFFFFFFFFFFFFFFFFFFFFFFFFFFFFFFFBFBFFFFFFFFFFFFFFFFFFFFFFFFFFFFFFFFFFFFEFFFFFFFFFFFFFFFFFF
@M05620:45:000000000-G6HP7:1:1101:25108:5014 1:N:0:140
TACCTGTACTGGGGAAGAGCACACGTCTGAACTCCAGTCACAGCGATAGATCTCGTATGCCGTCTTCTGCTTGAAAAAAAAAAAAAAACAAAAAAAAATAAAAAGATTAAAGAAAAATCAAAGAAAAAAAATGAACGAAAAGAAGTATAGAAACTAAAGAAGTTCTACGCGCAAAATAGAGACGGTCAAACGAAATAAGCCCTTACCACCATCAACCCCTGGTACAAACTTTCAATATACGATAGAAATAT
+
ABCCCFFFFFFFGGGGGGGGGGHHEGHHGGGHHHHHHHHHHHHHGGHGGHHDHHHGFHHHHGEGHGHHHHHHGGHFHHGGGGG>//<////0?/<///01?1?1..1111<1100000><000/.//.<:;.0000....9/;9/00000000/000000./00000;.------/9000:0;.....00:....90:0:0.;900:00.:0000/.9.;..;00000.00;000:000;...9.000;00
@M05620:45:000000000-G6HP7:1:1101:9930:5018 1:N:0:140
ATCTCTATCTCCTAAAAAGGAAGAAGGGGAGGGAAGATCGGAAGAGCACACGTCTGAACTCCAGTCACAGCGATAGATCTCGTATGCCGTCTTCTGCTTGAAAAAAAAGAATTCTGTTATTTTGTTTGACAGAGTGTCTTGTTGAGAACATATGTAGGACATGATTTTTTCCTGCAACCGGGAAAATAAAGTATAAGGTTTAAAGATTTATTCTTTAATAAAGGATCTCAAAGCCAGCTTTAGAAAACGGA
+
AAAAAFFFFFFFGGGGGG?111F00BG??0EEGGCC0AAAAE/ABFGCCA0AGHG/FGCG11BCBGGE1B>E/>/>B21BEE>E0B2@>/>0>GGG>BG1G1110<<B//B1BGDGFGGGFHHHHHFHFHFHH0FGFGHFFGHH1</?FFGH1FGH1DGFGG1<GGHHH?CGGGCG0<.:ACACHFFBFGFFFGF090;CF/F0C9FFGGFGGFGGFFF9CFBBFGEGFFFFFFFBFEFFF/BB/9F/--9
@M05620:45:000000000-G6HP7:1:1101:8184:5023 1:N:0:140
AAACCAAGCAGACACTCACCGCTCCCTCGCCACAGGCCAATAGTTTGTCCTCACTGAGTTGGCAACAAGTGGCTGCTGTGGCTGCCATTTTTCTGGTGATGGCCATCAGCTCCGACGAGGTCAGCTGGGGGGCTTTCTTTGTGTAAGCAACGAGAAACCTGAAAGAAGCATTTTTTAACTAAGTCCTGCTGAGTCATTCATGAGTTTTTAGCCGCCTTGCTTCTTCTCACAGACTCTCTACTCTCATGCCA
+
BCCCCABFCFFFGGGGGGGGGGGGGGHHGGGGGHHHGGHGHHHHHHHHHHHHHHHHHHHHHHHHHHHHHGHHGHGGHHHHHHHGGHHHHHHHHHHHHHHHHHHHHHHHHHHHHGGGGGFGFHHHHHHHGGGGGGGGGGGGF9CBFBFFFF.CA.DFFFF9AFFBBFAB99FFFFF=EFF0FBBBF0::09909:B0BBBFFFBFFFFFA.9F:AFCFDFBFB0;B:00;9090:B009:0B99:B0;0B00
@M05620:45:000000000-G6HP7:1:1101:8200:5032 1:N:0:140
AAACCAAGCAGACACTCACCGCTCCCTCGCCACAGGCCAATAGTTTGTCCTCACTGAGTTGGCAACAAGTGGCTGCTGTGGCTGCCATTTTTCTGGTGATGGCCATCAGCTCCGACGAGGTCAGCTGGGGGGCTTTCTTTGTGTAAGCAACGAGAAACCTGAAAGAAGCATTTTTTAACTAAGTCCTGCTGAGTCATTCATGAGTTTTTAGCCGCCTTGCTTCTTCTCACAGACTCTCTACTCTCATGCCA
+
AAAAAAAFAFFFGGCFFCEBAE0EAFFGCGECGHHCCFHCE1GHAGHEFGHHFEGGDA12AFGHGHFHH@@BFHEA1E1BFGHCFEFEGHHFHGFGGGHHHHHHHHHHHHHHHGEEEGGG?GHHHHHHGGGGGGGGGGGGGGGGGGFFFFF@FFFFFFFFFFFFFFFFFFFFFFF@FFFFFFFFFFFFFFFFFFFBFFFFFFFFFFFFFEFFFF@@FFFFFFFFFFFFFFFFEFFFFFFFFFFFFFFFFFF
@M05620:45:000000000-G6HP7:1:1101:8186:5046 1:N:0:140
AAACCAAGCAGACACTCACCGCTCCCTCGCCACAGGCCAATAGTTTGTCCTCACTGAGTTGGCAACAAGTGGCTGCTGTGGCTGCCATTTTTCTGGTGATGGCCATCAGCTCCGACGAGGTCAGCTGGGGGGCTTTCTTTGTGTAAGCAACGAGAAACCTGAAAGAAGCATTTTTTAACTAAGTCCTGCTGAGTCATTCATGAGTTTTTAGCCGCCTTGCTTCTTCTCACAGACTCTCTACTCTCATGCCA
+
?AABBABFBFFFGGGGGGGGGGGGGGHHGGGGGHHHGGHHHGHHGHHHHHHHHHHGHHHHHHHHHHHHHGHHGHGGHHHHHHGGGHHHHHHHHHHHHHHHHHHHHHHHHHHHHGGGGCGCDHHHHHHHGGGGGGGGGGGGGGGGGGFFFFFFFFFFFFFFFFBFFFFFFFFFFFFFEFFFFFFFFFFFFFFFFFFFFFFFFFFFBFFFA9FFFADFFFBFFFFFFFFFFFFFFFFFFFFFFFFFFFFFFFF
@M05620:45:000000000-G6HP7:1:1101:18356:5060 1:N:0:140
AAACCAAGCAGACACTCACCGCTCCCTCGCCACAGGCCAATAGTTTGTCCTCACTGAGTTGGCAACAAGTGGCTGCTGTGGCTGCCATTTTTCTGGTGATGGCCATCAGCTCCGACGAGGTCAGCTGGGGGGCTTTCTTTGTGTAAGCAACGAGAAACCTGAAAGAAGCATTTTTTAACTAAGTCCTGCTGAGTCATTCATGAGTTTTTAGCCGCCTTGCTTCTTCTCACAGACTCTCTACTCTCATGCCA
+
BCCCCBBFCFFFGGGGGGGGGGGGGGHHGGGGGHHHGGHHHGHHHHHHHHHHHHHHHHHHHHHHHHHHGGHHGHGGHHHHHHHGGHHHHHHHHHHHHHGHHHHHHHHHHHHHHGGGGGGGDHHHHHHHGGGGGGGGGGGGGFGFGGFFFFFFFFFFFFFFFFFFFFFFFFFFFFFFFFFFFFFFFFFFFFFFFFFFFFFFFFFFFFFFFFFFFFFFFFFFFFFFFFFFFFFFFFFFFFFFFFFFFFBFFFF
@M05620:45:000000000-G6HP7:1:1101:18340:5068 1:N:0:140
AAACCAAGCAGACACTCACCGCTCCCTCGCCACAGGCCAATAGTTTGTCCTCACTGAGTTGGCAACAAGTGGCTGCTGTGGCTGCCATTTTTCTGGTGATGGCCATCAGCTCCGACGAGGTCAGCTGGGGGGCTTTCTTTGTGTAAGCAACGAGAAACCTGAAAGAAGCATTTTTTAACTAAGTCCTGCTGAGTCATTCATGAGTTTTTAGCCGCCTTGCTTCTTCTCACAGACTCTCTACTCTCATGCCA
+
BB@BB?AFBFFFGFGGGFGGEGCEGGHHGGGGGHGHGGFHHHGFGHHHHHHHGHHGFHDGHHHFHGHHHGFGGFFGHGDHHHHGGHHHGHHHHHGHGHHHHGHHHFHHHHHHHGGGGGGG<GFHHHHGGCGFGCEFGGGGGFFFGGFFFFFFFFFFFFFFFFFFFFFFFFFFFFFCFFFFFFFFFFFFFFFFF9FFFFFFFFFFBFFFEFFFFFFFFFFFFFFFFFFFFFFFFFFFFFFFFFFFFFFFFFF
@M05620:45:000000000-G6HP7:1:1101:18363:5081 1:N:0:140
AAACCAAGCAGACACTCACCGCTCCCTCGCCACAGGCCAATAGTTTGTCCTCACTGAGTTGGCAACAAGTGGCTGCTGTGGCTGCCATTTTTCTGGTGATGGCCATCAGCTCCGACGAGGTCAGCTGGGGGGCTTTCTTTGTGTAAGCAACGAGAAACCTGAAAGAAGCATTTTTTAACTAAGTCCTGCTGAGTCATTCATGAGTTTTTAGCCGCCTTGCTTCTTCTCACAGACTCTCTACTCTCATGCCA
+
AAAAAAAFAFFFGFGGFGGGGFGFGGHHGGGGGHHGGGHGHFHGHHHHHHHHHHHHHHGHHHHHHHHHHFGHGHGGFHHGGHGGGHHGHHHHHHHHHGGHHHGHFFGHHGHHHGGEGCGG?FFHHHHHGFGGGGGGGGGGGBFFFFFFFFFAFFFFFFFFFFFFFFFFFFFFFFFFFFFFFFFBFFEFFFFFFFFBFFEFBFFFFFFFFFFFFFFFBFFFFFFFFFFFFFFFFFFFFFFFFFFFEB;FFFF
@M05620:45:000000000-G6HP7:1:1101:19146:5090 1:N:0:140
CATCCTGACCCTGAAGTACCCCATTGAGCATGGCATCGTCACCAACTGGGACGACATGGAGAAGATCTGGCACCACACCTTCTACAACGAGCTGCGCGTGGCCCCGGAGGAGCACCCAGTGCTGCTGACCGAGGCCCCCCTGAACCCCAAGGCCAACAGAGAGAAGATGACTCAGGTGAGGCTCGGCCGACGCCCGTGCTCCTCCCGTCCTTTCCCCAGTCATTTTCTTCCCGGCTTGATTTCTGACATTT
+
CCDDDFFFFFFFGGGGGGGGGGGHHHHHHHHHHAHHHGHHHGHHHGHHHHHHGGGGGHHHHHGHHHHHHHHHHGHHHGGHHHHHHGHHGGGGGHHGGGFGGGHHGGGGGGGGHHHHGGHHHHHHHHHHHHGGGGGGGGGGGGHHHHGGGGHGHHGGGGGGGGGGGGGFGGGGGGGGGGGGGGGGFFFFFFFFFFFF@DFFFFFFFFFFFFFFFFFFFFFFFFFFFFFFFEBF?CCFFF:FFFFFF:BFFF0
@M05620:45:000000000-G6HP7:1:1101:22776:5158 1:N:0:140
CATCCTGACCCTGAAGTACCCCATTGAGCATGGCATCGTCACCAACTGGGACGACATGGAGAAGATCTGGCACCACACCTTCTACAACGAGCTGCGCGTGGCCCCGGAGGAGCACCCAGTGCTGCTGACCGAGGCCCCCCTGAACCCCAAGGCCAACAGAGAGAAGATGACTCAGGTGAGGCTCGGCCGACGCCCGTGCTCCTCCCGTCCTTTCCCCAGTCATTTTCTGCCCGGCTTGATTTCTGACATTC
+
BBBBBFFFFFFFGGGGGGGGGGGHHGHHHHHHHHHHHGHHHGHHGGHHHHHHGGGGGHHHHHGHGHHHHHHHHGHHHGGHHHHHHHHHGGGGGHHEGG@EGGGHGFGGGGGGEHHHGGHFGHHHHHHGHHGGGGGGGGGGGGHHHHGGGDHGHGGGEEF//CFEFGGGB09;FFGGGGFFAE.AFFADFBFFFFFF@?D.BFFFFFF9AA.FFFBFBFBFFFFFFFFFFFFEAFAACA.:BBFFEFF/;B/
@M05620:45:000000000-G6HP7:1:1101:22759:5166 1:N:0:140
CATCCTGACCCTGAAGTACCCCATTGAGCATGGCATCGTCACCAACTGGGACGACATGGAGAAGATCTGGCACCACACCTTCTACAACGAGCTGCGCGTGGCCCCGGAGGAGCACCCAGTGCTGCTGACCGAGGCCCCCCTGAACCCCAAGGCCAACAGAGAGAAGATGACTCAGGTGAGGCTCGGCCGACGCCCGTGCTCCTCCCGTCCTTTCCCCAGTCATTTTCTGCCCGGCTTGATTTCTGACATTA
+
BABBBFFFFFFFGGGGGGGGGGGHHHHHHHHHHHHHHGHHHGHHHGHHHHHHGGGGGHHHHHHHHHHHHHHHHGHHHGGHHHHHHHHHGGGGGHHGGGEGGGHHGGGGGGGGHHHHGGHHHHFHHGHHHGGGGGGGGGGGGGHHHHGGGGHGHHGGGGGGGGGGGGGGGGGGGGGGGGGFGGFGFFFFFFFAFFFF@ADFFF/FFFFFFFDFFFFFFFDFFFFFFFFFEFFF?FFFFFFFFFFFFFFFFF/
@M05620:45:000000000-G6HP7:1:1101:16991:5193 1:N:0:140
CATCCTGACCCTGAAGTACCCCATTGAGCATGGCATCGTCACCAACTGGGACGACATGGAGAAGATCTGGCACCACACCTTCTACAACGAGCTGCGCGTGGCCCCGGAGGAGCACCCAGTGCTGCTGACCGAGGCCCCCCTGAACCCCAAGGCCAACAGAGAGAAGATGACTCAGGTGAGGCTCGGCCGACGCCCGTGCTCCTCCCGTCCTTTCCCCAGTCATTTTCTGCCCGGCTTGATTTCTGACATTA
+
AAACCFFFFFFFGGGGGGGGGGGHHHHHHHHHHHHHHGHHGGHHHGHHHHHHGGGGGHHHHHGHHHHHHHHHHGGHHGGHHHHHHGHHGGGGGHHGGGGGGGHHGGGGGGGGHGHHGGHGHHHHHHHHHHGGGGGGGGGGGGHHHHGGGGHGHHGGGGGGGGGGGGGGGGGGGGGGGGGGGGGGFFFFFFFFFFFFDFFFFFFFFFFEDFFFFFFFFFFFFFFFFHHFFFFFFFFFFFFFFFFFFEFFFF0
@M05620:45:000000000-G6HP7:1:1101:8687:5195 1:N:0:140
AAACCAAGCAGACACTCACCGCTCCCTCGCCACAGGCCAATAGTTTGTCCTCACTGAGTTGGCAACAAGTGGCTGCTGTGGCTGCCATTTTTCTGGTGATGGCCATCAGCTCCGACGAGGTCAGCTGGGGGGCTTTCTTTGTGTAAGCAACGAGAAACCTGAAAGAAGCATTTTTTAACTAAGTCCTGCTGAGTCATTCATGAGTTTTTAGCCGCCTTGCTTCTTCTCACAGACTCTCTACTCTCATGCCA
+
3ABBAAAFBBFFGBGFFGF4E2EEEEGBAFGGGGFACFDCFBHGHFBBFGFGHHDHFCGEAC3FHGHHF@GHGHEGHHF??1?CFGGHHFHFHHFFHH3GGFGFGGBGHEGHHGGGE/CG<FGGF?GHGGGG@BGGFGGFGGFFFBFFBFFBFADFFFFFFFFFFBFFFFFFBFF?EBFFFFFFFFFFFFFFFBFBBFFFFFFFFFFFE.BF/A-@AD/FFFFFFFFFFFFFFFF/FFFBBFFBBFFFFFB
@M05620:45:000000000-G6HP7:1:1101:14071:5207 1:N:0:140
TACCTGTACTGGGGAAGAGCACACGTCTGAACTCCAGTCACAGCGATAGATCTCGTATGCCGTCTTCTGCTTGAAAAAAAAAAAATCTTATTCCTTCTTCTGCTTTCACCCCCCCCGAGGTCAGCTGGGTGGCTCACTGTATGAAAACACCAAGAAACTCGAAGAAACCATTTTGCAAATAAGTACTGATGCGTCATACATGTGTTTTCAGCCACCTTGCTTTTTATCAAGGAATCTCGATCCACGTGCAC
+
AAABBFFFFFFFGGGGGGFGGGGHGHHHGHFHGHHHFFGGHHHHGGHGGFGHFGFGGHHHGGEFFFHFHHHHFFFHHHGE@>E//03B44B4B44BB34B?4443B333?B/>/<@----<<<000//</.-..00000;0000000;..;..../9/909;/..///..;000900000000;0000////-;-../9////99/.9///;/.;9.9/9////9.///;//.//;9/.//.;//.9.../
@M05620:45:000000000-G6HP7:1:1101:8188:5214 1:N:0:140
CATCCTGACCCTGAAGTACCCCATTGAGCATGGCATCGTCACCAACTGGGACGACATGGAGAAGATCTGGCACCACACCTTCTACAACGAGCTGCGCGTGGCCCCGGAGGAGCACCCAGTGCTGCTGACCGAGGCCCCCCTGAACCCCAAGGCCAACAGAGAGAAGATGACTCAGGTGAGGCTCGGCCGACGCCCGTGCTCCTCCCGTCCTTTCCCCAGTCATTTTCTGCCCGGCTTGATTTCTGACATTT
+
CDDDDFFFFFFFGGGGGGGGGGGHHHHHHHHHHHHHHGHHHGHHHGHHHHHHGGGGGHHHHHHHHHHHHHHHHGHHHGGHHHHHHHHHGGGGGHHGGGGGGGHHGGGGGGGGHHHHGGHHHHHHHHHHHHGGGGGGGGGGGGHHHHGGGGHGHHGGGGGGGGGGGGGGGGGGGGGGGGGGGGGGFFFFFFFFFFFF@DFFFFFFFFFEFFDFFFFFFFFFFFFFHFHFFFFFFFFFFFBFFFFFFFFFFF0
@M05620:45:000000000-G6HP7:1:1101:13024:5215 1:N:0:140
CATCCTGACCCTGAAGTACCCCATTGAGCATGGCATCGTCACCAACTGGGACGACATGGAGAAGATCTGGCACCACACCTTCTACAACGAGCTGCGCGTGGCCCCGGAGGAGCACCCAGTGCTGCTGACCGAGGCCCCCCTGAACCCCAAGGCCAACAGAGAGAAGATGACTCAGGTGAGGCTCGGCCGACGCCCGTGCTCCTCCCGTCCTTTCCCCAGTCATTTTCTGCCCGGCTTGATTTCTGACATTA
+
AAABBBFFFFFFGGGGGEGGGGGHHHHHHHHHGHHHHGHHGGHGHGHHHHHHGGGGGHHHGFHGGHHHHHHHHGHHHGGHHHHHHHHHGFEGGHHEGGFGGGHHGGGGGGDGHFHHGGHGHHHHHHGGHHGGGGGGGGGGFGBFHHGGGGEEHHGEGGFGGGEEFGGGGGGGGGFFBFFGGGGGFFEFCFCACFFC>DDFFFBFFF?;;;9BFFFFFFFBFFEFFFFFFFFFFFAF;DFFFFFFF;/:BF/
@M05620:45:000000000-G6HP7:1:1101:8207:5223 1:N:0:140
CATCCTGACCCTGAAGTACCCCATTGAGCATGGCATCGTCACCAACTGGGACGACATGGAGAAGATCTGGCACCACACCTTCTACAACGAGCTGCGCGTGGCCCCGGAGGAGCACCCAGTGCTGCTGACCGAGGCCCCCCTGAACCCCAAGGCCAACAGAGAGAAGATGACTCAGGTGAGGCTCGGCCGACGCCCGTGCTCCTCCCGTCCTTTCCCCAGTCATTTTCTGCCCGGCTTGATTTCTGCCATTA
+
A?AAAFFFFFFFFGGFGGGGGGGHHHHHHHHHHHHHHGHHHGHGHGHHGAFHGFGGGHHHHHFGHHHH5FGGHGHHHGGHHHHHHHHHGGDEGFHEGEE/EEHHGGGGFGGGHHHHGGHGHHHHHHHHHHGGGGGGGGGGGGHGHHGGGGHGGHEGGGGGGGGEFGGFGGGGGGGG;/FAEEGFFFFFF=DFFFFA;ADAFFFFFE?.AAAFB9FF9B.FFBF/B;FFFFFFFFFFF;9FFFFFF/;BFF/
@M05620:45:000000000-G6HP7:1:1101:11165:5347 1:N:0:140
CATCCTGACCCTGAAGTACCCCGGCTTGATTTCTGACATTAGATCGGAAGAGCACACGTCTGAACTCCAGTCACAGCGATAGATCTCGTATGCCGTCTTCTGCTTGAAAAAAAAAAAAGTGCTGCTGACCGATGCCCCCCTGAACCCCAAGGCCAACAGAGAGAAGATGACTCAGGTGAGGCTCGGCCGACGCCCGTCCCCCTCCCGTCCATTCCCCAGTCATCTTCTTCCCGGCTTGATTTCTTACATTC
+
BBBBBFFFFFFFGGGGGGGGGGCGEGFE2DGHFA55DBGEGHFFHF?EAEHCGHHHEFFGHFHHFHHHGHGFHHHHC@0FEE3FGB4?BEGFDF>?EHGGHGHFDGFHFHHGEG/B/B/11?1<?11<?F<C-.>>FFGC-./:GHDAADHEG..CEA9CFB..;:CF0;CFFG0B0/;..;.CD-9.--9--@>--.....-;.E?.;..//;9F.B./;/9/9:/9//9:9-9---.;99/;///;/;/
@M05620:45:000000000-G6HP7:1:1101:16224:5401 1:N:0:140
CATCCTGACCCTGAAGTACCCGGCTTGATTTCTGACATTAGATGGAAGAGCACACGTCTGAACTCCAGTCACAGCGATAGATCTCGTATGCCGTCTTCTGCTTGAAAAAAAAAAAAAAAACAAAAAAAAAAAATGAAGTGATGTGATTGGAATAAAAGATACAATAGAAAATAGAGCACAAGGAACTAAATAAGGAGCTGAACAATAGTAGAGAAGATTGATGGAGATAGATATATGAATCAGGAGTAGAA
+
BBBCCFFFFFFFGGGGGFGGGGGGGGGHHHHHHHGHHHHGHFHHHHHHHHHHHGHGGHHGHGHHHHHHHHHHHHHGGHGGHGDGHHGGHHHHGGGHGHHHHHHHGHHGHGGGGD@>/</-..<<0.-<-----.000000000:00<00.00000000.000<00:0000/000000:.</.../.00000<00:0...00000/0000000000/0000<000//0/000000000<0000000<//0:0
@M05620:45:000000000-G6HP7:1:1101:21294:5417 1:N:0:140
AAACCAAGCAGACACTCACCGCTCCCTCGCCACAGGCCAATAGTTTGTCCTCACTGAGTTGGCAACAAGTGGCTGCTGTGGCTGCCATTTTTCTGGTGATGGCCATCAGCTCCGACGAGGTCAGCTGGGGGGCTTTCTTTGTGTAAGCAACGAGAAACCTGAAAGAAGCATTTTTTAACTAAGTCCTGCTGAGTCATTCATGAGTTTTTAGCCGCCTTGCTTCTTCTCACAGACTCTCTACTCTCATGCCA
+
BCCCCBBFBFFFGGGGGGGGGGGGGGHHGGGGGGHHGGHHHHHHHHHHHHHHHHHHHHHHGHHHHHHHHHHHGGGGHHHHHHHGGHHHHHHHHHHHHHHHHHHHHHHHHHHHHGGGGGGGDGCHHHHHGGGGGGGGGGGGGGGGGGFFFFFFFFFFFFFFFFFFFFFFFFFFFFFFFFFFFFFFFFFFFFFFFFFFFFFFFFFFFFFFFFFFFFFFFFFFFFFFFFFFFFFFFFFFFFFFFFFFFFFFFFB
@M05620:45:000000000-G6HP7:1:1101:15852:5465 1:N:0:140
TTAGGGTAGGAAGAGCACACGTCTGAACTCCAGTCACAGCGATAGATCTCGTATGCCGTCTTCTGCTTGAAAAAAAAAAAACTACAACGTAATGATCTTTACCCCTGCTGACCCCCCCGTTCTGCTGACCAAAGCCCCCCTTTCCCCCACAGCCCACCCACCCAACCTCACCCCGACTACGCTCCCCCGCCGCCCGTGCTCCACCCTTCCTTCTCCCACTCATTTTCTTCCCCGCCTGCCTTCTGCCACCC
+
BBBBBFFFAADFGGGGGGGGGGHHGHHHHHHHHFGFHHHHGGHGGHHFHHHFFHFHHGGGHGHHHHHHHFHHHHGGGG@>//33?B33//00/444444BB2BB?///22B222?>//-<<>.11>110>1<<<<.<<<:@:00:C/C-;..:9...9.........9//..9----9-/.;;.9.9.---9-9--9.:9///9;AA/;//;///;/...9//;/;////99.--9;...//B///999..
@M05620:45:000000000-G6HP7:1:1101:11475:5488 1:N:0:140
CATCCTGACCCTGAAGTACCCCATTGAGCATGGCATCGTCACCAACTGGGACGACATGGAGAAGATCTTGCACCACACCTTCTACAACGAGCTGCGCGTGGCCCCGGAGGAGCACCCAGTGCTGCTGACCGAGGCCCCCCTGAACCCCAAGGCCAACAGAGAGAAGATGACTCAGGCGAGGCTCGGCCGACGCCCGTGCTCCTCCCGTCCTTTCCCCACTCATTTTCTGCCCGGCTTGATTTCTGACATTA
+
>A1A1DFFF1BCGFF1BG331110BFGFGG11AFGHCGHCF0DDAEBAGHHGAEG?EAGC0G0CF1F2A2FGGCHHEEA01@@FG1@B/F/EEHFCECGG?E0CE/@CG@?/?FGHA//@111?11F1CCCCC--.<-<C-.:C/::...:.::.;9E//CGGA9FGGGGBFBBCF/;?--@FA9--;->-9@=@@-9--/;/-/--AA-:/99//-:--;/BF/BF//9B9---;@--;//B//;/;BB/
@M05620:45:000000000-G6HP7:1:1101:11455:5495 1:N:0:140
CATCCTGACCCTGAAGTACCCCATTGAGCATGGCATCGTCACCAACTGGGACGACATGGAGAAGATCTTGCACCACACCTTCTACAACGAGCTGCGCGTGGCCCCGGAGGAGCACCCAGTGCTGCTGACCGAGGCCCCCCTGAACCCCAAGGCCAACAGAGAGAAGATGACTCAGGTGAGGCTCGGCCGACGCCCGTGCTCCTCCCGTCCTTTCCCCAGTCATTTTCTGCCCGGCTTGATTTCTGACATTA
+
CCCCCFFFFFFFGGGGGGGGGGGHHHHHHHHHHHHHHGHHHGHHHGHHHHHHGGGGGHHHHH1GHHHHHHHHHHHHHGGHHHHHHHHHGGGGGHHGGGFGGGHHGGGGGGGGHGHHGGHGHHHHHHHHHHGGGGGGGGGGGGHHHHGGGGHGHHGGGGGGGGGGGGGGGGGGGGGGGGGGGGGGFFFFAFFFFFFFAFFFFFFFFFFFFFFFFFFFFFFFFFFFFFFFFFFFFFFFFFFFFFFFFEFFFF0
@M05620:45:000000000-G6HP7:1:1101:11404:5499 1:N:0:140
AAACCAAGCAGACACTCACCGCTCCCTCGCCACAGGCCAATAGTTTGTCCTCACTGAGTTGGCAACAAGTGGCTGCTGTGGCTGCCATTTTTCTGGTGATGGCCATCAGCTCCGACGAGGTCAGCTGGGGGGCTTTCTTTGTGTAAGCAACGAGAAACCTGAAAGAAGCATTTTTTAACTAAGTCCTGCTGAGTCATTCATGAGTTTTTAGCCGCCTTGCTTCTTCTCACAGACTCTCTACTCTCATGCCA
+
CCBCCCCFCFFFGGGGGGGGGGGGGGHHGGGGGHHHGGHHHHHHHHHHHHHHHHHHHHHHHHHHHHHHHHHHGHGGHHHHHHHGGHHHHHHHHGHHHHHHHHHHHHHHHGHHHGGGGGGGGHHHGHHHGGGGGGGGGGGGGGGGGGFFFFFFFFFFFFFFFFFFFFFFFFFFFFFFFFFFFFFFFFFFFFFFFFFFFFFFFFFFFFFFFFFFFFFFFFFFFFFFFFFFFFFFFFFFFFFFFFFFFFFFFFF
@M05620:45:000000000-G6HP7:1:1101:13043:5507 1:N:0:140
CATCCTGACCCTGAAGTACCCCATTGAGCATGGCATCGTCACCAACTGGGACGACATGGAGAAGATCTGGCACCACACCTTCTACAACGAGCTGCGCGTGGCCCCGGAGGAGCACCCAGTGCTGCTGACCGAGGCCCCCCTGAACCCCAAGGCCAACAGAGAGAAGATGACTCAGGTGAGGCTCGGCCGACGCCCGTGCTCCTCCCGTCCTTTCCCCAGTCATTTTCTGCCCGGCTTGATTTCTGACATTA
+
AABBBFFFFFFFGGGFFGGGGGGHHCHFFFHHHHHHHGHHHGHHHGHHHGHHGGGGEGHGHHHGHFHHHHHFHGHHHGGHHHHHHHHHGGGGGCFFGGG@ECHHGGGGGGGGHHHHGGHHHHHHHHHHHHGGGGGGGGGGDGFHHGGGGGHFHHGGEGFGGGGGGGGGGGGFFGFGFFFGGGGGFFFFAFFFFFFFBADFFFFFFFDFFDFFFFFFFFFFFFFFFFFFFFFFFAFFF;.FFFFFFFFFFF/
@M05620:45:000000000-G6HP7:1:1101:11469:5509 1:N:0:140
CATCCTGACCCTGAAGTACCCCATTGAGCATGGCATCGTCACCAACTGGGACGACATGGAGAAGATCTTGCACCACACCTTCTACAACGAGCTGCGCGTGGCCCCGGAGGAGCACCCAGTGCTGCTGACCGAGGCCCCCCTGAACCCCAAGGCCAACAGAGAGAAGATGACTCAGGTGAGGCTCGGCCGACGCCCGTGCTCCTCCCGTCCTTTCCCCAGTCATTTTCTGCCCGGCTTGATTTCTGACATTA
+
ABBCBFFFFFFFGGGGGGGGGGGHHHHHHGHHHHHHHGHHHGHHHGHHHHHHGGGGGHHHHHHHHHHHHHHHHHHHHGGHHHHHHHHHGGGGGHHGGGGGGGHHGGGGGGGGHFHHGGGGHGHHHHHHHHGGGGGGGGGGGGGHHHGGGGHGHHGGGGGGGGGGGGGGGGGGGGGGGGGGGGGGFFFFFFFFFFFF-.;EFFFFFFD;AFDFFFFFFFF;FFFFFFFFFFFF?DFFAAFFFFFFFFFFFF/
@M05620:45:000000000-G6HP7:1:1101:11414:5518 1:N:0:140
AAACCAAGCAGACACTCACCGCTCCCTCGCCACAGGCCAATAGTTTGTCCTCACTGAGTTGGCAACAAGTGGCTGCTGTGGCTGCCATTTTTCTGGTGATGGCCATCAGCTCCGACGAGGTCAGCTGGGGGGCTTTCTTTGTGTAAGCAACGAGAAACCTGAAAGAAGCATTTTTTAACTAAGTCCTGCTGAGTCATTCATGAGTTTTTAGCCGCCTTGCTTCTTCTCACAGACTCTCTACTCTCATGCCA
+
CCCCDCDFCFFFGGGGGGGGGGGGGGHHGGGGGHHHGGHHHHHHHHHHHHHHHHHHHHHHHHHHHHHHHGHHGHGGHHHHHHHGGHHHHHHHHHHHHHHHHHHHHHHHHHHHHGGGGGGGGHHHHHHHGGGGGGGGGGGGGGGGGGFFFFFFFFFFFFFFFFFFFFFFFFFFFFHFFFFFHFFFFFFFFFFFFFFFHFFFFFFFFFFHFFFFFFFFFFFFHHFFHHFFFFFFFFFFFFFFFFFFFFFFFFB
@M05620:45:000000000-G6HP7:1:1101:11396:5519 1:N:0:140
AAACCAAGCAGACACTCACCGCTCCCTCGCCACAGGCCAATAGTTTGTCCTCACTGAGTTGGCAACAAGTGGCTGCTGTGGCTGCCATTTTTCTGGTGATGGCCATCAGCTCCGACGAGGTCAGCTGGGGGGCTTTCTTTGTGTAAGCAACGAGAAACCTGAAAGAAGCATTTTTTAACTAAGTCCTGCTGAGTCATTCATGAGTTTTTAGCCGCCTTGCTTCTTCTCACAGACTCTCTACTCTCATGCCA
+
BBBBBABFBFFFGGGGGGGGGGGGGGHHGGGGGHHHGGHHHHHHHHHHHHHHHHHHHHHHHHHHHHHHHHHHGHGGHFGHHHHGGHHHHHHHHHHHHHHHHHHHHHHHHHHHHGGGGGGGGHFHHHHHDGGGGGGGGGGGGGGGGGFFFFFFFFFFFFFFFFFFFFFFFFFFFFFFFFFFFFFFFFFFFFFFFFFFFFFFFFFFFFFFFFFFFDFFFFFFFFFFFFFFFFFFFFFFFFFFFFFFFFFBFF/
@M05620:45:000000000-G6HP7:1:1101:13061:5521 1:N:0:140
CATCCTGACCCTGAAGTACCCCATTGAGCATGGCATCGTCACCAACTGGGACGACATGGAGAAGATCTGGCACCACACCTTCTACAACGAGCTGCGCGTGGCCCCGGAGGAGCACCCAGTGCTGCTGACCGAGGCCCCCCTGAACCCCAAGGCCAACAGAGAGAAGATGACTCAGGTGAGGCTCGGCCGACGCCCGTGCTCCTCCCGTCCTTTCCCCAGTCATTTTCTGCCCGGCTTGATTTCTGACATTA
+
AAABBFFFF>FFGGGFGGGGFEGHHHHHHGFFFHHHHGHHHEHHHGHGHHHHAGGGGHHHFHFFHHHFFBGHHGHHGEGHHHHHHGGGGGGGGHHGGGGGGGHHGGCGGGGGHEHHGGGFGHBGGHHHHHGGCGGEGGDDGCFHHHGGGGHGHHGGEEGGGF.EGGGGGGFGGFGFCFGFAEEFFFEFFFFFAFFA9DFFFFFFFEFEDDDFFFB9BB.;BFFFFFFFFFFFAAAF--.9BBFFFFFFFF/
@M05620:45:000000000-G6HP7:1:1101:22404:5547 1:N:0:140
AAACCAAGCAGACACTCACCGCTCCCTCGCCACAGGCCAATAGTTTGTCCTCACTGAGTTGGCAACAAGTGGCTGCTGTGGCTGCCATTTTTCTGGTGATGGCCATCAGCTCCGACGAGGTCAGCTGGGGGGCTTTCTTTGTGTAAGCAACGAGAAACCTGAAAGAAGCATTTTTTAACTAAGTCCTGCTGAGTCATTCATGAGTTTTTAGCCGCCTTGCTTCTTCTCACAGACTCTCTACTCTCATGCCA
+
AABBBB@FAFFFFFGGFGGGGGGGGGHHGGG?EGBFFGAFGGHHGHGHHHHHHHHHHHHHGHHHHHHHHHHHGHGGHFFGGGHGGHEGHHHHHHDGHHFHHHHHEHHHHHHHHCEGF@DGGHFGGGHHFGCGGGGGGGGGFGGGBFFFFFFFFFFBFFFFFF/FFFFFFEFFFFFF.BFFFFFFFFFFFFFBFBFFFFFFFFEFFFFFFFFFFFFFFFFFFFFFFFEFFFFF/;FFFFFFFFFFFEFFFF/
@M05620:45:000000000-G6HP7:1:1101:22403:5565 1:N:0:140
AAACCAAGCAGACACTCACCGCTCCCTCGCCACAGGCCAATAGTTTGTCCTCACTGAGTTGGCAACAAGTGGCTGCTGTGGCTGCCATTTTTCTGGTGATGGCCATCAGCTCCGACGAGGTCAGCTGGGGGGCTTTCTTTGTGTAAGCAACGAGAAACCTGAAAGAAGCATTTTTTAACTAAGTCCTGCTGAGTCATTCATGAGTTTTTAGCCGCCTTGCTTCTTCTCACAGACTCTCTACTCTCATGCCA
+
CCCCCBCFCFFFGGGGGGGGGGGGGGHHGGGGGHHHGGHHHHHHHHHHHHHHHHHHHHHHHHHHHHHHHHHHGHGGHHHHHHHGGHHHHHHHHHHHHHHHHHHHHHHHHHHHHGGGGGGGGHHHHHHHGGGGGGGGGGGGGGGGGGFFFFFFFFFFFFFFFFFFFFFFFFFFFFFFFFFFFFFFFFFFFFFFFFFFFFFFFFFFFFFFFFFFFFFFFFFFFFFFFFFFFFFFFFFFFFFFFFFFFFFFFFB
@M05620:45:000000000-G6HP7:1:1101:25460:5646 1:N:0:140
AAACCAAGCAGACACTCACCGCTCCCTCGCCACAGGCCAATAGTTTGTCCTCACTGAGTTGGCAACAAGTGGCTGCTGTGGCTGCCATTTTTCTGGTGATGGCCATCAGCTCCGACGAGGTCAGCTGGGGGGCTTTCTTTGTGTAAGCAACGAGAAACCTGAAAGAAGCATTTTTTAACTAAGTCCTGCTGAGTCATTCATGAGTTTTTAGCCGCCTTGCTTCTTCTCACAGACTCTCTACTCTCATGCCA
+
BCCBCCCFCFFFGGGGGGGGGGGGGGHHGGGGGHHHGGHGHGHHHHHHHHHHHHHHHHGGHHHHHHHHHHHHGHGGHHHHHHHGGHHHHHHHHHHHHHHHHHHHHHHHHHHHHGGGGGGGGHHHHHHHGGGGGGGGGGGGGFGGGGFFFFFFFFFFFFFFFFFFFFFFFFFFFFFFEFFFFFFFFFFFFFFFFFFFFFFFFFBFFFFFFFFFFFFFFFFFFFFFFFFFFFFFFFFFFFFFFFFFFFFFFFB
@M05620:45:000000000-G6HP7:1:1101:25447:5658 1:N:0:140
AAACCAAGCAGACACTCACCGCTCCCTCGCCACAGGCCAATAGTTTGTCCTCACTGAGTTGGCAACAAGTGGCTGCTGTGGCTGCCATTTTTCTGGTGATGGCCATCAGCTCCGACGAGGTCAGCTGGGGGGCTTTCTTTGTGTAAGCAACGAGAAACCTGAAAGAAGCATTTTTTAACTAAGTCCTGCTGAGTCATTCATGAGTTTTTAGCCGCCTTGCTTCTTCTCACAGACTCTCTACTCTCATGCCA
+
BABCCABFCFFFGGGGGGGGGGGGGGHHGGGGGHHHGGHHHHGHHHHHHHGHHHHHHHGHHHHGHHHHHHHHGHGGHHHHHHHGGHHHHHHHHHHHHHHHHHHHHHHHHHHHHGGGGGGGGHHHHHHHGGGGGGGGGGGGGGGGGGFFFFFFFFFFFFFFFFFFFFFFFFFFFFFFFFFFFFFFFFFFFFFFFFFFFFFFFFFFBFFFFFFFFFFFFFFFFFFFFFFFFFFFFFFFFFFFFFFFFFFFFFF
@M05620:45:000000000-G6HP7:1:1101:25465:5668 1:N:0:140
AAACCAAGCAGACACTCACCGCTCCCTCGCCACAGGCCAATAGTTTGTCCTCACTGAGTTGGCAACAAGTGGCTGCTGTGGCTGCCATTTTTCTGGTGATGGCCATCAGCTCCGACGAGGTCAGCTGGGGGGCTTTCTTTGTGTAAGCAACGAGAAACCTGAAAGAAGCATTTTTTAACTAAGTCCTGCTGAGTCATTCATGAGTTTTTAGCCGCCTTGCTTCTTCTCACAGACTCTCTACTCTCATGCCA
+
ABABAA@CAFFFGGGGGGFGGGGFGGHHGGGCFAGHGGHHHFHEDGHHHHHHHHHGHHGGFGHHHHHHHGGHGHGGHGFHHGHEEHGHHHHHHHFHHHHHGHHHFHHHHHGHHGGGEGGGEGHHHHHHGGGGGGGGGGGGGFGGGGBFFFFFFFFFFFFFFFFFFFFFFFFFFFFFFFFFFFFFFFFFFFFEF;FFFFFFFFFFFFFFFFFFFFFFFFFFFFFFFFFFFFFFFFFFFFFFFFFFFFF/FFF
@M05620:45:000000000-G6HP7:1:1101:24437:5687 1:N:0:140
CATCCTGACCCTGAAGTACCGGCTTGATTTCTGACATTAGATCGGAAGAGCACACGTCTGAACTCCAGTCACAGCGATAGATCTCGTATGCCGTCTTCTGCTTGAAAAAAAAAAAAAAAAATAAATAAAAAAAATAGTTATGTATATAATGAAAACAATACTTGAATACAATGAATTCAGGATAAGCAAATGACGACTGACAAAAGTACATGAAAACACACTCAAGCACGAATGTTGCATTTGATGGTGAA
+
CCCCDFFFFFFFGGGGGGGGGGGGGGHHHHHHHGHHHHHHHHHHGGGGHHHHHHHGHHHGGHHHHHHHHHHHHHHGEHGGHHFHHHGGHHHHGGGHGHHHGHHFHHHHFGG/CB><<//--0<>11=0000<--.000;0:00000000000000/..:000000000000:000;00000:000000/00000..-..0000/./0000000000:....///000/:-...000000:00000:00000
@M05620:45:000000000-G6HP7:1:1101:20199:5706 1:N:0:140
CATCCTGACCCTGAAGTACCCCATTGAGCATGGCATCGTCACCAACTGGGACGACATGGAGAAGATCTGGCACCACACCTTCTACAACGAGCTGCGCGTGGCCCCGGAGGAGCACCCAGTTCTGCTGACCGAGGCCCCCCTGAACCCCAAGGCCAACAGAGAGAAGATGACTCAGGTGAGGCTCGGCCGACGCCCGTGCTCCTCCCGTCCTTTCCCCAGTCATTTTCTGCCCGGCTTGATTTCTGACATTA
+
DDDDDFFFFFFFGGGGGGGGGGGHHHHHHHHHHHHHHGHHHGHHHGHHHHHHGGGGGHHHHHHHHHHHHHHHHGHHHGGHHHHHHHHHGGGGGHHGGGGGGGHHGGGGGGGGHHHHGGHHHHHHHHHHHHGGGGGGGGGGGGHHHHGGGGHGHHGGGGGGGGGGGGGGGGGGGGGGHGGGGGGGFFFFFFFFFFFFBFFFFFFFFFFFFFFFFFFFFFFFFFFFHFFFFFFFFFFFFFAFFFFFFFFFFF0
@M05620:45:000000000-G6HP7:1:1101:20205:5724 1:N:0:140
CATCCTGACCCTGAAGTACCCCATTGAGCATGGCATCGTCACCAACTGGGACGACATGGAGAAGATCTGGCACCACACCTTCTACAACGAGCTGCGCGTGGCCCCGGAGGAGCACCCAGTTCTGCTGACCGAGGCCCCCCTGAACCCCAAGGCCAACAGAGAGAAGATGACTCAGGTGAGGCTCGGCCGACGCCCGTGCTCCTCCCGTCCTTTCCCCAGTCATTTTCTGCCCGGCTTGATTTCTGACATTA
+
BBCCCFFFFFFFGGGGGFGGGGGHHHHHHHHHHHHHHGHHHGHHHGHHHGGHGGGGGHHHHHHHHGHGHHHHHGHHHGGHHHHHHHHHGGGGGHHGGGEGGGHHGGGGGGGGHHHHGGHHHHHHHHHFHHGGGFCGGGGGGGHHHHGGGGHGHHGGGGGGGGGGGGGGGGGGGFFFFFGGGGGGFFFFFFFFFFF;DFDEBFFFFFFFFFFFFFFFFFFFFFFFFFFFFFFFFFFFFA.:FFFFFFFFFF0
@M05620:45:000000000-G6HP7:1:1101:7176:5746 1:N:0:140
AAACCAAGCAGACACTCACCGCTCCCTCGCCACAGGCCAATAGTTTGTCCTCACTGAGTTGGCAACAAGTGGCTGCTGTGGCTGCCATTTTTCTGGTGATGGCCATCAGCTCCGACGAGGTCAGCTGGGGGGCTTTCTTTGTGTAAGCAACGAGAAACCTGAAAGAAGCATTTTTTAACTAAGTCCTGCTGAGTCATTCATGAGTTTTTAGCCGCCTTGCTTCTTCTCACAGACTCTCTACTCTCATGCCA
+
BBCCCCCFCFFFGGGGGGGGGGGGGGHHGGGGGHHHGGHHHHHHHHHHHHHHHHHHHHHHHHHGHHHHHGHHGHGGHHHHHHHGGHHHHHHHHHHHHHGHHHHHHHHHHGHHHFGEFFGGFHHHHHHHGGGGFGGGFGGGGFGGGEFFFFFFFFFFFFFFFFFFFFFFFFFFFFHFFFFFFFFFFFFFFFFFFFFFFFFFFFFFFFFFFFFFFFFFFFFFFFFFFFFFFFFFFFFFFFFFFFFFFFFFFFF
@M05620:45:000000000-G6HP7:1:1101:7197:5754 1:N:0:140
AAACCAAGCAGACACTCACCGCTCCCTCGCCACAGGCCAATAGTTTGTCCTCACTGAGTTGGCAACAAGTGGCTGCTGTGGCTGCCATTTTTCTGGTGATGGCCATCAGCTCCGACGAGGTCAGCTGGGGGGCTTTCTTTGTGTAAGCAACGAGAAACCTGAAAGAAGCATTTTTTAACTAAGTCCTGCTGAGTCATTCATGAGTTTTTAGCCGCCTTGCTTCTTCTCACAGACTCTCTACTCTCATGCCA
+
BBCBBBBFCFFFGGGGGGGGGGGGGGHHGGGGGHHHGGHGHHHHHHHHHHHHHHHHHHHHHHHHHHHHHGHHGHGGHHHHHHHGGHHHHHHHHHHHHHHHHHHHHHHHHHGHHGGGGGGGDFHHHHHHGGGGGGGGGGGGGGGGGGFFFFFFFFFFFFFFFFFFFFFFFFFFFFFFFFFFFFFFFFFFFFFFFFFFFFFFFFFFFFFFFFFFFFFFFFFFFFFFFFFFFFFFFFFFFFFFFFFFFFFFFFB
@M05620:45:000000000-G6HP7:1:1101:7178:5766 1:N:0:140
AAACCAAGCAGACACTCACCGCTCCCTCGCCACAGGCCAATAGTTTGTCCTCACTGAGTTGGCAACAAGTGGCTGCTGTGGCTGCCATTTTTCTGGTGATGGCCATCAGCTCCGACGAGGTCAGCTGGGGGGCTTTCTTTGTGTAAGCAACGAGAAACCTGAAAGAAGCATTTTTTAACTAAGTCCTGCTGAGTCATTCATGAGTTTTTAGCCGCCTTGCTTCTTCTCACAGACTCTCTACTCTCATGCCA
+
CCCCCCCFCFFFGGGGGGGGGGGGGGHHGGGGGHHHGGHHHHHHHHHHHHHHHHHHHHHGHHHGHHHHHGHHGHGGHHHHHHHGGHHHHHHHFHHHHFBGHHHHHHFGECFGGGGG@>B@BGHHGHHHGGGGGGGGBGFGF;BCGFFFFFFBEDFDBFAFFFFFFFFFBFFFFFFDFFFBFFBBFFFFBFFFFBFBFFFFFFFFFFFFEEFFFAFCFFFBFFBBFFF00FFFFFBBBBBFFFFF0BF0FF9
@M05620:45:000000000-G6HP7:1:1101:10697:5768 1:N:0:140
AAACCAAGCAGACACTCACCGCTCCCTCGCCACAGGCCAATAGTTTGTCCTCACTGAGTTGGCAACAAGTGGCTGCTGTGGCTGCCATTTTTCTGGTGATGGCCATCAGCTCCGACGAGGTCAGCTGGGGGGCTTTCTTTGTGTAAGCAACGAGAAACCTGAAAGAAGCATTTTTTAACTAAGTCCTGCTGAGTCATTCATGAGTTTTTAGCCGCCTTGCTTCTTCTCACAGACTCTCTACTCTCATGCCA
+
CBCCCBCFBFFFGGGGGGGGGGGEGGGHGGGGGHHGGGHHGHFHHGHHHHHGHHHHHGGHHHHHHHHHHGGHGHGGFGFHHHHGGHHHHHHFHFHHHHGGHHGHHHHHHHGHHGGEGFGGGHHHHHHGGGGGGGGGGGGGGGGGGFFFFFFFFFFFFFFFFFFFFFFFFFFFFFFFFFFFFFFFFFFFFFFFFFFFFFFFFFFFFFFFFFFFFFFFFFFFFFFFFFFFFFFFFFFFFFFFFFFFFFFFFFF
@M05620:45:000000000-G6HP7:1:1101:20341:5795 1:N:0:140
CATCCTGACCCTGAAGTACCGGCTTGATTTCTGACATTAGATCGGAAGAGCACACGTCTGAACTCCAGTCACAGCGATAGATCTCGTATGCCGTCTTCTGCTTGAAAAAAAAAAAAATATTTTTTTTTCCCTAATTTCTTTTTCCTAACCTATTTCTTACCTTCTTTTTTCCTTCCCCCTTTCCCCTACATTATCATTTTTCCCACTTTCTTCTTTCATCCCTTCTCTCCCATCCATCTTTCTACACCTTC
+
BBBABFFFFFFFGGGGGGGGGGGGGGHHHHHHHHHHHHHHHGGHGGGGFHHHHHHGHHHGFDHHHHHHHHHHHFGCEHFGHGHHHFGFHFHHG>EGFHHFHHHHFHHGHGGGGB/>/0?<1111/->-/<00<<000=0000</0000::;/000<000</;0/:0909-;:B099//:-.;;C0/9../000;B9/////::9/;./;B/BFFFBB;;B/9;/;9/////./9:/9BFBFF/;B/./9:/
@M05620:45:000000000-G6HP7:1:1101:11240:5809 1:N:0:140
TACCTGTACTGGGGAAGAGTGTAGCAATCGCCATTCCTACCCTAAAGATCGGAAGAGCACACGTCTGAACTCAGCACGGACATTTATCTCGTATGCCGTCTTCTGCTTGAAAAAAAAAAGCAAACTCCCCTCTTCCCCCCGTACTCCCCCAAGCCCCCTATCTCCTCTAACGCCTATTCTTTTCATCGTCCGCCTTGTCTCGTCCCTTCACTTCCTCCTTCCTTGTCGGTCGCTCTGTCTATCTACACCTC
+
AA?BB@FFFFFBGEGGGGBFFDFGHHHHHBFEFFGHHHHHHHHHHHHEHH2EEFEFHHBGFG0FGH1BGFFGG3GFHC@0E/FGFG4FHH1F1FFGH@EEGFHHBHHFGG3FDFE/BC//01010111//0/01<10<<--.<<<0/<..-....;;;-.000000/0090.--:.;0000000000/9..--.:./;////..../9.9///9////./9/:99;/.--;-;9.A/9/////////.//.
@M05620:45:000000000-G6HP7:1:1101:20104:5848 1:N:0:140
AAACCAAGCAGACACTCACCGCTCCCTCGCCACAGGCCAATAGTTTGTCCTCACTGAGTTGGCAACAAGTGGCTGCTGTGGCTGCCATTTTTCTGGTGATGGCCATCAGCTCCGACGAGGTCAGCTGGGGGGCTTTCTTTGTGTAAGCAACGAGAAACCTGAAAGAAGCATTTTTTAACTAAGTCCTGCTGAGTCATTCATGAGTTTTTAGCCGCCTTGCTTCTTCTCACAGACTCTCTACTCTCATGCCA
+
BBBBBBAFABF4FFGGGGGGFGGGGGHHGGGGGGHHGG2AF3FGHHHHHHHHEGHH3FDGHHHHHHHHHHHHGHGGHFHHGHHFFHFHHHHHHHHHHHFHHFHHHHHHHHHHHGGGE@DGGHGHHHHHGGGGGGGGGGGGGGGGGGFFFFFBFFF.FFFFFFEFFFFFFFFFFFFBFFFFFBFFFFFFFFFFFFFFFFFFFFBFFFFFFFFFFFBBFDFFFFFFFFFFFFFFFFFFFFFFFFFFFFFFFFF
@M05620:45:000000000-G6HP7:1:1101:20121:5855 1:N:0:140
AAACCAAGCAGACACTCACCGCTCCCTCGCCACAGGCCAATAGTTTGTCCTCACTGAGTTGGCAACAAGTGGCTGCTGTGGCTGCCATTTTTCTGGTGATGGCCATCAGCTCCGACGAGGTCAGCTGGGGGGCTTTCTTTGTGTAAGCAACGAGAAACCTGAAAGAAGCATTTTTTAACTAAGTCCTGCTGAGTCATTCATGAGTTTTTAGCCGCCTTGCTTCTTCTCACAGACTCTCTACTCTCATGCCA
+
CCCCCCCFBFFFGGGGGGGGGGGGGGHHGGGGGGHHGGFCGFGHHHHHHHHHHHHHFGGHHHHHHHHHHHHHGHGGHHHHHHHGGHHHHHHHHHHHHHGHHHHHHHHHHHHHHGGGGGGGGHHHHHHHGGGGGGGGGGGGGGGGFEFFFFFFFF.AFFFFFFFFFFFFFFFFFFFFFFFFFFFFFFFFFFFBFFFFFFFFFFFFFFFFFFFFFFFFFFFFFFFFFFFFFFFFEFFFFFFFFFFFFFFFFF/
@M05620:45:000000000-G6HP7:1:1101:24430:5929 1:N:0:140
CATCCTGACCCTGAAGTACCCCATTGAGCATGGCATCGTCACCAACTGGGACGACATGGAGAAGATCTGGCACCACACCTTCTACAACGAGCTGCGCGTGGCCCCGGAGGAGCACCCAGTGCTGCTGACCGAGGCCCCCCTGAACCCCAAGGCCAACAGAGAGAAGATGACTCAGGTGAGGCTCGGCCGACGCCCGTGCTCCTCCCGTCCTTTCCCCAGTCATTTTCTGCCCGGCTTGATTTCTGACATTT
+
BBBCCFFFFFFFGGGGGGGGGGDHHHHHHHHHHHFHHGHHHGHGHGHHHHHHGGGFGHHHHHHHHHHHHHHFHGHHHGGHHHHHHHFHGGGGGHHGGGGGGGHHGGGGGGGGHHHHGFHHHHHHHHHGHHGGGGFGGGGGGGHFHHGGG?HGHHEGGGGGGGDGFGGGGGGGGFGGGGGGGGGGFFFFFAFFFFFF@DFFFFFFFFFEADDFFFFFFFFFF/FFFFFFFFFFDFFFCA.FFFFFE:FFFF/
@M05620:45:000000000-G6HP7:1:1101:6096:5955 1:N:0:140
CAACCAAGCAGACACTCACCGCTCCCTCGCCACAGGCCAATAGTTTGTCCTCACTGAGTTGGCAACAAGTGGCTGCTGTGGCTGCCATTTTTCTGGTGATGGCCATCAGCTCCGACGAGGTCAGCTGGGGGGCTTTCTTTGTGTAAGCAACGAGAAACCTGAAAGAAGCATTTTTTAACTAAGTCCTGCTGAGTCATTCATGAGTTTTTAGCCGCCTTGCTTCTTCTCACAGACTCTCTACTCTCATGCCA
+
BCCCCCBFCFFFGGGGGGGGGGGGGGHHGGGGGHHHGGHHHHHHHHHHHHHHHHHHHHHHHHHHHHHHHHHHGHGGHHHHHHHGGHHHHHHHHHHHHHHHHHHHHHHHHHHHHGGGGGGGGHHHHHHHGGGGGGGGGGGGGGGGGGFFFFFFFFFFFFFFFFFFFFFFFFFFFFFFEFFFFFFFFFFFFFFFFFFFFFFFFFFFFFFFFFFFFFFFFFFFFFFFFFFFFFFFFFFFFFFFFFFFFFFFFFB
@M05620:45:000000000-G6HP7:1:1101:8865:6002 1:N:0:140
AAACCAAGCAGACACTCACCGCTCCCTCGCCACAGGCCAATAGTTTGTCCTCACTGAGTTGGCAACAAGTGGCTGCTGTGGCTGCCATTTTTCTGGTGATGGCCATCAGCTCCGACGAGGTCAGCTGGGGGGCTTTCTTTGTGTAAGCAACGAGAAACCTGAAAGAAGCATTTTTTAACTAAGTCCTGCTGAGTCATTCATGAGTTTTTAGCCGCCTTGCTTCTTCTCACAGACTCTCTACTCTCATGCCA
+
BBABBAAFBFFFFGGGGGGGGGGEEFHHGGEFEHHGGGFFGCGGHHHHHHHHHHHHGHGGHHHGFFA1GGGHGHGGHHGGFGHGGHHHHHHHFHGHHHBGHHHHBHHHHHHHHGGG?FGGEHHHHHHHGGGGGGGGGGGGGGGGGGEFFFFFFFFFFFFFFFFFFF9BFFFFFFFFEFFF///;FFFFFFFFFBFFFFFBFFFFFFFFFF/B99DFDFFFFFFFFFFFBFFFFFFFFFFFFFFFFFFFFB/
@M05620:45:000000000-G6HP7:1:1101:17055:6008 1:N:0:140
AAACCAAGCAGACACTCACCGCTCCCTCGCCACAGGCCAATAGTTTGTCCTCACTGAGTTGGCAACAAGTGGCTGCTGTGGCTGCCATTTTTCTGGTGATGGCCATCAGCTCCGACGAGGTCAGCTGGGGGGCTTTCTTTGTGTAAGCAACGAGAAACCTGAAAGAAGCATTTTTTAACTAAGTCCTGCTGAGTCATTCATGAGTTTTTAGCCGCCTTGCTTCTTCTCACAGACTCTCTACTCTCATGCCA
+
BBBCCCCFCFFFGGGGGGGGGGGGGGHHGGGGGHHHGGHHHHHHHHHGHHHHHHHHHHHHHHHGHHHHHHHHGHGGHHGHHHHGGHHGHHHHHHHHHHFHHHHHHHHHHHHHHGGGGGGGGHHHHHHHGGGGGGGGGGGGGGGGGGFFFFFFFFFFFFFFFFFFFFFFFFFFFFFFFFFFFFFFFFFFFFFFFFFFFFFFFFFFFFFFFFFFFFFFFFFFFFFFFFFFFFFFFFFFFFFFFFFFFFFFFFF
@M05620:45:000000000-G6HP7:1:1101:11126:6047 1:N:0:140
CATCCTGACCCTGAAGTACCCCATTGAGCATGGCATCGTCACCAACTGGGACGACATGGAGAAGATCTGGCACCACACCTTCTACAACGAGCTGCGCGTGGCCCCGGAGGAGCACCCAGTGCTGCTGACCGAGGCCCCCCTGAACCCCAAGGCCAACAGAGAGAAGATGACTCAGGTGAGGCTCGGCCGACGCCCGTGCTCCTCCCGTCCTTTCCCCAGTCATTTTCTGCCCGGCTTGATTTCTGACATTA
+
CCCDDFFFFFFFGGGGGGGGGGGHHHHHHHHHHHHHHGHHHGHHHGHHHHHHGGGGGHHHHHHHHHHHHHHHHGHHHGGHHHHHHHHHGGGGGHHGGGGGGGHHGGGGGGGGHHHHGGHHHHHHHHHHHHGGGGGGGGGGGGGHHHGGFEHGHHGGGGGGGGGGGGGGGGGGGGGGHGGGGGGGFFFFFFFFFFFFDFFFFFFFFFFEFFFFFFFFFFFFFBFFFFFFFEFFFFFFFF?FFFEFF0FFFF0
@M05620:45:000000000-G6HP7:1:1101:16088:6051 1:N:0:140
CATCCTGACCCTGAAGTACCCCATTGAGCATGGCATCGTCACCAACTGGGACGACATGGAGAAGATCTGGCACCACACCTTCTACAACGAGCTGCGCGTGGCCCCGGAGGAGCACCCAGTGCTGCTGACCGAGGCCCCCCTGAACCCCAAGGCCAACAGAGAGAAGATGACTCAGGTGAGGCTCGGCCGACGCCCGTGCTCCTCCCGTCCTTTCCCCAGTCATTTTCTGCCCGGCTTGATTTCTGACATTA
+
DDDDDFFFFFFFGGGGGGGGGGGHHHHHHHHHHHHHHGHHHGHHHGHHHHHHGGGGGHHHHHHHHHHHHHHHHGHHHGGHHHHHHHHHGGGGGHHGGGGGGGHHGGGGGGGGHHHHGGHHHHHHHHHHHHGGGGGGGGGGGGHHHHGGGGHGHHGGGGGGGGGGGGGGGGGGGGGGHGGGGGGGFFFFFFFFFFFFCFFFFFFFFFFEFFFFFFFFFFFFFFFFFFFFFFFFFFFFFFFFFFFFFFFFFF0
@M05620:45:000000000-G6HP7:1:1101:10095:6102 1:N:0:140
CATCCTGACCCTGAAGTACCCCATTGAGCATGGCATCGTCACCAACTGGGACGACATGGAGAAGATCTGGCACCACACCTTCTACAACGAGCTGCGCGTGGCCCCGGAGGAGCACCCAGTGCTGCTGACCGAGGCCCCCCTGAACCCCAAGGCCAACAGAGAGAAGATGACTCAGGTGAGGCTCGGCCGACGCCCGTGCTCCTCCCGTCCTTTCCCCAGTCATTTTCTGCCCGGCTTGATTTCTGACATTT
+
CCCCCFFFFFFFGGGGGGGGGGGHHHHHHHHHHHHHHGHHHGHHHGHHHHHHGGGGGHHHHHHHHHHHHHHHHGHHHGGHHHHHHHHHGGGGGHHGGGGGGGHHGGGGGGGGHHHHGGHHHHHHHHHHHHGGGGGGGGGGGGHHHHGGGGHGHHGGGGGGGGGGGGGGGGGGGGGGGGGGGGGGFFFFFFFFFFFFDFFFFFFFFFFADFFFFFFFFFFBBFFFFFFFFFFFFFFFFAAFFFFFF0FFFF0
@M05620:45:000000000-G6HP7:1:1101:14431:6124 1:N:0:140
CATCCTGACCCTGAAGTACCCCATTGAGCATGGCATCGTCACCAACTGGGACGACATGGAGAAGATCTGGCACCACACCTTCTACAACGAGCTGCGCGTGGCCCCGGAGGAGCACCCAGTGCTGCTGACCGAGGCCCCCCTGAACCCCAAGGCCAACAGAGAGAAGATGACTCAGGTGAGGCTCGGCCGACGCCCGTGCTCCTCCCGTCCTTTCCCCAGTCATTTTCTGCCCGGCTTGATTTCTGACATTA
+
CCDDDFFFFFFFGGGGGGGGGGGHHHHHHHHHHHHHHGHHHGHHHGHHHHHHGGGGGHHHHHHHHHHHHHHHHGHHHGGHHHHHHHHHGGGGGHHGGGGGGGHHGGGGGGGGHHHHGGHHHHGHGHHHHHGGGGGGGGGGGGHHHHGGGGHGHHGGGGGGGGGGGGGGGGGGGGGGGGGGGGGGFFFFFFFFFFFFFFFFFFFFFFFEDFFFFFFFFB?FFFFFFFFFFFFEDFFFFF?FFFFFF0BFFF0
@M05620:45:000000000-G6HP7:1:1101:14423:6146 1:N:0:140
CATCCTGACCCTGAAGTACCCCATTGAGCATGGCATCGTCACCAACTGGGACGACATGGAGAAGATCTGGCACCACACCTTCTACAACGAGCTGCGCGTGGCCCCGGAGGAGCACCCAGTGCTGCTGACCGAGGCCCCCCTGAACCCCAAGGCCAACAGAGAGAAGATGACTCAGGTGAGGCTCGGCCGACGCCCGTGCTCCTCCCGTCCTTTCCCCAGTCATTTTCTGCCCGGCTTGATTTCTGACATTA
+
CCCCCFFFFFFFGGGGGGGGGGGHHHHHHHHHFHHHHGHHHGHHHGHHHHHHGGGGGHHHHHHHHHHHHHHHHGHHHGGHHHHGHHHHGGGGGHHGGGEFGGHHGGGGGGGGHHHHGGHHHHHHHHHGHHGGCGGGGGGGGGHGHHGGGGHGHHGGGGGGGGGGGGGGGGGGGGGGGGGGGGGGFFFFFFFFFFFFCFFFFFFFFFFFFFFFFFFFFFFFFEFFFFFFFFFFFFFFFF?FFFFFFFFFBF0
@M05620:45:000000000-G6HP7:1:1101:10812:6175 1:N:0:140
CATCCTGACCCTGAAGTACCCCATTGAGCATGGCATCGTCACCAACTGGGACGACATGGAGAAGATCTGGCACCACACCTTCTACAACGAGCTGCGCGTGGCCCCGGAGGAGCACCCAGTGCTGCTGACCGAGGCCCCCCTGAACCCCAAGGCCAACAGAGAGAAGATGACTCAGGTGAGGCTCGGCCGACGCCCGTGCTCCTCCCGTCCTTTCCCCAGTCATTTTCTGCCCGGCTTGATTTCTGACATTA
+
BBBBBFFFFFFFGGGGGFGGGGGHHDBGHHDGCGHFHAFGFGGGFGGHEFEHGGFEGHHBGEHFHFHHHEHFHEFHFEGHHHHHHHHHGGGFFHHGGGEEGGHHGGGGGCCDHEHHGGHFHHHHHHHFGHGCCFCEEGC@@EBFGHGGGGEGHEGGGGFGGGGGGGGGGGFFFFBFC9FFGEEFFFF?BF>>DFCF-:..BBFBB.;9ADAB9F//;.DFFFF9FFFFF/BF?>;ADF.B9FFFB9BBFF/
@M05620:45:000000000-G6HP7:1:1101:24180:6224 1:N:0:140
CATCCTGACCCTGAAGTACCCCATTGAGCATGGCATCGTCACCAACTGGGACGACATGGAGAAGATCTGGCACCACACCTTCTACAACGAGCTGCGCGTGGCCCCGGAGGAGCACCCAGTGCTGCTGACCGAGGCCCCCCTGAACCCCAAGGCCAACAGAGAGAAGATGACTCAGGTGAGGCTCGGCCGACGCCCGTGCTCCTCCCGTCCTTTCCCCAGTCATTTTCTGCCCGGCTTGATTTCTGACATTA
+
DDDDDFFFFFFFGGGGGGGGGGGHHHHHHHHHHHHHHGHHHGHHHGHHHHGGFCEEEHHGGHFGGFHHHHHFHGHHHGGHHHHEGHHGEFEEGHHGGGEGGGHHGGGCGGGGEGHHGGHFGGFGHHHGHHGGGCGGGGGGGEHFHHGGG?HGHGGEGGGGGBAEFFFBFFFGGGGGGGFGGGGGFBEFFDFFFFFA@DDFFFFFFFFADDFFFFFFFFDFBFFFFFFFFFFFFAFFFFAFFFFFFFFFFF0
@M05620:45:000000000-G6HP7:1:1101:14872:6232 1:N:0:140
AAACCAAGCAGACACTCACCGCTCCCTCGCCACAGGCCAATAGTTTGTCCTCACTGAGTTGGCAACAAGTGGCTGCTGTGGCTGCCATTTTTCTGGTGATGGCCATCAGCTCCGACGAGGTCAGCTGGGGGGCTTTCTTTGTGTAAGCAACGAGAAACCTGAAAGAAGCATTTTTTAACTAAGTCCTGCTGAGTCATTCATGAGTTTTTAGCCGCCTTGCTTCTTCTCACAGACTCTCTACTCTCATGCCA
+
CCCCCCCFCFFFGGGGGGGGGGGGGGHHGGGGGHHHGGHHHHHHHHHHHHHHHHHHHHGHHHHHHHHHHHHHGHGGHHHHHHHGGHHHHHHHHHHHHHHHHHHHHHHHHHHHHGGGGGGGGHFHHHHHGGGGGGGGGGGGGGGGGGFFFFFFFFFFFFFFFFFFFFFFFFFFFFFFFFFFFFFFFFFFFFFFFBFFFFFFFFFFFFFFFFFFFFFFFFFFFFFFFFFFFFFFFFFFFFFFFFFFFFFFFFB
@M05620:45:000000000-G6HP7:1:1101:14862:6248 1:N:0:140
AAACCAAGCAGACACTCACCGCTCCCTCGCCACAGGCCAATAGTTTGTCCTCACTGAGTTGGCAACAAGTGGCTGCTGTGGCTGCCATTTTTCTGGTGATGGCCATCAGCTCCGACGAGGTCAGCTGGGGGGCTTTCTTTGTGTAAGCAACGAGAAACCTGAAAGAAGCATTTTTTAACTAAGTCCTGCTGAGTCATTCATGAGTTTTTAGCCGCCTTGCTTCTTCTCACAGACTCTCTACTCTCATGCCA
+
ABABBBAFBFFFGGGGGGGGGGGGGGHHGGGGEGHHGGHGHHGHHHHHHHHHHHHHFGFFHHHFHHHHHB5FFFFGH3DGHHFFGHHHHHHHHHHHHHHHHHHHHHHHHGHHHGGGEGGGGHHHHHHHGGGGGGGGGGGGGFGGGGFFFFFFFFFFFFFFFBFFFFFFFFFFFFFFFFFFFFFFFFFFFFFFFBFFFFFFFFFFFFFFFFFFFAFFFFFFFFFFFFFFEFFFFFFFFFFFFFFFFFFFFF/
@M05620:45:000000000-G6HP7:1:1101:14884:6260 1:N:0:140
AAACCAAGCAGACACTCACCGCTCCCTCGCCACAGGCCAATAGTTTGTCCTCACTGAGTTGGCAACAAGTGGCTGCTGTGGCTGCCATTTTTCTGGTGATGGCCATCAGCTCCGACGAGGTCAGCTGGGGGGCTTTCTTTGTGTAAGCAACGAGAAACCTGAAAGAAGCATTTTTTAACTAAGTCCTGCTGAGTCATTCATGAGTTTTTAGCCGCCTTGCTTCTTCTCACAGACTCTCTACTCTCATGCCA
+
BABCCCCFCFFFGGGGGGGGGGGGGGHHGGGGGGHHGGGHHHHHHHHHHHHHHHH5GHFGHHHHHHHHHGHHGHGGHHHHHHHGGHHHHHHHHHHGHHGFHHHHHHHHHHHHHGGGGGGGGHGFFHHHGGGGGGGGGGGGGGGGGGFFFFFFFFFFFFFFFFFFFFFFFFFFFFFFFFFFFFFFFFFFFFFFFFFFFFFFFFFFFFFFFFFFFFFFFFFFFFFFFFFFFFFFFFFFFFFFFFFFFFFFFFB
@M05620:45:000000000-G6HP7:1:1101:13438:6304 1:N:0:140
CATCCTGACCCTGAAGTACCCCATTGAGCATGGCATCGTCACCAACTGGGACGACATGGAGAAGATCTGGCACCACACCTTCTACAACGAGCTGCGCGTGGCCCCGGAGGAGCACCCAGTGCTGCTGACCGAGGCCCCCCTGAACCCCAAGGCCAACAGAGAGAAGATGACTCAGGTGAGGCTCGGCCGACGCCCGTGCTCCTCCCGTCCTTTCCCCAGTCATTTTCTGCCCGGCTTGATTTCTGACATTA
+
CCCCCFFFFFFFGGGGGGGGGGGHHHHHHHHHHHHHHGHHHGHHHGHHHHHHGGGGGHHHHHHHHHHHHHHHHGHHHGGHHHHHHHHHGGGGGHHGGGGGGGHHGGGGGGGGHHHHGGHHHHHHHHHHHHGGGGGGGGGGGGHHHHGGGGHGHHGGGGGGGGGGGGGGGGGGGGGGGGGGGGGGFFFFFFFFFFFFFFFFFFFFFFFFFFFFFFFFFFFFFFFFFFFFFFFFFFFFFA:FFFFFFEFFFF0
@M05620:45:000000000-G6HP7:1:1101:21747:6334 1:N:0:140
AAACCAAGCAGACACTCACCGCTCCCTCGCCACAGGCCAATAGTTTGTCCTCACTGAGTTGGCAACAAGTGGCTGCTGTGGCTGCCATTTTTCTGGTGATGGCCATCAGCTCCGACGAGGTCAGCTGGGGGGCTTTCTTTGTGTAAGCAACGAGAAACCTGAAAGAAGCATTTTTTAACTAAGTCCTGCTGAGTCATTCATGAGTTTTTAGCCGCCTTGCTTCTTCTCACAGACTCTCTACTCTCATGCCA
+
DCDDDCDFDFFFGGGGGGGGGGGGGGHHGGGGGHHHGGHHHHHHHHHHHHHHHHHHHHHHHHHHHHHHHHHHGHGGHHHHHHHGGHHHHHHHHHHHHHHHHHHHHHHHHHHHHGGGGGGGGHHHHHHHGGGGGGGGGGGGGGGGGGFFFFFFFFFFFFFFFFFFFFFFFFFFFFHFFFFHHFFHHHHFFFFFFFFFFFFFFFFFFFFHFFFFFFFFFFFFHHHFFFFFFFFFFFFFFFFFHFFFFFFFFFB
@M05620:45:000000000-G6HP7:1:1101:20075:6336 1:N:0:140
CATCCTGACCCTGAAGTACCCCATTGAGCATGGCATCGTCACCAACTGGGACGACATGGAGAAGATCTGGCACCACACCTTCTACAACGAGCTGCGCGTGGCCCCGGAGGAGCACCCAGTGCTGCTGACCGAGGCCCCCCTGAACCCCAAGGCCAACAGAGAGAAGATGACTCAGGTGAGGCTCGGCCGACGCCCGTGCTCCTCCCGTCCTTTCCCCAGTCATTTTCTGCCCGGCTTGATTTCTGACATTA
+
DDDDDFFFFFFFGGGGGGGGGGGHHHHHHHHHHHHHHGHHHGHHHGHHHHHHGGGGGHHHHHHHHHHHHHHHHGHHHGGHHHHHHHHHGGGGGHHGGGGGGGHHGGGGGGGGHHHHGGHHHHHHHHHHHHGGGGGGGGGGGGHHHHGGGGHGHHGGGGGGGGGGGGGGGGGGGGGGHGGGGGGGFFFFFFFFFFFFCFFEFFFFFFFEDFFFFFFFFFFFFFFFFHHHHFFFFFFFFFFFFFFFHFFFFF0
@M05620:45:000000000-G6HP7:1:1101:21350:6336 1:N:0:140
AAACCAAGCAGACACTCACCGCTCCCTCGCCACAGGCCAATAGTTTGTCCTCACTGAGTTGGCAACAAGTGGCTGCTGTGGCTGCCATTTTTCTGGTGATGGCCATCAGCTCCGACGAGGTCAGCTGGGGGGCTTTCTTTGTGTAAGCAACGAGAAACCTGAAAGAAGCATTTTTTAACTAAGTCCTGCTGAGTCATTCATGAGTTTTTAGCCGCCTTGCTTCTTCTCACAGACTCTCTACTCTCATGCCA
+
CCDCCCDFCFFFGGGGGGGGGGGGGGHHGGGGGHHHGGHHHHHHHHHHHHHHHHHHHHHHHHHHHHHHHHHHGHGGHHHHHHHGGHHHHHHHHHHHHHHHHHHHHHHHHHHHHGGGGGGGGHHHHHHHGGGGGGGGGGGGGGGGGGFFFFFFFFFFFFFFFFFFFFFFFFFFFFHFFFFFFFFFHHFFFFFFFFFFFFHHHHFFFFFFFFFHFFFFFFFFHFFFFFHFFFFFFFFFFFFFHFFHFFHFFFB
@M05620:45:000000000-G6HP7:1:1101:20059:6347 1:N:0:140
CATCCTGACCCTGAAGTACCCCATTGAGCATGGCATCGTCACCAACTGGGACGACATGGAGAAGATCTGGCACCACACCTTCTACAACGAGCTGCGCGTGGCCCCGGAGGAGCACCCAGTGCTGCTGACCGAGGCCCCCCTGAACCCCAAGGCCAACAGAGAGAAGATGACTCAGGTGAGGCTCGGCCGACGCCCGTGCTCCTCCCGTCCTTTCCCCAGTCATTTTCTGCCCGGCTTGATTTCTGACATTA
+
BABBCFFFFFFFGGGGGGGGGGGHHHHHHHHHHHHHHGHHHGHHHGHHHHHHGGGGGHHHHHHHGHHHHHHHHGHHHGGHHHHHHHHHGGGGGHHGGGGGGGHHGGGGGGGGHHHHGGHGHHHHHHHHHHGGGGGGGGGGGGHHHHGGGGHGHHGGGGGGGGGGGGGGGGGGGGGGGGGGGGGGFFFFFFFFFFFFFFFFFFFFFFFFFFFFFFFFFFFFFFFFFFFFFFFFFFFFFFFFFFFFEFFFFF;
@M05620:45:000000000-G6HP7:1:1101:22189:6436 1:N:0:140
CATCCTGACCCTGAAGTACCCCATTGAGCATGGCATCGTCACCAACTGGGACGACATGGAGAAGATCTGGCACCACACCTTCTACAACGAGCTGCGCGTGGCCCCGGAGGAGCACCCAGTGCTGCTGACCGAGGCCCCCCTGAACCCCAAGGCCAACAGAGAGAAGATGACTCAGGTGAGGCTCGGCCGACGCCCGTGCTCCTCCCGTCCTTTCCCCAGTCATTTTCTGCCCGGCTTGATTTCTGACATTA
+
CCCCCFFFFFF4FGFGGGGGGGGHHHHHHHGHHHHHHGHHHGHHHGHHHHHHGGGGGHHHHHHHHHHHHHHHHGHHHGGHHHHHHHHHGGGGGGHGGGGGGGHHGGGGGGGGHHHHGGHHHHHHHHHHHHGGGGGGGGGGGGHHHHGGGGHGHHGGGGGGFGGGGGGGGGGGGGGGGGGGGGGGFFFFFFFFFFFFA?DFFFFFFFFAFFFFFFFFFFDFFFFFFFFFFFFFFFFFFAAFBFFFFFFFFF/
@M05620:45:000000000-G6HP7:1:1101:22180:6453 1:N:0:140
CATCCTGACCCTGAAGTACCCCATTGAGCATGGCATCGTCACCAACTGGGACGACATGGAGAAGATCTGGCACCACACCTTCTACAACGAGCTGCGCGTGGCCCCGGAGGAGCACCCAGTGCTGCTGACCGAGGCCCCCCTGAACCCCAAGGCCAACAGAGAGAAGATGACTCAGGTGAGGCTCGGCCGACGCCCGTGCTCCTCCCGTCCTTTCCCCAGTCATTTTCTGCCCGGCTTGATTTCTGACATTA
+
A?1>AFD1FCFB1GGGGFGGFEEGHDGGCFGHHHGHFEHHCE1BAEHHF/0B/AE/ACB1E1BGF1FGHGHGCFCFGFEHHHFHHHFFEAEEE1EEEGGE?EF/<E/CC@FCCG<CB</G1<GHFH1<GG@?CG?E<C@<C:/GHGFGACEAC:AEEFF///EGFF/FCFG0090:;/CFFGGG@@-A@@@?@-?@--9A/BFFFE-EBFFF////;9-:BFFFFFFF9BFFB->@?--;FB/9;BFFFF/
@M05620:45:000000000-G6HP7:1:1101:15302:6463 1:N:0:140
CATCCTGACCCTGAAGTACCCCATTGAGCATGGCATCGTCACCAACTGGGACGACATGGAGAAGATCTGGCACCACACCTTCTACAACGAGCTGCGCGTGGCCCCGGAGGAGCACCCAGTGCTGCTGACCGAGGCCCCCCTGAACCCCAAGGCCAACAGAGAGAAGATGACTCAGGTGAGGCTCGGCCGACGCCCGTGCTCCTCCCGTCCTTTCCCCAGTCATTTTCTGCCCGGCTTGATTTCTGACATTA
+
CCCCCFFFFFFFGGGGGGGGGGGHHHHHHHHHHHHHHGHHGGHHHGHHHGGHGGGGGHHHHHHHHHHHHHHHHGHHHGGHHHHHHHHHGGGGGHHGGGEGGGHHGGGGGGGGHHHHGGHGHHHHHHHHHHGGGGGGGGGGGGHGHHGGGGHGHHGGGGGGGGGGGGGGGGGGGGGGGGGGGGGGFFFFFDDFFFFF-A.EFFFFFFDAFFDFFFFFFFFBFFFFFFFFFEFFFFFCFFAFFFFFB090FB0
@M05620:45:000000000-G6HP7:1:1101:15278:6466 1:N:0:140
CATCCTGACCCTGAAGTACCCCATTGAGCATGGCATCGTCACCAACTGGGACGACATGGAGAAGATCTGGCACCACACCTTCTACAACGAGCTGCGCGTGGCCCCGGAGGAGCACCCAGTGCTGCTGACCGAGGCCCCCCTGAACCCCAAGGCCAACAGAGAGAAGATGACTCAGGTGAGGCTCGGCCGACGCCCGTGCTCCTCCCGTCCTTTCCCCAGTCATTTTCTGCCCGGCTTGATTTCTGACATTA
+
CCCCCFFFFFFFGGGGGGGGGGGHHHHHHHHHHHHHHGHHHGHHHGHHHHHHGGGGGHHHHHHHHHHHHHHHHGHHHGGHHHHHHHHHGGGGGHHGGGGGGGHHGGGGGGGGHHHHGGHGHHHHHHHHHHGGGGGGGGGGGGHHHHGGGGHGHHGGGGGGGGGGFGGGGGGGGGGGGGGGGGGGFFFFFFFFFFFF;ADFFFFFFFFFFFFFFFFFFFFFFFFFFFFFFFFFFFFFFFAFFFFFFBFFFF0
@M05620:45:000000000-G6HP7:1:1101:15287:6482 1:N:0:140
CATCCTGACCCTGAAGTACCCCATTGAGCATGGCATCGTCACCAACTGGGACGACATGGAGAAGATCTGGCACCACACCTTCTACAACGAGCTGCGCGTGGCCCCGGAGGAGCACCCAGTGCTGCTGACCGAGGCCCCCCTGAACCCCAAGGCCAACAGAGAGAAGATGACTCAGGTGAGGCTCGGCCGACGCCCGTGCTCCTCCCGTCCTTTCCCCAGTCATTTTCTGCCCGGCTTGATTTCTGACATTA
+
BAABCFFFFFFFGGGGGGGGGGGHHHHHHHHHHHHHHGHHHGHHHGHHHHHHGGGGGHHGHHHHHHHHHHHHHGHHHGGHHHHHHHHHGFGGGHHGGGGGGGHHGGGGGGGGHHHHGGHGHHHHHHHHHHGGGGGGGGGGGGFHHHGGGGHGHHGGGGGGGGGGGGGFGGGGGGGGFGGGGGGGFFFFFFAFFFFF>DDFFFFFFFFADFDFFFFFFFFBFFFFFFFFFFFFFFFFFFAFFFFFFFBFFF0
@M05620:45:000000000-G6HP7:1:1101:7013:6484 1:N:0:140
CATCCTGACCCTGAAGTACCCCATTGAGCATGGCATCGTCACCAACTGGGACGACATGGAGAAGATCTGGCACCACACCTTCTACAACGAGCTGCGCGTGGCCCCGGAGGAGCACCCAGTGCTGCTGACCGAGGCCCCCCTGAACCCCAAGGCCAACAGAGAGAAGATGACTCAGGTGAGGCTCGGCCGACGCCCGTGCTCCTCCCGTCCTTTCCCCAGTCATTTTCTGCCCGGCTTGATTTCTGACATTA
+
DDDDDFFFFFFFGGGGGGGGGGGHHHHHHHHHHHHHHGHHHGHHHGHHHHHHGGGGGHHGHHHHHHHHHHHHHGHHHGGHHHHHHHHHGGGGGHHGGGGGGGHHGGGGGGGGHHHHGGHHHHHHHHHHHHGGGGGGGGGGGGHHHHGGGGHGHHGGGGGGGGGGGGGGGGGGGGGGGGGGGGGGFFFFFFFFFFFFFDFFFFFFFFFFFFFFFFFFFFFFFFFFFFFFFFFFFFFFFF:FFFFFF:FFFF0
@M05620:45:000000000-G6HP7:1:1101:18178:6499 1:N:0:140
AAACCAAGCAGACACTCACCGCTCCCTCGCCACAGGCCAATAGTTTGTCCTCACTGAGTTGGCAACAAGTGGCTGCTGTGGCTGCCATTTTTCTGGTGATGGCCATCAGCTCCGACGAGGTCAGCTGGGGGGCTTTCTTTGTGTAAGCAACGAGAAACCTGAAAGAAGCATTTTTTAACTAAGTCCTGCTGAGTCATTCATGAGTTTTTAGCCGCCTTGCTTCTTCTCACAGACTCTCTACTCTCATGCCA
+
CCCCCCCFCFFFGGGGGGGGGGGGGGHHGGGGGHHHGGHHHHHHHHHHHHHHHHHHHHHHHHHHHHHHHHHHGHGGHHHHHHHGGHHHHHHHHHHHHHHHHHHHHHHHHHHHHGGGGGGGGHHHHHHHGGGGGGGGGGGGGGGGGGFFFFFFFFFFFFFFFFFFFFFFFFFFFFFFFFFFFFFFFFFFFFFFFFFFFFFFFFFFFFFFFFFFFFFFFFFFFFFFFFFFFFFFFFFFFFFFFFFFFFFFFFF
@M05620:45:000000000-G6HP7:1:1101:18186:6518 1:N:0:140
AAACCAAGCAGACACTCACCGCTCCCTCGCCACAGGCCAATAGTTTGTCCTCACTGAGTTGGCAACAAGTGGCTGCTGTGGCTGCCATTTTTCTGGTGATGGCCATCAGCTCCGACGAGGTCAGCTGGGGGGCTTTCTTTGTGTAAGCAACGAGAAACCTGAAAGAAGCATTTTTTAACTAAGTCCTGCTGAGTCATTCATGAGTTTTTAGCCGCCTTGCTTCTTCTCACAGACTCTCTACTCTCATGCCA
+
AABBBBBFBFFFGGGGGGGGGGGGGGHHGGGGGHHGGGHHHHHHHHHHHHHHHHGHHGGHHGHHHHHHHGHHGHGGHGHHHHHGGHHHHHHHHHHHHHHHHHHHHHHGFHGHHGGEGFCGGHHHHHGHGGGGGGGGGGGGGGGGGGFFFFABFFDFFFFEFFFFFFFFFFFFFFFFFFFFFFFFFFFFFFFFFFFFFFFFFFFFFFFFFFFEFABDFFFFFBFFFFFFFFFFFFFFFFFFFFFFFFFBFF/
@M05620:45:000000000-G6HP7:1:1101:18220:6536 1:N:0:140
AAACCAAGCAGACACTCACCGCTCCCTCGCCACAGGCCAATAGTTTGTCCTCACTGAGTTGGCAACAAGTGGCTGCTGTGGCTGCCATTTTTCTGGTGATGGCCATCAGCTCCGACGAGGTCAGCTGGGGGGCTTTCTTTGTGTAAGCAACGAGAAACCTGAAAGAAGCATTTTTTAACTAAGTCCTGCTGAGTCATTCATGAGTTTTTAGCCGCCTTGCTTCTTCTCACAGACTCTCTACTCTCATGCCA
+
DDDDDDDFDFFFGGGGGGGGGGGGGGHHGGGGGHHHGGHHHHHHHHHHHHHHHHHHHHHHHHHHHHHHHHHHGHGGHHHHHHHGGHHHHHHHHHHHHHHHHHHHHHHHHHHHHGGGGGGGGHHHHHHHGGGGGGGGGGGGGGGGGGFFFFFFFFFFFFFFFFFFFFFFFFFFFFHFFFFFFFFFFHHFFFFFFFFFFFFFFHFFFFFFFFFFFFFFFFFFFFFFHFHFFFFFFFFFFFFFHFFFFFFFFFB
@M05620:45:000000000-G6HP7:1:1101:18203:6544 1:N:0:140
AAACCAAGCAGACACTCACCGCTCCCTCGCCACAGGCCAATAGTTTGTCCTCACTGAGTTGGCAACAAGTGGCTGCTGTGGCTGCCATTTTTCTGGTGATGGCCATCAGCTCCGACGAGGTCAGCTGGGGGGCTTTCTTTGTGTAAGCAACGAGAAACCTGAAAGAAGCATTTTTTAACTAAGTCCTGCTGAGTCATTCATGAGTTTTTAGCCGCCTTGCTTCTTCTCACAGACTCTCTACTCTCATGCCA
+
BCCCCCCFCFFFGGGGGGGGGGGGGGHHGGGGGHHHGGHHHHHHHHHHHHHHHHHHHHHHHHHGHHHHHHHHGHGGHHHHHHHGGHHHHHHHHHHHHHHHHHHHHHHHHHHHHGGGGGGGGHHHHHHHGGGGGGGGGGGGGGGGGGFFFFFFFFFFFFFFFFFFFFFFFFFFFFFFFFFFFFFFFFFFFFFFFFFFFFFFFFFFFFFFFFFFFDFFFFFFFFFFFFFFEFFFFFFFFFFFFFFFFFFFFFB
@M05620:45:000000000-G6HP7:1:1101:9186:6555 1:N:0:140
AAACCAAGCAGACACTCACCGCTCCCTCGCCACAGGCCAATAGTTTGTCCTCACTGAGTTGGCAACAAGTGGCTGCTGTGGCTGCCATTTTTCTGGTGATGGCCATCAGCTCCGACGAGGTCAGCTGGGGGGCTTTCTTTGTGTAAGCAACGAGAAACCTGAAAGAAGCATTTTTTAACTAAGTCCTGCTGAGTCATTCATGAGTTTTTAGCCGCCTTGCTTCTTCTCACAGACTCTCTACTCTCATGCCA
+
CCCCCCCFCFFFGGGGGGGGGGGGGGHHGGGGGHHHGGHHHHHHHHHHHHHHHHHHHHHHHHHHHHHHHHHHGHGGHHHHHHHGGHHHHHHHHHHHHHHHHHHHHHHHHHHHHGGGGGGGGHHHHHHHGGGGGGGGGGGGGGGGGGFFFFFFFFFFFFFFFFFFFFFFFFFFFFFFFFFFFFFFFFFFFFFFFFFFFFFFFFFFFFFFFFFFFFFFFFFFFFFFFFFFFFFFFFFFFFFFFFFFFFFFFFF
@M05620:45:000000000-G6HP7:1:1101:19642:6557 1:N:0:140
CATCCTGACCCTGAAGTACCCCATTGAGCATGGCATCGTCACCAACTGGGACGACATGGAGAAGATCTGGCACCACACCTTCTACAACGAGCTGCGCGTGGCCCCGGAGGAGCACCCAGTGCTGCTGACCGAGGCCCCCCTGAACCCCAAGGCCAACAGAGAGAAGATGACTCAGGTGAGGCTCGGCCGACGCCCGTGCTCCTCCCGTCCTTTCCCCAGTCATTTTCTGCCCGGCTTGATTTCTGACATTA
+
CCCCCFFFFFFFGGGGGGGGGGGHHHHHHHHHHHHHHGHHHGHHHGHHHHHHGGGGGHHHHHHHHHHHHHHHHGHHHGGHHHHHHHHHGGGGGHGGGGGGGGHHGGGGGGGGHHHHGGHHHHHHHGHGHHGGGGGGGGGGGGHHHHGGGDHGHHGGGGGGGGGGGFGGGGGGGGGGGGGGGGGGFFFFFFFFFFFF>FFFFFFFFFFADDDFFFFFFFDFFFFFFFFFFFFFFFFFFFFFFFFFFEFBFF0
@M05620:45:000000000-G6HP7:1:1101:13041:6557 1:N:0:140
AAACCAAGCAGACACTCACCGCTCCCTCGCCACAGGCCAATAGTTTGTCCTCACTGAGTTGGCAACAAGTGGCTGCTGTGGCTGCCATTTTTCTGGTGATGGCCATCAGCTCCGACGAGGTCAGCTGGGGGGCTTTCTTTGTGTAAGCAACGAGAAACCTGAAAGAAGCATTTTTTAACTAAGTCCTGCTGAGTCATTCATGAGTTTTTAGCCGCCTTGCTTCTTCTCACAGACTCTCTACTCTCATGCCA
+
CCCCCCCFCFFFGGGGGGGGGGGGGGHHGGGGGHHHGGHHHHHHHHHHHHHFHHHHHHHHHHHHHHHHHHHHGHGGHHHHGHHGGHHHHHHHHHHHHHHHHHHHHHHHHHHHHGGGGGGGGHHHHHHHGGGGGGGGGGGGGGGGGGFFFFFFFFFFFFFFFFFFFFFFFFFFFFFFFFFFFFFFFFFFFFFFFFFFFFFFFFFFFFFFFFFFFFFFFFFFFFFFFFFFFFFFFFFFFFFFFFFFFFFFFFB
@M05620:45:000000000-G6HP7:1:1101:9168:6564 1:N:0:140
AAACCAAGCAGACACTCACCGCTCCCTCGCCACAGGCCAATAGTTTGTCCTCACTGAGTTGGCAACAAGTGGCTGCTGTGGCTGCCATTTTTCTGGTGATGGCCATCAGCTCCGACGAGGTCAGCTGGGGGGCTTTCTTTGTGTAAGCAACGAGAAACCTGAAAGAAGCATTTTTTAACTAAGTCCTGCTGAGTCATTCATGAGTTTTTAGCCGCCTTGCTTCTTCTCACAGACTCTCTACTCTCATGCCA
+
BCCCCCCFCFFFGGGGGGGGGGGGGGHHGGGGGHHHGGHHHGHHHHHHHHHHHHHHHHHHHHHHHHHHHHHHGHGGHHHHHHHGGHHHHHHHHHHHHHHHHHHHHHHHHHHHHGGGGGGGGHGHHHHHGGGGGGGGGGGGGGGGGGFFFFFFFFFFFFFFFFBFFFFFFFFFFFFFFFFFFFFFFFFFFFFFFFFFFFFFFFFFFFFFFFFFFFFFFFFFFFFFFFFFFFFFFFFFFFFFFFFFFFFFFF9
@M05620:45:000000000-G6HP7:1:1101:13050:6577 1:N:0:140
AAACCAAGCAGACACTCACCGCTCCCTCGCCACAGGCCAATAGTTTGTCCTCACTGAGTTGGCAACAAGTGGCTGCTGTGGCTGCCATTTTTCTGGTGATGGCCATCAGCTCCGACGAGGTCAGCTGGGGGGCTTTCTTTGTGTAAGCAACGAGAAACCTGAAAGAAGCATTTTTTAACTAAGTCCTGCTGAGTCATTCATGAGTTTTTAGCCGCCTTGCTTCTTCTCACAGACTCTCTACTCTCATGCCA
+
BBBBBBBFBFFFGGGGGGGGGGGGGGHHGGGGGHHHGGHHHHHHHHHHHHHFHHHHHHHHHHHHHHHHHHHHGGGGHHHHHHHGGHHHHHHHHHHHHHGHHHHHHHHHHHHHHGGGGGGGGHHHHHHHGGGGGGGGGGGGGGGGGGFFFFFFFFFFFFFBFFFFFFFFFFFFFFFFFFFFFFFFFFFFFFFFF/FFFFFFFFFFFFFFFFFFFFFFFFFFFFFFFFFFFFFFFFFFFFFFFFFFFFFFFFB
@M05620:45:000000000-G6HP7:1:1101:9182:6582 1:N:0:140
AAACCAAGCAGACACTCACCGCTCCCTCGCCACAGGCCAATAGTTTGTCCTCACTGAGTTGGCAACAAGTGGCTGCTGTGGCTGCCATTTTTCTGGTGATGGCCATCAGCTCCGACGAGGTCAGCTGGGGGGCTTTCTTTGTGTAAGCAACGAGAAACCTGAAAGAAGCATTTTTTAACTAAGTCCTGCTGAGTCATTCATGAGTTTTTAGCCGCCTTGCTTCTTCTCACAGACTCTCTACTCTCATGCCA
+
CBCCCCCFCFFFGGGGGGGGGGGGGGHHGGGGGHHHGGHHHHHHHHHHHHHHHHHHHHGHHHHGHHGHHGHHGHGGHGHHHHHGGHHHHHHHHHHHHHHHHHHHHHHHHHHHHGFGGGGGGGHHHHHHGGGGGGGGGGGGGGGGGGFFFFFFFFFFFFFFFFFFFFFFFFFFFFFFFFFFFFFFFFFFFFFFFFFFFFFFFFFFFFFFFFFFFFFFFFFFFFFFFFFFFFFFFFFFFFFFFFFFFFFFFFF
@M05620:45:000000000-G6HP7:1:1101:24962:6593 1:N:0:140
AAACCAGAAGACATGAGGTCAGCTAGATCGGAAGAGCACACGTCTGAACTCCAGTCACAGCGATAGATCTCGTATGCCGTCTTCTGCTTGAAAAAAAAAAAAAAAAAACATAAAAATATGAAAGAAAGCAAAGTGTCAATTACGAATCATGGAACTAAGCGAATAAAGAATATACTTATAAAGTGGTGGTCATATATATGATAAATGGTGAGCGAATGTTTAATTGTAGAAATTTGCAGAGAATTGTTAAT
+
CCABCCCFFFFFGGGGGGGGGGHHFHHHHHGGGGHHHHHHHGHHHGHHHHHHHHHHHHHHHGGHGGHHFHHHGGHHHHGGGHGHHHHHHHHHHGHGGGGG//></////.1111<1011111110<///////0000000000.....000000/000//-.--.0;09.000000;00000;0000:..00;//:/:///////;//9//./;---///;/////////////9/////.//////////
@M05620:45:000000000-G6HP7:1:1101:14189:6601 1:N:0:140
CATCCTGACCCTGAAGTACCCCATTGAGCATGGCATCGTCACCAACTGGGACGACATGGAGAAGATCTGGCACCACACCTTCTACAACGAGCTGCGCGTGGCCCCGGAGGAGCACCCAGTGCTGCTGACCGAGGCCCCCCTGAACCCCAAGGCCAACAGAGAGAAGATGACTCAGGTGAGGCTCGGCCGACGCCCGTGCTCCTCCCGTCCTTTCCCCAGTCATTTTCTGCCCGGCTTGATTTCTGACATTT
+
DDDDDFFFFFFFGGGGGGGGGGGHHHHHHHHHHHHHHGHHHGHHHGHHHHHHGGGGGHHHHHHHHHHHHHHHHGHHHGGHHHHHHHHHGGGGGHHGGGGGGGHHGGGGGGGGHHHHGGHGHHHHHHHHHHGGGGGGGGGGGGHHHHGGGGHGHHGGGGGGGGGGGGGGGGGGGGGGHGGGGGGGFFFFFFFFFFFFDFFFFFFFFFFEFFFFFFFFFFFFFFFFFFFFFFFFFFFFFFFFFFFFFBFFFF0
@M05620:45:000000000-G6HP7:1:1101:10717:6602 1:N:0:140
CATCCTGACCCTGAAGTACCCCATTGAGCATGGCATCGTCACCAACTGGGACGACATGGAGAAGATCTGGCACCACACCTTCTACAACGAGCTGCGCGTGGCCCCGGAGGAGCACCCAGTGCTGCTGACCGAGGCCCCCCTGAACCCCAAGGCCAACAGAGAGAAGATGACTCAGGTGAGGCTCGGCCGACGCCCGTGCTCCTCCCGTCCTTTCCCCAGTCATTTTCTGCCCGGCTTGATTTCTGACATTA
+
CDDDDFFFFFFFGGGGGGGGGGGHHHHHHHHHHHHHHGHHHGHHHGHHHHHHGGGGGHHHHHHHHHHHHHHHHGHHHGGHHHHHHHHHGGGGGHHGGGGGGGHHGGGGGGGGHHHHGGHHHHHHHHHHHHGGGGGGGGGGGGHHHHGGGGHGHHGGGGGGGGGGGGGGGGGGGGGGGGGGGGGGFFFFFFFFFFFFDFFFFFFFFFFFFFFFFFFFFFFFFFFFFFFFFFFFFFFFFF:FFFFFFBBFFF0
@M05620:45:000000000-G6HP7:1:1101:14207:6602 1:N:0:140
CATCCTGACCCTGAAGTACCCCATTGAGCATGGCATCGTCACCAACTGGGACGACATGGAGAAGATCTGGCACCACACCTTCTACAACGAGCTGCGCGTGGCCCCGGAGGAGCACCCAGTGCTGCTGACCGAGGCCCCCCTGAACCCCAAGGCCAACAGAGAGAAGATGACTCAGGTGAGGCTCGGCCGACGCCCGTGCTCCTCCCGTCCTTTCCCCAGTCATTTTCTGCCCGGCTTGATTTCTGACATTA
+
BBABBFBFFFFFGGGGGGGGGGGHHHHHHHHHHGHHHGHHGGHHHGHHHHHHGGGGGHHHHHHHGHHHHHHHHGHHHGGHHHGHHHHHGGGGGHHGGG?EGEHHGGGGGGGGHHHHGGH?GHHHEHHHHHGGGGGGGGGGGEHHHHGGGGHGHHGGGGGGGFFEFFF0FFFGGGGGGEFGGGGGFFFFFFAFFFFFBFFAFFFFFFFEFFFFFFFFFFFFFFFFFFFFFEFFFFFFCC./9//;F/B/FF/
@M05620:45:000000000-G6HP7:1:1101:26415:6610 1:N:0:140
CATCCTGACCCTGAAGTACCCCATTGAGCATGGCATCGTCACCAACTGGGACGACATGGAGAAGATCTGGCACCACACCTTCTACAACGAGCTGCGCGTGGCCCCGGAGGAGCACCCAGTGCTGCTGACCGAGGCCCCCCTGAACCCCAAGGCCAACAGAGAGAAGATGACTCAGGTGAGGCTCGGCCGACGCCCGTGCTCCTCCCGTCCTTTCCCCAGTCATTTTCTGCCCGGCTTGATTTCTGACATTA
+
BBBBBFFFFFFFGGGGGGGGGGGHHHHHHHHHHHHHHGHHGGHHHGHHHGHHGGGGGHHFHHHHHHHGGHHHHGHHHGGHHHHHHGHHGGGGGHHGGGGGGGHHGGGGGGGGHHHHGGHHHHHHHHHHHHGGGGGGGGGGGGHHHHGGGGHGHHGGGGGGGGGGGGGGGGGGGGGGGGGGGGGGFFFFFFFFFFFFBDFFFFFFFFFAFFFFFFFFFFFFFFFFFFFFFFFFFFFFFFAFFFFFFFFFFF/
@M05620:45:000000000-G6HP7:1:1101:21514:6699 1:N:0:140
CATCCTGACCCTGAAGTACCCCATTGAGCATGGCATCGTCACCAACTGGGACGACATGGAGAAGATCTGGCACCACACCTTCTACAACGAGCTGCGCGTGGCCCCGGAGGAGCACCCAGTGCTGCTGACCGAGGCCCCCCTGAACCCCAAGGCCAACAGAGAGAAGATGACTCAGGTGAGGCTCGGCCGACGCCCGTGCTCCTCCCGTCCTTTCCCCAGTCATTTTCTGCCCGGCTTGATTTCTGACATTT
+
DDDDDFFFFFFFGGGGGGGGGGGHHHHHHHHHHHHHHGHHHGHHHGHHHHHHGGGGGHHHHHHHHHHHHHHHHGHHHGGHHHHHHHHHGGGGGHHGGGGGGGHHGGGGGGGGHHHHGGHGHHHHHHHHHHGGGGGGGGGGGGHHHHGGGGHGHHGGGGGGGGGGGGGGGGGGGGGGHGGGGGGGFFFFFFFFFFFFFFFFFFFFFFFEFFFFFFFFFFFFFFFFFFFFFFFFFFFFFFAFFFFFFEFBFF0
@M05620:45:000000000-G6HP7:1:1101:15955:6701 1:N:0:140
CATCCTGACCCTGAAGTACCCCATTGAGCATGGCATCGTCACCAACTGGGACGACATGGAGAAGATCTGGCACCACACCTTCTACAACGAGCTGCGCGTGGCCCCGGAGGAGCACCCAGTGCTGCTGACCGAGGCCCCCCTGAACCCCAAGGCCAACAGAGAGAAGATGACTCAGGTGAGGCTCGGCCGACGCCCGTGCTCCTCCCGTCCTTTCCCCAGTCATTTTCTGCCCGGCTTGATTTCTGACATTA
+
DDDDDFFFFFFFGGGGGGGGGGGHHHHHHHHHHHHHHGHHHGHHHGHHHHHHGGGGGHHHHHHHHHHHHHHHHGHHHGGHHHHHHHHHGGGGGHHGGGGGGGHHGGGGGGGGHHHHGGHHHHHHHHHHHHGGGGGGGGGGGGHHHHGGGGHGHHGGGGGGGGGGGGGGGGGGGGGGGGGGGGGGFFFFFFFFFFFF@FFFFFFFFFFEFFFFFFFFFFFFFFFFFFFFFFFFFFFFFFAFFFFFFBFFFF0
@M05620:45:000000000-G6HP7:1:1101:11129:6717 1:N:0:140
CATCCTGACCCTGAAGTACCCCATTGAGCATGGCATCGTCACCAACTGGGACGACATGGAGAAGATCTGGCACCACACCTTCTACAACGAGCTGCGCGTGGCCCCGGAGGAGCACCCAGTGCTGCTGACCGAGGCCCCCCTGAACCCCAAGGCCAACAGAGAGAAGATGACTCAGGTGAGGCTCGGCCGACGCCCGTGCTCCTCCCGTCCTTTCCCCAGTCATTTTCTGCCCGGCTTGATTTCTGACATTA
+
DDDDDFFFFFFFGGGGGGGGGGGHHHHHHHHHHHHHHGHHHGHHHGHHHHHHGGGGGHHHHHHHHHHHHHHHBFHHHGGHHHHHHHHHGGGGGHHGGGGGGGHHGGGGGGGGHHHHGGHHHHHHHHHHHHGGGGGGGGGGGGHHHHGGGGHGHHGGGGGGGGGGGGGGGGGGGGGGHGGGGGGGFFFFFFFFFFFFFFFFFFFFFFFEFFFFFFFFFFFFFFFFFFHFFFFFFFFFFFAFFFFFFFFFFF0
@M05620:45:000000000-G6HP7:1:1101:5676:6719 1:N:0:140
CATCCTGACCCTGAAGTACCCCATTGAGCATGGCATCGTCACCAACTGGGACGACATGGAGAAGATCTGGCACCACACCTTCTACAACGAGCTGCGCGTGGCCCCGGAGGAGCACCCAGTGCTGCTGACCGAGGCCCCCCTGAACCCCAAGGCCAACAGAGAGAAGATGACTCAGGTGAGGCTCGGCCGACGCCCGGGCTCCTCCCGTCCTTTCCCCAGTCATTTTCTGCCCGGCTTGATTTCTGACATTA
+
A?A1AFFFFBFFFGGD3GFG11EGH1FDFFHFGHGH0AA00AFAA/0FGG00E//AAG0101FFBGHHHEEGGEGHHGEHHHHHHHFHGGGGGFGGCEGEEGHGGGGGGGGGHHHGGGHHHGHHFGHGHHGCGGCECCGGGEHGHHGGCGHGHHGG?EGGFFGGGGFGEFGGFBFGFGGGGGEF@@FF@@@@@@@@;<?@EFFFFFFEFFFFFB//FF-9FFFFFFBFFFFFB?<@=@-BFF/BBFFFFF/
@M05620:45:000000000-G6HP7:1:1101:5657:6726 1:N:0:140
CATCCTGACCCTGAAGTACCCCATTGAGCATGGCATCGTCACCAACTGGGACGACATGGAGAAGATCTGGCACCACACCTTCTACAACGAGCTGCGCGTGGCCCCGGAGGAGCACCCAGTGCTGCTGACCGAGGCCCCCCTGAACCCCAAGGCCAACAGAGAGAAGATGACTCAGGTGAGGCTCGGCCGACGCCCGTGCTCCTCCCGTCCTTTCCCCAGTCATTTTCTGCCCGGCTTGATTTCTGACATTA
+
AAAABFFFF4FFGGGGGGGGGGGHHHHHGHHHHHGHHGGHHGHFAEHHHHGHGGGGGHHFHGEFGFHHHHHGHFGHHGGHHHHHHHHHGGGEGHHGGGGGGEHFGFGGGGGGGHHGGFHHHHHHGHHFGHG-DGCFDDCCFGFFHCEDGGGGHEFGEEGGGFGGFGGGGGGF0:CFFFGGGE?GFFFFFFAFFFFFBF?EFFFFEEDEFDDFF///BBDFFFFFFFFFFFFFF=CFFB.BFFBFB99FFF9
@M05620:45:000000000-G6HP7:1:1101:5675:6743 1:N:0:140
CATCCTGACCCTGAAGTACCCCATTGAGCATGGCATCGTCACCAACTGGGACGACATGGAGAAGATCTGGCACCACACCTTCTACAACGAGCTGCGCGTGGCCCCGGAGGAGCACCCAGTGCTGCTGACCGAGGCCCCCCTGAACCCCAAGGCCAACAGAGAGAAGATGACTCAGGTGAGGCTCGGCCGACGCCCGTGCTCCTCCCGTCCTTTCCCCAGTCATTTTCTGCCCGGCTTGATTTCTGACATTT
+
CCCCCFFFFFFFGGGGGGGGGGGHHHHHHHHHHHHHHGHHHGHHHGHHHGHHGGGGGHHHHHHHHHHGHHHHHGHHHGGHHHHHHHHHGGGGGHHGGGGGGGHHGGGGGGGGHHHHGGHHHHHHHHGHHHGGGGGGGGGGGGHHHHGGGGHGHHGGGGFGGGGGGGGGGGGGGGGGGGGGGEEFFFFFFFFFFFFA@DDFFFFFFFDFFFFFFFFFFFDFFFFFFFFFFFFF?FFFFC:FFFFFFFFEFF/
@M05620:45:000000000-G6HP7:1:1101:25224:6746 1:N:0:140
CATCCTGACCCTGAAGTACCCCGGCTTGATTTCTGACATTAGATCGGAAGAGCACACGTCTGAACTCCAGTCACAGCGATAGATCTCGTATGCCGTCTTCTGCTTGAAAAAAAAAAAAAAAAAAAAATACACGGTCACGTCGATAAGATCGACATAACACCCGAACTTCAATAACATCCCTCGCACAGACGTCTATGATGTTACCGAGCGGTGACGTCACACATTTCGACCTTCCATTCTTTCATCGTGAG
+
CCCCCFFFFFFFGGGGGGGGGGGGGGGGHHHHHHHHHHHHHHHHHHGGGGHHHHHHHGHHHGHHHHHHHHHHHHHHHGGHGGFHDGHGFGHHHHGGGHGHHHGHHHGGHHHGGGGD>/</<------.00:0.-.:.0.9.--...0000..-..00000..--9-.00000;0090;/.0/-----/0.-../9:0000900:0.9----.-.;....:00.0000/..-.0:/900000000000../.
@M05620:45:000000000-G6HP7:1:1101:16873:6796 1:N:0:140
AAACCAAGCAGACACTCACCGCTCCCTCGCCACAGGCCAATAGTTTGTCCTCACTGAGTTGGCAACAAGTGGCTGCTGTGGCTGCCATTTTTCTGGTGATGGCCATCAGCTCCGACGAGGTCAGCTGGGGGGCTTTCTTTGTGTAAGCAACGAGAAACCTGAAAGAAGCATTTTTTAACTAAGTCCTGCTGAGTCATTCATGAGTTTTTAGCCGCCTTGCTTCTTCTCACAGACTCTCTACTCTCATGCCA
+
CCCDCBCFCFFFGGGGGGGGGGGGGGHHGGGGGHHHGGHHHHHHHHHHHHHHHHHHHHHHHHHHHHHHHHHHGHGGHHHHHHHGGHHHHHHHHHHHHHHHHHHHHHHHHHHHHGGGGGGGGHHHHHHHGGGGGGGGGGGGGGGGGGFFFFFFFFFFFFFFFFFFFFFFFFFFFFHFFFFHHFFFFFFFFFFFFFFFFFFFFFFFFFFFFFFFFFFFFFFFHHHFHHHFHHFFFFFFFFFHHFFFFFFFFFF
@M05620:45:000000000-G6HP7:1:1101:15598:6808 1:N:0:140
CATCCTGACCCTGAAGTACCCCATTGAGCATGGCATCGTCACCAACTGGGACGACATGGAGAAGATCTGGCACCACACCTTCTACAACGAGCTGCGCGTGGCCCCGGAGGAGCACCCAGTGCTGCTGACCGAGGCCCCCCTGAACCCCAAGGCCAACAGAGAGAAGATGACTCAGGTGAGGCTCGGCCGACGCCCGTGCTCCTCCCGTCCTTTCCCCAGTCATTTTCTGCCCGGCTTGATTTCTGACATTA
+
BBBBBFFFFFFFGGGGGGGGGGEHHHGHHHFHFHHHHGHHHGHHHGHHGHHHGGGGGHHGHHHHHGHGHHHGHGHHHGGHHHHHHHHHGGGGGHHGGGEGGGHHGGGGGGGGHHHHGGHFGGHHHHHHHHGGGCFFGGGGGGHHHHGGGDHGHHGGGGFGGGGGGGGGGGGGGGGGGFGFGGGGACEFFCFFFFFCBADEFFFFFFFFFFFFFFFFFEF/B9FFFFFFFFFFFFFFF;;FFFFF/;BBFF/
@M05620:45:000000000-G6HP7:1:1101:16862:6812 1:N:0:140
AAACCAAGCAGACACTCACCGCTCCCTCGCCACAGGCCAATAGTTTGTCCTCACTGAGTTGGCAACAAGTGGCTGCTGTGGCTGCCATTTTTCTGGTGATGGCCATCAGCTCCGACGAGGTCAGCTGGGGGGCTTTCTTTGTGTAAGCAACGAGAAACCTGAAAGAAGCATTTTTTAACTAAGTCCTGCTGAGTCATTCATGAGTTTTTAGCCGCCTTGCTTCTTCTCACAGACTCTCTACTCTCATGCCA
+
BBCCCCCFCFFFGGGGGGGGGGGGGGHHGGGGGHHHGGHHHHHHHHHHHHHHHHHHHHGHHGHGHHFHHFHHGHGGHHHHHHCFGHHHHHHHHHHHHHGHHHHHHHHHHHHHHGGGGGGGGHHHHHHHGGGGGGGGGGGGGGGGGGFFFFFFFFFFFFFFFFFFFFFFFFFFFFFFFFFFFFFFFFFFFFFFFFFE;FFFFFFFFFFFFFFFFFFFFFFFFFFFFFFFFFFFFFFFFFFFFFFFFFFFFFF
@M05620:45:000000000-G6HP7:1:1101:5031:6823 1:N:0:140
CATCCTGACCCTGAAGTACCCCATTGAGCATGGCATCGTCACCAACTGGGACGACATGGAGAAGATCTGGCACCACACCTTCTACAACGAGCTGCGCGTGGCCCCGGAGGAGCACCCAGTGCTGCTGACCGAGGCCCCCCTGAACCCCAAGGCCAACAGAGAGAAGATGACTCAGGTGAGGCTCGGCCGACGCCCGTGCTCCTCCCGTCCTTTCCCCAGTCATTTTCTGCCCGGCTTGATTTCTGACATTA
+
ABABBFFFFBCCGGGGGFGGGGCGHGGDFEGHGHFGGEFHHGGHHFHGHFFHGGGGFFEHHFHHEFHFHHHHHGHHHGGHHHHHHGHHGFGGGHFEEEEEEGHHGGGGGGGGHHHHGGHHHHHHHHHHHHGGGGGGGGGGGGHHHHGGGGHGHHGGGGGGGGGGGGGGGGGGGGGGGGGGGGGGBBFFBBBBBBBBBFFFFFFFFFFFFFFFFFFFFFFFFFFFFFFFFFFFDBBBBBEFFFFFFBBFFF/
@M05620:45:000000000-G6HP7:1:1101:15598:6828 1:N:0:140
CATCCTGACCCTGAAGTACCCCATTGAGCATGGCATCGTCACCAACTGGGACGACATGGAGAAGATCTGGCACCACACCTTCTACAACGAGCTGCGCGTGGCCCCGGAGGAGCACCCAGTGCTGCTGACCGAGGCCCCCCTGAACCCCAAGGCCAACAGAGAGAAGATGACTCAGGTGAGGCTCGGCCGACGCCCGTGCTCCTCCCGTCCTTTCCCCAGTCATTTTCTGCCCGGCTTGATTTCTGACATTT
+
CCCCCFFFFFFFGGGGGGGGGGGHHHHHHHHHHHHHHGHHHGHHHGHGHHHHGGGGGHHHHHHHHHHHHHHHHGHHHGGHHHHHHHHHGGGGGGHGGGGGGGHHGGGGGGGGHHHHGGHGHHGHHHHHHHGGGGGGGGGGGGHHHHGGGDHEHHGGGGGGGGGGGGGGGGGGGGGGGGGGGGGGFFFFFFFFFFFF>DF?FFBFFFFFFFFFFFFFFFFBFFFFFFFFFFFEDFFFFF?FFFFFF0FBFF0
@M05620:45:000000000-G6HP7:1:1101:5022:6844 1:N:0:140
CATCCTGACCCTGAAGTACCCCATTGAGCATGGCATCGTCACCAACTGGGACGACATGGAGAAGATCTGGCACCACACCTTCTACAACGAGCTGCGCGTGGCCCCGGAGGAGCACCCAGTGCTGCTGACCGAGGCCCCCCTGAACCCCAAGGCCAACAGAGAGAAGATGACTCAGGTGAGGCTCGGCCGACGCCCGTGCTCCTCCCGTCCTTTCCCCAGTCATTTTCTGCCCGGCTTGATTTCTGACATTT
+
BCCCCFFFFFFFGGGGGGGGGGGHH5GFHHHHCHHHHGHHHGHHHGHHHHHHGGGGGHGHFGHHHHHHHGHHHGHHHGGHHHHHHGFHGGGGGHHGGGGEGGHHG?FGGGFGHGHHGGHHGGHHHHFHHHGFGCDGGGGGGC/CHGGGGGHGHH.EGGGGGG.EFFFGGEGGGGGGGFFF.;CFFBEFAAF@CFFABADFFFFFFFDFFFFFFFFFFFAFFFFFFFFFEFFEFFAFFF.BFFFFFBBBFF/
@M05620:45:000000000-G6HP7:1:1101:7457:6870 1:N:0:140
AAACCAAGCAGACACTCACCGCTCCCTCGCCACAGGCCAATAGTTTGTCCTCACTGAGTTGGCAACAAGTGGCTGCTGTGGCTGCCATTTTTCTGGTGATGGCCATCAGCTCCGACGAGGTCAGCTGGGGGGCTTTCTTTGTGTAAGCAACGAGAAACCTGAAAGAAGCATTTTTTAACTAAGTCCTGCTGAGTCATTCATGAGTTTTTAGCCGCCTTGCTTCTTCTCACAGACTCTCTACTCTCATGCCA
+
CDBCCCCFDFFFGGGGGGGGGGGGGGHHGGGGGHHHGGHHHHHHHHHHHHHHHHHHHHHHHHHGHHHHHHHHGHGGHHHHHHHGGHHHHHHHHHHHHHHHHHHHHHHHHHHHHGGGGGGGGHHHHHHHGGGGGGGGGGGGGGGGGGFFFFFFFFFFFFFFFFFFFFFFFFFFFFFFFFFHHFFFFHFFFFFFFFFFFFFHHHFFFFFFFFFFFFFFFFFFHHHFHFFFFFFFFFFFFFFFFFFFFFFFFFF
@M05620:45:000000000-G6HP7:1:1101:10843:6874 1:N:0:140
CATCCTGACCCTGAAGTACCCCATTGAGCATGGCATCGTCACCAACTGGGACGACATGGAGAAGATCTGGCACCACACCTTCTACAACGAGCTGCGCGTGGCCCCGGAGGAGCACCCAGTGCTGCTGACCGAGGCCCCCCTGAACCCCAAGGCCAACAGAGAGAAGATGACTCAGGTGAGGCTCGGCCGACGCCCGTGCTCCTCCCGTCCTTTCCCCAGTCATTTTCTGCCCGGCTTGATTTCTGACATTA
+
BBBCCFFFFFFFGGGGGGGGGGGHHHHHHHHHHHHHHGHHHGHHHGHHHHGHGGGGGGHFHHHHGHHHHHHHHGCGHGGHHHHHHHGHGGGGGHGGGGEGGGHHGGGGGGGGHGHHGGHFGHHHHHHHHHGGGGGGGGGGGGHGHHGGGGHGHHGGGGGGGGGGGGGGGGEFGGGGGGGGGGGGFFFFCDFFFFFFBFFEFFFFFFF.AFDFFFFFFFFFFFFFFFFFFFFFFCAFACEFFFFFFE0;FF0
@M05620:45:000000000-G6HP7:1:1101:10825:6882 1:N:0:140
CATCCTGACCCTGAAGTACCCCATTGAGCATGGCATCGTCACCAACTGGGACGACATGGAGAAGATCTGGCACCACACCTTCTACAACGAGCTGCGCGTGGCCCCGGAGGAGCACCCAGTGCTGCTGACCGAGGCCCCCCTGAACCCCAAGGCCAACAGAGAGAAGATGACTCAGGTGAGGCTCGGCCGACGCCCGTGCTCCTCCCGTCCTTTCCCCAGTCATTTTCTGCCCGGCTTGATTTCTGACATTA
+
BBCCCFFFFFFFGGGGGGGGGGGHHHHHHHHHHHHHHGHHHGHHHGHHHHHHGGGGGHHHHHHHGHHHHHHHHGHHHGGHHHHHHHHHGGGGGHHGGGGGGGHHGGGGGGGGHHHHGGHGHHHHHHHGHHGGGGGGGGGGGGHHHHGGGGHGHHGGGGGGGGGGGGGGGGGGGGGGGGGGGGGGFFFFFFFFFFFFFFFFFFFFFFFFFFFFFFFFFFFFFFFFFFFFFFFFFFFFFFFFFFFFFEFFFF0
@M05620:45:000000000-G6HP7:1:1101:16880:6913 1:N:0:140
CATCCTGACCCTGAAGTACCCCATTGAGCATGGCATCGTCACCAACTGGGACGACATGGAGAAGATCTGGCACCACACCTTCTACAACGAGCTGCGCGTGGCCCCGGAGGAGCACCCAGTGCTGCTGACCGAGGCCCCCCTGAACCCCAAGGCCAACAGAGAGAAGATGACTCAGGTGAGGCTCGGCCGACGCCCGTGCTCCTCCCGTCCTTTCCCCAGTCATTTTCTGCCCGGCTTGATTTCTGACATTA
+
CCCBCFFFFFFFGGGGGGGGGGGHHHHHGHFGHHHHHGHHHGHHHGHHHHHHGGGGGHHGHGHHHGHGHHHHHGGHHGGHHHHHHHHHGGGGGHHGGGEGGGHHGGFGGGGGHHHHGGHHHHHHHHHGHHGGFGCFGGGGGGGHHHGGGGHGHHGGGGGGGGGGGGGGGGGGFBFGGFGGGGGGFFEFCFFFFFFACDDEFFFFFEFFFFFFFFFFFFFBFFFFFFFFFFFFFFACF;9FBFFFFFBFFF/
@M05620:45:000000000-G6HP7:1:1101:18813:6913 1:N:0:140
CATCCTGACCCTGAAGTACCCCATTGAGCATGGCATCGTCACCAACTGGGACGACATGGAGAAGATCTGGCACCACACCTTCTACAACGAGCTGCGCGTGGCCCCGGAGGAGCACCCAGTGCTGCTGACCGAGGCCCCCCTGAACCCCAAGGCCAACAGAGAGAAGATGACTCAGGTGAGGCTCGGCCGACGCCCGTGCTCCTCCCGTCCTTTCCCCAGTCATTTTCTGCCCGGCTTGATTTCTGACATTA
+
CDDDDFFFFFFFGGGGGGGGGGGHHHHHHHHHHHHHHGHHHGHHHGHHHHHHGGGGGHHHHHHHGHHHHHHHHGHHHGGHHHHHHHHHGGGGGHHGGGGGGGHHGGGFGGGGHHHHGGHHHHHHHHHHHHGGGGGGGGGGGGHHHHGGGGHGHHGGGGGGGGGGGGGGGGGGGGGGGGFGGGGGFFFFFFFFFFFF@FFFFFFFFFFFFFFFFFFFFFFFFFFFFFFFFFFFFFFFFFAFFFFFFBBFFF0
@M05620:45:000000000-G6HP7:1:1101:7557:6916 1:N:0:140
CATCCTGACCCTGAAGTACCCCATTGAGCATGGCATCGTCACCAACTGGGACGACATGGAGAAGATCTGGCACCACACCTTCTACAACGAGCTGCGCGTGGCCCCGGAGGAGCACCCAGTGCTGCTGACCGAGGCCCCCCTGAACCCCAAGGCCAACAGAGAGAAGATGACTCAGGTGAGGCTCGGCCGACGCCCGTGCTCCTCCCGTCCTTTCCCCAGTCATTTTCTGCCCGGCTTGATTTCTGACATTT
+
CCCCCFFFFFFFGGGGGGGGGGGHHHHHHHHHHHHHHGHHHGHHGGHHHHFHGGGGGHHGHHHGGHHHHHHHHGHHHGGHHHHHHHHHGGGGGHHGGGGGGGHHGGGGGGGGHHHHGGHHHHHHHHHHHHGCGGGGGGGGGGHHHHGGGDGGHHGGGGGGGFGGGGGGGGGGGFFGGGFGGGGGFFFFFFFFFFFF@DAEFFFFFFFFFFFFFFFFFFFFFFFFFFFFFEBEFFFFFF.FFFFFFEFFBF0
@M05620:45:000000000-G6HP7:1:1101:5329:6916 1:N:0:140
CATCCTGACCCTGAAGTACCCCATTGAGCATGGCATCGTCACCAACTGGGACGACATGGAGAAGATCTGGCACCACACCTTCTACAACGAGCTGCGCGTGGCCCCGGAGGAGCACCCAGTGCTGCTGACCGAGGCCCCCCTGAACCCCAAGGCCAACAGAGAGAAGATGACTCAGGTGAGGCTCGGCCGACGCCCGTGCTCCTCCCGTCCTTTCCCCAGTCATTTTCTGCCCGGCTTGATTTCTGACATTA
+
CCCCCFFFFFFFGGGGGGGGGGFHHHHHHHHHGHGHHGHHHGHHHGHHHHHHGGGGGHHGHGHHHHHHHHHHHGHHHGGHHHHGHHHHGGGGGHHGGGGGGGHHGGGGGGFGHHHHGGHHHHHHHHHGHHGGGGGGGGGGGGHHHHGGGGHGHHGGGGGGGGGGGGGGGGGGBFGGFGGGGGGGFFFF:=@CDFFFFFFFFFFFFFFFFFFFF:FFFFFFFFFFFFBBFFFFDA;FCC.BFFFFFF/FFF/
@M05620:45:000000000-G6HP7:1:1101:21007:6919 1:N:0:140
AAACCAAGCAGACACTCACCGCTCCCTCGCCACAGGCCAATAGTTTGTCCTCACTGAGTTGGCAACAAGTGGCTGCTGTGGCTGCCATTTTTCTGGTGATGGCCATCAGCTCCGACGAGGTCAGCTGGGGGGCTTTCTTTGTGTAAGCAACGAGAAACCTGAAAGAAGCATTTTTTAACTAAGTCCTGCTGAGTCATTCATGAGTTTTTAGCCGCCTTGCTTCTTCTCACAGACTCTCTACTCTCATGCCA
+
CDDDDBCFCFFFGGGGGGGGGGGGGGHHGGGGGHHHGGHHHHHHHHHHHHHHHHHHHHHHHHHHHHHHHHHHGHGGHHHHHHHGGHHHHHHHHHHHHHHHHHHHHHHHHHHHHGGGGGGGFHHHHHHHGGGGGGGGGGGGGGGGGGFFFFFFFFFFFFFFFFFFFFFFFFFFFFHFFFFHHFFFFFFFFFFFFFFFFFFFFFFFFFFFFFFHFFFFFFFFHHHFFFHFFFFFFFFFFFFFFHFHFFFFFFB
@M05620:45:000000000-G6HP7:1:1101:5346:6926 1:N:0:140
CATCCTGACCCTGAAGTACCCCATTGAGCATGGCATCGTCACCAACTGGGACGACATGGAGAAGATCTGGCACCACACCTTCTACAACGAGCTGCGCGTGGCCCCGGAGGAGCACCCAGTGCTGCTGACCGAGGCCCCCCTGAACCCCAAGGCCAACAGAGAGAAGATGACTCAGGTGAGGCTCGGCCGACGCCCGTGCTCCTCCCGTCCTTTCCCCAGTCATTTTCTGCCCGGCTTGATTTCTGACATTA
+
BABABFFFFFFFGGGGGGGGGGGHHGHCGHHGHHHHHGHHHGHHHGHHHEFGEGGGGHFHHHHGGHHHHHHHHGHHGGGHHHHHHHHHGGGGGHHGGGGFGGHHGGGGGGGDHHHGGGFHHFHHHHGFHHFGGGGFGGGGGFCCGEGGGGGGHHGGGGGGGEGGFF/FEFGFFGFGGEFGGGGGFFFFFFFFFFFF>AAE9FFFFFAEFFFFF//9BF.;FFFFFFFFFFFFBAFFA-ABFFFFFFFFFF/
@M05620:45:000000000-G6HP7:1:1101:7565:6932 1:N:0:140
CATCCTGACCCTGAAGTACCCCATTGAGCATGGCATCGTCACCAACTGGGACGACATGGAGAAGATCTGGCACCACACCTTCTACAACGAGCTGCGCGTGGCCCCGGAGGAGCACCCAGTGCTGCTGACCGAGGCCCCCCTGAACCCCAAGGCCAACAGAGAGAAGATGACTCAGGTGAGGCTCGGCCGACGCCCGTGCTCCTCCCGTCCTTTCCCCAGTCATTTTCTGCCCGGCTTGATTTCTGACATTA
+
CCCCCFFFFFFFGGGGGGGGGGGHHHHHHHHHHHHHHGHHHGHHHGHHHHHHGGGGGHHHHHHHHHHHHHHHHGHHHGGHHHHHHHHHGGGGGHHGGGGGGGHHGGGGGGGGHHHHGGHHHHHHHHHHHHGGGGGGGGGGGGHHHHGGGGHGHHGGGGGGGGGGGGGGGGGGGGGGGGGGGGGGFFFFFFFFFFFFCFFFFFFFFFFEDFFFFFFFFFFFFEFFFFFFFFFFFFFFFF.BFFFFF/BFFF/
@M05620:45:000000000-G6HP7:1:1101:7583:6933 1:N:0:140
CATCCTGACCCTGAAGTACCCCATTGAGCATGGCATCGTCACCAACTGGGACGACATGGAGAAGATCTGGCACCACACCTTCTACAACGAGCTGCGCGTGGCCCCGGAGGAGCACCCAGTGCTGCTGACCGAGGCCCCCCTGAACCCCAAGGCCAACAGAGAGAAGATGACTCAGGTGAGGCTCGGCCGACGCCCGTGCTCCTCCCGTCCTTTCCCCAGTCATTTTCTGCCCGGCTTGATTTCTGACATTT
+
BBCCCFFFFFFFGGGGGGGGGGGHHHHHHGHHFHHHHGHHHGHHHGHHHHHHGGGGGHHHHHHHHHHHHHHHHGHHHGGHHHHHHHHHGGGGGHHGGGEGGGHHGGGGGGGGHHHHGGHHHHHHHHHHHHGGGGGGGGGGGGHHHHGGGGHGHHGGGGGGGGGGGGGGGGGGGGGGGGGGGGGGFFFFFFFFFFFFDAFFFFFFFFFFFFFFFFFFFFFBFFFFFFFFFFFF.;BFFF?FFFFFBEFFFF0
@M05620:45:000000000-G6HP7:1:1101:4495:6966 1:N:0:140
CATCCTGACCCTGAAGTACCCCATTGAGCATGGCATCGTCACCAACTGGGACGACATGGAGAAGATCTGGCACCACACCTTCTACAACGAGCTGCGCGTGGCCCCGGAGGAGCACCCAGTGCTGCTGACCGAGGCCCCCCTGAACCCCAAGGCCAACAGAGAGAAGATGACTCAGGTGAGGCTCGGTCGACGCCCGTGCTCCTCCCGTCCTTTCCTCAGTCATTTTCTGCCCGGCTTGATTTGTGAAATTA
+
>1>>AFFBF1CCFGGGEGGGFCAFGG1E1BFGHB0FAEFCGG11C/AFEA00EA//EFG1A1BF11AFGF101?0>FE/GBFDG2F1@>?EEEC1E>EE?@/0//>@CCCGGCG0/?<?G11GGDHF1?G@-<C-..A-<:C/0/...:CCC..99..9C//;EBB9CFBFB009C9BFGGA.9@@--99-9-9-9-;-A///9/9;E--;FF////://;BB//;FFF/9-;9@?-9-;B//9-9/;/;/
@M05620:45:000000000-G6HP7:1:1101:19845:6969 1:N:0:140
AAACCAAGCAGACACTCACCGCTCCCTCGCCACAGGCCAATAGTTTGTCCTCACTGAGTTGGCAACAAGTGGCTGCTGTGGCTGCCATTTTTCTGGTGATGGCCATCAGCTCCGACGAGGTCAGCTGGGGGGCTTTCTTTGTGTAAGCAACGAGAAACCTGAAAGAAGCATTTTTTAACTAAGTCCTGCTGAGTCATTCATGAGTTTTTAGCCGCCTTGCTTCTTCTCACAGACTCTCTACTCTCATGCCA
+
BBBBBABFBFFFGGGGGGGGGGGGGGHHGGGGGHHHGGHHHHHHHHHHFGHHHHHHHHHHHHHHHHHHHHHHGHGGHHHHHHHFFHHGHHHHHHHHHHHHHHHHHHHHHHHHHGGGGGGGGHHHHHHFGGGGGGGGGGGGGGGGGGFFFFFFFFFFFFFFFFFFFFFFFFFFFFFFFFFFFFFFFFFFFFFFFFFFFFFFFFFFFFFFFFFFFFFFFFFFFFFFFFFFFFFFFFFFFFFFFFFFFFFFFFF
@M05620:45:000000000-G6HP7:1:1101:4522:6976 1:N:0:140
CATCCTGACCCTGAAGTACCCCATTGAGCATGGCATCGTCACCAACTGGGACGACATGGAGAAGATCTGGCACCACACCTTCTACAACGAGCTGCGCGTGGCCCCGGAGGAGCACCCAGTGCTGCTGACCGAGGCCCCCCTGAACCCCAAGGCCAACAGAGAGAAGATGACTCAGGTGAGGCTCGGCCGACGCCCGTGCTCCTCCCTTCCTTTCCCCAGTCATTTTCTGCCCGGCTTGATTTCTGACATTA
+
AAAABFFBFFFF4GGCGGGGFGGHHGFBCAGHHHCGFGGHHGFBFEFHB2FGA0EAEGB3A3C3FGHHHBGFGGCGHGFHFHHHHHBE/FAEEGFE>EGEE<B?EG?DGGGAHHGCDAFG1?GHFH1<GG/--A@.AD@C::/0::EFGGAEECCEGE/CB/CEFB/F09FFFB;FFCFGGGGGB?.D=B--@BB--9.A9FFFBF.:BFBFF///BF.;BFFBFFFFBBFFD=BB--.;BF/B//9FFB/
@M05620:45:000000000-G6HP7:1:1101:14827:6979 1:N:0:140
AAACCAAGCAGACACTCACCGCTCCCTCGCCACAGGCCAATAGTTTGTCCTCACTGAGTTGGCAACAAGTGGCTGCTGTGGCTGCCATTTTTCTGGTGATGGCCATCAGCTCCGACGAGGTCAGCTGGGGGGCTTTCTTTGTGTAAGCAACGAGAAACCTGAAAGAAGCATTTTTTAACTAAGTCCTGCTGAGTCATTCATGAGTTTTTAGCCGCCTTGCTTCTTCTCACAGACTCTCTACTCTCATGCCA
+
BBCCCCCFCFFFGGGGGGGGGGGGGGHHGGGGGHHHGGGHHHHHHHHHHHHHHHHHHHHHHHHHHHHHHHHHGHGGHHHHHHHGGHHHHHHHHHHHHHHHHHHHHHHHHGGHHGGGGGGGEGHHFHHHGGGGGGGGGGGGGFFGGGFFFFFFFFFFFFFFFFFFFFFFFFFFFFFFEFFFFFFFFFFFFFFFFBFFFFFFFFFFFFFFFFFFFFFFFFFFFFFFFFFFFFFFFFFFFFFFFFFFFFFFFF/
@M05620:45:000000000-G6HP7:1:1101:4504:6983 1:N:0:140
CATCCTGACCCTGAAGTACCCCATTGAGCATGGCATCGTCACCAACTGGGACGACATGGAGAAGATCTGGCACCACACCTTCTACAACGAGCTGCGCGTGGCCCCGGAGGAGCACCCAGTGCTGCTGACCGAGGCCCCCCTGAACCCCAAGGCCAACAGAGAGAAGATGACTCAGGTGAGGCTCGGCCGACGCCCGTGCTCCTCCCGTCCTTTCCCCAGTCATTTTCTGCCCGGCTTGATTTCTGACATTT
+
CCCCCFFFFFFFGGGGGGGGGGGHHHHHHHHHHHHHHGHHHGHHHGHHHHHHGGGGGHHHHHHHHHHHHHHHHGHHHGGHHHHHHHHHGGGGGHHGGGGGGGHHGGGGGGGGHGHHGGHHHHHHHHHHHHGGGGGGGGGGGGHHHHGGGGHGHHGGGGGGGGGGGGGGGGGGGGGGGGGGGGGGFFFFFFFFFFFFFFDFFFFFFFFFFFFFFFFFFFFFFFFFFFFFFFFFFFFFFF:FFFFFFFFFFF0
@M05620:45:000000000-G6HP7:1:1101:6340:6993 1:N:0:140
AAACCAAGCAGACACTCACCGCTCCCTCGCCACAGGCCAATAGTTTGTCCTCACTGAGTTGGCAACAAGTGGCTGCTGTGGCTGCCATTTTTCTGGTGATGGCCATCAGCTCCGACGAGGTCAGCTGGGGGGCTTTCTTTGTGTAAGCAACGAGAAACCTGAAAGAAGCATTTTTTAACTAAGTCCTGCTGAGTCATTCATGAGTTTTTAGCCGCCTTGCTTCTTCTCACAGACTCTCTACTCTCATGCCA
+
1>1AA@11>CB1CGGGCGGGEGCEEEFFEGEEA0F/FF/ABFDGFF1AEFFHFHFFBFDDGHGEFHH/GFEFFGGGHGG0GHHFFHHGHFHGEGFHFHBHHGHHBGEGGEGGHG/E@EC?CGCGHHHFA/C?@@FFGGFFBCFG0CFFFFF@EBBFFFFFFFBFFFAFBFFFFFF@-BFFFFFFFFFFFFFFFBB9FFFFFFBBBFFFEE/BB-@@FFFFFFFFFFFFBFFFFFFFFFFBFFFFFFF/B99
@M05620:45:000000000-G6HP7:1:1101:7822:7078 1:N:0:140
CATCCTGACCCTGAAGTACCCCATTGAGCATGGCATCGTCACCAACTGGGACGACATGGAGAAGATCTGGCACCACACCTTCTACAACGAGCTGCGCGTGGCCCCGGAGGAGCACCCAGTGCTGCTGACCGAGGCCCCCCTGAACCCCAAGGCCAACAGAGAGAAGATGACTCAGGTGAGGCTCGGCCGACGCCCGTGCTCCTCCCGTCCTTTCCCCAGTCATTTTCTGCCCGGCTTGATTTCTGACATTA
+
BCCCCFFFFFFFGGGGGGGGGGGHHHHHHHHHHGHHHGHHHGHHHGHHHHHHGGGGGHHHHHHHHHHHHHHHHGHHHGGHHHHHHHHHGGGGGHHGGGGGGGHHGGGGGGGGHHHHGGHHHHHHHHHHHHGGGGGGGGGGGGHHHHGGGGHGHHGGGGGGGGGGGGFGGGGGGGGGGGGGGGGGFFFFFFFFFFFF:DFFFFFFFFFFFFFFFFFFFFFFFFFFFFFFFFFFFFFFFF.FFFEFFBF0;F0
@M05620:45:000000000-G6HP7:1:1101:14678:7079 1:N:0:140
AAACCAAGCAGACACTCACCGCTCCCTCGCCACAGGCCAATAGTTTGTCCTCACTGAGTTGGCAACAAGTGGCTGCTGTGGCTGCCATTTTTCTGGTGATGGCCATCAGCTCCGACGAGGTCAGCTGGGGGGCTTTCTTTGTGTAAGCAACGAGAAACCTGAAAGAAGCATTTTTTAACTAAGTCCTGCTGAGTCATTCATGAGTTTTTAGCCGCCTTGCTTCTTCTCACAGACTCTCTACTCTCATGCCA
+
CCCCCCCFCFFFGGGGGGGGGGGGGGHHGGGGGHHHGGHHHHHHHHHHHHHHHHHHHHHHHHHHHHHHHHHHGHGGHHHHHHHGGHHHHHHHHHHHHHGHHHHHHHHHHHHHHGGGGGGGFHHHHHHHGGGGGGGGGGGGGGGGGGFFFFFFFFFFFFFFFFFFFFFFFFFFFFFFFFFFFFFFFFFFFFFFFFFFFFFFFFFFFFFFFFFFFFFFFFFFFFFFFFFFFFFFFFFFFFFFFFFFFFFFFFB
@M05620:45:000000000-G6HP7:1:1101:7827:7096 1:N:0:140
CATCCTGACCCTGAAGTACCCCATTGAGCATGGCATCGTCACCAACTGGGACGACATGGAGAAGATCTGGCACCACACCTTCTACAACGAGCTGCGCGTGGCCCCGGAGGAGCACCCAGTGCTGCTGACCGAGGCCCCCCTGAACCCCAAGGCCAACAGAGAGAAGATGACTCAGGTGAGGCTCGGCCGACGCCCGTGCTCCTCCCGTCCTTTCCCCAGTCATTTTCTGCCCGGCTTGATTTCTGACATTA
+
CCDDDFFFFFFFGGGGGGGGGGGHHHHHHHHHHHHHHGHHHGHHHGHHHHHHGGGGGHHHHHHHHHHHHHHHHGHHHGGHHHHHHHHHGGGGGHHGGGGGGGHHGGGGGGGGHHHHGGHHHHHHHHHHHHGGGGGGGGGGGGHHHHGGGGHGHHGGGGGGGGGGGGGGGGGGGGGGHGGGGGGGFFFFFFFFFFFFDDFFFFFFFFFFFFFFFFFFFFFFFFFFFFFFFFFFFFFFFFFFFFFFFBFFFF1
@M05620:45:000000000-G6HP7:1:1101:4586:7104 1:N:0:140
CATCCTGACCCTGAAGTACCCCATTGAGCATGGCATCGTCACCAACTGGGACGACATGGAGAAGATCTGGCACCACACCTTCTACAACGAGCTGCGCGTGGCCCCGGAGGAGCACCCAGTGCTGCTGACCGAGGCCCCCCTGAACCCCAAGGCCAACAGAGAGAAGATGACTCAGGTGAGGCTCGGCCGACGCCCGTGCTCCTCCCGTCCTTTCCCCAGTCATTTTCTGCCCGGCTTGATTTCTGACATTT
+
CCCCCFFFFFFFGGGGGGGGGGGHHHHHHHHHHHHHHGHHHGHHHGHHHHHHGGGGGHHHHHHHHHHHHHHHHGHHHGGHHHHHHHHHGGGGGHGGGGGGGGHHGGGGGGGGHHHHGGHHHHHHHHHHHHGGGGGGGGGGGGGHHHGGGGGFHHGGGGGGGFGEGGFGGGGGGGFGGGGGGGGGFFFFFCFFFFFFFFFFFFFFFFFEDFFFFFFFFFFFFFFFFFFFFEFEFFFFFFFEFFFFFBFFFF/
@M05620:45:000000000-G6HP7:1:1101:14481:7119 1:N:0:140
AAACCAAGCAGACACTCACCGCTCCCTCGCCACAGGCCAATAGTTTGTCCTCACTGAGTTGGCAACAAGTGGCTGCTGTGGCTGCCATTTTTCTGGTGATGGCCATCAGCTCCGACGAGGTCAGCTGGGGGGCTTTCTTTGTGTAAGCAACGAGAAACCTGAAAGAAGCATTTTTTAACTAAGTCCTGCTGAGTCATTCATGAGTTTTTAGCCGCCTTGCTTCTTCTCACAGACTCTCTACTCTCATGCCA
+
CCCDDBCFDFFFGGGGGGGGGGGGGGHHGGGGGHHHGGHHHHHHHHHHHHHHHHHHHHHHHHHHHHHHHGHHGHGGHHHHHHHGGHHHHHHHHHHHHHHHHHHHHHHHHHHHHGGGGGGGGHHHHHHHGGGGGGGGGGGGGGGGGGFFFFFFFFFFFFFFFFFFFFFFFFFFFFHFFFFFFFFFFFFFFFFFFFFFFFFFFFFFFFFHFFFFFFFFFFFFFHHFFFHFFFFFFFFFFFFHHFFFFFFFFFF
@M05620:45:000000000-G6HP7:1:1101:4595:7121 1:N:0:140
CATCCTGACCCTGAAGTACCCCATTGAGCATGGCATCGTCACCAACTGGGACGACATGGAGAAGATCTGGCACCACACCTTCTACAACGAGCTGCGCGTGGCCCCGGAGGAGCACCCAGTGCTGCTGACCGAGGCCCCCCTGAACCCCAAGGCCAACAGAGAGAAGATGACTCAGGTGAGGCTCGGCCGACGCCCGTGCTCCTCCCGTCCTTTCCCCAGTCATTTTCTGCCCGGCTTGATTTCTGACATTT
+
CCCCCFFFFFFFGGGGGGGGGGGHHHHFGHHHHHHHHGHHHGHHHGHHHGHHGGGGGHHHHHHHHHHGEHHHHGHHHGGHHHHHHHHHGGGGGGHGGGGGGGHHGEGGGGGGHHHHGGHHHHHHHHHHHHGGGGCGGGGGGGHHHHGGGGHGHHGGGGGGGGGGGGGGGGGGGGGGGGGGGFGGFFFFFFFFFFF>@ADFFFFFFFDEFFFFFFFFFFFFFFFFFFFFFFFFDACCFFAFFFFFF/BFFF/
@M05620:45:000000000-G6HP7:1:1101:22370:7129 1:N:0:140
CATCCTGACCCTGAAGTACCCCGGCTTGATTTCTGACATTAGATCGGAAGAGCACACGTCTGAACTCCAGTCACAGCGATAGATCTCGTATGCCGTCTTCTGCTTGAAAAAAAAAAAAAAAAAAAAAAAAAAAAAAATAAGTGATAAAAAAAAAAAAAAAACCAAAAAAAGAAACACGAACAATAAGTAAATAATTAAAAACTATACAAATGAAAAACCTCGTATGACTGTACGAACCACAATAAAGAAAA
+
CCDDDFFFFFFFGGGGGGGGGGGGGGGGHHHHHHHHHHHHHHHHHHGGGGHHHHHHHGHHHGHGHHHHHHHHHHB510>?E>GHHHHHGGHHHHGGGHGHHHHHHHHHHHHE<CFB><</><<--:--------;--.:00000000000----;----;-.;.9...-:...//:..-.-:/0000000::0000:0000.00000;00000000...:/.:;//000:00:...--....00000:.//
@M05620:45:000000000-G6HP7:1:1101:19835:7133 1:N:0:140
AAACCAAGCAGACACTCACCGCTCCCTCGCCACAGGCCAATAGTTTGTCCTCACTGAGTTGGCAACAAGTGGCTGCTGTGGCTGCCATTTTTCTGGTGATGGCCATCAGCTCCGACGAGGTCAGCTGGGGGGCTTTCTTTGTGTAAGCAACGAGAAACCTGAAAGAAGCATTTTTTAACTAAGTCCTGCTGAGTCATTCATGAGTTTTTAGCCGCCTTGCTTCTTCTCACAGACTCTCTACTCTCATGCCA
+
CCCCCCCFCFFFGGGGGGGGGGGGGGHHGGGGGHHHGGGHHHHHHHHHHHHHHHHHHHHHHHHHHHHHHGHHGHGGHHHHHHHGGHHHHHHHHHHHHHHHHHHHHHHHHHHHHGGGGGGGGHHHHHHHGGGGGGGGGGGGGGGGGGFFFFFFFFFFFFFFFFFFFFFFFFFFFFFFFFFFFFFFFFFFFFFFFFFFFFFFFFFFFFFFFFFFFFFFFFFFFFFFFFFFFFFFFFFFFFFFFFFFFFFFFFF
@M05620:45:000000000-G6HP7:1:1101:24012:7170 1:N:0:140
AAACCAAGCAGACACTCACCGCTCCCTCGCCACAGGCCAATAGTTTGTCCTCACTGAGTTGGCAACAAGTGGCTGCTGTGGCTGCCATTTTTCTGGTGATGGCCATCAGCTCCGACGAGGTCAGCTGGGGGGCTTTCTTTGTGTAAGCAACGAGAAACCTGAAAGAAGCATTTTTTAACTAAGTCCTGCTGAGTCATTCATGAGTTTTTAGCCGCCTTGCTTCTTCTCACAGACTCTCTACTCTCATGCCA
+
CCCCCCCFCFFFGGGGGGGGGGGGGGHHGGGGGHHHGGHHHHHHGHHHHHHHHHHHHHHHHHHHHHHHHHHHGHGGHHHHHHHGGHHHHHHHHHHHHHHHHHHHHHHHHHHHHGGGGGGGGHHHGHHHGGGGGGGGGGGGGGGGGGFFFFFFFFFFFFFFFFFFFFFFFFFFFFFFFFFFFFFFFFFFFFFFFFFFFFFFFFFFFFFFFFFFFFFFFFFFFFFFFFFFFFFFFFFFFFFFFFFFFFFFFF9
@M05620:45:000000000-G6HP7:1:1101:13367:7186 1:N:0:140
AAACCAAGCAGACACTCACCGCTCCCTCGCCACAGGCCAATAGTTTGTCCTCACTGAGTTGGCAACAAGTGGCTGCTGTGGCTGCCATTTTTCTGGTGATGGCCATCAGCTCCGACGAGGTCAGCTGGGGGGCTTTCTTTGTGTAAGCAACGAGAAACCTGAAAGAAGCATTTTTTAACTAAGTCCTGCTGAGTCATTCATGAGTTTTTAGCCGCCTTGCTTCTTCTCACAGACTCTCTACTCTCATGCCA
+
AA@BBBBFBFFFGGGGGGGGGGGGGGHHGGGGGGHHGGGHHFHFHHHHHHH5FGHFGGFGGHHHHHHHHGHHGHGGGGFFHHHFEHHHHHHHHGHHHHFHHHGHHHHHHHHHHGGGGGGGCGHHGHHGGGGGGGGGGGGGGGGGGGFFFFFFFFFFFFFFFBFFFFFFFFFFFFFFFFFFFFFFFFFFFFFFF9BFFBFFFFFFFFFFFFFFFFFFFFFFFFFFFFFFFFFFFFFFFFFFFFFFFFFFFFB
@M05620:45:000000000-G6HP7:1:1101:13346:7204 1:N:0:140
AAACCAAGCAGACACTCACCGCTCCCTCGCCACAGGCCAATAGTTTGTCCTCACTGAGTTGGCAACAAGTGGCTGCTGTGGCTGCCATTTTTCTGGTGATGGCCATCAGCTCCGACGAGGTCAGCTGGGGGGCTTTCTTTGTGTAAGCAACGAGAAACCTGAAAGAAGCATTTTTTAACTAAGTCCTGCTGAGTCATTCATGAGTTTTTAGCCGCCTTGCTTCTTCTCACAGACTCTCTACTCTCATGCCA
+
CCDDCCCFDFFFGGGGGGGGGGGGGGHHGGGGGHHHGGHHHHHHHHHHHHHGHHHHHHHHHHHHHHHHHHHHGHGGHHHHHHHGGHHHHHHHHHHHHHHHHHHHHHHHHHHHHGGGGGGGGHHHGHHHGGGGGGGGGGGGGGGGGGFFFFFFFFFFFFFFFFFFFFFFFFFFFFHFFFFHHFFFHFFFFFFFFFFFFFFHFFFFFFFFFFFFFFFFFFFFFHHFFHHFHFFFFFFFFFFFFFFFFFFFFFB
@M05620:45:000000000-G6HP7:1:1101:13973:7205 1:N:0:140
AAACCAAGCAGACACTCACCGCTCCCTCGCCACAGGCCAATAGTTTGTCCTCACTGAGTTGGCAACAAGTGGCTGCTGTGGCTGCCATTTTTCTGGTGATGGCCATCAGCTCCGACGAGGTCAGCTGGGGGGCTTTCTTTGTGTAAGCAACGAGAAACCTGAAAGAAGCATTTTTTAACTAAGTCCTGCTGAGTCATTCATGAGTTTTTAGCCGCCTTGCTTCTTCTCACAGACTCTCTACTCTCATGCCA
+
BBBBBABFBFFFGGGGGGGGGGGGGGHHGGGGGHHHGGGHHFHHHHHHHHHHHHHHHHHHHHHFHHHHHGFHGHGGHHHHHHHGGHHHHGHHHHHHHHGFHHHHGHHHHHHHHGGGGFGCFHFHHHHHGGGGGGGGGFGGGGGGGGFFFFFFFFFFFFFFFFFFFFFFFFFFFFFFFFFFFFFFFFFFFFFFFFFFFFFFFFFFFFFFFFFFFFFFFDFFFFFFFFFFFFFFFFFFFFFFFFFFFFFFFFF
@M05620:45:000000000-G6HP7:1:1101:18945:7230 1:N:0:140
AAACCAAGCAGACACTCACCGCTCCCTCGCCACAGGCCAATAGTTTGTCCTCACTGAGTTGGCAACAAGTGGCTGCTGTGGCTGCCATTTTTCTGGTGATGGCCATCAGCTCCGACGAGGTCAGCTGGGGGGCTTTCTTTGTGTAAGCAACGAGAAACCTGAAAGAAGCATTTTTTAACTAAGTCCTGCTGAGTCATTCATGAGTTTTTAGCCGCCTTGCTTCTTCTCACAGACTCTCTACTCTCATGCCA
+
CCCCCABFBFFFGGGGGGGGGGGGGGHHGGGGGHHHGGHHHHHHHHHHHHHHHHHHHHHHHHHGHHHHHGGHGHGGHHHHHHHGGHHHHHHHHHHHHHFHHHHHHHHHHHHHHGGGGGGGGHHHHHHHGGGGGGGGGGGGGGGGGGFFFFFFFFFFFFFFFFFFFFFFFFFFFFFFFFFFFFFFFFFFFFFFFFFFFFFFFFFFFFFFFFFFFFFFFFFFFFFFFFFFFFFFFFFFFFFFFFFFFFFFFF/
@M05620:45:000000000-G6HP7:1:1101:12750:7247 1:N:0:140
AAACCAAGCAGACACTCACCGCTCCCTCGCCACAGGCCAATAGTTTGTCCTCACTGAGTTGGCAACAAGTGGCTGCTGTGGCTGCCATTTTTCTGGTGATGGCCATCAGCTCCGACGAGGTCAGCTGGGGGGCTTTCTTTGTGTAAGCAACGAGAAACCTGAAAGAAGCATTTTTTAACTAAGTCCTGCTGAGTCATTCATGAGTTTTTAGCCGCCTTGCTTTTTCACACAGACTCTCTACTCTCATGCCA
+
1>>A11>CA1FCBCF1F1G100A0E0BAAEEAEHGFCF//1CGGBFFAADE1BF1FF1G2EE1FGH0F>1FHG0FF1BF>>/0/FE1F@2@B0EFHHG12EG00>FBGFHFHF?EGC?/C?0F0FDGFCCC-?AGG00;FB9C9CB/BF/9;EABAF/9/-/;BFF-F///;FFF-9BF99/9BB///:/BFF/99B;BB///;FFFEF?;/FA--9-//9B/9:9//9BB9BAFFBFFFB/BFFF;BB//
@M05620:45:000000000-G6HP7:1:1101:12732:7247 1:N:0:140
AAACCAAGCAGACACTCACCGCTCCCTCGCCACAGGCCAATAGTTTGTCCTCACTGAGTTGGCAACAAGTGGCTGCTGTGGCTGCCATTTTTCTGGTGATGGCCATCAGCTCCGACGAGGTCAGCTGGGGGGCTTTCTTTGTGTAAGCAACGAGAAACCTGAAAGAAGCATTTTTTAACTAAGTCCTGCTGAGTCATTCATGAGTTTTTAGCCGCCTTGCTTCTTCTCACAGACTCTCTACTCTCATGCCA
+
DCCDDDDFCFFFGGGGGGGGGGGGGGHHGGGGGHHHGGHHHHHHHHHHHHHHHHHHHHHHHHHHHHHHHHHHGHGGHHHHHHHGGHHHHHHHHHHHHHHHHHHHHHHHHHHHHGGGGGGGGHHHHHHHGGGGGGGGGGGGGGGGGGFFFFFFFFFFFFFFFFFFFFFFFFFFFFHFFFFHFFFFFFFFFFFFFFFFFFFFFFFFFFFHFFFFFFFFFFFFFFHFFFHFHFFFFFFFFFFHHFFFFFFFFF0
@M05620:45:000000000-G6HP7:1:1101:9397:7271 1:N:0:140
AAACCAAGCAGACACTCACCGCTCCCTCGCCACAGGCCAATAGTTTGTCCTCACTGAGTTGGCAACAAGTGGCTGCTGTGGCTGCCATTTTTCTGGTGATGGCCATCAGCTCCGACGAGGTCAGCTGGGGGGCTTTCTTTGTGTAAGCAACGAGAAACCTGAAAGAAGCATTTTTTAACTAAGTCCTGCTGAGTCATTCATGAGTTTTTAGCCGCCTTGCTTCTTCTCACAGACTCTCTACTCTCATGCCA
+
BBBBBABFBFFFGGGGGGGGGGGGGGHHGGGGGHHHGGGHHHHHHHHHHHHHHHHHHGHHHGHGHHHHHGHHGHGGHHHHHHHFGHHHHHHHHHHHHHFHHHHHFHHHHHHFHGGGGCDGGHHHHHHHGGGGGGGGGFGGGGGGGGFFFFFFFFFFFFFFFEFFFFFFFFFFFFFFFFFFFFFFFFFFFFFFFFFFFFFFFFFFFFFFFF/FFAA=DFFFFFFFFFFB/BFFFFBFFFFFFFFFFFFBFFF
@M05620:45:000000000-G6HP7:1:1101:9392:7290 1:N:0:140
AAACCAAGCAGACACTCACCGCTCCCTCGCCACAGGCCAATAGTTTGTCCTCACTGAGTTGGCAACAAGTGGCTGCTGTGGCTGCCATTTTTCTGGTGATGGCCATCAGCTCCGACGAGGTCAGCTGGGGGGCTTTCTTTGTGTAAGCAACGAGAAACCTGAAAGAAGCATTTTTTAACTAAGTCCTGCTGAGTCATTCATGAGTTTTTAGCCGCCTTGCTTCTTCTCACAGACTCTCTACTCTCATGCCA
+
BCCCCCBFBFFFGGGGGGGGGGGGGGHHGGGFGGHCFGHHHHHHHHHHHHHHHHHHHHHHHHHHHHHHHHHHGHGGHEGHHGHFFHHHHHHGHHHFHHHHHFHHHHHHHHGHHDEGE@DCEFGFHHHHGGGGGGGGGGGGGFGGGGFFFFFFEFFFFFFFFFFFFFFFFFFFFFFFEFFFEFFFFFFFFFFFFBBFFFFFFFBFFFFFFFFFFFFFFFFFFFFFFFFFFFFFFFFFFFFFFFFFFFFFFFB
@M05620:45:000000000-G6HP7:1:1101:5109:7307 1:N:0:140
CATCCTGACCCTGAAGTACCCCATTGAGCATGGCATCGTCACCAACTGGGACGACATGGAGAAGATCTGGCACCACACCTTCTACAACGAGCTGCGCGTGGCCCCGGAGGAGCACCCAGTGCTGCTGACCGAGGCCCCCCTGAACCCCAAGGCCAACAGAGAGAAGATGACTCAGGTGAGGCTCGGCCGACGCCCGTGCTCCTCCCGTCCTTTCCCCAGTCATTTTCTGCCCGGCTTGATTTCTGACATTA
+
CDDDDFFFFFFFGGGGGGGGGGGHHHHHHHHHHHHHHGHHHGHHHGHHHHHHGGGGGHHGHHHHHHHHHHHHHGHHHGGHHHHHHHHHGGGGGHHGGGGGGGHHGGGGGGGGHHHHGGHHHHHHHHHHHHGGGGGGGGGGGGHHHHGGGGHGHHGGGGGGGGGGGGGGGGGGGGGGGGGGGGGGFFFFFFFFFFFFFFFFFFFFFFFEFFFFFFFFFFFFFFFFFFFFFFFFFFFFFFAFFFFFE:FFFF0
@M05620:45:000000000-G6HP7:1:1101:15591:7367 1:N:0:140
AAACCAAGCAGACACTCACCGCTCCCTCGCCACAGGCCAATAGTTTGTCCTCACTGAGTTGGCAACAAGTGGCTGCTGTGGCTGCCATTTTTCTGGTGATGGCCATCAGCTCCGACGAGGTCAGCTGGGGGGCTTTCTTTGTGTAAGCAACGAGAAACCTGAAAGAAGCATTTTTTAACTAAGTCCTGCTGAGTCATTCATGAGTTTTTAGCCGCCTTGCTTCTTCTCACAGACTCTCTACTCTCATGCCA
+
CCCCCCCFCFFFGGGGGGGGGGGGGGHHGGGGGHHHGGHHHHHHHHHHHHHHHHHHHHHHHHHHHHHHHHHHGHGGHHHHHHHGGHHHHHHHHHHHHHHHHHHHHHHHHHHHHGGGGGGGGHHHHHHHGGGGGGGGGGGGGGGGGGFFFFFFFFFFFFFFFFFFFFFFFFFFFFFFFFFFFFFFFFFFFFFFFFFFFFFFFFFFFFFFFFFFFFFFFFFFFFFFFFFFFFFFFFFFFFFFFFFFFFFFFFB
@M05620:45:000000000-G6HP7:1:1101:13837:7381 1:N:0:140
AAACCAAGCAGACACTCACCGCTCCCTCGCCACAGGCCAATAGTTTGTCCTCACTGAGTTGGCAACAAGTGGCTGCTGTGGCTGCCATTTTTCTGGTGATGGCCATCAGCTCCGACGAGGTCAGCTGGGGGGCTTTCTTTGTGTAAGCAACGAGAAACCTGAAAGAAGCATTTTTTAACTAAGTCCTGCTGAGTCATTCATGAGTTTTTAGCCGCCTTGCTTCTTCTCACAGACTCTCTACTCTCATGCCA
+
CDCCCDDFCFFFGGGGGGGGGGGGGGHHGGGGGHHHGGHHHHHHHHHHHHHHHHHHHHHHHHHHHHHHHHHHGHGGHHHHHHHGGHHHHHHHHHHHHHHHHHHHHHHHHHHHHGGGGGGGGHHHHHHHGGGGGGGGGGGGGGGGGGFFFFFFFFFFFFFFFFFFFFFFFFFFFFHFFFFHFFFFFFFFFFFFFFFFFFFHHFFFFFFFFFFFFFFFFFFFFFFFFFHFFFFFFFFFFFFFFFFHFFFFFF0
@M05620:45:000000000-G6HP7:1:1101:26262:7382 1:N:0:140
CATCCTGACCCTGAAGTACCCCATTGAGCATGGCATCGTCACCAACTGGGACGACATGGAGAAGATCTGGCACCACACCTTCTACAACGAGCTGCGCGTGGCCCCGGAGGAGCACCCAGTGCTGCTGACCGAGGCCCCCCTGAACCCCAAGGCCAACAGAGAGAAGATGACTCAGGTGAGGCTCGGCCGACGCCCGTGCTCCTCCCGTCCTTTCCCCAGTCATTTTCTGCCCGGCTTGATTTCTGACATTA
+
CCCCCFFFFFFFGGGGGGGGGGGHHHHHHHHHHHHHHGHHHGHHHGHHHHHHGGGGGHHHHHHHHHHHHHHHHGHHHGGHHHHHHHHHGGGGGHHGGGGGGGHHGGGGGGGGHHHHGGHHHHHHHHHHHHGGGGGGGGGGGGHHHHGGGGHGHHGFGGGGGGGGGGGGGGGGGGGGGGGGGGFGFFFAFFFFFFFFBFFEFFEFFFFEFFFFFFFFFFFFFFFFFFFFFFFFFFFFFF?FFFFFFEFFFF0
@M05620:45:000000000-G6HP7:1:1101:6871:7383 1:N:0:140
ATCTCTATCTCCTAAAAAGGAAGAAAGGGGAGGGAAGATCGGAAGAGCACACGTCTGAACTCCAGTCACAGCGATAGATCTCGTATGCCGTCTTCTGCTTGAAAAAAAAAAAAAAAAAAGAATAAAATACGAAGAGATGGACAAGGATATATATAGAGTAAAGTTGCAACAAAAGGGGGGCGACAGGAGGTGTTATGATTGACATGAGCTTGAGGTGAAAGCAGCAATTACGTGGAGATGACGAGGATGCG
+
CCCCCFFFFFFFGGGGGGGGGGHGHHHHGGGGGGGHGHHHHGGGGHHHHHHHGHHHGHGHHHHHHHHHHHHHGGHGGHHHHHHGGHHHHGGGHGHHHHHHHGHHHHGGGGG>></---<.<.000==000....../;00/00....0000009000;0;0000000000..../..----;9;--......0.000000:0000000000/.0//.0000/0//./0000.//...;/000.99--/0/-
@M05620:45:000000000-G6HP7:1:1101:13843:7399 1:N:0:140
AAACCAAGCAGACACTCACCGCTCCCTCGCCACAGGCCAATAGTTTGTCCTCACTGAGTTGGCAACAAGTGGCTGCTGTGGCTGCCATTTTTCTGGTGATGGCCATCAGCTCCGACGAGGTCAGCTGGGGGGCTTTCTTTGTGTAAGCAACGAGAAACCTGAAAGAAGCATTTTTTAACTAAGTCCTGCTGAGTCATTCATGAGTTTTTAGCCGCCTTGCTTCTTCTCACAGACTCTCTACTCTCATGCCA
+
CCCCCCCFCFFFGGGGGGGGGGGGGGHHGGGGGHHHGGHHHHHHHHHHHHHHHHHHHHGHHHHHHHHHHHHHGHGGHHHHHHHGGHHHHHHHHHHHHHGHHHHHHHHHHHHHHGGGGGGGGHHHHHHHGGGGGGGGGGGGGFGGGGFFFFFFFFFFFFFFFFFFFFFFFFFFFFFFEFFFFFFFFFFFFFFFFFFFFFFFFFFFFFFFFFFFFFFFFFFFFFFFFFFFFFFFFFFFFFFFFFFFFFFFFFB
@M05620:45:000000000-G6HP7:1:1101:27048:7400 1:N:0:140
CATCCTGACCCTGAAGTACCCCATTGAGCATGGCATCGTCACCAACTGGGACGACATGGAGAAGATCTGGCACCACACCTTCTACAACGAGCTGCGCGTGGCCCCGGAGGAGCACCCAGTGCTGCTGACCGAGGCCCCCCTGAACCCCTAGGCCAACAGAGAGAAGATGACTCAGGTGAGGCTCGGCCGACGCCCGTGCTCCTCCCGTCCTTTCCCCAGTCATTTTCTGCCCGGCTTGATTTCTGACATTT
+
CCDDDFFFFFFFGGGGGGGGGGGHHHHHHHHHHHHHHGHHHGHHHGHHHHHHGGGGGHHHHHHHHHHHHHHHHGHHHGGHHHHHHHHHGGGGGHHGGGGGGGHHGGGGGGGGHHHHGGHHHHHHHHHHHHGGGGGGGGGGGGHHHHGGGFHHHHHGGGGGGGGGGGGGGGGGGGGGHGGGGGGGFFFFFCFFFFFFFFFFFFFFFFFEFFFFFFFFFFFFFFFFFFFFFFFFFFFFFFAFFFFFFBFBFF0
@M05620:45:000000000-G6HP7:1:1101:17192:7401 1:N:0:140
AAACCAAGCAGACACTCACCGCTCCCTCGCCACAGGCCAATAGTTTGTCCTCACTGAGTTGGCAACAAGTGGCTGCTGTGGCTGCCATTTTTCTGGTGATGGCCATCAGCTCCGACGAGGTCAGCTGGGGGGCTTTCTTTGTGTAAGCAACGAGAAACCTGAAAGAAGCATTTTTTAACTAAGTCCTGCTGAGTCATTCATGAGTTTTTAGCCGCCTTGCTTCTTCTCACAGACTCTCTACTCTCATGCCA
+
CCCCCCCFCFFFGGGGGGGGGGGGGGHHGGGGGHHHGGHHHHHHHHHHHHHHHHHHHHHHHHHHHHHHHFHHGHGGHHHHHHHGGHHHHHHHHHHHHHHHHHHHHHHHHHHHHGGGGGGGGHHHHHHHGGGGGGGGGGGGGGGGGGFFFFFFFFFFFFFFFFFFFFFFFFFFFFHFFFHHFFFFFFFFFFFFFFFFFFFFFFFFFFFFFFFFFFFFFFFFHFFFFFFFFFFFFFFFFFFFFFFHFFFFFFF
@M05620:45:000000000-G6HP7:1:1101:10333:7406 1:N:0:140
AAACCAAGCAGACACTCACCGCTCCCTCGCCACAGGCCAATAGTTTGTCCTCACTGAGTTGGCAACAAGTGGCTGCTGTGGCTGCCATTTTTCTGGTGATGGCCATCAGCTCCGACGAGGTCAGCTGGGGGGCTTTCTTTGTGTAAGCAACGAGAAACCTGAAAGAAGCATTTTTTAACTAAGTCCTGCTGAGTCATTCATGAGTTTTTAGCCGCCTTGCTTCTTCTCACAGACTCTCTACTCTCATGCCA
+
>>AABBBFBFFFGGGGGGGGGFFEGGCHCGGGGHHHGGHGHFHHHHHHGGHHGHHHHHDFGBHHGGHEHGHFGHGGH3GHHHHGGHFHHHHHGHHEHHEHHFHHGFHFGHHGHGGGFG@CEHHHHHHGGGGGFGGGGGGEGBFFFFFFFFFFFFFAFFFEFFFFFFFFFFFFFFFFEBFFEBFFFFFFFFF:?FFBFFFFEFFFFFFFFF/BF.@FF.BFFFFFFFFF/BFFFFFFFFFFBFFFF//;BF9
@M05620:45:000000000-G6HP7:1:1101:17178:7416 1:N:0:140
AAACCAAGCAGACACTCACCGCTCCCTCGCCACAGGCCAATAGTTTGTCCTCACTGAGTTGGCAACAAGTGGCTGCTGTGGCTGCCATTTTTCTGGTGATGGCCATCAGCTCCGACGAGGTCAGCTGGGGGGCTTTCTTTGTGTAAGCAACGAGAAACCTGAAAGAAGCATTTTTTAACTAAGTCCTGCTGAGTCATTCATGAGTTTTTAGCCGCCTTGCTTCTTCTCACAGACTCTCTACTCTCATGCCA
+
BCCCCCCFCFFFGGGGGGGGGGGGGGHHGGGGGHHHGGHHHHHHHHHHHHHHHHHHHHGHHHHHHHHHHHHHGHGGHHHHHHHGGHHHHHHHHHHHHHGHHHHHHHHHHHHHHGGGGGGGGHHHHHHHGGGGGGGGGGGGGGGGGGFFFFFFFFFFFFFFFFFFFFFFFFFFFFFFFFFFFFFFFFFFFFFFFFFFFFFFFFFFFFFFFFFFFDFFFFFFFFFFFFFFFFFFFFFFFFFFFFFFFFFFFFB
@M05620:45:000000000-G6HP7:1:1101:27057:7417 1:N:0:140
CATCCTGACCCTGAAGTACCCCATTGAGCATGGCATCGTCACCAACTGGGACGACATGGAGAAGATCTGGCACCACACCTTCTACAACGAGCTGCGCGTGGCCCCGGAGGAGCACCCAGTGCTGCTGACCGAGGCCCCCCTGAACCCCTAGGCCAACAGAGAGAAGATGACTCCGGTGAGGCTCGGCCGACGCCCGTGCTCCTCCCGTCCTTTCCCCAGTCATTTTCTGCCCGGCTTGATTTCTGACATTT
+
BBBBBFBDFFFFGGGGGFGFGGGGHGEBGGHHGHHHHEHHFEHHEFHG3GHH00EAFHB3FBBCGHGHGGHHHGHGHGGHHHHHHEHHGGFFGFHGGGEGFEHHGGGGGGG?HEHHGGFFH<GHHHFHHHDCGFGGGGGGFEGBGCFGGEG/CHEEFGFBFFDGBFGGGGGGG/;BGCG?FFFFFCFFFFA-@DF>F?DFFFFFFE9:;A.BFFFFFFFFFFFFFFFFFFFED-@FF-.BFFFFBBFBBF/
@M05620:45:000000000-G6HP7:1:1101:10324:7427 1:N:0:140
AAACCAAGCAGACACTCACCGCTCCCTCGCCACAGGCCAATAGTTTGTCCTCACTGAGTTGGCAACAAGTGGCTGCTGTGGCTGCCATTTTTCTGGTGATGGCCATCAGCTCCGACGAGGTCAGCTGGGGGGCTTTCTTTGTGTAAGCAACGAGAAACCTGAAAGAAGCATTTTTTAACTAAGTCCTGCTGAGTCATTCATGAGTTTTTAGCCGCCTTGCTTCTTCTCACAGACTCTCTACTCTCATGCCA
+
CCCCCCCFBFFFGGGGGGGGGGGGGGHHGGGGGHHHGGHHHHHHHHHHHHHHHHHHHHHHHHHHHHHHHHHHGHGGHHHHHHHGGHHHHHHHHHHHHHHHHHHHHHHHHHHHHGGGGGGGGHHHHHHHGGGGGGGGGGGGGGGGGGFFFFFFFFFFFFFFFFFFFFFFFFFFFFFFFFFFFFFFFFFFFFFFFFFFFFFFFFFFFFFFFFFFFFFFFFFFFFFFFFFFFFFFFFFFFFFFFFFFFFFFFF0
@M05620:45:000000000-G6HP7:1:1101:22597:7522 1:N:0:140
AAACCAAGCAGACACTCACCGCTCCCTCGCCACAGGCCAATAGTTTGTCCTCACTGAGTTGGCAACAAGTGGCTGCTGTGGCTGCCATTTTTCTGGTGATGGCCATCAGCTCCGACGAGGTCAGCTGGGGGGCTTTCTTTGTGTAAGCAACGAGAAACCTGAAAGAAGCATTTTTTAACTAAGTCCTGCTGAGTCATTCATGAGTTTTTAGCCGCCTTGCTTCTTCTCACAGACTCTCTACTCTCATGCCA
+
BBBBBBBFBFFFGGGGGGGGGGGGGGGHGGGGGHHHGGHHHHHHHHHHHHHHHHHHHHHHHHHHHHHHHHHHGHGGHHHHHHHGGHHHHHHHHHHHHHHHHHHHHHHHHHHHHGGGGGGGGHHHHHHHGGGGGGGGGGGGGGGGGGFFFFFFFFFFFFFFFFFFFFFFFFFFFFFFFFFFFFFFFFFFFFFFFFFFFFFFFFFFFFFFFFFFFFFFFFFFFFFFFFFFFFFFFFFFFFFFFFFFFFFEFF/
@M05620:45:000000000-G6HP7:1:1101:24591:7529 1:N:0:140
CATCCTGACCCTGAAGTACCCCATTGAGCATGGCATCGTCACCAACTGGGACGACATGGAGAAGATCTGGCACCACACCTTCTACAACGAGCTGCGCGTGGCCCCGGAGGAGCACCCAGTGCTGCTGACCGAGGCCCCCCTGAACCCCAAGGCCAACAGAGAGAAGATGACTCAGGTGAGGCTCGGCCGACGCCCGTGCTCCTCCCGTCCTTTCCCCAGTCATTTTCTGCCCGGCTTGATTTCTGACATTA
+
DDDEEFFFFFFFGGGGGGGGGGGHHHHHHHHHHHHHHGHHHGHHHGHHHHHHGGGGGHHHHHHHHHHHHHHHHGHHHGGHHHHHHHHHGGGGGHHGGGGGGGHHGGGGGGGGHHHHGGHHHHHHHHHHHHGGGGGGGGGGGGHHHHGGGGHGHHGGGGGGGGGGGGGGGGGGGGGGHGGGGGGGFFFFFFFFFFFFDFFFFFFFFFFEFFFFFFFFFFFFFFFFFFFFFFFFFFFFFFBFFFFFFFFFFF1
@M05620:45:000000000-G6HP7:1:1101:24573:7533 1:N:0:140
CATCCTGACCCTGAAGTACCCCATTGAGCATGGCATCGTCACCAACTGGGACGACATGGAGAAGATCTGGCACCACACCTTCTACAACGAGCTGCGCGTGGCCCCGGAGGAGCACCCAGTGCTGCTGACCGAGGCCCCCCTGAACCCCAAGGCCAACAGAGAGAAGATGACTCAGGTGAGGCTCGGCCGACGCCCGTGCTCCTCCCGTCCTTTCCCCAGTCATTTTCTGCCCGGCTTGATTTCTGACATTA
+
BBACCFFFFFFFGFFGGFGGGGGHHHGHHHHHHHHHHGHHHGHHHGHHHHHHGGGGEHHFHFGFGGHHGGHHHGHHHGGHHHHHHFHHGGGGGHHGGGEEEGHHGGGGGGGFHHHHGGHHHHHHHHHHHHGGGGGGGGGGGGHEGGGGGGHGHHGGGEGGGEGFFFFFGGGGGBFFFGFGGGGGFFFFFAFF-DFA@.:.FFFFFFFADDDFFFFFFF?FFFFFFFFFFBFFFCFBFA.;FBFBBBFFFF/
@M05620:45:000000000-G6HP7:1:1101:24597:7545 1:N:0:140
CATCCTGACCCTGAAGTACCCCATTGAGCATGGCATCGTCACCAACTGGGACGACATGGAGAAGATCTGGCACCACACCTTCTACAACGAGCTGCGCGTGGCCCCGGAGGAGCACCCAGTGCTGCTGACCGAGGCCCCCCTGAACCCCAAGGCCAACAGAGAGAAGATGACTCAGGTGAGGCTCGGCCGACGCCCGTGCTCCTCCCGTCCTTTCCCCAGTCATTTTCTGCCCGGCTTGATTTCTGACATTT
+
BBBBBFFFFFFFGGGGGGGGGGGHHHHHHHHHGHGHHGHHHGH3FFHGHHHHEEFEGHGHHHHGHHHHHGHHHGHHHGGHHHHHHHHHGGGGGHGGGGGGGGHHGGGGGGGGHHHHGGGHHHHHHHHFHHGGGGGGGGGGGGHFHHGGGGHGHHGGGEGGFFDGGGGGGGGGGGGGGGFGGEGGFFFFFFFFFFFF9.AEFFFFFFFFFFFFFFFFFFFBF/FFFFFFFEFED;DFF-.;BBFFF;F/BF/
@M05620:45:000000000-G6HP7:1:1101:16996:7642 1:N:0:140
AAACCAAGCAGACACTCACCGCTCCCTCGCCACAGGCCAATAGTTTGTCCTCACTGAGTTGGCAACAAGTGGCTGCTGTGGCTGCCATTTTTCTGGTGATGGCCATCAGCTCCGACGAGGTCAGCTGGGGGGCTTTCTTTGTGTAAGCAACGAGAAACCTGAAAGAAGCATTTTTTAACTAAGTCCTGCTGAGTCATTCATGAGTTTTTAGCCGCCTTGCTTCTTCTCACAGACTCTCTACTCTCATGCCA
+
CCCDCCDFCFFFGGGGGGGGGGGGGGHHGGGGGHHHGGHHHHHHHHHHHHHHHHHHHHHHHHHHHHHHHHHHGHGGHHHHHHHGGHHHHHHHHHHHHHHHHHHHHHHHHHHHHGGGGGGGGHHHHHHHGGGGGGGGGGGGGGGGGGFFFFFFFFFFFFFFFFFFFFFFFFFFFFHFFFFHFFFFFFFFFFFHFFFFFFFHHFHFFFFFFFFFFFFFFFFFHHHFHHHFFFFFFFFFFFFFFFFFFFFFFFF
@M05620:45:000000000-G6HP7:1:1101:12432:7645 1:N:0:140
AAACCAAGCAGACACTCACCGCTCCCTCGCCACAGGCCAATAGTTTGTCCTCACTGAGTTGGCAACAAGTGGCTGCTGTGGCTGCCATTTTTCTGGTGATGGCCATCAGCTCCGACGAGGTCAGCTGGGGGGCTTTCTTTGTGTAAGCAACGAGAAACCTGAAAGAAGCATTTTTTAACTAAGTCCTGCTGAGTCATTCATGAGTTTTTAGCCGCCTTGCTTCTTCTCACAGACTCTCTACTCTCATGCCA
+
CCCCCCCFCFFFGGGGGGGGGGGGGGHHGGGGGHHHGGHHHHHHHHHHHHHGHHHHHHGGHHHHHHHHHHHHGHGGHHHHHHHGGHHHHHHHHHHHHHHHHHHHHHHHHHHHHGGGGGGGGHHHHHHHGGGGGGGGGGGGGGGGGGFFFFFFFFFFFFFFFFFFFFFFFFFFFFFFFFFFFFFFFFFFFFFFFBFFFFFFFFFFFFFFFFFFFFFFFFFFFFFFFFFFFFFFFFFFFFFFFFFFFFFFFFF
@M05620:45:000000000-G6HP7:1:1101:22698:7652 1:N:0:140
CATCCTGACCCTGAAGTACCCCATTGAGCATGGCATCGTCACCAACTGGGACGACATGGAGAAGATCTGGCACCACACCTTCTACAACGAGCTGCGCGTGGCCCCGGAGGAGCACCCAGTGCTGCTGACCGAGGCCCCCCTGAACCCCAAGGCCAACAGAGAGAAGATGACTCAGGTGAGGCTCGGCCGACGCCCGTGCTCCTCCCGTCCTTTCCCCAGTCATTTTCTGCCCGGCTTGATTTCTGACATTA
+
CCDDDFFFFFFFGGGGGGGGGGGHHHHHHHHHHHHHHGHHHGHHHGHHHHHHGGGGGHHHHHHHHHHHHHHHHGHHHGGHHHHHHHHHGGGGGGHGGGGGGGHHGGGGGGGGHHHHGGHHHHHHHHHHHHGGGGGGGGGGGGGHHHGGGGHGHHGGGGGGGGGGGGGGGGGGGGGGHGGGGGGGFFFFFFFFFFFFDDBEFFFFFFF:DFDFFFFFFFFFFFFFFFFFFFFFFFFFFFFFFFFFFFFFFF0
@M05620:45:000000000-G6HP7:1:1101:6728:7705 1:N:0:140
AAACCAAGCAGACACTCACCGCTCCCTCGCCACAGGCCAATAGTTTGTCCTCACTGAGTTGGCAACAAGTGGCTGCTGTGGCTGCCATTTTTCTGGTGATGGCCATCAGCTCCGACGAGGTCAGCTGGGGGGCTTTCTTTGTGTAAGCAACGAGAAACCTGAAAGAAGCATTTTTTAACTAAGTCCTGCTGAGTCATTCATGAGTTTTTAGCCGCCTTGCTTCTTCTCACAGACTCTCTACTCTCATGCCA
+
CCCCCCCFCFFFGGGGGGGGGGGGGGHHGGGGGHHHGGHHHHHHHHHHHHHHHHHHHHHHHHHHHHHHHHHHGHGGHHHHHHHGGHHHHHHHHHHHHHHHHHHHHHHHHHHHHGGGGGGGGHHHHHHHGGGGGGGGGGGGGFGGGGFFFFFFFFFFFFFFFFFFFFFFFFFFFFFFFFFFFFFFFFFFFFFFFFFFFFFFFFFFFFFFFFFFFFFFFFFFFFFFFFFFFFFFFFFFFFFFFFFFFFFFFFF
@M05620:45:000000000-G6HP7:1:1101:6739:7722 1:N:0:140
AAACCAAGCAGACACTCACCGCTCCCTCGCCACAGGCCAATAGTTTGTCCTCACTGAGTTGGCAACAAGTGGCTGCTGTGGCTGCCATTTTTCTGGTGATGGCCATCAGCTCCGACGAGGTCAGCTGGGGGGCTTTCTTTGTGTAAGCAACGAGAAACCTGAAAGAAGCATTTTTTAACTAAGTCCTGCTGAGTCATTCATGAGTTTTTAGCCGCCTTGCTTCTTCTCACAGACTCTCTACTCTCATGCCA
+
BBBBB@ACACFFGGGGGCGG2EFGGGHHGGGGGHHCDFGHHBHHFHHHHGHHHHHHHHHHHHGHGHHGHGHHG1FGHFFFHHFFGHFHHHFHHFHBFGEFFFHFGHHHHHHHHGGGE/@CEGEGHHGFGGGG@GGGFFFGGCFFFFBFBFFBFFFFFFFFF//BFF.BFFFFFFF<EFFFFFFFFFFBFFFFFFFFFFFFFBBBFFFFFFFFF.9999BFFFFFFFFFFFFFFFFFFFFFFFFBBFBBFFB
@M05620:45:000000000-G6HP7:1:1101:16177:7783 1:N:0:140
CATCCTGACCCTGAAGTACCCCATTGAGCATGGCATCGTCACCAACTGGGACGACATGGAGAAGATCTGGCACCACACCTTCTACAACGAGCTGCGCGTGGCCCCGGAGGAGCACCCAGTGCTGCTGACCGAGGCCCCCCTGAACCCCAAGGCCAACAGAGAGAAGATGACTCAGGTGAGGCTCGGCCGACGCCCGTGCTCCTCCCGTCCTTTCCCCCGTCATTTTCTGCCCGGCTTGATTTCTGCCCTTC
+
AAABBFFFFFFFGFGGGGGGGGGHHHDHFFGHHHHHHGHHHGHHGGHHHHHHGGGGGHGHFFFHHHHHFFGHHGGHFGGHHHHHHHGHGG?EGGHGGGEGCEHHGEFCGCGGHHHHGGGGHGHHHHHHGH@DGGCGGGGGGGHFFGGGGFHFGHEEEGFEFBE.CFFFGFGGGFGGGBFF?FEGFFFFFAFFFFFFDFFFFFFFFFFEDAAFFFFFF.;DFDFFFFFFBFFFABAFCAAFFFFFB/;.;B.
@M05620:45:000000000-G6HP7:1:1101:16167:7803 1:N:0:140
CATCCTGACCCTGAAGTACCCCATTGAGCATGGCATCGTCACCAACTGGGACGACATGGAGAAGATCTGGCACCACACCTTCTACAACGAGCTGCGCGTGGCCCCGGAGGAGCACCCAGTGCTGCTGACCGAGGCCCCCCTGAACCCCAAGGCCAACAGAGAGAAGATGACTCAGGTGAGGCTCGGCCGACGCCCGTGCTCCTCCCGTCCTTTCCCCAGTCATTTTCTGCCCGGCTTGATTTCTGACATTA
+
EEEEEFFFFFFFGGGGGGGGGGGHHHHHHHHHHHHHHGHHHGHHHGHHHHHHGGGGGHHHHHHHHHHHHHHHHGHHHGGHHHHHHHHHGGGGGHHGGGGGGGHHGGGGGGGGHHHHGGHHHHHHHHHHHHGGGGGGGGGGGGHHHHGGGGHGHHGGGGGGGGGGGGGGGGGGGGGGHGGGGGGGFFFFFFFFFFFFDFFFFFFFFFFFFFFFFFFFFFFFFFFFFFFFFFFFFFFFFFBFFFFFFEFFFF1
@M05620:45:000000000-G6HP7:1:1101:4849:7867 1:N:0:140
AAACCAAGCAGACACTCACCGCTCCCTCGCCACAGGCCAATAGTTTGTCCTCACTGAGTTGGCAACAAGTGGCTGCTGTGGCTGCCATTTTTCTGGTGATGGCCATCAGCTCCGACGAGGTCAGCTGGGGGGCTTTCTTTGTGTAAGCAACGAGAAACCTGAAAGAAGCATTTTTTAACTAAGTCCTGCTGAGTCATTCATGAGTTTTTAGCCGCCTTGCTTCTTCTCACAGACTCTCTACTCTCATGCCA
+
CBCCCCCBCFFFGGGGGGGGGGGGGGHHGGGGGHHHGGHHHHHHHHHHHHHHHHHHHHHHHHHHHHHHHHHHGHGGHHHHHHHGGHHHHHHHHHHHHHHHHHHHHHHHHHHHHGGGGFGGGHHHHHHHGGGGGGGGGGGGGGGGGGFFFFFFFFFFFFFFFFFFFFFFFFFFFFFFFFFFFFFFFFFFFFFFFFFFFFFFFFFFFFFFFFFFFFFFFFFFFFFFFFFFFFFFFFFFFFFFFFFFFFFFFFB
@M05620:45:000000000-G6HP7:1:1101:18133:7890 1:N:0:140
CATCCTGACCCTGAAGTACCCCATTGAGCATGGCATCGTCACCAACTGGGACGACATGGAGAAGATCTGGCACCACACCTTCTACAACGAGCTGCGCGTGGCCCCGGAGGAGCACCCAGTGCTGCTGACCGAGGCCCCCCTGAACCCCAAGGCCAACAGAGAGAAGATGACTCAGGTGAGGCTCGGCCGACGCCCGTGCTCCTCCCGTCCTTTCCCCAGTCATTTTCTGCCCGGCTTGATTTCTGACATTA
+
CCCCCFFFFFFFGGGGGGGGGGGHHHGGHHHGHFHHHGHHHGHHHGHHHHHHGGGGGHHHHHHHHHHHFHHHHGHHHGGHHHHHHHHHGGEGGHHGGGGGGGHHGGG/DGGGHFHHGGHHHHHHHHHEFHGGGGGGGGGGGGHGHHGGG.GGHHGGGGGGFFGGGFFFGGGGGGGGFFGGGGGGFFFF=@AFFFFF;DDEFFFFFEFEDDDFFFFFFFDFFFFFFFFFFFFF?FFFFAFFFFFFFBB0FF0
@M05620:45:000000000-G6HP7:1:1101:9886:7908 1:N:0:140
AAACCAAGCAGACACTCACCGCTCCCTCGCCACAGGCCAATAGTTTGTCCTCACTGAGTTGGCAACAAGTGGCTGCTGTGGCTGCCATTTTTCTGGTGATGGCCATCAGCTCCGACGAGGTCAGCTGGGGGGCTTTCTTTGTGTAAGCAACGAGAAACCTGAAAGAAGCATTTTTTAACTAAGTCCTGCTGAGTCATTCATGAGTTTTTAGCCGCCTTGCTTCTTCTCACAGACTCTCTACTCTCATGCCA
+
ABBBAAAFBCFFFFGGGGGGEAEEGCGGGGGEFHFDEGFFG3GGHHFHGFFHHHGDGCHFFGFHHHHHFFHHGFEGHFHFCCFFFGBGGEFFHHHHHHBFGHHH3BFGHFGHHE/E<ECGCF?GHHHGGGGGGGGGEGFGFFGGFGFFFFFBFDFFFFFBFF9FFFFFFFFFFFF?EFFF//BFFFFFFFFFFBBFFFFFFFFBFFFFFEFFF.99AABFFF/9FF/;/9BFFAB/:BFFFFFFFFBFFF/
@M05620:45:000000000-G6HP7:1:1101:9865:7914 1:N:0:140
AAACCAAGCAGACACTCACCGCTCCCTCGCCACAGGCCAATAGTTTGTCCTCACTGAGTTGGCAACAAGTGGCTGCTGTGGCTGCCATTTTTCTGGTGATGGCCATCAGCTCCGACGAGGTCAGCTGGGGGGCTTTCTTTGTGTAAGCAACGAGAAACCTGAAAGAAGCATTTTTTAACTAAGTCCTGCTGAGTCATTCATGAGTTTTTAGCCGCCTTGCTTCTTCTCACAGACTCTCTACTCTCATGCCA
+
BCCCCCCFCFFFGGGGGGGGGGGGGGHHGGGGGHHHGGHHHFHHHHHHHHHHHHHHHHHHHHHHHHHHHHHHGHGGHHHHHHHGGHHHHHHHHHHHHHGHHHHHHHHHHHHHHGGGGGGGGHHHHHHGGGGGGGGGGGGGGGGGGGFFFFFFFFDFFFFFFFFFFFFFFFFFFFFFFFFFFFFFFFFFFFFFFFFFFFFFFFFFFFFFFFFFFDFFFFFFFFFFFFFFFFFFEFFFFFFFFFFFFFFFFFB
@M05620:45:000000000-G6HP7:1:1101:11401:7924 1:N:0:140
AAACCAAGCAGACACTCACCGCTCCCTCGCCACAGGCCAATAGTTTGTCCTCACTGAGTTGGCAACAAGTGGCTGCTGTGGCTGCCATTTTTCTGGTGATGGCCATCAGCTCCGACGAGGTCAGCTGGGGGGCTTTCTTTGTGTAAGCAACGAGAAACCTGAAAGAAGCATTTTTTAACTAAGTCCTGCTGAGTCATTCATGAGTTTTTAGCCGCCTTGCTTCTTCTCACAGACTCTCTACTCTCATGCCA
+
DCCDDCDFCFFFGGGGGGGGGGGGGGHHGGGGGHHGGGHHHHHHHHHHHHHEHHHHHHGHHHHHHHHHHHHHGGGGHHHHHHHGGHHHHHHHHHHHHHGHHHHHHHHHHHHHHGGGGGGGCHHHHHHHGGGGGGGGGGGGGGGGGGFFFFFFFFFFFFFFFFFFFFFFFFFFFFHFFFFFFFFFFFFFFFFFFBFFFFFFFFFFFFFFFFFHFFFFFFFFFFFFFFFFFFFFFFFFFFFFFFFFFFFFFFB
@M05620:45:000000000-G6HP7:1:1101:10460:7976 1:N:0:140
ATCCTGACCCTGAAGTACCCCATTGAGCATGGCATCGTCACCAACTGGGACGACATGGAGAAGATCTGGCACCACACCTTCTACAACGAGCTGCGCGTGGCCCCGGAGGAGCACCCAGTACTGCTGACCGAGGCCCCCCTGAACCCCAAGGCCAACAGAGAGAAGATGACTCAGGTGAGGCTCGGCCGACGCCCGTGCTCCTCCCGTCCTTTCCCCAGTCATTTTCTGCCCGGCTTGATTTCTGACATTAG
+
CCCCCFFFFFFFGGFGGGGGGGHHHHHHHHHHHHHHGHHHGHHHGHHHHHHGGGGGHHHHHHHGHHHHHHHHGHHHGGHHHHHHHHHGGGGGHGGGGGGGGHHGGGGGGGGHHHHGGHHHHHFHHHHHHGGGGGGGGGGGGHHHHGGGGGGHHHGGGGGGGGGGGGFGGGFGGGG;FGGGGEGFFFFFFFCFFFACFFFFFFFFFDEFF.BFFFFFFDBF0BFFFFFBEFFAAF-DFFFFFFFFFFBBF09
@M05620:45:000000000-G6HP7:1:1101:21420:7994 1:N:0:140
CATCCTGACCCTGAAGTACCCCATTGAGCATGGCATCGTCACCAACTGGGACGACATGGAGAAGATCTGGCACCACACCTTCTACAACGAGCTGCGCGTGGCCCCGGAGGAGCACCCAGTGCTGCTGACCGAGGCCCCCCTGAACCCCAAGGCCAACAGAGAGAAGATGACTCAGGTGAGGCTCGGCCGACGCCCGTGCTCCTCCCGTCCTTTCCCCAGTCATTTTCTGCCCGGCTTGATTTCTGACATTT
+
DCDDDFFFFFFFGGGGGGGGGGGHHHHHHHHHHHHHHGHHHGHHHGHHHHHHGGGGGHHHHHHHHHHHHHHHHGHHHGGHHHHHHHHHGGGGGHHGGGGGGGHHGGGGGGGGHHHHGGGHHHHHHHHHHHGGGGGGGGGGGGHHHHGGGGHGHHGGGGGGGGGGGGGGGGGGGGGGHGGGGGGGFFFFFFFFFFFFFDFFFFFFFFFFFFFFFFFFFFFFFFFFFFFFFFFFFFFFFFFFFFBBF:FBFF0
@M05620:45:000000000-G6HP7:1:1101:4137:8000 1:N:0:140
CATCCTGACCCTGAAGTACCCCATTGAGCATGGCATCGTCACCAACTGGGACGACATGGAGAAGATCTGGCACCACACCTTCTACAACGAGCTGCGCGTGGCCCCGGAGGAGCACCCAGTGCTGCTGACCGAGGCCCCCCTGAACCCCAAGGCCAACAGAGAGAAGATGACTCAGGTGAGGCTCGGCCGACGCCCGTGCTCCTCCCGTCCTTTCCCCAGTCATTTTCTGCCCGGCTTGATTTCTGACATTT
+
CCCCCFFFFFFFGGGGGGGGGGGHHHHHHHHHHHHHHGHHHGHHHGHHHHHHGGGGGHHFHHHHHHHHHHHHHGHHHGGHHHHHHHHHGGGGGHHGGGGGGGHHGGGGGGGGHHHHGGHHHHHHHHHHHHGGGGGGGGGGGGHHHHGGGGHGHHFGGGGGGGGGGGFGGGGGGGGGGGGGGGGGFFFFFCFFFFFFFFFFFFFFFFFFFFFFFFFFFFDFFFFFFFFFFEFFDFFFFFFFFFFFFFFFFF/
@M05620:45:000000000-G6HP7:1:1101:17100:8010 1:N:0:140
CATCCTGACCCTGAAGTACCCCATTGAGCATGGCATCGTCACCAACTGGGACGACATGGAGAAGATCTGGCACCACACCTTCTACAACGAGCTGCGCGTGGCCCCGGAGGAGCACCCAGTGCTGCTGACCGAGGCCCCCCTGAACCCCAAGGCCAACAGAGAGAAGATGACTCAGGTGAGGCTCGGCCGACGCCCGTGCTCCTCCCGTCCTTTCCCCAGTCATTTTCTGCCCGGCTTGATTTCTGCCATCC
+
AABBBFFFFFFFGFGGGGGGGGGHHHFHHGHHHHHHHGHHHGHHFGHHHHHHGGGGGHHHHHHHGHHHHHHHHGHHEGGHHHHHHHHHGGGGGHFEFGGGGCHHGGGGGGGGHHHHGGHHHHHHHHHHHHCCCGGGGGGGGGHHHHGGGDHGGHEEEGFFFFDEGGGGG0FFGGGGBCFGGEEFFFFFFFFFFFFF-;AEFFFFFFF.DDDFFFFFFFDFF/BFFFFFFFFEFFFFFC9BFFFFF/B/B/.
@M05620:45:000000000-G6HP7:1:1101:17120:8011 1:N:0:140
CATCCTGACCCTGAAGTACCCCATTGAGCATGGCATCGTCACCAACTGGGACGACATGGAGAAGATCTGGCACCACACCTTCTACAACGAGCTGCGCGTGGCCCCGGAGGAGCACCCAGTGCTGCTGACCGAGGCCCCCCTGAACCCCAAGGCCAACAGAGAGAAGATGACTCAGGTGAGGCTCGGCCGACGCCCGTGCTCCTCCCGTCCTTTCCCCAGTCATTTTCTGCCCGGCTTGATTTCTGACATAG
+
BBBBBFFFFFFFGGGGFGGGGGFHHFFFFGFGGHHGH?GHEGHHHFHHHCEGFAEEGHHFHHFHHGHGHHHHHGHHHGGHHHHHHHHGGEGGGGHGGGFGGGHHGGCCG?DFGHHHGGHGHGFHHHHGGGGGCCCEFGCCGFFHHHGGGGHGHHGGGGGGGGGGGGGGGGGGGFFGGGGFGFEF99.A--9B9BB9@9AA/:BFFFDFFFFB/9FFFBD/BBBFFFFBFFFFF-;9@-.;9FFFBB9;B//
@M05620:45:000000000-G6HP7:1:1101:14571:8014 1:N:0:140
AAACCAAGCAGACACTCACCGCTCCCTCGCCACAGGCCAATAGTTTGTCCTCACTGAGTTGGCAACAAGTGGCTGCTGTGGCTGCCATTTTTCTGGTGATGGCCATCAGCTCCGACGAGGTCAGCTGGGGGGCTTTCTTTGTGTAAGCAACGAGAAACCTGAAAGAAGCATTTTTTAACTAAGTCCTGCTGAGTCATTCATGAGTTTTTAGCCGCCTTGCTTCTTCTCACAGACTCTCTACTCTCATGCCA
+
CCCCCCCFCFFFGGGGGGGGGGGGGGHHGGGGGHHHGGHHHHHHHHHHHHHHHHHHHHHHHHHHHHHHHHHHGHGGHGHHHHHGGHHHHHHHHHHHHHHHHHHHHHHHHHHHHGGGGGGGGHHHHHHHGGGGGGGGGGGGGGGGGGFFFFFFFFFFFFFFFFFFFFFFFFFFFFFFFFFFFFFFFFFFFFFFFFFFFFFFFFFFFFFFFFFFFFFFFFFFFFFFFFFFFFFFFFFFFFFFFFFFFFFFFFB
@M05620:45:000000000-G6HP7:1:1101:4124:8015 1:N:0:140
CATCCTGACCCTGAAGTACCCCATTGAGCATGGCATCGTCACCAACTGGGACGACATGGAGAAGATCTGGCACCACACCTTCTACAACGAGCTGCGCGTGGCCCCGGAGGAGCACCCAGTGCTGCTGACCGAGGCCCCCCTGAACCCCAAGGCCAACAGAGAGAAGATGACTCAGGTGAGGCTCGGCCGACGCCCGTGCTCCTCCCGTCCTTTCCCCAGTCATTTTCTGCCCGGCTTGATTTCTGACATTT
+
?ABBAFFFFCFCGBFFGGGGGFGHHHHFHFHGFFFGFGGFHGHHEFGGHHHFGGGAAGHEGHAFGHHHHFHHGGHHHGGHHHHHHHBGGGGGGHGGGGGGGGHHGGCDGCDA<AGHGAG<FFHHHHHHHHGDGGGEFC@CDGFHHGDGGFHGHEA.C?FFFBAEFFFBFGFBFFFGFGGGGFGGBBFDB-@=?;---99EFF/FFF?E?DFBFFFBFE.;BBFBB;/9BBFED;BBB@.BFFBFF99/;B/
@M05620:45:000000000-G6HP7:1:1101:21969:8023 1:N:0:140
AAACCAAGCAGACACTCACCGCTCCCTCGCCACAGGCCAATAGTTTGTCCTCACTGAGTTGGCAACAAGTGGCTGCTGTGGCTGCCATTTTTCTGGTGATGGCCATCAGCTCCGACGAGGTCAGCTGGGGGGCTTTCTTTGTGTAAGCAACGAGAAACCTGAAAGAAGCATTTTTTAACTAAGTCCTGCTGAGTCATTCATGAGTTTTTAGCCGCCTTGCTTCTTCTCACAGACTCTCTACTCTCATGCCA
+
AAAABBBFBFFFGGGGGGGGEEGGGGHHCGGGGHGFGGEHHBGHHHHHHHHHHHHHHHGHHEGHHHHHHHHHGHGGHHHHHHHAFHHHHHHHHHHHHHGHGHHHGHHHHHHHHGGGGGGGGHGHHHHHGGGGGGGGGGGGGGGGGGFFFFFBFFFFFFFFFFBFFFFFFFFFFFFBEFFFFB/BFFFFFFFFFFFFFFFFFFFFFFFFFFFFFDBBFFFFFFFFFFFFFFFEFFFFFFFFFFFFFFFFFFB
@M05620:45:000000000-G6HP7:1:1101:10315:8030 1:N:0:140
AAACCAAGCAGACACTCACCGCTCCCTCGCCACAGGCCAATAGTTTGTCCTCACTGAGTTGGCAACAAGTGGCTGCTGTGGCTGCCATTTTTCTGGTGATGGCCATCAGCTCCGACGAGGTCAGCTGGGGGGCTTTCTTTGTGTAAGCAACGAGAAACCTGAAAGAAGCATTTTTTAACTAAGTCCTGCTGAGTCATTCATGAGTTTTTAGCCGCCTTGCTTCTTCTCACAGACTCTCTACTCTCATGCCA
+
CBCCCCCFCFFFGGGGGGGGGGGGGGHHGGGGGHHHGGGHHHHHHHHHHHHHHHHHHHHHHGHHHHHHHGHHGHGGHFHHHHHGGHGHHHHHHHHHHHEHHHHHHHHHGHHHHGGGEFGGFGFHHHHHGGGGGGGGGGGGGGGGGGFFFFFFFFFFFFFFFFFFFFFFFFFFFFFFFFFFFFFFFFFFFFFFFBFFFFFFFFFFFFFFFFFFFAFFFFFFFFFFFFFFBFFFEFFFFFFFFFFFFFFFFF/
@M05620:45:000000000-G6HP7:1:1101:21982:8040 1:N:0:140
AAACCAAGCAGACACTCACCGCTCCCTCGCCACAGGCCAATAGTTTGTCCTCACTGAGTTGGCAACAAGTGGCTGCTGTGGCTGCCATTTTTCTGGTGATGGCCATCAGCTCCGACGAGGTCAGCTGGGGGGCTTTCTTTGTGTAAGCAACGAGAAACCTGAAAGAAGCATTTTTTAACTAAGTCCTGCTGAGTCATTCATGAGTTTTTAGCCGCCTTGCTTCTTCTCACAGACTCTCTACTCTCATGCCA
+
CCCCCCCFCFFFGGGGGGGGGGGGGGHHGGGGGHHHGGHHHGHHHHHHHHHHHHHHHHHHHHHHHHGHHHHHGHGGHHHHHHHGGHHHHHGHHHHHHHHHHHHHHHHHHHHHHGGGGGGGGHHHHHHHGGGGGGGGGGGGGGGGGGFFFFFFFFFFFFFFFFFFFFFFFFFFFFFFFFFFFFFFFFFFFFFFFFFFFFFFFFFFFFFFFFFFFFFFFFFFFFFFFFFFFFFFEFFFFFFFFFFFFFFFFFF
@M05620:45:000000000-G6HP7:1:1101:21958:8042 1:N:0:140
AAACCAAGCAGACACTCACCGCTCCCTCGCCACAGGCCAATAGTTTGTCCTCACTGAGTTGGCAACAAGTGGCTGCTGTGGCTGCCATTTTTCTGGTGATGGCCATCAGCTCCGACGAGGTCAGCTGGGGGGCTTTCTTTGTGTAAGCAACGAGAAACCTGAAAGAAGCATTTTTTAACTAAGTCCTGCTGAGTCATTCATGAGTTTTTAGCCGCCTTGCTTCTTCTCACAGACTCTCTACTCTCATGCCA
+
CCDDDCCFCFFFGGGGGGGGGGGGGGHHGGGGGHHHGGHHHHHHHHHHHHHHHHHHHHHHHHHHHHHHHGHHGHGGHHHHHHHGGHHHHHHHHHHHHHHHHHHHHHHHHHHHHGGGGGGGGHHHHHHHGGGGGGGGGGGGGGGGGGFFFFFFFFFFFFFFFFFFFFFFFFFFFFHFFFFFFFFFFHFFFFFFFFFFFFFFFFFFFFFFFFFFFFFFFFFFFFFFFHFFFFFFFFFFFFFFFFFHFFFFFFF
@M05620:45:000000000-G6HP7:1:1101:10304:8045 1:N:0:140
AAACCAAGCAGACACTCACCGCTCCCTCGCCACAGGCCAATAGTTTGTCCTCACTGAGTTGGCAACAAGTGGCTGCTGTGGCTGCCATTTTTCTGGTGATGGCCATCAGCTCCGACGAGGTCAGCTGGGGGGCTTTCTTTGTGTAAGCAACGAGAAACCTGAAAGAAGCATTTTTTAACTAAGTCCTGCTGAGTCATTCATGAGTTTTTAGCCGCCTTGCTTCTTCTCACAGACTCTCTACTCTCATGCCA
+
CCCCCCCFCFFFGGGGGGGGGGGGGGHHGGGGGHHHGGHHHHHHHHHHHHHHHHHHHHHHHHHHHHHHHHHHGHGGHHHHHHHGGHHHHHHHHHHHHHGHHHHHFHHHHHHHHGGGGGGGGHHHHHHHGGGGGGGGGGGGGGGGGGFFFFFFFFFFFFFFFFFFFFFFFFFFFFFFFFFFFFFFFFFFFFFFFFFFFFFFFFFFFFFFFFFFFDDFFFFFFFFFFFFFFFFFFFFFFFFFFFFFFFFFFF0
@M05620:45:000000000-G6HP7:1:1101:24611:8049 1:N:0:140
CATCCTGACCCTGAAGTACCCGGCTTGATTTCTGACATTAGATCGGAAGAGCACACGTCTGAACTCCAGTCACAGCGATAGATCTCGTATGCCGTCTTCTGCTTGAAAAAAAAAAAAATAAAATCAAAGATTGATTCTAGTGATAATCACCGCTCCCCCTGACAACCACCTTTTTTACCTCCGCCCCTCTCATTCCTTCCCTCTTTTTTCTCCCCCCTGCTTCTTCTCACTTAATCTCACCTCTCCTTCTC
+
CCCCCFFFFFFFGGGGGGGGGGGGGGGHHHHHHHHHHHHHHHHHHGGGGHHHHHHHGHHHGHGHGHHHHHHHHGHHGFHGGHHDGHFFAGHHHGGGHGHHHHHHGGHHHHCGGCG/><0=?1111111101111111>111=1111=1=1<<---<E.:-:CG00....:CG000-.;00:....--.9;/090:;0B0/:;/909:0-/00:/..--..;9B0BF090000:0000000:;FB//0BF00
@M05620:45:000000000-G6HP7:1:1101:21973:8056 1:N:0:140
AAACCAAGCAGACACTCACCGCTCCCTCGCCACAGGCCAATAGTTTGTCCTCACTGAGTTGGCAACAAGTGGCTGCTGTGGCTGCCATTTTTCTGGTGATGGCCATCAGCTCCGACGAGGTCAGCTGGGGGGCTTTCTTTGTGTAAGCAACGAGAAACCTGAAAGAAGCATTTTTTAACTAAGTCCTGCTGAGTCATTCATGAGTTTTTAGCCGCCTTGCTTCTTCTCACAGACTCTCTACTCTCATGCCA
+
BBBBBBBFBFFFGGGGGGGGGGGGGGHHGGGGGHHHGGFHHFHHHHHHHHHHHHHHHHHGGHHGHHHGHFHHGHGGHHHHHHHGGHHHHHHHHHHHHHHHHHHHFHHHHHHHHGGGGGGG?GHHHHHHGGGGGGGGGGGGGGGGGGFFFFFFFFFFFFFFFFFFFFFFFFFFFFFFFFFFFFFFFFFFFFFFFFFFFFFFFFFFFFFFFEFFFFFFFFFFFFFFFFFFFFFFFFFFFFFFFFFFFFF9FFF
@M05620:45:000000000-G6HP7:1:1101:10303:8065 1:N:0:140
AAACCAAGCAGACACTCACCGCTCCCTCGCCACAGGCCAATAGTTTGTCCTCACTGAGTTGGCAACAAGTGGCTGCTGTGGCTGCCATTTTTCTGGTGATGGCCATCAGCTCCGACGAGGTCAGCTGGGGGGCTTTCTTTGTGTAAGCAACGAGAAACCTGAAAGAAGCATTTTTTAACTAAGTCCTGCTGAGTCATTCATGAGTTTTTAGCCGCCTTGCTTCTTCTCACAGACTCTCTACTCTCATGCCC
+
A?A>>A11>CCFGGGGBEGG0EGEEEEG0AAEGHCHCE//B1FA2FGGH1FFFEGFHH1DG1GGEAGFCD11B>/>11D00B0FFC@1FD2@FBBEBF12FFCF1FHE1111BEEG//</<0BFFD1<AC/A--9C0BFFB9;9FF///BF@EFFFBBF9A//B//-/B99BFFB99BFF///;:/:B/99FAF//99FFF///;9/9-A//9:--9A/9FBBBF/9FF/99/9BF/BBFFFFFFF9FFB/
@M05620:45:000000000-G6HP7:1:1101:7874:8112 1:N:0:140
CATCCTGACCCTGAAGTACCCCATTGAGCATGGCATCGTCACCAACTGGGACGACATGGAGAAGATCTGGCACCACACCTTCTACAACGAGCTGCGCGTGGCCCCGGAGGAGCACCCAGTGCTGCTGACCGAGGCCCCCCTGAACCCCAAGGCCAACAGAGAGAAGATGACTCAGGTGAGGCTCGGCCGACGCCCGTGCTCCTCCCGTCCTTTCCCCAGTCATTTTCTGCCCGGCTTGATTTCTGACATTT
+
CCCCCFFFFFFFGGGGGGGGGGGHHHHHHHHHHHHHHGHHHGHHHGHHHHGHGGGGGHHHHHHHHHHHHHHHHGHHHGGHHHHHHHHHGGGGGHHGGGGGFGHHGGGDGGGGHHHHGGHHHHHGHHHHHHGGGGGGGGGGGGHHHHGGGGHGHHGGGGGGFGGGGGFFGGGGGGGGGGGGGGGGFFFFFFFFFFFF9ADFFFFFFFFADDFFFFFFFFFBFFFFFFFFFEFEFAFFFFFFFFBBB0B0BF0
@M05620:45:000000000-G6HP7:1:1101:5993:8120 1:N:0:140
AAACCAAGCAGACACTCACCGCTCCCTCGCCACAGGCCAATAGTTTGTCCTCACTGAGTTGGCAACAAGTGGCTGCTGTGGCTGCCATTTTTCTGGTGATGGCCATCAGCTCCGACGAGGTCAGCTGGGGGGCTTTCTTTGTGTAAGCAACGAGAAACCTGAAAGAAGCATTTTTTAACTAAGTCCTGCTGAGTCATTCATGAGTTTTTAGCCGCCTTGCTTCTTCTCACAGACTCTCTACTCTCATGCCA
+
CCCCCBBFCFFFGGGGGGGGGGGGGGHHGGGGGHHHGGHHHHHHHHHHHHHHHHHHHHHHHHHGHHHHHHHHGHGGHHHHHHHGGHHHHHHHHGHHHHHHHHHHHHHHHHHHHGGGGGGGGHHHHHHHGGGGGGGGGGGGGGGGGGFFFFFFFFFFFFFFFFFFFFFFFFFFFFFFFFFFFFFFFFFFFFFFFFFFFFFFFFFFFFFFFFFFFFFFFFFFFFFFFFFFFFFFFFFFFFFFFFFFFFFFFFB
@M05620:45:000000000-G6HP7:1:1101:17252:8126 1:N:0:140
CATCCTGACCCTGAAGTACCCCATTGAGCATGGCATCGTCACCAACTGGGACGACATGGAGAAGATCTGGCACCACACCTTCTACAACGAGCTGCGCGTGGCCCCGGAGGAGCACCCAGTGCTGCTGACCGAGGCCCCCCTGAACCCCAAGGCCAACAGAGAGAAGATGACTCAGGTGAGGCTCGGCCGACGCCCGTGCTCCTCCCGTCCTTTCCCCAGTCATTTTCTGCCCGGCTTGATTTCTGACATTA
+
CCCCCFFFFFFFGGGGGGGGGGGHHHHHHHHHHHHHHGHHHGHHEGHHHHGHGGGGGHHHHHHGFHHHHGHHHGHHHGGHHHHHHHHHGGGGGHHGGGGGGEHHGGGGGGGCHHHHGGHHHHHHHHHHHHG?CGGGGGGGGEGHHHGGA.CEHHEFGGGGGGGEBFFGGGGGGGGGGGGGGFEGFFFFFFFFFFFF@DFFFFFFFFFEFFFFFFFFFFFFFBFFFFFFFFFFFAFFFA;BFFFFB:FBFF/
@M05620:45:000000000-G6HP7:1:1101:8914:8127 1:N:0:140
CATCCTGACCCTGAAGTACCCCATTGAGCATGGCATCGTCACCAACTGGGACGACATGGAGAAGATCTGGCACCACACCTTCTACAACGAGCTGCGCGTGGCCCCGGAGGAGCACCCAGTGCTGCTGACCGAGGCCCCCCTGAACCCCAAGGCCAACAGAGAGAAGATGACTCAGGTGAGGCTCGGCCGACGCCCGTGCTCCTCCCGTCCTTTCCCCAGTCATTTTCTGCCCGGCTTGATTTCTGACATTA
+
CCCCCFFFFFFFGGGGGGGGGGGHHHHHHHHHHHHHHGHHHGHHHGHHHHHHGGGGGHHHHHHHHHHHHHHHHGHHHGGHHHHHHHHHGGGGGHHGGGGGEFHHGGGGGGGGHHHHGGHHHHHHHHHHHHGGGGGGGGGGGGHHHHGGDGHGHHGGGGGGGGGFFGFGGGGGGGGGGGGGGGGGFFFFFFFFFFFF@FFEFFFFFFFEFFFFFFFFFFFFF0BFFFFFFFFFDFFFFFFFFFFFFBFBBF0
@M05620:45:000000000-G6HP7:1:1101:7876:8130 1:N:0:140
CATCCTGACCCTGAAGTACCCCATTGAGCATGGCATCGTCACCAACTGGGACGACATGGAGAAGATCTGGCACCACACCTTCTACAACGAGCTGCGCGTGGCCCCGGAGGAGCACCCAGTGCTGCTGACCGAGGCCCCCCTGAACCCCAAGGCCAACAGAGAGAAGATGACTCAGGTGAGGCTCGGCCGACGCCCGTGCTCCTCCCGTCCTTTCCCCAGCCATTTTCTGCCCGGCTTGATTTCTTACATTA
+
CCCCCFFFFFFFGGGGGFGGGGGHHHHHHHHHHHHHHGHHHGHHHGHHHHHHGGGGGHHGHHHHHHHHHHHHHGHHHGGHHHHHHHHHGGGGGHHGGGGGGGHHGGGGGGGGHHHHGGHHHHHHHHHHHHGGGGGGGGGGGGHHHHGGGGHGHHGGGGGGGGGGGGGGGGGGGGGGGGGGGGGGFFFFFFFFCFFF:ADAFFFFFFFADFFFFFFFB...;.BFFB////F.A--@-:.;FB////9/;9/
@M05620:45:000000000-G6HP7:1:1101:6005:8135 1:N:0:140
AAACCAAGCAGACACTCACCGCTCCCTCGCCACAGGCCAATAGTTTGTCCTCACTGAGTTGGCAACAAGTGGCTGCTGTGGCTGCCATTTTTCTGGTGATGGCCATCAGCTCCGACGAGGTCAGCTGGGGGGCTTTCTTTGTGTAAGCAACGAGAAACCTGAAAGAAGCATTTTTTAACTAAGTCCTGCTGAGTCATTCATGAGTTTTTAGCCGCCTTGCTTCTTCTCACAGACTCTCTACTCTCATGCCA
+
BAAABBBCAFCFFGGGGGGGEEGGGGCHEGEFFHHGFGFHHHBHHHHHHFHGHHH5GGHHE3GEGHHHHHHFEHFGHHHHHHHGGHHHHHHHHH43GHFHHFHFHGGFEFHHH/EEE/<C<FHHH1BG?@/-9BGGGGFGFFBF90/FBBF-E9.DFB9FA/BF/BFFBFFFBFFBFFFFFFFFFFFFFF//.;;F/FBFFF9/9;FFEF/;BA>-ADB//BFFBFFFBF9//ABFFFFFFFFFFFFBFF/
@M05620:45:000000000-G6HP7:1:1101:17269:8136 1:N:0:140
CATCCTGACCCTGAAGTACCCCATTGAGCATGGCATCGTCACCAACTGGGACGACATGGAGAAGATCTGGCACCACACCTTCTACAACGAGCTGCGCGTGGCCCCGGAGGAGCACCCAGTGCTGCTGACCGAGGCCCCCCTGAACCCCAAGGCCAACAGAGAGAAGATGACTCAGGTGAGGCTCGGCCGACGCCCGTGCTCCTCCCGTCCTTTCCCCAGTCATTTTCTGCCCGGCTTGATTTCTGACATTA
+
BCCCCFFFFFFFGGGGGGGGGGGHHHHHHGHHHHHHHGHHHGHGHGHHHHHHGGGGGHHHHHHHHHHHHHHHHGHHHGGHHHHHHHHHGGGGGHHGGGGGGGHHGGGGGGGGHHHHGGHGGGHHHHHHHHGGGGGGGGGGGGHHHHGGGGHGHHGGGGGGGGGGGGGFGGGGGGGGGGGGGGGGFFFFFFFFFFFF;:AEFFFFFFFFFFFFFFFFFFFFFFFEFFFFFFFFDCBFFF.FFFFFFBFFFF9
@M05620:45:000000000-G6HP7:1:1101:17252:8146 1:N:0:140
CATCCTGACCCTGAAGTACCCCATTGAGCATGGCATCGTCACCAACTGGGACGACATGGAGAAGATCTGGCACCACACCTTCTACAACGAGCTGCGCGTGGCCCCGGAGGAGCACCCAGTGCTGCTGACCGAGGCCCCCCTGAACCCCAAGGCCAACAGAGAGAAGATGACTCAGGTGAGGCTCGGCCGACGCCCGTGCTCCTCCCGTCCTTTCCCCAGTCATTTTCTGCCCGGCTTGATTTCTGACATTA
+
DDDDDFFFFFFFGGGGGGGGGGGHHHHHHHHHHHHHHGHHHGHHHGHHHHHHGGGGGHHHHHHHHHHHHHHHHGHHHGGHHHHHHHHHGGGGGHHGGGGGGGHHGGGGGGGGHHHHGGHHHHHHHHHHHHGGGGGGGGGGGGHHHHGGGGHGHHGGGGGGGGGGGGGGGGGGGGGGHGGGGGGGFFFFFFFFFFFFDFFFFFFFFFFFFFFFFFFFFFFFFFFFFFFFFFFFFFFFFFFFFFFFFFFFFF0
@M05620:45:000000000-G6HP7:1:1101:12503:8165 1:N:0:140
AAACCAAGCAGACACTCACCGCTCCCTCGCCACAGGCCAATAGTTTGTACTCACTGAGTTGGCAACAAGTGGCTGCTGTGGCTGCCATTTTTCTGGTGATGGCCATCAGCTCCGACGAGGTCAGCTGGGGGGCTTTCTTTGTGTAAGCAACGAGAAACCTGAAAGAAGCATTTTTTAACTAAGTCCTGCTGAGTCATTCATGAGTTTTTAGCCGCCTTGCTTCTTCTCACAGACTCTCTACTCTCATGCCA
+
DDDDDDDFDFFFGGGGGGGGGGGGGGHHGGGGGHHHGGHHHHHHHHHHHHHFHHHHHHHHHHHHHHHHHHHHGHGGHHHHHHHGGHHHHHHHHHHHHHHHHHHHHHHHHHHHHGGGGGGGGHHHHHHHGGGGGGGGGGGGGGGGGGGFFFFFFFFFFFFFFFFFFFFFFFFFFFHFFFFFHFFFFFFFFFFFFFFFFFFFFFFFFFFFFFFHFFFFFFFFHFFFHFHFFFFFFFFFFFFFFFFFFFFFFFB
@M05620:45:000000000-G6HP7:1:1101:12493:8182 1:N:0:140
AAACCAAGCAGACACTCACCGCTCCCTCGCCACAGGCCAATAGTTTGTACTAACTGAGTTGGCAACAAGTGGCTGCTGTGGCTGCCATTTTTCTGGTGATGGCCATCAGCTCCGACGAGGTCAGCTGGGGGGCTTTCTTTGTGCAAGCAACGAGAAACCTGAAAGAAGCATTTTTTAACTAAGTCCTGCTGAGTCATTCATGAGTTTTTAGCCGCCTTGCTTCTTCTCACAGACTCTCTACTCTCATGCCA
+
BBBCCBCFCFFFGFGGGGGGGGGGGGHHGGGGGHHHGGHHHGHHHHHHHHH5FGFHHHHHHHHGHGHHHFHHGHGGHHGGHHHGGHHHHHHHHHHHHHGHGHHHHHHHHHHHHGGGGGGGGHGHHHHHGGGGGGGGGGGGGGG0CBFFFFFFFFFFFFFFFFFFFFFFFFFFFFFFFFFFFFFFFFFFFFFFF0BBFFFFFFFFFFFFFFFFFFFFFFFFFFFFFFFFFFFFFFFFFFFBFFFFFFFFFF9
@M05620:45:000000000-G6HP7:1:1101:12512:8185 1:N:0:140
AAACCAAGCAGACACTCACCGCTCCCTCGCCACAGGCCAATAGTTTGTACTCACTGAGTTGGCAACAAGTGGCTGCTGTGGCTGCCATTTTTCTGGTGATGGCCATCAGCTCCGACGAGGTCAGCTGGGGGGCTTTCTTTGTGTAAGCAACGAGAAACCTGAAAGAAGCATTTTTTAACTAAGTCCTGCTGAGTCATTCATGAGTTTTTAGCCGCCTTGCTTCTTCTCACAGACTCTCTACTCTCATGCCA
+
CBBCCAAFCFFFGGGGGGGGGGGGGGHHGGGGGGHHGGHHHHHHHHHHHHH5GHHHHHHHHHHHHHHHHGHHGHGGHHHHHHHGGHHHHHHHHHHHHHFHHHHHHHHHHHHHHGGGGGGGDHHHHHHHGGGGGGGGFGGGGFGGGGGFFFFFFDFFFFFFFFFFFFFFFFFFFFFFFFFFFFFFFFFFFFFFF;F0FFFFFFFFFFFFFFFFFFFFFFFFFFFFFFFFFFFFBFFFFFFFFFFFFBB0FF9
@M05620:45:000000000-G6HP7:1:1101:13121:8317 1:N:0:140
CATCCTGACCCTGAAGTACCCCATTGAGCATGGCATCGTCACCAACTGGGACGACATGGAGAAGATCTGGCACCACACCTTCTACAACGAGCTGCGCGTGGCCCCGGAGGAGCACCCAGTGCTGCTGACCGAGGCCCCCCTGAACCCCAAGGCCAACAGAGAGAAGATGACTCAGGTGAGGCTCGGCCGACGCCCGTGCTCCTCCCGTCCTTTCCCCAGTCATTTTCTGCCCGGCTTGATTTCTGACATTT
+
ABBBBFFFFFFFGGGGGGGGGGGHHCFFHHHHHFGHHGHHHGHHHGHHGHHEEFGGGHHGHFHGHHFGFHHHHGGHHGGHHHHHHHHHGGGGGHGGCGEGGGHHGGGGGGGGHEHGGGHFGHGGHGFHFGGGGGGGGGGGGGHHGHGGGDHGHHFGGGBFFFGGFFGFFGGGGGGGGGGFGEEGA-9D=9BFFFFF@AD?BBFFFFD9ADD9FFFFFFFBFBFFFFFFFEFEA-@BAC;BFBBF//:BBF/
@M05620:45:000000000-G6HP7:1:1101:9192:8331 1:N:0:140
AAACCAAGCAGACACTCACCGCTCCCTCGCCACAGGCCAATAGTTTGTCCTCACTGAGTTGGCAACAAGTGGCTGCTGTGGCTGCCATTTTTCTGGTGATGGCCATCAGCTCCGACGAGGTCAGCTGGGGGGCTTTCTTTGTGTAAGCAACGAGAAACCTGAAAGAAGCATTTTTTAACTAAGTCCTGCTGAGTCATTCATGAGTTTTTAGCCGCCTTGCTTCTTCTCACAGACTCTCTACTCTCATGCCA
+
BBBCCBCFCFFFGGGGGGGGGGGGGGHHGGGGGHHHGGHHHHHHHHHHHHHHHHHHHHHHHHHHHHHHHFHHGHGGHHHHHHHGGHHHHHHHHHHHHHHHHHHHHHHHHHHHHGGEGFGGFHHHHHHHGGGGGGGGGGGGGGGFGGFFFFFFFFDFFFFFFFFFFFFFFFFFFFFFFFFFFFFFFFFFFFFFFFFFFFFFFFFFFFFFFFFFFFFFFFFFFFFFFFFFFFFFFFFFFFFFFFFFFFFFFFF
@M05620:45:000000000-G6HP7:1:1101:13108:8339 1:N:0:140
CATCCTGACCCTGAAGTACCCCATTGAGCATGGCATCGTCACCAACTGGGACGACATGGAGAAGATCTGGCACCACACCTTCTACAACGAGCTGCGCGTGGCCCCGGAGGAGCACCCAGTGCTGCTGACCGAGGCCCCCCTGAACCCCAAGGCCAACAGAGAGAAGATGACTCAGGTGAGGCTCGGCCGACGCCCGTGCTCCTCCCGTCCTTTCCCCAGTCATTTTCTGCCCGGCTTGATTTCTGACATTA
+
CCCCCFFFFFFFGGGGGGGGGGGHHHHHHHHHHHHHHGHHHGHHHGHHHHHFGGGGGHHHHHHHGHHHHHHHHGHHHGGHHHHHHHHHGGGGGHHGGGGGGGHHGGGGGGGGHHHHGGHFHHHHGHHHHHGGGGGGGGGGGGHHHHGGGGHGHHGGGGGGGGGGGGGFGGGGGGGGGGGGGGGGFFFFFAFFFFFF>DFEFFFFFFFADFDFFFFFFFFFFFFFFFFFFFFFFFFFFFAFFFFFFBFFFF0
@M05620:45:000000000-G6HP7:1:1101:9177:8342 1:N:0:140
AAACCAAGCAGACACTCACCGCTCCCTCGCCACAGGCCAATAGTTTGTCCTCACTGAGTTGGCAACAAGTGGCTGCTGTGGCTGCCATTTTTCTGGTGATGGCCATCAGCTCCGACGAGGTCAGCTGGGGGGCTTTCTTTGTGTAAGCAACGAGAAACCTGAAAGAAGCATTTTTTAACTAAGTCCTGCTGAGTCATTCATGAGTTTTTAGCCGCCTTGCTTCTTCTCACAGACTCTCTACTCTCATGCCA
+
CCDCCDDFCFFFGGGGGGGGGGGGGGHHGGGGGHHHGGHHHHHHHHHHHHHHHHHHHHHHHHHHHHHHHHHHGHGGHHHHHHHGGHHHHHHHHHHHHHHHHHHHHHHHHHHHHGGGGGGGGHHHHHHHGGGGGGGGGGGGGGGGGGFFFFFFFFFFFFFFFFFFFFFFFFFFFFHFFFFFFFFFFFFFFFFFFFFFFFHHFHFFFFFFFFFFFFFFFFFFFFHFHHHFFFFFFFFFFFFFFFFHFFFFFFB
@M05620:45:000000000-G6HP7:1:1101:26220:8355 1:N:0:140
CATCCTGACCCTGAAGTACCCCATTGAGCATGGCATCGTCACCAACTGGGACGACATGGAGAAGATCTGGCACCACACCTTCTACAACGAGCTGCGCGTGGCCCCGGAGGAGCACCCAGTGCTGCTGACCGAGGCCCCCCTGAACCCCAAGGCCAACAGAGAGAAGATGACTCAGGTGAGGCTCGGCCGACGCCCGTGCTCCTCCCGTCCTTCCCCCAGTCATTTTCTGCCCGGCTTGATTTCTGACATTA
+
CCCCCFFFFFFFGGGGGGGGGGGHHHHHHHHHHHHHHGHHHGHHHGHHHHHHGGGGGHHHHHHHHHHHHHHHHGHHHGGHHHHHHHHHGGGGGHHGGGGGGGHHGGGGGGGGHGHHGGHGHHHHHHHHHHGGGGGGGGGGGGHHHHGGGGHGHHGEFGGGGGGGGGGFGGGGGGGGGGGGGGGGFFFFFFFFFFFFDFFFFFFFFFFFFDFF0BFFFFFFFFFFFFFFFFFFFFFFFF.BFFFFFBBFFF0
@M05620:45:000000000-G6HP7:1:1101:9176:8361 1:N:0:140
AAACCAAGCAGACACTCACCGCTCCCTCGCCACAGGCCAATAGTTTGTCCTCACTGAGTTGGCAACAAGTGGCTGCTGTGGCTGCCATTTTTCTGGTGATGGCCATCAGCTCCGACGAGGTCAGCTGGGGGGCTTTCTTTGTGTAAGCAACGAGAAACCTGAAAGAAGCATTTTTTAACTAAGTCCTGCTGAGTCATTCATGAGTTTTTAGCCGCCTTGCTTCTTCTCACAGACTCTCTACTCTCATGCCA
+
CCCCCBCFCFFFGGGGGGGGGGGGGGHHGGGGGHHHGGHHHHHHHHHHHHHHHHHHHHGHHHHHHHHHHHHHGHGGHHHHHHHGGHHHHHHHHHHHHHHHHHHHHHHHHHHHHGGGGGGGGHHHHHHHGGGGGGGGGGGGGGGGGGFFFFFFFFFFFFFFFFFFFFFFFFFFFFFFFFFFFFFFFFFFFFFFFFFFFFFFFFFFFFFFFFFFFFFFFFFFFFFFFFFFFFFFFFFFFFFFFFFFFFFFFFF
@M05620:45:000000000-G6HP7:1:1101:27655:8395 1:N:0:140
CATCCTGACCCTGAAGTACCCCATTGAGCATGGCATCGTCACCAACTGGGACGACATGGAGAAGATCTGGCACCACACCTTCTACAACGAGCTGCGCGTGGCCCCGGAGGAGCACCCAGTGCTGCTGACCGAGGCCCCCCTGAACCCCAAGGCCAACAGAGAGAAGATGACTCAGGTGAGGCTCGGCCGACGCCCGTGCTCCTCCCGTCCTTTCCCCAGTCATTTTCTGCCCGGCTTGATTTCTGACATTA
+
CCCCCFFFFFFFGGGGGGGGGGGHHGHHHHHHHHHHHGHHHGHHHGHHHHHHGGGGGHHHHHHHHHHHHHHHHGHHHGGHHHHHHHHHGGGGGGGGGGGGGGHHGGGGGGGGHHHHGGHHHHHHHHHHHHGGGGGGGGGGGGHHHHGGGGHGHHGGGGGGGGGGGGGGGGGGGGGGGGGGGGGGFFFFFFDFFFFFCFFFFFFFFFFFFFFFFFFFFFFFFFFFFFFFFFFFFFFFFFAFFFFFFBFFFF0
@M05620:45:000000000-G6HP7:1:1101:9260:8399 1:N:0:140
CATCCTGACCCTGAAGTACCCCGGCTTGATTTCTGACATTAGATCGGAAGAGCACACGTCTGAACTCCAGTCACAGCGATAGATCTCGTATGCCGTCTTCTGCTTGAAAAAAAAAAAAAAAACTAATTAAATAGTGAAACCACCCTAGCCGCCACACTAAACCCCGCTACACAAAACCAGACACTACAGATATCCTGACCACAAGCATCCCGCTACACACAATCATCCCGCCGCATGCTTACTCTCACCCC
+
CCCDCFFFFFFFGGGGGGGGGGGGGGGGHHHHHHHGHHHHHHGHHHGGGGHHHHHHHGHHGGHHHHHHHGGHFHHHHGGHGGHH4GHHGGHHHHGEGHGHHHHHHHHHGHHFGGDC////-<>1>1110000000000=0......//0/:---...//00:/..;--99:/0.:.:.....//;//0000000000://0...../00/..----:/:...;000:0..-----..:;000;:0000..:
@M05620:45:000000000-G6HP7:1:1101:27642:8418 1:N:0:140
CATCCTGACCCTGAAGTACCCCATTGAGCATGGCATCGTCACCAACTGGGACGACATGGAGAAGATCTGGCACCACACCTTCTACAACGAGCTGCGCGTGGCCCCGGAGGAGCACCCAGTGCTGCTGACCGAGGCCCCCCTGAACCCCAAGGCCAACAGAGAGAAGATGACTCAGGTGAGGCTCGGCCGACGCCCGTGCTCCTCCCGTCCTTTCCCCAGTCATTTTCTGCCCGGCTTGATTTCTGACATTA
+
BBBBBFFFFFFFGGGFGGGGGGGHHGHCGHHHHHGHHGHHHGHHHGHHHHHHGGGGGHHHHHHHHHHHFFGHHGHHHGGHHHHHHHHHGGFGGHHGGGGGGGHHGGGGGGGGHHHHGGHHHHHHHHHHHHGGGGGGGGGGGGHHGHGGGGHGHGGGGGGGFFGGGGGGGGGGGGGGFFFGGGGGFFEFFF-FDFF;@.DFFFFFFFFEDFBFFFFFFFFFFFFFFFFFFFFFFFFFA;AFFFFFF/BFFF/
@M05620:45:000000000-G6HP7:1:1101:9356:8432 1:N:0:140
CATCCTGACCCTGAAGTACCCCATTGAGCATGGCATCGTCACCAACTGGGACGACATGGAGAAGATCTGGCACCACACCTTCTACAACGAGCTGCGCGTGGCCCCGGAGGAGCACCCAGTGCTGCTGACCGAGGCCCCCCTGAACCCCAAGGCCAACAGAGAGAAGATGACTCAGGTGAGGCTCGGCCGACGCCCGTGCTCCTCCCGTCCTTTCCCCAGTCATTTTCTGCCCGGCTTGATTTCTGACATTA
+
DDDDDFFFFFFFGGGGGGGGGGGHHHHHHHHHHHHHHGHHHGHHHGHHHHHHGGGGGHHHHHHHHHHHHHHHHGHHHGGHHHHHHHHHGGGGGHHGGGGGGGHHGGGGGGGGHHHHGGHHHHHHHHHHHHGGGGGGGGGGGGHHHHGGGGHGHHGGGGGGGGGGGGGGGGGGGGGGHGGGGGGGFFFFFFFFFFFF@DFFFFFFFFFFFFFFHFFFFFFFFFFFHFFFFFFFFFFFFFFFFFFFFBFFFF0
@M05620:45:000000000-G6HP7:1:1101:4111:8440 1:N:0:140
CATCCTGACCCTGAAGTACCCCATTGAGCATGGCATCGTCACCAACTGGGACGACATGGAGAAGATCTGGCACCACACCTTCTACAACGAGCTGCGCGTGGCCCCGGAGGAGCACCCAGTGCTGCTGACCGAGGCCCCCCTGAACCCCAAGGCCAACAGAGAGAAGATGGCTCAGGTGAGGCTCGGCCGACGCCCGTGCTCCTCCCGTCCTTTCCCCAGTCATTTTCTGCCCGGCTTGATTTCTGACATTT
+
ABBBBFFFFFFFGGFGGGGGGGGFHHHHHGHHHGHHHGHHHGHGHGHGHHHHGGGGGHGGHHFHFHGHGHHHHGHHHGGHHHHHFGHHEFGEGGFFGGGGEGGHGGGCGGGGHHHHGGHHHHHHHHHHHHGGGGGEGGCGGGHHGHGGGGGGHHGGGGFGGGGGGGBFGFC9CFFGGGFGGGEFDF?DFADFFFFB:A9EFFFFFFFEDDFEFFFFFBABFFFFFFFBF//ADF-B@F9FFF9FF/BFFF/
@M05620:45:000000000-G6HP7:1:1101:9370:8446 1:N:0:140
CATCCTGACCCTGAAGTACCCCATTGAGCATGGCATCGTCACCAACTGGGACGACATGGAGAAGATCTGGCACCACACCTTCTACAACGAGCTGCGCGTGGCCCCGGAGGAGCACCCAGTGCTGCTGACCGAGGCCCCCCTGAACCCCAAGGCCAACAGAGAGAAGATGACTCAGGTGAGGCTCGGCCGACGCCCGTGCTCCTCCCGTCCTTTCCCCAGTCATTTTCTGCCCGGCTTGATTTCTGACATTA
+
DCDDDFFFFFFFGGGGGFGGGGGHHHHHHHHHHHHHHGHHHGHHHGHHHHHHGGGGGHHHHHHHHHHHHHHHHGHHHGGHHHHHHHHHGGGGGHHGGGGGGGHHGGGGGGGGHHHHGGHGHHHHHHHHHHGGGGGGGGGGGGHHHHGGGGHGHHGGGGGGGGGGGGGGGGGGGGGGHGGGGGGGFFFFFFFFFFFFCFFFFFFFFFFFFFFFFFFFFFFFFFFFFFFFFFFFFFFFFFAFFFFFFFFFFF0
@M05620:45:000000000-G6HP7:1:1101:4130:8452 1:N:0:140
CATCCTGACCCTGAAGTACCCCATTGAGCATGGCATCGTCACCAACTGGGACGACATGGAGAAGATCTGGCACCACACCTTCTACAACGAGCTGCGCGTGGCCCCGGAGGAGCACCCAGTGCTGCTGACCGAGGCCCCCCTGAACCCCAAGGCCAACAGAGAGAAGATGGCTCAGGTGAGGCTCGGCCGACGCCCGTGCTCCTCCCGTCCTTTCCCCAGTCATTTTCTGCCCGGCTTGATTTCTGACATTA
+
CCCCCFFFFFFFGFGGGGGGGGGHHGGHHHHGHHHHHGHHHGHHHGHHHHHHGGGGGHHGHHHHHHHHHHHHHGHHHGGHHHHHHHHHGGGGGHHGGGGGGGHHGGGGGGGGHHHHGGHHHHHFGHHHHHGGGGGGGGGGGGHHHHGGGGHGHHGGGGGGGGGGFGGGGGGGGGGGGGGGGGGFFFFFFFFFFFFFFAAFFFFFFFFADFFFFFFFFFFFFFFFFFFFFFFFFFFFFFFFFFFFFBFFFF/
@M05620:45:000000000-G6HP7:1:1101:9355:8457 1:N:0:140
CATCCTGACCCTGAAGTACCCCATTGAGCATGGCATCGTCACCAACTGGGACGACATGGAGAAGATCTGGCACCACACCTTCTACAACGAGCTGCGCGTGGCCCCGGAGGAGCACCCAGTGCTGCTGACCGAGGCCCCCCTGAACCCCAAGGCCAACAGAGAGAAGATGACTCAGGTGAGGCTCGGCCGACGCCCGTGCTCCTCCCGTCCTTTCCCCAGTCATTTTCTGCCCGGCTTGATTTCTGACATTA
+
CCCCCFFFFFFFGGGGGGGGGGGHHHHHHHHHHHHHHGHHHGHHHGHHHHHHGGGGGHHHHHHHHHHHHHHHHGHHHGGHHHHHHHHHGGGGGHHGGGGGGGHHGGGGGGGGHHHHGGHHHHHHHHHHHHGGGGGGGGGGGGHHHHGGGDHGHHEGGGGGGGGGGGGGGGGGGGGGGGGGGGGGFFFFFFFFFFFFBFFFFFFFFFFFFFFFFFFFFFF:FFFFFFFFFFFFFFFFFF;FFFFFF0BFFF0
@M05620:45:000000000-G6HP7:1:1101:4118:8470 1:N:0:140
CATCCTGACCCTGAAGTACCCCATTGAGCATGGCATCGTCACCAACTGGGACGACATGGCGAAGATCTGGCACCACACCTTCTACAACGAGCTGCGCGTGGCCCCGGAGGAGCACCCAGTGCTGCTGACCGAGTCCCCCCTGAACCCCCAGGCCAACAGAGAGCAGATGGCTCAGGTGAGGCTCGGCCGACGCCCGTGCTCCTCCCGTCCTTTCCCCACTCTTTTTCTGCCCGGCTTCTTTTCTGACAATC
+
>A1A>D1DF1CCGGFFGFGDBAEEF1FDF111ABFHGCHHHEFGGEE0FGHHGGG?EA00/A/>ADGD1@FGGFGH/?E0@BDGHBFF///>EGH@EEGGGGGFC//CCCC/FGGHG<<?111?FG>GFFC-<.<<<CECC.;0:GEC--:CEGAEGEFB9/..;C/FBFEFFBF/C/C..-9;--9A=@=-9@9-9-;-BFFB/-9-9--/9///9--;B/;/9/99/BFE---;--///9;F/9///;/
@M05620:45:000000000-G6HP7:1:1101:4140:8471 1:N:0:140
CATCCTGACCCTGAAGTACCCCATTGAGCATGGCATCGTCACCAACTGGGACGACATGGAGAAGATCTGGCACCACACCTTCTACAACGAGCTGCGCGTGGCCCCGGAGGAGCACCCAGTGCTGCTGACCGAGGCCCCCCTGAACCCCAAGGCCAACAGAGAGAAGATGGCTCAGGTGAGGCTCGGCCGACGCCCGTTCTCCTCCCGTCCTTTCCCCAGTCATTTTCTGCCCGGCTTTATTTCTGACATTT
+
AA3AAF45CFFFGGGGGEGFGGGGHADFFDBG4F4FGEHHAEHHHGGHGHFHCEGFGBFGHHHGEHFHBDGHHGEHHGGHGHH4FEHHCF1EEFGCGEE/>EGHG@?/B?A/FGHHGG/FGFGGHHCFFG?@FGCFFFGGCEFHHHGGD?:EC:CAEABBFE?A9FFGBFFGGGGGG/0C.9CFFAFD==9BC@A;9.;.FB/;FFDEDDFEFFFF9.999B9:BFFFFFFA.@>DF///;FFF//BFFF/
@M05620:45:000000000-G6HP7:1:1101:22187:8478 1:N:0:140
CATCCTGACCCTGAAGTACCCCATTGAGCATGGCATCGTCACCAACTGGGACGACATGGAGAAGATCTGGCACCACACCTTCTACAACGAGCTGCGCGTGGCCCCGGAGGAGCACCCAGTGCTGCTGACCGAGGCCCCCCTGAACCCCAAGGCCAACAGAGAGAAGATGACTCAGGTGAGGCTCGGCCGACGCCCGTGCTCCTCCCGTCCTTTCCCCAGTCATTTTCTGCCCGGCTTGATTTCTGACATTT
+
BBBBBFFFFFFFGGGGGGGGGGGHHHHHHHHGHHHHHGHHHGHHHGHFHHHHGGGGGHHGHHHHHHHHHHHEHGHHHGGHHHHHHHHHGEEGGGHGGGGEEFHHGGGGGGGGHHHHGGHHHHHHHHHGHHGGGGGGGGGGGGHFHHGG.CEEHH.CEGGB9BEEBFFFGGGGGGGGGFFGGGGGFAFFFFA@DFFFDDFFFFFFFFFFDFDFFFFFFFDFF/FFFFFFFFFFF;DFFAFFFFFBBBBFBF/
@M05620:45:000000000-G6HP7:1:1101:22169:8489 1:N:0:140
CATCCTGACCCTGAAGTACCCCATTGAGCATGGCATCGTCACCAACTGGGACGACATGGAGAAGATCTGGCACCACACCTTCTACAACGAGCTGCGCGTGGCCCCGGAGGAGCACCCAGTGCTGCTGACCGAGGCCCCCCTGAACCCCAAGGCCAACAGAGAGAAGATGACTCAGGTGAGGCTCGGCCGACGCCCGTGCTCCTCCCGTCCTTTCCCCAGTCATTTTCTGCCCGGCTTGATTTCTGACATTA
+
CCDDCFFFFFFFGGGGGGGGGGGHHHHHHHHHHHHHHGHHHGHHHGHHHHHHGGGGGHHHHHHHHHHHHHHHHGHHHGGHHHHHHHHHGGGGGHHGGGGGGGHHGGGGGGGGHHHHGGHGHHHHHHHHHHGGGGGGGGGGGGHHHHGGGGHGHHGGGGGGGGGGGGGGGGGGGGGGGGGGGGGGFFFFFFFFFFFFCFFFFFFFFFFFFFFFFFFFFFFFFFFFFFFFFFFFFFFAFFFFFFFFF0FFFF0
@M05620:45:000000000-G6HP7:1:1101:7568:8508 1:N:0:140
CATCCTGACCCTGAAGTACCCCATTGAGCATGGCATCGTCACCAACTGGGACGACATGGAGAAGATCTGGCACCACACCTTCTACAACGAGCTGCGCGTGGCCCCGGAGGAGCACCCAGTGCTGCTGACCGAGGCCCCCCTGAACCCCAAGGCCAACAGAGAGAAGATGACTCAGGTGAGGCTCGGCCGACGCCCGTGCTCCTCCCGTCCTTTCCCCAGTCATTTTCTGCCCGGCTTGATTTCTGACATTA
+
DCDDDFFFFFFFGGGGGGGGGGGHHHHHHHHHHHHHHGHHHGHHHGHHHHHHGGGGGHHGHHHHGHHHHHHHHGHHHGGHHHHHHHHHGGGGGHHGGGGGGGHHGGGGGGGGHHHHGGHHHHHHHHHHHHGGGGGGGGGGGGHHHHGGGGHGHHGGGGGGGGGGGGGGGGGGGGGGGGGGGGGGFFFFFFFFFFFFBDFEFFFFFFFEFFFFFFFFFFFFFFFFFFFFFFFFFAFFFFFFFFFFFFFFFF:
@M05620:45:000000000-G6HP7:1:1101:14044:8522 1:N:0:140
CATCCTGACCCTGAAGTACCCCATTGAGCATGGCATCGTCACCAACTGGGACGACATGGAGAAGATCTGGCACCACACCTTCTACAACGAGCTGCGCGTGGCCCCGGAGGAGCACCCAGTGCTGCTGACCGAGGCCCCCCTGAACCCCAAGGCCAACAGAGAGAAGATGACTCAGGTGAGGCTCGGCCGACGCCCGTGCTCCTCCCGTCCTTTCCCCAGTCATTTTCTGCCCGGCTTGATTTCTGACATTA
+
DDDDDFFFFFFFGGGGGGGGGGGHHHHHHHHHHHHHHGHHHGHHHGHHHHHHGGGGGHHHHHHHHHHHHHHHHGHHHGGHHHHHHHHHGGGGGHHGGGGGGGHHGGGGGGGGHHHHGGHHHHHHGHHHHHGGGGGGGGGGGGHHHHGGGGHGHHGGGGGGGGGGGGGGGGGGGGGGHGGGGGGGFFFFFFFFFFFFDFFFFFFFFFFEFFDFFFFFFFFFFFFFFFFFFEFFFFFFFFEFFFFFFBFFFF0
@M05620:45:000000000-G6HP7:1:1101:10946:8523 1:N:0:140
AAACCAAGCAGACACTCACCGCTCCCTCGCCACAGGCCAATAGTTTGTCCTCACTGAGTTGGCAACAAGTGGCTGCTGTGGCTGCCATTTTTCTGGTGATGGCCATCAGCTCCGACGAGGTCAGCTGGGGGGCTTTCTTTGTGTAAGCAACGAGAAACCTGAAAGAAGCATTTTTTAACTAAGTCCTGCTGAGTCATTCATGAGTTTTTAGCCGCCTTGCTTCTTCTCACAGACTCTCTACTCTCATGCCA
+
CCCDDCCFCFFFGGGGGGGGGGGGGGHHGGGGGHHHGGHHHHHHHHHHHHHHHHHHHHHHHHHHHHHHHHHHGHGGHHHHHHHGGHHHHHHHHHHHHHHHHHHHHHHHHHHHHGGGGGGGGHHHHHHHGGGGGGGGGGGGGGGGGGFFFFFFFFFFFFFFFFFFFFFFFFFFFFHFFFFHHFFFFFFFFFFHFFFFFFFFFFFFFFFFFFFFFFFFFFFFHHHFHHFFFFFFFFFFFFFFFFFHFFFFFFF
@M05620:45:000000000-G6HP7:1:1101:22388:8537 1:N:0:140
CATCCTGACCCTGAAGTACCCCATTGAGCATGGCATCGTCACCAACTGGGACGACATGGAGAAGATCTGGCACCACACCTTCTACAACGAGCTGCGCGTGGCCCCGGAGGAGCACCCAGTGCTGCTGACCGAGGCCCCCCTGAACCCCAAGGCCAACAGAGAGAAGATGACTCAGGTGAGGCTCGGCCGACGCCCGTGCTCCTCCCGTCCTTTCCCCAGTCATTTTCTGCCCGGCTTGTTTTCTGACATTA
+
AAAAAFFFF>FC1GC1BBGGFGAAABA1EA11AGGHH0AGEEFHEEFEC/0FE/AAEG01FC0AG1FDHHHGGEFHEEEHHGHFHHHB>///>FFGEE>>EGHHG@<CGC/<FCHHCGHFGGFGHHHFFFGG---.<-<<C.;CHHCEFGCEEGGGEAFBFGBFGFG00C0F09;/C/C..AA?>--9--9--@@=@-;-/9BFF--E-B?F/9FF-9A/;/9BF//:;BFEF---;--9-;FF/F/;///
@M05620:45:000000000-G6HP7:1:1101:22412:8543 1:N:0:140
CATCCTGACCCTGAAGTACCCCATTGAGCATGGCATCGTCACCAACTGGGACGACATGGAGAAGATCTGGCACCACACCTTCTACAACGAGCTGCGCGTGGCCCCGGAGGAGCACCCAGTGCTGCTGACCGAGGCCCCCCTGAACCCCAAGGCCAACAGAGAGAAGATGACTCAGGTGAGGCTCGGCCGACGCCCGTGCTCCTCCCGTCCTTTCCCCAGTCATTTTCTGCCCGGCTTGATTTCTGACATTT
+
DCDDDFFFFFFFGGGGGGGGGGGHHHHHHHHHHHHHHGHHHGHHHGHHHHHHGGGGGHHHHHHHHHHHHHHHHGHHHGGHHHHHHHHHGGGGGHHGGGEGGGHHGGGGGGGGHHHHGGHHHHHHHHHHHHGGGGGGGGGGGGHHHHGGGGHGHHGGGGGGGGGGGGGGGGGGGGGGGGGGGGGGFFFFFFFFFFFFCFFFFFFFFFFEFFFFFFFFFFFFFFFFHHFFFEFFFFDFFA:BFFFFFBBFFF0
@M05620:45:000000000-G6HP7:1:1101:15938:8633 1:N:0:140
CATCCTGACCCTGAAGTACCCCATTGAGCATGGCATCGTCACCAACTGGGACGACATGGAGAAGATCTGGCACCACACCTTCTACAACGAGCTGCGCGTGGCCCCGGAGGAGCACCCAGTGCTGCTGACCGAGGCCCCCCTGAACCCCAAGGCCAACAGAGAGAAGATGACTCAGGTGAGGCTCGGCCGACGCCCGTGCTCCTCCCGTCCTTTCCCCAGTCATTTTCTGCCCGGCTTGATTTCTGACATTA
+
BBBBBFFFFFFFGGGGGFGGGGGFFHHHHHHHHHHHHGHHFGHHGGHHHGHHGGGGGHHGHHHHHFHHHHHHHGHHHGGHHHHHHHHHGGGCEHGGGGEFEGHHGCCCGGDDHGHHGGGFHHGHGHHGFHGGDFGGGGGGGGHGGHGGGGGGHHGGGGFFGGDGGGGGFGBFBFGFGFFFAFEA>BFF>=DAAFFF>?DABBFFFEFEFFF/9BFFFBD/F9BFF/9/;BFEFB--@>.;/:;FB;/;:B/
@M05620:45:000000000-G6HP7:1:1101:21349:8645 1:N:0:140
CATCCTGACCCTGAAGTACCCCATTGAGCATGGCATCGTCACCAACTGGGACGACATGGAGAAGATCTGGCACCACACCTTCTACAACGAGCTGCGCGTGGCCCCGGAGGAGCACCCAGTGCTGCTGACCGAGGCCCCCCTGAACCCCAAGGCCAACAGAGAGAAGATGACTCAGGTGAGGCTCGGCCGACGCCCGTGCTCCTCCCGTCCTTTCCCCAGTCATTTTCTGCCCGGCTTGATTTCTGACATTT
+
CCCBCFFFFFFFGGGGGGGGGGGHHHHHHHHHHHHHHGHHHGHHHGHHHHHHGGGGGHHGHGHHGHHHHHHHHGHHHGGHHHHHHHHHGGGGGHHGCGEGEGHHGGGGGGGGHGHHGGHFHHHHHHHFFHCGGGGGGGGGGGGFHHGGGGGGHHGGGGGGGGGGGGGGGGGGGGGEGGGGGGGGFFFFFFFFFFFA9DFFFFFFFFBEFFAFFFFBFF?FFFFFFFFBFFFFDFFFAF.BFFFFFBB9FF/
@M05620:45:000000000-G6HP7:1:1101:7718:8677 1:N:0:140
AAACCAAGCAGACACTCACCGCTCCCTCGCCACAGGCCAATAGTTTGTCCTCACTGAGTTGGCAACAAGTGGCTGCTGTGGCTGCCATTTTTCTGGTGATGGCCATCAGCTCCGACGAGGTCAGCTGGGGGGCTTTCTTTGTGTAAGCAACGAGAAACCTGAAAGAAGCATTTTTTAACTAAGTCCTGCTGAGTCATTCATGAGTTTTTAGCCGCCTTGCTTCTTCTCACAGACTCTCTACTCTCATGCCA
+
BBBBBABFBFFFGGGGGGGGGGGGGGHHGGGEEHHHGGHHHHHHHHHHHHHHHHHHHHGHHHHHHHHHGFGHGHGGHGHHHHHGGHHHHHHHHHGHHHHHGHHHHGHHHHFHHGGGGGGGGHHHHHHHGGGGGGEGGGGGGGGGGFFFFFFFFFFFFFFFFFFFFFFFFFFFFFFFFFFFFFFFFFFFFFFFFFFFFFFFFFFFFFFFFFFFFDFFFFFFFFFFFFFFFFFFFFFFFFFFFFFFFFFBBFF
@M05620:45:000000000-G6HP7:1:1101:7701:8687 1:N:0:140
AAACCAAGCAGACACTCACCGCTCCCTCGCCACAGGCCAATAGTTTGTCCTCACTGAGTTGGCAACAAGTGGCTGCTGTGGCTGCCATTTTTCTGGTGATGGCCATCAGCTCCGACGAGGTCAGCTGGGGGGCTTTCTTTGTGTAAGCAACGAGAAACCTGAAAGAAGCATTTTTTAACTAAGTCCTGCTGAGTCATTCATGAGTTTTTAGCCGCCTTGCTTCTTCTCACAGACTCTCTACTCTCATGCCA
+
BCCCCCCFCFFFGGGGGGGGGGGGGGHHGGGGGHHHGGHHHHHHHHHHHHHHHHHHHHHHHHHHHHHHHHHHGHGGHHHHHHHGGHHHHHHHHHHHHHHHHHHHHHHHHHHHHGGGGGGGGHHHHHHHGGGGGGGGGGGGGGGGGGFFFFFFFFFFFFFFFFFFFFFFFFFFFFFFFFFFFFFFFFFFFFFFFFFFFFFFFFFFFFFFFFFFFFFFFFFFFFFFFFFFFFFFFFFFFFFFFFFFFFFFFFF
@M05620:45:000000000-G6HP7:1:1101:11894:8706 1:N:0:140
CATCCTGACCCTGAAGTACCCGGCTTGATTTCTGACATTAGATCGGAAGAGCACACGTCTGAACTCCAGTCACAGCGATAGATCTCGTATGCCGTCTTCTGCTTGAAAAAAAAAAAAAAAAAAAGAGCAAAAGATGCTAGGATTGCCCATATAAGATAACTGAAAATAGCATACAACGTGGCAAATCCCATCTCCTCATTACTCCTGTCTTCATTCACTCCGGCATGACACGCCCGCTACAGATAACGACC
+
AA1AAFFFFF1CFGGGFEGGGGCGGCCFFHHFDHHGHHGHGGHHEGGEGFCEGFHHAFGFFHEHFHHGFHHFHFHFGCH?EDGGHFGGEG0FGGEGGGHHHGHFFFFFHHGGGCB/<//>><--..//<////.:00000:000/0:00//00000000000000090009000009-...-9/-///9//:9///-/:;////////9//9/;//////;------////9-A-99---//;////--9;
@M05620:45:000000000-G6HP7:1:1101:20677:8728 1:N:0:140
CATCCTGACCCTGAAGTACCGGCTTGATTTCTGACATTAGATCGGAAGAGCACACGTCTGAACTCCAGTCACAGCGATAGATCTCGTATGCCGTCTTCTGCTTGAAAAAAAAAAAAATAAATATACATAACCACACTCTTACTCATTTCTCCCGTCTTTCCTACCTTTTCCCTTTCTCCCGCAAAATAATTTCTACTCTACATTTACCACCTATTTACTAAGCCATCTCCTTTCCTACCCCACCCCACTCT
+
CBCCCFFFFFFFGGGGGGGGGGGGGGHHHHHGHGHHHHGHGHGHGGGGHHHHHHHGGHGGFFHHHHHHHHHHHHHGFHGGFDGGHFFDHHHHGEEHGHHHHHHHGHHHHGGGGG@<<01?1111111???111...0011111111110000/.<...000<00.:0000;000000;0/.----9000000000000;00000000000..0;00000000;0/0:0;000000000..9....-.;./0
@M05620:45:000000000-G6HP7:1:1101:23902:8735 1:N:0:140
CATCCTGACCCTGAAGTACCCGGCTTGATTTCTGACATTAGATCGGAAGAGCACACGTCTGAACTCCAGTCACAGCGATAGATCTCGTATGCCGTCTTCTGCTTGAAAAAAAAAAAACAACTCTCGTAGTTTCTTTTTCATCTTTTAGCCAGCCCTCCTGCTCCGCTGAGTGGTGCGCCCCTCTTTGCGGCACGCACTCACCTTTTTCTTAAATTTCCCTTTTATCAATCTCCCTTCCTCCCCTCCCTCTC
+
ABBBAFFFFFFFGGGGGGGFGGGGGGGHGHHHGFHGFHHGHFHHHGGGGGHHHHHHGGHHFHFHGHHHGGHHHHHHGGHGGDBF@FGGGGHHHGEGHGFHHHHHHHHHHHGGEDB/<////111?<////<1<111F1C111=1=110<<0..<./..<///0:;.:-.:0;.;.:-;.--9CBFF00----9.-;--//9A9BBBB//:////;99//999B9/9/9FF/9/9B;./;/9..;;D....9
@M05620:45:000000000-G6HP7:1:1101:7348:8738 1:N:0:140
CATCCTGACCCTGAAGTACCCCATTGAGCATGGCATCGTCACCAACTGGGACGACATGGAGAAGATCTGGCACCACACCTTCTACAACGAGCTGCGCGTGGCCCCGGAGGAGCACCCAGTGCTGCTGACCGAGGCCCCCCTGAACCCCAAGGCCAACAGAGAGAAGATGACTCAGGTGAGGCTCGGCCGACGCCCGTGCTCCTCCCGTCCTTTCCCCAGTCATTTTCTGCCCGGCTTGATTTCTGACATTA
+
BBBBBFFBFFFFGGGGGGGGGGGHHHHHH4GHHHHHHGHHHGHHHGHHHHHHGGGGGHHHHHHHGHHHHHHHHGHHHGGHHHHHHHHHGGGGGHHGGGGGGGHHGGGGGGGGHHHHGGHHHHHHHHHHHHGCGGGGGGGGGGGHHHGGGGHGHHGGGGGGGGGGGGGGGGGGGGGGGGGGGGGGFFFFFFFFFFFFDDFFFFFFFFFFFFFFFFFFFFFFFFFFFFFFFFFFFAFFFF.FFFFFFFFFFF/
@M05620:45:000000000-G6HP7:1:1101:3645:8792 1:N:0:140
CATCCTGACCCTGAAGTACCCCATTGAGCATGGCATCGTCACCAACTGGGACGACATGGAGAAGATCTGGCACCACACCTTCTACAACGAGCTGCGCGTGGCCCCGGAGGAGCACCCAGTGCTGCTGACCGAGGCCCCCCTGAACCCCAAGGCCAACAGAGAGAAGATGACTCAGGTGAGGCTCGGCCGACGCCCGTGCTCCTCCCGTCCTTTCCCCAGTCATTTTCTGCCCGGCTTGATTTCTGACATTG
+
CCCCCFFFFFFFGGGGGGGGGGGHHHHHHHHHHHHHHGHHHGHHHGHHHHGHGGGGGHHHHHGHHGHHHHHHHGHHHGGHHHHHHHHHGGGGGHHGGGFGGGHHGGGGGGGGHHHHGGHHHHHHHHHHHHGGGGGGGGGGGGHHHHGGGGHGHHGGGGGGGGGGGGGGGGGGGGGGGGGGGGGGFFFFFFFFFFFFFFFFFFFFFFFFFFFFFFFFFFFFFFFFFFFFFFFFA@DF;A?FFFFFFFFFFF0
@M05620:45:000000000-G6HP7:1:1101:21397:8799 1:N:0:140
AAACCAAGCAGACACTCACCGCTCCCTCGCCACAGGCCAATAGTTTGTCCTCACTGAGTTGGCAACAAGTGGCTGCTGTGGCTGCCATTTTTCTGGTGATGGCCATCAGCTCCGACGAGGTCAGCTGGGGGGCTTTCTTTGTGTAAGCAACGAGAAACCTGAAAGAAGCATTTTTTAACTAAGTCCTGCTGAGTCATTCATGAGTTTTTAGCCGCCTTGCTTCTTCTCACAGACTCTCTACTCTCATGCCA
+
BBBBBBBFBFFFGGGGGFGGGGGGGGHHGGGGGGHHGGHHHHHHHHHHHHHHHHHHFHHHHGHHHHHHHHHFGHGGHHHHHHHGGHHHHHHHHHHHHHFHHHHHHHHHHHHHHGGGGGGGGHHHHHHHGGGGGGGGGGGGGGGGGGFFFFFFFFFFFFFFFFFFFFFFFFFFFFFFFFFF/FFFFFFFFFFFFFFFFFFFFFFFFFFFFFFEF.@FFFFFFFFFFFFFFFFFFFFFFFFFFFFFFFFFFFF
@M05620:45:000000000-G6HP7:1:1101:3649:8814 1:N:0:140
CATCCTGACCCTGAAGTACCCCATTGAGCATGGCATCGTCACCAACTGGGACGACATGGAGAAGATCTGGCACCACACCTTCTACAACGAGCTGCGCGTGGCCCCGGAGGAGCACCCAGTGCTGCTGACCGAGGCCCCCCTGAACCCCAAGGCCAACAGAGAGAAGATGACTCAGGTGAGGCTCGGCCGACGCCCGTGCTCCTCCCTTCCTTTCCCCAGTCATTTTCTGCCCGGCTTTATTTCTGACATTT
+
AAAABFFDFFFFGGG4FGGGGEDHHGH4EFHHGHHHHGHHEEFFGGGF3ACG0AECGF232AFA3GHHHHHGHGHHHGGHHHHGHHHGE1EGGHGGEEEEEEGFEE@DG@E<GHHGGGFH1?FGFHCGHHGCGCCEDC@CC.;CHAEEEGEEGEF.AE/FFFGFF//CBFGGFF9/F9CFGGFGBBEF<B>@?BB@B..AFFFF/E.BFFFFFB/BFBA;F//;BFFFFFFF?-;B-/:;BFFFBBFFFF/
@M05620:45:000000000-G6HP7:1:1101:21410:8815 1:N:0:140
AAACCAAGCAGACACTCACCGCTCCCTCGCCACAGGCCAATAGTTTGTCCTCACTGAGTTGGCAACAAGTGGCTGCTGTGGCTGCCATTTTTCTGGTGATGGCCATCAGCTCCGACGAGGTCAGCTGGGGGGCTTTCTTTGTGTAAGCAACGAGAAACCTGAAAGAAGCATTTTTTAACTAAGTCCTGCTGAGTCATTCATGAGTTTTTAGCCGCCTTGCTTCTTCTCACAGACTCTCTACTCTCATGCCA
+
CCCDCBBFCFFFGGGGGGGGGGGGGGHHGGGGGHHHGGHHHHHHHHHHHHHHHHHHHHHHHHHHHHHHHGHHGHGGHHHHHHHGGHHHHHHHHHHHHHHHHHHHHHHHHHHHHGGGGGGGGHHHHHHHGGGGGGGGGGGGGGGGGGFFFFFFFFFFFFFFFFFFFFFFFFFFFFFFFFFFHFFFFFFFFFFFFFFFFFFFFFFFFFFFFFFFFFFFFFFFFFFFFFHFFFFFFFFFFFFFHHFFFFFFFFB
@M05620:45:000000000-G6HP7:1:1101:6847:8817 1:N:0:140
AAACCAAGCAGACACTCACCGCTCCCTCGCCACAGGCCAATAGTTTGTCCTCACTGAGTTGGCAACAAGTGGCTGCTGTGGCTGCCATTTTTCTGGTGATGGCCATCAGCTCCGACGAGGTCAGCTGGGGGGCTTTCTTTGTGTAAGCAACGAGAAACCTGAAAGAAGCATTTTTTAACTAAGTCCTGCTGAGTCATTCATGAGTTTTTAGCCGCCTTGCTTCTTCTCACAGACTCTCTACTCTCATGCCA
+
CCCCDCCFCFFFGGGGGGGGGGGGGGHHGGGGGHHHGGHHHHHHHHHHHHHHHHHHHHGHHHHHHHHHHHHHGHGGHHHHHHHGGHHHHHHHHHHHHHHHHHHHHHHHHHHHHGGGGGGGGHHHHHHHGGGGGGGGGGGGGGGGGGFFFFFFFFFFFFFFFFFFFFFFFFFFFFHFFFFFHFFFFFFFFFFHFFFFFFFFFFFFFFFFFFFFFFFFFFFFHHFFFFFFHHFFFFFFFFFHHFFHFFFFFFF
@M05620:45:000000000-G6HP7:1:1101:22347:8819 1:N:0:140
AAACCAAGCAGACACTCACCGCTCCCTCGCCACAGGCCAATAGTTTGTCCTCACTGAGTTGGCAACAAGTGGCTGCTGTGGCTGCCATTTTTCTGGTGATGGCCATCAGCTCCGACGAGGTCAGCTGGGGGGCTTTCTTTGTGTAAGCAACGAGAAACCTGAAAGAAGCATTTTTTAACTAAGTCCTGCTGAGTCATTCATGAGTTTTTAGCCGCCTTGCTTCTTCTCACAGACTCTCTACTCTCATGCCA
+
ABBBBAAFBFFFGGGGGGGGGGGGGGHFGGGGGHGHGGGHHHHHHHFHHHHHHHHHHGHHHHHHHHHHGEHHGFFGHHGHHHFEFHHHGGHHHHHHHHFHHHHHHHHHHHHHHGGGGGFGEHHHHHHGGGGCGGEGGGGGGFGGGGFFFFFFFFDFFFFBFFFFFFFFEFFFFFFFFFFFFFFFFFFFFFFFFFFBFFFFFFFFBFFFFFFFFFFFFDFFFFFFFFFFFFFFFFFFFFFFFFFFFFFEFFB
@M05620:45:000000000-G6HP7:1:1101:23144:8829 1:N:0:140
AAACCAAGCAGACACTCACCGCTCCCTCGCCACAGGCCAATAGTTTGTCCTCACTGAGTTGGCAACAAGTGGCTGCTGTGGCTGCCATTTTTCTGGTGATGGCCATCAGCTCCGACGAGGTCAGCTGGGGGGCTTTCTTTGTGTAAGCAACGAGAAACCTGAAAGAAGCATTTTTTAACTAAGTCCTGCTGAGTCATTCATGAGTTTTTAGCCGCCTTGCTTCTTCTCACAGACTCTCTACTCTCATGCCA
+
CCBCCCCFCFFFGGGGGGGGGGGGGGHHGGGGGHHGGGHHHHHHHHHHHHHHHHHHHHGHHHHHHHHHHHHHGHGGGHHHHHHGGHHHHHHHHHHHHHHHHHHHHHHHHHHHHGGGGGGGGHHHHHHHGGGGGGGGGGGGGGGGGGFFFFFFFFFFFFFFFFFFFFFFFFFFFFFFFFFFFFFFFFFFFFFFFFFFFFFFFFFFFFFFFFFFFFFFFFFFFFFFFFFFFFFFFFFFFFFFFFFFFFFFFFB
@M05620:45:000000000-G6HP7:1:1101:6856:8834 1:N:0:140
AAACCAAGCAGACACTCACCGCTCCCTCGCCACAGGCCAATAGTTTGTCCTCACTGAGTTGGCAACAAGTGGCTGCTGTGGCTGCCATTTTTCTGGTGATGGCCATCAGCTCCGACGAGGTCAGCTGGGGGGCTTTCTTTGTGTAAGCAACGAGAAACCTGAAAGAAGCATTTTTTAACTAAGTCCTGCTGAGTCATTCATGAGTTTTTAGCCGCCTTGCTTCTTCTCACAGACTCTCTACTCTCATGCCA
+
BCBCCCBFCFFFGGGGGGGGGGGGGGHHGGGGGGHHGGHHHHHHHHHHHHHHHHHHHHGHHHHGHHHHHHGHGHGGHHHHHHHGGHHHHHHHHHHHHHHHHHHHHHHHHHHHHGGGGGGGFHHHHHHHGGGGGGGGGGGGGGGGGGFFFFFFFFFFFFFFFFFFFFFFFFFFFFFFFFFFFFFFFFFFFFFFFFFFFFFFFFFFFFFFFFFFFFFFFFFFFFFFFFFFFFFFFFFFFFFFFFFFFFFFFFF
@M05620:45:000000000-G6HP7:1:1101:4320:8898 1:N:0:140
AAACCAAGCAGACACTCACCGCTCCCTCGCCACAGGCCAATAGTTTGTCCTCACTGAGTTGGCAACAAGTGGCTGCTGTGGCTGCCATTTTTCTGGTGATGGCCATCAGCTCCGACGAGGTCAGCTGGGGGGCTTTCTTTGTGTAAGCAACGAGAAACCTGAAAGAAGCATTTTTTAACTAAGTCCTGCTGAGTCATTCATGAGTTTTTAGCCGCCTTGCTTCTTCTCACAGACTCTCTACTCTCATGCCA
+
??A>A?A?ABFFCFEFCGGGGEEEEGHHEGEEEHHHGAAAGFGDGHHHGHHHGGHGHGGHHHGEFGFHGGHHGHGFGHHHH1BA?BFFGHHHHHGHHGHHGHFBGGFGGBF33A/<E<CC/FHHHHHHGGGF@FGGCFGGGGGF00BBFF.BEDDDB:ABFBBFFFFF/BFFFFFFEFEBBFFFB/;BBFFFFFFBFFB/FFFFFFFFFFFFFFCDDDFFFFFFFFFB/;9FB.;/;9FFFFBBFFFF/B/
@M05620:45:000000000-G6HP7:1:1101:4348:8913 1:N:0:140
AAACCAAGCAGACACTCACCGCTCCCTCGCCACAGGCCAATAGTTTGTCCTCACTGAGTTGGCAACAAGTGGCTGCTGTGGCTGCCATTTTTCTGGTGATGGCCATCAGCTCCGACGAGGTCAGCTGGGGGGCTTTCTTTGTGTAAGCAACGAGAAACCTGAAAGAAGCATTTTTTAACTAAGTCCTGCTGAGTCATTCATGAGTTTTTAGCCGCCTTGCTTCTTCTCACAGACTCTCTACTCTCATGCCA
+
CCBCCCCFCFFFGGGGGGGGGGGGGGHHGGGGGHHHGGHHHHHHGHHHHHHHHHHHHHHHHHHHHHHHHHHHGHGGHHHHHHHGGHHHHHHHHHHHHHHHHHHHHHHHHHHHHGGGGGGGGHHHHHHHGGGGGGGGGGGGGGGGGGFFFFFFFFFFFFFFFFFFFFFFFFFFFFFFFFFFFFFFFFFFFFFFFFFFFFFFFFFFFFFFFFFFFFFFFFFFFFFFFFFFFFFFFFFFFFFFFFFFFFFFFFB
@M05620:45:000000000-G6HP7:1:1101:23646:8924 1:N:0:140
CATCCTGACCCTGAAGTACCCCATTGAGCATGGCATCGTCACCAACTGGGACGACATGGAGAAGATCTGGCACCACACCTTCTACAACGAGCTGCGCGTGGCCCCGGAGGAGCACCCAGTGCTGCTGACCGAGGCCCCCCTGAACCCCAAGGCCAACAGAGAGAAGATGACTCAGGTGAGGCTCGGCCGACGCCCGTGCTCCTCCCGTCCTTTCCCCAGTCATTTTCTGCCCGGCTTGATTTCTGACATTA
+
CCDCDFFFFFFFGGGGGGGGGGGHHHHHHHHHHHHHHGHHHGHHHGHHHHHHGGGGGHHHHHHHHHHHHHHHHGHHHGGHHHHHHHHHGGGGGHHGGGGGGGHHGGGGGGGGHHHHGGHHHHHHHHHHHHGGGGGGGGGGGGHHHHGGGGHGHHGGGGGGGGGGGGGGGGGGGGGGHGGGGGGGFFFFFFFFFFFFDFFFFFFFFFFFFFFFFFFFFFFFFFFFFFFFHFFFFFFFFFFFFFFFFFFFFF1
@M05620:45:000000000-G6HP7:1:1101:23642:8941 1:N:0:140
CATCCTGACCCTGAAGTACCCCATTGAGCATGGCATCGTCACCAACTGGGACGACATGGAGAAGATCTGGCACCACACCTTCTACAACGAGCTGCGCGTGGCCCCGGAGGAGCACCCAGTGCTGCTGACCGAGGCCCCCCTGAACCCCAAGGCCAACAGAGAGAAGATGACTCAGGTGAGGCTCGGCCGACGCCCGTGCTCCTCCCGTCCTTTCCCCAGTCATTTTCTGCCCGGCTTGATTTCTGACATTA
+
CBCCCFFFFFFFGGGGGGGGGGGHHHHHHHHHHHHHHGHHHGHHHGHHHHHHGGGGGHHHHHHHHHHHHHHHHGHHHGGHHHHHHHHHGGGGGHHGGGGGGGHHGGGGGGGGHGHHGGHHHHHHHHHHHHGGGGGGGGGGGGHHHHGGGGHGHHGGGGGGGGGGGGGGGGGGGGGGGGGGGGGGFFFFFFFFFFFF@DFFFFFFFFFFFFFFFFFFFFFFFFFFFFFFFFFFFFFFFFFFFFFFFFFFFF0
@M05620:45:000000000-G6HP7:1:1101:9079:8965 1:N:0:140
AAACCAAGCAGACACTCACCGCTCCCTCGCCACAGGCCAATAGTTTGTCCTCACTGAGTTGGCAACAAGTGGCTGCTGTGGCTGCCATTTTTCTGGTGATGGCCATCAGCTCCGACGAGGTCAGCTGGGGGCTTTCTTTGTGTAAGCAACGAGAAACCTGAAAGAAGCATTTTTTAACTAAGTCCTGCTGAGTCATTCATGAGTTTTTAGCCGCCTTGCTTCTTCTCACAGACTCTCTACTCTCATGCCAG
+
CCCCCCCFCFFFGGGGGGGGGGGGGGHHGGGGGHHHGGHHHHHHHHHHHHHHHHHGHHHHHHHHHHHHHHHHGHGGHHHHHHHGGHHHHHHHHHHHHHHHHHHHHHHHHHGHHGGGGGGGGHHHHHHHGGGC@GH1=GHBFGGBHFEFGGEEECGHHHCGBGHGEGFGHDHHHHGEHGC:CGGFGGBFFFBFFFFGF0FBFFFFGGGG?BBFDDG.DFFBFFFFBB9FFFFFFFFFF99B9:9BFFBBFB0
@M05620:45:000000000-G6HP7:1:1101:9325:8992 1:N:0:140
CATCCTGACCCTGAAGTACCCCATTGAGCATGGCATCGTCACCAACTGGGACGACATGGAGAAGATCTGGCACCACACCTTCTACAACGAGCTGCGCGTGGCCCCGGAGGAGCACCCAGTGCTGCTGACCGAGGCCCCCCTGAACCCCAAGGCCAACAGAGAGAAGATGACTCAGGTGAGGCTCGGCCGACGCCCGTGCTCCTCCCGTCCTTTCCCCAGTCATTTTCTGCCCGGCTTGATTTCTGACATTA
+
CCDDDFFFFFFFGGGGGGGGGGGHHHHHHHHHHHHHHGHHHGHHHGHHHHHHGGGGGHHHHHHHHHHHHHHHHGHHHGGHHHHHHHHHGGGGGHHGGGGGGGHHGGGGGGGGHHHHGGHHHHHHHHHHHHGGGGGGGGGGGGHHHHGGGGHGHHGGGGGGGGGGGGGGGGGGGGGGGGGGGGGGFFFFFFFFFFFF@DFFFFFFFFFEFFDFFFFFFFFFFFFFFFFFFFFFFFFFFFFFFFFFB;FFFF0
@M05620:45:000000000-G6HP7:1:1101:9313:9007 1:N:0:140
CATCCTGACCCTGAAGTACCCCATTGAGCATGGCATCGTCACCAACTGGGACGACATGGAGAAGATCTGGCACCACACCTTCTACAACGAGCTGCGCGTGGCCCCGGAGGAGCACCCAGTGCTGCTGACCGAGGCCCCCCTGAACCCCAAGGCCAACAGAGAGAAGATGACTCAGGTGAGGCTCGGCCGACGCCCGTGCTCCTCCCGTCCTTTCCCCAGTCATTTTCTGCCCGGCTTGATTTCTGACATTT
+
CCDDCFFFFFFFGGGGGGGGGGGHHHHHHHHHHHHHHGHHHGHHHGHHHHHHGGGGGHHHHHHHHHHHHHHHHGHHHGGHHHHHHHHHGGGGGHHGGGGGGGHHGGGGGGGGHHHHGGHHHHHHHHHHHHGGGGGGGGGGGGHHHHGGGGHGHHGGGGGGGGGGGGGGGGGGGGGGHGGGGGGGFFFFFFFFFFFFDFFFFFFFFFFFFFFFFFFFFFFFFFFFFFFFFFFFFFFFFF:FFFFFFBFFFF0
@M05620:45:000000000-G6HP7:1:1101:17406:9010 1:N:0:140
CATCCTGACCCTGAAGTACCCCATTGAGCATGGCATCGTCACCAACTGGGACGACATGGAGAAGATCTGGCACCACACCTTCTACAACGAGCTGCGCGTGGCCCCGGAGGAGCACCCAGTGCTGCTGACCGAGGCCCCCCTGAACCCCCAGGCCAACAGAGAGAAGATGACTCAGGTGAGGCTCGGCCGACGCCCGTGCTCCCCCCGTCCTTTCCCCAGTCATTTTCTGCCCGGCTTGGTTTCTGGCATTT
+
AAAAAF1DFFF1BEG1BDGGGG1CG111FA1DFA0AFEAAAEH1G/ABCGCHE?AAEFG1F1GG1GFGGHBFGFAE/?F0FCB22FGBE/E?EGFE?>>>E/GHGEC//C</<?CGG/<<1111F11<??/-<>@FGGGG-./;/CEG-:.;AE.CE./BBFB.F//0990BFF0F9F0:FA-A->?B-9--9@@----;/:-;A@--;A-9B9BFF--/9/;;FF////99-9-99--;:F/://;-;FB
@M05620:45:000000000-G6HP7:1:1101:23176:9017 1:N:0:140
AAACCAAGCAGACACTCACCGCTCCCTCGCCACAGGCCAATAGTTTGTCCTCACTGAGTTGGCAACAAGTGGCTGCTGTGGCTGCCATTTTTCTGGTGATGGCCATCAGCTCCGACGAGGTCAGCTGGGGGGCTTTCTTTGTGTAAGCAACGAGAAACCTGAAAGAAGCATTTTTTAACTAAGTCCTGCTGAGTCATTCATGAGTTTTTAGCCGCCTTGCTTCTTCTCACAGACTCTCTACTCTCATGCCA
+
CCCCCCCFBFFFGGGGGGGGGGGGGGHHGGGGGHGHGGHHHHHHHGHHGHHHHHHHHHHHHHHGHHHHHGGHGGGGHHGHFHHFGHHHHHHHHHHHHHHHGHHHHHHHHHHHHGGGGGGGGHHHHHHHGGGGGGGGGGGGGGGGGGFFFFFFFFFFFFFFFFFFFFFFFFFFFFFFFFFFFFFFFFFFFFFFFFFFFFFFFFFFFFFFFFFFFFFFFFFFFFFFFFFFFFFFFFFFFFFFFFFFFFFFFFF
@M05620:45:000000000-G6HP7:1:1101:7079:9021 1:N:0:140
CATCCTGACCCTGAAGTACCCCATTGAGCATGGCATCGTCACCAACTGGGACGACATGGAGAAGATCTGGCACCACACCTTCTACAACGAGCTGCGCGTGGCCCCGGAGGAGCACCCAGTGCTGCTGACCGAGGCCCCCCTGAACCCCAAGGCCAACAGAGAGAAGATGACTCAGGTGAGGCTCGGCCGACGCCCGTGCTCCTCCCGTCCTTTCCCCAGTCATTTTCTGCCCGGCTTGATTTTGACATTAG
+
CDDDDFFFFFFFGGGGGGGGGGGHHHHHHHHGHHHHHGHHHGHHHGHHHHHHGGGGGHHHHHHHHHHGHHHHHGHHHGGHHHHHHHHHGGGGGHHGGGGGGGHHGGGGGGGGHHHHGGHHHHHHHHHHHHGGGGGGGGGGGGHHHHGGGGHGHHGGGGGGGGGGGGGGGGGGGGGGGGGGGGGGFFFFFFFFFFFF@FFFFFFFFFFEFFFFFFFFFFFFFFFFFFHHHBFFFFFFFFFFFFFFEFFFFF:
@M05620:45:000000000-G6HP7:1:1101:26486:9027 1:N:0:140
AAACCAAGCAGACACTCACCGCTCCCTCGCCACAGGCCAATAGTTTGTCCTCACTGAGTTGGCAACAAGTGGCTGCTGTGGCTGCCATTTTCCTGGTGATGGCCATCAGCTCCGACGAGGTCAGCTGGGGGGCTTTCTTTGTGTAAGCAACGAGAAACCTGAAAGAAGCATTTTTTAACTAAGTCCTGCTGAGTCATTCATGAGTTTTTAGCCGCCTTGCTTCTTCTCACAGACTCTCTACTCTCATGCCA
+
BBBBBBBFBFFFGGGGGGGGGGGGGGHHGGGGGHHHGGHHHHHGHHHHHHHHHHFHGHGHHHHFHGHHHGHHGHGGHHGHHHHGGHHHHHHHHHHHHHFHHHHHHHHHHHHHHGGGGGGGDHHHHHHHGGGGGGGGGGGGGGGGGGFFFFFFFFFFFFFFFFFFFFFFFFFFFFFFFFFFFFFFFFFFFFFFFBFEFFFFFFFFBFFFFFFFFFFFFFFFFFFFFFFFFFFFFFFFFFFFFFFFFFFFFFF
@M05620:45:000000000-G6HP7:1:1101:23167:9038 1:N:0:140
AAACCAAGCAGACACTCACCGCTCCCTCGCCACAGGCCAATAGTTTGTCCTCACTGAGTTGGCAACAAGTGGCTGCTGTGGCTGCCATTTTTCTGGTGATGGCCATCAGCTCCGACGAGGTCAGCTGGGGGGCTTTCTTTGTGTAAGCAACGAGAAACCTGAAAGAAGCATTTTTTAACTAAGTCCTGCTGAGTCATTCATGAGTTTTTAGCCGCCTTGCTTCTTCTCACAGACTCTCTACTCTCATGCCA
+
AAABBBB@BFFFGFFGGGGGEGGGGGHHGGGGGGHGGGHHHFHHHHHHHHHHHHHGHHGGHGHHHHHHHFGHGEGGHHHHHHHGFHHHHHGHGGHHHHFHGHHHHHHHHGHHHGGEGGG@DHHHHHGHDFFGAGGGGGGGGGGGGEFFFFFFFFBDFBFF.BFFFFFFFFFFFFFFEFFFFFFFFFFFFFFFFFFFFFFFFFFFFFFFFFFFFDFFFFFFFFFFFFFFFFEFFFFFFFBBBFB;BFBFFF/
@M05620:45:000000000-G6HP7:1:1101:7079:9043 1:N:0:140
CATCCTGACCCTGAAGTACCCCATTGAGCATGGCATCGTCACCAACTGGGACGACATGGAGAAGATCTGGCACCACACCTTCTACAACGAGCTGCGCGTGGCCCCGGAGGAGCACCCAGTGCTGCTGACCGAGGCCCCCCTGAACCCCAAGGCCAACAGAGAGAAGATGACTCAGGTGAGGCTCGGCCGACGCCCGTGCTCCTCCCGTCCTTTCCCCAGTCATTTTCTGCCCGGCTTGATTTTGGCCTTTT
+
DDDCDFFFFFFFGGGGGGGGGGGHHHHHHHHHHHHHHGHHHGHHHGHHHHHHGGGGGHHHHHHHHHHHGHHHHGHHHGGHHHHHHHHHGGGGGHHGGGGGGGHHGGGGGGGGHHHHGGHHHHHHHHHHHHGGGGGGGGGGGGGHHHGGGGGGHHGGGGGGGGGGGGGGGGGGGGGGGGGGGGGGFFFFFFFFFFFA>;DFFFFFFFFEFFFFFFFFFFFFF0FFFFFFFFFFBFFFD;AFFF0:9;00;00
@M05620:45:000000000-G6HP7:1:1101:13910:9055 1:N:0:140
AAACCAAGCAGACACTCACCGCTCCCTCGCCACAGGCCAATAGTTTGTCCTCACTGAGTTGGCAACAAGTGGCTGCTGTGGCTGCCATTTTTCTGGTGATGGCCATCAGCTCCGACGAGGTCAGCTGGGGGGCTTTCTTTGTGTAAGCAACGAGAAACCTGAAAGAAGCATTTTTTAACTAAGTCCTGCTGAGTCATTCATGAGTTTTTAGCCGCCTTGCTTCTTCTCACAGACTCTCTACTCTCATGCCA
+
?BCCCCCFCFFFGGGGGGGGGGGGGGHHGGGGGHHHGGHGHHHHHHGHGGHHHHHHGHHHHHHHHHHHHGGHGHGGHHGHHHHGGHGHHHHHHGHGHHGHFGHHHHHFHHGHGGGGCGGGDGHHHHHHGGGGGGGGGGGGGGGGGGFFFFFFFFFFFFFFFFFFFFFFFFFFFFFFEFFFFFFFFFFFFFFFFBBBFFFFFFFFFFFFFFFFFFFFFFFFFFFFFFFFFFFFFFFFFFFFFFFFFFFFFF/
@M05620:45:000000000-G6HP7:1:1101:27526:9058 1:N:0:140
AAACCAAGCAGACACTCACCGCTCCCTCGCCACAGGCCAATAGTTTGTCCTCACTGAGTTGGCAACAAGTGGCTGCTGTGGCTGCCATTTTTCTGGTGATGGCCATCAGCTCCGACGAGGTCAGCTGGGGGGCTTTCTTTGTGTAAGCAACGAGAAACCTGAAAGAAGCATTTTTTAACTAAGTCCTGCTGAGTCATTCATGAGTTTTTAGCCGCCTTGCTTCTTCTCACAGACTCTCTACTCTCATGCCA
+
A?ABBBAFBFFFGGGGGGGGGGGGGFHHGGGGGHHHGGHGFFHFHHHHHHHHHHHHHHHHHHHHHHHHHHHHGHGGHHFHHHHGGHBGHHHHHHHHHHHHHHHHHHGGHHHHGD?GGEBFDHBFHHHHGGGGGGGGGGGGGGGGFFFFFFFFFFDFFFFFFF/:FFFFFFFFFFFFEFFFFBFFFFFFFFFFFFFFFFFFFFFFFFFFEFFFFAFFF?FFFFFFFFFFFFFFFFFFFFFFFFFFFFFFFFF
@M05620:45:000000000-G6HP7:1:1101:13916:9075 1:N:0:140
AAACCAAGCAGACACTCACCGCTCCCTCGCCACAGGCCAATAGTTTGTCCTCACTGAGTTGGCAACAAGTGGCTGCTGTGGCTGCCATTTTTCTGGTGATGGCCATCAGCTCCGACGAGGTCAGCTGGGGGGCTTTCTTTGTGTAAGCAACGAGAAACCTGAAAGAAGCATTTTTTAACTAAGTCCTGCTGAGTCATTCATGAGTTTTTAGCCGCCTTGCTTCTTCTCACAGACTCTCTACTCTCATGCCA
+
ABCCCBAFCFFFGGGGGGGGGGGGGGHHGGGGGHGHGGGHHGHHHHHHHHHHHHHHHGHHHHHHHHHHHFHHGHGGHHHHHHHGGHHHHHHHHHHHHHFHHHHHFHHHHHHHHGGGGGGGDGHHHHHHGGGGGGGGGGGGGFGFGGFFFFFFFFFFFFFFFFFFFFFFFFFFFFFFFFFFFFFFFFFFFFFFFFFFFFFFFFFFFFFFFF/FFFFFFDFFFFFFFFFFFFFFFFFFFFFFFFFFFFFFFF9
@M05620:45:000000000-G6HP7:1:1101:13895:9075 1:N:0:140
AAACCAAGCAGACACTCACCGCTCCCTCGCCACAGGCCAATAGTTTGTCCTCACTGAGTTGGCAACAAGTGGCTGCTGTGGCTGCCATTTTTCTGGTGATGGCCATCAGCTCCGACGAGGTCAGCTGGGGGGCTTTCTTTGTGTAAGCAACGAGAAACCTGAAAGAAGCATTTTTTAACTAAGTCCTGCTGAGTCATTCATGAGTTTTTAGCCGCCTTGCTTCTTCTCACAGACTCTCTACTCTCATGCCA
+
CCCCCCCFCFFFGGGGGGGGGGGGGGHHGGGGGHHHGGHHHHHHHHHHHHHHHHHHHHHHHHHHHHHHHHHHGHGGHHHHHHHGGHHHHHHHHHHHHHGHHHHHHHHHHHHHHGGGGGGGGHHHHHHHGGGGGGGGGGGGGGGGGGFFFFFFFFFFFFFFFFFFFFFFFFFFFFFFFFFFFFFFFFFFFFFFFFFFFFFFFFFFFFFFFFFFFFFFFFFFFFFFFFFFFFFFFFFFFFFFFFFFFFFFFF0
@M05620:45:000000000-G6HP7:1:1101:27513:9075 1:N:0:140
AAACCAAGCAGACACTCACCGCTCCCTCGCCACAGGCCAATAGTTTGTCCTCACTGAGTTGGCAACAAGTGGCTGCTGTGGCTGCCATTTTTCTGGTGATGGCCATCAGCTCCGACGAGGTCAGCTGGGGGGCTTTCTTTGTGTAAGCAACGAGAAACCTGAAAGAAGCATTTTTTAACTAAGTCCTGCTGAGTCATTCATGAGTTTTTAGCCGCCTTGCTTCTTCTCACAGACTCTCTACTCTCATGCCA
+
BCBBCAAFCFFFGGGGGGGGGGGGGGHHGGGGGGHHGGHHHHHHHHHHHHHHHHHHHHGHHHHHGHHHHGGHGHGGHHHHHHHGGHHHHHHHHHHHHHHHHHHHHHHGHHHHHGGGGGGGGHHHHHHHGGGGGGGGGGGGGGGGFGFFFFFFFFFFFFFFFFFFFFFFFFFFFFFFFFFFFFFFFFFFFFFFFFFFFFFFFFFFBBFFFEBFFDFFFDFFFFFFFFFFFFFFFFFFFFFFFFFFFFFBFFF
@M05620:45:000000000-G6HP7:1:1101:27530:9080 1:N:0:140
AAACCAAGCAGACACTCACCGCTCCCTCGCCACAGGCCAATAGTTTGTCCTCACTGAGTTGGCAACAAGTGGCTGCTGTGGCTGCCATTTTTCTGGTGATGGCCATCAGCTCCGACGAGGTCAGCTGGGGGGCTTTCTTTGTGTAAGCAACGAGAAACCTGAAAGAAGCATTTTTTAACTAAGTCCTGCTGAGTCATTCATGAGTTTTTAGCCGCCTTGCTTCTTCTCACAGACTCTCTACTCTCATGCCA
+
CCCCCCCFCFFFGGGGGGGGGGGGGGHHGGGGGHHHGGHHHHHHHHHHHHHHHHHHHHHHHHHGHHHHHHHHGHGGHHHHHHHGGHHHHHHHHHHHHHHHHHHHHHHHHGHHHGGGGGGGGHHHHHHHGGGGGGGGGGGGGGGGGGFFFFFFFFFFFFFFFFBFFFFFFFFFFFFFFFFFFFFFFFFFFFFFFFFFFFFFFFFFFFFFFFFFFFFFFFFFFFFFFFFFFFFFFFFFFFFFFFFFFFFFFFF
@M05620:45:000000000-G6HP7:1:1101:4839:9135 1:N:0:140
CATCCTGACCCTGAAGTACCCGGCTTGATTTCTGACATTAGATCGGAAGAGCACACGTCTGAACTCCAGTCACAGCGATAGATCTCGTATGCCGTCTTCTGCTTGAAAAAAAAAAAAAAAAGAGTATAATAAATGTATAACATCTAGGAAATAAGTAAGGAAAAAAGAAGAATACGCAAAGAGAACGACTGTGATGAAATACACTGGAAATGAGGGAGGTAACAGCAAGAAAGATGACTATAGTTAGACGA
+
CBCCDFFFFFFFGGGGGGGGGGGGGGGHHHHHHHHHGHHGHGHHHGGGGHHHHHHHGHHHGHGHHHHHHHHHHGHHGGHGGGGDGHHGGHHHHGGGHGHHHHHHHHHHGHGGGCG<<</<>..0111111=0000000000<00=00000/0000;0000:///:-9../0/000...-;:///00..-..000000000000000//000000/...-90000;.//////9/000000:00000000.-
@M05620:45:000000000-G6HP7:1:1101:19648:9195 1:N:0:140
TACCTGTACTGGGGAAGCAATCGCCATTCCTACCCTAAAGATCGGAAGAGCACACGTCTGAACTCCAGTCACAGCGATAGATCTCGTATGCCGTCTTCTGCTTGAAAAAAAAAAAAAAAAAACTCTAAATTTAATACTCATATCTCTCCCCACTCCCCCTTCCCCCCACCACATAACCCTCCTACCTTCCTCCGCATTCTCTCTTAGATCTCTCCCAATCCACCTCACCCCACCTCACTCTTCTCGGCGCC
+
CCCCCFFFFFFFGGGGGGGGGGGGGGGHHHHHHHHHHHHHHHHHGGGGHHHHHHHGHHHGHGHHHHHHHHHHHHHGGHGGHGGHHHGGHHHHGGGHGHHHHHHGHHHHHGGGGG</>/>>--.0<00000000000<00=00000;00:/./:.//.;A-./://.--.:...9000:;..;/009:00/0;/.:;A.;000000000::0900///////00..;9..9-..;.A09900000:;..---
@M05620:45:000000000-G6HP7:1:1101:4095:9232 1:N:0:140
CATCTTGACCCTGAAGTACCCCGGCTTGATTTCTGACATTAGATCGGAAGAGCACACGTCTGAACTCCAGTCACAGCGATAGATCTCGTATGCCGTCTTCTGCTTGAAAAAAAAAAACAAAAATAGAAAAATATTGTGTATCTGTTAGTAAAATAGAAAAAAACAATTAAGAGAACAAAACTACATAATGAATGCTAGATCACTTTTAACATTATTACAAAATATCAACTTACAATAGTACTATATAAAAT
+
BBBBBFFFFFFFGGGGGGGGGGGCGGGGHHGGHGGDFHHHHHHHHHG?FGHHHHHHHGHHHGFHHHHHGHHHHHHHHGFHGGHH4GHFGGHHGHGGGGGFHHHHHHHGHFFECCF/B/??00/0111<10001<11<1>1<111>11111111111100/<--...00;0000/////...:;//00900000000000000/0090900;000;000000.;9///////////;//9//:////////9
@M05620:45:000000000-G6HP7:1:1101:5381:9267 1:N:0:140
CATCCTGACCCTGAAGTACCCCATTGAGCATGGCATCGTCACCAACTGGGACGACATGGAGAAGATCTGGCACCACACCTTCTACAACGAGCTGCGCGTGGCCCCGGAGGAGCACCCAGTGCTGCTGACCGAGGCCCCCCTGAACCCCAAGGCCAACAGAGAGAAGATGACTCAGGTGAGGCTCGGCCGACGCCCGTGCTCCTCCCGTCCTTTCCCCAGTCATTTTCTGCCCGGCTTGATTTCTGACATTA
+
CCCCCFFFFFFFGGGGGGGGGGGHHHHHHHHHHGHGHGGHHGHHHGHHHHHHGGGGGHHHHHGHHHHHHHHHHGHHHGGHHHHHHHHHGGGGGHHGGGGGFGFHGGGGGGGGHHHHGGHGHHHHHHHHHHGGGGGGGGGGGGHHHHGGGGHGHHGGGGGGGGGGGGGGGGGGGGGGGGGGGGGGFFFFFCFFFFF;:AFFFFFFFFFEFFDFFFFFFFFFFFFFFFFFFFFFFFFFFC:BFFFFFBFFFF0
@M05620:45:000000000-G6HP7:1:1101:5395:9286 1:N:0:140
CATCCTGACCCTGAAGTACCCCATTGAGCATGGCATCGTCACCAACTGGGACGACATGGAGAAGATCTGGCACCACACCTTCTACAACGAGCTGCGCGTGGCCCCGGAGGAGCACCCAGTGCTGCTGACCGAGGCCCCCCTGAACCCCAAGGCCAACAGAGAGAAGATGACTCAGGTGAGGCTCGGCCGACGCCCGTGCTCCTCCCGTCCTTTCCCCAGTCATTTTCTGCCCGGCTTGATTTCTGACATTT
+
CCCCCFFFFFFFGGGGGGGGGGGHHHHHHHHHHHHHGGHHHGHHHGHHHHHHGGGGGHHHHHHHHHHHHHHHHGHHHGGHHHHHHGHHGGGGGHHGGGGGGGHHGGGGGGGGHHHHGGHGHHHHHHHHHHGGGGGGGGGGGGHHHHGGGGHGHHGGGGGGGGGGGGGGGGGGGGGEGGGGGGFGFCFFFFFFFFFA@DFFFFFFFFDEFFDFFFFFFFDFFFFFFFFFFFFFFFFFC;ABFFFFFBBFFF0
@M05620:45:000000000-G6HP7:1:1101:11355:9296 1:N:0:140
CATCCTGACCCTGAAGTACCCCATTGAGCATGGCATCGTCACCAACTGGGACGACATGGAGAAGATCTGGCACCACACCTTCTACAACGAGCTGCGCGTGGCCCCGGAGGAGCACCCAGTGCTGCTGACCGAGGCCCCCCTGAACCCCAAGGCCAACAGAGAGAAGATGACTCAGGTGAGGCTCGGCCGACGCCCGTGCTCCTCCCGTCCTTTCCCCAGTCATTTTCTGCCCGGCTTGATTTCTGACATTA
+
BBBBBFFFFCFFGGCGGGGGGGGHHGHHEDHHHHHHHGHHDFHFCFHH3GFGG0EGGHHFHHFFGGHHHHHHHGFHAEGHGHGHHHHHFFGFGHG@GGGFCEHHGG?DGCFGHHHHGFHHHHHHHHHHHHGFGGGGGGFGGEFBGHGG..CCGHGGGGGFF/EEGFGGGGGGGGBFGBFGGGEFFAFFFF;BCCFF9.AFFFFFFFBEFFFFFB99FF?FFBFFFFFF/FFFF-@D;-.FFFEBBFFFFF/
@M05620:45:000000000-G6HP7:1:1101:11369:9307 1:N:0:140
CATCCTGACCCTGAAGTACCCCATTGAGCATGGCATCGTCACCAACTGGGACGACATGGAGAAGATCTGGCACCACACCTTCTACAACGAGCTGCGCGTGGCCCCGGAGGAGCACCCAGTGCTGCTGACCGAGGCCCCCCTGAACCCCAAGGCCAACAGAGAGAAGATGACTCAGGTGAGGCTCGGCCGACGCCCGTGCTCCTCCCGTCCTTTCCCCAGTCATTTTCTGCCCGGCTTGATTTCTGACATTT
+
CCDDDFFFFFFFGGGGGGGGGGGHHHHHHHHHHHHHHGHHHGHHHGHHHHHHGGGGGHHHHHHHHHHHHHHHHGHHHGGHHHHHHHHHGGGGGHHGGGGGGGHHGGGGGGGGHHHHGGHGHHHHHHHHHHGGGGGGGGGGGGHHHHGGGGHGHHGGGGGGGGGGGGGGGGGGGGGGGGGGGGGGFFFFFDFFFFFFCFFFFFFFFFFEFFFFFFFFFFFFFFFFFFFFFEFFDFFAFFAFFFFFF;FBBF0
@M05620:45:000000000-G6HP7:1:1101:3645:9326 1:N:0:140
CATCCTGACCCTGAAGTACCCCATTGAGCATGGCATCGTCACCAACTGGGACGACATGGAGAAGATCTGGCACCACACCTTCTACAACGAGCTGCGCGTGGCCCCGGAGGAGCACCCAGTGCTGCTGACCGAGGCCCCCCTGAACCCCAAGGCCAACAGAGAGAAGATGACTCAGGTGAGGCTCGGCCGACGCCCGTGCTCCTCCCGTCCTTTCCCCAGTCATTTTCTGCCCGGCTTGATTTCTGACATTA
+
CCDDCFFFFFFFGGGGGGGGGGGHHHHHHHHHHHHHHGHHHGHHHGHHHHHHGGGGGHHHHHHHHHHHHHHHHGHHHGGHHHHHHHHHGGGGGHHGGGGGGGHHGGGGGGGGHHHHGGHHHHHHHHHHHHGGGGGGGGGGGGHHHHGGGGHGHHGGGGGGGGGGGGGGGGGGGGGGHGGGGGGGFFFFFFFFFFFFBFFFFFFFFFFFFFFFFFFFFFFFFFFFHFFFFFFFFFFFFFFFFFFFFFFFFF0
@M05620:45:000000000-G6HP7:1:1101:16347:9339 1:N:0:140
CATCCTGACCCTGAAGTACCCCATTGAGCATGGCATCGTCACCAACTGGGACGACATGGAGAAGACCTGGCACCACACCTTCTACAACGAGCTGCGCGTGGCCCCGGAGGAGCACCCAGTGCTGCTGACCGAGGCCCCCCTGAACCCCAAGGCCAACAGAGAGAAGATGACTCAGGTGAGGCTCGGCCGACGCCCGTGCTCCTCCCGTCCTTTCCCCAGTCATTTTCTGCCCGGCTTGATTTCTGACATTA
+
DDDDDFFFFFFFGGGGGGGGGGGHHHHHHHHHHHHHHGHHHGHGHGHHHHHHGGGGGHHHHHHHHHHHHHHHHGHHHGGHHHHHHHHHGGGGGHHGGGGGGGHHGGGGGGGGHHHHGGHHHHHHHHHHHHGGGGGGGGGGGGHHHHGGGGHGGGGGGGGGGGGGGGGGGGGGGGGGGGGGGGFFFFFFFDFFFFFFBDFFFFFFFFFFFFFFFFFFFFFFFBFFFFFFFEFFBFFFFFAFFFFFFFFBFF0
@M05620:45:000000000-G6HP7:1:1101:18265:9372 1:N:0:140
CATCCTGACCCTGAAGTACCCGGCTTGATTTCTGACATTAGATCGGAAGAGCACACGTCTGAACTCCAGTCACAGCGATAGATCTCGTATGCCGTCTTCTGCTTGAAAAAAAAAAAAAAAATCCACTCATCTACTGAAAGGCGTTTATATCTAACGTTAGATAAGAGGATGTGTAAAGGCAAAACGATTTTAAGATAGAGGGAGATACATAGAGGAGGGAAGAAGAAGATTATATGCAGAGTGTAATAAGT
+
BBBCCFFFFFFFGGGGGGGGGGGGGGGHHHHHHHHHHHHHHHHHHGGGGHHHHHHHGHHHGGHHHHHHHHHHHGHHGGHGGFFGHGHFGHHHHGGGHGHHHHHHFHHHGHFE>>B>//>/-01111100<1000000000..-<--.00000000.://.;;00090..///00;0000..../.:....00/////////.9..//////////...-:...///9/////////////.//9///////
@M05620:45:000000000-G6HP7:1:1101:27862:9378 1:N:0:140
CATCCTGACCCTGAAGTACCCCATTGAGCATGGCATCGTCACCAACTGGGACGACATGGAGAAGATCTGGCACCACACCTTCTACAACGAGCTGCGCGTGGCCCCGGAGGAGCACCCAGTGCTGCTGACCGAGGCCCCCCTGAACCCCAAGGCCAACAGAGAGAAGATGACTCAGGTGAGGCTCGGCCGACGCCCGTGCTCCTCCCGTCCTTTCCCCAGTCATTTTCTGCCCGGCTTGATTTCTGACATTA
+
CCDCDFFFFFFFGGGGGGGGGGGHHHHHHHHHHHHHHGHHHGHHHGHHHHHHGGGGGHHHHHHHHHHHHHHHHGHHHGGHHHHHHHHHGGGGGHHGGGGGGGHHGGGGGGGGHHHHGGHHHHHHHHHHHHGGGGGGGGGGGGFHHHGGGDHGHHGGGGGGGGGGGGFGGGGGGGGGHGGGGGGGFFFFFFFFFFFFFFFFFFFFFFFFFFFFFFFFFFFFFFFFFFHHFFFEFFBFFFFFFFFFFFFFFF0
@M05620:45:000000000-G6HP7:1:1101:11014:9388 1:N:0:140
CATCCTGACCCTGAAGTACCCCATTGAGCATGGCATCGTCACCAACTGGGACGACATGGAGAAGATCTGGCACCACACCTTCTACAACGAGCTGCGCGTGGCCCCGGAGGAGCACCCAGTGCTGCTGACCGAGGCCCCCCTGAACCCCAAGGCCAACAGAGAGAAGATGACTCAGGTGAGGCTCGGCCGACGCCCGTGCTCCTCCCGTCCTTTCCCCAGTCATTTTCTGCCCGGCTTGATTTCTGACATTT
+
CDEEEFFFFFFFGGGGGGGGGGGHHHHHHHHHHHHHHGHHHGHHHGHHHHHHGGGGGHHHHHHHHHHHHHHHHGHHHGGHHHHHHHHHGGGGGHHGGGGGGGHHGGGGGGGGHHHHGGHHHHHHHHHHHHGGGGGGGGGGGGHHHHGGGGHGHHGGGGGGGGGGGGGGGGGGGGGGHGGGGGGGFFFFFFFFFFFF@DFEFFFFFFFADFDFFFFFFFFFFFFFFFFFFFFFDFFFFF?FFFFFF:FFFF1
@M05620:45:000000000-G6HP7:1:1101:24886:9448 1:N:0:140
CATCCTGACCCTGAAGTACCCCATTGAGCATGGCATCGTCACCAACTGGGACGACATGGAGAAGATCTGGCACCACACCTTCTACAACGAGCTGCGCGTGGCCCCGGAGGAGCACCCAGTGCTGCTGACCGAGGCCCCCCTGAACCCCAAGGCCAACAGAGAGAAGATGACTCAGGTGAGGCTCGGCCGACGCCCGTGCTCCTCCCGTCCTTTCCCCAGTCATTTTCTGCCCGGCTTGATTTCTGACATTT
+
CCDDDFFFFFFFGGGGGGGGGGGHHHHHHHHHHHHHHGHHHGHHHGHHHHHHGGGGGHHHHHHHHHHHHHHHHGHHHGGHHHHHHHHHGGGGGHHGGGGGGGHHGGGGGGGGHHHHGGHHHHHHHHHHHHGGGGGGGGGGGGHHHHGGGGHGHHGGGGGGGGGGGGGGGGGGGGGGHGGGGGFGFFFFFFFFFFFFFDDFFFFFFFFEFFDFFFFFFFFFFFFFFFFFFFFFFFFFFFFFFFFFFBFFFF0
@M05620:45:000000000-G6HP7:1:1101:17917:9450 1:N:0:140
CATCCTGACCCTGAAGTACCCCATTGAGCATGGCATCGTCACCAACTGGGACGACATGGAGAAGATCTGGCACCACACCTTCTACAACGAGCTGCGCGTGGCCCCGGAGGAGCACCCAGTGCTGCTGACCGAGGCCCCCCTGAACCCCAAGGCCAACAGAGAGAAGATGACTCAGGTGAGGCTCGGCCGACGCCCGTGCTCCTCCCGTCCTTTCCCCAGTCATTTTCTGCCCGGCTTGATTTCTGACATTT
+
CBCCCFFFFFFFGGGGGGGGGGGHHHHHHHHHHGHHHGHHHGHHHGHHHHHHGGGGGHHHHHHHHHHHGHHHHGGHGGGHHHHHHHHHGGGGGHHGGGGGGGHHGGGGGGGGHHHHGGHHHHHHHHHHHHGGGGGGGGGGGGHHHHGGGFHGHHGGGGGGGGGGGFFFGGGGGGGGGGGGGGGGFFFFFFFAFFFF@ADFFFFFFFFEFFDFFFFFFFFFFFFFFFFFFFFFDFFFFFAFFFFFF:FEFF0
@M05620:45:000000000-G6HP7:1:1101:24898:9462 1:N:0:140
CATCCTGACCCTGAAGTACCCCATTGAGCATGGCATCGTCACCAACTGGGACGACATGGAGAAGATCTGGCACCACACCTTCTACAACGAGCTGCGCGTGGCCCCGGAGGAGCACCCAGTGCTGCTGACCGAGGCCCCCCTGAACCCCAAGGCCAACAGAGAGAAGATGACTCAGGTGAGGCTCGGCCGACGCCCGTGCTCCTCCCGTCCTTTCCCCAGTCATTTTCTGCCCGGCTTGATTTCTGACATTT
+
CCCCCFFFFFFFGGGGGGGGGGGHHHHHHHHHHHHHHGHHHGHHHGHHHHHHGGGGGHHHHHHHHHHHHHHHHGHHHGGHHHHHHHHHGFGGGHHGGGGGGGHHGGGGGGGGHHHHGGHHHHHHHHHHHHGGGGGGGGGGGGGHHHGGGGHGHHGGGGGGGGGGFGGGGGGGGGGGGGGGGGGGFFFFFFFFFFFFCDFEFFFFFFFEDFFFFFFFFFFFFFFFFFFFFEFEDFCFFF.BFFFFFFFBBF0
@M05620:45:000000000-G6HP7:1:1101:21195:9570 1:N:0:140
CATCCTGACCCTGAAGTACCCCATTGAGCATGGCATCGTCACCAACTGGGACGACATGGAGAAGATCTGGCACCACACCTTCTACAACGAGCTGCGCGTGGCCCCGGAGGAGCACCCAGTGCTGCTGACCGAGGCCCCCCTGAACCCCAAGGCCAACAGAGAGAAGATGACTCAGGTGAGGCTCGGCCGACGCCCGTGCTCCTCCCGTCCTTTCCCCAGTCATTTTCTGCCCGGCTTGATTTCTGACATTT
+
CCCDDFFFFFFFGGGGGGGGGGGHHHHHHHHHHHGHHGHHHGHHHGHHHHHHGGGGGHHHHHHHHHHHHHHHHGHHHGGHHHHHHHHHGGGGGHHGGGGGGGHHGGGGGGGGHHHHGGHHHHHHHHHHHHGGGGGGGGGGGGHHHHGGGGHGHHGGGGGGGGGGGGGGGGGGGGGGHGGGGGGGFFFFFFFFFFFFFFFFFFFFFFFFFFFFFFFFFFFFFFFFFHHHFFFFFFFFFFFFFFFFFFFFFF0
@M05620:45:000000000-G6HP7:1:1101:5056:9606 1:N:0:140
CATCCTGACCCTGAAGTACCCCATTGAGCATGGCATCGTCACCAACTGGGACGACATGGAGAAGATCTGGCACCACACCTTCTACAACGAGCTGCGCGTGGCCCCGGAGGAGCACCCAGTGCTGCTGACCGAGGCCCCCCTGAACCCCAAGGCCAACAGAGAGAAGATGACTCAGGTGAGGCTCGGCCGACGCCCGCGCTCCTCCCGTCCTTTCCCCAGTCATTTTCTGCCCGGCTTGATTTCTGACATTA
+
CCCCCFFFFFFFGGGGGGGGGGGHHHHHHHHHHHHHHGGHHGHHHGHHHHHHGGGGGHHHHHHHHHHHHHHHHGHHHGGHHHHHHHHHGGGGGHGGGGGGGGGHGGGGGGGGHHHHGGHHHHHHHHHHHHGGGGGGGGGGGGHHHHGGGGHGHHGGGGGGGGGGGGGGGGGGGGGGGGGGGGGGFFFFFFFFFFFF-@CFFFFFFFFFFFFFFFFFFFDFFFFFFFFFFFFFFFFFFFFFFFBFFEFFFF0
@M05620:45:000000000-G6HP7:1:1101:5052:9624 1:N:0:140
CATCCTGACCCTGAAGTACCCCATTGAGCATGGCATCGTCACCAACTGGGACGACATGGAGAAGATCTGGCACCACACCTTCTACAACGAGCTGCGCGTGGCCCCGGAGGAGCACCCAGTGCTGCTGACCGAGGCCCCCCTGAACCCCAAGGCCAACAGAGAGAAGATGACTCAGGTGAGGCTCGGCCGACGCCCGTGCTCCTCCCGTCCTTTCCCCAGTCATTTTCTGCCCGGCTTGATTTCTGACATTT
+
BBBBBFFFFFFFGGGGGGGGGCEAGAA44BGA44G3BAGFDEEBAEAAGEFHCAA0AF23FGHC35F5GBGHH1B?GGA3FCGHFBGG/1EFAGF@EE>>EGFC<<@FC@EA<GFHGGHHHHHHHHHHHHGGGGGGGGGGGGHHHHGGGGHGHHGGGGGGGGGGGGGGGGGGGGGGGGGGGGGGFFFFFCFFFFFFFFFFFFFFFFFEFFFFFFFFFFFFFFFFFFFFFFFFFFFFFF:FFFFFFBFFFF/
@M05620:45:000000000-G6HP7:1:1101:5070:9634 1:N:0:140
CATCCTGACCCTGAAGTACCCCATTGAGCATGGCATCGTCACCAACTGGGACGACATGGAGAAGATCTGGCACCACACCTTCTACAACGAGCTGCGCGTGGCCCCGGAGGAGCACCCAGTGCTGCTGACCGAGGCCCCCCTGAACCCCAAGGCCAACAGAGAGAAGATGACTCAGGTGAGGCTCGGCCGACGCCCGTGCTCCTCCCGTCCTTTCCCCAGTCATTTTCTGCCCGGCTTGATTTCTGACATTA
+
AABBBFFFFFFFGGGB5FGGGFGHHEGFFFHHHHFHGGHHHGFFHGFHFEHHFGGGGFFFHHHGFHHHH5GHGGHGHGGHHHHHHHFHGFEGGHHE@FEEGGHFGG?C@CE?GGHFGGC1FFGHHBFGGH??DCD<A@D@@.CGGEFGGGEGEE?GGE/BFFDGFGGB0FFF0FFFFFB.9CEF;DFFF;=-@BF-999EFFFFFF.9ADFEFF9BF..BFFFB/9FFFFF?.9-9;-99/;FBBBFFFF/
@M05620:45:000000000-G6HP7:1:1101:12205:9636 1:N:0:140
CATCCTGACCCTGAAGTACCCCATTGAGCATGGCATCGTCACCAACTGGGACGACATGGAGAAGATCTGGCACCACACCTTCTACAACGAGCTGCGCGTGGCCCCGGAGGAGCACCCAGTGCTGCTGACCGAGGCCCCCCTGAACCCCAAGGCCAACAGAGAGAAGATGACTCAGGTGAGGCTCGGCCGACGCCCGTGCTCCTCCCGTCCTTTCCCCAGTCATTTTCTGCCCGGCTTGATTTCTGACATTA
+
CCCDCFFFFFFFGGGGGGGGGGGHHHHHHHHHHHHHHGHHHGHHHGHHHHHHGGGGGHHHHHHHHHHHHHHHHGHHHGGHHHHHHHHHGGGGGHHGGGFGGGHHGGGGGGGGHHHHGGHGHHHHHHHHHHGGGGGGGGGGGGHHHHGGGGHGHHGGGGGGGGGGGGGGGGGGGGGGHGGGGGGGFFFFFFFFFFFFBDDFFFFFFFFEFFFFFFFFFFFFFFFFFFFFFEFFDFFBFFAFFFFFFBFFFF0
@M05620:45:000000000-G6HP7:1:1101:22619:9653 1:N:0:140
CATCCTGACCCTGAAGTACCCCATTGAGCATGGCATCGTCACCAACTGGGACGACATGGAGAAGATCTGGCACCACACCTTCTACAACGAGCTGCGCGTGGCCCCGGAGGAGCACCCAGTGCTGCTGACCGAGGCCCCCCTGAACCCCAAGGCCAACAGAGAGAAGATGACTCAGGTGAGGCTCGGCCGACGCCCGTGCTCCTCCCGTCCTTTCCCCAGTCATTTTCTGCCCGGCTTGATTTCTGACATTA
+
CCCCCFFFFFFFGGGGGGGGGGGHHHHGHHHHHFHHHGHHHGHHHGGHHHHHGGGGGHHHHHHHHHHHHHHHHGHHHGGHHHHHHHHHGGGGGHHGGGGGGGHHGGGGGGGGHHHHGGHGHHHHHHHHGHCCFFGGGGGGGGHHHHGGGGHGHHGGGGGGFGGGGFGFGGGGGGGFGGGGGGGGFFFFFAFFFFFFADFFFFFFFFFADDDFFFFFFFFFFFFFFFFFFEFE.CFCFFAFFFFBF9BBFF0
@M05620:45:000000000-G6HP7:1:1101:14268:9655 1:N:0:140
CATCCTGACCCTGAAGTACCCCATTGAGCATGGCATCGTCACCAACTGGGACGACATGGAGAAGATCTGGCACCACACCTTCTACAACGAGCTGCGCGTGGCCCCGGAGGAGCACCCAGTGCTGCTGACCGAGGCCCCCCTGAACCCCAAGGCCAACAGAGAGAAGATGACTCAGGTGAGGCTCGGCCGACGCCCGTGCTCCTCCCGTCCTTTCCCCAGTCATTTTCTGCCCGGCTTGATTTCTGACATTA
+
DDDDDFFFFFFFGGGGGGGGGGGHHHHHHHHHHHHHHGHHHGHHHGHHHHHHGGGGGHHHHHHHHHHHHHHHHGHHHGGHHHHHHHHHGGGGGHHGGGGGGGHHGGGGGGGGHHHHGGHHHHHHHHHHHHGGGGGGGGGGGGHHHHGGGGHGHHGGGGGGGGGGGGGGGGGGGGGGHGGGGGGGFFFFFFFFFFFFFFFFFFFFFFFFFFFFFFFFFFFFFFFFFFFFFFFFFFFFFFFFFFFFBBFFFF0
@M05620:45:000000000-G6HP7:1:1101:12205:9656 1:N:0:140
CATCCTGACCCTGAAGTACCCCATTGAGCATGGCATCGTCACCAACTGGGACGACATGGAGAAGATCTGGCACCACACCTTCTACAACGAGCTGCGCGTGGCCCCGGAGGAGCACCCAGTGCTGCTGACCGAGGCCCCCCTGAACCCCAAGGCCAACAGAGAGAAGATGACTCAGGTGAGGCTCGGCCGACGCCCGTGCTCCTCCCGTCCTTTCACCAGTCATTTTCTGCCCGGCTTGCTTTCTGACATTT
+
BBBBBFFFFFFFGFFGGGGGGGGHHHHHHHHHHGHHHGHHHGHDHGHHHHGHGGGGGHHFHHHHHHHHHHHHHGHHHGGHHHHHHHHHGGFGGHHGGGGGGGHHGGGGGGGGHHHHGEEFGHHHGHHHHHGGGGGGGGGGGGHHHHGGGGHGHHGGGGGGGGGG/FGGBFGGGGGGGGFEFFGGFFFFFADCFFDA>DDEFFFFFEF:AAA/BF/9B/.BF/FBFFFFFBBE?DD;9D.BFFFEF/BFFF/
@M05620:45:000000000-G6HP7:1:1101:14288:9666 1:N:0:140
CATCCTGACCCTGAAGTACCCCATTGAGCATGGCATCGTCACCAACTGGGACGACATGGAGAAGATCTGGCACCACACCTTCTACAACGAGCTGCGCGTGGCCCCGGAGGAGCACCCAGTGCTGCTGACCGAGGCCCCCCTGAACCCCAAGGCCAACAGAGAGAAGATGACTCAGGTGAGGCTCGGCCGACGCCCGTGCTCCTCCCGTCCTTTCCCCAGTCATTTTCTGCCCGGCTTGATTTCTGACATTA
+
AABCCFFFFFFFGGGGGGGGGGGHHHHGHHHHHHHHHGGHDFHHEGHHHGGHGGFGGHHGGHHHGFHHHHHHHGHHHGGHHHHHHHHHGGGGGHHGGGEFFGHHGGGGGGGGHHHHGGHFGHFGHHGFGHGGGGGGGGGGGGGHHHGGGGGGHHGGGGGGFGGGGGGFGGGFGGGGFGFGGGAFBFFFFB-DFCCF9DFFEFFFFFFADDDFFFFFFFF;BFFBFFFFFFFFFCAACAAFFFFFFB0:FF;
@M05620:45:000000000-G6HP7:1:1101:20044:9689 1:N:0:140
CATCCTGACCCTGAAGTACCCCATTGAGCATGGCATCGTCACCAACTGGGACGACATGGAGAAGATCTGGCACCACACCTTCTACAACGAGCTGCGCGTGGCCCCGGAGGAGCACCCAGTGCTGCTGACCGAGGCCCCCCTGAACCCCAAGGCCAACAGAGAGAAGATGACTCAGGTGAGGCTCGGCCGACGCCCGTGCTCCTCCCGTCCTTTCCCCAGTCATTTTCTGCCCGGCTTGATTTCTGACATTA
+
CDDDDFFFFFFFGGGGGGGGGGGHHHHHHHHHHHHHHGHHHGHHHGHHHHHHGGGGGHHHHHHHHHHHHHHHHGHHHGGHHHHHHHHHGGGGGHHGGGGGGGHHGGGGGGGGHHHHGGHHHHHHHHHHHHGGGGGGGGGGGGHHHHGGGGHGHHGGGGGGGGGGGFGGGGGGGGGGGGGGGGGGFFFFFFFFFFFFBFDFFFFFFFFFFFFFFFFFFFFFFFFFFFFHHFFFFFFFFFFFFFFFFBFFFF0
@M05620:45:000000000-G6HP7:1:1101:20063:9690 1:N:0:140
CATCCTGACCCTGAAGTACCCCATTGAGCATGGCATCGTCACCAACTGGGACGACATGGAGAAGATCTGGCACCACACCTTCTACAACGAGCTGCGCGTGGCCCCGGAGGAGCACCCAGTGCTGCTGACCGAGGCCCCCCTGAACCCCAAGGCCAACAGAGAGAAGATGACTCAGGTGAGGCTCGGCCGACGCCCGTGCTCCTCCCGTCCTTTCCCCAGTCATTTTCTGCCCGGCTTGATTTCTGACATTA
+
AAABBFFFFFFFGGFGGGGGGGGHHGFHFFGFFGCHHGHHFGHHEGHHHHFHGEGFEHHBHHFFHFHFHHGHHGGHHGGHHHHFHHHHGGGGGHFGGGEEGEHHFGFGGGDDGEGHGGHGHHGHHHHGFCFCC@@EECCC@CCGGHDGGGGFHCGG?A9FFGAFBBFFFFBFFFFFC/99.A.A@DE99--9-9D=D.A./9BFFEFFFD?/9/FFEBD/F/BFFFFBFFBE.9=BF;.9/BFF/FB:BB/
@M05620:45:000000000-G6HP7:1:1101:10414:9691 1:N:0:140
CATCCTGACCCTGAAGTACCCCATTGAGCATGGCATCGTCACCAACTGGGACGACATGGAGAAGATCTGGCACCACACCTTCTACAACGAGCTGCGCGTGGCCCCGGAGGAGCACCCAGTGCTGCTGACCGAGGCCCCCCTGAACCCCAAGGCCAACAGAGAGAAGATGACTCAGGTGAGGCTCGGCCGACGCCCGTGCTCCTCCCGTCCTTTCCCCAGTCATTTTCTGCCCGGCTTGATTTCTGACATTT
+
DDDDDFFFFFFFGGGGGGGGGGGHHHHHHHHHHHHHHGHHHGHHHGHHHHHHGGGGGHHHHHHHHHHHHHHHHGHHHGGHHHHHHHHHGGGGGHHGGGGGGGHHGGGGGGGGHHHHGGHHHHHHHHHHHHGGGGGGGGGGGGHHHHGGDFHGHHGGGGGGGGGGGGFGG0CFGGGGGGGGGGGGFFFFFFFFFFFF@DFEFFFFFFFFFFDFFFFFFFFFFFFFFFHFFFFFFFFFFFFFFFBFF0FFFF0
@M05620:45:000000000-G6HP7:1:1101:10428:9702 1:N:0:140
CATCCTGACCCTGAAGTACCCCATTGAGCATGGCATCGTCACCAACTGGGACGACATGGAGAAGATCTGGCACCACACCTTCTACAACGAGCTGCGCGTGGCCCCGGAGGAGCACCCAGTGCTGCTGACCGAGGCCCCCCTGAACCCCAAGGCCAACAGAGAGAAGATGACTCAGGTGAGGCTCGGCCGACGCCCGTGCTCCTCCCGTCCTTTCCCCAGTCATTTTCTGCCCGGCTTGATTTCTGACATTT
+
DDDDDFFFFFFFGGGGGGGGGGGHHHHHHHHHHHHHHGHHHGHHHGHHHHHHGGGGGHHHHHHHHHHHHHHHHGHHHGGHHHHHHHHHGGGGGHHGGGGGGGHHGGGGGGGGHHHHGGHHHHHHHHHHHHGGGGGGGGGGGGHHHHGGGGHGHHGGGGGGGGGGGGGGGGGGGGGGHGGGGGGGFFFFFFFFFFFFBDFFFFFFFFFEFFFFFFFFFFFFFFFFFFFFFFFFDFFFFFBFFFFFFFFFFF0
@M05620:45:000000000-G6HP7:1:1101:3162:9706 1:N:0:140
AAACCAAGAAGACATGAGGTCAGCTAGATCGGAAGAGCACACGTCTGAACTCCAGTCACAGCGATAGATCTCGTATGCCGTCTTCTGCTTGAAAAACAAAAACTAGGCGGACCACCACGTCTCTCTGAGTGTAGTTTTCCTCGTTGACCCCGACATAATGATCCACTTGGTTTTGCTCAACTCTTTGCGAAGCCCAATCCCCTGTTGCTTTCCTTTACCTTTTAGCAAGCTCCGTTCGTACTCTAACTATC
+
ABBBAABF?CFFGGGGG4FGFCGFFGHHFH4A22ACFHFGHHGHHHGBHGFHHH3DGGFHFHGGEG1GD5GHACECCFHC>>FFHHDDBE3CBDGH1?11B?133333>//<//?F??///00@1111@11>21@@FBF1?D//<0/1<?/<->>.<0==000D0/=000<....000;0/;:0;;00;-:--....9:/0.9.9;0;00000;;0000;0;9/////../9/.;9..;;9.9//9///:/
@M05620:45:000000000-G6HP7:1:1101:3317:9712 1:N:0:140
AAACCAAGCAGACACTCACCGCTCCCTCGCCACAGGCCAATAGTTTGTCCTCACTGAGTTGGCAACAAGTGGCTGCTGTGGCTGCCATTTTTCTGGTGATGGCCATCAGCTCCGACGAGGTCAGCTGGGGGGCTTTCTTTGTGTAAGCAACGAGAAACCTGAAAGAAGCATTTTTTAACTAAGTCCTGCTGAGTCATTCATGAGTTTTTAGCCGCCTTGCTTCTTCTCACAGACTCTCTACTCTCATGCCA
+
CCCCCCDFCFFFGGGGGGGGGGGGGGHHGGGGGHHHGGHHHGHGHHHHHHHHHHHHHHHHHHHHHHHHHHHHGHGFHHHHHHHFGHHHHHHHHHHHHHGHFHHHHHHHHHHHHGGGGFGGGGFBFGHHGGGGGGGGGGGGGGGGGGFFFFFFFFFFFFFFFF9;BFFFFFFFFFFFEFFFHFFFFFFFFFFFFFFFFFFFFFFFBFFFFFFFFFFFFFFFFFFFHFHFFFFFBFFFFFFFFFFFFFFFFF0
@M05620:45:000000000-G6HP7:1:1101:16145:9726 1:N:0:140
CATCCTGACCCTGAAGTACCCCATTGAGCATGGCATCGTCACCAACTGGGACGACATGGAGAAGATCTGGCACCACACCTTCTACAACGAGCTGCGCGTGGCCCCGGAGGAGCACCCAGTGCTGCTGACCGAGGCCCCCCTGAACCCCAAGGCCAACAGAGAGAAGATGACTCAGGTGAGGCTCGGCCGACGCCCGTGCTCCTCCCGTCCTTTCCCCAGTCATTTTCTGCCCGGCTTGATTTCTGACATTA
+
EEEEEFFFFFFFGGGGGGGGGGGHHHHHHHHHHHHHHGHHHGHHHGHHHHHHGGGGGHHHHHHHHHHHHHHHHGHHHGGHHHHHHHHHGGGGGHHGGGGGGGHHGGGGGGGGHHHHGGHHHHHHHHHHHHGGGGGGGGGGGGHHHHGGGGHGHHGGGGGGGGGGGGGGGGGGGGGGHGGGGGGGFFFFFFFFFFFFDFFFFFFFFFFEFFFFFFFFFFFFFFFFFFFFFFFFFFFFFFFFFFFFFBFFFF1
@M05620:45:000000000-G6HP7:1:1101:3331:9727 1:N:0:140
AAACCAAGCAGACACTCACCGCTCCCTCGCCACAGGCCAATAGTTTGTCCTCACTGAGTTGGCAACAAGTGGCTGCTGTGGCTGCCATTTTTCTGGTGATGGCCATCAGCTCCGACGAGGTCAGCTGGGGGGCTTTCTTTGTGTAAGCAACGAGAAACCTGAAAGAAGCATTTTTTAACTAAGTCCTGCTGAGTCATTCATGAGTTTTTAGCCGCCTTGCTTCTTCTCACAGACTCTCTACTCTCATGCCA
+
>1>AAAAFAFCFG1GFGGGGGGEGGGHHGGGGGHHFFGHHHG1FFHGHFHHHHGHHHHHHFFFFGHHHHHGHGHGGHHHHGGHFFHCHHHHGHHF1B>FGFBGHHHHHEHHHHGEGEECCGFF0BG<FCCCG@GGGGGGGFGFGFFFFFFF@EFFFFFFFFB9;/:FFFFFFFFF@?FFFFFFFFFF/FFFBFFFFFFFFBFFFFFFFFE/FFA@@FB9FFFFFFFFFFFF9;FFFFFFFFFFFFBF;BF/
@M05620:45:000000000-G6HP7:1:1101:3311:9733 1:N:0:140
AAACCAAGCAGACACTCACCGCTCCCTCGCCACAGGCCAATAGTTTGTCCTCACTGAGTTGGCAACAAGTGGCTGCTGTGGCTGCCATTTTTCTGGTGATGGCCATCAGCTCCGACGAGGTCAGCTGGGGGGCTTTCTTTGTGTAAGCAACGAGAAACCTGAAAGAAGCATTTTTTAACTAAGTCCTGCTGAGTCATTCATGAGTTTTTAGCCGCCTTGCTTCTTCTCACAGACTCTCTACTCTCATGCCA
+
BBBBBB@FBFCFGGGGCCGGGGGGGGHHGGGGGHHHGGHCHHGHHHHHHHHHHHHHHHGGFHHHHHHHHHHHGHGGHHHHHHH1FHGHHHHHHHDGHHGHHHHHHHFHHHHHHGGGGEDCGHGBFHFGGGG@GGGFFGGGFCFGGGFFFFFBFFFFFFFFFBB:BFFFFFFFFFFBFFFFFFFFFFFFFFBFABFBFFFFFF/BBFFFEE9BFF<BDDBFFFFFFFFFBFF/9FFFFFFEFFEFFFF;BF/
@M05620:45:000000000-G6HP7:1:1101:9277:9737 1:N:0:140
AAACCAAGCAGACCTCACCGCTCCCTCGCCACAGGCCAATAGTTTGTCCTCACTGAGTTGGCAACAAGTGGCTGCTGTGGCTGCCATTTTTCTGGTGATGGCCATCAGCTCCGACGAGGTCAGCTGGGGGGCTTTCTTTGTGTAAGCAACGAGAAACCTGAAAGAAGCATTTTTTAACTAAGTCCTGCTGAGTCATTCATGAGTTTTTAGCCGCCTTGCTTCTTCTCACAGACTCTCTACTCTCATGCCAG
+
A@AABBBFBFFFGGGGGGGGGEGEGHGFCGDGFHHGGGHHFHGHHHGHHHHHHHHHH5GHGHGHHHHHFHHGHGGHHGHHHHGGHHHHGHHHHHHFHHHHHHHHHHHHGBHHGGGGGEGFHHHHHGHGGGGGGGGGGFFGFFFGGGFFFFDFFFFFFFFFFFFFFFFFFFFFFFFFFFFFFFFFFFFFFFFF;FFFFFFFFFF:BFFEEFFFFFFDFBFFBBFFFFFEFEFFFFFFFFFFFFFFBFFFFFB
@M05620:45:000000000-G6HP7:1:1101:9266:9751 1:N:0:140
AAACCAAGCAGACCTCACCGCTCCCTCGCCACAGGCCAATAGTTTGTCCTCACTGAGTTGGCAACAAGTGGCTGCTGTGGCTGCCATTTTTCTGGTGATGGCCATCAGCTCCGACGAGGTCAGCTGGGGGGCTTTCTTTGTGTAAGCAACGAGAAACCTGAAAGAAGCATTTTTTAACTAAGTCCTGCTGAGTCATTCATGAGTTTTTAGCCGCCTTGCTTCTTCTCACAGACTCTCTACTCTCATGCCAG
+
CCCCCCCFCFFFGGGGGGGGGGGGGHHGGGGGHHHGGHHHHHHHHHHHHHHHHHHHHHHHHHGHHHHHGHHGHFGHHHHHHHGGHHHHHHHHHHHHHHHHHHHHHHHHHHHHGGGGGGGFHGHHHHHGGGGGGGGGGGGGGGGGGGFFFFFFFFFFFFFFFFFFFFFFFFFFFFFFFFFFFFFFFFFFFFFFFFFFFFFFFFFFFFFFFFFFFFFFFFFFFFFFFFFFFFFFFFFFFFFFFFFFFFBFFFB
@M05620:45:000000000-G6HP7:1:1101:18724:9759 1:N:0:140
CATCCTGACCCTGAAGTACCCCATTGAGCATGGCATCGTCACCAACTGGGACGACATGGAGAAGATCTGGCACCACACCTTCTACAACGAGCTGCGCGTGGCCCCGGAGGAGCACCCAGTGCTGCTGACCGAGGCCCCCCTGAACCCCAAGGCCAACAGAGAGAAGATGACTCAGGTGAGGCTCGGCCGACGCCCGTGCTCCTCCCGTCCTTTCCCCAGTCATTTTCTGCCCGGCTTGATTTCTGACATTA
+
CCCCCFFFFFFFGGGGGGGGGGGHHHHHHHHHHHHHHGHHHGHGHGHHHHHHGGGGGHHHHHHHHHHHHHHHHGHHHGGHHHHHHHHHGGGGGHHGGGGGGGHHGGGGGGGGHHHHGGHHHHHHHHHHHHGGGGGGGGGGGGHHHHGGGGHGHHGGGGGGGGGGGGGGGGGGGGGGGGGGGGEGFFFFFFFFFFFF@DDFFFFFFFFEDFFFFFFFFFFFFFFFFFFFFFFFFAFFFFFFFFFFFFFBFF0
@M05620:45:000000000-G6HP7:1:1101:17711:9774 1:N:0:140
CATCCTGACCCTGAAGTACCCCGGCTTGATTTCTGACATTAGATCGGAAGAGCACACGTCTGAACTCCAGTCACAGCGATAGATCTCGTATGCCGTCTTCTGCTTGAAAAAAAAAAAACATCAACTTGCGAACTTTCTTTGTGTCCACAGCTATAAACCTCAAAACCTCCTTTTTTACCCCCTTCCTGCTGCACTATTCATCTGCTCATAACCTCCTCTCTTCTCTTCCCAACCACTCTCCTCTCATAACA
+
BBBBBFFFFFFFGGGGGGGGGGGCGGGGHHGHHGHHHHHHHHHHHHGGGGHHHHHHHGHHHGHHHHHHHHHHHHHHGGGHGGHHHFHHGGHHHHGGGHGGHHHHHGHHGHHGEDG@<></1<1101111/-><.GF1F1F1<//0000/.<0000=00:///000.://.:0C0G-990/.--.//;0;F00/:000;00000;/;//9///9;/AB./;:///////9.//9:..;9/;/999FB/////
@M05620:45:000000000-G6HP7:1:1101:18728:9778 1:N:0:140
CATCCTGACCCTGAAGTACCCCATTGAGCATGGCATCGTCACCAACTGGGACGACATGGAGAAGATCTGGCACCACACCTTCTACAACGAGCTGCGCGTGGCCCCGGAGGAGCACCCAGTGCTGCTGACCGAGGCCCCCCTGAACCCCAAGGCCAACAGAGAGAAGATGACTCAGGTGAGGCTCGGCCGACGCCCGTGCTCCTCCCGTCCTTTCCCCAGTCATTTTCTGCCCGGCTTGATTTCTGACATTA
+
DDDDDFFFFFFFGGGGGGGGGGGHHHHHHHHHHHHHHGHHHGHHHGHHHHHHGGGGGHHHHHHHHHHHHHHHHGHHHGGHHHHHHHHHGGGGGHHGGGGGGGHHGGGGGGGGHHHHGGHHHHHHHHHHHHGGGGGGGGGGGGHHHHGGGGHGHHGGGGGGGGGGGGGGGGGGGGGGHGGGGGGGFFFFFFFFFFFF@FFFFFFFFFFAFFFFFFFFFFFFFFFHHFFFFFFFFFFFFFFFFFFFFEFFFF0
@M05620:45:000000000-G6HP7:1:1101:19348:9779 1:N:0:140
CATCCTGACCCTGAAGTACCCCATTGAGCATGGCATCGTCACCAACTGGGACGACATGGAGAAGATCTGGCACCACACCTTCTACAACGAGCTGCGCGTGGCCCCGGAGGAGCACCCAGTGCTGCTGACCGAGGCCCCCCTGAACCCCAAGGCCAACAGAGAGAAGATGACTCAGGTGAGGCTCGGCCGACGCCCGTGCTCCTCCCGTCCTTTCCCCAGTCATTTTCTGCCCGGCTTGATTTCTGACATTA
+
CDDDDFFFFFFFGGGGGGGGGGGHHHHHHHHHHHHHHGHHHGHHHGHHHHHHGGGGGHHHHHHHHHHHHHHHHGHHHGGHHHHHHHHHGGGGGHHGGGGGGGHHGGGGGGGGHHHHGGHFHHHHHHHHHHGGGGGGGGGGGGHHHHGGGGHGHHGGGGGGGGGGGGGGGGGGGGGGHGGGGGGGFFFFFFFFFFFF@DFFFFFFFFFFFFDFFFFFFFFFFFFFFFFFFFFFFFFFFF?FFFFFF;FFFF0
@M05620:45:000000000-G6HP7:1:1101:3168:9852 1:N:0:140
CATCCTGACCCTGAAGTACCCCATTGAGCATGGCATCGTCACCAACTGGGACGACATGGAGAAGATCTGGCACCACACCTTCTACAACGAGCTGCGCGTGGCCCCGGAGGAGCACCCAGTGCTGCTGACCGAGGCCCCCCTGAACCCCAAGGCCAACAGAGAGAAGATGACTCAGGTGAGGCTCGGCCGACGCCCGTGCTCCTCCCGTCCTTTCCCCAGTCATTTTCTGCCCGGCTTGATTTCTGACATTA
+
CCCCCFFFFFFFGGGGGGGGGGGHHHHHHHHHHHHHHGHHHGHHHGHHHHHHGGGGGHHGHHHHHHHHHHHHHGHHHGGHHHHHHHHHGGDGGHHGGGGGGGHHGGGGGGGGHHHHGGHHHHHHHHHHHHGGGGGGGGGGGGGHHHGGGGHGHHGGGGGGGGGGGGGGGGGGGGGEGGGGGGEGFFFFFFFFFFFFCDD9FFFFFFDFFFFFFFFFFFDBFFFFFFFFFFFFFF;FC-AFFFFFFF:FFF0
@M05620:45:000000000-G6HP7:1:1101:13063:9915 1:N:0:140
CATCCTGACCCTGAAGTACCGGCTTGATTTCTGACATTAGATCGGAAGAGCACACGTCTGAACTCCAGTCACAGCGATAGATCTCGTATGCCGTCTTCTGCTTGAAAAAAAAAAAAAAAAAAAAAAAAGAGGCAAGATATAAGTTCGCAAATAAAAACATGCATCAATCATATTTTATCAAAGAACTGCTATAGCACACCTGGGGTGTGTGCCGCCTTGCGTCCACGCAACGACAGCCGAGGTGTATGCCA
+
CCCCCFFFFFFFGGGGGGGGGGGGGGHHHHHHHHHHHHGHGHHHGGGGHHH3BBFEFGHGGHHHHHHGHHHHHHHGEHGGFBBGHGFDHHHHGFGHGHHHGHHHGHHHGGGGGC>//</--<---;--../..;../009000;9;.-..-0000:0.900:90009000000009000000:/9/90000000000/.;//..-;-;...::--:..00-.--.0:.@--:99--.;---9..:000000
@M05620:45:000000000-G6HP7:1:1101:12069:9920 1:N:0:140
CATCCTGACCCTGAAGTACCCCGGCTTGATTTCTGACATTAGATCGGAAGAGCACACGTCTGAACTCCAGTCACAGCGATAGATCTCGTATGCCGTCTTCTGCTTGAAAAAAAAAAAAAAAAAAGAAATAAACATTAAACAAAACTCGTGGAAACTAAGAAAACAAAAGGATAAAAATGCAATCGCACGAAACCCCCAACGCCTTCAAATGCTAGAGAGCGTATCATGGCGCATACAAGAACATCGGCATA
+
DCDDDFFFFFFFGGGGGGGGGGGGGGGGHHHHHHHHHHHHHHHHHHGGGGHFHHHHHGHHHGHHHHHHHHHHHHHHHGGHEEFGGHHHGGHHHHGGGHGHHHHHHHHHFHHEGGGC>>/<>--<.<./000=0:0000<00....00..<..00/:00000///...././000000.<000:0...--...-...-<...<-<.0000000<00000..-....0000.9.-..0000:///<0..-<-0
@M05620:45:000000000-G6HP7:1:1101:18257:9929 1:N:0:140
AAACCAAGCAGACACTCACCGCTCCCTCGCCACAGGCCAATAGTTTGTCCTCACTGAGTTGGCAACAAGTGGCTGCTGTGGCTGCCATTTTTCTGGTGATGGCCATCAGCTCCGACGAGGTCAGCTGGGGGGCTTTCTTTGTGTAAGCAACGAGAAACCTGAAAGAAGCATTTTTTAACTAAGTCCTGCTGAGTCATTCATGAGTTTTTAGCCGCCTTGCTTCTTCTCACAGACTCTCTACTCTCATGCCA
+
DDDDDDCFCFFFGGGGGGGGGGGGGGHHGGGGGHHHGGHHHHHHHHHHHHHHHHHHHHHHHHHHHHHHHHHHGHGGHHHHHHHGGHHHHHHHHHHHHHHHHHHHHHHHHHHHHGGGGGGGGHHHHHHHGGGGGGGGGGGGGGGGGGFFFFFFFFFFFFFFFFFFFFFFFFFFFFHFFFHHHFFFFFFFFFFFFFFFFFFFFFFFFFFFFFFFFFFFFFFFFHHFFFFFFFFFFFFFFFFFFFFFFFFFFFF
@M05620:45:000000000-G6HP7:1:1101:18275:9929 1:N:0:140
AAACCAAGCAGACACTCACCGCTCCCTCGCCACAGGCCAATAGTTTGTCCTCACTGAGTTGGCAACAAGTGGCTGCTGTGGCTGCCATTTTTCTGGTGATGGCCATCAGCTCCGACGAGGTCAGCTGGGGGGCTTTCTTTGTGTAAGCAACGAGAAACCTGAAAGAAGCATTTTTTAACTAAGTCCTGCTGAGTCATTCATGAGTTTTTAGCCGCCTTGCTTCTTCTCACAGACTCTCTACTCTCATGCCA
+
B@ABBBBFBFFFGFGGGGGGEEGGGGHHGGGGGHHHGGGHHFHHHGFHHHHHHHHEHHGHHHHHHHHHHFGHGGGGHHHHHHHGGHHHHHHHHHHGGHGHHHHHHHHHHHGHHGGGGFDGEHHGHHHFDFGGGGGGGFGGGCFFGFFFFF?BFFFFFFFFFFFFFFFFFFFFFFFFFFFFF/BBFFFFFFFBF9FBFFFFFFFFFFFFFFBFFFFFFFFFFFFFFFFFBFFFBFFFFFFFFFFFFBBFFF9
@M05620:45:000000000-G6HP7:1:1101:18265:9945 1:N:0:140
AAACCAAGCAGACACTCACCGCTCCCTCGCCACAGGCCAATAGTTTGTCCTCACTGAGTTGGCAACAAGTGGCTGCTGTGGCTGCCATTTTTCTGGTGATGGCCATCAGCTCCGACGAGGTCAGCTGGGGGGCTTTCTTTGTGTAAGCAACGAGAAACCTGAAAGAAGCATTTTTTAACTAAGTCCTGCTGAGTCATTCATGAGTTTTTAGCCGCCTTGCTTCTTCTCACAGACTCTCTACTCTCATGCCA
+
AABBBBAFBFFFGGGGGGGG2EGGGGHHGGGCFHHFGGGHHCGHHHHHHHHHHHHHHHHGFBGGHHHHHFHHGHGGHHHFHHHGGHHHHHHHHGHHHHGHHHHHHHHHHHHHHGGGGGGGGHBGHHFHGGFGGGGGGGGGGGGFGEEFFF?BFFFFFFFEFB/BFFFFFFFFFFFFFFFFFFB9FFFFFFFFFFFFFFFFFFFF/9FFFFEBF.>DFFFFFFFFFFFFBFFFFFFFFFFFFBFF/FFBFF/
@M05620:45:000000000-G6HP7:1:1101:23815:9984 1:N:0:140
AAACCAAGCAGACACTCACCGCTCCCTCGCCACAGGCCAATAGTTTGTCCTCACTGAGTTGGCAACAAGTGGCTGCTGTGGCTGCCATTTTTCTGGTGATGGCCATCAGCTCCGACGAGGTCAGCTGGGGGGCTTTCTTTGTGTAAGCAACGAGAAACCTGAAAGAAGCATTTTTTAACTAAGTCCTGCTGAGTCATTCATGAGTTTTTAGCCGCCTTGCTTCTTCTCACAGACTCTCTACTCTCATGCCA
+
AA?ABAAFAFFCFGFGGGGGEEAEEFFHGGA2E2BFFFE2A3ADGEFGFGHHHHFHFGAFHFHHHHFGHFGFFEFGGFBF2FHCFHHFHGHFCHGHFGFGHGHH3BFGHFFHHEEEEEGCEGGHHHHHD/D@BBABFBBFBCFFB0BFFFFBEDFFFFFFFF/FFFFFFFBFFFFBAFFFB/999FBFFFBFF;BFFFFFFFB9BBFFE?FFBABBFDFFFFFFFFFFFFFBFFFFFFFFFFFFFFFB/B/
@M05620:45:000000000-G6HP7:1:1101:6586:9990 1:N:0:140
CATCCTGACCCTGAAGTACCCCATTGAGCATGGCATCGTCACCAACTGGGACGACATGGAGAAGATCTGGCACCACACCTTCTACAACGAGCTGCGCGTGGCCCCGGAGGAGCACCCAGTGCTGCTGACCGAGGCCCCCCTGAACCCCAAGGCCAACAGAGAGAAGATGACTCAGGTGAGGCTCGGCCGACGCCCGTGCTCCTCCCGTCCTTTCCCCAGTCATTTTCTGCCCGGCTTGATTTCTGACATTT
+
AAABBFFFFFFFGGGGGGGGGGGHHHEGHHHHHHHHHGHHHGHHHGHHHGHHG?FCGHHFHGHHGHHGHFHHHGHHHGGGHHHHHGHHGGGGGHHGGGGGGFHHGGG/CGDGHHHHGGGHHHHHHHHGHHGGGGGGGGGGGGFFHHGG..GEHHGFGGGGGEGEGG/CFGGGGFGGGGGGGGGGFFFFFFFFFFFCDFFFFFFFFFFFFFFFFFFFFFDFFFFFFFFFFEFFFFFFFAAFFFFFFBFFFF/
@M05620:45:000000000-G6HP7:1:1101:23798:9992 1:N:0:140
AAACCAAGCAGACACTCACCGCTCCCTCGCCACAGGCCAATAGTTTGTCCTCACTGAGTTGGCAACAAGTGGCTGCTGTGGCTGCCATTTTTCTGGTGATGGCCATCAGCTCCGACGAGGTCAGCTGGGGGGCTTTCTTTGTGTAAGCAACGAGAAACCTGAAAGAAGCATTTTTTAACTAAGTCCTGCTGAGTCATTCATGAGTTTTTAGCCGCCTTGCTTCTTCTCACAGACTCTCTACTCTCATGCCA
+
BBBBBBBFBFFFGGGGGGGGGGGGGGHHGGGGGHHHGGHHHHHHHHHHHHHHHHHHHHHHHHHHHHHHHHHHGHGGHHHHHHHGGHHHHHHHHHHHHHHHHHHHHHHHHHHHHGGGGGGGGHHHHHHHGGGGGGGGGGGGGGGGGGFFFFFFFFFFFFFFFFFFFFFFFFFFFFFFFFFFFFFFFFFFFFFFFFFFFFFFFFFFFFFFFFFFFFFFFFFFFFFFFFFFFFFFFFFFFFFFFFFFFFFFFFF
@M05620:45:000000000-G6HP7:1:1101:6604:9999 1:N:0:140
CATCCTGACCCTGAAGTACCCCATTGAGCATGGCATCGTCACCAACTGGGACGACATGGAGAAGATCTGGCACCACACCTTCTACAACGAGCTGCGCGTGGCCCCGGAGGAGCACCCAGTGCTGCTGACCGAGGCCCCCCTGAACCCCAAGGCCAACAGAGAGAAGATGACTCAGGTGAGGCTCGGCCGACGCCCGTGCTCCTCCCGTCCTTTCCCCAGTCATTTTCTGCCCGGCTTGATTTCTGACATTA
+
DCDDCFFFFFFFGGGGGGGGGGGHHHHHHHHHHHHHHGHHHGHHHGHHHHHHGGGGGHHHHHHHHHHHHHHHHGHHHGGHHHHHHHHHGGGGGHHGGGGGGGHHGGGGGGGGHHHHGGHHHHHHHHHHHHGGGGGGGGGGGGHHHHGGGGHGHHGGGGGGGGGGGGGGGGGGGGGGGGGGGGGGFFFFFFFFFFFFCDFFFFFFFFFFFFFFFFFFFFFFFFFFFFHHFFFFFFFFFFFFFFFFFFFFFF0
@M05620:45:000000000-G6HP7:1:1101:20061:10009 1:N:0:140
CATCCTGACCCTGAAGTACCCCATTGAGCATGGCATCGTCACCAACTGGGACGACATGGAGAAGATCTGGCACCACACCTTCTACAACGAGCTGCGCGTGGCCCCGGAGGAGCACCCAGTGCTGCTGACCGAGGCCCCCCTGAACCCCAAGGCCAACAGAGAGAAGATGACTCAGGTGAGGCTCGGCCGACGCCCGTGCTCCTCCCGTCCTTTCCCCAGTCATTTTCTGCCCGGCTTGATTTCTGACATTA
+
CCCCCFFFFFFFGGGGGGGGGGGHHHHHHHHHHHHHHGHHHGHHHGHHHHHHGGGGGHHHHHHHHHHHHHHHHGHHHGGHHHHHHHHHGGGGGHHGGGGGGGHHGGGGGGGGHHHHGGHHHHHHHHHHHHGGGGGGGGGGGGHHHHGGGGHGHHGGGGGGGGGGGGGGGGGGGGGGGGGGFGGGFFFFFFCACFFA@DDFFFFFFFF;ADFFFFFFFFAFFFFFFFFFFFFFDFFFA;.BBFFFFFFFFF/
@M05620:45:000000000-G6HP7:1:1101:20042:10012 1:N:0:140
CATCCTGACCCTGAAGTACCCCATTGAGCATGGCATCGTCACCAACTGGGACGACATGGAGAAGATCTGGCACCACACCTTCTACAACGAGCTGCGCGTGGCCCCGGAGGAGCACCCAGTGCTGCTGACCGAGGCCCCCCTGAACCCCAAGGCCAACAGAGAGAAGATGACTCAGGTGAGGCTCGGCCGACGCCCGTGCTCCTCCCGTCCTTTCCCCAGTCATTTTCTGCCCGGCTTGATTTCTGACATTA
+
CCCCCFFFFFFFGGGGGGGGGGGHHHHHGHHHHHHHHFHHHGHFHGHHHHHHEGGGGHHHHHHHHHHHHHHHHGHHHGGHHHHHHHHHGGGGGHHGGGGGGGHHGGGGGGGGHHHHGGHGHHHHHHGGHHGGGGGGGGGGGGHHHHGGGGHGHHGGGGGGGGGGGGGGGGGGGGGGGGGGGGGGFFFFFFADFFFC@ADFFFFFFFFEDDFBFFFFFFFFFFFEFFFFFFFFFFFFFFABFFFFFFFBFF0
@M05620:45:000000000-G6HP7:1:1101:20054:10030 1:N:0:140
CATCCTGACCCTGAAGTACCCCATTGAGCATGGCATCGTCACCAACTGGGACGACATGGAGAAGATCTGGCACCACACCTTCTACAACGAGCTGCGCGTGGCCCCGGAGGAGCACCCAGTGCTGCTGACCGAGGCCCCCCTGAACCCCAAGGCCAACAGAGAGAAGATGACTCAGGTGAGGCTCGGCCGACGCCCGTGCTCCTCCCGTCCTTTCCCCAGTCATTTTCTGCCCGGCTTGATTTCTGACATTT
+
CCDDDFFFFFFFGGGGGGGGGGGHHHHHHHHHHHHHHGHHHGHHHGHHHHHHGGGGGHHHHHHHHHHHHHHHHGHHHGGHHHHHHHHHGGGGGHHGGGGGGGHHGGGGGGGGHHHHGGHHHHHHHHHHHHGGGGGGGGGGGGHHGHGGGFHGHHGGGGGEFGGGFGGGGGGGGGGGFGGGGGGGFFFFFDAFAFFF-;DFFFFFFFFADF.FFFFFFFFFFBFFFFFFFFFFFAAFA=;FFFFFB:B0FB0
@M05620:45:000000000-G6HP7:1:1101:17545:10036 1:N:0:140
AGATTGGAAGAGCACACGTCTGAACTCCAGTCACAGCGATAGATCTCGTATGCCGTCTTCTGCTTGAAAAAAAAAAAAATAATCACATTTCTGCTATGCTAACTCTCCGGAATGATGAGTACCTATTGAGTAATTTCATTTTGTCTATAATTCGACCATCACCAGCAGCATTTATGCCGACTGTTATTCTTAGGCAATCATGAGAGTGGTTGCGCTTTGACGATTCTACCATGCTCGTTGTGCAAATGTCT
+
CBCCCFFFFFFFGGGFGGGGGGHHHHHHFGHHHHHHHGGHGGGHGHHHGGHHHHCGGHGFHHHHHHHHHHHGEEEE>>>0334443344B444444?334?4?33B22/////2@22>222222221111111@?11111FF10111<111<1.<.<-0/00/0<././.0<=000:0----.000000;0000/0./000;900//0.0..:9-:.9///..9.:///;//////.:./9./////////
@M05620:45:000000000-G6HP7:1:1101:28267:10036 1:N:0:140
CATCCTGACCCTGAAGTACCCCATTGAGCATGGCATCGTCACCAACTGGGACGACATGGAGAAGATCTGGCACCACACCTTCTACAACGAGCTGCGCGTGGCCCCGGAGGAGCACCCAGTGCTGCTGACCGAGGCCCCCCTGAACCCCAAGGCCAACAGAGAGAAGATGACTCAGGTGAGGCTCGGCCGACGCCCGTGCTCCTCCCGTCCTTTCCCCAGTCATTTTCTGCCCGGCTTGATTTCTGACATTA
+
CCDDDFFFFFFFGGGGGGGGGGGHHHHHHHHHHHHHHGHHHGHHHGHHHHHHGGGGGHHHHHHHHHHHHHHHHGHHHGGHHHHHHHHHGGGGGHHGGGGGGGHHGGGGGGGGHHHHGGHHHHHHHHHHHHGGGGGGGGGGGGHHHHGGGGHGHHGGGGGGGGGGGGGGGGGGGGGGGGGGGGGGFFFFFFFFFFFFFFFFFFFFFFFEFFFFFHFFFFFFFFFFFHHHHFFFFFFFFFFFFFFFFFFFFF0
@M05620:45:000000000-G6HP7:1:1101:28285:10039 1:N:0:140
CATCCTGACCCTGAAGTACCCCATTGAGCATGGCATCGTCACCAACTGGGACGACATGGAGAAGATCTGGCACCACACCTTCTACAACGAGCTGCGCGTGGCCCCGGAGGAGCACCCAGTGCTGCTGACCGAGGCCCCCCTGAACCCCAAGGCCAACAGAGAGAAGATGACTCAGGTGAGGCTCGGCCGACGCCCGTGCTCCTCCCGTCCTTTCCCCCGTCATTTTCTGCCCGGCTTGATTTCTGACATTT
+
>AAAABDFFCFFGFGGGGGGGGGGHHGHHEGHCHFFGGHHCGHFGFGHHHFHGEGGGHHAG31BBFFGHFHHHGHHHGGHHFHHHHHHGFGGGHHGGGGGGGHHGGGGGCDFHHHHGEEHHHHHGFF?GHG--CGGGGGGGGCFHHGGDEGGHHGEGGGFGBEEFFCFFFGGGGFGGGBFGGGGBBFFB?BB;@BBBFF.BFFFFFFEFFFFFFFFFA?DFAFFFFFFFEBAAB?B?;.;/B;BF///;;/
@M05620:45:000000000-G6HP7:1:1101:6787:10049 1:N:0:140
CATCCTGACCCTGAAGTACCCCATTGAGCATGGCATCGTCACCAACTGGGACGACATGGAGAAGATCTGGCACCACACCTTCTACAACGAGCTGCGCGTGGCCCCGGAGGAGCACCCAGTGCTGCTGACCGAGGCCCCCCTGAACCCCAAGGCCAACAGAGAGAAGATGACTCAGGTGAGGCTCGGCCGACGCCCGTGCTCCTCCCGTCCTTTCCCCAGTCATTTTCTGCCCGGCTTGATTTCTGACATTA
+
CCCCCFFFFFFFGGGGGGGGGGGHHHHGHHHHHHHHHGHHHGHHHGHGHHGHGGGGGHHFHHGHHHHHHHHHHGHHHGGHHHHHHHHHGGGGGHHGGGGGGGHHGGGGGGGGHHHHGGHHHHHHHHHHHHGGGGGGGGGGGGHHHHGGGGHGHHGGGGGGGGFGGGFGGGGGGGGGGGGGGGGGFFFFFFFFFFFFCDAEFFFFFFFADFFFFFFFFFF/BFFFFFFFFFFFFFFFFF.BFFFFFFFFFF/
@M05620:45:000000000-G6HP7:1:1101:16820:10051 1:N:0:140
AAACCAAGCAGACACTCACCGCTCCCTCGCCACAGGCCAATAGTTTGTCCTCACTGAGTTGGCAACAAGTGGCTGCTGTGGCTGCCATTTTTCTGGTGATGGCCATCAGCTCCGACGAGGTCAGCTGGGGGGCTTTCTTTGTGTAAGCAACGAGAAACCTGAAAGAAGCATTTTTTAACTAAGTCCTGCTGAGTCATTCATGAGTTTTTAGCCGCCTTGCTTCTTCTCACAGACTCTCTACTCTCATGCCA
+
DCDDDCDFDFFFGGGGGGGGGGGGGGHHGGGGGHHHGGHHHHHHHHHHHHHHHHHHHHHHHHHHHHHHHHHHGHGGHHHHHHHGGHHHHHHHHHHHHHHHHHHHHHHHHHHHHGGGGGGGGHHHHHHHGGGGGGGGGGGGGGGGGGFFFFFFFFFFFFFFFFFFFFFFFFFFFFHFFFFFFFFFFHHFFFFFFFFFFFFFFFFFFFFFFFFFFFFFFFFFFFFFFHHFFFFFFFFFFFFHHFFFFFFFFFF
@M05620:45:000000000-G6HP7:1:1101:16083:10066 1:N:0:140
AAACCAAGCAGACACACGTCTGAACTCCAGTCACAGCGATAGATCTCGTATGCCGTCTTCTGCTTGAAAAAAAAAAAAAAACACACGTTCACCCATTTGCCTTTTTCATCCATCTGTTCTTTTTATTTCCAACTTGTCTTTTTGCTCCCCTCTTACTTCCCTTATCTGTGCCTTCACCATCTCCCCTCCCGTCTCCTTTTTCCATCTTTCTTCTTTCCTCCATTCTCTCCCCGCCCTCTTTCACCCTCGCC
+
CCCCCBCFC4FFGGGGGGGGGGGHHHHHFHHHHHHHHGGHGGHHFHHHGGHHHHGGGHGHHHHHHHHHFHHGGGGF>//<<?/0?//B02222B/2222?222<22?22F11?1?1<1<<11<1/<111111>0111<>G11<-00=0C.GD/00=000;/00/;0;0=00000:0::00/000/:/..:..;.:00;;0C/0009000;00B//9//;//9/9/:;BB/;.--;--;/;/////..9-;;
@M05620:45:000000000-G6HP7:1:1101:6796:10069 1:N:0:140
CATCCTGACCCTGAAGTACCCCATTGAGCATGGCATCGTCACCAACTGGGACGACATGGAGAAGATCTGGCACCACACCTTCTACAACGAGCTGCGCGTGGCCCCGGAGGAGCACCCAGTGCTGCTGACCGAGGCCCCCCTGAACCCCAAGGCCAACAGAGAGAAGATGACTCAGGTGAGGCTCGGCCGACGCCCGTGCTCCTCCCGTCCTTTCCCCAGTCATTTTCTGCCCGGCTTGATTTCTGACATTA
+
CCCDDFFFFFFFGGGGGFGGGGGHHHHHHHHHHHHHHGHHGGHHHGHHHHHHGGGGGHHGHGGHHHHHHHHHHGHHHGGHHHHHHGHHGGGGGHHGGGGGGGHHGGGGGGGGHGHHGGHGHHHHHHHHHHGGGGGGGGGGGGHHHHGGGGHGHHGGGGGGGGGGGGGGGGGGGGGGGGGGFGGGFFFFFFFFFFFF@FFFFFFFFFFFFFFFFFFFFFFFFFFFFHHHHFFFFFFFFFFFFFFFFBFFFF0
@M05620:45:000000000-G6HP7:1:1101:10550:10101 1:N:0:140
CATCCTGACCCTGAAGTACCCCATTGAGCATGGCATCGTCACCAACTGGGACGACATGGAGAAGATCTGGCACCACACCTTCTACAACGAGCTGCGCGTGGCCCCGGAGGAGCACCCAGTGCTGCTGACCGAGGCCCCCCTGAACCCCAAGGCCAACAGAGAGAAGATGACTCAGGTGAGGCTCGGCCGACGCCCGTGCTCCTCCCGTCCTTTCCCCAGTCATTTTCTGCTCGGCTTGATTTCTGACATTA
+
BBBBBFFFFFFFGGGGFFGGGGGHHHHHHGFHHHHHHGHHHGHHHGHHHHHHGGGGGHHFHGHHHGHGHHHHHGHHHGGHHHHHHHHHGFGGGHHGGGGGGGHHGGGGGGGGHHHHGGHHHHHHHHHHHHGGGGGEGGCCGGHHHHGGGGHGHHGGGGFGGGGGGGGFGGGGFFGGGGGGGGGGFFFF@ACFFFFFFDFEBFFFFEFFFFFBBFFFFFFBFFFFFFFFFFFFDFEEFA9F/BFFBFFFFB/
@M05620:45:000000000-G6HP7:1:1101:25892:10107 1:N:0:140
AAACCAAGCAGACACTCACCGCTCCCTCGCCACAGGCCAATAGTTTGTCCTCACTGAGTTGGCAACAAGTGGCTGCTGTGGCTGCCATTTTTCTGGTGATGGCCATCAGCTCCGACGAGGTCAGCTGGGGGGCTTTCTTTGTGTAAGCAACGAGAAACCTGAAAGAAGCATTTTTTAACTAAGTCCTGCTGAGTCATTCATGAGTTTTTAGCCGCCTTGCTTCTTCTCACAGACTCTCTACTCTCATGCCA
+
CCDDCCDFCFFFGGGGGGGGGGGGGGHHGGGGGHHHGGHHHHHHHHHHHHHHHHHHHHHHHHHHHHHHHHHHGHGGHHHHHHHGGHHHHHHHHHHHHHHHHHHHHHHHHHHHHGGGGGGGGHHHHHHHGGGGGGGGGGGGGGGGGGFFFFFFFFFFFFFFFFFFFFFFFFFFFFFFFFFFHFFFFFFFFFFFFFFFFFFHHHFFFFFFFFFFFFFFFFFFHHHFHHHFFFFFFFFFFFFFHHFHFFFFFFF
@M05620:45:000000000-G6HP7:1:1101:10561:10115 1:N:0:140
CATCCTGACCCTGAAGTACCCCATTGAGCATGGCATCGTCACCAACTGGGACGACATGGAGAAGATCTGGCACCACACCTTCTACAACGAGCTGCGCGTGGCCCCGGAGGAGCACCCAGTGCTGCTGACCGAGGCCCCCCTGAACCCCAAGGCCAACAGAGAGAAGATGACTCAGGTGAGGCTCGGCCGACGCCCGTGCTCCTCCCGTCCTTTCCCCAGTCATTTTCTGCTCGGCTTGATTTCTGACATTA
+
CCDDDFFFFFFFGGGGGGGGGGGHHHHHHHHHHHHHHGHHHGHHHGHHHHHHGGGGGHHHHHHHHHHHHHHHHGHHHGGHHHHHHHHHGGGGGHHGGGGGGGHHGGGGGGGGHHHHGGHGHHHHHHHHHHGGGGGGGGGGGGHHHHGGGGHGHHGGGGGGGGGGGGGGGGGGGGGGGGGGGGGGFFFFFFFFFFFFDFFFFFFFFFFFFFFFFFFFFFFFFFFFHHHHFFBFFFFFFFFFFFFFFBFFFF0
@M05620:45:000000000-G6HP7:1:1101:13401:10129 1:N:0:140
CATCCTGACCCTGAAGTACCCCATTGAGCATGGCATCGTCACCAACTGGGACGACATGGAGAAGATCTGGCACCACACCTTCTACACCGAGCTGCGCGTGGCCCCGGAGGAGCACCCAGTGCTGCTGACCGAGGCCCCCCTGAACCCCAAGGCCAACAGAGAGAAGATGACTCAGGTGAGGCTCGGCCGACGCCCGTGCTCCTCCCGTCCTTTCCCCAGTCATTTTCTGCCCGGCTTGATTTCTGACATTT
+
BBBBBFFFFFFFGGGGGGGGGGAGHGHHHHHFFFFHHGHFHGHFEEGFCGHHECGAEGH3FGHFFHHBDGH2FFFHEFFHEHFFHH2FFG?EDFGEFCEG?EFHGGCC<?CDCGHHGGH?FGBD?GHFHHGGGGCGGGGGGGHHHHGGGGHGGGGGGFFGGGGGGGBFFFGFGGGGGGFFGEFFFFFFFFFFFFFBBFFFFFFFFF?;DDA/;FFFF.9BF/BBFFFBFBBEADC-==?9BBBB9/B/BF/
@M05620:45:000000000-G6HP7:1:1101:16826:10136 1:N:0:140
AAACCAAGCAGACACTCACCGCTCCCTCGCCACAGGCCAATAGTTTGTCCTCACTGAGTTGGCAACAAGTGGCTGCTGTGGCTGCCATTTTTCTGGTGATGGCCATCAGCTCCGACGAGGTCAGCTGGGGGGCTTTCTTTGTGTAAGCAACGAGAAACCTGAAAGAAGCATTTTTTAACTAAGTCCTGCTGAGTCATTCATGAGTTTTTAGCCGCCTTGCTTCTTCTCACAGACTCTCTACTCTCATGCCA
+
DDDDDCCFCFFFGGGGGGGGGGGGGGHHGGGGGHHHGGHHHHHHHHHHHHHHHHHHHHHHHHHHHHHHHHHHGHGGHHHHHHHGGHHHHHHHHHHHHHHHHHHHHHHHHHHHHGGGGGGGGHHHHHHHGGGGGGGGGGGGGGGGGGFFFFFFFFFFFFFFFFFFFFFFFFFFFFHFFFHHFFFFFFFFFFFFFFFFFFFFFFFFFFFFFFFFFDFFFFFFFFHFFFFFFFFFFFFFFFFHHFFFFFFFFFF
@M05620:45:000000000-G6HP7:1:1101:16846:10147 1:N:0:140
AAACCAAGCAGACACTCACCGCTCCCTCGCCACAGGCCAATAGTTTGTCCTCACTGAGTTGGCAACAAGTGGCTGCTGTGGCTGCCATTTTTCTGGTGATGGCCATCAGCTCCGACGAGGTCAGCTGGGGGGCTTTCTTTGTGTAAGCAACGAGAAACCTGAAAGAAGCATTTTTTAACTAAGTCCTGCTGAGTCATTCATGAGTTTTTAGCCGCCTTGCTTCTTCTCACAGACTCTCTACTCTCATGCCA
+
CCCCCCCFCFFFGGGGGGGGGGGGGGHHCGGGGHHHGGHHHHHHHHHHHHHHHHHHHHHHHHHHHHHHHHHHGHGGHHHHHHHGGHHHHHHHHHHHHHHHHHHHHHHHHHHHHGGGGGGGGHHHHHHHGGGGGGGGGGGGGGGGGGFFFFFFFFFFFFFFFFFFFFFFFFFFFFFFFFFFFFFFFFFFFFFFFFFFFFFFFFFFFFFFFFFFFFFFFFFFFFFFFFFFFFFFFFFFFFFFFFFFFFFFFFB
@M05620:45:000000000-G6HP7:1:1101:13399:10147 1:N:0:140
CATCCTGACCCTGAAGTACCCCATTGAGCATGGCATCGTCACCAACTGGGACGACATGGAGAAGATCTGGCACCACACCTTCTACAACGAGCTGCGCGTGGCCCCGGAGGAGCACCCAGTGCTGCTGACCGAGGCCCCCCTGAACCCCAAGGCCAACAGAGAGAAGATGACTCAGGTGAGGCTCGGCCGACGCCCGTGCTCCTCCCGTCCTTTCCCCAGTCATTTTCTGCCCGGCTTGATTTCTGACATTA
+
CCCDDFFFFFFFGGGGGGGGGGGHHHHHHHHHHHHHHGHHHGHHHGHHHHHHGGGGGHHHHHHHHHHHGHHHHGHHHGGHHHHHHHHHGGGGGHGGGGGGGGHHGGGGGGGGHHHHGGHGHHHHHHGHHHGGGGGGGGGGGGHHHHGGGGHGHHGGGGGGGGGGGGGGGGGGGGGGGGGGGGGGFFFFFFFFFFFFDFFFFFFFFFFFFFFFFFFFFFFFFFHFFFFFFFFFFFFFFFFFFFFFFFFFFF0
@M05620:45:000000000-G6HP7:1:1101:21891:10151 1:N:0:140
CATCCTGACCCTGAAGTACCCCGGCTTGATTTCTGACATTAGATCGGAAGAGCACACGTCTGAACTCCAGTCACAGCGATAGATCTCGTATGCCGTCTTCTGCTTGAAAAAAAAAAAAAAAAAAGAAAAAGAAAAGATAGTGAATAACATATAAATAAAATAAAGGAAGATGAAAGCAGTACGGCACGGTAGAATGAGAACCGAAAGAGGAGGAGACTGCAGAATAGGGTGAAGAATAGGGAACATGATAT
+
CCCDDFFFFFFFGGGGGGGGGGGGGGGGHHHHHHHHHHHHHHHHHHGGGGHHHHHHHGHHHGHGHHHHHHHHHHHHHGGHEGGG@GHHGGHHHHGGGHGHHHHHHHHGHHHE>BDB>><><--<.<<//....<//.00000000000000000000000<00000//..000<00/0/000..---.-...00<<<000:.--9-.//....9...00/000/0000.:9.0:0/0000./../00:000
@M05620:45:000000000-G6HP7:1:1101:16829:10154 1:N:0:140
AAACCAAGCAGACACTCACCGCTCCCTCGCCACAGGCCAATAGTTTGTCCTCACTGAGTTGGCAACAAGTGGCTGCTGTGGCTGCCATTTTTCTGGTGATGGCCATCAGCTCCGACGAGGTCAGCTGGGGGGCTTTCTTTGTGTAAGCAACGAGAAACCTGAAAGAAGCATTTTTTAACTAAGTCCTGCTGAGTCATTCATGAGTTTTTAGCCGCCTTGCTTCTTCTCACAGACTCTCTACTCTCATGCCA
+
CCCCCCBFBFFFGGGGGGGGGGGGGGHHGGGGGHHHGGHHHFHHHHHHHHHHHHHHHHHHHHHHHHHHHHHHGHGGHHHHHHHGGHGHHHHHHHHHHHHHHHHHHHHHHHHHHGGGGGGGGHHHHHHHGGGGGGGGGGGGGGGGGGFFFFFFFFFFFFFFFFFFFFFFFFFFFFFFFFFFFFFFFFFFFFFFFFFFFFFFFFFFFFFFFFFFFFFFFFFFFFFFFFFFFFFFFFFFFFFFFFFFFFFFFFB
@M05620:45:000000000-G6HP7:1:1101:3285:10154 1:N:0:140
CATCCTGACCCTGAAGTACCCCATTGAGCATGGCATCGTCACCAACTGGGACGACATGGAGAAGATCTGGCACCACACCTTCTACAACGAGCTGCGCGTGGCCCCGGAGGAGCACCCAGTGCTGCTGACCGAGGCCCCCCTGAACCCCAAGGCCAACAGAGAGAAGATGACTCAGGTGAGGCTCGGCCGACGCCCGTGCTCCTCCCGTCCTTTCCCCAGTCATTTTCTGCCCGGCTTGATTTCTGACATTA
+
CCCCCFFFFFFFGGFGGGGGGGGHHHHHHHHHHHHHHGHHHGHHHGHHHHHHGGGGGHHHHHHHGHHHHGHHHGHHHGGHHHHHHHHHGGGGGHHGGGGGGGHHGGGGGGGGHHHHGGHHHHHHHHHHHHGGGGGGGGGGGGHHHHGGGGHGHHGGGGGGGGDFGGGGGFGGGGGEGGGGGGGGFFFFFFAD;FFF>DAFFFFFFFFFFFFFFFFFFFDBFFFFFFFFFFFFFFAFAAAFFFFFBBBFFF0
@M05620:45:000000000-G6HP7:1:1101:12676:10189 1:N:0:140
CATCCTGACCCTGAAGTACCCCATTGAGCATGGCATCGTCACCAACTGGGACGACATGGAGAAGATCTGGCACCACACCTTCTACAACGAGCTGCGCGTGGCCCCGGAGGAGCACCCAGTGCTGCTGACCGAGGCCCCCCTGAACCCCAAGGCCAACAGAGAGAAGATGACTCAGGTGAGGCTCGGCCGACGCCCGTGCTCCTCCCGTCCTTTCCCCAGTCATTTTCTGCCCGGCTTGATTTCTGACATTA
+
BBBBBFFFFFBFGGGGGGGGGGGHHHHHHHHHHHHHHGHHHGHHHGHHHHHFGGGGGHHHHHHHHHHHHHHHHGHHHGGHHHHHHHHHGGGGGHHGGGEFGGFHGGGGGGGFHHHHGGHGHHGHFHHHHHGGGGGGGGGGGGHHHHGGGGHGHHGGGGGGGGGGGGGGGGGGGGGGGGGGGGGGFFFFFFFFFFFFDDFFFFFFFFFEFFFFFFFFFFFFFFFFFFFFFEFFFFADFF?FFFFFFFFFFF/
@M05620:45:000000000-G6HP7:1:1101:5595:10195 1:N:0:140
CATCCTGACCCTGAAGTACCCCATTGAGCATGGCATCGTCACCAACTGGGACGACATGGAGAAGATCTGGCACCACACCTTCTACAACGAGCTGCGCGTGGCCCCGGAGGAGCACCCAGTGCTGCTGACCGAGGCCCCCCTGAACCCCAAGGCCAACAGAGAGAAGATGACTCAGGTGAGGCTCGGCCGACGCCCGTGCTCCTCCCGTCCTTTCCCCAGTCATTTTCTGCCCGGCTTGATTTCTGACATTA
+
BBABCFFFFFFFGGGFGFGGGGGHHGHFHHHHHHHHHGHHGGHHHGHHHHHHGGGGGHHHHHHHHHHHHHHHHGHHHGGHHHHHHGHHGGGGGHHGGGGGGGHHGGGGGGGGHHHHGGHGHHHHHHHHHHGGGGGGGGGGGGHFHHGGGGHGHHGGGGGGGGGGGGGGFFFGGGGGFFGGFEFGFFFFFFAFFFFF:DFEFFFFFFDADDDFFFFFFFFFFFFFFFFFFFFFFC=;B@.BFFFFF/BFBF/
@M05620:45:000000000-G6HP7:1:1101:12673:10212 1:N:0:140
CATCCTGACCCTGAAGTACCCCATTGAGCATGGCATCGTCACCAACTGGGACGACATGGAGAAGATCTGGCACCACACCTTCTACAACGAGCTGCGCGTGGCCCCGGAGGAGCACCCAGTGCTGCTGACCGAGGCCCCCCTGAACCCCAAGGCCAACAGAGAGAAGATGACTCAGGTGAGGCTCGGCCGACGCCCGTGCTCCTCCCGTCCTTTCCCCAGTCATTTTCTGCCCGGCTTGATTTCTGACATTT
+
CBCCCFFFFFFFGGGGGGGGGGGHHHHHHHHHHHHHHGHHHGHHHGHHHHHHGGGGGHHHHHHHHHHHHHHHHGGHHGGHHHHHHHHHGGGGGHHGGGEGGGHHGGGGGGGGHGHHGGHHFHGHFHHHHHGCFFFGGGGGGGHGFHGGGGHGHGGFFEGGFFGGGGGGGGGGGGGGGGGGGGGGFFFFFFCFFDFC@DFEFFFFFFFADFDFFFFFFFBBFEFFFFFFFFFFFFF;DFFFFFFFFEFFFF0
@M05620:45:000000000-G6HP7:1:1101:25688:10228 1:N:0:140
AAACCAAGCAGACACTCACCGCTCCCTCGCCACAGGCCAATAGTTTGTCCTCACTGAGTTGGCAACAAGTGGCTGCTGTGGCTGCCATTTTTCTGGTGATGGCCATCAGCTCCGACGAGGTCAGCTGGGGGGCTTTCTTTGTGCAAGCAACGAGAAACCTGAAAGAAGCATTTTTTAACTAAGTCCTGCTGAGTCATTCATGAGTTTTTAGCCGCCTTGCTTCTTCTCACAGACTCTCTACTCTCATGCCA
+
CCCCCCCFCFFFGGGGGGGGGGGGGGHHGGGGGHHHGGHHHHHHHHHHHHHHHHHHHHGHHHHGHHHHHGHHGHGGHHHHHHHGGHHHHHHHHHHHHHHHHHHHHHHHHHHHHGGGGGGGGHHHHHHHGGGGGGGGGGGGGGGGGGFFFFFFFFFFFFFFFFFFFFFFFFFFFFFFFFFFFFFFFFFFFFFFFFFFFFFFFFFFFFFFFFFFFFFFFFFFFFFFFFFFFFFFFFFFFFFFFFFFFFFBFFF
@M05620:45:000000000-G6HP7:1:1101:21598:10231 1:N:0:140
CATCCTGACCCTGAAGTACCCCATTGAGCATGGCATCGTCACCAACTGGGACGACATGGAGAAGATCTGGCACCACACCTTCTACAACGAGCTGCGCGTGGCCCCGGAGGAGCACCCAGTGCTGCTGACCGAGGCCCCCCTGAACCCCAAGGCCAACAGAGAGAAGATGACTCAGGTGAGGCTCGGCCGACGCCCGTGCTCCTCCCGTCCTTTCCCCAGTCATTTTCTGCCCGGCTTGATTTCTGACATTA
+
CDDDDFFFFFFFGGGGGGGGGGGHHHHHHHHHHHHHHGHHHGHHHGHHHHHHGGGGGHHHHHHHHHHHHHHHHGHHHGGHHHHHHHHHGGGGGHHGGGGGGGHHGGGGGGGGHHHHGGHHHHHHHHHHHHGGGGGGGGGGGGHHHHGGGGHGHHGGGGGGGGGGGGGGGGGGGGGGHGGGGGGGFFFFFFFFFFFFBFFFFFFFFFFEFFFFFFFFFFFFFFFFFFFFFFFFFFFFFFFFFFFFFBFFFF0
@M05620:45:000000000-G6HP7:1:1101:22929:10234 1:N:0:140
CATCCTGACCCTGAAGTACCCGGCTTGATTTCTGACATTAGATCGGAAGAGCACACGTCTGAACTCCAGTCACAGCGATAGATCTCGTATGCCGTCTTCTGCTTGAAAAAAAAAAAAACAAAATAAAACACTCTATAAAATACTCTCCACACCTACATGCCATCAGAAAATAATGCCTCTTTCCCCACCCTACCCCTGAAGCCCTCACCCCCCTCACCACCCTTCATGTCCCTTACTTAAACTCGCCCCTC
+
CCCDDFFFFFFFGGGGGFGGGGGGGGGHHHHHHHHHGGHHHGHHHGGGGGHHHHHHGHHHGHHHGHHHHHHHHGHGGFHGGHHFFHHGEGHHHGEEHGHHHHHHHFHHHHGEECD/>/??=0?11??11.01011111<111<1110/0/<../0/0000000000:0:/00:000000000000//....;.:....:000../.....----....0....//0:0;0000:000;0;0000.--.-..
@M05620:45:000000000-G6HP7:1:1101:25675:10246 1:N:0:140
AAACCAAGCAGACACTCACCGCTCCCTCGCCACAGGCCAATAGTTTGTCCTCACTGAGTTGGCAACAAGTGGCTGCTGTGGCTGCCATTTTTCTGGTGATGGCCATCAGCTCCGACGAGGTCAGCTGGGGGGCTTTCTTTGTGCAAGCAACGAGAAACCTGAAAGAAGCATTTTTTAACTAAGTCCTGCTGAGTCATTCATGAGTTTTTAGCCGCCTTGCTTCTTCTCACAGACTCTCTACTCTCATGCCA
+
BBAABAB@BFFFGGGGGGGGGGGGGGHHGGGGGHHHGGHHHHHHHGFHHHHHHHHGGHGGHHHGHHHHHGGHGHGGHFEGHHHGGHHHHHHHHHHHHHHHHHHHHHHHHHFHHGGEFGGGCGFHFHHHDGGGGGGGGGGGGGGGGGFFFFFFFFFFFFFFFFFFFFFFFFFFFFFFFFFFFFFFFFFFFFFFFBFFFFFFFFFF;FFFFFFFFDFFFFFFFFFFFFFFFFFFFFFFFFFFFFFFFFFFFFF
@M05620:45:000000000-G6HP7:1:1101:17737:10265 1:N:0:140
CATCCTGACCCTGAAGTACCCCATTGAGCATGGCATCGTCACCAACTGGGACGACATGGAGAAGATCTGGCACCACACCTTCTACAACGAGCTGCGCGTGGCCCCGGAGGAGCACCCAGTGCTGCTGACCGAGGCCCCCCTGAACCCCAAGGCCAACAGAGAGAAGATGACTCAGGTGAGGCTCGGCCGACGCCCGTGCTCCTCCCGTCCTTTCCCCAGTCATTTTCTGCCCGGCTTGATTTCTGACATTA
+
BBBCCFFFFFFFGEGGGGGGGGGHHFGHGHHHHHHHHGHHHGHHHGHHHHHHGGGGGHHHHHHHGHHHGHHHHGHHFGGHHHHHHHHHGGGGGHHGGGFGGGHHGGGGGGGDGHHHGGGGGHHHHHHFHHCGGGGGGGGGGFHHHHGGFACEHHGEEAFFFF.AFFEFGGGGGGGGG:FGGEEGFFFFFFFFFFFFAAAAFFFFFFD;ADDFFFFFFFDBF/BBFFFFFFFFDFFF->;/FFFFB/BFFF/
@M05620:45:000000000-G6HP7:1:1101:12312:10276 1:N:0:140
AAACCAAGCAGACACTCACCGCTCCCTCGCCACAGGCCAATAGTTTGTCCTCACTGAGTTGGCAACAAGTGGCTGCTGTGGCTGCCATTTTTCTGGTGATGGCCATCAGCTCCGACGAGGTCAGCTGGGGGGCTTTCTTTGTGTAAGCAACGAGAAACCTGAAAGAAGCATTTTTTAACTAAGTCCTGCTGAGTCATTCATGAGTTTTTAGCCGCCTTGCTTCTTCTCACAGACTCTCTACTCTCATGCCA
+
CCCCDCCFDFFFGGGGGGGGGGGGGGHHGGGGGHHHGGHHHHHHHHHHHHHFHHHHHHGHHHHHHHHHHGHHGHGGHHHHHHHGGHHHHHHHHGHHHHGHHHHHHHHHHHHHHGGGGGGGGHHHHHHHGGGGGGGGGGGGGGGGGGFFFFFFFFFFFFFFFFFFFFFFFFFFFFHFFFFHHFFFFFFFFFFFFFFFFFFFFFFFFFFHFFFFFFFFFFFFFHHFHFHFHFFFFFFFFFFHHHFHFFFFFFF
@M05620:45:000000000-G6HP7:1:1101:17752:10283 1:N:0:140
CATCCTGACCCTGAAGTACCCCATTGAGCATGGCATCGTCACCAACTGGGACGACATGGAGAAGATCTGGCACCACACCTTCTACAACGAGCTGCGCGTGGCCCCGGAGGAGCACCCAGTGCTGCTGACCGAGGCCCCCCTGAACCCCAAGGCCAACAGAGAGAAGATGACTCAGGTGAGGCTCGGCCGACGCCCGTGCTCCTCCCGTCCTTTCCCCAGTCATTTTCTGCCCGGCTTGATTTCTGACATTT
+
CCCCCFFFFFFFGGGGGGGGGGGHHHHHHHHHHHHHHGHHHGHHHGHHHHHHGGGGGHHHHHHHHHHHHHHHHGHHHGGHHHHHHHHHGGGGGHHGGGGGGGHHGGGGGGGGHHHHGGHGHHHHHHHGHHGGGGGGGGGGGGHHHHGGGGHGHHGGGGGGGGGGGGGGGGGGGGGGGGGGGGGGFFFFFFFFFFFF@DDEBFFFFFFEDFDFFFFFFFFFFFFFFFFFFFFF?FFFFC.BFFFFF9BBFF0
@M05620:45:000000000-G6HP7:1:1101:17727:10287 1:N:0:140
CATCCTGACCCTGAAGTACCCCATTGAGCATGGCATCGTCACCAACTGGGACGACATGGAGAAGATCTGGCACCACACCTTCTACAACGAGCTGCGCGTGGCCCCGGAGGAGCACCCAGTGCTGCTGACCGAGGCCCCCCTGAACCCCAAGGCCAACAGAGAGAAGATGACTCAGGTGAGGCTCGGCCGACGCCCGTGCTCCTCCCGTCCTTTCCCCAGTCATTTTCTGCCCGGCTTGATTTCTGACATTA
+
EEEEEFFFFFFFGGGGGGGGGGGHHHHHHHHHHHHHHGHHHGHHHGHHHHHHGGGGGHHHHHHHHHHHHHHHHGHHHGGHHHHHHHHHGGGGGHHGGGGGGGHHGGGGGGGGHHHHGGHHHHHHHHHHHHGGGGGGGGGGGGHHHHGGGGHGHHGGGGGGGGGGGGGGGGGGGGGGHGGGGGGGFFFFFFFFFFFF@FFFFFFFFFFFFFFFFFFFFFFFFFFFHHHHHFFFFFFFFFFFFFFFFFFBFF1
@M05620:45:000000000-G6HP7:1:1101:17747:10303 1:N:0:140
CATCCTGACCCTGAAGTACCCCATTGAGCATGGCATCGTCACCAACTGGGACGACATGGAGAAGATCTGGCACCACACCTTCTACAACGAGCTGCGCGTGGCCCCGGAGGAGCACCCAGTGCTGCTGACCGAGGCCCCCCTGAACCCCAAGGCCAACAGAGAGAAGATGACTCAGGTGAGGCTCGGCCGACGCCCGTGCTCCTCCCGTCCTTTCCCCAGTCATTTTCTGCCCGGCTTGATTTCTGACATTA
+
CBCCCFFFFFFFGGGGGGGGGGGHHHHHHHHHHHHHHGHHHGHHHGHHHHHHGGGGGHHHHHHGHHHHHHHHHGHHHGGHHHHHHHHHGGGGGHHGGGGGGGHHGGGGGGGGHHHHGGHHHHHHHHHHHHGGGGGGGGGGGGHHHHGGGGHGHEGGGGGGGGGGGGGGGGGGGGGGGGGGGGGGFFFFFFFFFFFF-:AEFFEFFFFEFFFFFFFFFFFFF0BFFFFFFFFFDCCFFA;BFFFFFEFBFF0
@M05620:45:000000000-G6HP7:1:1101:9054:10316 1:N:0:140
CATCCTGACCCTGAAGTACCCCATTGAGCATGGCATCGTCACCAACTGGGACGACATGGAGAAGATCTGGCACCACACCTTCTACAACGAGCTGCGCGTGGCCCCGGAGGAGCACCCAGTGCTGCTGACCGAGGCCCCCCTGAACCCCAAGGCCAACAGAGAGAAGATGACTCAGGTGAGGCTCGGCCGACGCCCGTGCTCCTCCCGTCCTTTCCCCAGTCATTTTCTGCCCGGCTTGATTTCTGACATTA
+
ABBBBFFFFFFFGGGGGGGGGGGHF5FHHHHGHGHHHFHFFFHFHGGHHHHHGCGGGHFGFHHHHHGHFHHHHGHHHGGHGHHHHHHHEFGGGGHCGGEE?GHHGGGGGGGGHHHHGGHGGHGHHHHHHHGGFFFGGGGGGGHHGHGGGGHGHHGGGGGGGGGGGGGFGGGGGGGGFFFGGGEFFFFD@D;DFFFF@DFFFFFFFFFAAFA/BFFFFFFFFFFFFFFFFEFFFACA;;ABFFFBFFFBFF/
@M05620:45:000000000-G6HP7:1:1101:9571:10384 1:N:0:140
AAACCAAGCAGACACTCACCGCTCCCTCGCCACAGGCCAATAGTTTGTCCTCACTGAGTTGGCAACAAGTGGCTGCTGTGGCTGCCATTTTTCTGGTGATGGCCATCAGCTCCGACGAGGTCAGCTGGGGGGCTTTCTTTGTGTAAGCAACGAGAAACCTGAAAGAAGCATTTTTTAACTAAGTCCTGCTGAGTCATTCATGAGTTTTTAGCCGCCTTGCTTCTTCTCACAGACTCTCTACTCTCATGCCA
+
CCCCCCCFCFFFGGGGGGGGGGGGGGHHGGGGGHHHGGHHHHHHHHHHHHHHHHHHHHGHHHHHHHHHHHHHGHGGHHHHHHHGGHHHHHHHHHHHHHHHHHHHHHHHHHHHHGGGGGGGGHHHHHHHGGGGGGGGGGGGGGGGGGFFFFFFFFFFFFFFFFFFFFFFFFFFFFFFFFFFFFFFFFFFFFFFFFFFFFFFFFFFFFFFFFFFFFFFFFFFFFFFFFFFFFFFFFFFFFFFFFFFFFFFFFF
@M05620:45:000000000-G6HP7:1:1101:5427:10434 1:N:0:140
AAACCAAGCAGACACTCACCGCTCCCTCGCCACAGGCCAATAGTTTGTCCTCACTGAGTTGGCAACAAGTGGCTGCTGTGGCTGCCATTTTTCTGGTGATGGCCATCAGCTCCGACGAGGTCAGCTGGGGGGCTTTCTTTGTGTAAGCAACGAGAAACCTGAAAGAAGCATTTTTTAACTAAGTCCTGCTGAGTCATTCATGAGTTTTTAGCCGCCTTGCTTCTTCTCACAGACTCTCTACTCTCATGCCA
+
CCCCCABFCFFFGGGGGGGGGGGGGGHHGGGGGHHHGGHGHGHGHHHHHHHHHHHHHHGHHHHHHHHHHHHHGHGGHHHHHHHGGHHHHHHHHHHHHHHHHHHHHHHHHHHHHGGEGGGGCHHHHHHHGGGGGGGGGGGGGGGGGFFFFFFFFFFFFFFFFFFFFFFFFFFFFFFFFFFFFFFFFFFFFFFFFBFFFFFFFFFFFFFFFEFFFFFFFFFFFFFFFFFFFFFFFFFFFFFFFFFFFFFFFFF
@M05620:45:000000000-G6HP7:1:1101:26679:10438 1:N:0:140
TACCTGTACTGGGGAAGAGCACACGTCTGAACTCCAGTCACAGCGATAGATCTCGTATGCCGTCTTCTGCTTGAAAAAAAAAACACGTGGTCATTTTGCCGCATTCTGTTATTTTGTTTGCCCGCGTTTCTTTTTTAGAACCTCTTTAGGCCCTGATTTTTTCCTGCAACCGGGAACCTACCGTCTCCGTTTTCCCGCTTTCTTCTTTACTAACGGATCTCCCAGCCAGCTTTAGACACAGGCAGACATTT
+
>1>11DD3FFFCE?FGCGFGCG0BEBGCFB2BGHBGHDEFHHHAAEHFG1F1FGAFGEF2AE/AF/FGHHFGFH1GDH?/>E///B/B>??G22BBG2<1/>/?BBGFGG2FFDH2<FB<1@1//>>//?FG1?D-.<1>G.C0<=<00<GG.CG/GFGHHGHEHCGB0C.--9--.;;C/.-;EF/0;CBFE///9-;AE/;FFFFF//;/;/---;@BF//-;FE--ABFF/9///;:FE---;;-9;9
@M05620:45:000000000-G6HP7:1:1101:4728:10450 1:N:0:140
AAACCAAGCAGACACTCACCGCTCCCTCGCCACAGGCCAATAGTTTGTCCTCACTGAGTTGGCAACAAGTGGCTGCTGTGGCTGCCATTTTTCTGGTGATGGCCATCAGCTCCGACGAGGTCAGCTGGGGGGCTTTCTTTGTGTAAGCAACGAGAAACCTGAAAGAAGCATTTTTTAACTAAGTCCTGCTGAGTCATTCATGAGTTTTTAGCCGCCTTGCTTCTTCTCACAGACTCTCTACTCTCATGCCA
+
BB@BBBAFAFFFFGGGGGGGEGCGGFHHCGE?EAGDGGGDGFFHHFGFGHHFFEHFHHHFHHGHHHHHHFGHGGFC@GHHHGHGGHCGGGHHHHHEGGFHFHHHHHHGBHHFFGGEEGGGCGHHHHHHFGGGGGGGGGGGGGGGGGFFFFFBFFFFFFFFFFFFFFFFFFFFFFFBFFFFFFFFFFFFFFFFFFFFFFFFFFFFFFFFFFBFFFBBFFFFFFFFFFFFFFFFFFFFFFFFFFFFFFFFFFF
@M05620:45:000000000-G6HP7:1:1101:5431:10451 1:N:0:140
AAACCAAGCAGACACTCACCGCTCCCTCGCCACAGGCCAATAGTTTGTCCTCACTGAGTTGGCAACAAGTGGCTGCTGTGGCTGCCATTTTTCTGGTGATGGCCATCAGCTCCGACGAGGTCAGCTGGGGGGCTTTCTTTGTGTAAGCAACGAGAAACCTGAAAGAAGCATTTTTTAACTAAGTCCTGCTGAGTCATTCATGAGTTTTTAGCCGCCTTGCTTCTTCTCACAGACTCTCTACTCTCATGCCA
+
ABABBBAFBFFFGGGGGGGGGGGGGGHHGGGDGHHHGGHHHHHHHHHHHHHHHHHHHHFGHHHHHHHHHHHHGHGGHHGHHHHGGHGHHHHHHHHHHHHHGHHHHHHHHHHHHGGGEEGGFGFHHHHHGGGGGGGGGGGGGFFGGGFFFFFFFFBDFFFFFFFFFFFFFFFFFFFFFFFFFFFFFFFFFFFFF9BFFFFFFFFFFFFFFFFFFFFFFFFFFFFFFFFFFFFFFFFFFFFFFFFFFFFFFFB
@M05620:45:000000000-G6HP7:1:1101:4716:10468 1:N:0:140
AAACCAAGCAGACACTCACCGCTCCCTCGCCACAGGCCAATAGTTTGTCCTCACTGAGTTGGCAACAAGTGGCTGCTGTGGCTGCCATTTTTCTGGTGATGGCCATCAGCTCCGACGAGGTCAGCTGGGGGGCTTTCTTTGTGTAAGCAACGAGAAACCTGAAAGAAGCATTTTTTAACTAAGTCCTGCTGAGTCATTCATGAGTTTTTAGCCGCCTTGCTTCTTCTCACAGACTCTCTACTCTCATGCCA
+
CCCCCCCFCFFFGGGGGGGGGGGGGGHHGGGGGHHHGGHHHHHHHHHHHHHHHHHHHHGHHHHHHHHHHHHHGHGGHHHHHHHGGHHHHHHHHHHHHHHHHHHHHHHHHHHHHGGGGGGGGHHHHHHHGGGGGGGGGGGGGGGGGGFFFFFFFFFFFFFFFFFFFFFFFFFFFFFFFFFFFFFFFFFFFFFFFBFFFFFFFFFFFFFFFFFFFFFFFFFFFFFFFFFFFFFFFFFFFFFFFFFFFFFFFFF
@M05620:45:000000000-G6HP7:1:1101:4698:10468 1:N:0:140
AAACCAAGCAGACACTCACCGCTCCCTCGCCACAGGCCAATAGTTTGTCCTCACTGAGTTGGCAACAAGTGGCTGCTGTGGCTGCCATTTTTCTGGTGATGGCCATCAGCTCCGACGAGGTCAGCTGGGGGGCTTTCTTTGTGTAAGCAACGAGAAACCTGAAAGAAGCATTTTTTAACTAAGTCCTGCTGAGTCATTCATGAGTTTTTAGCCGCCTTGCTTCTTCTCACAGACTCTCTACTCTCATGCCA
+
BABBBBBFBFFFGFGGGGGGGGGGGGHHGGGEGGHHGGGHHHHHHHHHHHHHHHHHHHHHHHHGHHHHHHHHGHGFHEGHHHHGGHHHHHHHHHHHHHHHHHHHHHHEGFGHHGGFGGFGGHHHHHHHGGGGDGGGGGGGGFGGEEFFFFFFFFFDFFFFFBFBBFFFFFFFFFFF.BFFFFFFFFFFFFFFFFFFFFFFFFEF;FFFEFFFFFFFFDFFFFFFFFFFFFFFBFFBBFFFFFFFFFFFFF/
@M05620:45:000000000-G6HP7:1:1101:26288:10503 1:N:0:140
CATCCTGACCCTGAAGTACCCCATTGAGCATGGCATCGTCACCAACTGGGACGACATGGAGAAGATCTGGCACCACACCTTCTACAACGAGCTGCGCGTGGCCCCGGAGGAGCACCCAGTGCTGCTGACCGAGGCCCCCCTGAACCCCAAGGCCAACAGAGAGAAGATGACTCAGGTGAGGCTCGGCCGACGCCCGTGCTCCTCCCGTCCTTTCCCCAGTCATTTTCTGCCCGGCTTGATTTCTGACATTA
+
AAABBFFFFFFFGFGGGEGGGGGHHHHHHHHHHHHHHGHHHGHHHGHHGHGHGGGGGHHHHHHHHHHHHHHHHGGHHGGHHHHHHHHHGGGGGHHGGGEFGGHHGGGGGGGGHGHHGEGFHHHHHHHGHHGGGGGGGGGGGGHHHHGGGGHGHGGGGGGGGGGGGGGFGGGGGGGGGGFGGGFGFFFFFFFFFFFFDFFFFFFFFFFEFFFFFFFFFFFBFFF/FFFFFFFADDF===FBFFFFFEBFFFB
@M05620:45:000000000-G6HP7:1:1101:26311:10512 1:N:0:140
CATCCTGACCCTGAAGTACCCCATTGAGCATGGCATCGTCACCAACTGGGACGACATGGAGAAGATCTGGCACCACACCTTCTACAACGAGCTGCGCGTGGCCCCGGAGGAGCACCCAGTGCTGCTGACCGAGGCCCCCCTGAACCCCAAGGCCAACAGAGAGAAGATGACTCAGGTGAGGCTCGGCCGACGCCCGTGCTCCTCCCGTCCTTTCCCCAGTCATTTTCTGCCCGGCTTGATTTCTGACATTA
+
DCDEEFFFFFFFGGGGGGGGGGGHHHHHHHHHHHHHHGHHHGHHHGHHHHHHGGGGGHHHHHHHHHHHHHHHHGHHHGGHHHHHHHHHGGGGGHHGGGGGGGHHGGGGGGGGHHHHGGHHHHHHHHHHHHGGGGGGGGGGGGHHHHGGGGHGHHGGGGGGGGGGGGGGGGGGGGGGHGGGGGGGFFFFFFFFFFFFDFFFFFFFFFFEFFFFFHFFFFFFFFFFFFFFFFFFFFFFFFFFFFFHFEFFFF1
@M05620:45:000000000-G6HP7:1:1101:26294:10522 1:N:0:140
CATCCTGACCCTGAAGTACCCCATTGAGCATGGCATCGTCACCAACTGGGACGACATGGAGAAGATCTGGCACCACACCTTCTACAACGAGCTGCGCGTGGCCCCGGAGGAGCACCCAGTGCTGCTGACCGAGGCCCCCCTGAACCCCAAGGCCAACAGAGAGAAGATGACTCAGGTGAGGCTCGGCCGACGCCCGTGCTCCTCCCGTCCTTTCCCCAGTCATTTTCTGCCCGGCTTGATTTCTGACATTA
+
BBCCCFFFFFFFGGGGGGGGGGGHHHHHHHHHHHHHHGHHHGHHHGHHHHHHGGGGGHHHHHHHHHHHHHHHHGHHHGGHHHHHHHHHGGGGGHHGGGGGGGHHGGGGGGGGHHHHGGHHHHHHHHHHHHGGGGGGGGGGGGHHHHGGGGHFHHGGGGGGGGGGGGGGGGGGGGGGGGGGGGGGFFFFFFFFFFFFF.DFFFFFFFFEFFFFFFFFFFFFFFFFFFFFFFFFFFFFFFFFFFFFFFFBFF/
@M05620:45:000000000-G6HP7:1:1101:15780:10543 1:N:0:140
CATCCTGACCCTGAAGTACCCCATTGAGCATGGCATCGTCACCAACTGGGACGACATGGAGAAGATCTGGCACCACACCTTCTACAACGAGCTGCGCGTGGCCCCGGAGGAGCACCCAGTGCTGCTGACCGAGGCCCCCCTGAACCCCAAGGCCAACAGAGAGAAGATGACTCAGGTGAGGCTCGGCCGACGCCCGTGCTCCTCCCGTCCTTTCCCCAGTCATTTTCTGCCCGGCTTGATTTCTGACATTA
+
BCCCCFFFFFFFGGGGGGGGGGGHHGHHHHHHHHHHHGHHHGHHHGHHHHHHGGGGGHHHHHHHHHHHHHHHHGHHHGGHHHHHHHHHGGGGGHHGGGEGGGHHGGGGGGGGHGHHGGHFHHHHHHHHHHGGGGGGGGGGGGHHHHGGGGHGHHGGGGGGGGGGGGGGGGGGGGGGGGG?GGGGFFFFFCCFAFFFFFF.BFFFFFFFFFFFFFFFFEFFFFFFFFFBFFFFFFAFFA9BFFFFFFFFFF/
@M05620:45:000000000-G6HP7:1:1101:15767:10558 1:N:0:140
CATCCTGACCCTGAAGTACCCCATTGAGCATGGCATCGTCACCAACTGGGACGACATGGAGAAGATCTGGCACCACACCTTCTACAACGAGCTGCGCGTGGCCCCGGAGGAGCACCCAGTGCTGCTGACCGAGGCCCCCCTGAACCCCAAGGCCAACAGAGAGAAGATGACTCAGGTGAGGCTCGGCCGACGACCGGGCTCCTCCCGTCCTTTCTTCATACATTTTCTGCCCGGCTTCATTTCTGAAATTA
+
A>A>AF1@F1C1BGGABFGGCCEGHGEACDGHHHFDEAAFEEEDAAFGC/0BEAA/AAA1A1AA1AGHHEC>@?>F>E/FCG@FGD1F/?/EEB1>>EE///</<ECGGCF?/GFAB//G<1GHFH11?G/<-A?<.<<<:C/0:.:..:...:9C9.9///;E///;00C0090/;/;FG...-----@-9-9-----;--/-/9-AA-;F/////;///;/9/;FF///-;-@9--/;B////;/;/99
@M05620:45:000000000-G6HP7:1:1101:24987:10594 1:N:0:140
CATCCTGACCCTGAAGTACCCCATTGAGCATGGCATCGTCACCAACTGGGACGACATGGAGAAGATCTGGCACCACACCTTCTACAACGAGCTGCGCGTGGCCCCGGAGGAGCACCCAGTGCTGCTGACCGAGGCCCCCCTGAACCCCAAGGCCAACAGAGAGAAGATGACTCAGGTGAGGCTCGGCCGACGCCCGTGCTCCTCCCGTCCTTTCCCCAGTCATTTTCTGCCCGGCTTGATTTCTGACATTA
+
DDDDDFFFFFFFGGGGGGGGGGGHHHHHHHHHHHHHHGHHHGHHHGHHHHHHGGGGGHHHHHHHHHHHHHHHHGHHHGGHHHHHHHHHGGGGGHHGGGGGGGHHGGGGGGGGHHHHGGHGHHHHHHHHHHGGGGGGGGGGGGHHHHGGGGHGHHGGGGGGGGGGGGGGGGGGGGGGGGGGGGGGFFFFFFFFFFFFBFFFFFFFFFFEDFFFFFFFFFFFFFFFFFFFFFFFFFFFFFAFFFFFFBFFFF0
@M05620:45:000000000-G6HP7:1:1101:9953:10601 1:N:0:140
AAACCAAGCAGACACTCACCGCTCCCTCGCCACAGGCCAATAGTTTGTCCTCACTGAGTTGGCAACAAGTGGCTGCTGTGGCTGCCATTTTTCTGGTGATGGCCATCAGCTCCGACGAGGTCAGCTGGGGGGCTTTCTTTGTGTAAGCAACGAGAAACCTGAAAGAAGCATTTTTTAACTAAGTCCTGCTGAGTCATTCATGAGTTTTTAGCCGCCTTGCTTCTTCTCACAGACTCTCTACTCTCATGCCA
+
ACCBCCCFBFFFGGGGGGGGGGGGGGHHCFGGGHFFFGGHHFHHHHHHHHHHHHHHGHHHHHHHHHHHHHHHGHGGHFHHHHHGGHFHHHHHHHHHHGFHGHHHFHHHHHHHHGGGGEFGGHFHHHHHGGGGGGGGGGGGFGGGFGFFFFFFFFFFFFFFFFBFFFFFFFFFFFFFFFFFFFFFFFFFFFFFFFFFFFFFFFFFFFFFFFFFFDFFFFFFFFFFFFFFFFFFFFFFFFFFFFFFFFFBFF/
@M05620:45:000000000-G6HP7:1:1101:9983:10607 1:N:0:140
AAACCAAGCAGACACTCACCGCTCCCTCGCCACAGGCCAATAGTTTGTCCTCACTGAGTTGGCAACAAGTGGCTGCTGTGGCTGCCATTTTTCTGGTGATGGCCATCAGCTCCGACGAGGTCAGCTGGGGGGCTTTCTTTGTGTAAGCAACGAGAAACCTGAAAGAAGCATTTTTTAACTAAGTCCTGCTGAGTCATTCATGAGTTTTTAGCCGCCTTGCTTCTTCTCACAGACTCTCTACTCTCATGCCA
+
AAABBBBFBFFFGGGGGGGGGGGGGGHHGGGGGGFFFGEHHHHHHHHHHGHHHHHHGHEGFFHGHHHHHEHHGGEGGGGGFFGFGHHGHHHFHHGHHHHHHHHHHHGGFFHHHGGGEEFGDGGGHHHHGGGGGGGGGGGGGFFFFGFFFFFFFFFFFFFFABFFFFFFFFFFFFFFFFFFFFFFFFFFFFFFFFFFFFFFEFFFFFFFFEFFFFFFFFFFFFFEFFFFFFFFFFFFFFFFFFFFFF/9/;B
@M05620:45:000000000-G6HP7:1:1101:24984:10611 1:N:0:140
CATCCTGACCCTGAAGTACCCCATTGAGCATGGCATCGTCACCAACTGGGACGACATGGAGAAGATCTGGCACCACACCTTCTACAACGAGCTGCGCGTGGCCCCGGAGGAGCACCCAGTGCTGCTGACCGAGGCCCCCCTGAACCCCAAGGCCAACAGAGAGAAGATGACTCAGGTGAGGCTCGGCCGACGCCCGTGCTCCTCCCGTCCTTTCCCCAGTCATTTTCTGCCCGGCTTGATTTCTGACATTA
+
CBBCCFFFFFFFGGGGGGGGGGGHHHHHHHHHHHHHHGHHHGHHHGHHHHHHGGGGGHHHHHHHHHHHHHHHHGHHHGGHHHHHHHHHGGGGGHHGGGEGGGHHGGGGGGGGHHHHGGHHHHHHHHHHHHGGGGGGGGGGGGHHHHGGGGHGHHGGGGGGGGGGGGGFGGGGGGGGGGGGGGGGFFFFFFFFFFFFBDFFFFFFFFFFFFFFFFFFFFFFFFFFFFFFFFFFFFFFFFFFFFFFFFFFFF0
@M05620:45:000000000-G6HP7:1:1101:9962:10617 1:N:0:140
AAACCAAGCAGACACTCACCGCTCCCTCGCCACAGGCCAATAGTTTGTCCTCACTGAGTTGGCAACAAGTGGCTGCTGTGGCTGCCATTTTTCTGGTGATGGCCATCAGCTCCGACGAGGTCAGCTGGGGGGCTTTCTTTGTGTAAGCAACGAGAAACCTGAAAGAAGCATTTTTTAACTAAGTCCTGCTGAGTCATTCATGAGTTTTTAGCCGCCTTGCTTCTTCTCACAGACTCTCTACTCTCATGCCA
+
DDDDDDDFCFFFGGGGGGGGGGGGGGHHGGGGGHHHGGHHHHHHHHHHHHHHHHHHHHHHHHHHHHHHHGHHGHGGHHHHHHHGGHHHHHHHHHHHHHHHHHHHHHHHHHHHHGGGGGGGGHHHHHHHGGGGGGGGGGGGGGGGGGFFFFFFFFFFFFFFFFFFFFFFFFFFFFHFFFFFFFFFFFFFFFFFFFFFFFFFFFFFFFFFFFFFFFFFFFFFFFHFFFFFFFFFFFFFFFFFFFFHFFFFFFB
@M05620:45:000000000-G6HP7:1:1101:27538:10632 1:N:0:140
CATCCTGACCCTGAAGTACCCGGCTTGATTTCTGACATTAGATCGGAAGAGCACACGTCTGAACTCCAGTCACAGCGATAGATCTCGTATGCCGTCTTCTGCTTGAAAAAAAAAAAAACAAAAAATAATAAACTAGCACCGCAACTCTTCCACAATCCAAAACATTGTCCACAATATCACCATAGTACTACGCTAGCATACCAATAGCTACCTATACACACATGTGCATCTTACATATATCATGCCATTAA
+
CCCDDFFFFFFFGGGGGFGGGGGGGGGHHHHHHHHHHHHHHHHHHGGGGHHHHHHHGHHHGGGHHHHHHHHHHHHHGEHGGHGFHHGFGHHHHGFGHGHHHHHHHHHGHHGEGGC>><<//?0/-01=11111111011.-----/<00000:0.00:000...0;0000000.000000/0000000000.-...0000:/:0000:000/0000;000..:000:00000000000000;000000000
@M05620:45:000000000-G6HP7:1:1101:27683:10664 1:N:0:140
CATCCTGACCCTGAAGTACCCCATTGAGCATGGCATCGTCACCAACTGGGACGACATGGAGAAGATCTGGCACCACACCTTCTACAACGAGCTGCGCGTGGCCCCGGAGGAGCACCCAGTGCTGCTGACCGAGGCCCCCCTGAACCCCAAGGCCAACAGAGAGAAGATGACTCAGGTGAGGCTCGGCCGACGCCCGTGCTCCTCCCGTCCTTTCCCCAGTCATTTTCTGCCCGGCTTGATTTCTGACATTA
+
DDDDDFFFFFFFGGGGGGGGGGGHHHHHHHHHHHHHHGHHHGHHHGHHHHHHGGGGGHHHHHHHHHHHHHHHHGHHHGGHHHHHHHHHGGGGGHHGGGGGGGHHGGGGGGGGHHHHGGHHHHHHHHHHHHGGGGGGGGGGGGHHHHGGGGHGHHGGGGGGGGGGGGGGGGGGGGGGFGGGGGGGFFFFFFFFFFFF@FFFFFFFFFFEFFDFFFFFFFFFFFFFHFHHHFFFFFFFFF.BFFFFFFFFFF0
@M05620:45:000000000-G6HP7:1:1101:4059:10734 1:N:0:140
AAACCAAGCAGACACTCACCGCTCCCTCGCCACAGGCCAATAGTTTGTCCTCACTGAGTTGGCAACAAGTGGCTGCTGTGGCTGCCATTTTTCTGGTGATGGCCATCAGCTCCGACGAGGTCAGCTGGGGGGCTTTCTTTGTGTAAGCAACGAGAAACCTGAAAGAAGCATTTTTTAACTAAGTCCTGCTGAGTCATTCATGAGTTTTTAGCCGCCTTGCTTCTTCTCACAGACTCTCTACTCTCATGCCA
+
CDCCCCCFCFFFGGGGGGGGGGGGGGHHGGGGGHHHGGHHHHHHHHHHHHHHHHHHHHHHHHHHHHHHHHHHGHGGHHHHHHHGGHHHHHHHHHHHHHHHHHHHHHHHHHHHHGGGGGGGGHHHHHHHGGGGGGGGGGGGGGGGGGFFFFFFFFFFFFFFFFFFFFFFFFFFFFHFFFFHHFFFHHHFFFFFFFFFFFHFFFFFFFFFFFFFFFFFFFFFFHHFFFHFFFFFFFFFFFFHHFFHFFFFFFB
@M05620:45:000000000-G6HP7:1:1101:4077:10740 1:N:0:140
AAACCAAGCAGACACTCACCGCTCCCTCGCCACAGGCCAATAGTTTGTCCTCACTGAGTTGGCAACAAGTGGCTGCTGTGGCTGCCATTTTTCTGGTGATGGCCATCAGCTCCGACGAGGTCAGCTGGGGGGCTTTCTTTGTGTAAGCAACGAGAAACCTGAAAGAAGCATTTTTTAACTAAGTCCTGCTGAGTCATTCATGAGTTTTTAGCCGCCTTGCTTCTTCTCACAGACTCTCTACTCTCATGCCA
+
BBBBBBBFAFFFGGGGGGGGAEGGGGHHFGGGGHFCFGHHHHHHHHHHHHHHHHHFFGGGHBGHHHHHHHHHGHGGHHGHHHHGGHHHHHHHHHGHHGHHHHHHHHHHHHHHHGGGEFGCGGHHHHHFGGGGGGGGGGGGGGFFGGFFFFFFFFFFFFFFFFFFFFFFFFFFFFFFFFFFFFFFFFFFFFFF.FFFFFFFFBF/BFFFFFBFF;BFFFFBFFFFFFFFFFFFFFFFFFFFFFFFFFFFFF/
@M05620:45:000000000-G6HP7:1:1101:26750:10758 1:N:0:140
CATCCTGACCCTGAAGTACCCCATTGAGCATGGCATCGTCACCAACTGGGACGACATGGAGAAGATCTGGCACCACACCTTCTACAACGAGCTGCGCGTGGCCCCGGAGGAGCACCCAGTGCTGCTGACCGAGGCCCCCCTGAACCCCAAGGCCAACAGAGAGAAGATGACTCAGGTGAGGCTCGGCCGACGCCCGTGCTCCTCCCGTCCTTTCCCCAGTCATTTTCTGCCCGGCTTGATTTCTGACATTA
+
CCBCCFFFFFFFGGGGGGGGGGGHHHHGHHHHHGHHHGGHHGHHHGHHHHHHGGGGGHHHHHHHHHHFGFHHHGHHGGGHHHHHHHHHGGGGGHHGGGFGGGHHGGGGGGGGHHHHGGHHHHGHHHHHHGGGGGGGGGGGGGHHHHGGGGHGHHGGGGGGGGGGGGFFGGGGGGGGGGGGGGGGFFFFCF=FFFFF@DFFFFFFFFFEFFAFFFFFFFFFFFFFFFFBFFFFFFFFDFABBFFFFFFEFF9
@M05620:45:000000000-G6HP7:1:1101:12012:10761 1:N:0:140
AAACCAAGCAGACACTCACCGCTCCCTCGCCACAGGCCAATAGTTTGTCCTCACTGAGTTGGCAACAAGTGGCTGCTGTGGCTGCCATTTTTCTGGTGATGGCCATCAGCTCCGACGAGGTCAGCTGGGGGGCTTTCTTTGTGTAAGCAACGAGAAACCTGAAAGAAGCATTTTTTAACTAAGTCCTGCTGAGTCATTCATGAGTTTTTAGCCGCCTTGCTTCTTCTCACAGACTCTCTACTCTCATGCCA
+
CCCCCCCFCFFFGGGGGGGGGGGGGGHHGGGGGHHHGGHFHHHHHHHHHHHHHHHHHHHHHHHHHHHHHHHHGHGGHHHHHHHGGHHHHHHHHHHHHHHHHHHHHHHHHHHHHGGGGGGGGHHHHHHHGGGGGGGGGGGGGGGGGGFFFFFFFFFFFFFFFFFFFFFFFFFFFFFFFFFFFFFFFFFFFFFFFFFFFFFFFFFFFFFFFFFFFFFFFFFFFFFFFFFFFFFFFFFFFFFFFFFFFFFFFFB
@M05620:45:000000000-G6HP7:1:1101:7642:10833 1:N:0:140
AAACCAAGCAGACACTCACCGCTCCCTCGCCACAGGCCAATAGTTTGTCCTCACTGAGTTGGCAACAAGTGGCTGCTGTGGCTGCCATTTTTCTGGTGATGGCCATCAGCTCCGACGAGGTCAGCTGGGGGGCTTTCTTTGTGTAAGCAACGAGAAACCTGAAAGAAGCATTTTTTAACTAAGTCCTGCTGAGTCATTCATGAGTTTTTAGCCGCCTTGCTTCTTCTCACAGACTCTCTACTCTCATGCCA
+
ABBCCCCFCFFFGGGGGGGGGGGGGGHHGGGGGHHHGGHHHHHHHHHHHHHHHHHHHHHHHHHHHHHHHHHHGHGGHHHHHHHGGHHHHHHHHHHHHHHHHHHHHHHHHHHHHGGGGGGGGGHHHHHHGGGGGGGGGGGGGGGGGGFFFFFFFFFFFFFFFFFFFFFFFFFFFFFFFFFFFFFFFFFFFFFFFFFFFFFFFFFFFFFFFFFFFFFFFFFFFFFFFFFFFFFFFFFFFFFFFFFFFFFFBFF
@M05620:45:000000000-G6HP7:1:1101:7666:10841 1:N:0:140
AAACCAAGCAGACACTCACCGCTCCCTCGCCACAGGCCAATAGTTTGTCCTCACTGAGTTGGCAACAAGTGGCTGCTGTGGCTGCCATTTTTCTGGTGATGGCCATCAGCTCCGACGAGGTCAGCTGGGGGGCTTTCTTTGTGTAAGCAACGAGAAACCTGAAAGAAGCATTTTTTAACTAAGTCCTGCTGAGTCATTCATGAGTTTTTAGCCGCCTTGCTTCTTCTCACAGACTCTCTACTCTCATGCCA
+
AA@AAAAFBFFFGGGGGFGGGGGGGGHGEFGEF2GDFGDHHGGEHHHHHGHGHHFHHHEGHHHHHHFGHBGHFFFGHFEGFHHGFHHHGHFGHGHHHHFDGHHGHHGEHHHHHGGGG?FG?GCGBGHHGGGGGGEGGFGGGGGGGGFE/BACEFAFFFFFFFFBBFFFFFFFFFF=ABFF/BB:BFFFFFF/FFFFFFFFFFFF///9E9/BBDAFFFFFFF/BF:/;FBFFBFBB/B:BFFFFFFFFFFB
@M05620:45:000000000-G6HP7:1:1101:13131:10842 1:N:0:140
CATCCTGACCCTGAAGTACCCCATTGAGCATGGCATCGTCACCAACTGGGACGACATGGAGAAGATCTGGCACCACACCTTCTACAACGAGCTGCGCGTGGCCCCGGAGGAGCACCCAGTGCTGCTGACCGAGGCCCCCCTGAACCCCAAGGCCAACAGAGAGAAGATGACTCAGGTGAGGCTCGGCCGACGCCCGTGCTCCTCCCGTCCTTTCCCCAGTCATTTTCTGCCCGGCTTGATTTTGACATTAG
+
A3AABFFFFFFFGGFGGGGGGGGHHHHHHHHHGHHHHGHHHGHHHGHHHHHHGGGGGHHHHGHHFHHHHGHHHGHHHGGHHHHHHHHHGGGGGHHGGGEGGGGHFGGGGGGGHFHHGGHFFFHHHHHHHHGGGGGGGGGGGGHHHGGGGGHGHHGGGGGGGGGGGGGEFGGGGGGGGGGGGGGGFFFFFFFFAFFABFFFFBFFFFF.ADDFFFFFFF?BFFFFFFB/BFFEABACAF.BFFFF?BBBF/9
@M05620:45:000000000-G6HP7:1:1101:7637:10850 1:N:0:140
AAACCAAGCAGACACTCACCGCTCCCTCGCCACAGGCCAATAGTTTGTCCTCACTGAGTTGGCAACAAGTGGCTGCTGTGGCTGCCATTTTTCTGGTGATGGCCATCAGCTCCGACGAGGTCAGCTGGGGGGCTTTCTTTGTGTAAGCAACGAGAAACCTGAAAGAAGCATTTTTTAACTAAGTCCTGCTGAGTCATTCATGAGTTTTTAGCCGCCTTGCTTCTTCTCACAGACTCTCTACTCTCATGCCA
+
BCCCCCCFCFFFGGGGGGGGGGGGGGHHGGGGGHHHGGHHHHHHHHHHHHHHHHHHHHHHHHHHHHHHHGHHGHGGHHHHHHHGGHHHHHHHHHHHHHHHHHHHHHHHHHHHHGGGGGGGGGHHHHHHGGGGGGGGGGGGGGGGGGFFFFFFFFFFFFFFFFFFFFFFFFFFFFFFEFFFFFFFFFFFFFFFFFFFFFFFFFFFFFFFFFBFFDFFFFFFFFFFFFFFFFFFFFFFFFFFFFFFFFFFFFF
@M05620:45:000000000-G6HP7:1:1101:20787:10910 1:N:0:140
CATCCTGACCCTGAAGTACCCCGGCTTGATTTCTGACATTAGATCGGAAGAGCACACGTCTGAACTCCAGTCACAGCGATAGATCTCGTATGCCGTCTTCTGCTTGAAAAAAAAAACAGTGCTGCTGACCGAGGCCCCCCTTAACCCCACGGCCCACCGCGAGAATATGACTCAGGTGCGGCTCGGCCTACGCCCCTGCTCCTCCCGTCCTTTCCCCAGTCATTTTCTGCCCGGCTTGATTTCTGCCATTC
+
BBBBBFFFFFFFGGGGGGGGGGGC?2EEGFHGF5F5FFHDHEDFFFE2FEHECGHHCEFFCFHFHHHFEGB@GGHFF0@GE134F44?BEFF4F>?EFGFFFH4?F0F3GGCED@/??@@FGFFFF2200<//@CGD-CCC</<DDED..--;;-9C.9-9-:-.0;00000;0//9//--;-9>-.9./9.9-@-..9/;B/;BF?9;9?BBFFFF.99B/B/BFB//;;A.-;@;-./;/;9//999//
@M05620:45:000000000-G6HP7:1:1101:5238:10927 1:N:0:140
AAACCAGAAGACATGAGGTCAGCTAGATCGGAAGAGCACACGTCTGAACTCCAGTCACAGCGATAGATCTCGTATGCCGTCTTCTGCTTGAAAAAAAAAAAAAGGCTCCTAGAAGACTCCAAGGGAGTAAAAGAGCTGATGAAACAATGGCAAGTAAGTCAGGCATTTCCGCTTTAGAACTCATGTGGATCCAATTGAACAATTCTCAGCATTTGTACTTGTAACTGACAAGCCAGGGACAACACAAAGAT
+
AAAAAAAFFFFFGGGFGFGGGGHHFHHHHGGGGGHHHCGGGGHHHGG5GHGCGGFGGFFHGGGF?AGBDGHHFEHHGHEGFGEGHHFHFHHFHG1@EG?/EBC///20/2<2<@222@GGHG<CDCD/<D1D>FF0<FF1=GFF1<<00/</0<0==DD0=DB/.;0;00.;A.;0;0;0B00;00;0FF0/9BFGFF0B99FB09000/9C00;9;FFFFF/B/BBF/9/9E...9.AE.A..;..9BB;
@M05620:45:000000000-G6HP7:1:1101:2804:10943 1:N:0:140
CATCCTGACCCTGAAGTACCCCATTGAGCATGGCATCGTCACCAACTGGGACGACATGGAGAAGATCTGGCACCACACCTTCTACAACGAGCTGCGCGTGGCCCCGGAGGAGCACCCAGTGCTGCTGACCGAGGCCCCCCTGAACCCCAAGGCCAACAGAGAGAAGATGACTCAGGTGAGGCTCGGCCGACGCCCGTGCTCCTCCCGTCCTTTCCCCAGTCATTTTCTGCCCGGCTTGATTTCTGATATTA
+
BBBBBFFFFFFFGGGGGGGGGGGGHHHHGHFFHHHHHGGHHGHHGFHHHHHHGCFEGHHGHHFHHFHGHHHHHGHHHGFHHHHHHHHGGEEFFHHGGGEFGGHHEGGGGGF?GHHHGGHHHHGHHHHHFFGGCGCEGCC@DACGFHGGGGHGHHGGGGGGGG.;FFGFGGFGFFFFCFGGGGFGFFEF=;@FAFFA9A999BBFFEFFDFDFBFFFEFFFF//;FFBBFFFFF--9@=.:BFFF;//999/
@M05620:45:000000000-G6HP7:1:1101:14668:10951 1:N:0:140
AAACCAAGCAGACACTCACCGCTCCCTCGCCACAGGCCAATAGTTTGTCCTCACTGAGTTGGCAACAAGTGGCTGCTGTGGCTGCCATTTTTCTGGTGATGGCCATCAGCTCCGACGAGGTCAGCTGGGGGGCTTTCTTTGTGTAAGCAACGAGAAACCTGAAAGAAGCATTTTTTAACTAAGTCCTGCTGAGTCATTCATGAGTTTTTAGCCGCCTTGCTTCTTCTCACAGACTCTCTACTCTCATGCCA
+
CDDCDDDFCFFFGGGGGGGGGGGGGGHHGGGGGHHHGGHHHHHHHHHHHHHHHHHHHHHHHHHHHHHHHGHHGHGGHHHHHHHGGHHHHHHHHHHHHHHHHHHHHHHHHHGHHGGGGGGGFHHHHHHHGGGGGGGGGGGGGGGGGGFFFFFFFFFFFFFFFFFFFFFFFFFFFFHFFFFFFFFFFFFFFFFFFBFFFFFFFFFFFFFFFFFFFFFFFFFFHHHFFFFFFFFFFFFFFFFFFFFHFFFFFFB
@M05620:45:000000000-G6HP7:1:1101:5244:10951 1:N:0:140
AAACCAGAAGACATGAGGTCAGCTAGATCGGAAGAGCACACGTCTGAACTCCAGTCACAGCGATAGATCTCGTATGCCGTCTTCTGCTTGAAAAAAAAAAAAAAAAAAAAAATAAGAAAGTTAAGTGGGTATAAGAAGAAATAATAAGAAAGTAAGAAATTAAGAAAGAAAGGAGTATGAGAAACCAGAAGAGGGAAGTAGACAATGCGATGGCAGGAGTGGGCGAGCAGCGGGTAGGTGTGTGGAGCAGA
+
BBBBBBBFFFFFGGGGGFFGGGHHHHHHHHGGGGHHHHHHHGHHHGHFHHHHHFGHHHHHHGGHGGGGEHHHFGHHHHGGGHGHHHHHHHHHHHHGEFG/>></<///<--<.0=000/<00000;00..00000:0////000000000//000000/00:0;00///.//./9;/00//////....///......9/////./:/....../.-9......-----/.-----.9//;.9../...9/
@M05620:45:000000000-G6HP7:1:1101:14651:10958 1:N:0:140
AAACCAAGCAGACACTCACCGCTCCCTCGCCACAGGCCAATAGTTTGTCCTCACTGAGTTGGCAACAAGTGGCTGCTGTGGCTGCCATTTTTCTGGTGATGGCCATCAGCTCCGACGAGGTCAGCTGGGGGGCTTTCTTTGTGTAAGCAACGAGAAACCTGAAAGAAGCATTTTTTAACTAAGTCCTGCTGAGTCATTCATGAGTTTTTAGCCGCCTTGCTTCTTCTCACAGACTCTCTACTCTCATGCCA
+
CCCCCCCFCFFFGGGGGGGGGGGGGGHHGGGGGHHHGGHHHHHHHHHHHHHHHHHHHHGHHHHHHHHHHGHHGHGGHHHHHHHGGHHHHHHHHHHHHHHHHHHHGHHHHHHHHGGGGGGGGHHHHHHHGGGGGGGGGGGGGGGGGGFFFFFFFFFFFFFFFFFFFFFFFFFFFFFFFFFFFFFFFFFFFFFFFBFFFFFFFFFFFFFFFFFFFFFFFFFFFFFFFFFFFFFFFFFFFFFFFFFFFFFFFFF
@M05620:45:000000000-G6HP7:1:1101:12231:10959 1:N:0:140
AAACCAAGCAGACACTCACCGCTCCCTCGCCACAGGCCAATAGTTTGTCCTCACTGAGTTGGCAACAAGTGGCTGCTGTGGCTGCCATTTTTCTGGTGATGGCCATCAGCTCCGACGAGGTCAGCTGGGGGGCTTTCTTTGTGTAAGCAACGAGAAACCTGAAAGAAGCATTTTTTAACTAAGTCCTGCTGAGTCATTCATGAGTTTTTAGCCGCCTTGCTTCTTCTCACAGACTCTCTACTCTCATGCCA
+
ABBBABBFBFFFGGGGGGGGGEGGFFGFFGGGGHHHGGHGHFHHHHFHHHHHHHHHGHHHGFGHHHHHGFHHGHEGHHGEFEGGGHHHHHHHHHHHHHFHHHHHHHHHHHHHHGGGGGGGCHHHHFHHGGGGGBGGFGGGGGGGGGFFEFFFFFDDFFFFFFFFFFFFFFFFFFFFFFFFFFFFFFFFFFFFF;FBFFFFFFEFFFFFF?FFFFFFFFFFFFFFFFFFFFFFFFFEFFFFFFFFFFFFFF9
@M05620:45:000000000-G6HP7:1:1101:6649:10962 1:N:0:140
CATCCTGACCCTGAAGTACCCCATTGAGCATGGCATCGTCACCAACTGGGACGACATGGAGAAGATCTGGCACCACACCTTCTACAACGAGCTGCGCGTGGCCCCGGAGGAGCACCCAGTGCTGCTGACCGAGGCCCCCCTGAACCCCAAGGCCAACAGAGAGAAGATGACTCAGGTGAGGCTCGGCCGACGCCCGTGCTCCTCCCGTCCTTTCCCCAGTCATTTTCTGCCCGGCTTGATTTCTGACATTA
+
ABBBBFFFFFFFGGGGGGGGGFEHHHHHHHGHHHHHHGHHHGHHHGHGHHGHGGGGGHHGHHGHHHHGFGHHHGHHHGGHHHHHHHGHGGGGGHHGGGFGGGHHGGGGGGGGHHHHGGHHHHHHHHHGHHGGGGGEFGGGGGHHHHGGGGHGHHGGGGGGGGGGGGGGGGGGGGGGGGGGGGGGFFEFFFCFFFFFBDFFFFFFFEFFFFFFFFBBFFDFFFFFFFFFFEFFFAFFFFFFFFFFBBFFEF/
@M05620:45:000000000-G6HP7:1:1101:3771:10963 1:N:0:140
AAACCAAGCAGACACTCACCGCTCCCTCGCCACAGGCCAATAGTTTGTCCTCACTGAGTTGGCAACAAGTGGCTGCTGTGGCTGCCATTTTTCTGGTGATGGCCATCAGCTCCGACGAGGTCAGCTGGGGGGCTTTCTTTGTGTAAGCAACGAGAAACCTGAAAGAAGCATTTTTTAACTAAGTCCTGCTGAGTCATTCATGAGTTTTTAGCCGCCTTGCTTCTTCTCACAGACTCTCTACTCTCATGCCA
+
BBBBBB@FAFFFGGGGGGGGGGGGGGHHGGGGGHHHGGDGGHHHHHHHHHHHHHHHGHHHHHHHHHHHHHHHGHGGHHHHHHHGGHHHHHHHHHHHHHFHHHHHHHHHHHHHHGGGGGGGGHHHHHHHGGGGGGGGGGGGGGGGGGFFFFFFFFFFFFFFFFFFFFFFFFFFFFFFFFFFFFFFFFFFFFFFFFFFFFFFFFFFFFFFFEFFFDFFFFFFFFFFFFFFFFFFFFFFFFFFFFFFFFFFFFF
@M05620:45:000000000-G6HP7:1:1101:3749:10966 1:N:0:140
AAACCAAGCAGACACTCACCGCTCCCTCGCCACAGGCCAATAGTTTGTCCTCACTGAGTTGGCAACAAGTGGCTGCTGTGGCTGCCATTTTTCTGGTGATGGCCATCAGCTCCGACGAGGTCAGCTGGGGGGCTTTCTTTGTGTAAGCAACGAGAAACCTGAAAGAAGCATTTTTTAACTAAGTCCTGCTGAGTCATTCATGAGTTTTTAGCCGCCTTGCTTCTTCTCACAGACTCTCTACTCTCATGCCA
+
AAAABCCFCFFFGGGGGGGGGGGGGGHHGGGGGHHGGGGHHHGFHHHHHHHHHHHHGGHHHHHGHHFHHGHHGHGGHHHHHHHGGHHHHHHHHHHHHHGHHHHHHHFGFEHHHGGGGGFGEHHHHHHHGGGGDGGGFGGGGGGGGEFEFFFFFFFFFFFFFBFFFFFFFFFFFFFFEFFFFFFFFFFFFFFFFFFBFFFFFFFFFFFFFFFFFFFFFFFFFFFFFFFFFFFFFFFFFFFFFFFFFFFFFFB
@M05620:45:000000000-G6HP7:1:1101:10005:10976 1:N:0:140
AAACCAAGCAGACACTCACCGCTCCCTCGCCACAGGCCAATAGTTTGTCCTCACTGAGTTGGCAACAAGTGGCTGCTGTGGCTGCCATTTTTCTGGTGATGGCCATCAGCTCCGACGAGGTCAGCTGGGGGGCTTTCTTTGTGTAAGCAACGAGAAACCTGAAAGAAGCATTTTTTAACTAAGTCCTGCTGAGTCATTCATGAGTTTTTAGCCGCCTTGCTTCTTCTCACAGACTCTCTACTCTCATGCCA
+
CCBCCCCFCFFFGGGGGGGGGGGGGGHHGGGGGHHHGGHHHHHHHHHHHHHHHHHHHHHHHHHHHHHHHGHHGHGFHHHHHHHGGHHHHHHHHHHHHHHHHHHHHHHHHHHHHGGGGGGGDHHHHHHHGGGGGGGGGGGGGGGGGGFFFFFFFFFFFFFFFFFFFFFFFFFFFFFFFFFFFFFFFFFFFFFFFFFFFFFFFFFFFFFFFFFFFFFFFFFFFFFFFFFFFFFFFFFFFFFFFFFFFFFFFF0
@M05620:45:000000000-G6HP7:1:1101:3766:10981 1:N:0:140
AAACCAAGCAGACACTCACCGCTCCCTCGCCACAGGCCAATAGTTTGTCCTCACTGAGTTGGCAACAAGTGGCTGCTGTGGCTGCCATTTTTCTGGTGATGGCCATCAGCTCCGACGAGGTCAGCTGGGGGGCTTTCTTTGTGTAAGCAACGAGAAACCTGAAAGAAGCATTTTTTAACTAAGTCCTGCTGAGTCATTCATGAGTTTTTAGCCGCCTTGCTTCTTCTCACAGACTCTCTACTCTCATGCCA
+
BBBBBBBFBFFFGGGGGGGGFGGGGGHHGGGAEGFGFGCGGHHHHHHHHHHHHHHHFHHHHHHHHHHHHHHHFHGGHHHHHHHGGHHHHHHHHHGGHHHHHHHHHHHHHHHHHGGGGECGGHCGHHFGFGGGGGGGFGGGFB/FBFFFFFFFEFDF/FFFFFBFFFFFFFFFFFFFE/FFFFFFFFFFFFFB.:BFFFFFFF/BFFFFFFFFFABDFFFFFFFFFFFFFFFBBFBBFFF/;99BFFF/BF/
@M05620:45:000000000-G6HP7:1:1101:9986:10984 1:N:0:140
AAACCAAGCAGACACTCACCGCTCCCTCGCCACAGGCCAATAGTTTGTCCTCACTGAGTTGGCAACAAGTGGCTGCTGTGGCTGCCATTTTTCTGGTGATGGCCATCAGCTCCGACGAGGTCAGCTGGGGGGCTTTCTTTGTGTAAGCAACGAGAAACCTGAAAGAAGCATTTTTTAACTAAGTCCTGCTGAGTCATTCATGAGTTTTTAGCCGCCTTGCTTCTTCTCACAGACTCTCTACTCTCATGCCC
+
BBBBBBBFBFFFGGGGGGGGFGGGGGHHGGGGGGHDGGCFGGHHHHHHHHHHHHHHFHHHHHHHHHHHHHHHGHGGHHHHHHHGGHFHHHHHHHHHHHHHHHHHHHHGHHHHHGGGGFFGGHFHFHHHGGGGGGGGGGGGGGGGFFFFFFFFFFFFFFFFFF/FFFFFFFFFFFFFAFFFFFFFFFFFFFFFFFFFFFFFFFBFFFFFFFFFFDFFFFFFFFFFFFFFBFBFBFFFFFFFFFFFFFFBFF/
@M05620:45:000000000-G6HP7:1:1101:19024:10994 1:N:0:140
CATCCTGACCCTGAAGTACCCCATTGAGCATGGCATCGTCACCAACTGGGACGACATGGAGAAGATCTGGCACCACACCTTCTACAACGAGCTGCGCGTGGCCCCGGAGGAGCACCCAGTGCTGCTGACCGAGGCCCCCCTGAACCCCAAGGCCAACAGAGAGAAGATGACTCAGGTGAGGCTCGGCCGACGCCCGTGCTCCTCCCGTCCTTTCCCCAGTCATTTTCTGCCCGGCTTGATTTCTGACATTT
+
CCCCCFFFFFFFGGGGGGGGGGGFHHHHHHHFHHHHHGHHHGGHHGHHHHHHGGGGGHHHHHHEGBGFHHHGHGHHHGGHHHHHHHHHGGGGGHHGGGGGGGHHGGFCFFGGHHHHGGHHHHHHGHFFHFFGGGGGGGGGGGEHHHGGG:GGHHEEGEGGGGAEGFFFGGGGFFGGFFFGFGEFFFFFFFFAFFFF-DD.FFFFFFFFDDD/BFFFFFDFFFFFFFFFFFFF.-;B;-.;:FFFFBFFFF/
@M05620:45:000000000-G6HP7:1:1101:16995:11003 1:N:0:140
AAACCAAGCAGACACTCACCGCTCCCTCGCCACAGGCCAATAGTTTGTCCTCACTGAGTTGGCAACAAGTGGCTGCTGTGGCTGCCATTTTTCTGGTGATGGCCATCAGCTCCGACGAGGTCAGCTGGGGGGCTTTCTTTGTGTAAGCAACGAGAAACCTGAAAGAAGCATTTTTTAACTAAGTCCTGCTGAGTCATTCATGAGTTTTTAGCCGCCTTGCTTCTTCTCACAGACTCTCTACTCTCATGCCA
+
CDDDDDDFCFFFGGGGGGGGGGGGGGHHGGGGGHHHGGHHHHHHHHHHHHHHHHHHHHHHHHHHHHHHHHHHGHGGHHHHHHHGGHHHHHHHHHHHHHHHHHHHHHHHHHHHHGGGGGGGGHHHHHHHGGGGGGGGGGGGGGGGGGFFFFFFFFFFFFFFFFFFFFFFFFFFFFHFFFFFFFFFFFHFFFFFFFFFFFFFFFFFFFFFFFFFFFFFFFFFFFFFFFHFFFFFFFFFFFFFFFFFFFFFFF0
@M05620:45:000000000-G6HP7:1:1101:25964:11003 1:N:0:140
AAACCAAGCAGACACTCACCGCTCCCTCGCCACAGGCCAATAGTTTGTCCTCACTGAGTTGGCAACAAGTGGCTGCTGTGGCTGCCATTTTTCTGGTGATGGCCATCAGCTCCGACGAGGTCAGCTGGGGGGCTTTCTTTGTGTAAGCAACGAGAAACCTGAAAGAAGCATTTTTTAACTAAGTCCTGCTGAGTCATTCATGAGTTTTTAGCCGCCTTGCTTCTTCTCACAGACTCTCTACTCTCATGCCA
+
CDDDDDCFBFFFGGGGGGGGGGGGGGHHGGGGGHHHGGHHHHHHHHHHHHHHHHHHGHHHHHHHHHHHHGHHGHGGHHHHHHHGGHHHHHHHHHHHHHHHHHHHHHHHHHHHHGGGGFGGGHHHHHHHGGGGGGGGGGGGGGGGGGFFFFFFFFFFFFFFFFFFFFFFFFFFFFHFFFFFFFFFFFFFFFFFFBFFFFFHFFFFFFFFFFFFFFFFFFFFFHHFFFHFFFFFFFFFFFFFFFFFFFFFFF0
@M05620:45:000000000-G6HP7:1:1101:11419:11026 1:N:0:140
CATCCTGACCCTGAAGTACCCCATTGAGCATGGCATCGTCACCAACTGGGACGACATGGAGAAGATCTGGCACCACACCTTCTACAACGAGCTGCGCGTGGCCCCGGAGGAGCACCCAGTGCTGCTAACCGAGGCCCCCCTGAACCCCAAGGCCAACAGAGAGAAGATGACTCAGGTGAGGCTCGGCCGACGCCCGTGCTCCTCCCGTCCTTTCCCCAGTCATTTTCTGCCCGGCTTGATTTCTGACATTT
+
A?AABFFFFFFFGGGGGFGGGGEHGGHFGGHHHGHHHGHHHGHFFGHHFHFH?EGGEHFFHG1CGHGHGHFHHGHHEGGHHHHHHGHHGFGGGHHGGGGGCEHHGGCDGGGGHGHHGGHGHGHHHF?DGHGGGCGGGGGGGGFHGHGGG.GEGH.EGGFFGGFGFFFFGBFGGFGGGFGGGGEGBBFF?BB?BBBB;AD.FFFFFFDEDFDFFFFFFEDFFF/BFFFFFFFE.-;B=B9BBFBF/9FBFB/
@M05620:45:000000000-G6HP7:1:1101:11401:11040 1:N:0:140
CATCCTGACCCTGAAGTACCCCATTGAGCATGGCATCGTCACCAACTGGGACGACATGGAGAAGATCTGGCACCACACCTTCTACAACGAGCTGCGCGTGGCCCCGGAGGAGCACCCAGTGCTGCTGACCGAGGCCCCCCTGAACCCCAAGGCCAACAGAGAGAAGATGACTCAGGTGAGGCTCGGCCGACGCCCGTGCTCCTCCCGTCCTTTCCCCAGTCATTTTCTGCCCGGCTTGATTTCTGACATTA
+
DDDDDFFFFFFFGGGGGGGGGGGHHHHHHHHHHHHHHGHHHGHHHGHHHHHHGGGGGHHHHHHHHHHHHHHGHGHHHGGHHHHHHHHHGGGGGHHGGGGGGGHHGGGGGGGGHHHHGGHHHHHHHHFHHHGGGGGGGGGGGGHHHHGGGGHGHHGGGGGGGGGGGGGGGGGGGGGGHGGGGGGGFFFFFFFFFFFF@DFFFFFFFFFEDFFFFFFFFFDFF0FFFFFFFFFFFFFFFFABFFFFF0FFFF0
@M05620:45:000000000-G6HP7:1:1101:4602:11073 1:N:0:140
AAACCAAGCAGACACTCACCGCTCCCTCGCCACAGGCCAATAGTTTGTCCTCACTGAGTTGGCAACAAGTGGCTGCTGTGGCTGCCATTTTTCTGGTGATGGCCATCAGCTCCGACGAGGTCAGCTGGGGGGCTTTCTTTGTGTAAGCAACGAGAAACCTGAAAGAAGCATTTTTTAACTAAGTCCTGCTGAGTCATTCATGAGTTTTTAGCCGCCTTGCTTCTTCTCACAGACTCTCTACTCTCATGCCA
+
AAAAABBFAFFFGGGGGGGGEFGGGGHHFGGEFFFHFGGGFBFHHHGHHHHHHHHGGGHHHGGHHHFEHHGGFHGGHHHHHGHFGHFHHHHHHHGFHHEGHHHHCGHHHHHHHGFGE/CCDFCHHHHHDGGGGGGGGGGGGGGGFGFFFFFFFFFFFFFFFEFFFEFFFFFFFFFFAFFFBBFFFFFFFFFBFFFFFFFFFF/BFFFFFFFFF:BFFFFFFFFFFFFF/BBBFFFFFFFBFFFFFFFFFF/
@M05620:45:000000000-G6HP7:1:1101:2552:11087 1:N:0:140
AAACCAAGCAGACACTCACCGCTCCCTCGCCACAGGCCAATAGTTTGTCCTCACTGAGTTGGCAACAAGTGGCTGCTGTGGCTGCCATTTTTCTGGTGATGGCCATCAGCTCCGACGAGGTCAGCTGGGGGGCTTTCTTTGTGTAAGCAACGAGAAACCTGAAAGAAGCATTTTTTAACTAAGTCCTGCTGAGTCATTCATGAGTTTTTAGCCGCCTTGCTTCTTCTCACAGACTCTCTACTCTCATGCCA
+
BBBBBBBFBFFFGGGGGGGGGGGGGGHHGGGGGHFFGGAAFGGHHHHHHHHHFHHGFHHHHHHFFGHGHHGHGHGGHFHHHHHGGHHHHHHHHHFGHGHHFGHHHHHFHHHHHFGGGEGGGHHGHHGFGGCABFGGGGGGFFGGEFFFFFFFFFFFFFFFFBFFF9FFFBFFFFFFA9FFBFFFFFFFFFFFFFFFFFFFFF/;FFFFFEBFFAFFFFFFFFFFFFFFFF//BFFFFFFFFFFFFFF;BF/
@M05620:45:000000000-G6HP7:1:1101:8614:11153 1:N:0:140
AAACCAAGCAGACACTCACCGCTCCCTCGCCACAGGCCAATAGTTTGTCCTCACTGAGTTGGCAACAAGTGGCTGCTGTGGCTGCCATTTTTCTGGTGATGGCCATCAGCTCCGACGAGGTCAGCTGGGGGGCTTTCTTTGTGTAAGCAACGAGAAACCTGAAAGAAGCATTTTTTAACTAAGTCCTGCTGAGTCATTCATGAGTTTTTAGCCGCCTTGCTTCTTCTCACAGACTCTCTACTCTCATGCCA
+
BABCCCCFCFFFGGGGGGGGGGGGGGHHGGGGGHHHGGHHHHHHHHHHHHHHHHHHHHHHHHHHHHHHHHHHGHGGHHHHHHHGGHHHHHHHHHHHHHHHHHHHHHHHHHHHHGGGGGGGGHHHHHHHGGGGGGGGGGGGGGGGGGFFFFFFFFFFFFFFFFFFFFFFFFFFFFFFFFFFFFFFFFFFFFFFFFFFFFFFFFFFFFFFFFFFFFFFFFFFFFFFFFFFFFFFFFFFFFFFFFFFFFFFFFF
@M05620:45:000000000-G6HP7:1:1101:19367:11163 1:N:0:140
AAACCAAGCAGACACTCACCGCTCCCTCGCCACAGGCCAATAGTTTGTCCTCACTGAGTTGGCAACAAGTGGCTGCTGTGGCTGCCATTTTTCTGGTGATGGCCATCAGCTCCGACGAGGTCAGCTGGGGGGCTTTCTTTGTGTAAGCAACGAGAAACCTGAAAGAAGCATTTTTTAACTAAGTCCTGCTGAGTCATTCATGAGTTTTTAGCCGCCTTGCTTCTTCTCACAGACTCTCTACTCTCATGCCA
+
CCCCCCCFCFFFGGGGGGGGGGGGGGHHGGGGGHHHGGHHHHHHHHHHHHHHHHHHHHHHHHHHHHHHHHHHGHGGHHHHHHHGGHHHHHHHHHHHHHHHHHHHGHHHHHHHHGGGGGGGGHHHHHHHGGGGGGGGGGGGGGGGGGFFFFFFFFFFFFFFFFFFFFFFFFFFFFFFFFFFFFFFFFFFFFFFFFFFFFFFFFFFFFFFFFFFFDFFFFFFFFFFFFFFFFFFFFFFFFFFFFFFFFFFFFB
@M05620:45:000000000-G6HP7:1:1101:15028:11165 1:N:0:140
AAACCAAGCAGACACTCACCGCTCCCTCGCCACAGGCCAATAGTTTGTCCTCACTGAGTTGGCAACAAGTGGCTGCTGTGGCTGCCATTTTTCTGGTGATGGCCATCAGCTCCGACGAGGTCAGCTGGGGGGCTTTCTTTGTGTAAGCAACGAGAAACCTGAAAGAAGCATTTTTTAACTAAGTCCTGCTGAGTCATTCATGAGTTTTTAGCCGCCTTGCTTCTTCTCACAGACTCTCTACTCTCATGCCA
+
CCCCCCCFCFFFGGGGGGGGGGGGGGHHGGGGGHHHGGHHHHHHHHHHHHHHHHHHHHHHHHHHHHHHHHHHGHGGHHHHHHHGGHHHHHHHHHHHHHGHHHHHHHHHHHHHHGGGGEGGGFHHHHHHGGGGGGGGGGGGGGGGGGFFFFFFFFFFFFFFFFFFFFFFFFFFFFFFEFFFFFFFFFFFFFFFFFFFFFFFFFFFFFFFFFFFFFFFFFFFFFFFFFFFFFFFFFFFFFFFFFFFFFFBFF0
@M05620:45:000000000-G6HP7:1:1101:15050:11166 1:N:0:140
AAACCAAGCAGACACTCACCGCTCCCTCGCCACAGGCCAATAGTTTGTCCTCACTGAGTTGGCAACAAGTGGCTGCTGTGGCTGCCATTTTTCTGGTGATGGCCATCAGCTCCGACGAGGTCAGCTGGGGGGCTTTCTTTGTGTAAGCAACGAGAAACCTGAAAGAAGCATTTTTTAACTAAGTCCTGCTGAGTCATTCATGAGTTTTTAGCCGCCTTGCTTCTTCTCACAGACTCTCTACTCTCATGCCA
+
AABCCBBFCFFFGGGGGGGGGGGGGGHHEGGGGHHHGGHHHGHHHHGHHHHHHHHHHHGHHHHGFHHHHGHHGHFGHHHHHHHGGHHHHHHHHHHHHHGHHHHHGHHGHHHHHEFEGFGGEGHHHHHHGGGGGGGGGGGGGGGGGGFFFFFFFFFFFFFFFFFFFFFFFFFFFFFFFFFFFFFFFFFFFFFFF;FBFFFFFFFFFFFFFFFFFFFFFFFFFFFFFFFFFFFFBFFFFFFFFFFFFFFFFFF
@M05620:45:000000000-G6HP7:1:1101:19346:11167 1:N:0:140
AAACCAAGCAGACACTCACCGCTCCCTCGCCACAGGCCAATAGTTTGTCCTCACTGAGTTGGCAACAAGTGGCTGCTGTGGCTGCCATTTTTCTGGTGATGGCCATCAGCTCCGACGAGGTCAGCTGGGGGGCTTTCTTTGTGTAAGCAACGAGAAACCTGAAAGAAGCATTTTTTAACTAAGTCCTGCTGAGTCATTCATGAGTTTTTAGCCGCCTTGCTTCTTCTCACAGACTCTCTACTCTCATGCCA
+
CCCCCCCFCFFFGGGGGGGGGGGGGGHHGGGGGGHHGGHHHHHHHHHHHHHHHHHHHHHHHHHHHHHHHHHHGHGGHHHHHHHGGHHHHHHHHHHHHHHHHHHHHHHHHHHHHGGGGGGGGHHHHHHHGGGGGGGGGGGGGGGGGGFFFFFFFFFFFFFFFFFFFFFFFFFFFFFFFFFFFFFFFFFFFFFFFFFFFFFFFFFFFFFFFFFFFDFFFFFFFFFFFFFFFFFFFFFFFFFFFFFFFFFFFFB
@M05620:45:000000000-G6HP7:1:1101:19360:11180 1:N:0:140
AAACCAAGCAGACACTCACCGCTCCCTCGCCACAGGCCAATAGTTTGTCCTCACTGAGTTGGCAACAAGTGGCTGCTGTGGCTGCCATTTTTCTGGTGATGGCCATCAGCTCCGACGAGGTCAGCTGGGGGGCTTTCTTTGTGTAAGCAACGAGAAACCTGAAAGAAGCATTTTTTAACTAAGTCCTGCTGAGTCATTCATGAGTTTTTAGCCGCCTTGCTTCTTCTCACAGACTCTCTACTCTCATGCCA
+
CBCCCCCFBFFFGGGGGGGGGGGGGGHHGGGGGGHHGGHHHHHHHHHHHHHHHHHHHHHHHHHHHHHHHHHHGHGGHHHHHHHGGHHHHHHHHHHHHHHHHHHHHHHHHHHHHGGGGGGGGHHHHHHHGGGGGGGGGGGGGGGGGGFFFFFFFFFFFFFFFFFFFFFFFFFFFFFFFFFFFFFFFFFFFFFFFFFFFFFFFFFFFFFFFFFFFFFFFFFFFFFFFFFFFFFFFFFFFFFFFFFFFFFFFFB
@M05620:45:000000000-G6HP7:1:1101:21065:11199 1:N:0:140
AAACCAAGCAGACACTCACCGCTCCCTCGCCACAGGCCAATAGTTTGTCCTCACTGAGTTGGCAACAAGTGGCTGCTGTGGCTGCCATTTTTCTGGTGATGGCCATCAGCTCCGACGAGGTCAGCTGGGGGGCTTTCTTTGTGTAAGCAACGAGAAACCTGAAAGAAGCATTTTTTAACTAAGTCCTGCTGAGTCATTCATGAGTTTTTAGCCGCCTTGCTTCTTCTCACAGACTCTCTACTCTCATGCCA
+
BCCCCCCFBFFFGGGGGGGGGGGGGGHHGGGGGHHHGGHHHHHHHHHHHHHHHHHHHHHHHGHHHHHHHGHHGHGGHHHHHHHGGHGHHHHHHHHHHHHHHHHHHHHHHHHHHGGGGGGGGHHHHHHHGGGGGGGGGGGGGGGGGGFFFFFFFFFFFFFFFFFFFFFFFFFFFFFFFFFFFFFFFFFFFFFFFFFFFFFFFFFFFFFFFFFFFFFFFFFFFFFFFFFFFFFFFFFFFFFFFFFFFFFFFFF
@M05620:45:000000000-G6HP7:1:1101:21084:11212 1:N:0:140
AAACCAAGCAGACACTCACCGCTCCCTCGCCACAGGCCAATAGTTTGTCCTCACTGAGTTGGCAACAAGTGGCTGCTGTGGCTGCCATTTTTCTGGTGATGGCCATCAGCTCCGACGAGGTCAGCTGGGGGGCTTTCTTTGTGTAAGCAACGAGAAACCTGAAAGAAGCATTTTTTAACTAAGTCCTGCTGAGTCATTCATGAGTTTTTAGCCGCCTTGCTTCTTCTCACAGACTCTCTACTCTCATGCCA
+
CCCCCCCFCFFFGGGGGGGGGGGGGGHHGGGGGHHHGGHHHHHHHHHHHHHHHGHHHHHHHHHHHHHHHHHHGHGGHHHHHHHGGHHHHHHHHHHHHHHHHHHHHHHHHHHHHGGGGGGGGHHHHHHHGGGGGGGGGG0CFGGGGGFFFFFFFFFFFFFFFFFFFFFFFFFFFFFFFFFFFFFFFFFFFFFFFFFFFFFFFFFFFFFFFFFFFFFFFFFFFFFFFFFFFFFFFFFFFFFFFFFFFFFFFF9
@M05620:45:000000000-G6HP7:1:1101:21071:11225 1:N:0:140
AAACCAAGCAGACACTCACCGCTCCCTCGCCACAGGCCAATAGTTTGTCCTCACTGAGTTGGCAACAAGTGGCTGCTGTGGCTGCCATTTTTCTGGTGATGGCCATCAGCTCCGACGAGGTCAGCTGGGGGGCTTTCTTTGTGTAAGCAACGAGAAACCTGAAAGAAGCATTTTTTAACTAAGTCCTGCTGAGTCATTCATGAGTTTTTAGCCGCCTTGCTTCTTCTCACAGACTCTCTACTCTCATGCCA
+
CCCCCCCFBFFFGGGGGGGGGGGGGGHHCGGGGHHHGGHHHHHHHHHHHHHHHHHGHHHHHHHHHHHHHHHHGHGGHHHHHHHGGHHHHHHHHHHHHHHHHHHHFHHHHHHHHGGGGGGGGHHHHHHHGGGGGGGGGGGGGGGGGGFFFFFFFFFFFFFFFFFFFFFFFFFFFFFFEFFFFFFFFFFFFFFFFFFFFFFFFFFFFFFFFFFFFDFFFFFFFFFFFFFFFFFFFFFFFFFFFFFFFFFFFF/
@M05620:45:000000000-G6HP7:1:1101:24685:11239 1:N:0:140
AAACCAAGCAGACACTCACCGCTCCCTCGCCACAGGCCAATAGTTTGTCCTCACTGAGTTGGCAACAAGTGGCTGCTGTGGCTGCCATTTTTCTGGTGATGGCCATCAGCTCCGACGAGGTCAGCTGGGGGGCTTTCTTTGTGTAAGCAACGAGAAACCTGAAAGAAGCATTTTTTAACTAAGTCCTGCTGAGTCATTCATGAGTTTTTAGCCGCCTTGCTTCTTCTCACAGACTCTCTACTCTCATGCCA
+
BABBBBBFBCCFGGGGGGGGGGGGGGHHGGGGGHHHGGHHHHHHHHHHHHHHHHHHHHHHHHHHHHHHHGFHGHFGHHHHHHHGGHFHHHHHHHHGHHHHHHHHHHHHHHHHHGGFGEFGGHHHHHHHGGGGGGGGGGGGGGGGGGFFFFFFFFFFFFFFFFFFFFFFFFFFFFFFEFFFFFFFFFFFFFFFFFFFFFFFFFFFFFFFFFFFFFFFFFFFFFFFFFFFFFFFFFFFFFFFFFFFFFFFFF/
@M05620:45:000000000-G6HP7:1:1101:21057:11248 1:N:0:140
AAACCAAGCAGACACTCACCGCTCCCTCGCCACAGGCCAATAGTTTGTCCTCACTGAGTTGGCAACAAGTGGCTGCTGTGGCTGCCATTTTTCTGGTGATGGCCATCAGCTCCGACGAGGTCAGCTGGGGGGCTTTCTTTGTGTAAGCAACGAGAAACCTGAAAGAAGCATTTTTTAACTAAGTCCTGCTGAGTCATTCATGAGTTTTTAGCCGCCTTGCTTCTTCTCACAGACTCTCTACTCTCATGCCA
+
CCCCCCCFCFFFGGGGGGGGGGGGGGHHGGGGGHHHGGHHHHHHHHHHHHHHHHHHHHHHHHHHHHHHHHHHGHGGHHHHHHHGGHHHHHHHHHHHHHHHHHHHHHHHHHHHHGGGGGGGGHHHHHHHGGGGGGGGGGGGGGGGGGFFFFFFFFFFFFFFFFFFFFFFFFFFFFFFFFFFFFFFFFFFFFFFFFFFFFFFFFFFFFFFFFFFFFFFFFFFFFFFFFFFFFFFFFFFFFFFFFFFFFFFFFF
@M05620:45:000000000-G6HP7:1:1101:24703:11249 1:N:0:140
AAACCAAGCAGACACTCACCGCTCCCTCGCCACAGGCCAATAGTTTGTCCTCACTGAGTTGGCAACAAGTGGCTGCTGTGGCTGCCATTTTTCTGGTGATGGCCATCAGCTCCGACGAGGTCAGCTGGGGGGCTTTCTTTGTGTAAGCAACGAGAAACCTGAAAGAAGCATTTTTTAACTAAGTCCTGCTGAGTCATTCATGAGTTTTTAGCCGCCTTGCTTCTTCTCACAGACTCTCTACTCTCATGCCA
+
DDDDDDCFCFFFGGGGGGGGGGGGGGHHGGGGGHHHGGHHHHHHHHHHHHHHHHHHHHHHHHHHHHHHHHHHGHGGHHHHHHHGGHHHHHHHHHHHHHHHHHHHHHHHHHHHHGGGGGGGGHHHHHHHGGGGGGGGGGGGGGGGGGFFFFFFFFFFFFFFFFFFFFFFFFFFFFHFFFFFFFFFFFFFFFFFFFFFFFHHFFFFFFFFFFFFFFFFFFFFFFFFFFFFFFFFFFFFFFFFHFFFFFFFFFB
@M05620:45:000000000-G6HP7:1:1101:21074:11253 1:N:0:140
AAACCAAGCAGACACTCACCGCTCCCTCGCCACAGGCCAATAGTTTGTCCTCACTGAGTTGGCAACAAGTGGCTGCTGTGGCTGCCATTTTTCTGGTGATGGCCATCAGCTCCGACGAGGTCAGCTGGGGGGCTTTCTTTGTGTAAGCAACGAGAAACCTGAAAGAAGCATTTTTTAACTAAGTCCTGCTGAGTCATTCATGAGTTTTTAGCCGCCTTGCTTCTTCTCACAGACTCTCTACTCTCATGCCA
+
DDDDCCDFCFFFGGGGGGGGGGGGGGHHGGGGGHHHGGHHHHHHHHHHHHHHHHHHHHHHHHHHHHHGHGHHGHGGHHHHHHHGGHHHHHHHHHHHHHHHHHHHHHHHHHHHHGGGGGGGGHHHHHHHGGGGGGGGGGGGGGGGGGFFFFFFFFFFFFFFFFFFFFFFFFFFFFHFFFFHHFFFHHFFFFFFFFFFFFHHHFFFFFHFFFFFFFFFFFFFFHHFFFFFFFFFFFFFFFFFFFFFFFFFFFF
@M05620:45:000000000-G6HP7:1:1101:24686:11261 1:N:0:140
AAACCAAGCAGACACTCACCGCTCCCTCGCCACAGGCCAATAGTTTGTCCTCACTGAGTTGGCAACAAGTGGCTGCTGTGGCTGCCATTTTTCTGGTGATGGCCATCAGCTCCGACGAGGTCAGCTGGGGGGCTTTCTTTGTGTAAGCAACGAGAAACCTGAAAGAAGCATTTTTTAACTAAGTCCTGCTGAGTCATTCATGAGTTTTTAGCCGCCTTGCTTCTTCTCACAGACTCTCTACTCTCATGCCA
+
CCCCCCCFCFFFGGGGGGGGGGGGGGHHGGGGGHHHGGHHHHHHHHHHHHHHHHHHHHHHHHHHHHHHHHHHGHGGHHHHHHHGGHHHHHHHHHHHHHGHHHHHHHHHHHHHHGGGGGGGGHHHHHHHGGGGGGGGGGGGGGGGGGFFFFFFFFFFFFFFFFFFFFFFFFFFFFFFFFFFFFFFFFFFFFFFFFFFFFFFFFFFFFFFFFFFFFFFFFFFFFFFFFFFFFFFBFFFFFFFFFFFFFFBFFB
@M05620:45:000000000-G6HP7:1:1101:9479:11297 1:N:0:140
AAACCAAGCACACGTCTGAACTCCAGTCACAGCGATAGATCTCGTATGCCGTCTTCTGCTTGAAAAAAAAAAAAAGATGAATATTGCGTGTATGGCGTGGGGAGGATCTAGAAATAAGGAAAATGAGAGAAAAGATAAACATGCCGCTGCGTATACCCTATATACTACACGACTAGGAGCACATATAATGTGACAGCAGACACAGTGAAGGTACGCACGCGCTCAGTGTTAGAGATTGAGGAATGAGACAC
+
BBBBBBBFBFFFGGGGGGFGGGHH4GHHHHHHHGGHGGDGHHHHGGHHHHEEGHFHHHHHHHHHHHHGGGGE>///?334B444B44////2B42///////////00111<11111111000111111.1100.0000000/00----.-.../00:0/9000;000//.--.-//0/..9/0000;000/////.../.....;///////9.;.------..///9//9;///9/;/./.;////9..
@M05620:45:000000000-G6HP7:1:1101:25724:11306 1:N:0:140
CATCCTGACCCTGAAGTACCCCATTGAGCATGGCATCGTCACCAACTGGGACGACATGGAGAAGATCTGGCACCACACCTTCTACAACGAGCTGCGCGTGGCCCCGGAGGAGCACCCAGTGCTGCTGACCGAGGCCCCCCTGAACCCCAAGGCCAACAGAGAGAAGATGACTCAGGTGAGGCTCGGCCGACGCCCGTGCTCCTCCCGTCCTTTCCCCAGTCATTTTCTGCCCGGCTTGATTTCTGACATTT
+
CCCCCFFFFFFFGFGGGGGGGGGHHHHHHHHHHGHHHGHHHGHHHGHHHHHHGGGGGHHEGFHHFHHHHHHHHGHHHGGHHHHHHHHHGGGGGHHGGGGGGGHHGGGCGGGGHHHHGGHGHHHHHHHGHHGGGGGGGGGGGGHFHHGGGGHGHHGGGGGGGGGEFFGGGGGGGFGGGGGGGGGGFFFFFBFFFFFFCFFFFFFFFFFADFDBFFFFFFFFFFFBFFFFFEFEDFFFFF?FFFFF0;BFFF0
@M05620:45:000000000-G6HP7:1:1101:25705:11307 1:N:0:140
CATCCTGACCCTGAAGTACCCCATTGAGCATGGCATCGTCACCAACTGGGACGACATGGAGAAGATCTGGCACCACACCTTCTACAACGAGCTGCGCGTGGCCCCGGAGGAGCACCCAGTGCTGCTGACCGAGGCCCCCCTGAACCCCAAGGCCAACAGAGAGAAGATGACTCAGGTGAGGCTCGGCCGACGCCCGTGCTCCTCCCGTCCTTTCCCCAGTCATTTTCTGCCCGGCTTGATTTCTGACATTA
+
DDDDDFFFFFFFGGGGGGGGGGGHHHHHHHHHHHHHHGHHHGHHHGHHHHHHGGGGGHHHHHHHHHHHHHHHHGHHHGGHHHHHHHHHGGGGGHHGGGGGGGHHGGGGGGGGHHHHGGHGHHHHHHHHHHGGGGGGGGGGGGHHHHGGGGHGHHGGGGGGGGGGGGGGGGGGGGGGGGGGGGGGFFFFFFFFFFFFFFFEFFFFFFFEFFDFFFFFFFFFFFFFFHHEFFFFFFFFFFABFFFFEEBFFF0
@M05620:45:000000000-G6HP7:1:1101:7695:11322 1:N:0:140
CATCCTGACCCTGAAGTACCCCATTGAGCATGGCATCGTCACCAACTGGGACGACATGGAGAAGATCTGGCACCACACCTTCTACAACGAGCTGCGCGTGGCCCCGGAGGAGCACCCAGTGCTGCTGACCGAGGCCCCCCTGAACCCCAAGGCCAACAGAGAGAAGATGACTCAGGTGAGGCTCGGCCGACGCCCGTGCTCCTCCCGTCCTTTCCCCAGTCATTTTCTGCCCGGCTTGATTTCTGACATTA
+
ABABCFFFFFFFGGGGGGGGGGGHHHHHHHHHHHHHHGHHHGHHHGHHHHHHGGGGGHHHHHHHGHHHHHHHHGHHHGGHHHHHHGHHGGGGGHHGGGEGGGHHGGGGGGGGHHHHGGHHHHHHHHHHHHGGGGGGGGGGGGHHHHGGGGHGHHGGGGGGGGGGGGGGGGGFGFGGGGGGGGGGFFFFFFFFFFFFFFFFFFFFFFFEDFFFFFFFFFFFFFFBFFFFFFFFFFFFFFAFFFFFFFF0FF0
@M05620:45:000000000-G6HP7:1:1101:7668:11324 1:N:0:140
CATCCTGACCCTGAAGTACCCCATTGAGCATGGCATCGTCACCAACTGGGACGACATGGAGAAGATCTGGCACCACACCTTCTACAACGAGCTGCGCGTGGCCCCGGAGGAGCACCCAGTGCTGCTGACCGAGGCCCCCCTGAACCCCAAGGCCAACAGAGAGAAGATGACTCAGGTGAGGCTCGGCCGACGCCCGTGCTCCTCCCGTCCTTTCCCCAGTCATTTTCTGCCCGGCTTGATTTCTGACATTA
+
BBBBBFFFFFFFGGGGGGGGGGGHHFGHHGHHHHHHHGHHHGHBFFHHHHFHGFGGGHHFHHEHHGHHHHHGHGHHHGGHHHHHHHHHGEGGGHHGGGGGGGHHGGGGGGGGHHHHGGHHHHHHHHHHHHGCGGGGGGGGGEGHGHGG?DHGHHGGGGG/B/AEFFFGGGGGGEGGGFFGGGGGFFFFAFFFFFFF;ADFFFFFFFFEFFFFFFFFFFDBFFFFFFFFFFFF.@BFFA;FFFB9BBF/FF/
@M05620:45:000000000-G6HP7:1:1101:7683:11336 1:N:0:140
CATCCTGACCCTGAAGTACCCCATTGAGCATGGCATCGTCACCAACTGGGACGACATGGAGAAGATCTGGCACCACACCTTCTACAACGAGCTGCGCGTGGCCCCGGAGGAGCACCCAGTGCTGCTGACCGAGGCCCCCCTGAACCCCAAGGCCAACAGAGAGAAGATGACTCAGGTGAGGCTCGGCCGACGCCCGTGCTCCTCCCGTCCTTTCCCCAGTCATTTTCTGCCCGGCTTGATTTCTGACATTT
+
CCCDDFFFFFFFGGGGGGGGGGGHHHHHHHHHHHHHHGHHHGHHHGHHHHHHGGGGGHHHHHHHHHHHHHHHHGHHHGGHHHHHHHHHGGGGGHHGGGGGGGHHGGGGGGGGHHHHGGHGHHHHHHHHGHGGGGGGGGGGGGHHHHGGGGHGHHGGGGGGGGGGGGGGGGGGGGGGGGGGGGGGFFFFFFFFFFFCDFFEFFFFFFFEDFFFFFFFFFFFFFFFFFFFFFFFFAFFCFBFFFFFE:FFBF0
@M05620:45:000000000-G6HP7:1:1101:25867:11358 1:N:0:140
CATCCTGACCCTGAAGTACCCCGGCTTGATTTCTGACATTAGATCGGAAGAGCACACGTCTGAACTCCAGTCACAGCGATAGATCTCGTATGCCGTCTTCTGCTTGAAAAAAAAAAAAAAAAAAAAAATGATACTAAATGAGCTTGTCATAGTAACAAAAGAAAGAAGGAAAAATTAAGTAAGAAAGTCCAGTGACATGAGTAAGCATATGACAAATTGACACTGCCCACCAAACTTCAAGTTGATTGCCA
+
DDEEEFFFFFFFGGGGGGGGGGGGGGGGHHHHHHHHHHHHHHHHHHGEGGHHHHHHHGHHHGHHHHHHHHHHHHHHHGGHGGHHHHHHGGHHHHGGGHGHHHHHHHHHGHHGGGGG<>//-<><----.0111111101111010/<01111111110:./9:/0<./..///..0<1111<111/011110:<1<11000<111:111111101/<111110:00<.0......01:111<1111<1001
@M05620:45:000000000-G6HP7:1:1101:3876:11436 1:N:0:140
TACCTGTACTGGGGAAGAGCACACGTCTGAACTCCAGTCACAGCGATAGATCTCGTATGCCGTCTTCTGCTTGAAAAAAAAAAACAACGACCTGCGCGTGGCCCCGGAGGAGCACCCAGTGCTGCTGACCGAAGCCCCCCTGAACCCCAATGCCAACACAGAGAAGTTGACTCAGTTCAGGCTCCCCCGCCGCCCGTGCTTCTCGCGTCCTTTCCCCATTCCTTTTCTGCCCGCCTTCATTTCTGACCTTC
+
AAABAFFFFFDFGGGGGGFGGGHG2BGFFHDGHHHHCGFHHHHHGCHDGBFGHHFGFHHHFEEEHGHHHFFHFGHHHHG/>E/>/?G/>//<?B0B/<<//<0?/>>C/-.<..<..F.G0<D0<0CDGC<---:.C:DGG./09CAD..///000:A.:.9BF///://99:9//;/;//:;A...;---9--9;99.;/9/:.;-9-;;B/F/BF..;99B/9:BF/;:ED-9..//9///9/;99BB/
@M05620:45:000000000-G6HP7:1:1101:15556:11483 1:N:0:140
AAACCAAGCAGACACTCACCGCTCCCTCGCCACAGGCCAATAGTTTGTCCTCACTGAGTTGGCAACAAGTGGCTGCTGTGGCTGCCATTTTTCTGGTGATGGCCATCAGCTCCGACGAGGTCAGCTGGGGGGCTTTCTTTGTGTAAGCAACGAGAAACCTGAAAGAAGCATTTTTTAACTAAGTCCTGCTGAGTCATTCATGAGTTTTTAGCCGCCTTGCTTCTTCTCACAGACTCTCTACTCTCATGCCA
+
BBBBBBBFBFFFGGGGGGGGGGGGGGHHFGGGGHHHGGHHHHHHHHHHHHHHHHHHHHHHHFHHHHHHHHHHGHGGHHHHHHHGGHHHHHHHHGHHHHHHHHHHHHHHHGHHHGGGGGGGGHHHHHHHGGGGGG.FFGGGGGGGGGFFFFFFFFFFFFFFFFFBFFFFFFFFFFFFEFFFFFFFFFFFFFFFFFFFFFFFFFFFFFFFFFFFFFFFFFFFFFFFFFFFFFFFFFFFFFFFFFFFFFFFFF/
@M05620:45:000000000-G6HP7:1:1101:19268:11488 1:N:0:140
CATCCTGACCCTGAAGTACCCCATTGAGCATGGCATCGTCACCAACTGGGACGACATGGAGAAGATCTGGCACCACACCTTCTACAACGAGCTGCGCGTGGCCCCGGAGGAGCACCCAGTGCTGCTGACCGAGGCCCCCCTGAACCCCAAGGCCAACAGAGAGAAGATGACTCAGGTGAGGCTCGGCCGACGCCCGTGCTCCTCCCGTCCTTTCCCCAGTCATTTTCTGCCCGGCTTGATTTCTGACATTT
+
CCCCCFFFFFFFGGGGGGGGGGGHHHHHHHHHHHHHHGHHHGHHHGHHHHHHGGGGGHHHHHHHHHHHHHHHHGHHHGGHHHHHHHHHGGGGGHHGGGGGGGHHGGGGGGGGHHHHGGHHHHHHHHHHHHGGGGGGGGGGGGHHHHGGGGHGHHGGGGGGGGGGGGGGGGGGGGGGGGGGGGGGFFFFFFFFFFFFBFFFFFFFFFFFFFFFFFFFFFFFFFFFFFFFFFF9DFFFFFFFFFFFFEFFFF0
@M05620:45:000000000-G6HP7:1:1101:15573:11495 1:N:0:140
AAACCAAGCAGACACTCACCGCTCCCTCGCCACAGGCCAATAGTTTGTCCTCACTGAGTTGGCAACAAGTGGCTGCTGTGGCTGCCATTTTTCTGGTGATGGCCATCAGCTCCGACGAGGTCAGCTGGGGGGCTTTCTTTGTGTAAGCAACGAGAAACCTGAAAGAAGCATTTTTTAACTAAGTCCTGCTGAGTCATTCATGAGTTTTTAGCCGCCTTGCTTCTTCTCACAGACTCTCTACTCTCATGCCA
+
DDDDDDDFCFFFGGGGGGGGGGGGGGHHGGGGGHHHGGHHHHHHHHHHHHHHHHHHHHHHHHHHHHHHHHHHGHGGHHHHHHHGGHHHHHHHHHHHHHGHHHHHHHHHHHHHHGGGGGGGGHHHHHHHGGGGGGGGGGGGGGGGGGFFFFFFFFFFFFFFFFFFFFFFFFFFFFHFFFFFHFFFFFFFFFFFFBFFFFHHFFFFFFFFFFFFFFFFFFFFHHHFHFHFHFFFFFFFFFFHHFFFFFFFFFB
@M05620:45:000000000-G6HP7:1:1101:19255:11502 1:N:0:140
CATCCTGACCCTGAAGTACCCCATTGAGCATGGCATCGTCACCAACTGGGACGACATGGAGAAGATCTGGCACCACACCTTCTACAACGAGCTGCGCGTGGCCCCGGAGGAGCACCCAGTGCTGCTGACCGAGGCCCCCCTGAACCCCAAGGCCAACAGAGAGAAGATGACTCAGGTGAGGCTCGGCCGACGCCCGTGCTCCTCCCGTCCTTTCCCCAGTCATTTTCTGCCCGGCTTGATTTCTGACATTA
+
DDDDDFFFFFFFGGGGGGGGGGGHHHHHHHHHHHHHHGHHHGHHHGHHHHHHGGGGGHHHHHHHHHHHHHHHHGHHHGGHHHHHHHHHGGGGGHHGGGGGGGHHGGGGGGGGHHHHGGHHHHHHHHHHHHGGGGGGGGGGGGHHHHGGGGHGHHGGGGGGGGGGGGGGGGGGGGGGGGGGGGGGFFFFFFFFFFFA-AAEFFFFFFFFFFFFFFFFFFFFFFFFFFFFFFFFFFCFFFAFFFFFFBFFFF0
@M05620:45:000000000-G6HP7:1:1101:19584:11515 1:N:0:140
CATCCTGACCCTGAAGTACCCCGGCTTGATTTCTGACATTAGATCGGAAGAGCACACGTCTGAACTCCAGTCACAGCGATAGATCTCGTATGCCGTCTTCTGCTTGAAAAAAAAAAAAATACTACAAACCGAAGCCCCCCTGAACCCCAAGGCCCACAGAGATCATATGACTCAGGTTAGTCACTGCCTACGCCCTCTCTCCTCCCCCCCTTTCCCCAAGCCATTTCTTCCCCTCTGTCTTACTTCCATTA
+
CCDDDFFFFFFFGGGGGGGGGGGGGGGGHHHHHHHHHHHHHGHHHHGGGGHHHHHHHGHHHGHHHHHGHHHHHHHHHGGHGGHHHHHHGGHHHHGGGHGHHHHHHHGH3FGEEGCC//<0111111=?.<-----<<<-C-:CC0:AE.:..:C..9..0//00000;00;0900/;0;.0;0;00:900/.;@-:.;:00/;BFF..;@-;:0BBFF..:./00:;0000;//;B00;:009000;0000
@M05620:45:000000000-G6HP7:1:1101:4503:11519 1:N:0:140
AAACCAAGCAGACACTCACCGCTCCCTCGCCACAGGCCAATAGTTTGTCCTCACTGAGTTGGCAACAAGTGGCTGCTGTGGCTGCCATTTTTCTGGTGATGGCCATCAGCTCCGACGAGGTCAGCTGGGGGGCTTTCTTTGTGTAAGCAACGAGAAACCTGAAAGAAGCATTTTTTAACTAAGTCCTGCTGAGTCATTCATGAGTTTTTAGCCGCCTTGCTTCTTCTCACAGACTCTCTACTCTCATGCCA
+
CCCCCCCFCFFFGGGGGGGGGGGGGGHHGGGGGHHHGGHHHHHHHHHHHHHHHHHHHHHHHHHHHHHHHHHHGHGGHHHHHHHGGHHHHHHHHHHHHHHHHHHHHHHHHHHHHGGGGGGGGHHHHHHHGGGGGGGGGGGGGGGGGGFFFFFFFFFFFFFFFFFFFFFFFFFFFFFFFFFFFFFFFFFFFFFFFFFFFFFFFFFFFFFFFFFFFFFFFFFFFFFFFFFFFFFFFFFFFFFFFFFFFFFFFFB
@M05620:45:000000000-G6HP7:1:1101:15131:11548 1:N:0:140
CATCCTGACCCTGAAGTACCCCATTGAGCATGGCATCGTCACCAACTGGGACGACATGGAGAAGATCTGGCACCACACCTTCTACAACGAGCTGCGCGTGGCCCCGGAGGAGCACCCAGTGCTGCTGACCGAGGCCCCCCTGAACCCCAAGGCCAACAGAGAGAAGATGACTCAGGTGAGGCTCGGCCGACGCCCGTGCTCCTCCCGTCCTTTCCCCAGTCATTTTCTGCCCGGCTTGATTTCTGACATTA
+
CCCDDFFFFFFFGGGGGGGGGGGHHHHHHHHHHHHHHGHHHGHHHGHHHHHHGGGGGHHHHHHHHHHHHHHHHGHHHGGHHHHHHHHHGGGGGHHGGGGGGGHHGGGGGGGGHHHHGGHGHHHHHHHHHHGGGGGGGGGGGGHHHHGGGGHGHHGGGGGGGGGGGGGGGGGGGGGGGGGGGGGGFFFFFFFFFFFFDFFFFFFFFFFEDFDFFFFFFFFFFBFFFFFFFEFFFFFFFFFFFFFFFFFBFF0
@M05620:45:000000000-G6HP7:1:1101:15149:11565 1:N:0:140
CATCCTGACCCTGAAGTACCCCATTGAGCATGGCATCGTCACCAACTGGGACGACATGGAGAAGATCTGGCACCACACCTTCTACAACGAGCTGCGCGTGGCCCCGGAGGAGCACCCAGTGCTGCTGACCGAGGCCCCCCTGAACCCCAAGGCCAACAGAGAGAAGATGACTCAGGTGAGGCTCGGCCGACGCCCGTGCTCCTCCCGTCCTTTCCCCAGTCATTTTCTGCCCGGCTTGATTTCTGACATTA
+
ABCCCFFFFFFFGGGGGGGGGGGHHHHHHHHHHHHHHGGHHGHGHGHHHHGHGGGGGHHHHHHHGHHHHHHHHGHHHGGHHHHHHHHHGGGGGHHGGGGGGGHHGGGGGGGGHFHHGGH1FGHGHGGFHHGGGGGGGGGGGGHHHHGGGGHGHHGFGGGGGGGGGGGFGGGFGGGGFGGGGGG?DFFFFCADFFFFBFFEFFFFFFFEFD.FFFFFFFA;FFFFFFFBBBFFFFAFFFFFFFFFF;BFFF0
@M05620:45:000000000-G6HP7:1:1101:15129:11567 1:N:0:140
CATCCTGACCCTGAAGTACCCCATTGAGCATGGCATCGTCACCAACTGGGACGACATGGAGAAGATCTGGCACCACACCTTCTACAACGAGCTGCGCGTGGCCCCGGAGGAGCACCCAGTGCTGCTGACCGAGGCCCCCCTGAACCCCAAGGCCAACAGAGAGAAGATGACTCAGGTGAGGCTCGGCCGACGCCCGTGCTCCTCCCGTCCTTTCCCCAGTCATTTTCTGCCCGGCTTGATTTCTGACATTA
+
DDDDDFFFFFFFGGGGGGGGGGGHHHHHHHHHHHHHHGHHHGHHHGHHHHHHGGGGGHHHHHHHHHHHHHHHHGHHHGGHHHHHHHHHGGGGGHHGGGGGGGHHGGGGGGGGHHHHGGHHHHHHHHHHHHGGGGGGGGGGGGHHHHGGGGHGHHGGGGGGGGGGGGGGGGGGGGGGHGGGGGGGFFFFFCFFCFFFBFDFFFFFFFFFFFFFFFFFFFFBBFFFFFFFFFFFFFFFFF:BFFFFFBB0BF0
@M05620:45:000000000-G6HP7:1:1101:4789:11570 1:N:0:140
CATCCTGACCCTGAAGTACCCCGGCTTGATTTCTGACATTAGATCGGAAGAGCACACGTCTGAACTCCAGTCACAGCGATAGATCTCGTATGCCGTCTTCTGCTTGAAAAAAAAAAAAAAAAAAAGATAAACAGAGTAATACTGTTAAATAATTGTATAAATCTGGGAAGATAGATACAGTGTGTAGTAAGTAGTCGTGTGGATTGTGTGTATGATAGTAAGATTATGTAGTATAGTTGGTAGTAGTGTGA
+
DCDEEFFFFFFFGGGGGGGGGGGGGGGGHHHHHHHHHHHHHHHHHHGGGGGHHHHHHGHHHGHHHHHHHHHHHHHHHGGHGGHHEHHHGGHHHHGFGHGHHHHHHHHHFHHGGGGF></>--<-<.<011<01///1:11<111111:1111111<111:111111/.0..11<111111<111.11111111111....9.00</0</..111111<1111111111:11<1<111110.1101<</111
@M05620:45:000000000-G6HP7:1:1101:8834:11580 1:N:0:140
TACATGTACTGGGGAAGCAATCGCCATTCCTACCCTAAAGATCGGAAGAGCACACGTCTGAACTCCAGTCACAGCGATAGATCTCGTATGCCGTCTTCTGCTTGAAAAAAAAAAACACTTACCTCTATAATTCTTTCTTTTTTTCATCCCCTCTCCCCCTTCCCCCCTCCTTTTTTCCCTCCTTCCTTCTTATTCTTTCCTTCTTTTTTCTCCTCCTTTCTTCTTCTCCCCTCCTCTCTCCTCTCATCCCC
+
BBBBBFFFFFFFGGGAEGGGGGGGGGGHHHFHHHHHHHHHGHHHGGGGHFFGGGGGFHHGFFHHHHHGHHHHHHH>>B?EF54FGFF1GHFGEFFHGGGHHHHFGCGHEEEFG@<//<222@22@22111111<<?D1<D1<<<<=1=1<.<.<<CGF.-.:///.;::EB99C0-F090/./9FB0B;B;09;C099CBBBBBFFFFFF/9B/:999/9;/9B9FFFBBD..9BFFFFFFFF/;///9AE
@M05620:45:000000000-G6HP7:1:1101:18746:11590 1:N:0:140
CATCCTGACCCTGAAGTACCCGGCTTGATTTCTGACATTAGATCGGAAGAGCACACGTCTGAACTCCAGTCACAGCGATAGATCTCGTATGCCGTCTTCTGCTTGAAAAAAAAAAAAAAAAAAAAAACCTGAGAGAAAAAAGACTTCTTGACGTACAACGTCACAGGGAGAACAACTGGCCCTGGGCTGCAGCAGCCAAAGCGCAGCAGCAGACGGGCGGCCACGAGGGCGCAAGTCGAGAGACCGGTTGC
+
AAAAAFFFFFFFGGGGGGGGG?EE0EEB1FH2A2AFEFF1A12AAEEF/0001B0AAAF0ABFE11B11AABF1FG//BE/B21220BBB02FEE>>F2@1@>GF>GHHHGGGGG/////-------.././/0/.///.-../00000000.....0/-----//------/;--///-9;--------///-------/-9---------/9--------;------------//--------------
@M05620:45:000000000-G6HP7:1:1101:4844:11620 1:N:0:140
CATCCTGACCCTGAAGTACCCCATTGAGCATGGCATCGTCACCAACTGGGACGACATGGAGAAGATCTGGCACCACACCTTCTACAACGAGCTGCGCGTGGCCCCGGAGGAGCACCCAGTGCTGCTGACCGAGGCCCCCCTGAACCCCAAGGCCAACAGAGAGAAGATGACTCAGGTGAGGCTCGGCCGACGCCCGTGCTCCTCCCGTCCTTTCCCCAGTCATTTTCTGCCCGGCTTGATTTCTGACATTA
+
CCCCCFFFFFFFGGGGGGGGGGGHHHHHHHHHHHFHHGHHHGHHHGHHHHHHGFGGGHHFHHHHHHHHHHHHHGHHHGGHHHHHHHHHGGGGGHHGGGGGGGHHGGGGGGGGHHHHGGHHHHHHHHHGHHGGGGGGGGGGGGHHHHGGGGHGHHGGGGGGGGGGGGFGGGGGGGGGGGGGGGGGFFFFFFFFFFFFDFFFFFFFFFFEFFFFFFFFFFFFFFFFFFFFFFFFFFFFFFFFFFFFFBFFFF/
@M05620:45:000000000-G6HP7:1:1101:17121:11624 1:N:0:140
AAACCAAGCAGACACTCACCGCTCCCTCGCCACAGGCCAATAGTTTGTCCTCACTGAGTTGGCAACAAGTGGCTGCTGTGGCTGCCATTTTTCTGGTGATGGCCATCAGCTCCGACGAGGTCAGCTGGGGGGCTTTCTTTGTGTAAGCAACGAGAAACCTGAAAGAAGCATTTTTTAACTAAGTCCTGCTGAGTCATTCATGAGTTTTTAGCCGCCTTGCTTCTTCTCACAGACTCTCTACTCTCATGCCA
+
AABBBBBFAFFFGGGGGGGGGGGGGGHHFGGGGHHHGGH2GEHHHHHHHHHHHHHHHHHHHGHHHHGHHHHHFFGGHHHHHGHGFHHHHHHHHHHHHHFHHGHHHHHHHHHHHEFGEGGGGHHHHHHFGGGGGGGGGGGGFGGGGGFFFFFFFFFFFFFFFFFBFFFFFFFFFFFF.BFFEBFFFFFFFF/F.BBFFFFFFFBBFFFFFFFFF.@DFFFFFFFFFFFFFFFBBFFFFFFFFFFFFFFBFF/
@M05620:45:000000000-G6HP7:1:1101:6752:11627 1:N:0:140
CATCCTGACCCTGAAGTACCCCATTGAGCATGGCATCGTCACCAACTGGGACGACATGGAGAAGATCTGGCACCACACCTTCTACAACGAGCTGCGCGTGGCCCCGGAGGAGCACCCAGTGCTGCTGACCGAGGCCCCCCTGAACCCCAAGGCCAACAGAGAGAAGATGACTCAGGTGAGGCTCGGCCGACGCCCGTGCTCCTCCCGTCCTTTCCCCAGTCATTTTCTGCCCGGCTTGATTTCTGACATTT
+
CCCCCFFFFFFFGGGGGGGGGGGHHHHHHHHHHHHHHGHHHGHHHGHHHHHHGGGGGHHHHHHHHHHHHHHHHGHHHGGHHHHHHHHHGGGGGHHGGGGGGGHHGGGGGGGGHHHHGGHHHHHHHHHHHHGGGGGGGGGGGGHHHHGGGFHGHHEGGGGGGGGFFGGGGGGGGGGGGGGGGGGGFFFFFFFFFFFFDFFEFFFFFFFEFFFFFFFFFFFFFFFFFFFFFEFFFAAFDA.BFFBF/9BFFF/
@M05620:45:000000000-G6HP7:1:1101:4863:11627 1:N:0:140
CATCCTGACCCTGAAGTACCCCATTGAGCATGGCATCGTCACCAACTGGGACGACATGGAGAAGATCTGGCACCACACCTTCTACAACGAGCTGCGCGTGGCCCCGGAGGAGCACCCAGTGCTGCTGACCGAGGCCCCCCTGAACCCCAAGGCCAACAGAGAGAAGATGACTCAGGTGAGGCTCGGCCGACGCCCGTGCTCCTCCCGTCCTTTCCCCAGTCATTTTCTGCCCGGCTTGATTTCTGACATTA
+
CCCCCFFFFFFFGGGGGGGGGGGHHHHHHHHHGHHHHGHHHGHHHGHHHHHHGGGGGHHHHHHHHHHHFHHHHGHHHGGHHHHHHHHHGGGGGHHGGGGGFEHHGGGGGGGGHHHHGGHGHHHHHHHHGHGGGGGGGGGGGGHGHHGGGGHGHHGGGGFGGGGGGGGGGGGGGGEFGGFGGEGGFFFFFAFFFFFFDDDFFFFFFFDEFFDFFFFFFFBBFFFFFFFFFFFFF-@DFFFFFFFF0;BBBF0
@M05620:45:000000000-G6HP7:1:1101:6772:11635 1:N:0:140
CATCCTGACCCTGAAGTACCCCATTGAGCATGGCATCGTCACCAACTGGGACGACATGGAGAAGATCTGGCACCACACCTTCTACAACGAGCTGCGCGTGGCCCCGGAGGAGCACCCAGTGCTGCTGACCGAGGCCCCCCTGAACCCCAAGGCCAACAGAGAGAAGATGACTCAGGTGAGGCTCGGCCGACGCCCGTGCTCCTCCCGTCCTTTCCCCAGTCATTTTCTGCCCGGCTTGATTTCTGACATTA
+
CCCDCFFFFFFFGGGGGGGGGGGHHHHHHHHHHHHHHGHHHGHHHGHHHHHHGGGGGHHHHHHHHHHHHHHHHGHHHGGHHHHHHHHHGGGGGHHGGGGGGGHHGGGGGGGGHHHHGGHHHHHHHHHHHHGGGGGGGGGGGGHHHHGGGGHGHHGGGGGGGGGGGGGGGGGGGGGGGGGGGGGGFFFFFFFFFFFFDFFFFFFFFFFADFFFFFFFFFFFFFFFFFFFFFFFDFFFFFFFFFFFFFFFFF0
@M05620:45:000000000-G6HP7:1:1101:17112:11640 1:N:0:140
AAACCAAGCAGACACTCACCGCTCCCTCGCCACAGGCCAATAGTTTGTCCTCACTGAGTTGGCAACAAGTGGCTGCTGTGGCTGCCATTTTTCTGGTGATGGCCATCAGCTCCGACGAGGTCAGCTGGGGGGCTTTCTTTGTGTAAGCAACGAGAAACCTGAAAGAAGCATTTTTTAACTAAGTCCTGCTGAGTCATTCATGAGTTTTTAGCCGCCTTGCTTCTTCTCACAGACTCTCTACTCTCATGCCA
+
DDDDDDDFCFFFGGGGGGGGGGGGGGHHGGGGGHHHGGHHHHHHHHHHHHHHHHHHHHHHHHHHHHHHHHHHGHGGHHHHHHHGGHHHHHHHHHHHHHHHHHHHHHHHHHHHHGGGGGGGGHHHHHHHGGGGGGGGGGGGGGGGGGFFFFFFFFFFFFFFFFFFFFFFFFFFFFHFFFFHFFFHHHHFFFFFFFFFFFFFFFFFFFFFFFFFFFFFFFFFHHFFFFHFFFFFFFFFFFFHHFFHFFFFFFB
@M05620:45:000000000-G6HP7:1:1101:14603:11649 1:N:0:140
CATCCTGACCCTGAAGTACCCCATTGAGCATGGCATCGTCACCAACTGGGACGACATGGAGAAGATCTGGCACCACACCTTCTACAACGAGCTGCGCGTGGCCCCGGAGGAGCACCCAGTGCTGCTGACCGAGGCCCCCCTGAACCCCAAGGCCAACAGAGAGAAGATGACTCAGGTGAGGCTCGGCCGACGCCCGTGCTCCTCCCGTCCTTTCCCCAGTCATTTTCTGCCCGGCTTGATTTCTGACATTA
+
DDEEDFFFFFFFGGGGGGGGGGGHHHHHHHHHHHHHHGHHHGHHHGHHHHHHGGGGGHHHHHHHHHHHHHHHHGHHHGGHHHHHHHHHGGGGGHHGGGGGGGHHGGGGGGGGHHHHGGHHHHHHHHHHHHGGGGGGGGGGGGHHHHGGGGHGHHGGGGGGGGGGGGGGGGGGGGGGGGGGGGGGFFFFFFFFFFFFFFFFFFFFFFFFFFFFFFFFFFFFFFFFFFHFFFFFFFFFFFFFFFFFFFFFFF1
@M05620:45:000000000-G6HP7:1:1101:12991:11666 1:N:0:140
AAACCAAGCAGACACTCACCGCTCCCTCGCCACAGGCCAATAGTTTGTCCTCACTGAGTTGGCAACAAGTGGCTGCTGTGGCTGCCATTTTTCTGGTGATGGCCATCAGCTCCGACGAGGTCAGCTGGGGGGCTTTCTTTGTGTAAGCAACGAGAAACCTGAAAGAAGCATTTTTTAACTAAGTCCTGCTGAGTCATTCATGAGTTTTTAGCCGCCTTGCTTCTTCTCACAGACTCTCTACTCTCATGCCA
+
CCCCCCCFCFFFGGGGGGGGGGGGGGHHGGGGGHHHGGHHHHHHHHHHHHHHHHHHHHHHHHHHHHHHHHHHGHGGHHHHHHHGGHHHHHHHHHHHHHHHHHHHHHHHHHHHHGGGGGGGGHHHFHHHGGGGGGGGGGGGGGGGGGFFFFFFFFFFFFFFFFFFFFFFFFFFFFFFFFFFFFFFFFFFFFFFFFFFFFFFFFFFFFFFFFFFFDFFFFFFFFFFFFFFFFFFFFFFFFFFFFFFFFFFFFF
@M05620:45:000000000-G6HP7:1:1101:12973:11674 1:N:0:140
AAACCAAGCAGACACTCACCGCTCCCTCGCCACAGGCCAATAGTTTGTCCTCACTGAGTTGGCAACAAGTGGCTGCTGTGGCTGCCATTTTTCTGGTGATGGCCATCAGCTCCGACGAGGTCAGCTGGGGGGCTTTCTTTGTGTAAGCAACGAGAAACCTGAAAGAAGCATTTTTTAACTAAGTCCTGCTGAGTCATTCATGAGTTTTTAGCCGCCTTGCTTCTTCTCACAGACTCTCTACTCTCATGCCA
+
BBBBBBB?AC4FGGEGGGGGFGGGGGHHFGGGGHHHGGHHHHHHHHHHHHHHHHHHHHHHHHHHHHHFHGHHGHGFHHHHHHHGGHHHHHHHHHHGHHDHHHHHFHHGHHHHHGGGGGGGGHHHBHHHGFGGGGGGGGGGGGGGGGFFFFFFFFFFFFFFFFFFFFFFFFFFFFFFEFFFFFFFFFFFFFFFFFFFFFFFFFFFFFFFFFFFFDFFFFFFFFFFFFFFFFFFFFFFFFF9FFFFFFFBFFB
@M05620:45:000000000-G6HP7:1:1101:11376:11676 1:N:0:140
AAACCAAGCAGACACTCACCGCTCCCTCGCCACAGGCCAATAGTTTGTCCTCACTGAGTTGGCAACAAGTGGCTGCTGTGGCTGCCATTTTTCTGGTGATGGCCATCAGCTCCGACGAGGTCAGCTGGGGGGCTTTCTTTGTGTAAGCAACGAGAAACCTGAAAGAAGCATTTTTTAACTAAGTCCTGCTGAGTCATTCATGAGTTTTTAGCCGCCTTGCTTCTTCTCACAGACTCTCTACTCTCATGCCA
+
CCCCDCCBCFFFGGGGGGGGGGGGGGHHGGGGGHHHGGHHHHHHHHHHGHHHHHHHHHHHHHHHHHHHHHHHGHGGHHHHHHHGGHHHHHHHHHHHHHGHHHHHHHHHHHHHHGGGGGGGGHHHHHHHGGGGGGGGGGGGGGGGGGFFFFFFFFFFFFFFFFFFFFFFFFFFFFHFFFFFFFFFHHFFFFFFFFFFFFFHHHHFFFFFFFFFFFFFFFFFHHHFFFHFFFFFFFFFFFFFFFFFFFFFFFB
@M05620:45:000000000-G6HP7:1:1101:12999:11685 1:N:0:140
AAACCAAGCAGACACTCACCGCTCCCTCGCCACAGGCCAATAGTTTGTCCTCACTGAGTTGGCAACAAGTGGCTGCTGTGGCTGCCATTTTTCTGGTGATGGCCATCAGCTCCGACGAGGTCAGCTGGGGGGCTTTCTTTGTGTAAGCAACGAGAAACCTGAAAGAAGCATTTTTTAACTAAGTCCTGCTGAGTCATTCATGAGTTTTTAGCCGCCTTGCTTCTTCTCACAGACTCTCTACTCTCATGCCA
+
ABBBBBB@AFBFFGGGGGGGGGGGGAGGGGGGGGHHGGHHGFGGHHHHHHHHHHHHHHHHHHHHGHHHHFGHGHGGHHHHHHHGGHGHHHHHHHHHHHHHHHHHHHHHHHHHHGGGGGGGGHHHHHHHGGGGGGGGGGGGGGGGGGFFFFFFFFFFFFFFFFBFFFFFFFFFFFFFFFFFFFFFFFFFFFFFFFFFFFFFFFFFFFFFFFFFFFFFFFFFFFFFFFFFFFFFFFFFFFFFFFFFFFFFFFF
@M05620:45:000000000-G6HP7:1:1101:11359:11685 1:N:0:140
AAACCAAGCAGACACTCACCGCTCCCTCGCCACAGGCCAATAGTTTGTCCTCACTGAGTTGGCAACAAGTGGCTGCTGTGGCTGCCATTTTTCTGGTGATGGCCATCAGCTCCGACGAGGTCAGCTGGGGGGCTTTCTTTGTGTAAGCAACGAGAAACCTGAAAGAAGCATTTTTTAACTAAGTCCTGCTGAGTCATTCATGAGTTTTTAGCCGCCTTGCTTCTTCTCACAGACTCTCTACTCTCATGCCA
+
BBBBBBBFAFFFGGGGGFGGCFGGGGHHGGGCGFHHGGHHHFHHGHHHHHHHHHHGHHHHHHHHHHHHHFHHGHGGHHHHHHHGGHHHFFHHHHHGHFHHHHHHFHHHHHHHHGFGGCDGGHFHHHHHGGGGGGGGGGGGGGGGGGFFFFFFFFFFFFFFFFBBFFFFFFFFFFFFFFFFFFFFFFFFFFFFFFFFFFFFFFFFFFFFFFEFFDFFFFFFFFFFFFFFFFFFFFFFFFFFFFFFFEFBFF/
@M05620:45:000000000-G6HP7:1:1101:11381:11697 1:N:0:140
AAACCAAGCAGACACTCACCGCTCCCTCGCCACAGGCCAATAGTTTGTCCTCACTGAGTTGGCAACAAGTGGCTGCTGTGGCTGCCATTTTTCTGGTGATGGCCATCAGCTCCGACGAGGTCAGCTGGGGGGCTTTCTTTGTGTAAGCAACGAGAAACCTGAAAGAAGCATTTTTTAACTAAGTCCTGCTGAGTCATTCATGAGTTTTTAGCCGCCTTGCTTCTTCTCACAGACTCTCTACTCTCATGCCA
+
BCCCCCCFCFFFGGGGGGGGGGGGGGHHGGGGGHHHGGHHHHHHHHHHHHHHHHHHHHHHHHHHHHHHHGHHGHGGHHHHHHHGGHHHHHHHHHHHHHHHHHHHHHHHHHHHHGGGGGGGGHHHGHHHGGGGGGGGGGGGGGGGGGFFFFFFFFFFFFFFFFFFFFFFFFFFFFFFFFFFFFFFFFFFFFFFFFFFFFFFFFFFFFFFFFFFFFFFFFFFFFFFFFFFFFFFFFFFFFFFFFFFFFFFFFF
@M05620:45:000000000-G6HP7:1:1101:8050:11718 1:N:0:140
AAACCAAGCAGACACTCACCGCTCCCTCGCCACAGGCCAATAGTTTGTCCTCACTGAGTTGGCAACAAGTGGCTGCTGTGGCTGCCATTTTTCTGGTGATGGCCATCAGCTCCGACGAGGTCAGCTGGGGGGCTTTCTTTGTGTAAGCAACGAGAAACCTGAAAGAAGCATTTTTTAACTAAGTCCTGCTGAGTCATTCATGAGTTTTTAGCCGCCTTGCTTCTTCTCACAGACTCTCTACTCTCATGCCA
+
CDDDCCDFCFFFGGGGGGGGGGGGGGHHGGGGGHHHGGHHHHHHHHHHHHHHHHHHHHHHHHHHHHHHHHHHGHGGHHHHHHHGGHHHHHHHHHHHHHHHHHHHHHHHHHHHHGGGGGGGGHHHHHHHGGGGGGGGGGGGGGGGGGFFFFFFFFFFFFFFFFFFFFFFFFFFFFHFFFFFHFFFHFFFFFFFFFFFFFFHFHFFFFFFFFFFFFFFFFFFHHFFHHHFFFFFFFFFFFFFFFFFFFFFFFB
@M05620:45:000000000-G6HP7:1:1101:8068:11722 1:N:0:140
AAACCAAGCAGACACTCACCGCTCCCTCGCCACAGGCCAATAGTTTGTCCTCACTGAGTTGGCAACAAGTGGCTGCTGTGGCTGCCATTTTTCTGGTGATGGCCATCAGCTCCGACGAGGTCAGCTGGGGGGCTTTCTTTGTGTAAGCAACGAGAAACCTGAAAGAAGCATTTTTTGACTAAGTCCTGCTGAGTCATTCATGAGTTTTTAGCCGCCTTGCTTCTTCTCACAGACTCTCTACTCTCATGCCA
+
BBBCCBCFCFFFGGGGGGGGGGGGGGHHGGGGGHHHGGGHHHHGHHHHHHHHHHHHHHGGHHHGHHHHHHHHGHGGHHHHHHHGGHHHHHHHHHHHHHHHHHHHHHHHHHHHHGGGGGGGGHHHHHHHGGGGGGGGGGGGGGGGGGFFFFFFFFFFFFFFFFFFFFFFFFFFFFFF-AFFFFFFFFFFFFFFFFFFFFFFFFFFFFFFFFFFFFFFFFFFFFFFFFFFFFFFFFFFFFFFFFFFFFFFFFF
@M05620:45:000000000-G6HP7:1:1101:11540:11753 1:N:0:140
AGACCAAGCAGACACTCACCGCTCCCTCGCCACAGGCCAATAGTTTGTCCTCACTGAGTTGGCAACAAGTGGCTGCTGTGGCTGCCATTTTTCTGGTGATGGCCATCAGCTCCGACGAGGTCAGCTGGGGGGCTTTCTTTGTGTAAGCAACGAGAAACCTGAAAGAAGCATTTTTTAACTAAGTCCTGCTGAGTCATTCATGAGTTTTTAGCCGCCTTGCTTCTTCTCACAGACTCTCTACTCTCATGCCA
+
A3>ABFBFBFFFGGGGGGGGGGGGGGHHGGGGGCHHGGHHHHHHHHHHHHHHHHHHHHHHHHHHHHHHHHHGGHGGHHHHHHHGGHHHHHHHHHHHHHHHHHHHGHH3GHHHHGGGGGGGGHHHFHHHGGGGGGGGGGGGGGGGGGFFFFFFFFFFFFFFFFFFFFFFFFFFFFFFFFFFFFFFFFFFFFFFFFFFFFFFFFFFFFFFFFFFFDFFFFFFFFFFFFFFFFFFFFFFFFFFFFFFFFFFFFB
@M05620:45:000000000-G6HP7:1:1101:11549:11769 1:N:0:140
AAACCAAGCAGACACTCACCGCTCCCTCGCCACAGGCCAATAGTTTGTCCTCACTGAGTTGGCAACAAGTGGCTGCTGTGGCTGCCATTTTTCTGGTGATGGCCATCAGCTCCGACGAGGTCAGCTGGGGGGCTTTCTTTGTGTAAGCAACGAGAAACCTGAAAGAAGCATTTTTTAACTAAGTCCTGCTGAGTCATTCATGAGTTTTTAGCCGCCTTGCTTCTTCTCACAGACTCTCTACTCTCATGCCA
+
DCCDDCCFCFFFGGGGGGGGGGGGGGHHGGGGGHHHGGHHHHHHHHHHHHHHHHHHHHHHHHHHHHHHHHHHGHGGHHHHHHHGGHHHHHHHHHHHHHGHHHHHHHHHHHHHHGGGGGGGGHHHHHHHGGGGGGGGGGGGGGGGGGFFFFFFFFFFFFFFFFFFFFFFFFFFFFHFFFFHHFFFFFFFFFFFFFFFFFFFFHFFFFFFFFFFFFFFFFFFHFFFHFHFHHFFFFFFFFFHFFFFFFFFFFF
@M05620:45:000000000-G6HP7:1:1101:9563:11807 1:N:0:140
CATCCTGACCCTGAAGTACCCCATTGAGCATGGCATCGTCACCAACTGGGACGACATGGAGAAGATCTGGCACCACACCTTCTACAACGAGCTGCGCGTGGCCCCGGAGGAGCACCCAGTGCTGCTGACCGAGGCCCCCCTGAACCCCAAGGCCAACAGAGAGAAGATGACTCAGGTGAGGCTCGGCCGACGCCCGTGCTCCTCCCGTCCTTTCCCCAGTCATTTTCTGCCCGGCTTGATTTCTGACATTA
+
CBCCCFFFFFFFGGGGGGGGGGGHHHHHHHHHHHHHHGHHHGHHHGHHGHGHGGGGGHHHHGHHHHHHHHHHHGHHHGGHHHHGHHGHGGGGGHHGGGGGGGHHGGGGGGGGHHHHGGHHHHHHGHHGHHGGGGGGGGGGGGHHHHGGGGHGHHGGGGGGGGGGGGGFGGGGGGGGGGGGGGGGFFFFFFFFFFFFFFFFBFFFFFFFFFFFFFFFFFFFFFFFFFFFFFFFFFFFFFFFFFFFFFFFFF0
@M05620:45:000000000-G6HP7:1:1101:9549:11819 1:N:0:140
CATCCTGACCCTGAAGTACCCCATTGAGCATGGCATCGTCACCAACTGGGACGACATGGAGAAGATCTGGCACCACACCTTCTACAACGAGCTGCGCGTGGCCCCGGAGGAGCACCCAGTGCTGCTGACCGAGGCCCCCCTGAACCCCAAGGCCAACAGAGAGAAGATGACTCAGGTGAGGCTCGGCCGACGCCCGTGCTCCTCCCGTCCTTTCCCCAGTCATTTTCTGCCCGGCTTGATTTCTGACATTA
+
CCCDDFFFFFFFGGGGGGGGGGGHHHHHHHHHHHHHHGHHHGHHHGHHHHHHGGGGGHGHHHHHHHHHHHHHHGHHHGGHHHHHHHHHGGGGGHHGGGGGGGHHGGGGGGGGHHHHGGHHHHHHHHHHHHGGGGGGGGGGGGHHHHGGGGHGHHGGGGGGGGGGGGGGGGGGGGGGGGGGGGGGFFFFFFFFFFFFFFFFFFFFFFFFFFFFFFFFFFFFFFHFHHFFHFFFFFFFFFFFFFFFFFFFFF0
@M05620:45:000000000-G6HP7:1:1101:26850:11875 1:N:0:140
CATCCTGACCCTGAAGTACCCCATTGAGCATGGCATCGTCACCAACTGGGACGACATGGAGAAGATCTGGCACCACACCTTCTACAACGAGCTGCGCGTGGCCCCGGAGGAGCACCCAGTGCTGCTGACCGAGGCCCCCCTGAACCCCAAGGCCAACAGAGAGAAGATGACTCAGGTGAGGCTCGGCCGACGCCCGTGCTCCTCCCGTCCTTTCCCCAGTCATTTTCTGCCCGGCTTGATTTCTGACATTA
+
DDDDDFFFFFFFGGGGGGGGGGGHHHHHHHHHHHHHHGHHHGHHHGHHHHHHGGGGGHHHHHHHHHHHHHHHHGHHHGGHHHHHHHHHGGGGGHHGGGGGGGHHGGGGGGGGHHHHGGHHHHHHHHHHHHGGGGGGGGGGGGHHHHGGGGHGHHGGGGGGGGGGGGGGGGGGGGGGGGGGGGGGFFFFFFFFFFFFFFFFFFFFFFFFFFFFFFFFFFFFFFFFFFFFHFFFFFFFFFAFFFFFFBFFFF0
@M05620:45:000000000-G6HP7:1:1101:28985:11884 1:N:0:140
AAACCAAGCAGACACTCACCGCTCCCTCGCCACAGGCCAATAGTTTGTCCTCACTGAGTTGGCAACAAGTGGCTGCTGTGGCTGCCATTTTTCTGGTGATGGCCATCAGCTCCGACGAGGTCAGCTGGGGGGCTTTCTTTGTGTAAGCAACGAGAAACCTGAAAGAAGCATTTTTTAACTAAGTCCTGCTGAGTCATTCATGAGTTTTTAGCCGCCTTGCTTCTTCTCACAGACTCTCTACTCTCATGCCA
+
BBBBBBAFBFFFGGGGGGGGGGFGGGHHGGGFGGHDGGCHHHHHHFHGGHFHHHHHFHGHFHHHHFFHGHHHGHGGHHFGHHHGGHFFHHHHHGHHHHGHHHHHFHHHHHHHHGGGGEDGDHHHHHHHGGGGGGGGGGGGGGGGGGFFFFFFFFFFFFFFFFFFFFFFFFFFFFFFFFFFFFFFFFFFFFFFFFFFFFFFFFFFFFFFFFFFFFFFFFFFFFFFFFFFFFFFFFFFFFFFFFFFFFFFFFB
@M05620:45:000000000-G6HP7:1:1101:13239:11887 1:N:0:140
CATCCTGACCCTGAAGTACCCCATTGAGCATGGCATCGTCACCAACTGGGACGACATGGAGAAGATCTGGCACCACACCTTCTACAACGAGCTGCGCGTGGCCCCGGAGGAGCACCCAGTGCTGCTGACCGAGGCCCCCCTGAACCCCAAGGCCAACAGAGAGAAGATGACTCAGGTGAGGCTCGGCCGACGCCCGTGCTCCTCCCGTCCTTTCCCCAGTCATTTTCTGCCCGGCTTGATTTCTGACATTA
+
DDDDDFFFFFFFGGGGGGGGGGGHHHHHHHHHHHHHHGHHHGHHHGHHHHHHGGGGGHHHHHHHHHHHHHHHHGHHHGGHHHHHHHHHGGGGGHHGGGGGGGHHGGGGGGGGHHHHGGHHHHHHHHHHHHGGGGGGGGGGGGHHHHGGGGHGHHGGGGGGGGGGGGGGGGGGGGGGGGGGGGGGFFFFFFFFFFFFDFFFFFFFFFFFFFFFFHFFFFFFFFFFFFFFFFFFFFFFFFFFFFFFFFFFFF0
@M05620:45:000000000-G6HP7:1:1101:26044:11935 1:N:0:140
CATCCTGACCCTGAAGTACCGGCTTGATTTCTGACATTAGATTCGGAAGAGCACACGTCTGAACTCCAGTCACAGCGATAGATCTCGTATGCCGTCTTCTGCTTGAAAAAAAAAAAAAAACAAAAAAAAGATTAGAAAACACAGAATAATAAAAAAGAGAAATACGAAGAATAATAATAAAATAGAGAAGTACAATAAACATCAGAATAGTGCATGTAAGTAATATCAAGATAAATGTGACTGCTAAATAT
+
CCDDDFFFFFFFGGGGGGGGGGGGGGHHHHHHHGHHHHGHGHHHGHGEGHHHHHHHGHHHGHHHHHHHHHHHHHHGG0GGGGHFGFHFEHHHHGFGHGGHHHHHHHHHHHGGGGG><></...00.-<-..00<<000//....000000<0000-..//00000...../00000000<000000000/<00<00<0000<00000:00000:0000000000000<0000:00000000:0:00000:0
@M05620:45:000000000-G6HP7:1:1101:12507:12006 1:N:0:140
AAACCAAGCAGACACTCACCGCTCCCTCGCCACAGGCCAATAGTTTGTCCTCACTGAGTTGGCAACAAGTGGCTGCTGTGGCTGCCATTTTTCTGGTGATGGCCATCAGCTCCGACGAGGTCAGCTGGGGGGCTTTCTTTGTGTAAGCAACGAGAAACCTGAAAGAAGCATTTTTTAACTAAGTCCTGCTGAGTCATTCATGAGTTTTTAGCCGCCTTGCTTCTTCTCACAGACTCTCTACTCTCATGCCA
+
AABCCBBFCFFFGGGGGGGGGGGGGGGHGGGGGHFGGGHHHHHF5FGHGGGHHGHFHHHHHFHGHHHHHHHHGGFFHHHHHHHGGHHHHGHHHHHHHHHHHHHHHHHHHHHHHDGGGGGGGHHHHHHHGGGGGGGGGGGGGGGGFGFFFFFFFFDFFFFFFFFFBFFFFFFFFFFFFFFFFFFFFFFFFFFFFFFFFFFFFFFFFFFFFFFFFFFFFFFFFFFFFFFFFFFFFFEFFFFFFFFFFFFFFFB
@M05620:45:000000000-G6HP7:1:1101:12486:12008 1:N:0:140
AAACCAAGCAGACACTCACCGCTCCCTCGCCACAGGCCAATAGTTTGTCCTCACTGAGTTGGCAACAAGTGGCTGCTGTGGCTGCCATTTTTCTGGTGATGGCCATCAGCTCCGACGAGGTCAGCTGGGGGGCTTTCTTTGTGTAAGCAACGAGAAACCTGAAAGAAGCATTTTTTAACTAAGTCCTGCTGAGTCATTCATGAGTTTTTAGCCGCCTTGCTTCTTCTCACAGACTCTCTACTCTCATGCCA
+
CCCCCCCFCFFFGGGGGGGGGGGGGGHHGGGGGHHHGGHHHHHHHHHHHHHHHHHHHHHHHHHHHHHHHHHHGHGGHHHHHHHGGHHHHHHHHHHHHHHHHHHHHHHHHHHHHGGGGGGGGHHHHHHHGGGGGGGGGGGGGGGGGGFFFFFFFFFFFFFFFFFFFFFFFFFFFFFFEFFFFFFFFFFFFFFFFFFFFFFFFFFFFFFFFFFFFFFFFFFFFFFFFFFFFFFFFFFFFFFFFFFFFFFFFFF
@M05620:45:000000000-G6HP7:1:1101:11678:12029 1:N:0:140
AAACCAAGCAGACACTCACCGCTCCCTCGCCACAGGCCAATAGTTTGTCCTCACTGAGTTGGCAACAAGTGGCTGCTGTGGCTGCCATTTTTCTGGTGATGGCCATCAGCTCCGACGAGGTCAGCTGGGGGGCTTTCTTTGTGTAAGCAACGAGAAACCTGAAAGAAGCATTTTTTAACTAAGTCCTGCTGAGTCATTCATGAGTTTTTAGCCGCCTTGCTTCTTCTCACAGACTCTCTACTCTCATGCCA
+
CDDDDCCFBFFFGGGGGGGGGGGGGGHHGGGGGHHHGGHHHGHHHHHHHHHHHHHHHHHHHHHHHHHHHHHHGHGGHHHHHHHGGHHHHHHHHHHHHHHHHHHHHHHHHHHHHGGGGGGGGHHHHHHHGGGGGGGGGGGGGGGGGGFFFFFFFFFFFFFFFFFFFFFFFFFFFFHFFFFHHFFFFFFFFFFFFFFFFFFHFHFFFFFFFFFFFFFFFFFFFFHFHFFFFFFFFFFFFFFFFFFFFFFFFFB
@M05620:45:000000000-G6HP7:1:1101:14525:12029 1:N:0:140
CATCCTGACCCTGAAGTACCCCATTGAGCATGGCATCGTCACCAACTGGGACGACATGGAGAAGATCTGGCACCACACCTTCTACAACGAGCTGCGCGTGGCCCCGGAGGAGCACCCAGTGCTGCTGACCGAGGCCCCACTGAACCCCAAGGCCAACAGAGAGAAGATGACTCAGGTGAGGCTCGGCCGACGCCCGTGCTCCTCCCGTCCTTTCCCCAGTCATTTTCTGCCCGGCTTGATTTCTGACATTA
+
ABBBBFFFFCFFGGGGGGGGGEFHHHHHHHFFGGHHHGGHGGHHHGHHHFHHGEGGGGHEGFHHHHHGGFHGHGHHHGGHEHGFHHHHGGGGGHHGGGEGGGHHGGGGGGGGHHHHGGHFHHHHHHHHHHGGGGGGGG.CHHHHGHGGGGHGHHHHGGHHHGGGGGGFGGGGFGGGGGGGGGGGGGFFFFFFFFFFFFFFFFFFFFFFDFDFFFFFFFFFFFFFFFFFFFFFFFFFFFFFFFFFFFFFFF/
@M05620:45:000000000-G6HP7:1:1101:14504:12030 1:N:0:140
CATCCTGACCCTGAAGTACCCCATTGAGCATGGCATCGTCACCAACTGGGACGACATGGAGAAGATCTGGCACCACACCTTCTACAACGAGCTGCGCGTGGCCCCGGAGGAGCACCCAGTGCTGCTGACCGAGGCCCCCCTGAACCCCAAGGCCAACAGAGAGAAGATGACTCAGGTGAGGCTCGGCCGACGCCCGTGCTCCTCCCGTCCTTTCCCCAGTCATTTTCTGCCCGGCTTGATTTCTGACATTA
+
CDDDDFFFFFFFGGGGGGGGGGGHHHHHHHHHHHHHHGHHHGHHHGHHHHHHGGGGGHHHHHHHHHHHHHHHHGHHHGGHHHHHHHHHGGGGGHHGGGGGGGHHGGGGGGGGHHHHGGHHHHHHHHHHHHGGGGGGGGCGGGHHHHGGGGHGHHGGGGGGGGGGGGGFGGGGGGGGGGGGGGGGFFFFFFFFFFF=CFFFFFFFFFFEDFFFFFFFFFFFFFFFFFFFFFFFFFFFFF.BFFFFFBFFFF0
@M05620:45:000000000-G6HP7:1:1101:11692:12043 1:N:0:140
AAACCAAGCAGACACTCACCGCTCCCTCGCCACAGGCCAATAGTTTGTCCTCACTGAGTTGGCAACAAGTGGCTGCTGTGGCTGCCATTTTTCTGGTGATGGCCATCAGCTCCGACGAGGTCAGCTGGGGGGCTTTCTTTGTGTAAGCAACGAGAAACCTGAAAGAAGCATTTTTTAACTAAGTCCTGCTGAGTCATTCATGAGTTTTTAGCCGCCTTGCTTCTTCTCACAGACTCTCTACTCTCATGCCA
+
CCCCCBAFCFFFGGGGGGGGGGGGGGHHGGGGGHHHGGHHHHGHHHHHHHHHHHHHHHHHHHHHHHHHHGHHGHGGHHHHHHHGGHHHHHHHHHHHHHGHHHHHHHHHHHHHHGGGGGGGGHHHHHHHGGGGGGGGGGGGGGGGGGFFFFFFFFFFFFFFFFFFFFFFFFFFFFFFFFFFFFFFFFFFFFFFFFFFFFFFFFFFFFFFFFFFFFFFFFFFFFFFFFFFFFFFFFFFFFFFFFFFFFFFFFB
@M05620:45:000000000-G6HP7:1:1101:12850:12044 1:N:0:140
AAACCAAGCAGACACTCACCGCTCCCTCGCCACAGGCCAATAGTTTGTCCTCACTGAGTTGGCAACAAGTGGCTGCTGTGGCTGCCATTTTTCTGGTGATGGCCATCAGCTCCGACGAGGTCAGCTGGGGGGCTTTCTTTGTGTAAGCAACGAGAAACCTGAAAGAAGCATTTTTTAACTAAGTCCTGCTGAGTCATTCATGAGTTTTTAGCCGCCTTGCTTCTTCTCACAGACTCTCTACTCTCATGCCA
+
CCCCCCCFCFFFGGGGGGGGGGGGGGHHGGGGGHHHGGHHHHHHHHHHHHHHHHHHHHHHHHHHHHHHHHHHGHGGHHHHHHHGGHHHHHHHHHHHHHHHHHHHHHHHHHHHHGGGGGGGGHHHHHHHGGGGGGGGGGGGGGGGGGFFFFFFFFFFFFFFFFFFFFFFFFFFFFFFFFFFFFFFFFFFFFFFFFFFFFFFFFFFFFFFFFFFFFFFFFFFFFFFFFFFFFFFFFFFFFFFFFFFFFFFFFB
@M05620:45:000000000-G6HP7:1:1101:12833:12052 1:N:0:140
AAACCAAGCAGACACTCACCGCTCCCTCGCCACAGGCCAATAGTTTGTCCTCACTGAGTTGGCAACAAGTGGCTGCTGTGGCTGCCATTTTTCTGGTGATGGCCATCAGCTCCGACGAGGTCAGCTGGGGGGCTTTCTTTGTGTAAGCAACGAGAAACCTGAAAGAAGCATTTTTTAACTAAGTCCTGCTGAGTCATTCATGAGTTTTTAGCCGCCTTGCTTCTTCTCACAGACTCTCTACTCTCATGCCA
+
BBCCCCCFCFFFGGGGGGGGGGGGGGHHGGGGGHHHGGHHHHHHHHHHHHHHHHHHHHHHHHHHHHHHHGHHGHGGHHHHHHHGGHHHHHHHHHHHHHHHHHHHHHHHHHHHHGGGGGGGGHHHGHHHGGGGGGGGGGGGGGGGGGFFFFFFFFFFFFFFFFFFFFFFFFFFFFFFFFFFFFFFFFFFFFFFFFFFFFFFFFFFFFFFFFFFFFFFFFFFFFFFFFFFFFFFFFFFFFFFFFFFFFFFFFB
@M05620:45:000000000-G6HP7:1:1101:19398:12054 1:N:0:140
CATCCTGACCCTGAAGTACCCCATTGAGCATGGCATCGTCACCAACTGGGACGACATGGAGAAGATCTGGCACCACACCTTCTACAACGAGCTGCGCGTGGCCCCGGAGGAGCACCCAGTGCTGCTGACCGAGGCCCCCCTGAACCCCAAGGCCAACAGAGAGAAGATGACTCAGGTGAGGCTCGGCCGACGCCCGTGCTCCTCCCGTCCTTTCCCCAGCCATTTTCTGCCCGGCTTGTTTTCTGACATTA
+
BBABBFFFFFFFBGGFGGGGGGFHFBDDF4FGFH4GHGHH2EHFHGHHEAGGF0EEEHFFHHFHHDGFHGHFGFHHCGEHHHHHHBHFEEEGFHGGGGEEGFHHGGGGGGGGHHHHGGHG1FGHHHHFGHGCFCFFGFC@@.:0CHGFDD.EHHEGGE/BFBDFGFFF0;CFBBBFFF9AFEEF=-.A-9-@=;@-@ADA/FBFBA.A9AD9BFFFFEF..;/BFB9/9BB9A---@9.;9;FF/9//9B/
@M05620:45:000000000-G6HP7:1:1101:19416:12054 1:N:0:140
CATCCTGACCCTGAAGTACCCCATTGAGCATGGCATCGTCACCAACTGGGACGACATGGAGAAGATCTGGCACCACACCTTCTACAACGAGCTGCGCGTGGCCCCGGAGGAGCACCCAGTGCTGCTGACCGAGGCCCCCCTGAACCCCAAGGCCAACAGAGAGAAGATGACTCAGGTGAGGCTCGGCCGACGCCCGTGCTCCTCCCGTCCTTTCCCCAGTCATTTTCTGCCCGGCTTGATTTCTGACATTA
+
CCDDDFFFFFFFGGGGGGGGGGGHHHHHHHHHHHHHHGHHHGHHHGHHHHHHGGGGGHHHHHHHHHHHHHHHHGHHHGGHHHHHHHHHGGGGGHHGGGGGGGHHGGGGGGGGHHHHGGHHHHHHHHHHHHGGGGGGGGGGGGHHHHGGGGHGHHGGGGGGGGGGGGGGGGGGGGGGGGGGGGGGFFFFFFFFFFFFCDFFFFFFFFFEFFFFFFFFFFFFFFFFFFFFFFFFFFFFFF.FFFFFFBFFFF0
@M05620:45:000000000-G6HP7:1:1101:8726:12102 1:N:0:140
CATCCTGACCCTGAAGTACCGGCTTGATTTCTGACATTAGATCGGAAGAGCACACGTCTGAACTCCAGTCACAGCGATAGATCTCGTATGCCGTCTTCTGCTTGAAAAAAAAAAAAAAAAAAAAGAAACACAGAAAGAAGAGCCTCTTGGATGAGCTATATAACAGGAGCAGACACGGTATTCCTGATTGTGCAGCACAGCCTCCGACCGAAACAACACTCACACAGGCCCCAGCTAGCTAGTCTGGCATC
+
CCCDDFFFFFFFGGGGGGGGGGGGGGHHHHHHHGHHHHGHHHHHGGGGFHHGGGHGGHHGGFGHHHHHHHHHHHH>>BEEGBBGFGFDHHHHGEGHGFGHHHHG?GFGFGGGGB>/>><-<---..:///...0000/./0././/000:00000000000000:0.....//;//.-...0000000:0000000..//.://..--------/:...0//0:0......-...:000:000000/0/0/
@M05620:45:000000000-G6HP7:1:1101:4415:12129 1:N:0:140
CATCCTGACCCTGAAGTACCCCATTGAGCATGGCATCGTCACCAACTGGGACGACATGGAGAAGATCTGGCACCACACCTTCTACAACGAGCTGCGCGTGGCCCCGGAGGAGCACCCAGTGCTGCTGACCGAGGCCCCCCTGAACCCCAAGGCCAACAGAGAGAAGATGACTCAGGTGAGGCTCGGCCGACGCCCGTGCTCCTCCCGTCCTTTCCCCAGTCATTTTCTGCCCGGCTTGGTTTCTGACATTA
+
DCDDDFFFFFFFGGGGGGGGGGGHHHHHHHHHHHHHHGHHHGHHHGHHHHHHGGGGGHHHHHHHHHHHHHHHHGHHHGGHHHHHHHHHGGGGGHHGGGGGGGHHGGGGGGGGHHHHGGHHHHHHHHHHHHGGGGGGGGGGGGHHHHGGGGHGHHGGGGGGGGGGGGGGGGGGGGGGHGGGGGGGFFFFFFFFFFFFCFFFFFFFFFFEFFDFFFFFFFFFFFFFFFFFFFFFFFFFFF.;EFFFFBFFFF0
@M05620:45:000000000-G6HP7:1:1101:15255:12153 1:N:0:140
CATCCTGACCCTGAAGTACCCCATTGAGCATGGCATCGTCACCAACTGGGACGACATGGAGAAGATCTGGCACCACACCTTCTACAACGAGCTGCGCGTGGCCCCGGAGGAGCACCCAGTGCTGCTGACCGAGGCCCCCCTGAACCCCAAGGCCAACAGAGAGAAGATGACTCAGGTGAGGCTCGGCCGACGCCCGTGCTCCTCCCGTCCTTTCCCCAGTCATTTTCTGCCCGGCTTGATTTCTGACATTA
+
CCCDDFFFFFFFGGGGGGGGGGGHHHHHHHHHHHHHHGHHHGHHHGHHHHHHGGGGGHHHHHHHHHHHHHHHHGHHHGGHHHHHHHHHGGGGGHHGGGGGGGHHGGGGGGGGHHHHGGHGHHHHHHHHHHGGGGGGGGGGGGHHHHGGGGHGHHGGGGGGGGGGGGGGGGGGGGGGGGGGGGGGFFFFFFFFAFFF@FFFFFFFFFFEFFDFFFFFFFFFFFFFFFFFFEFFFFCFFFFBFFFFFFBFFF0
@M05620:45:000000000-G6HP7:1:1101:8747:12162 1:N:0:140
CATCCTGACCCTGAAGTACCCCATTGAGCATGGCATCGTCACCAACTGGGACGACATGGAGAAGATCTGGCACCACACCTTCTACAACGAGCTGCGCGTGGCCCCGGAGGAGCACCCAGTGCTGCTGACCGAGGCCCCCCTGAACCCCAAGGCCAACAGAGAGAAGATGACTCAGGTGAGGCTCGGCCGACGCCCGTGCTCCTCCCGTCCTTTCCCCAGTCATTTTCTGCCCGGCTTGATTTCTGACATTT
+
CCCCCFFFFFFFGGGGGGGGGGGHHHHHHHHHHHHHHGHHHGHHHGHHHHHHGGGGGHHHHHHHHHHHHGHHHGHHHGGHHHHHHHHHGGGGGHHGGGGGGGGHGGGGGGGGHHHHGGGGHHHHHHHHHHGGGGGGGGGGGGHHHHGGGGHGHHGGGGGGGGGGGGGGGGGGGGGGGGGGGGEGFFFFFFFFFFFF>ADEFFFFFFFEFFDFFFFFFFFFFFFFFFFFFFFFFAFFFFFFFFBFF9FFFF0
@M05620:45:000000000-G6HP7:1:1101:16614:12179 1:N:0:140
CATCCTGACCCTGAAGTACCCCATTGAGCATGGCATCGTCACCAACTGGGACGACATGGAGAAGATCTGGCACCACACCTTCTACAACGAGCTGCGCGTGGCCCCGGAGGAGCACCCAGTGCTGCTGACCGAGGCCCCCCTGAACCCCAAGGCCAACAGAGAGAAGATGACTCAGGTGAGGCTCGGCCGACGCCCGTGCTCCTCCCGTCCTTTCCCCAGTCATTTTCTGCCCGGCTTGATTTCTGACATTA
+
CCCCCFFFFFFFGGGGGGGGGGGHHHHHHHHHHHHHHGHHHGHHHGHHHHHHGGGGGHHHHHHHHHHHHHHHHGHHHGGHHHHHHHHHGGGGGHHGGGGGGGHHGGGGGGGGHHHHGGHGGHHHHHHGGHCGGGGGGGGGGGHHHHGGGGHGHHGGGGGGGGGGGGGGGGGGGGGGFFGGGF?FDFFF;@;DFFFF@DDEFFEFFFFADDDFFFFFFFFFFBFFFFFFFEFE.BC;CFAFFFFFF9BFFF0
@M05620:45:000000000-G6HP7:1:1101:27127:12181 1:N:0:140
AAACCAAGCAGACACTTCACCGCTCCCTCGCCACAGGCCAATAGTTTGTCCTCACTGAGTTGGCAACAAGTGGCTGCTGTGGCTGCCATTTTTCTGGTGATGGCCATCAGCTCCGACGAGGTCAGCTGGGGGGCTTTCTTTGTGTAAGCAACGAGAAACCTGAAAGAAGCATTTTTTAACTAAGTCCTGCTGAGTCATTCATGAGTTTTTAGCCGCCTTGCTTCTTCTCACAGACTCTCTACTCTCATGCC
+
DDDDDCCFDFFFGGGGGGGGGGGGGGGHHGGGGGHHHGGHHHHHHHHHHHHHHHHHHHHHHHHHHHHHHHHHHGHGGHHHHHHHGGHHHHHHHHHHHHHHHHHHHHHHHHHHHHGGGGGGGGHHGHHHHGGGGGGGGGGGGGGGGGGFFFFFFFFFFFFFFFFFFFFFFFFFFFHHFEFFFHFFFFFFFFFFFFFFFFFFFFFFFBFFFFFFFFFFFFFFFFHFFHHHFFFFFFFFFFFFFFFFFFFFFFF
@M05620:45:000000000-G6HP7:1:1101:27143:12190 1:N:0:140
AAACCAAGCAGACACTTCACCGCTCCCTCGCCACAGGCCAATAGTTTGTCCTCACTGAGTTGGCAACAAGTGGCTGCTGTGGCTGCCATTTTTCTGGTGATGGCCATCAGCTCCGACGAGGTCAGCTGGGGGGCTTTCTTTGTGTAAGCAACGAGAAACCTGAAAGAAGCATTTTTTAACTAAGTCCTGCTGAGTCATTCATGAGTTTTTAGCCGCCTTGCTTCTTCTCACAGACTCTCTACTCTCATGCC
+
>AAABB@FAFBFGGGGGGFGGEGGGGGHH2EEBEEGCGG2AF3GGFHHHHHHHHHGHBHGGHHFGFGHEHGHHFG1FGGGHHHHGGHCGHHHHHHHFHHHHHGHHHHHHHHHHHCEEE/CGGHFFFGHHDGGGGBGGGGGG9CFF9BFFFFFBEDDDFFFFFF/FFFFFFBFFFFFB.BFF//BBFFFFFFF/AFFFFFF/:F/B;FFFFFFFFFBBFFFFFFFFFFFF/:BBFFFFFFF/FFFFFBF9BF
@M05620:45:000000000-G6HP7:1:1101:3346:12201 1:N:0:140
AAACCAAGCAGACACTCACCGCTCCCTCGCCACAGGCCAATAGTTTGTCCTCACTGAGTTGGCAACAAGTGGCTGCTGTGGCTGCCATTTTTCTGGTGATGGCCATCAGCTCCGACGAGGTCAGCTGGGGGGCTTTCTTTGTGTAAGCAACGAGAAACCTGAAAGAAGCATTTTTTAACTAAGTCCTGCTGAGTCATTCATGAGTTTTTAGCCGCCTTGCTTCTTCTCACAGACTCTCTACTCTCATGCCA
+
CCCCCBCFCFFFGGGGGGGGGGGGGGHHGGGGGHHHGGHHHHHHHHHHHHHHHHHHHHGHHHHHHHHHHHHHGHGGHHHGHHHGGHHHHHHHHHHHHHGHHHHHHHHHHHHHHGGGGFFGEHHHHHHHGGGGGGGGGGGGGGGGGGFFFFFFFFFFFFFFFFFFFFFFFFFFFFFFFFFFFFFFFFFFFFFFFFFFFFFFFFFFFFFFFFFFFFFFFFFFFFFFFFFFFFFFFFFFFFFFFFFFFFFFFFF
@M05620:45:000000000-G6HP7:1:1101:12010:12225 1:N:0:140
AAACCAAGCAGACACTCACCGCTCCCTCGCCACAGGCCAATAGTTTGTCCTCACTGAGTTGGCAACAAGTGGCTGCTGTGGCTGCCATTTTTCTGGTGATGGCCATCAGCTCCGACGAGGTCAGCTGGGGGGCTTTCTTTGTGTAAGCAACGAGAAACCTGAAAGAAGCATTTTTTAACTAAGTCCTGCTGAGTCATTCATGAGTTTTTAGCCGCCTTGCTTCTTCTCACAGACTCTCTACTCTCATGCCA
+
CCDDDCDFCFFFGGGGGGGGGGGGGGHHGGGGGHHHGGHHHHHHHHHHHHHHHHHHHHHHHHHHHHHHHHHHGGGGHHHHHHGGGHHHHHHHHHHHHHHHHHHHHHHHHHHHHGGGGGGGGHHHHHHGGGGGGGGGGGGGGGGGGGFFFFFFFFFFFFFFFFFFFFFFFFFFFFHFFFFHHFFFFFFFFFFFFFFFFFHHHHFFFFFFFFFFFFFFFFFFFFFFFFFFFFFFFFFFFFFFFFFFFFFFFFF
@M05620:45:000000000-G6HP7:1:1101:12231:12248 1:N:0:140
CATCCTGACCCTGAAGTACCCCATTGAGCATGGCATCGTCACCAACTGGGACGACATGGAGAAGATCTGGCACCACACCTTCTACAACGAGCTGCGCGTGGCCCCGGAGGAGCACCCAGTGCTGCTGACCGAGGCCCCCCTGAACCCCAAGGCCAACAGAGAGAAGATGACTCAGGTGAGGCTCGGCCGACGCCCGTGCTCCTCCCGTCCTTTCCCCAGTCATTTTCTGCCCGGCTTGATTTCTGACATTA
+
CCCDDFFFFFFFGGGGGGGGGGGHHHHHHHHHHHHHHGHHHGHHHGHHHHHHGGGGGHHHHHHFGHHHHHHHHGHHHGGHHHHHHHHHGGGGGHHGGGGGGGHHGGGGGGGGHHHHGGHHHHHHHHHHHHGGGGGGGGGGGGHHHHGGGGHGHHGGGGGGGGGGGGGGGGGGGGGGGGGGGGGGFFFFFFFFFFFFDBDFFFFFFFF?DFFFFFFFFFFBFFFFFFHFFFFFFFFFFF9FFBFFF:FFFF0
@M05620:45:000000000-G6HP7:1:1101:8780:12248 1:N:0:140
AGATTGGAAGAGCACACGTCTGAACTCCAGTCACAGCGATAGATCTCGTATGCCGTCTTCTGCTTGAAAAAAAAAAAAAAAAAAGAGAAAGAAAGAAAATAAAAGAAGAATAAAAAAAAGAAAGAAAAAAAAGAAATAGAGAGAAGATGTGAAGAAAGAAGATGAGATGTAAGAAAATGAAGTGTACGCGAAGAGTGAAGATGAGGAAGGAAATAGGATGAGTGAAATGCAATAGTAGAAAGAGCACGATA
+
>AAABFFFFF4CFFGFGGGGGGGHHHHHFADB3FFHHGGHGGGGGHHGFDHHHHABABFFHHHHHHFFFEFCCEC@//////////2222220222000111111/0010111111---.../0/.//.---.../090000..0/000000000//0/./00900000000900//9000009000..---9..0000000009/0/...//00000000000000000000000900000///0.-.;.
@M05620:45:000000000-G6HP7:1:1101:3414:12253 1:N:0:140
CATCCTGACCCTGAAGTACCCCATTGAGCATGGCATCGTCACCAACTGGGACGACATGGAGAAGATCTGGCACCACACCTTCTACAACGAGCTGCGCGTGGCCCCGGAGGAGCACCCAGTGCTGCTGACCGAGGCCCCCCTGAACCCCAAGGCCAACAGAGAGAAGATGACTCAGGTGAGGCTCGGCCGACGCCCGTGCTCCTCCCGTCCTTTCCCCAGTCATTTTCTGCCCGGCTTGATTTCTGACATTA
+
BBBBBFFFFFFFEGFGGGGGGGGFFHFHHHCFHHHHHGHHHGHHFFHHFEFHGEGGEGHFHFHHHFHFHHHHHGFHEEEHHHHHHHHHGEECAFFGCGEEFFGHGGGGGGDDFEHHGGHGHHHHHHHHFHGF@CCFGFCCDGHFHEFGGGEGACFGGGFFGGGGGGGGFG0F;BFFFFBFGEFFCCAD=-;>;BAAFDFEBBBFFEFEDDD/9BFFF.DBFFFFFFB/FFFFF--9@-.;9BFFFF/BBB/
@M05620:45:000000000-G6HP7:1:1101:11692:12255 1:N:0:140
AAACCAAGCAGACACTCACCGCTCCCTCGCCACAGGCCAATAGTTTGTCCTCACTGAGTTGGCAACAAGTGGCTGCTGTGGCTGCCATTTTTCTGGTGATGGCCATCAGCTCCGACGAGGTCAGCTGGGGGGCTTTCTTTGTGTAAGCAACGAGAAACCTGAAAGAAGCATTTTTTAACTAAGTCCTGCTGAGTCATTCATGAGTTTTTAGCCGCCTTGCTTCTTCTCACAGACTCTCTACTCTCATGCCA
+
CCCCCCCFCFFFGGGGGGGGGGGGGGHHGGGGGHHHGGHHHHHHHHHHHHHHHHHHHHHHHHHGHHHHHHHHGHGGHHHHHHHGGHHHHHHHHHHHHHHHHHHHHHHHHHHHHGGGGGGGGHHHHHHHGGGGGGGGGGGGGGGGGGFFFFFFFFFFFFFFFFFFFFFFFFFFFFFFFFFFFFFFFFFFFFFFFFFFFFFFFFFFFFFFFFFFFFFFFFFFFFFFFFFFFFFFFFFFFFFFFFFFFFFFFFF
@M05620:45:000000000-G6HP7:1:1101:27075:12260 1:N:0:140
CATCCTGACCCTGAAGTACCCCATTGAGCATGGCATCGTCACCAACTGGGACGACATGGAGAAGATCTGGCACCACACCTTCTACAACGAGCTGCGCGTGGCCCCGGAGGAGCACCCAGTGCTGCTGACCGAGGCCCCCCTGAACCCCAAGGCCAACAGAGAGAAGATGACTCAGGTGAGGCTCGGCCGACGCCCGTGCTCCTCCCGTCCTTTCCCCAGTCATTTTCTGCCCGGCTTGATTTCTGACATTA
+
BBBBBFFFFFFFGGGGGGGGGGGHHHHHHHHHHHHHHGHHHGHHHGHHHHHHGGGGGHHHHHHHHHHHHHHHHGHHHGGHHHHHHHHHGGGGGHHGGGGGGFHHGGGGGGGGHHHHGGHHHHHHHHHHHHGGGGGGGGGGGGHHHHGGGGHGHHGGGGGGGGGGGGGGGGGGGGGGGGGGGGEGFFFFFFAFFFFFBFFFFFBFFFFEFFFFFFFFFFD9BBFFFFFFFFFFFCC>FA:FFFFB/;F/9F/
@M05620:45:000000000-G6HP7:1:1101:19883:12281 1:N:0:140
CATCCTGACCCTGAAGTACCCGGCTTGATTTCTGACATTAGATCGGAAGAGCACACGTCTGAACTCCAGTCACAGCGATAGATCTCGTATGCCGTCTTCTGCTTGAAAAAAAAAAAAACAATATAATTCGCTCTGTTCTTTGTTCTCCTCACGTCCTAACCACCTATCTACTTACCCCCTGTCCCCTCCCTTCGCATTTTTCCCTCTTTCTGCTTTCCTCCCGTCTCGACCCTCCCTTCTCGTCGTCGTTC
+
CBBCDFFFFFFFGGGGGGGGGGGGGGGHHHHHHHGHHHHHHHHHHGGGGGHHHHHHGHHHGGHHHHHHHHHHHHHHGGHGGHGGHHHGEHHHHFFGHGGHHHHHHHHH3GGGGGG>/////11111=1=/....111==111>010000/0<.....00;:0:.;00000;0:00:C.--.0:0:./.../0/.::99:00B000//:00;00:0:000:B?....//0--9/...:0/00...--:-99.
@M05620:45:000000000-G6HP7:1:1101:23584:12284 1:N:0:140
CATCCTGACCCTGAAGTACCCCATTGAGCATGGCATCGTCACCAACTGGGACGACATGGAGAAGATCTGGCACCACACCTTCTACAACGAGCTGCGCGTGGCCCCGGAGGAGCACCCAGTGCTGCTGACCGAGGCCCCCCTGAACCCCAAGGCCAACAGAGAGAAGATGACTCAGGTGAGGCTCGGCCGACGCCCGTGCTCCTCCCGTCCTTTCCCCAGTCATTTTCTGCCCGGCTTGATTTCTGACATTT
+
DDDDDFFFFFFFGGGGGGGGGGGHHHHHHHHHHHHHHGHHHGHHHGHHHHHHGGGGGHHHHHHHHHHHHHHHHGHHHGGHHHHHHHHHGGGGGHHGGGGGGGHHGGGGGGGGHHHHGGHHHHGHHHHHHHGGGGGGGGGGGGHHHHGGGGHGHHEGGGGGGGGGGGGGGGGGGGGGGGGGGGGGFFFFFFFFFFFFBDFEFFFFFFFFFFFBFFFFFFFFF0FFFFFFFFFFFAFFFF.BFFFF0:B0FF0
@M05620:45:000000000-G6HP7:1:1101:17459:12294 1:N:0:140
AAACCAAGCAGACACTCACCGCTCCCTCGCCACAGGCCAATAGTTTGTCCTCACTGAGTTGGCAACAAGTGGCTGCTGTGGCTGCCATTTTTCTGGTGATGGCCATCAGCTCCGACGAGGTCAGCTGGGGGGCTTTCTTTGTGTAAGCAACGAGAAACCTGAAAGAAGCATTTTTTAACTAAGTCCTGCTGAGTCATTCATGAGTTTTTAGCCGCCTTGCTTCTTCTCACAGACTCTCTACTCTCATGCCA
+
BCCBCCCFCFFFGGGGGGGGGGGGGGHHGGGGGHHHGGHHHHHHHHHHHHHHHHHHHHHHHHHHHHHHHGHHGHGGHHGHHHHGGHGHHHHHHHHHHHGHHHHHHHHHHHHHHGGGGGGGGHHHHHHHGGGGGGGGGGGGGGGGGGFFFFFFFFFFFFFFFFFFFFFFFFFFFFFFFFFFFFFFFFFFFFFFFFFFFFFFFFFFFFFFFFFFFFFFFFFFFFFFFFFFFFFFEFFFFFFFFFFFFFFFFF0
@M05620:45:000000000-G6HP7:1:1101:17437:12304 1:N:0:140
AAACCAAGCAGACACTCACCGCTCCCTCGCCACAGGCCAATAGTTTGTCCTCACTGAGTTGGCAACAAGTGGCTGCTGTGGCTGCCATTTTTCTGGTGATGGCCATCAGCTCCGACGAGGTCAGCTGGGGGGCTTTCTTTGTGTAAGCAACGAGAAACCTGAAAGAAGCATTTTTTAACTAAGTCCTGCTGAGTCATTCATGAGTTTTTAGCCGCCTTGCTTCTTCTCACAGACTCTCTACTCTCATGCCA
+
CCCCCCCFCFFFGGGGGGGGGGGGGGHHGGGGGHHHGGHHHHHHHHHHHHHHHHHHHHHHHHHHHHHHHHHHGHGGHHHHHHHGGHHHHHHHHHHHHHHHHHHHHHHHHHHHHGGGGGGGFGHHHHHHGGGGGGGGGGGGGGGGGGFFFFFFFFFFFFFFFFFFFFFFFFFFFFFFFFFFFFFFFFFFFFFFFFFFFFFFFFFFFFFFFFFFFFFFFFFFFFFFFFFFFFFFEFFFFFFFFFFFFFFFFF/
@M05620:45:000000000-G6HP7:1:1101:6839:12312 1:N:0:140
AAACCAAGCAGACACTCACCGCTCCCTCGCCACAGGCCAATAGTTTGTCCTCACTGAGTTGGCAACAAGTGGCTGCTGTGGCTGCCATTTTTCTGGTGATGGCCATCAGCTCCGACGAGGTCAGCTGGGGGGCTTTCTTTGTGTAAGCAACGAGAAACCTGAAAGAAGCATTTTTTAACTAAGTCCTGCTGAGTCATTCATGAGTTTTTAGCCGCCTTGCTTCTTCTCACAGACTCTCTACTCTCATGCCA
+
CCCDDABFCFFFGGGGGGGGGGGGGGHHGGGGGHHFGGHHHHHHHHHHHHHHHHHHHHHHHHHHHHHHHGHHGFGGHHHHHGHGGHHHHHHHFHHHHHHHGHHHHHHHHHFHHGGGGFFGEHHHHHHHGGGGGGGGGGGGGGGGGGFFFFFFFFFFFFFFFFFFFFFFFFFFFFHFFFFFFFFFFFFFFFFFFBFFFFFFFFFFFFFFFFFFFFFFFFFFFFFFFFFFFFFFFFFFFFFFFFFFFFFBFFF
@M05620:45:000000000-G6HP7:1:1101:8756:12320 1:N:0:140
AAACCAAGCAGACACTCACCGCTCCCTCGCCACAGGCCAATAGTTTGTCCTCACTGAGTTGGCAACAAGTGGCTGCTGTGGCTGCCATTTTTCTGGTGATGGCCATCAGCTCCGACGAGGTCAGCTGGGGGGCTTTCTTTGTGTAAGCAACGAGAAACCTGAAAGAAGCATTTTTTAACTAAGTCCTGCTGAGTCATTCATGAGTTTTTAGCCGCCTTGCTTCTTCTCACAGACTCTCTACTCTCATGCCA
+
CCCCCBBFBFFFGGGGGGGGGGGGGGHHGGGGGHHHGGHHHHHHHHHHHHHHHHGHHHHHHHHGHHHHHHHHGHGGHHHHHHHGGHHHHHHHHHHHHHGHHHHHHHHHHHHHHGGGGGGGGHHHGHHHGGGGGGGGGGGGGGGGGGFFFFFFFFFFFFFFFFFFFFFFFFFFFFFFFFFFFFFFFFFFFFFFFFFFFFFFFFFFFFFFFFFFFFFFFFFFFFFFFFFFFFFFFFFFFFFFFFFFFFFFFFF
@M05620:45:000000000-G6HP7:1:1101:25817:12324 1:N:0:140
CATCCTGACCCTGAAGTACCCCATTGAGCATGGCATCGTCACCAACTGGGACGACATGGAGAAGATCTGGCACCACACCTTCTACAACGAGCTGCGCGTGGCCCCGGAGGAGCACCCAGTGCTGCTGACCGAGGCCCCCCTGAACCCCAAGGCCAACAGAGAGAAGATGACTCAGGTGAGGCTCGGCCGACGCCCGTGCTCCTCCCGTCCTTTCCCCAGTCATTTTCTGCCCGGCTTGATTTCTGACATTA
+
CCBCCFFFFFFFGGGGGGGGGGGHHHHHHHHGGHHHHGHHHGHHHGHHHHHHGGGGGHHHHHHHHHHHHHHHHGHHHEGHHHGHHHHFGGGGGHHGGGEGGGHHGGGGGGDDHHHHGGHGFHHHHHGHHHGGGGGGGFGGGGHHHHGGGGHGHHGGGGGGFGGGGGGGGGGGGGGGGGGGGGEFFFFFFFFFFFFFFDFFFFFFFFF.DD?9FFFFFFBFFFFFFFFBFFFFFFFFFA.909FFFBFFFF0
@M05620:45:000000000-G6HP7:1:1101:8777:12326 1:N:0:140
AAACCAAGCAGACACTCACCGCTCCCTCGCCACAGGCCAATAGTTTGTCCTCACTGAGTTGGCAACAAGTGGCTGCTGTGGCTGCCATTTTTCTGGTGATGGCCATCAGCTCCGACGAGGTCAGCTGGGGGGCTTTCTTTGTGTAAGCAACGAGAAACCTGAAAGAAGCATTTTTTAACTAAGTCCTGCTGAGTCATTCATGAGTTTTTAGCCGCCTTGCTTCTTCTCACAGACTCTCTACTCTCATGCCA
+
AAAAB?AFBFFFGFGGGGGGGGGGGGHHGGGGGGHHGGCHHGHHHHHHHHHGHH5FFHGHHGHFHHFHHGHHGHGGHHHHGHHGGHHHHHHHHHHHGHGFHHHHHFGFGGFGHEFEGFGGGF2G2GGHGGGGGGGGGGGGGGGFGEFFBBFFFFDFFFFFFFFFFF?FFFFFFFFFFFFFBFFFFFFFFFFFF/FBFBFF/FFF;FFFFEFFFFFFFFFFFFFFFFFFFFFFFFFFFFFFFFFFFFFFFFF
@M05620:45:000000000-G6HP7:1:1101:6841:12331 1:N:0:140
AAACCAAGCAGACACTCACCGCTCCCTCGCCACAGCCCAATGGTTTGTCCTCCCTGGTTTGGAAACAAGGGGCTGCTGTGGCGCCCATTTTTCTGGTGAGGCCCATAGGCTCGAACGGGGTAGGCGGGGGGGTTTTCTTTGGGAAAGCAAGGAAAACCCTAAAGAAGGCATTTTTGAACTAGGTCCTGCTGGTTCATTCAGAGTTTTTAACCCCCCTTGCTTTTTCTAACAAACTCTCTACTCTCATGCAA
+
AAABAABFBFFFGGGGGGGGGGGGGC222E2222B2B2A2233DF1AAD555312313B1B13B@3B121B0//11334B21/1>>/BFHHF34B33230B/?/<333333B//20//?/////1/>AFGF;-;DA/BF///..;.9/;/.../;B/A...;B//;/...;BFFF-;///9//9;///////////;///////;FFF.//;.9;-;../;//;:///////..9/9///////////;/;
@M05620:45:000000000-G6HP7:1:1101:8761:12337 1:N:0:140
AAACCAAGCAGACACTCACCGCTCCCTCGCCACAGGCCAATAGTTTGTCCTCACTGAGTTGGCAACAAGTGGCTGCTGTGGCTGCCATTTTTCTGGTGATGGCCATCAGCTCCGACGAGGTCAGCTGGGGGGCTTTCTTTGTGTAAGCAACGAGAAACCTGAAAGAAGCATTTTTTAACTAAGTCCTGCTGAGTCATTCATGAGTTTTTAGCCGCCTTGCTTCTTCTCACAGACTCTCTACTCTCATGCCA
+
CCCCCCCFCFFFGGGGGGGGGGGGGGHHGGGGGHHHGGHHHHHHHHHHHHHHHHHHHHHHHHHHHHHHHHHHGHGGHHHHHHHGGHHHHHHHHHHHHHGHHHHHHHHHHHHHHGGGGGGGGHHHHHHHGGGGGGGGGGGGGGGGGGFFFFFFFFFFFFFFFFFFFFFFFFFFFFFFFFFFFFFFFFFFFFFFFFFFFFFFFFFFFFFFFFFFFFFFFFFFFFFFFFFFFFFFFFFFFFFFFFFFFFFFFFB
@M05620:45:000000000-G6HP7:1:1101:21333:12338 1:N:0:140
CATCCTGACCCTGAAGTACCCCATTGAGCATGGCATCGTCACCAACTGGGACGACATGGAGAAGATCTGGCACCACACCTTCTACAACGAGCTGCGCGTGGCCCCGGAGGAGCACCCAGTGCTGCTGACCGAGGCCCCCCTGAACCCCAAGGCCAACAGAGAGAAGATGACTCAGGTGAGGCTCGGCCGACGCCCGTGCTCCTCCCGTCCTTTCCCCAGTCATTTTCTGCCCGGCTTGATTTCTGACATTT
+
BBCCCFFFFFFFGGGGGGGGGGGHHHHHHHHHHHHHHGHHHGHHHGHHHHHHGGGGGHHHHHHHHHHHHHHHHGHHHGGHHHHHHHHHGGGGGHHGGGGGGGHHGGGGGGGGHHHHGGHGHHHHHHHHHHGGGGGGGGGGGGHHHHGGGGHGHHGGGGGGGGGGGGGGGGGGGGGGGFGGGGGGFFFFFFFFFFFF@DFEFFFFFFF.ADDFFFFFFEDFF/BFFFFFFFFFDFBFFF.FFFFFF/BBFF/
@M05620:45:000000000-G6HP7:1:1101:21335:12356 1:N:0:140
CATCCTGACCCTGAAGTACCCCATTGAGCATGGCATCGTCACCAACTGGGACGACATGGAGAAGATCTGGCACCACACCTTCTACAACGAGCTGCGCGTGGCCCCGGAGGAGCACCCAGTGCTGCTGACCGAGGCCCCCCTGAACCCCAAGGCCAACAGAGAGAAGATGACTCAGGTGAGGCTCGGCCGACGCCCGTGCTCCTCCCGTCCTTTCCCCAGTCATTTTCTGCCCGGCTTGATTTCTGACATTA
+
DDDDDFFFFFFFGGGGGGGGGGGHHHHHHHHHHHHHHGHHHGHHHGHHHHHHGGGGGHHGHHHHHHHHHHHHHGHHHGGHHHHHHHHHGGGGGHHGGGGGGGHHGGGGGGGGHHHHGGHHHHHHHHHHHHGGGGGGGGGGGGHHHHGGGGHGHHGGGGGGGGGGGGGGGGGGGGGGGGGGGGGGFFFFFFFFFFFF@DDFFFFFFFFFFFFFFHFFFEFFFFFFFFFFFFFFFFFFFFFFFFFFFFFFFF0
@M05620:45:000000000-G6HP7:1:1101:5715:12358 1:N:0:140
CATCCTGACCCTGAAGTACCCCATTGAGCATGGCATCGTCACCAACTGGGACGACATGGAGAAGATCTGGCACCACACCTTCTACAACGAGCTGCGCGTGGCCCCGGAGGAGCACCCAGTGCTGCTGACCGAGGCCCCCCTGAACCCCAAGGCCAACAGAGAGAAGATGACTCAGGTGAGGCTCGGCCGACGCCCGTGCTCCTCCCGTCCTTTCCCCAGTCATTTTCTGCCCGGCTTGATTTCTGACATTA
+
CBBCCFFFFFFFGGGGGGGGGGGHHHHHHHHHHHHHHGHHHGHHHGHHHHHHGGGGGHHHHHHHHHHHHHHHHGHHHGGHHHHHHHHHGGGGGHHGGGFGGGHHGGGGGGGGHHHHGGHHHHHHHHHHHHGGGGGGGGGGGGHHHHGGGGHGHHGGGGGGFGGGGGGGGGGGGGGGGGGFGGGGFFFFFFAFFFFF=DFABFFFFFDADDDFFFFFFFDFFFFFFFBBFBFEDA@BAF9FFFBFFFB0:F0
@M05620:45:000000000-G6HP7:1:1101:7068:12362 1:N:0:140
CATCCTGACCCTGAAGTACCCCATTGAGCATGGCATCGTCACCAACTGGGACGACATGGAGAAGATCTGGCACCACACCTTCTACAACGAGCTGCGCGTGGCCCCGGAGGAGCACCCAGTGCTGCTGACCGAGGCCCCCCTGAACCCCAAGGCCAACAGAGAGAAGATGACTCAGGTGAGGCTCGGCCGACGCCCGTGCTCCTCCCGTCCTTTCCCCAGTCATTTTCTGCCCGGCTTGATTCTGACATTAG
+
BCCCCFFFFFFFGGFGGGGGGGGHGHHHHGHHHHHHHGHHHGGHHGHGHHHHGGGGGHHHHHHHHHHGHHHGHGHHHGGHHHHHHHHHGGGGGHHGGGEGFFHHGGGGGGGGHHHHGGHGHHGGHHHGHGGGGGGGGGGGGGGHHHGGGGHGHHGGGGGGGFGGGGFFGGGGGGGGFFBFGGEFFFFFFFFFFFFC9DFFFFFFFFD;;DDFFFFFFFFBFFFFFFFFFEFFFFFFFFFFFFFFFFFFFF:
@M05620:45:000000000-G6HP7:1:1101:7050:12365 1:N:0:140
CATCCTGACCCTGAAGTACCCCATTGAGCATGGCATCGTCACCAACTGGGACGACATGGAGAAGATCTGGCACCACACCTTCTACAACGAGCTGCGCGTGGCCCCGGAGGAGCACCCAGTGCTGCTGACCGAGGCCCCCCTGAACCCCAAGGCCAACAGAGAGAAGATGACTCAGGTGAGGCTCGGCCGACGCCCGTGCTCCTCCCGTCCTTTCCCCAGTCATTTTCTGCCCGGCTTGATTCTGACATTAG
+
CCCCCFFFFFFFGGGGGGGGGGGHHGHHHHGHHHHHHGHHHGGHHGHHHHHHGGGGGHHHHHGGHFHGHHHHHGHHHGGHHHHHHHHHGGGGGHGGGGGGGGHHGGGGGGGGHHHHGGHHHHHHHHHHHGGADGGGGGGGGGHHHHGGGGHGHHGGGGGGGGGGFGGGGGGGGGGGGGFGGGGGFFFFAFFFFFFF@?DEBFFFFFFADFDFFFFFFFF:FFBFFFFFFBFFDFADCA.BFBFFBF0BF;0
@M05620:45:000000000-G6HP7:1:1101:5704:12377 1:N:0:140
CATCCTGACCCTGAAGTACCCCATTGAGCATGGCATCGTCACCAACTGGGACGACATGGAGAAGATCTGGCACCACACCTTCTACAACGAGCTGCGCGTGGCCCCGGAGGAGCACCCAGTGCTGCTGACCGAGGCCCCCCTGAACCCCAAGGCCAACAGAGAGAAGATGACTCAGGTGAGGCTCGGCCGACGCCCGTGCTCCTCCCGTCCTTTCCCCAGTCATTTTCTGCCCGGCTTGATTTCTGACATTA
+
DDDDDFFFFFFFGGGGGGGGGGGHHHHHHHHHHHHHHGHHHGHHHGHHHHHHGGGGGHHHHHHHHHHHHHHHHGHHHGGHHHHHHHHHGGGGGHHGGGGGGGHHGGGGGGGGHHHHGGHHHHHHHHHHHHGGGGGGGGGGGGHHHHGGGGHGHHGGGGGGGGGGGGGGGGGGGGGGHGGGGGGGFFFFFFFFFFFFFFFFFFFFFFFFFFFFFHFFFFFFFFFFFHFHHFFFFFFFFFFFFFFFFBFFFF0
@M05620:45:000000000-G6HP7:1:1101:5726:12383 1:N:0:140
CATCCTGACCCTGAAGTACCCCATTGAGCATGGCATCGTCACCAACTGGGACGACATGGAGAAGATCTGGCACCACACCTTCTACAACGAGCTGCGCGTGGCCCCGGAGGAGCACCCAGTGCTGCTGACCGAGGCCCCCCTGAACCCCAAGGCCAACAGAGAGAAGATGACTCAGGTGAGGCTCGGCCGACGCCCGTGCTCCTCCCGTCCTTTCCCCAGTCATTTTCTGCCCGGCTTGATTTCTGACATTA
+
BABBBFFFFFFFGGG4GGGGGGGHHHHHHHHHFHHHHGHHHGHHHGHHHHHHGGGCGHHHHHHHHHHHHHHHHGHHHGGHHHHFHHHHGFGFGHHGGGGEGGHHGGGGGGGGHHHHGGHHHHHHHHHHHHCGGGGGGGGGGGGHHHGGGGHGHHGGGGGGGGGGFGGGGGGGGGGGFGGGGGGGFFFFFF;-9DFDBADFFFFFFFAEDFFFFFFFFFFFFBFBFFFFFFFFFCFDFF9BFFFFF:FFFF/
@M05620:45:000000000-G6HP7:1:1101:20150:12388 1:N:0:140
TACCTGTACTGGGGAAGCAATCGCCATTCCTACCCTAAAGATCGGAAGAGCACACGTCTGAACTCCAGTCACAGCGATAGATCTCGTATGCCGTCTTCTGCTTGAAAAAAAAAAAAAAAAAAAAAAATAAAAAAAATAATTAATATAATTATAAAAAAAAAAGAAATAGAAATAAATAAGTGTAAAGCAAGTAAGAACAAAAGAAGCAGAAAAAGGTAAAAATGAGAAAGGACAAACTATCTACAAAATGA
+
CBBCCFFFFFFFGGGGGGGGGGGGGGGHHHHHHHHHHHHHHHHHGGGGHHHHHHHGHHHGGFHHHHHHHHHHHHHGGHGGHHFHHHGFHHHHGEFHGHHHHHHHHHHH?EEEDDB<<//>>----:-.01110---.:1<11111<111<11:111:--<<-.9.<11011<1111:11111:1111:0//1:11:1///../9./00///0/...011<10.:1:1100././</.0111111100.001
@M05620:45:000000000-G6HP7:1:1101:6292:12504 1:N:0:140
AAACCAAGCAGACACTCACCGCTCCCTCGCCACAGGCCAATAGTTTGTCCTCACTGAGTTGGCAACAAGTGGCTGCTGTGGCTGCCATTTTTCTGGTGATGGCCATCAGCTCCGACGAGGTCAGCTGGGGGGCTTTCTTTGTGTAAGCAACGAGAAACCTGAAAGAAGCATTTTTTAACTAAGTCCTGCTGAGTCATTCATGAGTTTTTAGCCGCCTTGCTTCTTCTCACAGACTCTCTACTCTCATGCCA
+
AA@BBBBFBFFFGGGFGGGGGGGGGGHHGGGGGHGHGGFHHFHHHHGHGHHHHHHHHHHHGHHHHHHHHFHHGHGGHBGHHHHGGHFGGHHHHGHHHHHGHHHHHHHHHHHHHGGGGGGGGHHHHHGHGGGGGGGGGGGGGGGGGGFFFFFFFFADFFFFF/B/BFFFFFFFFFFFFFFFFFFFFFFFFFFFFFFFFFFFFFFFFFFFFFFFFFFFFFFFFFFFFFFFF/FBFFFFFFFFFFFFFFFBFFB
@M05620:45:000000000-G6HP7:1:1101:16983:12509 1:N:0:140
AAACCAAGCAGACACTCACCGCTCCCTCGCCACAGGCCAATAGTTTGTCCTCACTGAGTTGGCAACAAGTGGCTGCTGTGGCTGCCATTTTTCTGGTGATGGCCATCAGCTCCGACGAGGTCAGCTGGGGGGCTTTCTTTGTGTAAGCAACGAGAAACCTGAAAGAAGCATTTTTTAACTAAGTCCTGCTGAGTCATTCATGAGTTTTTAGCCGCCTTGCTTCTTCTCACAGACTCTCTACTCTCATGCCA
+
CCCCCCCFBFFFGGGGGGGGGGGGGGHHGGGGGHHHGGHHHHHHHHHHHHHHHHHHHHHHHHHHHHHHHGGHGHGGHHHHHHHGGHHHHHHHHHHHHHFHHHHHHHHHHHHHHGGGGGGGGHHHHHHHGGGGGGGGGGGGGGGGGGFFFFFFFFFFFFFFFFFFFFFFFFFFFFFFFFFFFFFFFFFFFFFFFFFFFFFFFFFFFFFFFFFFFFFFFFFFFFFFFFFFFFFFFFFFFFFFFFFFFFFFFFF
@M05620:45:000000000-G6HP7:1:1101:6308:12519 1:N:0:140
AAACCAAGCAGACACTCACCGCTCCCTCGCCACAGGCCAATAGTTTGTCCTCACTGAGTTGGCAACAAGTGGCTGCTGTGGCTGCCATTTTTCTGGTGATGGCCATCAGCTCCGACGAGGTCAGCTGGGGGGCTTTCTTTGTGTAAGCAACGAGAAACCTGAAAGAAGCATTTTTTAACTAAGTCCTGCTGAGTCATTCATGAGTTTTTAGCCGCCTTGCTTCTTCTCACAGACTCTCTACTCTCATGCCA
+
CCCCCCCFCFFFGGGGGGGGGGGGGGHHGGGGGHHHGGHHHHHHHHHHHHHHHHHHHHHHHHHGHHHHHHHHGHGGHHHHHHHGGHHHHHHHHHHHHHGHHHHHHHHHHHHHHGGGGGGGGHHHHHHHGGGGGGGGGGGGGGGGGGFFFFFFFFFFFFFFFFFFFFFFFFFFFFFFFFFFFFFFFFFFFFFFFFFFFFFFFFFFFFFFFFFFFFFFFFFFFFFFFFFFFFFFFFFFFFFFFFFFFFFFFFF
@M05620:45:000000000-G6HP7:1:1101:10015:12546 1:N:0:140
CATCCTGACATTAGATCGGAAGAGCACACGTCTGAACTCCAGTCACAGCGATAGATCTCGTATGCCGTCTTCTGCTTGAAAAAAAAAAAAAATATCTCATCTAAACCCACCAATCAGCCCAACTCAACTATAGATAATACAACTTTCTCCCACACTCTCTCCCTACATCACCATTCTCCCCACACCACTTCCCACGTACCCCCCTCACTCCCCACACACCACCCCCGCACTCCTTCCTGCACTGCTCCCAC
+
DDDDDFFFFFFFGGGGGGGGGGHHHHHHHABBFFGHHHHHHHHHHHHHHGGHGGHHFHHHFGHHHHGEGHGHHGHFHHHHGGHGGGGG>>>/022B222222233B2////?/222210//?/0111=111111111111<111111000//<..//0<00<:/0:00000/000;000/:/......00:0/0.-./..;.---:..0:;../....99...;---:;--;/000/000/00/0000./.
@M05620:45:000000000-G6HP7:1:1101:21318:12562 1:N:0:140
CATCCTGACCCTGAAGTACCCCATTGAGCATGGCATCGTCACCAACTGGGACGACATGGAGAAGATCTGGCACCACACCTTCTACAACGAGCTGCGCGTGGCCCCGGAGGAGCACCCAGTGCTGCTGACCGAGGCCCCCCTGAACCCCAAGGCCAACAGAGAGAAGATGACTCAGGTGAGGCTCGGCCGACGCCCGTGCTCCTCCCGTCCTTTCCCCAGTCATTTTCTGCCCGGCTTGATTTCTGACATTA
+
CDDDDFFFFFFFGGGGGGGGGGGHHHHHHHHHHGHHHGHHHGHHHGHHHHHHGGGGGHHHHHHHHHHHHHHHHGHHHGGHHHHHHHHHGGGGGHHGGGGGGGHHGGGGGGGGHHHHGGHHHHHHHHHGHHGGGGGGGGGGGGHHHHGGGGHGHHGGGGGGGGGGGGGGGGGGGGGGHGGGGGGGFFFFFFFFFFFF@DFFFFFFFFFEFFFFFHFFFFFFFFFFFFHFHFFFFFFFFFFFFFFFFBFFFF0
@M05620:45:000000000-G6HP7:1:1101:11038:12570 1:N:0:140
AAACCAAGCAGACACTCACCGCTCCCTCGCCACAGGCCAATAGTTTGTCCTCACTGAGTTGGCAACAAGTGGCTGCTGTGGCTGCCATTTTTCTGGTGATGGCCATCAGCTCCGACGAGGTCAGCTGGGGGGCTTTCTTTGTGTAAGCAACGAGAAACCTGAAAGAAGCATTTTTTAACTAAGTCCTGCTGAGTCATTCATGAGTTTTTAGCCGCCTTGCTTCTTCTCACAGACTCTCTACTCTCATGCCA
+
DDDDCCDFDFFFGGGGGGGGGGGGGGHHGGGGGHHHGGHHHHHHHHHHHHHHHHHHHHHHHHHHHHHHHHHHGHGGHHHHHHHGGHHHHHHHHHHHHHGHHHHHHHHHHHHHHGGGGGGGGHHHFHHHGGGGGGGGFGGGGGGGGGFFFFFFFFFFFFFFFFFFFFFFFFFFFFHFFFFFFFFFFFFFFFFFFFFFFFFFFFFFFFFFFFFFFFFFFFFFFFHFFFFFFFFFFFFFFFFFFFFFFFFFFFB
@M05620:45:000000000-G6HP7:1:1101:5737:12603 1:N:0:140
CATCCTGACCCTGAAGTACCCCATTGAGCATGGCATCGTCACCAACTGGGACGACATGGAGAAGATCTGGCACCACACCTTCTACAACGAGCTGCGCGTGGCCCCGGAGGAGCACCCAGTGCTGCTGACCGAGGCCCCCCTGAACCCCAAGGCCAACAGAGAGAAGATGACTCAGGTGAGGCTCGGCCGACGCCCGTGCTCCTCCCGTCCTTTCCCCAGTCATTTTCTGCCCGGCTTGATTTCTGACATTA
+
CCCCCFFFFFFFGGGGGGGGGGGHHHHHFHHHHHHHHGHHGGHHHGHHFHGHGGGGGHGFHHGGHHHEEGHHHGGGHGGHHHHHHHHHEEGGFFHGGGFGGGHHGGGFCGGGGHHHGGF?CHHHHHHFHHGGGGGGGGGGGGHHHHGGGGEEHHGGGGGGGGGGFGGGGGGFGFGGFFGFFFFFFFFFFFFAFFFFBDF.BFFFFF.;AD.FFFFFFBDFFFFE/FFFFBFF.@DAFFF9BFFF/;FFFF/
@M05620:45:000000000-G6HP7:1:1101:25287:12611 1:N:0:140
AAACCAAGCAGACACTCACCGCTCCCTCGCCACAGGCCAATAGTTTGTCCTCACTGAGTTGGCAACAAGTGGCTGCTGTGGCTGCCATTTTTCTGGTGATGGCCATCAGCTCCGACGAGGTCAGCTGGGGGGCTTTCTTTGTGTAAGCAACGAGAAACCTGAAAGAAGCATTTTTTAACTAAGTCCTGCTGAGTCATTCATGAGTTTTTAGCCGCCTTGCTTCTTCTCACAGACTCTCTACTCTCATGCCA
+
CCCDDCCFCFFFGGGGGGGGGGGGGGGHGGGGGHHGGGHHHHHHHHHHHHHHHHHHHHGHHHHHHHHHHGHHGHGGHHHGHHHGGHHHHHHHHHHHHHHHHHHHHHHHHHHHHGGGGFGGGHHHHHHHGGGGGGGGGGGGGGGGGGFFFFFFFFFFFFFFFFFFFFFFFFFFFFFFFFFFFFFFFFFFFFFFFFFFFFFHHFFFFFFFFFFFFFFFFFFFFHFFFFHFFFFFFFFFFFFFFFFFFFFFFF0
@M05620:45:000000000-G6HP7:1:1101:6653:12615 1:N:0:140
AAACCAAGCAGACACTCACCGCTCCCTCGCCACAGGCCAATAGTTTGTCCTCACTGAGTTGGCAACAAGTGGCTGCTGTGGCTGCCATTTTTCTGGTGATGGCCATCAGCTCCGACGAGGTCAGCTGGGGGGCTTTCTTTGTGTAAGCAACGAGAAACCTGAAAGAAGCATTTTTTAACTAAGTCCTGCTGAGTCATTCATGAGTTTTTAGCCGCCTTGCTTCTTCTCACAGACTCTCTACTCTCATGCCA
+
ABABAAAFAFFFCFGFFEGFE?EEEFFFEFG?ECBCCEEEGEGFFFGFGDGFGGBFG3FDEFCGHGGHF@GHGGFGGBFFFAFFFFCGGFDDFHHHHHBFHHGHBEFGHFFHHFGGC@CGDGGGHHHGGGC@GGGG0CFFFFFFBBFFFFFBFDFDFFFFFEFBFFFFFFFFFFF?AFFFFFFFFFFFFFFFFBBFFFFFB999FFFFFFFFFD;BF.BFFF/9FFFFFFF//AF/9FFFFFFFFFFF/9/
@M05620:45:000000000-G6HP7:1:1101:6636:12628 1:N:0:140
AAACCAAGCAGACACTCACCGCTCCCTCGCCACAGGCCAATAGTTTGTCCTCACTGAGTTGGCAACAAGTGGCTGCTGTGGCTGCCATTTTTCTGGTGATGGCCCTCAGCTCCGACGAGGTCCGCTGGGGGGCTTTCTTTGTGTAAGCAACGAGAAACCTGAAAGAAGCATTTTTTAACTCAGTCCTGCTGAGTCATTCATGAGTTTTTAGCCGCCTTGCTTCTTCTCACAGACTCTCTACTCTCATGCCA
+
1>1A>A1>ABFFGGGGGBGA0AEEGEFCEFEAE0E/AFFGG1FAFGFGFFFHFHFFHEHFEGBGHEFA0@GHFCEFF1F0>>>>B01BFFGFFHFGHF1@FGGG/>F>GHHHGE?E@/>C<<1/>CCCCGC?AAGGFFFF/:BF/:BB//A?EA?BBF9FF///;B-FFFFFFFF?:BFF//9FB9FFFF/BFFBFFFFB/://BFFFF-BFF--9AA//FF/BFFBFBFB//;B9BFFFFFFFFFFFF//
@M05620:45:000000000-G6HP7:1:1101:8567:12634 1:N:0:140
CATCCTGACCCTGAAGTACCCCATTGAGCATGGCATCGTCACCAACTGGGACGACATGGAGAAGATCTGGCACCACACCTTCTACAACGAGCTGCGCGTGGCCCCGGAGGAGCACCCAGTGCTGCTGACCGAGGCCCCCCTGAACCCCAAGGCCAACAGAGAGAAGATGACTCAGGTGAGGCTCGGCCGACGCCCGTGCTCCTCCCGTCCTTTCCCCAGTCATTTTCTGCCCGGCTTGATTTCTGACATTA
+
ABBBBFFFFFFFGGGGGGGGGGGHHHHGHGHHHHHHHGHHHGHHHGHHHHGHGGGGGHHHHHHHGHHHHHHHHGHHHGGHHHHHHHHHGGGGGGHGGGGGFGHHGGGGGGGGHHHHGGHHHHHHHHHHHHGGGGGGGGGGGGHHHHGGGGHGHHGGGGGGGGGGGGGGGGGGGGGGGGGGGGEFFFFFFFFADFFF@DFFFFFFFFFFDDFFFFFFFFFBBFBFBFFFFFFEFAAFFFFFFFFFFB9FFF/
@M05620:45:000000000-G6HP7:1:1101:2273:12639 1:N:0:140
AAACCAAGCAGACACTCACCGCTCCCTCGCCACAGGCCAATAGTTTGTCCTCACTGAGTTGGCAACAAGTGGCTGCTGTGGCTGCCATTTTTCTGGTGATGGCCATCAGCTCCGACGAGGTCAGCTGGGGGGCTTTCTTTGTGTAAGCAACGAGAAACCTGAAAGAAGCATTTTTTAACTAAGTCCTGCTGAGTCATTCATGAGTTTTTAGCCGCCTTGCTTCTTCTCACAGACTCTCTACTCTCATGCCA
+
CCCCDCCFDFFFGGGGGGGGGGGGGGHHGGGGGHHHGGHHHHHHHHHHHHHHHHHHHHHHHHHHHHHHHGHHGHGGHHHHHHHGGHHHHHHHHHHHHHHHHHHHHHHHHHHHHGGGGGGGGHHHHHHHGGGGGGGGGGGGGGGGGGFFFFFFFFFFFFFFFFFFFFFFFFFFFFHFFFFHHFFFFFFFFFFFFFFFFFFFFHFFFFFFFFFFFFFFFFFFHHHFFFHFFFFFFFFFFFFFHFFFFFFFFFF
@M05620:45:000000000-G6HP7:1:1101:15111:12650 1:N:0:140
AAACCAAGCAGACACTCACCGCTCCCTCGCCACAGGCCAATAGTTTGTCCTCACTGAGTTGGCAACAAGTGGCTGCTGTGGCTGCCATTTTTCTGGTGATGGCCATCAGCTCCGACGAGGTCAGCTGGGGGGCTTTCTTTGTGTAAGCAACGAGAAACCTGAAAGAAGCATTTTTTAACTAAGTCCTGCTGAGTCATTCATGAGTTTTTAGCCGCCTTGCTTCTTCTCACAGACTCTCTACTCTCATGCCA
+
DCDDDCCFCFFFGGGGGGGGGGGGGGHHGGGGGHHHGGHHHHHHHHHHHHHHHHHHHHGHHHHHHHHHHGHHGHGGHHHHHHHGGHHHHHHHHHHHHHGHHHHHHHHHHHHHHEGEGEDGFHHHHHHHGGGGGGGGGGGGGGGGGGFFFFFFFFFFFFFFFFFFFFFFFFFFFFFFFFFFFFFFFFFFFFFFFBFFFFFHFFFFFFFFFFFFFFFFFFFFFFFFFFFFFFFFFFFFFFFHHFFHFFFFFFF
@M05620:45:000000000-G6HP7:1:1101:8567:12654 1:N:0:140
CATCCTGACCCTGAAGTACCCCATTGAGCATGGCATCGTCACCAACTGGGACGACATGGAGAAGATCTGGCACCACACCTTCTACAACGAGCTGCGCGTGGCCCCGGAGGAGCACCCAGTGCTGCTGACCGAGGCCCCCCTGAACCCCAAGGCCAACAGAGAGAAGATGACTCAGGTGAGGCTCGGCCGACGCCCGTGCTCCTCCCGTCCTTTCCCCAGTCATTTTCTGCCCGGCTTGATTTCTGACATTA
+
CCCCCFFFFFFFGGGGGGGGGGGHHHHHHHHHHHHHHGHHGGHHHGHHHHHHGGGGGHHHHHHHHHHHHHHHHGHHHGGHHHHHHHHHGGGGGHHGGGFGGGHHGGGGGGGGHHHHGGHHHHHHHHHHHHGGGGGGGGGGGGHHHHGGGGHGHHGGGGGGGGGGGGGGGGGGGGGGGGGGGGGGFFFFCFFFFFFFFFFFFFFFFFFFFFFFFFFFFFFFFFFFFFFFFFFFFAAAF;.BFFFFFFFFFF0
@M05620:45:000000000-G6HP7:1:1101:19959:12654 1:N:0:140
CATCCTGACCCTGAAGTACCCCATTGAGCATGGCATCGTCACCAACTGGGACGACATGGAGAAGATCTGGCACCACACCTTCTACAACGAGCTGCGCGTGGCCCCGGAGGAGCACCCAGTGCTGCTGACCGAGGCCCCCCTGAACCCCAAGGCCAACAGAGAGAAGATGACTCAGGTGAGGCTCGGCCGACGCCCGTGCTCCTCCCGTCCTTTCCCCAGTCATTTTCTGCCCGGCTTGATTTCTGACATTA
+
DDDDDFFFFFFFGGGGGGGGGGGHHHHHHHHHHHHHHGHHHGHHHGHHHHHHGGGGGHHHHHHHHHHHHHHHHGHHHGGHHHHHHHHHGGGGGHHGGGGGGGHHGGGGGGGGHHHHGGGGHHHHHHHHHHGGGGGGGGGGGGHHHHGGGGHGHHGGGGGGGGGGGGGGGGGGGGGGGGGGGGGGFFFFFFFFFFFFDFFFFFFFFFFADFDFFFFFFFFFFFFFFFFFHFFFFFFFFFFFFFFFBBFFFF0
@M05620:45:000000000-G6HP7:1:1101:26862:12695 1:N:0:140
CATCCTGACCCTGAAGTACCCCATTGAGCATGGCATCGTCACCAACTGGGACGACATGGAGAAGATCTGGCACCACACCTTCTACAACGAGCTGCGCGTGGCCCCGGAGGAGCACCCAGTGCTGCTGACCGAGGCCCCCCTGAACCCCAAGGCCAACAGAGAGAAGATGACTCAGGTGAGGCTCGGCCGACGCCCGTGCCCCTCCCGTCCTTTCCCCAGTCATTTTCTGCCCGGCTTGATTTCTGACATTA
+
CCCCCFFFFFFFGGGGGGGGGGGHHHHHHHHHHGHHHGHHHGHHHGHHHHHHGGGGGHHHHHHHHHHHHGHHHGHHHGGHHHHHHHHHGGGGGHHGGGGGGGHHGGGGGGGGHHHHGGHHHHHHHHHHGHGGGGGGGGGGGGHHHGGGGGHGHHGGGGGGGGGGGGGGGGGGGGGGGGFGGG?FFFFFCFFFFFFF@FF.BEEFFFFFFFFFFFFFFFFFFFFFFFFFFFFFFAFFFFAFFFBFFBFFFF0
@M05620:45:000000000-G6HP7:1:1101:27558:12728 1:N:0:140
CATCCTGACCCTGAAGTACCCCATTGAGCATGGCATCGTCACCAACTGGGACGACATGGAGAAGATCTGGCACCACACCTTCTACAACGAGCTGCGCGTGGCCCCGGAGGAGCACCCAGTGCTGCTGACCGAGGCCCCCCTGAACCCCAAGGCCAACAGAGAGAAGATGACTCAGGTGAGGCTCGGCCGACGCCCGTGCTCCTCCCGTCCTTTCCCCAGTCATTTTCTGCCCGGCTTGATTTCTGACATTT
+
DDDDDFFFFFFFGGGGGGGGGGGHHHHHHHHHHHHHHGHHHGHHHGHHHHHHGGGGGHHHHHHHHHHHHHHHHGHHHGGHHHHHHHHHGGGGGHHGGGGGGGHHGGGGGGGGHHHHGGHHHHHHHHHHHHGGGGGGGGGGGGHHHHGGGGHGHHGGGGGGGGGGGGGGGGGGGGGGGGGGGGGGFFFFFFFFFFFFFFFFFFFFFFFFFFFFFFFFFFFFFFFFFFFFFFFFFD=FFAAFFFFFFFFFFF0
@M05620:45:000000000-G6HP7:1:1101:2294:12757 1:N:0:140
AAACCAAGCAGACACTCACCGCTCCCTCGCCACAGGCCAATAGTTTGTCCTCACTGAGTTGGCAACAAGTGGCTGCTGTGGCTGCCATTTTTCTGGTGATGGCCATCAGCTCCGACGAGGTCAGCTGGGGGGCTTTCTTTGTGTAAGCAACGAGAAACCTGAAAGAAGCATTTTTTAACTAAGTCCTGCTGAGTCATTCATGAGTTTTTAGCCGCCTTGCTTCTTCTCACAGACTCTCTACTCTCATGCCA
+
BCCCBBCFCFFFGGGGGGGGGGGGGGHHGGGGGHHHGGHHHGHHHHHHHHHHHHHHHHHHHHGHHHHHHHHHGHGGHHHHHHHGGHHHHHHHHHHHHHGHHHHHHHHHHHHHHGGGGGGGDHHHHHHHGGGGGGGGFGGGGGGGGGFFFFFFFFFFFFFFFFFFFFFFFFFFFFFFFFFFFFFFFFFFFFFFFFFFFFFFFFFFFFFFFFFFFFFFFFFFFFFFFFFFFFFFFFFFFFFFFFFFFFFFFFB
@M05620:45:000000000-G6HP7:1:1101:6321:12814 1:N:0:140
CATCCTGACCCTGAAGTACCCCATTGAGCATGGCATCGTCACCAACTGGGACGACATGGAGAAGATCTGGCACCACACCTTCTACAACGAGCTGCGCGTGGCCCCGGAGGAGCACCCAGTGCTGCTGACCGAGGCCCCCCTGAACCCCAAGGCCAACAGAGAGAAGATGACTCAGGTGAGGCTCGGCCGACGCCCGTGCTCCTCCCGTCCTTTCCCCAGTCATTTTCTGCCCGGCTTGATTTCTGACATTT
+
AAAAAFFFFFFFG1AAGFGGGGGHHGGHG1BGGGFHHEFHHGHGFGHHBGGGECFGGHHHHHFHHHHFGHHHHGHHGGGHHHHGHGFH?/EEGHHGGGGGGGHHGEC/CCCGGHHHGC/FCFGHGHFDGG<<>CCGGGGGGGFHHHGGC.EFHHEEGGFGG/E.CFBFFFGGGGGGGF9FFC.A@@FF<?@99@@;@-BFFFFBBEBABFFBBFFFFFB9BBFFFF//9BFEB?=@@--9;BBF//;/9B/
@M05620:45:000000000-G6HP7:1:1101:9214:12830 1:N:0:140
AAACCAAGCAGACACTCACCGCTCCCTCGCCACAGGCCAATAGTTTGTCCTCACTGAGTTGGCAACAAGTGGCTGCTGTGGCTGCCATTTTTCTGGTGATGGCCATCAGCTCCGACGAGGTCAGCTGGGGGGCTTTCTTTGTGTAAGCAACGAGAAACCTGAAAGAAGCATTTTTTAACTAAGTCCTGCTGAGTCATTCATGAGTTTTTAGCCGCCTTGCTTCTTCTCACAGACTCTCTACTCTCATGCCA
+
BBCCCBCFCFFFGGGGGGGGGGGGGGHHGGGGGHHHGGHHHHHHHHHHHHHHHHHHHHGHHHHGHHHHHGHHGHGGHHHHHHHGGHHHHHHHHHHHHHGHHHHHHHHGHHHHHGGGGGGGFHHHBHHHGGGGGGGGGGGGGGGGGGFFFFFFFFFFFFFFFFFFFFFFFFFFFFHFFFFFFFFFFFFFFFFFFFFFFFFFFFFFFFFFFFFFFFFFFFFFFFHFFFFFHFFFFFFFFFFFFFFFFFFFFFF
@M05620:45:000000000-G6HP7:1:1101:9197:12836 1:N:0:140
AAACCAAGCAGACACTCACCGCTCCCTCGCCACAGGCCAATAGTTTGTCCTCACTGAGTTGGCAACAAGTGGCTGCTGTGGCTGCCATTTTTCTGGTGATGGCCATCAGCTCCGACGAGGTCAGCTGGGGGGCTTTCTTTGTGTAAGCAACGAGAAACCTGAAAGAAGCATTTTTTAACTAAGTCCTGCTGAGTCATTCATGAGTTTTTAGCCGCCTTGCTTCTTCTCACAGACTCTCTACTCTCATGCCA
+
CBCCCCCFCFFFGGGGGGGGGGGGGGHHGGGGGHHHGGHHHHHHHHHHHHHHHHHHHHHHHHHHHHHHHHHHGHGGHHHHHHHGGHHHHHHHHHHHHHGHHHHHHHHHHHHHHGGGGGGGGHHHHHHHGGGGGGGGGGGGGGGGGGFFFFFFFFFFFFFFFFFFFFFFFFFFFFFFEFFFFFFFFFFFFFFFFFFFFFFFFFFFFFFFFFFFFFFFFFFFFFFFFFFFFFFFFFFFFFFFFFFFFFFFFFB
@M05620:45:000000000-G6HP7:1:1101:3709:12843 1:N:0:140
CATCCTGACCCTGAAGTACCCCATTGAGCATGGCATCGTCACCAACTGGGACGACATGGAGAAGATCTGGCACCACACCTTCTACAACGAGCTGCGCGTGGCCCCGGAGGAGCACCCAGTGCTGCTGACCGAGGCCCCCCTGAACCCCAAGGCCAACAGAGAGAAGATGACTCAGGTGAGGCTCGGCCGACGCCCGTGCTCCTCCCTTCCTTTCCCCATTCATTTTCTGCCCCGCTTGATTTCTGACATTA
+
A3A>AFBDFBFBEGFDBFGGFFEHHADBAFHHCFFFFAGHAEHHEGHH322B00A0AF232FB335FGGBFFCFFHHGFHHHGDGFHHEA1ED3GEGGEEECGGEEC///?/CGAFGEGHB1G1<GFFGH>@ACCGDGGCCC/CHHGGAD.CCC9EFGGF//CEFF/F09F999;CF/C;FFGGB?.;--@-9>=;B.;A/BBFFF.BBFFFFBBFF../;9FFFFFFBBFF.-9=D..BFF////;BFF/
@M05620:45:000000000-G6HP7:1:1101:17575:12863 1:N:0:140
CATCCTGACCCTGAAGTACCCCATTGAGCATGGCATCGTCACCAACTGGGACGACATGGAGAAGATCTGGCACCACACCTTCTACAACGAGCTGCGCGTGGCCCCGGAGGAGCACCCAGTGCTGCTGACCGAGGCCCCCCTGAACCCCAAGGCCAACAGAGAGAAGATGACTCAGGTGAGGCTCGGCCGACGCCCGTGCTCCTCCCGTCCTTTCCCCAGTCATTTTCTGCCCGGCTTGATTTCTGACATTT
+
CCCCCFFFFFFFGGGGGGGGGGGHHHHHHHHHHHHHHGHHHGHHHGHHHHHHGGGGGHHHHHHHHHHHHHHHHGHHHGGHHHHHHHHHGGGGGHHGGGGGGGHHGGGGGGGGHHHHGGHHHHHHHHHHHHGGGGGGGGGGGGHHHHGGGGHGHHGGGGGGGGGGGGGGGGGGGGGGGGGGGGGGFFFFFFFFFFFFFFFFFFFFFFFFFFFFFFFFFFFFFFFFFFFFFFFFDFFFFF.BFFFFFBFFFF0
@M05620:45:000000000-G6HP7:1:1101:17557:12871 1:N:0:140
CATCCTGACCCTGAAGTACCCCATTGAGCATGGCATCGTCACCAACTGGGACGACATGGAGAAGATCTGGCACCACACCTTCTACAACGAGCTGCGCGTGGCCCCGGAGGAGCACCCAGTGCTGCTGACCGAGGCCCCCCTGAACCCCAAGGCCAACAGAGAGAAGATGACTCAGGTGAGGCTCGGCCGACGCCCGTGCTCCTCCCGTCCTTTCCCCAGTCATTTTCTGCCCGGCTTGATTTCTGACATTT
+
BBBBBFFFFFFFGGGFGGGGGFEGHGFDGAEEGHHHHGHGHGHHHGHGHHHHGGGFGHFEGGFGHGGGGHHGHGHHHGGHHHHHHGHGGEFGGHHGGGGGGGHHGGGGGCGGHHHHGCGGGFHFHHHGHFGGCCCFDCGGGFCGFHFGD.GEHHGGGGFFGFFE9FFGGGGGFFGGGGGGFGGGFFFFFB=FFDFFBAA.9BBFFF.EFFFFFFBBFFD9BBFFFFFFFBFE.-@@D-;BFFFFBFBFFB/
@M05620:45:000000000-G6HP7:1:1101:19119:12905 1:N:0:140
AAACCAAGCAGACACTCACCGCTCCCTCGCCACAGGCCAATAGTTTGTCCTCACTGAGTTGGCAACAAGTGGCTGCTGTGGCTGCCATTTTTCTGGTGATGGCCATCAGCTCCGACGAGGTCAGCTGGGGGGCTTTCTTTGTGTAAGCAACGAGAAACCTGAAAGAAGCATTTTTTAACTAAGTCCTGCTGAGTCATTCATGAGTTTTTAGCCGCCTTGCTTCTTCTCACAGACTCTCTACTCTCATGCCA
+
CCCCCCCFCFFFGGGGGGGGGGGGGGHHGGGGGGHHGGHHHHHHHHHHHHHHHHHHHHHHHHHHHHHHHHHHGHGGHHHHHHHGGHHHHHHHHHHHHHHHHHHHHHHHHHHHHGGGGGGGGHHHHHHHGGGGGGGGGGGGGGGGGGFFFFFFFFFFFFFFFFFFFFFFFFFFFFFFFFFFFFFFFFFFFFFFFFFFFFFFFFFFFFFFFFFFFFFFFFFFFFFFFFFFFFFFFFFFFFFFFFFFFFFFFFF
@M05620:45:000000000-G6HP7:1:1101:29355:12910 1:N:0:140
AAACCAAGCAGACACTCACCGCTCCCTCGCCACAGGCCAATAGTTTGTCCTCACTGAGTTGGCAACAAGTGGCTGCTGTGGCTGCCATTTTTCTGGTGATGGCCATCAGCTCCGACGAGGTCAGCTGGGGGGCTTTCTTTGTGTAAGCAACGAGAAACCTGAAAGAAGCATTTTTTAACTAAGTCCTGCTGAGTCATTCATGAGTTTTTAGCCGCCTTGCTTCTTCTCACAGACTCTCTACTCTCATGCCA
+
CCCCDBCFABCFGGGGGGGGFGGGGGHHEEEEEHHFGGHHHFGFHHHHHHHHHHHGHHGHHHHGHHHHHHHHGHGGHFFGGHHC?GHHHHHHHHHHHHEHHHHHFHHHHHHHHEG@E>BDEH?FFGHHGGGGGGGGGGGGGGGGGGFFFFFFFFFFFFFFFF9;BFFFFFFFFFFFAFFFFFFBBFFFFFFFA;;BFFFHFFFFBFFFFFFFFFFFFDFFFFFFFFFFFFFFBAFFFFFFFFFFFFFFFF0
@M05620:45:000000000-G6HP7:1:1101:9424:12915 1:N:0:140
CATCCTGACCCTGAAGTACCGGCTTGATTTCTGACATTAGATCGGAAGAGCACACGTCTGAACTCCAGTCACAGCGATAGATCTCGTATGCCGTCTTCTGCTTGAAAAAAAAAAAAAACAAAAAGAAACTCTCATTTGACACGTGACCGGGGAAATTATTTAACAAAGAAAATTTCCGCTATGCGCTCCCTACCCCTGTGACCCACAAACACTAGACCTCCCTTCACAGTCCTCTCTTAGAGTGCGCCTTC
+
CCCCDFFFFFFFGGGGGGGGGGGGGGHHHHHHHGHHHHHHGHHHGGGGHHHGGHHGHHHGGFHHHHHHHHHHHHH>>B?EGB@FFGFFHHHHGFGHGHHHGHHHFHHHGGGFGC>/>///=00...0001111111110000.....0-----..00:00000000.//.//00000...:.00..-.../0......00000/........0/000000../0/:000000000/000000000--...0
@M05620:45:000000000-G6HP7:1:1101:12542:12941 1:N:0:140
CATCCTGACCCTGAAGTACCCCGGCTTGATTTCTGACATTAGATCGGAAGAGCACACGTCTGAACTCCAGTCACAGCGATAGATCTCGTATGCCGTCTTCTGCTTGAAAAAAAAAAAAAAAGCGCAGTGATTATCCCCCCTTGTCCTGCCTTCCTTGCTAAGCTAGGTCTGCTAGTTTGTTCTCCCCTGAGCACCTTTACCTTCTTGTACACTAACCGTTCACTTCACATTCCGCCCCCCCTTACTTCCTT
+
CBCCCFFFFFFFGGFGGGGGGGGGGGGFHHHHHHHHHHHHHHGHHHGGGGHHHGHGHGHHHGHGHHHHHHHHHGGE?EEHFGHGFGHHGGHHGHGEEHGHHHHGHHGFGHGGGGGDB>//-.0<---./000=000/<.--./00000/.000/000:0000/000.000/00000000//00;0/././///..////////////////:////.-..///////////;//..-;----.////////
@M05620:45:000000000-G6HP7:1:1101:18452:12952 1:N:0:140
CATCCTGACCCTGAAGTACCCCATTGAGCATGGCATCGTCACCAACTGGGACGACATGGAGAAGATCTGGCACCACACCTTCTACAACGAGCTGCGCGTGGCCCCGGAGGAGCACCCAGTGCTGCTGACCGAGGCCCCCCTGAACCCCAAGGCCAACAGAGAGAAGATGACTCAGGTGAGGCTCGGCCGACGCCCGTGCTCCTCCCGTCCTTTCCCCAGTCATTTTCTGCCCGGCTTGATTTCTGACATTA
+
CCDEDFFFFFFFGGGGGGGGGGGHHHHHHHHHHHHHHGHHHGHHHGHHHHHHGGGGGHHHHHHHHHHHHHHHHGHHHGGHHHHHHHHHGGGGGHHGGGGGGGHHGGGGGGGGHHHHGGHHHHHHHHHGHHGGGGGGGGGGGGHHHHGGGGHGHHGGGGGGGGGGGGGGGGGGGGGGGGGGGGGGFFFFFFFFFFFFCFFFFFFFFFFEDFDFFFFFFFFFFFFFFFHFFFFFDFFFFFBBFFFFFBFBFF1
@M05620:45:000000000-G6HP7:1:1101:11162:13016 1:N:0:140
AAACCAAGCAGACACTCACCGCTCCCTCGCCACAGGCCAATAGTTTGTCCTCACTGAGTTGGCAACAAGTGGCTGCTGTGGCTGCCATTTTTCTGGTGATGGCCATCAGCTCCGACGAGGTCAGCTGGGGGGCTTTCTTTGTGTAAGCAACGAGAAACCTGAAAGAAGCATTTTTTAACTAAGTCCTGCTGAGTCATTCATGAGTTTTTAGCCGCCTTGCTTCTTCTCACAGACTCTCTACTCTCATGCCA
+
CDDDDCCFBFFFGGGGGGGGGGGGGGHHGGGGGHGHGGHHHHHFHHHHHHHHHHFHHFGEGHHHHHHHHHHHGHGEHHGFHFHGGHHHHHHHHHHHHHHHHHGHHGHHHHFHHGGGGGCGEHHHGHHGGGGGGGGGGGGGGGGGGGFFFFFFFFFFFFFFFFFFFFFFFFFFFFHFFFFFFFFFFFFFFFFFFFFFFFFFBFFFFFFFFFFFFFFFFFFFFFFFFFFFFFFFFFFFFFFFFFFHFFFFFF9
@M05620:45:000000000-G6HP7:1:1101:8967:13023 1:N:0:140
CATCCTGACCCTGAAGTACCCCATTGAGCATGGCATCGTCACCAACTGGGACGACATGGAGAAGATCTGGCACCACACCTTCTACAACGAGCTGCGCGTGGCCCCGGAGGAGCACCCAGTGCTGCTGACCGAGGCCCCCCTGAACCCCAAGGCCAACAGAGAGAAGATGACTCAGGTGAGGCTCGGCCGACGCCCGTGCTCCTCCCGTCCTTTCCCCAGTCATTTTCTGCCCGGCTTGATTTCTGACATTA
+
CCDDDFFFFFFFGGGGGGGGGGGHHHHHHHHHHGHHHGHHHGHHHGHHHHHHGGGGGHHHHHHHHHHHHHHHHGHHHGGHHHHHHHHHGGGGGHHGGGGGGGHHGGGGGGGGHHHHGGHHHHHHHHHHHHGGGGGGGGGGGGHHHHGGGGHGHHGGGGGGGGGGGGGGGGGGGGGGGGGGGGGGFFFFFFFFFFFF=DFEFFFFFFFADFDFFFFFFFFFFFFFFFFFHFFFFFFFFFFFFFFFFEFFFF0
@M05620:45:000000000-G6HP7:1:1101:26521:13035 1:N:0:140
CATCCTGACCCTGAAGTACCCCATTGAGCATGGCATCGTCACCAACTGGGACGACATGGAGAAGATCTGGCACCACACCTTCTACAACGAGCTGCGCGTGGCCCCGGGGGAGCACCCAGTGCTGCTGACCGAGGCCCCCCTGAACCCCAAGGCCAACAGAGAGAAGATGACTCAGGTGAGGCTCGGCCGACGCCCGTGCTCCTCCCGTCCTTTCCCCAGTCATTTTCTGCCCGGCTTGATTTCTGACATTA
+
CCCCCFFFFFFFGGGGGGGGGGGHHHHHHHHHHHHHHGHHHGHHHGHHHHHHGGGGGHHHHHHHHHHHHHHHHGHHHGGHHHHHHHHHGGGGGHHGGGGGGGHHGGGGGGGGGHHHGGHHHHHHHHHHHHGGGGGGGGGGGGGGGGGGGGGGGGGGGGGGGGFFFFFFFFFFFFFFFFFFFFFFFFFFF>DFCFFFBDFFFFFFFFFEDFFFFFFFFFFBFBFFFFFFFFFFFFFFFFBFFFFFE0FFFF0
@M05620:45:000000000-G6HP7:1:1101:21591:13049 1:N:0:140
CATCCTGACCCTGAAGTACCCCATTGAGCATGGCATCGTCACCAACTGGGACGACATGGAGAAGATCTGGCACCACACCTTCTACAACGAGCTGCGCGTGGCCCCGGAGGAGCACCCAGTGCTGCTGACCGAGGCCCCCCTGAACCCCAAGGCCAACAGAGAGAAGATGACTCAGGTGAGGCTCGGCCGACGCCCGTGCTCCTCCCGTCCTTTCCCCAGTCATTTTCTGCCCGGCTTGATTTCTGACATTA
+
AAAABFFFFFFFGGGGGGGGGGEHHGHHHHHHHHHHHGHHEGHHHGHHHFFHGGGGGGEBGFHHFFHHHGHGHGHHFGGHHHHGHGFHECFGGHHGGGGC?EGFGGGGGGGGGHHHGGGHHHHHHHGDGGACCGGAADGGC:GGHGGG.CEEGGGGGGGEBFGGGGGGGGGFFFFFFBFGGGGGAFEFFF=DFFFA-;AEFFFFFFFFFFFFBFBBFF?:FFFBBFFFB:FFF;FFC-.BBBFFBFFFFF9
@M05620:45:000000000-G6HP7:1:1101:18988:13056 1:N:0:140
CACCCTGACCCTGAAGTACCCCATTGAGCATGGCATCGTCACCAACTGGGACGACATGGAGAAGATCTGGCACCACACCTTCTACAACGAGCTGCGCGTGGCCCCGGAGGAGCACCCAGTGCTGCTGACCGAGGCCCCCCTGAACCCCAAGGCCAACAGAGAGAAGATGACTCAGGTGAGGCTCGGCCGACGCCCGTGCTCCTCCCGTCCTTTCCCCAGTCATTTTCTGCCCGGCTTGATTTCTGACATTT
+
A@ABCCFFFFFFGGGGGGGGGGGHHHHHHHHHHGFHHGHHGGHHHGHHHHHHGGGGGHHHHHHHHHHHHHHHHGHHHGGHHHHHHHHHGGGGGHHGGGGGGGHHGGGGGGGGHEHHGGHGFHFDBGHHHHDGGGGGGGGGFGHHHHGGGDHGHGGGGGGGGGGGGGGGGGGGGGGGGGGGGGGFCFFBAC-DFFFF=DBEFFFFFFFFFFFFFFFFFFFFFFFFFFFFFFFFAD-CFF.9FFBFE/BFFF/
@M05620:45:000000000-G6HP7:1:1101:21576:13058 1:N:0:140
CATCCTGACCCTGAAGTACCCCATTGAGCATGGCATCGTCACCAACTGGGACGACATGGAGAAGATCTGGCACCACACCTTCTACAACGAGCTGCGCGTGGCCCCGGAGGAGCACCCAGTGCTGCTGACCGAGGCCCCCCTGAACCCCAAGGCCAACAGAGAGAAGATGACTCAGGTGAGGCTCGGCCGACGCCCGTGCTCCTCCCGTCCTTTCCCCAGTCATTTTCTGCCCGGCTTGATTTCTGACATTT
+
DDDDDFFFFFFFGGGGGGGGGGGHHHHHHHHHHHHHHGHHHGHHHGHHHHHHGGGGGHHHHHHHHHHHHHHHHGHHHGGHHHHHHHHHGGGGGHHGGGGGGGHHGGGGGGGGHHHHGGHGHHHHHHHHHHGGGGGGGGGGGGHHHHGGGGHGHHGGGGGGGGGGGGGGGGGGGGGGHGGGGGGGFFFFFFFFFFFFFFFFFFFFFFFEFFFFFFFFFFFFFBFFFFFFFFFF?DFFACFFFFFFFFFFFF0
@M05620:45:000000000-G6HP7:1:1101:18972:13070 1:N:0:140
CACCCTGACCCTGAAGTACCCCATTGAGCATGGCATCGTCACCAACTGGGACGACATGGAGAAGATCTGGCACCACACCTTCTACAACGAGCTGCGCGTGGCCCCGGAGGAGCACCCAGTGCTGCTGACCGAGGCCCCCCTGAACCCCAAGGCCAACAGAGAGAAGATGACTCAGGTGAGGCTCGGCCGACGCCCGTGCTCCTCCCGTCCTTTCCCCAGTCATTTTCTGCCCGGCTTGATTTCTGACATTA
+
CCCDDDFFFFFFGGGGGGGGGGGHHHHHHHHHHHHHHGHHHGHHHGHHHHHHGGGGGHHHHHHHHHHHHHHHHGHHHGGHHHHHHHHHGGGGGHHGGGGGGGHHGGGGGGGGHHHHGGHHHHHHHHHHHHGGGGGGGGGGGGHHHHGGGGHGHGGGGGGGGGGGGGGGGGGGGGGGHGGGGGGFFFFFFFFFFFFFDFFFFFFFFFFEFFFFFHFFFFFFFFFFFFFFHFFFFFFFFFFFFFFFFEFFFF0
@M05620:45:000000000-G6HP7:1:1101:18954:13071 1:N:0:140
CACCCTGACCCTGAAGTACCCCATTGAGCATGGCATCGTCACCAACTGGGACGACATGGAGAAGATCTGGCACCACACCTTCTACAACGAGCTGCGCGTGGCCCCGGAGGAGCACCCAGTGCTGCTGACCGAGGCCCCCCTGAACCCCAAGGCCAACAGAGAGAAGATGACTCAGGTGAGGCTCGGCCGACGCCCGTGCTCCTCCCGTCCTTTCCCCAGTCATTTTCTGCCCGGCTTGATTTCTGACATTA
+
BBCCCCFFFFFFGGGGGGGGGGGHHHHHHHHHHHHHHGHHHGHHHGHHEHHHGGGGGHGHHHHHHHHHHHHHHGGHHGGHHHHHHHHHGGGGGHHGGGGGGGHHGGGGGGGGHHHHGGHHHHHHHHGHHHGGGGGGGGGGGGHHHHGGGGHGHGGGGGGGGGGGGGGGGGGGGGGGGGGGGGEFFFFFFFFFFFF;-:AEFFFFFFDFFFFFFFFFFFFFFFFFFFFFFFFFFAFFFFAFFFFBB/F/BF/
@M05620:45:000000000-G6HP7:1:1101:11638:13133 1:N:0:140
AAACCAAGCAGACACTCACCGCTCCCTCGCCACAGGCCAATAGTTTGTCCTCACTGAGTTGGCAACAAGTGGCTGCTGTGGCTGCCATTTTTCTGGTGATGGCCATCAGCTCCGACGAGGTCAGCTGGGGGGCTTTCTTTGTGTAAGCAACGAGAAACCTGAAAGAAGCATTTTTTAACTAAGTCCTGCTGAGTCATTCATGAGTTTTTAGCCGCCTTGCTTCTTCTCACAGACTCTCTACTCTCATGCCA
+
BBCCCCCFCFFFGGGGGGFGGGGGGGHHGGGGGHHGGGHHHHHHHHHHHHHHHHHHHHHHHHHHHHHHHHHHGGGGHHHHHHHGGHHHHHHHHGHHHHHHHHHHHHHHHHHHHGGGGGGGGHHHFHHHCGGGGGGGGGGGGGGGGGFFFFFFFFFFFFFFFFFFFFFFFFFFFFFFFFFFFFFFFFFFFFFFFFFFFFFFFFFFFFFFFEFFFDFFFFFFFFFFFFFFFFFFFFFFFFFFFFFFFFFFFF/
@M05620:45:000000000-G6HP7:1:1101:11640:13153 1:N:0:140
AAACCAAGCAGACACTCACCGCTCCCTCGCCACAGGCCAATAGTTTGTCCTCACTGAGTTGGCAACAAGTGGCTGCTGTGGCTGCCATTTTTCTGGTGATGGCCATCAGCTCCGACGAGGTCAGCTGGGGGGCTTTCTTTGTGTAAGCAACGAGAAACCTGAAAGAAGCATTTTTTAACTAAGTCCTGCTGAGTCATTCATGAGTTTTTAGCCGCCTTGCTTCTTCTCACAGACTCTCTACTCTCATGCCA
+
CCCCCCCFAFFFGGGGGGGGGGGGGGHHGGGGGHHHGGHHHFHHHHHHHHHHHHHHHHHHHHHHHHHHHGHHGHGGHHHHHHHGGHHHHHHHHHHHHHHHGGHHHHHHHHHHHGGGGGGGGHHHHHHHGGGGGGGGGGGGGGGGGGFFFFFFFFFFFFFFFFFFFFFFFFFFFFFFFFFFFFFFFFFFFFFFFFFFFFFFFFFFFFFFFFFFFFFFFFFFFFFFFFFFFFFFFFFFFFFFFFFFFFFFFFB
@M05620:45:000000000-G6HP7:1:1101:2406:13170 1:N:0:140
CATCCTGACCCTGAAGTACCCGGCTTGATTTCTGACATTAGATCGGACGAGCACACGTCTGAACTCCAGTCACAGCGATAGATCTCGTATGCCGTCTTCTGCTTGAAAAAAAAAAACAGTGCTGCTGACCGAGGCCCCCCTGAACCCCAAGGCCAACAGAGAGAAGATGACTCAGGTGAGGCTCGGCCGACGCCCGTGCTCCTCCCGTCCTTTCCCCAGTCATTTTCTGCCCGGCTTGATTTCTGACATTA
+
BBBBBFFFFFFFGGGGGGGGGF?EGGEFDFHFHFHFFGHDBEFFFF?2AE?ECHFHEGFEGHHGGFHHHGHHHHHHGEFEEFH44B1??FHHFGEEGGFGHHGHF0EG3FE/>D///?<?<11?G?FGG0>CCCCGDCGDDECFG.:EDDCEGEGE?EFECFEEGGFBFG0BF9FG0;0C.AE?@B9DF9@D-9BA9...:BBFFE?99;.;BFBFB..B//BBBBFFFF/9.;-@CCA/9;BFBB9BBF/
@M05620:45:000000000-G6HP7:1:1101:19061:13227 1:N:0:140
AAACCAAGCAGACACTCACCGCTCCCTCGCCACAGGCCAATAGTTTGTCCTCACTGAGTTGGCAACAAGTGGCTGCTGTGGCTGCCATTTTTCTGGTGATGGCCATCAGCTCCGACGAGGTCAGCTGGGGGGCTTTCTTTGTGTAAGCAACGAGAAACCTGAAAGAAGCATTTTTTAACTAAGTCCTGCTGAGTCATTCATGAGTTTTTAGCCGCCTTGCTTCTTCTCACAGACTCTCTACTCTCATGCCA
+
CBCCCCCFCFFFGGGGGGGGGGGGGGFHFGGGGHGHGGHGHHHHHHHHGHHHHGHHHHGHHHHHHHHHHHHHGHGGHGGHHHHGGHHHHHHHHGHHHHHHHGHHHHHHHHHHHGGGGGGGFFHHHHHHGGGGGGGGGGGGGGGGGGFFFFFFFFFFFFFFFFFFFFFFFFFFFFFFFFFFFFFFFFFFFFFFFFFBFFFFFFFFFFFFFFFFFFFFFFFFFFFFFFFFFFFFFFFBFFFFFFFFFFB/BFF
@M05620:45:000000000-G6HP7:1:1101:19039:13234 1:N:0:140
AAACCAAGCAGACACTCACCGCTCCCTCGCCACAGGCCAATAGTTTGTCCTCACTGAGTTGGCAACAAGTGGCTGCTGTGGCTGCCATTTTTCTGGTGATGGCCATCAGCTCCGACGAGGTCAGCTGGGGGGCTTTCTTTGTGTAAGCAACGAGAAACCTGAAAGAAGCATTTTTTAACTAAGTCCTGCTGAGTCATTCATGAGTTTTTAGCCGCCTTGCTTCTTCTCACAGACTCTCTACTCTCATGCCA
+
DCDDDDDFCFFFGGGGGGGGGGGGGGHHGGGGGHHHGGHHHHHHHHHHHHHHHHHHHHHHHHHHHHHHHHHHGHGGHHHHHHHGGHHHHHHHHGHHHHGHHHHHHHHHHHHHHGGGGGGGGHHHHHHHGGGGGGGGGGGGGGGGGGFFFFFFFFFFFFFFFFFFFFFFFFFFFFHFFFFFFFFFFFFFFFFFFFFFFFHFFHHFFFFFFFFFFFFFFFFFHHHFFFHFFFFFFFFFFFFFFFFFFFFFFFF
@M05620:45:000000000-G6HP7:1:1101:14018:13312 1:N:0:140
CATCCTGACCCTGAAGTACCCCATTGAGCATGGCATCGTCACCAACTGGGACGACATGGAGAAGATCTGGCACCACACCTTCTACAACGAGCTGCGCGTGGCCCCGGAGGAGCACCCAGTGCTGCTGACCGAGGCCCCCCTGAACCCCAAGGCCAACAGAGAGAAGATGACTCAGGTGAGGCTCGGCCGACGCCCGTGCTCCTCCCGTCCTTTCCCCAGTCATTTTCTGCCCGGCTTGATTTCTGACATTA
+
BCBCCFFFFFFFGGGGGGGGGGGHHHHHHHHHHHHHHGHHHGHHHGHHHHHHGGGGGHHHHHHHHHHBGHHHHGHHHGGHHHHHHHHHGGGGGHHGGGGGGGHHGGGGGGGGHHHHGGHGHHHHHHGHHHGGGGGGGGGGGGHHHHGGGGHGHHGGGGGGGGGGGGGGGGGGGGGGGGGGGGGGFFFFFFFFAFFFFFFFFFFFFFFFDFFFFFFFFFFFFFFFFFFFFFFFFFFFFFFFFFFFB/FFFF/
@M05620:45:000000000-G6HP7:1:1101:6955:13317 1:N:0:140
AAACCAAGCAGACACTCACCGCTCCCTCGCCACAGGCCAATAGTTTGTCCTCACTGAGTTGGCAACAAGTGGCTGCTGTGGCTGCCATTTTTCTGGTGATGGCCATCAGCTCCGACGAGGTCAGCTGGGGGGCTTTCTTTGTGTAAGCAACGAGAAACCTGAAAGAAGCATTTTTTAACTAAGTCCTGCTGAGTCATTCATGAGTTTTTAGCCGCCTTGCTTCTTCTCACAGACTCTCTACTCTCATGCCA
+
CCCCCCDFCFFFGGGGGGGGGGGGGGHHGGGGGHHHGGHHHHHHHHHHHHHHHHHHHHHHHHHHHHHHHHHHGHGGHHHHHHHGGHHHHHHHHHHHHHHHHHHHHHHHHHHHHGGGGGGGGHHHHHHHGGGGGGGGGGGGGGGGGGFFFFFFFFFFFFFFFFFFFFFFFFFFFFHFFFFHHFFFFFFFFFFFFFFFFFFFFHFFFFFFFFFFFFFFFFFFHHFFFFHFFFFFFFFFFFFFFFFFFFFFFFF
@M05620:45:000000000-G6HP7:1:1101:14020:13330 1:N:0:140
CATCCTGACCCTGAAGTACCCCATTGAGCATGGCATCGTCACCAACTGGGACGACATGGAGAAGATCTGGCACCACACCTTCTACAACGAGCTGCGCGTGGCCCCGGAGGAGCACCCAGTGCTGCTGACCGAGGCCCCCCTGAACCCCAAGGCCAACAGAGAGAAGATGACTCAGGTGAGGCTCGGCCGACGCCCGTGCTCCTCCCGTCCTTTCCCCAGTCATTTTCTGCCCGGCTTGATTTCTGACATTA
+
CCCCCFFFFFFFGGGGGFGGGGGHHHHHHHHHHHHHHGHHHGHHHGHHHHHHGGGGGHHHGHHHHHHHHGHHHGHHHGGHHHHHHHHHGGGGGHHGGGGGGGHHGGGGGGGGHHHHGGGHHHHHHHHHHHGGGGGGGGGGGGHHHHGGGGHGHHGGGGGGFGGGGGGFFFGGGGGGGGGGGGGGFFFFFA>D-DFA:ADABBFFFFF.:A:BFFFFFFFBFFFFFFFFFFFFDDFFFF?FFFFFF090FF0
@M05620:45:000000000-G6HP7:1:1101:16897:13348 1:N:0:140
AAACCAAGCAGACACTCACCGCTCCCTCGCCACAGGCCAATAGTTTGTCCTCACTGAGTTGGCAACAAGTGGCTGCTGTGGCTGCCATTTTTCTGGTGATGGCCATCAGCTCCGACGAGGTCAGCTGGGGGGCTTTCTTTGTGTAAGCAACGAGAAACCTGAAAGAAGCATTTTTTAACTAAGTCCTGCTGAGTCATTCATGAGTTTTTAGCCGCCTTGCTTCTTCTCACAGACTCTCTACTCTCATGCCA
+
CCCDDDDFCFFFGGGGGGGGGGGGGGHHGGGGGHHHGGHHHHHHHHHHHHHHHHHHHHHHHHHHHHHHHHHHGHGGHHHHHHHGGHHHHHHHHHHHHHHHHHHHHHHHHHHHHGGGGGGGGHHHHHHHGGGGGGGGGGGGGGGGGGFFFFFFFFFFFFFFFFFFFFFFFFFFFFHFFFFFFFFHHHHFFFFFFFFFFFHHFFHFFFFFFFFFFFFFFFFFHHFFFFHFFFFFFFFFFFFFFFFHFFFFFFB
@M05620:45:000000000-G6HP7:1:1101:23780:13348 1:N:0:140
AAACCAAGCAGACACTCACCGCTCCCTCGCCACAGGCCAATAGTTTGTCCTCACTGAGTTGGCAACAAGTGGCTGCTGTGGCTGCCATTTTTCTGGTGATGGCCATCAGCTCCGACGAGGTCAGCTGGGGGGCTTTCTTTGTGTAAGCAACGAGAAACCTGAAAGAAGCATTTTTTAACTAAGTCCTGCTGAGTCATTCATGAGTTTTTAGCCGCCTTGCTTCTTCTCACAGACTCTCTACTCTCATGCCA
+
ABBBBBBFBFFFGGGGGGGGGGGGGGHHGGGGGHHHGGHCHFHHHHHHHHHHHHHHHHHHHHHHHHHCHHHHGHGGHFDGGHHGGHHHHHHHHHHHHHHHHHHHHHHHHHHHHGGGEFDFCG2FGHHHGGGGGGGGGGGGGGGGGGFFFFFFFFFFFFFFFF/BFFFFFFFFFFFFEFFFFBFFFFFFFFFFFBFFFFFFFFBFFFFFFFFFF?DFFFFFFFFFFFFFFFFB9FFBFFFFFFFFFFF/FF/
@M05620:45:000000000-G6HP7:1:1101:23764:13365 1:N:0:140
AAACCAAGCAGACACTCACCGCTCCCTCGCCACAGGCCAATAGTTTGTCCTCACTGAGTTGGCAACAAGTGGCTGCTGTGGCTGCCATTTTTCTGGTGATGGCCATCAGCTCCGACGAGGTCAGCTGGGGGGCTTTCTTTGTGTAAGCAACGAGAAACCTGAAAGAAGCATTTTTTAACTAAGTCCTGCTGAGTCATTCATGAGTTTTTAGCCGCCTTGCTTCTTCTCACAGACTCTCTACTCTCATGCCA
+
CCCCCCCFCFFFGGGGGGGGFGGGGGHHGGGGGHHHGGHHHHHHHHHHHHHHHHHHHHHHHHHHHHHHHHHHGHGGHHHHHHHGGHHHHHHHHHHHHHHHHHHHHHHHHHHHHGGGGGGGGHHHHHHHGGGGGGGGGGGGGGGGGGFFFFFFFFFFFFFFFFFFFFFFFFFFFFFFFFFFFFFFFFFFFFFFFFFBFFFFFFFFFFFFFFEFFDFFFFFFFFFFFFFFFFFF0FFFFFFFFFFFFFF0FF0
@M05620:45:000000000-G6HP7:1:1101:8348:13417 1:N:0:140
AAACCAAGCAGACACTCACCGCTCCCTCGCCACAGGCCAATAGTTTGTCCTCACTGAGTTGGCAACAAGTGGCTGCTGTGGCTGCCATTTTTCTGGTGATTGCCATCAGCTCCGACGAGGTCAGCTGGGGGGCTTTCTTTGTGTAAGCAACGAGAAACCTGAAAGAAGCATTTTTTAACTAAGTCCTGCTGAGTCATTCATGAGTTTTTAGCCGCCTTGCTTCTTCTCACAGACTCTCTACTCTCATGCCA
+
DDDDDDDFDFFFGGGGGGGGGGGGGGHHGGGGGHHHGGHHHHHHHHHHHHHHHHHHHHHHHHHHHHHHHHHHGHGGHHHHHHHGGHHHHHHHHHHHHHHHHHHHHHHHHHHHHGGGGGGGGHHHHHHHGGGGGGGGGGGGGGGGGGGFFFFFFFFFFFFFFFFFFFFFFFFFFFHFFFFFHFFFFFFFFFFFFFFFFFHFHHFFFFFFFFFFFFFFFFFFHHHFFFFFFFFFFFFFFFFFFFFFFFFFFF0
@M05620:45:000000000-G6HP7:1:1101:20842:13442 1:N:0:140
CATCCTGACCCTGAAGTACCCGGCTTGATTTCTGACATTAGATCGGAAGAGCACACGTCTGAACTCCAGTCACAGCGATAGATCTCGTATGCCGTCTTCTGCTTGAAAAAAAAAAAAACAAAAAAAAACACACTAACAACAACTCTGCATCCAAACTTCACATCCCAGAAAAGTTCCTCTAACCCTACCCTGCACCTAGAATCCCTCCCCCAGCACCCGCCCATCATAACCCTTACAAAGACACGCCGTTC
+
DCCDDFFFFFFFGGGGGGGGGGGGGGGHHHHHHHHHHHHHHHHHHGGGGHHHHHHHGHHHGHHHHHHHHHHHHHHHGFHGGHHGHHHGEHHHHGFGHGHHHHHHHHHH3FFGGGG/>>?=/?0/-<--.....//0000....00000000/:00900000000/.00./0//0000000000...<...0/.:0//000000000/....9../...----.//0<0:00../00000/////.-.--./
@M05620:45:000000000-G6HP7:1:1101:18880:13446 1:N:0:140
AAACCAAGCAGACACTCACCGCTCCCTCGCCACAGGCCAATAGTTTGTCCTCACTGAGTTGGCAACAAGTGGCTGCTGTGGCTGCCATTTTTCTGGTGATGGCCATCAGCTCCGACGAGGTCAGCTGGGGGGCTTTCTTTGTGTAAGCAACGAGAAACCTGAAAGAAGCATTTTTTAACTAAGTCCTGCTGAGTCATTCATGAGTTTTTAGCCGCCTTGCTTCTTCTCACAGACTCTCTACTCTCATGCCA
+
CCDDDDCFCFFFGGGGGGGGGGGGGGHHGGGGGHHHGGHHHHHHHHHHHHHHHHHHHHHHHHHHHHHHHHHHGHGGHHHHHHHGGHHHHHHHHHHHHHHHHHHHHHHHHHHHHGGGGGGGGHHHHHHHGGGGGGGGGGGGGGGGGGFFFFFFFFFFFFFFFFFFFFFFFFFFFFHFFFFFFFFFFFFFFFFFFFFFFFFHHHFFFFFFFFFFFDFFFFFFFFFFFFFFFFFFEFFFFFFFFFFFFBF:FF0
@M05620:45:000000000-G6HP7:1:1101:27453:13455 1:N:0:140
CATCCTGACCCTGAAGTACCCCATTGAGCATGGCATCGTCACCAACTGGGACGACATGGAGAAGATCTGGCACCACACCTTCTACAACGAGCTGCGCGTGGCCCCGGAGGAGCACCCAGTGCTGCTGACCGAGGCCCCCCTGAACCCCAAGGCCAACAGAGAGAAGATGACTCAGGTGAGGCTCGGCCGACGCCCGTGCTCCTCCCGTCCTTTCCCCAGTCATTTTCTGCCCGGCTTGATTTCTGACATTA
+
CCCCCFFFFFFFGGGGGGGGGGGHHHHHHHHHHHHHHGHHGGHHHGHHHHGHGGGGGHHHHHHHHHHGHHHHHGHHHGGHHHHHHHHHGGGGGHHGGGGGGGHHGGGGGGGGHHHHGGHHHHHHHHHGHHGGGGGGGGGGGGGGHHGGGGHGHHGGGGGGGGGGGGGGGGGGGGGGGGGGGGGGFFFFCFFFFFFFFFFFFFFFFEFFFFFFFFFFFFFFFFFFFFFFFFFFFCDFF;?F0FFFBBBFFF0
@M05620:45:000000000-G6HP7:1:1101:13626:13458 1:N:0:140
AAACCAAGCAGACACTCACCGCTCCCTCGCCACAGGCCAATAGTTTGTCCTCACTGAGTTGGCAACAAGTGGCTGCTGTGGCTGCCATTTTTCTGGTGATGGCCATCAGCTCCGACGAGGTCAGCTGGGGGGCTTTCTTTGTGTAAGCAACGAGAAACCTGAAAGAAGCATTTTTTAACTAAGTCCTGCTGAGTCATTCATGAGTTTTTAGCCGCCTTGCTTCTTCTCACAGACTCTCTACTCTCATGCCA
+
CCCCCCC@BFFFGGGGGGGGGGGGGGHHGGGGGHHHGGHHHHHHHHHHHHHHHHHHHHHHHGHHHHHHHHHHGHGGHHHHHHHGGHHHHHHHHHHHHHHHHHHHHHHHHHHHHGGGGGGGGHHHHHHHGGGGGGGGGGGGGGGGGGFFFFFFFFFFFFFFFFFFFFFFFFFFFFFFFFFFFFFFFFFFFFFFFFFFFFFFFFFFFFFFFFFFFFFFFFFFFFFFFFFFFFFFFFFFFFFFFFFFFFFFFFF
@M05620:45:000000000-G6HP7:1:1101:12297:13463 1:N:0:140
TACCCTAAAGATCGGAAGAGCACACGTCTGAACTCCAGTCACAGCGATAGATCTCGTATGCCGTCTTCTGCTTGAAAAAAAAAAATTTCCCTGTACGATTAAGTCCACCAGCGCCCACAGCTCTCGGCGGTTCTTTTGCATCGGTGAGCCATACCTCCTTATCCTCTTATGGGTGCTCCCCTATTTGCTGCCAGGAATCCCCTTTTTATTACCTTTACCTTTTCGCCATCGCCCTTCCTACCCTACAGATC
+
BBBBAFFFFF5BBFAAAAFFB4CCGEGDFEGFHHHHCHHHHHCHHGGHFGHGDGHHFEFGHHGAEFFHEFEGFFHBF5CEE/E>/?B?4D333B?4//?//44BF3320/0///<@/</0/1CBG//?/--<.00=DD0<D0..;AC.///;0:/00:/000;C00;0000/.:..000.;C.;0000009.;/...///9AFFFFF.9F///;BF//BFF/;/;;.99F.;..9;.BB/BAFB../9/BF
@M05620:45:000000000-G6HP7:1:1101:17618:13469 1:N:0:140
CATCCTGACCCTGAAGTACCCCATTGAGCATGGCATCGTCACCAACTGGGACGACATGGAGAAGATCTGGCACCACACCTTCTACAACGAGCTGCGCGTGGCCCCGGAGGAGCACCCAGTGCTGCTGACCGAGGCCCCCCTGAACCCCAAGGCCAACAGAGAGAAGATGACTCAGGTGAGGCTCGGCCGACGCCCGTGCTCCTCCCGTCCTTTCCCCAGTCATTTTCTGCCCGGCTTGATTTCTGACATTT
+
CCCCCFFFFFFFGGGGGGGGGGGHHHHHHHHHHHHHHGHHHGHHHGHHHHHHGGGGGHHHHHHHHHHHHHHHHGHHHGGHHHHHHHHHGGGGGHHGGGGGGGHHGGGGGGGGHHHHGGHHHHHHHHHHHHGGGGGGGGGGGGHHHHGGGGHGHHGGGGGGGGGGGGGGGGGGGGGGGGGGGGGGFFFFFFFFFFFFDFFFFFFFFFFFFFFFFFFFFFFFFFFFFFFFFEFFBCFFFFAFFFFFF9BFFF0
@M05620:45:000000000-G6HP7:1:1101:27464:13471 1:N:0:140
CATCCTGACCCTGAAGTACCCCATTGAGCATGGCATCGTCACCAACTGGGACGACATGGAGAAGATCTGGCACCACACCTTCTACAACGAGCTGCGCGTGGCCCCGGAGGAGCACCCAGTGCTGCTGACCGAGGCCCCCCTGAACCCCAAGGCCAACAGAGAGAAGATGACTCAGGTGAGGCTCGGCCGACGCCCGTGCTCCTCCCGTCCTTTCCCCAGTCATTTTCTGCCCGGCTTGATTTCTGACATTA
+
CCCCCFFFFFFFGGGGGGGGGGGHHHHHHHHHHHHHHGHHHGHHHGHHHHHHGGGGGHHHHHHHHHHHHHHHHGHHHGGHHHHHHHHHGGGGGHHGGGGGGGHHGGGGGGGGHHHHGGHHGHHHHHHHHHGGGGGGGGGGGGHHHHGGGGHGHHGGGGGGGGGGGGGGGGGGGGGGGGGGGGGGFFFFFFFFFFFFBFFFFFFFFFFFFFDFFFFFFFFFFFFFFFFFFFFFFABFFFFFFFBFF0BFFF0
@M05620:45:000000000-G6HP7:1:1101:9120:13485 1:N:0:140
CATCCTGACCCTGAAGTACCCCATTGAGCATGGCATCGTCACCAACTGGGACGACATGGAGAAGATCTGGCACCACACCTTCTACAACGAGCTGCGCGTGGCCCCGGAGGAGCACCCAGTGCTGCTGACCGAGGCCCCCCTGAACCCCAAGGCCAACAGAGAGAAGATGACTCAGGTGAGGCTCGGCCGACGCCCGTGCTCCTCCCGTCCTTTCCCCAGTCATTTTCTGCCCGGCTTGATTTCTGACATTA
+
CCCCCFFFFFFFGGGGGGGGGGGHHHHGHFHHHHHHHGHHGGHHHGHHGHHHGGGGGHGHHHHHHHHHHHHHHGHHHGGHHHHHGHHHGGGGGHGGGGEGFGHHGGGGGGGGHFHHGGGGHHHHHHHHGHFGFGGFGGGGGGHHHHGGGGHGHGGGGGGGGGGGGGGGGGGGGGGGGGGGGEGFFFFFFFFFFFF;@DFEFFFFFFFEFFDBFFFFFFFFFBFFFFFFFEFEDAF;>>A0B0B0B9BBFF0
@M05620:45:000000000-G6HP7:1:1101:12256:13498 1:N:0:140
CATCCTGACCCTGAAGTACCCCATTGAGCATGGCATCGTCACCAACTGGGACGACATGGAGAAGATCTGGCACCACACCTTCTACAACGAGCTGCGCGTGGCCCCGGAGGAGCACCCAGTGCTGCTGACCGAGGCCCCCCTGAACCCCAAGGCCAACAGAGAGAAGATGACTCAGGTGAGGCTCGGCCGACGCCCGTGCTCCTCCCGTCCTTTCCCCAGTCATTTTCTGCCCGGCTTGATTTCTGACATTT
+
CCCCCFFFFFFFGGGGGGGGGGGHHHHHGHHHHHHHHGHHHGHHHGHHHHHHGGGGGHHHHHHHHHHHHHHHHGHHHGGHHHHHHHHHGGGGGHHGGGGGGGHHGGGCGGGGHHHHGGHHGHHHHHHHHHGGGGGGGGGGGGCHHHGGGGHGHHGGGGGGGGGGGGGGGGGGGGGGGGGGGGGGFFFFFCFFFFFFB?DFFFFFFFFFFFFFFFFFFFFFFFFFFFFFFFFFFFFFFAFFFFFFFBFBBF0
@M05620:45:000000000-G6HP7:1:1101:26823:13547 1:N:0:140
CATCCTGACCCTGAAGTACCCCATTGAGCATGGCATCGTCACCAACTGGGACGACATGGAGAAGATCTGGCACCACACCTTCTACAACGAGCTGCGCGTGGCCCCGGAGGAGCACCCAGTGCTGCTGACCGAGGCCCCCCTGAACCCCAAGGCCAACAGAGAGAAGATGACTCAGGTGAGGCTCGGCCGACGCCCGTGCTCCTCCCGTCCTTTCCCCAGTCATTTTCTGCCCGGCTTGATTTCTGACATTA
+
DDDDDFFFFFFFGGGGGGGGGGGHHHHHHHHHHHHHHGHHHGHHHGHHHHHHGGGGGHHHHHHHGHHHHHHHHGHHHGGHHHHHHHHHGGGGGHHGGGGGGGHHGGGGGGGGHHHHGGHHHHHHHHHHHGGGGGGGGGGGGGHHHHGGGGHGHHGGGGGGGGGGGGGGGGGGGGGGHGGGGGGGFFFFFFFFFFFFDFFFFFFFFFFFDFFFFFFFFFFFFFFFFFFFFFFFFFFFFFFFFFFFFFFFFF0
@M05620:45:000000000-G6HP7:1:1101:14586:13578 1:N:0:140
AAACCAAGCAGACACTCACCGCTCCCTCGCCACAGGCCAATAGTTTGTCCTCACTGAGTTGGCAACAAGTGGCTGCTGTGGCTGCCATTTTTCTGGTGATGGCCATCAGCTCCGACGAGGTCAGCTGGGGGGCTTTCTTTGTGTAAGCAACGAGAAACCTGAAAGAAGCATTTTTTAACTAAGTCCTGCTGAGTCATTCATGAGTTTTTAGCCGCCTTGCTTCTTCTCACAGACTCTCTACTCTCATGCCA
+
CCCCCCCFCFFFGGGGGGGGGGGGGGHHGGGGGHHHGGHHGHHHHHHHHHHHHHHHHHGHHHHGHHHHHHHHGHGGHHHHHHHGGHHHHHHHHHHHHHGHHHHHHHHHHHHHHEEEGEFGGGFHHHHHGGGGGGGGGGGGGGGGGGFFFFFFFFFFFFFFFFBFFFFFFFFFFFFFFFFFFFFFFFFFFFFFFBFFFFFFFFFFFFFFFFFFFFAFFFFFFFFFFFFFFFFFFFFFFFFFFFFFFFFFFF9
@M05620:45:000000000-G6HP7:1:1101:10092:13592 1:N:0:140
AAACCAAGCAGACACTCACCGCTCCCTCGCCACAGGCCAATAGTTTGTCCTCACTGAGTTGGCAACAAGTGGCTGCTGTGGCTGCCATTTTTCTGGTGATGGCCATCAGCTCCGACGAGGTCAGCTGGGGGGCTTTCTTTGTGTAAGCAACGAGAAACCTGAAAGAAGCATTTTTTAACTAAGTCCTGCTGAGTCATTCATGAGTTTTTAGCCGCCTTGCTTCTTCTCACAGACTCTCTACTCTCATGCCA
+
CCCCCCCFCFFFGGGGGGGGGGGGGGHHGGGGGHHHGGHHHHHHHHHHHHHHHHGHHHFHHHHHHHHHHGHHGHFGHHGHHHHGGHHHHHHHHHHHHHHHHHHHHHHHHHHHHGGGGEDDFHHHFHHHGGGGGGGGGGGGGGGGGGFFFFFFFFFFFFFFFFFFFFFFFFFFFFFFFFFFFFFFFFFFFFFFFBFFFFFFFFFFFFFFFFFFFFFFFFFFFFFFFFFFFFFFFFFFFFFFFFFFFFFFFF0
@M05620:45:000000000-G6HP7:1:1101:9356:13595 1:N:0:140
CATCCTGACCCTGAAGTACCCCGGCTTGATTTCTGACATTAGATCGGAAGAGCACACGTCTGAACTCCAGTCACAGCGATAGATCTCGTATGCCGTCTTCTGCTTGAAAAAAAAAAAAGTAATGCTGCCCGACGCCCCCCTCACCCCCCACCCCCCCCTAGACACCATGACTCAGGCGACGCTAGGCCGAAGCCCCTGCTCCCCCAGTCCCTCCCCACGTCCTTTTCTGCCCGGCCTGCTTTCTGACCCTA
+
CCCCCFFFFFFFGGGGGGGGGGGGGGGGHGHHHGHGHHHHHHHHHHGFFGHHHGHHHGHHHGHHHHHGHHHHHHH@B>>GEEDBDFG?BEHHHHGFGHGHHHHEFGFGFFHGGGCB/</1111111110/<<--<-<A---..:CGCC--..;@9-;-;:/000:;;00:00:00//---:-....9;>:---.:...:009.;.-.09:09/9../.-.:A.000;B::0;AC--;.;000:0000//9/
@M05620:45:000000000-G6HP7:1:1101:9354:13617 1:N:0:140
CATCCTGACCCTGAAGTACCCCGGCTTGATTTCTGACATTAGATCGGAAGAGCACACGTCTGAACTCCAGTCACAGCGATAGATCTCGTATGCCGTCTTCTGCTTGAAAAAAAAAAAACCAACAAACCCACCCACAACACGCCCCGTCACCGCCTAACGAACCCACGCCCCACGCCCCTCTGGACACACCGTGGCACACCACCCACCACTCAGCATGCGCCCCCCACACACTCGACCCACCGCCCGCCCCC
+
CCDDDFFFFFFFGGGGGGGGGGGGGGGGHHHHHHHHHHHHHHHHHHGGGGHHHHHHHGHHHGHHHHHHFHHHHHH@FEEHGGFHFHHGFFHHHHGGGHGHHHHHHHGHHHHGGGGF<>//?////0//..>.<......<.-.---....0.--..0/...--..;-..--..-;.--../000.0.:..-..--/0/.:.......:.0//00000:..99----:.9..//..99-....--;-----:
@M05620:45:000000000-G6HP7:1:1101:27379:13635 1:N:0:140
CATCCTGACCCTGAAGTACCCCATTGAGCATGGCATCGTCACCAACTGGGACGACATGGAGAAGATCTGGCACCACACCTTCTACAACGAGCTGCGCGTGGCCCCGGAGGAGCACCCAGTGCTGCTGACCGAGGCCCCCCTGAACCCCAAGGCCAACAGAGAGAAGATGACTCAGGTGAGGCTCGGCCGACGCCCGTGCTCCTCCCGTCCTTTCCCCAGTCATTTTCTGCCCGGCTTGATTTCTGACATTA
+
CCCDDFFFFFFFGGGGGGGGGGGHHGHHHHHHHHHHHGHHHGHHHGHHHHHHGGGGGHHHHHHHGGHHHHHHHGHHHGGHHHHHHHHHGGGGGHHGGGGGGGHHGGGGGGGGHHHHGGHHHHHHHHHHHHGGGGGGGGGGGGHHHHGGFGHGHHGGGGGGGGGGGGGGGGGGGGGGFFCFGGEGFFFFFFFFFFFFDFFFFFFFFFFEFFFFFFFFFFFFFFFFFFFFFFFFFFCFFFBFFFFFFFFFFF0
@M05620:45:000000000-G6HP7:1:1101:27400:13643 1:N:0:140
CATCCTGACCCTGAAGTACCCCATTGAGCATGGCATCGTCACCAACTGGGACGACATGGAGAAGATCTGGCACCACACCTTCTACAACGAGCTGCGCGTGGCCCCGGAGGAGCACCCAGTGCTGCTGACCGAGGCCCCCCTGAACCCCAAGGCCAACAGAGAGAAGATGACTCAGGTGAGGCTCGGCCGACGCCCGTGCTCCTCCCGTCCTTTCCCCAGTCATTTTCTGCCCGGCTTGTTTTCTGACATTA
+
3A?ABFFFFFFFFGFGGGGGGGGGHFHHHHFHHHGFHGHHDGH3AEGHB2GHGCFEEHHEHHFFHHHFH5FHGFHHHGGHHHHHH4GG@1AEDFGGGGGGGGHHGGDFCCCFHHHHGEEGHFG1FHFFGF@<C-@.C@C?@.:0GHGG?CAEGCEEEABBFGGFGGGGB00FBFFGG/0CFEFFFB?AB--@FCFABDFFBF/BBEDFDDFFBFFFFFD/;9/BFFF/:FF?A-;9>-9;.BBF////;B/
@M05620:45:000000000-G6HP7:1:1101:3406:13656 1:N:0:140
CATCCTGACCCTGAAGTACCCCATTGAGCATGGCATCGTCACCAACTGGGACGACATGGAGAAGATCTGGCACCACACCTTCTACAACGAGCTGCGCGTGGCCCCGGAGGAGCACCCAGTGCTGCTGACCGAGGCCCCCCTGAACCCCAAGGCCAACAGAGAGAAGATGACTCAGGTGAGGCTCGGCCGACGCCCGTGCTCCTCCCGTCCTTTCCCCAGTCATTTTCTGCCCGGCTTGATTTCTGACATTA
+
BBCCCFFFFFFFGGGGGGGGGGGHHHHHHHHHHHHHHGHHHGHHHGHHHHHHGGGGGHHHHGHHHHHHHHHHHGGHHFGHHHHHHGHHGGGGGHHGGGEGGGHHGGGGGGGGHGHHGGHHHHHHHHHHHHGGGGGGGGGGGGHHHHGGGGHGHHGGGGGGGGGGGGGGGGGGGGGGGGGGGGGGFFFFFFFFFFFF@FFFFFFFFFFEFFFFFFFFFFFFFFFFFFFFFFFFFFFFFFFFFFFFFFFFFF0
@M05620:45:000000000-G6HP7:1:1101:8475:13658 1:N:0:140
AAACCAAGCAGACACTCACCGCTCCCTCGCCACAGGCCAATAGTTTGTCCTCACTGAGTTGGCAACAAGTGGCTGCTGTGGCTGCCATTTTTCTGGTGATGGCCATCAGCTCCGACGAGGTCAGCTGGGGGGCTTTCTTTGTGTAAGCAACGAGAAACCTGAAAGAAGCATTTTTTAACTAAGTCCTGCTGAGTCATTCATGAGTTTTTAGCCGCCTTGCTTCTTCTCACAGACTCTCTACTCTCATGCCA
+
CCCCCCCFCFFFGGGGGGGGGGGGGGHHGGGGGHHHGGHHHHHHHHHHHHHHHHHHHHHHHHHHHHHHHHHHGHGGHHHHHHHGGHHHHHHHHHHHHHHHHHHHHHHHHHHHHGGGGGGGGHHHHHHHGGGGGGGGGGGGGGGGGGFFFFFFFFFFFFFFFFFFFFFFFFFFFFFFFFFFFFFFFFFFFFFFFFFFFFFFFFFFFFFFFFFFFFFFFFFFFFFFFFFFFFFFFFFFFFFFFFFFFFFFFF9
@M05620:45:000000000-G6HP7:1:1101:8481:13675 1:N:0:140
AAACCAAGCAGACACTCACCGCTCCCTCGCCACAGGCCAATAGTTTGTCCTCACTGAGTTGGCAACAAGTGGCTGCTGTGGCTGCCATTTTTCTGGTGATGGCCATCAGCTCCGACGAGGTCAGCTGGGGGGCTTTCTTTGTGTAAGCAACGAGAAACCTGAAAGAAGCATTTTTTAACTAAGTCCTGCTGAGTCATTCATGAGTTTTTAGCCGCCTTGCTTCTTCTCACAGACTCTCTACTCTCATGCCA
+
AABBAAAFAFFFGGGFGGGGEGCGGGGH2FEEFHF2FGFHFFEHFHHHHGFGHHHHHHGFDFGGHHFHFDBFFCCEHFD?FGFFFHHGHHFHHHHHHHGHHGHFFH3FGHHHHGGGEGGGCGHHHHHHGGGGGGGGGGGGGGGGGGFFFFFBFFFFFFFFFFFFFFFFFFFFFFFBFFFFFFFFFFFFFFFFFBFFFFFFFFFFFFFFFFFFFDBBFFFFFFFFFFFFFFFFFFFFFFFFFFFFFFFBFF:
@M05620:45:000000000-G6HP7:1:1101:3412:13678 1:N:0:140
CATCCTGACCCTGAAGTACCCCATTGAGCATGGCATCGTCACCAACTGGGACGACATGGAGAAGATCTGGCACCACACCTTCTACAACGAGCTGCGCGTGGCCCCGGAGGAGCACCCAGTGCTGCTGACCGAGGCCCCCCTGAACCCCAAGGCCAACAGAGAGAAGATGACTCAGGTGAGGCTCGGCCGACGCCCGTGCTCCTCCCGTCCTTTCCCCAGTCATTTTCTGCCCGGCTTGATTTCTGACATTA
+
BBBBBFFFFFFFGGGGGGGGGGGHHHHHHHHHHHHHHGHHHGHHHGHHGGHHGGGGGHHFHHHHHFHHHHHHHGHHHGGHHHHHHHHHGGGGGHHGGGGGGGHHGGGGGGGDHHHHGGHHHHHHHHHHHHGGCGGGGGGGFGHHHHGGGGHGHHGGGGGGGGGGGGGGGGGGGGGGGGGGFEGGFFFFFFFBFFFFFBDEFFFFFFFFDFDBBFFFFFDBFFFFFFFFFFFFF-A@F-9/BFFFBBBFBF/
@M05620:45:000000000-G6HP7:1:1101:21191:13682 1:N:0:140
AAACCAAGCAGACACTCACCGCTCCCTCGCCACAGGCCAATAGTTTGTCCTCACTGAGTTGGCAACAAGTGGCTGCTGTGGCTGCCATTTTTCTGGTGATGGCCATCAGCTCCGACGAGGTCAGCTGGGGGGCTTTCTTTGTGTAAGCAACGAGAAACCTGAAAGAAGCATTTTTTAACTAAGTCCTGCTGAGTCATTCATGAGTTTTTAGCCGCCTTGCTTCTTCTCACAGCCTTTCTACTCTCATGCCC
+
1AAA1?AFACFFFFGFGGGF00EEEEFAEFGEGFC/EFEGFGHGGGFFDEEGHHF1EBGEEECGHHFHF@GHGFFGF@GFFEFFFFFGEBDGFHHHHHDFHFHGCFFHHHBGFEEG@<BCCGCGHHHHGGGG@GGGBFFGB9CBBEFFFFF@FBFFFF-BF/BBFF?FFFFFFFF;-FB/9//BB/:9/9BF-/;9BFFFBB//;BFFF-/;/---999/FF/;FF//;9/;-9B//;FFFFFF/B9BF//
@M05620:45:000000000-G6HP7:1:1101:26047:13686 1:N:0:140
CATCCTGACCCTGAAGTACCCCATTGAGCATGGCATCGTCACCAACTGGGACGACATGGAGAAGATCTGGCACCACACCTTCTACAACGAGCTGCGCGTGGCCCCGGAGGAGCACCCAGTGCTGCTGACCGAGGCCCCCCTGAACCCCAAGGCCAACAGAGAGAAGATGACTCAGGTGAGGCTCGGCCGACGCCCGTGCTCCTCCCGTCCTTTCCCCAGTCATTTTCTGCCCGGCTTGATTTCTGACATTA
+
CCCCCFFFFFFFGGGGGGGGGGGHHHHHHHHHHHHHHGHHGGHHHGHHHHHHGGGGGHHHHHHHHHHHHHHHHGHHHGGHHHHHHHHHGGGGGHHGGGGGGGHHGGGGGGGGHGHHGGHHHHHHHHHHHHGGGGGEGGGGGGHHHHGGGGHGHHGGGGGGGGGGGGGGGGGGGGGGGGGGGGGGFFFF@DDFFFFFFFFEFFFFFFFFFFFBFFFFFFF9FFFFFFFBFFFFF;;=FC?0FFFFFB9BBF9
@M05620:45:000000000-G6HP7:1:1101:13941:13689 1:N:0:140
AAACCAAGCAGACACTCACCGCTCCCTCGCCACAGGCCAATAGTTTGTCCTCACTGAGTTGGCAACAAGTGGCTGCTGTGGCTGCCATTTTTCTGGTGATGGCCATCAGCTCCGACGAGGTCAGCTGGGGGGCTTTCTTTGTGTAAGCAACGAGAAACCTGAAAGAAGCATTTTTTAACTAAGTCCTGCTGAGTCATTCATGAGTTTTTAGCCGCCTTGCTTCTTCTCACAGACTCTCTACTCTCATGCCA
+
DDDDDCCFCFFFGGGGGGGGGGGGGGHHGGGGGHHHGGHHHHHGHHHHHHHHHHHHHHHHHHHHHHHHHHHHGHGGGHGHHHHGGHHHHHHHHHHHHHHHHHHHHHHHHHHHHGGGGFGGGHHHHHHHGGGGGGGGGGGGGGGGGGFFFFFFFFFFFFFFFFFFFFFFFFFFFFFFEFFFFFFFFFFFFFFFF;FFFFFFFFFFFFFFFFFFFFFFFFFFFFFFHFFFFFFEFFFFFFFFHFFHFFFFFF0
@M05620:45:000000000-G6HP7:1:1101:21184:13699 1:N:0:140
AAACCAAGCAGACACTCACCGCTCCCTCGCCACAGGCCAATAGTTTGTCCTCACTGAGTTGGCAACAAGTGGCTGCTGTGGCTGCCATTTTTCTGGTGATGGCCATCAGCTCCGACGAGGTCAGCTGGGGGGCTTTCTTTGTGTAAGCAACGAGAAACCTGAAAGAAGCATTTTTTAACTAAGTCCTGCTGAGTCATTCATGAGTTTTTAGCCGCCTTGCTTCTTCTCACAGACTCTCTACTCTCATGCCA
+
DCDDDCCFCFFFGGGGGGGGGGGGGGHHGGGGGHHHGGHGHHHHHHHHHHHHHHHHHHHHHHHHHHHHHHHHGHGGHHHHHHHGGHHHHHHHHHHHHHHHHHHHHHHHHHHHHGGGGGGGGHHHHHHHGGGGGGGGGGGGGGGGGGFFFFFFFFFFFFFFFFFFFFFFFFFFFFHFFFFFFFFFFFFFFFFFEFFFFFFFFFHFHFFFFFEFFDFFFFFFHFFFFFFFFFFFFFFFFFFFFFFFFFFFFFB
@M05620:45:000000000-G6HP7:1:1101:26059:13702 1:N:0:140
CATCCTGACCCTGAAGTACCCCATTGAGCATGGCATCGTCACCAACTGGGACGACATGGAGAAGATCTGGCACCACACCTTCTACAACGAGCTGCGCGTGGCCCCGGAGGAGCACCCAGTGCTGCTGACCGAGGCCCCCCTGAACCCCAAGGCCAACAGAGAGAAGATGACTCAGGTGAGGCTCGGCCGACGCCCGTGCTCCTCCCGTCCTTTCCCCAGTCATTTTCTGCCCGGCTTGATTTTGGGCATTA
+
AABBBFFFFFFF44FBGGBGGGAGHH5BFFG4CGGHHGHHCEHE2EGG3F2CEEEEGGHFBGFG3FFHHHHEHG1G1EGHHHHHHGFHGAEEFFG?ECEECEHHGGC//CDDHHHHGGHFHHHFFFFFFGD?DGCFGGGGGG/:GHGGG.CEGH.:ACFBFFGGGBFFG0FFGFGGGFFFGGGGBBFF<BBBBBBBBDDFFFFFFFFFDDFFFFFFEFD9BBFFFB9/BFFAD->B?BABF///-.;9;B/
@M05620:45:000000000-G6HP7:1:1101:26691:13722 1:N:0:140
CATCCTGACCCTGAAGTACCCCATTGAGCATGGCATCGTCACCAACTGGGACGACATGGAGAAGATCTGGCACCACACCTTCTACAACGAGCTGCGCGTGGCCCCGGAGGAGCACCCAGTGCTGCTGACCGAGGCCCCCCTGAACCCCAAGGCCAACAGAGAGAAGATGACTCAGGTGAGGCTCGGCCGACGCCCGTGCTCCTCCCGTCCTTTCCCCAGTCATTTTCTGCCCGGCTTGATTTCTGACATTA
+
CCCCCFFFFFFFGGGGGGGGGGGHHHHHHHHHHHHHHGHHHGHHHGHHHHHHGGGGGHHHHHHHHHHHHHHHHGHHHGGHHHHHHHHHGGGGGHHGGGEGGGHHGGGGGGGGHHHHGGHHHHHHHHHHHHGGGGGGGGGGGGHHHHGGGGHGHHGGGGGGGGGGGGGGGGGGGGGGGGGGGGGGFFFFFFFFFFFFDFFFFFFFFFFFFFFFFFFFFFFFFFFFFFFFFFFFFFFFFFFFFFFFFFFFFF0
@M05620:45:000000000-G6HP7:1:1101:26673:13735 1:N:0:140
CATCCTGACCCTGAAGTACCCCATTGAGCATGGCATCGTCACCAACTGGGACGACATGGAGAAGATCTGGCACCACACCTTCTACAACGAGCTGCGCGTGGCCCCGGAGGAGCACCCAGTGCTGCTGACCGAGGCCCCCCTGAACCCCAAGGCCAACAGAGAGAAGATGACTCAGGTGAGGCTCGGCCGACGCCCGTGCTCCTCCCGTCCTTTCCCCAGTCATTTTCTGCCCGGCTTGATTTCTGACATTA
+
>AAAAF@FF1CFFFGDGGGFAFEFFBGDFGFABGGHHGHHHGHHHGHF0GHHGGGEGC0BEGHGHDGDADGHHGHHHCGFCGFGHHF1/?/EEHHCCGGGGGHHGECGGCCAGHHHGG/F1<?GGCFGFF>----<ACCGG./CFGGG.ACFFHGFGGBF/9.CFFBB9;FGFFG/;/CA.9.9--AB@@@@@@@<-BBEFFFF/A-;:AA9/9B/B--BBFFBB/FB9FBEB--@9--//9;F/;FFFF/
@M05620:45:000000000-G6HP7:1:1101:26737:13738 1:N:0:140
AAACCAAGCAGACACTCACCGCTCCCTCGCCACAGGCCAATAGTTTGTCCTCACTGAGTTGGCAACAAGTGGCTGCTGTGGCTGCCATTTTTCTGGTGATGGCCATCAGCTCCGACGAGGTCAGCTGGGGGGCTTTCTTTGTGTAAGCAACGAGAAACCTGAAAGAAGCATTTTTTAACTAAGTCCTGCTGAGTCATTCATGAGTTTTTAGCCGCCTTGCTTCTTCTCACAGACTCTCTACTCTCATGCCA
+
CBBCBACFCFFFGFGGGGGGGGGGGGHHGGGGGHHHGGHHHGHGHGHHHHHHHHHHHHGHHHHFHHHHHFGHGHGGHHHHHHHGGHFHHHHHHHHHHHHHHHHHHHHHHHHHHGGGGGGGGHHHHHHHGGGGGGGGGGGGGGGGGGFFFFFFFFFFFFFFFFFFFFFFFFFFFFFFFFFFFFFFFFFFFFFFFFFFFFFFFFFFFFFFFFFFFFFFFFFFFFFFFFFFFFFFFFFFFFFFFFFEFFFFFFF
@M05620:45:000000000-G6HP7:1:1101:14585:13745 1:N:0:140
CATCCTGACCCTGAAGTACCCCATTGAGCATGGCATCGTCACCAACTGGGACGACATGGAGAAGATCTGGCACCACACCTTCTACAACGAGCTGCGCGTGGCCCCGGAGGAGCACCCAGTGCTGCTGACCGAGGCCCCCCTGAACCCCAAGGCCAACAGAGAGAAGATGACTCAGGTGAGGCTCGGCCGACGCCCGTGCTCCTCCCGTCCTTTCCCCAGTCATTTTCTGCCCGGCTTGATTTCTGACATTA
+
DDCDDFFFFFFFGGGGGGGGGGGHHHHHHHHHHHHHHGHHHGHHHGHHGHHHGGGGGHHHHHHHGHHHHHHHHGGHHGGHHHHHHHHHGGGGGHHGGGEGGGHHGGGGGGGGHGHHGGHGHHHHHHGHHHGGGGGGGGGGGGHHHHGGGGHGHHGGGGGGGGGGGGGFGGGGGGGGGGGGGGGGFFFFFFFFCFFFBFFFFFFFFFFEFFDFFFFFFFFFFFFFFFFFFFFFFFCFFFFFFFFFFFFFFF0
@M05620:45:000000000-G6HP7:1:1101:14603:13748 1:N:0:140
CATCCTGACCCTGAAGTACCCCATTGAGCATGGCATCGTCACCAACTGGGACGACATGGAGAAGATCTGGCACCACACCTTCTACAACGAGCTGCGCGTGGCCCCGGAGGAGCACCCAGTGCTGCTGACCGAGGCCCCCCTGAACCCCAAGGCCAACAGAGAGAAGATGACTCAGGTGAGGCTCGGCCGACGCCCGTGCTCCTCCCGTCCTTTCCCCAGCCATTTTCTGCCCGGCTTGCTTTCTGACATTT
+
>A>AAFFFFFFFGFGGGGGF4AAFBFHHHHFFAGHHHGHGHDGFHGHAGHHGGGGEFFFFFHFFHFHFFFHHHGHHHEGFBFFHHFFC@F>EEHHGGCGGGGHFEECGGGFAFGHHGGE?1<1?<1FBGFGCCC@<ACCDCEGFHEDGGCCEEHGGFGFFGGGGBFGFGGGGGGGF0;CF?EGG?BED?-;=-BBB-A..;B/;/A.EFAA/BF//;B..9.;F9FF99//9.-;;>-.;//9//;BFF//
@M05620:45:000000000-G6HP7:1:1101:26737:13756 1:N:0:140
AAACCAAGCAGACACTCACCGCTCCCTCGCCACAGGCCAATAGTTTGTCCTCACTGAGTTGGCAACAAGTGGCTGCTGTGGCTGCCATTTTTCTGGTGATGGCCATCAGCTCCGACGAGGTCAGCTGGGGGGCTTTCTTTGTGTAAGCAACGAGAAACCTGAAAGAAGCATTTTTTAACTAAGTCCTGCTGAGTCATTCATGAGTTTTTAGCCGCCTTGCTTCTTCTCACAGACTCTCTACTCTCATGCCA
+
DCDDDCDFDFFFGGGGGGGGGGGGGGHHGGGGGHHHGGHHHHHHHHHHHHHHHHHHHHHHHHHHHHHHHHHHGHGGHHHHHHHGGHHHHHHHHHHHHHHHHHHHHHHHHHHHHGGGGGGGGHHHHHHHGGGGGGGGGGGGGGGGGGFFFFFFFFFFFFFFFFFFFFFFFFFFFFHFFFHHHFFFFFFFFFFFFFFFFFFFFFFFFFFFFFFFFFFFFFFFHHHFHHHFHHFFFFFFFFFHHFFFFFFFFFF
@M05620:45:000000000-G6HP7:1:1101:23751:13765 1:N:0:140
CATCCTGACCCTGAAGTACCCCATTGAGCATGGCATCGTCACCAACTGGGACGACATGGAGAAGATCTGGCACCACACCTTCTACAACGAGCTGCGCGTGGCCCCGGAGGAGCACCCAGTGCTGCTGACCGAGGCCCCCCTGAACCCCAAGGCCAACAGAGAGAAGATGACTCAGGTGAGGCTCGGCCGACGCCCGTGCTCCTCCCGTCCTTTCCCCAGTCATTTTCTGCCCGGCTTGATTTCTGACATTA
+
CBCCCFFFFFFFGGGGGFGGGGGHHHHHHHHHHHHHHGHHHGHHHGHGHHHHGGGGGHHHGHHHGHHHHHHHHGHHHGGHHHHHHGHHGGGGGHHGEGEEGGFHGFGGGGGGGHHHGGHGGHGHHFHHHHGGGGGGGGGGGFHGHHGGGGHGHHGGFEGFFFGGGGGCFGGGFFFGGGGGGGGGFFFFFFFFFFFFCDFEFFFFFFFADDDFFFFFFFFFFFFFFFFFFBBEFFFFFFFBFFFFFEFFFF/
@M05620:45:000000000-G6HP7:1:1101:23769:13771 1:N:0:140
CATCCTGACCCTGAAGTACCCCATTGAGCATGGCATCGTCACCAACTGGGACGACATGGAGAAGATCTGGCACCACACCTTCTACAACGAGCTGCGCGTGGCCCCGGAGGAGCACCCAGTGCTGCTGACCGAGGCCCCCCTGAACCCCAAGGCCAACAGAGAGAAGATGACTCAGGTGAGGCTCGGCCGACGCCCGTGCTCCTCCCGTCCTTTCCCCAGTCATTTTCTGCCCGGCTTGATTTCTGACATTT
+
DCDDDFFFFFFFGGGGGGGGGGGHHHHHHHHHHHHHHGHHHGHHHGHHHHHHGGGGGHHHHHHHHHHHHHHHHGHHHGGHHHHHHHHHGGGGGHHGGGGGGGHHGGGGGGGGHHHHGGHFGHHHHHHHHHGGGGGGGGGGGGHHHHGGGGHGHHGGGGGGGGGGGGGGGGGGGGGGGGFGGGGGFFFFFBFFCFFFBDDEFFFFFFF;DDDFFFFFFFDBF0BFFFFFFEFFDCFAAF.;BFB0F9F9;F0
@M05620:45:000000000-G6HP7:1:1101:8664:13790 1:N:0:140
CATCCTGACCCTGAAGTACCCCATTGAGCATGGCATCGTCACCAACTGGGACGACATGGAGAAGATCTGGCACCACACCTTCTACAACGAGCTGCGCGTGGCCCCGGAGGAGCACCCAGTGCTGCTGACCGAGGCCCCCCTGAACCCCAAGGCCAACAGAGAGAAGATGACTCAGGTGAGGCTCGGCCGACGCCCGTGCTCCTCCCGTCCTTTCCCCAGTCATTTTCTGCCCGGCTTGATTTCTGACATTA
+
CCCDDFFFFFFFGGGGGGGGGGGHHHHHHHHHHHHHHGHHHGHHHGHHHHHHGGGGGHHHHHGHHHHHHHHHHGGHHGGHHHHHHHHHGGGGGHHGGGEGGGHHGGGGGGGGHGHHGGHGHHHHHHHHHHGGGGGGGGGGGGHHHHGGGGHGHHGGGGGGGGGGGGGGGGGGGFGGGGGGGGGGFFFFFFFFFFFFDFFFFFFFFFFFFFFFFHFFFFFFFFFFFFHHHFFFFFFFFFFFFFFFFBFFFF1
@M05620:45:000000000-G6HP7:1:1101:8656:13806 1:N:0:140
CATCCTGACCCTGAAGTACCCCATTGAGCATGGCATCGTCACCAACTGGGACGACATGGAGAAGATCTGGCACCACACCTTCTACAACGAGCTGCGCGTGGCCCCGGAGGAGCACCCAGTGCTGCTGACCGAGGCCCCCCTGAACCCCAAGGCCAACAGAGAGAAGATGACTCAGGTGAGGCTCGGCCGACGCCCGTGCTCCTCCCGTCCTTTCCCCAGTCATTTTCTGCCCGGCTTGATTTCTGACATTT
+
1>A>AFD1FCFFGGGGGGGGGGCFG11FFDFGHHHGFAHHCFFHHFEFBEGHGEGE?GA1FGFABGHADDHFHEHEHGGHHHGFHFFHEEGGGGHCGCGGGCGEECCGGGFGEHFHGGHFCFHHGHHGHHGGGCCGGGGGGEHHHHGGGCHFEEGGEEFG/9EEGGGGGGGGGFGF;FFFGGGG@@EA@?@@?@@<99AAFFFFFF-:ABAFFFFFF-BFFFFFBFFFFFFA--@@?@9FFFFFFB//BF/
@M05620:45:000000000-G6HP7:1:1101:17105:13807 1:N:0:140
AAACCAGAAGACATGAGGTCAGCTAGATCGGAAGAGCACACGTCTGAACTCCAGTCACAGCGATAGATCTCGTATGCCGTCTTCTGCTTGAAAAAAAAAAAAAAAGAGAAAAATCCAAAATAATCTAGTGATGCAAAACAAAAGACAGAATACAAGAAGATGATGCAAAGAGAAAAAGGGCAGGTATGCGATGGCATAGGCCATTGTGCTTCAGTGGGGAGCTAGATGTGGTCACAGATAATAGTGCAGTC
+
BBBCCCCFFFFFGGGGGGGGGGHHGHHHHHGGGGHHHHHHHGHHHGGHHHHHHHHHHHHHHGGHGGHHFHHHGGHHHHGGGHGHHHHHHHHHHGFG@EFG>/<////221?000?1111/11111111111111>1100...././///<000000///0000000000////00/.......-.0000..;..//0000009;000:00:00000/.-.-.900000:00/000000:0000:90000:0
@M05620:45:000000000-G6HP7:1:1101:29121:13815 1:N:0:140
AAACCAAGCAGACACTCACCGCTCCCTCGCCACAGGCCAATAGTTTGTCCTCACTGAGTTGGCAACAAGTGGCTGCTGTGGCTGCCATTTTTCTGGTGATGGCCATCAGCTCCGACGAGGTCAGCTGGGGGGCTTTCTTTGTGTAAGCAACGAGAAACCTGAAAGAAGCATTTTTTAACTAAGTCCTGCTGAGTCATTCATGAGTTTTTAGCCGCCTTGCTTCTTCTCACAGACTCTCTACTCTCATGCCA
+
CCCCCCCFBFFFGGGGGGGGGGGGGGHHGGGGGHHHGGHHGGHGGHHHHHHHHHHHHHHHHHHHHHHHHHHHGHGGHHGHHHHGGHGHHHHHHHHHHHHHHHHHHHHHHHHHHGGGGGGGGGHHHHHHGGGGGGGGGGGGGFGGGGBFFFFFFFFFEFFFFFFFFFFFFFFFFFFFABFFFFFFFFFFFFFFA;FFFFFFFFEBFFFFFFFFFFFFFDBFFFFFFFFFFFFFFFFFFFFFFFFFFFFBFF0
@M05620:45:000000000-G6HP7:1:1101:11729:13856 1:N:0:140
CATCCTGACCCTGAAGTACCCCATTGAGCATGGCATCGTCACCAACTGGGACGACATGGAGAAGATCTGGCACCACACCTTCTACAACGAGCTGCGCGTGGCCCCGGAGGAGCACCCAGTGCTGCTGACCGAGGCCCCCCTGAACCCCAAGGCCAACAGAGAGAAGATGACTCAGGTGAGGCTCGGCCGACGCCCGTGCTCCTCCCGTCCTTTCCCCAGTCATTTTCTGCCCGGCTTGATTTCTGACATTA
+
CCCCCFFFFFFFGGGGGGGGGGGHHHHHHHHHHHHHHGHHHGHHHGHHHHHHGGGGGHHHHHHHHHHHGHHHHGHHHGGHHHHHHHHHGGGGGHHGGGEGFGHHGGGGCGGGHHHHGGHFGHHHGGFHHHGGGGGGGGGGGGFHHHGGGGHGHHGGGGGGGFFGGFGCFGGGGGGGGGGGGGGGFFFFFFFFFFFF:ADAFFFFFFFADDABFFFFFFFBFBFFFFFFFFFFFFFFDFFFFFF00:FFFF0
@M05620:45:000000000-G6HP7:1:1101:12346:13872 1:N:0:140
AAACCAAGCAGACACTCACCGCTCCCTCGCCACAGGCCAATAGTTTGTCCTCACTGAGTTGGCAACAAGTGGCTGCTGTGGCTGCCATTTTTCTGGTGATGGCCATCAGCTCCGACGAGGTCAGCTGGGGGGCTTTCTTTGTGTAAGCAACGAGAAACCTGAAAGAAGCATTTTTTAACTAAGTCCTGCTGAGTCATTCATGAGTTTTTAGCCGCCTTGCTTCTTCTCACAGACTCTCTACTCTCATGCCA
+
CCCCCCCFCFFFGGGGGGGGGGGGGGHHGGGGGHHHGGHHHHHHHHHHHHHHHHHHHHHHHHHHHHHHHGHHGHGGHHHHHHHGGHHHHHHHHHHHHHFHHHHHHHHHHHHHHGGGGGGGGHHHGHHHGGGGGGGGGGGGGGGGGGFFFFFFFFFFFFFFFFFFFFFFFFFFFFFFFFFFFFFFFFFFFFFFFFFFFFFFFFFFFFFFFFFFFFFFFFFFFFFFFFFFFFFFFFFFFFFFFFFFFFFFFFB
@M05620:45:000000000-G6HP7:1:1101:10069:13886 1:N:0:140
CATCCTGACCCTGAAGTACCCCATTGAGCATGGCATCGTCACCAACTGGGACGACATGGAGAAGATCTGGCACCACACCTTCTACAACGAGCTGCGCGTGGCCCCGGAGGAGCACCCAGTGCTGCTGACCGAGGCCCCCCTGAACCCCAAGGCCAACAGAGAGAAGATGACTCAGGTGAGGCTCGGCCGACGCCCGTGCTCCTCCCGTCCTTTCCCCAGTCATTTTCTGCCCGGCTTGATTTCTGACATTA
+
DDDDDFFFFFFFGGGGGGGGGGGHHHHHHHHHHHHHHGHHHGHHHGHHHHHHGGGGGHHHHHHHHHHHHHHHHGHHHGGHHHHHHHHHGGGGGHHGGGEGGGHHGGGGGGGGHHHHGGHGHHHHHHHHHHGGGGGGGGGGGGHHHHGGGGHGHHGGGGGGGGGGGGGGGGGGGGGGGGGGGGGGFFFFFFFFFFFF>DFFFFFFFFFAFFDFFFFFFFFFFFFFFFFFFFFFFACFFFBFFFFFFBFFFF0
@M05620:45:000000000-G6HP7:1:1101:12349:13893 1:N:0:140
AAACCAAGCAGACACTCACCGCTCCCTCGCCACAGGCCAATAGTTTGTCCTCACTGAGTTGGCAACAAGTGGCTGCTGTGGCTGCCATTTTTCTGGTGATGGCCATCAGCTCCGACGAGGTCAGCTGGGGGGCTTTCTTTGTGTAAGCAACGAGAAACCTGAAAGAAGCATTTTTTAACTAAGTCCTGCTGAGTCATTCATGAGTTTTTAGCCGCCTTGCTTCTTCTCACAGACTCTCTACTCTCATGCCA
+
BBABB@ACAFFFGGGGGGGGFGEEEFHHGGEFGHGGGGFHHFGHHHHHHHHHHHHHHHHGHHHHHHHHHGFFF1FFFCBFFHHGGHHDHHHFFHFHDGFHHCHHFHHHHHGHHGGG@EGGGHHHFHHGDBFCGGGFGBFFGGGFFG/FFFFFFBFFBFFFFFFFFFFFFFFFFFFDEFFFFB9:FFF9FFFF?9BBFFFFFFF/:BFFAABFF9@DDFFFFBFFFFBFFFFFEFFFFFFEBFFFFF/9BB9
@M05620:45:000000000-G6HP7:1:1101:9829:13911 1:N:0:140
AAACCAAGCAGACACTCACCGCTCCCTCGCCACAGGCCAATAGTTTGTCCTCACTGAGTTGGCAACAAGTGGCTGCTGTGGCTGCCATTTTTCTGGTGATGGCCATCAGCTCCGACGAGGTCAGCTGGGGGGCTTTCTTTGTGTAAGCAACGAGAAACCTGAAAGAAGCATTTTTTAACTAAGTCCTGCTGAGTCATTCATGAGTTTTTAGCCGCCTTGCTTCTTCTCACAGACTCTCTACTCTCATGCCA
+
CCCCCCCFCFFFGGGGGGGGGGGGGGHHGGGGGHHHGGHHHHHHHHHHHHHHHHHHHHGHHHHHHHHHHGHHGHGGHHGHHHHGGHHHHHHHHHHHHHHHHHHHHHHHHHHHHGGGGGGGFHHHHHHHGGGGGGGGGGGGGGGGGGFFFFFFFFFFFFFFFFFFFFFFFFFFFFFFFFFFFFFFFFFFFFFFFFFFFFFFFFFFFFFFFFFFFFFFFFFFFFFFFFFFFFFFFFFFFFFFFFFFFFFFFFB
@M05620:45:000000000-G6HP7:1:1101:27653:13919 1:N:0:140
CATCCTGACCCTGAAGTACCCCATTGAGCATGGCATCGTCACCAACTGGGACGACATGGAGAAGATCTGGCACCACACCTTCTACAACGAGCTGCGCGTGGCCCCGGAGGAGCACCCAGTGCTGCTGACCGAGGCCCCCCTGAACCCCAAGGCCAACAGAGAGAAGATGACTCAGGTGAGGCTCGGCCGACGCCCGTGCTCCTCCCGTCCTTTCCCCAGTCATTTTCTGCCCGGCTTGATTTCTGACATTA
+
CCCCCFFFFFFFGGGGGGGGGGGHHHHHHHHHHGHHHGHHHGHHHGHHHHHHGGGGGHHHHHHHHHHHHHHHHGHHHGGHHHHHHHHHGGGGGHHGGGGGGGHHGGGGGGGGHHHHGGHGHHHHHHHHHHGGGGGGGGGGGGHHHHGGGGHGHHGGGGGGGGGGGGGGGGGGGGGGGGGGGGGGFFFFFFFFFFFFFFFFFFFFFFFFFDDFFFFFFFFBFFFFFFFFFFFFFFCFFF.FFFFFFFFFFF/
@M05620:45:000000000-G6HP7:1:1101:27635:13922 1:N:0:140
CATCCTGACCCTGAAGTACCCCATTGAGCATGGCATCGTCACCAACTGGGACGACATGGAGAAGATCTGGCACCACACCTTCTACAACGAGCTGCGCGTGGCCCCGGAGGAGCACCCAGTGCTGCTGACCGAGGCCCCCCTGAACCCCAAGGCCAACAGAGAGAAGATGACTCAGGTGAGGCTCGGCCGACGCCCGTGCTCCTCCCGTCCTTTCCCCAGTCATTTTCTGCCCGGCTTGATTTCTGACATTA
+
CCCCCFFFFFFFFGGGGGGGGGGHHHHHHHHHHHHHHGHHHGHHHGHHHGHHGGGGGGGHHHHHHHHHHHHHHGHHHGGHHHHHHHHFEFGGGHHGGGGGGGHHGGGGGGGGHHHHGGHHHHHHHHHHHHGGGGGGGGGGGGHFHHGGGGHGHHGGEGFGGGGGGGGGGGGGGGGGGFGGGGGGFFFFFFFFFFFFDFFFFFFFFFDADFDFFFFFFFFFFFFFFFFFFFFFDDFAFFFFFFFFBFFFFFB
@M05620:45:000000000-G6HP7:1:1101:15736:14034 1:N:0:140
CATCCTGACCCTGAAGTACCCCATTGAGCATGGCATCGTCACCAACTGGGACGACATGGAGAAGATCTGGCACCACACCTTCTACAACGAGCTGCGCGTGGCCCCGGAGGAGCACCCAGTGCTGCTGACCGAGGCCCCCCTGAACCCCAAGGCCAACAGAGAGAAGATGACTCAGGTGAGGCTCGGCCGACGCCCGTGCTCCTCCCGTCCTTTCCCCAGTCATTTTCTGCCCGGCTTGATTTCTGACATTA
+
CDCCDFFFFFFFGGGGGGGGGGGHHHHHHHHHHHHHHGHHHGHHHGHHHHHHGGGGGHHHHHHHHHHHHHHHHGHHHGGHHHHHHHHHGGGGGHHGGGGGGGHHGGGGGGGGHHHHGGHGHHHHHHHHHHGGGGGGGGGGGGHHHHGGGGHGHHGGGGGGGGGGGGGFGGGGGGGGGGGGGGGGFFFFFFFFFFFFDFFFFFFFFFF?DD?FFFFFFFFFFBFFFFFFFFFFFFAFFFFFFFFFFFFBFF0
@M05620:45:000000000-G6HP7:1:1101:24372:14073 1:N:0:140
AAACCAAGCAGACACTCACCGCTCCCTCGCCACAGGCCAATAGTTTGTCCTCACTGAGTTGGCAACAAGTGGCTGCTGTGGCTGCCATTTTTCTGGTGATGGCCATCAGCTCCGACGAGGTCAGCTGGGGGGCTTTCTTTGTGTAAGCAACGAGAAACCTGAAAGAAGCATTTTTTAACTAAGTCCTGCTGAGTCATTCATGAGTTTTTAGCCGCCTTGCTTCTTCTCACAGACTCTCTACTCTCATACCA
+
DDCDDCDFCFFFGGGGGGGGGGGGGGHHGGGGGHHHGGHHHHHHHHHHHHHHHHHHHHHHHHHHHHHHHHHHGHGGHHHHHHHGGHHHHHHHHHHHHHGHHHHHHHHHHHHHHGGGGGGGGHHHHHHHGGGGGGGGGGGGGGGGGGFFFFFFFFFFFFFFFFFFFFFFFFFFFFHFFFFFHFFFFFFFFFFFFBFFFFFFFFFFFFFFFFFFFFFFFFFFFFFFFFFFFFFFFFFFFFFHHFFFFFFFFFF
@M05620:45:000000000-G6HP7:1:1101:24356:14084 1:N:0:140
AAACCAAGCAGACACTCACCGCTCCCTCGCCACAGGCCAATAGTTTGTCCTCACTGAGTTGGCAACAAGTGGCTGCTGTGGCTGCCATTTTTCTGGTGATGGCCATCAGCTCCGACGAGGTCAGCTGGGGGGCTTTCTTTGTGTAAGCAACGAGAAACCTGAAAGAAGCATTTTTTAACTAAGTCCTGCTGAGTCATTCATGAGTTTTTAGCCGCCTTGCTTCTTCTCACAGACTCTCTACTCTCATACCA
+
CCCCCCCFCFFFGGGGGGGGGGGGGGHHGGGGGHHHGGHHHHHHHHHHHHHHHHHHHHHHHHHHHHHHHHHHGHGGHHHHHHHGGHHHHHHHHHHHHHGHHHHHHHHHHHHHHGGGGGGGGHHHHHHHGGGGGGGGGGGGGGGGGGFFFFFFFFFFFFFFFFFFFFFFFFFFFFFFFFFFFFFFFFFFB90BFBF0FFFFBFFFFFFFFEFFFADFFFFFFFFFFFFFBFBBFFFFFFB:BFFF099FFB0
@M05620:45:000000000-G6HP7:1:1101:16963:14115 1:N:0:140
TACCTGTACTGGGGAAGAGCACACGTCTGAACTCCAGTCACAGCGATAGATCTCGTATGCCGTCTTCTGCTTGAAAAAAAAAAAAAAAAAATAAAAAAAATAAGGATCAAACATAAAGGAAAAAAAAAGATACAGAAAAAGAAATAGGTGATAACTTGGATGAGAAGAAGAAGAATCATAACGGGTAAATTGCAGGTAAAAGGAAGAAAGCAGAAGGGAGTGCAGAGAGTGGCATTAGGAAGAGTGTTGAT
+
CCCCCFFFFFFFGGGGGGGGGGGHFFGHGHFHHHHHHHHGHHHHGGHGGHGFHHHGGHHHHGGGHGHHHHHHHGHHGHGGGEE>>/<<///022222><-01111<1001110000000////.-:<-..0<0<00:0/...:/00C00<=0:00:000000000</0//0//0/<00<000.-.--/000000:..0000<9//<.//0/:///0....<.0000./.:<../<00000:...00<<.00
@M05620:45:000000000-G6HP7:1:1101:25008:14167 1:N:0:140
AAACCAGAAGACATGAGGTCAGCTAGATCGGAAGAGCACACGTCTGAACTCCAGTCACAGCGATAGATCTCGTATGCCGTCTTCTGCTTGAAAAAAAAAAACCCCGAATAAAAACCCCCAGTTTCATACCTATGCCCCCCTGAACCCCCCGGCCCCCCTACAACACCTCACTCCGGTTAGGCACGGCCGCCGACCCTGCTCCTCCCGACCTCTCCCCCTACATATTCTGCCCCTCTTTCTTTCTGACTTTC
+
ABBBBBBFFF4CGGFGGGFGGGHHHHHHHHGGGEHHHHHHHEGHHGGFHHHHHHGHHHGGHGGHGGGHAGHHFEHHHHGGGHGHFGHGHGBFFFHG?EGE>/</?/<///2222???///<1<1?1111?111111<.><-./0/<<C-:--99-:;-9C./0/..:/./9/;..-9..9;9/.9----9---9--/..;:B/9/;..999/:/999?-.:/://;///;/.....//9/////;////9/
@M05620:45:000000000-G6HP7:1:1101:7266:14186 1:N:0:140
AAACCAAGCAGACACTCACCGCTCCCTCGCCACAGGCCAATAGTTTGTCCTCACTGAGTTGGCAACAAGTGGCTGCTGTGGCTGCCATTTTTCTGGTGATGGCCATCAGCTCCGACGAGGTCAGCTGGGGGGCTTTCTTTGTGTAAGCAACGAGAAACCTGAAAGAAGCATTTTTTAACTAAGTCCTGCTGAGTCATTCATGAGTTTTTAGCCGCCTTGCTTCTTCTCACAGACTCTCTACTCTCATGCCA
+
CCCDDCCFDFFFGGGGGGGGGGGGGGHHGGGGGHHHGGHHHHHHHHHHHHHHHHHHHHHHHHHGHHHHHHHHGHGGHHHHHHHGGHHHHHHHHHHHHHHHHHHHHHHHHHHHHGGGGGGGGHHHHHHHGGGGGGGGGGGGGGGGGGFFFFFFFFFFFFFFFFFFFFFFFFFFFFHFFFFHHFFFFFFFFFFFFFFFFFFFFFFFFFFHFFFFFFFFFFFFHHHFFFFFFFFFFFFFFFFHHFFHFFFFFFF
@M05620:45:000000000-G6HP7:1:1101:4087:14195 1:N:0:140
CATCCTGACCCTGAAGTACCCCATTGAGCATGGCATCGTCACCAACTGGGACGACATGGAGAAGATCTGGCACCACACCTTCTACAACGAGCTGCGCGTGGCCCCGGAGGAGCACCCAGTGCTGCTGACCGAGGCCCCCCTGAACCCCAAGGCCAACAGAGAGAAGATGACTCAGGTGAGGCTCGGCCGACGCCCGTGCTCCTCCCGTCCTTTCCCCAGTCATTTTCTGCCCGGCTTGATTTCTGACATTT
+
DDDEEFFFFFFFGGGGGGGGGGGHHHHHHHHHHHHHHGHHHGHHHGHHHHHHGGGGGHHHHHHHHHHHHHHHHGHHHGGHHHHHHHHHGGGGGHHGGGGGGGHHGGGGGGGGHHHHGGHHHHHHHHGHHHGGGGGGGGGGGGHHHHGGGGHGHHGGGGGGGGGGGGGGGGGGGGGGGGGGGGGFFFFFFFFFFFFFCDFFFFFFFFFEDFFFFFFFFFFFFEFFFFFFFFFEFFFFFFAFFFFFF1F0BF1
@M05620:45:000000000-G6HP7:1:1101:20728:14200 1:N:0:140
CATCCTGACCCTGAAGTACCCCATTGAGCATGGCATCGTCACCAACTGGGACGACATGGAGAAGATCTGGCACCACACCTTCTACAACGAGCTGCGCGTGGCCCCGGAGGAGCACCCAGTGCTGCTGACCGAGGCCCCCCTGAACCCCAAGGCCAACAGAGAGAAGATGACTCAGGTGAGGCTCGGCCGACGCCCGTGCTCCTCCCGTCCTTTCCCCAGTCATTTTCTGCCCGGCTTGATTTCTGACATTA
+
DCDEEFFFFFFFGGGGGGGGGGGHHHHHHHHHHHHHHGHHHGHHHGHHHHHHGGGGGHHHHHHHHHHHHHHHHGHHHGGHHHHHHHHHGGGGGHHGGGGGGGHHGGGGGGGGHHHHGGHHHHHHHHHHHHGGGGGGGGGGGGHHHHGGGGHGHHGGGGGGGGGGGGGGGGGGGGGGGGGGGGGGFFFFFFFFFFFF@FFFFFFFFFFFFFFFFFFFFFFFFFFFHHHHHFFFFFFFFFFFFFFFFEFFFF1
@M05620:45:000000000-G6HP7:1:1101:13472:14207 1:N:0:140
CATCCTGACCCTGAAGTACCCCATTGAGCATGGCATCGTCACCAACTGGGACGACATGGAGAAGATCTGGCACCACACCTTCTACAACGAGCTGCGCGTGGCCCCGGAGGAGCACCCAGTGCTGCTGACCGAGGCCCCCCTGAACCCCAAGGCCAACAGAGAGAAGATGACTCAGGTGAGGCTCGGCCGACGCCCGTGCTCCTCCCGTCCTTTCCCCAGTCATTTTCTGCCCGGCTTGATTTCTGCCATTT
+
CCCCCFFFFFFFGGGGGGGGGGGHHHHHHHHHHHHHHGHHHGHHHGHHHHHHGGGGGHHHHHHHHHHHHHHHHGHHHGGHHHHHHHHHGGGGGHHGGGGGGGHHGGGGGGGGHHHHGGHHHHHHHHHHHHGGGGGGGGGGGGHHHHGGGGHGHHGGGGGGGGGGGGGGGGGGGGGGGGGGGGGGFFFFFFFDFFFFDDDFFFFFFFFEFFFFFFFFFFFFFBFFFFFFFFFFF;BFFA;FFFFFF0;0BF0
@M05620:45:000000000-G6HP7:1:1101:26592:14215 1:N:0:140
AAACCAAGCAGACACTCACCGCTCCCTCGCCACAGGCCAATAGTTTGTCCTCACTGAGTTGGCAACAAGTGGCTGCTGTGGCTGCCATTTTTCTGGTGATGGCCATCAGCTCCGACGAGGTCAGCTGGGGGGCTTTCTTTGTGTAAGCAACGAGAAACCTGAAAGAAGCATTTTTTAACTAAGTCCTGCTGAGTCATTCATGAGTTTTTAGCCGCCTTGCTTCTTCTCACAGACTCTCTACTCTCATGCCA
+
CCDCCCCFCFFFGGGGGGGGGGGGGGHHGGGGGHHHGGHHHHHHHHHHHHHHHHHHHHHHHHHHHHHHHHHHGGGGHHHHHHHGGHHHHHHGHHHHHHHHHHHHHHHHHHHHHGGGGGGGGHHHHHHHGGGGGGGGGGGGGGGGGGFFFFFFFFFFFFFFFFFFFFFFFFFFFFHFFFFFFFFFFFFFFFFFFFFFFFFFFFFFFFFFFFFFFFFFFFFFFFFFFFFFFFFFFFFFFFFFHHFFFFFFFFB
@M05620:45:000000000-G6HP7:1:1101:20823:14254 1:N:0:140
AAACCAAGCAGACACTCACCGCTCCCTCGCCACAGGCCAATAGTTTGTCCTCACTGAGTTGGCAACAAGTGGCTGCTGTGGCTGCCATTTTTCTGGTGATGGCCATCAGCTCCGACGAGGTCAGCTGGGGGGCTTTCTTTGTGTAAGCAACGAGAAACCTGAAAGAAGCATTTTTTAACTAAGTCCTGCTGAGTCATTCATGAGTTTTTAGCCGCCTTGCTTCTTCTCACAGACTCTCTACTCTCATGCCA
+
DCDDDBCFCFFFGGGGGGGGGGGGGGHHGGGGGHHHGGHHHHHHHHHHHHHHHHHHHHGHHHHHHHHHHGHHGHGGHHHHHHHGGHHHHHHHHHHHHHHHGHHHHHHHHHHHHGGGGGGGGHHHGHHHGGGGGGGGGGGGGGGGGGFFFFFDFFFFFFFFFFFFFFFFFFFFFFHFFFFFFFFFFHHFFFFFFFFFFFFFFFFFFFFFFFFFFFFFFFFFFFHFFFFFFFFFFFFFFFFFFFFFFFFFFFF
@M05620:45:000000000-G6HP7:1:1101:1910:14270 1:N:0:140
CATCCTGACCCTGAAGTACCCCATTGAGCATGGCATCGTCACCAACTGGGACGACATGGAGAAGATCTGGCACCACACCTTCTACAACGAGCTGCGCGTGGCCCCGGAGGAGCACCCAGTGCTGCTGACCGAGGCCCCCCTGAACCCCAAGGCCAACAGAGAGAAGATGACTCAGGTGAGGCTCGGCCGACGCCCGTGCTCCTCCCGTCCTTTCCCCAGTCATTTTCTGCCCGGCTTGATTTCTGACATTA
+
CBCCCFFFFFFFGGGGGGGGGGGHHHHHHHHHHHHHHGHHHGHHHGHHGHHHGGGGGHHHHHHHGHHHHHHHHGHHHGGHHHHHHGGHGGGGGHHGGGGGGGHHGGGGGGGGHHHHGGHHHHHHHHHHHHGGGGGGGGGGGGHHHHGGGGHGHHGGGGGGGGGGGGGGGGGGGGGGGGFGGGGGFFFFFFFFFFFFFFFFFFFFFFFFFFFFFFFFFFFFFFFFFFFFFFFFFFFFFFFFFFFFFFFFFF0
@M05620:45:000000000-G6HP7:1:1101:1902:14287 1:N:0:140
CATCCTGACCCTGAAGTACCCCATTGAGCATGGCATCGTCACCAACTGGGACGACATGGAGAAGATCTGGCACCACACCTTCTACAACGAGCTGCGCGTGGCCCCGGAGGAGCACCCAGTGCTGCTGACCGAGGCCCCCCTGAACCCCAAGGCCAACAGAGAGAAGATGACTCAGGTGAGGCTCGGCCGACGCCCGTGCTCCTCCCGTCCTTTCCCCAGTCATTTTCTGCCCGGCTTGATTTCTGACATTA
+
AABCAFFFFFFFGGGGGGGGGGGHHHHHGHHHHHHHHGHHDEHGFEHHHHGHGGGFGHHGHGGHHHHHHHHHHGGHHGGHHHHGHHHHGGGGGHHGGGGGGGHHGGGGGGGGHGHHGGHGHHHHHHHHHHGGGGGGGGGGGGHHHHGGGGHGHHGGGGGGGGGGGGGFGGGGGGGGGGGGGGGGFFFFFFFAFFFFFFFFFFFFFFFFFFFFFFFFF.DFFFFFFFFFFFFFDFFFFFFFFFFFFEBFFF/
@M05620:45:000000000-G6HP7:1:1101:15329:14287 1:N:0:140
AAACCAAGCAGACACTCACCGCTCCCTCGCCACAGGCCAATAGTTTGTCCTCACTGAGTTGGCAACAAGTGGCTGCTGTGGCTGCCATTTTTCTGGTGATGGCCATCAGCTCCGACGAGGTCAGCTGGGGGGCTTTCTTTGTGTAAGCAACGAGAAACCTGAAAGAAGCATTTTTTAACTAAGTCCTGCTGAGTCATTCATGAGTTTTTAGCCGCCTTGCTTCTTCTCACAGACTCTCTACTCTCATGCCA
+
CCBCCCCFCFFFGGGGGGGGGGGGGGHHGGGGGHHHGGHHHHHGHHHHHHHHHHHHHHHHHHHGHHHHHHHHGHGGHHHHHHHGGHHHHHHHHHHHHHGHHHHHHHHHHHHHHEGGGGGGGHHHHHHHGGGGGGGGGGGGGGGGGGFFFFFFFFFFFFFFFFFFFFFFFFFFFFFFFFFFFFFFFFFFFFFFFBFFFFFFFFFFBFFFFFFFFFFFFFFFFFFFFFFFFFFFFFFFFFFFFFFFFFFFFFB
@M05620:45:000000000-G6HP7:1:1101:3299:14287 1:N:0:140
CATCCTGACCCTGAAGTACCCCATTGAGCATGGCATCGTCACCAACTGGGACGACATGGAGAAGATCTGGCACCACACCTTCTACAACGAGCTGCGCGTGGCCCCGGAGGAGCACCCAGTGCTGCTGACCGAGGCCCCCCTGAACCCCAAGGCCAACAGAGAGAAGATGACTCAGGTGAGGCTCGGCCGACGCCCGTGCTCCTCCCGTCCTTTCCCCAGTCATTTTCTGCCCGGCTTGATTTCTGACATTA
+
BCCCCFFFFFFFGGGGGGGGGGGHHHHHHHHHHHHHHGHHHGHHHGHHHHHHGGGGGHHHHHHHHHHHHHHHHGGHHGGHHHHHHHHHGGGGGHHGGGEFGGHHGGGGGGGGHGHHGGHGHHHHHHHHHHGGGGGGGGGGGGHHHHGGGDHGHHGGGGGGGGGGGGGGGGGGGGGGGGGGGEEFFFFFFFFFFFFFF?AEFFFFFFDEFFFFFFFFFFFFFFFFFFFFFFFFFFFFFFFFFFFFFBBFFF/
@M05620:45:000000000-G6HP7:1:1101:11698:14291 1:N:0:140
AAACCAAGCAGACACTCACCGCTCCCTCGCCACAGGCCAATAGTTTGTCCTCACTGAGTTGGCAACAAGTGGCTGCTGTGGCTGCCATTTTTCTGGTGATGGCCATCAGCTCCGACGAGGTCAGCTGGGGGGCTTTCTTTGTGTAAGCAACGAGAAACCTGAAAGAAGCATTTTTTAACTAAGTCCTGCTGAGTCATTCATGAGTTTTTAGCCGCCTTGCTTCTTCTCACAGACTCTCTACTCTCATGCCA
+
BBBBBBAFAFFFGGGGGGGGGGGGGGHHGGGEGHGCGGA2FAGHFGGHHHHHFHFFHF5DA3GHHHHHH5EFFGFFHCBEHGHFGHGFHHHFHFGGFGHHDFHHGFHHHHHHHGGGEECCFHGHHHHGGGGGGGGGGGGGGGGGGGFFFFFFFFFFFFFFFFFFFFFFFFFFFFFFFFFFFBFFFFFFFFFFFFFFFFFFFFFFFFFFFFFFFFFFFFFFFFFFFFFFFFFFFFFFFFFFFFFFFFFFFF/
@M05620:45:000000000-G6HP7:1:1101:18575:14305 1:N:0:140
AAACCAAGCAGACACTCACCGCTCCCTCGCCACAGGCCAATAGTTTGTCCTCACTGAGTTGGCAACAAGTGGCTGCTGTGGCTGCCATTTTTCTGGTGATGGCCATCAGCTCCGACGAGGTCAGCTGGGGGGCTTTCTTTGTGTAAGCAACGAGAAACCTGAAAGAAGCATTTTTTAACTAAGTCCTGCTGAGTCATTCATGAGTTTTTAGCCGCCTTGCTTCTTCTCACAGACTCTCTACTCTCATGCCA
+
CCCCCCC@BFFFGGGGGGGGGGGGGGGHGGGGGHHHGGGHGHHHHHHHHHHHHHHHHHHHHHHHHHHHHHHHGHGGHHHHHHHGGHHHHHHHHHHHHHHHHHHHHHHHHHHHHGGGGGGGGHHHHHHGGGGGGGGGGGGGGGGGGGFFFFFFFFFFFFFFFFFFFFFFFFFFFFFFFFFFFFFFFFFFFFFFFFFFFFFFFFFFFFFFFFBFFFFFFFFFFFFFFFFFFFFFFFFFFFFFFFFFFFFFFFF
@M05620:45:000000000-G6HP7:1:1101:18571:14326 1:N:0:140
AAACCAAGCAGACACTCACCGCTCCCTCGCCACAGGCCAATAGTTTGTCCTCACTGAGTTGGCAACAAGTGGCTGCTGTGGCTGCCATTTTTCTGGTGATGGCCATCAGCTCCGACGAGGTCAGCTGGGGGGCTTTCTTTGTGTAAGCAACGAGAAACCTGAAAGAAGCATTTTTTAACTAAGTCCTGCTGAGTCATTCATGAGTTTTTAGCCGCCTTGCTTCTTCTCACAGACTCTCTACTCTCATGCCA
+
AAABAABFAFFFFGGGGGGGEGGGGGHHGGGFGHHHGGHHFFHHFHHHGFHHHHHFHHHHHHHFHHHHHGHHGHGGHHHHHHGFGHHHHHHHGGHHHHBGHHHHHHHHHHGHHGGGGCCCGHHHHHHHGFGGGGGGGGGGGGGGGGFFFFFFFFFFFFFFFFFFFFFFFFFFFFFFFFFFFFFFFFFFFFFEFFFFFFFFFFFFFFFFFFBBFAAFFFFFFFFFFFFFFFFFFFFFFFFFBFFFFFFFFF/
@M05620:45:000000000-G6HP7:1:1101:3131:14369 1:N:0:140
CATCCTGACCCTGAAGTACCCCATTGAGCATGGCATCGTCACCAACTGGGACGACATGGAGAAGATCTGGCACCACACCTTCTACAACGAGCTGCGCGTGGCCCCGGAGGAGCACCCAGTGCTGCTGACCGAGGCCCCCCTGAACCCCAAGGCCAACAGAGAGAAGATGACTCAGGTGAGGCTCGGCCGACGCCCGTGCTCCTCCCGTCCTTTCCCCAGTCATTTTCTGCCCGGCTTGATTTCTGACATTA
+
CCCCDFFFFFFFGGGGGGGGGGGHHHHHHHHHHHHHHGHHGGHHHGHHHHHHGGGGGHHGHGHHHHHHHHHHHGHHHGGHHHHHHGHHGGGGGHHGGGGGGGHHGGGGGGGGHGHHGGHGHHHHHHHHHHGGGGGGGGGGGGHHHHGGGGHGHHGGGGGGGGGGGGGGGGGGGGGGGGGGGGGGFFFFFFFFFFFFFFFFFFFFFFFAFFFFFHFFFFFFFFFFFFFFFFFFFFFFFFFFFFFFFFFFFF0
@M05620:45:000000000-G6HP7:1:1101:26355:14419 1:N:0:140
CATCCTGACCCTGAAGTACCCCATTGAGCATGGCATCGTCACCAACTGGGACGACATGGAGAAGATCTGGCACCACACCTTCTACAACGAGCTGCGCGTGGCCCCGGAGGAGCACCCAGTGCTGCTGACCGAGGCCCCCCTGAACCCCAAGGCCAACAGAGAGAAGATGACTCAGGTGAGGCTCGGCCGACGCCCGTGCTCCTCCCGTCCTTTCCCCAGTCATTTTCTGCCCGGCTTGATTTCTGACATTA
+
DCDDDFFFFFFFGGGGGGGGGGGHHHHHHHHHHHHHHGHHHGHHHGHHHHHHGGGGGHHHHHHHHHHHHHHHHGHHHGGHHHHHHHHHGGGGGHHGGGGGGGHHGGGGGGGGHHHHGGHHHHHHHHHHHHGGGGGGGGGGGGHHHHGGGGHGHHGGGGGGGGGGGGGGGGGGGGGGGGGGGGGGFFFFFFFFFFFFCFFFFFFFFFFEFFFFFFFFFFFFFFFFFFFFFFFFFFFFFFAFFFFFFBFFFF0
@M05620:45:000000000-G6HP7:1:1101:23718:14439 1:N:0:140
TACCTGTACTGGGGAAGAGCACACGTCTGAACTCCAGTCACAGCGATAGATCTCGTATGCCGTCTTCTGCTTGAAAAAAAAAAACTTACCCATTCCACTTACTTCCCATCTCGCCCCCCACTCTCCTCTGTCCATTTTTCAACTTTCATCCACCCTCCATGACCCCTTCTTTTATCCCAACCTTCTCTATTGATGCCACCCCTTTTTACTCCCCTTCACTTTTTGCCCACTCCCTTTCTCCCCCCCCCCAC
+
AABBBFFFFFBFCCF?GGGGFFGHCBGHCGHHGGHFAFGFHDGDFGFGEFD5DGEFGFCHHFGGHCFHHHHHEHHHHFG@/>>>>34333?333B443434344B?FG323B0/<</>///0<11010111111=1<11>11<1<F111<<0/.<..</000///:../000000;0/0::./0/0000000000;900..9..000.000/.:.../;99///-////..99..//;/9//;.--9---.
@M05620:45:000000000-G6HP7:1:1101:23739:14441 1:N:0:140
TACCTGTACTGGGGAAGAGCACACGTCTGAACTCCAGTCACAGCGATAGATCTCGTATGCCGTCTTCTGCTTGAAAAAAAAAAACAATAGAAGAAAAGTAAAGAGAAATAGATGAAAATAAGCAAATGGAGTGATAAACAAGGGAGGATGGAGAAGTATATCAGGAACAGGTGATGTTGAGGAACTGTAGGTTGGGGAGAGCGAGTAACACAAATATGGGAAGGGAGAGCATGATAGTGTATCGTGAATAT
+
CCCCCFFFFFFFGGGGGGGGGGHHEFGHGHHHHHHHHHHHHHHHGGHGGHHFHHGFGHHHHGGGHGGHHHHHHHHHHHGGEGGE/??33333333323344443222233?333333332@2222222222202211111/0////-.01.001<0>110000000/<//<00==<:0000/0/.00000000/---.:...----.0000...00000:/0..;.....00:0000000000././.0;:
@M05620:45:000000000-G6HP7:1:1101:12037:14483 1:N:0:140
AAACCAAGCAGACACTCACCGCTCCCTCGCCACAGGCCAATAGTTTGTCCTCACTGAGTTGGCAACAAGTGGCTGCTGTGGCTGCCATTTTTCTGGTGATGGCCATCAGCTCCGACGAGGTCAGCTGGGGGGCTTTCTTTGTGTAAGCAACGAGAAACCTGAAAGAAGCATTTTTTAACTAAGTCCTGCTGAGTCATTCATGAGTTTTTAGCCGCCTTGCTTCTTCTCACAGACTCTCTACTCTCATGCCA
+
CCCCCCCFCFFFGGGGGGGGGGGGGGHHGGGGGHHHGGHHHHHHHHHHHHHHHHHHHHGGHHHHHHHHHGGHGFFFHFFGHHFGGHHHHHHHHHHGHHFHHHHHHHHHHHHHHGGGCGCGGHHHHHHHGGGGGGGGGGGGGGGGGGFFFFFFFFFFFFFFFFFFFFFFFFFFFFFFFFFFFFFFFFFFFFFFFFFFFFFFFFFFFFFFFFFFFDFFFDFFFFFFFFFFFFFFFFFFFFFFFFFFFFFFFF0
@M05620:45:000000000-G6HP7:1:1101:12044:14502 1:N:0:140
AAACCAAGCAGACACTCACCGCTCCCTCGCCACAGGCCAATAGTTTGTCCTCACTGAGTTGGCAACAAGTGGCTGCTGTGGCTGCCATTTTTCTGGTGATGGCCATCAGCTCCGACGAGGTCAGCTGGGGGGCTTTCTTTGTGTAAGCAACGAGAAACCTGAAAGAAGCATTTTTTAACTAAGTCCTGCTGAGTCATTCATGAGTTTTTAGCCGCCTTGCTTCTTCTCACAGACTCTCTACTCTCATGCCA
+
CCCDCCCFCFFFGGGGGGGGGGGGGGHHGGGGGHHHGGHHHHHHHHHHHHHHHHHHHHGGFFHHHHHHGEGHGFFGHHGHHHHGGHFFHHHHHHHHHHHHHHHHGHHHHHHHHGGGGGGGDHHHHHHHGGGGGGGGGGGGGGGGGGFFFFFFFFFFFFFFFFBFFFFFFFFFFFFFFFHFFFFFFFHFFFFFFFFFFFFFFFFFFFFFFFFFFFFFFFFFFFFFFFFFFFFFFFFFFFFFFFFFFFFFFFB
@M05620:45:000000000-G6HP7:1:1101:15876:14572 1:N:0:140
AAACCAAGCAGACACTCACCGCTCCCTCGCCACAGGCCAATAGTTTGTCCTCACTGAGTTGGCAACAAGTGGCTGCTGTGGCTGCCATTTTTCTGGTGATGGCCATCAGCTCCGACGAGGTCAGCTGGGGGGCTTTCTTTGTGTAAGCAACGAGAAACCTGAAAGAAGCATTTTTTAACTAAGTCCTGCTGAGTCATTCATGAGTTTTTAGCCGCCTTGCTTCTTCTCACAGACTCTCTACTCTCATGCCA
+
DDDDDCCFCFFFGGGGGGGGGGGGGGHHGGGGGHHHGGHHHFHGHHHHHHHHHHHHHHHHHHHHHHHHHHHHGHGGHHHHHHHGGHHHHHHHHHHHHHGHHHHHHHHHHHHHHGGGGEGGGHHHHHHHGGGGGGGGGGGGGGGGGGFFFFFFFFFFFFFFFFFFFFFFFFFFFFHFFFFFFFFFFFFFFFFFFBFFFFFFFFFFFFFHFFFFFFFFFFFFFHHFFFFFFFFFFFFFFFFHHHFHFFFFFFB
@M05620:45:000000000-G6HP7:1:1101:5278:14595 1:N:0:140
AAACCAAGCAGACACTCACCGCTCCCTCGCCACAGGCCAATAGTTTGTCCTCACTGAGTTGGCAACAAGTGGCTGCTGTGGCTGCCATTTTTCTGGTGATGGCCATCAGCTCCGACGAGGTCAGCTGGGGGGCTTTCTTTGTGTAAGCAACGAGAAACCTGAAAGAAGCATTTTTTAACTAAGTCCTGCTGAGTCATTCATGAGTTTTTAGCCGCCTTGCTTCTTCTCACAGACTCTCTACTCTCATGCCA
+
CCCCCCCFCFFFGGGGGGGGGGGGGGHHGGGGGHHHGGHHHHHHHHHHHHHHHHHHHHHHHHHHHHHHHHHHGHGGHHHHHHHGGHHHHHHHHHHHHHHHHHHHHHHHHHHHHGGGGGGGGHHHHHHHGGGGGGGGGGGGGGGGGGFFFFFFFFFFFFFFFFFFFFFFFFFFFFFFFFFFFFFFFFFFFFFFFFFFFFFFFFFFFFFFFFFFFFFFFFFFFFFFFFFFFFFFFFFFFFFFFFFFFFFFFFF
@M05620:45:000000000-G6HP7:1:1101:5261:14599 1:N:0:140
AAACCAAGCAGACACTCACCGCTCCCTCGCCACAGGCCAATAGTTTGTCCTCACTGAGTTGGCAACAAGTGGCTGCTGTGGCTGCCATTTTTCTGGTGATGGCCATCAGCTCCGACGAGGTCAGCTGGGGGGCTTTCTTTGTGTAAGCAACGAGAAACCTGAAAGAAGCATTTTTTAACTAAGTCCTGCTGAGTCATTCATGAGTTTTTAGCCGCCTTGCTTCTTCTCACAGACTCTCTACTCTCATGCCA
+
BBBBCCCFCFFFGGGGGGGGGGGGGGHHGGGGGHHHGGHGHHHHHHHHHHHHHHHHHHHHHHHGHGHHHGHHGHGGHHHFHHHGGHHHHHHHHHHHHHFHHHHHHHHHHHHGHGGGGGGGGHHHHHHHGGGGGGGGGGGGGGGGGGFFFFFFEFFFFFFFFFFFFFFFFFFFFFFFFFFFFFFFFFFFFFFFFFFFFFFFFFFFBFFFFFFFFFFFFFFFFFFFFFFFFFFBFFFFFFFFFFFFFFFFFF/
@M05620:45:000000000-G6HP7:1:1101:7231:14599 1:N:0:140
CATCCTGACCCTGAAGTACCCCATTGAGCATGGCATCGTCACCAACTGGGACGACATGGAGAAGATCTGGCACCACACCTTCTACAACGAGCTGCGCGTGGCCCCGGAGGAGCACCCAGTGCTGCTGACCGAGGCCCCCCTGAACCCCAAGGCCAACAGAGAGAAGATGACTCAGGTGAGGCTCGGCCGACGCCCGTGCTCCTCCCGTCCTTTCCCCAGTCATTTTCTGCCCGGCTTGATTTCTGACATTA
+
CBCCCFFFFFFFGGGGGGGGGGGHHHHHHHHHHHHHHGHHHGHHHGHHHHGHGGGGGHHFHGHHHHHHHHHHHGGHHGGHHHHHHHHHGGGGGHHGGGGGGGHHGGGGGGGGHHHHGGHHHHHHHHHHHHGGGGGGGGGGGGHHHHGGGGHGHHGGGGGGFFGGGGGGGGGGFGGGGFGGGGEGFFFFFFFFFFFFDFFFFFFFFFFFFFFFFFFBFFF/FFFFFFFFFFFFFFFFFCAFFFFFFFFFFF/
@M05620:45:000000000-G6HP7:1:1101:7217:14614 1:N:0:140
CATCCTGACCCTGAAGTACCCCATTGAGCATGGCATCGTCACCAACTGGGACGACATGGAGAAGATCTGGCACCACACCTTCTACAACGAGCTGCGCGTGGCCCCGGAGGAGCACCCAGTGCTGCTGACCGAGGCCCCCCTGAACCCCAAGGCCAACAGAGAGAAGATGACTCAGGTGAGGCTCGGCCGACGCCCGTGCTCCTCCCGTCCTTTCCCCAGTCATTTTCTGCCCGGCTTGATTTCTGACATTA
+
CDDDDFFFFFFFGGGGGGGGGGGHHHHHHHHHHHHHHGHHHGHHHGHHHHHHGGGGGHHHHHHHHHHHHHHHHGHHHGGHHHHHHHHHGGGGGHHGGGGGGGHHGGGGGGGGHHHHGGHHHHHHHHHHHHGGGGGGGGGGGGHGHHGGGGHGHHGGGGGGGGGGGGFGGGGGGGGGGGGGGGGGFFFFFFFFFFFFFFDFFFFFFFFEFFFFFFFFFFFFFFFFFFFFFEFFFFFFFF?FFFFFFFFFFF0
@M05620:45:000000000-G6HP7:1:1101:12080:14627 1:N:0:140
AAACCAAGCAGACACTCACCGCTCCCTCGCCACAGGCCAATAGTTTGTCCTCACTGAGTTGGCAACAAGTGGCTGCTGTGGCTGCCATTTTTCTGGTGATGGCCATCAGCTCCGACGAGGTCAGCTGGGGGGCTTTCTTTGTGTAAGCAACGAGAAACCTGAAAGAAGCATTTTTTAACTAAGTCCTGCTGAGTCATTCATGAGTTTTTAGCCGCCTTGCTTCTTCTCACAGACTCTCTACTCTCATGCCA
+
BBBBBBBFBFFFGGGGGGGGGGGGGGHHGGGGGHHHGGHHHHHHHHHHHHHHHHHHHGGGHGHHHHHEHDGGGFFGHFGGCHFFGHHHGGHHHHHHHGGHGGHHHFHHFHFHHGGGGEFGDHFFHHHGGGGGGGGGGGGGGGGGGGFFFFFFFFFFFFFFFFFFFFFFFFFFFFFFFFFFFFFFFFFFFFFFFFFFFFFFFFEFFFFFFFFFFDFFFDFFFFFFFFFFFFFFFFFFFFFFFFFFFFFFFF/
@M05620:45:000000000-G6HP7:1:1101:12074:14659 1:N:0:140
AAACCAAGCAGACACTCACCGCTCCCTCGCCACAGGCCAATAGTTTGTCCTCACTGAGTTGGCAACAAGTGGCTGCTGTGGCTGCCATTTTTCTGGTGATGGCCATCAGCTCCGACGAGGTCAGCTGGGGGGCTTTCTTTGTGTAAGCAACGAGAAACCTGAAAGAAGCATTTTTTAACTAAGTCCTGCTGAGTCATTCATGAGTTTTTAGCCGCCTTGCTTCTTCTCACAGACTCTCTACTCTCATGCCA
+
AAABBBBFABFFGGGGGGGGFGGGGGHHGGGGGHHHGGHHHCH5BGHHHHHHHHFFFFDEFGHHHHFEF@DBFB?F@3532F1BFGFFDFGFHFFBB2@@B3FG3CG3BGFHHGCGE/<B?GGGFGHF/B@-DFFFGGGFGGFFBBFFFFFF.ADFFFFFFFFBFFFFFFFFFFFA.9FBB/BBFFFFFFFFFBFFFFFFFF/999BFEFFFFAFFFDFFFFFFFFFFFFFBBFFFFFFBFFFFFFB/FF/
@M05620:45:000000000-G6HP7:1:1101:19297:14672 1:N:0:140
CATCCTGACCCTGAAGTACCCCATTGAGCATGGCATCGTCACCAACTGGGACGACATGGAGAAGATCTGGCACCACACCTTCTACAACGAGCTGCGCGTGGCCCCGGAGGAGCACCCAGTGCTGCTGACCGAGGCCCCCCTGAACCCCAAGGCCAACAGAGAGAAGATGACTCAGGTGAGGCTCGGCCGACGCCCGTGCTCCTCCCGTCCTTTCCCCAGTCATTTTCTGCCCGGCTTGATTTCTGACATTT
+
ABBBBFFFFFFFGGGGGGGGGGGHHHHHHHHHGHHHHGHHHGHHHGHHHHHHGGGGGHHHHGHHHHHGHHHHHGHHHGGHHHGHHHHHGGGGGHHGGGEGGGHHGGGGGGGGHHHHGGHGFHHHHHHHHHGGGGGGGGGGGGGHHHGGGGHGHHGGGGGGGGGGGGGBFFGFGGGGGGGGGGGGFFFFFFAFFFFFFFFFFFFFFFFED?D9FFFFFFFFFFFFFFFFFFFFFFFFFF?FFFFBFBBB;F/
@M05620:45:000000000-G6HP7:1:1101:19278:14678 1:N:0:140
CATCCTGACCCTGAAGTACCCCATTGAGCATGGCATCGTCACCAACTGGGACGACATGGAGAAGATCTGGCACCACACCTTCTACAACGAGCTGCGCGTGTCCCCGGAGGAGCACCCAGTGCTGCTGACCGAGGCCCCCCTGAACCCCAAGGCCAACAGAGAGAAGATGACTCAGGTGAGGCTCGGCCGACGCCCGTGCTCCTCCCGTCCTTTCCCCAGTCATTTTCTGCCCGGCTTGATTTCTGACATTA
+
CCCDDFFFFFFFGGGGGGGGGGGHHHHHHHHHHHHHHGHHHGHHHGHHHHHHGGGGGHHHHHHHHHHHHHHHHGHHHGGHHHHHHHHHGGGGGHHGGGGG/FHHHGGGGGGGHHHHGGHHHHHHHHHHHHGGGGGGGGGGGGHHHHGGGGHGHHHHGGGGGGGGGGGGGGGGGGGGGGGGGGGGFFFFFFFFFFFF@DFFFFFFFFFFFFFFHHFFFFFFFFFFFFFFFFFFFFFFFFFFFFFFFEFFFF0
@M05620:45:000000000-G6HP7:1:1101:6934:14698 1:N:0:140
CATCCTGACCCTGAAGTACCCCATTGAGCATGGCATCGTCACCAACTGGGACGACATGGAGAAGATCTGGCACCACACCTTCTACAACGAGCTGCGCGTGGCCCCGGAGGAGCACCCAGTGCTGCTGACCGAGGCCCCCCTGAACCCCAAGGCCAACAGAGAGAAGATGACTCAGGTGAGGCTCGGCCGACGCCCGTGCTCCTCCCGTCCTTTCCCCAGTCATTTTCTGCCCGGCTTGATTTCTGACATTA
+
CCCCCFFFFFFFFGGGGGGGGGGHGHHHHHHHHHHHHGHHFGHHHGHHHHGHGGGGGHHGHHGHGFHHHHHHHGHHHGGHHHHHHHHHGFGGGHHGGGGGGEHHGGGGGGGGHHHHGGGHHHHGHHGFHHGGGGGGGGGGGGBGHHGGDGEEHHEGGGGGGGGGGGGGGGFFGGGGGFFFGGEGFFEDBDFFCFFFD.AAFBFFFFFADFFFFFFFFFF09BFFFFFBFEFFFAFFFF?BFFFFB9FBFF9
@M05620:45:000000000-G6HP7:1:1101:7476:14699 1:N:0:140
AAACCAAGCAGACACTCACCGCTCCCTCGCCACAGGCCAATAGTTTGTCCTCACTGAGTTGGCAACAAGTGGCTGCTGTGGCTGCCATTTTTCTGGTGATGGCCATCAGCTCCGACGAGGTCAGCTGGGGGGCTTTCTTTGTGTAAGCAACGAGAAACCTGAAAGAAGCATTTTTTAACTAAGTCCTGCTGAGTCATTCATGAGTTTTTAGCCGCCTTGCTTCTTCTCACAGACTCTCTACTCTCATGCCA
+
DDDDDCCFCFFFGGGGGGGGGGGGGGHHGGGGGHHHGGHHHHHHHHHHHHHHHHHHHHHHHHHHHHHHHHHHGHGGHHHHHHHGGHHHHHHHHHHHHHHHHHHHHHHHHHHHHGGGGGGGGHHHHHHHGGGGGGGGGGGGGGGGGGFFFFFFFFFFFFFFFFFFFFFFFFFFFFHFFFFFHFFFFHFFFFFFFFFFFFFFFFFFFFFFFFFFFFFFFFFFFHHFFHHFFFFFFFFFFFFHFHFHFFFFFFF
@M05620:45:000000000-G6HP7:1:1101:6943:14719 1:N:0:140
CATCCTGACCCTGAAGTACCCCATTGAGCATGGCATCGTCACCAACTGGGACGACATGGAGAAGATCTGGCACCACACCTTCTACAACGAGCTGCGCGTGGCCCCGGAGGAGCACCCAGTGCTGCTGACCGAGGCCCCCCTGAACCCCAAGGCCAACAGAGAGAAGATGACTCAGGTGAGGCTCGGCCGACGCCCGTGCTCCTCCCGTCCTTTCCCCAGTCATTTTCTGCCCGGCTTGATTTCTGACATTT
+
CCCDDFFFFFFFGGGGGGGGGGGHHHHHHHHHHHHHHGHHHGHHHGHHHHHHGGGGGHHHHHHHGHHHHHHHHGHHHGGHHHHHHHHHGGGGGHHGGGGGGGHHGGGGGGGGHHHHGGHHHHHHHHHHHHGGGGGGGGGGGGHHHHGGGGHGHHGGGGGGGGGGGGGGGGGGGGGGGGGGGGGGFFFFFFFFFFFF@ADEFFFFFFFEDFDFFFFFFFFFFFFFFFFFFEFFDCFFFFABFFFFB;FFFF0
@M05620:45:000000000-G6HP7:1:1101:14368:14742 1:N:0:140
CATCCTGACCCTGAAGTACCCCATTGAGCATGGCATCGTCACCAACTGGGACGACATGGAGAAGATCTGGCACCACACCTTCTACAACGAGCTGCGCGTGGCCCCGGAGGAGCACCCAGTGCTGCTGACCGAGGCCCCCCTGAACCCCAAGGCCAACAGAGAGAAGATGACTCAGGTGAGGCTCGGCCGACGCCCGTGCTCCTCCCGTCCTTTCCCCAGTCATTTTCTGCCCGGCTTGATTTCTGACATTA
+
?ABBBFFFFFFFGGGGGGGGGGGHHHHHHHHGHHHHHGHHHGHGHGHHHHHHGGGGGHHHGHGHGHHHHHHHHGHHHGGHHHHHHHHHGGGGGHHGGGGGGGHHGGGGGGGGHHHHGGHGHHHHHHFHHHGGGGGGGGGGGGHHHHGGGGHGHHGGEGGGGGDFGFG;CFGGFGGGGFFGGGEFFFFFFFFFFFFFBFF?FFFFFFFEDFAFFFFFFFFFFFFFFFFFFFFEDFFFFFFBBFFFFFFBFF/
@M05620:45:000000000-G6HP7:1:1101:29522:14748 1:N:0:140
AAACCAAGCAGACACTCACCGCTCCCTCGCCACAGGCCAATAGTTTGTCCTCACTGAGTTGGCAACAAGTGGCTGCTGTGGCTGCCATTTTTCTGGTGATGGCCATCAGCTCCGACGAGGTCAGCTGGGGGGCTTTCTTTGTGTAAGCAACGAGAAACCTGAAAGAAGCATTTTTTAACTAAGTCCTGCTGAGTCATTCATGAGTTTTTAGCCGCCTTGCTTCTTCTCACAGACTCTCTACTCTCATGCCA
+
BBCCCBBCACFFGGGGGGGGFGGGGGHHEEEFGHHGGGHHHFGFHHHHHHHHHHHFHHGHHHHHHHHHHHHHGHGFHHGHHHHFFGHHHHHHHHHHHHGHHHHHFHHHHHHHHGGEE>BDEHCFCFHHGGGGGGGGGGGGGFFGGGFFFFFFFFFFFFFFFB99;FFFFFFFFFFFEFFFFFFFFFFFFFFFA:;FFFFFFFFFBFFFFFFFFFFFFDFFFFFFFFFFFFFFFFFFFFFFFFFFFFFFFF0
@M05620:45:000000000-G6HP7:1:1101:14346:14756 1:N:0:140
CATCCTGACCCTGAAGTACCCCATTGAGCATGGCATCGTCACCAACTGGGACGACATGGAGAAGATCTGGCACCACACCTTCTACAACGAGCTGCGCGTGGCCCCGGAGGAGCACCCAGTGCTGCTGACCGAGGCCCCCCTGAACCCCAAGGCCAACAGAGAGAAGATGACTCAGGTGAGGCTCGGCCGACGCCCGTGCTCCTCCCGTCCTTTCCCCAGTCATTTTCTGCCCGGCTTGATTTCTGACATTA
+
CCCCCFFFFFFFGGGGGGGGGGGHHHHHHGHHHHHHHGHHHGHHHGHHHHHHGGGGGHHHHHHHHHHHHGHHHGHHHGGHHHHHHHHHGGGGGHHGGGGGGGHHGGGGGGGGHHHHGGHGHHHHHHHHHHGGGGGGGGGGGGHHHHGGGGHGHHGGGGGGGGGGGGGGGGGGGGGGGGGGGGGGFFFFFFFFDFFFDFFFFFFFFFFFFFFFFFFFFFFFFFFFFFFFFFFFFFFFFFAFFFFFF/B/BF/
@M05620:45:000000000-G6HP7:1:1101:17975:14757 1:N:0:140
CATCCTGACCCTGAAGTACCCCATTGAGCATGGCATCGTCACCAACTGGGACGACATGGAGAAGATCTGGCACCACACCTTCTACAACGAGCTGCGCGTGGCCCCGGAGGAGCACCCAGTGCTGCTGACCGAGGCCCCCCTGAACCCCAAGGCCAACAGAGAGAAGATGACTCAGGTGAGGCTCGGCCGACGCCCGTGCTCCTCCCGTCCTTTCCCCAGTCATTTTCTGCCCGGCTTGATTTCTGACCTTT
+
BBBBBFFFFFFFGGGGGGGGGGGHHHHHHFFHGHHHHGGHFGHHFGHHFHGHGCEEDFHHHHFHHHHHHGHGGGHHHGGHGHFHHHHGCEEGGHGGGGGFGGGHFGGGGGGGGHHGFGHHHGHHHHHHHGGCGGGGGGGGGGEHHGGGADEEHHGGGGFGGFGGFGGGGGGGGGFGGFFGGGGGFFFFF;DFADFA;D?EBFBFFF?99DDFBF/BFFDFF/FFFFB/9BFE?>-9=-.BFF//9;B/;F/
@M05620:45:000000000-G6HP7:1:1101:23075:14758 1:N:0:140
CATCCTGACCCTAAGTACCCCATTGAGCATGGCATCGTCACCAACTGGGACGACATGGAGAAGATCTGGCACCACACCTTCTACAACGAGCTGCGCGTGGCCCCGGAGGAGCACCCAGTGCTGCTGACCGAGGCCCCCCTGAACCCCAAGGCCAACAGAGAGAAGATGACTCAGGTGAGGCTCGGCCGACGCCCGTGCTCCTCCCGTCCTTTCCCCAGTCATTTTCTGCCCGGCTTGATTTCTGACATTAG
+
CCCCCFFFFFFFGGGGGGGGGGHHHHHHHHHHHHHHGHHHGHHHGHHHHHHGGGGGHHGHHHHHHHHHHHHHGHHHGGHHHHHHHHHGGEGGHHGGGGGGGHHGGDGGGGGHHHHGGHHHHHHHHGHHHGGGGGGGGGGGGHHHHGGGGEFHHGGGGGGGGGGGGGGGGGGGGGG09FFGGGGFFEFFFFFFFFCAFFFFFFFFFDFFFFFFFFFFFDFFBFFFFFFFFFFFFFFFFAFFFFFFFFBBFF;
@M05620:45:000000000-G6HP7:1:1101:20370:14759 1:N:0:140
CATCCTGACCCTGAAGTACCCCATTGAGCATGACATCGTCACCAACTGGGACGACATGGAGAAGATCTGGCACCACACCTTCTACAACGAGCTGCGCGTGGCCCCGGAGGAGCACCCAGTGCTGCTGACCGAGGCCCCCCTGAACCCCAAGGCCAACAGAGAGAAGATGACTCAGGTGAGGCTCGGCCGACGCCCGTGCTCCTCCCGTCCTTTCCCCAGTCATTTTCTGCCCGGCTTGATTTCTGACATTA
+
CBCCCFFFFFFFGGGGGGGGGGGHHHHHHHHHHHHHHGHHHGHHHGHHHHHHGGGGGGFGHHHHHHHHHHHHHGHHHGGHHHHHHHHHGGGGGHHGGGGGGGHHGGGGGGGFHHHHGGHGFHHHHHHHHHGGGCGGGGGGGEHHHHGGGGHGHHGGGGGGGGGGGGGGGGGGGGGGGGGGGEEGFFFFFFFFFFFFBDFFFFFFFFFAADDFFFFFFFFBFFFEFFFFFFFFFCFFAD?FFFFFFFFFFF9
@M05620:45:000000000-G6HP7:1:1101:20353:14765 1:N:0:140
CATCCTGACCCTGAAGTACCCCATTGAGCATGACATCGTCACCAACTGGGACGACATGGAGAAGATCTGGCACCACACCTTCTACAACGAGCTGCGCGTGGCCCCGGAGGAGCACCCAGTGCTGCTGACCGAGGCCCCCCTGAACCCCAAGGCCAACAGAGAGAAGATGACTCAGGTGAGGCTCGGCCGACGCCCGTGCTCCTCCCGTCCTTTCCCCAGTCATTTTCTGCCCGGCTTGATTTCTGACATTA
+
CCCCCFFFFFFFGGGGGGGGGGGHHHHHHHHHHHHHHGHHHGHHHGHHHHHHGGGGGHHHHHHHHHHHHHHHHGHHHGGHHHHHHHHHGGGGGHHGGGEGGGHHGGGGGGGGHHHHGGHHHHHHHHHHHHGGGGGGGGGGGGHHHHGGGGHGHHGGGGGGGGGGGGGGGGGGGGGGGGGGGGGGFFFFFFFFFFFFDDDFFFFFFFFEDFFFFFFFFFFFFFFFFFFFFFFFFFFFFFAFFFFFFFFFFF0
@M05620:45:000000000-G6HP7:1:1101:17961:14771 1:N:0:140
CATCCTGACCCTGAAGTACCCCATTGAGCATGGCATCGTCACCAACTGGGACGACATGGAGAAGATCTGGCACCACACCTTCTACAACGAGCTGCGCGTGGCCCCGGAGGAGCACCCAGTGCTGCTGACCGAGGCCCCCCTGAACCCCAAGGCCAACAGAGAGAAGATGACTCAGGTGAGGCTCGGCCGACGCCCGTGCTCCTCCCGTCCTTTCCCCAGTCATTTTCTGCCCGGCTTGATTTCTGACATTA
+
CCDDDFFFFFFFGGGGGGGGGGGHHHHHHHHHHHHHHGHHHGHHHGHHHHHHGGGGGHHHHHHHHHHHHHHHHGHHHGGHHHHHHHHHGGGGGHHGGGGGGGHHGGGGGGGGHHHHGGHHHHHHHHHHHHGGGGGGGGGGGGHHHHGGGGHGHHGGGGGGGGGGGGGGGGGGGGGGGGGGGGGGFFFFFFFFFFFFDFFFFFFFFFFADFFFFFFFFFFFFFFFFFFFFEFFDFFFFFFFFFFFFBFFFF:
@M05620:45:000000000-G6HP7:1:1101:14360:14772 1:N:0:140
CATCCTGACCCTGAAGTACCCCATTGAGCATGGCATCGTCACCAACTGGGACGACATGGAGAAGATCTGGCACCACACCTTCTACAACGAGCTGCGCGTGGCCCCGGAGGAGCACCCAGTGCTGCTGACCGAGGCCCCCCTGAACCCCAAGGCCAACAGAGAGAAGATGACTCAGGTGAGGCTCGGCCGACGCCCGTGCTCCTCCCGTCCTTTCCCCAGTCATTTTCTGCCCGGCTTGATTTCTGACATTT
+
CCCCCFFFFFFFGGGGGGGGGGGHHHHHHHHHHHHHHGHHHGHHHGHHHHHHGGGGGHHHHHHHHHHHGHHHHGHHHGGHHHHHHHHHGGGGGHHGGGGGGGHHGGGGGGGGHHHHGGHGHHHHHHHHHHGGGGGGGGGGGGHHHHGGGGHGHHGGGGGGGGGGGGGGGGGGGGGGGGGGGGGGFFFFFCCFFFFFFFFFFFFFFFFEFFFFFFFFFFFFFBFFFFFFFFFFFFFFFFFFFFFFF;BFFF0
@M05620:45:000000000-G6HP7:1:1101:24722:14772 1:N:0:140
CATCCTGACCCTGAAGTACCCCATTGAGCATGGCATCGTCACCAACTGGGACGACATGGAGAAGATCTGGCACCACACCTTCTACAACGAGCTGCGCGTGGCCCCGGAGGAGCACCCAGTGCTGCTGACCGAGGCCCCCCTGAACCCCAAGGCCAACAGAGAGAAGATGACTCAGGTGAGGCTCGGCCGACGCCCGTGCTCCTCCCGTCCTTTCCCCAGTCATTTTCTGCCCGGCTTGATTTCTGACATTT
+
BBBBBFFFFFFFGGGGGGGGGGEHHHHHHHHHHHHHHGHHHGHHHGHHHHGHGGGGGHHHHHHHHHHHHHHHHGHHHGGHHHHHHHHHGGGGGHHGGGGGGGHHGGGGGGGGHHHHGGHHHHHHHHHHHHGFGGGGGGGGGFFFHHGGG.GGHHGGGGGGGFGGFGFGGGGGGGGGGFGGGGGGFFFFF=DFFFFA@DFFFFFFFFFEDFDFFFFFFBAFFFFFFFFFFFFF?;CFF;9FFFFFBBF/BF/
@M05620:45:000000000-G6HP7:1:1101:24702:14775 1:N:0:140
CATCCTGACCCTGAAGTACCCCATTGAGCATGGCATCGTCACCAACTGGGACGACATGGAGAAGATCTGGCACCACACCTTCTACAACGAGCTGCGCGTGGCCCCGGAGGAGCACCCAGTGCTGCTGACCGAGGCCCCCCTGAACCCCAAGGCCAACAGAGAGAAGATGACTCAGGTGAGGCTCGGCCGACGCCCGTGCTCCTCCCGTCCTTTCCCCAGTCATTTTCTGCCCGGCTTGATTTCTGACATTA
+
[truncated: 6,731,589 more chars]
