# Supplementary material for: Fast but not furious: a streamlined selection method for genome-edited cells
Source: Life Sci Alliance. 2021 Apr 26;4(6):e202101051. doi: 10.26508/lsa.202101051 (PMC8127327; doi:10.26508/lsa.202101051)
Supplement: Supplementary file 1 [file LSA-2021-01051_Supplemental_Data_1.zip › SANGER and Deep Sequencing/AFP/141_S141_L001_R1_001.fastq]

@M05620:45:000000000-G6HP7:1:1101:16043:1744 1:N:0:141
AGATTACTGCAACAGTTCCCCCTGGACCTGGAAAAGTTTCTTGCCTGGCTTACAGAAGCTGAAACAACTGCCAATGTCCTACAGGATGCTACCCGTAAGGAAAGGCTCCTAGAAGACTCCAAGGGAGTAAAAGAGCTGATGAAACAATGGCAAGTAAGTCAGGCATTTCCGCTTTAGCACTCTTGTGGATCCAATTGAACAATTCTCAGCATTTGTACTTGTAACTGACAAGCCAGGGACAAAACAAAGAT
+
33>AAFFFDFDFGGGGGGGGGGGGAFGHHFFBBGHHHHHHHHHHHHHHHHHBGHBGHHHHHHHHHHGHHHHHHHHGHHHHBGHHEFGEGHFHHHGGEGHHGH3GFGHHGHHHGHGFHHHG33BFE/EEHHHGHGHHHHBGHDGGHHHHHHHHHGHHHHHHHEFGHHHHGHGGGGGFBGHHHHHHHHHGGHHHHFGHHFBCDGGHHHHHFHFGHHHHHFHHFGFBGHBFCFGFGEGFFDAEFGG?FFEFFGG
@M05620:45:000000000-G6HP7:1:1101:18575:1906 1:N:0:141
ATCTCTATCTCCTAAAAAGGAAGAAAGGGGAGGGAAGATCGGAAGAGCACACGTCTGAACTCCAGTCACAGCGATAGATCTCGTATGCCGTCTTCTGCTTGAAAAAAAAAAAAAAAAAAGACAAAAAATAGAGGATGCACCCCCCCCCCCCCCCCCCCCCCCCCCCCCCCCCCCCCCCCCCCCCCCCCCCCCCCCCCCCCCACCCCCCCACCCCCACACCCACCCCCACCCCCCCCCCCCCCCCCCCCCCC
+
1AAAAFFFFFFFGGGGGGEGFGGAAFGHGGEEGGFHGHHHHGFGGHHHHHHHGHHHGHHHHHHHHHHHHHHHGEHEGGGHHHGGFHHHHGEGHGHHHHHHHHHHHHGGGGCC///<>--..////..-.00:0/.///009;-;;?---;9@?@@<;9@-;-;@;;-@??=-9@@@-;>@?---@@<=??@=@;-9--@<;-;;--;@9-9-9;--99;9;;-9-;@--;;---99------;-;999;-;
@M05620:45:000000000-G6HP7:1:1101:14751:1912 1:N:0:141
CATCCTGACCCTGAAGTACCCCATTGAGCATGGCATCGTCACCAACTGGGACGACATGGAGAAGATCTGGCACCACACCTTCTACAACGAGCTGCGCGTGGCCCCGGAGGAGCACCCAGTGCTGCTGACCGAGGCCCCCCTGAACCCCAAGGCCAACAGAGAGAAGATGACTCAGGTGAGGCTCGGCCGACGCCCGTGCTCCTCCCGTCCTTTCCCCAGTCATTTTCTGCCCGGCTTGATTTCTGACATTA
+
ABCCCFFFFFFFGGGGGGGGGGGHHHHHHHHHHHHHHGHHHGHHHGHHHHHHGGGGGHHHHHHHHHHHHHHHHGHHHGGHHHHGHHHHGGGGGHHGGGGGGGHHGGGGGGGGHHHHGGHHHHHHHHHHHHGGGGGGGGGGGGHHHHGGGGHGHHGEGGGGGGGGGGGGGGGGGGGGGGGGGGGGFFFFFFFFFFFFDFFFFFFFFFFFFFFFFFFFFFFFFBFFFFFFFFFFFFFFFFAFFFFFFBFFFF/
@M05620:45:000000000-G6HP7:1:1101:14757:1928 1:N:0:141
CATCCTGACCCTGAAGTACCCCATTGAGCATGGCATCGTCACCAACTGGGACGACATGGAGAAGATCTGGCACCACACCTTCTACAACGAGCTGCGCGTGGCCCCGGAGGAGCACCCAGTGCTGCTGACCGAGGCCCCCCTGAACCCCAAGGCCAACAGAGAGAAGATGACTCAGGTGAGGCTCGGCCGACGCCCGTGCTCCTCCCGTCCTTTCCCCAGTCATTTTCTGCCCGGCTTGATTTCTGACATTA
+
AACCCFFFFFFFGGGGGGGGGGGHHHHHHHHHHHHHHGHHHGHHHGHHHHHHGGGGGHHHHHHHHHHHHHHHHGHHHGGHHHHHHHHHGGGGGHHGGGGGGGHHGGGGGGGGHHHHGGHHHHHHHHHHHHGGGGGGGGGGGGHHHHGGGGHGHHGGGGGGGGGGGGGGGGGGGGGGGGGGGGGGFFFFFFFFFFFFFFFFFFFFFFFFFFFFFFFFFFFFFFFFFFFFFFFFFFFFFF.FFFFFF;FFBF0
@M05620:45:000000000-G6HP7:1:1101:19931:1981 1:N:0:141
AGATTACTGCAACAGTTCCCCCTGGACCTGGAAAAGTTTCTTGCCTGGCTTACAGAAGCTGAAACAACTGCCAATGTCCTACAGGATGCTACCCGTAAGGAAAGGCTCCTAGAAGACTCCAAGGGAGTAAAAGAGCTGATGAAACAATGGCAAGTAAGTCAGGCATTTCCGCTTTAGCACTCTTGTGGATCCAATTGAACAATTCTCAGCATTTGTACTTGTAACTGACAAGCCAGGGACAAAACAAAGAT
+
3>AABFFFFFFFGGBGGGGGGGGGHFHHGHHGHHHHGHHHHHHGHHHHHHHHHHHHHHHHHHHHHHHHHHHHHHHHHHHHHHHHGHGHHHHHHHGEGGHHHHFHHHHHGHHHHHHHHHHHHGGGCAEGFGHHHGHHHHFHHHHHHHHHHFHHHGHGHHHGHHHHHHHHHHGGGGGHHHHHHHHHHHHGHGHGHFGHHHHFFCHHHHHHFHHHHHHHHHHHHHHHHHGHFHHHHGGGGGGGGGGGGGGGGGG
@M05620:45:000000000-G6HP7:1:1101:17568:1994 1:N:0:141
CATCCTGACCCTGAAGTACCCCATTGAGCATGGCATCGTCACCAACTGGGACGACATGGAGAAGATCTGGCACCACACCTTCTACAACGAGCTGCGCGTGGCCCCGGAGGAGCACCCAGTGCTGCTGACCGAGGCCCCCCTGAACCCCAAGGCCAACAGAGAGAAGATGACTCAGGTGAGGCTCGGCCGACGCCCGTGCTCCTCCCGTCCTTTCCCCAGTCATTTTCTGCCCGGCTTGATTTCTGACATTA
+
3>ABBFFFFFFFGFGGGGGGGGGHHHFHHHHHHHFGHGHHHGHHHGHHHHGHGGGG1FGFGHHGCGHHHHHHHGHHHGGHHHHHHHHHGGGGGHHGGGGGGGHHGGGDGGFDHHHHGGHHHHHHHHHHHHGGGGGGGGGGGGGHHHGGGFGGHHEFGGGGGEGEFFFGGGGGGGGGGGGGGGGGFFFFFCFFFFFFDFFEFFFFFED;ADDFFFFFFFDFFFFBFFFFFBBEDFFFAFABFFFFF/B/BF/
@M05620:45:000000000-G6HP7:1:1101:17583:2008 1:N:0:141
CATCCTGACCCTGAAGTACCCCATTGAGCATGGCATCGTCACCAACTGGGACGACATGGAGAAGATCTGGCACCACACCTTCTACAACGAGCTGCGCGTGGCCCCGGAGGAGCACCCAGTGCTGCTGACCGAGGCCCCCCTGAACCCCAAGGCCAACAGAGAGAAGATGACTCAGGTGAGGCTCGGCCGACGCCCGTGCTCCTCCCGTCCTTTCCCCAGTCATTTTCTGCCCGGCTTGATTTCTGACATTA
+
BBBBBFFFFFFFGGGGGGGGGGGGHHHHHHHHHHHHHGHHHGHGHGHHHHHHGGGGGHHFHHHHHHHHHHHHHGHHHGGHHHHHHHHHGGGGGHHGGGGGGGHHGGGGGGGGHHHHGGHHHHHHHHHHHHGGGGGGGGGGGGHHHHGGGGHGHHGGGGGGGGGGGGGGGGGGGGGGGGGGGGGGFFFFFFFFFFFFDDFFFFFFFFFFFFFFFFFFFFFFFFFFFFFFFFFFFFFFFFFFFFFFFEFFFF/
@M05620:45:000000000-G6HP7:1:1101:17566:2015 1:N:0:141
CATCCTGACCCTGAAGTACCCCATTGAGCATGGCATCGTCACCAACTGGGACGACATGGAGAAGATCTGGCACCACACCTTCTACAACGAGCTGCGCGTGGCCCCGGAGGAGCACCCAGTGCTGCTGACCGAGGCCCCCCTGAACCCCAAGGCCAACAGAGAGAAGATGACTCAGGTGAGGCTCGGCCGACGCCCGTGCTCCTCCCGTCCTTTCCCCAGTCATTTTCTGCCCGGCTTGATTTCTGACATTA
+
BBCCCFFFFFFFGGGGGGGGGGGHHHHHHHHHHHHHHGHHHGHHHGHHHHHHGGGGGHHHHHHHHHHHHHHHHGHHHGGHHHHHHHHHGGGGGHHGGGGGGGHHGGGGGGGGHHHHGGHHHHHHHHHHHHGGGGGGGGGGGGHHHHGGGGHGHHGGGGGGGGGGGGGGGGGGGGGGGGGGGGGGFFFFFFFFFFFFDFFFFFFFFFFFFFFFFFFFFFFFFFFFFFFFFFFFFCFFFFAFFFFFFBFFFF0
@M05620:45:000000000-G6HP7:1:1101:15323:2082 1:N:0:141
AGATTACTGCAACAGTTCCCCCTGGACCTGGAAAAGTTTCTTGCCTGGCTTACAGAAGCTGAAACAACTGCCAATGTCCTACAGGATGCTACCCGTAAGGAAAGGCTCCTAGAAGACTCCAAGGGAGTAAAAGAGCTGATGAAACAATGGCAAGTAAGTCAGGCATTTCCGCTTTAGCACTCTTGTGGATCCAATTGAACAATTCTCAGCATTTGTACTTGTAACTGACAAGCCAGGGACAAAACAAAGAT
+
BBBBBFFFDFFFGGGGGGGGGGGGFHHHHHGHHHHHGHHHHHHHHHHGHHHHHHHHHHHHHHHHHHHHHHHHHHHHHHHHHHHHGHHFGHHHHHGGGGHHHHFFHHHHGHHHHFFGHHHHFBFFG?EFHGHHHGHHHHGHHGHHGHHHGHHHHGHHHHGHHFHHHHHHHHGGGGGHHHHHHHHHGGHGHHHHGFHHHHHHGHGHHHHHHHHHHHHHGHHHHHHGHHHGGHGHHGGFGGGGGGFGGGGGFGF
@M05620:45:000000000-G6HP7:1:1101:14199:2140 1:N:0:141
CATCCTGACCCTGAGTACCCCATTGAGCATGGCATCGTCACCAACTGGGACGACATGGAGAAGATCTGGCACCACACCTTCTACAACGAGCTGCGCGTGGCCCCGGAGGAGCACCCAGTGCTGCTGACCGAGGCCCCCCTGAACCCCAAGGCCAACAGAGAGAAGATGACTCAGGTGAGGCTCGGCCGACGCCCGTGCTCCTCCCGTCCTTTCCCCAGTCATTTTCTGCCCGGCTTGATTTCTGACATTAG
+
BBBBBFFFFFFFGGGGGGGGGGHHHHHHHHHGHHHHGHHHGHHHGHHHHAGGGGFEHHFFHHHHHHHHHHHHGHHHGGHHHHHGHHHGGGGGHHGGGGGGGFHGGGCCGGGHHHHGGHHHHHHHHHHHHGGGGGGGCGGGG:CGHGG??GFHHEFGGFCBFGE/FFFGGGGFFFG;FFFGG?FFFFFFFF;=DFF@DDFFFFFFFFAFDFFF/9/FBDFF/;BFFBB:FFFF;BDFF.9BFFFF;FBBF/9
@M05620:45:000000000-G6HP7:1:1101:14218:2140 1:N:0:141
CATCCTGACCCTGAGTACCCCATTGAGCATGGCATCGTCACCAACTGGGACGACATGGAGAAGATCTGGCACCACACCTTCTACAACGAGCTGCGCGTGGCCCCGGAGGAGCACCCAGTGCTGCTGACCGAGGCCCCCCTGAACCCCAAGGCCAACAGAGAGAAGATGACTCAGGTGAGGCTCGGCCGACGCCCGTGCTCCTCCCGTCCTTTCCCCAGTCATTTTCTGCCCGGCTTGATTTCTGACATTAG
+
CCCCCFFFFFFFGGGGGGGGGGHHHHHHHHHHHHHHGHHHGHHHGHHHHHHGGGGGHHGHHHHHHHHHHHHHGHHHGGHHHHHHHHHGGGGGHHGGGGGGGHHGGGGGGGGHHHHGGHHHHHHHHGFHHGGGGGGGGGGGGGGHHGGGGGGHHGGGGGFGGGGGGGGGGGGGGGG;CBFGGGGFFFFFCFFAFFFCFFFFFFFFFFADDFFF/BFFFABB9BFFFFFFFFFDFAFFF.BFFFFFBFFFFB;
@M05620:45:000000000-G6HP7:1:1101:14202:2160 1:N:0:141
CATCCTGACCCTGAGTACCCCATTGAGCATGGCATCGTCACCAACTGGGACGACATGGAGAAGATCTGGCACCACACCTTCTACAACGAGCTGCGCGTGGCCCCGGAGGAGCACCCAGTGCTGCTGACCGAGGCCCCCCTGAACCCCAAGGCCAACAGAGAGAAGATGACTCAGGGGAGGCTCGGCCGACGCCCGGGCTCCTCCCGTCCTTTCCCCAGTCATTTTCTGCCCGGCTTGGTTTCTGACATTAG
+
AAAAAFFFFFFFGG1BBGGGGEBF1DBFBF1FFHHFEAFGEHFHCHHHHAGCAEEEGG1F1FF1AA21F@>CFHEFGGBGHGEFHHH/?B>?EEEC/>/EEHHG/C@/CCCCCFHGC/<?FD1?<1<?F<<<C-FGGGG-C/CCHGGCG.C:GEGGGE/9/.9CBB;00:B999C.-.-;A-9-@-A99@--;@--;9--A:9BF-99;9BF/BFFFF/9/9FFFB///;E-@--;--9AFFFFFFFFFF;
@M05620:45:000000000-G6HP7:1:1101:14226:2161 1:N:0:141
CATCCTGACCCTGAGTACCCCATTGAGCATGGCATCGTCACCAACTGGGACGACATGGAGAAGATCTGGCACCACACCTTCTACAACGAGCTGCGCGTGGCCCCGGAGGAGCACCCAGTGCTGCTGACCGAGGCCCCCCTGAACCCCAAGGCCAACAGAGAGAAGATGACTCAGGTGAGGCTCGGCCGACGCCCGTGCTCCTCCCGTCCTTTCCCCAGTCATTTTCTGCCCGGCTTGATTTCTGACATTAG
+
BBBBBFFFFFFFGGFGGGGGGGHHHGHHHHGHHHHHGGHHGHHHGHHHHGHEFGGGGHG2GGCGHHGFHGHHGHHHGGHHHHHHHHHEEAEGHHGGGGGGEHHGEFCBDGCGHHHGA<GHGH1FG11FG?C@FDGGGGGCFCGHHGGGGAEHHGGGGGG/BDCFFBFFFGGGGGE0:BCCEEGFFFFFFFBAFF9;.A.BFFFFFAADAABBBFFFFFFFBFBFFFB/BFFFFBCFFABFFFFBFF/FE//
@M05620:45:000000000-G6HP7:1:1101:12993:2275 1:N:0:141
CATCCTGACCCTGAAGTACCCCATTGAGCATGGCATCGTCACCAACTGGGACGACATGGAGAAGATCTGGCACCACACCTTCTACAACGAGCTGCGCGTGGCCCCGGAGGAGCACCCAGTGCTGCTGACCGAGGCCCCCCTGAACCCCAAGGCCAACAGAGAGAAGATGACTCAGGTGAGGCTCGGCCGACGCCCGTGCTCCTCCCGTCCTTTCCCCAGTCATTTTCTGCCCGGCTTGATTTCTGACATTA
+
3AABBFFFFFFFGGFGGGGGCGEFFFBA4GEGGGBGHEHFEEF3CECHHHAHGEE?EGF3GBFCGFGFHHHEHGFHHD>GGHHFHHHF/1AEDFBE?EEEGCHHGG@FGCAAHFHHEFHGGGHHHHHBFGG-@@-.CC--::/0GEDEGGEEA.CEEGFFFEGGBFFFFGGG00FGFEFGFEAF=A..---;9-@;@.AA/99F/..A9.9/9/9B.9A//9BFFB/9BFBAF--;@-.9/BBF/B/;9B/
@M05620:45:000000000-G6HP7:1:1101:20658:2311 1:N:0:141
CATCCTGACCCTGAAGTACCCCATTGAGCATGGCATCGTCACCAACTGGGACGACATGGAGAAGATCTGGCACCACACCTTCTACAACGAGCTGCGCGTGGCCCCGGAGGAGCACCCAGTGCTGCTGACCGAGGCCCCCCTGAACCCCAAGGCCAACAGAGAGAAGATGACTCAGGTGAGGCTCGGCCGACGCCCGTGCTCCTCCCGTCCTTTCCCCAGTCATTTTCTGCCCGGCTTGATTTCTGACATTA
+
ABBBBFFFFFFFGFGGGGGGGGGHHHHHHHHHHHGHHGHHHGHHHGHHHHGHGEGGGHHFHGHHGHHHHHHHHGHHHGGHHHHHHHHHGGGGGHHGGGGGGGHHGGGGGGFGHHHHGGHHHHHHHHHHHHGGGGGGGGGGGGHFHHGGGDHEHHGEGGGFGFGGGGFGGGGGGGFGGGFGGGGGFFFF==@FFFCC@DFEFFFFFFFADDFFFFBFFFDFF9FFFFFFFEEEFBCFD=.BBFBFB;99FF/
@M05620:45:000000000-G6HP7:1:1101:20650:2329 1:N:0:141
CATCCTGACCCTGAAGTACCCCATTGAGCATGGCATCGTCACCAACTGGGACGACATGGAGAAGATCTGGCACCACACCTTCTACAACGAGCTGCGCGTGGCCCCGGAGGAGCACCCAGTGCTGCTGACCGAGGCCCCCCTGAACCCCAAGGCCAACAGAGAGAAGATGACTCAGGTGAGGCTCGGCCGACGCCCGTGCTCCTCCCGTCCTTTCCCCAGTCATTTTCTGCCCGGCTTGATTTCTGACATTA
+
CDDDDFFFFFFFGGGGGGGGGGGHHHHHHHHHHHHHHGHHHGHHHGHHHHHHGGGGGHHHHHHHHHHHHHHHHGHHHGGHHHHHHHHHGGGGGHHGGGGGGGHHGGGGGGGGHHHGGGHGGHHHHHHHHHGGGGGGGGGGGGHHHHGGGGHGHHGGGGGGGGGGGGGGGGGGGGGGGGGGGGGGFFFFFCFFFFFFBFFFFFFFFFFADFFFFFFFFFFFFFFFFFFFFFFFDDFAFFAFFFFFFBFFFF0
@M05620:45:000000000-G6HP7:1:1101:16640:2355 1:N:0:141
AGATTACTGCAACAGTTCCCCCTGGACCTGGAAAAGTTTCTTGCCTGGCTTACAGAAGCTGAAACAACTGCCAATGTCCTACAGGATGCTACCCGTAAGGAAAGGCTCCTAGAAGACTCCAAGGGAGTAAAAGAGCTGATGAAACAATGGCAAGTAAGTCAGGCATTTCCGCTTTAGCACTCTTGTGGATCCAATTGAACAATTCTCAGCATTTGTACTTGTAACTGACAAGCCAGGGACAAAACAAAGAT
+
ABABAFFFBDFFFGFFGGGGCEGGFHHCGHGHHHHHHHHHFFHFHHHHHHHHFGFFFGFHHFEDGFHHHHHHHGHGGHGHHHFHGGGHGHEHHHGGEAGFHGHHHECHFHHHHEFFGHHFHHHFGHGFHHFGHGHFHGEHFGHHGFEHDGGHHGHGHHHFFHFHHHHHHFDFGGGHGHHFGHFHHBGGHHHFD<DBDFFBBCGHFFG0DCDHFHHHHHHEHBGFGHB0GGFHAEFGEDGGGABFFEGGGGC
@M05620:45:000000000-G6HP7:1:1101:16662:2369 1:N:0:141
AGATTACTGCAACAGTTCCCCCTGGACCTGGAAAAGTTTCTTGCCTGGCTTACAGAAGCTGAAACAACTGCCAATGTCCTACAGGATGCTACCCGTAAGGAAAGGCTCCTAGAAGACTCCAAGGGAGTAAAAGAGCTGATGAAACAATGGCAAGTAAGTCAGGCATTTCCGCTTTAGCACTCTTGTGGATCCAATTGAACAATTCTCAGCATTTGTACTTGTAACTGACAAGCCAGGGACAAAACAAAGAT
+
CCBCCFFFFFFFGGGGGGGGGGGGHHHHHHCHHHHHHHHHHHHHHHHHHHHHHHHHHHHHHGHHHHHHHHHHHHHHHHHHHHHHHHHHHHHHHHGFGGHHHHGHHHHHGHHHHHHGHHHHHHHGGHGGHHHHHGHHHHHHHHHHHHHHGHHHHGGHHHFHHHHHHHHHHHGGGGGHHHHHHHHHHGHGGHGHHHHHHGHHFGHHHHHHGHHHHHGHHHHHHHHHHHHHHHHHHGGGGGFGFGFFGGGGFG;
@M05620:45:000000000-G6HP7:1:1101:12017:2445 1:N:0:141
AGATTACTGCAACAGTTCCCCCTGGACCTGGAAAAGTTTCTTGCCTGGCTTACAGAAGCTGAAACAACTGCCAATGTCCTACAGGATGCTACCCGTAAGGAAAGGCTCCTAGAAGACTCCAAGGGAGTAAAAGAGCTGATGAAACAATGGCAAGTAAGTCAGGCATTTCCGCTTTAGCACTCTTGTGGATCCAATTGAACAATTCTCAGCATTTGTACTTGTAACTGACAAGCCAGGGACAAAACAAAGAT
+
ABAABFFFFFFFGGGGGGGGGGGGHHHHHHHHHHHHHHHHHHHHHHHHHHHHHHHHHHHHHHHHHHHHHHHHHHHHHHHHHHHHHHHHHHHHHHGFGGHHHHHHHHHHGHHHHHHHHHHHHHHGGHGGHHHHHGHHHHHHHHHHHHHHHHHHHGHHHHHHHHHHHHHHHHGGGGGHHHHHHHHHHHHGHHHHHHHHHHHGHHHHHHHHHHHHHHHHHHHHHHHHHHHGHGGHHGGGGGGGGGGGGGGGGGG
@M05620:45:000000000-G6HP7:1:1101:13776:2538 1:N:0:141
AAACCAGAAGACATGAGGTCAGCTAGATCGGAAGAGCACACGTCTGAACTCCAGTCACAGCGATAGATCTCGTATGCCGTCTTCTGCTTGAAAAAAAAAAAAAACAAAGAGCGAACAAAGCACTTCGGAGGTTATTTTGCATCGGTGACCCAGACAGAATGATCCGATAAGGGGTGCGAAACTATTTGAGGAAAGGAAGCACCTTTTTATTAAATTTACCTTTTAGCAATCGCCATTACTACCCTAAATAT
+
ABBBAABFFFBFGGGGGF4BGGHFFHHHHGFFGDGHHHHHHGHHGFHHHHHHHGHHHHHHHGCGGDF5FGFGBEFGHHGBFHEGEGGHHHHEFGFGFG@<@>///<<<2?2?///<A00>>10111<..AC<C00DD00<0<0<.;:.0::..;C/://909009..;-.0;;-.-9-A-9-////9//.9/99.../.9/.9///;/;/;///;//99/;/BFB//9B/;.99A.//;///9./9.//;/
@M05620:45:000000000-G6HP7:1:1101:15960:2560 1:N:0:141
CATCCTGACCCTGAAGTACCCCATTGAGCATGGCATCGTCACCAACTGGGACGACATGGAGAAGATCTGGCACCACACCTTCTACAACGAGCTGCGCGTGGCCCCGGAGGAGCACCCAGTGCTGCTGACCGAGGCCCCCCTGAACCCCAAGGCCAACAGAGAGAAGATGACTCAGGTGAGGCTCGGCCGACGCCCGTGCTCCTCCCGTCCTTTCCCCAGTCATTTTCTGCCCGGCTTGATTTCTGACATTA
+
BCCCCFFFFFFFGGGGGGGGGGGHHHHHHHHHHHHHHGHHHGHHHGHHHHHHGGGGGHHHHHHHHHHHHHHHHGHHHGGHHHHHHHHHGGGGGHHGGGFGGGHHGGGGGGGGHHHHGGHHHHHHHHHHHHGGGGGGGGGGGGHHHHGGGGHGHHGGGGGGGGGGGGFFGGGGGGGGGGGGGGFGFFFFFFFFFFFFFFFFFFFFFFFFFFFFFFFFFFFFFFFFFFFFFFFFFFFFFFAFFFFFFEFFFF0
@M05620:45:000000000-G6HP7:1:1101:12223:2584 1:N:0:141
CATCCTGACCCTGAAGTACCCCATTGAGCATGGCATCGTCACCAACTGGGACGACATGGAGAAGATCTGGCACCACACCTTCTACAACGAGCTGCGCGTGGCCCCGGAGGAGCACCCAGTGCTGCTGACCGAGGCCCCCCTGAACCCCAAGGCCAACAGAGAGAAGATGACTCAGGTGAGGCTCGGCCGACGCCCGTGCTCCTCCCGTCCTTTCCCCAGTCATTTTCTGCCCGGCTTGATTTCTGACATTA
+
CCCCCFFFFFFFGGGGGGGGGGGHHHHHHHHHHHHHHGHHHGHHHGHHHHHHGGGGGHHHHHHHHHHHHHHHHGHHHGGHHHHHHHHHGGGGGHHGGGGGGGHHGGGGGGGGHHHHGGHHHHHHHHHHHHGGGGGGGGGGGGHHHHGGGGHGHHGGGGGGGGGGGGGGGGGGGGGGGGGGGGGGFFFFFFFFFFFFDFFFFFFFFFFFFFFFFFFFFFFFFFFFFFFFFFFFDFFFFFAFFFFFFBBFFF/
@M05620:45:000000000-G6HP7:1:1101:12206:2592 1:N:0:141
CATCCTGACCCTGAAGTACCCCATTGAGCATGGCATCGTCACCAACTGGGACGACATGGAGAAGATCTGGCACCACACCTTCTACAACGAGCTGCGCGTGGCCCCGGAGGAGCACCCAGTGCTGCTGACCGAGGCCCCCCTGAACCCCAAGGCCAACAGAGAGAAGATGACTCAGGTGAGGCTCGGCCGACGCCCGTGCTCCTCCCGTCCTTTCCCCAGTCATTTTCTGCCCGGCTTGATTTCTGACATTA
+
AB?ABFFFFCFFAGGGGGGGFGECFFF4FHFFFFHHHEGHCEFHFAFFBCEGEEEEGHH3GFGHHFFBHGHHHGEHGFGHFHHGHHHHEA?@1BCECGEEGEHHGCCGGCAAGEHHGGH1GGBGHHHHGGGCGGCED@@-:CCHHGDGG?CEGHGGEE//BF?EBBF00;0B099B;/BFAE??@-A9--9@-BBBB.A.9BBFFEDEDDD//9BF.9A/;/9;F//9;FFED--;B9./9BFFBFBBB//
@M05620:45:000000000-G6HP7:1:1101:11741:2664 1:N:0:141
CATCCTGACCCTGAAGTACCCCATTGAGCATGGCATCGTCACCAACTGGGACGACATGGAGAAGATCTGGCACCACACCTTCTACAACGAGCTGCGCGTGGCCCCGGAGGAGCACCCAGTGCTGCTGACCGAGGCCCCCCTGAACCCCAAGGCCAACAGAGAGAAGATGACTCAGGTGAGGCTCGGCCGACGCCCGTGCTCCTCCCGTCCTTTCCCCAGTCATTTTCTGCCCGGCTTGATTTCTGACATTT
+
CCCCCFFFFFFFGGGGGGGGGGGHHHHHHHHHHHHHHGHHHGHHHGHHHHHHGGGGGHHHHHHHGHHHHHHHHGHHHGGHHHHHHHHHGGGGGHHGGGGGGGHHGGGFGGGGHGHHGGHGHHHHHHHHHHGGGGGGGGGGGGHHHHGGGGHGHHGGGGGFGGGEBFFFGGFGGGGGGGGGGGGGFFEDCCCFFFF@@DFFFFFFFFDEFFDFFFFFFFFFFFFFFFFFF0BFDFFFFF?FFFFFF0;;BF0
@M05620:45:000000000-G6HP7:1:1101:11753:2680 1:N:0:141
CATCCTGACCCTGAAGTACCCCATTGAGCATGGCATCGTCACCAACTGGGACGACATGGAGAAGATCTGGCACCACACCTTCTACAACGAGCTGCGCGTGGCCCCGGAGGAGCACCCAGTGCTGCTGACCGAGGCCCCCCTGAACCCCAAGGCCAACAGAGAGAAGATGACTCAGGTGAGGCTCGGCCGACGCCCGTGCTCCTCCCGTCCTTTCCCCAGTCATTTTCTGCCCGGCTTGATTTCTGACATTT
+
CCDDDFFFFFFFGGGGGGGGGGGHHHHGHHHHHHHHHGHHHGHHHGHHHHHHGGGGGHHHHHHHHHHHHHHHHGHHHGGHHHHHHHHHGGGGGHHGGGGGGGHHGGGGGGGGHHHHGGHGHHHHHHHHHHGGGGGGGGGGGGHHHHGGGGGGHHGGGGGGGGGGGGGGGGGGGGGGHGGGGGGGFFFFFFFFFFFFFFFFFFFFFFFFFFFFFFFFFFDFFFFFFFFFFFFFFFFFFFAFFFFFF0BFFF0
@M05620:45:000000000-G6HP7:1:1101:11733:2686 1:N:0:141
CATCCTGACCCTGAAGTACCCCATTGAGCATGGCATCGTCACCAACTGGGACGACATGGAGAAGATCTGGCACCACACCTTCTACAACGAGCTGCGCGTGGCCCCGGAGGAGCACCCAGTGCTGCTGACCGAGGCCCCCCTGAACCCCAAGGCCAACAGAGAGAAGATGACTCAGGTGAGGCTCGGCCGACGCCCGTGCTCCTCCCGTCCTTTCCCCAGTCATTTTCTGCCCGGCTTGATTTCTGACATTT
+
BBBBBFFFFFFFGGGGGGGGGGGHHGHFGFHHHHHHHGHHHGHHHGHHHHHHGGGGGHHHGHHHHHHHHHGHHGHHHGGHHHHHHHHHGGGGGHHGGGGGGGHHGGGGGGGGHHHHGGHHHHGHHHHHHHGDGGGGGGGGGGHHHHGGGGHGHHGGGGGGGGGGFGGGGGGGGGGGGGGFFGEGFFFFFDFFFFFFBDA:FFFFFFFFFFDFFBFFFFAFFFFFFFFBFFFF.BFCF;9BBBFFFBBBFF/
@M05620:45:000000000-G6HP7:1:1101:19589:2729 1:N:0:141
TACCTGTACTGGGGAAGAGTGTAGCAATCGCCATTCCTACCCTAAAGATCGGAAGAGCACACGTCTGAACTCCAGTCACAGCGATAGATCTCGTATGCCGTCTTCTGCTTGAAAAAAAAAAAAAAAAAACAATACTCATCAGAAACCCTCGACGAACTTAGCACCGAAAAATCCGGTGTGTAGCGACATATGGCCTGTATACACCGGACCGTGCCCCTTACCTGCTGTGATCAGGTATTTTTATGGCTTGT
+
CDBCCFFFFFFFGGGGGGGGGGHHHHHHHGGGGGHHHHHHHHHHHHHHHHHGGGGHHHHHHHGHHHGHHHHHHHHHHHHHHHGGHGGHHFHHHFGHHHHGGGHGHHHHHHHHHGHGGGG?C</<>-<<-..<0D00<000000;0/.:..-.---;-.000000:-----..:0.-:-...000----.0000:90.0000000:-:-;--..:./...00/90;00;/000000:000000.000./.9:
@M05620:45:000000000-G6HP7:1:1101:19430:2857 1:N:0:141
CATCCTGACCCTGAAGTACCCCATTGAGCATGGCATCGTCACCAACTGGGACGACATGGAGAAGATCTGGCACCACACCTTCTACAACGAGCTGCGCGTGGCCCCGGAGGAGCACCCAGTGCTGCTGACCGAGGCCCCCCTGAACCCCAAGGCCAACAGAGAGAAGATGACTCAGGTGAGGCTCGGCCGACGCCCGTGCTCCTCCCGTCCTTTCCCCCGTCATTTTCTGCCCGGCTTGATTTCTGACATTT
+
AAAAAFFFFFFFGFGGGGGGGGGGHHGHGHHHHGHHHGHHEFHHHGHGHHFHGGGGFFGFGGFHHHHHDHHHHGHHHFGHHHHGHHGHEFGGGHGEGGEG/EHHGGCDGC/EEHHHGGAFFHFGHHHFGFGGGGCGGDGGGGGHHGGG?FGFHGEEEEGFGGD.CFBFFFBFFFEGGGB?.EGFBFFFB-=FFFBDDDD.99BFFFAED../9/BFB.-:DAABF99BF//9AA=@B-.9BFBFF//;BF/
@M05620:45:000000000-G6HP7:1:1101:19420:2872 1:N:0:141
CATCCTGACCCTGAAGTACCCCATTGAGCATGGCATCGTCACCAACTGGGACGACATGGAGAAGATCTGGCACCACACCTTCTACAACGAGCTGCGCGTGGCCCCGGAGGAGCACCCAGTGCTGCTGACCGAGGCCCCCCTGAACCCCAAGGCCAACAGAGAGAAGATGACTCAGGTGAGGCTCGGCCGACGCCCGTGCTCCTCCCGTCCTTTCCCCAGTCATTTTCTGCCCGGCTTGATTTCTGACATTT
+
CDDDDFFFFFFFGGGGGGGGGGGHHHHHHHHHHHHHHGHHHGHHHGHHGHHHGGGGGHHHHHHGHHHHHHHHHGHHHGGHHHHHHHHHGGGGGHHGGGGGGGHHGGGGGGGGHGHHGGHHHHHHHHHHHHGGGGGGGGGGGGHHHHGGGGHGHHGGGGGGGGGGGGGGGGGGGGGGHGGGGGGGFFFFFFFFFFFFCFFFFFFFFFFFFFFFFFFFFFFFFFFFFFFFFFFFDDCFFF;BFFFFFFFFFF0
@M05620:45:000000000-G6HP7:1:1101:16387:2886 1:N:0:141
CATCCTGACCCTGAAGTACCCCATTGAGCATGGCATCGTCACCAACTGGGACGACATGGAGAAGATCTGGCACCACACCTTCTACAACGAGCTGCGCGTGGCCCCGGAGGAGCACCCAGTGCTGCTGACCGAGGCCCCCCTGAACCCCAAGGCCAACAGAGAGAAGATGACTCAGGTGAGGCTCGGCCGACGCCCGTGCTCCTCCCGTCCTTTCCCCAGTCATTTTCTGCCCGGCTTGATTTCTGACATTT
+
?AABBFFFFFFFGGGGGGGGGGGHHGDHHHHHHHGGHGHHHGHFCEHHHHHGGGGGGHHHHHFGGHHHHHHHHGHHHGGHHHHHHHHHGGGGGHHGGGGGGGHHGGGCGGGGHHHHGGHHHHHHHHH<GGGC?DGGGGGGGGFHHHGGG?GGHHFGGGGFGEFEFF/BFGGGGGGGFF0FGGGGFFFFFBFFFFFFBFF?BFFFFFDEFDFFFFFFFFABFFFFFFFFB9BEDDFFFFFF/FFFFFFFFF/
@M05620:45:000000000-G6HP7:1:1101:19420:2889 1:N:0:141
CATCCTGACCCTGAAGTACCCCATTGAGCATGGCATCGTCACCAACTGGGACGACATGGAGAAGATCTGGCACCACACCTTCTACAACGAGCTGCGCGTGGCCCCGGAGGAGCACCCAGTGCTGCTGACCGAGGCCCCCCTGAACCCCAAGGCCAACAGAGAGAAGATGACTCAGGTGAGGCTCGGCCGACGCCCGTGCTCCTCCCGTCCTTTCCCCAGTCATTTTCTGCCCGGCTTGATTTCTGACATTA
+
AABBBFDFFFFFGGGCGFGGGGGHHGHGGHGGFHHHHEGHEGHHHGHHFGCGEEGGGHHFHFHHGFHFHHHHHGGHHGGHHHHHHHHHGEFGGHGGGGEEEFHHGEDGGDDDHFHHGGHFHHHHHHHFBGGD@CCFEGFGCEFFCGGGGGGGHGGGGGFGGGDGGFGBFFGGGGGFFFFGFGGGA=?D;;=BAFD9@9A.BBBFFEFFFDDBFFFFBFD9BFBFFFFFFFFFF=-9@-.9BFFF9:9B9F/
@M05620:45:000000000-G6HP7:1:1101:16401:2897 1:N:0:141
CATCCTGACCCTGAAGTACCCCATTGAGCATGGCATCGTCACCAACTGGGACGACATGGAGAAGATCTGGCACCACACCTTCTACAACGAGCTGCGCGTGGCCCCGGAGGAGCACCCAGTGCTGCTGACCGAGGCCCCCCTGAACCCCAAGGCCAACAGAGAGAAGATGACTCAGGTGAGGCTCGGCCGACGCCCGTGCTCCTCCCGTCCTTTCCCCAGTCATTTTCTGCCCGGCTTGATTTCTGACATTA
+
CDDDDFFFFFFFGGGGGGGGGGGHHHHHHHHHHHHHHGHHHGHHHGHHHHHHGGGGGHHHHHHHHHHHHHHHHGHHHGGHHHHHHHHHGGGGGHHGGGGGGGHHGGGGGGGGHHHHGGHHHHHHHHHHHHGGGGGGGGGGGGHHHHGGGGHGHHGGGGGGGGGGGGGGGGGGGGGGGGGGGGGGFFFFFFFFFFFFDFFFFFFFFFFFFFFFFFFFFFFFFFFFFFFFFFFFFFFFFFFFFFFFFEBFFF0
@M05620:45:000000000-G6HP7:1:1101:16387:2909 1:N:0:141
CATCCTGACCCTGAAGTACCCCATTGAGCATGGCATCGTCACCAACTGGGACGACATGGAGAAGATCTGGCACCACACCTTCTACAACGAGCTGCGCGTGGCCCCGGAGGAGCACCCAGTGCTGCTGACCGAGGCCCCCCTGAACCCCAAGGCCAACAGAGAGAAGATGACTCAGGTGAGGCTCGGCCGACGCCCGTGCTCCTCCCGTCCTTTCCCCAGTCATTTTCTGCCCGGCTTGATTTCTGACATTA
+
B@BBBFFDFCF4GFGGGFGGGGGHHHHHHHHHHHHHHGHHHGHHHGHHHHHHGGGGGHHHHGHHGHHHHGHHHGFHHGGHHHHHHHHHGGGGGHHGGGGGGGHHGGGGGGGGHEHHGGHHHHHHHHGHHHGGGGGGGGGGGEHHHHGGGGFGHHGGGGGGGGGGGGGFGGGGGGGGFFGGFFEFF;EDFFFFFFFF@DDEFFFFFFFFFFFFFFFFFFABFFFFFFFFFFFFFFFFFFFFFFBFFFFFFF/
@M05620:45:000000000-G6HP7:1:1101:14198:3022 1:N:0:141
CATCCTGACCCTGAAGTACCCCATTGAGCATGGCATCGTCACCAACTGGGACGACATGGAGAAGATCTGGCACCACACCTTCTACAACGAGCTGCGCGTGGCCCCGGAGGAGCACCCAGTGCTGCTGACCGAGGCCCCCCTGAACCCCAAGGCCAACAGAGAGAAGATGACTCAGGTGAGGCTCGGCCGACGCCCGTGCTCCTCCCGTCCTTTCCCCAGTCATTTTCTGCCCGGCTTGATTTCTGACATTA
+
ABBBBFFFFFFFFGGGGGGGGGFHGFFGFHFFFHHHHGGHEGHHHGHHHEFHGGGCEHHCHFHHHHHEHGHHHGAGFEEHHHHHHHHFFEEFGHGGEF>EGFHHGGGGGGDFHEHHGGHFGHHHHHHGGFGFGGCEGGCCGGFHHHGGGGEGHHGGGGFFGGGGGGFFFGFGFBFFFFGGGGFGCAED--@D-@FAB.AA/BBBF?DFFF?9FBFFF.D;B//BFF99FFFFF=;@DB.9;BFFFFBBFF/
@M05620:45:000000000-G6HP7:1:1101:13238:3028 1:N:0:141
CATCCTGACCCTGAAGTACCCCATTGAGCATGGCATCGTCACCAACTGGGACGACATGGAGAAGATCTGGCACCACACCTTCTACAACGAGCTGCGCGTGGCCCCGGAGGAGCACCCAGTGCTGCTGACCGAGGCCCCCCTGAACCCCAAGGCCAACAGAGAGAAGATGACTCAGGTGAGGCTCGGCCGACGCCCGTGCTCCTCCCGTCCTTTCCCCAGTCATTTTCTGCCCGGCTTGATTTCTGACATTA
+
BBBBBFFFFFFFGGGGGGGGGGGHHHHHHHFFHHHHHGHHHGHHHGHHHHGHGGGGGHHFHHHHHHHFHHHHHGHHHGGHHHHHHHHHGFGGGHHGGGFGGGHHGGGGGGGGHEHHGGHGHHHHHHHGGHGGGGGGGGGFCGHHGHFGGGHGHHGGGGGGGGGGGGGFGGGGGGGGGFGGFEAGFFFFAAAFDFFCBDFEFFFFFFFFF.ABFFFFFFD9FFFFFFFFFFFFF>ADF;.BBBFFFFBBBF/
@M05620:45:000000000-G6HP7:1:1101:14167:3073 1:N:0:141
CATCCTGACCCTGAAGTACCCCATTGAGCATGGCATCGTCACCAACTGGGACGACATGGAGAAGATCTGGCACCACACCTTCTACAACGAGCTGCGCGTGGCCCCGGAGGAGCACCCAGTGCTGCTGACCGAGGCCCCCCTGAACCCCAAGGCCAACAGAGAGAAGATGACTCAGGTGAGGCTCGGCCGACGCCCGTGCTCCTCCCGTCCTTTCCCCAGTCATTTTCTGCCCGGCTTGATTTCTGACATTA
+
CCCCCFFFFFFFGGGGGGGGGGGHHHHHHHHHHHHHHGHHHGHHHGHHHHHHGGGGGHHHHHHHHHHHHHHHHGHHHGGHHHHHHHHHGGGGGHHGGGGGGGHHGGGGGGGGHHHHGGHHHHHHHHHHHHGGGGGGGGGGGGHHGHGGGGHGHHGGGGGGGGGGGGGGGGGGGGGGGGGGGGGGFFFFFFFFFFFA@DDFFFFFFFFFFFFFFFFFFFFFFFFFFFFFFFFFFFFFFAAFFFFFFBBBFF0
@M05620:45:000000000-G6HP7:1:1101:14188:3079 1:N:0:141
CATCCTGACCCTGAAGTACCCCATTGAGCATGGCATCGTCACCAACTGGGACGACATGGAGAAGATCTGGCACCACACCTTCTACAACGAGCTGCGCGTGGCCCCGGAGGAGCACCCAGTGCTGCTGACCGAGGCCCCCCTGAACCCCAAGGCCAACAGAGAGAAGATGACTCAGGTGAGGCTCGGCCGACGCCCGTGCTCCTCCCGTCCTTTCCCCAGTCATTTTCTGCCCGGCTTGATTTCTGACATTA
+
DDDDDFFFFFFFGGGGGGGGGGGHHHHHHHHHHHHHHGHHHGHHHGHHHHHHGGGGGHHHHHHHHHHHHHHHHGHHHGGHHHHHHHHHGGGGGHHGGGGGGGHHGGGGGGGGHHHHGGHHHHHHHHHHHHGGGGGGGGGGGGHHHHGGGGHGHHGGGGGGGGGGGGGGGGGGGGGGHGGGGGGGFFFFFFFFFFFFBFFFFFFFFFFFFFFFFFFFFFFFFFFFFHHFHFFFFFFFFFFFFFFFFFFFFF0
@M05620:45:000000000-G6HP7:1:1101:14992:3084 1:N:0:141
CAATCCTGACCCTGAAGTACCCCATTGAGCATGGCATCGTCACCAACTGGGACGACATGGAGAAGATCTGGCACCACACCTTCTACAACGAGCTGCGCGTGGCCCCGGAGGAGCACCCAGTGCTGCTGACCGAGGCCCCCCTGAACCCCAAGGCCAACAGAGAGAAGATGACTCAGGTGAGGCTCGGCCGACGCCCGTGCTCCTCCCGTCCTTTCCCCAGTCATTTTCTGCCCGGCTTGATTTCTGACATT
+
BCCCCFFFFFFFGGGGGGGGGGHGHHHHHHHHHGHHHHGHHHGHHHGHHHHHHGGGGGHHHHHHHGHHHHHHHHGHHGGGHHHHHHGHHGEGGGHHGGGEGGGHHGGGGGGGGHHHHGGHHHHHHHHHHHHGGGGGGGGGGGGHGHHGGGGHGHGGGGGGGGFGGGGGBFGGGGGGF;FGFFGFFFFFFFADFFFFF@DDEFFFFFFF:DD.FFFFFFFF9BBFFFFFFEFFF.CC;DA.0B0BF09B0BF
@M05620:45:000000000-G6HP7:1:1101:14176:3093 1:N:0:141
CATCCTGACCCTGAAGTACCCCATTGAGCATGGCATCGTCACCAACTGGGACGACATGGAGAAGATCTGGCACCACACCTTCTACAACGAGCTGCGCGTGGCCCCGGAGGAGCACCCAGTGCTGCTGACCGAGGCCCCCCTGAACCCCAAGGCCAACAGAGAGAAGATGACTCAGGTGAGGCTCGGCCGACGCCCGTGCTCCTCCCGTCCTTTCCCCAGTCATTTTCTGCCCGGCTTGATTTCTGACATTA
+
BCCCDFFFFFFFGGGGGGGGGGGHHHHHHHHHHHHHHGHHHGHGHGHHHHHHGGGGGHHHHHGHHHHHHHHHHGHHHGGHHHHHHHHHGGGGGHHGGGGGGGHHGGGGGGGGHHHHGGHHHHHHHHHHHHGGGGGGGGGGGGHHHHGGGGHGHHGGGGGGGGGGGGGGGGGGGGGGHGGGGGEFFFFFFFFFFFFF9ADEFFFFFFFEFFFFFFFFFFFFFFFFFFFFFFFFFFFFFFFFFFFFFEFFFF0
@M05620:45:000000000-G6HP7:1:1101:9012:3097 1:N:0:141
CATCCTGACCCTGAAGTACCCCATTGAGCATGGCATCGTCACCAACTGGGACGACATGGAGAAGATCTGGCACCACACCTTCTACAACGAGCTGCGCGTGGCCCCGGAGGAGCACCCAGTGCTGCTGACCGAGGCCCCCCTGAACCCCAAGGCCAACAGAGAGAAGATGACTCAGGTGAGGCTCGGCCGACGCCCGTGCTCCTCCCGTCCTTTCCCCAGTCATTTTCTGCCCGGCTTGATTTCTGACATTT
+
BBBBBBFFFFFFGGGFGGGGGGEHFHHHHHHHHHHHHGHHHGHDEGHHHHHHGFGGGHHHHGHFHHHGHHHHHGHHHGGHHHHHHHHHGFGFGHHGGG/EEGHHGGGGGGGGHHHHGGH?GGDHHGHGHHGGG?CFGCGGGGHHHHGGA?GGEHGGGGGFFGGGGFGFGGFFFFFGFFFEGFGGFFFDA@B=CFFFFAAAFFFFFF?.;D?FFFFFFFFFFFFFFBFFFEFFFFFCF>A;FFFFFBBBFF/
@M05620:45:000000000-G6HP7:1:1101:9001:3112 1:N:0:141
CATCCTGACCCTGAAGTACCCCATTGAGCATGGCATCGTCACCAACTGGGACGACATGGAGAAGATCTGGCACCACACCTTCTACAACGAGCTGCGCGTGGCCCCGGAGGAGCACCCAGTGCTGCTGACCGAGGCCCCCCTGAACCCCAAGGCCAACAGAGAGAAGATGACTCAGGTGAGGCTCGGCCGACGCCCGTGCTCCTCCCGTCCTTTCCCCAGTCATTTTCTGCCCGGCTTGATTTCTGACATTA
+
BCCCCFFFFFFFGGGGGGGGGGGHHHHHHHHHHHHHHGHHHGHHHGHHHHHHGGGGGHHGHHHHHHHHHHHHHGHHHGGHHHHHHHHHGGGGGHHGGGGGGGHHGGGGGGGGHGHHGGHGHHHHGHHHHHGGGGGGGGGGGGHHHHGGGGHGHHGGGGGGGGGGGGGGGGGGGGGGGGGGGFGGFFFFFFFFFFFFFFFFFFFFFFFFFFFFFFFFFFFFFFFFFFFFFFFFFDFFFFAFFFFFFBFFFF0
@M05620:45:000000000-G6HP7:1:1101:19473:3172 1:N:0:141
CATCCTGACCCTGAAGTACCCCATTGAGCATGGCATCGTCACCAACTGGGACGACATGGAGAAGATCTGGCACCACACCTTCTACAACGAGCTGCGCGTGGCCCCGGAGGAGCACCCAGTGCTGCTGACCGAGGCCCCCCTGAACCCCAAGGCCAACAGAGAGAAGATGACTCAGGTGAGGCTCGGCCGACGCCCGTGCTCCTCCCGTCCTTTCCCCAGTCATTTTCTGCCCGGCTTGATTTCTAACATTT
+
AAABBFFBFFFFGGGGGGGGGGGHHHHHGHHHHHHHHGHHHGH3GGHHHHHHGEFGGHHHHHHHGHHHHHHHHGHHHGGHHHHHHHFH/FGGGGHGGGGGGGHHGGGGGGGGHHGHGGHHHGHHHHHHHHGCGCGGGGGGGGHHHHGG.AEFHEA.EEGFGGGGGGFFFFFGGFFGGGGGGGEGFFFFA>DFFFFFFFFFFFFFFFFEDDFFFFFFFBAFF/BFFFFFF/;9DF;DFF.BFF/B//9;FF:
@M05620:45:000000000-G6HP7:1:1101:19487:3188 1:N:0:141
CATCCTGACCCTGAAGTACCCCATTGAGCATGGCATCGTCACCAACTGGGACGACATGGAGAAGATCTGGCACCACACCTTCTACAACGAGCTGCGCGTGGCCCCGGAGGAGCACCCAGTGCTGCTGACCGAGGCCCCCCTGAACCCCAAGGCCAACAGAGAGAAGATGACTCAGGTGAGGCTCGGCCGACGCCCGTGCTCCTCCCGTCCTTTCCCCAGTCATTTTCTGCCCGGCTTGATTTCTGACATTA
+
CCCCCFFFFFFFGGGGGGGGGGGHHHHHGHHGHHHHHGHHGGHHHGHHHGGHGGGGGHHHHHHHEHHFHHHHHGHHHGGHHHHHHHHHGFGGGHHGGGEGGGHHGGGGGGGGHHHHGGHGHHHHHHHHHHGGGGGGGGGGGGHHHHGGGGHGHHGGGGGGGGGGGGGGGGGGGGGGGGGGGGGGFFFFFFFFFFFF;.AEFFFFFFFFFFFFFFFFFFFFFBFFFFFFFFFFFFFFFFAFFFFFF:FFFF/
@M05620:45:000000000-G6HP7:1:1101:11463:3217 1:N:0:141
AGATTACTGCAACAGTTCCCCCTGGACCTGGAAAAGTTTCTTGCCTGGCTTACAGAAGCTGAAACAACTGCCAATGTCCTACAGGATGCTACCCGTAAGGAAAGGCTCCTAGAAGACTCCAAGGGAGTAAAAGAGCTGATGAAACAATGGCAAGTAAGTCAGGCATTTCCGCTTTAGCACTCTTGTGGATCCAATTGAACAATTCTCAGCATTTGTACTTGTAACTGACAAGCCAGGGACAAAACAAAGAT
+
ABCCBFFFFFFFGGGGGGGGGGGGHHHHHHHHHHHHGHHHHHHHHHHHHHHHHHHHHHHHHHGHHHHHHHHHHHHHHHHHHHHHHGHHHHHHHHGGGGHHHHHHHHHHGHHHHHHHHHHHHGHGGHGGHHHHHGHHHHHHHHHHHHHHHHHHHGHHHHHHHHHHHHHHHHGGGGGHHHHHHHHHHHHGHHHHHHHHHHHHHHHHHHHHHHGHHHHHHHHHHHHHHHHGHGHHHGGGGGGGGGGGGGGGGGG
@M05620:45:000000000-G6HP7:1:1101:8753:3231 1:N:0:141
CATCCTGACCCTGAAGTACCCCATTGAGCATGGCATCGTCACCAACTGGGACGACATGGAGAAGATCTGGCACCACACCTTCTACAACGAGCTGCGCGTGGCCCCGGAGGAGCACCCAGTGCTGCTGACCGAGGCCCCCCTGAACCCCAAGGCCAACAGAGAGAAGATGACTCAGGTGAGGCTCGGCCGACGCCCGTGCTCCTCCCGTCCTTTCCCCAGTCATTTTCTGCCCGGCTTGATTTCTGACATTA
+
ABABBFFFFFFFGGGGGGGGGGGHHGHHHHHHGHHHHGHGHGHHHGHGHHHHGGGGGHHHHHGHHHHHGHHHHGHHHGGHGFEHHGHHFGGGGHHGCGGGGGGHGGGGGGDGHHHHGGHFFGGHGHHHHHCGGGGGFGGGGGGHHHGGGAGGHGGFGGGGGFGGGFFGGGFGGGGGBFFGGGFGDFFDF;CF-D;B;ADEFFFFFFF;ADFFFFFFFFDFFFFFFF9FFEBEFC;>DB;;FFFBB/;BFF/
@M05620:45:000000000-G6HP7:1:1101:8764:3248 1:N:0:141
CATCCTGACCCTGAAGTACCCCATTGAGCATGGCATCGTCACCAACTGGGACGACATGGAGAAGATCTGGCACCACACCTTCTACAACGAGCTGCGCGTGGCCCCGGAGGAGCACCCAGTGCTGCTGACCGAGGCCCCCCTGAACCCCAAGGCCAACAGAGAGAAGATGACTCAGGTGAGGCTCGGCCGACGCCCGTGCTCCTCCCGTCCTTTCCCCAGTCATTTTCTGCCCGGCTTGATTTCTGACATTT
+
CDCDDFFFFFFFGGGGGGGGGGGHHHHHHHHHHHHHHGHHHGHHHGHHHHHHGGGGGHHHHHHHHHHHHHHHHGHHHGGHHHHHHHHHGGGGGHHGGGGGGGHHGGGFGGGGHHHHGGHHHHHHHHHHHHGGGGGGGGGGGGHHHHGGGDHGHHGGGGGGGGGGGGGFGFGGGGGGGGGGGGGGFFFFFFFFFFFFBFFFFFFFFFFFFFFFFFFFFFDFFFFFFFFFFFFFFFFCFFAFFFFFFBFFFF0
@M05620:45:000000000-G6HP7:1:1101:18821:3249 1:N:0:141
AGATTACTGCAACAGTTCCCCCTGGACCTGGAAAAGTTTCTTGCCTGGCTTACAGAAGCTGAAACAACTGCCAATGTCCTACAGGATGCTACCCGTAAGGAAAGGCTCCTAGAAGACTCCAAGGGAGTAAAAGAGCTGATGAAACAATGGCAAGTAAGTCAGGCATTTCCGCTTTAGCACTCTTGTGGATCCAATTGAACAATTCTCAGCATTTGTACTTGTAACTGACAAGCCAGGGACAAAACAAAGAT
+
A?A>AFDF311FGGCGFFGGGEGCCEGHHFAG1GHHBFGGHFHHGHHEHFHHHFHHHHHHHGHH1GHFHHHHHHHGHFFHGHFHFFHGHHHFHGGEGEHGGHHFCFCGFGFFHFFGGFHHFHFGEHGEFBGFHGHFFH1GGFGE<GA1<<GFHGGHGG@2>F<GEHBGHGGGGGGGE1GG1<GHG>FGHHFCBGF0GB<GD<GGGHHFFBBGFCC:;:GBGGF0:GHGFGHHGGBAEAAAEA9?FGGG/F9
@M05620:45:000000000-G6HP7:1:1101:13373:3256 1:N:0:141
AGATTACTGCAACAGTTCCCCCTGGACCTGGAAAAGTTTCTTGCCTGGCTTACAGAAGCTGAAACAACTGCCAATGTCCTACAGGATGCTACCCGTAAGGAAAGGCTCCTAGAAGACTCCAAGGGAGTAAAAGAGCTGATGAAACAATGGCAAGTAAGTCAGGCATTTCCGCTTTAGCACTCTTGTGGATCCAATTGAACAATTCTCAGCATTTGTACTTGTAACTGACAAGCCAGGGACAAAACAAAGAT
+
AABBCFFFFFFFGGGGGGGGGGGGHHHHHHGHHHHHGHHHHHHHHHHHHHHHHHHHHHHHHHHHHHHHHHHHHHHHHGHHHHGHHHHHHHHGHHGFGGHHHHHGHHHHGHHHHHHHHHHHHHHGGHGGHGHHHGHHHHHHHHHHHHHHHHGHHGGHHHHHHHHHHHHHHHGGGGGHGHHHHHHHH1FFHHHHGHHHHHHHHHHHHHHHHHHHHHHHHFGGHHHHHHGHGHHGHGFGEGGGGGGGGGGFFFF
@M05620:45:000000000-G6HP7:1:1101:8754:3262 1:N:0:141
CATCCTGACCCTGAAGTACCCCATTGAGCATGGCATCGTCACCAACTGGGACGACATGGAGAAGATCTGGCACCACACCTTCTACAACGAGCTGCGCGTGGCCCCGGAGGAGCACCCAGTGCTGCTGACCGAGGCCCCCCTGAACCCCAAGGCCAACAGAGAGAAGATGACTCAGGTGAGGCTCGGCCGACGCCCGTGCTCCTCCCGTCCTTTCCCCAGTCATTTTCTGCCCGGCTTGATTTCTGTCATTT
+
ABBBBFDFFFFFGGGGGFGGGGGHGHHFFGHHAGHHHEHHHGHHHGHEGHHHGGGGGFHHHHHHHHHHGHHEHGHHHGGHHHHFHHGHEFDFGCGEFEE>EEGHGF?GCGGGGHHHGGGGHGDFGHG1FH@D@<>FGGGGGGGBHHGGG.GGGH.EGG/FGGDFFFFFGFFGGF0BFFFFGEFGFAAF-BFBFFF=@.:EFFFFFFDFFFDFFFFFFF.BF/BFFF9;/9BE.-@DFF9FFFFFB/;9;B/
@M05620:45:000000000-G6HP7:1:1101:11332:3316 1:N:0:141
CATCCTGACCCTGAAGTACCCCATTGAGCATGGCATCGTCACCAACTGGGACGACATGGAGAAGATCTGGCACCACACCTTCTACAACGAGCTGCGCGTGGCCCCGGAGGAGCACCCAGTGCTGCTGACCGAGGCCCCCCTGAACCCCAAGGCCAACAGAGAGAAGATGACTCAGGTGAGGCTCGGCCGACGCCCGTGCTCCTCCCGTCCTTTCCCCAGTCATTTTCTGCCCGGCTTGATTTCTGACATTA
+
CCCCCFFFFFFFGGGGGGGGGGGHHHHHHHHHHHHHHGHHHGHHHGHHHHHHGGGGGHHHHHHHHHHHHHHHHGHHHGGHHHHHHHHHGGGGGHHGGGGGGGHHGGGGGGGGHGHHGGHFHHHHHHHHHHGGGGGGGGGGGGHHHHGGGGHGHGGGGGGGGGGGGGGFGGGGGGGGGGGGGGGGFFFFFFFFFFFFBFFFFFFFFFFFFFFFFFFFFFDFFFFFFFFFFFFFFFFAFFAFFFFFFFBFFF0
@M05620:45:000000000-G6HP7:1:1101:12816:3337 1:N:0:141
CATCCTGACCCTGAAGTACCCGGCTTGATTTCTGACATTAGATCGGAAGAGCACACGTCTGAACTCCAGTCACAGCGATAGATCTCGTATGCCGTCTTCTGCTTGAAAAAAAAAACAAAAGAGAAAGGAATGGAGAAACCCAGATAGAAAGGACGTGACCAAAAAGAAAAATCGAAAATAACGAAGGGCAGGAGCGAGTTGACAGGGCCAAATGGAAAGGACATGTGCGAGAAGTATGCTATGTGATTACA
+
BCCCCFFFFFFFGGGGGGGGGGGGGGGHHHHHHHHHHHHHHFHHHGGGGFGHHHHHGHHHGHHHHHHGHHHHHHHHGGHGGHHFGHHGGHHHHGGGHGHHHHHHHGHH3GFGGGC//<002/2<@2200<111101<100....1111111000-<..<0/....:.://.:/../.-0000...:.....-...----./////......///////..9.///;//..--.//9/9/;//;///;//:/
@M05620:45:000000000-G6HP7:1:1101:16797:3349 1:N:0:141
CATCCTGACCCTGAAGTACCCCATTGAGCATGGCATCGTCACCAACTGGGACGACATGGAGAAGATCTGGCACCACACCTTCTACAACGAGCTGCGCGTGGCCCCGGAGGAGCACCCAGTGCTGCTGACCGAGGCCCCCCTGAACCCCAAGGCCAACAGAGAGAAGATGACTCAGGTGAGGCTCGGCCGACGCCCGTGCTCCTCCCGTCCTTTCCCCAGTCATTTTCTGCCCGGCTTGATTTCTGACATTA
+
BCCCCFFFFFFFGGGGGGGGGGGHHHHHHHHHHHHHHGHHHGHHHGHHHHHHGGGGGHHHHHHHHHHHHHHHHGHHHGGHHHHHHHHHGGGGGHHGGGGGGGHHGGGGGGGGGHHHGGHHHHHHHHHHHHGGGGGGGGGGGGHHHHGGGGHGHHGGGGGGGGGGGGGGGGGGGGGGGGGGGGGGFFFFFFFFFFFFCFFFFFFFFFFFFFFFFFFFFFFFFFFFFFFFFFFFFAFFFFAFFFFFF:FFFF/
@M05620:45:000000000-G6HP7:1:1101:12014:3349 1:N:0:141
CATCCTGACCCTGAAGTACCCCATTGAGCATGGCATCGTCACCAACTGGGACGACATGGAGAAGATCTGGCACCACACCTTCTACAACGAGCTGCGCGTGGCCCCGGAGGAGCACCCAGTGCTGCTGACCGAGGCCCCCCTGAACCCCAAGGCCAACAGAGAGAAGATGACTCAGGTGAGGCTCGGCCGACGCCCGTGCTCCTCCCGTCCTTTCCCCAGTCATTTTCTGCCCGGCTTGATTTCTGACATTA
+
CCCCCFFFFFFFGGGGGGGGGGGHHHHHHHHHHHHHHGHHHGHHHGHHHHHHGGGGGHHHHHHHHGHHHHHHHGHHHGGHHHHHHHHHGGGGGHFGGGGEEGHHGGGGGGGGHHHHGGHHHHFHHHHHHHGGGGGGGCGGGGHHHHGGGDHGHHGGGGGGGGGFGGGGGGFGGGGGGGGGGGGGFFEFFDFFFFFF@DFFFFFFFFFEFFFFFFFFFF?FFFFFFFFFFFFF?@DFFFAFFFFFFBFFFF/
@M05620:45:000000000-G6HP7:1:1101:12821:3355 1:N:0:141
CATCCTGACCCTGAAGTACCCGGCTTGATTTCTGACATTAGATCGGAAGAGCACACGTCTGAACTCCAGTCACAGCGATAGATCTCGTATGCCGTCTTCTGCTTGAAAAAAAAAAAAAAAAAAAAAGAAAAAAGAAGTAACGATTGAGGAAAAGAAAAAAGAAAATATAAGAGAGAGAAAGAAGAAAATATGTATAGTGAGAACTATATAAGAGAATGGTGTGTACGATTAAGGCAAAAGGTGAAAAACAA
+
CCCDDFFFFFFFGGGGGGGGGGGGGGGHHHHHHHGHHHHHHHHHHGGGGHHHHHHHGHHHGHHHHHHHGHHHHGHHGGHGGHHHHHHGGHHHHGGGHGHHHHHHHHHHHHGGGGG>>/</<-<-<-.:.//.-.../;000.....00/0////../:.-..://0:000000/;...000/./0:;/00000000000000000000000000/:0:000...0:.....000/...//.:00000....
@M05620:45:000000000-G6HP7:1:1101:8920:3393 1:N:0:141
TACCTGTACTGGGGAAGAGCACACGTCTGAACTCCAGTCACAGCGATAGATCTCGTATGCCGTCTTCTGCTTGAAAAAAAAAACACGTTCCAGCGTGGTCAGTTTGCAGCATTCTGTTATTTTGTTTGACAGAGTGTCTTGTTGAGAACATATGTAGGACATGATTTTTTCCTGCAACAGGGAAAATAAAGTATAAGTTTTAAAGATTTATTCTTTAATAAAGGATCTCAAAGCCAGCTTTAGAAAAATGA
+
AABAAFDBFFFFEAFGFGFGFCFGEBAAF55BGGFHHFFHHHHEEGHEGBG5FGAFEEG5AEAAGEBGHDFHFH3GGH///E>/?B?BFGHHDG/?/<GHHBEGH1BGHHFFGHHHHHHHHHFFGCHCGHHHHEGFHFFHBGHF1CGHHBGBBGGFBBHHEFGGHGHFFGHHHDGHFFHFC.;CCCGGHGG;CGBG0;FEFFGGGGFGGGGGGEGGGFGGGG00/:FFFFFGFFGGGFFFFFFFFFFF.;B
@M05620:45:000000000-G6HP7:1:1101:16600:3480 1:N:0:141
AGATTACTGCAACAGTTCCCCCTGGACCTGGAAAAGTTTCTTGCCTGGCTTACAGAAGCTGAAACAACTGCCAATGTCCTACAGGATGCTACCCGTAAGGAAAGGCTCCTAGAAGACTCCAAGGGAGTAAAAGAGCTGATGAAACAATGGCAAGTAAGTCAGGCATTTCCGCTTTAGCACTCTTGTGGATCCAATTGAACAATTCTCAGCATTTGTACTTGTAACTGACAAGCCAGGGACAAAACAAAGAT
+
BBABCFFFFFFFGGGGGGGGGGGGHHHHHHHHHHHHFHHHHHHHHHHHHHHHHHHHHHHHHHHHHHHHHHHHHHHHHHHHHHGHGHHHHHHHHHGGGGHHHHHHHHHHGHHHHHHHHHHHHHHGGHGGHHHHHGHHHHHHHHHHHHHHFHHHHGHHHHHHHHHHHHHHHHGGGGGHHHHHHHGHHGHGHHHHHHHGHGHGGHHHHHHGHHGHHHHHHHHHHHHGHHHHHHHHHGGGFGGGGGGGGGGGEGF
@M05620:45:000000000-G6HP7:1:1101:11446:3483 1:N:0:141
AAACCAAGCAGACACTCACCGCTCCCTCGCCACAGGCCAATAGTTTGTCCTCACTGAGTTGGCAACAAGTGGCTGCTGTGGCTGCCATTTTTCTGGTGATGGCCATCAGCTCCGACGAGGTCAGCTGGGGGGCTTTCTTTGTGTAAGCAACGAGAAACCTGAAAGAAGCATTTTTTAACTAAGTCCTGCTGAGTCATTCATGAGTTTTTAGCCGCCTTGCTTCTTCTCACAGACTCTCTACTCTCATGCCA
+
BB?AB?ACAFFFCGGGGGGGCFEEEFHFEFEEDFFAFECGGGFGFGFHHFFHHHHHFHFFHHHFHFFFHFEDFGFGHHBB2GHCFHHFHGHFHHGHFGDFGFHHFHFHHFFFG?EG?EGG?GFHHHHHDCGFDGEFGFFFFBFFGGFFFFFFEDFFFFFFFFFFFBFFFFFFFFFCEFFFFBFFFFFFFFFFFBFFFFFFFFFB9BBFAFFFFACFFDFFFFFFFFFFFFFFFFFFFFFFFFFFFFFBF9/
@M05620:45:000000000-G6HP7:1:1101:20127:3507 1:N:0:141
CATCCTGACCCTGAAGTACCCCATTGAGCATGGCATCGTCACCAACTGGGACGACATGGAGAAGATCTGGCACCACACCTTCTACAACGAGCTGCGCGTGGCCCCGGAGGAGCACCCAGTGCTGCTGACCGAGGCCCCCCTGAACCCCAAGGCCAACAGAGAGAAGATGACTCAGGTGAGGCTCGGCCGACGCCCGTGCTACTCCCGTCCTTTCCCCAGTCATTTTCTGCCCGGCTTGATTTCTGACATTT
+
A?>>ADB1BFB>AGGGGGGGGGCGHFFDCGHCCFHHGEHH0AFA/ABG0A0FAFEGGH01FGHC11B21FG0B?>GEGGHFHFDGGFFE//EA1@E/EEG/EFEE@C//<CE/FF/EA<1??FHGHHBCG?CG??F<@C?@EFHHE.A:C::CGEGGEBB/BB.;F9FF0;099BBF/F..CE.@@EF?-@>@@@@=AA-/;FBF---;B-FF/9/---FFFBF/B9/:BBA-9;@@@F/:99//BBFFF/
@M05620:45:000000000-G6HP7:1:1101:20145:3516 1:N:0:141
CATCCTGACCCTGAAGTACCCCATTGAGCATGGCATCGTCACCAACTGGGACGACATGGAGAAGATCTGGCACCACACCTTCTACAACGAGCTGCGCGTGGCCCCGGAGGAGCACCCAGTGCTGCTGACCGAGGCCCCCCTGAACCCCAAGGCCAACAGAGAGAAGATGACTCAGGTGAGGCTCGGCCGACGCCCGTGCTCCTCCCGTCCTTTCCCCAGTCATTTTCTGCCCGGCTTGATTTCTGACATTT
+
CCCCCFFFFFFFGGGGGGGGGGGHHHHHHHHHHHHHHGHHHGHHHGHHHHHHGGGGGHHHHHHHHHHHHHHHHGHHHGGHHHHHHHHHGGGGGHHGGGGGGGHHGGGGGGGGHHHHGGHGHHHHHHHHHHGGGGGGGGGGGGHHHHGGGGHGHHGGGGGGGGGGGGGGGGGGGGGGGGGGGGGGFFFFFFFFFFFFDFFFFFFFFFFFFFFFFFFFFFFFFFFFFFFFFFFFDFFFFFABFFFFFFFFFF0
@M05620:45:000000000-G6HP7:1:1101:19314:3526 1:N:0:141
AGATTACTGCAACAGTTCCCCCTGGACCTGGAAAAGTTTCTTGCCTGGCTTACAGAAGCTGAAACAACTGCCAATGTCCTACAGGATGCTACCCGTAAGGAAAGGCTCCTAGAAGACTCCAAGGGAGTAAAAGAGCTGATGAAACAATGGCAAGTAAGTCAGGCATTTCCGCTTTAGCACTCTTGTGGATCCAATTGAACAATTCTCAGCATTTGTACTTGTAACTGACAAGCCAGGGACAAAACAAAGAT
+
AAAAAFFFFFFFGGGGGGGGGGGGHHHHHHHHHHHHHHHHHHHHHHHHHHHHHHHHHHHHHHHHHHHHHHHHHFGGHHHHHHHHHHHHHHHHHHGGGGHHHHFHHHHHGHHHHHHGHHHHHGHGDGFGHHHHGGHHHHFHHHHHHHHHHHHHHGHHFHHHHHHHHHHHHHGGGGGGFHHHHHHHHGHGHHHHHGHHHFHGHFGHHHHHHHHHHHHHHHHHHHFFHHHHGHHHHGGGGGGGGGGGGG?FGFF
@M05620:45:000000000-G6HP7:1:1101:19328:3538 1:N:0:141
AGATTACTGCAACAGTTCCCCCTGGACCTGGAAAAGTTTCTTGCCTGGCTTACAGAAGCTGAAACAACTGCCAATGTCCTACAGGATGCTACCCGTAAGGAAAGGCTCCTAGAAGACTCCAAGGGAGTAAAAGAGCTGATGAAACAATGGCAAGTAAGTCAGGCATTTCCGCTTTAGCACTCTTGTGGATCCAATTGAACAATTCTCAGCATTTGTACTTGTAACTGACAAGCCAGGGACAAAACAAAGAT
+
BBBBCFFFFFFFGGGGGGGGGGGGHHHHHHHHHHHHHHHHHHHHHHHHHHHHHHHHHHHHHHHHHHHHHHHHHHHHHHHHHHHHGHHHHHHHHHGGGGHHHHHHHHHHGHHHHHHHHHHHHHHGGHGFHHHHHGHHHHHHHHHHHHHHHHHHHGHHHHHHHHHHHHHHHHGGGGGHHHHHHHHHHGHGHHHHHHHHHGHGHHHHHHHHHHHHHHHHHHHHHHHHHHHHGHGHHGGGGGGGGGGGGGGGGGG
@M05620:45:000000000-G6HP7:1:1101:10680:3542 1:N:0:141
CATCCTGACCCTGAAGTACCCCATTGAGCATGGCATCGTCACCAACTGGGACGACATGGAGAAGATCTGGCACCACACCTTCTACAACGAGCTGCGCGTGGCCCCGGAGGAGCACCCAGTGCTGCTGACCGAGGCCCCCCTGAACCCCAAGGCCAACAGAGAGAAGATGACTCAGGTGAGGCTCGGCCGACGCCCGTGCTCCTCCCGTCCTTTCCCCAGTCATTTTCTGCCCGGCTTGATTTCTGACATTA
+
CCCDDFFFFFFFGGGGGGGGGGGHHHHHHHHHHHHHHGHHHGHHHGHHHHHHGGGGGHHHHHHHHHHHHHHHHGHHHGGHHHHHHHHHGGGGGHHGGGFGGGHHGGGGGGGGHHHHGGHGHHHHHHHHHHGGGGGGGGGGGGHHHHGGGGHGHHGGGGGGGGGGGGGFGGGGGGGGGGGGGGGGFFFFFFFFFFFFDFFFFFFFFFFEFFFFFFFFFFFFFFFFFFFFFFFFDFFFFFAFFFFFFBBFFF0
@M05620:45:000000000-G6HP7:1:1101:19308:3545 1:N:0:141
AGATTACTGCAACAGTTCCCCCTGGACCTGGAAAAGTTTCTTGCCTGGCTTACAGAAGCTGAAACAACTGCCAATGTCCTACAGGATGCTACCCGTAAGGAAAGGCTCCTAGAAGACTCCAAGGGAGTAAAAGAGCTGATGAAACAATGGCAAGTAAGTCAGGCATTTCCGCTTTAGCACTCTTGTGGATCCAATTGAACAATTCTCAGCATTTGTACTTGTAACTGACAAGCCAGGGACAAAACAAAGAT
+
BBBBBFFFFFFFGGBGGGGGGGGGHHHHHHFHHHHHGHHHHHHHHHHHHHHGHHHGHHHHHGHHHHHHHHHHHHHHHHHHHHHHHHHGHHHHHHGGGGGHHHHHHHHHGHHHHHHHHHHHHHHGGHGGGHHHGGHHHHHHHHHHHGHHHFGFHGHHHHHHHHHHHHHHHHGGGGGGHHHHHHHHHHHGGFHHGHHHHHHFFCGGHHHFDGFHHHHHHHHHHGHGHHHGGHGHHGFGGGGGFGGGGGGFFFF
@M05620:45:000000000-G6HP7:1:1101:15149:3594 1:N:0:141
CATCCTGACCCTGAAGTACCCCATTGAGCATGGCATCGTCACCAACTGGGACGACATGGAGAAGATCTGGCACCACACCTTCTACAACGAGCTGCGCGTGGCCCCGGAGGAGCACCCAGTGCTGCTGACCGAGGCCCCCCTGAACCCCAAGGCCAACAGAGAGAAGATGACTCAGGTGAGGCTCGGCCGACGCCCGTGCTCCTCCCGTCCTTTCCCCAGTCATTTTCTGCCCGGCTTGATTTCTGACATTA
+
CDDDDFFFFFFFGGGGGGGGGGGHHHHHHHGHHHHHHGHHHGHHHGHHHHHHGGGGGHHHHHHHHHHHHHHHHGHHHGG3FHHHHHHHGGGGGHGGGGEGGGHHGGGGGGGGHGHHGGHGHHHHHHHHHHGGGGGGGGGGGGHHHHGGGGHGHHGGGGGGGGGGGGGFGGGGGGGGGGGGGGGGFFFFFFFFFFFFBDFFFFFFFFFFDFFFFFFFFFFFFFFFFFFFFFFFFFFFFFFFFFFFFFFFFF0
@M05620:45:000000000-G6HP7:1:1101:18581:3598 1:N:0:141
CATCCTGACCCTGAAGTACCCCATTGAGCATGGCATCGTCACCAACTGGGACGACATGGAGAAGATCTGGCACCACACCTTCTACAACGAGCTGCGCGTGGCCCCGGAGGAGCACCCAGTGCTGCTGACCGAGGCCCCCCTGAACCCCAAGGCCAACAGAGAGAAGATGACTCAGGTGAGGCTCGGCCGACGCCCGTGCTCCTCCCGTCCTTTCCCCAGTCATTTTCTGCCCGGCTTGATTTCTGACATTA
+
CDDDDFFFFFFFGGGGGGGGGGGHHHHHHHHHHHHHHGHHHGHHHGHHHHHHGGGGGHHHHHHHHHHHHHHHHGHHHGGHHHHHHHHHGGGGGHHGGGGGGGHHGGGGGGGGHGHHGGHGHHHHHHHHHHGGGGGGGGGGGGHHHHGGGGHGHHGGGGGGGGGGGGGGGGGGGGGGGGGGGGGGFFFFFFFFFFFFBFFFFFFFFFFEFFFFFFFFFFDFFFFFFHFFHFFFFFFFFFFFFFFFE:BFFF0
@M05620:45:000000000-G6HP7:1:1101:21840:3598 1:N:0:141
ATCTCTATCTCCTAAAAAGGAAGAAAGGGGAGGGAAGATCGGAAGAGCACACGTCTGAACTCCAGTCACAGCGATAGATCTCGTATGCCGTCTTCTGCTTGAAAAAAAAAAAAACTAAAGACAGCATACCAAGACCCGACTTAATCCGAAAGAATACAAAAAGCAGAAGACGCACATGCAACCCGGCCGACGCACTCACCTCGCCCTCCCTTGCCCCAATCCTTGCATCACTGGCTTGATTGTGTTAATTT
+
CCCCCFFFFFFFGGGGGGGGGGHHHHHHGGGGGGGHGHHHHGGGGHHHHHHHGHHHGHHHHHHHHHHHHHHGGGHGGHGFHHHGGHHHHGGGHGHHHHHHHHHHHHGGGGG<<</11?111?00.0<1<01>000<.----.<=000..:-.:.00:000....:9//;//.----009000..----;-------;//./:.--.;.;A/B////;..9;//////://////./.-./:///9//;/;/
@M05620:45:000000000-G6HP7:1:1101:15245:3627 1:N:0:141
AGATTACTGCAACAGTTCCCCCTGGACCTGGAAAAGTTTCTTGCCTGGCTTACAGAAGCTGAAACAACTGCCAATGTCCTACAGGATGCTACCCGTAAGGAAAGGCTCCTAGAAGACTCCAAGGGAGTAAAAGAGCTGATGAAACAATGGCAAGTAAGTCAGGCATTTCCGCTTTAGCACTCTTGTGGATCCAATTGAACAATTCTCAGCATTTGTACTTGTAACTGACAAGCCAGGGACAAAACAAAGAT
+
AAAAAF@33B11BFGAFFGGGG?FA0AGAGHHHGHHA2BEEGGHFGG/FHF11BAFGBFHF1GGDHHHFFHHFHHHFHHH2AF100B1EGHFHFGEGGAGHHGHHHHHGHHHHHHHHHHHC>GGG/EEHHHHHGHHHHGHHBGGHHHHHHHHHGHHGGHHHGHHHHHHHHGGGGGFBHHHHHHHHHHGHHHHHHHHHHEFHGGHHGHHHHHHHHHHGHHHHHHHHGFHHHHHHGGGGGGGGGGFFGFGGFF
@M05620:45:000000000-G6HP7:1:1101:15239:3646 1:N:0:141
AGATTACTGCAACAGTTCCCCCTGGACCTGGAAAAGTTTCTTGCCTGGCTTACAGAAGCTGAAACAACTGCCAATGTCCTACAGGATGCTACCCGTAAGGAAAGGCTCCTAGAAGACTCCAAGGGAGTAAAAGAGCTGATGAAACAATGGCAAGTAAGTCAGGCATTTCCGCTTTAGCACTCTTGTGGATCCAATTGAACAATTCTCAGCATTTGTACTTGTAACTGACAAGCCAGGGACAAAACAAAGAT
+
A@ABAFFFFFFFGGGGGGGGGGGGDHHHHHGHFHHHHHHHHHHHHHHHHHHHHHHHHHHHHHHHHHHHHHHHHHHHHHHHHHHHGHHHHHHHHHGGGGHHHGGEGHHHGHHHHHHHHHHH33BFFFFGHHGHHGHHHHHHHGHHHHHHHHHGHGHHHHHHHGGHHHHHHHGGGGGGGHHHHHHHHGHGGHHHHHHHHHHHHHHHHHHHFHHHHHGHHHHGHHHHHHHHHGHHHGGGGGGGGGFFGGGGGGF
@M05620:45:000000000-G6HP7:1:1101:8778:3647 1:N:0:141
CATCCTGACCCTGAAGTACCCCATTGAGCATGGCATCGTCACCAACTGGGACGACATGGAGAAGATCTGGCACCACACCTTCTACAACGAGCTGCGCGTGGCCCCGGAGGAGCACCCAGTGCTGCTGACCGAGGCCCCCCTGAACCCCAAGGCCAACAGAGAGAAGATGACTCAGGTGAGGCTCGGCCGACGCCCGTGCTCCTCCCGTCCTTTCCCCAGTCATTTTCTGCCCGGCTTGATTTCTGCCATTA
+
BBBBBFFFFFFFGGGGGGGGGGGHHGHHHHHHHHHHHGHHHGHHHGHHHHHHGGGGGHHHHHHHHHHHGHHHHGHHHGGHHHHHHHHHGGGGGHHGGGGGGGHHGGGGGGGGHHHHGGHHHHHHHHHHHHGGGGGGGGGGGGGHHHGGGCHGHHGGGGGGGEGGGGGGGGGGGGGGGGGGGGGGFFEFFCFFAFFF=DFEFFFFFFFADFFFFFFFFFAFFFFFFFFFFFFFFFFFFA;FFFFFF///;B/
@M05620:45:000000000-G6HP7:1:1101:15256:3647 1:N:0:141
AGATTACTGCAACAGTTCCCCCTGGACCTGGAAAAGTTTCTTGCCTGGCTTACAGAAGCTGAAACAACTGCCAATGTCCTACAGGATGCTACCCGTAAGGAAAGGCTCCTAGAAGACTCCAAGGGAGTAAAAGAGCTGATGAAACAATGGCAAGTAAGTCAGGCATTTCCGCTTTAGCACTCTTGTGGATCCAATTGAACAATTCTCAGCATTTGTACTTGTAACTGACAAGCCAGGGACAAAACAAAGAT
+
AABCCFFFFFFFGGGGGGGGGGGGHHHHHHHHHHHHFHHHHHHHHHHHHHHHHHHHHHHHHGHHHHGHHHHHHHHHHHHHHHHHGFHHHHHHHHGGGGHHHHHHHHHHGHHHHHHHHHHHGFFEGFFGHFHHHGHHHHHHHHHHHHHHHHHHHGHHHHHHHHHHHHHHHHGGGGGHHHHHHHHHHHHGHGHHGHHHHHHGGHHHHHHHHHHHHHHHHHHHHHHHHHHGHHHHHGGGGGGGGGGGGGGGGGC
@M05620:45:000000000-G6HP7:1:1101:8771:3663 1:N:0:141
CATCCTGACCCTGAAGTACCCCATTGAGCATGGCATCGTCACCAACTGGGACGACATGGAGAAGATCTGGCACCACACCTTCTACAACGAGCTGCGCGTGGCCCCGGAGGAGCACCCAGTGCTGCTGACCGAGGCCCCCCTGAACCCCAAGGCCAACAGAGAGAAGATGACTCAGGTGAGGCTCGGCCGACGCCCGTGCTCCTCCCGTCCTTTCCCCAGTCATTTTCTGCCCGGCTTGATTTCTGACATTT
+
BABBBFFFFFFFGGGGGGGGGGGHHGHHHHHHGHHHHGHHHGHHHGHHHHHHGGGGGHHHHHHHHHHHHHHHHGHHHGGHHHHHHHHHGGGGGHHGGGGGGGHHGGGGGGGGHHHHGGHHHHHHHHHGHHGGGGGGGGGGGGHHHHGGGGHGHHGGGGGGGGGGGGGFGGGGGGGGGGGGGGGGFFFFFFFFFFFFCDDAFFFFFFFEFFFFFFFFFFFFFFFFFFFFFFF?ABFFCF;BFFFFF;BFFF/
@M05620:45:000000000-G6HP7:1:1101:18604:3695 1:N:0:141
CATCCTGACCTGAAGTACCCCATTGAGCATGGCATCGTCACCAACTGGGACGACATGGTGAAGATCTGGCACCACACCTTCTACAACGAGCTGCGCGTGGCCCCGGAGGAGCACCCAGTGCTGCTGACCGAGGCCCCCCTGAACCCCAAGGCCAACAGAGAGAAGATGACTCAGGAGAGGCTCGGCCGACGCCCGTGCTCTTCCCGTCCTTTCTCTAGTCATTTTTCTCCCGGCTTGCTTTCTGACATTAA
+
>1>1>F11C11>1B13FGGGCAGHDHHC1G1FCHHH0AAGGH10EEGH/00A/EGGCC111111DF21DGH1/F/GGEHHHD2GH1@>//>/FHGCGEE/<0//<E//CCC//G////111@1<F110</AC?-..-<-AF/0/:.CC..:....;.FF/=.9C//C0000;0=//...;..C--A--@@@-----;-;///;;--;---;BF///;/BFB/9B////9/;-@@-9;-FFF//9BFFBB//
@M05620:45:000000000-G6HP7:1:1101:18624:3705 1:N:0:141
CATCCTGACCTGAAGTACCCCATTGAGCATGGCATCGTCACCAACTGGGACGACATGGAGAAGATCTGGCACCACACCTTCTACAACGAGCTGCGCGTGGCCCCGGAGGAGCACCCAGTGCTGCTGACCGAGGCCCCCCTGAACCCCAAGGCCAACAGAGAGAAGATGACTCAGGTGAGGCTCGGCCGACGCCCGTGCTCCTCCCGTCCTTTCCCCAGTCATTTTCTGCCCGGCTTGATTTCTGACATTAG
+
BCCCCFFFFFFFGGGGGGGGGGHHHHHHHHGHHHHHGHGHGHHHGHHHHHHGGGGGHHFHHHHHHHHHHHHHGHHHGGHHHHHHHHHGGGGGHHGGGGGGGHHGGCGGGGGHHHHGGHFGHHGHHGHHHGGGGGGGGGGGGHHHHGG.CGFHHHGGGGGGGGGGGGGGGGGGGGG;BFFGGGGFFFFFFFFFFF=@DDEFFFFFFDADDDBFFFFFFABF/FFFFFFFBFFFF=DAFFFFFFFF/F;BFB:
@M05620:45:000000000-G6HP7:1:1101:13421:3754 1:N:0:141
CATCCTGACCCTGAAGTACCCCATTGAGCATGGCATCGTCACCAACTGGGACGACATGGAGAAGATCTGGCACCACACCTTCTACAACGAGCTGCGCGTGGCCCCGGAGGAGCACCCAGTGCTGCTGACCGAGGCCCCCCTGAACCCCAAGGCCAACAGAGAGAAGATGACTCAGGTGAGGCTCGGCCGACGCCCGTGCTCCTCCCGTCCTTTCCCCAGTCATTTTCTGCCCGGCTTGATTTCTGACATTA
+
CCCCCFFFFFFFGGGGGGGGGGGHHHHHHHHHHHHHHGHHHGHHHGHHHHGHGGGGGGGHHHHHHHHHHHHHHGHHHGGGHHHHHHHHGGGGGHGGGGGGGGHHGGGGGGGGHHHHGGHHHHHHHHHHHHGGGGGGGGGGGGHHHHGGGGHGHHGGGGGGGGGGFGGGGGGGGGGGGGFGGFGGFFFFFFFFFFFFDFFFFFFFFFFFFFFFFFFFFFFFFFFFFFFFFFFFFFFFFFFFFFFFF/BFFF/
@M05620:45:000000000-G6HP7:1:1101:18303:3758 1:N:0:141
CATCCTGACCCTGAAGTACCCCATTGAGCATGGTATCGTCACCAACTGGGACGACATGGAGAAGATCTGGCACCACACCTTCTACAACGAGCTGCGCGTGGCCCCGGAGGAGCACCCAGTGCTGCTGACCGAGGCCCCCCTGAACCCCAAGGCCAACAGAGAGAAGATGACTCAGGTGAGGCTCGGCCGACGCCCGTGCTCCTCCCGTCCTTTCCCCAGTCATTTTCTGCCCGGCTTGATTTCTGACATTT
+
CDDDDFFFFFFFGGGGGGGGGGGHHHHHHHHHHBGHHGHHHGHHHGHHHHHHGGGGGHHHHHGHHHHHHHHHHGHHHGGHHHHHHHHHGGGGGHHGGGGGGGHHGGGGGGGGHHHHGGHHHHHFHHHHHHGGGGGGGGGGGGGHHHGGGGHGHHGFGGGGGGGGGGFGGGGGGGGGHGGGGGGGFFFFFFFFFFFFCFFFFFFFFFFFFFFFFFFFFFFFFFFFFFHFFFFFDFFFFF:BFFFFFBFFFF0
@M05620:45:000000000-G6HP7:1:1101:13441:3761 1:N:0:141
CATCCTGACCCTGAAGTACCCCATTGAGCATGGCATCGTCACCAACTGGGACGACATGGAGAAGATCTGGCACCACACCTTCTACAACGAGCTGCGCGTGGCCCCGGAGGAGCACCCAGTGCTGCTGACCGAGGCCCCCCTGAACCCCAAGGCCAACAGAGAGAAGATGACTCAGGTGAGGCTCGGCCGACGCCCGTGCTCCTCCCGTCCTTTCCCCAGTCATTTTCTGCCCGGCTTGATTTCTGACATTA
+
BCCCCFFFFFFFGGGGGGGGGGGHHHHHHHHHHHHHHGHHHGHHHGHHHHHHGGGGGHHFHHHHHHHHHHHHHGHHHGGHHHHHHHHHGGGGGHHGGGFGGGHHGGGGGGGGHHHHGGHGHHHHHHHHHHGGGGGGGGGGGGHHHHGGGGHGHHGGGGGGGGGGGGGGGGGGGGGGGGGGGGGGFFFFFADFFFFFBFFFFFFFFFDADA.FFFFFFFDFFFFFFFFFFFFFDFFFFFAFFFFFFFFFFF/
@M05620:45:000000000-G6HP7:1:1101:13421:3773 1:N:0:141
CATCCTGACCCTGAAGTACCCCATTGAGCATGGCATCGTCACCAACTGGGACGACATGGAGAAGATCTGGCACCACACCTTCTACAACGAGCTGCGCGTGGCCCCGGAGGAGCACCCAGTGCTGCTGACCGAGGCCCCCCTGAACCCCAAGGCCAACAGAGAGAAGATGACTCAGGTGAGGCTCGGCCGACGCCCGTGCTCCTCCCGTCCTTTCCCCAGTCATTTTCTGCCCGGCTTGATTTCTGACATTA
+
CCDDDFFFFFFFGGGGGGGGGGGHHHHHHHHHHHHHHGHHHGHHHGHHHHHHGGGGGHHHGHHHHHHHHHHHHGHHHGGHHHHHHHHHGGGGGHHGGGGGGGHHGGGGGGGGHHHHGGHHHHHHHHHHHHGGGGGGGGGGGGHHHHGGGGHGHHGGGGGGGGGGGGGGGGGGGGGGHGFFGGGGFFFFFFFFFFFFFFFFFFFFFFFFFFFFFFFFFFFFFFFFFFHFFFFFFFFFFFAFFFFFFFF0FF0
@M05620:45:000000000-G6HP7:1:1101:9596:3774 1:N:0:141
CATCCTGACCCTGAAGTACCCCATTGAGCATGGCATCGTCACCAACTGGGACGACATGGAGAAGATCTGGCACCACACCTTCTACAACGAGCTGCGCGTGGCCCCGGAGGAGCACCCAGTGCTGCTGACCGAGGCCCCCCTGAACCCCAAGGCCAACAGAGAGAAGATGACTCAGGTGAGGCTCGGCCGACGCCCGTGCTCCTCCCGTCCTTTCCCCAGTCATTTTCTGCCCGGCTTGATTTCTGACATTT
+
CCCCCFFFFFFFGGGGGGGGGGGHHHHHHHHHHHHHHGHHHGHHHGHHHHHHGGGGGHHHHHHHHHHHHHHHHGHHHGGHHHHHHHHHGGGGGHHGGGGGGGHHGGGGGGGGHHHHGGHGHHHHHHHHHHGGGGGGGGGGGGHHHHGGGGHGHHGGGGGGGFGGGGGGGGGGGGGGGGGGGGGGFFFFFFFFFFFFFFFFFFFFFFFFFFFFFFFFFFFFFFFFFFFFFBFFDFFFFAAFFFFFFBBBBF0
@M05620:45:000000000-G6HP7:1:1101:17524:3778 1:N:0:141
CATCCTGACCCTGAAGTACCCCATTGAGCATGGCATCGTCACCAACTGGGACGACATGGAGAAGATCTGGCACCACACCTTCTACAACGAGCTGCGCGTGGCCCCGGAGGAGCACCCAGTGCTGCTGACCGAGGCCCCCCTGAACCCCAAGGCCAACAGAGAGAAGATGACTCAGGTGAGGCTCGGCCGACGCCCGTGCTCCTCCCGTCCTTTCCCCAGTCATTTTCTGCCCGGCTTGATTTCTGACATTA
+
CCCCCFFFFFFFGGGGGGGGGGGHHHHHHHHHGHHHHGHHHGHHHGHHHHHHGGGGGHHHHHHHHHHHHHHHHGHHHGGHHHHHHHHHGGGGGHHGGGGGGGHHGGGGGGGGHHHHGGHHHHHHHHHHHHGGGGGGGGGGGGHHHHGGGGHGHHGGGGGGGGGGGGGGGGGGGGGGGGGGGGGGFFFFFFFFFFFFFFFFFFFFFFFFFFDFFFFFFFFFFFFFFFFFFFFFBFFFFFAFFFFFFFFFFF0
@M05620:45:000000000-G6HP7:1:1101:13439:3780 1:N:0:141
CATCCTGACCCTGAAGTACCCCATTGAGCATGGCATCGTCACCAACTGGGACGACATGGAGAAGATCTGGCACCACACCTTCTACAACGAGCTGCGCGTGGCCCCGGAGGAGCACCCAGTGCTGCTGACCGAGGCCCCCCTGAACCCCAAGGCCAACAGAGAGAAGATGACTCAGGTGAGGCTCGGCCGACGCCCGTGCTCCTCCCGTCCTTTCCCCAGTCATTTTCTGCCCGGCTTGATTTCTGACATTA
+
CCCCCFFFFFFFGGGGGGGGGGGHHHHHHHHGHHHHHGHHHGHHHGHHHHHHGGGGGHHHHGHHHHHHHHHHHGHHHGGHHHHHHHHHGGGGGHHGGGGGGGHHGGGGGGGGHHHHGGHHHHHHHGGHHHGGGGGGGGGGGGHHHHGGGGHGHHGGGGGGGGGGGGGGGGGGGGGGFGGGGEEGFFFFFFFFFFFF9AAFFFFFFFDEDD:FFFFFFFABFFFFFFFFFFFFFFFFCF?FFFFFFBFFFF0
@M05620:45:000000000-G6HP7:1:1101:18296:3781 1:N:0:141
CATCCTGACCCTGAAGTACCCCATTAAGCATGGTATCGTCACCAACTGGGACGACATGGAGAAAATCTGGCACCACACCTTCTACAACGAGCTGCGCGTGGCCCCGGAGGAGCACCCAGTGCTGCTGACCGAGGCCCCCCGGAACCCCAAGGCCAACAGAGAGAAGATGACTCAGGTGAGTCTCGGCCGACGCCCGTGACCCTCCCGTCCTTTCCCCAGTCATTTTCTGCCCGCCTGGATTTCAGAAATTT
+
A1>>A1111B11AF11BGGGGGAEA3A111D1A1D3D0FGAE1F0EGH0/0B/E/EAF01FGH101A2BFGH1/0/?EGHCH1@2FDE//>E>11/>//>//0<//////?C/FF/EC<1<11?<<GBCC/AC--FC-<@-:A@CEA?......9;9.99//;.;:/C0000;00///;-/;B/B-9---;---------/9;AAEA-9A-BFB//---F/9/;/B/////----;-EF/:/;//9/9/9/
@M05620:45:000000000-G6HP7:1:1101:9612:3786 1:N:0:141
CATCCTGACCCTGAAGTACCCCATTGAGCATGGCATCGTCACCAACTGGGACGACATGGAGAAGATCTGGCACCACACCTTCTACAACGAGCTGCGCGTGGCCCCGGAGGAGCACCCAGTGCTGCTGACCGAGGCCCCCCTGAACCCCAAGGCCAACAGAGAGAAGATGACTCAGGTGAGGCTCGGCCGACGCCCGTGCTCCTCCCGTCCTTTCCCCAGTCATTTTCTGCCCGGCTTGATTTCTGACATTA
+
BBBBBBFFFFFFGFGBFGGGGGEHHEGGGHHFFGFHHGHGHFGHHFHFHHHHGGGGGHHFGHHHHFHFBBFGHGGHFFAGHHHHHGFHGGGGGHF@ECGGEFFHGECGGCDDGHHHGGGGFGHHHGHHFGGFC-<FD-CDGCFHGGGGG.:EGHGGGGBBFFF.9BBBB09BFBFF09B.9AAA--.;B-@-@D@-9ADAFFFFFF?.;A.B9BBFF..BFBFB99BB9BFE.9-@==./;BFFBBBBBF/
@M05620:45:000000000-G6HP7:1:1101:17524:3797 1:N:0:141
CATCCTGACCCTGAAGTACCCCATTGAGCATGGCATCGTCACCAACTGGGACGACATGGAGAAGATCTGGCACCACACCTTCTACAACGAGCTGCGCGTGGCCCCGGAGGAGCACCCAGTGCTGCTGACCGAGGCCCCCCTGAACCCCAAGGCCAACAGAGAGAAGATGACTCAGGTGAGGCTCGGCCGACGCCCGTGCTCCTCCCGTCCTTTCCCCAGTCATTTTCTGCCCGGCTTGATTTCTGACATTA
+
BBBBBFFFFFFFGGGGGGGGGGGGHFFFHHHHHHHHHGGHHGHHHGHHGHHHGGGGGHHHHHHHHHHHHGHHHGHHHGGHHHHHHHHHGGGGGHHGGGGGGGHHGGGGGGGGHGHHGGHGHHHHHHHHHHGGGCCFGGGGGGHHHGGGGGHGHHGGGGGGGGGGGGFCFGGGGGGGGGGFFAEGFBEDBF;FFFFF9AFFFFFFFFF.AD.BFFFFFFF9FFFFFFFFFFFFDFACFFFBFFFFB9BBFF/
@M05620:45:000000000-G6HP7:1:1101:16805:3907 1:N:0:141
AGATTACTGCAACAGTTCCCCCTGGACCTGGAAAAGTTTCTTGCCTGGCTTACAGAAGCTGAAACAACTGCCAATGTCCTACAGGATGCTACCCGTAAGGAAAGGCTCCTAGAAGACTCCAAGGGAGTAAAAGAGCTGATGAAACAATGGCAAGTAAGTCAGGCATTTCCGCTTTAGCACTCTTGTGGATCCAATTGAACAATTCTCAGCATTTGTACTTGTAACTGACAAGCCAGGGACAAAACAAAGAT
+
AAABBFFFFFFFGGGGGGGGGGGFHGHHHHHHHHHHGGHHHHHHHHHHHHHHHHHHHHHHHHHHGHHHHHHHHHHHHHHHHHHHHGHHHHHHHHGGGGHHHHHHHHHHGHHHHHHHHHHHHHHGGHGGHHHHHGHHHHHHHHHHHHHHHHHHHGHHHHHHHHGGHHHHHHGGGGGHGHHHHHHHHHHGHHHHHHHHHHHGHGGHFHHHHHHHHHHHHFHHHHHHHHHHHHGHGGGGGGGGGFGGGGGGGGG
@M05620:45:000000000-G6HP7:1:1101:16801:3925 1:N:0:141
AGATTACTGCAACAGTTCCCCCTGGACCTGGAAAAGTTTCTTGCCTGGCTTACAGAAGCTGAAACAACTGCCAATGTCCTACAGGATGCTACCCGTAAGGAAAGGCTCCTAGAAGACTCCAAGGGAGTAAAAGAGCTGATGAAACAATGGCAAGTAAGTCAGGCATTTCCGCTTTAGCACTCTTGTGGATCCAATTGAACAATTCTCAGCATTTGTACTTGTAACTGACAAGCCAGGGACAAAACAAAGAT
+
BBBCCFFFFFFFGGGGGGGGGGGGHHHHHHHHHHHHHHHHHHHHHHHHHHHHHHHHHHHHHHHHHHHHHHHHHHHHHHHHHHHHHGHHHHHHHHGGGGHHHHHHHHHHGHHHHHHHHHHHHHHGGHGGHHHHHGHHHHHHHHHHHHHHHHHHHGHHHHHHHHHHHHHHHHGGGGGHHHHHHHHHHHHGHHHHHHHHHGHGGHHHHHHHHHHHHHHHHHHGHHHGHHHHHHHHGGFGGGGGGGFFGGGGGGF
@M05620:45:000000000-G6HP7:1:1101:13063:3928 1:N:0:141
CATCCTGACCCTGAAGTACCCCATTGAGCATGGCATCGTCACCAACTGGGACGACATGGAGAAGATCTGGCACCACACCTTCTACAACGAGCTGCGCGTGGCCCCGGAGGAGCACCCAGTGCTGCTGACCGAGGCCCCCCTGAACCCCAAGGCCAACAGAGAGAAGATGACTCAGGTGAGGCTCGGCCGACGCCCGTGCTCCTCCCGTCCTTTCCCCAGTCATTTTCTGCCCGGCTTGATTTCTGACATTA
+
DDDDDFFFFFFFGGGGGGGGGGGHHHHHHHHHHHHHHGHHHGHHHGHHHHHHGGGGGHHHHHHHHHHHHHHHHGHHHGGHHHHHHHHHGGGGGHHGGGGGGGHHGGGGGGGGHHHHGGHGHHHHHHHHHHGGGGGGGGGGGGHHHHGGGGHGHHGGGGGGGGGGGGGGGGGGGGGGGGGGGGGGFFFFFFFFFFFFDFFFFFFFFFFFFFFFFFFFFFFFFFFFFFFFFFFFFFFFF;AFFFFFFFFFFF0
@M05620:45:000000000-G6HP7:1:1101:22068:3936 1:N:0:141
TACCTGTACTGGGGAAGCGTGTAGCAATCGCCATTCCTACCCTAAAGATCGGAAGAGCACACGTCTGAACTCCAGTCACAGCGATAGATCTCGTATGCCGTCTTCTGCTTGAAAAAAAAAAAATCAACCATACTCCCCACAAAACATCGGGTAGCGAATCCGTGCTCTAAGACATTTTCTTCTCTTCCTACACATTTTATCCGTGCTAGCAAGTCACGCTGCAATTGACTCGTTCGGTACGCCGCTCTAAA
+
BBABCFFFFFFFGGCGGGGGGGHHGHHHHGGGGGHHHHHHHHHHHHHBGHHGGGGHHGHHHHGGHHGHHHHHHHHHHHHHHHGFHGGHHFHHHGGHHHHGGGHGHHGGHHHHHGHGGDCGG//011100/1?01<1..>...0<..00..-.-./----.0.:...9000000/00;0000;;0000000://000000090.....//////////..9..;////////...9.-....9:----.///
@M05620:45:000000000-G6HP7:1:1101:15668:3939 1:N:0:141
CATCCTGACCCTGAAGTACCCCATTGAGCATGGCATCGTCACCAACTGGGACGACATGGAGAAGATCTGGCACCACACCTTCTACAACGAGCTGCGCGTGGCCCCGGAGGAGCACCCAGTGCTGCTGACCGAGGCCCCCCTGAACCCCAAGGCCAACAGAGAGAAGATGACTCAGGTGAGGCTCGGCCGACGCCCGTGCTCCTCCCGTCCTTTCCCCAGTCATTTTCTGCCCGGCTTGATTTCTGACATTA
+
ABBBAFFFFFFFGGGGGGGGGGDHHHFFHGHHHHHHHGHFHGHHHGHGHHHHGCEEGHHBGHHHHHHHGGHHHGHHHGGHHHFEGHHHGEAEGFHGGGGGGFHHGGGGFCFGHHHHGGGHGGHHHHHHHHGGGGGGGGGGGGHHHHGGGGHGHHGGGGGGGGGGGGFGGGGGGGGFGGGGGGGGFFFFFFFFFFFAFDFFFFFFFFFFFFDFFFFFFFFFFFFFFFFFFBFFFFFFFFAFFFFFF/BFFF/
@M05620:45:000000000-G6HP7:1:1101:13947:3948 1:N:0:141
CATCCTGACCCTGAAGTACCCCATTGAGCATGGCATCGTCACCAACTGGGACGACATGGAGAAGATCTGGCACCACACCTTCTACAACGAGCTGCGCGTGGCCCCGGAGGAGCACCCAGTGCTGCTGACCGAGGCCCCCCTGAACCCCAAGGCCAACAGAGAGAAGATGACTCAGGTGAGGCTCGGCCGACGCCCGTGCTCCTCCCGTCCTTTCCCCAGTCATTTTCTGCCCGGCTTGATTTCTGACATTA
+
ABBBBFFFFFFFGGGGGGGGFFGHHHHGHHFGHHHHHGHHHGHHHGHFHHHHGGGGGHHHHHGHHHHGHHHHHGHHHGGHHHHHHGHGGGGGGHHGGGEGGGHHGGGGGGGGHHHHGGHHHHHHHHHHHGGGGGGGGGGGGGHGHHGGGGHGHHGGGGGGGFDEGGGGGGGGGGGGGGGGGGGGFFFFFFFFFFFA9DDEFFFFFFFAFDDFFBBBBFAFFFFFFFFFFFFF?;=FAF?FFFFFB9FFFF/
@M05620:45:000000000-G6HP7:1:1101:13929:3949 1:N:0:141
CATCCTGACCCTGAAGTACCCCATTGAGCATGGCATCGTCACCAACTGGGACGACATGGAGAAGATCTGGCACCACACCTTCTACAACGAGCTGCGCGTGGCCCCGGAGGAGCACCCAGTGCTGCTGACCGAGGCCCCCCTGAACCCCAAGGCCAACAGAGAGAAGATGACTCAGGTGAGGCTCGGCCGACGCCCGTGCTCCTCCCGTCCTTTCCCCAGTCATTTTCTGCCCGGCTTGATTTCTGACATTA
+
CCDDDFFFFFFFGGGGGGGGGGGHHHHHHHHHHHHHHGHHHGHHHGHHHHHHGGGGGHHHHHHHHHHHHHHHHGHHHGGHHHHHHHHHGGGGGHHGGGGGGGHHGGGGGGGGHHHHGGHHHHHHHHHHHHGGGGGGGGGGGGHHHHGGGGHGHHGGGGGGGGGGGGGGGGGGGGGGHGGGGGGGFFFFFFFFFFFFDFFFFFFFFFFFFFFFFFFFFFFFFFFFFFFFFFFFFFFFFFAFFFFFFBFFFF0
@M05620:45:000000000-G6HP7:1:1101:13926:3966 1:N:0:141
CATCCTGACCCTGAAGTACCCCATTGAGCATGGCATCGTCACCAACTGGGACGACATGGAGAAGATCTGGCACCACACCTTCTACAACGAGCTGCGCGTGGCCCCGGAGGAGCACCCAGTGCTGCTGACCGAGGCCCCCCTGAACCCCAAGGCCAACAGAGAGAAGATGACTCAGGTGAGGCTCGGCCGACGCCCGTGCTCCTCCCGTCCTTTCCCCAGTCATTTTCTGCCCGGCTTGATTTCTGACATTA
+
CDDDDFFFFFFFGGGGGGGGGGGHHHHHHHHHHHHHHGHHHGHHHGHHHHHHGGGGGHHHHHHHHHHHHHHHHGHHHGGHHHHHHHHHGGGGGHHGGEGGGGHHGGGGGGGGHHHHGGHGHHHHHHHHHHGGGGGGGGGGGGHHHHGGGGHGHHGGGGGGGGGGGGGGGGGGGGGGHGGGGGGGFFFFFFFFFFFB@.AEFFFFFFFFFFFFFFFFFFBFFFFFFFFFFFFFFFFFFAFFFFFFBBFFFF0
@M05620:45:000000000-G6HP7:1:1101:17939:3971 1:N:0:141
CATCCTGACCCTGAAGTACCCCATTGAGCATGGCATCGTCACCAACTGGGACGACATGGAGAAGATCTGGCACCACACCTTCTACAACGAGCTGCGCGTGGCCCCGGAGGAGCACCCAGTGCTGCTGACCGAGGCCCCCCTGAACCCCAAGGCCAACAGAGAGAAGATGACTCAGGTGAGGCTCGGCCGACGCCCGTGCTCCTCCCGTCCTTTCCCCAGTCATTTTCTGCCCGGCTTGATTTCTGACATTA
+
CCDDDFFFFFFFGGGGGGGGGGGHHHHHHHHHHHHHHGHHHGHHHGHHHHHHGGGGGHHHHHGHHHHHHHHHHGHHHGGHHHHHHHHHGGGGGHHGGGGGGGHHGGGGGGGGHHHHGGHGHHHHHHHHHHGGGGGGGGGGGGHHHHGGGGHGHHGGGGGGGGGGGGGGGGGGGGGGGGGGGGGGFFFFFFFFFFFFFFFFFFFFFFFEDDDFFFFFFFFFFFFFFFFFFFFFFCFFFFFFFFFFFFBFFF0
@M05620:45:000000000-G6HP7:1:1101:17917:3979 1:N:0:141
CATCCTGACCCTGAAGTACCCCATTGAGCATGGCATCGTCACCAACTGGGACGACATGGAGAAGATCTGGCACCACACCTTCTACAACGAGCTGCGCGTGGCCCCGGAGGAGCACCCAGTGCTGCTGACCGAGGCCCCCCTGAACCCCAAGGCCAACAGAGAGAAGATGACTCAGGTGAGGCTCGGCCGACGCCCGTGCTCCTCCCGTCCTTTCCCCAGTCATTTTCTGCCCGGCTTGATTTCTGACATTA
+
BCCCCFFFFFFFGGGGGGGGGGGFHEGFFGHGCCHHHGHHGGHHGGHFHFHHGGGGFHEFHHHF3BGDHHHHHEFHHGEHHHHHGHHHGEGGGHGFEEEEGGFEEEFGGGGFHHHHGGHHHHHHHHHHHHGGGGGGGGGGGGGHHHGGGGHGHHGGGGGGGGGGGGGGGGGGGGGGGGGGGGGGFFFFFFFFFFFF;9DFFF/FFFFFFFFFFFFFFFF;FFFFFFFFFFFFFFFFFFFFFFFFFBFFFF/
@M05620:45:000000000-G6HP7:1:1101:14472:4011 1:N:0:141
CATCCTGACCCTGAAGTACCCCATTGAGCATGGCATCGTCACCAACTGGGACGACATGGAGAAGATCTGGCACCACACCTTCTACAACGAGCTGCGCGTGGCCCCGGAGGAGCACCCAGTGCTGCTGACCGAGGCCCCCCTGAACCCCAAGGCCAACAGAGAGAAGATGACTCAGGTGAGGCTCGGCCGACGCCCGTGCTCCTCCCGTCCTTTCCCCAGTCATTTTCTGCCCGGCTTGATTTCTGACATTA
+
ABCCCFFFFFFFGGGGGGGGGGGHHHHHHHHFHHHHHGHHHGHHHGHHHHGHGGGGGHHHHGHHHHHGHHHHHGGHHGGHHHHHHHHHGGGGGHHGGGEGGGHHGGGGGGDDHGHHGGHHHHHHHHHHHHGGGGGGGGGGGGGFHHGGGGHGHHGGGGGGGGGGFFGFFGFGFFGGGFGGGGEFFFFFC;BFCFFA;:AABFFFFEFFFFBBFFFFFFD:FFFFFFFBFFFFF==BF;.9/BFFFBBBFF/
@M05620:45:000000000-G6HP7:1:1101:20986:4071 1:N:0:141
CATCCTGACCCTGAAGTACCCCATTGAGCATGGCATCGTCACCAACTGGGACGACATGGAGAAGATCTGGCACCACACCTTCTACAACGAGCTGCGCGTGGCCCCGGAGGAGCACCCAGTGCTGCTGACCGAGGCCCCCCTGAACCCCAAGGCCAACAGAGAGAAGATGACTCAGGTGAGGCTCGGCCGACGCCCGTGCTCCTCCCGTCCTTTCCCCAGTCATTTTCTGCCCGGCTTGTTTTCTGACATTA
+
BBBBBFBFFCFFFFGFFFGGCEDHHGFFFHHGFGHHHGHGHGGFHGHHHG2E?AE?EGC3FBGFHFGFHEHGGFGGHGGHFHGHHHHFCAEEGFCECGGEEEHFGG?DG@FFHGGHGGEGEBGHHHGFFGC?-C@CAC@C?A/C/CADDGGEGEEEEGFGEBAEBFBFFGGF9BBF0;CFGGEEB?.DB?BB--9-9:9A/B/FFFDA9.AFB///.BABFBFF;;FFBFBED--B?-./;BBF/B/9BF/
@M05620:45:000000000-G6HP7:1:1101:11511:4118 1:N:0:141
CATCCTGACCCTGAAGTACCCCATTGAGCATGGCATCGTCACCAACTGGGACGACATGGAGAAGATCTGGCACCACACCTTCTACAACGAGCTGCGCGTGGCCCCGGAGGAGCACCCAGTGCTGCTGACCGAGGCCCCCCTGAACCCCAAGGCCAACAGAGAGAAGATGACTCAGGTGAGGCTCGGTCGACGCCCGTGCTCCTCCCGTCCTTTCCCCAGTCATTTTCTGCCCGGCTTGATTTCTGACATTA
+
BBBBBFFFFFFFGGGGGGGGGGGHHHHHGHHHHHHHHGHHHGGHHGHHHHHHGGGGGHHFHFHHHGGHHHHHGGHHHGGHHHHHHHHHGGGGGHHGGGGGGFHHGGGGGGGGHHHHGGHHHHHHHHHHHHGGGGGGGGGGGGHHHHGFGGHGGEGGGGGBBBFGGGGGGGGGGGFGFFGGGGGG@DAA@ADF=ABFBAAEFFFFFFFFFFFFFFFFFFFFFFFFFFFFFFFEFFFFFA?FFFFFFFBFFF/
@M05620:45:000000000-G6HP7:1:1101:23476:4129 1:N:0:141
CATCCTGACCCTGAAGTACCCCATTGAGCATGGCATCGTCACCAACTGGGACGACATGGAGAAGATCTGGCACCACACCTTCTACAACGAGCTGCGCGTGGCCCCGGAGGAGCACCCAGTGCTGCTGACCGAGGCCCCCCTGAACCCCAAGGCCAACAGAGAGCAGATGACTCAGGTGAGGCTCGGCCGACGACCGGGCCAATCCCGACCTTTCCCCAGTCATTTTCTGCCCGGCTTGATTTCTGAAATTT
+
AAAAA1@1BFFF1GGFGFGGGGBGF11AAFGB0AGFFCHHCEF1FEHHEC00/A/EEH01FGHC1A12AFG01/>BCFEHBGD2@GFG?/EEE1CEE/>E//0?@//><@CG/FF/E//?11DGF1G?C0/>C--F<<<C-:CGHE.A....::9C..B9/;C.;9/C9B00;00/;/C.FCE.@-----@9---9------:/;/--;@-BFB//9--;B////;/////--9-99@A/9///9//;///
@M05620:45:000000000-G6HP7:1:1101:11512:4135 1:N:0:141
CATCCTGACCCTGAAGTACCCCATTGAGCATGGCATCGTCACCAACTGGGACGACATGGAGAAGATCTGGCACCACACCTTCTACAACGAGCTGCGCGTGGCCCCGGAGGAGCACCCAGTGCTGCTGACCGAGGCCCCCCTGAACCCCAAGGCCAACAGAGAGAAGATGACTCAGGTGAGGCTCGGTCGACGCCCGTGCTCCTCCCGTCCTTTCCCCAGTCATTTTCTGCCCGGCTTGATTTCTGACATTA
+
BBBBBFFFFFFFGGGCGGGGGGGHHBFHHHGFAGBGHFHHHGHHHGGGFHHHGEEGGHHGHHHHHGHFGFHHHGHHHGGHHHHHHHHHEGGGGFH/ECEEEEHHGEBGCGGGHHHHGGHGHHHHHHHGHHGGGGDGGGGGGGHGHHGGGGHGHHGGGGFGGGFGGGGFFGGGGGGFGFGF.CEFDFAD@CFFFFFFADBFFFFFFFFEDFFFFFFFFFDFF/BFFFFFFFFF?BBFF-;FBFFFEBF/FF/
@M05620:45:000000000-G6HP7:1:1101:23479:4151 1:N:0:141
CATCCTGACCCTGAAGTACCCCATTGAGCATGGCATCGTCACCAACTGGGACGACATGGAGAAGATCTGGCACCACACCTTCTACAACGAGCTGCGCGTGGCCCCGGAGGAGCACCCAGTGCTGCTGACCGAGGCCCCCCTGAACCCCAAGGCCAACAGAGAGAAGATGACTCAGGTGAGGCTCGGCCGACGCCCGTGCTCCTCCCGTCCTTTCCCCAGTCATTTTCTGCCCGGCTTGATTTCTGACATTA
+
ABABBFFFFFFFFGGGABGGGGEHHBFBFHGHFHHHHEGHEGHHHGHHGFFG?EFGGHFEHGHGHBGBHFHHHGHHHGGHHHHGHHHHCEFGDHHGGGEEG?HHGF@CF?ADGEFHGGHHGGFHGHFDGHGC<CCFGFGDCCGFFHGGGGEGEGFEAGFFGGGGGGGGFFFGFB9BCBBFFE.CBF?A---99BD-9.;9/9/BB9AAADDFBFFFFFDBFB9FF///9:FE99>>B-./BBFF/9BFFF/
@M05620:45:000000000-G6HP7:1:1101:8719:4184 1:N:0:141
CATCCTGACCCTGAAGTACCCCATTGAGCATGGCATCGTCACCAACTGGGACGACATGGAGAAGATCTGGCACCACACCTTCTACAACGAGCTGCGCGTGGCCCCGGAGGAGCACCCAGTGCTGCTGACCGAGGCCCCCCTGAACCCCAAGGCCAACAGAGAGAAGATGACTCAGGTGAGGCTCGGCCGACGCCCGTGCTCCTCCCGTCCTTTCCCCAGTCATTTTCTGCCCGGCTTGATTTCTGACATTA
+
CCCCCFFFFFFFGGGGGGGGGGGHHHHHHHHHHHHHHGHHHGHHHGHHHHHHGGGGGHHHHHHHHHHHHHHHHGHHHGGHHHHHHHHHGGGGGHHGGGFGGGHHGGGGGGGGHGHHGGHGHHHHHHHHHHGGGCDGGGGGGGHHHHGGGGHGHHGGGGGGGGGGGGGFGGGGGGGGGGGGGFGGFFFFFFFFFFFA@DFFFFFFFFFFFFDFFFFFFFFFFFFFFFFFFFFE.@DFCFFFFFFFF9;FFF0
@M05620:45:000000000-G6HP7:1:1101:20947:4210 1:N:0:141
CATCCTGACCCTGAAGTACCCCATTGAGCATGGCATCGTCACCAACTGGGACGACATGGAGAAGATCTGGCACCACACCTTCTACAACGAGCTGCGCGTGGCCCCGGAGGAGCACCCAGTGCTGCTGACCGAGGCCCCCCTGAACCCCAAGGCCAACAGAGAGAAGATGACTCAGGTGAGGCTCGGCCGACGCCCGTGCTCCTCCCGTCCTTTCCCCAGTCATTTTCTGCCCGGCTTGATTTCTGACATTA
+
DDDDDFFFFFFFGGGGGGGGGGGHHHHHHHHHHHHHHGHHHGHHHGHHHHHHGGGGGHHHHHHHHHHHHHHHHGHHHGGHHHHHHHHHGGGGGHHGGGGGGGHHGGGGGGGGHHHHGGHHHHHHHHHHHHGGGGGGGGGGGGHHHHGGGGHGHHGGGGGGGGGGGGGGGGGGGGGGGGGGGGGGFFFFFFFFFFFF<DFFFFFFFFFEFFFFFFFFFFFFFFFHFFFFFFFFDFCFFF<FFFFFFBFFFF0
@M05620:45:000000000-G6HP7:1:1101:20936:4226 1:N:0:141
CATCCTGACCCTGAAGTACCCCATTGAGCATGGCATCGTCACCAACTGGGACGACATGGAGAAGATCTGGCACCACACCTTCTACAACGAGCTGCGCGTGGCCCCGGAGGAGCACCCAGTGCTGCTGACCGAGGCCCCCCTGAACCCCAAGGCCAACAGAGAGAAGATGACTCAGGTGAGGCTCGGCCGACGCCCGTGCTCCTCCCGTCCTTTCCCCAGTCATTTTCTGCCCGGCTTGATTTCTGACATTA
+
ABABCFFFFFFFGGFGGFGGGGGHHHHHHHHHHHHHHGHHGGHHGGHHHHHHGGGGGHHHHHHHHHHHHHHHHGHHHGGHHHHHHHHHGGGGGHHGGGGGFGHHGGGGGGGGHHHHGGHGHHHHHHHHHHGGGGGGGGGGGGHHHHGGGGHGHHGGGGGGGGGGGGGFGGGGGGGGGGGGGGGGFFFFFCAFFFFA9.AEFFFFFFFADFFFFFFFFFFFFFFFFFFFFFFFFFFFFF9BFFFFF:;BFF/
@M05620:45:000000000-G6HP7:1:1101:8391:4249 1:N:0:141
CATCCTGACCCTGAAGTACCCCATTGAGCATGGCATCGTCACCAACTGGGACGACATGGAGAAGATCTGGCACCACACCTTCTACAACGAGCTGCGCGTGGCCCCGGAGGAGCACCCAGTGCTGCTGACCGAGGCCCCCCTGAACCCCAAGGCCAACAGAGAGAAGATGACTCAGGTGAGGCTCGGCCGACGCCCGTGCTCCTCCCGTCCTTTCCCCAGTCATTTTCTGCCCGGCTTGATTTCTGACATTA
+
CCCCCFFFFFFFGGGGGGGGGGGHHHHHHHHHHHHHHGHHHGHHHGHHHHHHGGGGGHHHHHHHHHHHHHHHHGHHHGGHHHHHHHGHGGGGGHHGGGGGGGHHGGGGGGGGHHHHGGHHHHHHHHHHHHGGGGGGGGGGGGHHHHGGGGHGHHGGGGGGGGGGGGGGGGGGGGGGGGGGGGGGFFFFFFFFFFFFBDFFFFFFFFFFFFDFFFFFFFFFFFFFFFFFFFFFFFFFFF.FFFFFFFFFFF0
@M05620:45:000000000-G6HP7:1:1101:23435:4445 1:N:0:141
AGATTACTGCAACAGTTCCCCCTGGACCTGGAAAAGTTTCTTGCCTGGCTTACAGAAGCTGAAACAACTGCCAATGTCCTACAGGATGCTACCCGTAAGGAAAGGCTCCTAGAAGACTCCAAGGGAGTAAAAGAGCTGATGAAACAATGGCAAGTAAGTCAGGCATTTCCGCTTTAGCACTCTTGTGGATCCAATTGAACAATTCTCAGCATTTGTACTTGTAACTGACAAGCCAGGGACAAAACAAAGAT
+
ABBCCFFFFFFFGGGGGGGGGGGGHHHHHHHHHHHHGHHHHHHHHHHHHHHHHHHHHHHHHHGHHHHHHHHHHHHHHHHHHHHHHHHHHHGHHHGFGGHHHHHHHHHHGHHHHHHHHHHHHHHGGFGGHFHHHGHHHHGHHHHHHHGHHHHHHGHHHHHHHHHHHHHHHHGGGGGHHHHHHHHHHHHGHHHHGFHHHGGGFGHHGHHGHHHHHHHHHHHHHHHGHHHHHHFHGGFGGGGGGGGGGGGGGGF
@M05620:45:000000000-G6HP7:1:1101:23455:4457 1:N:0:141
AGATTACTGCAACAGTTCCCCCTGGACCTGGCAAAGTTTCTTGCCTGGCTTACAGAAGCTGAAACAACTGCCAATGTCCTACAGGATGCTACCCGTAAGGAAAGGCTCCTAGAAGACTCCAAGGGAGTAAAAGAGCTGATGAAACAATGGCAAGTAAGTCAGGCATTTCCGCTTTAGCACTCTTGTGGATCCAATTGAACAATTCTCAGCATTTGTACTTGTAACTGACAAGCCAGGGACAAAACAAAGAT
+
111>>DB3BF1DGCGGGGGGGGGFGGHHGCH00BFFAAFGGHFCHHHHHHGCGH1F11BEGGFDG0FFFFHFHFHFGHHHHHHFFFBFFF2FFGAE/?G1GH0G0GEGFFHFGHHCFGFH11FFE/EGGHGGFGHHHHGHHHFFGF/DGGGHHGHHF1GFHGHHEHHHHGGGGGGGHH1DHHGHHGGGHHHHHHHGHH0CFGHHHHHGHFBGHHHHHHHFGGBCGHH0GH0CCE/CCB.;A:F..EG./C0
@M05620:45:000000000-G6HP7:1:1101:23435:4463 1:N:0:141
AGATTACTGCAACAGTTCCCCCTGGACCTGGAAAAGTTTCTTGCCTGGCTTACAGAAGCTGAAACAACTGCCAATGTCCTACAGGATGCTACCCGTAAGGAAAGGCTCCTAGAAGACTCCAAGGGAGTAAAAGAGCTGATGAAACAATGGCAAGTAAGTCAGGCATTTCCGCTTTAGCACTCTTGTGGATCCAATTGAACAATTCTCAGCATTTGTACTTGTAACTGACAAGCCAGGGACAAAACAAAGAT
+
BCCCCFFFFFFFGGGGGGGGGGGGHHHHHHHHHHHHGHHHHHHHHHHHHHHHHHGHHHHHHHHHHHHHHHHHHHHHHHHHHHHHHHHHHHHHHHGGGGHHHHHHHHHHGHHHHFHHHHHHHGHGGHGGGHHHHGHHHHGHHHHHHHHHHHHHHGHHHHHHHHHHHHHHHHGGGGGHHHGHHHHHHHHGHHHHGGHHHGHGFGHHHHHGGHHHHHHHHHHHGHHHHHHGHHGFHGGGGGGGGGGGGGGGFGC
@M05620:45:000000000-G6HP7:1:1101:14867:4570 1:N:0:141
CATCCTGACCCTGAAGTACCCCATTGAGCATGGCATCGTCACCAACTGGGACGACATGGAGAAGATCTGGCACCACACCTTCTACAACGAGCTGCGCGTGGCCCCGGAGGAGCACCCAGTGCTGCTGACCGAGGCCCCCCTGAACCCCAAGGCCAACAGAGAGAAGATGACTCAGGTGAGGCTCGGCCGACGCCCGTGCTCCTCCCGTCCTTTCCCCAGTCATTTTCTGCCCGGCTTGATTTCTGACATTA
+
BAAAAFFDFCFCFGGGGGGGGGEHHHHHFFHHGHHHHGGHHEGFHGHHHHEGAEEGGHHFHHAGGFFHHGBEG1GHHE?GHHGHHFGFGEEEGHBEGE>E/EEGGGGCGGDFEAGGDFH??GHGGHHEHCGCGGCGGGGGCEHF:GDGGGEEEHG.9AFBCFA.B9F99FBFFFFGFBFEFGGG?<FDB;-@BBBB-:?EB/;F9.9;;..99/BFFB.9BFFF/9BBB//9.@99@BFBFFFFFF99BF/
@M05620:45:000000000-G6HP7:1:1101:9522:4591 1:N:0:141
CATCCTGACCCTGAAGTACCCCATTGAGCATGGCATCGTCACCAACTGGGACGACATGGAGAAGATCTGGCACCACACCTTCTACAACGAGCTGCGCGTGGCCCCGGAGGAGCACCCAGTGCTGCTGACCGAGGCCCCCCTGAACCCCAAGGCCAACAGAGAGAAGATGACTCAGGTGAGGCTCGGCCGACGCCCGTGCTCCTCCCGTCCTTTCCCCAGTCATTTTCTGCCCGGCTTGATTTCTGACATTT
+
BBBBBFFFFFFFGGGGGGGGGGGHHHHHGHHHHHHHHGHHHGHHHGHHHHGHGGGGGHGGHHHHHHHGHHHGHGGHHGGHHHHGHHHHEEFGFGGGGGGGGGHHGGGGCGGGHHHHGGH?FHHHHHHHHHGGGGGGGGGGGGHHHHGGGFGFHHGGGGGGGGGEFGFFGGGGGFGGGGGGGGGGFFFFFAFFAFFFBFF?FFFFFEA9AFDFFFFFFFFFFFFFFFFFFFFEDBFFFF.B/BFFF;BFFF/
@M05620:45:000000000-G6HP7:1:1101:9530:4614 1:N:0:141
CATCCTGACCCTGAAGTACCCCATTGAGCATGGCATCGTCACCAACTGGGACGACATGGAGAAGATCTGGCACCACACCTTCTACAACGAGCTGCGCGTGGCCCCGGAGGAGCACCCAGTGCTGCTGACCGAGGCCCCCCTGAACCCCAAGGCCAACAGAGAGAAGATGACTCAGGTGAGGCTCGGCCGACGCCCGTGCTCCTCCCGTCCTTTCCCCAGTCATTTTCTGCCCGGCTTGATTTCTGACATTA
+
CDDDDFFFFFFFGGGGGGGGGGGHHHHHHHHHHHHHHGHHHGHHHGHHHHHHGGGGGHHHHHHHHHHHHHHHHGHHHGGHHHHHHHHHGGGGGHHGGGGGGGHHGGGGGGGGHEHHGGHHHHHHHHHHHHGGGGGGGGGGGGHHHHGGGGHGHHGGGGGGGGGGGGGFGGGGGGGGGGGGGGEGFFFFFFFFFFFFFFFFFFFFFFFFFFBFFFFFFFBFFFFFFFF0FFFFBFFFFFAFFFFFFBFFFF0
@M05620:45:000000000-G6HP7:1:1101:8701:4641 1:N:0:141
AAACCAAGCAGACACTCACCGCCAGAAGACATGAGGTCAGCTAGATCGGAAGAGCACACGTCTGAACTCCAGTCACAGCGATAGATCTCGTATGCCGTCTTCTGCTTGAAAAAAAAAAAAAACAGAAAAAGGAAAAAGAAAAGTTTATGGAGAGAGTTCAAGCTAAACATGAATGATACACAAAGTGATTGGAGGAATGGAAGAGGGAGGCAAGGAGGAATAGAGCCAGAAGGAGTACTGAGACTGATACG
+
BCBCCBBFCFFFGGGGGGGGGGGGEFHHHHHHHHGGFGHHHHGHHHHHGGGGHHHGHFHGGHHFGFGHHHHHHHHHHHHGGHGGFGFHGHFGHHHHGGGHGHHHHHHHHHHHHEGGGB>/>-..0><100../<//<...///<00000;;/0:..00000:000000000;0;00;00000:./000000.0/../09000/......-........:/000000.9../09:.9/0:000000:000;.
@M05620:45:000000000-G6HP7:1:1101:18309:4713 1:N:0:141
CATCCTGACCCTGAAGTACCCCATTGAGCATGGCATCGTCACCAACTGGGACGACATGGAGAAGATCTGGCACCACACCTTCTACAACGAGCTGCGCGTGGCCCCGGAGGAGCACCCAGTGCTGCTGACCGAGGCCCCCCTGAACCCCAAGGCCAACAGAGAGAAGATGACTCAGGTGAGGCTCGGCCGACGCCCGTGCTCCTCCCGTCCTTTCCCCAGTCATTTTCTGCCCGGCTTGATTTCTGACATTA
+
CCCCCFFFFFFFGGGGGGGGGGGHHHHHHHHHHHHHHGHHHGHHHGHHGHHHGGGGGHHHHHHHHHHHHHHHHGHHGGGHHHHHHHHHGGGGGHHGGGGGGGHHGGGGGGGGHGHHGGHGHHHHHHHGHHGGGGGGGGGGGGHHHHGGGGHGHHGGGGGGGGGGGGGGGGGGGGGGGGGGGGGGFFFFFFFFFFFFCFFEFFFFFFFFFFFFFFFFFFFFFFFFFFFFFFFFDADCFD?BFFFFFFFFFF0
@M05620:45:000000000-G6HP7:1:1101:17677:4795 1:N:0:141
CATCCTGACCCTGAAGTACCCCATTGAGCATGGCATCGTCACCAACTGGGACGACATGGAGAAGATCTGGCACCACACCTTCTACAACGAGCTGCGCGTGGCCCCGGAGGAGCACCCAGTGCTGCTGACCGAGGCCCCCCTGAACCCCAAGGCCAACAGAGAGAAGATGACTCAGGTGAGGCTCGGCCGACGCCCGTGCTCCTCCCGTCCTTTCCCCAGTCATTTTCTGCCCGGCTTGATTTCTGACATTA
+
CCCCCFFFFFFFGGGGGGGGGGGHHHHHHHHHHHHHHGHHHGHHHGHHHHGHGGGGGHHHHHHHGHHHHHHHHGGHHGGHHHHHHHHHGGGGGHHGGGFGGGHHGGGGGGGGHHHHGGHHHHHHHHHGHHGGGGGGGGGGGGHHHHGGGGHGHHGGGGGGGGGGGGGGGGGGGGGGGGGGGGGGFFFFFFFFFFFF@DFFFFFFFFFFFFFFFFFFFFFFFFFFFFFFFFFFFFFFFFFFFFFFFFFFFF9
@M05620:45:000000000-G6HP7:1:1101:7546:4803 1:N:0:141
AGATTACTGCAACAGTTCCCCCTGGACCTGGAAAAGTTTCTTGCCTGGCTTACAGAAGCTGAAACAACTGCCAATGTCCTACAGGATGCTACCCGTAAGGAAAGGCTCCTAGAAGACTCCAAGGGAGTAAAAGAGCTGATGAAACAATGGCAAGTAAGTCAGGCATTTCCGCTTTAGCACTCTTGTGGATCCAATTGAACAATTCTCAGCATTTGTACTTGTAACTGACAAGCCAGGGACAAAACAAAGAT
+
BBBBBFFFFFFFGGCGGGGGGGGGEHHHHHGHHHHHFHHHHHHHHHHHHHHHHHHHHHHHHHHHHHHHHHHHHHHFHHHHHHGHHHHGGHFHHHGGGGHHHFGEGGHHGHHGHGHGHHHHHFHGGGGGFHHHHFHHHHFHHFFHHHHHHHHGHGHHHHHHHGFHHHHHHHGGGGGHHHHHHHHHHHHGHHHHGHHHHGHHHHHHHHHGDGHHHHHHHFHGCGHHHHHFHHHHHGGEGGGGGGGGGGGGGGF
@M05620:45:000000000-G6HP7:1:1101:20910:4825 1:N:0:141
CATCCTGACCCTGAAGTACCCCATTGAGCATGGCATCGTCACCAACTGGGACGACATGGAGAAGATCTGGCACCACACCTTCTACAACGAGCTGCGCGTGGCCCCGGAGGAGCACCCAGTGCTGCTGACCGAGGCCCCCCTGAACCCCAAGGCCAACAGAGAGAAGATGACTCAGGTGAGGCTCGGCCGACGCCCGTGCTCCTCCCGTCCTTTCCCCAGTCATTTTCTGCCCGGCTTGATTTCTGACATTA
+
CCCCCFFFFFFFGGGGGGGGGGGHHHHHHHHHHHHHHGHHHGHHHGHHHHHHGGGGGHHGHHHHHHHHHHHHHGHHHGGHHHHHHHHHGGGGGHHGGGGGGGHHGGGGGGGGHHHHGGHGHHHHHHHHHHGGGGGGGGGGGGHHHHGGGGHGHHGGGGGGGGGGGGGGGGGGGGGGGGGGGGGGFFFFFFFFFFFF@DFFFFFFFFFEFDDFFFFFFFFFFFFFFFFFFFFFFFFFFFABFFFFFFBFFF0
@M05620:45:000000000-G6HP7:1:1101:17770:4831 1:N:0:141
AAACCAAGCACACGTCTGAACTCCAGTCACAGCGATAGATCTCGTATGCCGTCTTCTGCTTGAAAAAAAAAAAAACGTGCCTAACTTTCCCGGGAATATGAAGTCAACTAGCGACCACCGCTCTCGGATGTTCTTTTGCATCAGTGCGCCAGACAGAATGATCCGATGAGGGGAGCGAAACTATTTGCGGACAGGCAGCACCTTTTTCTTAAATTTCCCTTTTAGCCATCGCCATTCCTACCCTCCCCATC
+
?BBBAAAFBFFFGEFGFEGFFGHFHHGDGHHHHEEHEFE55FGGFEECFHAAEE1AFDGFDF1GHHFG0EEE/>/E/??G/?B3B34FFHFE/</>22FB22?2FDD22?2G//A?@C/<-<@.FA...-<0<<00D0G00G00;00-::.-..:///00;;0;..9;09/.-.;9-;-9999/;9//-;-9-.....D..EB//9:///9;9/BF/BFB/99////;9;.;A.A9/BF//;.9.;..9;B
@M05620:45:000000000-G6HP7:1:1101:20894:4835 1:N:0:141
CATCCTGACCCTGAAGTACCCCATTGAGCATGGCATCGTCACCAACTGGGACGACATGGAGAAGATCTGGCACCACACCTTCTACAACGAGCTGCGCGTGGCCCCGGAGGAGCACCCAGTGCTGCTGACCGAGGCCCCCCTGAACCCCAAGGCCAACAGAGAGAAGATGACTCAGGTGAGGCTCGGCCGACGCCCGTGCTCCTCCCGTCCTTTCCCCAGTCATTTTCTGCCCGGCTTGATTTCTGACATTA
+
CCCDCFFFFFFFGGGGGEGGGGGHHHHHHHHHHHHHHGHHHGHHHGHHHHGHGGGGGHHHHHHHGHHHHHHHHGHHHGGHHHHHHHHHGGGGGHHGGGGGGGHHGGGGGGGGHHHHGGHGHHHHHHHHHHGGGGGGGGGGGGHHHHGGGGHGHHGGGGGGGGGGGGGGGGGGGGGGGGGGGGGGFFFFFFFFFFFF@DFFFFFFFFFFFFFFFFFFFFFFFFFFFFFFFFFFFFFFFFFFFFFFFFFFFF0
@M05620:45:000000000-G6HP7:1:1101:20910:4844 1:N:0:141
CATCCTGACCCTGAAGTACCCCATTGAGCATGGCATCGTCACCAACTGGGACGACATGGAGAAGATCTGGCACCACACCTTCTACAACGAGCTGCGCGTGGCCCCGGAGGAGCACCCAGTGCTGCTGACCGAGGCCCCCCTGAACCCCAAGGCCAACAGAGAGAAGATGACTCAGGTGAGGCTCGGCCGACGCCCGTGCTCCTCCCGTCCTTTCCCCAGTCATTTTCTGCCCGGCTTGATTTCTGACATTA
+
BABBBFFFFFFFF4FFGEFGGGGHFGHHGFHFFFHHHE2FGGHG2EFFC2BFEEEEGFHHGEGFFFFHF5GHHGAGHGGHFGHFHFHFEFEGGFHCGGEEGEHHGGGGGGGGGHHHGGHGHHHHHHHGHHGGGGGGGGGGGGHHHHGGGGHFHHGGGGGGGFGGGGFFBFGGGFFFGFGGGGEGBBFF<;BBBBBB=ADEFFFFFFDEFFFFFFFFFFD////BFFFFFFFF?@>;B?FFFFFFFEB/BF/
@M05620:45:000000000-G6HP7:1:1101:13297:4860 1:N:0:141
CATCCTGACCCTGAAGTACCCCATTGAGCATGGCATCGTCACCAACTGGGACGACATGGAGAAGATCTGGCACCACACCTTCTACAACGAGCTGCGCGTGGCCCCGGAGGAGCACCCAGTGCTGCTGACCGAGGCCCCCCTGAACCCCAAGGCCAACAGAGAGAAGATGACTCAGGTGAGGCTCGGCCGACGCCCGTGCTCCTCCCGTCCTTTCCCCAGTCATTTTCTGCCCGGCTTGATTTCTGACATTA
+
CCCCCFFFFFFFGGGGGGGGGGGHHHHHHHHHHHHHHGHHHGHHHGHHHHHHGGGGGHHHHHHHHHHHHHHHHGHHHGGHHHHHHHHHGGGGGHHGGGFGGGHHGGGGGGGGHHHHGGHGHHHHHHHHHHGGGGGGGGGGGGHGHHGGGGHGHHGGGGGGGGGGGGGGGGGGGGGGGGGGGGGGFFFFDFFFFFFFBFFFFFFFFFF;AADFFFFFFFFFFFFFFFFFFFFFFFFFACFFFFFFFFBFFF0
@M05620:45:000000000-G6HP7:1:1101:13281:4869 1:N:0:141
CATCCTGACCCTGAAGTACCCCATTGAGCATGGCATCGTCACCAACTGGGACGACATGGAGAAGATCTGGCACCACACCTTCTACAACGAGCTGCGCGTGGCCCCGGAGGAGCACCCAGTGCTGCTGACCGAGGCCCCCCTGAACCCCAAGGCCAACAGAGAGAAGATGACTCAGGTGAGGCTCGGCCGACGCCCGTGCTCCTCCCGTCCTTTCCCCAGTCATTTTCTGCCCGGCTTGATTTCTGACATTT
+
ABBABFFFFFFFGGGGGGGGGGGHHGHHFFHBGHHGHDHHEEGFEGHHHAFHGGGGGHGFHGHHFHHGHHH2FF1GGEGHHHHHHHHHFEEGDFHEGEEGGGHGGGFC@DDGHHHHGFC?FF1GGHHHHH?CGGGGGGGGGEFFHHGGG?CEHGGGGGFBBFF?FGFGGFFGGGGGGFGAGEEFFFE.-;B@DFFFFFFEFFFFFFFADF?FFFFFF..FF/;/FFFEFFFE.@ACCFF9FBFFFFF/FF/
@M05620:45:000000000-G6HP7:1:1101:13299:4878 1:N:0:141
CATCCTGACCCTGAAGTACCCCATTGAGCATGGCATCGTCACCAACTGGGACGACATGGAGAAGATCTGGCACCACACCTTCTACAACGAGCTGCGCGTGGCCCCGGAGGAGCACCCAGTGCTGCTGACCGAGGCCCCCCTGAACCCCAAGGCCAACAGAGAGAAGATGACTCAGGTGAGGCTCGGCCGACGCCCGTGCTCCTCCCGTCCTTTCCCCAGTCATTTTCTGCCCGGCTTGATTTCTGACATTA
+
DDDDDFFFFFFFGGGGGGGGGGGHHHHHHHHHHHHHHGHHHGHHHGHHHHHHGGGGGHHHHHHHHHHHHHHHHGHHHGGHHHHHHGHHGGGGGHHGGGGGGGHHGGGGGGGGHHHHGGHGHHHHHHHHHHGGGGGGGGGGGGHHHHGGGGHGHHGGGGGGGGGGGGGGGGGGGGGGGGGGGGGGFFFFFFFFFFFF@DFFFFFFFFFFFFFFFFFFFFFFFFFFFFHFFFFFFFFFFFFFFFFFFEFFFF0
@M05620:45:000000000-G6HP7:1:1101:9744:4884 1:N:0:141
CATCCTGACCCTGAAGTACCCCATTGAGCATGGCATCGTCACCAACTGGGACGACATGGAGAAGATCTGGCACCACACCTTCTACAACGAGCTGCGCGTGGCCCCGGAGGAGCACCCAGTGCTGCTGACCGAGGCCCCCCTGAACCCCAAGGCCAACAGAGAGAAGATGACTCAGGTGAGGCTCGGCCGACGCCCGTGCTCCTCCCGTCCTTTCCCCAGTCATTTTCTGCCCGGCTTGATTTCTGACATTT
+
BCCCCFFFFFFFGGGGGGGGGGGHHHHHHHHFHGHHHGHHHGHHHGHHHHHHGGGGGHHHGHFHHHHHGHHHHGHHHGGHHHHHHGHHGGGGGHGGGGGGGGHHGGGGGGGGHHHHGGHFGHHHHHHHHHGGGCGGGGGGGGHHHHGGGGHGHHGGGGGGFGDGGFFCFGGGGGGGGGGGFEEFFA9DADFFFFFF;FFEFFFFFFFAFFABBFFFFF.BFFFFFFFFFFFE.CFCAF;BFFFBFBFFFF/
@M05620:45:000000000-G6HP7:1:1101:13318:4886 1:N:0:141
CATCCTGACCCTGAAGTACCCCATTGAGCATGGCATCGTCACCAACTGGGACGACATGGAGAAGATCTGGCACCACACCTTCTACAACGAGCTGCGCGTGGCCCCGGAGGAGCACCCAGTGCTGCTGACCGAGGCCCCCCTGAACCCCAAGGCCAACAGAGAGAAGATGACTCAGGTGAGGCTCGGCCGACGCCCGTGCTCCTCCCGTCCTTTCCCCAGTCATTTTCTGCCCGGCTTGATTTCTGACATTA
+
BBBBBFFFFFFFGGGGGFGGGGGHHHHHHHHHHHHHHGHHHGHHHGHHHHHHGGGGGHGHHHHHHHHHHHHHHGHHHGGHHHHHHHHHGGGGGHHGGGEFGGHHGGGGGGGGHGHHGGHGHHGHHHHHHHGGGGGGGGGGGGHHHHGGGGHGHHGGGGGGGGGGGGGGGGGGGGGGGGGGGGGGFFFF;AFFCFFF=ADFFFFFFFFADFFFFFFFFFAFFFFFFFFFFFFFDFFFFFABFFFFF//:BF/
@M05620:45:000000000-G6HP7:1:1101:13302:4898 1:N:0:141
CATCCTGACCCTGAAGTACCCCATTGAGCATGGCATCGTCACCAACTGGGACGACATGGAGAAGATCTGGCACCACACCTTCTACAACGAGCTGCGCGTGGCCCCGGAGGAGCACCCAGTGCTGCTGACCGAGGCCCCCCTGAACCCCAAGGCCAACAGAGAGAAGATGACTCAGGTGAGGCTCGGCCGACGCCCGTGCTCCTCCCGTCCTTTCCCCAGCCATTTTCTGCCCGGCTTGATTTCTGACATTA
+
ABABBFFFFFFFGGGFGFGGGGGHHHHHHHFFHHHHHGHHHGHHHGHHHGHHGGGGGHHFHHHHHGHGHGHHHGHHHGGHHHHHHHHHGGGGGFHGGGGGGGHHGGFGGCDDHEHHGGHGHHHHHHHGHHGGGGGGGGGGGGHHHHGGGGHGHHGGGGFGGGGGGGGFGGGGGGGGCFFGGGFGFFFF>ADFFFF;@DFFFF/FFFFAADFFFFFFFFD.;AFFFFFBFFFFDFFCBA.BFFFFFFFF/F/
@M05620:45:000000000-G6HP7:1:1101:19312:4927 1:N:0:141
AGATTACTGCAACAGTTCCCCCTGGACCTGGAAAAGCTTCTTGCCTGGCTTACAGAAGCTGAAACAACTGCCAATGTCCTACAGGATGCTACCCGTAAGGAAAGGCTCCTAGAAGACTCCAAGGGAGTAAAAGAGCTGATGAAACAATGGCAAGTAAGTCAGGCATTTCCGCTTTAGCACTCTTGTGGATCCAATTGAACAATTCTCAGCATTTGCACTTGTAACTGACAAGCCAGGGAAAAAACAAAGAT
+
A@A?AF133B@DGG1GEGGGFGGA000FA00FAGFH0BDGHFHFFHHAGCGFG1GGHHGHHDGGG0B/BB1FB1F1GDFGFG1FEFBC0GDDGEE>E>>E@>>00?BF/B@BED1FF>1BC1BFA/E/<12>1<B01F1FHGDD1BC1<1B0FF1FGF>@2>0@?<<1F1CEGGG1?<FHFGHHD1FFBHCC0<0<<00<<<<0DGF0=C0;0C00::C/CG0000CFFFFGEGB.....;/C-CEE9/90
@M05620:45:000000000-G6HP7:1:1101:19282:4942 1:N:0:141
AGATTACTGCAACAGTTCCCCCTGGACCTGGAAAAGTTTCTTGCCTGGCTTACAGAAGCTGAAACAACTGCCAATGTCCTACAGGATGCTACCCGTAAGGAAAGGCTCCTAGAAGACTCCAAGGGAGTAAAAGAGCTGATGAAACAATGGCAAGTAAGTCAGGCATTTCCGCTTTAGCACTCTTGTGGATCCAATTGAACAATTCTCAGCATTTGTACTTGTAACTGACAAGCCAGGGACAAAACAAAGAT
+
BBBBAFFFFFFFGGBFGGGGGGGDGGGHHHCGHHHHAFGHHGHGFHHHHFHFFHHFHHGHHGHFHHHHHHHHHGHFHHHHGHFHFGHHFHHFHGGGGGHHGH3?FGGHGHHHHHFHHGHHGHHG//EGGHGHHFHFFHBGHHFHHHHHF?GHHGGGHF@>FGEHFHHHHHGGGGGHHHHFHHHHG<FEBHHHHCGDHBGHFGGHGHHD<CFGGGFCGFHCGHFBGHHEHFHFHGFGG??EGFGGGGGGFFB
@M05620:45:000000000-G6HP7:1:1101:19311:4945 1:N:0:141
AGATTACTGCAACAGTTCCCCCTGGACCTGGAAAAGTTTCTTGCCTGGCTTACAGAAGCTGAAACAACTGCCAATGTCCTACAGGATGCTACCCGTAAGGAAAGGCTCCTAGAAGACTCCAAGGGAGTAAAAGAGCTGATGAAACAATGGCAAGTAAGTCAGGCATTTCCGCTTTAGCACTCTTGTGGATCCAATTGAACAATTCTCAGCATTTGTACTTGTAACTGACAAGCCAGGGACAAAACAAAGAT
+
BBBBBFFFFFFFGGGGGGGGGGGGHHHHHHHHHHGHBGHHHHHHHHHHHHHGHHHHHHHHHHHHHHHHHHHHHGHFHHHHHHFHGHHHHHFHHHGGGGHGHFHHGHHHGHHHHHHGHHHHHGHGGHGGFHHHHGHHHHHHHHHHHHHHGGHGHGHHHHHHHGFHHHHHHHGGGGGHGHHHHHHHHDGEHHHHHHHHGEHHFGFHHHHDDGHHGGFGHHFHHHGFGHHHHHHGHGFFGBEFFFFFCEGGFGB
@M05620:45:000000000-G6HP7:1:1101:7135:4999 1:N:0:141
CATCCTGACCCTGAAGTACCCCATTGAGCATGGCATCGTCACCAACTGGGACGACATGGAGAAGATCTGGCACCACACCTTCTACAACGAGCTGCGCGTGGCCCCGGAGGAGCACCCAGTGCTGCTGACCGAGGCCCCCCTGAACCCCAAGGCCAACAGAGAGAAGATGACTCAGGTGAGGCTCGGCCGACGCCCGTGCTCCTCCCGTCCTTTCCCCAGTCATTTTCTGCCCGGCTTGATTTCTGACATTA
+
BCCCCFFFFFFFGGGGGGGGGGGHHHHHHHHHHHHHHGHHHGHHHGHHHGHHGGGGGHGHHHHHHHHHHGHHHGHHHGGHHHHHHHHHGGGGGHHGGGGGGGHHGGGGGGGGHHHHGGHGHHHHHHHHHHGGGGGGGGGGGGHHHHGGGGHGHHGGGGGGGGGGGGGFGGGGGGGGGGGFGGGGFFFFFAFFFFFF@DDFFFFFFFFEFFFFFFFFFFFFFFFFFFFFFFFEFFFFFF.BFFFFFBFBBF0
@M05620:45:000000000-G6HP7:1:1101:6606:5025 1:N:0:141
CATCCTGACCCTGAAGTACCCCGGCTTGATTTCTGACATTAGATCGGAAGAGCACACGTCTGAACTCCAGTCACAGCGATAGATCTCGTATGCCGTCTTCTGCTTGAAAAAAAAAAACACACTTCCTTCCTATACCTCCCTCCCCCCTTACACTTACTTCCCTCATTTCCCCTTACTCCCTCTTGTCCGTCCCCCGTCCCCCTCCCCCCCTTTCTTCCCTCTTCCTCTCCCCCCCTTTCCTACCCACCACT
+
CCCCCFFFFFFFGGGGGGGGGGGGGGGGGHHHHFHFHGHHHHHHHHG2FEFHHHHHHGHHHGHGHHHHHHHHHHHGHCEHDEHH4FHHFEHHGHGGGHGHHHHHHHHHFFHGGFGGD/?0/?0111111?111?1?11<.00..<<<-.<<0D00<00000/0:.00;0<0//.0:0;0C/:;000:0...:;E.-....:;:.A...-;-;0000;B/;//000;90/:/..-;@.00;009..;....0
@M05620:45:000000000-G6HP7:1:1101:8124:5032 1:N:0:141
CATCCTGACCCTGAAGTACCCCATTGAGCATGGCATCGTCACCAACTGGGACGACATGGAGAAGATCTGGCACCACACCTTCTACAACGAGCTGCGCGTGGCCCCGGAGGAGCACCCAGTGCTGCTGACCGAGGCCCCCCTGAACCCCAAGGCCAACAGAGAGAAGATGACTCAGGTGAGGCTCGGCCGACGCCCGTGCTCCTCCCGTCCTTTCCCCAGTCATTTTCTGCCCGGCTTGATTTCTGACATTA
+
CCCCCFFFFFFFGGGGGGGGGGGHHHHHHHHHHHHHHGHHHGHHHGHHHHHHGGGGGHHHHHHHHHHHHHHHHGHHHGGHHHHHHHHHGGGGGHHGGGGGGGHHGGGGGGGGHHHHGGHHHHHHHHHHHHGGGGGGGGGGGGHHHHGGGGHGHHGGGGGGGGGGGGGGGGGGGGGGFGGGGGGGFFFFFFFFFFFF-ADFFFFFFFFEFFDFFFFFFFFFFFFFFFFFFFFFFFFFFFAFFFFFFFFFFF/
@M05620:45:000000000-G6HP7:1:1101:6612:5041 1:N:0:141
CATCCTGACCCTGAAGTACCCCGGCTTGATTTCTGACATTAGATCGGAAGAGCACACGTCTGAACTCCAGTCACAGCGATAGATCTCGTATGCCGTCTTCTGCTTGAAAAAAAAAAAAATGGAATGTGACAGAGAGTCTATTGCATAACCAGCCAGGTAACATATGTGGACTGGCGAGAGAGAAAATAACACACGCGGCTTAAAGAGCAACCATTTAATAACGTAACTACAAGGCCTCTTTAGCACAGTGC
+
BBABBFBFFFFFFGGGFBGGGGEEEEGGHHHHGGHDFHHHHFFHHAE2FEHHHHFFH?GGHEG5GHHHBEEGFHH5EEGHGCHFBGHCFGHHGHC>EHGHFFFFGHFFGFGFG?B<</<?111111<1111<<00.<1111111100=//0....<./000000000000/:...-;---...///99000/..------9/////..//...;99//////....://////..././;//////../9/
@M05620:45:000000000-G6HP7:1:1101:16874:5104 1:N:0:141
AGATTACTGCAACAGTTCCCCCTGGACCTGGAAAAGTTTCTTGCCTGGCTTACAGAAGCTGAAACAACTGCCAATGTCCTACAGGATGCTACCCGTAAGGAAAGGCTCCTAGAAGACTCCAAGGGAGTAAAAGAGCTGATGAAACAATGGCAAGTAAGTCAGGCATTTCCGCTTTAGCACTCTTGTGGATCCAATTGAACAATTCTCAGCATTTGTACTTGTAACTGACAAGCCAGGGACAAAACAAAGAT
+
BABCCFFFFFFFGGGGGGGGGGAFHHHHHHHHHHHHGHHHHHHHHHHHHHHHHHHGHHHHHHHHHHHHHHHHHHHHHHHHHHGHHGHHHHHHHHGGGGHHHHHHHHHHGHHHHHHHHHHHHHHGGHGGHHHHHGHHHHHHHHHHHHHHFHHHHGHHHHHHHHHHHHHHHHGGGGGHHHHHHHHHHHHGHHHHHHHHHGHGGHHHHHHHHHHHHHHHHHHHHGHHHHHHHHHHHGEGGGGGGGGGGGGGGGB
@M05620:45:000000000-G6HP7:1:1101:7651:5116 1:N:0:141
CATCCTGACCCTGAAGTACCCCATTGAGCATGGCATCGTCACCAACTGGGACGACATGGAGAAGATCTGGCACCACACCTTCTACAACGAGCTGCGCGTGGCCCCGGAGGAGCACCCAGTGCTGCTGACCGAGGCCCCCCTGAACCCCAAGGCCAACAGAGAGAAGATGACTCAGGTGAGGCTCGGCCGACGCCCGTGCTCCTCCCGTCCTTTCCCCAGTCATTTTCTGCCCGGCTTGATTTCTGACATTT
+
CCCCCFFFFFFFGGGGGGGGGGGHHHHHHHHHHHHHHGHHHGHHHGHHHHHHGGGGGHHHHHHHHHHHHHHHHGHHHGGHHHHHHHHHGGGGGHHGGGGGGGHHGGGGGGGGHHHHGGHFHHHHHHHHHHGGGGGGGGGGGGHHHHGGGGHGHHGGGGGGGGGGGGGGGGGGGGGGFFGGGGGGFFFFFFFFFFFA-;:AFFBFFFFEFFDFFFFFFBAFFFFFFFFFEFFF.@DFFF.BFFFF00F0FF0
@M05620:45:000000000-G6HP7:1:1101:19180:5119 1:N:0:141
AGATTATGCAACAGTTCCCCCTGGACCTGGAAAAGTTTCTTGCCTGGCTTACAGAAGCTGAAACAACTGCCAATGTCCTACAGGATGCTACCCGTAAGGAAAGGCTCCTAGAAGACTCCAAGGGAGTAAAAGAGCTGATGAAACAATGGCAAGTAAGTCAGGCATTTCCGCTTTAGCACTCTTGTGGATCCAATTGAACAATTCTCAGCATTTGTACTTGTAACTGACAAGCCAGGGACAAAACAAAGATC
+
>A3>ADDBFFFFGGGGGGGGGGGHHHHGFHHHHHHHGHHHHHHHHHHHHHHHHHFHHHHHHHHGCHHHHHHHHHHHHHHHHHHBGHHHHHHHHGFGGHHFHHHHHHGGHHHHHHHHHHH3FHGGAE?EHHGHGHHHHHHHGHHHCGGHHHHHGGHHGHHHGGFHHHHHHGGGGFGHHHHHHHGHGHGFGFHHHHHHHHGFHHHHHHHHHGHHHHFHHHFH:CHHHHGHGHHGEFFGGGGGG/AFEGGFGGF
@M05620:45:000000000-G6HP7:1:1101:16864:5127 1:N:0:141
AGATTACTGCAACAGTTCCCCCTGGACCTGGAAAAGTTTCTTGCCTGGCTTACAGAAGCTGAAACAACTGCCAATGTCCTACAGGATGCTACCCGTAAGGAAAGGCTCCTAGAAGACTCCAAGGGAGTAAAAGAGCTGATGAAACAATGGCAAGTAAGTCAGGCATTTCCGCTTTAGCACTCTTGTGGATCCAATTGAACAATTCTCAGCATTTGTACTTGTAACTGACAAGCCAGGGACAAAACAAAGAT
+
AAABCFFFFFFFGGGFGGGGGGGGHHHHHHHHHHHHFHHHHHHHHHHHHHHHHHHGHHHHHHGHHHGHHHHHFHHHHHHHHHHHHHHHHHHHHHGEGGHHGHHHHHHHGHHHHHHHHHHHHGHGGHGEEGHHHGHHHHHHHHGFGGHHGHHGHGGFGHGGFHHHHHHHHHGGGGGHHHHHHHHHHGHGHHHHGHHHHFHGFFFFHHHFHHGHHHHHHHHHHHHHHHGHFFFHHGFFGGGGGGFFGGGGFG;
@M05620:45:000000000-G6HP7:1:1101:25053:5131 1:N:0:141
ATCTCTATCTCCTAAAAAGGAAGAAAGGGGAGGGAAGATCGGAAGAGCACACGTCTGAACTCCAGTCACAGCGATAGATCTCGTATGCCGTCTTCTGCTTGAAAAAAAAAAAAAAAAAAAAAAATGTAAAAATGAATAATAATAGCTAACACGGTGTGTAATCTCTGTGAAGTGACACTAGTAACATCTATTAAATGTTGTACTGCGACCATACTACGTAGAGGGAATACTTTAGTGTGTAAACACAAGAA
+
CCCCDFFFFFFFGGGGGGFGGGHHHHHGGGEGGGGHGHHHHGGGGHHGHHHHGHHHGHHHHHHHHHHHHHHHGGHGGGGDGHGGFHHHHGFGHGHHHHHHHHGFHHGG@CB////---------.0000000.0000000000000000/00.-..:..9000:000000;09000000/0;0000000000000;0000/000:;9----00/909.9;.;0/...;0:000000000.00000....//
@M05620:45:000000000-G6HP7:1:1101:14536:5138 1:N:0:141
CATCCTGACCCTGAAGTACCCCATTGAGCATGGCATCGTCACCAACTGGGACGACATGGAGAAGATCTGGCACCACACCTTCTACAACGAGCTGCGCGTGGCCCCGGAGGAGCACCCAGTGCTGCTGACCGAGGCCCCCCTGAACCCCAAGGCCAACAGAGAGAAGATGACTCAGGTGAGGCTCGGCCGACGCCCGTGCTCCTCCCGTCCTTTCCCCAGTCATTTTCTGCCCGGCTTGATTTCTGACATTA
+
CDDDDFFFFFFFGGGGGGGGGGGHHHHHHHHHHHHHHGHHHGHHHGHHHHHHGGGGGHHHHHHHHHHHHHHHHGHHHGGHHHHHHHHHGGGGGHHGGGGGGGHHGGGGGGGGHHHHGGHHHHHHHHHHHHGGGGGGGGGGGGHHHHGGGGHGHHGGGGGGGGGGGGGGGGGGGGGGGGGGGGGGFFFFFFFFFFFF@FFFFFFFFFFFFFFFFFFFFFFFFFFFFHFFHFFFFFFFFFFFFFFFFFFFFF0
@M05620:45:000000000-G6HP7:1:1101:19172:5140 1:N:0:141
AGATTATGCAACAGTTCCCCCTGGACCTGGAAAAGTTTCTTGCCTGGCTTACAGAAGCTGAAACAACTGCCAATGTCCTACAGGATGCTACCCGTAAGGAAAGGCTCCTAGAAGACTCCAAGGGAGTAAAAGAGCTGATGAAACAATGGCAAGTAAGTCAGGCATTTCCGCTTTAGCACTCTTGTGGATCCAATTGAACAATTCTCAGCATTTGTACTTGTAACTGACAAGCCAGGGACAAAACAAAGATC
+
CCCCCFFFFFFFGGFGGGGGGGGHGHHHHHHHHHHHHHHHHHGHHHHHHHHHHHHGHHHHHGHHHHHHHHHHGHHHHHHHHHHGHHHHHHHHHGGGGHHHHHHHHHHGHHHHHHHHHHHHHHGGEGFHHHHHGHHHHHHHGHHHHHHHHHHHGGHHHHHHHHHHHHHHHGGGGGHHGHHHHHGHFGGHHHHHHHHGHFGHFHHHHHFHHHHHGGHFHHHH0GGHHHHHHHHHGGGGGGGGFFGGGGGFGGG
@M05620:45:000000000-G6HP7:1:1101:25059:5148 1:N:0:141
ATCTCTATCTCCTAAAAAGGAAGAAAGGGGAGGGAAGATCGGAAGAGCACACGTCTGAACTCCAGTCACAGCGATAGATCTCGTATGCCGTCTTCTGCTTGACAAAAAAAACATAAACAGACAATCAATGATTATGCGACGCGGAAGCAAAAAAAAACATTCACAAAGCATCTTTCACTCAATCTCTGATGGCCAATTCAGAGTTTTATCTCCACCCACATTCTATTGACATAATCTCAAATCACTAGAAA
+
BBBBBFFFFFFFGGGGGGGCGFHHFGH4?E?EG2FGAHHH2EEFFFHHHHHHGGHHGFHHHHHGGFHHHEHHECHGGHHFHG1FEHFFGGGGHGGHDHHHHF3?FFGHGGD/??333222202222222222@FB11///-----<../://:--;-..0009;00.9//;00090;00;//90////;///.//.////////////://///.;....99///9//////9////;///;;///////:
@M05620:45:000000000-G6HP7:1:1101:14525:5154 1:N:0:141
CATCCTGACCCTGAAGTACCCCATTGAGCATGGCATCGTCACCAACTGGGACGACATGGAGAAGATCTGGCACCACACCTTCTACAACGAGCTGCGCGTGGCCCCGGAGGAGCACCCAGTGCTGCTGACCGAGGCCCCCCTGAACCCCAAGGCCAACAGAGAGAAGATGACTCAGGTGAGGCTCGGCCGACGCCCGTGCTCCTCCCGTCCTTTCCCCAGTCATTTTCTGCCCGGCTTGATTTCTGACATTA
+
CCCCCFFFFFFFGGGGGEGGGGGHHHHHHHHHHHHHHGGHGGHHHGHHHHHHGGGGGHHGHHHHGHHHHGHHHGHHHGGHHHHHHHHHGGGGGHHGGGFGCGHHGGGGGGGGHGHHGGGFHHHHHHHGHHGGGGGGGGGGGGGHHHGGGGHGHHGGGGGGGGGGGGGGGGGGGGGGGGFGGGGGFFFFFAFFAFFF@DFFFFEFFFFFFDFFFFFFFFFFFFFFFFFFFFFFFFFFFFFBFFFFFFFFFF0
@M05620:45:000000000-G6HP7:1:1101:11452:5230 1:N:0:141
AGATTACTGCAACAGTTCCCCCTGGACCTGGAAAAGTTTCTTGCCTGGCTTACAGAAGCTGAAACAACTGCCAATGTCCTACAGGATGCTACCCGTAAGGAAAGGCTCCTAGAAGACTCCAAGGGAGTAAAAGAGCTGATGAAACAATGGCAAGTAAGTCAGGCATTTCCGCTTTAGCACTCTTGTGGATCCAATTGAACAATTCTCAGCATTTGTACTTGTAACTGACAAGCCAGGGACAAAACAAAGAT
+
AAABBFFFFFFFGGGGGGGGGGGGHGHHHHGHHHHHFHHHHHHHHHHHHHHHHHHHHHHHHHGHHHHHHHHHHHHHHHHHHHHHHEHHHHHHHHGGGGHHHHHHHHHHGHHHHHHHHHHHHGHGGHGGGHHHHGHHHHHHHHGHHHHHHHHGHGHHHHHHHHHGHHHHHHGGGGGHHHHHHHHHHHGGHHHHGHHHHHHHHHHHGHHGHHHHHHHHHHHGHHHHHHHHHGFHHGGGGGGGGGGGGGGGGGF
@M05620:45:000000000-G6HP7:1:1101:19651:5234 1:N:0:141
CATCCTGACCCTGAAGTACCCCATTGAGCATGGCATCGTCACCAACTGGGACGACATGGAGAAGATCTGGCACCACACCTTCTACAACGAGCTGCGCGTGGCCCCGGAGGAGCACCCAGTGCTGCTGACCGAGGCCCCCCTGAACCCCAAGGCCAACAGAGAGAAGATGACTCAGGTGAGGCTCGGCCGACGCCCGTGCTCCTCCCGTCCTTTCCCCAGTCATTTTCTGCCCGGCTTGATTTCTGACATTA
+
BCCCCFFFFFFFGGGGGGGGGGGHHHHHHHHHHHHHHGHHHGHHHGHHHHHHGGGGGHHHHHHHHHHHHHHHHGHHHGGHHHHHHHHHGGGGGGHGGGGGGGHHGGGGGGGGHHHHGGHGHHHHHHHHHHGGGGGGGGGGGGHHHHGGGGHGHHGGGGGGFGFGGGGGGGGGGFGGGGGGGGGFDFFFFFFFFFFF;DDFFFFFFFFFFFFFFFFFFFFFFFFFFFFFFFFFFFFFFFFFFFFFFFFFFF/
@M05620:45:000000000-G6HP7:1:1101:8292:5242 1:N:0:141
CATCCTGACCCTGAAGTACCCCATTGAGCATGGCATCGTCACCAACTGGGACGACATGGAGAAGATCTGGCACCACACCTTCTACAACGAGCTGCGCGTGGCCCCGGAGGAGCACCCAGTGCTGCTGACCGAGGCCCCCCTGAACCCCAAGGCCAACAGAGAGAAGATGACTCAGGTGAGGCTCGGCCGACGCCCGTGCTCCTCCCGTCCTTTCCCCAGTCATTTTCTGCCCGGCTTGATTTCTGACATTT
+
CCCDDFFFFFFFGGGGGGGGGGGHHHHHHHHHHHHHHGHHHGHHHGHHHHHHGGGGGHHHHHHHGHHHHHHHHGHHHGGHHHHHHHHHGGGGGHHGGGGGGGHHGGGGGGGGHHHHGGHGGHHHHHHHHHGGGGGGGGGGGGHHHHGGGGHGHHGGGGGGGGGGFGGGGGGGGGGGGGGGGGGGFFFFFFFFFFFFBFFFFFFFFFFEFFFFFFFFFFFFFFFFFFFFFFFFFFFFCFABFFFFF009BF0
@M05620:45:000000000-G6HP7:1:1101:14498:5245 1:N:0:141
CATCCTGACCCTGAAGTACCCCATTGAGCATGGCATCGTCACCAACTGGGACGACATGGAGAAGATCTGGCACCACACCTTCTACAACGAGCTGCGCGTGGCCCCGGAGGAGCACCCAGTGCTGCTGACCGAGGCCCCCCTGAACCCCAAGGCCAACAGAGAGAAGATGACTCAGGTGAGGCTCGGCCGACGCCCGTGCTCCTCCCGTCCTTTCCCCAGTCATTTTCTGCCCGGCTTGATTTCTGACATTA
+
CCCCCFFFFFFFGGGGGGGGGGGHHHHHHHHHHHHHHGHHHGHHHGHHHHHHGGGGGHHGHGHHHHHGHHHHHGGHHGGHHHHGHHHHGGGGGHHGGGEGGGHHGGGGGGGGHHHHGGGGHHHHHHHGHHGGGGGGGGGGGGHHHHGGGGHGHHGGGGGGGGGGGGGGGGGGGGGGGGGGGGGGFFFFFFFFFFFF@DFEFFFFFFFFFFFFFFFFFFFFFFFFFFFFFFFFDDFFFFFFFFFFFFFFFF/
@M05620:45:000000000-G6HP7:1:1101:15400:5247 1:N:0:141
CATCCTGACCCTGAAGTACCCCATTGAGCATGGCATCGTCACCAACTGGGACGACATGGAGAAGATCTGGCACCACACCTTCTACAACGAGCTGCGCGTGGCCCCGGAGGAGCACCCAGTGCTGCTGACCGAGGCCCCCCTGAACCCCAAGGCCAACAGAGAGAAGATGACTCAGGTGAGGCTCGGCCGACGCCCGTGCTCCTCCCGTCCTTTCCCCAGTCATTTTCTGCCCGGCTTGATTTCTGACATTA
+
CCCDDFFFFFFFGGGGGGGGGGGHHHHHHHHHHHHHHGHHHGHHHGHHHHHHGGGGGHHHHGHHHHHHHHHHHGHHHGGHHHHHHHHHGGGGGHHGGGGGGGHHGGGGGGGGHGHHGGHGHHHHHHHHHHGGGGGGGGGGGGHHHHGGGGHGHHGGGGGGGGGGGGGGGGGGGGGGGGGGGGGGFFFFFFFFFFFF@DDFFFFFFFFEFFDFFFFFFFFBFFFFFFFFHFFFFFFCFFFFFFFFFFFFFF0
@M05620:45:000000000-G6HP7:1:1101:15381:5249 1:N:0:141
CATCCTGACCCTGAAGTACCCCATTGAGCATGGCATCGTCACCAACTGGGACGACATGGAGAAGATCTGGCACCACACCTTCTACAACGAGCTGCGCGTGGCCCCGGAGGAGCACCCAGTGCTGCTGACCGAGGCCCCCCTGAACCCCAAGGCCAACAGAGAGAAGATGACTCAGGTGAGGCTCGGCCGACGCCCGTGCTCCTCCCGTCCTTTCCCCAGTCATTTTCTGCCCGGCTTGTTTTCTGACATTA
+
>1>AAFFDFCF11BGFEFGGGGGHHFGGA1FGHHGHHGHHFFGFEEHHGEFGEEEE?FFBBFAGFDGFHGHHFFHH/E?GHHFGHHHHEEEECFGECEEE<@HCEGBCGCFCEHHHFAGH1<GHFH1DFFC>@C?CACC@CEHFGHGCCFGGHEGGGGFFFBBEFGGGGFGF0CFGFBFGGGGG;?EF-9>@??@----;//BB/A-AABFFF9B/:FB:BF/BFBFF/FFFF-@@@--;-;BBB/:FFF/
@M05620:45:000000000-G6HP7:1:1101:8294:5260 1:N:0:141
CATCCTGACCCTGAAGTACCCCATTGAGCATGGCATCGTCACCAACTGGGACGACATGGAGAAGATCTGGCACCACACCTTCTACAACGAGCTGCGCGTGGCCCCGGAGGAGCACCCAGTGCTGCTGACCGAGGCCCCCCTGAACCCCAAGGCCAACAGAGAGAAGATGACTCAGGTGAGGCTCGGCCGACGCCCGTGCTCCTCCCGTCCTTTCCCCAGTCATTTTCTGCCCGGCTTGATTTCTGACATTA
+
CCCCCFFFFFFFGGGGGGGGGGGHHHHHHHHHHHHHHGHHHGHHHGHHHHHHGGGGGHHHHHHHHHHHHHHHHGHHHGGHHHHHHHHHGGGGGHHGGGGGGGHHGGGGGGGGHHHHGGHGHHHHHHHHHHGGGGGGGGGGGGHHHHGGGGHGHHGGGGGGGGGGGGGFGGGGGGGGGGGGGGGGFFFFFFFFFFFF>DFFFFFFFFFFFFFFFFFFFFFFFFFFFFFFFFFFFFFFFFAFFFFFFFFFFF0
@M05620:45:000000000-G6HP7:1:1101:15716:5268 1:N:0:141
CATCCTGACCCTGAAGTACCCCATTGAGCATGGCATCGTCACCAACTGGGACGACATGGAGAAGATCTGGCACCACACCTTCTACAACGAGCTGCGCGTGGCCCCGGAGGAGCACCCAGTGCTGCTGACCGAGGCCCCCCTGAACCCCAAGGCCAACAGAGAGAAGATGACTCAGGTGAGGCTCGGCCGACGCCCGTGCTCCTCCCGACCTTTCCCCAGTCATTTTCTGCCCGGCTTGATTTCTGACATTA
+
AAAAA1DDFFFBFGGFGDGGGGAGHFE1A1B1AFGGFEHHCEBBFEHFEEAGCGGGCFFBFGHFC1F21AGBGCGHHGGGBGDFGFBG/?EEGHEEC/EE//FFE?C/>CGCHHHHGA/?<FGHFGHGFG@CC--FA<CGGEGHHHCF..::CCEE.A9B/C9.;C/B0C09BFGBCBB.9CE9@-9A9->9-@@?;BB?FBF9F-9-;@?FF///9--;F9F//9B/9/;A---;-9-/9/BB/B99BB/
@M05620:45:000000000-G6HP7:1:1101:12446:5271 1:N:0:141
AGATTACTGCAACAGTTCCCCCTGGACCTGGAAAAGTTTCTTGCCTGGCTTACAGAAGCTGAAACAACTGCCAATGTCCTACAGGATGCTACCCGTAAGGAAAGGCTCCTAGAAGACTCCAAGGGAGTAAAAGAGCTGATGAAACAATGGCAAGTAAGTCAGGCATTTCCGCTTTAGCACTCTTGTGGATCCAATTGAACAATTCTCAGCATTTGTACTTGTAACTGACAAGCCAGGGACAAAACAAAGAT
+
ABABAFFFFFFFGGGGGGGGGGGGHHHHHHHHHHHHFHHHHHHHHHHHHHHHHHHHHHHHHHHHHHHHHHHHHHHHHHHHHHHHHHHHHHHHHHGFGGHHHHHGHHHHGHHHHHHHHHHHHHHFGHGGHHHHHGHHHHHGHGFHHHHHHHHHHGFHHHHHHHFHHHHHHGGGGFGHHHHFHHHHHFFGHHHHHHGHHHHHHHHHHHHGGHHHHHHHHHHFHFHFHHHGFHHHHGGGGGGGGGGFGGGGEFB
@M05620:45:000000000-G6HP7:1:1101:15717:5286 1:N:0:141
CATCCTGACCCTGAAGTACCCCATTGAGCATGGCATCGTCACCAACTGGGACGACATGGAGAAGATCTGGCACCACACCTTCTACAACGAGCTGCGCGTGGCCCCGGAGGAGCACCCAGTGCTGCTGACCGAGGCCCCCCTGAACCCCAAGGCCAACAGAGAGAAGATGACTCAGGTGAGGCTCGGCCGACGCCCGTGCTCCTCCCGTCCTTTCCCCAGTCATTTTCTGCCCGGCTTGATTTCTGACATTA
+
BCCDDFFFFFFFGGGGGGGGGGGHHHHHHHHHHHHHHGHHHGHHHGHGHHHHGGGGGHHHHHHHHHHHHHHHHGHHHGGHHHHHHGHHGGGGGHHGGGGGGGHHGGGGGGGGHHHHGGHHHHHHHHHHHHGGGGGGGGGGGGHHHHGGGGHGHHGGGGGGGGGGFFGFGGGGGGGGGGGGGGGGFFFFFFFFFFFF@DDEFFFFFFFEFFDFFFFFFFFFFFFFFFFFFFFFFFAFDFAFFFFFFBFFFF0
@M05620:45:000000000-G6HP7:1:1101:14595:5308 1:N:0:141
AGATTACTGCAACAGTTCCCCCTGGACCTGGAAAAGTTTCTTGCCTGGCTTACGGAAGCTGAAACAACTGCCAATGTCCTACAGGATGCTACCCGTAAGGAAAGGCTCCTAGAAGACTCCAAGGGAGTAAAAGAGCTGATGAAACAATGGCAAGTAAGTCAGGCATTTCCGCTTTAGCACTCTTGTGGATCCAATTGAACAATTCTCAGCATTTGTACTTGTAACTGACAAGCCAGGGACAAAACAAGATC
+
AA?AABFBDFFFGGGGGGGGGGGGHHHHGHHHHHHHGHHHHHHHHHHHHHHHH2EEFGGHHHGHHHHHHHGHHHHHHHHHHHHHEHHHHHHHHHGFGFHHHHHHHHHHGHHHHHHHHHHGCGHGGAFEHHGHHGHGHHGHHHHHHHHHHGHHHGHHHHGHHHHHHHHHHHGGGGGHEHHHHHHHHHHGHFHHGHHHHHHFHHGHHHHHFHHHHHHHGGHGHHHHHHHGFFFFFGFGGGGGGGGGGGGFGGG
@M05620:45:000000000-G6HP7:1:1101:14588:5326 1:N:0:141
AGATTACTGCAACAGTTCCCCCTGGACCTGGAAAAGTTTCTTGCCTGGCTTACAGAAGCTGAAACAACTGCCAATGTCCTACAGGATGCTACCCGTAAGGAAAGGCTCCTAGAAGACTCCAAGGGAGTAAAAGAGCTGATGAAACAATGGCAAGTAAGTCAGGCATTTCCGCTTTAGCACTCTTGTGGATCCAATTGAACAATTCTCAGCATTTGTACTTGTAACTGACAAGCCAGGGACAAAACAAGATC
+
BBBCCFFFFFFFGGGGGGGGGGGGHHHHHHHHHHHHFHHHHHHHHHHHHHHHHEGGHHHHHGHHHHHHHHHHHGHHHHHHHHGHFFHHHHHHHHGFGGHHHHGHHHHHGHHHHHHHHHHHHHHGGHGFGHHHGGHHHHHHHHFHGHHHGGHFHGGHFHGHGGHHHHHHHHGGGGGHHHHHHHHHHGHGHHHHFHHHHHHHFGHHHHHFGHGHHHHHHFHHHGHHHHHHHHFHHGFGGGGGGGGGGGGGGGF
@M05620:45:000000000-G6HP7:1:1101:15118:5328 1:N:0:141
AGATTACTGCAACAGTTCCCCCTGGACCTGGAAAAGTTTCTTGCCTGGCTTACAGAAGCTGAAACAACTGCCAATGTCCTACAGGATGCTACCCGTAAGGAAAGGCTCCTAGAAGACTCCAAGGGAGTAAAAGAGCTGATGAAACAATGGCAAGTAAGTCAGGCATTTCCGCTTTAGCACTCTTGTGGATCCAATTGAACAATTCTCAGCATTTGTACTTGTAACTGACAAGCCAGGGACAAAACAAAGAT
+
AAABBFFFFFFFGGGGGGGGGGGGHHHHHHHHHHHHHHHHHHHHHHHHHHHHHHHHHHHHHHHHHHHHHHHHHHHHHHHHHHHHBFHHHHHHHHGGGGHHHHGHHHHHGHHHHHHHHHHHHHHGGFEEGHHHHGHHHHHHHHHHHHHHHHHHHGHHHHHHHHHHHHHHHHGGGGGHEHHHHHHHHHHGHHHHGHHHHHHHHHHFHHHHHHHHHHHHHGHHHHHHHHHHHHHHHGGGGGGGGGGGGGGGGGF
@M05620:45:000000000-G6HP7:1:1101:8297:5334 1:N:0:141
AGATTACTGCAACAGTTCCCCCTGGACCTGGAAAAGTTTCTTGCCTGGCTTACAGAAGCTGAAACAATTGCCAATGTCCTACAGGATGCTACCCGTAAGGAAAGGCTCCTAGAAGACTCCAAGGGAGTAAAAGAGCTGATGAAACAATGGCAAGTAAGTCAGGCATTTCCGCTTTAGCACTCTTGTGTATCCAATTGAACAATTCTCAGCATTTGTACTTGTAACTGACAAGCCAGGGACAAAACAAAGAT
+
ABBCBFFFFFFFGGGGGGGGGGGFFGHHHHHHHHHHGHHHHHHHHHHHHHHHHHHHHGHHHHHHHHHHHHHHGHHHHHHHHHGHHGHHHHFHHHGGGGHHHHHHHHHHGHHHHHHFGHHHHGHGGHGGHHHHHGHHHGGHHGHHGHHHHHHHHGHHHHHHHHHHHHHHHHGGGGGHHHFHHHHHHHHHHHHHGHHHGGHHHHHHHHHHGGHHHHHHHFHHHHHHHHHGFFGHGGFFGGGGGGGGGGGGGGF
@M05620:45:000000000-G6HP7:1:1101:15112:5346 1:N:0:141
AGATTACTGCAACAGTTCCCCCTGGACCTGGAAAAGTTTCTTGCCTGGCTTACAGAAGCTGAAACAACTGCCAATGTCCTACAGGATGCTACCCGTAAGGAAAGGCTCCTAGAAGACTCCAAGGGAGTAAAAGAGCTGATGAAACAATGGCAAGTAAGTCAGGCATTTCCGCTTTAGCACTCTTGTGGATCCAATTGAACAATTCTCAGCATTTGTACTTGTAACTGACAAGCCAGGGACAAAACAAAGAT
+
BBBCCFFFFFFFGGGGGGGGGGGGHHHHHHHHHHHHGHHHHHHHHHHHHHHHHHHGHHHHHGHGHHHHHHHHHHHHHHHHHHHHFHHHHHHHHHGFGGHHHGGGHHHHGHHHHHGHHHHHHFHFGGGGHHHHHGHHHHHHHHFHHHHHHHHGHGHHHHHHHGHHFHHHHHGGGGGHHHHHHHHHHFGGHHHHGHHHHGHHFHHHGHHHHHHHHHHHHHHHHHHHHHHHHHGHHGGGGGGGGFFGGGGGGGF
@M05620:45:000000000-G6HP7:1:1101:8318:5346 1:N:0:141
AGATTACTGCAACAGTTCCCCCTGGACCTGGAAAAGTTTCTTGCCTGGCTTACAGAAGCTGAAACAATTGCCAATGTCCTACAGGATGCTACCCGTAAGGAAAGGCTCCTAGAAGACTCCAAGGGAGTAAAAGAGCTGATGAAACAATGGCAAGTAAGTCAGGCATTTCCGCTTTAGCACTCTTGTGTATCCAATTGAACAATTCTCAGCATTTGTACTTGTAACTGACAAGCCAGGGACAAAACAAAGAT
+
AA1AAFFFFF1DEGGBGGGGGGGF00GEGF0FCEGHAFHHFGFHGHHHGHFHHHFGCHGFHHHGHFFHHHHHHGGBFGHHHHFFFHHCF@2FEGEGEGEFFH0B0FGHFGGHHHGHHHHGHFGGEAGEGHHHHEGHHHFGHHHHGFEHFGGFGFFGG12FDFGHHHHHDHGGGGFHHGFHHHHFGGFF<FGHHHGHHFHFHHHDHHGH0GFHHFDCHGHG;C:GHHCFCGGFGCG:CBEGEA/;CEGGCF;
@M05620:45:000000000-G6HP7:1:1101:8297:5352 1:N:0:141
AGATTACTGCAACAGTTCCCCCTGGACCTGGAAAAGTTTCTTGCCTGGCTTACAGAAGCTGAAACAATTGCCAATGTCCTACAGGATGCTACCCGTAAGGAAAGGCTCCTAGAAGACTCCAAGGGAGTAAAAGAGCTGATGAAACAATGGCAAGTAAGTCAGGCATTTCCGCTTTAGCACTCTTGTGTATCCAATTGAACAATTCTCAGCATTTGTACTTGTAACTGACAAGCCAGGGACAAAACAAAGAT
+
AABBBFFFFFFFGGFGGGGGGGGGGHHHHHHHHHHHGHHHHHHHHHHHHHHHHHHHHHHHHHHHHHHHHHHHGHHGHHHHHHHHHGHHHHFHHHGGGGHHHGHGFGHHGHHHHHHGHHHHHGHGGHGGHHHHHGHHHHHHHFHHHHHHHHHHHGHHHHHHHHHHHHHHHHGGGGGHHHGHHHHHHHHHHHHHGHHHHHHHHHHHHHHHDGHHHHHHHHHHHHHHHHHGGHHHHGHFFGGGGGGGGGGGGFF
@M05620:45:000000000-G6HP7:1:1101:7174:5416 1:N:0:141
CATCCTGACCCTGAAGTACCCCATTGAGCATGGCATCGTCACCAACTGGGACGACATGGAGAAGATCTGGCACCACACCTTCTACAACGAGCTGCGCGTGGCCCCGGAGGAGCACCAAGGGCTGCTGACCGAGGCCCCCCTGAACCCCAAGGCCAACAGAGAGAAGATGACTCAGGTGAGGCTCGGCCGACGCCCGTGCTCCTCCCGACCTTTCCCCAGTCATTTTCTGCCCGGCTTGATTTCTGACATTA
+
1AAAABFDF>>1BBGFFGFEAAACBGHHHHCFFHHHBEHEFEDEAAAFGHHAEEGC/EGHFFCCGAG2AD10F>FH>EEC1B1FG@@@>F/>EG1>>>EE</0?EE@CGC/A/FHH0/0//F?CG1GF00>-<@-<<-A?CEC0/.::.ACE.;EAAEF9//.:/::0;;0099C909B..9-9@?--@-->-9---;A-;BFF/9B-99-99///9B-BBBFB////;B/EA=-@-9-//:BFBF//9F/
@M05620:45:000000000-G6HP7:1:1101:14630:5419 1:N:0:141
CATCCTGACCCTGAAGTACCCCATTGAGCATGGCATCGTCACCAACTGGGACGACATGGAGAAGATCTGGCACCACACCTTCTACAACGAGCTGCGCGTGGCCCCGGAGGAGCACCCAGTGCTGCTGACCGAGGCCCCCCTGAACCCCAAGGCCAACAGAGAGAAGATGACTCAGGTGAGGCTCGGCCGACGCCCGTGCTCCTCCCGTCCTTTCCCCAGTCATTTTCTGCCCGGCTTGATTTCTGACATTA
+
BBBBBFFFFFFFGGGFGGGGGGGHHHFHGFHHHHHHHEGHHGHHHGHHHHHHGEGGGHGHHHHHHHHHHHHHHGHHHGGHHHHHHHHHGGGGGHHGGGGGGGHHGGGGGGGGHHHHGGGHHGGHHHHGHHGGGGCGGGGGG.;CHHGGDDHGHHGEGFFFGGGGGGFGGGGGGGGEGFFGFEFGFAEFFFFBDFFDB.A9FFFFFFFFFFFFFFFFFFFFFFFFFFFFFFFFDAFAFA.BFFFF/;B/F//
@M05620:45:000000000-G6HP7:1:1101:9815:5431 1:N:0:141
AGATTACTGCAACAGTTCCCCCTGGACCTGGAAAAGTTTCTTGCCTGGCTTACAGAAGCTGAAACAACTGCCAATGTCCTACAGGATGCTACCCGTAAGGAAAGGCTCCTAGAAGACTCCAAGGGAGTAAAAGAGCTGATGAAACAATGGCAAGTAAGTCAGGCATTTCCGCTTTAGCACTCTTGTGGATCCAATTGAACAATTCTCAGCATTTGTACTTGTAACTGACAAGCCAGGGACAAAACAAAGAT
+
ABBCCFFFFFFFGGFFGGGGGGGGHHHHHHHGFHHHBGHHHHHHHHHHHHHHHHFHHHHHHHHHHHHHHHHHGHHHHHHHHHFHHGHHHHHHHHGGGGHHGFHGHHHHGHHHHHHGHHHHFGHGEHGFFFHHHEFGHGFHHFHFGHHHFFHHFGGHFHHHFHEHHHHHHHGGGGGHGHHHHHHHHHHGHHHHGGFHHHHHGGHHHHHGGGHHHHHHHGHHHHHHHHHHHFGHGGEFEGGGEGFFGEAGGGF
@M05620:45:000000000-G6HP7:1:1101:14644:5433 1:N:0:141
CATCCTGACCCTGAAGTACCCCATTGAGCATGGCATCGTCACCAACTGGGACGACATGGAGAAGATCTGGCACCACACCTTCTACAACGAGCTGCGCGTGGCCCCGGAGGAGCACCCAGTGCTGCTGACCGAGGCCCCCCTGAACCCCAAGGCCAACAGAGAGAAGATGACTCAGGTGAGGCTCGGCCGACGCCCGTGCTCCTCCCGTCCTTTCCCCAGTCATTTTCTGCCCGGCTTGATTTCTGACATTA
+
CDDCDFFFFFFFGGGGGGGGGGGHHHHHHHHHHHHHHGHHGGHHHGHHHHHHGGGGGHHHHHHHHHHGHHHHHGHHHGGHHHHHHHHHGGGGGHHGGGGGGGHHGGGGGGGGHGHHGGHHHHHHHHHHHHGGGGGGGGGGGGHHHHGGGGHGHHGGGGGGGGGGGGGGGGGGGGGGGGGGGGGGFFFFFFFFFFFFDFFFFFFFFFFFFFFFFFFFFFFFFFFFHHFFHFFFFFFFFFFFFFFFFFFFFF0
@M05620:45:000000000-G6HP7:1:1101:9798:5440 1:N:0:141
AGATTACTGCAACAGTTCCCCCTGGACCTGGAAAAGTTTCTTGCCTGGCTTACAGAAGCTGAAACAACTGCCAATGTCCTACAGGATGCTACCCGTAAGGAAAGGCTCCTAGAAGACTCCAAGGGAGTAAAAGAGCTGATGAAACAATGGCAAGTAAGTCAGGCATTTCCGCTTTAGCACTCTTGTGGATCCAATTGAACAATTCTCAGCATTTGTACTTGTAACTGACAAGCCAGGGACAAAACAAAGAT
+
BBBCCFFFFFFFGGGGGGGGGGGGHHHHHHHHGHHHFHHHHHHHHHHHHHHHHHHGHHHHHHHHHGHHHHHHHHHHHHHHHHGHHHHHHHHHHHGGGGHHHHHHHHHHGHHHHHHGHHHHHHHGGHGGHFHHHFGHHHGHHHHHHHHHGHHHHGHHHHHHHHHHHHHHHHGGGGGGHHHHHHHHHGGGHHHHHHHHHFHHHGHHHHHFDGHHHHHHHHHHHHHGHHHHHHHHHGGEGGGGGGGGGGGGGGF
@M05620:45:000000000-G6HP7:1:1101:7714:5443 1:N:0:141
AAACCAAGCAGACACTCACCGCCAGAAGACATGAGGTCAGCTAGATCGGAAGAGCACACGTCTGAACTCCAGTCACAGCGATAGATCTCGTATGCCGTCTTCTGCTTGAAAAAAAAAAAAAAAAAAACAAACTAACAAAGAAACCTCACTCTCAGACCACTCATTCGCACCAAGAATCTCCACTAAAATAATATTGGAGATACGACACGGAGACACGCTAAGACAGGAGACTCCAAGTCCAGAAAGACTAT
+
CCCCCCCFBFFFGGGGGGGGEGGGCHHGHHHHHHHHHHHHHHHHHHHHGGGGHHHHHHHGHHHGHHHHHHHHHHHHHHHGGHGGHHHHGFFGHHHHGGGHGHHGHHHHAGHFHGGGGB//<-<----..:.:000//0;//.//.///.0;000;0/././//0090..--;..9////////////////////////////...--.-:.-.//.-...///9/.....////////////////////
@M05620:45:000000000-G6HP7:1:1101:20355:5446 1:N:0:141
CATCCTGACCCTGAAGTACCCCATTGAGCATGGCATCGTCACCAACTGGGACGACATGGAGAAGATCTGGCACCACACCTTCTACAACGAGCTGCGCGTGGCCCCGGAGGAGCACCCAGTGCTGCTGACCGAGGCCCCCCTGAACCCCAAGGCCAACAGAGAGAAGATGACTCAGGTGAGGCTCGGCCGACGCCCGTGCTCCTCCCGTCCTTTCCCCAGTCATTTTCTGCCCGGCTTGATTTCTGACATTA
+
BBBBBFFFFFFFGGGGGGGGGGGHHHHHHHHHHHHHHGHHHGHGHGHHHHHHGGGGGHHGHHHHHHHHHGHHHGHHHGGHHHHHHHHHGGGGGGHGGGGCEGHHGGGGGGGGHHHHGGHHHHHHHHHHHHGGGGGGGGGGGGGHHHGGGGHGHHGGGGGGGGGGFGFFGGGFGGGGGFGGGGGGFFFFFFFFFFFF@DFEFFFFFFFFFFFFFFBBFFFFFFFFFFFFFFFFFFFFFAAFFFFFFBFFFF/
@M05620:45:000000000-G6HP7:1:1101:15680:5469 1:N:0:141
ATCTCTATCTCCTAAAAAGGAAGAAAGGGGAGGGAAGTCGGAAGAGCACACGTCTGAACTCCAGTCACAGCGATAGATCTCGTATGCCGTCTTCTGCTTGAAAAAAAAAAAAAAAAAAAACAATATAAAAGAAATTGCTCTCTAATAAACTACAAATTATCAAAACTTTACTAGAATATGATACCAAAATTGATGTCACTGGCAAATATGTCCATACGAACAAGTGTAGAAGCGTGAGTATTGTACTTCTA
+
BBBBBFFFFFFFGGGGGGGGGGHFFHHHGGGGGGGHGHHGGGGGHHHHHHHGHHHGHHHHHHHHHHHHHHHGGHGGHHHHHHGGHHHHGGGHGHHHHHHHGHHHHGGGGGB><<-<---:.:.0000;000../0;09000900;000090C//00000000000.000000000;0///9//;///..//////9/////.../.9////////;....--..;////////-....;:///;/9///;/
@M05620:45:000000000-G6HP7:1:1101:5864:5492 1:N:0:141
CATCCTGACCCTGAAGTACCCCATTGAGCATGGCATCGTCACCAACTGGGACGACATGGAGAAGATCTGGCACCACACCTTCTACAACGAGCTGCGCGTGGCCCCGGAGGAGCACCCAGTGCTGCTGACCGAGGCCCCCCTGAACCCCAAGGCCAACAGAGAGAAGATGACTCAGGTGAGGCTCGGCCGACGCCCGTGCTCCTCCCGTCCTTCCCCCAGCCATTTTTTGCCCGGCTTGTTTTCTGACATTT
+
AAAAAFFFF1CFFGFFGGGGCG1C111BA1AB0AAFG?FGAEF1//BGEC0GCAEEFGF1F1A0FFGBGHEFGEGG//?FFHGGH111/////11EEEECG?GHGE?CG/</FA<GCFHCGGBGHHHFBCG?---.C?--AFEB/CCCCCAECAEF?A9/CF?GB9FBBF0C00:BBB0:.9..------99-;@-@-A-///B/-9A-;A///;B--;---/;F//-;9BBB---;-;/-;BF///9///
@M05620:45:000000000-G6HP7:1:1101:20593:5501 1:N:0:141
CATCCTGACCCTGAAGTACCCCATTGAGCATGGCATCGTCACCAACTGGGACGACATGGAGAAGATCTGGCACCACACCTTCTACAACGAGCTGCGCGTGGCCCCGGAGGAGCACCCAGTGCTGCTGACCGAGGCCCCCCTGAACCCCAAGGCCAACAGAGAGAAGATGACTCAGGTGAGGCTCGGCCGACGCCCGTGCTCCTCCCGTCCTTTCCCCAGTCATTTTCTGCCCGGCTTGATTTCTGACATTT
+
CCDDDFFFFFFFGGGGGGGGGGGHHHHHHHHHHHHHHGHHHGHHHGHHHHHHGGGGGHHHHHHHGHHHHHHHHGHHHGGHHHHHHHHHGGGGGHHGGGGGGGHHGGGGGGGGHHHHGGHHHHHHHHHHHHGGGGGGGGGGGGHHHHGGGGHGHHGGGGGGGGGGGGFGGGGGGGGGGGGGGGGGFFFFFFFFFFFF>AFEFFFFFFDAFFFFFFFFFFFFFBFFFFFEFEFFFFAFFAABFFFFF0;0BF0
@M05620:45:000000000-G6HP7:1:1101:5875:5506 1:N:0:141
CATCCTGACCCTGAAGTACCCCATTGAGCATGGCATCGTCACCAACTGGGACGACATGGAGAAGATCTGGCACCACACCTTCTACAACGAGCTGCGCGTGGCCCCGGAGGAGCACCCAGTGCTGCTGACCGAGGCCCCCCTGAACCCCAAGGCCAACAGAGAGAAGATGACTCAGGTGAGGCTCGGCCGACGCCCGTGCTCCTCCCGTCCTTTCCCCAGTCATTTTCTGCCCGGCTTGATTTCTGACATTT
+
BBBBBFFFFFFFGGGGGGGGGGGHHHHHGHHHHHGHHGHHHGHHHGHHGGHHGGGGGHHGHHHHHHHHHGHHHGHH1EGHHHGDHFFHCADGGFHGGGEECGHHGGD@DCFFGFHHGGGHFGGFHHGBGHG@CCCGGGGGGEHEHHGGDAGGHHG?EEFGFFFGGGGGGFGGGBFEFFFGFEEGF;EFA=DFFFFB:.AEFFFFFFDEFFDFFFFFFBABFBFBFFFFBFFF.-@DC;.;BBFB/9;/;F/
@M05620:45:000000000-G6HP7:1:1101:20608:5511 1:N:0:141
CATCCTGACCCTGAAGTACCCCATTGAGCATGGCATCGTCACCAACTGGGACGACATGGAGAAGATCTGGCACCACACCTTCTACAACGAGCTGCGCGTGGCCCCGGAGGAGCACCCAGTGCTGCTGACCGAGGCCCCCCTGAACCCCAAGGCCAACAGAGAGAAGATGACTCAGGTGAGGCTCGGCCGACGCCCGTGCTCCTCCCGTCCTTTCCCCAGTCATTTTCTGCCCGGCTTGATTTCTGACATTA
+
CCCCCFFFFFFFGGGGGGGGGGGHHHHHHHHHHHHHHGHHGGHHGGHHHHHHGGGGGHHHHHHHHHHHHHHHHGHHHGGHHHHHHGHHGGGGGHHGGGGGGGHHGGGGGGGGHHHHGGHGHHHHHHHHHHGGGGGGGGGGGGGHHHGGGGHGHHGGGGGGGGGGGGGFGGGGGFGGGGGGGGGGFFFFFFFFFFFF9DDFFFFFFFFFFFFFFFFFFFFFFFFFFFFFFFFFDFAFFF.FFFFFFFFFFF0
@M05620:45:000000000-G6HP7:1:1101:5891:5517 1:N:0:141
CATCCTGACCCTGAAGTACCCCATTGAGCATGGCATCGTCACCAACTGGGACGACATGGAGAAGATCTGGCACCACACCTTCTACAACGAGCTGCGCGTGGCCCCGGAGGAGCACCCAGTGCTGCTGACCTAGGCCCCCCTGAACCCCAAGGCCAACATAGAGAAGAGGACTCAGGTGAGGCTCGGCCGACGCCCGTGCTCCTCCCGTCCTTTCCCCAGTCATTTTCTTCCCGGCTTGCTTTCTGACATTT
+
1>1AA11BF1>1E1G13AEECC1A11D1F1AA0BGHBEHCFCF1A/C0FFGA/AE//101AG00GBG2ABF0F/FHA?/GHHGHHEEC///>EGHCCCEG/@0<E//>C/?AGFHHFGCCB1<1FCGF0<1<<B0<ACCCGA/BCCCA.:.CCHF..E/00CCB/C/...99/BFEB/B..;.A--..=----9@--9A99BFB9A-99--////:--9FF/;///BB/FBB---;---/9BFF/////:/
@M05620:45:000000000-G6HP7:1:1101:20589:5524 1:N:0:141
CATCCTGACCCTGAAGTACCCCATTGAGCATGGCATCGTCACCAACTGGGACGACATGGAGAAGATCTGGCACCACACCTTCTACAACGAGCTGCGCGTGGCCCCGGAGGAGCACCCAGTGCTGCTGACCGAGGCCCCCCTGAACCCCAAGGCCAACAGAGAGAAGATGACTCAGGTGAGGCTCGGCCGACGCCCGTGCTCCTCCCGTCCTTTCCCCAGTCATTTTCTGCCCGGCTTGATTTCTGACATTA
+
ABCCCFFFFFFFGGGGGGGGGGGHHHHHHHHHHHHHHGHHHGHHHGHHHFHHGGGGGHHHHHHHHHHHHHHHHGHHHGGHHHHHHHHHGGGGGHHGGGGGGGHHGGGGGGGGHHHHGGHGHHHHHHHHHHGGGGGGGGGGGGHHHHGGGGHGHHGGGGGGGGGGGGGGFFGGGGGGGGGGGGGGFFFFF;FFFFFF@DFFFFFFFF?AFFDFFFFFFFDFFFFFFFFFFFFFDFFFFDABFFFBF;BBFF0
@M05620:45:000000000-G6HP7:1:1101:18467:5532 1:N:0:141
ATCTCTATCTCCTAAAAAGGAAGAAAGGGGAGGGAAGATCGGAAGAGCACACGTCTGAACTCCAGTCACAGCGATAGATCTCGTATGCCGTCTTCTGCTTGAAAAAAAAAAAAACAACCTAAAATAATGGTTTATTGGGATTTAGACCTCACTACCTAGTCACCTGGAAACAGTCCTCCAGTCCCCTCTATGCACCAAAGACCCGCTGCTATCTAACGCCCCAATACATCTGCCAGCGCGACCGCCCTTAT
+
?AAAAFFFFFFFGGFFFGEEE4GG4GHGGE?EGGEGFHHGHGEGGHHHHHHHGFHHGHHHHHHHHFFHHHHHG0FEFGGHHHHGEGBFHEEEGGHGHEHHFGHFHHGGGCB<///////011111<1111<101=110..//00000000/<0://000000000/.//:/:/00000///;:0/.;./000009/...////9----./////9//.9---.9./9///9/////.--------;--///
@M05620:45:000000000-G6HP7:1:1101:18559:5559 1:N:0:141
AGATTACTGCAACAGTTCCCCCTGGACCTGGAAAAGTTTCTTGCCTGGCTTACAGAAGCTGAAACAACTGCCAATGTCCTACAGGATGCTACCCGTAAGGAAAGGCTCCTAGAAGACTCCAAGGGAGTAAAAGAGCTGATGAAACAATGGCAAGTAAGTCAGGCATTTCCGCTTTAGCACTCTTGTGGATCCAATTGAACAATTCTCAGCATTTGTACTTGTAACTGACAAGCCAGGGACAAAACAAAGAT
+
BBBBAFFFBFFFFGFBGGGGFGGGHHHHHHHGGHHGGHHHHFHFHHHHHHHGFHHEHHHHHFHFHHHHHHHHFHHGFGFHHHHFEGHHFHHHGHGGGGHFHFFGHHFHGFGHHHHGHHHFF3GGGEFFHHHGGGHHHFBGHFBFGFHHFFFHFGHHGHFHHHHHEHHHGFDGGGEHEHHGHHGGHDGGHGFHG0DGHBDB0GGFGFD<=/0GCHHHHHHGGBGBGHCBGHHGEEGFG..:9FEGGGGGGG0
@M05620:45:000000000-G6HP7:1:1101:20633:5564 1:N:0:141
AAACCAAGCAGACACTCACCGCCAGAAGACATGAGGTCAGCTAGATCGGAAGAGCACACGTCTGAACTCCAGTCACAGCGATAGATCTCGTATGCCGTCTTCTGCTTGAAAAAAAAAAAATACAGGTAAGAGTTAAGGACTCATGGTTAAGTAAAGTTAACACTAACGGATAGCTGTCTCTTAATGTATGTCGTTAAGAATTCACGAGATAAAATAATTGGATGTGTGATGCTATGGGTACGTGTTGGAGT
+
ABACCABFBFFFGGGGGGGGGGGGEHHHFHHHHHHHGGHHHHFHHHHHGGFGHHHFHHHGHHHGHFHHHHHHHHHHHGHGGGGGGE@GHHFGHHHHGGGHGHFHHHHHFGFHHEFCBB//0111101?11111>111110001111=0000000=0=<0=00/0///.-...:0;0=000000000000000.....09000000..-..0000000///////;//./////////./;9.9/:..9//:
@M05620:45:000000000-G6HP7:1:1101:20652:5571 1:N:0:141
AAACCAAGCAGACACTCACCGCCAGAAGACATGAGGTCAGCTAGATCGGAAGAGCACACGTCTGAACTCCAGTCACAGCGATAGATCTCGTATGCCGTCTTCTGCTTGAAAAAAAAAAAAAAGAAAGGATAAAAGGACGAGAAGAAAAGAAAAGGAGGATAAGAGTGAGAACGACAACAAGGAAAAGAAAGGAGAAAGACGAAAAAGAGCAATGAGCAGAAAACACAAGAAAGCCATCTGCTCATGGACGG
+
BCCCCBBFCFFFGGGGGGGGGGGGEGHHHHHHHHHHFHHHHHHHHHHHGGGGHHHHHHHGGHHGHHHHHHHHGHHHHHHGGHGGGG4FGHFGHHHHGGGHGHHHHHHHHHHHHGGGGG///-..0010011<100./.---../0////;.///./.;:/000000000;00..---.../..////.9/0./...09//.-:.-.;.//0/000000///://...9.9//0/./:000000000000--
@M05620:45:000000000-G6HP7:1:1101:20513:5587 1:N:0:141
CATCCTGACCCTGAAGTACCCCATTGAGCATGGCATCGTCACCAACTGGGACGACATGGAGAAGATCTGGCACCACACCTTCTACAACGAGCTGCGCGTGGCCCCGGAGGAGCACCCAGTGCTGCTGACCGAGGCCCCCCTGAACCCCAAGGCCAACAGAGAGAAGATGACTCAGGTGAGGCTCGGCCGACGCCCGTGCTCCTCCCGTCCTTTCCCCAGTCATTTTCTGCCCGGCTTGATTTCTGACATTA
+
CDDDDFFFFFFFGGGGGGGGGGGHHHHHHHHHHHHHHGHHHGHHHGHHHGHHGGGGGHHHHHHHHHHHHHHHHGHHHGGHHHHHHGHHGGGGGHHGGGGGGGHHGGGGGGGGGHHHGGHFGHHHHHHHHHGGGGGGGGGGGGGHHHGGGGHGHHGGGGGGGGGGFGFFGGGGGGGGGGGGGGGGFFFFFFFFFFFF@DFFFFFFFFFADFDFFFFFFFDFFFFFFFFFFFFFFFFFFF.BFFFFF0BFFF0
@M05620:45:000000000-G6HP7:1:1101:19624:5591 1:N:0:141
CATCCTGACCCTGAAGTACCCCATTGAGCATGGCATCGTCACCAACTGGGACGACATGGAGAAGATCTGGCACCACACCTTCTACAACGAGCTGCGCGTGGCCCCGGAGGAGCACCCAGTGCTGCTGACCGAGGCCCCCCTGAACCCCAAGGCCAACAGAGAGAAGATGACTCAGGTGAGGCTCGGCCGACGCCCGTGCTCCTCCCGTCCTTTCCCCAGTCATTTTCTGCCCGGCTTGATTTCTGACATTT
+
CCDDDFFFFFFFGGGGGGGGGGGHHHHHHHHHHHHHHGHHHGHHHGHHHHHHGGGGGHHHHHHHHHHHHHHHHGHHHGGHHHHHHHHHGGGGGHHGGGGGGGHHGGGGGGGGHHHHGGHHHHHHHHHHHHGGGGGGGGGGGGHHHHGGGGHGHHGGGGGGGGGGGGGGGGGGGGGGHGGGGGGGFFFFFFFFFFFFFFFFFFFFFFFFFFFFFFFFFFFFFFFFFFFFFFFFFFFFFFAFFFFFFBFFFF0
@M05620:45:000000000-G6HP7:1:1101:20512:5604 1:N:0:141
CATCCTGACCCTGAAGTACCCCATTGAGCATGGCATCGTCACCAACTGGGACGACATGGAGAAGATCTGGCACCACACCTTCTACAACGAGCTGCGCGTGGCCCCGGAGGAGCACCCAGTGCTGCTGACCGAGGCCCCCCTGAACCCCAAGGCCAACAGAGAGAAGATGACTCAGGTGAGGCTCGGCCGACGCCCGTGCTCCTCCCGTCCTTTCCCCAGTCATTTTCTGCCCGGCTTGATTTCTGACATTT
+
ABBBBFFFFFFFGGGGGGGGGGGHHGHHHHHGHHHHHGHHHGHHGGHGHHHHGGGGGHHHGHGGHHHFFHHHHGHHHGGHHHHHHGHHGGGGGHHGGGGGGGHHGGGGGGGGHHHHGGHFFHDHGGHHHGGGGGGGGGGGGGHHHHGGGGHGHHGGGGGGGGDGGGFBFGGGGGGGGGGGFEFGFFFFFFFFFFFF=DDEFFFFFFFEDDAFFFFFFF?FFFFFFFFFBFFFAAADBA;FFBFF99FFFF/
@M05620:45:000000000-G6HP7:1:1101:19634:5609 1:N:0:141
CATCCTGACCCTGAAGTACCCCATTGAGCATGGCATCGTCACCAACTGGGACGACATGGAGAAGATCTGGCACCACACCTTCTACAACGAGCTGCGCGTGGCCCCGGAGGAGCACCCAGTGCTGCTGACCGAGGCCCCCCTGAACCCCAAGGCCAACAGAGAGAAGATGACTCAGGTGAGGCTCGGCCGACGCCCGTGCTCCTCCCGTCCTTTCCCCAGTCATTTTCTGCCCGGCTTGATTTCTGACATTA
+
CCCCCFFFFFFFGGGGGFGGGGGHHHHHHHHHHHHHHGHHHGHHHGHHHHHHGGGGGHHHHHHHHHHHHHHHHGHHHGGHHHHHHHHHGGGGGHHGGGGGGGHHGGGGGGGGHHHHGGHHHHHHHHHHHHGGGGGGGGGGGGHHHHGGGGHGHHGGGGGGGGGGGGGGGGGGGGGGGGGGGGGGFFFFFFFFFFFF:DFFFFFFFFFEFFFFFFFFFFFFFFFFFFFFFFFFFFFFFFFFFFFFFFFFFF0
@M05620:45:000000000-G6HP7:1:1101:20112:5668 1:N:0:141
CATCCTGACCCTGAAGTACCCCATTGAGCATGGCATCGTCACCAACTGGGACGACATGGAGAAGATCTGGCACCACACCTTCTACAACGAGCTGCGCGTGGCCCCGGAGGAGCACCCAGTGCTGCTGACCGAGGCCCCCCTGAACCCCAAGGCCAACAGAGAGAAGATGACTCAGGTGAGGCTCGGCCGACGCCCGTGCTCCTCCCGTCCTTTCCCCAGTCATTTTCTGCCCGGCTTGATTTCTGACATTA
+
CCCCCFFFFFFFGGGGGGGGGGGHHHHHHHHHHHHHHGHHHGHHHGHHHHHHGGGGGHHHHHHHHHHHHHHHHGHHHGGHHHHHHHHHGGGGGHHGGGGGGGHHGGGGGGGGHHHHGGHGHHHHHHHHHHGGGGGGGGGGGGHHHHGGGGHGHHGGGGGGGGGGGGGGGGGGGGGGGGGGGGGGFFFFFFFFFFFF;ADEFFFFFFFAFFFFFFFFFFFFFFFFFFFFFFFFBDFFFF;BFFFFFBFBFF0
@M05620:45:000000000-G6HP7:1:1101:20118:5686 1:N:0:141
CATCCTGACCCTGAAGTACCCCATTGAGCATGGCATCGTCACCAACTGGGACGACATGGAGAAGATCTGGCACCACACCTTCTACAACGAGCTGCGCGTGGCCCCGGAGGAGCACCCAGTGCTGCTGACCGAGGCCCCCCTGAACCCCAAGGCCAACAGAGAGAAGATGACTCAGGTGAGGCTCGGCCGACGCCCGTGCTCCTCCCGTCCTTTCCCCAGTCATTTTCTGCCCGGCTTGATTTCTGACATTA
+
ABCCCFFFFFFFGGGGGGGGGGGHHHHHHHHHHHHHHGHHHGHHHGHHHHHHGGGGGHGHHHHHHHHGHHHHHGHHHGGHHHHHHHHHGGGGGHHGGGEGGGHHGGGGGGGGHHHHGGHHHHFHHHHHHHGGGGGGGGGGGGHHHHGGGGHGHHGGGGGGGGGGGGGGGGGGGGGGGGGGGGGGFFFFFFFFFFFFBFFFFFFFFFFEFFFFFFFFFFFFFFFFFFFFFFFFFFFFFFFFFFFFFEFFFF/
@M05620:45:000000000-G6HP7:1:1101:25517:5695 1:N:0:141
AGATTACTGCCACAGTTCCCCCTGGACCTGGAAAAGTTTCTTGCCTGGCTTACAGAAGCTGAAACAACTGCCAATGTCCTACAGGATGCTACCCGTAAGGAAAGGCTCCTAGAAGACTCCAAGGGAGTAAAAGAGCTGATGGAACAATGGCAAGTAAGTCAGGCATTTCCGCTTTAGCACTCTTGTGGATCCAATTGAACAATTCTCAGCATTTGTACTTGTAACTGACAAGCCAGGGACAAAACAAAGAT
+
A1>AA11DFF1BGGF1BAGGGG?F00BECFG0EGHCFGGBAFA1GB1GCGH1F11AG1FGFBGHH0GCGFGGHHFGF2FFDCCFEEHHB121BGA/>EEHDFF0F>@FFCEHFH11FGGC111?E/<<FBFHE?<0FFBFH1BF1BGBGF0FHGDGHG2@GFHGHHHH1GCECGGG<=GHFHFFF1<CFCCHHGB<DBGFBGDGFFFFDCGGCHGGHGHFFGFH0;00GGH..CB.;E?EEFBA.;EGB/0
@M05620:45:000000000-G6HP7:1:1101:13716:5781 1:N:0:141
CATCCTGACCCTGAAGTACCCCATTGAGCATGGCATCGTCACCAACTGGGACGACATGGAGAAGATCTGGCACCACACCTTCTACAACGAGCTGCGCGTGGCCCCGGAGGAGCACCCAGTGCTGCTGACCGAGGCCCCCCTGAACCCCAAGGCCAACAGAGAGAAGATGACTCAGGTGAGGCTCGGCCGACGCCCGTGCTCCTCCCGTCCTTTCCCCAGTCATTTTCTGCCCGGCTTGATTTCTGACATTA
+
DDDDDFFFFFFFGGGGGGGGGGGHHHHHHHHHHHHHHGHHHGHHHGHHHHHHGGGGGHHHHHHHHHHHHHHHHGHHHGGHHHHHHHHHGGGGGHHGGGGGGGHHGGGGGGGGHHHHGGHHHHHHHHHHHHGGGGGGGGGGGGHHHHGGGGHGHHGGGGGGGGGGGGGGGGGGGGGGHGGGGGGGFFFFFFFFFFFFCFFFFFFFFFFFFFFFFFFFFFFFFFFFFHFFFFFFFFFFFFFFFFFFFFFFFF0
@M05620:45:000000000-G6HP7:1:1101:11340:5786 1:N:0:141
CATCCTGACCCTGAAGTACCCCATTGAGCATGGCATCGTCACCAACTGGGACGACATGGAGAAGATCTGGCACCACACCTTCTACAACGAGCTGCGCGTGGCCCCGGAGGAGCACCCAGTGCTGCTGACCGAGGCCCCCCTGAACCCCAAGGCCAACAGAGAGAAGATGACTCAGGTGAGGCTCGGCCGACGCCCGTGCTCCTCCCGTCCTTTCCCCAGTCATTTTCTGCCCGGCTTGATTTCTGACATTA
+
BBCCCFFFFFFFGGGGGGGGGGGHHHHHHHHHHHHHHGHHHGHHHGHHHHHHGGGGGHHHHHHHHHHHHHHHHGGHHGGHHHHHHHHHGGGGGHHGGGGGGGHHGGGGGGGGHGHHGGHHHHHHHHHGHHGGGGGGGGGGGGHHHHGGGGHGHHGGGGGGGGGGGGGGGGGGGGGGGGGGGGGGFFFFFFFFFFFF9DFFFFFFFFFFFFFFFFFFFFFFFFFFFFFFFFFFFFFFFFFFFFFFFFFFFF0
@M05620:45:000000000-G6HP7:1:1101:11318:5786 1:N:0:141
CATCCTGACCCTGAAGTACCCCATTGAGCATGGCATCGTCACCAACTGGGACGACATGGAGAAGATCTGGCACCACACCTTCTACAACGAGCTGCGCGTGGCCCCGGAGGAGCACCCAGTGCTGCTGACCGAGGCCCCCCTGAACCCCAAGGCCAACAGAGAGAAGATGACTCAGGTGAGGCTCGGCCGACGCCCGTGCTCCTCCCGTCCTTTCCCCAGTCATTTTCTGCCCGGCTTGATTTCTGACATTA
+
DDDDDFFFFFFFGGGGGGGGGGGHHHHHHHHHHHHHHGHHHGHHHGHHHHHHGGGGGHHHHHHHHHHHHHHHHGHHHGGHHHHHHHHHGGGGGHHGGGGGGGHHGGGGGGGGHHHHGGHGHHHHHHHHHHGGGGGGGGGGGGHHHHGGGGHGHHGGGGGGGGGGFGGGGGGGGGGGHGGGGGGGFFFFFFFFFFFF9DFFFFFFFFFEDFDBFFFFFFFFFFFFFFFFFFFFDFFFFFFFFFFFFBFBFF0
@M05620:45:000000000-G6HP7:1:1101:13726:5801 1:N:0:141
CATCCTGACCCTGAAGTACCCCATTGAGCATGGCATCGTCACCAACTGGGACGACATGGAGAAGATCTGGCACCACACCTTCTACAACGAGCTGCGCGTGGCCCCGGAGGAGCACCCAGTGCTGCTGACCGAGGCCCCCCTGAACCCCAAGGCCAACAGAGAGAAGATGACTCAGGTGAGGCTCGGCCGACGCCCGTGCTCCTCCCGTCCTTTCCCCAGTCATTTTCTGCCCGGCTTGATTTCTGACATTT
+
AABCCFFFFFFFGGGDGAFGGGGHHHHHHHHHHHHHHFFHHGHHHGHHGHHHGGGGGHHHHHHHGHHHHHHHHGHFHGGHHHHHHHHHFGGGGHHGGGEECEHHGGDGGGG?HHHHGGHHHHGHHHHGHEGGGGFGGGGGGGFH:GGGGGHGHGGEGGGGFGGGGGGFBFBFGF0/09B.FAEFAFEDFFA=@BD=BFFEFFFFFE.EFFFFFFFFFFABFFFFFFFFFFFFFFDFFA;FFFBFFBBBFF/
@M05620:45:000000000-G6HP7:1:1101:11331:5803 1:N:0:141
CATCCTGACCCTGAAGTACCCCATTGAGCATGGCATCGTCACCAACTGGGACGACATGGAGAAGATCTGGCACCACACCTTCTACAACGAGCTGCGCGTGGCCCCGGAGGAGCACCCAGTGCTGCTGACCGAGGCCCCCCTGAACCCCAAGGCCAACAGAGAGAAGATGACTCAGGTGAGGCTCGGCCGACGCCCGTGCTCCTCCCGTCCTTTCCCCAGTCATTTTCTGCCCGGCTTGATTTCTGACATTA
+
ABBCCFFFFFFFGGGGGGGGGGGHHHHHHHHHHHHHHGHHHGHHHGHHHHHHGGGGGHHHHHHHHHHHHHHHHGHHHGGHHHHHHHHHGGGGGHHGGGGGGGHHGGGGGGGGHHHHGGHFHHHHHHHHHHGGGGGGGGGGGGHHHHGGGGHGHHGGGGGGGGGGGGGFGGGGGGFGGGGGGGGGFFFFFFFFFFFF@DDFFFFFFFFFFFFFFFFFFFFBFFFFFFHFFFFFFFFFFAAFFFFFFEFEFF0
@M05620:45:000000000-G6HP7:1:1101:15892:5806 1:N:0:141
CATCCTGACCCTGAAGTACCCCATTGAGCATGGCATCGTCACCAACTGGGACGACATGGAGAAGATCTGGCACCACACCTTCTACAACGAGCTGCGCGTGGCCCCGGAGGAGCACCCAGTGCTGCTGACCGAGGCCCCCCTGAACCCCAAGGCCAACAGAGAGAAGATGACTCAGGTGAGGCTCGGCCGACGCCCGTGCTCCTCCCGTCCTTTCCCCAGTCATTTTCTGCCCGGCTTGATTTCTGACATTA
+
CCCCCFFFFFFFGGGGGGGGGGGHHHHHHHHGHHHHHGGHHGHHHGHHHHHHGGGGGHHHHHHHHHHGHHHHHGHHHGGHHHHHHHHHGGGGGHHGGGEGGGHHGGGGGGGGHGHHGGHHHHHHHHHHHHGGGGGGGGGGGGGHHGGGGGHGHHGGGGGGGGGGGGGFGGGGGGGGGGGGGGGGFFFFFFFFFFFF:9AAFF/BFFFEFFFFFFFFFFDFFFFFFFFFFFFFFFFFFFFFFFFFF/FFFF/
@M05620:45:000000000-G6HP7:1:1101:10226:5811 1:N:0:141
AGATTACTGCAACAGTTCCCCCTGGACCTGGAAAAGTTTCTTGCCTGGCTTACAGAAGCTGAAACAACTGCCAATGTCCTACAGGATGCTACCCGTAAGGAAAGGCTCCTAGAAGACTCCAAGGGAGTAAAAGAGCTGATGAAACAATGGCAAGTAAGTCAGGCATTTCCGCTTTAGCACTCTTGTGGATCCAATTGAACAATTCTCAGCATTTGTACTTGTAACTGACAAGCCAGGGACAAAACAAAGAT
+
AAAAAFFFFFFFGGGGGGGGGGGFHFGHHHGHHHHHFHHHHHHHHHHHHHHHHHGHHHHHHHHHHHHHHHHHHHHHHHHHHHGHHHHHHHHHHHGGGGHHHHHHHHHHGHHHHGHHHHHHHHGGAFFEHFGHHCGHHHFHHHHHHHHHHGHGHGGHHHGHHHGHHHGHHHGGGGGHHGGHHHHHHFGGFHHFHHHFHGHHHHHHHHHFHHHHHHHGFFHCGHHFHHEHGHHHGGGGCCAEGFGFGGGGGGF
@M05620:45:000000000-G6HP7:1:1101:10236:5829 1:N:0:141
AGATTACTGCAACAGTTCCCCCTGGACCTGGAAAAGTTTCTTGCCTGGCTTACAGAAGCTGAAACAACTGCCAATGTCCTACAGGATGCTACCCGTAAGGAAAGGCTCCTAGAAGACTCCAAGGGAGTAAAAGAGCTGATGAAACAATGGCAAGTAAGTCAGGCATTTCCGCTTTAGCACTCTTGTGGATCCAATTGAACAATTCTCAGCATTTGTACTTGTAACTGACAAGCCAGGGACAAAACAAAGAT
+
BCBCCFFFFFFFGGGGGGGGGGGGHHHHHHHHFGHHGHHHHHHHHHHHHHHHHHHHHHHHHHGHHGHHHHHHHHHHHHHHHHFHHGHHHHHHHHGGGGHHHHHHHHHHGHHHHGHGHHHHHHHGFHGFHHHHHEGHHHFGHHHHHHHHFHHHHGGHHHHHHHHHHHHHHHGGGGGHHHHHHHHHHGHGHHHHHHHHHGHHHHHHHHHDGGFHHHHGHHHHHHHFHHHHHHHHHGGG.EGGGGGGGGGGGGG
@M05620:45:000000000-G6HP7:1:1101:14081:5833 1:N:0:141
ATCTCTATCTCCTAAAAAGGAAGAAAGGGGAGGGAAGATCGGAAGAGCACACGTCTGAACTCCAGTCACAGCGATAGATCTCGTATGCCGTCTTCTGCTTGAAAAAAAAAAACAAAAAGAGCAAAAAAAAGAGTAAAGCATGAAGACAAATAAAAACAAAGAGAAAAAAAAATAAAAGAGATATAGACGATGGCAGGAGTATGCTAGGCACTGAGTGAGACAAGTTAAGAATGGTATAAAAGAAGATAACA
+
CCCCCFFFFFFFGGGGGGGGGGHGFGHHGGGGGGGHGHHHHGGGGHHGHHHHGHHHGGGHHHHHHHHHHHHHGGHGGGHHHHHGGHHHHGGGHGHHHGHHHGEHHHGGGGGD/??00<//00?010/<--.</00=000/=0000;//:/000;00...:/9/////9----.00///./;///////;>.;.//.-..//////:/.//.9///;///////./9;/9/////:/;:////..///:/;/
@M05620:45:000000000-G6HP7:1:1101:16865:5834 1:N:0:141
AAACCAGAAGACATGAGGTCAGCTAGATCGGAAGAGCACACGTCTGAACTCCAGTCACAGCGATAGATCTCGTATGCCGTCTTCTGCTTGAAAAAAAAAAAAATCGAAAAAGCACTAATACATTACCACCACAGAAGCTAAAAAACAAAAAGACAAAAAAGAGAAGAGAAGAGAAAACACAAATAGCAGAGGAATGTACAGGATCTAGGCATTCTCACGGCAAAGCGAGAAAAACAAGAGCAGGAGTGAAA
+
BBBBBABFFF4CFFFGGFBFGGHHHFHHHHGGGFHGHHHHHGHHHEFHGHGHFFFHHHGHHGGHGGHB5FGGFEHHHHGEGHGFFHGHHHHFHHHCEGGC/<>02/?2//0/02<11111111111111<...011111>1111-........////.:-..//9//.///;9B////9....000000/.:./////////.///;//////;////..--;./..9--:/.........//9....///
@M05620:45:000000000-G6HP7:1:1101:21343:5850 1:N:0:141
AGATTACTGCAACAGTTCCCCCTGGACCTGGAAAAGTTTCTTGCCTGGCTTACAGAAGCTGAAACAACTGCCAATGTCCTACAGGATGCTACCCGTAAGGAAAGGCTCCTAGAAGACTCCAAGGGAGTAAAAGAGCTGATGAAACAATGGCAAGTAAGTCAGGCATTTCCGCTTTAGCACTCTTGTGGATCCAATTGAACAATTCTCAGCATTTGTACTTGTAACTGACAAGCCAGGGACAAAACAAAGAT
+
BBBBBFFFFFFFGGGGGGGGGGGGHFHHHHHHHHHHHHHHHHHHHHHHHHHHHHHHFHHHHHHHHHHHHHHHCGGHHHHHFHHHHGHHHHHHHHGG@EHHHHHHHHHHGHFHBGHHHHHHHHHGGHGGHGHHHGHHHHHHHFHHHHHHHHHHHGHGHHHHHHHHHGHHHHGGGGGHGHHHHHHHHHHGHHHHHHHHHGHGHHHHHHHHHHHHHHHHHHHHHHHHHHHHGHHHHGGGGGGGGGGGGGGGGGG
@M05620:45:000000000-G6HP7:1:1101:23296:5888 1:N:0:141
CATCCTGACCCTGAAGTACCCCATTGAGCATGGCATCGTCACCAACTGGGACGACATGGAGAAGATCTGGCACCACACCTTCTACAACGAGCTGCGCGTGGCCCCGGAGGAGCACCCAGTGCTGCTGACCGAGGCCCCCCTGAACCCCAAGGCCAACAGAGAGAAGATGACTCAGGTGAGGCTCGGCCGACGCCCGTGCTCCTCCCGTCCTTTCCCCAGTCATTTTCTGCCCGGCTTGATTTCTGACATTT
+
BBBBBFFFFFFFGGGGGGGGGGAGHHGHGGHHHHFGHGHHGGHFCFHHHHGHGEGGGHHFHHHHCGHHHHHFHGFHGGGHHHHHHHDHGEGGGHHGGGGGGGHHGGGFGGGGHHHHGEHHGHHHHHHBHHG@FGGGGGGGGFEGHHGG?;GFHHACEAGFGFDE9FBGGGGGGGGGGGGGGFFGFAEFFAFFFFFFDDFFFFFFFFFEFFDFFFFFFBDFFBFFFFFFFEFFDFFFFA9BFFFFB/F/BF/
@M05620:45:000000000-G6HP7:1:1101:14664:5898 1:N:0:141
CATCCTGACCCTGAAGTACCCCATTGAGCATGGCATCGTCACCAACTGGGACGACATGGAGAAGATCTGGCACCACACCTTCTACAACGAGCTGCGCGTGGCCCCGGAGGAGCACCCAGTGCTGCTGACCGAGGCCCCCCTGAACCCCAAGGCCAACAGAGAGAAGATGACTCAGGTGAGGCTCGGCCGACGCCCGTGCTCCTCCCGTCCTTTCCCCAGTCATTTTCTGCCCGGCTTGATTTCTGACATTT
+
CCCCCFFFFFFFGGGGGGGGGGGHHHHHHHHHHHHHHGHHHGHHHGHHHHHHGGGGGHHHHHHHHHHHGHHHHGHHHGGHHHHHHHHHGGGGGHHGGGGGGGHHGGGGGGGGHHHHGGHHHHHHHHHHHHGGGGGGGGGGGGHHHHGGGDHGHHFGGGGGGGGGGGGGGGGGGGGGGGGGGGGGFFFFFFFFFFFFDDFFFFFFFFFEDFFFFFFFFFFFFBFFFFFFFFFFFFFFFFAFFFFFF;FBFF0
@M05620:45:000000000-G6HP7:1:1101:25628:5919 1:N:0:141
AGATTACTGCAACAGTTCCCCCTGGACCTGGAAAAGTTTCTTGCCTGGCTTACAGAAGCTGAAACAACTGCCAATGTCCTACAGGATGCTACCCGTAAGGAAAGGCTCCTAGAAGACTCCAAGGGAGTAAAAGAGCTGATGAAACAATGGCAAGTAAGTCAGGCATTTCCGCTTTAGCACTCTTGTGGATCCAATTGAACAATTCTCAGCATTTGTACTTGTAACTGACAAGCCAGGGACAAAACAAAGAT
+
AAABBFFFFF4DGGGGGGGGGGGGHHHHHHHHHHHHHHHHHHHHHHHHHHHHHHHHHHHHHHHHHHHHHHHHHHHHHHHHHHHHHHHHHHHHHHGGCFHHGGGHHHHHGHHHGHHFHHHHHHHGGHGGHHHHHGHHHHHHHHHHHHHHHGHHFGHHHHHHHHGHHHHHHHGGGGGHBGHHHHHHHHHGGHHHHFHHHGFFGGHHHHHHHHHHHHHHHHHGHHHHHHHBCGHHGGGGGGFGEFFGFGEGGFF
@M05620:45:000000000-G6HP7:1:1101:21994:5931 1:N:0:141
AGATTACTGCAACAGTTCCCCCTGGACCTGGAAAAGTTTCTTGCCTGGCTTACAGAAGCTGAAACAACTGCCAATGTCCTACAGGATGCTACCCGTAAGGAAAGGCTCCTAGAAGACTCCAAGGGAGTAAAAGAGCTGATGAAACAATGGCAAGTAAGTCAGGCATTTCCGCTTTAGCACTCTTGTGGATCCAATTGAACAATTCTCAGCATTTGTACTTGTAACTGACAAGCCAGGGACAAAACAAAGAT
+
ABAABFFFFFFFGGGGGGGGGGGGHHHHHHHHGGHHHHHHHHHHHHHHHHHHHHHGHHHHHHHHHHHHHHHHHFGEHHHHHHHHHHHHHHHHHHGGGGHHHHHHHHHHGHHHBGHFHHHHHHHGGHGGHHHHHCGHHHHHHHHHHHHHHHHHHGHHHHHHHHHHFHHHHHGGGGGFGHHHHHHHHHHGGHHHHCGHHFGFHFGHHHHGHHHHHHHHHGHHHHGFHHHFHHHHHGGGGGGGGG/FGGGGG/F
@M05620:45:000000000-G6HP7:1:1101:25619:5935 1:N:0:141
AGATTACTGCAACAGTTCCCCCTGGACCTGGAAAAGTTTCTTGCCTGGCTTACAGAAGCTGAAACAACTGCCAATGTCCTACAGGATGCTACCCGTAAGGAAAGGCTCCTAGAAGACTCCAAGGGAGTAAAAGAGCTGATGAAACAATGGCAAGTAAGTCAGGCATTTCCGCTTTAGCACTCTTGTGGATCCAATTGAACAATTCTCAGCATTTGTACTTGTAACTGACAAGCCAGGGACAAAACAAAGAT
+
CCCCCFFFFFFFGGGGGGGGGGGGHHHHHHHHHGHHHHHHHHHHHHHHHHHHHHHHHHHHHHHHHHHHHHHHHHHGHHHHHHHHHHHHHHHHHHGGGGHHHHHHHHHHGHHHHHHHHHHHHHHGGHGGHGHHHGHHHHHHHHHHHHHHHHHHHGHHHHHHHHHHHHHHHHGGGGGHFHHHHHHHHHHGHHHHHGHHHGHFHHHHHHHHHHHHHFHHHGHHHHHHHHHFHHHHHGGGGGGGGGGGGGGGGGG
@M05620:45:000000000-G6HP7:1:1101:23308:5997 1:N:0:141
AGATTACTGCAACAGTTCCCCCTGGACCTGGAAAAGTTTCTTGCCTGGCTTACAGAAGCTGAAACAACTGCCCATGTCCTACAGGATGCTACCCGTAAGGAAAGGCTCCTAGAAGCCTCCAAGGGAGTAAAAGAGCTGATGAAACAATGGCAAGTAAGTCAGGCATTTCCGCTTTAGCACTCTTGTGGATCCAATTGAACAATTCTCAGCATTTGTACTTGTAACTGACAAGCCAGGGTCAACACAAAGAT
+
AA1>ADFF31BDGCBFGGGGFFGCECGHHBA01AAGFGHHGHHGGHHEHGHHHHEFHHEGGHEGHCAFGHHH/1F0GFFHHFHHB0G1FFFFHFGFEEGHHFHHHHEGEFGG1FH1FFFHHBGE>?EECGHFHEF0FGFGDHFHFHHFFFF0@FDGHFGFFFCG/F???DEGGGG1F<GGGFGHBFGG1GHFHBD=<<=GF/<GDG0GGFHHFGFGHFHFBGCBG;G0:0;CEG/A9./9.000;EEA//9
@M05620:45:000000000-G6HP7:1:1101:7795:6021 1:N:0:141
CATCCTGACCCTGAAGTACCCCATTGAGCATGGCATCGTCACCAACTGGGACGACATGGAGAAGATCTGGCACCACACCTTCTACAACGAGCTGCGCGTGGCCCCGGAGGAGCACCCAGTGCTGCTGACCGAGGCCCCCCTGAACCCCAAGGCCAACAGAGAGAAGATGACTCAGGTGAGGCTCGGCCGACGCCCGTGCTCCTCCCGTCCTTTCCCCAGTCATTTTCTGCCCGGCTTGATTTCTGGCCTTT
+
BCCCCFFFFFFFGGGGGGGGGGGHHHHHHHHHHHHHHGHHHGHGHGHHHHHHGGGGGHHHHHHHHHHHHHHHHGHHHGGHHHHHHHHHGGGGGHHGGGGGGGHHGGGGGGGGHHHHGGHHHHHHHHHHHHGGGGGGGGGGGGHHHHGGGGHGHHGGGGGGGGGGFGFGGGGGGGGGGGGGGGEGFFFFFFFFFFFAC?D.FFFFFFDAFFDFFFFFFEDFF/FFFFFFFBBEFFF;D-.;BFBB//9.;F9
@M05620:45:000000000-G6HP7:1:1101:7789:6037 1:N:0:141
CATCCTGACCCTGAAGTACCCCATTGAGCATGGCATCGTCACCAACTGGGACGACATGGAGAAGATCTGGCACCACACCTTCTACAACGAGCTGCGCGTGGCCCCGGAGGAGCACCCAGTGCTGCTGACCGAGGCCCCCCTGAACCCCAAGGCCAACAGAGAGAAGATGACTCAGGTGAGGCTCGGCCGACGCCCGTGCTCCTCCCGTCCTTTCCCCAGTCATTTTCTGCCCGGCTTGATTTCTGACATTA
+
BBCCCFFFFFFFGGGGGGGGGGGHHHHHHHHHHHHHHGHHHGHHHGHHHHHHGGGGGHHHHHHHHHHHFHHHHGHHHGGHHHHHHHHHGGGGGHHGGGGGGGHHGGGGGGGGHHHHGGHGHHHHHHHHHHGGGGGGGGGGGGHHHHGGGGHGHHGGGGGGGGGGGGGGGGGGGGGGGGGGGGGGFFFFFFFFFFFA9;AEFFFFFFFEDFFFFFFFFFFFFFFFFFFFFFFFFFFFFF?FBFFFBBFFFF0
@M05620:45:000000000-G6HP7:1:1101:21697:6076 1:N:0:141
CATCCTGACCCTGAAGTACCCCATTGAGCATGGCATCGTCACCAACTGGGACGACATGGAGAAGATCTGGCACCACACCTTCTACAACGAGCTGCGCGTGGCCCCGGAGGAGCACCCAGTGCTGCTGACCGAGGCCCCCCTGAACCCCAAGGCCAACAGAGAGAAGATGACTCAGGTGAGGCTCGGCCGACGCCCGTGCTCCTCCCGTCCTTTCCCCAGTCATTTTCTGCCCGGCTTGATTTCTGACATTA
+
DCDDDFFFFFFFGGGGGGGGGGGHHHHHHHHHHHHHHGHHHGHHHGHHHHHHGGGGGHHHHHHHHHHHHHHHHGHHHGGHHHHHHHHHGGGGGHHGGGGGGGHHGGGGGGGGHHHHGGHHHHHHHHHHHHGGGGGGGGGGGGHHHHGGGGHGHHGGGGGGGGGGGGGGGGGGGGGGHGGGGGGGFFFFFFFFFFFFFFDFFFFFFFFFFFFFFFFFFFFFFFFFFFFFFFFFBFFFFFAFFFFFFBFFFF0
@M05620:45:000000000-G6HP7:1:1101:10578:6090 1:N:0:141
AGATTACTGCAACAGTTCCCCCTGGACCTGGAAAAGTTTCTTGCCTGGCTTACAGAAGCTGAAACAACTGCCAATGTCCTACAGGATGCTACCCGTAAGGAAAGGCTCCTAGAAGACTCCAAGGGAGTAAAAGAGCTGATGAAACAATGGCAAGTAAGTCAGGCATTTCCGCTTTAGCACTCTTGTGGATCCAATTGAACAATTCTCAGCATTTGTACTTGTAACTGACAAGCCAGGGACAAAACAAAGAT
+
AAABBFFFFFFFGGGGGGGGGGGGHHHHHHHHHHHHHHHHHHHHHHHHHHHHHHHHHHHHHHHHHHHHHHHHHHHHHHHHHHHHHHHHHHDHHHGGGGHHHHFCHGHHGHHGHHFHHHHHHHHGGHGGHEHHHGHHHHGHHHHHHHHHHHHGHGGHHHHHHHHHHHHHHHGGGGGHHHHHHHHHHHHGHHHHH0DHHGGHHHGFHHHFHHGHHHHHHHHHHHHGHHHGGHHHHGGGGGGGEFGGGGGGFGF
@M05620:45:000000000-G6HP7:1:1101:11115:6096 1:N:0:141
CATCCTGACCCTGAAGTACCCCATTGAGCATGGCATCGTCACCAACTGGGACGACATGGAGAAGATCTGGCACCACACCTTCTACAACGAGCTGCGCGTGGCCCCGGAGGAGCACCCAGTGCTGCTGACCGAGGCCCCCCTGAACCCCAAGGCCAACAGAGAGAAGATGACTCAGGTGAGGCTCGGCCGACGCCCGTGCTCCTCCCGTCCTTTCCCCAGTCATTTTCTGCCCGGCTTGATTTCTGACATTT
+
CBCDDFFFFFFFGGGGGGGGGGGHHHHHHHHHHHHHHGHHHGHHHGHHHHHHGGGGGHHHHHHHHHHHHHHHHGHHHGGHHHHHHHHHGGGGGHHGGGGGGGHHGGGGGGGGHHHHGGHHHHHHHHHHHHGGGGGGGGGGGGHHHHGGGGHGHHGGGGGGGGGGGGGGGGGGGGGGHGGGGGGGFFFFFFFFFFFFFFFFFFFFFFFFFFFFHFFFFFFFFFFFFFFFFFFFFFFFFFFFFFFFFBFFFF0
@M05620:45:000000000-G6HP7:1:1101:22898:6131 1:N:0:141
CATCCTGACCCTGAAGTACCCCATTGAGCATGGCATCGTCACCAACTGGGACGACATGGAGAAGATCTGGCACCACACCTTCTACAACGAGCTGCGCGTGGCCCCGGAGGAGCACCCAGTGCTGCTGACCGAGGCCCCCCTGAACCCCAAGGCCAACAGAGAGAAGATGACTCAGGTGAGGCTCGGCCGACGCCCGTGCTCCTCCCGTCCTTTCCCCAGTCATTTTCTGCCCGGCTTGATTTCTGACATTT
+
CCCCCFFFFFFFGGGGGGGGGGGHHHHHHHHHHHHHHGHHHGHHHGHHHHHHGGGGGHHHHHHHHHHHHHHHHGHHHGGHHHHHHHHHGGGGGHHGGGGGGGHHGGGGGGGGHHHHGGHHHHHHHHHGHHGGGGGGGGGGGGHHHHGGGGHGHHGGGGGGGGGGGGGGGGGGGGGGGGGGGGGGFFFFFFFFFFFFCFFFFFFFFFFEFFFFFFFFFFFFFFFFFFFFFEFEDFFFFF;BFFFFF9F0BF0
@M05620:45:000000000-G6HP7:1:1101:15942:6143 1:N:0:141
CATCCTGACCCTGAAGTACCCCATTGAGCATGGCATCGTCACCAACTGGGACGACATGGAGAAGATCTGGCACCACACCTTCTACAACGAGCTGCGCGTGGCCCCGGAGGAGCACCCAGTGCTGCTGACCGAGGCCCCCCTGAACCCCAAGGCCAACAGAGAGAAGATGACTCAGGTGAGGCTCGGCCGACGCCCGTGCTCCTCCCGTCCTTTCCCCAGTCATTTTCTGCCCGGCTTGATTTCTGACATTA
+
CCCDDFFFFFFFGGGGGGGGGGGHHHHHHHHHHHHHHGHHHGHHHGHHHHHHGGGGGHHHHHHHHHHHHHHHHGHHHGGHHHHHHHHHGGGGGHHGGGFGGGHHGGGGGGGGHHHHGGHHHHHHHHHHHHGGGGGGGGGGGGHHHHGGGGHGHHGGGGGGGGGGGGGGGGGGGGGGGGGGGGGGFFFFFFFFFFFFFFFFFFFFFFFFFFFFFFFFFFFFFFFFFFFFFFFFFFFFFFAFFFFFFEFFFF0
@M05620:45:000000000-G6HP7:1:1101:22400:6253 1:N:0:141
ATCTCTATCTCCTAAAAAGGAAGAAAGGGGAGGGAAGATCGGAAGAGCACACGTCTGAACTCCAGTCACAGCGATAGATCTCGTATGCCGTCTTCTGCTTGAAAAAAAAAAAGAACCCAGCTCTCGGCTGTTATTTTGCATCGGTTCGCCCAACCGACTTATCCTCTACTGGTTTCTCCACTCTTTGAGGAAATGAATCACCTTTTTATTACATTTACCTTCTATCACTCTCCATTCCTCCCCTCACGATC
+
?ABBBFFFFFFFGFGGGGEGBCHFFFFFEEFEFCGFGGHHHGFGGHHGGHHHGHHHGHFHFHGHGGHHHHHHGGHGGEGBGGFFGHHGHGEFHGHHHHHHHGBBGHGGCF/>//0</?//?111<//..-0<1>=<>FB1<<..C<.--:...;.:---.0B0C;0C0000/009;0;0090/;CF0;./0///9///;/BFFFFFF.BF///;9F//;;B/////9;///;//9/BBF/B..B.;;:.;9
@M05620:45:000000000-G6HP7:1:1101:13729:6301 1:N:0:141
CATCCTGACCCTGAAGTACCCCATTGAGCATGGCATCGTCACCAACTGGGACGACATGGAGAAGATCTGGCACCACACCTTCTACAACGAGCTGCGCGTGGCCCCGGAGGAGCACCCAGTGCTGCTGACCGAGGCCCCCCTGAACCCCAAGGCCAACAGAGAGAAGATGACTCAGGTGAGGCTCGGCCGACGCCCGTGCTCCTCCCGTCCTTTCCCCAGTCATTTTCTGCCCGGCTTGATTTCTGACATTA
+
CCCCCFFFFFFFGGGGGGGGGGGHHHHHHHHHHHHHHGHHHGHHHGHHHHGHGGGGGHHFHHHHGHHHHHHHHGHHHGGHHHHHHHHHGGGGGHHGGGEGGGHHGGGGGGGGHHHHGGH?GHHHHHHHHHGGGGGGGGGGGGHHHHGGGGHGHHGGGGGGGGGGGGGFGGGGGGGGGGGGGGGGFFEFFFFFFFFACFFFFFFFFFFFFFFFFFFFFEDFFFFFFFFFFFFEFFFFF;;FFFFFBBFFFF/
@M05620:45:000000000-G6HP7:1:1101:18766:6322 1:N:0:141
CATCCTGACCCTGAAGTACCCCATTGAGCATGGCATCGTCACCAACTGGGACGACATGGAGAAGATCTGGCACCACACCTTCTACAACGAGCTGCGCGTGGCCCCGGAGGAGCACCCAGTGCTGCTGACCGAGGCCCCCCTGAACCCCAAGGCCAACAGAGAGAAGATGACTCAGGTGAGGCTCGGCCGACGCCCGTGCTCCTCCCGTCCTTTCCCCAGTCATTTTCTGCCCGGCTTGATTTCTGACATTA
+
CDDDDFFFFFFFGGGGGGGGGGGHHHHHHHHHHHHHHGHHHGHHHGHHHHHHGGGGGHHHHHHHHHHHHHHHHGHHHGGHHHHHHHHHGGGGGHHGGGGGGGHHGGGGGGGGHHHHGGHHHHHHHHHHHHGGGGGGGGGGGGHHHHGGGGHGHHGGGGGGGGGGGGGGGGGGGGGGGGGGGGGGFFFFFFFFFFFF@FFFFFFFFFFFFFFFFFFFFFFFFFFFFFHFFEFFFFDFFF<FFFFFFFFFFF0
@M05620:45:000000000-G6HP7:1:1101:7105:6371 1:N:0:141
CATCCTGACCCTGAAGTACCCCATTGAGCATGGCATCGTCACCAACTGGGACGACATGGAGAAGATCTGGCACCACACCTTCTACAACGAGCTGCGCGTGGCCCCGGAGGAGCACCCAGTGCTGCTGACCGAGGCCCCCCTGAACCCCAAGGCCAACAGAGAGAAGATGACTCAGGTGAGGCTCGGCCGACGCCCGTGCTCCTCCCGTCCTTTCCCCAGTCATTTTCTGCCCGGCTTGTTTTCTGACATTA
+
ABBBBFFFF>CCEGGGEGGGFGEEDEEDFFADEGGHHEGHAEHFEEGHFC2GEEEEGHH3GCCFHDFDHHGGHFHHGFEHHHHHHHHCECE@EGFGEGEGGCHHEGCDGC/?GGFHFGHGHHGHHHHFFFGC<C?.C-<<CFEFGEFFGGEGGFGGGEBBFGBGGFGG0FBF00BFFBFFFEEA99..--9@;-B;B.;9/9/F/99E9.D///9F..A/99/BFB//:B/9D---@-.9.;BF/9/;99/
@M05620:45:000000000-G6HP7:1:1101:10656:6385 1:N:0:141
TACCTGTACTGGGGAAGCATTCCTACCCTAAAGATCGGAAGAGCACACGTCTGAACTCCAGTCACAGCGATAGATCTCGTATGCCGTCTTCTGCTTGAAAAAAAAAAAAAAAACAAACTAACAACATTACTACCAGACAGAACCAGACAGAAAGCCACATTCCTCTCAATCAGCTAAAGCCGGACTGGTTCAGCATTACACAAAGAAGCAAACTCCATCCTGCTGAAATCAGACGAACTGCATTCTGGGAC
+
BCBC?DFFFFFFGGGGGGGGGGHHHHHHHHHHHHHHHGGGGHHHHHHHGHHHGHHHHHHHHHHHHHHHGGHGGHHGHHGFGHHHHGFGHGHHHHHHHGHHHHEGGGG><><>//?/?.1=1111..0111111/00<.//</<.....///////.//.00;000090000000009000.-----..00///;9///////..//./////.//////.//;//;//////:/----.//////////..
@M05620:45:000000000-G6HP7:1:1101:23798:6394 1:N:0:141
CATCCTGACCCTGAAGTACCCCATTGAGCATGGCATCGTCACCAACTGGGACGACATGGAGAAGATCTGGCACCACATCTTCTACAACGAGCTGCGCGTGGCCCCGGAGGAGCACCCAGTGCTGCTGACCGAGGCCCCCCTGAACCCCAAGGCCAACAGAGAGAAGATGACTCAGGTGAGGCTCGGCCGACGCCCGTGCTCCTCCCGTCCTTTCCCCAGTCATTTTCTGCCCGGCTTGATTTCTGACATTA
+
CCDDDFFFFFFFGGGGGGGGGGGHHHHHHHHHHHHHHGHHHGHHHGGHHHHHGGGGGHHHHHHHHHHHHHHHHGHHHHHHHHHHHHHHGGGGGHGGGGGGGGHHGGGGGGGGHHHHGGHGHHHHHHHHHHGGGGGGGGGGGGHHHHGGGGHGHHHGGGGGGGGGGGGGGGGGGGGGGGGGGGGGFFFFAFFFFFFFCFFFFFFFFFFAFDFFFFFFFFFFFFFFFFFFFFFFFFFFFFFFFFFFFFFFFF0
@M05620:45:000000000-G6HP7:1:1101:13637:6404 1:N:0:141
AAACCAAGCAGACACTCACCGCCAGAAGACATGAGGTCAGCTAGATCGGAAGAGCACACGTCTGAACTCCAGTCACAGCGATAGATCTCGTATGCCGTCTTCTGCTTGAAAAAAAAAAAAAAAAAAAATAAAAAAAAATATAATCACCTGAGATATAAGACTAAAAAGAAAGAAATGTAAAAACTGATCAACAGTGCAAGAGGTGAGAACACGTGGCACGCGATGAAGTGGGAGGGTGACAACTCACGTTT
+
CCCCCCCFCFFFGGGGGGGGGGGGAFGHHHHHHHHHGHHHHHHHHHHHGGGGHHHHHHHGGHHGHHHHHHHHHHHHHHHGFHGGHGFHHHFGHHHHGGGHGHHHHHHHGHHHHGGGGF>>/<-<--<-.00000----.00000909/0///000000000009000.../0/./009000009000:000;0/:00000/..0.0.000//....-/9.----.000000...--...000.0000..9/
@M05620:45:000000000-G6HP7:1:1101:9225:6422 1:N:0:141
CATCCTGACCCTGAAGTACCCCATTGAGCATGGCATCGTCACCAACTGGGACGACATGGAGAAGATCTGGCACCACACCTTCTACAACGAGCTGCGCGTGGCCCCGGAGGAGCACCCAGTGCTGCTGACCGAGGCCCCCCTGAACCCCAAGGCCAACAGAGAGAAGATGACTCAGGTGAGGCTCGGCCGACGCCCGTGCTCCTCCCGTCCTTTCCCCAGTCATTTTCTGCCCGGCTTGATTTCTGACATTA
+
DDDDDFFFFFFFGGGGGGGGGGGHHHHHHHHHHHHHHGHHHGHHHGHHHHHHGGGGGHHHHHHHHHHHHHHHHGHHHGGHHHHHHHHHGGGGGHHGGGGGGGHHGGGGGGGGHHHHGGHHHHHHHHHHHHGGGGGGGGGGGGGHHHGGGGHGHHGGGGGGGGGGGGGGGGGGGGGGGGGGGGGGFFFFFFFFFFFFDFFFFFFFFFFAFFFFFFFFFFFFFFFFFFHHFFFFFFFFFFFFFFFFFFFFFF0
@M05620:45:000000000-G6HP7:1:1101:21321:6435 1:N:0:141
AGATTACTGCAACAGTTCCCCCTGGACCTGGAAAAGTTTCTTGCCTGGCTTACAGAAGCTGAAACAACTGCCAATGTCCTACAGGATGCTACCCGTAAGGAAAGGCTCCTAGAAGACTCCAAGGGAGTAAAAGAGCTGATGAAACAATGGCAAGTAAGTCAGGCATTTCCGCTTTAGCACTCTTGTGGATCCAATTGAACAATTCTCAGCATTTGTACTTGTAACTGACAAGCCAGGGACAAAACAAAGAT
+
AA1AAFDFBDF11FGDGGGGFGGGGFHHGF0GHHCFHHHHFF1EHFHHGHHCC1A1AGBGG1G1E0FGHHHFFHHGGHFGGHCBGBE@EEDGFHGGCFHHHGF0>GGHGGHDEDD>EGGE1>BFE/??GDHHHFGGGF1GHFGFGGHHFHBHFGHHGHFHHBGHHGHHBFAEGGGDGHHGHHGFHDG?FGFCG0=DG<<C0GGFDH0DDG0G0GCHHHHFCCGFHHFCHHHFGGEAE9.999/FFEGGGGF
@M05620:45:000000000-G6HP7:1:1101:21296:6442 1:N:0:141
AGATTACTGCAACAGTTCCCCCTGGACCTGGAAAAGTTTCTTGCCTGGCTTACAGAAGCTGAAACAACTGCCAATGTCCTACAGGATGCTACCCGTAAGGAAAGGCTCCTAGAAGACTCCAAGGGAGTAAAAGAGCTGATGAAACAATGGCAAGTAAGTCAGGCATTTCCGCTTTAGCACTCTTGTGGATCCAATTGAACAATTCTCAGCATTTGTACTTGTAACTGACAAGCCAGGGACAAAACAAAGAT
+
ABABCFFFFFFFGGGGGGGGGGGGHGHHHHHHHHHHHHHHHHHHHHHHHHHHHHHHHHHHHHHHHHHHHHHHHHHHHHHHHHHHHHHHHHHHHHGFGGHHHHHHGHHHGHHHGHHHHHHHHHHGGHGGHHHHHGHHHHHHHHHHHHHHHHHHHGHHHHHHHHHHHHHHHHGGGGGHHHHHHHHHHGFGHHHHHHHHHGFHHHHHHHHHHHHHHHHHHFHHHHHHHHHHHGHHHGGGGGGGEFGFGGGFGGF
@M05620:45:000000000-G6HP7:1:1101:20127:6453 1:N:0:141
CATCCTGACCCTGAAGTACCCCATTGAGCATGGCATCGTCACCAACTGGGACGACATGGAGAAGATCTGGCACCACACCTTCTACAACGAGCTGCGCGTGGCCCCGGAGGAGCACCCAGTGCTGCTGACCGAGGCCCCCCTGAACCCCAAGGCCAACAGAGAGAAGATGACTCAGGTGAGGCTCGGCCGACGCCCGTGCTCCTCCCGTCCTTTCCCCAGTCATTTTCTGCCCGGCTTGATTTCTGACATTA
+
CCCCCFFFFFFFGGGGGGGGGCGHHHHHHHHHHHHHHGHHHGHHHGHHHHHHGGGGGHHHHHHHGHHHHHHHHGGHHGGHHHHHHHHHGGGGGHHGGGGGGGHHGGGGGGGGHGHHGGGFHHHHHHHHHHGGGGGGGGGGGGHHHGGGGGHGHHGGGGGGGGGGGGGGGGGGGGGGGGGGGGGGFFFFFFFFFFFCBFFFFFFFFFFEFFFFFFFFFFFFFFFFFFFFFFFFFFFFFAFFFFFFFBFFFF0
@M05620:45:000000000-G6HP7:1:1101:5714:6528 1:N:0:141
AGATTACTGCAACAGTTCCCCCTGGACCTGGAAAAGTTTCTTGCCTGGCTTACAGAAGCTGAAACAACTGCCAATGTCCTACAGGATGCTACCCGTAAGGAAAGGCTCCTAGAAGACTCCAAGGGAGTAAAAGAGCTGATGAAACAATGGCAAGTAAGTCAGGCATTTCCGCTTTAGCACTCTTGTGGATCCAATTGAACAATTCTCAGCATTTGTACTTGTAACTGACAAGCCAGGGACAAAACAAAGAT
+
AAAAAFFFF5DFGGFFGGGGFEGGHGGHHGHFGHHHGHHHHHHGHHHHHHHHHHHFHHHHHFHHHHHHHHEGHHHFFABGFHHHHFGHFHHHHHGGGGHHGGFHHHGHGHHHHGHGCGGGCGGGGAEGFGHFGFHFHH2FGFFFGFEFHHHHHGHGGHFHGHHHHHHHHHGGGGGHFHHHHHHHHFHGHHHFFCGGHDDFFHHHDGG<DGDHFHHHHFHFHFH0CGHFHHHHHGGGGD?AAFFFGFEFBF9
@M05620:45:000000000-G6HP7:1:1101:21998:6541 1:N:0:141
CATCCTGACCCTGAAGTACCCCATTGAGCATGGCATCGTCACCAACTGGGACGACATGGAGAAGATCTGGCACCACACCTTCTACAACGAGCTGCGCGTGGCCCCGGAGGAGCACCCAGTGCTGCTGACCGAGGCCCCCCTGAACCCCAAGGCCAACAGAGAGAAGATGACTCAGGTGAGGCTCGGCCGACGCCCGTGCTCCTCCCGTCCTTTCCCCAGTCATTTTCTGCCCGGCTTGATTTCTGACATTA
+
BBBBBFFFFFFFGGGGGGGGGGGFFHHHHHHHHHHHGGHHHGGHHGHHHHHHGGGGGHHHHHHHHHHHHHHHHGHHHGGHHHHHHHHHGGGGGHHGGGEGGGHHGGGGGGGGHHHHGGHHHHHHHHHHHGGGGGGGGGGGGGHHHHGGGGHGHHGGGGGGGGGGGGGGGGGGGGGGGGGGGGGGFFFFFFFFFFFFDDFFFFFFFFFFFFFFFFFFFFFFFFFFFFFBFFFFDBACFA.;BFFFFFFFFF/
@M05620:45:000000000-G6HP7:1:1101:5710:6548 1:N:0:141
AGATTACTGCAACAGTTCCCCCTGGACCTGGAAAAGTTTCTTGCCTGGCTTACAGAAGCTGAAACAACTGCCAATGTCCTACAGGATGCTACCCGTAAGGAAAGGCTCCTAGAAGACTCCAAGGGAGTAAAAGAGCTGATGAAACAATGGCAAGTAAGTCAGGCATTTCCGCTTTAGCACTCTTGTGGATCCAATTGAACAATTCTCAGCATTTGTACTTGTAACTGACAAGCCAGGGACAAAACAAAGAT
+
BCCCCFFFFFFFGGGGGGGGGGGGHHHHHHHHHHHHHHHHHHHHHHHHHHHHHHHHHHHHHHHHHHHHHHHHHHHHHHHHHHHHHHHHHHHHHHGGGGHHHHHHHHHHGHHHHHHGHHHHHHHGGGGGHHHHHGHHHHGHHHGHHGHHHHHHHGHHHHHHHHHHHHHHHHGGGGGHGHHHHHHHHHHGGHHHGGHHHGFFHHHHHHHHHHHHHHGHHHHHHHHGHHHHGHHHHGGGGGGGGGGGGGGGGGG
@M05620:45:000000000-G6HP7:1:1101:26073:6676 1:N:0:141
AGATTACTGCAACAGTTCCCCCTGGACCTGGAAAAGTTTCTTGCCTGGCTTACAGAAGCTGAAACAACTGCCAATGTCCTACAGGATGCTACCCGTAAGGAAAGGCTCCTAGAAGACTCCAAGGGAGTAAAAGAGCTGATGAAACAATGGCAAGTAAGTCAGGCATTTCCGCTTTAGCACTCTTGTGGATCCAATTGAACAATTCTCAGCATTTGTACTTGTAACTGACAAGCCAGGGACAAAACAAAGAT
+
1>1AADFFFF1BFGGGGGGGGGGGHGGHFFHHGFHFFGHHGFFHHHHHHHHFHHFHHHHHHHHGHHEHHHHHGFHFGHHHFHFFHHHFHGHHGHFGCGHHHF>CCGHHGHHHFGFFHHHHHGHGCAEE<1FGHGHHGGFGHHHHHHFHHFHGFFGHHHHHHHHHHHGHHHGGFGGHBGFHHHHGHFGFHHHGH0DDHGHEHGHHHHHDGHHHH0CCGGHHHFFFGHHFCCGHHGGGFGGF?FFFFFEGGFF
@M05620:45:000000000-G6HP7:1:1101:26085:6693 1:N:0:141
AGATTACTGCAACAGTTCCCCCTGGACCTGGAAAAGTTTCTTGCCTGGCTTACAGAAGCTGAAACAACTGCCAATGTCCTACAGGATGCTACCCGTAAGGAAAGGCTCCTAGAAGACTCCAAGGGAGTAAAAGAGCTGATGAAACAATGGCAAGTAAGTCAGGCATTTCCGCTTTAGCACTCTTGTGGATCCAATTGAACAATTCTCAGCATTTGTACTTGTAACTGACAAGCCAGGGACAAAACAAAGAT
+
AAABCFFFFFFFGGGGGGGGGGGGHGHHHHHGHHHHGGHHHHHHHHHHHHHHHHHHHHHHHHHHHHHHHHHHHHHHHHHHHHHHHHHHHHHHHHGGGGHHHHHHHHHHGHHHHHHHHHHHHHHGGHGGHHHHHGHHHHHHHHHHHHHHHHHHHGHHHHHHHHFHHHHHHHGGGGGHHHHHHHHHHGHGHHHHHFHGHDFHHHGHHHHHHHHHHGHHGFHHHHHHHHHHHHHHFGGGEFGGGGGGGGGGGGG
@M05620:45:000000000-G6HP7:1:1101:26068:6702 1:N:0:141
AGATTACTGCAACAGTTCCCCCTGGACCTGGAAAAGTTTCTTGCCTGGCTTACAGAAGCTGAAACAACTGCCAATGTCCTACAGGATGCTACCCGTAAGGAAAGGCTCCTAGAAGACTCCAAGGGAGTAAAAGAGCTGATGAAACAATGGCAAGTAAGTCAGGCATTTCCGCTTTAGCACTCTTGTGGATCCAATTGAACAATTCTCAGCATTTGTACTTGTAACTGACAAGCCAGGGACAAAACAAAGAT
+
BBBCCFFFFFFFGGGGGGGGGGGGHHHHHHHHHHHHGHHHHHHHHHHHHHHHHHHHHHHHHHHHHHHHHHHHHHHHHHHHHHHGHHHHHHHHHHGGGGHHHHHHHHHHGHHHHHHHHHHHHGHGEGGFHHHHHGHHHHHHHHHHHHHHHHHGHGHHHHHHHHFHHHHHHHGGGGGHHHHHHHHHHHHGHHHHGHHHHHGGHHHHHHHGHHGHHFG;GGHHHHHGHHHGHHGHGGFGGGGGGGGGGGGGGFC
@M05620:45:000000000-G6HP7:1:1101:7100:6717 1:N:0:141
CATCCTGACCCTGAAGTACCCCATTGAGCATGGCATCGTCACCAACTGGGACGACATGGAGAAGATCTGGCACCACACCTTCTACAACGAGCTGCGCGTGGCCCCGGAGGAGCACCCAGTGCTGCTGACCGAGGCCCCCCTGAACCCCAAGGCCAACAGAGAGAAGATGACTCAGGTGAGGCTCGGCCGACGCCCGTGCTCCTCCCGTCCTTTCCCCAGTCATTTTCTGCCCGGCTTGATTTCTGACATTA
+
B@BBBFFFFFFFGCGGGGGFGEGHHHHHHHHHHHHHHGHHHGHGHGFFHHFHGGGFGHHHGHEGFGHGGGHHHGHHGGFHHHHHHHGHEGGGGHHGGGGGGGHHGGC<DGDDHHHHGGHGFFFHHHHFHGGCGGGGGGGGGEFHHADG?DEGGHGAEGGGGGDACF90FFFGGGGGGGFFFGEFFFFFFACF-BF=;DDEBFFFFEF;AAABFB9BFF?BBFBBFFFFFFBEDD;FBF.FBFFFBBFFFF/
@M05620:45:000000000-G6HP7:1:1101:7101:6736 1:N:0:141
CATCCTGACCCTGAAGTACCCCATTGAGCATGGCATCGTCACCAACTGGGACGACATGGAGAAGATCTGGCACCACACCTTCTACAACGAGCTGCGCGTGGCCCCGGAGGAGCACCCAGTGCTGCTGACCGAGGCCCCCCTGAACCCCAAGGCCAACAGAGAGAAGATGACTCAGGTGAGGCTCGGCCGACGCCCGTGCTCCTCCCGTCCTTTCCCCAGTCATTTTCTGCCCGGCTTGATTTCTGACATTA
+
DDEEEFFFFFFFGGGGGGGGGGGHHHHHHHHHHHHHHGHHHGHHHGHHHHHHGGGGGHHHHHHHHHHHHHHHHGHHHGGHHHHHHHHHGGGGGHHGGGGGGGHHGGGGGGGGHHHHGGHHHHHHHHHHHHGGGGGGGGGGGGHHHHGGGGHGHHGGGGGGGGGGGGGGGGGGGGGGHGGGGGGGFFFFFFFFFFFFDDFEFFFFFFFEFFFFFFFFFFFFFFFFFFFFFFFFFFFFFFFFFFFFFBFFFF1
@M05620:45:000000000-G6HP7:1:1101:5360:6736 1:N:0:141
CATCCTGACCCTGAAGTACCCCATTGAGCATGGCATCGTCACCAACTGGGACGACATGGAGAAGATCTGGCACCACACCTTCTACAACGAGCTGCGCGTGGCCCCGGAGGAGCACCCAGTGCTGCTGACCGAGGCCCCCCTGAACCCCAAGGCCAACAGAGAGAAGATGACTCAGGTGAGGCTCGGCCGACGCCCGTGCTCCTCCCGTCCTTTCCCCAGTCATTTTCTGCCCGGCTTGATTTCTGACATTA
+
DDDDDFFFFFFFGGGGGGGGGGGHHHHHHHHHHHHHHGHHHGHHHGHHHHHHGGGGGHHHHHHHHHHHHHHHHGHHHGGHHHHHHHHHGGGGGHHGGGGGGGHHGGGGGGGGHHHHGGHHHHHHHHHHHHGGGGGGGGGGGGHHHHGGGGHGHHGGGGGGGGGGGGGGGGGGGGGGGGGGGGGGFFFFFFFFFFFFFFFFFFFFFFFFFFFFFFFFFFFFFFFFFHFFFFFFFFFFFFFFFFFFFFBFFF0
@M05620:45:000000000-G6HP7:1:1101:5379:6738 1:N:0:141
CATCCTGACCCTGAAGTACCCCATTGAGCATGGCATCGTCACCAACTGGGACGACATGGAGAAGATCTGGCACCACACCTTCTACAACGAGCTGCGCGTGGCCCCGGAGGAGCACCCAGTGCTGCTGACCGAGGCCCCCCTGAACCCCAAGGCCAACAGAGAGAAGATGACTCAGGTGAGGCTCGGCCGACGCCCGTGCTCCTCCCGTCCTTTCCCCAGTCATTTTCTGCCCGGCTTGATTTCTGACATTT
+
AAABBFBDFFFFGGGFGGGGGGGHHCHGGHHHHHHHHFHHHGHHHGHGFFFHEGGGGHBFHHHGHHHHHGHHHGGHHGGHHHHGHHHHFGEEGFHGGGGGGGGHGE@DCGBEHHHHGGGFFGHHHHGGHH@DDFGGGGGGGEHHHHGGGDEGHHGGGGFGGFGFBFGGFGGGGGFGGGGFGEAGCDEFFFFDDCF@DAAA/FFFFF.;DDAFFFFFFFFFFFFFFFFF9BFF.-;BF;AFFFF//B/BFF/
@M05620:45:000000000-G6HP7:1:1101:5121:6750 1:N:0:141
CATCCTGACCCTGAAGTACCCCATTGAGCATGGCATCGTCACCAACTGGGACGACATGGAGAAGATCTGGCACCACACCTTCTACAACGAGCTGCGCGTGGCCCCGGAGGAGCACCCAGTGCTGCTGACCGAGGCCCCCCTGAACCCCAAGGCCAACAGAGAGAAGATGACTCAGGTGAGGCTCGGCCGACGCCCGTGCTCCTCCCGTCCTTTCCCCAGTCATTTTCTGCCCGGCTTGATTTCTGACATTA
+
BBBBBFFFFFFFGGGFGGGGGGGHHHHHHGHHHGHHHGHHHGHHHGHHHHHHGGGGGHHGHHHHHHHHHHHHHGHHHGGHHHHHHHHHGGGGGGHGGGFGGGFHGGGGGGEDEHHHGGHGGHHHHHHHHHGGGGGGGGGGGGGHHHGFGGHFHHGGGGGFGFFEGGFGGEGGGGGGGGGGGGGGFFFFFADFFFFF9A9AFFEFFFFEFFBFFFFBBFBFFFFFFFFFFFFFFFFFFFFFFF/BF9BFFF/
@M05620:45:000000000-G6HP7:1:1101:7116:6753 1:N:0:141
CATCCTGACCCTGAAGTACCCCATTGAGCATGGCATCGTCACCAACTGGGACGACATGGAGAAGATCTGGCACCACACCTTCTACAACGAGCTGCGCGTGGCCCCGGAGGAGCACCCAGTGCTGCTGACCGAGGCCCCCCTGAACCCCAAGGCCAACAGAGAGAAGATGACTCAGGTGAGGCTCGGCCGACGCCCGTGCTCCTCCCGTCCTTTCCCCAGTCATTTTCTGCCCGGCTTGATTTCTGACATTT
+
BBBBBFFFFFFFGGGGGGGGGGGHHHHHHHFDGGHHHGHHHGHHHGHHHGHHGGGGGHGHHHFHHHHHGHHHHGHHHGGHHHHHHHHHFFGGGHHGGGGGGGHHGCDGGGGGHHHHGGHHHHFGGHCHHHGGCGFFGGGGGEHHHHGGFGEGHHEEGGGGGG9AFGGGGGGGGGGFGBFGFAEAFFEFFFFFFFFFC?AEBFFFFF?EDFF9FFBBFF?FFFFFFFFF/FFE.>=DDA.B/9BF/BF9FF/
@M05620:45:000000000-G6HP7:1:1101:19957:6787 1:N:0:141
CATCCTGACCCTGAAGTACCCCATTGAGCATGGCATCGTCACCAACTGGGACGACATGGAGAAGATCTGGCACCACACCTTCTACAACGAGCTGCGCGTGGCCCCGGAGGAGCACCCAGTGCTGCTGACCGAGGCCCCCCTGAACCCCAAGGCCAACAGAGAGAAGATGACTCAGGTGAGGCTCGGCCGACGCCCGTGCTCCTCCCGTCCTTTCCCCAGTCATTTTCTGCCCGGCTTGATTTCTGACATTA
+
CCCCCFFFFFFFGGGGGGGGGGFHHHHHHHHHHHHHHGHHHGHHHGHHHHHHGGGGGHHHHHHHHHHHHHHHHGHHHGGHHHHHHHHHGGGGGHHGGGGGGGHHGGGGGGGGHHHHGGHHHHHHHHHHHHGGGGGGGGGGGGHHHHGGGGHGHHGGGGGGGGGGGGGGGGGGGGGGGGGGGGGGFFFFFFFFFFFFBDFFFFFFFFFFFFFFEFFFFFFFFFFFFFFFFFFFFFFFFF.FFFFBB0FFFF0
@M05620:45:000000000-G6HP7:1:1101:14453:6799 1:N:0:141
AGATTACTGCAACAGTTCCCCCTGGACCTGGAAAAGTTTCTTGCCTGGCTTACAGAAGCTGAAACAACTGCCAATGTCCTACAGGATGCTACCCGTAAGGAAAGGCTCCTAGAAGACTCCAAGGGAGTAAAAGAGCTGATGAAACAATGGCAAGTAAGTCAGGCATTTCCGCTTTAGCACTCTTGTGGATCCAATTGAACAATTCTCAGCATTTGTACTTGTAACTGACAAGCCAGGGACAAAACAAAGAT
+
BAABBFFFFF4FGGFGGGGGGGGGHHHHHHHGGHHHFGHHHHHHHHHHHHHHHHHHHHHHHHHHHHHHHHHHHHHHHHHHGHHHHGHHHHFGHHGGFEGGGHFHHHHHGHHHHHHHHHHHHHHGEFEEHFHHHGHHHHHHHGHHHHHHHHHHHGHHHHHHGHHHHHHHHHGGGGGHHHHHHHHHHGHGFHHHGHHHHGFFHHHHHHHFHHHHHHHGHHHHHHHHHHHFGHHHHGGGGGGGGGGGGGGGGGF
@M05620:45:000000000-G6HP7:1:1101:24356:6799 1:N:0:141
AGATTACTGCAACAGTTCCCCCTGGACCTGGAAAAGTTTCTTGCCTGGCTTACAGAAGCTGAAACAACTGCCAATGTCCTACAGGATGCTACCCGTAAGGAAAGGCTCCTAGAAGACTCCAAGGGAGTAAAAGAGCTGATGAAACAATGGCAAGTAAGTCAGGCATTTCCGCTTTAGCACTCTTGTGGATCCAATTGAACAATTCTCAGCATTTGTACTTGTAACTGACAAGCCAGGGACAAAACAAAGAT
+
AAABBFFFFFDFGGGGGGGGGGGGHHHHHHHHHHHHHHHHHHHHHHHHHHHHHHHHHHHHHHHHHHHHHHHHHHHHHHHHHHHHHHHHHHHHHHGGGGHHGHHHHHHHGHHHHHHHHHHHHGHFFHGGHHHHHGHHHHHHHHHHHHHHHHHHHGHHHHHHHHHHHHHHHHGGGGGHHHHHHHHHHHHFHHHHHGHHHHFFDGHHHHHHHHHHHHHHGGGHHHFHHHHFHHGGHGGGGGGGGGGGGGFGGGG
@M05620:45:000000000-G6HP7:1:1101:7451:6800 1:N:0:141
CATCCTGACCCTGAAGTACCCCATTGAGCATGGCATCGTCACCAACTGGGACGACATGGAGAAGATCTGGCACCACACCTTCTACAACGAGCTGCGCGTGGCCCCGGAGGAGCACCCAGTGCTGCTGACCGAGGCCCCCCTGAACCCCAAGGCCAACAGAGAGAAGATGACTCAGGTGAGGCTCGGCCGACGCCCGTGCTCCTCCCGTCCTTTCCCCAGTCATTTTCTGCCCGGCTTGATTTCTGACATTT
+
CCCCCFFFFFFFGGGGGGGGGGGHHHHHHHHHHHHHHGHHHGHHHGHHHHHHGGGGGHHGHHHHHHHHHHHHHGHHHGGHHHHHHHHHGGGGGHHGGGGGGGHHGGGGGGGGHHHHGGHHHHHHHHHHHHGGGGGGGGGGGGHHHHGGGGHGHHGGGGGGGGGGGGGGGGGGGGGGGGGGGGGGFFFFFFFFFFFFFDFFFFFFFFFFFFFFFFFFFFFFFFFFFFFFFFFFFFFFFFFFFFFFFFFFFF0
@M05620:45:000000000-G6HP7:1:1101:24336:6806 1:N:0:141
AGATTACTGCAACAGTTCCCCCTGGACCTGGAAAAGTTTCTTGCCTGGCTTACAGAAGCTGAAACAACTGCCAATGTCCTACAGGATGCTACCCGTAAGGAAAGGCTCCTAGAAGACTCCAAGGGAGTAAAAGAGCTGATGAAACAATGGCAAGTAAGTCAGGCATTTCCGCTTTAGCACTCTTGTGGATCCAATTGAACAATTCTCAGCATTTGTACTTGTAACTGACAAGCCAGGGACAAAACAAAGAT
+
CBBCCFFFFFFFGGGGGGGGGGGGHHHHHHHHHHHHGHHHHHHHHHHHHHHHHHHHHHHHHHHHHHHHHHHHHHHHHHHHHHHHHHHHHHHHHHGGGGHHHHHHHHHHGHHHHHHHHHHHHHHGGHGGHHHHHGHHHHHHHHHHHHHHHHHHHGHHHHHHHHHHHHHHHHGGGGGHGHHHHHHHHFHGHHHHHHHHHHHGHHHHHHHHHHHHHGHHHHHGHHHHHHHHGHHHGGGGGGGGGGGGGGGGGGF
@M05620:45:000000000-G6HP7:1:1101:14451:6823 1:N:0:141
AGATTACTGCAACAGTTCCCCCTGGACCTGGAAAAGTTTCTTGCCTGGCTTACAGAAGCTGAAACAACTGCCAATGTCCTACAGGATGCTACCCGTAAGGAAAGGCTCCTAGAAGACTCCAAGGGAGTAAAAGAGCTGATGAAACAATGGCAAGTAAGTCAGGCATTTCCGCTTTAGCACTCTTGTGGATCCAATTGAACAATTCTCAGCATTTGTACTTGTAACTGACAAGCCAGGGACAAAACAAAGAT
+
1A1>>@DD@F1BFGBAFGGGGGEGCFAFFHHFCGFHAFGFFHFGHFHGHHHGHHFHHHFFHFGHHGHHHHGHHHFBFGFFHHHHFGCHHHDFHHGEEEGGFHCGHHHHGHHFGFHHHHHHHHHGCFEEHFFHHGHHHHHHHHHHHHHHHHHGHGHFHHGHFFCHHHHHHHGGGGGHHHGHHHHHHFFCHHHHFFHHHGFHHHHGHHHFHHFHHHFGHHHHHHHFHHHGFHHHEGGGGGGGGGFFGFFGFGC
@M05620:45:000000000-G6HP7:1:1101:23421:6849 1:N:0:141
CATCCTGACCCTGAAGTACCCGGCTTGATTTCTGACATTAGATCGGAAGAGCACACGTCTGAACTCCAGTCACAGCGATAGATCTCGTATGCCGTCTTCTGCTTGAAAAAAAAAAAAAAAAATGAGAAGAAGTTACATACGAAATAAGAGATAAATATATAAAAAACAAGTATAGGTTCAAGATGATCGCCGTACAACGCTTTTAGATCTAAATATATCTGTTACCACTTATTAACCGCACACCCCTATGA
+
DDDDDFFFFFFFGGGGGGGGGGGGGGGHHHHHHHHHHHHGHGHHHGGGGHHHHHHHGHHHGHHHHHHHHHHHHHHHGEHGGGHHHHHGGHHHHGGGHGHHHHHHHHHHHHGGEGC<//<<<-01110=/0//00000000.....0:000/000:0;000000;0-;../;0;;000::00:000000...-9...00--.;.0:/000000000000;00;000:000000000:0-9---.:.-..00:
@M05620:45:000000000-G6HP7:1:1101:23419:6867 1:N:0:141
CATCCTGACCCTGAAGTACCCGGCTTGATTTCTGACATTAGATCGGAAGAGCACACGTCTGAACTCCAGTCACAGCGATAGATCTCGTATGCCGTCTTCTGCTTGAAAAAAAAAAAAAAAAAAGGAACAGATATGTAATACAGTTGACAACATTACAACCTTAGTAAGACATCTAACTCTGAACACTATAGATCACGCTATAAAGTTGCAGAGATCATTCTTTAGAGACAACTGCACTGACTTACCTGTTA
+
CCCCCFFFFFFFGGGGGGGGGGGGGGGHHHHHHHHHHHHHHHHHHGGGGHHHHHHHGHHHGHGHHHHHHHHHHHHHGGHGGHGFGGHGGHHHHGGGHGHHHHHHHHHHFHGFEBF/>>//---<.//.///0=00<:;000000:0:0;0../0:000;.;000000000:00000000900900/:/000;090/.....00009090000./9;00900000:0B0///.0/0000/00000;;00090
@M05620:45:000000000-G6HP7:1:1101:10356:6867 1:N:0:141
AGATTACTGCAACAGTTCCCCCTGGACCTGGAAAAGTTTCTTGCCTGGCTTACAGAAGCTGAAACAACTGCCAATGTCCTACAGGATGCTACCCGTAAGGAAAGGCTCCTAGAAGACTCCAAGGGAGTAAAAGAGCTGATGAAACAATGGCAAGTAAGTCAGGCATTTCCGCTTTAGCACTCTTGTGGATCCAATTGAACAATTCTCAGCATTTGTACTTGTAACTGACAAGCCAGGGACAAAACAAAGAT
+
ABCBCFFFFFFFGGGGGGGGGGGGHHHHHHHHHHHHHHHHHHHHHHHHHHHHHHHHHHHHHHHHHHHHHHHHHHHHHHHHHHHHHHHHHHBHHHGFGGHHHHGHHHHHGHHHHHHHHHHHHHHGGGFGGGHHHGHHHHHHHHHGHHHHHHHHHGHHHHHHHHHHHHHHHHGGGGGHHHGHHHHHHHHGGHHHHCHHHHHHHHHHHHHHHHHHHHHHHHHHHHHHHHHHGHGHHGGGGGGG.CFFGGGGGGG
@M05620:45:000000000-G6HP7:1:1101:10346:6882 1:N:0:141
AGATTACTGCAACAGTTCCCCCTGGACCTGGAAAAGTTTCTTGCCTGGCTTACAGAAGCTGAAACAACTGCCAATGTCCTACAGGATGCTACCCGTAAGGAAAGGCTCCTAGAAGACTCCAAGGGAGTAAAAAGCCTGTGGAAACAAGGGCAGGAAGGTAAGCCATTTCGGCTTTGCCACCCTTGGGGATCAATTGAAAAAATCTTAGCATTTTTTCCTGTAACCTACCAGGCAGGGACAAAAAAAAGATT
+
AAABBFFFFFFFGGGGGGGGGGGGHHHHHHFHCGHHGHHHHHHHHHHHHHHHHHHFHHHHHHGHHHHHHHHHHHHHHHHHHHHHHGHFHHFHHHGGGGHHHHGAGGHHGHHHHHBGHHHHHHHG?AFGHFF43/0030222BF22B/?F//?///@0/111?110?F1G0/-FC0111110.<///<-..<.<0<00:00;-;/0000000;;00-/0;0;0;000//.;09:..-;.999:F.-9@..//
@M05620:45:000000000-G6HP7:1:1101:7733:6915 1:N:0:141
CATCCTGACCCTGAAGTACCCCATTGAGCATGGCATCGTCACCAACTGGGACGACATGGAGAAGATCTGGCACCACACCTTCTACAACGAGCTGCGCGTGGCCCCGGAGGAGCACCCAGTGCTGCTGACCGAGGCCCCCCTGAACCCCAAGGCCAACAGAGAGAAGATGACTCAGGTGAGGCTCGGCCGACGCCCGTGCTCCTCCCGTCCTTTCCCCAGTCATTTTCTGCCCGGCTTGATTTCTGACATTT
+
DDEEEFFFFFFFGGGGGGGGGGGHHHHHHHHHHGHHHGHHHGHHHGHHHHHHGGGGGHHHHHHHHHHHHHHHHGHHHGGHHHHHHHHHGGGGGHHGGGGGGGHHGGGGGGGGHHHHGGHHHHHHHHHHHHGGGGGGGGGGGGHHHHGGGGHGHHGGGGGGGGGGGGGGGGGGGGGGHGGGGGGGFFFFFFFFFFFFFFFFFFFFFFFFFFFFFFFFFFFFFFFFFFFFHFFFFFFFFFAFFFFFFBFFFF1
@M05620:45:000000000-G6HP7:1:1101:21059:6915 1:N:0:141
CATCCTGACCCTGAAGTACCCCATTGAGCATGGCATCGTCACCAACTGGGACGACATGGAGAAGATCTGGCACCACACCTTCTACAACGAGCTGCGCGTGGCCCCGGAGGAGCACCCAGTGCTGCTGACCGAGGCCCCCCTGAACCCCAAGGCCAACAGAGAGAAGATGACTCAGGTGAGGCTCGGCCGACGCCCGTGCTCCTCCCGTCCTTTCCCCAGTCATTTTCTGCCCGGCTTGATTTCTGACATTA
+
DDDDDFFFFFFFGGGGGGGGGGGHHHHHHHHHHHHHHGHHHGHHHGHHHHHHGGGGGHHHHHHHHHHHHHHHHGHHHGGHHHHHHHHHGGGGGHHGGGGGGGHHGGGGGGGGHHHHGGHHHHHHHHHHHHGGGGGGGGGGGGHHHHGGGGHGHHGGGGGGGGGGGGGGGGGGGGGGGGGGGGGGFFFFFFFFFFFFDFFFFFFFFFFEFFFFFFFFFFFFFFFFFFFFFFFFFFFFFAFFFFFFFFFFFF0
@M05620:45:000000000-G6HP7:1:1101:17028:6917 1:N:0:141
CATCCTGACCCTGAAGTACCCCATTGAGCATGGCATCGTCACCAACTGGGACGACATGGAGAAGATCTGGCACCACACCTTCTACAACGAGCTGCGCGTGGCCCCGGAGGAGCACCCAGTGCTGCTGACCGAGGCCCCCCTGAACCCCAAGGCCAACAGAGAGAAGATGACTCAGGTGAGGCTCGGCCGACGCCCGTGCTCCTCCCGTCCTTTCCCCAGTCATTTTCTGCCCGGCTTGATTTCTGACATTA
+
CCCCCFFFFFFFGGGGGGGGGGGHHHHHHHHHHHHHHGHHHGHHHGHHHHHHGGGGGHHHHHHHHHHHHHHHHGHHHGGHHHHHHHHHGGGGGHHGGGGGGGHHGGGGGGGGHHHHGGGHHHHHHHHHHHGGGGGGGGGGGGHHHHGGGGHGHHGGGGGGGGGGGGGGGGGGGGGGGGGGGGGGFFFFFFFFFFFF@DDFFFFFFFFFFFFFFFFFFFFFFFFFFFFFFEFFFFFFFFAFFFFFFBFFBB0
@M05620:45:000000000-G6HP7:1:1101:17044:6934 1:N:0:141
CATCCTGACCCTGAAGTACCCCATTGAGCATGGCATCGTCACCAACTGGGACGACATGGAGAAGATCTGGCACCACACCTTCTACAACGAGCTGCGCGTGGCCCCGGAGGAGCACCCAGTGCTGCTGACCGAGGCCCCCCTGAACCCCAAGGCCAACAGAGAGAAGATGACTCAGGTGAGGCTCGGCCGACGCCCGTGCTCCTCCCGTCCTTTCCCCAGTCATTTTCTGCCCGGCTTGATTTCTGACATTA
+
BBCCCFFFFFFFGGFGGGGGGGGHHHHHHHHHHHFHHGGHGGHHHGHHGHHHGGGGGHHHHHHHHHHHGHHGHGFHHGGHHHHHHHHHGGGGGHHGGGGGGGHHGGGGGGGGHHHHGGHHHHHHHHHGHHGGGCGGGGGGGGHGHHGGDCHGHHGGGGGGFFFEGGGGFGGGGGFGGGGGGGFGFFFFFFFFFCF;;DFEFF/BBFFEFFFFFFFFFFFFFFFFFFFFFFFF?FFFFFFFFFFFFEFFFF/
@M05620:45:000000000-G6HP7:1:1101:10497:6949 1:N:0:141
CATCCTGACCCTGAAGTACCCCATTGAGCATGGCATCGTCACCAACTGGGACGACATGGAGAAGATCTGGCACCACACCTTCTACAACGAGCTGCGCGTGGCCCCGGAGGAGCACCCAGTGCTGCTGACCGAGGCCCCCCTGAACCCCAAGGCCAACAGAGAGAAGATGACTCAGGTGAGGCTCGGCCGACGCCCGTGCTCCTCCCGTCCTTTCCCCAGTCATTTTCTGCCCGGCTTGATTTCTGACATTT
+
AABBBFFFFFFFGFFGGGGGGGEGHHAGHHHGHHFHHGHHHGHBGFHHFHFHGGGCGHHCGCFGHHHHHHHCGGHHHGGHHHHHHH3GGGGGGHHGGGGGGEHHGGG@CF/?GCHHGGGGHHHHHHGFGHFCCGGGGGGGGFBGHHGG.:CEHHG.E?FFGE??CB/FFGGGGGGGGFFFGEEGCAFFA=DFCFFABAAEFFFFFFFEADDFFFFFF.;9B/;BBFFFF/9E.;D-@9./BFB///9/;F/
@M05620:45:000000000-G6HP7:1:1101:10507:6967 1:N:0:141
CATCCTGACCCTGAAGTACCCCATTGAGCATGGCATCGTCACCAACTGGGACGACATGGAGAAGATCTGGCACCACACCTTCTACAACGAGCTGCGCGTGGCCCCGGAGGAGCACCCAGTGCTGCTGACCGAGGCCCCCCTGAACCCCAAGGCCAACAGAGAGAAGATGACTCAGGTGAGGCTCGGCCGACGCCCGTGCTCCTCCCGTCCTTTCCCCAGTCATTTTCTGCCCGGCTTGATTTCTGACATTA
+
CDDDDFFFFFFFGGGGGGGGGGGHHHHHHHHHHHHHHGHHHGHHHGHHHHHHGGGGGHHHHHHHHHHHHHHHHGHHHGGHHHHHHHHHGGGGGHHGGGGGGGHHGGGGGGGGHHHHGGHHHHHHHHHHHHGGGGGGGGGGGGHHHHGGGGHGHHGGGGGGGGGGGGGGGGGGGGGGHGGGGGGGFFFFFFFFFFFFDDFFFFFFFFFFFFFFFFFFFFFFFFFFFFFFFFFFFFFFFF?FFFFFFFFFFF0
@M05620:45:000000000-G6HP7:1:1101:14538:7001 1:N:0:141
CATCCTGACCCTGAAGTACCCCATTGAGCATGGCATCGTCACCAACTGGGACGACATGGAGAAGATCTGGCACCACACCTTCTACAACGAGCTGCGCGTGGCCCCGGAGGAGCACCCAGTGCTGCTGACCGAGGCCCCCCTGAACCCCAAGGCCAACAGAGAGAAGATGACTCAGGTGAGGCTCGGCCGACGCCCGTGCTCCTCCCGTCCTTTCCCCAGTCATTTTCTGCCCGGCTTGATTTCTGACATTA
+
DCDDDFFFFFFFGGGGGGGGGGGHHHHHHHHHHHHHHGHHHGHHHGHHHHHHGGGGGHHHHHHHHHHHHHHHHGHHHGGHHHHHHHHHGGGGGHHGGGEGGGHHGGGGGGGGHHHHGGHGHHHHGHHHHHGGGGGGGGGGGGHHHHGGGGHGHHGGGGGGGGGGGGGGGGGGGGGGHGGGGGGGFFFFFA=DFFFFDFFFFFFFFFFADFFFFFFFFFFFFFFFFHFFFFFFFFFFFFAFFFFFFBBFBF0
@M05620:45:000000000-G6HP7:1:1101:14522:7011 1:N:0:141
CATCCTGACCCTGAAGTACCCCATTGAGCATGGCATCGTCACCAACTGGGACGACATGGAGAAGATCTGGCACCACACCTTCTACAACGAGCTGCGCGTGGCCCCGGAGGAGCACCCAGTGCTGCTGACCGAGGCCCCCCTGAACCCCAAGGCCAACAGAGAGAAGATGACTCAGGTGAGGCTCGGCCGACGCCCGTGCTCCTCCCGTCCTTTCCCCAGTCATTTTCTGCCCGGCTTGATTTCTGACATTA
+
BCCCCFFFFFFFGGGGGGGGGGGHHHHHHHHHHHHHHGHHHGHHHGHHHHHHGGGGGHHFHHHHHHHHHHHHHGHHGGGHHHHHHHHHFGGGGHHGGGEGGGHHGGGGGGGGHGHHGGHGHHHHGHHHHHGGGGGGGGGGGGHHHHGGGGHGHHGGGGGGGGGGGGGGGGGGFGGGGGGGGGGGFFFFFFAFFFFFFFFFFFFFFFFADFFFFFFFFFFFFFFFFFFFFFFFFFFFFFAFFFFEF0;BBF0
@M05620:45:000000000-G6HP7:1:1101:7399:7115 1:N:0:141
TACCTGTACTGGGGAAGCATTCCTACCCTAAAGATCGGAAGAGCACACGTCTGAACTCCAGTCACAGCGATGGATCTCGTATGCCGTCTTCTGCTTGAAAAAAAAAAAAACAAAAGTTCATTTTATTACCCTCTTTACTTTGTTATCCCCGCATACGTACCTAGTATGTAACTGCCCCCTGAAAACTACATTCTCCTTTTTCCCACTTACTAGTTTCGACTCTTCTCTACCTGCCATCCTGCGCAGCCTGC
+
BCCCCFFFFFFFGGGGGGGGGGHHFHHHHHHHHHHHHGGGGHHHHHHHGHHHGHHHHHHHHHHGHHHHGGHGGHG3GHHGGHHHHGEEHGHHHHHHHGHHHHGFGGG>/////0022211?1111?11110??G111>1<11=01<111.---<.<.<:.;:00;0:0:00000;/..--./000/0000;09CC000900/:00.900;0000;;0.....0000000090:..000.000-9---./..
@M05620:45:000000000-G6HP7:1:1101:18388:7125 1:N:0:141
CATCCTGACCCTGAAGTACCCCGGCTTGATTTCTGACATTAGATCGGAAGAGCACACGTCTGAACTCCAGTCACAGCGATAGATCTCGTATGCCGTCTTCTGCTTGAAAAAAAAAAATCCCCTTTCGTCCACACTCTGCTTCCACCATTTCCCTTCCTTCCTTCATTTCCTCTTTCTCACTCTTGTGACTCCCCTTTACCCCTTCTCATCATTTTTCCTTTTCACTGCCCCTCCCTTGACCCCACACCTCT
+
BBBAAFFBCFFFFGGGGGGGGGGGGGGECHHHHGHFGHHHDGFHHHGFGGEHHHHHHGFGHGHHHHHHGHGHHHFHHEGHGEHHEFGH?AFGHHGGGHGHFGHHHHCGFFHCEFCC<0<22<2011/?///<1>0<=1<>FF11<0FF10=000=/<0GHHF0=<=DCHH0CGCGBGG0CGG;C0;00;0<9.CBF0009/;EFGGGB0;0;;C;;/9CF0C0;;B09;;..9A.././;B..;A.A9/9/
@M05620:45:000000000-G6HP7:1:1101:21123:7161 1:N:0:141
CATCCTGACCCTGAAGTACCCCATTGAGCATGGCATCGTCACCAACTGGGACGACATGGAGAAGATCTGGCACCACACCTTCTACAACGAGCTGCGCGTGGCCCCGGAGGAGCACCCAGTGCTGCTGACCGAGGCCCCCCTGAACCCCAAGGCCAACAGAGAGAAGATGACTCTGGTGAGGCTCGGCCGACGCCCGTGCTCCTCCCGTCCTTTCCCCAGTCATTTTCTGCCCGGCTTGATTTCTGACATTT
+
CDDDDFFFFFFFGGGGGGGGGGGHHHHHHHHHHHHHHGHHHGHHHGHHHHHHGGGGGHHHHHHHHHHHHHHHHGHHHGGHHHHHHHHHGGGGGHHGGGGGGGHHGGGGGGGGHHHHGGHHHHHHHHHHHHGGGGGGGGGGGGHHHHGGGGHGHHGGGGGGGGGGGGGGGGGGGGGGGGGGGGGGFFFFFFFFFFFFDFFFFFFFFFFEDFDFFFFFFFFFFFFFFFFHFFFFFFFFFF.FFFBBB:BFFF0
@M05620:45:000000000-G6HP7:1:1101:4924:7190 1:N:0:141
AGATTACTGCAACAGTTCCCCCTGGACCTGGAAAAGTTTCTTGCCTGGCTTACAGAAGCTGAAACAACTGCCAATGTCCTACAGGATGCTACCCGTAAGGAAAGGCTCCTAGAAGACTCCAAGGGAGTAAAAGAGCTGATGAAACAATGGCAAGTAAGTCAGGCATTTCCGCTTTAGCACTCTTGTGGATCCAATTGAACAATTCTCAGCATTTGTACTTGTAACTGACAAGCCAGGGACAAAACAAAGAT
+
ACCCCFFFFFFFGGGGGGGGGGGGHHHHHHHHHHHHGHHHHHHHHHHHHHHHHHHHHHHHHHHHHHHHHHHHHHHHHHHHHHHHHGHGHHHHHHGGGGHHHHGHHHHHGHHHHHHGHHHHHGHGGGGGHHHHHGHHHHHHHHHHHHHHHHHHHGHHGHHHHHHHHHHHHHGGGGGHHHHHHHHHHHHGHHHHGHHHHHHHHGHHHHHHHHHHHHHHHFHHHHHHHHHHHHGHHGGGGGGGGGFGGGGGGGF
@M05620:45:000000000-G6HP7:1:1101:4908:7206 1:N:0:141
AGATTACTGCAACAGTTCCCCCTGGACCTGGAAAAGTTTCTTGCCTGGCTTACAGAAGCTGAAACAACTGCCAATGTCCTACAGGATGCTACCCGTAAGGAAAGGCTCCTAGAAGACTCCAAGGGAGTAAAAGAGCTGATGAAACAATGGCAAGTAAGTCAGGCATTTCCGCTTTAGCACTCTTGTGGATCCAATTGAACAATTCTCAGCATTTGTACTTGTAACTGACAAGCCAGGGACAAAACAAAGAT
+
ABABBFFFFFFFGGGGGGGGGGGGHHHHHHHHHHGHGHHHHHHHHHHHHHHHHHHHHHHHHHHHHHHHHHHHHHHHHHHHHHHHHHHHHHHHHHGGGGHHHHHHHHHHGHHHHHHHHHHHHHHGGHGGHHHHHGHHHHHHHHHHHHHHHHHHHGHHHHHHHHHHHHHHHHGGGGGHHHHHHHHHHHHGHHHHHHHHHGHHHHHHHHHHHHHHHHHHHFHHHGHGHHGHHHHHHGGGGGGGGGFFGGFGGGG
@M05620:45:000000000-G6HP7:1:1101:26009:7226 1:N:0:141
CATCCTGACCCTGAAGTACCCCATTGAGCATGGCATCGTCACCAACTGGGACGACATGGAGAAGATCTGGCACCACACCTTCTACAACGCGCTGCGCGTGGCCCCGGAGGAGCACCCAGTGCTGCTGACCGAGGCCCCCCTGAACCCCAAGGCCAACAGAGAGAAGATGACTCAGGTGAGGCTCGGCCGACGCCCGTGCTCATCCCGTCCTTTCCCCAGTCATTTTCTGCCCGGCTTGATTTCTGACATTA
+
>11>AFD1C1C>GGGFDGGG1C1FGBAA1BGHHGFECEGGCE11AAFGGE0AEAAAABG1B10BB11FH1FB@/0?>//FF@@2@FFFE/>/>/>EEGGE<@F<@C/CC/EC//</A/<GC1GHEHF10>>->CC.?C?-AE/:/.:..;E.A9:EAAB///CF/F/FFBF0090/99BFFF--9---9@-9-9@----;//:999-EA-BF/9//-;9;9BB/9FFFF//:B-;>---:B//9//9;FF/
@M05620:45:000000000-G6HP7:1:1101:25989:7226 1:N:0:141
CATCCTGACCCTGAAGTACCCCATTGAGCATGGCATCGTCACCAACTGGGACGACATGGAGAAGATCTGGCACCACACCTTCTACAACGAGCTGCGCGTGGCCCCGGAGGAGCACCCAGTGCTGCTGACCGAGGCCCCCCTGAACCCCAAGGCCAACAGAGAGAAGATGACTCAGGTGAGGCTCGGCCGACGCCCGTGCTCCTCCCGTCCTTTCCCCAGTCATTTTCTGCCCGGCTTGATTTCTGACATTA
+
CCDDDFFFFFFFGGGGGGGGGGGHHHHHHHHHHHHHHGHHHGHHHGHHHHHHGGGGGHHHHHHHHHHHHHHHHGHHHGGHHHHHHHHHGGGGGHHGGGGGGGHHGGGGGGGGHHHHGGHGHHHHHHHHHHGGGGGGGGGGGGHHHHGGGGHGHHGGGGGGGGGGGGGGGGGGGGGGGGGGGGGGFFFFFFFFFFFFFFFFFFFFFFFFFFFFFFFFFFFFFFFFFFFFFEFFFFFFFFFFFFFFFFFFFF:
@M05620:45:000000000-G6HP7:1:1101:25998:7243 1:N:0:141
CATCCTGACCCTGAAGTACCCCATTGAGCATGGCATCGTCACCAACTGGGACGACATGGAGAAGATCTGGCACCACACCTTCTACAACGAGCTGCGCGTGGCCCCGGAGGAGCACCCAGTGCTGCTGACCGAGGCCCCCCTGAACCCCAAGGCCAACAGAGAGAAGATGACTCAGGTGAGGCTCGGCCGACGCCCGTGCTCCTCCCGTCCTTTCCCCAGTCATTTTCTGCCCGGCTTGATTTCTGACATTA
+
BBBBBFFFFFFFGGGGGGGGGGGHHFHHHHHHHHHHHGHHHGHHHGHHHHHHGGGGGHHHHHHHHHHHHHHHHGHHHGGHHHHGHHHHGAGGGHHGGGGGGFHHGGGGGGGGHHHHGGHHHHHHHHHHHHGGGGGGGGGGGGHHHHGGGFGGHHGGGGGGGGGGGGGGGGGGGGGGGFGGGGGGFFFFFFF>DFFF;.DEFFFFFFFFFFFFFFFFFFFFFFFFFFFFEFFFFAFFFF.FFFFFBBFFFF/
@M05620:45:000000000-G6HP7:1:1101:23968:7247 1:N:0:141
AAACCAGAAGACATGAGGTCAGCTAGATCGGAAGAGCACACGTCTGAACTCCAGTCACAGCGATAGATCTCGTATGCCGTCTTCTGCTTGAAAAAAAAAAACAAAATCTTCACCCCCCACACTTCGTCCCACTACCCACCTTCCCCACCCATACACACTCTCTCCTCACCCTCCTCCTCTACACACCCTACTCCCTATCTACACCCTACACTACCCCCTTCCCTGTCTTTGCCTCTCTCCATCTTCCCATC
+
CCCCCCCFFFFFGGGFGGGGGGHHHHHHHHGGGGHHHHHHHGHHHGHHHHHHHHHHHHHHHGFHGGHHFHHHGGHHHHGFGHGHHHHHHHGHHHHGGGEE//?/002233332?0/<<////01?/0?..10000001>..0<////<<../;/000./:0000:0;0....;./////0090/0.9;./;0:9./0000000:/.9/;0/0/:/:.;-.//:0009000000090/0:/0000000/00/
@M05620:45:000000000-G6HP7:1:1101:4740:7250 1:N:0:141
AGATTACTGCAACAGTTCCCCCTGGACCTGGAAAAGTTTCTTGCCTGGCTTACAGAAGCTGAAACAACTGCCAATGTCCTACAGGATGCTACCCGTAAGGAAAGGCTCCTAGAAGACTCCAAGGGAGTAAAAGAGCTGATGAAACAATGGCAAGTAAGTCAGGCATTTCCGCTTTAGCACTCTTGTGGATCCAATTGAACAATTCTCAGCATTTGTACTTGTAACTGACAAGCCAGGGACAAAACAAAGAT
+
AAABAFFFFFFFGGGGGGGGGGGGHGHHHHHHHHHHFGHHHHHHHHHHHHHHHHHHHHHHHHHHHHHHHHHHHHHHHHHHHHHHHFHHHHHHHHGGGGHHHHGHHHHHGHHHHHHGFHHHHHHGGGGGGHHHHGHHHHGFHHHHHHHHHHHHHGHHHHHHHHHHHHHHHHGGGGGHHHHHHHHHHGHGGHHHHHHHHGHHHHHHHHHHHHHHHHHHHFHGHGHHHHHGFFGHEEGGGGGGGGGGGGGGFGF
@M05620:45:000000000-G6HP7:1:1101:23986:7259 1:N:0:141
AAACCAGAAGACATGAGGTCAGCTAGATCGGAAGAGCACACGTCTGAACTCCAGTCACAGCGATAGATCTCGTATGCCGTCTTCTGCTTGAAAAAAAAAAACCCCAGCGGCGCACCCAGGGCTTCTTACCGACACCCCCCTGAACCCCAACGAGTACATCAAATCAAGTATGCAACTGAGACTCTTCTTGCTCCCTAGGTCCTCCCTTCCTCACCCAACGCATTTCTTGCTCTTGTTGCTGTCTGAACTGC
+
ABAABBBFFFBCFFFBEGFGFGHHGHHHHGGAFGGHHHFHHGGHHGEFHHHHGHEGGHHHHGGHGGHHEHHHBEGFHHCGGFFHHHHFHHF3B31>/>/<>//??//0>///>/>AC....<></0=0</..---:.-;;-.:0/.9........9;00;000000/99;//////9////;////9//////99./9/9//99B..9.////...9...9-;.///9////:9/;/.///:/9B/;/;//
@M05620:45:000000000-G6HP7:1:1101:9571:7267 1:N:0:141
CATCCTGACCCTGAAGTACCCCATTGAGCATGGCATCGTCACCAACTGGGACGACATGGAGAAGATCTGGCACCACACCTTCTACAACGAGCTGCGCGTGGCCCCGGAGGAGCACCCAGTGCTGCTGACCGAGGCCCCCCTGAACCCCAAGGCCAACAGAGAGAAGATGACTCAGGTGAGGCTCGGCCGACGCCCGTGCTCCTCCCGTCCTTTCCCCAGTCATTTTCTGCCCGGCTTGATTTCTGACATTA
+
AABCCFFFFFFFGGFGGGGGGGGHHHHGHHHHHHHHHGHHGGHHHGHHHHGHGGGGGHHHHHGHHHHHGHHHHGHHHGGHHHHHHHHHGGGGGGHGGGEEFGHHGGGGGGGFHFHGGGHGHGHHHHHGHHGGGGGGGGGGGGHHHHGGGGHGHHGGGGGGGGGGGGGFFFGGGGGGFFFFGGGGFFFFFFDFFFFADDFFBFFFFF?:DDFFFFFFFFDBFFFFFFFFFFFF.CAFADAFFFFFFF0FFF0
@M05620:45:000000000-G6HP7:1:1101:12974:7270 1:N:0:141
ATCTCTATCTCCTAAAAAGGAAGAAAGGGGAGGGAAGATCGGAAGAGCACACGTCTGAACTCCAGTCACAGCGATAGATCTCGTATGCCGTCTTCTGCTTGAAAAAAAAAAAAAAAACACAGAAAAACCACTCATCAGAGTATTTTCCTCACAAACTATGCCACCAAGACGATATCTACTATCTTCAGACTACCCTAACAGCTCTCACCTAAACCATCGCGCATCGAGATCCTATCTACCACACCGTCTAC
+
CCCCCFFFFFFFGGGGGGGGGGHGFGHHGGGGGGGHGHHHHGGGGHHGHHHFGHHHGHHHHHHHHHHHHHHHGGHGGHGDGHHGGHHHHGGGHGHHHHHHHGFGHHGGGGBC><<--..0>.<<0/.....0//0000000000;00000:.00..090;00009:.../.-..-99900900000000000//.0/:/00.000000.00000:;00..---.-./.;.000000000000...-....0
@M05620:45:000000000-G6HP7:1:1101:9555:7277 1:N:0:141
CATCCTGACCCTGAAGTACCCCATTGAGCATGGCATCGTCACCAACTGGGACGACATGGAGAAGATCTGGCACCACACCTTCTACAACGAGCTGCGCGTGGCCCCGGAGGAGCACCCAGTGCTGCTGACCGAGGCCCCCCTGAACCCCAAGGCCAACAGAGAGAAGATGACTCAGGTGAGGCTCGGCCGACGCCCGTGCTCCTCCCGTCCTTTCCCCAGTCATTTTCTGCCCGGCTTGATTTCTGACATTA
+
CDDDDFFFFFFFGGGGGGGGGGGHHHHHHHHHHHHHHGHHHGHHHGHHHHHHGGGGGHHHHHHHHHHHHHHHHGHHHGGHHHHHHHHHGGGGGHHGGGGGGGHHGGGGGGGGHHHHGGHHHHHHHHHHHHGGGGGGGGGGGGHHHHGGGGHGHHGGGGGGGGGGGGGGGGGGGGGGGGGGGGGGFFFFFFFFFFFF@DFFFFFFFFFEFFDFFFFFFFFFFFFFFFFFFFFFFFFFFFFFFFFFF;FFFF0
@M05620:45:000000000-G6HP7:1:1101:7707:7292 1:N:0:141
CATCCTGACCCTGAAGTACCCCATTGAGCATGGCATCGTCACCAACTGGGACGACATGGAGAAGATCTGGCACCACACCTTCTACAACGAGCTGCGCGTGGCCCCGGAGGAGCACCCAGTGCTGCTGACCGAGGCCCCCCTGAACCCCAAGGCCAACAGAGAGAAGATGACTCAGGTGAGGCTCGGCCGACGCCCGTGCTCCTCCCGTCCTTTCCCCAGTCATTTTCTGCCCGGCTTGATTTCTGACATTA
+
ABABAFFFFCFFGGGGGGGGFFGHHHHHHHFFGHHHHGHHHGHHHGHFHHHHGGGGGHHHHHGFHGHGGHHHHGHHHGGHHHHHHHHFEGEGGHH/EEGGGGHHGGGGGGGDHHHHGGHFFGGHHHHHGGGFGGCEDFGGGGHGHHGGGGHGGHGGGGGGGFDAFGGFGGGGGGGFGGGFFGGFFFFFFFFFFFFFBFFFFFFFFADEDFFFFB9/FBAFFFFFFFFFFFFF?BAD>-.99BFFBBFFFF/
@M05620:45:000000000-G6HP7:1:1101:4594:7304 1:N:0:141
CATCCTGACCCTGAAGTACCCCATTGAGCATGGCATCGTCACCAACTGGGACGACATGGAGAAGATCTGGCACCACACCTTCTACAACGAGCTGCGCGTGGCCCCGGAGGAGCACCCAGTGCTGCTGACCGAGGCCCCCCTGAACCCCAAGGCCAACAGAGAGAAGATGACTCAGGTGAGGCTCGGCCGACGCCCGTGCTCCTCCCGTCCTTTCCCCAGTCATTTTCTGCCCGGCTTGATTTCTGACATTA
+
ABBCCFFFFFFFGGGGGGGGGGGHHHHHHHHHHHHHHGHHHGHHHGHHHHHHGGGGGHHHHHHHHHHHHHHHHGHHHGGHHHHHHHHHGGGGGHEGGEEEFGHHGGGGGGGGHGHFGGHGHHHHHHHHHHGGGGGGGGGGGGHHHHGGGGHGHGGEGGGGGFGGGGGGGGGGGGGGGGGGGGGGFFFFFFFFFCFDCFFEFFFFFFFFFFFFFFFFFBDFFFFFFFFFF/BEDFFFFFF9FFFFFB;FFF/
@M05620:45:000000000-G6HP7:1:1101:10434:7307 1:N:0:141
AGATTACTGCAACAGTTCCCCCTGGACCTGGAAAAGTTTCTTGCCTGGCTTACAGAAGCTGAAACAACTGCCAATGTCCTACAGGATGCTACCCGTAAGGAAAGGCTCCTAGAAGACTCCAAGGGAGTACAAGAGCTGATGAAACAATGGCAAGTAAGTCAGGCATTTCCGCTTTAGCACTCTTGTGGATCCAATTGAACAATTCTCAGCATTTGTACTTGTAACTGACAAGCCAGGGACAAAACAAAGAT
+
AAAAAFFFBF11FGGGGGGGGGGGGHHHHHFHHHHHHHHHGFFFHH1FGHHGHFHF1FFHHGHHHBGHHHHHHHHGGHHGHHHFHFHHGF@GHHGGGGFFFCFCAGFHFGHHGF1BEGHCGHFFAAEEG1BGGFFHHFDHHGFHHFHHBFHHEGHHFHDHHFHHEHHHGFAEGGFHGHHGHHHHHFGCHGFFG0DFHDDFBHGGGGHDGC0CCGHHHHHFHFFGHGE0CGCCEG/CFCEEEFBFGGGFBCC
@M05620:45:000000000-G6HP7:1:1101:4612:7314 1:N:0:141
CATCCTGACCCTGAAGTACCCCATTGAGCATGGCATCGTCACCAACTGGGACGACATGGAGAAGATCTGGCACCACACCTTCTACAACGAGCTGCGCGTGGCCCCGGAGGAGCACCCAGTGCTGCTGACCGAGGCCCCCCTGAACCCCAAGGCCAACAGAGAGAAGATGACTCAGGTGAGGCTCGGCCGACGCCCGTGCTCCTCCCGTCCTTTCCCCAGTCATTTTCTGCCCGGCTTGATTTCTGACATTA
+
DDDDDFFFFFFFGGGGGGGGGGGHHHHHHHHHHHHHHGHHHGHHHGHHHHHHGGGGGHHHHHHHHHHHHHHHHGHHHGGHHHHHHHHHGGGGGHHGGGGGGGHHGGGGGGGGHHHHGGHHHHHHHHHHHHGGGGGGGGGGGGHHHHGGGGHGHHGGGGGGGGGGGGGGGGGGGGGGGGGGGGGGFFFFFFFFFFFFDFFFFFFFFFFFFFFFFFFFFFFFFFFFFHFFFFFFFFFFFFAFFFFE00BBBF0
@M05620:45:000000000-G6HP7:1:1101:11074:7318 1:N:0:141
TACCTGTACTGGGGAAGAGCACACGTCTGAACTCCAGTCACAGCGATAGATCTCGTATGCCGTCTTCTGCTTGAAAAAAAAAAAAGCAAATCCCGTCTACTTCGTTCTCCCACCCAATCTAAAAAAAAAAAACAAAACAACTTATCTCGAAAGTACATAATGATAGGATACACAAATCCGTTCAGGTGACTGTGATCACTGACAAGAGGGAGGAAGGGAACATGATGAGTTAGTGCGAATGGTGTCGCGGA
+
BBBBBFFFFFFFGGFGGGGGGGGHCHHHGGDAGAGHHGGBGFFHGGHGGFFBBFGCFGHHGGEEHGHFHGHFHHFBHGG@>E////?333B33B/?/B/BB22/?20?B3?20///<22221?11/<----<.....;.../000000.0/.;0000000000000/0000000..00/..0./////;///9//////;////9.......-........./////////;9///-.-;/9//.9..---
@M05620:45:000000000-G6HP7:1:1101:10436:7331 1:N:0:141
AGATTACTGCAACAGTTCCCCCTGGACCTGGAAAAGTTTCTTGCCTGGCTTACAGAAGCTGAAACAACTGCCAATGTCCTACAGGATGCTACCCGTAAGGAAAGGCTCCTAGAAGACTCCAAGGGAGTAAAAGAGCTGATGAAACAATGGCAAGTAAGTCAGGCATTTCCGCTTTAGCACTCTTGTGGATCCAATTGAACAATTCTCAGCATTTGTACTTGTAACTGACAAGCCAGGGACAAAACAAAGAT
+
ABABCFFFFFFFGGGGGGGGGGGGHHHHHHHHHGHHFGHHHHHHHHHHGHHHHHHHHHHHHHGHHHHHHHHHGHHHHHHHHHHHHGHHHHHHHHGGGGHHGHHHHHHHGHHHHHGHHHHHGHHGFHEEG4GHHGHHHHGHHGHHHHHHHHHGHGHGHHGHFHHHHHHHHHGGGGGHGHGHHHHHHHHGHHHHGBGHHHHGHHHHHHHHHHGGHHHHHFHHHHHHHHHHHFFHHEGGGGGG.CFFGGGGGGF
@M05620:45:000000000-G6HP7:1:1101:11069:7337 1:N:0:141
CATCCTGACCCTGAAGTACCCCGGCTTGATTTCTGACATTAGATCGGAAGAGCACACGTCTGAACTCCAGTCACAGCGATAGATCTCGTATGCCGTCTTCTGCTTGAAAAAAAAAAAAAAATAAAGACGGAAAAAAGATTTAGGCAATCAGTAAAAGAAAAACACAGCAGAAAAGATTCTGTAGAACTATGATCTAACTGGAGATATGTGAAGAGTATCTGGATGAATAGTATCGAGTATGTATAAGGGCT
+
CDDDDFFFFFFFGGGGGGGGGGGGGGGGHHHHHHHHHHHHHHGHHHGGGGHHHHHHHGGHHGHHHHHHHHHHHHHHHGGHGGHHHHHHGGHHHHGGGHGHHHHHHHHHFHHGGGGFB>>/<0<11110....-/.-..00000000.0000000000.://.9...../.:/0//.000000:00000000000000000//;0/00000000;;00000000:0000000000...;.;00000000...
@M05620:45:000000000-G6HP7:1:1101:20159:7383 1:N:0:141
CATCCTGACCCTGAAGTACCCCATTGAGCATGGCATCGTCACCAACTGGGACGACATGGAGAAGATCTGGCACCACACCTTCTACAACGAGCTGCGCGTGGCCCCGGAGGAGCACCCAGTGCTGCTGACCGAGGCCCCCCTGAACCCCAAGGCCAACAGAGAGAAGATGACTCAGGTGAGGCTCGGCCGACGCCCGTGCTCCTCCCGTCCTTTCCCCAGTCATTTTCTGCCCGGCTTGATTTCTGACATTA
+
CDDDDFFFFFFFGGGGGGGGGGGHHHHHHHHHHHHHHGHHHGHHHGHHHHHHGGGGGHHHHHHHHHHHHHHHHGHHHGGHHHHHHHHHGGGGGHHGGGGGGGHHGGGGGGGGHHHHGGHHHHHHHHHHHHGGGGGGGGGGGGHHHHGGGGHGHHEGGGGGGGGGGGGGGGGGGGGGHGGGGGGGFFFFFFFFFFFFFFFFFFFFFFFFFFFFFFFFFFFFFFHHHHHHHFFFFFFFFFFFFFFFFFFFFF0
@M05620:45:000000000-G6HP7:1:1101:16227:7443 1:N:0:141
CATCCTGACCCTGAAGTACCCCATTGAGCATGGCATCGTCACCAACTGGGACGACATGGAGAAGATCTGGCACCACACCTTCTACAACGAGCTGCGCGTGGCCCCGGAGGAGCACCCAGTGCTGCTGACCGAGGCCCCCCTGAACCCCAAGGCCAACAGAGAGAAGATGACTCAGGTGAGGCTCGGCCGACGCCCGTGCTCCTCCCGTCCTTTCCCCAGTCATTTTCTGCCCGGCTTGATTTCTGACATTT
+
CCCCCFFFFFFFGGGGGGGGGGGHHHCFHHHGHHHHHGHHGGHHHGHHHHGHGGGGGHHFHHHHHHHGHHHHHGHHHGGHHHHHHHHHGEGGGHHGFGGGGGHHGGGGGGGGHGHHGGHGHHGHHHHHGHGGGGCCGGDCGGHHHHGGGDHGHHGGGGFGFGGGGGGGGGGGFGGGFFGGGGGGFFEFD-DFAFFFDDFEFFBFBEFFFFFFFFFFFFFBFBBFFFFBFFFFA>;ADA.;BFFFB:BBFF/
@M05620:45:000000000-G6HP7:1:1101:8622:7488 1:N:0:141
CATCCTGACCCTGAAGTACCCGGCTTGATTTCTGACATTAGATCGGAAGAGCACACGTCTGAACTCCAGTCACAGCGATAGATCTCGTATGCCGTCTTCTGCTTGAAAAAAAAAAAAAAAAAAACAAAAAAGAAAGATACATACAGCAACATAACCATACACACTATACCTAGCAAAACTTTAAAATGTTAACCGTGTTAACACACTACACTAGAACTCACTTCTCAAGACAATGGACTACATATCATCCC
+
CDDDDFFFFFFFGGGGGGGGGGGGGGGHHHHHHHGHHHHHHHHHHGGGGHHHHHHHGHHHGHHHHHHHHHHHHGHHGGHGGGGHHHHFGHHHHGGGHGHHHHHHHHHHFHGGGFD><///----.<....-.../0;:00000000:/:../0;;:000/:00.:/000;0000000/.00:0000:000:0:0-....0:;0;..///0/:/0000000000000:000:/:000000//000000:00.
@M05620:45:000000000-G6HP7:1:1101:18555:7516 1:N:0:141
CATCCTGACCCTGAAGTACCCCATTGAGCATGGCATCGTCACCAACTGGGACGACATGGAGAAGATCTGGCACCACACCTTCTACAACGAGCTGCGCGTGGCCCCGGAGGAGCACCCAGTGCTGCTGACCGAGGCCCCCCTGAACCCCAAGGCCAACAGAGAGAAGATGACTCAGGTGAGGCTCGGCCGACGCCCGTGCTCCTCCCGTCCTTTCCCCAGTCATTTTCTGCCCGGCTTGATTTCTGACATTA
+
AABBBFFFFFFFGGFGGGGGGGGHHHHHHHHHHHBGHGHHEGHFCEHHHHFGEFGEGHHGFHHHEGHHHHHHHGHHHGGHHHHHHHHHGGGGGHHGGGGGGGHHGGGCGGGGHHHHGGHHHHHHGHHFHHFCCGGGGGGGGEGHHHGGDAEGHHEGGGGGGGGGGGBFGGGGGGGFGGGGGGGGFDFFFFFFFFFF@FFFFFFFFFFEFFFFFFFFFFBFFEFFFFFFFBBEFCBDFA.BFFFFFBF/FF/
@M05620:45:000000000-G6HP7:1:1101:15051:7521 1:N:0:141
CATCCTGACCCTGAAGTACCCCATTGAGCATGGCATCGTCACCAACTGGGACGACATGGAGAAGATCTGGCACCACACCTTCTACAACGAGCTGCGCGTGGCCCCGGAGGAGCACCCAGTGCTGCTGACCGAGGCCCCCCTGAACCCCAAGGCCAACAGAGAGAAGATGACTCAGGTGAGGCTCGGCCGACGCCCGTGCTCCTCCCGTCCTTTCCCCAGTCATTTTCTGCCCGGCTTGATTTCTGACATTA
+
DDDDDFFFFFFFGGGGGGGGGGGHHHHHHHHHHHHHHGHHHGHHHGHHHHHHGGGGGHHHHHHHHHHHHHHHHGHHHGGHHHHHHHHHGGGGGHHGGGGGGGHHGGGGGGGGHHHHGGHHHHHHHHHHHHGGGGGGGGGGGGHHHHGGGGHGHHGGGGGGGGGGGGGGGGGGGGGGHGGGGGGGFFFFFFFFFFFFBDFFFFFFFFB9DFAFFFFFFFFFFFFFFFFFFFFFDAFFFA:BFFFFFBFFFF0
@M05620:45:000000000-G6HP7:1:1101:18539:7533 1:N:0:141
CATCCTGACCCTGAAGTACCCCATTGAGCATGGCATCGTCACCAACTGGGACGACATGGAGAAGATCTGGCACCACACCTTCTACAACGAGCTGCGCGTGGCCCCGGAGGAGCACCCAGTGCTGCTGACCGAGGCCCCCCTGAACCCCAAGGCCAACAGAGAGAAGATGACTCAGGTGAGGCTCGGCCGACGCCCGTGCTCCTCCCGTCCTTTCCCCAGTCATTTTCTGCCCGGCTTGATTTCTGACATTA
+
DDDDDFFFFFFFGGGGGGGGGGGHHHHHHHHHHHHHHGHHHGHHFFHHHHHHGGGGGHHHHHHHHHHHHHHHHGHHHGGHHHHHHHHHGGGGGHHGGGGGGGHHGGGGGGGGHHHHGGHHHHHHHHHHHHGGGGGGGGGGGGHHHHGGGGHGHHGGGGGFGFGGGGGGGGGGGGGGHGGGGGGGFFFFFFFFFFFF9DDFFFFFFFFFFFFFFFFFFFFFFFFFFFFFFFFFFFFFFA;FFFFFFBFFFF0
@M05620:45:000000000-G6HP7:1:1101:7089:7540 1:N:0:141
CATCCTGACCCTGAAGTACCCCATTGAGCATGGCATCGTCACCAACTGGGACGACATGGAGAAGATCTGGCACCACACCTTCTACAACGAGCTGCGCGTGGCCCCGGAGGAGCACCCAGTGCTGCTGACCGAGGCCCCCCTGAACCCCAAGGCCAACAGAGAGAAGATGACTCAGGTGAGGCTCGGCCGACGCCCGTGCTCCTCCCGTCCTTTCCCCAGTCATTTTCTGCCCGGCTTGATTTCTGACATTT
+
CCCCCFFFFFFFGGGGGGGGGGGHHHHHHHHHHHHHHGHHHGHHHGHHHHHHGGGGGHHHHHHHHHHHHHHHHGHHHGGHHHHHHHHHGGGGGHHGGGGGEGHHGGGGGGGGHHHHGGHHHHHHHHHHHHGGGGGGGGGGGGHHHHGGGGHGHHGGGGGGGGGGGGEFGGGGGGGGGGGGGGGGFFFFF>DFFFFFDFBFFFFFFFD;D?DFFFFFFFFFFFFFFFFFFBFFFFFFFA?BFFFFFBB0BF0
@M05620:45:000000000-G6HP7:1:1101:17417:7598 1:N:0:141
CATCCTGACCCTGAAGTACCCCGGCTTGATTTCTGACATTAGATCGGAAGAGCACACGTCTGAACTCCAGTCACAGCGATAGATCTCGTATGCCGTCTTCTGCTTGAAAAAAAAAAAAAAAATGTTTATTATATTATCTTGTACTCCTAAAGCTTATTTAATTACTAATGTCTCTATAGTGAGTCTATTTTCTTAGGACGTCTCTTATTCAACTCTCAGTATTGGTAGTTATATTTGATGCTTGAACAATT
+
DDDDDFFFFFFFGGGGGGGGGGGGGGGGHHHHHHHHHHHHHHHHHHGGGGHHHHHHHGHHHGHHHHHHHHHHHHHHHGGHFGHHHHHHGGHHHHGGGHGHHHHHHHHHFHHEECDB>/</--0111111100000000000<00DD0D000000000000000000:000:0;0;;;;0;000;9;09;;900000009-9.//000000000000000000:000000:0900;000;00000.000/00
@M05620:45:000000000-G6HP7:1:1101:27138:7628 1:N:0:141
CATCCTGACCCTGAAGTACCCCATTGAGCATGGCATCGTCACCAACTGGGACGACATGGAGAAGATCTGGCACCACACCTTCTACGACGAGCTGCGCGTGGCCCCGGAGGAGCACCCAGTGCTGCTGACCGAGGCCCCCCTGAACCCCAAGGCCAACAGAGAGAAGATGACTCAGGTGAGGCTCGGCCGACGCCCGTGCTCCTCCCGTCCTTTCCCCAGTCATTTTCTGCCCGGCTTGATTTCTGACATTA
+
CCCCCFFFFFFFGGGGGGGGGGGHHHHHHHHHHHHHHGHHHGHHHGHHHHHHGGGGGHHHHHHHHHHHHHHHHGHHHGGHHHHHHGGGGGGGGHHGGGGGGGHHGGGGGGGGHHHHGGHHHHHHHHHHHHGGGGGGGGGGGGHHHHGGGGGGGGGGGGGGGGGGGGGGGGGGGGGGGGFFFFFFFFFFFFFFFFFF9DFFFFFFFFFEFFFFFFFFFFFFFFFFFFFFFFFFFFFFFFAFFFFFF:BFFF0
@M05620:45:000000000-G6HP7:1:1101:19633:7728 1:N:0:141
CATCCTGACCCTGAAGTACCCCATTGAGCATGGCATCGTCACCAACTGGGACGACATGGAGAAGATCTGGCACCACACCTTCTACAACGAGCTGCGCGTGGCCCCGGAGGAGCACCCAGTGCTGCTGACCGAGGCCCCCCTGAACCCCAAGGCCAACAGAGAGAAGATGACTCAGGTGAGGCTCGGCCGACGCCCGTGCTCCTCCCGTCCTTTCCCCAGTCATTTTCTGCCCGGCTTGATTTCTGACATTT
+
BBBBBFFFFFFFGGGGGGGGGGGHHHHHHFHHHHGHHGHHHGHDGGHHHHHHGGGEGHHHHHHHHHHHHHHHHGHHHGGHHHHGHHHHGGGGGHHGGGGGGGHHGGGGGGGGHHHHGFHHHHHHHHHDHHFGGGGGGGGGGEGHHHGGDFHGHHEEGEGGGGFGBFFGGGGGGGGGGGFGGFGGFFFFFBFFFFF@BDFFFFFFFFFEDD?BFFFFFBDFF/FFFFFFFEFFDCAFF-:BFFFFE/:/;F/
@M05620:45:000000000-G6HP7:1:1101:24505:7735 1:N:0:141
CATCCTGACCCTGAAGTACCCCGGCTTGATTTCTGACATTAGATCGGAAGAGCACACGTCTGAACTCCAGTCACAGCGATAGATCTCGTATGCCGTCTTCTGCTTGAAAAAAAAAAAAACAAAAAAAATCACACAGTAAAGAGATCTTCTCGCATGCAACGCATCAACAAGTAAATTCACTATTCCGACCCTCCATCTACCCTCCTCGACTCGAGCCTCTCGCTTCCTAGCCGTGTCATAAGCACCTGTTT
+
CCCCCFFFFFFFGGGGGFGGGGGGGGGGHHHHHHHHHHHHFHHHHHGGGGHHHHHHHGGHHGHHGHHHHHHHHHHHHFGHGGFGGHFGFGHHGHGFGHGHHHFHHHGFHHGGGGGF/>>/=??0/<--.0<000..0=0=00/:0000000..-..0000---.-0090;/000000000000000/.---/9./000000.0..//..-......-//0/.....00000/..-;/0;00000/.//000
@M05620:45:000000000-G6HP7:1:1101:19616:7746 1:N:0:141
CATCCTGACCCTGAAGTACCCCATTGAGCATGGCATCGTCACCAACTGGGACGACATGGAGAAGATCTGGCACCACACCTTCTACAACGAGCTGCGCGTGGCCCCGGAGGAGCACCCAGTGCTGCTGACCGAGGCCCCCCTGAACCCCAAGGCCAACAGAGAGAAGATGACTCAGGTGAGGCTCGGCCGACGCCCGTGCTCCTCCCGTCCTTTCCCCAGTCATTTTCTGCCCGGCTTGATTTCTGACATTA
+
CCCCCFFFFFFFGGGGGGGGGGGHHHHHHHHHHHHHHGHHHGHHHGHHHHHHGGGGGHHHHHHHGHHHHHHHHGHHHGGHHHHHHHHHGGGGGHHGGGGGGGHHGGGGGGGGHHHHGGHHHHHHHHHHHHGGGGGGGGGGGGHHHHGGGGHGHHGGGGGGGGGGGGGGGGGGGGGGGGGGGGGGFFFFFFFFFFFFFFFFFFFFFFFFFFFFFFFFFFF:BBFFFFFFFFFFFFFFFCAFFFFFF0FFFF0
@M05620:45:000000000-G6HP7:1:1101:19633:7754 1:N:0:141
CATCCTGACCCTGAAGTACCCCATTGAGCATGGCATCGTCACCAACTGGGACGACATGGAGAAGATCTGGCACCACACCTTCTACAACGAGCTGCGCGTGGCCCCGGAGGAGCACCCAGTGCTGCTGACCGAGGCCCCCCTGAACCCCAAGGCCAACAGAGAGAAGATGACTCAGGTGAGGCTCGGCCGACGCCCGTGCTCCTCCCGTCCTTTCCCCAGTCATTTTCTGCCCGGCTTGATTTCTGACATTA
+
CDDDDFFFFFFFGGGGGGGGGGGHHHHHHHHHHHHHHGHHHGHHHGHHHHHHGGGGGHHHHHHHHHHHHHHHHGHHHGGHHHHHHHHHGGGGGHHGGGGGGGHHGGGGGGGGHHHHGGHHHHHHHHHHHHGGGGGGGGGGGGHHHHGGGGHGHHGGGGGGGGGGGGGGGGGGGGGGGGGGGGGGFFFFFFFFFFFF@DDFFFFFFFFAFFFFFFFFFEFBFFFFFFFFFEFFFFFFFFFFFFFFFFFFFF0
@M05620:45:000000000-G6HP7:1:1101:5480:7807 1:N:0:141
CATCCTGACCCTGAAGTACCCCATTGAGCATGGCATCGTCACCAACTGGGACGACATGGAGAAGATCTGGCACCACACCTTCTACAACGAGCTGCGCGTGGCCCCGGAGGAGCACCCAGTGCTGCTGACCGAGGCCCCCCTGAACCCCAAGGCCAACAGAGAGAAGATGACTCAGGTGAGGCTCGGCCGACGCCCGTGCTCCTCCCGTCCTTTCCCCAGTCATTTTCTGCCCGGCTTGATTTCTGACATTA
+
CCCCCFFFFFFFGGGGGGGGGGGHHHHHHHHHHHHHHGHHHGHHHGHHHHHHGGGGGHHFHHHHHHHHHHHHHGGHHGGHHHHHHHHHGGGGGHHGGGFGGGHHGGGGGGGGHHHHGGHHHHHHHHHHHHGGGGGGGGGGGGHHHHGGGGHGHHGGGGGGGGGGGGGFGGGGGGGGGGGGGGGGFFFFFFFFFFFFBFFFFFFFFFFFFFFFFFFFFFFFFFFFFFFFFFFFFFFFFFFFFFFFFFFFFF0
@M05620:45:000000000-G6HP7:1:1101:5457:7808 1:N:0:141
CATCCTGACCCTGAAGTACCCCATTGAGCATGGCATCGTCACCAACTGGGACGACATGGAGAAGATCTGGCACCACACCTTCTACAACGAGCTGCGCGTGGCCCCGGAGGAGCACCCAGTGCTGCTGACCGAGGCCCCCCTGAACCCCAAGGCCAACAGAGAGAAGATGACTCAGGTGAGGCTCGGCCGACGCCCGGGCTCCTCCCGTCCTTTCCCCAGTCATTTTCTGCCCGGCTTGATTTCTGACATTA
+
?BBABFFFFFFFGFGGGGGGGGDHHFFHHHHHHFHGHGFHHAGH2EGGGHHHEFGGGHHFHGHGHHDGFHHHGGGHHGGHHFHHHHHEEEFGGHHGCGGEGEFFEEFGGGGGHGHH?FFFHFHGHFHFFHCCDGDCEGGGGE:GHHFGGGHGHHGGGFGGGCFFFGCFFFCF;BFFGGFGGGEFFFADB=-@-;BB-;9-9A/;;ED9DDDFFBBBFBDFFFFFFF/9B/9;;B>CFF.BBF9FF/99/B/
@M05620:45:000000000-G6HP7:1:1101:5838:7838 1:N:0:141
AGATTACTGCAACAGTTCCCCCTGGACCTGGAAAAGTTTCTTGCCTGGCTTACAGAAGCTGAAACAACTGCCAATGTCCTACAGGATGCTACCCGTAAGGAAAGGCTCCTAGAAGACTCCAAGGGAGTAAAAGAGCTGATGAAACAATGGCAAGTAAGTCAGGCATTTCCGCTTTAGCACTCTTGTGGATCCAATTGAACAATTCTCAGCATTTGTACTTGTAACTGACAAGCCAGGGACAAAACAAAGAT
+
BBBCCFFFFFFFGGGGGGGGGGGGHHHHHHHHHHHHGHHHHHHHHHHHHHHHHHHHHHHHHHHHHHHHHHHHHHHHHHHHHHHHHGHHHHHHHHGGGGHHHHGHHHHHGHHHHHHHHHHHHHHGGHGGHHHHHGHHHHHHHHHHHHHHHHHHHGHHHHHHHHGHHHHHHHGGGGGHHHHHHHHHHHHGGHHHGHHHHHHHHHHHHHHHHHHHHHHHHHHHHHHGHHHHGHHHGGGGGGGGGGGGGGGGGGF
@M05620:45:000000000-G6HP7:1:1101:12448:7851 1:N:0:141
CATCCTGACCCTGAAGTACCCCATTGAGCATGGCATCGTCACCAACTGGGACGACATGGAGAAGATCTGGCACCACACCTTCTACAACGAGCTGCGCGTGGCCCCGGAGGAGCACCCAGTGCTGCTGACCGAGGCCCCCCTGAACCCCAAGGCCAACAGAGAGAAGATGACTCAGGTGAGGCTCGGCCGACGCCCGTGCTCCTCCCGTCCTTTCCCCAGTCATTTTCTGCCCGGCTTGATTTCTGACATTT
+
?A?AAFFFFCFFGFGGGGGGCFEHHHHHHHFHFHHHHGHHHGFHHGHHHHHFEGGCGFHHFHAFHFHDEFHHHGHHHEGHHGHHHFEF@FFGGHHGGGGGGGGFEEGGGGGGHHGHGGEFF1<FGFHHHHG?CCCFACDGGEFHGGGGGGGGHHGEFGFFF/.CFFECFFFFGGGGGFF?.ECAB?AFB??@BBB=-;DEFFFFFF.9:..9;//9B..;FB/9F/B//B/E.;-@99.//9BFB/BBFF/
@M05620:45:000000000-G6HP7:1:1101:26184:7853 1:N:0:141
TACCTGTACTGGGGAAGAGTGTAGCAATCGCCATTCCTACCCTAAAGATCGGAAGAGCACACGTCTGAACTCCAGTCACAGCGATAGATCTCGTATGCCGTCTTCTGCTTGAAAAAAAAAAAAATAAACCCTTCTATGCCAGCCTATTATGTCTGCCGACCGTAAGGAACACAGTCTCAAGCTAACACACCACAAGACACTCGCCGGGACATGACACACACGCGCACGGCCACTCTGTCTTCAAAGCTACC
+
CCBCCFFFFFFFGGGGGGGFGFGHHHHHHGGGGGHHHHGHHHHHHHHHHHHGGGGHHHGHGHGHHHFGFHHHHGHHHHHGHHGEHGGGHDHHGFFHHHHGFGHGHHHHHHHHHHHHGGGGG>>>0?1110/00011111111..0110000000000-----..../0/.//..9009;000/00///........//////.-------.///////;.:---;-------.//////;//////;////
@M05620:45:000000000-G6HP7:1:1101:5847:7855 1:N:0:141
AGATTACTGCAACAGTTCCCCCTGGACCTGGAAAAGTTTCTTGCCTGGCTTACAGAAGCTGAAACAACTGCCAATGTCCTACAGGATGCTACCCGTAAGGAAAGGCTCCTAGAAGACTCCAAGGGAGTAAAAGAGCTGATGAAACAATGGCAAGTAAGTCAGGCATTTCCGCTTTAGCACTCTTGTGGATCCAATTGAACAATTCTCAGCATTTGTACTTGTAACTGACAAGCCAGGGACAAAACAAAGAT
+
ABCCBFFFFFFFGGGGGGGGGGGGHHHHHHHGHHHHHHHHHHHHHHHHHHHHHHHHHHHHHHHHHHHHHHHHHHHHHHHHHHHHHHHFGHHHHHGGGGHHHGGCHHHHGHHHHHHGHHHHHHHGGHGGHHHHHGHHHHGHHHHHHGHHHHHHHGHHHHHHHHHHHHHHHHGGGGGHFHHHHHHHHHHGHHHHHHHHHFHHHHHHHHHHFHHHHHHHHFHHCFHGHHHGHHHHHGGGGGFGGGFFGGGGFFF
@M05620:45:000000000-G6HP7:1:1101:5829:7856 1:N:0:141
AGATTACTGCAACAGTTCCCCCTGGACCTGGAAAAGTTTCTTGCCTGGCTTACAGAAGCTGAAACAACTGCCAATGTCCTACAGGATGCTACCCGTAAGGAAAGGCTCCTAGAAGACTCCAAGGGAGTAAAAGAGCTGATGAAACAATGGCAAGTAAGTCAGGCATTTCCGCTTTAGCACTCTTGTGGATCCAATTGAACAATTCTCAGCATTTGTACTTGTAACTGACAAGCCAGGGACAAAACAAAGAT
+
AAABBFFFFFFFGGGGGGGGGGGGHHHHHHHHGHHHFGHHHHHHHHHHHHHHHHHHHHHHHHHHHHHHHHHHHHGHHHHHGHHHHHHCGHHHHHGGGGHHHHHHHHHHGHHHHHHHHHHHHHHGGHGGHHGGHGHHHHHHHHHHHHHHHHHHHGHHHGHHGHHHGHHHHHGGGGGHFHHHHHHHHHHGGHHGHHHFH0GGHHHHHHGGHHHHHHHHHCGHHHHHHHGHHHHHFFFAGGGGGGGGGGG.//F
@M05620:45:000000000-G6HP7:1:1101:12429:7858 1:N:0:141
CATCCTGACCCTGAAGTACCCCATTGAGCATGGCATCGTCACCAACTGGGACGACATGGAGAAGATCTGGCACCACACCTTCTACAACGAGCTGCGCGTGGCCCCGGAGGAGCACCCAGTGCTGCTGACCGAGGCCCCCCTGAACCCCAAGGCCAACAGAGAGAAGATGACTCAGGTGAGGCTCGGCCGACGCCCGTGCTCCTCCCGTCCTTTCCCCAGTCATTTTCTGCCCGGCTTGATTTCTGACATTA
+
CCCCCFFFFFFFGGGGGGGGGGGHHHHHHHHHHHHHHGHHHGHHHGHHHHHHGGGGGHHHHHHHHHHHHHHHHGHHHGGHHHHHHHHHGGGGGHHGGGGGGGHHGGGGGGGGHHHHGGHGHHHHHHHHHGGGGGGGGGGGGGHHHHGGGGHGHHGGGGGGGGGGGGGGGGGGGGGGGGGGGGGGFFFFFFFFFFFF-ADAFFFFFFF?DFABFFFFFFFFFFFFFFFFFFFFFFFCAFFBFFFFFBFEFF0
@M05620:45:000000000-G6HP7:1:1101:25151:7865 1:N:0:141
CATCCTGACCCTGAAGTACCCCATTGAGCATGGCATCGTCACCAACTGGGACGACATGGAGAAGATCTGGCACCACACCTTCTACAACGAGCTGCGCGTGGCCCCGGAGGAGCACCCAGTGCTGCTGACCGAGGCCCCCCTGAACCCCAAGGCCAACAGAGAGCAGATGACTCAGGTGAGGCTCGGCCGACGCCCGTGCTCCTCCCGTCCTTTCCCCAGTCATTTTCTGCCCGGCTTGATTTCTGACATTC
+
A3ABBFFFFFFFGFCFGGGGGGCHHHHHHHHHHHCHHFHHHGHH2FHHHHEHGGGGGHHHGHHHHHHHHHHHHGHHEGGHFHHHHHHHGGGGGHHEECEEGGHHGGGCCGGGHHHHGGHGHGGFHFCFCF@?CCCFGGGGGFHGFHGGF.CAGH..EEFBFBD.;BFFF0CFGEBFBFFACEAFBBFFB-BB?BBB?DAFFFFFFFF9:9AFFFFFFBAFFBFBFFFFFFFFD;?BBB.;BFFFB/;BFF/
@M05620:45:000000000-G6HP7:1:1101:8558:7876 1:N:0:141
AAGCCAGAAGACATGAGGTCAGCTAGATCGGAAGAGCACACGTCTGAACTCCAGTCACAGCGATAGATCTCGTATGCCGTCTTCTGCTTGAAAAAAAAAAAGTTTGCAGCATTCTGTTATTTTGTTTGACAGAGTGTCTTGTTGAGAACATATTTAGGACATGATTTTTTCCTGCAACAGGGAAAATAAAGTATAAGTTTTAAAGATTTATTCTTTACTAAAGGATCTCAAAGCCAGCTTTAGAAAAAGTA
+
AAAABFF@FFCFFFGGGGFGFGHHBFFHHGGGGFHHHHHHHGHHHGFHHHHHHHGGHHHHGGGHEDGH5DFGGGHFHHGGGFEHGHFHHFHHEHAEE@>/>/B3?3?B?G033BB3FDFGHH>2@GC2GFD22G?FGHHHBGD<DGA1FG1FB11111<GFH1>1FGGGGHHH0<GFHHB..;:.:;000<00G0CC00;C0;9F0;BBFFGFGBFB0;;0090/9;;CBBF0BFB?A9;BFF/99BA./9
@M05620:45:000000000-G6HP7:1:1101:25149:7884 1:N:0:141
CATCCTGACCCTGAAGTACCCCATTGAGCATGGCATCGTCACCAACTGGGACGACATGGAGAAGATCTGGCACCACACCTTCTACAACGAGCTGCGCGTGGCCCCGGAGGAGCACCCAGTGCTGCTGACCGAGGCCCCCCTGAACCCCAAGGCCAACAGAGAGAAGATGACTCAGGTGAGGCTCGGCCGACGCCCGTGCTCCTCCCGTCCTTTCCCCAGTCATTTTCTGCCCGGCTTGATTTCTGACATTA
+
DDDDDFFFFFFFGGGGGGGGGGGHHHHHHHHHHHHHHGHHHGHHHGHHHHHHGGGGGHHHHHHHHHHHHHHHHGHHHGGHHHHHHHHHGGGGGHHGGGGGGGHHGGGGGGGGHHHHGGHHHHHHHHHHHHGGGGGGGGGGGGHHHHGGGGHGHHGGGGGGGGGGGGGGGGGGGGGGHGGGGGGGFFFFFFFFFFFF>ADFFFFFFFFFFFFFFFFFFFFFFFFFFFFFFFFFF;AFA;AFFFFF90F0FF0
@M05620:45:000000000-G6HP7:1:1101:25167:7885 1:N:0:141
CATCCTGACCCTGAAGTACCCCATTGAGCATGGCATCGTCACCAACTGGGACGACATGGAGAAGATCTGGCACCACACCTTCTACAACGAGCTGCGCGTGGCCCCGGAGGAGCACCCAGTGCTGCTGACCGAGGCCCCCCTGAACCCCAAGGCCAACAGAGAGAAGATGACTCAGGTGAGGCTCGGCCGACGCCCGTGCTCCTCCCGTCCTTTCCCCAGTCATTTTCTGCCCGGCTTGATTTCTGACATTT
+
DCDDDFFFFFFFGGGGGGGGGGGHHHHHHHHHHHHHHGHHHGHHHGHHHHHHGGGGGHHHHHHHHHHHHHHHHGHHHGGHHHHHHHHHGGGGGHHGGGGGGGHHGGGGGGGGHHHHGGHHHHHHHHHHHHGGGGGGGGGGGGHHHHGGGGHGHHGGGGGGGGGGGGGGGGGGGGGGHGGGGGGGFFFFFFFFFFFFFFFFFFFFFFFFFFFFFFFFFFFFFFFFFFFFFFFFDFFFFFFFFFFFFFFFFF0
@M05620:45:000000000-G6HP7:1:1101:25129:7885 1:N:0:141
CATCCTGACCCTGAAGTACCCCATTGAGCATGGCATCGTCACCAACTGGGACGACATGGAGAAGATCTGGCACCACACCTTCTACAACGAGCTGCGCGTGGCCCCGGAGGAGCACCCAGTGCTGCTGACCGAGGCCCCCCTGAACCCCAAGGCCAACAGAGAGAAGATGACTCAGGTGAGGCTCGGCCGACGCCCGTGCTCCTCCCGTCCTTTCCCCAGTCATTTTCTGCCCGGCTTGATTTCTGACATTA
+
BBABBFFFFFFFGGGGGFGGGGGHHHHHHHHHHHHHHGHHHGHHHGHGHHGHGGGGGGGHHHHHGHHHGGHHHGHHHGGHHHHHHHHHGGGGGHHGGGEGGGHHGGGGGGGGHGHHGGHGHGHHHHHHHHGGGGGGGGGGFGGHHHGGGGHGHHGGGGGGGGGGGGGGGGGGGGGGGGGGGGGGFFFFAFDBFFFD-ADFFFFFFFD:AD.BFFFFFFFBFFFFFFFFFEFFDFF-BF.BFF////FFFF/
@M05620:45:000000000-G6HP7:1:1101:25164:7902 1:N:0:141
CATCCTGACCCTGAAGTACCCCATTGAGCATGGCATCGTCACCAACTGGGACGACATGGAGAAGATCTGGCACCACACCTTCTACAACGAGCTGCGCGTGGCCCCGGAGGAGCACCCAGTGCTGCTGACCGAGGCCCCCCTGAACCCCAAGGCCAACAGAGAGAAGATGACTCAGGTGAGGCTCGGCCGACGCCCGTGCTCCTCCCGTCCTTTCCCCAGTCATTTTCTGCCCGGCTTGATTTCTGACATTA
+
CCCCCFFFFFFFGGGGGGGGGGGHHHHHHHHHHHHHHGHHHGHHGGHHGHGHGGGGGHHHHHHHHHHHHHHHHGHHHGGHHHHHHHHHGEGGGHHGGGGGGGHHGGGGGGGGHHHHGGHHHHHHHHHHHHGGGGGGGGGGGEFHHHGGFGHGHHFGGGGGGGGGGGGGGGGGGGGGGGGGGGEGFFFFAFFFFFFF@DDEFFFFFFFFDFDFFFFFFFFFFBFFFFFFFFFFFFFFFAFFFFFFB;FFFF/
@M05620:45:000000000-G6HP7:1:1101:7101:7923 1:N:0:141
CATCCTGACCCTGAAGTACCCGGCTTGATTTCTGACATTAGATCGGAAGAGCACACGTCTGAACTCCAGTCACAGCGATAGATCTCGTATGCCGTCTTCTGCTTGAAAAAAAAAAAAAAACCTTTTTGCCACACTGACCCTCCCCGCTCTTCCAGCCAATCTCACACGCTCTAGGCTTCAGCAACATCTAGGTCACTCGCCCGCGCTCTGCCTAAACTAATACGCCTCTGTTGTCTTTCTCCCCCCCCTCT
+
DDDDDFFFFFFFGGGGGGGGGGGGGGGHHHHHHHHHGHHHHHHHHGGGGHHHHHHHGHHGGGHHHHHHHHHHGGHGGGHGGHFFHHHGDHHHHGGGHGHHHGGHHHHGGHGGGGG/><//..01111-11110./0<0///....----.000;0/../0/0000:0--..:000/0//0000:../00000000;009--.-----..000:90000000:0..9..000009:0000000/..----./
@M05620:45:000000000-G6HP7:1:1101:9830:8065 1:N:0:141
CATCCTGACCCTGAAGTACCCCATTGAGCATTGCATCGTCACCAACTGGGACGACATGGAGAAGATCTGGCACCACACCTTCTACAACGAGCTGCGCGTGGCCCCGGAGGAGCACCCAGTGCTGCTGACCGAGGCCCCCCTGAACCCCAAGGCCAACAGAGAGAAGATGACTCAGGTGAGGCTCGGCCGACGCCCGTGCTCCTCCCGTCCTTTCCCCAGTCATTTTCTGCCCGGCTTGATTTCTGACATTA
+
A1AAAFFFFFFFGGGGGFGGGG1FHD1BGHF3AFGHH?GC0AABAEGCC/BGAEE/EGGCFCEFFFGHEFHHHGHHEAEFF@BBGFBGCF/>EFFGGGEE?EHGEC//<<ACHFHHCGCG11BGHGGHHHGGGGGGGGGGGGHHHHGGGCHGHHHGGGGGGGGGFFFCFBFGGGGGGFF?FGGG@@FF?@@@<@@?@BFFFFFFFFBABBFFFFFFFFBFFFFFFFFFBFBE?@?@@<FFBFBBF/BFFF/
@M05620:45:000000000-G6HP7:1:1101:9814:8076 1:N:0:141
CATCCTGACCCTGAAGTACCCCATTGAGCATGGCATCGTCACCAACTGGGACGACATGGAGAAGATCTGGCACCACACCTTCTACAACGAGCTGCGCGTGGCCCCGGAGGAGCACCCAGTGCTGCTGACCGAGGCCCCCCTGAACCCCAAGGCCAACAGAGAGAAGATGACTCAGGTGAGGCTCGGCCGACGCCCGTGCTCCTCCCGTCCTTTCCCCAGTCATTTTCTGCCCGGCTTGATTTCTGACATTA
+
DDDDDFFFFFFFGGGGGGGGGGGHHHHHHHHHHHHHHGHHHGHHHGHHHHHHGGGGGHHHHHHHHHHHHHHHHGHHHGGHHHHHHHHHGGGGGHHGGGGGGGHHGGGGGGGGHHHHGGHHHHHHHHHHHHGGGGGGGGGGGGHHHHGGGGHGHHGGGGGGGGGGGGGGGGGGGGGGHGGGGGGGFFFFFFFFFFFFDFFFFFFFFFFFFFFFFFFFFFFFFFFFFFHFFFFFFFFFFFAFFFFFFFFFFF:
@M05620:45:000000000-G6HP7:1:1101:9811:8094 1:N:0:141
CATCCTGACCCTGAAGTACCCCATTGAGCATGGCATCGTCACCAACTGGGACGACATGGAGAAGATCTGGCACCACACCTTCTACAACGAGCTGCGCGTGGCCCCGGAGGAGCACCCAGTGCTGCTGACCGAGGCCCCCCTGAACCCCAAGGCCAACAGAGAGAAGATGACTCAGGTGAGGCTCGGCCGACGCCCGTGCTCCTCCCGTCCTTTCCCCAGTCATTTTCTGCCCGGCTTGATTTCTGACATTA
+
ABCCCFFFFFFFGGGGGGGGGGGHHHHHHHHHHHHHHGHHHGHHHGHHHHHHGGGGGHHHHGHHHHHGHHHHHGHHHGGHHHHHHHGHGFGGGHHGGGGGGGHHGGGGGGGGHHHHGGHGHHHHHHFHGHGGGGGGGGGGFGHFHHGGDGHGHHGGGGFBFGGGGGGGGGGGGGGGGFBFFEGGFFFFAFFFDFF;;ADFFFFFFFFADFDFFFFFFFFBBBFFFFFFFFFFFABFF;;FBFFFB;F/BF/
@M05620:45:000000000-G6HP7:1:1101:13381:8096 1:N:0:141
CATCCTGACCCTGAAGTACCCCATTGAGCATGGCATCGTCACCAACTGGGACGACATGGAGAAGATCTGGCACCACACCTTCTACAACGAGCTGCGCGTGGCCCCGGAGGAGCACCCAGTGCTGCTGACCGAGGCCCCCCTGAACCCCAAGGCCAACAGAGAGAAGATGACTCAGGTGAGGCTCGGCCGACGCCCGTGCTCCTCCCGTCCTTTCCCCAGTCATTTTCTGCCCGGCTTGATTTCTGACATTA
+
CCCCCFFFFFFFGGGGGGGGGGGHHHHHHHHHHHHHHGHHHGHHHGHHHHHHGGGGGHHHHHHHHHHHHHHHHGHHHGGHHHHHHHHHGGGGGHHGGGGGGGHHGGGGGGGGHHHHGGHGHHHHHHHHHHGGGGGGGGGGGGHHHHGGGGHGHHGGGGGGGGGGGGGGGGGGGGGGGGGGGGGGFFFFFFFFFFFF@DFFFFFFFFFEFFFFFFFFFFFFFFFFFFFFFFFFFFFFFA;FFFFFF0FFFF0
@M05620:45:000000000-G6HP7:1:1101:27383:8118 1:N:0:141
CATCCTGACCCTGAAGTACCCCATTGAGCATGGCATCGTCACCAACTGGGACGACATGGAGAAGATCTGGCACCACACCTTCTACAACGAGCTGCGCGTGGCCCCGGAGGAGCACCCAGTGCTGCTGACCGAGGCCCCCCTGAACCCCAAGGCCAACAGAGAGAAGATGACTCAGGTGAGGCTCGGCCGACGCCCGTGCTCCTCCCGTCCTTTCCCCAGTCATTTTCTGCCCGGCTTGATTTCTGACATTT
+
CDDDDFFFFFFFGGGGGGGGGGGHHHHHHHHHHHHHHGHHHGHHHGHHHHHHGGGGGHHHHHHHHHHHHHHHHGHHHGGHHHHHHHHHGGGGGHHGGGGGGGHHGGGGGGGGHHHHGGHHHHHHHHHHHHGGGGGGGGGGGGHHHHGGGGHGHHGGGGGGGGGGGGGGGGGGGGGGGGGGGGGGFFFFFFFFFFFFDFFFFFFFFFFEFFFFFFFFFFFFFFFFFHHFFFFFFFFFFF.FFFFFFEFFFF0
@M05620:45:000000000-G6HP7:1:1101:10651:8126 1:N:0:141
CATCCTGACCCTGAAGTACCCCATTGAGCATGGCATCGTCACCAACTGGGACGACATGGAGAAGATCTGGCACCACACCTTCTACAACGAGCTGCGCGTGGCCCCGGAGGAGCACCCAGTGCTGCTGACCGAGGCCCCCCTGAACCCCAAGGCCAACAGAGAGAAGATGACTCAGGTGAGGCTCGGCCGACGCCCGTGCTCCTCCCGTCCTTTCCCCAGTCATTTTCTGCCCGGCTTGATTTCTGACATTA
+
A?1>AFF1F1C>FGGFBFGGCECGHFFHCEGHHHGGCAGHHGDDFEHHHG0AEEE?/AE1B1BFBAGHHGHC@F0GFEEGGHDFGHF@EF/EF11EEEG???E/<E<CG@FAAGCC?//GFBHHBHCBHHC?CGC.<A-<CE/0CAECAEEACCEEEEFBB/EG/C/FFBF0099/B/CGGGAF??-B@@-@@;>;99-;/;/B/EAFBFFF////;B9/BFFFFFFF/BFFF9@=;--;FB/BBFFFFF/
@M05620:45:000000000-G6HP7:1:1101:17526:8155 1:N:0:141
CATCCTGACCCTGAAGTACCCCATTGAGCATGGCATCGTCACCAACTGGGACGACATGGAGAAGATCTGGCACCACACCTTCTACAACGAGCTGCGCGTGGCCCCGGAGGAGCACCCAGTGCTGCTGACCGAGGCCCCCCTGAACCCCAAGGCCAACAGAGAGAAGATGACTCAGGTGAGGCTCGGCCGACGCCCGTGCTCCTCCCGTCCTTTCCCCAGTCATTTTCTGCCCGGCTTGATTTCTGACATTA
+
BBBBBFFFFFFFGGGGGGGGGGGHHHHGHHGHGHHHHGHHHGHHHGHHHHHHGGGGGHHHHHHHHGHHHHHHHGHHHGGHHHHHHHHHGGGGGHHGGGGGGGHHGGGGGGGGHHHHGGHHGHHHHHHGHGGGGGGGGGGFCEHFHHGGGGHGHHGEEEFBBFFFBBFFFBBFBFGFGBFGEEEFF-AA@B>@@DF@@.AAFFFFFFAEFDFFFFFFFFF9FBFFFFBB/FFED--@==.;BFBFB/9/BF/
@M05620:45:000000000-G6HP7:1:1101:11865:8184 1:N:0:141
AGATTACTGCAACAGTTCCCCCTGGACCTGGAAAAGTTTCTTGCCTGGCTTACAGAAGCTGAAACAACTGCCAATGTCCTACAGGATGCTACCCGTAAGGAAAGGCTCCTAGAAGACTCCAAGGGAGTAAAAGAGCTGATGAAACAATGGCAAGTAAGTCAGGCATTTCCGCTTTAGCACTCTTGTGGATCCAATTGAACAATTCTCAGCATTTGTACTTGTAACTGACAAGCCAGGGACAAAACAAAGAT
+
AAABBFFFDDDDFGFBFGGGGGGGGGFHHHHHHHHHHHHHHHHHHHHHHHH3BBGGHGHHHHHHHHHHHHHHHHHHGHHHDFGGHGHHHHFGHHGG@EFFGHFHHHGHGHHHHHHFHHHHHGHGEFGEGFHHHGHHHHGHHFHHHHHHHHHHHGHHFHHHHHHHHHHHHHGGGGGGHHHHHHHHHHHGHHHHHHGHHHHGFGHHHHHHHHHHHHHHHHHHHHHGFHHFHHHHHGGGGGGGEFFGGGGGGGF
@M05620:45:000000000-G6HP7:1:1101:8194:8188 1:N:0:141
CATCCTGACCCTGAAGTACCCCATTGAGCATGGCATCGTCACCAACTGGGACGACATGGAGAAGATCTGGCACCACACCTTCTACAACGAGCTGCGCGTGGCCCCGGAGGAGCACCCAGTGCTGCTGACCGAGGCCCCCCTGAACCCCAAGGCCAACAGAGAGAAGATGACTCAGGTGAGGCTCGGCCGACGCCCGTGCTCCTCCCGTCCTTTCCCCAGTCATTTTCTGCCCGGCTTGATTTCTGACATTA
+
BBBABFFDFFFFGGGGGGGGGGGHHGHHFFHHHHHHHGHHHGGHHGHHHHFHGGGGGHHFHGHHHGHHHHHHHGFHHGGHHHHHHHHFGGGGGGHGGGGFGGHHGGFGGCGGHHHGGGHHGHHHHHHGHHGGGGGGGGGGGGHHHHGGGGHGHHGGGGGGGFGGGGFGGGGGGGFGBBFGGGGGFFEFCFFFFFFF@.AEEFFFFFDFFFFFF/9/BFDBFFFFFFFFFFFFF;B@F-.BFFFFEBFFFF/
@M05620:45:000000000-G6HP7:1:1101:11847:8191 1:N:0:141
AGATTACTGCAACAGTTCCCCCTGGACCTGGAAAAGTTTCTTGCCTGGCTTACAGAAGCTGAAACAACTGCCAATGTCCTACAGGATGCTACCCGTAAGGAAAGGCTCCTAGAAGACTCCAAGGGAGTAAAAGAGCTGATGAAACAATGGCAAGTAAGTCAGGCATTTCCGCTTTAGCACTCTTGTGGATCCAATTGAACAATTCTCAGCATTTGTACTTGTAACTGACAAGCCAGGGACAAAACAAAGAT
+
AAAABFFFFFFFGGBBFFGGGGGGHFGHHHHHHHHHHHHHHHHHHHHHHHHCGFHHHHHHHHHHHHHHHHHHHHHHHHHHGGHFHGHHHHDGHHGGEGHHGHFHHHHHGHHHHHHHHHHHHHHGGHGEHHHHHGHHHHHHHHHHHHHHHHHHHGHHHHHGHHHHHHHHHHGGGGGHHHHHHHHHHHHGHHHHHEHHHGHGHGGHHHHHHHHHHHHHHGHHHHHHHHHHGHHHHGGGGGGGGGFFGGGGGGF
@M05620:45:000000000-G6HP7:1:1101:21923:8226 1:N:0:141
AAACCAGAAGACATGAGGTCAGCTAGATCGGAAGAGCACACGTCTGAACTCCAGTCACAGCGATAGATCTCGTATGCCGTCTTCTGCTTGAAAAAAAAAAAAAAAAAAAACACCACTATATATTCATCACACAGCACCGAAATCCCACCAATACACCGAAAAAACACTAGCGCGCAAACGTCACAACAACATACCTATAACAACACTTCCTACAACAAATCCATAGATTCAGATCTTCTACTCAATAGTGC
+
CCCCDBCFFFFFGGGGGGFGGGHHHHHHHHGGGGHHHHHHHGHHHGHGHHHHHHHHHHGHHGGHGGGHFHHHFEHHHHGFGHGHHHHHHHFGFFHFGGEE>></>>//--<<<.<<0/0000<000<00<00...;;.-;-:.;:B0....00000/---;-.-...0/0/-------....9.00...../:::00000;00...000;:00000...;000:00:000;000:0000000000000;00
@M05620:45:000000000-G6HP7:1:1101:24129:8232 1:N:0:141
TACCTGTACTGGGGAAGAGTGTAGCAATCGCCATTCCTACCCTAAAGATCGGAAGAGCACACGTCTGAACTCCAGTCACAGCGATAGATCTCGTATGCCGTCTTCTGCTTGAAAAAAAAAAATATTTGACAGAGTGTCTTGTTTCGAACCTATTTCGTACATTACTTTTTCCTCCAACCGGGAAAATAAAGTCTCAGTTTTACATATTTCTTCTTTAATACCTGATCTCAACGCCATCTTTATAACCCGGC
+
BBBBAFFFFFFFGGGGGGFAFFGHHHHHHGGGGGHHHHFHHHHHHHHHHHHGCGEFGHFFCFEHHFFBFHHHFFHGHHHEHHEEGGGGHHFGHEEHHHHEEEHGHHHHHHFFFHFFECG@</0222>2@F1?001??@?<<F<01.<0>-FBG=F10.<C.D000=DD0<C0D0::/:;;--;;AB99000FBB00;BBFFF0000;000;BFFFF00;;0000//;BFF9..;@A.;;BF/9FF;F.-9-
@M05620:45:000000000-G6HP7:1:1101:23181:8257 1:N:0:141
CATCCTGACCCTGAAGTACCCCATTGAGCATGGCATCGTCACCAACTGGGACGACATGGAGAAGATCTGGCACCACACCTTCTACAACGAGCTGCGCGTGGCCCCGGAGGAGCACCCAGTGCTGCTGACCGAGGCCCCCCTGAACCCCAAGGCCAACAGAGAGAAGATGACTCAGGTGAGGCTCGGCCGACGCCCGTGCTCCTCCCGTCCTTTCCCCAGTCATTTTCTGCCCGGCTTGATTTCTGACATTA
+
DEEEEFFFFFFFGGGGGGGGGGGHHHHHHHHHHHHHHGHHHGHHHGHHHHHHGGGGGHHHHHHHHHHHHHHHHGHHHGGHHHHHHHHHGGGGGHHGGGGGGGHHGGGGGGGGHHHHGGHHHHHHHHHHHHGGGGGGGGGGGGHHHHGGGGHGHHGGGGGGGGGGGGGGGGGGGGGGHGGGGGGGFFFFFFFFFFFFAFFFFFFFFFFFFFFFFHFFFFFFFFFFFFFFFFFFFFFFFFFFFFFFF<FFFF1
@M05620:45:000000000-G6HP7:1:1101:11275:8258 1:N:0:141
CATCCTGACCCTGAAGTACCCCATTGAGCATGGCATCGTCACCAACTGGGACGACATGGAGAAGATCTGGCACCACACCTTCTACAACGAGCTGCACGTGGCCCCGGAGGAGCACCCAGTGCTGCTGACCGGGGCCCCCCTGAACCCCAAGGCCAACAGAGAGAAGATGACTCAGGTGAGGCTCGGCCGACGCCCGTGCTCCTCCCGTCCTTTCCCCAGTCATTTTCTGCCCGGCTTGATTTCTGACATTA
+
BBBBBFFFFFFFGGGGGGGGGGGHHHHHHHHHHHHHHGHHHGHHHGHHHHHFGGGGGHHHHHHHHHHHHHHHHGHHHGGHHHHHHHHHGGGGGHHHHGHHGGHHGGGGGGGGHGHHGGHGHHHHHHHHHHGCGGGGGGGGGGHHHHGGGGHGHHHHGGHGGGGGGGGGGGGGGGGGGGGGGGGGGFFFFFFFFFFFBFFFFFFFFFFFFFFFFFFFFFDFFFFFFFFFFFFFFFFFFFFFFFFFFEFFFF/
@M05620:45:000000000-G6HP7:1:1101:11298:8263 1:N:0:141
CATCCTGACCCTGAAGTACCCCATTGAGCATGGCATCGTCACCAACTGGGACGACATGGAGAAGATCTGGCACCACACCTTCTACAACGAGCTGCGCGTGGCCCCGGAGGAGCACCCAGTGCTGCTGACCGAGGCCCCCCTGAACCCCAAGGCCAACAGAGAGAAGATGACTCAGGTGAGGCTCGGCCGACGCCCGTGCTCCTCCCGTCCTTTCCCCAGTCATTTTCTGCCCGGCTTGATTTCTGACATTA
+
AABBBFFFFFFFGGGGGFGGGGGHHHHHHHHHHHHHHGHHFFHHGGHHHHGFGGGGGHHHHHFHGHHHHHHHHGHHHGGHHHHHHGHHGGGGGHH/EE>EEGGHGGGFGGGGHGHHGGH?GHHHHGFGHFG-ACCGGGGGGFHHHHGGDDHGHGGGFGGGGFGGGGG;FGFEFFGGFFFGFGGGFFFFFFAFAFFFBDFFFFFFFFFFDDDFFFFFFFAFFFFFFFFFFFFFFFFCFF.;FFFFFF/BFF/
@M05620:45:000000000-G6HP7:1:1101:19010:8282 1:N:0:141
CATCCTGACCCTGAAGTACCCCATTGAGCATGGCATCGTCACCAACTGGGACGACATGGAGAAGATCTGGCACCACACCTTCTACAACGAGCTGCGCGTGGCCCCGGAGGAGCACCCAGTGCTGCTGACCGAGGCCCCCCTGAACCCCAAGGCCAACAGAGAGAAGATGACTCAGGTGAGGCTCGGCCGACGCCCGTGCTCCTCCCGTCCTTTCCCCAGTCATTTTCTGCCCGGCTTGATTTCTGACATTT
+
>3AABFFFFFFFGGGGGGGGGGGHHHHHHHHHGHHHHGHGHGHFHGHHGHHGGGGGGHGHHHHHHHHHFHHFHGGHHGGHHHHFHHFHFGGFGGHFGEEGCEHHGEFDCGGGHHHHGGEFGGHGGHHGHH@FCDCGGGGGGFHEHHGGGDHEHH?.C.BFFFGGFG/BFBFGGBFEFFGAFCEGFFFF;;BADFF;@;AAFFBFFFDEDDDFFFFFFBDFF/FFBFFFFEFE9=ACBAA/BFFF//;9BF/
@M05620:45:000000000-G6HP7:1:1101:18991:8283 1:N:0:141
CATCCTGACCCTGAAGTACCCCATTGAGCATGGCATCGTCACCAACTGGGACGACATGGAGAAGATCTGGCACCACACCTTCTACAACGAGCTGCGCGTGGCCCCGGAGGAGCACCCAGTGCTGCTGACCGAGGCCCCCCTGAACCCCAAGGCCAACAGAGAGAAGATGACTCAGGTGAGGCTCGGCCGACGCCCGTGCTCCTCCCGTCCTTTCCCCAGTCATTTTCTGCCCGGCTTGATTTCTGACATTA
+
DDDDDFFFFFFFGGGGGGGGGGGHHHHHHHHHHHHHHGHHHGHHHGHHHHHHGGGGGHHHHHHHHHHHHHHHHGHHHGGHHHHHHHHHGGGGGHHGGGGGGGHHGGGGGGGGHHHHGGHHHHHHHHHHHHGGGGGGGGGGGGHHHHGGGGHGHHGGGGGGGGGGGGGGGGGGGGGGGGGGGGGGFFFFFFFFFFFF>DFFFFFFFFFFFFFFFFFFFFFFFFFFFFFFHFFFFFFFFFFFFFFFFFFFFF0
@M05620:45:000000000-G6HP7:1:1101:11936:8283 1:N:0:141
TACCTGTACTGGGGAAGAGCACACGTCTGAACTCCAGTCACAGCGATAGATATCGTATGCCGTCTTCTGCTTGAAAAAAAAAAAAAAGAAAACAAAAGAGAACCAACAGCGCCGCCAAAAAAGAGAGAAAAGAATTAAAGAAACTGGGTACAGAAAAGGGAGAAAAAGGAGTACGGAGGGCGATGACCATTCGCCCAGCTATATTTGGTTGCCATATAGCTTCCTCGTAGAGGCTCGCGCATCGCCTGCAC
+
CCCCCFFFFFFFGGGGGGGGGGHHEBBGFHHHHHHHHHHHHGHHGGHGGGGFHHFFGHHHHGFGHGHHHHHHHGGHHHGGCE>>/<///0222//002/B222/?///20////----0..-<.//<.00//..0000000.//00/./0000090//......0/..././/0;...-9.---.00000000......00;000000....00000000000000..9.90/:.:;----.9...:../9
@M05620:45:000000000-G6HP7:1:1101:19004:8300 1:N:0:141
CATCCTGACCCTGAAGTACCCCATTGAGCATGGCATCGTCACCAACTGGGACGACATGGAGAAGATCTGGCACCACACCTTCTACAACGAGCTGCGCGTGGCCCCGGAGGAGCACCCAGTGCTGCTGACCGAGGCCCCCCTGAACCCCAAGGCCAACAGAGAGAAGATGACTCAGGTGAGGCTCGGCCGACGCCCGTGCTCCTCCCGTCCTTTCCCCAGTCATTTTCTGCCCGGCTTGATTTCTGACATTA
+
CCCCCFFFFFFFGGGGGGGGGGGHHHHHHHHHHHHHHGHHHGHHHGHHHHHHGGGGGHHHHHHHHHHHHHHHHGHHHGGHHHHHHHHHGGGGGHHGGGGGGGHHGGGGGGGGHHHHGGHGHHHHHHHHHHGGGGGGGGGGGGHGHHGGGGHGHHGGGGGGGGGGGGGGGGGGGGGGGGGFGGGGFFFFFFFFFFFF;DFFFFFFFFFFFFFFFFFFFFFFFFFFFFFFFFFFFFFFFAAFFFFFFEFFFF0
@M05620:45:000000000-G6HP7:1:1101:18772:8342 1:N:0:141
CATCCTGACCCTGAAGTACCCCATTGAGCATGGCATCGTCACCAACTGGGACGACATGGAGAAGATCTGGCACCACACCTTCTACAACGAGCTGCGCGTGGCCCCGGAGGAGCACCCAGTGCTGCTGACCGAGGCCCCCCTGAACCCCAAGGCCAACAGAGAGAAGATGACTCAGGTGAGGCTCGGCCGACGCCCGTGCTCCTCCCGTCCTTTCCCCAGTCATTTTCTGCCCGGCTTGATTTCTGACATTA
+
CCCDEFFFFFFFGGGGGGGGGGGHHHHHHHHHHHHHHGHHHGHHHGHHHHHHGGGGGHHHHHHHHHHHHHHHHGHHHGGHHHHHHHHHGGGGGHHGGGGGGGHHGGGGGGGGHHHHGGHHHHHHHHHHHHGGGGGGGGGGGGHHHHGGGGHGHHGGGGGGGGGGGGGGGGGGGGGGGGGGGGGGFFFFFFFFFFFFDFFFFFFFFFFFFFFFFFFFFFFFFFFFFFHFHFFFFFFFFFBFFFFFFFFFFF1
@M05620:45:000000000-G6HP7:1:1101:10055:8358 1:N:0:141
AGATTACTGCAACAGTTCCCCCTGGACCTGGAAAAGTTTCTTGCCTGGCTTACAGAAGCTGAAACAACTGCCAATGTCCTACAGGATGCTACCCGTAAGGAAAGGCTCCTAGAAGACTCCAAGGGAGTAAAAGAGCTGATGAAACAATGGCAAGTAAGTCAGGCATTTCCGCTTTAGCACTCTTGTGGATCCAATTGAACAATTCTCAGCATTTGTACTTGTAACTGACAAGCCAGGGACAAAACAAAGAT
+
AAAABFFFFFBFGFGGGGGGGGGGHHGHGHHHFHFHFHGHHHHHHHHHGHHHHHHHHHHHGHHHHHHHHHHHHHHHHHHHHGHHFHHHHHBGHHGGGGHHHHFHHHHHGHHHHHBGHHHHFHHGG/?FHFHHHGHHHHHHHHHHHHHHHHHHHGHHHHHHHHFGHHHHHHGGGGGHHHHHHHHHHHHGHHHHHBGHHHHGHHHHHHHHHHHHHHHHHCHHHHHGHHHHFFGGHGGGGBGGEFGGGGG?FBC
@M05620:45:000000000-G6HP7:1:1101:20546:8367 1:N:0:141
ATCTCTATCTCCTAAAAAGGAAGAAAGGGGAGGGAAGATCGGAAGAGCACACGTCTGAACTCCAGTCACAGCGATAGATCTCGTATGCCGTCTTCTGCTTGAAAAAAAAAAAAAAAAAAAAAAAAAAAAAAAATATGGAATGTAGAATAATATGAAATATAGAACGATCAGAAGCGAAAGTAAGTGTAAATGACACTAAGAAGAAAAGAGATGTAAAAAAGAACATTCGAAAGAGCAAGAGAGTAGAAAAT
+
CCCCCFFFFFFFGGGGGGGGGGHGGHHHGGGGGGGHGHHHHGGGGHHHHHHHGHHHGHGHHHHFHHHHHHHHGGHGGHHHHHHGGHHHHGGGHGHHHHHHHGHHHHGGGGG></<<------;---------;9////:///9//////////////9//////:.....:////-.--.///////////////////////9////.9/////////-.../;/:///...////;//././///////
@M05620:45:000000000-G6HP7:1:1101:10059:8376 1:N:0:141
AGATTACTGCAACAGTTCCCCCTGGACCTGGAAAAGTTTCTTGCCTGGCTTACAGAAGCTGAAACAACTGCCAATGTCCTACAGGATGCTACCCGTAAGGAAAGGCTCCTAGAAGACTCCAAGGGAGTAAAAGAGCTGATGAAACAATGGCAAGTAAGTCAGGCATTTCCGCTTTAGCACTCTTGTGGATCCAATTGAACAATTCTCAGCATTTGTACTTGTAACTGACAAGCCAGGGACAAAACAAAGAT
+
BBCCCFFFFFFFGGGGGGGGGGGGHHHHHHHHHHHHHHHHHHHHHHHHHHHHHHHHHHHHHHHHHHHHHHHHHHHHHHHHHHHHHHHHHHGHHHGGGGHHHHFGHHHHGHHHHHFHHHHHHHHGGHGGHHHHHGHHHHHHHHHHHHHHHHHHHGHHHHHHHHHHHHHHHHGGGGGHHHGHHHHHHGHGHHHHGCHHHHHGHHHHHHHHHHHHHHHHHHHHHHHHHHHHGHHHHGGGGGGGEFFGGGGGGGG
@M05620:45:000000000-G6HP7:1:1101:16341:8396 1:N:0:141
CATCCTGACCCTGAAGTACCCCATTGAGCATGGCATCGTCACCAACTGGGACGACATGGAGAAGATCTGGCACCACACCTTCTACAACGAGCTGCGCGTGGCCCCGGAGGAGCACCCAGTGCTGCTGACCGAGGCCCCCCTGAACCCCAAGGCCAACAGAGAGAAGATGACTCAGGTGAGGCTCGGCCGACGCCCGTGCTCCTCCCGTCCTTTCCCCAGTCATTTTCTGCCCGGCTTGATTTCTGACATTA
+
CEEEEFFFFFFFGGGGGGGGGGGHHHHHHHHHHHHHHGHHHGHHHGHHHHHHGGGGGHHHHHHHHHHHHHHHHGHHHGGHHHHHHHHHGGGGGHHGGGGGGGHHGGGGGGGGHHHHGGHHHHHHHHHHHHGGGGGGGGGGGGHHHHGGGGHGHHGGGGGGGGGGGGGGGGGGGGGGHGGGGGEGFFFFFFFFFFFF>DDEFFFFFFFFFFFFFFFFFFFFFFFFFFFFFFFFFCFFFFFFFFFFFFFFFF1
@M05620:45:000000000-G6HP7:1:1101:15213:8401 1:N:0:141
AAACCAGAAGACATGAGGTCAGCTAGATCGGAAGAGCACACGTCTGAACTCCAGTCACAGCGATAGATCTCGTATGCCGTCTTCTGCTTGAAAAAAAAAAAAAAAAAAAAAAGAAAAAAAAAGGAAGGAAGAAAATGGAAAAAGGAGAGAAAAAAAAAGAAAGAGAGAAAATAGTAGAGAGAGAAAGATAACGAGTAGGTAAAGATGAAAATATGAAAAAAGATAGAATGATGGGAGTGAAGTAGAACGTT
+
BCBCBABFFFFFFGGGGGFGFGHHGHFHHHGGGGHHHFGHHGGHHGGHHHHHGHGHHHGHGGGHGGFB5DGGFEGHFHFFGHGHHHHHHGFGFFGFCEEC<//<////----..<//.----..//.../..///900009/.../....///.----.../////..//////////::..9.////////...;.////////////9/////////.-..:/9///////:./..://///////.9/
@M05620:45:000000000-G6HP7:1:1101:25965:8411 1:N:0:141
CATCCTGACCCTGAAGTACCCCATTGAGCATGGCATCGTCACCAACTGGGACGACATGGAGAAGATCTGGCACCACACCTTCTACAACGAGCTGCGCGTGGCCCCGGAGGAGCACCCAGTGCTGCTGACCGAGGCCCCCCTGAACCCCAAGGCCAACAGAGAGAAGATGACTCAGGTGAGGCTCGGCCGACGCCCGTGCTCCTCCCGTCCTTTCCCCAGTCATTTTCTGCCCGGCTTGATTTCTGACATTA
+
CCCCCFFFFFFFGGGGFGGGGGGHHHHHHHHHHHHHHGHHHGHHHGHHHHHHGGGGGHHHHHHHHHHHHHHHHGHHHGGHHHHHHHHHGGGGGHGGGGFGGGHHGGGGGGGGHHHHGGHGGHHHHHHHGHGGGFGGGGGGGGHHHHGGGGHGHGGGGGGGGGGGGGGGGGGGGGGGFGFGGGEGFFFFFFCFFFFA@DFFFFEFFFFEFFFFFFFFFFFBFBFFFFFFFFFEFDFAFF;BFFFFFBFFBF0
@M05620:45:000000000-G6HP7:1:1101:16334:8413 1:N:0:141
CATCCTGACCCTGAAGTACCCCATTGAGCATGGCATCGTCACCAACTGGGACGACATGGAGAAGATCTGGCACCACACCTTCTACAACGAGCTGCGCGTGGCCCCGGAGGAGCACCCAGTGCTGCTGACCGAGGCCCCCCTGAACCCCAAGGCCAACAGAGAGAAGATGACTCAGGTGAGGCTCGGCCGACGCCCGTGCTCCTCCCGTCCTTTCCCCAGTCATTTTCTGCCCGGCTTGATTTCTGACATTA
+
A@AABFBFFBF4AGGFFGGGFGEGHFFGFHHHHHGHFEHHAEFD2EHH32BB0AEEAGHCGBGFG5GGHHGEFGFHEF?GHH3GHHHHGAEEGFGGEEE>E?GHEGCGG?DDEHHHFEFHHFHHHHF?GGCCCGGFDCC@@E/:FGGGDGGGECAC;AFFFBEEFFEGFBF9009BF/CFGEEF???D?BB?B?>-9A.9/FBF9EFFFFFFB999BFD:B/BFFFFFFFFFF-@@?-99FF////BFFF/
@M05620:45:000000000-G6HP7:1:1101:25947:8417 1:N:0:141
CATCCTGACCCTGAAGTACCCCATTGAGCATGGCATCGTCACCAACTGGGACGACATGGAGAAGATCTGGCACCACACCTTCTACAACGAGCTGCGCGTGGCCCCGGAGGAGCACCCAGTGCTGCTGACCGAGGCCCCCCTGAACCCCAAGGCCAACAGAGAGAAGATGACTCAGGTGAGGCTCGGCCGACGCCCGTGCTCCTCCCGTCCTTTCCCCAGACATTTTCTGCCCGGCTTCATTTCTGACATTA
+
AA1>AFFBFCF11FGFDGGG1EAGHCFGCAGGHHCGFEEGHGGDGGHHEA00/EEE/AC1F1GFGDGHHFFF@FAGFEEHHHFFHHHH/FEE/@C>EGE@ECFEEGCGG@CCCHFHC/?GC11GDHFFFGCCCGCCAC@-@C/:CECFGGEEACAEEEEGB/EEBB/F00C0000/;/;FGG.F???F<@;@@-9-9--;9/9BBE-;-ABF/9/9BB--;;/9FFFF/9BE?-;-@-/;B9/B/F/BFFB
@M05620:45:000000000-G6HP7:1:1101:19799:8423 1:N:0:141
AGATTACTGCAACAGTTCCCCCTGGACCTGGAAAAGTTTCTTGCCTGGCTTACAGAAGCTGAAACAACTGCCAATGTCCTACAGGATGCTACCCGTAAGGAAAGGCTCCTAGAAGACTCCAAGGGAGTAAAAGAGCTGATGAAACAATGGCAAGTAAGTCAGGCATTTCCGCTTTAGCACTCTTGTGGATCCAATTGAACAATTCTCAGCATTTGTACTTGTAACTGACAAGCCAGGGACAAAACAAAGAT
+
BBABCFFFFFFFGGGGGGGGGGGGGHHHHHHHHHHHGHHHHHHHHHHHHHHHHHHHHHHHHHHHHHHHHHHHHHHHHHHHHHHHHGHGHHHHHHGGGGHHHHHGFHHHGHHGHHHHHHHHHHHGGGGGHHHHHGHHHHFHHHHHHHHHHHHHHGHHHHHHHHHHHHHHHHGGGGGHHHGHHHHHHFHGHHHHHHHHHHFHHHHHHHHHHHHHHHHHHHHHHHHHHHHHHHHHHGGGGGGGGGGGGGGGGGG
@M05620:45:000000000-G6HP7:1:1101:14384:8440 1:N:0:141
TACCTGTACTGGGGAAGCATTTCTACCCTAAAGATCGGAAGAGCACACGTCTGAACTCCAGTCACAGCGATAGATCTCGTATGCCGTCTTCTGCTTGAAAAAAAAAAAAACAAAACCAAAAATACAAGACAGCTGCCCACTTCTACACCCTAAACCCCTCACTTCTCATTCTCCAACAGTACTCAAACGTAGTCCCAATTCCTCACAGGCTGGTGCCATGGCATAGTGATTTTGTATTCACTATTGAGTTC
+
CDCDCFFFFFFFGGGGGGGGGGHHHHHHHHHHHHHHHGGGGHHHHHGHGHHHGGHHHHHFHHHFHGHHGGHGGHGFHHHFAFGHHGEEHGHHHHHHHGGGHHFGGGG>/<?//@@0//////0111110000.111<.1>0<<00<0//..//<<<<..:..0000:0000000000./000000000.....0000//0000;0.00.....//0;000/./0000:000:00:0000000000000:00
@M05620:45:000000000-G6HP7:1:1101:20993:8440 1:N:0:141
CATCCTGACCCTGAAGTACCCCATTGAGCATGGCATCGTCACCAACTGGGACGACATGGAGAAGATCTGGCACCACACCTTCTACAACGAGCTGCGCGTGGCCCCGGAGGAGCACCCAGTGCTGCTGACCGAGGCCCCCCTGAACCCCAAGGCCAACAGAGAGAAGATGACTCAGGTGAGGCTCGGCCGACGCCCGTGCTCCTCCCGTCCTTTCCCCAGTCATTTTCTGCCCGGCTTGATTTCTGACATTA
+
BBBBBFFFFFFFGGGGGGGGGGGHFFGHHHHHGHHHHGHHGGHHHGHHHEFHGGGGGHHGHHHFHHHGHHHHHGHHHGGHHHHHHHHHGGFEEHGGGGEGGGHHGGGGGGGGHGHHGGHHHHHHHHHHHHGGGGGGGGGGGGHHHHGGGGHGHHGGGGGGGGGGGGGGGGGGFFGGGGGGGGGGFFFFFF-BCFFFBFFEFFFFFFFFFFFFFFFFFFF/BFFFFFFFFFFFDBA>FAABBFFFFFBFFB/
@M05620:45:000000000-G6HP7:1:1101:19794:8440 1:N:0:141
AGATTACTGCAACAGTTCCCCCTGGACCTGGAAAAGTTTCTTGCCTGGCTTACAGAAGCTGAAACAACTGCCAATGTCCTACAGGATGCTACCCGTAAGGAAAGGCTCCTAGAAGACTCCAAGGGAGTAAAAGAGCTGATGAAACAATGGCAAGTAAGTCAGGCATTTCCGCTTTAGCACTCTTGTGGATCCAATTGAACAATTCTCAGCATTTGTACTTGTAACTGACAAGCCAGGGACAAAACAAAGAT
+
@AABCFFFFFFFGGGGGGGGGGGGHHHHHHHHHHHHHHHHHHHHHHHHHHHHHHHGHHHHHGHHHHGHHHHHHHHHHHHHGHHHHGHHHHHHHHGGGGHHHHHGHHHHGHHHHHHHHHHHHGHGGGGGGHHHHGHHHHGHHHGGHFFHHHHHHGHHHHHHHHHHHHHHHHGGGGGHGHGHHHHHHGHGHHHHFGHHHGFHHGHHHHHFHHHHHHHHHGHHHHHHHHHGHFFFHGGGGGGGFGGGGGGGGGF
@M05620:45:000000000-G6HP7:1:1101:18838:8443 1:N:0:141
CATCCTGACCCTGAAGTACCCCATTGAGCATGGCATCGTCACCAACTGGGACGACATGGAGAAGATCTGGCACCACACCTTCTACAACGAGCTGCGCGTGGCCCCGGAGGAGCACCCAGTGCTGCTGACCGAGGCCCCCCTGAACCCCAAGGCCAACAGAGAGAAGATGACTCAGGTGAGGCTCGGCCGACGCCCGTGCTCCTCCCGTCCTTTCCCCAGTCATTTTCTGCCCGGCTTGATTTCTGCCATTA
+
BABCCFFFFFFFGGGGGGGGGGGHHHHHHHHHHHGHHGHHHGHHHGHHHHHHGGGGGHHHHHHHHHHHHHHHHGHHFGGHHHHHHHHHGGGGGHHGGGGGGGHHGGGGGGGGHHHHGGHHHGHGGHHHHHDDGGDGGGGGGGHHHHGGGGHGHHEFGGGGGGGGGGGGGFFGGGGGGGGGGGGGFFFFFFFBFFFFBDFFFFFFFFFFFFDFFFFFFFFFFFFFFFFFFFFFF;@CFA?/FFFFF/;FFF/
@M05620:45:000000000-G6HP7:1:1101:18822:8452 1:N:0:141
CATCCTGACCCTGAAGTACCCCATTGAGCATGGCATCGTCACCAACTGGGACGACATGGAGAAGATCTGGCACCACACCTTCTACAACGAGCTGCGCGTGGCCCCGGAGGAGCACCCAGTGCTGCTGACCGAGGCCCCCCTGAACCCCAAGGCCAACAGAGAGAAGATGACTCAGGTGAGGCTCGGCCGACGCCCGTGCTCCTCCCGTCCTTTCCCCAGTCATTTTCTGCCCGGCTTGATTTCTGACATTA
+
DEEEEFFFFFFFGGGGGGGGGGGHHHHHHHHHHHHHHGHHHGHHHGHHHHHHGGGGGHHHHHHHHHHHHHHHHGHHHGGHHHHHHHHHGGGGGHHGGGGGGGHHGGGGGGGGHHHHGGHHHHHHHHHHHHGGGGGGGGGGGGHHHHGGGGHGHHGGGGGGGGGGGGGGGGGGGGGGHGGGGGGGFFFFFFFFFFFF@BDFFFFFFFFFFFFFFFFFFFFFFFFFFFHFFFFFFFFFFFAFFFFFF<FFFF1
@M05620:45:000000000-G6HP7:1:1101:13125:8480 1:N:0:141
CATCCTGACCCTGAAGTACCCCATTGAGCATGGCATCGTCACCAACTGGGACGACATGGAGAAGATCTGGCACCACACCTTCTACAACGAGCTGCGCGTGGCCCCGGAGGAGCACCCAGTGCTGCTGACCGAGGCCCCCCTGAACCCCAAGGCCAACAGAGAGAAGATGACTCAGGTGAGGCTCGGCCGACGCCCGTGCTCCTCCCGTCCTTTCCCCAGTCATTTTCTGCCCGGCTTGATTTCTGACATTT
+
BBBBBFFFFFFFGGGGGGGGGGGHHHHHHHHHGFGHHGGHHGHGHGHHHGHAEFGGGHGHHHHHGHHHFGHHHGHHHGGHHHHHHHHHGGGGGHHGGGEFGGFHGGGGGGGGHHHHGGHFHHHHHHHHHHGGGGGGGGGGGGHHHHGGGGHGHHGGGGGGGGGGGGGGGGGGGGGGGGGGGGGGFFEDFFFFFFFA@DDFFFFFFFFEFFFFFFFFFFFFFFFFFFFFFFFFDFCFFF./BFFFF/BFBF/
@M05620:45:000000000-G6HP7:1:1101:13116:8496 1:N:0:141
CATCCTGACCCTGAAGTACCCCATTGAGCATGGCATCGTCACCAACTGGGACGACATGGAGAAGATCTGGCACCACACCTTCTACAACGAGCTGCGCGTGGCCCCGGAGGAGCACCCAGTGCTGCTGACCGAGGCCCCCCTGAACCCCAAGGCCAACAGAGAGAAGATGACTCAGGTGAGGCTCGGCCGACGCCCGTGCTCCTCCCGTCCTTTCCCCAGTCATTTTCTGCCCGGCTTGATTTCTGACATTA
+
BBBBBFFFFFFFGGGGGGGGGG2BA55FEBG4A44BG2GCG2AB22BA3FG20EGGEHB323FAFHH5AFGH3FEHCF?CCGDFHHHCEF?EAC@EFEG?@<GFGG?D/<E/FGHHGGHGHHHHHHHHHHGGGGGGGGGGGGHHHHGGGGHGHHGGGGGGGGGGGGGGGGGGGGGGGGGGGGGGFFFFFFFFFFFFDFFFFFFFFFFFFFFFFFFFFFFFFFFFFFFFFFFFFFFFFFFFFFFFFBFFFF/
@M05620:45:000000000-G6HP7:1:1101:10922:8502 1:N:0:141
CATCCTGACCCTGAAGTACCCCATTGAGCATGGCATCGTCACCAACTGGGACGACATGGAGAAGATCTGGCACCACACCTTCTACAACGAGCTGCGCGTGGCCCCGGAGGAGCACCCAGTGCTGCTGACCGAGGCCCCCCTGAACCCCAAGGCCAACAGAGAGAAGATGACTCAGGTGAGGCTCGGCCGACGCCCGTGCTCCTCCCGTCCTTTCCCCAGTCATTTTCTGCCCGGCTTGATTTCTGACATTA
+
CCCCCFFFFFFFGGGGGGGGGGGHHHHHHHHHHHHHHGHHHGHHHGHHHHHHGGGGGHHHHHHHHHHHHHHHHGHHHGGHHHHHHHHHGGGGGHHGGGGGGGHHGGGGGGGGHHHHGGHHHHHHHHHHHHGGGGGGGGGGGGHHHHGGGGHGHHGGGGGGGGGGGGGGGGGGGGGGGGGGGGGGFFFFFFFFFFFF@DFFFFFFFFFEFFFFFFFFFFFFFFFFFFFFFFFFFFFFFFFFFFFFFFFFFF0
@M05620:45:000000000-G6HP7:1:1101:16446:8504 1:N:0:141
CATCCTGACCCTGAAGTACCCCATTGAGCATGGCATCGTCACCAACTGGGACGACATGGAGAAGATCTGGCACCACACCTTCTACAACGAGCTGCGCGTGGCCCCGGAGGAGCACCCAGTGCTGCTGACCGAGGCCCCCCTGAACCCCAAGGCCAACAGAGAGAAGATGACTCAGGTGAGGCTCGGCCGACGCCCGTGCTCCTCCCGTCCTTTCCCCAGTCATTTTCTGCCCGGCTTGATTTCTGACATTA
+
CDDDDFFFFFFFGGGGGGGGGGGHHHHHHHHHHHHHHGHHHGHHHGHHHHHHGGGGGHHHHHHHHHHHHHHHHGHHHGGHHHHHHHHHGGGGGHHGGGGGGGHHGGGGGGGGHHHHGGHHHHHHHHHHHHGGGGGGGGGGGGHHHHGGGGHGHHGGGGGGGGGGGGGGGGGGGGGGGGGGGGGGFFFFFFFFFFFFCFFFFFFFFFFEFFFFFFFFFFFFFFFFFFFFHFFFFFFFFFFFFFFFFFFFFF0
@M05620:45:000000000-G6HP7:1:1101:21212:8506 1:N:0:141
AGATTACTGCAACAGTTCCCCCTGGACCTGGAAAAGTTTCTTGCCTGGCTTACAGAAGCTGAAACAACTGCCAATGTCCTACAGGATGCTACCCGTAAGGAAAGGCTCCTAGAAGACTCCAAGGGAGTAAAAGAGCTGATGAAACAATGGCAAGTAAGTCAGGCATTTCCGCTTTAGCACTCTTGTGGATCCAATTGAACAATTCTCAGCATTTGTACTTGTAACTGACAAGCCAGGGACAAAACAAAGAT
+
>>>AAFFFFFFFGGGGGGGGGGGGHHHHHHHHHHHHHHHHHHHHHHHHHHHHHHHHHHHHHHHHHHHHGHGHHHHHGHHHHHHHHGHHHHHHHHGGGGHHHHHHFGHHGHHHHGHHGHHGHHHGGHGGHGHGHFHHHHHHHHGHHHHHHHHHHGHHHHHHHHGGHHHHHHGGGGGHHGHHHHHHHHHGHHHHHFGHHGGFGHGHHHHHHHHHHHHHFHHFHFHHHHHHFHHHHGGFGGGGCFGGGGGGGFG
@M05620:45:000000000-G6HP7:1:1101:10925:8520 1:N:0:141
CATCCTGACCCTGAAGTACCCCATTGAGCATGGCATCGTCACCAACTGGGACGACATGGAGAAGATCTGGCACCACACCTTCTACAACGAGCTGCGCGTGGCCCCGGAGGAGCACCCAGTGCTGCTGACCGAGGCCCCCCTGAACCCCAAGGCCAACAGAGAGAAGATGACTCAGGTGAGGCTCGGCCGACGCCCGTGCTCCTCCCGTCCTTTCCCCAGTCATTTTCTGCCCGGCTTGATTTCTGACATTA
+
BBBBBFFFFFFFGGGGGGGGGGGHHHGHFHFHHHGHHGGHFGHHHGHHGHGHGGGGGHHGHGHHHHHFHHHHHGHHHGGHHHHHHHHHGGGGGHHGGGEGGGHHGGGGGGDGHGHHGGHHHHHHHHHGHHGGGGGGGGGGGGGGHHGGGGHGHHGGGGGGGGDGGGGGGGGGGGGGGFGGGGGGFFFFBAFFFFFAFFFFFFFFFEFFFFFBFFFFFFFBFFFFFFFBFFFFDCABFD.:/FFFB/BBFF/
@M05620:45:000000000-G6HP7:1:1101:21203:8522 1:N:0:141
AGATTACTGCAACAGTTCCCCCTGGACCTGGAAAAGTTTCTTGCCTGGCTTACAGAAGCTGAAACAACTGCCAATGTCCTACAGGATGCTACCCGTAAGGAAAGGCTCCTAGAAGACTCCAAGGGAGTAAAAGAGCTGATGAAACAATGGCAAGTAAGTCAGGCATTTCCGCTTTAGCACTCTTGTGGATCCAATTGAACAATTCTCAGCATTTGTACTTGTAACTGACAAGCCAGGGACAAAACAAAGAT
+
BCBCCFFFFFFFGGGGGGGGGGGGHHHHHHHHHHHHHHHHHHHHHHHHHHHHHHHHHHHHHHHGHHHHHHHHHHHHHHHHHHHHHGHHHHHHHHGGGGHHHHHHHHHHGHHHHHHHHHHHHHHGGFGGHHHHGGHGHHHHHHHHHHHHHHHHHGHHHHHHHHHHHHHHHHGGGGGHHHHHHHHHHHHGHHHHGCHHHHFFHHHHHHHHHHHHHHHHHGHHHHHHHHHHGHHHGGGGGGGGEFGGGGGGGFF
@M05620:45:000000000-G6HP7:1:1101:7407:8529 1:N:0:141
CATCCTGACCCTGAAGTACCCCATTGAGCATGGCATCGTCACCAACTGGGACGACATGGAGAAGATCTGGCACCACACCTTCTACAACGAGCTGCGCGTGGCCCCGGAGGAGCACCCAGTGCTGCTGACCGAGGCCCCCCTGAACCCCAAGGCCAACAGAGAGCAGATGACTCAGGTGAGGCTCGGCCGACGCCCGTGCTCCTCCCGTCCTTTCCCCAGTCATTTTCTGCCCGGCTTGATTTCTGACATTA
+
AAAABFFFFFFFG4FGGGGGGGGHHHBGFEGGHGHHHGHHHGHHHGGHHGGGGGGGGHHHHHHH3GHGHHHHHGHHHGGHHHHHHHHHGGGGGHGGGGGGGGHHGGG/CGDGHGHHGGHHHHHHHHHFFHG?DCGGGGGGGEHHHHGGD.CEGHGGGGGGFBE.CFFGGGGGGFGFFFFFFFGG;BFF;-BBBBBB;.A./B/FFFFAFFFFFFFFFFF/;F/FFFFFFFFEFBB?B?9BFFFFB/;/BF/
@M05620:45:000000000-G6HP7:1:1101:7425:8530 1:N:0:141
CATCCTGACCCTGAAGTACCCCATTGAGCATGGCATCGTCACCAACTGGGACGACATGGAGAAGATCTGGCACCACACCTTCTACAACGAGCTGCGCGTGGCCCCGGAGGAGCACCCAGTGCTGCTGACCGAGGCCCCCCTGAACCCCAAGGCCAACAGAGAGAAGATGACTCAGGTGAGGCTCGGCCGACGCCCGTGCTCCTCCCGTCCTTTCCCCAGTCATTTTCTGCCCGGCTTGATTTCTGACATTA
+
BBBBBFFFFFFFFGGGGGGGGGGHHGFHHHFGHHHHHGHHGGHHHGHHGHFHGGGGGHHEHGHHHHHGHHHHHGGHHGGHHHHHHHHHGGGGGHHGGGFGGGHHGGGGGGFGHGHHGGHGHHHHHHHGHHGGGGGGGGCCGGGGHHGGGGHGHHGGGGGGGGGGGGGFBFFGFFFGGGGGFGGG==AD=-@FFFFFFDFFFFBFFFFFFFFBFFFFFBD:BBFFFFFBFFFFFCFFFA.B/BFFBBBFBB9
@M05620:45:000000000-G6HP7:1:1101:11274:8534 1:N:0:141
CATCCTGACCCTGAAGTACCCCATTGAGCATGGCATCGTCACCAACTGGGACGACATGGAGAAGATCTGGCACCACACCTTCTACAACGAGCTGCGCGTGGCCCCGGAGGAGCACCCAGTGCTGCTGACCGAGGCCCCCCTGAACCCCAAGGCCAACAGAGAGAAGATGACTCAGGTGAGGCTCGGCCGACGCCCGTGCTCCTCCCGTCCTTTCCCCAGTCATTTTCTGCCCGGCTTGATTTCTGACATTA
+
DDDDDFFFFFFFGGGGGGGGGGGHHHHHHHHHHHHHHGHHHGHHHGHHHHHHGGGGGHHHHHHHHHHHHHHHHGHHHGGHHHHHHHHHGGGGGHHGGGGGGGHHGGGGGGGGHHHHGGHGHHHHHHHHHHGGGGGGGGGGGGHHHHGGGGHGHHGGGGGGGGGGGGGGGGGGGGGGGGGGGGGGFFFFFFFFFFFFFFFFFFFFFFFEFFFFFFFFFFFFFFFFFFFFFFFFFFFFFFFFFFFFFFFFFF0
@M05620:45:000000000-G6HP7:1:1101:27197:8540 1:N:0:141
CATCCTGACCCTGAAGTACCCCATTGAGCATGGCATCGTCACCAACTGGGACGACATGGAGAAGATCTGGCACCACACCTTCTACAACGAGCTGCGCGTGGCCCCGGAGGAGCACCCAGTGCTGCTGACCGAGGCCCCCCTGAACCCCAAGGCCAACAGAGAGAAGATGACTCAGGTGAGGCTCGGCCGACGCCCGTGCTCCTCCCGTCCTTTCCCCAGTCATTTTCTGCCCGGCTTGATTTCTGACATTA
+
CDDDDFFFFFFFGGGGGGGGGGGHHHHHHHHHHHHHHGHHHGHHHGHHHHHHGGGGGHHHHHHHHHHHHHHHHGHHHGGHHHHHHHHHGGGGGHHGGGGGGGHHGGGGGGGGHHHHGGHGHHHHHHHHHHGGGGGGGGGGGGHHHHGGGGHGHHGGGGGGGGGGGGGGGGGGGGGGGGGGGGGGFFFFFFCFFFFFDFFFFFFFFFFEFFFFFFFFFFFFFFFFFHHHHFFFFFFFFF?FFFFFFEFFFF0
@M05620:45:000000000-G6HP7:1:1101:18474:8544 1:N:0:141
CATCCTGACCCTGAAGTACCCCATTGAGCATGGCATCGTCACCAACTGGGACGACATGGAGAAGATCTGGCACCACACCTTCTACAACGAGCTGCGCGTGGCCCCGGAGGAGCACCCAGTGCTGCTGACCGAGGCCCCCCTGAACCCCAAGGCCAACAGAGAGAAGATGACTCAGGTGAGGCTCGGCCGACGCCCGTGCTCCTCCCGTCCTTTCCCCAGTCATTTTCTGCCCGGCTTGATTTCTGACATTA
+
CDDDDFFFFFFFGGGGGFGGGGGHHHHHHHHHHHHHHGHHHGHHHGHHHHHHGGGGGHHGHHHHGHHHHHHHHGHHHGGHHHHHHHGHGGGGGHHGGGGGGGGHGGGGGGGGHHHHGGHHHHHHHHHHHHGGGGGGGGGGGGHHHHGGGGHGHHGGGGGGGGGGGGGGGGGGGGGGGGGGGGGGFFFFFFFFFFFFCFFFFFFFFFFFFFFFFFFFFFFFFFFFFFFFHFFFFFFFAAFFFFFFFFFFFF0
@M05620:45:000000000-G6HP7:1:1101:3452:8586 1:N:0:141
CATCCTGACCCTGAAGTACCCCATTGAGCATGGCATCGTCACCAACTGGGACGACATGGAGAAGATCTGGCACCACACCTTCTACAACGAGCTGCGCGTGGCCCCGGAGGAGCACCCAGTGCTGCTGACCGAGGCCCCCCTGAACCCCAAGGCCAACAGAGAGAAGATGACTCAGGTGAGGCTCGGCCGACGCCCGTGCTCCTCCCGTCCTTTCCCCAGTCATTTTCTGCCCGGCTTGATTTCTGACATTA
+
AABBBFFFF4FFGGGGGGGGGGGHHHHHHHHHHHGHHFGHGGHHHGHHHHHHGGGGGHHHHHGHGHHHGHGHHGHHHGGHHHHHGHHHEFGGGHFGGGGGGGHHGGGBDGFGHHHHGGHHHGHHGGHGHGGGGGCFGGFGGGHGGHGGGGHGGHGGGEGGGGGEGFB9FFFGFBFFFGGGGGAFBFEFFCBF-BCA-ADEFFFBFFFEFDFFFB/BBBAFF//BFFFFFFFFDA-@==.FFFFFF///9B9
@M05620:45:000000000-G6HP7:1:1101:3465:8603 1:N:0:141
CATCCTGACCCTGAAGTACCCCATTGAGCATGGCATCGTCACCAACTGGGACGACATGGAGAAGATCTGGCACCACACCTTCTACAACGAGCTGCGCGTGGCCCCGGAGGAGCACCCAGTGCTGCTGACCGAGGCCCCCCTGAACCCCAAGGCCAACAGAGAGAAGATGACTCAGGTGAGGCTCGGCCGACGCCCGTGCTCCTCCCGTCCTTTCCCCAGTCATTTTCTGCCCGGCTTGATTTCTGACATTA
+
CCCCCFFFFFFFGGGGGGGGGGGHHHHHHHHHHHHHHGHHHGHHHGHHHHHHGGGGGHHGHHHHHHHHGHHHHGHHHGGHHHHHHHHHGGGGGHHGGGGGGGHHGGGGGGGGHHHHGGHHHHHHHHHHHGGGGGGGGGGGGGHHHHGGGGHGHHGGGGGGGG.EFGGGGGGGGGGGGGGGGGGGFFFFFFFFFFFFDFDFFFFFFFFFFFFFFFFFFFFFFFFFFFFFFFFFFFCFFF.FFFFFBB9FFF9
@M05620:45:000000000-G6HP7:1:1101:3451:8614 1:N:0:141
CATCCTGACCCTGAAGTACCCCATTGAGCATGGCATCGTCACCAACTGGGACGACATGGAGAAGATCTGGCACCACACCTTCTACAACGAGCTGCGCGTGGCCCCGGAGGAGCACCCAGTGCTGCTGACCGAGGCCCCCCTGAACCCCAAGGCCAACAGAGAGAAGATGACTCAGGTGAGGCTCGGCCGACGCCCGTGCTCCTCCCGTCCTTTCCCCAGTCATTTTCTGCCCGGCTTGATTTCTGACATTT
+
BBBBBFFFFFFFGGGFGGGGGGGHHHHHHHHHHHHHHGHHHGHHHGHHHHHHGGGGGHHGHHHHHHHHHGHHHGHHHGGHHHHHHHHHGGGGGHHGGGGGGGHHGGGGGGGGGHHHGGHHFGHHHHHHGGGFDCFGGGGGGGFHHHGGGGHGHHGGGGGGGG?EGGGGGGGGGGGFFGGFGGEGBFEDFBFFFFFABDDEFFFFFFFFFFFFFFBFFFAFFFFFFFBFFFFFFF>DF=.;BFBFFB/;BF/
@M05620:45:000000000-G6HP7:1:1101:3472:8622 1:N:0:141
CATCCTGACCCTGAAGTACCCCATTGAGCATGGCATCGTCACCAACTGGGACGACATGGAGAAGATCTGGCACCACACCTTCTACAACGAGCTGCGCGTGGCCCCGGAGGAGCACCCAGTGCTGCTGACCGAGGCCCCCCTGAACCCCAAGGCCAACAGAGAGAAGATGACTCAGGTGAGGCTCGGCCGACGCCCGTGCTCCTCCCGTCCTTTCCCCAGTCATTTTCTGCCCGGCTTGCTTTCTGACATTA
+
ABBBBFFFFFFFGGGBFGEGGEFFHHHFGGHHFFGHHGHHHGHHGGGCGHGGCGGGGHHHGHHGHHHHG5FFGFHHGGGHEGHHHHHHFGDGGFHEE@EE?EHHG/@DGFG/FGGHGGHHEFDFGH?FFHDG?-@FEDGGGA/:GGGGGGHGHGEGGFGGGE.A/CFBBBFGFFGBFB0:AC.A@DEFFFFFF@F;@9AEFB/BFF..9A?BBFBFFFA;9BBFFFFFFBBA?B-BC-.99F/F;:/;9F/
@M05620:45:000000000-G6HP7:1:1101:22974:8622 1:N:0:141
AGATTACTGAACAGTTCCCCCTGGACCTGGAAAAGTTTCTTGCCTGGCTTACAGAAGCTGAAACAACTGCCAATGTCCTACAGGATGCTACCCGTAAGGAAAGGCTCCTAGAAGACTCCAAGGGAGTAAAAGAGCTGATGAAACAATGGCAAGTAAGTCAGGCATTTCCGCTTTAGCACTCTTGTGGATCCAATTGAACAATTCTCAGCATTTGTACTTGTAACTGACAAGCCAGGGACAAAACAAAGATC
+
BBABAFFFFBFFGGGGGGGGGGGHGHHHHHFHGHHHHHHHGHHHHGGHHHHHHHHHHHHHHHHHHHHHHHHHHHHHHHHHHHHHGFHHHHHHHGGFGHHHHHHHHHHGHHHHDGHHHHHHHHGGGGGHHHHHGHHHHHHHHGHHGGHHHHHHGHHHHHHHHHHHHHHHGGGFGGHGGGHHHHGHGHGHHHHHHHHHGHHHHHHHHHHHHHHHGGHFHHHHBGFFHHHFGHHHGEFGGGGGGGFFGGGGGGF
@M05620:45:000000000-G6HP7:1:1101:22966:8639 1:N:0:141
AGATTACTGAACAGTTCCCCCTGGACCTGGAAAAGTTTCTTGCCTGGCTTACAGAAGCTGAAACAACTGCCAATGTCCTACAGGATGCTACCCGTAAGGAAAGGCTCCTAGAAGACTCCAAGGGAGTAAAAGAGCTGATGAAACAATGGCAAGTAAGTCAGGCATTTCCGCTTTAGCACTCTTGTGGATCCAATTGAACAATTCTCAGCATTTGTACTTGTAACTGACAAGCCAGGGACAAAACAAAGATC
+
ABABCFFFFFFFGGGGGGGGGGGHHGHHHHHHHHHGHHHHHHHHHHHHHHHHHHHHHHHHHHHHHHHHHHHHHHHHHHHHHHHHHHHHHHHHHGGGGHGHHHGFHHHGHHHHHHHHHHHHHHGGHGFHHHHHGHHHHHHGHGHHHHHHHHGHGHHHHHHHHHHHHHHHHGGGGGHHHGHHHHHHHHGHHHHHHHHHHGHHHHHHHHGHHHHHHHHHGHHHGGFHHHHHHGHHGHGGGGGGGGGGGGGGGGF
@M05620:45:000000000-G6HP7:1:1101:11045:8701 1:N:0:141
CATCCTGACCCTGAAGTACCCCATTGAGCATGGCATCGTCACCAACTGGGACGACATGGAGAAGATCTGGCACCACACCTTCTACAACGAGCTGCGCGTGGCCCCGGAGGAGCACCCAGTGCTGCTGACCGAGGCCCCCCTGAACCCCAAGGCCAACAGAGAGAAGATGACTCAGGTGAGGCTCGGCCGACGCCCGTGCTCCTCCCGTCCTTTCCCCAGTCATTTTCTGCCCGGCTTGTTTTCTGCCATTA
+
A111AFFDF>F>EFGBBGGGEEGHHFHHFBGHHHCFFGHHFGDGFFHFBGGG/AEAACFFFBCAFBGHHFHHFFHHEGEHHHEFH@GCE//EFFHEGGGGCEFFEGCGGCFAE<@CBFEH1DGGFH<FGG@>AG?CCC@CGF/CHEGF.:GEEH?FEEF/9/AEBFBFBBFB99BFF/CGGE?F??-B?;@=@?@?@--A/B/FBEAEBFFF////;;-;:FFFBFFF/BFFB-=;@--;FF//////;B/
@M05620:45:000000000-G6HP7:1:1101:11073:8714 1:N:0:141
CATCCTGACCCTGAAGTACCCCATTGAGCATGGCATCGTCACCAACTGGGACGACATGGAGAAGATCTGGCACCACACCTTCTACAACGAGCTGCGCGTGGCCCCGGAGGAGCACCCAGTGCTGCTGACCGAGGCCCCCCTGAACCCCAAGGCCAACAGAGAGAAGATGACTCAGGTGAGGCTCGGCCGACGCCCGTTCTCCTCCCGTCCTTTCCCCTGCCATTTTCCGCCCGGCCTGATTTCTGACATTA
+
AAAAAFBBFFFBAGA13BFGFG?011111BA1AFFHH00A0AE1A/BB0/0BA//AAGH1FC0CH1F2GFGFG>0GEE/FGGHFHHHB//>//BCEEE>>E?GHG//BC//<F/FHAFHGHGDGHHHEFFGC---.<---::/:GECEGG.EH.EGGE/BFG?FGFGB0B0C000/;/0..;.9---9--9--9;-@-;-///99--A-9-//9BF--;--9/;F///99:-----;--//;BF/9//:/9
@M05620:45:000000000-G6HP7:1:1101:18650:8739 1:N:0:141
CATCCTGACCCTGAAGTACCCCATTGAGCATGGCATCGTCACCAACTGGGACGACATGGAGAAGATCTGGCACCACACCTTCTACAACGAGCTGCGCGTGGCCCCGGAGGAGCACCCAGTGCTGCTGACCGAGGCCCCCCTGAACCCCAAGGCCAACAGAGAGAAGATGACTCAGGTGAGGCTCGGCCGACGCCCGTGCTCCTCCCGTCCTTTCCCCAGTCATTTTCTGCCCGGCTTGATTTCTGACACTA
+
CCDCDFFFFFFFGGGGGGGGGGGHHHHHHHHHHHHHHGHHHGHHHGHHHHHHGGGGGHHHHHHHHHHHHHHHHGHHHGGHHHHHHHHHGGGGGHHGGGGGGGHHGGGGGGGGHHHHGGHHHHHHHHHHHHGGGGGGGGGGGGHHHHGGGGHGHHGGGGGGGGGGGGGGGGGGGGGGGGGGGGGGFFFFFFFFFFFFAFFFFFFFFFFEFFFFFFFFFFFFFFFFFFHHHEFFFFFFFFFFFFFFFFFFFF/
@M05620:45:000000000-G6HP7:1:1101:24302:8806 1:N:0:141
CATCCTGACCCTGAAGTACCCCATTGAGCATGGCATCGTCACCAACTGGGACGACATGGAGAAGATCTGGCACCACACCTTCTACAACGAGCTGCGCGTGGCCCCGGAGGAGCACCCAGTGCTGCTGACCGAGGCCCCCCTGAACCCCAAGGCCAACAGAGAGAAGATGACTCAGGTGAGGCTCGGCCGACGCCCGTGCTCCTCCCGTCCTTTCCCCAGTCATTTTCTGCCCGGCTTGATTTCTGACATTT
+
CCDDDFFFFFFFGGGGGGGGGGGHHHHHHHHHHHHHHGHHHGHHHGHHHHHHGGGGGHHHHHHHHHHHHHHHHGHHHGGHHHHHHHHHGGGGGHHGGGGGGGHHGGGGGGGGHGHHGGHGHHHHHHHHHHGGGGGGGGGGGGHHHHGGGGHGHHGGGGGGGGGGGGGGGGGGGGGGGGGGGGGGFFFFFFFFFFFFBDFEFFFFFFFBDFDFFFFFFFFFFFFFFFFFFEFFDFFFFF?FFFFFB:F0BF0
@M05620:45:000000000-G6HP7:1:1101:19114:8821 1:N:0:141
CATCCTGACCCTGAAGTACCCCATTGAGCATGGCATCGTCACCAACTGGGACGACATGGAGAAGATCTGGCACCACACCTTCTACAACGAGCTGCGCGTGGCCCCGGAGGAGCACCCAGTGCTGCTGACCGAGGCCCCCCTGAACCCCAAGGCCAACAGAGAGAAGATGACTCAGGTGAGGCTCGGCCGACGCCCGTGCTCCTCCCGTCCTTTCCCCAGTCATTTTCTGCCCGGCTTGATTTCTGACATTA
+
DDDDDFFFFFFFGGGGGGGGGGGHHHHHHHHHHHHHHGHHHGHHHGHHHHHHGGGGGHHHHHHHHHHHHHHHHGHHHGGHHHHHHHHHGGGGGHHGGGGGGGHHGGGGGGGGHHHHGGHGHHHHHHHHHHGGGGGGGGGGGGHHHHGGGGHGHHGGGGGGGGGGGGGGGGGGGGGGHGGGGGGGFFFFFFFFFFFFFFFFFFFFFFFEDFFFFFFFFFFFFFFFFFFFFFFFFFFFFFAFFFFFFEFFFF0
@M05620:45:000000000-G6HP7:1:1101:23251:8827 1:N:0:141
CATCCTGACCCTGAAGTACCCCATTGAGCATGGCATCGTCACCAACTGGGACGACATGGAGAAGATCTGGCACCACACCTTCTACAACGAGCTGCGCGTGGCCCCGGAGGAGCACCCAGTGCTGCTGACCGAGGCCCCCCTGAACCCCAAGGCCAACAGAGAGAAGATGACTCAGGTGAGGCTCGGCCGACGCCCGTGCTCCTCCCGTCCTTTCCCCAGTCATTTTCTGCCCGGCTTGATTTCTGACATTA
+
CCCCCFFFFFFFGGGGGGGGGGGHHHHHHHHHHHHHHGHHHGHHHGHHHHHHGGGGGHHHHHHHHHHHHHHHHGHHHGGHHHHHHHHHGGGGGHHGGGGGGGHHGGGGGGGGHHHHGGHHHHHHHHHHHHGGGGGGGGGGGGHHHHGGGGHGHHGGGGGGGGGGGGGGGGGGGGGGGGGGGGGGFFFFFFFFFFFFFFFFFFFFFFFFFFFFFFFFFFFFFFFFFFFFFFFFDFFFFFFFFFFFFBFFFF0
@M05620:45:000000000-G6HP7:1:1101:19124:8836 1:N:0:141
CATCCTGACCCTGAAGTACCCCATTGAGCATGGCATCGTCACCAACTGGGACGACATGGAGAAGATCTGGCACCACACCTTCTACAACGAGCTGCGCGTGGCCCCGGAGGAGCACCCAGTGCTGCTGACCGAGGCCCCCCTGAACCCCAAGGCCAACAGAGAGAAGATGACTCAGGTGAGGCTCGGCCGACGCCCGTGCTCCTCCCGTCCTTTCCCCAGTCATTTTCTGCCCGGCTTGATTTCTGACATTA
+
CCCCCFFFFFFFGGGGGGGGGGGHHHHHHHHHHHHHHGHHHGHFHGHHHHHHGGGGGHHHHHHHHHHHHHHHHGHHHGGHHHHHHHHHGGGGGHHGGGGGGGHHGGGGGGGGHHHHGGHHHHHHHHHHHHGGGGGGGGGGGGHHHHGGGGHGHHGGGGGGGGGGGGGGGGGGGGGGGGGGGGGGFFFFFFFCBDFFDDDFFFFFFFFFDDDFFFFFFEDFFFFFFFFFFFFFFFFFFFAFFFFFFBFFFF0
@M05620:45:000000000-G6HP7:1:1101:9420:8841 1:N:0:141
CATCCTGACCCTGAAGTACCCCATTGAGCATGGCATCGTCACCAACTGGGACGACATGGAGAAGATCTGGCACCACACCTTCTACAACGAGCTGCGCGTGGCCCCGGAGGAGCACCCAGTGCTGCTGACCGAGGCCCCCCTGAACCCCAAGGCCAACAGAGAGAAGATGACTCAGGTGAGGCTCGGCCGACGCCCGTGCTCCTCCCGTCCTTTCCCCAGTCATTTTCTGCCCGGCTTGATTTCTGACATTA
+
DDDDDFFFFFFFGGGGGGGGGGGHHHGHHHHHHGGHHGHHHGHHHGHHHHHHGGGGGHHHHHHHHHHGHHHHHGHHHGGHHHHHHHHHGGGGGGHGGGGGGGHHGGGGGGGGHHHHGGHHHHHHHHHHHHGGGGGGGGGGGGHHHHGGGGHGHHGGGGGGGGGGGGGGGGGGGGGGGGGGGGGGFFFFFFFFFFFF@FFFFFFFFFFFFFFFFFFFFFFFFFFFFFFFFFFFFFFFFFFFFFFFFFFFFF0
@M05620:45:000000000-G6HP7:1:1101:23239:8844 1:N:0:141
CATCCTGACCCTGAAGTACCCCATTGAGCATGGCATCGTCACCAACTGGGACGACATGGAGAAGATCTGGCACCACACCTTCTACAACGAGCTGCGCGTGGCCCCGGAGGAGCACCCAGTGCTGCTGACCGAGGCCCCCCTGAACCCCAAGGCCAACAGAGAGAAGATGACTCAGGTGAGGCTCGGCCGACGCCCGTGCTCCTCCCGTCCTTTCCCCAGTCATTTTCTGCCCGGCTTGATTTCTGACATTA
+
CCCCCFFFFFFFGGGGGGGGGGGHHHHHHGHHFFHHHFHHHGHFEEHHBHHHGGGGGHGEGHHHGHHGFHFFHGHHFGFHFFGHHHHHGGDCGFHGGGGCCEHHGGCGGDGDHHHHGGHHHHHHHHHHHHGGGGGGGGGGGGGHHHGGGGHGHHGGGGGGGGGGGGGGGGGGGGGGGGGGGGFGFFFFFFFAFFFFADFFFFFFFFFFFFFFFFFFFFFFFFFFFFFFFFFFFFFFFF?FFFFFFFFFFF/
@M05620:45:000000000-G6HP7:1:1101:17554:8856 1:N:0:141
AAACCAGAAGACATGAGGTCAGCTAGATCGGAAGAGCACACGTCTGAACTCCAGTCACAGCGATAGATCTCGTATGCCGTCTTCTGCTTGAAAAAAAAAAAAAAAAAAAAAAAAATGTGATGAGATAGCTGCCGAGGATTATAACAATGTGTCTTATTGACAAATCAAAATATGTATCATGAGAGGACAATATACTCTTTTTGAAGAGACGCGTGATGGGGACGTGTGGTTAATCATGCGGGTGTAGATGT
+
BBBBBBBFFFCFGGCGGGGGGGHHFHHHHHGGGGHHHHHHHGHHHGHGHHHHHHHHHHGHHGGHGGGG5GHHGGHHHHGFGHGHHHHHHHBGHHHGGGGG///<>///--<-@--.0:00000:000:000/:-----/00990000000000000/;/////./////////;/99//9/////...9./9//////////-.;//....----.///...-;..:....////////.-----/;B9/:
@M05620:45:000000000-G6HP7:1:1101:9412:8863 1:N:0:141
CATCCTGACCCTGAAGTACCCCATTGAGCATGGCATCGTCACCAACTGGGACGACATGGAGAAGATCTGGCACCACACCTTCTACAACGAGCTGCGCGTGGCCCCGGAGGAGCACCCAGTGCTGCTGACCGAGGCCCCCCTGAACCCCAAGGCCAACAGAGAGAAGATGACTCAGGTGAGGCTCGGCCGACGCCCGTGCTCCTCCCGTCCTTTCCCCAGTCATTTTCTGCCCGGCTTGATTTCTGACATTT
+
BBBBBFBDFFFFGGGGGGGGGGEHHGHGGHHHHHFHHGHHHGHFHGH3FEHHGCEEGHHHHHHHGHHHHHHHHGHHHGGHHHHHHHGHGEEGGHHGGGEEEGHHGECGGFGFGFGHGGHGFGHHHHCGHFF@CGGGGGGGGGGFHHGGG?HGHHGGGFGEBBDGFGGGGFGGGGGGGGFG?EEGFFEDFCFFFFF-@.AEFFFFFFF?DFFFFFFFFFDFF/BBFFFF9BFE.9@FC9.;FFFFB/9/;F/
@M05620:45:000000000-G6HP7:1:1101:17854:8910 1:N:0:141
AGATTACTGCAACAGTTCCCCCTGGACCTGGAAAAGTTTCTTGCCTGGCTTACAGAAGCTGAAACAACTGCCAATGTCCTACAGGATGCTACCCGTAAGGAAAGGCTCCTAGAAGACTCCAAGGGAGTAAAAGAGCTGATGAAACAATGGCAAGTAAGTCAGGCATTTCCGCTTTAGCACTCTTGTGGATCCAATTGAACAATTCTCAGCATTTGTACTTGTAACTGACAAGCCAGGGACAAAACAAAGAT
+
BBBBBFFFDF@FGGGGGGGGGGGGHHHHHHHHHHHHHHHHHHHHHHHHHHHGHHHHHHHHHHHHHHHHHHHHCGGHHHHHHHHHHHHHHHFHHHGGEGHHHHHHFHHHGHHHHHHHHHHHHH3FEGGGH4FHHGHHHHFHH?GHHHHHHHHHHGHHHHHHHHHHHHHHHHGGGGGHGHHHHHHHHHHGHHHHHCGHHHHHBHHHHHHHHHHHHHHHHGHHHGHHHHHHHHHHHGGGGGGGGGGFGGGGGGF
@M05620:45:000000000-G6HP7:1:1101:27880:8999 1:N:0:141
AAACCAGAAGACATGAGGTCAGCTAGATCGGAAGAGCACACGTCTGAACTCCAGTCACAGCGATAGATCTCGTATGCCGTCTTCTGCTTGAAAAAAAAAAAACACAAATCACCCCCCCATCCCTCCTCCCTCTATTTTCCTTCCTACCTACACACCCAACCCACCTATGATTTCACTTCAACGATCTTAATCCCTTCCCCACAATTACTTCCCACCCATCCCTCATCCCCCACCCTTCCTACCCTCCCTCC
+
CCCCCBCFFFFFGGGGGGGGGGHHHHHHHHGGGGHHHHHHHGHHHGHHHHHHHHGHHHGHHGGHGGHFFHHHEFHFHHEEGHGHHHHHHHGHFGHG/>EE><//0//032222<<B/>-0<0.10<00<.<//<0<00000==/000.00/;/0.........::./000000000000000.;...00000;90////:/.;./:///////9..../;..;/.9;/..9-.99./9///9..:9.9/B.
@M05620:45:000000000-G6HP7:1:1101:17332:9035 1:N:0:141
CATCCTGACCCTGAAGTACCCCATTGAGCATGGCATCGTCACCAACTGGGACGACATGGAGAAGATCTGGCACCACACCTTCTACAACGAGCTGCGCGTGGCCCCGGAGGAGCACCCAGTGCTGCTGACCGAGGCCCCCCTGAACCCCAAGGCCAACAGAGAGAAGATGACTCAGGTGAGGCTCGGCCGACGCCCGTGCTCCTCCCGTCCTTTCCCCAGTCATTTTCTGCCCGGCTTGATTTCTGACATTA
+
DDDDDFFFFFFFGGGGGGGGGGGHHHHHHHHHHHHHHGHHHGHHHGHHHHHHGGGGGHHHHHHHHHHHHHHHHGHHHGGHHHHHHHHHGGGGGHHGGGGGGGHHGGGGGGGGHHHHGGHHHHHHHHHHHHGGGGGGGGGGGGHHHHGGGGHGHHGGGGGGGGGGGGGGGGGGGGGGGGGGGGGGFFFFFFFFFFFF>DFFFFFFFFFFFFFFFFFFFFFFFFFFFFFFFFFFFFFFFFAFFFFFFEFFFF0
@M05620:45:000000000-G6HP7:1:1101:17349:9127 1:N:0:141
AGATTACTGCAACAGTTCCCCCTGGACCTGGAAAAGTTTCTTGCCTGGCTTACAGAAGCTGAAACAACTGCCAATGTCCTACAGGATGCTACCCGTAAGGAAAGGCTCCTAGAAGACTCCAAGGGAGTAAAAGAGCTGATGAAACAATGGCAAGTAAGTCAGGCATTTCCGCTTTAGCACTCTTGTGGATCCAATTGAACAATTCTCAGCATTTGTACTTGTAACTGACAAGCCAGGGACAAAACAAAGAT
+
BABBBFFFDF4FGGGGGGGGGGGGFHHHHHFHHHHHHHHHHHHHHHHHHHHHHHHHHHHHHHHHHHHHHHHHHHHHHHHHHHHHHHHHHHFHHHGGFGHHHHHHFHHHGHHHHHHHHHHHFH3F?GFGHFGHHGHHHHGHH?GHHHHHHHHGHGHHHHHHHHHHHHHHHHGGGGGHHHHHHHHHHGGGHHHHGBGHHFHHGHHHHHHHHHHHHHHHHHHHHHHHHHHHGHHHHGGGGGGGGGFAFGGGGGF
@M05620:45:000000000-G6HP7:1:1101:22174:9151 1:N:0:141
AGATTACTGCAACAGTTCCCCCTGGACCTGGAAAAGTTTCTTGCCTGGCTTACAGAAGCTGAAACAACTGCCAATGTCCTACAGGATGCTACCCGTAAGGAAAGGCTCCTAGAAGACTCCAAGGGAGTAAAAGAGCTGATGAAACAATGGCAAGTAAGTCAGGCATTTCCGCTTTAGCACTCTTGTGGATCCAATTGAACAATTCTCAGCATTTGTACTTGTAACTGACAAGCCAGGGACAAAACAAAGAT
+
ABBCCFFFFFFFGGGGGGGGGGGGHHHHHHHHHHHHHHHHHHHHHHHHHHHHHHHHHHHHHHHHHHHHHHHHHHHHHHHHHHHHHHHHHHFGHHGGGGHHHHGHHHHHGHHHHHHHHHHHHHHGGHGGHHHHHGHHHHGHHHHHHHHHHHHHHGHHHHHHHHHHHHHHHHGGGGGHHHHHHHHHHHHGHHHHHHHHHGFFHHHHHHHHHHHHHHHHHHHHHHHHHHHGHHHHGGGGGGGGGGGGGGGGGGG
@M05620:45:000000000-G6HP7:1:1101:3161:9157 1:N:0:141
CATCCTGACCCTGAAGTACCCCATTGAGCATGGCATCGTCACCAACTGGGACGACATGGAGAAGATCTGGCACCACACCTTCTACAACGAGCTGCGCGTGGCCCCGGAGGAGCACCCAGTGCTGCTGACCGAGGCCCCCCTGAACCCCAAGGCCAACAGAGAGAAGATGACTCAGGTGAGGCTCGGCCGACGCCCGTGCTCCTCCCGTCCTTTCCCCAGTCATTTTCTGCCCGGCTTGATTTCTGGCATTA
+
ABBBBFFFFFFFGGGGFGGGGGGHHHHHHHHDHGHHFFHHHGHFHEHHHHHGGGGGGHHHHGHHHHHHHHHHGGHHGGGHHGHHHHHHGGGGGHHGGGGGGGHHGGGGGGAEHGHHGGH1FGHHHHHHHFCCGGFGGGGGGGHHHHFGGGHGHHEFGGGGGGGGFGGFGGFBCFGG9BBGFGGGFFFFFABFAFFFFFFFFFFFFFFFFFFFFFFFBBDBFFBFFFFFFEF?DFFFFFFFFFFFF//.;B9
@M05620:45:000000000-G6HP7:1:1101:22180:9170 1:N:0:141
AGATTACTGCAACAGTTCCCCCTGGACCTGGAAAAGTTTCTTGCCTGGCTTACAGAAGCTGAAACAACTGCCAATGTCCTACAGGATGCTACCCGTAAGGAAAGGCTCCTAGAAGACTCCAAGGGAGTAAAAGAGCTGATGAAACAATGGCAAGTAAGTCAGGCATTTCCGCTTTAGCACTCTTGTGGATCCAATTGAACAATTCTCAGCATTTGTACTTGTAACTGACAAGCCAGGGACAAAACAAAGAT
+
AABBBFFFFFFFGGGGGGGGGGG2GHHHHHFABFCHHHHHHHHHHHHHHHHHHGFFFFHHHHBGHBHHHHHHHGHGHHHHHHHHHHHHHHHHHHGGG1GFHHHHHHHHGHGGDGHEGHHHHHHGGHGGFFG4GFHHHHHHHHHHHBCHGHHHHGHHHHHHHHHHHHHHHHGDGGGGBGHHHHHHHGHG1GGHF0GHHGHFHHHHHHHGHHHHHHHHHGHGGGHFHHG0GHGHCGGFGGGGFF/CGGGFGFF
@M05620:45:000000000-G6HP7:1:1101:7688:9185 1:N:0:141
CATCCTGACCCTGAAGTACCCCATTGAGCATGGCATCGTCACCAACTGGGACGACATGGAGAAGATCTGGCACCACACCTTCTACAACGAGCTGCGCGTGGCCCCGGAGGAGCACCCAGTGCTGCTGACCGAGGCCCCCCTGAACCCCAAGGCCAACAGAGAGAAGATGACTCAGGTGAGGCTCGGCCGACGCCCGTGCTCCTCCCGTCCTTTCCCCAGTCATTTTCTGCCCGGCTTGATTTCTGACCTTT
+
A3ABBFFFFFFFGGGGGGGGGGGHHHGFGBGGHGHHHGHHEEHHEGHHHHGHGGGGGHHHGHEHFHHHHFHHHGHHHGGHHHHHHHHHGGGGGHHGGGGGGEHHGGGCGGGGHGHHG/GGHFGHGHGGHHC-CGFGGGGGGEGCHHGG.:EFHHFGGGGGEBE.;FBFGGGGGGFGGF0CFGGGFFFFADFFFFFA9.DEFFFFFFFAAFF/FFFFFFABFBFFFFFFFBBADACFF-.;BFFFB/;/;F9
@M05620:45:000000000-G6HP7:1:1101:7706:9192 1:N:0:141
CATCCTGACCCTGAAGTACCCCATTGAGCATGGCATCGTCACCAACTGGGACGACATGGAGAAGATCTGGCACCACACCTTCTACAACGAGCTGCGCGTGGCCCCGGAGGAGCACCCAGTGCTGCTGACCGAGGCCCCCCTGAACCCCAAGGCCAACAGAGAGAAGATGACTCAGGTGAGGCTCGGCCGACGCCCGTGCTCCTCCCGTCCTTTCCCCAGTCATTTTCTGCCCGGCTTGATTTCTGACATTA
+
DDDDDFFFFFFFGGGGGGGGGGGHHHHHHHHHHHHHHGHHHGHHHGHHHHHHGGGGGHHHHHHHHHHHHHHHHGHHHGGHHHHHHHHHGGGGGHHGGGGGGGHHGGGGGGGGHHHHGGHHHHHHHHHHHHGGGGGGGGGGGGHHHHGGGGHGHHGGGGGGGGGGGGGGGGGGGGGGHGGGGGGGFFFFFFFFFFFFFFFFFFFFFFFEFFFFFFFFFFFFFFFFFHFFHFFFFFFFFFFFFFFFFFFFFF0
@M05620:45:000000000-G6HP7:1:1101:7716:9206 1:N:0:141
CATCCTGACCCTGAAGTACCCCATTGAGCATGGCATCGTCACCAACTGGGACGACATGGAGAAGATCTGGCACCACACCTTCTACAACGAGCTGCGCGTGGCCCCGGAGGAGCACCCAGTGCTGCTGACCGAGGCCCCCCTGAACCCCAAGGCCAACAGAGAGAAGATGACTCAGGTGAGGCTCGGCCGACGCCCGTGCTCCTCCCGTCCTTTCCCCAGTCATTTTCTGCCCGGCTTGATTTCTGACATTA
+
CCCCCFFFFFFFGGGGGGGGGGGHHHHHHHHHHHHHHGHHHGHHHGHHHHHHGGGGGHHGHHHHHHHHHHHHHGHHGGGHHHHHHHHHGGGGGHHGGGEGGGHHGGGGGGGGHHHHGGHHHHHHHHHGHHGGGGGGGGGGGGHHHHGGGGHGHHGGGFGGGGGGFGGGGGGGGGGGGGGGGGGGFDFFFFFFFFFF:;AEFF0FFFAEDFFFFFFFFEDFFFFFFFFFFFFFDAFCFA9FFFFFF099;F0
@M05620:45:000000000-G6HP7:1:1101:9364:9216 1:N:0:141
CATCCTGACCCTGAAGTACCCCATTGAGCATGGCATCGTCACCAACTGGGACGACATGGAGAAGATCTGGCACCACACCTTCTACAACGAGCTGCGCGTGGCCCCGGAGGAGCACCCAGTGCTGCTGACCGAGGCCCCCCTGAACCCCAAGGCCAACAGAGAGAAGATGACTCAGGTGAGGCTCGGCCGACGCCCGTGCTCCTCCCGTCCTTTCCCCAGTCATTTTCTGCCCGGCTTGATTTCTGACATTA
+
CCCCCFFFFFFFGGGGGGGGGGGHHHHHHHHHHHHHHGHHHGHHHGHHHHHHGGGGGHHHHHHHHHHHHHHHHGHHHGGHHHHHHHHHGGGGGHHGGGGGGGHHGGGGGGGGHHHHGGHHHHHHHHHHHHGGGGGGGGGGGGHHHHGGGGHGHHGGGGGGGGGGGGGGGGGGGGGGGGGGGGGGFFFFFFFFFFFFFFFFFFFFFFFFFFFFFFFFFFFFFFFFFFFFFFFFFFCF;CFFFFFEFBFFFF0
@M05620:45:000000000-G6HP7:1:1101:9351:9228 1:N:0:141
CATCCTGACCCTGAAGTACCCCATTGAGCATGGCATCGTCACCAACTGGGACGACATGGAGAAGATCTGGCACCACACCTTCTACAACGAGCTGCGCGTGGCCCCGGAGGAGCACCCAGTGCTGCTGACCGAGGCCCCCCTGAACCCCAAGGCCAACAGAGAGAAGATGACTCAGGTGAGGCTCGGCCGACGCCCGTGCTCCTCCCGTCCTTTCCCCAGTCATTTTCTGCCCGGCTTGATTTCTGACATTT
+
AAABCFFFFFFFGGGGGGGGGGGHHHHHHHHHHFHHHGHHHGHHHGHHFHHHGGGGGHHHHGHHHHHFFHGHGGFHEFGHHHHHHHHHEGGGGHFEGEGEGEHHGGGGGGGGHHHHGGHHHHHHHHHFHHGFGGGGGGGGGFHHHHGGD.HGHHAEGGGGGGGGGGFGGFGGGGGGGGGGGEGFFFFFFFFFFFFD:AD?BF/B9AAADFFFFFFFFFDBF/;FFFFFBFFEDFCFF;.BFF/F//:BBF9
@M05620:45:000000000-G6HP7:1:1101:5081:9232 1:N:0:141
CATCCTGACCCTGAAGTACCCCATTGAGCATGGCATCGTCACCAACTGGGACGACATGGAGAAGATCTGGCACCACACCTTCTACAACGAGCTGCGCGTGGCCCCGGAGGAGCACCCAGTGCTGCTGACCGAGGCCCCCCTGAACCCCAAGGCCAACAGAGAGAAGATGACTCAGGTGAGGCTCGGCCGACGCCCGTGCTCCTCCCGTCCTTTCCCCAGTCATTTTCTGCCCGGCTTGATTTCTGACATTA
+
>>AAAFFFF1>CB1BGDGGGGGGHHHHHHFGHHGHHHGHHHGHGHGHGHGHHGGGGGFFGHFHHGHHHHHHHHGHHEGGHHHHHHHHHEFGGGHHGGGGGEGFHEEGGGGGGEHFFGGGHHHHHHHHHHHGGGGGGGGGGGEFHGGGGGGGEHEEEGGGFGGG.CFCFGFGFFGFBCFGGGG?A@@AB@?@@@@@@9BA-BFFFFFF:BBBFFBBFFFBFFFFFFFFFFEEEB?@@-@9FFBFBF9BBFF;
@M05620:45:000000000-G6HP7:1:1101:5095:9248 1:N:0:141
CATCCTGACCCTGAAGTACCCCATTGAGCATGGCATCGTCACCAACTGGGACGACATGGAGAAGATCTGGCACCACACCTTCTACAACGAGCTGCGCGTGGCCCCGGAGGAGCACCCAGTGCTGCTGACCGAGGCCCCCCTGAACCCCAAGGCCAACAGAGAGAAGATGACTCAGGTGAGGCTCGGCCGACGCCCGTGCTCCTCCCGTCCTTTCCCCAGTCATTTTCTGCCCGGCTTGATTTCTGACATTA
+
CDDDDFFFFFFFGGGGGGGGGGGHHHHHHHHHHHHHHGHHHGHHHGHHHHHHGGGGGHHHHHHHHHHHHHHHHGHHHGGHHHHHHHHHGGGGGHHGGGGGGGHHGGGGGGGGHHHHGGHHHHHHHHHHHHGGGGGGGGGGGGHHHHGGGGHGHHGGGGGGGGGGGGGGGGGGGGGGGGGGGGGGFFFFFFFFFFFFFFFFFFFFFFFEFFFFFFFFFFFFFFFFFHFFFFFFFFFFFFAFFFFFFFFFFF0
@M05620:45:000000000-G6HP7:1:1101:5113:9253 1:N:0:141
CATCCTGACCCTGAAGTACCCCATTGAGCATGGCATCGTCACCAACTGGGACGACATGGAGAAGATCTGGCACCACACCTTCTACAACGAGCTGCGCGTGGCCCCGGAGGAGCACCCAGTGCTGCTGACCGAGGCCCCCCTGAACCCCAAGGCCAACAGAGAGAAGATGACTCAGGTGAGGCTCGGCCGACGCCCGTGCTCCTCCCGTCCTTTCCCCAGTCATTTTCTGCCCGGCTTGATTTCTGACATTA
+
CCCCCFFFFFFFGGGGGEGGGGGHHGHHHHHHHHHHHGHHHGHHHGHHHHHHGGGGGHHHHHHHGHHHHHHHHGHHHGGHHHHHHHHHGGGGGHHGGGGGGGHHGGGGGGGGHHHHGGHHHHHHHHHHHHGGGGGGGGGGGGHHHHGGGGHGHHGGGGGGGGGGBFGFFFFGGGGFFFFGGGGGFFFFFAFFCFFFFFDEFFFFFFFEDFDFFFFFFFFFFFFFFFFFFFFFFFFFFFFFFFFFFFFFFF0
@M05620:45:000000000-G6HP7:1:1101:24208:9255 1:N:0:141
AGATCGGAAGAGCACACGTCTGAACTCCAGTCACAGCGATAGATCTCGTATGCCGTCTTCTGCTTGAAAAAAAAAAAATACCCCCCATTCCCTCTTTTTCCTTTTTCCTCCTTCTTTCCTTTCTTTTTCCCTCTTTTCTCCTTTCTCCCCTCTTTCTTCCCTTCTTTTTTCCCTCCCCCCTTCCCCTCCCTACTCCTTTTCCCCTCTTTCTTCCTTCCTCCCCTCTCTCCCCTCCCTCTCTCTCCCCCTCC
+
ABABBBBBBBFFGGGGGCFGGGHHHHHHFHHHFHHHHGFGGGFHGHHHGGHHHHFEGFGHHHHHHGGFGHHGEGCE//033?3?///2BBG22B222222222222??2?222@2222111111?1?10?F1?0=11>11111111=GHF/</0=<000=<<0<0<000-::00;C.;C--.99;//.9E/0900C009009;F.9.//:/;9;/9/9/;/9....;/9;B9.9A..B.//9//;/.9-..
@M05620:45:000000000-G6HP7:1:1101:19215:9272 1:N:0:141
ATCTCTATCTCCTAAAAAGGAAGAAAGGGGAGGGAAGATCGGAAGAGCACACGTCTGAACTCCAGTCACAGCGATAGATCTCGTATGCCGTCTTCTGCTTGAAAAAAAAAAACAAAAGAAGCATTAAAACAGTTAATATAATGATACACATAAAAAAATAGGTAACAAGAAAGAAAAATAGGAGATATGAAGCGTCGGAATTTATGGAATATATTCATGAATCGAGATTGCTGATAGATGGTGTAGATGGG
+
BBBBBFFFFFFFGGGGGGGGGGHECGHGGGGGGGGHGHHHHGGGGHHHGHHHGHHHGHFHHHHHHHHGHHHHGGHGGHHFHHHGGHHHHGGGHGHHHHHHHFHHHFFGG/C/?/?000/00111111<1?.011111111111111<11<000000--.0:0000000//////.//..0000/./0000000-..---.://///////////9////:///....;//////9;///////.//9///.
@M05620:45:000000000-G6HP7:1:1101:11423:9323 1:N:0:141
AAACCAAGCAGACACTCACCGCCAGAAGACATGAGGTCAGCTAGATCGGAAGAGCACACGTCTGAACTCCAGTCACAGCGATAGATCTCGTATGCCGTCTTCTGCTTGAAAAAAAAAAAAACAAAAGACACAGCCCCCCCTGAACCCCAAGGCCAACATACAGAAGAGGCCTCATCTGCAGCTCCCCCGGACGCCGAACTCCTCCCGCCCCTTCCCCAGGCTATCACATCCCATATTGCCATCTCACCTTC
+
CCCCCCCFCFFFGGGGGGGGEGGGEFGHHHHHHHHHHHHHHHHHHHHHGGGFHHHHHHHGHHHGHFHHHHHHHHHHHHHGGHGGGHBGGHFEHHHHGGGHGHHFHHHHGHHHHGGC@B//</=/0<0.0<0>0....----./00:..;..;9A.:.CCB0000000...90.0000000:0/00...:----:9-:-;:000/;A.----../////.99;00/0;000/.00/009;90090000.00;
@M05620:45:000000000-G6HP7:1:1101:23919:9404 1:N:0:141
CATCCTGACCCTGAAGTACCCCATTGAGCATGGCATCGTCACCAACTGGGACGACATGGAGAAGATCTGGCACCACACCTTCTACAACGAGCTGCGCGTGGCCCCGGAGGAGCACCCAGTGCTGCTGACCGAGGCCCCCCTGAACCCCAAGGCCAACAGAGAGAAGATGACTCAGGTGAGGCTCGGCCGACGCCCGTGCTCCTCCCGTCCTTTCCCCAGTCATTTTCTGCCCGGCTTGATTTCTGACATTA
+
BCCCCFFFFFFFGGGGGGGGGGGHHHHHHHHHHHHHHGHHHGHHHGHHHHHHGGGGGHGHHHHHHHHHHHHHHGHHHGGHHHHHHHHHGGGGGHHGGGFGGGHHGGGGGGGGHGHHGGHHHHHHHHGHHHGGGGGGGGGGGGHHHHGGGGHGHHGGGGGGGGGGGGGGGGGEGGGGGGGGGGGGFFFFFFFFFFFFDFFFFFFFFFFFFFFFFFFFFFFFFFFFFFFFFFFFFFFFFFFFFFFFFBFFFF0
@M05620:45:000000000-G6HP7:1:1101:25007:9410 1:N:0:141
CATCCTGACCCTGAAGTACCCCATTGAGCATGGCATCGTCACCAACTGGGACGACATGGAGAAGATCTGGCACCACACCTTCTACAACGAGCTGCGCGTGGCCCCGGAGGAGCACCCAGTGCTGCTGACCGAGGCCCCCCTGAACCCCAAGGCCAACAGAGAGAAGATGACTCAGGTGAGGCTCGGCCGACGCCCGTGCTCCTCCCGTCCTTTCCCCAGTCATTTTCTGCCCGGCTTGATTTCTGACATTT
+
CCDDDFFFFFFFGGGGGGGGGGGHHHHHHHHHHHHHHGHHHGHHHGHHHHHHGGGGGHHHHHHHHHHHHHHHHGHHHGGHHHHHHHHHGGGGGHHGGGGGGGHHGGGGGGGGHHHHGGHHHHHHHHHHHHGGGGGGGGGGGGHHHHGGGGHGHHGGGGGGGGGGGGGGGGGGGGGGHGGGGGGGFFFFFFFFFFFFFFFFFFFFFFFFFFFFFFFFFFFFF:FFFFFFFFFFFFFFFF.FFFFFFBFEFF0
@M05620:45:000000000-G6HP7:1:1101:23930:9422 1:N:0:141
CATCCTGACCCTGAAGTACCCCATTGAGCATGGCATCGTCACCAACTGGGACGACATGGAGAAGATCTGGCACCACACCTTCTACAACGAGCTGCGCGTGGCCCCGGAGGAGCACCCAGTGCTGCTGACCGAGGCCCCCCTGAACCCCAAGGCCAACAGAGAGAAGATGACTCAGGTGAGGCTCGGCCGACGCCCGTGCTCCTCCCGTCCTTTCCCCAGTCATTTTCTGCCCGGCTTGATTTCTGACATTT
+
BBBBBFFFFFFFGGGBGGGGGG?FGDBGHHHHGHGHHGHG2EHHCFHHEHAGEGGGGHHFHHHHEHHHHFHFHGHHHGGHHHHHHFHHGAEGGHHGGGGGGEHHGGGGGGGGHHHHGFHHHHHHHHHHHHGFDCGGGGGGGGHGHHGG..GEHH?EGGGFGBGGGGGGGEGGGGGGGGGGGFEGFFFFFFFAFFFF-9A.BFFFFFDFFFFFFFFFFFDBFFFFFFFFFFFFFFFFFAFFFFFF99BFFF/
@M05620:45:000000000-G6HP7:1:1101:7027:9462 1:N:0:141
CATCCTGACCCTGAAGTACCCCATTGAGCATGGCATCGTCACCAACTGGGACGACATGGAGAAGATCTGGCACCACACCTTCTACAACGAGCTGCGCGTGGCCCCGGAGGAGCACCCAGTGCTGCTGACCGAGGCCCCCCTGAACCCCAAGGCCAACAGAGAGAAGATGACTCAGGTGAGGCTCGGCCGACGCCCGTGCTCCTCCCGTCCTTTCCCCAGTCATTTTCTGCCCGGCTTGATTTCTGACATTA
+
CCCCCFFFFFFFGGGGGGGGGGGHHHHHHHHHHHHHHGHHGGHHHGHHHHGHGGGGGHHFHHHHHHHHHHHHHGHHHGGHHHHHHHHHGGGGGHHGGGGGGGHHGGGGGGGGHHHHGGHHHHHHHHHHHHGGGGGGGGGGGGHHHHGGGGHGHHGGGGGGGGGGGGGGGGGGGGGGGGGGGGGGFFFFFCFFFFFFFDFFEFFFFFFFFFFFFFFFFFFFFFFFFFFFFFFFFFFFFAAFFFFFFBFFFF0
@M05620:45:000000000-G6HP7:1:1101:18870:9482 1:N:0:141
AGATTACTGCAACAGTTCCCCCTGGACCTGGAAAAGTTTCTTGCCTGGCTTACAGAAGCTGAAACAACTGCCAATGTCCTACAGGATGCTACCCGTAAGGAAAGGCTCCTAGAAGACTCCAAGGGAGTAAAAGAGCTGATGAAACAATGGCAAGTAAGTCAGGCATTTCCGCTTTAGCACTCTTGTGGATCCAATTGAACAATTCTCAGCATTTGTACTTGTAACTGACAAGCCAGGGACAAAACAAAGAT
+
A?ABBFFFDF4DGGCGGGGGGGGGHHHHHFGHFHHHHHHHHHHHHHHHHHHHHHGHHHHHHHHHHHHHHHHHHHHHHHHHHHHGHHHHHHFHHHGGGGHHHHHHHHHHGHHHHHHHHHHHHHDFEHGGHBHHHGHHHHGHH3GHHHHHHHHHHGHHHHHHHGHHHHHHHHGGGGGGFHHHHHHHHHHGHHHHHFHHHGHHFHHHHHHHHHHHHHHHHFHHHHHHHHHHHHHHHGGGGGGGGGBFGGGGGFG
@M05620:45:000000000-G6HP7:1:1101:18854:9490 1:N:0:141
AGATTACTGCAACAGTTCCCCCTGGACCTGGAAAAGTTTCTTGCCTGGCTTACAGAAGCTGAAACAACTGCCAATGTCCTACAGGATGCTACCCGTAAGGAAAGGCTCCTAGAAGACTCCAAGGGAGTAAAAGAGCTGATGAAACAATGGCAAGTAAGTCAGGCATTTCCGCTTTAGCACTCTTGTGGATCCAATTGAACAATTCACAGCATTTGTACTTGTAACTGACAAGCCAGGGACAAAACAAAGAT
+
A?3AAFFFFFDFGGCGGGGGGGGGHHHHHHGHHHHHHHHHHHHHHGHHHHHHHHFFHHHHHGHHHHGHHHHHHHHHHHHHFHHHHHHHHHBGHHGEEGHHHHHHAHHHGHHHHHHHHHHHHHFE/EEECFGFHGHHHHGHF3FGHHEHHHHHHGHHHHHHHGHHHHHHGHGGGGGHHHFHHHGHHGHGHHHHEGHHHHGHHFHFHBFFDGHHHHHHHGHHHHHHHHHHHFEGHGGGGGGGGFFFGGGGEGF
@M05620:45:000000000-G6HP7:1:1101:3459:9491 1:N:0:141
AGATTACTGCAACAGTTCCCCCTGGACCTGGAAAAGTTTCTTGCCTGGCTTACAGAAGCTGAAACAACTGCCAATGTCCTACAGGATGCTACCCGTAAGGAACGGCTCCTAGAATACTCCCAGGTAGTAAAAGAGCTGCTGCAACAATGGCAAGTAAGTCAGGCATTTCCGCTTTAGCACTCTTGTGGATCCAATTGACCAATTCTCAGCATTTTTACTTGTAACTGACAAGCCAGGGACAACACAAAGAT
+
A>AAAFFFBB1DGGFGGGGGGGGG0FGHHHFHFHHHHHHHHHHHHHHGHHHFHH1FHHHHHHHHHHHHHHHHHHHFHHHHHHHH0BGEGH2FGHGG/E0BGH0//>EEGHHFHH2BFGHF/B1?<>BGG2FGGFHHHH1BG1FHHHHHG<@GHGHHHHHHH1BGHHHHHHGGGGGGHHHHHHHHFGHGHHHHG0DGGD0<<CGHHHHG0CHHHH0CGGHH:G0;GHCFFGF?EGF.CFEG.;9CEGGGBBC
@M05620:45:000000000-G6HP7:1:1101:18885:9492 1:N:0:141
AGATTACTGCAACAGTTCCCCCTGGACCTGGAAAAGTTTCTTGCCTGGCTTACAGAAGCTGAAACAACTGCCAATGTCCTACAGGATGCTACCCGTAAGGAAAGGCTCCTAGAAGACTCCAAGGGAGTAAAAGAGCTGATGAAACAATGGCAAGTAAGTCAGGCATTTCCGCTTTAGCACTCTTGTGGATCCAATTGAACAATTCTCAGCATTTGTACTTGTAACTGACAAGCCAGGGACAAAACAAAGAT
+
A1>AAFFFFF1FGGBGGGGGGGGGHHHHHHHHBGHHHHHHHHHHHHHHHHHHHHBGHHHHHHHHHHHHHHHHFFHHHHHHHHHHHHHHHHBGHHGGGGHHGHHHFHHHGHHHFHHFHHHHFH1FCHGGH1FHHGHHHHHHH2GHHHHHHHHHHGHHHHFHHHHFHHHHHHGGGGGHFHHHHHHHHHHGHHHHH0GHHFGHFGHHHHHGHHGHHHHHHCGHHHHGHHHFFHHGHGGGGGGG?FFFGGGEB/;
@M05620:45:000000000-G6HP7:1:1101:12649:9497 1:N:0:141
CATCCTGACCCTGAAGTACCCCGGCTTGATTTCTGACATTAGATCGGAAGAGCACACGTCTGAACTCCAGTCACAGCGATAGATCTCGTATGCCGTCTTCTGCTTGAAAAAAAAAAAAAAAAGCGACAAACACCGCCACCCACCGTCATGATTTTCGGACTACCCTTCAGACAACCTTAAGCATCGCGTACTCCCTTACTACCAGAGAGCCGCTTGACTCATTTAGCTCGCCATGAGAGAACGTTAGGTGC
+
CBCCCFFFFFFFGGGGGGGGGGGGGGGGHHHHHHHHHGHHDHHHHHGGGGAFGGHHHGHHHGHHHHHHHHHHHHHHHGGHEGFHFHHHGGHHHHGEGGGHHHHHHGHBGFCEECDB><//--.0..---/<...--::...........0000000--.--///.0//9/////:./////////.:-9--.//.//////////../...---...////////////.--../////.//../;.////
@M05620:45:000000000-G6HP7:1:1101:12653:9517 1:N:0:141
CATCCTGACCCTGAAGTACCCCGGCTTGATTTCTGACATTAGATCGGAAGAGCACACGTCTGAACTCCAGTCACAGCGATAGATCTCGTATGCCGTCTTCTGCTTGAAAAAAAAAAAAAAAAAAAAATAAAGAAAAAATAAAGCGAGGGTAAAGCTTGTGATAACTAGTTAATTAATCTAATAAAGTAATTAAATGAAAGGTATATAAAAGGTATTTCTAGTGACCAATAGAACCGTACAAAACAAAACAC
+
DDDDDFFFFFFFGGGGGGGGGGGGGGGGHHHHHHHHHHHHHHHHHHGGGGHHHHHHHGHHHGHHHHHHHHHHHHHHHGGHAEGGFHHHGGHHHHGGGHGHHHHHHHHHHHHGGFGFB///<----;-.00000://.-.0;000..---::/00000/.0000000000000;000000000009000000000000;00.;0000;0000.00000000000:000.000000.-....00.........
@M05620:45:000000000-G6HP7:1:1101:23385:9526 1:N:0:141
CATCCTGACCCTGAAGTACCCCATTGAGCATGGCATCGTCACCAACTGGGACGACATGGAGAAGATCTGGCACCACACCTTCTACAACGAGCTGCGCGTGGCCCCGGAGGAGCACCCAGTGCTGCTGACCGAGGCCCCCCTGAACCCCAAGGCCAACAGAGAGAAGATGACTCAGGTGAGGCTCGGCCGACGCCCGTGCTCCTCCCGTCCTTTCCCCAGTCATTTTCTGCCCGGCTTGATTTCTGACATTA
+
CCCCCFFFFFFFGGGGGGGGGGGHHHHHHHHHHHHHHGHHHGHHHGHHHHHHGGGGGHHHHHHHHHHHHHHHHGHHHGGHHHHHHHHHGGGGGHHGGGGGGGHHGGGGGGGGHHHHGGHHHHHHHHHHHHGGGGGGGGGGGGHHHHGGGCHGHHGGGGGGGGGGGGGGGGGGGGGGGGGGGGGGFFFFFFFFFFFFBDFFFFFFFFFEDFFFFFFFFFFFFBFFFFFFFFFFDFFFFFFFFFFFBBFFFF0
@M05620:45:000000000-G6HP7:1:1101:23390:9543 1:N:0:141
CATCCTGACCCTGAAGTACCCCATTGAGCATGGCATCGTCACCAACTGGGACGACATGGAGAAGATCTGGCACCACACCTTCTACAACGAGCTGCGCGTGGCCCCGGAGGAGCACCCAGTGCTGCTGACCGAGGCCCCCCTGAACCCCAAGGCCAACAGAGAGAAGATGACTCAGGTGAGGCTCGGCCGACGCCCGTGCTCCTCCCGTCCTTTCCCCAGTCATTTTCTGCCCGGCTTGATTTCTGACATTA
+
CBCCCFFFFFFFGGGGGGGGGGGHHHHHHHHHHHHHHGHHHGHHHGHHHHHHGGGGGHHHHHHHHHHHHHHHHGHHHGGHHHHHHHHHGGGGGHHGGGGGGGHHGGGGGGGGHHHHGGHHHHHHHHHHHHGGGGGGGGGGGGHHHHGGGGHGHHGGGGGGGGGGGGGGGGGGGGGGGGGGGGGGFFFFFFFFFFFFFFDFFFFFFFFEFFFFFFFFFFFFFFFFFFFFFFFFFFFFFFEFFFFFFFFFFF/
@M05620:45:000000000-G6HP7:1:1101:21211:9561 1:N:0:141
CATCCTGACCCTGAAGTACCCCGGCTTGATTTCTGACATTAGATCGGAAGAGCACACGTCTGAACTCCAGTCACAGCGATAGATCTCGTATGCCGTCTTCTGCTTGAAAAAACAACCAGTGCTGCTGACCGAGGCCCCCCTGAACCCCAAGGCCAACAGAGAGAAGATGACTCATGTGAGGCTCGGCCGCCGCCCGTGCTCCTCCCGTCCTTTCCCCAGTCATTTTCTGCCCGGCTTGCTTTCTGACATTC
+
BBBBBFFFFFFFGGGGGGGGGGE222AEEFGFF5B5FBG5G55BFF22AEG1AGHHFGBGGFH5CGHFFHB3@FGBE>>F1134B4B??E??4@/?EFFEG?G43F?B33F//?/?/?/BBFDDBFFDCF</><AEGGGGGG011F?DADE.<CC.E.;CGGGGHG/CC00;CB0;CFBF?CEF@BGG@--;=BB-;;A?FFFFFFBFFB?/BF/BF.9;FB/;FFB//9B.DBB9=-.;/;FF///BBF/
@M05620:45:000000000-G6HP7:1:1101:6994:9575 1:N:0:141
CATCCTGACCCTGAAGTACCCCATTGAGCATGGCATCGTCACCAACTGGGACGACATGGAGAAGATCTGGCACCACACCTTCTACAACGAGCTGCGCGTGGCCCCGGAGGAGCACCCAGTGCTGCTGACCGAGGCCCCCCTGAACCCCAAGGCCAACAGAGAGAAGATGACTCAGGTGAGGCTCGGCCGACGCCCGTGCTCCTCCCGTCCTTTCCCCAGTCATTTTCTGCCCGGCTTGATTTCTGACATTT
+
ABABAFBFFCFFGGGGGGGGFEEHHHHGHHFFFHHHHGHHHGGHGGHFHHHHGGGEGHHHFHFFHFHGFGGHHGHHHGGHFHGHHGHFEFEEGHHGGGGGGGHHGECGGGFGHHHHGGGGGFGHFHHDHHCCCCCCA@@C@EBFFGDDFGCCCH.CAFBBFGGGGGGGGGGGFBFGFGFFAEGFB?.AB?=B;BBB;;..;B/BFEFFFDDBFF/99B9/9BFFBBFFB/B99-@BB;.BF/B//:9FFB/
@M05620:45:000000000-G6HP7:1:1101:12545:9678 1:N:0:141
CATCCTGACCCTGAAGTACCCCATTGAGCATGGCATCGTCACCAACTGGGACGACATGGAGAAGATCTGGCACCACACCTTCTACAACGAGCTGCGCGTGGCCCCGGAGGAGCACCCAGTGCTGCTGACCGAGGCCCCCCTGAACCCCCAGGCCAACAGAGAGAAGATGACTCAGGTGAGGCTCGGCCGGCGCCCGTGCTCCTCCCGTCCTTTCCCCCGTCATTTTCTGCCCGGCTTGATTTCTGACATTT
+
A>AAAFFFFFFFGGGBG3GFGGAGHEGFGDEFFGGHHGHHFFHFEGHHCEAFEFFEGFF1FGHFGHHG1DGCGGHHHGGGGHFGHG1GE/EEGHHGGGGGEEHHG@@CCCGGHHGHG/?FCFDDFGHFGHCC@@CFGCGGG.;CHHGG?-;EEG..CA//BBA.9CFGGFBFGEG/FFGF.CE-9-9B@-9;;@@;;AB-FFFBBAA-9ABFFFBBF--;A-AFFF////9;---@9--/9/:B9/9::B/
@M05620:45:000000000-G6HP7:1:1101:21021:9682 1:N:0:141
CATCCTGACCCTGAAGTACCCCATTGAGCATGGCATCGTCACCAACTGGGACGACATGGAGAAGATCTGGCACCACACCTTCTACAACGAGCTGCGCGTGGCCCCGGAGGAGCACCCAGTGCTGCTGACCGAGGCCCCCCTGAACCCCAAGGCCAACAGAGAGAAGATGACTCAGGTGAGGCTCGGCCGACGCCCGTGCTCCTCCCGTCCTTTCCCCAGTCATTTTCTGCCCGGCTTGATTTCTGACATTA
+
DEEEEFFFFFFFGGGGGGGGGGGHHHHHHHHHHHHHHEHHHGHHHGHHHHHHGGGGGHHHHHHHHHHHHHHHHGHHHGGHHHHHHHHHGGGGGHHGGGGGGGHHGGGGGGGGHHHHGGHGHHHHHHHHHHGGGGGGGGGGGGHHHHGGGGHGHHGGGGGGGGGGGGGGGGGGGGGGHGGGGGGGFFFFFFFFFFFFBDFFFFFFFFFADFFFFFFFFFFFFFFFFFFFFFFFFFFFFFFFFFFFFEFFFF1
@M05620:45:000000000-G6HP7:1:1101:18071:9686 1:N:0:141
CATCCTGACCCTGAAGTACCCCATTGAGCATGGCATCGTCACCAACTGGGACGACATGGAGAAGATCTGGCACCACACCTTCTACAACGAGCTGCGCGTGGCCCCGGAGGAGCACCCAGTGCTGCTGACCGAGGCCCCCCTGAACCCCAAGGCCAACAGAGAGAAGATGACTCAGGTGAGGCTCGGCCGACGCCCGTGCTCCTCCCGTCCTTTCCCCAGTCATTTTCTGCCCGGCTTGATTTCTGACATTT
+
CCDDDFFFFFFFGGGGGGGGGGGHHHHHHHHHHHHHHGHHHGHHHGHHHHHHGGGGGHHHHHHHHHHHHHHHHGHHHGGHHHHHHHHHGGGGGHHGGGGGGGHHGGGGGGGGHHHHGGHHHHHHHHHHHHGGGGGGGGGGGGHHHHGGGGHGHHGGGGGGGGGGGGGGGGGGGGGGHGGGGGEFFFFFFFFFFFFF>DFFFFFFFFFEDFFFFFFFFFFFFFFFFFFFFFFFBFFCDA;FFFFFFBFBFF0
@M05620:45:000000000-G6HP7:1:1101:17711:9694 1:N:0:141
AGATTACTGCAACAGTTCCCCCTGGACCTGGAAAAGTTTCTTGCCTGGCTTACAGAAGCTGAAACAACTGCCAATGTCCTACAGGATGCTACCCGTAAGGAAAGGCTCCTAGAAGACTCCAAGGGAGTAAAAGAGCTGATGAAACAATGGCAAGTAAGTCAGGCATTTCCGCTTTAGCACTCTTGTGGATCCAATTGAACAATTCTCAGCATTTGTACTTGTAACTGACAAGCCAGGGACAAAACAAAGAT
+
AAABBFFFFF4DGGFGGGGGGGGGGHHHHGFHHHHHHHHHHHHHHHHHHHHHHHGHHHHHHHHHHHHHHHHHGHHHHHHHHHHHHHHHHH@GHHGGEGHHHHHHFHHHGHHHHHHHHHHHGG?F/FEGHDHHHGHHHHHHH3FHHHHHHHHHHGHHHHHHHFHHHHHHHHGGGGGHFHHHHHHHHHHGHHHHHBGHHHHHEHHHHHHHHHHHHHHHHHHHHHHGHHHHHHHHHGGGGGGGGGCFFGGGGGG
@M05620:45:000000000-G6HP7:1:1101:12561:9696 1:N:0:141
CATCCTGACCCTGAAGTACCCCATTGAGCATGGCATCGTCACCAACTGGGACGACATGGAGAAGATCTGGCACCACACCTTCTACAACGAGCTGCGCGTGGCCCCGGAGGAGCACCCAGTGCTGCTGACCGAGGCCCCCCTGAACCCCAAGGCCAACAGAGAGAAGATGACTCAGGTGAGGCTCGGCCGACGCCCGTGCTCCTCCCGTCCTTTCCCCAGTCATTTTCTGCCCGGCTTGATTTCTGACATTA
+
CCCCCFFFFFFFGGGGGGGGGGGHGHHHHHHHHHHHHGHHHGHHHGHHHHHGGGGGGHHHHHHHHHHHHHHHHGHHGGGHHHHHHHHHGGGGGHHGGGGGGGHHGGGGGGGGHHHHGGGGHHHHHHHHHHGGGGGGGGGGGGHHHHGGGGHGHHGGGGGGGGGGGGGGGGGGGGGGGGGGGGFGFFFFFFFFFFFF=DDEFFFFFFFADF?BFFFFFFFFFEFFFFFFFFFFFAFFFFFFFFFF/BFFFF/
@M05620:45:000000000-G6HP7:1:1101:12543:9696 1:N:0:141
CATCCTGACCCTGAAGTACCCCATTGAGCATGGCATCGTCACCAACTGGGACGACATGGAGAAGATCTGGCACCACACCTTCTACAACGAGCTGCGCGTGGCCCCGGAGGAGCACCCAGTGCTGCTGACCGAGGCCCCCCTGAACCCCAAGGCCAACAGAGAGAAGATGACTCAGGTGAGGCTCGGCCGACGCCCGTGCTCCTCCCGTCCTTTCCCCAGTCATTTTCTGCCCGGCTTGATTTCTGACATTT
+
CCCCCFFFFFFFGGGGGGGGGGGHHHHHHHHHHHHHHGHHHGHHHGHHHHHHGGGGGHHHHHHHHHHHHHHHHGHHGGGHHHHHHHHHGGGGGHHGGGGGGGHHGGFGGGGGHHHHGGHHHHHHHHHHHHGGGGGGGGGGGGHHHHGGGGHGHHGGGGGGGGGGGGGGGGGGGGGGGGGGGGGGFFFFAFFAFFFFDADEFFFFFFFEFFFFFFFFFFFFFFFFFFFF0BFFD;DFFA.9FFFFF0B0BF0
@M05620:45:000000000-G6HP7:1:1101:21176:9709 1:N:0:141
CATCCTGACCCTGAAGTACCCCATTGAGCATGGCATCGTCACCAACTGGGACGACATGGAGAAGATCTGGCACCACACCTTCTACAACGAGCTGCGCGTGGCCCCGGAGGAGCACCCAGTGCTGCTGACCGAGGCCCCCCTGAACCCCAAGGCCAACAGAGAGAAGATGACTCAGGTGAGGCTCGGCCGACGCCCGTGCTCCTCCCGTCCTTTCCCCAGTCATTTTCTGCCCGGCTTGATTTCTGACATTA
+
BBBBBFBFFFFFFGFGFFGGGGEGGDFDFCFHCGBGHGHHHGHHFGHHHHFGF0EEEHHFHGFHH5FFHGHHHGGHHGEHHHHFHHHHEEEEGGGGGGGCGEHHGC@FG/CDHHHHGGHHFGGHHHHBGFFC<C-CEC@@-:CC/CEEDGAFHEGGGEBFFFFGGGGGFGFG0BBFB/9AAEAF;=.A=B-9==B=BADE/B/BBE.EA.?B//BBBBF/FFFFFFFFFFFEF---B-.;;FFFBFBBBB/
@M05620:45:000000000-G6HP7:1:1101:6414:9720 1:N:0:141
CATCCTGACCCTGAAGTACCCCATTGAGCATGGCATCGTCACCAACTGGGACGACATGGAGAAGATCTGGCACCACACCTTCTACAACGAGCTGCGCGTGGCCCCGGAGGAGCACCCAGTGCTGCTGACCGAGGCCCCCCTGAACCCCAAGGCCAACAGAGAGAAGATGACTCAGGTGAGGCTCGGCCGACGCCCGTGCTCCTCCCGTCCTTTCCCCAGTCATTTTCTGCCCGGCTTGATTTCTGACATTA
+
CCCCCFFFFFFFGGGGGGGGGGGHHHHHHHHHHHHHHGHHHGHHHGHHHHHHGGGGGHHHHHHHHHHHHHHHHGHHHGGHHHHHHHHHGGGGGHHGGGGGGGHHGGGGGGGGHHHHGGHGHHHHHHHHHHGGGGGFGGGGGGHHHHGGGGHGHHGGGGGGGGGGGGGGGGGGGGGGGGGGFGGGFFFFFFFFFFFA9AAEFFFFFFD.:DABFFFFFFFFFFF0FFFFFFFFF-C-B-.:FFFFFFFFFF0
@M05620:45:000000000-G6HP7:1:1101:23527:9737 1:N:0:141
AGATTACTGCAACAGTTCCCCCTGGACCTGGAAAAGTTTCTTGCCTGGCTTACAGAAGCTGAAACAACTGCCAATGTCCTACAGGATGCTACCCGTAAGGAAAGGCTCCTAGAAGACTCCAAGGGAGTAAAAGAGCTGATGAAACAATGGCAAGTAAGTCAGGCATTTCCGCTTTAGCACTCTTGTGGATCCAATTGAACAATTCTCAGCATTTGTACTTGTAACTGACAAGCCAGGGACAAAACAAAGAT
+
AAABCFFFFFFFGGGFGGGGGGGGHHHHHHHHHHHHGHHHHHHHHHHHHHHHHHHHHHHHHHHHHHHHHHHHHHHHHHHHGHHHHHHHHHFHHHGGGGHHHHGHHHHHGHHHHHHHHHHHHHHGGHGGHHHHHGHHHHHHHHHHHHHHHHHHHGHHHHHHHHHHHHHHHHGGGGGHHHHHHHHHHHHGHHHHGHHHHHFFHHHHHHHFHHGHHHHHHHHHHHHGHHHHHHHHHGFGGGGGGGGFGGGGGGG
@M05620:45:000000000-G6HP7:1:1101:27636:9799 1:N:0:141
CATCCTGACCCTGAAGTACCCCATTGAGCATGGCATCGTCACCAACTGGGACGACATGGAGAAGATCTGGCACCACACCTTCTACAACGAGCTGCGCGTGGCCCCGGAGGAGCACCCAGTGCTGCTGACCGAGGCCCCCCTGAACCCCAAGGCCAACAGAGAGAAGATGACTCAGGTGAGGCTCGGCCGACGCCCGTGCTCCTCCCGTCCTTTCCCCAGTCATTTTCTGCCCGGCTTGATTTCTGACATTA
+
BCCCCFFFFFFFGFGGGGGGGGGHGHHHHHHHHGHHHGHHGGHHHGHHHHHHGGGGGHHFHHHHHHHHHHHHHGHHHGGHHHHHHHHHGGGGGHHGGGGGGGHHGGGGGGGGHHHHGGHGHHHHHHHHHHGGGGGGGGGGGGHHHHGGGGHGHHGGGGGGGGGGGGFFGGFGGGGGFGGGGGGGFFFFFDBBCFFF@DD?FFFFFFD9DFFFFFFFFFFBFFFFFFFFFEFFFFCFFFABFFFFF/BBFF/
@M05620:45:000000000-G6HP7:1:1101:12436:9806 1:N:0:141
ATCTCTATCTCCTAAAAAGGAAGAAAGGGGAGGGAAGATCGGAAGAGCACACGTCTGAACTCCAGTCACAGCGATAGATCTCGTATGCCGTCTTCTGCTTGAAAAAAAAAAAAAAAAAAAAAAAGAAAAAAGATAGAGAAGAGGAAAGCAAAATATAAATAAAGACAAAATGTAAAATAAAAAGAAGAAGGATGGAATAGAAAGAATAACGAATGGAGAGTGAACAAGGATATAGACACAAAATATAGAAA
+
CCCCCFFFFFFFGGGGGGGGGGHHGHHHGGGGGGGHGHHHHGGGGHHHHHHHGHHHGHHHHHHHHHHHHHHHGGHGGHGFFHHGGHHHHGGGHGHHHHHHHHFGHHGGGGDC>/<<<<<-:?@-...//.-..0000000/09.://./0/99000000;:0000///9:00;000000;000...:0//..:0./000900099.0000.:..090/0.00:B00//.9000000009/...00090900
@M05620:45:000000000-G6HP7:1:1101:25089:9809 1:N:0:141
CATCCTGACCCTGAAGTACCCCATTGAGCATGGCATCGTCACCAACTGGGACGACATGGAGAAGATCTGGCACCACACCTTCTACAACGAGCTGCGCGTGGCCCCGGAGGAGCACCCAGTGCTGCTGACCGAGGCCCCCCTGAACCCCAAGGCCAACAGAGAGAAGATGACTCAGGTGAGGCTCGGCCGACGCCCGTGCTCCTCCCGTCCTTTCCCCAGTCCTTTTCTGCCCGGCTTGATTTCTGACATTA
+
ABCCCFFFFFFFGGGGGFGGGGGHHHGHHHHFHHHHHGHHHGHHHGHGHHHHGGGGGGHGHHHGGFHH5GHHHGHHHGGHHHHHHHFHGGGGGGHGGGGGGGHHGGGGGGGGHHHHGGHGHHHHHHHHHHGGGGGGGGGGGGHHHHGGGGHGHHGGGGGGGFGGGFGCFGGGGGGGGGGGGGEGFFFFFFFFFFFFDDFFFFFFFFD.;A;BFFFFFFFFF//:FFFBFFFFD==CFA.BBFBBFEFFFF/
@M05620:45:000000000-G6HP7:1:1101:20624:9823 1:N:0:141
CATCCTGACCCTGAAGTACCCCATTGAGCATGGCATCGTCACCAACTGGGACGACATGGAGAAGATCTGGCACCACACCTTCTACAACGAGCTGCGCGTGGCCCCGGAGGAGCACCCAGTGCTGCTGACCGAGGCCCCCCTGAACCCCAAGGCCAACAGAGAGAAGATGACTCAGGTGAGGCTCGGCCGACGCCCGTGCTCCTCCCGTCCTTTCCCCAGTCATTTTCTGCCCGGCTTGATTCTGACATTAG
+
CDDEEFFFFFFFGGGGGGGGGGGHHHHHHHHHHHHHHGHHHGHHHGHHHHHHGGGGGHHHHHGHHHHHHHHHHGHHHGGHHHHHHGHHGGGGGHHGGGFGGGHHGGGGGGGGHGHHGGHGHHHHHHHHHHGGGGGGGGGGGGHHHHGGGGHGHHGGGGGGGGGGGGGGGGGGGGGGGGGGGGGGFFFFFFFFFFFFCFFFFFFFFFFFFFFFFFFFFFFFFFFFFFFFHFFFFFFFFFFFFFFFFFBFFF<
@M05620:45:000000000-G6HP7:1:1101:25104:9824 1:N:0:141
CATCCTGACCCTGAAGTACCCCATTGAGCATGGCATCGTCACCAACTGGGACGACATGGAGAAGATCTGGCACCACACCTTCTACAACGAGCTGCGCGTGGCCCCGGAGGAGCACCCAGTGCTGCTGACCGAGGCCCCCCTGAACCCCAAGGCCAACAGAGAGAAGATGACTCAGGTGAGGCTCGGCCGACGCCCGTGCTCCTCCCGTCCTTTCCCCAGTCATTTTCTGCCCGGCTTGATTTCTGACATTT
+
DDDDDFFFFFFFGGGGGGGGGGGHHHHHHHHHHHHHHGHHHGHHHGHHHHHHGGGGGHHGHHHHHHHHHHHHHGHHHGGHHHHHHHHHGGGGGHHGGGGGGGHHGGGGGGGGHHHHGGHHHHHHHHHGHHGGGGGGGGGGGGHFHHGGGGHGHHGGGGGGGGGGGGGGGGGGGGGGGGFGGFGGFFFFFFFFFFFFFDFFFFFFFFFEFFDFFFFFFBDFF0BFFFFFFFFFDFFFFFAFFFBFB;BBBF0
@M05620:45:000000000-G6HP7:1:1101:21747:9865 1:N:0:141
CATCCTGACCCTGAAGTACCCCATTGAGCATGGCATCGTCACCAACTGGGACGACATGGAGAAGATCTGGCACCACACCTTCTACAACGAGCTGCGCGTGGCCCCGGAGGAGCACCCAGTGCTGCTGACCGAGGCCCCCCTGAACCCCAAGGCCAACAGAGAGAAGATGACTCAGGTGAGGCTCGGCCGACGCCCGTGCTCCTCCCGTCCTTTCCCCAGTCATTTTCTGCCCGGCTTGATTTCTGACATTA
+
CDDDDFFFFFFFGGGGGGGGGGGHHHHHHHHHHHHHHGHHHGHHHGHHHHHHGGGGGHHHHHHHHHHHHHHHHGHHHGGHHHHHHHHHGGGGGHHGGGGGGGHHGGGGGGGGHHHHGGHHHHHHHHHHHHGGGGGGGGGGGGHHHHGGGGHGHHGGGGGGGGGGGGGGGGGGGGGGGGGGGGGGFFFFFFFFFFFFFFFFFFFFFFFFFFFFHHFFFFFFFFFFFFFFHFFFFFFFFFFFFFFFFFFFFF0
@M05620:45:000000000-G6HP7:1:1101:21738:9880 1:N:0:141
CATCCTGACCCTGAAGTACCCCATTGAGCATGGCATCGTCACCAACTGGGACGACATGGAGAAGATCTGGCACCACACCTTCTACAACGAGCTGCGCGTGGCCCCGGAGGAGCACCCAGTGCTGCTGACCGAGGCCCCCCTGAACCCCAAGGCCAACAGAGAGAAGATGACTCAGGTGAGGCTCGGCCGACGCCCGTGCTCCTCCCGTCCTTTCCCCAGTCATTTTCTGCCCGGCTTGATTTCTGACATTA
+
BCBBCFFFFFFFGGGGGFGGGGGHHHHHHHHHHHGHHGHHHGHHHGHHHHHHGGGGGHHHHHHHHHHHHHHHHGHHHGGHHHHHHHHHGGGGGHHGGGGGGGHHGGGGGGGGHHHHGGHHHHHHHHHHHHGGGGGGGGGGGEHHHHGGGGHGHHGGGGGFFBFGGGGGGGGGGGGGFGFFGG?FFFFFFFFFFFFF@DDFFFFFFFFAFFFFFFFFFFFFFFFFFFFFFFFFDFFFFFEFFFFFFFBFFF9
@M05620:45:000000000-G6HP7:1:1101:17887:9884 1:N:0:141
CATCCTGACCCTGAAGTACCCCATTGAGCATGGCATCGTCACCAACTGGGACGACATGGAGAAGATCTGGCACCACACCTTCTACAACGAGCTGCGCGTGGCCCCGGAGGAGCACCCAGTGCTGCTGACCGAGGCCCCCCTGAACCCCAAGGCCAACAGAGAGAAGATGACTCAGGTGAGGCTCGGCCGACGCCCGTGCTCCTCCCGTCCTTTCCCCAGTCATTTTCTGCCCGGCTTGATTTCTGACATTA
+
CDDEEFFFFFFFGGGGGGGGGGGHHHHHHHHHHHHHHGHHHGHHHGHHHHHHGGGGGHHHHHHHHHHHHHHHHGHHHGGHHHHHHHHHGGGGGHHGGGGGGGHHGGGGGGGGHHHHGGHHHHHHHHHHHHGGGGGGGGGGGGHHHHGGGGHGHHGGGGGGGGGGGGGGGGGGGGGGHGGGGGGGFFFFFFFFFFFF@DDFFFFFFFFEFFFFFFFFFFFFFFFFFHFFFEFFFFFFFFFFFFFFFBFFFF1
@M05620:45:000000000-G6HP7:1:1101:18578:9889 1:N:0:141
CATCCTGACCCTGAAGTACCCCATTGAGCATGGCATCGTCACCAACTGGGACGACATGGAGAAGATCTGGCACCACACCTTCTACAACGAGCTGCGCGTGGCCCCGGAGGAGCACCCAGTGCTGCTGACCGAGGCCCCCCTGAACCCCAAGGCCAACAGAGAGAAGATGACTCAGGTGAGGCTCGGCCGACGCCCGTGCTCCTCCCGTCCTTTCCCCAGTCATTTTCTGCCCGGCTTGATTTCTGACATTA
+
AA1AADFDFFFCCCGF3BGGGGAAFDGBFGEFAGFGHCAGAEHGECHHFA0GE/EEEHGFGH0GGDGADFGHHEHHGGGHHHHHHHHHGEEGAFGEGGEEGGHHGGCGGCCFHHHHGGHHHHFHHHHHHGGGGGGFGGGGGGHHHHGGCGHGHHGGGGGGGGBGGGFGGGGGGFGGGGGGFFGG@?EF-=@@@@@;@AB:9FBFFFFFFFFFFFFFFFFBFFFFFFFFBFFF?9-9@@-;/BFFBBBFB9/
@M05620:45:000000000-G6HP7:1:1101:19092:9946 1:N:0:141
CATCCTGACCCTGAAGTACCCCATTGAGCATGGCATCGTCACCAACTGGGACGACATGGAGAAGATCTGGCACCACACCTTCTACAACGAGCTGCGCGTGGCCCCGGAGGAGCACCCAGTGCTGCTGACCGAGGCCCCCCTGAACCCCAAGGCCAACAGAGAGAAGATGACTCAGGTGAGGCTCGGCCGACGCCCGTGCTCCTCCCGTCCTTTCCCCAGTCATTTTCTGCCCGGCTTGATTTCTGACATTT
+
CCCCCFFFFFFFGGGGGGGGGGGHHHGHHHHHHHHGHGHHHGHHHGHHHHHHGGGGGHHHHHHHHHHHHGHHHGHHHGGHHHHHHHHHGGGGGHGGGGGGGGHHGGGGGGGGHHHHGGGGHHHHHHHHHHGGGFGGGGGGGGHHHGGGGGHGHHGGGGFGGGGGFGGGGGGGGGGGGGGGGGEFABFD=CFFFFF@@DFFFFFFFEFEFFFFFFFFFFFBFBFFFFFFFFFFABFACAABFB000;B0BF0
@M05620:45:000000000-G6HP7:1:1101:19113:9947 1:N:0:141
CATCCTGACCCTGAAGTACCCCATTGAGCATGGCATCGTCACCAACTGGGACGACATGGAGAAGATCTGGCACCACACCTTCTACAACGAGCTGCGCGTGGCCCCGGAGGAGCACCCAGTGCTGCTGACCGAGGCCCCCCTGAACCCCAAGGCCAACAGAGAGAAGATGACTCAGGTGAGGCTCGGCCGACGCCCGTGCTCCTCCCGTCCTTTCCCCAGTCATTTTCTGCCCGGCTTGATTTCTGACATTC
+
?ABAAFFFFFFFGGGGGGGGGGGHHGGFHHHHAFFGHGHGHGHHHGHHGHHHGGG?EHHGHEHHHHHHGHHGHGGHHGGHHHHHHFGHGGGGGHGGGE@ECEHHGEGBCGGDHEFHGGHGGFHFGGHFFGGGCDDEGGGGGGG0CGGGG.CEGHGGGE/FFBCEBBF;C0FFGGGGGGGGAAEFFFEBF@CFFFFFFA?AFFFFFFF;DD.9BFFFF.9/B9BFFFFFB/BA.;=DFAA//;FF/;//9//
@M05620:45:000000000-G6HP7:1:1101:21533:9953 1:N:0:141
AGATTACTGCAACAGTTCCCCCTGGACCTGGAAAAGTTTCTTGCCTGGCTTACAGAAGCTGAAACAACTGCCAATGTCCTACAGGATGCTACCCGTAAGGAAAGGCTCCTAGAAGACTCCAAGGGAGTAAAAGAGCTGATGAAACAATGGCAAGTAAGTCAGGCATTTCCGCTTTAGCACTCTTGTGGATCCAATTGAACAATTCTCAGCATTTGTACTTGTAACTGACAAGCCAGGGACAAAACAAAGAT
+
AAABBFF5DFFFGGGFGGGGGGGGHHHHGHHFHHHHBGHGHHHHHHHHHHGHHHFHHHHGGHHFHHGHHHHHHHHHHHHFGGHCFGHFFHFGHHGGEEHFGHFFHHFHGHHHHGHFGHHHHHHEDHGGHFEGHGHGGHGHHFGDGGEHHGGFHGGHGHGHFHBHHHGGHHGGGGGHFHHHHHFHH<CDFGHFGFGGHHDFHBGFHFFDGHFHHGFHHGGHHGHHHHGGFFC.CEFF;EEEFGG?FECF9FF
@M05620:45:000000000-G6HP7:1:1101:15397:9982 1:N:0:141
CATCCTGACCCTGAAGTACCCCATTGAGCATGGCATCGTCACCAACTGGGACGACATGGAGAAGATCTGGCACCACACCTTCTACAACGAGCTGCGCGTGGCCCCGGAGGAGCACCCAGTGCTGCTGACCGAGGCCCCCCTGAACCCCAAGGCCAACAGAGAGAAGATGACTCAGGTGAGGCTCGGCCGACGCCCGTGCTCCTCCCGTCTTTTCCCCAGTCATTTTCTGCCCGGCTTGATTTCTGCCATTC
+
AABBBFFFFCFFGGGGGGGGFEEFHHHHG4AAEGHHHGHHHFHFFGFFHGGC00E0AF23BAE3FBGGG5FFHEEG1EEF3B@@GH3C>C1EEHH?E/>EEEHGEF@@DCAACGHHDEG1<111F?GHF<<AG->FDCGGGAC0CGGDG.;EGHG?EEB///9./9/;000;BFF/;/0;....--9AD;-9@@>=-ADAFFFFFE9.;..:9/9BB..BF/BFFBFB/FFF?@-;99.;/BFF////:F/
@M05620:45:000000000-G6HP7:1:1101:11832:10007 1:N:0:141
CATCCTGACCCTGAAGTACCCCATTGAGCATGGCATCGTCACCAACTGGGACGACATGGAGAAGATCTGGCACCACACCTTCTACAACGAGCTGCGCGTGGCCCCGGAGGAGCACCCAGTGCTGCTGACCGAGGCCCCCCTGAACCCCAAGGCCAACAGAGAGAAGATGACTCAGGTGAGGCTCGGCCGACGCCCGTGCTCCTCCCGTCCTTTCCCCAGTCATTTTCTGCCCGGCTTGATTTCTGCCCTTT
+
BB@BBFFFFFFFGFFGGGGGGGGHHHHHHGHHAEGFHGHHHGHGHGGHHHHHGGFGGHHHHHHFHHGFHHHHHGHHHGGHBGFHHHHHGGGGGHGGGFEGGEHHGGGGGGGGHHHHGGHFGGHHGHGHHHCDCCGGGGGGGGFHHHGGC.GCGHGEGGGFFFGEFFGFGGGGGGGBFFFGGGFGFFFF;BDFFBFBDA?.9FFFFFD9DF?;FFFFFBAFFFF/BFFFFEFAA=DFC;;9/B////:.;//
@M05620:45:000000000-G6HP7:1:1101:15608:10007 1:N:0:141
AGATTACTGCAACAGTTCCCCCTGGACCTGGAAAAGTTTCTTGCCTGGCTTACAGAAGCTGAAACAACTGCCAATGTCCTACAGGATGCTACCCGTAAGGAAAGGCTCCTAGAAGACTCCAAGGGAGTAAAAGAGCTGATGAAACAATGGCAAGTAAGTCAGGCATTTCCGCTTTAGCACTCTTGTGGATCCAATTGAACAATTCTCAGCATTTGTACTTGTAACTGACAAGCCAGGGACAAAACAAAGAT
+
CCCCCFFFFFDFGGGGGGGGGGGGHHHHHHHHHHHHHHHHHHHHHHHHHHHHHHHHHHHHHHHHHHHHHHHHHHHHHHHHHHHHHHHHHHHHHHGGEFGHHHGGHHHHGHHHHHHHHHHHGGHGFGGFHFHHHGHHHHHHHHHHHHHHHHHGHGHHHHHHHHHHHHHHHHGGGGGHGHGHHHHHHHHGHHHHGCHHHHFFHHHHHHHFHHGHHHHHHFGHHHHGHHHGFHHHGGGGGGGGGGFFGGGGGGG
@M05620:45:000000000-G6HP7:1:1101:11833:10026 1:N:0:141
CATCCTGACCCTGAAGTACCCCATTGAGCATGGCATCGTCACCAACTGGGACGACATGGAGAAGATCTGGCACCACACCTTCTACAACGAGCTGCGCGTGGCCCCGGAGGAGCACCCAGTGCTGCTGACCGAGGCCCCCCTGAACCCCAAGGCCAACAGAGAGAAGATGACTCAGGTGAGGCTCGGCCGACGCCCGTGCTCCTCCCGTCCTTTCCCCAGTCATTTTCTGCCCGGCTTGATTTCTGACATTA
+
CCCDDFFFFFFFGGGGGGGGGGGHHHHHHHHHHHHHHGHHHGHHHGHHHHHHGGGGGHHHHHHGHFHHHHHHHGHHHGGHHHHHHHHHGGGGGHHGGGGGGGHHGGGGGGGGHHHHGGHHHHHHHHHHHHGGGGGGGGGGGGHHHHGGGGHGHHGGGGGGFGGGGGGGGGGGGGGGGGGGGGGGFFFFFFFFFFFFB?DFFFFFFFFADFFFFFFFFFDBFBFFFFFFFFFFD;DFFF?FFFFFFFFFFF0
@M05620:45:000000000-G6HP7:1:1101:16854:10051 1:N:0:141
CATCCTGACCCTGAAGTACCCCATTGAGCATGGCATCGTCACCAACTGGGACGACATGGAGAAGATCTGGCACCACACCTTCTACAACGAGCTGCGCGTGGCCCCGGAGGAGCACCCAGTGCTGCTGACCGAGGCCCCCCTGAACCCCAAGGCCAACAGAGAGAAGATGACTCAGGTGAGGCTCGGCCGACGCCCGTGCTCCTCCCGTCCTTTCCCCAGTCATTTTCTGCCCGGCTTGATTTCTGACATTA
+
CCCCCFFFFFFFGGGGGGGGGGGHHHHHHHHHHHHHHGHHHGHHHGHHHHHHGGGGGHHHHHHHHHHHHHHHHGHHHGGHHHHHHHHHGGGGGHHGGGGGGGHHGGGGGGGGHHHHGGHGHHHHHHHHHHGGGGGGGGGGGGHHHHGGGGHGHHGGGGGGGGGGGGGGGGGGGGGGGGGGGGGGFFFFFFFFFFFFCFFFFFFFFFFAFFFFFFFFFFFFFEFFFFFFFFFFFFCFFFFFFFFFFBFFFF0
@M05620:45:000000000-G6HP7:1:1101:21786:10078 1:N:0:141
CATCCTGACCCTGAAGTACCCCATTGAGCATGGCATCGTCACCAACTGGGACGACATGGAGAAGATCTGGCACCACACCTTCTACAACGAGCTGCGCGTGGCCCCGGAGGAGCACCCAGTGCTGCTGACCGAGGCCCCCCTGAACCCCAAGGCCAACAGAGAGAAGATGACTCAGGTGAGGCTCGGCCGACGCCCGTGCTCCTCCCGTCCTTTCCCCAGTCATTTTCTGCCCGGCTTGATTTCTGACATTT
+
CCDDDFFFFFFFGGGGGFGGGGGHHHHHHHHHHHHHHGHHHGHHHGHHHHHHGGGGGHHHHHHHHHHHHHHHHGHHHGGHHHHHHHHHGGGGGHHGGGGGGGHHGGGGGGGGHHHHGGHHHHHHHHHHHHGGGGGGGGGGGGHHHHGGGGHGHHGGGGGGGGGGGGGGGGGGGGGGGGGGGGGGFFFFFFFFFFFFCFFFFFFFFFFEFFFFFFFFFFFFFFFFFHHHFFFFFFFFFFFFFFFFFBFFFF0
@M05620:45:000000000-G6HP7:1:1101:27438:10113 1:N:0:141
AGATTACTGCAACAGTTCCCCCTGGACCTGGAAAAGTTTCTTGCCTGGCTTACAGAAGCTGAAACAACTGCCAATGTCCTACAGGATGCTACCCGTAAGGAAAGGCTCCTAGAAGACTCCAAGGGAGTAAAAGAGCTGATGAAACAATGGCAAGTAAGTCAGGCATTTCCGCTTTAGCACTCTTGTGGATCCAATTGAACAATTCTCAGCATTTGTACTTGTAACTGACAAGCCAGGGACAAAACAAAGAT
+
BCCCCFFFFFFFGGGGGGGGGGGGHHHHHHHHHHHHGHHHHHHHHHHHHHHHHHHHHHHHHHHHHHHHHHHHHHHHHHHHHHHHHHHHHHHHHHGG/EGHHHHHHHHHGHHHHHHHHHHH3FHGG/EEHHHHHGHHHHGHH3GHHHHHHHHHHGHHHHHHHHHHHHHHHHGGGGGHHHGHHHHHHHHGHGHHHHHHHGFHHHHHHHHHHHHHHHHHHHHHHHHEHHHHGHHHHGGGGGGGGF9CFGGGGGF
@M05620:45:000000000-G6HP7:1:1101:27451:10127 1:N:0:141
AGATTACTGCAACAGTTCCCCCTGGACCTGGAAAAGTTTCTTGCCTGGCTTACAGAAGCTGAAACAACTGCCAATGTCCTACAGGATGCTACCCGTCAGGAAAGGCTCCTAGAAGACTCCCAGGGAGTAAAAGAGCTGATGAAACAATGGCAAGTAAGTCAGGCATTTCCGCTTTAGCACTCTTGTGGATCCAATTGAACAATTCTCAGCATTTGTACTTGTAACTGACAAGCCAGGGACAAAACAAAGAT
+
AAAAAFFFFFFFGGFGGGGGGGGGHHHHHHHHHGHHGHHHHHHHHHHHHHHFHHHHHHHHHHHHHHHHHHHHCAGHHHHHFHHFHGHHHHHHHHGG11EHFB3FHHHHGHHHHHHHHHHH/FGGG/EEHFHHHEHHHH?GH3BFGHHHHHHHCGHHGHHHGHHHHHHHHHGGGGG1GHHHHHHHHGHGHHHHGHHHH0DFHBDGHHHHHHGHGFHHFGHHHHGFHHHHGGHHGGGGGDEG?A/:FEGGGGG
@M05620:45:000000000-G6HP7:1:1101:12043:10132 1:N:0:141
CATCCTGACCCTGAAGTACCCCATTGAGCATGGCATCGTCACCAACTGGGACGACATGGAGAAGATCTGGCACCACACCTTCTACAACGAGCTGCGCGTGGCCCCGGAGGAGCACCCAGTGCTGCTGACCGAGGCCCCCCTGAACCCCAAGGCCAACAGAGAGAAGATGACTCAGGTGAGGCTCGGCCGACGCCCGTGCTCCTCCCGTCCTTTCCCCAGTCATTTTCTGCCCGGCTTGATTTCTGACATTT
+
A1AAAFBDFFFFG1EGGGGGGGGHHBEBFAGGGHBGHCHHHGHAAEHGHHHHEGEEGH01BFGHHHHHFEGHHGEG/EGHHHHFHGDHGGGEGGHEEGGGCEHHGEC/C?BFHHHHGFAGFHHHHHFFGH/<-?@FGGGGGEFFHHGG:.;;GHE.C.BBBFG.9CFFGGGGGFGFG/09FEAF--EB--@@@@@9;99EFFBFFFBABFBFFFFFFB-9B/;BBFFF//9E;-@@??;FB;FF//;/BF/
@M05620:45:000000000-G6HP7:1:1101:27435:10135 1:N:0:141
AGATTACTGCAACAGTTCCCCCTGGACCTGGAAAAGTTTCTTGCCTGGCTTACAGAAGCTGAAACAACTGCCAATGTCCTACAGGATGCTACCCGTAAGGAAAGGCTCCTAGAAGACTCCAAGGGAGTAAAAGAGCTGATGAAACAATGGCAAGTAAGTCAGGCATTTCCGCTTTAGCACTCTTGTGGATCCAATTGAACAATTCTCAGCATTTGTACTTGTAACTGACAAGCCAGGGACAAAACAAAGAT
+
ABBBBFFFFFDFGGGGGGGGGGGGHHHHHHHHHHHHGHHHHHHHHHHHHHHHHHHHHHHHHHHHHHHHHHHHHHHHHHHHHHHHHHHHHHHHHHGF/EGHHHHHHHHHGHHHHHHHHHHH3BGGG/EEGFFHHGHHHHGFHFHHHHHHHHHHHGGGHHGHHHGHHHHHHHGGGGGHHHGHHHHHHGGGHHHHHHHHHGGFHHHHHHHGHHHHHHHHHHHHGHHHHHHGHFHGHGF9EEGGGFGGGGGGGGB
@M05620:45:000000000-G6HP7:1:1101:19255:10136 1:N:0:141
CATCCTGACCCTGAAGTACCCCATTGAGCATGGCATCGTCACCAACTGGGACGACATGGAGAAGATCTGGCACCACACCTTCTACAACGAGCTGCGCGTGGCCCCGGAGGAGCACCCAGTGCTGCTGACCGAGGCCCCCCTGAACCCCAAGGCCAACAGAGAGAAGATGACTCAGGTGAGGCTCGGCCGACGCCCGTGCTCCTCCCGTCCTTTCCCCAGTCATTTTCTGCCCGGCTTGATTTCTGACATTA
+
CDDDDFFFFFFFGGGGGGGGGGGHHHHHHHHHHHHHHGHHHGHHHGHHHHHHGGGGGHHHHHHHHHHHHHHHHGHHHGGHHHHHHHHHGGGGGHHGGGGGGGHHGGGGGGGGHHHHGGHHHHHHHHHHHHGGGGGGGGGGGGHHHHGGGGHGHHGGGGGGGGGGGGGGGGGGGGGGGGGGGGGGFFFFFFFFFFFFCFFFFFFFFFFFFFFFFFFFFFFFFFFFFFFFHFFFFFFFFFAFFFFFEFFFFF0
@M05620:45:000000000-G6HP7:1:1101:4408:10138 1:N:0:141
AGATTACTGCAACAGTTCCCCCTGGACCTGGAAAAGTTTCTTGCCTGGCTTACAGAAGCTGAAACAACTGCCAATGTCCTACAGGATGCTACCCGTAAGGAAAGGCTCCTAGAAGACTCCAAGGGAGTAAAAGAGCTGATGAAACAATGGCAAGTAAGTCAGGCATTTCCGCTTTAGCACTCTTGTGGATCCAATTGAACAATTCTCAGCATTTGTACTTGTAACTGACAAGCCAGGGACAAAACAAAGAT
+
333>?BDFFFFFFGGAFGGGGGFGHHFCGHHGHFCGFGHHFHFFGHHGHHHHHHHHHGGGGHGHHFHHHHHHHHHHGGGGGGHHHFHFFFHHHHGGGGHGFHBFHHFFFFFBGGHHHHHHHFHGGEFEFHGGBEHFHHGHHHBGHHHHGHHHGGHHFHHHHFFH/GHHDGEGGGGHGHHGHGHHHHHGF<FHFHHEG0DFHHHHGHHHGHHHGHHHHCGFGCC0CGHHHBC:GEFGGGGGGFF.CAF./;9
@M05620:45:000000000-G6HP7:1:1101:4390:10142 1:N:0:141
AGATTACTGCAACAGTTCCCCCTGGACCTGGAAAAGTTTCTTGCCTGGCTTACAGAAGCTGAAACAACTGCCAATGTCCTACAGGATGCTACCCGTAAGGAAAGGCTCCTAGAAGACTCCAAGGGAGTAAAAGAGCTGATGAAACAATGGCAAGTAAGTCAGGCATTTCCGCTTTAGCACTCTTGTGGATCCAATTGAACAATTCTCAGCATTTGTACTTGTAACTGACAAGCCAGGGACAAAACAAAGAT
+
AAABCFFFFFFFGGGGGGGGGGGGHGHHHHHHHHHHHHHHHHHHHHGHHHHHHHHHHHHHHHHHHGHHHHHHGGHHGHHHHHGHHFHHHHHHHHGFGGHHHGGHHHHHGHHHHHHGHHHHHHHGGHGGHHHHHGHHHHHHHHHHHGHHHHHHHGHHHHHHHHHHHHHHHGFGGGGHGGHHHHHHHHHGHHHHGHHHGGHFHHHHHHHGHGHHHHHHGGHGHGHGHHHHFHHHHGGGGGGGGGGGGGGGEGC
@M05620:45:000000000-G6HP7:1:1101:12059:10143 1:N:0:141
CATCCTGACCCTGAAGTACCCCATTGAGCATGGCATCGTCACCAACTGGGACGACATGGAGAAGATCTGGCACCACACCTTCTACAACGAGCTGCGCGTGGCCCCGGAGGAGCACCCAGTGCTGCTGACCGAGGCCCCCCTGAACCCCAAGGCCAACAGAGAGAAGATGACTCAGGTGAGGCTCGGCCGACGCCCGTGCTCCTCCCGTCCTTTCCCCAGTCATTTTCTGCCCGGCTTGATTTCTGACATTT
+
CDDDDFFFFFFFGGGGGGGGGGGHHHHHHHHHHHHHHGHHHGHHHGHHHHHHGGGGGHHHHHHHHHHHHHHHHGHHHGGHHHHHHHHHGGGGGHHGGGGGGGHHGGGGGGGGHHHHGGHGHHHHHHHHHHGGGGGGGGGGGGHHHHGGGGHGHHGGGGGGGGGGGGGGGGGGGGGGHGGGGGGGFFFFFFFFFFFF>FFFFFFFFFFBDFDFFFFFFFDFFFFFFFFFFEFEDFFFCF<FFFFFFBFFFF0
@M05620:45:000000000-G6HP7:1:1101:11711:10147 1:N:0:141
CATCCTGACCCTGAAGTACCCCATTGAGCATGGCATCGTCACCAACTGGGACGACATGGAGAAGATCTGGCACCACACCTTCTACAACGAGCTGCGCGTGGCCCCGGAGGAGCACCCAGTGCTGCTGACCGAGGCCCCCCTGAACCCCAAGGCCAACAGAGAGAAGATGACTCAGGTGAGGCTCGGCCGACGCCCGTGCTCCTCCCGTCCTTTCCCCAGTCATTTTCTGCCCGGCTTGATTTCTGACATTT
+
BBABBFFFFFFFGGGFGGGGGGFGHFFHHHHHHHHHHGGGHGHFCEHFHHECEGFGGFFGGHHHHHHF5GHHHGHHHGGHHHHHHHHHGEEEGHHGGGGGGEFHGG?DGFGGHHHHGGHGHHGHGHHGHHCGGGGGGGGGGGHHHHGGGGHGHHGGGGGFGGGGGGGGGGGGGGGGGGGGGGEGFFFFF;BFFFFCBDDEFFFFFFFADFDFFFFFFFDFFFFFFFFFFFFED;DB@DAFFFFBB/FFFF/
@M05620:45:000000000-G6HP7:1:1101:19246:10153 1:N:0:141
CATCCTGACCCTGAAGTACCCCATTGAGCATGGCATCGTCACCAACTGGGACGACATGGAGAAGATCTGGCACCACACCTTCTACAACGAGCTGCGCGTGGCCCCGGAGGAGCACCCAGTGCTGCTGACCGAGGCCCCCCTGAACCCCAAGGCCAACAGAGAGAAGATGACTCAGGTGAGGCTCGGCCGACGCCCGTGCTCCTCCCGTCCTTTCCCCAGTCATTTTCTGCCCGGCTTGATTTCTGACATTA
+
BBBBBFFFFFFFGGGGGGGGGGEHHHGHHHHHHHHHHGHHHGHHEGHHHHGHGGGGGHHHHHHHHHHGFHHHHGHHHGGHHHHHHHHHGGGGGHHGGGGGGGHHGGGGGGGGHHHHGGHGHHHHHHHHHHGCGGGGGGGGGGHHHHGGDGHGHHAGGGGBFFGGGFGGGFGGGGGGGGEGGGGGFFFFCFFFFFFDBDDFFFFFFFFADD.BFFFFFFFFFFFFFFFFFFFFFCFFF-.;BFFFF:/BFFB
@M05620:45:000000000-G6HP7:1:1101:4403:10155 1:N:0:141
AGATTACTGCAACAGTTCCCCCTGGACCTGGAAAAGTTTCTTGCCTGGCTTACAGAAGCTGAAACAACTGCCAATGTCCTACAGGATGCTACCCGTAAGGAAAGGCTCCTAGAAGACTCCAAGGGAGTAAAAGAGCTGATGAAACAATGGCAAGTAAGTCAGGCATTTCCGCTTTAGCACTCTTGTGGATCCAATTGAACAATTCTCAGCATTTGTACTTGTAACTGACAAGCCAGGGACAAAACAAAGAT
+
BCCCCFFFFFFFGGGGGGGGGGGGHHHHHHHHHHHHHHHHHHHHHHHHHHHHHHHHHHHHHHHHHHHHHHHHHHHHHHHHHHHHHHHHHHHHHHGGGGHHHHHHHHHHGHHHHHHHHHHHHHHGGHGGHHHHHGHHHHHHHHHHHGHHHHHHHGHHHHHHHHHHHHHHHHGGGGGHHHHHHHHHHHHGHHHHHHHHHHHHHHHHHHHHHHHHHHHHHHHHHHHFHHGHHHHHHGGGGGGGGGGGGGGGGGF
@M05620:45:000000000-G6HP7:1:1101:11702:10164 1:N:0:141
CATCCTGACCCTGAAGTACCCCATTGAGCATGGCATCGTCACCAACTGGGACGACATGGAGAAGATCTGGCACCACACCTTCTACAACGAGCTGCGCGTGGCCCCGGAGGAGCACCCAGTGCTGCTGACCGAGGCCCCCCTGAACCCCAAGGCCAACAGAGAGAAGATGACTCAGGTGAGGCTCGGCCGACGCCCGTGCTCCTCCCGTCCTTTCCCCAGTCATTTTCTGCCCGGCTTGATTTCTGACATTA
+
CCCCCFFFFFFFGGGGGGGGGGGHHHHHHHHHHHHHHGHHHGHHHGHHHHHHGGGGGHHHHHHHHHHHHHHHHGHHHGGHHHHHHHHHGGGGGHHGGGEGGGHHGGGGGGGGHHHHGGHGHHHHHHHHHHGGGGGGGGGGGGHHHHGGGGHGHHGGGGGGGGGGGGGGGGGGGGGGGGGGGGGGFFEFFFFFFFFF@DFFFFFFFFFEFFDFFFFFFFFFFFFFFFFFFFFFFFFFCCAFFFFFF0BBFF0
@M05620:45:000000000-G6HP7:1:1101:24385:10199 1:N:0:141
AAACCAAGCAGACACTCACCGCCAGAAGACATGAGGTCAGCTAGATCGGAAGAGCACACGTCTGAACTCCAGTCACAGCGATAGATCTCGTATGCCGTCTTCTGCTTGAAAAAAAAAAAAAAAATAAAACAAAATGTCTTGATAATAACAGAAGGCGGCCATGATTTTTACCTACAACATAAAAAATAAATTATAATCTTTAAAAATTTATTCTTTAATAAATGATCTCAAATCCAGCTAGAGAAAAAGTA
+
CCCCCABFCFFFGGGGGGGGGGGGEHHHFGGHHHHHGHHHHHGHHHHHGFGGHFGFHHHGGHHFGHHHHHHHHHFHHHFGGHGGHDBGHF?FHHHHGGGHGHHHHHHHGHHHHGGGGCB//---0000=<....00=D0D0000;0;GC0<//;..-;9-;/0;0000;.0000//9/9//////-;;/////;B//;/;:9BB//:/:9/;9//;BB/9/B//;:///////;///9;///:///9..;;
@M05620:45:000000000-G6HP7:1:1101:14454:10205 1:N:0:141
CATCCTGACCCTGAAGTACCCCATTGAGCATGGCATCGTCACCAACTGGGACGACATGGAGAAGATCTGGCACCACACCTTCTACAACGAGCTGCGCGTGGCCCCGGAGGAGCACCCAGTGCTGCTGACCGAGGCCCCCCTGAACCCCAAGGCCAACAGAGAGAAGATGACTCAGGTGAGGCTCGGCCGACGCCCGTGCTCCTCCCGTCCTTTCCCCAGTCATTTTCTGCCCGGCTTGATTTCTGACATTT
+
CCCCCFFFFFFFGGGGGGGGGGGHHHHHHHHHHHHHHGHHHGHHHGHHHHHHGGGGGHHHHHHHHHHHHHHHHGHHHGGHHHHHHHHHGGGGGHHGGGGGEFHHGGGGGGGGHHHHGGHFHHHHGHHHHHGGGGGGGGGGGGHHHHGGGGHGHHGGGGFGFGGGGGGGGGGGGGGGFGGGGGGGCAFFB@>FFFFF>DFFFFFFFFD;DDDFFFFFFFFFFFFFFFFFFFFFDADACAFFFFB000B;FF0
@M05620:45:000000000-G6HP7:1:1101:25315:10217 1:N:0:141
CATCCTGACCCTGAAGTACCCCATTGAGCATGGCATCGTCACCAACTGGGACGACATGGAGAAGATCTGGCACCACACCTTCTACAACGAGCTGCGCGTGGCCCCGGAGGAGCACCCAGTGCTGCTGACCGAGGCCCCCCTGAACCCCAAGGCCAACAGAGAGCAGATGACTCAGGTGAGGCTCGGCCGACGCCCGTGCTCCTCCCGTCCTTTCCCCAGTCATTTTCTGCCCGGCTTGATTTCTGACCTTT
+
AABBBFFBFFFFGGFGGGGGGGCHHHGHHHHCBFFHHGHHEFHDFGHGHGFHCGGGGCFHHHFFAGFG5FFFHGGHHGGGHHHHHH3GFFGGGHHEEEEFEEHHGFF@/CDGHHHHGFC<CGHDFFF1?GDCCFCFGGGGFG/0GGGG..;CGH.EFE/FF/A.;C/BFFFGGGBF9B0FFCCFAFFFFF=BAAFF@ADEFFFFFF?;DF./FFFFFF.BF/;9B/FBFFFF.--@--.9;BFF//:/;B/
@M05620:45:000000000-G6HP7:1:1101:25309:10234 1:N:0:141
CATCCTGACCCTGAAGTACCCCATTGAGCATGGCATCGTCACCAACTGGGACGACATGGAGAAGATCTGGCACCACACCTTCTACAACGAGCTGCGCGTGGCCCCGGAGGAGCACCCAGTGCTGCTGACCGAGGCCCCCCTGAACCCCAAGGCCAACAGAGAGAAGATGACTCAGGTGAGGCTCGGCCGACGCCCGTGCTCCTCCCGTCCTTTCCCCAGTCATTTTCTGCCCGGCTTGATTTCTGACATTA
+
DEEEEFFFFFFFGGGGGGGGGGGHHHHHHHHHHHHHHGHHHGHHHGHHHHHHGGGGGHHHHHHHHHHHHHHHHGHHHGGHHHHHHHHHGGGGGHHGGGGGGGHHGGGGGGGGHHHHGGHHHHHHHHHHHHGGGGGGGGGGGGHHHHGGGGHGHHGGGGGGGGGGGGGGGGGGGGGGGGGGGGGGFFFFFFFFFFFFCFFFFFFFFFFEFFFFFFFFFFFFFFFFFHFFFFFFFFFFFFAFFFFFFFFFFF1
@M05620:45:000000000-G6HP7:1:1101:25329:10234 1:N:0:141
CATCCTGACCCTGAAGTACCCCATTGAGCATGGCATCGTCACCAACTGGGACGACATGGAGAAGATCTGGCACCACACCTTCTACAACGAGCTGCGCGTGGCCCCGGAGGAGCACCCAGTGCTGCTGACCGAGGCCCCCCTGAACCCCAAGGCCAACAGAGAGAAGATGACTCAGGTGAGGCTCGGCCGACGCCCGTGCTCCTCCCGTCCTTTCCCCAGTCATTTTCTGCCCGGCTTGATTTCTGACATTT
+
ABBBBFFFFFFFG4FGGGGGGGGHHHHHHFHGFFGHHGHHHGHHHGH3GHFGGGGGGFHHHHHGHHHHHHHGHGHHHGGHHHHHHHGHGFGGGHHGGGGGGGHHG@DFGFGGHHHHGGGHHHHFGHGFHHD?@DCGGGGGGGFGHHGGGDHGHH?CEEFGGE?CCFBCFGGGGGGGGFBFFEEFFFFFD=B@AFFFF9AAFFFFFFFFFD.BFFFFF.DBF9BFFFFFFFFE?-@@D;:;FB9BF:B/BF/
@M05620:45:000000000-G6HP7:1:1101:4580:10243 1:N:0:141
AGATTACTGCAACAGTTCCCCCTGGACCTGGAAAAGTTTCTTGCCTGGCTTACAGAAGCTGAAACAACTGCCAATGTCCTACAGGATGCTACCCGTAAGGAAAGGCTCCTAGAAGACTCCAAGGGAGTAAAAGAGCTGATGAAACAATGGCAAGTAAGTCAGGCATTTCCGCTTTAGCACTCTTGTGGATCCAATTGAACAATTCTCAGCATTTGTACTTGTAACTGACAAGCCAGGGACAAAACAAAGAT
+
BBACCFFFFFFFGGGGGGGGGGGGHHHHHHGHHHHHGHHHHHHHHHGHHHHHHHHGHHHHHHHHHHGHHHHHHHHHHGHHHHGHHGHHHHHHHHGEFGHHHHGHHEGHGHFHHHHGGHHHHHGGGEFFHFGHHGGHHFGDGHHHHHHHHHHHHGHFHHHHHHHHHHHHFGFGGGGHHHHHHHHGHFGGHGHHHHHHHGFFHHHHHHHFHGHHHHHHHHHHHGHGHHHHFHFHHGGGGGGGGGGFGGGGFGC
@M05620:45:000000000-G6HP7:1:1101:4595:10261 1:N:0:141
AGATTACTGCAACAGTTCCCCCTGGACCTGGAAAAGTTTCTTGCCTGGCTTACAGAAGCTGAAACAACTGCCAATGTCCTACAGGATGCTACCCGTAAGGAAAGGCTCCTAGAAGACTCCAAGGGAGTAAAAGAGCTGATGAAACAATGGCAAGTAAGTCAGGCATTTCCGCTTTAGCACTCTTGTGGATCCAATTGAACAATTCTCAGCATTTGTACTTGTAACTGACAAGCCAGGGACAAAACAAAGAT
+
CCCCCFFFFFFFGGGGGGGGGGGGHHHHHHHHHHHHGHHHHHHHHHHHHHHHHHHHHHHHHHHHHGHHHHHHHHHHHHHHHHHHHHHHHHHHHHGGGGHHHHHHHHHHGHHHHHHHHHHHHHHGGHGGHHHHHGHHHHHHHHHHHHHHHHHHHGHHGHHHHHHHHHHHHHGGGGGHHHHHHHHHHHHGHHHHGHHHHHHHHHHHHHHHHHHHHHHHHHHHHHHGHHHHHHGHGGGGGGGGGGGGGGGGGGF
@M05620:45:000000000-G6HP7:1:1101:5622:10301 1:N:0:141
AGATTACTGCAACAGTTCCCCCTGGACCTGGAAAAGTTTCTTGCCTGGCTTACAGAAGCTGAAACAACTGCCAATGTCCTACAGGATGCTACCCGTAAGGAAAGGCTCCTAGAAGACTCCAAGGGAGTAAAAGAGCTGATGAAACAATGGCAAGTAAGTCAGGCATTTCCGCTTTAGCACTCTTGTGGATCCAATTGAACAATTCTCAGCATTTGTACTTGTAACTGACAAGCCAGGGACAAAACAAAGAT
+
AAAAAFFFFFFFGGGGGGGGGGGGHHHHHHHGHHHHHHHHHHHHGHHHHHHHEHHHHHHHHGHGHHHHHHHHHHHHHHHHHHHGHGHHHHHHHHGGGGHHHGFGFHHHGHHBGGFGFHHGHHGGGFGEGFHHGFHFFGHBDHHHFHFHHHCGHGHFHHF2FGGFHHHFFBGFDGFHHBFDFHFHHFFDHHCB<GGFGGFHHFGGDGHGGHHHHHGCFFFHH;0GHHHGGCCGGEFGG.EEGGGFFGGG/CC
@M05620:45:000000000-G6HP7:1:1101:8232:10310 1:N:0:141
CATCCTGACCCTGAAGTACCCCATTGAGCATGGCATCGTCACCAACTGGGACGACATGGAGAAGATCTGGCACCACACCTTCTACAACGAGCTGCGCGTGGCCCCGGAGGAGCACCCAGTGCTGCTGACCGAGGCCCCCCTGAACCCCAAGGCCAACAGAGAGAAGATGACTCAGGTGAGGCTCGGCCGACGCCCGTGCTCCTCCCGTCCTTTCCCCAGTCATTTTCTGCCCGGCTTGATTTCTGACATAG
+
CCCCCFFFFFFFGGGGGGGGGGGHHHHHHHHHHHHHHGHHHGHHHGHHHHHHGGGGGHHHHHHHGHHHHHHHHGHHHGGHHHHHHHHHGGGGGHHGGGGGGGHHGGGGGGGGHHHHGGHHHHHHHHHHHHGGGGGGGGGGGGHHHHGGGGHGHHGGGGGGGGGGGGGGGGGGGGGGGGGGGGGGFFFFFFFFFFFFDFFFFFFFFFFFFFFFFFFFFFFFFFFFFFFFFFFFFFFFFFFFFFFFFFFFF;:
@M05620:45:000000000-G6HP7:1:1101:14115:10316 1:N:0:141
CATCCTGACCCTGAAGTACCCCATTGAGCATGGCATCGTCACCAACTGGGACGACATGGAGAAGATCTGGCACCACACCTTCTACAACGAGCTGCGCGTGGCCCCGGAGGAGCACCCAGTGCTGCTGACCGAGGCCCCCCTGAACCCCAAGGCCAACAGAGAGAAGATGACTCAGGTGAGGCTCGGCCGACGCCCGTGCTCCTCCCGTCCTTTCCCCAGTCATTTTCTGCCCGGCTTGATTTCTGACATTT
+
BABBBFFFFFFFGGGGGGGGGGGHHHHGGHHHHHHHHGHHHGHHGGHFGHEHCEEGGGHHHHHHGHHFAGGGHGHHHGGHHHHHHHGHGGDFGHHGGGGGGEHHGGGGCGFGHHHHGGHFHHGGDGGHHHGGGGGGGGGGGGEHHHGGGDHGHH.EGEGGGGDGCFFGGEGGGGGGGGGGGCEGCFFFFBFFFFFFFFF?FFFFFFF;DFDFFFFFFFBFFFBFFFFFF/BEACBFFA.;BFFFB9B/;F/
@M05620:45:000000000-G6HP7:1:1101:23957:10324 1:N:0:141
CATCCTGACCCTGAAGTACCCCATTGAGCATGGCATCGTCACCAACTGGGACGACATGGAGAAGATCTGGCACCACACCTTCTACAACGAGCTGCGCGTGGCCCCGGAGGAGCACCCAGTGCTGCTGACCGAGGCCCCCCTGAACCCCAAGGCCAACAGAGAGAAGATGACTCAGGTGAGGCTCGGCCGACGCCCGTGCTCCTCCCGTCCTTTCCCCAGTCATTTTCTGCCCGGCTTGATTTCTGACATTA
+
CCDDDFFFFFFFGGGGGGGGGGGHHHHHHHHHHHHHHGHHHGHHHGHHHHHHGGGGGHHHHHHHHHHHHHHHHGHHHGGHHHHHHHHHGGGGGHHGGGFGGGHHGGGGGGGGHHHHGGHGHHHHHHHHHHGGGGGGGGGGGGHHHHGGGGHGHHGGGGGGGGGGGGGGGGGGGGGGGGGGGGGGFFFFFFFFFFFFCFFFFFFFFFFEDFDFFFFFFFFFFFFFFFFFHFFFFFFFFF?FFFFFF0FFFF0
@M05620:45:000000000-G6HP7:1:1101:8247:10324 1:N:0:141
CATCCTGACCCTGAAGTACCCCATTGAGCATGGCATCGTCACCAACTGGGACGACATGGAGAAGATCTGGCACCACACCTTCTACAACGAGCTGCGCGTGGCCCCGGAGGAGCACCCAGTGCTGCTGACCGAGGCCCCCCTGAACCCCAAGGCCAACAGAGAGAAGATGACTCAGGTGAGGCTCGGCCGACGCCCGTGCTCCTCCCGTCCTTTCCCCAGTCATTTTCTGCCCGGCTTGATTTCTGACATAG
+
CDDDDFFFFFFFGGGGGGGGGGGHHHHHHHHHHHHHHGHHHGHHHGHHHHHHGGGGGHHHHHHHHHHHHHHHHGHHHGGHHHHHHHHHGGGGGHHGGGEGGGHHGGGGGGGGHHHHGGHHHHHHHHHHHHGGGGGGGGGGGGHHHHGGGGHGHHGGGGGGGGGGGGGGGGGGGGGGGGGGGGGGFFFFFFFFFFFFCDFFFFFFFFFFFFFFFFFFFFFBFFFFFFFFFFFFFFFFFF:FFFFFFBFFFB:
@M05620:45:000000000-G6HP7:1:1101:14473:10333 1:N:0:141
CATCCTGACCCTGAAGTACCCCATTGAGCATGGCATCGTCACCAACTGGGACGACATGGAGAAGATCTGGCACCACACCTTCTACAACGAGCTGCGCGTGGCCCCGGAGGAGCACCCAGTGCTGCTGACCGAGGCCCCCCTGAACCCCAAGGCCAACAGAGAGAAGATGACTCAGGTGAGGCTCGGCCGACGCCCGTGCTCCTCCCGTCCTTTCCCCAGTCATTTTCTGCCCGGCTTGATTTCTGCCATTT
+
AAABBFFFFFFFGGGGGGGGGGGHHHGHFHHHHHHHHGHHHGHHHGHHHHHHGGGGGHHHHGHGGHFG5FHHHGGHHGGHHHHHHHHHGGGGGHHGGGCGGEHHGGGCDGGGHHHHGGHFGHFFGGGHHHGCGGGGGGGGGGHHHHGGG.GEGGEGGGGGGGG?BFBFGGGGGGGGGBFGFEEGFFFFFFFFFFFF=ADAFFFFFFFEFDDBFFFFFEAFF/BFFFFFBBBE.;=ACFFEFFBBF/;BBF/
@M05620:45:000000000-G6HP7:1:1101:28424:10335 1:N:0:141
ATCTCTATCTCCTAAAAAGGAAGAAAGGGGAGGGAAGATCGGAAGAGCACACGTCTGAACTCCAGTCACAGCGATAGATCTCGTATGCCGTCTTCTGCTTGAAAAAAAAAAAAAACACAACATATATTTTATAAAACTAGACTGCGTCCCATCTCCCAAATCGCCCTTACAAAGAACTATCGTTACATGGTCAAGTACTCTTGTCACGTCTTGAGTAGTTAAGACTAGTTCCAGCAGCACTGCCCTCTGAC
+
BCBBCFFFFFBFGGGGGGEGFGGGGHHHGGGGGGGFEGHHHGGGGHHGHHFHGHHGFDFHHHHHHGHGHGHEEEHGEEB4FGFFEHCFGEEEHGHHHHHHHFHHHGGGCCC/>///.<....011111111100<0<0000000/..--.00/000/::.00....-///;00//./9;00./...000/000//////////////..././/////////////9///////;/./.;////././///
@M05620:45:000000000-G6HP7:1:1101:14121:10335 1:N:0:141
CATCCTGACCCTGAAGTACCCCATTGAGCATGGCATCGTCACCAACTGGGACGACATGGAGAAGATCTGGCACCACACCTTCTACAACGAGCTGCGCGTGGCCCCGGAGGAGCACCCAGTGCTGCTGACCGAGGCCCCCCTGAACCCCAAGGCCAACAGAGAGAAGATGACTCAGGTGAGGCTCGGCCGACGCCCGTGCTCCTCCCGTCCTTTCCCCAGTCATTTTCTGCCCGGCTTGATTTCTGACATTA
+
CCCCCFFFFFFFGGGGGGGGGGGHHHHHGHHHHHHHHGHHHGHHHGHHHHHHGGGGGHHHHHHHHHHHHGHHHGGHHGGHHHHHHHHHGGGGGHHGGGFGGGHHGGGGGGGGHHHHGGHGHHHHHHHHHHGGGGGGGGGGGGGHHHGGGGHGHHGGGGGGGGGGGGGGGGGGGGGGGGGGGGGGFFFFFFAFFFFFADFFFFFFFFFFFFFFFFFFFFFFFFFFBFFFFEFFFFF;D;.FFFFFF0FFFF0
@M05620:45:000000000-G6HP7:1:1101:14451:10341 1:N:0:141
CATCCTGACCCTGAAGTACCCCATTGAGCATGGCATCGTCACCAACTGGGACGACATGGAGAAGATCTGGCACCACACCTTCTACAACGAGCTGCGCGTGGCCCCGGAGGAGCACCCAGTGCTGCTGACCGAGGCCCCCCTGAACCCCAAGGCCAACAGAGAGAAGATGACTCAGGTGAGGCTCGGCCGACGCCCGTGCTCCTCCCGTCCTTTCCCCAGTCATTTTCTGCCCGGCTTGATTTCTGACATTA
+
CCCCCFFFFFFFGGGGGGGGGGGHHGHHHHFGHHHHHGHHHGHHHGHHHHHHGGGGGHHGHGHHHGHGHHHHHGHHHGGHHHHHHHHHGGGGGHHGGGEGGGHHGGGGGGGGHHHHGGHGHHGHHHHHGHGGGGGFGGGCGGGHHHGGGGHGHHGGGGGGGGGGGGGGGGGGFFGGGFGFFGGGFFFFCAFFFFFFFFFAFFBFFEFFFFFBBFFFFBD9B/BFFFF/FFFFDAACFA.B/BFFFFFBFF/
@M05620:45:000000000-G6HP7:1:1101:28031:10353 1:N:0:141
AGGTTACTGCAACAGTTCCCCCTGGACCTGGAAAAGTTTCTTGCCTGGCTTACAGAAGCTGAAACAACTGCCAATGTCCTACAGGATGCTACCCGTCAGGAAAGGCTCCTAGAAGACTCCAAGGGAGTAAAAGAGCTGATGCAACAATGGCAAGTAAGTCAGGCATTTCCGCTTTAGCACTCTTGTGGATCCAATTGAACAATTCTCAGCATTTGTACTTGTAACTGACAAGCCAGGGACAAAACAAAGAT
+
AA@AAFFFFFFBGFBFGGGGGGGGHFGHHHHHHFFHFGHHHGHGGHHHHHG3FGHGHHHHHHFHFHHFHHGH3AFGGHHHBHGHGFHHHHHFHHGG1EGHCFFHGHHHGHHHHHHHHHHG3BGGG/EEGFHHHGHHHHFGH3BDHHHHHHHHHGH2GHFFGHHHHHHHFHGGGGG1GHGHHHHHHFGGEHHHHHHHHBGHH/<GFHHHHFHHGHHH0GHHHHCFHHFHBGGAHEGGGGGGGGE.FEGAFFF
@M05620:45:000000000-G6HP7:1:1101:28013:10361 1:N:0:141
AGATTACTGCAACAGTTCCCCCTGGACCTGGAAAAGTTTCTTGCCTGGCTTACAGAAGCTGAAACAACTGCCAATGTCCTACAGGATGCTACCCGTAAGGAAAGGCTCCTAGAAGACTCCAAGGGAGTAAAAGAGCTGATGAAACAATGGCAAGTAAGTCAGGCATTTCCGCTTTAGCACTCTTGTGGATCCAATTGAACAATTCTCAGCATTTGTACTTGTAACTGACAAGCCAGGGACAAAACAAAGAT
+
BCBCCFFFFFFFGGGGGGGGGGGGHHHHHHHHHHHHHHHHHHHHHHHHHHHHHHHHHHHHHHHHHHHHHHHHHHHHHHHHHHHHHHHHHHHHHHGG>EHHHHHHHHHHGHHHHHHHHHHH3FHGGEEFHHHHHGHHHHGHH?GHHHHHHHHGHGHHHHHHHHHHHHHHHHGGGGGHHHHHHHHHHFHGHHHHHHHHHHHGGHHHHHHHHHHHHGHHHHHHHHHGHHHHGHHHHGGGGGGGGGGGGGGGGGF
@M05620:45:000000000-G6HP7:1:1101:28012:10379 1:N:0:141
AGATTACTGCAACAGTTCCCCCTGGACCTGGAAAAGTTTCTTGCCTGGCTTACAGAAGCTGAAACAACTGCCAATGTCCTACAGGATGCTACCCGTAAGGAAAGGCTCCTAGAAGACTCCAAGGGAGTAAAAGAGCTGATGAAACAATGGCAAGTAAGTCAGGCATTTCCGCTTTAGCACTCTTGTGGATCCAATTGAACAATTCTCAGCATTTGTACTTGTAACTGACAAGCCAGGGACAAAACAAAGAT
+
ABBBBFFFFFFFGGGGGGGGGGGGHHHHHHGHHHHHHHHHHHHHHGHHHHHHHHHHHHHHHGHHHHHHHHHHHHHHHHHHHHHHHHHHHHHHHHGG/EHHHHHHHHHHGHHHHHHHHHHH3FHGG/EFGHHHHGHHHGGHH3GHHHHHHGHHHGHHHHGHHHHHHHHHHHGGGGGHHGHHHHHHHHHGGHHHGHHHHGFHHHHHHHHHHHHHGHHHHHHHHHHGHHHEHFHHHGFFGGGGGGGGFGGGGGF
@M05620:45:000000000-G6HP7:1:1101:16776:10379 1:N:0:141
CATCCTGACCCTGAAGTACCCCATTGAGCATGGCATCGTCACCAACTGGGACGACATGGAGAAGATCTGGCACCACACCTTCTACAACGAGCTGCGCGTGGCCCCGGAGGAGCACCCAGTGCTGCTGACCGGGGCCCCCCTGAACCCCAAGGCCAACAGAGAGAAGATGACTCAGGTGAGGCTCGGCCGACGCCCGTGCTCCTCCCGTCCTTTCCCCAGTCATTTTCTGCCCGGCTTGATTTCTGACATTA
+
ABBBBFFFFFFFGGGGGGGGGGGHHHGBFGHHFGGHHGHHHGHFHGHHHHHHGGGGGGHHHGHGHHHHHHHFHGHHHGGHHHHHHHGHGGGGGHHEGGGGGGHHGGCGGGGGHHHHGGHHHHHHHHHHHHGGGGGGGGGGGGHEHHGGGGGGGGGGGEFFGGGGGGGGGGGGGGGGGGGGFFFFFAFFFFF@BFFFAFFFFFFFFFFFDFDFFFFFFFFFFFFFFFFFFFFFBB=FBAAFFFFFFFF/FB/
@M05620:45:000000000-G6HP7:1:1101:20601:10381 1:N:0:141
AGATTACTGCAACAGTTCCCCCTGGACCTGGAAAAGTTTCTTGCCTGGCTTACAGAAGCTGAAACAACTGCCAATGTCCTACAGGATGCTACCCGTAAGGAAAGGCTCCTAGAAGACTCCAAGGGAGTAAAAGAGCTGATGAAACAATGGCAAGTAAGTCAGGCATTTCCGCTTTAGCACTCTTGTGGATCCAATTGAACAATTCTCAGCATTTGTACTTGTAACTGACAAGCCAGGGACAAAACAAAGAT
+
AAABCFFFDFFFGGGGGGGGGGGGHHHHHHHGHHHHFHHHHHHHHHHHHHHHHHHGHHHHHHHHHHHHHHHHHHHHHHHHHHHHGGHHHHHHHHGFGGHHHHHHHHHHGHHHHHHHHHHHHHHGFCFEGHHHHGHHHHHHHGHGHHHHGHHGHGHHHHFGDGHHHHHHHHGGGGGHGHHHHHHHHGHGGHHHHHHHHFFHHHHGHHHFHHGGHHHHHHHHHGFCGHHHFHHHHGGGGGGGEGFFFEGGGGC
@M05620:45:000000000-G6HP7:1:1101:16767:10395 1:N:0:141
CATCCTGACCCTGAAGTACCCCATTGAGCATGGCATCGTCACCAACTGGGACGACATGGAGAAGATCTGGCACCACACCTTCTACAACGAGCTGCGCGTGGCCCCGGAGGAGCACCCAGTGCTGCTGACCGGGGCCCCCCTGAACCCCAAGGCCAACAGAGAGAAGATGACTCAGGTGAGGCTCGGCCGACGCCCGTGCTCCTCCCGTCCTTTCCCCAGTCATTTTCTGCCCGGCTTGATTTCTGACATTA
+
DDDDDFFFFFFFGGGGGGGGGGGHHHHHHHHHHHHHHGHHHGHHHGHHHHHHGGGGGHHHHHHHHHHHHHHHHGHHHGGHHHHHHHHHGGGGGHHGGGGGGGHHGGGGGGGGHHHHGGHHHHHHHHHHHHGGGGGGGGGGGGHHHHGGGGGGGGGGGGGGGGGGGGGGGGGGGGGGHGGGFFFFFFFFFFFFFFFFCFFFFFFFFFFEFFFFFFFFFFFFFFFFFFHHFFFFFFFFFABFFFFFFFFFFF0
@M05620:45:000000000-G6HP7:1:1101:16787:10397 1:N:0:141
CATCCTGACCCTGAAGTACCCCATTGAGCATGGCATCGTCACCAACTGGGACGACATGGAGAAGATCTGGCACCACACCTTCTACAACGAGCTGCGCGTGGCCCCGGAGGAGCACCCAGTGCTGCTGACCGGGGCCCCCCTGAACCCCAAGGCCAACAGAGAGAAGATGACTCAGGTGAGGCTCGGCCGACGCCCGTGCTCCTCCCGTCCTTTCCCCAGTCATTTTCTGCCCGGCTTGATTTCTGACATTA
+
BCCCCFFFFFFFGGGGGGGGGGGHHHHHHHHHHHHHHGHHGGHHHGHHHHHHGGGGGHHHHHHHHHHHHHHHHGHHHGGHHHHHHHHHGGGGGHHGGGEGGGHHGGGGGGGGHHHHGGHHHHHHHHHGHHGGGGGGGGGGGGHHHHGGGGGGGGGGGGGGGGGFGGGFGGGGGGGGGGGGFFFFFFFFFFFFFFFF>DDFFFFFFFFFFFFFFFFFFFFFFFFFFFFFFFFFFFFFFFFFFFFFFBFBFF:
@M05620:45:000000000-G6HP7:1:1101:20610:10397 1:N:0:141
AGATTACTGCAACAGTTCCCCCTGGACCTGGAAAAGTTTCTTGCCTGGCTTACAGAAGCTGAAACAACTGCCAATGTCCTACAGGATGCTACCCGTAAGGAAAGGCTCCTAGAAGACTCCAAGGGAGTAAAAGAGCTGATGAAACAATGGCAAGTAAGTCAGGCATTTCCGCTTTAGCACTCTTGTGGATCCAATTGAACAATTCTCAGCATTTGTACTTGTAACTGACAAGCCAGGGACAAAACAAAGAT
+
AA>ABFB5DFFFFGFEGGGFCEEEGFHFF44A3BCGFHHHGHHCBGHHHGHHBDDGHHFAF3GGGHHHFHGGHHEGGFHHGHHCG1B@F5FG?GEEGEHFHFGFEFBFFHHHH3FGHDFH3FFEA?EECFGGF/FFHH1GHHHFHCHG?CFGHGFFGFFFGBFG/GFHFGGGDDGFHGHEFGFFHHHGHFHFHBHFFDGHBGHHHHFHDCGHGHHHHGFHFGBGFHGHBGFCEEFFGD?E?FFFFFGGFG0
@M05620:45:000000000-G6HP7:1:1101:19591:10402 1:N:0:141
AGATTACTGCAACAGTTCCCCCTGGACCTGGAAAAGTTTCTTGCCTGGCTTACAGAAGCTGAAACAACTGCCAATGTCCTACAGGATGCTACCCGTAAGGAAAGGCTCCTAGAAGACTCCAAGGGAGTAAAAGAGCTGATGAAACAATGGCAAGTAAGTCAGGCATTTCCGCTTTAGCACTCTTGTGGATCCAATTGAACAATTCTCAGCATTTGTACTTGTAACTGACAAGCCAGGGACAAAACAAAGAT
+
AA3AAFFFFFFBGGGFGGGGGGGGGHHHHFFGHHHHHHHHHHHHHHHHHHHGHHFGHFHHHEHFHGHHHEHHGHHGHHHHFHHGHHHFHHHHHHGGGGHHHHHGAFGFGHHGFHHHHHHHGHHGGEFEHHEHHEEHHHHHHHHHHHHHGHHFGGHHGHGHHG0CFGGHGHFEEGGGFHHHHHHHGFH?HHHHHFHHHGGHGHHGGHHHBGGHHHHHHFGHHHHFEHHHFHGGGGGGGGGG.CF?FEGFF/;
@M05620:45:000000000-G6HP7:1:1101:19598:10422 1:N:0:141
AGATTACTGCAACAGTTCCCCCTGGACCTGGAAAAGTTTCTTGCCTGGCTTACAGAAGCTGAAACAACTGCCAATGTCCTACAGGATGCTACCCGTAAGGAAAGGCTCCTAGAAGACTCCAAGGGAGTAAAAGAGCTGATGAAACAATGGCAAGTAAGTCAGGCATTTCCGCTTTAGCACTCTTGTGGATCCAATTGAACAATTCTCAGCATTTGTACTTGTAACTGACAAGCCAGGGACAAAACAAAGAT
+
CCCDDFFFFFFFGGGGGGGGGGGGHHHHHHHHHHHHHHHHHHHHHHHHHHHHHHHHHHHHHHHHHHHHHHHHHHHHHHHHHHHHHHHHHHHHHHGGGGHHHHHHHHHHGHHHHHHHHHHHHHHGGHGGHHHHHGHHHHGHHHHHHHHHHHHHHGHHHHHHHHHHHHHHHHGGGGGHHHHHHHHHHGHGHHHHGHHHHHFHHHHHHHHHHHHHHHHHHGHHHHHGHHHHGHHHHGGGGGGGAFGGGGGGGGF
@M05620:45:000000000-G6HP7:1:1101:19617:10427 1:N:0:141
AGATTACTGCAACAGTTCCCCCTGGACCTGGAAAAGTTTCTTGCCTGGCTTACAGAAGCTGAAACAACTGCCAATGTCCTACAGGATGCTACCCGTAAGGAAAGGCTCCTAGAAGACTCCAAGGGAGTAAAAGAGCTGATGAAACAATGGCAAGTAAGTCAGGCATTTCCGCTTTAGCACTCTTGTGGATCCAATTGAACAATTCTCAGCATTTGTACTTGTAACTGACAAGCCAGGGACAAAACAAAGAT
+
AAABBFFFFFFFGGGGGGGGGGGGHHHHGFFFHHHHFHHHHHHHHHHHHHHHHHHHHFHHHHHGHHHHHHHHFHHHHHHHGHHHHHGHHHHHHHGGGGHHHFHHEGHHGHHHFFH3FGHHFFHGGEGFGGHHHGHHHGHHHHHHHHEHHGHHHGHHHHHHHHHHGHGHGBEGGGGHEHHHFHHFFGHGHHHHH0GHHHGFGFHFHHHHHHEHHHHHHFHGGGG:GHHBGHHCGGGGGG?EAFFFGGGGGBB
@M05620:45:000000000-G6HP7:1:1101:17631:10435 1:N:0:141
CATCCTGACCCTGAAGTACCCCATTGAGCATGGCATCGTCACCAACTGGGACGACATGGAGAAGATCTGGCACCACACCTTCTACAACGAGCTGCGCGTGGCCCCGGAGGAGCACCCAGTGCTGCTGACCGAGGCCCCCCTGAACCCCAAGGCCAACAGAGAGAAGATGACTCAGGTGAGGCTCGGCCGACGCCCGTGCTCCTCCCGTCCTTTCCCCAGTCATTTTCTGCCCGGCTTGATTTCTGACATTA
+
BBBBBFFFFFFFGGGGGGGGGGGCGHGGFGHFFHHDHGHHFGF3GGHFHHGHG?FGGHGFHHHF35GGHGHHHGFGHGGHHHHHHGGHEEGGEGFE@E>EEGFGGGGGGGGGHHHHGGHHHHHHHHHHHHGGGGGGGGGGGGGHHHGGGGHGHHGGGGGGGGGFGGFFGGGGGGGGGGGGGGEFFFFF;CBFFFFFBFFEFFFFFFFEFFFFFFFFFFFFFFFFBFFFFFFFFFFFFF?FFFFF//;BFF/
@M05620:45:000000000-G6HP7:1:1101:7598:10435 1:N:0:141
AAACCAAGCAGACACTCACCGCCAGAAGACATGAGGTCAGCTAGATCGGAAGAGCACACGTCTGAACTCCAGTCACAGCGATAGATCTCGTATGCCGTCTTCTGCTTGAAAAAAAAAAAAACAACTTACCCCTGCCCCCCTTCCCCCCCCTCCCCCCCTCTATCCACACCCTCCAACTCATCACTAATACCACCCTTTCTCCACCTAGCATTGCCCCCTACCTCTACTACCCGTCAATCACTCCTCCCACC
+
ABBBB?AFBFFFFFGFGGGGAEEEFFFHHHFGHHGGBGBFHGFHHGHHGGGFHFFGHEGEFGHFHGFHHGHHBGFHHHHGGFDDBF@FGF?EGHFGEFFFFF4GHHGHFHHHHGGGDG</<//?.111<>0>.<.0C.<--.:;//;-9--.;..;;--..;/9;///.::A...//9///9/9/;//////;9..///9///.9.//////////A--.;.F9//9///9......//////././9...
@M05620:45:000000000-G6HP7:1:1101:19711:10442 1:N:0:141
AGATTACTGCAACAGTTCCCCCTGGACCTGGAAAAGTTTCTTGCCTGGCTTACAGAAGCTGAAACAACTGCCAATGTCCTACAGGATGCTACCCGTAAGGAAAGGCTCCTAGAAGACTCCAAGGGAGTAAAAGAGCTGATGAAACAATGGCAAGTAAGTCAGGCATTTCCGCTTTAGCACTCTTGTGGATCCAATTGAACAATTCTCAGCATTTGTACTTGTAACTGACAAGCCAGGGACAAAACAAAGAT
+
AAAABFFFDFFFGGGGGGGGGGGGGHGHHHHGHHHHGHHHHFHHHHHHHHHHHHHGHHHHHGHHFHHHHHHHHHHHHHHHHHHHGHHHHHHHHHGGGGHHHHHHGHHHGHHHHHHHHHHHHHHGGEGFHHHHHGHHHHGHHFFGGHHHHHHHGGHHFHFHFHGHHHHHHHGGGGGHGHHHHHHHHFGGHHHGGHHHHGFGHGHHGHHFHHGHFHHHHHHGHHFFHHHHHHHHGGGGGGEEEFEGGFGGGGC
@M05620:45:000000000-G6HP7:1:1101:23070:10463 1:N:0:141
AGATTACTGCAACAGTTCCCCCTGGACCTGGAAAAGTTTCTTGCCTGGCTTACAGAAGCTGAAACAACTGCCAATGTCCTACAGGATGCTACCCGTAAGGAAAGGCTCCTAGAAGACTCCAAGGGAGTAAAAGAGCTGATGAAACAATGGCAAGTAAGTCAGGCATTTCCGCTTTAGCACTCTTGTGGATCCAATTGAACAATTCTCAGCATTTGTACTTGTAACTGACAAGCCAGGGACAAAACAAAGAT
+
?A>AAFFFFFFFGGGFGFGGGGGGFGHHHHHHHHHHGHHHHHHHHHHHHHHFHHHHHHGHHHHHHHHHHHHHHHHHHHHHHHGGGGHHHHDGGHGGGGHHHHHGHHHHGHHHHHHHHHHHHHHGGHGGHFHHHGHHHHGHHFHHGHHHHFFGHGHGHHHHHHEGHHHHHHGGGGGHGHFHHHHHHGHGHHHHHHHHHHFFFGHHHHHHFFHHHHHHHHHHHFFGHHHEGHHHHGFGGGGGGF/9FEFGGGB
@M05620:45:000000000-G6HP7:1:1101:19708:10467 1:N:0:141
AGATTACTGCAACAGTTCCCCCTGGACCTGGAAAAGTTTCTTGCCTGGCTTACAGAAGCTGAAACAACTGCCAATGTCCTACAGGATGCTACCCGTAAGGAAAGGCTCCTAGAAGACTCCAAGGGAGTAAAAGAGCTGATGAAACAATGGCAAGTAAGTCAGGCATTTCCGCTTTAGCACTCTTGTGGATCCAATTGAACAATTCTCAGCATTTGTACTTGTAACTGACAAGCCAGGGACAAAACAAAGAT
+
AAABCFFFFFFFGGGGGGGGGGGGHGHHHHHHHHHHHGHHHHHHHHHHHHHHHHGGHHHHHHHHHHHHHHHHHHHGHHHHHHHHGHHHHHHHHHGEGGHHHHHHGHHHGHHGHHHHHHHHHHHGGFGGGHHHHGHHHHHHHHHHHHHHHHHGHGHFHHHHHHHHHHHHHHGGGGGHFHHHHHHHHGHFHHHHGFGHHGGFHHHHHHHFHHHHHHHHHHHHHHHGHHHFBGHHHGGGGGGGGGGGGGGGFGF
@M05620:45:000000000-G6HP7:1:1101:23078:10479 1:N:0:141
AGATTACTGCAACAGTTCCCCCTGGACCTGGAAAAGTTTCTTGCCTGGCTTACAGAAGCTGAAACAACTGCCAATGTCCTACAGGATGCTACCCGTAAGGAAAGGCTCCTAGAAGACTCCAAGGGAGTAAAAGAGCTGATGAAACAATGGCAAGTAAGTCAGGCATTTCCGCTTTAGCACTCTTGTGGATCCAATTGAACAATTCTCAGCATTTGTACTTGTAACTGACAAGCCAGGGACAAAACAAAGAT
+
BCBCCFFFFFFFGGGFGGGGGGGGHHHHHHHHHHHHHHHHHHHHHHHHHHHHHHHHHHHHHHHHHHHHHHHHHHHHHHHHHHHHHHHHHHFHHHGGGGHHHHFHHHHHGHHHHHHHHHHHHHHGGHGGHHHHHGHHHHGHHHHHHHHHHHHHHGHHHHHHHHHHHHHHHHGGGGGHHHHHHHHHHHHGHHHHGHHHHHFFHHHHHHHHHHGHHHHHHHHHHHHGHHHHHHHHHGGGGGGGGGGGGGGGGGG
@M05620:45:000000000-G6HP7:1:1101:23289:10491 1:N:0:141
AAACCAAGCAGACACTCACCGCCAGAAGACATGAGGTCAGCTAGATCGGAAGAGCACACGTCTGAACTCCAGTCACAGCGATAGATCTCGTATGCCGTCTTCTGCTTGAAAAAAAAAAAAAAAAAAAAAAAAAAAAAAAAAAAATAATTAGAACAAAAAACAGAGATAAACAAATTAATAATATAGTAGTAAAGATATCTAATCTATACATATAGTCTAAAGTGAAATATAGAGAACTTAAATATGATGTG
+
DDCDDBCFDFFFGGGGGGGGGGGGGHHHGHHHHHHHHHHHHHHHHHHHGGGGHHHHHHHGHHHGHHHHHHHHHHHHHHHGGHGGHHFHHHFGHHHHGGGHGHHHHHHHGHHGGGGDGG>><--<----<------<--------.00000000</:...<..////00<0:0..0000000:0000<<000000000000000:000000<00B00:0000000000<00000000000000:000:0000
@M05620:45:000000000-G6HP7:1:1101:19702:10491 1:N:0:141
AGATTACTGCAACAGTTCCCCCTGGACCTGGAAAAGTTTCTTGCCTGGCTTACAGAAGCTGAAACAACTGCCAATGTCCTACAGGATGCTACCCGTAAGGAAAGGCTCCTAGAAGACTCCAAGGGAGTAAAAGAGCTGATGAAACAATGGCAAGTAAGTCAGGCATTTCCGCTTTAGCACTCTTGTGGATCCAATTGAACAATTCTCAGCATTTGTACTTGTAACTGACAAGCCAGGGACAAAACAAAGAT
+
BBABCFFFFFFFGGGGGGGGGGGGHHHHHHFHHHHHHHHHHHHHHHHHHHHHHHFHHHHHHHHHHHHHHHHHHHHHHHHHHHHHHHHHHHHHHHGFGGHGHHGHHHHHGHHGFHGFHHHHHHHFGHGGHHHHHGGHHHHHHGHGHHHHHHHHHGHHHHHHHHGHHHHHHHGGGGGHFHHHHHHHHFHGGHHHG0GHHFHFHHHFHHHHFHHHGHHHHFHCGFFFGHGFHHHHHGGGGDEG.FGGGGFGF/:
@M05620:45:000000000-G6HP7:1:1101:25446:10506 1:N:0:141
CATCCTGACCCTGAAGTACCCCATTGAGCATGGCATCGTCACCAACTGGGACGACATGGAGAAGATCTGGCACCACACCTTCTACAACGAGCTGCGCGTGGCCCCGGAGGAGCACCCAGTGCTGCTGACCGAGGCCCCCCTGAACCCCAAGGCCAACAGAGAGAAGATGACTCAGGTGAGGCTCGGCCGACGCCCGTGCTCCTCCCGTCCTTTCCCCAGTCATTTTCTGCCCGGCTTGATTTCTGACATTA
+
CCCCCFFFFFFFGGGGFGGGGGGHHHHHHHHHHHHHHGHHHGHHHGGHHHHHGGGGGHHHHHHHHHHHHHHHHGHHHGGHHHHHHHHHGGGGGHEGGGFGGGHHGGGGGGGGHGHHGGHGHHHHHHGHHHGGGGGGGGGGGGHHHHGGGGHGHGGGGGGGGGGGFFGFGGGGGGGGGGFGGE?FAFFFFFFFFFFFFDFFFFFFFFFADDDFFFFFFFB/FFFFFFFFFFFFDFFFAFABFFBFB/BFFF/
@M05620:45:000000000-G6HP7:1:1101:24188:10516 1:N:0:141
CATCCTGACCCTGAAGTACCCCATTGAGCATGGCATCGTCACCAACTGGGACGACATGGAGAAGATCTGGCACCACACCTTCTACAACGAGCTGCGCGTGGCCCCGGAGGAGCACCCAGTGCTGCTGACCGAGGCCCCCCTGAACCCCAAGGCCAACAGAGAGAAGATGACTCAGGTGAGGCTCGGCCGACGCCCGTGCTCCTCCCGTCCTTTCCCCAGTCATTTTCTGCCCGGCTTGATTTCTGACATTA
+
CCCDCFFFFFFFGGGGGGGGGGGHHHHHHHHHHHHHHGHHHGHHHGHHHHHHGGGGGHHHHHHHHHHHHHHHHGHHHGGHHHHHHHHHGGGGGHHGGGEGGGHHGGGGGGGGHGHHGGHHHHHHHHHHHHGGGGGGGGGGGGHHHHGGGGHGHHGGGGGGGGGGFGGFGGGGGGGGGGGGGGGGFFFFFFFFFFFFBDDEFFFFFFFEFFDFFFFFFFFBFFFFFHFFFFFFFFAFFFFFFFFFFEFFFF0
@M05620:45:000000000-G6HP7:1:1101:25427:10519 1:N:0:141
CATCCTGACCCTGAAGTACCCCATTGAGCATGGCATCGTCACCAACTGGGACGACATGGAGAAGATCTGGCACCACACCTTCTACAACGAGCTGCGCGTGGCCCCGGAGGAGCACCCAGTGCTGCTGACCGAGGCCCCCCTGAACCCCAAGGCCAACAGAGAGAAGATGACTCAGGTGAGGCTCGGCCGACGCCCGTGCTCCTCCCGTCCTTTCCCCAGCCATTTTCTGCCCGGCTTGATTTCTGACATTA
+
AA?ABFFFFFFFGGGGFFGGGGGHHEHHHHHHHHHHHGHGHGHHHGHHGHHHGGGGGGFFHHGFHHHGHHHFFGHHHGGHHHHGHHHHCEGGGHHGGGEEGGHHGGCGGGGGHHHHGGHHHFHFHHHHHHGCCGGGGGGGGGGFHHGGGGHFHGFGGGGGGGGGGGGGGGGGFFBFFEFGFG:.--:D?B?BBBB-;.AEBF/;BEAA;.AB/BFFFFA.;FBFFFF/;9BFF;?;=-.BFF99:/BBFF/
@M05620:45:000000000-G6HP7:1:1101:24206:10524 1:N:0:141
CATCCTGACCCTGAAGTACCCCATTGAGCATGGCATCGTCACCAACTGGGACGACATGGAGAAGATCTGGCACCACACCTTCTACAACGAGCTGCGCGTGGCCCCGGAGGAGCACCCAGTGCTGCTGACCGAGGCCCCCCTGAACCCCAAGGCCAACAGAGAGAAGATGACTCAGGTGAGGCTCGGCCGACGCCCGTGCTCCTCCCGTCCTTTCCCCAGTCATTTTCTGCCCGGCTTGATTTCTGACATTT
+
ABCCCFFFFFFFGGGGGGGGGGGHHHHHHHHHHHHHHGHHHGHGHGHHHHHHGGGGGHHFHHHHHHHHHGHHHGHHHGGHHHHHHHHHGGGGGHHGGGGGGGHHGGGGGGGGHHHHGGHGHHHHHHHHHHGGGGGGGGGGGGHFHHGGGGHGHHGGGGGGGGGGGGGGGGGGGGGGGGGGGGGGFFFFFFFFFFFFDDFFFFFFFFFFFFFFFFFFFFFFFBFFFFFFFEFFFFFFFF.BFFFFFFFFFF/
@M05620:45:000000000-G6HP7:1:1101:20536:10547 1:N:0:141
CATCCTGACCCTGAAGTACCCCATTGAGCATGGCATCGTCACCAACTGGGACGACATGGAGAAGATCTGGCACCACACCTTCTACAACGAGCTGCGCGTGGCCCCGGAGGAGCACCCAGTGCTGCTGACCGAGGCCCCCCTGAACCCCAAGGCCAACAGAGAGAAGATGACTCAGGTGAGGCTCGGCCGACGCCCGTGCTCCTCCCGTCCTTTCCCCAGTCATTTTCTGCCCGGCTTGATTTCTGACATTA
+
AABBBFFFFFFFGGGGGGGGGGGHHHHHHHHHFHHHHGHHHGHHHGHHHHHHGGGGGHH3FGHHHHHHGGHHHGHHHGGHHHHHHHHHGGGGGHHGGGGGGGHHGGGGGGGGHHHHGGHHHHHHHGGHHHGGGGGGGGGGGGHHHHGGGGHGHHFGGGGGGGGGGGGGGGGGGGGGGGGGGGGGFFFFAFFFFFFFBDDFFFFFFFFFDAAFFFFFFFF/FFFFFFFFFFFFAFBDFA9FFFFFFFFBFF/
@M05620:45:000000000-G6HP7:1:1101:25443:10549 1:N:0:141
AGATTACTGCAACAGTTCCCCCTGGACCTGGAAAAGTTTCTTGCCTGGCTTACAGAAGCTGAAACAACTGCCAATGTCCTACAGGATGCTACCCGTAAGGAAAGGCTCCTAGAAGACTCCAAGGGAGTAAAAGAGCTGATGAAACAATGGCAAGTAAGTCAGGCATTTCCGCTTTAGCACTCTTGTGGATCCAATTGAACAATTCTCAGCATTTGTACTTGTAACTGACAAGCCAGGGACAAAACAAAGAT
+
AAABCFFFFFFFGGGFGGGGGGGGHHHHHHGFHHHHGHHHHHHHHHHHHHHHHHHHHHHHHHHHHHHHHHHHHHHHHGHHHHHHHHHHHHHHHHGFGGHGGHHHHHHHGHHHHHHGHHHHHGHGGGGGHHHHHGHHHHGHHHHGHHHHHHHHHGHHGHHHHHGHHHHHHHGGGGGHHHHHHHHHHFHGHHHHHHHHHHFHGHHHFHHHHHGHHHHHHFHGHHHGHHHHHHHHGGFGGGGGGGGGGGGGGGF
@M05620:45:000000000-G6HP7:1:1101:20562:10564 1:N:0:141
CATCCTGACCCTGAAGTACCCCATTGAGCATGGCATCGTCACCAACTGGGACGACATGGAGAAGATCTGGCACCACACCTTCTACAACGAGCTGCGCGTGGCCCCGGAGGAGCACCCAGTGCTGCTGACCGAGGCCCCCCTGAACCCCAAGGCCAACAGAGAGAAGATGACTCAGGTGAGGCTCGGCCGACGCCCGTGCTCCTCCCGTCCTTTCCCCAGTCATTTTCTGCCCGGCTTGATTTCTGACATTA
+
AABBBFFFFFFFGGGGGGGGGGGHHHHHHGHHHHHHHGHHHGHHHGHHHHHHGGGGGHHHHHHHHHHHHHHHHGHHHGGHHHHHHHHHGGGGGHHGGGFGGGHHGGGGGGGGHHHHGGHFHHHHHHHHHHGGGGGGGGGGGGHHHHGGGGHGHHEGGGGGGGGGGFCFFGGGGGGGGGGGGGGGFFFFFFFFFFFF@DFFFFFFFFFEDFFFFFFFFFDFFFFFFFFFFFFFDFFFFFFFFFFFFBFFFF/
@M05620:45:000000000-G6HP7:1:1101:20542:10565 1:N:0:141
CATCCTGACCCTGAAGTACCCCATTGAGCATGGCATCGTCACCAACTGGGACGACATGGAGAAGATCTGGCACCACACCTTCTACAACGAGCTGCGCGTGGCCCCGGAGGAGCACCCAGTGCTGCTGACCGAGGCCCCCCTGAACCCCAAGGCCAACAGAGAGAAGATGACTCAGGTGAGGCTCGGCCGACGCCCGTGCTCCTCCCGTCCTTTCCCCAGTCATTTTCTGCCCGGCTTGATTTCTGACATTA
+
CDDDDFFFFFFFGGGGGGGGGGGHHHHHHHHHHHHHHGHHHGHHHGHHHHHHGGGGGHHHHHHHHHHHHHHHHGHHHGGHHHHHHHHHGGGGGHHGGGGGGGHHGGGGGGGGHHHHGGHHHHHHHHHHHHGGGGGGGGGGGGHHHHGGGGHGHHGGGGGGGGGGGGGGGGGGGGGGHGGGGGGGFFFFFFFFFFFFBFFFFFFFFFFEDFFFFFFFFFFFFFFFFFFFFFFFFFFFFFFFFFFFFFFFFF0
@M05620:45:000000000-G6HP7:1:1101:20449:10596 1:N:0:141
CATCCTGACCCTGAAGTACCCCATTGAGCATGGCATCGTCACCAACTGGGACGACATGGAGAAGATCTGGCACCACACCTTCTACAACGAGCTGCGCGTGGCCCCGGAGGAGCACCCAGTGCTGCTGACCGAGGCCCCCCTGAACCCCAAGGCCAACAGAGAGAAGATGACTCAGGTGAGGCTCGGCCGACGCCCGTGCTCCTCCCGTCCTTTCCCCAGTCATTTTCTGCCCGGCTTGATTTCTGACATTA
+
CDDDDFFFFFFFGGGGGGGGGGGHHHHHHHHHHHHHHGHHHGHHHGHHHHHHGGGGGHHHHHHHHHHHHHHHHGHHHGGHHHHHHHHHGGGGGHHGGGGGGGHHGGGGGGGGHGHHGGHHHHHHHHHHHHGGGGGGGGGGGGHHHHGGGGHGHHGGGGGGGGGGGGGGGGGGGGGGGGGGGGGGFFFFFFFFFFFFDFFFFFFFFFFFFFFFFHFFFFFFFFFFFFFFHFFFFFFFFFFFFFFFFFFFFF0
@M05620:45:000000000-G6HP7:1:1101:18293:10605 1:N:0:141
TACCTGTACTGGGGAAGCGTGTAGCAATCGCCATTCCTACCCTAAAGATCGGAAGAGCACACGTCTGAACTCCAGTCACAGCGATAGATCTCGTATGCCGTCTTCTGCTTGAAAAAAAAAAAAACATAACACAACCCCCCTCCCCCCCCCTTCCCCCCTCTCTCCCCTACCTCCTATTCTTCTCGTCCCCCTCCCTATCTCCTCCCCACCCTTCCCCCCTCCTGTTCTTCCCTTCTCTTTCTCTTCCCACC
+
CCCCCFFFFFFFGGGGGGGEEEHHHFHHHGGGGGHHHHGHHHHHHHHHHHHGGGGHHHFHGHGGHHGFHHHHHGHGHHHGHHGGHGFHHHHHHFGHHHHGGGHFHHHGHHGFGGHHGGGC>/////11111<<.<.><<C-.....;:---.//9/A=-./:////./.:./:E//:/://9//..9..;A9.9A///;/:;///../9.../;B/:9-;A?B/9;FB/:/B///://///////////..
@M05620:45:000000000-G6HP7:1:1101:6505:10606 1:N:0:141
CATCCTGACCCTGAAGTACCCCATTGAGCATGGCATCGTCACCAACTGGGACGACATGGAGAAGATCTGGCACCACACCTTCTACAACGAGCTGCGCGTGGCCCCGGAGGAGCACCCAGTGCTGCTGACCGAGGCCCCCCTGAACCCCAAGGCCAACAGAGAGAAGATGACTCAGGTGAGGCTCGGCCCTCGCCCGTTCTCCTCCCGTCCTTCCCCCAGCCTCTTTCTGCCCGCCCTCTTTTCTCACATTA
+
AAAAAFBDFFFFCG1ABFGGFGA011111A1A0FCFGAEG0EF1AAFFE/0FE/AAEGB1F1BCG1FBHEHHHEFHCE/GFHHFHHH1>/E?/11E@E>EECHHG?/BG@//F<FHCGHFGGFGHHH<GFG@-CC.C@---:;:CG?EGG.CGEFGG.//;FBGGGGF09BF090/9;09.AEF-------9-9A-@-B9///99A-;AA-//9:B--;----;B9//999-----;--//;9B/;/;///
@M05620:45:000000000-G6HP7:1:1101:20455:10614 1:N:0:141
CATCCTGACCCTGAAGTACCCCATTGAGCATGGCATCGTCACCAACTGGGACGACATGGAGAAGATCTGGCACCACACCTTCTACAACGAGCTGCGCGTGGCCCCGGAGGAGCACCCAGTGCTGCTGACCGAGGCCCCCCTGAACCCCAAGGCCAACAGAGAGAAGATGACTCAGGTGAGGCTCGGCCGACGCCCGTGCTCCTCCCGTCCTTTCCCCAGTCATTTTCTGCCCGGCTTGATTTCTGACATTA
+
CCCCCFFFFFFFGGGGGGGGGGGHHHHHHHHHHHHHHGHHHGHHHGHHHHHHGGGGGHHHHHHHHHHHHHHHHGHHHGGHHHHHHHHHGGGGGHHGGGGGGGHHGGGGGGGGHHHHGGHHHHHHHHHHHHGGGGGGGGGGGGHHHHGGGGHGHHGGGGGGGGGGGGGGGGGGGFGGGGGGGGGGFFFFFFFFFFFF>DDFFFFFFFFEFFFFFFFFFFFBFFFFFFFFFFFFFFFFFFFFFFFFFFFFFF0
@M05620:45:000000000-G6HP7:1:1101:26908:10619 1:N:0:141
CATCCTGACCCTGAAGTACCCCGGCTTGATTTCTGACATTAGATCGGAAGAGCACACGTCTGAACTCCAGTCACAGCGATAGATCTCGTATGCCGTCTTCTGCTTGAAAAAAAACAAAGTGCTTCTGACCGAGGCCCCCCTGAACCCCACGGCCCCCAGACATAAGATGACTCAGGTGCCGCTCGGCCGGCGCCCGTGCTCCTCCCGTCCTTTCCCCCGTCATTTTCCGCCCAGCTTTCTTTCTGCCCTTT
+
BBBBBFFFFFFFGGGGGGGGGGFC?2AEGGHHHAE5FBG5F5FFFA2EFFHFCHHHFEFGGGHEGHHFHHBBFGHBF>EG>134F4F1FEE343/?EGGBB?G4?F0GEDG/EG///B23BFBFFFF22F////>/A@@C-<<0<..A..<-@@--:-:../00000;CFFBF0C9099/-;-AB@A.---;-9---9A.B/;;/;.;;?.99BBBB.-.9..9FBB/9.A9..;////;/;BF/99./9/
@M05620:45:000000000-G6HP7:1:1101:27804:10620 1:N:0:141
CATCCTGACCCTGAAGTACCCCATTGAGCATGGCATCGTCACCAACTGGGACGACATGGAGAAGATCTGGCACCACACCTTCTACAACGAGCTGCGCGTGGCCCCGGAGGAGCACCCAGTGCTGCTGACCGAGGCCCCCCTGAACCCCAAGGCCAACAGAGAGAAGATGACTCAGGTGAGGCTCGGCCGACGCCCGTGCTCCTCCCGTCCTTTCCCCAGTCATTTTCTGCCCGGCTTGATTTCTGACATTA
+
CCCCCFFFFFFFGGGGGGGGGGGHHHHHHHHHHHHHHGHHHGHHHGHHGGGHGGGGGHHHHHHHHHHHHHHHHGHHHGGHHHHHHHHHGGGGGHHGGGGGGGHHGGGGGGGGHHHHGGHHHHHHHHHHHGGGGGGGGGGGGGGHHHGGGGHGHGGGGGGGGGGGGGGGGGGGGGGGFFGGGGGGFFFDDF=BFFFCDFF.BFFFFFFEFFDFFFFFFFFFFFFFFFFFFEFFFFFBFFAFFFFFFBFFFF0
@M05620:45:000000000-G6HP7:1:1101:21785:10625 1:N:0:141
AGATTACTGCAACAGTTCCCCCTGGACCTGGAAAAGTTTCTTGCCTGGCTTACAGAAGCTGAAACAACTGCCAATGTCCTACAGGATGCTACCCGTAAGGAAAGGCTCCTAGAAGACTCCAAGGGAGTAAAAGAGCTGATGAAACAATGGCAAGTAAGTCAGGCATTTCCGCTTTAGCACTCTTGTGGATCCAATTGAACAATTCTCAGCATTTGTACTTGTAACTGACAAGCCAGGGACAAAACAAGATC
+
AAAABFFFFFFFGGGFGGGGGGGGHFHHGHHHHHHHGHHHHHHHHHHHHHHFHHHHHHHHHHHHHGHHHHHHHHHHHHHHDGFHGGHHHHFHHHGGGGHHHHHHHHHHGHHHHHHHHHHHHHHGGGGGHHHHHGGHHFHHHHHHHHHHHHHHHGHHHHHHHHHHHHHHHHGGGGGHGHFHHHHGHGFGHHHHHHHHHHFFHHHHHHHHHHGHHGHHHHHHHFHHHHHFGHHHGGGGGGGGGGBFFGGGGGF
@M05620:45:000000000-G6HP7:1:1101:6509:10626 1:N:0:141
CATCCTGACCCTGAAGTACCCCATTGAGCATGGCATCGTCACCAACTGGGACGACATGGAGAAGATCTGGCACCACACCTTCTACAACGAGCTGCGCGTGGCCCCGGAGGAGCACCCAGTGCTGCTGACCGAGGCCCCCCTGAACCCCCAGGCCCACAGAGGGGAGGAGAACCAAGTGGAGCCCGGCCGACGCCCCGGGCCCCCCCCGCCTTTCCCCCAGCCTTTTTTTGCCCGCTTTGTTTTCTGACTTT
+
CCDDDFFFFFFFGGGGGGGGGGGHHHHHHHHHHGHHHGHHHGHHHGHHHHHHGGGGGHHHHHGHHHHHHHHHHGHHHGGHHHHHHHHHGGGGGHHGGGGGGGHHGGGGGGGGHHHHGGHHHHHHHHHHHHGGGGGGGGGG-./<0<EG-@.<.C.E...0/..-<--....0...<0000</..-<-@--9--<C-<----<--<C-9<@.<F0FFF.-<A./<BF0---:B0<--9<0<FFB0:<<0:<B
@M05620:45:000000000-G6HP7:1:1101:25277:10634 1:N:0:141
AGATTACTGCAACAGTTCCCCCTGGACCTGGAAAAGTTTCTTGCCTGGCTTACAGAAGCTGAAACAACTGCCAATGTCCTACAGGATGCTACCCGTAGGGAAAGGCTCCTAAAGGCCTCCAAGGGAGTAAAAGAGCTGTTGAAACAATGGCAAGAAAGTAAGGCATTTCCGCTTTAGCACTCTTGGGGATCCAATTGAACAATTCTCAGCTTTGGTCCTTGTACCTGCCAAGCCAGGGACAAACAAAAGAT
+
BBBCCFFFFFFFGGGGGGGGGGGGHHHHHHHHHHHHHHHHHHHHHHHHHHHHHHHHHHHHHHHHHHHHHHHHHHHHHHHHHHHHHHHHHHHHHHG>F1B1BG1F113B1334B33//3B/F3FF////BGH43/2222322DF32B/?D==G2/2@2222>D200?G1GF//CE.111111<F=>1>-..</D0GD0D<CG/<00000000<C0/.00<000<009;..;0.=9/CE...;FG..;F./90
@M05620:45:000000000-G6HP7:1:1101:27474:10639 1:N:0:141
CATCCTGACCCTGAAGTACCCCATTGAGCATGGCATCGTCACCAACTGGGACGACATGGAGAAGATCTGGCACCACACCTTCTACAACGAGCTGCGCGTGGCCCCGGAGGAGCACCCAGTGCTGCTGACCGAGGCCCCCCTGAACCCCAAGGCCAACAGAGAGAAGATGACTCAGGTGAGGCTCGGCCGACGCCCGTGCTCCTCCCGTCCTTTCCCCAGTCATTTTCTGCCCGGCTTGATTTCTGACATTA
+
BCCCCFFFFFFFGGGGGGGGGGGHHHHHHHHHHHHHHGHHHGHHHGHHHHHHGGGGGHHHHHHHHHHHHHHHHGHHHGGHHHHHHHHHGGGGGHHGGGGGGGHHGGGGGGGGHHHHGGHHHHHHHHHHHHGGGGGGGGGGGGHHHHGGGGHGHHGGGGGGGGGGGGGGGGGGGGGGGGGFGGFGFFEDFFCDCDFF@AAEFFFFFFD.;DDFFFFFFFDFFFFFFFFFFFFFFCFCFA.BFFFFF:0BFF0
@M05620:45:000000000-G6HP7:1:1101:27493:10644 1:N:0:141
CATCCTGACCCTGAAGTACCCCATTGAGCATGGCATCGTCACCAACTGGGACGACATGGAGAAGATCTGGCACCACACCTTCTACAACGAGCTGCGCGTGGCCCCGGAGGAGCACCCAGTGCTGCTGACCGAGGCCCCCCTGAACCCCAAGGCCAACAGAGAGAAGATGACTCAGGTGAGGCTCGGCCGACGCCCGTGCTCCTCCCGTCCTTTCCCCAGTCATTTTCTGCCCGGCTTGATTTCTGACATTA
+
CCCCCFFFFFFFGGGGGGGGGGGHHHHHHHHHHHHHHGHHHGHHHGHHHHHHGGGGGHHGHHHHHHHHHHHHHGHHHGGHHHHHHHHHGGGGGHHGGGGGGGHHGGGGGGGGHHHHGGHHHHHHHHHHHHGGGGGGGGGGGGFFHHGGGFHGHHGGGGGGGGFGGGGGGGGGGGGGGGGGGGGGFFFFFAFFFFFFDFDFFFFFFFFADFFFFFFFFFFFFFFFFFFFFFFFFFFFFF.BFFFFFBF0;F0
@M05620:45:000000000-G6HP7:1:1101:22770:10648 1:N:0:141
AGATTACTGCAACAGTTCCCCCTGGACCTGGAAAAGTTTCTTGCCTGGCTTACAGAAGCTGAAACAACTGCCAATGTCCTACAGGATGCTACCCGTAAGGAAAGGCTCCTAGAAGACTCCAAGGGAGTAAAAGAGCTGATGAAACAATGGCAAGTAAGTCAGGCATTTCCGCTTTAGCACTCTTGTGGATCCAATTGAACAATTCTCAGCATTTGTACTTGTAACTGACAAGCCAGGGACAAAACAAAGAT
+
AAABCFFFFFFFGGGFGGGGGGGGHHHHHHGHHHHHHHHHHHHHHHHHHHHHHHHHHHHHHHHHHHHHHHHHHHHHHHHHFGHHHHHHHHFHHHGGGGHHHHGGHHHHGHHHHHHHHHHHHHHGGHGGHHHHHGHHHHGHHHHHHHHHHHHHHGHHHHHHHHHHHHHHHHGGGGGHHHHHHHHHHGHGHHHHHHHHHHFFHHHHHHHHHHHHHHHHHFHHHHHHHHHHHHHHHGFGGGGGGGGGGGGGGGG
@M05620:45:000000000-G6HP7:1:1101:27466:10658 1:N:0:141
CATCCTGACCCTGAAGTACCCCATTGAGCATGGCATCGTCACCAACTGGGACGACATGGAGAAGATCTGGCACCACACCTTCTACAACGAGCTGCGCGTGGCCCCGGAGGAGCACCCAGTGCTGCTGACCGAGGCCCCCCTGAACCCCAAGGCCAACAGAGAGAAGATGACTCAGGTGAGGCTCGGCCGACGCCCGTGCTCCTCCCGTCCTTTCCCCAGTCATTTTCTGCCCGGCTTGATTTCTGACATTA
+
ABABBFBFFFFFGGGFEBGGGGGHHFHFGHHGHHHHHGHHHGHHHGHHHEHHFGGGGHBFHGHGHDGHHFFHHEGHHGGHHHGGHHHHGGGGGEHGGGEEEEHHGGGGGGGGHHHHGGGFHHGHHGGFHGCCCGGGGGGDFCGFHHGGGG:EHHGGGGBFGGGGGBFG0FGGGGGGFF;FFEEFF;.DB@9=DFC9-9DEFFFFBED.;AAFFFFFFFA/;BF//9FFF/FFA;B->BFFFFFF99/B///
@M05620:45:000000000-G6HP7:1:1101:3969:10736 1:N:0:141
TACCTGTACTGGGGAAGAGCACACGTCTGAACTCCAGTCAATCGCCATTCCTACCCTAAAGATCGGAAGAGCACACGTCTGAACTCCAGTCACAGCGATAGATCTCGTATGCCGTCTTCTGCTTGAAAAAAAAAAATGAAGAGAAAAGTAACACAATATGATCCGCTGAGGTGTTCGAAACACTATTTGAACAGCAAGCACATTTTTATTCGATGTACATTTTAGCAATAGCCATGCCTCCCCGACACAAC
+
CCBCCFFFFFFFGGFGGGGGGGFHGHHHGGHHHHHHHHHGHHHGGEFGHHHHHHGHHHHHHHHHHGGGGHHHGHHHGHHHGFFHHHHGGGHHHHHHGGHGGHG4GGHFGGHHFGEFHGHHHGHHHFFHFFGCG<</011111<011001<11>1..0=0<00=0...<;../.;.0...;-:.;/00000900/.9//.///0;000.;00/000:0009:0;0/000:00000;:0000;..:----/..
@M05620:45:000000000-G6HP7:1:1101:3986:10752 1:N:0:141
TACCTGTACTGGGGAAGAGCACACGTCTGAACTCCAGTCAATCGCCATTCCTACCCTAAAGATCGGAAGAGCACACGTCTGAACTCCAGTCACAGCGATAGATCTCGTATGCCGTCTTCTGCTTGAAAAAAAAAAAATCAATATTACAGACAAACCGTAAAACCCCTAGTTCTGAACATAACTTATATTGAGAAGGTATCATCTAGTGATAAAATTGACTATGAATAAGAGTCCTGCATAGAATACAACAT
+
BBBBBFFFFFFFGCGGFFFFFFGH2GGHGHHHHHHGHFFFHHHFEFGFHHHFGHHHFGHH3FGHF1EF?GFHHHHHGGHHGFHHFHFFHHHGHHDEFGHG1F4EHFF/?33FBE/<FFGDBFGF3F3FF0B@<<//-<>111=11111110///..-....00.;.:./;000000/0000/0000000000.0/./;00000000000000000/09000//9///////;/////.9//////////:/
@M05620:45:000000000-G6HP7:1:1101:7414:10755 1:N:0:141
ATCTCTATCTCCTAAAAAGGAAGAAAGGGGAGGGAAGATCGGAAGAGCACACGTCTGAACTCCAGTCACAGCGATAGATCTCGTATGCCGTCTTCTGCTTGAAAAAAAAAAAAAAAAAAAAGAAAAAAGAAAAGAGAAGGTGAACAAAAAGAAGAAAAGAAAAAAAAAATTGATGAAGGTGAACACAAGTGGTTAAGCAGATACGAAGAGATAGTGAGGTGAGATGGTGTAGTAAGAGTGTAAAAAGACTA
+
ABBCCFFFFFFFGFGGGFGGGGHGGFHGGGGGGGGHGFHHHGGGGHHHHHGHGHHHGGBGGHHHHHHFHGHHGGHGGHFBGHHGDEGHHGEGHGHHHHHHHGHFHHGGFGC<>/<-<----.:.//.-.:./</.//0/.000000/....../0////<.//.----9.0000000<<000000<...00<0.00<00//000....9./000000:./.0.<<0000<00000000:0000000../:0
@M05620:45:000000000-G6HP7:1:1101:24342:10783 1:N:0:141
CATCCTGACCCTGAAGTACCCCATTGAGCATGGCATCGTCACCAACTGGGACGACATGGAGAAGATCTGGCACCACACCTTCTACAACGAGCTGCGCGTGGCCCCGGAGGAGCACCCAGTGCTGCTGACCGAGGCCCCCCTGAACCCCAAGGCCAACAGAGAGAAGATGACTCAGGTGAGGCTCGGCCGACGCCCGTGCTCCTCCCGTCCTTTCCCCAGTCATTTTCTGCCCGGCTTGATTTCTGACATTT
+
CCCCCFFFFFFFGGGGGGGGGGGHHHHHHHHHHHHHHGHHHGHHHGHHHHHHGGGGGHHHHHHHHHHHHHHHHGHHHGGHHHHHHHHHGGGGGHHGGGGGGGHHGGGGGGGGHHHHGGHGHHHHHHHHHHGGGGGGGGGGGGHHHHGGGGHGHHGGGGGGGGGGGGGGGGGGGGGGGGGGGGFGCFFFFFFFFFFFBDFFFFFFFFFEFFDFFFFFFFFFFFFFFFFFFEFFFFFFFFFFFFFFFFFFFF0
@M05620:45:000000000-G6HP7:1:1101:5780:10783 1:N:0:141
CATCCTGACCCTGAAGTACCCCATTGAGCATGGCATCGTCACCAACTGGGACGACATGGAGAAGATCTGGCACCACACCTTCTACAACGAGCTGCGCGTGGCCCCGGAGGAGCACCCAGTGCTGCTGACCGAGGCCCCCCTGAACCCCAAGGCCAACAGAGAGCAGATGACTCAGGTGAGGCTCGGCCGACGCCCGTGCTCCTCCCGTCCTTTCCCCAGTCATTTTCTGCCCGGCTTGATTTCTGACATTT
+
AA@ABFFFFBFFFGGGGGGGGGGHHHGHHFHHHFHHHGHHHGHHHGHHHHHHGGGGGHGGHHHHHHHHHHHGHGHHHGGHHHHHHHHHGGGGGHHGGGGGGGHHGGGGGGGGHHHHGEHGHHHHHHHHHHG@FGGGGGGGGGEFHHGGGGHGHHEGGGGGGEE.9CBCFEFGGFGGGGGGGGGFFFEAB@FFDFFFCFFFFFFFFFFADFDFFFFFFFDFF/BFFFFFFFFFFFFFFF.;BFFFF9BFFF/
@M05620:45:000000000-G6HP7:1:1101:5799:10784 1:N:0:141
CATCCTGACCCTGAAGTACCCCATTGAGCATGGCATCGTCACCAACTGGGACGACATGGAGAAGATCTGGCACCACACCTTCTACAACGAGCTGCGCGTGGCCCCGGAGGAGCACCCAGTGCTGCTGACCGAGGCCCCCCTGAACCCCAAGGCCAACAGAGAGAAGATGACTCAGGTGAGGCTCGGCCGACGCCCGTGCTCCTCCCGTCCTTTCCCCAGTCATTTTCTGCCCGGCTTGATTTCTGACATTA
+
CCDDEFFFFFFFGGGGGGGGGGGHHHHHHHHHHHHHHGHHHGHHHGHHHHHHGGGGGHHHHHHHHHHHHHHHHGHHHGGHHHHHHHHHGGGGGHHGGGGGGGHHGGGGGGGGGGHHGGHGGHHHHHHHGHGGGGGGGGGGGGHHHHGGGGHGHHGGGGGGGGGGGGGFGGGGGGGGGGGGGGGGFFFFFDFFFFFF=DFEFFFFFFFBFDAFFFFFFFBFFFFFFFFFFFEEDFFFFFFFFFFFFBFFFF1
@M05620:45:000000000-G6HP7:1:1101:24325:10797 1:N:0:141
CATCCTGACCCTGAAGTACCCCATTGAGCATGGCATCGTCACCAACTGGGACGACATGGAGAAGATCTGGCACCACACCTTCTACAACGAGCTGCGCGTGGCCCCGGAGGAGCACCCAGTGCTGCTGACCGAGGCCCCCCTGAACCCCAAGGCCAACAGAGAGAAGATGACTCAGGTGAGGCTCGGCCGACGCCCGTGCTCCTCCCGTCCTTTCCCCAGTCATTTTCTGCCCGGCTTGATTTCTGACATTA
+
BBBBBFFFFFFFGGGGGGGGGGGHHFHHHHHHHHHHHGHHHGHHHGHHHAGHGGGGGHHHHHHHCFGHHHHHHGHHHGGHHHHGHHHHGGGGGHHGGG>EFGGHCFGGGGGGHHHHGGHGHHFHHHHHHHGGGDGGGGGGGEHHHHGGGGHFHEE.EGGGGGGGGGGBFFFGGGGGGEBFFEEAF:AA-@BFFFFF=?DABF/BFFD9:D.;FFFFFEDFBFFFFFBFFFFFFAF;=BFB/BF/:9BFBF/
@M05620:45:000000000-G6HP7:1:1101:18778:10825 1:N:0:141
CATCCTGACCCTGAAGTACCCCATTGAGCATGGCATCGTCACCAACTGGGACGACATGGAGAAGATCTGGCACCACACCTTCTACAACGAGCTGCGCGTGGCCCCGGAGGAGCACCCAGTGCTGCTGACCGAGGCCCCCCCGAACCCCAAGGCCAACAGAGAGAAGATGACTCAGGTGAGGCTCGGTCGACGCCCGTGCTCCTCCCGTCCTTTCCCCAGTCATTTTCTGCCCGGCTTGATTTCTGACATTA
+
AABBBFFFFFFFGGGGGGGGGGDHHFFHGHHHGHHHHGHHHGHHHGHHHGHHGEGGGHFHHHCGHHHHHHHHHGHHGGGHHHHHHFHHGGGGGHHGGGGGGGHHGGGGGGGGHHHHGGHHFHGHHHHHGHGCDGGGGGGGGFGGGGGGGGGGGGGGGGGGGGGGGGGFFFFFFFFFFFEFFEEFFFFF=CFFFFF;9AAEFFFFFFFFFFFFFFFFFEFFFFFFFFFFFFFFFAFBFAAB9FFFBFFFF//
@M05620:45:000000000-G6HP7:1:1101:18794:10832 1:N:0:141
CATCCTGACCCTGAAGTACCCCATTGAGCATGGCATCGTCACCAACTGGGACGACATGGAGAAGATCTGGCACCACACCTTCTACAACGAGCTGCGCGTGGCCCCGGAGGAGCACCCAGTGCTGCTGACCGAGGCCCCCCCGAACCCCAAGGCCAACAGAGAGAAGATGACTCAGGTGAGGCTCGGTCGACGCCCGTGCTCCTCCCGTCCTTTCCCCAGTCATTTTCTGCCCGGCTTGATTTCTGACATTA
+
EEEEEFFFFFFFGGGGGGGGGGGHHHHHHHHHHHHHHGHHHGHHHGHHHHHHGGGGGHHHHHHHHHHHHHHHHGHHHGGHHHHHHHHHGGGGGHHGGGGGGGHHGGGGGGGGHHHHGGHHHHHHHHHHHHGGGGGGGGGGGGGGGGGGGGGGGGGGGGGGGGGGGGGFFFFFFFFFFFFFFFFFFFADFFFFFFFF>DFFFFFFFFFFFFFFFHFFFFFFFFFFFFHFFFFFFFFFFFFFFFFFFFFFFF1
@M05620:45:000000000-G6HP7:1:1101:18781:10844 1:N:0:141
CATCCTGACCCTGAAGTACCCCATTGAGCATGGCATCGTCACCAACTGGGACGACATGGAGAAGATCTGGCACCACACCTTCTACAACGAGCTGCGCGTGGCCCCGGAGGAGCACCCAGTGCTGCTGACCGAGGCCCCCCCGAACCCCAAGGCCAACAGAGAGAAGATGACTCAGGTGAGGCTCGGTCGACGCCCGTGCTCCTCCCGTCCTTTCCCCAGTCATTTTCTGCCCGGCTTGATTTCTGACATTC
+
BBBBBFFFFFFFGGGGGGGGGGGHHHHHHHHHHHFHHGHHHGHHGGHHHHHHGEGCGHHGHHFHHHHHHHHHHGHHHGGHHHHHHGHHFFGGGHHGGGGGGGHHGGGGGGGGHHHHGGHHGHHHHHHGHHGGGGGGGGGGCFGGGGGGA.EGGG?EGGGGGFDFGGGFFFFFFFFFFFFFFFFFFFFDCFFFFFFA@.;9BFFFFFDAADFBFFFFFFABBFFFFFFFFFFF?-=DC-;;BFFFFBF/F//
@M05620:45:000000000-G6HP7:1:1101:12060:11027 1:N:0:141
AGATTACTGCAACAGTTCCCCCTGGACCTGGAAAAGTTTCTTGCCTGGCTTACAGAAGCTGAAACAACTGCCAATGTCCTACAGGATGCTACCCGTAAGGAAAGGCTCCTAGAAGACTCCAAGGGAGTAAAAGAGCTGATGAAACAATGGCAAGTAAGTCAGGCATTTCCGCTTTAGCACTCTTGTGGATCCAATTGAACAATTCTCAGCATTTGTACTTGTAACTGACAAGCCAGGGACAAACAAAGATC
+
AAAABFFFBBBBBFBBBGGGGGGGHHHHGHHGHDGHHHHHHHHHHHHHHHHHHHHGHHHHHHHHHHHHHHHHHHHGGGHGFFHHHHHHHHHHHHGGGDGHHHHHHHHHGHHHHHHHHHHHCGHGEGFFGGGHGCGHHHHHHHHHHEHHHHHHHGHHHHHHGHFGCGHHHHGGGGGHEGHHHHGHFHHGGHHHGCHHGGGFGFGHHHHHHHHHHFHHHGFGHHHHHHHBFHCGCFGGGGGGGFGEFEFFGGG
@M05620:45:000000000-G6HP7:1:1101:12426:11041 1:N:0:141
CATCCTGACCCTGAAGTACCCCATTGAGCATGGCATCGTCACCAACTGGGACGACATGGAGAAGATCTGGCACCACACCTTCTACAACGAGCTGCGCGTGGCCCCGGAGGAGCACCCAGTGCTGCTGACCGAGGCCCCCCTGAACCCCAAGGCCAACAGAGAGAAGATGACTCAGGTGAGGCTCGGCCGACGCCCGTGCTCCTCCCGTCCTTTCCCCAGTCATTTTCTGCCCGGCTTGATTTCTGACATTT
+
ABABBFFFFFFFGGFGFGGGGGGHHHHHHHHHHHHHHGHHHGHHHGHHHHHHGGGGGHHGHHHHHHGHHHHHHGHHHGGHHHHHHHHHGGGGGHHGGG>E@FHHGGGGGGFGHHHHGGHGHHHHHHHHHHGGGGGGGGFGGGHHHHGGGGHGHHGGGGGGGGGEFGGGGGGGGGGGGGGGGGGGFAFFFFFFFFFF@AA.BFFFFFFADFDFFFFFFFFFFFFFFFFFFFFEA@FFFD./;FFFF/;BFF/
@M05620:45:000000000-G6HP7:1:1101:12410:11051 1:N:0:141
CATCCTGACCCTGAAGTACCCCATTGAGCATGGCATCGTCACCAACTGGGACGACATGGAGAAGATCTGGCACCACACCTTCTACAACGAGCTGCGCGTGGCCCCGGAGGAGCACCCAGTGCTGCTGACCGAGGCCCCCCTGAACCCCAAGGCCAACAGAGAGAAGATGACTCAGGTGAGGCTCGGCCGACGCCCGTGCTCCTCCCGTCCTTTCCCCAGTCATTTTCTGCCCGGCTTGATTTCTGACATTA
+
DDDDDFFFFFFFGGGGGGGGGGGHHHHHHHHHHHHHHGHHHGHHHGHHHHHHGGGGGHHHHHHHHHHHHHHHHGHHHGGHHHHHHHHHGGGGGHHGGGGGGGHHGGGGGGGGHHHHGGHHHHHHHHHHHHGGGGGGGGGGGGHHHHGGGGHGHHGGGGGGGGGGGGGGGGGGGGGGHGGGGGGGFFFFFFFFFFFFDFFFFFFFFFFEDFFFFFFFFFDFFFFFFFHFFFFFFFFFFFAFFFFFFFFFFF0
@M05620:45:000000000-G6HP7:1:1101:3794:11081 1:N:0:141
CATCCTGACCCTGAAGTACCCCATTGAGCATGGCATCGTCACCAACTGGGACGACATGGAGAAGATCTGGCACCACACCTTCTACAACGAGCTGCGCGTGGCCCCGGAGGAGCACCCAGTGCTGCTGACCGAGGCCCCCCTGAACCCCAAGGCCAACAGAGAGAAGATGACTCAGGTGAGGCTCGGCCGACGCCCGTGCTCCTCCCGTCCTTTCCCCAGTCATTTTCTGCCCGGCTTGATTTCTGACATTT
+
BCCCCFFFFFFFGGGGGGGGGGGHHHHHHHHHHHHHHGHHHGHHHGHHHHGHGGGGGHHFHHHGHHHHHHHHHGHHHGGHHHHHHHHHGGGGGHHGGGGGGGHHGGGGGGGGHHHHGGHHHHHHHHHHHHGGGGGGGGGGGGFHHHGGDDHGHHFFGEGGGGGEFGGGGGGGGGGGGGGGGGGGFFFFFFFFFFFA@DDFFFFFFFFFFFDFFFFFFFFFFFFFFFFFFFFFFCFFFF;BFFFFFBF0FF0
@M05620:45:000000000-G6HP7:1:1101:7694:11081 1:N:0:141
CATCCTGACCCTGAAGTACCCCATTGAGCATGGCATCGTCACCAACTGGGACGACATGGAGAAGATCTGGCACCACACCTTCTACAACGAGCTGCGCGTGGCCCCGGAGGAGCACCCAGTGCTGCTGACCGAGGCCCCCCTGAACCCCAAGGCCAACAGAGAGAAGATGACTCAGGTGAGGCTCGGCCGACGCCCGTGCTCCTCCCGTCCTTTCCCCAGTCATTTTCTGCCCGGCTTGATTTCTGACATTT
+
CCCCCFFFFFFFGGGGGGGGGGGHHHHHHHHHHHHHHGHHHGHHHGHHHHHHGGGGGHHHHHHHHHHHHHHHHGHHFGGHHHHHHHHHGEGGGHHGGGGGGGHHGGGGGGGGHHHHGGHHHHHHHHHHHHGCGGGGGGGGGGFGHHGGGDHGHHEGGGGGGGGGGGGGGGGGGGGGGGGGGGGGFFFFFFFFFFFFBFFFFFFFFFFFFFFFFFFFFFFFFFFFFFFFFFFFFFFFFA.BFFFFB9F0BF0
@M05620:45:000000000-G6HP7:1:1101:22435:11090 1:N:0:141
AGATTACTGCAACAGTTCCCCCTGGACCTGGAAAAGTTTCTTGCCTGGCTTACAGAAGCTGAAACAACTGCCAATGTCCTACAGGATGCTACCCGTAAGGAAAGGCTCCTAGAAGACTCCAAGGGAGTAAAAGAGCTGATGAAACAATGGCAAGTAAGTCAGGCATTTCCGCTTTAGCACTCTTGTGGATCCAATTGAACAATTCTCAGCATTTGTACTTGTAACTGACAAGCCAGGGACAAAACAAAGAT
+
ABBBCFFFDDFFGGGFGGGGGGGGHHHHHHHHHHHHGHHHHHHHHHHHHHHHHHHHHHHHHHHHHHHHHHHHHHHHHHHHHHHHHHHHHHFHHHGGGGHHHHHHHHHHGHHHHHHHHHHHHGHGGFGFHGHHHGHHHHGHHHHHHHHHHGHHHGHHHHHHHHHHHHHHHHGGGGGHGHHHHHHHHHHGGHHHHHHHHGGFHGHHHHHHHHHHHHHHHHHHHHHGHHHGFHHHHGFGGGGGFFFGGGGGGGG
@M05620:45:000000000-G6HP7:1:1101:18975:11094 1:N:0:141
CATCCTGACCCTGAAGTACCCCATTGAGCATGGCATCGTCACCAACTGGGACGACATGGAGAAGATCTGGCACCACACCTTCTACAACGAGCTGCGCGTGGCCCCGGAGGAGCACCCAGTGCTGCTGACCGAGGCCCCCCTGAACCCCAAGGCCAACAGAGAGAAGATGACTCAGGTGAGGCTCGGCCGACGCCCGTGCTCCTCCCGTCCTTTCCCCAGTCATTTTCTGCCCGGCTTGATTTCTGACATTA
+
AAABBFFFFFFFGGGGGGGGGGGHHHHHHHHHHHHHHGHHHGHHHGHHHHHHGGGGGHHHHHHHHHHHGHHHHGHHHGGHHHHHHHHHGGGGGHHGGGGGGEHHGGGGGGGGHHHHGGHHHHHHHHHHHHCCGGGGGGGGGGGGHHGGDAGGGHAEGGGEGBDEBFFFGFGGGBFGGFGGGGEGFFFFFFFFFFFA9DDFFFFFFFDEDFDFFFFFFFDFFFFFFFFFF/BE.-BFFFFBFFFF//;BFF/
@M05620:45:000000000-G6HP7:1:1101:18983:11111 1:N:0:141
CATCCTGACCCTGAAGTACCCCATTGAGCATGGCATCGTCACCAACTGGGACGACATGGAGAAGATCTGGCACCACACCTTCTACAACGAGCTGCGCGTGGCCCCGGAGGAGCACCCAGTGCTGCTGACCGAGGCCCCCCTGAACCCCAAGGCCAACAGAGAGAAGATGACTCAGGTGAGGCTCGGCCGACGCCCGTGCTCCTCCCGTCCTTTCCCCAGTCATTTTCTGCCCGGCTTGATTTCTGACATTA
+
CCDDDFFFFFFFGGGGGGGGGGGHHHHHHHHHHHHHHGHHHGHHHGHHHHHHGGGGGHHHHHHHHHHHHHHHHGHHHGGHHHHHHHHHGGGGGHHGGGFGGGHHGGGGGGGGHHHHGGHHHHHHHHHHHHGGGGGGGGGGGGHHHHGGGGHGHHGGGGGGGGGGGGGGGGGGGGGGHGGGGGGGFFFFFFFFFFFFFFFFFFFFFFFFFFFFFHFFFFFFFFFFFHFFFFFFFFFFFFFFFFFFFFFFFF0
@M05620:45:000000000-G6HP7:1:1101:8271:11170 1:N:0:141
CATCCTGACCCTGAAGTACCCCATTGAGCATGGCATCGTCACCAACTGGGACGACATGGAGAAGATCTGGCACCACACCTTCTACAACGAGCTGCGCGTGGCCCCGGAGGAGCACCCAGTGCTGCTGACCGAGGCCCCCCTGAACCCCAAGGCCAACAGAGAGAAGATGACTCAGGTGAGGCTCGGCCGACGCCCGTGCTCCTCCCGTCCTTTCCCCAGTCATTTTCTGCCCGGCTTGATTTCTGACATTA
+
CCCCCFFFFFFFGGGGGGGGGGGHHHHHHHHHHHHHHGHHHGHHHGHHHHHHGGGGGHHHHHHHHHHHHHHHHGHHHGGHHHHHHHHHGGGGGHHGGGGGGGHHGGGGGGGGHHHHGGHHHHHHHHHHHHGGGGGGGGGGGGHHHHGGGGHGHHGGGGGGGGGGGGGGGGGGGGGGGGGGGGGGFFFFFFFFFFFFFFFFFFFFFFFFFFFFFFFFFFFFFFFFFFFFFFFFFFAFFA;FFFFFB9FFFF0
@M05620:45:000000000-G6HP7:1:1101:2929:11171 1:N:0:141
CATCCTGACCCTGAAGTACCCCATTGAGCATGGCATCGTCACCAACTGGGACGACATGGAGAAGATCTGGCACCACACCTTCTACAACGAGCTGCGCGTGGCCCCGGAGGAGCACCCAGTGCTGCTGACCGAGGCCCCCCTGAACCCCAAGGCCAACAGAGAGAAGATGACTCAGGTGAGGCTCGGCCGACGCCCGTGCTCCTCCCGTCCTTTCCCCAGTCATTTTCTGCCCGGCTTGATTTCTGACATTA
+
DDDDDFFFFFFFGGGGGGGGGGGHHHHHHHHHHHHHHGHHHGHHHGHHHHHHGGGGGHHHHHHHHHHHHHHHHGHHHGGHHHHHHHHHGGGGGHHGGGGGGGHHGGGGGGGGHHHHGGHHHHHHHHHHHHGGGGGGGGGGGGHHHHGGGGHGHHGGGGGGGGGGGGGGGGGGGGGGGGGGGGGGFFFFFFFFFFFFFFDEFFFFFFFEFFDFFFFFFFFFFFFFHFFFHFFFFFFFFFFFFFFFFFFFFF0
@M05620:45:000000000-G6HP7:1:1101:26542:11221 1:N:0:141
CATCCTGACCCTGAAGTACCCCATTGAGCATGGCATCGTCACCAACTGGGACGACATGGAGAAGATCTGGCACCACACCTTCTACAACGAGCTGCGCGTGGCCCCGGAGGAGCACCCAGTGCTGCTGACCGAGGCCCCCCTGAACCCCAAGGCCAACAGAGAGAAGATGACTCAGGTGAGGCTCGGCCGACGCCCGTGCTCCTCCCGTCCTTTCCCCAGTCATTTTCTGCCCGGCTTGATTTCTGACATTA
+
DDDDDFFFFFFFGGGGGGGGGGGHHHHHHHHHHHHHHGHHHGHHHGHHHHHHGGGGGHHHHHHHHHHHHHHHHGHHHGGHHHHHHHHHGGGGGHHGGGGGGGHHGGGGGGGGHHHHGGHHHHHHHHHHHHGGGGGGGGGGGGHHHHGGGGHGHHGGGGGGGGGGGGGGGGGGGGGGHGGGGGGGFFFFF-@FFFFFFFFFFFFFFFFFFFFFFHFFFFFFFFFFFFFFHFFFFFFFFFBFFFFFFFFFFF0
@M05620:45:000000000-G6HP7:1:1101:26524:11229 1:N:0:141
CATCCTGACCCTGAAGTACCCCATTGAGCATGGCATCGTCACCAACTGGGACGACATGGAGAAGATCTGGCACCACACCTTCTACAACGAGCTGCGCGTGGCCCCGGAGGAGCACCCAGTGCTGCTGACCGAGGCCCCCCTGAACCCCAAGGCCAACAGAGAGAAGATGACTCAGGTGAGGCTCGGCCGGCGCCCGTGCTCCTCCCGTCCTTTCCCCAGTCATTTTCTGCCCGGCTTGATTTCTGACATTA
+
AAABAFBFCCFFFGGFGFGGGGFHHGDGGHHHHHHHHGHHGGHFEFHH32FGEAFFGHHEHHFGCFGHHGHHHGHH1EEHHHHDGGHHE11EFGHEGGGCEFHHGGGGGCGGGAHHGGFHBDHHHGFGHG?A@GGGGGGGGGFFHHGGGGEEEHGGGGFFGGGGFFFGEGGFBFBFFBBGGEEFADEDA=A==DD;-:AEFF/BBF:9.A.B/BFFFFD9BBFFFFFF9BFF?>@-B-.BFFF/9;:/BF/
@M05620:45:000000000-G6HP7:1:1101:27571:11271 1:N:0:141
CATCCTGACCCTGAAGTACCCCATTGAGCATGGCATCGTCACCAACTGGGACGACATGGAGAAGATCTGGCACCACACCTTCTACAACGAGCTGCGCGTGGCCCCGGAGGAGCACCCAGTGCTGCTGACCGAGGCCCCCCTGAACCCCAAGGCCAACAGAGAGAAGATGACTCAGGTGAGGCTCGGCCGACGCCCGTGCTCCTCCCGTCCTTTCCCCAGTCATTTTCTGCCCGGCTTGATTTCTGACATTA
+
CCCCCFFFFFFFGGGGGGGGGGGHHHHHHHHHHHHHHGHHHGHHHGHHHHHHGGGGGHHHHHHHHHHHHHHHHGHHHGGHHHHHHHHHGGGGGHHGGGGGGGHHGGGGGGGGHHHHGGHHHHHHHHHHHHGGGGGGGGGGGGHHHHGGGGHGHHGGGGGGGGGGGGGGGGGGGGGGGGGGGGGGFFFFFFFFFFFFFDFFFFFFFFDFFFFFFFFFFFFFFFFFFFFFFFFFFFFFFFFFFFFFFFFFFF0
@M05620:45:000000000-G6HP7:1:1101:27591:11272 1:N:0:141
CATCCTGACCCTGAAGTACCCCATTGAGCATGGCATCGTCACCAACTGGGACGACATGGAGAAGATCTGGCACCACACCTTCTACAACGAGCTGCGCGTGGCCCCGGAGGAGCACCCAGTGCTGCTGACCGAGGCCCCCCTGAACCCCAAGGCCAACAGAGAGAAGATGACTCAGGTGAGGCTCGGCCGACGCCCGTGCTCCTCCCGTCCTTTCCCCAGTCATTTTCTGCCCGGCTTGATTTCTGACATTA
+
BCCCCFFFFFFFGGGGGGGGGGGHHHHHHHHHHHHHHGHHHGHHHGHHHHHHGGGGGHHGHHHHHHHHHHHHHGHHHGGHHHHHHHHHGGGGGHHGGGGGGGHHGGGGGGGGHGHHGGHHHHHHHHHGHHGGGGGGGGGGGGHHHHGGGGHGHHGGGEGGGGGGGGEFGGGGGGGGGGGGGGGGFFFFFFFFFFFFAFFFFFFFFFFAADFFFFFFFFFFFBBFFBFFFFFFFFFFFFAFFFBFB/BBBF/
@M05620:45:000000000-G6HP7:1:1101:11758:11304 1:N:0:141
CATCCTGACCCTGAAGTACCCCGGCTTGATTTCTGACATTAGATCGGAAGAGCACACGTCTGAACTCCAGTCACAGCGATAGATCTCGTATGCCGTCTTCTGCTTGAAAAAAAAAAAAAAAAAAGAACTACAAAAATCAAAACTCTCTTGCGTACCATTATAATAGAGGAATATACTTAAATGAGCGTCACGTAGTGCAATCTCACATCGATTATATCACCGTTGTATACTTCTATATGTACTGGCCTATC
+
CDDDDFFFFFFFGGGGGGGGGGGGGGGGHHHHHHHHHHHHHHHHHHGFGGHHHHHHHGHHHGHHHHHHHHHHHHHGGFGHGGHHHHHHGGHHHHGGGHGHHHHHHHHHHHHGGGGCB<//----.../000<<0...00000.00000000-..-.00;00;C:0000/./00:00;000000000-:....;/../00000::00000.;.0.000000/.....00000000000:0000000;.0/00
@M05620:45:000000000-G6HP7:1:1101:26195:11372 1:N:0:141
CATCCTGACCCTGAAGAGCACACGTCTGAACTCCAGTCACAGCGATAGATCTCGTATGCCGTCTTCTGCTTGAAAAAAAAAAAACAAAAAACTAAATAAACTAACTGCTAGAATAAAACACAAAAAATTACTCTATCAAAAAATCTCTCCACAAACTTCACGACCAAAACAAGATCTACAATCCCCACCCACCACCTCTCGCCCTCAAACTCTAACCCACCGTCCATCGCCCTTACTGAGACTCCCCTTTC
+
CCCCDFFFFFFFGGGGGGGGGGHGHHHGGHHHHHHHHHHHHHHGGHGGGHFHHGFGHHHHGFGHGGHHHHHHGHHHHGGGGE>>///00?//333B2222B222233233222222222/0=/0?/<011111111111<1.>.00000/0/<...00000..--:......//000000000/0./......:;...0/..;.-..00:000000..........00....-/00000000000../.00
@M05620:45:000000000-G6HP7:1:1101:26348:11408 1:N:0:141
AGATTACTGCAACAGTTCCCCCTGGACCTGGAAAAGTTTCTTGCCTGGCTTACAGAAGCTGAAACAACTGCCAATGTCCTACAGGATGCTACCCGTAAGGAAAGGCTCCTAGAAGACTCCAAGGGAGTAAAAGAGCTGATGAAACAATGGCAAGTAAGTCAGGCATTTCCGCTTTAGCACTCTTGTGGATCCAATTGAACAATTCTCAGCATTTGTACTTGTAACTGACAAGCCAGGGACAAAACAAAGAT
+
?3AABFFFFFFFGFFGGGGGGGGGFHHHHHHHHHHHHHHHHHHHHHHGHHHHHHHHHHHHHHHHHHHHHHGHHHHHHHGHHHHHGFHHHHHHHGFEGGHGHHGGHHFHGHGHHHHHHHHGHFHGGGGFFFHHHGHHHHGHHDFHHHHHHHHGHGHHHHHHHHHHHHHHHHGGGGGHFHHHHHHHHHHGFHHHGHHHHFFFHHHHHHHHHGHFHGHHHFHHHHHHHHHGGHHGFFGGGGGGGGGGGGFGFG;
@M05620:45:000000000-G6HP7:1:1101:26363:11417 1:N:0:141
AGATTACTGCAACAGTTCCCCCTGGACCTGGAAAAGTTTCTTGCCTGGCTTACAGAAGCTGAAACAACTGCCAATGTCCTACAGGATGCTACCCGTAAGGAAAGGCTCCTAGAAGACTCCAAGGGAGTAAAAGAGCTGATGAAACAATGGCAAGTAAGTCAGGCATTTCCGCTTTAGCACTCTTGTGGATCCAATTGAACAATTCTCAGCATTTGTACTTGTAACTGACAAGCCAGGGACAAAACAAAGAT
+
BBBBBFFFDFDFGGFGGGGGGGGGHHHHHHHHHHGHGHHHHHHHHHHHHHHHHHHHHHHHHHHHHHHHHHHHHHHHHHHHHHHHHHHHHHHHHHGGCGHHHHFHHHHHGHGHHHHHHHHHHHHGGHGGHHHGHGHHHHHHHDHHHHHHHHHHHGHHHHHHHHHHHHHHHHGGGGGHBHHHHHHHHHHGHHHHHHHHHGHHHHHHHHHHHHHHHGHHHFHHHGHFHHHFHHGHAFGGGGGGGGFGGGFGGGG
@M05620:45:000000000-G6HP7:1:1101:13747:11434 1:N:0:141
CATCCTGACCCTGAAGTACCCCGGCTTGATTTCTGACATTAGATCGGAAGAGCACACGTCTGAACTCCAGTCACAGCGATAGATCTCGTATGCCGTCTTCTGCTTGAAAAAAAAAAAAAAAAAAGAAGAACTAACCGGAATCACCACCTACCAAACAGAAAATACATACATTAGGACCCATCCGTTGGAATCATGGACCGCAAATACCTCTCATCGCCAGATTCTAGCCACACCCACGCCAGTCCGCCAGC
+
DDDDDFFFFFFFGGGGGGGGGGGGGGGGHHHHHHHHHHHHHHHHHHGGGGHHHHHHHGHHHGHHHHHHHHHHHHHFFEFHGGHHGHHHGGHHHHGGGHGHHHHHHHHHHHHGGGGD/</<-<--<..<0//0000;----.:00/0...0/.00..;//:0/00:0:0000000000;.:BB...0..0000:00000/-----0000000/0;00...-.0000000/0/.:9...-...-000.-.:-.
@M05620:45:000000000-G6HP7:1:1101:8498:11447 1:N:0:141
CATCCTGACCCTGAAGTACCCCATTGAGCATGGCATCGTCACCAACTGGGACGACATGGAGAAGATCTGGCACCACACCTTCTACAACGAGCTGCGCGTGGCCCCGGAGGAGCACCCAGTGCTGCTGACCGAGGCCCCCCTGAACCCCAAGGCCAACAGAGAGAAGATGACTCAGGTGAGGCTCGGCCGACGCCCGTGCTCCTCCCGTCCTTTCCCCAGTCATTTTCTGCCCGGCTTGATTTCTGACATTT
+
BBBBBFFFFFFFGGGGGGGGGGDHHFHHH4GHGHGHHGHHGGHG2FHHHHFGEGGFGHHEHHFGHHHHHGHHHGHHHGGHHHHHHHHHGGGGGHHGGGGGGGHHGGG/DGDFHHHHGGHHHHHHHHHHGHG?@GGGGGGGGEC:GHGG.CHFHHGGGGGFF/E?FGGGGGGGGGGGGGGGGGGGFFFFFFF9-BFD@ADAFFFFFFFEDD?FFFFFFFABBFFFFFFFFEFF.=BFCC:BBFFF//;/;F/
@M05620:45:000000000-G6HP7:1:1101:8513:11456 1:N:0:141
CATCCTGACCCTGAAGTACCCCATTGAGCATGGCATCGTCACCAACTGGGACGACATGGAGAAGATCTGGCACCACACCTTCTACAACGAGCTGCGCGTGGCCCCGGAGGAGCACCCAGTGCTGCTGACCGAGGCCCCCCTGAACCCCAAGGCCAACAGAGAGAAGATGACTCAGGTGAGGCTCGGCCGACGCCCGTGCTCCTCCCGTCCTTTCCCCAGTCATTTTCTGCCCGGCTTGATTTCTGACATTA
+
CCDDDFFFFFFFGGGGGGGGGGGHHHHHHHHHHHHHHGHHHGHHHGHHHHHHGGGGGHHHHHHHHHHHHHHHHGHHHGGHHHHHHHHHGGGGGHHGGGGGGGHHGGGGGGGGHHHHGGHHHHHHHHHHHHGGGGGGGGGGGGHHHHGGGGHGHHGGGGGGGGGGGGGGGGGGGGGGGGGGGGGGFFFFFFFFFFFFFFFFFFFFFFFEDFFFFFFFFFFFFFFFFFFFFFFFFFFFFF<FFFFFFFFFFF0
@M05620:45:000000000-G6HP7:1:1101:10822:11465 1:N:0:141
CATCCTGACCCTGAAGTACCCCGGCTTGATTTCTGACATTAGATAGCACACGTCTGAACTCCAGTCACAGCGATAGATCTCGTATGCCGTCTTCTGCTTGAAAAAAAAAAAACCACCTCCACTTGATTCCCCTCTCTTCTTCCCCCCTTTCCCTTCCTTCCTTCCTTTCCTCTTTCTCCCTCTTTTTTCTCCCCTTTCCCCCTTCTCCTCCTTTTTCCTTTTCCCTTCCCCTCCCTTTCCCCCCCCCCTCT
+
BBBBBFFFFFFFGGFGGGGGGGGGGGGEFGHHHHHGHFHHFHGHHHHFHFGGFHHFHFHHHHHHGHHHGHHGEGA?@DDFGHFAFGFFEFGFFHHHHGHHHHHFHGGGGC///<//?FGHH011111?@11F0/<FFD1G1=GFHGGGF0DGB0<CG0CGFF0;C:CCCG0:;;CHFFGF9BCFFFF-:0;BCGGF99FB/:BAFFFF/.BBF9/BF/BF//9/;B/./;;.ADEB/:;B/BDDBBFC=A.
@M05620:45:000000000-G6HP7:1:1101:20992:11478 1:N:0:141
AGATTACTGCAACAGTTCCCCCTGGACCTGGAAAAGTTTCTTGCCTGGCTTACAGAAGCTGAAACAACTGCCAATGTCCTACAGGATGCTACCCGTAAGGAAAGGCTCCTAGAAGACTCCAAGGGAGTAAAAGAGCTGATGAAACAATGGCAAGTAAGTCAGGCATTTCCGCTTTAGCACTCTTGTGGATCCAATTGAACAATTCTCAGCATTTGTACTTGTAACTGACAAGCCAGGGACAAAACAAAGAT
+
>AAABFFFFFFFGGCGGGGGGGGGAGHHGGHHHHHHHHHHHHHHHHHGHHHHHGHHGFHHHHHHHHHHHHHHHGHCFGGEAGBGH1FHHGBHHHGEEBGBGHFHGHHHGCEFHHHB3FHHHFFGGGGEGHHHBFCFGFEFD?GFHHEFHFHHHGHHFHG2GHFHGGHGHGDGGGEGBGHHFHHHHDGD1<FCGHHHHHHHH/G0=DDGDH0GHGF00CGFCCGHHFC0CGCCCEB?EF.AFFB?FACC/;C
@M05620:45:000000000-G6HP7:1:1101:15437:11490 1:N:0:141
CATCCTGACCCTGAAGTACCCCATTGAGCATGGCATCGTCACCAACTGGGACGACATGGAGAAGATCTGGCACCACACCTTCTACAACGAGCTGCGCGTGGCCCCGGAGGAGCACCCAGTGCTGCTGACCGAGGCCCCCCTGAACCCCAAGGCCAACAGAGAGAAGATGACTCAGGTGAGGCTCGGCCGACGCCCGTGCTCCTCCCGTCCTTTCCCCAGTCATTTTCTGCCCGGCTTGATTTCTGACATTA
+
AABBBFFFFFFFGGGGGGGGGGGHHHHHHHHHHHHHHGHHHGHHHGHHHHHHGGGGGHHHHHHHHHHHHHHHHGHHHGGHHHHHHHHHGGGGGHHGGGGGGGHHGGGGGGGGHGHHGGHHHHHHHHHHHHGGGGGGGGGGGGHFHHGGGGHGHHGFGGGGGGGGGGGGGGGGGGGFGGGGGGGGFFFFFADFFFFF@DFFFFFFFFFFFFFFFFFFFFFFFFFFFFFFFFFEFFFFFFFFFFFFB//9BF/
@M05620:45:000000000-G6HP7:1:1101:20994:11496 1:N:0:141
AGATTACTGCAACAGTTCCCCCTGGACCTGGAAAAGTTTCTTGCCTGGCTTACAGAAGCTGAAACAACTGCCAATGTCCTACAGGATGCTACCCGTAAGGAAAGGCTCCTAGAAGACTCCAAGGGAGTAAAAGAGCTGATGAAACAATGGCAAGTAAGTCAGGCATTTCCGCTTTAGCACTCTTGTGGATCCAATTGAACAATTCTCAGCATTTGTACTTGTAACTGACAAGCCAGGGACAAAACAAAGAT
+
BCBCCFFFFFFFGGGGGGGGGGGGGHHHHHHHHHHHHHHHHHHHHHHHHHHHHHHHHHHHHHHHHHHHHHHHHGHFGHHHFHHHHFHHFHFHHHGGEEGFHHHHHHHHGHHHHHHHHHHHHGHGGHGFHHHHHGHHHHFHHHHHHHHHHGHHHGHHGHHHHHGHHHHHHHGGGGGHBGHHHHHHHHHDHHHHHGHHHHHHGGHFGHHHHHFHHGHHGGHHHFHGHHHBHFGCGGGGGGGGGGGGFGGGGGF
@M05620:45:000000000-G6HP7:1:1101:15432:11508 1:N:0:141
CATCCTGACCCTGAAGTACCCCATTGAGCATGGCATCGTCACCAACTGGGACGACATGGAGAAGATCTGGCACCACACCTTCTACAACGAGCTGCGCGTGGCCCCGGAGGAGCACCCAGTGCTGCTGACCGAGGCCCCCCTGAACCCCAAGGCCAACAGAGAGAAGATGACTCAGGTGAGGCTCGGCCGACGCCCGTGCTCCTCCCGTCCTTTCCCCAGTCATTTTCTGCCCGGCTTGATTTCTGACATTA
+
CEDEDFFFFFFFGGGGGGGGGGGHHHHHHHHHHHHHHGHHHGHHHGHHHHHHGGGGGHHHHHHHHHHHHHHHHGHHHGGHHHHHHHHHGGGGGHHGGGGGGGHHGGGGGGGGHHHHGGHHHHHHHHHHHHGGGGGGGGGGGGHHHHGGGGHGHHGGGGGGGGGGGGGGGGGGGGGGGGGGGGGGFFFFFFFFFFFFFFFEFFFFFFFFFFDFFFFFFFFFFFFFFFFFFFFFFFFFFA:FFFFFF<BFFF1
@M05620:45:000000000-G6HP7:1:1101:15451:11509 1:N:0:141
CATCCTGACCCTGAAGTACCCCATTGAGCATGGCATCGTCACCAACTGGGACGACATGGAGAAGATCTGGCACCACACCTTCTACAACGAGCTGCGCGTGGCCCCGGAGGAGCACCCAGTGCTGCTGACCGAGGCCCCCCTGAACCCCAAGGCCAACAGAGAGAAGATGACTCAGGTGAGGCTCGGCCGACGCCCGTGCTCCTCCCGTCCTTTCCCCAGTCATTTTCTGCCCGGCTTGATTTCTGACATTA
+
ABBBBFFFFFFFGGGGGGGGGGGHHHHHHHHHHHHHHGHHHGHHHGHHHHHHGGGGGHHHHHHHHHHHHHHHHGHHHGGHHHHHHHHHGGGGGHHGGGEGGGHHGGGGGGGGHFHHGGHFGHHHHHGHHHGGGGGGGGGGGGHHHHGGGGHGHHGGGGGGGGGGGGGGGGGGGGGGFGGGGGGGFFFFFAFF=DFFFFFFFFFFFFFAFF.;FFFFFFDBFFFFFFFFFFFFFFFFFFFBFFFFFBFFFF/
@M05620:45:000000000-G6HP7:1:1101:21001:11512 1:N:0:141
AGATTACTGCAACAGTTCCCCCTGGACCTGGAAAAGTTTCTTGCCTGGCTTACAGAAGCTGAAACAACTGCCAATGTCCTACAGGATGCTACCCGTAAGGAAAGGCTCCTAGAAGACTCCAAGGGAGTAAAAGAGCTGATGAAACAATGGCAAGTAAGTCAGGCATTTCCGCTTTAGCACTCTTGTGGATCCAATTGAACAATTCTCAGCATTTGTACTTGTAACTGACAAGCCAGGGACAAAACAAAGAT
+
>33AAFFFFFDBGGCGGGGGGGGGCGHHHHHBGHGHHHHHHHGGHHHHHHHFHHFHHHHGGFHHHEFHHFHH3GGFGHGGHGGHHEHCFGBGHHGGEEHHHGHHHHHHGHHHHGHGHHHHHHHGEHGGGGHHHGHHHHGHH2BGHHHHHFHHFGHGHHHHGHGHHHHHHHGGGGG11?GHHHHHHGHGHHHHHHHHHGFFGCFHGHHFHHHHHGHHGHHHHHFFHHHEHHHHHGGGEF?E../CFFEFFBF
@M05620:45:000000000-G6HP7:1:1101:9400:11519 1:N:0:141
CATCCTGACCCTGAAGTACCCCATTGAGCATGGCATCGTCACCAACTGGGACGACATGGAGAAGATCTGGCACCACACCTTCTACAACGAGCTGCGCGTGGCCCCGGAGGAGCACCCAGTGCTGCTGACCGAGGCCCCCCTGAACCCCAAGGCCAACAGAGAGAAGATGACTCAGGTGAGGCTCGGCCGACGCCCGTGCTCCTCCCGTCCTTTCCCCAGTCATTTTCTGCCCGGCTTGATTTCTGACATTT
+
CCCCCFFFFFFFGGGGGGGGGGGHHHHHHHHHHHHHHGHHHGHHHGHHHHHHGGGGGHHHHHHHHHHHHHHHHGHHHGGHHHHHHHHHGGGGGHHGGGGGGGHHGGGGGGGGHHHHGGHHHHHHHHHHHHGGGGGGGGGGGGHHHHGGGGHGHHGGGGGGGGGGGGGGGGGGGGGGGGGGGGGGFFFFFFFFFFFFDFFFFFFFFFFFFFFFFFFFFFFFFBFFFFFFFFFFFFFFFFFFFFFFFFFFFF0
@M05620:45:000000000-G6HP7:1:1101:19036:11538 1:N:0:141
CATCCTGACCCTGAAGTACCCCATTGAGCATGGCATCGTCACCAACTGGGACGACATGGAGAAGATCTGGCACCACACCTTCTACAACGAGCTGCGCGTGGCCCCGGAGGAGCACCCAGTGCTGCTGACCGAGGCCCCCCTGAACCCCAAGGCCAACAGAGAGAAGATGACTCAGGTGAGGCTCGGCCGACGCCCGTGCTCCTCCCGTCCTTTCCCCAGTCATTTTCTGCCCGGCTTGATTTCTGACATTA
+
ABBBBFFFFFFFGGGGGGGGGGGHHHHHHGHHHHHHHGHHFGHHEGHHHHGHGGGGGHHHHHHGHHHHHBGHHGHHHGGHHHHHHHHHGGGGGHHGGGGGGGHHGGGGGGGGHHHHGGHHGGHHHHHHGH?DGGGGGGGFGEBGHHGGADHEHHFGGGGGGGGGGGGGGGGGGGGGGGGGGGFGFFFF=DFFFFFAB?D?BFFFFFDFFFFFFFFFFFFFFFFFFFFFFFFFDFFFFF.;FFFFF/BFBF/
@M05620:45:000000000-G6HP7:1:1101:19021:11552 1:N:0:141
CATCCTGACCCTGAAGTACCCCATTGAGCATGGCATCGTCACCAACTGGGACGACATGGAGAAGATCTGGCACCACACCTTCTACAACGAGCTGCGCGTGGCCCCGGAGGAGCACCCAGTGCTGCTGACCGAGGCCCCCCTGAACCCCAAGGCCAACAGAGAGAAGATGACTCAGGTGAGGCTCGGCCGACGCCCGTGCTCCTCCCGTCCTTTCCCCAGTCATTTTCTGCCCGGCTTGATTTCTGACATTA
+
BCCCCFFFFFFFGGGGGGGGGGGHHHHHHHHHHHHHHGHHHGHHHGHHHHHHGGGGGHHHHHHHHHHHHHHHHGGHHGGHHHHHHHHHGGGGGHHGGGEEGGHHGGGGGGGGHHHHGGHHHHHHHHHHHHGGGGGGGGGGGGHGHHGGGGHGHHGGGGGGGGGGGGGGGGGGGGGGGGGGGGGGFFFFFFFFFFFFDFFFFFFFFFFFFFFFFFFFFFFFFFFFFFFFFFFFFFFFFFAFFFFFFEFFFF/
@M05620:45:000000000-G6HP7:1:1101:11865:11552 1:N:0:141
CATCCTGACCCTGAAGTACCCCATTGAGCATGGCATCGTCACCAACTGGGACGACATGGAGAAGATCTGGCACCACACCTTCTACAACGAGCTGCGCGTGGCCCCGGAGGAGCACCCAGTGCTGCTGACCGAGGCCCCCCTGAACCCCAAGGCCAACAGAGAGAAGATGACTCAGGTGAGGCTCGGCCGACGCCCGTGCTCCTCCCGTCCTTTCCCCAGTCATTTTCTGCCCGGCTTGATTTCTGACATTT
+
CDDDDFFFFFFFGGGGGGGGGGGHHHHHHHHHHHHHHGHHHGHHHGHHHHHHGGGGGHHHHHHHHHHHHHHHHGHHHGGHHHHHHHHHGGGGGHHGGGGGGGHHGGGGGGGGHHHHGGHHHHHHHHHHHHGGGGGGGGGGGGHHHHGGGGHGHHGGGGGGGGGGGGGGGGGGGGGGHGGGGGGGFFFFFFFFFFFFDFFEFFFFFFDEFFFFFFFFFFFFFFFFFFFFFFFFDFFFFFAFFFFFF0BFFF0
@M05620:45:000000000-G6HP7:1:1101:19036:11562 1:N:0:141
CATCCTGACCCTGAAGTACCCCATTGAGCATGGCATCGTCACCAACTGGGACGACATGGAGAAGATCTGGCACCACACCTTCTACAACGAGCTGCGCGTGGCCCCGGAGGAGCACCCAGTGCTGCTGACCGAGGCCCCCCTGAACCCCAAGGCCAACAGAGAGAAGATGACTCAGGTGAGGCTCGGCCGACGCCCGTGCTCCTCCCGTCCTTTCCCCAGTCATTTTCTGCCCGGCTTGATTTCTGACATTT
+
CDDDDFFFFFFFGGGGGGGGGGGHHHHHHHHHHHHHHGHHHGHHHGHHHHHHGGGGGHHHHHHHHHHHHHHHHGHHHGGHHHHHHHHHGGGGGHHGGGGGGGHHGGGGGGGGHHHHGGHHHHHHHHHHHHGGGGGGGGGGGGHHHHGGGGHGHHGGGGGGGGGGGGGGGGGGGGGGHGGGGGGGFFFFFFFFFFFFDFFFFFFFFFFFFFFFFFFFFFFFFFFFFHFFFBFEDFFFFFAFFFFFFFFBFF0
@M05620:45:000000000-G6HP7:1:1101:22822:11575 1:N:0:141
CATCCTGACCCTGAAGTACCCCATTGAGCATGGCATCGTCACCAACTGGGACGACATGGAGAAGATCTGGCACCACACCTTCTACAACGAGCTGCGCGTGGCCCCGGAGGAGCACCCAGTGCTGCTGACCGAGGCCCCCCTGAACCCCAAGGCCAACAGAGAGAAGATGACTCAGGTGAGGCTCGGCCGACGCCCGTGCTCCTCCCGTCCTTTCCCCAGTCATTTTCTGCCCGGCTTGATTTCTGACATTA
+
CCCCCFFFFFFFGGGGGGGGGGGHHHHHHHHHHHHHHGHHHGHHHGHHHHHHGGGGGHHHHHHHHHHHHHHHHGHHHGGHHHHHHHHHGGGGGHHGGGGGGGHHGGGGGGGGHHHHGGHHHHHHHHHHHHGGGGGGGGGGGGHHHHGGGGHGHHGGGGGGGGGGGGGGGGGGGGGGGGGGGGGGFFFFFFFFFFFFCFFEFFFFFFFFFFFFFFFFFFFFFFFFFFFFFFFFFFFFFFFFFFFFFBFFBF0
@M05620:45:000000000-G6HP7:1:1101:12365:11585 1:N:0:141
CATCCTGACCCTGAAGTACCCCATTGAGCATGGCATCGTCACCAACTGGGACGACATGGAGAAGATCTGGCACCACACCTTCTACAACGAGCTGCGCGTGGCCCCGGAGGAGCACCCAGTGCTGCTGACCGAGGCCCCCCTGAACCCCAAGGCCAACAGAGAGAAGATGACTCAGGTGAGGCTCGGCCGACGCCCGTGCTCCTCCCGTCCTTTCCCCAGTCATTTTCTGCCCGGCTTGATTTCTGACATTA
+
DDDDDFFFFFFFGGGGGGGGGGGHHHHHHHHHHHHHHGHHHGHHHGHHHHHHGGGGGHHHHHHHGHHHHHHHHGHHHGGHHHHHHHHHGGGGGHHGGGGGGGHHGGGGGGGGHHHHGGHHHHHHHHHHHHGGGGGGGGGGGGHHHHGGGGHGHHGGGGGGGGGGGGGGGGGGGGGGGGGGGGGGFFFFFFCFFFFF@DFFFFFFFFFEFFFFFFFFFFFFFFFFFHFFFFFFFFFFFFAFFFFFFFFFFF0
@M05620:45:000000000-G6HP7:1:1101:12347:11586 1:N:0:141
CATCCTGACCCTGAAGTACCCCATTGAGCATGGCATCGTCACCAACTGGGACGACATGGAGAAGATCTGGCACCACACCTTCTACAACGAGCTGCGCGTGGCCCCGGAGGAGCACCCAGTGCTGCTGACCGAGGCCCCCCTGAACCCCAAGGCCAACAGAGAGAAGATGACTCAGGTGAGGCTCGGCCGACGCCCGTGCTCCTCCCGTCCTTTCCCCAGTCATTTTCTGCCCGGCTTGATTTCTGACATTA
+
CCCCCFFFFFFFGGGGGGGGGGGHHHHHHHHHHHHHHGHHHGHHHGHHHHHHGGGGGHHHHHHHHHHHHHHHHGHHHGGHHHHHHHHHGGGGGHHGGGGGGGHHGGGGGGGGHHHHGGHHHHHHHHHHHHGGGGGGGGGGGGHHHHGGGGHGHHGGGGGGGGGGFGGGGGGGGGGGGGGGGGGGFFFFFFFFFFFFFFFFFFFFFFFFFFFFFFFFFFFFFFFFFFFFFFFFFFFFFFFFFFFFFFFFFF0
@M05620:45:000000000-G6HP7:1:1101:3692:11592 1:N:0:141
CATCCTGACCCTGAAGTACCCCATTGAGCATGGCATCGTCACCAACTGGGACGACATGGAGAAGATCTGGCACCACACCTTCTACAACGAGCTGCGCGTGGCCCCGGAGGAGCACCCAGTGCTGCTGACCGAGGCCCCCCTGAACCCCAAGGCCAACAGAGAGAAGATGACTCAGGTGAGGCTCGGCCGACGCCCGTGCTCCTCCCGTCCTTTCCCCAGTCATTTTCTGCCCGGCTTATTTCTGACCTTAG
+
CCCCCFFFFFFFGGGGGGGGGGGHHHHHHHHHHHHHHGHHHGHHHGHHHHHHGGGGGHHHHHHHHHHGHHHHHGHHHGGHHHHHHHHHGGGGGHHGGGGGGGHHGGGGGGGGHHHHGGHHHHHHHHHHHHGGGGGGGGGGGGHHHHGGGGHGHHGGGGGGGGGGGGGGGGGGGGGGGGGGGGGGFFFFFFFFFFFFFFFFFFFFFFFFFFFFFFFFFBDFF0FFFFFFFFFFFFFFFBFFFFFF:F/9F90
@M05620:45:000000000-G6HP7:1:1101:21005:11596 1:N:0:141
AGATTACTGCAACAGTTCCCCCTGGACCTGGAAAAGTTTCTTGCCTGGCTTACAGAAGCTGAAACAACTGCCAATGTCCTACAGGATGCTACCCGTAAGGAAAGGCTCCTAGAAGACTCCAAGGGAGTAAAAGAGCTGATGAAACAATGGCAAGTAAGTCAGGCATTTCCGCTTTAGCACTCTTGTGGATCCAATTGAACAATTCTCAGCATTTGTACTTGTAACTGACAAGCCAGGGACAAAACAAAGAT
+
BBBCCFFFFFFFGGGGGGGGGGGGHHHHHHHHHHHHHHHHHHHHHHHHHHHHHHHHHHHHHHHHHHHHHHHHHHHHHHHHHHHHHGHHHHHHHHGGFFHHHHHHHHHHGHHHHHHHHHHHHHHGGHGGHHHHHGHHHHGHHHHHHHHHHHHHHGHHHHGHHHHHHHHHHHGGGGGHHHHHHHHHHGHGHHHHHHHHHHGGFHHHHHHHHHGHHGHHHHHHHGHGHHHFHHHHHGFGGGGGGGGGGGGGGGF
@M05620:45:000000000-G6HP7:1:1101:21024:11603 1:N:0:141
AGATTACTGCAACAGTTCCCCCTGGACCTGGAAAAGTTTCTTGCCTGGCTTACAGAAGCTGAAACAACTGCCAATGTCCTACAGGATGCTACCCGTAAGGAAAGGCTCCTAGAAGACTCCAAGGGAGTAAAAGAGCTGATGAAACAATGGCAAGTAAGTCAGGCATTTCCGCTTTAGCACTCTTGTGGATCCAATTGAACAATTCTCAGCATTTGTACTTGTAACTGACAAGCCAGGGACAAAACAAAGAT
+
BCBCCFFFFFFFGGGGGGGGGGGGHHHHHHHHHHHHHHHHHHHHHHHHHHHHHHHHHHHHHHHHHHHHHHHHHHHHHHHHHHHHHHHHHHHHHHGGFFHHHHHHHHHHGHHHHHHHHHHHHHHGGHGGHHHHHGHHHHGHHHHHHHHHHHHHHGHHHHHHHHHHHHHHHHGGGGGHHHHHHHHHHHHGHHHHHHHHHHHGHHHHHHHHHHHHHHHHHGHHHHHHHHHGHHHHHGGGGGGGGGFGGGGGGGF
@M05620:45:000000000-G6HP7:1:1101:21009:11614 1:N:0:141
AGATTACTGCAACAGTTCCCCCTGGACCTGGAAAAGTTTCTTGCCTGGCTTACAGAAGCTGAAACAACTGCCAATGTCCTACAGGATGCTACCCGTAAGGAAAGGCTCCTAGAAGACTCCAACGGAGTAAAAGAGCTGATGAAACAATGGCAAGTAAGTCAGGCATTTCCGCTTTAGCACTCTTGTGGATCCAATTGAACAATTCTCAGCATTTGTACTTGTAACTGACAAGCCAGGGACAAAACAAAGAT
+
BBBBBFFFFFFFGGGGGGGGGGGGFHHHHGHHHHHHHHHHHHHHHHHHHHHHHHHHFHHHHHHHHGHHHHHHHHHHHHHHHHHHHHHHHHHHHHGGEEHHHHHHHHHHGHBHHHHHHHHHHG3EEGGGHHHHHGHHHHGHGDGHHHHHHHHHHGHHGHHHHHHHHHHHHHGGGGGHFHHHHHHHHGHGHHHHGHHHHHHFGGHHHHHHHHGHHGHHHGHHHHHHHHHEFHHHGGGGGGGGGG/FFACCFGF
@M05620:45:000000000-G6HP7:1:1101:13157:11616 1:N:0:141
CATCCTGACCCTGAAGTACCCCATTGAGCATGGCATCGTCACCAACTGGGACGACATGGAGAAGATCTGGCACCACACCTTCTACAACGAGCTGCGCGTGGCCCCGGAGGAGCACCCAGTGCTGCTGACCGAGGCCCCCCTGAACCCCAAGGCCAACAGAGAGAAGATGACTCAGGTGAGGCTCGGCCGACGCCCGTGCTCCTCCCGTCCTTTCCCCAGTCATTTTCTGCCCGGCTTGATTTCTGACATTA
+
CCDDDFFFFFFFGGGGGGGGGGGHHHHHHHHHHHHHHGHHHGHHHGHHHHHHGGGGGHHHHHHHHHGHHHHHHGHHHGGHHHHHHHHHGGGGGHHGGGGGGGHHGGGGGGGGHHHHGGGHHHHHHHHHHHGGGGGGGGGGGGHHHHGGGGHGHGGGGGGGGGGGGGGGGGGGGGGGGGGGGGGGFFFFFFFFFFFF@DDEFFFFFFFEFFFFFFFFFFFFFFFFFFFFHFFFFFFFFFFFFFFBF:BFFF0
@M05620:45:000000000-G6HP7:1:1101:24410:11623 1:N:0:141
CATCCTGACCCTGAAGTACCCCATTGAGCATGGCATCGTCACCAACTGGGACGACATGGAGAAGATCTGGCACCACACCTTCTACAACGAGCTGCGCGTGGCCCCGGAGGAGCACCCAGTGCTGCTGACCGAGGCCCCCCTGAACCCCAAGGCCAACAGAGAGAAGATGACTCAGGTGAGGCTCGGCCGACGCCCGTGCTCCTCCCGTCCTTTCCCCAGTCATTTTCTGCCCGGCTTGATTTCTGACATTT
+
CDDDDFFFFFFFGGGGGGGGGGGHHHHHHHHHHHHHHGHHHGHHHGHHHHHHGGGGGHHHHHHHHHHHHHHHHGHHHGGHHHHHHHHHGGGGGHHGGGGGGGHHGGGGGGGGHHHHGGHGHHHHHHHHHHGGGGGGGGGGGGHHHHGGGGHGHHGGGGGGGGGGGGGGGGGGGGGGGGGGGGGGFFFFFF;FAFFFDFFFFFFFFFFFFFFFFFFFFFFFFFFFFFFFFFFFFFFFFFAFBFFFFBBFFF0
@M05620:45:000000000-G6HP7:1:1101:10701:11630 1:N:0:141
CATCCTGACCCTGAAGTACCCCGGCTTGATTTCTGACATTAGATCGGAAGAGCACACGTCTGAACTCCAGTCACAGCGATAGATCTCGTATGCCGTCTTCTGCTTGAAAAAAAAAAAATAAAAAAAATCAGTTAGTGAAATAATTTCTGCACATAGAATACGTCTACAACATATTCCACACACTGCATCCTACACGTAGCACCCTCACCCATCAGATGACCTATCGTTACCCTTACTGATACTCCCCATTC
+
CCCCCFFFFFFFGGGGGGGGGGGGGGGGHHHHHHHHHHHHHHHHHHGGGGHHHGHGHGHHHGHGHHHHHHHHHHGBB>EGEFFGFHHFFEHHHHGFGHGHHHHHHHHHFGHEGGGG><0?1111/<-01111110000000000000000=0000000000.0./.0000./00000000.../00000/0000/../..00........9//900000000:00./...0/0/000;:000000..//00
@M05620:45:000000000-G6HP7:1:1101:10820:11641 1:N:0:141
CATCCTGACCCTGAAGTACCCCATTGAGCATGGCATCGTCACCAACTGGGACGACATGGAGAAGATCTGGCACCACACCTTCTACAACGAGCTGCGCGTGGCCCCGGAGGAGCACCCAGTGCTGCTGACCGAGGCCCCCCTGAACCCCAAGGCCAACAGAGAGAAGATGACTCAGGTGAGGCTCGGCCGACGCCCGTGCTCCTCCCGTCCTTTCCCCAGTCATTTTCTGCCCGGCTTGATTTCTGACATTA
+
DDDDDFFFFFFFGGGGGGGGGGGHHHHHHHHHHHHHHGHHHGHHHGHHHHHHGGGGGHHHHHHHHHHHHHHHHGHHHGGHHHHHHHHHGGGGGHHGGGEGGGHHGGGGGGGGHHHHGGHHHHHHHHHHHHGGGGGGGGGGGGHHHHGGGGHGHHGGGGGGGGGGGGGGGGGGGGGGHGGGGGGGFFFFFFFFFFFFCFFFFFFFFFFEDFFFFFFFFFFFFFFFFHFFFFFFFFFFFFFFFFFFFEFFFF0
@M05620:45:000000000-G6HP7:1:1101:11442:11698 1:N:0:141
CATCCTGACCCTGAAGTACCCCATTGAGCATGGCATCGTCACCAACTGGGACGACATGGAGAAGATCTGGCACCACACCTTCTACAACGAGCTGCGCGTGGCCCCGGAGGAGCACCCAGTGCTGCTGACCGAGGCCCCCCTGAACCCCAAGGCCAACAGAGAGAAGATGACTCAGGTGAGGCTCGGCCGACGCCCGTGCTCCTCCCGTCCTTTCCCCAGTCATTTTCTGCCCGGCTTGATTTCTGACATTA
+
CCCCCFFFFF4FGGGGGGGGGGGHHHGHHHGHGHHHHGHHHGHHHGHHHHGHGGGGGHHGHGHFHFHHHHHHHGHHHGGHHHHHHHHHGGGGGHHGGGGGGGHHGGGGGGGGHHHHGGHGHHHHHHHGGHGGGGGFGGGGGGHGHHGGGGHGHHGGGGGGGGGGGGGFGGGGFFGGGGGGGGGGFFFFFFFFFFCCD?DEFFFFFEFFFFFBFFFFFFF9FBFFFFFFFFFFF;99CD.BFFFFBB9FFF/
@M05620:45:000000000-G6HP7:1:1101:11434:11714 1:N:0:141
CATCCTGACCCTGAAGTACCCCATTGAGCATGGCATCGTCACCAACTGGGACGACATGGAGAAGATCTGGCACCACACCTTCTACAACGAGCTGCGCGTGGCCCCGGAGGAGCACCCAGTGCTGCTGACCGAGGCCCCCCTGAACCCCAAGGCCAACAGAGAGAAGATGACTCAGGTGAGGCTCGGCCGACGCCCGTGCTCCTCCCGTCCTTTCCCCAGTCATTTTCTGCCCGGCTTGATTTCTGACATTT
+
CCCDDFFFFFFFGGGGGGGGGGGHHHHHHHHHHHHHHGHHHGHHHGHHHHHHGGGGGHHHHHHHHHHHHHHHHGHHHGGHHHHHHHHHGGGGGHHGGGGGGGHHGGGGGGGGHHHHGGHHHHHHHHHHHHGGGGGGGGGGGGHHHHGGGGHGHHGGGGGGGGGGGGGGGGGGGGGGGGGGGGGGFFFFFFFFFFFF@FFFFFFFFFFADDFFFFFFFFFFFFFFFHFFFFFFFFFFFFAFFFFFF:BBFF0
@M05620:45:000000000-G6HP7:1:1101:19772:11733 1:N:0:141
CATCCTGACCCTGAAGTACCCCATTGAGCATGGCATCGTCACCAACTGGGACGACATGGAGAAGATCTGGCACCACACCTTCTACAACGAGCTGCGCGTGGCCCCGGAGGAGCACCCAGTGCTGCTGACCGAGGCCCCCCTGAACCCCAAGGCCAACAGAGAGAAGATGACTCAGGTGAGGCTCGGCCGACGCCCGTGCTCCTCCCGTCCTTTCCCCAGTCATTTTCTGCCCGGCTTGATTTCTGACATTA
+
AAABBFFFFFFFGGGGGGGGGGGHHHGHHHHHHHHHHGHHHGHHHGGHHHHHGGGGGHHGHGHHHHHHHHHHHGHHHGGHHHHHHHHHGGGGGGHGGGGGEEHHGGGGGGGGGHHHGGHFBHHHHHFGHHG?FGGGGGGGGGHHHHGGGFHGHHGGGGGGGGGFFGGEGGGGGGGGGFGGGGFGFCFFFCFFFFFF-;DEFFFFFFD:DDDFFFFFFF./BFFBFFFFFFBF?>@FA-9BFFFF9/B/FF/
@M05620:45:000000000-G6HP7:1:1101:19784:11752 1:N:0:141
CATCCTGACCCTGAAGTACCCCATTGAGCATGGCATCGTCACCAACTGGGACGACATGGAGAAGATCTGGCACCACACCTTCTACAACGAGCTGCGCGTGGCCCCGGAGGAGCACCCAGTGCTGCTGACCGAGGCCCCCCTGAACCCCAAGGCCAACAGAGAGAAGATGACTCAGGTGAGGCTCGGCCGACGCCCGTGCTCCTCCCGTCCTTTCCCCAGTCATTTTCTGCCCGGCTTGATTTCTGACATTT
+
CCCCCFFFFFFFGGGGGGGGGGGHHHHHHGHHHHHHHGHHHGHHGGHHHHHHGGGGGHGFHHHHHHHGHFHHHGHHHGGGHHHFHHHHGGGGGHHGGGGCGGHHGGGCCGGGHHHHGGHFHHHHHHHHHHGGGCGGGGGGGGHHHHGGGGHGHHGFGGGGGGGEFGFFGGGGGGGGGGEFFFEFFFFFFFFACFFC@DD.BFFFFFAAFDDFFFFFFB.BF0FFFFFFFFFF.==DFFAFFFFBF0BBFF0
@M05620:45:000000000-G6HP7:1:1101:8998:11766 1:N:0:141
CATCCTGACCCTGAAGTACCCCATTGAGCATGGCATCGTCACCAACTGGGACGACATGGAGAAGATCTGGCACCACACCTTCTACAACGAGCTGCGCGTGGCCCCGGAGGAGCACCCAGTGCTGCTGACCGAGGCCCCCCTGAACCCCAAGGCCAACAGAGAGAAGATGACTCAGGTGAGGCTCGGCCGACGCCCGTGCTCCTCCCGTCCTTTCCCCAGTCATTTTCTGCCCGGCTTGATTTCTGACATTT
+
BBBBBFFFFCFFGGGGGGGGGFGGHHHHHHFEGHHHHGHHHGHHGGHCHHHHGGGCGFHHFHFFHFHGFGFFHGHHHGGHHHHHHGEFEFFGGHHGCEEGGGHHGGGGGGDDFHHHGGEFGFBGHGHGHHGGGGGEDDGGGGHGHHGGGGEGHHGGGGGGGGGGGGGGGGGGGGGGGGGGGGGGFFFFCADFFFFF9AD.FFFFBADFFFFBFFBBFFA/BBFFFFFBFBFE9-=DC-;BFBFBFFFFFF/
@M05620:45:000000000-G6HP7:1:1101:21336:11786 1:N:0:141
CATCCTGACCCTGAAGTACCCCATTGAGCATGGCATCGTCACCAACTGGGACGACATGGAGAAGATCTGGCACCACACCTTCTACAACGAGCTGCGCGTGGCCCCGGAGGAGCACCCAGTGCTGCTGACCGAGGCCCCCCTGAACCCCAAGGCCAACAGAGAGAAGATGACTCAGGTGAGGCTCGGCCGACGCCCGTGCTCCTCCCGTCCTTTCCCCAGTCATTTTCTGCCCGGCTTGATTTCTGACATTT
+
DDDDDFFFFFFFGGGGGGGGGGGHHHHHHHHHHHHHHGHHHGHHHGHHHHHHGGGGGHHHHHHHHHHHHHHHHGHHHGGHHHHHHHHHGGGGGHHGGGGGGGHHGGGGGGGGHHHHGGGGHHHHHHHHHHGGGGGGGGGGGGHHHHGGGGHGHHGGGGGGGGGGGGGGGGGGGGGGHGGGGGGGFFFFFFFFFFFF@ADEFFFFFFFEFFFFFFFFFFFFFFFFFFFFFFFFFFFCFF.BFFFFB:FBFF0
@M05620:45:000000000-G6HP7:1:1101:3331:11795 1:N:0:141
CATCCTGACCCTGAAGTACCCCATTGAGCATGGCATCGTCACCAACTGGGACGACATGGAGAAGATCTGGCACCACACCTTCTACAACGAGCTGCGCGTGGCCCCGGAGGAGCACCCAGTGCTGCTGACCGAGGCCCCCCTGAACCCCAAGGCCAACAGAGAGAAGATGACTCAGGTGAGGCTCGGCCGACGCCCGTGCTCCTCCCGTCCTTTCCCCAGTCATTTTCTGCCCGGCTTGATTTCTGACATTT
+
CCCCCFFFFFFFGGGGGGGGGGGHHHHHHHHHHHHHHGHHHGHHHGHHHHHHGGGGGHHHHHHHGHHHHHHHHGHHHGGHHHHHHHHHGGGGGHHGGGGGGGHHGGGGGGGGHGHHGGHHHHHHHHHHHHGGGGGGGGGGGGHHHHGGGGHGHHGGGGGGGGGGFGGGGGGGGGGGGGGGGGGGFFFFFFFFFFFFDDFFFFFFFFFEFFFFFFFFFFFFFFFFFFFFFFFFFFFFFFFFFFFFFFFFFF0
@M05620:45:000000000-G6HP7:1:1101:11673:11795 1:N:0:141
CATCCTGACCCTGAAGTACCCCATTGAGCATGGCATCGTCACCAACTGGGACGACATGGAGAAGATCTGGCACCACACCTTCTACAACGAGCTGCGCGTGGCCCCGGAGGAGCACCCAGTGCTGCTGACCGAGGCCCCCCTGAACCCCAAGGCCAACAGAGAGAAGATGACTCAGGTGAGGCTCGGCCGACGCCCGTGCTCCTCCCGTCCTTTCCCCAGTCATTTTCTGCCCGGCTTGATTTCTGACATTT
+
BBBBBFFFFFFFGGGGGGGGGGGHHHFHHFHHHHHHHGHHHGHHEGHHHHHHGGGGGHGHFGHGHHHHHHHHHGHHGGGHHHHHHHHHGGGGGHHGGGGGGGHHGGGGGGGGHHHHGGGHGGHHFHHHHHGGGGGGGGGGGGHHHHGGG?HGHHGGGGGGGGGGGGGGGGGGGGGGGGGGGGGGFFEFFFFAFFFA@DFFFFFFFFDEDFFFFFFFFFFFFFFFFFFFFFFFFAFFFFFFFB/BFBFFFF/
@M05620:45:000000000-G6HP7:1:1101:15397:11798 1:N:0:141
CATCCTGACCCTGAAGTACCCCATTGAGCATGGCATCGTCACCAACTGGGACGACATGGAGAAGATCTGGCACCACACCTTCTACAACGAGCTGCGCGTGGCCCCGGAGGAGCACCCAGTGCTGCTGACCGAGGCCCCCCTGAACCCCAAGGCCAACAGAGAGAAGATGACTCAGGTGAGGCTCGGCCGATGCCCGTGTTCCTCCCGTCCTTTCCCCTGTCATTTTCTGCCCTGCTTGATTTCTGACATTT
+
AA1>AFF1FBF>FGGFAFGGCFAGHDFFC1GHHHGGGEHHCGE1AFHHHE0AAEEAABC1B1BFF1GHHHHGFFCHFE/FGHEDGDFCFFEGEH1E/EEEEGH/E<//<@CC/C0CA</?FF<GFHHBCGC-A--<ECCG@./C/::ECAC.C.9C.9////../;/;009C0BBF9/0:.9..9-;B?----;BA@B-;/;F/B--;AFFB/B//B--;F9//9/99FF/-/--/9/-999BFFFF/FF/
@M05620:45:000000000-G6HP7:1:1101:11681:11814 1:N:0:141
CATCCTGACCCTGAAGTACCCCATTGAGCATGGCATCGTCACCAACTGGGACGACATGGAGAAGATCTGGCACCACACCTTCTACAACGAGCTGCGCGTGGCCCCGGAGGAGCACCCAGTGCTGCTGACCGAGGCCCCCCTGAACCCCAAGGCCAACAGAGAGAAGATGACTCAGGTGAGGCTCGGCCGACGCCCGTGCTCCTCCCGTCCTTTCCCCAGTCATTTTCTGCCCGGCTTGATTTCTGACATTA
+
CCCCCFFFFFFFGGGGGGGGGGGHHHHHHHHHHHHHHGHHHGHHHGHHHHHHGGGGGHHHHHHHHHHHHHHHHGHHHGGHHHHHHHHHGGGGGHHGGGGGGGHHGGGGGGGGHHHHGGHHHHHHHHHHHHGGGGGGGGGGGGHHHHGGGGHGHHGGGGGGGGGGGGGGGGGGGGGGGGGGGGGGFFFFFFFFFFFFDFFFFFFFFFFEFFFFFFFFFFFFFFFFFFFFFFFFFFFFFFFFFFFFEFFFFF0
@M05620:45:000000000-G6HP7:1:1101:25731:11879 1:N:0:141
CATCCTGACCCTGAAGTACCCCATTGAGCATGGCATCGTCACCAACTGGGACGACATGGAGAAGATCTGGCACCACACCTTCTACAACGAGCTGCGCGTGGCCCCGGAGGAGCACCCAGTGCTGCTGACCGAGGCCCCCCTGAACCCCAAGGCCAACAGAGAGAAGATGACTCAGGTGAGGCTCGGCCGACGCCCGTGCTCCTCCCGTCCTTTCCCCAGTCATTTTCTGCCCGGCTTGATTTCTGACATTA
+
CCCCCFFFFFFFGGGGGGGGGGGHHHHHHHHHHHHHHGHHHGHHHGHHHHHHGGGGGHHHHHHHHHHHHHHHHGHHHGGHHHHHHHHHGGGGGHHGGGGGGGHHGGGGGGGGHHHHGGHHHHHHHHHGHHGGGGGGGGGGGGHHHHGGGGHGHHGGGGGGGGGGGGGGGGGGGGGGGGGGGGGGFFFFFFFFFFFFFFFFFFFFFFFFFFFFFFFFFFFFFFFFFFFFFFFFFFFFFF9FFFFFFFFFFF0
@M05620:45:000000000-G6HP7:1:1101:25732:11899 1:N:0:141
CATCCTGACCCTGAAGTACCCCATTGAGCATGGCATCGTCACCAACTGGGACGACATGGAGAAGATCTGGCACCACACCTTCTACAACGAGCTGCGCGTGGCCCCGGAGGAGCACCCAGTGCTGCTGACCGAGGCCCCCCTGAACCCCAAGGCCAACAGAGAGAAGATGACTCAGGTGAGGCTCGGCCGACGCCCGTGCTCCTCCCGTCCTTTCCCCAGTCATTTTCTGCCCGGCTTGATTTCTGACATTA
+
BABBBFFFFFFFGGGFGFGGGGGGHHGHHHHHHHHHHGHHHGHHEGHHGHGHGGGEGFHFHGFHHHHHHHHHHGHHGGGHHHHGHBGHCFEGGHFGGGGGGGHHGGGGGGGGHGHHGGHHHGHHHHHHHHGCDGGGGGFGGGGHHHGGGDHGHHGGGGGGFFGGGGGGGGGGGGGFGFGGGGGFDFFFFFFFFCFBD?DFFFBF;EAFFFFFFFFFFBD:FFFFFFFFFFFFFFFCF=.FFFFFFBFFBF9
@M05620:45:000000000-G6HP7:1:1101:3274:11942 1:N:0:141
CATCCTGACCCTGAAGTACCCCATTGAGCATGGCATCGTCACCAACTGGGACGACATGGAGAAGATCTGGCACCACACCTTCTACAACGAGCTGCGCGTGGCCCCGGAGGAGCACCCAGTGCTGCTGACCGAGGCCCCCCTGAACCCCAAGGCCAACAGAGAGAAGATGACTCAGGTGAGGCTCGGCCGACGCCCGTGCTCCTCCCGTCCTTTCCCCAGTCATTTTCTGCCCGGCTTGATTTCTGACATTT
+
3A?ABFFFFC4BGEGGGGGGGGGFFHHHHHHHGHHHHGGHGGHHHGHHGHGAEG?ECHHHHHHGGGHHHHHHFAGHHGGHHHHHHHGHEEDEEFGGEGEEEGGHGECGGGGGCFGCDFHCFFGHHHHGHB@@DGAFDCGGGGFFCCDDDDHECCEEGGGGGGG?FFCFFFFGFFCF;FFAFE.FBBADB-;B=B-@-;AEFFFFFFF.A?ABFFFF9FD:FFFFFFFEFBFFDB;BB?./BFFFF//:FF/
@M05620:45:000000000-G6HP7:1:1101:11286:11942 1:N:0:141
CATCCTGACCCTGAAGTACCCCGGCTTGATTTCTGACATTAGATCGGAAGAGCACACGTCTGAACTCCAGTCACAGCGATAGATCTCGTATGCCGTCTTCTGCTTGAAAAAAAAAAAATAACTTCTATCCCCTTCCACCCTCCCCCCCCCGTCCCCCACCCCCCCGCTGCCTCAGCTCCTTCTCCGCCTCCTCCCCTCCTCCTCCCTTCCTCTCCCCCCTCCTTCTCTGCCCTTCTTTCCTTCTCCCCTTT
+
BCCCCFFFFFFFGGGGGGGGGGGGGGGGHHHHHHHHHHHGHHHHHHGGGGHHHHHHHGHHHGHGHHGHHHHHHHHEFEEHEEFGGHHHFGHHFHGGGHGHHHHHHHHHHHHGGGGC</0111111111@01/00><1<0>......-:---.;.;..-.:.---9-;--.;00000000000090..9...//;A./../::/;/:/0;/00;B//.A--::/00;00000.0//00;B9000000/;/90
@M05620:45:000000000-G6HP7:1:1101:3269:11963 1:N:0:141
CATCCTGACCCTGAAGTACCCCATTGAGCATGGCATCGTCACCAACTGGGACGACATGGAGAAGATCTGGCACCACACCTTCTACAACGAGCTGCGCGTGGCCCCGGAGGAGCACCCAGTGCTGCTGACCGAGGCCCCCCTGAACCCCAAGGCCAACAGAGAGAAGATGACTCAGGTGAGGCTCGGCCGACGCCCGTGCTCCTCCCGTCCTTTCCCCAGTCATTTTCTGCCCGGCTTGATTTCTGACATTA
+
BBBBBFFFFFBFGGGGGGGGGGGHHHHHHHHHHFFHHGHHGGHHHGHHHHHFEEGGGHHFHGAGHHHGHHGHHGHHGGGHHHHHHHHHGGGGGHHGGGGGGGHHGGGGGGGGHHHHGGHGGHHHHHHHHHGGGGGGGGGGGGHHHHGGGGHGHHGGGGGGGGGGGGGGGGGGGGGGGGGGGGGGFFFFFFFFFFFFFFFFFFFFFFFFFFFFFFFFFFFFFFFFFFFFFFFFFFFFFFFBFFFFFFFFFF/
@M05620:45:000000000-G6HP7:1:1101:13486:12027 1:N:0:141
AGATTACTGCAACAGTTCCCCCTGGACCTGGAAAAGTTTCTTGCCTGGCTTACAGAAGCTGAAACAACTGCCAATGTCCTACAGGATGCTACCCGTAAGGAAAGGCTCCTAGAAGACTCCAAGGGAGTAAAAGAGCTGATGAAACAATGGCAAGTAAGTCAGGCATTTCCGCTTTAGCACTCTTGTGGATCCAATTGAACAATTCTCAGCATTTGTACTTGTAACTGACAAGCCAGGGACAAAACAAAGAT
+
AAAABFFFBB4BBGBBBBFGGGGGHHHHHHHHHHHHHHHHHHHHHHHHHHHHHHHGHHHHHHHGHHHHHHHHHHHEDFGHHHHHHHHHHHHHHHGGGGHHHHHHHHHHGHHHHHHHHHHHHGHGEEFEGFHHHGHHHHFHHHHHHHHHHHHHHGHHHHHHHHHHHHHHHHGGGGGHHHGHHHHHHHHGHHHHGHHHHHFFHHHHHHHFHHGHHHHHHHHHHHHGHHHHHHHHHGFGGGGGGGFGGGGGGGF
@M05620:45:000000000-G6HP7:1:1101:15205:12029 1:N:0:141
AGATTACTGCAACAGTTCCCCCTGGACCTGGAAAAGTTTCTTGCCTGGCTTACAGAAGCTGAAACAACTGCCAATGTCCTCCAGGATGCTACCCGTAAGGAAAGGCTCCTAGAAGACTCCAAGGGAGTAAAAGAGCTGATGCAACAATGGCAAGTAAGTCAGGCATTTCCGCTTTAGCACTCTTGTGGATCCAATTGAACAATTCTCAGCATTTGTACTTGTAACTGACAAGCCAGGGACAAAACAAAGAT
+
BABBBFFFDFFFGGGGGGGGGGGGAHHHHHHHHHHHGHHHHHHHHHHHHHH3FGEGHHHHHHHHHHHHHHHHGHHHHHHH5FGHHHHGHH5FGHGG/EGHHH3?GGHHGHHHHHFGHHHG3FFFEFEGHGHHHGHHHHFGG3FGHHHHHFHHHGHHHHHHHHHHHHHHHHGGGGGHHHGHHHHHHHHGHHHHGHHHHHHHHHHHHHHHGHHHHCHHHFHHHHGHHHGHHGGHGGGFGGGGGGBFGGGGGGF
@M05620:45:000000000-G6HP7:1:1101:5602:12055 1:N:0:141
CATCCTGACCCTGAAGTACCCCATTGAGCATGGCATCGTCACCAACTGGGACGACATGGAGAAGATCTGGCACCACACCTTCTACAACGAGCTGCGCGTGGCCCCGGAGGAGCACCCAGTGCTGCTGACCGAGGCCCCCCTGAACCCCAAGGCCAACAGAGAGAAGATGACTCAGGTGAGGCTCGGCCGACGCCCGTGCTCCTCCCGTCCTTTCCCCAGTCATTTTCTGCCCGGCTTGATTTCTGTCATTA
+
CCCCCFFFFFFFGGGGGGGGGGGGHHHHFHHFHGHHHGHHHGHHHGHHHHHHGFGGGHFCHHHFGFHFHHHHHGHHHGGHFHHHHHGHGEGGGHGGGGEGGGHGGGGGGGGGHHHHGGHGHHHHHHHHHHGGGGGGGGGGGGHHHHGGGGHGHHGGGGGGGGGGGGGGGGGGGGGGGGGGGGGGFFFFFFFFFFFFBFFFFFFFFFFEDF?FFFFFFFFFFFFFFFFFFFFFFAFFFF.BBFFFF/;/;F/
@M05620:45:000000000-G6HP7:1:1101:25632:12064 1:N:0:141
AGATTACTGCAACAGTTCCCCCTGGACCTGGAAAAGTTTCTTGCCTGGCTTACAGAAGCTGAAACAACTGCCAATGTCCTACAGGATGCTACCCGTAAGGAAAGGCTCCTAGAAGACTCCAAGGGAGTAAAAGAGCTGATGAAACAATGGCAAGTAAGTCAGGCATTTCCGCTTTAGCACTCTTGTGGATCCAATTGAACAATTCTCAGCATTTGTACTTGTAACTGACAAGCCAGGGACAAAACAAAGAT
+
?AAABFFFFFFFGGFFGGGGGGGGHHHHHHHHFHHHHHHHHHHHHHHHHHHHHHHHHHHHHHHHHHGHHHHHHGHHFHHHHGHHGHHHHHHHHHGFGGHHHHHHHHGHGHFFHHHGHHHHHGHGGEGEGHHHHGHHHHGHHHFHHHGHHHHGHGGGHHHHFHHHHHHHHHGGGGGHHHGHHHHHHGHGHGHFDCGHHFFGHGHHHHHHHHGHHHHHHFHHHGHGHHHFGFGHAFGGGGFGGGGGGEEGGGB
@M05620:45:000000000-G6HP7:1:1101:27054:12097 1:N:0:141
AGATTACTGCAACAGTTCCCCCTGGACCTGGAAAAGTTTCTTGCCTGGCTTACAGAAGCTGAAACAACTGCCAATGTCCTACAGGATGCTACCCGTCAGGAAAGGCTCCTAGAAGACTCCACGGGAGTAAAAGAGCTGATGAAACAATGGCAAGTAAGTCAGGCATTTCCGCTTTAGCACTCTTGTGGATCCAATTGAACAATTCTCAGCATTTGTACTTGTAACTGACAAGCCAGGGACAAAACAAAGAT
+
BBBBBFFF@D4DGGFGGGGGGGGGHHHHHHHHHHHHHHHHHHHHHHHHHHHHHHHHHHHHHHHHHHHHHHHHFHHHHHHHHHHHHHHGHH5GHHGG1BFHHHFHHHHHGHHHHHHHHHHHH2EEEFEGH4GHHFHHHHFHH3FGHHHHHHHHHGHHHHHHHHHHHHHHHHGGGGGHHHHHHHHHHGHGHHHHHHHHHDGHHHHHHHHHHHHHHHHHHHHHHHFFHHHHHGGGGGFFGGGG?F/;FGGGGGF
@M05620:45:000000000-G6HP7:1:1101:8474:12118 1:N:0:141
CATCCTGACCCTGAAGTACCCCATTGAGCATGGCATCGTCACCAACTGGGACGACATGGAGAAGATCTGGCACCACACCTTCTACAACGAGCTGCGCGTGGCCCCGGAGGAGCACCCAGTGCTGCTGACCGAGGCCCCCCTGAACCCCAAGGCCAACAGAGAGAAGATGACTCAGGTGAGGCTCGGCCGACGCCCGTGCTCCTCCCGTCCTTTCCCCAGTCATTTTCTGCCCGGCTTGATTTCTGACATTA
+
BBBBBFFFFCFFGGGFGGGGGGGHHHHHHFHHHFFFHGHHHGFGHEHHHGGFGGGGGHGEHHHEHHHGHGEFGFFHFAEGGHGHHHHHGCEEGHHEGEEEGEGCEGGGGGGGHHHHGGGHFHHHHHHGHHGCCGGFFGGCCGHHFEGFDGHGHHGGEGGGGGGGGGGGGGGGFFFGFFBFGGEG;BEFBB?B;B??-9AEBFFFFFFFF?DFFFFBFFF9FFFFFFFFFFFFFBBB?;.FFFBBFF/FFF/
@M05620:45:000000000-G6HP7:1:1101:24664:12143 1:N:0:141
CATCCTGACCCTGAAGTACCCCATTGAGCATGGCATCGTCACCAACTGGGACGACATGGAGAAGATCTGGCACCACACCTTCTACAACGAGCTGCGCGTGGCCCCGGAGGAGCACCCAGTGCTGCTGACCGAGGCCCCCCTGAACCCCAAGGCCAACAGAGAGAAGATGACTCAGGTGAGGCTCGGCCGACGCCCGTGCTCCTCCCGTCCTTTCCCCCGTCATTTTCTGCCCGGCTTGTTTTCTGACATTA
+
AA1AAFFFF1BBGFG1FFGDAAEFFDG1F1ABFGHHFGHEHEFEEEEEGHHFEFGAEA0BAGFEGBGD11@BFFGHCEEFFFDHHGEEE/>>>GF@>>EG@EFEEECCGCC/<FHHCC/<<<?<F<GGC<<<@--.<<A@C.::;CCAA..CGHG.9EBB9BA.99/09;0BBFFFB9F.....9--9@--99@9--;A-;FFFB9-:9--:BB//:-9;B-FB9BBB/B/A-9-@---/-;BF/;///;/
@M05620:45:000000000-G6HP7:1:1101:4675:12163 1:N:0:141
AGATTACTGCAACAGTTCCCCCTGGACCTGGAAAAGTTTCTTGCCTGGCTTACAGAAGCTGAAACAACTGCCAATGTCCTACAGGATGCTACCCGTAAGGAAAGGCTCCTAGAAGACTCCAAGGGAGTAAAAGAGCTGATGAAACAATGGCAAGTAAGTCAGGCATTTCCGCTTTAGCACTCTTGTGGATCCAATTGAACAATTCTCAGCATTTGTACTTGTAACTGACAAGCCAGGGACAAAACAAAGAT
+
BBBBBFFFFFFFGGGGGGGGGGGGFHHHHHHHHHHHGHHHHHHHHHHHHHHHHHHHHHHHHHHHHHHHHHHHHHHHHHHHHHHHEHHHHHHHHHGGGGHHHHFHHHHHGHHHHHHHHHHHHHHGGEGGHHHHHGHHHHHHHHHHHHHHHHHHHGHHHHHHHHHHHHHHHHGGGGGHHHHHHHHHHHHGHHHHHHHHHHGHHHHHHHHHHHHHHHHHHHHHHHHHHHHHGHHHGGGGGGGGFFGGGGGGGGG
@M05620:45:000000000-G6HP7:1:1101:4695:12176 1:N:0:141
AGATTACTGCAACAGTTCCCCCTGGACCTGGAAAAGTTTCTTGCCTGGCTTACAGAAGCTGAAACAACTGCCAATGTCCTACAGGATGCTACCCGTAAGGAAAGGCTCCTAGAAGACTCCAAGGGAGTAAAAGAGCTGATGAAACAATGGCAAGTAAGTCAGGCATTTCCGCTTTAGCACTCTTGTGGATCCAATTGAACAATTCTCAGCATTTGTACTTGTAACTGACAAGCCAGGGACAAAACAAAGAT
+
A>ABBFFFFFFFGGFGGGGGGGGG4FHHHHHHHHHHHHHHHHHHHHHHHHHHHHFHHHHHHHGHHHHHHHHHHHHHHHHHHHHHBGHGHHHHHHGGGGHHHH3FHHHHGHHHHHHHHHHHHHHGGFGGHHHHHGHHHHGHHHFGHHHHHHHGHGHHHHHHHHHHHHHHHHGGGGGHHHGHHHHHHHHGHHHHGHHHHHGHHHHHHHHHHHHHHHHHHFHHHFHHHHHHHHHHHGGGGGGGGGGGGGGGGGF
@M05620:45:000000000-G6HP7:1:1101:25710:12250 1:N:0:141
ATCTCTATCTCCTAAAAAGGAAGAAAGGGGAGGGAAGATCGGAAGAGCACACGTCTGAACTCCAGTCACAGCGATAGATCTCGTATGCCGTCTTCTGCTTGAAAAAAAAAACAACCCCCACACATCTTCTTATCTTTTTCTCTTTTTCTCACCCCCTACATCACTGCGCATTTCAATTCACATCGCTCTTTCTCTTACCACCCTCTTACTACTCTTTCTCTTTTCCTCCTCCCGCTACACCTGTGCCCTAT
+
1AAAAFFFFFFFGGGGFDAEBFH00BEFGGGGCEEFECHHHGGGG0FGHHHHGHHHGAFGHHHHHHFDGEFHG/GAEBGHHHGG?GEGHGEGFGHHDGHHH>1FFFGG//<<?<///?</?/<?1?1111111111111>1111110<0=00..---../0;00000:--..0000000;9090;...9009000000/90..../;;9////////9/9/:;//////--/---;;-9-/9////9//-/
@M05620:45:000000000-G6HP7:1:1101:25699:12264 1:N:0:141
ATCTCTATCTCCTAAAAAGGAAGAAAGGGGAGGGAAGATCGGAAGAGCACACGTCTGAACTCCAGTCACAGCGATAGATCTCGTATGCCGTCTTCTGCTTGAAAAAAAAAAAAAAACAAACACAACAACAATTCTTTTACCTCTAATCACACACACTACAACAACACTTATTTTATATACCGCGTATTCTTACATACCTCCCCTTTTACTCACCATTCACTTATCTCCCAATCGCTTGCTCGCCTCGCTCT
+
BBCCCFFFFFFFGGGGGGEGFFHEFGHHEGGGGGEHGHHHHGGGGHHHHHHHGHHHGHFHHHHGHGHHHHHHGGHGGGHFHHFFGHHHHGEGHGHHHHHHHHHHHHGGGGG<</<>...0.00........0000=<=0000000000;/0/::ED////0/..;.:000;000;0000;9.--;-./////:///////9.././//;////;/9///;/:/:9/;//////.9:...//.--...9...
@M05620:45:000000000-G6HP7:1:1101:6229:12319 1:N:0:141
CATCCTGACCCTGAAGTACCCCATTGAGCATGGCATCGTCACCAACTGGGACGACATGGAGAAGATCTGGCACCACACCTTCTACAACGAGCTGCGCGTGGCCCCGGAGGAGCACCCAGTGCTGCTGACCGAGGCCCCCCTGAACCCCAAGGCCAACAGAGAGAAGATGACTCAGGTGAGGCTCGGCCGACGCCCGTGCTCCTCCCGTCCTTTCCCCAGTCATTTTCTGCCCGGCTTGATTTCTGACATTA
+
CDDDDFFFFFFFGGGGGGGGGGGHHHHHHHHHHHGHHGHHHGHHHGHHHHHHGGGGGHHHHHHHHHHHHFHHHGHHHGGHHHHHHHHHGGGGGHHGGGGGGGHHGGGGGGGGHHHHGGHHHHHHHHHGHHGGGGGGGGGGGGHHHGGGGGHGHHGGGGGGGGGGGGGGGGGGGGGGGGGGGGEGFFFFCFFFFFFF@DFFFFFFFFFFFFFFFFFFFFFFFFFFFFFFFFFFDCFFFF:FFFBFF0BFBF0
@M05620:45:000000000-G6HP7:1:1101:3142:12361 1:N:0:141
AAACCAGAAGACATGAGGTCAGCTAGATCGGAAGAGCACACGTCTGAACTCCAGTCACAGCGATAGATCTCGTATGCCGTCTTCTGCTTGAAAAAAAAAAAAAGTAGATGAGAAAATTGGTATGTTTACAGTGATGTGTGGTTGAAGTGAGAGATATCTATGGTAGTTAACGGATGTGGATATGTTGATATGTTGGAATGAGTGATGTCTATGTGGATTTAGGGAGGTATATAGTGAGATTACAGTTTGTT
+
3AAAA?ACFC@BBGB4FFFFFGFEBGGHGFEADEAGGHFFGABBFAB5BFA3BBDBFGHGBEAG?E5DDFGBBAFFDB>B>FGGFGFGHF1BEBA>/>//<///233222222222>222@2<11<1111<1<11?1<10.0..011111111.00=000=0000000000.-..-/000000000000000000.000000000000000;;0;00099000./9-./////////9////////9//..
@M05620:45:000000000-G6HP7:1:1101:3161:12361 1:N:0:141
AAACCAGAAGACATGAGGTCAGCTAGATCGGAAGAGCACACGTCTGAACTCCAGTCACAGCGATAGATCTCGTATGCCGTCTTCTGCTTGAAAAAAAAAAAAAAAAAGGAACAATTGAGAAAAGTGTGAAGAAAATTAGTCGGTAGACGAAAATTAATGATTAACTTGGCATGTATAAAGTGTAAGTGTATACGTAGTTATGTAGTTAGGTTTCGATCGGATAGTACTATCTTTGAGTATAGCGTAGTCAC
+
BBBBBAAFFC@CFGEFGABBGGHHFHHHHHGDDEGHHHHHHEHHHGH5FGHHHFHHGHHHHGGHGDFHFHHHGAGHHHGGGHGHHHHHHHFHHHGGGGGE</<</////0000011111.110011111000///0/0000.--..00.--.-0/00000000000000/009000000000;0000990000.0;9.///////////.:///.;/.-..9./;/;///////9/.//9///9..-.///
@M05620:45:000000000-G6HP7:1:1101:13478:12364 1:N:0:141
CATCCTGACCCTGAAGTACCCCATTGAGCATGGCATCGTCACCAACTGGGACGACATGGAGAAGATCTGGCACCACACCTTCTACAACGAGCTGCGCGTGGCCCCGGAGGAGCACCCAGTGCTGCTGACCGAGGCCCCCCTGAACCCCAAGGCCAACAGAGAGAAGATGACTCAGGTGAGGCTCGGCCGACGCCCGTGCTCCTCCCGTCCTTTCCCCAGTCATTTTCTGCCCGGCTTGATTTCTGACATTA
+
CCCCCFFFFFFFGGGGGGGGGGGHHHHHHHHHHHHHHGHHHGHHHGHHHHHHGGGGGHHHHHHHHHHHHHHHHGHHHGGHHHHHHHHHGGGGGHHGGGGGGGHHGGGGGGGGHHHHGGHHHHHHHHHHHHGGGGGGGGGGGGHHHHGGGGHGHHGGGGGGGGGGGGGGGGGGGGGGGGGGGGGGFFFFFFFFFFFFFFFFFFFFFFFFFFFFFFFFFFFFFFFFFFFFFFFFFFFFFFFFFFFFFBFFFF0
@M05620:45:000000000-G6HP7:1:1101:3151:12378 1:N:0:141
AAACCAGAAGACATGAGGTCAGCTAGATCGGAAGAGCACACGTCTGAACTCCAGTCACAGCGATAGATCTCGTATGCCGTCTTCTGCTTGAAAAAAAAAAAAAAAAAAAAAGGTTAGAGGGAAGGATATGGCTGTGAGAATAGGTAGAGGGACCATAGGTATATTAGTCGGCTATACGATGTGATGATGAGTGTATTGTATGCACACACATGAATTTGAGAGATGGATCAACGTCTGTTGATATGGGTGTA
+
BBBBAABFFFFFGFGFGGAFCGGHBGHHHHDFGGHHHHHHHGHHHGH5FGHHHHHHHGGHHGCHGGHHEGHHFGHHHHGGGHGHHHHHHHHHHHHC@>E<//<<///<---<.000.00/<.....0:000./../0000000090000/9....90000000000900.--../9/.....9///////////////9///////....///////9/.././/9///.//.....//9//9//:.;.-;
@M05620:45:000000000-G6HP7:1:1101:12385:12418 1:N:0:141
CATCCTGACCCTGAAGTACCCCATTGAGCATGGCATCGTCACCAACTGGGACGACATGGAGAAGATCTGGCACCACACCTTCTACAACGAGCTGCGCGTGGCCCCGGAGGAGCACCCAGTGCTGCTGACCGAGGCCCCCCTGAACCCCAAGGCCAACAGAGAGAAGATGACTCAGGTGAGGCTCGGCCGACGCCCGTGCTCCTCCCGTCCTTTCCCCAGTCATTTTCTGCCCGGCTTGATTTCTGACATTA
+
DDDDDFFFFFFFGGGGGGGGGGGHHHHHHHHHHHHHHGHHHGHHHGHHHHHHGGGGGHHHHHHHHHHHHHHHHGHHHGGHHHHHHHHHGGGGGHHGGGGGGGHHGGGGGGGGHHHHGGHHHHHHHHHHHHGGGGGGGGGGGGHHHHGGGGHGHHGGGGGGGGGGGGGGGGGGGGGGGGGGGGGGFFFFFFFFFFFFDDFFFFFFFFFFFFFFFFFFFFFFFFHFFFHFFFFFFFFFFFFFFFFFFFFFFF:
@M05620:45:000000000-G6HP7:1:1101:12544:12419 1:N:0:141
CATCCTGACCCTGAAGTACCCCGGCTTGATTTCTGACATTAGATCGGAAGAGCACACGTCTGAACTCCAGTCACAGCGATAGATCTCGTATGCCGTCTTCTGCTTGAAAAAAAAAAAAATACTGCTACCCGAGTCCCCCCTTCCCCCCCATTTTAACCAAAATAATCTTCCTCACGTTCGGCTCGTCCCACTCCCGGTCTCCTCCCTTCCTTCCCCCCTTCCTTTTCTTCCCGCCTGCCTTTCTTCCCTTC
+
CCCCCFFFFFFFFGGGGGGGGGGGGGGGHHHHHGFFHFHHHFHHHGGEGGGHHHHGFFHHHGHEHHHHFHGHHHHDB>EGEADBFBGFGGHFEGEEGHGHHHHBGHFHFHHGGGGB//>01??11111?<.-<.>F1<CCFF/<GGGGA-/900;0;;0..90;0;0;00;000..;.;.--.;-9:;.0;.;99.;;@DFB0B:A;9BBFF0//9:-;.BFF0BBFB0099.-9....;9990;0990:/
@M05620:45:000000000-G6HP7:1:1101:7514:12426 1:N:0:141
CATCCTGACCCTGAAGTACCCCATTGAGCATGGCATCGTCACCAACTGGGACGACATGGAGAAGATCTGGCACCACACCTTCTACAACGAGCTGCGCGTGGCCCCGGAGGAGCACCCAGTGCTGCTGACCGAGGCCCCCCTGAACCCCAAGGCCAACAGAGAGAAGATGACTCAGGTGAGGCTCGGCCGACGCCCGTGCTCCTCCCGTCCTTTCCCCAGTCATTTTCTGCCCGGCTTGATTTCTGACATTA
+
CCCCCFFFFFFFGGGGGGGGGGGHHHHHHHHHHHHHHGHHHGHHHGHHHHHHGGGGGHHHHHHHGHHHHHHHHGHHHGGHHHHHHHHHGGGGGHHGGGGGGGHHGGGGGGGGHHHHGGHHHHHHHHHHHHGGGGGGGGGGGGHHHHGGGGHGHHGGGGGGGGGGGGGGGGGGGGGGGGGGGGGGFFFFCFFFFFFF@DFFFFFFFFFFFFFFFFFFFFDBFFFFFFFFFFFFFFFFFFFFFFFFFBFFFF0
@M05620:45:000000000-G6HP7:1:1101:12401:12432 1:N:0:141
CATCCTGACCCTGAAGTACCCCATTGAGCATGGCATCGTCACCAACTGGGACGACATGGAGAAGATCTGGCACCACACCTTCTACAACGAGCTGCGCGTGGCCCCGGAGGAGCACCCAGTGCTGCTGACCGAGGCCCCCCTGAACCCCAAGGCCAACAGAGAGAAGATGACTCAGGTGAGGCTCGGCCGACGCCCGTGCTCCTCCCGTCCTTTCCCCAGTCATTTTCTGCCCGGCTTGATTTCTGACATTA
+
DDDDDFFFFFFFGGGGGGGGGGGHHHHHHHHHHHHHHGHHHGHHHGHHHHHHGGGGGHHHHHHHHHHHHHHHHGHHHGGHHHHHHHHHGGGGGHHGGGGGGGHHGGGGGGGGHHHHGGHHHHHHHHHHHHGGGGGGGGGGGGHHHHGGGGHGHHGGGGGGGGGGGGGGGGGGGGGGGGGGGGGGFFFFFFFFFFFFDDFFFFFFFFFFFFFFFFFFFFFFFFFFFFFFHFFFFFFFFFFFFFFFFFFFFF0
@M05620:45:000000000-G6HP7:1:1101:7517:12444 1:N:0:141
CATCCTGACCCTGAAGTACCCCATTGAGCATGGCATCGTCACCAACTGGGACGACATGGAGAAGATCTGGCACCACACCTTCTACAACGAGCTGCGCGTGGCCCCGGAGGAGCACCCAGTGCTGCTGACCGAGGCCCCCCTGAACCCCAAGGCCAACAGAGAGAAGATGACTCAGGTGAGGCTCGGCCGACGCCCGTGCTCCTCCCGTCCTTTCCCCAGTCATTTTCTGCCCGGCTTGCTTTCTGACATTT
+
AA3AAFFBFBF>BGGFGGGGGGFHHFFHCFHHHHGHFGGHHGF3EEHHGE2AEEGEAEC3ECGBFFHHHHHFFGCHGGEHHHFGHHHH@AEEGHHGGG>E@EHFEEGCGGDDACGFDFGF1<GDGHF1GGCGGGGEDGGCGGBFHHGG?.GEGGFEGGGGFGGEGGEGFFB0FBFFBB;AFGGGB?F.9BBB<B=;9DBE/9/BFEDFDADFFF//9B.FFFFFFF9//9FFDBB??B.BFFBB;/BFFF/
@M05620:45:000000000-G6HP7:1:1101:26415:12477 1:N:0:141
CATCCTGACCCTGAAGTACCCCATTGAGCATGGCATCGTCACCAACTGGGACGACATGGAGAAGATCTGGCACCACACCTTCTACAACGAGCTGCGCGTGGCCCCGGAGGAGCACCCAGTGCTGCTGACCGAGGCCCCCCTGAACCCCAAGGCCAACAGAGAGAAGATGACTCAGGTGAGGCTCGGCCGACGCCCGTGCTCCTCCCGTCCTTTCCCCAGTCATTTTCTGCCCGGCTTGATTTCTGACATTA
+
BBABBFFFFFFFGGGGGGGGGGGHHGHHHHHHHHHHHGHHHGHHHGHHHHHHGGGGGHHHHHHHHHHHHHHHHGHHHGGHHHHHHHHHGGGGGHHGGGGGGGHHGGGGGGGGHHHHGGHGHHHHHHHHHHGGGGGGGGGGGGHHHHGGGGHGHHGGGGGGGGGGGGGBGGGGGGGGFGGGGGGGFFFFFFFFFFFFFFDEFFFFFFFFFFBFFFFFFFFFFFFFFFFFFFFFFFAFFFAFFFFFFBBFFF/
@M05620:45:000000000-G6HP7:1:1101:26431:12488 1:N:0:141
CATCCTGACCCTGAAGTACCCCATTGAGCATGGCATCGTCACCAACTGGGACGACATGGAGAAGATCTGGCACCACACCTTCTACAACGAGCTGCGCGTGGCCCCGGAGGAGCACCCAGTGCTGCTGACCGAGGCCCCCCTGAACCCCAAGGCCAACAGAGAGAAGATGACTCAGGTGAGGCTCGGCCGACGCCCGTGCTCCTCCCGTCCTTTCCCCAGTCATTTTCTGCCCGGCTTGATTTCTGACATTT
+
DDDDDFFFFFFFGGGGGGGGGGGHHHHHHHHHHHHHHGHHHGHHHGHHHHHHGGGGGHHHHHHHHHHHHHHHHGHHHGGHHHHHHHHHGGGGGHHGGGGGGGHHGGGGGGGGHHHHGGHHHHHHHHHHHHGGGGGGGGGGGGHHHHGGGGHGHHGGGGGGGGGGGGGGGGGGGGGGGGGGGGGGFFFFFFFFFFFFFFFFFFFFFFFFFFFFFFFFFFFFFFFFFFFFFFFFFFFFFAAFFFFFFBFFFF0
@M05620:45:000000000-G6HP7:1:1101:11021:12506 1:N:0:141
CATCCTGACCCTGAAGTACCCCGGCTTGATTTCTGACATTAGATCGGAAGAGCACACGTCTGAACTCCAGTCACAGCGATAGATCTCGTATGCCGTCTTCTGCTTGAAAAAAAAAACAGTGCTGCTGACCGAGGCCCCCCTGAACCCCAAGGCCAACAGAGAGAAGATGACTCAGGTGAGGCTCGGCCGACGCCCGTACTCCTCCCGTCCTTTCCCCAGTCCTTTTCTGCCCGGCTTGCTTTCTTCCATTT
+
BBBBBFFFFFFFGGGGGGGGGGC?2AAFFFGGDA55FBG5F5DEFAE22EHAAFHHAEFFECGBBGH33G5BGHH5B0>F1134B4@1BB3343/?EEF4F?F43B0F33F?EC<</<@@1@@FFGCGGHC/@?CGGGGGGCCCGFGG.A.ACH.CEC:CC/;99//FG0CFG00/F9BFGAEG?;AA-;@9@BB---:;FFFFFFDEDFFFFFFFFF.BF/;FFFFFBBFFD-9BB-.;FF/B//;/;B/
@M05620:45:000000000-G6HP7:1:1101:4583:12509 1:N:0:141
CATCCTGACCCTGAAGTACCCCATTGAGCATGGCATCGTCACCAACTGGGACGACATGGAGAAGATCTGGCACCACACCTTCTACAACGAGCTGCGCGTGGCCCCGGAGGAGCACCCAGTGCTGCTGACCGAGGCCCCCCTGAACCCCAAGGCCAACAGAGAGAAGATGACTCAGGTGAGGCTCGGCCGACGCCCGTGCTCCTCCCGTCCTTTCCCCAGTCATTTTCTGCCCGGCTTGATTTCTGACATTT
+
BBCCCFFFFFFFGGGGGGGGGGGHHHHHHHHHHGHHHGHHHGHHHGHHHGHHGGGGGHHGHHHHHGHHHHHHHGHHHGGHHHHHHHHHGGGGGHHGGGGGGGHHGGGGGGGGHHHHGGHHHHHHHHHHHHGGGGGGGGGGGGHHHHGGGDHGHHGGGGGGFGGEGGFGGFGGGGGGGGGGGGGGFFFFFFFFFFFFD?DFFFEFFFFFDFFFFFFFFFFFFFFFFFFFBFFE.--BAA.BBFFBB0BFBF0
@M05620:45:000000000-G6HP7:1:1101:11004:12510 1:N:0:141
CATCCTGACCCTGAAGTACCCCGGCTTGATTTCTGACATTAGATCGGAAGAGCACACGTCTGAACTCCAGTCACAGCGATAGATCTCGTATGCCGTCTTCTGCTTGAAAAAAAAAAACAGAAAATAGGAGCTAATTTTTTATCGGTGAGGCAAACAGGATGGACGGGAAAGGGGCGCGGAACGATATGAGGCGAGGCAGCAGCTGTTGATCCAAGTTTCCTGAGCGCGATCGACAGACCAACACTAACGAG
+
BBBBBFFFFFFFGFGGGGGGGGGGGGGAGFHFHHHGHFHHFDDGHHGGGGHGFHHHHGHHHGFHHHHH3GHHHHHBB>>FEGHHHHHHE1GHHHGGGGGHHHFHHFGHFHGFE<@CC/?2<210111110/01?11111-.11<-..<<..<..../.:0/./:---.-....:-9----9-....-;/;/.---9-......////://///9/////////./99---.-.9.-/99..;../;//...
@M05620:45:000000000-G6HP7:1:1101:10416:12515 1:N:0:141
CATCCTGACCCTGAAGTACCCCATTGAGCATGGCATCGTCACCAACTGGGACGACATGGAGAAGATCTGGCACCACACCTTCTACAACGAGCTGCGCGTGGCCCCGGAGGAGCACCCAGTGCTGCTGACCGAGGCCCCCCTGAACCCCAAGGCCAACAGAGAGAAGATGACTCAGGTGAGGCTCGGCCGACGCCCGTGCTCCTCCCGTCCTTTCCCCAGTCATTTTCTGCCCGGCTTGATTTCTGACATTT
+
A1AAAFFFFFFFGFGGGGGGGGEHHGBGGFHGHGBGHEHHCEH1/EGFHHFGEEEEGGHHHHFHGHHHFEGHHGHHHGGHHHHHHFHHGGGGGHHGGGGGGGHHGECCGCCGHHHHGGA?FGGGGHGECHC-CCCGGGGGGGCHHHGG?.CCGH?EGGGFFBFFBFFGGFFGGEGFGFFFGGEF@?EB?@@?@@@-9ABFFFFFFFF9ABBFFFFFFFFFFBFFFFFFFFFFA-=@@@FFFF/B//B/BF/
@M05620:45:000000000-G6HP7:1:1101:23359:12516 1:N:0:141
CATCCTGACCCTGAAGTACCCCATTGAGCATGGCATCGTCACCAACTGGGACGACATGGAGAAGATCTGGCACCACACCTTCTACAACGAGCTGCGCGTGGCCCCGGAGGAGCACCCAGTGCTGCTGACCGAGGCCCCCCTGAACCCCAAGGCCAACAGAGAGAAGATGACTCAGGTGAGGCTCGGCCGACGCCCGTGCTCCTCCCGTCCTTTCCCCAGTCATTTTCTGCCCGGCTTGATTCTGACATTAG
+
CCCCDFFFFFFFGGGGGGGGGGGHHHHHHHHHHGHHHGHHHGHHHGHHHHHHGGGGGHHHHHHHHHHHHHHFHGHHHGGHHHHHHHHHGGGGGHGGGGGGGGHHGGGGGGGGHHHHGGHGHHHHHHHHGHGGGGGGGGGGGGHHHHGGGGHGHHGGGGGGGGGGGGGGGGGGGGGGGGGGGGGGFFFFFCFFFFFFADDFFFFFFFFADFDFFFFFFFFFFBFFFFFFFEEEDFFFFFABFFFF;:::BB;
@M05620:45:000000000-G6HP7:1:1101:4600:12517 1:N:0:141
CATCCTGACCCTGAAGTACCCCATTGAGCATGGCATCGTCACCAACTGGGACGACATGGAGAAGATCTGGCACCACACCTTCTACAACGAGCTGCGCGTGGCCCCGGAGGAGCACCCAGTGCTGCTGACCGAGGCCCCCCTGAACCCCAAGGCCAACAGAGAGAAGATGACTCAGGTGAGGCTCGGCCGACGCCCGTGCTCCTCCCGTCCTTTCCCCAGTCATTTTCTGCCCGGCTTGATTTCTGACATTA
+
CCCCCFFFFFFFGGGGGGGGGGGHHHHHHHHHHHHHHGHHHGHHHGHHHHHHGGGGGHHHHHHHHHHHHHHHHGHHHGGHHHHHHHHHGGGGGHHGGGGGGGHHGGGGGGGGHHHHGGHGHHHHHHHHHHGGGGGGGGGGGGHHHHGGGGHGHHGGGGGGGGGGGGGGGGGGGGGGGGGGGGGGFFFFFFFFFFFFDFFFFFFFFFFEDFDFFFFFFFFFFFFFFFFFFFFFFCFFADAFFFFFFFFFFF0
@M05620:45:000000000-G6HP7:1:1101:10429:12527 1:N:0:141
CATCCTGACCCTGAAGTACCCCATTGAGCATGGCATCGTCACCAACTGGGACGACATGGAGAAGATCTGGCACCACACCTTCTACAACGAGCTGCGCGTGGCCCCGGAGGAGCACCCAGTGCTGCTGACCGAGGCCCCCCTGAACCCCAAGGCCAACAGAGAGAAGATGACTCAGGTGAGGCTCGGCCGACGCCCGTGCTCCTCCCGTCCTTTCCCCAGTCATTTTCTGCCCGGCTTGATTTCTGACATTA
+
DDDDDFFFFFFFGGGGGGGGGGGHHHHHHHHHHHHHHGHHHGHHHGHHHHHHGGGGGHHHHHHHHHHHHHHHHGHHHGGHHHHHHHHHGGGGGHHGGGGGGGHHGGGGGGGGHHHHGGGHHHHHHHHHHHGGGGGGGGGGGGHHHHGGGGHGHHGGGGGGGGGGGGGGGGGGGGGGHGGGGGGGFFFFFFFFFFFFBFFFFFFFFFFEFFDFFFFFFFFFFFFFFFFFFFFFFFFFFFFFFFFFFBFFFF0
@M05620:45:000000000-G6HP7:1:1101:21386:12569 1:N:0:141
AGATTACTGCAACAGTTCCCCCTGGACCTGGAAAAGTTTCTTGCCTGGCTTACAGAAGCTGAAACAACTGCCAATGTCCTACAGGATGCTACCCGTAAGGAAAGGCTCCTAGAAGACTCCAAGGGAGTAAAAGAGCTGATGAAACAATGGCAAGTAAGTCAGGCATTTCCGCTTTAGCACTCTTGTGGATCCAATTGAACAATTCTCAGCATTTGTACTTGTAACTGACAAGCCAGGGACAAAACAAAGAT
+
BCACCFFFFFFFGGGGGGGGGGGGHHHHHHHHHHHHHHHHHHHHHHHHHHHHHHHHHHHHHHHHHHHHHHHHHHHHHHHHHHHHHHHHHHHHHHGGEFHHHHHHHHHHGHHHHHHHHHHHHHHGGHGGHHHHHGHHHHGHHHHHHHHHHHHHHGHHHHHHHHHHHHHHHHGGGGGHGHHHHHHHHHHGHHHHHHHHHHHGGGHHHHHHHHHHHHHHHHHHHHHHHHHHGHGHHGGGGGGGGGFAAEFFBFF
@M05620:45:000000000-G6HP7:1:1101:11996:12572 1:N:0:141
CATCCTGACCCTGAAGTACCCCATTGAGCATGGCCTCGTCACCAACTGGGACGACATGGAGAAGATCTGGCACCACACCTTCTACAACGAGCTGCGCGTGGCCCCGGAGGAGCACCCAGTGCTGCTGACCGAGGCCCCCCTGAACCCCAAGGCCAACAGAGAGAAGATGACTCAGGTGAGGCTCGGCCGACGCCCGTGCTCCTCCCGTCCTTTCCCCAGTCATTTTCTGCCCGGCTTGATTTCTGCCCTTT
+
A1AAAFFBCFBFE1GGGBGGGG1FHE1AF1GFFF0BGEGGAEHAAEGHCACFEEE/ECECGBFF1FGHGGG0FFFHCFGHHHHGHDFH>/>EEFG>EEGGCEHHGGCBCGCCHHHHG/?FFHHHHH?<GHC@CGGGGGGGGGB0CGGG.:C.GFAEFEF/C/.99BBFFFFFGBFGGBBGGGGF@@EF?=@?@@@-;;AAFFFFFFFFFFBFFFFFF--/;/BF/BBFBBFEA9@@@--;BFFFB/;-;F/
@M05620:45:000000000-G6HP7:1:1101:12035:12574 1:N:0:141
CATCCTGACCCTGAAGTACCCCATTGAGCATGGCATCGTCACCAACTGGGACGACATGGAGAAGATCTGGCACCACACCTTCTACAACGAGCTGCGCGTGGCCCCGGAGGAGCACCCAGTGCTGCTGACCGAGGCCCCCCTGAACCCCAAGGCCAACAGAGAGAAGATGACTCAGGTGAGGCTCGGCCGACGCCCGTGCTCCTCCCGTCCTTTCCCCAGTCATTTTCTGCCCGGCTTGATTTCTGACATTA
+
@ABBBFFFFFFFGGGGGFGFGGGHFHHHGHGHHHGHHGGGHGGHHGHHGGHHGGGGGHGHHHGHHHHGHHHHHGHHHGGHHHHHHHHHGGGGGGGGGGEGGGHHGGGGGGGGEHHHGGH?GFHHHFHGHHGGGGGGFGGGGGHHHHGGGGHGHHGGGGGGGGGGGGGGGGGFGFGGGGGGGGGGFFFDCFCFAFFC9:A.BFFFFFFEDDFFFFFFFFB9FBFFFFFEFBFFDAACFFAFFBFFF//FBFB
@M05620:45:000000000-G6HP7:1:1101:12014:12579 1:N:0:141
CATCCTGACCCTGAAGTACCCCATTGAGCATGGCATCGTCACCAACTGGGACGACATGGAGAAGATCTGGCACCACACCTTCTACAACGAGCTGCGCGTGGCCCCGGAGGAGCACCCAGTGCTGCTGACCGAGGCCCCCCTGAACCCCAAGGCCAACAGAGAGAAGATGACTCAGGTGAGGCTCGGCCGACGCCCGTGCTCCTCCCGTCCTTTCCCCAGTCATTTTCTGCCCGGCTTGATTTCTGACATTT
+
DDDDDFFFFFFFGGGGGGGGGGGHHHHHHHHHHHHHHGHHHGHHHGHHHHHHGGGGGHHHHHHHHHHHHHHHHGHHHGGHHHHHHHHHGGGGGHHGGGGGGGHHGGGGGGGGHHHHGGHHHHHHHHHHHHGGGGGGGGGGGGHHHHGGGGHGHHGGGGGGGGGGGGGGGGGGGGGGHGGGGGGGFFFFFFFFFFFFCDFFFFFFFFFEFFFFFFFFFFFFFFFFFFFFHFFFFAFFFF;FFFFFFBFFFF0
@M05620:45:000000000-G6HP7:1:1101:11869:12590 1:N:0:141
AGATTACTGCAACAGTTCCCCCTGGACCTGGAAAAGTTTCTTGCCTGGCTTACAGAAGCTGAAACAACTGCCAATGTCCTACAGGATGCTACCCGTAAGGAAAGGCTCCTAGAAGACTCCAAGGGAGTAAAAGAGCTGATGAAACAATGGCAAGTAAGTCAGGCATTTCCGCTTTAGCACTCTTGTGGATCCAATTGAACAATTCTCAGCATTTGTACTTGTAACTGACAAGCCAGGGACAAAACAAAGAT
+
>A>>AFFFBBBBBFBBBFGGGGGGHHHHFGHGHDGHHHHHHHHHHHHHHHHHHHHGHHHHHHGHHHHHHHHHGHFEFDGHFFHHHGHGHFHHHHGEGFGHHHHHGHHHGHHHHHHBHHHHHFHGACFEFFHHHGHHHHHHHFHHHHHHGHHHHGHHHHHHHHHHHHHHHHGGGGGFFHHHHHHHHHHGGHHHHGHHHHHGHFHHGHHHHHHHHHHHHHHHHHHHHGH0CCGGHGGFEDAFGFGFGGEGFGB
@M05620:45:000000000-G6HP7:1:1101:24418:12600 1:N:0:141
CATCCTGACCCTGAAGTACCCCGGCTTGATTTCTGACATTAGATCGGAAGAGCACACGTCTGAACTCCAGTCACAGCGATAGATCTCGTATGCCGTCTTCTGCTTGAAAAAAAAAAAAAAAAAAGAAATAAACAGACTTCGGTATATTTACAAAGTACGAGAAAAACAGCATTAAATTCTAAGAGAATTAGGCATGCAGATTAGGACTCGGCCACGTGACAGCCTACGAACTACGAGTACGAGAGGCACAA
+
DCCCDFFFFFFFGGGGGGGGGGGGGGGGHHHHHHHHHHHHHGGHHHGFGGHHHGHHHGGHHFHGHHHHHHHHHGGHHGGHGGGGFGHHFGHHHHGFGHGHHHHHHHHHHHGGGGGG>///<-<-.../000000//.000.....000000000/000..;..0/..././00000000000000/000000000900000900000/;....-.-....00../0/...-.00...:.0....-....:/
@M05620:45:000000000-G6HP7:1:1101:13317:12669 1:N:0:141
CATCCTGACCCTGAAGTACCCCATTGAGCATGGCATCGTCACCAACTGGGACGACATGGAGAAGATCTGGCACCACACCTTCTACAACGAGCTGCGCGTGGCCCCGGAGGAGCACCCAGTGCTGCTGACCGAGGCCCCCCTGAACCCCAAGGCCAACAGAGAGAAGATGACTCAGGTGAGGCTCGGCCGACGCCCGTGCTCCTCCCGTCCTTTCCCCAGTCATTTTCTGCCCGGCTTGATTTCTGACATTA
+
>3ABBFFFFFFFGGGGGGGGGGEHHHHHHHHHHHBHHGHHDEHGHGHHH2FGGGGCGHGFHHHHHHHHHHHFHGHHHGGHHHHHHHHHCFGGGHHGGGGGGGHHGGGGGG/EHHHHGGHHHHGHHHHHHHGGGGGGGGGGGFGHHHGGDDHGHHGGGEGGGGBEFB9FGGFGGGGFGGGGGEFGBBFF??BBB<BBBFDEFFFFFFFFFFFFFFFFFFDBF/BFFFFFFFFFFBBB<BAFFFFF//B/BF9
@M05620:45:000000000-G6HP7:1:1101:13325:12685 1:N:0:141
CATCCTGACCCTGAAGTACCCCATTGAGCATGGCATCGTCACCAACTGGGACGACATGGAGAAGATCTGGCACCACACCTTCTACAACGAGCTGCGCGTGGCCCCGGAGGAGCACCCAGTGCTGCTGACCGAGGCCCCCCTGAACCCCAAGGCCAACAGAGAGAAGATGACTCAGGTGAGGCTCGGCCGACGCCCGTGCTCCTCCCGTCCTTTCCCCAGTCATTTTCTGCCCGGCTTGATTTCTGACATTA
+
CDDDDFFFFFFFGGGGGGGGGGGHHHHHHHHHHHHHHGHHHGHHHGHHHHHHGGGGGHHHHHHHHHHHHHHHHGHHHGGHHHHHHHHHGGGGGHHGGGGGGGHHGGGGGGGGHHHHGGHHHHHHHHHHHHGGGGGGGGGGGGHHHHGGGGHGHHGGGGGGGGGGGGGGGGGGGGGGGGGGGGGGFFFFFFFFFFFFDFFFFFFFFFFFFFFFFHFFFFFFFFFFFFFFHFFFFFFFFFAFFFFFFFFFFF0
@M05620:45:000000000-G6HP7:1:1101:4706:12687 1:N:0:141
AGATTACTGAACAGTTCCCCCTGGACCTGGAAAAGTTTCTTGCCTGGCTTACAGAAGCTGAAACAACTGCCAATGTCCTACAGGATGCTACCCGTAAGGAAAGGCTCCTAGAAGACTCCAAGGGAGTAAAAGAGCTGATGAAACAATGGCAAGTAAGTCAGGCATTTCCGCTTTAGCACTCTTGTGGATCCAATTGAACAATTCTCAGCATTTGTACTTGTAACTGACAAGCCAGGGACAAAACAAAGATC
+
BBCCCFFFFFFFGGGGGGGGGGGHHHHHHHHHHHHFHHHHHHHHHHHHHHHHHHHHHHHHHHHHHHHHHHHHHHHHHHHHHHHHHHHHHHHHHGGGGHHHHHHHHHHGHHHHHHHHHHHHHHFGHGFHHHHHGHHHHHHHHHHHHHHHHHHHGHHHHHHHHHHHHHHHHGGGGGHHHHHHHHHHFHGHHHHHHHHGHHHHCGHHHHFHHHHHHHHGGHHHCHHHHHHHHGHHGHGGGGGGFGFFEEFGGGF
@M05620:45:000000000-G6HP7:1:1101:18222:12705 1:N:0:141
CATCCTGACCCTGAAGTACCCCATTGAGCATGGCATCGTCACCAACTGGGACGACATGGAGAAGATCTGGCACCACACCTTCTACAACGAGCTGCGCGTGGCCCCGGAGGAGCACCCAGTGCTGCTGACCGAGGCCCCCCTGAACCCCAAGGCCAACAGAGAGAAGATGACTCAGGTGAGGCTCGGCCGACGCCCGTGCTCCTCCCGTCCTTTCCCCAGTCATTTTCTGCCCGGCTTGATTTCTGACATTA
+
CCDDDFFFFFFFGGGGGGGGGGGHHHHHHHHHHHHHHGHHHGHHHGHHHHHHGGGGGHHHHHHHHHHHHHHHHGHHHGGHHHHHHHHHGGGGGHHGGGGGGGHHGGGGGGGGHHHHGGHHHHHHHHHHHHGGGGGGGGGGGGHHHHGGGGHGHHGGGGGGGGGGGGGGGGGGGGGGHGGGGGGGFFFFFFFFFFFFBFFFFFFFFFFEFFFFFFFFFFFFFFFFFFFFFFFFFFFFFFFFFFFFFBFFFF0
@M05620:45:000000000-G6HP7:1:1101:26874:12741 1:N:0:141
CATCCTGACCCTGAAGTACCCCATTGAGCATGGCATCGTCACCAACTGGGACGACATGGAGAAGATCTGGCACCACACCTTCTACAACGAGCTGCGCGTGGCCCCGGAGGAGCACCCAGTGCTGCTGACCGAGGCCCCCCTGAACCCCAAGGCCAACAGAGAGAAGATGACTCAGGTGAGGCTCGGCCGACGCCCGTGCTCCTCCCGTCCTTTCCCCAGTCATTTTCTGCCCGGCTTGATTTCTGACATTT
+
DDDDDFFFFFFFGGGGGGGGGGGHHHHHHHHHHGHHHGHHHGHHHGHHHHHHGGGGGHHHHHHHHHHHHHHHHGHHHGGHHHHHHHHHGGGGGHHGGGGGGGHHGGGGGGGGHHHHGGHHHHHHHHHGHHGGGGGGGGGGGGHHHHGGGGHGHHGGGGGGGGGGGGGGGGGGGGGGGGGGGGGGFFFFFFFFFFFFCFFFFFFFFFFEDFFFFFFFFFFBFBFFFFFFFEFEDAA==D;BFFBBB;BFBF0
@M05620:45:000000000-G6HP7:1:1101:26856:12748 1:N:0:141
CATCCTGACCCTGAAGTACCCCATTGAGCATGGCATCGTCACCAACTGGGACGACATGGAGAAGATCTGGCACCACACCTTCTACAACGAGCTGCGCGTGGCCCCGGAGGAGCACCCAGTGCTGCTGACCGAGGCCCCCCTGAACCCCAAGGCCAACAGAGAGAAGATGACTCAGGTGAGGCTCGGCCGACGCCCGTGCTCCTCCCGTCCTTTCCCCAGTCATTTTCTGCCCGGCTTGATTTCTGACATTA
+
BBBCCFFFFFFFGGGGGGGGGGGHHHGHHHHHHGHHHGHHHGHHHGGHHGHHGGGGGHGHHHHHHHHHHHHHHGHHHGGHHHHHHHHHGGGGGHFGGGGGCCHHGGGGGGGGHHHHGGGGHHHHHHHHGHGGGGGGGGGGGGHHHHGGGGHGHHGGGGGGGGGGGGGGGGGGGGGGGGGGGGGFFFFDFFFFFFFFADFEFFBFBEDADDAFFFFFFFF0BFFFFFFFFFFFFFFACD.BFF0009BFFF0
@M05620:45:000000000-G6HP7:1:1101:22739:12754 1:N:0:141
CATCCTGACCCTGAAGTACCCCATTGAGCATGGCATCGTCACCAACTGGGACGACATGGAGAAGATCTGGCACCACACCTTCTACAACGAGCTGCGCGTGGCCCCGGAGGAGCACCCAGTGCTGCTGACCGAGGCCCCCCTGAACCCCAAGGCCAACAGAGAGAAGATGACTCAGGTGAGGCTCGGCCGACGCCCGTGCTCCTCCCGTCCTTTCCCCAGTCATTTTCTGCCCGGCTTGATTTCTGACATTA
+
CCCCCFFFFFFFGGGGGGGGGGGHHHHHHHHHHHHHHGHHHGHHHGHHHHHHGGGGGHHHHHHHHHHHHHHHHGHHHGGHHHHHHHHHGGGGGHHGGGGGGGHHGGGGGGGGHHHHGGHHHHHHHHHHHHGGGGGGGGGGGGHHHHGGGGHGHHGGGGGGGGGGGGGGGGGGGGGGGGGGGGGGFFFFFFFFFFFFCDDFFFFFFFF?DFFFFFFFFFFFFFFFFFFEFFFFFFFFFFAFFFFFFBBBFF0
@M05620:45:000000000-G6HP7:1:1101:26475:12762 1:N:0:141
CATCCTGACCCTGAAGTACCCCATTGAGCATGGCATCGTCACCAACTGGGACGACATGGAGAAGATCTGGCACCACACCTTCTACAACGAGCTGCGCGTGGCCCCGGAGGAGCACCCAGTGCTGCTGACCGAGGCCCCCCTGAACCCCAAGGCCAACAGAGAGAAGATGACTCAGGTGAGGCTCGGCCGACGCCCGTGCTCCTCCCGTCCTTTCCCCAGTCATTTTCTGCCCGGCTTGATTTCTGACATTT
+
CCBCCFFFFFFFGGGGGGGGGGGHHHGGHHHHHHHGHGHHHGHHHGHHHHHHGGGGGHHFHHHHHHHHHFHHHGHHHGGHHHHHHHHHGGGGGGFGCFGGGGHHGGGGGGGGHHHHGGHFGHHHHHHGHHGGGGGGGGGGGGHHHFGGGGHEHHGGGGGGGGGGGGGGGGGFFFFGFFGFGG?FFFFF>DAF>FFFBFF?FFFFFFFFFFFFFFFFFFF/BFFF/BFBFEFFD9BAFAAFFB//;/;FFF/
@M05620:45:000000000-G6HP7:1:1101:24161:12762 1:N:0:141
CATCCTGACCCTGAAGTACCCCATTGAGCATGGCATCGTCACCAACTGGGACGACATGGAGAAGATCTGGCACCACACCTTCTACAACGAGCTGCGCGTGGCCCCGGAGGAGCACCCAGTGCTGCTGACCGAGGCCCCCCTGAACCCCAAGGCCAACAGAGAGAAGATGACTCAGGTGAGGCTCGGCCGACGCCCGTGCTCCTCCCGTCCTTTCCCCAGTCATTTTCTGCCCGGCTTGATTTCTGACATTT
+
CCCCCFFFFFFFGGGGGGGGGGGHHHHHHHHHHHHHHGHHHGHHHGHHHHHHGGGGGHHHHHHHHHHHHHHHHGHHHGGHHHHHHHHHGGGGGHHGGGGGGGHHGGGGGGGGHHHHGGHGHHHHGHHHHHGGGGGGGGGGGGHHHHGGGDHGHHGGGGGGGGGGGGGGGGGGGGGGGGGFGFEGFFFFFFFFFFFFFFFFFFFFFFFFFFFFFFFFFEDFFFFFFFFFFFFFFAFFF;AFFFFFFEFFFF/
@M05620:45:000000000-G6HP7:1:1101:24142:12765 1:N:0:141
CATCCTGACCCTGAAGTACCCCATTGAGCATGGCATCGTCACCAACTGGGACGACATGGAGAAGATCTGGCACCACACCTTCTACAACGAGCTGCGCGTGGCCCCGGAGGAGCACCCAGTGCTGCTGACCGAGGCCCCCCTGAACCCCAAGGCCAACAGAGAGAAGATGACTCAGGTGAGGCTCGGCCGACGCCCGTGCTCCTCCCGTCCTTTCCCCAGTCATTTTCTGCCCGGCTTGATTTCTGACATTA
+
EEEEEFFFFFFFGGGGGGGGGGGHHHHHHHHHHHHHHGHHHGHHHGHHHHHHGGGGGHHHHHHHHHHHHHHHHGHHHGGHHHHHHHHHGGGGGHHGGGGGGGHHGGGGGGGGHHHHGGHHHHHHHHHHHHGGGGGGGGGGGGHHHHGGGGHGHHGGGGGGGGGGGGGGGGGGGGGGGGGGGGGGFFFFFFFFCFFFAFFFFFFFFFFEFFDFFFFFFFFFFFFFFFFFFFFFFFFFFFAFFFFFFBFFFF1
@M05620:45:000000000-G6HP7:1:1101:22487:12769 1:N:0:141
AGATTACTGCAACAGTTCCCCCTGGACCTGGAAAAGTTTCTTGCCTGGCTTACAGAAGCTGAAACAACTGCCAATGTCCTACAGGATGCTACCCGTAAGGAAAGGCTCCTAGAAGACTCCAAGGGAGTAAAAGAGCTGATGAAACAATGGCAAGTAAGTCAGGCATTTCCGCTTTAGCACTCTTGTGGATCCAATTGAACAATTCTCAGCATTTGTACTTGTAACTGACAAGCCAGGGACAAAACAAAGAT
+
>AAABFFFBDFDGGFFGGGGGGGGHGHHHHHHHHHHFDGHHHHHHHHHHHHHHHHHHHHHHHHHHHHHHHHHHHHHGGHHHHHHHFHHHHFGHHGGFEHHHHHFHHGHGHHHHHHHHHHHHGHGEEGFHGHHHGHHHHGGHHHHHHHHHGHHHGHHHHHHGHHHHHHHHHGGGGGHHHHHHHHHHGHGHHHHGHHHHGFHGGHHHHHFHHHHHFHHHHHHHHHGHHHHGHGHHGFGGGGGEABFGFGGGGF
@M05620:45:000000000-G6HP7:1:1101:22733:12771 1:N:0:141
CATCCTGACCCTGAAGTACCCCATTGAGCATGGCATCGTCACCAACTGGGACGACATGGAGAAGATCTGGCACCACACCTTCTACAACGAGCTGCGCGTGGCCCCGGAGGAGCACCCAGTGCTGCTGACCGAGGCCCCCCTGAACCCCAAGGCCAACAGAGAGAAGATGACTCAGGTGAGGCTCGGCCGACGCCCGTGCTCCTCCCGTCCTTTCCCCAGTCATTTTCTGCCCGGCTTGATTTCTGCCATTA
+
?3>AAFFFCFFFFGGGGGGGGGGGHGHBGDHHHGHHHGHHHGHHHGHHEGCGCEEGGHGHEHAEGHHHHGHHHGFH?EGHHHHHHHGHC1EEGFHCGGEGGEHHGGDCGGGGGEGGGEGHHHHHHHHHHFD-A@DFDCCGGGHGHHGDDGH.GHAEEFBFGGGGGGGG0FCFBFFFGGGGGGGGBBED?BBBBBB;B..EBFFFBE.AAD.FFFFFFFFBFFFFBFFF//BEF<<B?B.FBFFBB//;BF/
@M05620:45:000000000-G6HP7:1:1101:22752:12778 1:N:0:141
CATCCTGACCCTGAAGTACCCCATTGAGCATGGCATCGTCACCAACTGGGACGACATGGAGAAGATCTGGCACCACACCTTCTACAACGAGCTGCGCGTGGCCCCGGAGGAGCACCCAGTGCTGCTGACCGAGGCCCCCCTGAACCCCAAGGCCAACAGAGAGAAGATGACTCAGGTGAGGCTCGGCCGACGCCCGTGCTCCTCCCGTCCTTTCCCCAGTCATTTTCTGCCCGGCTTGATTTCTGTCATTT
+
BABBBFFFFFFFGGFGGGGGGGGHHHFGFHHHHHHHHGHHHGGHHGHHGHHHGGGGGHHFHFGGGHHHHGHHHGHHHGGHHHHHHHGH/FEGGHHGGGGGGGHHGGGGCGGGHHHHGGEGHHHHHGHHHHGGGGGGGGGGGGHHHHGGGGHGHHGGGGGGGGGGGGGGGGGGFGGGGGGGGGGGFFFFFFFFFFFFFFDAFFFFFFFAFFFFFFFBFFDFFFFFFFFFFFFFDA@DF;ABFFFFF//BFF/
@M05620:45:000000000-G6HP7:1:1101:24146:12783 1:N:0:141
CATCCTGACCCTGAAGTACCCCATTGAGCATGGCATCGTCACCAACTGGGACGACATGGAGAAGATCTGGCACCACACCTTCTACAACGAGCTGCGCGTGGCCCCGGAGGAGCACCCAGTGCTGCTGACCGAGGCCCCCCTGAACCCCAAGGCCAACAGAGAGAAGATGACTCAGGTGAGGCTCGGCCGACGCCCGTGCTCCTCCCGTCCTTTCCCCAGTCATTTTCTGCCCGGCTTGATTTCTGACATTA
+
ABBBBFFFFFFFGGGEGGGGGGEHHHHHHHHHHHHHHEHHHGHHHGHHGHHHGGGGGHHGHHHHGHHHHFGFHGHHHGGHHHHHHHHH@1FEEHHFGGGGGGHHGGGGGGGGHHHHGGHGHHHHHHHGHHGGGGGGGGGGGGHGHHGGGGHGHHGGGGFGFGGGGGGGGGGGGGGGGGGGGGEGFFFFFFFFFFFF>DFFFFFFFF.;DFFFFFFFFBABFFFFFFFFFFFFF;DFFA.BBBFF/BFFFF/
@M05620:45:000000000-G6HP7:1:1101:17254:12842 1:N:0:141
CATCCTGACCCTGAAGTACCCCATTGAGCATGGCATCGTCACCAACTGGGACGACATGGAGAAGATCTGGCACCACACCTTCTACAACGAGCTGCGCGTGGCCCCGGAGGAGCACCCAGTGCTGCTGACCGAGGCCCCCCTGAACCCCAAGGCCAACAGAGAGAAGATGACTCAGGTGAGGCTCGGCCGACGCCCGTGCTCCTCCCGTCCTTTCCCCAGTCATTTTCTGCCCGGCTTGATTTCTGACATTA
+
BBCCCFFFFFFFGGGGGGGGGGGHHHHHHHHHHHHHHGHHHGHHHGHHHHHHGGGGGHHFHHHHHHHHHHHHHGHHHGGHHHHFHHGHGGGGGHHGGGGGGGHHGGGGGGGGHHHHGGHHHHHHHHHHHHGGGGGGGGGGGGHHHHGGGGHGHHGGGGGGGGGGGGGGGGGGGGGGGGGGFEFGFFFFFFFFFFFFFFFFFFFFFFFADFDFFFFFFFFFFFFFFFFFFFFFDFDFFFFFFFFFF0FFFF0
@M05620:45:000000000-G6HP7:1:1101:15074:12845 1:N:0:141
CATCCTGACCCTGAAGTACCCCATTGAGCATGGCATCGTCACCAACTGGGACGACATGGAGAAGATCTGGCACCACACCTTCTACAACGAGCTGCGCGTGGCCCCGGAGGAGCACCCAGTGCTGCTGACCGAGGCCCCCCTGAACCCCAAGGCCAACAGAGAGAAGATGACTCAGGTGAGGCTCGGCCGACGCCCGTGCTCCTCCCGTCCTTTCCCCAGTCATTTTCTGCCCGGCTTGATTTCTGACATTA
+
CCCCCFFFFFFFGGGGGGGGGGGHHHHHHHHHHHHHHGHHHGHHHGHHHHHHGGGGGHHHHHHHHHHHHHHHHGHHHGGHHHHHHHHHGGGGGHHGGGGGGGHHGGGGGGGGHHHHGGHGGHHHHHHHHHGGGGGGGGGGGGHHHHGGGGHGHHGGGGGGGGGGGGGFGGGGGGGGGGGGGGGGFFFFFFFFFFFFFFFFFFFFFFFFFFDFFFFFFFDFFFFFFFFFFFFFFFFFFFFFFFFFF0FBBF0
@M05620:45:000000000-G6HP7:1:1101:17267:12854 1:N:0:141
CATCCTGACCCTGAAGTACCCCATTGAGCATGGCATCGTCACCAACTGGGACGACATGGAGAAGATCTGGCACCACACCTTCTACAACGAGCTGCGCGTGGCCCCGGAGGAGCACCCAGTGCTGCTGACCGAGGCCCCCCTGAACCCCAAGGCCAACAGAGAGAAGATGACTCAGGTGAGGCTCGGCCGACGCCCGTGCTCCTCCCGTCCTTTCCCCAGTCATTTTCTGCCCGGCTTGATTTCTGACATTA
+
CDDDDFFFFFFFGGGGGGGGGGGHHHHHHHHHHHHHHGHHHGHHHGHHHHHHGGGGGHHHHHHHHHHHHHHHHGHHHGGHHHHHHHHHGGGGGHHGGGGGGGHHGGGGGGGGHHHHGGHHHHHHHHHHHHGGGGGGGGGGGGHHHHGGGGHGHHGGGGGGGGGGGGGGGGGGGGGGHGGGGGGGFFFFFFFFFFFFCFFFFFFFFFFEDFFFFFFFFFFFFFFFFFFFFFFFFFFFFFFFFFFFFBFFFF0
@M05620:45:000000000-G6HP7:1:1101:13702:12907 1:N:0:141
AAACCAGAAGACATGAGGTCAGCTAGATCGGAAGAGCACACGTCTGAACTCCAGTCACAGCGATAGATCTCGTATGCCGTCTTCTGCTTGAAAAAAAAAAAAAACAAATAGCGACCACAACATTCAGCGGTTATTCACCCTCAACCCGCAACACAAACAGTGCACCGTAACTCATCGCCATCACTTCCGCCATGGAATCTCCTCTCTATCATACCCCCTCCCTAGTCATCCCCCCTTACATTCTTCAGTCG
+
CCCCCBCFFF4CFGBBBFFGGGHHHHHHHHGGGGHHHHHHHGHHHGHHHHHHHHHHHHGHHGGHGGHHHHHGFGHCFGGFGHGHHHHHHHHHGGHGGGCE>/<>//<?2222///>/F/...0>11<1>-<-.00<0=<..<.0:..-:-;-9A...../00000/-....000090....:900009...-.0/90090;B09;/000;000;/0:--...;0/0000:0...99.00000;00000;0.
@M05620:45:000000000-G6HP7:1:1101:21243:12927 1:N:0:141
CATCCTGACCCTGAAGTACCCCATTGAGCATGGCATCGTCACCAACTGGGACGACATGGAGAAGATCTGGCACCACACCTTCTACAACGAGCTGCGCGTGGCCCCGGAGGAGCACCCAGTGCTGCTGACCGAGGCCCCCCTGAACCCCAAGGCCAACAGAGAGAAGATGACTCAGGTGAGGCTCGGCCGACGCCCGTGCTCCTCCCGTCCTTTCCCCAGTCATTTTCTGCCCGGCTTGATTTCTGACATTA
+
DDDDDFFFFFFFGGGGGGGGGGGHHHHHHHHHHHHHHGHHHGHHHGHHHHHHGGGGGHHHHHHHHHHHHHHHHGHHHGGHHHHHHHHHGGGGGHHGGGGGGGHHGGGGGGGGHHHHGGHHHHHHHHHHHHGGGGGGGGGGGGHHHHGGGGHGHHGGGGGGGGGGGGGGGGGGGGGGHGGGGGGGFFFFFFFFFFFFFFFFFFFFFFFFFFFFFHFFFFFFFFFFFFFFFFFFFFFFFFFFFFFFFFFFFF0
@M05620:45:000000000-G6HP7:1:1101:22922:12929 1:N:0:141
CATCCTGACCCTGAAGTACCCCATTGAGCATGGCATCGTCACCAACTGGGACGACATGGAGAAGATCTGGCACCACACCTTCTACAACGAGCTGCGCGTGGCCCCGGAGGAGCACCCAGTGCTGCTGACCGAGGCCCCCCTGAACCCCAAGGCCAACAGAGAGAAGATGACTCAGGTGAGGCTCGGCCGACGCCCGTGCTCCTCCCGTCCTTTCCCCAGTCATTTTCTGCCCGGCTTGATTTCTGACATTA
+
DDDDDFFFFFFFGGGGGGGGGGGHHHHHHHHHHHHHHGHHHGHHHGHHHHHHGGGGGHHHHHHHHHHHHHHHHGHHHGGHHHHHHHHHGGGGGHHGGGGGGGHHGGGGGGGGHHHHGGHHHHHHHHHHHHGGGGGGGGGGGGHHHHGGGGHGHHGGGGGGGGGGGGGGGGGGGGGGHGGGGGGGFFFFFFFFFFFFDFFFFFFFFFFEFFFFFFFFFFFFFFFFFFFFFFFFFFFFFF?FFFFFFEFFFF0
@M05620:45:000000000-G6HP7:1:1101:21222:12932 1:N:0:141
CATCCTGACCCTGAAGTACCCCATTGAGCATGGCATCGTCACCAACTGGGACGACATGGAGAAGATCTGGCACCACACCTTCTACAACGAGCTGCGCGTGGCCCCGGAGGAGCACCCAGTGCTGCTGACCGAGGCCCCCCTGAACCCCAAGGCCAACAGAGAGAAGATGACTCAGGTGAGGCTCGGCCGACGCCCGTGCTCCTCCCGTCCTTTCCCCAGTCATTTTCTGCCCGGCTTGCTTTCTGACATTT
+
AA?ABFFFFFFFGGFGFGGGGGGHHGHHHHHHGHHHHGHHAEHHHGHHHHHHGCFGGFGHHHHHHHGHGFHHGGHHHGGHHHHHHHHHEEEFGHGGGGGGGGHHGGGGFGGGHHHHGGHHCFHHHHHEFHF@G@CGGGGGGACFHHGG.AAEHFGGGGGGGFGGFGGGGGGFGGGGGFFGGGGGFFFF-BFFFFFF9ADEFF/BBF?AFFFFFFFFFFDFFEFFFFFFFBFEDFADFF.BFFFFFBB/FF/
@M05620:45:000000000-G6HP7:1:1101:21253:12942 1:N:0:141
CATCCTGACCCTGAAGTACCCCATTGAGCATGGCATCGTCACCAACTGGGACGACATGGAGAAGATCTGGCACCACACCTTCTACAACGAGCTGCGCGTGGCCCCGGAGGAGCACCCAGTGCTGCTGACCGAGGCCCCCCTGAACCCCAAGGCCAACAGAGAGAAGATGACTCAGGTGAGGCTCGGCCGACGCCCGTGCTCCTCCCGTCCTTTCCCCAGTCATTTTCTGCCCGGCTTGATTTCTGACATTT
+
BCCCCFFFFFFFGGGGGGGGGGGHHHHHHHHHHGHHHGHHHGHHHGHHHHHHGGGGGHHHHHHHHHHHHHHHHGHHHGGHHHHHHHHHGGGGGHHGGGGGGGHHGGGGGGGGGHHHGGHHHGHFHHHHHHGGGGGGGGGGGGGFHHGGGFHFHHGGGGGFGGGGGGGGGGGGGGGGGGFGGGGGFFFFFFFAFDFFAAFEFFFFFFFFFFFFFFFFFFDFFBFBFFFFFEFEDA@FF;AFFFFFFFFBFF/
@M05620:45:000000000-G6HP7:1:1101:22922:12950 1:N:0:141
CATCCTGACCCTGAAGTACCCCATTGAGCATGGCATCGTCACCAACTGGGACGACATGGAGAAGATCTGGCACCACACCTTCTACAACGAGCTGCGCGTGGCCCCGGAGGAGCACCCAGTGCTGCTGACCGAGGCCCCCCTGAACCCCAAGGCCAACAGAGAGAAGATGACTCAGGTGAGGCTCGGCCGACGCCCGTGCTCCTCCCGTCCTTTCCCCAGTCATTTTCTGCCCGGCTTGATTTCTGACATTA
+
BBBBBFFFFFFFGGFGGFGGFGAGHGFGGDFGFHCGHGHHCGHF2EGHHHFHEEGCGHE3BGCGGGHHFGHHHGHHFGGHFHFFG@EGGEGGGHHGGGGGGGHFGGB/@DGGHHHHGCCGHFFFGHGBGHA-ACCGFFGGGGEHHHGG..;CGH?EG?FFBFAF/BCFGBFGGBFBGF0C?EEGCFFFA@F9=BFB;.AAFFFFBEDADDDFFFFFF..BFFFEFFFFFBBA.-@FB;.;BBFFB/;9;F/
@M05620:45:000000000-G6HP7:1:1101:28821:12954 1:N:0:141
CATCCTGACCCTGAAGTACCCCATTGAGCATGGCATCGTCACCAACTGGGACGACATGGAGAAGATCTGGCACCACACCTTCTACAACGAGCTGCGCGTGGCCCCGGAGGAGCACCCAGTGCTGCTGACCGAGGCCCCCCTGAACCCCAAGGCCAACAGAGAGAAGATGACTCAGGTGAGGCTCGGCCGACGCCCGTGCTCCTCCCGTCCTTTCCCCAGTCATTTTCTGCCCGGCTTGATTTCTGATATTA
+
CCCCDFFFFFFFGGGGGGGGGGGHHHHHHHHHHGHHHGHHHGHHHGHHHHHHGGGGGHHHHHHHHHHHHHHHHGHHHGGHHHHHHHHHGGGGGHHGGGGGGGHHGGGGGGGGHHHHGGHHHHHHHHHHHHGGGGGGGGGGGGHHHHGGGGHGHHGGGGGGGGGGGGGGGGGGGGGGGGGGGGGGFFFFFFFFCFFFBAAEFFFFFFFEFFFFFFFFFFF9FFFFFFFFFFFFFFFFFC:FFFFFF;00;F0
@M05620:45:000000000-G6HP7:1:1101:28838:12962 1:N:0:141
CATCCTGACCCTGAAGTACCCCATTGAGCATGGCATCGTCACCAACTGGGACGACATGGAGAAGATCTGGCACCACACCTTCTACAACGAGCTGCGCGTGGCCCCGGAGGAGCACCCAGTGCTGCTGACCGAGGCCCCCCTGAACCCCAAGGCCAACAGAGAGAAGATGACTCAGGTGAGGCTCGGCCGACGCCCGTGCTCCTCCCGTCCTTTCCCCAGTCATTTTCTGCCCGGCTTGATTTCTGACATTA
+
CCCCCFFFFFFFGGGGGGGGGGGHHHHHHFHHHHHHHGHHHGHHHGHHHHHHGGGGGHHHHHHHHHHHHHHHHGHHHGGHHHHHHHHHGGGGGHHGGGGGGGHHGGGGGGGGHHHHGGHHHHHHHHHGHGGDGGGGGGGGGGHHHHGGGGHGHHGGGGGGGGGGGGGGGGGGGGGGGGGGGGGGFFFFFDFFFFFFFFFFFFFFFFFFFFFFFFFFFFFFFFFFFFFFFFFFDFFDCA9BFFFFFB//;B/
@M05620:45:000000000-G6HP7:1:1101:25678:12964 1:N:0:141
CATCCTGACCCTGAAGTACCCCATTGAGCATGGCATCGTCACCAACTGGGACGACATGGAGAAGATCTGGCACCACACCTTCTACAACGAGCTGCGCGTGGCCCCGGAGGAGCACCCAGTGCTGCTGACCGAGGCCCCCCTGAACCCCAAGGCCAACAGAGAGAAGATGACTCAGGTGAGGCTCGGCCGACGCCCGTGCTCCTCCCGTCCTTTCCCCAGTCATTTTCTGCCCGGCTTGATTCTGACATTAG
+
CDDDDFFFFFFFGGGGGGGGGGGHHHHHHHHHHHHHHGHHHGHHHGHHHHHHGGGGGHHHHHHHHHHHHHHHHGHHHGGHHHHHHHHHGGGGGHHGGGGGGGHHGGGGGGGGHHHHGGHHHHHHHHHHHHGGGGGGGGGGGGHHHHGGGGHGHHGGGGGGGGGGGGGGGGGGGGGGHGGGGGGGFFFFFFFFFFFFCDDFFFFFFFFFFFBFFFFFFFFFFFFFFFFFFFFFFFFFFF.FFF:B0:0:;:;
@M05620:45:000000000-G6HP7:1:1101:14016:12989 1:N:0:141
AAACCAAGCAGACACTCACCGCTCCCTCGCCACAGGCCAATAGTTTGTCCTCACTGAGTTGGCAACAAGTGGCTGCTGTGGCTGCCATTTTTCTGGTGATGGCCATCAGCTCCGACGAGGTCAGCTGGGGGGCTTTCTTTGTGTAAGCAACGAGAAACCTGAAAGAAGCATTTTTTAACTAAGTCCTGCTGAGTCATTCATGAGTTTTTAGCCGCCTTGCTTCTTCTCACAGACTCTCTACTCTCATGCCA
+
DDDDDCCFCFFFGGGGGGGGGGGGGGHHGGGGGHHHGGHHHHHGHHHHHHHHHHHHHHGHHHHHHHHHHHHHGHGGHHGHHHHGGHGHHHHHHHHHHHHHHHHHHHHHHHHHHGGGGEGGEGHHHHHHGGGGGGGGGGGGGGGGGGFFFFFFFFFFFFFFFFFFFFFFFFFFFFHFFFFFHFFFFFFFFFFFF;FFFFFFFFFFFFFFFFFFFFFFFFFFFHFFHFFFFFFFFFFFFFFHHFFHFFFFFFB
@M05620:45:000000000-G6HP7:1:1101:18427:13024 1:N:0:141
CATCCTGACCCTGAAGTACCCCATTGAGCATGGCATCGTCACCAACTGGGACGACATGGAGAAGATCTGGCACCACACCTTCTACAACGAGCTGCGCGTGGCCCCGGAGGAGCACCCAGTGCTGCTGACCGAGGCCCCCCTGAACCCCAAGGCCAACAGAGAGAAGATGACTCAGGTGAGGCTCGGCCGACGCCCGTGCTCCTCCCGTCCTTTCCCCAGTCATTTTCTGCCCGGCTTGATTTCTGACATTA
+
CDDDDFFFFFFFGGGGGGGGGGGHHHHHHHHHHHHHHGHHHGHHHGHHHHHHGGGGGHHHHHHHHHHHHHHHHGHHHGGHHHHHHHHHGGGGGHHGGGGGGGHHGGGGGGGGHHHHGGHHHHHHHHHHHHGGGGGGGGGGGGHHHHGGGGHGHHGGGGGGGGGGGGGGGGGGGGGGGGGGGGGGFFFFFFFFFFFFDFFFFFFFFFFFFFFFFFFFFFFFFFFFFFFFFFFFFFFFFFFFFFFFFFFFFF0
@M05620:45:000000000-G6HP7:1:1101:12882:13030 1:N:0:141
CATCCTGACCCTGAAGTACCCCATTGAGCATGGCATCGTCACCAACTGGGACGACATGGAGAAGATCTGGCACCACACCTTCTACAACGAGCTGCGCGTGGCCCCGGAGGAGCACCCAGTGCTGCTGACCGAGGCCCCCCTGAACCCCAAGGCCAACAGAGAGAAGATGACTCAGGTGAGGCTCGGCCGACGCCCGTGCTCCTCCCGTCCTTTCCCCAGTCATTTTCTGCCCGGCTTGATTTCTGACATTA
+
CCCCCFFFFFFFGGGGGGGGGGGHHGHHGHHGHHGHHGHHHGHGHGHGGHHHGGGGGHHGHGHHHHHHHHHHHGHHHGGHHHHHHHHHGGGGGHHGGGGGGGHHGGGGGGGGHHHHGGHHHHHHHHHHHHGGGGGGGGGGGGHHHHGGGGHGHHGGGGGGGGGGGGGGGGGGGGGGGGGGGGGGFFFFFFFFFFFF@DFFFFFFFFFEFFFFFFFFFFFFFFFFFFFFFFFFFFFFFFFFFFFFFFFFFF0
@M05620:45:000000000-G6HP7:1:1101:18214:13045 1:N:0:141
AAACCAAGCAGACACTCACCGCCAGAAGACATGAGGTCAGCTAGATCGGAAGAGCACACGTCTGAACTCCAGTCACAGCGATAGATCTCGTATGCCGTCTTCTGCTTGAAAAAAAAAAATACTACTTCACAAACCCCCCCTTCACCCCCAAGCCCCCTGAGACACACTGACTCTGGTTAATCTCGTCTGCCTCCCCTTCTCCTCTCTTCCTTTCCCCCTTCGTTGTCTACCCTGCTTGTGTTCGAGCCTTC
+
CDCDDCCFDFFFGGGGGGGGFGGGFGHHHHHHHHHHGHHHHHHHHHHHGGGGHHHHHHHGHHHGHHHHHHHHGHHHHGHGGHGGGGDGHGFFHHHHGGGHGHHHHHHHFHHHHGGGGD>0211?1111111=0/?<.>--<.<0<0;:AE.G:...--.999:///9/0:00;000;0000000.:...0000.;.9.BF09:/0/000;000;00;.-9/.:;9;000099:;.;;0:9:/0:./.-/00
@M05620:45:000000000-G6HP7:1:1101:1990:13046 1:N:0:141
CATCCTGACCCTGAAGTACCCCATTGAGCATGGCATCGTCACCAACTGGGACGACATGGAGAAGATCTGCCACCACACCTTCTACAACGAGCTGCGCGTGGCCCCGGAGGAGCACCCAGTGCTGCTGACCGAGGCCCCCCTGAACCCCAAGGCCAACAGAGAGAAGATGACTCAGGTGAGGCTCGGCCGACGCCCGTGCTCCTCCCGTCCTTTCCCCAGTCATTTTCTGCCCGGCTTGATTTCTGACATTA
+
CCCCCFFFFFFFGGGGGGGGGGGHHHHHHHHHHHHHHGHHHGHHHGHHHHHHGGGGGHGHHHHHHHHHHHHHHHHHHGGHHHHHHHHHGGGGGHHGGGGGGGHHGGGGGGGGHHHHGGHHHGFHHHGHHHGGGGGGGGGGGGHHHHGGGGHGHHGGGGGGGGGGGGGGGGGGGGGGGGGGGGGGFFFFCFFFFFFFCAD.BFFFFFFFFFFFFFFFFFFFFFFFFFFFFFFFFFFFFFABFFFFEBFFFF/
@M05620:45:000000000-G6HP7:1:1101:12889:13048 1:N:0:141
CATCCTGACCCTGAAGTACCCCATTGAGCATGGCATCGTCACCAACTGGGACGACATGGAGAAGATCTGGCACCACACCTTCTACAACGAGCTGCGCGTGGCCCCGGAGGAGCACCCAGTGCTGCTGACCGAGGCCCCCCTGAACCCCAAGGCCAACAGAGAGAAGATGACTCAGGTGAGGCTCGGCCGACGCCCGTGCTCCTCCCGTCCTTTCCCCAGTCATTTTCTGCCCGGCTTGATTTCTGACATTT
+
A3ABBFFFFFFFGFFFGGGGGGGHHHFHHHHHFHFHHGHHHGHHHGHHHGHHGGGFGFGHHHFHHHHHHHHHHGFGFGGHHHHHHHHHGGGGGHHGGGGFGGHHGGGGGGGFHGHHGGHHGGGHHHHHHHGGGGGGGGGGGGHHGHGGG?GFHH.EEGGGFFGGGGGGGGGFFFGGGGGGGGGGFFFFF9@BFFFBDADEFFFFFFFEFFFFFFFFFFFFFFFFFFFFFEFED;FFFCAFFFFFF/;FBF/
@M05620:45:000000000-G6HP7:1:1101:12433:13058 1:N:0:141
CATCCTGACCCTGAAGTACCCCATTGAGCATGGCATCGTCACCAACTGGGACGACATGGAGAAGATCTGGCACCACACCTTCTACAACGAGCTGCGCGTGGCCCCGGAGGAGCACCCAGTGCTGCTGACCGAGGCCCCCCTGAACCCCAAGGCCAACAGAGAGAAGATGACTCAGGTGAGGCTCGGCCGACGCCCGTGCTCCTCCCGTCCTTTCCCCAGTCATTTTCTGCCCGGCTTGATTTCTGACATTT
+
CCCCDFFFFFFFGGGGGGGGGGGHHHHHHHHHHHHHHGHHHGHHHGHHHHHHGGGGGHHHHHHHHHGHHHHHHGHHHGGHHHHHHHHHGGGGGHHGGGGGGGHHGGGGGGGGHHHHGGHGHHHHHHHHHHGGGGGGGGGGGGHHHHGGGGHGHHGGGGGGGGGGGGGGGGGGGGGGGGGGGGGGFFFFFFFFFFFFDFFFFFFFFFFADFFFFFFFFFFBFFFFFFFFFEFFFFFFFFFFFFFFFBFFFF0
@M05620:45:000000000-G6HP7:1:1101:27334:13096 1:N:0:141
TACCTGTACTGGGGAAGCGTGTAGCAATCGCCATTCCTACCCTAAAGATCGGAAGAGCACACGTCTGAACTCCAGTCACAGCGATAGATCTCGTATGCCGTCTTCTGCTTGAAAAAAAAAACAAAGAGTCTATATTTGTGTCCTCCCCATGCAACCTGCAGCCATCCTTTTTTAACTACATCCTGCTTATACCTTCACACGTTTTTAGCCGCGTTACTACGTCTCCACGCCTCTCTCGTACCATCACAGAC
+
BBBBBFFFFFFFGGGGGGGEGEHGHHHHHFGGGFHHHHGHGHHHHHHHHHHGGGEFHHFHHHEGHHEGFHHHHGGFHHHHHHGGGGGEHGHHHGGHCGHEEFFFHHHGHHEGHHHGGFGGF??<0200<11111?111<?<?111<..000<111FC..///.<0<.0==D0;.00:0;/0;/:0/:;;000000/000/-..9.../;/.9---..///..9..//....9./:;/.....////////.
@M05620:45:000000000-G6HP7:1:1101:22417:13106 1:N:0:141
CATCCTGACCCTGAAGTACCCCATTGAGCATGGCATCGTCACCAACTGGGACGACATGGAGAAGATCTGGCACCACACCTTCTACAACGAGCTGCGCGTGGCCCCGGAGGAGCACCCAGTGCTGCTGACCGAGGCCCCCCTGAACCCCAAGGCCAACAGAGAGAAGATGACTCAGGTGAGGCTCGGCCGACGCCCGTGCTCCTCCCGTCCTTTCCCCAGTCATTTTCTGCCCGGCTTGATTTCTGACATTA
+
BCCCCFFFFFFFGGGGGGGGGGGHHHHHHHHHHHHHHGHHHGHHHGHHHHHHGGGGGHHHHHHHHHHHHHHHHGHHHGGHHHHHHHHHGGGGGHHGGGGGGGHHGGGGGGGGHHHHGGHHHHHHHHHGHHGGGGGGGGGGGGHHHHGGGCHGHHGEGGGGGGGGFGGFGGGGGGGGGGGAFGFGFFFFFFFFFFFFCDDFFFFFFFDADDDFFFFFFFD9F/BFFFFFFFFFFFBDFFFBF:BFFFFFFF/
@M05620:45:000000000-G6HP7:1:1101:22398:13108 1:N:0:141
CATCCTGACCCTGAAGTACCCCATTGAGCATGGCATCGTCACCAACTGGGACGACATGGAGAAGATCTGGCACCACACCTTCTACAACGAGCTGCGCGTGGCCCCGGAGGAGCACCCAGTGCTGCTGACCGAGGCCCCCCTGAACCCCAAGGCCAACAGAGAGAAGATGACTCAGGTGAGGCTCGGCCGACGCCCGTGCTCCTCCCGTCCTTTCCCCAGTCATTTTCTGCCCGGCTTGATTTCTGACATTA
+
CCDDDFFFFFFFGGGGGGGGGGGHHHHHHHHHHHHHHGHHHGHHHGHHHHHHGGGGGHHHHHHHHHHHHHHHHGHHHGGHHHHHHHHHGGGGGHHGGGGGGGHHGGGGGGGGHHHHGGHHHHGHHHHHHHGGGGGGGGGGGGHHHHGGGGHGHHGGGGGGGGGGGGGGGGGGGGGGGGGGGGGGFFFFFFFFFFFFBFFFFFFFFFFEFFFFFFFFFFFFFBFFFFFFFFFFFFFFFFFFFFFFFEFFFF0
@M05620:45:000000000-G6HP7:1:1101:27349:13111 1:N:0:141
TACCTGTACTGGGGAAGCGTGTAGCAATCGCCATTCCTACCCTAAAGATCGGAAGAGCACACGTCTGAACTCCAGTCACAGCGATAGATCTCGTATGCCGTCTTCTGCTTGAAAAAAAAAACAATAAAACATATTATCTCGTTTACAACATATGTAGTACATAAGTACGTCATGCAACATATAAAATAGCTCCTAAGTGACAAATACGTAGTCTTCACTCGGCGAGCTCACAGCCTGCTCTAGTATCGGGA
+
CCCCCFFFFFFFGGGGGGGFGGHHHHHHHGGGEBDGGHHHHHHHHHHHHHHGGGGHHHHHHHGHHHGHHHHHHHHHHHHHHHGEHGGHHHHHHGGHHHHGGGHGHHGHHHHHHHHCEGGGG?//222??1=1=111=1?10=...1111.01>1<111=000000000./...00D0;./00;00;;000000:0;:00000;/000.:0.9000009;09..----.:0000../..00:B00;00.--;
@M05620:45:000000000-G6HP7:1:1101:4213:13112 1:N:0:141
CATCCTGACCCTGAAGTACCCCGGCTTGATTTCTGACATTAGATCGGAAGAGCACACGTCTGAACTCCAGTCACAGCGATAGATCTCGTATGCCGTCTTCTGCTTGAAAAAAAAAAAAAAATTTAGATAATTTGAAGCGGCGAATGACTGTATCTCGGGATTGCCTTCATGTAGAGTTGGGTTCGGGCTCATCACGGAATGTGTGATGACAGATTACGTTGATGATAGTGTTGTAGGGGTTGTGATGCTAT
+
CCCDDFFFFFFFGGGGGGGGGGGGGGGGHHHHHHHGHHHHHHHHHHGGGGHHHHHHHGHHHGHHHHHHHHHHHHHHHGGHGGHHGHHHGGHHHHGGGHGHHHGHHHHHHHGEGCGC><//<01111111111111100-------:00;00;00:0..--.:/00000000000000000-...--.--.0:000..-..0:00.00000::/0000.//..00000:::00;/000...--..00:0:00
@M05620:45:000000000-G6HP7:1:1101:22404:13128 1:N:0:141
CATCCTGACCCTGAAGTACCCCATTGAGCATGGCATCGTCACCAACTGGGACGACATGGAGAAGATCTGGCACCACACCTTCTACAACGAGCTGCGCGTGGCCCCGGAGGAGCACCCAGTGCTGCTGACCGAGGCCCCCCTGAACCCCAAGGCCAACAGAGAGAAGATGACTCAGGTGAGGCTCGGCCGACGCCCGTGCTCCTCCCGTCCTTTCCCCAGTCATTTTCTGCCCGGCTTGATTTCTGACATTT
+
CCCCCFFFFFFFGGGGGGGGGGGHHHGHHHHHHGGHHGHHHGHHHGHHHGHHGGGGGHHHGHHHHHHHHHHHHGHHHGGHHHHHHHHHGGGGGHHGGGGGGGHHGGGGGGGGGHHHGGHFGHHHHHGGHHGGGGGGGGGGGGHHHHGGGGHGGHGGGGGGGFGGGGGFGGGGGGGGGGGGGGGGFFFDF=CFFFFA>FDEFFFFFFFADDABFFFFFFDFF0BFFFFBFEBEAFFCCFFFFFFBB0BBBF0
@M05620:45:000000000-G6HP7:1:1101:16088:13136 1:N:0:141
AGATTACTGCAACAGTTCCCCCTGGACCTGGAAAAGTTTCTTGCCTGGCTTACAGAAGCTGAAACAACTGCCAATGTCCTACAGGATGCTACCCGTAAGGAAAGGCTCCTAGAAGACTCCAAGGGAGTAAAAGAGCTGATGCAACAATGGCAAGTAAGTCAGGCATTTCCGCTTTAGCACTCTTGTGGATCCAATTGAACAATTCTCAGCATTTGTACTTGTAACTGACAAGCCAGGGACAAAACAAAGAT
+
A?AABFFFBF@FGGGGGGGGGGGGHHHHHHHHHHHHGHHHHHHHHHHHHHHHHHFHHHHHHHHHHHHHHHHHFHHHHHHHGHHHGHHEGHEHHHGG/EGHHH3?FGHHGHHHHHFGHHHG3B?FEEEGHFHHHGHHHHBGH3BGHHHHHFHHHGHHHHHHHHHHHHHHHHGGGGGHHHHHHHHHHHHGHHHHHHHHHHHHHHHHHHHHHHHHHGHHHGHHGHHHHHHHHHHHGGGFGGGGGGBFGGGGGBF
@M05620:45:000000000-G6HP7:1:1101:5308:13138 1:N:0:141
ATCTCTATCTCCTAAAAAGGAAGAAAGGGGAGGGAAGATCGGAAGAGCACACGTCTGAACTCCAGTCACAGCGATAGATCTCGTATGCCGTCTTCTGCTTGAAAAAAAAAAAACAAATTGAAGGGAGTAAATGAGATGATGAAAAAATGGAAAGTAAGTAAGGCATTACCGCTTTAGCAATCGTGTGGATAGAATTGAACAATTCTCAGAATTGGTACTTGTAACTGACAAGCCAGGGTCAAAACAAAGGT
+
BCCCCFFFFFFFGGGGGGGGGGHHGGHHGGGGGGGHGHHHHGGGGHHHHHHHGHHHGGHHHHHHHHHHHHHHGGHGGHGGHHHEFHHHHGGGHGHHHHHHHGFFGHGGGGG@B?//?111?<1?/..>01>111>11<1>1D0<0.-.<<00;:<00;:000/:.0;000.-:9.;900090.9;.9.:00;0000;0000/0;/////;//////99::B////;9///:;......././//...:/.:
@M05620:45:000000000-G6HP7:1:1101:8621:13146 1:N:0:141
CATCCTGACCCTGAAGTACCCCATTGAGCATGGCATCGTCACCAACTGGGACGACATGGAGAAGATCTGGCACCACACCTTCTACAACGAGCTGCGCGTGGCCCCGGAGGAGCACCCAGTGCTGCTGACCGAGGCCCCCCTGAACCCCAAGGCCAACAGAGAGAAGATGACTCAGGTGAGGCTCGGCCGACGCCCGTGCTCCTCCCGTCCTTTCCCCAGTCATTTTCTGCCCGGCTTGATTTCTGACATTA
+
CDDDDFFFFFFFGGGGGGGGGGGHHHHHHHHHHHHHHGHHHGHHHGHHHHHHGGGGGHHHHHHHHHHHHHHHHGHHHGGHHHHHHHHHGGGGGHHGGGGGGGHHGGGGGGGGHHHHGGHHHHHHHHHHHHGGGGGGGGGGGGHHHHGGGGHGHHGGGGGGGGGGGGGGGGGGGGGGGGGGGGGGFFFFFFFFFFFFFFFFFFFFFFFFFFFFFHFFFFFFFFFFFHHHHFFFFFFFFFFFFFFFFBFFFF0
@M05620:45:000000000-G6HP7:1:1101:14090:13180 1:N:0:141
CATCCTGACCCTGAAGTACCCCATTGAGCATGGCATCGTCACCAACTGGGACGACATGGAGAAGATCTGGCACCACACCTTCTACAACGAGCTGCGCGTGGCCCCGGAGGAGCACCCAGTGCTGCTGACCGAGGCCCCCCTGAACCCCAAGGCCAACAGAGAGAAGATGACTCAGGTGAGGCTCGGCCGACGCCCGTGCTCCTCCCGTCCTTTCCCCAGTCATTTTCTGCCCGGCTTGATTTCTGACATTA
+
CDDCDFFFFFFFGGGGGGGGGGGHHHHHHHHHHHHHHGHHHGHHHGHHHHHHGGGGGHHHHHHHHHHHHGHHHGHHHGGHHHHHHHHHGGGGGHHGGGGGGGHHGGGGGGGGHHHHGGHHHHHHHHHHHHGGGGGGGGGGGGHHHHGGGGHGHHGGGGGGGGGGGGGGGGGGGGGGGGGGGGGGFFFFFFFFFFFF>DD?FFFFFFFEDFBFFFFFFFFFFFFFFFFBFFFFFFFFFFAFFFFFB::BFF0
@M05620:45:000000000-G6HP7:1:1101:11563:13182 1:N:0:141
CATCCTGACCCTGAAGTACCCCATTGAGCATGGCATCGTCACCAACTGGGACGACATGGAGAAGATCTGGCACCACACCTTCTACAACGAGCTGCGCGTGGCCCCGGAGGAGCACCCAGTGCTGCTGACCGAGGCCCCCCTGAACCCCAAGGCCAACAGAGAGAAGATGACTCAGGTGAGGCTCGGCCGACGCCCGTGCTCCTCCCGTCCTTTCCCCAGTCATTTTCTGCCCGGCTTGATTTCTGACATTT
+
CBCCCFFFFFFFBGGGGGGGGGGHHHHHHHHHHHHHHGHHHGHHHGHHHHHHGGGGGHHHHHHHHHHHHHHHHGHHGGGHHHHHHHHHGEGGGHHGGGGGGGHHGGGGGGGGHHHHGGHHHHHHHHHHHHGGGGGGGGGGGGHHHHGGGGHGHHGGGGGGGGGGGGGGGGGGGGGGGGGGGGGGFFFFFFFFFFFF>DFEFFFFFFFEFFFFFFFFFFDFF/BFFFFFFFFFF=FFFF.;FFB9BBFBFF/
@M05620:45:000000000-G6HP7:1:1101:9544:13206 1:N:0:141
CATCCTGACCCTGAAGTACCCCATTGAGCATGGCATCGTCACCAACTGGGACGACATGGAGAAGATCTGGCACCACACCTTCTACAACGAGCTGCGCGTGGCCCCGGAGGAGCACCCAGTGCTGCTGACCGAGGCCCCCCTGAACCCCAAGGCCAACAGAGAGAAGATGACTCAGGTGAGGCTCGGCCGACGCCCGTGCTCCTCCCGTCCTTTCCCCAGTCATTTTCTGCCCGGCTTGATTTCTGACATTA
+
CDDDDFFFFFFFGGGGGGGGGGGHHHHHHHHHHHHHHGHHHGHHHGHHHHHHGGGGGHHHHHHHHHHHHHHHHGHHHGGHHHHHHHHHGGGGGHHGGGGGGGHHGGGGGGGGHHHHGGHHHHHHHHHHHHGGGGGGGGGGGGHHHHGGGGHGHHGGGGGGGGGGGGGGGGGGGGGGHGGGGGGGFFFFFFFFFFFFDFFEFFFFFFFEFFFFFFFFFFFFFFFFFFFFFFFFFFFFFFAFFFFFFFFFFF0
@M05620:45:000000000-G6HP7:1:1101:9554:13222 1:N:0:141
CATCCTGACCCTGAAGTACCCCATTGAGCATGGCATCGTCACCAACTGGGACGACATGGAGAAGATCTGGCACCACACCTTCTACAACGAGCTGCGCGTGGCCCCGGAGGAGCACCCAGTGCTGCTGACCGAGGCCCCCCTGAACCCCAAGGCCAACAGAGAGAAGATGACTCAGGTGAGGCTCGGCCGACGCCCGTGCTCCTCCCGTCCTTTCCCCAGTCATTTTCTGCCCGGCTTGATTTCTGACATTA
+
CCBCCFFFFFFFGGGGGGGGGGGHHHHHHHHHHHHHHGHHHGHHHGHHHHHHGGGGGGHGGHHHHHHHHHHHHGHHHGGHHHHHHHHHGGGGGHHGGGEGGGHHGGGGGGGGHHHHGGGGHHHHHHHGHHGGGCGGGGGGGGGHHHGGGGHGHHGGGGGGGFGGGGGGGGGGGGGGGGGGGGGGFFFFFFFFFFFF;AFFFFFFFFFFFFDFFFFFFFFFFFFFFFFFFFFFFFFFFF?BFFFFFFFBFF/
@M05620:45:000000000-G6HP7:1:1101:26910:13223 1:N:0:141
CATCCTGACCCTGAAGTACCCCATTGAGCATGGCATCGTCACCAACTGGGACGACATGGAGAAGATCTGGCACCACACCTTCTACAACGAGCTGCGCGTGGCCCCGGAGGAGCACCCAGTGCTGCTGACCGAGGCCCCCCTGAACCCCAAGGCCAACAGAGAGAAGATGACTCAGGTGAGGCTCGGCCGACGCCCGTGCTCCTCCCGTCCTTTCCCCAGTCATTTTCTGCCCGGCTTGATTTCTGACATTA
+
CCDDDFFFFFFFGGGGGGGGGGGHHHHHHHHHHHHHHGHHHGHHHGHHHHHHGGGGGHHHHHHHHHHHHHHHHGHHHGGHHHHHHHHHGGGGGHHGGGGGGGHHGGGGGGGGHHHHGGHHHHHHHHHHHHGGGGGGGGGGGGGHHHGGGGHGHHGGGGGGGGGGGGGGGGGGGGGGHGGGGGGGFFFFFFFFFFFFFFFFFFFFFFFFFFFFFFFFFFFFFFFFFFFFFEFFFFFFFFFFFFFFFFFBFF0
@M05620:45:000000000-G6HP7:1:1101:11687:13236 1:N:0:141
CATCCTGACCCTGAAGTACCCTATTGAGCATGGCATCGTCACCAACTGGGACGACATGGAGAAGATCTGGCACCACACCTTCTACAACGAGCTGCGCGTGGCCCCGGAGGAGCACCCAGTGCTGCTGACCGAGGCCCCCCTGAACCCCAAGGCCAACAGAGAGAAGATGACTCAGGTGAGGCTCGGCCGACGCCCGTGCTCCTCCCGTCCTTTCCCCAGTCATTTTCTGCCCGGCTTGATTTCTGACATTA
+
CDDDDFFFFFFFGGGGGGGGGGHHHHHHHHHHHHHHHGHHHGHHHGHHHHHHGGGGGHHHHHHHHHHHHHHHHGHHHGGHHHHHHHHHGGGGGHHGGGGGGGHHGGGGGGGGHHHHGGHHHHHHHHHGHHGGGGGGGGGGGGHHHHGGGGHGHHGGGGGGGGGGGGGGGGGGGGGGHGGGGGGGFFFFFFFFFFFFBDFFFFFFFFD;DDFFFFFFFFFFFFFFFFFFFFFFFAFFFFFFFFFFFBFFFF0
@M05620:45:000000000-G6HP7:1:1101:23652:13242 1:N:0:141
CATCCTGACCCTGAAGTACCCCATTGAGCATGGCATCGTCACCAACTGGGACGACATGGAGAAGATCTGGCACCACACCTTCTACAACGAGCTGCGCGTGGCCCCGGAGGAGCACCCAGTGCTGCTGACCGAGGCCCCCCTGAACCCCAAGGCCAACAGAGAGAAGATGACTCAGGTGAGGCTCGGCCGACGCCCGTGCTCCTCCCGTCCTTTCCCCAGTCATTTTCTGCCCGGCTTGATTTCTGACATTA
+
CCCCCFFFFFFFGGGGGGGGGGGHHHHHHHHHHHHHHGHHHGHHHGHHHHHHGGGGGHHHHHHHHHHHHHHHHGHHHGGHHHHHHHHHGGGGGHHGGGGGGGHHGGGGGGGGHHHHGGHHHHHHHHHHHHGGGGGGGGGGGGHHHHGGGGHGHHGGGGGGGGGGGGGGGGGGGGGGGGGGGGGGFFFFFFFFFFFFDFFFFFFFFFFFFFFFFFFFFFFFFFFFFFFFFFFFFFFFFF?FFFFFEFFFFF0
@M05620:45:000000000-G6HP7:1:1101:26951:13258 1:N:0:141
CATCCTGACCCTGAAGTACCCCATTGAGCATGGCATCGTCACCAACTGGGACGACATGGAGAAGATCTGGCACCACACCTTCTACAACGAGCTGCGCGTGGCCCCGGAGGAGCACCCAGTGCTGCTGACCGAGGCCCCCCTGAACCCCAAGGCCAACAGAGAGAAGATGACTCAGGTGAGGCTCGGCCGACGCCCGTGCTCCTCCCGTCCTTTCCCCAGTCATTTTCTGCCCGGCTTGATTTCTGACATTA
+
DDDDDFFFFFFFGGGGGGGGGGGHHHHHHHHHHHHHHGHHHGHHHGHHHHHHGGGGGHHHHHHHHHHHHHHHHGHHHGGHHHHHHHHHGGGGGHHGGGGGGGHHGGGGGGGGHHHHGGHHHHHHHHHHHHGGGGGGGGGGGGHHHHGGGGHGHHGGGGGGGGGGGGGGGGGGGGGGHGGGGGGGFFFFFFFFFFFFFFFFFFFFFFFFFFFFFFFFFFFFFFFFFHFFFFFFFFFFFFBFFFFFFFFFFF0
@M05620:45:000000000-G6HP7:1:1101:3756:13288 1:N:0:141
CATCCTGACCCTGAAGTACCCCGGCTTGATTTCTGACATTAGATCGGAAGAGCACACGTCTGAACTCCAGTCACAGCGATAGATCTCGTATGCCGTCTTCTGCTTGAAAAAAAAAAAAAACTAAAGATAGCAATAGAAATCCAATTCTATATCTATAATATAATAAAACAATTGAATTCAAATCTTATCTTAGACATCAACATCTGATAGACTAAAGCATGTTCATTATGAGATTCTATACTATACACAAC
+
DDDDDFFFFFFFGGGGGGGGGGGGGGGGHHHHHHHHHHHHHHHHHHGGGGHHHHHHHGHHHGHHHHHHHHHHHHHHHGGHGGHHGHHHGGHHHHGGGHGHHHHHHHHHHHHGGGGD<><>/1>1<111<111<11111100000<000=000000000000:00<<0:0::00000<0000:0000:0<00000<00000/0<<0000<000000000000<000000000:0000000000<<000009.
@M05620:45:000000000-G6HP7:1:1101:12225:13318 1:N:0:141
ATCTCTATCTCCTAAAAAGGAAGAAAGGGGAGGGAAGATCGGAAGAGCACACGTCTGAACTCCAGTCACAGCGATAGATCTCGTATGCCGTCTTCTGCTTGAAAAAAAAAAAAAAAAAGAAAAAAAATAAAAAAGAACAGAAACAGGTTGAAATAAGGAAAAACATTTAAAAAAAGAAGATCACAAGTGCATGCACGGTAACTACAGAGCAGTCAACAATGAAAGGTTGATGCGATGTAGAGCATCGTAGC
+
CCCCCFFFFFFFGGGGGGGGGGHGGHHHGGGGGGGHGHHHHGGGGHHHHHHHGHHHGHHHHHHHHHHHHHHHGGHGGHHFHHHGGHHHHGGGHGHHHHHHHHHHHHGGGGGC>//---.<./<<-;-.00000-.../////:/:/.;0//0000000:///9..////////--...///////:./////////.-...///;//////;//////.//////.//;////-....//9/////....:
@M05620:45:000000000-G6HP7:1:1101:19822:13332 1:N:0:141
CATCCTGACCCTGAAGTACCCCATTGAGCATGGCATCGTCACCAACTGGGACGACATGGAGAAGATCTGGCACCACACCTTCTACAACGAGCTGCGCGTGGCCCCGGAGGAGCACCCAGTGCTGCTGACCGAGGCCCCCCTGAACCCCAAGGCCAACAGAGAGAAGATGACTCAGGTGAGGCTCGGCCGACGCCCGTGCTCCTCCCGTCCTTTCCCCAGTCATTTTCTGCCCGGCTTGATTTCTGACATTA
+
>3ABBFFFFFFFGGGGGGGGGGGHHHGHHHHHCGHHHGHHHGHBGGHHHHHHGAEEGFHGHHGHGHHHHHHHHGHHFGGHHHHHHHHHGGGGGGGGGGEGGEHHGGC@DCGGHHHHGGEGHHHHHHFFHHGGGCGFGGGGGGHFHHGGGGHGHFFEE.CFGFGGGBGGGFGGGGGGGFGGFEEGBBFFBBBBBBB;B?AABFFFFFDADFDFFFFFFFFFBFFFFFFFFFFFF--BB=AFFFFFB/BFFF/
@M05620:45:000000000-G6HP7:1:1101:19828:13350 1:N:0:141
CATCCTGACCCTGAAGTACCCCATTGAGCATGGCATCGTCACCAACTGGGACGACATGGAGAAGATCTGGCACCACACCTTCTACAACGAGCTGCGCGTGGCCCCGGAGGAGCACCCAGTGCTGCTGACCGAGGCCCCCCTGAACCCCAAGGCCAACAGAGAGAAGATGACTCAGGTGAGGCTCGGCCGACGCCCGTGCTCCTCCCGTCCTTTCCCCAGTCATTTTCTGCCCGGCTTGATTTCTGACATTA
+
DDDDDFFFFFFFGGGGGGGGGGGHHHHHHHHHHHHHHGHHHGHHHGHHHHHHGGGGGHHHHHHHHHHGHHHHHGHHHGGHHHHHHHHHGGGGGHHGGGGGGGHHGGGGGGGGHHHHGGHHHHHHHHHHHHGGGGGGGGGGGGHHHHGGGGHGHHGGGGGGGGGGGGGGGGGGGGGGHGGGGGGGFFFFFFFFFFFFFFFFFFFFFFFFFFFFFHFFFFFFFFFFFFFFFFFFFFFFFFAFFFFFFFFFFF0
@M05620:45:000000000-G6HP7:1:1101:19809:13352 1:N:0:141
CATCCTGACCCTGAAGTACCCCATTGAGCATGGCATCGTCACCAACTGGGACGACATGGAGAAGATCTGGCACCACACCTTCTACAACGAGCTGCGCGTGGCCCCGGAGGAGCACCCAGTGCTGCTGACCGAGGCCCCCCTGAACCCCAAGGCCAACAGAGAGAAGATGACTCAGGTGAGGCTCGGCCGACGCCCGTGCTCCTCCCGTCCTTTCCCCAGTCATTTTCTGCCCGGCTTGATTTCTGACATTT
+
ABABBFFFFFFFGGGGGGGGGGGHHHHHHHHHHHHHHGHHHGHHHGHHHHHHGGGGGHHHHHHHHHHHHHHHHGHHHGGHHHHHHHHHGGGGGHHGGGEFGGHHGGGGGGGGHHHHGGHHHHHHHHHHHHGFGGGGGGGGGGHHHHGGGGHGHHGGGGGGGGGGGGGGGGGGGGGGGGGGGGGGFFFFFFAFFFFFDFFFFFFFFFBEFFFFFFFFFFFFFFFFFFFFFFFFFCCFFF.FFFFFFFFFFF/
@M05620:45:000000000-G6HP7:1:1101:22176:13384 1:N:0:141
CATCCTGACCCTGAAGTACCCCGGCTTGATTTCTGACATTAGATCGGAAGAGCACACGTCTGAACTCCAGTCACAGCGATAGATCTCGTATGCCGTCTTCTGCTTGAAAAAAAAAAAAAAAAAAAAAAAGAAGAAAAGAAGAACAATAGAAAATAGCAATAATAAGCTGAAGTAACAAGATTCAACAATAAAATGAATCAAAAAATGAAAGAAATGGCTTAAAACTGCAAAATGATAGCAAAGTATACAGA
+
DDDDDFFFFFFFGGGGGGGGGGGGGGGGHHHHHHHHHHHHHHGHHHGGGGHHHHHHHGHHHGHHHHHHHHHHHHHGHGGHGGHHGHHHGGGHHHGGGHGHHHHHHHHHHHGGGGGC<><><<-<<---<.9./0////..:0//</000000<0C00000000<00000000:00000//0000000.0000000<0000000.-.00<00/./000//.00000000000/00<:000000/<0000<00
@M05620:45:000000000-G6HP7:1:1101:9792:13387 1:N:0:141
CATCCTGACCCTGAAGTACCCCATTGAGCATGGCATCGTCACCAACTGGGACGACATGGAGAAGATCTGGCACCACACCTTCTACAACGAGCTGCGCGTGGCCCCGGAGGAGCACCCAGTGCTGCTGACCGAGGCCCCCCTGAACCCCAAGGCCAACAGAGAGAAGATGACTCAGGTGAGGCTCGGCCGACGCCCGTGCTCCTCCCGTCCTTTCCCCAGTCATTTTCTGCCCGGCTTGATTTCTGACATTA
+
CCDDDFFFFFFFGGGGGGGGGGGHHHHHHHHHHHHHHGHHHGHHHGHHHHHHGGGGGHHHHHHHHHHHHGHHHGHHHGGHHHHHHHHHGGGGGHHGGGGGFGHHGGGGGGGGHHHHGGHGHHHHHHHHHHGGGGGGGGGGGGHHHHGGGGHEHHGGGGGGFGGGGFGGGGGGGGGGFFGGGFEFCFFFACFFFFFFBDFEFFFFFFF9DFDBFFFFFFFFFBFFFFFFFFFFDAFACA.BFFF000;9BF0
@M05620:45:000000000-G6HP7:1:1101:19966:13426 1:N:0:141
AGATTACTGCAACAGTTCCCCCTGGACCTGGAAAAGTTTCTTGCCTGGCTTACAGAAGCTGAAACAACTGCCAATGTCCTACAGGATGCTACCCGTAAGGAAAGGCTCCTAGAAGACTCCAAGGGAGTAAAAGAGCTGATGAAACAATGGCAAGTAAGTCAGGCATTTCCGCTTTAGCACTCTTGTGGATCCAATTGAACAATTCTCAGCATTTGTACTTGTAACTGACAAGCCAGGGACAAAACAAAGAT
+
AABBBFFFFFFFGGGGGGGGGGGGFHHHHHHGHHHHGHHHHHHHHHHHHHHHHHHHHHHHHHHHHHHHHHHHHHHHHHHHHHHHHHHHHHHHHHGGGFHHHHHHHHHHGHHHHHHHHHHHHHHGFHGEHHHHHGHHHHGHHHHHHHHHHHHHHGHHHHHHHHHHHHHHHHGGGGGHHHHHHHHHHFHGFHHGHHHHHHHFFGHHHHHHHHHHHHHHHGHHHHHHHHHHHHHHHGGGGGGGGGGGGGGGGGG
@M05620:45:000000000-G6HP7:1:1101:19948:13437 1:N:0:141
AGATTACTGCAACAGTTCCCCCTGGACCTGGAAAAGTTTCTTGCCTGGCTTACAGAAGCTGAAACAACTGCCAATGTCCTACAGGATGCTACCCGTAAGGAAAGGCTCCTAGAAGACTCCAAGGGAGTAAAAGAGCTGATGAAACAATGGCAAGTAAGTCAGGCATTTCCGCTTTAGCACTCTTGTGGATCCAATTGAACAATTCTCAGCATTTGTACTTGTAACTGACAAGCCAGGGACAAAACAAAGAT
+
CBBCCFFFFFFFGGGGGGGGGGGGHHHHHHHHHHHHHHHHHHHHHHHHHHHHHHHHHHHHHHHHHHHHHHHHHHHHHHHHHHHHHGHHHHHHHHGGGGHHHHHHHHHHGHHHHHHHHHHHHHHGGHGFHHHHHGHHHHGHHHHHHHHHHHHHHGHHHHHHHHHHHHHHHHGGGGGHHHHHHHHHHGHGHHHHHHHHHGHGGHHHHHHHHHGHHHHHHFHHHHHHHHHHHGGHFGGGGGGGGGGGGGGGGGF
@M05620:45:000000000-G6HP7:1:1101:3249:13477 1:N:0:141
AGATTACTGCAACAGTTCCCCCTGGACCTGGAAAAGTTTCTTGCCTGGCTTACAGAAGCTGAAACAACTGCCAATGTCCTACAGGATGCTACCCGTAAGGAAAGGCTCCTAGAAGACTCCAAGGGAGTAAAAGAGCTGATGAAACAATGGCAAGTAAGTCAGGCATTTCCGCTTTAGCACTCTTGTGGATCCAATTGAACAATTCTCAGCATTTGTACTTGTAACTGACAAGCCAGGGACAAAACAAAGAT
+
BB?AADFF@FFFGGCBGGGGGGCFHFHHFGAEFHHHBFGHFFGGFHHHFHHHFHGHGHFHHHHFHFHHHHHHHHHFFGHHFHFHFHHFGHDHFFEEGGHHFHHFHHFHFFHHHHHHHHGHCGHGFEGEGFFHHGHHHHGGHFHHHHHHFFGFHGGGHHGGFHHHHHHHFFDGGGGFHFGHHHHHH>FDHHHHGHHHHFHFFGGHHHFFGHGHH;CCHHHHHFHFHHHECGGHHGFGGGGGEFGFFGGGGGF
@M05620:45:000000000-G6HP7:1:1101:17044:13486 1:N:0:141
CATCCTGACCCTGAAGTACCCCATTGAGCATGGCATCGTCACCAACTGGGACGACATGGAGAAGATCTGGCACCACACCTTCTACAACGAGCTGCGCGTGGCCCCGGAGGAGCACCCAGTGCTGCTGACCGAGGCCCCCCTGAACCCCAAGGCCAACAGAGAGAAGATGACTCAGGTGAGGCTCGGCCGACGCCCGTGCTCCTCCCGTCCTTTCCCCAGTCATTTTCTGCCCGGCTTGATTTCTGACATTA
+
CDDDDFFFFFFFGGGGGGGGGGGHHHHHHHHHHHHHHGHHHGHHHGHHHHHHGGGGGHHHHHHHHHHHHHHHHGHHHGGHHHHHHHHHGGGGGHHGGGGGGGHHGGGGGGGGHHHHGGHHHHHHHHHHHHGGGGGGGGGGGGHHHHGGGGHGHHGGGGGGGGGGGGGGGGGGGGGGHGGGGGGGFFFFFFFFFFFFFFFFFFFFFFFFFFFFFFFFFFFFFFFFFFFFFFFFDFFFFFFFFFFFFBFFFF0
@M05620:45:000000000-G6HP7:1:1101:17061:13493 1:N:0:141
CATCCTGACCCTGAAGTACCCCATTGAGCATGGCATCGTCACCAACTGGGACGACATGGAGAAGATCTGGCACCACACCTTCTACAACGAGCTGCGCGTGGCCCCGGAGGAGCACCCAGTGCTGCTGACCGAGGCCCCCCTGAACCCCAAGGCCAACAGAGAGAAGATGACTCAGGTGAGGCTCGGCCGACGCCCGTGCTCCTCCCGTCCTTTCCCCAGTCATTTTCTGCCCGGCTTGATTTCTGACATTA
+
BBCCCFFFFFFFGGGGGGGGGGGHHGHHHHHHHHHHHGHHHGHHHGHHHHHHGGGGGHHGHHHHHHGHHHHHHGHHHGGHHHHHHHHHGGGGGHHGGGGGGGHHGGGGGGGGHHHHGGHHHHHHHHHHHHGGGGGGGGGGGGHHHGGGGCHGHHEFGGGGGGGGGGBFGFFFGGGGGGGGGGGGFFFFFAFFFFFFBDFFFFFFFFDADDFFFFFFFBDFFFFFFFFBBBBE?FFFFF.FFFFFFBFBFF/
@M05620:45:000000000-G6HP7:1:1101:10036:13500 1:N:0:141
ATCTCTATCTCCTAAAAAGGAAGAAAGGGGAGGGAAGATCGGAAGAGCACACGTCTGAACTCCAGTCACAGCGATAGATCTCGTATGCCGTCTTCTGCTTGAAAAAAAAAAAACAAACCCAACAAATCCACCCCACCTCCTCCCACTCCCCTCCCCCCCCCCCCCCCACCCCCCCACCCCCCCCCCCCCCACACACCCTCCACCCCTCCACCCCCCCATGCCACACCCCTCTCCCCCCCCACTCTCCCGCC
+
CCCCCFFFFFFFGGGGGGGGGGHGGHHHGAAAFGFHGHHHHGGGGHHGHHHHGHHHGGHHHHHHHHHHHHHHGGHGGHHHHHHGGHHHHGGGHGHHHHHHHCGHHHGGGFCB<///0?////?..01111<<.-.<<..<///<<;.//.:/:.:.;9--?-@=-:--;..--;9-::.------9---;-:.:.:.:.;.9;F?-.../9..-----//;000....;.9/;9/A9----../00//.9;
@M05620:45:000000000-G6HP7:1:1101:9643:13504 1:N:0:141
CATCCTGACCCTGAAGTACCCCATTGAGCATGGCATCGTCACCAACTGGGACGACATGGAGAAGATCTGGCACCACACCTTCTACAACGAGCTGCGCGTGGCCCCGGAGGAGCACCCAGTGCTGCTGACCGAGGCCCCCCTGAACCCCAAGGCCAACAGAGAGAAGATGACTCAGGTGAGGCTCGGCCGACGCCCGTGCTCCTCCCGTCCTTTCCCCAGTCATTTTCTGCCCGGCTTGATTTCTGACATTA
+
CCCCCFFFFFFFGGGGGGGGGGGHHHHHHHHHHHHHHGHHHGHHHGHHHHHHGGGGGHHHHHHHHHHHHHHHHGHHHGGHHHHHHHHHGGGGGHHGGGEGGGHHGGGGGGGGHHHHGGGGHHHHHHHHHHGGGGGGGGGGGGHHHHGGGGHGHHGGGGGGGGGGGGGGGGGGGGGGGGGGGGGGFFFFFFFFFFFF@DFEFFFFFFFEFFDFFFFFFFFFFFFFFFFFFFFFFAFFF;FFFFFFFFFFFF0
@M05620:45:000000000-G6HP7:1:1101:24214:13508 1:N:0:141
CATCCTGACCCTGAAGTACCCCATTGACCATGGCACCGTCCCCAACTGGGACGCCATGGAGAAGACCTGGCACCCCACTTTCTACAACGACCTCCGCGTGGCCCCGGAGGAGCACCCAGTGTTGTTGACCGAGGCCCCCCTGAACCCCAAGGCCAACAGAGAGAAGATGACTCAGGTGAGGCTCGGCCGAGGCCCGTGTTCCCCCCTTCCTTCCCCCATCCATTTTCTGCCCGCCTTCTTTTTTGACATTA
+
AA1AAFFFFFFFFGFFGGGGGE1BG11111BG0F0100AA0B/F//AFH/00A/A//B010B00100BG000F>///B0B1@22BF11/////1////>E/<FF/B/<B/A///@F//FG11@/0??<?C--@@@ECCC--::0CEGGCEG.EACAA./B//:;/9/;;00090CFF/FF?---;--;----;-A-9--:99/;B@--;:FF/;-9:--/:/BFF999/BBEF--AB//;F//--99/;:/
@M05620:45:000000000-G6HP7:1:1101:24224:13524 1:N:0:141
CATCCTGACCCTGAAGTACCCCATTGAGCATGGCATCGTCACCAACTGGGACGACATGGAGAAGATCTGGCACCACACCTTCTACAACGAGCTGCGCGTGGCCCCGGAGGAGCACCCAGTGCTGCTGACCGAGGCCCCCCTGAACCCCAAGGCCAACAGAGAGAAGATGACTCAGGTGAGGCTCGGCCGACGCCCGTGCCCCTCCCGTCCTTTCCCCAGTCATTTTCTGCCCGGCTTGATTTCTGCCATTT
+
AAAAAFFFFFFFGGGGGGGGGA1F1111A11F0B01AA0A0E1F//AFGA0A//A//B010F00111AF1@0F>>F/E/F111BBGFF////>11/>>>E/EHH@E?/B?//<<GH/<<11111<11<F0?<A<CGGGGC@.GCHHGGGCHCG.CA.C99//.CB//90;0099BFF/0F...9@-AB=@@-@@@?-99-;--;BA9-;99B/BFFFBF/;/BBF//9/BFEF--@-@-BFB////;/;B/
@M05620:45:000000000-G6HP7:1:1101:27980:13576 1:N:0:141
TACCTGTACTGGGGGAGAGCACACGTCTGAACTCCAGTCACAGCGATAGATCTCGTATGCCGTCTTCTGCTTGAAAAAAAAAAAAACAAACATAGACATATACTCAAGAAAAAAAAAAAAACACAAAAAAAAACAAGAAATAAAAAACACAGAAATGAAAAAGAAAGAAAATACTAAAAATAAATAAACTAGGAAATGTACATAAGAAGGAACAAAACACATGTACGAATGAAAGAAGAAATAAAGAAAAG
+
CBBCCFFFFFFFGGEFGGGGGGHHGGHHFFFHHHHHHHHGHGHHGGHGGGGAGHHGGHHHHGFGHGHHHHHHHHHHHHCGFGG<>////0?B2222?22222?2222222220//-----:.:......----...////000000-...9.0000000009.../0/;//000000000.00000000;00/90/000900;00000/.././/......00009..;.000:0/.;0//009000.9/9
@M05620:45:000000000-G6HP7:1:1101:12959:13586 1:N:0:141
AAACCAAGCAGACACTCACCGCCAGAAGACATGAGGTCAGCTAGATCGGAAGAGCACACGTCTGAACTCCAGTCACAGCGATAGATCTCGTATGCCGTCTTCTGCTTGAAAAAAAAAAAAAACTCAGCTGTTATTTTGCATCGCTTATCCCTACCTACTACTCCACTACAGATTACTCCCCTCTTTGCTGCACTGCATCCCCTTTTTATTACATTTCCCTGTTCTCACTCTCCCTTCCTCCCCTCACGATC
+
BBBBBBBFBFFFGGGGGGGGEEGGEGHFHHHGHGHHHHHHHHHHHHHHGGGGHHHGHHHEFHHGHHHHHHHHGHHHHHHGGHGGGH4GGHFFHHHHGGGHGHHHHHHHCHGHHGGGGC<//-.1111111>111>==0<<=D<.<..000:C0;:00/:000;://:///00000:0;/.;99;CB00;009F0;B090/;ABF/BB./9/B/9B//:BF/;;////B/:/9;/.9BFB//9AFF.9;.;E
@M05620:45:000000000-G6HP7:1:1101:2152:13676 1:N:0:141
AGATTACTGCAACAGTTCCCCCTGGACCTGGAAAAGTTTCTTGCCTGGCTTACAGAAGCTGAAACAACTGCCAATGTCCTACAGGATGCTACCCGTAAGGAAAGGCTCCTAGAAGACTCCAAGGGAGTAAAAGAGCTGATGAAACAATGGCAAGTAAGTCAGGCATTTCCGCTTTAGCACTCTTGTGGATCCAATTGAACAATTCTCAGCATTTGTACTTGTAACTGACAAGCCAGGGACAAAACAAAGAT
+
BCCCBFFFFFFFGGFFGGGGGGGGHHHHHHHHHHHHHHHHHHHHHHHHHHHHHHHHHHHHHHHHHHHHHHHHHHHHHHHHHHHHHHHHHHHHHHGGGGHHHHHHHHHHGHHHHHHGHHHHHHHGGGGGHGHHHGHHHHGHHHHHHHHHHHHHHGHHHHHHHHHHHHHHHHGGGGGHHHHHHHHHHHHGHHHHHHHHHHGGHHHHHHHHHHHHHGHHHHHHHGHHHHHHHHHHHGGGGGGGGGGGGGGGGGF
@M05620:45:000000000-G6HP7:1:1101:17173:13692 1:N:0:141
CATCCTGACCCTGAAGTACCCCATTGAGCATGGCATCGTCACCAACTGGGACGACATGGAGAAGATCTGGCACCACACCTTCTACAACGAGCTGCGCGTGGCCCCGGAGGAGCACCCAGTGCTGCTGACCGAGGCCCCCCTGAACCCCAAGGCCAACAGAGAGAAGATGACTCAGGTGAGGCTCGGCCGACGCCCGTGCTCCTCCCGTCCTTTCCCCAGTCATTTTCTGCCCGGCTTGATTTCTGACATTT
+
CCDDEFFFFFFFGGGGGGGGGGGHHHHHHHHHHHHHHGHHHGHHHGHHHHHHGGGGGHHHHHHHHHHHHHHHHGHHHGGHHHHHHHHHGGGGGHHGGGGGGGHHGGGGGGGGHHHHGGHHHHHHHHHHHHGGGGGGGGGGGGHHHHGGGGHGHHGGGGGGGGGGGGGGGGGGGGGGHGGGGGGGFFFFFFFFFFFF@DDEFFFFFFFEDFDFFFFFFFFFFFFFFFFFFEFEDFCFFFAFFFFFF1FFFF1
@M05620:45:000000000-G6HP7:1:1101:12066:13715 1:N:0:141
CATCCTGACCCTGAAGTACCCCATTGAGCATGGCATCGTCACCAACTGGGACGACATGGAGAAGATCTGGCACCACACCTTCTACAACGAGCTGCGCGTGGCCCCGGAGGAGCACCCAGTGCTGCTGACCGAGGCCCCCCTGAACCCCAAGGCCAACAGAGAGAAGATGACTCAGGTGAGGCTCGGCCGACGCCCGTGCTCCTCCCGTCCTTTCCCCAGTCATTTTCTGCCCGGCTTGATTTCTGACATTA
+
DDDDDFFFFFFFGGGGGGGGGGGHHHHHHHHHHHHHHGHHHGHHHGHHHHHHGGGGGHHHHHHHHHHHHHHHHGHHHGGHHHHHHHHHGGGGGHHGGGFGGGHHGGGGGGGGHHHHGGHGHHHHHHHHHHGGGGGGGGGGGGHHHHGGGGHGHHGGGGGGGGGGGGGGGGGGGGGGGGGGGGGGFFFFFFFFFFFF@DFFFFFFFFFEDFFFFFFFFFFFFFFFFFFFFFFFFAFCF;AFFFFFFFFFFF0
@M05620:45:000000000-G6HP7:1:1101:23955:13757 1:N:0:141
CATCCTGACCCTGAAGTACCCCGGCTTGATTTCTGACATTAGATCGGAAGAGCACACGTCTGAACTCCAGTCACAGCGATAGATCTCGTATGCCGTCTTCTGCTTGAAAAAAAAAAAAAAAACAAAAACAATCAGAGAAAAACTCTCGGCACTTTCTTCACACGATGAACTGATACCCCATTCTCTACTCTGCCGGAAACGCCCACAGCCCGGAGGCATTCCTTGTGATTGTCAGTCAGCACTCGCGATAC
+
BCCCDFFFFFFFGGGGGGGGGGGGGGGGHHHHHHHHHHHHHHHHHHGGGGHHHHHHHGHHHGHHHHHHHHHHHHHHHGGHGGHHHHHHGGHHHHGGGHGHHHHHHHGGFHHGGGGCB>/<--...<.....000000/00/..0000...--/000000;000-A..00000000000../0000000000000-----/.---.......-----..0000000:000000:00000000.0/;----.-
@M05620:45:000000000-G6HP7:1:1101:17540:13785 1:N:0:141
AGATTACTGCAACAGTTCCCCCTGGACCTGGAAAAGTTTCTTGCCTGGCTTACAGAAGCTGAAACAACTGCCAATGTCCTACAGGATGCTACCCGTAAGGAAAGGCTCCTAGAAGACTCCAAGGGAGTAAAAGAGCTGATGAAACAATGGCAAGTAAGTCAGGCATTTCCGCTTTAGCACTCTTGTGGATCCAATTGAACAATTCTCAGCATTTGTACTTGTAACTGACAAGCCAGGGACAAAACAAAGAT
+
AAABCFFFFFFFGGGFGGGGGGGGHHHHHHHHHHHHHHHHHHHHHHHHHHHHHHHHHHHHHHHHHHHHHHHHHHHHHHHHHHHHHHHHHHHHHHGGEGHHHHHHHHHHGHHHHHHHHHHHHHHGGHGGHHHHHGHHHHHHHHHHHHHHHHHHHGHHHHHHHHHHHHHHHHGGGGGHHHHHHHHHHHHGHHHHHHHHHHHFGGHHHHHHHHHHHHHHHHHHHHHHHHHHGHHHHGGGGGGGGFGGGGGGGGF
@M05620:45:000000000-G6HP7:1:1101:23125:13796 1:N:0:141
CATCCTGACCCTGAAGTACCCCATTGAGCATGGCATCGTCACCAACTGGGACGACATGGAGAAGATCTGGCACCACACCTTCTACAACGAGCTGCGCGTGGCCCCGGAGGAGCACCCAGTGCTGCTGACCGAGGCCCCCCTGAACCCCAAGGCCAACAGAGAGAAGATGACTCAGGTGAGGCTCGGCCGACGCCCGTGCTCCTCCCGTCCTTTCCCCAGTCATTTTCTGCCCGGCTTGATTTCTGACATTT
+
CDDDDFFFFFFFGGGGGGGGGGGHHHHHHHHHHHHHHGHHHGHHHGHHHHHHGGGGGHHHHHHHHHHHHHHHHGHHHGGHHHHHHHHHGGGGGHHGGGGGGGHHGGGGGGGGHHHHGGGHHHHHHHHHHHGGGGGGGGGGGGHHHHGGGGHGHHGGGGGGGGGGGGGGGGGGGGGGGGGGGGGGFFFFFFFFFFFF>AA.FFFFFFFEDFDFFFFFFFFBF:FFFFFBFEFED;DBCFABFFFFB0BFFF0
@M05620:45:000000000-G6HP7:1:1101:15035:13827 1:N:0:141
AGATTACTGCAACAGTTCCCCCTGGACCTGGAAAAGTTTCTTGCCTGGCTTCCAGAAGCTGAAACAACTGCCAATGTCCTCCAGGATGCTCCCCGTAAGGAAAGGCTCCTAGAAGACTCCAAGGGAGTAAAAGAGCTGATGCAACAATGGCAAGTAAGTCAGGCATTTCCGCTTTAGCACTCTTGTGGATCCAATTGAACAATTCTCAGCATTTGTACTTGTAACTCACAAGCCAGGGACAAAACAAAGAT
+
A?AAAFFF@DDFGGFGGGGGGGGF0FHHHHHHHHHHHHHHHHHHHHHHHHH0FGGEHHGHHHHHHHHHHHHHFHHHHHHH1FGGGHH1GG1FFGGG/EEHHH00FGGHGHHHHHDFHHH>1B1?/?EEHBGHHFHHHHDHG1FFGHHHHHHHHGHHHHGHHHHHHHHHHHGGGGGHGHHHHHHHHHHGFHHHHGHHHGHGHHHHHHHFGHFHFGGHHFHHGHHHHHHHHHHGGGGFGBFGGGFFGGGGGGC
@M05620:45:000000000-G6HP7:1:1101:15997:13829 1:N:0:141
CATCCTGACCCTGAAGTACCCCATTGAGCATGGCATCGTCACCAACTGGGACGACATGGAGAAGATCTGGCACCACACCTTCTACAACGAGCTGCGCGTGGCCCCGGAGGAGCACCCAGTGCTGCTGACCGAGGCCCCCCTGAACCCCAAGGCCAACAGAGAGAAGATGACTCAGGTGAGGCTCGGCCGACGCCCGTGCTCCTCCCGTCCTTTCCCCAGTCATTTTCTGCCCGGCTTGATTTCTGACATTA
+
DDDDDFFFFFFFGGGGGGGGGGGHHHHHHHHHHHHHHGHHHGHHHGHHHHHHGGGGGHHHHHHHHHHHHHHHHGHHHGGHHHHHHHHHGGGGGHHGGGGGGGHHGGGGGGGGHHHHGGHGHHHHHHHHHHGGGGGGGGGGGGHHHHGGGGHGHHGGGGGGGGGGGGGFGGGGGGGGGGGGGGGGFFFFFFFFFFFFDFFFFFFFFFFEDFDFFFFFFFFFFFFFFFFFFEFFFFFFFFFFFFFFFBFFFF0
@M05620:45:000000000-G6HP7:1:1101:6759:13833 1:N:0:141
AAACCAGAAGACATGAGGTCAGCTAGATCGGAAGAGCACACGTCTGAACTCCAGTCACAGCGATAGATCTCGTATGCCGTCTTCTGCTTGAAAAAAAAAAAAAAAAAAAAAAAAAAAAAAAAGTGAAGATGATAAAAAAAAAAGTAAAAAAAAAAAAAAAAGATAATGAAAATAAAAAGAAAAAGAAGATCAGGCAAAGAATGTGGTGAGAGGATACAAACGGAAGAGGATTTAATTTGGGTGTAGAAGTA
+
BCCCCACFFFFFGGGGGGGGFGHHHHHHHHGGFGHHHGHHHGHHHGHHHHHHHHHHHHGHHGGHGGGGBGHGFEHHHHGEGHGHHHHHHHHHGGGGGGFFE>>/><//-<----:-9-----.0111:111111111<-99--.011110--<--------<.011111<11101110...//.<../011000/...//.01<10/.1.10../00100........../:011:<111...-<11<:11
@M05620:45:000000000-G6HP7:1:1101:15997:13849 1:N:0:141
CATCCTGACCCTGAAGTACCCCATTGAGCATGGCATCGTCACCAACTGGGACGACATGGAGAAGATCTGGCACCACACCTTCTACAACGAGCTGCGCGTGGCCCCGGAGGAGCACCCAGTGCTGCTGACCGAGGCCCCCCTGAACCCCAAGGCCAACAGAGAGAAGATGACTCAGGTGAGGCTCGGCCGACGCCCGTGCTCCTCCCGTCCTTTCCCCAGTCATTTTCTGCCCGGCTTGATTTCTGCCATTT
+
AAABBFF5FFFFGGGGGGGGGGGHHHHHH4GHHHHHHGGHHGHGHGHHHGHHGGGGGHHHHHFHHHHHHHHHHGEH1EGHHHHHHHHHGEGGGHHGGGGGCGHHGGGGGGGGHFHHGGGFFHFHHHGHHHG-DGGGGGGGGGHGHHGGGDHEHHGGGFGGGGG?BFFBFGGGGFFECFFFFEAFFF?DFBAC-DFF@DFAFBFFFFFADFDFFFFFFFD/B/BFFFF9B/BEDFCBC;.9BFBFF/:/;B/
@M05620:45:000000000-G6HP7:1:1101:12260:13851 1:N:0:141
CATCCTGACCCTGAAGTACCCCATTGAGCATGGCATCGTCACCAACTGGGACGACATGGAGAAGATCTGGCACCACACCTTCTACAACGAGCTGCGCGTGGCCCCGGAGGAGCACCCAGTGCTGCTGACCGAGGCCCCCCTGAACCCCAAGGCCAACAGAGAGAAGATGACTCAGGTGAGGCTCGGCCGACGCCCGTGCTCCTCCCGTCCTTTCCCCAGTCATTTTCTGCCCGGCTTGATTTCTGACATTA
+
DDDDDFFFFFFFGGGGGGGGGGGHHHHHHHHHHHHHHGHHHGHHHGHHHHHHGGGGGHHHHHHHHHHHHHHHHGHHHGGHHHHHHHHHGGGGGHHGGGGGGGHHGGGGGGGGHHHHGGHHHHHHHHHHHHGGGGGGGGGGGGHHHHGGGGHGHHGGGGGGGGGGGGGGGGGGGGGGGGGGGGGGFFFFFFFFFFFF@DFEFFFFFFFEFFFFFFFFFFFFFFFFFFFFFFFFFFFFFFAFFFFFFBFBFF0
@M05620:45:000000000-G6HP7:1:1101:13682:13890 1:N:0:141
AGATTACTGCAACAGTTCCCCCTGGACCTGGAAAAGTTTCTTGCCTGGCTTACAGAAGCTGAAACAACTGCCAATGTCCTACAGGATGCTACCCGTAAGGAAAGGCTCCTAGAAGACTCCAAGGGAGTAAAAGAGCTGATGAAACAATGGCAAGTAAGTCAGGCATTTCCGCTTTAGCACTCTTGTGGATCCAATTGAACAATTCTCAGCATTTGTACTTGTAACTGACAAGCCAGGGACAAAACAAAGAT
+
>>>AAFFFBDDDFFBBBFGGGGGGHHHHGHHHHHHHGHHHHHHHHHHHHHHHHHHHHHHHHHHHHHHHHHHHHHHCDFGHHHHHGGHHHHHHHHGGGGHGHHHFHHHHGHHHHHHHHHHHHHHGEAEEHHHHHGHHHHHHHGHHHHHHHHHHHGHHHHHHHHHHHHHHHHGGGGGHHHHHHHHGHFHDHHHHHHHHHHFEHHHHHHHFHHHHHFHGHGHHHGHGHHHEGHHHHGGGGGGGGGGGGGFGGGG
@M05620:45:000000000-G6HP7:1:1101:19897:13937 1:N:0:141
CATCCTGACCCTGAAGTACCCGGCTTGATTTCTGACATTAGATCGGAAGAGCACACGTCTGAACTCCAGTCACAGCGATAGATCTCGTATGCCGTCTTCTGCTTGAAAAAAAAAAAAAAAAACAAAACCATCTACCCCCCTTACCCCCCCATCTCCCCTAACTCCTCTACAACCTCTCCTCCCCCTACACCTCCCATTCTGTCCCCTCCCTTCCCCCCACCAGCTGCGACCCCCCTCTCCGACCTCCCCAC
+
EEEEEFFFFFFFGGGGGGGGGGGGGGGHHHHHHHHHHHHHHHHHHGGGGHHHHHHHGHHHGHHHHHHHHHHHHHHHGGHGGHHFHHHGFHHHHGGGHGHHHHHHHHHH3GGEGGG></</><....<<..001=11..-<-.0<:/.-<--/<1<0/9/9:/1<<0/10110:.//0//1/:..<-.:0://<../11<11110<./.../1/</F.--.<...000-----.---.///.---.0.../<
@M05620:45:000000000-G6HP7:1:1101:29161:13943 1:N:0:141
CATCCTGACCCTGAAGTACCCCATTGAGCATGGCATCGTCACCAACTGGGACGACATGGAGAAGATCTGGCACCACACCTTCTACAACGAGCTGCGCGTGGCCCCGGAGGAGCACCCAGTGCTGCTGACCGAGGCCCCCCTGAACCCCAAGGCCAACAGAGAGAAGATGACTCAGGTGAGGCTCGGCCGACGCCCGTGCTCCTCCCGTCCTTTCCCCAGTCATTTTCTGCCCGGCTTGATTTCTGACATTA
+
CCCCCFFFFFFFGGGGGGGGGGGHHHHHHHHHHHHHHGHHHGHHHGHHHHHHGGGGGHHGHHHHHHHHHHHHHGHHHGGHHHHHHHHHGGGGGHHGGGGGGGGHGGGGGGGGHHHHGGHGHHHHHHHHHHGGGGGGGGGGGGHHHHGGGGHGHHGGGGGGGGDFFFGFGGGGGGGGGGGGGGGGFFEFFFFFADFFDFFFFFFFFFFFFFAFFFFFFFDFFFFFEFFFFFFFFFFFFFFFFFFFFFFFFF0
@M05620:45:000000000-G6HP7:1:1101:8475:13945 1:N:0:141
CATCCTGACCCTGAAGTACCCCATTGAGCATGGCATCGTCACCAACTGGGACGACATGGAGAAGATCTGGCACCACACCTTCTACAACGAGCTGCGCGTGGCCCCGGAGGAGCACCCAGTGCTGCTGACCGAGGCCCCCCTGAACCCCAAGGCCAACAGAGAGAAGATGACTCAGGTGAGGCTCGGCCGACGCCCGTGCTCCTCCCGTCCTTTCCCCAGTCATTTTCTGCCCGGCTTGATTTCTGACATTA
+
CDDDDFFFFFFFGGGGGGGGGGGHHHHHHHHHHHHHHGHHHGHHHGHHHHHHGGGGGHHHHHHHHHHHHHHHHGHHHGGHHHHHHHHHGGGGGHHGGGGGGGHHGGGGGGGGHHHHGGHHHHHHHHHHHHGGGGGGGGGGGGHHHHGGGGHGHHGGGGGGGGGGGGGGGGGGGGGGHGGGGGGGFFFFFFFFFFFFDFFEFFFFFFFADFDFFFFFFFFFFFFFFFFFFFFFDCFFFF.FFFFFFFFFFF0
@M05620:45:000000000-G6HP7:1:1101:15536:13968 1:N:0:141
CATCCTGACCCTGAAGTACCCCATTGAGCATGGCATCGTCACCAACTGGGACGACATGGAGAAGATCTGGCACCACACCTTCTACAACGAGCTGCGCGTGGCCCCGGAGGAGCACCCAGTGCTGCTGACCGAGGCCCCCCTGAACCCCAAGGCCAACAGAGAGAAGATGACTCAGGTGAGGCTCGGCCGACGCCCGTGCTCCTCCCGTCCTTTCCCCAGTCATTTTCTGCCCGGCTTGATTTCTGACATTT
+
CDDDDFFFFFFFGGGGGGGGGGGHHHHHHHHHHHHHHGHHHGHHHGHHHHHHGGGGGHHHHHHHHHHHHHHHHGHHHGGHHHHHHHHHGGGGGHGGGGGGGGHHGGGGGGGGHHHHGGFFHHHHHHHHHHGGGGGGGGGGGGHHHHGGGGHGHHGGGGGGGGGGGGGGGGGGGGGGGGGGGGGGFFFFFFAFCFFFCFFFFFFFFFFEFFDFFFFFFFBFFBFFFFFFFFFFFFDBAFBBFBFFB<FB<F0
@M05620:45:000000000-G6HP7:1:1101:21571:13973 1:N:0:141
ATCTCTATCTCCTAAAAAGGAAGAAAGGGGAGGGAAGATCGGAAGAGCACACGTCTGAACTCCAGTCACAGCGATAGATCTCGTATGCCGTCTTCTGCTTGAAAAAAAAAAAAAAAAATAAAAAAAAACAGACAAACAAAAAATCAGTACAGATAGAATAGGACAAAGAAAGAATCCTCTACTCGGCCCGTACACTCAACATGCACAACCAATCAACCACCGATCGAAACCCAGACTAGCAGTGCCTGATC
+
BCCCCFFFFFFFGGGGGGFGGGHHGHHHGGGGGGGHGHHHHGGGGHHHHHHHGHHHGHHHHHHHHHHGHHHHGGHGGGGDHGHGGHHHHGEGHGHHHHHHHHHHHHGGGGFB</>-<-.00=00<---..//.///.....:-.000000;0;000000;0000/.//::/0/.0000000000;...----..0:/:0/0/00000/.9..0/00/....:----./.-......000/000000;0/0:
@M05620:45:000000000-G6HP7:1:1101:14010:13982 1:N:0:141
CATCCTGACCCTGAAGTACCCCATTGAGCATGGCATCGTCACCAACTGGGACGACATGGAGAAGATCTGGCACCACACCTTCTACAACGAGCTGCGCGTGGCCCCGGAGGAGCACCCAGTGCTGCTGACCGAGGCCCCCCTGAACCCCAAGGCCAACAGAGAGAAGATGACTCAGGTGAGGCTCGGCCGACGCCCGTGCTCCTCCCGTCCTTTCCCCAGTCATTTTCTGCCCGGCTTGATTTCTGACATTT
+
CDDDDFFFFFFFGGGGGGGGGGGHHHHHHHHHHHHHHGHHHGHHHGHHHHHHGGGGGHHHHHHHHHHHHHHHHGHHHGGHHHHHHHHHGGGGGHHGGGGGGGHHGGGGGGGGHHHHGGHGHHHHHHHHHHGGGGGGGGGGGGHHHHGGGGHGHHGGGGGGGGGGGGGGGGGGGGGGGGGGGGGGFFFFFFFFFFFFDFFEFFFFFFFFFFDFFFFFFFF0FFFFFFFFFFFFFFFFFFFFFFFFFFFFFF0
@M05620:45:000000000-G6HP7:1:1101:14019:13997 1:N:0:141
CATCCTGACCCTGAAGTACCCCATTGAGCATGGCATCGTCACCAACTGGGACGACATGGAGAAGATCTGGCACCACACCTTCTACAACGAGCTGCGCGTGGCCCCGGAGGAGCACCCAGTGCTGCTGACCGAGGCCCCCCTGAACCCCAAGGCCAACAGAGAGAAGATGACTCAGGTGAGGCTCGGCCGACGCCCGTGCTCCTCCCGTCCTTTCCCCAGTCATTTTCTGCCCGGCTTGATTTCTGACATTA
+
BCCCCFFFFFFFGGGGGGGGGGGHHHHHHHHHHHHHHGHHHGHHHGHHHHHHGGGGGHGGFHHHHHHHHHHHHGHHHGGHHHHHHHHHGGGGGHHGGGGGGGHHGGGGGGGGHHHHGGHFHHHHHHGHHHGGGGGGGGGGGGHHHHGGGGHGHHGGGGGGGGGGGGGFFFGGGGGGGGGGGGFGFFFFFFFF-@DFFFF?FFFFFFFEFFDFFFFFFE.;FFFFFFFFFFEFFFFFFFFFF;FFF;:FFF/
@M05620:45:000000000-G6HP7:1:1101:25909:14005 1:N:0:141
AGATTACTGCAACAGTTCCCCCTGGACCTGGAAAAGTTTCTTGCCTGGCTTACAGAAGCTGAAACAACTGCCAATGTCCTACAGGATGCTACCCGTAAGGAAAGGCTCCTAGAAGACTCCAAGGGAGTAAAAGAGCTGATGAAACAATGGCAAGTAAGTCAGGCATTTCCGCTTTAGCACTCTTGTGGATCCAATTGAACAATTCTCAGCATTTGTACTTGTAACTGACAAGCCAGGGACAAAACAAAGAT
+
BABCCFFFFFFFGGGGGGGGGGGGHHHHHHHHHHHHGHHHHHHHHHHHHHHHHHHHHHHHHHHHHHHHHHHHHHHHHHHHHHHHHHHHHHHHHHGGGGHHHHHHHHHHGHHHHHHHHHHHHHHGGGGGHHHHHGHHHHHHHFHHHHHHHHHHHGHHHHHHHHHHHHHHHHGGGGGHHHHHHHHHHGHGHHHHHHHHHHFFHHHHHHHHHHHHHHHHHFHHHHHGHHHGHHHHGGGGGGGGGGGGGGGGGGF
@M05620:45:000000000-G6HP7:1:1101:29456:14036 1:N:0:141
TACCTGTACTGGGGAAGCATTTGAATATCCCCCCATGGTGATGGGGACGGAGAACTGCTCCATAAACACAGGCAACGTGCCTAACTTTCCCGGGAAGATGAAGTCAAAGAGCGACCACAGCTCTCGGAGGTTATTTTGCATCGGTGAGCCAGACAGAATGATCCGATGAGGGGTGCGAAACTATTTGAGGAAAGGAAGCACCTTTTTATTAAATTTACCTTTTAGCAATCGCCATTCCTACCCTAAAGATC
+
ABABAFFFFFFFGCFEGGGGGGHFHGHHHHHGGGGHHHGHHGHHHGGGGGGGGHHHHHHHHHHGGHHGHGHHGGHEGFGHEHHFHHHGHHHGGGFGGFHHHFHF4FHHHHGHGGGGGHHFHHGHHBFBDGEHHHHHHHHBDBEEGGGGFGHHHGGHGFHHHGDGHGGGHHHACFGG?A?BDBBFGGB;E/BFBAFGFFEFCEBFFFFFFFFBFFFFFB/;;FFFFFFBFFFEDFFFFFFFFFFFFFBFFFB
@M05620:45:000000000-G6HP7:1:1101:9443:14037 1:N:0:141
AGATTACTGCAACAGTTCCCCCTGGACCTGGAAAAGTTTCTTGCCTGGCTTACAGAAGCTGAAACAACTGCCAATGTCCTACAGGATGCTACCCGTAAGGAAAGGCTCCTAGAAGACTCCAAGGGAGTAAAAGAGCTGATGAAACAATGGCAAGTAAGTCAGGCATTTCCGCTTTAGCACTCTTGTGGATCCAATTGAACAATTCTCAGCATTTGTACTTGTAACTGACAAGCCAGGGACAAAACAAAGAT
+
BBABCFFFDDBBFGBBBFFGGGGGHHHHGEFBFGHHGHHHHHHHHHHHHHHHHHBDFGHHHHHHHHHHHHHHHHGBDDGHHHHHHGHHHHHHHHGGGGGHHHHFGHHHGHHHHHHHHHHHHHHGDGGEGFHHHGHHHHGHHHHHHHHHFGGGGGHHHHHHHHHHHHHHHHGGGGGHFHHHHHHHHGHGFHHHHHHHFBGFF<GGHHHHHHHHHGHHHFHFHGHHHHHHHHHGHGFGGGGGGFGGGGGGGGG
@M05620:45:000000000-G6HP7:1:1101:17298:14065 1:N:0:141
CATCCTGACCCTGAAGTACCCCGGCTTGATTTCTGACATTAGATCGGAAGAGCACACGTCTGAACTCCAGTCACAGCGATAGATCTCGTATGCCGTCTTCTGCTTGAAAAAAAAAAAACAACAACAAAAACCAAATAGTATGCATACGTCCTACCTTGAATAGCAGATTAGATAAAATCTAGACAATCAGAGTCCTCCAGATCCCGACATCTGATGAAGTACGCCTCCCCTACGACGATGATAAACAAATT
+
CCCDDFFFFFFFGGGGGGGGGGGGGGGGHHHHHHHHHHHHHHGHHHGGGGHHHHHHHGHHHGHHHHHHHHHHHHHHHGGHGGHHFHHHGGHHHHGGGHGHHHHHHHHGHHHGGGGC<>//?//?///?0<.....11111111<0=0.0...00.00000000000/00000000<:00000000/00000000000//00000/..--.0000<0000:<0..-...../..<..-<..0000000..00
@M05620:45:000000000-G6HP7:1:1101:10478:14073 1:N:0:141
CATCCTGACCCTGAAGTACCCCATTGAGCATGGCATCGTCACCAACTGGGACGACATGGAGAAGATCTGGCACCACACCTTCTACAACGAGCTGCGCGTGGCCCCGGAGGAGCACCCAGTGCTGCTGACCGAGGCCCCCCTGAACCCCAAGGCCAACAGAGAGAAGATGACTCAGGTGAGGCTCGGCCGACGCCCGTGCTCCTCCCGTCCTTTCCCCAGTCATTTTCTGCCCGGCTTGATTTCTGACATTT
+
CCCCCFFFFFFFGGGGGGGGGGGHHHHHHHHHHHHHHGHHHGHHHGHHHHHHGGGGGHHHHHHHHHHHHHHHHGHHHGGHHHHHHHHHGGGGGHHGGGEGFGHHGGGGGGGGHHHHGGHGHHHHHHHHHHGGGGGGGGGGGGHHHHGGGGHGHHGGGGGGFGGGGGGGGGGGGGGGGGGGGGEGFFFFFFFFFFFF-DF?FFFFFFFAFFDFFFFFFFFFFFFFFFFFFFFFF;DFCFABFFFFBBFFFF0
@M05620:45:000000000-G6HP7:1:1101:16232:14074 1:N:0:141
CATCCTGACCCTGAAGTACCCCATTGAGCATGGCATCGTCACCAACTGGGACGACATGGAGAAGATCTGGCACCACACCTTCTACAACGAGCTGCGCGTGGCCCCGGAGGAGCACCCAGTGCTGCTGACCGAGGCCCCCCTGAACCCCAAGGCCAACAGAGAGAAGATGACTCAGGTGAGGCTCGGCCGACGCCCGTGCTCCTCCCGTCCTTTCCCCAGTCATTTTCTGCCCGGCTTGATTTCTGACATTT
+
BBBBBFFFFFFFGGGGGGGGGGGHHHHHHHHHHHHHHGHHHGHHHGHHHHHHGGGGGHHGHHHHHHHHHHHHHGGHHGGHHHHHHHHHGGGGGHHGGGGGGGHHGGGGGGGGHEHHGGHGHHHHHHHHHHGGGGGGGGGGGGHHHHGGGGHGHHGGGGGGGGGGGGGFGGGGGGGGGGGFGGGGFFFFF-BFCFFFDDDEFFFFFFFFFFDFFFFFFBABFFFFFFFFFFFF9BBDFF?9FBFFFFFFFF/
@M05620:45:000000000-G6HP7:1:1101:21033:14076 1:N:0:141
CATCCTGACCCTGAAGTACCCCATTGAGCATGGCATCGTCACCAACTGGGACGACATGGAGAAGATCTGGCACCACACCTTCTACAACGAGCTGCGCGTGGCCCCGGAGGAGCACCCAGTGCTGCTGACCGAGGCCCCCCTGAACCCCAAGGCCAACAGAGAGAAGATGACTCAGGTGAGGCTCGGCCGACGCCCGTGCTCCTCCCGTCCTTTCCCCAGTCATTTTCTGCCCGGCTTGATTTCTGACATTA
+
CCDEEFFFFFFFGGGGGGGGGGGHHHHHHHHHHHHHHGHHHGHHHGHHHHHHGGGGGHHHHHHHHHHHHHHHHGHHHGGHHHHHHHHHGGGGGHHGGGFGGGHHGGGGGGGGHHHHGGHHGHHHHHHHHHGFGGGGGGGGGGHHHHGGGGHGHHGGGGGGGGGGGGGGGGGGGGGGHGGGGGGFFFFFFFFFFFFFDDFFFFFFFFFADFFFFFFFFFFFFFFFFFFFFFFFFFFFFF<FFFEFF1FFBF1
@M05620:45:000000000-G6HP7:1:1101:16214:14076 1:N:0:141
CATCCTGACCCTGAAGTACCCCATTGAGCATGGCATCGTCACCAACTGGGACGACATGGAGAAGATCTGGCACCACACCTTCTACAACGAGCTGCGCGTGGCCCCGGAGGAGCACCCAGTGCTGCTGACCGAGGCCCCCCTGAACCCCAAGGCCAACAGAGAGAAGATGACTCAGGTGAGGCTCGGCCGACGCCCGTGCTCCTCCCGTCCTTTCCCCAGTCATTTTCTGCCCGGCTTGATTTCTGACATTA
+
CCCCCFFFFFFFGGGGGGGGGGGHHHHHHHHHHHHHHGHHHGHHHGHHHHHHGGGGGHHHHHHHHHHHHHHHHGHHHGGHHHHHHHHHGGGGGHHGGGGGGGHHGGGGGGGGHHHHGGGFHHHHHHHHHHGGGGGGGGGGGGHHHHGGGGHGHHGGGGGGGGGGGGGGGGGGGGGGGGGGGGGGFFFFFFFFFFFFFFFFFFFFFFFEFFDFFFFFFFFFFFFFFFFFFFFFFFFFFFFFFFFFFFFFFF9
@M05620:45:000000000-G6HP7:1:1101:3176:14080 1:N:0:141
CATCCTGACCCTGAAGTACCCCATTGAGCATGGCATCGTCACCAACTGGGACGACATGGAGAAGATCTGGCACCACACCTTCTACAACGAGCTGCGCGTGGCCCCGGAGGAGCACCCAGTGCTGCTGACCGAGGCCCCCCTGAACCCCAAGGCCAACAGAGAGAAGATGACTCAGGTGAGGCTCGGCCGACGCCCGTGCTCCTCCCGTCCTTTCCCCAGTCATTTTCTGCCCGGCTTGATTTCTGACATTA
+
CCCCCFFFFFFFGGGGGGGGGGGHHHHHHHHHHHHHHGHHHGHHHGHHHHHHGGGGGHHHHHHHHHHHHHHHHGHHHGGHHHHGHHHHGGGGGHHGGGFGGGFHGGGGGGGGHHHHGGHHHHHHHHHHHHGGGGGGGGGGGGHHHHGGGGHGHHGGGGGGGGGGGGGGGGGGGGGGGGGGGGGGFFFFFFFFFFFFFFFFFFFFFFF;DFFFFFFFFFFFFFFFFFFFFFFFFFFFFFFFFFFFFFFFFF0
@M05620:45:000000000-G6HP7:1:1101:10469:14088 1:N:0:141
CATCCTGACCCTGAAGTACCCCATTGAGCATGGCATCGTCACCAACTGGGACGACATGGCGAAGATCTGGCACCACACCTTCTACAACGCGCTGCGCGTGGCCCCGGAGGAGCACCCAGTGCCGCTGACCGAGGCCCCCCTGAACCCCCCGGCCAACAGAGAGCAGATGACTCAGCTGAGGCTCGGCCGACGCCCGTGCTCCTCCCGCCCCTTCCCCCGTCATTTTCTGCCCCCCTTCTCTTCTGCCATTC
+
AA1AAFFFF1BFGGFCGBG311AFDAF1F1A10BFGFGHGH?FDGEH0FHHG??E//100/A///1B211FFBF0G>?E>1B12F1B@///>EEG/E/EB/CHGG//>C/C/??FHG..1<11->@CAFGC----::@CGG.;099EF---@@@@;EE-//---9////9BBF/B/9/9--------A;9@-@@@--9A-FFFBB9--;9--9-/-;--;;-;/9/;/9B/A---;--////;B//;;/;/
@M05620:45:000000000-G6HP7:1:1101:3192:14095 1:N:0:141
CATCCTGACCCTGAAGTACCCCATTGAGCATGGCATCGTCACCAACTGGGACGACATGGAGAAGATCTGGCACCACACCTTCTACAACGAGCTGCGCGTGGCCCCGGAGGAGCACCCAGTGCTGCTGACCGAGGCCCCCCTGAACCCCAAGGCCAACAGAGAGAAGATGACTCAGGTGAGGCTCGGCCGACGCCCGTGCTCCTCCCGTCCTTTCCCCAGTCATTTTCTGCCCGGCTTGATTTCTGACATTA
+
CCCCCFFFFFFFGGGGGGGGGGGHHHHHHHHHHHHHHGHHHGHHHGHHHHHHGGGGGHHHHHHHHHHHHHHHHGHHHGGHHHHHHHHHGGGGGHHGGGGGGGHHGGGGGGGGHHHHGGHHHHHHHHHHHHGGGGGGGGGGGGHHHHGGGGHGHHGGGGGGGGGGGGGGGGGGGGGGGGGGGGGGFFFFFFFFFFFFFFFFFFFFFFFFFFFFFFFFFFFFFFFFFFFFFFFFFFFFFFFFFFFFFFFFFF0
@M05620:45:000000000-G6HP7:1:1101:5998:14100 1:N:0:141
CATCCTGACCCTGAAGTACCCCATTGAGCATGGCATCGTCACCAACTGGGACGACATGGAGAAGATCTGGCACCACACCTTCTACAACGAGCTGCGCGTGGCCCCGGAGGAGCACCCAGTGCTGCTGACCGAGGCCCCCCTGAACCCCAAGGCCAACAGAGAGAAGATGACTCAGGTGAGGCTCGGCCGACGCCCGTGCTCCTCCCGTCCTTTCCCCAGTCATTTTCTGCCCGGCTTGATTTCTGACATTA
+
CEEEEFFFFFFFGGGGGGGGGGGHHHHHHHHHHHHHHGHHHGHHHGHHHHHHGGGGGHHHHHHHHHHHHHHHHGHHHGGHHHHHHHHHGGGGGHHGGGGGGGHHGGGGGGGGHHHHGGHHHHHHHHHHHHGGGGGGGGGGGGHHHHGGGGHGHHGGGGGGGGGGGGGGGGGGGGGGHGGGGGGGFFFFFFFFFFFFDFFFFFFFFFFBDFFFFFFFFFFFFFFFFFHFFFFFFFFFFFFFFFFFFBFFFF1
@M05620:45:000000000-G6HP7:1:1101:3172:14103 1:N:0:141
CATCCTGACCCTGAAGTACCCCATTGAGCATGGCATCGTCACCAACTGGGACGACATGGAGAAGATCTGGCACCACACCTTCTACAACGAGCTGCGCGTGGCCCCGGAGGAGCACCCAGTGCTGCTGACCGAGGCCCCCCTGAACCCCAAGGCCAACAGAGAGAAGATGACTCAGGTGAGGCTCGGCCGACGCCCGTGCTCCTCCCGTCCTTTCCCCAGTCATTTTCTGCCCGGCTTGATTTCTGACATTT
+
AAABBBFFFFFFGFGGGGGGGGGHHHHHHGHHGHGHHGHHHGHHHGHHHHHHGGGGGHHGHHGHHHHHHHGHHGHHHGGHHHHHHHHHGFGGGHHGGGGFGGHHGGGGGGGGHFHHGGH?GHHHHHHHHHGGGGGFGGGFGGHGHHGGGGHGHHFGGGGGGGAFFGGGGGGGGGGGGGFGGGGGFFFFFFCAABFFFFFFFFBFFFDAFDBFFFFFFFBFFFFFFFFFFFFAADFFFF;FFFFFFFFFFF/
@M05620:45:000000000-G6HP7:1:1101:16344:14108 1:N:0:141
AAACCAGAAGACATGAGGTCAGCTAGATCGGAAGAGCACACGTCTGACCTCCAGTCACAGCGATAGATCTCGTATGCCGTCTTCTGCTTGAAAAAACAAAAATCAACACCCCACCCCCCCTCTTCTTCTCTTCTTTTTCCTCTTTTCCCCCTCCCTCCTTCTCCTCTTCTTTTTTCTCCCCTCTTTTCTTATCTTCATCACCTTTTTCTTCCCTTTCCCTCTTCTCCCTCCCCCTTCCTCCCCTCCCGCTC
+
BBBBBBBFFFFFFG4FGFFGFFHHHHHHHGEACEGHGHHHHGHHHGH5FHHHHGAEGGFGHGEHGGFAGDHH?FFFHGEEEFEHFHFGFE1BDFHG1?1B0?B33333?/?//?/<B/@///0@1?1?111<1GGDH<0<?F11>1<11FE-<EE/<DF<<0DFD<D000000:-:;;:/./;/BF;C0000900;0090:/09;;9/0009BFFFGFB0/.;///;/;9.9..-;BBF9BA9.:.;.-9@
@M05620:45:000000000-G6HP7:1:1101:14617:14121 1:N:0:141
CATCCTGACCCTGAAGTACCCCATTGAGCATGGCATCGTCACCAACTGGGACGACATGGAGAAGATCTGGCACCACACCTTCTACAACGAGCTGCGCGTGGCCCCGGAGGAGCACCCAGTGCTGCTGACCGAGGCCCCCCTGAACCCCAAGGCCAACAGAGAGAAGATGACTCAGGTGAGGCTCGGCCGACGCCCGTGCTCCTCCCGTCCTTTCCCCAGTCATTTTCTGCCCGGCTTGATTTCTGACATTA
+
BCBCCFFFFFFFFGFGGGGGGGGHHHHHHHHHHHHHHGHHGGHHHGHHGHHHGGGGGHGGHHHGHHHHHHHHHGHHGGGHHHHFHHHHGGGGGHHGGGGGGGHHGGGGGGGGHEHHGGH?FGGHHHGHHHGGGGGGGGGGGFHGHHGGGGHGHHGGGGGGGGGGGGGCFGGGFFGGGGGGGGEGFFFFDDDFFFFF;DDAFFFFFFFEFFAFFFFFFF.9FBFFFFF0FEFEFCFFFFFFBFFFFBFFFF0
@M05620:45:000000000-G6HP7:1:1101:18788:14122 1:N:0:141
ATCTCTATCTCCTAAAAAGGAAGAAAGGGGAGGGAAGATCGGAAGAGCACACGTCTGAACTCCAGTCACAGCGATAGATCTCGTATGCCGTCTTCTGCTTGAAAAAAAAAAAAAAAAAAAAAATAAAACAGACTGTTAGATATTTACCGCACATACTTACATACAAATTAACATCCCATTTACACCTTCCTGTTCCTAATTCCCACAGTATACAGAAACGACTTCGCTCCCTAGCAGCTAACACCCCCTTA
+
CDDDDFFFFFFFGGGGGGGGGGHHHHHHGGGGGGEHGHHHHGGGGHHHHHFHGHHHGHDGHHHGHHHHHHHHGGHGGHHBHHGFGHHHHGEGHGHHHHHHHGGHHHGGGGGB<<<<-------.00000.//.00:0;0000000000.----0:0000;000000000000000;.:000000;/:0;/00000000:0;:000...;0;0;00000/.9-:.0..;.9./0/000/:00/00..;:=.0
@M05620:45:000000000-G6HP7:1:1101:28982:14123 1:N:0:141
AGATTACTGCAACAGTTCCCCCTGGACCTGGAAAAGTTTCTTGCCTGGCTTACAGAAGCTGAAACAACTGCCAATGTCCTACAGGATGCTACCCGTCAGGAAAGGCTCCTAGAAGACTCCAAGGGAGTAAAAGAGCTGATGAAACAATGGCAAGTAAGTCAGGCATTTCCGCTTTAGCACTCTTGTGGATCCAATTGAACAATTCTCAGCATTTGTACTTGTAACTGACAAGCCAGGGACAAAACAAAGAT
+
AAABBFFFBD4DGGGGGGGGGGGGHHHHHHHHHHHHGHHHHHHHHHHHHHHHHHHHHHHHHHHHHHHHHHHHHHHHHHHHHHHHHHHEGH5GHHGG1BFHHHFGHHHHGHHHHHHHHHHHH33F>FEGH4FHHGHHHHDGH3FGHHHHHHHHHGHHHHHHHHHHHHHHHHGGGGGHHHHHHHHHHGHGGHHHHHHHHD0GDGHHHHHHHHHHHHHHHFHHHHBGHHGGHHHHHGGGGGGGEA/;FGGGGGF
@M05620:45:000000000-G6HP7:1:1101:20234:14126 1:N:0:141
AGATTACTGCAACAGTTCCCCCTGGACCTGGAAAAGTTTCTTGCCTGGCTTACAGAAGCTGAAACAACTGCCAATGTCCTACAGGATGCTACCCGTAAGGAAAGGCTCCTAGAAGACTCCAAGGGAGTAAAAGAGCTGATGAAACAATGGCAAGTAAGTCAGGCATTTCCGCTTTAGCACTCTTGTGGATCCAATTGAACAATTCTCAGCATTTGTACTTGTAACTGACAAGCCAGGGACAAAACAAAGAT
+
BBBBBFFFFFFFGGGGGGGGGGGGDHHHHFGGCHHGHHHHHHHHHHHHHHHHHHHHHHHHHGHFHHHHHHHHGHHHGHHHHHHHHGHHHHHHHHGGGFHGHHHHHHGHGHHHHHHFGHHHHFFGGFGGHHHHHGHHHGEHHGGHHHHHHHHHHGHHGHFGHHHHHHHHHHDGGGFHFHHHHHGHHFHGHHHHHHHHHGEBDGHGGHHDGHFHHGHHHHHHGFHFHHFCHHHHHGGGGGGGEGEGGGGGGGC
@M05620:45:000000000-G6HP7:1:1101:19645:14129 1:N:0:141
CATCCTGACCCTGAAGTACCCCATTGAGCATGGCATCGTCACCAACTGGGACGACATGGAGAAGATCTGGCACCACACCTTCTACAACGAGCTGCGCGTGGCCCCGGAGGAGCACCCAGTGCTGCTGACCGAGGCCCCCCTGAACCCCAAGGCCAACAGAGAGAAGATGACTCAGGTGAGGCTCGGCCGACGCCCGTGCTCCTCCCGTCCTTTCCCCAGTCATTTTCTGCCCGGCTTGATTTCTGACATTT
+
BCCCCFFFFFFFGGGGGGGGGGGHHHHHHHHHHHHHHGHHHGHHHGHHHHHHGGGGGHHHHHHHHHHHHHHHHGHHHGGHHHHHHHHHGGGGGHHGGGGGGGHGGGGGGGGGHHHHGGHHGHHHHHHHHHGDGGGGGGGGGGHHHHGGGGHGHHFGGGGGGGGGGGGGGGGGGGGGGGGGGGGGFFFFAFFFFFFF@DAEFFFFFFFFDDFFFFFFFFFFFFFFFFFFFFFFFFFFFFFFFFFFFBFFFF0
@M05620:45:000000000-G6HP7:1:1101:28983:14141 1:N:0:141
AGATTACTGCAACAGTTCCCCCTGGACCTGGAAAAGTTTCTTGCCTGGCTTACAGAAGCTGAAACAACTGCCAATGTCCTACAGGATGCTCCCCGTAAGGAAAGGCTCCTAGAAGACTCCAAGGGAGTAAAAGAGCTGATGAAACAATGGCAAGTAAGTCAGGCATTTCCGCTTTAGCACTCTTGTGGATCCAATTGAACAATTCTCAGCATTTGTACTTGTAACTGACAAGCCAGGGACAAAACAAAGAT
+
BBBBBFFFBF@FGGFGGGGGGGGGHHHHHHFHHHHHHHHHHHHHHHHHHHHHHHHHHHHHHHHHHHHHHHHHGHHFHHHHHHHHHHHFGH5FFGGG/EGHHHHHHHHHGHHHHHHHHHHHH3?FEGFGHBGHHEGHHHGHH3FGHHHHHHHHHGHHHHHHHHHHHHHHHHGGGGGHHHHHHHHHHHHGHHHHHFHHHGHHHHHHGHHHHHHHHHHHHHHGHH0FHHHFHHHHGGGGGGGG.:;AFGGGGGF
@M05620:45:000000000-G6HP7:1:1101:14860:14151 1:N:0:141
AGATTACTGCAACAGTTCCCCCTGGACCTGGAAAAGTTTCTTGCCTGGCTTCCAGAAGCTGAAACAACTGCCAATGTCCTACAGGATGCTACCCGTAAGGAAAGGCTCCTAGAAGACTCCAAGGGAGTAAAAGAGCTGATGCAACAATGGCAAGTAAGTCAGGCATTTCCGCTTTAGCACTCTTGTGGATCCAATTGAACAATTCTCAGCATTTGTACTTGTAACTGACAAGCCAGGGACAAAACAAAGAT
+
BABBBFFFDFDFGGFGGGGGGGGG4GHHHHHHHHHHGHHHHHHHHHHHHHH2FHFHHHHHHHHHHHHHHHHHGHHHHHHH5FHHHHHGHH5FGFFF/EGHHH3FHHHHGHHHGHFHFHHG3B3F/?EGHBGHHGHHHHDHH1FGGHHHHHHHHGHHHHHHHHGHHHHHHHGGGGGHGHHHHHHHHGHGHHHHHFHFHGHHHHHHHHHHHHHHHFHHHCGHHHBCHHHHHHHHHGGGGGGGGGFFGGGGGGG
@M05620:45:000000000-G6HP7:1:1101:10503:14157 1:N:0:141
CATCCTGACCCTGAAGTACCCCATTGAGCATGGCATCGTCACCAACTGGGACGACATGGAGAAGATCTGGCACCACACCTTCTACAACGAGCTGCGCGTGGCCCCGGAGGAGCACCCAGTGCTGCTGACCGAGGCCCCCCTGAACCCCAAGGCCAACAGAGAGAAGATGACTCAGGTGAGGCTCGGCCGACGCCCGTGCTCCTCCCGTCCTTTCCCCAGTCATTTTCTGCCCGGCTTGATTTCCGACATTA
+
BBABBFFFFCFFGGGDGGGGGGGHHHHHHHHHHHHFHGFFHGHHHGHHHHGHGGGG?BFFHHHHGFHGHDHHHGHHHGGHHHFHHHHHGGFGGFFFGGE@/<GGGGGGGGGGHHHFFGCFHGHHHHHBGH/@@>CAEDDGFGHFHAFGGDH.GEGGGE9F9FCGFGGFGGGGFFB909CFAA.A-9AD>>-BCFF-9AAE/9/B/ED;DDAFFFBFFFF9F/BB/FFFFFFF?>D-=@9BF///.9;9AF/
@M05620:45:000000000-G6HP7:1:1101:19907:14196 1:N:0:141
CATCCTGACCCTGAAGTACCCCATTGAGCATGGCATCGTCACCAACTGGGACGACATGGAGAAGATCTGGCACCACACCTTCTACAACGAGCTGCGCGTGGCCCCGGAGGAGCACCCAGTGCTGCTGACCGAGGCCCCCCTGAACCCCAAGGCCAACAGAGAGAAGATGACTCAGGTGAGGCTCGGCCGACGCCCGTGCTCCTCCCGTCCTTTCCCCAGTCATTTTCTGCCCGGCTTGATTTCTGACATTA
+
CDEEEFFFFFFFGGGGGGGGGGGHHHHHHHHHHHHHHGHHHGHHHGHHHHHHGGGGGHHHHHHHHHHHHHHHHGHHHGGHHHHHHHHHGGGGGHHGGGGGGGHHGGGGGGGGHHHHGGHHHHHHHHHHHHGGGGGGGGGGGGHHHHGGGGHGHHGGGGGGGGGGGGGGGGGGGGGGHGGGGGGGFFFFFFFFFFFF@DFEFFFFFFFEDFFFFFFFFFFFFFFFFFFFFFFFFFFFFFFFFFFFFBFFFF1
@M05620:45:000000000-G6HP7:1:1101:23431:14200 1:N:0:141
AAACCAAGCAGACACTCACCGCCAGAAGACATGAGGTCAGCTAGATCGGAAGAGCACACGTCTGAACTCCAGTCACAGCGATAGATCTCGTATGCCGTCTTCTGCTTGAAAAAAAAAAAAAACACAAAAACTATAATTGATATATGCTCCAGACAGAAAGATCCTCTCAAGAATGCGCTACTATATTCAGCGATTCAACACCCTTATATCACAATTCTCTTATATCCAGCTCCCAGCCGCCGCTCAATCTC
+
DDDDDCDFDFFFGGGGGGGGGGGGAFGHHHHHHHHHGHHHHHHHHHHHGGGGHHHHHHHGGHHGHHHHHHHHHHHHHHHGGHGGHHHHHHFGHHHHGGGHGHHHHHHHFHGHHGGFGCB><-..0.>00>.<0000000=00000000<000<.///000=0;0000/:000/;00;.-;-0;00000000.:.:00000...9/0000000000;000:00;00:::0/000./0..--9-:;9AB0000
@M05620:45:000000000-G6HP7:1:1101:2748:14241 1:N:0:141
TACCTGTACTGGGGAAGAGCACACGTCTGAACTCCAGTCACAGCGATAGATCTCGTATGCCGTCTTCTGCTTGAAAAAAAAAACCCGTTCCCGCGTGTTCCTTTTGCAGCATTCTTCTCTTTTGTTTGACATCTTTTCCTGTTTCGCCCCTCTCTCGTCCCTTACTTTTTCCTTCCCCCGTCCTCTTCACCTCTACGTTTTCCCGCTTTCTTCTTTCCTACCTGATCTCCCCGCCTGCTTTCCCCCCCGGC
+
AAAAAFFFFFFF1EEGGGAFFGHHGGHHGHCGHHHHFHHHHHHGGGH/B1GDHGHGGHHGHGEEGEHHHHHHEHFHGHC>@E//////>BB1</EG/?<2222>B<121101>F22221@@>G10?<01?11?111<?1111>11>>.<<..//0D<...;:://;0C0C:0:00/:;C-....00;0000;9;009;/9.;:09----/9;F/B9//B9B-//:/;BB//:;9=--99/B///9---;--
@M05620:45:000000000-G6HP7:1:1101:5815:14255 1:N:0:141
CATCCTGACCCTGAAGTACCCCATTGAGCATGGCATCGTCACCAACTGGGACGACATGGAGAAGATCTGGCACCACACCTTCTACAACGAGCTGCGCGTGGCCCCGGAGGAGCACCCAGTGCTGCTGACCGAGGCCCCCCTGAACCCCAAGGCCAACAGAGAGAAGATGACTCAGGTGAGGCTCGGCCGACGCCCGTGCTCCTCCCGTCCTTTCCCCAGTCATTTTCTGCCCGGCTTGATTTCTGACATTA
+
CCCDDFFFFFFFGGGGGEGGGGGHHHHHHHHHHHHHHGHHHGHHHGHHHHHHGGGGGHHHHHHHHHHHHHHHHGHHHGGHHHHHHHHHGGGGGHHGGGGGGGHHGGGGGGGGHHHHGGHGHHHHHHHHHHGGGGGGGGGGGGGHHHGGGGHGHHGGGGGGGGGGGGGFGGGGGGGGGGGGGGGGFFFFFFFFFFFF@DFFFFFFFFFFFFFFFFFFFFFFFFFFFFFFFFFFFFFFFF?FFFFFFBFFFF0
@M05620:45:000000000-G6HP7:1:1101:5801:14267 1:N:0:141
CATCCTGACCCTGAAGTACCCCATTGAGCATGGCATCGTCACCAACTGGGACGACATGGAGAAGATCTGGCACCACACCTTCTACAACGAGCTGCGCGTGGCCCCGGAGGAGCACCCAGTGCTGCTGACCGAGGCCCCCCTGAACCCCAAGGCCAACAGAGAGAAGATGACTCAGGTGAGGCTCGGCCGACGCCCGTGCTCCTCCCGTCCTTTCCCCAGTCATTTTCTGCCCGGCTTGATTTCTGACATTT
+
CCCCCFFFFFFFGGGGGGGGGGGHHHHHHHHHHHHHHGHHHGHHHGHHHHHHGGGGGHHHHHHHHHHHHHHHHGHHHGGHHHHHHHHHGGGGGHHGGGGGGGHHGGGGGGGGHHHHGGHHHHHHHHHHHHGGGGGGGGGGGGHHHHGGGGHGHHGGGGGGGGGGFGGGGGGGGGGGGGGGGGEGFFFFFFFFFFFF>DDFFFFFFFFEFFFFFFFFFFFFFFFFFFFFFFFFFFFFCFFFFFFFFBFFFF/
@M05620:45:000000000-G6HP7:1:1101:5829:14271 1:N:0:141
CATCCTGACCCTGAAGTACCCCATTGAGCATGGCATCGTCACCAACTGGGACGACATGGAGAAGATCTGGCACCACACCTTCTACAACGAGCTGCGCGTGGCCCCGGAGGAGCACCCAGTGCTGCTGACCGAGGCCCCCCTGAACCCCAAGGCCAACAGAGAGAAGATGACTCAGGTGAGGCTCGGCCGACGCCCGTGCTCCTCCCGTCCTTTCCCCAGTCATTTTCTGCCCGGCTTGATTTCTGACATTA
+
CCCCCFFFFFFFGGGGGGGGGGGHHHHHHHHHHGHHHGHHHGHHHGHGFHHHGGGGGHHHHHHHHHHHHHHHHGHHHGGHHHHHHHHHCGFGGGHGGGGGCFHHGGGGGGGGHHHHGFHFGHHHHHHHHHGGGGGGGGGGGGHHHHGGGGHGHHGGGGGGGGGGGGGFFGGGGGGGGFGGGGGGFFFFFFFFFFFF@DFFFFFFFFFADFFFFFFFFFDFFFFFFFFFFFFFFFFFFF9FFFFFBFFFFF/
@M05620:45:000000000-G6HP7:1:1101:7304:14337 1:N:0:141
TACCTGTACTGGGGAAGCATTCCTACCCTAAAGATCGGAAGAGCACACGTCTGAACTCCAGTCACAGCGATAGATCTCGTATGCCGTCTTCTGCTTGAAAAAAAAAACTATCCTCAACTTATCTCATTAATTTGTCTATGTATACCAGACGCTCCCCGTAATCGCCCCGAGATCTACCACCCATATCCTTTCTCAGCTCGATTTACGTACAATAGTCATGAACTGTGACGCTCCAGGGGCACGCACGCTCC
+
BBABBFFFFFFFGCFGGFGGGGHGFHHHHHHHGHGHCEGGEHEGHHHHGHHHAGGFGHHHHHHGHH5FEEHGEHFBHGHGFGHGHG1EHGHGHHHGGFCFHGGGE/>/233323?22233B3222222222222222222111111110/</.....->-..0....-----:00;0000:..//0;000000900/0/.-/0.00./0..09///9////9/////9/.....;//.---..---9-...
@M05620:45:000000000-G6HP7:1:1101:9502:14338 1:N:0:141
CATCCTGACCCTGAAGTACCCCATTGAGCATGGCATCGTCACCAACTGGGACGACATGGAGAAGATCTGGCACCACACCTTCTACAACGAGCTGCGCGTGGCCCCGGAGGAGCACCCAGTGCTGCTGACCGAGGCCCCCCTGAACCCCAAGGCCAACAGAGAGAAGATGACTCAGGTGAGGCTCGGCCGACGCCCGTGCTCCTCCCGTCCTTTCCCCAGTCATTTTCTGCCCGGCTTGATTTCTGACATTA
+
CCDDDFFFFFFFGGGGGGGGGGGHHHHHHHHHHHHHHGHHHGHHHGHHHHHHGGGGGHHHHHHHHHHGHHHHHGHHHGGHHHHHHHHHGGGGGHHGGGEGGGHHGGGGGGGGHHHHGGGFHHFHHHHHHHGGGGGGGGGGGGHHHHGGGGHGHHGGGGGGGGGGGGFGGGGGGGGGGGGGGGGGFFFFFFFFFFFF-AD?FFFFFFFADFDFFFFFFFFFFFFFFFFFFFFFD=DFCCFBFFFFFFF0FF0
@M05620:45:000000000-G6HP7:1:1101:7289:14345 1:N:0:141
TACCTGTACTGGGGAAGCATTCCTACCCTAAAGATCGGAAGAGCACACGTCTGAACTCCAGTCACAGCGATAGATCTCGTATGCCGTCTTCTGCTTGAAAAAAAAAAAAAAAAAAAAAAAAAAGGAAAACGGAGGGACGATGCACGAAGGGAAGAAAAAAAGAGAGGAGGAGCAGGAAAAGTGTGGGGGCGGTGGCGAATGGAAGAGAGGTGAGGAAAGAGAAGGTGAGGAGATGGGTGGGAGATAAAAGA
+
CCCCCFFFFFFFGGGGGGGGGGHHHHHHHHGHHHHHHGGGGHHHHHHHGHHHGGHHHHHHHHHHHHHHGGHGGGGFHHHFGHHHHGGGHGHHHHHHHGHHHGGGGGG@/</<//---<--:--../////-...--..--...00..<.......///.--<.//9..9...../..////0000..-----<-..----0000<../..0.0..0//.///0<.<00..0../0:.<.--.../00000.
@M05620:45:000000000-G6HP7:1:1101:10868:14358 1:N:0:141
AGATTACTGCAACAGTTCCCCCTGGACCTGGAAAAGTTTCTTGCCTGGCTTACAGAAGCTGAAACAACTGCCAATGTCCTACAGGATGCTACCCGTAAGGAAAGGCTCCTAGAAGACTCCAAGGGAGTAAAAGAGCTGATGAAACAATGGCAAGTAAGTCAGGCATTTCCGCTTTAGCACTCTTGTGGATCCAATTGAACAATTCTCAGCATTTGTACTTGTAACTGACAAGCCAGGGACAAAACAAAGAT
+
AA>ABFFFBB4BBGBBBBFGGGGGHHHHGBEBEGGHGHHHHHHHHHHHHHHHHHBDFGHHHHHHHHHHHHHHHHHBDDFHGGHHHGHHHHHHHHGGGGFGGHGFHHHHGHHHHHHGHHHHFFHFACEEGDHHHFGGHHEGHHHGHHHHBFFFGGHHGHHHHHHHHHHHHHGGGGGHHHHHHHHHHGGGHHHHHHHGGBDFB<GGGHHGHHHHHHGCHFHGHGHHHHHHHGHHGFFFEGGGEC/CFGGGGF;
@M05620:45:000000000-G6HP7:1:1101:8164:14365 1:N:0:141
CATCCTGACCCTGAAGTACCCCATTGAGCATGGCATCGTCACCAACTGGGACGACATGGAGAAGATCTGGCACCACACCTTCTACAACGAGCTGCGCGTGGCCCCGGAGGAGCACCCAGTGCGGCTGACCGAGGCCCCCCTGAACCCCAAGGCCAACAGAGAGAAGATGACTCAGGTGAGGCTCGGCCGACGCCCGTGCTCCTCCCGTCCTTTCCCCAGTCATTTTCTGCCCGGCTTGATTTCTCACATTA
+
AAAABFDFFFFFFGGEAFGGFGEGFE5AFABDAGFHHFGHCEHFEEFHFC2GEAECEHF3GFEFHAGBHHHHGFFHCEEHHHHHHDHGCAEEEGFGEGEGGGHHGGCGGC?<GEFHEGH?FG/>CGGCFFG@@-@.<<::CCCFGHFGGGEGGEGGGGBBFGGGGGGFFGFF009BFBFFFEEF==?A-->B=BB-B.AABFFFFEAFFFF/9;FF.9D9;/9BFFFBFFFED;=-@-.:/BFF/;/9/B9
@M05620:45:000000000-G6HP7:1:1101:8164:14383 1:N:0:141
CATCCTGACCCTGAAGTACCCCATTGAGCATGGCATCGTCACCAACTGGGACGACATGGAGAAGATCTGGCACCACACCTTCTACAACGAGCTGCGCGTGGCCCCGGAGGAGCACCCAGTGCTGCTGACCGAGGCCCCCCTGAACCCCAAGGCCAACAGAGAGAAGATGACTCAGGTGAGGCTCGGCCGACGCCCGTGCTCCTCCCGTCCTTTCCCCAGTCATTTTCTGCCCGGCTTGATTTCTGACATTT
+
CDDDDFFFFFFFGGGGGGGGGGGHHHHHHHHHGHHHHGHHHGHHHGHHHHHHGGGGGHHHHHHHHHHHHHHHHGHHHGGHHHHHHHHHGGGGGHHGGGGGGGHHGGGGGGGGHHHHGGHHHHHHHHHHHHGGGGGGGGGGGGGHHHGGGGHGHHGGGGGGGGGGGGGGGGGGGGGGHGGGGGGGFFFFFFFFFFFFDDFFFFFFFFFEFFFFFFFFFFFFFFFFFFFFFFFFFFFFFF?FFFFFEBFFFF0
@M05620:45:000000000-G6HP7:1:1101:21379:14427 1:N:0:141
AAACCAAGCAGACACTCACCGCCAGAAGACATGAGGTCAGCTAGATCGGAAGAGCACACGTCTGAACTCCAGTCACAGCGATAGATCTCGTATGCCGTCTTCTGCTTGAAAAAAAAAAAAAACACAATAAAAAATACAACATTTCCACCCCTCTCCACAAAACAACCAACTATTAATCCACATAACGATTCAAACAGTCCTTGTAAACGCACCACCAATAGTCAACACCAGTCCTCTCCTCTCTCAAACTC
+
DEEDECCFDFFFGGGGGGGGFGGGGHHHGHHHHHHHHHHHHHGHHHHHGGGGHHHGHGHGHHHGHHHHHHHHHHHHHHHGGHGGGGGHHHFGHHHHGGGHGHHHHHHH?GHHHGGGGG>>><.<0<.1=1111-.00000./11=11<..-..//:</0..........9/011111CB0000010....11110./10<1111111:.--9-.....001:<110<<B..10::1<//1/1/0<0100<<
@M05620:45:000000000-G6HP7:1:1101:15935:14467 1:N:0:141
CATCCTGACCCTGAAGTACCCCATTGAGCATGGCATCGTCACCAACTGGGACGACATGGAGAAGATCTGGCACCACACCTTCTACAACGAGCTGCGCGTGGCCCCGGAGGAGCACCCAGTGCTGCTGACCGAGGCCCCCCTGAACCCCAAGGCCAACAGAGAGAAGATGACTCAGGTGAGGCTCGGCCGACGCCCGTGCTCCTCCCGTCCTTTCCCCAGTCATTTTCTGCCCGGCTTGATTTCTGACATTA
+
[truncated: 6,734,395 more chars]
