# Supplementary material for: Fast but not furious: a streamlined selection method for genome-edited cells
Source: Life Sci Alliance. 2021 Apr 26;4(6):e202101051. doi: 10.26508/lsa.202101051 (PMC8127327; doi:10.26508/lsa.202101051)
Supplement: Supplementary file 1 [file LSA-2021-01051_Supplemental_Data_1.zip › SANGER and Deep Sequencing/AFP/142_S142_L001_R1_001.fastq]

@M05620:45:000000000-G6HP7:1:1101:12684:1705 1:N:0:142
TTCTCTATCTCCTAAAAACCTGTTTAGATTTGGAGATAGACCTTCAGGTTTTTCATCATTTTCTGCATGAATTATACATTGACCACGTTCCAGCGTGGTCAGTTTGCAGCATTCTGTTATTTTGTTTGACAGAGTGTCTTGTTGAGAACATATGTAGGACATGATTTTTTCCTGCAACAGGGAAAATAAAGTATAAGTTTTAAAGATTTATTCTTTAATAAAGGATCTCAAAGCCAGCTTTAGAAAAAGGA
+
1>>AAF3FFFFFGBB11DEEGFHHHBDFGHHFC1CCGFFBFFGHGFFBGHHGGHHHHHHHHHGHFDBGB1FHHGHGGBGHHEFGFGFHHHHHGFGGGGHHFGHHHHFHFHHHHGHGHHGHHHHHHHHHFFEFFHHGHHHHHHHFBGAGGFHHHHHHGGFHHGFBHHHHHGFFHGCC1@ACE//FCC?F1?FHHHGFFHHHHGCFFDGHHHHHHHHHF0GG<DDBFGHHHGDBDFCGFEHHHHF0;0/:C?/
@M05620:45:000000000-G6HP7:1:1101:15578:1750 1:N:0:142
TTCTCTATCTCCTAAAAACCTGTTTAGATTTGGAGATAGACCTTCAGGTTTTTCATCATTTTCTGCATGAATTATACATTGACCACGTTCCAGCGTGGTCAGTTTGCAGCATTCTGTTATTTTGTTTGACAGAGTGTCTTGTTGAGAACATATGTAGGACATGATTTTTTCCTGCAACAGGGAAAATAAAGTATAAGTTTTAAAGATTTATTCTTTAATAAAGGATCTCAAAGCCAGCTTTAGAAAAAGGA
+
3>>AAFFFFFFFGFGGGFFGFGHHHBGHGHHHGFFFHFHDGGGHHFHGHHHGGHHHHEHHHHHHFDDGHFFHHHHHHHHHGHHHHHGHHHHHHGGGGGHHFHHHHHHHHHHHHHHHHHFGHHHHHHHHFHGHHHHHHHHHHHHHDFGFHFHGHHHGHHHHHGGDGHHHHGHHHHHFBGFGFEEFEHFDFGGHHHGHHHGHHGFFHEGHHHGHHHHHDDGHDDGGHHHHHGFFFGHGHGHHHHHBCCGAFGC
@M05620:45:000000000-G6HP7:1:1101:19239:1782 1:N:0:142
TGATTACTGCAACAGTTCCCCCTGGACCTGGAAAAGTTTCTTGCCTGGCTTACAGAAGCTGAAACAACTGCCAATGTCCTACAGGATGCTACCCGTAAGGAAAGGCTCCTAGAAGACTCCAAGGGAGTAAAAGAGCTGATGAAACAATGGCAAGTAAGTCAGGCATTTCCGCTTTAGCACTCTTGTGGATCCAATTGAACAATTCTCAGCATTTGTACTTGTAACTGACAAGCCAGGGACAAAACAAAGAT
+
3>3>AFFFFFFFGGFGGFGGGGGGHHHHHHGGFHHHHHHHHHHHCHHHHHHHHHHHHHGHHHFHHFHGHHHHHHHHHHGHHHHHHFHFHHHHHHGGGGHHGHGHGHHHGHHHHFHHHHHGHFHGGGEGHHHHHGHHHHBHHFHHHHGHHHHHHGHHHHHHHHGHHHHHHHGGGGG??GHHHHHHHGHGEHHHGFGHHFGFD<GHGHHHFBDGHHGHHHHHFHFGHHGEGGGHEGGEEDEGGGG?FEEFGGG
@M05620:45:000000000-G6HP7:1:1101:17066:1849 1:N:0:142
CGATTACTGCAACAGTTCCCCCTGGACCTGGAAAAGTTTCTTGCCTGGCTTACAGAAGCTGAAACAACTGCCAATGTCCTACAGGATGCTACCCGTAAGGAAAGGCTCCTAGAAGACTCCAAGGGAGTAAAAGAGCTGATGAAACAATGGCAAGTAAGTCAGGCATTTCCGCTTTAGCACTCTTGTGGATCCAATTGAACAATTCTCAGCATTTGTACTTGTAACTGACAAGCCAGGGACAAAACAAAGAT
+
1>1>>AFFBFFDCGFGGFGGGGGFAEGGFFAEGGHHAFGHGFGHGHF/GFGGFHFHGHHHHHHGHFFFFHHHHFFHGHHHFHFFGHHGFEEHEGGE/EGHFHHFFHGHGFHHGHHGHHGHFFFGEEFEFHHHHGGHFGDFGGHHHFHFFGFGFGGHHHHDGHHHHGHHGHGGCFGHDFGHHHHHHGFGHGHGHBGGHGHEHGHHHHFFBGFHHGGCGGHHGFCBGGGBFHFHHEGGEFGEEGBAFGFGBFC
@M05620:45:000000000-G6HP7:1:1101:19197:1920 1:N:0:142
ATCTCTATCTCCTAAAAACCTGTTTAGATTTGGAGATAGACCTTCAGGTTTTTCATCATTTTCTGCATGAATTATACATTGACCACGTTCCAGCGTGGTCAGTTTGCAGCATTCTGTTATTTTGTTTGACAGAGTGTCTTGTTGAGAACATATGTAGGACATGATTTTTTCCTGCAACAGGGAAAATAAAGTATAAGTTTTAAAGATTTATTCTTTAATAAAGGATCTCAAAGCCAGCTTTAGAAAAAGGA
+
3AABCFBFFFFFGGGGGGGGGGHHHHHHHHHHHFHHHHHHHHHHHHHHHHHGGHFHHHIHIHHHIHHHHHHHHHHHHHHHHHHHHHGHHHHHHHGGGGHHHHHHHHHHHHHHHHHHHHHHHHHHHHHHHHHHHHHHHHHHHHHHFHEHHHHHHHHHHHHHHHHHHHHHHGHHHHHHHHHHHGGHHHFGHHHHHHHFGGGHHHGHHHHHHHHHHHHHHHHHHHHHHHHHHHHHGHHHGGHHHHHBCCHGAFG
@M05620:45:000000000-G6HP7:1:1101:19190:1942 1:N:0:142
ATCTCTATCTCCTAAAAACCTGTTTAGATTTGGAGATAGACCTTCAGGTTTTTCATCATTTTCTGCATGAATTATACATTGACCACGTTCCAGCGTGGTCAGTTTGCAGCATTCTGTTATTTTGTTTGACAGAGTGTCTTGTTGAGAACATATGTAGGACATGATTTTTTCCTGCAACAGGGAAAATAAAGTATAAGTTTTAAAGATTTATTCTTTAATAAAGGATCTCAAAGCCAGCTTTAGAAAAAGGA
+
?BCCCFFFFFFFGGGGGGGGGGHHHHHHHHHHHHHHHHHHHHHHHHHHHHHGGHHHHHHHHHHHHHHHHHHHHHHHHHHHHHHHHHGHHHHHHHGGGGHHHHHHHHHHHHHHHHHHHHHHHHHHHHHHHHHHHHHHHHHHHHHHHHHHHHHHHHHHHHHHHHHHHHHHHGHHHHHHHHHHHGGHHHHHHHHHHHHHHHHHHHHHHHHHHHHHHHHHHHHHHHHHHHHHHHHHHHHHHGHHHHHEHHHHGGH
@M05620:45:000000000-G6HP7:1:1101:18400:1969 1:N:0:142
TACCTGTACTGGGGAAGCATTTGAATATCCCCCCATGGTGATGGGGACGGAGAACTGCTCCATAAACACAGGCAACGTGCCTAACTTTCCCGGGAAGATGAAGTCAAAGAGCGACCACAGCATCGGTGAGCCAGACAGAATGATCCGATGAGGGGTGCGAAACTATTTGAGGAAAGGAAGCACCTTTTTATTAATTTTACCTTTTAGCAATCGCCATTCCTACCCTAAAGATCGGAAGAGCACACGTCTGA
+
AABBBFFFFFFFGGGGGGGGGGHHHHHHHHHGGGGHHHHHGHHHHGGGGGGGGHHHHHHHHHHHHHHHHHHHGHHHGHHHHHHHHHHHHHHGGGEGGHHHHHHHHHHHHHHHGGGGGHHHHHHHGGEGGHHHGHGGHGGGHHGHHHH<AGHHHGGDDGGGGGGHHHHHHGGH;GFFGFFGGGGGGGGGB.;;;F0=F00;0;FGF0/0C0//:A..;/B//9BFFB.B/9/99A.9.:...:...;..9.B
@M05620:45:000000000-G6HP7:1:1101:16538:1977 1:N:0:142
AAACCAGAAGACATGAGGTCAGCTAGATCGGAAGAGCACACGTCTGAACTCCAGTCACAGCGATAGATCTCGTATGCCGTCTTCTGCTTGAAAAAAAAAAAAAGAAAAACACAAACGACGACAGCAGGAAGGGATATTTTGAACAAGCAACGAGACACTTGAAAGAATCATCTATAAAACAATTGCTGATCAGAGTTACCAAAGCTAAGAAATGCCACGTTTAACTGACAAGCCTGTGCCCACTCAAGTCA
+
AAAAAAAFFBCFFGGGGFBBFFGHAGHHHHGGGCHHHHHHHGHHHGHHHHHHHCHHHHFFHGGHGEHFDGHHFGHHGHGGGFFGDFHHHGHFDBFE?EG>////<0000/<0?/0/////--->.0><./....//0=0=G.000:/.//;-.;.://00000;0/.0;000;0;00;C0.90;009;0;0;00///9////-/://////9//////---;9///////:;-A/-////;/9-;////;;
@M05620:45:000000000-G6HP7:1:1101:17237:2081 1:N:0:142
TACCTGTACTGGGGAAGCAATCGCCATTCCTACCCTAAAGATCGGAAGAGCACACGTCTGAACTCCAGTCACAGCGATAGATCTCGTATGCCGTCTTCTGCTTGAAAAAAAAAAAAGAGGTCAACTGGTGGACTTTCTTTGCGTAAGCAACGAGAAACCTGAAGGAAGCATGTTTTCACTACGTCCTGCTGAGTCATTCATGAGTTTTTAGCCGCCTTGCTTCTTCTAACCGACTCTCTACTCTCCTGCCC
+
ABBBBFFFFFFFGGCEGGGGGGGGGGGHHHHHHHHHHFHHGHHHGGGGFHHHHHHGGHHGHFHHHHHGHHHHHGHGCHGGHGGGHHFEHFHHGGGHGHHFGHHHHGHHHGGGG>B/<?2/1?F111<010//?11FDFFG11-><<CD0<C@..<./;.:./0:/.;.:CG0;;C/00909/...;.9//;9.0=C0;0B0000;;B9ACF/9:AA.99;B/BFF////9.--9;.BBFFFBFF/////9A
@M05620:45:000000000-G6HP7:1:1101:20323:2144 1:N:0:142
ATCTCTATCTCCTAAAAACCTGTTTAGATTTGGAGATAGACCTTCAGGTTTTTCATCATTTTCTGCATGAATTATACATTGACCACGTTCCAGCGTGGTCAGTTTGCAGCATTCTGTTATTTTGTTTGACAGAGTGTCTTGTTGAGAACATATGTAGGACATGATTTTTTCCTGCAACAGGGAAAATAAAGTATAAGTTTTAAAGATTTATTCTTTAATAAAGGATCTCAAAGCCAGCTTTAGAAAAAGGA
+
CCCCCFFFFFFFGGGGGGGGGGHHHHHHHHHHHGHHHHHHHHHHHHHHHHHGGHHHHIHHIHHHIHHHHHHHHHHHHHHHHHHHHHGHHHHHHHGGGGHHHHHHHHHHHHHHHHHHHHHHHHHHHHHHHHHHHHHHHHHHHHHHHHHHHHHHHHHHHHHHHHHHHHHHHGHHHHHHHHHHHGGHHHHHHHHHHHHHHGHHHHHHHHHHHHHHHHHHHHHHHHHHHHHHHHHHHHHHHGHHHHHFHHHHGGF
@M05620:45:000000000-G6HP7:1:1101:20340:2149 1:N:0:142
ATCTCTATCTCCTAAAAACCTGTTTAGATTTGGAGATAGACCTTCAGGTTTTTCATCATTTTCTGCATGAATTATACATTGACCACGTTCCAGCGTGGTCAGTTTGCAGCATTCTGTTATTTTGTTTGACAGAGTGTCTTGTTGAGAACATATGTAGGACATGATTTTTTCCTGCAACAGGGAAAATAAAGTATAAGTTTTAAAGATTTATTCTTTAATAAAGGATCTCAAAGCCAGCTTTAGAAAAAGGA
+
AABBBFFFFFFFGGGGGGGGGGHHHHHHHHHHHGGHHHHFHHHHHHHHHHHGGHHHHHHHHHHHHHHHHHHHHHHHHHHHHHHHHHGHHHHGHHGFGGHHHHHHHHHHHHHHHHHHHHHHHHHHHHHHHHHHHHFGHHHHHHHHHHHHHHHHHHHHHHFHHHHHHHHHHGHHHHHHHHFHHGFGHHGHGHGGHHHHHFGHHHHHHGHHHHHHHHHHHHHHHHHHHHHGHHHHHGGHHGFHHHHHGHFHGGE
@M05620:45:000000000-G6HP7:1:1101:20318:2166 1:N:0:142
ATCTCTATCTCCTAAAAACCTGTTTAGATTTGGAGATAGACCTTCAGGTTTTTCATCATTTTCTGCATGAATTATACATTGACCACGTTCCAGCGTGGTCAGTTTGCAGCATTCTGTTATTTTGTTTGACAGAGTGTCTTGTTGAGAACATATGTAGGACATGATTTTTTCCTGCAACAGGGAAAATAAAGTATAAGTTTTAAAGATTTATTCTTTAATAAAGGATCTCAAAGCCAGCTTTAGAAAAAGGA
+
ABBABFFFFFFFGGGGGGGGGGGGHHFGHHHHHHHFGHFHHHHHHHGHHHHGGHHHHHHHHHHHHHHHHGHHHHHHHHHHFHHHHHGGGHHHHHGGGGHHHHGHHHHHHHHHHHHHHHHHHHHHHHHHHHHHHHGHHGHHHHHHHHHHHHHHHHHHHHHHHHHHHHHHHGHHHHHHHHHHHEEHHHHHGHHHHGHHHHHHHHHHHHHHHHHHHHHGHHHHHHHEHHHHHHHHHHHHHGHHHGGFFHHHDAG
@M05620:45:000000000-G6HP7:1:1101:14641:2187 1:N:0:142
AGATTACTGCAACAGTTCCCCCTGGACCTGGAAAAGTTTCTTGCCTGGCTTACAGAAGCTGAAACAACTGCCAATGTCCTACAGGATGCTACCCGTAAGGAAAGGCTCCTAGAAGACTCCAAGGGAGTAAAAGAGCTGATGAAACAATGGCAAGTAAGTCAGGCATTTCCGCTTTAGCACTCTTGTGGATCCAATTGAACAATTCTCAGCATTTGTACTTGTAACTGACAAGCCAGGGACAAAACAAAGAT
+
>AAAAFFFFFBFGGGGGGGGGGGGHHHHHHHHHHHHGHHHHHHHHHHHHHHHHHHHHHHHHHGHHHHHHHHHHHHHHHHHHHHHHGHHHHGHHHGFGGHHGHHHHHHHGHHHHHHHHHHHFCGGGFEGHFHHHGHHHHHHHBHHHHHHHHHHHGHHHHHHHHHHHHHHHHEGGGGHGHHHHHHHHGHGHHHHHHHHHGGFHGGHHHHHHHGHHHHHHHFHHHGHHHHHGHHHHGGGGGGGGGGGGFAFFGF
@M05620:45:000000000-G6HP7:1:1101:18332:2204 1:N:0:142
TACCTGTACTGGGGAAGCATTTGAATATCCCCCCATGGTGATGGGGACGGAGAACTGCTCCATAAACACAGGCAACGTGCCTAACTTTCCCGGGAAGATGAAGTCAAAGAGCGACCACAGCATCGGTGAGCCAGACAGAATGATCCGATGAGGGGTGCGAAACTATTTGAGGAAAGGAAGCACCTTTTTATTAAATTTACCTTTTAGCAATCGCCATTCCTACCCTAAAGATCGGAAGAGCACACGTCTGA
+
BBCCBFFFFFFFGGGGGGGGGGHHHHHHHHHGGGGHHHGHHHHHHGGGGGGGGHHHHGHHFHGHHHHHHHHHGHHHGHHHHHHHHHHHHHHGGGFGGHHHHHHHHHHHHHHHGGGGGHHHHHHHGGGGGHHHHHFGHHGGHHFHHHGAEGHHHGGADGGGGGGHHHHHHEEHCGFFFFGGGGGGGGGGGGGGGFGGGGGGFFGGGGGGGGFFFFFFFFFFFFFFFF/BFFFFFFF.ADAFFFFFFFAFFFF
@M05620:45:000000000-G6HP7:1:1101:14643:2204 1:N:0:142
AGATTACTGCAACAGTTCCCCCTGGACCTGGAAAAGTTTCTTGCCTGGCTTACAGAAGCTGAAACAACTGCCAATGTCCTACAGGATGCTACCCGTAAGGAAAGGCTCCTAGAAGACTCCAAGGGAGTAAAAGAGCTGATGAAACAATGGCAAGTAAGTCAGGCATTTCCGCTTTAGCACTCTTGTGGATCCAATTGAACAATTCTCAGCATTTGTACTTGTAACTGACAAGCCAGGGACAAAACAAAGAT
+
>>1AADDD3D1BAGFAGGGGGGGE0AGECF0CCGHGBBFHFFGGHHHHFHFCFGFGEHFFHHHFGCGCGGHHHHGFFGHHFHBGBFF1>BFHCEEE/EEGFHBFEGFGECGHHHGGHHFG11>?E/??GFGHHGFHGH1BG>GHHHHHFFCCFFFGGGFFFFHHHFGHFHGGGGFF1?FGFGHHH>CEHGHGHFHHHFFCHHHGHGFGGHHHHGFGHHHHGGGCGGFC:GGFHEGFGGGFEFFAFGGGFFF
@M05620:45:000000000-G6HP7:1:1101:17862:2217 1:N:0:142
ATCTCTATCTCCTAAAAACCTGTTTAGATTTGGAGATAGACCTTCAGGTTTTTCATCATTTTCTGCATGAATTATACATTGACCACGTTCCAGCGTGGTCAGTTTGCAGCATTCTGTTATTTTGTTTGACAGAGTGTCTTGTTGAGAACATATGTAGGACATGATTTTTTCCTGCAACAGGGAAAATAAAGTATAAGTTTTAAAGATTTATTCTTTAATAAAGGATCTCAAAGCCAGCTTTAGAAAAAGGA
+
BCCCCFFFFFFFGGGGGGGGGGHHHHHHHHHHHHHHHHHHHHHHHHHHHHHGGHHHHHHHHHHHHHHHHHHHHHHHHHHHHHHHHHGHHHHHHHGGGGHHHHHHHHHHHHHHHHHHHHHHHHHHHHHHHHHHGHHHHHHHHHHHHHHHHHHHHHHHHHHHHHHHHHHHHGHHHHHHHHHHHGGHHHHHHHHHHHHHHGHHHHHHHHHHHHHHHHHHHHHHHHHHHHHHHHHHHHGHHGHHHHHGHHHHGGH
@M05620:45:000000000-G6HP7:1:1101:17429:2259 1:N:0:142
AGATTACTGCAACAGTTCCCCCTGGACCTGGAAAAGTTTCTTGCCTGGCTTACAGAAGCTGAAACAACTGCCAATGTCCTACAGGATGCTACCCGTAAGGAAAGGCTCCTAGAAGACTCCAAGGGAGTAAAAGAGCTGATGAAACAATGGCAAGTAAGTCAGGCATTTCCGCTTTAGCACTCTTGTGGATCCAATTGAACAATTCTCAGCATTTGTACTTGTAAATGACAAGCCAGGGACAAAACAAAGAT
+
AAAABFFFFFFFGGGGGGGGGGGGHHHHHHHHHHHHGHHHHHHHHHHHHHHHHHHHHHHHHHHHHHHHHHHHHHHHHHHHHHHHHHHHHHHHHHGGGGHHHHHHHHHHGHHHHHHHHHHHHHHGGHGGHHHHHGHHHHHHHHHHHHHHHHHHHGHHHHHHHHHHHHHHHHGGGGGHHHHHHHHHHGHGHHHHGHHHHGHGHHHHHHHHHHHHHHHHHHHHHHHHHHHGGHHHHGGGGGGGGGFFGGGGGGF
@M05620:45:000000000-G6HP7:1:1101:18204:2292 1:N:0:142
ATCTCTATCTCCTAAAAACCTGTTTAGATTTGGAGATAGACCTTCAGGTTTTTCATCATTTTCTGCATGAATTATACATTGACCACGTTCCAGCGTGGTCAGTTTGCAGCATTCTGTTATTTTGTTTGACAGAGTGTCTTGTTGAGAACATATGTAGGACATGATTTTTTCCTGCAACAGGGAAAATAAAGTATAAGTTTTAAAGATTTATTCTTTAATAAAGGATCTCAAAGCCAGCTTTAGAAAAAGGA
+
>AAAAFFFFFFFGGGGGGGGGGHHHGHFHHHHHAGHHGH5GHGHHFHHHHHGGHHHHHHHHHHHHHHHHFHHHHHGGHHHHHHHHHGHHHHHHHGGGGHHHGHHHHHHHHHHHHHHHHEHHHHHHHHHHHHHHGGHHHHHHHHHFHHGHHHHHGHHHHHHHHHFHHHHFGHHHHHFFFHHHAFHAF?1FDGDDGFFGFGHHGGGGFHHHGHHHHHHGHGGDBGEGHHFFGGHHHHBGEHHHHEGHHHFGGH
@M05620:45:000000000-G6HP7:1:1101:18192:2310 1:N:0:142
ATCTCTATCTCCTAAAAACCTGTTTAGATTTGGAGATAGACCTTCAGGTTTTTCATCATTTTCTGCATGAATTATACATTGACCACGTTCCAGCGTGGTCAGTTTGCAGCATTCTGTTATTTTGTTTGACAGAGTGTCTTGTTGAGAACATATGTAGGACATGATTTTTTCCTGCAACAGGGAAAATAAAGTATAAGTTTTAAAGATTTATTCTTTAATAAAGGATCTCAAAGCCAGCTTTAGAAAAAGGA
+
CCDCCFFFFFFFGGGGGGGGGGGHHHHHHHHHHHHHHHHHHHHHHHHHHHHGGHHHHHIHIHHHIHHHHHHHHHHHHHHHHHHHHHGHHHHHHHGGGGHHHHHHHHHHHHHHHHHHHHHHHHHHGHHHHHHHHHGHHHHHHHHHHHHHHHHHHHHHHHHHHHHHHHHHHGHHHHHHHHHHHGGHHHGHHHHGHHHHHGHHHHHGHHHHHHHHHHHHHHHHHHHHHHHHHHHHHHHHGGHHHHHGHHHGGGH
@M05620:45:000000000-G6HP7:1:1101:17145:2488 1:N:0:142
ATCTCTATCTCCTAAAAACCTGTTTAGATTTGGAGATAGACCTTCAGGTTTTTCATCATTTTCTGCATGAATTATACATTGACCACGTTCCAGCGTGGTCAGTTTGCAGCATTCTGTTATTTTGTTTGACAGAGTGTCTTGTTGAGAACATATGTAGGACATGATTTTTTCCTGCAACAGGGAAAATAAAGTATAAGTTTTAAAGATTTATTCTTTAATAAAGGATCTCAAAGCCAGCTTTAGAAAAAGGA
+
CCDCDFFFFFFFGGGGGGGGGGHHHHHHHHHHHHHHHHHHHHHHHHHHHHHGGHHHHHHIHHHHIHHHHHHHHHHHHHHHHHHHHHGHHHHHHHGFGGHHHHHHHHHHHHHHHHHHHHHHHHHHHHHHHHHHHHHHHHHHHHHHHHGHHHHHHHHHHHHHHHHHHHHHHGHHHHHHHHHHHGGHHHHGGHHHHHHHHGHHHGHHHHHHHHHHHHHHHHHHHHHHHHHHHGHGHHHHHGGHHHHGHHHHGGG
@M05620:45:000000000-G6HP7:1:1101:17161:2497 1:N:0:142
ATCTCTATCTCCTAAAAACCTGTTTAGATTTGGAGATAGACCTTCAGGTTTTTCATCATTTTCTGCATGAATTATACATTGACCACGTTCCAGCGTGGTCAGTTTGCAGCATTCTGTTATTTTGTTTGACAGAGTGTCTTGTTGAGAACATATGTAGGACATGATTTTTTCCTGCAACAGGGAAAATAAGGTATAAGTTTTAAAGATTTATTCTTTAATAAAGGATCTCAAAGCCAGCTTTAGAAAAAGGA
+
1>A>>B3DFFFFGFGGB1ECGFFE3DEC3F311101AEFGHGEBF1E1BFFCAEAFF2GFEDGEFE212FEBAFFGH2H211FG1AAGGHHDHFEEGGHHHHHHDGFHHGFFGGEEFEHHFHFGFFCEDEFFFGHDHFHHFEGHBGHHHFBFHEEGGFFGGHCB2FHHFCFDGHF0DFGHFAF<<0FGB1?<FHFHHFHHGGFD11FGHFHGHHHHHHDF0000CDGGDGGFHH.:CEHFBGB:CGHFE.C
@M05620:45:000000000-G6HP7:1:1101:17144:2506 1:N:0:142
ATCTCTATCTCCTAAAAACCTGTTTAGATTTGGAGATAGACCTTCAGGTTTTTCATCATTTTCTGCATGAATTATACATTGACCACGTTCCAGCGTGGTCAGTTTGCAGCATTCTGTTATTTTGTTTGACAGAGTGTCTTGTTGAGAACATATGTAGGACATGATTTTTTCCTGCAACAGGGAAAATAAAGTATAAGTTTTAAAGATTTATTCTTTAATAAAGGATCTCAAAGCCAGCTTTAGAAAAAGGA
+
AABCBFFFFFFFGGGGGGGGGGHHHHHHHHHHHHHHHHHHHHHHHHHHHHHGGHHHHHHHIHHHIGHHHHHHHHHHHHHHHHGHHHGHHHHHHHGGGGHHHHHHHHHHHHHHHHHHHHHHHHHHHHHHHHHHHHHHHHHHHHHHHHGHHHGHHHHHHHHHHHHHHHHHHGHHHHHHHHHHHGGHHHHHHHHHHHHHHHGHHGHHHHHHHHHHHHHHHGHHHHHGHHHHHGHHHGHHHGHHHHFHGCGHFGH
@M05620:45:000000000-G6HP7:1:1101:19619:2553 1:N:0:142
ATCTCTATCTCCTAAAAACCTGTTTAGATTTGGAGATAGACCTTCAGGTTTTTCATCATTTTCTGCATGAATTATACATTGACCACGTTCCAGCGTGGTCAGTTTGCAGCATTCTGTTATTTTGTTTGACAGAGTGTCTTGTTGAGAACATATGTAGGACATGATTTTTTCCTGCAACAGGGAAAATAAAGTATAAGTTTTAAAGATTTATTCTTTAATAAAGGATCTCAAAGCCAGCTTTAGAAAAAGGA
+
AAABBF5DFFFFGGGGGFEGGGHHHDGBGHHHH4F4F5FGHHHHFFGHHHHGGHDGHEHHHHHHHHFGHGDHHHHHHHHHGHHHFHGHHHH5FGGEFGHGHHHHHHGGHHFHHHHHHHBGHHHHHHHHHH4GHHHHHGHHHHHHFHHFHHHGHHHFHGFHFGFHHHHHHGHHHGHFDGHGHGEHEGFF?GGHHHHHHFHHHHGDGGGHHGHHHHHHFGGDDB<GHGHHF<DGGGGHHGHHHHGEBCGF.D/
@M05620:45:000000000-G6HP7:1:1101:19627:2578 1:N:0:142
ATCTCTATCTCCTAAAAACCTGTTTAGATTTGGAGATAGACCTTCAGGTTTTTCATCATTTTCTGCATGAATTATACATTGACCACGTTCCAGCGTGGTCAGTTTGCAGCATTCTGTTATTTTGTTTGACAGAGTGTCTTGTTGAGAACATATGTAGGACATGATTTTTTCCTGCAACAGGGAAAATAAAGTATAAGTTTTAAAGATTTATTCTTTAATAAAGGATCTCAAAGCCAGCTTTAGAAAAAGGA
+
CDDDDFFFFFFFGGGGGGGGGGHHHHHHHHHHHHHHHHHHHHHHHHHHHHHGGHHHHIIHHIHHIHHHHHHHHHHHHHHHHHHHHHGHHHHHHHGGGGHHHHHHHHHHHHHHHHHHHHHHHHHHHHHHHHHHHHHHHHHHHHHHHHHHHHHHHHHHHHHHHHHHHHHHHGHHHHHHHHHHHGGHHHHHHHHHHHHHHGHHHHHHHHHHHHHHHHHHHHHHHHHHHHHHHGHHHHHHHGHHHHHHHHHHGGH
@M05620:45:000000000-G6HP7:1:1101:19606:2584 1:N:0:142
ATCTCTATCTCCTAAAAACCTGTTTAGATTTGGAGATAGACCTTCAGGTTTTTCATCATTTTCTGCATGAATTATACATTGACCACGTTCCAGCGTGGTCAGTTTGCAGCATTCTGTTATTTTGTTTGACAGAGTGTCTTGTTGAGAACATATGTAGGACATGATTTTTTCCTGCAACAGGGAAAATAAAGTATAAGTTTTAAAGATTTATTCTTTAATAAAGGATCTCAAAGCCAGCTTTAGAAAAAGGA
+
AABBBFFFFFFFGGGGGGGGGGHHHHHHHHHHHGHHHHHHHHHHHHHHHHHEGBFHHGHHHHHGHHHHHHHHGHHHHHHHGHHHFHGHHHHGHHGEEEHHHHHHHHHHHHEHHHHHHHFHHHHHHHHHEHFHFHGHHHHHHHHHEHHHHHHBGHGFHHHHGHHHHHHHHCHHHHHGHHHHHGEHHHHHHGHGGHHHH>GHHGHHHHHHHGHGFHHHHFHGHEGFHHHGHHHHHHGHHGHHHHGHHHGHGGG
@M05620:45:000000000-G6HP7:1:1101:17243:2695 1:N:0:142
ATCTCTATCTCCTAAAAAGGAAGAAAGGGGAGGGAAGATCGGAAGAGCACACGTCTGAACTCCAGTCACAGCGATAGATCTCGTATGCCGTCTTCTGCTTGAAAAAAAAAAAAAAAATATCTCGAAAAGAACCACCTGACTGGATCCTTACAAAAAATCAAATAAGATACGTTCAATTCTGTTATATACACCCCATGTCCTCAGAACACACAATTTTTCGAACTACCGTCACACCCTCCATCGTTATGTAA
+
CCCCBFFFFFDFGGGGGGEEBGGAFHFHGFEGGGEGEGHHGGEGGHHHHHHHGHHHGHGHHHHFHHHHHFHFEEGEEEFGHFGFDHHHFFEGHGHHHGHHHHHHHHGGGGDC/>/--0>111100/.-/..<..<..:;/;0.:;:/00000;0..;.000:0;000;00.0/;00000000;00000009:.-.//000000000://9;..00:0:9-....00:-....0099.../00.....0000
@M05620:45:000000000-G6HP7:1:1101:10645:2699 1:N:0:142
TACCTGTACTGGGGAAGCATTTGAATATCCCCCCATGGTGATGGGGACGGAGAACTGCTCCATAAACACAGGCAACGTGCCTAACTTTCCCGGGAAGATGAAGTCAAAGAGCGACCACAGCATCGGTGAGCCAGACAGAATGATCCGATGAGGGGTGCGAAACTATTTGAGGAAAGGAAGCACCTTTTTATTAAATTTACCTTTTAGCAATCGCCATTCCTACCCTAAAGATCGGAAGAGCACACGTCTGA
+
BCCCCFFFFFFFGGGGGGGGGGHHHHHHHHHGGGGHHHHHHHHHHGGGGGGGGHHHHHHHHHHHHFHHHHHHGHHHGHHHHHHHHHHHHHHGGGGGGHHHHHHHHHHHHHHHGGGGGHHHHHHHDC?EGHHHHHHGHHHHHHHHHHHAEDGHHGGFFGGGGGGHHHHHHHGHGGFFGFGGGGGGGGGGGGGGGGFFGGGGGGGGGGGGGGFFFFFFFFFFFFFFFFFFFFFFFFFBFFFFFFFFFFFFFFF
@M05620:45:000000000-G6HP7:1:1101:15083:2703 1:N:0:142
ATCTCTATCTCCTAAAAACCTGTTTAGATTTGGAGATAGACCTTCAGGTTTTTCATCATTTTCTGCATGAATTATACATTGACCACGTTCCAGCGTGGTCAGTTTGCAGCATTCTGTTATTTTGTTTGACAGAGTGTCTTGTTGAGAACATATGTAGGACATGATTTTTTCCTGCAACAGGGAAAATAAAGTATAAGTTTTAAAGATTTATTCTTTAATAAAGGATCTCAAAGCCAGCTTTAGAAAAAGGA
+
BABAAFFFFFFFGGGGGGGGGGHHGHHHHHHHFHHGFHHHHGHHHHHHFGHGGHHHHHHHHHHHGHHGHGFFHFHHHGHHHHHHHHGHHHHGHGG?FEGHFHFGHHHHHHGFGHHHGHHHHHHHHHHHGFFHHHHHHHHHHHHHHHHHHHFFHHFGHHHHFHHHHHHHGDHHHHFFHHHHHGEFHHHFHFHGGHHHHGGHHFHFHFHHHHHGHHHHFGHHH0G0CHHHFFHGHHHHHGHHHHFFHGFHGDH
@M05620:45:000000000-G6HP7:1:1101:17311:2711 1:N:0:142
AGATTACTGCAACAGTTCCCCCTGGACCTGGAAAAGTTTCTTGCCTGGCTTACAGAAGCTGAAACAACTGCCAATGTCCTACAGGATGCTACCCGTAAGGAAAGGCTCCTAGAAGACTCCAAGGGAGTAAAAGAGCTGATGAAACAATGGCAAGTAAGTCAGGCATTTCCGCTTTAGCACTCTTGTGGATCCAATTGAACAATTCTCAGCATTTGTACTTGTAACTGACAAGCCAGGGACAAAACAAAGAT
+
3>3>AFFFFFFFGGGGGGGGGGGGHGHHGHHGBGHHGHHHHHHHHHHHHHHHHHHHHHHHHHGHHHEHHHHHHHHHHFHHGHHHHGHHHHHHHHGFEGHGFFHHHHHHGHHHHHHHHHHHFHHGGHGEHFFHHGHHHHDGHHHHHHHHFHHHHGHHHHHHHHHHHHHHHHGGGGGHHHHHHHHHHHHGHHHHHHHHHHHGGHHHHHHHHHHHHHHHHHHHHHHHHHHHGFGHHGBGGGGGGGFFGGGGGFC
@M05620:45:000000000-G6HP7:1:1101:17292:2713 1:N:0:142
AGATTACTGCAACAGTTCCCCCTGGACCTGGAAAAGTTTCTTGCCTGGCTTACAGAAGCTGAAACAACTGCCAATGTCCTACAGGATGCTACCCGTAAGGAAAGGCTCCTAGAAGACTCCAAGGGAGTAAAAGAGCTGATGAAACAATGGCAAGTAAGTCAGGCATTTCCGCTTTAGCACTCTTGTGGATCCAATTGAACAATTCTCAGCATTTGTACTTGTAACTGACAAGCCAGGGACAAAACAAAGAT
+
AAAAAFFFDFFFGGGGGGGGGGGFHGHHFHHFBGHHGGHHHHHHHHHGHHHHHHHHHHHHHHHHHGHHHHHHHFHHHHHHGHHHHFGHHHHHHHGGEFHHHFFHHHHHFHHHHHHHHHHHHHHGGHGFHHHHHGHHHHHHHHHHHHHHHHHHHGHHHHHHHHHHHHHHHHGGGGGHHHHHHHHHHHHGHHHHGHHHHHHGHHHHHHHHHHHHHHHHHHHHHHHGHHHGGHHHGGGFGGGGGGGGGGGGGGF
@M05620:45:000000000-G6HP7:1:1101:17303:2730 1:N:0:142
AGATTACTGCAACAGTTCCCCCTGGACCTGGAAAAGTTTCTTGCCTGGCTTACAGAAGCTGAAACAACTGCCAATGTCCTACAGGATGCTACCCGTAAGGAAAGGCTCCTAGAAGACTCCAAGGGAGTAAAAGAGCTGATGAAACAATGGCAAGTAAGTCAGGCATTTCCGCTTTAGCACTCTTGTGGATCCAATTGAACAATTCTCAGCATTTGTACTTGTAACTGACAAGCCAGGGACAAAACAAAGAT
+
BBCCCFFFFFFFGGGGGGGGGGGGHHHHHHHHHHHHGHHHHHHHHHHHHHHHHHHHHHHHHHHHHHHHHHHHHHHHHHHHHHHHHHHHHHHHHHGGGGHHHHHHHHHHGHHHHHHHHHHHHHHGGHGGHHHHHGHHHHHHHHHHHHHHGHHHHGHHHHHHHHHHHHHHHHGGGGGHHHHHHHHHHGHGHHHHHHHHHHHGGHHHHHHHHHHHHHHHHHHHHHHHHHHHHHHHGGGGGGGGGGGGGGGGGGF
@M05620:45:000000000-G6HP7:1:1101:15227:2846 1:N:0:142
CATCCTGGACCCTGAAGTACCCCGGCTTGATTTCTGACATTAGATCGGAAGAGCACACGTCTGAACTCCAGTCACAGCGATAGATCTCGTATGCCGTCTTCTGCTTGAAAAAAAAAAAAATCAAGGCGATAGACCCACACTTACGGAAAACATCAACCCAATTAATCTCACTTGCAAAATAGCACATAATCAACGACATGTAAACACACAGCATTGGATAATATATCAAAAATCCAGCAGTACAAATAGTA
+
CCCCCFFFFFFCGGGGGGGGGGHGGGGGGGHHHHHHHHHHHHHHHHHGFGGHHHHHHHGHHHGGHHHHHHHHHHHGHHGEHGGHGFHHGFFHHHHGGGHGHHHHHHHHHHHHGGGGG/</01111=.---..110..<../000....:/:.000:/;:.:/0;00000000000900;00000:;9:00900;..--.0000009.A9..9/0000090000:00:00009.0009//.0;000000000
@M05620:45:000000000-G6HP7:1:1101:18530:2891 1:N:0:142
ATCTCTATCTCCTAAAAACCTGTTTAGATTTGGAGATAGACCTTCAGGTTTTTCATCATTTTCTGCATGAATTATACATTGACCACGTTCCAGCGTGGTCAGTTTGCAGCATTCTGTTATTTTGTTTGACAGAGTGTCTTGTTGAGAACATATGTAGGACATGATTTTTTCCTGCAACAGGGAAAATAAAGTATAAGTTTTAAAGATTTATTCTTTAATAAAGGATCTCAAAGCCAGCTTTAGAAAAAGGA
+
BBCCCFFFFFFFGGGGGGGGGGHHHHHHHHHHHHHHHHHHHHHHHHHHGHHGGHHHHHIIIIIIHHHHHHHHHHHHHHHHHHHHHHGHHHHHHHGEGGHHHHHHHHHGHHHHHHHHHHHHHHHHHHHHHHGHHHGHHHHHHHHHHHGHHHHHHHHHHHHHHHHHHHHHHGHHHHHHHHHHGGGGHHHHHGHGGHHHHGHHHGHHHHHHHHHHHHHHHGHHHHHHHHHHHGHGHHHHHGGHHHHHFGHHGGG
@M05620:45:000000000-G6HP7:1:1101:15096:2926 1:N:0:142
ATCTCTATCTCCTAAAAACCTGTTTAGATTTGGAGATAGACCTTCAGGTTTTTCATCATTTTCTGCATGAATTATACATTGACCACGTTCCAGCGTGGTCAGTTTGCAGCATTCTGTTATTTTGTTTGACAGAGTGTCTTGTTGAGAACATATGTAGGACATGATTTTTTCCTGCAACAGGGAAAATAAAGTATAAGTTTTAAAGATTTATTCTTTAATAAAGGATCTCAAAGCCAGCTTTAGAAAAAGGA
+
>>AA>FFDFFDDGGGGD4AAFFFBBHHFEAFDE4B4FGHGFBGGCGFGGGGGGFFGGEGHFGFGFHHFHHHHGHGHHBHHHDGHCEEHHHHHHEEEECHFHHHHGFFHHFGFFHHHGGHHHHHHFHHHFFFHHHHHHGHHHHHHFGHHHCGGGFFHGHFGHHGDFGHHHGHGHGGCGGHGHFGFCCFG1BGGGHHHGFFGHH1FGDGGHHHHHHHHHHGGD0GFGHHFDFFHHGFCGGHHHHC0CGHFDGC
@M05620:45:000000000-G6HP7:1:1101:15110:2938 1:N:0:142
ATCTCTATCTCCTAAAAACCTGTTTAGATTTGGAGATAGACCTTCAGGTTTTTCATCATTTTCTGCATGAATTATACATTGACCACGTTCCAGCGTGGTCAGTTTGCAGCATTCTGTTATTTTGTTTGACAGAGTGTCTTGTTGAGAACATATGTAGGACATGATTTTTTCCTGCAACAGGGAAAATAAAGTATAAGTTTTAAAGATTTATTCTTTAATAAAGGATCTCAAAGCCAGCTTTAGAAAAAGGA
+
CCCCCFFFFFFFGGGGGGGGGGHHHHHHHHHHHHHHHHHHHHHHHHHHHHHGGHHHHIIHHHHIHHHHHHHHHHHHHHHHHHHHHHGHHHHHHHGGGGHHHHHHHHHHHHHHHHHHHHHHHHHHHHHHHHHHHHHHHHHHHHHHHHGHHHHHHHHHHHHHHHHHHHHHHGHHHHHHHHHHHGGGHHHHHHHGGHHHHGHHHHHGHGHHHHHHHHHHHHHHHFHHHHHHHFHGHHHHHGHHHHHFHFGHGGG
@M05620:45:000000000-G6HP7:1:1101:15094:2947 1:N:0:142
ATCTCTATCTCCTAAAAACCTGTTTAGATTTGGAGATAGACCTTCAGGTTTTTCATCATTTTCTGCATGAATTATACATTGACCACGTTCCAGCGTGGTCAGTTTGCAGCATTCTGTTATTTTGTTTGACAGAGTGTCTTGTTGAGAACATATGTAGGACATGATTTTTTCCTGCAACAGGGAAAATAAAGTATAAGTTTTAAAGATTTATTCTTTAATAAAGGATCTCAAAGCCAGCTTTAGAAAAAGGA
+
CCCCCFFFFFFFGGGGGGGGGGHHHHHHHHHHHHHH4FHHHHHHHHHHHHHGGHGHHHHHIIIIIHGHHHHHHHHHHHHHHHHHHHGHHHHGHHGGGGHHHHHHHHHHHHGHHHHHHHGHHHHHHHHHGHGHGHHHHHHHHHHHHHGFHHHHHHHHHHHHHHHHHHHHHGHHHHHHHHHHHGGGHHHGHGHGHHGHHFGHHGHHHEHHHHHHHHHHHEHHHDDHHHHGHHHGHHHHHGHHHHHFFGFFEGG
@M05620:45:000000000-G6HP7:1:1101:13506:2964 1:N:0:142
AGATTACTGCAACAGTTCCCCCTGGACCTGGAAAAGTTTCTTGCCTGGCTTACAGAAGCTGAAACAACTGCCAATGTCCTACAGGATGCTACCCGTAAGGAAAGGCTCCTAGAAGACTCCAAGGGAGTAAAAGAGCTGATGAAACAATGGCAAGTAAGTCAGGCATTTCCGCTTTAGCACTCTTGTGGATCCAATTGAACAATTCTCAGCATTTGTACTTGTAACTGACAAGCCAGGGACAAAACAAAGAT
+
AAABCFFFFFFFGGGGGGGGGGGGHHHHHHHHHHHHGHHHHHHHHHHHGHHHHHHHHHHHHHHHHHHHHHHHHHHHHHHHHHHHHHHHHHHHHHGGGGHHHHHHHHHHGHHHHHHHHHHHHHHGGHGGHHHHHGHHHHGHHHHHHHHHHHHHHGHHHHHHHHHHHHHHHHGGGGGHHHGHHHHHHHHGHHHHGHHHHHHGHHHHHHHHHHHHHHHHHHHHHHHGHHHHHHHHHGGGGGGGGGGGGGGGGGG
@M05620:45:000000000-G6HP7:1:1101:16028:2969 1:N:0:142
AGATTACTGCAACAGTTCCCCCTGGACCTGGAAAAGTTTCTTGCCTGGCTTACAGAAGCTGAAACAACTGCCAATGTCCTACAGGATGCTACCCGTAAGGAAAGGCTCCTAGAAGACTCCAAGGGAGTAAAAGAGCTGATGAAACAATGGCAAGTAAGTCAGGCATTTCCGCTTTAGCACTCTTGTGGATCCAATTGAACAATTCTCAGCATTTGTACTTGTAACTGACAAGCCAGGGACAAAACAAAGAT
+
AABBBFFFFFFFGGGGGGGGGGGGHHHHHHHHHHHHHHHHHHHHHHHHHHHGHHHHHHHHHHHHHHHHHHHHHHHHHHHHGHHHGFHHHHHHHHGGGGHHHGEGHHHHGHHHHHHHHHHHFFFFGFFFFGHHHGHHHHHHHGHHHHHHHHHHHGHHHHHHHHHHHHHHHHGGGGGHHHGHHHHHHGHGHHHHGHHHHGHGHHHHHHHHHHHHHHHHHHHHHHHHHHHHHHHHHGGGGGGGGGGGGGGGFGC
@M05620:45:000000000-G6HP7:1:1101:13492:2975 1:N:0:142
AGATTACTGCAACAGTTCCCCCTGGACCTGGAAAAGTTTCTTGCCTGGCTTACAGAAGCTGAAACAACTGCCAATGTCCTACAGGATGCTACCCGTAAGGAAAGGCTCCTAGAAGACTCCAAGGGAGTAAAAGAGCTGATGAAACAATGGCAAGTAAGTCAGGCATTTCCGCTTTAGCACTCTTGTGGATCCAATTGAACAATTCTCAGCATTTGTACTTGTAACTGACAAGCCAGGGACAAAACAAAGAT
+
ABABBFFFFFFFGGGGGGGGGGGGHHHHHHHHHHHHHHHHHHHHHHHHHHHHHHGHHHHHHHHHHHHHHHHHHHHHHHHHHHHHHGHHHHGHHHGGGGHHHHHHHHHHGHHHHHHFHHHHHHHGGHGGHHHHHGHHHHHHHHHHHGHHHHHHHGHHHHHHHHHHHGHHHHGGGGGHHHHHHHHHHGHGHHHHGHHHHHHHHHHHHHHHGHHHHHHHHHHHHHHHHHHGGGHHHGGGGGGGGGGFGGGGGGG
@M05620:45:000000000-G6HP7:1:1101:13510:2981 1:N:0:142
AGATTACTGCAACAGTTCCCCCTGGACCTGGAAAAGTTTCTTGCCTGGCTTACAGAAGCTGAAACAACTGCCAATGTCCTACAGGATGCTACCCGTAAGGAAAGGCTCCTAGAAGACTCCAAGGGAGTAAAAGAGCTGATGAAACAATGGCAAGTAAGTCAGGCATTTCCGCTTTAGCACTCTTGTGGATCCAATTGAACAATTCTCAGCATTTGTACTTGTAACTGACAAGCCAGGGACAAAACAAAGAT
+
CCCCCFFFFFFFGGGGGGGGGGGGHHHHHHHHHHHHGHHHHHHHHHHHHHHHHHHHHHHHHHHGHHHHHHHHHHHHHHHHHHHHHGHHHHHHHHGGGGHHHHHHHHHHGHHHHHHHHHHHHHHGGHGGHHGHHGHHHHHHHHHHHHHHHHHGHGHHHHHHHHHHHHHHHHGGGGGHHHGHHHHHHGHGHHHHGHGHHHHGHHHHHHHGGHHHHHHHHHHHHHHGHHHHHHHHHGGGGGGGGGGGGGGGGGB
@M05620:45:000000000-G6HP7:1:1101:16023:2986 1:N:0:142
AGATTACTGCAACAGTTCCCCCTGGACCTGGAAAAGTTTCTTGCCTGGCTTACAGAAGCTGAAACAACTGCCAATGTCCTACAGGATGCTACCCGTAAGGAAAGGCTCCTAGAAGACTCCAAGGGAGTAAAAGAGCTGATGAAACAATGGCAAGTAAGTCAGGCATTTCCGCTTTAGCACTCTTGTGGATCCAATTGAACAATTCTCAGCATTTGTACTTGTAACTGACAAGCCAGGGACAAAACAAAGAT
+
AAABBFFFFFFFGGGFGGGGGGGG4FGHHGFGHFHHFGHHHHHHHHHHHHHHHHBEGHHHHHHGHHGHFFHHHHHGHHHHGHHH3GHFGHHHHHGGGGHHHF3?AGHHGHFHHHHHHHHGFB3FF?EEEGFHHGHHHHHHHHGHHHHHFFGFHGHFHHFGG>FGEHHHHHGGGGGHFGHHHHGHHHFGHHHHHHGGHHHHDFFFHHHGFHHHHCGHFFHGFHHGHHGHFGHFGGFFGGGGGGFFFGGGFF:
@M05620:45:000000000-G6HP7:1:1101:19705:3060 1:N:0:142
TACCTGTACTGGGGAAGCATTTGAATATCCCCCCATGGTGATGGGGACGGAGAACTGCTCCATAAACACAGGCAACGTGCCTAACTTTCCCGGGAAGATGAAGTCAAAGAGCGACCACAGCATCGGTGAGCCAGACAGAATGATCCGATGAGGGGTGCGAAACTATTTGAGGAAAGGAAGCACCTTTTTATTAAATTTACCTTTTAGCAATCGCCATTCCTACCCTAAAGATCGGAAGAGCACACGTCTGA
+
3AAAAFFFFFDFGGGGGGGFEDFAGFHHHHFGGGGHFHHFFDFCCAEEGGGGGHHGDGHGFHHGHFHFHHEHGHHHGG??GDFHHFHDEFHGCG?EEFHHFHG4FFHHHHGHCGGGGHHHHHHH/??CFGHHHH0F0FG1GHHHHHFACAGHCAC<-CGGCGGHHHGHHHGHFHFGFEFGGGGGGFFGGGGGG0CFGGGGG0CFFFFGFGFFEEFBFFFFFFFAFFFFFFFFFEA..AF.FBFFA;AEF?F
@M05620:45:000000000-G6HP7:1:1101:11054:3078 1:N:0:142
ATCTCTATCTCCTAAAAACCTGTTTAGATTTGGAGATAGACCTTCAGGTTTTTCATCATTTTCTGCATGAATTATACATTGACCACGTTCCAGCGTGGTCAGTTTGCAGCATTCTGTTATTTTGTTTGACAGAGTGTCTTGTTGAGAACATATGTAGGACATGATTTTTTCCTGCAACAGGGAAAATAAAGTATAAGTTTTAAAGATTTATTCTTTAATAAAGGATCTCAAAGCCAGCTTTAGAAAAAGGA
+
?ABBBFFFFFFFGFGGGGGGGGFHHHHHHHHGHBGGHHGGHHHHHHHHHHHGGHHHHHHHHHHHHHHHHFHHHGHFFFHHHGH3BEAFGHFFGE@EFFFDFGHHFHFGGBAHHGFFHHFHHHGHHHFHHHEH?CGHHHHGHHGGFGHHHGHGEGGDGHFFCGHFHHHHHGHHGHFHFGHFHGGHHFGHHEG1DFH1FGHHHHHGGGGHFFGGGGHHHEGHHEGDGHHHEFFBHHHFGEHHHHGFCFHFDFC
@M05620:45:000000000-G6HP7:1:1101:12024:3167 1:N:0:142
AGATTACTGCAACAGTTCCCCCTGGACCTGGAAAAGTTTCTTGCCTGGCTTACAGAAGCTGAAACAACTGCCAATGTCCTACAGGATGCTACCCGTAAGGAAAGGCTCCTAGAAGACTCCAAGGGAGTAAAAGAGCTGATGAAACAATGGCAAGTAAGTCAGGCATTTCCGCTTTAGCACTCTTGTGGATCCAATTGAACAATTCTCAGCATTTGTACTTGTAACTGACAAGCCAGGGACAAAACAAAGAT
+
CCCCCFFFFFFFGGGGGGGGGGGGHHHHHHHHHHHHHHHHHHHHHHHHHHHHHHHHHHHHHHHHHHHHHHHHGHHHHHHHHHHHHHHHHHHHHHGGGGHHHHHHHHHHGHHHHHHHHHHGHGHGGHGGHHHHHGHHHHGHHHHHHHHHHHHHHGHHHHHHHHHHHHHHHHGGGGGHHHHHHHHHHGHGHHHHHHHHHHHGGHHHHHHHHHHHHHHHHHHHHHHHHHHGHHHHHGGGGGGGGGGGGGGGGGF
@M05620:45:000000000-G6HP7:1:1101:14711:3265 1:N:0:142
TACCTGTACTGGGGAAGCATTTGAATATCCCCCCATGGTGATGGGGACGGAGAACTGCTCCATAAACACAGGCAACGTGCCTAACTTTCCCGGGAAGATGAAGTCAAAGAGCGACCACAGCTCGGAGGTTATTTTGCATCGGTGAGCCAGACAGAATGATCCGATGAGGGGTGCGAAACTATTTGAGGAAAGGAAGCACCTTTTTATTAAATTTACCTTTTAGCAATCGCCATTCCTACCCTAAAGATCGG
+
BCCCCFFFFFFFGGGGGGGGGGHHHHHHHHHGGGGHHHGHHHHHHGGGGGGGGHHHHHHHHHHHHHHHHHHHGHHHGHHHHHHHHHHHHHHGGGGGGHHHHHHHHHHHHHHHGGGGGHHHHHHGGADGEHHHHHHHHHHHGGGGGHHHHHHGHHHHHHHHHHHGGGHHHGGDFGGEADGGGGGGGGGGGGGGGBFFGFGFFFFFFFFFFFFFFFFFFFFFFFFFFFFFFFFFFFFFFFFFFFFFFFFFFFF
@M05620:45:000000000-G6HP7:1:1101:8633:3305 1:N:0:142
ATCTCTATCTCCTAAAAACCTGTTTAGATTTGGAGATAGACCTTCAGGTTTTTCATCATTTTCTGCATGAATTATACATTGACCACGTTCCAGCGTGGTCAGTTTGCAGCATTCTGTTATTTTGTTTGACAGAGTGTCTTGTTGAGAACATATGTAGGACATGATTTTTTCCTGCAACAGGGAAAATAAAGTATAAGTTTTAAAGATTTATTCTTTAATAAAGGATCTCAAAGCCAGCTTTAGAAAAAGGA
+
CCCCCFFFFFFFGGGGGGGGGGHHHHHGHHHHHHHGHHHHHHHHHHHHHHHGGHHHHHHHHHHHHHHHHGHHHHHHHHHHHGHHHHGGHHHHHHGGGGHHFHGHHHHGHHGHHHHHHHHHHHHHFHHHHHHHHHGHHHHHHHHHHHGHHHHHHHHHHHHHHHHHHHHHHGHHHHHHHHHHHGGGHHHHHHHHHHHGHGHHHHGHHHHHHHHHHHHHHHHHHHHHHHHGHHHHHHHHHGHHHHHFFFHHGGH
@M05620:45:000000000-G6HP7:1:1101:8627:3323 1:N:0:142
ATCTCTATCTCCTAAAAACCTGTTTAGATTTGGAGATAGACCTTCAGGTTTTTCATCATTTTCTGCATGAATTATACATTGACCACGTTCCAGCGTGGTCAGTTTGCAGCATTCTGTTATTTTGCTTGACAGAGTGTCTTGTTGAGAACATATGTAGGACATGATTTTTTCCTGCAACAGGGAAAATAAAGTATAAGTTTTAAAGATTTATTCTTTAATAAAGGATCTCAAAGCCAGCTTTAGAAAAAGGA
+
AABBBFFFFFFFGGGFGGGGGGHHHGDHHHHHHHHHHHFHHHHHHHHHHHHGGHHHHHHHGHHHHHHHFHHHHHHHHGHHHHHHHHGHHHHHHHGGGGHHHHHHHHHHFHHHHHHHHHHHHHHGBGHHHHGHHHHHHHHHHHHHHGHHGHHHHHHHHHHHHHHHHHHHHGHHHFHHHHHHEEEGHHHGHGFHHHHHGHHHHHHHGHHHHHHHHHHHHGHHHHD<GHHHHHHFFHHHGGHHHHFFHHG:.;C
@M05620:45:000000000-G6HP7:1:1101:13023:3361 1:N:0:142
ATCTCTATCTCCTAAAAACCTGTTTAGATTTGGAGATAGACCTTCAGGTTTTTCATCATTTTCTGCATGAATTATACATTGACCACGTTCCAGCGTGGTCAGTTTGCAGCATTCTGTTATTTTGTTTGACAGAGTGTCTTGTTGAGAACATATGTAGGACATGATTTTTTCCTGCAACAGGGAAAATAAAGTATAAGTTTTAAAGATTTATTCTTTAATAAAGGATCTCAAAGCCAGCTTTAGAAAAAGGA
+
BBBBBFFFFFFFGGGGGGGGGGHHHHHHHHHHHHHHHHHHHHHHHHHGHGHGGHHHHGHHHHHHHHHGHFHHHHHHHHHHHHHHHHGHHHHGFHGFGGHHFHGGHHHHHHHHHHHHHHGHHHHHGHHHGHGHHHHHHHHHHHHGHHGHHHHHHHHHHHHHHHHHHHHHHGHHHHFHHGHHHGGGHHHGHFHGGHHHHHHHHGHHHFHHHHHHHHHHGFHHGDDBFHHHHHHGHHFHGGHHHHHBGHGHGGH
@M05620:45:000000000-G6HP7:1:1101:17602:3395 1:N:0:142
ATCTCTATCTCCTAAAAACCTGTTTAGATTTGGAGATAGACCTTCAGGTTTTTCATCATTTTCTGCATGAATTATACATTGACCACGTTCCAGCGTGGTCAGTTTGCAGCATTCTGTTATTTTGTTTGACAGAGTGTCTTGTTGAGAACATATGTAGGACATGATTTTTTCCTGCAACAGGGAAAATAAAGTATAAGTTTTAAAGATTTATTCTTTAATAAAGGATCTCAAAGCCAGCTTTAGAAAAAGGA
+
BBBBBFFFFFFFGGFGGGGGGGHHHGHHHHHHHGHCGFHBGHHHHHHHHHHGGHHHHHHHHHHHHHHHHHHHHHHHHHHHHHHHHHEGHHHHHGGGGGHHHHHHHHHHHHHHHHHHHHHHHHHHHHHHGHHHGHHHHHHHHHHHFGHHHHHHHHHGHFFHHHHBGHHHHFHHHHHHFHFHHGGHHHGHHHHHHHHHGGHHHHFHHFHHHHHHHHHHHHHHFGFGBGHHHHHGHHHFGGHHHHHBCGHHGGG
@M05620:45:000000000-G6HP7:1:1101:17615:3407 1:N:0:142
ATCTCTATCTCCTAAAAACCTGTTTAGATTTGGAGATAGACCTTCAGGTTTTTCATCATTTTCTGCATGAATTATACATTGACCACGTTCCAGCGTGGTCAGTTTGCAGCATTCTGTTATTTTGTTTGACAGAGTGTCTTGTTGAGAACATATGTAGGACATGATTTTTTCCTGCAACAGGGAAAATAAAGTATAAGTTTTAAAGATTTATTCTTTAATAAAGGATCTCAAAGCCAGCTTTAGAAAAAGGA
+
BCCCCFFFFFFFGGGGGGGGGGHHHHHHHHHHHHHHHHHHHHHHHHHHHHHGGHHHHHHHHHHHIHHHHHHHHHHHHHHHHHHHHHGHHHHHHHGGGGHHHHHHHHHHHHHHHHHHHHHHHHHHHHHHHHHHGHHHHHHHHHHHHHHHHHHHHHHHHHHHHHHHHHHHHGHHHHHHGHHHHGGHHHGHHHHHHHHHGGGHHHHHHHHHHHHHHHHHHHHH<DHHHHHHHHFHHHGHHGHHHGGGHHHHGGH
@M05620:45:000000000-G6HP7:1:1101:22278:3460 1:N:0:142
TACCTGTACTGGGGAAGCATTTGAATATCCCCCCATGGTGATGGGGACGGAGAACTGCTCCATAAACACAGGCAACGTGCCTAACTTTCCCGGGAAGATGAAGTCAAAGAGCGACCACAGCTCGGAGGTTATTTTGCATCGGTGAGCCAGACAGAATGATCCGATGAGGGGTGCGAAACTATTTGAGGAAAGGAAGCACCTTTTTATTAAATTTACCTTTTAGCAATCGCCATTCCTACCCTAAAGATCGG
+
CCDCCFFFFFFFGGGGGGGGGGHGHHHHHHHGGGGHHHGHHHHHHGGGGGGGGHHHHHHHHHHHHHHHHHHHGHHHGHHHHHHHHHHHHHHGGGGGGHHHHHHHHHHHHHHHGGGGGHHHHHHGGGGGGHHHHHHHHHHHGGGGGHHHHHHGHHGHHHHHHHHGGGHHHFECEGGGGGGGGGGGHGGGGGGGGFGGGGGFFFFFFFFFFFFFFFFFFFFFFFFFFFFFFFFFFFFFFFFFFFFFFFFFFFF
@M05620:45:000000000-G6HP7:1:1101:8953:3476 1:N:0:142
ATCTCTATCTCCTAAAAACCTGTTTAGATTTGGAGATAGACCTTCAGGTTTTTCATCATTTTCTGCATGAATTATACATTGACCACGTTCCAGCGTGGTCAGTTTGCAGCATTCTGTTATTTTGTTTGACAGAGTGTCTTGTTGAGAACATATGTAGGACATGATTTTTTCCTGCAACAGGGAAAATAAAGTATAAGTTTTAAAGATTTATTCTTTAATAAAGGATCTCAAAGCCAGCTTTAGAAAAAGGA
+
CCCBCFFFFFFFGGGGGGGGGGHHHHHHHHHHHHHHHHHHHHHHHHHHHHHGGHHHHIIHIIIIHHHHHGHHHHHHHHHHHHHHHHGHHHHHHHGGGGHHHHHHHHHHHHHHHHHHHHHHHHHHHHHHHHHHHHHHHHHHHHHHHHHHHHHHHHHHHHHHHHHHHHHHHGHHHHHHHHHHHGGHHHHHHHHGHHHHHGHHHHHHHHHHHHHHHHHHHHHHHHHGHHHHHHHGHHHHHGHHHHHFGHHHGGH
@M05620:45:000000000-G6HP7:1:1101:12141:3505 1:N:0:142
ATCTCTATCTCCTAAAAACCTGTTTAGATTTGGAGATAGACCTTCAGGTTTTTCATCATTTTCTGCATGAATTATACATTGACCACGTTCCAGCGTGGTCAGTTTGCAGCATTCTGTTATTTTGTTTGACAGAGTGTCTTGTTGAGAACATATGTAGGACATGATTTTTTCCTGCAACAGGGAAAATAAAGTATAAGTTTTAAAGATTTATTCTTTAATAAAGGATCTCAAAGCCAGCTTTAGAAAAAGGA
+
AAAAAFFFFFFFGGGGGGGGGGHHHGHHGHHHFFGHFHFHHGGHHHHHHHHGGHHGGGFHHHHGFHDDHFHGFHHHHHHHGHHHHHGHHHHHHGGEEGGGHHHHHHHHHHHHHHHHHHHHHHHHHHHHHHHHHHHHHHHHHHHHHHHHHHHHHHHHHHHHHGHGHHHHHGGHHHHHHHHHHGGGHHGHHHHHHHHHHFGHHHFGHHHHHHHHHHHHHHHHHHHHHHHHHHHHHHHHHGHHHHHFHGHGGGG
@M05620:45:000000000-G6HP7:1:1101:12140:3523 1:N:0:142
ATCTCTATCTCCTAAAAACCTGTTTAGATTTGGAGATAGACCTTCAGGTTTTTCATCATTTTCTGCATGAATTATACATTGACCACGTTCCAGCGTGGTCAGTTTGCAGCATTCTGTTATTTTGTTTGACAGAGTGTCTTGTTGAGAACATATGTAGGACATGATTTTTTCCTGCAACAGGGAAAATAAAGTATAAGTTTTAAAGATTTATTCTTTAATAAAGGATCTCAAAGCCAGCTTTAGAAAAAGGA
+
CCDDCFFFFFFFGGGGGGGGGGHHHHHHHHHHHHHHHHHHHHHHHHHHHHHGGHHHHHHHHHHHIHHHHHHHHHHHHHHHHHHHHHGHHHHHHHGFGGHHHHHHHHHHHHHHHHHHHHHHHHHHHHHHGHHHHHHHHHHHHHHHHHHHHHHHHHHHHHHHHHHHHHHHHGHHHH2GHHHHHGGGHHHGHHHHHHHHHHHHHHHHHHHHHHHHHHHHHGHHHHHHHHHHHHHGHGHHHGHHHHHGHHGHGGH
@M05620:45:000000000-G6HP7:1:1101:16170:3566 1:N:0:142
AGATTACTGCAACAGTTCCCCCTGGACCTGGAAAAGTTTCTTGCCTGGCTTACAGAAGCTGAAACAACTGCCAATGTCCTACAGGATGCTACCCGTAAGGAAAGGCTCCTAGAAGACTCCAAGGGAGTAAAAGAGCTGATGAAACAATGGCAAGTAAGTCAGGCATTTCCGCTTTAGCACTCTTGTGGATCCAATTGAACAATTCTCAGCATTTGTACTTGTAACTGACAAGCCAGGGACAAAACAAAGAT
+
AABBBFFFFFFFGGGGGGGGGGGGGHHHHHHHHHHHGHHHHHHHHHHHHHHHHHHHHHHHHHHHHGHHHHHHHHHHHHHHHHGHFGHHHHHHHHGGGGHHHHCGHHHHGHHHHHHHHHHHFGFGGFFFHHHHHGHHHHHHHHHHHHHHHHHHHGHHHHHHHHHHHHHHHHGGGGGHGHHHHHHHHGHGHHHHGHHHHHHGHHHHHHHHHHGHHHHHHHHHHHHHHHHGGHHHHGGGGGGGGGGGGGGGGGF
@M05620:45:000000000-G6HP7:1:1101:16077:3622 1:N:0:142
AGATTACTGCAACAGTTCCCCCTGGACCTGGAAAAGTTTCTTGCCTGGCTTACAGAAGCTGAAACAACTGCCAATGTCCTACAGGATGCTACCCGTAAGGAAAGGCTCCTAGAAGACTCCAAGGGAGTAAAAGAGCTGATGAAACAATGGCAAGTAAGTCAGGCATTTCCGCTTTAGCACTCTTGTGGATCCAATTGAACAATTCTCAGCATTTGTACTTGTAACTGACAAGCCAGGGACAAAACAAAGAT
+
AAAAAFFFFF1FGGGGGGGGGGGGAGHHHHHHHHHHHHHHHHHHHHHHHHHHHHHFHHHHHGHHHHHHHHHHHHHFHHHHGHHHFHHHHHHHHHGGEGHHHHFGHHHHGHHHHHHGHHHHFFDFG>EEHHHHHGHHHHGHHHFHHHHHGGHHHGHHHHHHHFHHHHHHHHGGGGGHFHHHHHHGHGHGHHHHHHHHHHGGGHHHHHHHHHHHGHHHHHHHGGHHGHGHHHHHHGGGGGGGGGFGGGGGGGB
@M05620:45:000000000-G6HP7:1:1101:14294:3670 1:N:0:142
TACCTGTACTGGGGAAGCATTTGAATATCCCCCCATGGTGATGGGGACGGAGAACTGCTCCATAAACACAGGCAACGTGCCTAACTTTCCCGGGAAGATGAAGTCAAAGAGCGACCACAGCATCGGTGAGCCAGACAGAATGATCCGATGAGGGGTGCGAAACTATTTGAGGAAAGGAAGCACCTTTTTATTAAATTTACCTTTTAGCAATCGCCATTCCTACCCTAAAGATCGGAAGAGCACACGTCTGA
+
CDDDDFFFFFFFGGGGGGGGGGHHHHHHHHHGGGGHHHHHHHHHHGGGGGGGGHHHHHHHHHHHHHHHHHHHGHHHGHHHHHHHHHHHHHHGGGGGGHHHHHHHHHHHHHHHGGGGGHHHHHHHGGGGGHHHHHHGHHHHHHHHHHHDDGHHHGGEEGGGGGGHHHHHHHGGHHGGFFGGGGGGGGGGGGGGGGFGGGGGGGGGGGGGGGFFFFFFFFFFFFFFFFFFFFFFFFFFFFFFFFFFFFAEFFF
@M05620:45:000000000-G6HP7:1:1101:23040:3692 1:N:0:142
ATCTCTATCTCCTAAAAAAGGAAGAAAGGGGAGGGAAGATCGGAAGAGCACACGTCTGAACTCCAGTCACAGCGATAGATCTCGTATGCCGTCTTCTGCTTGAAAAAAAAAAAAAAACAAAACATGTAAACAAAAGAAATGATATAAGTAATATAGAACGATAAAATAAAGAGTTATAAGATATTTCATAGAAACCTATATTTGTTGTATTATATGTAGTGCAAACTAATAGGTTAGCATACGTGATCTTT
+
BCCCCFFFFFFFGGGGGGGGGGHHFHHHHGGGGGGGHGHHHHGGGGHHHHHHHGHHHGHHHHHHHHHHHHHHHGGHGGHHFHHHFGHHHHGGGHGHHHHHHHGHHHHGGGGCB<>--<..0...00000000..</../000:00000000000;0000.....00000000/0;09000;00000000;9000/./0000000;/./00000000000:/0000.0000000000.00000.0/.;0000
@M05620:45:000000000-G6HP7:1:1101:23027:3705 1:N:0:142
ATCTCTATCTCCTAAAAAAGGAAGAAAGGGGAGGGAAGATCGGAAGAGCACACTTCTGAACTCCAGTCACAGCGATAGATCTCGTATGCCGTCTTCTGCTTGAAAAAAAAAAAAAAACAAAATATGGAAAAAGCTTTCTTTTGATAGGATCATATATTGGGAGCAGTTGGACTCTATATCTCATTAGGGTATGTGATTTAATCTGTTCACGTATACAATCTTCGATATGTTTAATGTCATATATTATTATT
+
AABBBFFFFFFFGGGFGG?EECFCFFC442AEAAEEFEGHH11EFEHAGGGGG3BFAFBHHHHHG3BBFGGFG0EGG1BFFGGA?>GHFH?EEHGHH?GHGFGEHGFGGC@@<///-<..0011000000/...0=0000:00.:00/00/.00000000...../900/0/9/00;00900000000.;/:9000000///////9///;9./////////9.99.;///9//:///////////////9
@M05620:45:000000000-G6HP7:1:1101:12214:3713 1:N:0:142
ATCTCTATCTCCGAAAAAGGAAGAAAGGGGAGGGAAGATCGGAAGAGCACACGTCTGAACTCCAGTCACAGCGATAGATCTCGTATGCCGTCTTCTGCTTGAAAAAAAAAAAAAAAAAATGCAGAAAAACGGGATACCCAATCATGATAAAACCAACAAAAAAAATATGACGCACATAAGTATAGGACAATGACAAGAGTGCACCCGACCTTTCCCAAGTGAGGATCTAACAGAGAGAAGAAGATACAAGA
+
CCCCCFFFFFFFGGGGGGGGGGGFFGHHGGGGGGGHGHFHHGGGGHHHHHHHGHHHGHHHHHHHHHHHHHHHGGHGGHHHHHHGGHHHHGGGHGHHHHHHHHGHHHGGCGG@//-><--<00000///.:-..../0;/0.//:0090;0009..9.;....---.9///;..-;-////9///////../9////..:////:/.--;-.///////.;///:/9/:/;9////.:.////////////.
@M05620:45:000000000-G6HP7:1:1101:18924:3868 1:N:0:142
ATCTCTATCTCCTAAAAACCTGTTTAGATTTGGAGATAGACCTTCAGGTTTTTCATCATTTTCTGCATGAATTATACATTGACCACGTTCCAGCGTGGTCAGTTTGCAGCATTCTGTTATTTTGTTTGACAGAGTGTCTTGTTGAGAACATATGTAGGACATGATTTTTTCCTGCAACAGGGAAAATAAAGTATAAGTTTTAAAGATTTATTCTTTAATAAAGGATCTCAAAGCCAGCTTTAGAAAAAGGA
+
DDDDDFFFFFFFGGGGGGGGGGHHHHHHHHHHHHHHHHHHHHHHHHHHHHHGGHHHHIHHHHIIHHHHHHHHHHHHHHHHHHHHHHGHHHHHHHGGGGHHHHHHHHHHHHHHHHHHHHHHHHHHHHHHHHHHHHHHHHHHHHHHHHHHHHHHHHHHHHHHHHHHHHHHHGHHHHHHHHHHHGGHHHHHHHHHHHHHHHHHHHHHHHHHHHHHHHHHHHHHHHHHHHHHHHHGGHHHHGHHHHHGGHHHGGG
@M05620:45:000000000-G6HP7:1:1101:18918:3888 1:N:0:142
ATCTCTATCTCCTAAAAACCTGTTTAGATTTGGAGATAGACCTTCAGGTTTTTCATCATTTTCTGCATGAATTATACATTGACCACGTTCCAGCGTGGTCAGTTTGCAGCATTCTGTTATTTTGTTTGACAGAGTGTCTTGTTGAGAACATATGTAGGACATGATTTTTTCCTGCAACAGGGAAAATAAAGTATAAGTTTTAAAGATTTATTCTTTAATAAAGGATCTCAAAGCCAGCTTTAGAAAAAGGA
+
CCCCCFFFFFFFGGGGGGGGGGGHHHHHHHHHHHHHHHHHHHHHHHHHHHHGGHHHHHHHHHHHHHHHHHHHHHHHHHHHHHHHHHGHHHHHHHGGGGHHHHHHHHHHHHHHHHHHHHHHHHHHHHHHGHHHHHHHHHHHHHHHHHHHHHHHHHHHHHHHHHHHHHHHHGHHHHHHHHHHHGGHHHHHHHHHHHHHHHHHHHHHHHHHHHHHHHHHHHHHGHHHHHHHHHHHHHHHHGHHHHHGGCGHGGG
@M05620:45:000000000-G6HP7:1:1101:15639:3928 1:N:0:142
ATCTCTATCTCCTAAAAACCTGTTTAGATTTGGAGATAGACCTTCAGGTTTTTCATCATTTTCTGCATGAATTATACATTGACCACGTTCCAGCGTGGTCAGTTTGCAGCATTCTGTTATTTTGTTTGACAGAGTGTCTTGTTGAGAACATATGTAGGACATGATTTTTTCCTGCAACAGGGAAAATAAAGTATAAGTTTTAAAGATTTATTCTTTAATAAAGGATCTCAAAGCCAGCTTTAGAAAAAGGA
+
BAAABFFFFBFDEGDF4GGGGGHFG5BEGDBFEGHHCDFHDEGGGFHFFAGFEHBGFFHHHHHFFHHDHFGFGGFHHFHHHEEFHHGHHFGGFEEFEGGGHHGFEFHHHHHFEFDGFGGHHFGHFHHHEFGHGGHHGFHHHHHHHEEEFHEGHHHHFH3FFGFHHFGHDCFDHGFGHBFFEFFG/0?FF?GFDHDHHHGGHFHGHHHHHHHFHHHHGDGGFD<DHHHHBGHHFHFGHGHGFFFCFHHFA.C
@M05620:45:000000000-G6HP7:1:1101:9388:3942 1:N:0:142
ATCTCTATCTCCTAAAAACCTGTTTAGATTTGGAGATAGACCTTCAGGTTTTTCATCATTTTCTGCATGAATTATACATTGACCACGTTCCAGCGTGGTCAGTTTGCAGCATTCTGTTATTTTGTTTGACAGAGTGTCTTGTTGAGAACATATGTAGGACATGATTTTTTCCTGCAACAGGGAAAATAAAGTATAAGTTTTAAAGATTTATTCTTTAATAAAGGATCTCAAAGCCAGCTTTAGAAAAAGGA
+
BCCCCFFFFFFFGGGGGGGGGGHHHHHHHHHHHHHHHHHGHHHHHHHHHHHGGHHHHIIHIIIIIHHHHHHHHHHHHHHHHHHHHHGGHHHHHHGGGGHHHHHHHHHHHHHHHHHHHHHHHHHHHHHHHHHHHHHHHHHHHHHHHHHHHHHHHHHHHHHHHHHHHHHHHGHHHHHHHHHHHGGHHHHHHHHHHHHHHHHHHHHHHHHHHHHHHHHHHHHHHHHHHHHHHHHHHHHHHGHHHHHEHGHGFGH
@M05620:45:000000000-G6HP7:1:1101:9408:3942 1:N:0:142
ATCTCTATCTCCTAAAAACCTGTTTAGATTTGGAGATAGACCTTCAGGTTTTTCATCATTTTCTGCATGAATTATACATTGACCACGTTCCAGCGTGGTCAGTTTGCAGCATTCTGTTATTTTGTTTGACAGAGTGTCTTGTTGAGAACATATGTAGGACATGATTTTTTCCTGCAACAGGGAAAATAAAGTATAAGTTTTAAAGATTTATTCTTTAATAAAGGATCTCAAAGCCAGCTTTAGAAAAAGGA
+
AAAAAFFFFFFFGGGGGGGGGGGGHGFCGHHHHHHFHF5AEGHHFHFHGHHGAHHHHHGHHHHHFHHHFFHGHGHHHFHHHBGHHHGGGHHHBFGC?EGFHHEGHHHFGHF3GHHGHHHHFHHHHHFHHHGHFFBGHGFHHFHHFHHHHHFHHHHHHHHHGHHHHHHH3BGHHHFHFFFFFFEFHHHFFGHHGHHFFFHGGHHHHHFHHHHHEHHHHFHHHHFBHGHGGHHHHHHGGFHHHFG0CGHH.AG
@M05620:45:000000000-G6HP7:1:1101:15634:3945 1:N:0:142
ATCTCTATCTCCTAAAAACCTGTTTAGATTTGGAGATAGACCTTCAGGTTTTTCATCATTTTCTGCATGAATTATACATTGACCACGTTCCAGCGTGGTCAGTTTGCAGCATTCTGTTATTTTGTTTGACAGAGTGTCTTGTTGAGAACATATGTAGGACATGATTTTTTCCTGCAACAGGGAAAATAAAGTATAAGTTTTAAAGATTTATTCTTTAATAAAGGATCTCAAAGCCAGCTTTAGAAAAAGGA
+
CCCCCFFFFFFFGGGGGGGGGGHHHHHHHHHHHHHHHHHHHHHHHHHHHHHGGHHHHHIHHHHHIHHHHHHHHHHHHHHHHHHHHHGHHHHHHHGGGGHHHHHHHHHHHHHHHHHHHHHHHHHHHHHHGHHHHHHHHHHHHHHHHHHHHHHHHHHHHHHHHHHHHHHHHGHHHHHHHHHHHGGHHHHHHHHHHHHHHGHHHHHHHHHHHHHHHHHHHGHHHGHHHHHHHHHHHHHHHGHHHHGGHGHHGGH
@M05620:45:000000000-G6HP7:1:1101:12708:3952 1:N:0:142
CATCCTGACCCTGAAGTACCCCGGCTTGATTTCTGACATTAGATCGGAAGAGCACACGTCTGAACTCCAGTCACAGCGATAGATCTCGTATGCCGTCTTCTGCTTGAAAAAAAAAAAAAAGAAAAAAAAAAAGAAAAGCAGTAGTCAAAAAATTATATGAAAAAGAATAATTAAGAGAAGTAGCAAAACAGATCGACACAAACAGTGGCACATAGTATCAATTAGATATCTACGTTTGTAATATGTCACAC
+
CCCCCFFFFFFFGGGGGGGGGGGGGGGGHHHHHHHHHHHHHHGHHHGGGGHHHHHHHGHHHGHHHHHHHHHHGHHHHGGHGGHHFGHHFEHHHHGGGHGHHHHHHHHHFHFEFDGC<//</=<00<---<--.:.///.0/;90000000:-.0000090000....00000000:0/0/0000000/..//00..-.-/..../;0/:/0/0000;0000000009000000..//.9:00000000000
@M05620:45:000000000-G6HP7:1:1101:12706:3977 1:N:0:142
CATCCTGACCCTGAAGTACCCCGGCTTGATTTCTGACATTAGATCGGAAGAGCACACGTCTGAACTCCAGTCACAGCGATAGATCTCGTATGCCGTCTTCTGCTTGAAAAAAAAAAAAATTAATTAAAAAAACACGCTTAAATGAGATTTAGATCAAACATACTCGAGATATGTATAATATGCCAGTCATCATAGCATATGGTTGATACAGCCGATATATAGTCATCATAAGTCTACCAATTTCTGTCGAC
+
BBBBBFFFFFFFGGGGGGGGGG22AEEEAHHHHHHHHHHHHCDGHGGGG?GHHHHHHGHHHGHGHHHHFGHHGHGBGGEHCFHHGHGGFGHBGH?EEHGHHEHHGFGH3GF@EBD<>>/011?1111<11<-...<-<<.00=0000000000000000.00000...:.000;000000000000000000000;09000000./9////;.-----////9///////////9/////////////..-
@M05620:45:000000000-G6HP7:1:1101:8202:4059 1:N:0:142
CATCCTGACCCTGAAGTACCCCGGCTTGATTTCTGACATTAGATCGGAAGAGCACACGTCTGAACTCCAGTCACAGCGATAGATCTCGTATGCCGTCTTCTGCTTGAACAAAAAAAAACCTTGGCTGACAGAGATTCTTTGTAACAACAAAGAGAAAACAGAACGATTCCCTTTTATAAGTCTTGTTGATCATATTTTTTAATGCTTTCCACTTCCACGTATCACCGAAAAGCCAGCTTTAACTAAAATAA
+
ABAABFDBFFFFGGGFGGGGGGAEGGGGCHHHHFEBGGGDD5DFGFG2AA1BFHHHHGHEFFFHHEHHFHHHHHH5GC?GF1B4FFHFFEHGHGGGGFGFHEEGHFFG3BFFGGGG/>//01110@/001100011<1<?11111?<<..0000<11<0.<///<..<000<00000;:0=000:;0.;0000:00000-;00;0;000000;;0000.9/;.00/99--9B.9B..////////;/////
@M05620:45:000000000-G6HP7:1:1101:8832:4068 1:N:0:142
TACCTGTACTGGGAAGCATTTGAATATCCCCCCATGGTGATGGGGACGGAGAACTGCTCCATAAACACAGGCAACGTGCCTAACTTTCCCGGGAAGATGAAGTCAAAGAGCGACCACAGCATCGGTGAGCCAGACAGAATGATCCGATGAGGGGTGCGAAACTATTTGAGGAAAGGAAGCACCTTTTTATTAAATTTACCTTTTAGCAATCGCCATTCCTACCCTAAAGATCGGAAGAGCACACGTCTGAA
+
CCCCCFFFFFFFGGGGGGGGGGGHHHHHHHGGGGHHHGHHHHHHGGGGGGGGHHHHHHHHGHHHHHHHHHHGHGHGHHHHHHGHHHHHHHGGGGGGHHHHHHHHHHHHHHHGGGGGHHHHHHHGGEGGHHHHHFGHHHGHHHHHHHGGDFHHGGEEGGGGGGHHHHHHHGHFHHHHFFGGGGGGGGGGFGGGGGGGGGGGGGGGGGGFFGGFFFFFFFFFFFFFFFFFFFFFEFFEFFFFFFFFFFEFFFF
@M05620:45:000000000-G6HP7:1:1101:15284:4142 1:N:0:142
AGATTACTGCAACAGTTCCCCCTGGACCTGGAAAAGTTTCTTGCCTGGCTTACAGAAGCTGAAACAACTGCCAATGTCCTACAGGATGCTACCCGTAAGGAAAGGCTCCTAGAAGACTCCAAGGGAGTAAAAGAGCTGATGAAACAATGGCAAGTAAGTCAGGCATTTCCGCTTTAGCACTCTTGTGGATCCAATTGAACAATTCTCAGCATTTGTACTTGTAACTGACAAGCCAGGGACAAAACAAAGAT
+
AA3AABFFFFB@GFGGGFGGGGGGHHHHHHHHGHGHHHHHHHHHHHHHHHHHHHHHHHHHHHGHHHHHHHHHHHHFHHHHFHHHEHHHGHFHHHGGGEHHHHFHFGHHGHHHHFFFHHHH33BFGCEGHGHHGGHHHH?GHBHHHFHHHHHHBFFGGGGHFHFCHHHHHHGGGGG1?GHHHHHHFHGCGHHHD0GGHH0<GHHHHHHHHHBHGHHHHHHHHHHHHHHHG0;GGFGGGGGGEF/FGEEGB/;
@M05620:45:000000000-G6HP7:1:1101:15283:4160 1:N:0:142
AGATTACTGCAACAGTTCCCCCTGGACCTGGAAAAGTTTCTTGCCTGGCTTACAGAAGCTGAAACAACTGCCAATGTCCTACAGGATGCTACCCGTAAGGAAAGGCTCCTAGAAGACTCCAAGGGAGTAAAAGAGCTGATGAAACAATGGCAAGTAAGTCAGGCATTTCCGCTTTAGCACTCTTGTGGATCCAATTGAACAATTCTCAGCATTTGTACTTGTAACTGACAAGCCAGGGACAAAACAAAGAT
+
BABBBFFFFFFFGGGGGGGGGGGGHHHHHHHHHHHHGHHHHHHHHHHHHHHHHHHHHHHHHHHHHHHHHHHHHHHHHHHHHHHHGHHHHHHHHHGFGGHHHHHHHHHHGHHHHHHHHHHHHHHGGEGGHHHHHGHHHHHHHHHHHHHHHHHHHGHHGHGHHHHHHHHHHHGGGGGHGHHHHHHHHGHGHHHHGHHHHHHGGHHHHHHHHHHHHHHHHHHHHHHHHHHHHGHHHGGGGGGGGGGGGGGGGGF
@M05620:45:000000000-G6HP7:1:1101:15275:4175 1:N:0:142
AGATTACTGCAACAGTTCCCCCTGGACCTGGAAAAGTTTCTTGCCTGGCTTACAGAAGCTGAAACAACTGCCAATGTCCTACAGGATGCTACCCGTAAGGAAAGGCTCCTAGAAGACTCCAAGGGAGTAAAAGAGCTGATGAAACAATGGCAAGTAAGTCAGGCATTTCCGCTTTAGCACTCTTGTGGATCCAATTGAACAATTCTCAGCATTTGTACTTGTAACTGACAAGCCAGGGACAAAACAAAGAT
+
A1AAADFFDFDFGFBFGGGGGGGGAGHHHGHGHHHHGHHHHHHHHHHHHHHGHHHHHHHHHHHHHHHHHHHHHHHHHHHHHHHHBGHHGFHHHHGG/EHHHHHHHHHHGHHHHGGHHHHHGFHFGHGEGHHHHGHHHHHHHHHHHFEGFBGHHGHHHHGHGDGHHHHHHHGGGGGHGHFHHHHHHGFCHHHHFHHHHGHHHGHHHHHFBGHHH;GHHHHHGFGBHHHHGHHFHGGGGGEEGFGGGGGGGGB
@M05620:45:000000000-G6HP7:1:1101:19440:4182 1:N:0:142
ATCTCTATCTCCTAAAAACCTGTTTAGATTTGGAGATAGACCTTCAGGTTTTTCATCATTTTCTGCATGAATTATACATTGACCACGTTCCAGCGTGGTCAGTTTGCAGCATTCTGTTATTTTGTTTGACAGAGTGTCTTGTTGAGAACATATGTAGGACATGATTTTTTCCTGCAACAGGGAAAATAAAGTATAAGTTTTAAAGATTTATTCTTTAATAAAGGATCTCAAAGCCAGCTTTAGAAAAAGGA
+
BBBBBFFFFFFFGFFGGGGGGGHHHHHHHHHHHHHHHHHHHHHHHHHGHHHGGHHHHHHHHHHHHHHHHHHHHHHHHHHHFGHHHHGHHHHHHHGGGGHHHHHHHHHHHHHHHHHHHHHHHHHHHHHHHHHHHHHHHHHHHHHHHHHHHHHHHHHHHHHHHHHGHHHHHGHHHHHHDGHHHGFHHHHHGFGHHHHGGGGHHHHHHHHHHHHHHHHHHHHH0DGHFHHHHGGHGHHGHGHHHHHBG:GCGGG
@M05620:45:000000000-G6HP7:1:1101:19460:4190 1:N:0:142
ATCTCTATCTCCTAAAAACCTGTTTAGATTTGGAGATAGACCTTCAGGTTTTTCATCATTTTCTGCATGAATTATACATTGACCACGTTCCAGCGTGGTCAGTTTGCAGCATTCTGTTATTTTGTTTGACAGAGTGTCTTGTTGAGAACATATGTAGGACATGATTTTTTCCTGCAACAGGGAAAATAAAGTATAAGTTTTAAAGATTTATTCTTTAATAAAGGATCTCAAAGCCAGCTTTAGAAAAAGGA
+
>AABBFFFFFFFGGGGGGGGGGHHHGHHHHHHHFHHHHHGHHHHHHHHHHHGGHFHHBGHHHHHHHHHHHHHHHHHHHHHGHHHHHGHHHHFHHGGGGHHHHHHHHHHHHHHHHHHHHHHHHHHHHHHHHHHHHHHHHHHHHHHFGHHHHHHHHHFHGHHHHGHHHHHHGHHHHHHHHHHHGGFHCF?BGGHHHHHHHHHHHHGGGHHHGHHHHHHHHHHHHGHHHGHHHHHBCGHHFHHHGHFFGHFFDG
@M05620:45:000000000-G6HP7:1:1101:10411:4203 1:N:0:142
TACCTGTACTGGGGAAGCATTTGAATATCCCCCCATGGTGATGGGGACGGAGAACTGCTCCATAAACACAGGCAACGTGCCTAACTTTCCCGGGAAGATGAAGTCAAAGAGCGACCACAGCTCGGAGGTTATTTTGCATCGGTGAGCCAGACAGAATGATCCGATGAGGGGTGCGAAACTATTTGAGGAAAGGAAGCACCTTTTTATTAAATTTACCTTTTAGCAATCGCCATTCCTACCCTAAAGATCGG
+
BCCCCFFFFFFFGFFFGGGGGGHHHHHHHHHGGGGHHHGHHHHHHGGGGGGGGHHHHHHHHHHHHHHHHHHHGHHHGHHHHHGGHGHHHHHFGGGGGHHHHHHHHHHDHHHHGGGGGHHHHHHGBCFGEHHHHHHHHGHHGGEGFHHHGFGEHHFHHHHHHHH.ECGGHGGCDFGA-ACGGGGGGCEF0;CFGFFFGGGFFFFFFEFFFFFFFFFFFFFFFFBF/;FFEADAEFFFFFFFFFFFFFFFFFA
@M05620:45:000000000-G6HP7:1:1101:14228:4336 1:N:0:142
TACCTGTACTGGGGAAGCATTTGAATATCCCCCCATGGTGATGGGGACGGAGAACTGCTCCATAAACACAGGCAACGTGCCTAACTTTCCCGGGAAGATGAAGTCAAAGAGCGACCACAGCATCGGTGAGCCAGACAGAATGATCCGATGAGGGGTGCGAAACTATTTGAGGAAAGGAAGCACCTTTTTATTAAATTTACCTTTTAGCAATCGCCATTCCTACCCTAAAGATCGGAAGAGCACACGTCTGA
+
CCCDDFFFFFFFGGGGGGGGGGHHHHHHHHHGGGGHHHGHGHHHHGGGGGGGGHHHHHHHHHHHHHHHHHHHGGHHGHHHHHHHHHHHHHHGGGGGGHHHHHHHHHHHHHHHGGGGGHHHHHHHGEEEFHHHHHHGHHHHHHHHHHHDEGHHHGGEEGGGGGGHHHHHHHGHHHGGGGGGGGGFGGGGGGGGGGGGGGGGGGGGGGGGGGFFFFFFFFFFFBFFFFFFFFFFFFFFFFFFFFFFFFBFFFF
@M05620:45:000000000-G6HP7:1:1101:24020:4379 1:N:0:142
AGATTACTGCAACAGTTCCCCCTGGACCTGGAAAAGTTTCTTGCCTGGCTTACAGAAGCTGAAACAACTGCCAATGTCCTACAGGATGCTACCCGTAAGGAAAGGCTCCTAGAAGACTCCAAGGGAGTAAAAGAGCTGATGAAACAATGGCAAGTAAGTCAGGCATTTCCGCTTTAGCACTCTTGTGGATCCAATTGAACAATTCTCAGCATTTGTACTTGTAACTGACAAGCCAGGGACAAAACAAAGAT
+
CCCCCFFFFFFFGGGGGGGGGGGGHHHHHHHHHHHHGHHHHHHHHHHHHHHHHHHHHHHHHHHHHHHHHHHHHHHHHHHHHHHHHHHHHHHHHHGFGGHHHHHHHHHHGHHHHHHHHHHGHHHGGGGGHDGHHFHHHHGHHHHHHHHHGHHGHGHHHHHHHHHHHHHHHHGGGGGHHHHHHHHHHGHGHHHHGFHHHGHHFGHHHHHDDCFHHCHHHGHHGHHGHHHGGGFFHGGGGGGGGGGGGGGGGGB
@M05620:45:000000000-G6HP7:1:1101:23758:4476 1:N:0:142
AGATTACTGCAACAGTTCCCCCTGGACCTGGAAAAGTTTCTTGCCTGGCTTACAGAAGCTGAAACAACTGCCAATGTCCTACAGGATGCTACCCGTAAGGAAAGGCTCCTAGAAGACTCCAAGGGAGTAAAAGAGCTGATGAAACAATGGCAAGTAAGTCAGGCATTTCCGCTTTAGCACTCTTGTGGATCCAATTGAACAATTCTCAGCATTTGTACTTGTAACTGACAAGCCAGGGACAAAACAAAGAT
+
AAAAAFFFFFFFGGGGGGGGGGGGHGHHGHHHHHHHFHHHHHHHHHHHHHHHHHHHHHHHHHHHHGHHHHHHHHHHHHHHHHHHGHHHHHHHHGEEGGHHHHHHHHHHGHHHHHHHHHHHHHHGFFGFHHHHHGHHHHHHHHHHHHHHHFFGHGGHHHHHHHHHHHHHHHGGGGGHHHHHHHHHHHGGHHHHHHHHGGHFFGHGHHHFDGHHHFHHHHHHHGHGHHHE;GGHGEFGGGGGGFGGGGGGGGC
@M05620:45:000000000-G6HP7:1:1101:19922:4488 1:N:0:142
TACCTGTACTGGGGAAGCATTTGAATATCCCCCCCATGGTGATGGGGACGGAGAACTGCTCCATAAACACAGGCAACGTGCCTAACTTTCCCGGGAAGATGAAGTCAAAGAGCGACCACAGCTCGGAGGTTATTTTGCATCGGTGAGCCAGACAGAATGATCCGATGAGGGGTGCGAAACTATTTGAGGAAAGGAAGCACCTTTTTATTAAATTTACCTTTTAGCAATCGCCATTCCTACCCTAAAGATCG
+
BCCCCFFFFFFFGGGGGGGGGGHHHHHHHHHGGGGGHHHFHGGHHHGGGGGGGGGGHHHHHHGHHHHHHHHHHGHHGFHHHHHHHFHHHHHHGGGFGGFGHHHHFGHHHHHFFGGGFGG/FGHHGC<@G?GFHHHHHHHHHGGAAEFFHHHFEHHGHHGHHFHHGGGHFHGG9A9C.;-BFFFFGGFGGFFGFF/BAEFFFFFFFFFFFFFF/FFFFFFFFFFFFFFFFEADFAFFFFFFFFFFFFFFFBA
@M05620:45:000000000-G6HP7:1:1101:7340:4491 1:N:0:142
ATCTCTATCTCCTAAAAACCTGTTTAGATTTGGAGATAGACCTTCAGGTTTTTCATCATTTTCTGCATGAATTATACATTGACCACGTTCCAGCGTGGTCAGTTTGCAGCATTCTGTTATTTTGTTTGACAGAGTGTCTTGTTGAGAACATATGTAGGACATGATTTTTTCCTGCAACAGGGAAAATAAAGTATAAGTTTTAAAGATTTATTCTTTAATAAAGGATCTCAAAGCCAGCTTTAGAAAAAGGA
+
CCCCDFFFFFFFGGGGGGGGGGHHHHHHHHHHHHHHHHHHHHHHHHHHHHHGGHHHHIHHHIHIIHHHHHHHHHHHHHHHHHHHHHGHHHHHHHGGGGHHHHHHHHHHHHHHHHHHHHHHHHHHHHHHHHHHHHHHHHHHHHHHHHGHHHHHHHHHHHHHHHHHHHHHHGHHHHHHHHHHHGGHHHHHHHHHHHHHHHHHHHHHHHHHHGHHHHHHHHHHHGHHHHHHHHHHHHHHGGHHHHHHGHHHGGH
@M05620:45:000000000-G6HP7:1:1101:7361:4493 1:N:0:142
ATCTCTATCTCCTAAAAACCTGTTTAGATTTGGAGATAGACCTTCAGGTTTTTCATCATTTTCTGCATGAATTATACATTGACCACGTTCCAGCGTGGTCAGTTTGCAGCATTCTGTTATTTTGTTTGACAGAGTGTCTTGTTGAGAACATATGTAGGACATGATTTTTTCCTGCAACAGGGAAAATAAAGTATAAGTTTTAAAGATTTATTCTTTAATAAAGGATCTCAAAGCCAGCTTTAGAAAAAGGA
+
AABBBFFFFFFFGGFGGGGGGGHHHHGHHHHHHHHGHHGHHHHHHGHHHHHGGHHHHHHHHHHHHHHHHHHHHHHHHHHHHHHHHHGHHHHHGHGGGGHHHHGHHHHHHHHHHHHGGGHHHHHHHHHHHHHGHHHHHHHHHHHHHHHHHHHHHHHHHHHHHHHHHHHHFFHHHHGGHHHHGEEGHHGHHEGGHHHGH=GGHHFFHFFGHHHHGHHHHDGFHFGHHHHHHGHHHHHHHFHHHHHGHHHHDGF
@M05620:45:000000000-G6HP7:1:1101:23754:4495 1:N:0:142
AGATTACTGCAACAGTTCCCCCTGGACCTGGAAAAGTTTCTTGCCTGGCTTACAGAAGCTGAAACAACTGCCAATGTCCTACAGGATGCTACCCGTAAGGAAAGGCTCCTAGAAGACTCCAAGGGAGTAAAAGAGCTGATGAAACAATGGCAAGTAAGTCAGGCATTTCCGCTTTAGCACTCTTGTGGATCCAATTGAACAATTCTCAGCATTTGTACTTGTAACTGACAAGCCAGGGACAAAACAAAGAT
+
BBBBBFFFFFFFGGGGGGGGGGGGHGHHHHHHGHHHGHHHHHHHHHHHHHHHHHHHGHHHHHHHHGHHHHHHGHHHHHHHHHHHGHHHHHHHHHGFGGHHGHHGHGHHGHHHHHHHHHHHHHHGGFGFHFHHHFHHHHGHHHHHHHHHHGHGHGHHHHHHHHHHHHHHHHGGGGGHHHGHHHHHHHFGHHHHHFGHHFHGFGHHHHHGGHHHHGGGHHHHHFHGHHHGFFHHGGGGGGGGEFGGGGGGFGC
@M05620:45:000000000-G6HP7:1:1101:19911:4505 1:N:0:142
TACCTGTACTGGGGAAGCATTTGAATATCCCCCCCATGGTGATGGGGACGGAGAACTGCTCCATAAACACAGGCAACGTGCCTAACTTTCCCGGGAAGATGAAGTCAAAGAGCGACCACAGCTCGGAGGTTATTTTGCATCGGTGAGCCAGACAGAATGATCCGATGAGGGGTGCGAAACTATTTGAGGAAAGGAAGCACCTTTTTATTAAATTTACCTTTTAGCAATCGCCATTCCTACCCTAAAGATCG
+
CDDDDFFFFFFFGGGGGGGGGGHHHHHHHHHGGGGGHHHGHHHHHHGGGGGGGGHHHHHHHHHHHHGHHHHHHGHHHGHHHHHHHHHHHHHHGGGGGGHHHGHHGHHHHHHHHGGGGGHHHHHHGGEDGEHHHHHHHHGHHGGFGGHHHHHHGGHHHHHHHHHHGGGHHHGG;CDGGGGGGGGGHGGGGFGGGFFFFFFFFFFFFFFFFFFFFFFFFFFFFFHFHFFFFFFFFFFHFFFFFFFFFFFFFFE
@M05620:45:000000000-G6HP7:1:1101:7351:4511 1:N:0:142
ATCTCTATCTCCTAAAAACCTGTTTAGATTTGGAGATAGACCTTCAGGTTTTTCATCATTTTCTGCATGAATTATACATTGACCACGTTCCAGCGTGGTCAGTTTGCAGCATTCTGTTATTTTGTTTGACAGAGTGTCTTGTTGAGAACATATGTAGGACATGATTTTTTCCTGCAACAGGGAAAATAAAGTATAAGTTTTAAAGATTTATTCTTTAATAAAGGATCTCAAAGCCAGCTTTAGAAAAAGGA
+
1AAAA3DFFFFFGGGGGGGCG1DFGFFHHHHFCHHHHHFFHFHHHHHFGGHGGHHHHHHFFHHHHHHGFHGHHHHHHHHHFDHHHEAGGHHGHHGEGCHHHHFGGFHHHGHHFHHHFFHHHHHFHHHHHGFFGFH1GGHHHHHGHGHHHFHHHHHHHHHHHHFFGHHHGGHHGHFHGHHFHECG/<FDD<GGHFDFHFGGHHFDGFGHFBGGFHHHHHFGGB00<GG0DGHFBGHFACGHFCFFCGHGG?G
@M05620:45:000000000-G6HP7:1:1101:10729:4522 1:N:0:142
AGATTACTGCAACAGTTCCCCCTGGACCTGGAAAAGTTTCTTGCCTGGCTTACAGAAGCTGAAACAACTGCCAATGTCCTACAGGATGCTACCCGTAAGGAAAGGCTCCTAGAAGACTCCAAGGGAGTAAAAGAGCTGATGAAACAATGGCAAGTAAGTCAGGCATTTCCGCTTTAGCACTCTTGTGGATCCAATTGAACAATTCTCAGCATTTGTACTTGTAACTGACAAGCCAGGGACAAAACAAAGAT
+
AAABAFFFFFFFGAFFGGGGGGGGHHHHHHGGFGFHFGHHGHHHHHHHHHHHHHGHHFHHHHFHHGHHHHHHGHHGHHHHHHHHHHHGHHHHHHGGGGHH3FGHHHHHGHHHG@GFHHHHHHGEEHFGHGGHGFGHHHBHHFGHHHHHGFHCHGHFFHHHHHEHHHHHHHGGGGGFHGGHHHHGHGHGGHHHGHHHHFDFFHHGHHHHHHHHHFHGHGHHGFHHHHHFHH0GGFFF?DEGFFFAFGGGGBF
@M05620:45:000000000-G6HP7:1:1101:10721:4539 1:N:0:142
AGATTACTGCAACAGTTCCCCCTGGACCTGGAAAAGTTTCTTGCCTGGCTTACAGAAGCTGAAACAACTGCCAATGTCCTACAGGATGCTACCCGTAAGGAAAGGCTCCTAGAAGACTCCAAGGGAGTAAAAGAGCTGATGAAACAATGGCAAGTAAGTCAGGCATTTCCGCTTTAGCACTCTTGTGGATCCAATTGAACAATTCTCAGCATTTGTACTTGTAACTGACAAGCCAGGGACAAAACAAAGAT
+
BABCCFFFFFFFGGGGGGGGGGGFHGHHHHHHGHHHGHHHHHHHHHHHHHHHHHGHHHHHHHHHHGHHHHHHGHHHHHHHHHGHHHHHHHHHHHGGGGHHHHHHHHHHGHHHHHHGHHHHHHHGEHGFHFHHHGHHHHFHHHHHHHHHGGHHHGHHGHHHHHGHHHHHHHGGGGGHHHHHHHHHHGHGHHHHHHHHHGHGGGHHHHHFHHHHHHHHHHHHHHHGHHHHGHHHHGFGGGGGGGGGGGGGGGF
@M05620:45:000000000-G6HP7:1:1101:20585:4621 1:N:0:142
ATCTCTATCTCCTAAAAACCTGTTTAGATTTGGAGATAGACCTTCAGGTTTTTCATCATTTTCTGCATGAATTATACATTGACCACGTTCCAGCGTGGTCAGTTTGCAGCATTCTGTTATTTTGTTTGACAGAGTGTCTTGTTGAGAACATATGTAGGACATGATTTTTTCCTGCAACAGGGAAAATAAAGTATAAGTTTTAAAGATTTATTCTTTAATAAAGGATCTCAAAGCCAGCTTTAGAAAAAGGA
+
CCDCDFFFFFFFGGGGGGGGGGHHHHHHHHHHHHHHHHHHHHHHHHHHHHHGGHHHHHHHHIIIHHHHHHHHHHHHHHHHHHHHHHGHHHHHHHGGGGHHHHHHHHHHHHHHHHHHHHHHHHHHHHHHGHHHHHHHHHHHHHHHHHHHHHHHHHHHHHHHHHHHHHHHHGHHHHHHHHHHHGGHHHHHGHHHHHHHHHHHHHHHHHHHHHHHHHHHHHHHHHHHHHHHHGHHHHHHHGHHHHHHHGHHGGG
@M05620:45:000000000-G6HP7:1:1101:17450:4636 1:N:0:142
AGATTACTGCAACAGTTCCCCCTGGACCTGGAAAAGTTTCTTGCCTGGCTTACAGAAGCTGAAACAACTGCCAATGTCCTACAGGATGCTACCCGTAAGGAAAGGCTCCTAGAAGACTCCAAGGGAGTAAAAGAGCTGATGAAACAATGGCAAGTAAGTCAGGCATTTCCGCTTTAGCACTCTTGTGGATCCAATTGGACAATTCTCAGCATTTGTACTTGTAACTGACAAGCCAGGGACAAAACAAAGAT
+
AAABCFFFFFFFGGGGGGGGGGGFHHHHHHHHHHHHFGHHHHHHHHHHHHHHHGHHHHHHHGGHHHGHHHHHHHHHHHHHHHFHHFHHHHHHHHGFGGHHHGHHHHHHGHHHHHHGHHHHHGHGGHGGGGHHHGHHHHFGHHGGHHHHFHHHHGHHHHHHHHGHHHHHHHGGGGGHHHGHHHHHHGHGHHHHGHHHHGFFFGHHHHHDGGFHHHHHHHHHHFHGHGHGHHHHHGEGGGGGFGGGGGGGFG9
@M05620:45:000000000-G6HP7:1:1101:20592:4638 1:N:0:142
ATCTCTATCTCCTAAAAACCTGTTTAGATTTGGAGATAGACCTTCAGGTTTTTCATCATTTTCTGCATGAATTATACATTGACCACGTTCCAGCGTGGTCAGTTTGCAGCATTCTGTTATTTTGTTTGACAGAGTGTCTTGTTGAGAACATATGTAGGACATGATTTTTTCCTGCAACAGGGAAAATAAAGTATAAGTTTTAAAGATTTATTCTTTAATAAAGGATCTCAAAGCCAGCTTTAGAAAAAGGA
+
CBCCCFFFFFFFGGGGGGGGGGHHHHHHHHHHHHHHHHHHHHHHHHHGHHHGGHHHHHHHIIHHIHHHHHHHHFHHHHHHHHHHHHGHHHHHHHGFGGGHFHGHHHHHHHHHGHHHGHHHHHHHHHHHGHHHHHHHHHHHHGHHGHGHGHHHHHHHHHHHHHHHHHHHHGHHHHHHGHGHHGGFHHHGGHHHHHHHHFGH1<FFHHGFHFHGHGHHHHHGHHFHGHHGHFFHHHHHHGHHHHHHHGGHGGG
@M05620:45:000000000-G6HP7:1:1101:21707:4683 1:N:0:142
CATCCTGACCCTGAAGTACCCCGGCTTGATTTCTGACATTAGATCGGAAGAGCACACGTCTGAACTCCAGTCACAGCGATAGATCTCGTATGCCGTCTTCTGCTTGAAAAAAAAAAAAAAAAAATAACATAATAATGTAGGAATCTCGTGGATTGTTTAGCGATAGCATCTTATCGCCCTTCTGCGATACTATTGCTCACACCGTCAGGAGGTAGATGAGCATGTAGCACGTTTGCTTAGAGTGGTGTTAT
+
CCCCCFFFFFFFGGGGGFGGGGGGGGGGHHHHHHHHHHHHGHHHHHGGGGHHHGHHHGHHHGHGHHHHHHHHDGFHHGGHGGHHGHHGFFHHHHGFGHGHHHHHHHHGGHGGGBC@<///---<.000<000000000000000000:.:..00/00/000--...000000000....-/;009--..-000000000000.-..../0..:90000000900:0;000-../.00000000090.;.00
@M05620:45:000000000-G6HP7:1:1101:17615:4732 1:N:0:142
ATCTCTATCTCCTAAAAACCTGTTTAGATTTGGAGATAGACCTTCAGGTTTTTCATCATTTTCTGCATGAATTATACATTGACCACGTTCCAGCGTGGTCAGTTTGCAGCATTCTGTTATTTTGTTTGACAGAGTGTCTTGTTGAGAACATATGTAGGACATGATTTTTTCCTGCAACAGGGAAAATAAAGTATAAGTTTTAAAGATTTATTCTTTAATAAAGGATCTCAAAGCCAGCTTTAGAAAAAGGA
+
CCCCCFFFFFFFGGGGGGGGGGHHHHHHHHHHHHHHHHHHHHHHHGHHHHHGGHHHHHHHHHIHHHHHHHHHHHHHHHHHHHHHHHGHHHHHHHGGGGHHHHHHHHHHHHHHHHHHHHHHHHHHHHHHGHHHHHGHHHHHHHHHHHGHHHHGHHHHHHHHGHHHHHHHHGHHHHHHHHHHHGGGHHHHHHHGGHHHHGHHHHHHHHHHHHHHHHHHHGHHHGHHHHHHHGHGFHHHHGHHHHHHHHGHGGH
@M05620:45:000000000-G6HP7:1:1101:16026:4733 1:N:0:142
AGATTACTGCAACAGTTCCCCCTGGACCTGGAAAAGTTTCTTGCCTGGCTTACAGAAGCTGAAACAACTGCCAATGTCCTACAGGATGCTACCCGTAAGGAAAGGCTCCTAGAAGACTCCAAGGGAGTAAAAGAGCTGATGAAACAATGGCAAGTAAGTCAGGCATTTCCGCTTTAGCACTCTTGTGGATCCAATTGAACAATTCTCAGCATTTGTACTTGTAACTGACAAGCCAGGGACAAAACAAAGAT
+
AAAABFFFFFFFGGGGGGGGGGGGHHHHHHHHHHHHGHHHHHHHHHHHHHHGHHFHHHHHHHHHHHHHHHHHHHHHHHHHHHHHFFHHHHHHHHGFFGHHHHHHGHHHGHHHHHHHHHHHHGGGGAFGHHHHHGHHHHHHHHHHHHHHGHHHHGHHHHHHHHHHHHHHHHGGGGGHHHGHHHHHGHHGHHHHGHHHHGHGHHHHHHHHHHHHHHHHHCGHHGHFHHHGGFCGGFF?EGGGGGGGGGGGGGF
@M05620:45:000000000-G6HP7:1:1101:16013:4746 1:N:0:142
AGATTACTGCAACAGTTCCCCCTGGACCTGGAAAAGTTTCTTGCCTGGCTTACAGAAGCTGAAACAACTGCCAATGTCCTACAGGATGCTACCCGTAAGGAAAGGCTCCTAGAAGACTCCAAGGGAGTAAAAGAGCTGATGAAACAATGGCAAGTAAGTCAGGCATTTCCGCTTTAGCACTCTTGTGGATCCAATTGAACAATTCTCAGCATTTGTACTTGTAACTGACAAGCCAGGGACAAAACAAAGAT
+
CBCCCFFFFFFFGGGGGGGGGGGGGHHHHHHHHHHHGHHHHHHHHHHHHHHHHGGHHHHHHHHHHHGHHHHHHHHHHHHHHHHHGFHHHHHHHHGGGGHHHGFGFHHHGHHHHHHHHHHHFGFFGGFGFHHHHGHHHHHHHHHHHHHHHHHHHGHHHHHHHHHHHHHHHHGGGGGHHHHHHHHHHGHGHHHHHHHHHHHHHHHHHHHHHHHHHHHHHHHHHHHHHHHHHHHHGGGGGGGGGGGFFGGGFGC
@M05620:45:000000000-G6HP7:1:1101:15448:4782 1:N:0:142
AAACCAGAAGACATGAGGTCAGCTAGATCGGAAGAGCACACGTCTGAACTCCAGTCACAGCGATAGATCTCGTATGCCGTCTTCTGCTTGAAAAAAAAAAAAAAAAAACAAAACATCAGTTCATGTGCTCGAAACGTACTGAAACAGCAAGGCTGACACAGAGAAAAAGACATCACAACGACTACTACGAGACCCGGACGTGCCCCACCCGGTATTCAGTCCATGACGTCACACGCATCCTAGGCGTCGCC
+
BBCCCBBFFFFFGGGGGGFGGGHHHHHHHHGGGGHHHGHHHGHHHGHHHHHHHHHHHHGHHGGHGGHGBGHHFGHHHHGEGHGHHHHHHHHHGHGGGGGG<<</>//>/..00<.<<11<1<111=0000.-/.-.<...00000//./:/:.0../00/.0/;00/.9.//000000.;.-.-/09;.;...9;-----;..;:...9.--;-.000:99000009.....00---.-/000:/-.---:
@M05620:45:000000000-G6HP7:1:1101:18039:4813 1:N:0:142
TACCTGTACTGGGGAAGCAATCGCCATTCCTACCCTAAAGATCGGAAGAGCACACGTCTGAACTCCAGTCACAGCGATAGATCTCGTATGCCGTCTTCTGCTTGAAAAAAAAAAAAACAACAATCATATTATATTTTACATCTTTTATCCATACAACATGATCATATTAGCTTTGCTCAAATCACTTCGAACAGAAACCACCTTTTTATTAACTTTAACTTTTCTCAATATACATTGCAAAACTCACTATC
+
CCCCCFFFFFFFGGFGGGGGGGGGGGGHHHHHHHHHHHHHHHHHGGGGHHHHHHHGGHHGHFGHHHHHHHHHHHHGGHGGHHDHHHGGHHHHGEFHFHHHHHHHHHHHGGGGGD>>///////1111?111=1<<1=1<11>111<=11100DCD0/.//<==D0=0<00/0;0:000<00000/000..:.9/////;.:..090:.;00;0;9;F0;0090////:://///////////9//;///;/
@M05620:45:000000000-G6HP7:1:1101:15662:4871 1:N:0:142
TACCTGTACTGGGGAAGCAATCGCCATTCCTACCCTAAAGATCGGAAGAGCACACGTCTGAACTCCAGTCACAGCGATAGATCTCGTATGCCGTCTTCTGCTTGAAAAAAAAAACCACAGCTCTTCGGAGGTTCTTTTGCATCGGTGAGCCAGACAGAATGATCCGATGATGGGTGCGAAACTATTTGAGGAAAGGAAGCACCTTTTTATTCCATTTACCTTTTCGCAATCGCCATTCCTACCCTCAAGCT
+
BBBBBFFFFFFFGGGGGGGFGCGDEEFHHHFHHHHHFGFHHHFHGGGAAGFGHHHGGHHEDH3EGHCFGHFHHEHCCHFF@G4FGHG13BGGE?ECFHHHHFG3BGHHEGCECD/??C/0CCBGHF//<>CCF1<FFHHGFHHD.<..0<<<<.<//C<DD0GDGGDGDH0:0./;.@FB9-90;BB00.;09/..;/.C//:90CBF.;B//9;FBFFFFFFF/-...;/....;B9BB/9.999.///;
@M05620:45:000000000-G6HP7:1:1101:13971:4914 1:N:0:142
AGATTACTGCAACAGTTCCCCCTGGACCTGGAAAAGTTTCTTGCCTGGCTTACAGAAGCTGAAACAACTGCCAATGTCCTACAGGATGCTACCCGTAAGGAAAGGCTCCTAGAAGACTCCAAGGGAGTAAAAGAGCTGATGAAACAATGGCAAGTAAGTCAGGCATTTCCGCTTTAGCACTCTTGTGGATCCAATTGAACAATTCTCAGCATTTGTACTTGTAACTGACAAGCCAGGGACAAAACAAAGAT
+
AAAAADFFDF1DFAFGGGGGGGCFAHHHGHHGF1FCEHHHHHFHHHHHHHHFHHBGHGHHHHHHHHAGHHHHGHGGGHGHHHH1BFGFGG2G0GFECAFHHH00FFHHEHHGF1FEHHGH>1BEF/<EFFBGFGHGHF1B1FDFGFFHGFGFBCGFHHHHGHHHHHHHHGGCGCGBFFHHHGHHHGHCHHHHH0GGGHFCG/GFGGHHGHGFHHBGE:C;;CCGBG0CFHGAEFG..CCEEF/;CEGFFFB
@M05620:45:000000000-G6HP7:1:1101:17892:5087 1:N:0:142
TACCTGTACTGGGGAAGCATTTGAATATCCCCCCATGGTGATGGGGACGGAGAACTGCTCCATAAACACAGGCAACGTGCCTAACTTTCCCGGGAAGATGAAGTCAAAGAGCGACCACAGCATCGGTGAGCCAGACAGAATGATCCGATGAGGGGTGCGAAACTATTTGAGGAAAGGAAGCACCTTTTTATTAAATTTACCTTTTAGCAATCGCCATTCCTACCCTAAAGATCGGAAGAGCACACGTCTGA
+
AABBBFFFFFF4GEFAEGGGGGCFGDHHHFFGGGGHHHGHDGHHGGGGGGGAECHHGHHHHGHDHFHFGHHHGHHHGGHEHHHHHHHGHHHGGG?EEFHHFHHHHFGHHHGHGFGGGHEGGFHFE?<CFGHHFHHGHFHHHHGFHGHD.CFHHGG.<EGGCCFGFGCGHGGHGHGG.BFFEBCEBFFGFAFGGGGEFFBFFGFGGBFFFGFFEEDDFFFFFB9.AF.9BFFFFFADFFFAF/ABA@;AFEF
@M05620:45:000000000-G6HP7:1:1101:17914:5087 1:N:0:142
TACCTGTACTGGGGAAGCATTTGAATATCCCCCCATGGTGATGGGGACGGAGAACCGCTCCATAAACACAGGCAACGTGCCTAACTTTCCCGGGAAGATGAAGTCAAAGAGCGACCACAGCATCGGTGAGCCAGACAGAATGATCCGATGAGGGGTGCGAAACTATTTGAGGAAAGGAAGCACCTTTTTATTAAATTTACCTTTTAGCAATCGCCATTCCTACCCTAAAGATCGGAAGAGCACACGTCTGA
+
AABCCFFFFFFFGGGGGGGGGGHHHHHHHHHGGGGHHHFHGHHHHGGGGGGGGHH1EGGGGHHHGGHFHHHHGGHHGHHHHHFHHHHHHHHGGGGGGHHHGGHHHGHGGHHHGGGGGHGHHGHHGFCAFHHHHHHGHHHHHHGHFHHAAEFHHGG<@FGGFGGHHGGGGGGGGFGG?FFGEBFEFGGGGGGGGGGGGGGGFFFFFFFFFFFFFFFFFFFFFBFFFF/BFFFFFFFFFFFFF9AFAD;AFFF
@M05620:45:000000000-G6HP7:1:1101:11217:5176 1:N:0:142
TACCTGTACTGGGGAAGCAATCGCCATTCCTACCCTAAAGATCGGAAGAGCACACGTCTGAACTCCAGTCACAGCGATAGATCTCGTATGCCGTCTTCTGCTTGAAAAAAAAAAAAAAGAAAAGAATGAACAGATAGAATGGATGAACGGAAAAGAAAAATAAAAGATAACTAATTCGAGTAGCGGATATGGTACTGTGAGTGAGATTAGTTGAGGGAGAAAGAGTAACATAGTACAGTTGGACGAGTGAA
+
CCCDDFFFFFFFGGFFGGFGGGGGGGGHHHHDFGHHHHHHGHHHGGGGHHHHHGHGGHHGHFHHHHHHHHHHFGHGGHGGGG4GHHFFHHHHGFGHGHHHHHHHGHHHGGGGGC>/////0101.<11111100=1111100000000....-//:.//..00000.000;000000.0:0.00---:.00:000;0;000000000000:0:00/...9.00//0000000;00000:00000---.;00
@M05620:45:000000000-G6HP7:1:1101:21362:5177 1:N:0:142
TACCTGTACTGGGGAAGCATTTGAATATCCCCCCATGGTGATGGGGACGGAGAACTGCTCCATAAACACAGGCAACGTGCCTAACTTTCCCGGGAAGATGAAGTCAAAGAGCGACCACAGCTCGGAGGTTATTTTGCATCGGTGAGCCAGACAGAATGATCCGATGAGGGGTGCGAAACTATTTGAGGAAAGGAAGCACCTTTTTATTAAATTTACCTTTTAGCAATCGCCATTCCTACCCTAAAGATCGG
+
CCCDCFFFFFFFGGEGGGGGGGHHHHHHHHHGGGGHHHHHHHHHHGGGGGGGGHHHHHHHHHHHHHHHHHHHGHHHGHHHHHHHHHHHHHHGGGGGGHHHHHHHHHHHHHHHGGGGGHHHHHHGGGGGDHHHHHHHHHHHGGGGGHHHHHHGHHHHHHHHHHHGGEGHHGGCFGGCDGGGGGGGGFFGFGGGAFFFGGGFFFFFFFFFFFFFFFFFFFFFFFFFFFFFFFDFFFFFFFFFFFFFBFFFFFF
@M05620:45:000000000-G6HP7:1:1101:22606:5190 1:N:0:142
ATCTCTATCTCCTAAAAACCTGTTTAGATTTGGAGATAGACCTTCAGGTTTTTCATCATTTTCTGCATGAATTATACATTGACCACGTTCCAGCGTGGTCAGTTTGCAGCATTCTGTTATTTTGTTTGACAGAGTGTCTTGTTGAGAACATATGTAGGACATGATTTTTTCCTGCAACAGGGAAAATAAAGTATAAGTTTTAAAGATTTATTCTTTAATAAAGGATCTCAAAGCCAGCTTTAGAAAAAGGA
+
CCCCCFFFFFFFGGGGGGGGGGHHHHHHHHHHHHHHHHHGHHHHHHHHHHHGGHHHHHHHHIIHHHHHHHGHHHHHHHHHHGHHHHGHHHHHHHGGGGHHHHHHHHHHHHHHHHHHHHHHHHHHHHHHHHHHHHHHHHHHHHHHHHHHHHHHHHHHHHHHHHHHHHHHHGHHHHHHHHHHHGGGHHHHHGHHHGHHHFGHHHGHHHHHHHHHHHHHHGHHHHHHHHHHHGHGHHHHHGHHHHHHHHHHGGH
@M05620:45:000000000-G6HP7:1:1101:21346:5192 1:N:0:142
TACCTGTACTGGGGAAGCATTTGAATATCCCCCCATGGTGATGGGGACGGAGAACTGCTCCATAAACACAGGCAACGTGCCTAACTTTCCCGGGAAGATGAAGTCAAAGAGCGACCACAGCTCGGAGGTTATTTTGCATCGGTGAGCCAGACAGAATGATCCGATGAGGGGTGCGAAACTATTTGAGGAAAGGAAGCACCTTTTTATTAAATTTACCTTTTAGCAATCGCCATTCCTACCCTAAAGATCGG
+
A?ABBFFFFFFFGGGGCGGGGGGGHHHHHHHGGGGHHHFFGHHHHGGGGGGGGHHHHHHHHGHHHHHHHHHHGHHHGHHHHHHHHHHHHHHGGGGGGHHHHHHHHHHHHHHHGGGGGHGHHHHGCFGGGHHHHHHGHHFGGGGGGHHHHFHGHHHHHHHHHHHGGGHGHGGGGGGGGGGGGGGGGGGGGGGGFFGGGFGFFFFFFFFFFFFFFFFFFFFFFFBFFFFFFFFDEEFFFFFFFFFFFFFFFFD
@M05620:45:000000000-G6HP7:1:1101:21364:5197 1:N:0:142
TACCTGTACTGGGGAAGCATTTGAATATCCCCCCATGGTGATGGGGACGGAGAACTGCTCCATAAACACAGGCAACGTGCCTAACTTTCCCGGGAAGATGAAGTCAAAGAGCGACCACAGCTCGGAGGTTATTTTGCATCGGTGAGCCAGACAGAATGATCCGATGAGGGGTGCGAAACTATTTGAGGAAAGGAAGCACCTTTTTATTAAATTTACCTTTTAGCAATCGCCATTCCTACCCTAAAGATCGG
+
CCCCCFFFFFFFGGGCGGGGGGHGHHHHHHHGGGGHHHHHGHHHGGGGGGGGGHHHHHHHHHHGHHHHHHHHGGHHGHHHHHHHHHHHHHHGGGGGGHHHHHHHHHHHHHHHGGGGGHHHHHHGCADGDHHHHHHHHHHHGGEGGHHHHHHGHHHHHHHHHHHGGGGHHGGEDGGFGGGGGGGGGGGGGGGGFFFGGFGFFFFFFFFFFFFFFFFFFFFFFF9FFFFFFFFFFFFFFFFFFFFFFFFFFFD
@M05620:45:000000000-G6HP7:1:1101:15254:5221 1:N:0:142
CATCCTGACCCTGAAGTACCCCGGCTTGATTTCGACATTAGATCGGAAGAGCACACGTCTGAACTCCAGTCACAGCGATAGATCTCGTATGCCGTCTTCTGCTTGAAAAAAAAAAAAAAGGAAACTTGGGGGCTTTCTTTGTGGAAGCCACGAGAAACATGAAAGAAGCAGTTTTTAACTAAGTAATGCTGAGTAATTCCTGAGATTTTAGACGCCTTGCTTCGGCTCAACGACTCGCGACTATCATGCCA
+
>AAABFFFFFFFGGGBGFGGFGGFFEEEFGHFHFACFGFD5DFGHEFGGHAGFGFFAFGHGEHHHHHGHHHFHGHHC/GEFHGFEBEFGHHHHGGEGCHHH4GH3FGHGHEEG@D//</..00001111.----:/;;000CC.:0B../;-999./9/0/;900/:C/B/;BCF.;00;BB/;//////99.9/;9////;/.//:///9/:.9@../////;.9.9//...-...---99-///////9
@M05620:45:000000000-G6HP7:1:1101:6455:5303 1:N:0:142
ATCTCTATCTCCTAAAAACCTGTTTAGATTTGGAGATAGACCTTCAGGTTTTTCATCATTTTCTGCATGAATTATACATTGACCACGTTCCAGCGTGGTCAGTTTGCAGCATTCTGTTATTTTGTTTGACAGAGTGTCTTGTTGAGAACATATGTAGGACATGATTTTTTCCTGCAACAGGGAAAATAAAGTATAAGTTTTAAAGATTTATTCTTTAATAAAGGATCTCAAAGCCAGCTTTAGAAAAAGGA
+
CCCBCFFFFFFFGGGGGGGGGGHFHHHHHHHHHHHHHHHHHHHHHHHHHHHGGHHHHGHHHHIHHHHHHHHHHHHHHHHHHHHHHHGHHHHHHHGFGGHHHHHHHHHHHHHHHHHHHHHHHHHHHHHHGHHHHHHHHHHHHHHHHHGHHHHHHHHHHHHHHHHHHHHHHGHHHHGHHHHHHGFHHHHHHHHHHHHHGFGHHHHHHHHH1>GHHHHHGGHHHGHHHHHHHGHHHHHHHGHHHHHFGHFFGGH
@M05620:45:000000000-G6HP7:1:1101:6466:5318 1:N:0:142
ATCTCTATCTCCTAAAAACCTGTTTAGATTTGGAGATAGACCTTCAGGTTTTTCATCATTTTCTGCATGAATTATACATTGACCACGTTCCAGCGTGGTCAGTTTGCAGCATTCTGTTATTTTGTTTGACAGAGTGTCTTGTTGAGAACATATGTAGGACATGATTTTTTCCTGCAACAGGGAAAATAAAGTATAAGTTTTAAAGATTTATTCTTTAATAAAGGATCTCAAAGCCAGCTTTAGAAAAAGGA
+
BCCCCFFFFFFFGGGGGGGGGGHHHHHHHHHHHHHHHHHHHHHHHHHHHHHGGHHHHHIHHHHHHGHHHHHHHHHHHHHHHHHHHHGHHHHHHHGGGGHHHHHHHHHHHHHHHHHHHHHHHHHHHHHHGHHHHHGHHHHHHHHHHHHHHHHHHHHHHHHHHHHHHHHHHGHHHHHHHHHHHGGHHHHHHHHHHHHHHGHHHHHHHHHHHHHHHHHHHHHGHHHHHHHHHGHHGHHHHGHHHHHHHHHHGGH
@M05620:45:000000000-G6HP7:1:1101:21813:5353 1:N:0:142
ATCTCTATCTCCTAAAAACCTGTTTAGATTTGGAGATAGACCTTCAGGTTTTTCATCATTTTCTGCATGAATTATACATTGACCACGTTCCAGCGTGGTCAGTTTGCAGCATTCTGTTATTTTGTTTGACAGAGTGTCTTGTTGAGAACATATGTAGGACATGATTTTTTCCTGCAACAGGGAAAATAAAGTATAAGTTTTAAAGATTTATTCTTTAATAAAGGATCTCAAAGCCAGCTTTAGAAAAAGGA
+
CCCCDFFFFFFFGGGGGGGGGGHHHHHHHHHHHHHHHHHHHHHHHHHHHHHGGHHHHHHHHIIHHHHHHHHHHHHHHHHHHHHHHHGHHHHHHHGFGGHHHHHHHHHHHHHHHHHHHHHHHHHHHHHHHHHHHHGHHHHHHHHHHHHHHHHHHHHHHHHHHHHHHHHHHGHHHHHHHHHHHGGHHHHGHHHHHHHGHHHHHHHHHHHHHHHHHHHHHHHHHHHHHHHHHHHHHHHHHGHHHHHGFHHGGGH
@M05620:45:000000000-G6HP7:1:1101:21804:5367 1:N:0:142
ATCTCTATCTCCTAAAAACCTGTTTAGATTTGGAGATAGACCTTCAGGTTTTTCATCATTTTCTGCATGAATTATACATTGACCACGTTCCAGCGTGGTCAGTTTGCAGCATTCTGTTATTTTGTTTGACAGAGTGTCTTGTTGAGAACATATGTAGGACATGATTTTTTCCTGCAACAGGGAAAATAAAGTATAAGTTTTAAAGATTTATTCTTTAATAAAGGATCTCAAAGCCAGCTTTAGAAAAAGGA
+
CCCCCFFFFFFFGGGGGGGGGGGHHHHHHHHHHHHHHHHHHHHHHHHHHHHGGHHHHHHHHHIHHHHHHHHHHHHHHHHHHHHHGHGGHHHHHHGGGGHHHHHHHHHHHHHHHHHHHHHHHHHHHHHHGHHHHHGHHHHHHHHHHHHGHHHHHHHHHHHHHHHHHHHHHGHHHHHHHHHHHGGGGHHGHHHHHGHHHFGHHGHGHHHHHHHHHHHHGGHHHFHHHHHHGHHHHHHHHGHHHHHHGHGHGGH
@M05620:45:000000000-G6HP7:1:1101:25457:5372 1:N:0:142
CATCCTGACCCTGAAGTACCCCGGCTTGATTTCTGACATTAGATCGGAAGAGCACACGTCTGAACTCCAGTCACAGCGATAGATCTCGTATGCCGTCTTCTGCTTGAAAAAAAAAAAAAATCTACTGACCAAAGCCCCCCTGAACCCCAAGACCAACAGATAGAATATGACTCAGGTGAGGCTCGGCCGACGCCCACTCTCCTCCCCTCCTTTCCCCAGTCATTTTCTGCCCGGCTTTATTTCTGACATTA
+
CCCCCFFFFFFFGGGGGGGGGGGGGGGGHHHHHFHHHHHHHHHFHHDGGGHHHHHHHGFHHGHGHHHHHHHHHHHGHFEHFADGFDFFFEGGGHFEEHGHHHHFHHFHBGH<EGGC<></0?111<<<CH1>.0>>GACC-./:CEDGF...:/C...BC090;;0;00BFFBB0/;/C.....-;:.---;-:A...///:9BB9.:;DB/:;BFFF?B//99:;///9/..:---/:/9//:////;:/
@M05620:45:000000000-G6HP7:1:1101:22258:5375 1:N:0:142
ATCTCTATCTCCTAAAAACCTGTTTAGATTTGGAGATAGACCTTCAGGTTTTTCATCATTTTCTGCATGAATTATACATTGACCACGTTCCAGCGTGGTCAGTTTGCAGCATTCTGTTATTTTGTTTGACAGAGTGTCTTGTTGAGAACATATGTAGGACATGATTTTTTCCTGCAACAGGGAAAATAAAGTATAAGTTTTAAAGATTTATTCTTTAATAAAGGATCTCAAAGCCAGCTTTAGAAAAAGGA
+
>AABBFFFFFFFGGGGGGGGGGGHHHHHHHHHHCGHHFHHHHHHHGHHHHHGGHHHHHHHHHHHHGHHHHHHHHHHHHHHHGHHHHGHHHHHGHGGGGHHHHHHHHHHHHHHHHHHHHHHHHHHHHHHFHHHHHGHHHGHHHHHHHFHHHHHHHFHHHHGHHHHHHHHHGHHHHHHHHHHHGGHHHHGGHHHHHHHHGHHHHHHHHHHGHHHHHHHHGFHHHHHHHHHHHHGGHHGHGHHHHHHGGHHGGH
@M05620:45:000000000-G6HP7:1:1101:22275:5383 1:N:0:142
ATCTCTATCTCCTAAAAACCTGTTTAGATTTGGAGATAGACCTTCAGGTTTTTCATCATTTTCTGCATGAATTATACATTGACCACGTTCCAGCGTGGTCAGTTTGCAGCATTCTGTTATTTTGTTTGACAGAGTGTCTTGTTGAGAACATATGTAGGACATGATTTTTTCCTGCAACAGGGAAAATAAAGTATAAGTTTTAAAGATTTATTCTTTAATAAAGGATCTCAAAGCCAGCTTTAGAAAAAGGA
+
CCCCCFFFFFFFGGGGGGGGGGGHHHHHHHHHHHHHHHHHHHHHHHHHHHHGGHHHHHIHIHIIHHHHHGHHHHHHHHHHHHHHHHGGHHHHHHGFGGHHFHHHHHHHHHHHHHHHHHHHHHHHHHHHHHHHHHGGGHHHHHHHHHHHHHHHHHHHHHHHHHHHHHHHHGHHHHHHHHHHHGGHHGHHGHHHHHHHHFGHHHGHHHGHHHHHHHHHHGHHHGHHHHHHHGHGHHHHHGFHHHHFFFGHGGH
@M05620:45:000000000-G6HP7:1:1101:16609:5389 1:N:0:142
ATCTCTATCTCCCAAAAACCTGTTTAGATTTGGAGATAGACCTTCAGGTTTTTCATCATTTTCTGCATGAATTATACATTGACCACGTTCCAGCGTGGTCAGTTTGCAGCATTCTGTTATTTTGTTTGACAGAGTGTCTTGTTGAGAACATATGTAGGACATGATTTTTTCCTGCAACAGGGAAAATAAAGTATAAGTTTTAAAGATTTATTCTTTAATAAAGGATCTCAAAGCCAGCTTTAGAAAAAGGA
+
CCDDCFFFFFFFGGGGGGGGGGHHHHHHHHHHHHHHHHHHHHHHHHHHHHHGGHHHHHHHHHIHHHHHHHHHHHHHHHHHHHHHHHGHHHHHHHGGGGHHHHHHHHHHHHHHHHHHHHHHHHHHHHHHHHHHHHHHHHHHHHHHHHGHHHHHHHHHHHHHHHHHHHHHHGHHHHHHHHHHHGGHHHHHHHHHHHHGHHHHHHHHHHHHHHHHHHHHHHHHHHHHHHHHHGHHHHHHHGGHHHHHHGHHGGG
@M05620:45:000000000-G6HP7:1:1101:21329:5401 1:N:0:142
AGATTACTGCAACAGTTCCCCCTGGACCTGGAAAAGTTTCTTGCCTGGCTTACAGAAGCTGAAACAACTGCCAATGTCCTACAGGATGCTACCCGTAAGGAAAGGCTCCTAGAAGACTCCAAGGGAGTAAAAGAGCTGATGAAACAATGGCAAGTAAGTCAGGCATTTCCGCTTTAGCACTCTTGTGGATCCAATTGAACAATTCTCAGCATTTGTACTTGTAACTGACAAGCCAGGGACAAAACAAAGAT
+
ABABBFFFFFFFGGGGGGGGGGGGHHHHHHHHHHHHGHHHHHHHHHHHHHHHHHHHHHHHHHHHHHHHHHHHHHHHHHHHHHHHHHHHHHHHHHGGGGHHGHHHHHHHGHHHHHHHHHHHHHHGGHGGHHHHHGHHHHHHHHHHHHHHHHHHHGHHHHHHHHHHHHHHHHGGGGGHHHHHHHHHHGHGHHHHGHHHHGHHGGHHHHHHHHHHHHHHHFHHHHHHHHGHHGGHHGGGGGGGGGGGGGGGGGG
@M05620:45:000000000-G6HP7:1:1101:15813:5460 1:N:0:142
TACCTGTACTGGGGAAGCAATCGCCATTCCTACCCTAAAGATCGGAAGAGCACACGTCTGAACTCCAGTCACAGCGATAGATCTCGTATGCCGTCTTCTGCTTGAAAAAAAAAAAAAAAAAAAACAAAAAAAATTCTAAAATCCTAATCCAATCCAACATACTATACAAACCTATTATCAACGTAATAATCAACACGGCGTAACTTAAATGAGTTATATATAACACCCTAATACCACCAGGAGGCGAGACT
+
CDDDDFFFFFFFGGGGGGGGGGGGGGGHHHHHHHHHHHHHHHHHGGGGHHHHHHHGHHHGHGHHHHHHHHHHHHHGGHGGGGGHHHGGHHHHGGGHGHHHHHHHHHHHHGGGGGB</</---<-......<--.00<000000000:000000//0<0./000<00<000../000:0:0:/.9B..000<<0/0..-<---.90000000:<000000000<000.9.//0000009.......----.0
@M05620:45:000000000-G6HP7:1:1101:22960:5474 1:N:0:142
AGATTACTGCAACAGTTCCCCCTGGACCTGGAAAAGTTTCTTGCCTGGCTTACAGAAGCTGAAACAACTGCCAATGTCCTACAGGATGCTACCCGTAAGGAAAGGCTCCTAGAAGACTCCAAGGGAGTAAAAGAGCTGATGAAACAATGGCAAGTAAGTCAGGCATTTCCGCTTTAGCACTCTTGTGGATCCAATTGAACAATTCTCAGCATTTGTACTTGTAACTGACAAGCCAGGGACAAAACAAAGAT
+
11>1>11@3@111FBBGFGFGEE0GBAC0A0GF1FF1DGHDEEGBFHEEECCGH1ABGEBGHFFFGEFBHHHHFC1DGGHGHFB0BFCGDGHBCEEGGHHGHFG>CFFFGGFHHDFGFGCGFHG//E?FGFFHEBGEFF<GGFHHHFFFCHEHE>DGFGFHHHHHHFHH1CCCCFHHHHHHGHGHGFEFFHHHFFHHEDCG<GGHGFD0<GHHFBCCHGH0CCCGGFE/CFAEEBAEB.AAFG.CEEFF/9
@M05620:45:000000000-G6HP7:1:1101:13741:5482 1:N:0:142
ATCTCTATCTCCTAAAAACCTGTTTAGATTTGGAGATAGACCTTCAGGTTTTTCATCATTTTCTGCATGAATTATACATTGACCACGTTCCAGCGTGGTCAGTTTGCAGCATTCTGTTATTTTGTTTGACAGAGTGTCTTGTTGAGAACATATGTAGGACATGATTTTTTCCTGCAACAGGGAAAATAAAGTATAAGTTTTAAAGATTTATTCTTTAATAAAGGATCTCAAAGCCAGCTTTAGAAAAAGGA
+
CCCCCFFFFFFFGGGGGGGGGGHHHHHHHHHHHHHHHHHHHHHHHHHHHHHGGHHHHHHHHHHHIHHHHHHHHHHHHHHHHHHHHHGHHHHHHHGGGGHHHHHHHHHHHHHHHHHHHHHHHHHHHHHHHHHHHHHHHHHHHHHHHHGHHHHHHHHHHHHHHHHHHHHHHGHHHHHHHHHHHGGHHHHHHGHHHHHHHHHHHHHHHHHHHHHHHHHHHHHHHHHHHHHHHHHHHHHHHGHHHHHGFHHHGGH
@M05620:45:000000000-G6HP7:1:1101:9388:5489 1:N:0:142
ATCTCTATCTCCTAAAAACCTGTTTAGATTTGGAGATAGACCTTCAGGTTTTTCATCATTTTCTGCATGAATTATACATTGACCACGTTCCAGCGTGGTCAGTTTGCAGCATTCTGTTATTTTGTTTGACAGAGTGTCTTGTTGAGAACATATGTAGAACATGATTTTTTCCTGCAACAGGGAAAATAAAGTATAAGTTTTAAAGATTTATTCTTTAATAAAGGATCTCAAAGCCAGCTTTAGAAAAAGGA
+
CCCCCFFFFFFFGGGGGGGGGGHHHHHHHHHHHHHHHHHHHHHHHHHHHHHGGHHHHHHHHIHHIHHHHHHHHHHHHHHHHHHHHHGGHHHHHHGGGGHHHHHHHHHHHHHHHHHHHHHHHHHHHHHHHHHHHHHHHHHHHHHHHHGHHHHHHHHHHHHHHHHHHHHHHGHHHHHHHHHHHGGHHHHHHHHHHHHHHGHHHGHHHHHHHHHHHHHHHGHHHHHHHHHHHHGGHHHHHGHHHHHGHHHGGGG
@M05620:45:000000000-G6HP7:1:1101:13753:5499 1:N:0:142
ATCTCTATCTCCTAAAAACCTGTTTAGATTTGGAGATAGACCTTCAGGTTTTTCATCATTTTCTGCATGAATTATACATTGACCACGTTCCAGCGTGGTCAGTTTGCAGCATTCTGTTATTTTGTTTGACAGAGTGTCTTGTTGAGAACATATGTAGGACATGATTTTTTCCTGCAACAGGGAAAATAAAGTATAAGTTTTAAAGATTTATTCTTTAATAAAGGATCTCAAAGCCAGCTTTAGAAAAAGGA
+
BBBBBFFFFFFFGGGGGGGGGGDHHHHHHHHHHHHHHHHHHHHHHHHGHHHGGHFHHHHHHHHHHHGFHFFHHHHGHHHGGFHHHHFFGHHHHGGFGGGHHHGHFHGGHHHHHHHHHHGHHHHHHHHHGHHHHHGHHHHHHHHHHGEDFGGHHHGHHGHHHHHHHHHHFGHHHHHHGHHHHGEFHHHGGGHHHFFHHHHHHFFHHGHHHFHHHHGHGGHFHFFGGGHHHHGHHHHHHGHHGHHHGEGEDCF
@M05620:45:000000000-G6HP7:1:1101:18392:5502 1:N:0:142
ATCTCTATCTCCTAAAAACCTGTTTAGATTTGGAGATAGACCTTCAGGTTTTTCATCATTTTCTGCATGAATTATACATTGACCACGTTCCAGCGTGGTCAGTTTGCAGCATTCTGTTATTTTGTTTGACAGAGTGTCTTGTTGAGAACATATGTAGGACATGATTTTTTCCTGCAACAGGGAAAATAAAGTATAAGTTTTAAAGATTTATTCTTTAATAAAGGATCTCAAAGCCAGCTTTAGAAAAAGGA
+
CCCCCFFFFFFFGGGGGGGGGGHHHHHHHHHHHHHHHHHHHHHHHHHHHHHGGHHHHIHGHIIHHHHHHGHHHHHHHHHHHHHHHHGHHHHHHHGFGGHHHHHHHHHHHHHHHHHHHHHHHHHHHHHHGHHHHHHHHHHHHHHHHHHHHHHHHHHHHHHHHHHHHHHHHGHHHHHHHHHHHGGHHHHHHHHGHHHHHGHHHHGHHHHHHHHHHHHHHHHHHHHHHHHHHGHHHHHHHGGHHHHHHGHHGGH
@M05620:45:000000000-G6HP7:1:1101:12896:5543 1:N:0:142
TACCTGTACTGGGGAAGCATTTGAATATCCCCCCATGGTGATGGGGACGGAGAACTGCTCCATAAACACAGGCAACGTGCCTAACTTTCCCGGGAAGATGAAGTCAAAGAGCGACCACAGCATCGGTGAGCCAGACAGAATGATCCGATGAGGGGTGCGAAACTATTTGAGGAAAGGAAGCACCTTTTTATTAAATTTACCTTTTAGCAATCGCCATTCCTACCCTAAAGATCGGAAGAGCACACGTCTGA
+
CCCCCFFFFFFFGGGGGGGGGGHHHHHHHHHGGGGHHHGHHHHHHGGGGGGGGHHHHHHHHHHHHHHHHHHHGGHHGHHHHHGHHHHHHHHGGGGGGHHHGHHHHHHHHHHHGGGGGHHHHHHHGGEGGHHHHHHGHHHHHHHHHHHGGGHHHGGCEGGGGGGHHHHHHHGHGFFGFGGGGGGGGGGGGGGGGGGGGGGGGGGGGGGGGGFFFFFFFFFFFFFFFFFFFFFFFFFFFFFFFFFFFFFFFFF
@M05620:45:000000000-G6HP7:1:1101:20384:5547 1:N:0:142
TACCTGTACTGGGGAAGCATTTGAATATCCCCCCATGGTGATGGGGACGGAGAACTGCTCCATAAACACAGGCAACGTGCCTAACTTTCCCGGGAAGATGAAGTCAAAGAGCGACCACAGCATCGGTGAGCCAGACAGAATGATCCGATGAGGGGTGCGAAACTATTTGAGGAAAGGAAGCACCTTTTTATTAAATTTACCTTTTAGCAATCGCCATTCCTACCCTAAAGATCGGAAGAGCACACGTCTGA
+
CCCCCFFFFFFFGGGGGGGGGGHHHHHHHHHGGGGHHHGHHHHHHGGGGGGGGHHHHHHHHGHHHHHHHHHHGHHHGHHHHHHHHHHHHHHGGGGGGHHHHHHHHHHHHHHHGGGGGHHHHHHHGGEGGHHHHHHGHHHHHHHHHHHGGGHHHGGADGGGGGGHHHHHHHGHGFFGFFGGGGGGGGGGGGGGGGFFFGGGGGGGGGGGGGFFEEFFFFFFFFFFFFFFBFFFFFFFFFFFFFFFFC;EFFF
@M05620:45:000000000-G6HP7:1:1101:23308:5598 1:N:0:142
TACCTGTACTGGGGAAGCATTTGAATATCCCCCCATGGTGATGGGGACGGAGAACTGCTCCATAAACACAGGCAACGTGCCTAACTTTCCCGGGAAGATGAAGTCAAAGAGCGACCACAGCTCGGAGGTTATTTTGCATCGGTGAGCCAGACAGAATGATCCGATGAGGGGTGCGAAACTATTTGAGGAAAGGAAGCACCTTTTTATTAAATTTACCTTTTAGCAATCGCCATTCCTACCCTAAAGATCGG
+
CCCCCFFFFFFFGGGGGGGGGGHGHHHHHHHG2FGHHHGGHHHHHGGGGGGGGHHHHHHHHHHHHHHHHHHHGHHHGHHHHHHHHHHHHHHGGGGGGHHHHHHHHHHHHHHHGGGGGHHHHHHGGGGGGHHHHHHHHHHHGGGGGHHHHHHGHHGHHHHHHHHGGGHHHFFCCGGFGGGGGGGGGGGGGFGGEBFFGGGFFFFFFFFFFFFFFFFFFFFFFFFFFFFFFFFFFFFFFFFFFFFFFFFFFFD
@M05620:45:000000000-G6HP7:1:1101:24659:5616 1:N:0:142
TACCTGTACTGGGGAAGCATTTGAATATCCCCCCATGGTGATGGGGACGGAGAACTGCTCCATAAACACAGGCAACGTGCCTAACTTTCCCGGGAAGATGAAGTCAAAGAGCGACCACAGCTCGGAGGTTATTTTGCATCGGTGAGCCAGACAGAATGATCCGATGAGGGGTGCGAAACTATTTGAGGAAAGGAAGCACCTTTTTATTAAATTTACCTTTTAGCAATCGCCATTCCTACCCTAAAGATCGG
+
>AAAA@FFFF31G?FEACAABAAAABG3GD1AAFGHFHHFH2B1////EFGFEHHDFDEA1FGFHFHDCGC>FFGHEFE/>@@GHFEE@1B>/EEEE0GGF1<BFFGHHFBFEGGGGCFFC<FE@/B@/0<?DGDDGHDGCG<..<FHH0<CGCHHFFG0DDGG.CGCG::C@AA.-;9009CBF0.90CBC99/;AFFEFFF/B-BF/9/BF/:BFBFFBFF///99AAB-AFF/BFF-9B9-9;/B/-:
@M05620:45:000000000-G6HP7:1:1101:24651:5634 1:N:0:142
TACCTGTACTGGGGAAGCATTTGAATATCCCCCCATGGTGATGGGGACGGAGAACTGCTCCATAAACACAGGCAACGTGCCTAACTTTCCCGGGAAGATGAAGTCAAAGAGCGACCACAGCTCGGAGGTTATTTTGCATCGGTGAGCCAGACAGAATGATCCGATGAGGGGTGCGAAACTATTTGAGGAAAGGAAGCACCTTTTTATTAAATTTACCTTTTAGCAATCGCCATTCCTACCCTAAAGATCGG
+
AACCCFFFFFFFGGGGEGGGGGGGHGHHHHHGGGGHHHHHHHHHHGGGGGGGGHHHHHHHHHHHHHHGHHHHGHHHGHHHHHHHHHHHHHHGGGGGGHHHGHHHHGHHHHHHGGGGGHHHHHHGGGGGEHHHHHHHHGHHGGGGGHHHHGFGHHHHHHHHHHHGGGHHHFGGGGGGGFGGGGGGGGGGGGGGGGGGGGGFFFFFFFFFFFFFFFFFFFFFFFFFFFFFFEDFFFFFFFFAFFFFFFFFFFD
@M05620:45:000000000-G6HP7:1:1101:7179:5644 1:N:0:142
CATCCTGACCCTGAAGTACCCCGGCTTGATTTCTGACATTAGATCGGAAGAGCACACGTCTGAACTCCAGTCACAGCGATAGATCTCGTATGCCGTCTTCTGCTTGAAAAAAAAAAACAAAGCAGCTGACCTAACACTCCCTGATCCCCACATCCTACAAAGAACAGAGTCTGCAGGGGAGGCGCGTCCGTCGCCCCTGATTCACCCGCTCAACCCACAGACTATGTAGTCCCGGCTCTATCTTTTGCATC
+
CCCCCFFFFBFFGGGGGGGGGGGGGGGGHHHHHHHHHHHHHHHHHHG2FEHHHHHHHGHHHGGHHHHHCGHHGHHFHGEHDGHHGHHHGGHHHHGGGGGHHHHGHHHHEGHCECGC><=/=20?0001?00=110111<0><<F1110./..00/00<00<//./////0000;00.--.--.-------..--.:;../000009.--9:.0/......:909;0000000:----;;9B0000000000
@M05620:45:000000000-G6HP7:1:1101:9900:5646 1:N:0:142
TACCTGTACTGGGGAAGCAATCGCCATTCCTACCCTAAAGATCGGAAGAGCACACGTCTGAACTCCAGTCACAGCGATAGATCTCGTATGCCGTCTTCTGCTTGAAAAAAAAAAAACACGCTTTCATATACTCTTTTATATCTGATATGCAGACAATCTACTCTGCGGAGCCGGTATAGAAGACGTGAGGTGCGTGTGCTCTTTTTTGTTCCACTTAAGTTATTGACAATACCCGTCTATTACTATATGTT
+
BABBBFFFFFFFGGAFGGGGGCFFGDGHHHHHHGHH2CBBFHHHGGGCAFGBHHHGHHHGFHHHHHHHHHHHEHHF0F??5FBGGCGEFFHHGEEFFHHHHFHC0B?F0E/EGB/</?0/////11?1@1111111>1111<11111=1<110.//0/00000000-----.--99.00000//.:..9.9.;-...9//:/9/;/;-../9///;///;//;////9////9;.;9..////://;;///
@M05620:45:000000000-G6HP7:1:1101:9914:5656 1:N:0:142
TACCTGTACTGGGGAAGCAATCGCCATTCCTACCCTAAAGATCGGAAGAGCACACGTCTGAACTCCAGTCACAGCGATAGATCTCGTATGCCGTCTTCTGCTTGAAAAAAAAAAAAAAAAAAAAGAGAGATATACATTAATACGTGCGTACTAACTAATTGAAAGTAGAAGAGTGTGACAAATTTGAGACAAGGGCCTACAAATTTGACGCACGGTTTAAAGTAGCGATGAATTAGACGAGCACAGTCACA
+
CCDDCFFFFFFFGGFGGGGGGGGGGGGHHHHHHHHHHHHHHHHHGGGGHHHHHHHGHHHGHHHHHHHHHHHHHHHGGHGGHHFHHHGGHHHHGGGHGHHHHHHHHHHHHGFGGF<<>>/->---..//<.000000:000000.</.-..<<:0000:00<00:00000000:00<0:000/00<00..0//..9.../<00000000:..----<..00000::<-9<.00000000.----<//00000
@M05620:45:000000000-G6HP7:1:1101:13665:5666 1:N:0:142
AGATTACTGCAACAGTTCCCCCTACACTCTTTCCCGACAAGCCAGGGACAAAACAAAGATCGGAAGAGCACACGTCTGAACTCCAGTCACAGCGATAGATCTCGTATGCCGTCTTCTGCTTGAAAAAAAAAACTTTCTTTGTGTAAGCAACGAGAAACCTGAAAGAAGCATTTTTTAACTAAGTCCTGCTGAGTCATTCATGAGTTTTTAGCCGCCTTGCTTCTTCTCACAGACTCTCTACTCTCATGTCA
+
BABAAFFFFFBFGGGGGGGGGGG2FFGGHEFFHFGGAFGGFHGHEEFEGCAEGHECHHEHHHEGGAHGFHHHHGGHHGBGHFGHHFDGFGFEGFEHEFHGGHHA/?FGFHG/EG/GGFEFGGHF33B<<@@//1<1F1FFGF0>1<1>FGH-C?DD<CHH.C000;.:CFGCFFHC.0C00:/CCFFB//00.;B0;9;0B0;0;C;CAE/CF;DCDA/BFFBFFFFFFFF//A9FFF9/9//;BB9//;9
@M05620:45:000000000-G6HP7:1:1101:9323:5674 1:N:0:142
AGATTACTGCAACAGTTCCCCCTGGACCTGGAAAAGTTTCTTGCCTGGCTTACAGAAGCTGAAACAACTGCCAATGTCCTACAGGATGCTACCCGTAAGGAAAGGCTCCTAGAAGACTCCAAGGGAGTAAAAGAGCTGATGAAACAATGGCAAGTAAGTCAGGCATTTCCGCTTTAGCACTCTTGTGGATCCAATTGAACAATTCTCAGCATTTGTACTTGTAACTGACAAGCCAGGGACAAAACAAAGAT
+
AAABAFFFFFFFGGFBGGGGGGGFDFGFHHHHFFGHFGHHHHHHHHHGHHHGHHHHHHHHFFHHHFHHHHHHCFEHGHHHGGCGGGHHHHGHHHGEGGHHGHHFHHHHGHHHHHHGFHHHHHHGFHGEGDGHHGHHHGGGFFHHFGHHFFFFFFDHHHHHHGBGFHFHGHGGEGGHFFHHHHHHFGGGFGHHHHHHHFFFFHHHHHHFHGHHHHH0CCGHCGHHHHHG/GHHGGBFAEEEEFFF;EGGGG0
@M05620:45:000000000-G6HP7:1:1101:9319:5701 1:N:0:142
AGATTACTGCAACAGTTCCCCCTGGACCTGGAAAAGTTTCTTGCCTGGCTTACAGAAGCTGAAACAACTGCCAATGTCCTACAGGATGCTACCCGTAAGGAAAGGCTCCTAGAAGACTCCAAGGGAGTAAAAGAGCTGATGAAACAATGGCAAGTAAGTCAGGCATTTCCGCTTTAGCACTCTTGTGGATCCAATTGAACAATTCTCAGCATTTGTACTTGTAACTGACAAGCCAGGGACAAAACAAAGAT
+
AABCCFFFFFFFGGGGGGGGGGGGHHHHHHHHFHHHGHHHHHHHHHHFHHHHHHHHHFHHHHGHHGGHHHHHHFHGHHHHHHGHGGHHHHHHHHGEGGHHHHHGHHGHGHHHHGHHHHHHHHGFFHGFHFHHHFGHHHGHHHHHHHHHHHHGHG@FHGHHHHFGHGHBGHGGGGGGHHHHHHHHHHFGHHHHHFFHGFHFHCHHHHHHDGHHHCGHHCCGCGHFGHGHCGHHEGGGCDGGGAFFGGGGBF:
@M05620:45:000000000-G6HP7:1:1101:10186:5704 1:N:0:142
AGATTACTGCAACAGTTCCCCCTGGACCTGGAAAAGTTTCTTGCCTGGCTTACAGAAGCTGAAACAACTGCCAATGTCCTACAGGATGCTACCCGTAAGGAAAGGCTCCTAGAAGACTCCAAGGGAGTAAAAGAGCTGATGAAACAATGGCAAGTAAGTCAGGCATTTCCGCTTTAGCACTCTTGTGGATCCAATTGAACAATTCTCAGCATTTGTACTTGTAACTGACAAGCCAGGGACAAAACAAAGAT
+
BBBBAFFFFFFFGGGFGGGGGGGGHHHHHHHHFHHGGHHHHHHGHHHHHHHHHHEGHHHHHHFHHHHHHHGHEGHHFHHHHHHHHHHHHHHHHHGGGGHHHHHHGHGHGGHHHHHEGHHHHGHGGGGFHHHHHEHHHFBHGHHHHGHGGFGHHGHHGHHHHHHHHHHHHHGGGGGHGHHHGHHGHDGGHHGHHHHHHFFFFHHHHHHDGHFHHHHHHHHGHFHFHHFFHHHHHFGGGDEEEGFGGGGGGGF
@M05620:45:000000000-G6HP7:1:1101:5945:5747 1:N:0:142
AGATTACTGCAACAGTTCCCCCTGGACCTGGAAAAGTTTCTTGCCTGGCTTACAGAAGCTGAAACAACTGCCAATGTCCTACAGGATGCTACCCGTAAGGAAAGGCTCCTAGAAGACTCCAAGGGAGTAAAAGAGCTGATGAAACAATGGCAAGTAAGTCAGGCATTTCCGCTTTAGCACTCTTGTGGATCCAATTGAACAATTCTCAGCATTTGTACTTGTAACTGACAAGCCAGGGACAAAACAAAGAT
+
3>>AAFFFFFFFGGGGGDGGGGGFHFHHGHH4AFHGGGHHGGGBGHHGFHHHHGFGHHHHHHHGBFGHHHFHGGGHGFFHHHGGGFHHHGHHGHFEEEGHFHGHHHHHGHHHHFHEGHHHFGHGGEG?CFFHHGHFHE2GFFFHFFFHHHGFGGDGGGF2GHGHFCGGFGEGGGEHHGFFHHHHHFHGHHGGDFGFFFFCFFHHHHFFHFGHHHH;FFHHHHHEHGHFCFFHEE/AEFEAEEEFAEGEGGF
@M05620:45:000000000-G6HP7:1:1101:5966:5757 1:N:0:142
AGATTACTGCAACAGTTCCCCCTGGACCTGGAAAAGTTTCTTGCCTGGCTTACAGAAGCTGAAACAACTGCCAATGTCCTACAGGATGCTACCCGTAAGGAAAGGCTCCTAGAAGACTCCAAGGGAGTAAAAGAGCTGATGAAACAATGGCAAGTAAGTCAGGCATTTCCGCTTTAGCACTCTTGTGGATCCAATTGAACAATTCTCAGCATTTGTACTTGTAACTGACAAGCCAGGGACAAAACAAAGAT
+
>?AAAFFFFFFFFGGGGGGGGGGGHHHHGHFFHHHHHHHHHHHGHHGFGHHHHFHHGFHHHHHHHHHHHHHHGHHHHGHHHHGGGGHHHHFHHHGEECHHHGHHHHHHGHHHHFHHHHHHHHHGGHGGHHHGHGGHHHEHHGHHHHHHHGHHHGHHHHHHHHHHHHHHHHGGGGGHHHHHHHHHHHHGEGFHHHHHGHGFFHHHHGHHGHHHHHHGHCHGHFHFHHHGFGHHEGFGGGGGGGGGGGGGEFC
@M05620:45:000000000-G6HP7:1:1101:5512:5763 1:N:0:142
AGATTACTGCAACAGTTCCCCCTGGACCTGGAAAAGTTTCTTGCCTGGCTTACAGAAGCTGAAACAACTGCCAATGTCCTACAGGATGCTACCCGTAAGGAAAGGCTCCTAGAAGACTCCAAGGGAGTAAAAGAGCTGATGAAACAATGGCAAGTAAGTCAGGCATTTCCGCTTTAGCACTCTTGTGGATCCAATTGAACAATTCTCAGCATTTGTACTTGTAACTGACAAGCCAGGGACAAAACAAAGAT
+
AA?AAFFFFFFFGGGGGGGGGGGGGHGHGGFGHGGFDGHHGGHGGHHHHHHFHHHHHHHGHHHHHGGHHGHHHGHHHHHHHHFHGGHHGGFHHHGGGGHHHHHHHHGHGHHHGHHHHHHHHHHGGFGGHGHHHGHHHHGHHHHHHHHHHHHHHGHHFHHHHHFFHHHHHGGGGGGGGHGHHHHHHGHGHHHHHHHHHHHGHHHHHHHFHHHHHHHHHFHHHGHHHHHEFHFHEGGFFGFGGAFGGGGFGGG
@M05620:45:000000000-G6HP7:1:1101:22942:5766 1:N:0:142
CATCCTGACCCTGAAGTACCCCGGCTTGATTTCTGACATTAGATCGGAAGAGCACACGTCTGAACTCCAGTCACAGCGATAGATCTCGTATGCCGTCTTCTGCTTGAAAAAAAAAAAAATAAAATAAAATAATACTGCAATAACGGTGACCCATACATAGAAAACACGACGAGAGAGATAGACACCCTCGATGTCTTGTGATCTGTAATAGCACTTTATATCTTTATTATTTAAGGATGACATCTCTATGA
+
CDDDCFFFFFFFGGGGGGGGGGGGGGGGHHHHHHHHHHHHHHHHHHGEGGHHHHHHHGHHHGHHHHHHGHHHFHHHHGGHGGHHFHHGFGHHHHGEGHGHHHHHHHHHHHHGGGGD@<<0=11=1=?FB1111111111111>1.-<..00/<///00<0000//;..-----.-...000000/....-./0:0000000:000:0:0000000000000:0;000000000:000000;0000000:00
@M05620:45:000000000-G6HP7:1:1101:5960:5775 1:N:0:142
AGATTACTGCAACAGTTCCCCCTGGACCTGGAAAAGTTTCTTGCCTGGCTTACAGAAGCTGAAACAACTGCCAATGTCCTACAGGATGCTACCCGTAAGGAAAGGCTCCTAGAAGACTCCAAGGGAGTAAAAGAGCTGATGAAACAATGGCAAGTAAGTCAGGCATTTCCGCTTTAGCACTCTTGTGGATCCAATTGAACAATTCTCAGCATTTGTACTTGTAACTGACAAGCCAGGGACAAAACAAAGAT
+
AAABAFFFFFFFGGGGGGGGGGGGGHHHHFGHHHHHHHHHHHHHHHHFHHHHHGHHHHHHHHHHHHHHHHHHHGHHHHHHHHHHHHHFHHHHHHGGGGHHHHHHGHHHGHGHHHGHHHHHHHHGGGGGHHGHHGHHHHHHHHHHHHHHHHHHHGHGHEHHHHHHHHHHHHGGGGGEDFHHHHHHHGHGHHHHGHHHHHHHHHHHHHHGFHHHHHHHHFHHCFGHHHHBFHHHHGGGG.AEEGGGGGFGFGG
@M05620:45:000000000-G6HP7:1:1101:10386:5802 1:N:0:142
AGATTACTGCAACAGTTCCCCCTGGACCTGGAAAAGTTTCTTGCCTGGCTTACAGAAGCTGAAACAACTGCCAATGTCCTACAGGATGCTACCCGTAAGGAAAGGCTCCTAGAAGACTCCAAGGGAGTAAAAGAGCTGATGAAACAATGGCAAGTAAGTCAGGCATTTCCGCTTTAGCACTCTTGTGGATCCAATTGAACAATTCTCAGCATTTGTACTTGTAACTGACAAGCCAGGGACAAAACAAAATC
+
BBCCCFFFFFFFGGGGGGGGGGGGHHHHHHHHGHHHGHHHHHHHHHHHHHHHHHHHHHHHHHHHHGHHHHHHHHHHHHHHHHGHHHHHHHHHHHGGGGHHHHHHHHHHGHHHHHHGHHHHHHHGEHGGGGHHHGHHHHFHGHHHHHHHHHHHHGHHHHHHHHHHHHHHHHGGGGGHHHHHHHHHHHGGHHHHHHHHHHHHHHHHHHHFHHHHHHHHHHHHHGHGHHHGHHHHHGFGGGGGGGGGGGGGGGG
@M05620:45:000000000-G6HP7:1:1101:19269:5847 1:N:0:142
AGATTACTGCAACAGTTCCCCCTACACTCTTTCCCTACAAGCCAGGGACAAAACAAAGATCGGAAGAGCACACGTCTGAACTCCAGTCACAGCGATAGATCTCGTATGCCGTCTTCTGCTTGAAAAAAAAAAAACTCCACGCACCCACGGCAACTAAGTCAGACAGTATCCCCTTAGAACTCTTGACGTGCCACGTGTACAATCCTCAACACTCCCACTGGTTTCGGACACGCCAGGGTTATTATAACATT
+
BBBBBFFFFFFFGGGGGGGGGGG2FGHHHHHHHHHHHHHHHHG2GHGGGGGHHHECGHFHGHGGGEHFHFHFHEHHHGBBGHHHHHHHHHHHHG/F1EFB4FGHF/FGHHGEEHGHHHHHHFGGHHGGGF?D/>.1<1<0..<--.<.-----.//;/00000/;/000;09:/./0000;;90009.....90-:.;./;B9;B/B/9;/.:/;EF.;/.//./.-.:-..-..-....;/////////;
@M05620:45:000000000-G6HP7:1:1101:20463:5855 1:N:0:142
ATCTCTATCTCCTAAAAACCTGTTTAGATTTGGAGATAGACCTTCAGGTTTTTCATCATTTTCTGCATGAATTATACATTGACCACGTTCCAGCGTGGTCAGTTTGCAGCATTCTGTTATTTTGTTTGACAGAGTGTCTTGTTGAGAACATATGTAGGACATGATTTTTTCCTGCAACAGGGAAAATAAAGTATAAGTTTTAAAGATTTATTCTTTAATAAAGGATCTCAAAGCCAGCTTTAGAAAAAGGA
+
BBBBBFFFFFFFGFGGGGGGGGGHHGHHGHHHHCGFGGGDGHHHHBGHHHHGGHBGHHHHHHHHHHHHHGDHHHHFHFHHHFFHEHGGHHHHHHGFGGHHHHGHHHHHHHHHHHHHGHHHHHHHGHHHGHGHHHGHHHHHHHHHGGHHHHHHHHGGHHHHHHHHHHHHHGHHHHHHHHHHHGGHHHHHGGGHHGHGHFGHHHGHHHHHHHHHHHHHHHHHHHHGHHHHHHHHHHHGHGHHHFHHGHHFGGC
@M05620:45:000000000-G6HP7:1:1101:16756:5863 1:N:0:142
TACCTGTACTGGGGAAGCATTTGAATATCCCCCCATGGTGATGGGGACGGAGAACTGCTCCATAAACACAGGCAACGTGCCTAACTTTCCCGGGAAGATGAAGTCAAAGAGCGACCACAGCTCGGCGGTTATTTTGCATCGGTGAGCCAGACAGAATGATCCGATGAGGGGTGCGAAACTATTTGAGGAAAGGAAGCACCTTTTTATTAAATTTACCTTTTAGCAATCGCCATTCCTACCCTAAAGATCGG
+
BBBBBFFFFFFFGGFGGGGGGGGHHHHHHHHGGGGHHHHHHHHHHGGFGGGGGHHHHHHHHHHHHGHHHHHHGHHHGHHHHHFGHHHHHHHGGGGGGHHHGHHHGHHHHHHHGGGGGHGHHHHGG/CGADDHHHHHHHHHGDDECGHHFGGGGH/CGFCHHHGGGAFGGGGADDF.-;@BFFGGGFFF9BFFF.;;.FFFFFBFFFFFF/BFBFFFBFFBFFFFFBBBAEDDEFFFFFFFFF.;/FBFFFD
@M05620:45:000000000-G6HP7:1:1101:9344:5870 1:N:0:142
AGATTACTGCAACAGTTCCCCCTGGACCTGGAAAAGTTTCTTGCCTGGCTTACAGAAGCTGAAACAACTGCCAATGTCCTACAGGATGCTACCCGTAAGGAAAGGCTCCTAGAAGACTCCAAGGGCGTAAAAGAGCTGATGAAACAATGGCAAGTAAGTCAGGCATTTCCGCTTTAGCACTCTTGTGGATCCACTTGAACAATTCTCAGCATTTGTACTTGTAACTGACAAGCCAGGGACAACACAAAGAT
+
AAAAAFFFDF1BFFAGGGGGGGGGHHHHHHCG1FFHHGHHHHHHHHHHHHHFHGGFCGGHHHHBGGHHHHHHHHH1GHHHFHHFHGGHGH2FHHGG@EGHHH0FGGHHGHFHHF1FHHHH1BFFE/EEG/<EG/FGHHDHHHFGHCGHF@GFGGHGHHHHHHHHAGHHHHGGGGGGDHHHHHHHHHGGDHHHH/DGHGHG0<CHHHHBHHHHHHHGGCGHGHG0CHH0/FCFCFCAEGGE.C.9;E9.;/;
@M05620:45:000000000-G6HP7:1:1101:21035:5892 1:N:0:142
TACCTGTACTGGGGAAGCATTTGAATATCCCCCCATGGTGATGGGGACGGAGAACTGCTCCATAAACACAGGCAACGTGCCTAACTTTCCCGGGAAGATGAAGTCAAAGAGCGACCACAGCATCGGTGAGCCAGACAGAATGATCCGATGAGGGGTGCGAAACTATTTGAGGAAAGGAAGCACCTTTTTATTAAATTTACCTTTTAGCAATCGCCATTCCTACCCTAAAGATCGGAAGAGCACACGTCTGA
+
BABBBFFFFFFFGCGGGGGGGGF6BGHHHHHGGGEHHHHHHHHFHGAFFGGGGHHHFHHHHHHHHFGHHHHHGHFHEHHHHHHHHHHHHHHGGG?>EGHHHFHHHEDGHFHHGGGGGHHHHHHHGGGGGHHHHHHGFHHHHHHHHHH<CGHHHGGGGGGFFGFHBHHHHGGGGGGGFGGGGGGGGGGGGGGGF0;CFGGGGGGGGGGFGGFFFFFFFFFFFFFFFFFB9BFFFFF??DFFFFFFFFFFFE/
@M05620:45:000000000-G6HP7:1:1101:9340:5893 1:N:0:142
AGATTACTGCAACAGTTCCCCCTGGACCTGGACAAGTTTCTTGCCTGGCTTACAGAAGCTGAAACAACTGCCAATGTCCTACAGGATGCTACCCGTAAGGAACGGCTCCTAGAAGACTCCAAGGGCGTACAAGAGCTGATGAAACAATGGCAAGTAAGTCAGGCATTTCCGCTTTAGCACTCTTGTGGATCCACTTGCACAATTCTCAGCATTTGTACTTGTCACTGACAAGCCAGGGACCAAACAAAGAT
+
>A>AAFFFDD1@BF1FGGGGGGGGGAGHH00A0B0FGGHHHHHHHHHEGHH1FBAF1GFHGFGFG0FGHGHHAEG1GHHHFHFGFFGGGH2GHHGG?EEHFF0?E>EGGHFH1F11BGHH1><F//EEC/?FG0BBGHGHHB>FGF<G1GFFGFGHHHHHHHHHAGHHHHFGGGGD1F=GHGHHHFHGDGHHH/DGH0CC0:CHHHHEFGCGHHHH0;CFBF0;CF00:CFAEG/.;C.C.;.;CF?.:/;
@M05620:45:000000000-G6HP7:1:1101:21022:5907 1:N:0:142
TACCTGTACTGGGGAAGCATTTGAATATCCCCCCATGGTGATGGGGACGGAGAACTGCTCCATAAACACAGGCAACGTGCCTAACTTTCCCGGGAAGATGAAGTCAAAGAGCGACCACAGCATCGGTGAGCCAGACAGAATGATCCGATGAGGGGTGCGAAACTATTTGAGGAAAGGAAGCACCTTTTTATTAAATTTACCTTTTAGCAATCGCCATTCCTACCCTAAAGATCGGAAGAGCACACGTCTGA
+
AAAAAFFFFFFFGE1EEGFGGGHD1GGHHHHGGGGHHHHHHHHFHFAEEGGGGHHHGHHHHHHHHHHHHHHHGHGHEHHHHHFGHHHHHHHGGG@>EFGHHGHHHG>FHFFGEGGGCHHHHHHHGGEGGHHHGHFGHHHHHHHHHHH<EFFGHGGGGGGGCCCHFHHHHGGHFFFGGGGGGGGGGGGGGGGGG0;CFGGGGGGGGGFGGGFFFFFFFFFFFFFFFFB9:FFFFEB?E?FFFFFFF@FEFE/
@M05620:45:000000000-G6HP7:1:1101:12109:5932 1:N:0:142
ATCTCTATCTCCTAAAAACCTGTTTAGATTTGGAGATAGACCTTCAGGTTTTTCATCATTTTCTGCATGAATTATACATTGACCACGTTCCAGCGTGGTCAGTTTGCAGCATTCTGTTATTTTGTTTGACAGAGTGTCTTGTTGAGAACATATGTAGGACATGATTTTTTCCTGCAACAGGGAAAATAAAGTATAAGTTTTAGAGATTTATTCTTTAATAAAGGATCTCAAAGCCAGCTTTAGAAAAAGGA
+
AAAAAFBFFFFFGE1111EEGFGGHAGBGGFDD1B1F1BAFGHHH1GBHHHGGH2FG2FGHHHHGH2FDD1FGFHAGFGHFBGHCFAGHHH2FGGGEEHHFHHHHHHFHHFHHHHFHHDGHHHHHHHHEG>F0BGEHHHHHHHH2FEDG0G<GFHHFF1GCF11FHGHHGHHHGH01@FF//?0?0?<1??GGH1?GGGHHD<1<1>GHGHHHHHHD0=<0=<0/<GHHD<0DGG/:CHHHCF0:0::C.9
@M05620:45:000000000-G6HP7:1:1101:12116:5948 1:N:0:142
ATCTCTATCTCCTAAAAACCTGTTTAGATTTGGAGATAGACCTTCAGGTTTTTCATCATTTTCTGCATGAATTATACATTGACCACGTTCCAGCGTGGTCAGTTTGCAGCATTCTGTTATTTTGTTTGACAGAGTGTCTTGTTGAGAACATATGTAGGACATGATTTTTTCCTGCAACAGGGAAAATAAAGTATAAGTTTTAGAGATTTATTCTTTAATAAAGGATCTCAAAGCCAGCTTTAGAAAAAGGA
+
BBBBBFFFFFFFGGGFDGEGGGHHHFHFHHHHHHHFHHHBGHHHHHHHHHHGGHHHHHHHHHHHHHHHHEFHHHHHH5GHHEHHHHGHHHHFHHGFGGHHFHHHHHHHHHHHHHHHHHHHHHHHHHHHGHHHHHHHHHHHHHHHFHHHHFHHHHHHHHFHHHHHHHHHHGHHHHHC@GGHHEEHC<FGDFGHHGFFHHHHHHG1GDGHHHHHHHHHHHHG0DDGCGHHHHFFHHHFHGHHHFFFGGHGGGF
@M05620:45:000000000-G6HP7:1:1101:12576:5971 1:N:0:142
ATCTCTATCTCCTAAAAACCTGTTTAGATTTGGAGATAGACCTTCAGGTTTTTCATCATTTTCTGCATGAATTATACATTGACCACGTTCCAGCGTGGTCAGTTTGCAGCATTCTGTTATTTTGTTTGACAGAGTGTCTTGTTGAGAACATATGTAGGACATGATTTTTTCCTGCAACAGGGAAAATAAAGTATAAGTTTTAAAGATTTATTCTTTAATAAAGGATCTCAAAGCCAGCTTTAGAAAAAGGA
+
BABBBFFFFFFFGGGGBGFGGGHHHHHHHHHHHHHHHGFHHHHHHEGGHHHGGHHHHEHHHHHHBHHHHGHHHHHHHFHHHFHHGHGHHHH5GHGFGGHHHHHHHHHGHHHHHHHHHHHHHHHHHHHHHHFHGHHHHHHHHHHHEHHHHHHFHHHFHHHHHHHHGGHHHGGHHGHHDGHHHFGGHFGHDDGGGHHEHHHHHHHHGHHHHHHHHHHHHHGH0D0GHHHHHHHHHHE/CEHHHHHEGGHHGA;
@M05620:45:000000000-G6HP7:1:1101:12560:5981 1:N:0:142
ATCTCTATCTCCTAAAAACCTGTTTAGATTTGGAGATAGACCTTCAGGTTTTTCATCATTTTCTGCATGAATTATACATTGACCACGTTCCAGCGTGGTCAGTTTGCAGCATTCTGTTATTTTGTTTGACAGAGTGTCTTGTTGAGAACATATGTAGGACATGATTTTTTCCTGCAACAGGGAAAATAAAGTATAAGTTTTAAAGATTTATTCTTTAATAAAGGATCTCAAAGCCAGCTTTAGAAAAAGGA
+
BBBBBFFFFFFFGGGGGGGGGGHHHHHHHHHHHHHHHHHHHHHHHHHHHHHGGHHHHHHHHHHHHHHHHGHHHHHHHHHHHHHHHHGHHHHHHHGGGGHHHHHHHHHHHHHHHHHHHHHHHHHHHHHHHHHHHHHHHHHHHHHHGHHFHHHHHHHHHHGHHHHHHHHHHGHHHHHFGHHHHGGHHFFGHGGHHHHHHHGHHHHFHHGHHHHHHHHHHHHHFHHHHHHHHHHGHHHHHGHHHHHGBGHHGFH
@M05620:45:000000000-G6HP7:1:1101:13074:6012 1:N:0:142
ATCTCTATCTCCTAAAAACCTGTTTAGATTTGGAGATAGACCTTCAGGTTTTTCATCATTTTCTGCATGAATTATACATTGACCACGTTCCAGCGTGGTCAGTTTGCAGCATTCTGTTATTTTGTTTGACAGAGTGTCTTGTTGAGAACATATGTAGGACATGATTTTTTCCTGCAACAGGGAAAATAAAGTATAAGTTTTAAAGATTTATTCTTTAATAAAGGATCTCAAAGCCAGCTTTAGAAAAAGGA
+
BBBBAFFFFFDFGGFGGGGGGGHHHHHHHHHHHHHHHHHFFGHHHHHHHHHCEHGHHHFHHHHGHHHGFFGGHHHHHHHHHHHHGHGHGHFFGHGGFGGHHHGGHHHHHGHHHHHHHGGGGGHHHHHHHHHHHHGGHFHHHHHHGGHHFHHHHHHHHHFHHHHGHHHHGCFHHHFHHHHHHFACGHHHHFHGGHFGG<FGGHFGHFFHGHGHHHHHH0GGGFFHBGFGHHHGGHGHCFHHHHHGHHHHGGC
@M05620:45:000000000-G6HP7:1:1101:13059:6022 1:N:0:142
ATCTCTATCTCCTAAAAACCTGTTTAGATTTGGAGATAGACCTTCAGGTTTTTCATCATTTTCTGCATGAATTATACATTGACCACGTTCCAGCGTGGTCAGTTTGCAGCATTCTGTTATTTTGTTTGACAGAGTGTCTTGTTGAGAACATATGTAGGACATGATTTTTTCCTGCAACAGGGAAAATAAAGTATAAGTTTTAAAGATTTATTCTTTAATAAAGGATCTCAAAGCCAGCTTTAGAAAAAGGA
+
BABBCFFFFFFFGGGGGGGGGGHHHHHHHHHHHHHHHHHHHHHHHHHHHHHGGHHHHHIHHHHHHHHHHHHHHHHHHHHHHHGHHHGHHHHHHHGFGGHHGHGHHHHHHHHHHHHHHHHHHHHHHHHHGHGHHHHHHHHHHHHHHHHHHHHHHHHHHHHHGHHHHHHHHGHHHHHHHHHHHGGHGHHHHHHGHHHHHHHHHHHHHHHHHHHHHHHHHHHHHHHHHHHHHHHHHHGHHGHHHHHGHHFHGGH
@M05620:45:000000000-G6HP7:1:1101:16565:6045 1:N:0:142
ATCTCTATCTCCTAAAAACCTGTTTAGATTTGGAGATAGACCTTCAGGTTTTTCATCATTTTCTGCATGAATTATACATTGACCACGTTCCAGCGTGGTCAGTTTGCAGCATTCTGTTATTTTGTTTGACAGAGTGTCTTGTTGAGAACATATGTAGGACATGATTTTTTCCTGCAACAGGGAAAATAAAGTATAAGTTTTAAAGATTTATTCTTTAATAAAGGATCTCAAAGCCAGCTTTAGAAAAAGGA
+
DDDDDFFFFFFFGGGGGGGGGGHHHHHHHHHHHHHHHHHHHHHHHHHHHHHGGHHHHIHHHHHHIHHHHHHHHHHHHHHHHHHHHHGHHHHHHHGGGGHHHHHHHHHHHHHHHHHHHHHHHHHHHHHHHHHHHHHHHHHHHHHHHHHHHHHHHHHHHHHHHHHFHHHHHGHHHHHHHHHHHGGHHHHHHHHHHHHHHHHHHHHHHHHHHHHHHHHHHHHHHHHHEHHHHHHHHHHHHGHHHHHFHHHHGGH
@M05620:45:000000000-G6HP7:1:1101:16571:6063 1:N:0:142
ATCTCTATCTCCTAAAAACCTGTTTAGATTTGGAGATAGACCTTCAGGTTTTTCATCATTTTCTGCATGAATTATACATTGACCACGTTCCAGCGTGGTCAGTTTGCAGCATTCTGTTATTTTGTTTGACAGAGTGTCTTGTTGAGAACATATGTAGGACATGATTTTTTCCTGCAACAGGGAAAATAAAGTATAAGTTTTAAAGATTTATTCTTTAATAAAGGATCTCAAAGCCAGCTTTAGAAAAAGGA
+
DCCDDFFFFFFFGGGGGGGGGGHHHHHHHHHHHHHHHHHHHHHHHHHHHHHGGHHHHHIHIHIIIHHHHHHHHHHHHHHHHHHHHHGHHHHHHHGGGGHHHHHHHHHHHHHHHHHHHHHHHHHHHHHHHHGHHHHHHHHHHHHHHHHHHHHHHHHHHHHHHHHHHHHHHGHHHHHHHHHHHGGGHHHHHGHHHHHHHHHHHHGHHHHHHHHHHHHHHHHHHHHHHHHHHHHGHGHHHGHHHHHFHGGHGGH
@M05620:45:000000000-G6HP7:1:1101:11207:6106 1:N:0:142
ATCTCTATCTCCTAAAAACCTGTTTAGATTTGGAGATAGACCTTCAGGTTTTTCATCATTTTCTGCATGAATTATACATTGACCACGTTCCAGCGTGGTCAGTTTGCAGCATTCTGTTATTTTGTTTGACAGAGTGTCTTGTTGAGAACATATGTAGGACATGATTTTTTCCTGCAACAGGGAAAATAAAGTATAAGTTTTAAAGATTTATTCTTTAATAAAGGATCTCAAAGCCAGCTTTAGAAAAAGGA
+
111>AFDDFFF1EGGCAGGGB11BGAAF3AFHH1A10AB1AF1EEFDGDGF/F02AA2B2GDDDF1AFHB122BAA2BAFAFBB1/AACGFFFEEE/EGED>@@@GDGHFHG@F2BBB@GFFHH0G>FEGBGFG>BBGEBGEFC2BGGEGDD>DBGGGD1<FGGDFGH><GDFDCC<<GGHC/F<<FG1GGFGD<<FFGHGH11>=GHFGHHFHHGHHHGGHHEEGHHDGGFG<GCFEGHHFF0;CGHF.C
@M05620:45:000000000-G6HP7:1:1101:21464:6112 1:N:0:142
TACCTGTACTGGGGAAGCAATCGCCATTCCTACCCTAAAGATCGGAAGAGCACACGTCTGAACTCCAGTCACAGCGATAGATCTCGTATGCCGTCTTCTGCTTGAAAAAAAAAAAAATAACATCACAAAAATCAAATAAGCATATTTGTCAAGAACCTTAACTCAGTAACAGCATACGTCTTAGGTGCTGTTACTGCAACATTCTATCCCAATAGGAACACACCCTATGCCACTATATATGCGCACATCGT
+
CCCCCFFFFFFFGGGGFGGGGGGGGGGHHHHHHHHHHHHHHHHHGGGGHHHHHHHGGHHGHGHHHHHHHHHHHGHGGHGGHHHHHHGGHHHHGGGHGHHHHHHHHFHHHGGGGC></0?1111111?100/01111111111111111000000//./000000<0000;00./000.0./.000000900000099000./000000/00//00000.//...../0000000/000:000..---00.9
@M05620:45:000000000-G6HP7:1:1101:22289:6180 1:N:0:142
AGATTACTGCAACAGTTCCCCCTGGACCTGGAAAAGTTTCTTGCCTGGCTTACAGAAGCTGAAACAACTGCCAATGTCCTACAGGATGCTACCCGTAAGGAAAGGCTCCTAGAAGACTCCAAGGGAGTAAAAGAGCTGATGAAACAATGGCAAGTAAGTCAGGCATTTCCGCTTTAGCACTCTTGTGGATCCAATTGAACAATTCTCAGCATTTGTACTTGTAACTGACAAGCCAGGGACAAAACAAAGAT
+
BAABBDFFFFFFGGFEGGGGGGGAGHHHHHFHHHHHGHGHHGHHHHHGHHHFGFGGHHHHHHHDHHHHHHHHHHHG5FDGDGHFF1@FGFEGFHGGGFHHHFFGHHHHGHHHHHHHHHHFCCGGGAEEGHHGHGHHHF2FGFFGHHHHFCFHFG@GEHGHGDGHGHHHGHGGGDGHBFHHHHHHH1GAGGHGFGBGHFDBDFGHHGH0DGBHHHHHHHHHHCC;GHHFFHHHEGGGGF?EAFBAFGGGGGC
@M05620:45:000000000-G6HP7:1:1101:22310:6181 1:N:0:142
AGATTACTGCAACAGTTCCCCCTGGACCTGGAAAAGTTTCTTGCCTGGCTTACAGAAGCTGAAACAACTGCCAATGTCCTACAGGATGCTACCCGTAAGGAAAGGCTCCTAGAAGACTCCAAGGGAGTAAAAGAGCTGATGAAACAATGGCAAGTAAGTCAGGCATTTCCGCTTTAGCACTCTTGTGGATCCAATTGAACAATTCTCAGCATTTGTACTTGTAACTGACAAGCCAGGGACAAAACAAAGAT
+
ABACCFFFFFFFGGGGGGGGGGGGHHHHHHHHHHHHHHHHHHHHHHHHHHHGHHHHHHHHHHHHHHHHHHHHHHHHHHHHHHHHHHHHHHFHHHGGGGHHHHGHHHHHGHHHHHHHHHHHHGHGGHGGHHHHHGHHHHGHHHHHHHHHHHHHHGHHHHHHHHHHHHHHHHGGGGGHHHHHHHHHHHHGHHHHGHHHHHFFGHHHHHHHHHHHHHHHHHHHHHHGHHHFGHHHHGGGGGGGGGGGGGGGGGG
@M05620:45:000000000-G6HP7:1:1101:18297:6219 1:N:0:142
TACCTGTACTGGGGAAGCATTTGAATATCCCCCCATGGTGATGGGGACGGAGAACTGCTCCATAAACACAGGCAACGTGCCTAACTTTCCCGGGAAGATGAAGTCAAAGAGCGACCACAGCTCGGAGGTTATTTTGCATCGGTGAGCCAGACAGAATGATCCGATGAGGGGTGCGAAACTATTTGAGGAAAGGAAGCACCTTTTTATTAAATTTACCTTTTAGCAATCGCCATTCCTACCCTAAAGATCGG
+
CCCCCFFFFFFFGGGGGGGGGGHHHHHHHHHGGGGHHHGHGHHHHGGGGGGGGHHHHHHHHHHHHHHHHHHHGHHHGHHHHHHHHHHHHHHGGGGGGGHHHHHHHHHHHHHHGGGGGHHHHHHGCDFGCGHHHHHHHHHHGGEGGHHHHGHGHHHHHHHHHHHGGGGHHGGCCGGDDGGGGFGGGGGGGGGGGCFGGFGFFFFFFFFFFFFFFFFFFFFFFFFFFFFFFFFFFFFFFFFFFFFFFFFFFFF
@M05620:45:000000000-G6HP7:1:1101:12164:6254 1:N:0:142
TACCTGTACTGGGGAAGCAATCGCCATTCCTACCCTAAAGATCGGAAGAGCACACGTCTGAACTCCAGTCACAGCGATAGATATCGTATGCCGTCTTCTGCTTGAAAAAAAAAACCACAGCTCTCGGAGGTTATTTTGCATCGGTGAGCCAGACAGAATGATCCGATGAGGGGTGCGAAACTATTTGAGGAAAGGAAGCACCTTTTTATTAAATTTACCTTTTAGCAATCGCCATTCCTACCCTAAAGATC
+
AAAAAFFFFFFFGGGGGGGCG1FA0AAGHH3GHHGHB01FFHBHGAFAAGB1ABFABFGCAF111B11DBAAFA?>/F//GG2@FEH00BG1E/>0/2FHFD1F>GHH0E/>/B?<FFHFFBHHHCGGGCCGHHHHHHHEHHGGGGGHHHHHCEHGHGHHHHHFHGGGHHFGGGGGG.@A@GGGGGGE9FFBB?FBFFEFFFFFFFFFFFFFFFFFBFFBF9FFBFFBFFFFFFFFFFFFBFFFFFBBFFF
@M05620:45:000000000-G6HP7:1:1101:9090:6312 1:N:0:142
TACCTGTACTGGGGAAGCGTGTAGCAATCGCCATTCCTACCCTAAAGATCGGAAGAGCACACGTCTGAACTCCAGTCACAGCGATAGATCTCGTATGCCGTCTTCTGCTTGAAAAAAAAAAAAAAAAGATAGAGAAAAATGAGGAGATCGTATGGCAGTGAGAGTAGAACAGTGACAAAGAGATCCTTAAGTATAGATAGTGAAGGTAAGAAATTTACTGTGGAAGAGAAAAAAGAGATGCAGAAGTAGAA
+
CCCCCFFFFFFFGGGGGGGGGGHHHHHHHFGGGGHHHHHHHHHHHHHHHHHGGGEHHHGHHHGHHHGHFHHHHGHHHHHHHHGGHGGGHHHHHFDHHHHGGGHGHHHGHHHGHHHHGGGGC/><---..00000000/..000/0../0././//./:/00000000000//09000;/////00;00;00000000000:00000009000/000000000/00/.:/00/.-9;/9000000/0;0000
@M05620:45:000000000-G6HP7:1:1101:20394:6317 1:N:0:142
CATCCTGACCCTGAAGTACCCCGGCTTGATTTCTGACATTAGATCGGAAGAGCACACGTCTGAACTCCAGTCACAGCGATAGATCTCGTATGCCGTCTTCTGCTTGAAAAAAAAAAAAAATAAATGTACTTTACAAGCTAAGAACCCGCAACATCCCCCACCCCTACAGGAACAGCTCCACCCCTGATGATACCAATGGGCCACTCCCTCTCGACACGAGAACCACACCGCCCCCAACACGCTACTCCTCC
+
CDCDDFFFFFFFGGGGGFGGGGGGGGGGHHHHHHHHHHHHGFFHHHGEEEFGCHEHFGGHHGHHHGHHHHHBHHGGEFCEEEEDBFFGFEGHHHGE@GFEGGDGHHHGHHHGGGGB></<0111111=1111111<1.111<00/..-<---./0/...-...-...00/:/.//.000:;.;-..:0;:00::00000.::..0/:.////.0-.-.--..09..9..----;--9...:-.;-0000/:
@M05620:45:000000000-G6HP7:1:1101:9260:6365 1:N:0:142
TACCTGTACTGGGGAAGCATTTGAATATCCCCCCATGGTGATGGGGACGGAGAACTGCTCCATAAACACAGGCAACGTGCCTAACTTTCCCGGGAAGATGAAGTCAAAGAGCGACCACAGCTCGGAGGTTATTTTGCATCGGTGAGCCAGACAGAATGATCCGATGAGGGGTGCGAAACTATTTGAGGAAAGGAAGCACCTTTTTATTAAATTTACCTTTTAGCAATCGCCATTCCTACCCTAAAGATCGG
+
AABCBFFFFFFFGGGGGGGGGGHHHHHHHHHGGGGHHHGHGHHHHGEGGGCGGHHHHHHHHHHHHHHHHHHHGHHHGHHHHHHHHHHHHHHGGGGGGFGHBGHHHHHFFHHFGGGGGHHHHHHGG?DGEHGGHHHHHGHHGGEGFGHGHHHGHHFHHHHFHHH.:C:GHGG:CEDA-;@FFFGGGFFG0FBC9//CEBFAFFFFFEFF/BBBFFFFFFFFFFEB/BFFFFDDEFF9FFFFFFFFFFBBB.A
@M05620:45:000000000-G6HP7:1:1101:9271:6378 1:N:0:142
TACCTGTACTGGGGAAGCATTTGAATATCCCCCCATGGTGATGGGGACGGAGAACTGCTCCATAAACACAGGCAACGTGCCTAACTTTCCCGGGAAGATGAAGTCAAAGAGCGACCACAGCTCGGAGGTTATTTTGCATCGGTGAGCCAGACAGAATGATCCGATGAGGGGTGCGAAACTATTTGAGGAAAGGAAGCACCTTTTTATTAAATTTACCTTTTAGCAATCGCCATTCCTACCCTAAAGATCGG
+
CCCCCFFFFFFFGGGGGGGGGGHHHHHHHHHGGGGHHHGHHHHHHGGGGGGGGGHHHHHHHHHHHHHHHHHHGHHHGHHHHHHHHHHHHHHGGGGGGHHHHHHHHHHHHHHHGGGGGHHHHHHGGGGGCHHHHHHHHGHHGGGGGHHHHHHGHHHHHHHHHHHGGGHHHGGEGGGDBCGGGGGGGFGGGGGGFBFFGGGFFFFFFFFFFFFFFFFFFFFFFFFFFFFFFFFFFFFFFFFFFFFFFFFFFFF
@M05620:45:000000000-G6HP7:1:1101:11589:6396 1:N:0:142
AGATTACTGCAACAGTTCCCCCTGGACCTGGAAAAGTTTCTTGCCTGGCTTACAGAAGCTGAAACAACTGCCAATGTCCTACAGGATGCTACCCGTAAGGAAATGCTCCTAGAAGACTCCAAGGGAGTAAAAGAGCTGATGAAACAATGGCAAGTAAGTCAGGCATTTCCGCTTTAGCACTCTTGTGGATCCAATTGAACAATTCTCAGCATTTGTACTTGTAACTGACAAGCCAGGGACAAAACAAAGAT
+
AAAABFFFDDFDGGFBFFGGGGGGGGHHHHHHHHHHGHHHHHHHHHHHHHHABBGGHHHHHHHHHHHHHHHHHHHHHHHHDGGGHGHHHHFGHHGGEFHGFHFFGHHHHHHHHHHHHHHHFHHGFEGEHFHHHGHHHHGHHGHHHHHHHHHHHGHHHHHHHHHHGHHHHHGGGGGHHHGHHHHHHHHGHHHHGGHHHFGGGGHHHHHFHHGHHHHHHFHHHGFHHHHHFHHHGGFGGGGGEAFFGFGGGGF
@M05620:45:000000000-G6HP7:1:1101:12688:6415 1:N:0:142
TACCTGTACTGGGGAAGCAATCGCCATTCCTACCCTAAAGATCGGAAGAGCACACGTCTGAACTCCAGTCACAGCGATAGATCTCGTATGCCGTCTTCTGCTTGAAAAAAAAAAAAAAGAACAGCAGTGGGGCTTTCTTTGTTTAAGCGACGAGAAACCTAAAAGCAGCATTTTTTAACTAAGTCCTGCTGCGTCATTCATTCGTTTTTAGCCGCCTTTCTTCGTCTCCCCGACTCTCTCCTCTCATTCCC
+
CCCCCFFFFFFFGGGEGGGGGGGGGGGHHHHHHHHHHHHHFHHHGGGGHHGABBFEFGHGFGHHHHHHHHHHHHHE@GFGBB4FGFF?HHHHEGGHGHHHGHHFHFHHFGEGD@<//></00?<000110.-C-<<DG0G00/<<0=D-;@---:AF/:F//;:0.;C/9CBB0;-C:0BF0:;/:B/////9;@.;FB/B//9;/E.:9B;/;@BDD//;FB.;.;/9/.9-:9.BFFB/BFFBFB/;/9
@M05620:45:000000000-G6HP7:1:1101:20495:6425 1:N:0:142
TACCTGTACTGGGGAAGCATTTGAATATCCCCCCATGGTGATGGGGACGGAGAACTGCTCCATAAACACAGGCAACGTGCCTAACTTTCCCGGGAAGATGAAGTCAAAGAGCGACCACAGCATCGGTGAGCCAGACAGAATGATCCGATGAGGGGTGCGAAACTATTTGAGGAAAGGAAGCACCTTTTTATTAAATTTACCTTTTAGCAATCGCCATTCCTACCCTAAAGATCGGAAGAGCACACGTCTGA
+
CCCCCFFFFFFFGGGGGGGGGGHHHHHHHHHGGGGHHHGHHHHHHGGGGGGGGHHHHHHHHHHHHHHHHHHHGHHHGHHHHHHHHHHHHHHGGGFGGHHHHHHHHHHHHHHHGGGGGHHHHHHHGGFGGHHHHHHGHHHHHHHHHHHFGGHHHGGEGGGGGGGHHHHHHHGHGHGGFGFGGGGGGGGGGGGGGBFFGGGGGGGGGGGGGGFFFFFFFFFFFFFAFFFFFFFFFFFFFFFFFFFFFFAFFFB
@M05620:45:000000000-G6HP7:1:1101:15173:6452 1:N:0:142
AGATTACTGCAACAGTTCCCCCTGGACCTGGAAAAGTTTCTTGCCTGGCTTACAGAAGCTGAAACAACTGCCAATGTCCTACAGGATGCTACCCGTAAGGAAAGGCTCCTAGAAGACTCCAAGGGAGTAAAAGAGCTGATGAAACAATGGCAAGTAAGTCAGGCATTTCCGCTTTAGCACTCTTGTGGATCCAATTGAACAATTCTCAGCATTTGTACTTGTAACTGACAAGCCAGGGACAAAACAAAGAT
+
BBBBCFFFFFFFGGGGGGGGGGGGHHHHHHHHHHHHGHHHHHHHHHHHHHHHHHHHHHHHHHHHHHHHHHHHHHHHHHHHFGHHHHHHHHGHHHGFEGGHHHGGHHHHGHHHHHHHHHHHHHHGEFEEHFHHHGHHHHHHHHHHHHHHHHHHHGHHHHHHHHHHHHHHHHGGGGGHHHHHHHHHHGHGHHHHGFHHHGFHHHHHHHHFHHGHHHHHHGHHHHHGHHHHHHGHHGGGGGGGGGFFFGGGGGG
@M05620:45:000000000-G6HP7:1:1101:6481:6459 1:N:0:142
AGATTACTGCAACAGTTCCCCCTGGACCTGGAAAAGTTTCTTGCCTGGCTTACAGAAGCTGAAACAACTGCCAATGTCCTACAGGATGCTACCCGTAAGGAAAGGCTCCTAGAAGACTCCAAGGGAGTAAAAGAGCTGATGAAACAATGGCAAGTAAGTCAGGCATTTCCGCTTTAGCACTCTTGTGGATCCAATTGAACAATTCTCAGCATTTGTACTTGTAACTGACAAGCCAGGGACAAAACAAAGAT
+
BCCBCFFFFFFFGGGGGGGGGGGGHHHHHHHHHHHHHHHHHHHHHHHHHHHHHHHHHHHHHHHHHHHHHHHHHHHHHHHHHHHHHHHHHHHHHHGGGGHHHHFHHHHHGHHHHHHHHHHHHHHGGGGGHHHHHFHHHHHHHFGHHHHHHHHHHGHHHHHHHHHHHHHHHHGGGGGHEHHHHHHHHGHGHHHHHHHHHGFGHHHHHHHHHHHHHHHHHHHHHHHGHHHFGHHHHGGGGGGGGGGFGGGGGGF
@M05620:45:000000000-G6HP7:1:1101:26010:6473 1:N:0:142
AAACCAAGCAGACACTCACCGCTCCCTCGCCACAGGCCAATAGTTTGTCCTCACTGAGTTGGCAACAAGTGGCTGCTGTGGCTGCCATTTTTCTGGTGATGGCCATCAGCTCCGACGAGGTCAGCTGGGGGGCTTTCTTTGTGTAAGCAACGAGAAACCTGAAAGAAGCATTTTTTAACTAAGTCCTGCTGAGTCATTCATGAGTTTTTAGCCGCCTTGCTTCTTCTCACAGACTCTCTACTCTCATGCCA
+
CCCCBBBFCFFFGGGGGGGGGGGGGGHHGGGGGHHHGGHHHHHHHHHHHHHHHHHHHHGHHHHGHHHHHGHHGHGGHHHHHHHGGHHHHHHHHHHHHHHHHHHHHHHHHHHHHGGGGGGGFHHHHHHHGGGGGGGGGGGGGGGGGGFFFFFFFFFFFFFFFFFFFFFFFFFFFFFFFFFFFFFFFFFFFFFFFFFFFFFFFFFFFFFFFFFFFFFFFFFFFFFFFFFFFFFFFFFFFFFFFFFFFFFFFFF
@M05620:45:000000000-G6HP7:1:1101:8739:6475 1:N:0:142
TACCTGTACTGGGGAAGCATTTGAATATCCCCCCATGGTGATGGGGACGGAGAACTGCTCCATAAACACAGGCAACGTGCCTAACTTTCCCGGGAAGATGAAGTCAAAGAGCGACCACAGCATCGGTGAGCCAGACAGAATGATCCGATGAGGGGTGCGAAACTATTTGAGGAAAGGAAGCACCTTTTTATTAAATTTACCTTTTAGCAATCGCCATTCCTACCCTAAAGATCGGAAGAGCACACGTCTGA
+
CCCCCFFFFFFFGGGGGGGGGGHHHHHHHHGGGGGHHHGHHHHHHGGGGGGGGHHHHHHHHHHHHHHHHHHHGHHHGHHHHHHHHHHHHHHGGGEGGHHHHHHHHHHHHHHGGGGGGHHHHGHHGGGGGHHHHHGGHFFHHHFHHHHDDGGHHGGADGGGGGGHHHHHHHGHCFGGFFFGGGGGGGGGGGGGGCFFGGGFGGGGGGGFFFFFFFFFFFFFFFFAFFFB/BFFFFDDEDEFFFFFFF;EFFF
@M05620:45:000000000-G6HP7:1:1101:19462:6566 1:N:0:142
CATCCTGACCCTGAAGTACCCCGGCTTGATTTCTGACATTAGATCGGAAGAGCACACGTCTGAACTCCAGTCACAGCGATAGATCTCGTATGCCGTCTTCTGCTTGAAAAAAAAAAAAAATTTATTTTAAATATATTCTTGTGGAGTACAGCTGGAGGACATAATGTGTTCCGGCAACATGTAAAGTAAAGTGTACTTTTTACATATTTAGTCGTTATTACCTTCTCTGATTTACATCTGTTGCTCTTGTC
+
CCCCCFFFFFFFGGGGGGGGGGGGGGGGHHHHHHHHHHHHHHHHHHGAGGHHHHHGHGHHHGHGHHHHHHHHHHHHHGGHGGHHFHHHGGHHHHGGGHGHHHHHHHHHHHHGGGGD>///0=111111<1>11=111>111>1.0.0<000<00/....;:C0<00000/;0.-;--..:000;90;0000;0;90;00;0.00900900090:::..000;9;909000090;09:9B000900:000;0
@M05620:45:000000000-G6HP7:1:1101:11834:6568 1:N:0:142
AAACCAGAAGACATGAGGTCAGCTAGATCGGAAGAGCACACGTCTGAACTCCAGTCACAGCGATAGATCTCGTATGCCGTCTTCTGCTTGAAAAAAAAAAAAAAAAACACCCGCAAACCGATGTTCATAGGGTATTTTGCGTCGTTACTCAAGGTCTGCGTATCCCCATATTGGTGCTTAACTGTTTTATGCAGTTCAGACAGTTTTACTTAACTAGCTCGTTACTCACTCTCCACTCCCAACCTCATCTC
+
BCCCCBBFFFBCGGFBFGFGFGHHFHHHHHGGGGHHHHHHHGHHHGHHHHHCGHHHHHHHHGGHGGHGFHHGFFHHHHGFGHGHHHGHHHFGFFHG@EEE><////<//0//-->-<0.--<..0=00000.//000000-.---...900/0/009/0-9..:0/.///////:.///9////://./////////9;/9:./9:///://;/;//9//:;.../9/::///9/.:/.../../;///9;
@M05620:45:000000000-G6HP7:1:1101:11246:6569 1:N:0:142
TACCTGTACTGGGGAAGCAATCGCCATTCCTACCCTAAAGATCGGAAGAGCACACGTCTGAACTCCAGTCACAGCGATAGATCTCGTATGCCGTCTTCTGCTTGAAAAAAAAAAAAAAAAAAAAAATAAAACAAACTAATGACGTGAGTGACCGACGCAGCTACATTAACGATGCACACATAAGTCGCTAATCGTGCAGTACTAGGTACACGTTTCTTGCATGGCTATACCCTAACAATCACGATCTGCAC
+
CDDDDFFFFFFFGGGGGGGGGGGGGGGHHHHHHHHHGHHHHHHHGGGGHHH3BBFEFHHGGFHHHHHHHHHHHHHGEHGGFBBGHHFGHHGHGGGHGHHHHHHHGHHHFGFEDB>><</<-<<-:-.00000....0000:00.:...;0000--:-----/;000;000.....00:..0000:0.-...00.....0000000/;0000;:.::0:00000../000;000///000:00;....0000
@M05620:45:000000000-G6HP7:1:1101:25417:6578 1:N:0:142
AGATTACTGCAACAGTTCCCCCTGGACCTGGAAAAGTTTCTTGCCTGGCTTACAGAAGCTGAAACAACTGCCAATGTCCTACAGGATGCTACCCGTAAGGAAAGGCTCCTAGAAGACTCCAAGGGAGTAAAAGAGCTGATGAAACAATGGCAAGTAAGTCAGGCATTTCCGCTTTAGCACTCTTGTGGATCCAATTGAACAATTCTCAGCATTTGTACTTGTAACTGACAAGCCAGGGACAAAACAAAGAT
+
BAAABFFFFF@FGGGGGGGGGGGGHHHHHHHHHHHHFHHHHHHHHHHHHHHHHHHHGHHHHHHHHHHHHHHHHHHHHHHHHHHHHHHHHHHHHHGGGGGHHHHGHHHHGHHHHHHHHHHHHHHGDEGEHHHHHGHHHHHHHHHHHHHHHHHHHGGHHHHHHHHHHHHHHHGGGGGHHGHHHHHGHHHGHHHHHHHHHGHGHHHHHHHHHHHHHGHGHGHHHHHGHHHHGHHHHGGGGGGGGGGGGGGGGGF
@M05620:45:000000000-G6HP7:1:1101:16179:6581 1:N:0:142
TACCTGTACTGGGGAAGCATTTGAATATCCCCCCATGGTGATGGGGACGGAGAACTGCTCCATAAACACAGGCAACGTGCCTAACTTTCCCGGGAAGATGAAGTCAAAGAGCGACCACAGCATCGGTGAGCCAGACAGAATGATCCGATGAGGGGTGCGAAACTATTTGAGGAAAGGAAGCACCTTTTTATTAAATTTACCTTTTAGCAATCGCCATTCCTACCCTAAGATCGGAAGAGCACACGTCTGAA
+
?AAAAFFFFF3C11FGFGF1GGGFDFHHHH1FCGGHHHGFG2FF/AAEECEFCHHHHGHH1E12FGHEFGFFEHEG@FG/GFFCH@GHDGHGGEE@GEHFHFFHFFHHHFFBECCGGHHHAFGHCACEGFFFHHFGF<<?FFBGHGFA<C1GGGG<ACGGGGGG0CGHHCCC0CFGFGGGGGGGGGGFFGGGGBFFFGF0BBFFGGF00FFBE-99AF/BBF;AFFB-BFBFFFBEFEF-/A-A@--BFEF
@M05620:45:000000000-G6HP7:1:1101:8810:6640 1:N:0:142
ATCTCTATCTCCTAAAAACCTGTTTAGATTTGGAGATAGACCTTCAGGTTTTTCATCATTTTCTGCATGAATTATACATTGACCACGTTCCAGCGTGGTCAGTTTGCAGCATTCTGTTATTTTGTTTGACAGAGTGTCTTGTTGAGAACATATGTAGGACATGATTTTTTCCTGCAACAGGGAAAATAAAGTATAAGTTTTAAAGATTTATTCTTTAATAAAGGATCTCAAAGCCAGCTTTAGAAAAAGGA
+
BCCCCFFFFFFFGGGGGGGGGGHHHHHHHHHHHHHHHHHHHHHHHHHHHHHGGHHHHIIHIHHHIHHHHHHHHHHHHHHHHGHHHHGHHHHHHHGFGGHHHHHHHHHHHHHHHHHHHHHHHHHHHHHHHHHHHHHHHHHHHHHHHHHHHHHHHHHHHHHHHHHHHHHHHGHHHHHHHHHHHGGHHHHHHHHGHHHHHHHHHHHHHHHHHHHHHHHHHHHHHHHHHHHHHHHHHFHHHGHHHHGHHHHHGGH
@M05620:45:000000000-G6HP7:1:1101:8794:6647 1:N:0:142
ATCTCTATCTCCTAAAAACCTGTTTAGATTTGGAGATAGACCTTCAGGTTTTTCATCATTTTCTGCATGAATTATACATTGACCACGTTCCAGCGTGGTCAGTTTGCAGCATTCTGTTATTTTGTTTGACAGAGTGTCTTGTTGAGAACATATGTAGGACATGATTTTTTCCTGCAACAGGGAAAATAAAGTATAAGTTTTAAAGATTTATTCTTTAATAAAGGATCTCAAAGCCAGCTTTAGAAAAAGGA
+
ABBBBFFFFFFFGGGGGGGGGFHHHGHFHHHHHFGBHHHHHGHHHHHHHHHGGHGHHHHHHHFHHHHHHHHHHHHEHFHHHFHHHGFHHHHHHHGGGGHHHHHHHHHHHHGHHHHHHHGHHHHHHHHHHGFHHGHHHGHHHHHHFHHHHHHHHHHFHHFHHHHHHHHHHGHHHHHHHHHHHGGHHBFHHEHHGFHHHHHHHHHHHFGHHGHHHHHHHFHHHBHHFGHHHHHHHHHFCFHHHHFFHHHGGGH
@M05620:45:000000000-G6HP7:1:1101:24100:6700 1:N:0:142
TACCTGTACTGGGGAAGCATTTGAATATCCCCCCATGGTGATGGGGACGGAGAACTGCTCCATAAACACAGGCAACGTGCCTAACTTTCCCGGGAAGATGAAGTCAAAGAGCGACCACAGCATCGGTGAGCCAGACAGAATGATCCGATGAGGGGTGCGAAACTATTTGAGGAAAGGAAGCACCTTTTTATTAAATTTACCTTTTAGCAATCGCCATTCCTACCCTAAAGATCGGAAGAGCACACGTCTGA
+
CDDDDFFFFFFFGGGGGGGGGGHHHHHHHHHGGGGHHHGHHHHHHGGGGGGGGHHHHHHHHHHHHHHHHHHHGHHHGHHHHHHHHHHHHHHGGGGGGHHHHHHHHHHHHHHHGGGGGHHHHFGHGECEGHHHHHHGHHGHHHHHHHHEGEGHHGGEGGGGGGGHHHHHHHGHHHGGFFGGGGGGGGGGGGHGGGGFFGGGGGGGGGGGGGFFFFFFFFFFFFFFFFFFFFFFFFFFFFFFFFFFFFFFFFF
@M05620:45:000000000-G6HP7:1:1101:23433:6743 1:N:0:142
TACCTGTACTGGGGAAGCATTTGAATATCCCCCCATGGTGATGGGGACGGAGAACTGCTCCATAAACACAGGCAACGTGCCTAACTTTCCCGGGAAGATGAAGTCAAAGAGCGACCACAGCTCGGAGGTTATTTTGCATCGGTGAGCCAGACAGAATGATCCGATGAGGGGTGCGAAACTATTTGAGGAAAGGAAGCACCTTTTTATTAAATTTACCTTTTAGCAATCGCCATTCCTACCCTAAAGATCGG
+
CCCCCFFFFFFFGGGGGGGGGGHHHGHHHHHGGGGHHHGHHHHHHGGGGGGGGHHHHHHHHHHHHHHHHHHHGHHHGHHHHHHHHHHHHHHGGGGGGHHHHHHHHHHHHHHHGGGGGHHHHHHGGGGGCHHHHHHHHHHHGGGGGHHHHHHGHHHHHHHHHHHGGGHHHGGEFGGFDGGGGGGGGGGGGGGGGFGGGGGFFFFFFFFFFFFFFFFFFFFFFFFFFFFFFFFFFFFFFFFFFFFFFFFFFFF
@M05620:45:000000000-G6HP7:1:1101:12970:6752 1:N:0:142
AGATTACTGCAACAGTTCCCCCTGGACCTGGAAAAGTTTCTTGCCTGGCTTACAGAAGCTGAAACAACTGCCAATGTCCTACAGGATGCTACCCGTAAGGAAAGGCTCCTAGAAGACTCCAAGGGAGTAAAAGAGCTGATGAAACAATGGCAAGTAAGTCAGGCATTTCCGCTTTAGCACTCTTGTGGATCCAATTGAACAATTCTCAGCATTTGTACTTGTAACTGACAAGCCAGGGACAAAACAAAGAT
+
3>>AAFFFDFFDGFBBFGGGGGGGGFHHGHHHHFBHHHHHHHHHHHHFHHHAFBFGHEGHHDHHHHEHHHHHHHGHGHHHHGGEGFGHHHFGHHGEEFHGHHFHHHHHGHGHHFGGHHHHHHHFEGEEGFEGHGHHHHHFHHHHHHHHHHHHHGHHHHHHHHGHHHHHHGGGGGGGGHHHHHHGHGG.GHHHHBGGGHGGHCGGHHHHHHHHHHHHGFHHHHHHHHHHEG:GGFGGEDGGGGGGGGGGGGF
@M05620:45:000000000-G6HP7:1:1101:12963:6772 1:N:0:142
AGATTACTGCAACAGTTCCCCCTGGACCTGGAAAAGTTTCTTGCCTGGCTTACAGAAGCTGAAACAACTGCCAATGTCCTACAGGATGCTACCCGTAAGGAAAGGCTCCTAGAAGACTCCAAGGGAGTAAAAGAGCTGATGAAACAATGGCAAGTAAGTCAGGCATTTCCGCTTTAGCACTCTTGTGGATCCAATTGAACAATTCTCAGCATTTGTACTTGTAACTGACAAGCCAGGGACAAAACAAAGAT
+
AAABCFFFDDDDGGFBGGGGGGGGGGHHHHHHHHHHGHHHHHHHHHHHHHH3BBGHHHHHHHHHHHHHHHHHHHHHHHHHDGGHHGHHHHFGHHGGEFGGGHFFHHHHGHHHHHHHHHHHGGHGFEGFHFHHHGHHHHGHHGHHHHHHHHHHHGHHHHHHHHHHHHHHHHGGGGGHHHGHHHHHHHHGHHHHGGHHHGHGGHHHHHHHHHHHHHHHHHHHHHGHHHHHHHGHHGFGGGGGGGGGGGGGGGF
@M05620:45:000000000-G6HP7:1:1101:5472:6867 1:N:0:142
CATCCTGACCCTGAAGTACCCCGGCTTGATTTCTGACATTAGATCGGAAGAGCACACGTCTGAACTCCAGTCACAGCGATAGATCTCGTATGCCGTCTTCTGCTTGAAAAAAAAAAAATTTTATTTTACCGCTTGTCTTTTTGCTACCATATGTCGGCCATTATTTTTTCCTGCTCCCATGCAACTCACTTATCCGTTTTCACTATTTATTCTTTTCTCGCTGTTCTCCCATCCCTCTCTCGCCACAGTCC
+
BBBBBFFFFFFFGGGGGGGGGGGGGGGGHHHHHHGFHGHHHHFHHHGFGGFHHHHHHGHHHGBFHHFHHHHHHGHGHGGHGCHHHHHFFFHHHGGEGHFHHHBGGFHFHHEEF@C</<?1111?1<<?11//-..><=111<-1100<0=0=0=<.--;:;00<C0;C?BGGCF/00./0//009:CC/090;00;CF9.9;;;0;;C/9BFF9B/:9;.....;;/9//.;9;.9.9/9/..-;...;/9
@M05620:45:000000000-G6HP7:1:1101:5672:6973 1:N:0:142
ATCTCTATCTCCTAAAAACCTGTTTAGATTTGGAGATAGACCTTCAGGTTTTTCATCATTTTCTGCATGAATTATACATTGACCACGTTCCAGCGTGGTCAGTTTGCAGCATTCTGTTATTTTGTTTGACAGAGTGTCTTGTTGAGAACATATGTAGGACATGATTTTTTCCTGCAACAGGGAAAATAAAGTATAAGTTTTAAAGATTTATTCTTTAATAAAGGATCTCAAAGCCAGCTTTAGAAAAAGGA
+
CCCCCFFFFFFFGGGGGGGGGGHHHHHHHHHHHHHHHHHHHHHHHHHHHHHGGHHHHHIHHHIIHHHHHHHHHHHHHHHHHHHHHHGHHHHHHHGGGGHHHHHHHHHHHHHHHHHHHHHHHHHHHHHHHHHHHHHHHHHHHHHHHHHHHHHHHHHHHHHHHHHHHHHHHGHHHHHHHHHHHGGHHHHHHHHHHHHHHHHHHHHHHHHHHHHHHHHHHHHHHHHGHHHHHHHHHHHHHGHHHHGHHGHHGGH
@M05620:45:000000000-G6HP7:1:1101:23413:6994 1:N:0:142
TACCTGTACTGGGGAAGCATTTGAATATCCCCCCATGGTGATGGGGACGGAGAACTGCTCCATAAACACAGGCAACGTGCCTAACTTTCCCGGGAAGATGAAGTCAAAGAGCGACCACAGCTCGGAGGTTATTTTGCATCGGTGAGCCAGACAGAATGATCCGATGAGGGGTGCGAAACTATTTGAGGAAAGGAAGCACCTTTTTATTAAATTTACCTTTTAGCAATCGCCATTCCTACCCTAAAGATCGG
+
CCCCCFFFFFFFGGGGGGGGGGHHHHHHHHHGGGGHHHHHHHHHHGGGGGGGGHHHHHHHHHHHHHHHHHHHGHHHGHHHHHHHHHHHHHHGGGGGGHHHHHHHHHHHHHHHGGGGGHHHHHHGGEGGEHHHHHHHHHHHGGGGGHHHHGHGHHHHHHHHHHHGGGHHHGGEGGGGAGGGGGGGGFGGFGGGGGGGGGGFFFFFFFFFFFFFFFFFFFFFFFFFFFFFFFFFFFFFFFFFFFFFFFFFFFF
@M05620:45:000000000-G6HP7:1:1101:22862:6996 1:N:0:142
TACCTGTACTGGGGAAGCATTTGAATATCCCCCCATGGTGATGGGGACGGAGAACTGCTCCATAAACACAGGCAACGTGCCTAACTTTCCCGGGAAGATGAAGTCAAAGAGCGACCACAGCATCGGTGAGCCAGACAGAATGATCCGATGAGGGGTGCGAAACTATTTGAGGAAAGGAAGCACCTTTTTATTAAATTTACCTTTTAGCAATCGCCATTCCTACCCTAAAGATCGGAAGAGCACACGTCTGA
+
BAABBFFFFFFFGGGGGGGGGGHHHHHHHHHGGGGHHHFGFHHGHGGGGGGGGGHHHHHHHGHGHHHHHHGHGHHHGHHHHHHHHHHHHGHGGGGGGHHHFFFHGHHFHFHHGGGGGGHGHHHHGGCDFGHHGHHGHHHHHHHHHHH.EGHHHGG<CDFD;@DHEHGHHHGF0CFFFGFGGGGGFGGGGEGGG0;;FFFFFGFGGFGGFGFFEFFFEFFFFFFFFFF./9;BFEDFEF99FFAFFA;AF.;
@M05620:45:000000000-G6HP7:1:1101:22862:7015 1:N:0:142
TACCTGTACTGGGGAAGCATTTGAATATCCCCCCATGGTGATGGGGACGGAGAACTGCTCCATAAACACAGGCAACGTGCCTAACTTTCCCGGGAAGATGAAGTCAAAGAGCGACCACAGCATCGGTGAGCCAGACAGAATGATCCGATGAGGGGTGCGAAACTATTTGAGGAAAGGAAGCACCTTTTTATTAAATTTACCTTTTAGCAATCGCCATTCCTACCCTAAAGATCGGAAGAGCACACGTCTGA
+
BBBBBFFFFFFFGGFEEGGGGFHHHGHFHHHGGGGHHHHHHHHHHGGGGGGGGHHHHHHHHHHHHHHHGHHHGHHHGHHHHGHHHHHHHHHGGGGCEHHHHHHFGFHHHHHGGGGGGHHGHHGHDB?CFHHHHHGGHHHGHFHGHHH?EEHHHGGDDGGGGFGHHHHHHHGG:CBFGGGGGGGGGGGGGGGGGGFCFGFGFFGGGGFGEFFFFEDFFFFFFFFFFFF9:;FFFE?AEDFAFFFFFC9EFEB
@M05620:45:000000000-G6HP7:1:1101:22825:7018 1:N:0:142
ATCTCTATCTCCTAAAAACCTGTTTAGATTTGGAGATAGACCTTCAGGTTTTTCATCATTTTCTGCATGAATTATACATTGACCACGTTCCAGCGTGGTCAGTTTGCAGCATTCTGTTATTTTGTTTGACAGAGTGTCTTGTTGAGAACATATGTAGGACATGATTTTTTCCTGCAACAGGGAAAATAAAGTATAAGTTTTAAAGATTTATTCTTTAATAAAGGATCTCAAAGCCAGCTTTAGAAAAAGGA
+
CCDCCFFFFFFFGGGGGGGGGGHHHHHHHHHHHHHHHHHHHHHHHHHHHHHGGHHHHHHHHIHHIHHHHHHHHHHHHHHHHHHHHHGHHHHHHHGGGGHHHHHHHHHHHHHHHHHHHHHHHHHHHHHHHHHHHHHHHHHHHHHHHHHHHHHHHHHHHHHHHHHHHHHHHGHHHHHHHHHHHGGHHHHHHHHHHHHHHHHHHHHHHHHHHHHHHHHHHGHHHHHGHHHHHHH0DFHHHGHHHHGHHHHHGGH
@M05620:45:000000000-G6HP7:1:1101:6180:7152 1:N:0:142
TACCTGTACTGGGGAAGCAATCGCCATTCCTACCCTAAAGATCGGAAGAGCACACGTCTGAACTCCAGTCACAGCGATAGATCTCGTATGCCGTCTTCTGCTTGAAAAAAAAAAAAAATAAAAAGAGTTGCGCGAACTATGTGAAACCAACTATTCTTCAGAAACAAACACCTCATTACTACGATCTGACGCTGCATTAATGAGAATGTATCCCCCTTGTACGCTCTCATAAACACTAGAGGCTCTAACAT
+
BCCCCFFFFFFFGGGGGGGGGGGGGGGHHHHHHHHHHHHHHHHHGGGGHHHHHHHGHHHGHHHHHHHHHHHHHHHGGHGGHHHHHHGGHHHHGGGHGHGHGHHHHGHHHGGGFBB///0111==/.01111---<-<.000;000;0=A../:00;00000000/999..../.00009;00....:;00..99./000000000000:0;0;0.;-./909...;90000000990/000/.../00000
@M05620:45:000000000-G6HP7:1:1101:22404:7156 1:N:0:142
ATCTCTATCTCCTAAAAACCTGTTTAGATTTGGAGATAGACCTTCAGGTTTTTCATCATTTTCTGCATGAATTATACATTGACCACGTTCCAGCGTGGTCAGTTTGCAGCATTCTGTTATTTTGTTTGACAGAGTGTCTTGTTGAGAACATATGTAGGACATGATTTTTTCCTGCAACAGGGAAAATAAAGTATAAGTTTTAAAGATTTATTCTTTAATAAAGGATCTCAAAGCCAGCTTTAGAGAAAGGA
+
ABCCCFFFFFFFGGGGGGGGGGHHHFHHHHHHHGHFHGHFHHHHHGFHHHHGGHFHHHHHHHHHHHHHHHHHHHHHHHHHHGHHHHGHHHHHGHGGGGHHHHHHHHHHHHHHHHHHHHHHHHHHHHHHHHHHHHHHHHHHHHHHHHHHHHHHHHHHHHHHHHHHHHHHHGHHHHHHHHHHHGGHEHGGFHHHHHFHHGHHHHFDFGGHHGHHHHHHHGHHDG0GGHHHHHHHHHHHHGHHHHGH0CGF/GG
@M05620:45:000000000-G6HP7:1:1101:22384:7172 1:N:0:142
ATCTCTATCTCCTAAAAACCTGTTTAGATTTGGAGATAGACCTTCAGGTTTTTCATCATTTTCTGCATGAATTATACATTGACCACGTTCCAGCGTGGTCAGTTTGCAGCATTCTGTTATTTTGTTTGACAGAGTGTCTTGTTGAGAACATATGTAGGACATGATTTTTTCCTGCAACAGGGAAAATAAAGTATAAGTTTTAAAGATTTATTCTTTAATAAAGGATCTCAAAGCCAGCTTTAGAAAAAGGA
+
CCCCCFFFFFFFGGGGGGGGGGHHHHHHHHHHHHHHHHHHHHHHHHHHHHHGGHHHHIIHHHIHHHHHHHHHHHHHHHHHHHHHHHGHHHHHHHGGGGHHHHHHHHHHHHHHHHHHHHHHHHHHHHHHGHGHHHHHHHHHHHHHHHGHHHHHHHHHHHHHHHHHHHHHHGHHHHHHHHHHHGGHHHHHGHHHGHHGHGGHHHGHHHHHHHHHHHHHHHHHHHHGHHGHHFGHHHHHHGHHHHGHGGHHGGH
@M05620:45:000000000-G6HP7:1:1101:22401:7180 1:N:0:142
ATCTCTATCTCCTAAAAACCTGTTTAGATTTGGAGATAGACCTTCAGGTTTTTCATCATTTTCTGCATGAATTATACATTGACCACGTTCCAGCGTGGTCAGTTTGCAGCATTCTGTTATTTTGTTTGACAGAGTGTCTTGTTGAGAACATATGTAGGACATGATTTTTTCCTGCAACAGGGAAAATAAAGTATAAGTTTTAAAGATTTATTCTTTAATAAAGGATCTCAAAGCCAGCTTTAGAAAAAGGA
+
CCCCCFFFFFFFGGGGGGGGGGHHHHGHHHHHHHHHHHHHHHHHHHHHHHHGGHHHHIIHHHIHHHHHHHHHHHHHHHHHHHHHHHGHHHHHHHGGGGHHHHHHHHHHHHHHHHHHHHHHHHHHHHHHHHHHHHHHHHHHHHHHHHHHHHHHHHHHHHHHHHHHHHHHHGHHHHHHHHHHHGGHHHHHHHHHHHHHHGGHHHHHHHHHGHHHHHHHHHHHHHFGHHHHHGHHGHHHHGHHHHHHHHHHGGH
@M05620:45:000000000-G6HP7:1:1101:9055:7186 1:N:0:142
CATCCTGACCCTGAAGTACCCCGGCTTGATTTCTGACATTAGATCGGAAGAGCACACGTCTGAACTCCAGTCACAGCGATAGATCTCGTATGCCGTCTTCTGCTTGAAAAAAAAAAAAAAAAAAAAGAAGACAAAGACAGTAAGAGGAAGCAAGAAGAAAAGAAAGAAGGCAGAAGAAAGTAGTATGATGGGAAATAGGCCGTAGTTGAGCAGTGAGTTAGAGAAAGAGGGAAGATTATGTGGAAGTGATT
+
CCCCCFFFFFFFGGGGGGGGGGGGGGGGHHHHHHHHHHHHHHHHHHGGGGHHHHHHHGHHHGHHHHHHHHHHHHHHGGGHGGHHFHHHFGHHHHGFGHGHHHHHHHHHFHHEEDBC@///<-----.../0/////////000000../..0/////0////../0/./.....;00//090000090000:/0.000000--...900000/0000000000000://......0000000900990000
@M05620:45:000000000-G6HP7:1:1101:17368:7192 1:N:0:142
ATCTCTATCTCCTAAAAACCTGTTTAGATTTGGAGATAGACCTTCAGGTTTTTCATCATTTTCTGCATGAATTATACATTGACCACGTTCCAGCGTGGTCAGTTTGCAGCATTCTGTTATTTTGTTTGACAGAGTGTCTTGTTGAGAACATATGTAGGACATGATTTTTTCCTGCAACAGGGAAAATAAAGTATAAGTTTTAAAGATTTATTCTTTAATAAAGGATCTCAAAGCCAGCTTTAGAAAAAGGA
+
>ABBBFFFFFFFGGDDFGGGGGHHHHHFHHHHGBF4FBGHHHHHHHHHHHHGGHFHHHHHHHHHGHBGGGEHHHHHHFGHHFHHHHGHHHHHGHGGGGHHHHHHHHHHEHFHHHHHHHHHHHHHHHHFEGEGEHHHHHHHHHHGDGEFHHHDGHHEFFFHHHGFHHHHHGHHHHHC1FFFAFGGHFGHDFBHHHHHHFFGGFGGHHHHHHHHHHHHHFGG0<G</DHHHHBGFFHFFEHHHHH0CBHFG.:
@M05620:45:000000000-G6HP7:1:1101:17393:7194 1:N:0:142
CTCTCTATCTCCTACAAACCTGTTTAGATTTGGCGATCGACCTTCAGGTTTTTCATCATTTTCTGCCTGAATTATACCTTGACCACGTTCCAGCGTGGTCAGTTTGCCGCATTCTGTTATTTTGTTTTACAGAGTGTCTTGTTGAGAACATATGTAGGACATGATTTTTTCCTGCAACAGGGAAAATACAGTATAAGTTTTAAAGATTTATTCTTTAATAAAGGATCTCAAAGCCAGCTTTAGAAAAAGGA
+
1AAAAB@FFFFFGG1BFFGFGCGGH3DAAGHCF1AEE0F0AEEHH11BGGHGGH2FG2GHFHFHGH1B101DGHFHH2BGBEHHFGEHHHHEFHEEAEHFD0BFHHHE/>EEGGHFHHFGHHHBFGH02FG1GFHHHHFHGHGG21?FF0F<DDG2F1FG0FF1FGGFFCGFHGG01>CGC..><GFF1>FHBHFFH<GHHBC0GDGGHHHHHHHHB0CC0<C0CCBHFGF0CBFFGEBFGGBFF0BA../
@M05620:45:000000000-G6HP7:1:1101:17382:7213 1:N:0:142
ATCTCTATCTCCTAAAAACCTGTTTAGATTTGGAGATAGACCTTCAGGTTTTTCATCATTTTCTGCATGAATTATACATTGACCACGTTCCAGCGTGGTCAGTTTGCAGCATTCTGTTATTTTGTTTGACAGAGTGTCTTGTTGAGAACATATGTAGGACATGATTTTTTCCTGCAACAGGGAAAATAAAGTATAAGTTTTAAAGATTTATTCTTTAATAAAGGATCTCAAAGCCAGCTTTAGAAAAAGGA
+
CCCDDFFFFFFFGGGGGGGGGGHHHHHHHHHHHFHHHHHHHHHHHHHHHHHGGHHHHIHHHHIHIHHHHHHHHHHHHHHHHHHHHHGHHHHHHHGGGGHHHHHHHHHHHHHHHHHHHHHHHHHHHHHHHHHHHHGHHHHHHHHHFHHHHHHHHHHHHHHHHHHHHHHHHGHHHHHHHHHHHGGHHHHHHHHHHHHHHHHHHHHHHHHHHHHHHHHHHHHHHHHHHHHHHHHHGHHHHGHHHHGHHHHHGGH
@M05620:45:000000000-G6HP7:1:1101:5238:7245 1:N:0:142
TACCTGTACTGGGGAAGCATTTGAATATCCCCCCATGGTGATGGGGACGGAGAATTGCTCCATAAACACAGGCAACGTGCCTAACTTTCCCGGGAAGATGAAGTCAAAGAGCGACCACAGCATCGGTGAGCCAGACAGAATGATCCGATGAGGGGTGCGAAACTATTTGAGGAAAGGAAGCACCTTTTTATTAAATTTACCTTTTAGCAATCGCCATTCCTACCCTAAAGATCGGAAGAGCACACGTCTGA
+
BCCCCFFFFFFFGGGGGGGGGGHHHHHHHHHGGGGHHHHHGHHGHGGGGGGGGGHHHHHHHHHHHGHHHHHHGHHHGHHHHHGHHHHHHHHFGGGGGHHHHHHHHHHHHHHHGGDCFHHHHGHHGG?EFHHHHHGGHGFFHHHHHHGCEGHHHGGEFGGFFGGHHHHHHGGGCCFFFFFGGGGGFGGGGGGGGGGFFGGFFGGGGGGGGGFFFFFDFFFFFFF;AFFBFFFFFFFFFFFFFFFFADFFFFF
@M05620:45:000000000-G6HP7:1:1101:6139:7260 1:N:0:142
TACCTGTACTGGGGAAGCAATCGCCATTCCTACCCTAAAGATCGGAAGAGCACACGTCTGAACTCCAGTCACAGCGATAGATCTCGTATGCCGTCTTCTGCTTGAAAAAAAAAAAATTTTTTTTTTTGTCACTGTGTCTTTTTGCTCACCTATTTAGTACATTCTTTTTTCCTTCCCCTCGGCAAATACAGTATCAGTGTTACCGCTTTCTTCTTTAATCCAGGCTCTGCAAGCCAGCTTTCGATCCCTGC
+
ABBBBFFFFFFBGGGGGGGGGGGGGGGHHHHHHHHHHHHHHHHHGGGGHHHHHHHGHHHFFHHHHHHHHHHHHHHGEGFGHGHHHHGGHGHHGFGHGHHFHHHHFGGFFGGGG?//0<2>2//--<<</=0000<<0;C00;:-:0:C0C0/0000000;;00;0FGB0-/0009/9//9-9.--./;///;/////9/;//9/.;9..9;B/9/;//9/////.;.//99/9:...://99.A/;A.//.
@M05620:45:000000000-G6HP7:1:1101:5242:7263 1:N:0:142
TACCTGTACTGGGGAAGCATTTGAATATCCCCCCATGGTGATGGGGACGGAGAATTGCTCCATAAACACAGGCAACGTGCCTAACTTTCCCGGGAAGATGAAGTCAAAGAGCGACCACAGCATCGGTGAGCCAGACAGAATGATCCGATGAGGGGTGCGAAACTATTTGAGGAAAGGAAGCACCTTTTTATTAAATTTACCTTTTAGCAATCGCCATTCCTACCCTAAAGATCGGAAGAGCACACGTCTGA
+
CCDDCFFFFFFFGGGGGGGGGGHHHHHHHHHGGGGHHHGHHHHHHGGGGGGGGHFHHHHHHHHHHHHHHHHHGHHHGHHHHHHHHHHHHHHGGGGGGGHHHGGHHHHHGHHHGCGGGHHFGHHHGGEGEHHHHHHGHHHEHFGHHHHAFGHHHGGEFGGGGGGHHHHHGGGHHHGG?FFGFGGGGGGGGGGGGGFFGGGGGGGGGGEFGGFFFFFFEFFFFFFFFFFFFFFFFFFFFFFFFFFFFFFEFFF
@M05620:45:000000000-G6HP7:1:1101:8823:7263 1:N:0:142
AGATTACTGCAACAGTTCCCCCTGGACCTGGAAAAGTTTCTTGCCTGGCTTACAGAAGCTGAAACAACTGCCAATGTCCTACAGGATGCTACCCGTAAGGAAAGGCTCCTAGAAGACTCCAAGGGAGTAAAAGAGCTGATGAAACAATGGCAAGTAAGTCAGGCATTTCCGCTTTAGCACTCTTGTGGATCCAATTGAACAATTCTCAGCATTTGTACTTGTAACTGACAAGCCAGGGACAAAACAAAGAT
+
AA3AAFFFFBDFGGGGGGGGGGGGHHHHGHFFHDFGGHHHHHHHHHHFFFHGHHHHHHHGGHGHHHFHHGFHHHHHHHHHHFHHHHHHHHFHHHGGGGHHGHC1GHHHGHGHHHGFHHHGFFHGGHGGHHHHHGHHHHHHHGHHHHHHHHHHHGHHGHGHHHHHHHHHHHGGGGGHGHGHHHHHHHHGHHHHGFHHHGHHHHHHHHHHHHHHHHHHHHHHHHHHHHHHHHGHGGGGGGGEEAFFGGGGFFC
@M05620:45:000000000-G6HP7:1:1101:23548:7294 1:N:0:142
TACCTGTACTGGGGAAGCAATCGCCATTCCTACCCTAAAGATCGGAAGAGCACACGTCTGAACTCCAGTCACAGCGATAGATCTCGTATGCCGTCTTCTGCTTGAAAAAAAAAAAAAATACAAAACAATCCTTGTTTAATTATCTCACTTACCAACCTAACTACCCCAAAACATCCTACTCCTCATCCTCTACGACTCCACCCTTGCATCAGTACGCAACCGTCATCCGTAACCTTATTCAGCACCACTTT
+
CCCDCFFFFFFFGGGGGGGGGGGGGGGHHHHHHHHHHHHHHHHHGGGGHHHHHHHGHHHGHHHHHHHHHHHHHHHGGHGGHGFGHHGGHHHHGGGHGHHHGHHHHHHHHGGFBB>>/<0111?100>.1<C111110111110=0=000000/00../00/0;0/....:.:.00/0000000/000000000.....:0;.:.//000000000...:-.-...900.....000090;0090.::.000
@M05620:45:000000000-G6HP7:1:1101:6403:7301 1:N:0:142
TACCTGTACTGGGGAAGCATTTGAATATCCCCCCATGGTGATGGGGACGGAGAACTGCTCCATAAACACAGGCAACGTGCCTAACTTTCCCGGGAAGATGAAGTCAAAGAGCGACCACAGCATCGGTGAGCCAGACAGAATGATCCGATGAGGGGTGCGAAACTATTTGAGGAAAGGAAGCACCTTTTTATTAAATTTACCTTTTAGCAATCGCCATTCCTACCCTAAAGATCGGCAGAGCACACGTCTGA
+
AAAAAFFFFFFBEEGFFE1AFFGFFHHGGHHGEGGFHGHFBEHHHGGGGGCAFCFGGFHDAFFFH@GHCCGHGAFHEGEGHD@GHFHHE1FEEE>@EAEGDFBBGHFHHFBHGGCGGHEHHHGHGCEEEHGFCGCFHHF1FGGHGHH.>.1>GGC.@FGC?CGHFHGHHHGH:CBFAFGGGGGGGFFGFEFGF;;CFGECBFFFGFGFFGFFFFFBFF9FFFFAFF-9BFFFFA?-9--9F/FBF@AEFA;
@M05620:45:000000000-G6HP7:1:1101:6404:7322 1:N:0:142
TACCTGTACTGGGGAAGCATTTGAATATCCCCCCATGGTGATGGGGACGGAGAACTGCTCCATAAACACAGGCAACGTGCCTAACTTTCCCGGGAAGATGAAGTCAAAGAGCGACCACAGCATCGGTGAGCCAGACAGAATGATCCGATGAGGGGTGCGAAACTATTTGAGGAAAGGAAGCACCTTTTTATTAAATTTACCTTTTAGCAATCGCCATTCCTACCCTAAAGATCGGAAGAGCACACGTCTGA
+
>AAAAFFFFFF1F1FFFGEFGGG3DGHHHHHGGGGHHHHCFHHFEFGGGGGGEHHHFHHHHHHHHGHHHFHHGHHH/FFFGHFHHGHHHGHECGCEGAFFGHFFGHHHGH0F/BCGCGEGHGHHC/?CFHHHHGEEHHH1FFGHHHH.CC1FFFG<CEGGGGGHHHHHFFA/0CBF.CFGGGGGGFFGGEFGG09CFGGGFGBFGGGFFGFFAEFBEFFFFFF9AFB9BBFFFF?BEB?-:9ABF@AEFEF
@M05620:45:000000000-G6HP7:1:1101:7497:7403 1:N:0:142
AGATTACTGCAACAGTTCCCCCTGGACCTGGAAAAGTTTCTTGCCTGGCTTACAGAAGCTGAAACAACTGCCAATGTCCTACAGGATGCTACCCGTAAGGAAAGGCTCCTAGAAGACTCCAAGGGAGTAAAAGAGCTGATGAAACAATGGCAAGTAAGTCAGGCATTTCCGCTTTAGCACTCTTGTGGATCCAATTGAACAATTCTCAGCATTTGTACTTGTAACTGACAAGCCAGGGACAAAACAAAGAT
+
BBCBCFFFFFFFGGGGGGGGGGGGHHHHHHHHHHHHHHHHHHHHHHHHHHHHHHHHHHHHHHHHHHHHHHHHHHHHHHHHHHHHHHHHHHHHHHGGGGHHHHHHHHHHGHHHHHHHHHHHHHHGGGGGHHHHHGHHHHHHHFGHHHHHHHHHHGHHHHHHHHHHHHHHHHGGGGGHHHHHHHHHHGGGHHHHHHHHHGGHGHHHHHHHHHHHHHHHHHHHHHHHHHHHGHHHGGGGGGGGFFFGGGGGGGG
@M05620:45:000000000-G6HP7:1:1101:26717:7404 1:N:0:142
TACCTGTACTGGGGAAGCAATCGCCATTCCTACCCTAAAGATCGGAAGAGCACACGTCTGAACTCCAGTCACAGCGATAGATCTCGTATGCCGTCTTCTGCTTGAAAAAAAAAAAATTATTTTTTTTGACATCGTTTCTTTTTGCTAACATCTATATGACATTCTTTTTTCCTGCCCCCTTTCACCTACAGTATAATTTGTCCAGATTTATTCTTTACTCACTGATCTCACCTCCAGCTTTAGACACCGGA
+
BBBABFFFFFFFGGFGGGGGGGGGGGGHHHHHHHHHGHHGHHHHGGGGGHHHHHHGGHHGGFHHHHHHHHHHGHHFEHFGHHHFHHFEHFHHG?EHFHHHHHHHFHHHGFG/@<//0<@F2221//>-.><11.<.<<<D0<D<0000</;0000;:::;0000<0::09/0B0/..:--.;0;00C///00;C0000;0;0///;B/;//;://///B/://9/;9/B//./9;./:BB////9/..--:
@M05620:45:000000000-G6HP7:1:1101:11345:7421 1:N:0:142
TACCTGTACTGGGGAAGCATTTGAATATCCCCCCATGGTGATGGGGACGGAGAACTGCTCCATAAACACAGGCAACGTGCCTAACTTTCCCGGGAAGATGAAGTCAAAGAGCGACCACAGCTCGGAGGTTATTTTGCATCGGTGAGCCAGACAGAATGATCCGATGAGGGGTGCGAAACTATTTGAGGAAAGGAAGCACCTTTTTATTAAATTTACCTTTTAGCAATCGCCATTCCTACCCTAAAGATCGG
+
CCCCCFFFFFFFGGGGGGGGGGHHHHHHHHHGGGGHHHHHHHHHHGGGGGGGGHHHHHHHHHHHHHHHHHHHGHHHGHHHHHHHHHHHHHHGGGGGGHHHHHGHHHHHHHHHGGGGGHHHHHHGCGGGEHHHHHHHHHHHGGGGGHHHHHHGHHHHHHHHHHHGGGHHHGGEGGGFGGGGGGGGGGGGGGGGGGGGGGGFFFFFFFFFFFFFFFFFFFFFFFFFFFFFFFFFFFFFFFFFFFFBBFFFFFF
@M05620:45:000000000-G6HP7:1:1101:11363:7421 1:N:0:142
TACCTGTACTGGGGAAGCATTTGAATATCCCCCCATGGTGATGGGGACGGAGAACTGCTCCATAAACACAGGCAACGTGCCTAACTTTCCCGGGAAGATGAAGTCAAAGAGCGACCACAGCTCGGAGGTTATTTTGCATCGGTGAGCCAGACAGAATGATCCGATGAGGGGTGCGAAACTATTTGAGGAAAGGAAGCACCTTTTTATTAAATTTACCTTTTAGCAATCGCCATTCCTACCCTAAAGATCGG
+
CCCCCFFFFFFFGGGGGGGGGGHHHHHHGHHGGGGHHHBGGHHHHGGGGGGGGHHHHHHHHHHHHHHGHHHHGFHHGHHHHHHHHHHHHHHGGGGGGGHHGGHFGHHHHGHHGGGGGHHHHHHGCDGGCHHHHHHHHGGHFFCEGHHHHHGGFHHHHHGHHHHGGEHHHGGAFGGD?DGGGGGGGGGGGGGGGFFGGEGFFFFFFFFFFFFFFFFFFFFFFF/BBFFFFEFFFFFFFFFFFBFBBFFFFFB
@M05620:45:000000000-G6HP7:1:1101:6212:7497 1:N:0:142
CATCCTGACCCTGAAGTACCCCGGCTTGATTTCTGACATTAGATCGGAAGAGCACACGTCTGAACTCCAGTCACAGCGATAGATCTCGTATGCCGTCTTCTGCTTGAAAAAAAAAAAATATAGTTACATTACGGGTGAAGTTGAAAGTGTGGAAAGCTCTGAGAGAGTGACACAGTGGTATAGTGGCGTGTTCATGTCGCCATAGGATAGCCTGATGGCATTATCCAGTTCGTATGTTGCGTCTTCGTCAA
+
AA3AAFFFFFFFGGGGGFGGGGGGGGFGHHHHHHHGHHHHFHGHHHGGFGHHHHHHHGHHHGHHHHHHHHGHHHHHHGGHGGHGBGHHGGHHHHGFEGGHHHHHHHFHHF0EEGGC</<1111<?1111?11//---.111111110=000.000./00=0000/../00000/.00/0000000..-.-..000;00.....;90099////..///.///;////////...//9;//-.-../.9...
@M05620:45:000000000-G6HP7:1:1101:6895:7499 1:N:0:142
ATCTCTATCTCCTAAAAACCTGTTTAGATTTGGAGATAGACCTTCAGGTTTTTCATCATTTTCTGCATGAATTATACATTGACCACGTTCCAGCGTGGTCAGTTTGCAGCATTCTGTTATTTTGTTTGACAGAGTGTCTTGTTGAGAACATATGTAGGACATGATTTTTTCCTGCAACAGGGAAAATAAAGTATAAGTTTTAAAGATTTATTCTTTAATAAAGGATCTCAAAGCCAGCTTTAGAAAAAGGA
+
CCCCCFFFFFFFGGGGGGGGGGHHHHHHHHHHHGHHHHHHHHHHHHHHHHHGGHHHHIHHHIIIIHHHHHHHHHHHHHHHHHHHHHGHHHHHHHGGGGHHHHHHHHHHHHHHHHHHHHHHHHHHHHHHGHHHHHHHHHHHHHHHHHHHHHHHHHHHHHHHHHHHHHHHHGHHHHHHHHHHHGGHHHHHGGHHHHHGHGGHHHHHHGHHHHHHHHHHHHHHHHHHHHHHHGHHHHHHHGHHHHGFGHHHGGH
@M05620:45:000000000-G6HP7:1:1101:6196:7505 1:N:0:142
CATCCTGACCCTGAAGTACCCCGGCTTGATTTCTGACATTAGATCGGAAGAGCACACGTCTGAACTCCAGTCACAGCGATAGATCTCGTATGCCGTCTTCTGCTTGAAAAAAAAAAAAAAACAAAAATGTCTGTTTTAAATGTCTGTTAGGCATAATTGGCGATACCACCTACTGCTAGTAAGCGCCTATAGTCATAAGACGAGTCTTCGATTGGATAGCGGAACATGTGGTATGTCTAGCTATTAGTTCT
+
CCCCCFFFFFFFGGGGGGGGGGGGGGGGFHHHHGGDGGHHHHHHHHGGGGHHHHHHHGHHHGHHHHHHHHHHHHHHHGGHGGGHFHHHGGHHHHGGGGGHHHHHHHFFGHHGGGGD>//<-.<.0<.011100=00/000=0<0000000/000000000/---.-0;:..0/00000900900-;-..900000000000.--./000..0:..00000-;---/0090;/0;0:00:00:00:0:;009
@M05620:45:000000000-G6HP7:1:1101:6898:7520 1:N:0:142
ATCTCTATCTCCTAAAAACCTGTTTAGATTTGGAGATAGACCTTCAGGTTTTTCATCATTTTCTGCATGAATTATACATTGACCACGTTCCAGCGTGGTCAGTTTGCAGCATTCTGTTATTTTGTTTGACAGAGTGTCTTGTTGAGAACATATGTAGGACATGATTTTTTCCTGCAACAGGGAAAATAAAGTATAAGTTTTAAAGATTTATTCTTTAATAAAGGATCTCAAAGCCAGCTTTAGAAAAAGGA
+
BBBBBFFFFFFFGGGGGGGGGGHHHHHHHHHCHHHHHHHHHHHHHHHFHHHGGHHHHHHHHHHHHHHHHHHHHHHHHHHHHHHHGHGHHHHHHHGGGCHHHHHHHHHHHHHHHHHHHHHHHHHHHHHHHHHHHHHHHHHHHHHHHHHHHHHHHHHHHHHHHHHHHHHHGGHHHHHHFHHHHGGHHFGHHHHHHHHHHHHHHHHHHHHHHHHHHHHHHHHHHHHHHHHHHHHHGHHHGGHHHHGHGHHH?GH
@M05620:45:000000000-G6HP7:1:1101:6209:7522 1:N:0:142
CATCCTGACCCTGAAGTACCCCGGCTTGATTTCTGACATTAGATCGGAAGAGCACACGTCTGAACTCCAGTCACAGCGATAGATCTCGTATGCCGTCTTCTGCTTGAAAAAAAAAAAAAAATATTAACACGCAGAGATTCGCTGCTTCCTCTATGAACTTTGGTAACACCTTGTACGATGGCTCACTTACTCTATATGTGACCATAAGCAATCGTGCGATCTCGTATAGCCCCGCTTTGTTGCCTATTCTT
+
BBBBBFFFFFFFFFF4GGGGGGE2AEGGHHHHGHGHHHHHGFHGHHGGFEAHGFHHHGHHHGHGHHHHHFHHFGGFGGGHGGHHHHHBFGHBGH?EGHGHHHGHHHGHGBFE/B@//<//-0111<1111.----./000.....::0/000000;0000:0/.0000/.;00900..99.//0900000000;0///99/////////////....-9.../.9.//////.--9../9../////////
@M05620:45:000000000-G6HP7:1:1101:5342:7560 1:N:0:142
ATCTCTATCTCCTAAAAACCTGTTTAGATTTGGAGATAGACCTTCAGGTTTTTCATCATTTTCTGCATGAATTATACATTGACCACGTTCCAGCGTGGTCAGTTTGCAGCATTCTGTTATTTTGTTTGACAGAGTGTCTTGTTGAGAACATATGTAGGACATGATTTTTTCCTGCAACAGGGAAAATAAAGTATAAGTTTTAAAGATTTATTCTTTAATAAAGGATCTCAAAGCCAGCTTTAGAAAAAGGA
+
BBBBCFFFFFFFGGGGGGGGGGHHHHHHHHHHHHHHHHHHHHHHHHHHHHHGGHHHHHIHHHIHIHHHHHHHHHHHHHHHHHHHHHGHHHHHHHGGGGHHHHHHHHHHHHHHHHHHHHHHHHHHHHHHHHHHHHHHHHHHHHHHHHHHHHHHHHHHHHHHHHHHHHHHHGHHHHHHHHHHHGGHHHHHHHHHHHHHHHHHHHHHHHHHHHHHHHHHHGHHHHHHHHHHHHHHHHHHHGHHHHHGHHHHGGH
@M05620:45:000000000-G6HP7:1:1101:16233:7560 1:N:0:142
AGATTACTGCAACAGTTCCCCCTGGACCTGGAAAAGTTTCTTGCCTGGCTTACAGAAGCTGAAACAACTGCCAATGTCCTACAGGATGCTACCCGTAAGGAAAGGCTCCTAGAAGACTCCAAGGGAGTAAAAGAGCTGATGAAACAATGGCAAGTAAGTCAGGCATTTCCGCTTTAGCACTCTTGTGGATCCAATTGAACAATTCTCAGCATTTGTACTTGTAACTGACAAGCCAGGGACAAAACAAAGAT
+
ABBBBFFFFFDFGGFGGGGGGGGGGHHHHHHFHHHHGHHHHHHHHHHHHHHHHHHGHHHHHHHHHHHHHHHHHHHHHHHHHGHHHHHHHHHHHHGEEEGHHHCGHHHHGHHHHHHHHHHHHHHGDFFEHFHHHGHHHHHHHHHHHHHHHHHGHGHHHHHHHHHHHHHHHHGGGGGHGHHHHHHHHHHGGHHHGGHHHGFGHHHHHHHHHHHHHHHHHHHHHHHHHHHHGHHHHGFGGGGGGGGGGGGGGGF
@M05620:45:000000000-G6HP7:1:1101:5354:7578 1:N:0:142
ATCTCTATCTCCTAAAAACCTGTTTAGATTTGGAGATAGACCTTCAGGTTTTTCATCATTTTCTGCATGAATTATACATTGACCACGTTCCAGCGTGGTCAGTTTGCAGCATTCTGTTATTTTGTTTGACAGAGTGTCTTGTTGAGAACATATGTAGGACATGATTTTTTCCTGCAACAGGGAAAATAAAGTATAAGTTTTAAAGATTTATTCTTTAATAAAGGATCTCAAAGCCAGCTTTAGAAAAAGGA
+
ABBBBFFFFFFFGGGGGGGGGGHHHHHHHHHHHFHHHFHHHHHHHHHHHHHGGHHHHHHHHHHHHHHHHFHHHHHHHHHHHHHHHHGHHHHHHHGGGGHHHHHHHHHHHHHHHHHHHHHHHHHHHHHHHHHGHHHHHHHHHHHHGHHHHHHHHHHHHHGHHHHGHHHHHGHHHHHHDGHGHGEFCGGHGHHHHHHHGHGHHBGHHHHHHGHHHHHHHHHHHHHFGHHHHHHHHHHHHGHHHHGHHGHGGGH
@M05620:45:000000000-G6HP7:1:1101:21152:7606 1:N:0:142
ATCTCTATCTCCTAAAAACCTGTTTAGATTTGGAGATAGACCTTCAGGTTTTTCATCATTTTCTGCATGAATTATACATTGACCACGTTCCAGCGTGGTCAGTTTGCAGCATTCTGTTATTTTGTTTGACAGAGTGTCTTGTTGAGAACATATGTAGGACATGATTTTTTCCTGCAACAGGGAAAATAAAGTATAAGTTTTAAAGATTTATTCTTTAATAAAGGATCTCAAAGCCAGCTTTAGAAAAAGGA
+
BCCCDFFFFFFFGGGGGGGGGGHHHHHHHHHHHGHHHHHHHHHHHHHHHHHGGHHHHHIHHHHIHHHHHHHHHHHHHGHHHHHHHHGHHHHHHHGGGGHHHHHHHHHHHHHHHHHHHHHHHHHHHHHHHHHHHHHHHHHHHHHHHHHHHHHHHHHHHHHHHHHHHHHHHGHHHHHHHHHHHGGHHHHHGHHHHHHHHHHHHHHHHHHHHHHHHHHHHHHHGHHGHHHHHHHHHHHHHGHHHHHHHHHHGGG
@M05620:45:000000000-G6HP7:1:1101:6595:7632 1:N:0:142
TACCTGTACTGGGGAAGCATTTGAATATCCCCCCATGGTGATGGGGACGGAGAACTGCTCCATAAACACAGGCAACGTGCCTAACTTTCCCGGGAAGATGAAGTCAAAGAGCGACCACAGCTCGGAGGTTATTTTGCATCGGTGAGCCAGACAGAATGATCCGATGAGGGGTGCGAAACTATTTGAGGAAAGGAAGCACCTTTTTATTAAATTTACCTTTTAGCAATCGCCATTCCTACCCTAAAGATCGG
+
AAAABBFFFFFFGGGGGG4FFFHFFGHHHHFFEEGHGHHFGGHHHEAEGGEAAGGGHHHHHHGGHGHEHHHHGHHHGHEEGHHHFFHFFGFFGGEEEAGHGEFEGHHHHHHFGGGG/GCGH1CE@/BC<CDGHHHGHGDGFGCD.>GHHHGEHHHHHDDFGHHGGGGHHECECGB9-9AG99CBFBAFBF/;ABBFACCFFFFFFFFFFF/;FFBFFFFFEFFBFBBFFFFFEFF/;FF9ABF.9BBFFED
@M05620:45:000000000-G6HP7:1:1101:5515:7633 1:N:0:142
TACCTGTACTGGGGAAGCATTTGAATATCCCCCCATGGTGATGGGGACGGAGAACTGCTCCATAAACACAGGCAACGTGCCTAACTTTCCCGGGAAGATGAAGTCAAAGAGCGACCACAGCTCGGAGGTTATTTTGCATCGGTGAGCCAGACAGAATGATCCGATGAGGGGTGCGAAACTATTTGAGGAAAGGAAGCACCTTTTTATTAAATTTACCTTTTAGCAATCGCCATTCCTACCCTAAAGATCGG
+
BBBBBFFBFFFFCFAFEGGGGGHHHHHHFGGGGGFHHGDGHHHHHGGGFGDGGAEGHHHHHHGHHHHHHFHHGGGHGHGHFHGGHFHHFGFGGGGGGHHHGFHGGEFGHHGHGGGGGHHHHHHGGDFGAGHFHHHFHBGDG?CAEFFHHHHEGHHHHFHHHHHG?EHHHF-CDB??DCGGGGGGGGGGBF/FFBBFEBF.FFFFFFFFFFFFFFFFBBFFFFBBBFFFFFFFFFFFFFEFFFFBFFBFFF?
@M05620:45:000000000-G6HP7:1:1101:6608:7646 1:N:0:142
TACCTGTACTGGGGAAGCATTTGAATATCCCCCCATGGTGATGGGGACGGAGAACTGCTCCATAAACACAGGCAACGTGCCTAACTTTCCCGGGAAGATGAAGTCAAAGAGCGACCACAGCTCGGAGGTTATTTTGCATCGGTGAGCCAGACAGAATGATCCGATGAGGGGTGCGAAACTATTTGAGGAAAGGAAGCACCTTTTTATTAAATTTACCTTTTAGCAATCGCCATTCCTACCCTAAAGATCGG
+
CCCCCFFFFFFFGGGGGGGGGGHHHHHHHHHGGGGHHHGHHHHHHGGGGGGGGHHHHHHHHHHHHHHHHHHHGHHHGHHHHHHHHHHHHHHGGGGGGHHHHHHHHHHHHHHHGGGGGHHHHHHGGGGGGHHHHHHHHHHHGGGGGHHHHHHGHHHHHHHHHHHGGGHHHDGGGGGEDGGGGGGGGGGGEGGFGFGGGGGEFFFFFFFFFFFFFFFFFFFFFFFFFFFFFFFFFFFFFFFFFFFFFFFFFFF
@M05620:45:000000000-G6HP7:1:1101:6628:7647 1:N:0:142
TACCTGTACTGGGGAAGCATTTGAATATCCCCCCATGGTGATGGGGACGGAGAACTGCTCCATAAACACAGGCAACGTGCCTAACTTTCCCGGGAAGATGAAGTCAAAGAGCGACCACAGCTCGGAGGTTATTTTGCATCGGTGAGCCAGACAGAATGATCCGATGAGGGGTGCGAAACTATTTGAGGAAAGGAAGCACCTTTTTATTAAATTTACCTTTTAGCAATCGCCATTCCTACCCTAAAGATCTG
+
1AAAA@FFFFF1G?EEAG1FGGHHHHHHHHFFGGCHCHHGHHHHHGEEGGGGCHHGDFGHHHHGFHHHHHHHGHHHEHGFHHHCGHHHHHHG/@EEGGHHGHHHHGHHGHBGEGGGCHHHHHHGC?GGCGBGHHHHHHFHAEGGGHHHHFFEHHHCGFHFGGHGGGHFHAAC@9AAAG?FGGFGGB?FEBFGFFGFFBCFFFFFFFFFFFFFFFEFFFFFFF//B/BBEFFFFFFFFFBAFFBB/B/BF//
@M05620:45:000000000-G6HP7:1:1101:16666:7651 1:N:0:142
ATCTCTATCTCCTAAAAACCTGTTTAGATCTGGAGATAGACCTTCAGGTTTTTCATCATTTTCTGCATGAATTATACATTGACCACGTTCCAGCGTGGTCAGTTTGCAGCATTCTGTTATTTTGTTTGACAGAGTGTCTTGTTGAGAACATATGTAGGACATGATTTTTTCCTGCAACAGGGAAAATAAAGTATAAGTTTTAAAGATTTATTCTTTAATAAAGGATCTCAAAGCCAGCTTTAGAAAAAGGA
+
>AABBFFFFFFFGGGFF4EGGGHHHHHGH5FGEEGBGDGHHHHHHGHHHHHGGHFHHGHHHHHHFH5GFHGHHHHHHHHHHHHHHHGHHHHFHHGGEGHHHHHHHHHHEHHHHHHHHHGHHHHGHHHFHH4G?GHHHHHHHHHGFFFGHGH3GHHFHB?GHGF?GHHHHGHHHHHHGHHHHGGHHHGGHFHHHHHDGHHHHHHHHHHHHHHHHHHHFFGH0GFFGHHHHHFHFHHGHGHHHHB0;0GC.E:
@M05620:45:000000000-G6HP7:1:1101:5497:7656 1:N:0:142
TACCTGTACTGGGGAAGCATTTGAATATCCCCCCATGGTGATGGGGACGGAGAACTGCTCCATAAACACAGGCAACGTGCCTAACTTTCCCGGGAAGATGAAGTCAAAGAGCGACCACAGCTCGGAGGTTATTTTGCATCGGTGAGCCAGACAGAATGATCCGATGAGGGGTGCGAAACTATTTGAGGAAAGGAAGCACCTTTTTATTAAATTTACCTTTTAGCAATCGCCATTCCTACCCTAAAGATCGG
+
BBBBBFFFFFFFGGGGCGGGGGHHHHGHHHHGGGGHHHFHHHHHHGGGGGGGGHHHHHHHHHGHHHHHHHHHGHHHGHHHHHHHHHHHHHHGGGGGGHGHHHHHHHHHHHHHGCGCGHHHHHHGGGGGGHFHHHHFFHHHGGGGGHHHHHHGHHHHHHFHHHGDFGEHFGGEGGGA-ABFFFGGGFGG0FFFECFFGFGFFFFFFFFFFBFFFFFBF;;FFF9FFFFFFFDDEFFBFFFFFFFFFFFFFA.
@M05620:45:000000000-G6HP7:1:1101:6595:7660 1:N:0:142
AGATTACTGCAACAGTTCCCCCTACACTCTTTCCCTACAAGCCAGGGACAAAACAAAGATCGGAAGAGCACACGTCTGAACTCCAGTCACAGCGATAGATCTCGTATGCCGTCTTCTGCTTGAAAAAAAAAAAAAAACACATTCATAACTCGCTTAATCCCCTCATCTCATATAACCCTCTACTACTTCTCTGCTATTACGTGTCCTGCATTGGCACATCACCTCCATTCCCTCTTGCTCCTCTTACTCAC
+
BABBBFFFFFFFGGGGGGGGGGGAGHHHHHHHHHHHHHHHHHGHHHGGGGHHHHHHHHHHHHGGGGHHHHHHHGHHHGHHHHHHHHHHGHHGHGGHGGHFHHHHGGHHHHGGGHGHHHHHHHHHHFGGGGGG<<--<.<.<00000=0<00.-...0000:.:..00000000009/9../0000000900009000000.///9//:9.///////9///:.;...//////.9///////./////:9/
@M05620:45:000000000-G6HP7:1:1101:18382:7667 1:N:0:142
TACCTGTACTGGGGAAGCATTTGAATATCCCCCCATGGTGATGGGGACGGAGAACTGCTCCATAAACACAGGCAACGTGCCTAACTTTCCCGGGAAGATGAAGTCAAAGAGCGACCACAGCTCGGAGGTTATTTTGCATCGGTGAGCCAGACAGAATGATCCGATGAGGGGTGCGAAACTATTTGAGGAAAGGAAGCACCTTTTTATTAAATTTACCTTTTAGCAATCGCCATTCCTACCCTAAAGATCGG
+
BCCCCFFFFFFFGGGGGGGGGGHHHHHHHHHGGGGHHHFGHHHHHGGGGGGGGHHHHHHHHHHHHHHHHHHHGHHHGHHHHHHHHHHHGHHGGGGGGHHHHHHHHHHHHHHHGGGGGHHHHHHGFGGGGHHHHHHHHHHHGGGGFHHGHHHGHHHHHHGHHHHGGDGHHGGCDGGD?BGGFCGGGGGGFFGGGFFGGGFEFFFFFFFFFFFFFFFFFFFFFFFFFFFFFFFFFFFBFBBAFFFFFFFFFFF
@M05620:45:000000000-G6HP7:1:1101:19155:7668 1:N:0:142
ATCTCTATCTCCTAAAAACCTGTTTAGATTTGGAGATAGACCTTCAGGTTTTTCATCATTTTCTGCATGAATTATACATTGACCACGTTCCAGCGTGGTCAGTTTGCAGCATTCTGTTATTTTGTTTGACAGAGTGTCTTGTTGAGAACATATGTAGGACATGATTTTTTCCTGCAACAGGGAAAATAAAGTATAAGTTTTAAAGATTTATTCTTTAATAAAGGATCTCAAAGCCAGCTTTAGAAAAAGGA
+
CCCCCFFFFFFFGGGGGGGGGGHHHHHHHHHHHHHHHHHHHHHHHHHHHHHGGHHHHHHHHHHHHHHHHHHHHHHHHHHHHHHHHHGHHHHHHGGFGGHHHHHHHHHHHHGHHHHHHHHHHHHHHHHHGHHHHHHHHHHHHHHHHHGHHHHHHHHHHHHHHHHHHHHHHGHHHHHHGHHHHGGHHHHHHGHHHHHHHHHHHHHHHGHHHHHHHHHHGHHHHGHHHHHHHHHGHGHHHGHHHHHHHHGGGDG
@M05620:45:000000000-G6HP7:1:1101:16661:7672 1:N:0:142
ATCTCTATCTCCTAAAAACCTGTTTAGATTTGGAGATAGACCTTCAGGTTTTTCATCATTTTCTGCATGAATTATACATTGACCACGTTCCAGCGTGGTCAGTTTGCAGCATTCTGTTATTTTGTTTGACAGAGTGTCTTGTTGAGAACATATGTAGGACATGATTTTTTCCTGCAACAGGGAAAATAAAGTATAAGTTTTAAAGATTTATTCTTTAATAAAGGATCTCAAAGCCAGCTTTAGAAAAAGGA
+
DDDDDFFFFFFFGGGGGGGGGGHHHHHHHHHHHHHHHHHHHHHHHHHHHHHGGHHHHHHHIHIIHHHHHHHHHHHHHHHHHHHHHHGHHHHHHHGGGGHHHHHHHHHHHHHHHHHHHHHHHHHHHHHHHHHHHHGHHHHHHHHHHHHHHHHHHHHHHHHHHHHHHHHHHGHHHHHHHHHHHGGHHHHHHGHHHGHHHGHHHHGHHHHHHHHHHHHHHHHHHHHHHHHHHHHHHHHHHGHHHHHHGGHHGGH
@M05620:45:000000000-G6HP7:1:1101:18365:7675 1:N:0:142
TACCTGTACTGGGGAAGCATTTGAATATCCCCCCATGGTGATGGGGACGGAGAACTGCTCCATAAACACAGGCAACGTGCCTAACTTTCCCGGGAAGATGAAGTCAAAGAGCGACCACAGCTCGGAGGTTATTTTGCATCGGTGAGCCAGACAGAATGATCCGATGAGGGGTGCGAAACTATTTGAGGAAAGGAAGCACCTTTTTATTAAATTTACCTTTTAGCAATCGCCATTCCTACCCTAAAGATCGG
+
BCCCCFFFFFFFGGGGGGGGGGHHHHHHHHHGGGGHHHGHHHHGHGGGGGGGGHHHHHHHHHHHHHHHHHHHGHHHGHHHHHHHHHHHHHHGGGEGGHHHHHHHHHHHHHHHGGGGGHHHHHHGCADGDGHHHHHHHHHHGGGGGHHHHHHGHHHHHHHHHHHGGGHHHGG;CGGDGGGGGFGGGGGGGGGGGBFGGGGFFFFFFFFFFFFFFFFFFFFFFFFFFFFFFFFFFFFFFFFFFFFFFFFFFFF
@M05620:45:000000000-G6HP7:1:1101:16683:7676 1:N:0:142
ATCTCTATCTCCTAAAAACCTGTTTAGATTTGGAGATAGACCTTCAGGTTTTTCATCATTTTCTGCATGAATTATACATTGACCACGTTCCAGCGTGGTCAGTTTGCAGCATTCTGTTATTTTGTTTGACAGAGTGTCTTGTTGAGAACATATGTAGGACATGATTTTTTCCTGCAACAGGGAAAATAAAGTATAAGTTTTAAAGATTTATTCTTTAATAAAGGATCTCAAAGCCAGCTTTAGAAAAAGGA
+
CBCCCFFFFFFFGGGGGGGGGGHHHHHHHHHHHHHHHHHHHHHHHHHHHHHGGHHHHIHHHHIIHHHHHHHHHHHHHHHHHHHHHHGHHHHHHHGFGGHHHHHHHHHGHHHHHHHHHHHHHHHHHHHHHGHHHHGHHHHHHHHHHHHHHHHHHHHHHHHHHHHHHHHHHGHHHHHHHHHHHGGHHHHHHHHHHHHHHFGHHHGHHHGHHHHHHHHHHHHHHHHHHHHHHHHHGFHHHGHHHHHHGHGHGGH
@M05620:45:000000000-G6HP7:1:1101:4701:7699 1:N:0:142
TACCTGTACTGGGGAAGCATTTGAATATCCCCCCATGGTGATGGGGACGGAGAACTGCTCCATAAACACAGGCAACGTGCCTAACTTTCCCGGGAAGATGAAGTCAAAGAGCGACCACAGCTCGGAGGTTATTTTGCATCGGTGAGCCAGACAGAATGATCCGATGAGGGGTGCGAAACTATTTGAGGAAAGGAAGCACCTTTTTATTAAATTTACCTTTTAGCAATCGCCATTCCTACCCTAAAGATCGG
+
AAABBFFFFFFFCGGE?GGGGGFGHHHHHHGGGGGHHHHHHHHHGGFEE?EGGHHHHHHHHHHHHHHGHGFHGHFHGHCGHHHBHHHHHHHGGGEEGHGGHHBHHHHHGHHHGGGGGHHGHHHGGFGGDGHHHHHHHHHGGCGGGHHHHHHGHHCHHHHHHHHFFDFHGGGDGF@DGGBGGGGGGGGGEFFFGBFFEFGFFFFFFFFFBF/BFFFFFFFFFF/F/FFFFFFFFFFFFFFFFFFFFFFFFFA
@M05620:45:000000000-G6HP7:1:1101:5287:7722 1:N:0:142
ATCTCTATCTCCTAAAAACCTGTTTAGATTTGGAGATAGACCTTCAGGTTTTTCATCATTTTCTGCATGAATTATACATTGACCACGTTCCAGCGTGGTCAGTTTGCAGCATTCTGTTATTTTGTTTGACAGAGTGTCTTGTTGAGAACATATGTAGGACATGATTTTTTCCTGCAACAGGGAAAATAAAGTATAAGTTTTAAAGATTTATTCTTTAATAAAGGATCTCAAAGCCAGCTTTAGAAAAAGGA
+
CCCCCFFFFFFFGGGGGGGGGGHHHHHHHGHHHFHHHHHHHHHHHHHHHHHGGHHHHHHHHHHGHHHHHHHHHHHHHHHHHHHHHHGHHHHHHHGGGGHHHHHHHHHHHHHHHHHHHHHHHHHHHHHHHHHHHHHHHHHHHHHHHHHHHHHHHHHHHHHHHHHHHHHHHGHHHHGHHHHHHGGHHHHHHHHHHHHHHGHHHHHHHHHHHHHHHHHHHHHHHHHHHHHHHHHHHHHHHGHHHHHGGHHHGGG
@M05620:45:000000000-G6HP7:1:1101:10851:7732 1:N:0:142
ATCTCTATCTCCTAAAAACCTGTTTAGATTTGGAGATAGACCTTCAGGTTTTTCATCATTTTCTGCATGAATTATACATTGACCACGTTCCAGCGTGGTCAGTTTGCAGCATTCTGTTATTTTGTTTGACAGAGTGTCTTGTTGAGAACATATGTAGGACATGATTTTTTCCTGCAACAGGGAAAATAAAGTATAAGTTTTAAAGATTTATTCTTTAATAAAGGATCTCAAAGCCAGCTTTAGAAAAAGGA
+
CBCCCFFFFFFFGGGGGGGGGGHHHHHHHHHHHHHHHHHHHHHHHHHHHHHGGHHHHIHHIIHIIHHHHHHHHHHHHHHHHHHHHHGHHHHHHHGGGGHHHHHHHHHHHHHHHHHHHHHHHHHHHHHHHHHHHHHHHHHHHHHHHHHHHHHHHHHHHHHHHHHHHHHHHGHHHHHHHHHHHGGHHHHHHHHHHHHHHHHHHHHHHHHHHHHHHHHHHHHHHHHHHHGHHHHHHHHHHGHHHHGHHHHHGGH
@M05620:45:000000000-G6HP7:1:1101:8297:7769 1:N:0:142
CATCCTGACCCTGAAGTACCCCGGCTTGATTTCTGACATTAGATCGGAAGAGCACACGTCTGAACTCCAGTCACAGCGATAGATCTCGTATGCCGTCTTCTGCTTGAAAAAAAAAAAAAAAATGTATACTAGAGAGTGTCGATGAGAGAATCAGTAGTAACAGTATTATATATGACTGTGGGATGAAACCTGCCCTGTTTTCGCGTGCTACTGTTTCCTGCAGGTTCTGGCGACAGGCTTTTGGTCCTGGC
+
CCCCCFFFFFFFGGGGGGGGGGGGGGGGHHHHHGHHHHHHHHGHHHGGGGHHHHHHHGHHHGHGHHHHHHHHHHHHHGGHGGHHFHHHGGHHHHGGGHGHHHHHHHHHGHHGGGGC>/</--0111<1<1=000<<C000...00000.:0000:;0:0000000000;00;C0000090:..0.0000:;....0.;09:0-.9--..00;090;00:00/0..90:000--9--...;:09-;B000:A
@M05620:45:000000000-G6HP7:1:1101:22499:7780 1:N:0:142
AGATTACTGCAACAGTTCCCCCTGGACCTGGAAAAGTTTCTTGCCTGGCTTACAGAAGCTGAAACAACTGCCAATGTCCTACAGGATGCTACCCGTAAGGAAAGGCTCCTAGAAGACTCCAAGGGAGTAAAAGAGCTGATGAAACAATGGCAAGTAAGTCAGGCATTTCCGCTTTAGCACTCTTGTGGATCCAATTGAACAATTCTCAGCATTTGTACTTGTAACTGACAAGCCAGGGACAAAACAAAGAT
+
AAAABFFFFFFFGGGGGGGGGGGGHHHHHHHHHHHHHHHHHHHGHHHHHHHHHHHHHGHHHHHHHHHHHHHHHHHHHHHHHHHHHGHHHHFHHHGFGGHHHHHHHHHHGHHHFHHHHHHHHHHGGHGGHHHHHGHHHHHHHHHHHHHHHHHHHGHHHHHHHHFHHHHHHHGGGGGHHHHHHHHHHGHGHGHHHGHHHFFFHCGHHHHHHHHHHHHHGFHHHHHHHHHFHHGHHGGGFGGGGGFFGGGAFGG
@M05620:45:000000000-G6HP7:1:1101:9456:7794 1:N:0:142
ATCTCTATCTCCTAAAAACCTGTTTAGATTTGGAGATAGACCTTCAGGTTTTTCATCATTTTCTGCATGAATTATACATTGACCACGTTCCAGCGTGGTCAGTTTGCAGCATTCTGTTATTTTGTTTGACAGAGTGTCTTGTTGAGAACATATGTAGGACATGATTTTTTCCTGCAACAGGGAAAATAAAGTATAAGTTTTAAAGATTTATTCTTTAATAAAGGATCTCAAAGCCAGCTTTAGAAAAAGGA
+
CCDDCFFFFFFFGGGGGGGGGGHHHHHHHHHHHHHHHHHHHHHHHHHHHHHGGHHHHIHHHHHHHHHHHHHHHHHHHHHHHHHHHHGHHHHHHHGGGGHHHHHHHHHHHHHHHHHHHHHHHHHHHHHHHHHHHHHHHHHHHHHHHHHHHHHHHHHHHHHHHHHHHHHHHGHHHHHHHHHHHGGHHHGHHHHHHHHHHHHHHHHHHHHHHHHHHHHHHHHHHHHHHHGHHHHHHHHHHGHHHHHHHHHHGGH
@M05620:45:000000000-G6HP7:1:1101:22501:7800 1:N:0:142
AGATTACTGCAACAGTTCCCCCTGGACCTGGAAAAGTTTCTTGCCTGGCTTACAGAAGCTGAAACAACTGCCAATGTCCTACAGGATGCTACCCGTAAGGAAAGGCTCCTAGAAGACTCCAAGGGAGTAAAAGAGCTGATGAAACAATGGCAAGTAAGTCAGGCATTTCCGCTTTAGCACTCTTGTGGATCCAATTGAACAATTCTCAGCATTTGTACTTGTAACTGACAAGCCAGGGACAAAACAAAGAT
+
CCBCCFFFFFFFGGGGGGGGGGGGHHHHHHHHHHHHHHHHHHHHHHHHHHHHHHHHHHHHHHHHHHHHHHHHHHHHHHHHFHHHHHHHHHFHHHGGGGHHHHFHHHHHGHHHHHHHHHHHHHHGGHGGHHHHHGHHHHHHHHHHHHHHHHHHHGHHHHHHHHHHHHHHHHGGGGGHGHHHHHHHHHHGHHHHGHHHHHFFHHHHHHHGHHHHHHHHHHHHHHHGHHHGHHHGHGGGGGGGGGGGGGGGGGF
@M05620:45:000000000-G6HP7:1:1101:9470:7808 1:N:0:142
ATCTCTATCTCCTAAAAACCTGTTTAGATTTGGAGATAGACCTTCAGGTTTTTCATCATTTTCTGCATGAATTATACATTGACCACGTTCCAGCGTGGTCAGTTTGCAGCATTCTGTTATTTTGTTTGACAGAGTGTCTTGTTGAGAACATATGTAGGACATGATTTTTTCCTGCAACAGGGAAAATAAAGTATAAGTTTTAAAGATTTATTCTTTAATAAAGGATCTCAAAGCCAGCTTTAGAAAAAGGA
+
BBCCCFFFFFFFGGGGGGGGGGHHHHHHHHHHHHHHHHHHHHHHHHHHHHHGGHHHHHHHHHHHHHHHHHHHHHHHHHHHHHHHHHGHHHHHHHGFGGHHHHHHHHHHHHGHHHHHHHHHHHHHHHHHGGHHHHHHHHHHHHHHHHGHHHHHHHHHHHHHGHHHHHHHHGHHHHHHHHHHHGGHFFFGHHHHHHHHHHHHHHHHHGHHHHHHHHHHHHHHHHHHHHHHHGHHHHHHHGHHHHHFHHGHGGH
@M05620:45:000000000-G6HP7:1:1101:9454:7819 1:N:0:142
ATCTCTATCTCCTAAAAACCTGTTTAGATTTGGAGATAGACCTTCAGGTTTTTCATCATTTTCTGCATGAATTATACATTGACCACGTTCCAGCGTGGTCAGTTTGCAGCATTCTGTTATTTTGTTTGACAGAGTGTCTTGTTGAGAACATATGTAGGACATGATTTTTTCCTGCAACAGGGAAAATAAAGTATAAGTTTTAAAGATTTATTCTTTAATAAAGGATCTCAAAGCCAGCTTTAGAAAAAGGA
+
CCCCCFFFFFFFGGGGGGGGGGHHHHHHHHHHHGHHHHHHHHHHHHHHHHHGGHHHHIHIHHIIHHHHHHGHHHHHHHHHHHHHHHGHHHHHHHGFGGHHHHHHHHHHHHHHHHHHHHHHHHHHHHHHHHHHHHHHHHHHHHHHHHHHHHHHHHHHHHHHHHHHHHHHHGHHHHHHHHHHHGGHHHHHHHHHHHHHHHGHHHHHHHHHHHHHHHHHHHHHHHHHHHHHHHHHGHHHHGHHHHFHHHHHGDH
@M05620:45:000000000-G6HP7:1:1101:23640:7826 1:N:0:142
ATCTCTATCTCCTAAAAACCTGTTTAGATTTGGAGATAGACCTTCAGGTTTTTCATCATTTTCTGCATGAATTATACATTGACCACGTTCCAGCGTGGTCAGTTTGCAGCATTCTGTTATTTTGTTTGACAGAGTGTCTTGTTGAGAACATATGTAGGACATGATTTTTTCCTGCAACAGGGAAAATAAAGTATAAGTTTTAAAGATTTATTCTTTAATAAAGGATCTCAAAGCCAGCTTTAGAAAAAGGA
+
CCCCCFFFFFFFGGGGGGGGGGHHHHHHHHHHHHHHHHHHHHHHHHHHHHHGGHHHHHHHHHHHIHHHHHHHHHHHHHHHHHHHHHGHHHHHHHGGGGHH4FGHHHHHHHHHHHHHHHHHHHHHHHHHHHHHHHHHHHHHHHHHHHHHHHHHHHHFHHHHHHHHHHHHHGHHHHGHHHHHHGGHHGHHHHHHHHHHHHHHHHHHHHHHHHHHHHHHHHHHHHHHHHHHHHHHHHHHHGHHHHGHHHHHGGH
@M05620:45:000000000-G6HP7:1:1101:8815:7838 1:N:0:142
TACCTGTACTGGGGAAACAATCGCCATTCCTACCCTAAAGATCGGAAGAGCACACGTCTGAACTCCAGTCACAGCGATAGATCTCGTATGCCGTCTTCTGCTTGAAAAAAAAAAAAAAAATTAACTACACTATGCCTTCGTTCCTCCCCAAATTGCTACAGTTAGTCTTACACAAGTCCATCAGCATAACCTATATTCATTCACGAATACTCTTTCCCAAGCTTATCTCAATGTCACTCTTCTGTCCCATT
+
CDDDDFFFFFFFGGGGGGGGGGGGGGGHHHHHHHHHHHHHHHHHGGGGHHHHHHHGHHHGGHHHHHHHHHHHHHHGGHGGHHHHHHFGHHHHGEFHGHHHHHHHHHHHFGGEB>></>/-01111111<>100000000.//./0=/..:..000:000:00000000000;;0..;00000:00000000;00000000;0;0.....00:0000000/..0000:0000000:;00;0000000000:0
@M05620:45:000000000-G6HP7:1:1101:23764:8009 1:N:0:142
TACCTGTACTGGGGAAGCATTTGAATATCCCCCCATGGTGATGGGGACGGAGAACTGCTCCATAAACACAGGCAACGTGCCTAACTTTCCCGGGAAGATGAAGTCAAAGAGCGACCACAGCATCGGTGAGCCAGACAGAATGATCCGATGAGGGGTGCGAAACTATTTGAGGAAAGGAAGCACCTTTTTATTAAATTTACCTTTTAGCAATCGCCATTCCTACCCTAAAGATCGGAAGAGCACACGTCTGA
+
CCCDCFFFFFFFGGGGGGGGGGHHHGHHHHHGGGGHHHGHHHHHHGGGGGGGGHHHHHHHHHHHHHHHHHHHGHHHGHHHHHHHHHHHHHHGGGGGGHHHHHHHHHHHHHHHGGGGGHHHHHHHGGEGGHHHHHHGHHHHHHHHHHHDEGHHHGGGGGGGGGGHHHHHHHGHGHGGGGGGGGGGGGGGGGGGGFFFGGGGGGGGGGGGGFFFFFFFFFFFFFFFFFFBFFFFFFFFFFFFFFFFFFFFFFF
@M05620:45:000000000-G6HP7:1:1101:27180:8017 1:N:0:142
AGATTACTGCAACAGTTCCCCCTGGACCTGGAAAAGTTTCTTGCCTGGCTTACAGAAGCTGAAACAACTGCCAATGTCCTACAGGATGCTACCCGTAAGGAAAGGCTCCTAGAAGACTCCAAGGGAGTAAAAGAGCTGATGAAACAATGGCAAGTAAGTCAGGCATTTCCGCTTTAGCACTCTTGTGGATCCAATTGAACAATTCTCAGCATTTGTACTTGTAACTGACAAGCCAGGGACAAAACAAAGAT
+
AABAAFFFFFFFGGGGGGGGGGGGHFHHGHGFHDGHBGHHHHHHHHHHHHHFHFGHHHHHHHHHHHHHHHHH3EHHHFHHHGHHHHHHHGHHHHGF/EGHHHHHHHHHGHHHHHHHGHHH3FHGG/EEGDGHHGHHHHGHH3GFHHHHHHHGHGFHHHGFHHCGHHHHHHGGGGGHHHHGHHHHHGHGHHHHHHHHHBBCGGGHHHHHHHGHHGHHGHHHHFC0GHGHHHFHHFFGGGGGFGFFGFEAFGF
@M05620:45:000000000-G6HP7:1:1101:13971:8020 1:N:0:142
TACCTGTACTGGGGAAGCATTTGAATATCCCCCCATGGTGATGGGGACGGAGAACTGCTCCATAAACACAGGCAACGTGCCTAACTTTCCCGGGAAGATGAAGTCAAAGAGCGACCACAGCATCGGTGAGCCAGACAGAATGATCCGATGAGGGGTGCGAAACTATTTGAGGAAAGGAAGCACCTTTTTATTAAATTTACCTTTTAGCAATCGCCATTCCTACCCTAAAGATCGGAAGAGCACACGTCTGA
+
CCCCCFFFFFFFGGGGGGGGGGHHHHHHHHHGGGGHHHHHHHHHHGGGGGGGGHHHHHHHHHHHHHHHHHHHGHHHGHHHHHHHHHHHHHHGGGGGGHHHHHHHHHHHHHHHGGGGGHHHHHHHGE?EGGHHHHHGHHHHHHHHHHHEGGHHHGGGGGGGGGGHHHHHHHGHHHGGGGGGGGGGGGGGGGGGGFFCFGGGGGGGGGGGGGFFFFFFFFFFFFFFFFFFFFFFFFFFFFFFFFFFFFFFFFF
@M05620:45:000000000-G6HP7:1:1101:26265:8034 1:N:0:142
TACCTGTACTGGGGAAGCATTTGAATATCCCCCCATGGTGATGGGGACGGAGAACTGCTCCATAAACACAGGCAACGTGCCTAACTTTCCCGGGAAGATGAAGTCAAAGAGCGACCACAGCATCGGTGAGCCAGACAGAATGATCCGATGAGGGGTGCGAAACTATTTGAGGAAAGGAAGCACCTTTTTATTAAATTTACCTTTTAGCAATCGCCATTCCTACCCTAAAGATCGGAAGAGCACACGTCTGA
+
BBBBAFFFFFFFFGFGEGCEGFHHHFHHHHHGGGGHHHEGFHHHHGGGEGDEGHHHHHHHGHFHHHHHHHHHGHHHGHHHHFGHHFHHGFHGEGEEGHHHHHGGGHFHHHGHGGGGGHHHHHHHF<CDGHHHGHEFHHF<GHGHHFH.>A<GFGG.@FGDCDGHHHHHHHGG0C/F:FFFFFFEFBFGFEGGGFB;FGGGFGGGGFBFFGFFFFFFFFFFFFFFFFFBFFFFFEF..;.AFFFFFBFFFAB
@M05620:45:000000000-G6HP7:1:1101:27178:8037 1:N:0:142
AGATTACTGCAACAGTTCCCCCTGGACCTGGAAAAGTTTCTTGCCTGGCTTACAGAAGCTGAAACAACTGCCAATGTCCTACAGGATGCTACCCGTAAGGAAAGGCTCCTAGAAGACTCCAAGGGAGTAAAAGAGCTGATGAAACAATGGCAAGTAAGTCAGGCATTTCCGCTTTAGCACTCTTGTGGATCCAATTGAACAATTCTCAGCATTTGTACTTGTAACTGACAAGCCAGGGACAAAACAAAGAT
+
BBCCCFFFFFFFGGGGGGGGGGGGHHHHHHGGHHHHGHHHHHHHHHHHHHHHHHHHHHHHHHHHHHHHHHHHHHHHHHHHHHHHHGHHHHHHHHGF/EHHHHHHHHHHGHHGHHHHHHHH3BGGG/EFHHHHHGHHHHFHH3GHHHHHHHHHHGHHHHHHHHHHHHHHHHGGGGGGHHHHHHHHHHHGGHHHGHHHHFHHHHHHHHHHHHHHHGHHHFHHHHHHHHHHGHHHGGFGGGGGGGGGGGGGGGF
@M05620:45:000000000-G6HP7:1:1101:13318:8063 1:N:0:142
TACCTGTACTGGGGAAGCATTTGAATATCCCCCCATGGTGATGGGGACGGAGAACTGCTCCATAAACACAGGCAACGTGCCTAACTTTCCCGGGAAGATGAAGTCAAAGAGCGACCACAGCTCGGAGGTTATTTTGCATCGGTGAGCCAGACAGAATGATCCGATGAGGGGTGCGAAACTATTTGAGGAAAGGAAGCACCTTTTTATTAAATTTACCTTTTAGCAATCGCCATTCCTACCCTAAAGATCGG
+
CCCCCFFFFFFFGGGGGGGGGGHHHHHHHHHGGGGHHHHHHHHHHGGGGGGGGHHHHHHHHHHHHHHHHHHHGHHHGHHHHHHHHHHHHHHGGGGGGHHHHHHHHHHHHHHHGGGGGHHHHHHG@DFFCHHGHHHHHHHHGGGGGHHHHHHGHHHHHHHHHHHGGEHHHGGEGGGADFGGGGGGGFEGCFGGGGFFGGGFFFFFFEFFFFFFFFFFFFFFFFBFFFFFFFFFFFFFFFFFFFFFBFFFFED
@M05620:45:000000000-G6HP7:1:1101:17309:8064 1:N:0:142
ATCTCTATCTCCTAAAAACCTGTTTAGATTTGGAGATAGACCTTCAGGTTTTTCATCATTTTCTGCATGAATTATACATTGACCACGTTCCAGCGTGGTCAGTTTGCAGCATTCTGTTATTTTGTTTGACAGAGTGTCTTGTTGAGAACATATGTAGGACATGATTTTTTCCTGCAACAGGGAAAATAAAGTATAAGTTTTAAAGATTTATTCTTTAATAAAGGATCTCAAAGCCAGCTTTAGAAAAAGGA
+
CCDDDFFFFFFFGGGGGGGGGGHHHHHHHHHHHHHHHHHHHHHHHHHHHHHGGHHHHIHHHHHHIHHHHHHHHHHHHHHHHHHHHHGHHHHHHHGGGGHHHHHHHHHHHHHHHHHHHHHHHHHHHHHHHHHHHHHHHHHHHHHHHHHHHHHHHHHHHHHHHHHHHHHHHGHHHHHHHHHHHGGHHHHHHHHHHHHHHHHHHHHHHHHHHHHHHHHHHHHHHGHHHHHHHHHHHFHHHGHHHHHHGHHHGGH
@M05620:45:000000000-G6HP7:1:1101:17723:8185 1:N:0:142
CATCCTGACCCTGAAGTACCCCGGCTTGATTTCTGACATTAGATCGGAAGAGCACACGTCTGAACTCCAGTCACAGCGATAGATCTCGTATGCCGTCTTCTGCTTGAAAAAAAAAAAAAAAAAAAGAAATATAACAAGAAAGAGTTAGCGGAAAAATAGAATTTAGAAAAGAAGCAGGAGGTAAAAAAACAGACTTAAGGGTGTGACAATCAGTGAGAAAGGACCAGAGGATGTAAGTGGATGAAAGAAGG
+
CCCCCFFFFFFFGGGGGGGGGGGGGGGGHHHHHHHHHHHHHHHHHHGGGGHHHGHHHGHHHGHHHHHHHHHHHHHHHGGHGGGHGHHHGGHHHHGGGHGHHHHHHHHGEHGFECDC>></>----.../;:0000;0////0//:0:00-----/..00;000;00000//9./0;/....;00000--..99.000000..9-.0000000000000000./......../000000000000000;./.
@M05620:45:000000000-G6HP7:1:1101:12742:8210 1:N:0:142
ATCTCTATCTCCTAAAAACCTGTTTAGATTTGGAGATAGACCTTCAGGTTTTTCATCATTTTCTGCATGAATTATACATTGACCACGTTCCAGCGTGGTCAGTTTGCAGCATTCTGTTATTTTGTTTGACAGAGTGTCTTGTTGAGAACATATGTAGGACATGATTTTTTCCTGCAACAGGGAAAATAAAGTATAAGTTTTAAAGATTTATTCTTTAATAAAGGATCTCAAAGCCAGCTTTAGAAAAAGGA
+
CCCCCFFFFFFFGGGGGGGGGGHHHHHHHHHHHHHHHHHGHHHHHHHHHHHGGHHHHIHHIHIHHHHHHGHHHHHHHHHHHHHHHHGHHHHHHHGGGGHHHHHHHHHHHHHHHHHHHHHHHHHHHHHHHHHHHHHHHHHHHHHHHHHHHHHHHHHHHHHHHHHHHHHHHGHHHHGHHHHHHGGGHHHHHHHHHHHGH=GHHHGHHHHHHHHHHHHHHHHHGFHHGHGHHHHHHHHHHGHHHHHHHHHHGGH
@M05620:45:000000000-G6HP7:1:1101:12723:8217 1:N:0:142
ATCTCTATCTCCTAAAAACCTGTTTAGATTTGGAGATAGACCTTCAGGTTTTTCATCATTTTCTGCATGAATTATACATTGACCACGTTCCAGCGTGGTCAGTTTGCAGCATTCTGTTATTTTGTTTGACAGAGTGTCTTGTTGAGAACATATGTAGGACATGATTTTTTCCTGCAACAGGGAAAATAAAGTATAAGTTTTAAAGATTTATTCTTTAATAAAGGATCTCAAAGCCAGCTTTAGAAAAAGGA
+
AAABBFFFFFFFGBGGGGGGGGHHHHFHHHHFHFGHHHHHHHHHHHGFHHHGGHHHHHHHHHHHHHHHHBFGHHHHH5HHHDFGHHGHHHHGHHGGEGHHHHHHHHHGGHHHGHHHHHGHHHHHHHHHHHHHHHHHHGHHHHHHHHHHHHHGHHGHHHHHHGHHHHEHHGHHHHHCGHHHHGGHGHHHFHFHHHHGHGHGHHHHFHHHHHHHHGHHHGHGFHFEGHHHHHGHHCGHFGHHHHFCGFHH?.;
@M05620:45:000000000-G6HP7:1:1101:20413:8262 1:N:0:142
ATCTCTATCTCCTAAAAACCTGTTTAGATTTGGAGATAGACCTTCAGGTTTTTCATCATTTTCTGCATGAATTATACATTGACCACGTTCCAGCGTGGTCAGTTTGCAGCATTCTGTTATTTTGTTTGACAGAGTGTCTTGTTGAGAACATATGTAGGACATGATTTTTTCCTGCAACAGGGAAAATAAAGTATAAGTTTTAAAGATTTATTCTTTAATAAAGGATCTCAAAGCCAGCTTTAGAAAAAGGA
+
CCCCDFFFFFFFGGGGGGGGGGGHHHHHHHHHHHHHHHHHHHHHHHHHHHHGGHHHHHHHHHIIIHHHHHHHHHHHHHHHHHHHHHGHHHHHHHGFGGHHHHHHHHHHHHHHHHHHHHHHHHHHHHHHGHHHHHHHHHHHHHHHHHHHHHHHHHHHHHHHHHHHHDHHHGHHHHHHHHHHHGGGHHHHGHHHHHHHHHHHHGGHHHHHHHHHHHHHHHHGHHHHHHHHHGHHHHHHHGHHHHHHGHGHGGG
@M05620:45:000000000-G6HP7:1:1101:3781:8267 1:N:0:142
AGATTACTGCAACAGTTCCCCCTGGACCTGGAAAAGTTTCTTGCCTGGCTTACAGAAGCTGAAACAACTGCCAATGTCCTACAGGATGCTACCCGTAAGGAAAGGCTCCTAGAAGACTCCAAGGGAGTAAAAGAGCTGATGAAACAATGGCAAGTAAGTCAGGCATTTCCGCTTTAGCACTCTTGTGGATCCAATTGAACAATTCTCAGCATTTGTACTTGTAACTGACAAGCCAGGGACAAAACAAAGAT
+
>A?AAFFFBFFFEGGGGGGGGGGFHHHHHHGHHHHHHHHHHFHGHHHHHHHHHHHFHHFHFFGGHHHHHGHHFHHHEGHHHHHFHGHFFFFHHHGGGGHEHFHHHHGHGGHHHGHHHHHHHGFGGEEFHHHHHFHHHFFHHGGHHGHHFGEHHGHGFHFHHGHHHHHHHHFGGGEFHHHHHHHGHFHGFFGHHHHFHFFFFHHHHHHGGHFHFHHHHFHFFFHHHHHFGHHHHGGGG?AEACCFGEEGGGF
@M05620:45:000000000-G6HP7:1:1101:19126:8288 1:N:0:142
ATCTCTATCTCCTAAAAACCTGTTTAGATTTGGAGATAGACCTTCAGGTTTTTCATCATTTTCTGCATGAATTATACATTGACCACGTTCCAGCGTGGTCAGTTTGCAGCATTCTGTTATTTTGTTTGACAGAGTGTCTTGTTGAGAACATATGTAGGACATGATTTTTTCCTGCAACAGGGAAAATAAAGTATAAGTTTTAAAGATTTATTCTTTAATAAAGGATCTCAAAGCCAGCTTTAGAAAAAGGA
+
CBCCCFFFFFFFGGGGGGGGGGHHHHHHHHHHHHHHHHHHHHHHHHHHHHHGGHHHHHHHHHHHHHHHHHHHHHHHHHHHHHHHHHGHHHHHHHGGGGHHHHHHHHHHHHHHHHHHHHHHHHHHHHHHHHHHHHHHHHHHHHHHHHHHHHHHHHHHHHHHHHHHHHHHHGHHHHHHHHHHHGGHHHHHGHHHHHHHHGGHHHHHHHHHHHHHHHHHHHHHHHHHHHHHHGHHHFHHHGHHHHHHHHGHGGH
@M05620:45:000000000-G6HP7:1:1101:19112:8300 1:N:0:142
ATCTCTATCTCCTAAAAACCTGTTTAGATTTGGAGATAGACCTTCAGGTTTTTCATCATTTTCTGCATGAATTATACATTGACCACGTTCCAGCGTGGTCAGTTTGCAGCATTCTGTTATTTTGTTTGACAGAGTGTCTTGTTGAGAACATATGTAGGACATGATTTTTTCCTGCAACAGGGAAAATAAAGTATAAGTTTTAAAGATTTATTCTTTAATAAAGGATCTCAAAGCCAGCTTTAGAAAAAGGA
+
B@BBBFFFFFFFGGGGGGGGGGHHHHHHHGHHHGCGGHHHHHHGHHHGHHHGGHHHHHGHHHHHHHGHHHHGHHGHHHHHHGHHGHGHHHHGHHGFGGHGGHHHHHHHHHHHHHHHHHFHHHHHHHHHFHHHHHHGGHHHHHHHGHFGHGHHHHHHHHHHHHHHGHHHHGHHHHGHGHHHHGGHHHHGGHHGFHHHHGGHHGGGHGHHHHHHHGHHGEHHGHHHGHHHGGFFHCGFHGHHHGHGHFHHGGF
@M05620:45:000000000-G6HP7:1:1101:6787:8303 1:N:0:142
TACCTGTACTGGGGAAGCATTTGAATATCCCCCCATGGTGATGGGGACGGAGAACTGCTCCATAAACACAGGCAACGTGCCTAACTTTCCCGGGAAGATGAAGTCAAAGAGCGACCACAGCATCGGTGAGCCAGACAGAATGATCCGATGAGGGGTGCGAAACTATTTGAGGAAAGGAAGCACCTTTTTATTAAATTTACCTTTTAGCAATCGCCATTCCTACCCTAAAGATCGGAAGAGCACACGTCTGA
+
CDDDDFFFFFFFGGGGGGGGGGHHHHHHHHHGGGGHHHGHHHHHHGGGGGGGGHHHHHHHHHHHHHHHHHHHGHHHGHHHHHHHHHHHHHHGGGGGGHHHHHHHHHHHHHHHGGGGGHHHHHHHGDEFGHHHHHHGHHHHHHHHHHHGGGHHHGGAEGGGGGGHHHHHHHGHHHGGFFGGGGGGGGGGGGHGGFGGGGGGGGGGGGGGGGFFFFFFFHFFHFFFFFFFFFFFFFFFFFFFFFFFFFAFFFF
@M05620:45:000000000-G6HP7:1:1101:22325:8323 1:N:0:142
CATCCTGACCCTGAAGTACCCCGGCTTGATTTCTGACATTAGATCGGAAGAGCACACGTCTGAACTCCAGTCACAGCGATAGATCTCGTATGCCGTCTTCTGCTTGAAAAAACACCCAGTGCTGCTGACCTAGGCCCCCCTGAACCCCAAGGCCAACAGAGAGCAGCTGACTCAGGTGAGGCTCGGCCGACGCCCGTGCTCCTCCCGTCCTTTCCCCCGTCATTTTCTTCCCCGCTTTCTTTCTGCCCTTT
+
AAAAAFFFFFFFGGGGGGGGGGA000AE0AGGC2B2FEH2FABEF/E?EFHAEGHHCEFFGFHBGHHBFHAB@FH1?/>GA/1@F2@0?EE02@>/>0FB>1B11B>FFDG//?0<<??BBGHHBF11BF111@<FCGCGCEF1?GCGF.GFHHEAE.BG/C<.<<///:GFF0:;CB:..:CFAAGG?----;?-9-9A9BBFBE--;;-99/FFF?-;A--;BFB///;B---99-///;;/9;/;99/
@M05620:45:000000000-G6HP7:1:1101:5110:8329 1:N:0:142
ATCTCTATCTCCTAAAAACCTGTTTAGATTTGGAGATAGACCTTCAGGTTTTTCATCATTTTCTGCATGAATTATACATTGACCACGTTCCAGCGTGGTCAGTTTGCAGCATTCTGTTATTTTGTTTGACAGAGTGTCTTGTTGAGAACATATGTAGGACATGATTTTTTCCTGCAACAGGGAAAATAAAGTATAAGTTTTAAAGATTTATTCTTTAATAAAGGATCTCAAAGCCAGCTTTAGAAAAAGGA
+
AAAAAFFFFFFFGGGGGGGGGGFAFFEFEGGHHCGCCFHGHHHHFGHHFGGEGGHHHHHHHHHFHGHHHHHHHHHHEHHHHFHGHGGHHHHGHFGEGGHHHHFGFGFHHGFHFHHHHHHHHHHHFGHHGHHHHHHHHHHHHHHHGHHHHHFHHHGFHHHHHHHHHHHHF<FFHHHHHHHHHGGHHFHHFFHGGFEHHGGHHHFHHHHHHHHHHHHHHHHHHHFGGHHHHHHHHHGCGGHHHHGFHHHHGAG
@M05620:45:000000000-G6HP7:1:1101:5101:8346 1:N:0:142
ATCTCTATCTCCTAAAAACCTGTTTAGATTTGGAGATAGACCTTCAGGTTTTTCATCATTTTCTGCATGAATTATACATTGACCACGTTCCAGCGTGGTCAGTTTGCAGCATTCTGTTATTTTGTTTGACAGAGTGTCTTGTTGAGAACATATGTAGGACATGATTTTTTCCTGCAACAGGGAAAATAAAGTATAAGTTTTAAAGATTTATTCTTTAATAAAGGATCTCAAAGCCAGCTTTAGAAAAAGGA
+
BAAABFFFFFFFGGGGGGGGGGGHHHHHHHGHHHHGHHHHHHHHGHHHHHHGGHGHHGHHHHHHHHHHHHHHHHHHHHHHHFHHHHGHHHHHGHGGGGHGHHHHHHGHHHHHHHHHHHHHHHHHFHHHHHHGHHGHHHHHHHHHHHHHHHFHHHHEGHHCGGHHHHHHGCHHHFGHGHHHHGGHHGHHGGHGGHHHHGGHHGGHHHHHHHHHHHHHHGHHHGHFFHHHHHHHHHHHHGHHHHEFGHHHADG
@M05620:45:000000000-G6HP7:1:1101:11848:8362 1:N:0:142
AGATTACTGCAACAGTTCCCCCTACACTCTTTCCCTACAAGCCAGGGACAAAACAAAGATCGGAAGAGCACACGTCTGAACTCCAGTCACAGCGATAGATCTCGTATGCCGTCTTCTGCTTGAAAAAAAAAAATTTTACATCGGTGCGCCAGACATAATGATCCGATGAGTGTAGCGACACTATTTTAGGCAAGTACGCCCCTTTTTATTACCTTTACCTTTTCGCACTCGCCATTCCTACCCTAAAGATC
+
>A>>AFFFD54BBGBBBGGFFEGDHFHHHGGGHHHHGHGFHGFFHHGGGEH2BBFCGGFGHGGGGGHFHHHHHGGHHGGHHHHGHHHHHHGHHGGHAEBF4FGF?EGFGHF>EGAGGFHFFHFCD3?C?//<>011?111<1..><->-<E?GA/0<=DG00:C.;C.000000;C-:A-BE/0CB;;F0/9.;000.9--;.9;B:./;///9/B/B/://B/-9AA-;A-9.A/:/B/:9:BBB99/BF
@M05620:45:000000000-G6HP7:1:1101:25598:8369 1:N:0:142
AGATTACTGCAACAGTTCCCCCTGGACCTGGAAAAGTTTCTTGCCTGGCTTACAGAAGCTGAAACAACTGCCAATGTCCTACAGGATGCTACCCGTAAGGAAAGGCTCCTAGAAGACTCCAAGGGAGTAAAAGAGCTGATGAAACAATGGCAAGTAAGTCAGGCATTTCCGCTTTAGCACTCTTGTGGATCCAATTGAACAATTCTCAGCATTTGTACTTGTAACTGACAAGCCAGGGACAAAACAAAGAT
+
BAABBFFFFFFFGGGFGGGGGGGGHHHHHHGHHHGHFGHHHHHHGHHHHHHHHHHHHHHHHHHHHHHHHHHHHHHHHHHHHHHHHHHHGHHHHHGGGGHHFHHGGHHHGHHHHHHHHHHHGHHGDFGGHHHHHGHHHHGHHHHHHHHHHFHGHGGHHHHHDGFHHHHHHHGGGGGHHHHHHHHHHGHGGHHHFHHHHHFGHHHHHHHFGHHHHGFCGHHGHHHGHHHHHHHHHGFFGGGGGGGGGGGFEGF
@M05620:45:000000000-G6HP7:1:1101:8723:8379 1:N:0:142
TACCTGTACTGGGGAAGCATTTGAATATCCCCCCATGGTGATGGGGACGGAGAACTGCTCCATAAACACAGGCAACGTGCCTAACTTTCCCGGGAAGATGAAGTCAAAGAGCGACCACAGCTCGGAGGTTATTTTGCATCGGTGAGCCAGACAGAATGATCCGATGAGGGGTGCGAAACTATTTGAGGAAAGGAAGCACCTTTTTATTAAATTTACCTTTTAGCAATCGCCATTCCTACCCTAAAGATCGG
+
CCCCCFFFFFFFGGGGGGGGGGHHHHHHHHHGGGGHHHHHHHHHHGGGGGGGGHHHHHHHHHHHHHHHHHHHGGHHGHHHHHHHHHHHHHHGGGGGGHHHGHHHHHHHHHHHGGGGGHHHHHHGDEGGDHHHHHHHHGHHGGGGGHHHHHHGGHGHHHFGHHHGGGFHHGGCFGGD@DCFBFGGGGGGGGGFGFFFGGGFFFFFFFFFFFFFFFFFFFFFFFFFFFFFFFFFFFFFFFFFFFFFFFFFFFF
@M05620:45:000000000-G6HP7:1:1101:7278:8384 1:N:0:142
AGATTACTGCAACAGTTCCCCCTGGACCTGGAAAAGTTTCTTGCCTGGCTTACAGAAGCTGAAACAACTGCCAATGTCCTACAGGATGCTACCCGTAAGGAAAGGCTCCTAGAAGACTCCAAGGGAGTAAAAGAGCTGATGAAACAATGGCAAGTAAGTCAGGCATTTCCGCTTTAGCACTCTTGTGGATCCAATTGAACAATTCTCAGCATTTGTACTTGTAACTGACAAGCCAGGGACAAAACAAAGAT
+
CBBCCFFFFFFFGGGGGGGGGGGGHHHHHHHHHHHHGHHHHHHHHHHHHHHHHHHHHHHHHHHHHHHHHHHHHHHHHHHHHHHHHHHHHHHHHHGFGGHHHHHHHHHHGHHHHHHGHHHHHHHGGEGGHHHHHGHHHHHHHFGHHHGHHHHHHGHGHHHHHHHHHHHHHHGGGGGHHHGHHHHHHGHGHHHHHHHHHFFHHHHHHHHHHHHHHHHHHHHGHHHGHHHHHHHHHGGGGGGGGFFFFGGGGGF
@M05620:45:000000000-G6HP7:1:1101:4416:8387 1:N:0:142
AAACCAGAAGACATGAGGTCAGCTAGATCGGAAGAGCACACGTCTGAACTCCAGTCACAGCGATAGATCTCGTATGCCGTCTTCTGCTTGAAAAAAAAAAAAGAAAACAAGCGAAAACAGCCCTCGGAGGTTAGTTTGCATCCGTCAGTCAAGCAGAATGCTCCCATTAGGGTTGCGCAACGATTGGAGGAACGTAAGCGCCGTGTTCATAAGTTTAGCCTTTAGCAGCCGCCATTTTTACCCACAACATC
+
AABBAAAFFFCCGFGGGGAFGGFFHHHHGGEBFEGHGCEFGFHGGFGGFHHHGHHFHHFHHG0GFEFF5FGFFAGHFB>BEHFGHHBHHHHBBB1EEE>/>///0?0?/<0//////0?00//0/<<.--.<1F000=000</<....000000////0;0;00./000;0./.9.-----9..:..0/...999.../--;-;-..///9////;9////://////..---;.9///9;9//.....//
@M05620:45:000000000-G6HP7:1:1101:8718:8404 1:N:0:142
TACCTGTACTGGGGAAGCATTTGAATATCCCCCCATGGTGATGGGGACGGAGAACTGCTCCATAAACACAGGCAACGTGCCTAACTTTCCCGGGAAGATGAAGTCAAAGAGCGACCACAGCTCGGAGGTTATTTTGCATCGGTGAGCCAGACAGAATGATCCGATGAGGGGTGCGAAACTATTTGAGGAAAGGAAGCACCTTTTTATTAAATTTACCTTTTAGCAATCGCCATTCCTACCCTAAAGATCGG
+
DDDDDFFFFFFFGGGGGGGGGGHHHHHHHHHGGGGHHHHHHHHHHGGGGGGGGHHHHHHHHHHHHHHHHHHHGGHHGHHHHHHHHHHHHHHGGGGGGHHHHHHHHHHHGHHHGGGGGHHHHHHGCEGGGHHHHHHHHHHHGGGGGHHHHHHGHHHHHHHHHHHGGGHHHGGFGGGDDGGGGGGGGGGGGGGGGBFGGGGFFFFFFFFFFFFFFFFFFFFFFFFFFFFFFFFFFFFFFFFFFFFFFFFFFFD
@M05620:45:000000000-G6HP7:1:1101:7276:8407 1:N:0:142
AGATTACTGCAACAGTTCCCCCTGGACCTGGAAAAGTTTCTTGCCTGGCTTACAGAAGCTGAAACAACTGCCAATGTCCTACAGGATGCTACCCGTAAGGAAAGGCTCCTAGAAGACTCCAAGGGAGTAAAAGAGCTGATGAAACAATGGCAAGTAAGTCAGGCATTTCCGCTTTAGCACTCTTGTGGATCCAATTGAACAATTCTCAGCATTTGTACTTGTAACTGACAAGCCAGGGACAAAACAAAGAT
+
>A>>AFFF@DDFFGGGGGGGGGGGFHHHHBGGB3GFFFGHGHHHHHHHHHHHHHHHHGFHHHFHHHHHHGHHHGHHHHHHHHHHHHHHFHHHHHFFEEGHHH3GHHHHGHHHHHHHHHHHCEHGGGGGHHHHHEHHHHHHH?GHHHHHHHHHGGHHHHHHHHHHHHHHHHGGGGGHGHFHHHHHHGHGGHHHHCGGHDGHHHHHHHHHHHHHHHHHHGHGHGHHHHHGHHHHGGGGGGGGGGFFGGGGGGF
@M05620:45:000000000-G6HP7:1:1101:27413:8419 1:N:0:142
TACCTGTACTGGGGAAGCATTTGAATATCCCCCCATGGTGATGGGGACGGAGAACTGCTCCATAAACACAGGCAACGTGCCTAACTTTCCCGGGAAGATGAAGTCAAAGAGCGACCACAGCTCGGAGGTTATTTTGCATCGGTGAGCCAGACAGAATGATCCGATGAGGGGTGCGAAACTATTTGAGGAAAGGAAGCACCTTTTTATTAAATTTACCTTTTAGCAATCGCCATTCCTACCCTAAAGATCGG
+
DDDDDFFFFFFFGGFGGGGGGGHHHHHHHHHGGGGHHHGGGHHHHGGGGGGGGHHHHHHHHHHHHHHHHHHHGHHHGHHHHHHHHHHHHHHGGGGGGHHHHHHHHHHHHHHHGGGGGHHHHHHGG/CGAGHHHHHHHHHHGGGGGHHHHHHGHHHHHHHHHHHGGGHHHGG;EGGE?DGGGGGGGGGGGGFGGFFFGGGFFFFFFFHHFFFFFFFFFFFFFFFFFFFFFFFFFFFFFFFFFFFFFFFFFFF
@M05620:45:000000000-G6HP7:1:1101:27228:8434 1:N:0:142
TACCTGTACTGGGTAAGCATTTGAATATCCCCCCATGGTGATGGGGACGGAGAACTGCTCCATAAACACAGGCAACGTGCCTAACTTTCCCGGGAAGATGAAGTCAAAGAGCGACCACAGCATCGGTGAGCCAGTCTGCATGAGCCGATGAGGGGTGCGAAACTATTTGAGGGAAGGAAGCACCTTTTTATTAAGTATACCCTTTAGCATTCGCTTTTCCTATTCTAAAGATCGGTAGAGCACAAGTCTGA
+
CCCCCFFFFFFFG4GGGGGGGGHHHHHHHHHGGGGHHHHHHHHHHGGGGGGGGHHHHHHHHHHHHHHHHHHHGHHHGHHHHHHHHHHHHHHGGGGGGHHHHGHHHHHHHHHHGGGGGHHHH222/?/??F22?F111?1?G1?110<-<.><F.-<<.<.::@00;;G00CC...;99C.;//:;FFBF.0;F00;0;0CF/:FF000;09//...9/;/BB///9:F////;.99..//;/;//./:///
@M05620:45:000000000-G6HP7:1:1101:19376:8449 1:N:0:142
AGATTACTGCAACAGTTCCCCCTGGACCTGGAAAAGTTTCTTGCCTGGCTTACAGAAGCTGAAACAACTGCCAATGTCCTACAGGATGCTACCCGTAAGGAAAGGCTCCTAGAAGACTCCAAGGGAGTAAAAGAGCTGATGAAACAATGGCAAGTAAGTCAGGCATTTCCGCTTTAGCACTCTTGTGGATCCAATTGAACAATTCTCAGCATTTGTACTTGTAACTGACAAGCCAGGGACAAAACAAAGAT
+
BBAAAFFFFFFFGGGGGGGGGGGGHGHHGFHGHHHHFHHHHHEHHHHHHHHHHHHHHHHHHHHHHHHHHHHHHHGGGHHHHHGGFHHGHHFHHHEFEGHHGGHHHHHHGHHHHHHHHHHFHHHGDEGEHHHHHGHHGHHFHHHHHHHGHFHGHGHHHGHHHHHHHHHHHHGGGGGHHHHHHHHHHGHGHHHHH0GHHGHHHHHHHHHGHHHHHHHFHFHHFFHHHHHFFHHHEGGGGGGGGAFGGGGGGFG
@M05620:45:000000000-G6HP7:1:1101:21205:8460 1:N:0:142
AGATTACTGCAACAGTTCCCCCTGGACCTGGAAAAGTTTCTTGCCTGGCTTACAGAAGCTGAAACAACTGCCAATGTCCTACAGGATGCTACCCGTAAGGAAAGGCTCCTAGAAGACTCCAAGGGAGTAAAAGAGCTGATGAAACAATGGCAAGTAAGTCAGGCATTTCCGCTTTAGCACTCTTGTGGATCCAATTGAACAATTCTCAGCATTTGTACTTGTAACTGACAAGCCAGGGACAAAACAAAGAT
+
BBBCCFFFFFFFGGGGGGGGGGGGFGHHHHHHHHHHHHHHHHHHHHHHHHHHHHHHHHHHHHHHHHHHHHHHHHHHHHHHHHHHHHHHHHHHHHGGGGHHHHHHHHHHGHHHHHHHHHHHHHHGGGGGHHHHHGHHHHHHHHHHHHHHHHHHHGHHHHHHHHHHHHHHHHGGGGGHHHHHHHHHHHHGHHHHHFGHHGGHHHHHHHHHHHHHHHHHHGHGHHHHHHHHGHHHHGGGGGGGEFGGGGGGGFF
@M05620:45:000000000-G6HP7:1:1101:21184:8463 1:N:0:142
AGATTACTGCAACAGTTCCCCCTGGACCTGGAAAAGTTTCTTGCCTGGCTTACAGAAGCTGAAACAACTGCCAATGTCCTACAGGATGCTACCCGTAAGGAAAGGCTCCTAGAAGACTCCAAGGGAGTAAAAGAGCTGATGAAACAATGGCAAGTAAGTCAGGCATTTCCGCTTTAGCACTCTTGTGGATCCAATTGAACAATTCTCAGCATTTGTACTTGTAACTGACAAGCCAGGGACAAAACAAAGAT
+
CCCCCFFFFFFFGGGGGGGGGGGGHHHHHHHHHHHHHHHHHHHHHHHHHHHHHHHHHHHHHGHFGHHHHHHHHHHHHHHHHHHHHHHHHHHHHHGGGGHHHHHHHHHHGHHHHHHHHHHHHHHGGEGFHHGHHGHHHHHHHHHHHHHHHHHHHGHHHHHHHHHHHHHHHHGGGGGHHHHHHHHHHGHGHHHHGHHHHFFHHHHHHHHHHHHHHHHHHHHHHHHGHHHHHFHHGGGGGGGGEAFGGGGGGEB
@M05620:45:000000000-G6HP7:1:1101:12922:8474 1:N:0:142
ATCTCTATCTCCTAAAAAGGAAGAAAGGGGAGGGAAGATCGGAAGAGCACACGTCTGAACTCCAGTCACAGCGATAGATCTCGTATGCCGTCTTCTGCTTGAAAAAAAAAAAAAAAAAACAACAGAACCACTTAACCCAATACCTAGTTAAGCAGCCCCGCGTCACGCACCACTTTTTTCACCCTCGCTGACAACTAAGGATCGCGAAGTCAACAACGAGCTAAGAGCACAGTACGCTCCGGACATCGTAC
+
AABBBFFFFFFFGGGGGFEEBEHE4BG4EEEEGEEGFFGHHGGGGFHFHHHFEGHHGGHHHHHHHGHHGGHHGEHFGHEFGGGGFHGHHGGGHGHGHHHHEACFGFEEGGDD/</-<-<.CC..////.../0:000.../0/00009000090//...-----...9;--../////9/:B/...--....//.9/9////9..--;-;/////..-..-.///;/./..;/9/...9..-.--/9....
@M05620:45:000000000-G6HP7:1:1101:20865:8544 1:N:0:142
AGATTACTGCAACAGTTCCCCCTGGACCTGGAAAAGTTTCTTGCCTGGCTTACAGAAGCTGAAACAACTGCCAATGTCCTACAGGATGCTACCCGTAAGGAAAGGCTCCTAGAAGACTCCAAGGGAGTAAAAGAGCTGATGAAACAATGGCAAGTAAGTCAGGCATTTCCGCTTTAGCACTCTTGTGGATCCAATTGAACAATTCTCAGCATTTGTACTTGTAACTGACAAGCCAGGGACAAAACAAAGAT
+
ABABBFFFFFFFGGGGGGGGGGGGHHHHHHHHFGGFHHHHHHHHHHFHHHHHHHFHHHHHHHFHHHHHHGHHHHHHHHHHGHHFHHHHHHHHHHGGGGHHHHHHGGHHGHHHGFHGHHHHGHHGGGGGHHHHHGHHHHHHHHHHHHHHHHHHHGHHHHHHHHHHHHHHHHGGGGGHDHHHHHHHHHHGHHHHHFHHHHHHHGHHHHHHHHHHHHHHHHHHHHHHHHHGGHHHHGGGGGGGAFGFGGGGGEF
@M05620:45:000000000-G6HP7:1:1101:13796:8555 1:N:0:142
TACCTGTACTGGGGAAGCAATCGCCATTCCTACCCTAAAGATCGGAAGAGCACACGTCTGAACTCCAGTCACAGCGATAGATCTCGTATGCCGTCTTCTGCTTGAAAAAAAAAAAAAATTATAAGTTTAATTCGGTTTTTGTATATTCAACTCGGCTCCAGACATACCCAATTTTTACCTCCTCCCTGCTTCACCCATTACACCTATTTCTCTCCTCTCCTCTTTCTCCACTTCCTTTGCCATCCCCTTCC
+
CCCCCFFFFFFFGGGGGGGGGGGGGGGHHHHHHGHHGHHHHHHHGGGGHHH3BBBEGHHGGHHHHHHHHHHHHHHGGHGGFBBFGHFEHHHHGGGHGHHHHHHHHHHHHGGED>////011111=11111111.0.....-/00000000000....;;00:./00:/00./0000:00009//:./:.00000;../0;000//0;0000:;0/0/0/90:09B00000/000:900000000..././/
@M05620:45:000000000-G6HP7:1:1101:20860:8561 1:N:0:142
AGATTACTGCAACAGTTCCCCCTGGACCTGGAAAAGTTTCTTGCCTGGCTTACAGAAGCTGAAACAACTGCCAATGTCCTACAGGATGCTACCCGTAAGGAAAGGCTCCTAGAAGACTCCAAGGGAGTAAAAGAGCTGATGAAACAATGGCAAGTAAGTCAGGCATTTCCGCTTTAGCACTCTTGTGGATCCAATTGAACAATTCTCAGCATTTGTACTTGTAACTGACAAGCCAGGGACAAAACAAAGAT
+
BCCCCFFFFFFFGGGGGGGGGGGGHHHHHHHHHHHHHHHHHHHHHHHHHHHHHHHHHHHHHHHHHHHHHHHHHHHHHHHHHHHHHHHHHHHHHHGGGGHHHHHHHHHHGHHHHHHHHHHHHHHGGFGGHHHHHGHHHHHHHHHHHHHHHHHHHGHHHHHHHHHHHHHHHHGGGGGHHHHHHHHHHGHGHHHHHHHHHGGGHHHHHHHHHHHHHHHHHHHHHHHHHHHHGHHHGGGGGGGGEFGGGGGGGGF
@M05620:45:000000000-G6HP7:1:1101:14650:8570 1:N:0:142
ATCTCTATCTCCTAAAAACCTGTTTAGATTTGGAGATAGACCTTCAGGTTTTTCATCATTTTCTGCATGAATTATACATTGACCACGTTCCAGCGTGGTCAGTTTGCAGCATTCTGTTATTTTGTTTGACAGAGTGTCTTGTTGAGAACATATGTAGGACATGATTTTTTCCTGCAACAGGGAAAATAAAGTATAAGTTTTAAAGATTTATTCTTTAATAAAGGATCTCAAAGCCAGCTTTAGAAAAAGGA
+
EEEEEFFFFFFFGGGGGGGGGGHHHHHHHHHHHHHHHHHHHHHHHHHHHHHGGHHHHIIHHIHIIHHHHHHHHHHHHHHHHHHHHHGHHHHHHHGFGGHHHHHHHHHHHHHHHHHHHHHHHHHHHHHHHHHHHHHHHHHHHHHHHHHHHHHHHHHHHHHHHHHHHHHHHGHHHHHHHHHHHGGHHHHHHHHHHHHGHHHHHHHHHHHHHHHHHHHHHHHHHHHHHHHHHHHHHGHHHGHHHHHHHGHHGGH
@M05620:45:000000000-G6HP7:1:1101:4972:8571 1:N:0:142
ATCTCTATCTCCTAAAAAAGGAAGAAAGGGGAGGGAAGATCGGAAGAGCACACGTCTGAACTCCAGTCACAGCGATAGATCTCGTATGCCGTCTTCTGCTTGAAAAAAAAAAAAAAATATAATATATAACATATTATCTATATATTCTCCTCTTGCTTAACTTCTTTTTTCATACCCCTATTCCCCTCTTATAGCCATTTTCCCACTTCCTTCTTTCATCAGTGCTATGCCATACAAGTTTCTCCCCAGTC
+
CDDCCFFFFFFFGGGGGGGGGGHHGHHHHGGGGGGGGGHHHHGGGGHHHGHHHGHHHGHFHHHHHHHHHHHHHGGHGGGHFHHHGGHHHHGGGHGHHHHHHHGFHHHGFGDF<>/--<1111<100000=0<00000=0000=00<<0<00/<00000000:000<000</000<<0..<<:0<0:/</000000000<F00000..000000:00<000<0:000<:0:0000<00000<0:00/</.:0
@M05620:45:000000000-G6HP7:1:1101:14633:8580 1:N:0:142
ATCTCTATCTCCTAAAAACCTGTTTAGATTTGGAGATAGACCTTCAGGTTTTTCATCATTTTCTGCATGAATTATACATTGCCCACGTTCAAGCGTAGGCAGTTTGCAGCATTCTGTTATTTTGGTTGACAGAGGGTCTTGTTGAGAACATATGTAGGACATGATTTTTTCCTGCAACAGGGAAAATAAAGTATAAGTTTTAAAGATTTATTCTTTAATAAAGGATCTCAAAGCCAGCTTTAGAAAAAGGA
+
A1AAAD@FDDFFFG1AA1EFBAGF3GF1FDGDAG01B1111AABGEGHBGH//0A2AADG2A2A21D1A11B2FH2D2AG11111AA/AA1D2BEF///@F/BB2B1@@1F1@222@BE2@@2B/??EG1B>>>/>E0<GG1<02BF>E01F2FGG2G<GG1F<2FGHD<0FHE1G1FFCE//0/??1F1F1>>11F<1<=F11=1100=0DDGDHHHH0=000/</:GHH:CHA/;C0:;G0C:CFGF.9
@M05620:45:000000000-G6HP7:1:1101:17704:8621 1:N:0:142
AGATTACTGCAACAGTTCCCCCTGGACCTGGAAAAGTTTCTTGCCTGGCTTACAGAAGCTGAAACAACTGCCAATGTCCTACAGGATGCTACCCGTAAGGAAAGGCTCCTAGAAGACTCCAAGGGAGTAAAAGAGCTGATGAAACAATGGCAAGTAAGTCAGGCATTTCCGCTTTAGCACTCTTGTGGATCCAATTGAACAATTCTCAGCATTTGTACTTGTAACTGACAAGCCAGGGACAAAACAAAGAT
+
A3AABFFFFF4DGGFGGGGGGGGGHHHHHHGHHHHHHHHHHHHHHHHHHHHHHGHHHHHHHHHHHHHHHHHHHHHHHHHHHHHHHGHHHH5GHHGGGGHHHHHHEHHHGHHHHHHHHHHHHH3F/EEGH?GHHGHHHHHHH?GHHHHHHHHHHGHHHHHHHHHHHHHHHHGGGGGHGHGHHHHHHHHGHHHHHFHHHHHHHHHHHHHHHHHHHHHHHHHHHGHHHHHHFFHFHGGGGGGGGGFFFGGGFGF
@M05620:45:000000000-G6HP7:1:1101:5513:8669 1:N:0:142
TACCTGTACTGGGGAAGCATTTGAATATCCCCCCATGGTGATGGGGACGGAGAACTGCTCCATAAACACAGGCAACGTGCCTAACTTTCCCGGGAAGATGAAGTCAAAGAGCGACCACAGCTCGGAGGTTATTTTGCATCGGTGAGCCAGACAGAATGATCCGATGAGGGGTGCGAAACTATTTGAGGAAAGGAAGCACCTTTTTATTAAATTTACCTTTTAGCAATCGCCATTCCTACCCTAAAGATCGA
+
BBBCCFFFFFFFGEFFCGGGGGHHGHHHFHHGGGGHFGBBDFHGHGGGGGGGGHHHGFHHHGDHHHGHHHHHGGHHGHHHHHHHHHHHHHHGGGCGGHHHHGHFHHHHHHHBECDGGHGHGHHGGGGGGHHHGHHHHHHHGGGGFGHHHHHGGHHBGHGHHHHGGGHHGDD:AAFDFGCBFFGGGGGGFFFGFBFAEGG?FFFFFFFFFFFFFFFFFFFFFFFFFFFFFFFFFFFFFFFFFFFFFFEFFFD
@M05620:45:000000000-G6HP7:1:1101:5520:8686 1:N:0:142
TACCTGTACTGGGGAAGCATTTGAATATCCCCCCATGGTGATGGGGACGGAGAACTGCTCCATAAACACAGGCAACGTGCCTAACTTTCCCGGGAAGATGAAGTCAAAGAGCGACCACAGCTCGGAGGTTATTTTGCATCGGTGAGCCAGACAGAATGATCCGATGAGGGGTGCGAAACTATTTGAGGAAAGGAAGCACCTTTTTATTAAATTTACCTTTTAGCAATCGCCATTCCTACCCTAAAGATCGA
+
BBBBBFFFFFFFGGGEEGGGGGHHHGHHHHHGGGGHFHBFDGHHHGGGGGFGGHHHHHHHHHHHHHHHHHHHGGHHGHHHHHHHHHHHHGHGGGGGGHHHGHHGGGHHHHHHGGGGGHHHHHHGGDGGCHHHHHHHHEHGGDEGGHHHHGHGHHHHHHHHHHHGGGHHHGGFGGGDCFGGGGGGGGGG0BBFGFGFGGGEFFFFFFFFFFFFFFFFBBFFFFBFFFFFFFFFFFFFFFFFFFFFFFBFFFD
@M05620:45:000000000-G6HP7:1:1101:4164:8699 1:N:0:142
TACCTGTACTGGGGAAGCATTTGAATATCCCCCCATGGTGATGGGGACGGAGAACTGCTCCATAAACACAGGCAACGTGCCTAACTTTCCCGGGAAGATGAAGTCAAAGAGCGACCACAGCATCGGTGAGCCAGACAGAATGATCCGATGAGGGGTGCGAAACTATTTGAGGAAAGGAAGCACCTTTTTATTAAATTTACCTTTTAGCAATCGCCATTCCTACCCTAAAGATCGGAAGAGCACACGTCTGA
+
BBCCCFFFFFFFGGGGGGGGGGHHFGHHHHHGGGGHHHFGGHHGHGFGGGGGGHHHHGHHHHHHHHHHHHHHGHHHGHHHHHHHHHHHHHHGGGGGGHHHHHHHHHHHHHHHGGGGGHHHHGHHGGCGGHHHHHHGHHGFHHHHHHHEGGHHHGGGGGGGGGGHHHHHHHGHCGFGGGGGGGGGGGGGGGGGGGGFGGGGGGGGGGGGGGFFFFFFFFFFFFFAFFFBFFFFFFFFFFFFFFFFFFFFFFB
@M05620:45:000000000-G6HP7:1:1101:12830:8844 1:N:0:142
CATCCTGACCCTGAAGTACCCCGGCTTGATTTCTGACATTAGATCGGAAGAGCACACGTCTGAACTCCAGTCACAGCGATAGATCTCGTATGCCGTCTTCTGCTTGAAAAAAAAAAATCCAAGCGAGTAAACTAACTGAGTACCCACTGGCACGTCATTCCGGACTTACCGCTTTCGCCATCTTCAGTATCCAATTGAGCCCTGCTACGCATATAGCCTTGTAACATACCATCCATTTCCACACCTCCTAT
+
BBAAAFFBCFFFFGBGGGGGGGGGCGGFFFGFHHHFGHHHCHCHHGEGGGGAHHHHHGHHHGGHHHHHHHHHHHGHFEGH??FF4FFGCDCGHHGG?FGHFH4G3GFHHHHGGGFC<022@22/<///0111<11>11<1111<<1.0</./CAC.<.000/-.--00<:.-:990;.9:.;00000000;000000909/9;..9//.99;.://////////;/;////B/./////9/9/9;/;..//
@M05620:45:000000000-G6HP7:1:1101:21438:8850 1:N:0:142
AGATGACTGCAACAGTTCCCCCTACACTCTTTCCCTACAAGCCAGGGACAAAACAAAGATCGGAAGAGCACACGTCTGAACTCCAGTCACAGCGATAGATCTCGTATGCCGTCTTCTGCTTGAAAAAAAAAAAAAAAAAAAAATATATCTAAATCTCTAATACCTCCACCAAAAAACAAACAATAAATGACATCCTCTAACACATCTTCATTATAAAACCAACATAGACCCTAATATATTCGTGAAATGCT
+
CCCCCFFFFFFFGGGGGGGGGGGDHHHHHHHHHHHHHHHHHHGHHHGEGGHHHHHHHHHHHHGGGGHHHHHHHGHHHGHHHHHHHHHHHHHHHGGHGGHGFHHHGGHHHHGGGHGHHHHHHHHHHHHGGGGG><---<<:--;.0000000090000000009000.//...:.9-:....:.00:00000000/;000090:.00009:0:00900;;;..;./09;00.///0000000/:./.0:000
@M05620:45:000000000-G6HP7:1:1101:18847:8854 1:N:0:142
ATCTCTATCTCCTAAAAACCTGTTTAGATTTGGAGATAGACCTTCAGGTTTTTCATCATTTTCTGCATGAATTATACATTGACCACGTTCCAGCGTGGTCAGTTTGCAGCATTCTGTTATTTTGTTTGACAGAGTGTCTTGTTGAGAACATATGTAGGACATGATTTTTTCCTGCAACAGGGAAAATAAAGTATAAGTTTTAAAGATTTATTCTTTAATAAAGGATCTCAAAGCCAGCTTTAGAAAAAGGA
+
3>AABFFFFFFFGGGGGGGGGGDFHGHHHHHGG4CFHFHHHHGHHHHGHHHGGHHHHGHHGHHHHGAHFHHHHGHHHEHHFHGGHHGHHHHHHHGGGGHHHBGHHHHHHHGHHGHHHHHHHHHHHHHHHFGFHHHHHHGHHHHHHFEHHHHHHHHHGFHHHHEHHHHHHGHHHHGHHHGHHGFGHGHHGHHHHEHGHFFHHHHFHHHHHHHHHHHHHHHHFHHHEFGHGHGGHHGFHGHHHFFFHHHEGG/
@M05620:45:000000000-G6HP7:1:1101:18820:8862 1:N:0:142
ATCTCTATCTCCTAAAAACCTGTTTAGATTTGGAGATAGACCTTCAGGTTTTTCATCATTTTCTGCATGAATTATACATTGACCACGTTCCAGCGTGGTCAGTTTGCAGCATTCTGTTATTTTGTTTGACAGAGTGTCTTGTTGAGAACATATGTAGGACATGATTTTTTCCTGCAACAGGGAAAATAAAGTATAAGTTTTAAAGATTTATTCTTTAATAAAGGATCTCAAAGCCAGCTTTAGAAAAAGGA
+
CCDCCFFFFFFFGGGGGGGGGGHHHHHHHHHHHHHHHHHHHHHHHHHHHHHGGHHHHHIHIIIIIHHHHHHHHHHHHHHHHHHHHHGHHHHHHHGGGGHHHHHHHHHHHHHHHHHHHHHHHHHHHHHHHHHHHHGHHHHHHHHHHHHHHHHHHHHHHHHHHHHHHHHHHGHHHHHHHHHHHGGHHHHHHHHHHHHHHHHHHHGHHHHHHHHHHHHHHHHHHHHHHHHHHGHHHHHHHGHHHHHHHHHHGGH
@M05620:45:000000000-G6HP7:1:1101:15317:8877 1:N:0:142
AGATTACTGCAACAGTTCCCCCTGGACCTGGAAAAGTTTCTTGCCTGGCTTACAGAAGCTGAAACAACTGCCAATGTCCTACAGGATGCTACCCGTAAGGAAAGGCTCCTAGAAGACTCCAAGGGAGTAAAAGAGCTGATGAAACAATGGCAAGTAAGTCAGGCATTTCCGCTTTAGCACTCTTGTGGATCCAATTGAACAATTCTCAGCATTTGTACTTGTAACTGACAAGCCAGGGACAAAACAAAGAT
+
ABBBBFFFFFFFGGCGGGGGGGGGHHHHHHHHHHHHGGHHHHHHHHHHHHHHHHHHHHHHHHHHHHHHHHHHHHHHHHHHFFHHHGHHHHFHHHGGEFGHGHFFHGHHGHHHHHHHHHHHHHHFA?EEGFHHHGHHHHHHHHHHHHHHHHHHHGHGHHHHHHHHHHHHHHGGGGGHGHHHHHHHHGGDHHHHHHHHHGGHHHHFFHHFGHHHHHHHHFHHHHHHHHHHHHHHEGFGEGGGGGFCFGGGFGF
@M05620:45:000000000-G6HP7:1:1101:19372:8895 1:N:0:142
TACCTGTACTGGGGAAGCATTTGAATATCCCCCCATGGTGATGGGGACGGAGAACTGCTCCATAAACACAGGCAACGTGCCTAACTTTCCCGGGAAGATGAAGTCAAAGAGCGACCACAGCATCGGTGAGCCAGACAGAATGATCCGATGAGGGGTGCGAAACTATTTGAGGAAAGGAAGCACCTTTTTATTAAATTTACCTTTTAGCAATCGCCATTCCTACCCTAAAGATCGGAAGAGCACACGTCTGA
+
CDDDDFFFFFFFGGGGGGGGGGHHHHHHHHHGGGGHHHGHHHHHHGGGGGGGGHHHHHHHHHHHHHHHHHHHGHHHGHHHHHHHHHHHHHHGGGGGGHHHHHHHHHHHHHHHGGGGGHHHHHHHGGEGGHHHGHHGHHHHHGHHHHH?EEHHHGGFGGGGGGGHHHHHHHGHHHGGAFGGGGGGGGGGGGGGGFFFGGGGGGGGGGGGGGFFFFFFFFFFFFFFFFFFBFFFFFFFFFFFFFFFFFAFFFF
@M05620:45:000000000-G6HP7:1:1101:11534:8924 1:N:0:142
TCTCTATCTCCTAAAAACCTGTTTAGATTTGGAGATAGACCTTCAGGTTTTTCATCATTTTCTGCATGAATTATACATTGACCACGTTCCAGCGTGGTCAGTTTGCAGCATTCTGTTATTTTGTTTGACAGAGTGTCTTGTTGAGAACATATGTAGGACATGATTTTTTCCTGCAACAGGGAAAATAAAGTATAAGTTTTAAAGATTTATTCTTTAATAAAGGATCTCAAAGCCAGCTTTAGAAAAAGGAA
+
AAAAAFFFFFFFG1GGEEGGFGHH3DAGFHHBEFGGH1FGHHHHHHHHGHGGHHHHHHHHHHHHHHHH1GHHGHHHHGHHHHHFHGHHHHGFHGGGCHHHHHHHHHHBGHHHHHHHHHHHHHHHHHHGHHHGFHHHHHHHHHGFFHGHHHFHHHFHGHFHHHFHHHHHGHHHHHHFGGGECCGH0?1GBFG1F1<FFHHHHHHDDFHHFHHHHHHGGG==DG0<GHFHHEGDFHGHGHHHHHBG0/CA.CC
@M05620:45:000000000-G6HP7:1:1101:11551:8934 1:N:0:142
TCTCTATCTCCTAAAAACCTGTTTAGATTTGGAGATAGACCTTCAGGTTTTTCATCATTTTCTGCATGAATTATACATTGACCACGTTCCAGCGTGGTCAGTTTGCAGCATTCTGTTATTTTGTTTGACAGAGTGTCTTGTTGAGAACATATGTAGGACATGATTTTTTCCTGCAACAGGGAAAATAAAGTATAAGTTTTAAAGATTTATTCTTTAATAAAGGATCTCAAAGCCAGCTTTAGAAAAAGGAA
+
CCCCCFFFFFFFGGGGGGGGGGHHFGHHHHHHHHHHHHHHHHHHHHHHHHGGHHHHHHHHHHHIHHHHHHHHHHHHHHHHFGGHHGHHHHFGHGGGGHHHHHHHHHHHHHHHHHHHHHHHHHHHHHHHHGHHHHHHHHHHHHHHHHGHHHHHHHHHHHHHHHHHHHHHGHHHHGGHHHHHGGHHHHHHGG@GHHGGHHHHGHHHHHHHHHHHHHHHFDDGGFDGHHGHHHHHHHFHGHHHGGHHHHGGGFF
@M05620:45:000000000-G6HP7:1:1101:6237:8979 1:N:0:142
TACCTGTACTGGGGAAGCAATCGCCATTCCTACCCTAAAGATCGGAAGAGCACACGTCTGAACTCCAGTCACAGCGATAGATCTCGTATGCCGTCTTCTGCTTGAAAAAAAAAAAAAATAACAACTGGAAAGCTTGCTATGTTACCACAACAAGAAACATGAACACCAAAGCTATGAACTACAGCTTTCTGCATTCTTCATGAATACTTACCCGCCGATACTAGTACTCACTCCTCACGCGTCATCAACCC
+
BCCCCFFFFFFFGGGGGGGGGGGGGGGHHHHHHHHHGHHHGHHHGGGGHHHHHHHGHHHGGGHHHHHHHHHHHHHGGHGGHGGHHHGGHHHHGGGHGHHHHHHHHHHHGGGGGDB/<>0=11=1/1000110<1>0>11=10000000.....</////000:00/..;.//0000000;090000;0;9B0000000009000000;0;0;:.-;-9---0000000:0009B0;0:..--:..900/;.
@M05620:45:000000000-G6HP7:1:1101:26288:8992 1:N:0:142
CATCCTGACCCTGAAGTACCCCGGCTTGATTTCTGACATTAGATCGGAAGAGCACACGTCTGAACTCCAGTCACAGCGATAGATCTCGTATGCCGTCTTCTGCTTGAAAAAAAAAAAATAAAAACATACCAAATCCCCCCTGACACCCCAGTCCACCAGATCACACAACCCTCAATTTAGCATCAGCCTACCCCCATGCTCCTCCCTACCATTCCCGCATCGTTTTCTTCCTTTCTTTATTTCTTCCCTTC
+
DDDDDFFFFFFFGGGGGGGGGGGGGGGGHHHHHHHGHHHHHHHHHHGGGGHHHHHHHGGHHGHGHHHHHHHHHHHHHGGHGGFGFGGFFGHHHHGFGHGHHHHHHHHHHHHGGGGF<>01111=//111111<1111.<-<.//00.<-..::;:0....0;;/;0......::0000000:00000//:/..;--:/000:::B./0:.:00;0:.--;@.....0:00:000:00:000;;0000/00:
@M05620:45:000000000-G6HP7:1:1101:17963:9034 1:N:0:142
CATCCTGACCCTGAAGTACCCCGGCTTGATTTCTGACATTAGATCGGAAGAGCACACGTCTGAACTCCAGTCACAGCGATAGATCTCGTATGCCGTCTTCTGCTTGAAAAAAAAAAAAAACGATAGTGCCCGCCAGAATATCCTTTTGATACAACATAATATAGCAACAGTACGTGAACACAAAAAAAAAGTACCAACTACAAAGTACAACGGAAGCAAAACCGTATCATTGCTGTCACTGCTATCCTGAT
+
CCCCCFFFFFFFGGGGGFGGGGGGGGGGHHHHHHHHHHHHHHHHHHGGGGHHHHHHHGHHHGHHHHHHHHHHHHHHHGGHGGHHGHHHGGHHHHGFGHGHHHHHHHHHEGHFEDG><>>//-<.<.11110.-<-<./0<0000;<00.000000./0000000000../000.//;.00/.....---;.900;00./00009/000000--.9..0/0/..9....00000000009000000//0900
@M05620:45:000000000-G6HP7:1:1101:7670:9037 1:N:0:142
AGATTACTGCAACAGTTCCCCCTGGACCTGGAAAAGTTTCTTGCCTGGCTTACAGAAGCTGAAACAACTGCCAATGTCCTACAGGATGCTACCCGTAAGGAAAGGCTCCTAGAAGACTCCAAGGGAGTAAAAGAGCTGATGAAACAATGGCAAGTAAGTCAGGCATTTCCGCTTTAGCACTCTTGTGGATCCAATTGAACAATTCTCAGCATTTGTACTTGTAACTGACAAGCCAGGGACAAAACAAAGAT
+
CBCCCFFFFFFFGGGGGGGGGGGGHHHHHHHHHHHHHHHHHHHHHHHHHHHHHHHHHHHHHHHHHHHHHHHHHHHHHHHHHHHHHHHHHHHHHHGGGGHHHHGHHHHHGHHHHHHHHHHHHHHGGGGGHHHHHGHHHHGHHDGHHHHHHHHHHGHHGHHHHHHHHHHHHHGGGGGHFHHHHHHHHGHGHHHHGHHHHHFHHHHHHHHHHHGHHHHHHHHHHGHHHHHFHHHHHGGGGGGGFGGGGGGGGGG
@M05620:45:000000000-G6HP7:1:1101:7656:9052 1:N:0:142
AGCTTACTGCAACAGTTCCCCCTGGACCTGGAAAAGTTTCTTGCCTGGCTTACAGAAGCTGAAACAACTGCCAATGTCCTACAGGATGCTACCCGTAAGGAAAGGCTCCTAGAAGACTCCAAGGGAGTAAAAGAGCTGATGCAACAATGGCAAGTAAGTCAGGCATTTCCGCTTTAGCACTCTTGTGGATCCAATTGAACCATTCTCAGCATTTGTACTTGTAACTGACAAGCCAGGGACAAAACAAAGAT
+
>A1>AFFFFF1@GGCGGGGGGGGGGHHHHBC011FGGHHHHHHHHHHHHHH1GGHHEHHHHHGGHFHHHHHH1FFFHHHHFHHHGFG1FHHHHHGG??GHGH0ECGHHGHHHGGHGHHHHB1GEFEGEH1FBG/EGHHHHH1FHHHHHFBGHFEDGGHHHGGFGEGHHHHGGGGG11FGHHHHHHHHGFHHHH0DDG0DG.CGHHHHHFHHGGHFHCCGHFG0CHHFBFHFGGG/F?BGG.;9AFGEFFGG
@M05620:45:000000000-G6HP7:1:1101:7678:9053 1:N:0:142
AGATTACTGCAACAGTTCCCCCTGGACCTGGAAAAGTTTCTTGCCTGGCTTACAGAAGCTGAAACAACTGCCAATGTCCTACAGGATGCTACCCGTAAGGAAAGGCTCCTAGAAGACTCCAAGGGAGTAAAAGAGCTGATGAAACAATGGCAAGTAAGTCAGGCATTTCCGCTTTAGCACTCTTGTGGATCCAATTGAACAATTCTCAGCATTTGTACTTGTAACTGACAAGCCAGGGACAAAACAAAGAT
+
ABCCCFFFFFFFGGGGGGGGGGGGHHHHHFHGHHHHGHHHHHHHHHHHHHHHHHHHHHHHHHHHHHHHHHHHHHHHHHHHHHGHHHHHHHFHHHGGEFHHHHHHHHHHGHHHHHHHHHHHHHHGGAFFHHHHHGHHHGHHHDGHHHHHHHHHHGHHHHHHFHHHHHHHHHGGGGGHDHHHHHHHHGHGGHHHHHHHHGHGHHHHHHHHHHHHHHHHHGHHHFHGHHGHGFGGHGGGGGGGEFFFGGGGGGG
@M05620:45:000000000-G6HP7:1:1101:13600:9055 1:N:0:142
ATCTCTATCTCCTAAAAACCTGTTTAGATTTGGAGATAGACCTTCAGGTTTTTCATCATTTTCTGCATGAATTATACATTGACCACGTTCCAGCGTGGTCAGTTTGCAGCATTCTGTTATTTTGTTTGACAGAGTGTCTTGTTGAGAACATATGTAGGACATGATTTTTTCCTGCAACAGGGAAAATAAAGTATAAGTTTTAAAGATTTATTCTTTAATAAAGGATCTCAAAGCCAGCTTTAGAAAAAGGA
+
AABBCFFFFFFFGGGGGGGGGGHHHHHHHHHHHGHGHHHHHHHHHHHHHHHGGHHHHHHHHHHHGHHHHHGHHHHHHHHHGHHHHHGHHHHHHHGGGGHHHHHHGHHHHHHHHHHHHHHHHHHHHHHHEFHHHHHHHHHHHHHHHHHHHHHHHHHHHHHHHHHFHHHHHGHHHHHHHHHHHEGHHHHHHHHHHHHHHGHHHHHGHHHHHHHHHHHHHHHGGHEHFHHHHHHGHHHGHGHHHHHHHGHHGGF
@M05620:45:000000000-G6HP7:1:1101:3236:9064 1:N:0:142
ATCTCTATCTCCTAAAAACCTGTTTAGATTTGGAGATAGACCTTCAGGTTTTTCATCATTTTCTGCATGAATTATACATTGACCACGTTCCAGCGTGGTCAGTTTGCAGCATTCTGTTATTTTGTTTGACAGAGTGTCTTGTTGAGAACATATGTAGGACATGATTTTTTCCTGCAACAGGGAAAATAAAGTATAAGTTTTAAAGATTTATTCTTTAATAAAGGATCTCAAAGCCAGCTTTAGAAAAAGGA
+
DCCCDFFFFFFFGGGGGGGGGGGHHHHHHHHHHHHHHHHHHHHHHHHHHHHGGHHHHHHHHHIIHHHHHGHHHHHHHHHHHHHHHHGHHHHHHHGGGGHHHHHHHHHHHHHHHHHHHHHHHHHHHHHHHHHHHHHHHHHHHHHHHHHHHHHHHHHHHHHHHHHHHHHHHGHHHHHHHHHHHGGGHHHHGGHHHHHHHHHHHGHGHGHHHHHHHHHHHFHGHGHHHHHHHHHGHHFHHGHHHHFFFCCGGGG
@M05620:45:000000000-G6HP7:1:1101:13607:9075 1:N:0:142
ATCTCTATCTCCTAAAAACCTGTTTAGATTTGGAGATAGACCTTCAGGTTTTTCATCATTTTCTGCATGAATTATACATTGACCACGTTCCAGCGTGGTCAGTTTGCAGCATTCTGTTATTTTGTTTGACAGAGTGTCTTGTTGAGAACATATGTAGGACATGATTTTTTCCTGCAACAGGGAAAATAAAGTATAAGTTTTAAAGATTTATTCTTTAATAAAGGATCTCAAAGCCAGCTTTAGAAAAAGGA
+
CCCCCFFFFFFFGGGGGGGGGGHHHHHHHHHHHHHHHHHHHHHHHHHHHHHGGHHHHHIHHHHIHHHHHHHHHHHHHHHHHHHHHHGHHHHHHHGGGGHHHHHHHHHHHHHHHHHHHHHHHHHHHHHHGHHHHHHHHHHHHHHHHHHHHHHHHHHHHHHHHHHHHHHHHGHHHHHHHHHHHGEHHHHHGHHHHHHHHGHHHHHHHHHHHHHHHHHHHHHHHHHGHHHHHHHHHHHHHGHHHHHGHHHHGGH
@M05620:45:000000000-G6HP7:1:1101:16159:9080 1:N:0:142
TACCTGTACTGGGGAAGCATTTGAATATCCCCCCATGGTGATGGGGACGGAGAACTGCTCCATAAACACAGGCAACGTGCCTAACTTTCCCGGGAAGATGAAGTCAAAGAGCGACCACAGCATCGGTGAGCCAGACAGAATGATCCGATGAGGGGTGCGAAACTATTTGAGGAAAGGAAGCACCTTTTTATTAAATTTACCTTTTAGCAATCGCCATTCCTACCCTAAAGATCGGAAGAGCACACGTCTGA
+
ABBBBFFFFFFFGFGGGGGFGGHHHHHHHHHGGGGGHHGHHFHFGGFGGEDEGHHHGHHHHGGHHFHFGHHHGHHHEHHHFGHHHFHHHHHGGGEEGFHHHGHHHHHHHFGGGFGGGHHGFHHHFACGGGHHHHHGHHGFGHFHHHHGGCFHHGGDGGGGGGFHHHHHHHGFFHGGFFFGGGGGGGGGGGGGGBBFFGGEBBFFGGGGBFFFEEDFFFBFFBBFFFB999BBFEF?A?.FFBFFFF:AFFF
@M05620:45:000000000-G6HP7:1:1101:21208:9102 1:N:0:142
ATCTCTATCTCCTAAAAACCTGTTTAGATTTGGAGATAGACCTTCAGGTTTTTCATCATTTTCTGCATGAATTATACATTGACCACGTTCCAGCGTGGTCAGTTTGCAGCATTCTGTTATTTTGTTTGACAGAGTGTCTTGTTGAGAACATATGTAGGACATGATTTTTTCCTGCAACAGGGAAAATAAAGTATAAGTTTTAAAGATTTATTCTTTAATAAAGGATCTCAAAGCCAGCTTTAGAAAAAGGA
+
CCCCCFFFFFFFGGGGGGGGGGHHHHHHHHHHHHHHHHHHHHHHHHHHHHHGGHHHHIHHHHHHIHHHHHHHHHHHHHHHHHHHHHGHHHHHHHGGGGHHHHHHHHHHHHHHHHHHHHHHHHHHHHHHHHHHHHHHHHHHHHHHHHHHHHHHHHHHHHHHHHHHHHHHHGHHHHHHHHHHHGGHHHHHHHHHHHHHHGHHHHHHHHHHHHHHHHHHHHHHHHHHHHHHHHHHHHHHHGHHHHHGHHHHGGH
@M05620:45:000000000-G6HP7:1:1101:21201:9123 1:N:0:142
ATCTCTATCTCCTAAAAACCTGTTTAGATTTGGAGATAGACCTTCAGGTTTTTCATCATTTTCTGCATGAATTATACATTGACCACGTTCCAGCGTGGTCAGTTTGCAGCATTCTGTTATTTTGTTTGACAGAGTGTCTTGTTGAGAACATATGTAGGACATGATTTTTTCCTGCAACAGGGAAAATAAAGTATAAGTTTTAAAGATTTATTCTTTAATAAAGGATCTCAAAGCCAGCTTTAGAAAAAGGA
+
3AAAAFFFFFFFGGGGGGGGFFAFHAGH5DGHH4F4ABE5BGCGGDFHGHFEFHFGEGGFHFHHFFFHHFEGFDDFGDEHHB5F3FEAGHHGGFE?EFHFGGFBBGFHHHHFEG44@F@GGFGHEGHHBGFFGHEFFGEDEFGF4B/?GHHHFFEGFFGHHHHHHGGHGCHHHGHHFGFGHEAGEC?1FHHHG11DGGHHH<<1=1DGDGGHHHHHHHHH0GBBGHHHDGG<GHFHFGHHHHFB<GGHDDH
@M05620:45:000000000-G6HP7:1:1101:20180:9173 1:N:0:142
ATCTCTATCTCCTAAAAACCTGTTTAGATTTGGAGATAGACCTTCAGGTTTTTCATCATTTTCTGCATGAATTATACATTGACCACGTTCCAGCGTGGTCAGTTTGCAGCATTCTGTTATTTTGTTTGACAGAGTGTCTTGTTGAGAACATATGTAGGACATGATTTTTTCCTGCAACAGGGAAAATAAAGTATAAGTTTTAAAGATTTATTCTTTAATAAAGGATCTCAAAGCCAGCTTTAGAAAAAGGA
+
CDDDDFFFFFFFGGGGGGGGGGHHHHHHHHHHHHHHHHHHHHHHHHHHHHHGGHHHHIIHHHHIHHHHHHHHHHHHHHHHHHHHHHGHHHHHHHGGGGHHHHHHHHHHHHHHHHHHHHHHHHHHHHHHHHHHHHHHHHHHHHHHHHHHHHHHHHHHHHHHHHHHHHHHHGHHHHHHHHHHHGGHHHHHHHHHHHHHHHHHHHHHHHHHHHHHHHHHHHHHHHHHHHHHHGHHHHHHHGHHHHHHHHHHGGH
@M05620:45:000000000-G6HP7:1:1101:13979:9190 1:N:0:142
ATCTCTATCTCCTAAAAACCTGTTTAGATTTGGAGATAGACCTTCAGGTTTTTCATCATTTTCTGCATGAATTATACATTGACCACGTTCCAGCGTGGTCAGTTTGCAGCATTCTGTTATTTTGTTTGACAGAGTGTCTTGTTGAGAACATATGTAGGACATGATTTTTTCCTGCAACAGGGAAAATAAAGTATAAGTTTTAAAGATTTATTCTTTAATAAAGGATCTCAAAGCCAGCTTTAGAAAAAGGA
+
3AABBFFFFFFFGFGGGGGGGGHHHHHHHHHHHHGHHHHGHHHHHHHHHHHGGHHHHFHHHHHHHHHHHHHHHHHHHHHHGHHHHHGHHHHHHHGGGGHHHHHHHHHHHHHHHHHHHHHHHHHHHHHHHHHHHHHHHHHHHHHHHHHHHHHHHHHHHHFHHHHHHHHHHGHHHHHHHHHHHGGHHHHHHFGFGHHHHGHHHHHGHHHHHHHHHHHHHHHHHHHHHHGHHHHHHGHHHGHHHHFGHHHHGCG
@M05620:45:000000000-G6HP7:1:1101:13970:9208 1:N:0:142
ATCTCTATCTCCTAAAAACCTGTTTAGATTTGGAGATAGACCTTCAGGTTTTTCATCATTTTCTGCATGAATTATACATTGACCACGTTCCAGCGTGGTCAGTTTGCAGCATTCTGTTATTTTGTTTGACAGAGTGTCTTGTTGAGAACATATGTAGGACATGATTTTTTCCTGCAACAGGGAAAATAAAGTATAAGTTTTAAAGATTTATTCTTTAATAAAGGATCTCAAAGCCAGCTTTAGAAAAAGGA
+
CCCCCFFFFFFFGGGGGGGGGGHHHHHHHHHHHHHHHHHHHHHHHHHHHHHGGHHHHIHHIHIIIHHHHHHHHHHHHHHHHHHHHHGHHHHHHHGGGGHHHHHHHHHHHHHHHHHHHHHHHHHHHHHHHHHHHHHHHHHHHHHHHHHHHHHHHHHHHHHHHHHHHHHHHGHHHHHHHHHHHGGHHHHHHHHHHHHHHHHHHHHHHHHHHHHHHHHHHHHHHHHHHHHHHHHHHHHHHGHHHHHHHHHHGGH
@M05620:45:000000000-G6HP7:1:1101:13952:9212 1:N:0:142
ATCTCTATCTCCTAAAAACCTGTTTAGATTTGGAGATAGACCTTCAGGTTTTTCATCATTTTCTGCATGAATTATACATTGACCACGTTCCAGCGTGGTCAGTTTGCAGCATTCTGTTATTTTGTTTGACAGAGTGTCTTGTTGAGAACATATGTAGGACATGATTTTTTCCTGCAACAGGGAAAATAAAGTATAAGTTTTAAAGATTTATTCTTTAATAAAGGATCTCAAAGCCAGCTTTAGAAAAAGGA
+
BBBBBFFFFFFFGGGGGGGGGGGHHHHHHHHGHCHHHHH5GGHHHHGFHHHGGHHHHHHHHHHHHHGHHFGHHFG5HGHHHGGHBGGHHHHFHHGGGGHHHHHHHHHHHHHGHHHFHHHHHHHHHHHHHHHHHHHHHHHHHHHHFHHGHHHHHHHHHGHGGHHGHHHHHGHHHHHGFHHHHGGHEGHHHGGHHFFHHHHHHHHDHHGHHGHHHHHHHHHEGFFFCGHHHHHHHHHHAFHHHCFFHHHH..;
@M05620:45:000000000-G6HP7:1:1101:22084:9234 1:N:0:142
ATCTCTATCTCCTAAAAACCTGTTTAGATTTGGAGATAGACCTTCAGGTTTTTCATCATTTTCTGCATGAATTATACATTGACCACGTTCCAGCGTGGTCAGTTTGCAGCATTCTGTTATTTTGTTTGACAGAGTGTCTTGTTGAGAACATATGTAGGACATGATTTTTTCCTGCAACAGGGAAAATAAAGTATAAGTTTTAAAGATTTATTCTTTAATAAAGGATCTCAAAGCCAGCTTTAGAAAAAGGA
+
CCCCCFFFFFFFGGGGGGGGGGHHHHHHHHHHHHHHHHHHHHHHHHHHHHHGGHHHHHHHHHIHHHHHHHHHHHHHHHHHHHHHHHGHHHHHHHGGGGHHHHHHHHHHHHHHHHHHHHHHHHHHHHHHHHHHHHGHHHHHHHHHHHHHHHHHHHHHHHHHHHHHHHHHHGHHHHHHHHHHHGGHHHHHHHHHHHHHHGGHHHHHHHHHHHHHHHHHHHHGHHHHHHHHHHHHHHHHHGHHHHGHHHHHGGH
@M05620:45:000000000-G6HP7:1:1101:22082:9255 1:N:0:142
ATCTCTATCTCCTAAAAACCTGTTTAGATTTGGAGATAGACCTTCAGGTTTTTCATCATTTTCTGCATGAATTATACATTGACCACGTTCCAGCGTGGTCAGTTTGCAGCATTCTGTTATTTTGTTTGACAGAGTGTCTTGTTGAGAACATATGTAGGACATGATTTTTTCCTGCAACAGGGAAAATAAAGTATAAGTTTTAAAGATTTATTCTTTAATAAAGGATCTCAAAGCCAGCTTTAGAAAAAGGA
+
CCCCCFFFFFFFGGGGGGGGGGHHHHHHHHHHHGHHHHHHHHHHHHHHHHHGGHHHHIHHHHHHIHGHHHHHHHHHHHHHHGHHHHGHHHHHHHGGGGHHHHHHHHHHHHHHHHHHHHHHHHHHHHHHHHHHHHGHHHHHHHHHHHHHHHHHHHHHHHHHHHHGHHHHHGHHHHHHHHHHHGGHHHHHEFHHHHHHG>FGHHHHHHHHGHHHHHHHHHHGHGFHHHHHHGHGHCHFHGHHHHHHHFGHGGF
@M05620:45:000000000-G6HP7:1:1101:23325:9277 1:N:0:142
CATCCTGACCCTGAAGTACCCCGGCTTGATTTCTGACATTAGATCGGAAGAGCACACGTCTGAACTCCAGTCACAGCGATAGATCTCGTATGCCGTCTTCTGCTTGAAAAAAAAAAAAATAATTCTGACCGAGGCACCCCTAACTCCCAACGCCAACAGAGAGCAAATAACTCAGGTACTGCTTTGCCCACTCCCTTGCGCCTCCATACCTTTCCCCCCTCCTTTTCTTCCTGGTTTTATTTCCTCATTTT
+
CCCCCFFFFFFFGGGGGGGGGGGCGGGGHHHHHHHHHHHHHHHHHHGGGGHHHHHHHGHHHGHGHHHHHHHHHHHHHGGHFEGHHHHHGGHHGHGFGHGHHHHHHHHHHHHEECC//>/011111111?0<----.<..<<.//000.;/..-;.-.:/9//..9/90000;;00990000000000000..//;/0/0--...;/00//0:00;0/.--..9090000;B00/0;.9000000;000:0:
@M05620:45:000000000-G6HP7:1:1101:4415:9280 1:N:0:142
AGATTACTGCAACAGTTCCCCCTGGACCTGGAAAAGTTTCTTGCCTGGCTTACAGAAGCTGAAACAACTGCCAATGTCCTACAGGATGCTACCCGTAAGGAAAGGCTCCTAGAAGACTCCAAGGGAGTAAAAGAGCTGATGAAACAATGGCAAGTAAGTCAGGCATTTCCGCTTTAGCACTCTTGTGGATCCAATTGAACAATTCTCAGCATTTGTACTTGTAACTGACAAGCCAGGGACAAAACAAAGAT
+
ABBCBFFFFFFFGGGGGGGGGGGGHHHHHHHHHHHHGHHHHHHHHHHHHHHHHHHHHGHHHHHHHHHHHHHHGHHHHHHHHHHHHHHHHHHHHHGGGGHHHHHHHHHHGHHHHHHGHHHHHHHGGHGGHHHHHGHHHHHHHHHHHHHHHHHHHGHHHHHHHHFHHHHHHHGGGGGHHHHHHHHHHGHGGHHHGHHHHGGHHHHHHHHHHHHHHHHHHHHHHHHHHHHHHHHHGGGGGGGGGGGGGGGGGGF
@M05620:45:000000000-G6HP7:1:1101:28102:9314 1:N:0:142
ATCTCTATCTCCTAAAAACCTGTTTAGATTTGGAGATAGACCTTCAGGTTTTTCATCATTTTCTGCATGAATTATACATTGACCACGTTCCAGCGTGGTCAGTTTGCAGCATTCTGTTATTTTGTTTGACAGAGTGTCTTGTTGAGAACATATGTAGGACATGATTTTTTCCTGCAACAGGGAAAATAAAGTATAAGTTTTAAAGATTTATTCTTTAATAAAGGATCTCAAAGCCAGCTTTAGAAAAAGGA
+
DDDDDFFFFFFFGGGGGGGGGGHHHHHHHHHHHHHHHHHHHHHHHHHHHHHGGHHHHIHHHHHIIHHHHHHHHHHHHHHHHHHHHHGHHHHHHHGFGGHHHHHHHHHHHHHHHHHHHHHHHHHHHHHHHHHHHHHHHHHHHHHHHHHHHHHHHHHHHHHHHHHHHHHHHGHHHHHHHHHHHGGHHHHHHHHHHHHHHHHHHHHHHHHHHHHHHHHHHHHHHGHHHHHHHHHHHHGHHGHHHHGHGHHHGGG
@M05620:45:000000000-G6HP7:1:1101:10567:9315 1:N:0:142
ATCTCTATCTCCTAAAAACCTGTTTAGATTTGGAGATAGACCTTCAGGTTTTTCATCATTTTCTGCATGAATTATACATTGACCACGTTCCAGCGTGGTCAGTTTGCAGCATTCTGTTATTTTGTTTGACAGAGTGTCTTGTTGAGAACATATGTAGGACATGATTTTTTCCTGCAACAGGGAAAATAAAGTATAAGTTTTAAAGATTTATTCTTTAATAAAGGATCTCAAAGCCAGCTTTAGAAAAAGGA
+
EEEEEFFFFFFFGGGGGGGGGGHHHHHHHHHHHHHHHHHHHHHHHHHHHHHGGHHHHHHHHIHIIHHHHHHHHHHHHHHHHHHHHHGHHHHHHHGGGGHHHHHHHHHHHHHHHHHHHHHHHHHHHHHHHHHHHHHHHHHHHHHHHHHHHHHHHHHHHHHHHHHHHHHHHGHHHHHHHHHHHGGHHHHHHHHHHHHHHHHHHHHHHHHHHHHHHHHHHHHHHHHHHHHHHHGHHHHHHGHHHHGGHHHHGGH
@M05620:45:000000000-G6HP7:1:1101:16981:9319 1:N:0:142
AGATTACTGCAACAGTTCCCCCTACACTCTTTCCCTACAAGCCAGGGACAAAACAAAGATCGGAAGAGCACACGTCTGAACTCCAGTCACAGCGATAGATCTCGTATGCCGTCTTCTGCTTGAAAAAAAAAAAAAAAAAAACAAAAAGAGAGCAGTATAATTCCGAAAACAAAAATTACTCACTATATTTAATAGGAAGACTATAACAAGAAAAAACTAATTCTGATGTTGTCTTTAATGGTAGATGGACT
+
BBCCCFFFFFFFGGFGGGGGGGGGHHHHHHHHHHHHHHHHHHGHHHGGGGHHHHHHHHHHHHGGGGHHHHHHHGHHHGHHHHHHHHHHHHFHHGGHGGHHHHHHGGHHHHGFGHGHHHHHHHHHHHHGGCGG@/->---:;..;...../9..//;00000900/..-9/....:.//;///////////9/////:/..///////;/////:.-.///////9////////////;////://://///
@M05620:45:000000000-G6HP7:1:1101:21318:9324 1:N:0:142
TACCTGTACTGGGGAAGCATTTGAATATCCCCCCATGGTGATGGGGACGGAGAACTGCTCCATAAACACAGGCAACGTGCCTAACTTTCCCGGGAAGATGAAGTCAAAGAGCGACCACAGCATCGGTGAGCCAGACAGAATGATCCGATGAGGGGTGCGAAACTATTTGAGGAAAGGAAGCACCTTTTTATTAAATTTACCTTTTAGCAATCGCCATTCCTACCCTAAGATCGGAAGAGCACACGTCTGAA
+
BBBBBFFFFFFBGGGGGGEGGGGHHHHHHHHGGGGHHHHHHHHHGGGGGGGGGHHHHHHHHHHHHHHHHHHHGHHHGHHHHHHHHHHHHHHGGGFGGHHHHHHHHHGHHFHHGGGGGHHHHHHHGGEGGHHHHHHGHHHHHHHHHHHADGGHHGGDGGGGGGGHHHHHHFGHCHFG?FGGGGGGGGGGGGGGGBFGGGGGGGGGGGGGGGFFFFFFFFFFFFFFFFBBFBFFFFF.DFFFFFFFAFFFFFB
@M05620:45:000000000-G6HP7:1:1101:28093:9334 1:N:0:142
ATCTCTATCTCCTAAAAACCTGTTTAGATTTGGAGATAGACCTTCAGGTTTTTCATCATTTTCTGCATGAATTATACATTGACCACGTTCCAGCGTGGTCAGTTTGCAGCATTCTGTTATTTTGTTTGACAGAGTGTCTTGTTGAGAACATATGTAGGACATGATTTTTTCCTGCAACAGGGAAAATAAAGTATAAGTTTTAAAGATTTATTCTTTAATAAAGGATCTCAAAGCCAGCTTTAGAAAAAGGA
+
CDDCCFFFFFFFGGGGGGGGGGHHHHHHHHHHHHHHHHHHHHHHHHHHHHHGGHHHHHIHHHIHIHHHHHHHHHHHHHHHHHHHHHGHHHHHHHGFGGHHHHHHHHHHHHHHHHHHHHHHHHHHHHHHGHGHHHHHHHHHHHHHHHHHHHHHHHHHHHHHHHHHHHHHHGHHHHHHHHHHHGGGHHHHGHHHHHHHHHHHHHGHHHHHHHHHHHHHHHHHHHHHHHHHHGHHHHHHHGGHHHHFGHHHGGH
@M05620:45:000000000-G6HP7:1:1101:16660:9358 1:N:0:142
TACCTGTACTGGGGAAGCATTTGAATATCCCCCCATGGTGATGGGGACGGAGAACTGCTCCATAAACACAGGCAACGTGCCTAACTTTCCCGGGAAGATGAAGTCAAAGAGCGACCACAGCTCGGAGGTTATTTTGCATCGGTGAGCCAGACAGAATGATCCGATGAGGGGTGCGAAACTATTTGAGGAAAGGAAGCACCTTTTTATTAAATTTACCTTTTAGCAATCGCCATTCCACCCTAAAGATCGGA
+
CCCCCFFFFFFFGGGGGGGGGGHHHHHHHHHGGGGHHHHHHHHHHGGGGGGGGHHHHHHHHHHHHHHHHHHHGHHHGHHHHHHHHHHHHHHGGGGGGHHHHHHHHHHHGHHHGGGGGHHHHHHGBCFGGHHHHHHHHHHHGGGGGHHHHHHGHHHHHHHHHHHGGGHHHGGEGGGEGGGGFFGGGGGGGGGGG9FGGGGFFFFFFFFFFFFFFFFFFFFFFFFFFFFFFFFFFFFFFFFFFFBFFFFFFFF
@M05620:45:000000000-G6HP7:1:1101:6470:9438 1:N:0:142
TACCTGTACTGGGGAAGCAATCGCCATTCCTACCCTAAAGATCGGAAGAGCACACGTCTGAACTCCAGTCACAGCGATAGATCTCGTATGCCGTCTTCTGCTTGAAAAAAAAAAAACAAATCAACTTGGGAACTTTCTTTGTTGCAGCAACTCTACCCCTTAAAATATCATTTATTCACTATCTCCTTCTTTGACATTCATGTGTTTATATCCGCCTCACCACTATTTGCCGTCTCTCTACTCTCCTTCCC
+
CCCCCFFFFFFFGGGGGGGGGGGGGGGHHHHHHHHHHHHHHHHHGGGGHHHHHHHGHHHGHHHHHHHHHHHHHHHGGHGGHGHHHHFFHHHHGGGHGHHHHHHHHHHHGGGGGCD//?=011?101111//1?=1F1==1<>0011110<C/<00=<.<..0<D0000:00;;0;00000:0000:000:0000;00000;;000/;00;C00..;:.0;.0.::0;0:00-.-9;:990;0:00;000:/
@M05620:45:000000000-G6HP7:1:1101:10183:9461 1:N:0:142
CATCCTGACCCTGAAGTACCCCGGCTTGATTTCTGACATTAGATCGGAAGAGCACACGTCTGAACTCCAGTCACAGCGATAGATCTCGTATGCCGTCTTCTGCTTGAAAAAAAAAAAACAAAAAAAAACCCTCTAAATCTTACTTTCCACATATACTTCCCTTCAGATAATCCTGCTCATATTCTCTCCGTGTCGGTGACACTCTCGCACGGTCGCCGCGCGTACGTGATCGTACCATGGCCATCCCCATC
+
CCCCCFFFFFFFGGGGGGGGGGGGGGGGHHHHHHHHHHHHHHHHHHGGGGHHHHHHHGHHHGHHHHHHHHHHHHHFHGGHGGHHHHHHGGHHHHGGGGGHHGHHHHHHGHHEEDCDB//?/00//---...../000000000000000000:0000000/00/000000000000000000990900/..../.--..;090;0:..----..--.-------9-9/;/0./...:00/./0/0..:///
@M05620:45:000000000-G6HP7:1:1101:17862:9470 1:N:0:142
ATCTCTATCTCCTAAAAAGGAAAAAGGGGAGGGAAGATCGGAAGAGCACACGTCTGAACTCCAGTCACAGCGATAGATCTCGTATGCCGTCTTCTGCTTGAAAAAAAAAAAAAAATAAAATGATATTTAGTGATTTTACTATAGAATAAAATAAAATAAAATAAAAAAAGATTTTATATACAAAATAGTTTGTGTAGTGTGTATGAGTAATTAAGAAAGATTATGTATGTTATATTTTGTTTTAATTGGTT
+
BBBBBFFFFFFFGGGGGGGGGGHHGGGGGGGGGGHGHHHHGGGGHHHHHHHGHHHGHHHHHHHHHHHHHHHGFHGGHHHHHHGGHHHHGGGHGHHHHHHHHHHHHGGGGD>>/<-0<1=11111<111100<0000=<0=0=0000000000<00;;0000000000--.990000;0;00000.00000;09//0;0/9/9/////9//;/////9////;/////////////9/:/.;..;///;;/.
@M05620:45:000000000-G6HP7:1:1101:21304:9557 1:N:0:142
AGATTACTGCAACAGTTCCCCCTGGACCTGGAAAAGTTTCTTGCCTGGCTTACAGAAGCTGAAACAACTGCCAATGTCCTACAGGATGCTACCCGTAAGGAAAGGCTCCTAGAAGACTCCAAGGGAGTAAAAGAGCTGATGAAACAATGGCAAGTAAGTCAGGCATTTCCGCTTTAGCACTCTTGTGGATCCAATTGAACAATTCTCAGCATTTGTACTTGTAACTGACAAGCCAGGGACAAAACAAAGAT
+
ABBBCFFFFFFFGGGGGGGGGGGGHHHHHHGHHHHHHHHHHHHHHHHHHHHHHHHHHHHHHHHHHHHHHHHHHHHHHHHHHHHHHHHHHHHHHHGGGGHHHHHHHHHHGHHHHHHHHHHHHHHGGGGGHHHHHGHHHHHHHHHHHHHHHHHHHGHHHHHHHHHHHHHHHHGGGGGHFHHHHHHHHHHGHHHHHGHHHHHHHHHHHHHHHHHHHHHHHGHHHHHHHHHGGHHHHGGGGGGGGGGGGGGGGGG
@M05620:45:000000000-G6HP7:1:1101:7958:9569 1:N:0:142
TACCTGTACTGGGGAAGCAATCGCCATTCCTACCCTAAAGATCGGAAGAGCACACGTCTGAACTCCAGTCACAGCGATAGATCTCGTATGCCGTCTTCTGCTTGAAAAAAAAAACCACAACTCTCTTATCTTATTTTGCATCTTTGAACCAGACAGAATGATCCTATGAGGGGTGCTAAACTATTTGAGGAAATGACGCACCTTTTTATTATCTTTACCTTTTATCCTTCGCCATTCCTACCCAACGCTCC
+
BBBBBFFFFFFFGGGGGGGGGGGGGGGHHHHHHHHHFHGHHHGHGGGGFHHGHHHFHGHGDHFGHHGHGHHHHGHGEHGFHHBFHHGDHBGHGEGFGHHHHGHH0FHHEGGECC/?/?//?@<DC222211<1@GGG<11@G1<?GB1>F0<0>0G0FF<1GGH0=DD0</.-E-;:000;;00CFC0./0/;0009:.--;B009;.0;000;CF0;090BFBBF//:;.....:/BF/:9.:9..-;;.
@M05620:45:000000000-G6HP7:1:1101:16466:9570 1:N:0:142
TACCTGTACTGGGGAAGCATTTGAATATCCCCCCATGGTGATGGGGACGGAGAACTGCTCCATAAACACAGGCAACGTGCCTAACTTTCCCGGGAAGATGAAGTCAAAGAGCGACCACAGCTCGGAGGTTATTTTGCATCGGTGAGCCAGACAGAATGATCCGATGAGGGGTGCGAAACTATTTGAGGAAAGGAAGCACCTTTTTATTAAATTTACCTTTTAGCAATCGCCATTCCTACCCTAAAGATCGG
+
BBCCCFFFFFFFGGGGGGGGGGHHHHHHHHHGGGGHHHGHHHHHHGGGGGGGGHHHHHHHHHHHHHHHHHHHGHHHGHHHHHHHHHHHHHHGGGGGGHHHHHHHHHHHHHHHGGGGGHHHHHHGCEFGGHHHHHHHHHHHGGGGGHHHHHHGHHHHHHHHHHHGGGHHHGGGGGGGGGGGGGGGGGGGGGGGGFGGGGGFFFFFFFFFFFFFFFFFFFFFFFFFFFFFFFFFFFFFFFFFFFFFFFFFFFF
@M05620:45:000000000-G6HP7:1:1101:16441:9576 1:N:0:142
TACCTGTACTGGGGAAGCATTTGAATATCCCCCCATGGTGATGGGGACGGAGAACTGCTCCATAAACACAGGCAACGTGCCTAACTTTCCCGGGAAGATGAAGTCAAAGAGCGACCACAGCTCGGAGGTTATTTTGCATCGGTGAGCCAGACAGAATGATCCGATGAGGGATGCGAAACTATTTGAGGAAAGGAAGCACCTTTTTATTAAATTTACCTTTTAGCAATCGCCATTCCTACCCTAAAGATCGG
+
BABCCFFFFFFFGGGEFGGGGGHHHHHHHHHGGGGHHHHHHHHHHGGGGGGGGHHHHHHHHHHHHHHHHHHHGHHHGHGHHGHGHHHHHHHGGGEFGHHHHHHHHHHHHGHHGGGGGHHHHHHG@CDGCHFHFHHHHFHHGGGGGHHHHHHGHHHHHFHGHHHGGDGHHG?GGHGDGGGGGFGGGGGGFFFGF9B9EBFGGGGGGFGFEFFFFFF:BFFFFFFEFF/;EEDDEFFFFF/FFFFFFFBBFFB
@M05620:45:000000000-G6HP7:1:1101:10406:9601 1:N:0:142
CATCCTGACCCTGAAGTACCCCGGCTTGATTTCTGACATTAGATCGGAAGAGCACACGTCTGAACTCCAGTCACAGCGATAGATCTCGTATGCCGTCTTCTGCTTGAAAAAAAAAAAAAAAAAATAAATTAATATAAATTTTATCGAGGGAGCTACTAAAACGTATTGACAGATTATCTGGCTATATAGTGGTCTCGGTTGTGTATAATCTGGTGTAGTGAATGCTCAGATTCATTGTGCATGAGTATTAG
+
CCCCCFFFFFFFGGGGGGGGGGGGGGGGHHHHHHHHHHHHHHHHHHGGGGHHHHHHHGHHHGHHHHHHHHHHHHHHHGGHGGHHGHHHGGHHHHGGGHGHHHHHHHHHFHHEECGCB<</----.0000000000000000000:...--....00000000-..0000000/000000000:00000;00.9000/.9.-9./0000;09000/9000/00000000/0000000;:0000009000000
@M05620:45:000000000-G6HP7:1:1101:16115:9604 1:N:0:142
ATCTCTATCTCCTAAAAACCTGTTTAGATTTGGAGATAGACCTTCAGGTTTTTCATCATTTTCTGCATGAATTATACATTGACCACGTTCCAGCGTGGTCAGTTTGCAGCATTCTGTTATTTTGTTTGACAGAGTGTCTTGTTGAGAACATATGTAGGACATGATTTTTTCCTGCAACAGGGAAAATAAAGTATAAGTTTTAAAGATTTATTCTTTAATAAAGGATCTCAAAGCCAGCTTTAGAAAAAGGA
+
BABABFFFFFFFFGFFEGGGGFHFGFGFGFFFFHHFFGGHHHHHHGHFGGHFFHFFHDHHHHHHHHHFHFGHFDHHHGHHHDEGCGEHHHHGHHGEEFGGGHGFHHHHHHHHHGHFHHFHHHFHFGGHFGFHGHHHGFHHHHHHHHGFGHHFFGFGGGFG?FCHFDDGF<CFHHF<GCHCGEFHHCFD<<FG?GFHHHHFHFH1FFGHHHHHHFHHGDGGDDGFFHHHHHHFHHFCGGHGHGG0CGFCE?G
@M05620:45:000000000-G6HP7:1:1101:16139:9607 1:N:0:142
ATCTCTATCTCCTAAAAACCTGTTTAGATTTGGAGATAGACCTTCAGGTTTTTCATCATTTTCTGCATGAATTATACATTGACCACGTTCCAGCGTGGTCAGTTTGCAGCATTCTGTTATTTTGTTTGACAGAGTGTCTTGTTGAGAACATATGTAGGACATGATTTTTTCCTGCAACAGGGAAAATAAAGTATAAGTTTTAAAGATTTATTCTTTAATAAAGGATCTCAAAGCCAGCTTTAGAAAAAGGA
+
DDDDDFFFFFFFGGGGGGGGGGHHHHHHHHHHHHHHHHHHHHHHHHHHHHHGGHHHHHIHHHHIIHHHHHHHHHHHHHHHHHHHHHGHHHHHHHFGGGHHHHHHHHHHHHHHHHHHHHHHHHHHHHHHHHHHHHHHHHHHHHHHHHHHHHHHHHHHHHHHHHHHHHHHHGHHHHHHHHHHHGGHHHHHHHHHHHHGHHHHHHGHHHHHHHHHHHHHHGHHFGGHHHHHHHHHHHHHHGHHHHHHHHHHGGG
@M05620:45:000000000-G6HP7:1:1101:6357:9735 1:N:0:142
TACCTGTACTGGGGAAGCAATCGCCATTCCTACCCTAAAGATCGGAAGAGCACACGTCTGAACTCCAGTCACAGCGATAGATCTCGTATGCCGTCTTCTGCTTGAAAAAAAAAAACAAATGTCTCATAACATAGTATCTTTTTTCAACCTCAATCAAAAAATAAAACTCTCCTATATCCTGCTCCATCTACAGTCATCTCAACATATATCTCCATTAATCTCCTTTACCCAAGCTCTCCGCTTTCCCTTAA
+
CCCCCFFFFFFFGGGGGGGGGGGGGGGHHHHHHHHHHHHHHHHHGGGGHHHHHHHGHHHGGHHHHHHHHHHHHHHGGHGGHGHHHHGGHHHHGGGHGHHHHHHHHHHHGGGGGG>///022>22>2211111111111<1111-<11<<001<110<00.<<000000000/00;00<0;0//00/00000000;0C00000/0;0000090000009;00000009009/..9//:B/...;.9/9/B//
@M05620:45:000000000-G6HP7:1:1101:26318:9742 1:N:0:142
ATCTCTATCTCCTAAAAACCTGTTTAGATTTGGAGATAGACCTTCAGGTTTTTCATCATTTTCTGCATGAATTATACATTGACCACGTTCCAGCGTGGTCAGTTTGCAGCATTCTGTTATTTTGTTTGACAGAGTGTCTTGTTGAGAACATATGTAGGACATGATTTTTTCCTGCAACAGGGAAAATAAAGTATAAGTTTTAAAGATTTATTCTTTAATAAAGGATCTCAAAGCCAGCTTTAGAAAAAGGA
+
CCDDDFFFFFFFGGGGGGGGGGHHHHHHHHHHHHHHHHHHHHHHHHHHHHHGGHHHHHHHIHHIIHHHHHHHHHHHHHHHHHHHHHGHHHHHHHGGGGHHHHHHHHHHHHHHHHHHHHHHHHHHHHHHHHHHHHHHHHHHHHHHHHGHHHHHHHHHHHHHHHHHHHHHHGHHHHHHHHHHHGGHHHHHHHHHHHHHHHHHHHHHHHHHHHHHHHHHHHHHHHHHHHHHHGHGHHHHHGHHHHHGHGHHGGH
@M05620:45:000000000-G6HP7:1:1101:15345:9860 1:N:0:142
TACCTGTACTGGGGAAGCATTTGAATATCCCCCCATGGTGATGGGGACGGAGAACTGCTCCATAAACACAGGCAACGTGCCTAACTTTCCCGGGAAGATGAAGTCAAAGAGCGACCACAGCATCGGTGAGCCAGACAGAATGATCCGATGAGGGGTGCGAAACTATTTGAGGAAAGGAAGCACCTTTTTATTAAATTTACCTTTTAGCAATCGCCATTCCTACCCTAAAGATCGGAAGAGCACACGTCTGA
+
CCCCCFFFFFFFGGGGGGGGGGHHHHHHHHHGGGGHHHGHHHHHHGGGGGGGGHHHHHHHHHHHHHHHHHHHGHHHGHHHHHHHHHHHHHHGGGFGGHHHHHHHHHHHHHHHGGGGGHHHHHHHDE?EGHHHHHHGHHHGHGHHHHHDGAHHHGGGGGGGGGGHHHHHHHGFGHGGGGGGGGGGGGGGGGGGGFFFGGGGGGGGGGGGGGFFFFFFFFFFFFFFFFFFFFFFFFFFFFFFFFFFFFFFFFF
@M05620:45:000000000-G6HP7:1:1101:15365:9865 1:N:0:142
TACCTGTACTGGGGAAGCATTTGAATATCCCCCCATGGTGATGGGGACGGAGAACTGCTCCATAAACACAGGCAACGTGCCTAACTTTCCCGGGAAGATGAAGTCAAAGAGCGACCACAGCATCGGTGAGCCAGACAGAATGATCCGATGAGGGGTGCGAAACTATTTGAGGAAAGGAAGCACCTTTTTATTAAATTTACCTTTTAGCAATCGCCATTCCTACCCTAAAGATCGGAAGAGCACACGTCTGA
+
ABBBBFFFFFFFCGGEEGGGGGHHHFGFHHHGGGGHHGDGFHHGFEGFGEEFGHFHHHHHHGFHHHHHHGHHGHHHGHHHHHHHHFHHHFHEFGGGGHHHGHHHHHFHHHHHGGGGGHHHHHHH<??CEHGGHHGGHHFCHHGHHHH.CDHHGGGCCGGFCGGHHGHHHHGHBFFGEFGFFFGEFFGGGFGGGFFFGGGGGGGGGFFBFFFFFFFFFFFFFFFAFFFFFFFFFFF99DAFFBFFFFAFFA;
@M05620:45:000000000-G6HP7:1:1101:3657:9879 1:N:0:142
TACCTGTACTGGGGAAGCAATCGCCATTCCTACCCTAAAGATCGGAAGAGCACACGTCTGAACTCCAGTCACAGCGATAGATCTCGTATGCCGTCTTCTGCTTGAAAAAAAAAACCCAGTGATGCTGACCGAGGCCCCCCTGAACCCCAAGGCCAACAGAGAGAAGATGACTCAGGTGAGGCTCGGCCGACGCCGGTGCTCCTCCCGCCCTTTCTCCAGTCATTTTCTGCCCGGCTTGATTTCTGACATTT
+
ABABBFFFFFDFGEFA2GGGFG2CEEFDGFHF3GFHGCEAGFHA2EAF2FGHCGH0GC2CBFFFHHHBGEGDG5CEGH1154@@F1?E3?4F>1ECFGHHFBGFF??F?/EE/B///??111@F11>F00<AA@-><@--<CGH/G?...;:;GCGFEBC//;.;F/;0BFBGBFGGGB.A..;9@..99-9----9-99B/;.9EA-9--/:///;9/B/9//;://;//..;>--;.////:B//B/B/
@M05620:45:000000000-G6HP7:1:1101:6132:9917 1:N:0:142
ATCTCTATCTCCTAAAAACCTGTTTAGATTTGGAGATAGACCTTCAGGTTTTTCATCATTTTCTGCATGAATTATACATTGACCACGTTCCAGCGTGGTCAGTTTGCAGCATTCTGTTATTTTGTTTGACAGAGTGTCTTGTTGAGAACATATGTAGGACATGATTTTTTCCTGCAACAGGGAAAATAAAGTATAAGTTTTAAAGATTTATTCTTTAATAAAGGATCTCAAAGCCAGCTTTAGAAAAAGGA
+
CDEDEFFFFFFFGGGGGGGGGGHHHHHHHHHHHGHHHHHHHHHHHHHHHHHGGHHHHHHHHIIHIHHHHHHHHHHHHHHHHHHHHHGHHHHHHHGGGGHHHHHHHHHHHHHHHHHHHHHHHHHHHHHHHHHHHHHHHHHHHHHHHHHHHHHHHHHHHHHHHHHHHHHHHGHHHHHHHHHHHGGHHHHHHHHHHHHHHHHHHHHGHHHHHHHHHHHHHHHHHHHHHHHHHHHHHHHHHGHHHHHHHHHHGGH
@M05620:45:000000000-G6HP7:1:1101:20972:9931 1:N:0:142
CATCCTGACCCTGAAGTACCCCGGCTTGATTTCTGACATTAGATCGGAAGAGCACACGACTGAACTCCAGTCACAGCGATAGATCTCGTATGCCGTCTTCTGCTTGAAAAAAAAAAAAAAAAAAGATAATAACAATCTAAATAATCTCTCAACTCGCATCAAACATCACCATAACGCCGCTACCCCTTGCTCTTCTATTGTTCTATGACTTCCACCTACCATCTGTATCTTTTCGGACACTTCTGCTACCC
+
DDDDDFFFFFFFGGGGGGGGGGGGGGGGHHHHHHHHHHHHHHHHHHGEGGHHHHHHHGGGGGHHHHHHHHHHHHHHHGGHGGHHHHHHGGHHHHGFGHGHHHHHHHHHHHHGGGGD>>/-<<-<..0111<1000001111111:<111001/10.<-.-0000<00:0<00000.-----<9/<.../0111011111<1111111:1111010.<0/.0101111<11111<--.--.01:1:<111/<
@M05620:45:000000000-G6HP7:1:1101:20193:9947 1:N:0:142
AGATTACTGCAACAGTTCCCCCTGGACCTGGAAAAGTTTCTTGCCTGGCTTACAGAAGCTGAAACAACTGCCAATGTCCTACAGGATGCTACCCGTAAGGAAAGGCTCCTAGAAGACTCCAAGGGAGTAAAAGAGCTGATGAAACAATGGCAAGTAAGTCAGGCATTTCCGCTTTAGCACTCTTGTGGATCCAATTGAACAATTCTCAGCATTTGTACTTGTAACTGACAAGCCAGGGACAAAACAAAGAT
+
ABAABFFFFFFFGGGGGGGGGGGGHHHHHHFHHFHHHHHHHHHHHHHHGHHHHGHGHHHHHHHFHHGHHHHHHHHHHHHHHHHHGGHHHHHHHHGFGGHHHHHHGHHHGHFHHHHHHHHHHHHGGGGFCGFHHGHHHHGHHFFFFFHHHGHHHGGGFHGHFHHHGHHHHHGGGGGHHHFHHHHHHFHGHHHHFFHHHGDCFGHEHGGDGGFHHHHHHHHHHHHGHHHHFFFHAEFFGGGGEFGGGGGGGGB
@M05620:45:000000000-G6HP7:1:1101:20212:9948 1:N:0:142
AGATTACTGCAACAGTTCCCCCTGGACCTGGAAAAGTTTCTTGCCTGGCTTACAGAAGCTGAAACAACTGCCAATGTCCTACAGGATGCTACCCGTAAGGAAAGGCTCCTAGAAGACTCCAAGGGAGTAAAAGAGCTGATGAAACAATGGCAAGTAAGTCAGGCATTTCCGCTTTAGCACTCTTGTGGATCCAATTGAACAATTCTCAGCATTTGTACTTGTAACTGACAAGCCAGGGACAAAACAAAGAT
+
CBCCCFFFDFFFGGGGGGGGGGGGHHHHHHHHHHHHGHHHHHHHHHHHHHHHHHHHHHHHHHHHHHHHHHHHHHHHHHHHHHHHHHHHHHHHHHGGGGHHHHHHHHHHGHHHHHHHHHHHHHHGGFGFHHHHHGHHHHHHHHGHHHHHHHHHHGHHHHHHHHHHHHHHHHGGGGGHHHGHHHHHHHHGHHHHGGHHHHFHHHHHHHHHHHHHHHHHHGHHHHHHHHHGHGHHHGGGGGGGGFFGGGGGGGB
@M05620:45:000000000-G6HP7:1:1101:21479:10033 1:N:0:142
AGATTACTGCAACAGTTCCCCCTGGACCTGGAAAAGTTTCTTGCCTGGCTTACAGAAGCTGAAACAACTGCCAATGTCCTACAGGATGCTACCCGTAAGGAAAGGCTCCTAGAAGACTCCAAGGGAGTAAAAGAGCTGATGAAACAATGGCAAGTAAGTCAGGCATTTCCGCTTTAGCACTCTTGTGGATCCAATTGAACAATTCTCAGCATTTGTACTTGTAACTGACAAGCCAGGGACAAAACAAAGAT
+
ABBBBFFFFFFFGGGFGGGGGGGGHHHHHHHHHHHHHHHHHHHHHHHHHHHHHHHHHHHHHHHHHHHHHHHHHHHHHHHHGFHHGHHHHHGHGHGGGGHHHHFHHHHHGHHHHHHHHHHHHHHGGHGGHHHHHGHHHHGHHGHHHHHHHGHHHGGHGHHHHHHHHHHHHHGGGGGHHHHHHHHHHHHGHHHHHHHHHHFFHGHHFHHFHGFHHHHHHHHGHHFFHHHGHHGHHGGGGGGGGGGGGGGGGGF
@M05620:45:000000000-G6HP7:1:1101:10207:10047 1:N:0:142
TACCTGTACTGGGGAAGCAATCGCCATTCCTACCCTAAAGATCGGAAGAGCACACGTCTGAACTCCAGTCACAGCGATAGATCTCGTATGCCGTCTTCTGCTTGAAAAAAAAAAAAAATAAAAAAAACAATTTAAAAAAGAAGCTATGTCACATCTTCACACAGCACCACAAACAAGTCAACATAGTATCTACGTCATCACTCGAGAGCGACACGGTGAGGCAACGTGTAGGTCGCCCGAGCTCTCTCAAC
+
DDDDDFFFFFFFGGGGGGGGGGGGGGGHHHHHHHHHHHHHHHHHGGGGHHHHHHHGHHHGGHGHHHHHHHHHHHHGGHGGHHFHHHGFHHHHGEGHGGHHHHHHHHHHFGFED>><</0=1111<--...0000=000-..</00000000<00:0000000.../..<..9..:./00:00</000000000.<...00000....-.-----.-.........-..//0000--..----.<00<000/
@M05620:45:000000000-G6HP7:1:1101:3531:10134 1:N:0:142
CATCCTGACCCTGAAGTACCCCGGCTTGATTTCTGACATTAGATCGGAAGAGCACACGTCTGAACTCCAGTCACAGCGATAGATCTCGTATGCCGTCTTCTGCTTGAAAAAAAAACAAATGCAGCTGACCGAGGCGCCCCTCCACCCCAAAGCCAACAGAGAGAAGATGACTCAGGTTAGACGCGGCCGAGGGCCTTGCTCCTCACGTCCTTTCCCCACACATTTTCTTCCCGGCTTGATTTCTGACAATA
+
BAABBFFFFFFFGFFGFFGGGGEC2EAEHFGFGADBGBGGFGHB5FEEAEHF2EGFBEBGGAEBAFGBFG53FHF51>>GAE344@@1F?EC43/>E1F4FDGB3FCF33EE/@@/??02222@2<<2FC?C?/A--<<<...</<C-;D.//./CE./://..9/90;900000/;00C00.-;--;-9---;9.//9/B/9./......9B9//9...:9//99/:/;B..-;-@AFB///////9/;9
@M05620:45:000000000-G6HP7:1:1101:19408:10142 1:N:0:142
TACCTGTACTGGGGAAGCATTTGAATATCCCCCCATGGTGATGGGGACGGAGAACTGCTCCATAAACACAGGCAACGTGCCTAACTTTCCCGGGAAGATGAAGTCAAAGAGCGACCACAGCATCGGTGAGCCAGACAGAATGATCCGATGAGGGGTGCGAAACTATTTGAGGAAAGGAAGCACCTTTTTATTAAATTTACCTTTTAGCAATCGCCATTCCTACCCTAAAGATCGGAAGAGCACACGTCTGA
+
BBBBBFFFFFFCGFGGGGGGGGHHHHHHGHGGGGGGHHGHHHHBEGGGGGFFGHHHHHHHHFHHGHHHHHHHGHHHEHHGHHHHHHHHHHHGGGGGGGHHHHHHHHHHHHHHGGGGGHHHHGHHGGEGGHHHHHHGHHFGHHFHHHHADEHHHGGAFGGGGCGHHHHHHHGGCHGGFGGGGFGGGGGGGGGGGBFGGGGFFGGGGGGBBFFFFEDDFFFFFFB;FFFB/BFFFFDFEDFAFFFFFAAEFEB
@M05620:45:000000000-G6HP7:1:1101:19940:10161 1:N:0:142
ATCTCTATCTCCTAAAAACCTGTTTAGATTTGGAGATAGACCTTCAGGTTTTTCATCATTTTCTGCATGAATTATACATTGACCACGTTCCAGCGTGGTCAGTTTGCAGCATTCTGTTATTTTGTTTGACAGAGTGTCTTGTTGAGAACATATGTAGGACATGATTTTTTCCTGCAACAGGGAAAATAAAGTATAAGTTTTAAAGATTTATTCTTTAATAAAGGATCTCAAAGCCAGCTTTAGAAAAAGGA
+
DDDDDFFFFFFFGGGGGGGGGGHHHHHHHHHHHHHHHHHHHHHHHHHHHHHGGHHHHHHHHHHHIHHHHHHHHHHHHHHHHHHHHHGHHHHHHHGGGGHHHHHHHHHHHHHHHHHHHHHHHHHHHHHHHHGHHHHHHHHHHHHHHHHHHHHHHHHHHHHHHHHHHHHHHGHHHHHHHHHHHGGHHHHHHHHHHHHHHHHHHHHHHHHHHHHHHHHHHHHHHHHHHHHHHGHHHHHHHGHHHHHHGGHHGGF
@M05620:45:000000000-G6HP7:1:1101:19104:10166 1:N:0:142
TACCTGTACTGGGGAAGCATTTGAATATCCCCCCATGGTGATGGGGACGGAGAACTGCTCCATAAACACAGGCAACGTGCCTAACTTTCCCGGGAAGATGAAGTCAAAGAGCGACCACAGCATCGGTGAGCCAGACAGAATGATCCGATGAGGGGTGCGAAACTATTTGAGGAAAGGAAGCACCTTTTTATTAAATTTACCTTTTAGCAATCGCCATTCCTACCCTAAAGATCGGAAGAGCACACGTCTGA
+
CDDDDFFFFFFFGGGGGGGGGGHHHHHHHHHGGGGHHHGHHHHHHGGGGGGGGHHHHHHHHHHHHHHHHHHHGHHHGHHHHHHHHHHHHHHGGGGGGHHHHHHHHHHHHHHHGGGGGHHHHHHHGGEGGHHHHHHGHHHHHHHHHHHEGGHHHGGEGGGGGGGHHHHHHHGHHHGGFGGGGGGGGGGGGGHGGGGGGHGGGGGGGGGGGGFFFFFFFFFFFFFFFFFFFFFFFFFFFFFFFFFFFFFFFFF
@M05620:45:000000000-G6HP7:1:1101:22037:10264 1:N:0:142
ATCTCTATCTCCTAAAAACCTGTTTAGATTTGGAGATAGACCTTCAGGTTTTTCATCATTTTCTGCATGAATTATACATTGACCACGTTCCAGCGTGGTCAGTTTGCAGCATTCTGTTATTTTGTTTGACAGAGTGTCTTGTTGAGAACATATGTAGGACATGATTTTTTCCTGCAACAGGGAAATTAAGGAATAGGTTTTAAAGATTAATTCTTTATTAAGGGATCTAAAAGCAGGCTTTAGAAAAAGGA
+
DCDCDFFFFFFFGGGGGGGGGGHHHHHHHHHHHHHHHHHHHHHHHHHHHHHGGHHHHIHHHHHIIHHHHHHHHHHHHHHHHHHHHHGHHHHHHHGGGGHHHHHHHHHHHHHHHHHHHHHHHHHHHHHHHHGHHHHHHHHHHHHHHHHHHHHHHHHHHHHHHHHHHHHHHGHHHHHHHHHHH/?GH11?G11111?11FGH.HG111>F11>00HH<G00DH0<../.00;C00;0/..;G/0;CGHH.A.C
@M05620:45:000000000-G6HP7:1:1101:14128:10292 1:N:0:142
CATCCTGACCCTGAAGTACCCCGGCTTGATTTCTGCATTAGATCGGAAGAGCACACGTCTGAACTCCAGTCACAGCGATAGATCTCGTATGCCGTCTTCTGCTTGAAAAAAAAAAAACAAAAAAGAATAAACTAGAATTTTACTTTAGGTAAAAGGATTTACATCAGGATAGTTAAATTATAAGATGGAGTGAGTTATTCTACAATTGAAGACAAGAGCAGCAAGATAGCTGATCACATGCGGACTGACCT
+
CDDCCFFFFFFFGGGGGGGGGGGGGGGGHHHHHHHHHHHGHGHHHGGGGGHHHHHHGHHHGHHHHHHHHHHHHGHHGGHGGHHGHHHFEEHHHGGGHGHHHHHHHFHHHHGEDCF>><?/?0//.>><1111111111111000000=0=0000=./00000:000000000000000000000000://0.0:000000000000000000///;/./0//:///0000000000/0000.----.00/0
@M05620:45:000000000-G6HP7:1:1101:15400:10294 1:N:0:142
CATCCTGACCCTGAAGTACCCCGGCTTGATTCTGACATTAGATCGGAAGAGCACACGTCTGAACTCCAGTCACAGCGATAGATCTCGTATGCCGTCTTCTGCTTGAAAAAAAAAAAAAAAAAACAAACAAAACAATGAAGTGAAGATTATGTCCCTATGTAAAAATCAGTATAAAATCTCTACAAATGTTCGTACGCAGCATGAATCTCGTCGAAGCACAGGAGATCCATCATACACACCTCACTGGACTT
+
CCCCCFFFFFFFGGGGGGGGGGGGGGGGHHHHHHHHGHHHHHHHHGGGGHHHHHHHGHHHGHHHHHHHHHHHHGHHGGHGGHHHHHHFEGHHHGEFHGGHHHHHHHHHHHGEFFD<>//<---............000000000000:00000000000000000.00:0000;0090000000000090;../.-..--.00000000:..--..-0///..../000000;00000..:.0.00//.00
@M05620:45:000000000-G6HP7:1:1101:4493:10305 1:N:0:142
AGATTACTGCAACAGTTCCCCCTGGACCTGGAAAAGTTTCTTGCCTGGCTTACAGAAGCTGAAACAACTGCCAATGTCCTACAGGATGCTACCCGTAAGGAAAGGCTCCTAGAAGACTCCAAGGGAGTAAAAGAGCTGATGAAACAATGGCAAGTAAGTCAGGCATTTCCGCTTTAGCACTCTTGTGGATCCAATTGAACAATTCTCAGCATTTGTACTTGTAACTGACAAGCCAGGGACAAAACAAAGAT
+
BBCCCFFFFFFFGGGGGGGGGGGGHHHHHHHHHHHHGHHHHHHHHHHHHHHHHHHHHHHHHHHHHHHHHHHHHHHHHHHHHHGHHHHHHHHHHHGGGGHHHHHHHHHHGHHHHHHHHHHHHHHGGHGGHHHHHGHHHHHHHHHHHHHHHHHHHGHHHHHHHHHHHHHHHHGGGGGHHHGHHHHHHHHGHHHHGHHHHHHHHHHHHHHHHHHHHHHHHGHHHHHGHHHHHHHHHGGGGGGGGGGGGGGGGGF
@M05620:45:000000000-G6HP7:1:1101:4480:10319 1:N:0:142
AGATTACTGCAACAGTTCCCCCTGGACCTGGAAAAGTTTCTTGCCTGGCTTACAGAAGCTGAAACAACTGCCAATGTCCTACAGGATGCTACCCGTAAGGAAAGGCTCCTAGAAGACTCCAAGGGAGTAAAAGAGCTGATGAAACAATGGCAAGTAAGTCAGGCATTTCCGCTTTAGCACTCTTGTGGATCCAATTGAACAATTCTCAGCATTTGTACTTGTAACTGACAAGCCAGGGACAAAACAAAGAT
+
ABBBBDFFFFFFGGGGGGGGGGGGHHHHHHHFFFHHHHHHH5GFHHHHHHHHHHHHHHHHHHHHHHHHHHHHHBGHHHHHFHGHHHFHHHBHHHGGG1FGGHHHHHHHGHHHGGHFHGHHHFHGGEFGFBHGG/GHHHHHHHHHHHHDGHHHBFGHFHHHFHHHHHHHHHGGGGGFHHHHHHHHHFHGHHHHH0GGHDFGHGHHHHHHFHHHHGHHHGHFHF0:GHFCGFHHFGGAEGGGF?B9CEAAFGF
@M05620:45:000000000-G6HP7:1:1101:4512:10321 1:N:0:142
AGATTACTGCAACAGTTCCCCCTGGACCTGGAAAAGTTTCTTGCCTGGCTTACAGAAGCTGAAACAACTGCCAATGTCCTACAGGATGCTACCCGTAAGGAAAGGCTCCTAGAAGACTCCAAGGGAGTAAAAGAGCTGATGAAACAATGGCAAGTAAGTCAGGCATTTCCGCTTTAGCACTCTTGTGGATCCAATTGAACAATTCTCAGCATTTGTACTTGTAACTGACAAGCCAGGGACAAAACAAAGAT
+
A3ABBFFFFFFFGGGGGGGGGGGGHHHHHHHHHHHHHHHHHHHHHHHHHHHHHHGHHGHHHHHHHHHHHGHHHHHHHHHHHHHHHHHCGHHHHHGGGGGHHHHHFHHHGHHHHHHHHHHHHHHGGHGGHHHHHGHHHHHHHHHHHHGHHHHHHGHHHHHHHHHHFHGHHHGGGGGHFHFBHHHHHHHGHHHHHHHHGHHHHHHGFHHHFHGHHHHHHHHHHGHHFH0CCCGHHGGGGGGGFFFGGGGF/:;
@M05620:45:000000000-G6HP7:1:1101:5225:10371 1:N:0:142
AGATTACTGCAACAGTTCCCCCTGGACCTGGAAAAGTTTCTTGCCTGGCTTACAGAAGCTGAAACAACTGCCAATGTCCTACAGGATGCTACCCGTAAGGAAAGGCTCCTAGAAGACTCCAAGGGAGTAAAAGAGCTGATGAAACAATGGCAAGTAAGTCAGGCATTTCCGCTTTAGCACTCTTGTGGATCCAATTGAACAATTCTCAGCATTTGTACTTGTAACTGACAAGCCAGGGACAAAACAAAGAT
+
BBBBBFFFFFFFFGGGGGGGGGGGHHHHHHHGGHHGHGHHHHHHHHHHGHHGHHHGHHHHHGHFHHHHHHHHGHHGGHHHHHHHHHHGGHHHHHGGGGHHHGFHHHHHGHHHHHHGHHHHFFHGGGGGHHHHHGHHHHEHHHGHHFHHHHHHHGHHGHHHHHHHHHHHEGGGGGGHGHHHHHHHGFHGHHHHFGHHHHBGGHHHHHHDDGFHHHHHHHHHHGHEHHHHHHHHHGGGGGGGGGGFGGGGGGC
@M05620:45:000000000-G6HP7:1:1101:28672:10375 1:N:0:142
ATCTCTATCTCCTAAAAACCTGTTTAGATTTGGAGATAGACCTTCAGGTTTTTCATCATTTTCTGCATGAATTATACATTGACCACGTTCCAGCGTGGTCAGTTTGCAGCATTCTGTTATTTTGTTTGACAGAGTGTCTTGTTGAGAACATATGTAGGACATGATTTTTTCCTGCAACAGGGAAAATAAAGTATAAGTTTTAAAGATTTATTCTTTAATAAAGGATCTCAAAGCCAGCTTTAGAAAAAGGA
+
BBBBBFFFFFFFGGGGGGGGGGGHHHHGHHHHHHHHHHHHHHHHHHHHHHHGGHHHHHHHHHHHHHHHHFHHHHHHHHHHHHHHHHGHHHFHHHGEGGHHHHGHHHHHHHGHHHHHHHHHHHHHHHHHFHHHHHHHHHHHHHHHHHGHHHHHHHHHHHHHGHHHHHHHHGHHHHHHHHHHHGGGHHGFDGHGHHHHHGHHHGHGHGHHHHHHHHHHHGHHHFHHHHHHHHHHHHFHHGHHHHHFGFFFGGH
@M05620:45:000000000-G6HP7:1:1101:5599:10397 1:N:0:142
AGATTACTGCAACAGTTCCCCCTGGACCTGGAAAAGTTTCTTGCCTGGCTTACAGAAGCTGAAACAACTGCCAATGTCCTACAGGATGCTACCCGTAAGGAAAGGCTCCTAGAAGACTCCAAGGGAGTAAAAGAGCTGATGAAACAATGGCAAGTAAGTCAGGCATTTCCGCTTTAGCACTCTTGTGGATCCAATTGAACAATTCTCAGCATTTGTACTTGTAACTGACAAGCCAGGGACAAAACAAAGAT
+
BBBCCFFFFFFFGGGFGGGGGGGGHHHHHHHHHHHHGHHHHHHHHHHHHHHHHHHHHHHHHHHHHHGHHHHHHHHHGGHHHHHHHFHHHHHHHHGFGGHHHHFHHHHHGHHHHHHGHHHHFHHGGGGFFHHHHGHHHHGHHHHHHHHHHHHHGGHHGHHHHHHHHHHHHHGGGGGHGHHHHHHHHHHGHHHHHHHHHHFHHHHHHHHGHHHHHHHHHHHHHHHFHHHHHGFHHGGGGGGGGGFGGEGGEGC
@M05620:45:000000000-G6HP7:1:1101:8096:10409 1:N:0:142
TACCTGTACTGGGGAAGCAATCGCCATTCCTACCCTAAAGATCGGAAGAGCACACGTCTGAACTCCAGTCACAGCGATAGATCTCGTATGCCGTCTTCTGCTTGAAAAAAAAAAAAAAAAATAAAAGAAACGATATCTATGCTAATTAAATGAAAAAATAAAAAAAAAAAACAATGTTCGCGAGAGGACAGACCAATTAAGTCCTATAAACGATAATGTGCAATATAGATAAGATAGTGTGTAAAAAGAGA
+
CCCCCFFFFFFFGGGGGGGGGGGGGGGHHHHHHHHHHHHHHHHHGGGGHHHHHHHGHHHGHHHHHHHHHHHHHHHGGHGGHHHHHHGGHHHHGGGHGHHHHHHHHGHHFGGGGF></<<--0<1111.<//....-00000000000000000:00.-.99000------9...09000.------..././../.009000000000000.....0000000000000;000000:90;0.000009.//
@M05620:45:000000000-G6HP7:1:1101:5597:10415 1:N:0:142
AGATTACTGCAACAGTTCCCCCTGGACCTGGAAAAGTTTCTTGCCTGGCTTACAGAAGCTGAAACAACTGCCAATGTCCTACAGGATGCTACCCGTAAGGAAAGGCTCCTAGAAGACTCCAAGGGAGTAAAAGAGCTGATGAAACAATGGCAAGTAAGTCAGGCATTTCCGCTTTAGCACTCTTGTGGATCCAATTGAACAATTCTCAGCATTTGTACTTGTAACTGACAAGCCAGGGACAAAACAAAGAT
+
CBBCCFFFFFFFGGGGGGGGGGGGHHHHHHHHHHHHGHHHHHHHHHHHHHHHHHHHHHHHHHHHHHHHHHHHHHHHHHHHHHHHHHHHHHHHHHGGGGHHHHHHHHHHGHHHHHHGHHHHHHHGGHGGHHHHHEGHHHGHHHHHHHHHHHHHHGHHHHHHHHHHHHHHHHGGGGGHHHHHHHHHHGHGHHHHGHHHHGHHHHHHHHHHHHHHHHHHHGHHHGHGHHHHFHHHHGGGGGGGGFGGGGGGGGF
@M05620:45:000000000-G6HP7:1:1101:9834:10418 1:N:0:142
ATCTCTATCTCCTAAAAACCTGTTTAGATTTGGAGATAGACCTTCAGGTTTTTCATCATTTTCTGCATGAATTATACATTGACCACGTTCCAGCGTGGTCAGTTTGCAGCATTCTGTTATTTTGTTTGACAGAGTGTCTTGTTGAGAACATATGTAGGACATGATTTTTTCCTGCAACAGGGAAAATAAAGTATAAGTTTTAAAGATTTATTCTTTAATAAAGGATCTCAAAGCCAGCTTTAGAAAAAGGA
+
BABBBFFFFFFFGGGGGGGGGGFGHHGHHHGHHFHHFHHHHHHHHHHHHHHGGHHHHHHHHHHHHHHHHGHHHHHHHHHHHGHHHHGHHHHHHHGEGGHHHHHHHHHHHHHHHHHHHHHHHHHHHHHHHHGHHHHHHHHHHHHHHHHHHHHHHHHHHHHHHHHHHHHHHGHHHHHHHHHHHGGHHHHHHGHHHHGHHGHHHHHHHHHHHGHHHHHHHHHHHGHHHHHHHHGHHHGHHGHHGHHHHGHHGGH
@M05620:45:000000000-G6HP7:1:1101:13358:10441 1:N:0:142
ATCTCTATCTCCTAAAAACCTGTTTAGATTTGGAGATAGACCTTCAGGTTTTTCATCATTTTCTGCATGAATTATACATTGACCACGTTCCAGCGTGGTCAGTTTGCAGCATTCTGTTATTTTGTTTGACAGAGTGTCTTGTTGAGAACATATGTAGGACATGATTTTTTCCTGCAACAGGGAAAATAAAGTATAAGTTTTAAAGATTTATTCTTTAATAAAGGATCTCAAAGCCAGCTTTAGAAAAAGGA
+
CDDDDFFFFFFFGGGGGGGGGGHHHHHHHHHHHHHHHHHHHHHHHHHHHHHGGHHHHHIIHHHIHHHHHHHHHHHHHHHHHHHHHHGHHHHHHHGGGGHHHHHHHHHHHHHHHHHHHHHHHHHHHHHHHHHHHHGHHHHHHHHHHHHHHHHHHHHHHHHHHHHHHHHHHGHHHHHHHHHHHGGHHHHHHHHHHHHHHGHHHHHHHHHHHHHHHHHHHHHHHHHHHHGHHGGHHHHHHGHHHHHHHHHGGGH
@M05620:45:000000000-G6HP7:1:1101:9846:10442 1:N:0:142
ATCTCTATCTCCTAAAAACCTGTTTAGATTTGGAGATAGACCTTCAGGTTTTTCATCATTTTCTGCATGAATTATACATTGACCACGTTCCAGCGTGGTCAGTTTGCAGCATTCTGTTATTTTGTTTGACAGAGTGTCTTGTTGAGAACATATGTAGGACATGATTTTTTCCTGCAACAGGGAAAATAAAGTATAAGTTTTAAAGATTTATTCTTTAATAAAGGATCTCAAAGCCAGCTTTAGAAAAAGGA
+
33AAAFFFFFFFGGGGGGGGGGHFFHHHHFDFBBGFGHHCHGHHHHHGHGHGGGFHHHHFFGHHHHHGHHGHHHHHHGHHHHHHGHGHHHHHHGGEGGHHHHHHGHHHHHGHHHHHHGHHHHHHFHHHGGEHHHHHHHHHHHHHHHHFHHHFHGFFHHGGHHHHHHHHGGHHHHHHGHHHGGGFHHHGHFGGHFGHHHHFGHBGGFHHHGHHGHHHHHHGHFGBHHHHHHGHHGHBGGHHFHGFHFHADGH
@M05620:45:000000000-G6HP7:1:1101:6835:10445 1:N:0:142
TACCTGTACTGGGGAAGCATTTGAATATCCCCCCATGGTGATGGGGACGGAGAACTGCTCCATAAACACAGGCAACGTGCCTAACTTTCCCGGGAAGATGAAGTCAAAGAGCGACCACAGCATCGGTGAGCCAGACAGAATGATCCGATGAGGGGTGCGAAACTATTTGAGGAAAGGAAGCACCTTTTTATTAAATTTACCTTTTAGCAATCGCCATTCCTACCCTAAAGATCGGAAGAGCACACGTCTGA
+
CDDDDFFFFFFFGGGGGGGGGGHHHHHHHHHGGGGHHHHHHHHHHGGGGGGGGHHHHHHHHHHHHHHHHHHHGHHHGHHHHHHHHHHHHHHGGGGGGHHHHHHHHHHHHHHHGGGGGHHHHHHHGDEGGHHHHHHGHHHHHHHHHHHGGGHHHGGCEGGGGGGHHHHHHHGHHHGGFFFGGGGGGGGGGGGGGGGGGHGGGGHGGGGGGGFFFFFFFHFFFFFFFFFFFFFFFFFFFFFFFFFFFFAEFFF
@M05620:45:000000000-G6HP7:1:1101:16026:10475 1:N:0:142
CATCCTGACCCTGAAGTACCCCGGCTTGATTTCTGACATTAGATCGGAAGAGCACACGTCTGAACTCCAGTCACAGCGATAGATCTCGTATGCCGTCTTCTGCTTGAAAAAAAAAAAAGATCAACTTCTTTTCTTTCTTCGTGTACCCACCTCGCCCCCTCAAACCATCATTTCTTTCCTACCTCCTGTTCCCTCTCTCCTGATCTTTTTGCCCCCTCGCTTCTTTCCCCCCCCTCTCTCCTCTCCCTCCC
+
DDCDCFFFFFFFGGGGGGGGGGGCGFGGHHHHHHHGHHHGGHGHHHGGGGHHHHHGHGHHHGHHHFHHGHHHHHHHHGGHDEEGGGHHGGHHHHFEEHGFHHHHHGHHGHHE@CGB////1111=11111111=1>F111.>..01110..<.<--.:--.;000..0;0;00099090000.00:/0000000///0;/0000009000-0:0.--.:;9.;000000/.----.//;:/0/BB:///;E
@M05620:45:000000000-G6HP7:1:1101:25470:10511 1:N:0:142
ATCTCTATCTCCTAAAAACCTGTTTAGATTTGGAGATAGACCTTCAGGTTTTTCATCATTTTCTGCATGAATTATACATTGACCACGTTCCAGCGTGGTCAGTTTGCAGCATTCTGTTATTTTGTTTGACAGAGTGTCTTGTTGAGAACATATGTAGGACATGATTTTTTCCTGCAACAGGGAAAATAAAGTATAAGTTTTAAAGATTTATTCTTTAATAAAGGATCTCAAAGCCAGCTTTAGAAAAAGGA
+
BCCCCFFFFFFFGGGGGGGGGGHHHHHHHHHHHHHHHHHHHHHHHHHHHHHGGHHHHHHHHHIHIHHHHHHHHHHHHHHHHHHHHHGHHHHHHHGGGGHHHHHHHHHHHHHHHHHHHHHHHHHHHHHHHHHHHHHHHHHHHHHHHHHHHHHHHHHHHHHHHHHHHHHHHGHHHHHHHHHHHGGHHHHHHHHHHHHHHHHHHHHHHHHHHHHHHHHHHHHHHHHHHHHHHGHHHHHHHGHHHHHHHHHHGGH
@M05620:45:000000000-G6HP7:1:1101:3799:10600 1:N:0:142
AGATTACTGCAACAGTTCCCCCTACACTCTTTCCCGACAAGCCAGGGACAAAACAAAGATCGGAAGAGCACACGTCTGAACTCCAGTCACAGCGATAGATCTCGTATGCCGTCTTCTGCTTGAAAAAAAAAAAATATGCATAGGAGAGACAAAGAGAAACATCCGATGAGGTGTGAGAAACTATTTGAGGAAAAGCAGCACCTTTTAATTAAATTAACAAATTAGAAATAAGCATTCCGAGTGTAATGAAG
+
AAAABFFFFFFFGGGGGGGGGGGGHGHHHHHHHHHGDGGGFFFFHHG2FAGHHHHFHHHHHHEGFEHHHGHHHGHHFGGHHHHHHHHHHHHHHGGFFFHG4FFGFEFGHHG?EGGHHHHHHHHHHDGCCCD@<-011<>11>>00<<C./</<///C////00/..A.:0/=:099;009/00;00;0.;9///;.9:/.../00;////////9/////.;/9//;/;//////9/9/.-..9////9//
@M05620:45:000000000-G6HP7:1:1101:15281:10635 1:N:0:142
CATCCTGACCCTGAAGTACCCCGGCTTGATTTCTGACATTAGATCGGAAGAGCACACGTCTGAACTCCAGTCACAGCGATAGATCTCGTATGCCGTCTTCTGCTTGAAAAAAAAAAAAAAAAAAAAATGAAGTAAAAATGATTGTAGGTTATAATTCGTTAAACAATAACTAATAACATATAAGAGTGATGCAAGTGTGAATCGATTCAGCGAATATGTGATAAGATAAAATAATAATTAGTAAACACACG
+
DDDDCFFFFFFFGGGGGGGGGGGGGGGGHHHHHHHHHHHHHHGHHHGGGGHHHHHGHGHHHGHHHHHHHHGHHHHHHGGHGGHHGHHHGEHHHHGEGHGHHHHHHHHHGHHGGGGD@/<<-----:;.00000:0000.000900000000000900.//..0;0.0;0:000900000000009090900000;0000000:...00000.---.0000000::00000000B0900000900000...-
@M05620:45:000000000-G6HP7:1:1101:15263:10641 1:N:0:142
CATCCTGACCCTGAAGTACCCCGGCTTGATTTCTGACATTAGATCGGAAGAGCACACGTCTGAACTCCAGTCACAGCGATAGATCTCGTATGCCGTCTTCTGCTTGAAAAAAAAAAAAGAGAAGATTATATTATAGGGATTCGTTTGTTTATCAAGGAGATTCAGATAGATTAGTATGGAACAATGTGTATGATCATTGATGGTGTATCTTCTATCTATGTCGCTGATTTTGAGGTGATCATGTCCGATTT
+
BAABBFFFFFFFGGGGGGGGGGGGGGGGHHHHHHHHHHHHHHHHHHGGFGHHHHHHHGHHHGHHHHHHFHHHHGGHH>>G1EFHHHGGFGHHHHGGGHGHHFFHHHHHHHHE<B</<///001011?111111111100<01.<0..///000000/.../<0000;000;:0000;:/;0///;0000000000000000000090009;9000000;000...../////.9./9//////://..:..
@M05620:45:000000000-G6HP7:1:1101:23546:10657 1:N:0:142
TACCTGTACTGGGGAAGCATTTGAATATCCCCCCATGGTGATGGGGACGGAGAACTGCTCCATAAACACAGGCAACGTGCCTAACTTTCCCGGGAAGATGAAGTCAAAGAGCGACCACAGCATCGGTGAGCCAGACAGAATGATCCGATGAGGGGTGCGAAACTATTTGAGGAAAGGAAGCACCTCTTTATTAAATTTACCTTTTAGCAATCGCCATTCCTACCCTAAAGATCGGAAGAGCACACGTCTGA
+
DDDDDFFFFFFFGGGGGGGGGGHHHGHHHHHGGGGHHHFGHHHHHGGGGGGGGHHHHHHHHHHHHHHHHGHHGHHHGHHHHHHHHHHHHHHGGGGGGHHHHHHHHHHHHHHHGGGGGHHHHGHHGGEGGHHHHHHGHHHHHHHHHHHFGGHHHGGEGGGGGGGHHHHHHHGHHHGGFFGGGGGGG.CFFGGGGGGGGGGGGGGGGGGGGGFFFFFFFFFFFFFFFFFBFFFFFFFFFFFFFFFFFFAFFFF
@M05620:45:000000000-G6HP7:1:1101:10633:10672 1:N:0:142
TACCTGTACTGGGGAAGCATTTGAATATCCCCCCATGGTGATGGGGACGGAGAACTGCTCCATAAACACAGGCAACGTGCCTAACTTTCCCGGGAAGATGAAGTCAAAGAGCGACCACAGCTCGGAGGTTATTTTGCATCGGTGAGCCAGACAGAATGATCCGATGAGGGGTGCGAAACTATTTGAGGAAAGGAAGCACCTTTTTATTAAATTTACCTTTTAGCAATCGCCATTCCTACCCTAAAGATCGG
+
ABBBBFFFFFFFGGGEGGGGFGHHHGHHHHHGGGGHHHBGFHHHHGGGGGGGGGGHHGHHGHHGHGHHHHHHGHFHGHHHHHHGHHHHHHFGGGGGGHHHFHHHHHHHHHHHGGGGGHHHHHHGCGGGDHHHHHHHHHHHGG<EFHHHHHHGHHHHHFHHHHHGGGHHHGGDGGGG-@DFFFGGFBEGFB;FFFB9EBFEFFBFFEBFF/BFFBFBB9;FFEFBFFFFFEFFFFFBFFB;FFFF9B;9BED
@M05620:45:000000000-G6HP7:1:1101:27509:10675 1:N:0:142
AGATTACTGCAACAGTTCCCCCTGGACCTGGAAAAGTTTCTTGCCTGGCTTACAGAAGCTGAAACAACTGCCAATGTCCTACAGGATGCTACCCGTAAGGAAAGGCTCCTAGAAGACTCCAAGGGAGTAAAAGAGCTGATGAAACAATGGCAAGTAAGTCAGGCATTTCCGCTTTAGCACTCTTGTGGATCCAATTGAACAATTCTCAGCATTTGTACTTGTAACTGACAAGCCAGGGACAAAACAAAGAT
+
CCCCCFFFFFFFGGGGGGGGGGGGHHHHHHHHHHHHGHHHHHHHHHHHHHHHHHHHHHHHHHHHHHHHHHGHHHHHHHHHHHHHHHHHHHGHHHGG@FHHHHHHHHHHGHHHHHHHHHHHBGHGG/EEHHHHHGHHHHGHHFHHHHHHHHHHHGHHHHHHHHHHHHHHHHGGGGGHHHGHHHHHHHHGHHHHGHHHHHFGHHHHHHHHHHHHHGHHHHHHHGHGHHHHHHGHHGFFGGGGGGGGGGGGGGB
@M05620:45:000000000-G6HP7:1:1101:26809:10701 1:N:0:142
ATCTCTATCTCCTAAAAAGGAAGAAAGGGGAGGGAAGATCGGAAGAGCACACGTCTGAACTCCAGTCACAGCGATAGATCTCGTATGCCGTCTTCTGCTTGAAAAAAAAAAAACAATACACAATGTACTCTTCACTATGTTGATAATCTTCCAATCACCTGAACATATAATTCACCTCTCTCCCCCTCTATCCATCTATCACACTACGACCCCAAACACCCATCCACACTCCTCCCTCAATCTCCCACCAC
+
DDDDDFFFFFFFGGGGGGFGFGHGGHHHGGGGGGGHFHHHHGGGGHHGHHFGGHHHGHHHHHHGHHHGHHHHGEHGGGGGHHGFGHHHHGEGHGHHHHHHHHHHHHGGCG@/<///1==1?1/111=1111111111111111111000000000/00/0//<00;00000000000.0/00/;;.-./00090000000009;//:..=--........:.//.009.///0//.//.000000//....
@M05620:45:000000000-G6HP7:1:1101:6704:10702 1:N:0:142
AGATTACTGCAACAGTTCCCCCTGGACCTGGAAAAGTTTCTTGCCTGGCTTACAGAAGCTGAAACAACTGCCAATGTCCTACAGGATGCTACCCGTAAGGAAAGGCTCCTAGAAGACTCCAAGGGAGTAAAAGAGCTGATGAAACAATGGCAAGTAAGTCAGGCATTTCCGCTTTAGCACTCTTGTGGATCCAATTGAACAATTCTCAGCATTTGTACTTGTAACTGACAAGCCAGGGACAAAACAAAGAT
+
DDDDDFFFFFFFGGGGGGGGGGGGHHHHHHHHHHHHHHHHHHHHHHHHHHHHHHHHHHHHHHHHHHHHHHHHHHHHHHHHHHHHHHHHHHFHHHGG@EHHHHHHHHHHGHHHHHHHHHHHHHHGGGGGHHHHHGHHHHHHH3FGHHHHHHHHHGHHHHHHHHHHHHHHHHGGGGGHHHHHHHHHHGHGHHHHGHHHHFGHHHHHHHHHHHHHHHHHHHHHHHHHHHHHHFHHHGGGGGGGFFGFGGGGGGF
@M05620:45:000000000-G6HP7:1:1101:3194:10727 1:N:0:142
AGATTACTGCAACAGTTCCCCCTGGACCTGGAAAAGTTTCTTGCCTGGCTTACAGAAGCTGAAACAACTGCCAATGTCCTACAGGATGCTACCCGTCAGGAAAGGCTCCTAGAAGACTCCAAGGGAGTAAAAGAGCTGATGCAACAATGGCAAGTAAGTCAGGCATTTCCGCTTTAGCACTCTTGTGGATCCAATTGAACAATTCTCAGCATTTGTACTTGTCACTGACAAGCCAGGGACAACACAAAGAT
+
AAAAAFFF3B@DGGGGGGGGGGGG0GHHHHHHHHHHHHHHHHHGHHHHHHHHHG1EGHGHHGHFHHGHHHHHGHHHHHHHHHHHEGHHHH2DFGEE/B/FGH00BGGGGHGHHG1BEFG>1>1?/??EF1EGGFHHHH1FG>FFCCEHFBGFHGGFFHGGHDFGEHHHHHCFCGGHGFFHHHHHHGGGHHGG0<=D<=0CGCFHHHD<0CFHHG:GFHHHGH00<GHHFFFA.CFEEGGG9A.9;ACFB9;
@M05620:45:000000000-G6HP7:1:1101:17784:10777 1:N:0:142
AGATTACTGCAACAGTTCCCCCTGGACCTGGAAAAGTTTCTTGCCTGGCTTACAGAAGCTGAAACAACTGCCAATGTCCTACAGGATGCTACCCGTAAGGAAAGGCTCCTAGAAGACTCCAAGGGAGTAAAAGAGCTGATGAAACAATGGCAAGTAAGTCAGGCATTTCCGCTTTAGCACTCTTGTGGATCCAATTGAACAATTCTCAGCATTTGTACTTGTAACTGACAAGCCAGGGACAAAACAAAGAT
+
A3>AAFFFBF@FFGEGGGGGGGGGHHHHHGCCGHHHHHHHHHHGHHHHHHHHHHHFHHGHHHHHHHHHHHHHGHHHHHHHHHHHGGHHHH5FGHGGEFHHHHFHFHHHGHHHHHHHHHHEBG3???EEG4GFHGHHHHFHH2?GGHHHHGHHHGHHFHGHHGHHHHHHHHGGGGGHHHHHHHHHHGHGHHHHHCGFGDFGGHHHHHHFHGGHGHHHHGHGHHHHHHHEGHHHHGGGGDEGFG/AFEEGGGF
@M05620:45:000000000-G6HP7:1:1101:21984:10796 1:N:0:142
TACCTGTACTGGGGAAGCATTTGAATATCCCCCCATGGTGATGGGGACGGAGAACTGCTCCATAAACACAGGCAACGTGCCTAACTTTCCCGGGAAGATGAAGTCAAAGAGCGACCACAGCTCGGAGGTTATTTTGCATCGGTGAGCCAGACAGAATGATCCGATGAGGGGTGCGAAACTATTTGAGGAAAGGAAGCACCTTTTTATTAAATTTACCTTTTAGCAATCGCCATTCCTACCCTAAGATCGGA
+
ABBCCFFFFFFFGGGEGGGGGGHHHGHHHHHGGGGHHHGHGHHGHGGGGGGGGHHHHHHHHHHGHHHHHHHHGHHHGHHHHHHHHHHHHHHGGGGGGHHHHHHHHGHGHHHEGGGGGHGHHHGGCDGG?GGHHHHHHGHHFGGGGHHHGHHGHHHHHHHHHHHGGFHHHGGDCFGECCGFGGGGGGGGGGFGGGEFGFFFFFFFFFFFFFFFFFFFFFFFFFFFEFEFFEFFFFFFFFFFFFFFFFFFFF?
@M05620:45:000000000-G6HP7:1:1101:22003:10803 1:N:0:142
TACCTGTACTGGGGAAGCATTTGAATATCCCCCCATGGTGATGGGGACGGAGAACTGCTCCATAAACACAGGCAACGTGCCTAACTTTCCCGGGAAGATGAAGTCAAAGAGCGACCACAGCTCGGAGGTTATTTTGCATCGGTGAGCCAGACAGAATGATCCGATGAGGGGTGCGAAACTATTTGAGGAAAGGAAGCACCTTTTTATTAAATTTACCTTTTAGCAATCGCCATTCCTACCCTAAGATCGGA
+
CCCCCFFFFFFFGGGEGGGGGGHHHGHHHHHGGGGHHHGHHHHHHGGGGGGGGGHHHHHHHHHHHHHHHHHHGHHHGHHHHHHGHHHHHHHGGGGGGHHHHHHHHHHHHHHHGGGGGHHHHHHGGGGGEHHHHHHHHGHHGGEGGHGHHHFGHHGHHHHHHHHGGGHHHGGEGGGDFGFGGGGGGGGGGGGGGGGGGGGEFFFFFFFFFFFFF:FFFFFFFFFFFFFFFEFFFFFFFFFFFFFFFFFFFFF
@M05620:45:000000000-G6HP7:1:1101:25806:10819 1:N:0:142
ATCTCTATCTCCTAAAAACCTGTTTAGATTTGGAGATAGACCTTCAGGTTTTTCATCATTTTCTGCATGAATTATACATTGACCACGTTCCAGCGTGGTCAGTTTGCAGCATTCTGTTATTTTGTTTGACAGAGTGTCTTGTTGAGAACATATGTAGGACATGATTTTTTCCTGCAACAGGGAAAATAAAGTATAAGTTTTAAAGATTTATTCTTTAATAAAGGATCTCAAAGCCAGCTTTAGAAAAAGGA
+
CCCCCFFFFFFFGGGGGGGGGGHHHHHHHHHHHHHHHHHGHHHHHGHHHHHGGHHHHGHHHHHHGHHFHFHHHHHHHHHHHHHHHHGHHHHHHHGGGGHHHHGHHHHHHHHHHHHHHHHHHHHHGHCGHHHHHHGHHHHHHFHHFHHHHHFHHHHHHHHHHHHHHHHHHCHHHHFHHHHHHGEGHHHHHFHFFGHGHFGFHHHGHGHHHHHHHHHHHHHHGGFHHHHHHHHGHH.GHGHHHHHHHHHHGFF
@M05620:45:000000000-G6HP7:1:1101:5166:10881 1:N:0:142
TACCTGTACTGGGGAAGCATTTGAATATCCCCCCATGGTGATGGGGGCGGAGAACTGCTCCATAAACACAGGCAACGTGCCTAACTTTCCCGGGAAGATGAAGTCAAAGAGCGACCACAGCTCGGAGGTTATTTTGCATCGGTGAGCCAGACAGAATGATCCGATGAGGGGTGCGAAACTATTTGAGGAAAGGAAGCACCTTTTTATTAAATTTACCTTTTAGCAATCGCCATTCCTACCCTAAAGATCGG
+
CCCCCFFFFFFFGFFGGGFGGGHFFGGHHHHGGGGHHHFGFHHHHGGGGGGGGHHHHHHHHHHHHHHHHHHHGEHHGHHHHHHHHHHHHHHGGGFGGHHHHHHHHHHHHHHGDCCDGHHGHHHGGGGGCHHHHHHHHGHHGGEFFHGHHHHGGGFGGGGGGGGGGGFGGGG;CDFDAAFFFFFFFFFFFFFFFFBFFFF?FFFFFFFFFFFFFFFFFBFFFFFFFFFFFEDDEFFFFFFFFFFFFFEFFFF
@M05620:45:000000000-G6HP7:1:1101:5182:10891 1:N:0:142
TACCTGTACTGGGGAAGCATTTGAATATCCCCCCATGGTGATGGGGGCGGAGAACTGCTCCATAAACACAGGCAACGTGCCTAACTTTCCCGGGAAGATGAAGTCAAAGAGCGACCACAGCTCGGAGGTTATTTTGCATCGGTGAGCCAGACAGAATGATCCGATGAGGGGTGCGAAACTATTTGAGGAAAGGAAGCACCTTTTTATTAAATTTACCTTTTAGCAATCGCCATTCCTACCCTAAAGATCGG
+
CCCCCFFFFFFFGGFEGGFGGGGBGFHHHHHGGGGHHHGGGHHHHGGGGGGGGHHHHHHHHHHHHHHHHHHHGGHHGHHHHHHHHHHHHGHGGGGGGHHHHGHHHHHHHHHGGGGGGHHGHHHGGGGGEHHHHHHHHGHHGGFFGHHHGHHGGGFGGGGGGGGGGGGGGGGCFGFFFFFFFFFFFFFFFFFFFFFFFFFFFFFFFFFFFFFFFFFFFFFFFFFFFFFFFFFFFFFFFFFFFFFFFFFFFFD
@M05620:45:000000000-G6HP7:1:1101:26025:10907 1:N:0:142
ATCTCTATCTCTAAAAACCTGTTTAGATTTGGAGATAGACCTTCAGGTTTTTCATCATTTTCTGCATGAATTATACATTGACCACGTTCCAGCGTGGTCAGTTTGCAGCATTCTGTTATTTTGTTTGACAGAGTGTCTTGTTGAGAACATATGTAGGACATGATTTTTTCCTGCAACAGGGAAAATAAAGTATAAGTTTTAAAGATTTATTCTTTAATAAAGGATCTCAAAGCCAGCTTTAGAAAAAGGAA
+
3>ABBFFFFFFFGGGGGGGGGGHH5GFHHHHHGHHHHHHHHHGHHHHHGHGGHHHHHGHHHHHHHHHHGHHHHHHHHHHHFHHHHGHHHHHHHGEGGGHHHHHHHHHHHHHFHHHHHHHHHHHHHHHGFFHHHHHHHHHHGHHHHHHHHHFHHFHFHHHHFHDHHHHHGHHHGHHHHFGHGGGHHGDFHFGFFGGDFHHHGFFGFGHHHHGHHHHHHGFDFD<CFHHHHFHEGHHHGHHHHHFHGHHGDHC
@M05620:45:000000000-G6HP7:1:1101:12910:10912 1:N:0:142
CATCCTGACCCTGAAGTACCCCGGCTTGATTTCTGACATTAGATCGGAAGAGCACACGTCTGAACTCCAGTCACAGCGATAGATCTCGTATGCCGTCTTCTGCTTGAAAAAAAAAAAAAAAAAGAAGAGAAAAAAAATGTGATTCATTGGTGCAGTAAGGACCGAAATCATGATTCACGAACTTGCTGCGATGGCGTTGATGCATGTTTGTCAGGCGTGTGCCTTGTGTCTGAAATTGTACTATGTAACAC
+
DDDDDFFFFFFFGGGGGGGGGGGGGGGGHHHHHHHHHHHHHHHHHHGGGGHHHHHHHGHHHGHHHHHHHHHHHHHHHGGHGGHHGHHHGGHHHHGGGHGHHHHHHHHHGHHGGGGFB>//-<>.../0./00/.---:00;000:000000.:0000;000..----9000000:000...-900;000--..::-.--.000000:00//000//-;-..000:0:0/00:0:0000:000;000000:0
@M05620:45:000000000-G6HP7:1:1101:26004:10922 1:N:0:142
ATCTCTATCTCTAAAAACCTGTTTAGATTTGGAGATAGACCTTCAGGTTTTTCATCATTTTCTGCATGAATTATACATTGACCACGTTCCAGCGTGGTCAGTTTGCAGCATTCTGTTATTTTGTTTGACAGAGTGTCTTGTTGAGAACATATGTAGGACATGATTTTTTCCTGCAACAGGGAAAATAAAGTATAAGTTTTAAAGATTTATTCTTTAATAAAGGATCTCAAAGCCAGCTTTAGAAAAAGGAA
+
BCCCCFFFFFFFGGGGGGGGGGHHFHHGHHHHHHHHHGHHHHHHHHHHHHGGHHHHHHHHIHHIHHHHHHHHGHGHHHHHHHHHHGHHHHHHHGGGGHHHHHHHHFHHHHHHHHHHHHHHHHHHHHHHHHHGHGHHHHHHHHHGHGHHGHHHHHGHHGHHHHGHHHHHGHHHHHGHHHHHGGHHHHHHHHGHHHHHGHHHGHHHHHHHHHHHHHHGFFFHHGFHHHHHHGGHHHGHGHHHFHFHHHHGGHH
@M05620:45:000000000-G6HP7:1:1101:26030:10925 1:N:0:142
ATCTCTATCTCTAAAAACCTGTTTAGATTTGGAGATAGACCTTCAGGTTTTTCATCATTTTCTGCATGAATTATACATTGACCACGTTCCAGCGTGGTCAGTTTGCAGCATTCTGTTATTTTGTTTGACAGAGTGTCTTGTTGAGAACATATGTAGGACATGATTTTTTCCTGCAACAGGGAAAATAAAGTATAAGTTTTAAAGATTTATTCTTTAATAAAGGATCTCAAAGCCAGCTTTAGAAAAAGGAA
+
BABBBFFFFFFFGGGGGGGGGGGHAFEGHHHHGFHHHHHHHHHHHHGHHHGGHHHHHHHHHHHHHHHHFGHHHHHHHHHHHHHHHGHHHHHHHGGGEHHHHHHHHHHHHHHHHHHGHHHHHHHHHHHHHFFHGFFGHHHHHHHEHEHHHHFHHHHHHGHHHHHHHHHHGHHHHHFHHGHHGGHFFGHDGFFFGHDGGHHHFGHHGHHHDHHHHHHHF=DDGGDCGEHHHGHGGHHHGHHHHHFCCFGA.CG
@M05620:45:000000000-G6HP7:1:1101:4934:10927 1:N:0:142
TACCTGTACTGGGGAAGCATTTGAATATCCCCCCATGGTGATGGGGACGGAGAACTGCTCCATAAACACAGGCAACGTGCCTAACTTTCCCGGGAAGATGAAGTCAAAGAGCGACCACAGCATCGGTGAGCCAGACAGAATGATCCGATGAGGGGGGCGAAACTATTTGAGGAAAGGAAGCACCTTTTTATTAAATTTACCTTTTAGCATTCGCCATTCCTATCCTAAAGATCGGACGTGCACACGTCTGA
+
DDDDDFFFFFFFGGGGGGGGGGHHHHHHHHHGGGGHHHHHHHHHHGGGGGGGGHHHHHHHHHHHHHHHHHHHGHHHGHHHHHHHHHHHHHHGGGGGGHHHHHHHHHHHHHHHGGGGGHHHH222/?/</?=1F00/0?=?G11<11<...>G0.------<-<000<B00<F0//:AFF.B0/.<F:::.:<F00<0<<0<:BFF0/<00:00...9:B0<:00/0<B0000<...--..<<F0.<.9/90
@M05620:45:000000000-G6HP7:1:1101:4794:10932 1:N:0:142
TACCTGTACTGGGGAAGCATTTGAATATCCCCCCATGGTGATGGGGACGGAGAACTGCTCCATAAACACAGGCAACGTGCCTAACTTTCCCGGGAAGATGAAGTCAAAGAGCGACCACAGCTCGGAGGTTATTTTGCATCGGTGAGCCAGACAGAATGATCCGATGAGGGGTGCGAAACTATTTGAGGAAAGGAAGCACCTTTTTATTAAATTTACCTTTTAGCAATCGCCATTCCTACCCTAAAGATCGG
+
BCCCCFFFFFFFGGGGGGGGGGHHFGHHHHHGGGGHHHHFGHHHHGGGGGGGGHHHHHHHHHHHHHHHHHHHGHHHGHHHHHHHHHHHHHHGGGGGGHHHHHHHHHHHHHHHGGGGGHHHHHHGGGGGEHHHHHHHHGHHGGGGGHHHHHHGHHHHHHHHHHHGGGHHHGGFGGGGGFGGGGGGGGGGFGFGGGGGGGGFFFFFFFFFFFFFFFFFFFFFFFFFFFFFFEFFFFFFFFFFFFFFFFFFFFF
@M05620:45:000000000-G6HP7:1:1101:4926:10943 1:N:0:142
TACCTGTACTGGGGAAGCATTTGAATATCCCCCCATGGTGATGGGGACGGAGAACTGCTCCATAAACACAGGCAACGTGCCTAACTTTCCCGGGAAGATGAAGTCAAAGAGCGACCACAGCATCGGTGAGCCAGACAGAATGATCCGATGAGGGGTGCGAAACTATTTGAGGAAAGGAAGCACCTTTTTATTAAATTTACCTTTTAGCAATCGCCATTCCTACCCTAAAGATCGGAAGAGCACACGTCTGA
+
DCCDDFFFFFFFGGFGGGGGGGHHHHHHHHHGGGGHHHGHHHHHHGGGGGGGGGHHHHHHHHHHHHHHHHHHGHHHGHHHHHHHHHHHHHHGGGGGGHHHHHHHHHHHHHHGGGGGGHHHHGHHGGCEGHHHHHGGHHGFHGHHHHHDGGHHHGGEEGGGGFFHHHHHHHGHCGFGFFGFGGGGFGFGGGGGGGGFFGGGGGGGGGGGGFFFFFFFFFFFFFB;FFFFFFFFFFFBFFFFFFFFFFFFFFF
@M05620:45:000000000-G6HP7:1:1101:4802:10948 1:N:0:142
TACCTGTACTGGGGAAGCATTTGAATATCCCCCCATGGTGATGGGGACGGAGAACTGCTCCATAAACACAGGCAACGTGCCTAACTTTCCCGGGAAGATGAAGTCAAAGAGCGACCACAGCTCGCGGGGTATTTTTCGTCGCGGAGCGAGACAGAGTGATCCGATGAGGGGGGCGAAACTATTTGAGGAAAGGGGGCACCTTTTTATTAAATTTACCTTTTAGCAATCGCCCTTCCTACCCTAAAGATCTG
+
CDCDCFFFFFFFGGGGGGGGGGHHHHHHHHHGGGGHHHGGHHHHHGGGGGGGGHHHHHHHHHHHHHHHHHHHGHHHGHHHHHHHHHHHHHHGGGGGGHHHHHHHHHHHHHHHGGGGGHHHHHH///>/--.<0=G0/-..--:;-;----;:B/F/;00090...90;/AD-@;D--;:00;9F00;B0/;...-;-9;./0;FF.B900;00B00900;F0/000099A..99//0;09A9//;9B0000
@M05620:45:000000000-G6HP7:1:1101:19258:10968 1:N:0:142
AGATTACTGCAACAGTTCCCCCTGGACCTGGAAAAGTTTCTTGCCTGGCTTACAGAAGCTGAAACAACTGCCAATGTCCTACAGGATGCTACCCGTAAGGAAAGGCTCCTAGAAGACTCCAAGGGAGTAAAAGAGCTGATGAAACAATGGCAAGTAAGTCAGGCATTTCCGCTTTAGCACTCTTGTGGATCCAATTGAACAATTCTCAGCATTTGTACTTGTAACTGACAAGCCAGGGACAAAACAAAGAT
+
BCCCCFFFFFFFGGGGGGGGGGGGHHHHHHHHHHHHHHHHHHHHHHHHHHHHHHHHHHHHHHHHHHHHHHHHHHHHHHHHHHHHHHHHHHHHHHGFEFHHHHHHHHHHGHHHHHHHHHHHHHHGGGGGHHHHHGHHHHHHHFGHHHHHHHHHHGHHHHHHHHHHHHHHHHGGGGGHHHHHHHHHHGHGHHHHGHHHHGGGHHHHHHHHHHHHHHHHHGHHHHHHHHHGHHHHHGGGGGGGGFGGGGGGGGF
@M05620:45:000000000-G6HP7:1:1101:19277:10975 1:N:0:142
AGATTACTGCAACAGTTCCCCCTGGACCTGGAAAAGTTTCTTGCCTGGCTTACAGAAGCTGAAACAACTGCCAATGTCCTACAGGATGCTACCCGTAAGGAAAGGCTCCTAGAAGACTCCAAGGGAGTAAAAGAGCTGATGAAACAATGGCAAGTAAGTCAGGCATTTCCGCTTTAGCACTCTTGTGGATCCAATTGAACAATTCTCAGCATTTGTACTTGTAACTGACAAGCCAGGGACAAAACAAAGAT
+
BBBBBFFFFFFFGGGGGGGGGGGGGHHHHHHHHHHHHHHHHHHHHHHHHHHHHHHHHHHHHHHHHHHHHHHHHHHHHHHHHHHHHHHHHHGHHHGGGGHHHHHHHHHHGHHHHHHHHHHHHHHGGGGFHGHHHGHHHHHHHHHHHHHHHHHHHGHHGHHHHHHHHHHHHHGGGGGHHHHHHHHHHGHGHHHHGFHHHHFHHHHHHHHHHHHHHCHHHHHHHHHFHHHHHGHHHGGGGGGGGGFGGGGFGGG
@M05620:45:000000000-G6HP7:1:1101:3442:11020 1:N:0:142
AGATTACTGCAACAGTTCCCCCTGGACCTGGAAAAGTTTCTTGCCTGGCTTACAGAAGCTGAAACAACTGCCAATGTCCTACAGGATGCTACCCGTAAGGAAAGGCTCCTAGAAGACTCCAAGGGAGTAAAAGAGCTGATGAAACAATGGCAAGTAAGTCAGGCATTTCCGCTTTAGCACTCTTGTGGATCCAATTGAACAATTCTCAGCATTTGTACTTGTAACTGACAAGCCAGGGACAAAACAAAGAT
+
CCCCCFFFFFFFGGFGGGGGGGGGHHHHHHHHHHHHHHHHHHHHHHHHHHHHHHHHHHHHHHHHHHHHHHHHHHHHHHHHHHHHHHHHHHHHHHGGGGHHHHHHHHHHGHHHHHHGHHHFGFHGGGGGHHHHHEHHHHHHHHHHHHHHFGHHHGHHHHHHHHGHHHHHHHGGGGGHHHHHHHHHHHHGHHHHHHHHHEHFGGHHHHGHHHHHHHHHHGHHHGHHHHHGGHHHHGGGGGGGGGGGGGGGFFC
@M05620:45:000000000-G6HP7:1:1101:3433:11038 1:N:0:142
AGATTACTGCAACAGTTCCCCCTGGACCTGGAAAAGTTTCTTGCCTGGCTTACAGAAGCTGAAACAACTGCCAATGTCCTACAGGATGCTACCCGTAAGGAAAGGCTCCTAGAAGACTCCAAGGGAGTAAAAGAGCTGATGAAACAATGGCAAGTAAGTCAGGCATTTCCGCTTTAGCACTCTTGTGGATCCAATTGAACAATTCTCAGCATTTGTACTTGTAACTGACAAGCCAGGGACAAAACAAAGAT
+
AAAAAFFFFFFFGFGGGGGGGGGGHHHHHHHHHGHHHHHHHHHHHHHGHHHHHHHHHHHHHHHHHHHHHHHHHHHHHHHHHHHHGGHHHHFHHHGEGDGFGGHHHHHHGHHEHGGHHHHBFGHGGGGGHHHGGGHHHHHHHHHHHHHHFGHHBFHHFHHHGHGHGHHHHHGGGGG1?FHHHHHHDGHGFGHHHBGHF0=CFCHHHHGFGHHHHHHHEFGHFG:BGHFCG:GFFGGGGGGGGGGGGE?FB/C
@M05620:45:000000000-G6HP7:1:1101:3456:11039 1:N:0:142
AGATTACTGCAACAGTTCCCCCTGGACCTGGAAAAGTTTCTTGCCTGGCTTACAGAAGCTGAAACAACTGCCAATGTCCTACAGGATGCTACCCGTAAGGAAAGGCTCCTAGAAGACTCCAAGGGAGTAAAAGAGCTGATGAAACAATGGCAAGTAAGTCAGGCATTTCCGCTTTAGCACTCTTGTGGATCCAATTGAACAATTCTCAGCATTTGTACTTGTAACTGACAAGCCAGGGACACAACAAAGAT
+
A3ABAFFFFFFFGGGGGGGGGGGGHGHHHGHHHGHHHHHHHHHHGHHAGHHHHHGGHEHHGFHHHHHHHFHHHFHHHHHHHHHHHAFGGHFHHHEEG1FC3GGGFGHGGHHBGGGHHHHFGHBEEG/EHGGHHEBGG3FGGHHHHHEHGHHFGFHHHGHHD22@CGHHHH/CEGGD?FGHHHHHFHFFDGHHDG<GB0<CG/GHHHGFFFHHHH0GBCGH0;0CHH00/0:.;E/C..9CA.;EDE.9/9;
@M05620:45:000000000-G6HP7:1:1101:22591:11066 1:N:0:142
AAACCCAGAAGACATGAGGTCAGCTAGATCGGAAGAGCACACGTCTGAACTCCAGTCACAGCGATAGATCTCGTATGCCGTCTTCTGCTTGAAAAAAAAAAAAGGCTCCTATAAGACTCCAAGTGAGTCAAAGAGCTGATTACACCATGGCAAGTACGTCCTGCATTTCCGCTTTCCCACTCTTGTGGCTCCAATTGAACCCTTCTCAGCATTTTTCCTTGTAACTGACCCTCCATTGACAAAACACATAT
+
AABAABBBACFFGGGGBFFBGGHHHHFHHHHGGGFHHHHGHHGHHHGHFGHHHHHGHGHFHHGGEGF5GDFGFC?EGHHE?ECFEFBB4FEFGHGFEE@EEED/?FFGGGD212211<GG1C1?FG1<111110??G1111111>0.F10>01.=00.<C..0</=DFFHD?;CE00;0;:;C00;;...;C//;C0;CB.;C/;9FBFF0B099;9BBF;F/:BF/BF/./9;F//;;9B/..9A..//9
@M05620:45:000000000-G6HP7:1:1101:24982:11079 1:N:0:142
AGATTACTGCAACAGTTCCCCCTGGACCTGGAAAAGTTTCTTGCCTGGCTTACAGAAGCTGAAACAACTGCCAATGTCCTACAGGATGCCACCCGTAAGGAAAGGCTCCTAGAAGACTCCAAGGGAGTAAAAGAGCTGATGAAACAATGGCAAGTAAGTCAGGCATTTCCGCTTTAGCACTCTTGTGGATCCAATTGAACAATTCTCAGCATTTGTACTTGTAACTGACAAGCCAGGGACAAAACAAAGAT
+
BABBBFFFFFDFGG4GGGGGGGGGHHHHHHHGHHHHGHHHHHHHHHHHHHHHHHHHHHHHHHHHHHHHHHHHHHHHHHHHHHHHHHHHHHGHHGGGGGHHHHFHHHHHGHHHHHHFHHHHHHHGGGGGHHHHHGHHHHHHHBGHHHHHHHHHHGHHHHHHHHHHHHHHHHGGGGGHFHHHHHHHHHHGHHHHHFHHH<GHHHHHHHHHHHHHHGHHHGHHHHHFHHHCHHHHGGGGEGGGGGFAGGGGGGG
@M05620:45:000000000-G6HP7:1:1101:24948:11093 1:N:0:142
ATCTCTATCTCCTAAAAACCTGTTTAGATTTGGAGATAGACCTTCAGGTTTTTCATCATTTTCTGCATGAATTATACATTGACCACGTTCCAGCGTGGTCAGTTTGCAGCATTCTGTTATTTTGTTTGACAGAGTGTCTTGTTGAGAACATATGTAGGACATGATTTTTTCCTGCAACAGGGAAAATAAAGTATAAGTTTTAAAGATTTATTCTTTAATAAAGGATCTCAAAGCCAGCTTTAGAAAAAGGA
+
BBBABFFFFFFFGGGGGGGGGGGHHHHHHHHHHHHHHHHHHHHHHHHHHHHGGHHHHHHHHHHHHGHHHHHHHHHHHHHHHHGHGHGFHHHHHGGGEGHHGFGHHHHHHHHHHHHHHHHHHHHHFHHHHHHHHHFGGHHHHHHHGHHHHHHHHHGHHHHHGHHHHHHHHGHHGHHHHHGHHGGHHGGHHHHHHHHHHHHHHHFFHHHHHHHHHHHHGHHHHHHHHHHHHGHHHHHHHGHHHHHBCGGHGGH
@M05620:45:000000000-G6HP7:1:1101:9025:11100 1:N:0:142
AAACCAAGCACACGTCTGAACTCCAGTCACAGCGATAGATCTCGTATGCCGTCTTCTGCTTGAAAAAAAAAAAACGCAAAAGCCTGAATTACTCCTTTATCTTCTTTGCCAAACTTCACATAAAGTTGTAACCATGGATCGGTATCCTCTCTCTTGCCTCTATCCCTCGTCTACCTTTCGTATCTTTGCCTGCTACGTTTACCCAGTTCCCCGTCCCGTGCCCGCTCTACCATCGGTTCTGTGTCCCTGAC
+
ABBBBAAFBFFFGGGGGGGDFGHHHHHH4DFHHGEHDGFFFHHHGGHHHHGFGHFHHHHHHHHHHHHGGGGE>/1/////2300302?44444322222222233B3B32322/222222222@22111111?1110111/...>111110111<00/00/000//0<-:;:.000000..//.00000900.;00../:.00/0.9;000/-....-..../:---.////:/.....////////;/./
@M05620:45:000000000-G6HP7:1:1101:22151:11161 1:N:0:142
ATCTCTATCTCCTAAAAACCTGTTTAGATTTGGAGATAGACCTTCAGGTTTTTCATCATTTTCTGCATGAATTATACATTGACCACGTTCCAGCGTGGTCAGTTTGCAGCATTCTGTTATTTTGTTTGACAGAGTGTCTTGTTGAGAACATATGTAGGACATGATTTTTTCCTGCAACAGGGAAAATAAAGTATAAGTTTTAAAGATTTATTCTTTAATAAAGGATCTCAAAGCCAGCTTTAGGAAAAGGA
+
CCCCCFFFFFFFGGGGGGGGGGHHHHHHHHHHHHHHHHHHHHHHHHHHHHHGGHHHHIHHHHIHHHHHHHHHHHHHHHHHHHHHHHGHHHHHHHGGGGHHHHHHHHHHHHHHHHHHHHHHHHHHHHHHHHHHHHHHHHHHHHHHHHHHHHHHHHHHHHHHHHHHHHHHHGHHHHHHHHHHHGGGHHGHHHHGHHHHHGHHHHHHHHHHHHHHHHHHHHHHHHHHHHHHHHHHHHHHHGHHHHHHGHHHHGH
@M05620:45:000000000-G6HP7:1:1101:27695:11212 1:N:0:142
ATCTCTATCTCCTAAAAACCTGTTTAGATTTGGAGATAGACCTTCAGGTTTTTCATCATTTTCTGCATGAATTATACATTGACCACGTTCCAGCGTGGTCAGTTTGCAGCATTCTGTTATTTTGTTTGACAGAGTGTCTTGTTGAGAACATATGTAGGACATGATTTTTTCCTGCAACAGGGAAAATAAAGTATAAGTTTTAAAGATTTATTCTTTAATAAAGGATCTCAAAGCCAGCTTTAGAAAAAGGA
+
BBBBBFFFFFFFGGGGDGGGGGHHHHHHHHHGHHHHHHHGFFHHHGHHHHHGGHHHHHHHHHHHHHHFHFHHHHHHHHHHGHHHGHGHHGHHHHGGGGHHHHHHHHFHHEHHHHHHHHHHHHHHHHHHHHHHHHHHHHHHHGHHHHHHHHHHHHHHHHFHHHHGHHHHGGHHHHFHGHHHHGCGGGGFHFGGHHGHHFHHHHFGGDFHHHHHHHHHHHHHGFGHHHHHHHHGHHHHHGHHHHGHHHHHGGC
@M05620:45:000000000-G6HP7:1:1101:11258:11219 1:N:0:142
ATCTCTATCTCCTAAAAACCTGTTTAGATTTGGAGATAGACCTTCAGGTTTTTCATCATTTTCTGCATGAATTATACATTGACCACGTTCCAGCGTGGTCAGTTTGCAGCATTCTGTTATTTTGTTTGACAGAGTGTCTTGTTGAGAACATATGTAGGACATGATTTTTTCCTGCAACAGGGAAAATAAAGTATAAGTTTTAAAGATTTATTCTTTAATAAAGGATCTCAAAGCCAGCTTTAGAAAAAGGA
+
DCDDDFFFFFFFGGGGGGGGGGHHHHHHHHHHHHHHHHHHHHHHHHHHHHHGGHHHHHHIHIIHIHHHHHHHHHHHHHHHHHHHHHGHHHHHHHGGGGHHHHHHHHHHHHGHHHHHHHHHHHHHHHHHHHHHHHGHHHHHHHHHHHHHHHHHHHHHHHHHHHHHHHHHHGHHHHHHHHHHHGGHHHHHHHHHHHHHHHHHHHHHHHHHHHHHHHHHHHHHHGHHHHHHHHGHHHHHHGHHHHHHHHHGGGH
@M05620:45:000000000-G6HP7:1:1101:13472:11282 1:N:0:142
CATCCTGACCCTGAAGTACCCCGGCTTGATTTCTGACATTAGATCGGAAGAGCACACGTCTGAACTCCAGTCACAGCGATAGATCTCGTATGCCGTCTTCTGCTTGAAAAAAAAAAAAAAAAAAAAACAGTGAATGATACAACAATAGTGTAAACTTTATTGCACAGAGACTACAAGGTTTCTTCGAGGCCAGGGTGCGCGGTGGAGAGCAGAGGGGGCAGCAGGCGGGGGGTCGTGAGAAGTCGGGGGAC
+
CCCCCFFFFFFFGGGGGGGGGGGGGGGGHHHHHHHHHHHHHHHHHHGFGGHHHHHHHGHHHGHHHHHHHHHHHHGFGEEHGGHHHHHHGGHHHHGGGHGHHHHHHHHGHHHGGGGC>///>------../000000:000000.90090000000;;00;000000/0/9/00/;00.0000000../:9.....;..----;-:..:..0//...----:.....------9.--./.00/00.------
@M05620:45:000000000-G6HP7:1:1101:25180:11283 1:N:0:142
TACCTGTACTGGGGAAGCAATCGCCATTCCTACCCTAAAGATCGGAAGAGCACACGTCTGAACTCCAGTCACAGCGATAGATCTCGTATGCCGTCTTCTGCTTGAAAAAAAAAAAAAATAAAACAAACAATATTTAATGTTCTTTTATAAAAAAAATATAACATAAGACAATAATGTAGAACATCGTCTAAATACATTCATTATGTGTCATAGCCATTTCAATGTATTGTTTATTATGTTTGTATAAAGTT
+
DDDDDFFFFFFFGGGGGGGGGGGGGGGHHHHHHHHHHHHHHHHHGGGGHHHHHHHGHHHGHHHHHHHHHHHHHHHGGHGGHHHHHHGGHHHHGGGHGHHHHHHFHHHHHGGGGGC>><0?1111=/0.0<111=111111111==00=<0000<--.00<000000000//0000:0<0000/<:.9.9.0<0000<00:000:0<0<00<000:000000<00000000:/00000:<00//00:000<<
@M05620:45:000000000-G6HP7:1:1101:16012:11313 1:N:0:142
AGATTACTGCAACAGTTCCCCCTGGACCTGGAAAAGTTTCTTGCCTGGCTTACAGAAGCTGAAACAACTGCCAATGTCCTACAGGATGCTACCCGTAAGGAAAGGCTCCTAGAAGACTCCCAGGGAGTAAAAGAGCTGATGAAACAATGGCAAGTAAGTCAGGCATTTCCGCTTTAGCACTCTTGTGGATCCAATTGAACAATTCTCAGCATTTGTACTTGTAACTGACAAGCCAGGGACAAAACAAAGAT
+
B?ABBFFFDFDFGGFGGGGGGGGGGHHHHHHHGHHHHHHHHHHHHHHHHHHHHHHHHHHHHHHHHHHHHHHHFHHHHHHHHHHHHHHCGHDHHHGG/EGHHH3EGGHHGHHHHHFGHHHG/B3FE/EFHGHHHGHHHHFHH3BGHHHHHFHHHGHHHHHHHHGHHHHHHHGGGGGHHHHHHHHHHGHGHHHHHHHHHHHHHHHHHHHHHHHHHGHHHFHHGHFHHHHHHHHHEGGFGGGGGGFGGGGGGGF
@M05620:45:000000000-G6HP7:1:1101:20828:11322 1:N:0:142
ATCTCTATCTCTAAAAACCTGTTTAGATTTGGAGATAGACCTTCAGGTTTTTCATCATTTTCTGCATGAATTATACATTGACCACGTTCCAGCGTGGTCAGTTTGCAGCATTCTGTTATTTTGTTTGACAGAGTGTCTTGTTGAGAACATATGTAGGACATGATTTTTTCCTGCAACAGGGAAAATAAAGTATAAGTTTTAAAGATTTATTCTTTAATAAAGGATCTCAAAGCCAGCTTTAGAAAAAGGAA
+
AAAAAFFFFFFFDBBGGGGCEGHH33BFGHBGFBHHCHDFHHHFAGEHHHGGCFFBGFFHHHG2D2ADBFGHFFDGHHH1DGFFGGHHHG2BBEGGCGFGHHHHDFB1B0FGEE2GHDFHHH2FHH01F11FGGHHFGHFHHF2GCGHHHFGFH2EDBGFFGBGHHHHGFHH11GG1@GHG/?FGHDBHHGHGGDGGHHHFHHFBGGHFGGGFHHEDG0<DGFFFG0==GGDFFHHGHHH000CGHG?.:/
@M05620:45:000000000-G6HP7:1:1101:12106:11453 1:N:0:142
CATCCTGACCCTGAAGTACCCCGGCTTGATTTCTGACATTAGATCGGAAGAGCACACGTCTGAACTCCAGTCACAGCGATAGATCTCGTATGCCGTCTTCTGCTTGAAAAAAAAAAAAAAAAAAGAAGAACAGAAAATATTTCTTTGCTATCGTTATTGAGAAAATAATAAATAAATTAGAATGGCTGCTGTGCAGTAATGTAATCGGTGGCTAACAGTCTGAGCTGCGAAACTGAATACACAGTCTCTCG
+
CCCCCFFFFFFFGGGGGGGGGGGGGGGGHHHHHHHHHHHHHHHHHHGGGGHHHHHHHGHHHGHHHHHHHHHHHHHFFEEHGGGHGHHHGGHHHHGGGHGHHHHHHHHHHHHGGGGF>>><<-<<..</0/////00:00000000000000/./9:.000;.00/0:000000000000000000//.9000/009:00;000000.:9....00/000000:09009-----9000000000.;00000.
@M05620:45:000000000-G6HP7:1:1101:23595:11524 1:N:0:142
AGATTACTGCAACAGTTCCCCCTACACTCTTTCCCTACAAGCCAGGGACAAAACAAAGATCGGAAGAGCACACGTCTGAACTCCAGTCACAGCGATAGATCTCGTATGCCGTCTTCTGCTTGAAAAAAAAAAAAAAAAAAAAAATAAGAAATAATGTATATAAAAAATACAAAATCAGAAACAAAGAATATATAGTAAATAGAAGGTACATACAGAAATAGGGGAAAAGTTCGTGTTTGTTCGGAAAGCAG
+
BA>BBFFFDDFFGGGGGGGGGGGGHHHHHHHHHHHHGHHHHHGHHHGGGGHHHHHHHHHHHHGGGGHHHHHHHGHHHGHHHHHHHHHHGHGHHGGHGGHGFHHF?FHHHHGEGHGHHHHHHHGHGFGGGFDD>>><--<---<9.00000/0<0000<00000000<.B0000.00:00<0//.:F/.00<0000::000:0000.<:00000<00000000.....//0<0.....:///<<-..-./0/
@M05620:45:000000000-G6HP7:1:1101:21899:11526 1:N:0:142
TACCTGTACTGGGGAAGCATTTGAATATCCCCCCATGGTGATGGGGACGGAGAACTGCTCCATAAACACAGGCAACGTGCCTAACTTTCCCGGGAAGATGAAGTCAAAGAGCGACCACAGCTCGGAGGTTATTTTGCATCGGTGAGCCAGACAGAATGATCCGATGAGGGGTGCGAAACTATTTGAGGAAAGGAAGCACCTTTTTATTAAATTTACCTTTTAGCAATCGCCATTCCTACCCTAAAGATCGG
+
CBCCCFFFFFFFGGGFGGGGGGHHHHHHHHHGGGGHHHFGGHHHGGGGGGGGGHHHHHHHHHHHHHHHHGHHGHHHGHHHHHHHHHHHHHHGGGGGGHHHHHHHHHHHHFHHGGGGGHHHGHHGDDGGEHHHHHHHHHHHGGGGGHHHHFGEHHHHHHFHHHGDGGHHHGGGGGGDCGGGGGGGGBFGFFGFGGGGGGGFFFFFFFFFFFFFFFFFFFFFFFFFFFFFFFFFEFFFFFFAFFF9BFFFBED
@M05620:45:000000000-G6HP7:1:1101:25356:11575 1:N:0:142
TACCTGTACTGGGGGAAGCATTTGAATATCCCCCCATGGTGATGGGGACGGAGAACTGCTCCATAAACACAGGCAACGTGCCTAACTTTCCCGGGAAGATGAAGTCAAAGAGCGACCACAGCATCGGTGAGCCAGACAGAATGATCCGATGAGGGGTGCGAAACTATTTGAGGAAAGGAAGCACCTTTTTATTAAATTTACCTTTTAGCAATCGCCATTCCTACCCTAAAGATCGGAAGAGCACACGTCTG
+
CBBCCFFFFFFFGGFGGGGGGGHHHFFHHHHHGGGGHHHHHHHHHHGEGGGGGGHHHHHHHHHHHHHHHHHHHGHHHGHHHHHHHHHHHHHHGGGEGFHHHHEGHGHHHHHHHGGGGGHGHHHHHGGCGGHHHHHHGHHHHHHHHHHHGGGHHHGGEGGGGGGGHGGGGGGGGFGGGGGGGGGGGGGGGGGGGGGGGGGGGFFFFFFFFFFFFFFFFEFFFFFFFFFFFFFFFFFFFFFFFFFFFFFFEFA
@M05620:45:000000000-G6HP7:1:1101:13371:11605 1:N:0:142
TACCTGTACTGGGGAAGCAATCGCCCATTCCTACCCTAAAGATCGGAAGAGCACACGTCTGAACTCCAGTCACAGCGATAGATCTCGTATGCCGTCTTCTGCTTGAAAAAAAAAAAAAAATAATAATTCCATCTATTCTTTTTTCTCCCCGTTGTATTCTCTACTGGTTACCTAAACCCTTTCCGCTCCTTTCTCCTCTTTCCCCCTTCCTACATTCATCCCTTCTCTCCCCTTCCTCACACTCCCCCTTC
+
CCCCCFFFFFFFGGGGGGGGGGGGGGGHHHHHFHHHHHHHHHHHHGGGGHHHHHHHGHHHGGHHHHHHHHHHHHHHGEHFGHGHHHHGEHHHHGGGHGGHHHHHHHHHGHGGGGG><///011111111111>111111>000-/00<<.-...;0<000;;0000/:009;00/9//9./000...;./0000;00/;;//9B/;-;//:9///;9//:99//;B//://;/.9////./////9..:.9
@M05620:45:000000000-G6HP7:1:1101:2774:11643 1:N:0:142
ATCTCTATCTCCTAAAAACCTGTTTAGATTTGGAGATAGACCTTCAGGTTTTTCATCATTTTCTGCATGAATTATACATTGACCACGTTCCAGCGTGGTCAGTTTGCAGCATTCTGTTATTTTGTTTGACAGAGTGTCTTGTTGAGAACATATGTAGGACATGATTTTTTCCTGCAACAGGGAAAATAAAGTATAAGTTTTAAAGATTTATTCTTTAATAAAGGATCTCAAAGCCAGCTTTAGAAAAAGGA
+
BCCCCFFFFFFFGGGGGGGGGGHHHHHHHHHHHHHHHHHHHHHHHHHHHHHGGHHHHHHIIIHHHHHHHHHHHHHHHHHHHHHHHHGHHHHHHHGGGGHHHHHHHHHHHHHHHHHHHHHHHHHHHHHHGHHHHHHHHHHHHHHHHHHHHHHHHHHHHHHHHHHHHHHHHGHHHHHHHHHHHGGHHHHHHHHHHHHHHHHHHHHHHHHHHHHHHHHHHHHHHHHGHHHHHHHGHHHHHGHHHHHGHHHHGGH
@M05620:45:000000000-G6HP7:1:1101:27937:11650 1:N:0:142
AGATTACTGCAACAGTTCCCCCTGGACCTGGAAAAGTTTCTTGCCTGGCTTACAGAAGCTGAAACAACTGCCAATGTCCTACAGGATGCTACCCGTAAGGAAAGGCTCCTAGAAGACTCCAAGGGAGTAAAAGAGCTGATGAAACAATGGCAAGTAAGTCAGGCATTTCCGCTTTAGCACTCTTGTGGATCCAATTGAACAATTCTCAGCATTTGTACTTGTAACTGACAAGCCAGGGACCAAAACAAAGA
+
>AAABFFFDF4FGGEGGGGGGGGGHHHHHHGHHHHHHHHHHHHHHHHHHHHHHHHHHHHHHHHHHHHHHHHHCHHGHHHHHHHHHHHFGH5FHHGG/EHHHHHHHHHHGHHHHHHHHHHHH3EFDGEFH4FHHGHHHHFHH2FGHHHHHHHHHGHHHHHHHHHHHHHHHHGGGGGHHHGHHHHHHGHGHHHHFCHHHGHHHHHHHHHHHHHHHHHHHGHHHHFFHHHHHHHHHGGGGGGGGG.EGGGGGGG
@M05620:45:000000000-G6HP7:1:1101:13254:11654 1:N:0:142
AAACCCAGAAGACATGAGGTCAGCTAGATCGGAAGAGCACACGTCTGAACTCCAGTCACAGCGATAGATCTCGTATGCCGTCTTCTGCTTGAAAAAAAAAAAAAATCCTCCTACATTTCTTTTTGTTTCCCTCTTTTCTTTTTTCTCCCCTCTTTCTTCCCTCCTTCTTTCCTTCCCCCTTTCCCCTCCATTCTCCGTTTTCCCTCTTTCTTCTTTCCTCCCTTCTCTCCATTCACTCTTTCTACCCCTTC
+
BBCBCCCBCFFFGGGGGGGFGFHHHHHHHHHGGGGHHHGHHHGHHHGHHHHHHHHHHHHHHHGEHGGGHHHHHFGHHHHGGGHGHFFFHGHHGHHHEEFFC////022222?222111111111/0001<110011=>>G11<-<000<././<0;000;;C/./00:000CB00/9C?-.0900/9A./009B00..:;:0CFB//;/:BBB9BFF//B/.///;B:FF//9;;//;////://9....;
@M05620:45:000000000-G6HP7:1:1101:27924:11662 1:N:0:142
AGATTACTGCAACAGTTCCCCCTGGACCTGGAAAAGTTTCTTGCCTGGCTTACAGAAGCTGAAACAACTGCCAATGTCCTACAGGATGCTACCCGTAAGGAAAGGCTCCTAGAAGACTCCAAGGGAGTAAAAGAGCTGATGAAACAATGGCAAGTAAGTCAGGCATTTCCGCTTTAGCACTCTTGTGGATCCAATTGAACAATTCTCAGCATTTGTACTTGTAACTGACAAGCCAGGGACCAAAACAAAGA
+
AABBBFFFDFDFGGGGGGGGGGGGHHHHHHFHHHHHHHHHHHHHHHHHHHHHHHHHHHHHHHHHHHHHHHHHHHHGHHHHHHHHHHHCGH5GHHGG>EHHHHHGHHHHGHHHHHHHHHHHHBFFEHFGFEGHHGHHHHGHHBGGHHHHHFGHHGHHHHHHHHHHHHHHHHGGGGGHHHGHHHHHHHHGHHHHHHHHHGHHHHHHHHHHFHHHHHHHHHHHHHHHHHHHHHHHHGGGGGGGGGAEGGGGGGG
@M05620:45:000000000-G6HP7:1:1101:27938:11675 1:N:0:142
AGATTACTGCCACAGTTCCCCCTGGACCTGGAAAAGTTTCTTGCCTGGCTTACAGAAGCTGAAACAACTGCCCATGTCCTACAGGATGCTACCCGTCAGGAAAGGCTCCTAGAAGACTCCACGGGAGTAAAAGAGCTGATGAAACAATGGCAAGTAAGTCAGGCATTTCCGCTTTAGCACTCTTGTGGATCCAATTGAACAATTCTCAGCATTTGTACTTGTAACTGACAAGCCAGGGACCAAAACAAAGA
+
1>>>AFFFBD1BFFAGGGGGGGGGHHHHHHFHCFHHGHHHHHHHHHHHHHHEGHHHHGHHHHHHHHHHHHHH/FGFGHHHHHFHHHHCGH2FGHGG/EEHHHCGHHHHGGHHFHHGHHHHH0EEEEEGH1FGHGHHHH1GH2BGHHHHHFHHHGHHHHHHHGHHGHHHHHGGGGGHHHHHHHHHHHHGHHHHHFHHHDDG<CGHHHHHHHHHHGHHHHHHHH0CGHHEFGGGGGB?EGGGBG9E?FFGGFF
@M05620:45:000000000-G6HP7:1:1101:3945:11719 1:N:0:142
TACCTGTACTGGGGAAGCATTTGAATATCCCCCCATGGTGATGGGGACGGAGAACTGCTCCATAAACACAGGCAACGTGCCTAACTTTCCCGGGAAGATGAAGTCAAAGAGCGACCACAGCTCGGAGGTTATTTTGCATCGGTGAGCCAGACAGAATGATCCGATGAGGGGTGCGAAACTATTTGAGGAAAGGAAGCACCTTTTTATTAAATTTACCTTTTAGCAATCGCCATTCCTACCCTAAAGATCGG
+
BBBBAFFFFFFFGGGG?G4BGFFFHHHHHHHGGGGHFHHFHGHFHGGGGGGGGHHHHHHHGHHHHHHHFHHHGHHHGHGGHFFHHGHGHHHGGGEEGGHHHHFEGHHHHHGHGGGGCHFHHFHGC/CGAGHHHHHHHHHHGGEGEHHHHFHEHHHHHGFHGHHGGGHHHGGGCDGABBGGGGGGGFEGFGGGG99FEFFFFFFFFFFFFFFFFFFFFFFFFFFBBFFFFFFFFFFFFFFFFFF.;FFFFFD
@M05620:45:000000000-G6HP7:1:1101:26623:11747 1:N:0:142
ATCTCTATCTCCTAAAAACCTGTTTAGATTTGGAGATAGACCTTCAGGTTTTTCATCATTTTCTGCATGAATTATACATTGACCACGTTCCAGCGTGGTCAGTTTGCAGCATTCTGTTATTTTGTTTGACAGAGTGTCTTGTTGAGAACATATGTAGGACATGATTTTTTCCTGCAACAGGGAAAATAAAGTATAAGTTTTAAAGATTTATTCTTTAATAAAGGATCTCAAAGCCAGCTTTAGAAAAAGGA
+
DDDDDFFFFFFFGGGGGGGGGGHHHHHHHHHHHHHHHHHHHHHHHHHHHHHGGHHHHHHHHHIHIHHHHHHHHHHHHHHHHHHHHHGHHHHHHHGGGGHHHHHHHHHHHHHHHHHHHHHHHHHHHHHHHHHHHHHHHHHHHHHHHHHHHHHHHHHHHHHHHHHHHHHHHGHHHHHHHHHHHGGHHHHHHHHHHHHHHHHHHHHHHHHHHHHHHHHHHHHHHHHHHHHHHHHHHGHHHGHHHHGHHHHHGGH
@M05620:45:000000000-G6HP7:1:1101:9513:11756 1:N:0:142
ACTCTATCTCCTAAAAACCTGTTTAGATTTGGAGATAGACCTTCAGGTTTTTCATCATTTTCTGCATGAATTATACATTGACCACGTTCCAGCGTGGTCAGTTTGCAGCATTCTGTTATTTTGTTTGACAGAGTGTCTTGTTGAGAACATATGTAGGACATGATTTTTTCCTGCAACAGGGAAAATAAAGTATAAGTTTTAAAGATTTATTCTTTAATAAAGGATCTCAAAGCCAGCTTTAGAAAAAGGAA
+
BCBCCFFFFFFFGGGGGGGGGGHHDHHHHHGGHHHHHHHHHHHHHHHHHHGGHHHHHHHHHHHHHGHHHHHHHHHHHHHHGFHHHGHHHHHHHGFGGHHGHHHHGGFHHHHHHHHGHHHHHHHHHHHGHFHHHGGFHHHHHHHGHGFHGHHHHHHHHGHHHHHHHHHHGHHHHHFHHGHHGGHGHHHHHHGGHHHHGHHGDFFHHHHHHHHHHHHGFFFGFGGHHHHHHGGHGHCHFHHHGFFCGGFGGGF
@M05620:45:000000000-G6HP7:1:1101:9593:11757 1:N:0:142
AGATTACTGCAACAGTTCCCCCTGGACCTGGAAAAGTTTCTTGCCTGGCTTACAGAAGCTGAAACAACTGCCAATGTCCTACAGGATGCTACCCGTAAGGAAAGGCTCCTAGAAGACTCCAAGGGAGTAAAAGAGCTGATGAAACAATGGCAAGTAAGTCAGGCATTTCCGCTTTAGCACTCTTGTGGATCCAATTGAACAATTCTCAGCATTTGTACTTGTAACTGACAAGCCAGGGACAAAACAAAGAT
+
AAABCFFFDDBBFGBBBBBGGGGGHHHHHBEBFGHHGHHHHHHHHHHHHHHHHHBDFGHHHHHHHHHHHHHHHHHBDDFHGFHHHGHHHHHHHHGGGGHHHHHGHHHHGHHHHHHHHHHHFFHFAEFEGBGHHFHHHHFHHHHHHHHHFHGGHGGHHHHHHHHHHHHHHHGGGGGHHHHHHHHHHHHGHHHHHHHHHEGFF<GHGHHHHHHHHGHHHFHHHHHHHHHGHGHHGGFGEGGGGFFFFGGGGGG
@M05620:45:000000000-G6HP7:1:1101:23003:11828 1:N:0:142
ATCTCTATCTCCTAAAAACCTGTTTAGATTTGGAGATAGACCTTCAGGTTTTTCATCATTTTCTGCATGAATTATACATTGACCACGTTCCAGCGTGGTCAGTTTGCAGCATTCTGTTATTTTGTTTGACAGAGTGTCTTGTTGAGAACATATGTAGGACATGATTTTTTCCTGCAACAGGGAAAATAAAGTATAAGTTTTAAAGATGTATTCTTTAATAAAGGATCTCAAAGCCAGCTTTAGAAAAAGGA
+
CBCCCFFFFFFFGGGGGGGGGGHHHHHHHHHHHHHHHHHHHHHHHHHHHHHGGHHHHHHHIHIIIHHHHHHHHHHHHHHHHHHHHHGHHHHHHHGGGGHHHHHHHHHHHHHHHHHHHHHHHHHHHHHHHHHHHHHHHHHHHHHHHHHHHHHHHHHHHHHHHHHHHHHHHGHHHHHHHHHHHGGHHGGHHHHHHHHHHHHHHHHHHHHHHHHHHHHHHHHHHHHGHHHHHHHHHHHHHGHHHHHGGHHHGGH
@M05620:45:000000000-G6HP7:1:1101:20960:11842 1:N:0:142
TACCTGTACTGGGGAAGCATTTGAATATCCCCCCATGGTGATGGGGACGGAGAACTGCTCCATAAACACAGGCAACGTGCCTAACTTTCCCGGGAAGATGAAGTCAAAGAGCGACCACAGCATCGGTGAGCCAGACAGAATGATCCGATGAGGGGTGCGAAACTATTTGAGGAAAGGAAGCACCTTTTTATTAAATTTACCTTTTAGCAATCGCCATTCCTACCCTAAAGATCGAAGAGCACACGTCTGAA
+
CCCCCFFFFFFFGGGGGGGGGGHHHHHHHHHGGGGHHHGHHHHHHGGGGGGGGHHHHHHHHHHHHHHHHHHHGHHHGHHHHHHHHHHHHHHGGGGGGHHHHHHHHHHHHHHHGGGGGHHHHFHHGECGGHHHHHHGHHGHHHHHHHHGGFHHHGGEGGGGGGGHHHHHHHGHGGGGFFGGGGGGGGGGGGGGGGGFFGGGGGGGGGGGGGFFFFFFFFFFFFFFFFFBBFFFFFFFFFFFFFEFDFFFFFF
@M05620:45:000000000-G6HP7:1:1101:28737:11886 1:N:0:142
AGATTACTGCAACAGTTCCCCCTGGACCTGGAAAAGTTTCTTGCCTGGCTTACAGAAGCTGAAACAACTGCCAATGTCCTACAGGATGCTACCCGTAAGGAAAGGCTCCTAGAAGACTCCAAGGGAGTAAAAGAGCTGATGAAACAATGGCAAGTAAGTCAGGCATTTCCGCTTTAGCACTCTTGTGGATCCAATTGAACAATTCTCAGCATTTGTACTTGTAACTGACAAGCCAGGGACAACACAAAGAT
+
AABBBFFFBD4FGGGGGGGGGGGGHGHHHHHHHHHHHHHHHHHHHHHHHHHHHHHHHHHHHHHHHHHHHHHHHHHHHHHHHHHHHHHGHHDGHHGF/EGHHHHHHHHHGHHHHHHHHHHHH33F/FEGHEHHHGHHHHHHH3FGHHHHHFHHHGHHHHHHHHHHHHHHHHGGGGGHFHGHHHHHHHHGHHHHHHHHHFHHHHHHHHHHHHGHHHHHHHHHHHHFHGHGGHHHHGGGGGGGEA.:CEFGGGB
@M05620:45:000000000-G6HP7:1:1101:14555:11890 1:N:0:142
ATCTCTATCTCCTAAAAACCTGTTTAGATTTGGAGATAGACCTTCAGGTTTTTCATCATTTTCTGCATGAATTATACATTGACCACGTTCCAGCGTGGTCAGTTTGCAGCATTCTGTTATTTTGTTTGACAGAGTGTCTTGTTGAGAACATATGTAGGACATGATTTTTTCCTGCAACAGGGAAAATAAAGTATAAGTTTTAAAGATTTATTCTTTAATAAAGGATCTCAAAGCCAGCTTTAGAAAAAGGA
+
DCCDDFFFFFFFGGGGGGGGGGHHHHHHHHHHHGHHHHHHHHHHHHHHHHHGGHHHHHHHHHHHHHHHHHHHHHHHHHHHHHHHHHGHHHHHHHGGGGHGHHHHHHGGHHHHHHHHHHGHHHHHHHHHHHGHGHHHHHHHHHHHFHEHHHHFHHHFHHHHFFHFGHHHHCHHHHFHGHGGHFGGHFHHFBGGFHHFHHHHHGHDGFHHHHHHHHHHHBGHHGHGHHGHDGHHHHHHHGHHHHHHHHHGFGF
@M05620:45:000000000-G6HP7:1:1101:28750:11899 1:N:0:142
AGATTACTGCAACAGTTCCCCCTGGACCTGGAAAAGTTTCTTGCCTGGCTTACAGAAGCTGAAACAACTGCCAATGTCCTACAGGATGCTCCCCGTCAGGAAAGGCTCCTAGAAGACTCCAAGGGAGTAAAAGAGCTGATGAAACAATGGCAAGTAAGTCAGGCATTTCCGCTTTAGCACTCTTGTGGATCCAATTGAACAATTCTCAGCATTTGTACTTGTAACTGACAAGCCAGGGACAACACAAAGAT
+
AAAAAFFFDF4DGGGGGGGGGGGGHHHHHHHHGGHHHHHHHHHHHHHHHHHFHHHHHHHHHHHHHHHHHHHHCGHHHHHHGHHHHHHGGH5FFGGF1BFHHHFHHHHHGHHHHHHHHHHHH3?F>FEGH4GHHFHHHH2GH3FHGHHHHGHHHGHHHHHHHHHHHHHHHHGGGGGHFGHHHHHHHHHGGHHHHEHHHDDGBGHHHHHFHHHHHHHHHHHGHHFHHHHEHHHHGGGGGGGG.A.;EGGGGGG
@M05620:45:000000000-G6HP7:1:1101:12441:11907 1:N:0:142
TACCTGTACTGGGGAAGCATTTGAATATCCCCCCATGGTGATGGGGACGGAGAACTGCTCCATAAACACAGGCAACGTGCCTAACTTTCCCGGGAAGATGAAGTCAAAGAGCGACCACAGCTCGGAGGTTATTTTGCATCGGTGAGCCAGACAGAATGATCCGATGAGGGGTGCGAAACTATTTGAGGAAAGGAAGCACCTTTTTATTAAATTTACCTTTTAGCAATCGCCATTCCTACCCTAAAGATCGG
+
DDDDDFFFFFFFGGGGGGGGGGHHHHHHHHHGGGGHHHGHHHHHHGGGGGGGGHHHHHHHHHHHHHHHHHHHGHHHGHHHHHHHHHHHHHHGGGGGGHHHHHHHHHHHHHHHGGGGGHHHHHHGCDGGCHHHHHHHHGHHGGEGGHHHHHHGHHHHHHHHHHHGGGHHHGGEGGGDDGGGGGGGGGGGGGGGGGGGGGGFFFFFFFFFFFFFFFFFFFFFFFFFFFFFFFFFFFFFFFFFFFFFFFFFFFF
@M05620:45:000000000-G6HP7:1:1101:15879:11924 1:N:0:142
TACCTGTACTGGGGAAGCATTTGAATATCCCCCCATGGTGATGGGGACGGAGAACTGCTCCATAAACACAGGCAACGTGCCTAACTTTCCCGGGAAGATGAAGTCAAAGAGCGACCACAGCTCGGAGGTTATTTTGCATCGGTGAGCCAGACAGAATGATCCGATGAGGGGTGCGAAACTATTTGAGGAAAGGAAGCACCTTTTTATTAAATTTACCTTTTAGCAATCGCCATTCCTACCCAAAGATCGGA
+
DDDDDFFFFFFFGGGGGGGGGGHHHHHHHHHGGGGHHHGHHHHHHGGGGGGGGHHHHHHHHHHHHHHHHHHHGHHHGHHHHHHHHHHHHHHGGGGGGHHHHHHHHHHHHHHHGGGGGHHHHHHGC<CGEHHHHHHHHGHHGGGGGHHHHFHGHHHHHHHHHHHGGGHHHGGGGGGFBGGGGGGHHFGGGFFGGCFGGGGFFFFFFFFFFFFFFFFFFFFFFFBFFFFFFFFFFFFFFFFFFF.FFFFFFFF
@M05620:45:000000000-G6HP7:1:1101:15860:11930 1:N:0:142
TACCTGTACTGGGGAAGCATTTGAATATCCCCCCATGGTGATGGGGACGGAGAACTGCTCCATAAACACAGGCAACGTGCCTAACTTTCCCGGGAAGATGAAGTCAAAGAGCGACCACAGCTCGGAGGTTATTTTGCATCGGTGAGCCAGACAGAATGATCCGATGAGGGGTGCGAAACTATTTGAGGAAAGGAAGCACCTTTTTATTAAATTTACCTTTTAGCAATCGCCATTCCTACCCAAAGATCGGA
+
1>AAAFF3DFFFGGGGGGFGGGHBGHHHHHHGGGGHHGHHGHHGEG/AA/EEGGGHHHHHHHHHHFHHHGFFFGFHGHFHHHHHHHHHHHH?//EEGFGHGFDGGGGHGEEHGCGGGHHHHHHGC/>CCGDHHHHHHHHHGGGGGHHHH0CEHHHHHHHGHHHCFCGHHGGA@BAC@@AGGGGGGFGG:FBGF/;.EBFFBFBFFEFF/:/BF9BFFFFFF//9BBFFFEBAAFFFFFFFFE-9BFFFEAA
@M05620:45:000000000-G6HP7:1:1101:15876:11941 1:N:0:142
TACCTGTACTGGGGAAGCATTTGAATATCCCCCCATGGTGATGGGGACGGAGAACTGCTCCATAAACACAGGCAACGTGCCTAACTTTCCCGGGAAGATGAAGTCAAAGAGCGACCACAGCTCGGAGGTTATTTTGCATCGGTGAGCCAGACAGAATGATCCGATGAGGGGTGCGAAACTATTTGAGGAAAGGAAGCACCTTTTTATTAAATTTACCTTTTAGCAATCGCCATTCCTACCCAAAGATCGGA
+
CCCCCFFFFFFFGGGGGGGGGGHHHHHHHHHGGGGHHHGGGHHHHGGGGGGGGHHHHHHHHHHHHHHHHHHHGHHHGHHHHHHHHHHHHHHGGGGGGHHHHHHHHHHHHHHHGGGGGHHHHHHGG?BFCGHHHHHHHHHHGGEGEHHHHGFGHHGHHHHHHHHGGGHHHGGGGGGCACDGGGGGGFGGFFFFFCFFGGGFFFFFFFFFFFFFFFFFFBBFFFFFFFFFEFDFEFFFFFFFFFFFFFFFEDD
@M05620:45:000000000-G6HP7:1:1101:9713:11965 1:N:0:142
TACCTGTACTGGGGAAGCAATCGCCATTCCTACCCTAAAGATCGGAAGAGCACACCTCTGAACTCCAGTCACAGCGATAGATCTCGTATGCCGTCTTCTGCTTGAAAAAAAAAAAAAAAAAAAAAAATAAACAGGTAATGTAGTTAAAAGATAAAAAAAAAAATAAAAAAAATAAATATAGATGTAGTGAGTGATAGAAGTATAGTTTTATTAGAAAATAAGATAGAGAGTTGTATGTTAGAATAAGGTGA
+
CCCCCFFFFFFFGGGGGGGGGGGGGGGHHHHHHHHHGHHHHHHHGGGGHHHGGFHGHHHHGGHHHHHHHHHHHHH>>BEFGDBGHGFDHHHHGGGHGHHHHHHHFHHGGGGGGD><<//>-------.00000/.900000000;00000.:00000------.000009--90000000;0000000/0090000000000:000000;0:00000/00000000000.000000000900000:0:000
@M05620:45:000000000-G6HP7:1:1101:18747:12038 1:N:0:142
TACCTGTACTGGGGAAGCATTTGAATATCCCCCCATGGTGATGGGGACGGAGAACTGCTCCATAAACACAGGCAACGTGCCTAACTTTCCCGGGAAGATGAAGTCAAAGAGCGACCACAGCATCGGTGAGCCAGACAGAATGATCCGATGAGGGGTGCGAAACTATTTGAGGAAAGGAAGCACCTTTTTATTAAATTTACCTTTTAGCAATCGCCATTCCTACCCTAAAGATCGGAAGAGCACACGTCTGA
+
BBBBBBFFFFFFCAAAAGFGGFFHHFGFGHHGGGGHFFAG5GHHGGGCEEEEGHCHHGHGHHFHHHHHHHHHGGGHEHHHHFHFHGGHFDFEEECGGHGHFHHBFFHHHHFHECGGGHHHGHGHAA?EAHGHHHECHHBBGFGHHHH.CCGHFGG.@FCD@CCHHHGHFHGHBC/A.FBFEGGEGFGGFAGGGG0CFGGG0FFGGF/B0CFFFFFFFFFFFFF?FFF.FFFFFEB.9A.?F/F.ABFEFEB
@M05620:45:000000000-G6HP7:1:1101:8882:12054 1:N:0:142
ATCTCTATCTCCTAAAAACCTGTTTAGATTTGGAGATAGACCTTCAGGTTTTTCATCATTTTCTGCATGAATTATACATTGACCACGTTCCAGCGTGGTCAGTTTGCAGCATTCTGTTATTTTGTTTGACAGAGTGTCTTGTTGAGAACATATGTAGGACATGATTTTTTCCTGCAACAGGGAAAATAAAGTATAAGTTTTAAAGATTTATTCTTTAATAAAGGATCTCAAAGCCAGCTTTAGAAAAAGGA
+
BBBBBFFFFFFFGGGGGGGGGGHHHHHHHHHHHHHHHHHHHHHHHHHHHHHGGHHHHHHHHHHHHHHHHHHHHHHGHHHHHHHHGHGGHHHHHHGGGGHHGHHHHHHHHHHHHHHHHHHHHHHHHHHHHHHHHHHHHHHHHHHHHHHHHGHHHHHHHHHHHHHHHHHHHGHHHHHHHHHHHGGGHHHHHHHHHHGHHGHHHHGHHHHHHHHHHHHHHHHHHGHHHHHHHGHHHHHHHGHHHHHHHHGHGGH
@M05620:45:000000000-G6HP7:1:1101:29020:12056 1:N:0:142
AGATTACTGCAACAGTTCCCCCTGGACCTGGAAAAGTTTCTTGCCTGGCTTACAGAAGCTGAAACAACTGCCAATGTCCTACAGGATGCTACCCGTAAGGAAAGGCTCCTAGAAGACTCCAAGGGAGTAAAAGAGCTGATGAAACAATGGCAAGTAAGTCAGGCATTTCCGCTTTAGCACTCTTGTGGATCCAATTGAACAATTCTCAGCATTTGTACTTGTAACTGACAAGCCAGGGACAAAACAAAGAT
+
AAABBFFFBD@FGGFGGGGGGGGGHHHHHHFFHFHHHHHHHHHHHHHHHHHHHHHHHHHHHHHHHHHHHHHHHHHHHHHHHHHHHHHGHH5GHHGG/EHHHHHHHHHHGHHHHHGHHHHHH3FF/FEGH4GHHFHHHHFHH3GHHHHHHHHHHGGHHHHHHHHHHHHHHHGGGGGHGHHHHHHHHGHGGHHHHHHHHFFHHHHHHHHHHHGHHFHHHFHHFFCGGHHGHHHHHGGGGGGGGF/CCEEGGGF
@M05620:45:000000000-G6HP7:1:1101:29026:12079 1:N:0:142
AGATTACTGCAACAGTTCCCCCTGGACCTGGAAAAGTTTCTTGCCTGGCTTACAGAAGCTGAAACAACTGCCAATGTCCTACAGGATGCTACCCGTAAGGAAAGGCTCCTAGAAGACTCCAAGGGAGTAAAAGAGCTGATGAAACAATGGCAAGTAAGTCAGGCATTTCCGCTTTAGCACTCTTGTGGATCCAATTGAACAATTCTCAGCATTTGTACTTGTAACTGACAAGCCAGGGACAAAACAAAGAT
+
A>1>AFFFBD1DGG1GGGGGGGGGHHHHHHFHHFHHHHHHHHHHHHHHHHHHHHHHHHHHHHHHHHHHHHHHGHHFHHHHHHHHHHHFGH2FGHGE/BGHGHHHHHHHGHHHHHFHHHHHH11F/FEGH1FHHGHHHH1GH>GHHHHHHFHHHGHHHHHHHHGHHHHHHHGGGGGHFHHHHHHHHGGGHHHHHGHHHDDGFGHHHHHHHHHHHHHHHGHGGFGGHHHBFFHHHGGFGGGGEF/;FFGGGGB
@M05620:45:000000000-G6HP7:1:1101:8884:12079 1:N:0:142
ATCTCTATCTCCTAAAAACCTGTTTAGATTTGGAGATAGACCTTCAGGTTTTTCATCATTTTCTGCATGAATTATACATTGACCACGTTCCAGCGTGGTCAGTTTGCAGCATTCTGTTATTTTGTTTGACAGAGTGTCTTGTTGAGAACATATGTAGGACATGATTTTTTCCTGCAACAGGGAAAATAAAGTATAAGTTTTAAAGATTTATTCTTTAATAAAGGATCTCAAAGCCAGCTTTAGAAAAAGGA
+
AABAAFFFFFFFGGGGGGGGGGHHHHHGHHFHFCGBGHHGHGHHHHHGHHHGGHHHHHHHHHHHHHHHHFHHHHHHHHHHHFHHBGGHHHHHHHGEFGHHHHHHGHHHHHGHHHHHHHHHHHHHHHHHFGFHFHGGHHHHHHGHFHHHHGHHHHHHHFHHHHHHHHHHHGHHHHHHBGHHGFEHHFGHHFHHHHHGHGHHHGHHHHHHHGHHHHHHHFHGHHHHHHHHHHHHGHAGFGHHHHGHHFHFGGH
@M05620:45:000000000-G6HP7:1:1101:8914:12096 1:N:0:142
ATCTCTATCTCCTAAAAACCTGTTTAGATTTGGAGATAGGCCTTCAGGTTTTTCATCATTTTCTGCATGAATTATACATTGACCACGTTCCAGCGTGGTCAGTTTGCAGCATTCTGTTATTTTGTTTGACAGAGTGTCTTGTTGAGAACATATGTAGGACATGATTTTTTCCTGCAACAGGGAAAATAAAGTATAAGTTTTAAAGATTTATTCTTTAATAAAGGATCTCAAAGCCAGCTTTAGAAAAAGGA
+
CCCCCFFFFFFFGGGGGGGGGGHHHHHHHHHHHGHHHHH3FGHHHHHHHHHGGHHHHHIIIIHIHHHHHHHHHHHHHHHHHHGHHHGGGHHHHHGGGGHHHHHHHHHHHHHHHHHHHHHHHHHHHHHHHHHHHHHHHHHHHHHHHHHHHGHHHHHHHHHHHHHHHHHHHGHHHHHHHHHHHGGHHHHHHHHHHHHHHGHHHHHHHHHHHHHHHHHHHHHHHHHHHHHHHHHHHHHHHGHHHHHHHGGHGGF
@M05620:45:000000000-G6HP7:1:1101:9054:12156 1:N:0:142
CATCCTGACCCTGAAGTACCCCGGCTTGATTTCTGACATTAGATCGAAGAGCACACGTCTGAACTCCAGTCACAGCGATAGATCTCGTATGCCGTCTTCTGCTTGAAAAAAAAAAAAAAGACATCTTGTGGGCTTTCTTTTTGTAAGCAACTAGCAACCTGAACGAAGCATTTTTTAACTAAGTCCTGCTGATTCATTCATGAGTTTTTATCCGCCTTGCTTCTTCTCACATACTCTCTACTCTCATGCCC
+
CCBCCFFFFFFFFGGGGFGGGGGGGGGEFFGHHHHGHHHHFHFHHHGFFGHHHHHHGHHHGGHHHHHHHHHGHFHHGFHCFGG@FGHGGHHHHGGFHGGHHFHHGCGFBG?EGCF//>///?>1<1<F11.<<<<G<DGF00-<<00<0/<</0;C0CCG./;/..:.;/;0;FF@.00;9FGF00;;:CFB0;CFFBG0:/;9;B:/AA/:B..AAF99/BBBBBFB9:/:/9BFBBBBF/BFFF//:BF
@M05620:45:000000000-G6HP7:1:1101:9134:12266 1:N:0:142
CATCCTGACCCTGAAGTACCCCGGCTTGATTTCTGACATTAGATCGGAAGAGCACACGTCTGAACTCCAGTCACAGCGATAGATCTCGTATGCCGTCTTCTGCTTGAAAAAAAAAAAAAAAAAAGAAAGAAAAAAAAAAGAAGAAATAGGGAAAAAAGAAGAAGGAAAAAAACAGGTATAAAGACGTGGGAGAACAAAAGGGTAAGAGAGAGTGGGTAGTGTAGAGGAGACGACAACGGAAATGGCGAAGG
+
CCBCCFFFFFFFGGFGGFGGGGGGGGGGHGHHHHHHHHHHGHGHHHGFGGGHHGHFGGGHHGHFGHHHHHHHHHG@B>>GEFFF4FHBBEGHHHGEGHGHHHGHHHGFFFFEGCDC<//<<---.<./0/.//.-----.../0//0090./../.:.../0:/../9/.--../:000:0000/.9..-....0//../...//000/...00..90.:/90000;.;..;----.--..-000/----.
@M05620:45:000000000-G6HP7:1:1101:19021:12295 1:N:0:142
CATCCTGACCCTGAAGTACCCCGGCTTGATTTCTGACATTAGATCGGAAGAGCACACGTCTGAACTCCAGCCACAGCCATACATCTCGTATCCCGTCTTCTCCTTGAACAAAAAACCAGCGCTGCTGACCGAGGCCCCCCTGAACCCCAAGGCCAACAGAGAGAAGATGACTCAGGTGAGGCTCGGCCGACGCCCGTGCCCCTCCCGCCCTTTCCCCCGTCATTTTCTGCCCGCCTTGATTTCTCACATTT
+
AAAAAFFFFFFFGGGGGGGGGG00000A01D2A222D1D2D112A////BG00FHH0E0AA/F2BFHC1G0>0BF0//0B1012B110?B002@>/?0F221B11B1B11B00?/<?F///>F>E1FBFHC/B/AFCGG@C.<1GHGAA..<CGC.CC:///;:/::G00;0:00BF/;..;A.9??.9-;-@@?-;-9-;AEBBA--;@-BFFFFFA-;A9-//;//99F?--;9AB///99///;/;/9
@M05620:45:000000000-G6HP7:1:1101:18189:12347 1:N:0:142
AGATTACTGCAACAGTTCCCCCTGGACCTGGAAAAGTTTCTTGCCTGGCTTACAGAAGCTGAAACAACTGCCAATGTCCTACAGGATGCTACCCGTAAGGAAAGGCTCCTAGAAGACTCCAAGGGAGTAAAAGAGCTGATGAAACAATGGCAAGTAAGTCAGGCATTTCCGCTTTAGCACTCTTGTGGATCCAATTGAACAATTCTCAGCATTTGTACTTGTAACTGACAAGCCAGGGACAAAACAAAGAT
+
BABBCFFFFFFFGGGFGGGGGGGGHHHHHHHHHHHHGHHHHHHHHHHHHHHHHHHHHHHHHHHHHHHHHHHHHHHHHHHHHHHHHHHHHHHHHHGGEGHHHHHHHHHHGHHHHHHHHHHHHHHGGGGFHGHHHGHHHHGHHHHHHHHHHHHHHGHHHHHHHHHHHHHHHHGGGGGHHHHHHHHHHHHGHHHHGHHHHGHGFCHHHHHHHHHHHHHHHFHHHHHHHHHHHHHHHGFGFGGGGGFFGGGGGFF
@M05620:45:000000000-G6HP7:1:1101:18199:12364 1:N:0:142
AGATTACTGCAACAGTTCCCCCTGGACCTGGAAAAGTTTCTTGCCTGGCTTACAGAAGCTGAAACAACTGCCAATGTCCTACAGGATGCTACCCGTAAGGAAAGGCTCCTAGAAGACTCCAAGGGAGTAAAAGAGCTGATGAAACAATGGCAAGTAAGTCAGGCATTTCCGCTTTAGCACTCTTGTGGATCCAATTGAACAATTCTCAGCATTTGTACTTGTAACTGACAAGCCAGGGACAAAACAAAGAT
+
AAAAAFFFDFFFGGGFGGGGGGGGHHHHHHHHHHHHGGHHHHHHHHHHHHHFHHHHHHHHHHHHHHHHHHHHHHHHHHHHHHHHHGHHHHHHHHGG@FHHHHHHHHHHGHHHHHHHHHHHHHHGGGGFHHHHGGHHHFHHHHHHHHHHHHHHHGHHHHHHHHHHHHHHHHGGGGGHHHHHHHHHHHHGGHHHHHHHHGHGFCHHHHHHHHHHHCFGHGGFGCGHHHHFGHHHHGGGGGGGG?BFFGFGGGF
@M05620:45:000000000-G6HP7:1:1101:6541:12401 1:N:0:142
TACCTGTACTGGGGAAGCATTTGAATATCCCCCCATGGTGATGGGGACGGAGAACTGCTCCATAAACACAGGCAACGTGCCTAACTTTCCCGGGAAGATGAAGTCAAAGAGCGACCACAGCTCGGAGGTTATTTTGCATCGGTGAGCCAGACAGAATGATCCGATGAGGGGTGCGAAACTATTTGAGGAAAGGAAGCACCTTTTTATTAAATTTACCTTTTAGCAATCGCCATTCCTACCCTAAAGATCGG
+
ABBCCFFFFFFFGGGGGGGGGGHHHHHHHHHGGGGHHHGHHHHHHGGGGGGGGHHHHHHHHHHHHHHGGHHHGHHHGHHGHHHHHHHHHHHCGGGGGHHGHHHHHHHHHHHHGGGGGHHHHHHGGGGGDHHHHHHHHHHHGGGGGHHHHFGGGHHHHHHHHHHGGGHHHGGEGGGGDGGGGGGGGGGGGGGGGGFFGEGFFFFFFFFFFFFFFFFFFFFFFFFFFFFFFFFFFFFFFFFFFFFFFFFFFFF
@M05620:45:000000000-G6HP7:1:1101:16166:12413 1:N:0:142
TACCTGTACTGGGGAAGCATTTGAATATCCCCCCATGGTGATGGGGACGGAGAACTGCTCCATAAACACAGGCAACGTGCCTAACTTTCCCGGGAAGATGAAGTCAAAGAGCGACCACAGCTCGGAGGTTATTTTGCATCGGTGAGCCAGACAGAATGATCCGATGAGGGGTGCGAAACTATTTGAGGAAAGGAAGCACCTTTTTATTAAATTTACCTTTTAGCAATCGCCATTCCTACCCTAAAGATCGG
+
DDCDDFFFFFFFGGGGGGGGGGHHHHHHHHHGGGGHHHGHHHHHHGGGGGGGGHHHHHHHHHHHHHHHHHHHGHHHGHHHHHGHHHHHHHHGGGGGGHHHHHHHHHHHHHHHGGGGGHHHHHHGC/<CEHFHHHHFDBHGGGGGGHGHH<GGHHHHHHHGDGHD.:CFHGGEGGFA:CCGGGFGGBEFBFBFFBFFGGGEBFB0FEFFFFFFF;B00;0:0B/00BFFEEA:AFFFFFFFFFB::BFFBF?
@M05620:45:000000000-G6HP7:1:1101:23002:12492 1:N:0:142
ATCTCTATCTCCTAAAAACCTGTTTAGATTTGGAGATAGACCTTCAGGTTTTTCATCATTTTCTGCATGAATTATACATTGACCACGTTCCAGCGTGGTCAGTTTGCAGCATTCTGTTATTTTGTTTGACAGAGTGTCTTGTTGAGAACATATGTAGGACATGATTTTTTCCTGCAACAGGGAAAATAAAGTATAAGTTTTAAAGATTTATTCTTTAATAAAGGATCTCAAAGCCAGCTTTAGAAAAAGGA
+
CDDDEFFFFFFFGGGGGGGGGGHHHHHHHHHHHHHHHHHHHHHHHHHHHHHGGHHHHIHHHHHHIHHHHHHHHHHHHHHHHHHHHHGHHHHHHHGGGGHHHHHHHHHHHHHHHHHHHHHHHHHHHHHHHHHHHHHHHHHHHHHHHHHHHHHHHHHHHHHHHHHHHHHHHGHHHHHHHHHHHGGHHHHHHHHHHHHHHFHHHHGHHHHHHHHHHHHHHHHHHHHHHHHHHHHHHGHHHGHHHHHGHHHHGGH
@M05620:45:000000000-G6HP7:1:1101:20973:12501 1:N:0:142
AGATTACTGCAACAGTTCCCCCTGGACCTGGAAAAGTTTCTTGCCTGGCTTACAGAAGCTGAAACAACTGCCAATGTCCTACAGGATGCTACCCGTAAGGAAAGGCTCCTAGAAGACTCCAAGGGAGTAAAAGAGCTGATGAAACAATGGCAAGTAAGTCAGGCATTTCCGCTTTAGCACTCTTGTGGATCCAATTGAACAATTCTCAGCATTTGTACTTGTAACTGACAAGCCAGGGACAAAACAAAGAT
+
A@A1>DFF@FDFGG1GDGGGCFGA0B0FH00FGHFH12BGHFHDAGHCHBGFGGFEHHBGHEDGGFHEGFFE11F1G2BFFG1GCB@@0F@1F0EB@/CEB0>0>/1BC1@1BDDBFFFHCGFG//E?0BBBD/F0<B1FG211FGE1DFHBHGFGHB>2>DFHEFEGHGCAFGGB11=1<FHHD1>CFGCHBB0<G0=G0CFH<DD0<<0:0:0000C0;CC00::0CFHHGG/....;:.9.CE9A//0
@M05620:45:000000000-G6HP7:1:1101:23020:12511 1:N:0:142
ATCTCTATCTCCTAAAAACCTGTTTAGATTTGGAGATAGACCTTCAGGTTTTTCATCATTTTCTGCATGAATTATACATTGACCACGTTCCAGCGTGGTCAGTTTGCAGCATTCTGTTATTTTGTTTGACAGAGTGTCTTGTTGAGAACATATGTAGGACATGATTTTTTCCTGCAACAGGGAAAATAAAGTATAAGTTTTAAAGATTTATTCTTTAATAAAGGATCTCAAAGCCAGCTTTAGAAAAAGGA
+
3>AAAFFFFFFFGGGGFFEGCFFGHDGAGHHGDFCAFGHCHHHHHHHHHHHGGH5EFHGHHGHGGHGHHF5FGBHHHDGHFBGHFGEGHHHFFHEFEGHHBGHHHHHGGHGHHHGHHHHHHHHHHHHHHHHHHGHHHHHHHHHGGFHHH3GHHHHEHHHHGHHHHHHHHGHHHHH0FGHHHGGEG0?FFHHHHHHHHHHHHGCFGGGHHHHHHHHHHHHFHGHBGGHHHFHHEFGHHGHHHFFBGGHH.DG
@M05620:45:000000000-G6HP7:1:1101:8246:12517 1:N:0:142
CATCCTGACCCTGAAGTACCCCGGCTTGATTTCTGACATTAGATCGGAAGAGCACACGTCTGAACTCCAGTCACAGCGATAGATCTCGTATGCCGTCTTCTGCTTGAAAAAAAAAAAAAAACAGCTGAGGGGCTTTCTTTGTGTAATCAACTAGAAACCTGAAAGAAGCATTTTTTAACTAAGTCCTGCTGCTTCCTTCATGAGTTTTTACCCGCCTTGCTTCTTCTCACAGACTCTCTCCTCTCCTACAC
+
CCCCCFFFFFFFGGGGGGGGGGGGGGGGHHHHHHHGHHHHGHGHHHGGGGGHHHHGHGHHHGHHHHHHHHHHHHHHHGGHGGFGHHHHGGHHHHGFGHGHHHHGHHHHHHGGGGGD>>//-.>001110..-<<CHHDDG0;:;C00;C0G0:00;GG.:.;F09BA/09;BFGBA;B0CBBB;0090;B000;;0;FFFFF00:;0BAE0;9.;;.A0;;:FFFF0:0;909A0;;BB0:0BBBFF0;0/
@M05620:45:000000000-G6HP7:1:1101:19970:12521 1:N:0:142
CATCCTGACCCTGAAGTACCCCGGCTTGATTTCTGACATTAGATCGGAAGAGCACACGTCTGAACTCCAGTCACAGCGATAGATCTCGTATGCCGTCTTCTGCTTGAAAAAAAAAAAAGGTCAGCTGGGGGGCTTTCTTTGTTTACGCAACGAGAAACCTGAAAGAAGCATTTTTTACCTAAGTCCTTCTGCGTCCTTCATTATTTTTTCGCCGCCTTTCTTCTTCTCCCCGCCTCTCTACTCTCATGCCC
+
BBBBBFFFFFFFFGGGGGGGGGGGGEGEFGFHHGHGHHHHDGCHHHGEGEAFGHHFHGHFHGHHHFHHGHHHHGFFGGFHGEBFG@GHGEHHHFGEEGGEHHHFHGGH3B0<ECG//>?/?<1CGF10//--;@EFFFFFFF.9F/.;9@CFFBFDBFFF9/////.;FFFFFFFFF/9B///;FFF/BF//;;B-AFFBF//9;BFFF/-9A-;>DDBFFFFFFFFF/;.;-;ADFFF/BBFFF/B/FF/
@M05620:45:000000000-G6HP7:1:1101:13330:12522 1:N:0:142
AGATTACTGCAACAGTTCCCCCTGGACCTGGAAAAGTTTCTTGCCTGGCTTACAGAAGCTGAAACAACTGCCAATGTCCTACAGGATGCTACCCGTAAGGAAAGGCTCCTAGAAGACTCCAAGGGAGTAAAAGAGCTGATGAAACAATGGCAAGTAAGTCAGGCATTTCCGCTTTAGCACTCTTGTGGATCCAATTGAACAATTCTCAGCATTTGTACTTGTAACTGACAAGCCAGGGACAAAACAAAGAT
+
AAAACFFFBDDBGGBBBFGGGGGGHHHHHHHHHHHHHHHHHHHHHHHHHHHHHHHHHHHHHHHHHHGHHHGHHHHEDDFHHHHHHHHHHHHHHGGGGEFGGHHGHHGHGHHHHHHHHHHHHGHGEEEEHFHHHGHHHHFHHHHHHHHHHHHHHGHHHHHHHHHHHHHHHHGGGGGHHHHHHHHHHGHGGGHHHHHHHHFFHHHHHHHFHHHHHHHHHHHHHGHHGHHBGHHHHGGGGGGGGGGGGGGGGGF
@M05620:45:000000000-G6HP7:1:1101:29192:12528 1:N:0:142
TACCTGTACTGGGGAAGAGCACACGTCTGAACTCCAGTCACAGCGATAGATCTCGTATGCCGTCTTCTGCTTGAAAAAAAAAAAAAAAATACGGAACAGTATAAAGACTGAGAGAAGAAGAAAAGGAAGAAAGATAAGGAAAAAATTAGGGGACAAAATGTAGAAGATAATTCGAGAAATACACGTAGGTCCGACAATACAATGCTTCGCACAGTTGCGTGTAAGATCATAGAAATTGAGAAACTATAGAG
+
BBBBBFFFFFFFGGGGGGGGGGHHEBGHABFGHHHHHHHHHDFGCGHGGHGGFHGBEHHHHEEFHGHHHHHHHFFGFGGG/>>///>/<?22/////22?222222101111??/1<10010000.00>000//000000///.-./0:0...-../;9000;090/0;0000.0/../00000../..000-.---//:////////-..--.//9/-9...//;///////////;;/.///:/;////
@M05620:45:000000000-G6HP7:1:1101:15514:12542 1:N:0:142
TACCTGTACTGGGGAAGCATTTGAATATCCCCCCATGGTGATGGGGACGGAGAACTGCTCCATAAACACAGGCAACGTGCCTAACTTTCCCGGGAAGATGAAGTCAAAGAGCGACCACAGCTCGGAGGTTATTTTGCATCGGTGAGCCAGACAGAATGATCCGATGAGGGGTGCGAAACTATTTGAGGAAAGGAAGCACCTTTTTATTAAATTTACCTTTTAGCAATCGCCATTCCTACCCTAAAGATCGG
+
DDDDDFFFFFFFGGGGGGGGGGHHHGHHHHHGGGGHHHFGHHHHHGGGGGGGGHHHHHHHHHHHHHHHHHHHGHHHGHHHHHHHHHHHHHHGGGGGGHHHHHHHHHHHHHHHGGGGGHHHHHHGG?CGEHHHHHHHHGHHGGEFGHHHHGHGHHHHHHHHHHHGGGHHHGGCEGGEBFGGGGGGHGGGFGFGGFFGGGGFFFFFFFFFFFFFFFFFFFFFFFFFFFFFFFFFFFFFFFFFFFFFFFFFFFD
@M05620:45:000000000-G6HP7:1:1101:22219:12585 1:N:0:142
CATCCTGACCCTGAAGTACCCCGGCTTGATTTCTGACATTAGATCGGAAGAGCACACGTCTGAACTCCAGTCACAGCGATAGATCTCGTATGCCGTCTTCTGCTTGAAAAAAAAAAAAAAAGAAAAAAAAAAAAAAAAAATACAAAATAACTAAAGAAAGTAAGAAAAAAAAGAAAAAAAAATGCAAATTAAACAAAAAAGTATATAAAATGAACGAGATGGTCAGAGAGGATCAGCAGGGTCACTGGTAT
+
BBABBFFFFFFFFGGGGGGGGGGGGGGGHHHHHHHGHHHHGHHHHHGGGGHHHHHHHGGHHGHHHHHHHHHHHHGGGGGHGGHHFHHHFGGHHHGFGHGHHHHHHHGFHHEGGFGB//>/-.<0><C---:-:-------./:///.///////;//;////9///;.;---..9/;.----9////9;//////....-.//////////////...9.//9//.//....//.///..-././//.///
@M05620:45:000000000-G6HP7:1:1101:8689:12605 1:N:0:142
AAACCAGAAGACATGAGGTCAGCTAGATCGGAAGAGCACACGTCTGAACTCCAGTCACAGCGATAGATCTCGTATGCCGTCTTCTGCTTGAAAAAAAAAAAAAATATAATCATACTTTTCTTTTGTTTTACCTCGTTTCTTTATTATCCCCTCTTTCTTCCCTTCTTTTTTCCTTCCCTCGATACCATCAATTCTCCTTTTTCCCTCTTTCTTCTTTCCTCCCTTCTCTCCCCTCCCTCTTACTCCCCCTT
+
CBCBCABFFF4BCFBBBBBFCGHHHHHHHHGGDFHHHHHHHGHHHGFDFGHHHHFGGHGHHGGHGGHHBGHGFEH?DBEFEHGHGHGGHHHHGGHFEEC?>///022222@?22222>2?1111100?0F1<1?.>.<<1=11<1111><.<A/0<=00<=F<0/<C0;:-::C0;:;0;-./.9;00:0000;;09000;0/9C09/;09090/////99BE/////:BBF?/.A./;F9////:99AA.
@M05620:45:000000000-G6HP7:1:1101:10933:12617 1:N:0:142
AGATTACTGCAACAGTTCCCCCTGGACCTGGAAAAGTTTCTTGCCTGGCTTACAGAAGCTGAAACAACTGCCAATGTCCTACAGGATGCTACCCGTAAGGAAAGGCTCCTAGAAGACTCCAAGGGAGTAAAAGAGCTGATGAAACAATGGCAAGTAAGTCAGGCATTTCCGCTTTAGCACTCTTGTGGATCCAATTGAACAATTCTCAGCATTTGTACTTGTAACTGACAAGCCAGGGACAAAACAAAGAT
+
AAAABFFFBB4BFGBBBBBGGGGGHHHHGAEBFGHHGHHHHHHHHHHHHHHHHHBDFGHHHHHHHHHHHHHHHHHBDDFGGFGHHGHHHHHHHHGGGGGGHHFFHHHHGHHHHHHHHHHHFFHFDEFEGDGHHFHGHHFHHHHHHHHHFGGFHGHHHHHHHHHHGHHHHHGGGGGHHHGHHHHHHFHGHHHHFHHHHDFFB<GGGHHGHHHHHGGGHFHHHHHHHHHHHHHHEGFGFGGGGFBCFGGGGGF
@M05620:45:000000000-G6HP7:1:1101:25199:12618 1:N:0:142
TACCTGTACTGGGGAAGCATTTGAATATCCCCCCATGGTGATGGGGACGGAGAACTGCTCCATAAACACAGGCAACGTGCCTAACTTTCCCGGGAAGATGAAGTCAAAGAGCGACCACAGCTCGGAGGTTATTTTGCATCGGTGAGCCAGACAGAATGATCCGATGAGGGGTGCGAAACTATTTGAGGAAAGGAAGCACCTTTTTATTAAATTTACCTTTTAGCAATCGCCATTCCTACCCTAAAGATCGG
+
CCDDDFFFFFFFGGGGGGGGGGHHHHHHHHHGGGGHHHHHHHHHHGGCGGGGGHHHHHHHHHHHHHHHHHHHGHHHGHHHHHHHHHHHHHHGGGGGGHHHHHHHHHHHHHHHGGGGGHHHHHHGGGGGDHHHHHHHHHHHGGGGGHHHHHHGHHHHHHHHHHHGGGHHHGGEGGGEADGGGGGGHGGGFGGGGGGGGGGFFFFFFFFFFFFFFFFFFFFFFFFFFFFFFFFFFFFFFFFFFFFFFFFFFFF
@M05620:45:000000000-G6HP7:1:1101:25014:12633 1:N:0:142
ATCTCTATCTCCTAAAAACCTGTTTAGATTTGGAGATAGACCTTCAGGTTTTTCATCATTTTCTGCATGAATTATACATTGACCACGTTCCAGCGTGGTCAGTTTGCAGCATTCTGTTATTTTGTTTGACAGAGTGTCTTGTTGAGAACATATGTAGGACATGATTTTTTCCTGCAACAGGGAAAATAAAGTATAAGTTTTAAAGATTTATTCTTTAATAAAGGATCTCAAAGCCAGCTTTAGAAAAAGGA
+
CCCDDFFFFFFFGGGGGGGGGGHHHHHHHHHHHHHHHHHHHHHHHHHHHHHGGHHHHHHHHHHIHHHBHHHHHHHHHHHHHHHHHHGHHHHHHHGGGGHHHHHHHHHHHHHHHHHHHHHHHHHHHHHHHHHHHHGHHHHHHHHHHHHHHHHHHHHHHHHHHHHHHHHHHGHHHHHHHHHHHGGHHHHHHHHHHHHHHGHHHHHHHHHHHHHHHHHHHHHHHHHHHHHHHHHHHGHHHGHHHHHHHHHHGGH
@M05620:45:000000000-G6HP7:1:1101:16870:12636 1:N:0:142
CATCCTGACCCTGAAGTACCCCGGCTTGATTTCTGACATTAGATCGGAAGAGCACACGTCTGAACTCCAGTCACAGCGATAGATCTCGTATGCCGTCTTCTGCTTGAAAAAAAAAAAAAAAAAAAAAACGATATCTCCACTTGCCCCCTCATGTCGCCGAAATAATCGACCACCAGTAACTCACAGCTTGCACCAAGTCTCCTCATCACCATTCCCCTCACACTGTCTTGCCCAAGTCAGAGTGAACTTTA
+
DDDDDFFFFFFFGGGGGGGGGGGGGGGGHHHHHHHHHHHHHHHHHHGGGGHHHHHHHGHHHGHHHHHHHHHHHHHHHGGHGGGGGHHHGGHHHHGFGHGHHHHHHHHHHHHGGGGD>>/<-<-<---<.-...-00<0</000000.--..0000..<-9--.<00:..---....<00000000:.00/.00/...0000<0<0000</00:000</...00/<00:000000..:000000<00000:<
@M05620:45:000000000-G6HP7:1:1101:5205:12653 1:N:0:142
TACCTGTACTGGGGAAGCATTTGAATATCCCCCCATGGTGATGGGGACGGAGAACTGCTCCATAAACACAGGCAACGTGCCTAACTTTCCCGGGAAGATGAAGTCAAAGAGCGACCACAGCATCGGTGAGCCAGACAGAATGATCCGATGAGGGGTGCGAAACTATTTGAGGAAAGGAAGCACCTTTTTATTAAATTTACCTTTTAGCAATCGCCATTCCTACCCTAAAGATCGGAAGAGCACACGTCTGA
+
CDDDDFFFFFFFGGGGGGGGGGHHHHHHHHHGGGGHHHFHHHHHHGGGGGGGGHHHHHHHHHHHHHHHHHHHGHHHGHHHHHHHHHHHHHHGGGGGGHHHHHHHHHHHHHHGGGGGGHHHHHHHFGEGGHHHHHGGHHHHHHHGHHHAGGHHHGGAEGGGFGGHHHHHHHGHHHGGFFGGGGGGGGGGGGGGGGGFGGGGGGHGGGGGGGFFFFFFFFFFFFFFFFFFFFFFFFFFFFFFFFFFFFAFFFB
@M05620:45:000000000-G6HP7:1:1101:5223:12659 1:N:0:142
TACCTGTACTGGGGAAGCATTTGAATATCCCCCCATGGTGATGGGGACGGAGAACTGCTCCATAAACACAGGCAACGTGCCTAACTTTCCCGGGAAGATGAAGTCAAAGAGCGACCACAGCATCGGTGAGCCAGACAGAATGATCCGATGAGGGGTGCGAAACTATTTGAGGAAAGGAAGCACCTTTTTATTAAATTTACCTTTTAGCAATCGCCATTCCTACCCTAAAGATCGGAAGAGCACACGTCTGA
+
A?AAAFFFFFB111AFEGFEGGFDGGHHGDAFEGGFEGFGGGGFFEGGEE/AEFHHDHHHCFGFEFHFHHHGEHEHEGEAGHHHHFGHFGHGGGCEGEHHHFDGFFFHGHGHEC@CCCHGECHHGFGGGFHHHHGFFFBCHH1GHHHCA?<FCEC<CCGGGCGFFHHHFFEB0CFG?FGGGFGGGGFFGGGGGBBBFGFBBFGGGGB00FFB-EAAEFBFFFBAFF--9;FFFEABEB?--B?FF@9AFFF
@M05620:45:000000000-G6HP7:1:1101:11849:12664 1:N:0:142
ATCTCTATCTCCTAAAAACCTGTTTAGATTTGGAGATAGACCTTCAGGTTTTTCATCATTTTCTGCATGAATTATACATTGACCACGTTCCAGCGTGGTCAGTTTGCAGCATTCTGTTATTTTGTTTGACAGAGTGTCTTGTTGAGAACATATGTAGGACATGATTTTTTCCTGCAACAGGGAAAATAAAGTATAAGTTTTAAAGATTTATTCTTTAATAAAGGATCTCAAAGCCAGCTTTAGAAAAAGGA
+
DDDDDFFFFFFFGGGGGGGGGGHHHHHHHHHHHHHHHHHHHHHHHHHHHHHGGHHHHHHHHHHHIHHHHHHHHHHHHHHHHHHHHHGHHHHHHHGGGGHHHHHHHHHHHHHHHHHHHHHHHHHHHHHHHHHHHHHHHHHHHHHHHHHHHHHHHHHHHHHHHHHHHHHHHGHHHHHHHHHHHGGHHHHHHHHHHHHHHHHHHHHHHHHHHHHHHHHHHHHHHHHHHHHHHHHHHHHHHGHHHHHGHHGHGGG
@M05620:45:000000000-G6HP7:1:1101:15888:12689 1:N:0:142
TACCTGTACTGGGGAAGCAATCGCCATTCCTACCCTAAAGATCGGAAGAGCACACGTCTGAACTCCAGTCACAGCGATAGATCTCGTATGCCGTCTTCTGCTTGAAAAAAAAAAATATATTTATTTTGACATCTTTTCTTTTTTTGCCCCTCTTTCTTCCATACTTTTTTCCTTCCCCCTATACCCTCAATTCTCCGTTTTCCCTCTTTCTTCTTTCATCCCTGCTCTCCCAACCCGCTTTCTCCCACGCC
+
CCCCCFFFFFFFGGFGGGGGGGGGGGGHHHHHHHHHGHHGHHFHGGGGGHHHHHHGFHHGGFHHHHHHHHHHGGFGGHDGHGHFHFFAHFHHGFGHGHHHHHHBCHHHBEG?D@<02222@@222>2>/21?1111??DG11<---1FG.<<G0=D000D0D0/0=;:::/CC0C//C.-:0000;B9.0000;CF.:C/C00BB/;FF09;C0FFB0000;0B.BB0;////::.-;>9A00:B//.-.;
@M05620:45:000000000-G6HP7:1:1101:15151:12716 1:N:0:142
AGATTACTGCAACAGTTCCCCCTGGACCTGGAAAAGTTTCTTGCCTGGCTTACAGAAGCTGAAACAACTGCCAATGTCCTACAGGATGCTACCCGTAAGGAAAGGCTCCTAGAAGACTCCAAGGGAGTAAAAGAGCTGATGCAACAATGGCAAGTAAGTCAGGCATTTCCGCTTTAGCACTCTTGTGGATCCAATTGAACAATTCTCAGCATTTGTACTTGTAACTGACAAGCCAGGGACAAAACAAAGAT
+
A3ABBFFFDF4FGGGGGGGGGGGG4GHHHHHHHHHHGHHHHHHHHHHHHHH3FGGHHHHHHHHHGHHHHHHHHHHHHHHH5FGHHHHHHH5FGHGG/EGHHH3BGGHHGHHHHHFHHHHF3FEFEGEGHBGHHGHHHHGHH1BGGHHHHHHHHGHHHHHHHHHHHGHHHHGGGGGHHHGHHHHHHGHGGHHHHHHHHHGFHHHHHHHHHHHHHGHHHHHHHHFGHHHHHHHHHGGGGGGGGGGFGGGGGGF
@M05620:45:000000000-G6HP7:1:1101:10589:12743 1:N:0:142
TACCTGTACTGGGGAAGCAATCGCCATTCCTACCCTAAAGATCGGAAGAGCACACGTCTGAACTCCAGTCACAGCGATAGATCTCGTATGCCGTCTTCTGCTTGAAAAAAAAAAAAAAAAAAAACAAAGAAAAAAGATAAACCTACCCGAATACTAAACAGAAGCACAAAAACAACAGCAGCCAAAACTCTGTGATGCGTAGTCGCACGAGACACACCGATCGCGACAGCTAGCTAATGTCCTGACGCGCG
+
BCCCCFFFFFFFGGGGGGGGGGGGGGGHHHHHHHHHGHHHHHHHGGGGHHHHGHHGGHHGGFHHHHHHHHHHHHH>>BEEFBBFGGFDHHHHGEGHGHHHHHHHGHHGGGGGGC>><</>><<<...://.//.;..00000//:/...--..0000900/;:0BB/:/....9..:/././..//;.0000000000-..-.0.----.-..://..-----9---;-.000000000;90000/9.-;-
@M05620:45:000000000-G6HP7:1:1101:11408:12766 1:N:0:142
ATCTCTATCTCCTAAAAACCTGTTTAGATTTGGAGATAGACCTTCAGGTTTTTCATCATTTTCTGCATGAATTATACATTGACCACGTTCCAGCGTGGTCAGTTTGCAGCATTCTGTTATTTTGTTTGACAGAGTGTCTTGTTGAGAACATATGTAGGACATGATTTTTTCCTGCAACAGGGAAAATAAAGTATAAGCTTTAAAGATTTATTCTTTAATAAAGGATCTCAAAGCCAGCTTTAGAAAAAGGA
+
3AABBFFFFFFFGGGGGGGGGGHHHHHHHHHHHBHHHHHDHHHHHHHHHHHGGHHHHHHHHHHHHHHHGHHHHHHEHHHHHHHHHHGHHHHHHHGGGGHHHHHHHHHHHHHHHHHHHHHHHHHHHHHHFHHHHHHHHHHHHHHHFHHDGHHHHHHHGHHHHHHBGHHHHGHHHHHF2FGFHGGHGCFGFFHHHH1GH1FHHHH1GDFHHGHHHHHHHGHFGHFH/DGHHGHHHHHHHGHHHHHHFHCGFGG
@M05620:45:000000000-G6HP7:1:1101:11430:12777 1:N:0:142
ATCTCTATCTCCTAAAAACCTGTTTAGATTTGGAGATAGACCTTCAGGTTTTTCATCATTTTCTGCATGAATTATACATTGACCACGTTCCAGCGTGGTCAGTTTGCAGCATTCTGTTATTTTGTTTGACAGAGTGTCTTGTTGAGAACATATGTAGGACATGATTTTTTCCTGCAACAGGGAAAATAAAGTATAAGCTTTAAAGATTTATTCTTTAATAAAGGATCTCAAAGCCAGCTTTAGAAAAAGGA
+
CCCCCFFFFFFFGGGGGGGGGGHHHHHHHHHHHHHHHHHHHHHHHHHHHHHGGHHHHHHHHHIHIHHHHGHHHHHHHHHHHHHHHHGHHHHHHHGGGGHHHHHHHHHHHHHHHHHHHHHHHHHHGHHHHHHHHHGHHHHHHHHHHHGHHHHHHHHHHHHHHHHHHHHHHGHHHHHHHHGHHGGHHHHHHGHHHHHGH<FHHGGHHHHHHGHHHHHHGHHHHGHHHHHHHGGHHHHHHGHHHHHHGHGHGGF
@M05620:45:000000000-G6HP7:1:1101:15373:12831 1:N:0:142
ATCTCTATCTCCTAAAAACCTGTTTAGATTTGGAGATAGACCTTCAGGTTTTTCATCATTTTCTGCATGAATTATACATTGACCACGTTCCAGCGTGGTCAGTTTGCAGCATTCTGTTATTTTGTTTGACAGAGTGTCTTGTTGAGAACATATGTAGGACATGATTTTTTCCTGCAACAGGGAAAATAAAGTATAAGTTTTAAAGATTTATTCTTTAATAAAGGATCTCAAAGCCAGCTTTAGAAAAAGGA
+
CCDDDFFFFFFFGGGGGGGGGGHHHHHHHHHHHHHHHHHHHHHHHHHHHHHGGHHHHIIHHIHHIHHHHHHHHHHHHHHHHHHHHHGHHHHHHHGGGGHHHHHHHHHHHHHHHHHHHHHHHHHHHHHHHGHHHHHHHHHHHHHHHHHHHHHHHHHHHHHHHHHHHHHHHGHHHHHHHHHHHGGHHHHHHHHHHHHHHHHHHHHGHHHHHHHHHHHHHHHHHHHHHHHHHHHHHHHHHGHHHHGGHHHHGGH
@M05620:45:000000000-G6HP7:1:1101:14348:12951 1:N:0:142
TACCTGTACTGGGGAAGCATTTGAATATCCCCCCATGGTGATGGGGACGGAGAACTGCTCCATAAACACAGGCAACGTGCCTAACTTTCCCGGGAAGATGAAGTCAAAGAGCGACCACAGCATCGGTGAGCCAGACAGAATGATCCGATGAGGGGTGCGAAACTATTTGAGGAAAGGAAGCACCTTTTTATTAAATTTACCTTTTAGCAATCGCCATTCCTACCCTAAAGATCGGAAGAGCACACGTCTGA
+
CCCCCFFFFFFFGGGGGGGGGGHHHGHHHHHGGGGHGHFGFHHHHGGGGGGEGHGHHHHHHHHHHHHHHHHHGGHHGHHHHHHHHHHHHFHFGGGGGGHHHHHFFGHHHHHHGGGGGHHHHBFHGG?CFHGHHHGGHHCFHHHHHHH<E<GHGGGDGGGGFGGHHHHHHHEHFGFF?FGGGFFEGGGGGGGGGFFFGGGGGGGGGGFFFFFFFFFFFFFFFFFFFFFFFFFFFFF?AFFFFBFFFFFFFAB
@M05620:45:000000000-G6HP7:1:1101:27719:12951 1:N:0:142
AAACCAGAAGACATGAGGTCAGCTAGATCGGAAGAGCACACGTCTGAACTCCAGTCACAGCGATAGATCTCGTATGCCGTCTTCTGCTTGTAAAAATAAAAGCCATCAGCTCCGACGAGGTCAGCTGGGGGGCTTTCTTTGTTTAAGCAACGATAAACCTGAAAGAAGCATTTTTTTACTAAGGCCTTCTTAGTCCTTCCTTGTTTTTTAGCCCCCTTTGTTCTTCTCCCCGACTCTCTTCTCTCATTCCC
+
AAAAAAAFFFBFGGB1BCBFCFCG1B1AFFAFEEFHHHHHFCGGHGFBHFFHHFHGHFFGEEEEF?H21FFGA>F0BFEFGCFF2@GHHG01B22101B111BBCEFHBFFGH?>E/<</EG1FGHH0A/B?@GGGGGGG0C/;0=9;FFF?E-9-9BFFEFFFF/9FFFFFFFB@--;9/////;///////99//B9//;///;BF@?//B/-;=;///;//;9//;/---9--////;////9//;B/
@M05620:45:000000000-G6HP7:1:1101:21479:12956 1:N:0:142
ATCTCTATCTCCTAAAAACCTGTTTAGATTTGGAGATAGACCTTCAGGTTTTTCATCATTTTCTGCATGAATTATACATTGACCACGTTCCAGCGTGGTCAGTTTGCAGCATTCTGTTATTTTGTTTGACAGAGTGTCTTGTTGAGAACATATGTAGGACATGATTTTTTCCTGCAACAGGGAAAATAAAGTATAAGTTTTAAAGATTTATTCTTTAATAAAGGATCTCAAAGCCAGCTTTAGAAAAAGGA
+
CCDDDFFFFFFFGGGGGGGGGGHHHHHHHHHHHHHHHHHHHHHHHHHHHHHGGHHHHHHHHIHHHHHHHHHHHHHHHHHHHHHHHHGHHHHHHHGGGGHHHHHHHHHHHHHHHHHHHHHHHHHHHHHHHHHHGHHHHHHHHHHHHHHHHHHHHHHHHHHHHHHHHHHHHGHHHHHHHHHHHGGHHHHHHHHHHHHHHGHHHHHHHHHHHHHHHHHHHHHHHHHHHHHHHHHHHHHHHGHHHHHGHHHHGGG
@M05620:45:000000000-G6HP7:1:1101:9803:12961 1:N:0:142
AGATTACTGCAACAGTTCCCCCTGGACCTGGAAAAGTTTCTTGCCTGGCTTACAGAAGCTGAAACAACTGCCAATGTCCTACAGGATGCTACCCGTAAGGAAAGGCTCCTAGAAGACTCCAAGGGAGTAAAAGAGCTGATGAAACAATGGCAAGTAAGTCAGGCATTTCCGCTTTAGCACTCTTGTGGATCCAATTGAACAATTCTCAGCATTTGTACTTGTAACTGACAAGCCAGGGACAAAACAAAGAT
+
AAABBFFFB@4BFFBBBBBGGGGGHHHHGBFBEGHHGHHHHHHHHHGHHHHHHHBDBFGHHGHGHHHHHHHHHHHADDFGGHHHHGHHHHHHHHGFGGGGHHGHHHHHGHHHHHHGHHHHFFHGEEFFHGHHHEHHHHEHHHHHHGHHFFFGHGHHGHHHHHHHGHHHHHGGGGGHHHGHHHHHHGHGHHHHHGHHHBBFB<GGGHHGHHHHHHHHHFHHHFHHHHHCGFGHGGGGEGGGGGFFGGGGGGF
@M05620:45:000000000-G6HP7:1:1101:16614:12986 1:N:0:142
ATCTCTATCTCCTAAAAACCTGTTTAGATTTGGAGATAGACCTTCAGGTTTTTCATCATTTTCTGCATGAATTATACATTGACCACGTTCCAGCGTGGTCAGTTTGCAGCATTCTGTTATTTTGTTTGACAGAGTGTCTTGTTGAGAACATATGTAGGACATGATTTTTTCCTGCAACAGGGAAAATAAAGTATAAGTTTTAAAGATTTATTCTTTAATAAAGGATCTCAAAGCCAGCTTTAGAAAAAGGA
+
CCCDDFFFFFFFGGGGGGGGGGHHHHHHHHHHHHHHHHHHHHHHHHHHHHHGGHHHHIHHHIHHHHHHHHHHHHHHHHHHHHHHHHGHHHHHHHGGGGHHHHHHHHHHHHHHHHHHHHHHHHHHHHHHHHHHHHHHHHHHHHHHHHHHHHHHHHHHHHHHHHHHHHHHHGHHHHHHHHHHHGGHHHHHHHHHHHHHHHHHHHHHHHHHHHHHHHHHHHHHHHHHHHHHHHHHHHHHHGHHHHHGHHHHGGH
@M05620:45:000000000-G6HP7:1:1101:16593:12987 1:N:0:142
ATCTCTATCTCCTAAAAACCTGTTTAGATTTGGAGATAGACCTTCAGGTTTTTCATCATTTTCTGCATGAATTATACATTGACCACGTTCCAGCGTGGTCAGTTTGCAGCATTCTGTTATTTTGTTTGACAGAGTGTCTTGTTGAGAACATATGTAGGACATGATTTTTTCCTGCAACAGGGAAAATAAAGTATAAGTTTTAAAGATTTATTCTTTAATAAAGGATCTCAAAGCCAGCTTTAGAAAAAGGA
+
BABBBFFFFFFFGGGGGGGGGGGHHHHHHHHHHHHHHHHHHHHHHHHHHHHGGHHHHHHHHHHHGHHHHGHHHHHHHFHHHHHHHHGHHHHHHHGGGGHHHHHHHHHHHHHHHHHHHHHHHHHHHHHHHHHHHHHHHHHHHHGHHHGHHHHGHHHHHHGHHHGFHHHHHGHHHHGHHHHHHGGGHHHHFGHHHHHHHGHHHHHGHHHHHGHHHHHHHHHHHHHHHHHHHHHHHFHHHGHHHHHEHFGHGGG
@M05620:45:000000000-G6HP7:1:1101:16902:13037 1:N:0:142
TACCTGTACTGGGGAAGCAATCGCCATTCCTACCCTAAAGATCGGAAGAGCACACGTCTGAACTCCAGTCACAGCGATAGATCTCGTATGCCGTCTTCTGCTTGAAAAAAAAAAAAAAAAAAAAAAAACAGCCATAATGAACGTTCTGAAAGAAACTAGATAATCAGAGGAAGAACGAGAAAGGCGATTGTGGACCAGGAGTGGATGCAGGCAGAGGGCACGTCCAAGACGCATGTATAGACCTCTGTCAC
+
CCCCCFFFFFFFGGGGGGGGGGGGGGGHHHHHHFHHHHHHHHHHGGGGHGFFHHHGGGGFHHGHHHHHFHHHFHHGGHGGHGFHHHFGHHHHGGGHGHFHGGHHGHHHHGGGGGC>B/<-----:-:-9./...00000000..//.00000/.9/0000/////////../.9//...:./9..---9.//.///.....9..;/////..........:.....//./.--..///////////9////
@M05620:45:000000000-G6HP7:1:1101:5212:13053 1:N:0:142
AGATTACTGCAACAGTTCCCCCTGGACCTGGAAAAGTTTCTTGCCTGGCTTACAGAAGCTGAAACAACTGCCAATGTCCTACAGGATGCTACCCGTAAGGAAAGGCTCCTAGAAGACTCCAAGGGAGTAAAAGAGCTGATGAAACAATGGCAAGTAAGTCAGGCATTTCCGCTTTAGCACTCTTGTGGATCCAATTGAACAATTCTCAGCATTTGTACTTGTAACTGACAAGCCAGGGACAAAACAAAGAT
+
AABABFFFFFFFGGGGGGGGGGGGCHHHHHHHHHHHGHHHHHHHHHHHHHHHHHHHHHHHHHHHHHHHHHHHHHHHHHHHHHHHEHHHHHHHHHGGGGHHHHFHHHHHGHHHHHHHHHHHHHHGGFGGHHHHHGHHHHGHHHGGHHHHHHHHHGHHHHHHHHHHHHHHHHGGGGGHHHGHHHHHHHHGHHHHHHHHHGFHHHHHHHHGHHGHHHHHHFHHHGHHHHHGGFHHHGGGGGGGGGFGGGGGGGF
@M05620:45:000000000-G6HP7:1:1101:8897:13055 1:N:0:142
ATCTCTATCTCCTAAAAACCTGTTTAGATTTGGAGATAGACCTTCAGGTTTTTCATCATTTTCTGCATGAATTATACATTGACCACGTTCCAGCGTGGTCAGTTTGCAGCATTCTGTTATTTTGTTTGACAGAGTGTCTTGTTGAGAACATATGTAGGACATGATTTTTTCCTGCAACAGGGAAAATAAAGTATAAGTTTTAAAGATTTATTCTTTAATAAAGGATCTCAAAGCCAGCTTTAGAAAAAGGA
+
DDDDDFFFFFFFGGGGGGGGGGHHHHHHHHHHHHHHHHHHHHHHHHHHHHHGGHHHHIHHHHHHIHHHHHHHHHHHHHHHHHHHHHGHHHHHHHGGGGHHHHHHHHHHHHHHHHHHHHHHHHHHHHHHHHHHHHHHHHHHHHHHHHGHHHHHHHHHHHHHHHHHHHHHHGHHHHHHHHHHHGGHHHHHHHHHHHHHHDHHHHGHHHHHHHHHHHHHHHHHHHHHHHHHHGHHHHHHHGHHHHHHHGHHGGG
@M05620:45:000000000-G6HP7:1:1101:11330:13058 1:N:0:142
TACCTGTACTGGGGAAGAGCACACGTCTGAACTCCAGTCACAGCGATAGATCTCGTATGCCGTCTTCTGCTTGAAAAAAAACAACACCTCTCTGCGCGTGTCCCCGGCTGACCCCCCCTTTCTTCTTACCTCTCCCCCCCTCCCCCCCCCCCCCCCCCGCCCCCACCTCCCTCCTCCCCTCCTCCCCCCACTCCCGTTCTCCCCCCTTCCTTTCCCCAGTCCTTTTCTGCCCCCCTTGCTTTCTCCCTTCC
+
>AABAFFFFFFFGGGGGGFGGGHFEFGHFHFHHHHFFHHHHFHFGCHEGGFBFHFEEHHHHGEEEFHHHHFDFGHBFH?@E111?11?3B3B3B?/>////BBEH</<</02?2CCC--0<>>FDD11>0<10/<<<E<C-...;A-9?D--9;>B9----;-;-....9E....;/.99.;9B;.AD-;..9BE...;.BF/9ADFFFFB9/://;../;/:/BBB9/;/..-;@A.//:/;9//;.9.;
@M05620:45:000000000-G6HP7:1:1101:5223:13068 1:N:0:142
AGATTACTGCAACAGTTCCCCCTGGACCTGGAAAAGTTTCTTGCCTGGCTTACAGAAGCTGAAACAACTGCCAATGTCCTACAGGATGCTACCCGTAAGGAAAGGCTCCTAGAAGACTCCAAGGGAGTAAAAGAGCTGATGAAACAATGGCAAGTAAGTCAGGCATTTCCGCTTTAGCACTCTTGTGGATCCAATTGAACAATTCTCAGCATTTGTACTTGTAACTGACAAGCCAGGGACAAAACAAAGAT
+
A3AABFFFFFFFGGGGGGGGGGGGAGHHHHHHHHHHGHHHHHHHHHHHHHHHHHHHHHHHHHHHHFHHHGHHHHHHHHHHHHHG3FHHHHHHHHGGGGHHHHFGHHHHGHHHHHHHHHHHHHHGGGGGGHHHHGHHHHGHHHFHHHHHHHHHHGHGHHHHHHHHHHHHHHGGGGGHHHHHHHHHHHHGHHHHGHHHHHHHHHHHHGHHHHHHHHHHHFHHGHHHHHHEHGGHHGGGGGGFGGGGGGGGGGC
@M05620:45:000000000-G6HP7:1:1101:24042:13095 1:N:0:142
ATCTCTATCTCCTAAAAACCTGTTTAGATTTGGAGATAGACCTTCAGGTTTTTCATCATTTTCTGCATGAATTATACATTGACCACGTTCCAGCGTGGTCAGTTTGCAGCATTCTGTTATTTTGTTTGACAGAGTGTCTTGTTGAGAACATATGTAGGACATGATTTTTTCCTGCAACAGGGAAAATAAAGTATAAGTTTTAAAGATTTATTCTTTAATAAAGGATCTCAAAGCCAGCTTTAGAAAAAGGA
+
DDDDEFFFFFFFGGGGGGGGGGHHHHHHHHHHHHHHHHHHHHHHHHHHHHHGGHHHHHHHHIHHIHHHHHHHHHHHHHHHHHHHHHGHHHHHHHGGGGHHHHHHHHHHHHHHHHHHHHHHHHHHHHHHHHHHHHHHHHHHHHHHHHHHHHHHHHHHHHHHHHHHHHHHHGHHHHHHHHHHHGGHHHHHHHHHHHHHHHHHHHHHHHHHHHHHHHHHHHHHHHHHHHHHHGHHHHHHHGHHHHHHHHGHGGH
@M05620:45:000000000-G6HP7:1:1101:27393:13113 1:N:0:142
ATCTCTATCTCCTAAAAACCTGTTTAGATTTGGAGATAGACCTTCAGGTTTTTCATCATTTTCTGCATGAATTATACATTGACCACGTTCCAGCGTGGTCAGTTTGCAGCATTCTGTTATTTTGTTTGACAGAGTGTCTTGTTGAGAACATATGTAGGACATGATTTTTTCCTGCAACAGGGAAAATAAAGTATAAGTTTTAAAGATTTATTCTTTAATAAAGGATCTCAAAGCCAGCTTTAGAAAAAGGA
+
CCDDDFFFFFFFGGGGGGGGGGHHHHHHHHHHHHHHHHHHHHHHHHHHHHHGGHHHHIHHHHIHIHHHHHHHHHHHHHHHHHHHHHGHHHHHHHGGGGHHHHHHHHHHHHHHHHHHHHHHHHHHHHHHHHHHHHHHHHHHHHHHHHHHHHHHHHHHHHHHHHHHHHHHHGHHHHHHHHHHHGGHHHHHHHHHHHHHHHHHHHHHHHHHHHHHHHHHHHHHHHHHHHHHHHHHHHHHHGHHHHGHHHHHGGH
@M05620:45:000000000-G6HP7:1:1101:22874:13118 1:N:0:142
AGATTACTGCAACAGTTCCCCCTGGACCTGGAAAAGTTTCTTGCCTGGCTTACAGAAGCTGAAACAACTGCCAATGTCCTACAGGATGCTACCCGTAAGGAAAGGCTCCTAGAAGACTCCAAGGGAGTAAAAGAGCTGATGAAACAATGGCAAGTAAGTCAGGCATTTCCGCTTTAGCACTCTTGTGGATCCAATTGAACAATTCTCAGCATTTGTACTTGTAACTGACAAGCCAGGGACAAAACAAAGAT
+
AAAABFFFDFFFGGGFGGGGGGGGHHHHHHHHHGHHHHHHHHHHHHHHHHHHHHHHHHHHHHHHHHHHHHHHHHHHHHHHHHHHHFHHHHHHHHGGGGHHGHHGHHHHGHHHHHHGHHHHHHHGEEFEHHHHHGHHHHGHHHHHHHHHHFHHHGHHHHHHHHGHHHHHHHGGGGGHGHHHHHHHHHHGHHHHHHHHHFGGHHHHHHHHHHHHHHHHHHHGHHHHHHHFGHGGEGGGGGEGFGGGGGGGGGF
@M05620:45:000000000-G6HP7:1:1101:18824:13133 1:N:0:142
AGATTACTGCAACAGTTCCCCCTGGACCTGGAAAAGTTTCTTGCCTGGCTTACAGAAGCTGAAACAACTGCCAATGTCCTACAGGATGCTACCCGTAAGGAAAGGCTCCTAGAAGGCTCCAAGGGAGTAAAAGAGCTGATGAAACAATGGCAAGTAAGTCAGGCATTTCCGCTTTAGCACTCTTGTGGATCCAATTGAACAATTCTCAGCATTTGTACTTGTAACTGACAAGCCAGGGACAAAACAAAGAT
+
BAABCFFFFFFFGGGBGGGGGGGGHHHHHHHHHHHHHHHHHHHHHHHHHHHHHHHHHHHHHHHHHHHHHHHHHHHHHHHHHHHHHGHHHHHHHHGG@FHHHHHHHHHHGHHHHHH0GHHGHHHGGGGGHHHHHGHHHHGHHHHHHHHHHHHHHGHHHHHHHHHHHHHHHHGGGGGHHHHHHHHHHHHGHHHHHHHHHGHGFGHHHHHHHHHHHHHHHHHHHHHHHHHHHHHHGGGGGGGGGGGFGGGGGGF
@M05620:45:000000000-G6HP7:1:1101:18840:13142 1:N:0:142
AGATTACTGCAACAGTTCCCCCTGGACCTGGAAAAGTTTCTTGCCTGGCTTACAGAAGCTGAAACAACTGCCAATGTCCTACAGGATGCTACCCGTAAGGAAAGGCTCCTAGAAGACTCCAAGGGAGTAAAAGAGCTGATGAAACAATGGCAAGTAAGTCAGGCATTTCCGCTTTAGCACTCTTGTGGATCCAATTGAACAATTCTCAGCATTTGTACTTGTAACTGACAAGCCAGGGACACAGCAAAGAT
+
AA3AAFFFFFFFGGGFGGGGGGGGHHHHHHHHHHHHFGHHHHHHHHHHHHHFHHHHHHHHHHHHHHHHHHHHGHHGGHHHHHHHHHHHHHHHHHGGEGHHHHHHHHHHGHHHHHHGHHHHHHHGGGGGHHHHHGHHHHGHHHGHHHHHHHHHHGHHHHHHHHHHHHHHHHGGGGGHHHHHHHHHHGHGHHHHHHHHGGHFFCGHHHHHHHHHHGFHGGGHHHHHHHHGGHHHHGGGGGGGG.:CEGFFFGF
@M05620:45:000000000-G6HP7:1:1101:12285:13143 1:N:0:142
AGATTACTGCAACAGTTCCCCCTGGACCTGGAAAAGTTTCTTGCCTGGCTTACAGAAGCTGAAACAACTGCCAATGTCCTACAGGATGCTACCCGTAAGGAAAGGCTCCTAGAAGACTCCAAGGGAGTAAAAGAGCTGATGAAACAATGGCAAGTAAGTCAGGCATTTCCGCTTTAGCACTCTTGTGGATCCAATTGAACAATTCTCAGCATTTGTACTTGTAACTGACAAGCCAGGGACAAAACAAAGAT
+
AAAABFFFBDDBFFBBBFGGGGGGHHHHGHHGHHHHGHHHHHHHHHHHHHHHHHHHHHHHHHHHHHHHHHHHHHHCDFGHHHHHHGHHHHHHGHGFGGHHGHHGGHHHGHHHHHHGHHHHHHHGDAEEHDGHHGHHHHHHHHHHHHHHHHHGHGHHHHHHHHHHHHHHHHGGGGGHGHHHHHHHHGHGHHHHHHHHHGHFHHHHHHHGHHGHHFHHHGHHHGHFHHHFCGGHHGFGGGGGEFGGGFGGGGF
@M05620:45:000000000-G6HP7:1:1101:18812:13149 1:N:0:142
AGATTACTGCAACAGTTCCCCCTGGACCTGGAAAAGTTTCTTGCCTGGCTTACAGAAGCTGAAACAACTGCCAATGTCCTACAGGATGCTACCCGTAAGGAAAGGCTCCTAGAAGGCTCCAAGGGAGTAAAAGAGCTGATGAAACAATGGCAAGTAAGTCAGGCATTTCCGCTTTAGCACTCTTGTGGATCCAATTGAACAATTCTCAGCATTTGTACTTGTAACTGACAAGCCAGGGACAAAACAAAGAT
+
AA>ABFFFFFFFGGGFGGGGGGGGHHHHHHHGHHHHGHHHHHHHHHHHHHHHHHHHHHHHHHHHHHHHHHHHHHHHHHHHHHHHHGHHHHHHHHGG?EHHHHHHHHHHGHHHHHHHHHHGHHHGGHGGHHHHHGHHHHGHHHHHHHHHHHHHHGHHHHHHHHHHHHHHHHGGGGGHEHHHHHHHHGGGHHHHHHHHHGHGFGGHHHHHHHHHHHHHHHHHGHHHHHHHFHHGEGFGEGGGGAFGGEGGGGG
@M05620:45:000000000-G6HP7:1:1101:25989:13216 1:N:0:142
AGATTACTGCAACAGTTCCCCCTGGACCTGGAAAAGTTTCTTGCCTGGCTTACAGAAGCTGAAACAACTGCCAATGTCCTACAGGATGCTACCCGTAAGGAAAGGCTCCTAGAAGACTCCAAGGGAGTAAAAGAGCTGATGAAACAATGGCAAGTAAGTCAGGCATTTCCGCTTTAGCACTCTTGTGGATCCAATTGAACAATTCTCAGCATTTGTACTTGTAACTGACAAGCCAGGGACAAAACAAAGAT
+
BBBBBFFFFFFFGGGGGGGGGGGGHHHHHHHHHHHHHHHHHHHHHHHHHHHHHHHHHHHHHHHHHHHHHHHHHHHHHHHHHHHHGFHHHHHHHHGGGGHHHHHHHHHHGHHHHHHHHHHHHHHGGGGGHHHHHGHHHHGHHFHHHHHHHHHHHGHHHHHHHHGHHHHHHHGGGGGHHHHHHHHHHHHGGHHHGHHHHFFHHHHHHHHHHHHHHHHHHFHHHHHHHHHHHHHHGGGGGGGGGGGGGGGGGGF
@M05620:45:000000000-G6HP7:1:1101:22100:13304 1:N:0:142
ATCTCTATCTCCTAAAAACCTGTTTAGATTTGGAGATAGACCTTCAGGTTTTTCATCATTTTCTGCATGAATTATACATTGACCACGTTCCAGCGTGGTCAGTTTGCAGCATTCTGTTATTTTGTTTGACAGAGTGTCTTGTTGAGAACATATGTAGGACATGATTTTTTCCTGCAACAGGGAAAATAAAGTATAAGTTTTAAAGATTTATTCTTTAATAAAGGATCTCAAAGCCAGCTTTAGAAAAAGGA
+
DDDDDFFFFFFFGGGGGGGGGGHHHHHHHHHHHHHHHHHHHHHHHHHHHHHGGHHHHHHHHHIIHHHHHHHHHHHHHHHHHHHHHHGHHHHHHHGGGGHHHHHHHHHHHHHHHHHHHHHHHHHHHHHHHHHHHHHHHHHHHHHHHHHHHHHHHHHHHHHHHHHHHHHHHGHHHHHHHHHHHGGHHHHHHHHHHHHHHGGHHHHHHHHHHHHHHHHHHHHHHHHHHHHHHHHHHHHHHGHHHHHHHHHHGGH
@M05620:45:000000000-G6HP7:1:1101:2227:13306 1:N:0:142
CATCCTGACCCTGAAGTACCCCGGCTTGATTTCTGACATTAGATCGGCAGAGCACACGTCTGAACTCCAGTCACAGCGATAGATCTCGTATGCCGTCTTCTGCTTGAAAAAAAAAAATATTTAGTATGTGAGAGTGTGTAGTTGAGAGTACAAGCAGGAAATGACGTTTAGCTGGATCAGGGAAAAGAGAGGATAAGTTTTATAGATTTATTATTTAATTATGGATCGGAATGATAGTGCGAGAACAAGGT
+
BABBBFFFFFFFGGGGGGGGGGGGGGGGHHHHHHHHHHHHHFHHHHG2AEGHHHHHHGHHHGHHHHHH3GHHHHHHHGGHGEHHFHFGGGHEHHGGGHGHHHHHHHHHGHG@CCF@>0@211??111111111<1<<101<11<1<.111111>./<<.</0=00..</.000:/.00.;0:.../;.//.9.9090;0;0000;000;0000;000000000////.....;///9///9.9-.//.../
@M05620:45:000000000-G6HP7:1:1101:6880:13318 1:N:0:142
CATCCTGACCCTGAAGTACCCCGGCTTGATTTCTGACATTAGATCGGAAGAGCACACGTCTGAACTCCAGTCACAGCGATAGATCTCGTATGCCGTCTTCTGCTTGAAAAAAAAAAAAAAAAAAAACGATAATAAATAACAAGATTGTAGAAAATAACAATATGACAAAAAAACGGCAATAATAGATAAAAGTGAAAAGGAATATATTAGAGATAGTCAGACTGTAGGGAGTACAGTAAGTATATGAGTGG
+
CCBBCFFFFFFFGGGGGGGGGGGGGGGGHHHHHHHHHHHHGHHHHHGGGGHHHHHHHGHHHGHGHHHHHHHHHHHHHGGHGGHHHHHHGGHHHHGGGHGHHHHHHHHHHHGGGGGGB>//<<-<-:.-....0:00000000//0000000;0C0000000000;00;/..-9.-.---09900;0000000;00000:.//;000:;0:9;0000000000000000./../00000009000000090.
@M05620:45:000000000-G6HP7:1:1101:8144:13341 1:N:0:142
AAACCAGAAGACATGAGGTCAGCTAGATCGGAAGAGCACACGTCTGAACTCCAGTCACAGCGATAGATCTCGTATGCCGTCTTCTGCTTGAAAAAAAAAAGGCCATCAGCTCCGACGAGGTCAGCTGGGGGGCTTTCTTTGTGTAAGCAACGAGAAACCTGAAAGAAGCATTTTTTAACTAAGTCCTGCTGAGTCATTCATGAGTTTTTAGCCGCCTTGCTTCTTCTCACAGACTCTCTACTCTCATGCCA
+
BBBBBBBFFFCFGEBDFGFGFFFG5BEDGGEFGGHHHHHHHGHHHGGHHFFHHFHFHFFGEG0FFEHD5GHGA>G?DGEFEEFG4@FGGF1B@3?E>@E////?FFHHHHHHHGGGCDDGGHHHHHGH?C?;?BEFFFFFFFFFFFBFFFF?AA..:FFFFBFFFFFFFFFFFFFBFFFFFFF/;FFFFFFFFFFFFBF//BBBFFFFFAFFFDBBFFFFF:FFFFFB/BBFFFFFFFFFFFFFFF9FFF/
@M05620:45:000000000-G6HP7:1:1101:27356:13350 1:N:0:142
CATCCTGACCCTGAAGTACCCCGGCTTGATTTCTGACATTAGATCGGAAGAGCACACGTCTGAACTCCAGTCACAGCGATAGATCTCGTATGCCGTCTTCTGCTTGAAAAAAAAAAAAAAACTAAAATATATGAAAAAGATCTCCATACTCATTACATTAATCAACCTATGTAAAATCAACCAAATCTAGTCAACTGAGTCTGTGTCGTCACTAGTAGTGCATGTTATTTAACTCTAGACTATGTATAGAT
+
EEEDDFFFFFFFGGGGGGGGGGGGGGGGHHHHHGGGHHHHHHHHHHGGGGHHHHHHHGHHHGHHHHHHHHHHHHHHHGGHGGHHGHHHGGHHHHGGGHGHHHHHHHHHGHHGFGGB>///<.1=1>1111<111111..<0111<111/<<11111111111:10/./:1011<111000/....0<111111101/0011111111...<.110<111/111111111111::111111101111<<111
@M05620:45:000000000-G6HP7:1:1101:16479:13362 1:N:0:142
CATCCTGACCCTGAAGTACCCCGGCTTGATTTCTGACATTAGATCGGAAGAGCACACGTCTGAACTCCAGTCACAGCGATAGATCTCGTATGCCGTCTTCTGCTTGAAAAAAAAAACAGTGCTGCTAACCGAGGCCCCCCTGAACCCCAAGGCCAACAGAGAGCAGATGACTCAGGTGAGGCTCGGCCGACGCCCGTGCTCCTCCCGTCCTTTCCCCAGTCATTTTCTGCCCGGCTTTATTTCTGCCCTTT
+
BBBBBFFFFFFFGGGGGGGGGGC22EEGHGHHFEG5GFHDH5FFHEEEFGHCEGHHCEGHHGHEHHHEGHAF@FH5F@EGAE3@GDGEFGHC4F>EEFGFHEHB3F0GDDHE@D///?011@D@F<12<F<//<@FDDCC?E/0CGFG...:CECAEFHHGCF.///00FF0FBBGF/BGE9EF@BGF--99B?B--9AEF/BFFF9;AA?FFFFFF.;FB/9/9BFFB/9AD;BBB//99FF///;.9B/
@M05620:45:000000000-G6HP7:1:1101:29499:13366 1:N:0:142
ATCTCTATCTCCTAAAAACCTGTTTAGATTTGGAGATAGACCTTCAGGTTTTTCATCATTTTCTGCATGAATTATACATTGACCACGTTCCAGCGTGGTCAGTTTGCAGCATTCTGTTATTTTGTTTGACAGAGTGTCTTGTTGAGAACATATGTAGGACATGATTTTTTCCTGCAACAGGGAAAATAAAGTATAAGTTTTAAAGATTTATTCTTTAATAAAGGATCTCAAAGCCAGCTTTAGAAAAAGGA
+
BCCCCFFFFFFFGGGGGGGGGGHHHHHHHHHHHHHHHHHHHHHHHHHHHHHGGHHHHHHHHIIIIHHHHHHHHHHHHHHHGGHHHHGHHHHHHHGGGGHHHHHHHHHHHHGHHHHHHHHHHHHHHHHHHHHHHHHHHHHHHHHHHHGHHHHHHHHHHGHHHHHHHHHHHGHHHHGHHHHHHFFHHHGHGHHHFHHHHHHHHHHHHHHHHHHHHHHHHFHHHHHGFHHHHHHHFHHHHGHHHHHHHHHHGGH
@M05620:45:000000000-G6HP7:1:1101:28067:13414 1:N:0:142
TACCTGTACTGGGGAAGCATTTGAATATCCCCCCATGGTGATGGGGACGGAGAACTGCTCCATAAACACAGGCAACGTGCCTAACTTTCCCGGGAAGATGAAGTCAAAGAGCGACCACAGCATCGGTGAGCCAGACAGAATGATCCGATGAGGGGTGCGAAACTATTTGAGGAAAGGAAGCACCTTTTTATTAAATTTACCTTTTAGCAATCGCCATTCCTACCCTAAAGATCGGAAGAGCACACGTCTGA
+
ABABBFFFFFFFGGGGGGGGGGHHHHHHHHFGGGGHHHHFHFHHHGFGGGGGGHHHHHHHHHHHHHHHHHHHGHHHGHHFHHHHHHHGHHHGGGFGEHHHHFGGGHHHHHGHGGGGGHHHH2GHADEEFFGHHHHGHG0?GHHHHHH.ACHHHGC<@DGGGGGHHHHHHHGHCHGGFFFGGGGGGGGGGGGGG0CFGGBCFGGGGGGGGGFFFFFFFFFFFFFFFF.99BFFFFDBEFFFBBFFFCAEFFF
@M05620:45:000000000-G6HP7:1:1101:16853:13421 1:N:0:142
AGATTACTGCAACAGTTCCCCCTGGACCTGGAAAAGTTTCTTGCCTGGCTTACAGAAGCTGAAACAACTGCCAATGTCCTACAGGATGCTACCCGTAAGGAAAGGCTCCTAGAAGACTCCAAGGGAGTAAAAGAGCTGATGAAACAATGGCAAGTAAGTCAGGCATTTCCGCTTTAGCACTCTTGTGGATCCAATTGAACAATTCTCAGCATTTGTACTTGTAACTGACAAGCCAGGGACAAAACAAAGAT
+
AA3AAFFFFFFFGGFBGGGGGGGGHGHHHHHHHGHHGHHHHHHHHHHFHHHFHHHHHHHHHGHHHHHHHHHHHHHHHHHHHHHHFGHHHHHHHHGGEFHHHHHHHHHHGHHHHHHHHHHHHGHGGHGGHHHHHGHHHHHHHHHFHHHHHGFHHGFHHHHHHHGHHHHHHHGGGGGHHHHHHHHHHGHDHHHHHHHHHHHFFCGHHHHHHHHHHCGHBCCGGFHFHHHEHHCGGGGGEGGGEFFFGGEABFF
@M05620:45:000000000-G6HP7:1:1101:16832:13433 1:N:0:142
AGATTACTGCAACAGTTCCCCCTGGACCTGGAAAAGTTTCTTGCCTGGCTTACAGAAGCTGAAACAACTGCCAATGTCCTACAGGATGCTACCCGTAAGGAAAGGCTCCTAGAAGACTCCAAGGGAGTAAAAGAGCTGATGAAACAATGGCAAGTAAGTCAGGCATTTCCGCTTTAGCACTCTTGTGGATCCAATTGAACAATTCTCAGCATTTGTACTTGTAACTGACAAGCCAGGGACAAAACAAAGAT
+
ABABCFFFFFFFGGGFGGGGGGGGHHHHHHHHHHHHHHHHHHHHHHHHHHHHHHHHHHHHHHHHHHHHHHHHHHHHHHHHHHHHHHHGHHHHHHGG?FHHHHHHHHHHGHHHHHHHHHHHHHHGGGGGHHHHHGHHHHGHHHHHHHHHHHHHHGHHHHHHHHFHHHHHHHGGGGGHHHHHHHHHHHHGHHHHHHHHHHHGFCGHHHHHHHHHHHHHHHHHHHHHHHHHHHHHHGGGFGGGGFGGGGGGGGF
@M05620:45:000000000-G6HP7:1:1101:22269:13487 1:N:0:142
ATCTCTATCTCCTAAAAACCTGTTTAGATTTGGAGATAGACCTTCAGGTTTTTCATCATTTTCTGCATGAATTATACATTGACCACGTTCCAGCGTGGTCAGTTTGCAGCATTCTGTTATTTTGTTTGACAGAGTGTCTTGTTGAGAACATATGTAGGACATGATTTTTTCCTGCAACAGGGAAAATAAAGTATAAGTTTTAAAGATTTATTCTTTAATAAAGGATCTCAAAGCCAGCTTTAGAAAAAGGA
+
AAAAAFFFFFFFDGFDEGGGGFH133BFG3AD1GHFAEFHDGHHCAGGEBGFCHFHFFGHHHHEFHHEHBEDDDFFEDHFH1EGCGEHHF0F@0EEEFF1FGB@FGHHHHG1@FGGGHHHHFHHFHHHFHFGFFHHHGHHHHHHHHHHHHHHFGBGHHHFHHHHGGHHHGCFGHE0@1GHHEF0G0?<DBGDGHGHHHHHHGHBB1GHHHHFHHHHH0GD0<D0FHHHBGHGFFFGHGHFHHHBCHHHGGH
@M05620:45:000000000-G6HP7:1:1101:18247:13488 1:N:0:142
ATCTCTATCTCCTAAAAACCTGTTTAGATTTGGAGATAGACCTTCAGGTTTTTCATCATTTTCTGCATGAATTATACATTGACCACGTTCCAGCGTGGTCAGTTTGCAGCATTCTGTTATTTTGTTTGACAGAGTGTCTTGTTGAGAACATATGTAGGACATGATTTTTTCCTGCAACAGGGAAAATAAAGTATAAGTTTTAAAGATTTATTCTTTAATAAAGGATCTCAAAGCCAGCTTTAGAAAAAGGA
+
ABCCCFFFFFFFGGGGGGGGGGHHHGHHHHHHHHHHHHHHHHHHHHHHHHHGGHHHHHIHHIHIHHHHHHHHHHHHHHHHHHHHGHGHHHHHHHGGGGHHHHHHHHHHHHHHHHHHHHHHHHHHHHHHHGHHHHHHHHHHHHHHHHHHHHHHGHHHHHHHHHHHHHHHHGHHHHHHHHHHHGGHHHGHHHHHHHHHHHHHHHHHHHHHHHHHHHHHHHHHHHHHHHHHHHHHHGHHHGHHHHHFHHHHGGH
@M05620:45:000000000-G6HP7:1:1101:18251:13505 1:N:0:142
ATCTCTATCTCCTAAAAACCTGTTTAGATTTGGAGATAGACCTTCAGGTTTTTCATCATTTTCTGCATGAATTATACATTGACCACGTTCCAGCGTGGTCAGTTTGCAGCATTCTGTTATTTTGTTTGACAGAGTGTCTTGTTGAGAACATATGTAGGACATGATTTTTTCCTGCAACAGGGAAAATAAAGTATAAGTTTTAAAGATTTATTCTTTAATAAAGGATCTCAAAGCCAGCTTTAGAAAAAGGA
+
CCCCCFFFFFFFGGGGGGGGGGHHHHHHHHHHHHHHHHHHHHHHHHHHHHHGGHHHHHHHHIHIHHHHHHHHHHHHHHHHHHHHHHGHHHHHHHGFGGHHHHHHHHHHHHHHHHHHHHHHHHHHHHHHHHHHHHHHHHHHHHHHHHHHHHHHHHHHHHHHHHHHHHHHHGHHHHHHHHHHHGGHHHHHHHHGHHHHHHHHHHHHGHHHHHHHHHHHHHHHHHHHHHHHHHHHHHHHHGHHHHHGHHHHGGF
@M05620:45:000000000-G6HP7:1:1101:7762:13558 1:N:0:142
AGATTACTGCAACAGTTCCCCCTGGACCTGGAAAAGTTTCTTGCCTGGCTTACAGAAGCTGAAACAACTGCCAATGTCCTACAGGATGCTACCCGTAAGGAAAGGCTCCTAGAAGACTCCAAGGGAGTAAAAGAGCTGATGAAACAATGGCAAGTAAGTCAGGCATTTCCGCTTTAGCACTCTTGTGGATCCAATTGAACAATTCTCAGCATTTGTACTTGTAACTGACAAGCCAGGGACAAAACAAAGAT
+
ABABCFFFFFFFGGGGGGGGGGGGHHHHHHHHFHHHGHHHHHHHHHHHHHHHHHHHHHHHHHHHHHHHHHHHHHHHHHHHHHHHGGHHHHHHHHGGGGHHHHHHHHHHGHHHHHHHHHHHGFHGGGGGHHHHHGHHHHGHHHHHHHHHHHHHHGHHHHHHHHHHHHHHHHGGGGGHHHHHHHHHHHHGHHHHHHHHHGHGHHHHHHHHHHHHHHHHHHHHHGHHHHHFHHHHHGGGGGGGGGGGGGGGGGF
@M05620:45:000000000-G6HP7:1:1101:21449:13573 1:N:0:142
ATCTCTATCTCCTAAAAACCTGTTTAGATTTGGAGATAGACCTTCAGGTTTTTCATCATTTTCTGCATGAATTATACATTGACCACGTTCCAGCGTGGTCAGTTTGCAGCATTCTGTTATTTTGTTTGACAGAGTGTCTTGTTGAGAACATATGTAGGACATGATTTTTTCCTGCAACAGGGAAAATAAAGTATAAGTTTTAAAGATTTATTCTTTAATAAAGGATCTCAAAGCCAGCTTTAGAAAAAGGA
+
BBCCCFFFFFFFGGGGGGGGGGHHHHHHHHHHHFHHHHHHHHHHHHHHHHHGGHHHHHHHHHHHIHHHHHHHHHHHHHHHHHHHHHGHHHHHHHGGGGHHHHHHHHHHHHHHHHHHHHHHHHHHHHHHHHHHHHHHHHHHHHHHHHHHHHHHHHHHHHHHHHHHHHHHHGHHHHHHHHHHHGGHHHHHHHHHHHHHHHHHHHHHHHHHHHHHHHHHHHHHHHHHHHHHHHHHHHHHHGHHHHHFHHHGGGH
@M05620:45:000000000-G6HP7:1:1101:8853:13574 1:N:0:142
TACCTGTACTGGGGAAGAGCACACGTCTGAACTCCAGTCACAGCGATAGATCTCGTATGCCGTCTTCTGCTTGAAAAAAAAAAAAAAAAGAAGATATAGAATAGGGTTAGAAAGAAAGAGAAAAGATAGAAAGAAGGGACGAGGAGATGTGCAAACAGGATGGTGAATGGGAGGAGAAGGAGAAGAGAATGGAGGATAAGAATAGTGAGAAGAGGGAGACAGAACGGATGAATCACGAAGACAATCAGAAA
+
CCCCCFFFFFFFGGFGGGGGGGHHGFGHGHFHHHHHHHHFHHHHGGHGGGG5FGBBBFGGHGFGHGHHHHHHHGHFHHGGGEE>//<///?B2222?2222>2220?0==111100010001100.111111100/<...-----../0000000../..09.000000:;9.-..../...../0./;0000/../00000000000000/0....9../;/0/....-00:000.....///0000000
@M05620:45:000000000-G6HP7:1:1101:8862:13592 1:N:0:142
TACCTGTACTGGGGAAGAGCACACGTCTGAACTCCAGTCACAGCGATAGATCTCGTATGCCGTCTTCTGCTTGAAAAAAAAAAAAAAGTGAGAGAATGGGTGAAAAGGCATGCAGGAAAGAAAGGACAAATATAATGGACGGCAAAGCGTAGAAGAGGAGGACAAGAGGAGCGTTGCGGTAGTTGCGTGATATCGCAGATGATGCAGAGCGTGAGTTAAGCCTCTATGAGCGAAGTGACAGGAGACCCAGA
+
BBBBBFFFFFFFGEAEGGGGGGHHGHHHGHHHHHHGHHHGHHHGCEHGFEH5FGBBBFGHHGGGHGHGGGHHEFCGFHGEE>/>/<//342222/222202//?222//0202220?000<0?<00000011=1111111-----<//.;.:.00/......9/9./..:..-..:.--...:///-...////.:..-:////9///./-....////////.//////:----9//;//....9.....
@M05620:45:000000000-G6HP7:1:1101:20836:13610 1:N:0:142
TACCTGTACTGGGGAAGCATTTGAATATCCCCCCATGGTGATGGGGACGGAGAACTGCTCCATAAACACAGGCAACGTGCCTAACTTTCCCGGGAAGATGAAGTCAAAGAGCGACCACAGCTCGGAGGTTATTTTGCATCGGTGAGCCAGACAGAATGATCCGATGAGGGGTGCGAAACTATTTGAGGAAAGGAAGCACCTTTTTATTAAATTTACCTTTTAGCAATCGCCATTCCTACCCTAAAGATCGG
+
DDDDDFFFFFFFGGGGGGGGGGHHHHHHHHHGGGGHHHFHHHHHHGGGGGGGGHHHHHHHHHHHHHHHHHHHGHHHGHHHHHHHHHHHHHHGGGGGGHHHHHHHHHHHHHHHGGGGGHHHHHHGGGGGEHHHHHHHHGHHGGGGGHHHHHHGHHHHHHHHHHHGGGHHHGGEGGGDFGGGGGGGHGGGGGGGGGGGGGGFFFFFFFFFFFFFFFFFFFFFFFFFFFFFFFFFFFFFFFFFFFFFFFFFFFF
@M05620:45:000000000-G6HP7:1:1101:27552:13615 1:N:0:142
TACCTGTACTGGGGAAGCATTTGAATATCCCCCCATGGTGATGGGGACGGAGAACTGCTCCATAAACACAGGCAACGTGCCTAACTTTCCCGGGAAGATGAAGTCAAAGAGCGACCACAGCTCGGAGGTTATTTTGCATCGGTGAGCCAGACAGAATGATCCGATGAGGGGTGCGAAACTATTTGAGGAAAGGAAGCACCTTTTTATTAAATTTACCTTTTAGCAATCGCCATTCCTACCCTAAAGATCGG
+
BBBBBFFFFFFFGGGGGGGGGGHHHHHHHHHGGGGHHHFGFGHHHGGGGGFGGHHHHHHHHHHHHHHHHHHHGGHHGHHHHHHHHHHHHHHGGGGGGGHHHHHHHHHHHHHHGGGGGHHHHHHGDCDGGHHHHHHHHGHHGGFGGHHHHFHGHHHHHHFHHHHGGGHHHGGGGGGDFGGGGFGGGFGGEGFGGFGFGFFFFFFFFFFFFFFFFFFFFFFFFFFFFFFFFFFFFFFFFFFFFFFFFFFFFFD
@M05620:45:000000000-G6HP7:1:1101:6898:13616 1:N:0:142
TACCTGTACTGGGGAAGCATTTGAATATCCCCCCATGGTGATGGGGACGGAGAACTGCTCCATAAACACAGGCAACGTGCCTAACTTTCCCGGGAAGATGAAGTCAAAGAGCGACCACAGCTCGGAGGTTATTTTGCATCGGTGAGCCAGACAGAATGATCCGATGAGGGGTGCGAAACTATTTGAGGAAAGGAAGCACCTTTTTATTAAATTTACCTTTTAGCAATCGCCATTCCTACCCTAAAGATCGG
+
CDDDDFFFFFFFGGGGGGGGGGHHHHHHHHHGGGGHHHGHHHHHHGGGGGGGGHHHHHHHHHHHHHHHHHHHGHHHGHHHHHHHHHHHHHHGGGGGGHHHHHHHHHHHHHHHGGGGGHHHHHHGGGGGEHHHHHHHHGHHGGEGGHHHHHHGHHHHHHHHHHHGGGHHHGGEGGGDDGGGGGGGGGGGGGGGGGGGGGGFFFFFFFFFFFFFFFFFFFFFFFFFFFFFFFFFFFFHFFFFFFFFFFFFFFF
@M05620:45:000000000-G6HP7:1:1101:25791:13624 1:N:0:142
ATCTCTATCTCCTAAAAAAGGAAGAAAGGGGAGGGAAGATCGGAAGAGCACACGTCTGAACTCCAGTCACAGCGATAGATCTCGTATGCCGTCTTCTGCTTGAAAAAAAAAAAAAAAAAAAAAAAAAAAAAAAGTTAATATTTAAGGGTATACCAAATGACAATCCGAGAAAATCGATCAAAATAAGTAAAGACAGTTACGACGAACTAGTAGTATAAATGAAACACATGACATGTAGACGAGTGATCGTA
+
DCDDDFFFFFFFGGGGGGGGGGHHFHHHGGGGGGGGHGHHHHGGGGHHHHHHHGHHHGGHHHHHHHHHHHHHHGGHGGGHFHHHFGHHHHGFGHGHHHHHHHFHHHHGGGGC></---<--------9-----.0000000000000../000000.0;00:000/..--.0:00.....0000:00000000///000;...---9.00000000000;0:000/.90000000;0000.--..00;./.
@M05620:45:000000000-G6HP7:1:1101:8440:13636 1:N:0:142
ATCTCTATCTCCTAAAAAGGAAGAAAGGGGAGGGAAGATCGGAAGAGCACACGTCTGAACTCCAGTCACAGCGATAGATCTCGTATGCCGTCTTCTGCTTGAAAAAAAAAAAAAAAAAAAAAAAAAAAAAAAAAAAAAGGTAAAAGTGTGATTAAGTGTAACTCACTAACAAAAAATGTAGAGGTAAGAAATACTGAGAGAATCGGAACGAGTAAGAGATGCAGGGAGGGTGCAGAAACGAGTGGGGATGT
+
EEEEEFFFFFFFGGGGGGGGGGHHHHHHGGGGGGGHGHHHHGGGGHHHHHHHGHHHGHFHHHHGHHHHHHHHGGHGGHGFHHHGGHHHHGEGHGHHHHHHHGHGHHGGGGGC>//-<<<<:-<--<<<----------..01111:011<:11<11:1:11111:0110000<..<.01<111/<01011/1101:1010.001.<..-....<11<<:10001.9..--.<.011/0:.......-..<0
@M05620:45:000000000-G6HP7:1:1101:7447:13647 1:N:0:142
ATCTCTATCTCCTAAAAACCTGTTTAGATTTGGAGATAGACCTTCAGGTTTTTCATCATTTTCTGCATGAATTATACATTGACCACGTTCCAGCGTGGTCAGTTTGCAGCATTCTGTTATTTTGTTTGACAGAGTGTCTTGTTGAGAACATATGTAGGACATGATTTTTTCCTGCAACAGGGAAAATAAAGTATAAGTTTTAAAGATTTATTCTTTAATAAAGGATCTCAAAGCCAGCTTTAGAAAAAGGA
+
CCCCCFFFFFFFGGGGGGGGGGHHHHHHHHHHHHHHHHHHHHHHHHHHHHHGGHHHHHHHHHHHIHHHHHHHHHHHHHHHHHHHHHGHHHHHHHGGGGHHHHHHHHHHHHHHHHHHHHHHHHHHHHHHHHHHHHHHHHHHHHHHHHGHHHHHHHHHHHHHHHHHHHHHHGHHHHHHHHHHHGGHHHHHHHHHHHHHHGHHHHGHHHHHHHHHHHHHHHHHHGHHHHHHHGHGHHHHHGHHHHGHHHHHGGH
@M05620:45:000000000-G6HP7:1:1101:7426:13649 1:N:0:142
ATCTCTATCTCCTAAAAACCTGTTTAGATTTGGAGATAGACCTTCAGGTTTTTCATCATTTTCTGCATGAATTATACATTGACCACGTTCCAGCGTGGTCAGTTTGCAGCATTCTGTTATTTTGTTTGACAGAGTGTCTTGTTGAGAACATATGTAGGACATGATTTTTTCCTGCAACAGGGAAAATAAAGTATAAGTTTTAAAGATTTATTCTTTAATAAAGGATCTCAAAGCCAGCTTTAGAAAAAGGA
+
>1A>AFFFFFFFGGGF1FEGFGEFGFFFAFGHH1A1BFG1FGFHHFEHGHGEGH2DFFHFHHGHGGDGHGEG2FD2AGFHFEEF1FEGHHHHHHE?EEHHH>FG2GFHHFHGDGBEBFGHHHHH>GHGBFFHGHFFGGGD>FGHDGGGHHHHBEFGBGFHGHHHHHHHHGHGHHHE1FHHHEEHCGF<<GGGHHGHHFGHHBC<F1FHDFGHHHHHDHHHHHGGHHHHDDDGGHHFHGHHHHBBFHHFC.;
@M05620:45:000000000-G6HP7:1:1101:2233:13704 1:N:0:142
TACCTGTACTGGGGAAGCATTTGAATATCCCCCCATGGTGATGGGGACGGAGAACTGCTCCATAAACACAGGCAACGTGCCTAACTTTCCCGGGAAGATGAAGTCAAAGAGCGACCACAGCATCGGTGAGCCAGACAGAATGATCCGATGAGGGGTGCGAAACTATTTGAGGAAAGGAAGCACCTTTTTATTAAATTTACCTTTTAGCAATCGCCATTCCTACCCTAAAGATCGGAAGAGCACACGTCTGA
+
CCCCCFFFFFFFGGGGGGGGGGHHHHHHHHHGGGGHHHGHHHHHHGGGGGGGGHHHHHHHHHHHHHHHHHHHGHGHGHHHHHHHHHHHHHHGGGGGGHHHHHHGHHHHHHHHGGGGGHHGHHHHGG?EFHHHHHHGHHHHHHHHHHH<EFGHHGGEEGGGGGGHHHHHHHGHHHGGFFGGGGGGGGGGGGGGGGFFGGGGGGGGGGGGGGFFFFFFFFFFFFFFFFFFFFFFFFFBFFFFFFFFFFAEFFB
@M05620:45:000000000-G6HP7:1:1101:6865:13831 1:N:0:142
TACCTGTACTGGGGAAGCATTTGAATATCCCCCCATGGTGATGGGGACGGAGAACTGCTCCATAAACACAGGCAACGTGCCTAACTTTCCCGGGAAGATGAAGTCAAAGAGCGACCACAGCTCGGAGGTTATTTTGCATCGGTGAGCCAGACAGAATGATCCGATGAGGGGTGCGAAACTATTTGAGGAAAGGAAGCACCTTTTTATTAAATTTACCTTTTAGCAATCGCCATTCCTACCCTAAAGATCGG
+
DDDDDFFFFFFFGGGGGGGGGGHHHHHHHHHGGGGHHHGHHHHHHGGGGGGGGHHHHHHHHHHHHHHHHHHHGGHHGHHHHHHHHHHHHHHGGGGGGHHHHHHHHHHHHHHHGGGGGHHHHHHGGGGGEHHHHHHHHGHHGGEGGHHHHHHGHHHHHHHHHHHGGFHHHGGEGGGFGGGGGGGHGGGGGGGGGGGGGGGFFFFFFFFFFFFFFFFFFFFFFFFFFFFFFFFFFFFFFFFFFFFFFFFFFFD
@M05620:45:000000000-G6HP7:1:1101:2395:13846 1:N:0:142
TACCTGTACTGGGGAAGCATTTGAATATCCCCCCATGGTGATGGGGACGGAGAACTGCTCCATAAACACAGGCAACGTGCCTAACTTTCCCGGGAAGATGAAGTCAAAGAGCGACCACAGCATCGGTGAGCCAGACAGAATGATCCGATGAGGGGTGCGAAACTATTTGAGGAAAGGAAGCACCTTTTTATTAAATTTACCTTTTAGCAATCGCCATTCCTACCCTAAAGATCGGAAGAGCACACGTCTGA
+
BBBBBFFFFFFFAFGEGGGGGGHHHHHHHHHGGGGHHHGHHHHHHGGGGGGGGHHHHHHHHHHHHHHHHHHHGGHHGHHHHHHHHHHHHHHGGGGGGHHHHHHHHHHHHHHHGGGGGHHHHEGHGGEGEHHHHHHGGHGFHHHHHHHDDGFHGGGFGGGGGGGHHHHHHHGHHGGGFGGGGGGGGGGGGGGGGGFFFGGGGGGGGGGGFGFFFFFFFFFFEFFFFFFFFFFFFFFFFFFFFFFFFFFFFFF
@M05620:45:000000000-G6HP7:1:1101:4564:13889 1:N:0:142
AGATTACTGCAACAGTTCCCCCTGGACCTGGAAAAGTTTCTTGCCTGGCTTACAGAAGCTGAAACAACTGCCAATGTCCTACAGGATGCTACCCGTAAGGAAAGGCTCCTAGAAGACTCCAAGGGAGTAAAAGAGCTGATGAAACAATGGCAAGTAAGTCAGGCATTTCCGCTTTAGCACTCTTGTGGATCCAATTGAACAATTCTCAGCATTTGTACTTGTAACTGACAAGCCAGGGACAAAACAAAGAT
+
BBBBCFFFFFFFGGGGGGGGGGGG4GHHHHHHHHHHGHHHHHHHHHHHHHHHHHHHHHHHHHHHHHHHHHHHHHHHHHHHHHHHBHHHHHHHHHGGGGHHHHFHHHHHGHHHHHHHHHHHHHHGGGGGHHHHHGHHHHGHHHHHHHHHHHHHHGHHHHHHHHHHHHHHHHGGGGGHHHHHHHHHHFHGHHHHHHHHHGGHHHHHHHHGHHHHHHHHHHHHHHHHHHHHHGFHHGGGGGGGGFFGGGGGGGF
@M05620:45:000000000-G6HP7:1:1101:4562:13906 1:N:0:142
AGATTACTGCAACAGTTCCCCCTGGACCTGGAAAAGTTTCTTGCCTGGCTTACAGAAGCTGAAACAACTGCCAATGTCCTACAGGATGCTACCCGTAAGGAAAGGCTCCTAGAAGACTCCAAGGGAGTAAAAGAGCTGATGAAACAATGGCAAGTAAGTCAGGCATTTCCGCTTTAGCACTCTTGTGGATCCAATTGAACAATTCTCAGCATTTGTACTTGTAACTGACAAGCCAGGGACAAAACAAAGAT
+
BABBBFFFFFFFGGGGGGGGGGGGAGHHHHHHHHHHGHHHHHHHHHHHHHHHHHHHHHHHHHHHHHHHHHHHHHHHHHHHHHHHBGHHHHHHHHGGGGHHHHCGHHHHGHHHHHHHHHHHHGHGGGGGHHHHHGHHHHHHHGHHHHHHHHHHHGHHHHHHHHHHHHHHHHGGGGGHHHHHHHHHHHHGHHHHHHHHHHHHHHHHHHHHHHHHHGHHHFHHHHHHHHHHGHHHHGGGGGGGFGGGGGGGGGG
@M05620:45:000000000-G6HP7:1:1101:28075:13940 1:N:0:142
TACCTGTACTGGGGAAGCATTTGAATATCCCCCCATGGTGATGGGGACGGAGAACTGCTCCATAAACACAGGCAACGTGCCTAACTTTCCCGGGAAGATGAAGTCAAAGAGCGACCACAGCTCGGAGGTTATTTTGCATCGGTGAGCCAGACAGAATGATCCGATGAGGGGTGCGAAACTATTTGAGGAAAGGAAGCACCTTTTTATTAAATTTACCTTTTAGCAATCGCCATTCCTACCCTAAAGATCGG
+
CDDDDFFFFFFFGGGGGGGGGGHHHHHHHHHGGGGHHHGHHHHHHGGGGGGGGHHHHHHHHHHHHHHHHHHHGHHHGHHHHHHHHHHHHHHGGGGGGHHHHHHHHHHHHHHHGGGGGHHHHHHGGDFGEHHHHHHHHFGHGGEGGHHHHGHGHHHHHHHHHHHGGGHHHGGEGGGECGGGGGGGGGGGFGGGGFFFFFFEFFFFFFFFFFFFFFFFFFFFFFFFFFFFFFFFEFFFFFFFFFFFFFFFFFF
@M05620:45:000000000-G6HP7:1:1101:22312:13959 1:N:0:142
TACCTGTACTGGGGAAGCAATCGCCATTCCTACCCTAAAGATCGGAAGAGCACACGTCTGAACTCCAGTCACAGCGATAGATCTCGTATGCCGTCTTCTGCTTGAAAAAAAAAAACCCCTCTCTTCTCCTTTCCTTTTCCCTCTTTCTTCCCCCCTTCCTTCTCCCCTCCTTTTTCCTCCCCTCTTTCCTCCCCTCCCCCCCCTTTTCCTCCCCTTCCCCTTTCCACCCTCTCCTTCCCCCCCCCCCTCTC
+
DDDDDFFFFFFFGGGGGGGGGGGGGGFHHHHHHHHHGHHHHHHHGGGGFHHGHHHGHHHFHHGHHHHFGHHHHFHGEHFFHHHFHHGFFFHHGGGFGHHHHHHHGHHHFGFFG@/</?///2?11?11111=1111FD111100>DD111<00.<-.</<000:;/:/.:/0000/000;.9/99000000;../.;...;@-9AF0BBFBBA.:A//;/;::B000..../;9099B9/AD@-9-;-://
@M05620:45:000000000-G6HP7:1:1101:20235:13992 1:N:0:142
ATCTCTATCTCCTAAAAACCTGTTTAGATTTGGAGATAGACCTTCAGGTTTTTCATCATTTTCTGCATGAATTATACATTGACCACGTTCCAGCGTGGTCAGTTTGCAGCATTCTGTTATTTTGTTTGACAGAGTGTCTTGTTGAGAACATATGTAGGACATGATTTTTTCCTGCAACAGGGAAAATAAAGTATAAGTTTTAAAGATTTATTCTTTAATAAAGGATCTCAAAGCCAGCTTTAGAAAAAGGA
+
DCDDDFFFFFFFGGGGGGGGGGHHHHHHHHHHHHHHHHHHHHHHHHHHHHHGGHHHHHIHHHHIIHHHHHHHHHHHHHHHHHHHHHGHHHHHHHGGGGHHHHHHHHHHHHHHHHHHHHHHHHHHHHHHHHHHHHGHHHHHHHHHHHHHHHHHHHHHHHHHHHHHHHHHHGHHHHHHHHHHHGGHHHHHHHHHHHHHHGHHHHGHHHHHHHHHHHHHHHHGHHHHHHHHHGGHHHHHHGHHHHHHGHHHGGG
@M05620:45:000000000-G6HP7:1:1101:20221:14006 1:N:0:142
ATCTCTATCTCCTAAAAACCTGTTTAGATTTGGAGATAGACCTTCAGGTTTTTCATCATTTTCTGCATGAATTATACATTGACCACGTTCCAGCGTGGTCAGTTTGCAGCATTCTGTTATTTTGTTTGACAGAGTGTCTTGTTGAGAACATATGTAGGACATGATTTTTTCCTGCAACAGGGAAAATAAAGTATAAGTTTTAAAGATTTATTCTTTAATAAAGGATCTCAAAGCCAGCTTTAGAAAAAGGA
+
BBCCBFFFFFFFGGGGGGGGGGHHHHHHHHHHHFHHHHHGHGHHHHHHHHHGGHHHHHHHHHHHHHHGHGHHHHHGHHHHHHHHHHGHHHHHHHGFGGHHGHHHHHHHHHHHHHHHHHHHHHHHHHHHHHHHHHGHHHHHHHHHHHHHHHHHHHHHHHHHHHHHHHHHHGHHHHHGHHHHHGGGHHHHGHHHHGHGHFHHHGHGHHHHHHHHHHHHHHHGHHHHHHHHHGHHHHHHHGGHHGHHGFGGGGF
@M05620:45:000000000-G6HP7:1:1101:26893:14038 1:N:0:142
CATCCTGACCCTGAAGTACCCCGGCTTGATTTCTGACATTAGATCGGAAGAGCACACGTCTGAACTCCAGTCACAGCGATAGATCTCGTATGCCGTCTTCTGCTTGAAAAAAAAAAAAAAACAATAAAGGAAAGAAGAGAGTAAAGTTAAAAATAAAATAAAAAAAGTAAATGAAAATTGAGCGAACAATGTAGAACTTGGGTAAAATATGAAGATTAAGAAATAGTGATAATAGTGAGAGTGAAAAGAGA
+
CCCCCFFFFFFFGGGGGGGGGGGGGGGGHHHHHGGGHHHHHHHHHHGGGGHHHHHHHGHHHGHHHHHHHHHHHHHHHGGHGGHHFHHHGGHHHHGGGHGHHHHHHHHHFHGGFGGC><</>...11111100/</./0./.00000=00:000.00000000:0--.00000000;0000000-----/00:000000000.90/0000000000;000000/000000000000000000::0000/.//
@M05620:45:000000000-G6HP7:1:1101:7988:14047 1:N:0:142
ATCTCTATCTCCTAAAAAGGAAGAAAGGGGAGGGAAGATCGGAAGAGCACACGTCTGAACTCCAGTCACAGCGATAGATCTCGTATGCCGTCTTCTGCTTGAAAAAAAAAATTCTGTTATTTTGTTTGACAGAGTGTCTTGTTGAGAACATATGTAGGACATGATTTTTTCCTGCAACAGGGAAAATAAAGTATAAGTTTTAAAGATTTATTCTTTAATAAAGGATCTCAAAGCCAGCTTTAGAAAAAGGA
+
AAAAAFFFFFFFGGGGGGGE1CG00FGAEA0EGEAHGHHHEE?EEHHFFE0FEBFGEHBFHDHBHFGDFHHEEGHGCHH1BFFFEEHB1>>>F>>GHEHEF0>1B><E/<C0?@@22@GGGHHHHFHFHHHGHGHHHHGHHHHF<FAGHHHGF1F<DGFHFH0<GHHHHGHHHHHHHFHGGGEHHC<BFFFGFGFFG09FGFGFGGGGGGGGGGGGGFFFFFBFFGFGFFFFF-FFFFFFFFFF/BB9-?9
@M05620:45:000000000-G6HP7:1:1101:13761:14107 1:N:0:142
AGATTACTGCAACAGTTCCCCCTGGACCTGGAAAAGTTTCTTGCCTGGCTTACAGAAGCTGAAACAACTGCCAATGTCCTACAGGATGCTACCCGTAAGGAAAGGCTCCTAGAAGACTCCAAGGGAGTAAAAGAGCTGATGAAACAATGGCAAGTAAGTCAGGCATTTCCGCTTTAGCACTCTTGTGGATCCAATTGAACAATTCTCAGCATTTGTACTTGTAACTGACAAGCCAGGGACAAAACAAAGAT
+
AA>ABFFF@B4BFGABBBGGGGGGHHHHHGHHHHHHGHHHHHHHHHHHHHHHHHGHHHHHHHHHHHHHHHHHHHHBDFGHHGHHHHHHHHHGHHGEEGFGGHHFFHHHGHHHHHHFHHHGHHHGDEFEHDFHHGHHHHGHHHHHHHHHHFHHHGHHHHHHHGHHHHHHHHGGGGGHHHHHHHHGGHHGGHHHHHHHHGHHHHHHHHHHHHHHHGHGGCGGHHHFHHHHHHHHFGFGEGGGGFGGGGGGGGF
@M05620:45:000000000-G6HP7:1:1101:12726:14138 1:N:0:142
TACCTGTACTGGGGAAGCATTTGAATATCCCCCCATGGTGATGGGGACGGAGAACTGCTCCATAAACACAGGCAACGTGCCTAACTTTCCCGGGAAGATGAAGTCAAAGAGCGACCACAGCATCGGTGAGCCAGACAGAATGATCCGATGAGGGGTGCGAAACTATTTGAGGAAAGGAAGCACCTTTTTATTAAATTTACCTTTTAGCAATCGCCATTCCTACCCTAAAGATCGGAAGAGCACACGTCTGA
+
CDCDDFFFFFFFGGGGGGGGGGHHHHHHHHHGGGGHHHGHHHHHHGGGGGGGGHHHHHHHHHHHHHHHHHHHGHHHGHHHHHHHHHHHHHHGGGGGGHHHHHHHHHHHHHHHGGGGGHHHHFGGD??EGHHHHHHGHHGHHHHHHHHGGGHHHGGGGGGGGGGHHHHHHHGHHHGGFGFGGGGGGGGGGGGGGGGGGGGGGGGGGGGGGGFFFFFFFFFFFFFFFFFFFFFFFFFFFFFFFFFFFFAEFFF
@M05620:45:000000000-G6HP7:1:1101:18665:14169 1:N:0:142
TACCTGTACTGGGGAAGCATTTGAATATCCCCCCATGGTGATGGGGACGGAGAACTGCTCCATAAACACAGGCAACGTGCCTAACTTTCCCGGGAAGATGAAGTCAAAGAGCGACCACAGCTCGGAGGTTATTTTGCATCGGTGAGCCAGACAGAATGATCCGATGAGGGGTGCGAAACTATTTGAGGAAAGGAAGCACCTTTTTATTAAATTTACCTTTTAGCAATCGCCATTCCTACCCTAAAGATCGG
+
DDDDDFFFFFFFGGGGGGGGGGHHHHHHHHHGGGGHHHGHHHHHHGGGGGGGGHHHHHHHHHHHHHHHHHHHGHHHGHHHHHHHHHHHHHHGGGGGGHHHHHHGGHHHHHHHGGGGGHHGHHHGGGGGFHHHHHHHHFHHGGEFGHHHGHHGHHHHHHHHHHHGGGHHHGGEGGGEDCGGGGGGGGGGGGGGGGGGGFGEFFFFFFFFHFFFFFFFFFFFFFFFFFFFFFDDFFFFFFFBFFFBBFFFFFF
@M05620:45:000000000-G6HP7:1:1101:18648:14176 1:N:0:142
TACCTGTACTGGGGAAGCATTTGAATATCCCCCCATGGTGATGGGGACGGAGAACTGCTCCATAAACACAGGCAACGTGCCTAACTTTCCCGGGAAGATGAAGTCAAAGAGCGACCACAGCTCGGAGGTTATTTTGCATCGGTGAGCCAGACAGAATGATCCGATGAGGGGTGCGAAACTATTTGAGGAAAGGAAGCACCTTTTTATTAAATTTACCTTTTAGCAATCGCCATTCCTACCCTAAAGATCGG
+
CCCCDFFFFFFFGGGGGGGGGGHHHHHHHHHGGGGHHHGGHHHHHGGGGGGGGHHHHHHHHHHHGHHHHHHHGGHHGHHHHHHHHHHHHHHGGGGGGHHHHHHHHHHHHHHHGGGGGHHHHHHGGGGGCHHHHHHHHGHHGGEGGHHHGHHGHHGHHHHHHHHGGGHHHGGCFGGDDFGGGGGGGGGGGGGGGGGGGFGFFFFFFFFFFFFFFFFFFFFFFFFFFFFFFEFFFFFFFFFFFFFFFFFFFFF
@M05620:45:000000000-G6HP7:1:1101:4560:14176 1:N:0:142
ATCTCTATCTCCTAAAAACCTGTTTAGATTTGGAGATAGACCTTCAGGTTTTTCATCATTTTCTGCATGAATTATACATTGACCACGTTCCAGCGTGGTCAGTTTGCAGCATTCTGTTATTTTGTTTGACAGAGTGTCTTGTTGAGAACATATGTAGGACATGATTTTTTCCTGCAACAGGGAAAATAAAGTATAAGTTTTAAAGATTTATTCTTTAATAAAGGATCTCAAAGCCAGCTTTAGAAAAAGGA
+
CCDCCFFFFFFFGGGGGGGGGGGHHHHHHHHHHHHHHHHHHHHHHHHHHHHGGHHHHHHHHHHHHHHHHHHHHHHHHHHHHHHHHHGHHHHHHHGGGGHHHHHHHHHHHHHHHHHHHHHHHHHHHHHHHHGHHHHHHHHHHHHHHHHHHHHHHHHHHHHHHHHHHHHHHGHHHHHHHHHHHGGHHHHHGHHHHHHHHGHHHHGHHHHHHHHHHHHHHHHHHHHHHHHHHHHHHHHHHGHHHHHGHHHHGGH
@M05620:45:000000000-G6HP7:1:1101:27071:14181 1:N:0:142
TACCTGTACTGGGGAAGCATTTGAATATCCCCCCATGGTGATGGGGACGGAGAACTGCTCCATAAACACAGGCAACGTGCCTAACTTTCCCGGGAAGATGAAGTCAAAGAGCGACCACAGCATCGGTGAGCCAGACAGAATGATCCGATGAGGGGTGCGAAACTATTTGAGGAAAGGAAGCACCTTTTTATTAAATTTACCTTTTAGCAATCGCCATTCCTACCCTAAAGATCGGAAGAGCACACGTCTGA
+
CCCCCFFFFFFFGGGGGGGGGGHHHHHHHHHGGGGHHHGHHHHHHGGGGGGGGHHHHHHHHHHHHHHHHHHHGHHHGHHHHHHHHHHHHHHGGGGGGHHHHHHHHHHHHHHHGGGGGHHHHCGHDGGGGHHHHHHGHHFHHHHHHHHGGDHHHGGCEGGGGGGHHHHHHHGHGHGGFGGGGGGGGGGGGGGGGBGFGGGGGGGGGGGGGGFFFFFFFFFFFFFFFFFBBFFFFFFFFFFFFFFFFFFFFFF
@M05620:45:000000000-G6HP7:1:1101:4578:14182 1:N:0:142
ATCTCTATCTCCTAAAAACCTGTTTAGATTTGGAGATAGACCTTCAGGTTTTTCATCATTTTCTGCATGAATTATACATTGACCACGTTCCAGCGTGGTCAGTTTGCAGCATTCTGTTATTTTGTTTGACAGAGTGTCTTGTTGAGAACATATGTAGGACATGATTTTTTCCTGCAACAGGGAAAATAAAGTATAAGTTTTAAAGATTTATTCTTTAATAAAGGATCTCAAAGCCAGCTTTAGAAAAAGGA
+
DCDDDFFFFFFFGGGGGGGGGGHHHHHHHHHHHHHHHHHHHHHHHHHHHHHGGHHHHHHHHHIHIHHHHHHHHHHGHHHHHHHHHHGHHHHHHHGGGGHHHHHHHHHHHHHHHHHHHHHHHHHHHHHHHHHHHHHHHHHHHHHHHHHHHHHHHHHHHHHHHHHHHHHHHGHHHHHHHHHHHGGHHHHHHHHHHHHHHHHHHHHHHHHHHHHHHHHHHHHHHHHHHHHHHGHHHHHHHGHHHHHGGHHHGGH
@M05620:45:000000000-G6HP7:1:1101:22699:14195 1:N:0:142
TACCTGTACTGGGGAAGCAATCGCCATTCCTACCCTAAAGATCGGAAGAGCACACGTCTGAACTCCAGTCACAGCGATAGATCTCGTATGCCGTCTTCTGCTTGAAAAAAAAAAAAAACAAAAAGAATGACACATTAAACTAATTTCCGCGGATACAAGAGATGGAAGAAAGATTGTGCATATCCGTCCCAGCGCTAAGATCTCTCAGACAACGCACCACCCTTCAAACCCCATCCTGAAGCATCGCCTTC
+
CCCDDFFFFFFFGGFGGGGGGGGGGGGHHHHHHHHHFHHHHHHHGGGGHHHHHGHGHHHGGGHHHHHGHHHHHHHGFHGGHGFHHHGGHHHHGFGHGHHHHHHFGHHHHGGGGGB/</<//?0/.<011111101111000000=000..--:-:0000/./000<0/<//0/0000:0000000.....00.--9-<00000000:000//.-----.....//0000....//.000000000.....0
@M05620:45:000000000-G6HP7:1:1101:4562:14197 1:N:0:142
ATCTCTATCTCCTAAAAACCTGTTTAGATTTGGAGATAGACCTTCAGGTTTTTCATCATTTTCTGCATGAATTATACATTGACCACGTTCCAGCGTGGTCAGTTTGCAGCATTCTGTTATTTTGTTTGACAGAGTGTCTTGTTGAGAACATATGTAGGACATGATTTTTTCCTGCAACAGGGAAAATAAAGTATAAGTTTTAAAGATTTATTCTTTAATAAAGGATCTCAAAGCCAGCTTTAGAAAAAGGA
+
CCCCCFFFFFFFGGGGGGGGGGGHHHHHHHHHHGHHHHHHHHHHHHHHHHHGGHHHHHHHHHHHHHHHHGHHHHHHHHHHHHHHHHGGHHHHHHGGGGHHHHHHHHHHHHHHHHHHHHHHHHHHHHHHHHHHHHGHHHHHHHHHHHHHHHHHHHHHHHHHHHHHHHHHHGHHHHHHHHHHHGGHHHHHHHHHHHHHHHHHHHHHHHHHHHHHHHHHHGHHHHHHHHHHHHHHHHHHHGHHHHHHHGHFGGH
@M05620:45:000000000-G6HP7:1:1101:11899:14200 1:N:0:142
ATCTCTATCTCCTAAAACCTGTTTAGATTTGGAGATAGACCTTCAGGTTTTTCATCATTTTCTGCATGAATTATACATTGACCACGTTCCAGCGTGGTCAGTTTGCAGCATTCTGTTATTTTGTTTGACAGAGTGTCTTGTTGAGAACATATGTAGGACATGATTTTTTCCTGCAACAGGGAAAATAAAGTATAAGTTTTAAAGATTTATTCTTTAATAAAGGATCTCAAAGCCAGCTTTAGAAAAAGGAA
+
CCCCCFFFFFFFGGGGGGGGGGHHBHHHHHHHHHHHHHHHHHHHHHHHHHGGHHHHHHHHHHHHHHHHHHHHHHHHHHHHHHHHHGHHHHHFGGFGGHHHHHHHHHHHHHHHHHHHHHHHHHHHHHHHHDGGHGHHHHHHHHHHHGGHHHHHHHHGHHHHGHGHHHHHGHHHHHHHHHHHGGHHHHHHHGGHHHHHHHHHHHHHHHHHHHHHHHHHHGFHGHFHHHHHHHHHHHGHGHHHGHHHHHHGGHH
@M05620:45:000000000-G6HP7:1:1101:16862:14215 1:N:0:142
CATCCTGACCCTGAAGTACCCCGGCTTGATTTCTGACATTAGATCGGAAGAGCACACGTCTGAACTCCAGTCACAGCGATAGATCTCGTATGCCGTCTTCTGCTTGAAAAAAAAAAAAAAAAAAAAGACAATGTAATAATAAAACTCCGCACATTCAACCCAACTACAACTAATCCCGCCTACGCCCCCCTTCACTTTGAACCCCCTTACTTCAATCCACCCTACTCTGTCCTACGTCTTATAACGCCATT
+
CDCDDFFFFFFFGGGGGGGGGGGGGGGGHHHHHHHHHHHHHHGHHHGGGGHHHHHHHGHHHGHGHHHHHHHHHHHHHGGHGGHHHHHHGGHHHHGGGHGHHHHHHHHHHHGGGGGDB>/><<<--:..:/:0000000000<000000..--9000000.<.../000000000000.--../.-------.:0000<0000...-<.0000000:0:00..9/.0000000000<..<.00000<--..0
@M05620:45:000000000-G6HP7:1:1101:11892:14221 1:N:0:142
ATCTCTATCTCCTAAATCCTGTTTAGATTTGGAGATAGACCTTCAGGTTTTTCATCATTTTCTGCATGAATTATACATTGACCACGTTCCAGCGTGGTCAGTTTGCAGCATTCTGTTATTTTGTTTGACAGAGTGTCTTGTTGAGAACATATGTAGGACATGATTTTTTCCTGCAACAGGGAAAATAAAGTATAAGTTTTAAAGATTTATTCTTTAATAAAGGATCTCAAAGCCAGCTTTAGAAAAAGGAA
+
BBBBBFFFFFFFGGGGGGGGGDGHDGFHHHHHHGHHHHFHHHHHHHFHGHGGHHFHHHHFHHHHHFEGEGEEGDHHFGAFEFGHHDEBGHHBFG>EEGHHFEFEFHHFHHHHHHHEGFGHHFHHHHHGGHGFHFDFGHHEGHHHFFHHHHHHHDHFFFHHHF2GFHHHGHHHFHGHHGHHGEHHGGHHEGDG1FDGDGHGHFHFHFHHGFHHHDGH1=GDDDDGHHHHHHHGEFHHGGHHHFEGGHHEDGG
@M05620:45:000000000-G6HP7:1:1101:4452:14250 1:N:0:142
ATCTCTATCTCCTAAAAACCTGTTTAGATTTGGAGATAGACCTTCAGGTTTTTCATCATTTTCTGCATGAATTATACATTGACCACGTTCCAGCGTGGTCAGTTTGCAGCATTCTGTTATTTTGTTTGACAGAGTGTCTTGTTGAGAACATATGTAGGACATGATTTTTTCCTGCAACAGGGAAAATAAAGTATAAGTTTTAAAGATTTATTCTTTAATAAAGGATCTCAAAGCCAGCTTTAGAAAAAGGA
+
AABBAFFFFFFFGGGGGGGGGGHHHHHHHHHHHGHHHHHGHHHHHHHHHHHGGHHHHHHHHHHIIHHHHHHHHHHGHHHHHGHHGHGHHHHHHHGGGGHHHHHHHHHHHHHHHHHHHHHHHHHHHHHHHHHHHHHHHHHHHHHHHHHHHHHHHHHHHHHHHHHHHHHHHGHHHHHHHHHHHGGHHHHHGHHHFHHHGFHHHHGHHGHHHHHHHHHHHHHHGHHGHHGHHGHGGGHHHGHHHHHFGHHHGGC
@M05620:45:000000000-G6HP7:1:1101:3789:14264 1:N:0:142
TACCTGTACTGGGGAAGCATTTGAATATCCCCCCATGGTGATGGGGACGGAGAACTGCTCCATAAACACAGGCAACGTGCCTAACTTTCCCGGGAAGATGAAGTCAAAGAGCGACCACAGCACCGGTGAGCCAGATAGAATGATCCGACCAGGGGTGCGAAACTATTTGAGGAAAGGAAGCACTTTTTTATTAAATTTACCTTTTATCAATCGCTATTCCTATCCTAATGATCGGTAGAGCACACGTCAGA
+
DDDDDFFFFFFFGGGGGGGGGGHHHHHHHHHGGGGHHHHHHHHHHGGGGGGGGHHHHHHHHHHHHHHHHHHHGHHHGHHHHHHHHHHHHHHGGGGGGHHHHHHHHHHHHHHHGGGGGHHHH20//><</?10?0011?1>G11>11<.--<C..-.-:-.;-;000=000;C0//.:CF.C0/0;F009.0:F0000;00;0BFF00:000;.....0;0;000/0;B0000;.....00;:F/.-...90
@M05620:45:000000000-G6HP7:1:1101:23368:14265 1:N:0:142
TACCTGTACTGGGGAAGCGTGTAGCAATCGCCATTCCTACCCTAAAGATCGGAAGAGCACACGTCTGAACTCCAGTCACAGCGATAGATCTCGTATGCCGTCTTCTGCTTGAAAAAAAAAAACAGATTAACATAGCTACTCAAACCTTCCCACTTACTTCACCCATTTCCTCTTTCTCCCCCTTCTTTCTCCCCTTTACCCATTCTCATCCTTTCTACTTGTCACTTACCCTCCATTTCCCCCCCCCCGAC
+
BCCCCFFFFFFFGGGGGGGEGGGHHHHHFGGGGGHHHHGHGFHHHHHHHHHGGGGHHHHHGHGGHHGGHHHHHHHHHHHFHHGEHGGFFFHGGFEHHHHGEGHGGHHHHHGGHHHHG?@?C>//0?1111111?1?<1111>11<>0>10>1..0000=D000<./00=<00;CCCC00:.:-;/000009;/.;.0000/0/0;;F09;0000009;090000;0/:////9;B////9B.;-;@-----
@M05620:45:000000000-G6HP7:1:1101:4463:14266 1:N:0:142
ATCTCTATCTCCTAAAAACCTGTTTAGATTTGGAGATAGACCTTCAGGTTTTTCATCATTTTCTGCATGAATTATACATTGACCACGTTCCAGCGTGGTCAGTTTGCAGCATTCTGTTATTTTGTTTGACAGAGTGTCTTGTTGAGAACATATGTAGGACATGATTTTTTCCTGCAACAGGGAAAATAAAGTATAAGTTTTAAAGATTTATTCTTTAATAAAGGATCTCAAAGCCAGCTTTAGAAAAAGGA
+
EEEEEFFFFFFFGGGGGGGGGGHHHHHHHHHHHHHHHHHHHHHHHHHHHHHGGHHHHHHIHHHHIHHHHHHHHHHHHHHHHHHHHHGHHHHHHHGGGGHHHHHHHHHHHHHHHHHHHHHHHHHHHHHHHHHHHHHHHHHHHHHHHHHHHHHHHHHHHHHHHHHHHHHHHGHHHHHHHHHHHGGHHHHHGHHHHHHHHHHHHHHHHHHHHHHHHHHHHHHHHHHHHHHHHGHHHHHHHGHHHHHHGHHHGGH
@M05620:45:000000000-G6HP7:1:1101:3805:14277 1:N:0:142
TACCTGTACTGGGGAAGCATTTGAATATCCCCCCATGGTGATGGGGACGGAGAACTGCTCCATAAACACAGGCAACGTGCCTAACTTTCCCGGGAAGATGAAGTCAAAGAGCGACCACAGCATCGGTGAGCCAGACAGAATGATCCGATGAGGGGTGCGAAACTATTTGAGGAAAGGAAGCACCTTTTTATTAAATTTACCTTTTAGCAATCGCCATTCCTACCCTAAAGATCGGAAGAGCACACGTCTGA
+
AABBBFFFFFFCGCGGFGGGGGBGHHHHHHHGGGGHFHHGHHHHHGGGGGGGGHHHEGHHHHHHHHHHHHHHGHHHEHGHHHHFHHHHHHHGGGEGGHHHHHFHHHHHHGFHFCGGGHHHHHHHGFGGGHHHHHHGHHHGHHGHHHHFG?GH0EFDGADGGGGHHHHHHHGBFHGGFGGGGGGGGGGGGGGGGFGFGGGGGGGGGGBBFGFFAEFFFFFFFFFFFFB9BBFFFFF?EFFFFFFFF>FFFE:
@M05620:45:000000000-G6HP7:1:1101:17729:14278 1:N:0:142
AGATTACTGCAACAGTTCCCCCTGGACCTGGAAAAGTTTCTTGCCTGGCTTACAGAAGCTGAAACAACTGCCAATGTCCTACAGGATGCTACCCGTAAGGAAAGGCTCCTAGAAGACTCCAAGGGAGTAAAAGAGCTGATGAAACAATGGCAAGTAAGTCAGGCATTTCCGCTTTAGCACTCTTGTGGATCCAATTGAACAATTCTCAGCATTTGTACTTGTAACTGACAAGCCAGGGACAAAACAAAGAT
+
BAABCFFFFFFFGGFBGGGGGGGGHHHHHHHHHHHHHHHHHHHHHHHHHHHHHHHHHHHHHHHHHHHHHHHHHHHHHHHHHHHHHHHHHHHHHHGGEGHHHHHHHHHHGHHHHHHHHHHHHHHGGGGGHHHHHGHHHHGHHHHHHHHHHHHHHGHHHHHHHHHHHHHHHHGGGGGHHHGHHHHHHHHGHHHHHHHHHGHFFCHHHHHHHHHHHHHHHGHHHHHHHHHGHHHHHGFGEGGGGFGGGGGGGGF
@M05620:45:000000000-G6HP7:1:1101:1992:14301 1:N:0:142
ATCTCTATCTCCTAAAAACCTGTTTAGATTTGGAGATAGACCTTCAGGTTTTTCATCATTTTCTGCATGAATTATACATTGACCACGTTCCAGCGTGGTCAGTTTGCAGCATTCTGTTATTTTGTTTGACAGAGTGTCTTGTTGAGAACATATGTAGGACATGATTTTTTCCTGCAACAGGGAAAATAAAGTATAAGTTTTAAAGATTTATTCTTTAATAAAGGATCTCAAAGCCAGCTTTAGAAAAAGGA
+
ABBBAFFFFFDFGBEFFFFEGFDGGFHHHHHFHBGHHHFFFBFGHFFFGHHGGGBGFDGHHHHGGD5FGGHHHEHFFFHGFEFFFHEBGFFFG3EBFGG3DFFHFGB@FBBFHGFFFEBHHFHFBGGFDB4GCFBFBBGHDBGGGGAF?BGFFHGFHHHBCGGFHHHHHGGFHGCCFFCFGEEAFFHFFBF@BFBFF=FGHEFFFDGGFFFHFHHHFBGFDBDFGDGH0<00D<;:;.:GFFGFCCBAD?/
@M05620:45:000000000-G6HP7:1:1101:16864:14365 1:N:0:142
TACCTGTACTGGGGAAGCAATCGCCATTCCTACCCTAAAGATCGGAAGAGCACACGTCTGAACTCCAGTCACAGCGATAGATCTCGTATGCCGTCTTCTGCTTGAAAAAAAAAAAAAAAAAAAAAAAAAAAAGAAGATAAAAAAAATAAGAGAAAAAAAAAAATAAAAGAAAAGAAAATAGGAAAAAATAAGGCGTAAGCAGTAGAGTAATAGAGAAAAAGAGAGAACGGGAGGATGTAGAGAGATGATCT
+
DDDEDFFFFFFFGGGGGGGGGGGGGGGHHHHHHHHHGHHHHHHHGGGGHHHHHHHGHHHGGGHHHHHGHHHHHHHGGHGGHGFHHHFGHHHHGFGHGHHHHHHHHHHGHGGGGG><<//<<----<------.../01:1110---.01110:00/.9-9---.0:111..///..//100001/:.-.01::/-9-..01/11111<111<:11100/...//.<00....--./0011111..101:11
@M05620:45:000000000-G6HP7:1:1101:3509:14407 1:N:0:142
AGATTACTGCAACAGTTCCCCCTGGACCTGGAAAAGTTTCTTGCCTGGCTTACAGAAGCTGAAACAACTGCCAATGTCCTACAGGATGCTACCCGTAAGGAAAGGCTCCTAGAAGACTCCAAGGGAGTAAAAGAGCTGATGAAACAATGGCAAGTAAGTCAGGCATTTCCGCTTTAGCACTCTTGTGGATCCAATTGAACAATTCTCAGCATTTGTACTTGTAACTGACAAGCCAGGGACAAAACAAAGAT
+
BCCCCFFFFFFFGGGGGGGGGGGGHHHHHHHHHHHHHHHHHHHHHHHHHHHHHHHHHHHHHHHHHHHHHHHHCFHHHGHHBBCGHHHHHHFGGHGFCDHHHFCFGGHHGHGHGFHEFGHH?CGGGEGGFFFFHEHGHHEHHGFFFBEHHHGFFGHFFHHHDGGHEHHHHGCFGGGGHGFGFHHHHHHGHHHHDCGHHBFCBCHHGHH0DCFHHHHHGGHHHGGEGHHGCCFGGE/FGGGE?FBACEEFGF9
@M05620:45:000000000-G6HP7:1:1101:29537:14416 1:N:0:142
ATCTCTATCTCCTAAAAACCTGTTTAGATTTGGAGATAGACCTTCAGGTTTTTCATCATTTTCTGCATGAATTATACATTGACCACGTTCCAGCGTGGTCAGTTTGCAGCATTCTGTTATTTTGTTTGACAGAGTGTCTTGTTGAGAACATATGTAGGACATGATTTTTTCCTGCAACAGGGAAAATAAAGTATAAGTTTTAAAGATTTATTCTTTAATAAAGGATCTCAAAGCCAGCTTTAGAAAAAGGA
+
CCCCCFFFFFFFGGGGGGGGGGHHHHHHGHHHHHHHHHHHHHHHHHHHHHHGGHHHHHHHHHIHIHHHHHHHHHHHHHHHGHHHGHGFGHHHHHGGGGHHHHGHHHHHHHHHHHHHHHHHHHHHHHHHHHHHHHGHHHHHHHHHHHHHHGHHHHHHHHHHHHHHHHHHHGHHHHHHHHHHHGGHHGHHHHHHFHHHHGHHGHGHHHHHHHHHHHHHHFHHHHHGHHHHHHHHGHHHHGHHHHHGHHHHGGH
@M05620:45:000000000-G6HP7:1:1101:12647:14427 1:N:0:142
ATCTCTATCTCCTAAAAACCTGTTTAGATTTGGAGATAGACCTTCAGGTTTTTCATCATTTTCTGCATGAATTATACATTGACCACGTTCCAGCGTGGTCAGTTTGCAGCATTCTGTTATTTTGTTTGACAGAGTGTCTTGTTGAGAACATATGTAGGACATGATTTTTTCCTGCAACAGGGAAAATAAAGTATAAGTTTTAAAGATTTATTCTTTAATAAAGGATCTCAAAGCCAGCTTTAGAAAAAGGA
+
CCCCCFFFFFFFGGGGGGGGGGHHHHHHHHHHHHHHHHHHHHHHHHHHHHHGGHHHHIHHHHHHIHHHHHHHHHHHHHHHHHHHHHGHHHHHHHGGGGHHHHHHHHHHHHHHHHHHHHHHHHHHHHHHHHHHHHHHHHHHHHHHHHHHHHHHHHHHHHHHHHHHHHHHHGHHHHHHHHHHHGGHHHHHHHHHHHHHHHHHHHHHHHHHHHHHHHHHHHHHHHHHHHHHHHHHHHHHHGHHHHHHHHHHGGH
@M05620:45:000000000-G6HP7:1:1101:24246:14432 1:N:0:142
ATCTCTATCTCCTAAAAACCTGTTTAGATTTGGAGATAGACCTTCAGGTTTTTCATCATTTTCTGCATGAATTATACATTGACCACGTTCCAGCGTGGTCAGTTTGCAGCATTCTGTTATTTTGTTTGACAGAGTGTCTTGTTGAGAACATATGTAGGACATGATTTTTTCCTGCAACAGGGAAAATAAAGTATAAGTTTTAAAGATTTATTCTTTAATAAAGGATCTCAAAGCCAGCTTTAGAAAAAGGA
+
DCCDEFFFFFFFGGGGGGGGGGHHHHHHHHHHHHHHHHHHHHHHHHHHHHHGGHHHHIHHHHIIHHHHHHHHHHHHHHHHHHHHHHGHHHHHHHGGGGHHHHHHHHHHHHHHHHHHHHHHHHHHHHHHHHHHHHHHHHHHHHHHHHHHHHHHHHHHHHHHHHHHHHHHHGHHHHHHHHHHHGGHHHHHGHHHHHHHHGHHHHGHHHHHHHHHHHHHHGHHHHHHHHHHHGHHHHHHHGHHHHHHHHHHGGH
@M05620:45:000000000-G6HP7:1:1101:12653:14443 1:N:0:142
ATCTCTATCTCCTAAAAACCTGTTTAGATTTGGAGATAGACCTTCAGGTTTTTCATCATTTTCTGCATGAATTATACATTGACCACGTTCCAGCGTGGTCAGTTTGCAGCATTCTGTTATTTTGTTTGACAGAGTGTCTTGTTGAGAACATATGTAGGACATGATTTTTTCCTGCAACAGGGAAAATAAAGTATAAGTTTTAAAGATTTATTCTTTAATAAAGGATCTCAAAGCCAGCTTTAGAAAAAGGA
+
CCCCCFFFFFFFGGGGGGGGGGHHHHHHHHHHHHHHHHHHHHHHHHHHHHHGGHHHHIHHHHIHHHHHHHHHHHHHHHHHHHHHHHGHHHHHHHGEGGHHHHHHHHHHHHHHHHHHHHHHHHHHHHHHHHHHHHHHHHHHHHHHHHHHHHHHHHHHHHHHHHHHHHHHHGHHHHHHHHHHHGGHHHHHHHHHHHHHHGGHHHHHHHHHHHHHHHHHHHHHHHHHHHHHHHHHGHHHHGHHHHHHHHHHGGH
@M05620:45:000000000-G6HP7:1:1101:24239:14453 1:N:0:142
ATCTCTATCTCCTAAAAACCTGTTTAGATTTGGAGATAGACCTTCAGGTTTTTCATCATTTTCTGCATGAATTATACATTGACCACGTTCCAGCGTGGTCAGTTTGCAGCATTCTGTTATTTTGTTTGACAGAGTGTCTTGTTGAGAACATATGTAGGACATGATTTTTTCCTGCAACAGGGAAAATAAAGTATAAGTTTTAAAGATTTATTCTTTAATAAAGGATCTCAAAGCCAGCTTTAGAAAAAGGA
+
DDDDDFFFFFFFGGGGGGGGGGHHHHHHHHHHHHHHHHHHHHHHHHHHHHHGGHHHHIHHIIHIHHHHHHHHHHHHHHHHHHHHHHGHHHHHHHGFGGHHHHHHHHHHHHHHHHHHHHHHHHHHHHHHHHGHHHHHHHHHHHHHHHHHHHHFHHHHHHHHHHHHHHHHHGHHHHHHHHHHHGGHHHHHHHHHFHHHHHHHHHHHHHHHHHHHHGHHHHHHHHHHHHHHHGHHHHHHHGGHHHHHGGHHGGH
@M05620:45:000000000-G6HP7:1:1101:17499:14497 1:N:0:142
AGATTACTGCAACAGTTCCCCCTGGACCTGGAAAAGTTTCTTGCCTGGCTTACAGAAGCTGAAACAACTGCCAATGTCCTACAGGATGCTACCCGTAAGGAAAGGCTCCTAGAAGACTCCAAGGGAGTAAAGGAGCTGATGAAACAATGGCAAGTAAGTCAGGCATTTCCGCTTTAGCACTCTTGTGGATCCAATTGAACAATTCTCAGCATTTGTACTTGTAACTGACAAGCCAGGGACAAAACAAAGAT
+
>AAABFFFDFFFGGGFGGGGGGGGHHHHGHHHHGHHGHHHHHGHHHHHHHHFHHHHHHHHHHHHHGHHHHHHHHHHHHHHHGFFFGFFHFFHHHE>/FHFHHHEFHGHGFHHHHHHHFHHHFHGGEGEGHHEHHHHHCGDGFHHHHEFGHHHHGHHFGFFDGGGHHDHHHGGGGGH1GHHHHHHHG1<GHGHF0<D<DD0D<D0GGHFBHHFH;G0CFFF00CBGGCCCGHAGGFFEGGFEFFFFGEGFFC
@M05620:45:000000000-G6HP7:1:1101:19834:14505 1:N:0:142
CATCCTGACCCTGAAGTACCCCATTGAGCATGGCATCGTCACCAACTGGGACGACATGGAGAAGATCTGGCACCACACCTTCTACAACGAGCTGCGCGTGGCCCCGGAGGAGCACCCAGTGCTGCTGACCGAGGCCCCCCTGAACCCCAAGGCCAACAGAGAGAAGATGACTCAGGTGAGGCTCGGCCGACGCCCGTGCTCCTCCCGTCCTTTCCCCAGTCATTTTCTGCCCGGCTTGATTTCTGACATTA
+
CCCBCFFFFFFFGFGGGFGGGGGHHHGHHGHHHHHHHGHHHGHHHGHHGHGHGGGGGGHGFHGHHFHHHGGHHGGHHGGGHHHGHHHHGGGGGFGGEGEFGGHHGGGFGGCF/CGHGGH?GHHHHHHGHHFCGFAF?FGGGGGFHHGGGGHGHHEEAEGGGGGGGGGFGGFFBBFGGGFGGGGGFFEFCF-CD=FF9DFFBFFFFFFFFFFFFFFFFFFBFBBFFFFFF::EDFFFFBABFFFFFFBBFFB
@M05620:45:000000000-G6HP7:1:1101:29488:14509 1:N:0:142
AGATTACTGCAACAGTTCCCCCTGGACCTGGAAAAGTTTCTTGCCTGGCTTACAGAAGCTGAAACAACTGCCAATGTCCTACAGGATGCTACCCGTAAGGAAAGGCTCCTAGAAGACTCCAAGGGAGTAAAAGAGCTGATGAAACAATGGCAAGTAAGTCAGGCATTTCCGCTTTAGCACTCTTGTGGATCCAATTGAACAATTCTCAGCATTTGTACTTGTAACTGACAAGCCAGGGACAAAACAAAGAT
+
AAAACFFFBB4BFGBBBFFGGGGFFHHHHHGHHHHFBGHHHHHHHHHHHHHHHGHHHHHHHHHHHHGHHHHHGHHBDDDG5BFCFBFBBFFFGHGGEGFBFF3FFEFGGHHHHHHGHHHHHGHGEFGEHDGHHGHHHHGFHHGGHFFHGGHGHGGHGHHHHHCHHHHHHHGGGGGGFGHHHHHHHFGGEHHHEFGHHGFFB<GGGHHHHHHHHGGGHFGGHHGFHHHHHHHHEEBFEGGGEFFFGGGGGGC
@M05620:45:000000000-G6HP7:1:1101:17505:14516 1:N:0:142
AGATTACTGCAACAGTTCCCCCTGGACCTGGAAAAGTTTCTTGCCTGGCTTACAGAAGCTGAAACAACTGCCAATGTCCTACAGGATGCTACCCGTTAGGAAAGGCTCCTAGAAGACTCCAAGGGAGTAAAGGAGCTGATGAAACAATGGCAAGTAAGCCAGGCATTTCCGCTTTATCACTCTTGTGGATCCAATTGAACAATTCTCAGCATTTGTACTTGTAACTGACAAGCCAGTGACAAAACAAAGAT
+
AAABBFFFFFFFGGGFGGGGGGGGHHHHHHHHHHHHGHHHHHHHHHHHHHHHHHHHHHHHHHHHHHHHHHHHFHHHHDGD53333133255@F1111BF2G3G11G3BCBEGHBEHC?3BF?3/?E</BGH43F/?03B2F3GHD?/2DFHHCCG2>F222@///=1@G=?/C/?G1F111<F1111.>G1G000=0=000/D0DH00<0C0<000<C;0:0;C0:0<0CG.../.000:;CBFF9E./::
@M05620:45:000000000-G6HP7:1:1101:29472:14520 1:N:0:142
AGATTACTGCAACAGTTCCCCCTGGACCTGGAAAAGTTTCTTGCCTGGCTTACAGAAGCTGAAACAACTGCCAATGTCCTACAGGATGCTACCCGTAAGGAAAGGCTCCTAGAAGACTCCAAGGGAGTAAAAGAGCTGATGAAACAATGGCAAGTAAGTCAGGCATTTCCGCTTTAGCACTCTTGTGGATCCAATTGAACAATTCTCAGCATTTGTACTTGTAACTGACAAGCCAGGGACAAAACAAAGAT
+
BBABBFFBB@4BGGGBBFGGGGGGHHFHHHHGFHHFFDHHHHHHHHHHHHHGHHHHFGGHGHHHHHHFF3GHFHHBDDFG5BFBBFGFFGFHGHGEFGGHGF3BFGGHGHFGHGHGHHHHFGHFEEEEGDFGGFHHHHGFHBDDFFHHF?GHHFFGHHHHGHCGFHHHHH?EFGGHGHHHHFHHHGFDGHHHGFGFHFGF0<<=DDGH0GDHG0GGGFGFC:GHHHFGHGHCEEBFEEEG?C/CACEGFF9
@M05620:45:000000000-G6HP7:1:1101:6884:14554 1:N:0:142
AGATTACTGCAACAGTTCCCCCTGGACCTGGAAAAGTTTCTTGCCTGGCTTACAGAAGCTGAAACAACTGCCAATGTCCTACAGGATGCTACCCGTAAGGAAAGGCTCCTAGAAGACTCCAAGGGAGTAAAAGAGCTGATGAAACAATGGCAAGTAAGTCAGGCATTTCCGCTTTAGCACTCTTGTGGATCCAATTGAACAATTCTCAGCATTTGTACTTGTAACTGACAAGCCAGGGACAAAACAAAGAT
+
CBCCCFFFDFFFGGGGGGGGGGGGGHGHHHHHFHHHGGHHHHHHHHHHHHHHHHHHHHHHHHHHHHHHHHHHHHHHHHHHHHHHFFHHHHHHHHGFFGHHHFHHHHHHGHHHHHHHHHHFEFGGGEGGGHHFHEHHHHEHHFFFHHHHGCGHHGHHHHGHFGGHHHHHHHGGGGGHFHHHHHHHHFGDHHHHGHGHHFHGGHGHGHHFHHGHHGHHHFHFHFHFHHHGFHGGHGFGGGGGGGGGGGGGGFC
@M05620:45:000000000-G6HP7:1:1101:13008:14564 1:N:0:142
AAACCAGAAGACATGAGGTCAGCTAGATCGGAAGAGCACACGTCTGAACTCCAGTCACAGCGATAGATCTCGTATGCCGTCTTCTGCTTGAAAAAAAAAAAATTTACCGCCTTCTTTTCTTTTTTTTTCCCTCTTTTCTTGTTTCGCCCCTCTTTCTTCCCTTCTTTTTTCCTCCCCCCTCTTCCCTCCCTTCTCCCTTTTCCCTCTTTCTTCTTTCTTTCCTCCTCTCCCCTCCCTCTTTTACCCCCCTC
+
AAAAA4ACFF4B4FABB4AB4FEGFHGHGHGGFAFHFFFGHEHGBFFGGHFFFCA3FH5GFEGHFCGGFBHFFGH3DBEEGH1G4B4FG3FGBGFE?E/></0B12B1/<>/?F11112@1F11</A-01<G/<D=0=G00=D/0.:CF-:C/000;000=00;CFFB0@FFG0/:DGGB.B///9B.A../9/B//.//;///99BF///F/B//;/B//;///.9/;;FDF.;AFFB////9B/.---.
@M05620:45:000000000-G6HP7:1:1101:21323:14699 1:N:0:142
ATCTCTATCTCCTAAAAAGGAAGAAAGGGGAGGGAAGATCGGAAGAGCACACGTCTGAACTCCAGTCACAGCGATAGATCTCGTATGCCGTCTTCTGCTTGAAAAAAAAAAAACTATAATTTTGTATGCCATAGTGTCTTGTTGAGAACCTCTGTCTTACATGATTTTTTCCTTCAACCGGGAAAATAATGTAGAAGTTTTAACGATTTATTCTTTACTACAGGCTCTCAAAGCCAGCTTTCTACCAAGAA
+
CCCCCFFFFFFFGGGGGGGGGGHGGGHHGGGGGGGHGHHHHGGGGHHHHGHHGHHHGHFHHHHGHHHGHHHHGGHGGHHFHHHGGHHHHGEGHGHHHHHHHHHHHHGG/BF/</11111111=1?11?1?1111FFFGGF1FGFB<.<0.</0000000<0D0<0;0CG-/:;0<000.;@A--99;0000000;00;009F00:...A00;9BBFE0;00B0;..;9F0;9:FFF:9B0;0900900;./
@M05620:45:000000000-G6HP7:1:1101:13426:14724 1:N:0:142
TACCTGTACTGGGGAAGCATTTGAATATCCCCCCATGGTGATGGGGACGGAGAACTGCTCCATAAACACAGGCAACGTGCCTAACTTTCCCGGGAAGATGAAGTCAAAGAGCGACCACAGCATCGGTGAGCCAGACAGAATGATCCGATGAGGGGTGCGAAACTATTTGAGGAAAGGAAGCACCTTTTTATTAAATTTACCTTTTAGCAATCGCCATTCCTACCCTAAAGATCGGAAGAGCACACGTCTGA
+
CDDDDFFFFFFFGGGGGGGGGGHHHHHHHHHGGGGHHHGHHHHHHGGGGGGGGHHHHHHHHHHHHHHHHHHHGHHHGHHHHHHHHHHHHHHGGGGGGHHHHHHHHHHHHHHHGGGGGHHHHFGHB??CFHHHHHHGHHGHHGHHHHHGGGGHHGGFGGGGGGGHHHHHHHGHHHGGFGGGGGGGGGGGGGGGGGGGGGGGGGGGGGGGGGFFFFFFFHFFFFFFFFFFFFFFFFFFFFFFFFFFFFBFFFF
@M05620:45:000000000-G6HP7:1:1101:20290:14773 1:N:0:142
TACCTGTACTGGGGAAGCATTTGAATATCCCCCCATGGTGATGGGGACGGAGAACTGCTCCATAAACACAGGCAACGTGCCTAACTTTCCCGGGAAGATGAAGTCAAAGAGCGACCACAGCATCGGTGAGCCAGACAGAATGATCCGATGAGGGGTGCGAAACTATTTGAGGAAAGGAAGCACCTTTTTATTAAATTTACCTTTTAGCAATCGCCATTCCTACCCTAAAGATCGGAAGAGCACACGTCTGA
+
DDDDDFFFFFFFGGGGGGGGGGHHHHHHHHHGGGGHHHGHHHHHHGGGGGGGGHHHHHHHHHHHHHHHHHHHGHHHGHHHHHHHHHHHHHHGGGGGGHHHHHHHHHHHHHHHGGGGGHHHHGHHGECGGHHHHHHGHHGGHHHHHHHGGGHHHGGEFGGGGGGHHHHHHHGHFHGGGGGGGGGGGGGGGGGGGGGFGGGGGGGGGHGGGGFFFFFFFHFFFFFFFFFFBFFFFFFFFFFFFFFFFFFFFFF
@M05620:45:000000000-G6HP7:1:1101:22973:14790 1:N:0:142
TACCTGTACTGGGGAAGCATTTGAATATCCCCCCATGGTGATGGGGACGGAGAACTGCTCCATAAACACAGGCAACGTGCCTAACTTTCCCGGGAAGATGAAGTCAAAGAGCGACCACAGCTCGGAGGTTATTTTGCATCGGTGAGCCAGACAGAATGATCCGATGAGGGGTGCGAAACTATTTGAGGAAAGGAAGCACCTTTTTATTAAATTTACCTTTTAGCAATCGCCATTCCTACCCTAAAGATCGG
+
CCCCCFFFFFFFGEGGGGGGGGHHHHHHHHHGGGGHHHFGHHHHHGGGGGGGGHHHHHHHHHHHHHHHHHHHGHHHGHHHHHHHHHHHHHHGGGGGGHHHHHHHHHHHHHHHGGGGGHHHHHHGFDGGEHHHHHHHGHHHGGGGGHHHHFCFHHHHHHHHHHHGGGFHHGGCEGGABGGGGGGGGGGGGGGGGGGGGFGFFFFFFFFFFFFFFFFFFFFFFFFFFFFFFFFFFFFFFFFFFFFBBFFFFFD
@M05620:45:000000000-G6HP7:1:1101:6860:14802 1:N:0:142
ATCTCTATCTCCTAAAAACCTGTTTAGATTTGGAGATAGACCTTCAGGTTTTTCATCATTTTCTGCATGAATTATACATTGACCACGTTCCAGCGTGGTCAGTTTGCAGCATTCTGTTATTTTGTTTGACAGAGTGTCTTGTTGAGAACATATGTAGGACATGATTTTTTCCTGCAACAGGGAAAATAAAGTATAAGTTTTAAAGATTTATTCTTTAATAAAGGATCTCAAAGCCAGCTTTAGAAAAAGGA
+
CCCCCFFFFFFFGGGGGGGGGGHHHHHHHHHHHHHHHHHHHHHHHHHHHHHGGHHHHHHHHHHHHHHHHHHHHHHHHHHHHGHHHHGHHHHHHHGFGGHFHHHHHHHHHHHHHHHHHHHHHHHHHHHHHHHHHHHHHHHHHHHHHHHHHHHHGHHHHHHHHHHHHHHHHGHHHHGHHHHHHGGHHHHHHGHHHHHHHGHHHHHHHHHHHHHHHHHHHHHHHHHHHHHHHHHHHHHHHGHHHHHHHHGHGGH
@M05620:45:000000000-G6HP7:1:1101:13403:14845 1:N:0:142
ATCTCTATCTCCTAAAAACCTGTTTAGATTTGGAGATAGACCTTCAGGTTTTTCATCATTTTCTGCATGAATTATACATTGACCACGTTCCAGCGTGGTCAGTTTGCAGCATTCTGTTATTTTGTTTGACAGAGTGTCTTGTTGAGAACATATGTAGGACATGATTTTTTCCTGCAACAGGGAAAATAAAGTATAAGTTTTAAAGATTTATTCTTTAATAAAGGATCTCAAAGCCAGCTTTAGAAAAAGGA
+
CBCCCFFFFFFFGGGGGGGGGGHHHHHHHHHHHHHHHHHHHHHHHHHHHHHGGHHHHIHHHIHHIHHHHGHHHHHHHHHHHHHHHHGGHHHHHHGFGGGHFHGHHHHHHHHHHHHHHHHHHHHHGHHHHHHGHHFGHHHHHHHHHHGHHHHGHHHHHHHHHHHGHHHHHGHHHHHHGHHHHGGGHHHHHHHGGHHHHHHHHHHHHHHHHHHHHHHHHHHHGHHHHHHHHGHGHHAGGGHHHHHHHGGHGGG
@M05620:45:000000000-G6HP7:1:1101:13390:14859 1:N:0:142
ATCTCTATCTCCTAAAAACCTGTTTAGATTTGGAGATAGACCTTCAGGTTTTTCATCATTTTCTGCATGAATTATACATTGACCACGTTCCAGCGTGGTCAGTTTGCAGCATTCTGTTATTTTGTTTGACAGAGTGTCTTGTTGAGAACATATGTAGGACATGATTTTTTCCTGCAACAGGGAAAATAAAGTATAAGTTTTAAAGATTTATTCTTTAATAAAGGATCTCAAAGCCAGCTTTAGAAAAAGGA
+
AAAAAFDFFFFFG111ABEFGGHHHBGCGHHFFA01B1BABGHHHFFBGHHGGHFHHFHGHHHHHHHHH11FHHHFHBHHH1GHFHGHHHHHHHGEE@HHHGHHHHHEGHHHHHHGHHHHHHHFHHHFEGD1CGHFHHHHHHHGFGHFGCHFHHHGHFHHGGHBGFHHHGHGHHG<1@0FGG/FCHF1<FFHEHDGFHGHHFFFHHFHHHHHHHHHGDGD0<GBGGGHFGGFDHGHHGHHHFFBB;GAAA/
@M05620:45:000000000-G6HP7:1:1101:27254:15010 1:N:0:142
AGATTACTGCAACAGTTCCCCCTGGACCTGGAAAAGTTTCTTGCCTGGCTTACAGAAGCTGAAACAACTGCCAATGTCCTACAGGATGCTACCCGTAAGGAAAGGCTCCTAGAAGACTCCAAGGGAGTAAAAGAGCTGATGAAACAATGGCAAGTAAGTCAGGCATTTCCGCTTTAGCACTCTTGTGGATCCAATTGAACAATTCTCAGCATTTGTACTTGTAACTGACAAGCCAGGGACAAAACAAAGAT
+
BBCCCFFFDD4FGGFGGGGGGGGGHHHHHHHHHHHHHHHHHHHHHHHHHHHHHHHHHHHHHHHHHHHHHHHHFHHHHHHHHHHHHHHGHH5GHHGG/EGHHHHHHHHHGHHHHHHHHHHHH3BFEHFGHFHHHGHHHHGHH3FGHHHHHFHHHGHHHHHHHHHHHHHHHHGGGGGHEHHHHHHHHHHGHHHHHFHHHGHHGHHHHHHHHHHHHHHHHGHHGHCGHHHHHHHHHGGGGGGG?FBFGGGGGGF
@M05620:45:000000000-G6HP7:1:1101:17412:15029 1:N:0:142
CATCCTGACCCTGAAGTACCCCGGCTTGATTTCTGACATTAGATCGGAAGAGCACACGTCTGAACTCCAGTCACAGCGATAGATCTCGTATGCCGTCTTCTGCTTGAAAAAAAAAAAAAAAAAAAAAAAAAAAAAGAAAACATATAGATGAAAAATAAAAAATAATAAAATTGAAAGGAAGGTAAGATGAGATTAACTACATGTGTGACAGTAATTATCTAATTCACATAGGACTGTATAAAGTCGTGCAT
+
DDDDDFFFFFFFGGGGGGGGGGGGGGGGHHHHHHHHHHHHHHHHHHGGGGHHHHHHHGHHHGHHHHHHHHHHHHHHHGGHGGHHHHHHGGHHHHGGGHGHHHHHHHHHHHHGGGGGB><<<<<<<:-------:-...///.0000000:0000..00000-.0000:000000000./:..0000000000:;000000000:00.0:00:00;0000:00;00000000000/.:00000000.....0
@M05620:45:000000000-G6HP7:1:1101:5029:15042 1:N:0:142
ATCTCTATCTCCTAAAAACCTGTTTAGATTTGGAGATAGACCTTCAGGTTTTTCATCATTTTCTGCATGAATTATACATTGACCACGTTCCAGCGTGGTCAGTTTGCAGCATTCTGTTATTTTGTTTGACAGAGTGTCTTGTTGAGAACATATGTAGGACATGATTTTTTCCTGCAACAGGGAAAATAAAGTATAAGTTTTAAAGATTTATTCTTTAATAAAGGATCTCAAAGCCAGCTTTAGAAAAAGGA
+
CBCCCFFFFFFFGGGGGGGGGGHHHHHHHHHHHHHHHHHHHHHHHHHHHHHGGHHHHHHHHHHHHHHHHHHHHHHHHHHHHHGHHHGHHHHHHHGGGGHHHHHHHHHHHHHHHHHHHHHHHHHHHHHHHHHHHHGHHHHHHHHHHHHHHHHHGHHHHHHHHHHHHHHHHGHHHHGHHHHHHGGHHHHHHHHHHHHHHGHHHHGHHHHHHHHHHHHHHHHHHHHHHHHHHGHGHHHHHGHHHHHHHHHHGGH
@M05620:45:000000000-G6HP7:1:1101:12791:15046 1:N:0:142
AGATTACTGCAACAGTTCCCCCTGGACCTGGAAAAGTTTCTTGCCTGGCTTACAGAAGCTGAAACAACTGCCAATGTCCTACAGGATGCTACCCGTAAGGAAAGGCTCCTAGAAGACTCCAAGGGAGTAAAAGAGCTGATGAAACAATGGCAAGTAAGTCAGGCATTTCCGCTTTAGCACTCTTGTGGATCCAATTGAACAATTCTCAGCATTTGTACTTGTAACTGACAAGCCAGGGACAAAACAAAGAT
+
AAAABFFFBDBBBFBBBFFGGGGGHHHHHHHHHHHHHHHHHHHHHHHHHHHHHHHHHHHHHHHHHHHHHHHHHHGEDFGHHGHHHGHHHHHHHHGGGGGHHHHFHHHHGHHHHHHHHHHHHHHGEGFEGFFHHGHHHGHHHHHHHHHHHHHHHGHHHHHHHHHGHHHHHHGGGGGFFHHHHHHHHGHFHHHHHHHHHHFFHHFHHHHHHHHHHHHHHFHHGGHHHHHGGHGFEFFGEGGGGFFGGGGGGGF
@M05620:45:000000000-G6HP7:1:1101:17319:15050 1:N:0:142
ATCTCTATCTCCTAAAAACCTGTTTAGATTTGGAGATAGACCTTCAGGTTTTTCATCATTTTCTGCATGAATTATACATTGACCACGTTCCAGCGTGGTCAGTTTGCAGCATTCTGTTATTTTGTTTGACAGAGTGTCTTGTTGAGAACATATGTAGGACATGATTTTTTCCTGCAACAGGGAAAATAAAGTATAAGTTTTAAAGATTTATTCTTTAATAAAGGATCTCAAAGCCAGCTTTAGAAAAAGGA
+
BCCCCFFFFFFFGGGGGGGGGGHHHHHHHHHHHHHHHHHHHHHHHHHHHHHGGHHHHHHHHHIIIHHHHHHHHHHHHHHHHHHHHHGHHHHHHHGGGGHHHHHHHHHHHHHHHHHHHHHHHHHHHHHHHHHHHHHHHHHHHHHHHHHHHHHHHHHHHHHHHHHHHHHHHGHHHHHHHHHHHGGHHHHHHHHHHHHHHHHHHHHHHHHHHHHHHHHHHHHHHHHGHHHHHHHFHHHHHGHHHHHGHHHHGGH
@M05620:45:000000000-G6HP7:1:1101:17332:15062 1:N:0:142
ATCTCTATCTCCTAAAAACCTGTTTAGATTTGGAGATAGACCTTCAGGTTTTTCATCATTTTCTGCATGAATTATACATTGACCACGTTCCAGCGTGGTCAGTTTGCAGCATTCTGTTATTTTGTTTGACAGAGTGTCTTGTTGAGAACATATGTAGGACATGATTTTTTCCTGCAACAGGGAAAATAAAGTATAAGTTTTAAAGATTTATTCTTTAATAAAGGATCTCAAAGCCAGCTTTAGAAAAAGGA
+
BBBBBFFFFFFFGGGGGGGGGGHHHHHHHHHHHHHHHHHFHHHHHHHHHHHGGHHHHHHHHHHHHHHHHHHHHHHHHHGHHFHHGHGHHHHHHHGGGGHHHHHHHHHHHHHHHHHHHHHHHHHHHHHHHHHHHHHHHHHHHHHHHHHHHHHHHHHHHHHHHHHHHHHHHGHHHHGHHHHHHGGHHHHHHHHHHHHHHHHHHHHHHHHHHHHHHHHHHHHHHHHGGHHHHHHHGHHHHGHHHHHGHHHHGGH
@M05620:45:000000000-G6HP7:1:1101:17351:15064 1:N:0:142
ATCTCTATCTCCTAAAAACCTGTTTAGATTTGGAGATAGACCTTCAGGTTTTTCATCATTTTCTGCATGAATTATACATTGACCACGTTCCAGCGTGGTCAGTTTGCAGCATTCTGTTATTTTGTTTGACAGAGTGTCTTGTTGAGAACATATGTAGGACATGATTTTTTCCTGCAACAGGGAAAATAAAGTATAAGTTTTAAAGATTTATTCTTTAATAAAGGATCTCAAAGCCAGCTTTAGAAAAAGGA
+
AAABBFFFFFFFGGGGGCEGGGHHHBGHHHHHGHHHHHHBGHHHHHHEHHHGGHHHHHHHHHHHHHFHHFHHHHHHHHHHHHHHFHGHHHHGHHGGGGHHHHHHHHHHFHHHHHHGHHHHHHHHHHHHFHGHGHHGHGHHHHHHFFHHHHHHHHHHHHHHHHGHHHHHHGHHHHHFHHFHHGGHAHGFFGGHHFHHGGHHHFHBFFHHHHHHHHHHFBGHHE00CGHHHHHEFFHHGGGHHGHEGHHFG.C
@M05620:45:000000000-G6HP7:1:1101:19718:15081 1:N:0:142
ATCTCTATCTCCTAAAAACCTGTTTAGATTTGGAGATAGACCTTCAGGTTTTTCATCATTTTCTGCATGAATTATACATTGACCACGTTCCAGCGTGGTCAGTTTGCAGCATTCTGTTATTTTGTTTGACAGAGTGTCTTGTTGAGAACATATGTAGGACATGATTTTTTCCTGCAACAGGGAAAATAAAGTATAAGTTTTAAAGATTTATTCTTTAATAAAGGATCTCAAAGCCAGCTTTAGAAAAAGGA
+
BCCCCFFFFFFFGGGGGGGGGGHHHHHHHHHHHFHHHHHHHHHHHHHHHHHGGHHHHIHHIHHIIHHHHHHHHHHHHHHHHHHHHHGHHHHHHHGGGGHHHHHHHHHHHHHHHHHHHHHHHHHHHHHHHHHHHHHHHHHHHHHHHHHHHHHHHHHHHHHHHHHHHHHHHGHHHHHHHHHHHGGHHHHHHHHHHHHHHHHHHHHHHHHHHHHHHHHHHHHHHHHHHHHHHHHHHHHHHGHHHHHBGHHHGGH
@M05620:45:000000000-G6HP7:1:1101:19718:15098 1:N:0:142
ATCTCTATCTCCTAAAAACCTGTTTAGATTTGGAGATAGACCTTCAGGTTTTTCATCATTTTCTGCATGAATTATACATTGACCACGTTCCAGCGTGGTCAGTTTGCAGCATTCTGTTATTTTGTTTGACAGAGTGTCTTGTTGAGAACATATGTAGGACATGATTTTTTCCTGCAACAGGGAAAATAAAGTATAAGTTTTAAAGATTTATTCTTTAATAAAGGATCTCAAAGCCAGCTTTAGAAAAAGGA
+
ABBBBFFFFFFFGGFGGGGGGGHHHGHHHHHHHHGHHGHFHHHHHHHHHHHGGHHHHHHHHHHHHHHHHHHHHHHHHHHHHHHHHHGHHHHHHHGGGGHHHHHHHHHHHHHHHHHHHHHHHHHHHHHHGHHHHHHHHHHHHHHHHHHHHHHHHHHHHHHHHHHHHHHHHGHHHHHHGHHHHGGHHHHHHHHHHHHGHHHHHHHHHHHHHHHHHHHHHHHHHHHHGHHHHHHHHHHFHGHHHHHGHFHHGGG
@M05620:45:000000000-G6HP7:1:1101:20761:15104 1:N:0:142
AGATTACTGCAACAGTTCCCCCTGGACCTGGAAAAGTTTCTTGCCTGGCTTACAGAAGCTGAAACAACTGCCAATGTCCTACAGGATGCTACCCGTAAGGAAAGGCTCCTAGAAGACTCCAAGGGAGTAAAAGAGCTGATGAAACAATGGCAAGTAAGTCAGGCATTTCCGCTTTAGCACTCTTGTGGATCCAATTGAACAATTCTCAGCATTTGTACTTGTAACTGACAAGCCAGGGACAAAACAAAGAT
+
BCBCCFFFFFFFGGGGGGGGGGGGHHHHHGHCHHHHHHHHHHHHHHGHHHHGHHGHHHHHHHHHHHHHHHHHHHHHHHHHGHHHHGHHHHGHHHGGEEHFHHHHHHHHGHHHHGHHHHHHHGHGGHGGHHGHHGHHHHFHFGGHHHHHHHHHHGHHHHGHHGHHHHHHHHGGGGGHGHHHHHHHHFHGHGHHHHHHHHHGGHHHHHHHGHHHHHHHHFHHHGHEHHHGHGGHHGFGGGGGGGGEFGFGFGF
@M05620:45:000000000-G6HP7:1:1101:29371:15107 1:N:0:142
AGATTACTGCAACAGTTCCCCCTGGACCTGGAAAAGTTTCTTGCCTGGCTTACAGAAGCTGAAACAACTGCCAATGTCCTACAGGATGCTACCCGTAAGGAAAGGCTCCTAGAAGACTCCAAGGGAGTAAAAGAGCTGATGAAACAATGGCAAGTAAGTCAGGCATTTCCGCTTTAGCACTCTTGTGGATCCAATTGAACAATTCTCAGCATTTGTACTTGTAACTGACAAGCCAGGGACAAAACAAAGAT
+
BAAABFFFB@BDGGFFGGGGGGGGHHHHHHHHHHHHAFHHHHHHHHHHHHHHFHHHHHHHHHHHHHHHHHHHHHHFDFGHDFGEFBGEGHGGHHGFEGFBFG3FFGHHGHHHHHHHHHHHHHHGEGGGHDFHHGHHHHGHHHGGHGGHGHHHHGHHHHHHHGCGGHHHHHGGGGGGFHHHHHHHHFFEDHHHGGHHHHGFD<DHHHHFGHFHH:CCHFHGHGHFHHGFGHHHFGFGGGGGECFGGGGGFGF
@M05620:45:000000000-G6HP7:1:1101:23782:15138 1:N:0:142
ATCTCTATCTCCTAAAAACCCGTTTAGATTTGGAGATAGACCTTCAGGTTTTTCATCATTTTCTGCATGAATTATACATTGACCACGTTCCAGCGTGGTCAGTTTGCAGCATTCTGTTATTTTGTTTGACAGAGTGTCTTGTTGAGAACATATGTAGGACATGATTTTTTCCTGCAACAGGGAAAATAAAGTATAAGTTTTAAAGATTTATTCTTTAATAAAGGATCTCAAAGCCAGCTTTAGAAAAAGGA
+
CBCCCFFFFFFFGGGGGGGGGGGHHHHGHHHHHHGHHGHGHHHHHHHHHHHGGGHHHHHHGHHGHHHHHHHHHHHHHHHHHHHHHGGHGHHHHGGFGGHGHHHHHHGHHGHHHHHHHHHHHHHHHHHHHHHHHHHHHHHHHHHHHHHHHHHHHHHHHHHHHHHHHHHHHGHHHHEHHGHHHGGHHGHHFHGGHHHHHGHHHHGHHHHHHHHHHHHHHHHHHHHHHHHHHHGHGGHHHGHHHHHGHHHHGGG
@M05620:45:000000000-G6HP7:1:1101:5441:15144 1:N:0:142
ATCTCTATCTCCTAAAAACCTGTTTAGATTTGGAGATAGACCTTCAGGTTTTTCATCATTTTCTGCATGAATTATACATTGACCACGTTCCAGCGTGGTCAGTTTGCAGCATTCTGTTATTTTGTTTGACAGAGTGTCTTGTTGAGAACATATGTAGGACATGATTTTTTCCTGCAACAGGGAAAATAAAGTATAAGTTTTAAAGATTTATTCTTTAATAAAGGATCTCAAAGCCAGCTTTAGAAAAAGGA
+
BCCCCFFFFFFFGGGGGGGGGGHHHHHHHHHHHGHHHHHHHHHHHHHHHHHGGHHHHHHHHHHHIHHHHHHHHHHHHHHHHHHHHHGHHHHHHHGFGGHHHHHHHHHHHHHHHHHHHHHHHHHHHHHHHHHHHHHHHHHHHHHHFHHHHHHHHHHHHHHHHHHHHHHHHGHHHHHHGHHHHGGHHHHHHGHHHHHHHHHHHHHHHHHHHHHHHHHHHHHHHHHHHHHHHHHGHHHHHGHHHHHGHHHHGGG
@M05620:45:000000000-G6HP7:1:1101:5454:15160 1:N:0:142
ATCTCTATCTCCTAAAAACCTGTTTAGATTTGGAGATAGACCTTCAGGTTTTTCATCATTTTCTGCATGAATTATACATTGACCACGTTCCAGCGTGGTCAGTTTGCAGCATTCTGTTATTTTGTTTGACAGAGTGTCTTGTTGAGAACATATGTAGGACATGATTTTTTCCTGCAACAGGGAAAATAAAGTATAAGTTTTAAAGATTTATTCTTTAATAAAGGATCTCAAAGCCAGCTTTAGAAAAAGGA
+
CCDDDFFFFFFFGGGGGGGGGGHHHHHHHHHHHHHHHHHHHHHHHHHHHHHGGHHHHHHHHIHHIHHHHHHHHHHHHHHHHHHHHHGHHHHHHHGGGGHHHHHHHHHHHHHHHHHHHHHHHHHHHHHHHHHHHHHHHHHHHHHHHHHHHHHHHHHHHHHHHHHHHHHHHGHHHHHHHHHHHGGHHHHHHHHHHHHHHHHHHHHHHHHHHHHHHHHHHHHHHHHHHHHHHHHHHHHHHGHHHHHHHHHHGGH
@M05620:45:000000000-G6HP7:1:1101:5445:15176 1:N:0:142
ATCTCTATCTCCTAAAAACCTGTTTAGATTTGGAGATAGACCTTCAGGTTTTTCATCATTTTCTGCATGAATTATACATTGACCACGTTCCAGCGTGGTCAGTTTGCAGCATTCTGTTATTTTGTTTGACAGAGTGTCTTGTTGAGAACATATGTAGGACATGATTTTTTCCTGCAACAGGGAAAATAAAGTATAAGTTTTAAAGATTTATTCTTTAATAAAGGATCTCAAAGCCAGCTTTAGAAAAAGGA
+
AAABBFFFFFFFGGGGGGGGGGHHH5BEGHHHHBFHGGHDGHHHH3FGHHHGGHFGHHHGHHHHGHBHHE5GG5GFH5FHH5EH3GGGGHG55FEE?FHHHHGGGHHHGHHHHHHHHHFGHGHHHHHHEH4FGHHHHGHHHHGF4F/?FGHHHHHHHGHFHHHHHHHHHDHHHHGFFGHHHGACCCFDFGGHEHD1GHGHHFG1><FGHBGHHHHHB0GH0DD0GGHHHFDGGFH/CGHHHGF0;CGF..;
@M05620:45:000000000-G6HP7:1:1101:27100:15200 1:N:0:142
AGATTACTGCAACAGTTCCCCCTGGACCTGGAAAAGTTTCTTGCCTGGCTTACAGAAGCTGAAACAACTGCCAATGTCCTACAGGATGCTACCCGTCAGGAAAGGCTCCTAGAAGACTCCAAGGGAGTAAAAGAGCTGATGCAACAATGGCAAGTAAGTCAGGCATTTCCGCTTTAGCACTCTTGTGGATCCAATTGAACAATTCTCAGCATTTGTACTTGTAACTGACAAGCCAGGGACCAAACAAAGAT
+
33>AAFFFBB44FFGGGGGGGGGGHHHHHHFG3EGGHHHHHHHHHHHGHHHBGHHHFHHHHHHHHHHHHHHHCHHFHHHHEHHCGFHGHH5FGHGG1EEHHHFFHHHHGHHHHHGGHHHHH3?F?GFGH4FHHFHHHH1GH1BGHHHHHFHHHGHFHHHHHHHHHHHHHHGGGGGGHHHHHHHHHHHGHHHHH0GHH00F0<GHHHHHHHHHHGHH0CHHFH0;GHHHHHHHHG/.:.CE.CCEEGGGFFG
@M05620:45:000000000-G6HP7:1:1101:28864:15202 1:N:0:142
ATCTCTATCTCCTAAAAACCTGTTTAGATTTGGAGATAGACCTTCAGGTTTTTCATCATTTTCTGCATGAATTATACATTGACCACGTTCCAGCGTGGTCAGTTTGCAGCATTCTGTTATTTTGTTTGACAGAGTGTCTTGTTGAGAACATATGTAGGACATGATTTTTTCCTGCAACAGGGAAAATAAAGTATAAGTTTTAAAGATTTATTCTTTAATAAAGGATCTCAAAGCCAGCTTTAGAAAAAGGA
+
CBCCCFFFFFFFGGGGGGGGGGFHHHHHHHHHCFHHHHHHHGGHFHHHHHHGGGFGHHHHHHGHHHHHHGHHHGHFHHGFHHHHHHGGGHHHFFGFDFFGHEHHHHGHGHHHHHHHHHHHHHHHHHHGFHHHHHFHFHHHHHHGFHGEBCGHHHHHHEHHHHHFHHHHFFGHHHHFHGGHGGGHEHHGFGGGHHFGHGFHHFFHHGHHHHHHHFGHGFHGFFFFFFHFHEFFBGHHGGHHHFGHHGFFGGE
@M05620:45:000000000-G6HP7:1:1101:27078:15203 1:N:0:142
AGATTACTGCAACAGTTCCCCCTGGACCTGGAAAAGTTTCTTGCCTGGCTTACAGAAGCTGAAACAACTGCCAATGTCCTACAGGATGCTACCCGTAAGGAAAGGCTCCTAGAAGACTCCAAGGGAGTAAAAGAGCTGATGAAACAATGGCAAGTAAGTCAGGCATTTCCGCTTTAGCACTCTTGTGGATCCAATTGAACAATTCTCAGCATTTGTACTTGTAACTGACAAGCCAGGGACAAAACAAAGAT
+
A3ABBFFFDFBFGG4GGGGGGGGGGHHHHHGHHHGHGHHHHHHHHHHHHHHHHHHHHGHHHHHHHHHHHHGHHHHEHHHHGHHHHHHHHHFGHGGEEEHHHGHHGHHHGHHHHH3CGHHHH33F/FEGHBGHHGHGHHGHGFGHHHHHHFFGHGHHGHGHHHFHHHGHHGGGGGGHGHHGHHHHHFGGFHHHHHHHHHHHHGHHHHHHHHHHHCHHHFFGHHFHFHHFHGHFHGGGGGGGGACFGGGFGGF
@M05620:45:000000000-G6HP7:1:1101:28882:15206 1:N:0:142
ATCTCTATCTCCTAAAAACCTGTTTAGATTTGGAGATAGACCTTCAGGTTTTTCATCATTTTCTGCATGAATTATACATTGACCACGTTCCAGCGTGGTCAGTTTGCAGCATTCTGTTATTTTGTTTGACAGAGTGTCTTGTTGAGAACATATGTAGGACATGATTTTTTCCTGCAACAGGGAAAATAAAGTATAAGTTTTAAAGATTTATTCTTTAATAAAGGATCTCAAAGCCAGCTTTAGAAAAAGGA
+
BCCCCFFFFFFFGGGGGGGGGGHHHHHHHHHHHFHHHHHHHHHHHHHHHHHGGHHHHHIHHHHIHHHHHHHHHHHHHHHHHHHHHHGHHHHHHHGGGGHHHHHHHHHHHHHHHHHHHHHHHHHHHHHHHHHHHHHHHHHHHHHHHHHHHHHHHHHHHHHHHHHHHHHHHGHHHHHHFHGHHGGHHHGHGHHHHHHHHHHHHHHHHGHHHHHHHHHHHHHHHHHHHHHHHHHHHHHHHGHHHHGHGHHHGGH
@M05620:45:000000000-G6HP7:1:1101:14533:15212 1:N:0:142
AGATTACTGCAACAGTTCCCCCTGGACCTGGAAAAGTTTCTTGCCTGGCTTCCAGAAGCTGAAACAACTGCCAATGTCCTCCAGGATGCTCCCCGTCAGGAACGGCTCCTAGAAGACTCCAAGGGAGTAAAAGAGCTGATGCAACAATGGCAAGTAAGTCAGGCATTTCCGCTTTAGCACTCTTGTGGATCCAATTGAACAATTCTCAGCATTTGTACTTGTAACTGACAAGCCAGGGACAAAACAAAGAT
+
A1AAAFFFDF1DGF1FGGGGGGGC0GHHFFFFHHHGDGHHHHHHHHHHHGF0FGBGHHHHHGHHHHHHHHHH1GGHHHHH1FGHFHHFGH11FEGE/BFHHH0?EEEFGHHHHHDFHHHE1B1?EFEEHDDGHFHHHHFGH1FGHHHHHEHHHGHHHHHHHHHHHHHHHHGGGGGHHHHHHHHHHGHGHHHHGGHHHHHHHHHHHHHHGHHHHFHHHFHHHHHHHHGGGGGGGGGFGGGGGGGAFGGGGGF
@M05620:45:000000000-G6HP7:1:1101:28873:15226 1:N:0:142
ATCTCTATCTCCTAAAAACCTGTTTAGATTTGGAGATAGACCTTCAGGTTTTTCATCATTTTCTGCATGAATTATACATTGACCACGTTCCAGCGTGGTCAGTTTGCAGCATTCTGTTATTTTGTTTGACAGAGTGTCTTGTTGAGAACATATGTAGGACATGATTTTTTCCTGCAACAGGGAAAATAAAGTATAAGTTTTAAAGATTTATTCTTTAATAAAGGATCTCAAAGCCAGCTTTAGAAAAAGGA
+
BCCCCFFFFFFFGGGGGGGGGGHHHGHHHHHHHGHHHHHHGHHHHGHFHHHGGHHHHHHHHHHHHHHHHGHHHGHHHHHHHHHHGHGHHHHHHHGE>EGHFGHHHHHHHHGHHHHHHHHHHHHHHHHHHGHHGHHHHHHHHHHHHHGHHHHHHHHHHGHHHHHHHHHHHGHHHHHHHHAHHGGHHGHGHFHHHHH1GGHHHHGHHHHHHHHHHHHHHGHHGFHEHHGHHFGHGHHFFEHHHHGGHFH.EGF
@M05620:45:000000000-G6HP7:1:1101:5548:15289 1:N:0:142
ATCTCTATCTCCTAAAAAAGGAAGAAAGGGGAGGGAAGATCGGAAGAGCACACGTCTGAACTCCAGTCACAGCGATAGATCTCGTATGCCGTCTTCTGCTTGAAAAAAAAAAACTCATCTTTTTTTTTCCATCTCCTCTTTTTTCCCCCCTCTCCCTGTCCTCCTTCTTTCCTTCCCCCTTTCCACTCCCTTCTCTTTTTTCCCTCTTTCTTCTTTCCTCCCTTCTCTCCCCTCCTGCTTTCTCTCCCTTC
+
BBBBBFFFFFFFGGGGGGEEFFFGAGHHHGGGGGGGFGGGGEGEGFFHHCHHHFCFGGFHGHHFHGHGFHHHHGEGGGFH4FGFFGGHFHG>EEFHHHFHHHA?GGHG??B@</111<1???G1--<-/<000<000<<0;<0-:0::EC-.///;;009090;/000;C;009B/9B.-.;/;99//9;./.9;//;;/-/9//;9//9;FF/;9;999::B/9BFF/;BA9.;.////;9/://;9./9
@M05620:45:000000000-G6HP7:1:1101:27686:15300 1:N:0:142
ATCTCTATCTCCTAAAAAAGGAAGAAAGGGGAGGGAAGATCGGAAGAGCACACGTCTGAACTCCAGTCACAGCGATAGATCTCGTATGCCGTCTTCTGCTTGAAAAAAAAAAAAAAAAAAATATAAAAACCTCTATTCGTTTTTCTCCTCACTTTATTACCTACAACTTTCCTTCCCTGTTAACAATCCCGTCTCATGTTTACAACAATACTCTCGACTCCGTAATCTGCTCTGCCACTATCTCACCGTTC
+
CCCCCFFFFFFFGGGGGGGGGFHHFHHHHGGGGGGGHGHHHHGGGGGHHHHHHGHHHGHHHHHHHHHHHHHHHGGHGGHHFHHHGGHFHHGEGHGHHHHHHHGHHHHGGGGG>//--<<-:.0000;00:.//00000///...C0;00/0;00:000;0000/0090000000;BF000000;000:90:.:.900000000000..0000900.0-..;.9...;000090000000/0;0000..../
@M05620:45:000000000-G6HP7:1:1101:9404:15318 1:N:0:142
AAACCAAGCAGACACTCACCGCTTGACTGGAGGTCAGCTAGATCGGAAGAGCACACGTCTGAACTCCAGTCACAGCGATAGATCTCGTATGCCGTCTTCTGCTTGAAAAAAAAAAAAAACCCCAACACCCCCCCCCCCCCCCCCCCCTTCCCCCCCCCCCCCCCCCCCCCCCCCCCCCCCCCCCCACCCCCCCCACACCCCCCCCCCCCCCCTCCGCGCCCGCCCCCCGCCCCGCCCACTCCCCCCCCCCC
+
CCCCCCCFBFFFGGGGGGGGGGGGGHHHHABFEEHHHHHHHHGHHGGFGGHHHHHHGHHHGHHGHHHHHHHHHHHHGFHGGGEEBGGFFHHHHGEGHGHHFHHHGFGGHHGGGCC>/<//.>......<.<A<C---------@;9:-./;/9.-----9------:-:-9-9--9---;-9----...----9-..;..-:--;-9-@-@--....-----;99-;;---------...;9...----;-
@M05620:45:000000000-G6HP7:1:1101:9025:15355 1:N:0:142
ATCTCTATCTCCTAAAAACCTGTTTAGATTTGGAGATAGACCTTCAGGTTTTTCATCATTTTCTGCATGAATTATACATTGACCACGTTCCAGCGTGGTCAGTTTGCAGCATTCTGTTATTTTGTTTGACAGAGTGTCTTGTTGAGAACATATGTAGGACATGATTTTTTCCTGCAACAGGGAAAATAAAGTATAAGTTTTAAAGATTTATTCTTTAATAAAGGATCTCAAAGCCAGCTTTAGAAAAAGGA
+
CCCDDFFFFFFFGGGGGGGGGGHHHHHHHHHHHHHHHHHHHHHHHHHHHHHGGHHHHHHHHHHHIHHHHHHHHHHHHHHHHHHHHHGHHHHHHHGGGGHHHHHHHHHHHHHHHHHHHHHHHHHHHHHHHHHHHHHHHHHHHHHHHHHHHHHHHHHHHHHHHHHHHHHHHGHHHHHHHHHHHGGHHHHHHHHHHHHHHHHHHHHHHHHHHHHHHHHHHHHHHHHHHHHHHGHHHHHHHGHHHHHGHHHHGGH
@M05620:45:000000000-G6HP7:1:1101:23343:15402 1:N:0:142
AGATTACTGCAACAGTTCCCCCTACACTCTTTCCCTACAAGCCAGGGACAAAACAAAGATCGGAAGAGCACACGTCTGAACTCCAGTCACAGCGATAGATCTCGTATGCCGTCTTCTGCTTGAAAAAAAAAAAAAAAAAAAACCATAGTAACATACATATCCTTCACAACTATCAATACACTAGAAATCCAATGGATACAGAAAAACCAGTGACAGATCATCTCACTCCCTTAATACCGACCACTGCTTCC
+
AA>ABFFFDFFDGGGGGGGGGGGGHHHHHHHHHHHHHHHHHHGHHHGGGGHHHHHHHHHHHHGGGGHHHHHHHGHHHGHHHHHHHHHHHHGHHGGHGGHFHHHHFFHHHHGEFHGHHHHHHHCFHFGFGGCC//<-<----;...00;0;0000000000000000000.000000000000/000000090000:0:000000/..;..000000/00090000000/9/0000900..9-:90000000
@M05620:45:000000000-G6HP7:1:1101:6829:15483 1:N:0:142
TACCTGTACTGGGGAAGCAATCGCCATTCCTACCCTAAAGATCGGAAGAGCACACGTCTGAACTCCAGTCACAGCGATAGATCTCGTATGCCGTCTTCTGCTTGAAAAAAAAAACCACAGCTCTCGGAGGTTATTTTGCATCGTTGAGCCCGCCAGAATGATCCGATGAGGGTTGCGCCACTATTTGCGTAACGTCAGCACCTTTTTATTACATTTCCCTTTTATCACTCGCCATTCCTCCCCTCACTATC
+
BBBBBFFFFFFFGGGGGGGGGGGGGGGHHHHHHHHHGHFHHHGHGGGGFHHHHHHGHHHGHHFHHHGFGHHHHGHEEHDGFHGHHHGCFFHHGEGHGHHHHHHHFHHHFGC@BD//?<?0<2F2F///</?F1?FGF1F1FGG<GF.11>.<-<--./;CGGGG.:DA00/...-.A-.;CF/;FFB0;..9..9.;.;;AEFF/FF.9BB/9BFFF/FFFFF//;//:/.9@.EFFFF/9AFF.:A/:BF
@M05620:45:000000000-G6HP7:1:1101:27265:15495 1:N:0:142
AGATTACTGCAACAGTTCCCCCTGGACCTGGAAAAGTTTCTTGCCTGGCTTACAGAAGCTGAAACAACTGCCAATGTCCTACAGGATGCTACCCGTAAGGAAAGGCTCCTAGAAGACTCCACGGGAGTAAAAGAGCTGATGAAACAATGGCAAGTAAGTCAGGCATTTCCGCTTTAGCACTCTTGTGGATCCAATTGAACAATTCTCAGCATTTGTACTTGTAACTGACAAGCCAGGGACAACACAAAGAT
+
>1>AAFFFBD1DGGBBGGGGGGGGHHHHHHFGHGFHGHHHHHHHHHHHHHHHHHHGHHHHHHHGHHHHGGHHHHH1FGHHFHGHEFE1FGDHHHGG/EGHHHFHHHHHFHGHHHGHHFHCG0/E/EEEHHHHH/CGHFHHF2>GFHE1<<FGHGHGHHHHHGHHHHFFHHCGGGGF<GDGHHHHGGHCHHHHHHGHHHFHHFHHHHHH0CGHHCGHCGHHCCCGGGHFCFGGGGGGGGGFE.9A.CEFFF9
@M05620:45:000000000-G6HP7:1:1101:6833:15500 1:N:0:142
TACCTGTACTGGGGAAGCAATCGCCATTCCTACCCTAAAGATCGGACGAGCACACGTCTGAACTCCAGTCACAGCGATAGATCTCGTATGCCGTCTTCTGCTTGAAAAAAAAAAAATAAAAGACAAAGTCAACCGAATATGGTTGTGATTTACTAAGTAACATTACACACGAATTTAACTTGTGTATCAGGCGCTATTGGATGGAGCTGACGGAAGTGAGACACATGTATATATCGGTTGACACTTTATGT
+
BBBBBFFBFFFFGGCGGGGGGGEFGGGHHHHCHHHHHBGGGHHHGD2AEEEGHHHGHHHGHHHHHHHHFFGHGBG>>FAG3FGGHHFGHCHHGGEHGHG4EGHHGFFEHGCCC@>/011<?1/00000111110---..00000...0000:0000/;;0000<000:0.--...0000000;0/000000/----.00////./.../9.9-;../9////...////////9/.-9.-///:9//////
@M05620:45:000000000-G6HP7:1:1101:27262:15513 1:N:0:142
AGATTACTGCAACAGTTCCCCCTGGACCTGGAAAAGTTTCTTGCCTGGCTTACAGAAGCTGAAACAACTGCCAATGTCCTACAGGATGCTACCCGTAAGGAAAGGCTCCTAGAAGACTCCAAGGGAGTAAAAGAGCTGATGAAACAATGGCAAGTAAGTCAGGCATTACCGCTTTAGCACTCTTGTGGATCCAATTGAACAATTCTCAGCATTTGTACTTGTAACTGACAAGCCAGGGACAAAACAAAGAT
+
BBCBCFFFDFBFGGGGGGGGGGGGHHHHHHHHHHHHHHHHHHHHHHHHHHHHHHHHHHHHHHHHHHHHHHHHGHHHHHHHHHHHHHHGHH5GHHGG/EHHHHHHHHHHGHHHHHHHHHHHHEFFAGGGH4GHHGHHHHHHH?GHHHHHHGHHHGHHHHHHHHHHHHHHHHGGGGGHHHHHHHHHHHHGHHHHGHHHHGHHHHHHHHHHHHHHHHHHHHHGHHHGHHHHHHHHHGGGGGGGEF/AFGGFGGF
@M05620:45:000000000-G6HP7:1:1101:4762:15520 1:N:0:142
ATCTCTATCTCCTAAAAACCTGTTTAGATTTGGAGATAGACCTTCAGGTTTTTCATCATTTTCTGCATGAATTATACATTGACCACGTTCCAGCGTGGTCAGTTTGCAGCATTCTGTTATTTTGTTTGACAGAGTGTCTTGTTGAGAACATATGTAGGACATGATTTTTTCCTGCAACAGGGAAAATAAAGTATAAGTTTTAAAGATTTATTCTTTAATAAAGGATCTCAAAGCCAGCTTTAGAAAAAGGA
+
DDDDDFFFFFFFGGGGGGGGGGHHHHHHHHHHHHHHHHHHHHHHHHHHHHHGGHHHHHHHHIHHHHHHHHHHHHHHHHHHHHHHHHGHHHHHHGGGGGHHHHHHHHHGHHHHHHHHHHHHHHHHHHHHHHHHHHHHHHHHHHHHHHHHHHHHHHHHHHHHHHHHHHHHHGHHHHHHHHHHHGGHHHHHGGHHHHHHHHHHHHGHHHHHHHHHHHHHHHHHHGHHHHHHHHHGHEHHHGHHHHHGGHGHGGH
@M05620:45:000000000-G6HP7:1:1101:12819:15520 1:N:0:142
AGATTACTGCAACAGTTCCCCCTGGACCTGGAAAAGTTTCTTGCCTGGCTTACAGAAGCTGAAACAACTGCCAATGTCCTACAGGATGCTACCCGTAAGGAAAGGCTCCTAGAAGACTCCAAGGGAGTAAAAGAGCTGATGAAACAATGGCAAGTAAGTCAGGCATTTCCGCTTTAGCACTCTTGTGGATCCAATTGAACAATTCTCAGCATTTGTACTTGTAACTGACAAGCCAGGGACAAAACAAAGAT
+
AAABCFFFBB4BBGBBBBFGGGGGHHHHHHHHHHHHHHHHHHHHHHHHHHHHHHHHHHHHHHHHHHHHHHHHHHHFDDGHHHHHHHHHHHHHHHGFFGHHHGHGHHHHGHHHHHHHHHHHHFHGEEFEHFHHHGHHHHGHHHHHHHHHHHHHHGHHHHHHHHHHHHHHHHGGGGGHHHGHHHHHHHHGHHHHHHHHHHFFHHHHHHHHHHHHHHHHHHHHHHHHHHHGHHHHHGFGGGGGGGGGGGGGGGC
@M05620:45:000000000-G6HP7:1:1101:5437:15522 1:N:0:142
AAACCAGAAGACATGAGGTCAGCTAGATCGGAAGAGCACACGTCTGAACTCCAGTCACAGCGATAGATCTCGTATGCCGTCTTCTGCTTGAAAAAAAAAAAAAAACCAACCCACACCCCACTCATCTTCTTAACAATATCCGCAATACTCACTCACTCCATCTCCTCTTCTATTATCACGCCTCTGTACTACCAAACCTACCGTTATTCATCCCTTTCTCTTAACTCACACTCCATTCCTCACCTCCCTCC
+
BCCCCACFFFFFGGGGGGGGGGHHHHHHHHGGGGHHHFHGHGHHHGHHHHHHHGHHHHHHHGGEGGHGDGHHFEHHHHGFGHGHHHHHHHHHGGHGGGGF<////////////<C//.<..0001111100000000000<..--.000:0000/000/0000;0090000;0090009.:;..00000000/00.../0/:-....900000;9B000;000090;090;/:B0:0:;009.;0:..//9
@M05620:45:000000000-G6HP7:1:1101:28333:15586 1:N:0:142
TACCTGTACTGGGGAAGCAATCGCCATTCCTACCCTAAAGATCGGAAGAGCACACGTCTGAACTCCAGTCACAGCGATAGATCTCGTATGCCGTCTTCTGCTTGAAAAAAAAAAAAACAAAAAATAATATAGAGATTATTGTGTTGAAACAAAGTTATAAATGCCACAAGGCAGTACTGGACAACTTGATATATAATATGTCGTGTCACGACAGAGACTCTGTACGGACTGATCTTGTTCGGTGTGAGCAC
+
DDDDDFFFFFFFGGGGGGGGGGGGGGGHHHHHHHHHHHHHHHHHGGGGHHHHHHHGHHHGHGHHHHHHHHHHHHHGGHGGHHFHHHGFHHHHGFGHGHHHHHHHHHHHGGGGGC><</=??0//0111111111111111110</.0000/../00000:000:000.:...../;:000/.0.9000000000000000:0.:../00..---////;000000...--.00;0:0:00.-....0000.
@M05620:45:000000000-G6HP7:1:1101:15472:15594 1:N:0:142
ATCTCTATCTCCTAAAAAGGAAGAAAGGGGAGGGAAGATCGGAAGAGCACACGTCTGAACTCCAGTCACAGCGATAGATCTCGTATGCCGTCTTCTGCTTGACAAAAAAAACAAAAAAAACCATATAACCGCACAATACTATACTCAGATACCAGTCTACCTAACATGAGTTATACTTACAATTAATTCTAACCAGGAGTCTTATTCTAACATACTGTTTACCGCTATACTGACTTGTACTCCTATTAGCC
+
CCCCCFFFFFFFGGGGGGFGGGHHHGHHEEEFGGGHGHHHHGGGGHHHHHGHGHHHGHFGHHHHHHHFHHHHGGHGGHFGFHGFFHHHHFEFHGHHHHHHHH3BFGHH<EC///?0?//<?/?1?1F1F1-----0000<0000000000000000000000;0;:0000000000000;0000000000000.0....//0000090000000090;09000.---.0000:000000;0009000:090
@M05620:45:000000000-G6HP7:1:1101:2724:15633 1:N:0:142
ATCTCTATCTCCTAAAAAAGGAAGAAAGGGGAGGGAAGATCGGAAGAGCACACGTCTGAACTCCAGTCACAGCGATAGATCTCGTATGCCGTCTTCTGCTTGAAAAAAAAAAAAAGACAAACAGTATGGCTGTCTGCTGTGTGGAATTTCGTAACAAGATAGTCATCTCATTTGTTTTCGGTGTTATCTGGCTTGTGTTTTCGCTCTTCATTACTCTTCTCCGTTGGTCTCGTTTTTTCTTTATGCTGTTC
+
CCCCCFFFFFFFGGGGGGGGGGHHFGHHHGGGGFEEHGHHHHGGGGHHHHHHHEHHHGHGHHHHHHHHHHHHHGGHGGHHDHHHFGHHHHGGGHGHHHHHHHGGHHHGFGG<@<//.0000.00=1110./<.0000=0=/=..000:00/./..00//0000000000009909///0--....0000000/.;.0////09....0000:00:0;000;0..9...000/....9-/0090000;0:00
@M05620:45:000000000-G6HP7:1:1101:17808:15707 1:N:0:142
AGATTACTGCAACAGTTCCCCCTGGACCTGGAAAAGTTTCTTGCCTGGCTTACAGAAGCTGAAACAACTGCCAATGTCCTACAGGATGCTACCCGTAAGGAAAGGCTCCTAGAAGACTCCAAGGGAGTAAAAGAGCTGATGAAACAATGGCAAGTAAGTCAGGCATTTCCGCTTTAGCACTCTTGTGGATCCAATTGAACAATTCTCAGCATTTGTACTTGTAACTGACAAGCCAGGGACAAAACAAAGAC
+
AAAABFFFFFFFGGGFGGGGGGGGHHHHHHHHHHHHGHHHGHHHHHHHHHHFHHHHHHHHHHHHHHHHHHHHHHFHHHHHHHHHHGHHHHHHHGGGEFHHHHHGHHHHGHHHHHHHHHHHHHHGGGGFHHHHHGHHHHGHHHHHHHHHHHHHHGHHHHHHHHHHHHHHHHGGGGGHHHHHHHHHHHHGHHHHHHHHHFGFFCHHHHHGHHHHHHGGHFHHHGHGHHHGFHHHGGFGGGGGGGFGGGGGGGB
@M05620:45:000000000-G6HP7:1:1101:6604:15777 1:N:0:142
ATCTCTATCTCCTAAAAACCTGTTTAGATTTGGAGATAGACCTTCAGGTTTTTCATCATTTTCTGCATGAATTATACATTGACCACGTTCCAGCGTGGTCAGTTTGCAGCATTCTGTTATTTTGTTTGACAGAGTGTCTTGTTGAGAACATATGTAGGACATGATTTTTTCCTGCAACAGGGAAAATAAAGTATAAGTTTTAAAGATTTATTCTTTAATAAAGGATCTCAAAGCCAGCTTTAGAAAAAGGA
+
BBBBBFFFFFFFGGGFGGGGGGHHHHHHHHHHHHHHHHHHGHHHHGHHHHHGGHHHHGHHHHHHHHHHHGHHHGHHHGHHHHGHHHGHHHHGHFEEFGHHHHFGHHHHHHGHHHHHHHGHHHHHHHHHGGFHHHHHHHHHHHHHHHFHHHGFHHHHHHHHFHHHHHHHHGFHHHEFHHHHHGGGHHGHHEHGDGHHHGHHHHHHHGHHHHHHHHHHFEHHGFFHFHHHHHGFHHCHHGHHGFHFHGFEDEH
@M05620:45:000000000-G6HP7:1:1101:16868:15792 1:N:0:142
CATCCTGACCCTGAAGTACCCCGGCTTGATTTCTGACATTAGATCGGAAGAGCACACGTCTGAACTCCAGTCACAGCGATAGATCTCGTATGCCGTCTTCTGCTTGAAAAAAAAAAAACAATAAAAGACACTCTGAACATTAATCCCCTCACTTACTCCCCATCAAAAGTATCTGCCACTTTCTGCGCCCAACTTCTATCATCTTCTCTCTACATTCCGCCCTTTACTGCCCTCGCTCACAGTCTCGCTTC
+
CDCCCFFFFFFFGGGGGGGGGGGGGGGGHHHHHHHHHHHHHHGHHHGGGGHHHHHHHGHHHGHHHHHHHHHHHHHHHGGHGGHHHHHHGGHHGHGGGHGHHHHHHHHHGHHGGGGC<</=/1?1111/?0010111<1111<11111./...0000000<.///0000/00000000000000000--.-.../000000000000000000009000/..--/000000/.0.--...0000000/..:.
@M05620:45:000000000-G6HP7:1:1101:6604:15800 1:N:0:142
ATCTCTATCTCCTAAAAACCTGTTTAGATTTGGAGATAGACCTTCAGGTTTTTCATCATTTTCTGCATGAATTATACATTGACCACGTTCCAGCGTGGTCAGTTTGCAGCATTCTGTTATTTTGTTTGACAGAGTGTCTTGTTGAGAACATATGTAGGACATGATTTTTTCCTGCAACAGGGAAAATAAAGTATAAGTTTTAAAGATTTATTCTTTAATAAAGGATCTCAAAGCCAGCTTTAGAAAAAGGA
+
CCDDDFFFFFFFGGGGGGGGGGHHHHHHHHHHHHHHHHHHHHHHHHHHHHHGGHHHHHHHHHIIHHHHHHHHHHHHHHHHHHHHHHGHHHHHHHGGGGHHHHHHHHHHHHHHHHHHHHHHHHHHHHHHHHHHHHGHHHHHHHHHHHHHHHHHHHHHHHHHHHHHHHHHHGHHHHHHHHHHHGGHHHGHHHHHHHHHHHHHHHHHHHHHHHHHHHHHHHHHHHHHHHHHHHHHHHHHHGHHHHHGHHHHGGH
@M05620:45:000000000-G6HP7:1:1101:19706:15862 1:N:0:142
CATCCTGACCCTGAAGTACCCCGGCTTGATTTCTGACATTAGATCGGAAGAGCACACGTCTGAACTCCAGTCACAGCGATAGATCTCGTATGCCGTCTTCTGCTTGAAAAAAAAAAAAAAAAAAAAATGATTCAGTAAAAACCCTATTCCTCATTCATCTTCTCCAGAACAAACCCCTCAATAGATAGACACGCGACCTCAAGGACAGATGAAAGACGTAGCCACCAGATGTAAGCATGCGCTTCGGTCCC
+
CCCCCFFFFFFFGGGGGGGGGGGGGGGGHHHHHHHHHHHHHHHHHHGGGGHHHHHHHGHHHGHHHHHHHHHHHHHHHGFHGGHHGHHHGGHHHHGGGHGHHHHHHHHH3GHFGGGDB<</-----;-.0000000000000...;/00000000000:0000000000////........00000000000/.-;---.00000.././:00000//.....00/....00000000000..-..-.;.-.
@M05620:45:000000000-G6HP7:1:1101:26319:15878 1:N:0:142
ATCTCTATCTCCTAAAAACCTGTTTAGATTTGGAGATAGACCTTCAGGTTTTTCATCATTTTCTGCATGAATTATACATTGACCACGTTCCAGCGTGGTCAGTTTGCAGCATTCTGTTATTTTGTTTGACAGAGTGTCTTGTTGAGAACATATGTAGGACATGATTTTTTCCTGCAACAGGGAAAATAAAGTATAAGTTTTAAAGATTTATTCTTTAATAAAGGATCTCAAAGCCAGCTTTAGAAAAAGGA
+
CCDDDFFFFFFFGGGGGGGGGGHHHHHHHHHHHHHHHHHHHHHHHHHHHHHGGHHHHIHHHHIIIHHHHHHHHHHHHHHHHHHHHHGHHHHHHHGFGGHHHHHHHHHHHHHHHHHHHHHHHHHHHHHHHHHHHHHHHHHHHHHHHHHHHHHHHHHHHHHHHHHHHHHHHGHHHHHHHHHHHGGHHHHHHHHHHHHHHHHHHHHHHHHHHHHHHHHHHHHHHHHHHHHHHHHHHHHHHGHHHHHHHHHHGGH
@M05620:45:000000000-G6HP7:1:1101:26270:16031 1:N:0:142
ATCTCTATCTCCTAAAAACCTGTTTAGATTTGGAGATAGACCTTCAGGTTTTTCATCATTTTCTGCATGAATTATACATTGACCACGTTCCAGCGTGGTCAGTTTGCAGCATTCTGTTATTTTGTTTGACAGAGTGTCTTGTTGAGAACATATGTAGGACATGATTTTTTCCTGCAACAGGGAAAATAAAGTATAAGTTTTAAAGATTTATTCTTTAATAAAGGATCTCAAAGCCAGCTTTAGAAAAAGGA
+
CCCCCFFFFFFFGGGGGGGGGGGHHHHHHHHHHHHHHHHGHHHHHHHHHHHGGHHHHHHIHGHIHHHHHGHHHHHHHHHHHHHHHHGGHHHHHGGEFGHHFHGHHHHHHHHHHHHHHHHHHHHHHHHHGHHHHHGGGHHHHHHHHHHHHGHHHHHHHHHHHHHHHHHHHGHHHHFHHHHHHGGHHHHHGHHHHHHGHFHHHHGHHHHHHHHHHHHHHGHHHHHHHHHHHGHHHGHHHGHHHGHHGFFHGGF
@M05620:45:000000000-G6HP7:1:1101:18666:16081 1:N:0:142
CATCCTGACCCTGAAGTACCCCGGCTTGATTTCTGACATTAGATCGGAAGAGCACACGTCTGAACTCCAGTCACAGCGATAGATCTCGTATGCCGTCTTCTGCTTGAAAAAAAAAAAAAAAAAAAAACTAATATGATAAAGACCTGGATGAAGAATATAATAAGTAGAAATATCTTCATAAAAGAAAACGATAAGAAAAAGACGATACAAAGGAGAGTACGGAAGAAGTTGAACAACGTAAAGCATGTAAC
+
CCCCCFFFFFFFGGGGGGGGGGGGGGGGHHHHHHHHHHHHHHGHHHGGGGHHHHHHHGHHHGHGHHHHHHHHHHHDBEEG>EFFBFGHGGHHHHGEGHGHHHHHHHHGGHGGGGGC<<>><-<----.00000000000000//0/./000000/00000000000;000000000000000;0..///-....:00//.../.-;.-000///...;00......//0000000/.-...;090000000
@M05620:45:000000000-G6HP7:1:1101:26128:16104 1:N:0:142
ATCTCTATCTCCTAAAAACGGAAGAAAGGGGAGGGAAGATCGGAAGAGCACACGTCTGAACTCCAGTCACAGCGATAGATCTCGTATGCCGTCTTCTGCTTGAAAAAAAAAAAAAAAAAAAAAAGAAAAAAGAAATGCGAGAAAAAAAAAAAAAGAAAACGATAAGAAGACCAACACCCAAAACAGTAAATGATCTTGTCACAAGATACAACCAGAAGTGCAAAAGCATAAAACCAACATAAGAAACAATA
+
CCCCCFFFFFFFGGGGGFGGGEEGFFFFHGGGGGGGGGGHHFGFFGGHGCGHHGGHHFBDFGHHGHHHFHHHHEEFEDFFBGHG?EHHHHE?EHGHHHGHHHGFGGHGCGFG<//--<------.../;.9.../000..--.0/.;-----9-...//9-....000/0;//..;...9..:.A/9:000;B0000:000;0;./000900....:0900000//90000000.9.9./00000///.00
@M05620:45:000000000-G6HP7:1:1101:19378:16149 1:N:0:142
ATCTCTATCTCCTAAAAACCTGTTTAGATTTGGAGATAGACCTTCAGGTTTTTCATCATTTTCTGCATGAATTATACATTGACCACGTTCCAGCGTGGTCAGTTTGCAGCATTCTGTTATTTTGTTTGACAGAGTGTCTTGTTGAGAACATATGTAGGACATGATTTTTTCCTGCAACAGGGAAAATAAAGTATAAGTTTTAAAGATTTATTCTTTAATAAAGGATCTCAAAGCCAGCTTTAGAAAAAGGA
+
BCCCCFFFFFFFGGGGGGGGGGHHHHHGHHHHHHHHHHHHHHHHHHHHHHHGGHHHHHHHHHHHHHHHHGHHHHHHHHHHHHHHHHGHHHHHHHGGGGHHHHHHHHHHHHHHHHHHHHHHHHHHHHHHGHHHHHHHHHHHHHHHHHHHHHHHHHHHHHHHHHHHHHHHHGHHHHGHHHHHHGGHHHHHFHHHHHHHHGGHHHHHHHHHHHHHHHHHHHHHHHHHHHHHHHHHHGHHHGHHHHHFHHHHGGH
@M05620:45:000000000-G6HP7:1:1101:20909:16152 1:N:0:142
TACCTGTACTGGGGAAGCAATCGCCATTCCTACCCTAAAGATCGGAAGAGCACACGTCTGAACTCCAGTCACAGCGATAGATCTCGTATGCCGTCTTCTGCTTGAAAAAAAAAAAAAAAAAAACAAAACACTCAAAAAAAAAATTTCCAGACAAACAACACGACCAACAAGGATCCCACAAACAGTGGTCCACAGACTAGACCCTCACACACGCACGGCCCCACCACGCGTCCATCCACCACCCCCCCCAC
+
CCCDDFFFFFFFGGFFGGGGGGGGGGGHHHHHHHHHHHHHHHHHGGGGHHHFFFHGHHHGGGHHHHHHHHHHHHHGFHGGGFBGHGFDHHHHGEFHGHHHHHHHHHHHFGGFGB></<<->--...<....0</000.---<-.01<1110./<:.......----.99</..0///0....../11/100000:0.000010./.:.00..----9-----.......----911.00.....------.
@M05620:45:000000000-G6HP7:1:1101:19925:16164 1:N:0:142
AGATTACTGCAACAGTTCCCCCTGGACCTGGAAAAGTTTCTTGCCTGGCTTACAGAAGCTGAAACAACTGCCAATGTCCTACAGGATGCTACCCGTAAGGAAAGGCTCCTAGAAGACTCCAAGGGAGTAAAAGAGCTGATGAAACAATGGCAAGTAAGTCAGGCATTTCCGCTTTAGCACTCTTGTGGATCCAATTGAACAATTCTCAGCATTTGTACTTGTAACTGACAAGCCAGGGACAAAACAAAGAT
+
BBAABFFF@@DFGGEBBGGGGGGFFGGHHHGHHHGHGGHHHHHFFHHHHHHGGGHGHHFHHGHGHHHHHHGGHCHFHGGHFHHHF?GGFHHHHHGFEFHHHFFHHEFHGFGHHHHGGHHHFFHGGEGEFGHGGFHFHHBGHB3DFFFHHFFGHGHHGHFHHHHHGHHHHHGGGGGHFHHFHHHHG1FEGHFFGBGFHEHHEHHHGHGDDFEHCGHHHGHFFHHEFHHHHHHHHGFFGD?EFGGGGGGGEG9
@M05620:45:000000000-G6HP7:1:1101:19367:16165 1:N:0:142
ATCTCTATCTCCTAAAAACCTGTTTAGATTTGGAGATAGACCTTCAGGTTTTTCATCATTTTCTGCATGAATTATACATTGACCACGTTCCAGCGTGGTCAGTTTGCAGCATTCTGTTATTTTGTTTGACAGAGTGTCTTGTTGAGAACATATGTAGGACATGATTTTTTCCTGCAACAGGGAAAATAAAGTATAAGTTTTAAAGATTTATTCTTTAATAAAGGATCTCAAAGCCAGCTTTAGAAAAAGGA
+
ABBAAFFFFFFFGGGFFGGGGFHHHFHFHCFHDGHHCDHHFHHHHHHHHFHFFHGHHHHHHHHGHHHGHFHGEHHFHHHHHFDGFGEHHGGFGCFEEGHGFHG4FGHHHHHHFGHFGHHHHFHH?FHHGGFHFFHHFFHHHHHHHHHFHHHHHHFHHFDGHHHHHGHHFFHFHGCCHHAFHGFCEFFF1?FFGHDGGHFHHFHFHFGHHHHHHDGDGFGGDDD0/DGHFFHHHHFCCEHFHFB0CGFGDFH
@M05620:45:000000000-G6HP7:1:1101:26656:16211 1:N:0:142
TACCTGTACTGGGGAAGCATTTGAATATCCCCCCATGGTGATGGGGACGGAGAACTGCTCCATAAACACAGGCAACGTGCCTAACTTTCCCGGGAAGATGAAGTCAAAGAGCGACCACAGCATCGGTGAGCCAGACAGAATGATCCGATGAGGGGTGCGAAACTATTTGAGGAAAGGAAGCACCTTTTTATTAAATTTACCTTTTAGCAATCGCCATTCCTACCCTAAAGATCGGAAGAGCACACGTCTGA
+
CCDDCFFFFFFFGGGGGGGGGGHHHHHHHHHGGGGHHHGGHHHHHGGGGGGGGHHHHHHHHHHHHGHHHHHHGHHHGHHHHHHHHHHHHHHGGGGGGHHHHHHHHHHHHHHHGGGGGHHHHFHHGGEGGHHHHHHGHHHHHHHHHHHCDFHHHGGFGGGGGGGHHHHHHHGHGHGGGGFGGGGGGGGGGGGGGGGGGGGFGGGGGGGGGGFFFFFFFFFFFFFAFFFFFFFFFFFFFFFFFFFFFFFFFFF
@M05620:45:000000000-G6HP7:1:1101:13153:16220 1:N:0:142
ATCTCTATCTCCTAAAAACCTGTTTAGATTTGGAGATAGACCTTCAGGTTTTTCATCATTTTCTGCATGAATTATACATTGACCACGTTCCAGCGTGGTCAGTTTGCAGCATTCTGTTATTTTGTTTGACAGAGTGTCTTGTTGAGAACATATGTAGGACATGATTTTTTCCTGCAACAGGGAAAATAAAGTATAAGTTTTAAAGATTTATTCTTTAATAAAGGATCTCAAAGCCAGCTTTAGAAAAAGGA
+
DDDDDFFFFFFFGGGGGGGGGGHHHHHHHHHHHHHHHHHHHHHHHHHHHHHGGHHHHIIHHIIHIHHHHHHHHHHHHHHHHHHHHHGHHHHHHHGGGGHHHHHHHHHHHHHHHHHHHHHHHHHHHHHHHHHHHHHHHHHHHHHHHHHHHHHHHHHHHHHHHHHHHHHHHGHHHHHHHHHHHGGHHHHHHHHHHHHHHHHHHHHHHHHHHHHHHHHHHHHHHHHHFHFHHHHHHHHHHGHHHHHHHHHHGGH
@M05620:45:000000000-G6HP7:1:1101:3235:16269 1:N:0:142
TACCTGTACTGGGGAAGCATTTGAATATCCCCCCATGGTGATGGGGACGGAGAACTGCTCCATAAACACAGGCAACGTGCCTAACTTTCCCGGGAAGATGAAGTCAAAGAGCGACCACAGCATCGGTGAGCCAGACAGAATGATCCGATGAGGGGTGCGAAACTATTTGAGGAAAGGAAGCACCTTTTTATTAAATTTACCTTTTAGCAATCGCCATTCCTACCCTAAAGATCGGAAGAGCACACGTCTGA
+
BCCCCFFFFFFFGGGFGGGGGGHFFFGGHHHGGGGHGHFGFHHGHGGGGGGGGHHHHHHHHGHHHGHHHHHHGHHHGHHHHHGHHHHHHHHGGGGGGGHHGHGFHHHHHHHHGGGGGHGHHHHHGG?EGHHHHHHGHHHBFHHHHHHDGFDHHGG<AEGGGGGHHHHHHHGHCGFGEFFGGGGGGGGGGGGGGGGFGGGGGGGGGGGGGGFFFFFFFFFFFFBFFFF;;BFFFFFFFFFFFBFFFFAEFFF
@M05620:45:000000000-G6HP7:1:1101:4026:16286 1:N:0:142
ATCTCTATCTCCTAAAAACCTGTTTAGATTTGGAGATAGACCTTCAGGTTTTTCATCATTTTCTGCATGAATTATACATTGACCACGTTCCAGCGTGGTCAGTTTGCAGCATTCTGTTATTTTGTTTGACAGAGTGTCTTGTTGAGAACATATGTAGGACATGATTTTTTCCTGCAACAGGGAAAATAAAGTATAAGTTTTAAAGATTTATTCTTTAATAAAGGATCTCAAAGCCAGCTTTAGAAAAAGGA
+
CCCCDFFFFFFFGGGGGGGGGGHHHHHHHHHHHHHHHHHHHHHHHHHHHHHGGHHHHIHHHHHHIHHHHHHHHHHHHHHHHHHHHHGHHHHHHHGGGGHHHHHHHHHHHHHHHHHHHHHHHHHHHHHHGHHHHHHHHHHHHHHHHHHHHHHHHHHHHHHHHHHHHHHHHGHHHHHHHHHHHGGHHHHGHHHHHHHHHHHHHHHHHHHHHHHHHHHHHHHHHHGHHHHHHHHHHHHHHGHHHHHHHHGHGGH
@M05620:45:000000000-G6HP7:1:1101:4001:16292 1:N:0:142
ATCTCTATCTCCTAAAAACCTGTTTAGATTTGGAGATAGACCTTCAGGTTTTTCATCATTTTCTGCATGAATTATACATTGACCACGTTCCAGCGTGGTCAGTTTGCAGCATTCTGTTATTTTGTTTGACAGAGTGTCTTGTTGAGAACATATGTAGGACATGATTTTTTCCTGCAACAGGGAAAATAAAGTATAAGTTTTAAAGATTTATTCTTTAATAAAGGATCTCAAAGCCAGCTTTAGAAAAAGGA
+
CBCCCFFFFFFFGGGGGGGGGGGHHHHHHHHHHGHHHHHHHHHHHGHHHHHGGHHHHHHHHHHHIHHHHHHHHHHHHGHHHGHHHHGHHHHHHHGFGGHHHHHHHHHHHHFHHHHHHHGHHHHHHHHHFFGHHHGHHHHHHHHHHHGHHGHHHHHHHHHHHHHHHHHHHGHHHHFHHHHGHGGGHHHGHEGGFHHHGFHHHHHHHGHHHHHHHHHHHGHHFFFHHHHHHHGGHFHHGGHHHFHGGHGHGGC
@M05620:45:000000000-G6HP7:1:1101:2988:16315 1:N:0:142
AGATTACTGCAACAGTTCCCCCTGGACCTGGAAAAGTTTCTTGCCTGGCTTACAGAAGCTGAAACAACTGCCAATGTCCTACAGGATGCTACCCGTAAGGAAAGGCTCCTAGAAGACTCCAAGGGAGTAAAAGAGCTGATGAAACAATGGCAAGTAAGTCAGGCATTTCCGCTTTAGCACTCTTGTGGATCCAATTGAACAATTCTCAGCATTTGTACTTGTAACTGACAAGCCAGGGACAAAACAAAGAT
+
AABBBFFFBFFFGGFGGGGGGGGGCHHHHHHHHHHHGHHHHHHHHHHHHHHHHHHHHHHHHHHHHHHHHHHHGHHHHHHHHHGHHGHHHHHHHHGGEEHHHHHGHHHHGHHHHHHGHHHHHHHGGEGGHHHHHGHHHHGHHFHHHHHHHHHHHGHHHHHHHHHHHHHHHHGGGGGHHHGHHHHHHGHGHHHHHGHHHHGGHHHHHHHHHHHHHHHHHFHHHHHHHHHHHHGHHGGGGGGGGGGGGGGGGGF
@M05620:45:000000000-G6HP7:1:1101:19066:16333 1:N:0:142
AGATTACTGCAACAGTTCCCCCTGGACCTGGAAAAGTTTCTTGCCTGGCTTACAGAAGCTGAAACAACTGCCAATGTCCTACAGGATGCTACCCGTAAGGAAAGGCTCCTAGAAGACTCCAAGGGAGTAAAAGAGCTGATGAAACAATGGCAAGTAAGTCAGGCATTTCCGCTTTAGCACTCTTGTGGATCCAATTGAACAATTCTCAGCATTTGTACTTGTAACTGACAAGCCAGGGACAAAACAAAGAT
+
AAABBFFFFFFFGGFBGFGGGGGGHHHHHHHHHHHGFGHHHHHHHHHHHHHFHHHHHHHHHHHHHHHHHHHHHHHHHHHHHHHHHHHHHHHHHHGGGGHHHHGHHHHHGHHHHHHHHHHHHHHGGHGGHHHHHGHHHHGHHFHHHHHHHHHHHGHHHHHHHHHHHHHHHHGGGGGHHHHHHHHHHHHGGHHHHHHHHGGGHHHHHHHHHHHHHHHHHFHHHHHHHHHHHHHHHGGGGGGGGGGGGGGGGGF
@M05620:45:000000000-G6HP7:1:1101:21254:16337 1:N:0:142
TACCTGTACTGGGGAAGCATTTGAATATCCCCCCATGGTGATGGGGACGGAGAACTGCTCCATAAACACAGGCAACGTGCCTAACTTTCCCGGGAAGATGAAGTCAAAGAGCGACCACAGCTCGGAGGTTATTTTGCATCGGTGAGCCAGACAGAATGATCCGATGAGGGGTGCGAAACTATTTGAGGAAAGGAAGCACCTTTTTATTAAATTTACCTTTTAGCAATCGCCATTCCTACCCTAAAGATCGG
+
CCDDCFFFFFFFGGGGGGGGGGHHHHHHHHHGGGGHHHFGHHHHHGGGGGGGGHHHHHHHHHHHHHHHHHHHGHHHGHHHHHHHHHHHHHHGGGGGGHHHHHHHHHHHHHHHGGGGGHHHHHHGGGGGGHHHHHHHHHHHGGGGGHHHHHHGHHHHHGHHHHHGGGHHHGGEGGGDCGGGGGGGGGGGFFGGGGGGGGGFFFFFFFFFFFFFFFFFFFFFFFFFFFFFFFFFFFFFFFFFFFFFFFEFFFD
@M05620:45:000000000-G6HP7:1:1101:21232:16339 1:N:0:142
TACCTGTACTGGGGAAGCATTTGAATATCCCCCCATGGTGATGGGGACGGAGAACTGCTCCATAAACACAGGCAACGTGCCTAACTTTCCCGGGAAGATGAAGTCAAAGAGCGACCACAGCTCGGAGGTTATTTTGCATCGGTGAGCCAGACAGAATGATCCGATGAGGGGTGCGAAACTATTTGAGGAAAGGAAGCACCTTTTTATTAAATTTACCTTTTAGCAATCGCCATTCCTACCCTAAAGATCGG
+
>AABAFFFFFFCGGGGGGGFFFGGFHHHHHFFGGGHFHGGHFGFHEAEGGGGGHHGHHHHHHHHHGHHHHHHGHHHGGFCGDFGHFHGGHHDEGEEGGHHHGHBGFHHHHHHEGGGCHHHHFHGCDGGAFGHHHHHHHDGGGADFGHHHFGEHHHHFFHHHHHGDFHHHGCECGGE@GBGGFFFGFGGFGGGFFFFGFGFFBFFFEFFFF/FF9FFFFFFFF/9/BBFFFFBEFFFFFFAFFFBBBBFBEA
@M05620:45:000000000-G6HP7:1:1101:21243:16355 1:N:0:142
TACCTGTACTGGGGAAGCATTTGAATATCCCCCCATGGTGATGGGGACGGAGAACTGCTCCATAAACACAGGCAACGTGCCTAACTTTCCCGGGAAGATGAAGTCAAAGAGCGACCACAGCTCGGAGGTTATTTTGCATCGGTGAGCCAGACAGAATGATCCGATGAGGGGTGCGAAACTATTTGAGGAAAGGAAGCACCTTTTTATTAAATTTACCTTTTAGCAATCGCCATTCCTACCCTAAAGATCGG
+
CDDDDFFFFFFFGGGGGGGGGGHHHHHHHHHGGGGHHHGGGHHHHGGGGGGGGHHHHHHHHHHHHHHHHHHHGHHHGHHHHHHHHHHHHHHGGGGGGHHHHHHHHHHHHHHHGGGGGHHHHHHGGGGGEHHHHHHHHHHHGGGGGHHHHHHGHHHHHHHHHHHGGGHHHGGGGGGDGGGGGFGGGGGGFGGGGGGGGGGFFFFFFFFFFFFFFFFFFFFFFFFFFFFFFFFFEFFFFFFFFFFBFFFFFFF
@M05620:45:000000000-G6HP7:1:1101:10738:16362 1:N:0:142
ATCTCTATCTCCTAAAAACCTGTTTAGATTTGGAGATAGACCTTCAGGTTTTTCATCATTTTCTGCATGAATTATACATTGACCACGTTCCAGCGTGGTCAGTTTGCAGCATTCTGTTATTTTGTTTGACAGAGTGTCTTGTTGAGAACATATGTAGGACATGATTTTTTCCTGCAACAGGGAAAATAAAGTATAAGTTTTAAAGATTTATTCTTTAATAAAGGATCTCAAAGCCAGCTTTAGAAAAAGGA
+
CCCCCFFFFFFFGGGGGGGGGGHHHHHHHHHHHHHHHHHHHHHHHHHHHHHGGHHHHHHHGHHGHHHGHHHHHHHHHHHHHHHHHHGGHHHHHHGEFGEHHHHHHHHHHHHHHHHHHHHHHHHHHHHHHHHHHHHHHHHHHHHHHHHHHHHHHHHHHHHHHHHHHHHHGGHHHHHHHHHHHGGHHHHHHHHGHHHHHHHHHHHHHHHHHHHHHHHHHHHHHHHHHHHHHHHHHHGHHGHHHHHGHHHHGGF
@M05620:45:000000000-G6HP7:1:1101:29585:16433 1:N:0:142
CGATTACTGCAACAGTTCCCCCTGGACCTGGAAAAGTTTCTTGCCTGGCTTACAGAAGCTGAACCCCCTGCCAATGTCCTACAGGCTGCTACCCGTAAGGAAAGGCTCCTAGAAGACTCCAAGGGAGTAAAAGAGCTGATGAAACAATGGCAAGTAAGTCAGGCATTTCCGCTTTAGCACTCTTGTGGATCCAATTGAACAATTCTCAGCATTTGTACTTGTAACTGACAAGCCAGGGACAAAACAAAGAT
+
>A>ABCFFBBDFGGBBBBBFGGGFEBFGFACBBBGHGHHHHHHHHHHHHHH3FFGGHHHHHHHHHGGGGGHHCFGFDDFG5BBBC?FBBBDBFGFEGGFFFGCFFGHHGHHHHHHGHHHHFHHGECE?FFFHHGHGHHGHHFFGFFGHGCFFGGHHHHFGGHHHHHHHHHGGGGGHHHHHHGHHG=CGGHHHHCHHHHBCFCGFHHHFHHHHHHHHFHHGHHHHFHGB;FFFGGGFGGGGEFFCCEEGFGF
@M05620:45:000000000-G6HP7:1:1101:20524:16544 1:N:0:142
AGATTACTGCAACAGTTCCCCCTGGACCTGGAAAAGTTTCTTGCCTGGCTTACAGAAGCTGAAACAACTGCCAATGTCCTACAGGATGCTACCCGTAAGGAAAGGCTCCTAGAAGACTCCAAGGGAGTAAAAGAGCTGATGAAACAATGGCAAGTAAGTCAGGCATTTCCGCTTTAGCACTCTTGTGGATCCAATTGAACAATTCTCAGCATTTGTACTTGTAACTGACAAGCCAGGGACAAAACAAAGAT
+
AAABCFFFDDFDGGFFGFFFGGGGHGGHHHHHGGHHGHHHHHHHHHHGHHHFHHHHHHHHHHHHHHHHHHHHHHHHHHHHHHHHHFHHHHHHHHGGGGHHGHFGHHHHGHHHHHHGHHHHHGHGGHGFHGHHHGHHHHGGHGHHHHHHHHHHHGHHHHHHHHHHHHGHHHGGGGGHHHGHHHHHHHFGHHHHHHHHGGHGHHHHHHHGHHHHHGFCHFGHHHHHHHHHHGHHHGFGGGGGGGGGGGGGGGC
@M05620:45:000000000-G6HP7:1:1101:23402:16548 1:N:0:142
TACCTGTACTGGGGAAGCATTTGAATATCCCCCCATGGTGATGGGGACGGAGAACTGCTCCATAAACACAGGCAACGTGCCTAACTTTCCCGGGAAGATGAAGTCAAAGAGCGACCACAGCATCGGTGAGCCAGACAGAATGATCCGATGAGGGGTGCGAAACTATTTGAGGAAAGGAAGCACCTTTTTATTAAATTTACCTTTTAGCAATCGCCATTCCTACCCTAAAGATCGGAAGAGCACACGTCTGA
+
CCCCCFFFFFFFGGGGGGGGGGHHHHHHHHHGGGGHHHGHHHHHHGGGGGGGGHHHHGHHHHHHHHHHHHHHGHHHGHHHHHHHHHHHHHHGGGGGGGHGHHEHHHHHHHHGGGGGGGGHHBFFGDDFGHGHHHHGGGFFHFHHHHHGDEDGHGGEGGGGGGGHHHGHHGGHGHGGGGGGGGGGGGGGGGGGGFGFGGFFFGGGGHGGGGFFFFFFFFFFFFFFFFEFBFFFFFFFFFFFFFFFFFFFFFB
@M05620:45:000000000-G6HP7:1:1101:20541:16556 1:N:0:142
AGATTACTGCAACAGTTCCCCCTGGACCTGGAAAAGTTTCTTGCCTGGCTTACAGAAGCTGAAACAACTGCCAATGTCCTACAGGATGCTACCCGTAAGGAAAGGCTCCTAGAAGACTCCAAGGGAGTAAAAGAGCTGATGAAACAATGGCAAGTAAGTCAGGCATTTCCGCTTTAGCACTCTTGTGGATCCAATTGAACAATTCTCAGCATTTGTACTTGTAACTGACAAGCCAGGGACAAAACAAAGAT
+
BBAAAFFFFFFFGGFFGGGGGGGGHFEHHGGHFHHHFGHHHHHHHHHHHHHHHHHHHHHHHHHHHHHHHHHHHHHHHGHHFHHHHGHHHHHHHHGGFGHHHHHGHHHHGHHHHHHHHHHHHHHGGHGGHHHHHGHHHHFHHFGHHHHGHHHHHGHHHHHGHHHHHHHHGHGGGGGHHHHGHHHHHGHGFHHHHHGGGFHGHHHHGHHHHHHHHHHHHCHFGGFGHHHGHHHHHGFF9CEGGGGGGGGGFGF
@M05620:45:000000000-G6HP7:1:1101:5206:16560 1:N:0:142
ATCTCTATCTCAAAAACCTGTTTAGATTTGGAGATAGACCTTCAGGTTTTTCATCATTTTCTGCATGAATTATACATTGACCACGTTCCAGCGTGGTCAGTTTGCAGCATTCTGTTATTTTGTTTGACAGAGTGTCTTGTTGAGAACATATGTAGGACATGATTTTTTCCTGCAACAGGGAAAATAAAGTATAAGTTTTAAAGATTTATTCTTTAATAAAGGATCTCAAAGCCAGCTTTAGAAAAAGGAAG
+
BBBBBFFFFFFFGGGGEGFFFGHHFHHHHHHHHHHHHGHHHHHHHHGGHGGHHHHHHHHHHHGHHHHHHHHHHHHGHHHGHHHHGGHHHGHHGEGGHHGHHHHHHHHHHHHHHHHHHHHHHHHHHHGHGHHHHHHHHHHHHHHHHFGFHFHHFDHFHHHHHFHHHHHGHHHHFFFHFGHGGHGGHHGHHGHHHHHHHHHHHGHHHHHHHHHHHHGFHHEFHHHHHHHGHHGHHHHGHHHHHHHHHHGGHHA
@M05620:45:000000000-G6HP7:1:1101:25842:16657 1:N:0:142
AGATTACTGCAACAGTTCCCCCTGGACCTGGAAAAGTTTCTTGCCTGGCTTACAGAAGCTGAAACAACTGCCAATGTCCTACAGGATGCTACCCGTAAGGAAAGGCTCCTAGAAGACTCCAAGGGAGTAAAAGAGCTGATGAAACAATGGCAAGTAAGTCAGGCATTTCCGCTTTAGCACTCTTGTGGATCCAATTGAACAATTCTCAGCATTTGTACTTGTAACTGACAAGCCAGGGACAAAACAAAGAT
+
CBBCCFFFFFFFGGGGGGGGGGGGGHHHHHHHHHHFFHHHHHHHHHHHHHHHHHHHHHHHHHHGHHHHHHHHHHHHHHHHHHGHHHHHHHFHHHGGEFGEHHGHHHHHGHHHHHHHHHHHHHHGGHGGHHHHHGHHHHEGFHHHHHGHHHHHFGHHFHGDGHGHHHHHHHGGGGGHDFHHHHHHHGHGEGHHGHHHHHHHHGHHGHHFGHGHHCGGHFHHHGHHHGHGHHGHGGFGGGGGGGGGGGGGFGC
@M05620:45:000000000-G6HP7:1:1101:3741:16672 1:N:0:142
ATCTCTATCTCCTAAAAACCTGTTTAGATTTGGAGATAGACCTTCAGGTTTTTCATCATTTTCTGCATGAATTATACATTGACCACGTTCCAGCGTGGTCAGTTTGCAGCATTCTGTTATTTTGTTTGACAGAGTGTCTTGTTGAGAACATATGTAGGACATGATTTTTTCCTGCAACAGGGAAAATAAAGTATAAGTTTTAAAGATTTATTCTTTAATAAAGGATCTCAAAGCCAGCTTTAGAAAAAGGA
+
CCCCDFFFFFFFGGGGGGGGGGGHHHHHHHHHHGHHHHHGHHHHHHHHHHHGGHHHHHHIHHHIHHHHHHHHHHHGHHHHHHHHGHGHHHHHHHGFGGHHHHHHHHHHHHHHHHHHHHHHHHHHHHHHHHHHHHGHHHHHHHHHHHHHHHHHHHHHHHHHHHHHHHHHHGHHHHGHHHHHHGGHHHHGGGHHHHHHHGHHHGHHHHHHHHHHHHHHGHHHHGHHHHHHHGHHHHHHHGHHHHHHHGHHGGH
@M05620:45:000000000-G6HP7:1:1101:25646:16718 1:N:0:142
TACCTGTACTGGGGAAGCAATCGCCATTCCTACCCTAAAGATCGGAAGAGCACACGTCTGAACTCCAGTCACAGCGATAGATCTCGTATGCCGTCTTCTGCTTGAAAAAAAAAAAAAAAAAAAAAAAAAAAAAGGAGAGGTGGATAATGAAAAGAAGAGAAAAAAGAAGTAGTATGAATAGAAAAGAAGAAGAGAAAAAGAAAAAGAAAAGGAGAGAGAAGAAACAGAAGAGAAAGAGGAGATATAAGGGA
+
DCDEEFFFFFFFGGGGGGGGGGGGGGGHHHHGHGHHHHHHHHHHGGGGHHHHHGHGHHHGGGHHHHHHHHHHHHHGGHGGHGGHHHGGHHHHGFGHGHHHHHHHGHHHFGGGGFB>///<--<<--<------../....0...01011111:/../0./00/.-..:/111<111<1:1<11://../0//:./00/.9..//....///./......0/0//////<00./000//..../111110..
@M05620:45:000000000-G6HP7:1:1101:28599:16778 1:N:0:142
TACCTGTACTGGGGAAGCATTTGAATATCCCCCCATGGTGATGGGGACGGAGAACTGCTCCATAAACACAGGCAACGTGCCTAACTTTCCCGGGAAGATGAAGTCAAAGAGCGACCACAGCTCGGAGGTTATTTTGCATCGGTGAGCCAGACAGAATGATCCGATGAGGGGTGCGAAACTATTTGAGGAAAGGAAGCACCTTTTTATTAAATTTACCTTTTAGCAATCGCCATTCCTACCCTAAAGATCGG
+
BBBBBFFFFFFFGFFEEGGGGGHHHHHHHHHGGGGHHHGHHHHHHGGGGGGGGHHHHHHHHGHHHHHGHHHHGHHHGHHHHHHHHHHHHHHGGGGGGHHHHHHFGHHHHHHHGGGGGHGHHHHGGGGGEHHHHHHHHHHHGC>AFHHFFFHGGHGHFHHHHHHGGGHHHAD;CFAADGGFGGGGGFGGFGGGGGFGGFFEFFFFFFFFFFFFFBFFFBBFFFBBFFFFEFFFFFFFFFFFFFFFFFFFFFD
@M05620:45:000000000-G6HP7:1:1101:28620:16791 1:N:0:142
TACCTGTACTGGGGAAGCATTTGAATATCCCCCCATGGTGATGGGGACGGAGAACTGCTCCATAAACACAGGCAACGTGCCTAACTTTCCCGGGAAGATGAAGTCAAAGAGCGACCACAGCTCGGAGGTTATTTTGCATCGGTGAGCCAGACAGAATGATCCGATGAGGGGTGCGAAACTATTTGAGGGAAGGAAGCACCTTTTTATTAAATTTACCTTTTAGCAATCGCCATTCCTACCCTAAAGATCGG
+
A3ABBFFFFFFFGGAEGGGGGGHHHHHHHHHGGEGHGHFGDGHHHGGGGGGGCHHHHHHHHHGHGHGGHHHHGHHHFHHHHHHHHHHHHGHFGGGGGFHHG3FGFHHHHHHHFCDFGHGGHHHGGFGGGHHHHHHEHHHHGGGGFHGHHHFGHHFFGH0GGHHDGF0GGEGEGDG.:@@GBFFGG;EF.;C?D;9CFFFEFFFFFEFFF;FFF:FFFB;FFFFFFBFBE;;AEFB/BFF;FFF./BBFFAD
@M05620:45:000000000-G6HP7:1:1101:28603:16797 1:N:0:142
TACCTGTACTGGGGAAGCATTTGAATATCCCCCCATGGTGATGGGGACGGAGAACTGCTCCATAAACACAGGCAACGTGCCTAACTTTCCCGGGAAGATGAAGTCAAAGAGCGACCACAGCTCGGAGGTTATTTTGCATCGGTGAGCCAGACAGAATGATCCGATGAGGGGTGCGAAACTATTTGAGGAAAGGAAGCACCTTTTTATTAAATTTACCTTTTAGCAATCGCCATTCCTACCCTAAAGATCGG
+
CBCCCFFFFFFFGGGGGGGGGGHHHHHHHHHGGGGHHHGHHHHHHGGGGGGGGHHHHHHHHHHHHHHHHHHHGHHHGHHHHHHHHHHHHHHGGGGGGHHHHHHHHHHHHHHHGGGGGHHHHHHGGGGGEHHHHHHHHGHHGGGGGHGHHHHGHHGHHHHHHHHGGFHHHGGGGGGD@DGGGGGGGGGGFFGFGGGGGGGFFFFFFFFFFFFFFFFFFFFFFFFFFFFFFEDFFFFFFFFFFFFFFFFFFFF
@M05620:45:000000000-G6HP7:1:1101:20410:16850 1:N:0:142
ATCTCTATCTCCTAAAAATGAAGAAAGGGGAGGGAAGATCGGAAGAGCACACGTCTGAACTCCAGTCACAGCGATAGATCTCGTATGCCGTCTTCTGCTTGAAAAAAAAAAAAAGACTCCAAGGGAGTCAAAGCGCTGATGAAACAATGGCAAGTAAGTCCGGCATTTCCTCTTTCGCACTCTTGTGGCTCCCCTTGAACACTTCTCAGCATTTGTCCTTGTAACTGACAAGCCATGGACACACCACATAT
+
AAAAAFFFDDFFFGCD1GFEGFHE1FFCEEAECGGGGFHHHCCGGFHHFFCE/BGBEFHEGHHHCAGHFFGHGGHCGG21@BFF?FGBGGEECEEGBHGHHHHEFE//</B//>/?<<GHFF1..<<<0<11=0<AEC.<0000G/.<0CF/:.;000<C0:-9-ABFFF0;;BF;9CA@@CFFFFF..CBE--;A-9/:/-9FFFF//B9BF/BFBB;B/B//99//;//-;;B/9/9;:FF-B-9-/;9
@M05620:45:000000000-G6HP7:1:1101:17080:16855 1:N:0:142
AGATTACTGCAACAGTTCCCCCTGGACCTGGAAAAGTTTCTTGCCTGGCTTACAGAAGCTGAAACAACTGCCAATGTCCTACAGGATGCTACCCGTAAGGAAAGGCTCCTAGAAGACTCCAAGGGAGTAAAAGAGCTGATGAAACAATGGCAAGTAAGTCAGGCATTTCCGCTTTAGCACTCTTGTGGATCCAATTGAACAATTCTCAGCATTTGTACTTGTAACTGACAAGCCAGGGACAAAACAAAGAT
+
AAAACFFFBBBBFGFBFGGGGGGGHHHHHHHHHHHHHHHHHHHHHHHHHHHHHHHHHHHHHHHHHHHHHHHHHHHHHHHHDFGHHFHHHHFHHHGGFFGGHHGHHHHHGHHHHHHHHHHHHGHGFFGFHFHHHGHHHHGHHHHHHHHHHHHHHGHHHHHHHHHHHHHHHHGGGGGHHHHHHHHHHGHGHHHHHHHHHGHGFCGHHHHHHHHHHHHHHHHHHHHHHHHGHHHHHGGGGGGGGGFFGGGGGGG
@M05620:45:000000000-G6HP7:1:1101:16818:16870 1:N:0:142
ATCTCTATCTCCTAAAAACCTGTTTAGATTTGGAGATAGACCTTCAGGTTTTTCATCATTTTCTGCATGAATTATACATTGACCACGTTCCAGCGTGGTCAGTTTGCAGCATTCTGTTATTTTGTTTGACAGAGTGTCTTGTTGAGAACATATGTAGGACATGATTTTTTCCTGCAACAGGGAAAATAAAGTATAAGTTTTAAAGATTTATTCTTTAATAAAGGATCTCAAAGCCAGCTTTAGAAAAAGGA
+
CCCDDFFFFFFFGGGGGGGGGGHHHHHHHHHHHHHHHHHHHHHHHHHHHHHGGHHHHIIHHHHIHHHHHHHHHHHHHHHHHHHHHHGHHHHHHHGGGGHHHHHHHHHHHHHHHHHHHHHHHHHHHHHHGHHHHHHHHHHHHHHHHHHHHHHHHHHHHHHHHHHHHHHHHGHHHHHHHHHHHGGHHHHHGHHHHHHHHGHHHHHHHHHHHHHHHHHHHHHHHHHHHHHHHGHHHHHHHGHHHHHHHGHHGGF
@M05620:45:000000000-G6HP7:1:1101:16802:16882 1:N:0:142
ATCTCTATCTCCTAAAAACCTGTTTAGATTTGGAGATAGACCTTCAGGTTTTTCATCATTTTCTGCATGAATTATACATTGACCACGTTCCAGCGTGGTCAGTTTGCAGCATTCTGTTATTTTGTTTGACAGAGTGTCTTGTTGAGAACATATGTAGGACATGATTTTTTCCTGCAACAGGGAAAATAAAGTATAAGTTTTAAAGATTTATTCTTTAATAAAGGATCTCAAAGCCAGCTTTAGAAAAAGGA
+
BBBBBFFFFFFFGGGGGGGGGGHHHHHHHHHHHHHHHHHHHHHHHHHHHHHGGHHHHHHHHHHHGHHHHHHHHHHGHHHHHGHHHHGGGHHHHHGGGGHHHHHHHHHHHHHHHHHHHHHHHHHHHHHHHHHHHHHHHHHHHHHHHHHHHHHGHHHHHHHHHHHHHHHHHGHHHHHHHHGHHGGHHHHHHHHHGHHHHGHHHHGFHHHHHHHHHFHHHHHHGHHHFHGHHGHHHHHHHGHHHFHFGGHHGGG
@M05620:45:000000000-G6HP7:1:1101:16821:16889 1:N:0:142
ATCTCTATCTCCTAAAAACCTGTTTAGATTTGGAGATAGACCTTCAGGTTTTTCATCATTTTCTGCATGAATTATACATTGACCACGTTCCAGCGTGGTCAGTTTGCAGCATTCTGTTATTTTGTTTGACAGAGTGTCTTGTTGAGAACATATGTAGGACATGATTTTTTCCTGCAACAGGGAAAATAAAGTATAAGTTTTAAAGATTTATTCTTTAATAAAGGATCTCAAAGCCAGCTTTAGAAAAAGGA
+
BBBBBFFFFFFFGGGGFGGGGGHHHHHHHHHHGHHFGHHHHHHHHHHFHHHGGHHHHHHHHHHHHHHHHFHHHHHHHHHHHHGHHHGHHGHHHHGFGGHHHHHHHHHHHHHHHHHHHHHHHHHHHHHHHHHHFHHHHHHHHHHHHHGHHHHHHHHHHHHHHHGHHHGHHGHHHHHHHHHGHGGHHCFGDFGFGHGHHHHHFFHHGHHHHHHHHHHHHFHFGFHFHFHHFGHGHHHHGGHHHHHBFHFHFGH
@M05620:45:000000000-G6HP7:1:1101:13620:16895 1:N:0:142
AGATTACTGCAACAGTTCCCCCTGGACCTGGAAAAGTTTCTTGCCTGGCTTCCAGAAGCTGAAACAACTGCCAATGTCCTACAGGATGCTACCCGTAAGGAAAGGCTCCTAGAAGACTCCAAGGGAGTAAAAGAGCTGATGAAACAATGGCAAGTAAGTCAGGCATTTCCGCTTTAGCACTCTTGTGGATCCAATTGAACAATTCTCAGCATTTGTACTTGTAACTGACAAGCCAGGGACAAAACAAAGAT
+
BABBBFFFFFDFGGGGGGGGGGGGAGHHHCGHHHHHHHHHHHHHHHHHHHH2FGGHHHHHHHHHHHHHHHHHHHHHHHHH5FGHGGHHHHEHHHGGEGHHHH3FHHHHGHHHHHHHHHHH3FFGGGGGHHHHHGHHHHHHHHHHHHHHHHHHHGHHHHHHHHHHHHHHHHGGGGGHHHGHHHHHHHHGHHHHHHHHHHHHGHHHHHHHHHHHHHHHHHHHHHHHHHGHHHHHHGGGGGGGGGGGGGGGGGF
@M05620:45:000000000-G6HP7:1:1101:24798:16900 1:N:0:142
ATCTCTATCTCCTAAAAACCTGTTTAGATTTGGAGATAGACCTTCAGGTTTTTCATCATTTTCTGCATGAATTATACATTGACCACGTTCCAGCGTGGTCAGTTTGCAGCATTGTGTTATTTTGTTTGACAGAGTGTCTTGTTGAGAACATATGTAGGACATGATTTTTTCCTGCAACAGGGAAAATAAAGTATAAGTTTTAAAGATTTATTCTTTAATAAAGGATCTCAAAGCCAGCTTTAGAAAAAGGA
+
AABABFFFFFFBGGGGGGGGGGGFHFHHHFFGAGHHHHHHHHGHHGHHHHHGGHHHFHHHHHHFHHHBGGFFHFHHGFHHHGHHHFGHHHHGHGGEGGHHGHHHHGGHHHFGH3BFGGHHHHHHFGHHBDFGHHHHHGHHFHHHFHEHHHHHBGGHFGGGGGHFFDGHBFCFHHFFGGGHHFGE/CGDBFGFFFGDGFGFHEHGHBHHHHFGHHHFFHHHFDGH/DGGHFHFDHHHHGH0GGHGHFFHDFF
@M05620:45:000000000-G6HP7:1:1101:3780:16922 1:N:0:142
AGATTACTGCAACAGTTCCCCCTGGACCTGGAAAAGTTTCTTGCCTGGCTTACAGAAGCTGAAACAACTGCCAATGTCCTACAGGATGCTACCCGTAAGGAAAGGCTCCTAGAAGACTCCAAGGGAGTAAAAGAGCTGATGAAACAATGGCAAGTAAGTCAGGCATTTCCGCTTTAGCACTCTTGTGGATCCAATTGAACAATTCTCAGCATTTGTACTTGTAACTGACAAGCCAGGGACAAAACAAAGAT
+
AABBBFFFFFFFGGGGGGGGGGGGDHHHHHHGHHHHHHHHHHHHHHHHHHHHHHHHHHHHHHHHHHHHHHHHHHHHHHHHHHHHHHHFGHFHHHGG/EHHHHGHHHHHGHHHHHFHHHHHGHFFGHGGHHHHHGHHHHHHHHHHHHHHHHHHHGHHHHHHHHHHHHHHHHGGGGGHHHHHHHHHHHHGHHHHHHHHHHHHHHHHHHHHGHGHHHHHHGHHHHFHHHHGHHHHHGGGGGGGGGGGGGGGGGF
@M05620:45:000000000-G6HP7:1:1101:4967:16925 1:N:0:142
AGATTACTGCAACAGTTCCCCCTGGACCTGGAAAAGTTTCTTGCCTGGCTTACAGAAGCTGAAACAACTGCCAATGTTCTACAGGATTCTACCCGTTAGGAAAGGCTCCTAAAAAACTCCCAGGGAGTAAAAGAGCTGATGAAACAATGGCAAGTAAGGCAGGCATTTCCGCTTTAGCACTCTTGTGGATCCAATTGAACAATTCTCAGCATTTGTACTTGTTACTGACAAGCCAGGGACAAAACAAAGAT
+
BCCBCFFFFFFFGGGGGGGGGGGGFHHHHHHHHHHHHHHHHHHHHHHHHHHHHHHHHHHHHHHHHHHHHHHHHHHHH5F55A53B1@5@55@BG111B1F3FG1F?31F3343B3//33B/B3?F///3FGH3?22222B33DG2BF?2G22@/2>F2220/>?/1?G1G<..CF11111101>100=000<DHBG00=0<C:G000;0/0:CG000;:G000;0009/9;..;/.CEGGGGGGGGGGGGF
@M05620:45:000000000-G6HP7:1:1101:27598:16930 1:N:0:142
AGATTACTGCAACAGTTCCCCCTGGACCTGGAAAAGTTTCTTGCCTGGCTTACAGAAGCTGAAACAACTGCCAATGTCCTACAGGATGCTACCCGTAAGGAAAGGCTCCTAGAAGACTCCAAGGGAGTAAAAGAGCTGATGAAACAATGGCAAGTAAGTCAGGCATTTCCGCTTTAGCACTCTTGTGGATCCAATTGAACAATTCTCAGCATTTGTACTTGTAACTGACAAGCCAGGGACAAAACAAAGAT
+
DCDDDFFFDDBFGGGGGGGGGGGGHHHHHHGGGHHHGHHHHHHHHHGHHHHCGGHHHHHHHHHHHHHHHHHHFHHFDFGHDGFHHGHHHHFGGHGE@EFGHHFFHHHHGHHHHHHFGHHHHGHGGHGGHHHHHGHHHHHHHHHFHHHHHHHHGGGHHHHHGHHHHHHHHHGGGGGHHHHHHHHHHHHGHHHHGHHHHFGFDCDHHHHHHHGHHCHGHGGHHHHHHHHHHGHHHGBFFGGGEFFFGGGGGF;
@M05620:45:000000000-G6HP7:1:1101:4953:16938 1:N:0:142
AGATTACTGCAACAGTTCCCCCTGGACCTGGAAAAGTTTCTTGCCTGGCTTACAGAAGCTGAAACAACTGCCAATGTCCTACAGGATGCTACCCGTAAGGAAAGGCTCCTAGAAGACTCCAAGGGAGTAAAAGAGCTGATGAAACAATGGCAAGTAAGTCAGGCATTTCCGCTTTAGCACTCTTGTGGATCCAATTGAACAATTCTCAGCATTTGTACTTGTAACTGACAAGCCAGGGACAAAACAAAGAT
+
BBBBBFFFFFFFGGGGGGGGGGGGHHHHHHHHHHHHHHHHHHHHHHHHHHHHHHHHHHHHHHHHHHGHHHHHHHHHHHHHHHHHHHHHHHFHHHGF/FHHHHGHHHHHGHHHHHHHHHHHHHHGGHGGHHHHHGHHHHHHHHHHHGHHHHHHHGHHHHHHHHHHHHHHHHGGGGGHGHHHHHHHHHHGHHHHGHHHHGHGHHHHHHHHHHHHHHHHHHHHHHFFHHHEHHHHHGGGGGGGGGGGGGGGGGF
@M05620:45:000000000-G6HP7:1:1101:24124:16940 1:N:0:142
ATCTCTATCTCCTAAAAACCTGTTTAGATTTGGAGATAGACCTTCAGGTTTTTCATCATTTTCTGCATGAATTATACATTGACCACGTTCCAGCGTGGTCAGTTTGCAGCATTCTGTTATTTTGTTTGACAGAGTGTCTTGTTGAGAACATATGTAGGACATGATTTTTTCCTGCAACAGGGAAAATAAAGTATAAGTTTTAAAGATTTATTCTTTAATAAAGGATCTCAAAGCCAGCTTTAGAAAAAGGA
+
DCDDDFFFFFFFGGGGGGGGGGHHHHHHHHHHHHHHHHHHHHHHHHHHHHHGGHHHHIIHHHHIHHHHHHHHHHHHHHHHHHHHHHGHHHHHHHGGGGHHHHHHHHHHHHHHHHHHHHHHHHHHHHHHHHHHHHHHHHHHHHHHHHHHHHHHHHHHHHHHHHHHHHHHHGHHHHHHHHHHHGGHHHHHHHHHHHHHHHHHHHHHHHHHHHHHHHHHHHHHHHHHGHHHHHHHGHHHHGHHHHHHHHHHGGH
@M05620:45:000000000-G6HP7:1:1101:7249:16952 1:N:0:142
ATCTCTATCTCCTAAAAACCTGTTTAGATTTGGAGATAGACCTTCAGGTTTTTCATCATTTTCTGCATGAATTATACATTGACCACGTTCCAGCGTGGTCAGTTTGCAGCATTCTGTTATTTTGTTTGACAGAGTGTCTTGTTGAGAACATATGTAGGACATGATTTTTTCCTGCAACAGGGAAAATAAAGTATAAGTTTTAAAGATTTATTCTTTAATAAAGGATCTCAAAGCCAGCTTTAGAAAAAGGA
+
CCCCCFFFFFFFGGGGGGGGGGHHHHHHHHHHHHHHHHHHHHHHHHHHHHHGGHHHHIIHHHHIIHHHHHHHHGHHHHHHHHHHHHGHHHHHHHGGGGHHHHHHHHHHHHHHHHHHHHHHHHHHHHHHHHHHHHHHHHHHHHHHHHHHHHHHHHHHHHHHHHHHHHHHHGHHHHHHHHHHHGGHHHHHHHHHHHHHHHHHGHHHHHHHHHHHHHHHHHHHHHHHHHHHHGHHHHHHHGHHHHHHHHHHGGH
@M05620:45:000000000-G6HP7:1:1101:1959:16954 1:N:0:142
AAACCCAGAAGACATGAGGTCAGCTAGATCGGAAGAGCACACGTCTGAACTCCAGTCACAGCGATAGATCTCGTATGCCGTCTTCTGCTTGAAAAACAAAAACAAAAAAAAAACAACTATATTACGTTCTTGATGTTGAATTCCTAAGTCATCACGGATACTGCTTTGACAGCCTCCACAATCATGCCTCTTTCGTTTTTTAATACTTCTTGCGCTCTTCCCTAGTATGTGAGAGTATCAGTGCACTCGAA
+
AA1AAA?A?C@CGGFGF1BBBGHFHGGHHF0A?F0GGBFFHGAGHHGHHHHHHHHHHFFHHH///EBBA1AFG>EEFDFEGGHEFHHBHDEF@DD>//>0>///?BC////<<////11222222/000/1<1111111<111<11101111>11..-.<<0000000=000.<//:///.0/000;000/00;../...-.00090090900---.-;//-;/-9/;B///9////////////9//---
@M05620:45:000000000-G6HP7:1:1101:7237:16966 1:N:0:142
ATCTCTATCTCCTAAAAACCTGTTTAGATTTGGAGATAGACCTTCAGGTTTTTCATCATTTTCTGCATGAATTATACATTGACCACGTTCCAGCGTGGTCAGTTTGCAGCATTCTGTTATTTTGTTTGACAGAGTGTCTTGTTGAGAACATATGTAGGACATGATTTTTTCCTGCAACAGGGAAAATAAAGTATAAGTTTTAAAGATTTATTCTTTAATAAAGGATCTCAAAGCCAGCTTTAGAAAAAGGA
+
ABCCCFFFFFFFGGGGGGGGGGHHHHHHHHHHHGHHHHHHHHHHHHHHHHHGGHFHHGHHHHHHHHHHHHHHHHHHHHHHHHHHHHGHHHHHHHGGGGHHHHHHHHHHHHHHHHHHHHHHHHHHHHHHHHHHHHHHHHHHHHHHHHHHHHHHHHHHHHHHHHHHHHHHHGHHHHHHGHHHHGGHHHGHHHHHHHFHHGHHHHHHHHHHHHHHHHHHHFHHFHHHGHHHHHHHHHHFHGHHHHHBHHFHGGH
@M05620:45:000000000-G6HP7:1:1101:10905:16968 1:N:0:142
ATCTCTATCTCCTAAAAAACGAAGAAAGGGGAGGGAAGATCGGAAGAGCACACGTCTGAACTCCAGTCACAGCGATAGATCTCGTATGCCGTCTTCTGCTTGAAAAAAAAAAACACACCAAAAAAGATAAAGACGAACAACGAAAACACAGAATACAGCCACAAAATCCACATCAATAAGCATCTCCATCATGACCCGGTTGACCACCACCACGTTACCACCAAATCTGTGAATACCGTCTACCACCAGCC
+
BCCCCFFFFFFFGGGGGGGGGGGEAGHHHGGGGGGGGGHHHHGGGGHHHGHFHGGHHGFHHHHHHHHGHHHHHGGHGGHHHHHHFGHHHHGEEHGHHHHHHHHHHHHGGGGG<//0////<...-.<11<000/.----;:-...-/..:.0:BFFF00../..:.0;00000000000000000900;0000000/--9.-/000......9.../.090....;90009000000.....:000....:
@M05620:45:000000000-G6HP7:1:1101:17453:16977 1:N:0:142
AGATTACTGCAACAGTTCCCCCTGGACCTGGAAAAGTTTCTTGCCTGGCTTACAGAAGCTGAAACAACTGCCAATGTCCTACAGGATGCTACCCGTAAGGAAAGGCTCCTAGAAGACTCCAAGGGAGTAAAAGAGCTGATGAAACAATGGCAAGTAAGTCAGGCATTTCCGCTTTAGCACTCTTGTGGATCCAATTGAACAATTCTCAGCATTTGTACTTGTAACTGACAAGCCAGGGACAAAACAAAGAT
+
>A>ABFFFBDBDGGBBFGGGGGGGHGHHHHHHHHHHHHHHHHHHHHHHHHHHHHHHHHHHHHHHHHHHHHHHHHHGHGHHDGGHHFHGHHFGHHGGGDFFGHHGHHHHGHHGHHHHHHHHHHHGFFGFHFHHHGHHHHGHHHHHHHHHHHHHHGHHHHHHHHHHHHHHHHGGGGGGHHHHHHHHHGHGHHHHHHHHHHHGF<GHHHHHHHHHHHHHHFHHHHHHHHHGHHHHGGGGGGGGGGGGGGGGGGF
@M05620:45:000000000-G6HP7:1:1101:16543:16980 1:N:0:142
ATCTCTATCTCCTAAAAACCTGTTTAGATTTGGAGATAGACCTTCAGGTTTTTCATCATTTTCTGCATGAATTATACATTGACCACGTTCCAGCGTGGTCAGTTTGCAGCATTCTGTTATTTTGTTTGACAGAGTGTCTTGTTGAGAACATATGTAGGACATGATTTTTTCCTGCAACAGGGAAAATAAAGTATAAGTTTTAAAGATTTATTCTTTAATAAAGGATCTCAAAGCCAGCTTTAGAAAAAGGA
+
CCDDDFFFFFFFGGGGGGGGGGHHHHHHHHHHHHHHHHHHHHHHHHHHHHHGGHHHHIHHHIHIHHHHHHHHHHHHHHHHHHHHHHGHHHHHHHGGGGHHHHHHHHHHHHHHHHHHHHHHHHHHHHHHHHHHHHHHHHHHHHHHHHHHHHHHHHHHHHHHHHHHHHHHHGHHHHHHHHHHHGGHHHHHHHHHHHHHHGHHHHHHHHHHHHHHHHHHHHHHHHHHHHHHHHHHHHHHHGHHHHHGHHHHGGH
@M05620:45:000000000-G6HP7:1:1101:19766:16995 1:N:0:142
TACCTGTACTGGGGAAGCATTTGAATATCCCCCCATGGTGATGGGGACGGAGAACTGCTCCATAAACACAGGCAACGTGCCTAACTTTCCCGGGAAGATGAAGTCAAAGAGCGACCACAGCTCGGAGGTTATTTTGCATCGGTGAGCCAGACAGAATGATCCGATGAGGGGTGCGAAACTATTTGAGGAAAGGAAGCACCTTTTTATTAAATTTACCTTTTAGCAATCGCCATTCCTACCCTAAAGATCGG
+
AAAAADFFFFDCGGGGGG1AAGGFHHHFHG1FEEGFCHGFHHFHGGFGGGGG/GHFHGHHFHHHHFHBGGFEFHHHGEFAGFFHHHHGHHHGGGGGAFGGFGFGHHHHGHFCEGGGGHHHHHHGCGGG?FGHHHHHHHHHGGCFGHHHHFFFHHHHHHHFHHHGCEHHHGGGGGGCAG@GFFFGGFGFBFGGGBBFGGGFFFFFFFFFFFFFFFFFFFFFFFFFFFFFFFFBEFFFFFFAFFFB;FFFFFF
@M05620:45:000000000-G6HP7:1:1101:19783:16997 1:N:0:142
TACCTGTACTGGGGAAGCATTTGAATATCCCCCCATGGTGATGGGGACGGAGAACTGCTCCATAAACACAGGCAACGTGCCTAACTTTCCCGGGAAGATGAAGTCAAAGAGCGACCACAGCTCGGAGGTTATTTTGCATCGGTGAGCCAGACAGAATGATCCGATGAGGGGTGCGAAACTATTTGAGGAAAGGAAGCACCTTTTTATTAAATTTACCTTTTAGCAATCGCCATTCCTACCCTAAAGATCGG
+
BBBBBFFFFFFFGGGGGGGGGGHHHHHHHHHGGGGHHHFGGHHHHGGGGGGGGHHGHHHHHHHHHHHHHHHHGHHHGHHGHHHHHHHHHHHGGGGGGHHHHHHHHHHHHHHHGGGGGHHHHHHGGGGGGHHHHHHHHHHHGGDFGHHHHHHGHHHHHHHHHHHGGGHHHGGEDGGEAFGGGGGGGGGGGGGGGGFFGGGFFFFFFFFFFFFFFFFFFFFFFFFFFFFFEADAEFFFFFFFFFFFFFFFFFD
@M05620:45:000000000-G6HP7:1:1101:27278:17031 1:N:0:142
CATCCTGACCCTGAAGTACCCCGGCTTGATTTCTGACATTAGATCGGAAGAGCACACGTCTGAACTCCAGTCACAGCGATAGATCTCGTATGCCGTCTTCTGCTTGAAAAAAAAAAAAAAAAAACAATCACACTCAAAGAAAAAAACTATATCAAAAATAAAAAAAAAGTAGATTCAAAAAACTGTGCAAACAATCTCACCAATTACGTAGCAAGACCGTCGATTACAGTCCACCTACGCAATCGCACATC
+
EEEEEFFFFFFFGGGGGGGGGGGGGGGGHHHHHGGGHHHHHHHHHHGGGGHHHHHHHGHHHGHHHHHHHHHHHHHFGFEHGGHHFHHHGGHHHHGGGHGHHHHHHHHHGHHGGGGGB///<->-..<000000///001<.</.--.01111111009<01110----.0111111:110.9.01111111...001<11.0.011<./0..<1///<-.<-9.:.0<0:0010..0/.-.<.:...--10
@M05620:45:000000000-G6HP7:1:1101:12220:17037 1:N:0:142
AGATTACTGCAACAGTTCCCCCTGGACCTGGAAAAGTTTCTTGCCTGGCTTCCAGAAGCTGAAACAACTGCCAATGTCCTCCAGGATGCTACCCGTAAGGAAAGGCTCCTAGAAGACTCCAAGGGAGTAAAAGAGCTGATGAAACAATGGCAAGTAAGTCAGGCATTTCCGCTTTAGCACTCTTGTGGATCCAATTGAACAATTCTCAGCATTTGTACTTGTAACTGACAAGCCAGGGACAAAACAAAGAT
+
BABBBFFFFFDFGGGGGGGGGGGGDHHHHGHHGHHHGHHHHHHHHHHHHHH2GHHHHHHHHHHHHHHHHHHHHHHHHHHH5FGHGGHGHHDGHHGGEGHHHH3FHHHHGHHHGHHHHHHHCGHGGGGGHHHHHGHHHHHHHHHHHHHHHHHHHGHHHHHHHHHHHHHHHHGGGGGHHHHHHHHHHHHGHHHHHHHHHHHGHHHHHHHHHHHHHHHHHFHHHHHHHHHHHHHHFGGGGGGGGGGGGGGGFGF
@M05620:45:000000000-G6HP7:1:1101:12240:17038 1:N:0:142
AGATTACTGCAACAGTTCCCCCTGGACCTGGAAAAGTTTCTTGCCTGGCTTCCAGAAGCTGAAACAACTGCCAATGTCCTCCAGGATGCTACCCGTAAGGAAAGGCTCCTAGAAGACTCCAAGGGAGTAAAAGAGCTGATGAAACAATGGCAAGTAAGTCAGGCATTTCCGCTTTAGCACTCTTGTGGATCCAATTGAACAATTCTCAGCATTTGTACTTGTAACTGACAAGCCAGGGACAAAACAAAGAT
+
AABBBFFFFFFFGGGGGGGGGGGGGHHHHFHHHHHHFFHHHHHHHHHHHHH2FFGGGHHHGHHHHGHHHHHHHGHHHHHH5FFHGEHHHHHHHHGGFGHHGHBCHHHHGHHHHGHHHHHGFHHGGEFFHGGGHGHHHHFGGHFHHHHGHHGHHGGGHHHHHHHHHHHHHHGGGGGHHHFGGHHHHHHGHHHHHHHHHFHGFGHGGHHFHHGGHGFGHFHHHHHHHHHHFFHHHGFGGGFEFGGGGFGFFG:
@M05620:45:000000000-G6HP7:1:1101:27290:17045 1:N:0:142
CATCCTGACCCTGAAGTACCCCGGCTTGATTTCTGACATTAGATCGGAAGAGCACACGTCTGAACTCCAGTCACAGCGATAGATCTCGTATGCCGTCTTCTGCTTGAAAAAAAAAATTATTTGGTTTGAAAGAGTGTCTTGTTGATCACATCTTCAGTACATTATTGTTTCCTGCAACCAGGAATTTCAAGTATAAGTTTTATCGTTTTATATGTTATTAAAGGATCTCAAAGCAATTGTTAGAAAAATTT
+
AAAAAF1DCBFFCCFDFDGGCEEGGEGGFHHHGDDDDGHGHHHHGHCFEEFGHHEEHGHHFEFFGEGH11DBGHFDG>/BEE1B1BGAFAFGFHGG?HFGF11BGHFHFHA<<<B<0112222@/?0/11110<?1??1<<1?<11110>111<111111=>1=0<0==/00<0//00<..../00;;00;CGCB0:0::0:009/.;.0;000;;B000900;/0/000000///0000////9/---//
@M05620:45:000000000-G6HP7:1:1101:28406:17106 1:N:0:142
AAACCAAGCAGACACGTCTGAACTCCAGTCACAGCGATAGATCTCGTATGCCGTCTTCTGCTTGAAAAAAAAAAAAAAAAAGAAGAAAAATGAAACAAATGCAGAATCAACCAAAAAAGCAAAACGGTCTCTCAAACAAAAAGTTTCTGCCGACACTCTTGGATGACAGCAAAAAGCTGCCACCGTGCCCCACCGGTCGAACTCCCGACCCCGGGGGGCGCTCTGCGAGCCGTTATTAACGCACTTTCCCT
+
CCCCCBAFBFFFGGGGGGGGGGHHHHHHHHHHHHHGGHGGGGDHHHEGHHHHGFGHGHHHHHHHHHHHGGGGG>>////////0222?200222222/02?21110111100///<.-.01<1/.-...<0000000.:....00000000-----0/000000//000.////...///.//....../.9...--;--...//...---.----------..//------....////.----//////
@M05620:45:000000000-G6HP7:1:1101:21142:17132 1:N:0:142
ATCTCTATCTCCTAAAAACCTGTTTAGATTTGGAGATAGACCTTCAGGTTTTTCATCATTTTCTGCATGAATTATACATTGACCACGTTCCAGCGTGGTCAGTTTGCAGCATTCTGTTATTTTGTTTGACAGAGTGTCTTGTTGAGAACATATGTAGGACATGATTTTTTCCTGCAACAGGGAAAATAAAGTATAAGTTTTAAAGATTTATTCTTTAATAAAGGATCTCAAAGCCAGCTTTAGAAAAAGGA
+
BCCCCFFFFFFFGGGGGGGGGGHHHHHHHHHHHHHHHHHHHHHHHHHHHHHGGHHHHHHHHHIHHHHHHHHHHHHHHHHHHHHHHHGHHHHHHHGGGGHHHHHHHHHHHHHHHHHHHHHHHHHHHHHHHHHHHHHHHHHHHHHHHHHHHHHHHHHHHHHHHHHHHHHHHGHHHHHHHHHHHGGHHHHHHHHHHHHHHHHHHHHHHHHHHHHHHHHHHHHHHHHHHHHHHHHHHHHHHGHHHHHHHHHHGGH
@M05620:45:000000000-G6HP7:1:1101:2642:17145 1:N:0:142
TACCTGTACTGGGGAAGCATTTGAATATCCCCCCATGGTGATGGGGACGGAGAACTGCTCCATAAACACAGGCAACGTGCCTAACTTTCCCGGGAAGATGAAGTCAAAGAGCGACCACAGCATCGGTGAGCCAGACAGAATGATCCGATGAGGGGTGCGAAACTATTTGAGGAAAGGAAGCACCTTTTTATTAAATTTACCTTTTAGCAATCGCCATTCCTACCCTAAAGATCGGAAGAGCACACGTCTGA
+
CBCCCFFFFFFFGGGGGGGGGGHFHHHHHHHGGGGHHHHHHHHHHGGGGGGGGHHHHHHHHHHHHHHHHHHHGHHHGHHHHHHHHHHHHHHGGGGGGHHHHHHHHHHHHHHHGGGGGHHHHHHHEGGGGHHHHGHGHHHCGGFHHHHEEDGHFGGFGGGGGGGHFHHHHGGHFFGGGGGGGGGGGGGGGGGGGGGFGGGGGGGGGGGFFFFFEFFFFFFFFFFFFFF/;BFFFE.DADFFFFFFFFFEFE0
@M05620:45:000000000-G6HP7:1:1101:18916:17155 1:N:0:142
GATTACTGCAACAGTTCCCCCTACACTCTTTCCCGACAAGCCAGGGACAAAACAAAGATCGGAAGAGCACACGTCTGAACTCCAGTCACAGCGATAGATCTCGTATGCCGTCTTCTGCTTGAAAAAAAAAAAAATATAAAAAAATACATCCTCCCTCCTTTATCTCTCAATATATCTACACTTCTTTCTAACCATTCTACCCTTTCTCTACCCAAACCACAGTCTCCCACTCCCTCCCTCCACTCCCTCAC
+
BBBBAFFFFFFFGGGGGGGGGGGHCGHHHHHHHHGGGGGHHGHHHGGGGHHFGHHHHHHHHGGGGHHHHHHHGHHHGHFHHHHHHHHHHHHHGGHGGHHFHHHFGHHHHGGGHGHHHHHHHFGHHHGFFDD<--0100==00--.0000;:0</.//:/0:00900000000090;00;0/00000000000;00000000.9////9//;/./..9:....:9/;;9.../.;...:9B..:;/F....;
@M05620:45:000000000-G6HP7:1:1101:2639:17168 1:N:0:142
TACCTGTACTGGGGAAGCATTTGAATATCCCCCCATGGTGATGGGGACGGAGAACTGCTCCATAAACACAGGCAACGTGCCTAACTTTCCCGGGAAGATGAAGTCAAAGAGCGACCACAGCATCGGTGAGCCAGACAGAATGATCCGATGAGGGGTGCGAAACTATTTGAGGAAAGGAAGCACCTTTTTATTAAATTTACCTTTTAGCAATCGCCATTCCTACCCTAAAGATCGGAAGAGCACACGTCTGA
+
BBBBBFFFFFFFGGGGGGGGGGHFGGHHHHHGGGGHHHGGHHHHHGGGGGGGGHHHHHHHHHHHGHHHHEHHGHHHGHHHHHHHHHHHHHHGGGGGGFHGGHHHHHHHHHHHGGGGGHHHHHHHDA?A?GHHHGHFFFFCFFDFGFHADADGFEC<<CDDCGGGCGGHF0EG:;BFFFFAEGGGGGBFFEGGGB;;;BFFGGGGGFFFF0B;EEDAFFF/:FBAFFFBBBFBFED.AAAAFFFFF;9AF?/
@M05620:45:000000000-G6HP7:1:1101:20583:17173 1:N:0:142
AGATTACTGCAACAGTTCCCCCTGGACCTGGAAAAGTTTCTTGCCTGGCTTACAGAAGCTGAAACAACTGCCAATGTCCTACAGGATGCTACCCGTAAGGAAAGGCTCCTAGAAGACTCCAAGGGAGTAAAAGAGCTGATGAAACAATGGCAAGTAAGTCAGGCATTTCCGCTTTAGCACTCTTGTGGATCCAATTGAACAATTCTCAGCATTTGTACTTGTAACTGACAAGCCAGGGACAAAACAAAGAT
+
BBABCFFFFFFFGGFBGGGGGGGGHGHHHHHHHHHHHHHHHHHHHHHHHHHFHHHHHHHHHHHHHHHHHHHHHHHHHHHHHHHHHGHHHHHHHHGGGGHHHHHHHHHHGHHHHHHHHHHHHHHGGHGGHHHHHGHHHHGHHHHHHHHHHEHHHGHHHHHHHHHHHHHHHHGGGGGHHHHHHHHHHHHGHHHHGHHHHGGGHHHHHHHHHHHHHHHHHFHHHGHHHHHHFHHHGGFGGGGGGGGGGGGGGGG
@M05620:45:000000000-G6HP7:1:1101:11431:17185 1:N:0:142
ATCTCTATCTCCTAAAAACCTGTTTAGATTTGGAGATAGACCTTCAGGTTTTTCATCATTTTCTGCATGAATTATACATTGACCACGTTCCAGCGTGGTCAGTTTGCAGCATTCTGTTATTTTGTTTGACAGAGTGTCTTGTTGAGAACATATGTAGGACATGATTTTTTCCTGCAACAGGGAAAATAAAGTATAAGTTTTAAAGATTTATTCTTTAATAAAGGATCTCAAAGCCAGCTTTAGAAAAAGGA
+
CCCDDFFFFFFFGGGGGGGGGGHHHHHHHHHHHHHHHHHHHHHHHHHHHHHGGHHHHHIHHIHIIHHHHHHHHHHHHHHHHHHHHHGHHHHHHHGGGGHHHHHHHHHGHHHHHHHHHHHHHHHHHHHHHHHHHHHHHHHHHHHHHHHHHHGHHHHHHHHHHHHHHHHHHGHHHHHHHHHHHGGHHHHHHHGGHHHHHHHHHHHHHHHHHHHHHHHHHHHHHHHHHHHHHHHHHHHHHGHHHHGHHGHHGGH
@M05620:45:000000000-G6HP7:1:1101:21096:17198 1:N:0:142
ATCTCTATCTCCTAAAAACCTGTTTAGATTTGGAGATAGACCTTCAGGTTTTTCATCATTTTCTGCATGAATTATACATTGACCACGTTCCAGCGTGGTCAGTTTGCAGCATTCTGTTATTTTGTTTGACAGAGTGTCTTGTTGAGAACATATGTAGGACATGATTTTTTCCTGCAACAGGGAAAATAAAGTATAAGTTTTAAAGATTTATTCTTTAATAAAGGATCTCAAAGCCAGCTTTAGAAAAAGGA
+
CCDCDFFFFFFFGGGGGGGGGGHHHHHHHHHHHHHHHHHHHHHHHHHHHHHGGHHHHHHHHHIIIHHHHHHHHHHHHHHHHHHHHHGHHHHHHHGGGGHHHHHHHHHHHHHHHHHHHHHHHHHHHHHHHHHHHHHHHHHHHHHHHHHHHHHHHHHHHHHHHHHHHHHHHGHHHHHHHHHHHGGHHHHHHHHHHHHHHHHHHHHHHHHHHHHHHHHHHHHHHHHHHHHHHHHHHHHHHGHHHHHHHHHHGGG
@M05620:45:000000000-G6HP7:1:1101:5473:17207 1:N:0:142
TACCTGTACTGGGGAAGCATTTGAATATCCCCCCATGGTGATGGGGACGGAGAACTGCTCCATAAACACAGGCAACGTGCCTAACTTTCCCGGGAAGATGAAGTCAAAGAGCGACCACAGCATCGGTGAGCCAGACAGAATGATCCGATGAGGGGTGCGAAACTATTTGAGGAAAGGAAGCACCTTTTTATTAAATTTACCTTTTAGCAATCGCCATTCCTACCCTAAAGATCGGAAGAGCACACGTCTGA
+
CDDDCFFFFFFFGGGGGGGGGGHHHHHHHHHGGGGHHHGHGHHHHGGGGGGGGHHHHHHHHHHHHHHHHHHHGGHHGHHHHHHHHHHHHHHGGGGGGHHHHHHHHHHHHHHHGGGGGHHHHHHHGGGGGHHHHHGGHHHHHHHHHHHEGGHHHGGEFGGGGGGHHHHHHHGHGHGGGGGGGFGGGGGGGGGGGGGGGGGGGGGGGGGGFFFFFFFFFFFFFFFFFFFFFFFFFFFFFFFFFFFFFFFFFEF
@M05620:45:000000000-G6HP7:1:1101:15049:17215 1:N:0:142
AAACCCAGAAGACATGAGGTCAGCTAGATCGGAAGAGCACACGTCTGAACTCCAGTCACAGCGATAGATCTCGTATGCCGTCTTCTGCTTGAAAAAAAAAAATTTACCAAACTCTTTTCTTTTGTTTACCATAGTTTCTTGTAGCGAACCTATGTAGGACCTTCATTTTTCCTGCCCCAGTGCACATACAGTATCAGTTTTACAGATTTCTTCTTTAATCCAGGTTCTCCCGTCCAGCTTTAGAACAAGGA
+
BBCBCCBBCFFFGGGGGGGGGFHHHHHHHHHGGGGHHHHHHHGHHHGGGHHHHHFHHGHHHHGGHGGFDGHHGFEHHGHGEGHGHFHGHHHHGHGHGFCEG/02333232?/2233@2222@>DC@@22D2211111@1?1?1<1/-<-AGBG1<<=0</.<0<00=<0=C000:.::.;/00:00<0C:00000;CBF9C00F00;0;09;CBFF0;C0;90//:9:0F/.....;9BBF/F/9////:;
@M05620:45:000000000-G6HP7:1:1101:3030:17239 1:N:0:142
ATCTTATCTCCTAAAAACCTGTTTAGATTTGGAGATAGACCTTCAGGTTTTTCATCATTTTCTGCATGAATTATACATTGACCACGTTCCAGCGTGGTCAGTTTGCAGCATTCTGTTATTTTGTTTGACAGAGTGTCTTGTTGAGAACATATGTAGGACATGATTTTTTCCTGCAACAGGGAAAATAAAGTATAAGTTTTAAAGATTTATTCTTTAATAAAGGATCTCAAAGCCAGCTTTAGAAAAAGGAA
+
CBCCCFFFFFFFGGGGGGGGGGHHHHHHHHHHGFHHHHHHHHHHHHHHHHGGHHHHHHIHHHHIHHHHHHHHHHHHGHHHHHHHHGHHHHHHHGGGGGHHHHHHHHHHHHHHHHHHHHHHHHHHHHHHHHHHHHHHHHHHHHHHHHGHHHHHHHHFFFHHHHHHHHHHGHHHHHHHHHHHGGHHHHHHGHGHHHHHDHHHHHHHHHHHHHHHHHHHHGGFGHGGFHFHHGHHGHHHGHHHGHF;CGHGFHF
@M05620:45:000000000-G6HP7:1:1101:26378:17249 1:N:0:142
ATCTCTATCTCCTAAAAAGGAAGAAAGGGGAGGGAAGATCGGAAGAGCACACGTCTGAACTCCAGTCACAGCGATAGATCTCGTATGCCGTCTTCTGCTTGAAAAAAAAAAAAAAAAAAAAATAAAAAAAAAAAAAAAACCAAACCTTTTAACATATGCAAGTGTGCACCACAAAACCAACCTGAAATGATGCAATGCTTACTCGACGCGCGTAAACGACAAACAGCGCTCTGACAGACCAAGCAGCAGAC
+
DEEEEFFFFFFFGGGGGGFGGGHGGHHGGGGGGGGHGHHHHGGGGHHHHHHHGHHHGHGHHHHGHHHHHHHHGGHGGHHDHHHGGHHHHGEGHGHHHHHHHHFGHHGGGGG>>//<----:-::1<10---99------..<..../0101011111111101111110/...........././00111111<1:0011:011..<-----<-..1..--</../<-9.<.01100/../.<./</..:.
@M05620:45:000000000-G6HP7:1:1101:3013:17255 1:N:0:142
ATCTTATCTCCTAAAAACCTGTTTAGATTTGGAGATAGACCTTCAGGTTTTTCATCATTTTCTGCATGAATTATACATTGACCACGTTCCAGCGTGGTCAGTTTGCAGCATTCTGTTATTTTGTTTGACAGAGTGTCTTGTTGAGAACATATGTAGGACATGATTTTTTCCTGCAACAGGGAAAATAAAGTATAAGTTTTAAAGATTTATTCTTTAATAAAGGATCTCAAAGCCAGCTTTAGAAAAAGGAA
+
BBBBBFFFFFFFFFFFGGGGGGGHFGFHHHHGFHHHGHGGHHHHDGGFHHGGHBHHHHHHHHHHGFHFFFHHFHFGBGGGFGGBGEGHHGHF?EBEFHGFFBGHHHBHFFHHFHHHGGHHHHHHHHHGFFHFHGGGFHHHHHGFHEDFBGFGHFHBB?BCGHGHHHHHCFGGGCBG@CFGGGFFHHHFGF?FHFDG=FHHHGGHGHHHGHHHGGHEDDGB0=0C<CGBFFBGH./GFHHHGGFCCC.;AG/
@M05620:45:000000000-G6HP7:1:1101:22711:17270 1:N:0:142
ATCTCTATCTCCTAAAAACCTGTTTAGATTTGGAGATAGACCTTCAGGTTTTTCATCATTTTCTGCATGAATTATACATTGACCACGTTCCAGCGTGGTCAGTTTGCAGCATTCTGTTATTTTGTTTGACAGAGTGTCTTGTTGAGAACATATGTAGGACATGATTTTTTCCTGCAACAGGGAAAATAAAGTATAAGTTTTAAAGATTTATTCTTTAATAAAGGATCTCAAAGCCAGCTTTAGAAAAAGGA
+
DDDDDFFFFFFFGGGGGGGGGGHHHHHHHHHHHHHHHHHHHHHHHHHHHHHGGHHHHHHHHHHIIHHHHHHHHHHHHHHHHHHHHHGHHHHHHHGGGGHHHHHHHHHHHHHHHHHHHHHHHHHHHHHHHHHHHHHHHHHHHHHHHHHHHHHHHHHHHHHHHHHHHHHHHGHHHHHHHHHHHGGHHHHHHHHHHHHHHHHHHHHHHHHHHHHHHHHHHHHHHHHHHHHHHHHHHHHHHGHHHHHHHHHHGGH
@M05620:45:000000000-G6HP7:1:1101:9639:17276 1:N:0:142
AGATTACTGCAACAGTTCCCCCTACACTCTTTCCCTACAAGCCAGGGACAAAACAAAGATCGGAAGAGCACACGTCTGAACTCCAGTCACAGCGATAGATCTCGTATGCCGTCTTCTGCTTGAAAAAAAAAAAATTACTTTTTTCTCCCCTCTTTCTTCCCTTCTTTTTTCCTTCCCCCTTTCCCCTCCCTTCTCCTTTTTCCCTCTTTCTTCTTTCCTCCCTTCTCTCCCCTCCCTCTTTCTCCCCCTTC
+
ABABBFFFDDDDFGBBFGGGGGGGHHHHHHHHHHHHGHHHGHGHHGGGGFHEHHHHHHFHHHGDGGHHHHHHHGHHHGFHHHHHHHHHFHDGGEFHGGFDGGHHGGHHHHGEEFGFHHHHHHFFFFCCCG@@//011=111=<-0=DDHAGACB<=00DDC0:;C0C:::CGC0;C/BE-.:;;:FB..9/;FFGG00CFGGGGB/B/::;FF:FFFFFFFE9/.9FB:F/9;.AEBFFBFB////;9>9;
@M05620:45:000000000-G6HP7:1:1101:10567:17315 1:N:0:142
ATCTCTATCTCCTAAAAAGGAAGAAAGGGGAGGGAAGATCGGAAGAGCACACGTCTGAACTCCAGTCACAGCGATAGATCTCGTATGCCGTCTTCTGCTTGAAAAAAAAAAAACACGCGTTCCTCTTGATATCTTTTTTTTTTTTCACCACTCGCTCCCTTACATCCTCCTTTTTTACCTCCTTCCTTCTTCCTCCCTCCTTAGTTTTTACCCTCCTTTCTTCTTCCCCCTCCCTCTCTCCTCTCCTTCCC
+
BBBBBFFFFFFFFGGGGGEEBGHC4FGCGEEEEGEHGHHHGEEEGHHGFHFHEAGHGHEFHGHHF5FHHHHHE@HGGGHFHHHFGFHBEEECGFFGGFHFHCBGFG/E?/<////?///><F01=<F111110==G0<<:-:-:-900:0;/9;-.9../0/9/99:/9/./B9/-.:;/;9.///9/9//9/;//...999;/;99/;./;;/9.9/////9//B/9;.-:;EFF.;FBFE99B/////B
@M05620:45:000000000-G6HP7:1:1101:12792:17343 1:N:0:142
AGATTACTGCAACAGTTCCCCCTGGACCTGGAAAAGTTTCTTGCCTGGCTTCCAGAAGCTGAAACAACTGCCAATGTCCTCCAGGATGCTACCCGTAAGGAAAGGCTCCTAGAAGACTCCAAGGGAGTAAAAGAGCTGATGAAACAATGGCAAGTAAGTCAGGCATTTCCGCTTTAGCACTCTTGTGGATCCAATTGAACAATTCTCAGCATTTGTACTTGTAACTGACAAGCCAGGGACAAAACAAAGAT
+
BBBBBFFFFFDFGGGGGGGGGGGGDHHHH4GGHHHHHHHHHHHHHHHHHHH2FHGHHHHHHHGHHHHHHHHHGHHGHHHH5GHHGFHFHH5GHHGGEGHHHH3FGHHHGHHHHHHHHHHH3FHGGEGGHHHHHGHHHHHHHHHHHHHHHHHGHGHGHHHHHHFGHHHHHHGGGGGHHHGHHHHHHHHGGHHHGFHHHHHGHHHHHHHGFHHHHHHHHHHHHGFHHHFHHHHHHGGGGGGGGGGGGEGGGGF
@M05620:45:000000000-G6HP7:1:1101:12805:17357 1:N:0:142
AGATTACTGCAACAGTTCCCCCTGGACCTGGAAAAGTTTCTTGCCTGGCTTACAGAAGCTGAAACAACTGCCAATGTCCTACAGGATGCTACCCGTAAGGAAAGGCTCCTAGAAGACTCCAAGGGAGTAAAAGAGCTGATGAAACAATGGCAAGTAAGTCAGGCATTTCCGCTTTAGCACTCTTGTGGATCCAATTGAACAATTCTCAGCATTTGTACTTGTAACTGACAAGCCAGGGACAAAACAAAGAT
+
BABBBFFFFFFFGGGGGGGGGGGGHHHHHBHHHHHHGHHHHHHHHHHHHHH3FGGHHHHHHHHHHHHHHHHHHHHHHHHH5FGHGGHHHH5GHHGGGGHHHH3FHHHHGHHHHHHHHHHHFHHGGHGGHHHHHGHHHHGHHHHHHHHHHHGHHGHHHHHHHHHHHHHHGHGGGGGHHGHHHHHHHHHGGGHHHHHHHHHHGHHHHHHHHGHHHGHHHFHGHHHHHHHHHHGHHGGGGGGGGGGGGGGGGGF
@M05620:45:000000000-G6HP7:1:1101:12790:17368 1:N:0:142
AGATTACTGCAACAGTTCCCCCTGGACCTGGAAAAGTTTCTTGCCTGGCTTCCAGAAGCTGAAACAACTGCCAATGTCCTACAGGATGCTACCCGTAAGGAAAGGCTCCTAGAAGACTCCAAGGGAGTAAAAGAGCTGATGAAACAATGGCAAGTAAGTCAGGCATTTCCGCTTTAGCACTCTTGTGGATCCAATTGAACAATTCTCAGCATTTGTACTTGTAACTGACAAGCCAGGGACAAAACAAAGAT
+
BBBBBFFFFFDFGGGGGGGGGGGGDHHHHCGHHHHHHHHHHHHHHHHHHHH2FGGHHHHHHHHHHHHHHHHHHHHHHHHH5FHHGGHGHHBGHHGGGGHHHH3EHHHHGHHHGHHHHHHHCGHGGEGGHHHHHGHHHHHHHHHHHHHHHHHHHGHHHHHHHHFHHHHHHHGGGGGHHHHHHHHHHHHGHHHHHHHHHHHHHHHHHHHHHGHHHGHHHHHHHHHHHHHHHHHHHGGGGGGGGGGGGGGGGGF
@M05620:45:000000000-G6HP7:1:1101:7955:17389 1:N:0:142
AGATTACTGCAACAGTTCCCCCTGGACCTGGAAAAGTTTCTTGCCTGGCTTACAGAAGCTGAAACAACTGCCAATGTCCTACAGGATGCTACCCGTAAGGAAAGGCTCCTAGAAGACTCCAAGGGAGTAAAAGAGCTGATGAAACAATGGCAAGTAAGTCAGGCATTTCCGCTTTAGCACTCTTGTGGATCCAATTGAACAATTCTCAGCATTTGTACTTGTAACTGACAAGCCAGGGACAAAACAAAGAT
+
AAAACFFFDDBBFGBBBBFGGGGGHHHHHFFB3BBBBFHHHHHHHHHHHHHHHHBDBFGHHHHHHHHHHHHHGHHGFGHHFHHHHGHHHHDGHFFEEEFFGHBGHHHHGHHHHHHGHHHHFFHGEFFEHFHHHGHHHHFHHFGHHHHHHHHHHGHHHHHHHHHHHHHHHHGGGGGHEHHHHHHHHGHGHHHHGHHHHHEFB<DGGHHHHHHHHHHHHFHGHHHHHHHFHHHHHGGGGGGGGGFFGGGGGFB
@M05620:45:000000000-G6HP7:1:1101:29407:17391 1:N:0:142
TACCTGTACTGGGGAAGCAATCGCCATTCCTACCCTAAAGATCGGACGCGCACACGTCTGAACTCCCGTCACAGCGATAGATCTCGTATGCCGTCTTCTGCTTGAAAAAAAAAAAAGACCAAAATATGAAACTATCATATCAATAAGAAACAAAAAACATTAAAAAAACAATTCTAAACTAAGACATCATCAGATCTAAAATAACTCTCAGCTGTATTTAATACAACCAAAAACAATTCCATATCATAGAC
+
BCCCCFFFFFFFGGGGGGGGGGGGGGGHHHHHHHHHFHHHHHHHGGGGGGG0AAFEBGGGHFHHHHHGHGEFDGGE>FEF3@BBBFFFHHFHGGGHGHHHHHHHGHHHFFCGGD>>..000>..0<000<000<00=00<0000<0000///....:.;000;0;0--;.;0000;0;/009////;/;//////9////////://///9///////////:////...;...9.://///:9:////;/
@M05620:45:000000000-G6HP7:1:1101:4526:17411 1:N:0:142
AGTTTACTGCAACAGTTCCCCCTGGACCTGGAAAAGTTTCTTGCCTGGCTTACAGAAGCTGAAACAACTGCCAATGTCCTACAGGATGCTACCCGTAAGGAAAGGCTCCTAGAAGACTCCAAGGGAGTAAAAGAGCTGATGAAACAATGGCAAGTAAGTCAGGCATTTCCGCTTTAGCACTCTTGTGGATCCAATTGAACAATTCTCAGCATTTGTACTTGTAACTGACAAGCCAGGGACAAAACAAAGAT
+
AAAAAFFFFFDFGGGGGGGFGGGGGHHHHHHHHFHHGHHHHHHHGHHHHHHHHGHHFHHHHHHHHGHHHHHHHGHHHHHHHHGHHFHGHHBHHHGG/FGHHHHEHHHHGHHHHHHHHHHHHHGFGGGGHHHHHGHHHHGHHHHHHHHHHHHHHGHHHHHHHHHHHHHHHHGGGGGHHHHHHHHHHHHGHHHHGHHHHGHHHHHHHHHGHHHHHHHHHGHHHHEFHHHHHHHHHGGGGGGGGGGGGGGGGGB
@M05620:45:000000000-G6HP7:1:1101:27392:17453 1:N:0:142
AGATTACTGCAACAGTTCCCCCTGGACCTGGAAAAGTTTCTTGCCTGGCTTACAGAAGCTGAAACAACTGCCAATGTCCTACAGGATGCTACCCGTAAGGAAAGGCTCCTAGAAGACTCCAAGGGAGTAAAAGAGCTGATGAAACAATGGCAAGTAAGTCAGGCATTTCCGCTTTAGCACTCTTGTGGATCCAATTGAACAATTCTCAGCATTTGTACTTGTAACTGACAAGCCAGGGACTAAACAAAGAT
+
CCCCCFFFFFFFGGGGGGGGGGGGHHHGHHHHGHHHGGHHHHHHHHHHHHHFGGHHGHHHHHHHHHGHHHHHHHHGGGHHGHGHHHHHHHGHHHGGEFHGHHGHHHHHGHFHHHHGHHHHHHHGGEGGHHHHHGHHHHGHHHHGHHGHHHHHHGHFHHHHHHHHHHHHHHGGGGGHHHGHHHGHHGHGHHHHHHHHHGHF0<DDGFHGFGHHHGGGFGHGHHHEHHHHFHHHEFFFEGGG.;FFGGGGFF;
@M05620:45:000000000-G6HP7:1:1101:27409:17466 1:N:0:142
AGATTACTGCAACAGTTCCCCCTGGACCTGGAAAAGTTTCTTGCCTGGCTTACAGAAGCTGAAACAACTGCCAATGTCCTACAGGATGCTACCCGTAAGGAAAGGCTCCTAGAAGACTCCAAGGGAGTAAAAGAGCTGATGAAACAATGGCAAGTAAGTCAGGCATTTCCGCTTTAGCACTCTTGTGGATCCAATTGAACAATTCTCAGCATTTGTACTTGTAACTGACAAGCCAGGGACAAAACAAAGAT
+
ABABBFFFFFFFGGGFGGGGGGGFHGHHHHHHHHHHGHHHHHHHHHHHHHHHHHHHHHHHHHHHHHHHHHHHHHHGGHHHHHHHHHHHHHGHHHGGGGHHHHHGHHHHGHHHHHHGHHHHHHHGGHGGHHHHHGHHHHHHHHHHHHHHHHHHHGHHHHHHHHHHHHHHHHGGGGGHHHHHHHHHHHHGGHHHHHHHHGHGFCGHHHHFHHHHHHHHHHHHHHHGHHHHHHHHGGGFGGGGGGGGGGGGGGF
@M05620:45:000000000-G6HP7:1:1101:16389:17468 1:N:0:142
TACCTGTACTGGGGAAGCATTTGAATATCCCCCCATGGTGATGGGGACGGAGAACTGCTCCATAAACACAGGCAACGTGCCTAACTTTCCCGGGAAGATGAAGTCAAAGAGCGACCACAGCATCGGTGAGCCAGACAGAATGATCCGATGAGGGGTGCGAAACTATTTGAGGAAAGGAAGCACCTTTTTATTAAATTTACCTTTTAGCAATCGCCATTCCTACCCTAAAGATCGGAAGAGCACACGTCTGA
+
BBBBBFFFFFFFGGGGGGGGGGHHHHHGHHBFGGGHGHFFHHHHGGGGGGGGGHHHHHHHHHHGHHHHHHHHGHHHGHFGGHFHHHHGHHHGGGGGGGHHGHGFGHHHHHHGGGGGGHGHGC@GA<<?FHGHHHHGGHHGHFHHHHHFGDHHGGG<@EFGCCFHHHHHHHGHGFEGFFFGGGGGGGFFGEFGGGFGGGGFFFGGGGGGGGFFFFFFFFFFFBB;FFFFFFFFFFFFEDFFFBFFFFFFFFF
@M05620:45:000000000-G6HP7:1:1101:22257:17476 1:N:0:142
TACCTGTACTGGGGAAGCAATCGCCATTCCTACCCTAAAGATCGGAAGAGCACACGTCTGAACTCCAGTCACAGCGATAGATCTCGTATGCCGTCTTCTGCTTGAAAAAAAAAAAATTCTTTTTTTTAACCTCTTTTCTTTTTTCTCCCCTCTTTCTTCCATTCTTTTTTCCTTCCACCTGGACACTCACTTCTCCTTTTTCCCTCTTTCTTCTTTCCTCCCTTCTCTCCCCTCCCTCTTTCTCCCCCTTC
+
BBBBBFFFFFFFGGGGGGGGGGGGGGGHHHHHHHHHGHGHHHHHGGGGFHH3BFGGFGHGGFHHHHHHHHHHFFFEEHEGFFGFHFFDHFHHGEEHGFHFHHHHFGGHEEGFC?//02>22221/<<.1><1>1=11=0000<-/<DDG.::C0:000C00G;0::CHBCFGG;;/0;A.:./:0::BCF0C00BB0;90B///:.;BFFFFF;BFFFF/;A./99;:B/;..:AEFFFFFFEF/9..BAF
@M05620:45:000000000-G6HP7:1:1101:16371:17477 1:N:0:142
TACCTGTACTGGGGAAGCATTTGAATATCCCCCCATGGTGATGGGGACGGAGAACTGCTCCATAAACACAGGCAACGTGCCTAACTTTCCCGGGAAGATGAAGTCAAAGAGCGACCACAGCATCGGTGAGCCAGACAGAATGATCCGATGAGGGGTGCGAAACTATTTGAGGAAAGGAAGCACCTTTTTATTAAATTTACCTTTTAGCAATCGCCATTCCTACCCTAAAGATCGGAAGAGCACACGTCTGA
+
ABABBFFFFFFFGGGGGGFGGFHGHHHHHHFGGGGHHHHGHHFGHGFGGGGGGHHHHHHHHHHHHHHHHHHHGHHHGHHHHDGHHHHHHHHEGGEFFHHHGHHHHHHHHHHHGGGGFHHHHHHGDB?EGHHHHHHGHHHGHHHHHHH?GDHHHGG<AGGGGGGHHHHHHHGHGHFGGGGGGGGGGGGGGGGGGGGFFGGGGGGGGGGGGGFFFFFFFFFFFFFAFF.;BFFFFFFBEFFFFFFFFFFFFFF
@M05620:45:000000000-G6HP7:1:1101:25384:17510 1:N:0:142
TACCTGTACTGGGGAAGCATTTGAATATCCCCCCATGGTGATGGGGACGGAGAACTGCTCCATAAACACAGGCAACGTGCCTAACTTTCCCGGGAAGATGAAGTCAAAGAGCGACCACAGCATCGGTGAGCCAGACAGAATGATCCGATGAGGGGTGCGAAACTATTTGAGGAAAGGAAGCACCTTTTTATTAAATTTACCTTTTAGCAATCGCCATTCCTACCCTAAAGATCGGAAGAGCACACGTCTGA
+
CCCCCFFFFFFFGGGGGGGGGGHHHHHHHHHGGGGHHHHHHHHHHGGGGGGGGHHHHHHHHHHHHHHHHHHHGHHHGHHHHHHHHHHHHHHGGGGGGHHHHHHHHHHHHHHHGGGGGHHHHHHHGGGGGHHHHHHGHHHHHHHHHHHAEGHHHGGFGGGGGGGHHHHHHHGHHHGGFGGGGGGGGGGGGGGGGFFFGGGGGGGGGGGGGGFFFFFFFFFFFFFFFFF/BFFFFFF?EFFFFFFFFFFFFFF
@M05620:45:000000000-G6HP7:1:1101:7182:17514 1:N:0:142
TACCTGTACTGGGGAAGCATTTGAATATCCCCCCATGGTGATGGGGACGGAGAACTGCTCCATAAACACAGGCAACGTGCCTAACTTTCCCGGGAAGATGAAGTCAAAGAGCGACCACAGCATCGGTGAGCCAGACAGAATGATCCGATGAGGGGTGCGAAACTATTTGAGGAAAGGAAGCACCTTTTTATTAAATTTACCTTTTAGCAATCGCCATTCCTACCCTAAAGATCGGAAGAGCACACGTCTGA
+
CCCCCFFFFFFFGGGGGGGGGGHHHHHHHHHGCFGHHHGHHHHHHGGGGGGGGHHHHHHHHHHHHHHHHHHHGHHHGHHHHHHHHHHHHHHGGGGGGHHHHHHHHHHHHHHHGGGGGHHHHCGHD??EGHHHHHGGHHGGHFGHHHHDEEGHHGGDGGGGGGGHHHHHHHGHHHGGFFGGGFGGGGGGGGGGGGFFGGGGFGGGGGGGGGFFFFFFFFFFFFFFFFFFFFFFFFFFFFFFFFFFFFAFFFF
@M05620:45:000000000-G6HP7:1:1101:12267:17559 1:N:0:142
TACCTGTACTGGGGAAGCAATCGCCATTCCTACCCTAAAGATCGGAAGAGCACACGTCTGAACTCCAGTCACAGCGATAGATCTCGTATGCCGTCTTCTGCTTGAAAAAAAAAAAAAAAAGAAAAGAATATAAAATGTAAAGCATATGAAAGCGAGAAGAAACGAAAGAGTAAAGGGAGAAAGTAGGTGGAGGAGTTGGAGGGTAGGACGGGAAAAGGGTGGTTGGAGGGGGGAGGTGGGAGAGTGGGTAG
+
CCCDDFFFFFFFGGGGGGFGGGGGGGGHHHHHHHHHGHHHGHHHGGGGHHH3GFHGHHHGGFHHHHHHHHHHHHHGGHGG5BBGHHGGHHHHGGGHGHHHHHHHGHHGFGG/CC>/<<<<..<000.01000000000<000000000000</.:-;C/0/:/.9...;/000:00.....00:0;00:......;/000/.-./..00---.-.:/....-.:.-0/.9-9----...-..9.00...0.
@M05620:45:000000000-G6HP7:1:1101:25660:17564 1:N:0:142
ATCTCTATCTCCTAAAAACCTGTTTAGATTTGGAGATAGACCTTCAGGTTTTTCATCATTTTCTGCATGAATTATACATTGACCACGTTCCAGCGTGGTCAGTTTGCAGCATTCTGTTATTTTGTTTGACAGAGTGTCTTGTTGAGAACATATGTAGGACATGATTTTTTCCTGCAACAGGGAAAATAAAGTATAAGTTTTAAAGATTTATTCTTTAATAAAGGATCTCAAAGCCAGCTTTAGAAAAAGGA
+
DDDDDFFFFFFFGGGGGGGGGGHHHHHHHHHHHHHHHHHHHHHHHHHHHHHGGHHHHIHHHIHHHHHHHHHHHHHHHHHHHHHHHHGHHHHHHHGGGGHHHHHHHHHHHHHHHHHHHHHHHHHHHHHHHHHHHHHHHHHHHHHHHHHHHHHHHHHHHHHHHHHHHHHHHGHHHHHHHHHHHGGHHHHHHHHHHHHHHHHHHHHHHHHHHHHHHHHHHHHHHHHHGHHHHHHHHHHHHGHHHHHHGHHHGGH
@M05620:45:000000000-G6HP7:1:1101:25680:17582 1:N:0:142
ATCTCTATCTCCTAAAAACCTGTTTAGATTTGGAGATAGACCTTCAGGTTTTTCATCATTTTCTGCATGAATTATACATTGACCACGTTCCAGCGTGGTCAGTTTGCAGCATTCTGTTATTTTGTTTGACAGAGTGTCTTGTTGAGAACATATGTAGGACATGATTTTTTCCTGCAACAGGGAAAATAAAGTATAAGTTTTAAAGATTTATTCTTTAATAAAGGATCTCAAAGCCAGCTTTAGAAAAAGGA
+
ABBBBFFFFFFFGGGGGGGGGGHHHHHHHHHHHHHHHHHFHHHHHHHHHHHGGHHHHHHHHHHHHHHHHHHHHHHHHHHHHHHHGHGHHHHHHHEGEGHHHGHHHHHHHHHHHHHHHHHHHHHHHHHHGHHHHHHHHHHHHHHHHFHHHHHHHHHHHGFHHHGHHHHHHGHHHHHHFHHHHGGFFGFDGHHHHHHHHHHHHHHFHHGGHHHHHHHHHGHHHHGGHHHHHHHHHHHHHGHHHHB0CHHHG?G
@M05620:45:000000000-G6HP7:1:1101:17784:17585 1:N:0:142
TACCTGTACTGGGGAAGCATTTGAATATCCCCCCATGGTGATGGGGACGGAGAACTGCTCCATAAACACAGGCAACGTGCCTAACTTTCCCGGGAAGATGAAGTCAAAGAGCGACCACAGCATCGGTGAGCCAGACAGAATGATCCGATGAGGGGTGCGAAACTATTTGAGGAAAGGAAGCACCTTTTTATTAAATTTACCTTTTAGCAATCGCCATTCCTACCCTAAAGATCGGAAGAGCACACGTCTGA
+
CCCCCFFFFFFFGGGGGGGGGGHHHHHHHHHGGGGHHHGHHHHHHGGGGGGGGHHHHHHHHHHHHHHHHHHHGHHHGHHHGHHHHHHHHHHGGGGGGHHHHHHHHHHHHHHHGGGGGHHHHCFHD??EGHHHHHHGHHGGHGHHHHHGGFHHHGGGGGGGGGGHHHHHHHGHFHGGFGGGGGGGGGGGGGGGGGGFGGGGFGGGGGGGGGFFFFFFFFFFFFFFFF/BFFFFFFFFFFFFFFFFFFFFFFF
@M05620:45:000000000-G6HP7:1:1101:25663:17585 1:N:0:142
ATCTCTATCTCCTAAAAACCTGTTTAGATTTGGAGATAGACCTTCAGGTTTTTCATCATTTTCTGCATGAATTATACATTGACCACGTTCCAGCGTGGTCAGTTTGCAGCATTCTGTTATTTTGTTTGACAGAGTGTCTTGTTGAGAACATATGTAGGACATGATTTTTTCCTGCAACAGGGAAAATAAAGTATAAGTTTTAAAGATTTATTCTTTAATAAAGGATCTCAAAGCCAGCTTTAGAAAAAGGA
+
CCCDDFFFFFFFGGGGGGGGGGHHHHHHHHHHHHHHHHHHHHHHHHHHHHHGGHHHHIIHHIIIIHHHHHHHHHHHHHHHHHHHHHGHHHHHHHGGGGHHHHHHHHHHHHHHHHHHHHHHHHHHHHHHHHHHHHHHHHHHHHHHHHHHHHHHHHHHHHHHHHHHHHHHHGHHHHHHHHHHHGGHHHHHHHHHHHHHHHHHHHHHHHHHHHHHHHHHHHHHHHHHHHHHHHHHHHHHHGHHHHHGHHHHGGH
@M05620:45:000000000-G6HP7:1:1101:5014:17631 1:N:0:142
AGATTACTGCAACAGTTCCCCCTGGACCTGGAAAAGTTTCTTGCCTGGCTTACAGAAGCTGAAACAACTGCCAATGTCCTACAGGATGCTACCCGTAAGGAAAGGCTCCTAGAAGACTCCAAGGGAGTAAAAGAGCTGATGAAACAATGGCAAGTAAGTCAGGCATTTCCGCTTTAGCACTCTTGTGGATCCAATTGAACAATTCTCAGCATTTGTACTTGTAACTGACAAGCCAGGGACAAAACAAAGAT
+
BBCCCFFFFFFFGGGGGGGGGGGGHHHHHHHHHHHHHHHHHHHHHHHHHHHHHHHHHHHHHHHHHHHHHHHHHHHHHHHHHHHHHHHHHHGHHHGG/EHHHHHHHHHHGHHHHHHHHHHHHHHGGHGGGHHHHGHHHHHHHHHHHHHHHHHHHGHHHHHHHHHHHHHHHHGGGGGHHHHHHHHHHHHGHHHHHHHHHHHHGHHHHHHHHHHHHHHHHFHHHHHHHHHHHHHHGGGGGGGGGGGGGGGGGGC
@M05620:45:000000000-G6HP7:1:1101:7925:17641 1:N:0:142
AGATTACTGCAACAGTTCCCCCTGGACCTGGAAAAGTTTCTTGCCTGGCTTACAGAAGCTGAAACAACTGCCAATGTCCTACAGGATGCTACCCGTAAGGAAAGGCTCCTAGAAGACTCCAAGGGAGTAAAAGAGCTGACGAAACAATGGCAAGTAAGTCAGGCATTTCCGCTTTAGCACTCTTGTGGATCCAATTGAACAATTCTCAGCATTTGTACTTGTAACTGACAAGCCAGGGACAAAACAAAGAT
+
AAAABFFFBBDBFGBBBBFGGGGGHHHHHEFB3BBBBGHHHHHHHHHHHHHHHHBDBBGHHHHHHHHHHHHHGHHHGGHHEGGGHFHHHHFGHHGGEEGFGHEFHHGHGHHHHHHHHHHGHHHGEEGGHFHHHGHHHHGHGGCGGHHHHHHHHGHHHHHHHHGHHHHHHHGGGGGHGHHHHHHHHHHGHHHHHHHHHGFFD<DGHHHHHHHHHGHHHFHHHHHHHHHFGGGGGGFGFGGGGGFFGGGGGGC
@M05620:45:000000000-G6HP7:1:1101:7946:17647 1:N:0:142
AGATTACTGCAACAGTTCCCCCTGGACCTGGAAAAGTTTCTTGCCTGGCTTACAGAAGCTGAAACAACTGCCAATGTCCTACAGGATGCTACCCGTAAGGAAAGGCTCCTAGAAGACTCCAAGGGAGTAAAAGAGCTGACGAAACAATGGCAAGTAAGTCAGGCATTTCCGCTTTAGCACTCTTGTGGATCCAATTGAACAATTCTCAGCATTTGTACTTGTAACTGACAAGCCAGGGACAAAACAAAGAT
+
AAABCFFFDDBBFGBBBBFGGGGGHHHHHFFB3BBBBFHHHHHHHHHHHHHHHHBDBFHHHHHHHHHHHHHHGHHGGGHHFGHHHGHHHHFGGHGFEEGFGHEGHHHHGHHHHHHHHHHHFFHGGEFGHDGHHGHHHHGHGEFGGHHHHHHHHGGHHHHHHHHHHHHHHHGGGGGHFHHHHHHHHHHGHHHHHGHHHHGFD=GGGHHHHHHHHGHHHFHHHFHHHHHGGGGGGGFGGGGGGGFFGGGGGGF
@M05620:45:000000000-G6HP7:1:1101:15519:17695 1:N:0:142
ATCTCTATCTCCTAAAAACCTGTTTAGATTTGGAGATAGACCTTCAGGTTTTTCATCATTTTCTGCATGAATTATACATTGACCACGTTCCAGCGTGGTCAGTTTGCAGCATTCTGTTATTTTGTTTGACAGAGTGTCTTGTTGAGAACATATGTAGGACATGATTTTTTCCTGCAACAGGGAAAATAAAGTATAAGTTTTAAAGATTTATTCTTTAATAAAGGATCTCAAAGCCAGCTTTAGAAAAAGGA
+
ABBBBFFFFFFFGGGGGGGGGGHHHHHHHHHHHGHHHHHHHHHHHHHHHHHGGHHHHHHHHHHHHHHHHHHHHHHHHHHHHHHHHHGGHHHHHHGE1EGHHHFHHHHHHHHHHHHHHHHHHHHHHHHHHHGHHHHHGHHHHHHHHHHHHHHHHHHHHHHHHHGHHHHHGGHHHHHHHGHHHEGHHHHHHHHFHHHGHHHHGHHHHHHHHHHHHGHHHFHHHBGGHHHHEHHHHHHHHGHHHHHFHHGFGGG
@M05620:45:000000000-G6HP7:1:1101:15501:17697 1:N:0:142
ATCTCTATCTCCTAAAAACCTGTTTAGATTTGGAGATAGACCTTCAGGTTTTTCATCATTTTCTGCATGAATTATACATTGACCACGTTCCAGCGTGGTCAGTTTGCAGCATTCTGTTATTTTGTTTGACAGAGTGTCTTGTTGAGAACATATGTAGGACATGATTTTTTCCTGCAACAGGGAAAATAAAGTATAAGTTTTAAAGATTTATTCTTTAATAAAGGATCTCAAAGCCAGCTTTAGAAAAAGGA
+
CCCCCFFFFFFFGGGGGGGGGGHHHHHHHHHHHHHHHHHHHHHHHHHHHHHGGHHHHHIHHHHHIHHHHHHHHHHHHHHHHHHHHHGHHHHHHHGGGGHHHHHHHHHHHHHHHHHHHHHHHHHHHHHHHHHHHHHHHHHHHHHHHHHHHHHHHHHHHHHHHHHHHHHHHGHHHHGHHHHHHGGHHHGHGHHHHHHHHHHHHHHHHHHHHHHHHHHHHHHHHHHHHHHHHHHHHHHHHGHHHHHGHHHHGGH
@M05620:45:000000000-G6HP7:1:1101:11170:17772 1:N:0:142
ATCTCTATCTCCTAAAACCTGTTTAGATTTGGAGATAGACCTTCAGGTTTTTCATCATTTTCTGCATGAATTATACATTGACCACGTTCCAGCGTGGTCAGTTTGCAGCATTCTGTTATTTTGTTTGACAGAGTGTCTTGTTGAGAACATATGTAGGACATGATTTTTTCCTGCAACAGGGAAAATAAAGTATAAGTTTTAAAGATTTATTCTTTAATAAAGGATCTCAAAGCCAGCTTTAGAAAAAGGAA
+
CCCCCFFFFFFFGGGGGGGGGGHHFHHHHHHHHHHHHHHHHHHHHHHHHHGGHGHHHHHHHHHHHHHHHHHHHHHHHHHH5GHHHGHHHHHHHGFGGHHHHHHHHHHHHHHHHHHHHHHHHHHHHHHHHGHHHHHHHHHHHHHGBGGHHHHHHGHHHHHHHHHHHHHHGHHHHHGHHHHHGGHHHHHHGHFHHHHGFHHHHHHHHHHHHHHHHHHHFGGGFFGHHHFHHHGHHHHHGHHHHFFGHHGGFHH
@M05620:45:000000000-G6HP7:1:1101:11186:17779 1:N:0:142
ATCTCTATCTCCTAAAACCTGTTTAGATTTGGAGATAGACCTTCAGGTTTTTCATCATTTTCTGCATGAATTATACATTGACCACGTTCCAGCGTGGTCAGTTTGCAGCATTCTGTTATTTTGTTTGACAGAGTGTCTTGTTGAGAACATATGTAGGACATGATTTTTTCCTGCAACAGGGAAAATAAAGTATAAGTTTTAAAGATTTATTCTTTAATAAAGGATCTCAAAGCCAGCTTTAGAAAAAGGAA
+
CCCCCFFFFFFFGGGGGGGGGGHHGGHHHHHHHHHGHHHHHHHHHHHHHHGGHHGHHHHHHIIHHHHHHHHHHHHHHHHHBGGHHGGHFHGHHGFGGHHGHHHHHHHHHHFHHHHGHHHHHHHHHHHHHFHHHHGHHHGHHHHHHHHHHGHHHGHFHHHHHGHHHHHHGHHHHHFHHGHHGGHHFHHHFH@GHHHGFHHHGHHHHHHHHHHHHHHHFDGGFD<GHHGHHHGHHHFHGHHHGHHGHHFEEFG
@M05620:45:000000000-G6HP7:1:1101:11172:17790 1:N:0:142
ATCTCTATCTCCTAAAACCTGTTTAGATTTGGAGATAGACCTTCAGGTTTTTCATCATTTTCTGCATGAATTATACATTGACCACGTTCCAGCGTGGTCAGTTTGCAGCATTCTGTTATTTTGTTTGACAGAGTGTCTTGTTGAGAACATATGTAGGACATGATTTTTTCCTGCAACAGGGAAAATAAAGTATAAGTTTTAAAGATTTATTCTTTAATAAAGGATCTCAAAGCCAGCTTTAGAAAAAGGAA
+
>AAAAFFFFFFFGD1GGGGGGGHH3ABFGHHHHHGHHHGHHHHHHHHHGHGGHFHHHHHHHHHHHFHHHFHHHHHH2FHH1DFFGGHHHH2FHGGGGHHHHHHHGGHHHHHHHHHHHGHHHHHHHHHHHHHFHHHHHHHHHHHHFGGHHHHGHFGHHHHHGHGHHHHHGHHHGHHHHHHEGGHHCFFGFGFFG<?GGHHHHFGFGGGHFGGHHHHHGGGDDGDFHHHHHHHHHHHHGHGHFG0CGBGC?FG
@M05620:45:000000000-G6HP7:1:1101:6125:17820 1:N:0:142
AGATTACTGCAACAGTTCCCCCTGGACCTGGAAAAGTTTCTTGCCTGGCTTACAGAAGCTGAAACAACTGCCAATGTCCTACAGGATGCTACCCGTAAGGAAAGGCTCCTAGAAGACTCCAAGGGAGTAAAAGAGCTGATGAAACAATGGCAAGTAAGTCAGGCATTTCCGCTTTAGCACTCTTGTGGATCCAATTGAACAATTCTCAGCATTTGTACTTGTAACTGACAAGCCAGGGACAAAACAAAGAT
+
CCCCCFFFFFBBGG4BGGGGGGGGHHHHHHHH3BBBBFHHHHHHHHHHHHHHHHHHHHHHHHHHHHHHHHHHHHHHHHHHDGGHHHHHHHDGGHGFEFHHHHEFGHHHGHHHHHHHHHHHFGHGEEFFHFHHHGHHHHGHHFGHHHHHHHHHHGHHHHHHHHHHHHHHHHGGGGGHBGHHHHHHHHHGHHHHHHHHHHGFF<DGGHHHHHHHHHHHHFHGHFHHHHHBGHHHGGFGGGEGGGBCFGGGGGF
@M05620:45:000000000-G6HP7:1:1101:24187:17824 1:N:0:142
AAACCAGAAGACATGAGGTCAGCTAGATCGGAAGAGCACACGTCTGAACTCCAGTCACAGCGATAGATCTCGTATGCCGTCTTCTGCTTGAAAAAAAAAAAAAAAAAAAAAAAAAAAAAGAAAAGAAATAGAGAAAGAAATAAAAAATAAAAAAAAAAAGAAATGAAACAAAGAAAAGGAAAGAAGAGGACGGAGGAGGAGATGATGAAAAGGAAGAAGTAGAAAAACGGCACATGAGAAGAGAGTGGAAG
+
BBCCCABFFFFFFGGFGGFGGGHHHHGHHHGGGGGHHGHGHGGHHGGHHHHHHHFHGHFHGFFHFGGGDHHGBAGHGHFFGHGHHHHHHGFHFFFFGGFE<///>>/><--<<-----:...///../000000000/./000000-.00000------...:000000/..//.///.://././0....-99.-.9..9:/00;00000/.:/../::00000/..-.---/000000/0./.00.00/
@M05620:45:000000000-G6HP7:1:1101:16652:17868 1:N:0:142
AAACCAGAAGACATGAGGTCAGCTAGATCGGAAGAGCACACGTCTGAACTCCAGTCACAGCGATAGATCTCGTATGCCGTCTTCTGCTTGAAAAAAAAAAAAAACTCCCCTCCCCCTCTAAACTCTTTTTTTCTTTCTTTAATACCACCCATCACCCGCTTCCCTCCTCCTTTTTACCCTCCTTCCTTCTTCCTCCCTACTTCTGTTTTCTCCTCCTTTCTTCTTCTCCCCTCCTCTATCCTATCCTTCCC
+
BBBBBBBFFF4BBFBBBFBFGGHHGHGFHHGGGGGHHHHHHGHHHGHHHHHHHHHHHHFHGGGEGGHEAGHGFEHEDFEEEFGHHFHHHHAFGFFE@>><//<//22?//2<//?//?011111111111--<00=<D0000000<00.:./;00/.---..99099/9;BF000.9;:99A/00/00;9//;//;.;/9//9//;//.///;/./9//9/BF////9/B...99.//;;;9///;///;:
@M05620:45:000000000-G6HP7:1:1101:20402:17868 1:N:0:142
AGATTACTGCAACAGTTCCCCCTGGACCTGGAAAAGTTTCTTGCCTGGCTTACAGAAGCTGAAACAACTGCCAATGTCCTACAGGATGCTACCCGTAAGGAAAGGCTCCTAGAAGACTCCAAGGGAGTAAAAGAGCTGATGAAACAATGGCAAGTAAGTCAGGCATTTCCGCTTTAGCACTCTTGTGGATCCAATTGAACAATTCTCAGCATTTGTACTTGTAACTGACAAGCCAGGGACAAAACAAAGAT
+
A>ABBFFFFFFFGGGBFGGGGGGGHHHHHHHHHHHHGHHHHHHBHHHHHHHFGFHFGHHHHHHHHHGHHHHHGHHHHGHHHHHHHGHHHHHHHHGEEGHGHHCEFGGHGHGHHHHHHHHHGGHGGHGGHGHHHGHHHHEGHFGHGHGHHHHHHGHFHHHHHHHHGHHHHHGGGGGHHHGHHHHHHGHGHHHHFHHHHGFFFGHHHHGGHHHHFGHHFHHHHHHFHHHFGHFHGGFGGGGGGGFFGFGFFF9
@M05620:45:000000000-G6HP7:1:1101:20404:17892 1:N:0:142
AGATTACTGCAACAGTTCCCCCTGGACCTGGAAAAGTTTCTTGCCTGGCTTACAGAAGCTGAAACAACTGCCAATGTCCTACAGGATGCTACCCGTAAGGAAAGGCTCCTAGAAGACTCCAAGGGAGTAAAAGAGCTGATGAAACAATGGCAAGTAAGTCAGGCATTTCCGCTTTAGCACTCTTGTGGATCCAATTGAACAATTCTCAGCATTTGTACTTGTAACTGACAAGCCAGGGACAAAACAAAGAT
+
BBABCFFFFFFFGGFBGGGGGGGGHHHHHHHHHHHHGHHHHHHHHHHHHHHFHHHGHHHHHHHHHHHHHHHHHHHHHHHHHHHHHGHHHHHHHHGGGGHHHHHHHHHHGHHHHHHHHHHHHGHGGHGGHHHHHGHHHHGHHGHHHHHHHHHHHGHHHHHHHHHHHHHHHHGGGGGHHHGHHHHHHHHGHHHHHHHHHGGGHHHHHHHHHHHHHHHHHHHHHHHHHHHHGHHHHGGGGGGGGGGGGGGGGGF
@M05620:45:000000000-G6HP7:1:1101:17486:17928 1:N:0:142
ATCTCTATCTCCTAAAAACCTGTTTAGATTTGGAGATAGACCTTCAGGTTTTTCATCATTTTCTGCATGAATTATACATTGACCACGTTCCAGCGTGGTCAGTTTGCAGCATTCTGTTATTTTGTTTGACAGAGTGTCTTGTTGAGAACATATGTAGGACATGATTTTTTCCTGCAACAGGGAAAATAAAGTATAAGTTTTAAAGATTTATTCTTTAATAAAGGATCTCAAAGCCAGCTTTAGAAAAAGGA
+
CCCCCFFFFFFFGGGGGGGGGGHHHHHHHHHHHHHHHHHHHHHHHHHHHHHGGHHHHIHHIHIHIHHHHHHHHHHHHHHHHHHHHHGHHHHHHHGGGGHHHHHHHHHHHHHHHHHHHHHHHHHHHHHHHHHHHHGHHHHHHHHHHHHHHHHHHHHHHHHHHHHHHHHHHGHHHHHHHHHHHGGHHHHHHHHGGHHHHHHHGHGHHHHHHHHHHHHHHHHHHGHHHHHHHGHHHHHHHGHHHHHGHGHHGGG
@M05620:45:000000000-G6HP7:1:1101:17497:17945 1:N:0:142
ATCTCTATCTCCTAAAAACCTGTTTAGATTTGGAGATAGACCTTCAGGTTTTTCATCATTTTCTGCATGAATTATACATTGACCACGTTCCAGCGTGGTCAGTTTGCAGCATTCTGTTATTTTGTTTGACAGAGTGTCTTGTTGAGAACATATGTAGGACATGATTTTTTCCTGCAACAGGGAAAATAAAGTATAAGTTTTAAAGATTTATTCTTTAATAAAGGATCTCAAAGCCAGCTTTAGAAAAAGGA
+
ABBBBFFFFFFFGGGGGGGGGGHHHHHHHHHHHGHGHHHHHHHHHHHHHHHGGHHHHHHHHHHHGHHHHHHHHHHHHHHHGGHHHHGHHHHHHHGGGGHHHHHHHHHHHHHHHHHHHHHHHHHHHHHHHHHHGHHHHHHHHHHHHHHGHHHHHHHHHHFHHHHHHHHHHGHHHHHHHHHHHGGGHHHHHHHHHHFHHGHHHHHFHHHHHHHHHHHHHGHHFHHHHHHHHHHHGHHHHGHHHHHGHFHHGGF
@M05620:45:000000000-G6HP7:1:1101:15813:17965 1:N:0:142
CATCCTGACCCTGAAGTACCCCGGCTTGATTTCTGACATTAGATCGGAAGAGCACACGTCTGAACTCCAGTCACAGCGATAGATCTCGTATGCCGTCTTCTGCTTGAAAAAAAAAAAAAAAAAATAATAAAATGAAAAAGTACGCTCTTCGTGGCATAGAAGCGTGTGGCGATAAATCAGGGAGGGCAGATTCGAGAATCAGGAGATAGTATGTGAATAGCGAGGTAGTGTTTTATGTATAAAGCGGTGTT
+
DDDDCFFFFFFFGGGGGGGGGGGGGGGGHHHHHHHHHHHHHHHHHHGGGGHHHHHHHGHHHGHGHHHHHHHHHHHHHGGHGGHHGHHHGGHHHHGGGHGHHHHHHHHHGHGGGGGD<///----.0000000000000..000.....00./..-:0000:00<......---..000000...--....000.0/..00000:../:0:00000000000<---.0<0/00//0<000000000.-.-..
@M05620:45:000000000-G6HP7:1:1101:24719:17970 1:N:0:142
ATCTCTATCTCCTAAAAACCTGTTTAGATTTGGAGATAGACCTTCAGGTTTTTCATCATTTTCTGCATGAATTATACATTGACCACGTTCCAGCGTGGTCAGTTTGCAGCATTCTGTTATTTTGTTTGACAGAGTGTCTTGTTGAGAACATATGTAGGACATGATTTTTTCCTGCAACAGGGAAAATAAAGTATAAGTTTTAAAGATTTATTCTTTAATAAAGGATCTCAAAGCCAGCTTTAGAAAAAGGA
+
DDDDDFFFFFFFGGGGGGGGGGHHHHHHHHHHHHHHHHHHHHHHHHHHHHHGGHHHHHIHHIIHIHHHHHHHHHHHHHHHHHHHHHGHHHHHHHGGGGHHHHHHHHHGHHHHHHHHHHHHHHHHHHHHHHHHHHHHHHHHHHHHHHGHHHHHHHHHHHHHHHHHHHHHHGHHHHHHHHHHHGGHHHHHHHHHHHHHHHHHHHHHHHHHHHHHHHHHHHHHHHHHGHHHHHHGHHHHHGHHHHHHHHGHGGG
@M05620:45:000000000-G6HP7:1:1101:14864:17981 1:N:0:142
TACCTGTACTGGGGAAGCAATCGCCATTCCTACCCTAAAGATCGGAAGAGCACACGTCTGAACTCCAGTCACAGCGATAGATCTCGTATGCCGTCTTCTGCTTGAAAAAAAAAAAAAAAAAAAGAAAAAAAAAAAGAAATGGGAAAGATTAAAAAAAAAAGAAAAAAAAGAAAAAAGCAAAAGAAAGAGAGAATAAGAGAAAATAAGAAATCAGAAAAAGATAGAGGAGAAGTGAAGAGAAGTGAAGATAA
+
CBCCCFFFFFFFGGGFGGFFGGGGGGGHHHHFGGHHFGHHGHHHGGGGHFHBGFHGFHHFFFGGHHHHEGGGHGGEEGCFFBBGHGFAHHHHGEFHGHHHHHHHGHHGAEEFGC><///-<-<...//.:-----...::00./0../0000000----<...//.---...//.-..0/0//../0///..0000000/00/0:0000/0000000/...00000<..../000000./0/000000<00
@M05620:45:000000000-G6HP7:1:1101:8441:18004 1:N:0:142
AGATTACTGCAACAGTTCCCCCTGGACCTGGAAAAGTTTCTTGCCTGGCTTACAGAAGCTGAAACAACTGCCAATGTCCTACAGGATGCTACCCGTAAGGAAAGGCTCCTAGAAGACTCCAAGGGAGTAAAAGAGCTGATGAAACAATGGCAAGTAAGTCAGGCATTTCCGCTTTAGCACTCTTGTGGATCCAATTGAACAATTCTCAGCATTTGTACTTGTAACTGACAAGCCAGGGACAAAACAAAGAT
+
AAAABFFFBD4BBGBBBBBGGGGGHHHHHECB3BBBBFGHHHHHHHHHHHHBHHBDBBGHHHHHHHHHHHHHFHHGFGHHHHHHHGHHHHHHHHGFEFFFFGFHHHHHGHHHHHHGHHHHFFHGEEEEGFHHHGHHHHEHHGHHHGHHHHHHHGHHHHHHHHGHGHHHHHGGGGGHHHHHHHHHHGHGHHHHHGHHHHFF0<<DDHHHHHHHHHGGHFHGHFHGHHHFGHGHGGFGFGGGEFBFFGGGGGC
@M05620:45:000000000-G6HP7:1:1101:13659:18021 1:N:0:142
TACCTGTACTGGGGAAGCATTTGAATATCCCCCCATGGTGATGGGGACGGAGAACTGCTCCATAAACACAGGCAACGTGCCTAACTTTCCCGGGAAGATGAAGTCAAAGAGCGACCACAGCATCGGTGAGCCAGACAGAATGATCCGATGAGGGGTGCGAAACTATTTGAGGAAAGGAAGCACCTTTTTATTAAATTTACCTTTTAGCAATCGCCATTCCTACCCTAAAGATCGGAAGAGCACACGTCTGA
+
CCCCCFFFFFFFGGGGGGGGGGHHFGHHHHHGGGGHHHFGGHHHHGGGGGGGGHHHHHHHHHHHHHHHHHGHGHHHGHHHHHHHHHHHHHHFGGGGGHHHHHHHHHHHHHHHGGGGGHHHHHHGGF?CFHFHHHHGHHHGHHHHHHH.CDDFHGGAFGGGFGGHHHHHHHGHCGFGGGGGFGGGGGGGGEFGGGFBFFGGGGGGGFGGGFFFFFFFFFFFFFFFFFF;BFFFFFFB?FFFFFFFFFFEFE;
@M05620:45:000000000-G6HP7:1:1101:9710:18034 1:N:0:142
AGATTACTGCAACAGTTCCCCCTGGACCTGGAAAAGTTTCTTGCCTGGCTTACAGAAGCTGAAACAACTGCCAATGTCCTACAGGATGCTACCCGTAAGGAAAGGCTCCTAGAAGACTCCAAGGGAGTAAAAGAGCTGATGAAACAATGGCAAGTAAGTCAGGCATTTCCGCTTTAGCACTCTTGTGGATCCAATTGAACAATTCTCAGCATTTGTACTTGTAACTGACAAGCCAGGGACAAAACAAAGAT
+
AAAABFFFBBBDFGBBBBFGFGGFHHHGHHHGHHHFFGHHHHHHHHHHHGHEHGFFHHHHGGHHHHFHHHHHFHHHGHHHHHFHHFGHHHHHHHFEEFFFGHHGHHHHGHFHHHHGGHHHCFHGGFGEHBGFHFHGHGFHFHGGGGEDFGGHGGFGFHGFHHGHFHHHHHFGGGGHHHGGHHHHHGGGHHHHGFHHFHEFBFHGGFHFHHGHHCGGHHHGHGHGHHHGFFFHHGFFFGGGEFFGGFGGGG0
@M05620:45:000000000-G6HP7:1:1101:25690:18054 1:N:0:142
TACCTGTACTGGGGAAGCATTTGAATATCCCCCCATGGTGATGGGGACGGAGAACTGCTCCATAAACACAGGCAACGTGCCTAACTTTCCCGGGAAGATGAAGTCAAAGAGCGACCACAGCATCGGTGAGCCAGACAGAATGATCCGATGAGGGGTGCGAAACTATTTGAGGAAAGGAAGCACCTTTTTATTAAATTTACCTTTTAGCAATCGCCATTCCTACCCTAAAGATCGGAAGAGCACACGTCTGA
+
BCCCBFFFFFFFGGGGGGGGGGHHHHHHHHHGGGGGHHFGHHHHHGGGGGGGGHHHHHHHHHHHHHHHHHHHGHHHGHHHHHHHHHHHHHHGGGGGGHHHHHHHHHHHHHHHGGGGGHHHHHHHGGCEGHHHGHGGHHFHHHGHHHHCDGHHHGGCDGGGFGGHHHHHHHGHCHFFEFFGFGGGFGGGGGGGGGGGGGGGGGGGGGGGGGFFFFFFFFFFFFFAFFFFFFFFFFFFEFFFFBFFFF;EFFF
@M05620:45:000000000-G6HP7:1:1101:7151:18099 1:N:0:142
TACCTGTACTGGGGAAGCATTTGAATATCCCCCCATGGTGATGGGGACGGAGAACTGCTCCATAAACACAGGCAACGTGCCTAACTTTCCCGGGAAGATGAAGTCAAAGAGCGACCACAGCATCGGTGAGCCAGACAGAATGATCCGATGAGGGGTGCGAAACTATTTGAGGAAAGGAAGCACCTTTTTATTAAATTTACCTTTTAGCAATCGCCATTCCTACCCTAAAGATCGGAAGAGCACACGTCTGA
+
ABCCCFFFFFFFGGGEGGGGGGHHHHHHHGHGGGGHHHGHHHHHHGGGGGGGGHGHHHHHHFHHHHHHHHHHGHHHGHHHHHHHHHHHHHHGGGGGGHHHHHHHHHHHHHHHGGGGGHHGG2@GB??CFHHHHHHGHHFFHHGHHHHEEDGGHGGCDGGGGGGHHHHHHHGHGHGGCFFGGGGGGGGGGGGGGGFFFGFFBFGGGGGGFFFFFFFFFFFFFFFFFFBFFFFFFFFDEFFFFFFFFFFFFFF
@M05620:45:000000000-G6HP7:1:1101:26428:18110 1:N:0:142
TACCTGTACTGGGGAAGCAATCGCCATTCCTACCCTAAAGATCGGAAGAGCACACGTCTGAACTCCAGTCACAGCGATAGATCTCGTATGCCGTCTTCTGCTTGAAAAAAAAAAAAAAAAAAAAAAAAAAAAAGAATACTGTAAAAACAAATAAAATAGAAAAAAAAAGACACAACATAGACTGAAGCGTCCGCCAGAGATTGCTCTACAAGAAACGAATCATGTACAGTGTAACTTTCTACATAATGATA
+
CCCCDFFFFFFFGGGGGGGGGGGGGGGHHHHHHHHHHHGHGHHHGGGGHHHHHGHGHHHGGFHHHHHHHHHHHHHGGHGGHGGHHHGGHHHHGGGHGHHHHHHHHHHGGGGGGFB/>>/<---<::-:99-9-.9.00000000000....;;0:000::00/.9-9-.9///:.9.;:000000000-..9--.--../00000000:000////....;000:::00000000:0000000000000::
@M05620:45:000000000-G6HP7:1:1101:7160:18114 1:N:0:142
TACCTGTACTGGGGAAGCATTTGAATATCCCCCCATGGTGATGGGGACGGAGAACTGCTCCATAAACACAGGCAACGTGCCTAACTTTCCCGGGAAGATGAAGTCAAAGAGCGACCACAGCATCGGTGAGCCAGACAGAATGATCCGATGAGGGGTGCGAAACTATTTGAGGAAAGGAAGCACCTTTTTATTAAATTTACCTTTTAGCAATCGCCATTCCTACCCTCAAGATCGGAAGAGCACACGTCTGA
+
>1A1>BD3DFD11AFFEGF1FGFFHFFHBBCFEAEFGGGGFFGFAAFEGCAEEFFHDGHFAF1DE1FEGHGGEHA?>F//FFFGHDGHFHHCGE>EEFHFHGDGFG>GH<BCEC@@BCGGA0GGE/?EGFF<GHACBC01?D1GFDCEAC1<CEG.AACAC?@CFGHHHCEC0:CF9;FFGFFEFFFBFGGGGBFFBFFB0;;BFFBB0CFB9--9AB/B9B9-9B--/9BBB--B?9-:-;9FF;-9FFF
@M05620:45:000000000-G6HP7:1:1101:10595:18129 1:N:0:142
AGATTACTGCAACAGTTCCCCCTGGACCTGGAAAAGTTTCTTGCCTGGCTTACAGAAGCTGAAACAACTGCCAATGTCCTACAGGATGCTACCCGTAAGGAAAGGCTCCTAGAAGACTCCAAGGGAGTAAAAGAGCTGATGAAACAATGGCAAGTAAGTCAGGCATTTCCGCTTTAGCACTCTTGTGGATCCAATTGAACAATTCTCAGCATTTGTACTTGTAACTGACAAGCCAGGGACAAAACAAAGAT
+
BABBCFFFBBDDGGBBBFGGGGGGHHHHHHHHHHHHGHHHHHHHHHHHHHHFHHHHHHHHHHHHHHHHHHHHFHHHHHHHBGHHHHHHHHHHHHGGGGGHHHHGHHHHGHHHHHHHHHHHFHHGGHGFHDGHHGHHHHGHHHHHHHHGHHHHHGHHHHHHHHHHHHHHHHGGGGGHGHHHHHHHHHHGHHHHHHHHHGGFFCFHHHHFHHHHHHHHHFHHHHHHHHHHHHHHEGFGCFGGGGGGGGGGGGF
@M05620:45:000000000-G6HP7:1:1101:28473:18145 1:N:0:142
TACCTGTACTGGGGAAGCATTTGAATATCCCCCCATGGTGATGGGGACGGAGAACTGCTCCATAAACACAGGCAACGTGCCTAACTTTCCCGGGAAGATGAAGTCAAAGAGCGACCACAGCTCGGAGGTTATTTTGCATCGGTGAGCCAGACAGAATGATCCGATGAGGGGTGCGAAACTATTTGAGGAAAGGAAGCACCTTTTTATTAAATTTACCTTTTAGCAATCGCCATTCCTACCCTAAAGATCGG
+
CCCCCFFFFFFFGGGGGGGGGGHHHHHHHHHGGGGHHHGHFHHHHGGGGGGGGHHHHHHHHHHHHHHHHHHHGHHHGHHHHHHHHHHHHHHGGGGGGHHHHHHHHHHHHHHHGGGGGHHHHHHGGGGGCHHHHHHHHGHHGGEGGHHHGHHGHHHHHHHHHHHGGEHHHFGEGGGEABFGGGGGGGGGFFGGGGGGGGGFFFFFFFFFFFFFFFFFFFFFFFFFFFFFFEDFFFFFFFFFFFFFFFFFFEF
@M05620:45:000000000-G6HP7:1:1101:28468:18165 1:N:0:142
TACCTGTACTGGGGAAGCATTTGAATATCCCCCCATGGTGATGGGGACGGAGAACTGCTCCATAAACACAGGCAACGTGCCTAACTTTCCCGGGAAGATGAAGTCAAAGAGCGACCACAGCTCGGAGGTTATTTTGCATCGGTGAGCCAGACAGAATGATCCGATGAGGGGTGCGAAACTATTTGAGGAAAGGAAGCACCTTTTTATTAAATTTACCTTTTAGCAATCGCCATTCCTACCCTAAAGATCGG
+
BACCCFFFFFFFGGGGGGGGGGHHHHHHHHHGGGGHHHHHHHHHHGGGGGGGGHHHHHHHHHHHHHHHHHHHGHHHGHHHHHHHHHGHHHHGGGGGGHHHHHHHHHHHHHHHGGGGGHHHHHHGGGGGEHHHHHHHHHHHGGFGGHHHHHHGHHHHHHHHHHHGGGHHHGGFFGGGGGGGFFGGGGGGGGGGGGGGGGGFFFFFFFFFFFFFFFFFFFFFFFFFFFFFFEDFFFFFFFFFFFFFBFBFFFF
@M05620:45:000000000-G6HP7:1:1101:23477:18206 1:N:0:142
ATCTCTATCTCCTAAAAACCTGTTTAGATTTGGAGATAGACCTTCAGGTTTTTCATCATTTTCTGCATGAATTATACATTGACCACGTTCCAGCGTGGTCAGTTTGCAGCATTCTGTTATTTTGTTTGACAGAGTGTCTTGTTGAGAACATATGTAGGACATGATTTTTTCCTGCAACAGGGAAAATAAAGTATAAGTTTTAAAGATTTATTCTTTAATAAAGGATCTCAAAGCCAGCTTTAGAAAAAGGA
+
DCDCDFFFFFFFGGGGGGGGGGHHHHHHHHHHHHHHHHHHHHHHHHHHHHHGGHHHHIHIHIHHHHHHHHHHHHHHHHHHHHHHHHGHHHHHHHGFGGHHHHHHHHHHHHHHHHHHHHHHHHHHHHHHHGHHHHHHHHHHHHHHHHHHHHHHHHHHHHHHHHHHHHHHHGHHHHHHHHHHHGGHHHHHHHHHHHHHHHHHHHHHHHHHHHHHHHHHHHHHHHHHHHHHHHHHHHHHHGHHHHHGHHGHGGH
@M05620:45:000000000-G6HP7:1:1101:23458:18212 1:N:0:142
ATCTCTATCTCCTAAAAACCTGTTTAGATTTGGAGATAGACCTTCAGGTTTTTCATCATTTTCTGCATGAATTATACATTGACCACGTTCCAGCGTGGTCAGTTTGCAGCATTCTGTTATTTTGTTTGACAGAGTGTCTTGTTGAGAACATATGTAGGACATGATTTTTTCCTGCAACAGGGAAAATAAAGTATAAGTTTTAAAGATTTATTCTTTAATAAAGGATCTCAAAGCCAGCTTTAGAAAAAGGA
+
BBBBBFFFFFFFGGGGGGGGGGHHHHHHHHHHGFHFHHHGHHHHHHHHHHHGGHHHHHHHHHHHHHHGHHHHHHHHHHHHHHHHHHGGHHHHGHGGGGHHHHHHHHHHGHHHHHHHHHGHHHHHH2FHFHHHHHGGHHHHHHHHFHGHHHHHHHHHHHHHHHHHHHHHHGHHHHHHHHHHHGGFHHHHHHHGHHHHHHHHHGHHHHHHHHHHHGHHGHHHHHHHHHHHHHHHGFHHHGHHHHHHHHGFGGH
@M05620:45:000000000-G6HP7:1:1101:15720:18243 1:N:0:142
ATCTCTATCTCCTAAAAACCTGTTTAGATTTGGAGATAGACCTTCAGGTTTTTCATCATTTTCTGCATGAATTATACATTGACCACGTTCCAGCGTGGTCAGTTTGCAGCATTCTGTTATTTTGTTTGACAGAGTGTCTTGTTGAGAACATATGTAGGACATGATTTTTTCCTGCAACAGGGAAAATAAAGTATAAGTTTTAAAGATTTATTCTTTAATAAAGGATCTCAAAGCCAGCTTTAGGAAAAGGA
+
AABBBFFFFFFFGGGGGGGGGGGHHHHHHHHHHFHHHHHHHHHHHHHHHHHGGHHHGHHHHHHHHHHHHHHHHHHHHHHHHEHHHHGHHHFHHHGGGGHHHHHHHHHHHHFHHHHHHHHHHHHHHHHHHHGHHHHHHHHHHHHHHHGHHHHHHHHHHHHHHGHHHHHHHGHHHHHHHHFHHGFHHHHHHGHGGHHGHGHHGHHGHHHHHHHHHHHHHHHHHFHGHHHHHHGGHHFFHGGHHHHHGHGFHGF
@M05620:45:000000000-G6HP7:1:1101:2964:18253 1:N:0:142
TACCTGTACTGGGGAAGCATTTGAATATCCCCCCATGGTGATGGGGACGGAGAACTGCTCCATAAACACAGGCAACGTGCCTAACTTTCCCGGGAAGATGAAGTCAAAGAGCGACCACAGCATCGGTGAGCCAGACAGAATGATCCGATGAGGGGTGCGAAACTATTTGAGGAAAGGAAGCACCTTTTTATTAAATTTACCTTTTAGCAATCGCCATTCCTACCCTAAAGATCGGAAGAGCACACGTCTGA
+
CCCCCFFFFFFFGGGGGGGGGGHFFGHHHHHGGGGHHHGGGHHGHGGGGGGGGHHHHHHHHHHHHHHHHHHHGHHHGHHHHHHHHHHHHHHGGGGGGHHHHHHHHHHHHHHHGGGGGHHHHHHHGGCGGHHHHHHGHHHCGHHHHHHGGGFGGGGEGGGGGGGHHHHHHHGHCHFGFFGGGGGGGGGGGGGGGGGGGGGGGGGGGGGGGGFFFFFFFFFFFFFFFFFFFFFFFFFFFFFFFFFFFFAEFFF
@M05620:45:000000000-G6HP7:1:1101:15708:18260 1:N:0:142
ATCTCTATCTCCTAAAAACCTGTTTAGATTTGGAGATAGACCTTCAGGTTTTTCATCATTTTCTGCATGAATTATACATTGACCACGTTCCAGCGTGGTCAGTTTGCAGCATTCTGTTATTTTGTTTGACAGAGTGTCTTGTTGAGAACATATGTAGGACATGATTTTTTCCTGCAACAGGGAAAATAAAGTATAAGTTTTAAAGATTTATTCTTTAATAAAGGATCTCAAAGCCAGCTTTAGGAAAAGGA
+
CCCCCFFFFFFFGGGGGGGGGGHHHHHHHHHHHGHHHHHGHHHHHHHHHHHGGHHHHHHHHHHHHHHHHHHHHHHHHHHHHHHHHHGHHHHHHHGGGGHHHHHHHHHHHHHHHHHHHHHHHHHHHHHHGHHHHHHHHHHHHHHHHHHHHHHHHHHHHHHHHHHHHHHHHGHHHHHHHHHHHGGHHHGGHHHHHHHHHHHHHHHHHHHHHHHHHHHHHHHHHHHGHHHHHHHHHHHHHGHHHHHHBHHGHGH
@M05620:45:000000000-G6HP7:1:1101:15726:18267 1:N:0:142
ATCTCTATCTCCTAAAAACCTGTTTAGATTTGGAGATAGACCTTCAGGTTTTTCATCATTTTCTGCATGAATTATACATTGACCACGTTCCAGCGTGGTCAGTTTGCAGCATTCTGTTATTTTGTTTGACAGAGTGTCTTGTTGAGAACATATGTAGGACATGATTTTTTCCTGCAACAGGGAAAATAAAGTATAAGTTTTAAAGATTTATTCTTTAATAAAGGATCTCAAAGCCAGCTTTAGGAAAAGGA
+
CCCCCFFFFFFFGGGGGGGGGGHHHHHHHHHHHGHHHHHHHHHHHHHHHHHGGHHHHHHHHIIIIHHHHHHHHHHHHHHHHHHHHHGHHHHHHHGGGGHHHHHHHHHHHHHHHHHHHHHHHHHHHHHHHHHHHHHHHHHHHHHHHHHHHHHHHHHHHHHHHHHHHHHHHGHHHHHHHHHHHGGHHHGHHHHHHHHHHHHHHHHHHHHHHHHHHHHHHHHHHHHHHHHHHHHHHHHHHGHHHHHHGHHGHGH
@M05620:45:000000000-G6HP7:1:1101:13723:18303 1:N:0:142
ATCTCTATCTCCTAAAAACCTGTTTAGATTTGGAGATAGACCTTCAGGTTTTTCATCATTTTCTGCATGAATTATACATTGACCACGTTCCAGCGTGGTCAGTTTGCAGCATTCTGTTATTTTGTTTGACAGAGTGTCTTGTTGAGAACATATGTAGGACATGATTTTTTCCTGCAACAGGGAAAATAAAGTATAAGTTTTAAAGATTTATTCTTTAATAAAGGATCTCAAAGCCAGCTTTAGAAAAAGGA
+
[truncated: 4,966,190 more chars]
