# Supplementary material for: Fast but not furious: a streamlined selection method for genome-edited cells
Source: Life Sci Alliance. 2021 Apr 26;4(6):e202101051. doi: 10.26508/lsa.202101051 (PMC8127327; doi:10.26508/lsa.202101051)
Supplement: Supplementary file 1 [file LSA-2021-01051_Supplemental_Data_1.zip › SANGER and Deep Sequencing/AFP/143_S143_L001_R1_001.fastq]

@M05620:45:000000000-G6HP7:1:1101:14907:1682 1:N:0:143
TTCTCTATCTCCTAAAAACCTGTTTAGATTTGGAGATAGACCTTCAGGTTTTTCATCATTTTCTGCATGAATTATACATTGACCACGTTCCAGCGTGGTCAGTTTGCAGCATTCTGTTATTTTGTTTGACAGAGTGTCTTGTTGAGAACATATGTAGGACATGATTTTTTCCTGCAACAGGGAAAATAAAGTATAAGTTTTAAAGATTTATTCTTTAATAAAGGATCTCAAAGCCAGCTTTAGAAAAAGGA
+
3>>AAFBFFFFFGFB444EEGFHHHFFBGHHFBAEBFDGBFFGHGFFFHHHGGHFHHFHHHHHHFDEGD35GHGHGGFGHFFFGBFEHHGHFHFGGGGHFDFHHHHFFFGHHHHHHHHFHHHHHHHHHBFFFFHHGHHHHHHHG4EAGGFHFHHHFFFBGFFG1GHHHHGGFHGCC1<0CFEEGAFFF11FHGHHHGHGHHGCFGFGHHHHHHHHHFDDG0=GGFHHHHFBDDFGBGGHHHFG0::::.?/
@M05620:45:000000000-G6HP7:1:1101:17923:1801 1:N:0:143
CATCCTGACCCTGAAGTACCCCATTGAGCATGGCATCGTCACCAACTGGGACGACATGGAGAAGATCTGGCACCACACCTTCTACAACGAGCTGCGCGTGGCCCCGGAGGAGCACCCAGTGCTGCTGACCGAGGCCCCCCTGAACCCCAAGGCCAACAGAGAGAAGATGACTCAGGTGAGGCTCGGCCGACGCCCGTGCTCCTCCCGTCCTTTCCCCAGTCATTTTCTGCCCGGCTTGTTTTCTGAAATTT
+
11>1>FDFF1FFFGGGGGGGGEGGHH1GHHGHHHFFHCGHHGGFFEGHHEFGEEEAEFHFGBGFCBGGGFEFGEFEHGEGHHHGFFGGEFGGGHGCEGGG@?CE?E?CGGGGHECCACEHHDHHFHFDFHC@CCCCACCC@EFFHEGC?EE.:C.EAABBBBC.BB/;B0CBFCBFFFFGGEEA?@-B@@?@<@>;9--;/;BF/ABFFBBFF///:B-9BFFBBBFFB//AB@?@@--;F9/B/9/;BF/
@M05620:45:000000000-G6HP7:1:1101:17922:1822 1:N:0:143
CATCCTGACCCTGAAGTACCCCATTGAGCATGGCATCGTCACCAACTGGGACGACATGGAGAAGATCTGGCACCACACCTTCTACAACGAGCTGCGCGTGGCCCCGGAGGAGCACCCAGTGCTGCTGACCGAGGCCCCCCTGAACCCCAAGGCCAACAGAGAGAAGATGACTCAGGTGAGGCTCGGCCGACGCCCGTGCTCCTCCCGTCCTTTCCCCAGTCATTTTCTGCCCGGCTTGATTTCTGACATTA
+
3>ABCFFFFFFFGGGGGGGGGGGHHHHHHHHHHHHHHGHHHGHHHGHHHHHHGGGGGHHHHHHHHHHHHHHHHGHHHGGHHHHHHHHHGGGGGHHGGGGGGFHHGGGGGGGGHHHHGGHHHHHHHHHHHHGGGGGGGGGGGGHHHHGGGGHEHHEGGGGGGGGGGGGGGGGGGGGGGGGGGGGGFFFFFFFFFFFFDDFFFFFFFFFFFFDFFFFFFFFFFFFFFFFFFFFFFAFFFAAFFFFF/B/BFF/
@M05620:45:000000000-G6HP7:1:1101:16204:1967 1:N:0:143
CATCCTGACCCTGAAGTACCCCATTGAGCATGGCATCGTCACCAACTGGGACGACATGGAGAAGATCTGGCACCACACCTTCTACAACGAGCTGCGCGTGGCCCCGGAGGAGCACCCAGTGCTGCTGACCGAGGCCCCCCTGAACCCCAAGGCCAACAGAGAGAAGATGACTCAGGTGAGGCTCGGCCGACGCCCGTGCTCCTCCCGTCCTTTCCCCAGTCATTTTCTGCCCGGCTTGATTTCTGACATTA
+
AABCCFFFFFFFGGGGGGGGGGGHHHHHHHHHHHHHHGHHHGHGHGHHHHHHGGGGGHHHHHHHHHHHHHHHHGHHHGGHHHHHHHHHGGGGGHHGGGGGGGHHGGGGGGGGHHHHGGHHHHHHHHHHHHGGGGGGGGGGGGHHHHGGGGHGHHGGGGGGGGGGGGGGGGGGGGGGGGGGGGGGFFFFFFFFFFFFFFFFFFFFFFFFFFFFFFFFFFFFFFFFFFFFFFFFFFFFFFAFFFFFFFFFFF/
@M05620:45:000000000-G6HP7:1:1101:15045:2006 1:N:0:143
TACCTGTACTGGGGAAGCATTTGAATATCCCCCCATGGTGATGGGGACGGAGAACTGCTCCATAAACACAGGCAACGTGCCTAACTTTCCCGGGAAGATGAAGTCAAAGAGCGACCACAGCTCTCGGAGGTTATTTTGCATCGGTGAGCCAGACAGAATGATCCGATGAGGGGTGCGAAACTATTTGAGGAAAGGAAGCACCTTTTTATTAAATTTACCTTTTAGCAATCGCCATTCCTACCCTAAAGATC
+
AAABBFFFFFFFGGGFGGGFFGHFFHHHHHHGGGGHHHHHGGHHHGGGGGGGGHHHHHHHHHHHGHHHHHHGGHHHGHHHHHHEHHHHHHHGGGGEGFHHHHHHHHHHHHGHGGGGGHHHHHHHHGGGGGGHHHHHHHH1FHGGGGGHHHHHGGHHHHHHGGHHHGGGGGHGGDGGACAGGGFFGGGEEG0/FGGGFGGGGFFFFFFEFFFBFFFFFFFFFFFFFFBFFFEFFFEFFFFFFAAFFB;FBFF
@M05620:45:000000000-G6HP7:1:1101:15066:2013 1:N:0:143
TACCTGTACTGGGGAAGCATTTGAATATCCCCCCATGGTGATGGGGACGGAGAACTGCTCCATAAACACAGGCAACGTGCCTAACTTTCCCGGGAAGATGAAGTCAAAGAGCGACCACAGCTCTCGGAGGTTATTTTGCATCGGTGAGCCAGACAGAATGATCCGATGAGGGGTGCGAAACTATTTGAGGAAAGGAAGCACCTTTTTATTAAATTTACCTTTTAGCAATCGCCATTCCTACCCTAAAGATC
+
>A1A>FFFFFDFGEGCGC1ABGHDGHFEFEEFAEFEFGHFBEGFHGGGGGCAFCEAGDA11GE@@@GHFCGHGHFHGHHEFFDGGFHHH1BE@E>/E0BF>1FHHHHHGHHGGGGGGHHGHHHHHGGGGG?GGHHHHHHFHHEGGGEHHHGHHGHHHHHHFHHHGEGGGHHGG.CEGB@@AGGGGGGGFG9CBFGGGGGFFEFFFFFFFFFFFFFFFFFFFFFFFFFFFFFFFFEFFFFFFFFFFFFFFF;
@M05620:45:000000000-G6HP7:1:1101:15054:2034 1:N:0:143
TACCTGTACTGGGGAAGCATTTGAATATCCCCCCATGGTGATGGGGACGGAGAACTGCTCCATAAACACAGGCAACGTGCCTAACTTTCCCGGGAAGATGAAGTCAAAGAGCGACCACAGCTCTCGGAGGTTATTTTGCATCGGTGAGCCAGACAGAATGATCCGATGAGGGGTGCGAAACTATTTGAGGAAAGGAAGCACCTTTTTATTAAATTTACCTTTTAGCAATCGCCATTCCTACCCTAAAGATC
+
CCCCCFFFFFFFGGGEEGGGGGHHHHHHHHHGGGGHHHGHHHHHHGGGGGGGGHHHHHHHHHHHHHHHHHHHGHHHGHHHHHHHHHHHHHHGGGGGGHHHHHHHHHHHHHGHGGGGGHHHHHHHHGGGGGGHGHHHHGHFHHGGGGFHHHHHHGHHHHHGGHHGHGGGHHHGG;EEFGFGGGGGGGGGGGCGFGGGFFGEGEFFFFFFFFFFFFFFFFFFFFFFFFFFFFAFFFFFFFFFFFFFFFFBFFF
@M05620:45:000000000-G6HP7:1:1101:12649:2093 1:N:0:143
CATCCTGACCCTGAAGTACCCCATTGAGCATGGCATCGTCACCAACTGGGACGACATGGAGAAGATCTGGCACCACACCTTCTACAACGAGCTGCGCGTGGCCCCGGAGGAGCACCCAGTGCTGCTGACCGAGGCCCCCCTGAACCCCAAGGCCAACAGAGAGAAGATGACTCAGGTGAGGCTCGGCCGACGCCCGTGCTCCTCCCGTCCTTTCCCCAGTCATTTTCTGCCCGGCTTGATTTCTGCCATTA
+
BBBBBFFFFFFFGGGGGGGGGGGHHGGGHGHHHGGGHFHGHGHHHGHHHHGHGEGGEHHFHFHHFGHHHHGHHGGHHGGHHHHHGHHHGGGGGHGCGGGGGGFHGGCGGGGGGHHHGGHHHGHHHHHHHHGGGGGFGGGGGGFHCHGGGGHEFHEAE?FGGGGEBFFGGGGGFGGFFFGGGGGFFFFF;FFADFFF>DFFF9FFFEDEF.AFFFFFFFFFFFFFFFFFF:;AA;@BFC?BFFBFF/;BFF/
@M05620:45:000000000-G6HP7:1:1101:11333:2094 1:N:0:143
TACCTGTACTGGGGAAGCATTTGAATATCCCCCCATGGTGATGGGGACGGAGAACTGCTCCATAAACACAGGCAACGTGCCTAACTTTCCCGGGAAGATGAAGTCAAAGAGCGACCACAGCTCTCGGAGGTTATTTTGCATCGGTGAGCCAGACAGAATGATCCGATGAGGGGTGCGAAACTATTTGAGGAAAGGAAGCACCTTTTTATTAAATTTACCTTTTAGCAATCGCCATTCCTACCCTAAAGATC
+
AAAAADFFFDFCCEFEAGEAGDG6AGFEDGHFGGCHFFFG5GGCE2FEEA1EFEEGGFHDAAFGHGHHHHHHGHFH@GEFGFDCGGFHFEFEEE/EECFGEDE?FFGHHHFHE@CGCHFHHGHHHGGADGCFFGHHFHD<DGFADACFGHHHHFHHHFHFDGFHHGDGFHB.-E@D?D?@BFBFBFGF./0F/AAFBAEFFAFFFFFFFFB/FFBFB/;FFFFFBFF/BF?ADFEFFFFFF.FFFF9FFFB
@M05620:45:000000000-G6HP7:1:1101:12651:2115 1:N:0:143
CATCCTGACCCTGAAGTACCCCATTGAGCATGGCATCGTCACCAACTGGGACGACATGGAGAAGATCTGGCACCACACCTTCTACAACGAGCTGCGCGTGGCCCCGGAGGAGCACCCAGTGCTGCTGACCGAGGCCCCCCTGAACCCCAAGGCCAACAGAGAGAAGATGACTCAGGTGAGGCTCGGCCGACGCCCGTGCTCCTCCCGTCCTTTCCCCAGTCATTTTCTGCCCGGCTTGATTTCTGACATTA
+
CDDDDFFFFFFFGGGGGGGGGGGHHHHHHHHHHHHHHGHHHGHHHGHHHHHHGGGGGHHHHHHHHHHHHHHHHGHHHGGHHHHHHHHHGGGGGHHGGGGGGGHHGGGGGGGGHHHHGGHHHHHHHHHHHHGGGGGGGGGGGGHHHHGGGGHGHHGGGGGGGGGGGGGGGGGGGGGGGGGGGGGGFFFFFFFFFFFF=9AFFFFFFFFFFFFFFFFFFFFFFFFFFFFFFFFFFFFFFFAFFFFFFFFFFF0
@M05620:45:000000000-G6HP7:1:1101:17625:2199 1:N:0:143
CATCCTGACCCTGAAGTACCCCGGCTTGATTTCTGACATTAGATCGGAAGAGCACACGTCTGAACTCCAGTCACAGCGATAGATCTCGTATGCCGTCTTCTGCTTGAAAAAAAAAAAAAATTGACTTTACCTAGTATCTTTTGTCTCCTCTAAATACAACACTCTTTTCTCCTACCCCAATTTCAAGCACTGCACAATTTTCCCCCCACCAGCTTTACCACGGACTCACACACCTCCCTCTACGTACTATC
+
BBBBBFFFFFFFGGGGGGGGGGGGGGGGFHHHHHHHHHHHHHFHHHGGFEGHHHHGHGHHHGHHHGHHFGHHHHEGHGGHGGGH4FGHGGHHGHGGFHGHGHHHHHFHHHHGG?CC>/</011111=1111111>1>>111<0/000<0/0<00<00<0/:.0/00;00000:00...../0000900::0/00:9/0000000/.--;:...;9FF///B.----////;.../9....;/9..;:.//;
@M05620:45:000000000-G6HP7:1:1101:11863:2212 1:N:0:143
ATCTCTATCTCCTAAAAACCTGTTTAGATTTGGAGATAGACCTTCAGGTTTTTCATCATTTTCTGCATGAATTATACATTGACCACGTTCCAGCGTGGTCAGTTTGCAGCATTCTGTTATTTTGTTTGACAGAGTGTCTTGTTGAGAACATATGTAGGACATGATTTTTTCCTGCAACAGGGAAAATAAAGTATAAGTTTTAAAGATTTATTCTTTAATAAAGGATCTCAAAGCCAGCTTTAGAAAAAGGA
+
ABBCCFFFFFFFGGGGGGGGGGHHHHHHHHHHHHHHHHHFHHHHHHHHHHHGGHHHHHHHHHHHHHHHHHHHHHHHHHHHHHHHHHGHHHHHHHGGGGHHHHHHHHHHHHHHHHHHHHHHHHHHHHHHGHHHHHHHHHHHHHHHFHHHHHHHHHHHHHHHHHHHHHHHHGHHHHHHHHHHHGGHHHGHHGHHHHHHHGHHHHHGHHHHHHHHHHHHHHHHFGHHHHHHHHHHHHHHHGHHHHHHHHHHGGH
@M05620:45:000000000-G6HP7:1:1101:19680:2287 1:N:0:143
ATCTCTATCTCCTAAAAACCTGTTTAGATTTGGAGATAGACCTTCAGGTTTTTCATCATTTTCTGCATGAATTATACATTGACCACGTTCCAGCGTGGTCAGTTTGCAGCATTCTGTTATTTTGTTTGACAGAGTGTCTTGTTGAGAACATATGTAGGACATGATTTTTTCCTGCAACAGGGAAAATAAAGTATAAGTTTTAAAGATTTATTCTTTAATAAAGGATCTCAAAGCCAGCTTTAGAAAAAGGA
+
AAABCFFFFFFFGGGGGGGGGGHHHHHHHHHHHFGHHHHGHHHHHHHHHHHGGHHHHHHHHHHHHHHHHHHHHHHHHHHHHHHHHHGHHHHHHHGFGGHHHHHHHHHHHHHHHHHHHHHHHHHHHHHHHHHHHHHHHHHHHHHHFHHHHGHHHHHHHHHHHHHHHHHHHGHHHHHHGHHHHGGHHHHHHHHHHGHHHGHHHHGGHFHHHHHHHHHHHHHHHHHHHHHHHHHHHHHHHGGHHHHHHHHHGGG
@M05620:45:000000000-G6HP7:1:1101:17792:2291 1:N:0:143
TACCTGTACTGGGGAAGCATTTGAATATCCCCCCATGGTGATGGGGACGGAGAACTGCTCCATAAACACAGGCAACGTGCCTAACTTTCCCGGGAAGATGAAGTCAAAGAGCGACCACAGCTCTCGGAGGTTATTTTGCATCGGTGAGCCAGACAGAATGATCCGATGAGGGGTGCGAAACTATTTGAGGAAAGGAAGCACCTTTTTATTAAATTTACCTTTTAGCAATCGCCATTCCTACCCTAAAGATC
+
BBBBBFFFFFFFGGGGGGGGGGHHHHHHHHHGGGGHHHHHHHHHHGGGGGGGGHHHHHHHHHHHHHHHHHHHGHHHGHHHHHHHHHHHHHHGGGEGGGHHHHHGHHHHHHHHGGGGGHHHHHHHHGGGFGEHHHHHHHHHHHGGGFGEFHHHGGHHHHHFHHHHHGGGHHGFCADGGFGGGGGGGGGGEG;BFFFGGGGGGFFFFFFFFFFFFFFFFFFFFFFFBF//FFEFFFEFFFFFF?FFFFBBFFB
@M05620:45:000000000-G6HP7:1:1101:14364:2301 1:N:0:143
TACCTGTACTGGGGAAGCATTTGAATATCCCCCCATGGTGATGGGGACGGAGAACTGCTCCATAAACACAGGCAACGTGCCTAACTTTCCCGGGAAGATGAAGTCAAAGAGCGACCACAGCTCTCGGAGGTTATTTTGCATCGGTGAGCCAGACAGAATGATCCGATGAGGGGTGCGAAACTATTTGAGGAAAGGAAGCACCTTTTTATTAAATTTACCTTTTAGCAATCGCCATTCCTACCCTAAAGATC
+
AAAAAFFFFFFFGGGGGGGFGBHDAA3GGH10EEEGCE1FGHFHHGGECG?A/FHHFHHFFGFEEEFFEF>/FEC>EEGAFGHCGHHF@@GEEG/@?FGGB1BFEGHHGHHGGGGGGHHHHHHGHGGGGGEHHHHHHHH<GHGGGGGHHHHHHGGHHHHGHHHHHGGGFHHGG.AEGB@@GGGGGGGGGG;:BFGFFGGGGFFFFFFFFFFFFFFFFFFFFFFBFF//FFEEFBEFFFFFFFFFFFFF/FF
@M05620:45:000000000-G6HP7:1:1101:14346:2302 1:N:0:143
TACCTGTACTGGGGAAGCATTTGAATATCCCCCCATGGTGATGGGGACGGAGAACTGCTCCATAAACACAGGCAACGTGCCTAACTTTCCCGGGAAGATGAAGTCAAAGAGCGACCACAGCTCTCGGAGGTTATTTTGCATCGGTGAGCCAGACAGAATGATCCGATGAGGGGTGCGAAACTATTTGAGGAAAGGAAGCACCTTTTTATTAAATTTACCTTTTAGCAATCGCCATTCCTACCCTAAAGATC
+
BBBBBFFFFFFFGGGGGGGGGGHGHHHHHHHGGGGHHHFGHHHHHGGGGGGGGHHHHHHHHHHGHHHHHHHHGHHHGHHHHHEGHHHHHFHGGGGGFFHHEDHHHHHHHHHHGGGGGHHHHHHHHGGDDGCGGHHHHHHFHHGGGGEHHHGHFGHHCGHHHHHHHDGGFHHGGDDGGDFGGGGGGGGGGG:BFGFFGGGEFEFFFFFFFFFFFFFFFFFFFFFFFFFFFFFFFFFFFFFFFFAFFBFFBFB
@M05620:45:000000000-G6HP7:1:1101:19670:2307 1:N:0:143
ATCTCTATCTCCTAAAAACCTGTTTAGATTTGGAGATAGACCTTCAGGTTTTTCATCATTTTCTGCATGAATTATACATTGACCACGTTCCAGCGTGGTCAGTTTGCAGCATTCTGTTATTTTGTTTGACAGAGTGTCTTGTTGAGAACATATGTAGGACATGATTTTTTCCTGCAACAGGGAAAATAAAGTATAAGTTTTAAAGATTTATTCTTTAATAAAGGATCTCAAAGCCAGCTTTAGAAAAAGGA
+
BCCCCFFFFFFFGGGGGGGGGGHHHHHHHHHHHHHHHHHHHHHHHHHHHHHGGHHHHIHHHHHHHHGGHHHHHHHHHHHHHHHHHHGGGHHHHHGFGGHHHHHHHHHHHHHHHHHHHHHHHHHHHHHHHHGHHHHHHHHHHHHHHHHHHHGHHHFHHHHHHHHHHHHHHGHHHHHHHHHHHGGHHHHHFHHGHHHGHHHHHHHHHHHHHHHHHHHHHHHHHHGHHHHHHHHHHHHHHGHHHHHGGHHHGGH
@M05620:45:000000000-G6HP7:1:1101:14355:2322 1:N:0:143
TACCTGTACTGGGGAAGCATTTGAATATCCCCCCATGGTGATGGGGACGGAGAACTGCTCCATAAACACAGGCAACGTGCCTAACTTTCCCGGGAAGATGAAGTCAAAGAGCGACCACAGCTCTCGGAGGTTATTTTGCATCGGTGAGCCAGACAGAATGATCCGATGAGGGGTGCGAAACTATTTGAGGAAAGGAAGCACCTTTTTATTAAATTTACCTTTTAGCAATCGCCATTCCTACCCTAAAGATC
+
CCCCCFFFFFFFGGGGGGGGGGHHHHHHHHHGGGGHHHGHHHHGHGGGGGGGEHHHHHHHHGHGHHHHHHHHGGHHGHHHHHHHHHHHHHHGGGGGGGHHHGHHHHHHHHEHEGGGGHGHHHHHHGGGGGDHHHHHHHHHHHGGGGGHHHGHHGHHFHHFFHHHHGGGHHHDGADFFFGGGGGGGGGGGGFGF9CFGGGFGFFFFFFFFFF0FFFFFFFFFFFFFFFFFF:EFFFFFFFFFFFFFFFFFFF
@M05620:45:000000000-G6HP7:1:1101:19486:2334 1:N:0:143
TACCTGTACTGGGGAAGCATTTGAATATCCCCCCATGGTGATGGGGACGGAGAACTGCTCCATAAACACAGGCAACGTGCCTAACTTTCCCGGGAAGATGAAGTCAAAGAGCGACCACAGCTCTCGGAGGTTATTTTGCATCGGTGAGCCAGACAGAATGATCCGATGAGGGGTGCGAAACTATTTGAGGAAAGGAAGCACCTTTTTATTAAATTTACCTTTTAGCAATCGCCATTCCTACCCTAAAGATC
+
BBCCCFFFFFFFGGGGGGGGGGHHHHHHHHHGGGGHHHGHHHHHHGEGGGGGGHHHHHHHHHHHHHHHHHHHGHGHGHHHHHHGHHHHHHHGGG@GGHHHHGHHHHHHHHHHGGGGGHHHHHHHHGGGGGFHHHHHHHHHHHGGGGGHHHHHHGHHGHHHHHHHHDGGHHGGGCEGGEGGGGGGGGGGGGBFFGGFGGGGGFFFFFFFFFFFFFFFFFFFFFFFFFFFFFFFFFFFBFFFFFFFFFFFFF9
@M05620:45:000000000-G6HP7:1:1101:13894:2428 1:N:0:143
CATCCTGACCCTGAAGTACCCCATTGAGCATGGCATCGTCACCAACTGGGACGACATGGAGAAGATCTGGCACCACACCTTCTACAACGAGCTGCGCGTGGCCCCGGAGGAGCACCCAGTGCTGCTGACCGAGGCCCCCCTGAACCCCAAGGCCAACAGAGAGAAGATGACTCAGGTGAGGCTCGGCCGACGCCCGTGCTCCTCCCGTCCTTTCCCCAGTCATTTTCTGCCCGGCTTGATTTCTGACATTA
+
BCCCCFFFFFFFGGGGGGGGGGGHHHGHGHHHHHHHHGHHHGHHHGHHHHFHGGGGGHHGHGHHHGHHHHHHHGHHHGGHHHHGHHHHGEGGGHHGGGGGGGHHGGGGGGGGHGHHGGHGHHHHHHHGHHGGGGGGGGGGGGHGHGGEGGHGHHGGGGGGGGGGGGGGGGGGGGGGGGGGGGGGFFFFFAFF;DDFDADFBFFFFFFFFFFFFFFFFFFFFFFFFFFFFEFFFFAFFF.BFFFFFBFBFF/
@M05620:45:000000000-G6HP7:1:1101:15070:2434 1:N:0:143
CATCCTGACCCTGAAGTACCCCATTGAGCATGGCATCGTCACCAACTGGGACGACATGGAGAAGATCTGGCACCACACCTTCTACAACGAGCTGCGCGTGGCCCCGGAGGAGCACCCAGTGCTGCTGACCGAGGCCCCCCTGAACCCCAAGGCCAACAGAGAGAAGATGACTCAGGTGAGGCTCGGCCGACGCCCGTGCTCCTCCCGTCCTTTCCCCAGTCATTTTCTGCCCGGCTTGATTTCTGACATTA
+
CCCCCFFFFFFFGGGGGGGGGGGHHGHHHHHHHHHHHGHHHGHHHGHGGHHHGGGGGHHHHHHHHHHHHHHHHGHHHGGHHHHHHHHHGGGGGHHGGGGGGGHHGGGGGGGGHGHHGGHGHHHHHHHHHHGGGGGGGGGGGGHHHHGGGGHGHHGGGGGGGGGGGGGGGBFGGGGGGGGGGGGGFFFFFFFFFFFFBDDFFFFFFFFEFDFFFFFFFFFFFFFFFFFFFFFFDFFFFFAFFFFFF9BFFF0
@M05620:45:000000000-G6HP7:1:1101:13888:2447 1:N:0:143
CATCCTGACCCTGAAGTACCCCATTGAGCATGGCATCGTCACCAACTGGGACGACATGGAGAAGATCTGGCACCACACCTTCTACAACGAGCTGCGCGTGGCCCCGGAGGAGCACCCAGTGCTGCTGACCGAGGCCCCCCTGAACCCCAAGGCCAACAGAGAGAAGATGACTCAGGTGAGGCTCGGCCCACGCCCGTGCTCCTCCCGTCCTTTCCCCAGCCATTTTCTGCCCGGCTTGATTTCTGACATTA
+
AAAABFBDFCFFGFG4ABGGFG?4GA5AE4AB4FFGHEFHGGFHEGGHEAAGE0AEGGFCG3CBE5GAG532FFBGHEFHHHHGHHHH?1EEAFFEGG>EEEHHGCGGGGGEGA<GAFG?1F?GHHHFGGG<C@-.CC-<-.CCCHACFGHGGGGGGG9BFFBFFFGB0FFGFB9/CBB.:AAF--..-.99.;B=B.9ABB/9B:.A9?D99/FFF.9..;9;B9///BF?.-=?B?.//BFF9BB/:B9
@M05620:45:000000000-G6HP7:1:1101:15066:2459 1:N:0:143
CATCCTGACCCTGAAGTACCCCATTGAGCATGGCATCGTCACCAACTGGGACGACATGGAGAAGATCTGGCACCACACCTTCTACAACGAGCTGCGCGTGGCCCCGGAGGAGCACCCAGTGCTGCTGACCGAGGCCCCCCTGAACCCCAAGGCCAACAGAGAGAAGATGACTCAGGTGAGGCTCGGCCGACGCCCGTGCTCCTCCCGTCCTTTCCCCAGTCATTTTCTGCCCGGCTTGATTTCTGACATTA
+
ABBBBFFFFFFFFGGGGFGGGGGHHHHHHHHHHHHHHFHHHGHHHGHHHHHHGGGGGHHHHHHHHHHHHHHHHGHHHGGHHHHHHHHHGGGGGHHGGGEEGGHHGGGGGGGGHGHHGGHGGHHHHHHHHHGGGGGGGGGGGFHHHHGGGGHGHHEFGGGGGGGGFFGGGGGGGGGGGGGGGGGGFFFFFFFFFFFF:ADFFFFFFFFFDFFFFFFFFFD:FFFFFFFFFFFFFAFFFA?FFFFFBBBFFF/
@M05620:45:000000000-G6HP7:1:1101:12283:2480 1:N:0:143
CATCCTGACCCTGAAGTACCCCGGCTTGATTTCTGACATTAGATCGGAAGAGCACACGTCTGAACTCCAGTCACAGCGATAGATCTCGTATGCCGTCTTCTGCTTGAAAAAAAAAAAAGGAACGTTGGGGATATTGCGTGGGGTAGTGTATGAGCAGTTTACAAACTAAAATATTCTAGGATATGGTAGTGATTATATTACGCATATTTAGTAGCCGAGATAATTGTGCATGTGTTTTTATATTACATTAT
+
AAAAAFFFFFFFGGGBGFGGGGAEEGGGHHHHHHHHHHHHGDGGHHGGFGHGGHHHHGHHGGHHHHHHHHHHHHHHHGGHG/FGFHGFGFHCGHGGGHGHHHFHHGFHD1CEECC<<>?/000//0/<--..01111...--<...:/;0000000/00000000.000909000000090;00009000/0000000000...-99/;/9/9/;9---;-//////////9//99-99-////////9//
@M05620:45:000000000-G6HP7:1:1101:11204:2515 1:N:0:143
ATCTCTATCTCCTAAAAACCTGTTTAGATTTGGAGATAGACCTTCAGGTTTTTCATCATTTTCTGCATGAATTATACATTGACCACGTTCCAGCGTGGTCAGTTTGCAGCATTCTGTTATTTTGTTTGACAGAGTGTCTTGTTGAGAACATATGTAGGACATGATTTTTTCCTGCAACAGGGAAAATAAAGTATAAGTTTTAAAGATTTATTCTTTAATAAAGGATCTCAAAGCCAGCTTTAGAAAAAGGA
+
AABABFFFFFFFGGGGFGGGFGHBHHFFHHHHHHHHFFHHGHHHHHHEHFHFFHHHHHHHHHHHHHHGHFGHHFHHHGHHHGHHHHGHHHHGEFFE1EGGFHHHHHHHHHHHGHHHHHHHHHHHHHHHGHGHFFHFGHHHHHHHHGHHHHHHHHHHHHHGHHHHHHHHHGHHHHHHHHHHHGGHFHGHGGHHHHGHHHHHHGHHHHHHHHHHHHHHHDHHHFHEFGHHHHHHHHGHHGHHHGGFGHHFDGH
@M05620:45:000000000-G6HP7:1:1101:19650:2548 1:N:0:143
ATCTCTATCTCCTAAAAACCTGTTTAGATTTGGAGATAGACCTTCAGGTTTTTCATCATTTTCTGCATGAATTATACATTGACCACGTTCCAGCGTGGTCAGTTTGCAGCATTCTGTTATTTTGTTTGACAGAGTGTCTTGTTGAGAACATATGTAGGACATGATTTTTTCCTGCAACAGGGAAAATAAAGTATAAGTTTTAAAGATTTATTCTTTAATAAAGGATCTCAAAGCCAGCTTTAGAAAAAGGA
+
BBBCCFFFFFFFGGGGGGGGGGHHHHHHHHHHHGGHHHHHHHHHHHHHHHHGGHHHHHIHHHHHIHHHHHHHHHHHHHHHHHHHHHGHHHHHHHGGGGHHHHHHHHHHHHHHHHHHHHHHHHHHHHHHHHHHHHHHHHHHHHHHHHHHHHHHHHHHHHHHHHHHHHHHHGHHHHHHHHHHHGGHHFGHHHGGHHHHHGHHHHHGGGHHHHHHHHHHGHHHHHHHHHHHHHHHHHHHHGHHHHHFGHHHGGH
@M05620:45:000000000-G6HP7:1:1101:19639:2562 1:N:0:143
ATCTCTATCTCCTAAAAACCTGTTTAGATTTGGAGATAGACCTTCAGGTTTTTCATCATTTTCTGCATGAATTATACATTGACCACGTTCCAGCGTGGTCAGTTTGCAGCATTCTGTTATTTTGTTTGACAGAGTGTCTTGTTGAGAACATATGTAGGACATGATTTTTTCCTGCAACAGGGAAAATAAAGTATAAGTTTTAAAGATTTATTCTTTAATAAAGGATCTCAAAGCCAGCTTTAGAAAAAGGA
+
BCCCCFFFFFFFGGGGGGGGGGHHHHHHHHHHHHHHHHHHHHHHHHHHHHHGGHHHHIHHIHHIHHHHHHHHHHHHHHHHHHHHHHGHHHHHHHGGGGHHHHHHHHHHHHHHHHHHHHHHHHHHHHHHHHHHHHHHHHHHHHHHHHHHHHHHHHHHHHHHHHHHHHHHHGHHHHHHHHHHHGGHHGHHHHHHHHHHHHHHHHHHHHHHHHHHHHHHHHHHHHHHHHHHHHHHGHHHHGHHHHHGHHHFGGH
@M05620:45:000000000-G6HP7:1:1101:10701:2567 1:N:0:143
ATCTCTATCTCCTAAAAACCTGTTTAGATTTGGAGATAGACCTTCAGGTTTTTCATCATTTTCTGCATGAATTATACATTGACCACGTTCCAGCGTGGTCAGTTTGCAGCATTCTGTTATTTTGTTTGACAGAGTGTCTTGTTGAGAACATATGTAGGACATGATTTTTTCCTGCAACAGGGAAAATAAAGTATAAGTTTTAAAGATTTATTCTTTAATAAAGGATCTCAAAGCCAGCTTTAGAAAAAGGA
+
BCCCCFFFFFFFGGGGGGGGGGHHHHHHHHHHHHHHHHHHHHHHHHHHHHHGGHHHHIHHHHHHIHHHHHHHHHHHHHHHHHHHHHGHHHHHHHGGGGHHHHHHHHHHHHHHHHHHHHHHHHHHHHHHHHHHHHHHHHHHHHHHHHGHHHHHHHHHHHHHHHHHHHHHHGHHHHHHHHHHHGGHHHHHHGGHHHHHHHHHHHHHHGHHHHHHHHHHHHHHHHHHHHHHHHHGHHHHHGHHHHHHHHHGGGG
@M05620:45:000000000-G6HP7:1:1101:10723:2571 1:N:0:143
ATCTCTATCTCCTAAAAACCTGTTTAGATTTGGAGATAGACCTTCAGTTTTTTCATCATTTTCTGCATGAATTATACATTGACCACGTTCCAGCGTTGTCAGTTTGCAGCATTCTGTTATTTTGTTTGACAGAGTGTCTTGTTGAGACCATATGTAGGACATGATTTTTTCCTGCAACAGGGAAACTAAAGTATCAGTTTTAAAGATTTATTCTTTAATAAAGGATCTCAAAGCCAGCTTTAGAAAAAGGA
+
1>>>ADFFFDDDDG111FFGFGHDB331D3AAEGHG01A1AAEGFEG2DAFEAG2DE2GHH2F12DHDH11BF122AFFEF1AB1FBGGC>@10E//>B@2FBB@1FGHHCG22222B@BGG2GEG0GB>BE00B1>2BGHHF0B1/1/BBEGHFGHF11FFBG>GFGB@<1F110@C<0<?/?/0?111>11>1>1FGFGBF111>GHHF<GFDD00=<00=0/<<<=CG00G./.;GCC0;0:GCAA.C
@M05620:45:000000000-G6HP7:1:1101:14730:2665 1:N:0:143
ATCTCTATCTCCTAAAAACCTGTTTAGATTTGGAGATAGACCTTCAGGTTTTTCATCATTTTCTGCATGAATTATACATTGACCACGTTCCAGCGTGGTCAGTTTGCAGCATTCTGTTATTTTGTTTGACAGAGTGTCTTGTTGAGAACATATGTAGGACATGATTTTTTCCTGCAACAGGGAAAATAAAGTATAAGTTTTAAAGATTTATTCTTTAATAAAGGATCTCAAAGCCAGCTTTAGAAAAAGGA
+
AAA>AFFFFFDFFG1A1FFGGFHD33DAE3ADAGHBA1BF1AFGE1FFFAFAAGBFEBGHHHHDAHHBHAFGEAF2FFGGHED11FAGHCEAB0E?EF?EFFBB@FHHHHGD@B@BBF@GHDDG>GGHDFDG0FGHFFGHHHHHHFA1BGD<BGBGDF1<0B1FD2BFB<<<GG10F10@?//<<0?111??1F1FGHDDG1G=G1FHHHHDHGFD00D0000</<<<00D<0G./;EHFC0;0;C/..:;
@M05620:45:000000000-G6HP7:1:1101:12011:2686 1:N:0:143
ATCTCTATCTCCTAAAAACCTGTTTAGATTTGGAGATAGACCTTCAGGTTTTTCATCATTTTCTGCATGAATTATACATTGACCACGTTCCAGCGTGGTCAGTTTGCAGCATTCTGTTATTTTGTTTGACAGAGTGTCTTGTTGAGAACATATGTAGGACATGATTTTTTCCTGCAACAGGGAAAATAAAGTATAAGTTTTAAAGATTTATTCTTTAATAAAGGATCTCAAAGCCAGCTTTAGAAAAAGGA
+
BCCCCFFFFFFFGGGGGGGGGGHHHHHHHHHHHHHHHHHHHHHHHHHHHHHGGHHHHHHIHHHHHHHHHGHHHHHHHHHHHHHHHHGHHHHHHHGEGGHHHHHHHHHHHHHHHHHHHHHHHHHHHHHHHHGHHHHHHHHHHHHHHHHHHHHHHHHHHHHHHHHGHHHHHGHHHHHHHHHHHGGHHHGHGHHHHHHHHFHHHHHGHGHHHHHHHHHHHHHGHGHHHHHHHHGHHHHHHGHHHHHFGGHHGGF
@M05620:45:000000000-G6HP7:1:1101:14728:2688 1:N:0:143
ATCTCTATCTCCTAAAAACCTGTTTAGATTTGGAGATAGACCTTCAGGTTTTTCATCATTTTCTGCATGAATTATACATTGACCACGTTCCAGCGTGGTCAGTTTGCAGCATTCTGTTATTTTGTTTGACAGAGTGTCTTGTTGAGAACATATGTAGGACATGATTTTTTCCTGCAACAGGGAAAATAAAGTATAAGTTTTAAAGATTTATTCTTTAATAAAGGATCTCAAAGCCAGCTTTAGAAAAAGGA
+
BCCCDFFFFFFFGGGGGGGGGGHHHHHHHHHHHHHHHHHHHHHHHHHHHHHGGHHHHIIHHHIIHHHHHHHHHHHHHHHHHHHHHHGGHHHHHHGGGGHHHHHHHHHHHHHHHHHHHHHHHHHHHHHHHHGHHHGHHHHHHHHHHHHHHHHHHHHHHHHHHHHHHHHHHGHHHHHHHHHHHGGGHHHGHGHHHHHHHHHHHGHHHHHHHHHHHHHHHGHHHGHHHHHHHHHHHHHHHGHHHHHHGGHFGGH
@M05620:45:000000000-G6HP7:1:1101:11540:2692 1:N:0:143
ATCTCTATCTCCTAAAAACCTGTTTAGATTTGGAGATAGACCTTCAGGTTTTTCATCATTTTCTGCATGAATTATACATTGACCACGTTCCAGCGTGGTCAGTTTGCAGCATTCTGTTATTTTGTTTGACAGAGTGTCTTGTTGAGAACATATGTAGGACATGATTTTTTCCTGCAACAGGGAAAATAAAGTATAAGTTTTAAAGATTTATTCTTTAATAAAGGATCTCAAAGCCAGCTTTAGAAAAAGGA
+
CCCCCFFFFFFFGGGGGGGGGGFGHHHHHHHHHHHHHHHHHHHHHHHHHHHGGHHHHHHHHHHHHHHHHGHHHHHHHHHHHHHHHHGHHHHHHHGGGGHHHHHHHHHHHHHHHHHHHHHHHHHHHHHHHHHHHHGHHHHHHHHHHHHHHHHHHHHHHHHHHHHHHHHHHGHHHHHHHHHHHGGHHHHHHHHHHHHHHHHHHHHHHHHHHHHHHHHHHHHHHFHHHHHHHHHHHHHGHGHHHGHEFHHHGGH
@M05620:45:000000000-G6HP7:1:1101:12029:2695 1:N:0:143
ATCTCTATCTCCTAAAAACCTGTTTAGATTTGGAGATAGACCTTCAGGTTTTTCATCATTTTCTGCATGAATTATACATTGACCACGTTCCAGCGTGGTCAGTTTGCAGCATTCTGTTATTTTGTTTGACAGAGTGTCTTGTTGAGAACATATGTAGGACATGATTTTTTCCTGCAACAGGGAAAATAAAGTATAAGTTTTAAAGATTTATTCTTTAATAAAGGATCTCAAAGCCAGCTTTAGAAAAAGGA
+
BBBBBFFFFFFFGGGGGGGGGGHHHHHHHHHHHFHGHHHHHHHHHHHGHHHGGHHHHHHHHHHHHHHHHGHHHHHHHHHHHHHHHHGHHHHHHHGGGGHHHHHHHHHHHHHHHHHHHHHHHHHHHHHHGHHHHHHHHHHHHHHHHHHHHHHHHHHGHHHHHHHHHHHHHGHHHHGHHHHHHGGHHHHHHHFGGHHHHFGHHHFHHHHHHHHHHHHHGFHHHHHHHHHHHFGHHHFHHGHHHHHFGHHFGGG
@M05620:45:000000000-G6HP7:1:1101:11993:2697 1:N:0:143
ATCTCTATCTCCTAAAAACCTGTTTAGATTTGGAGATAGACCTTCAGGTTTTTCATCATTTTCTGCATGAATTATACATTGACCACGTTCCAGCGTGGTCAGTTTGCAGCATTCTGTTATTCTGTTTGACAGAGTGTCTTGTTGAGAACATATGTAGGACATGATTTTTTCCTGCAACAGGGAAAATAAAGTATAAGTTTTAAAGATTTATTCTTTAATAAAGGATCTCAAAGCCAGCTTTAGAAAAAGGA
+
BBBBBFFFFFFFGGGGE4FGGGHHHHGHHHHHHHHHHHHGHHHHHHHHHHHGGHHHHHHHHHHHHHHHHGHHHHHHHHHHHHHHHHEFHHHHHHGGGGHHHGHHHHHGHGHHHHHHHHHHHHHHHHHHGHGHHHHHHHHHHGHHDGGHHHHHHHHHHHGHHGGGHHHHHGHHHHHHGHEHHFGHHHHHGFHHFHHHHFGHHHGDGHHHHHHHHHHHHFHHHHHGGHHHHHGFHFFHHGHGHGHFCFHHGGG
@M05620:45:000000000-G6HP7:1:1101:11549:2708 1:N:0:143
ATCTCTATCTCCTAAAAACCTGTTTAGATTTGGAGATAGACCTTCAGGTTTTTCATCATTTTCTGCATGAATTATACATTGACCACGTTCCAGCGTGGTCAGTTTGCAGCATTCTGTTATTTTGTTTGACAGAGTGTCTTGTTGAGAACATATGTAGGACATGATTTTTTCCTGCAACAGGGAAAATAAAGTATAAGTTTTAAAGATTTATTCTTTAATAAAGGATCTCAAAGCCAGCTTTAGAAAAAGGA
+
AAAABFFFFFFFGGGGGGGGGGGHHHHHFGHHHFHGHHHHHHHHHFHFHHHGGHHHGGHHHHHHHHHHHHGHHHHHHHHHHHHHBGEFHHHHHHGGGGHHGHFHHGHHHHHHHHHHHHHHHHHHGHHHGHGHHHGGFGHHHHFHHHHHHHHFHHEGHHHFHHHHHHHHHGHFHHHHHHHHHGGHHHGHHHHHHHHFHGFHHGHHGHGHHHHHHHHHHFHG0=D0CHHHHHGFHHHHFGHHHFGFFCGH.DG
@M05620:45:000000000-G6HP7:1:1101:12009:2709 1:N:0:143
ATCTCTATCTCCTAAAAACCTGTTTAGATTTGGAGATAGACCTTCAGGTTTTTCATCATTTTCTGCATGAATTATACATTGACCACGTTCCAGCGTGGTCAGTTTGCAGCATTCTGTTATTCTGTTTGACAGAGTGTCTTGTTGAGAACATATGTAGGACATGATTTTTTCCTGCAACAGGGAAAATAAAGTATAAGTTTTAAAGATTTATTCTTTAATAAAGGATCTCAAAGCCAGCTTTAGAAAAAGGA
+
CDDDDFFFFFFFGGGGGGGGGGHHHHHHHHHHHHHHHHHHHHHHHHHHHHHGGHHHHHHHHIIIIHHHHHHHHHHHHHHHHHHHHHGHHHHHHHGGGGHHHHHHHHHHHHHHHHHHHHHHH4HHHHHHHHHHHHGHHHHHHHHHHHGHHHHHHHHHHHHHHHHHHHHHHGHHHHHHHHHHHGGHHHHHHHHHHHHHHHHHHHHHHHHHHHHHHHHHHGHHHGGGHHHHHHHHHHHHGGHHHHHHHHHHGGH
@M05620:45:000000000-G6HP7:1:1101:20563:2835 1:N:0:143
CATCCTGACCCTGAAGTACCCCATTGAGCATGGCATCGTCACCAACTGGGACGACATGGAGAAGATCTGGCACCACACCTTCTACAACGAGCTGCGCGTGGCCCCGGAGGAGCACCCAGTGCTGCTGACCGAGGCCCCCCTGAACCCCAAGGCCAACAGAGAGAAGATGACTCAGGTGAGGCTCGGCCGACGCCCGTGCTCCTCCCGTCCTTTCCCCAGTCATTTTCTGCCCGGCTTGATTTCTGACATTT
+
BCCCCFFFFFFFGGGGGGGGGGGHHHHHHHHHHHHHHGHHHGHHHGHHHHHHGGEGGHHHHHHHHHHHHHHHHGHHHGGHHHHHHHHHGGGGGHHGGGGGGGHHGGGGGGGGHHHHGGHHHHHHHHHHHHGGGGGGGGGGGGHHHHGGGGHGHHGGGGGFGGGEFGCFGGGGGGGGGGGGGGGGFFFFFA=BCDFFBFFFFFFFFFFADDFFFFFFFFFFFFFFFFFFFEFFDFFFFFAFFFFFFFFFFF0
@M05620:45:000000000-G6HP7:1:1101:20563:2855 1:N:0:143
CATCCTGACCCTGAAGTACCCCATTGAGCATGGCATCGTCACCAACTGGGACGACATGGAGAAGATCTGGCACCACACCTTCTACAACGAGCTGCGCGTGGCCCCGGAGGAGCACCCAGTGCTGCTGACCGAGGCCCCCCTGAACCCCAAGGCCAACAGAGAGAAGATGACTCAGGTGAGGCTCGGCCGACGCCCGTGCTCCTCCCGTCCTTTCCCCAGTCATTTTCTGCCCGGCTTGATTTCTGACATTA
+
CCCCCFFFFFFFGGGGGGGGGGGHHHHHHHHHHHHHHGHHHGHHHGHHHHGHGGGGGHHHHHHHHHHHHHHHHGHHHGGHHHHHHGHHGGGGGGHGGGGGGGHHGGGGGGGGHHHHGGHGHHHHHHHHHHGGGGGGGGGGGGHHHHGGGGHGHHGGGGGGGGGGGGGGGGGGGGGGGGGGGGGGFFFFFFFFFFFFFFFFFFFFFFFFFFDFFFFFFFFFFFFFFFFFFFFFFFFFFF:BFFFFF9FFFF0
@M05620:45:000000000-G6HP7:1:1101:20920:2902 1:N:0:143
ATCTCTATCTCCTAAAAACCTGTTTAGATTTGGAGATAGACCTTCAGGTTTTTCATCATTTTCTGCATGAATTATACATTGACCACGTTCCAGCGTGGTCAGTTTGCAGCATTCTGTTATTTTGTTTGACAGAGTGTCTTGTTGAGAACATATGTAGGACATGATTTTTTCCTGCAACAGGGAAAATAAAGTATAAGTTTTAAAGATTTATTCTTTAATAAAGGATCTCAAAGCCAGCTTTAGAAAAAGGA
+
3AABBFFFFFFFGGGGGGGGGGGHHHHHHHHHHFGHHHHHHHHHHHHHHHHGGHHHHHHHGHHHHHHHHHHHHHHHHHHHHHHHHHGHHHHHHHGGGGHHGHHHHHHHHHHHHHHHHHHHHHHHHHHHHHHHHHHHHHHHHHHHHHHHHHHHHHHHHHHHHHHHHHHHHGHHHHHHHHGHHGGHHHHHHHHHHHHHGGHHHHGHHHHHHHHHHHHHHHHHHHHHHHHHHGHGGHGHHGHHHHHEFGHHGGG
@M05620:45:000000000-G6HP7:1:1101:12945:3010 1:N:0:143
CATCCTGACCCTGAAGTACCCCGGCTTGATTTCTGACATTAGATCGGAAGAGCACACGTCTGAACTCCAGTCACAGCGATAGATCTCGTATGCCGTCTTCTGCTTGAAAAAAAAACCAGTGCTGCTGACCGAGGCCCCCCTGAACCCCAAGGCCAACAGAGAGAAGATGACTCAGGTGAGGCTCGGCCGACGCCCGTGCTCCTCCCGTCCTTTCCCCAGTCATTTTCTGCCCGGCTTGATTTCTGACATTA
+
BBBBBFFFFFFFGGGGGGGGGGFC2A2E2AFF55A5F3GAGD5BAAAAFFHCCGHH1EF1FAGB3GHCCFA3FGHB10>F1134B4B??EF?43>1E?F4E4G43F0F3?F@<C///??2@FBGHHBGFHGFGGGGGFGGGEFGHEDEG.CEGHFHGC/CGHDEFGGFBFFEFFBFFC9;CEEGGGGGFFAFAFF-99A9FFFFFF.;DDFBFFBFF..;FFFFFBFFFFF?DAFFFA.BFFFFBFFFFF/
@M05620:45:000000000-G6HP7:1:1101:15402:3012 1:N:0:143
TACCTGTACTGGGGAAGCATTTGAATATCCCCCCATGGTGATGGGGACGGAGAACTGCTCCATAAACACAGGCAACGTGCCTAACTTTCCCGGGAAGATGAAGTCAAAGAGCGACCACAGCTCTTCGGAGGTTATTTTGCATCGGTGAGCCAGACAGAATGATCCGATGAGGGGTGCGAAACTATTTGAGGAAAGGAAGCACCTTTTTATTAAATTTACCTTTTAGCAATCGCCATTCCTACCCTAAAGAT
+
CCCCCFFFFFFFGGGGGGGGGGHHHHHHHHHGGGGHHHGHHHHHHGGGGGGGGHHHHHHHHHHHHHHHHGHHGGHHGHHHHHHHHHHHHHHGGGGGGGHHHGHHHHHHHHHHGGGGGHHHHHHHHHHGGGG<GHHHHHHGHHHGGGGGHHHHHHGHHHHHHHHHHHDGGHHHGGEDGGBGGGGFGGGGGGGFGGGGGGGGGGFFFFFFFFFFFFFFFFFFFFFFFFFFFFFFFFFFFFFFFFFFFFFFFFF
@M05620:45:000000000-G6HP7:1:1101:14366:3024 1:N:0:143
ATCTCTATCTCCTAAAAACCTGTTTAGATTTGGAGATAGACCTTCAGGTTTTTCATCATTTTCTGCATGAATTATACATTGACCACGTTCCAGCGTGGTCAGTTTGCAGCATTCTGTTATTTTGTTTGACAGAGTGTCTTGTTGAGAACATATGTAGGACATGATTTTTTCCTGCAACAGGGAAAATAAAGTATAAGTTTTAAAGATTTATTCTTTAATAAAGGATCTCAAAGCCAGCTTTAGAAAAAGGA
+
A1A1AFFFFFFFGGGFGGGGGFGFHHGHGFFFGHHFBGHHCHBHHHHHEDFAFGHHHHHGHGHHFHHFHFHHEGFHHHHHHFFHHHCHHGFHFFGEEEHHFH2B2GHHHHGFDGFDFFFHHFHHBGHHGFFHHHHGGFGHHHGGHHHHHHFDDGBGFFHHCGGHHHGGDBFDGGEFGFGHHGEFHHHHHFHFGHHHHHGGHGHHHBGHHHHGHHHGFDHHFDGB/DGHDGHHHHCFGFHGHC:0CGHFCCH
@M05620:45:000000000-G6HP7:1:1101:14354:3038 1:N:0:143
ATCTCTATCTCCTAAAAACCTGTTTAGATTTGGAGATAGACCTTCAGGTTTTTCATCATTTTCTGCATGAATTATACATTGACCACGTTCCAGCGTGGTCAGTTTGCAGCATTCTGTTATTTTGTTTGACAGAGTGTCTTGTTGAGAACATATGTAGGACATGATTTTTTCCTGCAACAGGGAAAATAAAGTATAAGTTTTAAAGATTTATTCTTTAATAAAGGATCTCAAAGCCAGCTTTAGAAAAAGGA
+
A@BAAFFFFFFFGGGGGGGGGGHGGHGGGGEEAAFFFFHHCGFHHHHGHFGFGHHHHHHHHHHHHHHGFFGHGHHHHGHHEGHHFHGHHHHHGGEEECHGFFGHFEHHHHGFFHFFGHHHHHFHGHHHGGGHGHHGHHHHGHHHGHHHHHHFGGGHHHHHHHHHHHHHGFFHHDFHHHHHGGGGHHHHHGHGGFHHHHHHHHFHGFHHHHHHHHHHHHHHGD<DFFGHHHHHBHFHEFHHHHB0GHHHDGF
@M05620:45:000000000-G6HP7:1:1101:14317:3065 1:N:0:143
CATCCTGACCCTGAAGTACCCGGCTTGATTTCTGACATTAGATCGGAAGAGCACACGTCTGAACTCCAGTCACAGCGATAGATCTCGTATGCCGTCTTCTGCTTGAAAAAAAAAAAACAACTCTCGGATGATATTTTTCCTCATTTATCCCGACAGACTACTCCGCTGCTGTTTTCTCACATCTTTTCTTCACTGAAGCCCCTCTTTATCACATTTCCCCTTTAGCCCTCTCTCTTCCTCCCCTCACTCTC
+
ABBBBFFFFFFFGGGGGGGGGGGGFGGHHHHHHFHHHHHHHHHHHGGGGHHHHHHHGHHHGHFHHHHHGHHHHHGHGGHGGFGEDGGGGHHHHGFGHGHHHHHHHHHHHHGGGGG/<??//11?1/?//-111<1FF10F1=1<1>D1<=/..<--/./0;00:..:-.00;09/;9900090000000000000:000;;CA./0009/://://BB9..;B//://.;9//;/9/::/99ABA.9//;/
@M05620:45:000000000-G6HP7:1:1101:13361:3120 1:N:0:143
ATCTCTATCTCCTAAAAACCTGTTTAGATTTGGAGATAGACCTTCAGGTTTTTCATCATTTTCTGCATGAATTATACATTGACCACGTTCCAGCGTGGTCAGTTTGCAGCATTCTGTTATTTTGTTTGACAGAGTGTCTTGTTGAGAACATATGTAGGACATGATTTTTTCCTGCAACAGGGAAAATAAAGTATAAGTTTTAAAGATTTATTCTTTAATAAAGGATCTCAAAGCCAGCTTTAGAAAAAGGA
+
AABAAFFFFFFFGGGGGGGGGCGDAEFFF6GBAFFBFHGHFGHHHHHFGGGEFHHHFHHHHHHHGHHHHFHHHHHHHHHHHGFHHHGHHFHHHFGEEGHGGHGFHHHHHHHHFHHHHHGHHHHHGHHHGFFHHHHHHGHHHHHHHHHHHHHGHHHHHHHGFHHHHHHHHDGHHHFGHHGHHGEHHHHFFFGFGHHHHHHHHGHHHGHHHHHHHHHHGEHHHFFHHHHHGHHGHHFHHGHHHHG0CGFCDDG
@M05620:45:000000000-G6HP7:1:1101:12394:3137 1:N:0:143
CATCCTGACCCTGAAGTACCCGGCTTGATTTCTGACATTAGATCGGAAGAGCACACGTCTGAACTCCAGTCACAGCGATAGATCTCGTATGCCGTCTTCTGCTTGAAAAAAAAAAAAAAAAAAATAAATGAAGAGTGGAAGGCATAACTAAAAAACAATAGAAACCTGAAGGATGCGAATAATCCAGGATATGACAAGTGACTAGTGTCAGTAAGCCACTGTGTACATGATGATGAAAGTGTAGGAATGAT
+
CDDDDFFFFFFFGGGGGGGGGGGGGGGHHHHHHHHHHHHHHHHHHGGGGHHHHHHHGHHHGHGHHHHHHHHHHHHHGEHGGGHDGHHFGHHHHGGGHGHHHHHHHHHHGHGGGGG<></<<---.000000000.00.00/...<00<000000-...000000/././000.00/-.--.000000:.00000000.:0:0000000<00000<00//0000<0000000:000000<00<00000:<00
@M05620:45:000000000-G6HP7:1:1101:19604:3139 1:N:0:143
ATCTCTATCTCCTAAAAACCTGTTTAGATTTGGAGATAGACCTTCAGGTTTTTCATCATTTTCTGCATGAATTATACATTGACCACGTTCCAGCGTGGTCAGTTTGCAGCATTCTGTTATTTTGTTTGACAGAGTGTCTTGTTGAGAACATATGTAGGACATGATTTTTTCCTGCAACAGGGAAAATAAAGTATAAGTTTTAAAGATTTATTCTTTAATAAAGGATCTCAAAGCCAGCTTTAGAAAAAGGA
+
ABBBBFFFFFFFGGGGGGGGGGHHHHHHFHHHHFHHHHHHHHHHHHHHHHHGGHHHHHHHHHHHHHHHHHHHHHHHHHHHHGHHGHGHHHHHHHGGGGHHHHHHHHHHHHHHHHHHHHHHHHHHHHHHHHHHHHGHHHHHHHHHDGHHHHHHHHHHHHFHHHHHHHHHHGHHHHHHHHHHHGGHHHGGFGGGHHHEGGHHHHHHHGHHHHHHHHHHHHHHHGHHHHGHHHHHHGHHHGHHHHHHHHHHGGG
@M05620:45:000000000-G6HP7:1:1101:12403:3157 1:N:0:143
CATCCTGACCCTGAAGTACCCGGCTTGATTTCTGACATTAGATCGGAAGAGCACACGTCTGAACTCCAGTCACAGCGATAGATCTCGTATGCCGTCTTCTGCTTGAAAAAAAAAAAAAAAAAAGAATTAGAAAACAAATTGACCAATCAAATAATAAAAAACGTGAAAAACTAAACGATTTATAACAGATTAAGATCATTAGAATCGAGTTAAGACAAGGTCAGGTAGAATGCAAATATAATATCTCTTCA
+
ABBCCFFFFFFFGGGGGFGGGGGGGGGGHHHHHHHHHHHGGFHHGGGGGHGHHHHHGHHHGHHHHHHHHHHHHGHHGGHGGHHHHHHGGHGHHGGGHGHHHHHHHHHGFGFGGGG>/<//---...000000<//...:000000.0/000000000000-.-..:.00..0;000..;..0000000/00000000000900;00...:.0000://.::00//00000:0:0000000:0000000000
@M05620:45:000000000-G6HP7:1:1101:19604:3163 1:N:0:143
ATCTCTATCTCCTAAAAACCTGTTTAGATTTGGAGATAGACCTTCAGGTTTTTCATCATTTTCTGCATGAATTATACATTGACCACGTTCCAGCGTGGTCAGTTTGCAGCATTCTGTTATTTTGTTTGACAGAGTGTCTTGTTGAGAACATATGTAGGACATGATTTTTTCCTGCAACAGGGAAAATAAAGTATAAGTTTTAAAGATTTATTCTTTAATAAAGGATCTCAAAGCCAGCTTTAGAAAAAGGA
+
CCCCCFFFFFFFGGGGGGGGGGHHHHHHHHHHHHHHHHHHHHHHHHHHHHHGGHHHHHIHIHIHIHHHHHHHHHHHHHHHHHHHHHGHHHHHHHGGGGHHHHHHHHHHHHHHHHHHHHHHHHHHHHHHHHHHHHHHHHHHHHHHHHHHHHHHHHHHHHHHHHHHHHHHHGHHHHHHHHHHHGGHHHHHHHHHHHHHHGHHHHHHHHHHHHHHHHHHHHHHHHHHHHHHHHHHGHHHHGHHHHHGHHHHGGH
@M05620:45:000000000-G6HP7:1:1101:16999:3173 1:N:0:143
CATCCTGACCCTGAAGTACCCCATTGAGCATGGCATCGTCACCCACTGGGACGCCATGGTGAAGATCTGGCACCCCACCTTCTACAACGAGCTGCGCGTGGCCCCGGAGGAGCACCCAGTGCTGCTGACCGAGGCCCCCCTGAACCCCAAGGCCAACAGAGAGAAGATGACTCAGGTGAGGCTCGGCCGACGCCCGTGCTCCTCCCGTCCTTTCCCCAGTCATTTTCTGCCCGGCTTGATTTCTGACATTA
+
AAAAAFFFFFFFGGGGGGGGGA10B11111B100B1B0F00010/A01B/BB////AB01BFH111B2D1BGH//E>F/011B@B11@//?E/F1//>>/>E0////>//C//FCGEGHHHHHHHHGHHHGGGGGGGGGGGGHHHHGGGGHGHGGGGGGGGGGGGFFGGGGGGGGGGGGGGGGF?@FF@@@@@@@@@FFFFFFFFFFABBFFFFFFFFFFFFFFFFFFFFFFF@@@@?FFFFFFF/FFFF9
@M05620:45:000000000-G6HP7:1:1101:17008:3190 1:N:0:143
CATCCTGACCCTGAAGTACCCCATTGAGCATGGCATCGTCACCAACTGGGACGACATGGAGAAGATCTGGCACCACACCTTCTACAACGAGCTGCGCGTGGCCCCGGAGGAGCACCCAGTGCTGCTGACCGAGGCCCCCCTGAACCCCAAGGCCAACAGAGAGAAGATGACTCAGGTGAGGCTCGGCCGACGCCCGTGCTCCTCCCGTCCTTTCCCCAGTCATTTTCTGCCCGGCTTGATTTCTGACATTA
+
BCDCDFFFFFFFGGGGGGGGGGGHHHHHHHHHHHHHHGHHHGHHHGHHHHHHGGGGGHHHHHHHHHHHHHHHHGHHHGGHHHHHHHHHGGGGGHHGGGGGGGHHGGGGGGGGHGHHGGHHHHHHHHHHHHGGGGGGGGGGGGHHHHGGGGHGHHGGGGGGGGGGGGGGGGGGGGGGGGGGGGGGFFFFFFFFFFFFAFFFFFFFFFFFFFFFFFFFFFFFFFFFFFFFFFFFFFFFFFFFFFFFFBFFFF0
@M05620:45:000000000-G6HP7:1:1101:16991:3192 1:N:0:143
CATCCTGACCCTGAAGTACCCCATTGAGCATGGCATCGTCACCAACTGGGACGACATGGAGAAGATCTGGCACCACACCTTCTACAACGAGCTGCGCGTGGCCCCGGAGGAGCACCCAGTGCTGCTGACCGAGGCCCCCCTGAACCCCAAGGCCAACAGAGAGAAGATGACTCAGGTGAGGCTCGGCCGACGCCCGTGCTCCTCCCGTCCTTTCCCCAGTCATTTTCTGCCCGGCTTGATTTCTGACATTA
+
AABCCFFFFFFFGGGGGGGGGGGHHHHHHHHHHHHHHGHHHGHHHGHHHHHHGGGGGHGHHGHHHHHHHHHHHGHHHGGHHHHHHHHHGGGGGHHGGGGGGEHHGGGGGGGFHHHHGGHFHHHHHHHGHHGGGGGGGGGGGGHHHHGGGGHGGHGGGGGGGGGGGGGGGGGGGGGGGGGGGGGGFFFFF=>@BFFA-ADE9FFFFFFEDFFFFBFFFFDFFFFFFFFBFFFFFFAF-;AFFFBF;BFBFF/
@M05620:45:000000000-G6HP7:1:1101:12232:3205 1:N:0:143
CATCCTGACCCTGAAGTACCCCGGCTTGATTTCTGACATTAGATCGGAAGAGCACACGTCTGAACTCCAGTCACAGCGATAGATCTCGTATGCCGTCTTCTGCTTGAAAAAAAAAAATATTTTTTTTTACATATTGTCTTTTTGCTCCCCTATTTTGGCCCTTCTTTTTTCCTTCCCCCTGTCACCTCGCTTATAATTTTTCCTCCTTTCTTCTTTCCTACATTCTCTCACATCCAGCTTTATCACCCGTA
+
BBBABFFFFFFFGGGGGGGGGGGGGGGGGHHHHHHHGHHHHHHHHHGGFGFHHHHGHGHHHGHGHHHHHFHHFHHHHGGHGGHHFFGGGGGHGHGGGHGHHHEHHHHHGGHEGDCB<0@2@222><<-.>11F1F0<<<<<=<-0000<./.:0000-/:.:/;:00<G-/CB0FGB/.A9:/0;0;..-9A.9//////99////:/:/9;;//B//;///9//;;9:/;;:BB/9:9/;////:9.-.-
@M05620:45:000000000-G6HP7:1:1101:11432:3277 1:N:0:143
CATCCTGACCCTGAAGTACCCCATTGAGCATGGCATCGTCACCAACTGGGACGACATGGAGAAGATCTGGCACCACACCTTCTACAACGAGCTGCGCGTGGCCCCGGAGGAGCACCCAGTGCTGCTGACCGAGGCCCCCCTGAACCCCAAGGCCAACAGAGAGAAGATGACTCAGGTGAGGCTCGGCCGACGCCCGTGCTCCTCCCGTCCTTTCCCCAGTCATTTTCTGCCCGGCTTGATCTCTGACATTA
+
AAAABFFFFFFFGGGFGGGGGGGHHHHHHHHHHHGHHGHHGGHHHGHHHHHHGGGGGHHHHHHHAGHHHHHHHGHHHGGHHHHHHHHHGGGGGHHGGGEGGFHHGGGGGGCGHHHHGGGHHHHGHHHHHHGGGGGGGGGGGGGHHHGGADHFHHEGGGGGGGGGGGFGGGGGGGGGGG0FFGGGFFFFFFFFFFF;@ADFFFFFFFFAAAABFFFFFFFFF/FFFFFFFB;ADF;FFAEFBB/FBBBFFF/
@M05620:45:000000000-G6HP7:1:1101:19456:3289 1:N:0:143
ATCTCTATCTCCTAAAAACCTGTTTAGATTTGGAGATAGACCTTCAGGTTTTTCATCATTTTCTGCATGAATTATACATTGACCACGTTCCAGCGTGGTCAGTTTGCAGCATTCTGTTATTTTGTTTGACAGAGTGTCTTGTTGAGAACATATGTAGGACATGATTTTTTCCTGCAACAGGGAAAATAAAGTATAAGTTTTAAAGATTTATTCTTTAATAAAGGATCTCAAAGCCAGCTTTAGAAAAAGGA
+
ABABBFFFFFFFGGGFGGGGGGHHHHHHHHHHGHHHHHHHHHHHHHHHHHHGGHHHHGHHHHHHGHHHHHGHHHHHHHHHHHHHGHGHHHHHHHGEGGGHGFGHHHHHHHHHGHHHHHGHHHHHHHHFHHHHHHGGHHHHHHGHFHGHHHHHHHHHHHGHHHHGHHHHHGHHHHHHHHHHGFGHHGHHGHHHHHHGHGGGGHHHHGHHHHHGHHHHHHHHHHHGHHGHHHHHHGHHFGHGHGHFGFGAGGH
@M05620:45:000000000-G6HP7:1:1101:11435:3295 1:N:0:143
CATCCTGACCCTGAAGTACCCCATTGAGCATGGCATCGTCACCAACTGGGACGACATGGAGAAGATCTGGCACCACACCTTCTACAACGAGCTGCGCGTGGCCCCGGAGGAGCACCCAGTGCTGCTGACCGAGGCCCCCCTGAACCCCAAGGCCAACAGAGAGAAGATGACTCAGGTGAGGCTCGGCCGACGCCCGTGCTCCTCCCGTCCTTTCCCCAGTCATTTTCTGCCCGGCTTGATCTCTGACATTA
+
CCCCCFFFFFFFGGGGGGGGGGGHHHHHHHHHHHHHHGHHHGHHHGHHHHHHGGGGGHHHHHHHHHHHHHHHHGHHHGGHHHHHHHHHGGGGGHHGGGGGGGHHGGGGGGGGHHHHGGHGHHHHHHHHHHGGGGGGGGGGGGHHHHGGGGHGHHGGGGGGGGGGGGGGGGGGGGGGGGGGGGGGFFFFFFFFFFFFBFFFFFFFFFFFFFFFFFFFFFFFFFFFFFFFFFFFFFFFFFFFFFFFFFFFFF0
@M05620:45:000000000-G6HP7:1:1101:19439:3295 1:N:0:143
ATCTCTATCTCCTAAAAACCTGTTTAGATTTGGAGATAGACCTTCAGGTTTTTCATCATTTTCTGCATGAATTATACATTGACCACGTTCCAGCGTGGTCAGTTTGCAGCATTCTGTTATTTTGTTTGACAGAGTGTCTTGTTGAGAACATATGTAGGACATGATTTTTTCCTGCAACAGGGAAAATAAAGTATAAGTTTTAAAGATTTATTCTTTAATAAAGGATCTCAAAGCCAGCTTTAGAAAAAGGA
+
BCCCCFFFFFFFGGGGGGGGGGHHHHHHHHHHHGHHHHHHHHHHHHHHHHHGGHHHHHHHIHIHHHHHHHHHHHHHHHHHHGHHHHGHHHHHHHGGGGHHHHHHHHHHHHHHHHHHHHHHHHHHHHHHHHHHHHGHHHHHHHHHHHHHHHHHHHHHHHHHHHHHHHHHHGHHHHHHHHHHHGGHHHGHGHHHHHHHHGHHHHGHHHHHHHHHHHHHHHHGHHHHHHHHHHGGHHHHHGHHHHHHHHHHGGF
@M05620:45:000000000-G6HP7:1:1101:11455:3296 1:N:0:143
CATCCTGACCCTGAAGTACCCCATTGAGCATGGCATCGTCACCAACTGGGACGACATGGAGAAGATCTGGCACCACACCTTCTACAACGAGCTGCGCGTGGCCCCGGAGGAGCACCCAGTGCTGCTGACCGAGGCCCCCCTGAACCCCAAGGCCAACAGAGAGAAGATGACTCAGGTGAGGCTCGGCCGACGCCCGTGCTCCTCCCGTCCTTTCCCCAGTCATTTTCTGCCCGGCTTGATCTCTGACATTA
+
3ABBBFFFFFFFGGGGGGGGGGGHHHHHHHHHHHHHHGHHHGHHHGHHHHGHGGGGGHHHHHHHHHHHHHHHHGHHHGGHHHHHHHHHGGGGGHHGGGGGCGHHGGGGGGGGHHHGGGGGHGHHHHHGHHGGGGGGGGGGGGFHHHGGGGHGHHGGGGGGFFGGGGEFGGGGGGGGFGGGGGGGFAEFFFFFFFFF9ADFFFFFFFFEDDFFFFFFFFFFFFFFFFFFFFFFFADFFB.F/BFFFF/BFF/
@M05620:45:000000000-G6HP7:1:1101:19421:3297 1:N:0:143
ATCTCTATCTCCTAAAAACCTGTTTAGATTTGGAGATAGACCTTCAGGTTTTTCATCATTTTCTGCATGAATTATACATTGACCACGTTCCAGCGTGGTCAGTTTGCAGCATTCTGTTATTTTGTTTGACAGAGTGTCTTGTTGAGAACATATGTAGGACATGATTTTTTCCTGCAACAGGGAAAATAAAGTATAAGTTTTAAAGATTTATTCTTTAATAAAGGATCTCAAAGCCAGCTTTAGAAAAAGGA
+
AABBBFFFFFFFGGGGGGGGGGHHHHHHHHHHHHHHHHHHHHHHHHHGHHHGGHHHHHHHHHHHHHHHHHHHHHHHHHHHHHHHHHGHHHHHGHGFGGHHHHHHHHHHHHHHHHHHHHHHHHHHHHHHHHHHHHGHHHHHHHHHHHHHHHHHHHHHHHHHHHHHHHHHHGHHHHHHHHGHHGFFHHHGGHHHHHGHGGGGHHHHHHHHHHHHHHHHHHHGHHFHHHHHHHHGGHHHHGHHHHHFHFGHFGF
@M05620:45:000000000-G6HP7:1:1101:19429:3313 1:N:0:143
ATCTCTATCTCCTAAAAACCTGTTTAGATTTGGAGATAGACCTTCAGGTTTTTCATCATTTTCTGCATGAATTATACATTGACCACGTTCCAGCGTGGTCAGTTTGCAGCATTCTGTTATTTTGTTTGACAGAGTGTCTTGTTGAGAACATATGTAGGACATGATTTTTTCCTGCAACAGGGAAAATAAAGTATAAGTTTTAAAGATTTATTCTTTAATAAAGGATCTCAAAGCCAGCTTTAGAAAAAGGA
+
ABCCCFFFFFFFGGGGGGGGGGGGHHHHHGHHHHHHHHHHHHHHHGHHHHHGGHHHHHHHHHHHHHHHHHHHHHHHHHHHHGHFHHCHHHHHHHGEECHHHHHHHHHHHFFHHHHHHHHHHHHHHHHHHGHHHBGHHHHHHGHHHHEHHHGHHHHHFHFHHHHGHHHHHGHHFHHHHHHGHEFHGFHHDFGHGF1DGFHHHFHHGFFHHGHHHGHGHHGHF<D0CGFGHHFFBBGGHGEHHHHCGFCA.AC
@M05620:45:000000000-G6HP7:1:1101:16326:3340 1:N:0:143
CATCCTGACCCTGAAGTACCCCATTGAGCATGGCATCGTCACCAACTGGGACGACATGGAGAAGATCTGGCACCACACCTTCTACAACGAGCTGCGCGTGGCCCCGGAGGAGCACCCAGTGCTGCTGACCGAGGCCCCCCTGAACCCCAAGGCCAACAGAGAGAAGATGACTCAGGTGAGGCTCGGCCGACGCCCGTGCTCCTCCCGTCCTTTCCCCAGTCATTTTCTGCCCGGCTTGATTTCTGACATTA
+
BBAABFFFFFFFGGGGGFGGGGGGHHHHGFHHHHHGHGHHHGHFHGHHHGGHGGGGGHHFHFHHHHHHHHHHHGHHGGGHHHHFHHHHGGGGGHHGGGGGGGHHGGCGGCGGHGHHGGHHFFHHHHGHHHGGGGGGGGFCCFFHHHGG?EHGHHGGGGGGGBFEGG/FFGGFFGFFGGGGGGGGFFFFAFFFFCFADFBFFFFFFFFFFDFFFB//BFDFFFFFFFFFFFFEF9DFAA9FFFFFFBB/BF/
@M05620:45:000000000-G6HP7:1:1101:15914:3349 1:N:0:143
ATCTCTATCTCCTAAAAACCTGTTTAGATTTGGAGATAGACCTTCAGGTTTTTCATCATTTTCTGCATGAATTATACATTGACCACGTTCCAGCGTGGTCAGTTTGCAGCATTCTGTTATTTTGTTTGACAGAGTGTCTTGTTGAGAACATATGTAGGACATGATTTTTTCCTGCAACAGGGAAAATAAAGTATAAGTTTTAAAGATTTATTCTTTAATAAAGGATCTCAAAGCCAGCTTTAGAAAAAGGA
+
BCBCCFFFFFFFGGGGGGGGGGHHHHHHHHGHHHHHHHHHHHHHHHHHHHHGGHHHHHHHHHHHHHHHHHHHHHHHHHHHHHHHHHGHHHHHHHGGGGHHGHHHHHHHHHHHHHHHHHHHHHHHHHHHGHHHHHHHHHHHHHHHHHGHHHHHHHHFHHHHHHHFHHHHHGHHHHHFFHHHHGGHHGGFHGHHHHHHGFGGHHHHHHHHHHHHHHHHHGHHHHHHFHHGHHHHHHHHHGHHHGHBGFHHGGF
@M05620:45:000000000-G6HP7:1:1101:15933:3351 1:N:0:143
ATCTCTATCTCCTAAAAACCTGTTTAGATTTGGAGATAGACCTTCAGGTTTTTCATCATTTTCTGCATGAATTATACATTGACCACGTTCCAGCGTGGTCAGTTTGCAGCATTCTGTTATTTTGTTTGACAGAGTGTCTTGTTGAGAACATATGTAGGACATGATTTTTTCCTGCAACAGGGAAAATAAAGTATAAGTTTTAAAGATTTATTCTTTAATAAAGGATCTCAAAGCCAGCTTTAGAAAAAGGA
+
AAAAAFFFFFFFGGGGGGGGFGGHHGHHHHHHHBGFCHH5GGGHH3FHHHHGGHFGHGHHHHHHHGFHHGHHFHHHHFGHHFEHHHGFHHHFHHGGFGHHHHGGFHHHHHHHHHHGHHHHHHHHHHHHHHHHHHFGHHHHHHHHGHHFHHHHGHHHHGHHHHHGHHHHHGHHHHHHHHHHHGGFHHGHHHHHHHFGHGHHHHFBGGHHHHHHHHHHHHHHFHHHHHHHHHFHHHHHHGHHHHHBFGHFGCC
@M05620:45:000000000-G6HP7:1:1101:16322:3358 1:N:0:143
CATCCTGACCCTGAAGTACCCCATTGAGCATGGCATCGTCACCAACTGGGACGACATGGAGAAGATCTGGCACCACACCTTCTACAACGAGCTGCGCGTGGCCCCGGAGGAGCACCCAGTGCTGCTGACCGAGGCCCCCCTGAACCCCAAGGCCAACAGAGAGAAGATGACTCAGGTGAGGCTCGGCCGACGCCCGTGCTCCTCCCGTCCTTTCCCCAGTCATTTTCTGCCCGGCTTGATTTCTGACATTA
+
BBBBBFFFFFFFGGGGGGGGGG2AG55AAAGE4AFEG2GGAEF32AA3FC2F0EEA1B23FGHB3DG5GBGHHA1??>EGHHHHFHGH@1EGCHF@EEEEEGHHEECGC@EDEHFHGGHFHHHHHHGHHHGGGGGGGGGGGGGHHHGGGGHGGHGGGGGGGGGGGGGGGGGGGGGGGGGGGGGGFFFFFFFFFFFF@DDFFFFFFFFEDFDFFFFFFFBFFFFFFFFFFEFFFFFFFF?FFFFFFBBFFF/
@M05620:45:000000000-G6HP7:1:1101:15918:3367 1:N:0:143
ATCTCTATCTCCTAAAAACCTGTTTAGATTTGGAGATAGACCTTCAGGTTTTTCATCATTTTCTGCATGAATTATACATTGACCACGTTCCAGCGTGGTCAGTTTGCAGCATTCTGTTATTTTGTTTGACAGAGTGTCTTGTTGAGAACATATGTAGGACATGATTTTTTCCTGCAACAGGGAAAATAAAGTATAAGTTTTAAAGATTTATTCTTTAATAAAGGATCTCAAAGCCAGCTTTAGAAAAAGGA
+
CCCCCFFFFFFFGGGGGGGGGGHHHHHHHHHHHHHHHHHHHHHHHHHHHHHGGHHHHIHHHIHHHHHHHHHHHGHGHHHHHGHHHHGHHHHGHHGGGGHHHHHHHHHHHHHHHHHHHHHHHHHHHHHHGHHHHHHHHHHHHHHHHHGHHHHHHHHHHHHHHHHHHHHHHGHHHHHHHHHGHGGGHHHHHHHHHHHHHGGHHHHHHHHHHHHHHHHHHGHHHGHHHHHHHHHHHGHHHGHHHHHGHHHHGGH
@M05620:45:000000000-G6HP7:1:1101:11659:3367 1:N:0:143
TACCTGTACTGGGGAAGCATTTGAATATCCCCCCATGGTGATGGGGACGGAGAACTGCTCCATAAACACAGGCAACGTGCCTAACTTTCCCGGGAAGATGAAGTCAAAGAGCGACCACAGCTCTCGGAGGTTATTTTGCATCGGTGAGCCAGACAGAATGATCCGATGAGGGGTGCGAAACTATTTGAGGAAAGGAAGCACCTTTTTATTAAATTTACCTTTTAGCAATCGCCATTCCTACCCTAAAGATC
+
BBBBBFFFFFFBGCGGGGGGGGHHHHHFHHHGGGGHHHHHCHGHHGGGGGGGGHHHHGHHGHHHHGHHHEHGGGHHGHHHHHGCHHHHHHHGGGGGGHHHFFHBFHHGHHHHGGGGGHHHHHHHHGGGGGGHHHHHHHHHHHGGGGGGHHHHHGHHHHHHHHHHHGGGHHHGGEDGGFFFGGGGGGGGGGFGGGGGGFAFCAFFFFBEBFFFFFFFFFFFFFFFFFFFFFFFFFFFFFFFFFFFFFFFFFF
@M05620:45:000000000-G6HP7:1:1101:11992:3371 1:N:0:143
ATCTCTATCTCCTAAAAACCTGTTTAGATTTGGAGATAGACCTTCAGGTTTTTCATCATTTTCTGCATGAATTATACATTGACCACGTTCCAGCGTGGTCAGTTTGCAGCATTCTGTTATTTTGTTTGACAGAGTGTCTTGTTGAGAACATATGTAGGACATGATTTTTTCCTGCAACAGGGAAAATAAAGTATAAGTTTTAAAGATTTATTCTTTAATAAAGGATCTCAAAGCCAGCTTTAGAAAAAGGA
+
BBCCCFFFFFFFGGGGGGGGGGHHHHHHHHHHHHHHHHHHHHHHHHHHHHHGGHHHHHHHHHHHHHHHHHHHHHHHHHHHHHHHHHGHHHHHHHGGGGHHHHHHHHHHHHHHHHHHHHHHHHHHHHHHHHHHHHHHHHHHHHHHHHHHHHHHHHHHHHHHHHHHHHHHHGHHHHHHHHHHHGGHHHHHHGHGHHHHHHHHHHHHHHHHHHHHHHHHHGHHHHHHHHHHHHHGHHHHHGHHHHHFHHHHGGH
@M05620:45:000000000-G6HP7:1:1101:21666:3373 1:N:0:143
ATCTCTATCTCCTAAAAACCTGTTTAGATTTGGAGATAGACCTTCAGGTTTTTCATCATTTTCTGCATGAATTATACATTGACCACGTTCCAGCGTGGTCAGTTTGCAGCATTCTGTTATTCTGTTTGACAGAGTGTCTTGTTGAGAACATATGTAGGACATGATTTTTTCCTGCAACAGGGAAAATAAAGTATAAGTTTTAAAGATTTATTCTTTAATAAAGGATCTCAAAGCCAGCTTTAGAAAAAGGA
+
BCCCCFFFFFFFGGGGGGGGGGHHHHHHHHHHHHHHHHHHHHHHHHHHHHHGGHHHHHHHHHIHIHHHHHHHHHHHHHHHHHHHHHGHHHHHHHGGGGHHHHHHHHHHHHHHHHHHHHHHHDHHHHHHHHHHHHHHHHHHHHHHHHHHHHHHHHHHHHHHHHHHHHHHHGHHHHHHHHHHHGGHHHHHHHHHHHHHHHHHHGHHHHHHHHHHHHHHHHHHHFHHGHHHHHHHHHHHHGHHHHHGGHHHGGG
@M05620:45:000000000-G6HP7:1:1101:16330:3377 1:N:0:143
CATCCTGACCCTGAAGTACCCCATTGAGCATGGCATCGTCACCAACTGGGACGACATGGAGAAGATCTGGCACCACACCTTCTACAACGAGCTGCGCGTGGCCCCGGAGGAGCACCCAGTGCTGCTGACCGAGGCCCCCCTGAACCCCAAGGCCAACAGAGAGAAGATGACTCAGGTGAGGCTCGGCCGACGCCCGTGCTCCTCCCGTCCTTTCCCCAGTCATTTTCTGCCCGGCTTGATTTCTGACATTA
+
CCCCCFFFFFFFGGGFGFGGGGGHHHHHHHHHHHHHHGHHHGHHHGHHHHHHGGGGGHGHHHHHHHHHHHHHHGHHHGGHHHHHHHHHGGGGGHHGGGGGGGHHGGGGGGGGHGHHGGHGHHHHHHHGHHGGGGGGGGGGGGHHHHGGGGHEHHGGGGGGGGGGGGGBGGGGGGGGGGGGGGGEFFFFFCFFCFFFBDFFFFFFFFFFFFFFFFFFFFBFFBFFFFFFFFFFFFFFFDFFFFFFFFFFFF:
@M05620:45:000000000-G6HP7:1:1101:11642:3384 1:N:0:143
TACCTGTACTGGGGAAGCATTTGAATATCCCCCCATGGTGATGGGGACGGAGAACTGCTCCATAAACACAGGCAACGTGCCTAACTTTCCCGGGAAGATGAAGTCAAAGAGCGACCACAGCTCTCGGAGGTTATTTTGCATCGGTGAGCCAGACAGAATGATCCGATGAGGGGTGCGAAACTATTTGAGGAAAGGAAGCACCTTTTTATTAAATTTACCTTTTAGCAATCGCCATTCCTACCCTAAAGATC
+
CCCCCFFFFFFFGGGGGGGGGGHHHHHHHHHGGGGHHHHHGHHHHGGGGGGGGHHHHHHHHHHHHHHHHHHHGHHHGHHHHHHHHHHHHHHGGGGGGHHHHHHHHHHHHHGHGGGGGHHHHHHHHGGGGGGHHHHHHHHGHHGGGGGHHHHHHGHHHHHHHHHHHGGGHHHGGCFGFDGGGGGGGGGGGGFGGGGGGGGFGFFFFFFFFFFBFFFFFFFFFFFFFFFFFFFFFFFFFFFFFFFFFFFFFFF
@M05620:45:000000000-G6HP7:1:1101:21660:3393 1:N:0:143
ATCTCTATCTCCTAAAAACCTGTTTAGATTTGGAGATAGACCTTCAGGTTTTTCATCATTTTCTGCATGAATTATACATTGACCACGTTCCAGCGTGGTCAGTTTGCAGCATTCTGTTATTTTGTTTGACAGAGTGTCTTGTTGAGAACATATGTAGGACATGATTTTTTCCTGCAACAGGGAAAATAAAGTATAAGTTTTAAAGATTTATTCTTTAATAAAGGATCTCAAAGCCAGCTTTAGAAAAAGGA
+
CCCCCFFFFFFFGGGGGGGGGGGHHHHHHHHHHHHGHHHGHHHHHHHHHHHGGHHHHHHHHHHHHHHHHGHHHHHHHHHHHHHHHHGHHHHHHHGGGGHHHHGHHHHHHHHHHHHHHHGHHDHHHHHHHHGHHHGHHHHHHHHHHHHHHHHHHHHHHHHHHHHHHHHHHGHHHHHHHHHHHGGHHHHHHHHHHHHGHGHHHHHHHHHHHHHHHHHHHGHHHHHHHHHHHHHGGHHGHGHHHHHGHGHHGFH
@M05620:45:000000000-G6HP7:1:1101:11914:3434 1:N:0:143
CATCCTGACCCTGAAGTACCCCGGCTTGATTTCTGACATTAGATCGGAAGAGCACACGTCTGAACTCCAGTCACAGCGATAGATCTCGTATGCCGTCTTCTGCTTGAAAAAAAAAAAAACAAAGAGCAATAGGATTGTCAACCGTTAGCAAACATCTATTGCCAGATAGCTAACTAGGTGGTTGAAGTAGTTGCGAGGCACCACCCTACGATTGGTCACAAGAAGTCTGATTAGAGACATCACACAAGTCG
+
CCCCCFFFFFFFGGGGGFGGGGGGGGGGHHHHHHHHHHHHHHHHHHGGGGGHHHHHHGHHHGHHHHHHHHHHHHHHHGGHGGGHFHHHGGHHHHGGGHGHHHHHHHHGDGHGGGGB>>///=000001011111110<1111.-....0000..000000000;0.;000;0:/000/00..9.:009009000-----....9:../.......090000.///:00000000000//0009009..00.
@M05620:45:000000000-G6HP7:1:1101:16325:3487 1:N:0:143
TACCTGTACTAGGGAAGCATTTGAATATCCCCCCATGGTGATGGGGACGGAGAACTGCTCCATAAACACAGGCAACGTGCCTAACTTTCCCGGGAAGATGAAGTCAAAGAGCGACCACAGCTCTTCGGAGGTTATTTTGCATCGGTGAGCCAGACAGAATGATCCGATGAGGGGTGCGAAACTATTTGAGGAAAGGAAGCACCTTTTTATTAAATTTACCTTTTAGCAATCGCATTCCTACCCTAAAGATC
+
AAAAAFFFFF3FGGGGCEBFGGHFFFGHHHHGGGGHHHFGFHHHHGFGGGEGGHHHHFDGHFGHHFFDFGHEFHHHGGEHHGHGHGHHHHFGEEECGAGG>1FFGFHG1GFFECCC/GAGHCCGHGHGBCCEFFGHHHFHDDFG?ACFHHHHC0<CFHFGHBGHHH?CGHHHGGCGG@E??@FFFGGFFGGFFFG?GFAEFFGGFFFFEFFFF/BF9FFBFFFFFFFFFFFEEFAFFFFBFFFB--;9/BB
@M05620:45:000000000-G6HP7:1:1101:16338:3502 1:N:0:143
TACCTGTACTAGGGAAGCATTTGAATATCCCCCCATGGTGATGGGGACGGAGAACTGCTCCATAAACACAGGCAACGTGCCTAACTTTCCCGGGAAGATGAAGTCAAAGAGCGACCACAGCTCTTCGGAGGTTATTTTGCATCGGTGAGCCAGACAGAATGATCCGATGAGGGGTGCGAAACTATTTGAGGAAAGGAAGCACCTTTTTATTAAATTTACCTTTTAGCAATCGCATTCCTACCCTAAAGATC
+
BBBCCFFFFFFFGGGGGGGGGGHHHHHHHHHGGGGHHHGHCHHHHGGGGGGGGHHHHHGHHHHHHHHHHHHHGGHHGHHHHHHHHHHHHGHGGGGGGHHHHHHGGHHHHHHHGGGGGHHHHHHHHHHGFGGCGHHHHHHHGHHGGDEFHHHHHHGHGHHHHHHHHHGGGHHHGGGGGGGGGGGGGGGGGGGFFFGGGGGGGFGGFFFFFFFFFFFFFFFFFFFFFFFFFFFFFEDFFFFFFFFFFFFFFFF
@M05620:45:000000000-G6HP7:1:1101:20795:3564 1:N:0:143
ATCTCTATCTCCTAAAAACCTGTTTAGATTTGGAGATAGACCTTCAGGTTTTTCATCATTTTCTGCATGAATTATACATTGACCACGTTCCAGCGTGGTCAGTTTGCAGCATTCTGTTATTTTGTTTGACAGAGTGTCTTGTTGAGAACATATGTAGGACATGATTTTTTCCTGCAACAGGGAAAATAAAGTATAAGTTTTAAAGATTTATTCTTTAATAAAGGATCTCAAAGCCAGCTTTAGAAAAAGGA
+
BCCCCFFFFFFFGGGGGGGGGGHHHHHHHHHHHHHHHHHHHHHHHHHHHHHGGHHHHIIHIIHHHHHHHHHHHHHHHHHHHHHHHHGHHHHHHHGGGGHHHHHHHHHHHHHHHHHHHHHHHHHHHHHHHHHHHHHHHGHHHHHHHHGHHHHHHHHHHHHHHHHGHHHHHGHHHHHHHHHHHGGHHGHHHHHGHHHHHHHHHHHHHHHHHHHHHHHHHGHHHFHGGHHHHHHGFHFHHGHHHHHEHHHHGGH
@M05620:45:000000000-G6HP7:1:1101:22675:3566 1:N:0:143
ATCTCTATCTCCTAAAAACCTGTTTAGATTTGGAGATAGACCTTCAGGTTTTTCATCATTTTCTGCATGAATTATACATTGACCACGTTCCAGCGTGGTCAGTTTGCAGCATTCTGTTATTTTGTTTGACAGAGTGTCTTGTTGAGAACATATGTAGGACATGATTTTTTCCTGCAACAGGGAAAATAAAGTATAAGTTTTAAAGATTTATTCTTTAATAAAGGATCTCAAAGCCAGCTTTAGAAAAAGGA
+
BBBBBFFFFFFFGGGGGGGGGGGHHHHHHHHHHHHHHHHHHHHHHHHHHHHGGHHHHHHHHHHHHHHHHHHHHHHHHHHHHGHHHHGHHHHHHHGGGGHHHHHHHHHHHHHHHHHHHHHHHHHHHHHHHHHHHHHHHHHHHHHHGHHHHHHHHHHHHHHHHHHHHHHHHGHHHHHHHHHHHGGHHHHHHHHHHHHHHGGHHHHHHHHHHHHHHHHHHHHHFGHGHHHHHHHHHHHFGGHHHHHHGHHHGGC
@M05620:45:000000000-G6HP7:1:1101:22658:3573 1:N:0:143
ATCTCTATCTCCTAAAAACCTGTTTAGATTTGGAGATAGACCTTCAGGTTTTTCATCATTTTCTGCATGAATTATACATTGACCACGTTCCAGCGTGGTCAGTTTGCAGCATTCTGTTATTTTGTTTGACAGAGTGTCTTGTTGAGAACATATGTAGGACATGATTTTTTCCTGCAACAGGGAAAATAAAGTATAAGTTTTAAAGATTTATTCTTTAATAAAGGATCTCAAAGCCAGCTTTAGAAAAAGGA
+
ABCCCFFFFFFFGGGGGGGGGGHHHHHHHHHHHHHHHHHHHHHHHHHHHHHGGHHHHIIHHIHHHHHHHHHHHHHHHHHHHGHHHHGHHHHHHHGGGGHHHHHHHHHHHHHHHHHHHHHHHHHHHHHHGHHHHHHHHHHHHHHHHHGHHHHHHHHHHHHHHHHHHHHHHGHHHHHHHHHHHGGGHHHGHHHHHHHHHGHHHHHHHHHHHHHHHHHHHGHHHHHHHHHHHGGGHHHHHGHHHHHHHGHHGGG
@M05620:45:000000000-G6HP7:1:1101:18558:3587 1:N:0:143
CATCCTGACCCTGAAGTACCCGGCTTGATTTCTGACATTAGATCGGAAGAGCACACGTCTGAACTCCAGTCACAGCGATAGATCTCGTATGCCGTCTTCTGCTTGAAAAAAAAAATATTTTGTTTGACAGAGTGTCTTGTTGAGAACATATGAATAACATTATTTTTTCCTGCACCAGGTAAAATATAGTATAAGTTTTAAATATTTCTTCTTTAATCAATGATCTCACAGCCAGCTTTATAAAACTGCCG
+
AAAAAFFFFFFFGGGGFFGGFGGGGGGHHHHHHGFHCHHFHCFFHGGGEFCHHHHHGHHHGEHHHFHHGHHHHHHHGGHGGHGGGGHEFHHHHGGGHGHHHGHHHHHHHGCFE@/0B@2>@222222@G2C21?FGFH1FGC?1/<F0FF1=11=11><=1>>GGFBCCGHGF//<G../00;:;00:0:0;0C000;0<CG0C9;F0;;FF0F00;009000;BBGG0009;...;9;00///9//;//;
@M05620:45:000000000-G6HP7:1:1101:20877:3597 1:N:0:143
TACCTGTACTGGGGAAGCATTTGAATATCCCCCCATGGTGATGGGGACGGAGAACTGCTCCATAAACACAGGCAACGTGCCTAACTTTCCCGGGAAGATGAAGTCAAAGAGCGACCACAGCTCTCGGAGGTTATTTTGCATCGGTGAGCCAGACAGAATGATCCGATGAGGGGTGCGAAACTATTTGAGGAAAGGAAGCACCTTTTTATTAAATTTACCTTTTAGCAATCGCCATTCCTACCCTAAAGATC
+
CBCCCFFFFFFFGGGFGGGGGGHHHHHHHHHGGGGHHHHHHHHHHGGGGGGGGHHGHHHHHHHHHHHHHHHHGHHHGHHHHHHHHHHHHHHGGGGGGHHHHHHHHHHHHHHHGGGGGHHHHHHHHGGFGGCGHHHHHHHGHHGGGGGHHHHHHGHHHHHHHHHHHGGGHHGGGEFGGEGGGGGGGGGGGG9FGGGEFGGGGFFFFFFFFFFFFFFFFFFFFFFFFFFFFFFFFFFFFFFFFFFFFFFFFFB
@M05620:45:000000000-G6HP7:1:1101:17053:3610 1:N:0:143
TACCTGTACTGGGGAAGCATTTGAATATCCCCCCATGGTGATGGGGACGGAGAACTGCTCCATAAACACAGGCAACGTGCCTAACTTTCCCGGGAAGATGAAGTCAAAGAGCGACCACAGCTCTCGGAGGTTATTTTGCATCGGTGAGCCAGACAGAATGATCCGATGAGGGGTGCGAAACTATTTGAGGAAAGGAAGCACCTTTTTATTAAATTTACCTTTTAGCAATCGCCATTCCTACCCTAAAGATC
+
BBBBBFFFFFFFGGGCFGGGGGHHHHHHHHHGGGGGHGHGHHHHHGGGGGGGEHHHHGHHHFHFFHHHHHAHGHHHGHHHHHHHHHHHHHHG?FGGGHHHHGGHHHHFFHFHGGGGGHAGHHHHHGGGGGCGFFHHHHHHHGGGGCGFHHHHHGHHHBHGHHHFFDDCHHHGGCDGGECFGGGGGGG0EF9//C?FFCEFFFFFFFFEFFFFFFFFFFFFFFFFFFBFFBEFDFFFFFFFFFFFFFFFEFF
@M05620:45:000000000-G6HP7:1:1101:20883:3614 1:N:0:143
TACCTGTACTGGGGAAGCATTTGAATATCCCCCCATGGTGATGGGGACGGAGAACTGCTCCATAAACACAGGCAACGTGCCTAACTTTCCCGGGAAGATGAAGTCAAAGAGCGACCACAGCTCTCGGAGGTTATTTTGCATCGGTGAGCCAGACAGAATGATCCGATGAGGGGTGCGAAACTATTTGAGGAAAGGAAGCACCTTTTTATTAAATTTACCTTTTAGCAATCGCCATTCCTACCCTAAAGATC
+
CCCCCFFFFFFFGGGGGGGGGGHHHHHHHHHGGGGHHHGHHHHHHGGGGGGGGHHHHHHHHHHHHHHHHHHHGHHHGHHHHHHHHHHHHHHGGGGGGHHHHHHHHHHHHHHHGGGGGHHHHHHHHGGGGGGHHHHHHHHHHHGGGGGHHHHHHGHHHHHHHHHHHGGGHHHGG:EGGGGGGGGGGGGGGGFGGGGGGGGGGFFFFFFFFFFFFFFFFFFFFFFFFFFFFFFFFFFFFFFFFFFFFFBFFFF
@M05620:45:000000000-G6HP7:1:1101:22340:3617 1:N:0:143
CATCCTGACCCTGAAGTACCCCGGCTTGATTTCTGACATTAGATCGGAAGAGCACACGTCTGAACTCCAGTCACAGAGATAGATCTCGTATGCCGTCTTCTGCTTGAAAAAAAAAAAAAAAAAGCGGCGAAAGACCCTAGTAAACACCGACTAAACAATCAACCACATACAGCAGATCAATCTCGGCGAGCCCATGTAAGAATCCTCACCATTCCCCCGTGGTACCGTGCACTGAGTTACAGATCCAAATT
+
CDDDDFFFFFFFGGGGGGGGGGGGGGGGHHHHHHHHHHHHGHHHHHGFGGHHHHHHHGHHHGHHHHHHHHHHHHHHHHHHHHHHGHHHGGHHHHGGGHGHHHHHHHHHHHHGGGGFB////<-.0.<--:-;.//;.///000000..----:000;.0090/....900000:./000000;0:..;----:.;/0000909090;0.9;09009/;-..:.000.....00/000000090:9000000
@M05620:45:000000000-G6HP7:1:1101:17045:3626 1:N:0:143
TACCTGTACTGGGGAAGCATTTGAATATCCCCCCATGGTGATGGGGACGGAGAACTGCTCCATAAACACAGGCAACGTGCCTAACTTTCCCGGGAAGATGAAGTCAAAGAGCGACCACAGCTCTCGGAGGTTATTTTGCATCGGTGAGCCAGACAGAATGATCCGATGAGGGGTGCGAAACTATTTGAGGAAAGGAAGCACCTTTTTATTAAATTTACCTTTTAGCAATCGCCATTCCTACCCTAAAGATC
+
CDDCDFFFFFFFGGGGGGGGGGHHHHHHHHHGGGGHHHHHHHHHHGGGGGGGGHHHHHHHHHHHHHHHHHHHGHHHGHHHHHHHHHHHHHHGGGGGGHHHHHHHHHHHHHHHGGGGGHHHHHHHHGGGGGCHHHHHHHHHHHGGGGGHHHHHHGHHHHHHHHHHHGGGHGHGGGGGGGGGGGGGGGHGGGFGGFGGGGGGGFFFFFFFFHFFFFFFFFFFFFFFFFFFFFEFFFFFFFFFFFFFFFFFFFF
@M05620:45:000000000-G6HP7:1:1101:9156:3636 1:N:0:143
CATCCTGACCCTGAAGTACCCCATTGAGCATGGCATCGTCACCAACTGGGACGACATGGAGAAGATCTGGCACCACACCTTCTACAACGAGCTGCGCGTGGCCCCGGAGGAGCACCCAGTGCTGCTGACCGAGGCCCCCCTGAACCCCAAGGCCAACAGAGAGAAGATGACTCAGGTGAGGCTCGGCCGACGCCCGTGCTCCTCCCGTCCTTTCCCCAGTCATTTTCTGCCCGGCTTGATTTCTGCATTAG
+
BABBBFFFFFFFGGGGGGGGGGGHHHHHHHHHHHHHHGHHHGHHHGHHHHHGGG?EGHHGHHHHHHHHHHHGGGHHHGGHHHHHHHHHFFFGGHHGGG>EEGHHGGGGCGGGCHHHGGHFGHFHBFHGHGGGGCCGGCGGGGHHHHGG?.CEHHGGGGGGFFGGGGGGGGFFGFGGGGGGGGGGDFEDDBFFFFFFBDD?FFFFFA.;AADFFFFFF.DFFFFFFFFFF/BEDB@BFFF/BFBFFFB9B//
@M05620:45:000000000-G6HP7:1:1101:18256:3639 1:N:0:143
ATCTCTATCTCCTAAAAACCTGTTTAGATTTGGAGATAGACCTTCAGGTTTTTCATCATTTTCTGCATGAATTATACATTGACCACGTTCCAGCGTGGTCAGTTTGCAGCATTCTGTTATTTTGTTTGACAGAGTGTCTTGTTGAGAACATATGTAGGACATGATTTTTTCCTGCAACAGGGAAAATAAAGTATAAGTTTTAAAGATTTATTCTTTAATAAAGGATCTCAAAGCCAGCTTTAGAAAAAGGA
+
ABBBBFFFFFFFGGGGGGGGGGHHHHHHHHHHFHHHFHHHHHHHHHHHHHHGGHHHHHHHHHHHHHHHHHHHHHHHHHHHHHHHHHGHHHHHHHGGGGHHHHGHFHHHHHHHHHHHHHHHHHHHFHHHHHGHHHHHHHHHHHHHHHGHHHHHHHHHHHFHHHHHHHHHHGHHHHGHHHFGHGGGEGGGHFHFGHGHHHHHHHHHHHHHHHHHHHHHGHHHHFFFGHHHFHHGHHFGGGHHHFFFCHFHDEH
@M05620:45:000000000-G6HP7:1:1101:18236:3646 1:N:0:143
ATCTCTATCTCCTAAAAACCTGTTTAGATTTGGAGATAGACCTTCAGGTTTTTCATCATTTTCTGCATGAATTATACATTGACCACGTTCCAGCGTGGTCAGTTTGCAGCATTCTGTTATTTTGTTTGACAGAGTGTCTTGTTGAGAACATATGTAGGACATGATTTTTTCCTGCAACAGGGAAAATAAAGTATAAGTTTTAAAGATTTATTCTTTAATAAAGGATCTCAAAGCCAGCTTTAGAAAAAGGA
+
BCCCCFFFFFFFGGGGGGGGGGHHHHHHHHHHHHHHHHHHHHHHHHHHHHHGGHHHHHIIHHIHHHHHHHHHHHHGHHHHHFHHGHGHHHHHHHGGGGHHHHHHHHHHHHHHHHHHHHHHHHHHHHHHHHHHHHHHHHHHHHHHHHGHHHHHHHHHHHHHHHHHHHHHHGHHHHHHHHHHHGGHHHHHGGHHHHHGHFHHHHGHHHHHHHHHHHHHHHHHHHHHHHHHHGHGHHHHHGGHHHHHHGHHGGH
@M05620:45:000000000-G6HP7:1:1101:16575:3682 1:N:0:143
TACCTGTACTGGGGAAGCATTTGAATATCCCCCCATGGTGATGGGGACGGAGAACTGCTCCATAAACACAGGCAACGTGCCTAACTTTCCCGGGAAGATGAAGTCAAAGAGCGACCACAGCTCTCGGAGGTTATTTTGCATCGGTGAGCCAGACAGAATGATCCGATGAGGGGTGCGAAACTATTTGAGGAAAGGAAGCACCTTTTTATTAAATTTACCTTTTAGCAATCGCCATTCCTACCCTAAAGATC
+
DDCCDFFFFFFFGGGGGGGGGGHHHHHHHHHGGGGHHHGHHHHHHGGGGGGGGHHHHHHHHHHHHHHHHHHHGHHHGHHHHHHHHHHHHHHGGGGGGHHHHHHHHHHHHHHHGGGGGHHHHHHHHGGGGGEHHHHHHHHHHHGGGGGHHHHHHGHHHHHHHHHHHGGGHHHGGEFGGGGGGGGGHHGGGGCFGGGGGGGGGFFFFFFFFFFFFFFHHFFFFFFFFFFFFFEFFFFFFFFHFFFFFFFFFFF
@M05620:45:000000000-G6HP7:1:1101:16364:3686 1:N:0:143
TACCTGTACTGGGGAAGCATTTGAATATCCCCCCATGGTGATGGGGACGGAGAACTGCTCCATAAACACAGGCAACGTGCCTAACTTTCCCGGGAAGATGAAGTCAAAGAGCGACCACAGCTCTTCGGAGGTTATTTTGCATCGGTGAGCCAGACAGAATGATCCGATGAGGGGTGCGAAACTATTTGAGGAAAGGAAGCACCTTTTTATTAAATTTACCTTTTAGCAATCGCCATTCCTACCCTAAAGAT
+
BBBBBFFFFFFFGGGGGGGGGGGHHHHHHHHGGGGHHHGHGHHHHGGGGGGGGHHHHHHHHHHHHHHHHHHHGHHHGHHHHHHHHHHHHHHGGGGGGHHHHHHHHHHHHHHHGGGGGHHHHHHHHHHGGGGCHHHHHHHGEHHGDCEGHHHGGGGHHGHHHHHHHHGGGGHHGGFGGGGGGGGGGGGGEGGFGGGGFGGGGGFFFFFFFFFFFFFFFFFFFFFFFFFFFFFFFFFFFFFFFFFFFFFFFFF
@M05620:45:000000000-G6HP7:1:1101:16373:3784 1:N:0:143
TACCTGTACTGGGGAAGCAATCGCCATTCCTACCCTAAAGATCGGAAGAGCACACGTCTGAACTCCAGTCACAGCGATAGATCTCGTATGCCGTCTTCTGCTTGAAAAAAAAAAAAAATAAAAATAAGATGATAGTCAGCAAAGAATTTTTAATAACTACTAAAAGAGTAAGACTAAATCACGTAAAATGGTGCCAGATGATACACGGTTGCTACTTAACAACTCTCTATTATGACTGTGAGAAGCTTCGA
+
CDDDDFFFFFFFGGGGGGGGGGGGGGGHHHHHHHHHHHHHGHHHGGGGHHHHHHHGHHHGHHHHHHHHHHHHHHHGGHGGHHFHHHGGHHHHGGGHGHHHHHHHGHHHHGGGGB>>//01111=01111111<11111111010<<<00=0.000000<00000;0./0:000:00000000..:..0000:;0:00.:0000000.-..-.0000000000.0:00000000:0000:00000:0000-.
@M05620:45:000000000-G6HP7:1:1101:14340:3816 1:N:0:143
TACCTGTACTGGGGAAGCATTTGAATATCCCCCCATGGTGATGGGGACGGAGAACTGCTCCATAAACACAGGCAACGTGCCTAACTTTCCCGGGAAGATGAAGTCAAAGAGCGACCACAGCTCTCGGAGGTTATTTTGCATCGGTGAGCCAGACAGAATGATCCGATGAGGGGTGCGAAACTATTTGAGGAAAGGAAGCACCTTTTTATTAAATTTACCTTTTAGCAATCGCCATTCCTACCCTAAAGATC
+
CCCCCFFFFFFFGGGGGGGGGGHHHHHHHHHGGGGHHHHHHHHHHGGGGGGGGHHHHHHHHHHHHHHHHHHHGHHHGHHHHHHHHHHHHHHGGGGGGHHHHHHHHHHHHHHHGGGGGHHHHHHHHGGGGGGHHHHHHHHHHHGGGGGHHHHHHGHHHHHHHHHHHGGGHHHGGGGGGGGGGGGGGGGGGGFGGGGGGGGGGFFFFFFFFFFFFFFFFFFFFFFFFFFFFFFFFFFFFFFFFFFFFFFFFFF
@M05620:45:000000000-G6HP7:1:1101:14335:3833 1:N:0:143
TACCTGTACTGGGGAAGCATTTGAATATCCCCCCATGGTGATGGGGACGGAGAACTGCTCCATAAACACAGGCAACGTGCCTAACTTTCCCGGGAAGATGAAGTCAAAGAGCGACCACAGCTCTCGGAGGTTATTTTGCATCGGTGAGCCAGACAGAATGATCCGATGAGGGGTGCGAAACTATTTGAGGAAAGGAAGCACCTTTTTATTAAATTTACCTTTTAGCAATCGCCATTCCTACCCTAAAGATC
+
AABBBFFFFFFCGGGGEFGFGGCHHGHHHHHGGGGHFHFHHHGGG?FGFGGGGHHHHHHHHHHHHHHHHHHHGHHHCHHHHHHHHGHHGHHEGCGG/GGHHGBHHGHHHFFHCGGGGHHHHHHHHAFGGGCGGHHHHHHFHHGFEGFHHHFHHGHHHHHGDHGHHDGGHHHC?CCD-CDGGGGGGGGFGF0BB.CFGGGFFEFFFFFFFFFFFFFFFFFFFFFFFF/BFFEFFFEBFFFFF?FFFFBBFFF
@M05620:45:000000000-G6HP7:1:1101:23479:3929 1:N:0:143
ATCTCTATCTCCTAAAAACCTGTTTAGATTTGGAGATAGACCTTCAGGTTTTTCATCATTTTCTGCATGAATTATACATTGACCACGTTCCAGCGTGGTCAGTTTGCAGCATTCTGTTATTTTGTTTGACAGAGTGTCTTGTTGAGAACATATGTAGGTCATGATTTTTTCCTGCAACAGGGAAAATAAAGTATAAGTTTTAAAGATTTATTCTTTAATAAAGGATCTCAAAGCCAGCTTTAGAAAAAGGA
+
3AABBFFFFFFFGGGCGGGGGGHHHEHHHHHHHHHHHHHGHHHHHHGHHHHGGHHHHHHHHHHHHHHHHHHHHHHHHHHHHHHHHHGHHHHHHHGFGGHHHHHHHHHHHHHHHHHHHHHHHHHHHHHHHHHHHHHHHHHHHHHGHHHBHGHHHHHHHGBGGGFHHHHHHGHHHHHHHHHHHGGHHHFFFGHHHGHHHGGGGGCGGFHHHHHHHHHHHHHHHHHHHHHHHEDGHFHHHGHHHHHEHFGHGGG
@M05620:45:000000000-G6HP7:1:1101:23498:3942 1:N:0:143
ATCTCTATCTCCTAAAAACCTGTTTAGATTTGGAGATAGACCTTCAGGTTTTTCATCATTTTCTGCATGAATTATACATTGACCACGTTCCAGCGTGGTCAGTTTGCAGCATTCTGTTATTTTGTTTGACAGAGTGTCTTGTTGAGAACATATGTAGGACATGATTTTTTCCTGCAACAGGGAAAATAAAGTATAAGTTTTAAAGATTTATTCTTTAATAAAGGATCTCAAAGCCAGCTTTAGAAAAAGGA
+
AAABBFDFFFFFGGGGGGGGGGGHHHHGHHHHHHHHHHHFHHHHGHHHHHHGGHHHHHHHHHHHHHHHHHGHHGHHHFHHHHHHHHGHHHHHHHGGGGHHHHHHHHHHHHGHHHHHHHHHHHHHHHHHGHHHHHHHHHHHHHHHGHEHGHHHHHHHHH3FGGHFHHHHHGHHHHHHHHGHHGGHHHHHGGHHHHHHGFFGHHHHHHHHHHHHHHHHFFHHHHHHGHGHDGDGHFGGCEFHHFFCG0CFEFC
@M05620:45:000000000-G6HP7:1:1101:23480:3949 1:N:0:143
ATCTCTATCTCCTAAAAACCTGTTTAGATTTGGAGATAGACCTTCAGGTTTTTCATCATTTTCTGCATGAATTATACATTGACCACGTTCCAGCGTGGTCAGTTTGCAGCATTCTGTTATTTTGTTTGACAGAGTGTCTTGTTGAGAACATATGTAGGACATGATTTTTTCCTGCAACAGGGAAAATAAAGTATAAGTTTTAAAGATTTATTCTTTAATAAAGGATCTCAAAGCCAGCTTTAGAAAAAGGA
+
BCCCDFFFFFFFGGGGGGGGGGHHHHHHHHHHHHHHHHHHHHHHHHHHHHHGGHHHHIIHHIHHIHHHHHHHHHHHHHHHHHHHHHGHHHHHHHGGGGHHHHHHHHHHHHHHHHHHHHHHHHHHHHHHHHHHHHHHHHHHHHHHHHGHHHHHHHHHHH3GHHHHHHHHHGHHHHHHHHHHHGGHHHHHGHHHHHHHHHHHHHHHHHHHHHHHHHHHHHHHHHHHHHHHHHGGHHHHHGHHHHHFHGHHGGH
@M05620:45:000000000-G6HP7:1:1101:14726:3959 1:N:0:143
TACCTGTACTGGGGAAGCATTTGAATATCCCCCCATGGTGATGGGGACGGAGAACTGCTCCATAAACACAGGCAACGTGCCTAACTTTCCCGGGAAGATGAAGTCAAAGAGCGACCACAGCTCTCGGAGGTTATTTTGCATCGGTGAGCCAGACAGAATGATCCGATGAGGGGTGCGAAACTATTTGAGGAAAGGAAGCACCTTTTTATTAAATTTACCTTTTAGCAATCGCCATTCCTACCCTAAAGATC
+
CCCCCFFFFFFFGGGGGGGGGGHHHHHHHHHGGGGHHHGHFHHHHGGGGGGGGHHHHHHHHHHHHHHHHHHHGGHHGHHHHHHHHHHHHHHGGGGGGHHHGHHHHHHHHHGHGGGGGHHHHHHHHGGGGGEHHHHHHHHHHHGGGGGHHHHHHGHHHHHHFHHHHGGGHHHGGGGGGGGGGGGGGGGGGGCGFGGGGGGGGFFFFFFFFFFBFFFFFFFFFFFFFFFFFFFFFFFFFFFFFFFFFFFFFFF
@M05620:45:000000000-G6HP7:1:1101:23479:3967 1:N:0:143
ATCTCTATCTCCTAAAAACCTGTTTAGATTTGGAGATAGACCTTCAGGTTTTTCATCATTTTCTGCATGAATTATACATTGACCACGTTCCAGCGTGGTCAGTTTGCAGCATTCTGTTATTTTGTTTGACAGAGTGTCTTGTTGAGAACATATGTAGGACATGATTTTTTCCTGCAACAGGGAAAATAAAGTATAAGTTTTAAAGATTTATTCTTTAATAAAGGATCTCAAAGCCAGCTTTAGAAAAAGGA
+
BCCCCFFFFFFFGGGGGGGGGGHHHHHHHHHGHHHHHHHHHHHHHHHHHHHGGHHHHHHHHHIHHHHHHHHHHHHGHHHHHGHHHHGHHHHHHHGGGGHHHHHHHHHHHHHHHHHHHHHHHHHGHHHHHHHHHHHHHHHHGGHHGHHHHHHHHHHHHHHHHHHHHHHHHGHHHHHHHHHHHGGHHHHHHHHHHFHGHGGHHGHHHHHHHHHHHHHHHHHHHHHHHHHHHHHHHHHHHGFHHGGFFHGHDFC
@M05620:45:000000000-G6HP7:1:1101:10614:3982 1:N:0:143
CATCCTGACCCTGAAGTACCCCATTGAGCATGGCATCGTCACCAACTGGGACGACATGGAGAAGATCTGGCACCACACCTTCTACAACGAGCTGCGCGTGGCCCCGGAGGAGCACCCAGTGCTGCTGACCGAGGCCCCCCTGAACCCCAAGGCCAACAGAGAGAAGATGACTCAGGTGAGGCTCGGCCGACGCCCGTGCTCCTCCCGTCCTTTCCCCAGTCATTTTCTGCCCGGCTTGATTTCTGACATTA
+
CCCCCFFFFFFFGGGGGGGGGGGHHHHHHHHHHHHHHGHHHGHHHGHHHHHHGGGGGHHHHHHHHHHHHHHHHGHHHGGHHHHHHHHHGGGGGHHGGGGGGGHHGGGGGGGGHHHHGGHHHHHHHHHHHHGGGGGGGGGGGGHHHHGGGGHGHHGGGGGGGGGGGGGGGGGGGGGGGGGGGGGGFFFFFFFFFFFFFFFFFFFFFFFEFFFFFFFFFFDFFFFFFFFFFFFFFFFFFFAFFFFFFEFFFF0
@M05620:45:000000000-G6HP7:1:1101:10595:3992 1:N:0:143
CATCCTGACCCTGAAGTACCCCATTGAGCATGGCATCGTCACCAACTGGGACGACATGGAGAAGATCTGGCACCACACCTTCTACAACGAGCTGCGCGTGGCCCCGGAGGAGCACCCAGTGCTGCTGACCGAGGCCCCCCTGAACCCCAAGGCCAACAGAGAGAAGATGACTCAGGTGAGGCTCGGCCGACGCCCGTGCTCCTCCCGTCCTTTCCCCAGTCATTTTCTGCCCGGCTTGATTTCTGACATTA
+
BBBBBFFFFFFFGGCGGGGGGGGGGHHHHHHHHHHHHEHHHGHHHGHHGHHHGGGGGGHHHHHHHHHHHGHHHGHHHGGHHHHHHHHHGGGGGHHGGGGGGGHHGGGGGGGGHEHHGGHFFGGHHHHHHHGGGGGGGGGGGGFFHHGGGDHFHHGGGGGGFFGGGGGFGGGGGGGGGGGGFGEGFFFFFFFFFFFA;A?EFFFFFFFEFFDFFFFFFFD9B/FFFFFFFFFFFDAFFFFFFFFFFEFFFF/
@M05620:45:000000000-G6HP7:1:1101:15323:4060 1:N:0:143
ATCTCTATCTCCTAAAAACCTGTTTAGATTTGGAGATAGACCTTCAGGTTTTTCATCATTTTCTGCATGAATTATACATTGACCACGTTCCAGCGTGGTCAGTTTGCAGCATTCTGTTATTTTGTTTGACAGAGTGTCTTGTTGAGAACATATGTAGGACATGATTTTTTCCTGCAACAGGGAAAATAAAGTATAAGTTTTAAAGATTTATTCTTTAATAAAGGATCTCAAAGCCAGCTTTAGAAAAAGGA
+
?AABBFFFFFFFGGGGGFGGGGHHHHHHHHHGHHHGHHHHHHHHHHHGHHHGGHHHHHHHHHHHHHHHHGHHHGHGHHHHHHHHHHGHHHHHHHGGGGGHHHHHHHHHHHHHHHHHHHHHHHHHHHHHHHHHHHHHHHHHHHHHEGHHHHHHHHHHHHHHHHHHHHHHHGHHHH2GGHHHHGGGHGHFHFGGHHHHHGHHHGGHHHHHHHHHHHHHGHHHGGHHHHHHHGHHHHHHHGHGHHHGHHGHGGH
@M05620:45:000000000-G6HP7:1:1101:15307:4071 1:N:0:143
ATCTCTATCTCCTAAAAACCTGTTTAGATTTGGAGATAGACCTTCAGGTTTTTCATCATTTTCTGCATGAATTATACATTGACCACGTTCCAGCGTGGTCAGTTTGCAGCATTCTGTTATTTTGTTTGACAGAGTGTCTTGTTGAGAACATATGTAGGACATGATTTTTTCCTGCAACAGGGAAAATAAAGTATAAGTTTTAAAGATTTATTCTTTAATAAAGGATCTCAAAGCCAGCTTTAGAAAAAGGA
+
BCCCDFFFFFFFGGGGGGGGGGHHHHHHHHHHHHHHHHHHHHHHHHHHHHHGGHHHHHIHHIIHIHHHHHHHHHHHHHHHHHHHHHGGHHHHHHGGGGHHHHHHHHHGHHHHHHHHHHHHHHHHHHHHGHHHHHHHHHHHHHHHHHGHHHHHHHHHHHHHHHHHHHHHHGHHHHBHHHGHHGGHHHHHHGHHHHHHHHHHHHHHHHHHHHHHHHHHHGHHHHHHHHHHHGHGHHHHHGHHHHHGFHHHGGH
@M05620:45:000000000-G6HP7:1:1101:8824:4137 1:N:0:143
ATCTCTATCTCCTAAAAACCTGTTTAGATTTGGAGATAGACCTTCAGGTTTTTCATCATTTTCTGCATGAATTATACATTGACCACGTTCCAGCGTGGTCAGTTTGCAGCATTCTGTTATTTTGTTTGACAGAGTGTCTTGTTGAGAACATATGTAGGACATGATTTTTTCCTGCAACAGGGAAAATAAAGTATAAGTTTTAAAGATTTATTCTTTAATAAAGGATCTCAAAGCCAGCTTTAGAAAAAGGA
+
CCCCCFFFFFFFGGGGGGGGGGHHHHHHHHHHHHHHHHHHHHHHHHHHHHHGGHHGHHHHIIIHIHHHHHHHHHHHHHHHHHHHHHGHHHHHHHGGGGHHHHHHHHHHHHHHHHHHHHHHHHHHHHHHHHHHHHHHHHHHHHHHHHHHHHHHHHHHHHHHHHHHHHHHHGHHHHHHHHHHHGGHHHHHHHHGHHHHHHHHHHHHHHHHHHHHHHHHHHHHHHHGHHHHHHHHHHHHHGHHHHHHHHHHGGH
@M05620:45:000000000-G6HP7:1:1101:8805:4146 1:N:0:143
ATCTCTATCTCCTAAAAACCTGTTTAGATTTGGAGATAGACCTTCAGGTTTTTCATCATTTTCTGCATGAATTATACATTGACCACGTTCCAGCGTGGTCAGTTTGCAGCATTCTGTTATTTTGTTTGACAGAGTGTCTTGTTGAGAACATATGTAGGACATGATTTTTTCCTGCAACAGGGAAAATAAAGTATAAGTTTTAAAGATTTATTCTTTAATAAAGGATCTCAAAGCCAGCTTTAGAAAAAGGA
+
BCCCCFFFFFFFGGGGGCFGGGHHHHHHHHHHHHHHHGHHHHHHHHHHHHHGGHHHHHHHHHHHHHHHHHHHHHHHHHHHHHHHHHGHHHHHHHGFGGHHHHHHHHHHHHHHHHHHHHHHHHHHHHHHHHHHHGHHHHHHHHHHHGGHHHHHHHHHHHFHHHHHHHHHHGHHHHHGFHHHHGGHF0FGFFHHHHHHHHHHHHHHHHHHHHHHHHHHHBGGHHHHHHHHHHHHHHHHHGHHHHHGGHHHGGG
@M05620:45:000000000-G6HP7:1:1101:12394:4174 1:N:0:143
TACCTGTACTGGGGAAGCATTTGAATATCCCCCCATGGTGATGGGGACGGAGAACTGCTCCATAAACACAGGCAACGTGCCTAACTTTCCCGGGAAGATGAAGTCAAAGAGCGACCACAGCTCTCGGAGGTTATTTTGCATCGGTGAGCCAGACAGAATGATCCGATGAGGGGTGCGAAACTATTTGAGGGAAGGAAGCACCTTTTTATTAAATTTACCTTTTAGCAATCGCCATTCCTACCCTAAAGATC
+
AAAA1@BBDFD1C1FE1A11BGHBFFG3EEFF?E?BFAAB12DEAACAEA/EAEFGD1GFCCFDGDF1GHCGCGFC>BCAGD@1B@DHFHHCGE@EGCGFHEFGGB2FHB<C?BCCCFHFAHCFGCA<@<<?GFHHH11<DGCGAFGEHEFCC<C<<<DDDHF0CAECFHB:-::9-.;9@FFF0;FG?/.9;9.FCF./9-/9::FAFF//9BFFFFE//;BBB/9///---99/9FFB9--/BFFFFF9
@M05620:45:000000000-G6HP7:1:1101:10829:4183 1:N:0:143
ATCTCTATCTCCTAAAAACCTGTTTAGATTTGGAGATAGACCTTCAGGTTTTTCATCATTTTCTGCATGAATTATACATTGACCACGTTCCAGCGTGGTCAGTTTGCAGCATTCTGTTATTTTGTTTGACAGAGTGTCTTGTTGAGAACATATGTAGGACATGATTTTTTCCTGCAACAGGGAAAATAAAGTATAAGTTTTAAAGATTTATTCTTTAATAAAGGATCTCAAAGCCAGCTTTAGAAAAAGGA
+
AA>>AFFFFFFFGGGGDGGGFFBGHFFHDFGHH4C44DGDGHFFGEGHFGFEEFDEFEGEHFHFHBFGHFAFDGEFEDEHFDB3FC1AFFHDGFEEEEHHEFFEBGGHHFHHDFEFB@BGFFHH?GGHEHFHGG?FFGFFHFGG?FEGFHFHDFBGGDFCGGHHDGDHH@GFGGHF<GGHHECGCCFFFGG?FH1FFFFHHHC1=<FGFGHHFHHHHHHH0D<0CGHHDGFFGFFGGGGHHFG0;GGHD.C
@M05620:45:000000000-G6HP7:1:1101:12419:4185 1:N:0:143
TACCTGTACTGGGGAAGCATTTGAATATCCCCCCATGGTGATGGGGACGGAGAACTGCTCCATAAACACAGGCAACGTGCCTAACTTTCCCGGGAAGATGAAGTCAAAGAGCGACCACAGCTCTCGGAGGTTATTTTGCATCGGTGAGCCAGACAGAATGATCCGATGAGGGGTGCGAAACTATTTGAGGAAAGGAAGCACCTTTTTATTAAATTTACCTTTTAGCAATCGCCATTCCTACCCTAAAGATC
+
BBBBBFFFFFFFCEGGGGGGGGHHHHHHHHHGGGGHHHHHHHGBGGGGGGGFGHHHHHHHFHGHHHHGHHHHGHHHGHEHHFHFHHHHHHHGGGGGGGFHGHGHHHHHHHHHGGGGGHHHHHHHHGGGGGDHHHHHHHFDHHGGGGGHHHHHHGHHFFHHHHHHGFGGHHHGGE@GDGGGGGGGGGGGGGFGGGGGGGGFCEFFFFFFFFFFFFFFFEBFBFFFFFFFFF?EFFFFFFFFFFFFFFFFFFF
@M05620:45:000000000-G6HP7:1:1101:17040:4186 1:N:0:143
ATCTCTATCTCCTAAAAAGGAAGAAAGGGGAGGGAAGATCGGAAGAGCACACGTCTGAACTCCAGTCACAGCGATAGATCTCGTATGCCGTCTTCTGCTTGAAAAAAAAAAAATGTTATTTTGTTTTACATCTTGTCTTTTTGAGAACCTATGTATTCCATTCTTTTTTCCTTCAACCGGCACACTCCAATCTAAGTTTTACCTCTTTCTTCTTTAATCACGGATCTCACATCCAGCTTTAGAACACGTCC
+
BBBBBFFFFFFFGGGGGGG?FGGAFGHGGGGGGGGGGGHHAADFEHHGFECGEEGFGDFHHHFHHFHFHHHHECGGFBHGHGHGGHGFHEEGFGHHHHHHHFF?EGGCCG?//011@1?<<<1<??0<FGF11<=FGHHDGF@...=<.</0<<0=00==D00=0C;CCHFF0CC0:.-----/.9////9/9000;;9F00;0/;FB/9FFFFB/////9..;A;BFF///;BB/:BFB///9//9.;..
@M05620:45:000000000-G6HP7:1:1101:10824:4205 1:N:0:143
ATCTCTATCTCCTAAAAACCTGTTTAGATTTGGAGATAGACCTTCAGGTTTTTCATCATTTTCTGCATGAATTATACATTGACCACGTTCCAGCGTGGTCAGTTTGCAGCATTCTGTTATTTTGTTTGACAGAGTGTCTTGTTGAGAACATATGTAGGACATGATTTTTTCCTGCAACAGGGAAAATAAAGTATAAGTTTTAAAGATTTATTCTTTAATAAAGGATCTCAAAGCCAGCTTTAGAAAAAGGA
+
ABBBBFFFFFFFGGGGGGGGGGGHHHHHHHHHHHHHFHHHHHHHHHHHHHHGGHHHHHHHHHHGHHHHHGHHHHHHHHHHGHHHHHGGHHHHHHGGGGHHGHGHHHHHHHHHHHHHHHHHHHHHGHHHHHGHHHGHHHHHHHHHHHHHHHHHHHHHHHHHHHHHHHHHHGHHHHHHHHHHHGGHHHGHHHHHHHHHHHHHHHHHHHHHHHHHHHHHHFFHHHHGHHHHHHHHHHHHHGHHHHHFHGHHGGH
@M05620:45:000000000-G6HP7:1:1101:17865:4254 1:N:0:143
TACCTGTACTGGGGAAGCATTTGAATATCCCCCCATGGTGATGGGGACGGAGAACTGCTCCATAAACACAGGCAACGTGCCTAACTTTCCCGGGAAGATGAAGTCAAAGAGCGACCACAGCTCTTCGGAGGTTATTTTGCATCGGTGAGCCAGACAGAATGATCCGATGAGGGGTGCGAAACTATTTGAGGAAAGGAAGCACCTTTTTATTAAATTTACCTTTTAGCAATCGCCATTCCTACCCTAAAGAT
+
BABBAFFFFFDFA2FGAFGFGGHHHHHBGGFGGGGHHCBFEFGFAEGGGGDECFHGGFHFFGGGGHGGFHHEEHAGEFGEGFHGCEFHFDHFEG@EEFHHHHHHHFFBEGF0ECGCCGFFEHFHHHE??AC<?GGHHHDD1GDDGACC<GF<..CF<CG<DHHFHF.EGBGED@;A9@:B@@FGGFGBFGF9BFFAFFG./B.BBFFFFFFB//;FFFFFFFFFFFFFFB99EDFEFBFF//9A9FFEBBB
@M05620:45:000000000-G6HP7:1:1101:14858:4349 1:N:0:143
ATCTCTATCTCCTAAAAACCTGTTTAGATTTGGAGATAGACCTTCAGGTTTTTCATCATTTTCTGCATGAATTATACATTGACCACGTTCCAGCGTGGTCAGTTTGCAGCATTCTGTTATTTTGTTTGACAGAGTGTCTTGTTGAGAACATATGTAGGACATGATTTTTTCCTGCAACAGGGAAAATAAAGTATAAGTTTTAAAGATTTATTCTTTAATAAAGGATCTCAAAGCCAGCTTTAGAAAAAGGA
+
CCCCDFFFFFFFGGGGGGGGGGGHHHHHHHHHHHHHHHHHHHHHHHHHHHHGGHHHHHHHHIIHHHHHHHHHHHHGHHHHHGHHGHGHHHHHHHGFGGHHHHHHHHHHHHHHHHHHHHHHHHHHHHHHGHGHHHHHHHHHHHHHHHGHHHHHHHHHHHHHHHHHHHHHHGHHHHHHHHHHHGGHHHHGHGHHGHHHHHHHHGHHHHHHHHHHHHHHHGHHHFGHHHHHHGHGHHHHHGHHHHHHGFHFGGH
@M05620:45:000000000-G6HP7:1:1101:14445:4351 1:N:0:143
CATCCTGACCCTGAAGTACCCGGCTTGATTTCTGACATTAGATCGGAAGAGCACACGTCTGAACTCCAGTCACAGCGATAGATCTCGTATGCCGTCTTCTGCTTGAAAAAAAAAACATAAGACGTCTTATGCTTTAAAAAAAAGGAGTACAAAGAAAATAATAGTGAAGCAGTTTGATCAAAATACGGAGTTACGGAGAAACGAGGCAATATATAAGTAGTAAACAGAATGGCAGAGTAAGAATGACCTCT
+
ABBBBFFFFFFFGGGGGGGGGGGGGGGHFHHHHGHHHHHHHFGFHGGGGHGHFFGHGFHHGEFHGHHHHHHGGHHGGGHGGHFDDGGFGHHHHGGGHGHHGHHHHFHFHHFGGDD//2<2222</?2<1?111?1111<1<--.././/0000//./:000000000000//000000;0;000:0..:.9/0;....9.//...--..;////////9/9////9.////9./...//////////////
@M05620:45:000000000-G6HP7:1:1101:14875:4355 1:N:0:143
ATCTCTATCTCCTAAAAACCTGTTTAGATTTGGAGATAGACCTTCAGGTTTTTCATCATTTTCTGCATGAATTATACATTGACCACGTTCCAGCGTGGTCAGTTTGCAGCATTCTGTTATTTTGTTTGACAGAGTGTCTTGTTGAGAACATATGTAGGACATGATTTTTTCCTGCAACAGGGAAAATAAAGTATAAGTTTTAAAGATTTATTCTTTAATAAAGGATCTCAAAGCCAGCTTTAGAAAAAGGA
+
ABBBBFFFFFFFGGGGGGGGGGHHHHHHHHHHHHHHHHHHHHHHHHHHHHHGGHHHHHHHHHHHGHHHHHHHHHHHHHHHHHHHHHGHHHHHGHGGGGHHHHHHHHHHHHHHHHHHHHHHHHHHHHHFHHHH3FGHHHHHHHHGHHHHHHHHHHHHHEHHFHHHHHHHHGHHHHGHHHHGHGGHHHHHGGHHHHHHHFGHHHHHHHHHHHHHHHHHHHHHGFHFHHHHHHHHHHHHHGHHHHHHGGFGFAH
@M05620:45:000000000-G6HP7:1:1101:11951:4366 1:N:0:143
ATCTCTATCTCCTAAAAACCTGTTTAGATTTGGAGATAGACCTTCAGGTTTTTCATCATTTTCTGCATGAATTATACATTGACCACGTTCCAGCGTGGTCAGTTTGCAGCATTCTGTTATTTTGTTTGACAGAGTGTCTTGTTGAGAACATATGTAGGACATGATTTTTTCCTGCAACAGGGAAAATAAAGTATAAGTTTTAAAGATTTATTCTTTAATAAAGGATCTCAAAGCCAGCTTTAGAAAAAGGA
+
BBBBBFFFFFFFGGGGGGGGGGHHHHHHHHHHHGHHHHHGHHGHHHHHHHHGGHGGGHHGHHHHHEHFHGHHHHHHHHHHHHHHHHGFGHHHHGGFGGHHHHHFHGHHHHHHHHHHHHHHHHHHHHHHHHHHHHHHHHHHHHHHGHHHHHHHHHHHHHHHHHHHHHHHHGHHHHHHBHHHHGGHHHGHHGHGHHHHHGHHHHHEGGHHHHHHGHHHHGHHFGHGHHHHHHGHHGHHHGHHHHHHHGGHFGF
@M05620:45:000000000-G6HP7:1:1101:11957:4388 1:N:0:143
ATCTCTATCTCCTAAAAACCTGTTTAGATTTGGAGATAGACCTTCAGGTTTTTCATCATTTTCTGCATGAATTATACATTGACCACGTTCCAGCGTGGTCAGTTTGCAGCATTCTGTTATTTTGTTTGACAGAGTGTCTTGTTGAGAACATATGTAGGACATGATTTTTTCCTGCAACAGGGAAAATAAAGTATAAGTTTTAAAGATTTATTCTTTAATAAAGGATCTCAAAGCCAGCTTTAGAAAAAGGA
+
CCCDDFFFFFFFGGGGGGGGGGHHHHHHHHHHHHHHHHHHHHHHHHHHHHHGGHHHHHHHHIIHHHHHHGHHHHHHHHHHHGHHHHGHHHHHHHGGGGHHHHHHHHHHHHHHHHHHHHHHHHHHHHHHHHHHHHHHHHHHHHHHHHHGHHHHHHHHHHHHHHHHHHHHHGHHHHHHHHHHHGGHHHHHHHHHHHHHHGHHHGGHHHHHHHHHHHHHGHHHHHHHHHHHHHHGHHHHHGHHHHHFGGHHGGH
@M05620:45:000000000-G6HP7:1:1101:8852:4396 1:N:0:143
TACCTGTACTGGGGAAGCACACGTCTGAACTCCAGTCACAGCGATAGATCTCGTATGCCGTCTTCTGCTTGAAAAAAAAAAAAACATACACGCGCGTCATGCTTCAACCATACGATCAATATGTCGAATAGACTGTGTACTGTATACCCCACGCCTCCTACGACACTGCCTTGTACTACACACAATGATGTAACTCATATCGATATTGATCCCGCTCTCTTTTACCCCACTGCGTTCTTCCCAGCCGTCTT
+
BCCCCFFFFFFFGGFGGGGGGGGHHHGHHHHHHHHHHHHHHHGGHGGHHHHHHFGHHHHGEGHGHHHHHHHHFGHHGGEEEE/<//33B33/////<//0221<11<1?/?10?/...11=1111...<.0000<<0<00=0000000/...-.:;::/0:;..--;0;:09/00;900/:0...0000:/9/;////;/B..:.>B//////.---.9///:////:9..//...;./B;///:9-.-..
@M05620:45:000000000-G6HP7:1:1101:9866:4427 1:N:0:143
ATCTCTATCTCCTAAAAACCTGTTTAGATTTGGAGATAGACCTTCAGGTTTTTCATCATTTTCTGCATGAATTATACATTGACCACGTTCCAGCGTGGTCAGTTTGCAGCATTCTGTTATTTTGTTTGACAGAGTGTCTTGTTGAGAACATATGTAGGACATGATTTTTTCCTGCAACAGGGAAAATAAAGTATAAGTTTTAAAGATTTATTCTTTAATAAAGGATCTCAAAGCCAGCTTTAGAAAAAGGA
+
BCCCCFFFFFFFGGGGGGGGGGHHHHHHHHHHHGHHHHHHHHHHHHHHHHHGGHHHHHHHHIIHHHHHHHHHHHHHHHHHHHHHHHGHHHHHHHGFGGHHHHHHHHHHHHHHHHHHHHHHHHHHHHHHGHHHHHHHHHHHHHHHHHGHHHHHHHHHHHHHHHHHHHHHHGHHHHHHHHGHHGGHHHHHGFHHHHGHHGHHHHGGHHHGHHHHHHHHGHHHHHHHHHHHHHGGHHFHHGHHHHHFHHHFGGG
@M05620:45:000000000-G6HP7:1:1101:9847:4433 1:N:0:143
ATCTCTATCTCCTAAAAACCTGTTTAGATTTGGAGATAGACCTTCAGGTTTTTCATCATTTTCTGCATGAATTATACATTGACCACGTTCCAGCGTGGTCAGTTTGCAGCATTCTGTTATTTTGTTTGACAGAGTGTCTTGTTGAGAACATATGTAGGACATGATTTTTTCCTGCAACAGGGAAAATAAAGTATAAGTTTTAAAGATTTATTCTTTAATAAAGGATCTCAAAGCCAGCTTTAGAAAAAGGA
+
ABBBBFFFFFFFGGFGGGGGGGHHHHHHHHHHHHHHHHHHHHHHHHHHHHHGGHGHHHHHHHHHHHHHHHHHHGHHHHHHHHHHHHGHHHHHHHGGGGHHHHHHHHHHHHHHHHHHHHGHHHHHHHHHHHHHHHHHHHHHHHHHHGHHHHHHHHHHHHHHHHHHHHHHHGHHHHHHHHHHHGGHHHHHHGHHHHHHHGHHHHGHHHHHHHHHHHHHHHHHHFHHHHHHHGHHHHHHHGHHHHHHGFHHGGF
@M05620:45:000000000-G6HP7:1:1101:9872:4445 1:N:0:143
ATCTCTATCTCCTAAAAACCTGTTTAGATTTGGAGATAGACCTTCAGGTTTTTCATCATTTTCTGCATGAATTATACATTGACCACGTTCCAGCGTGGTCAGTTTGCAGCATTCTGTTATTTTGTTTGACAGAGTGTCTTGTTGAGAACATATGTAGGACATGATTTTTTCCTGCAACAGGGAAAATAAAGTATAAGTTTTAAAGATTTATTCTTTAATAAAGGATCTCAAAGCCAGCTTTAGAAAAAGGA
+
BCCCCFFFFFFFGGGGGGGGGGHHHHHHHHHHHHHHHHHHHHHHHHHHHHHGGHHHHHHHHHHHHHHHHGHHHHHGHHHHHHHHHHGHHHHHHHGGGGHHHHHHHHHHHHHHHHHHHHHHHHHHHHHHHHHHHHHHHHHHHHHHHHHHHHHHHHHHHHHHHHHHHHHHHGHHHHHHHHHHHGGHHHHHHHHHHGHGHHHHHHHHGHHHHHHHHHHHHHHHHHHGHHHHHHHGHHFHHGHHHHHGGGHFGGH
@M05620:45:000000000-G6HP7:1:1101:21027:4464 1:N:0:143
CATCCTGACCCTGAAGTACCCCATTGAGCATGGCATCGTCACCAACTGGGACGACATGGAGAAGATCTGGCACCACACCTTCTACAACGAGCTGCGCGTGGCCCCGGAGGAGCACCCAGTGCTGCTGACCGAGGCCCCCCTGAACCCCAAGGCCAACAGAGAGAAGATGACTCAGGTGAGGCTCGGCCGACGCCCGTGCTCCTCCCGTCCTTTCCCCAGTCATTTTCTGCCCGGCTTGATTTCTGACATTA
+
CCDEEFFFFFFFGGGGGGGGGGGHHHHHHHHHHHHHHGHHHGHHHGHHHHHHGGGGGHHHHHHHHHHHHHHHHGHHHGGHHHHHHHHHGGGGGHHGGGGGGGHHGGGGGGGGHHHHGGHGHHHHHHHHHHGGGGGGGGGGGGHHHHGGGGHGHHGGGGGGGGGGGGGGGGGGGGGGGGGGGGGGFFFFFFFFFFFFCFFFFFFFFFFFFFFFFFFFFFFFFFHHHFFFFFFFFFFFFF.BFFFFFFFFFF1
@M05620:45:000000000-G6HP7:1:1101:8152:4514 1:N:0:143
ATCTCTATCTCCTAAAAACCTGTTTAGATTTGGAGATAGACCTTCAGGTTTTTCATCATTTTCTGCATGAATTATACATTGACCACGTTCCAGCGTGGTCAGTTTGCAGCATTCTGTTATTTTGTTTGACAGAGTGTCTTGTTGAGAACATATGTAGGACATGATTTTTTCCTGCAACAGGGAAAATAAAGTATAAGTTTTAAAGATTTATTCTTTAATAAAGGATCTCAAAGCCAGCTTTAGAAAAAGGA
+
CCCCDFFFFFFFGGGGGGGGGGHHHHHHHHHHHHHHHHHHHHHHHHHHHHHGGHHHHHHHHHIIIHHHHHHHHHHHHHHHHHHHHHGHHHHHHHGFGGHHHHHHHHHHHHHHHHHHHHHHHHHHHHHHHHHHHHHHHHHHHHHHHHHHHHHHHHHHHHHHHHHHHHHHHGHHHHHHHHHHHGGHHHHHGGHHHHHGHGHHHHHHHHHHHHHHHHHHHHHHHHHHGHHGHGHHHHHHHGGHHHHGGHHHGGH
@M05620:45:000000000-G6HP7:1:1101:8135:4523 1:N:0:143
ATCTCTATCTCCTAAAAACCTGTTTAGATTTGGAGATAGACCTTCAGGTTTTTCATCATTTTCTGCATGAATTATACATTGACCACGTTCCAGCGTGGTCAGTTTGCAGCATTCTGTTATTTTGTTTGACAGAGTGTCTTGTTGAGAACATATGTAGGACATGATTTTTTCCTGCAACAGGGAAAATAAAGTATAAGTTTTAAAGATTTATTCTTTAATAAAGGATCTCAAAGCCAGCTTTAGAAAAAGGA
+
3AABBFFFFFFFGGGGGGGGGGHHHHGHHHHHHHHHGHHHHHHHHHHHHHHGGHHHHHHHHHHHHGHHHHHHHGHHHHHHHGHFHHGHHHHHHHGBFGHHHHHHHHHGHGHHHHHHHHGHHHHHHHHHHHGHGHHHHHHHHHHHFGFHHHHHHHHHHHHHHGHHHHHHHGHHHHHBGHHHHGGHHHGHGGGHHHHHHFFHHGHFGHGHHGHHHHHHHHHHHHFFHHHHGHFHFCHFGGHHHHGFGFHH?EC
@M05620:45:000000000-G6HP7:1:1101:8155:4534 1:N:0:143
ATCTCTATCTCCTAAAAACCTGTTTAGATTTGGAGATAGACCTTCAGGTTTTTCATCATTTTCTGCATGAATTATACATTGACCACGTTCCAGCGTGGTCAGTTTGCAGCATTCTGTTATTTTGTTTGACAGAGTGTCTTGTTGAGAACATATGTAGGACATGATTTTTTCCTGCAACAGGGAAAATAAAGTATAAGTTTTAAAGATTTATTCTTTAATAAAGGATCTCAAAGCCAGCTTTAGAAAAAGGA
+
CCCDDFFFFFFFGGGGGGGGGGHHHHHHHHHHHHHHHHHHHHHHHHHHHHHGGHHHHHIHIIIHHHHHHHHHHHHHHHHHHHHHHHGHHHHHHHGGGGHHHHHHHHHHHHHHHHHHHHHHHHHHHHHHGHHHHHHHHHHHHHHHHHHHHHHHHHHHHHHHHHGHHHHHHGHHHHHHHHHHHGGHHHHHGHHHHHHHHHHHHHHHHHHHHHHHHHHHHHHHHHHHHHHGHGHHHHHHHGHHHHHHGHHHGGH
@M05620:45:000000000-G6HP7:1:1101:15212:4546 1:N:0:143
CATCCTGACCCTGAAGTACCCCGGCTTGATTTCTGACATTAGATCGGAAGAGCACACGTCTGAACTCCAGTCACAGCGATAGATCTCGTATGCCGTCTTCTGCTTGAAAAAAAAAAATATCTTTTTTTACAGATTATCTTTTTGATAACCTATGTAGGCCATTATTTTTTCCTGCACCAGAGATCCTAACTTATAAGTTTTACAGAGTTATTCTTTAATAAAGGATCTCAAAGCCAGCTTTAGAAACAGGA
+
BBBCCFFFFFFFGGGGGFGGGGGGGGGGHHHHHHGFHHHHHHGHHHGGGGGHHHHFHGHHHGHGHHHHHHHHDGFFHGFHGGHHDGFHGGHHHHGEEHGHGHGHHHHGHHFGGCC@<0@22@2221///1=<<>11==1F11>-<000</D/0<=DD00<.<00:0;CB::;G0///=..../000;B0/00;0=;0;09;00;90/0090;00;0;0/://////;9/////;:/..:;/B/;/B///..
@M05620:45:000000000-G6HP7:1:1101:24199:4563 1:N:0:143
ATCTCTATCTCCTAAAAACCTGTTTAGATTTGGAGATAGACCTTCAGGTTTTTCATCATTTTCTGCATGAATTATACATTGACCACGTTCCAGCGTGGTCAGTTTGCAGCATTCTGTTATTTTGTTTGACAGAGTGTCTTGTTGAGAACATATGTAGGACATGATTTTTTCCTGCAACAGGGAAAATAAAGTATAAGTTTTAAAGATTTATTCTTTAATAAAGGATCTCAAAGCCAGCTTTAGAAAAAGGA
+
ABBBBFFFFFFFGGFGGGGGGGGHHHHGHHHHGBFBGHH5GFGHHHHHHHHGGHHHHGHHHGHHGHHHHGFFHHHGHGGHHHHHGHFGHHHHHHGFDGHHHHGHHHFGGGHHHHHHGHHHHHHHHHHHHHHHGGGGHHHHHGHFBFGFGHHHHHHHHHGHHHHFHHHHHGHHHHFFFHHGHGFGEFGHGHGFGHHHF=GHHHGGG1GHHHHHHHHHHHHH=DHHFHGHGHFHDC.GGGHHHHHCF0;FDGC
@M05620:45:000000000-G6HP7:1:1101:12079:4618 1:N:0:143
CATCCTGACCCTGAAGTACCCCATTGAGCATGGCATCGTCACCAACTGGGACGACATGGAGAAGATCTGGCACCACACCTTCTACAACGAGCTGCGCGTGGCCCCGGAGGAGCACCCAGTGCTGCTGACCGAGGCCCCCCTGAACCCCAAGGCCAACAGAGAGAAGATGACTCAGGTGAGGCTCGGCCGACGCCCGTGCTCCTCCCGTCCTTTCCCCAGTCATTTTCTGCCCGGCTTGATTTCTGACATTT
+
BBCCCFFFFFFFGGGGGGGGGGGHHHHHHHHHHHHHHGHHHGHGHGHHGHHHGGGGGHHHHGFHHHHHHHHHHGHHHGGHHHHHHHHHGGGGGHHGGGGGGGHHGGGGGGGGHHHHGGHGHGHHGHHHHHGGGGGGGGGGGGFHHHGGGGHGHHGEGGGGGGGGGGCFGGGGGGGGGGBGGGEGFFFFFFFFFFFFA?AEFFFFFFFADFFFFFFFF/AFFBFFFFFFF/BA?CA=DA.:FFB://B/FF/
@M05620:45:000000000-G6HP7:1:1101:12071:4635 1:N:0:143
CATCCTGACCCTGAAGTACCCCATTGAGCATGGCATCGTCACCAACTGGGACGACATGGAGAAGATCTGGCACCACACCTTCTACAACGAGCTGCGCGTGGCCCCGGAGGAGCACCCAGTGCTGCTGACCGAGGCCCCCCTGAACCCCAAGGCCAACAGAGAGAAGATGACTCAGGTGAGGCTCGGCCGACGCCCGTGCTCCTCCCGTCCTTTCCCCAGTCATTTTCTGCCCGGCTTGATTTCTGACATTA
+
CCCCCFFFFFFFGGGGGGGGGGGHHHHHHHHHHHHHHGHHHGHHHGHHHHHHGGGGGHHHHHHHHHHHHHHHHGHHHGGHHHHHHHHHGGGGGHHGGGGGGGHHGGGGGGGGHGHHGGHHHHHHHHHHHHGGGGGGGGGGGGHHHHGGGGHGHHGGGGGGGGGGGGGGGGGGGGGGGGGGGGGGFFFFFFFFFFFF@DFFFFFFFFFFFFFFFFFFFFFFFFFFFFFFFFFFFFFFFFFFFFFFFEFFFF0
@M05620:45:000000000-G6HP7:1:1101:10410:4637 1:N:0:143
TACCTGTACTGGGGAAGCATTTGAATATCCCCCCATGGTGATGGGGACGGAGAACTGCTCCATAAACACAGGCAACGTGCCTAACTTTCCCGGGAAGATGAAGTCAAAGAGCGACCACAGCTCTTCGGAGGTTATTTTGCATCGGTGAGCCAGACAGAATGATCCGATGAGGGGTGCGAAACTATTTGAGGAAAGGAAGCACCTTTTTATTAAATTTACCTTTTAGCAATCGCCATTCCTACCCTAAAGAT
+
CCCCCFFFFFFFGGGGGGGGGGHHHHHHHHHGGGGHHHGHHHHHHGGGGGGGGHHHHHHHHHHHHGHHHHHHGHHHGHHHHHFHHHHHHHHGGGGGGHHHHHHHHHHHHHHHGGGGGHHHHHHHHHHGGGGEHDGHHHHHFHHGGEEF><FHHHGHHHHHHHHHHHGGGHHHGG:EDGEGGGGGGGGGGGGGGFGGGFGGFGFFFFFFFFFFFFFFFFFFFFFFFFFFFFFFFFDFFFFFFFAFFFFFFFF
@M05620:45:000000000-G6HP7:1:1101:9252:4650 1:N:0:143
CATCCTGACCCTGAAGTACCCCGGCTTGATTTCTGACATTAGATCGGAAGAGCACACGTCTGAACTCCAGTCACAGCGATAGATCTCGTATGCCGTCTTCTGCTTGAAAAAAAAAAAACTATTGTTTGATAGCGTGTCTTGCTTATCACGCACGCAGGACCGGATCATTTCTTGTATCATGGCAACTCCTGCGTCAGTTTTACCGGTTTATGGTTTCACTACGTTCCTCCACGCCTGATGTACTCCAATAC
+
CCCCCFFFFFFFGGGGGGGGGGGGGGGGHHHHHHHGHHHHHHHHHHGGGGGHHHHFHGHHHGHHHHHHHHHHFHHHHGGHGGFG4FGFFEHHHHGEEHGFHHGHHHHHHHHGGCG?>//111=?110011=11<...<=1=1<11<10=..--<----.;.-;-.-.0;00090000;0000./0./00000-.-.;0000900.-9..;B000::090099:.///00///;9.../0000000000000
@M05620:45:000000000-G6HP7:1:1101:18340:4661 1:N:0:143
TACCTGTACTGGGGAAGCATTTGAATATCCCCCCATGGTGATGGGGACGGAGAACTGCTCCATAAACACAGGCAACGTGCCTAACTTTCCCGGGAAGATGAAGTCAAAGAGCGACCACAGCTCTCGGAGGTTATTTTGCATCGGTGAGCCAGACAGAATGATCCGATGAGGGGTGCGAAACTATTTGAGGAAAGGAAGCACCTTTTTATTAAATTTACCTTTTAGCAATCGCCATTCCTACCCTAAAGATC
+
BBBBBFFFFFFFGGGGGGGGGGHHHHHHHHHGGGGHHHGHHHHHHGGGGGGGGHHHHHHHHHHHHHHHHHHHGHHHGHHHHHHHHHHHHHHGGGGGGHHHHHHHHHHHHHHHGGGGGHHHHHHHHGGGGG?GHHHHHHHHHHGGGGGHHHHHHGHHGGHHHHHGHGGGHHHGG;AGGGGGGGGGGGGGGGCFFFGGGGGFGFFFFFFFFFFFFFFFFFFFFFFFFFFFFFFFFFFFFFFFFFFFFFFFFFB
@M05620:45:000000000-G6HP7:1:1101:13048:4667 1:N:0:143
ATCTCTATCTCCTAAAAACCTGTTTAGATTTGGAGATAGACCTTCAGGTTTTTCATCATTTTCTGCATGAATTATACATTGACCACGTTCCAGCGTGGTCAGTTTGCAGCATTCTGTTATTTTGTTTGACAGAGTGTCTTGTTGAGAACATATGTAGGACATGATTTTTTCCTGCAACAGGGAAAATAAAGTATAAGTTTTAAAGATTTATTCTTTAATAAAGGATCTCAAAGCCAGCTTTAGAAAAAGGA
+
CCCDDFFFFFFFGGGGGGGGGGHHHHHHHHHHHHHHHHHGHHHHHHHHHHHGGHHHHGIHIIIIHHHHHGHHHGHFHHHHHGHHGHGGHHHHHHGFGGHHFHGHHHHGHHHHHHHHHHGHHHHHHHHHHHGHHHGHHHHHHHHHHHGHHGGHHHHHHHHHHHHHHHHHHGHHHHHHHHHHHGGHHHHGHGHHFHHGHGHHHGFHHGHHHGHHHHHHGFHHHGHHHHHHHFGGHHHHHGHHHGHHGGGFGGG
@M05620:45:000000000-G6HP7:1:1101:24203:4682 1:N:0:143
ATCTCTATCTCCTAAAAACCTGTTTAGATTTGGAGATAGACCTTCAGGTTTTTCATCATTTTCTGCATGAATTATACATTGACCACGTTCCAGCGTGGTCAGTTTGCAGCATTCTGTTATTTTGTTTGACAGAGTGTCTTGTTGAGAACATATGTAGGACATGATTTTTTCCTGCAACAGGGAAAATAAAGTATAAGTTTTAAAGATTTATTCTTTAATAAAGGATCTCAAAGCCAGCTTTAGAAAAAGGA
+
BABBBFFFFFFFGGGGGGGGGGHHHHHHHHHHGHHHHHHHHHHHHHHHHHHGGGHHHHHHHHHHHHHGHHHHHHHHHHHHHHGHHHGHHHHHGHGEGGGHGHGHHHHHHHGEHHHHHHGHHHHHGHHHGGGHHHHHGHHHHHHHHHGHHHHHHHHHHHFBFHHHHHHHHGHHHHHHHHHHHGGHHHHHHGH<GHHHHHHHHGHHHGHHHHHHHFHHGEHHHFHHGHHHFHHHHHGHHGHHHGH0CGFFFGG
@M05620:45:000000000-G6HP7:1:1101:24213:4696 1:N:0:143
ATCTCTATCTCCTAAAAACCTGTTTAGATTTGGAGATAGACCTTCAGGTTTTTCATCATTTTCTGCATGAATTATACATTGACCACGTTCCAGCGTGGTCAGTTTGCAGCATTCTGTTATTTTGTTTGACAGAGTGTCTTGTTGAGAACATATGTAGGACATGATTTTTTCCTGCAACAGGGAAAATAAAGTATAAGTTTTAAAGATTTATTCTTTAATAAAGGATCTCAAAGCCAGCTTTAGAAAAAGGA
+
CCCCCFFFFFFFGGGGGGGGGGHHHHHHHHHHHHHHHHHHHHHHHHHHHHHGGHHHHHIHIIIIHHHHHHHHHHHHHHHHHHHHHHGHHHHHHHGEGGHHHHHHHHHHHHHHHHHHHHHHHHHHHHHHHHHHHHGHHHHHHHHHHHHHHHHHHHHHHHHHHHHHHHHHHGHHHHHHHHHHHGGHHHHHGHHHHHHHHHHHHHHHHHHHHHHHHHHHHGHHHHHHHHHHHGGHHGHHHGHHHHGGHGHHGGG
@M05620:45:000000000-G6HP7:1:1101:24227:4708 1:N:0:143
ATCTCTATCTCCTAAAAACCTGTTTAGATTTGGAGATAGACCTTCAGGTTTTTCATCATTTTCTGCATGAATTATACATTGACCACGTTCCAGCGTGGTCAGTTTGCAGCATTCTGTTATTTTGTTTGACAGAGTGTCTTGTTGAGAACATATGTAGGACATGATTTTTTCCTGCAACAGGGAAAATAAAGTATAAGTTTTAAAGATTTATTCTTTAATAAAGGATCTCAAAGCCAGCTTTAGAAAAAGGA
+
BBABBFFFFFFFGFGGGGGGGGHHHHHHHHHHHFHHHHHFHHHHHHHHHHHGGHHHHHHHHHHHHHHHHHHGHHHGHGHHHHHHGHGHHHHHGHGFGGHHHHHHHHHHHHHGHHHHHHHHHHHHHHHHHGHHHHHHHHHHHHHHHHHHHHHHHHHHHHGHHHEHGHHHHGHHHHHHHGHGHGGHHHHHFGHFHHHHHFHHHHHHHHGHHHHHHHHHGHHHGDFHHHHHHHHHHHHHHGHHHGBGFCGFGGC
@M05620:45:000000000-G6HP7:1:1101:18038:4714 1:N:0:143
TACCTGTACTGGGGAAGCATTTGAATATCCCCCCATGGTGATGGGGACGGAGAACTGCTCCATAAACACAGGCAACGTGCCTAACTTTCCCGGGAAGATGAAGTCAAAGAGCGACCACAGCTCTTCGGAGGTTATTTTGCATCGGTGAGCCAGACAGAATGATCCGATGAGGGGTGCGAAACTATTTGAGGAAAGGAAGCACCTTTTTATTAAATTTACCTTTTAGCAATCGCCATTCCTACCCTAAAGAT
+
CCCCDFFFFFFFGGGGGGGGGGHHHHHHHHHGGGGHHHGHHHHHHGGGGGGGGGHHHHHHHHHHHGHHHHHHGGHHGHHHHHHHHHHHHHHGGGGGGHHHHHHHHHHGHHHHGGGGGHHHHHHHHHHGGGG?GFGHHHHHGHHGGEEFGFHFHHGGHHHHHHHHHHEGFHHHGG:AEGDGGGGGGGGGFGGCFGGGGFGGEFEFFFFFFFFFFFFFFFFFFFFFFFFFFBFFFFDFFFFFBF;FFFFFFFB
@M05620:45:000000000-G6HP7:1:1101:13174:4717 1:N:0:143
ATCTCTATCTCCTAAAAACCTGTTTAGATTTGGAGATAGACCTTCAGGTTTTTCATCATTTTCTGCATGAATTATACATTGACCACGTTCCAGCGTGGTCAGTTTGCAGCATTCTGTTATTTTGTTTGACAGAGTGTCTTGTTGAGAACATATGTAGGACATGATTTTTTCCTGCAACAGGGAAAATAAAGTATAAGTTTTAAAGATTTATTCTTTAATAAAGGATCTCAAAGCCAGCTTTAGAAAAAGGA
+
1AAAAFFFFFFFGFGGG1EAG1GFBFFGGAAA11FCGHHHGFHHHHHHHGHGGHHHHFHFFHEFGFHFGHHHHHFHGGHHFDHHHE?GGHHEHGGEGGHHHHHHHHHHHFH1GFHFGHHHHHFHCGHHEGHFHFHHHHGHHHHH2GHFHHHHHHFFGHHGHHHHHHHGFCHHFHFGFHHHEEGFHHGHFGHGGFHHHDG1=G1=FDGHFFHHHHHHHFFD<D<DCDCFDGHGGF.CGEH0CGHBGGHC.A:
@M05620:45:000000000-G6HP7:1:1101:13158:4728 1:N:0:143
ATCTCTATCTCCTAAAAACCTGTTTAGATTTGGAGATAGACCTTCAGGTTTTTCATCATTTTCTGCATGAATTATACATTGACCACGTTCCAGCGTGGTCAGTTTGCAGCATTCTGTTATTTTGTTTGACAGAGTGTCTTGTTGAGAACATATGTAGGACATGATTTTTTCCTGCAACAGGGAAAATAAAGTATAAGTTTTAAAGATTTATTCTTTAATAAAGGATCTCAAAGCCAGCTTTAGAAAAAGGA
+
CCCCCFFFFFFFGGGGGGGGGGHHHHHHHHHHHHHHHHHHHHHHHHHHHHHGGHHHHHHHIIIHHHHHHHHHHHHHHHHHHHHHHHGHHHHHHHGFGGHHGHGHHHHHHHHHHHHHHHHHHHHHHHHHGHHHHHHHHHHHHHHHHHGHHHHHHHHHHHHHHHHHHHHHHGHHHHGHHHHHHGGGHHHHHGHHFHHHHGHHHGHHHHHHHHHHHHHHGGHHGFHGHHHHHGGGHHHHHGHHHHHFHGFHGGH
@M05620:45:000000000-G6HP7:1:1101:7888:4767 1:N:0:143
ATCTCTATCTCCTAAAAACCTGTTTAGATTTGGAGATAGACCTTCAGGTTTTTCATCATTTTCTGCATGAATTATACATTGACCACGTTCCAGCGTGGTCAGTTTGCAGCATTCTGTTATTTTGTTTGACAGAGTGTCTTGTTGAGAACATATGTAGGACATGATTTTTTCCTGCAACAGGGAAAATAAAGTATAAGTTTTAAAGATTTATTCTTTAATAAAGGATCTCAAAGCCAGCTTTAGAAAAAGGA
+
ABABCFFFFFFFGGGGGGGGGGHHHHHHHHHHHHHGHHHHHHHHHHHHHHHGGHHHHHHHHHHHHHHHHHHHHHHHHHHHHHHHHHGHHHHHHHGEFGHHHHHHHHHHHHHHHHHHHHGHHHHHHHHHHHGHGHGHHHHHHHHHHHHHHHHHHHHHHHHHHHHHHHHHHGHHHHHHGHHHHGGHHHGHHGGGHHHHG>GHHHHHHHHHHHHHHHHHHHHHHHHHHHHGGGHHHGHHHGHHHHHEFGGHGGF
@M05620:45:000000000-G6HP7:1:1101:7904:4789 1:N:0:143
ATCTCTATCTCCTAAAAACCTGTTTAGATTTGGAGATAGACCTTCAGGTTTTTCATCATTTTCTGCATGAATTATACATTGACCACGTTCCAGCGTGGTCAGTTTGCAGCATTCTGTTATTTTGTTTGACAGAGTGTCTTGTTGAGAACATATGTAGGACATGATTTTTTCCTGCAACAGGGAAAATAAAGTATAAGTTTTAAAGATTTATTCTTTAATAAAGGATCTCAAAGCCAGCTTTAGAAAAAGGA
+
BCCCCFFFFFFFGGGGGGGGGGHHHHHHHHHHHHHHHHHHHHHHHHHHHHHGGHHHHHHHHIHHHHHHHHHHHHHHHHHHHHHHHHGHHHHHHHGGGGHHHHHHHHHHHHHHHHHHHHHHHHHHHHHHHHHHHHHHHHHHHHHHHHHHHHHHHHHHHHHHHHHHHHHHHGHHHHHHFHHHHGGHHHHHHHHGGGHHHGHHHHHHHHHHHHHHHHHHHHHHBFDGHHHHHHHHHHHHHGHHHHHGHHHHGGH
@M05620:45:000000000-G6HP7:1:1101:14694:4792 1:N:0:143
ATCTCTATCTCCTAAAAACCTGTTTAGATTTGGAGATAGACCTTCAGGTTTTTCATCATTTTCTGCATGAATTATACATTGACCACGTTCCAGCGTGGTCAGTTTGCAGCATTCTGTTATTTTGTTTGACAGAGTGTCTTGTTGAGAACATATGTAGGACATGATTTTTTCCTGCAACAGGGAAAATAAAGTATAAGTTTTAAAGATTTATTCTTTAATAAAGGATCTCAAAGCCAGCTTTAGAAAAAGGA
+
CCCCCFFFFFFFGGGGGGGGGGHHHHHHHHHHHHHHHHHHHHHHHHHHHHHGGHHHHIHHHHIHHHHHHHHHHHHHHHHHHHHHHHGHHHHHHHGGGGHHHHHHHHHHHHHHHHHHGHHHHHHHHHHHHHHHHHHHHHHHHHHHHHGHHHHHHHHHHHHHHHHHHHHHHGHHHHGHHHHHHGGHHHHHHGHHHHHHHHHHHHGHHHHHHHHHHHHHHHHHHFHHHHGHHHHGHHHHHGHHHHHEGGFHGGH
@M05620:45:000000000-G6HP7:1:1101:14705:4809 1:N:0:143
ATCTCTATCTCCTAAAAACCTGTTTAGATTTGGAGATAGACCTTCAGGTTTTTCATCATTTTCTGCATGAATTATACATTGACCACGTTCCAGCGTGGTCAGTTTGCAGCATTCTGTTATTTTGTTTGACAGAGTGTCTTGTTGAGAACATATGTAGGACATGATTTTTTCCTGCAACAGGGAAAATAAAGTATAAGTTTTAAAGATTTATTCTTTAATAAAGGATCTCAAAGCCAGCTTTAGAAAAAGGA
+
BBBBBFFFFFFFGGGGGGGGGGGHHGHHHHHHHGHHHFHHHHHHHHHHHHHGGHHHHGHHHHHHHHHHHFHHHHHHHHHHHHHHFHGGHHHHHHGEFGGHDGHHHHHHHHHHHHGHHHHHHHHHHHHHGHGHHHFGGHHHHHHHHHGFHHHHHHHHHHHHFHHHHHHHHGHHHHHGHHHHHGGFHGHFHGHGFHHFHFGHHGGHHHHHHHHHHHHHGGHGHGHHHHHHHGGFHHHHHGGHHGHFFFGFGGH
@M05620:45:000000000-G6HP7:1:1101:14687:4815 1:N:0:143
ATCTCTATCTCCTAAAAACCTGTTTAGATTTGGAGATAGACCTTCAGGTTTTTCATCATTTTCTGCATGAATTATACATTGACCACGTTTCAGCGTTGTCAGTTTGCAGCAATCTGTTATTTTGGTTGACAGAGTGTCTTGTTGAGAACATATGGAGGACATGATTTTTTCCTGCAACAGGGAAAATAAAGTATAAGGTTTAAAGATTTATTCTTTAATAAAGGATCTCAAAGCCAGCTTTAGAAAAAGGA
+
AA>>AFFFFFFFGGGGFGGGFGFBGFHHHHHFBCFGHGGHGHHFGHHEFEGEFGHFGFEGHGHFGHHFHFGFGHHHHHHHFHFHFHGHH3B555111>15D5BFG@3B33?2B34@4B44FGHD/?G133?3334B??4BE3B?43/B3B334B330?//01112BFHHG0G111<G100?F/FGHD1?FB1111><1>GH1FG111FH00D00=G0D00DD0</0<00;CF:/;G.:0CG000CFHG.E/
@M05620:45:000000000-G6HP7:1:1101:17618:4827 1:N:0:143
ATCTCTATCTCCTAAAAACCTGTTTAGATTTGGAGATAGACCTTCAGGTTTTTCATCATTTTCTGCATGAATTATACATTGACCACGTTCCAGCGTGGTCAGTTTGCAGCATTCTGTTATTTTGTTTGACAGAGTGTCTTGTTGAGAACATATGTAGGACATGATTTTTTCCTGCAACAGGGAAAATAAAGTATAAGTTTTAAAGATTTATTCTTTAATAAAGGATCTCAAAGCCAGCTTTAGAAAAAGGA
+
BCCCCFFFFFFFGGGGGGGGGGHHHHHHHHHHGHHHHHHHHHHHHHHHHHHGGHHHHHHHHIIHHHHHHGHHHHHHHHHHHHHHHHGHHHHHHHGGGGHHHHHHHHHHHHHHHHHHHHHHHHHHHHHHHHGHHHGHHHHHHHHHHHHHHHHHHHHHHHHHHHHHHHHHHGHHHHHHHHHHHGGHHHHGHHHGHHHHHGHHHGHHHHHHHHHHHHHHHGHHHHHHHHHHHHHHHHHFHGFHHHHGGHGHGGH
@M05620:45:000000000-G6HP7:1:1101:17599:4828 1:N:0:143
ATCTCTATCTCCTAAAAACCTGTTTAGATTTGGAGATAGACCTTCAGGTTTTTCATCATTTTCTGCATGAATTATACATTGACCACGTTCCAGCGTGGTCAGTTTGCAGCATTCTGTTATTTTGTTTGACAGAGTGTCTTGTTGAGAACATATGTAGGACATGATTTTTTCCTGCAACAGGGAAAATAAAGTATAAGTTTTAAAGATTTATTCTTTAATAAAGGATCTCAAAGCCAGCTTTAGAAAAAGGA
+
CCCCCFFFFFFFGGGGGGGGGGHHHHHHHHHHHHHHHHHHHHHHHHHHHHHGGHHHHHHHIIHIIHHHHHHHHHHHHHHHHHHHHHGHHHHHHHGGGGHHHHHHHHHHHHHHHHHHHHHHHHHHHHHHHHHHHHGHHHHHHHHHHHHHHHHHHHHHHHHHHHHHHHHHHGHHHHHHHHHHHGGHHHHHHHHGHHHHHGHHHHHHHHHHHHHHHHHHHHHHHHHHGHHHHHHHHHHHHGHHHHHHHHHHGGH
@M05620:45:000000000-G6HP7:1:1101:17612:4855 1:N:0:143
ATCTCTATCTCCTAAAAACCTGTTTAGATTTGGAGATAGACCTTCAGGTTTTTCATCATTTTCTGCATGAATTATACATTGACCACGTTCCAGCGTGGTCAGTTTGCAGCATTCTGTTATTTTGTTTGACAGAGTGTCTTGTTGAGAACATATGTAGGACATGATTTTTTCCTGCAACAGGGAAAATAAAGTATAAGTTTTAAAGATTTATTCTTTAATAAAGGATCTCAAAGCCAGCTTTAGAAAAAGGA
+
CBBCCFFFFFFFGGGGGGGGGGGHHHHHHGHHHHHHHHHGHHHHHHHHHHHGGHHHHGHHHIHIHHHHHGHHHHHHHHHHHGHHGHGGGHHHHHGGGGHHHGHHHHHHHHHGHHHHHHHHHHHHHHHHGHHHHHGHHHHHHGHHHHHHHGHHHHHHHHHHHHHHHHHHFGHHHHGHHHHHHGGHHHHHHHHGGHHHHGHHHHHHHHHHHHHHHHHHHHHHHHHHHHHHHGHHHHGHHGHHHHHGFFHFGGH
@M05620:45:000000000-G6HP7:1:1101:17633:4954 1:N:0:143
ATCTCTATCTCCTAAAAACCTGTTTAGATTTGGAGATAGACCTTCAGGTTTTTCATCATTTTCTGCATGAATTATACATTGACCACGTTCCAGCGTGGTCAGTTTGCAGCATTCTGTTATTTTGTTTGACAGAGTGTCTTGTTGAGAACATATGTAGGACATGATTTTTTCCTGCAACAGGGAAAATAAAGTATAAGTTTTAAAGATTTATTCTTTAATAAAGGATCTCAAAGCCAGCTTTAGAAAAAGGA
+
CDCCDFFFFFFFGGGGGGGGGGHHHHHHHHHHHHHHHHHHHHHHHHHHHHHGGHHHHHHIHIIIIHHHHHHHHHHHHHHHHHHHHHGHHHHHHHGGGGHHHHHHHHHHHHHHHHHHHHHHHHHHHHHHGHHHHHHHHHHHHHHHHHHHHHHHHHHHHHHHHHHHHHHHHGHHHHHHHHHHHGGHHHHHHHHGHHHHHHHHHHHHHHHHHHHHHHHHHGHHHGHHHHHHHHHHHHHHHGHHHHHHHHHHGGH
@M05620:45:000000000-G6HP7:1:1101:13987:5007 1:N:0:143
CATCCTGACCCTGAAGTACCCCGGCTTGATTTCTGACATTAGATCGGAAGAGCACACGTCTGAACTCCAGTCACAGCGATAGATCTCGTATGCCGTCTTCTGCTTGAAAAAAAAAAAAAACCAAATAAAAACACACATATTCCCATATGACACTTATTAACTTGTTATTCTCATTCTCACTCATCATTAACCGCTCGCTCCTCTCTCACCGTTAACCAATGACGCTCACACACTCGTTCCCAGACTATGAT
+
CBBCCFFFFFFFGGGGGGGGGGGGGGGGHHHHHFGFHHHHGHHHHHGGGGGHHGHHHGGHHGGHHHHHHHHHGHGGHGGHGGHHHHHHGEHHHHGFGHGHHHHHHHHHHHHGGGGD>/<//<...1>1111<.0...0000==<00/0000;00000000<00000000000000;00;0;0:0;0000009------.;.0/099009..99..000.0009..;..000..//..;:9000:.000:00
@M05620:45:000000000-G6HP7:1:1101:7522:5008 1:N:0:143
TACCTGTACTGGGGAAGCATTTGAATATCCCCCCATGGTGATGGGGACGGAGAACTGCTCCATAAACACAGGCAACGTGCCTAACTTTCCCGGGAAGATGAAGTCAAAGAGCGACCACAGCTCTTCGGAGGTTATTTTGCATCGGTGAGCCAGACAGAATGATCCGATGAGGGGTGCGAACCTATTTGAGGAAAGGAAGCACCTTTTTATTAATTTTACTTTTTAGCAATCGCCATCCCTACCCTAAAGAT
+
CCCCCFFFFFFFGGGGGGGGGGHHHHHHHHHGGGGHHHGHHHHHHGGGGGGGGHHHHHHHHHHHHHHHHHHHGGHHGHHHHHHHHHHHHHHGGGGGFHHHHHGGHHHHHHHHGGGGGHHGHHHH22GA/A@GF1GHHH1?11<C.<..<F0<C..//G/0000==<.:.:GFG?.:::A@--:9CFBB0EBFGFC.:B..9B.BFFFFAB/BF/BF//;/BFF/9/:9/99.;9.A/;./BFFA/BF////
@M05620:45:000000000-G6HP7:1:1101:7509:5020 1:N:0:143
TACCTGTACTGGGGAAGCATTTGAATATCCCCCCATGGTGATGGGGACGGAGAACTGCTCCATAAACACAGGCAACGTGCCTAACTTTCCCGGGAAGATGAAGTCAAAGAGCGACCACAGCTCTTCGGAGGTTATTTTGCATCGGTGAGCCAGACAGAATGATCCGATGAGGGGTGCGAAACTATTTGAGGAAAGGAAGCACCTTTTTATTAAATTTACCTTTTAGCAATCGCCATTCCTACCCTAAAGAT
+
BBBCCFFFFFFFGGGGGGGGGGHHGHHHHHHGGGGHHHFGHHHHHGGGGGGGGHHHHHHHHHHHHHHHHHHHGHHHGHHHHHHHHHHHHHHGGGGGGHHHHHHHHHHHHHGHGGGGGHHHHHHHHHHGGGGEHHHHHHHHGHHGGFGGHHHHHHGHHHHHHHHHHHGGGHHHGG;AEGADCGGGGGGHFGGFGGFFFGGGGGFFFFFFFFFFFFFFFFFFFFFFFFFBFFFFFFFEFFFFFFFFFFFFFFF
@M05620:45:000000000-G6HP7:1:1101:22523:5045 1:N:0:143
ATCTCTATCTCCTAAAAACCTGTTTAGATTTGGAGATAGACCTTCAGGTTTTTCATCATTTTCTGCATGAATTATACATTGACCACGTTCCAGCGTGGTCAGTTTGCAGCATTCTGTTATTTTGTTTGACAGAGTGTCTTGTTGAGAACATATGTAGGACATGATTTTTTCCTGCAACAGGGAAAATAAAGTATAAGTTTTAAAGATTTATTCTTTAATAAAGGATCTCAAAGCCAGCTTTAGAAAAAGGA
+
CCCDEFFFFFFFGGGGGGGGGGHHHHHHHHHHHHHHHHHHHHHHHHHHHHHGGHHHHHHIHIHHHHHHHHHHHHHHHHHHHGHHHHGHHHHGHHGFGGHHHHHHHHHHHHHHHHHHHHHHHHHHHHHHGHHHHHHHHHHHHHHHHHGHHHHHHHHHHHHHHHHHHHHHHGHHHHHHHHHHHGGGHHHHGHHHHHHGHGHHHGHGHHHHHHHHHHHHGGHHHGHHHHHHHHGGHHHHHGHHHHHHGGHGGGH
@M05620:45:000000000-G6HP7:1:1101:22525:5063 1:N:0:143
ATCTCTATCTCCTAAAAACCTGTTTAGATTTGGAGATAGACCTTCAGGTTTTTCATCATTTTCTGCATGAATTATACATTGACCACGTTCCAGCGTGGTCAGTTTGCAGCATTCTGTTATTTTGTTTGACAGAGTGTCTTGTTGAGAACATATGTAGGACATGATTTTTTCCTGCAACAGGGAAAATAAAGTATAAGTTTTAAAGATTTATTCTTTAATAAAGGATCTCAAAGCCAGCTTTAGAAAAAGGA
+
ABCCCFFFFFFFGGGGGGGGGGHHHHHHHHHHHHHHHHHHHHHHHHHHHHHGGHHHHHIHHIHHHHHHHGHHHHHGHGHHHGHHGHGHHHHHHHGFGGHHGHHHHHHHHHHHHHHHHHHHHHHHHHHHGHHHHHHHHHHHHHHHHHHHGHHHHHHHHHHHGHHHHHHHHGHHHHHGHHGHHGGGHHHGHGHGHFHHHFGHHHGHHHHHHHHHHHHHHHHHHHHHHHHHHFFGHHHHHGHHHHHHHEHGGGG
@M05620:45:000000000-G6HP7:1:1101:6897:5066 1:N:0:143
TACCTGTACTGGGGAAGCGTGTAGCAATCGCCATTCCTACCCTAAAGATCGGAAGAGCACACGTCTGAACTCCAGTCACAGCGATAGATCTCGTATGCCGTCTTCTGCTTGAAAAAAAATATTGTTTGACAGAGTGTCTTGTTGAGAACATATGTAGGACATGATTTTTTCCTGCAACAGGGAAAATAAAGTATAAGTTTTAAAGATTTATTCTTTAATAAAGGATCTCAAAGCCAGCTTTAGAAAAAGGA
+
A1A1>DD3FFFCF?FGCAAAAECFAGFFAF0EA0F22AAAGHHBEGH1F1AE/F/0A01AAB/F/0A1DE@11BFBGH1@F>@>>EE1GG22B//BGD1>>/BF22>1B1101110//>012B2BFGBDHHFFFGHHHHHHHHEHHHHHHFHHHHGHFHHHHBGGGFHBCFHHHHGGHHFEAEHHGHHF000CFFFC0CGHGHHBGFGGGGGGGGGGEGF0;00;FFFGFFG0FFF.CFGGGGGFFFF--;
@M05620:45:000000000-G6HP7:1:1101:20861:5068 1:N:0:143
TACCTGTACTGGGGAAGCATTTGAATATCCCCCCATGGTGATGGGGACGGAGAACTGCTCCATAAACACAGGCAACGTGCCTAACTTTCCCGGGAAGATGAAGTCAAAGAGCGACCACAGCTCTTCGGAGGTTATTTTGCATCGGTGAGCCAGACAGAATGATCCGATGAGGGGTGCGAACCTCTTTGAGGAAAGGAAGCACCTTTTTATTAACTTTACCTTTTAGCACTCGCCCTTCCTACCCTACAGAT
+
AAABBFFFFFFFF?FFGGGGGGHHHHHHHHHGGA2FG3BB5FGHHEGGGGEGGFHHBBGHHFGFFDHHFH1FFHHHGHHHHHHHHFHGHHGGGGGE/AGH4GHGHFHGDEGHGCGGCGHHHHHHH2GFAC/?GGHHHHBGFHHG.C..>><FG.</<GCHHHHHHHDFGFFHG-;CDD9B-;F/CFGBFEFBB/;.9/.?BFEFFFFFFFF///;FFFBBFFFF//BF/;9.;@.;99BFFF;FFB.//9B
@M05620:45:000000000-G6HP7:1:1101:6908:5080 1:N:0:143
TACCTGTACTGGGGAAGCGTGTAGCAATCGCCATTCCTACCCTAAAGATCGGAAGAGCACACGTCTGAACTCCAGTCACAGCGATAGATCTCGTATGCCGTCTTCTGCTTGAAAAAAAAAAAAATCAGACAAAGTGTATTGTAGAGATAATATGTCGGAAATACATATGATATGTCAACAGGAAAATGCCGACTATGTGGTAAGGGGGTATTCATTAAATAAGAAACCAAGCGCCAGCCATCTATAGAGGC
+
BBBBBFFFFFFFCCFFGGGGGGHHHHHGHFFGGFGHGHFGGHHHHHH5GGAEGGFFHHHHGHEHHHEDGHHHHGFHHHHHHHFGHDEFHHHHHFAGGHHGGGHGGHGHHHHECFGFECFCC/</0111<10000=1111=11111<00<00000<0.--.:0000:0;000;;0000:00/..///00009---900000/990/.--9.//;/////////////9......9-;9.../////////..
@M05620:45:000000000-G6HP7:1:1101:20845:5090 1:N:0:143
TACCTGTACTGGGGAAGCATTTGAATATCCCCCCATGGTGATGGGGACGGAGAACTGCTCCATAAACACAGGCAACGTGCCTAACTTTCCCGGGAAGATGAAGTCAAAGAGCGACCACAGCTCTTCGGAGGTTATTTTGCATCGGTGAGCCAGACAGAATGATCCGATGAGGGGTGCGAAACTATTTGAGGAAAGGAAGCACCTTTTTATTAAATTTACCTTTTAGCAATCGCCATTCCTACCCTAAAGAT
+
DDDDDFFFFFFFGGGGGGGGGGHHHHHHHHHGGGGHHHGHHHHHHGFGGGGGGHHHHHHHHHHHHHHHHHHHGGHHGHHHHHHHHHHHHHHGGGGGGHHHHHHHHHHHHHHHGGGGGHHHHHHHHHHGGGGCHGHHHHHHHHHGGGGGHHHHHHGHHHHHHHHHHHDGGHHGGGEEGGGGGGGGGGHHGGGFGFFFFGGGGGFFFFFFFFHFFFFFFFFFFFFFHFFFFFFFFFFFFFFFFFFFFFFFFFF
@M05620:45:000000000-G6HP7:1:1101:9167:5093 1:N:0:143
CATCCTGACCCTGAAGTACCCGGCTTGATTTCTGACATTAGATCGGAAGAGCACACGTCTGAACTCCAGTCACAGCGATAGATCTCGTATGCCGTCTTCTGCTTGAAAAAAAAAAAAAGGACAGGAGGGGGGCATTCTTTGTGTCAGCAGCGAGAAAAATGACAGAAGCATTTTTTACCGCAGTCATGATGAGACATTCCTGCGTTTTTCGCAGCCTTGCTTCATCTAACAGAGTCTCTACTATCATGACA
+
CCCCCFFFFFFFGGGGGGGGGGGGGGGHHHHHHHGHDHHHHGHHHGGGGHHHHHHHGHHHGHHHHHHHHHHHHGHHGEHGGHH4GHHFGHHHHGGGHGHHHHHHHHHHGGEFGCGB/<//00?=/0..<-----/;000990//;0000.9;=--:0/..00000/9000:0;9BD.0:.-:@A090;090:;09/0;00000-:;-../:.;:-;:0:00000:;000;009/000:0:;00000:009;
@M05620:45:000000000-G6HP7:1:1101:20855:5114 1:N:0:143
TACCTGTACTGGGGAAGCATTTGAATATCCCCCCATGGTGATGGGGACGGAGAACTGCTCCATAAACACAGGCAACGTGCCTAACTTTCCCGGGAAGATGAAGTCAAAGAGCGACCACAGCTCTTCGGAGGTTATTTTGCATCGGTGAGCCAGACAGAATGATCCGATGAGGGGTGCGAAACTATTTGAGGAAAGGAAGCACCTTTTTATTAAATTTACCTTTTAGCAATCGCCATTCCTACCCTAAAGAT
+
AA?ABFFFFFDFGGGE?GGGGGHHHEGFHHHGGGGHHGHHHHFHHGCE0EEEFHHHHHHHHHHHHHFFGHHFGHHHEGHHHHHGHHHHHHHGGGGGGHHGHFBGGFGHHHFH?@DG/GHHHHHHHHHGFGGDHFGHHGHHGHGGGFGFHHHHHHGHHHHHHHHHHH?EGHFGFG;@FGDGB@FFGGGGFGGBFFFGGF.AFGFFFFFFFFFFF/BFBFFFFFFFF/BB/;F?AA.AFFBFFFFFBF9FFFF
@M05620:45:000000000-G6HP7:1:1101:17106:5124 1:N:0:143
CATCCTGACCCTGAAGTACCCCATTGAGCATGGCATCGTCACCAACTGGGACGACATGGAGAAGATCTGGCACCACACCTTCTACAACGAGCTGCGCGTGGCCCCGGAGGAGCACCCAGTGCTGCTGACCGAGGCCCCCCTGAACCCCAAGGCCAACAGAGAGAAGATGACTCAGGTGAGGCTCGGCCGACGCCCGTGCTCCTCCCGTCCTTTCCCCAGTCATTTTCTGCCCGGCTTATTTCTGACATTAG
+
BCCCCFFFFFFFGGGGGGGGGGGHHHHHHHHHHHHHHGHHHGHHHGHHHHHHGGGGGHHHHHGHHHHHHHHHHGHHHGGHHHHHHHHHGGGGGHHGGGGGGGHHGGGGGGGGHHHHGGHFHHHHHHHHHHGGGGGGGGGGGGHHHHGGGGHGHHGGGGGGGGGGGGGGGGGGGGGGGGFFGGGGFFFFFAFFFFFF@DDEFFFFFFFFFFFFFFFFFFFFFFFFFFFFFFFFFCFFFFFFFFFFFFFFFFB
@M05620:45:000000000-G6HP7:1:1101:21064:5128 1:N:0:143
CATCCTGACCCTGAAGTACCCCATTGAGCATGGCATCGTCACCAACTGGGACGACATGGAGAAGATCTGGCACCACACCTTCTACAACGAGCTGCGCGTGGCCCCGGAGGAGCACCCAGTGCTGCTGACCGAGGCCCCCCTGAACCCCAAGGCCAACAGAGAGAAGATGACTCAGGTGAGGCTCGGCCGACGCCCGTGCTCCTCCCGTCCTTTCCCCAGTCATTTTCTGCCCGGCTTGATTTCTGACATTA
+
BBBBBFFFFFFFGGGGGGGGGGGHHHHHHHHHHHHHHGHHHGHHHGHHHHHHGGGFEHHHHHHHGHHHHHHHHGHHGGGHHHHHHGHHGGGGGHGGGGGGGGHHGGGGGGGGHHHHGFHGHHHHHHHHHHGGGGGGGGGGGGHHHHGGGGHGHHGGGGGGGGDEFGGGGGGGFFGGFFFGGGEFCCFFA;FFFFC>9.AEBF/FFFFEFDDFFFFFFFFFFFFFFFFFFFFF?DCFFA;BFFBBB9FBFF/
@M05620:45:000000000-G6HP7:1:1101:21088:5135 1:N:0:143
CATCCTGACCCTGAAGTACCCCATTGAGCATGGCATCGTCACCAACTGGGACGACATGGAGGAGATCTAGCACCACACCTTCTACAACGAGCTGCGCGTGTCCCCGGAGGAGCACCCAGTGCTGCTGACCGAGGCCCCCCTGAACCCCAAGGCCAACAGAGAGAAGATGACTCAGGTGAGGCTCGGCCGACGCCCGTGCTCCTCCCGTCCTTTCCCCAGTCATTTTCTGCCCGGCTTGATTTCTGACATTA
+
AAAAAFFFFFFFGGGGGGGGGG10111BA1G1000AB0F0F0F1//A00BG0/EFG/FE10/B//FG21D111B0F/E/0BG@@GD@1>F/>>11>E/E//0B</E/C@/C//FC/BGHGGHHHHHHHHHGGGGGGGGGGGGHHHHGGGGHGHHHGGGGGGGGGGGGGGGGGGGGGGGGGGGGG@@FF@@?@@@@@?FFEFFFFFFFEFFFFFFFFFFFFFEFFFFFFFFFFB@@@@@AFFFFFBFFFFF/
@M05620:45:000000000-G6HP7:1:1101:23446:5138 1:N:0:143
ATCTCTATCTCCTAAAAACCTGTTTAGATTTGGAGATAGACCTTCAGGTTTTTCATCATTTTCTGCATGAATTATACATTGACCACGTTCCAGCGTGGTCAGTTTGCAGCATTCTGTTATTTTGTTTGACAGAGTGTCTTGTTGAGAACATATGTAGGACATGATTTTTTCCTGCAACAGGGAAAATAAAGTATAAGTTTTAAAGATTTATTCTTTAATAAAGGATCTCAAAGCCAGCTTTAGAAAAAGGA
+
CCCCCFFFFFFFGGGGGGGGGGHHHHHHHHHHHHHHHHHHHHHHHHHHHHHGGHHHHHHHHIIHIHHHHHHHHHHHHHHHHHHHHHGHHHHHHHGGGGHHHHHHHHHHHHHHHHHHHHHHHHHHHHHHGHHHHHHHHHHHHHHHHHGGHHHHHHHHHHHHHHHHHHHHHGHHHHH2GHHHHGGGHHHHHGHHHHHHHHHHHHHHHHHHFFHHGHHHHBGFHEHFFHHHDGGE0<CGGGHHHFFGGHGAGAG
@M05620:45:000000000-G6HP7:1:1101:23465:5148 1:N:0:143
ATCTCTATCTCCTAAAAACCTGTTTAGATTTGGAGATAGACCTTCAGGTTTTTCATCATTTTCTGCATGAATTATACATTGACCACGTTCCAGCGTGGTCAGTTTGCAGCATTCTGTTATTTTGTTTGACAGAGTGTCTTGTTGAGAACATATGTAGGACATGATTTTTTCCTGCAACAGGGAAAATAAAGTATAAGTTTTAAAGATTTATTCTTTAATAAAGGATCTCAAAGCCAGCTTTAGAAAAAGGA
+
CCCCCFFFFFFFGGGGGGGGGGHHHHHHHHHHHHHHHHHHHHHHHHHHHHHGGHHHHHHHIHIHHHHHHHHHHHHHHHHHHHHHHHGHHHHHHHGFGGHHHHHHHHHHHHHHHHHHHHHHHHHHHHHHHHHHHHHHHHHHHHHHHHHHHHHHHHHHHHHHHHHHHHHHHGHHHHHHHHHHHGGHHHHHHGHGHHHHHFGHHHHGHHHHHHHHHHHHHHHHHFFHHHHHHHHGFGHHHGHHHHHGHHHHGGH
@M05620:45:000000000-G6HP7:1:1101:23448:5160 1:N:0:143
ATCTCTATCTCCTAAAAACCTGTTTAGATTTGGAGATAGACCTTCAGGTTTTTCATCATTTTCTGCATGAATTATACATTGACCACGTTCCAGCGTGGTCAGTTTGCAGCATTCTGTTATTTTGTTTGACAGAGTGTCTTGTTGAGAACATATGTAGGACATGATTTTTTCCTGCAACAGGGAAAATAAAGTATAAGTTTTAAAGATTTATTCTTTAATAAAGGATCTCAAAGCCAGCTTTAGAAAAAGGA
+
ABBBBFFFFFFFGGGGGGGGGGGHHHHHHHHHCHHHHHHHHHHHHHHHHHHGGHHHHHHHHHHHFHHHHHHHHHHHHHHHHFHHHHCHHHHHFHGFGGHGHHHHHFHHHHHHHHHHHHHHHHHHHHHGHHHHHHHGHHHHHHHHEHGGHHHHHHHHGFGHHHGHHHHHHFHHHFGHHHHHGEFGHHHHHHHHHHHHHHGHHHHHHHHHHHHHHHHHHHHHHGGDGHHHHHHHEGHHHFHHHHHEHHHF:EH
@M05620:45:000000000-G6HP7:1:1101:19286:5182 1:N:0:143
TACCTGTACTGGGGAAGCGTGTAGCAATCGCCATTCCTACCCTAAAGATCGGAAGAGCACACGTCTGAACTCCAGTCACAGCGATAGATCTCGTATGCCGTCTTCTGCTTGAAAAAAAAAAAAAAAAAAAAAAAGATGCAAGATTACAAAGAAGAAAAAAGAAAAGATAAATAGAAAAACACAAAATACGCAGACACACTCATAAAAGCTAATAAAAATAAACGATGTACCACACATCTAGTATCAAGTCA
+
CCBCCFFFFFFFGGGGGGGFGGFHHHHHHGGGGGHHHHHHHHHHHHHHHHHGGGGHHHHHHHGHHHGHHHHHHHHGHHHHHHGGHFGHHFHHHFFHHHHGFGHGHHHHHHHHHHHGGGGCG>/<><------:-..000000/0;;0009//;/0///.-...9//.0000000000/........000...--.///.///000000.000000000.0000.....00000...000000000000909
@M05620:45:000000000-G6HP7:1:1101:20723:5208 1:N:0:143
TACCTGTACTGGGGAAGCAATCGCCATTCCTACCCTAAAGATCGGAAGAGCACACGTCTGAACTCCAGTCACAGCGATAGATCTCGTATGCCGTCTTCTGCTTGAAAAAAAAAAAAAAAAAAAACAAAAAAAAAAATAGTAGGAGCTGATAGCAAAAACAGACACAAACAACAAGGCAAAGATGTAAGAGAGCGGAAGCGGTGTGTCACGAATGTATCGACAATGAGAACTACGTGGCAAGACTATTGACT
+
CCBCCFFFFFFFGGGGGGFGGGGGGGGHHHHHHHHHHHHHGHHHGGGGHHHHHHHGHHHGHFHHHHHHHHHHHHHGGHGGHF4FHHGGHHHHGFGHGHHHHHHHHHHHHGGGGC>>/>/<-<--......-;--9-.0000000/..00000:000/...//.///......:./...:./::000:00:/..---9..--.-...000...900000.9-.-0:0:000000..:.-/0.//0000:BF0
@M05620:45:000000000-G6HP7:1:1101:7732:5210 1:N:0:143
ATCTCTATCTCCTAAAACCTGTTTAGATTTGGAGATAGACCTTCAGGTTTTTCATCATTTTCTGCATGAATTATACATTGACCACGTTCCAGCGTGGTCAGTTTGCAGCATTCTGTTATTTTGTTTGACAGAGTGTCTTGTTGAGAACATATGTAGGACATGATTTTTTCCTGCAACAGGGAAAATAAAGTATAAGTTTTAAAGATTTATTCTTTAATAAAGGATCTCAAAGCCAGCTTTAGAAAAAGGAA
+
CCCCCFFFFFFFGGGGGGGGGGHHHHHHHHHHHHHH5GHHHHHHHHHHHHGGHHHHHIHHHHHHIHHHFHHHHHHHHHHHHHHHHGHHHHFHHGGGGHHHHHHHHHHHHHHHHHHHHHHHHHHHHHHHHHHHHHHHHHHHHHHHHHHHHHHHHHHHHHHHHHHHHHHHGHGHHHGHHHHHGGHHHHHHHHHHHHHHFHHHHHHHHHHHHHHHHHHHBGGGHHGHHHHGHHGHGHFHGHHHHHHHHHHGGHH
@M05620:45:000000000-G6HP7:1:1101:7253:5221 1:N:0:143
CATCCTGACCCTGAAGTACCCCATTGAGCATGGCATCGTCACCAACTGGGACGACATGGAGAAGATCTGGCACCACACCTTCTACAACGAGCTGCGCGTGGCCCTGGAGGAGCACCCAGTGCTGCTGACCGAGGCCCCCCTGAACCCCAAGGCCAACAGAGAGAAGATGACTCAGGTGAGGCTCGGCCGACGCCCGTGCTCCTCCCGTCCTTTCCCCAGTCATTTTCTGCCCGGCTTGATTTCTGACATTA
+
AABBBFFFFFFFGGGGGGGGGGGHHHHHHHHHHHHHHGGHHGHHHGHHHHHHGEGGGHHHHHHHFHGHHHHHHGHHHEGHHHHHHFFHEFGFGHGFEGGGGGHHHHHGHGGGAFHGGGGGGFHHHHHHHHCDGGGGFGGGGGHGHHGGGGGGGEHHGGHHHGGEFGCFFFFGGFFGCFGFGGGGGGGGFFFFDFFD;A:AFFFFFFD;DDDFFFBFFFFFFFFFFFFFF/9AACBFBC.BF//BF////;/
@M05620:45:000000000-G6HP7:1:1101:7265:5239 1:N:0:143
CATCCTGACCCTGAAGTACCCCATTGAGCATGGCATCGTCACCAACTGGGACGACATGGAGAAGATCTGGCACCACACCTTCTACAACGAGCTGCGCGTGGCCCTGGAGGAGCACCCAGTGCTGCTGACCGAGGCCCCCCTGAACCCCAAGGCCAACAGAGAGAAGATGACTCAGGTGAGGCTCGGCCGACGCCCGTGCTCCTCCCGTCCTTTCCCCAGTCATTTTCTGCCCGGCTTGATTTCTGACATTT
+
CCCCCFFFFFFFGGGGGGGGGGGHHHHHHHHHHHHHHGHHHGHHHGHHHHHHGGGGGHHHHHHHHHHHHHHHHGHHHGGHHHHHHHHHGGGGGHHGGGEGGGHHHHHHHGGGHHHHGGHGHHHHHHHHHHGGGGGGGGGGGGHHHHGGGGHGHHHHGGHHHHGGGGGGGGGGGGGGGGGGGGGGGGGGFFFFFFFF@DFFFFFFFFF;DFDFFFFFFFFFFFFFFFFFFFFFFFFFFA.BFFFFFFFFFF0
@M05620:45:000000000-G6HP7:1:1101:19486:5244 1:N:0:143
TACCTGTACTGGGGAAGCATTTGAATATCCCCCCATGGTGATGGGGACGGAGAACTGCTCCATAAACACAGGCAACGTGCCTAACTTTCCCGGGAAGATGAAGTCAAAGAGCGACCACAGCTCTCGGAGGTTATTTTGCATCGGTGAGCCAGACAGAATGATCCGATGAGGGGTGCGAAACTATTTGAGGAAAGGAAGCACCTTTTTATTAAATTTACCTTTTAGCAATCGCCATTCCTACCCTAAAGATC
+
CCCCCFFFFFFFGGGGGGGGGGHHHHHHHHHGGGGHHHGHHHHHHGGGGGGGGHHHHHHHHHHHHHHHHHHHGHHHGHHHHHHHHHHHHHHGGGGGGGHHHHHHHHHHHHHHGGGGGHHHHHHHHGGFGGEHHHHHHHHGHHGGGGGHHHHHHGHHGHHHHHHHHGGGHHHGGFGGGGGGGGGGGGGGGGFGGGGGGGGGGFFFFFFFFFFFFFFFFFFFFFFFFFFFFFFFFFFFFFFFFAFFFFFFFFF
@M05620:45:000000000-G6HP7:1:1101:20451:5272 1:N:0:143
ATCTCTATCTCCTAAAAACCTGTTTAGATTTGGAGATAGACCTTCAGGTTTTTCATCATTTTCTGCATGAATTATACATTGACCACGTTCCAGCGTGGTCAGTTTGCAGCATTCTGTTATTTTGTTTGACAGAGTGTCTTGTTGAGAACATATGTAGGACATGATTTTTTCCTGCAACAGGGAAAATAAAGTATAAGTTTTAAAGATTTATTCTTTAATAAAGGATCTCAAAGCCAGCTTTAGAAAAAGGA
+
CCCCCFFFFFFFGGGGGGGGGGHHHHHHHHHHHHHHHHHHHHHHHHHHHHHGGHHHHIIHIIIIIHHHHHHHHHHHHHHHHHHHHHGHHHHHHHGFGGHHHHHHHHHHHHHHHHHHHHHHHHHHHHHHGHHHHHHHHHHHHHHHHHHHHHHHHHHHHHHHHHHHHHHHHGHHHHHHHHHHHGGHHHHHGHHHHHHGHHHHHHGHHHHHHHHHHHHHHHHHHHHHHHHHHGGGHGHHHGHHHHHHGGGGGGF
@M05620:45:000000000-G6HP7:1:1101:10389:5277 1:N:0:143
TACCTGTACTGGGGAAGCATTTGAATATCCCCCCATGGTGATGGGGACGGAGAACTGCTCCATAAACACAGGCAACGTGCCTAACTTTCCCGGGAAGATGAAGTCAAAGAGCGACCACAGCTCTCGGAGGTTATTTTGCATCGGTGAGCCAGACAGAATGATCCGATGAGGGGTGCGAAACTATTTGAGGAAAGGAAGCACCTTTTTATTAAATTTACCTTTTAGCAATCGCCATTCCTACCCTAAAGATC
+
CCCDDFFFFFFFGGGGGGGGGGHHHHHHHHHGGGGHHHHHHHHHHGGGGGGGGHHHHHHHHHHHHHHHHHHHGHHHGHHHHHHHHHHHHHHGGGGGGHHHHHHHHHHHHHHHGGGGGHHHHHHHHGGGGGGHHHHHHHHHHHGGGGGHHHHHHGHHHHHHHHHHHGGGHHHGGEGGGDFGGGGGHHGFGGFGGGGGGGGGGFFFFFFFFFFFFFFFHFFFFFFHFFFFFFFFFFFFFFFFFFFFFFFFFFF
@M05620:45:000000000-G6HP7:1:1101:13468:5392 1:N:0:143
ATCTCTATCTCCTAAAAACCTGTTTAGATTTGGAGATAGACCTTCAGGTTTTTCATCATTTTCTGCATGAATTATACATTGACCACGTTCCAGCGTGGTCAGTTTGCAGCATTCTGTTATTTTGTTTGACAGAGTGTCTTGTTGAGAACATATGTAGGACATGATTTTTTCCTGCAACAGGGAAAATAAAGTATAAGTTTTAAAGATTTATTCTTTAATAAAGGATCTCAAAGCCAGCTTTAGAAAAAGGA
+
BCCCDFFFFFFFGGGGGGGGGGHHHHHHHHHHHHHHHHHHHHHHHHHHHHHGGHHHHHHHHHIHHHHHHHHHHHHHHHHHHGHHHHGHHHHHHHGFGGHHGHHHHHHHHHHHHHHHHHHHHHHHHHHHHHHHHHHHHHHHHHHHHHHHHHHHHHHHHHHHHHHHHHHHHGHHHHHHHHHHHGGHHHHHHHHHGHHHHGHHHHGHHHHHHHHHHHHHHGHGHGHHHHHHHHGHHHHHHGHHHHHGHHHHGGH
@M05620:45:000000000-G6HP7:1:1101:24905:5407 1:N:0:143
CATCCTGACCCTGAAGTACCCCATTGAGCATGGCATCGTCACCAACTGGGACGACATGGAGAAGATCTGGCACCACACCTTCTACAACGAGCTGCGCGTGGCCCCGGAGGAGCACCCAGTGCTGCTGACCGAGGCCCCCCTGAACCCCAAGGCCAACAGAGAGAAGATGACTCAGGTGAGGCTCGGCCGACGCCCGTGCTCCTCCCGTCCTTTCCCCAGTCATTTTCTGCCCGGCTTGATTTCTGACATTA
+
CCCCCFFFFFFFGGGGGGGGGGGHHHHHHHHHHHHHHGHHHGHHHGHHHHHHGGGGGHGGHHHHHHHHHHHHHGHHHGGHHHHHHGHHGGGGGHHGGGGGGGHHGGGGGGGGHHHHGGHHHHHHHHHHHHGGGGGGGGGGGGHHHHGGGGHGHHGGGGGGGGFFGGGGGGGGGGGGGGGGGGGGFFFFFFFFFFFFBFFFFFFFFFFADADFFFFFFFFFFFFFFFFFFFFFFFFFFFFFFFFFFFFFFF0
@M05620:45:000000000-G6HP7:1:1101:13466:5410 1:N:0:143
ATCTCTATCTCCTAAAAACCTGTTTAGATTTGGAGATAGACCTTCAGGTTTTTCATCATTTTCTGCATGAATTATACATTGACCACGTTCCAGCGTGGTCAGTTTGCAGCATTCTGTTATTTTGTTTGACAGAGTGTCTTGTTGAGAACATATGTAGGACATGATTTTTTCCTGCAACAGGGAAAATAAAGTATAAGTTTTAAAGATTTATTCTTTAATAAAGGATCTCAAAGCCAGCTTTAGAAAAAGGA
+
ABBBBFFFFFFFGGGGGGGGGGHHHHHHHHHHHHHHHHHHHHHHGHHFHHHGGHHHHHHHHHHHHGHHHHHHHHHHHHHHHHHHHHGGHHHHHHGBFEHHGHHHHHHHHHHHHHHHHHHHHHHHHHHHHHGHHHHHHHHHHHHGHHGHHHHHHHGHHHGHHHHHHHHHHGHHHGHHHHHHHGGHHGHHFFHHGHHHHHHGHHHHHHHHGHHHHHHHHEHHHHHFHHHHHHGGHHHHHGHHHHHHHFHH.EF
@M05620:45:000000000-G6HP7:1:1101:12611:5420 1:N:0:143
ATCTCTATCTCCTAAAAACCTGTTTAGATTTGGAGATAGACCTTCAGGTTTTTCATCATTTTCTGCATGAATTATACATTGACCACGTTCCAGCGTGGTCAGTTTGCAGCATTCTGTTATTTTGTTTGACAGAGTGTCTTGTTGAGAACATATGTAGGACATGATTTTTTCCTGCAACAGGGAAAATAAAGTATAAGTTTTAAAGATTTATTCTTTAATAAAGGATCTCAAAGCCAGCTTTAGAAAAAGGA
+
BCCCCFFFFFFFGGGGGGGGGGHHHHHHHHHHHHHHHHHHHHHHHHHHHGHGGHHHHHHHHIIHHHHHHGHHHHHHHHHHHHHHHHGGHHHHHHGGGGHHHHHHHHHHHHHHHHHHHHHHHHHHHHHHHHHHHHHHHHHHHHHHHHHHHHHHHHHHHHHHHHHHHHHHHGHHHHHHHHHHHGGGHHHHHHHHHHHHHHHHHGHHHHHHHHHHHHHHGFHHHGFHGHHHHHHHHHHHHGHHHFHHHGGHGGH
@M05620:45:000000000-G6HP7:1:1101:24906:5427 1:N:0:143
CATCCTGACCCTGAAGTACCCCATTGAGCATGGCATCGTCACCAACTGGGACGACATGGAGAAGATCTGGCACCACACCTTCTACAACGAGCTGCGCGTGGCCCCGGAGGAGCACCCAGTGCTGCTGACCGAGGCCCCCCTGAACCCCAAGGCCAACAGAGAGAAGATGACTCAGGTGAGGCTCGGCCGACGCCCGTGCTCCTCCCGTCCTTTCCCCAGTCATTTTCTGCCCGGCTTGATTTCTGACATTA
+
CCCCDFFFFFFFGGGGGGGGGGGHHHHHHHHHHHHHHGHHHGHHHGHHHHHHGGGGGHHGHHHHHHHHHHHHHGHHHGGHHHHHHHHHGGGGGHHGGGGGGGHHGGGGGGGGHHHHGGHHHHHHHHHHHHGGGGGGGGGGGGHHHHGGGGHGHHGGGGGGGGGGGGGGGGGGGGGGGGGGGGGGFFFFFFFFFFFF@ADFFFFFFFFFFFFFFFFFFFFFFFFFFHHHFFFFFFFFFFFFFFFFFBFFFF0
@M05620:45:000000000-G6HP7:1:1101:8348:5458 1:N:0:143
CATCCTGACCCTGAAGTACCCGGCTTGATTTCTGACATTAGATCGGACGAGCACACGTCTGAACTCCAGTCACAGCGATAGATCTCGTATGCCGTCTTCTGCTTGAAAAAAAAAAAACAGATAGACGGATATGAGTGATAGCATGTGTACAGACATATTCGAACATTGAAATGTGAGTATTTAAAATGTGATATATATATGAGATATGCTTAATAAATTTTAAGTATATATTTGTATTTAAATGAGATATA
+
BCCCCFFFFFFFGGGGGGGGGGGGGGGHHHHHHHHH3FGGHFGHHGG2EEFGGHHHGHHHGHGHHHHHHHHHHGHHGEHGGGHEGHHGGHHGHGGGHGGHHHHHFHHHFHFGGGG<<??0?1<111.....11111000<0000000=00000./00000/0..-0;0000:0:00900000000000;000000;00;900;0;00000000000000000//;/////99////9//////////////
@M05620:45:000000000-G6HP7:1:1101:12688:5460 1:N:0:143
ATCTCTATCTCCTAAAAACCTGTTTAGATTTGGAGATAGACCTTCAGGTTTTTCATCATTTTCTGCATGAATTATACATTGACCACGTTCCAGCGTGGTCAGTTTGCAGCATTCTGTTATTTTGTTTGACAGAGTGTCTTGTTGAGAACATATGTAGGACATGATTTTTTCCTGCAACAGGGAAAATAAAGTATAAGTTTTAAAGATTTATTCTTTAATAAAGGATCTCAAAGCCAGCTTTAGAAAAAGGA
+
BCBCCFFFFFFFGGGGGGGGGGGHHHHHHHHHHHHHHHHHHHHHHHHHHHHGGHHHHHIHHHIHHGHHHGHHHHHHHHHHHHHHHHGGHHHHHHGFGGHHGHGHHHHHHHHHHHHHHHHHHHHHHHHHHHGHHHGHHHHHHHHHHHHHHHHHHHHHHHHHGHHHHHHHHGHHHHHHHHHHHGGHHHHHGHHHHHHHHGHHHHGHHHHHHHHHHHHHHHHGHHHHHHHHHGHHHHHHHGHHHHHHHGHHGGH
@M05620:45:000000000-G6HP7:1:1101:8355:5483 1:N:0:143
CATCCTGACCCTGAAGTACCCGGCTTGATTTCTGACATTAGATCGGAAGAGCACACGTCTGAACTCCAGTCACAGCGATAGATCTCGTATGCCGTCTTCTGCTTGAAAAAAAAAAAAAACATATATAGAAAACATGATTATCAGTTAATAAGATGATACATTTAAAGATAAAGTAGATAAGATAATATAGTTGAGACATGAAAATTCCGAGAATCTTGGTATGATCTGGATTATCATGCTAATCCAACTGA
+
BBBBBFFFFFFFGGGGGGGGGEFEGG2FGFGHHDAG3DFF5DGFCEE2AA2FGHHHCHHHEFDHGHFHFFGGHHHHGEHGGF4@EGCFEHGHGGEFHGFHHHHH3GFGHGGGGGGB>////1<<111111100<1111=11110=00000000=0000=<0000000000000;00000000000;00000000/.0900000;0:00/.--.0;900000:///;//////;//://9;/:/://///9/
@M05620:45:000000000-G6HP7:1:1101:22022:5544 1:N:0:143
ATCTCTATCTCCTAAAAACCTGTTTAGATTTGGAGATAGACCTTCAGGTTTTTCATCACTTTCTGCATGAATTATACATTGACCACGTTCCAGCGTGGTCAGTTTGCAGCATTCTGTTATTTTGTTTGACAGAGTGTCTTGTTGAGAACATATGTAGGACATGATTTTTTCCTGCAACATGGAAAATAAAGTATAAGTTTTAAAGATTTATTCTTTAATAAAGGATCTCAAAGCCAGCTTTAGAAAAAGGA
+
>>A3AFFFFFFFFGGGGGGEGGHCDGHFFF55AFHFGGHH3FGGGHGGGDGFEHDGHBHHHHHFFHHBFFFFFHHDBAFFHHHHHGGHHHFFHFGEGGHHHHG@EGHFHHHGFHFFFFFFHDGHGHHHEFDGEGHFGHHHHHHHHGEHHHHHFHHHGGGFCGFHHHHHG/CDHHFCHFHHHFF1DGGBGFG?DDHHHGHFHFGBF1GHHHHGHHHGGHHFB00DGGFGHGHHGE./CEHFGHHFHHEHG.C
@M05620:45:000000000-G6HP7:1:1101:11301:5613 1:N:0:143
TACCTGTACTGGGGAAGCATTTGAATATCCCCCCATGGTGATGGGGACGGAGAACTGCTCCATAAACACAGGCAACGTGCCTAACTTTCCCGGGAAGATGAAGTCAAAGAGCGACCACAGCTCTCGGAGGTTATTTTGCATCGGTGAGCCAGACAGAATGATCCGATGAGGGGTGCGAAACTATTTGAGGAAAGGAAGCACCTTTTTATTAAATTTACCTTTTAGCAATCGCCATTCCTACCCTAAAGATC
+
DDCCDFFFFFFFGGGGGGGGGGHHHHHHHHHGGGGHHHGHHHHHHGGGGGGGGHHHHHHHHHHHHHHHHHHHGHHHGHHHHHHHHHHHHHHGGGGGGHHHHHHHHHHHHHHHGGGGGHHHHHHHHGGGGGEHHHHHHHHHHHGGGGGHHHHHHGHHHHHHHHHHHGGGHHHGGEGGGGGGGGGHHHGGGGGGGGGGGGGFGEFFFFFFFHHFFHHHHFFHHFFFFFFFFFFFFFFFFFFFFFFFFFFFFFF
@M05620:45:000000000-G6HP7:1:1101:11298:5635 1:N:0:143
TACCTGTACTGGGGAAGCATTTGAATATCCCCCCATGGTGATGGGGACGGAGAACTGCTCCATAAACACAGGCAACGTGCCTAACTTTCCCGGGAAGATGAAGTCAAAGAGCGACCACAGCTCTCGGAGGTTATTTTGCATCGGTGAGCCAGACAGAATGATCCGATGAGGGGTGCGAAACTATTTGAGGAAAGGAAGCACCTTTTTATTAAATTTACCTTTTAGCAATCGCCATTCCTACCCTAAAGATC
+
ABBBBBFFFFF4GGGEFGGGGGHHHHHHHHHGGGGHHGHFHHHHGGGGFGGEGHHHHHHHHHHHHHHHHHFHGHHHGHHHHHHHHHHHHHHGGGGGFFHHHHEGFFHHFEGHEGGGGHHGHHHHHGFGGGCGBGGHHHHFDHGDGGGHHHHHHGHGFHHFGHHHHGDGHHHGGGGGFGGGGGFGGGGGF/CFGFGGGGGBF.BFFFFFFFFFFFFFFFFFFFFE/BFFFF?EFFFFFFFFFFFFFFFFFFF
@M05620:45:000000000-G6HP7:1:1101:5611:5675 1:N:0:143
CATCCTGACCCTGAAGTACCCCATTGAGCATGGCATCGTCACCAACTGGGACGACATGGAGAAGATCTGGCACCACACCTTCTACAACGAGCTGCGCGTGGCCCCGGAGGAGCACCCAGTGCTGCTGACCGAGGCCCCCCTGAACCCCAAGGCCAACAGAGAGAAGATGACTCAGGTGAGGCTCGGCCGACGCCCGTGCTCCTCCCGTCCTTTCCCCAGTCATTTTCTGCCCGGCTTGATTTCTGACATTT
+
BCCCDFFFFFFFGGGGGGGGGGGHHHHHHHHHHGHHHGHHHGHHHGHHHHHHGGGGGHHHHHHHHHHHHHHHHGHHGGGHHHHHHHHHGGGGGHHGGGGGGGHHGGGGGGGGHGHHGGHGHHHHHHHHHHGGGGGGGGGGGGHHHHGGGGHGHHGGGGGGGGGGGGGGGGGGGGGGGGGFGGGGFFFFFFFFFFFFDFFFFFFFFFFFFFFFFFFFFFFFFFFFFFFFFEFFFFFFFA.BFF0BB0FFBF0
@M05620:45:000000000-G6HP7:1:1101:10183:5685 1:N:0:143
ATCTCTATCTCCTAAAAACCTGTTTAGATTTGGAGATAGACCTTCAGGTTTTTCATCATTTTCTGCATGAATTATACATTGACCACGTTCCAGCGTGGTCAGTTTGCAGCATTCTGTTATTTTGTTTGACAGAGTGTCTTGTTGAGAACATATGTAGGACATGATTTTTTCCTGCAACAGGGAAAATAAAGTATAAGTTTTAAAGATTTATTCTTTAATAAAGGATCTCAAAGCCAGCTTTAGAAAAAGGA
+
CCCCCFFFFFFFGGGGGGGGGGHHHHHGHHHHHHHHHHGHHHHHHHHHGHHGEHHHHGFHHHHHHHHFHHHHHHHHHHHHHHHHGHGHHHHHFHGGFGHHHHGHHHHHHHHHHHHHHHHHHHHHGHHHHHHHHHHHHHHHHHHHHHGHHHFHHHHHHHHHHHHHHHHHHGHHHHFHHHHHHGGHHHHHHGHGGFHFHDGHHHHGHHHHHHHHHHHHHHHHHFGFHHHHHHHHHHFHHGHHHHHHHHHHGGH
@M05620:45:000000000-G6HP7:1:1101:7301:5693 1:N:0:143
CATCCTGACCCTGAAGTACCCGGCTTGATTTCTGACATTAGATCGGAAGAGCACACGTCTGAACTCCAGTCACAGCGATAGATCTCGTATGCCGTCTTCTGCTTGAAAAAAAAAAAAAAAAGAAACACACATGAGCGGGGAAAATAGCGAACAAGTAATAGATGAGAACAATGGAGAGTTGACGAGGGGAAACACGAAGGATGGTAATCGAATGGACAGCGCAACAGACAGATAGTTGCCACTGGACTATT
+
CCCCCFFFFFFFGGGGGGGGGGGGGGGHHHHHHHHHBGHGHFHHGGF2BFGGHHHHEHHHGHGHHHHHHHHHHFHGEEGDGFGEGHHGGHHHFEEFHGFHHHHHHHGHGFEEG@D<//</-.<0000<...00000----:../00:0-9-;-//00000000000000//0000/0:000:0..----..9//..-....00.00000../000000..-9---./:.///000:00000000//.0/00
@M05620:45:000000000-G6HP7:1:1101:7307:5713 1:N:0:143
CATCCTGACCCTGAAGTACCCGGCTTGATTTCTGACCTTAGATCGGACGATCACACGTCTTAACTCCAGTCACAGCGATAGATCTCGTATGCCGTCTTCTGCTTTAAAAAAAAAAGATATTTTGTTTGCCAGAGTGTCTTGTTGTGAACATATGTAGGACATGATTTTTACCTGCAACAGGGAAAATACAGTATAAGTTTTCCAGCTTTATTCTTTAATAAAGGATCTCAAAGCCAGTTTTAGAAAAAGGA
+
AAAAAFB1FFFF1FG1FGGGGG0EEGEFHHHHHDDG0DG11AFE/AB///ABEHHF/AAG/2DADGHFHFHEGH1G>FH/EHDGBFHGFF0FD@EEGEFFG1GG1>GH1FE?C@@//<@FGHFG<FFH1<<FFFH1<?FFD=FA0.11DG1F1>>=G00/<<GGFFGDB.<<G0;/0;C/;.;../0000:00;09;0;BF0:09/090;;00CFF900900;CFF/C009909:-;/:;;/BBB/9--A-
@M05620:45:000000000-G6HP7:1:1101:8692:5731 1:N:0:143
ATCTCTATCTCCTAAAAACCTGTTTAGATTTGGAGATAGACCTTCAGGTTTTTCATCATTTTCTGCATGAATTATACATTGACCACGTTCCAGCGTGGTCAGTTTGCAGCATTCTGTTATTTTGTTTGACAGAGTGTCTTGTTGAGAACATATGTAGGACATGATTTTTTCCTGCAACAGGGAAAATAAAGTATAAGTTTTAAAGATTTATTCTTTAATAAAGGATCTCAAAGCCAGCTTTAGAAAAAGGA
+
CCCCCFFFFFFFGGGGGGGGGGHHHHHHHHHHHHHHHHHHHHHHHHHHHHHGGHHHHHHHHHIIHHHHHHHHHHHHHHHHHHHHHHGGHHHHHHGGGGHHHHHHHHHHHHHHHHHHHHHHHHHHHHHHHHHHHHHHHHHHHHHHHHHHHHHHHHHHHHHHHHHHHHHHHGHHHHHHHHHHHGGHHHHHGHHHHHGHHFHHHHHHHHHHHHHHHHHHHHHHHHHHHHHHHGHHHHHHHGHHHHHHGHHHGGH
@M05620:45:000000000-G6HP7:1:1101:23514:5746 1:N:0:143
CATCCTGACCCTGAAGTACCCCATTGAGCATGGCATCGTCACCAACTGGGACGACATGGAGAAGATCTGGCACCACACCTTCTACAACGAGCTGCGCGTGGCCCCGGAGGAGCACCCAGTGCTGCTGACCGAGGCCCCCCTGAACCCCAAGGCCAACAGAGAGAAGATGACTCAGGTGAGGCTCGGCCGACGCCCGTGCTCCTCCCGTCCTTTCCCCAGTCATTTTCTGCCCGGCTTGATTTCTGACATTA
+
CCDCDFFFFFFFGGGGGGGGGGGHHHHHHHHHHHHHHGHHHGHHHGHHHHHHGGGGGHHHHHHHHHHHHHHHHGHHHGGHHHHHHHHHGGGGGHHGGGGGGGHHGGGGGGGGHGHHGGHGHHHHHHHHHHGGGGGGGGGGGGHHHHGGGGHGHHGGGGGGGGGGGGFGGGGGGGGGGGGGGGGGFFFFFFFFFFFFDFFFFFFFFFFEFFFFFFFFFFFFFFFFFFFFFFFFDFFFFFFFFFFFFFFFFF0
@M05620:45:000000000-G6HP7:1:1101:8707:5750 1:N:0:143
ATCTCTATCTCCTAAAAACCTGTTTAGATTTGGAGATAGACCTTCAGGTTTTTCATCATTTTCTGCATGAATTATACATTGACCACGTTCCAGCGTGGTCAGTTTGCAGCATTCTGTTATTTTGTTTGACAGAGTGTCTTGTTGAGAACATATGTAGGACATGATTTTTTCCTGCAACAGGGAAAATAAAGTATAAGTTTTAAAGATTTATTCTTTAATAAAGGATCTCAAAGCCAGCTTTAGAAAAAGGA
+
AAAAAFBFFFFFFGAFAGGFGAGFG33BFFFGBFHHFHHHFHHHHGG1GFGGGHHHHGHHHHHHFHHFHHHHHHHHHGHHGDFHHHEHHHHHGHGEE/FFGFGHFHHFFHGGHHGHFGFHHHFHHHHGHGHHBFHFHHHHHHHEHHHHGBFHHHHFFBGHHHEHHFGHGGGHH1FFDG0FEFG</0?1FFBFGH1<=F1FGF1FFFGFHHHHHGHHG0DDDG00<DHHHHGH0C:GEEHGFGCCCFCG.EF
@M05620:45:000000000-G6HP7:1:1101:23499:5757 1:N:0:143
CATCCTGACCCTGAAGTACCCCATTGAGCATGGCATCGTCACCAACTGGGACGACATGGAGAAGATCTGGCACCACACCTTCTACAACGAGCTGCGCGTGGCCCCGGAGGAGCACCCAGTGCTGCTGACCGAGGCCCCCCTGAACCCCAAGGCCAACAGAGAGAAGATGACTCAGGTGAGGCTCGGCCGACGCCCGTGCTCCTCCCGTCCTTTCCCCAGTCATTTTCTGCCCGGCTTGATTTCTGACATTA
+
CCDCDFFFFFFFGGGGGGGGGGGHHHHHHHHHHHHHHGHHHGHHHGHHHHHHGGGGGHHHHHHHHHHHHHHHHGHHHGGHHHHHHHHHGGGGGHHGGGGGGGHHGGGGGGGGHHHHGGHHHHHHHHHHHHGGGGGGGGGGGGHHHHGGGGHGHHGGGGGGGGGGGGGGGGGGGGGGFGGGGGGGFFFFFFFFFFFD:ADFFFFFFFFFFFDFFFFFFFFFFFFFFFHFFFFFFFFFFFFFFFFFFBFFFF0
@M05620:45:000000000-G6HP7:1:1101:10514:5775 1:N:0:143
CATCCTGACCCTGAAGTACCCCATTGAGCATGGCATCGTCACCAACTGGGACGACATGGAGAAGATCTGGCACCACACCTTCTACAACGAGCTGCGCGTGGCCCCGGAGGAGCACCCAGTGCTGCTGACCGAGGCCCCCCTGAACCCCAAGGCCAACAGAGAGAAGATGACTCAGGTGAGGCTCGGCCGACGCCCGTGCTCCTCCCGTCCTTTCCCCAGTCATTTTCTGCCCGGCTTGATTTCTGACATTA
+
CCCCCFFFFFFFGGGGGGGGGGGHHHHHHHHHHHHHHGHHHGHHHGHHHHHHGGGGGHHHHHHHHHHHHHHHHGHHHGGHHHHHHHHHGGGGGHHGGGGGGGHHGGGGGGGGHHHHGGHGHHHHHHHHHHGGGGGGGGGGGGHHHHGGGGHGHHGGGGFGGGGGGGGFGGGGGGGGGGGGGGGGFFFFFFFFFFFF=DFFFFFFFFFFFFDFFFFFFFDFFFFFFFFFFFFFDFFFFFAFFFFFFFFFFF0
@M05620:45:000000000-G6HP7:1:1101:12384:5818 1:N:0:143
ATCTCTATCTCCTAAAAACCTGTTTAGATTTGGAGATAGACCTTCAGGTTTTTCATCATTTTCTGCATGAATTATACATTGACCACGTTCCAGCGTGGTCAGTTTGCAGCATTCTGTTATTTTGTTTGACAGAGTGTCTTGTTGAGAACATATGTAGGACATGATTTTTTCCTGCAACAGGGAAAATAAAGTATAAGTTTTAAAGATTTATTCTTTAATAAAGGATCTCAAAGCCAGCTTTAGAAAAAGGA
+
CCCDDFFFFFFFGGGGGGGGGGHHHHHHHHHHHHHHHHHHHHHHHHHHHHHGGHHHHHHIHIHHIHHHHHHHHHHHHHHHHGHHHHGHHHHHHHGFGGHHHHHHHHHGHHHHHHHHHHHHHHHHHHHHHHHHHHHHHHHHHHHHHHGGHHHHHHHHHHHHHHHHHHHHHGHHHHHHHHHHHGGGHHHHHHHHHHHHHHHHHHHHHHHHHHHHHHHHHGHHHGHHHHHHHGGGHHHHHGHHHHHHHHGHGGG
@M05620:45:000000000-G6HP7:1:1101:12770:5862 1:N:0:143
TACCTGTACTGGGGAAGCATTTGAATATCCCCCCATGGTGATGGGGACGGAGAACTGCTCCATAAACACAGGCAACGTGCCTAACTTTCCCGGGAAGATGAAGTCAAAGAGCGACCACAGCTCTTCGGAGGTTATTTTGCATCGGTGAGCCAGACAGAATGATCCGATGAGGGGTGCGAAACTATTTGAGGAAAGGAAGCACCTTTTTATTAAATTTACCTTTTAGCAATCGCCATTCCTACCCTAAAGAT
+
BBBBBFFFFFFFGGGFGGGGGGHGGHFHHHHGGGGHHHHHFHHHHGGFGGAAEGHHHHHHHHHHHHHHHHHHGHHHGHHHHHHFHHHHHHHGGGG@GHHHGHHHHHFHHGHHGGGGGHHHHHHHHHHGCFGFHFHHHHHHHHHGGEGCGGHFHFGHHGCHGGHHHHGGGCHHGGCCGGGGGGGGGGGGGGG0;BFGGGGGGGFFFFFFFFFFF/BFFFFFFFFFBFFFFFFFFFFFFFFFFFFFFFF/FFF
@M05620:45:000000000-G6HP7:1:1101:12763:5881 1:N:0:143
TACCTGTACTGGGGAAGCATTTGAATATCCCCCCATGGTGATGGGGACGGAGAACTGCTCCATAAACACAGGCAACGTGCCTAACTTTCCCGGGAAGATGAAGTCAAAGAGCGACCACAGCTCTTCGGAGGTTATTTTGCATCGGTGAGCCAGACAGAATGATCCGATGAGGGGTGCGAAACTATTTGAGGAAAGGAAGCACCTTTTTATTAAATTTACCTTTTAGCAATCGCCATTCCTACCCTAAAGAT
+
AAAAAFFFFFFFGGGA?FFGGGGF1FAGHHHGGGEHFFGGFHHCHCCFAEACEEGHGHHHHGHGEEHHHCGHFHFHEHGGHHF1FHHHHHHGGGG/AGGGFHGHGDFGH0FGEGGGCHHHHHHHHHHG/CCCHHHHHHFHHHHG?CE.FGHGHACGHC/FHDGHHHAEFFHHGGE@FGE@@AF9FGGG0CFB9/;F/BFEGGFFFFFF-BF///BFFFFFFFFF/FFFBBFAEBFFFFFFFFFFFF-:99B
@M05620:45:000000000-G6HP7:1:1101:25057:5889 1:N:0:143
ATCTCTATCTCCTAAAAACCTGTTTAGATTTGGAGATAGACCTTCAGGTTTTTCATCATTTTCTGCATGAATTATACATTGACCACGTTCCAGCGTGGTCAGTTTGCAGCATTCTGTTATTTTGTTTGACAGAGTGTCTTGTTGAGAACATATGTAGGACATGATTTTTTCCTGCAACAGGGAAAATAAAGTATAAGTTTTAAAGATTTATTCTTTAATAAAGGATCTCAAAGCCAGCTTTAGAAAAAGGA
+
CCCCCFFFFFFFGGGGGGGGGGHHHHHHHHHHHFHHHHHFHHHHHHHHHHHGGHHHHHHHHHHHIHHHHGHHHHHHHFHHHFHHHHGHHHHHHHGGGGHHGHHHHHHHHHHHHHHHHHHHHHHHHHHHGHHHHHHHHHHHHHHHFHHHHHHHHHHHHHHHHHHHHHHHHGHHHHHHFGHGGFGHGHGHGGGHHHHHGFGHHHHHHHGHHHHHHHHHHHHHHHHHHHHHHHHHHHHHHGHHHHGFGHHHGGG
@M05620:45:000000000-G6HP7:1:1101:10146:5901 1:N:0:143
CATCCTGACCCTGAAGTACCCCATTGAGCATGGCATCGTCACCAACTGGGACGACATGGAGAAGATCTGGCACCACACCTTCTACAACGAGCTGCGCGTGGCCCCGGAGGAGCACCCAGTGCTGCTGACCGAGGCCCCCCTGAACCCCCAGGCCCACAGAGAGAAGATGACTCAGGTGCGGCTCGGCCGACGCCCGTGCTCCTCCCGTCCTTTCCCCAGTCATTTTCTGCCCGGCTTGTTTTCTGACATTT
+
BABBBFFFFFFFGFB4GEGGGGAGFFB4FDFGFGGHHAGHEFHFFEHGFAEFE0EEEHFFHHCH3FGFGDG2GFGHAEGHHHHDG43FE11EEFGEEGG?GEHHGCBBBGGGGFGHG/?FCFFFGGGGHF?<@?<FGGGGDC/0CGGG--:CEG.;C..;C/9A9B/=B0:FF00/C/0;@;@D--;A--;99@B-9.;9FF/BFF.ADFAFFFFFFF.;B/;BFF///9BA.--@B;.;9BFF//;/;//
@M05620:45:000000000-G6HP7:1:1101:19773:5902 1:N:0:143
ATCTCTATCTCCTAAAAACCTGTTTAGATTTGGAGATAGACCTTCAGGTTTTTCATCATTTTCTGCATGAATTATACATTGACCACGTTCCAGCGTGGTCAGTTTGCAGCATTCTGTTATTTTGTTTGACAGAGTGTCTTGTTGAGAACATATGTAGGACATGATTTTTTCCTGCAACAGGGAAAATAAAGTATAAGTTTTAAAGATTTATTCTTTAATAAAGGATCTCAAAGCCAGCTTTAGAAAAAGGA
+
BBBBBFBFFFFFGFGDFGGGGGHHHDGBGHHHHGHFHEGBGHHHHFHHHHHGGHDGHHHHHHHHHHHHHFFHHHHGHEHHHGGHHHGHHHHHHHGGGGHHHHHHHHHHHHHHHHHHHHHHHHHHHHHHGHHHFHHHHHHHHHHHDGE?GFHHHHHHHGFHHHHGHHHHHGHHHHHGDGFGHGGHEFGFGFHHGHF1FGGHHHHFHFHHHGHHHHHHHHHH0GFHFGHHHHHFHHHFFGHHHHHBCCGADDC
@M05620:45:000000000-G6HP7:1:1101:19771:5921 1:N:0:143
ATCTCTATCTCCTAAAAACCTGTTTAGATTTGGAGATAGACCTTCAGGTTTTTCATCATTTTCTGCATGAATTATACATTGACCACGTTCCAGCGTGGTCAGTTTGCAGCATTCTGTTATTTTGTTTGACAGAGTGTCTTGTTGAGAACATATGTAGGACATGATTTTTTCCTGCAACAGGGAAAATAAAGTATAAGTTTTAAAGATTTATTCTTTAATAAAGGATCTCAAAGCCAGCTTTAGAAAAAGGA
+
BBBBBFFFFFFFGGGGGGGGGGHHHFHHHHHHHHHGHHHFHHHHHHHHHHHGGHHHHHHHHHHHHHHHHHGHHHHHHHHHHHHHHHGHHHHHHHGGGGHHHHHHHHHHHHHHHHHHHHHHHHHHHHHHGHHHHHHHHHHHHHHHEGEHHGHHHHHHHHHHHHHHHHHHHGHHHHHHFHHHHGGHHGHHHHHHHHHGHHHHHHHFHGHHHHHHHHHHHHHHHHHHGHHHHHHHHHHHHGHHHHHFHHHGGGG
@M05620:45:000000000-G6HP7:1:1101:12681:5924 1:N:0:143
CATCCTGACCCTGAAGTACCCCGGCTTGATTTCTGACATTAGATCGGAAGAGCACACGTCTGAACTCCAGTCACAGCGATAGATCTCGTATGCCGTCTTCTGCTTGAAAAAAAAAAAAAAACTTCTGCCCTAAGCCCCCCTTCCCCCCCATGCCCCCCGCACTACGCTTACTCCGGTTAAGCTCGGCCGCCGCCCGTGCTCCTCCCGTCCTTTCCCATTTCCTCTTCTGCCCGTCTTGCTTTCTTACCTTC
+
BBBBBFFFFFFFGGFGGGGGGGGGGGGGHHHHHHHGHHHHHHGHHHGGGGHHHHHHHGHHHGHHHHHHHHHHHHHHHGEHEEEFGFGGGGHHHHGGGHGHHHHGHHGHHHHGED@B////-<<>>==1>.100/<<CE<DC.;;CCA9--//;;/.BD-----/;.9E..//9/.-9..//9/;.-.9--9--;;-9;A./9:BBF..:.9;B9BB////B/B//;99BBFE.;;9.///;/9/////;:;
@M05620:45:000000000-G6HP7:1:1101:18196:5930 1:N:0:143
ATCTCTATCTCCTAAAAACCTGTTTAGATTTGGAGATAGACCTTCAGGTTTTTCATCATTTTCTGCATGAATTATACATTGACCACGTTCCAGCGTGGTCAGTTTGCAGCATTCTGTTATTTTGTTTGACAGAGTGTCTTGTTGAGAACATATGTAGGACATGATTTTTTCCTGCAACAGGGAAAATAAAGTATAAGTTTTAAAGATTTATTCTTTAATAAAGGATCTCAAAGCCAGCTTTAGAAAAAGGA
+
ABBCCFFFFFFFGGGGGGGGGGHHHHHHHHHHHHHHHHHHHHHHHHHHHHHGGHHHHHHHHHHHHHHHHHHHHHHHHHHHHHHHHHGHHHHHHHGGGGHHHHHHHHHHHHHHHHHHHHHHHHHHHHHHGHHHHHHHHHHHHHHHHHHHHHHHHHHHHHHHHFHHHHHHHGHHHHHHHHHHHGGHHHHHHHHHHEHFHGHHHHHHHHHHHHHHHHHHHHHHHHHHEHHHHHHHHHHHHGHHHHHHGFHHGGF
@M05620:45:000000000-G6HP7:1:1101:13420:5931 1:N:0:143
TACCTGTACTGGGGAAGCATTTGAATATCCCCCCATGGTGATGGGGACGGAGAACTGCTCCATAAACACAGGCAACGTGCCTAACTTTCCCGGGAAGATGAAGTCAAAGAGCGACCACAGCTCTCGGAGGTTATTTTGCATCGGTGAGCCAGACAGAATGATCCGATGAGGGGTGCGAAACTATTTGAGGAAAGGAAGCACCTTTTTATTAAATTTACCTTTTAGCAATCGCCATTCCTACCCTAAAGATC
+
BAABBFFFFFFFGGAEGGGGGGHFDHDHHHHGGGEHHHHHGGHHHGEFEGGFCGGHHHHHHFHFGHHGHEHHGHGHGHHHHHHFHHHHHHHGGGE@FFHHHFHHHFFFHFHHGGGGCHEHHHHHHGGDGGGHDGHHHHHGHHGGGGGHHHHHFGFFGFGHFHHHHDEGFHHGGFGGGDF?BGFGGGGBEG0BFFGF/AEFGFFFFFFFFFBBBFFFFFFFFFFBFFFFFFFFFFFFFFFFFFFFB.;BFFF
@M05620:45:000000000-G6HP7:1:1101:13426:5949 1:N:0:143
TACCTGTACTGGGGAAGCATTTGAATATCCCCCCATGGTGATGGGGACGGAGAACTGCTCCATAAACACAGGCAACGTGCCTAACTTTCCCGGGAAGATGAAGTCAAAGAGCGACCACAGCTCTCGGAGGTTATTTTGCATCGGTGAGCCAGACAGAATGATCCGATGAGGGGTGCGAAACTATTTGAGGAAAGGAAGCACCTTTTTATTAAATTTACCTTTTAGCAATCGCCATTCCTACCCTAAAGATC
+
A1AAAFFFFFFFGGGGGG1FGGHBAGGHHHHGGGGHHHGHDHHHHGEEEGA?ECGHHHHHHHHGFHHHHFHHGHFHEHHHHHH1GHHHHHHGGGC@GHHHHHHHGHFFHGHHGGGGCHGHHHHHHFGCGGFHBGHHHHHHHHGGGGGHHHFHGGFHHHHHHHHHHGGGFGHGGEGGGCAGAGEGGGGGGGFFFGGEFEFGGFFFFFFFFFFFBFFFFFFFFFFFBFFFFFFFFFFFFFFFFFFFFB/FFFF
@M05620:45:000000000-G6HP7:1:1101:8579:5990 1:N:0:143
ATCTCTATCTCCTAAAAACCTGTTTAGATTTGGAGATAGACCTTCAGGTTTTTCATCATTTTCTGCATGAATTATACATTGACCACGTTCCAGCGTGGTCAGTTTGCAGCATTCTGTTATTTTGTTTGACAGAGTGTCTTGTTGAGAACATATGTAGGACATGATTTTTTCCTGCAACAGGGAAAATAAAGTATAAGTTTTAAAGATTTATTCTTTAATAAAGGATCTCAAAGCCAGCTTTAGAAAAAGGA
+
BCCCCFFFFFFFGGGGGGGGGGHHHHHHHHHHHHHHHHHHHHHHHHHHHHHGGHHHHHHHHHHHHHHHHFHHHHHGHHHHHHHHHHGHHHHHHHGGGGHHGHHHHHHHHHHHHHHHHHHHHHHHHHHHHHHHHHHHHHHHHHHHGHHHHFHHHHHHHHHHGHHHHHHHHGHHHHHHFHHHHGGHGFGGGHHHHHHHHHHHHHHHHHHHHHHHHHHHGGGHHHHHGHHHHHGGHHHHHGHHHHGHFHHHGGG
@M05620:45:000000000-G6HP7:1:1101:7010:6014 1:N:0:143
ATCTCTATCTCCTAAAAACCTGTTTAGATTTGGAGATAGACCTTCAGGTTTTTCATCATTTTCTGCATGAATTATACATTGACCACGTTCCAGCGTGGTCAGTTTGCAGCATTCTGTTATTTTGTTTGACAGAGTGTCTTGTTGAGAACATATGTAGGACATGATTTTTTCCTGCAACAGGGAAAATAAAGTATAAGTTTTAAAGATTTATTCTTTAATAAAGGATCTCAAAGCCAGCTTTAGAAAAAGGA
+
CCCCDFFFFFFFGGGGGGGGGGHHHHHHHHHHHHHHHHHHHHHHHHHHHHHGGHHHHIHHHHIHIHHHHHHHHHHHHHHHHHHHHHGHHHHHHHGGGGHHHHHHHHHHHHHHHHHHHHHHHHHHHHHHHHHHHHHHHHHHHHHHHHHHHHHHHHHHHHHHHHHHHHHHHGHHHHHHHHHHHGGHHHHHHHHHHHHHHHHHHHHHHHHHHHHHHHHHHHHHHHHHGHHHHHHHHHHHHGHHHHHFGHHHGGH
@M05620:45:000000000-G6HP7:1:1101:16483:6022 1:N:0:143
ATCTCTATCTCCTAAAAACCTGTTTAGATTTGGAGATAGACCTTCAGGTTTTTCATCATTTTCTGCATGAATTATACATTGACCACGTTCCAGCGTGGTCAGTTTGCAGCATTCTGTTATTTTGTTTGACAGAGTGTCTTGTTGAGAACATATGTAGGACATGATTTTTTCCTGCAACAGGGAAAATAAAGTATAAGTTTTAAAGATTTATTCTTTAATAAAGGATCTCAAAGCCAGCTTTAGAAAAAGGA
+
CCCCCFFFFFFFGGGGGGGGGGHHHHHHHHHHHHHHHHHHHHHHHHHHHHHGGHGHHHHHHHHHHHHHHHHHHHHHHHHHHHHHHHGHHHHHHHGGGGHHHHHHHHHHHHHHHHHHHHHHHHHHHHHHHHHHGHHHHHHHHHHHGHHHHHHHHGHHHHFHHHHFHHHHHGHHHHGHHHHHHGGHHHHHHHHHHHHHGHHHHHHHHGHHHHHGHHHHHFHHGFHHHHHHHHHHGHHHHEHHHHEHHHHGGGF
@M05620:45:000000000-G6HP7:1:1101:12809:6050 1:N:0:143
ATCTCTATCTCCTAAAAACCTGTTTAGATTTGGAGATAGACCTTCAGGTTTTTCATCATTTTCTGCATGAATTATACATTGACCACGTTCCAGCGTGGTCAGTTTGCAGCATTCTGTTATTTTGTTTGACAGAGTGTCTTGTTGAGAACATATGTAGGACATGATTTTTTCCTGCAACAGGGAAAATAAAGTATAAGTTTTAAAGATTTATTCTTTAATAAAGGATCTCAAAGCCAGCTTTAGAAAAAGGA
+
ABBBBFFFFFFFGFGGGGGGGGHHHFHGHHHHHBGFHFHAGHHHHFHGHHHGGHHHHFHHHHHHFHHHHHBHHHHHHEHHGHHHHHGHHHH5GHGGGGHHGHHHHHHGHHFHHHHHHHGHHHHHHHHHGHHHCGHHHHHHHHHHFHHFHFHFHGHHHHGHGGC?GHHHHGHHHHHC2GFGFAGAG0??<FFHFG1<FFHHHFG1>1>GHHHHHHHHG<D00DDH/<FHHGDFGHH/CEHHHHH0;;G.E./
@M05620:45:000000000-G6HP7:1:1101:13812:6054 1:N:0:143
ATCTCTATCTCCTAAAAGGAAGAAAGGGGAGGGAAGATCGGAAGAGCACACGTCTGAACTCCAGTCACAGCGATAGATCTCGTATGCCGTCTTCTGCTTGAAAAAAAAAAAAAAGACTCCACGGGATTCAACTCGCTGATGAAACAATGGCAAGTACGTCAGGCATTTCCGCTTTATCACTCTTGTGGCTCCACTTGAACAATTCTCAGCATTTGTACTTTTAACTGCCCATCCAGTGACACAACACCTAT
+
BBBBAFFFFFFFGGGGFGEFGGF44BEEEFGGGGHGGHHHGEGGGHHHHGHGGHHGHGHHHHHHHHHHGHHGGHDGFFGHHFEEHHFHEGGFFHHHFGGHHHFFHEC@/<///>/<<FGGH0C--<./0<D000<<C<.CCC0CF/.C0/:/0.:00./99./;;FFFFFDEGGG09;0CF;0;;;B9.A;;BFFF/9;9/.;BBF/9/;/BFF/B//BF///9FF9/B.//;A////9;/;B.A...;//
@M05620:45:000000000-G6HP7:1:1101:12813:6068 1:N:0:143
ATCTCTATCTCCTAAAAACCTGTTTAGATTTGGAGATAGACCTTCAGGTTTTTCATCATTTTCTGCATGAATTATACATTGACCACGTTCCAGCGTGGTCAGTTTGCAGCATTCTGTTATTTTGTTTGACAGAGTGTCTTGTTGAGAACATATGTAGGACATGATTTTTTCCTGCAACAGGGAAAATAAAGTATAAGTTTTAAAGATTTATTCTTTAATAAAGGATCTCAAAGCCAGCTTTAGAAAAAGGA
+
BBBCCFFFFFFFGGGGGGGGGGHHHHHHHHHHHHHHHHHGHHHHHHHHHHHGGHHHHIHHHHHHIHHHHHHHHHHHHHHHHHHHHHGHHHHHHHGGGGHHHHHHHHHHHHHHHHHHHHHHHHHHHHHHHHHHHHHHHHHHHHHHHHHHHHHHHHHHHHHHHHHHHHHHHGHHHHHHHHHHHGGHHHHHHHHHHHHHHHHHHHHHHHHHHHHHHHHHHHHHHHHHHHHHHGHHHHHHHGHHHHHHHHHHGGH
@M05620:45:000000000-G6HP7:1:1101:12805:6083 1:N:0:143
ATCTCTATCTCCTAAAAACCTGTTTAGATTTGGAGATAGACCTTCAGGTTTTTCATCATTTTCTGCATGAATTATACATTGACCACGTTCCAGCGTGGTCAGTTTGCAGCATTCTGTTATTTTGTTTGACAGAGTGTCTTGTTGAGAACATATGTAGGACATGATTTTTTCCTGCAACAGGGAAAATAAAGTATAAGTTTTAAAGATTTATTCTTTAATAAAGGATCTCAAAGCCAGCTTTAGAAAAAGGA
+
ABBBBFFFFFBFGGCGGGGGGGHHHHGHHHHHHHHHHHHHHHHHGHHHHHHGGHHHHHHHHHHHHGHHHHHHHHHGHHHHGHHHHHGHHHHHGHGGGGHHHHHHHHHHHHHHHHHHHHHHHHHHFGHHHHGHHHGGHHHHHHHHHHHHHHHHHHHHHHHHHHHHHHHHGGHHHHGHHHHHHGFHHHHHHHHHHHHGH<FGEHGHHHHHHHHHHHHHHGHHHHGHHHHHHGHHHHHHHGHHHHHHHFGGGGH
@M05620:45:000000000-G6HP7:1:1101:6280:6117 1:N:0:143
TACCTGTACTGGGGAAGCATTTGAATATCCCCCCATGGTGATGGGGACGGAGAACTGCTCCATAAACACAGGCAACGTGCCTAACTTTCCCGGGAAGATGAAGTCAAAGAGCGACCACAGCTCTCGGAGGTTATTTTGCATCGGTGAGCCAGACAGAATGATCCGATGAGGGGTGCGAAACTATTTGAGGAAAGGAAGCACCTTTTTATTAAATTTACCTTTTAGCAATCGCCATTCCTACCCTAAAGATC
+
AAAAA1FFFFDCCEGG1FAGGGFHGHHHHHHGGGEHGHGHHHHBGGGGEGGFGFGH1GHHHHHHHGHHHHGEEHHHCHAGHHHFHHHHHHHEEGCG?GFGGHEGGHHHHGCHECGGGHGGHHHHH/FGGGGHHHHHHHH<FHCFCEGHHHHHHGHHHHHGHHHHHCGGG0C.-:CC?EAGAGGGGGFFG/;FGF?BC9CFGFFFFFFFFFF//;BFFF:BFFFF/;BFFF9EF?EFFFFFFFFFFBFFFFF
@M05620:45:000000000-G6HP7:1:1101:11416:6139 1:N:0:143
TACCTGTACTGGGGAAGCATTTGAATATCCCCCCATGGTGATGGGGACGGAGAACTGCTCCATAAACACAGGCAACGTGCCTAACTTTCCCGGGAAGATGAAGTCAAAGAGCGACCACAGCTCTCGGAGGTTATTTTGCATCGGTGAGCCAGACAGAATGATCCGATGAGGGGTGCGAAACTATTTGAGGAAAGGAAGCACCTTTTTATTAAATTTACCTTTTAGCAATCGCCATTCCTACCCTAAAGATC
+
BABCCFFFFFFFGGGGGGGGGGHHHHHHHHHGGGGHHHHHHHHHHGGGGGGGGHHHHHHHHHHHHHHHHHHHGHHHGHHHHHHHHHHHHHHGGGGGGHHHHHHHHHHHHHHHGGGGGHHHHHHHHGGGGGGHHHHHHHHHHHGGGGGHHGHHHGHHHHHHHHHHHGGGHHHGGFGGGFFFGGGGGGGFFGFGGGGGGGGGGFFFFFFFFFFFFFFFFFFFFFFFFFFFFFFFFFFFFFFFFFFFFFFFFFF
@M05620:45:000000000-G6HP7:1:1101:18197:6141 1:N:0:143
TACCTGTACTGGGGAAGCATTTGAATATCCCCCCATGGTGATGGGGACGGAGAACTGCTCCATAAACACAGGCAACGTGCCTAACTTTCCCGGGAAGATGAAGTCAAAGAGCGACCACAGCTCTCGGAGGTTATTTTGCATCGGTGAGCCAGACAGAATGATCCGATGAGGGGTGCGAAACTATTTGAGGAAAGGAAGCACCTTTTTATTAAATTTACCTTTTAGCAATCGCCATTCCTACCCTAAAGATC
+
A>AABFFFFFFFGGG2AGGGGGHHHHGHHHHGGG?GHHGHHHHHHGGGGGGGEHHHHHHHHHHFHHHGHHHHGHHHGHHGHHHFHHHHHHHGGGGGGHHHHHHHHHFHHHHHGGGGGHFHHHHHHGGGGGGGGHHHHHHHHHDGGGGHHHHHHGHGFGHHHHHHH.EGHHGGGGGGGADGGGFGGGGGEFF/CF?BFGGGFFFFFFFEFFFFFFFFFFFFFFFEFFFFFBEFFFFFFFFFF?FFFFBBFFF
@M05620:45:000000000-G6HP7:1:1101:11434:6158 1:N:0:143
TACCTGTACTGGGGAAGCATTTGAATATCCCCCCATGGTGATGGGGACGGAGAACTGCTCCATAAACACAGGCAACGTGCCTAACTTTCCCGGGAAGATGAAGTCAAAGAGCGACCACAGCTCTCGGAGGTTATTTTGCATCGGTGAGCCAGACAGAATGATCCGATGAGGGGTGCGAAACTATTTGAGGAAAGGAAGCACCTTTTTATTAAATTTACCTTTTAGCAATCGCCATTCCTACCCTAAAGATC
+
BABBBFFFFFFFGCFG?GFGGGFFGHGHHHHGGGGHGHHHHGHCEE2AEGG1FFHHHHHGHHHHHHHHGHHHGHAGCGHGGHH@GFHGHGHEGG/@DHHHGFBGHHHHGHHGGGGGGHHHGHHHHGGGGGCHFGGHHHGHGGGCGCEGFHHHHGGFHGHHHHHHHGGGHHHGCE@DBDABBGEGGGGEGBBFFFGGG.AFFFFFFFFFFB///BFFFFFFFFFFBFFBFFEFFFFFFFFFFFFFFFFFFFF
@M05620:45:000000000-G6HP7:1:1101:18198:6160 1:N:0:143
TACCTGTACTGGGGAAGCATTTGAATATCCCCCCATGGTGATGGGGACGGAGAACTGCTCCATAAACACAGGCAACGTGCCTAACTTTCCCGGGAAGATGAAGTCAAAGAGCGACCACAGCTCTCGGAGGTTATTTTGCATCGGTGAGCCAGACAGAATGATCCGATGAGGGGTGCGAAACTATTTGAGGAAAGGAAGCACCTTTTTATTAAATTTACCTTTTAGCAATCGCCATTCCTACCCTAAAGATC
+
CCCCDFFFFFFFGGGGGGGGGGHHHHHHHHHGGGGHHHHHHHHHHGGGGGGGGHHHHHHHHHHHHHHHHHHHGHHHGHHHHHHHHHHHHHHGGGGEGFHGHFGHHHHHBGGFGGGGGHGHGHHHHGGDDGGHHHHHHHHHHHGGFGEHHHFHHFGHHGHHGHHHHDEFHHHGG.@DADCGGGGGGEFGEBFGFGGGFGGGGFFFFFFFFFFFFFFFFFFFFFFFFFF0BBAFFDEFFFFFFFFFFFFFFFF
@M05620:45:000000000-G6HP7:1:1101:13017:6209 1:N:0:143
CATCCTGACCCTGAAGTACCCCGGCTTGATTTCTGACATTAGATCGGAAGAGCACACGTCTGAACTCCAGTCACAGCGATAGATCTCGTATGCCGTCTTCTGCTTGAAAAAAAAAAAAAAAAAAAAAGAAAGGAGAAGGAAAAATTCTAAGAGAAGAAAAGAACAATGAAGCGAGCTAAGGGAATAAAGGGGGCGGAAGCACGAGAAGGTGAAATGATAGAAGACAACGTGACAATCAAGACGCTGAAATG
+
AABCCFFFFFFFGGGGGGGGGGGGGGGGHHHHHHHHHHHHHHHHHHGGGGHHHHHHHGHHHGHHHHHHHHHHHHHHGGGHEGGF4FGHGGHHHHGGGHGHHHHHHHHHFHHEFDDC>/<<-----:-.../0./.../../;/..0000000:/0/0////..///:0:00:;.--.000/.../00000.--9----..0/-:-../.0:0000000000000///.;.9..0:000000/9-...0000
@M05620:45:000000000-G6HP7:1:1101:14481:6213 1:N:0:143
CATCCTGACCCTGAAGTACCCCATTGAGCATGGCATCGTCACCAACTGGGACGACATGGAGAAGATCTGGCACCACACCTTCTACAACGAGCTGCGCGTGGCCCCGGAGGAGCACCCAGTGCTGCTGACCGAGGCCCCCCTGAACCCCAAGGCCAACAGAGAGAAGATGACTCAGGTGAGGCTCGGCCGACGCCCGTGCTCCTCCCGTCCTTTCCCCAGTCATTTTCTGCCCGGCTTGATTTCTGACATTT
+
A1AAAFFBFFFFGFBDGFGGGGGHHHDGGGHHCH0FHGHHHGHEFGHHHHHHGGGCGHH1GCFHHHHHFHHHHGAHGGGHHHHGHFFHGGGGGHHGGGGGEEHHGEGCCCCGHEGHGFCFGHFHFHHFHHGGGC@GGGGGGGGHHHGGG.CEGHF...;9BFF?FGFGGFFFGGGGGGGGFEEF@@FF@@;-@@?@@?AABFFFF?-;AAAFFFFFFFFFF//BFFFB//9AA@@@@;9FFFFF//;/BF/
@M05620:45:000000000-G6HP7:1:1101:13031:6224 1:N:0:143
CATCCTGACCCTGAAGTACCCCGGCTTGATTTCTGACATTAGATCGGAAGAGCACACGTCTGAACTCCAGTCACAGCGATAGATCTCGTATGCCGTCTTCTGCTTGAAAAAAAAAAATCTTTATTTTTACACACTCTCTTTATTCCCACATCTTTACTACCTGCATTTTTCCTTCCCCCCCCCTCTTTAAGCACCCTTACTCTCTCTCTCTTCTTTCATCCTGCCTCTCCACACCCTCTTTCTCCCCATTC
+
A>A>AFF5FFFFFGGGGGGGGGGGGFGEFHHHHGHHHHHHHHBGHHGGGGGAGFHHHGHHHGHHHGHHFHFGHHFGHCEH1?BB4@EGFGHFHHGGEFGHGHFGHHEHHFHGG@<B/02222222111/?111/00?<1=1111111>0.>111>1000=/<0./===00<DF<0/;/.---9-./0000000/9..///////////;/9;BFFF//9;////.///;/9./;;..9.//;BFF/A..;9
@M05620:45:000000000-G6HP7:1:1101:11860:6226 1:N:0:143
CATCCTGACCCTGAAGTACCCCATTGAGCATGGCATCGTCACCAACTGGGACGACATGGAGAAGATCTGGCACCACACCTTCTACAACGAGCTGCGCGTGGCCCCGGAGGAGCACCCAGTGCTGCTGACCGAGGCCCCCCTGAACCCCAAGGCCAACAGAGAGAAGATGACTCAGGTGAGGCTCGGCCGACGCCCGTGCTCCTCCCGTCCTTTCCCCAGTCATTTTCTGCCCGGCTTGATTTCTGACATTA
+
BCCCCFFFFFFFGGGGGGGGGGGHHHHGHHHHHHHHHGHHHGHHGGHHHHHHGGGGGHHHHHHHHHHHHHHHHGHHHGGHHHHHHHHHGGGGGHHGGGGGGGHHGGGGGGGGHHHHGGHGHHHHHHHHHHGGGGGGGGGGGFHHHHGGGGHGHHGGGGGGGFDGGGGGGGGGGGGGGGGGGGGGFFFFFFFFFFFF@DFFFFFFFFFADFFFFFFFFFFFFFFFFFFFFFFEADFFF;:;FFFFF0BFFF0
@M05620:45:000000000-G6HP7:1:1101:14477:6230 1:N:0:143
CATCCTGACCCTGAAGTACCCCATTGAGCATGGCATCGTCACCAACTGGGACGACATGGAGAAGATCTGGCACCACACCTTCTACAACGAGCTGCGCGTGGCCCCGGAGGAGCACCCAGTGCTGCTGACCGAGGCCCCCCTGAACCCCAAGGCCAACAGAGAGAAGATGACTCAGGTGAGGCTCGGCCGACGCCCGTGCTCCTCCCGTCCTTTCCCCAGTCATTTTCTGCCCGGCTTGATTTCTGACATTT
+
DDDDDFFFFFFFGGGGGGGGGGGHHHHHHHHHHHHHHGHHHGHHHGHHHHHHGGGGGHHHHHHHHHHHHHHHHGHHHGGHHHHHHHHHGGGGGHHGGGEGGGHHGGGGGGGGHHHHGGHGHHHHHHGHHHGGGGGGGGGGGGHHHHGGGGHGHHGGGGGGGGGGGGGGGGGGGGGGHGGGGGGGFFFFFFFFFFFFDFFFFFFFFFFEFFFFFFFFFFFFFFFFFFFFFFFFFFFFFFFFFFFFFFFFFF0
@M05620:45:000000000-G6HP7:1:1101:5412:6240 1:N:0:143
AATCCTGACCCTGAAGTACCCCATTGAGCATGGCATCGTCACCAACTGGGACGACATGGAGAAGATCTGGCACCACACCTTCTACAACGAGCTGCGCGTGGCCCCGGAGGAGCACCCAGTGCTGCTGACCGAGGCCCCCCTGAACCCCAAGGCCAACAGAGAGAAGATGACTCAGGTGAGGCTCGGCCGACGCCCGTGCTCCTCCCGTCCTTTCCCCAGTCATTTTCTGCCCGGCTTGATTTCTGACATTT
+
3>>ABFFFFFFFGGGGGGGGGGGHGHHHHHHHHHHHHGHHHGHHGGHHHHHHGGGGGHHHHHHHHHHHHHHHHGGHHGGHHHHHHHHHGGGGGGHGGGGGCGGHGGGGGGGGHHHHGGHHFHHHHHHHHHGGGGGGGGGGGGHHHHGGGGHGHHGGGGGGGGFGGGGGFFGGGGGGBFGFFGGGFFFFFFFFFFFF9DFFFFFFFFFADDDFFFFFFFFFFFFFFFFFFFFFFFFFFFFFFFFF0BFFFF0
@M05620:45:000000000-G6HP7:1:1101:14475:6248 1:N:0:143
CATCCTGACCCTGAAGTACCCCATTGAGCATGGCATCGTCACCAACTGGGACGACATGGAGAAGATCTGGCACCACACCTTCTACAACGAGCTGCGCGTGGCCCCGGAGGAGCACCCAGTGCTGCTGACCGAGGCCCCCCTGAACCCCAAGGCCAACAGAGAGAAGATGACTCAGGTGAGGCTCGGCCGACGCCCGTGCTCCTCCCGTCCTTTCCCCAGTCATTTTCTGCCCGGCTTGATTTCTGACATTA
+
ABCCCFFFFFFFGGGGGFGGGGGHHHHHHHHHHGHHHGFGHGHHHGHHHHHHGGGGGHHHHHHHHHHHHHHHHGHHHGGHHHHHHHHHGGGGGHHGGGGGGGHHGGGGGGGGHHHHGGHGHHHHHHHHHHGGGGGGGGGGGGHHHHGGGGHGHHGGGGGGGGGGGGGFGGGGGGGGGGGGGGGGFFFFFF;DFFFFFFFFFFFFFFFFFFFFFFFFFFDFFFFFFFFFFFFFFFCFFA.BFFFFF0FFFF0
@M05620:45:000000000-G6HP7:1:1101:24603:6259 1:N:0:143
CATCCTGACCCTGAAGTACCCCATTGAGCATGGCATCGTCACCAACTGGGACGACATGGAGAAGATCTGGCACCACACCTTCTACAACGAGCTGCGCGTGGCCCCGGAGGAGCACCCAGTGCTGCTGACCGAGGCCCCCCTGAACCCCAAGGCCAACAGAGAGAAGATGACTCAGGTGAGGCTCGGCCGACGCCCGTGCTCCTCCCGTCCTTTCCCCAGTCATTTTCTGCCCGGCTTGATTTCTGACATTT
+
CCDDDFFFFFFFGGGGGGGGGGGHHHHHHHHHHHHHHGHHHGHHHGHHHHHHGGGGGHHHHHHHHHHHHHHHHGHHHGGHHHHHHHHHGGGGGHHGGGGGGGHHGGGGGGGGHHHHGGHHHHHHHHHHHHGGGGGGGGGGGGHHHHGGGGHGHHGGGGGGGGGGGGGGGGGGGGGGHGGGGGEGFFFFFFFFFFFFFFFFFFFFFFFFFFFFFFFFFFFFFFFFFFFFFFFFFFFFFF?FFFFFFBF:BF0
@M05620:45:000000000-G6HP7:1:1101:20497:6268 1:N:0:143
TACCTGTACTGGGGAAGCATTTGAATATCCCCCCATGGTGATGGGGACGGAGAACTGCTCCATAAACACAGGCAACGTGCCTAACTTTCCCGGGAAGATGAAGTCAAAGAGCGACCACAGCTCTCGGAGGTTATTTTGCATCGGTGAGCCAGACAGAATGATCCGATGAGGGGTGCGAAACTATTTGAGGAAAGGAAGCACCTTTTTATTAAATTTACCTTTTAGCAATCGCCATTCCTACCCTAACGATC
+
AAAAABFFFFFFAE1E1F1EGFHAFAGFGHHGGGGHFFGFDGHH/AFCEGGEGFEHFFHHHGEGHBHEGHHHGEHH/GGHGEGEGFHHHHHE/E>@EGEFBDGDF22FG00B/BCG/F/FGCGHHGGECGGH1FHHHHHDGHG?CCF0FH0CGEHGHEDDGFHHHCCFFHHGCFC?-;-;AF0F90;0./9F/F.;BFEFFAFFFFFEFF//9;BF//:BFFFFBFFEFFAE?AEB;FFFF-AF-;-999A
@M05620:45:000000000-G6HP7:1:1101:19702:6284 1:N:0:143
CATCCTGACCCTGAAGTACCCCATTGAGCATGGCATCGTCACCAACTGGGACGACATGGAGAAGATCTGGCACCACACCTTCTACAACGAGCTGCGCGTGGCCCCGGAGGAGCACCCAGTGCTGCTGACCGAGGCCCCCCTGAACCCCAAGGCCAACAGAGAGAAGATGACTCAGGTGAGGCTCGGCCGACGCCCGTGCTCCTCCCGTCCTTTCCCCAGTCATTTTCTGCCCGGCTTGATTTCTGACATTT
+
CCCCCFFFFFFFGGGGGGGGGGGHHHHHHHHHHHHHHGHHHGHHHGHHHHHHGGGGGHHHHHHHHHHHHHHHHGHHHGGHHHHHHHHHGGGGGHHGGGGGGGHHGGGGGGGGHHHHGGHHHHHHHHHHHHGGGGGGGGGGGGHHHHGGGGHGHHGGGGGGGGGGGGGGGGGGGGGGGGGGGGGGFFFFFFFFFFFFFFFFFFFFFFFFFFFFFFFFFFFFFFFFFFFFFFFFFFFFFFFFFFFFFFFFFF0
@M05620:45:000000000-G6HP7:1:1101:20490:6287 1:N:0:143
TACCTGTACTGGGGAAGCATTTGAATATCCCCCCATGGTGATGGGGACGGAGAACTGCTCCATAAACACAGGCAACGTGCCTAACTTTCCCGGGAAGATGAAGTCAAAGAGCGACCACAGCTCTCGGAGGTTATTTTGCATCGGTGAGCCAGACAGAATGATCCGATGAGGGGTGCGAAACTATTTGAGGAAAGGAAGCACCTTTTTATTAAATTTACCTTTTAGCAATCGCCATTCCTACCCTAAAGATC
+
CCCCCFFFFFFFGGGGGGGGGGHHHHHHHHHGGGGHHHHHHHHHHGGGGGGGGHHHHHHHHHHHHHHHHHHHGHHHGHHHHHHHHHHHHHHGGGFGGHHHHHHHHHHHHHHHGGGGGHHHHHHHHGGGGGEHHHHHHHHHHHGGGGGHHHHHHGHHHHHHHHHHHGGGHHHGGCEGGGGGGGGGGGGGGGFGGGFGGGGFGFFFFFFFFFFFFFFFFFFFFFFFFFFFFFFFFFFFFFFFFFFFFFFFFFF
@M05620:45:000000000-G6HP7:1:1101:19703:6304 1:N:0:143
CATCCTGACCCTGAAGTACCCCATTGAGCATGGCATCGTCACCAACTGGGACGACATGGAGAAGATCTGGCACCACACCTTCTACAACGAGCTGCGCGTGGCCCCGGAGGAGCACCCAGTGCTGCTGACCGAGGCCCCCCTGAACCCCAAGGCCAACAGAGAGAAGATGACTCAGGTGAGGCTCGGCCGACGCCCGTGCTCCTCCCGTCCTTTCCCCAGTCATTTTCTGCCCGGCTTGATTTCTGACATTA
+
CCCCCFFFFFFFGGGGGGGGGGGHHHHHHHHHHHHHHGHHHGHHHGHHHHHHGGGGGHHHHHHHHHHHHHHHHGHHHGGHHHHHHHHHGGGGGHHGGGEGGGHHGGGGGGGGHHHHGGHHHHHHHHHHHHGGGGGGGGGGGGHHHHGGGGHGHHGGGGGGGGGGGGGGGGGGGGGGGGGGGGGGFFFFFFFFFFFFDFFFFFFFFFFEFFFFFFFFFFFFFFFFFFFFFFFFFFFFFF.FFFFFFBBFFF0
@M05620:45:000000000-G6HP7:1:1101:10085:6384 1:N:0:143
ATCTCTATCTCCTAAAAACCTGTTTAGATTTGGAGATAGACCTTCAGGTTTTTCATCATTTTCTGCATGAATTATACATTGACCACGTTCCAGCGTGGTCAGTTTGCAGCATTCTGTTATTTTGTTTGACAGAGTGTCTTGTTGAGAACATATGTAGGACATGATTTTTTCCTGCAACAGGGAAAATAAAGTATAAGTTTTAAAGATTTATTCTTTAATAAAGGATCTCAAAGCCAGCTTTAGAAAAAGGA
+
BCCCCFFFFFFFGGGGGGGGGGGHHHHHHHHHHHHHHHHHHHHHHHHHHHHGGHHHHHIHIHIHIHHHHHHHHHHHHHHHHHHHHHGHHHHHHHGGGGHHHHHHHHHHHHHHHHHHHHHHHHHHHHHHHHHHHHFHHHHHHHHHHHHHHHHHHHHHHHHHHHHHHHHHHGHHHHHHHHHHHGGHHHGHHHHHHGHHHGGHHHHHHHHHHHHHHHHHHHHHHHHHHHHHHHHHHHHHHGHHHHGHFHHHGGG
@M05620:45:000000000-G6HP7:1:1101:13562:6428 1:N:0:143
CATCCTGACCCTGAAGTACCCCATTGAGCATGGCATCGTCACCAACTGGGACGACATGGAGAAGATCTGGCACCACACCTTCTACAACGAGCTGCGCGTGGCCCCGGAGGAGCACCCAGTGCTGCTGACCGAGGCCCCCCTGAACCCCAAGGCCAACAGAGAGAAGATGACTCAGGTGAGGCTCGGCCGACGCCCGTGCTCCTCCCGTCCTTTCCCCAGTCATTTTCTGCCCGGCTTGATTTCTGACATTT
+
CCCCCFFFFFFFGGGGGGGGGGGHHGHHHHHHHHHHHGHHHGHHHGHHHHHHGGGGGHHHHHHHHHHHHHHHHGHHHGGHHHHHHHHHGGGGGHHGGGGGGGHHGGGGGGGGHGHHGGGGHHHHHHGHGHGGGGGGGGGGGGHHHHGGGGHGHHGGGGGGGGGGGGGGGGGGGGGGGGGGGGGGFFFFFDFFFFFFBD?EFFFFFFFADDABFFFFFFBFF0BFFFFBFBBEAC;=AA.BFBBFB9BBFF0
@M05620:45:000000000-G6HP7:1:1101:7487:6438 1:N:0:143
CATCCTGACCCTGAAGTACCCCGGCTTGATTTCTGACATTAGATCGGAAGAGCACACGTCTGAACTCCAGTCACAGCGATAGATCTCGTATGCCGTCTTCTGCTTGAAAAAAAAAAATCACAGAGAGTCAACGGGCTGATGAAACAATGTCACGTACGTCAGGCCTTTCCGCGTTAGCACTCTTGGGTGTCCTCTTGAACAATTCTCAGACTTAGTACTTTTACCTGGCCCGCCATTTGCAACACCAATCT
+
BBBBBFFFFFFFGGGGGGGGGGGGGGGEFHHHHHHGHGHHFGFHHHGGGGGHHHHHHGGHHGHHHHHHHHHHHHGHHGGHGFFGFFGHGAHHHHGGGHGHHHHHHHFHHHHGGGGD/0<222210</?1?11//.-<>0DBG11>/.<00000../.-;...//.:/0;CA.-:;9.;090;CFB0...9/000;000///.;//9B///:B:////:/;////::;.;:.--:-.///////;....:/9
@M05620:45:000000000-G6HP7:1:1101:13556:6445 1:N:0:143
CATCCTGACCCTGAAGTACCCCATTGAGCATGGCATCGTCACCAACTGGGACGACATGGAGAAGATCTGGCACCACACCTTCTACAACGAGCTGCGCGTGGCCCCGGAGGAGCACCCAGTGCTGCTGACCGAGGCCCCCCTGAACCCCAAGGCCAACAGAGAGAAGATGACTCAGGTGAGGCTCGGCCGACGCCCGTGCTCCTCCCGTCCTTTCCCCAGTCATTTTCTGCCCGGCTTGATTTCTGACATTA
+
ABBBBFFFFFFFGGGGGGGGGGGHFGHHHHHHHHHHHGHHHGHHHGHHGHHHGGGGGHGHHHHHHHHHHHHHHGHHHGGHHHHHHHHHGGGGGHHGGGEFGGGHE?GGGCGGHGHHGGGFGHHHGHHHHHGGGGGGGGGGGGGHHHGGGGHGHFGGGGGGGGGGGGGCGGGFBFGGGFGGGGEFFFFFFCCFCDFF=DFFFFFFFFF9DFDFFFFFFEDFFFFFFFFFFFFEFFACFFAFFFBFFBBBFF/
@M05620:45:000000000-G6HP7:1:1101:12608:6447 1:N:0:143
TCCTGTACTGGGGAAGCATTTGAATATCCCCCCATGGTGATGGGGACGGAGAACTGCTCCATAAACACAGGCAACGTGCCTAACTTTCCCGGGAAGATGAAGTCAAAGAGCGACCACAGCTCTTCGGAGGTTATTTTGCATCGGTGAGCCAGACAGAATGATCCGATGAGGGGTGCGAAACTATTTGAGGAAAGGAAGCACCTTTTTATTAAATTTACCTTTTAGCAATCGCCATTCCTACCCTAAAGATC
+
AAABBFFFFFFAEGGGGGFFGGFFHHGGDFFEEGHGFBFGFFFCDGCGG?E0BFFGHFFF3GHFFHHFEFGECGCEB?CFGGGHHHHGFHGEGEEFAFHHHHGFDGGFFFFCEGC@GCFCHHHHHEDCCG<CGFHHHFBDGHDGGGGHHHGHHEGHF<GFHGGHF?DGHHGD?::DGGF??FGGGGGGGGBCFGFF/9?/99BBBBFEFFF/BFFFFFFFBBFFFBF//:A??FEFFFFF9:ABFBFFFFB
@M05620:45:000000000-G6HP7:1:1101:21322:6494 1:N:0:143
ATCTCTATCTCCTAAAAAGGAAGAAAGGGGAGGGAAGATCGGAAGAGCACACGTCTGAACTCCAGTCACAGCGATAGATCTCGTATGCCGTCTTCTGCTTGAAAAAAAAAACAACCACAGCTCTCGGAGGTTATTTTGCATCTGTTAGCCAGACAGAATGATCCGATGAGGTGTTCTAAACTCTTTGAGTAATGCAAGCACCTTTTTATTAAATTTACCTTTTAGCAATCTCCATTCATACCCTATAGATT
+
3AAAAFFFFFFFGGGGGGGEBCGCFGGCGCFGGCDHGHHHGGGGDHHHHGHHGGGHFFFHHHFHHFGHHHHHCGHGGGFHFGACEGHFHGFGHGHHHHHHGHGFHGGGCC?///??FGEF/<1??//?/-<<>GD<<111F11000<00<D.CAG///=:0;00.::.0C//:0.<090;/;0CFFFB.99B090900.//:F0BFFEF0B00=/BF/99B9//BFFFFB////;F///;;//9B////B/
@M05620:45:000000000-G6HP7:1:1101:12084:6533 1:N:0:143
TACCTGTACTGGGGAAGCATTTGAATATCCCCCCATGGTGATGGGGACGGAGAACTGCTCCATAAACACAGGCAACGTGCCTAACTTTCCCGGGAAGATGAAGTCAAAGAGCGACCACAGCTCTCGGAGGTTATTTTGCATCGGTGAGCCAGACAGAATGATCCGATGAGGGGTGCGAAACTATTTGAGGAAAGGAAGCACCTTTTTATTAAATTTACCTTTTAGCAATCGCCATTCCTACCCTAAAGATC
+
AAABBFFFDFDFGCFEGGGGGGGHHGHHFHHGGGGGHGHHBGHGFEEGFG?1AGGHHHHGHHHHHHHHHHHHGHHHGHHGHHHGHHHHHHHGGGEG?FHGGF3FGGGHHGGHGGGGGHHHECHGGFEGFGDHBGHHHG11FHGFGGEGFHHFHGH/GHGH0GGHGDFGFHHGCC@FGCDGGF0BFGG0CFEBCF?B9.EBFFFFFFFFFBBBBFFFBBBFBBFF9/F9B9AEFFFFFFFFFFFBF9/BF9F
@M05620:45:000000000-G6HP7:1:1101:9245:6539 1:N:0:143
ATCTCTATCTCCTAAAAACCTGTTTAGATTTGGAGATAGACCTTCAGGTTTTTCATCATTTTCTGCATGAATTATACATTGACCACGTTCCAGCGTGGTCAGTTTGCAGCATTCTGTTATTTTGTTTGACAGAGTGTCTTGTTGAGAACATATGTAGGACATGATTTTTTCCTGCAACAGGGAAAATAAAGTATAAGTTTTAAAGATTTATTCTTTAATAAAGGATCTCAAAGCCAGCTTTAGAAAAAGGA
+
CCCCCFFFFFFFGGGGGGGGGGHHHHHHHHHHHHHHHHHHHHHHHHHHHHHGGHHHHHIHIIHHHHHHHHHHHHHHHHHHHHHHHHGGHHHHHHGGGGHHHHHHHHHHHHHHHHHHHHGHHHHHHHHHHHHHHHHHHHHHHHHHHHHHHHHHHHHHHHHHHHHHHHHHHGHHHHGHHHHHHGGHHHHHHHHHHGHHHGHHHHHHHHHHHHHHHHHHHHHHHHHHHHHHHGGHHGHHHGHHHHGHFHGFFGF
@M05620:45:000000000-G6HP7:1:1101:12083:6551 1:N:0:143
TACCTGTACTGGGGAAGCATTTGAATATCCCCCCATGGTGATGGGGACGGAGAACTGCTCCATAAACACAGGCAACGTGCCTAACTTTCCCGGGAAGATGAAGTCAAAGAGCGACCACAGCTCTCGGAGGTTATTTTGCATCGGTGAGCCAGACAGAATGATCCGATGAGGGGTGCGAAACTATTTGAGGAAAGGAAGCACCTTTTTATTAAATTTACCTTTTAGCAATCGCCATTCCTACCCTAAAGATC
+
CCCCCFFFFFFFGGGGGGGGGGHHHHHHHHHGGGGHHHHHHHHHHGGGGGGGGHHHHHHHHHHHHHHHHHHHGHHHGHHHHHHHHHHHHHHGGGGGGHHHHHHHHHHHHHHHGGGGGHHHHHHHHGGGGGEHHHHHHHHHHHGGGGGHGHHHHGHHHHHHHHHHHGGGHHHGGGGGGGGGGGGGGGGGFGFGGFGFGGGFGFFFFFFFFFFFFFFHHFFFFFFFFFFFFFFFFFFFHFFFFFFFFFFFFFF
@M05620:45:000000000-G6HP7:1:1101:26648:6581 1:N:0:143
CATCCTGACCCTGAAGTACCCCATTGAGCATGGCATCGTCACCAACTGGGACGACATGGAGAAGATCTGGCACCACACCTTCTACAACGAGCTGCGCGTGGCCCCGGAGGAGCACCCAGTGCTGCTGACCGAGGCCCCCCTGAACCCCAAGGCCAACAGAGAGAAGATGACTCAGGTGAGGCTCGGCCGACGCCCGTGCTCCTCCCGTCCTTTCCCCAGTCATTTTCTGCCCGGCTTGATTTCTGACATTA
+
CCDDDFFFFFFFGGGGGGGGGGGHHHHHHHHHHHHHHGHHHGHHHGHHHHHHGGGGGHHHHHHHHHHHHHHHHGHHHGGHHHHHHHHHGGGGGHHGGGGGGGHHGGGGGGGGHHHHGGHHHHHHHHHHHHGGGGGGGGGGGGHHHHGGGGHGHHGGGGGGGGGGGGGGGGGGGGGGGGGGGGGGFFFFFFFFFFFFFFFFFFFFFFFFFFFFFHFFFFFFFFFFFFHHHFFFFFFFFFAFFFFFFEFFFF0
@M05620:45:000000000-G6HP7:1:1101:26640:6599 1:N:0:143
CATCCTGACCCTGAAGTACCCCATTGAGCATGGCATCGTCACCAACTGGGACGACATGGAGAAGATCTGGCACCACACCTTCTACAACGAGCTGCGCGTGGCCCCGGAGGAGCACCCAGTGCTGCTGACCGAGGCCCCCCTGAACCCCAAGGCCAACAGAGAGAAGATGACTCAGGTGAGGCTCGGCCGACGCCCGTGCTCCTCCCGTCCTTTCCCCAGTCATTTTCTGCCCGGCTTGATTTCTGACATTA
+
AABBBFFFFFFFGGGFGBGGGGGHH5GAGFHHFGFGHEHHHGHHHGHHGHHHEGGGGHFHHHHHHHHHHGGHHGHHHGGHHHHHHHHHFGGGGHHGGGEGGGHHGGBFGGGDHHHHGGHH1FHHHHHHHHCDDGGGGGGGGCHHHHGGGGGEGHGGGG/BBBDFFFGGFFFFGG0FFFFFFFEGA-;DFF;-;BF@@.AEFFFFFFDFFFFFFFFFFFFFFFFEFFFFFBFFFBDFA;FFFFFFBBFFFF/
@M05620:45:000000000-G6HP7:1:1101:17207:6636 1:N:0:143
TACCTGTACTGGGGAAGCATTTGAATATCCCCCCATGGTGATGGGGACGGAGAACTGCTCCATAAACACAGGCAACGTGCCTAACTTTCCCGGGAAGATGAAGTCAAAGAGCGACCACAGCTCTCGGAGGTTATTTTGCATCGGTGAGCCAGACAGAATGATCCGATGAGGGGTGCGAAACTATTTGAGGAAAGGAAGCACCTTTTTATTAAATTTACCTTTTAGCAATCGCCATTCCTACCCTAAAGATC
+
DDDDDFFFFFFFGGGGGGGGGGHHHHHHHHHGGGGHHHGHHHHHHGGGGGGGGHHHHHHHHHHHHHHHHHHHGHHHGHHHHHHHHHHHHHHGGGGGGHHHHHHHHHHHHHHHGGGGGHHHHHHHHGGGGGEHHHHHHHHHHHGGGGGHHHHHHGHHGHHHHHHHHGGGHHGGGEGGGGGGGGGGGHHHFGGGGGGGGGGGGFFFFFFFFFFFFFFHFFFFFFFFFFFFFFFFFFFFFFFFFFFFFFFFFFF
@M05620:45:000000000-G6HP7:1:1101:17222:6645 1:N:0:143
TACCTGTACTGGGGAAGCATTTGAATATCCCCCCATGGTGATGGGGACGGAGAACTGCTCCATAAACACAGGCAACGTGCCTAACTTTCCCGGGAAGATGAAGTCAAAGAGCGACCACAGCTCTCGGAGGTTATTTTGCATCGGTGAGCCAGACAGAATGATCCGATGAGGGGTGCGAAACTATTTGAGGAAAGGAAGCACCTTTTTATTAAATTTACCTTTTAGCAATCGCCATTCCTACCCTAAAGATC
+
CCCCCFFFFFFFGGGGGGGGGGHHHHHHHHHGGGGHHHGHHHHHHGGGGGGGGHHHHHHHHHHHHHHHHHHHGGHHGHHHHHHHHHHHHHHGGGGGGHHHHHHHHHHHHHHHGGGGGHHHHHHHHGGGGGEHHHHHHHHHHHGGGGGHHHHHHGHHHHHHHHHHHGGGHHHGG;AFGGGGGGGGGGGGGGFGGGGGGGGGGFFFFFFFFFFFFFFFFFFFFFFFFFFFFFFFFFFFFFFFFFFFFFFFFFF
@M05620:45:000000000-G6HP7:1:1101:15805:6658 1:N:0:143
ATCTCTATCTCCTAAAAACCTGTTTAGATTTGGAGATAGACCTTCAGGTTTTTCATCATTTTCTGCATGAATTATACATTGACCACGTTCCAGCGTGGTCAGTTTGCAGCATTCTGTTATTTTGTTTGACAGAGTGTCTTGTTGAGAACATATGTAGGACATGATTTTTTCCTGCAACAGGGAAAATAAAGTATAAGTTTTAAAGATTTATTCTTTAATAAAGGATCTCAAAGCCAGCTTTAGAAAAAGGA
+
CDDDDFFFFFFFGGGGGGGGGGHHHHHHHHHHHHHHHHHHHHHHHHHHHHHGGHHHHIHHHIIIHHHHHHHHHHHHHHHHHHHHHHGHHHHHHHGGGGHHHHHHHHHHHHHHHHHHHHHHHHHHHHHHHHHHHHHHHHHHHHHHHHHHHHHHHHHHHHHHHHHHHHHHHGHHHHHHHHHHHGGHHHHHHHHHHHHHHHHHHHHHHHHHHHHHHHHHHHHHHHGHHHHHHHHHHHHHHGHHHHGHHHHHGGH
@M05620:45:000000000-G6HP7:1:1101:24648:6671 1:N:0:143
CATCCTGACCTGAAGTACCCCATTGAGCATGGCATCGTCACCAACTGGGACGACATGGAGAAGATCTGGCACCACACCTTCTACAACGAGCTGCGCGTGGCCCCGGAGGAGCACCCAGTGCTGCTGACCGAGGCCCCCCTGAACCCCAAGGCCAACAGAGAGAAGATGACTCAGGTGAGGCTCGGCCGACGCCCGTGCTCCTCCCGTCCTTTCCCCAGTCATTTTCTGCCCGGCTTGATTTCTGACATTAG
+
CCCCCFFFFFFFGGGGGGGGGGHHHHHGHHHHHHHHGHHHGHHHGHHHHHHGGGGGHHHHHHHHHHHHHHHHGHHHGGHHHHHHHHHGGGGGHHGGGGGGGHHGGGGGGGGHHHHGGGHHHHHHHHHHHGGGGGGGGGGGGHHHHGGGGHGHHHGGGGGGGFGGGGFGGGGGGGGBFBFGGGFFFFFFFFF-@DBDDDEFFFFFFFADD.FFEFFFFD;BBFFFFFFFFBEDFAFFAFEFFEFF;B:BFF;
@M05620:45:000000000-G6HP7:1:1101:20986:6711 1:N:0:143
TACCTGTACTGGGGAAGCGTGTAGCAATCGCCATTCCTACCCTAAAGATCGGAAGAGCACACGTCTGAACTCCAGTCACAGCGATAGATCTCGTATGCCGTCTTCTGCTTGAAAAAAAAAAAAACTTAAGAAAAGTTACATAGTATAACACACCCAACATCACTTGTTCACGTTCCACTCTTTGAACGTATCGTCTCTTTCCCGTGTTCATCTGTTCGGATGTGTCCCTCTAGTCTGCTTTATACAATTCT
+
BBBBBFFFFFFFGGGGFGFEGGHGHHHHHGGGGGHHHHHHHHHHHHH5GHHGGGGGHHGHHHGHHGGHHHHHHHHHHHHGHHGEGEGFHGHHHGDHHHHGFFHGHHGHHHGHHHHFEDGGC/>//1?111=1<00111111111100000<.A.<..../0000;00000:...//000/0000000...0../;./0;0000.;...///////:B.-..-;//////..///9////9//;:://////
@M05620:45:000000000-G6HP7:1:1101:23150:6735 1:N:0:143
ATCTCTATCTCCTAAAAACCTGTTTAGATTTGGAGATAGACCTTCAGGTTTTTCATCATTTTCTGCATGAATTATACATTGACCACGTTCCAGCGTGGTCAGTTTGCAGCATTCTGTTATTTTGTTTGACAGAGTGTCTTGTTGAGAACATATGTAGGACATGATTTTTTCCTGCAACAGGGAAAATAAAGTATAAGTTTTAAAGATTTATTCTTTAATAAAGGATCTCAAAGCCAGCTTTAGAAAAAGGA
+
CDDDDFFFFFFFGGGGGGGGGGHHHHHHHHHHHHHHHHHHHHHHHHHHHHHGGHHHHHHHHHIIIHHHHHHHHHHHHHHHHHHHHHGHHHHHHHGGGGHHHHHHHHHHHHHHHHHHHHHHHHHHHHHHHHHHHHHHHHHHHHHHHHHHHHHHHHHHHHHHHHHHHHHHHGHHHHHHHHHHHGGHHHHHHHHHHHHGHHHHHHHHHHHHHHHHHHHHHHHHHHHHHHHHHHHHHHHHHGHHHHGHGHHHGGH
@M05620:45:000000000-G6HP7:1:1101:6378:6749 1:N:0:143
ATCTCTATCTCCTAAAAACCTGTTTAGATTTGGAGATAGACCTTCAGGTTTTTCATCATTTTCTGCATGAATTATACATTGACCACGTTCCAGCGTGGTCAGTTTGCAGCATTCTGTTATTTTGTTTGACAGAGTGTCTTGTTGAGAACATATGTAGGACATGATTTTTTCCTGCAACAGGGAAAATAAAGTATAAGTTTTAAAGATTTATTCTTTAATAAAGGATCTCAAAGCCAGCTTTAGAAAAAGGA
+
BBBCCFFFFFFFGGGGGGGGGGHHHFHHHHHHHBGHHHHHHHHHHHHHHHHGGHHHHHIHHIHIIHHHHHHHHHHHHHHHHGHHGHGHHHHHHHGGGGHHHHHHHHHHHHHHHHHHHHHHHHHHHHHHHGHHHHHHGHHHHHHHHHHHHHHHHHHHHGHHHHHHHHHHHGHHHHHHHHHHHGGHHHGHGHHHHHHHHHHHHGHHHHHHHHHHHHHHHHHHHHHHHHHHGHHGHGHHHGHHHHGHHGHHGGH
@M05620:45:000000000-G6HP7:1:1101:23143:6752 1:N:0:143
ATCTCTATCTCCTAAAAACCTGTTTAGATTTGGAGATAGACCTTCAGGTTTTTCATCATTTTCTGCATGAATTATACATTGACCACGTTCCAGCGTGGTCAGTTTGCAGCATTCTGTTATTTTGTTTGACAGAGTGTCTTGTTGAGAACATATGTAGGACATGATTTTTTCCTGCAACAGGGAAAATAAAGTATAAGTTTTAAAGATTTATTCTTTAATAAAGGATCTCAAAGCCAGCTTTAGAAAAAGGA
+
ABBCCFFFFFFFGGGGGGGGGGHHHHHHHHHHHHHHHHHHHHHHHHHHHHHGGHHHHHHHHHIHIHHHHHHHHHHHHHHHFHHHHHGHHHHHHHGGGGHHGHHHHHHHHHHHHHHHHHHHHHHHHHHHHHGHHHGHHHHHHHHHHHHHHHHHHHHHHHHHHHHHHHHHHGHHHHHHHHHHHGGHHHHHHHHGHHHHHGHHHHHHHHHHHHHHHHHHHGHHHHHHHHHHHGHHHHHHHGHHHHHHHHHHGGH
@M05620:45:000000000-G6HP7:1:1101:7898:6757 1:N:0:143
CATCCTGACCCTGAAGTACCCCATTGAGCATGGCATCGTCACCAACTGGGACGACATGGAGAAGATCTGGCACCACACCTTCTACAACGAGCTGCGCGTGGCCCCGGAGGAGCACCCAGTGCTGCTGACCGAGGCCCCCCTGAACCCCAAGGCCAACAGAGAGAAGATGACTCAGGTGAGGCTCGGCCGACGCCCGTGCTCCTCCCGTCCTTTCCCCAGTCATTTTCTGCCCGGCTTGATTTCTGACATTA
+
CDDDDFFFFFFFGGGGGGGGGGGHHHHHHHHHHHHHHGHHHGHHHGHHHHHHGGGGGHHHHHHHHHHHHHHHHGHHHGGHHHHHHHHHGGGGGHHGGGGGGGHHGGGGGGGGHHHHGGHGHHHHHHHHHHGGGGGGGGGGGGHHHHGGGGHGHHGGGGGGGGGGGGGGGGGGGGGGHGGGGGGGFFFFFFFFFFFFBFFFFFFFFFFFFFFFFFFFFFFFFFFFFFFHFFFFFFFFFFFFFFFFFBFFFF0
@M05620:45:000000000-G6HP7:1:1101:6272:6775 1:N:0:143
ATCTCTATCTCCTAAAAAGGAAGAAAGGGGAGGGAAGATCGGAAGAGCACACGTCTGAACTCCAGTCACAGCGATAGATCTCGTATGCCGTCTTCTGCTTGAAAAAAAAAAAAAAAAAAAAAAATAATAACACTTCTTTTGTCAGATTCTATAACTAGATTAAAACTTTATATTTATTCTACCTCTTTATTATTTCGAAACACTGTTATACGCGTCATTAGCATTCACATAACCCAACCCCTAGCATCCCA
+
BBBBBFFFFFFFGGGGGGGGGGHEAFHHGGGGGGGHGHHHHGGGGHHGHHHHGHHHGHFHHHHHHHHHHHHHGGHGGHHGHHHGGHHHHGGGHGHHHHHHHFGHHHGGGGDB></-------:-.00;00009000;00;9/000000000000000000000;/////9//99//////////////////////....-/.////9///..-9-..////////9///////...9....../////./
@M05620:45:000000000-G6HP7:1:1101:6677:6801 1:N:0:143
TACCTGTACTGGGGAAGCATTTGAATATCCCCCCATGGTGATGGGGACGGAGAACTGCTCCATAAACACAGGCAACGTGCCTAACTTTCCCGGGAAGATGAAGTCAAAGAGCGACCACAGCTCTTCGGAGGTTATTTTGCATCGGTGAGCCAGACAGAATGATCCGATGAGGGGTGCGAAACTATTTGAGGAAAGGAAGCACCTTTTTATTAAATTTACCTTTTAGCAATCGCCATTCCTACCCTAAAGAT
+
BAABBFFFFFFFGGFCGGGGGGHHHHHHHHHGGGGHHHFGFHHHHGGGGGGGGHHHHHHHHHHHHHHHHHHHGEHGGHHHHHGFHHHHHHHGGGEFGHHHHHHHHHHHHGHHGGGGGHHHHHHGHHHGDGG?GGHHHHHHHHHGGGGGHGHHHHFHG/CGHFHHHG?EGHHGGGEDEGGGGGGGGGGGGFG9BFGGFFF?FG?FFFFFFFFFFBFFFF/FFFFFFFFFFFFFFFFFFFFFFFAFFFFFFFF
@M05620:45:000000000-G6HP7:1:1101:5114:6814 1:N:0:143
ATCTCTATCTCCTAAAAACCTGTTTAGATTTGGAGATAGACCTTCAGGTTTTTCATCATTTTCTGCATGAATTATACATTGACCACGTTCCAGCGTGGTCAGTTTGCAGCATTCTGTTATTTTGTTTGACAGAGTGTCTTGTTGAGAACATATGTAGGACATGATTTTTTCCTGCAACAGGGAAATTAAAGTATAGGTTTTAAAGATTTATTCTTTATTAAAGAATCTCAAAGCCAGCTTTAGAAAAAGGA
+
AABBBFFFFFFFGGGGGGGGGGHHHHHHHHHHHHHHHHHFHHHHHHHHHHHGGHHHHHHHHHHHHHHHHHHHHHHHHHHHHHHHHHGHHHHHHHGGGGHHHHFHHHHHHHHHHHHGHHHHHHHHHHHHHHHHHHHHHHHHHHHHHHHHHHHHHHHHGHHHHHHGHHHHG/GFF2BG2FCGF/FGH1<FH1?111F11FFH.GH<11FG11FDDHHHH0=GG0G0<<DFDFH00:./;.CGF00;CGH.C.;
@M05620:45:000000000-G6HP7:1:1101:5097:6819 1:N:0:143
ATCTCTATCTCCTAAAAACCTGTTTAGATTTGGAGATAGACCTTCAGGTTTTTCATCATTTTCTGCATGAATTATACATTGACCACGTTCCAGCGTGGTCAGTTTGCAGCATTCTGTTATTTTGTTTGACAGAGTGTCTTGTTGAGAACATATGTAGGACATGATTTTTTCCTGCAACAGGGAAAATAAAGTATAAGTTTTAAAGATTTATTCTTTAATAAAGGATCTCAAAGCCAGCTTTAGAAAAAGGA
+
CBCCCFFFFFFFGGGGGGGGGGHHHHHHHHHHHHHHHHHHHHHHHHHHHHHGGHHHHHHHHHHHHHHHHGHHHHHHHHHHHHHHHHGHHHHHHHGGGGHHHHHHHHHHHHHHHHHHHHHHHHHHHHHHHHGHHHHHHHHHHHHHHHHHHHHHHHHHHHHHHHHHHHHHHGHHHHHHHHHHHGGHHHHHHGHGFHHHHHHHHHHHHHHHHHHHHHHHHFHHHGHGHHHHHHHGHHHHHGHHHHGFHHGHGGH
@M05620:45:000000000-G6HP7:1:1101:6672:6819 1:N:0:143
TACCTGTACTGGGGAAGCATTTGAATATCCCCCCATGGTGATGGGGACGGAGAACTGCTCCATAAACACAGGCAACGTGCCTAACTTTCCCGGGAAGATGAAGTCAAAGAGCGACCACAGCTCTTCGGAGGTTATTTTGCATCGGTGAGCCAGACAGAATGATCCGATGAGGGGTGCGAAACTATTTGAGGAAAGGAAGCACCTTTTTATTAAATTTACCTTTTAGCAATCGCCATTCCTACCCTAAAGAT
+
BBABAFFFFFFBGGGGGGGGGGHHHHHGFFFFGAAGHHHFHFGFFGGGGGGGGHHHGHHHGGHHHHHHFHFGGHHHGHGGHFHBGHHHHHHGGGGGGAGHH3EFBGHHBHHFGGGGGHGHHHHHGGHGECGCGFGHHHHHFHHGGDGGHHGFGFGGHHHGHHHHHHDDGHHHGG.AGGFGGGGGGGGGGGGGGCFFFCFGBCEFFFFFEFFFBBFFFBFFFFFFFFFFFFFFFFFABFBB/FFFFFFFFFF
@M05620:45:000000000-G6HP7:1:1101:25789:6848 1:N:0:143
ATCTCTATCTCCTAAAAACCTGTTTAGATTTGGAGATAGACCTTCAGGTTTTTCATCATTTTCTGCATGAATTATACATTGACCACGTTCCAGCGTGGTCAGTTTGCAGCATTCTGTTATTTTGTTTGACAGAGTGTCTTGTTGAGAACATATGTAGGACATGATTTTTTCCTGCAACAGGGAAAATAAAGTATAAGTTTTAAAGATTTATTCTTTAATAAAGGATCTCAAAGCCAGCTTTAGAAAAAGGA
+
BCCCCFFFFFFFGGGGGGGGGGHHHHHHHHHHHHHHHHHHHHHHHHHHHHHGGHHHHHHHHHHHIHHHHHHHHHHHHHHHHHHHHHGHHHHHHHGGGGHHHHHHHHHHHHHHHHHHHHHHHHHHHHHHHHHHHHHHHHHHHHHHHHHHHHHHHHHHHHHHHHHHHHHHHGHHHHGHHHHHHGGHHHHHHHHHHHHHHGHHHHHHHHHHHHHHHHHHHHHHHHHHHHHHHGHGHHHHHGHHHHHHHHHHGGH
@M05620:45:000000000-G6HP7:1:1101:17038:6879 1:N:0:143
TACCTGTACTGGGGAAGCATTTGAATATCCCCCCATGGTGATGGGGACGGAGAACTGCTCCATAAACACAGGCAACGTGCCTAACTTTCCCGGGAAGATGAAGTCAAAGAGCGACCACAGCTCTTCGGAGGTTATTTTGCATCGGTGAGCCAGACAGAATGATCCGATGAGGGGTGCGAAACTATTTGAGGAAAGGAAGCACCTTTTTATTAAATTTACCTTTTAGCAATCGCCATTCCTACCCTAAAGAT
+
BBBBAFFFFFDFGGGGGGGGFFHGFGHHHHFGGGGHFHGGHFHHHGFGGGGGGHHHHHHHHHHHHHHHHHHHGHHHGHHHHHGHHHHHHHHGGG?EEGHHFFGGGHHHHHHHGGGG/GHHHHGHFFHGG@GEHHGFHHFHFHHGFAD.FHHHFHGHHHFGGGHHHHDGGHHHGG.@DFEGABGBFGGFGGGBF/AFFGAE/CAFFFFFFFFFFBFFFFFFFFFFFFFFBFFEFFDAFFFFFBFFFFFFFBF
@M05620:45:000000000-G6HP7:1:1101:5707:6884 1:N:0:143
CATCCTGACCCTGAAGTACCCCGGCTTGATTTCTGACATTAGATCGGAAGAGCACACGTCTGAACTCCAGTCACAGCGATAGATCTCGTATGCCGTCTTCTGCTTGAAAAAAAAAAATATTCAGCTTGGCAGATTTTTTTGTTTAAACAACGTGAAACCTATAATTATCATTTTTTAACTGATTCCTACTGTATCAGTCATAAAGTTTTATCCTCCTTTCTTCTTTCTCCAGGCTCTCTTCTCTCATTCCA
+
AAAABFDBFBFFCGGGDFGGCGE?ECECFFGFHFHGHHHFFF5GGFEE211FBGFBGEHCHGBFB5AFEGHHFGBBEE0GEEBFF4F1FEGBGEEE/FFDGHFFFFBG3B?E/>B//0<@@22>1FFF/01</1?11<ADGHB/000<0C.-.<.;00://00:000:00;0<0;-90;0000000;0;CF00;9BBF00;0;009;FGGF0;B0/9//:/9////////://;../;B//////;/////
@M05620:45:000000000-G6HP7:1:1101:17021:6890 1:N:0:143
TACCTGTACTGGGGAAGCATTTGAATATCCCCCCATGGTGATGGGGACGGAGAACTGCTCCATAAACACAGGCAACGTGCCTAACTTTCCCGGGAAGATGAAGTCAAAGAGCGACCACAGCTCTTCGGAGGTTATTTTGCATCGGTGAGCCAGACAGAATGATCCGATGAGGGGTGCGAAACTATTTGAGGAAAGGAAGCACCTTTTTATTAAATTTACCTTTTAGCAATCGCCATTCCTACCCTAAAGAT
+
DDDDDFFFFFFFGGGGGGGGGGHHHHHHHHHGGGGHHHFGHHHHHGGGGGGGGHHHHHHHHHHHHHHHHHHHGHHHGHHHHHHHHHHHHHHGGGGGGHHHHHHHHHHHHHHHGGGGGHHHHHHHHHHGGGGDHHHHHHHHFHHGGEGGGHHHHHGHHHHHHHHHHHGGGHHHGGCFGGGGGGGGGHHHGGGFGFGGGGGGBFFFFFFFFFFFFFFFFFFFHHFFFFFFFFFFFFFEFFFFFFFFFFFFFFF
@M05620:45:000000000-G6HP7:1:1101:5139:6908 1:N:0:143
CATCCTGACCCTGAAGTACCCCGGCTTGATTTCTGACATTAGATCGGAAGAGCACACGTCTGAACTCCAGTCACAGCGATAGATCTCGTATGCCGTCTTCTGCTTGAAAAAAAAAAAAGTGCTGCTGACCGAGGCCCCCCTGAACCCCAAGGCCAACAGTGAGAAGATGACTCAGGGGAGGGGCGGCAGGAGTCCGGGCTTCTCCGGGCCTTTCCCCAGTCATTATATGCTCGGCTTGATGTCTGCCATTT
+
AABABFFFFBFFGFGGGGGGGGAEAEEEA5FFADG5F3GGHHGFBAEA2EFHAEGHAEFFGEF5BGHGFGD3FHFF1@EGAE3@BE@BBEBGD3E?EHG4GHHHHGAC33F<>BC>/>/?111?111100<-<?-<.----:/:/...........9.B000FBBFB;009000:/.9.B----99----99.:B.----.9///.----9//9;/..99////////////.-.A--.F/://99/////
@M05620:45:000000000-G6HP7:1:1101:5471:6912 1:N:0:143
CATCCTGACCCTGAAGTACCCCATTGAGCATGGCATCGTCACCAACTGGGACGACATGGAGAAGATCTGGCACCACACCTTCTACAACGAGCTGCGCGTGGCCCCGGAGGAGCACCCAGTGCTGCTGACCGAGGCCCCCCTGAACCCCAAGGCCAACAGAGAGAAGATGACTCAGGTGAGGCTCGGCCGACGCCCGTGCTCCTCCCGTCCTTTCCCCAGTCATTTTCTGCCCGGCTTGATTTCTGACATTA
+
BCCCCFFFFFFFGGGGGGGGGGGHHHHHHHHHHHHHHGHHHGHHHGHHHHHHGGGGGHHHHHHHHHHHHHHHHGHHHGGHHHHHHHHHGGGGGHHGGGGGGGHHGGGGGGGGGHHHGGHHHHHHHHHHHHGGGGGGGGGGGGHHHHGGGGHGHHGGGGGGGGGGGGGGGGGGGGGGGGGGGGGGFFEFFADFFFFFFFFFFFFFFFFEFFFFFFFFFFFFFFFFFFFFFBBEFFFFFFFFFFEFFFFFFF0
@M05620:45:000000000-G6HP7:1:1101:5150:6925 1:N:0:143
CATCCTGACCCTGAAGTACCCCGGCTTGATTTCTGACATTAGATCGGAAGAGCACACGTCTGAACTCCAGTCACAGCGATAGATCTCGTATGCCGTCTTCTGCTTGAAAAAAAAAAAAAAAAAAAAAAAAATAAAGAGTAGAAATAATTCTGAAAAAGAAAAAAATTTAAGATGGAGACAAGATGATTTAAAGTTTAGATTTAATCATTAATATTACCAGTGAACGAAGTGACGAATGATAATGAAGTATT
+
CDDDDFFFFFFFGGGGGGGGGGGGGGGGHHHHHHHHFHHHHHHHHHGGGGHHHHHHHGHHHGHHHHHHHHHHHHHHHGGHGGGHFHHHGGHHHHGGGHGHHHHHHHHHGHHGGGGG>/</<-<-<---:-9.00000/<00000000000000000....//<--.0<00000:0//09//./0:000000000000000<000000000000<00000000000...<.000..-.00000000000000
@M05620:45:000000000-G6HP7:1:1101:5480:6930 1:N:0:143
CATCCTGACCCTGAAGTACCCCATTGAGCATGGCATCGTCACCAACTGGGACGACATGGAGAAGATCTGGCACCACACCTTCTACAACGAGCTGCGCGTGGCCCCGGAGGAGCACCCAGTGCTGCTGACCGAGGCCCCCCTGAACCCCAAGGCCAACAGAGAGAAGATGACTCAGGTGAGGCTCGGCCGACGCCCGTGCTCCTCCCGTCCTTTCCCCAGTCATTTTCTGCCCGGCTTGATTTCTGACATTA
+
AAABBFFFFFFFGGGGGGGGGFEFFFGFGHHHHHHHHGHGHGHFEGHHHHHHGGGGGHGGHHHHHGHFGGFHHGHHHGGHHHHHHHGGEGGGEHHGGGGGGGEHGECGGGGGGHHHGFHGHFGGG1GHHHFGGGCEDCGFGFHGHHGFGFEGHHGGGGFBFFDGGGGF00BFFGGGFFFFFEEF==ADF>=DFAB@@DFFFFFFFF.;DADFFFFBFFAFFFFF/BFFBFFFA@;B;-.B9FFFBFFFFF/
@M05620:45:000000000-G6HP7:1:1101:5459:6933 1:N:0:143
CATCCTGACCCTGAAGTACCCCATTGAGCATGGCATCGTCACCAACTGGGACGACATGGAGAAGATCTGGCACCACACCTTCTACAACGAGCTGCGCGTGGCCCCGGAGGAGCACCCAGTGCTGCTGACCGAGGCCCCCCTGAACCCCAAGGCCAACAGAGAGAAGATGACTCAGGTGAGGCTCGGCCGACGCCCGTGCTCCTCCCGTCCTTTCCCCAGTCATTTTCTGCCCGGCTTGATTTCTGACATTT
+
ABBBBFFFFFFFGGGGGGGGGGGHFHHHHFHHHHHHHGHHHGHHHGHHHHHHGGGGGHHHHHHHHHHHHGHHHGHHHGGHHHHHHHHHGGGGGHHGGGGGGGHHGGGGGGDGHHHHGGHHHHHHHHHHHHGCGGGGGGGGGGHHHHGGGGHGHHGGGGGGGGGGGGGGGGGGGGGGGGGGGGGGFFFFFFFFFFFFFFFFFFFFFFFFFFFFFFFFFF?FFFFFFFFFFFFFFFFFFFAFFFFFFBB/BF/
@M05620:45:000000000-G6HP7:1:1101:23978:6956 1:N:0:143
AAACCAAGCACACGTCTGAACTCCAGTCACAGCGATAGATCTCGTATGCCGTCTTCTGCTTGAAAAAAAAAAAAAAAAAAAAAAATGACCAAACGAGTGCAAAAAACTAAAAGAAGAAAAATAAGAAAAGAGACGAAAAAAAAGAAAAATAAAGTGATTGATATGTAACAGGGGTAAAAAAAAGACTAGAGAATATACAATAAGAAGAAGAAGAATATACGGTAGAAACAAATAATACAACAAAAAATGAA
+
CCCDDDDFDFFFGGGGGGGGGGHHHHHHHHHHHGGHGGHHHHHGFGHHHHGEGHGHHHHHHHHHHHHGGGGG>////////////011111........0000/.<.0000<0../0///<.0<0:0///.<:/<--.-.-<-<..//..<0000:000000000000000..-../0009--..:0000::0000:000000000/0//0//0/<0::0../..<00//..0<0000000<9.<.-.00:
@M05620:45:000000000-G6HP7:1:1101:17621:6963 1:N:0:143
ATCTCTATCTCCTAAAAACCTGTTTAGATTTGGAGATAGACCTTCAGGTTTTTCATCATTTTCTGCATGAATTATACATTGACCACGTTCCAGCGTGGTCAGTTTGCAGCATTCTGTTATTTTGTTTGACAGAGTGTCTTGTTGAGAACATATGTAGGACATGATTTTTTCCTGCAACAGGGAAAATAAAGTATAAGTTTTAAAGATTTATTCTTTAATAAAGGATCTCAAAGCCAGCTTTAGAAAAAGGA
+
BBBBBFFFFFFFGGGGGGGGGGHHHHHHHHHHHHHHHHHHFHHHHHHHHHHGGHHHHHHHHHHHHHHHHHHHHHHGHHHHHHHHHHGHHHHHHHGGGGHHHHHHHHHHHHHHHHHHHHHHHHHHHHHHHHHHHHHHHHHHHHHHGHHHHHHHHHHHHHHHHHHFHHHHHGHHHHHHHHHHHGGHHHHHHHHHHHHHHFGHHHHHHHHHHHHHHHHHHHHHGHHHHHHHHHHHGHHHHGHHHHHGHHHGGGG
@M05620:45:000000000-G6HP7:1:1101:18910:6969 1:N:0:143
ATCTCTATCTCCTAAAAACCTGTTTAGATTTGGAGATAGACCTTCAGGTTTTTCATCATTTTCTGCATGAATTATACATTGACCACGTTCCAGCGTGGTCAGTTTGCAGCATTCTGTTATTTTGTTTGACAGAGTGTCTTGTTGAGAACATATGTAGGACATGATTTTTTCCTGCAACAGGGAAAATAAAGTATAAGTTTTAAAGATTTATTCTTTAATAAAGGATCTCAAAGCCAGCTTTAGAAAAAGGA
+
CDCDDFFFFFFFGGGGGGGGGGHHHHHHHHHHHFHHHHHHHHHHHHHHHHHGGHHHHHIHHHHHHHHHHHHHHHHHHHHHHHHHHHGHHHHHHHGFGGHHGHHHHHHHHHHHHHHHHHHHHHHHHHHHHHHHHHHHHHHHHHHHHHHHHHHHHHHHHHHHGHHHHHHHHCHHHHHHHHGHHGGHHHHHGGHHHHHHHHHHHHHHHHHHHHHHHHHHHHHHHHHHHHHHHHHHHHHHHGHHHHGHHHHFGGG
@M05620:45:000000000-G6HP7:1:1101:10368:6979 1:N:0:143
CATCCTGACCCTGAAGTACCCCATTGAGCATGGCATCGTCACCAACTGGGACGACATGGAGAAGATCTGGCACCACACCTTCTACAACGAGCTGCGCGTGGCCCCGGAGGAGCACCCAGTGCTGCTGACCGAGGCCCCCCTGAACCCCAAGGCCAACAGAGAGAAGATGACTCAGGTGAGGCTCGGCCGACGCCCGTGCTCCTCCCGTCCTTTCCCCAGTCATTTTCTGCCCGGCTTGATTTCTGACATTA
+
BCDDDFFFFFFFGGGGGFGGGGGHHHHHHHHHHHHHHGHHGGHHHGHHHHHHGGGGGHHHHGHHHHHHHHHHHGHHHGGHHHHHHGHHGGGGGHHGGGFGGGHHGGGGGGGGHHHHGGHGHHHHHHHHHHGGGGGGGGGGGGHHHHGGGGHGHHGGGGGGGGGGGGGFGGGGGGGGGGGGGGGGFFFFFFFFFFFFCFFFFFFFFFFEFFFFFFFFFFFFFFFFFFFFFFFFFFFFFFAFFFFFFEFFFF0
@M05620:45:000000000-G6HP7:1:1101:17630:6980 1:N:0:143
ATCTCTATCTCCTAAAAACCTGTTTAGATTTGGAGATAGACCTTCAGGTTTTTCATCATTTTCTGCATGAATTATACATTGACCACGTTCCAGCGTGGTCAGTTTGCAGCATTCTGTTATTTTGTTTGACAGAGTGTCTTGTTGAGAACATATGTAGGACATGATTTTTTCCTGCAACAGGGAAAATAAAGTATAAGTTTTAAAGATTTATTCTTTAATAAAGGATCTCAAAGCCAGCTTTAGAAAAAGGA
+
ABCCDFFFFFFFGGGGGGGGGGHHHHHHHHHHHHHHHHHHHHHHHHHFHHHGGHHHHIHHHIHHIHHHHGHHHHHHHHHHHHHHHHGHHHHHHHGGGGHHHHHHHHHHHHHHHHHHHHHHHHHHHHHHHGHHHHHHHHHHHHHGGHHHHHHHHHHFHHHHHHHHHHHHHGHHHHGHHHHHHGGGHHHHHHHHHHHHHGHHHHGHHHHHGHHHHHHHHHHHHHFHHHHHHHHHGGHHHGHHHHGFGHHHGCG
@M05620:45:000000000-G6HP7:1:1101:17611:6981 1:N:0:143
ATCTCTATCTCCTAAAAACCTGTTTAGATTTGGAGATAGACCTTCAGGTTTTTCATCATTTTCTGCATGAATTATACATTGACCACGTTCCAGCGTGGTCAGTTTGCAGCATTCTGTTATTTTGTTTGACAGAGTGTCTTGTTGAGAACATATGTAGGACATGATTTTTTCCTGCAACAGGGAAAATAAAGTATAAGTTTTAAAGATTTATTCTTTAATAAAGGATCTCAAAGCCAGCTTTAGAAAAAGGA
+
BBCCCFFFFFFFGGGGGGGGGGHHHHHHHHHHHGHHHHHGHHHHHHHHHHHGGHHHHHHHHHHHHHHHHHHHHHHHHHHHHGHHHHGHHHHGHHGFGGHHHHHHHHHHHHHHHHHHHHHHHHHHHHHHHGHHHHHHHHHHHHHHGHHHHHHHHHHFHHHHHHHHHHHHHGHHHHHHFHHHHGGHHHHHHGHHHHHHHHHHHHGHHHHHHHHHHHHHHHHHHHHHHHHHHHHHHHHHHGHHHHHHHHHH.DG
@M05620:45:000000000-G6HP7:1:1101:21515:7022 1:N:0:143
TACCTGTACTGGGGAAGCATTTGAATATCCCCCCATGGTGATGGGGACGGAGAACTGCTCCATAAACACAGGCAACGTGCCTAACTTTCCCGGGAAGATGAAGTCAAAGAGCGACCACAGCTCTCGGAGGTTATTTTGCATCGGTGAGCCAGACAGAATGATCCGATGAGGGGTGCGAAACTATTTGAGGAAAGGAAGCACCTTTTTATTAAATTTACCTTTTAGCAATCGCCATTCCTACCCTAAAGATC
+
CCCCCFFFFFFFGGGGGGGGGGHHHFHHHHHGGGGHHHHHHHHHHGGGGGGGGHHHHHHHHHHHHHHHHHHHGHHHGHHHHHHHHHHHHHHGGGGCGHHHHHHHHHHHHHHHGGGGGHHHHHHHHGGGGGGHHHHHHHHHHHGGGGGHHHHHHGHHGHHHHHHHHGGGHHHGGAEGGGGGGGGGGGGGGGFFGGGGGGGGGFFFFFFFFFFFFFFFFFFFFFFFFFFFFFFFFFFFFFFFFFFFFFFFFFF
@M05620:45:000000000-G6HP7:1:1101:14433:7047 1:N:0:143
CATCCTGACCCTGAAGTACCCCATTGAGCATGGCATCGTCACCAACTGGGACGACATGGAGAAGATCTGGCACCACACCTTCTACAACGAGCTGCGCGTGGCCCCGGAGGAGCACCCAGTGCTGCTGACCGAGGCCCCCCTGAACCCCAAGGCCAACAGAGAGAAGATGACTCAGGTGAGGCTCGGCCGACGCCCGTGCTCCTCCCGTCCTTTCCCCAGTCATTTTCTGCCCGGCTTGATTTCTGACATTA
+
CCCCCFFFFFFFGGGGGGGGGGDHHHHHHHHHHHHHHGHHHGHHHGHHHHHHGGGGGHHHHHHHH5FGHHHHHGHHHGGHHHHHHHHHGGGGGHHGGGEGGGHHGGGGGGGGHHHHGGHGHHHHHHGHHHGGGGGGGGGGGGGFHHGGGAGGHHGGGGGGGGGGGGFGGGGGGGGGGGGGGGGGFFEFFFFFFFFFCFFFFFFFFFD:AA;FFFFFFFFFFBFFFFFFFFFFFFFFCFFFFFFFBBFFFF/
@M05620:45:000000000-G6HP7:1:1101:14420:7062 1:N:0:143
CATCCTGACCCTGAAGTACCCCATTGAGCATGGCATCGTCACCAACTGGGACGACATGGAGAAGATCTGGCACCACACCTTCTACAACGAGCTGCGCGTGGCCCCGGAGGAGCACCCAGTGCTGCTGACCGAGGCCCCCCTGAACCCCAAGGCCAACAGAGAGAAGATGACTCAGGTGAGGCTCGGCCGACGCCCGTGCTCCTCCCGTCCTTTCCCCAGTCATTTTCTGCCCGGCTTGATTTCTGACATTA
+
CDDDDFFFFFFFGGGGGGGGGGGHHHHHHHHHHHHHHGHHHGHHHGHHHHHHGGGGGHHHHHHHHHHHHHHHHGHHHGGHHHHHHHHHGGGGGHHGGGGGGGHHGGGGGGGGHHHHGGHGHHHHHHHHHHGGGGGGGGGGGGHHHHGGGGHGHHGGGGGGGGGGFGGGGGGGGGGGHGGGGGGGFFFFFFFFFFFFFFFFFFFFFFFFFFFFFFFFFFFFFFFFFFFFFFFFFFFFFF.FFFFFFFFFFF0
@M05620:45:000000000-G6HP7:1:1101:10829:7064 1:N:0:143
ATCTCTATCTCCTAAAAACCTGTTTAGATTTGGAGATAGACCTTCAGGTTTTTCATCATTTTCTGCATGAATTATACATTGACCACGTTCCAGCGTGGTCAGTTTGCAGCATTCTGTTATTTTGTTTGACAGAGTGTCTTGTTGAGAACATATGTAGGACATGATTTTTTCCTGCAACAGGGAAAATAAAGTATAAGTTTTAAAGATTTATTCTTTAATAAAGGATCTCAAAGCCAGCTTTAGAAAAAGGA
+
CCCCDFFFFFFFGGGGGGGGGGHHHHHHHHHHHHHHHHHHHHHHHHHHHHHGGHHHHIHHHHIHHHHHHHHHHHHHHHHHHHHHHHGHHHHHHHGGGGHHHHHHHHHHHHHHHHHHHHHHHHHHHHHHHHHHHHHHHHHHHHHHHHHHHHHHHHHHHHHHHHHHHHHHHGHHHHHHHHHHHGGHHHGHHHHHHHHHHHHHHHHHHHHHHHHHHHHHHHHHHHHHHHHHHHHHHHHHHGHHHHGHHHHHCGG
@M05620:45:000000000-G6HP7:1:1101:10816:7079 1:N:0:143
ATCTCTATCTCCTAAAAACCTGTTTAGATTTGGAGATAGACCTTCAGGTTTTTCATCATTTTCTGCATGAATTATACATTGACCACGTTCCAGCGTGGTCAGTTTGCAGCATTCTGTTATTTTGTTTGACAGAGTGTCTTGTTGAGAACATATGTAGGACATGATTTTTTCCTGCAACAGGGAAAATAAAGTATAAGTTTTAAAGATTTATTCTTTAATAAAGGATCTCAAAGCCAGCTTTAGAAAAAGGA
+
ABBCCFFFFFFFGGGGGGGGGGHHHGHHHHHHHHHHHHHHHHHHHHHHHHHGGHHHHIHHHHHHHHHHHHHHHHHHHHHHHHHHHHGHHHHHHHGGGGHHHHHHHHHHHHHHHHHHHHHHHHHHHHHHHHHHHHHHHHHHHHHHGHHHHFHHHHHHHHGHHHHHHHHHHGHHHHHHHHHHHGGH/CFHFHHHHHHHHHHHHHHHHHHHHHHHHHHHHHHHHHGGHHHHHHHHHHHHHGHHHHGHHGHH?FH
@M05620:45:000000000-G6HP7:1:1101:10836:7083 1:N:0:143
ATCTCTATCTCCTAAAAACCTGTTTAGATTTGGAGATAGACCTTCAGGTTTTTCATCATTTTCTGCATGAATTATACATTGACCACGTTCCAGCGTGGTCAGTTTGCAGCATTCTGTTATTTTGTTTGACAGAGTGTCTTGTTGAGAACATATGTAGGACATGATTTTTTCCTGCAACAGGGAAAATAAAGTATAAGTTTTAAAGATTTATTCTTTAATAAAGGATCTCAAAGCCAGCTTTAGAAAAAGGA
+
CCCDDFFFFFFFGGGGGGGGGGHHHHHHHHHHHGHHHHHGHHHHHHHHHHHGGHHHHIHHIIIHIHHHHHHHHHHHHHHHHHHHHHGHHHHHHHGGGGHHHHHHHHHGHHHHHHHHHHHHHHHHHHHHGHHHHHHHHHHHHHHHHHHHHHHHHHHHHHHHFHHHHHHHHGHHHHHHHHHHHGGHHHHHGHHHHHHHHHHHHHGHHHHHHHHHHHHHHHHHHHHHHHHHHGHHHHHHHGHHHHHHHHGHGGG
@M05620:45:000000000-G6HP7:1:1101:23232:7107 1:N:0:143
CATCCTGACCCTGAAGTACCCCATCGAGCATGGCATCGTCACCAACTGGGACGACATGGAGAAGATCTGGCACCACACCTTCTACAACGAGCTGCGCGTGGCCCCGGAGGAGCACCCAGTGCTGCTGACCGAGGCCCCCCTGAACCCCAAGGCCAACAGAGAGAAGATGACTCAGGTGAGGCTCGGCCGACGCCCGTGCTCCTCCCGTCCTTTCCCCAGTCATTTTCTGCCCGGCTTGATTTCTGACATTT
+
BBBBBFFFFFFFGGGGGGGGGGGHHGHGGGHHHHHHHGHHHGHHHGHGHHHHGGGGGHHHHHHHHHHHHHHHHGHHHGGHHHHHHHHHGGGGGHHGGGGGGGHHGGGGGGGGHHHHGGHHHGHHHHHGHHGGGGGGGGGGGGHHHHGGGFHGGGGGGGGGGGBEFGFGGGGGGGGGGGGGFFFFAFFFFFFFFFFFFFFFFFFFFFFEFDDFFFFFFFDFF/BFFFFFFBFED=BFFFFFFFFF/;BFBF/
@M05620:45:000000000-G6HP7:1:1101:25065:7108 1:N:0:143
TACCTGTACTGGGGAAGCATTTGAATATCCCCCCATGGTGATGGGGACGGAGAACTGCTCCATAAACACAGGCAACGTGCCTAACTTTCCCGGGAAGATGAAGTCAAAGAGCGACCACAGCTCTCGGAGGTTATTTTGCATCGGTGAGCCAGACAGAATGATCCGATGAGGGGTGCGAAACTATTTGAGGAAAGGAAGCACCTTTTTATTAAATTTACCTTTTAGCAATCGCCATTCCTACCCTAAAGATC
+
DDDCDFFFFFFFGGGGGGGGGGHHHHHHHHHGGGGHHHHHHHHHHGGGGGGGGHHHHHHHHHHHHHHHHHHHGHHHGHHHHHHHHHHHHHHGGGGGGHHHHHHHHHHHHHHHGGGGGHHHHHHHHGGGGGEHHHHHHHHHHHGGGGGHHHHHHGHHHHHHHHHHHGGGHHHGGGGGGGGGGGGGGGGGGGFGGGGGGGGGGFFFFFFFHHHFFFFFHFFFFFFFFFFFFFFFFFFFFFFFFFFFFFFFFFF
@M05620:45:000000000-G6HP7:1:1101:21067:7113 1:N:0:143
CATCCTGACCCTGAAGTACCCCGGCTTGATTTCTGACATTAGATCGGAAGAGCACACGTCTGAACTCCAGTCACAGCGATAGATCTCGTATGCCGTCTTCTGCTTGAAAAAAAAAAAAAAAAAAATAAACCTCTAGACATCATTCTGCATTCTTTTTTCAGAATCAATAACTCACGTTCTATGCCCCCACATCCCCTAAGCCCTTCAGTCTGTCACCCGCCCTATACTCTCCAGCTATTGTCATGTCCTTT
+
CCDDDFFFFFFFGGGGGGGGGGGGGGGGHHHHHHHHHHHHHHHHHHGEGGHHHHHHHGHHHGHHHHHHHHHHHHHHHGGHGGHHHHHHGGHHHHGGGHGHHHHHHHHHHHHGGGGC>>//-->--<0000///000000:00000000000000000-/0000:00000000000...;.00000/.--..::/.;/.///0:///0:0000;0000.---;:/0000000;00/00;0000000:00000
@M05620:45:000000000-G6HP7:1:1101:24152:7125 1:N:0:143
CATCCTGACCCTGAAGTACCCGGCTTGATTTCTGACATTAGATCGGAAGAGCACACGTCTGAACTCCAGTCACAGCGATAGATCTCGTATGCCGTCTTCTGCTTGAAAAAAAAAAAAAATGCTGCTGCCCTATGCCCCCCTGACCCCCCATGCCAACCTATATAATCTTACTCATGTGCGGCACTGCCGACTCCCTTGCTCCTCCCTTCCTTTCCCCATTCATTTTCTTCCCTTCTTTATTTCTTACCTTC
+
BBBBBFFFFFFFGGGGGGGGGGGEGGGHHHHHHHHGHHHHHHFHHGDEGGHHHHHHGHHHGHHHHHHHHHHHHHHHGCGDFGHFFHHFAGHHFGEEGGFHHHHHGBEHGHGGGGC//</01?11?<11<><>11>FFFGGG.///CFC--//;;BBE.;;09;;009000;0B009;00.-;;@./::-;@-AFE:/./::B/;:A.;;FBBFFEBF../;///9/9;/;9;/;;BFBFFBFFF//;/9F/
@M05620:45:000000000-G6HP7:1:1101:23225:7131 1:N:0:143
CATCCTGACCCTGAAGTACCCCATCGAGCATGGCATCGTCACCAACTGGGACGACATGGAGAAGATCTGGCACCACACCTTCTACAACGAGCTGCGCGTGGCCCCGGAGGAGCACCCAGTGCTGCTGACCGAGGCCCCCCTGAACCCCAAGGCCAACAGAGAGAAGATGACTCAGGTGAGGCTCGGCCGACGCCCGTGCTCCTCCCGTCCTTTCCCCAGTCATTTTCTGCCCGGCTTGATTTCTGACATTA
+
CCCCCFFFFFFFGGGGGGGGGGGHHGHGGGHHHHHHHGHHHGHHHGHHHHHHGGGGGHHHHHHHHHHHHHHHHGHHHGGHHHHHHHHHGGGGGHHGGGGGGGHHGGGGGGGGHHHHGGHHHHHHHHHHHHGGGGGGGGGGGGHHHHGGGGHGGGGGGGGGGGGGGGGGGGGGGGGGGGGGFFFFFFFFFAAFFFFF@DDEFFFFFFFADFFFFFFFFFFFFFFFFFFFFFFFDFFFFFAFFFFFF0FFFF0
@M05620:45:000000000-G6HP7:1:1101:13842:7190 1:N:0:143
CATCCTGACCCTGAAGTACCCCATTGAGCATGGCATCGTCACCAACTGGGACGACATGGAGAAGATCTGGCACCACACCTTCTACAACGAGCTGCGCGTGGCCCCGGAGGAGCACCCAGTGCTGCTGACCGAGGCCCCCCTGAACCCCAAGGCCAACAGAGAGAAGATGACTCAGGTGAGGCTCGGCCGACGCCCGTGCTCCTCCCGTCCTTTCCCCAGTCATTTTCTGCCCGGCTTGATTTCTGACATTT
+
BBBBBFFFFFFFGGGGGGGGGGGHHHHHHHHHHHHHHGHHHGHHHGHHHHHHGGGGGHHHHHHHHHHHHHHHHGHHGGGHHHHHHHHHGGGGGHHGGGGGGGHHGGGGGGGGHHHHGGHHHHHHHHHHHHGGGGGGGGGGGGHHHHGGGGHGHHGGGGGGGEGGGG/FGGGGGGGGGGGGGEFGFFFFFCFFFFFFBDDFFFFFFFFFFFFFFFFFFFFFFBFFFFFFFFFFFFFFFA?FFFFFFBF/BF/
@M05620:45:000000000-G6HP7:1:1101:11937:7191 1:N:0:143
ATCTCTATCTCCTAAAAACCTGTTTAGATTTGGAGATAGACCTTCAGGTTTTTCATCATTTTCTGCATGAATTATACATTGACCACGTTCCAGCGTGGTCAGTTTGCAGCATTCTGTTATTTTGTTTGACAGAGTGTCTTGTTGAGAACATATGTAGGACATGATTTTTTCCTGCAACAGGGAAAATAAAGTATAAGTTTTAAAGATTTATTCTTTAATAAAGGATCTCAAAGCCAGCTTTAGAAAAAGGA
+
AAABBFFFFFFFGGGGGGGGGGHHHHHHHHHHHHGHHHHHGHHHHHHFHHHGGHFHHGHHHHHHHHHHHHHHHHHGHGHHHGHHHHGHHHHDGHGEEGGHHHHHHHHHGHHHHHHHHHHHHHHHHHHGHHHHFHHHHHHHHHHHHHEHHHHHHHGFHGHHHHHHHHHHHGHHHHHHHHGHEFGHHHGHHHHHGHHGHGHHHHHHHHHHHHHHHHHHHGHHHHHHFHHHHHHHHHAGGGHHHHHB0GFHGDG
@M05620:45:000000000-G6HP7:1:1101:13858:7201 1:N:0:143
CATCCTGACCCTGAAGTACCCCATTGAGCATGGCATCGTCACCAACTGGGACGACATGGAGAAGATCTGGCACCACACCTTCTACAACGAGCTGCGCGTGGCCCCGGAGGAGCACCCAGTGCTGCTGACCGAGGCCCCCCTGAACCCCAAGGCCAACAGAGAGAAGATGACTCAGGTGAGGCTCGGCCGACGCCCGTGCTCCTCCCGTCCTTTCCCCAGTCATTTTCTGCCCGGCTTGATTTCTGACATTA
+
BCCCCFFFFFFFGGGGGGGGGGGHHHHHHHHHHHHHHGHHHGHHHGHHHHHHGGGGGHHHHHHHHHHHHHHHHGHHHGGHHHHHHHHHGGGGGHHGGGEFGGHHGGGGGGGGHHHHGGHGHHHHHHHHHHGGGGGGGGGGFGHHHHGGGGHGHHGGGGGGGGGGGGGFGGGGGGGGGFGGGGGGFFFFFFCFFFFFFFFFFFFFFFFEFFFFFFFFFFFFFFFFFFFFFFFFFFFDD=.;FFFFFFFFFF/
@M05620:45:000000000-G6HP7:1:1101:11924:7204 1:N:0:143
ATCTCTATCTCCTAAAAACCTGTTTAGATTTGGAGATAGACCTTCAGGTTTTTCATCATTTTCTGCATGAATTATACATTGACCACGTTCCAGCGTGGTCAGTTTGCAGCATTCTGTTATTTTGTTTGACAGAGTGTCTTGTTGAGAACATATGTAGGACATGATTTTTTCCTGCAACAGGGAAAATAAAGTATAAGTTTTAAAGATTTATTCTTTAATAAAGGATCTCAAAGCCAGCTTTAGAAAAAGGA
+
CCCDDFFFFFFFGGGGGGGGGGHHHHHHHHHHHHHHHHHHHHHHHHHHHHHGGHHHHIHHHHHHHHHHHHHHHHHHHHHHHHHHHHGHHHHHHHGGGGHHHHHHHHHHHHHHHHHHHHHHHHHHHHHHHHHHHHHHHHHHHHHHHHHHHHHHHHHHHHHHHHHHHHHHHGHHHHHHHHHHHGGHHHHHHHHHHHHHHGHHHHHHHHHHHHHHHHHHHHHHHGHHHHHHHHHHHHHHHGHHHHHGHHHHGGH
@M05620:45:000000000-G6HP7:1:1101:19635:7223 1:N:0:143
CATCCTGACCCTGAAGTACCCCATTGAGCATGGCATCGTCACCAACTGGGACGACATGGAGAAGATCTGGCACCACACCTTCTACAACGAGCTGCGCGTGGCCCCGGAGGAGCACCCAGTGCTGCTGACCGAGGCCCCCCTGAACCCCAAGGCCAACAGAGAGAAGATGACTCAGGTGAGGCTCGGCCGACGCCCGTGCTCCTCCCGTCCTTTCCCCAGTCATTTTCTGCCCGGCTTGATTTCTGACATTT
+
CDDDDFFFFFFFGGGGGGGGGGGHHHHHHHHHHHHHHGHHHGHHHGHHHHHHGGGGGHHHHHHHHHHHHHHHHGHHHGGHHHHHHHHHGGGGGHHGGGGGGGHHGGGGGGGGHHHHGGHHHHHHHHHHHHGGGGGGGGGGGGHHHHGGGGHGHHGGGGGGGGGGGGGGGGGGGGGGHGGGGGGGFFFFFFFFFFFF>DFFFFFFFFFEDFFFFFFFFFFFFFFFFFFFFFFFFFFFFFBFFFFFF0F:FF0
@M05620:45:000000000-G6HP7:1:1101:24935:7230 1:N:0:143
CATCCTGACCCTGAAGTACCCCGGCTTGATTTCTGACATTAGATCGGAAGAGCACACGTCTGAACTCCAGTCACAGCGATAGATCTCGTATGCCGTCTTCTGCTTGAAAAAAAAAAAAAAAAAAGAAAACAGAATATCTTCTAAATAACACATTAAATAAAATAATATGACATTACAAAGTTAACATAAAATATAATCAGAAACAATTCATTCCTTAATAAAATAGCACAAATACATCATTATACAAATAA
+
DDDDDFFFFFFFGGGGGGGGGGGGGGGGHHHHHHHHHHHHHHHHHHGGGGHHHHHHHGHHHGHHHHHHHHHHHHHHHGGHGGHHEHHHGGHHHHGGGHGHHHHHHHHHHHHGGGGD>/</--<-.../<<G/::00000:00000000000.000;00:;:000000000000000000/000;0;0000000:00:000:00//;;0:000000::0000000;0000;/.B;0;00000;0:0000;00
@M05620:45:000000000-G6HP7:1:1101:19043:7230 1:N:0:143
ATCTCTATCTCCTAAAAACCTGTTTAGATTTGGAGATAGACCTTCAGGTTTTTCATCATTTTCTGCATGAATTATACATTGACCACGTTCCAGCGTGGTCAGTTTGCAGCATTCTGTTATTTTGTTTGACAGAGTGTCTTGTTGAGAACATATGTAGGACATGATTTTTTCCTGCAACAGGGAAAATAAAGTATAAGTTTTAAAGATTTATTCTTTAATAAAGGATCTCAAAGCCAGCTTTAGAAAAAGGA
+
ABBBBFFFFFFFGGGGGGGGGGHHHHHGHHHHHHHHHHHHHHHHHHHHHHHGGHHHHHHHHHHHHHHHHFHHHHHHHHHHHGHHHHGHHHGHHGGGGGHHHHHHHHHHHHHHHHHHHHGHHHHHHHHHHHHHBHHHHHHHHHHHGHHHHHHHHHHHHHGGHHHHHHHHHGHHHHGHHHHHEGGHHHHFGHHHGHGGHGHHHHHFGHHHHGHHHGHHHFHHFHHGHHHHHGHHGHHHHGHHHHHEFGHHGGC
@M05620:45:000000000-G6HP7:1:1101:19023:7237 1:N:0:143
ATCTCTATCTCCTAAAAACCTGTTTAGATTTGGAGATAGACCTTCAGGTTTTTCATCATTTTCTGCATGAATTATACATTGACCACGTTCCAGCGTGGTCAGTTTGCAGCATTCTGTTATTTTGTTTGACAGAGTGTCTTGTTGAGAACATATGTAGGACATGATTTTTTCCTGCAACAGGGAAAATAAAGTATAAGTTTTAAAGATTTATTCTTTAATAAAGGATCTCAAAGCCAGCTTTAGAAAAAGGA
+
CDDCDFFFFFFFGGGGGGGGGGHHHHHHHHHHHHHHHHHHHHHHHHHHHHHGGHHHHIHIHHHHIHHHHHHHHHHHHHHHHHHHHHGHHHHHHHGGGGHHHHHHHHHHHHHHHHHHHHHHHHHHHHHHGHHHHHHHHHHHHHHHHHHHHHHHHHHHHHHHHHHHHHHHHGHHHHHHHHHHHGGHHHHHHHHHHHHHHHHHHHHHHHHHHHHHHHHHHGHHHGHHHHHHHHHHHHHHHGHHHHHHHHHHGGG
@M05620:45:000000000-G6HP7:1:1101:7816:7244 1:N:0:143
TACCTGTACTGGGGAAGCATTTGAATATCCCCCCATGGTGATGGGGACGGAGAACTGCTCCATAAACACAGGCAACGTGCCTAACTTTCCCGGGAAGATGAAGTCAAAGAGCGACCACAGCTCTTCGGAGGTTATTTTGCATCGGTGAGCCAGACAGAATGATCCGATGAGGGGTGCGAAACTATTTGAGGAAAGGAAGCACCTTTTTATTAAATTTACCTTTTAGCAATCGCCATTCCTACCCTAAAGAT
+
BBBBBFFFFFFFGGGGCGCGGGHCGHGHHHHGGGGHHHHHHHHHHGGGGGFCEHHHGHHHGHHGFHHFHHHHGHHHGHHGHH3FHHHHHHHGGGGEGGGHGFHHGFHHHEHHGGDG/GHHHHHHB@FDCDCGHGFGHHFHBGHGACAF0FGFH.CBG/CGFBDHHGAEGHHHGG:@DBD?-:FFGGGGCEFBB/99B9AE9FFFFFFFFFF//9;B9FFFFFFF/BFF/BFEEFBEFFBF/BFFFFFBF/F
@M05620:45:000000000-G6HP7:1:1101:13348:7245 1:N:0:143
TACCTGTACTGGGGAAGCATTTGAATATCCCCCCATGGTGATGGGGACGGAGAACTGCTCCATAAACACAGGCAACGTGCCTAACTTTCCCGGGAAGATGAAGTCAAAGAGCGACCACAGCTCTCGGAGGTTATTTTGCATCGGTGAGCCAGACAGAATGATCCGATGAGGGGTGCGAAACTATTTGAGGAAAGGAAGCACCTTTTTATTAAATTTACCTTTTAGCAATCGCCATTCCTACCCTAAAGATC
+
CBCCCFFFFFFFGGGGGGGGGGHHHHHHHHHGGGGHHHHHHHHHHGGGGGGGGHHHHHHHHHHHHHHHHHHHGHHHGHHHHHHHHHHHHHHGGGGGGHHHHHHHHHHHHHHHGGGGGHHHHHHHHGGGGGGHHHHHHHHHHHGGGGGGHHHHHGHHHHHHHHHHHGGGHHHGGEGGGGGGGGGGGGGGGGFGGGGGGGGGGFFFFFFFFFFFFFFFFFFFFFFFFFFFFFFFFFFFFFFFBFFFFFFFFFB
@M05620:45:000000000-G6HP7:1:1101:19488:7247 1:N:0:143
TACCTGTACTGGGGAAGCATTTGAATATCCCCCCATGGTGATGGGGACGGAGAACTGCTCCATAAACACAGGCAACGTGCCTAACTTTCCCGGGAAGATGAAGTCAAAGAGCGACCACAGCTCTCGGAGGTTATTTTGCATCGGTGAGCCAGACAGAATGATCCGATGAGGGGTGCGAAACTATTTGAGGAAAGGAAGCACCTTTTTATTAAATTTACCTTTTAGCAATCGCCATTCCTACCCTAAAGATC
+
BBBBBFFFFFFFGGGGGGGGGGHHHHHHHHHGGGGHHHHHHHHHHGGGGGGGGHHHHHHHHHHHHHHHHHHHGHHHGHHHHHHHHHHHHHHGGGGGGHHHHHHHHFHHHHHHGGGGGHHHHHHHHGGEGGGHGHHHHHHHHHGGGGGHHHHHHGHHHHHHHHHHHDGGHHGGGGGGGDGGDGGGGGGGEFFGGGFGGGGGGFFFFFFFFFFFBFFFFFFFFFFFFFFBFFFFFFFFFFFFFFFFFFBFFFF
@M05620:45:000000000-G6HP7:1:1101:19507:7248 1:N:0:143
TACCTGTACTGGGGAAGCATTTGAATATCCCCCCATGGTGATGGGGACGGAGAACTGCTCCATAAACACAGGCAACGTGCCTAACTTTCCCGGGAAGATGAAGTCAAAGAGCGACCACAGCTCTCGGAGGTTATTTTGCATCGGTGAGCCAGACAGAATGATCCGATGAGGGGTGCGAAACTATTTGAGGAAAGGAAGCACCTTTTTATTAAATTTACCTTTTAGCAATCGCCATTCCTACCCTAAAGATC
+
BAABBFFFFFFFGGCFGGGGGGHHHHHHHHHGGGGHHGGHHHHHGGGGGGGGGHHHGHHHHHHHHHHHHHHHGHHHGHHHHHHHHHHHHHHGGGEEGHHHHGHHHHHHHGHHGGGG@HHHHHHHHGGGGGGHHHHHHHHGHHGGGGGHHHHHHGHHHHHHHHHHHGGGHHHGFEDGFDGGGGGGGGGEEFFEFF?BFGGFGFFFFFFFFFFBFFFFFFFFFFFFFFFFFFFFFFFFFFFFFFFFEBBFFFB
@M05620:45:000000000-G6HP7:1:1101:19036:7251 1:N:0:143
ATCTCTATCTCCTAAAAACCTGTTTAGATTTGGAGATAGACCTTCAGGTTTTTCATCATTTTCTGCATGAATTATACATTGACCACGTTCCAGCGTGGTCAGTTTGCAGCATTCTGTTATTTTGTTTGACAGAGTGTCTTGTTGAGAACATATGTAGGACATGATTTTTTCCTGCAACAGGGAAAATAAAGTATAAGTTTTAAAGATTTATTCTTTAATAAAGGATCTCAAAGCCAGCTTTAGAAAAAGGA
+
BBBCCFFFFFFFGGGGGGGGGGGHHHHHHHHHHHHHHHHHHHHHHHHHHHHGGHHHHIHHHHIHHHHHHHHHHHHHHHHHHGHHHHGHHHHHHHGFGGHHHHHHHHHHHHHHHHHHHHHHHHHHHHHHGHHHHHHHHHHHHHHGHHGHHHHHHHHHHHHHHHHHHHHHHGHHHHHHHHHHHGGHHHHHGHHHHGHHHGGHHHHHHHHGHHHHHHHHHHHHHHHHFHHHHGHGHFHHHGHHHHHHHFCGGGG
@M05620:45:000000000-G6HP7:1:1101:19013:7253 1:N:0:143
ATCTCTATCTCCTAAAAACCTGTTTAGATTTGGAGATAGACCTTCAGGTTTTTCATCATTTTCTGCATGAATTATACATTGACCACGTTCCAGCGTGGTCAGTTTGCAGCATTCTGTTATTTTGTTTGACAGAGTGTCTTGTTGAGAACATATGTAGGACATGATTTTTTCCTGCAACAGGGAAAATAAAGTATAAGTTTTAAAGATTTATTCTTTAATAAAGGATCTCAAAGCCAGCTTTAGAAAAAGGA
+
BCCCCFFFFFFFGGGGGGGGGGGHHHHHHHHHHHHHHHHHHHHHHHHHHHHGGHHHHHIHIHHHIHHHHHHHHHHHHHHHHHHHHHGHHHHHHHGGGGHHHHHHHHHGHHHHHHHHHHHHHHHHHHHHGHHHHHHHHHHHHHHHHHHHHHHHHHHHHHHHHHHHHHHHHGHHHHHHHHGHHGGHHHHHGHHHGHHHHFGHHHHHHHHHHHHHHHHHHHHGHHFHHHHHHGGGHHHHHGHHHHHGFFFFGGF
@M05620:45:000000000-G6HP7:1:1101:18417:7257 1:N:0:143
CATCCTGACCCTGAAGTACCCCGGCTTGATTTCTGACATTAGATCGGAAGAGCACACGTCTGAACTCCAGTCACAGCGATAGATCTCGTATGCCGTCTTCTGCTTGAAAAAAAAAAAAAAAAAAAAAAGGATGAAGAAAAAGTATTATTGAAAAAGGTAGAATATAGAAAAAAACAGAACGGAAAGATAGTGAATGGAAGCTTAGGAACTAGGTGAAGAACAAAGAGAGATTGAAGTGAGTAGAGGAATGA
+
DDDDDFFFFFFFGGGGGGGGGGGGGGGGHHHHHHHHHHHHHHHHHHGGGGHHHGHHHGHHHGHGHHHHHHHHHHHHHGGHGGHHGHHHGGHHHHGGGHGHHHHHHHHHFHHEECDC>/>/>>-<----../000000///..0000000;0000...0000000000000/.--..//0/;:..-./000000000000/.0000000.000/000000////::///..0000000000:0000:./000
@M05620:45:000000000-G6HP7:1:1101:7830:7258 1:N:0:143
TACCTGTACTGGGGAAGCATTTGAATATCCCCCCATGGTGATGGGGACGGAGAACTGCTCCATAAACACAGGCAACGTGCCTAACTTTCCCGGGAAGATGAAGTCAAAGAGCGACCACAGCTCTTCGGAGGTTATTTTGCATCGGTGAGCCAGACAGAATGATCCGATGAGGGGTGCGAAACTATTTGAGGAAAGGAAGCACCTTTTTATTAAATTTACCTTTTAGCAATCGCCATTCCTACCCTAAAGAT
+
BBBBBFFFFFFFGGGGGGGFGFHEFGHHHHCGGGEHGHEGHHHHHGGGGGGGEHHHFHHFEHHFHFGFFHHGEEHHGHCEGHGFHGHGHFHGGG@EEHHHHGEFGHHHHHHHGGGGGHHHHHHHHHHGGGGCHHHHHHHHHHHGGGGGHHHHHHGHHHHHHHHHHHGGGGHGGGCCGGFGGGGGGGGGGGGFFGGGGGGGGGFFFFFFFFFFFFFFFFFFFFFFFFFFFFFFFFFFFFFFFFFFFFFFFFF
@M05620:45:000000000-G6HP7:1:1101:19486:7264 1:N:0:143
TACCTGTACTGGGGAAGCATTTGAATATCCCCCCATGGTGATGGGGACGGAGAACTGCTCCATAAACACAGGCAACGTGCCTAACTTTCCCGGGAAGATGAAGTCAAAGAGCGACCACAGCTCTCGGAGGTTATTTTGCATCGGTGAGCCAGACAGAATGATCCGATGAGGGGTGCGAAACTATTTGAGGAAAGGAAGCACCTTTTTATTAAATTTACCTTTTAGCAATCGCCATTCCTACCCTAAAGATC
+
BBBBBFFFFFFFGGG2EGFGGGHHHHHHHHHGGGGHHHGHHHHHFGGGGGGGGHHHHHHHHHHHGHHHHHHHGHHHGHHHHHHHHHHHHHHGGGGGGHHHHHHHHHHHHHHHGGGGGHHHHHHHHGGGGGGHHHHHHHHHHHGGGGGHHHHHHGHHHHHHHHHHHGGGHHHGGGGGGGGGGGGGGGGGFFFGGGAFGGGGGFFFFFFFFFFFFFFFFFFFFFFFFFFFFFFFFFFFFFFFFFFFFFFFFFF
@M05620:45:000000000-G6HP7:1:1101:7814:7267 1:N:0:143
TACCTGTACTGGGGAAGCATTTGAATATCCCCCCATGGTGATGGGGACGGAGAACTGCTCCATAAACACAGGCAACGTGCCTAACTTTCCCGGGAAGATGAAGTCAAAGAGCGACCACAGCTCTTCGGAGGTTATTTTGCATCGGTGAGCCAGACAGAATGATCCGATGAGGGGTGCGAAACTATTTGAGGAAAGGAAGCACCTTTTTATTAAATTTACCTTTTAGCAATCGCCATTCCTACCCTAAAGAT
+
BABBBFFFFFFFGGGEFFBGGGHGBHFHHHHGGGGHHHHHHHHHHGEEGGGGGHHHHHHHGHHHHHHHHHHGGHGHGHHHHHGGHHHHHHHGGGGCGFHHH3GHHFFGHHHGGGGGCHHHHGHHHHHGDGG?G1FHHHHGHHHGGDDGFFGFH.CGFGFHHBHHHG?EGEHHFGEDGGG-@BFFGGGGBAF9C/CFCFGE9FFFFFFFEFF///;FFFFFFFFF//BBBFFFFFFFFFFFEFFFFB:BBBF
@M05620:45:000000000-G6HP7:1:1101:14215:7269 1:N:0:143
ATCTCTATCTCCTAAAAACCTGTTTAGATTTGGAGATAGACCTTCAGGTTTTTCATCATTTTCTGCATGAATTATACATTGACCACGTTCCAGCGTGGTCAGTTTGCAGCATTCTGTTATTTTGTTTGACAGAGTGTCTTGTTGAGAACATATGTAGGACATGATTTTTTCCTGCAACAGGGAAAATAAAGTATAAGTTTTAAAGATTTATTCTTTAATAAAGGATCTCAAAGCCAGCTTTAGAAAAAGGA
+
CCCCCFFFFFFFGGGGGGGGGGHHHHHHHHHHHHHHHHHHHHHHHHHHHHHGGHHHHHHHHHHHHHHHHHHHHHHHHHHHHHHHHHGHHHHHHHGGGGHHHHHHHHHHHHHHHHHHHHHHHHHHHHHHHHHHHHHHHHHHHHHHHHHHHHHHHHHHHHHHHHHHHHHHHGHHHHHHHHHHHGGH/CFHHHHHHHHHHGGHHHHHHHHHHHHHHHHHHHHHHHHHHHHHHHHHHHHHHGHHHHHGHHHHGGH
@M05620:45:000000000-G6HP7:1:1101:19508:7269 1:N:0:143
TACCTGTACTGGGGAAGCATTTGAATATCCCCCCATGGTGATGGGGACGGAGAACTGCTCCATAAACACAGGCAACGTGCCTAACTTTCCCGGGCAGATGAAGTCAAAGAGCGACCACAGCTCTCGGAGGTTATTTTGCATCGGTGAGCCAGACAGAATGATCCGATGAGGGGTGCGAAACTATTTGAGGAAAGGAAGCACCTTTTTATTAAATTTACCTTTTAGCAATCGCCATTCCTACCCTAAAGATC
+
BBAABFFFFFFFGF2EEGGGGGHHHHHGHHHGGGGHHHGHGHHCGGGGGGGGGHHHHGHHGHHHHHHHHHHHGHHHEHHHHHHHHHHHHHHGGG//EGHHGEGHHHHHHHEHGGGGGHFHHHHHHGGGGGGHFHHHHHHHHHGGDGEHHHGHCEHHHGHHHHHHHDCDHHHGG.;EAA-DAGGGGGGGGBBCFG?FFFE/B;FFFFFFFFFFFFFFFFBFFFFFFFFFFF?EDDFFBBFFFAFFFBBFFF/
@M05620:45:000000000-G6HP7:1:1101:18407:7272 1:N:0:143
CATCCTGACCCTGAAGTACCCCGGCTTGATTTCTGACATTAGATCGGAAGAGCACACGTCTGAACTCCAGTCACAGCGATAGATCTCGTATGCCGTCTTCTGCTTGAAAAAAAAAAAAATAAAGAAAAACATGCTGGCATGCGTACTCATGAAGGTATTAATGAGCAGTTAATAATCACGAAATTCAGAGACAGAGTGCACCTAGAAAGGTAATGACAATTTGATGAACAAAGTCGTTCTCATACGAGTGT
+
BCCCCFFFFFFFGGGGGGGGGGG2EEFGHHHHHHHGHHHHHHGHHHGGGGHHHHHHHGHHHGHGHHHHHHHHHHGGHGGHGGHHHHHHGGHGHHGGGHGHHHHHHHHHFHHE<>B<<//0111110000..111111.0100.<.-.000000000:0000000;00/0000:000000.....000000//////00000//000000.000090000000000090;0/./:9.....000009....0
@M05620:45:000000000-G6HP7:1:1101:14237:7274 1:N:0:143
ATCTCTATCTCCTAAAAACCTGTTTAGATTTGGAGATAGACCTTCAGGTTTTTCATCATTTTCTGCATGAATTATACATTGACCACGTTCCAGCGTGGTCAGTTTGCAGCATTCTGTTATTTTGTTTGACAGAGTGTCTTGTTGAGAACATATGTAGGACATGATTTTTTCCTGCAACAGGGAAAATAAAGTATAAGTTTTAAAGATTTATTCTTTAATAAAGGATCTCAAAGCCAGCTTTAGAAAAAGGA
+
BBCCCFFFFFFFGGGGGGGGGGHHHHHHHHHHHHHHHHHHHHHHHHHHHHHGGHHHHIHHIHHHIHHHHHHHHHHHHHHHHHHHHHGHHHHHHHGGGGHHHHHHHHHHHHHHHHHHHHHHHHHHHHHHHHHHHHHHHHHHHHHHHHGHHHHHHHHHHHHHHHHHHHHHHGHHHHGHHHHHHGGHHHHHHHHHHHHHHGHHHHHHHHHHHHHHHHHHHHHHHHHHHHHHHHHHHHHHHGHHHHHGGHHGGGH
@M05620:45:000000000-G6HP7:1:1101:24167:7285 1:N:0:143
TACCTGTACTGGGGCAGCATTTGAATATCCCCCCATGGTGATGGGGACGGAGAACTGCTCCATAAACACAGGCAACGTGCCTAACTTTCCCGGGAAGATGAAGTCAAAGAGCGACCACAGCTCTTCGGAGGTTATTTTGCATCGGTGAGCCAGACAGAATGATCCGATGAGGGGTGCGAAACTATTTGCGGAAAGGAAGCACCTTTTTATTAAATTTACCTTTTTGCAATCGCCATTCCTACCCTAAAGAT
+
AAAAAFFBFFFFGC1EEEFGGGEAAGHHHHHGGGGHCFFGFFDGHGGGGGCGEHHHHGHHHHBGHHHHHGGHGGEHGHFHHFHHHHHHFGGGCE?/?GGHG1B>GHBEDFCHGCGGGHFHHHHFFHHC/ACFGBGHFHGEGHEA?<E.<FHHHEEF/G/=0<DDHFACA0C/C-:9.A.-AAFFFGGF09--9-;;:/FEFFEFFFFF-BF///;BFFBFFFFF/;B//BF9;BBEFFFBBBFFFB-//B/
@M05620:45:000000000-G6HP7:1:1101:24156:7303 1:N:0:143
TACCTGTACTGGGGAAGCATTTGAATATCCCCCCATGGTGATGGGGACGGAGAACTGCTCCATAAACACAGGCAACGTGCCTAACTTTCCCGGGAAGATGAAGTCAAAGAGCGACCACAGCTCTTCGGAGGTTATTTTGCATCGGTGAGCCAGACAGAATGATCCGATGAGGGGTGCGAAACTATTTGAGGAAAGGAAGCACCTTTTTATTAAATTTACCTTTTAGCAATCGCCATTCCTACCCTAAAGAT
+
BBBBBFFFFFFFGGGGGGCGGGHHHHHHHHHGGGGHHHFHGHHHHGGGGGGGGHHHGHHHHHHHHHHHHHHHGHHHGHHHHHHHHHHHHHHGGGGGGHHHHHHHGHHHHHHHGGGGGHHHHHGHHHHGGGGEHHHHHHHGHHHGGEGCFGHHHHGHHHFHHHHHHHGGGHHFGGEDGGEDGGGGFGGGGEGFGGGGBFFGGGFFFFFFFFFFFFFFFFFFFFFFFFFFFFFFEDFEFFFFFFFFFFFFFFF
@M05620:45:000000000-G6HP7:1:1101:22812:7317 1:N:0:143
ATCTCTATCTCCTAAAAACCTGTTTAGATTTGGAGATAGACCTTCAGGTTTTTCATCATTTTCTGCATGAATTATACATTGACCACGTTCCAGCGTGGTCAGTTTGCAGCATTCTGTTATTTTGTTTAACAGAGTGTCTTGTTGAGAACATATGTAGGACATGATTTTTTCCTGCAACAGGGAAAATAAAGTATAAGTTTTAAAGATTTATTCTTTAATAAAGGATCTCAAAGCCAGCTTTAGAAAAAGGA
+
BCCCCFFFFFFFGGGGGGGGGGHHHGHHHHHHHHHHHHHFHHHHHHHHHHHGGHHHHHHHHHIHHHHHHHHHHHHHHGHHHHHHHHGHHHHGHHGGGGHHHHHHHHHHHHHHHHHHHHHHHHHHHHHDHHHHHHGHHHHHHHHHFHHHHHHHHHHHHHHHHHHHHHHHHGHHHHHHHHHHHGGHHHHHFHHHHHHHHHGHHHHHHHHHHHHHHHHHHHHHGHFHGHGHHHHHGHHHHGHHHHHHHGHHFGH
@M05620:45:000000000-G6HP7:1:1101:17561:7325 1:N:0:143
TACCTGTACTGGGGAAGCAATCGCCATTCCTACCCTAAAGATCGGAAGAGCACACGTCTGAACTCCAGTCACAGCGATAGATCTCGTATGCCGTCTTCTGCTTGAAAAAAAAAAAAATTACAAATCTGCAACCCCGGACTATCACTCTCTCTCGTTCCAACTTAATGATATAACATCTTACCGAAATGACCTTGTCAAGTTACCCACTCGAGATATTATACTAGTGTTAAGGTTCATGAGATGCGCCATAA
+
CCBCCFFFFFFFGGGGGGGGGGGGGGGHHHHHHHHHHFHHHHHHGGGGHHHHHHHGHHHGHHHHHHHHHHHHHHHGGHGGDGHGHHGGHHHHGGGGGHHHHHHHHHHFFFEGB></>0111=?1111111110..-->--/000000000000..../<00:000;00000;00000000;/..--.000000009090;0000/99./...:.000000000000000000000000000000-:...0;
@M05620:45:000000000-G6HP7:1:1101:25486:7325 1:N:0:143
ATCTCTATCTCCTAAAAACCTGTTTAGATTTGGAGATAGACCTTCAGGTTTTTCATCATTTTCTGCATGAATTATACATTGACCACGTTCCAGCGTGGTCAGTTTGCAGCATTCTGTTATTTTGTTTGACAGAGTGTCTTGTTGAGAACATATGTAGGACATGATTTTTTCCTGCAACAGGGAAAATAAAGTATAAGTTTTAAAGATTTATTCTTTAATAAAGGATCTCAAAGCCAGCTTTAGAAAAAGGA
+
CCCCCFFFFFFFGGGGGGGGGGHHHHHHHHHHHHHFHHHHHHHHHHHHHHHGGHHHHHHHHHHHHHHHHHHHHHHHHFGHHFHHHHGHHHHFHHGGGGHHHHHHHHHHHHHHHHHHHHHHHHHHHHHHHHHHHHHHHHHHHHHHHHHHHHHHHHHHHHHHHHHHHHHHHGHHHHHHHHHHHGGHHHGHHHHHHHHHHHHHHHHHHHHHHHHHHHHHHHHHGHHHHGHHHHHHHHHGHGHHHHHHHGHHGGC
@M05620:45:000000000-G6HP7:1:1101:25478:7341 1:N:0:143
ATCTCTATCTCCTAAAAACCTGTTTAGATTTGGAGATAGACCTTCAGGTTTTTCATCATTTTCTGCATGAATTATACATTGACCACGTTCCAGCGTGGTCAGTTTGCAGCATTCTGTTATTTTGTTTGACAGAGTGTCTTGTTGAGAACATATGTAGGACATGATTTTTTCCTGCAACAGGGAAAATAAAGTATAAGTTTTAAAGATTTATTCTTTAATAAAGGATCTCAAAGCCAGCTTTAGAAAAAGGA
+
CCCCCFFFFFFFGGGGGGGGGGHHHHHHHHHHHHHHHHHHHHHHHHHHHHHGGHHHHHIHHHHIIHHHHHHHHHHHHHHHHHHHHHGHHHHHHHGGGGHHHHHHHHHHHHHHHHHHHHHHHHHHHHHHHHHHHHHHHHHHHHHHHHHHHHHHHHHHHHHHHHHHHHHHHGHHHHHHHHHHHGGHHHHHHHHHHHHHHHHHHHHHHHHHHHHHHHHHHHHHHHHHHHHHHHHHHHHHHGHHHHHGHHHHGGH
@M05620:45:000000000-G6HP7:1:1101:16680:7353 1:N:0:143
TACCTGTACTGGGGAAGCATTTGAATATCCCCCCATGGTGATGGGGACGGAGAACTGCTCCATAAACACAGGCAACGTGCCTAACTTTCCCGGGAAGATGAAGTCAAAGAGCGACCACAGCTCTCGGAGGTTATTTTGCATCGGTGAGCCAGACAGAATGATCCGATGAGGGGTGCGAAACTATTTGAGGAAAGGAAGCACCTTTTTATTAAATTTACCTTTTAGCAATCGCCATTCCTACCCTAAAGATC
+
CBCCCFFFFFFFGGGGGGGGGGHHHHHHHHHGGGGHHHGGHHHHHGGGGGGGGHHHHHHHHHHHHHHHHHHHGHHHGHHHHHHHHHHHHHHGGGGGGGHHHHHHHHHHFHHHGGGGGHHHHHHGHGGGGGEHHHHHHHHFHHGGGGGHHHHHHGGHHHHGHHHHHDGGHHHGGE@GGGGGGGGGGGGGGGFGGGGGGGGGGFFFFFFFFFFFFFFFFFFFFFFFFFFEFFEFFFFFFFFFFFFFFFFFFFF
@M05620:45:000000000-G6HP7:1:1101:26711:7353 1:N:0:143
ATCTCTATCTCCTAAAAACCTGTTTAGATTTGGAGATAGACCTTCAGGTTTTTCATCATTTTCTGCATGAATTATACATTGACCACGTTCCAGCGTGGTCAGTTTGCAGCATTCTGTTATTTTGTTTGACAGAGTGTCTTGTTGAGAACATATGTAGGACATGATTTTTTCCTGCAACAGGGAAAATAAAGTATAAGTTTTAAAGATTTATTCTTTAATAAAGGATCTCAAAGCCAGCTTTAGAAAAAGGA
+
BBBBBFFFFFFFGGGGGGGGFFGHHHGGHHHHGGGHHHHBGFHHHHHHFGHGGHHFHHHHHHHHHHHFHFHHHHHHHFHHHFGFHHGFGHHHHFGFGGGHHHHHHHHHHHGHGFFHHFHHHHHHFGHFFFHHFHHHGFHHHEGHEHHHHHHHHGGHHHHHHHHHHHHHHGHHHHHHHHHHFFEHHHGHDGHHGHHHHFGHHHFGGDGHFFHFGHHHGHHFHGHGHHHHHHHHHHEFGEHHHGHBFGHEGGH
@M05620:45:000000000-G6HP7:1:1101:22728:7406 1:N:0:143
TACCTGTACTGGGGAAGCATTTGAATATCCCCCCATGGTGATGGGGACGGAGAACTGCTCCATAAACACAGGCAACGTGCCTAACTTTCCCGGGAAGATGAAGTCAAAGAGCGACCACAGCTCTTCGGAGGTTATTTTGCATCGGTGAGCCAGACAGAATGATCCGATGAGGGGTGCGAAACTATTTGAGGAAAGGAAGCACCTTTTTATTAAATTTACCTTTTAGCAATCGCCATTCCTACCCTAAAGAT
+
CCCCCFFFFFFFGGGGGGGGGGHHHHHHHHHGGGGHHHGHHHHHHGGGGGGGGHHHHHHHHHHHHHHHHHHHGHHHGHHHHHHHHHHHHHHGGGGGGHHHHHHHHHHHHHHHGGGGGHHHHHHHHHHGGGGEHHHHHHHHHHHGGGGFHFHHHHGHHHHHHHHHHHGGGHHHGGCEGGDFGGGGGGHHEGGFFGGGGGGGGGFFFFFFFHHFFFFFFFFFFFFFFFFFFFFFFFFFFFFFFFFFFFFFFFF
@M05620:45:000000000-G6HP7:1:1101:24988:7448 1:N:0:143
TACCTGTACTGGGGAAGCATTTGAATATCCCCCCATGGTGATGGGGACGGAGAACTGCTCCATAAACACAGGCAACGTGCCTAACTTTCCCGGGAAGATGAAGTCAAAGAGCGACCACAGCTCTCGGAGGTTATTTTGCATCGGTGAGCCAGACAGAATGATCCGATGAGGGGTGCGAAACTATTTGAGGAAAGGAAGCACCTTTTTATTAAATTTACCTTTTAGCAATCGCCATTCCTACCCTAAAGATC
+
BBBBBFFFFFFFGGGGGGCGGGHGHHHHHHGGGGGHHHGHHGHHHGGGGGGGGHHHHHHHHHHGHHHHHHHHGHHHGHHGHHHHHGHHHHHGGGEFGHHHHHHHHHHHHHHHGGGGGHHHGHHHHGGGGFEHHHHHHFHBGHGGGGGHHHHHFGHHHHHHHHGHHGGGHHHGGGCGGEGGGGGGGGGGGGCFFGGGGGGBFFFFFFFFFFFFFFFFFFFBBFFFFB//BFAFFBEFFFFFFFFFFFFFFFF
@M05620:45:000000000-G6HP7:1:1101:10586:7468 1:N:0:143
ATCTCTATCTCCTAAAAGGAAGAAAGGGGAGGGAAGATCGGAAGAGCACACGTCTGAACTCCAGTCACAGCGATAGATCTCGTATGCCGTCTTCTGCTTGAAAAAAAAAAAAAACATACAAGCAAAAAATTCGTCTGTTAGACCCAATGAGATATATAGACACTAAAAGTCGATGTGAAGAGAGTGGATGGATGAGATGATGGCTTGTGTAAATGAGGGAGTAACTAAAGAGCATACAGAAATCAATGATT
+
AABBBFFFFFFFGGGGGFFEGG4A4BGG2EEGGGHGHHHHGAFGHHHHHHHGHHHG5GHHHHHHHHHHHHHGGHGGHHHHHHGGHHHHGFGGGHHFHHHHGHGHCEEGGG/<<///111<11.0010.-./0./...000=000...//0000000000;00/0//00000;..;;00000.;.;0.00/./;///;//////...-././9/;////...:/9///////..://://////////////
@M05620:45:000000000-G6HP7:1:1101:10589:7490 1:N:0:143
ATCTCTATCTCCTAAAAGGAAGAAAGGGGAGGGAAGATCGGAAGAGCACACGTCTGAACTCCAGTCACAGCGATAGATCTCGTATGCCGTCTTCTGCTTGAAAAAAAAAAAAAATTTTCTTTAGTTTGCCCGCGTGTCTTGTTGGACCCATATATATAACATTCTTTTTTACTACACCCTGGACAATCAAGTCTCATTTTTAACGCTTTCTTCTTTCATCCCGGATCTCAATGCCCTCTTTCTCACCCTTA
+
BBBBBFFFFFFFGGGGGGEGGGHGBFHGGGAEGGHGHHHHGGFGHHHFHHHGHHHGHHHHHHHHGHHHHHHGGHGEHFHHHHGGHHGHGGGHGHHHHHHHHF3EGGGGCD<</<0111111=11111<1<<.@@-<</<=<00..0:;C:G/;00:000:00000;0;0-.;00;://.././.099=/://9//////;/.//9-...///99:B//9B/;A9-.;;/////////.;/////9/;..//
@M05620:45:000000000-G6HP7:1:1101:26100:7523 1:N:0:143
TACCTGTACTGGGGAAGCATTTGAATATCCCCCCATGGTGATGGGGACTGAGAACTGCTCCATAAACACAGGCAACGTGCCTAACTTTCCCGGGAAGATGAAGTCAAAGAGCGACCACAGCTCTTCGGAGGTTATTTTGCATCGGTGAGCCAGACAGAATGATCCGATGAGGGGTGCGAAACTATTTGAGGAAAGGAAGCACCTTTTTATTAAATTTACCTTTTAGCAATCGCCATTCCTACCCTAAAGAT
+
BBBBBFFFFFFFGGGGGGGGGGHDAGHHHHHGGGGHHHHHGHHHHGGGHHHHHHHHHHHHHHHHHHHHHHHHGGHHGHHHHHHHHHHHHHHGGGGGGHHHHHHHHHHHHHGHGGGGGHHHHHHHHHHGGGGEHHHHHHHGGHHGGEGFHHHHHHGHHFGHHHHHHHGGGHHFGGGDGGGGGGGGGGGGGFGFGGGGGGGGGGGGGGGGGGGFFFFFFFFFFFFFFFFFFFFFFFFFFFFFFFFFFFFFFFF
@M05620:45:000000000-G6HP7:1:1101:14910:7527 1:N:0:143
CATCCTGACCCTGAAGTACCCCATTGAGCATGGCATCGTCACCAACTGGGACGACATGGAGAAGATCTGGCACCACACCTTCTACAACGAGCTGCGCGTGGCCCCGGAGGAGCACCCAGTGCTGCTGACCGAGGCCCCCCTGAACCCCAAGGCCAACAGAGAGAAGATGACTCAGGTGAGGCTCGGCCGACGCCCGTGCTCCTCCCGTCCTTTCCCCAGTCATTTTCTGCCCGGCTTGATTTCTGACATTA
+
CCDDDFFFFFFFGGGGGGGGGGGHHHHHHHHHHHHHHGHHHGHHHGHHHHHHGGGGGHHHHHHHHHHHHHHHHGHHHGGHHHHHHHHHGGGGGHHGGGEGGGHHGGGGGGGGHHHHGGHGHHHHHHHHHHGGGGGGGGGGGGHHHHGGGGHGHHGGGGGGGGGGGGGGGGGGGGGGHGGGGGGGFFFFFFFFFFFFFFFFFFFFFFFFFFFFFFFFFFFFFFFFFFFFFFFFFFFFFFFFFFFFFFFFFF0
@M05620:45:000000000-G6HP7:1:1101:8556:7539 1:N:0:143
TACCTGTACTGGGGAAGCATTTGAATATCCCCCCATGGTGATGGGGACGGAGAACTGCTCCATAAACACAGGCAACGTGCCTAACTTTCCCGGGAAGATGAAGTCAAAGAGCGACCACAGCTCTCGGAGGTTATTTTGCATCGGTGAGCCAGACAGAATGATCCGATGAGGGGTGCGAAACTATTTGAGGAAAGGAAGCACCTTTTTATTAAATTTACCTTTTAGCAATCGCCATTCCTACCCTAAAGATC
+
BBBBBFFFFFFFGGGGGGGGGGHHHHHHHHHGGGGHHHHHFHHGHGGGGGGGGHHHGHHHHHHHHHHHHHHHGHHHGHHHHHHHHHHHHHHGGGGGGHHHHHGHHHHHHHHHGGGGCHHHHHHHHGGGGGGHHHHHHHHFHHGGGGGHHHHHHGHHHHHHHHHHHDEGHHHGGGGGGDGGGGGGGGGGGB:CFGGFFGGGGFFFFFFFFFFBBBFFFFFFFFFFFFFFFF?FFDEFFFFFFFFFFFFFFFB
@M05620:45:000000000-G6HP7:1:1101:14897:7543 1:N:0:143
CATCCTGACCCTGAAGTACCCCATTGAGCATGGCATCGTCACCAACTGGGACGACATGGAGAAGATCTGGCACCACACCTTCTACAACGAGCTGCGCGTGGCCCCGGAGGAGCACCCAGTGCTGCTGACCGAGGCCCCCCTGAACCCCAAGGCCAACAGAGAGAAGATGACTCAGGTGAGGCTCGGCCGACGCCCGTGCTCCTCCCGTCCTTTCCCCAGTCATTTTCTGCCCGGCTTGATTTCTGACATTA
+
ABBBBFDFFFFFGGGGGGGGGGCHHHFHHFHFFHHFHEEHHGHHHGHHHFHHFCGEEGGFHGFFHHHDHFHHHGHHHGGHGHHFHHHHGGGGGHHGGGEGGEHHGGGGGGGGHFGHGGH<FGGHHHHBFFG?DGGGGGGGCEBGFGGGGGHGGEFEAEBFFGDEFBF0FGGGFGGGF/9FAA.CDAFAD;-B=FF;;DD.B/9BBEFFF?.BFFFFF9D9B/BFFFFF/BBED--@@;;BBFFF/;B9;F/
@M05620:45:000000000-G6HP7:1:1101:8585:7551 1:N:0:143
TACCTGTACTGGGGAAGCATTTGAATATCCCCCCATGGTGATGGGGACGGAGAACTGCTCCATAAACACAGGCAACGTGCCTAACTTTCCCGGGAAGATGAAGTCAAAGAGCGACCACAGCTCTCGGAGGTTATTTTGCATCGGTGAGCCAGACAGAATGATCCGATGAGGGGTGCGAAACTATTTGAGGAAAGGAAGCACCTTTTTATTAAATTTACCTTTTAGCAATCGCCATTCCTACCCTAAAGATC
+
BBBBBFFFFFFFGGCGEGGGGGGHHFGFHHHGGGGHHHHGGHHGHGGGGGGGGHHHHHHHHHHHGHHHGFHHGGHHGHHHHHFHGHHHHGHGGGGGGGHHHEGHHHHHHHHHGGGGGGHHGHHHHGGGGGEHHHHHGHHHHHGGDGGHHHHGHFHHGHHHFHGHHGGGHHFFG.;DGDAGGGGGFBFFEFBFFGEFGEE/CA/FFFFFFFFBFFFFFFBFFFFFFFFEFFEFFFFFFFFFFAFFFB9FFFF
@M05620:45:000000000-G6HP7:1:1101:8568:7554 1:N:0:143
TACCTGTACTGGGGAAGCATTTGAATATCCCCCCATGGTGATGGGGACGGAGAACTGCTCCATAAACACAGGCAACGTGCCTAACTTTCCCGGGAAGATGAAGTCAAAGAGCGACCACAGCTCTCGGAGGTTATTTTGCATCGGTGAGCCAGACAGAATGATCCGATGAGGGGTGCGAAACTATTTGAGGAAAGGAAGCACCTTTTTATTAAATTTACCTTTTAGCAATCGCCATTCCTACCCTAAAGATC
+
CCCCCFFFFFFFGGGGGGFGGGHHHHHHHHHGGGGHHHHHHHHHHGGGGGGGGHHHHHHHHHHHHHHHHHHHGHHHGHHHHHHHHHHHHHHGGGGGGHHHHHHHHHHHHHHHGGGGGHHHHHHHHCGGGGGHHHHHHHHFHHGGGGGHHHHHHGHHHHHHHHHHHGGGHHHGGGGGADGGGGGGGGGGGF;FFGGGGGGGGFFFFFFFFFFEFFFFFFFFFFFFFFFFFFEFFFFFFFFFFFFFFFFFFFF
@M05620:45:000000000-G6HP7:1:1101:16886:7563 1:N:0:143
ATCTCTATCTCCTAAAAACCTGTTTAGATTTGGAGATAGACCTTCAGGTTTTTCATCATTTTCTGCATGAATTATACATTGACCACGTTCCAGCGTGGTCAGTTTGCAGCATTCTGTTATTTTGTTTGACAGAGTGTCTTGTTGAGAACATATGTAGGACATGATTTTTTCCTGCAACAGGGAAAATAAAGTATAAGTTTTAAAGATTTATTCTTTAATACAGGATCTCAAAGCCAGCTTTAGAAAAAGGA
+
1>AAAFFFFFFFGFFG1GEGGGHGHGHBGHHHFBCAF1FDGHHHHFHHHHHGGHHHHBHHHHHHHHFGGGFHHHHHHFGHHHHHHHEHGHHHHHGEEEHHHHHHHHHHHHHHHHHHHHHHHHHHHHHHHHHHFHHHHHHHHHHHGHHHHHHDHFHGHGHHHHHBHHHHHGHHHGHGGHHHHGGHHHGHH1GHGHHFGGHHHHFHHHHHHHHHHHHHHGHH0DGFFHHHHHFHHHHGHGGHHHGCG0CG:C/
@M05620:45:000000000-G6HP7:1:1101:16874:7581 1:N:0:143
ATCTCTATCTCCTAAAAACCTGTTTAGATTTGGAGATAGACCTTCAGGTTTTTCATCATTTTCTGCATGAATTATACATTGACCACGTTCCAGCGTGGTCAGTTTGCAGCATTCTGTTATTTTGTTTGACAGAGTGTCTTGTTGAGAACATATGTAGGACATGATTTTTTCCTGCAACAGGGAAAATAAAGTATAAGTTTTAAAGATTTATTCTTTAATAAAGGATCTCAAAGCCAGCTTTAGAAAAAGGA
+
BABAADFFFFDFGGFGGGGGFGHDGGHHHHHHHHHHGHFHGGGHHHHBGDGFGHHHHHFHFHHHHGHGHGHHHHHHHHHHHHHHHGGHHGHHHHGFGGHHHHHHHHHHHHHHHHHHHHHHHHHHHHHHHHHHHHHHHHHHHHHHHHHHHHHHHHHHHHHHHHHHHHHHHGHHHHHHHHHHHGGHHHHHHHHHHHHHHHHHHHGHHHHHHHHHHHHHHHHHHHHHHHHHHHHHGHHHHGHHHHHFHHHGGGH
@M05620:45:000000000-G6HP7:1:1101:24552:7598 1:N:0:143
TACCTGTACTGGGGAAGCATTTGAATATCCCCCCATGGTGATGGGGACGGAGAACTGCACCATAAACACAGGCAACGTGCCTAACTTTCCCGGGAAGATGAAGTCAAAGAGCGACCACAGCTCTCGGAGGTTATTTTGCATCGGTGAGCCAGACAGAATGATCCGATGAGGGGTGCGAAACTATTTGAGGAAAGGAAGCACCTTTTTATTAAATTTACCTTTTAGCAATCGCCATTCCTACCCTAAAGATC
+
BBBBBFFFFFFFGGGGGGGGGGHHFHHHHHHGGGGHHHHHHHHHHGGGGGGGGHHHHHHHHHHHHHHHHHHHGGHHGHHHHHHHHHHHHHHGGGGGGHHHHHHHHHHHHHHHGGGGGHHHHHHHHGGGGGGHHHHHHHHHHHGGGGGHHHHHHGHHHHHHHHHHHGGGHHHGGGGGGGGGGGGGGGGGGGFGGGGGGGGGFFFFFFFFFFFFFFFFFFFFFFFFFFFFFFFFFFFFFFFFFFFFFFFFFFF
@M05620:45:000000000-G6HP7:1:1101:27296:7602 1:N:0:143
CATCCTGACCCTGAAGTACCCCATTGAGCATGGCATCGTCACCAACTGGGACGACATGCAGAAGATCTGGCACCACACCTTCTACAACGAACTGCGCGTGGCCCCGGCGGAGCACCCAGTGCTGCTGACCGAGGCCCCCCTGAACCCCAAGGCCAACAGAGAGAAGATGACTCAGGTCAGGCTCGGCCGACGCACGGGCCCCTCCCGACCATTCCCCCTTCATTTTCTGCCCGGCTTGCTTTCTAACATTC
+
AAAAA11@CFF11FEBGEGGGG?FG11111110BG1F?GHCEB1A/FHB/0BAE/E/G11BGFA11B2ADG0B/0/BEEHBG12BGDC>//>>11/>/>E//0/E<///<BC/FC/C/.<>1<GFGHFCC-<C-<C::C-:;CFG?.9.9...9:C..////C.;//C0;B///9/9/;--;AA@-----@-9--9-----;A9:----;-;BF//9--9-////;/////;-;-----///9///9/9B/
@M05620:45:000000000-G6HP7:1:1101:16408:7633 1:N:0:143
CATCCTGACCCTGAAGTACCCCATTGAGCATGGCATCGTCACCAACTGGGACGACATGGAGAAGATCTGGCACCACACCTTCTACAACGAGCTGCGCGTGGCCCCGGAGGAGCACCCAGTGCTGCTGACCGAGGCCCCCCTGAACCCCAAGGCCAACAGAGAGAAGATGACTCAGGTGAGGCTCGGCCGACGCCCGTGCTCCTCCCGTCCTTTCCCCAGTCATTTTCTGCCCGGCTTGATTTCTGACATTA
+
CCCCCFFFFFFFGGGGGGGGGGGHHHHHHHHHHHHHHGHHHGHHHGHHHHHHGGGGGHHHHHHHHHHHHHHHHGHHHGGHHHHHHHHHGGGGGHHGGGGGGGHHGGGGGGGGHHHHGGHHHHHHHHHHHHGGGGGGGGGGGGHHHHGGGGHGHHGGGGGEGGGGGGGGGGGGGGGGGGGGGGGGFFFFFFFFFFFFDDFFFFFFFFFFFFFFFFFFFFFFFFFFFFFFFFFFFFFFFF.FFFFFFBFBFF0
@M05620:45:000000000-G6HP7:1:1101:24256:7647 1:N:0:143
TACCTGTACTGGGGAAGCGTGTAGCAATCGCCCATTCCTACCCTAAAGATCGGAAGAGCACACGTCTGAACTCCAGTCACAGCGATAGGATCTCGTATGCCGTCTTCTGCTTGAAAAAAAAAAAAAACATACACAGCAGAACACAAACGTCCCTCAGAAAAAAGTCTGCAGAAAAGCCTGAAGACCAATGGACACAGGAAGACTAGAACAGCAATAAGCACAGCAAGAACATAAAGACAACGCGCATACCA
+
CCCCCFFFFFFFGGGGGGGEGGHHHHHHHGGGGGHHHHHHHHHHHHHHHHHHGGGGHHHHHHHGHHHGHHHHHHHHHHHHHHHGGHGGHGGFHHHGGHHHHGGGHGHHHHHHHHHHHHGGGGG<><<..1=1111.././////....<.<..0/.000:/.-.<<00<0<:/0//..0./000///.000000./:../../000000//.//000000///./////:/000000///.-----..0/0
@M05620:45:000000000-G6HP7:1:1101:26328:7664 1:N:0:143
CATCCTGACCCTGAAGTACCCCATTGAGCATGGCATCGTCACCAACTGGGACGACATGGAGAAGATCTGGCACCACACCTTCTACAACGAGCTGCGCGTGGCCCCGGAGGAGCACCCAGTGCTGCTGACCGAGGCCCCCCTGAACCCCAAGGCCAACAGAGAGAAGATGACTCAGGTGAGGCTCGGCCGACGCCCGTGCTCCTCCCGTCCTTTCCCCAGTCATTTTCTGCCCGGCTTGATTTCTGACATTA
+
BACCCFFFFFFFGGGGGGGGGGGHHHHHHHHHHHHHHGHHHGHHHGHHHHHHGGGGGHHHHHHHHHHHHHHHHGHHHGGHHHHHHHHHGGGGGHHGGGEGGGHHGGGGGGGGHHHHGGHGHHHHHHHGHHGGGGGGGGGGGGHHHHGGGGHGHHGGGGGGGGGGGGGGGGGGGGGGGGGGGGEGFFFFFDFFFFFF:DDEFFFFFFFADFDFFFFFFFDFFFFFFFFFFFFFFFFAF;ABFFFFFFFFFF/
@M05620:45:000000000-G6HP7:1:1101:21897:7665 1:N:0:143
CATCCTGACCCTGAAGTACCCCATTGAGCATGGCATCGTCACCAACTGGGACGACATGGAGAAGATCTGGCACCACACCTTCTACAACGAGCTGCGCGTGGCCCCGGAGGAGCACCCAGTGCTGCTGACCGAGGCCCCCCTGAACCCCAAGGCCAACAGAGAGAAGATGACTCAGGTGAGGCTCGGCCGACGCCCGTGCTCCTCCCGTCCTTTCCCCAGTCATTTTCTGCCCGGCTTGATTTCTGACATTA
+
CDDDDFFFFFFFGGGGGGGGGGGHHHHHHHHHHHHHHGHHHGHHHGHHHHHHGGGGGHHHHHHHHHHHHHHHHGHHHGGHHHHHHHHHGGGGGHHGGGGGGGHHGGGGGGGGHHHHGGHHHHHHHHHHHHGGGGGGGGGGGGHHHHGGGGHGHHGGGGGGGGGGGGGGGGGGGGGGHGGGGGGGFFFFFFFFFFFFBFFFFFFFFFFFFFFFFFFFFFFFFFFFFHHHHFFFFFFFFFFFFFFFFFFFFF0
@M05620:45:000000000-G6HP7:1:1101:26718:7674 1:N:0:143
ATCTCTATCTCCTAAAAACCTGTTTAGATTTGGAGATAGACCTTCAGGTTTTTCATCATTTTCTGCATGAATTATACATTGACCACGTTCCAGCGTGGTCAGTTTGCAGCATTCTGTTATTTTGTTTGACAGAGTGTCTTGTTGAGAACATATGTAGGACATGATTTTTTCCTGCAACAGGGAAAATAAAGTATAAGTTTTAAAGATTTATTCTTTAATAAAGGATCTCAAAGCCAGCTTTAGAAAAAGGA
+
CCCCCFFFFFFFGGGGGGGGGGHHHHHHHHHHHHHHHHHHHHHHHHHHHHHGGHHHHHHIHIHHIHHHHHHHHHHHHHHHHHHHHHGHHHHHHHGGGGHHHHHHHHHHHHHHHHHHHHHHHHHHHHHHGHHHHHHHHHHHHHHHHHHHHHHHHHHHHHHHHHHHHHHHHGHHHHHHHHHHHGGHHHHHHHHHHHHHHGGHHHHHHHHHHHHHHHHHHHHHHHHHHHHHHGHHHHHHHGHHHHHFHHHHGGH
@M05620:45:000000000-G6HP7:1:1101:26344:7674 1:N:0:143
CATCCTGACCCTGAAGTACCCCATTGAGCATGGCATCGTCACCAACTGGGACGACATGGAGAAGATCTGGCACCACACCTTCTACAACGAGCTGCGCGTGGCCCCGGAGGAGCACCCAGTGCTGCTGACCGAGGCCCCCCTGAACCCCAAGGCCAACAGAGAGAAGATGACTCAGGTGAGGCTCGGCCGACGCCCGTGCTCCTCCCGTCCTTTCCCCAGTCATTTTCTGCCCGGCTTGATTTCTGACATTT
+
CCDDDFFFFFFFGGGGGGGGGGGHHHHHHHHHHHHHHGHHHGHHHGHHHHHHGGGGGHHHHHHHHHHHHHHHHGHHHGGHHHHHHHHHGGGGGHHGGGGGGGHHGGGGGGGGHHHHGGHHHHHHHHHHHHGGGGGGGGGGGGHHHHGGGGHGHHGGGGGGGGGGGGGGGGGGGGGGHGGGGGGGFFFFFFFFFFFFFDFFFFFFFFFFFFFFFFFFFFFFFFFFFFFFFFFFFFFFFFFFFFFFFFFFFF0
@M05620:45:000000000-G6HP7:1:1101:17289:7675 1:N:0:143
TACCTGTACTGGGGAAGCATTTGAATATCCCCCCATGGTGATGGGGACGGAGAACTGCTCCATAAACACAGGCAACGTGCCTAACTTTCCCGGGAAGATGAAGTCAAAGAGCGACCACAGCTCTCGGAGGTTATTTTGCATCGGTGAGCCAGACAGAATGATCCGATGAGGGGTGCGAAACTATTTGAGGAAAGGAAGCACCTTTTTATTAAATTTACCTTTTAGCAATCGCCATTCCTACCCTAAAGATC
+
CCCCCFFFFFFFGGGGGGGGGGHHHHHHHHHGGGGHHHGHHHHHHGGGGGGGGHHHHHHHHHHHHHHHHHHHGHHHGHHHHHHHHHHHHHHGGGEGGHHHHHHHHHHHHHHGGGGGGHHHHHHHHGGGGGEHHHHHHHHHHHGGGGGHHHHHHGHHHHHHHHHHHGGGHHGGGEEGADFGGGGGGGGGGGGGGGGGGGGFFFFFFFFFFFFFFFFFFFFFFFFFFFFFFFFFFFFFFFFFFFFFFFFFFFF
@M05620:45:000000000-G6HP7:1:1101:12177:7681 1:N:0:143
CATCCTGACCCTGAAGTACCCCATTGAGCATGGCATCGTCACCAACTGGGACGACATGGAGAAGATCTGGCACCACACCTTCTACAACGAGCTGCGCGTGGCCCCGGAGGAGCACCCAGTGCTGCTGACCGAGGCCCCCCTGAACCCCAAGGCCAACAGAGAGAAGATGACTCAGGTGAGGCTCGGCCGACGCCCGTGCTCCTCCCGTCCTTTCCCCAGTCATTTTCTGCCCGGCTTGATTTCTGACATTA
+
CCCCCFFFFFFFGGGGGGGGGGGHFHHHHHHHGHHHHGHHHGHHHGHHHHHHGGGGGHGHHHHHHHHGHHHHHGHHHGGHHHHHHHHHGFGGGGHGGGEGGGHHGGGGGGDGHHHHGGHHHHFHHHHHHHGGGGFEGFGGGEHHHHGGGGHGHHGGGGGGGGGGGGGGGGGGFFGGGGGFFEGGFFFF;BFFFFFFFBDEBFFFFFFFFFFBFFFFFFDBFFFFFFFBFFFFD>;>C=.:BFFFFFFFFF/
@M05620:45:000000000-G6HP7:1:1101:26724:7691 1:N:0:143
ATCTCTATCTCCTAAAAACCTGTTTAGATTTGGAGATAGACCTTCAGGTTTTTCATCATTTTCTGCATGAATTATACATTGACCACGTTCCAGCGTGGTCAGTTTGCAGCATTCTGTTATTTTGTTTGACAGAGTGTCTTGTTGAGAACATATGTAGGACATGATTTTTTCCTGCAACAGGGAAAATAAAGTATAAGTTTTAAAGATTTATTCTTTAATAAAGGATCTCAAAGCCAGCTTTAGAAAAAGGA
+
ABABBFFFFFFFGGFFGGGGGFHHHBFFGHHHGCCEGEGFGHFHHGHGHHGGGHHHHFHHHHHHHHGHFHGHHHHHHHHHHGHHGHGHGHHHHHGEGCHHHBGHHHHHFHHFHHHHHHHHHHHHHHHHFHHHHHHHHHHHHHHHFFHHHHHHHHHHHGHHHHHHHHHHHGHHHHGFFHFHHGAHHHHFDFHHHHHHHHHHHHH1GFHHFHHHHGHHHHH0GHEF/DFHGGGGHHHGHGHHHHHFGFCGGGH
@M05620:45:000000000-G6HP7:1:1101:9118:7698 1:N:0:143
ATCTCTATCTCCTAAAAACCTGTTTAGATTTGGAGATAGACCTTCAGGTTTTTCATCATTTTCTGCATGAATTATACATTGACCACGTTCCAGCGTGGTCAGTTTGCAGCATTCTGTTATTTTGTTTGACAGAGTGTCTTGTTGAGAACATATGTAGGACATGATTTTTTCCTGCAACAGGGAAAATAAAGTATAAGTTTTAAAGATTTATTCTTTAATAAAGGATCTCAAAGCCAGCTTTAGAAAAAGGA
+
CCDDDFFFFFFFGGGGGGGGGGHHHHHHHHHHHGHHHHHHHHHHHHHHHHHGGHHHHIHHHIHHIHHHHHHHHHHHHHHHHHHHHHGHHHHHHHGGGGHHHHHHHHHHHHHHHHHHHHHHHHHHHHHHHGHHHHHHHHHHHHHHHHHHHHHHHHHHHHHHHHHHHHHHHGHHHHHHHHHHHGGHHHHHHHHHHHHHHHHHHHHHHHHHHHHHHHHHHHHHHHHHHHHHHGHHHHHHHGHHHHHHHHHHGGH
@M05620:45:000000000-G6HP7:1:1101:24585:7709 1:N:0:143
TACCTGTACTGGGGAAGCATTTGAATATCCCCCCATGGTGATGGGGACGGAGAACTGCTCCATAAACACAGGCAACGTGCCTAACTTTCCCGGGAAGATGAAGTCAAAGAGCGACCACAGCTCTCGGAGGTTATTTTGCATCGGTGAGCCAGACAGAATGATCCGATGAGGGGTGCGAAACTATTTGAGGAAAGGAAGCACCTTTTTATTAAATTTACCTTTTAGCAATCGCCATTCCTACCCTAAAGATC
+
BBABBFFFFFFBGGGGGGGGGGHGHHGHHHHGGGGHHHGHHHHHHGGGGGGGGHHHHHGHHHHFHFGHHFHHGHHHFHHHHHHHHHHHHGHGGGGGGHHHGFHHHHHHHGGHGGGGGHHHHHHHHGG?DGEHBGHHHGGBGHGGGGEGFFHGHGHGCGHHEHHHH?FGFFGGGFDGGEBAAFGGGGGBEF0:9FGGGGGGGFFFFFFEFFF/9BFFBFFFFFFFBFFFFFE?D.EFBFFFFFFFFF/9BFB
@M05620:45:000000000-G6HP7:1:1101:24563:7709 1:N:0:143
TACCTGTACTGGGGAAGCATTTGAATATCCCCCCATGGTGATGGGGACGGAGAACTGCTCCATAAACACAGGCAACGTGCCTAACTTTCCCGGGAAGATGAAGTCAAAGAGCGACCACAGCTCTCGGAGGTTATTTTGCATCGGTGAGCCAGACAGAATGATCCGATGAGGGGTGCGAAACTATTTGAGGAAAGGAAGCACCTTTTTATTAAATTTACCTTTTAGCAATCGCCATTCCTACCCTAAAGATC
+
DDCDDFFFFFFFGGGGGGGGGGHHHHHHHHHGGGGHHHHHHHHHHGGGGGGGGHHHHHHHHHHHHHHHHHHHGHHHGHHHHHHHHHHHHHHGGGGGGHHHHHHHHHHHHHHHGGGGGHHHHHHHHGGGGGEHHHHHHHHHHHGGGGGHHHHHHGHHHHHHHHHHHGGGHHHGGGGGGGGGGGGGGGGGGFFGGGGGGGGGGFFFFFFFFFFFFFFFFFFFFFFFFFFFFFFFFFEFFFFFFFFFFFFFFFF
@M05620:45:000000000-G6HP7:1:1101:5104:7709 1:N:0:143
CATCCTGACCCTGAAGTACCCCGGCTTGATTTCTGACATTAGATCGGAAGAGCACACGTCTGAACTCCAGTCACAGCGATAGATCTCGTATGCCGTCTTCTGCTTGAAAAAAAAAAAAATATATTATAACAAATAATGATAATATTAACAACACACTACCATAATGTTATATGTCACCATATAGAACGCATAATGCAATATCTATTTTAATACATTACTAACTATCTAGCTAATATTTTATAACAACTATC
+
BCCCCFFFFFFFGGGGGGGGGGEEEGGGHHHHHGHFGHHHHHFHHHGEGGHHFFHGHGHHHGGFHHHHHHHGFHGF?EEHGGHH4FGHGGHHFGFFEGGHHHGHHHGGFHHEEBDB<><011<1111111110111111111111111110.....////<=<<00000000;0:000:000000009.-..00000000000;00000000000000;00:000///;////9////////////.///;
@M05620:45:000000000-G6HP7:1:1101:9123:7716 1:N:0:143
ATCTCTATCTCCTAAAAACCTGTTTAGATTTGGAGATAGACCTTCAGGTTTTTCATCATTTTCTGCATGAATTATACATTGACCACGTTCCAGCGTGGTCAGTTTGCAGCATTCTGTTATTTTGTTTGACAGAGTGTCTTGTTGAGAACATATGTAGGACATGATTTTTTCCTGCAACAGGGAAAATAAAGTATAAGTTTTAAAGATTTATTCTTTAATAAAGGATCTCAAAGCCAGCTTTAGAAAAAGGA
+
3AABBFBFFFFFGGGGGGGGGFHHHHGGHGHHGHHHHHHGHHHHHFHHHHHGGHGHHBGFFHFHFHHGGHHHHHHHHHHHHFHHHFGHHHHHHHGEGGHHGHHHHHHHFHFHFGHGHHDGFHHHHHHHFHHG3FFHHHHHHHHHGHHHHHFHHHHHHHHFHHHGHHHHHGHHHHGFDG0FAEFFEEHHG1DHHHGEFHGHHHHHFHHHHHHHHHHHHGHH0GHGHHFHHHB0DGFEGEHHHHGFHHFG..C
@M05620:45:000000000-G6HP7:1:1101:12858:7718 1:N:0:143
CATCCTGACCCTGAAGTACCCCGGCTTGATTTCTGACATTAGATCGGAAGAGCACACGTCTGAACTCCAGTCACAGCGATAGATCTCGTATGCCGTCTTCTGCTTGAAAAAAAAAAAACATAAAGACACAATTCGTTGTTCCCCAATGATGCACTCATCAACAGTACTACTATTAATCTCCCATGTGTGTGTCGTTCCATCTCGTACCTGTCCCTAGCCTCAATCATCCATTCACTGGCCTATCGCTCTCC
+
BBBBBFFFFFFFGGGGGFGGGGGGGGGGHHHHHHHHHHHHHHHHHHGGGGHGHHHHHGHHHGHHHHHHHHHHHHHHHGGHEEFFGHHHGGHHHHGGGHGHHHHHHHCHEGHGGGGD/</?1111110000/111.<00..11100.//0000000//0000/0/000:00:00:0000000:/0/000...;0..../00009.....000/0000.//;.///:/://///://9:.:.////..:..//
@M05620:45:000000000-G6HP7:1:1101:24574:7723 1:N:0:143
TACCTGTACTGGGGAAGCATTTGAATATCCCCCCATGGTGATGGGGACGGAGAACTGCTCCATAAACACAGGCAACGTGCCTAACTTTCCCGGGAAGATGAAGTCAAAGAGCGACCACAGCTCTCGGAGGTTATTTTGCATCGGTGAGCCAGACAGAATGATCCGATGAGGGGTGCGAAACTATTTGAGGAAAGGAAGCACCTTTTTATTAAATTTACCTTTTAGCAATCGCCATTCCTACCCTAAAGATC
+
CCCCCFFFFFFFGGGGGGFGGGHHHHHHHHHGGGGHHHGHHHHHHGGGGGGGGHHHHHHHHHHHHHHHHHHHGHHHGHHHHHHHHHHHHHHGGGGGGHHHHHHHHHHHHHGHGGGGGHGHGHHHHGGFGGGHHHHHHHHHHHGGGGGHHHHHHGHHHHHGHHHHHGGGHHHGGGGGGGGGGGGGGGGGGF0CFGGGGGGGGFFFFFFFFFFFFFFFFFFFFFFFFFFFFFFFFFFFFFFFFFFFFFFFFFF
@M05620:45:000000000-G6HP7:1:1101:6751:7765 1:N:0:143
CATCCTGACCCTGAAGTACCCCATTGAGCATGGCATCGTCACCAACTGGGACGACATGGAGAAGATCTGGCACCACACCTTCTACAACGAGCTGCGCGTGGCCCCGGAGGAGCACCCAGTGCTGCTGACCGAGGCCCCCCTGAACCCCAAGGCCAACAGAGAGAAGATGACTCAGGTGAGGCTCGGCCGACGCCCGTGCTCCTCCCGTCCTTTCCCCAGTCATTTTCTGCCCGGCTTGATTTCTGACATTA
+
CCCCCFFFFFFFGGGGGGGGGGGHHHHHHHHHHHHHHGHHHGHHHGHHHHHHGGGGGHHHHHHHHHHHHHHHHGHHHGGHHHHHHHHHGGGGGHHGGGGGGGHHGGGGGGGGHHHHGGHHHHHHHHHHHHGGGGGGGGGGGGHHHHGGGGHGHHGGGGGGGGGGGGGGGGGGGGGGGGGGGGGGFFFFFFFFFFFFCDFFFFFFFFFEDFFFFFFFFFFFFFFFFFFFFFFFFAFFFFABFFFFF;F0FF0
@M05620:45:000000000-G6HP7:1:1101:8854:7802 1:N:0:143
ATCTCTATCTCCTAAAAACCTGTTTAGATTTGGAGATAGACCTTCAGGTTTTTCATCATTTTCTGCATGAATTATACATTGACCACGTTCCAGCGTGGTCAGTTTGCAGCATTCTGTTATTTTGTTTGACAGAGTGTCTTGTTGAGAACATATGTAGGACATGATTTTTTCCTGCAACAGGGAAAATAAAGTATAAGTTTTAAAGATTTATTCTTTAATAAAGGATCTCAAAGCCAGCTTTAGAAAAAGGA
+
CCCCDFFFFFFFGGGGGGGGGGHHHHHHHHHHHHHHHHHHHHHHHHHHHHHGGHHHHIHHHHIHHHHHHHHHHHHHHHHHHHHHHHGHHHHHHHGGGGHHHHHHHHHHHHHHHHHHHHHHHHHHHHHHHHHHGHHHHHHHHHHHHHHHHHHHHHHHHHHHHHHHHHHHHGHHHHHHHHHHHGGHHHGHHFGHHHHHGGHHHHHHHHHHHHHHHHHHHHHHHFHHHHHHHHHHHHHHHGHHHHGHHHHHGGH
@M05620:45:000000000-G6HP7:1:1101:8380:7805 1:N:0:143
CATCCTGACCCTGAAGTACCCCATTGAGCATGGCATCGTCACCAACTGGGACGACATGGAGAAGATCTGGCACCACACCTTCTACAACGAGCTGCGCGTGGCCCCGGAGGAGCACCCAGTGCTGCTGACCGAGGCCCCCCTGAACCCCAAGGCCAACAGTGAGAAGATGACTCAGGTGAGGCTCGGCCGACGCCCGTGCTCCTCCCGTCCTTTCCCCAGTCATTTTCTGCCCGGCTTGATTTCTGACATTA
+
CCCCCFFFFFFFGGGGGGGGGGGH5GHHHHHHHHHHHGHHHGHHHGHHHHHHGGGGGHHHHHHHHHHHHHHHHGHHHGGHHHHHHHHHGGGGGHHGGGGGFEHHGGGGGGGGHHHHGGHHHHHHHHHHHHGGGGGGGGGGGGHHHHGGGGHGHHGGGGG0CFGGGGGGGGGGGGGGFFGFGGGGFFFFFFFFFFFF;DDFFFFFFFFEDDFFFFFFFFFFFFFFFFFFFFFFFFFFFFFFFFFFFBFFFF9
@M05620:45:000000000-G6HP7:1:1101:27136:7816 1:N:0:143
CATCCTGACCCTGAAGTACCCCATTGAGCATGGCATCGTCACCAACTGGGACGACATGGAGAAGATCTGGCACCACACCTTCTACAACGAGCTGCGCGTGGCCCCGGAGGAGCACCCAGTGCTGCTGACCGAGGCCCCCCTGAACCCCAAGGCCAACAGAGAGAAGATGACTCAGGTGAGGCTCGGCCGACGCCCGTGCTCCTCCCGTCCTTTCCCCAGTCATTTTCTGCCCGGCTTGATTTCTGACATTA
+
CCCCCFFFFFFFGGGGGGGGGGGHHHHHHHHHHHHHHGHHHGHHHGHHHHHHGGGGGHHHHHHHHHHHHHHHHGHHHGGHHHHHHHHHGGGGGHHGGGGGGGHHGGFGGGGGHHHHGGHHHHHHHHHHHHGGGGGGGGGGGGHHHHGGGGGGHHGGGGGGGGGGGGGGGGGGGGGGGGGGGGGGFFFFFFFFFFFFFFFFFFFFFFFFFFFFFFFFFFFFFFFFFFFFFFFFFFFFFFAFFFFFBBFBFF0
@M05620:45:000000000-G6HP7:1:1101:25997:7822 1:N:0:143
ATCTCTATCTCCTAAAAACCTGTTTAGATTTGGAGATAGACCTTCAGGTTTTTCATCATTTTCTGCATGAATTATACATTGACCACGTTCCAGCGTGGTCAGTTTGCAGCATTCTGTTATTTTGTTTGACAGAGTGTCTTGTTGAGAACATATGTAGGACATGATTTTTTCCTGCAACAGGGAAAATAAAGTATAAGTTTTAAAGATTTATTCTTTAATAAAGGATCTCAAAGCCAGCTTTAGAAAAAGGA
+
BBBBBFFFFFFFGGGGDGGGFFGHHHGFHHHHHHGFHFG5GGHHHHHHDHHGEHHGHHGHHGHHHFHGHHFHGHHHHHHHHHGHHHGAFHHHHGGFGFGHHHHHHHHHHHHHGHGHHHDHHGHHGFHHHHHGHHEGGHHGHHFHFHEHHHHFHHHHHGFFHHHHHHHHHCHHGHFFFHHHHEAFGFGHHHGHFHGHGHHHHHHFHHHHGHHHHHHHHHHHHHHHHHHHHFFFHHHHHGFHGHHCCGFHGGG
@M05620:45:000000000-G6HP7:1:1101:26016:7823 1:N:0:143
ATCTCTATCTCCTAAAAACCTGTTTAGATTTGGAGATAGACCTTCAGGTTTTTCATCATTTTCTGCATGAATTATACATTGACCCCGTTCCAGCGTGGTCAGTTTGCAGCATTCTGTTATTTTGTTTGACAGAGTGTCTTGTTGAGAACATATGTAGGACATGATTTTTTCCTGCAACAGGGAAAATCAAGTATACGTTTTAACGATTTATTCTTTAATAAAGGATCTCAAAGCCCGCTTTAGAAAACGGA
+
AAA1AF@FFFFFGD1EDDEFGGGGHAA1FFFG11BAF1B1BGHHH1FFHGGFGH2FGFGHHHHHEHDFHF1DFDH2F2FHH1AG0BEEGHHBGGGFGGHHHHGFHFHHGHFHFHHGHHFHHGHGGGHBBEFF0FFGHHHHFHGG>C/1BBGHHHGHHHFHHHB1FGHHGCHGHHFHDF0CGEF0G0?1<?DGBF11<>GHGFH1C<<GCGGHHHHHD0GG00DD<CGHHHB0:C:.;@CGGFFF0;9/;E.
@M05620:45:000000000-G6HP7:1:1101:8856:7824 1:N:0:143
ATCTCTATCTCCTAAAAACCTGTTTAGATTTGGAGATAGACCTTCAGGTTTTTCATCATTTTCTGCATGAATTATACATTGACCACGTTCCAGCGTGGTCAGTTTGCAGCATTCTGTTATTTTGTTTGACAGAGTGTCTTGTTGAGAACATATGTAGGACATGATTTTTTCCTGCAACAGGGAAAATAAAGTATAAGTTTTAAAGATTTATTCTTTAATAAAGGATCTCAAAGCCAGCTTTAGAAAAAGGA
+
BBABBFFFFFFFGGGGGGGGGGFGHHHHHHHHHHHHFHHGHHGHHHGHHHHGGHHHHHHHHHHHHFHHHGHHHHHHHHGHHHFHHHGGGHHHHHGFGGHHHFGHGHGHHGHHGHHHFHHHHHHHFHHHGHHHHHEGHHHHHHHHHHHHHHGHHHHHHHHHGHHHHHHHHGHGHHGHHGHHHGEHHHGHGHGHHHHHHGHHHHHHHHHHHHHHHHHHHHHHHHHGHHHHHHHHHGHHHGHHHGEHHHHGDDG
@M05620:45:000000000-G6HP7:1:1101:20460:7842 1:N:0:143
ATCTCTATCTCCTAAAAACCTGTTTAGATTTGGAGATAGACCTTCAGGTTTTTCATCATTTTCTGCATGAATTATACATTGACCACGTTCCAGCGTGGTCAGTTTGCAGCATTCTGTTATTTTGTTTGACAGAGTGTCTTGTTGAGAACATATGTAGGACATGATTTTTTCCTGCAACAGGGAAAATAAAGTATAAGTTTTAAAGATTTATTCTTTAATAAAGGATCTCAAAGCCAGCTTTAGAAAAAGGA
+
BBBBBFFFFFFFGGGGGFGGFGHHHHHFHHHGHHHHHGHFGGHHHGHHGHHGGHHHHHGHHHHHHHHGFFGHHHHHHHHHHHGHHHGHHHHHFHGEEGGHGHGHGHHHHHGHHHHHHHHHHGHHFHHHHHHHHHFHHHHHHHHHHHHHHHHHHHHHHFHHHHHFFGHHHGHHHHHHHHFHHGGHHGGF11FGGHHHGGHHHHFHHHHHHHHHHHHHHHHHFGGHHHGHHHHHGHHHHGHHHHGGGHHGG?C
@M05620:45:000000000-G6HP7:1:1101:15632:7850 1:N:0:143
TACCTGTACTGGGGAAGCATTTGAATATCCCCCCATGGTGATGGGGACGGAGAACTGCTCCATAAACACAGGCAACGTGCCTAACTTTCCCGGGAAGATGAAGTCAAAGAGCGACCACAGCTCTCGGAGGTTATTTTGCATCGGTGAGCCAGACAGAATGATCCGATGAGGGGTGCGAAACTATTTGAGGAAAGGAAGCACCTTTTTATTAAATTTACCTTTTAGCAATCGCCATTCCTACCCTAAAGATC
+
CCCCCFFFFFFFGGGGGGGGGGHHHHHHHHHGGGGHHHGHHHHHHGGGGGGGGHHHHHHHHHHHHHHHHHHHGHHHGHHHHHHHHHHHHHHGGGGGGHHHHHHHGHHHHHHHGGGGGHHHHHHHHGGGGGGHHHHHHHHHHHGGGGGHHHHHHGHHHHHHHHHHHGGGHHHGGGGGGFGGGGGGGGHGEFFGGGGGGGGGGFFFFFFFHFHFFFFFFFFFFFFFFFFFFFFFFFFFFFFFFFFFFFFFFFF
@M05620:45:000000000-G6HP7:1:1101:20462:7862 1:N:0:143
ATCTCTATCTCCTAAAAACCTGTTTAGATTTGGAGATAGACCTTCAGGTTTTTCATCATTTTCTGCATGAATTATACATTGACCACGTTCCAGCGTGGTCAGTTTGCAGCATTCTGTTATTTTGTTTGACAGAGTGTCTTGTTGAGAACATATGTAGGACATGATTTTTTCCTGCAACAGGGAAAATAAAGTATAAGTTTTAAAGATTTATTCTTTAATAAAGGATCTCAAAGCCAGCTTTAGAAAAAGGA
+
CCCCCFFFFFFFGGGGGGGGGGHHHHHHHHHHHHHHHHHHHHHHHHHHHHHGGHHHHHIHHHIHHHHHHHHHHHHHHHHHHHHHHHGHHHHHHHGGGGHHHHHHHHHHHHHHHHHHHHHHHHHHHHHHHHHHHHHHHHHHHHHHHHHHHHHHHHHHHHHHHHHHHHHHHGHHHHHHHHHHHGGHHHHHHHHHHHHHHGHHHHHHHHHHHGHHHHHHHHHHHHHHHHHHHGHHHHHHHGHHHHHGHGHHGGH
@M05620:45:000000000-G6HP7:1:1101:24129:7865 1:N:0:143
TACCTGTACTGGGGAAGCATTTGAATATCCCCCCATGGTGATGGGGACGGAGAACTGCTCCATAAACACAGGCAACGTGCCTAACTTTCCCGGGAAGATGAAGTCAAAGAGCGACCACAGCTCTCGGAGGTTATTTTGCATCGGTGAGCCAGACAGAATGATCCGATGAGGGGTGCGAAACTATTTGAGGAAAGGAAGCACCTTTTTATTAAATTTACCTTTTAGCAATCGCCATTCCTACCCTAAAGATC
+
AAAAAFFFFFFFGEGFGG11FAFFEGGHHHHGGGGHCGGGHGHCEFGGEGGGGHHGGFHHEGFHHHHHHHHGGHHHGGEEHFHFHHHHHHHG@EEEGHHHEHFGHHHHHHHHCGGGGHHHHHGHHFGGGGFHHHHHHHGGHHGGGGGHHHHHHGHHHHHHHHHHHGGGGHHGGGGGGGGGGGGGGGGGEF0FFGGGFGGGGFFFFFFFFFFFFFFFFFFFFFFFFFFFFFFFFFFFFFFFFFFFFFEFFFF
@M05620:45:000000000-G6HP7:1:1101:27475:7888 1:N:0:143
TACCTGTACTGGGGAAGCATTTGAATATCCCCCCATGGTGATGGGGACGGAGAACTGCTCCATAAACACAGGCAACGTGCCTAACTTTCCCGGGAAGATGAAGTCAAAGAGCGACCACAGCTCTTCGGAGGTTATTTTGCATCGGTGAGCCAGACAGAATGATCCGATGAGGGGTGCGAAACTATTTGAGGAAAGGAAGCACCTTTTTATTAAATTTACCTTTTAGCAATCGCCATTCCTACCCTAAAGAT
+
BBABCFFFFFFFGGGGGGGGGGHHHHHHHHHGGGGHHHGHGHHHHGGGGGGGGHHHHHHHHHHHHHHHHHHHGHHHGHHHHHHHHHHHHHHGGGGGGHHHFHHHHHHHHHHHGGGGGHHHHHHHHHHGGGGEHHHHHHHHHHHGGGGFHGHHHHGHHHHHHHHHHHEGGHHHGGCDDGDGGFGFGGGGEEF;BB;9F/CEGGFFFFFFFFFFFFFFFFFFFFFFBFFFFFFFFFFABBFFFFFFFFBBFFF
@M05620:45:000000000-G6HP7:1:1101:8275:7889 1:N:0:143
ATCTCTATCTCCTAAAAACCTGTTTAGATTTGGAGATAGACCTTCAGGTTTTTCATCATTTTCTGCATGAATTATACATTGACCACGTTCCAGCGTGGTCAGTTTGCAGCATTCTGTTATTTTGTTTGACAGAGTGTCTTGTTGAGAACATATGTAGGACATGATTTTTTCCTGCAACAGGGAAAATAAAGTATAAGTTTTAAAGATTTATTCTTTAATAAAGGATCTCAAAGCCAGCTTTAGAAAAAGGA
+
AAA>AFFFFFFFFFFGGGGGFGDFGGGFFHHHHGFGFGGHHGHFGHHGFGHCFFFFGHFHHHHHHHHHFHHFFGHHHHDGHGFGHHGGHGGHHHGGGGGHHHFGHHHFHHHHHHHHHHHHHHHHHHHHHHHHHHHHHHHHHHHHHHGHHHHHHHHHHHHHGHHHHHHHHGHHHHGHHHGHHGEFHHHHGHHHHHHGHHHHGHHGHHHHHHHHHHHHHHHHHHHHHHHHHFHHHGHHHGHHHGHFHGGFCGH
@M05620:45:000000000-G6HP7:1:1101:18346:7898 1:N:0:143
TACCTGTACTGGGGAAGCATTTGAATATCCCCCCATGGTGATGGGGACGGAGAACTGCTCCATAAACACAGGCAACGTGCCTAACTTTCCCGGGAAGATGAAGTCAAAGAGCGACCACAGCTCTCGGAGGTTATTTTGCATCGGTGAGCCAGACAGAATGATCCGATGAGGGGTGCGAAACTATTTGAGGAAAGGAAGCACCTTTTTATTAAATTTACCTTTTAGCAATCGACATTCCTACCCTAAAGATC
+
BCBCCFFFFFFFGGGGGGGGGGHHHHGHHGHGEGGGHHHHGHHHHGGGGGGGGHHHHGHGHHHHGHHHHHHHGGHGGHHHHHHHHFHHHGHGGGCGGFHHHHHHHHHHHHHFGGGGGHHHHHHHHGGGGGEHHHHHHHHGHHGGGGGHHGHHHGHHGHHHHHHHHGGGHHHGGCDGGGGGGGGGGGGGGGFGFGGGGGGGGFFFFFFFFFFFFFFFFFFFFFFFFFFFFFFFAFFFFFFFFFFFFFFFFFF
@M05620:45:000000000-G6HP7:1:1101:27465:7904 1:N:0:143
TACCTGTACTGGGGAAGCATTTGAATATCCCCCCATGGTGATGGGGACGGAGAACTGCTCCATAAACACAGGCAACGTGCCTAACTTTCCCGGGAAGATGAAGTCAAAGAGCGACCACAGCTCTTCGGAGGTTATTTTGCATCGGTGAGCCAGACAGAATGATCCGATGAGGGGTGCGAAACTATTTGAGGAAAGGAAGCACCTTTTTATTAAATTTACCTTTTAGCAATCGCCATTCCTACCCTAAAGAT
+
>A1AA@BFFFD1GEGEAFEEBBF3ADGAGFAAEEGHFHHEH22BCA/EGGGAAGHFEEEGFHHFH1GFGEE/FGHHE?C/FE@GHFFD@F@?/E@@/>FHFEE>FDFGHHGFECGGCHEGCFGGDDGCC@C?FFFFFF<G1FGA<<<<FFFGAGFHFHC=GHFHFHEGGHFFA@:A9AF@?AGFBFFBFFGBFGFGEBFAFGFFFBBFEFFF/:FFFFBBFFFFB9FB9BFEFBFEFFFFB9FAFFFFF/;
@M05620:45:000000000-G6HP7:1:1101:19863:7906 1:N:0:143
CATCCTGACCCTGAAGTACCCGGCTTGATTTCTGACATTAGATCGGAAGAGCACACGTCTGAACTCCAGTCACAGCGATAGATCTCGTATGCCGTCTTCTGCTTGAAAAAAAAAAAAAAGTCAGCTGGGTTGCTTTCTTTTTGTACGCAACGAGAAACCTGAAAGAAGCATTTTTTAACTAAGTCCTTCTGCGTCATTCATGAGTTTTTAGCCTCCTTGCTTCTTCTCACAGACTCTCTACTCTCATGCCC
+
BBBBBFFFFFFFFGGGGGGGGFGGEEFHHHHHFFFGHFHHHHHHEGECEHHHHHHHGHHHGGHHHHHHHHHHHGHHGEHDGGH@@FGGDHFFHGFEGGHHHFFFH0?FDG@/<@D//>//??F1?G1><<<<CHHHHGHH0G?GHB.<ACG-..:.;/:CG/F09/C:F/;CFFGFEFGGEGGBBFG09C00;.;9AFFFFFE/;9/:EE/BB/99BBBB/;FFFFFF/9/;/;BFFFF/FFBB;9B;BB/
@M05620:45:000000000-G6HP7:1:1101:18888:7939 1:N:0:143
CATCCTGACCCTGAAGTACCCCGGCTTGATTTCTGACATTAGATCGGAAGAGCACACGTCTGAACTCCAGTCACAGCGATAGATCTCGTATGCCGTCTTCTGCTTGAAAAAAAAAAACAACTCATCGGATATTTTGCATCGGTGCGCCCGACATAATGCTCCGATGATATTTTCGACACTCTTTCAGGCACGGCAGCACCTTATTATTACATTACCCTTTTAGCACTCGCCCTTCCTACCCTAAATAGCGG
+
CCCCCFFFFFFFGGGGGGGGGGGGGGGGHHHHHHHFHHHHHHGHHHGGGGHHHHHHHGHHHGGHHHHHHHHHHHHHHGGHGGHHHHHHGGHHHHGFGHGHHHHHHHHHEHGGEDD<><?/<<<1111?///DDFB1FGHF...<--<C--<;C:0;;00;<C:-..0000000;9...;;/0;90;;0;..9-@--:;9A9:/;//;F///9B//:B/;//////;:B.;@.;;;BBBBFFB/::////--
@M05620:45:000000000-G6HP7:1:1101:16195:7979 1:N:0:143
ATCTCTATCTCCTAAAAACCTGTTTAGATTTGGAGATAGACCCTCAGGTTTTTCATCATTTTCTGCATGAATTATACATTGACCACGTTCCAGCGTGGTCAGTTTGCAGCATTCTGTTATTTTGTTTGACAGAGTGTCTTGTTGAGAACATATGTAGGACATGATTTTTTCCTGCAACAGGGAAAATAAAGTATAAGTTTTAAAGATTTATTCTTTAATAAAGGATCTCAAAGCCAGCTTTAGAAAAAGGA
+
>111AFFBFBF@BGGDAGGG111BG33133DGH1A10DB1FG00FA1FDFG/AFAAADGFHDGFF12FH11BAAAAB22F111A1AA/0FF21>>B?EHEF>@22FBGHFHD2B222@2GHDGH0FGF1GEFBH>>BF>2BBDFE1?BGHFF2>>F>DDCFFHHBGGH><F1>1CF1CGHH//?CF1?<GD<G1<<GGHHFF1<1>1G1FGHDGFFGHHH0D<0CGHHGGHHHBGFFGHHHBF0:GHH..;
@M05620:45:000000000-G6HP7:1:1101:21929:7984 1:N:0:143
ATCTCTATCTCCTAAAAACCTGTTTAGATTTGGAGATAGACCTTCAGGTTTTTCATCATTTTCTGCATGAATTATACATTGACCACGTTCCAGCGTGGTCAGTTTGCAGCATTCTGTTATTTTGTTTGACAGAGTGTCTTGTTGAGAACATATGTAGGACATGATTTTTTCCTGCAACAGGGAAAATAAAGTATAAGTTTTAAAGATTTATTCTTTAATAAAGGATCTCAAAGCCAGCTTTAGAAAAAGGA
+
AAA>AFFFFFFFGGGGFGGGFEAFHDFC5DGHH4E4ADFDGHCGGFEGFGGEFF5BDFEDHGHHFBEHHDDFEFGEG5AHB5AG3BAABGFA5BEEEFHFFFFFGHFHHFHHFGGEFFEGHHHHBGGGBGGGFHBFFGDDEGGGEEGFGHFGFFFGFHGGFFHHFGHHGCHHGHGGFGGHHFAGGFFH?GGHFFFHHFFHHHFFHHHHHHHHHHHGHHHHDGB0GGHHHHHFHHHGHGFHHHEFFHHH.AG
@M05620:45:000000000-G6HP7:1:1101:21948:7995 1:N:0:143
ATCTCTATCTCCTAAAAACCTGTTTAGATTTGGAGATAGACCTTCAGGTTTTTCATCATTTTCTGCATGAATTATACATTGACCACGTTCCAGCGTGGTCAGTTTGCAGCATTCTGTTATTTTGTTTGACAGAGTGTCTTGTTGAGAACATATGTAGGACATGATTTTTTCCTGCAACAGGGAAAATAAAGTATAAGTTTTAAAGATTTATTCTTTAATAAAGGATCTCAAAGCCAGCTTTAGAAAAAGGA
+
BBBBBFFFFFFFGGFGDGGGGGFGHHFHHHHHHHGHHHHHHHHHHEFDHHHGGHGHHHHHHHHHFHHHDFGHHHHHHBHHHFHHFHFHHHHFDHGGACHHHFHHHHHHGHGHHHHHHHHHHHHHHHHHHHHHHHGHHHHHHHHG4GHFHHHHHHHGFFHHHHHGHHHHFGHHHGHHHHHHHGGHAFGHHHHHHHHHHHFHHHHHHHHHGHHGHHHHHHHHDHBDHHHHHHHHHGHHHGHHHG0:CFHA.A:
@M05620:45:000000000-G6HP7:1:1101:23301:8012 1:N:0:143
ATCTCTATCTCCTAAAAACCTGTTTAGATTTGGAGATAGACCTTCAGGTTTTTCATCATTTTCTGCATGAATTATACATTGACCACGTTCCAGCGTGGTCAGTTTGCAGCATTCTGTTATTTTGTTTGACAGAGTGTCTTGTTGAGAACATATGTAGGACATGATTTTTTCCTGCAACAGGGAAAATAAAGTATAAGTTTTAAAGATTTATTCTTTAATAAAGGATCTCAAAGCCAGCTTTAGAAAAAGGA
+
CCCCCFFFFFFFGGGGGGGGGGHHHHHHHHHHHHHHHHHHHHHHHHHHHHHGGHHHHHHHHHHHHHHHHHHHHHHHHHHHHHHHHHGHHHHHHHGGGGHHHHHHHHHHHHHHHHHHHHHHHHHHHHHHGHHHHHHHHHHHHHHHHHHHHHHHHHHHHHHHHHHHHHHHHGHHHHHHHHHHHGGHHHHHHHHHHHHHHHGHHHHHHHHHHHHHHHHHHHHHHHHHHHHHHHHHHHHHHGHHHHGFHHHHGGH
@M05620:45:000000000-G6HP7:1:1101:23299:8033 1:N:0:143
ATCTCTATCTCCTAAAAACCTGTTTAGATTTGGAGATAGACCTTCAGGTTTTTCATCATTTTCTGCATGAATTATACATTGACCACGTTCCAGCGTGGTCAGTTTGCAGCATTCTGTTATTTTGTTTGACAGAGTGTCTTGTTGAGAACATATGTAGGACATGATTTTTTCCTGCAACAGGGAAAATAAAGTATAAGTTTTAAAGATTTATTCTTTAATAAAGGATCTCAAAGCCAGCTTTAGAAAAAGGA
+
BCCCCFFFFFFFGGGGGGGGGGHHHHHHHHHHHHHHHHHHHHHHHHHHHHHGGHHHHIIHHHHHIHHHHHHHHHHHHHHHHHHHHHGHHHHHHHGFGGHHHHHHHHHHHHHHHHHHHHHHHHHHHHHHHHGHHHHHHHHHHHHHHHHHHHHHHHHHHHHHHHHHHHHHHGHHHHHHHHHHHGGHHHHHHHHHHHHHHHHHHHHHHHHHHHHHHHHHHHHHHHHHHHHHHHHHHHHHHGHHHHHHHHHFGGH
@M05620:45:000000000-G6HP7:1:1101:13211:8040 1:N:0:143
ATCTCTATCTCCTAAAAACCTGTTTAGATTTGGAGATAGACCTTCAGGTTTTTCATCATTTTCTGCATGAATTATACATTGACCACGTTCCAGCGTGGTCAGTTTGCAGCATTCTGTTATTTTGTTTGACAGAGTGTCTTGTTGAGAACATATGTAGGACATGATTTTTTCCTGCAACAGGGAAAATAAAGTATAAGTTTTAAAGATTTATTCTTTAATAAAGGATCTCAAAGCCAGCTTTAGAAAAAGGA
+
CCCCCFFFFFFFGGGGGGGGGGHHHHHHHHHHHHHHHHHHHHHHHHHHHHHGGHHHHHHHHHIIIHHHGHHHHHHGHHHHGHHHHHGHHHHHHHGGGGHHHHHHFHHHHHHHHHHHHHHHHHGHHHHHHHGHHHGHHHHHHHHHHHHHHHHHHHHHHHHHHHHGHHHHHGHHHHHHHHHHHGGHHHHHHHHHHHHGHFGHHHHHHHHHHHHHHHHHHHHHFHFHHHHHHGHHHHGFHGGHHHHGHFGHGCF
@M05620:45:000000000-G6HP7:1:1101:16846:8046 1:N:0:143
ATCTCTATCTCCTAAAAACCTGTTTAGATTTGGAGATAGACCTTCAGGTTTTTCATCATTTTCTGCATGAATTATACATTGACCACGTTCCAGCGTGGTCAGTTTGCAGCATTCTGTTATTTTGTTTGACAGAGTGTCTTGTTGAGAACATATGTAGGACATGATTTTTTCCTGCAACAGGGAAAATAAAGTATAAGTTTTAAAGATTTATTCTTTAATAAAGGATCTCAAAGCCAGCTTTAGAAAAAGGA
+
ABBBBFFFFFFFGFGGGGGGGGHHHFHHHHHHHHHHHGHGHHHHHHHHHHHGGHHHHHHHHHHHHHHHGHHHHHHHHFHHGHHHHHGHHHHHHHGGGGHHGHHHHHHFGHHHHHHHHHHHHHHHHHHHGHHHHHHHHHHHHHHHEGHHHCGHHGHHHGHHHGFGHHHHHGHHHHHH2GHHGGGHHHGDHHHHHHEHHHHHHFGGHHGHHHHHHHHHHHHHFHHHCGHHHHHHEHHHHGHHHGHHFHFHGGH
@M05620:45:000000000-G6HP7:1:1101:13194:8051 1:N:0:143
ATCTCTATCTCCTAAAAACCTGTTTAGATTTGGAGATAGACCTTCAGGTTTTTCATCATTTTCTGCATGAATTATACATTGACCACGTTCCAGCGTGGTCAGTTTGCAGCATTCTGTTATTTTGTTTGACAGAGTGTCTTGTTGAGAACATATGTAGGACATGATTTTTTCCTGCAACAGGGAAAATAAAGTATAAGTTTTAAAGATTTATTCTTTAATAAAGGATCTCAAAGCCAGCTTTAGAAAAAGGA
+
BBBBBFFFFFFFGGGGGGGGGGHHHHHHHHHHHGHHHHHHHHHGHHHHHHHFFHHHHHHHHHHHGHHGHHHHHHHHHHHHHHHHHHGHHHFHHHGGFGHHHHHHHHGHHGHHHHHHHHHHHHHHGHHHHHHHHHHHHHHHHHHHHHHHHHHHHHHHHHHHHHHHHHHHHFHHHHGHHHHHHGGHHHHHHGHGGHHHHFGHHHGHHHHHGHHHHHHHHHHHHHGGHHFHHHHHHHHHHGHHHHHHHHHHGGH
@M05620:45:000000000-G6HP7:1:1101:23460:8053 1:N:0:143
CATCCTGACCCTGAAGTACCCCATTGAGCATGGCATCGTCACCAACTGGGACGACATGGAGAAGATCTGGCACCACACCTTCTACAACGAGCTGCGCGTGGCCCCGGAGGAGCACCCAGTGCTGCTGACCGAGGCCCCCCTGAACCCCAAGGCCAACAGAGAGAAGATGACTCAGGTGAGGCTCGGCCGACGCCCGTGCTCCTCCCGTCCTTTCCCCAGTCATTTTCTGCCCGGCTTGATTTCTGACATTT
+
CCCCCFFFFFFFGGGGGGGGGGGHHHHHHHHHHHHHHGHHHGHGHGHHHHHHGGGGGHHHHHHHHHHHGHHHHGHHHGGHHHHHHHHHGGGGGHGGGGGGGGHHGGGGGGGGHHHHGGHHHHHHHHHHHHGGGGGGGGGGGGHHHHGGGGHGHHGGGGGGGGGGGGFGGGGGGGGGGGGGGGGGFFFFFFFFFFFF@FFFFFFFFFFEDDDFFFFFFFFFFFFFFFFFFEFFBFFFFFFFFFFFF:FBFF0
@M05620:45:000000000-G6HP7:1:1101:5307:8060 1:N:0:143
TACCTGTACTGGGGAAGCATTTGAATATCCCCCCATGGTGATGGGGACGGAGAACTGCTCCATAAACACAGGCAACGTGCCTAACTTTCCCGGGAAGATGAAGTCAAAGAGCGACCACAGCTCTCGGAGGTTATTTTGCATCGGTGAGCCAGACAGAATGATCCGATGAGGGGTGCGAAACTATTTGAGGAAAGGAAGCACCTTTTTATTAAATTTACCTTTTAGCAATCGCCATTCCTACCCTAAAGATC
+
BBBCCFFFFFFFGGGGGGGGGGHHHHHHHHHGGGGHHHGHHHHHHGGGGGGGGHHHHHHHHHHHHHHHHHHHGHHHGHHHHHHHHHHHHHHGGGGGGHHHHHHHHHHHHHHHGGGGGHHHHHHHHGFEGGEHHHHHHHHGHHGGGGGHHHHHHGHHHHHHHHHHHGGGHHHGGEGGGGGFGGGHHHGGGGFGGGGFGG.BFFFFFFFFFFFFFFFHHFFFFFFFFFFFFFFFFFFFFFFHFFFFFFFFFFF
@M05620:45:000000000-G6HP7:1:1101:16840:8065 1:N:0:143
ATCTCTATCTCCTAAAAACCTGTTTAGATTTGGAGATAGACCTTCAGGTTTTTCATCATTTTCTGCATGAATTATACATTGACCACGTTCCAGCGTGGTCAGTTTGCAGCATTCTGTTATTTTGTTTGACAGAGTGTCTTGTTGAGAACATATGTAGGACATGATTTTTTCCTGCAACAGGGAAAATAAAGTATAAGTTTTAAAGATTTATTCTTTAATAAAGGATCTCAAAGCCAGCTTTAGAAAAAGGA
+
CCCCCFFFFFFFGGGGGGGGGGHHHHHHHHHHHHHHHHHHHHHHHHHHHHHGGHHHHIHHHHHIHHHHHHHHHHHHHHHHHHHHHHGHHHHHHHGGGGHHHHHHHHHHHHHHHHHHHHHHHHHHHHHHHHHHHHGHHHHHHHHHHHGHHHHHHHHHHHHHHHHHHHHHHGHHHHHHHHHHHGGGHHHHHHHHHHHHHGHHHHGHHHHHHHHHHHHHHHHHHHHHHHHHHGHHHHHHHGHHHHGFGHHHGGH
@M05620:45:000000000-G6HP7:1:1101:5317:8076 1:N:0:143
TACCTGTACTGGGGAAGCATTTGAATATCCCCCCATGGTGATGGGGACGGAGAACTGCTCCATAAACACAGGCAACGTGCCTAACTTTCCCGGGAAGATGAAGTCAAAGAGCGACCACAGCTCTCGGAGGTTATTTTGCATCGGTGAGCCAGACAGAATGATCCGATGAGGGGTGCGAAACTATTTGAGGAAAGGAAGCACCTTTTTATTAAATTTACCTTTTAGCAATCGCCATTCCTACCCTAAAGATC
+
CCCCCFFFFFFFGGGGGGGGGGHHHHHHHHHGGGGHHHGHHHHHGGGGGGGGGHHHHHHHHHHHHHHHHHHHGHHHGHHHHHHHHHHHHHHGGGGGGHHHHHHHHHHHGHHHGGGGGHHHHHHHHGGGGGGHHHHHHHHGHHGGGGGHHHHHHGHHHHHHHHHHHGGGHHHGGEGGGGGFGGGGGGGGGGFGGGGGGGGBFEFFFFFFFFFFFFFFFFFFFFFFFFFFFFEFFFFFFFFFFFFFFFFFFFF
@M05620:45:000000000-G6HP7:1:1101:19841:8087 1:N:0:143
CATCCTGACCCTGAAGTACCCCATTGAGCATGGCATCGTCACCAACTGGGACGACATGGAGAAGATCTGGCACCACACCTTCTACAACGAGCTGCGCGTGGCCCCGGAGGAGCACCCAGTGCTGCTGACCGAGGCCCCCCTGAACCCCAAGGCCAACAGAGAGAAGATGACTCAGGTGAGGCTCGGCCGACGCCCGTGCTCCTCCCGTCCTTTCCCCAGTCATTTTCTGCCCGGCTTGATTTCTGACATTA
+
DDDDDFFFFFFFGGGGGGGGGGGHHHHHHHHHHHHHHGHHHGHHHGHHHHHHGGGGGHHHHHHHHHHHHHHHHGHHHGGHHHHHHHHHGGGGGHHGGGGGGGHHGGGGGGGGHHHHGGHHHHHHHHHHHHGGGGGGGGGGGGHHHHGGGGHGHHGGGGGGGGGGGGGGGGGGGGGGHGGGGGGGFFFFFFFFFFFFFFFFFFFFFFFFFFFFFFFFFFFFFFHHFHFFHFFFFFFFFFFFFFFFFFFFFF0
@M05620:45:000000000-G6HP7:1:1101:19093:8097 1:N:0:143
ATCTCTATCTCCTAAAAACCTGTTTAGATTTGGAGATAGACCTTCAGGTTTTTCATCATTTTCTGCATGAATTATACATTGACCACGTTCCAGCGTGGTCAGTTTGCAGCATTCTGTTATTTTGTTTGACAGAGTGTCTTGTTGAGAACATATGTAGGACATGATTTTTTCCTGCAACAGGGAAAATAAAGTATAAGTTTTAAAGATTTATTCTTTAATAAAGGATCTCAAAGCCAGCTTTAGAAAAAGGA
+
BBBBBFFFFFFFGGGGFGGGGGHHHDGHHHFHHHHHHHHHHHHHHHHHHHHGGHGHHHHHHHHHHHHGHHHHHHHHHHHHHGGHHHGHHHHHGHGGGGHHGHHHHHHHHHHHHHHHHHHHHHHHHHHHGHHHHHHHHHHHHHHHHHGHHHHHHHHHHHHHHHHHHHHHHGHHHHHHHHGFHFGHGHGGHFHGGHFHHHHHHHHHHHHHHHHHHHHHHGHHHHGHHHHHHHHHHGGHHGHHHHHBCHHHGCG
@M05620:45:000000000-G6HP7:1:1101:25701:8110 1:N:0:143
CATCCTGACCCTGAAGTACCCCATTGAGCATGGCATCGTCACCAACTGGGACGACATGGAGAAGATCTGGCACCACACCTTCTACAACGAGCTGCGCGTGGCCCCGGAGGAGCACCCAGTGCTGCTGACCGAGGCCCCCCTGAACCCCAAGGCCAACAGAGAGAAGATGACTCAGGTGAGGCTCGGCCGACGCCCGTGCTCCTCCCGTCCTTTCCCCAGTCATTTTCTGCCCGGCTTGATTTCTGACATTT
+
BABBBFFFFFFFGBGGGGGGGGGHHHHHHHHHHHHHHGHHHGHHHGHHHHHHGGGGGHHHHHHHHHHHFHHHHGHHHGGHHHHHHHHHGGGGGHHGGGGGGGHHGGGCGGGGHHHHGGGGHHHHHHHHHHGGGGGGGGGGGGHGHHGGGDHGHHGEG?FGGGGGGGFFGGGGGGGGGGGGGFGGFFFFFFFFFFFDCDFFFFFFFFF;ADDBFFFFFFFFF/BFFFFFFEFEDFCFFF?FFFFFFBFBFF/
@M05620:45:000000000-G6HP7:1:1101:19106:8118 1:N:0:143
ATCTCTATCTCCTAAAAACCTGTTTAGATTTGGAGATAGACCTTCAGGTTTTTCATCATTTTCTGCATGAATTATACATTGACCACGTTCCAGCGTGGTCAGTTTGCAGCATTCTGTTATTTTGTTTGACAGAGTGTCTTGTTGAGAACATATGTAGGACATGATTTTTTCCTGCAACAGGGAAAATAAAGTATAAGTTTTAAAGATTTATTCTTTAATAAAGGATCTCAAAGCCAGCTTTAGAAAAAGGA
+
BCBCCFFFFFFFGGGGGGGGGGHHHHHHHHHHHHHHHHHHHHHHHHHHHHHGGHHHHHIHHHIIIHHHHHHHHHHHHHHHHHHHHHGHHHHHHHGGGGHHHHHHHHHHHHHHHHHHHHHHHHHHHHHHGHHHHHHHHHHHHHHHHHHHHHHHHHHHHHHHHHHHHHHHHGHHHHHHHHGHHGGHGGHHHHHHHHHHHGGHHHGHHHHHHHHHHHHHHHHHHFHHHHHGHHHHHHHHHGGHHHHHGGFGGGG
@M05620:45:000000000-G6HP7:1:1101:25686:8120 1:N:0:143
CATCCTGACCCTGAAGTACCCCATTGAGCATGGCATCGTCACCAACTGGGACGACATGGAGAAGATCTGGCACCACACCTTCTACAACGAGCTGCGCGTGGCCCCGGAGGAGCACCCAGTGCTGCTGACCGAGGCCCCCCTGAACCCCAAGGCCAACAGAGAGAAGATGACTCAGGTGAGGCTCGGCCGACGCCCGTGCTCCTCCCGTCCTTTCCCCAGTCATTTTCTGCCCGGCTTGATTTCTGACATTA
+
CDDDDFFFFFFFGGGGGGGGGGGHHHHHHHHHHHHHHGHHHGHHHGHHHHHHGGGGGHHHHHHHHHHHHHHHHGHHHGGHHHHHHHHHGGGGGHHGGGGGGGHHGGGGGGGGHGHHGGHGHHHHHHHHHHGGGGGGGGGGGGHHHHGGGGHGHHGGGGGGGGGGGGGGGGGGGGGGHGGGGGGGFFFFFFFFFFFFCDFFFFFFFFFFFFFFFFFFFFFFFFFFFHFFHFFFFFFFFFFFFFFFFFFFFF0
@M05620:45:000000000-G6HP7:1:1101:16272:8125 1:N:0:143
CATCCTGACCCTGAAGTACCCCGGCTTGATTTCTGACATTAGATCGGAAGAGCACACGTCTGAACTCCAGTCACAGCGATAGATCTCGTATGCCGTCTTCTGCTTGAAAAAAAAAAAACTTTTTCTTCCCCCCCTTCCTTTCTTCTCCCCACCTACTTCCCTTCTGCATACCATCTTCCTTTGCCCTCTCTTCTCCTCTTCCCCTCTTTCTCCATTCTGCCCTTCTCTCCCCTCCCTCTTTCTCCTCCTTC
+
BBABBFFFFFFFGGGGGGGGGFGFGCGEHHHHHHHHHHHHHGGHHHGDGGGHHHHGHGGHHGHGHGHHHHHHHGHHHGCHGEFGFDGHGGHGHHGFGHGHFHHHHHHHFHHEEBF@///11<110111<F0/---.//==0000000=/./.../:00;::C0/:000;09/00;0090;000000/9;90009FB0/;;009..;BFBBF/9//;;//9/.9;./9/9//9.9;..:.///////9/B/B
@M05620:45:000000000-G6HP7:1:1101:12790:8129 1:N:0:143
TCTCTATCTCCTAAAAACCTGTTTAGATTTGGAGATAGACCTTCAGGTTTTTCATCATTTTCTGCATGAATTATACATTGACCACGTTCCAGCGTGGTCAGTTTGCAGCATTCTGTTATTTTGTTTGACAGAGTGTCTTGTTGAGAACATATGTAGGACATGATTTTTTCCTGCAACAGGGAAAATAAAGTATAAGTTTTAAAGATTTATTCTTTAATAAAGGATCTCAAAGCCAGCTTTAGAAAAAGGAA
+
CCCCCFFFFFFFGGGGGGGGGGHHFHGHHHHHHHHHHHHHHHHHGHHHHHGGHHHHHHHHHHHHHHHHHHHHHHHHHHHHFGGGHGHHHHFGHGFGGHHHHHHHHHHHGHHHHHHHHFHHHHHHHHHHHGHHGHGHHHHHHHHHHHGHHHHHHHHHHHHHHHFHHHHHGHHHHGHHHHHHGGFCGHHBGHGHHFBFFGHHHHHHHHHHHHHHHHHHBGGGFDDFHGFFGHHHGHFHGHHHHGHHHHHGFHF
@M05620:45:000000000-G6HP7:1:1101:8162:8130 1:N:0:143
ATCTTATCTCCTAAAAACCTGTTTAGATTTGGAGATAGACCTTCAGGTTTTTCATCATTTTCTGCATGAATTATACATTGACCACGTTCCAGCGTGGTCAGTTTGCAGCATTCTGTTATTTTGTTTGACAGAGTGTCTTGTTGAGAACATATGTAGGACATGATTTTTTCCTGCAACAGGGAAAATAAAGTATAAGTTTTAAAGATTTATTCTTTAATAAAGGATCTCAAAGCCAGCTTTAGAAAAAGGAA
+
BCCCCFFFFFFFGGGGGGGGGGHHDGHHHHHHHGHHHHHHHHHHHHHHHHGGHHHHHIHIIHHHHHHHHGHHHHHHHHHHHHHHHGHHHHFHHGFGGHHGHHHHHHHHHHHHHHHHHHHHHHHHHHHGHHHHHHHHHHHHHHHHHHGHGHHHHHGHHHHHHHHHHHHHGHHHGHHHHHHHGGHGHHHHGHGHHHGHGHHHHFHHHHHHHHHHHHHHFFFFGHDHHHHHHGHHHHGHGHHHFHHHHHGGGHG
@M05620:45:000000000-G6HP7:1:1101:8135:8133 1:N:0:143
ATCTTATCTCCTAAAAACCTGTTTCGATTTGGCGATAGACCTTCAGGTTTTTCATCATTTTCTGCATGAATTATACATTGACCACGTTCCAGCGTGGTCAGTTTGCAGCATTCTGTTATTTTGTTTGACAGAGTGTCTTGTTGAGAACATATGTAGGACATGATTTTTTCCTGCAACAGGGAAAATAAAGTATAAGTTTTAAAGATTTATTCTTTAATAAAGGATCTCAAAGCCAGCTTTAGAAAAAGGAA
+
BBBBBFFFFFFFGGGGDGGFGEGH5BFFGGHH4AEGGGHHHHHHGHHHHHGGHFHHHHHHHHHHHFFHGHHHFHHHGHHHHHGHHGHHGGHGHGGGCHHHHHHHHGHHHHHHHHHHHHHHHHHHHHHGGGHHHHHHHHHGHHHFHHFHHH?GFHHHGGHHHHGHHHHHGHGHDFCGHHHGGGHHFGHHHDGHG1DGGHHH1FGHHHHHGHHHHHHD0D=GGGDCHHHHGFHHHHHHGHHH0:0:;FFGF/F
@M05620:45:000000000-G6HP7:1:1101:12808:8149 1:N:0:143
TCTCTATCTCCTAAAAACCTGTTTAGATTTGGAGATAGACCTTCAGGTTTTTCATCATTTTCTGCATGAATTATACATTGACCACGTTCCAGCGTGGTCAGTTTGCAGCATTCTGTTATTTTGTTTGACAGAGTGTCTTGTTGAGAACATATGTAGGACATGATTTTTTCCTGCAACAGGGAAAATAAAGTATAAGTTTTAAAGATTTATTCTTTAATAAAGGATCTCAAAGCCAGCTTTAGAAAAAGGAA
+
CCCCCFFFFFFFGGGGGGGGGGHHFHHHHHHHGHHHHHGHHHHHHHHHHHGGHHHHHHHHHHHHHGHHHHHHHHHHHHHHDGFGHFGHHHDFGGFGGHHGHHHHGFHHHHHHHHHHHHHHHHHHHHHGHFHHHHHGHHHHHHHHHHHHGHHHHGHHHHHHHFHHHHHHGHHHHHGHHGHHGGGHGHHHGH@GHHHHGHHHGHGHHHHHHHHHHHHHFDGFDG0GHHHHHHHHGHFHGHHHFHHHGHHGDFF
@M05620:45:000000000-G6HP7:1:1101:12789:8157 1:N:0:143
TCTCTATCTCCTAAAAACCTGTTTAGATTTGGAGATAGACCTTCAGGTTTTTCATCATTTTCTGCATGAATTATACATTGACCACGTTCCAGCGTGGTCAGTTTGCAGCATTCTGTTATTTTGTTTGACAGAGTGTCTTGTTGAGAACATATGTAGGACATGATTTTTTCCTGCAACAGGGAAAATAAAGTATAAGTTTTAAAGATTTATTCTTTAATAAAGGATCTCAAAGCCAGCTTTAGAAAAAGGAA
+
BBBBBFFFFFFFGGGGGGGGGGHH5GGGHHHHHHHHHHHHHHHHHHHHHHGGHHHHHHHHHHHHHHHHHHHHHHHHHHHHDFGHHGHHHHFGHGGGGHHHHHHHGHHHHHHHHHHFHHHHHHHHHHHHHFHHHHHHHHHHHHHGHGFHHHHHHHHHHGHHHHHHHHHHGHHHHGGHHGHHGGGHHHHHGHGFGGHHGHHHHHHHHHHHHHHHHHHGFDGGGGGHHHFHHGGHHHHHGHHHGHGHHHGGDHF
@M05620:45:000000000-G6HP7:1:1101:11657:8166 1:N:0:143
ATCTCTATCTCCTAAAAACCTGTTTAGATTTGGAGATAGACCTTCAGGTTTTTCATCATTTTCTGCATGAATTATACATTGACCACGTTCCAGCGTGGTCAGTTTGCAGCATTCTGTTATTTTGTTTGACAGAGTGTCTTGTTGAGAACATATGTAGGACATGATTTTTTCCTGCAACAGGGAAAATAAAGTATAAGTTTTAAAGATTTATTCTTTAATAAAGGATCTCAAAGCCAGCTTTAGAAAAAGGA
+
CCCCCFFFFFFFGGGGGGGGGGHHHHHHHHHHHHHHHHHHHHHHHHHHHHHGGHHHHIIHIHIHHHHHHGHHHGHHHHHHHHHHHHGHHHGHHHGGGGHHHHHHHHHGHHHHHHHHHHHHHHHHHHHHGHHHHHHHHHHHHHHHHHGHHHHHHHHGHHHHHHHHHHHHHGHHHHHHHHGHHGGGHHHGGHHGGHHHHDGHHHHHHHHHHGHHHHHHGHHHHHGHHHHGHHGHHHHHHGHHHHHHGHGHGGF
@M05620:45:000000000-G6HP7:1:1101:25993:8183 1:N:0:143
ATCTCTATCTCCTAAAAGGAAGAAAGGGGAGGGAAGATCGGAAGAGCACACGTCTGAACTCCAGTCACAGCGATAGATCTCGTATGCCGTCTTCTGCTTGAAAAAAAAAAAAAACCACCAATCTTCTTCTATTCTTTTTCATCTTTGCTCCAACCATACTTCTCCTCTTCTTTGTGCTCCCCTCTTTGCTTACCTTTCGCCCACTTTTCTTCCCTTTCCCTTTTCGTCCTCTCCCTTCCTCCCCTACCACT
+
?AAAAFFFFFFFGGGGGGGFCGF10FFGGGGGGGHGGFHHGGCGHHHHHGHGHHHGHGHHHHFHGHGHHHHGGFGGFFDGHHFFHHGHE/EHGHHHHHHHHHGFHEGGCG/////?/>...1<<>1<1<>11=0<D0D0<0<DGF0000=<///;.00/;00:000:000:000;/;;00:A/C/0900;000;900;.9.:--;/;F/:/B/B/BFB/:BB///;----//;/;FFFFF/9-;9:A-///
@M05620:45:000000000-G6HP7:1:1101:18715:8194 1:N:0:143
TACCTGTACTGGGGAAGCATTTGAATATCCCCCCATGGTGATGGGGACGGAGAACTGCTCCATAAACACAGGCAACGTGCCTAACTTTCCCGGGAAGATGAAGTCAAAGAGCGACCACAGCTCTCGGAGGTTATTTTGCATCGGTGAGCCAGACAGAATGATCCGATGAGGGGTGCGAAACTATTTGAGGAAAGGAAGCACCTTTTTATTAAATTTACCTTTTAGCAATCGCCATTCCTACCCTAAAGTCG
+
DDDDDFFFFFFFGGGGGGGGGGHHHHHHHHHGGGGHHHGHHHHHHGGGGGGGGHHHHHHHHHHHHHHHHHHHGHHHGHHHHHHHHHHHHHHGGGGGGHHHHHHHHHHHHHHHGGGGGHHHHHHHHGGGGGEHHHHHHHHHHHGGGGGHHHHHHGHHHHHHHHHHHGGGHHHGGEEGGGGGGHGGHHGGGGGGGGGGGGGGGFFFFFFFFFHFFHHHHFFFFFFFFFFFFFFFFFFFFFFHFFFFFFFFFFD
@M05620:45:000000000-G6HP7:1:1101:20923:8203 1:N:0:143
ATCTCTATCTCCTAAAAACCTGTTTAGATTTGGAGATAGACCTTCAGGTTTTTCATCATTTTCTGCATGAATTATACATTGACCACGTTCCAGCGTGGTCAGTTTGCAGCATTCTGTTATTTTGTTTGACAGAGTGTCTTGTTGAGAACATATGTAGGACATGATTTTTTCCTGCAACAGGGAAAATAAAGTATAAGTTTTAAAGATTTATTCTTTAATAAAGGATCTCAAAGCCAGCTTTAGAAAAAGGA
+
BCCCCFFFFFFFGGGGGGGGGGGHHHHHHHHHHHHHHHHHHHHHHHHHHHHGGHHHHIHHHIHHIHHHHHHHHHHHHHHHHHHHGHGHHHHHHHGFGGHHHHHHHHHHHHHHHHHHHHHHHHHHHHHHHHGHHHHHHHHHHHHHHHHHHHHHHHHHHHHHHHHHHHHHHGHHHHHHHHHHHGGGHHHHHHHHHHHHHGHHHHHHHHHHHHHHHGHHHHHHHGHHHHHHHGHGHHHHHGHHHHHFHFFHGGH
@M05620:45:000000000-G6HP7:1:1101:13297:8204 1:N:0:143
TACCTGTACTGGGGAAGCATTTGAATATCCCCCCATGGTGATGGGGACGGAGAACTGCTCCATAAACACAGGCAACGTGCCTAACTTTCCCGGGAAGATGAAGTCAAAGAGCGACCACAGCTCTCGGAGGTTATTTTGCATCGGTGAGCCAGACAGAATGATCCGATGAGGGGTGCGAAACTATTTGAGGAAAGGAAGCACCTTTTTATTAAATTTACCTTTTAGCAATCGCCATTCCTACCCTAAAGATC
+
DDDDCFFFFFFFGGGGGGGGGGHHHHHHHHHGGGGHHHHHHHHHHGGGGGGCGHHHHHHHHHHHHHHHHHHHGHHHGHHHHHHHHHHHHHHGGGGGGHHHHHHHHHHHHHHHGGGGGHHHHHHHHGGGGGGHHHHHHHHHHHGGGGGHHHHHHGHHHHHHHHHHHGGGHHHGGGGGGGGGGHGGGHGGGGGGGGGGGGGGGFFFFFFFFFFFFFFFHFFFFFFFFFFFFFFFFFFHHFFHFFFFFFFFFFF
@M05620:45:000000000-G6HP7:1:1101:22184:8223 1:N:0:143
ATCTCTATCTCCTAAAAACCTGTTTAGATTTGGAGATAGACCTTCAGGTTTTTCATCATTTTCTGCATGAATTATACATTGACCACGTTCCAGCGTGGTCAGTTTGCAGCATTCTGTTATTTTGTTTGACAGAGTGTCTTGTTGAGAACATATGTAGGACATGATTTTTTCCTGCAACAGGGAAAATAAAGTATAAGTTTTAAAGATTTATTCTTTAATAAAGGATCTCAAAGCCAGCTTTAGAAAAAGGA
+
CDDDDFFFFFFFGGGGGGGGGGHHHHHHHHHHHHHHHHHHHHHHHHHHHHHGGHHHHIHHHHIIHHHHHHHHHHHHHHHHHHHHHHGHHHHHHHGGGGHHHHHHHHHHHHHHHHHHHHHHHHHHHHHHHHHHHHGHHHHHHHHHHHHHHHHHHHHHHHHHHHHHHHHHHGHHHHHHHHGHHGGHHHHHGHHHHHHHHHGHHHGHHHHHGHHHHHHHHHHHHHHHHHHHHGHGHHHHHGHHHHHHGHHHGGH
@M05620:45:000000000-G6HP7:1:1101:15105:8259 1:N:0:143
CATCCTGACCCTGAAGTACCCCATTGAGCATGGCATCGTCACCAACTGGGACGACATGGAGAAGATCTGGCACCACACCTTCTACAACGAGCTGCGCGTGGCCCCGGAGGAGCACCCAGTGCTGCTGACCGAGGCCCCCCTGAACCCCAAGGCCAACAGAGAGAAGATGACTCAGGTGAGGCTCGGCCGACGCCCGTGCTCCTCCCGTCCTTTCCCCAGTCATTTTCTGCCCGGCTTGATTTCTGACATTA
+
CCCCCFFFFFFFGGGGGGGGGGGHHHHHHHHHHHHHHGHHHGHHHGHHHHHHGGGGGHGHHHHHHHHHHHHHHGHHHGGHHHHHHHHHGGGGGHHGGGEGGGHHGGGGGGGGHHHHGGHFHHHHHHHHHHGGGGGGGGGGGGHHHHGGGGHGHHGGGGGGGGGGGGGFGGGGGGGGGGGGGGGGFFFFFDCFFFFF>DDFFFFFFFFAFFFFFFFFFFFFFFFFFFFFFFFFFFFAFCAFFFFFF9FFFF0
@M05620:45:000000000-G6HP7:1:1101:13100:8280 1:N:0:143
ATCTCTATCTCCTAAAAACCTGTTTAGATTTGGAGATAGACCTTCAGGTTTTTCATCATTTTCTGCATGAATTATACATTGACCACGTTCCAGCGTGGTCAGTTTGCAGCATTCTGTTATTTTGTTTGACAGAGTGTCTTGTTGAGAACATATGTAGGACATGATTTTTTCCTGCAACAGGGAAAATAAAGTATAAGTTTTAAAGATTTATTCTTTAATAAAGGATCTCAAAGCCAGCTTTAGAAAAAGGA
+
BBBBBFFFFFFFGGGGGGGGGGHHHHHHHHHHGHHHHHHHHHHHHHHHHHHGGHHHHHHHHHHHHHHHHGHHHHHHHHHHHHHGHHGHHHHHHHGGGGHHHHHHHHHHHHHHHHHHHHHHHHHHGGHHGHHHHHHHHHHHHHHHGHGFHHHHHHHHHHFHHHHHHHHHHGFHHHFHHHHHHGGHHHHHHFGGGHHHHGHHHHHHHHHHHHHHHHHHHHHHHHHFHHHHHHHGGGHFGGHHHHHBGHFHGGH
@M05620:45:000000000-G6HP7:1:1101:4333:8280 1:N:0:143
TACCTGTACTGGGGAAGCATTTGAATATCCCCCCATGGTGATGGGGACGGAGAACTGCTCCATAAACACAGGCAACGTGCCTAACTTTCCCGGGAAGATGAAGTCAAAGAGCGACCACAGCTCTCGGAGGTTATTTTGCATCGGTGAGCCAGACAGAATGATCCGATGAGGGGTGCGAAACTATTTGAGGAAAGGAAGCACCTTTTTATTAAATTTACCTTTTAGCAATCGCCATTCCTACCCTAAAGATC
+
BAABBFFFFFFFGGGGGGGGGGHGHHHHHHHGGGGHHHHHHHHHHGGGGGGGGHHHHHHHHGHGHHHGHHHGGHHHGHHHHHHHHHHHHHHGGGGGGHHHGHHHHHHHGHHHGGGGGHGHHHHHHGFEFGGHHHHHHHGBHHGGGGGHHHHHHGHGCCHHHHHHHGGGHHHGGGGGGDCGGGGGGGGGGGBFFGGEGGE/BEFFFFFFFFFFFFFFFFFFFFFFFFF;FFFFFDAFFFFFFFFFFFFFFFF
@M05620:45:000000000-G6HP7:1:1101:13829:8293 1:N:0:143
TACCTGTACTGGGGAAGCATTTGAATATCCCCCCATGGTGATGGGGACGGAGAACTGCTCCATAAACACAGGCAACGTGCCTAACTTTCCCGGGAAGATGAAGTCAAAGAGCGACCACAGCTCTTCGGAGGTTATTTTGCATCGGTGAGCCAGACAGAATGATCCGATGAGGGGTGCGAAACTATTTGAGGAAAGGAAGCACCTTTTTATTAAATTTACCTTTTAGCAATCGCCATTCCTACCCTAAAGAT
+
CCCCCFFFFFFFGGGGGGGGGGHHHHHHHHHGGGGHHHFHHHHHHGGGGGGGGHHHHHHHHHHHHHHHHHHHGHHHGHHHHHHHHHHHHHHGGGGGGGHHHHHHHHHHHHHHGGGGGHHGHHHGHHHGGGGGHHHHHHHHHHHGGGGFHGHHHHGHHHGHHHHHHHGGGHHHGGEEGGGGGGGFGGGGEGGFGGGGGGGGGGFFFFFFFFFFFFFFFFFFFFFFFFFFFFFFFFFFFFFFFFAFFFFFFFF
@M05620:45:000000000-G6HP7:1:1101:13852:8312 1:N:0:143
ATCTCTATCTCCTAAAAACCTGTTTAGATTTGGAGATAGACCTTCAGGTTTTTCATCATTTTCTGCATGAATTATACATTGACCACGTTCCAGCGTGGTCAGTTTGCAGCATTCTGTTATTTTGTTTGACAGAGTGTCTTGTTGAGAACATATGTAGGACATGATTTTTTCCTGCAACAGGGAAAATAAAGTATAAGTTTTAAAGATTTATTCTTTAATAAAGGATCTCAAAGCCAGCTTTAGAAAAAGGA
+
DDDEEFFFFFFFGGGGGGGGGGHHHHHHHHHHHHHHHHHHHHHHHHHHHHHGGHHHHHIHHHIIHHHHHHHHHHHHHHHHHHHHHHGHHHHHHHGGGGHHHHHHHHHHHHHHHHHHHHHHHHHHHHHHHHHHHHHHHHHHHHHHHHHHHHHHHHHHHHHHHHCHHHHHHGHHHHHHHHHHHGGHHHHHHHHHHHHHHHHHHHHHHHHHHHHHHHHHHHHHHHHHHHHHHHHHHHHHHGHHHHHHHHHHGGH
@M05620:45:000000000-G6HP7:1:1101:13865:8325 1:N:0:143
ATCTCTATCTCCTAAAAACCTGTTTAGATTTGGAGATAGACCTTCAGGTTTTTCATCATTTTCTGCATGAATTATACATTGACCACGTTCCAGCGTGGTCAGTTTGCAGCATTCTGTTATTTTGTTTGACAGAGTGTCTTGTTGAGAACATATGTAGGACATGATTTTTTCCTGCAACAGGGAAAATAAAGTATAAGTTTTAAAGATTTATTCTTTAATAAAGGATCTCAAAGCCAGCTTTAGAAAAAGGA
+
BCCCCFFFFFFFGGGGGGGGGGHHHHHHHHHHHGHGHHHHHHHHHHHHHHHGGGHHGHHHIHHHHHHHHHHHHHHHHHHHHHHHHHGFHHHHHHGFGGFGGHFHHHHFHHHGHHHHHHHHHHHHHHHHGHHHGHFHHHHHHHHHHHHHHHFHHHHHHHHHFHFHHHHHGGHHHHHHGHHHHGGHHHHHEGHGHHGGGGHHHHHHHHHHHHHHHHHHHFHGGFFFFHHHHGGHHHHFGFHHHHHHHHHFGCG
@M05620:45:000000000-G6HP7:1:1101:22295:8354 1:N:0:143
TACCTGTACTGGGGAAGCATTTGAATATCCCCCCATGGTGATGGGGACGGAGAACTGCTCCATAAACACAGGCAACGTGCCTAACTTTCCCGGGAAGATGAAGTCAAAGAGCGACCACAGCTCTTCGGAGGTTATTTTGCATCGGTGAGCCAGACAGAATGATCCGATGAGGGGTGCGAAACTATTTGAGGAAAGGAAGCACCTTTTTATTAAATTTACCTTTTAGCAATCGCCATTCCTACCCTAAAGAT
+
CCCDDFFFFFFFGGGGGGGGGGHHHGHHHHHGGGGHHHGHHHHHHGGGGGGGGHHHHHHHHHHHHHHHHHHHGGHHGHHHHHHHHHHHHHHGGGGGGHHHHHHHHHHHHHHGGGGGGHHHHHHHHHHGGGGEHHHHHHHHGHHGGFGGHHHHHHGHHHHHHHHHHHGGGHHGGGEEGGGGGGGGGHHGEGGFFGGGGGGGFGEFFFFFFFFFFFFFFFFFFFFFFFFFFFFFFFDFFFFFFFAFFFFFFFF
@M05620:45:000000000-G6HP7:1:1101:6878:8376 1:N:0:143
TACCTGTACTGGGGAAGCATTTGAATATCCCCCCATGGTGATGGGGACGGAGAACTGCTCCATAAACACAGGCAACGTGCCTAACTTTCCCGGGAAGATGAAGTCAAAGAGCGACCACAGCTCTTCGGAGGTTATTTTGCATCGGTGAGCCAGACAGAATGATCCGATGAGGGGTGCGAAACTATTTGAGGAAAGGAAGCACCTTTTTATTAAATTTACCTTTTAGCAATCGCCATTCCTACCCTAAAATC
+
DDDCDFFFFFFFGGGGGGGGGGHHHHHHHHHGGGGHHHHHHHHHHGGGGGGGGHHHHHHHHHHHHHHHHHHHGHHHGHHHHHHHHHHHHHHGGGGGGHHHHHHHHHHHHHHHGGGGGHHHHHHHHHHGGGGCHHHHHHHHHHHGGGGGHHHHHHGHHHHHHHHHHHGGGHHGGGEEGGGGGGGGGGGGGGGFGGGGFGGGGGFFFFFFFFFFBFFFFFBFFFFFFFFFFFFFFFFFFFFFFFFFFFFFFFF
@M05620:45:000000000-G6HP7:1:1101:18071:8432 1:N:0:143
CATCCTGACCCTGAAGTACCCCATTGAGCATGGCATCGTCACCAACTGGGACGACATGGAGAAGATCTGGCACCACACCTTCTACAACGAGCTGCGCGTGGCCCCGGAGGAGCACCCAGTGCTGCTGACCGAGGCCCCCCTGAACCCCAAGGCCAACAGAGAGAAGATGACTCAGGTGAGGCTCGGCCGACGCCCGTGCTCCTCCCGTCCTTTCCCCAGTCATTTTCTGCCCGGCTTGATTTCTGACATCA
+
CDDDDFFFFFFFGGGGGGGGGGGHHHHHHHHHHHHHHGHHHGHHHGHHHHHHGGGGGHHHHHHHHHHHHHHHHGHHHGGHHHHHHHHHGGGGGHHGGGGGGGHHGGGGGGGGHHHHGGHGHHHHHHHHHHGGGGGGGGGGGGHHHHGGGGHGHHGGGGGGGGGGGGGGGGGGGGGGGGGGGGGGFFFFFFFFFFFFDFFFFFFFFFFFFFFFFHFFFFFFFBFFFFFFHFFFFFFFFFAFFFFFFFFFFB0
@M05620:45:000000000-G6HP7:1:1101:4343:8446 1:N:0:143
TACCTGTACTGGGGAAGCATTTGAATATCCCCCCATGGTGATGGGGACGGAGAACTGCTCCATAAACACAGGCAACGTGCCTAACTTTCCCGGGAAGATGAAGTCAAAGAGCGACCACAGCTCTTCGGAGGTTATTTTGCATCGGTGAGCCAGACAGAATGATCCGATGAGGGGTGCGAAACTATTTGAGGAAAGGAAGCACCTTTTTATTAAATTTACCTTTTAGCAATCGCCATTCCTACCCTAAAGAT
+
AAABBFFFFFFFGGFEGGGGGFHHHHHGHHGGGGGHHHGGFHHGHGGGGGGGGHHGHHHHHHHHHHHHHHHGGHHHGHHHHHHHGHHHHHHGGGFGGHHHHHHHHHHHHHHHGGGGGHHFFHHHHHHGDDGCGGGGHHHGFGHGDAEFFCGHHHGGHHHGHHHHHHDGGFGHGGEGDGDGGGGFFGGGBEF;BCC9BBFGGGFFFFFFFFFFF/FFFFEFFFFFFFFFFFFFFFFEFFFFFFFFFFFFFFF
@M05620:45:000000000-G6HP7:1:1101:23587:8520 1:N:0:143
CATCCTGACCCTGAAGTACCCCATTGAGCATGGCATCGTCACCAACTGGGACGACATGGAGAAGATCTGGCACCACACCTTCTACAACGAGCTGCGCGTGGCCCCGGAGGAGCACCCAGTGCTGCTGACCGAGGCCCCCCTGAACCCCAAGGCCAACAGAGAGAAGATGACTCAGGTGAGGCTCGGCCGACGCCCGTGCTCCTCCCGTCCTTTCCCCAGTCATTTTCTGCCCGGCTTGATTTCTGACATTT
+
BCCCCFFFFFFFGGGGGGGGGGGHHHHHHHHHHHHHHGHHHGHHHGHHHHHHGGGGGHHHHHHHHHHHHHHHHGHHHGGHHHHHHHHHGGGGGHHGGGEGGGHHGGGGGGGGHHHHGGHHHHHHHHHHHHGGGGGGGGGGGGHHHHGGGGHGHHGGGGGGGGGGGGGGGGGGGGGGGGGGGGGGFFFFFFFFFFFFFFFFFFFFFFFEFFFFFFFFFFFFFFFFFFFFFFFFFFFFFFFFFFFFFFFFFF/
@M05620:45:000000000-G6HP7:1:1101:17206:8590 1:N:0:143
CATCCTGACCCTGAAGTACCCGGCTTGATTTCTGACATTAGATCGGAAGAGCACACGTCTGAACTCCAGTCACAGCGATAGATCTCGTATGCCGTCTTCTGCTTGAAAAAAAAAAACAATGCTACTTACCGCAGCCCCCCTTTCCCCCACTTCACCCTGAGCGACGATTACTCATCTGAGTCTCAGCCGCTTCCCGTTCTCCCCCCTTCTCTGCCCCCGCCATTTTCTGCCCTTCTTTCTTGCTTCCCTTC
+
BBCCCFFFFFFFGGGGGGGGGFGGGGGHHGHHHGGHHHHHFF5GHDEGGGGHHHFHGHHGGHHGHGHFHHHHHHHHGFHGFHHFFHHFAGHHFGEFHGHHHHGG3GHHBF/E<//////22@222111?</>//>><A<C-.00=0/<-:.;000;:.:://---;-..:;;F000;;0;;00900;9---9.//.../9///;.--.;/////9..---;-./9/BBB//.//////9/;/9////////
@M05620:45:000000000-G6HP7:1:1101:23857:8597 1:N:0:143
CATCCTGACCCTGAAGTACCCCATTGAGCATGGCATCGTCACCAACTGGGACGACATGGAGAAGATCTGGCACCACACCTTCTACAACGAGCTGCGCGTGGCCCCGGAGGAGCACCCAGTGCTGCTGACCGAGGCCCCCCTGAACCCCAAGGCCAACAGAGAGAAGATGACTCAGGTGAGGCTCGGCCGACGCCCGTGCTCCTCCCGTCCTTTCCCCAGTCATTTTCTGCCCGGCTTGATTTCTGACATTA
+
CDDDDFFFFFFFGGGGGGGGGGGHHHHHHHHHHHHHHGHHHGHHHGHHHHHHGGGGGHHHHHHHHHHHHHHHHGHHHGGHHHHHHHHHGGGGGHHGGGGGGGHHGGGGGGGGHHHHGGHHHHHHHHHHHHGGGGGGGGGGGGHHHHGGGGHGHHGGGGGGGGGGGGGGGGGGGGGGHGGGGGGGFFFFFFFFFFFFFFFFFFFFFFFFFFFFFFFFFFFFFFFFFFFFFFFFFFFFFFFFFFFFF;FFFF0
@M05620:45:000000000-G6HP7:1:1101:23838:8601 1:N:0:143
CATCCTGACCCTGAAGTACCCCATTGAGCATGGCATCGTCACCAACTGGGACGACATGGAGAAGATCTGGCTCCACACCTTCTACAACGAGCTGCGCGTGGCCCCGGAGGAGCACCCAGTGCTGCTGACCGAGGCCCCCCTGAACCCCAAGGCCAACAGAGAGAAGATGACTCAGGTGAGGCTCGGCCGACGCCCGTGCTCCTCCCGTCCTTTCCCCAGTCATTTTCTGCCCGGCTTGATTTCTGACATTA
+
BCBCCFFFFFFFGGGGGGGGGGGHHHHHHHHHHHHHHGHHHGHHHGHHHHHHGGGGGHHHHHHHHHHHHHH2FFFHHGGHHHHHHHHHGGGGGHHGGGFGGGHHGGGGGGGGHHHHGGHHHHHHHHHHHHGGGGGGGGGGGGHGHHGGGGHGHHGGGGGGGGFGGGGFGGGGGGGGGGGGGGEGFFFFFFFFFFFFFFFFFFFFFFFFFFFFFFFFFFDFFFFFFFFFFFFFDFFFFFFFFFFFFFFFFF/
@M05620:45:000000000-G6HP7:1:1101:4431:8613 1:N:0:143
CATCCTGACCCTGAAGTACCCCATTGAGCATGGCATCGTCACCAACTGGGACGACATGGAGAAGATCTGGCACCACACCTTCTACAACGAGCTGCGCGTGGCCCCGGAGGAGCACCCAGTGCTGCTGACCGAGGCCCCCCTGAACCCCAAGGCCAACAGAGAGAAGATGACTCAGGTGAGGCTCGGCCGACGCCCGTGCTCCTCCCGTCCTTTCCCCAGTCATTTTCTGCCCGGCTTGATTTCTGACATTA
+
CBCCCFFFFFFFGGGGGGGGGGGHHHHHHHHHHHHHHGHHHGHHHGHHHHHHGGGGGHHFHHHHHHHHHHHHHGHHHGGHHHHHHHHHGGGGGHHGGGGGGGHHGGGGGGGGHHHHGGHHHHHHHHHHHHGGGGGGGGGGGGHHHHGGGGHGHHGGGGGGGGGGGGGGGGGGGGGGGGGGGGGGFFFFFFFFFFFFDFFFFFEFFFFFFFFFFFFFFFFFFFFFFFFFFFFFFFFFFFAFFFFFFFFFFF/
@M05620:45:000000000-G6HP7:1:1101:14407:8617 1:N:0:143
ATTCTATCTCCTAAAAACCTGTTTAGATTTGGAGATAGACCTTCAGGTTTTTCATCATTTTCTGCATGAATTATACATTGACCACGTTCCAGCGTGGTCAGTTTGCAGCATTCTGTTATTTTGTTTGACAGAGTGTCTTGTTGAGAACATATGTAGGACATGATTTTTTCCTGCAACAGGGAAAATAAAGTATAAGTTTTAAAGATTTATTCTTTAATAAAGGATCTCAAAGCCAGCTTTAGAAAAAGGAA
+
ABCCCFFFFFFFGGGGGGGGGGHHGHHHHHHHHHHHHHGHHHHHHHHHHHGGHGHHGHHHHHHHHHHHHHHHHHHHHHHHGHHHHGHHHHFHHGEFGHGBHGHHHHHHHHHHHHHHHHHHHHHHHHHGHEHHHHGGHHHHHHHGHGFGFHHHHEHHHHHHHGHHHHHHGHHHHHFGHEHHGGGGGHGGGH<GHHGHGHHHHGGHGHHHHHHHHHHGEGGGFG<CHHHHHHGHGHFHGHHHFHHHFHFG?HF
@M05620:45:000000000-G6HP7:1:1101:14750:8626 1:N:0:143
ATCTCTATCTCCTAAAAACCTGTTTAGATTTGGAGATAGACCTTCAGGTTTTTCATCATTTTCTGCATGAATTATACATTGACCACGTTCCAGCGTGGTCAGTTTGCAGCATTCTGTTATTTTGTTTGACAGAGTGTCTTGTTGAGAACATATGTAGGACATGATTTTTTCCTGCAACAGGGAAAATAAAGTATAAGTTTTAAAGATTTATTCTTTAATAAAGGATCTCAAAGCCAGCTTTAGAAAAAGGA
+
CCDDDFFFFFFFGGGGGGGGGGHHHHHHHHHHHHHHHHHHHHHHHHHHHHHGGHHHHHHHHHHHIHHHHHHHHHHHHHHHHHHHHHGGHHHHHHGGGGHHHHHHHHHHHHHHHHHHHHHHHHHHHHHHHHHHHHHHHHHHHHHHHHHHHHHHHHHHHHHHHHHHHHHHHGHHHHHHHHHHHGGHHHHHHHHHHHHGHHHHHHHHHHHHHHHHHHHHHHHHHGHHHHHHHHHHHHHHHGHHHHHHHHHHGGG
@M05620:45:000000000-G6HP7:1:1101:7045:8639 1:N:0:143
TACCTGTACTGGGGAAGCATTTGAATATCCCCCCATGGTGATGGGGACGGAGAACTGCTCCATAAACACAGGCAACGTGCCTAACTTTCCCGGGAAGATGAAGTCAAAGAGCGACCACAGCTCTCGGAGGTTATTTTGCATCGGTGAGCCAGACAGAATGATCCGATGAGGGGTGCGAAACTATTTGAGGAAAGGAAGCACCTTTTTATTAAATTTACCTTTTAGCAATCGCCATTCCTACCCTAAAGATC
+
AAAAAFFFFFB1GCFFEGC1AAFEFGHHHFCCEEGHHHHGHDEFE?/EGGGEGHHGGHHHHHFFHGHFHEFEGHHHEF>/>@BGHFFDFGF/EEEE?CGGEEF>FFHHHHGHEGGG?GFHHFFHHFGGGCCFFHDFFDG<GGCC<<FCFGFGFGHGBHGDDFHBFACCGFBA::;999@A@FFFG0BFCC0;CFGGEGGEFFFFBFFFFBFBBBFFFFBFBFFFFBB/FFAEFFEFFFFFB;FFFFFFFF;
@M05620:45:000000000-G6HP7:1:1101:17052:8640 1:N:0:143
ATCTCTATCTCTAAAAACCTGTTTAGATTTTGAGATAGACCTTCAGGTTTTTCATCATTTTCTGCCTGAATTATACATTGACCACGTTCCCGCGTGGTCAGTTTTCAGCATTCTGTTATTTTTTTTGACAGAGTGTCTTGTTGAGAACATATGTAGGACATGATTTTTTCCTGCAACCGGGAAAATAAAGTATAAGTTTTTAAGATTTATTCTTTTATAAAGGATCTCAAAGCCAGCTTTAGAAAAAGGAA
+
AAAAAFFFFFFF3GFGGAFBAFGG3D1AGH3D0A0D1A1FHFH11FDFFGGG022222DHH2A2B1AB0FFH1D2F2FG1DGHEH?FGCG1/>//>/G12FGGH2B2B111B2@2BF2@FHH1>EE//F1<<CGF>2>F1BF<B1/@<01<>2@>2GDG0<1?<FGHHGCGD110<G0-@C-AGFHDGHFD0;0;0;CGH.=G;::GGFFHF0CG0;F0FBFBBFFB00;C0/F/.9:FG0C0;FGGBBBB
@M05620:45:000000000-G6HP7:1:1101:12286:8640 1:N:0:143
TACCTGTACTGGGGAAGCACACTCTTTCCCTACACGACGCCATTCCTACCCTAAAGATCGGAAGAGCACACGTCTGAACTCCAGTCACAGCGATAGATCTCGTATGCCGTCTTCTGCTTGAAAAAAAAAAAAAAACAACCGACCACCCACCTCTCGCCGCACACCAAGACATCCCTTTATTATCATCATACACCGTGTATCATACGCACCCTTCCCGTCTCCTGTTATTTGCTAATATCATTCATCCCTAC
+
BBABCFFFFFFFGGGGGGGGGGHHHHHHHHHFGFHGGGGGGGGHHHHFFAGGGHHFFHHHGGGGGHHFHFHGHHHFHHHHGHFHGHGHFGGECHGGGGFGHG?EGHHHGEGGFHFHHHHHFFGFH@@DCC<----.....----::;......0/..----;-..:...9//:/.///:/9/;////////://-..9///////...--..9/;/....:/9/;B//////////////9///9//:/:.
@M05620:45:000000000-G6HP7:1:1101:7064:8655 1:N:0:143
TACCTGTACTGGGGAAGCATTTGAATATCCCCCCATGGTGATGGGGACGGAGAACTGCTCCATAAACACAGGCAACGTGCCTAACTTTCCCGGGAAGATGAAGTCAAAGAGCGACCACAGCTCTCGGAGGTTATTTTGCATCGGTGAGCCAGACAGAATGATCCGATGAGGGGTGCGAAACTATTTGAGGAAAGGAAGCACCTTTTTATTAAATTTACCTTTTAGCAATCGCCATTCCTACCCTAAAGATC
+
CCCCBFFFFFFFGGGGGGGGGGHHHHHHHHHGGGGHHHGHHHHHGGGGGGGGGHHHHGHHHHGHHHHGGHHHGHHHGHHHHHHHHHHHHHHGGGGGGHHHHHHHGHHHHHHHGGGGGHHHHHHHHGGGGGCFHHHHHHHHHHGGEGGHHHHHHGHHGHHHHHHHGGGGHHGFG.CGFGAGGGGGGGGGGGFGGGGGGGGBFAFFFFFFFFFFFFFFFFBFFFFFFFE0FFAFFFFFFFFFF?AFFBFFFFF
@M05620:45:000000000-G6HP7:1:1101:17034:8662 1:N:0:143
ATCTCTATCTCTAAAAACCTGTTTAGATTTGGAGATAGACCTTCAGGTTTTTCATCATTTTCTGCATGAATTATACATTGACCACGTTCCAGCGTGGTCAGTTTGCAGCATTCTGTTATTTTGTTTGACAGAGTGTCTTGTTGAGAACATATGTAGGACATGATTTTTTCCTGCAACAGGGAAAATAAAGTATAAGTTTTAAAGATTTATTCTTTAATAAAGGATCTCAAAGCCAGCTTTAGAAAAAGGAA
+
CCCCCFFFFFFFGGGGGGGGGGHHFHHHHHGH4GHHHHHHHHHHHHHHHHGGHHHHHHHHHHHHHHHHHHHHHHHHHHHHHHHHHGHHHHAGHGGGGHHHHHHHFHHHHHHHHHHHHHHHHH4GHHHHHFHHHHHHHHHHHHHHHHGHHHHHHHHHHGHHHHHHHHHHGHHHHHGHHHHHGGHHHHHHHHHHHFHHGHHHGHGHHHHHHHHHHHHGHGFFGGFHHHHHHHHHHFHHGHHHBGCHHHHGGFH
@M05620:45:000000000-G6HP7:1:1101:17055:8662 1:N:0:143
ATCTCTATCTCTAAAAACCTGTTTAGATTTGGAGATAGACCTTCAGGTTTTTCATCATTTTCTGCATGAATTATACATTGACCACGTTCCAGCGTGGTCAGTTTGCAGCATTCTGTTATTTTGTTTGACAGAGTGTCTTGTTGAGAACATATGTAGGACATGATTTTTTCCTGCAACAGGGAAAATAAAGTATAAGTTTTAAAGATTTATTCTTTAATAAAGGATCTCAAAGCCAGCTTTAGAAAAAGGAA
+
CCCCCFDFFFFFGGGGGGGGGGHHFHHHHHGHGGHHHHHHHHHHHHHHHHGG3FGHHHHHHHHHHHHHHHHHHHHHHHHHGHHHHGHHHHDHHGEGGHGHHGHHFHHHHHHHHHGHHHHHHH4FHHHGH4GHHHHHHHHHHHHGHFGHHHHHHHGFHFHHHHHHHHHHGHHHHHGHHHHHGGHHHHHGHHGHHFDFDGHHFFHHHHHHHHHHHHHGFDGFFGGHHHGHHHHHHCGHGHHHEHBGHHHGGFH
@M05620:45:000000000-G6HP7:1:1101:10598:8669 1:N:0:143
ATCTCTATCTCCTAAAAACCTGTTTAGATTTGGAGATAGACCTTCAGGTTTTTCATCATTTTCTGCATGAATTATACATTGACCACGTTCCAGCGTGGTCAGTTTGCAGCATTCTGTTATTTTGTTTGACAGAGTGTCTTGTTGAGAACATATGTAGGACATGATTTTTTCCTGCAACAGGGAAAATAAAGTATAAGTTTTAAAGATTTATTCTTTAATAAAGGATCTCAAAGCCAGCTTTAGAAAAAGGA
+
CCCCDFFFFFFFGGGGGGGGGGHHHHHHHHHGHHHHHHHHHHHHHHHHHHHGGHHHHIHHHHIIHHHHHHHHHHHHHHHHHGHHHHGHHHHHHGGEGGHHHHHHHHHHHHGHHHHHHHHHHHHHHHHHGHHHHHHHHHHHHHHHHHHHHHGHHHHHHHHHHHHHHHHHHGHHHHGHHHHHHGGGHHHHHHHHHHHHHGHHHHHHHHHHHHHHHHHHHHHHHHHHHHHHHGHHHHHHHGHHHHGFGHHHGGH
@M05620:45:000000000-G6HP7:1:1101:10579:8671 1:N:0:143
ATCTCTATCTCCTAAAAACCTGTTTAGATTTGGAGATAGACCTTCAGGTTTTTCATCATTTTCTGCATGAATTATACATTGACCACGTTCCAGCGTGGTCAGTTTGCAGCATTCTGTTATTTTGTTTGACAGAGTGTCTTGTTGAGAACATATGTAGGACATGATTTTTTCCTGCAACAGGGAAAATAAAGTATAAGTTTTAAAGATTTATTCTTTAATAAAGGATCTCAAAGCCAGCTTTAGAAAAAGGA
+
AABBBFFFFFFFGGFGGBFGGGHHHFFHHHHGG4CFHGHHHHHHHHFHHHHGGHGHHHHHHHHHHHHHFBGHHHHHHGHHFHHHHHGHHHHGHHGGECHHGHHHHHHFHH1GHHHHHHHHHHHHHHHGBGGHEHHHHHHHHHHHBGAGGBGHHHHFHGFHHHH2GGHHHGHHHHHF2FCGHGGHFFGHFFGHGHFFHHHHHFH1F1FHHGHHHHHHFDGFGDFHFHHHHEFHHHGBGGHHHHEHFCG..A/
@M05620:45:000000000-G6HP7:1:1101:9216:8689 1:N:0:143
ATCTCTATCTCCTAAAAACCTGTTTAGATTTGGAGATAGACCTTCAGGTTTTTCATCATTTTCTGCATGAATTATACATTGACCACGTTCCAGCGTGGTCAGTTTGCAGCATTCTGTTATTTTGTTTGACAGAGTGTCTTGTTGAGAACATATGTAGGACATGATTTTTTCCTGCAACAGGGAAAATAAAGTATAAGTTTTAAAGATTTATTCTTTAATAAAGGATCTCAAAGCCAGCTTTAGAAAAAGGA
+
AAAAAFFFFFFFGGGGGGGGGGHGGHFBEAFGGHFCGGHGHHHHHHHHHHGGGHHHHHHFHHHHHHHHHHHHFHHHHHHHHFHHFHGHHHHHHGGEGGHHHHHHFHHHHHGHHHFGGEHHHHHHBGHHFFFHHHFHHHHFGGHHGHHHHHHFFFFGHGFHHHHHFHHHHGHHHHHHGHHHGEGGHHHHFGGFGEHHHGGHHHCGHHHHHHHHHHHHHHHGHGHHGHEHGHGHGFGCGGHHHHE0CGHFGCG
@M05620:45:000000000-G6HP7:1:1101:10111:8718 1:N:0:143
ATCTCTATCTCCTAAAAACCTGTTTAGATTTGGAGATAGACCTTCAGGTTTTTCATCATTTTCTGCATGAATTATACATTGACCACGTTCCAGCGTGGTCAGTTTGCAGCATTCTGTTATTTTGTTTGACAGAGTGTCTTGTTGAGAACATATGTAGGACATGATTTTCTCCTGCAACAGGGAAAATAAAGTATAAGTTTTAAAGATTTATTCTTTAATAAAGGATCTCAAAGCCAGCTTTAGAAAAAGGA
+
CCCCCFFFFFFFGGGGGGGGGGHHHHHHHHHHHHHHHHHHHHHHHHHHHHHGGHHHHHHHHIHIIHHHHHHHHHHHHHHHHHHHHHGHHHHHHHGGGGHHHHHHHHHHHHHHHHHHHHHHHHHHHHHHHHHHHHHHHHHHHHHHHHHHHHHHHHHHHHHHHHHHHHHHDHHHHHHHHHHHHGGHHHGHHHHHHHHHHHHHHHHHHHHHHHHHHHHHHHHHHHHHHHHHHHHHHHHHHGHHHHGFHHHHGGH
@M05620:45:000000000-G6HP7:1:1101:4776:8724 1:N:0:143
TACCTGTACTGGGGGAGCAATCGCCATTCCTACCCTAAAGATCGGAAGAGCACACGTCTGAACTCCAGTCACAGCGATAGATCTCGTATGCCGTCTTCTGCTTGAAAAAAAAAAAAAAGAAAAAGAAAACGAGGGAGGCAGACCAACTGGAGAAATAATGGGACGCATACGACTGCGGACACGTGCCGTCACGATCTGGGAATTATGAGCCGACGCACCTGTATCAGATGTCAACGTTACGTACTCTAATT
+
BBABBFFFFFFFGGGFGGFGGGGGGGGHHHHHHHHHHHGHFHHFGGGGFHHHGGHGGHHGHHHHHHHHHHHHHHHFEGFGHHFHGGFGHHHHGFGHGHHHHHHGHHHHHGDDDB<//>.<000>..0/</-..--..-...:../..9///././0;0000./.---..0...../.--:-......-.-.......///://////////--:-----9/;B////;9//////;.//..//..//////
@M05620:45:000000000-G6HP7:1:1101:9858:8727 1:N:0:143
ATCTCTATCTCCTAAAAACCTGTTTAGATTTGGAGATAGACCTTCAGGTTTTTCATCATTTTCTGCATGAATTATACATTGACCACGTTCCAGCGTGGTCAGTTTGCAGCATTCTGTTATTTTGTTTGACAGAGTGTCTTGTTGAGAACATATGTAGGACATGATTTTTTCCTGCAACAGGGAAAATAAAGTATAAGTTTTAAAGATTTATTCTTTAATAAAGGATCTCAAAGCCAGCTTTAGAAAAAGGA
+
CCCBCFFFFFFFGGGGGGGGGGHHHHHHHHHHHHHHHHHHHHHHHHHHHHHGGHHHHHHHHHIHHHHHHHHHHHHHHHHHHHHHHHGHHHHHHHGGGGHHHHHHHHHHHHHHHHHHHHHHHHHHHHHHHHHHGHHHHHHHHHHHHHHHHHHHHHHHHHHHHHHHHHHHHGHHHHHHHHHHHGGHHHGHHHHHHHHHHHHHHHHHHHHHHHHHHHHHHHHHHHHHHHHHHHHHHHHHHGHHHHGHHHHHGGH
@M05620:45:000000000-G6HP7:1:1101:15669:8728 1:N:0:143
CATCCTGACCCTGAAGTACCCCATTGAGCATGGCATCGTCACCAACTGGGACGACATGGAGAAGATCTGGCACCACACCTTCTACAACGAGCTGCGCGTGGCCCCGGAGGAGCACCCAGTGCTGCTGACCGAGGCCCCCCTGAACCCCAAGGCCAACAGAGAGAAGATGACTCAGGTGAGGCTCGGCCGACGCCCGTGCTCCTCCCGTCCTTTCCCCAGTCATTTTCTGCCCGGCTTGATTTCTGACATTT
+
BBBBBFFFFFFFGGGGGGGGGGGHHHHHHHHHHHFGHGHHHGHHHGHHGHHHGGGGGHHHHHHHHHHHHHHFHGHHHGGHHHHHHHGHGEGGGHHGGGGGGGHHGGGGGGGGHHHHGEGGHHGHHHHHHHGGGGGGGGGGGGGHHHGGFDHGHHGGGGGGGGGGGGGGGGGGGGGGGFFGGFGGFFFFFFFFFFFFDDFFFFFFFFFEFFFFFFFFFFDFFBFFFFFFFEFFDFFFFF.BFFFFF/FBBF/
@M05620:45:000000000-G6HP7:1:1101:15687:8735 1:N:0:143
CATCCTGACCCTGAAGTACCCCATTGAGCATGGCATCGTCACCAACTGGGACGACATGGAGAAGATCTGGCACCACACCTTCTACAACGAGCTGCGCGTGGCCCCGGAGGAGCACCCAGTGCTGCTGACCGAGGCCCCCCTGAACCCCAAGGCCAACAGAGAGAAGATGACTCAGGTGAGGCTCGGCCGACGCCCGTGCTCCTCCCGTCCTTTCCCCAGTCATTTTCTGCCCGGCTTGATTTCTGACATTT
+
CCCCCFFFFFFFGGGGGGGGGGGHHHHHHHHHHHHHHGHHHGHHHGHHHHHHGGGGGHHHHHHHHHHHFHHHHGHHHGGHHHHHHHHHGGGGGHHGGGGGGGHHGGGGGGGGHHHHGGH?GHGHHHHHHHGGGGGGGGGGGGHHHHGGGGHGHHGGGGGGGGGGGGGGGGGGGGGGGGGGGGGGFFFFFCFFFFFFBDDEFFFFFFFEFFAFFFFFFFFFFEFFFFFFFFFFFFFFFFFFFFFFFBFFFF/
@M05620:45:000000000-G6HP7:1:1101:15677:8749 1:N:0:143
CATCCTGACCCTGAAGTACCCCATTGAGCATGGCATCGTCACCAACTGGGACGACATGGAGAAGATCTGGCACCACACCTTCTACAACGAGCTGCGCGTGGCCCCGGAGGAGCACCCAGTGCTGCTGACCGAGGCCCCCCTGAACCCCAAGGCCAACAGAGAGAAGATGACTCAGGTGAGGCTCGGCCGACGCCCGTGCTCCTCCCGTCCTTTCCCCAGTCATTTTCTGCCCGGCTTGATTTCTGACATTA
+
CDDDDFFFFFFFGGGGGGGGGGGHHHHHHHHHHHHHHGHHHGHHHGHHHHHHGGGGGHHHHHHHHHHHHHHHHGHHHGGHHHHHHHHHGGGGGHHGGGGGGGHHGGGGGGGGHGHHGGHGHHHHHHHHHHGGGGGGGGGGGGHHHHGGGGHGHHGGGGGGGGGGGGGBGGGGGGGGHGGGGGGGFFFFFFFFFFFFDFFFFFFFFFFFFFFFFFFFFFFFFFFFFFFFFFFFFFFFFFFFFFFFFFFFFF0
@M05620:45:000000000-G6HP7:1:1101:23465:8761 1:N:0:143
TACCTGTACTGGGGAAGCAATCGCCATTCCTACCCTAAAGATCGGAAGAGCACACGTCTGAACTCCAGTCACAGCGATAGATCTCGTATGCCGTCTTCTGCTTGAAAAAAAAAAAAACAAAACCCAACTTAAATCCATATACTTTTACCCGTCTTCCCCAATACCCCACACTCCTATCACCTCCTTTATCATCTTCTACCACGTCTACATCACATCCACTTATCTCACGTTCCCTCCAGCGCTACCCACTT
+
DDCCDFFFFFFFGGGGGGGGGGGGGGGHHHHHHHHHHHHHHHHHGGGGHHHHHHHGHHHGHHHHHHHHHHHHHHHGGHGGHHFHHHGGHHHHGGGHGHHHHHHHHHHHHGGGBB>/>///000////.011111111111111100=<0/.....00///./000<.....///000000/0:./<00:<0000000:0000.../.000:00000:0000<0<0000...</00/./0/-9.--/.0..0
@M05620:45:000000000-G6HP7:1:1101:6697:8769 1:N:0:143
CATCCTGACCCTGAAGTACCCGGCTTGATTTCTGACATTAGATCGGAAGAGCACACGTCTGAACTCCAGTCACAGCGATAGATCTCGTATGCCGTCTTCTGCTTGAAAAAAAAAAAAAAAAAAATAACACACAAAAGTGGCTTCGAACTTAATAGTGGATCTTTCTGCCATTACTAATCTCAAAACTGACTTTACACTGCTTGACATGAGCAGAAGCTAAATCGAATGAGTTAAAGATAGCAAAATCTCCC
+
DDDDDFFFFFFFGGGGGGGGGGGGGGGHHHHHHHHHHHHHHGHHHGGGGHHHHHHHGHHHGHHHHHHHHHHHHGHHGGHGGGFFGHHGGHHHHGGGHGHHHHHHHGHHGHGGGGG<>/</<-<-.0000<....../000.<./-..<.0000000<.<0<:0000000:000000000000000.000<000000000<000.00000000///00<0000:.</000:000000<0:00000/0<000/
@M05620:45:000000000-G6HP7:1:1101:27859:8775 1:N:0:143
ATCTCTATCTCCTAAAAACCTGTTTAGATTTGGAGATAGACCTTCAGGTTTTTCATCATTTTCTGCATGAATTATACATTGACCACGTTCCAGCGTGGTCAGTTTGCAGCATTCTGTTATTTTGTTTGACAGAGTGTCTTGTTGAGAACATATGTAGGACATGATTTTTTCCTGCAACAGGGAAAATAAAGTATAAGTTTTAAAGATTTATTCTTTAATAAAGGATCTCAAAGCCAGCTTTAGAAAAAGGA
+
CCCCDFFFFFFFGGGGGGGGGGHHHHHHHHHHHHHHHHHHHHHHHHHHHHHGGHHHHIHHHIIHHHHHHHHHHHHHHHHHHHHHHHGHHHHHHHGFGGHHHHHHHHHGHHHHHHHHHHHHHHHHHHHHHHHHHHHHHHHHHHHHHHHHHHHHHHHHHHHHHHHHHHHHHGHHHHHHHHHHHGGHHHHHHHHHHHHHHHHHHHGHHHHHHHHHHHHHHHHHHHHHHHHHHGHHHGHHHGHHHHHFFHHHGGH
@M05620:45:000000000-G6HP7:1:1101:17545:8785 1:N:0:143
CATCCTGACCCTGAAGTACCCCATTGAGCATGGCATCGTCACCAACTGGGACGACATGGAGAAGATCTGGCACCACACCTTCTACAACGAGCTGCGCGTGGCCCCAGAGGAGCACCCAGTGCTGCTGACCGAGGCCCCCCTGAACCCCAAGGCCAACAGAGAGAAGATGACTCAGGTGAGGCTCGGCCGACGCCCGTGCTCCTCCCGTCCTTTCCCCAGTCATTTTCTGCCCGGCTTGATTTCTGACATTA
+
CCCCCFFFFFFFGGGGGGGGGGGHHHHHHHHHHHHHHGHHHGHHHGHHHHHHGGGGGHHHHHGHHHHHHHHHHGHHHGGHHHHHHHHHGGGGGHHGGGGGGGHHGGGHHGHGHHHHGGHHHHHHHHHHHHGGGGGGGGGGGGHHHHGGGGHGHHHHGGHHHHGGGGGGGGGGGGGGGGGGGGGGGGGGFFFFFFFFDFFFFFFFFFFEFFFFFFFFFFFFFFFFFFFFFFFFF=ADFA9FFFFFFBFFFF0
@M05620:45:000000000-G6HP7:1:1101:18299:8808 1:N:0:143
CATCCTGACCCTGAAGTACCCCATTGAGCATGGCATCGTCACCAACTGGGACGACATGGAGAAGATCTGGCACCACACCTTCTACAACGAGCTGCGCGTGGCCCCGGAGGAGCACCCAGTGCTGCTGACCGAGGCCCCCCTGAACCCCAAGGCCAACAGAGAGAAGATGACTCAGGTGAGGCTCGGCCGACGCCCGTGCTCCTCCCGTCCTTTCCCCAGTCATTTTCTGCCCGGCTTGATTTCTGACATTA
+
BCCCCFFFFFFFGGGGGGGGGGGHHHHHHHHHHHHHHGHHHGHHHGHHHHHHGGGGGHHHHHHHHHHHHHHHHGHHHGGHHHHHHHHHGGGGGHHGGGGGGGHHGGGGGGGGHHHHGGHHHHHHHHHHHHGGGGGGGGGGGGHHHHGGGGHGHHGGGGGGGGGGGGGGGGGGGGGGGGGGGGGGFFFFFFFFFFFFBFFFFFFFFFFEFFFFFFFFFFFFFFFFFFFFFFFFFFFFFFFFFFFFFFFFFF0
@M05620:45:000000000-G6HP7:1:1101:18280:8813 1:N:0:143
CATCCTGACCCTGAAGTACCCCATTGAGCATGGCATCGTCACCAACTGGGACGACATGGAGAAGATCTGGCACCACACCTTCTACAACGAGCTGCGCGTGGCCCCGGAGGAGCACCCAGTGCTGCTGACCGAGGCCCCCCTGAACCCCAAGGCCAACAGAGAGAAGATGACTCAGGTGAGGCTCGGCCGACGCCCGTGCTCCTCCCGTCCTTTCCCCAGTCATTTTCTGCCCGGCTTGATTTCTGACATTA
+
CCEDDFFFFFFFGGGGGGGGGGGHHHHHHHHHHHHHHGHHHGHHHGHHHHHHGGGGGHHHHHHHHHHHHHHHHGHHHGGHHHHHHHHHGGGGGHHGGGGGGGHHGGGGGGGGHHHHGGHHHHHHHHHHHHGGGGGGGGGGGGHHHHGGGGHGHHGGGGGGGGGGGGGGGGGGGGGGGGGGGGGGFFFFFFFFFFFFBFFFFFFFFFFFFFFFFFFFFFFFFFFFFHFHFFFFFFFFFFFFFFFFFFFFFF1
@M05620:45:000000000-G6HP7:1:1101:19371:8815 1:N:0:143
ATCTCTATCTCCTAAAAACCTGTTTAGATTTGGAGATAGACCTTCAGGTTTTTCATCATTTTCTGCATGAATTATACATTGACCACGTTCCAGCGTGGTCAGTTTGCAGCATTCTGTTATTTTGTTTGACAGAGTGTCTTGTTGAGAACATATGTAGGACATGATTTTTTCCTGCAACAGGGAAAATAAAGTATAAGTTTTAAAGATTTATTCTTTAATAAAGGATCTCAAAGCCAGCTTTAGAAAAAGGA
+
ABBBBFFFFFFFGGGFFGGGGGHHHFHHHHHBGGHGHHHHHHHHHHHHHHHGGHHHHHHHHHHHGHHHHHHHHHHHHHHHHHHHEHGHHHHHHGGGGGHHHHHHHHHHHHHHHHHHHHHHHHHHHHHHBGHHHHHHHHHHHHHHHHHHHGHHHHHHHHHHHHHGHHHHHGHHHHHHFHFHHGEHHHGHGHHHHHHHHHGHHHBDHHHHHEHHHHHHHHHGFGHHGHHHHFHHHEHHHGHHHGFFFFHHGGH
@M05620:45:000000000-G6HP7:1:1101:11537:8820 1:N:0:143
ATCTCTATCTCCTAAAAACCTGTTTAGATTTGGAGATAGACCTTCAGGTTTTTCATCATTTTCTGCATGAATTATACATTGACCACGTTCCAGCGTGGTCAGTTTGCAGCATTCTGTTATTTTGTTTGACAGAGTGTCTTGTTGAGAACATATGTAGGACATGATTTTTTCCTGCAACAGGGAAAATAAAGTATAAGTTTTAAAGATTTATTCTTTAATAAAGGATCTCAAAGCCAGCTTTAGAAAAAGGA
+
BBCCCFFFFFFFGGGGGGGGGGHHHHHHHHHHHHHHHHHHHHHHHHHHHHHGGHHHHHHHHHHHHHHHHHHHHHHHHHHHGHHHHHGHHHHHHHGGGGHHHHHHHHHHHHHHHHHHHHHHHHHHHHHHHHHHHHHHHHHHHHHHHHHHHHHHHHHHHHGHHHHHHHHHHGHHHHHHHHHHHGGHHHGHHHHHHHHHHHHHHHHHHHHHHHHHHHHHHHHHHHFHGHHHHHHHHGHHHGHHHHHEGHHHGCH
@M05620:45:000000000-G6HP7:1:1101:18291:8827 1:N:0:143
CATCCTGACCCTGAAGTACCCCATTGAGCATGGCATCGTCACCAACTGGGACGACATGGAGAAGATCTGGCACCACACCTTCTACAACGAGCTGCGCGTGGCCCCGGAGGAGCACCCAGTGCTGCTGACCGAGGCCCCCCTGAACCCCAAGGCCAACAGAGAGAAGATGACTCAGGTGAGGCTCGGCCGACGCCCGTGCTCCTCCCGTCCTTTCCCCAGTCATTTTCTGCCCGGCTTGATTTCTGACATTA
+
CCCCCFFFFFFFGGGGGGGGGGGHHHHHHHHHHHHHHGHHHGHHHGHHHHHHGGGGGHHHHHHHHHHHHHHHHGHHHGGHHHHHHHHHGGGGGHHGGGGGGGHHGGGGGGGGHHHHGGHHHHHHHHHHHHGGGGGGGGGGGGHHHHGGGGHGHHGGGGGGGGGGGGGGGGGGGGGGGGGGGGGGFFFFFFFFFFFFDFFFFFEFFFFEFFFFFFFFFFFFFFFFFFFFFFFFFFFFFFFFFFFFFFFFFF/
@M05620:45:000000000-G6HP7:1:1101:11554:8835 1:N:0:143
ATCTCTATCTCCTAAAAACCTGTTTAGATTTGGAGATAGACCTTCAGGTTTTTCATCATTTTCTGCATGAATTATACATTGACCACGTTCCAGCGTGGTCAGTTTGCAGCATTCTGTTATTTTGTTTGACAGAGTGTCTTGTTGAGAACATATGTAGGACATGATTTTTTCCTGCAACAGGGAAAATAAAGTATAAGTTTTAAAGATTTATTCTTTAATAAAGGATCTCAAAGCCAGCTTTAGAAAAAGGA
+
CCCCCFFFFFFFGGGGGGGGGGHHHHHHHHHHHHHHHHHHHHHHHHHHHHHGGHHHHIHHHHHHIHHHHGHHHGHHHHHHHHHHHHGHHHHHHHGGGGHHHHHHHHHHHHHHHHHHHHHHHHHHHHHHHHHHHHHHHHHHHHHHHHHHHHHHHHHHHHHHHHHHHHHHHGHHHHHHHHHHHGGHHHHHHHGGHHHHHFGHHHHHHHHHGHHHHHHHHHHHHHGHHHGHHGHHHHHHHGHHHHHGGGHHGGH
@M05620:45:000000000-G6HP7:1:1101:19378:8836 1:N:0:143
ATCTCTATCTCCTAAAAACCTGTTTAGATTTGGAGATAGACCTTCAGGTTTTTCATCATTTTCTGCATGAATTATACATTGACCACGTTCCAGCGTGGTCAGTTTGCAGCATTCTGTTATTTTGTTTGACAGAGTGTCTTGTTGAGAACATATGTAGGACATGATTTTTTCCTGCAACAGGGAAAATAAAGTATAAGTTTTAAAGATTTATTCTTTAATAAAGGATCTCAAAGCCAGCTTTAGAAAAAGGA
+
CDDDDFFFFFFFGGGGGGGGGGHHHHHHHHHHHHHHHHHHHHHHHHHHHHHGGHHHHHIHHHIIIHHHHHHHHHHHHHHHHHHHHHGHHHHHHHGGGGHHHHHHHHHHHHHHHHHHHHHHHHHHHHHHHHHHHHHHHHHHHHHHHHHHHHHHHHHHHHHHHHHHHHHHHGHHHHGHHHHHHGGHHHHHHHHHHHHHHHHHHHHHHHHHHHHHHHHHHHHHHHHHHHHHHGHHHHHHHGHHHHHHHHHHGGH
@M05620:45:000000000-G6HP7:1:1101:11534:8844 1:N:0:143
ATCTCTATCTCCTAAAAACCTGTTTAGATTTGGAGATAGACCTTCAGGTTTTTCATCATTTTCTGCATGAATTATACATTGACCACGTTCCAGCGTGGTCAGTTTGCAGCATTCTGTTATTTTGTTTGACAGAGTGTCTTGTTGAGAACATATGTAGGACATGATTTTTTCCTGCAACAGGGAAAATAAAGTATAAGTTTTAAAGATTTATTCTTTAATAAAGGATCTCAAAGCCAGCTTTAGAAAAAGGA
+
CCCCCFFFFFFFGGGGGGGGGGHHHHHGHHHHHGHHHHHHHHHHHHHHHHHGGHHHHHHHHHHHHHHHHHHHHHHHHFHHHHHHHHGHHHHHHHGGGGHHHHHHHHHHHHHHHHHHHHHHHHHHHHHHHHHHHHHHHHHHHHHHHHHHHHHHHHHHHHFHHHHHHHHHHGHHHHHGHHHHHGGHHHHHHHHHHHHHHHHHHHHHHHHHHHHHHHHHHHHHHHHHFGHHHHHHGHHHHGHHHGHGHHHHFGG
@M05620:45:000000000-G6HP7:1:1101:11312:8853 1:N:0:143
TACCTGTACTGGGGAAGCATTTGAATATCCCCCCATGGTGATGGGGACGGAGAACTGCTCCATAAACACAGGCAACGTGCCTAACTTTCCCGGGAAGATGAAGTCAAAGAGCGACCACAGCTCTCGGAGGTTATTTTGCATCGGTGAGCCAGACAGAATGATCCGATGAGGGGTGCGAAACTATTTGAGGAAAGGAAGCACCTTTTTATTAAATTTACCTTTTAGCAATCGCCATTCCTACCCTAAAGATC
+
AAAA?FFFFFFFCCGCEG1BGEBFHCGFGHHGGGGHBGAAEFHFHGGCEE?EGHFGGFHFFHGHHHHHHGFHGEHHGHHGA1BGHBFEGF1>>E>EEFFDBGH2FFHGHHHH<@CGGHEHEFFHHCGGCCCGFGHHDG1<GDCA<AF<<GHHHGHHHHDHBDGHHGGGHBFCCA@B@G@@GEGGGGGGEGBGBGFF/.CFFFFFFFF?BFFBFFFFB/BFFFFFFFFBBFEEFFFFFFFFF-FFFFFFFFB
@M05620:45:000000000-G6HP7:1:1101:11555:8856 1:N:0:143
ATCTCTATCTCCTAAAAACCTGTTTAGATTTGGAGATAGACCTTCAGGTTTTTCATCATTTTCTGCATGAATTATACATTGACCACGTTCCAGCGTGGTCAGTTTGCAGCATTCTGTTATTTTGTTTGACAGAGTGTCTTGTTGAGAACATATGTAGGACATGATTTTTTCCTGCAACAGGGAAAATAAAGTATAAGTTTTAAAGATTTATTCTTTAATAAAGGATCTCAAAGCCAGCTTTAGAAAAAGGA
+
BBBBBFFFFFFFGGGGGGGGGGHHHHGHHHHHHHHHHHHHHHHHHHHHHHHGGHHHHHHHHHHHHGHHGHHHHHHHHHGHHGHHHHGHHHHHHHGEFGGGGHGHHHHHHHHHHHHHGHHHHHGHFGHHGHHHGHEGHHHHHFHHHGHGHHGGGHFFHHHGGHHHHHHHGGHHHDFHFHHHHEFHHGHHEHHHHGDHHFGHHGGHFHHHHHHHHHHHH0GH=DDBGHHHHGHGHHFFGGHHHHHHHHHHGGH
@M05620:45:000000000-G6HP7:1:1101:5816:8873 1:N:0:143
CATCCTGACCCTGAAGTACCCCATTGAGCATGGCATCGTCACCAACTGGGACGACATGGAGAAGATCTGGCACCACACCTTCTACAACGAGCTGCGCGTGGCCCCGGAGGAGCACCCAGTGCTGCTGACCGAGGCCCCCCTGAACCCCAAGGCCAACAGAGAGAAGATGACTCAGGTGAGGCTCGGCCGACGCCCGTGCTCCTCCCGTCCTTTCCCCAGTCATTTTCTGCCCGGCTTGATTTCTGACATTA
+
BABBBFFFFFFFGGGGGGGGGGGHHHHHHHHHHHHHHGGHEGHHHGHHHHHHGGGGGHHHHHHHHHHHHGHHHGHHHGGHHHHHHHHHGGGGGHGGGGGGGGHHGGGGGGGGHHHHGGGGHHHHHHHGHHGGGGGGGGGGGGHHHHGGGGHGHHGGGGGGFGGGGGGGGGGGGGGGGGGGGGGGFFFFAABFFFFFFFFEFFFFFFFAFFDFFFFFFFFFFFFFFFFFFFFFFFFFCFAFFFFFFFBFFF/
@M05620:45:000000000-G6HP7:1:1101:5803:8891 1:N:0:143
CATCCTGACCCTGAAGTACCCCATTGAGCATGGCATCGTCACCAACTGGGACGACATGGAGAAGATCTGGCACCACACCTTCTACAACGAGCTGCGCGTGGCCCCGGAGGAGCACCCAGTGCTGCTGACCGAGGCCCCCCTGAACCCCAAGGCCAACAGAGAGAAGATGACTCAGGTGAGGCTCGGCCGACGCCCGTGCTCCTCCCGTCCTTTCCCCAGTCATTTTCTGCCCGGCTTGATTTCTGACATTA
+
CCCDDFFFFFFFGGGGGGGGGGGHHHHHHHHHHHHHHGHHHGHHHGHHHHHHGGGGGHHHHHHHHHHHHHHHHGHHHGGHHHHHHHHHGGGGGHHGGGGGGGHHGGGGGGGGHHHHGGHHHHHHHHHHHHGGGGGGGGGGGGHHHHGGGGHGHHGGGGGGGGGGGGGGGGGGGGGGHGGGGGGGFFFFFFFFFFFFDFFFFFFFFFFEFFDFFFFFFFFFFFFFFFFFFFFFFFFFFFFFFFFFFBFFFF0
@M05620:45:000000000-G6HP7:1:1101:5825:8892 1:N:0:143
CATCCTGACCCTGAAGTACCCCATTGAGCATGGCATCGTCACCAACTGGGACGACATGGAGAAGATCTGGCACCACACCTTCTACAACGAGCTGCGCGTGGCCCCGGAGGAGCACCCAGTGCTGCTGACCGAGGCCCCCCTGAACCCCAAGGCCAACAGAGAGAAGATGACTCAGGTGAGGCTCGGCCGACGCCCGTGCTCCTCCCGTCCTTTCCCCAGTCATTTTCTGCCCGGCTTGATTTCTGACATTT
+
BBBAAF4@FFFFCGGFGGGGGGGHFGHHFBGGFGHHHEHHDAGGGEHHHECG0EEEFHCCGHHFBEGBFGHFHGHHHGGHGHGGHHHH@CEEDCGGGGEGGGFHEE@C@@EGHHHHGG/1?FGHHHHEHHCGGCCFFCGG@EGHHGGGFFCEGHGGGGFFFFGGB/BGFGFFB999;/C9.;CAB9AA@;B9@BB-@AD.BFFFFA9.;A.FFBBBF9.FFBB99FB9BFFE.-;BB?F/BBBF/;FFFF/
@M05620:45:000000000-G6HP7:1:1101:14962:8907 1:N:0:143
ATCTCTATCTCCTAAAAACCTGTTTAGATTTGGAGATAGACCTTCAGGTTTTTCATCATTTTCTGCATGAATTATACATTGACCACGTTCCAGCGTGGTCAGTTTGCAGCATTCTGTTATTTTGTTTGACAGAGTGTCTTGTTGAGAACATATGTAGGACATGATTTTTTCCTGCAACAGGGAAAATAAAGTATAAGTTTTAAAGATTTATTCTTTAATAAAGGATCTCAAAGCCAGCTTTAGAAAAAGGA
+
AABBBFFFFFFFGGGGGGGGGGHHHFHHHHHHHHHHHHHGHHHHHHHGHHHGGHHHHHHHHHHHHHHHHHHHHHHHHHHHGHHHHHGHHHHHHHGGGGHHHHHHHHHHHHHHHHHHHHHHHHHHHHHHHHHHHHHHHHHHHHHHEGHFHHHHHHHHHHHHHHGHHHHHHGHHHHHHHHGHGGGHECFGHHHHHHFHHHHHHHHDGFGHHGGHHHHHHGHHHHHEBGHHHHHHHHHHHGHHHGFFFFGHDDH
@M05620:45:000000000-G6HP7:1:1101:26394:8927 1:N:0:143
TACCTGTACTGGGGAAGCATTTGAATATCCCCCCATGGTGATGGGGACGGAGAACTGCTCCATAAACACAGGCAACGTGCCTAACTTTCCCGGGAAGATGAAGTCAAAGAGCGACCACAGCTCTCGGAGGTTATTTTGCATCGGTGAGCCAGACAGAATGATCCGATGAGGGGTGCGAAACTATTTGAGGAAAGGAAGCACCTTTTTATTAAATTTACCTTTTAGCAATCGCCATTCCTACCCTAAAGATC
+
DDCCCFFFFFFFGGGGGGGGGGHHHHHHHHHGGGGHHHHHHHHHHGGGGGGGGHHHHHHHHHHHHHHHHHHHGHHHGHHHHHHHHHHHHHHGGGGGGHHHHHHHHHHHHHHHGGGGGHHHHHHHHGGGGGGHHHHHHHHHHHGGGGGHHHHHHGHHHHHHHHHHHGGGHHHGGGGGGGGGGGGGGGGGGGFFGGGGGGGGGFFFFFFFFHFFFFFFFFFFFFFFFFHFFFFFFFFFFFFFFFFFFFFFFFF
@M05620:45:000000000-G6HP7:1:1101:14947:8929 1:N:0:143
ATCTCTATCTCCTAAAAACCTGTTTAGATTTGGAGATAGACCTTCAGGTTTTTCATCATTTTCTGCATGAATTATACATTGACCACGTTCCAGCGTGGTCAGTTTGCAGCATTCTGTTATTTTGTTTGACAGAGTGTCTTGTTGAGAACATATGTAGGACATGATTTTTTCCTGCAACAGGGAAAATAAAGTATAAGTTTTAAAGATTTATTCTTTAATAAAGGATCTCAAAGCCAGCTTTAGAAAAAGGA
+
BBBBBFFFFFFFGFFGGGEGFGHHHGFAGHHHBC4BGCFFFEHEHGHFFGHFEGFGHHFHHHHGFHGFFGGBGHHHGHGHHHHFFHGHFGHHFHGGGGHHGGGHHFFGEEGHHHHHHHH@FHHHHHHHGHHHGHHHHHHHHHHH4GHHHFFHHHHHHHHHHHHGBHHHG@GHHHB<2GGBCCAFGHHHD<F?GFB1GFGGFFBDGE<FHFHHHHHHDGHFGDDGFGHHHHFHHHHGHGHFGEHHFHFFGGG
@M05620:45:000000000-G6HP7:1:1101:8813:8937 1:N:0:143
ATCTCTATCTCCTAAAAACCTGTTTAGATTTGGAGATAGACCTTCAGGTTTTTCATCATTTTCTGCATGAATTATACATTGACCACGTTCCAGCGTGGTCAGTTTGCAGCATTCTGTTATTTTGTTTGACAGAGTGTCTTGTTGAGAACATATGTAGGACATGATTTTTTCCTGCAACAGGGAAAATAAAGTATAAGTTTTAAAGATTTATTCTTTAATAAAGGATCTCAAAGCCAGCTTTAGAAAAAGGT
+
BABCCFFFFFFFGGGGGGGGGGHHHHHHHHHHHGHHHHHHHHHHHHHHHHHGGHHHHHHHHHHHHHHHHHHHHHHHHHHHHGHHHHGHHHHHHHGGGGHHHHHHHHHHHHHHHHHHHHHHHHHHHHHHHHHHHHHHHHHHHHHHHHHHHHHHHHHHHHHHHHHHHHHHHGHHHHHHHHHHHGGHHHHHGHHHHHHHHGHHHGHHHHHHHHHHHHHHHHHHHHHHHHGHHGGGHFHHHGHHHHHHHGHGGG0
@M05620:45:000000000-G6HP7:1:1101:27619:8956 1:N:0:143
ATCTCTATCTCCTAAAAACCTGTTTAGATTTGGAGATAGACCTTCAGGTTTTTCATCATTTTCTGCATGAATTATACATTGACCACGTTCCAGCGTGGTCAGTTTGCAGCATTCTGTTATTTTGTTTGACAGAGTGTCTTGTTGAGAACATATGTAGGACATGATTTTTTCCTGCAACAGGGAAAATAAAGTATAAGTTTTAAAGATTTATTCTTTAATAAAGGATCTCAAAGCCAGCTTTAGAAAAAGGA
+
ABCCCFFFFFFFGGGGGGGGGGHHHHHHHHHHHHHHHGGHHHHHHHHHHHHGGHHHHHHHHHHHHHHHHHHHHHHFHFHHHFHHHHGFGHHHHHGEGGHHFHHHHHHHHHHHHHHHHHHHHHHHHHHHHHHHHGHHHHHHHHHHHHHHHHHHHHHHHHHHHHHHHHHHHGHHHHHFGHHHGGGHHHHGHHHHHGGHHHHHHHFGEHHGBGHHHHHHHHHHHHHFHHGHHGHHHHHHHGHGHGHFFCGHDFH
@M05620:45:000000000-G6HP7:1:1101:27641:8960 1:N:0:143
ATCTCTATCTCCTAAAAACCTGTTTAGATTTGGAGATAGACCTTCAGGTTTTTCATCATTTTCTGCATGAATTATACATTGACCACGTTCCAGCGTGGTCAGTTTGCAGCATTCTGTTATTTTGTTTGACAGAGTGTCTTGTTGAGAACATATGTAGGACATGATTTTTTCCTGCAACAGGGAAAATAAAGTATAAGTTTTAAAGATTTATTCTTTAATAAAGGATCTCAAAGCCAGCTTTAGAAAAAGGA
+
ABBBBFFFFFFFGGGGGGGGGGHHHGHHHHHHHFHHHHHGHHHHHHHHHHHGGHHHHHHHHHHHHHHHHGHHHHHHHHHHHHHHHHGHHHHHHHGEGGHHHHHHHHHHHHHHHHHHHHHHHHHHHHHHHHHHHHHHHHHHHHHHHHHHHGHHHHHHHHHHHHHHHHHHHGHHHHHFGHHHHGGHHHGHHGHHHHHHHFGHHGHHHGHHHHHHHHHHHHHHHHHHHHHHHHHHHHHHGGHHHHGFHFHHGGG
@M05620:45:000000000-G6HP7:1:1101:10716:9000 1:N:0:143
TACCTGTACTGGGGAAGCATTTGAATATCCCCCCATGGTGATGGGGACGGAGAACTGCTCCATAAACACAGGCAACGTGCCTAACTTTCCCGGGAAGATGAAGTCAAAGAGCGACCACAGCTCTTCGGAGGTTATTTTGCATCGGTGAGCCAGACAGAATGATCCGATGAGGGGTGCGAAACTATTTGAGGAAAGGAAGCACCTTTTTATTAAATTTACCTTTTAGCAATCGCCATTCCTACCCTAAAGAT
+
CCCCCFFFFFFFGGGGGGGGGGGHHHHGHHHGGGGHHHGFHHHHHGGGGGGGGHHHHHHHHHHHHHHHHHHHGHHHGHHHHHHHHHHHHHHGGGGGGHHHHHHHHHHHHHHHGGGGGHHHHHHHHHHGGGGCHHHHHHHHGHHGGGGGHHHHHHGHHHHHHHHHHHGGGHHHGGEEGGGGGGGGGGGGGGGGGFGGGGGGGGFFFFFFFFFFFFFFFFFFFFFFFFFFFFFFFFFEFFFFFFFFFFFFFFF
@M05620:45:000000000-G6HP7:1:1101:20707:9002 1:N:0:143
TACCTGTACTGGGGAAGCATTTGAATATCCCCCCATGGTGATGGGGACGGAGAACTGCTCCATAAACACAGGCAACGTGCCTAACTTTCCCGGGAAGATGAAGTCAAAGAGCGACCACAGCTCTCGGAGGTTATTTTGCATCGGTGAGCCAGACAGAATGATCCGATGAGGGGTGCGAAACTATTTGAGGAAAGGAAGCACCTTTTTATTAAATTTACCTTTTAGCAATCGCCATTCCTACCCTAAAGATC
+
DDDDDFFFFFFFGGGGGGGGGGHHHHHHHHHGGGGHHHGHHHHHHGGGGGGGGHHHHHHHHHHHHHHHHHHHGHHHGHHHHHHHHHHHHHHGGGGGGHHHHHHHHHHHHHHHGGGGGHHHHHHHHGGGGGGHHHHHHHHHHHGGGGGHHHHHHGHHHHHHHHHHHGGGHHHGGEFGGGGGGGGGGGGGGFFGGGGGGGGGGFFFFFFFFFFFFFFFFFFFFFFFFFFFFFFFFFFFFFFFFFFFFFFFFFF
@M05620:45:000000000-G6HP7:1:1101:20687:9004 1:N:0:143
TACCTGTACTGGGGAAGCATTTGAATATCCCCCCATGGTGATGGGGACGGAGAACTGCTCCATAAACACAGGCAACGTGCCTAACTTTCCCGGGAAGATGAAGTCAAAGAGCGACCACAGCTCTCGGAGGTTATTTTGCATCGGTGAGCCAGACAGAATGATCCGATGAGGGGTGCGAAACTATTTGAGGAAAGGAAGCACCTTTTTATTAAATTTACCTTTTAGCAATCGCCATTCCTACCCTAAAGATC
+
CCCCCFFFFFFFGGGGGGGGGGHHHHHHHHHGGGGHHHHHHHHHHGGGGGGGGHHHHHHHHHHHHHHHHHHHGGHHGHHHHHHHHHHHHHHGGGGGGHHHHHHHHHHHHHHHGGGGGHHHHHHHHGGGGGEHHHHHHHHHHHGGGGGHHHHHHGHHHGHHHHHHHGGGHHHGGGGGGGGGGGGGGGGGGFFGGGFFGGGGGFFFFFFFFFFFFFFFFFFFFFFFFFFFFFFFFFFFFFFFFFFFFFFFFFF
@M05620:45:000000000-G6HP7:1:1101:16319:9007 1:N:0:143
TACCTGTACTGGGGAAGCCATTCCTACCCTAAAGATCGGAAGAGCACACGTCTGAACTCCAGTCACAGCGATAGATCTCGTATGCCGTCTTCTGCTTGAAAAAAAAAAACAATCTTTTCTTTTTCTTGCCCTCTTTTCTTTTTTCTCCCCTCTTTCTCCCCTGCTTTTTTCCTTCCCCCTGTCCCCTACCGTCTCCTTTTTACCTCTTTCTTCTTTCCTCCCATCTCTCCCCTCCCTCTTTATCACCCTTC
+
BBBCBFFFFFFFGGGGGGGGGGHHHHHHHHHHHFHHHHGGGGGHHHHHHGHHHGHFHHHHFHHHHHHHHFEHGGHFGHHHGGHHHHGFGGGHHHHHHHAHHHAEGGGC///?2?32@2FF22222@F22F1<?0111?F<1<F-011=0.0A010<000<.<../==0<:C0;0;//;A-.0/;9./.9:-.99F00;0;;.:0009;FF0BB;//;/;/;:/;/;;F/9/A/;AA/BBBB//99999.:B
@M05620:45:000000000-G6HP7:1:1101:10483:9009 1:N:0:143
CATCCTGACCCTGAAGTACCCCGGCTTGATTTCTGACATTAGATCGGAAGAGACACGTCTGAACTCCAGTCACAGCGATAGATCTCGTATGCCGTCTTCTGCTTGAAAAAAAAAACACAGCCCTCTTATGTGCTTTTTTTTCTTTAACCCCGCCCACCCTGTCCTCTGCATTTTTCAACTCCGTCCTGCTGAATCATTCATCATTTTTTTCCCTCTTTCCTTTTTCTCTCACCCTCTCTCCTCTCCTTCCC
+
ABAABFFFFBFFGFGGFGGGFGG2FEGEH5AAGFHCHHHHFHCHFHGGGGFHHHHFGHEFFFHHEHHHGHHFHGHHGCHGGFGG4BFGEHFDHGEEHGDHHGEG3FFHBG?EDD///@/0//?0FC111111<?GH1F--</0=0000<<E---;..:.;/0C00000;9CFGGGB000090.;..90//000;000;;////9:BF/@-/9;B..///9;F//:9/9/;//.AE..;;/;/;FF///9/.
@M05620:45:000000000-G6HP7:1:1101:19357:9063 1:N:0:143
TACCTGTACTGGGGAAGCATTTGAATATCCCCCCATGGTGATGGGGACGGAGAACTGCTCCATAAACACAGGCAACGTGCCTAACTTTCCCGGGAAGATGAAGTCAAAGAGCGACCACAGCTCTCGGAGGTTATTTTGCATCGGTGAGCCAGACAGAATGATCCGATGAGGGGTGCGAAACTATTTGAGGAAAGGAAGCACCTTTTTATTAAATTTACCTTTTAGCAATCGCCATTCCTACCCTAAGATCG
+
CCCCCFFFFFFFGGGGGGGGGGHHHHHHHHHGGGGHHHHHHHHHHGGGGGGGGHHHHHHHHHHHHHHHHHHHGHHHGHHHHHHHHHHHHHHGGGFGGHHHHHHHHHHHHHHHGGGGGHHHHHHHHGGGGGEHHHHHHHHHHGGGGGGHHHHHHGHHHHHHHHHHHGGGHHHGGFGGGGGGGGGGGGGGGGGGGGFGGGGGGFFFFFFFFFFFFFFFFFFFFFFFFFFFFFFFFFFFFFFFFFFFFFFFFFA
@M05620:45:000000000-G6HP7:1:1101:21660:9068 1:N:0:143
CATCCTGACCCTGAAGTACCCCATTGAGCATGGCATCGTCACCAACTGGGACGACATGGAGAAGATCTGGCACCACACCTTCTACAACGAGCTGCGCGTGGCCCCGGAGGAGCACCCAGTGCTGCTGACCGAGGCCCCCCTGAACCCCAAGGCCAACAGAGAGAAGATGACTCAGGTGAGGCTCGGCCGACGCCCGTGCTCCTCCCGTCCTTTCCCCAGTCATTTTCTGCCCGGCTTGATTTCTGACATTA
+
BCBCCFFFFFFFGGGGGGGGGGGHHHHHHHHHHHHHHGHHHGHHHGHHHHHHGGGGGHHHHHHHHHHHHHHHHGHHHGGHHHHHHHHHGGGGGHHGGGGGGGHHGGGGGGGGHHHHGGHGHHHHHHHHHHGGGGGGGGGGGGHHHHGGGGHGHHGGGGGGGGGGGGGGGGGGGGGGGGGGGGGGFFFFFFFFFFFFFFFFFFFFFFFFFFFFFFFFFFFFFFFFFFFFFFFFFFFFFFFFFFFFFFFFFF/
@M05620:45:000000000-G6HP7:1:1101:14605:9076 1:N:0:143
CATCCTGACCCTGAAGTACCCCATTGAGCATGGCATCGTCACCAACTGGGACGACATGGAGAAGATCTGGCACCACACCTTCTACAACGAGCTGCGCGTGGCCCCGGAGGAGCACCCAGTGCTGCTGACCGAGGCCCCCCTGAACCCCAAGGCCAACAGAGAGAAGATGACTCAGGTGAGGCTCGGCCGACGCCCGTGCTCCTCCCGTCCTTTCCCCAGTCATTTTCTGCCCGGCTTGATTTCTGACATTA
+
CCDCCFFFFFFFGGGGGGGGGGGHHHHHHHHHHHHHHGHHHGHHHGHHHHHHGGGGGHHHHHHHHHHHHHHHHGHHHGGHHHHHHHHHGGGGGHHGGGGGGGHHGGGGGGGGHHHHGGHHHHHHHHHHHHGGGGGGGGGGGGHHHHGGGGHGHHGGGGGGGGGGGGGGGGGGGGGGGGGGGGGGFFFFFFFFFFFFBFFFFFFFFFFADFFFFFFFFFFFFFFFFFFFFFFFFFFFFFAFFFFFFBFFFF0
@M05620:45:000000000-G6HP7:1:1101:14591:9087 1:N:0:143
CATCCTGACCCTGAAGTACCCCATTCAGCATGGCATCGTCACCAACTGGGACGACATGGAGAAGATCTGGCACCACACCTTCTACAACGAGCTGCGCGTGGCCCCGGAGGAGCACCCAGTGCTGCTGACCGAGGCCCCCCTGAACCCCAAGGCCAACAGAGAGAAGATGACTCAGGTGAGGCTCGGCCGACGCCCGTGCTCCTCCCGTCCTTTCCCCAGTCATTTTCTGCCCGGCTTGATTTCTGACATTA
+
CCCCDFFFFFFFGGGGGGGGGGGHH6FHHHHHHHHHHGHHHGHHHGHHHHHHGGGGGHHHHHHHHHHHHHHHHGHHHGGHHHHHHHHHGGGGGHHGGGGGGGHHGGGGGGGGHHHHGGHGHHHHHHHHHHGGGGGGGGGGGGGHHHGGGGHGHHGGGGGGGGGGFFFGGGGGGGGGGGGGGGGGFFFFFFFFFFFFFFFFFFFFFFFEFFFFFFFFFFFFFFFFFFFFFEFFFFFFFFA:FFFFF;FFFF0
@M05620:45:000000000-G6HP7:1:1101:7626:9089 1:N:0:143
CATCCTGACCCTGAAGTACCCCATTGAGCATGGCATCGTCACCAACTGGGACGACATGGAGAAGATCTGGCACCACACCTTCTACAACGAGCTGCGCGTGGCCCCGGAGGAGCACCCAGTGCTGCTGACCGAGGCCCCCCTGAACCCCAAGGCCAACAGAGAGAAGATGACTCAGGTGAGGCTCGGCCGACGCCCGTGCTCCTCCCGTCCTTTCCCCAGTCATTTTCTGCCCGGCTTGATTTCTGACATTA
+
DCDDDFFFFFFFGGGGGGGGGGGHHHHHHHHHHHHHHGHHHGHHHGHHHHHHGGGGGHHGHHHHHHHHHHHHHGHHHGGHHHHHHHHHGGGGGHHGGGGGGGHHGGGGGGGGHHHHGGHHHHHHHHHHHHGGGGGGGGGGGGHHHHGGGGHGHHGGGGGGGGGGGGGGGGGGGGGGHGGGGGGGFFFFFFFFFFFFAFFFFFFFFFFFFFFFFFFFFFFFFFFFFFFFFFFFFFFFFFFFFFFFFFFFFF0
@M05620:45:000000000-G6HP7:1:1101:5439:9094 1:N:0:143
ATCTCTATCTCCTAAAAACCTGTTTAGATTTGGAGATAGACCTTCAGGTTTTTCATCATTTTCTGCATGAATTATACATTGACCACGTTCCAGCGTGGTCAGTTTGCAGCATTCTGTTATTTTGTTTGACAGAGTGTCTTGTTGAGAACATATGTAGGACATGATTTTTTCCTGCAACAGGGAAAATAAAGTATAAGTTTTAAAGATTTATTCTTTAATAAAGGATCTCAAAGCCAGCTTTAGAAAAAGGA
+
CCCCDFFFFFFFGGGGGGGGGGHHHHHHHHHHHHHHHHHHHHHHHHHHHHHGGHHHHHIHHIHHHHHHHHHHHHHHHHHHHHHHHHGHHHHHHHGGGGHHHHHHHHHHHHHHHHHHHHHHHHHHHHHHHHHHHHHHHHHHHHHHHHHHHHHHHHHHHHHHHHHHHHHHHGHHHHHHHHHHHGGHHHHHHHHHHHHHHGHHHHHHHHHHHHHHHHHHHHHHHHHHHHHHHGHHHHHHHGHHHHGHHHHHGGH
@M05620:45:000000000-G6HP7:1:1101:5457:9097 1:N:0:143
ATCTCTATCTCCTAAAAACCTGTTTAGATTTGGAGATAGACCTTCAGGTTTTTCATCATTTTCTGCATGAATTATACATTGACCACGTTCCAGCGTGGTCAGTTTGCAGCATTCTGTTATTTTGTTTGACAGAGTGTCTTGTTGAGAACATATGTAGGACATGATTTTTTCCTGCAACAGGGAAAATAAAGTATAAGTTTTAAAGATTTATTCTTTAATAAAGGATCTCAAAGCCAGCTTTAGAAAAAGGA
+
AAAAADFFFDFFGGGGFGGGGFHDDGCGAAFB5FGGCGGHDEGHFFGBFEGEFHFGDDHHHHHHGHHFHDGGFGFHFDGGHFFGGHFHHGFE53E11>?FEGFFGBGHHHFEBDEDBGFHHHHH?GHHFFFHGFHGGFHHHHHGHFEHHHFFGHGHHFG1BGHHDGHGDBF<GD1@HHHFGEECCCFDF1F??HHHFHGFHFHDGBGHHHEFHGFGF<DGG000<<CG0GHFHHACCEHFFC00<GCA:CG
@M05620:45:000000000-G6HP7:1:1101:18431:9128 1:N:0:143
TACCTGTACTGGGGAAGCATTTGAATATCCCCCCATGGTGATGGGGACGGAGAACTGCTCCATAAACACAGGCAACGTGCCTAACTTTCCCGGGAAGATGAAGTCAAAGAGCGACCACAGCTCTTCGGAGGTTATTTTGCATCGGTGAGCCAGACAGAATGATCCGATGAGGGGTGCGAAACTATTTGAGGAAAGGAAGCACCTTTTTATTAAATTTACCTTTTAGCAATCGCCATTCCTACCCTAAAGAT
+
CCCCCFFFFFFFGGGFEGGGGGGHHHHHHHHGGGGHHHGHGHHHHGGGGGGGGHHHHHHHHHHHGHHHHHHHGGHHGHHHHHHHHHHHHHHGGGGGGHHHHGHHHHHHHHHHGGGGGHHHHHHHFGHGGGGGFFHHHFFHBFGGDAACCGFFHHGFHFHDDBGHHFDFGFHGGG:ADCGBAAFFGGGGFGGCF/:FFEFGCFEFFFFFFFFFFBFF/FFFFFFFFFFFB;BEFFDA:F9BFFFA/BFFBFB
@M05620:45:000000000-G6HP7:1:1101:6138:9164 1:N:0:143
CATCCTGACCCTGAAGTACCCCATTGAGCATGGCATCGTCACCAACTGGGACGACATGGAGAAGATCTGGCACCACACCTTCTACAACGAGCTGCGCGTGGCCCCGGAGGAGCACCCAGTGCTGCTGACCGAGGCCCCCCTGAACCCCAAGGCCAACAGAGAGAAGATGACTCAGGTGAGGCTCGGCCGACGCCCGTGCTCCTCCCGTCCTTTCCCCAGTCATTTTCTGCCCGGCTTGATTTCTGACATTT
+
CCCCCFFFFFFFGGGGGGGGGGGHHHHHHHHHHHHHHGHHHGHHHGHHHHHHGGGGGHHHHHHHHHHHHHHHHGHHHGGHHHHHHHHHGGGGGHHGGGGGGGHHGGGGGGGGHHHHGGHHHHHHHHHHHHGGGGGGGGGGGGHHHHGGGGHGHHGGGGGGGGGGGGGGGGGGGGGGGGGGGGGGFFFFFFFFFFFFFFFFFFFFFFFFFFFFFFFFFFFFFFFFFFFFFFFFFFFFFF;FFFFFF9FFFF0
@M05620:45:000000000-G6HP7:1:1101:6152:9175 1:N:0:143
CATCCTGACCCTGAAGTACCCCATTGAGCATGGCATCGTCACCAACTGGGACGACATGGAGAAGATCTGGCACCACACCTTCTACAACGAGCTGCGCGTGGCCCCGGAGGAGCACCCAGTGCTGCTGACCGAGGCCCCCCTGAACCCCAAGGCCAACAGAGAGAAGATGACTCAGGTGAGGCTCGGCCGACGCCCGTGCTCCTCCCGTCCTTTCCCCAGTCATTTTCTGCCCGGCTTGATTTCTGACATTA
+
BCCCCFFFFFFFGGGGGGGGGGGHHHHGHHHHHHHHHGHHHGHHHGHHHHHHGGGGGHHHHHHHHHHHHHHHHGHHHGGHHHHHHHHHGGGGGHHGGGGGGGHHGGGGGGGGHHHHGGHHHHHHHHHHHHGGGGGGGGGGGGHHHHGGGGHGHHGGGGGGGGGGFGGGGGGGGGGGGGGGGGGGFFFFFFFFFFFF@AAFFFFFFFFEDFDFFFFFFEFFFFFFFFFFFFFFDFFFFAFFFFFFFBFBFF/
@M05620:45:000000000-G6HP7:1:1101:25497:9177 1:N:0:143
ATCTCTATCTCCTAAAAAGGAAGAAAGGGGAGGGAAGATCGGAAGAGCACACGTCTGAACTCCAGTCACAGCGATAGATCTCGTATGCCGTCTTCTGCTTGAAAAAAAAAAACGACAAAATCAACTTTGTGTCTTTCTTTTTTTCAGCCCCTAGAAACCTGAAAGAAGCCTATTTTACCTAAGACCTTCTGAGTCATTCATACTTTTTTATCCGCCTTTCTTCTTCTCACAGACTCTCTACTCTCATGCCA
+
AAAAAFFFFFFFGGGGGGGGFGH00BGHGGGGGGGHGHHHHGGGGHHGHHHHGHHHGGHHHHHHGGHHHHHHGEHGGHHEHHHGGHHGHGGGGGFHHGHHHFGHHHGGGCB////>/<001111><1111001===1>F1<0<</00;/...;/0;CCFB./00099/;.;/;CBF00990//0;990/C0009;00900;0////9/@-/;9-9-;ABBBFF//BBFFF///-BF/BB/B9BBBBF/9B/
@M05620:45:000000000-G6HP7:1:1101:19546:9186 1:N:0:143
TACCTGTACTGGGGAAGCATTTGAATATCCCCCCATGGTGATGGGGACGGAGAACTGCTCCATAAACACAGGCAACGTGCCTAACTTTCCCGGGAAGATGAAGTCAAAGAGCGACCACAGCTCTTCGGAGGTTATTTTGCATCGGTGAGCCAGACAGAATGATCCGATGAGGGGTGCGAAACTATTTGAGGAAAGGAAGCACCTTTTTATTAAATTTACCTTTTAGCAATCGCCATTCCTACCCTAAAGAT
+
BBBBBFFFFFFFGGGGGGGGGGHHHHHHHHHGGGGHHHGHHHHHEGGGGGGGGHHHHHHHHHHHHHHHHGHHGHHHGHHHHHHHHHHHHHHGGGEGGHHHHFHHHGHHHHHHGGGGCHHHHHHHHHHGGGGAHHHHHHHHHHHGGGGGHHHHHHGHHHHHHHHHHHGGGHHHGGCAFGDFGGGGGGGGGGGCFGGGGGFGGGFFFFFFFFFFFFFFFFFFFFFFFFFFFFFFFFFFFFFFFFFFFFFFFFF
@M05620:45:000000000-G6HP7:1:1101:18393:9226 1:N:0:143
CATCCTGACCCTGAAGTACCCCATTGAGCATGGCATCGTCACCAACTGGGACGACATGGAGAAGATCTGGCACCACACCTTCTACAACGAGCTGCGCGTGGCCCCGGAGGAGCACCCAGTGCTGCTGACCGAGGCCCCCCTGAACCCCAAGGCCAACAGAGAGAAGATGACTCAGGTGAGGCTCGGCCGACGCCCGTGCTCCTCCCGTCCTTTCCCCAGTCATTTTCTGCCCGGCTTGATTTCTGACATTA
+
CCDDDFFFFFFFGGGGGGGGGGGHHHHHHHHHHHHHHGHHHGHHHGHHHHHHGGGGGHHHHHHHHHHHHHHHHGHHHGGHHHHHHHHHGGGGGHHGGGGGGGHHGGGGGGGGHHHHGGHHHHHHHHHHHHGGGGGGGGGGGGHHHHGGGGHGHHGGGGGGGGGGGGGGGGGGGGGGGGGGGGGGFFFFFFFFFFFFDFFFFFFFFFFFFFFFFFFFFFFFFFFFFFFFFFFFFFFFFFFFFFFFFEFFFF0
@M05620:45:000000000-G6HP7:1:1101:18396:9246 1:N:0:143
CATCCTGACCCTGAAGTACCCCATTGAGCATGGCATCGTCACCAACTGGGACGACATGGAGAAGATCTGGCACCACACCTTCTACAACGAGCTGCGCGTGGCCCCGGAGGAGCACCCAGTGCTGCTGACCGAGGCCCCCCTGAACCCCAAGGCCAACAGAGAGAAGATGACTCAGGTGAGGCTCGGCCGACGCCCGTGCTCCTCCCGTCCTTTCCCCAGTCATTTTCTGCCCGGCTTGATTTCTGACATTA
+
3>AABFFFFFFFGGGFGGGGGGGHHCHGHFFFFHGHHGHHHGHFHFGHGHHHG0EEGBFFHH1GFHHHHHHHHGHGFGGHHHHEGHHHGAEFFHHGGGGGGGHHGGGGGGGGHHHHGGHHHHHHHHHHHHGDGCGGGGGGGGHGHHGGDGHEGGGGGGGGFFGGGGGGGGGGGGGGGGGGGGEGFFFFAFF9BDFF@DDAFFBFFFFFFFFFFFFFFBDFFBFFFFFFFFFFFFFFFA?BBFFFF/B/BF/
@M05620:45:000000000-G6HP7:1:1101:10326:9307 1:N:0:143
TACCTGTACTGGGGAAGCACACGTCTGAACTCCAGTCACAGCGATAGATCTCGTATGCCGTCTTCTGCTTGAAAAAAAAAATACCTTTCCCGTTACTCTGACTTCAACTATCTCCCCCATCTCTCTTCTTTTCTTTTTCCTCTTTTCTCCCTCCCTCCTGCTCCTCTGAGGGTCTCTCACCTCTTTTCTGCAAGTAAGCCCCTTTTTATTCACTTTCCCTTTTAGCAATCTCCATTCCTCCCCTCCCCATC
+
BBBBBFFFFFFFGGGGGGGGGFGFHHGFHHHHHHHHHHHGHGGGHGGHHBGHHFGHHHBAAEHGHHHHHFHGHHHHGGFE/13B34433FD/?0?/43444B3?B43?E3443BGH/</2?BG2D22@@22>22FGF201?111?111?<<?0<F0<CF<1FFCC01<00<.<//00000<0;:000;:0;0:000000/:AEA0C0.00;00;;C;CFB0;00/;90900;90;CFB9099A..9..;;B
@M05620:45:000000000-G6HP7:1:1101:17492:9311 1:N:0:143
ATCTCTATCTCCTAAAACCTGTTTAGATTTGGAGATAGACCTTCAGGTTTTTCATCATTTTCTGCATGAATTATACATTGACCACGTTCCAGCGTGGTCAGTTTGCAGCATTCTGTTATTTTTTTTGACAGAGTGTCTTGTTGAGAACATATGTAGGACATGATTTTTTCCTGCAACAGGGAAAATAAAGTATAAGTTTTAAAGATTTATTCTTTAATAAAGGATCTCAAAGCCAGCTTTAGAAAAAGGAA
+
ABBBBFFFFFFFGGGGGGGGGGGH5FCGGH5GBGFHHHHHHHHHHHHHGHGGHFHHBGHHHFHHHFFHGHHHGHHHGHHBFHHHHGHHHH55FEEEFHHHHHHHEGHHHFFHHHFHHFGHHH4>EGEFH4FFGGHHHFHFHHFFHHFGGHHHFGFHHHHHHCFGHHHHGHHGGFFFHCFHGGHHHHHHHGGHHBFHGHHH0CHHFHGHFHHHHHHDGHFHFGFHHHHHFHHFHGFEEFGGBFBFGGGGGFG
@M05620:45:000000000-G6HP7:1:1101:10505:9326 1:N:0:143
TACCTGTACTGGGGAAGCATTTGAATATCCCCCCATGGTGATGGGGACGGAGAACTGCTCCATAAACACAGGCAACGTGCCTAACTTTCCCGGGAAGATGAAGTCAAAGAGCGACCACAGCTCTCGGAGGTTATTTTGCATCGGTGAGCCAGACAGAATGATCCGATGAGGGGTGCGAAACTATTTGAGGAAAGGAAGCACCTTTTTATTAAATTTACCTTTTAGCAATCGCCATTCCTACCCTAAAGATC
+
BBBBBFFFFFFFG?EFGGGGGGHHHHHHHGHGGGGFHHGGHHHHHGGGGGGGGHHGHHHHGHHHHHHHHHHHGHHHGHHHHHHGHHHHHHHGGGGGGHHHHHHHHHHHGHHGGGGGGHHHHHFFHGGGDG<GHHHHHHHGHHGGGGGHHHHHFGHFHHHHGFHHHGGGHHHGGCDDFDGGGGGGGGGGEFCFGFGGFFGGGFFFFFFFFFFFFFFFFFFFFFFFFFFBBFEEFFFFFFFFFFFFFFFFFFF
@M05620:45:000000000-G6HP7:1:1101:17483:9327 1:N:0:143
ATCTCTATCTCCTAAAACCTGTTTAGATTTGGAGATAGACCTTCAGGTTTTTCATCATTTTCTGCATGAATTATACATTGACCACGTTCCAGCGTGGTCAGTTTGCAGCATTCTGTTATTTTGTTTGACAGAGTGTCTTGTTGAGAACATATGTAGGACATGATTTTTTCCTGCAACAGGGAAAATAAAGTATAAGTTTTAAAGATTTATTCTTTAATAAAGGATCTCAAAGCCAGCTTTAGAAAAAGGAA
+
CCCCCFFFFFFFGGGGGGGGGGHH5FFHHHEHFGHHHHHHHHHHHHHHHHGGHHHHHIHIIHHHHHHHHHHHHHHHHHHHHHHHHGHHHHGHGGGGGHHHHHHHHHHHHHHHHHHHHHHHHH4FHHHHHGHHHHHHHHHHHHHHHHGHHHHHHHHHHHHHHHHHHHHHGHHHHHHHHHHHGGHHHHHHGHHGHDGHGHHHGHHHHHHHHHHHHHHHGGGHHHFHHHHHHHHHHHHGGHHHGF0GHHHFGGH
@M05620:45:000000000-G6HP7:1:1101:12378:9381 1:N:0:143
TACCTGTACTGGGGAAGCATTTGAATATCCCCCCATGGTGATGGGGACGGAGAACTGCTCCATAAACACAGGCAACGTGCCTAACTTTCCCGGGAAGATGAAGTCAAAGAGCGACCACAGCTCTCGGAGGTTATTTTGCATCGGTGAGCCAGACAGAATGATCCGATGAGGGGTGCGAAACTATTTGAGGAAAGGAAGCACCTTTTTATTAAATTTACCTTTTAGCAATCGCCATTCCTACCCTAAAGATC
+
DDCDCFFFFFFFGGGGGGGGGGHHHHHHHHHGGGGHHHGHHHHHHGGGGGGGGHHHHHHHHHHHHHHHHHHHGGHHGHHHHHHHHHHHHHHGGGGGGHHHHHHHHHHHHHHHGGGGGHHHHHHHHGGGGGGHHHHHHHHHHHGGGGGHHHHHHGHHHHHHHHHHHGGGHHHGGGGGGGGGGGGGGHGGGGFGGGGGGGGGGFFFFFFFFFFFFFFHHFFFFFFFFFFFFFFFFFFFFFFFFFFFFFFFFFF
@M05620:45:000000000-G6HP7:1:1101:7672:9382 1:N:0:143
CATCCTGACCCTGAAGTACCCCATTGAGCATGGCATCGTCACCAACTGGGACGACATGGAGAAGATCTGGCACCACACCTTCTACAACGAGCTGCGCGTGGCCCCGGAGGAGCACCCAGTGCTGCTGACCGAGGCCCCCCTGAACCCCAAGGCCAACAGAGAGAAGATGACTCAGGTGAGGCTCGGCCGACGCCCGTGCTCCTCCCGTCCTTTCCCCAGTCATTTTCTGCCCGGCTTGATTTCTGACATTA
+
CDDDDFFFFFFFGGGGGGGGGGGHHHHHHHHHHHHHHGHHHGHHHGHHHHHHGGGGGHHHHHHHHHHHHHHHHGHHHGGHHHHHHHHHGGGGGHHGGGFGGGHHGGGGGGGGHHHHGGHHHHHHHHHHHHGGGGGGGGGGGGHHHHGGGGHGHHGGGGGGGGGGGGGGGGGGGGGGGGGGGGEGFFFFADFFFFFA@DF?FFFFFFFEDFFFFFFFFFFFFFFFFFFFFEFFDAFAFABFFFFFE0<0BF0
@M05620:45:000000000-G6HP7:1:1101:12868:9390 1:N:0:143
TACCTGTACTGGGGAAGCATTTGAATATCCCCCCATGGTGATGGGGACGGAGAACTGCTCCATAAACACAGGCAACGTGCCTAACTTTCCCGGGAAGATGAAGTCAAAGAGCGACCACAGCTCTTCGGAGGTTATTTTGCATCGGTGAGCCAGACAGAATGATCCGATGAGGGGTGCGAAACTATTTGAGGAAAGGAAGCACCTTTTTATTAAATTTACCTTTTAGCAATCGCCATTCCTACCCTAAAGAT
+
BBBBBFFFFFFFGGGGFGGGGGHHHHHHHHHGGGGFHHFGGHHHHGGGGGGFGHHHHHHHHHHGHHHHHHHHGHHHGHHHHHHHHHHHHHHGGGGGGHHHHHHHHHHHHHHHGGGGGHHHHHHHHHHGGGGDHHHHHHHHGHHGGGGE>CGHHHGHHHHGFFHHHHDGGHHHGG:@FGDFGGGFFGGGGGGFFGFFFFFGGGFFFFFFFFFFFBFFFFFFFFFFFFFFFFF?EFFFFFFFFFFFFFFFFFB
@M05620:45:000000000-G6HP7:1:1101:18700:9395 1:N:0:143
ATCTCTATCTCCTAAAAACCTGTTTAGATTTGGAGATAGACCTTCAGGTTTTTCATCATTTTCTGCATGAATTATACATTGACCACGTTCCAGCGTGGTCAGTTTGCAGCATTCTGTTATTTTGTTTGACAGAGTGTCTTGTTGAGAACATATGTAGGACATGATTTTTTCCTGCAACAGGGAAAATAAAGTATAAGTTTTAAAGATTTATTCTTTAATAAAGGATCTCAAAGCCAGCTTTAGAAAAAGGA
+
CCCDDFFFFFFFGGGGGGGGGGHHHHHHHHHHHHHHHHHHHHHHHHHHHHHGGHHHHIHIHIHIIHHHHHHHHHHHHHHHHHHHHHGHHHHHHHGGGGHHHHHHHHHHHHHHHHHHHHHHHHHHHHHHHGHHHHHHHHHHHHHHHHHHHHHHHHHHHHHHHHHHHHHHHGHHHHHHHHHHHGGHHHHHHHHHHHHHHHHHHHGHHHHHHHHHHHHHHHHHHHHHHHHHHHHHHHHHHGHHHHGHHHHHGGH
@M05620:45:000000000-G6HP7:1:1101:18718:9396 1:N:0:143
ATCTCTATCTCCTAAAAACCTGTTTAGATTTGGAGATAGACCTTCAGGTTTTTCATCATTTTCTGCATGAATTATACATTGACCACGTTCCAGCGTGGTCAGTTTGCAGCATTCTGTTATTTTGTTTGACAGAGTGTCTTGTTGAGAACATATGTAGGACATGATTTTTTCCTGCAACAGGGAAAATAAAGTATAAGTTTTAAAGATTTATTCTTTAATAAAGGATCTCAAAGCCAGCTTTAGAAAAAGGA
+
BBBBBFDFFFFFGGGGGGGGGGHHHHHHHHHHGHHFHHHHHHHHHHHHHHHGGHHHHGHHHHHHHHHGHGHHHHHHHFGHHGHHHHGHHHHHHHGGGGHHHHHHHHGHHHHGHHHHHHHHHHHHHHHHHHHHFHGHHHHHHHHHFHHHHHHHHHHHHHHHHHHHHHHHHGHHHHHHHHHHHGGHHHHHHHHHHHHHGFGHHHGHHHHHGHHHHHHHHHHHFFFFFHHHHHHHFHHHHGEHHHGHHHHHGGG
@M05620:45:000000000-G6HP7:1:1101:18681:9399 1:N:0:143
ATCTCTATCTCCTAAAAACCTGTTTAGATTTGGAGATAGACCTTCAGGTTTTTCATCATTTTCTGCATGAATTATACATTGACCACGTTCCAGCGTGGTCAGTTTGCAGCATTCTGTTATTTTGTTTGACAGAGTGTCTTGTTGAGAACATATGTAGGACATGATTTTTTCCTGCAACAGGGAAAATAAAGTATAAGTTTTAAAGATTTATTCTTTAATAAAGGATCTCAAAGCCAGCTTTAGAAAAAGGA
+
AABCCFFFFFFFGGGGGGGGGGHHHHHHGHHHHHHHHHHHHHHHHHHHHHHGGHHHHFHHIHHIGGHBHEHHHFHGH5GHHEFHFHDCGHHHHHGEEE?FBGFHHHGHHHHEFHHHFHGHHHHHHHHHFGGHGHDGFHHHGFGHEHEGHHHFHFFFHHHCBGEFBGFGGCHHF2C2FGGHHG/GEEDBBFF??DFGD>=FHH1GFFGHFHGHHG=DD0=DFGBDCGHFHFFEHBGHFFFFF0GEB0/CAEC
@M05620:45:000000000-G6HP7:1:1101:21043:9412 1:N:0:143
TACCTGTACTGGGGAAGCATTTGAATATCCCCCCATGGTGATGGGGACGGAGAACTGCTCCATAAACACAGGCAACGTGCCTAACTTTCCCGGGAAGATGAAGTCAAAGAGCGACCACAGCTCTTCGGAGGTTATTTTGCATCGGTGAGCCAGACAGAATGATCCGATGAGGGGTGCGAAACTATTTGAGGAAAGGAAGCACCTTTTTATTAAATTTACCTTTTAGCAATCGCCATTCCTACCCTAAAGAT
+
AABBBBFFFFFFGGGGGGGGGGGHHFHHHHHGGGCHHHHHHHHC2FGFAEEEGHHHGHHHGHHHHGHHHHGHGHFHFHGHHHFHHHHHHHHEEGE@GHGHHFFHHHHHHHHHGGGGCHHHGHHHFHHGGGGAGHHHHHHHGHHGGEFGHGHFHFEHHHFHHHFHHHEGDGHHGGDCDFDB?DGGFGGGFEG99F?FBFFEGGFEFFFFFFFB9BFFFFFBBFFFFBFFFFF?EFFEFFFFFFFFF.BFBBF
@M05620:45:000000000-G6HP7:1:1101:21061:9423 1:N:0:143
TACCTGTACTGGGGAAGCATTTGAATATCCCCCCATGGTGATGGGGACGGAGAACTGCTCCATAAACACAGGCAACGTGCCTAACTTTCCCGGGAAGATGAAGTCAAAGAGCGACCACAGCTCTTCGGAGGTTATTTTGCATCGGTGAGCCAGACAGAATGATCCGATGAGGGGTGCGAAACTATTTGAGGAAAGGAAGCACCTTTTTATTAAATTTACCTTTTAGCAATCGCCATTCCTACCCTAAAGAT
+
BBBBBFFFFFFFGCGGGGGGGGHHHHHHHHHGGGGHHHHHHHHHGGGGGGGGGHHHFGHHHHHHHHHHHHHHGHHHGHHHHHHHHHHHHHHGGGGGGEGHHHHFGHHHHFHHGGGGGHHHGHHHFDGGFGGGHHHHHHHGFHHGDAFEGGHFHFGHHHHHHGHHHHFGGHHGGGCDGGGGGCFFGGGGGGGFGBFGGFFGGGFFFFFFFFFFFBFFFFFFFFFFFFFFEFFFFFFEBFBFFFFFFFFFFEB
@M05620:45:000000000-G6HP7:1:1101:21045:9432 1:N:0:143
TACCTGTACTGGGGAAGCATTTGAATATCCCCCCATGGTGATGGGGACGGAGAACTGCTCCATAAACACAGGCAACGTGCCTAACTTTCCCGGGAAGATGAAGTCAAAGAGCGACCACAGCTCTTCGGAGGTTATTTTGCATCGGTGAGCCAGACAGAATGATCCGATGAGGGGTGCGAAACTATTTGAGGAAAGGAAGCACCTTTTTATTAAATTTACCTTTTAGCAATCGCCATTCCTACCCTAAAGAT
+
AABAAFFFFFFBGGGEEG4GGGHFHBHHHHHGGGGHGGHHHHHGEGEEFGFGGHHHHHHHHHHHHGHFHHHHGGHHGHHHHHHFHHHHHHHGGGEEGFHHGHHHHHHHHHHHGGGGCHHHHHHHHFHFGGGGHHHHHHHGGHHGGCEFHHHHHGGHHHHGHGHHHHGGGHHHGGGGGGGGGGGGGGGGGGGEFB9AFBFGGGFFFFFFFFFF/BFFFFFFFFFFFFFFFFFFFFFEFFFFFFFFFFBFFBF
@M05620:45:000000000-G6HP7:1:1101:16353:9434 1:N:0:143
ATCTCTATCTCCTAAAAACCTGTTTAGATTTGGAGATAGACCTTCAGGTTTTTCATCATTTTCTGCATGAATTATACATTGACCACGTTCCAGCGTGGTCAGTTTGCAGCATTCTGTTATTTTGTTTGACAGAGTGTCTTGTTGAGAACATATGTAGGACATGATTTTTTCCTGCAACAGGGAAAATAAAGTATAAGTTTTAAAGATTTATTCTTTAATAAAGGATCTCAAAGCCAGCTTTAGAAAAAGGA
+
CCCCCFFFFFFFGGGGGGGGGGHHHHHHHHHHHHHGHHHGHHHHHHHHHHHGGHHHHHHHHHHHHHHHHHHHHHHHHHHHHGHHHHGHHHHHHHGGGGHHHHHHHHHHHHHHHHHHHHHHHHHHHHHHHHHHHHHHHHHHHHHHHHGHHHHHHHHHHHHHHHHHHHHHHGHHHHHHHHHHHGGHHHHHHHHHHHHHHGHHHHGHHHHHHHHHHHHHHHHHHHHHHHHHHHHHHGHHHGHHHHHFHHHHGGG
@M05620:45:000000000-G6HP7:1:1101:9043:9441 1:N:0:143
CATCCTGACCCTGAAGTACCCGGCTTGATTTCTGACATTAGATCGGAAGAGCACACGTCTGAACTCCAGTCACAGCGATAGATCTCGTATGCCGTCTTCTGCTTGAAAAAAAAAAAAAAAACAAAGCAACTTTTCTTTGTTACACAACCCTCCACATTACAACAACCTACATTCAATACCTCCCACGTATCCACTCATTAGTACCACGCCTACTTGCTCCTCCGCCCCGCCTCACACCTCTCATTCCACAC
+
CCCCCFFFFFFFGGGGGGGGGGGGGCGHHHHGHHHHHHHGHGHHHGGEEFHHHHHHGHHHFHHHFHHHHHHHHFGGGEHAFFEGEBGFECHHGGFGHGHHHHHGHHHHEGFGGCB/><//><<.0001/./<00<0000</0=0<0.:.:..:///00CG00/99.99///0000000:00;../.-9/0.90/:////////////.:;:.;9//:9/:/;/..:B---9:A/.//./.;;/://:///.
@M05620:45:000000000-G6HP7:1:1101:24499:9444 1:N:0:143
ATCTCTATCTCCTAAAAACCTGTTTAGATTTGGAGATAGACCTTCAGGTTTTTCATCATTTTCTGCATGAATTATACATTGACCACGTTCCAGCGTGGTCAGTTTGCAGCATTCTGTTATTTTGTTTGACAGAGTGTCTTGTTGAGAACATATGTAGGACATGATTTTTTCCTGCAACAGGGAAAATAAAGTATAAGTTTTAAAGATTTATTCTTTAATAAAGGATCTCAAAGCCAGCTTTAGAAAAAGGA
+
BCCCCFFFFFFFGGGGGGGGGGHHHHHHHHHHHGHGHHHGHHHHHHHHHHHGGHHHHIHHIHIIIHHHHHHHHHHFHHHHHHHHHHGHHHHHHHGGGGHHHHHHHHHHHHHHHHHHHHHHHHHHHHHHHHHHHHHHHHHHHHHHHHHHHHHHHHHHHHHHHHHHHHHHHGHHHHHHHHGHHFGHHHHHHHHHHHHHHHHHHHHHHHHHHHHDHHHHHHHHHGHHHHHHHHHHHHHGHGHHHHHGHHGHGGH
@M05620:45:000000000-G6HP7:1:1101:16366:9448 1:N:0:143
ATCTCTATCTCCTAAAAACCTGTTTAGATTTGGAGATAGACCTTCAGGTTTTTCATCATTTTCTGCATGAATTATACATTGACCACGTTCCAGCGTGGTCAGTTTGCAGCATTCTGTTATTTTGTTTGACAGAGTGTCTTGTTGAGAACATATGTAGGACATGATTTTTTCCTGCAACAGGGAAAATAAAGTATAAGTTTTAAAGATTTATTCTTTAATAAAGGATCTCAAAGCCAGCTTTAGAAAAAGGA
+
CCCCCFFFFFFFGGGGGGGGGGHHHHHHHHHHHHHHHHHHHHHHHHHHHHHGGHHHHHIHHHHHIHHHHHHHHHHHHHHHHHGHHHGHHHHHHHGGGGHHHHHHHHHHHHHHHHHHHHHHHHHHFHHHHGHHHHFHHHHHHHHHHHHHHHHHHHHHHHHHHHHHHHHHHGHHHHHHHHHHHGGHHHHHHHHHHHHHHHHHHHHHHHHHHHHHHHHHHGHHGHHHHHHHHHHHHFHHHGHHHHH0FGGGGGH
@M05620:45:000000000-G6HP7:1:1101:25187:9451 1:N:0:143
TACCTGTACTGGGGAAGCATTTGAATATCCCCCCATGGTGATGGGGACGGAGAACTGCTCCATAAACACAGGCAACGTGCCTAACTTTCCCGGGAGATGAAGTCAAAAAGCCACCCCCGCTCCTCCGGGGGTATTTTTGCTTCGTGAGGCCGGCAGGATTGTCCCGTTGAGGGGGCCGAACCATTTTAGGGAAAGAAGCACCCTTTTTTTTAATTTTCCCTTTTAGCATTCCCCTTTCTAACCTTAAGATC
+
CCCCCFFFFFFFGGGGGGGGGGHHHHHHHHHGGGGHHHGHHHHHHGGGGGGGGHHHHHHHHHHHHHHHHHHHGHHHGHHHHHHHHHHHHHHDG/E//334B3444DF3//0022B////////?00?//>-<.0=GHC-0000;/./..;.------=00/00;0-....;BD-----;C--./;F///;.;A.;/A///:A.;FFF/-;-;;/;F//;/;FF////;////;//;/;///;A//;;////
@M05620:45:000000000-G6HP7:1:1101:24508:9459 1:N:0:143
ATCTCTATCTCCTAAAAACCTGTTTAGATTTGGAGATAGACCTTCAGGTTTTTCATCATTTTCTGCATGAATTATACATTGACCACGTTCCAGCGTGGTCAGTTTGCAGCATTCTGTTATTTTGTTTGACAGAGTGTCTTGTTGAGAACATATGTAGGACATGATTTTTTCCTGCAACAGGGAAAATAAAGTATAAGTTTTAAAGATTTATTCTTTAATAAAGGATCTCAAAGCCAGCTTTAGAAAAAGGA
+
CCCCCFFFFFFFGGGGGGGGGGHHHHHHHHHHHHHHHHHHHHHHHHHHHHHGGHHHHHHHHHIHIHHHHHHHHHHHHHHHHHHHHHGHHHHHHHGGGGHHHHHHHHHHHHHHHHHHHHHHHHHHHHHHHHHHHHHHHHHHHHHHHHHHHHHHHHHHHHHHHHHHHHHHHGHHHHHHHHHHHGGHHHHHHHHHHHHHHHHHHHHHHHHHHHHHHHHHHHHHHHHHHHHHHHHHGHHHHGHHHHHHHHHHGGF
@M05620:45:000000000-G6HP7:1:1101:9705:9466 1:N:0:143
TACCTGTACTGGGGAAGCGTGTAGCAATCGCCATTCCTACCCTAAAGATCGGAAGAGCACACGTCTGAACTCCAGTCACAGCGATAGATCTCGTATGCCGTCTTCTGCTTGAAAAAAAAAACTGCTTACCGATGCCCCTCGTCGCCCCAAGACCCACCGCACGAAGCTGCCTCCTATCAGGCTCAGCCTACTCCCGTTGCGCACGCTTCCTCTCGCCTAACATTTTTTGAACGCCTGTCGTACAGACATTT
+
ABABBFFFFFFFGGGGGGFAEEHFFHGHHGEGEFGGHHHHHHGHHFHFHHHEFGGHHHFHGHGHHHGGFHHHHHHFHHHHHHGEEEEFGHHHHGGHFGHGFGFFHFFHHGGE3F3FGGG</<222@>21?//>/?10<..<..--.<@A...//::...:--99..-99/;99./;99000/:.0/////9/9;..;;..---;--...;F//9.9-.././////9--;//9.9.;B/.....9/:9/B/
@M05620:45:000000000-G6HP7:1:1101:11061:9487 1:N:0:143
TACCTGTACTGGGGAAGCATTTGAATATCCCCCCATGGTGATGGGGACGGAGAACTGCTCCATAAACACAGGCAACGTGCCTAACTTTCCCGGGAAGATGAAGTCAAAGAGCGACCACAGCTCTCGGAGGTTATTTTGCATCGGTGAGCCAGACAGAATGATCCGATGAGGGGTGCGAAACTATTTGAGGAAAGGAAGCACCTTTTTATTAAATTTACCTTTTAGCAATCGCCATTCCTACCCTAAAGATC
+
DCDCCFFFFFFFGGGGGGGGGGHHHHHHHHHGGGGHHHHHHHHHHGGGGGGGGHHHHHHHHHHHHHHHHHHHGHHHGHHHHHHHHHHHHHHGGGGGGHHHHHHHHHHHHHHHGGGGGHHHHHHHHGGGGGGHHHHHHHHHHHGGGGGHHHHHHGHGHHHHHHHHHGGGHHHGGEEGGGGGGGGGGHHGGGCGGGGGGGGGGFFFFFFFHHHFFFFHHFFFFFFFFFFFFFFFFFFFFFFHFFFFFFFFFFF
@M05620:45:000000000-G6HP7:1:1101:3313:9496 1:N:0:143
ATCTCTATCTCCTAAAAAGGAAGAAAGGGGAGGGAAGACGGAAGAGCACACGTCTGAACTCCAGTCACAGCGATAGATCTCGTATGCCGTCTTCTGCTTGAAAAAAAAAAAAAGAGAAATTGAAATGAGTAGATAAGTTATCTTTTGAAAAATAAGTAATGCAATGAGAAAGAAAGAAGAGAGGAAGATGAAGGGATTTACGAAAATGATTGAGAATGGGTATGGGACAGTAAATCACTGTCGCTGTGATT
+
ABABCFFFFFFFGGGGGGGEBCGFGHGHEGEGGGEHGHHFGCDGFHFHGHHEFFHFFFFGHHGGGGFGHHGE@GEEHG4GHFFDGHGG>EEHGHHGDGHHFG3??EFB?C<>/?/001=11111111111111111<1=000<=<=G.000..000:0:;0000;0000000/:/0/./0./...;..0000;0../=:00....-00000000.0000./000/./...;00000000000....:/;00
@M05620:45:000000000-G6HP7:1:1101:8136:9500 1:N:0:143
CATCCTGACCCTGAAGTACCCCATTGAGCATGGCATCGTCACCAACTGGGACGACATGGAGAAGATCTGGCACCACACCTTCTACAACGAGCTGCGCGTGGCCCCGGAGGAGCACCCAGTGCTGCTGACCGAGGCCCCCCTGAACCCCAAGGCCAACAGAGAGAAGATGACTCAGGTGAGGCTCGGCCGACGCCCGTGCTCCTCCCGTCCTTTCCCCAGTCATTTTCTGCCCGGCTTGATTTCTGCCATTT
+
ABBBBFFBFFFFGGFGGGGGGGGHHHGHHGHGHHHHHGHHHGHHHGHHHHGHCGGGGHHGHHHHGHHHHGHHHGHHGGFHHHHHHHHHGGGGGGHGGGGG@EHHGGFGGGGGHGHHGGHHHHHHHGHHHHDGGGGGGDFGGGHHHHGDCGHFEHF?EGGGGGGGGGFFGGFGGGGGFGGGFGEFFFFDFDFBAFF-;ADEFFFFFFFADDDFFFFFFFFFFFFFFFFFFFFFFFA-B-.9BBF/:////;/
@M05620:45:000000000-G6HP7:1:1101:11070:9502 1:N:0:143
TACCTGTACTGGGGAAGCATTTGAATATCCCCCCATGGTGATGGGGACGGAGAACTGCTCCATAAACACAGGCAACGTGCCTAACTTTCCCGGGAAGATGAAGTCAAAGAGCGACCACAGCTCTCGGAGGTTATTTTGCATCGGTGAGCCAGACAGAATGATCCGATGAGGGGTGCGAAACTATTTGAGGAAAGGAAGCACCTTTTTATTAAATTTACCTTTTAGCAATCGCCATTCCTACCCTAAAGATC
+
CBCCCFFFFFFFGGGGGGGGGGHHHHHHHHHGGGGHHHGHHHHCHGGGGGGGGHHHHHHHHGHHHHHHHHHHGFHHGHHHHHHHHHHHHGHGGGGGGHHHHHHHHHHHGHHHGGGGGHGHHHHHHGGDDGDHHHHHHHFGHHGGGGEHHHHHFEHHHHHHHHHHGDDDHHHGGCCGGG?DGGFGGFGFECBFGGGGGGGFFEFFFFFFFFFBFFFFFFFFFFFFFFFBFFFFFFFFFFFFFAFFFFFBFF:
@M05620:45:000000000-G6HP7:1:1101:3331:9504 1:N:0:143
ATCTCTATCTCCTAAAAAGGAAGAAAGGGGAGGGAAGACGGAAGAGCACACGTCTGAACTCCAGTCACAGCGATATATCTCGTATGCCGTCTTCTGCTTTAACAAAAAAAACACATACAATGATTTTCGCTGATATGTTTACGTTGTCTTATTAAGGTAATTATGTGCTGATGGATCATGTAGGATTACTAATAGCATTAGTGCTATCTTAAATCAGACGTCGAGCAAGTGACACATTTAGCGAACTTACC
+
AABBBFFFFFFFGGGGGGE24BECC4G4A22222EABFFA2AEECHHHHHGECGF1GGHHHHHCGHHHG5F0EF1/@4BFB1BEG3BFEEGEEGH44GB43?4?3BG?<E//?0?111111<122212<////111111111/<0.>11<111111111100000<00000000/00.0:0000000000000000::;000;0000/000000;090/-.9---.-//0//;//.//////---99////
@M05620:45:000000000-G6HP7:1:1101:8133:9517 1:N:0:143
CATCCTGACCCTGAAGTACCCCATTGAGCATGGCATCGTCACCAACTGGGACGACATGGAGAAGATCTGGCACCACACCTTCTACAACGAGCTGCGCGTGGCCCCGGAGGAGCACCCAGTGCTGCTGACCGAGGCCCCCCTGAACCCCAAGGCCAACAGAGAGAAGATGACTCAGGTGAGGCTCGGCCGACGCCCGTGCTCCTCCCGTCCTTTCCCCAGTCATTTTCTGCCCGGCTTGATTTCTGACATTA
+
CDDDDFFFFFFFGGGGGGGGGGGHHHHHHHHHHHHHHGHHHGHHHGHHHHHHGGGGGHHHHHHHHHHHHHHHHGHHHGGHHHHHHHHHGGGGGHHGGGGGGGHHGGGGGGGGHHHHGGHHHHHHHHHHHHGGGGGGGGGGGGHHHHGGGGHGHHGGGGGGGGGGGGGGGGGGGGGGGGGGGGGGFFFFFFFFFFFFCDDFFFFFFFFADFFFFFFFFFFFFFFFFFFFFFFEDAFFFFFFFFFFFFFFFF0
@M05620:45:000000000-G6HP7:1:1101:23353:9555 1:N:0:143
TACCTGTACTGGGGAAGCATTTGAATATCCCCCCATGGTGATGGGGACGGAGAACTGCTCCATAAACACAGGCAACGTGCCTAACTTTCCCGGGAAGATGAAGTCAAAGAGCGACCACAGCTCTCGGAGGTTATTTTGCATCGGTGAGCCAGACAGAATGATCCGATGAGGGGTGCGAAACTATTTGAGGAAAGGAAGCACCTTTTTATTAAATTTACCTTTTAGCAATCGCCATTCCTACCCTAAAGATC
+
CCCCCFFFFFFFGGGGGGGGGGGGHGHHHHHGGGGHHHFGHHHHHGGGGGGGGHHHHHHHHHHHHHHHHHHHGHHHGHHHHHHHHHHHHGHGGGGGGHHHHHHHHHHHHHHHGGGGGHHHHHHHHGGGGGEHHHHHHHHGHHGGGGGHHHHHHGHHGHHHHHHHHGGGHHHGGEGGGGGGGGGGGGGGGGFGGGGGGGGFGFFFFFFFFFFEFFFFFFFFFFFFFFFBFFFFFFFFFFFFFFFFFFFFFFF
@M05620:45:000000000-G6HP7:1:1101:23373:9558 1:N:0:143
TACCTGTACTGGGGAAGCATTTGAATATCCCCCCATGGTGATGGGGACGGAGAACTGCTCCATAAACACAGGCAACGTGCCTAACTTTCCCGGGAAGATGAAGTCAAAGAGCGACCACAGCTCTCGGAGGTTATTTTGCATCGGTGAGCCAGACAGAATGATCCGATGAGGGGTGCGAAACTATTTGAGGAAAGGAAGCACCTTTTTATTAAATTTACCTTTTAGCAATCGCCATTCCTACCCTAAAGATC
+
BABCCFFFFFFFGGGGGGGGGGHHHHHHHHHGGGGHHHHHGHHHHGGGGGGGGHHHHHHHHHHHHHHHHGHHGHHHGHHHHHHHHHHHHHHGGGGGGHHHHHHHHHHHHHHHGGGGGHGHHHHHHGGGGGGHHHHHHHHHHHGGGGGHHGHHHGHGCGHHHHHHHDGGHHHGGEGGGGGGGGGGGGGEEGBFGGGGGGGGGFFFFFFFFFFFFFFFFFFFFFFFFFFBFFFFFFFFFFFFFFFFFFFFFFF
@M05620:45:000000000-G6HP7:1:1101:11089:9575 1:N:0:143
TACCTGTACTGGGGAAGCATTTGAATATCCCCCCATGGTGATGGGGACGGAGAACTGCTCCATAAACACAGGCAACGTGCCTAACTTTCCCGGGAAGATGAAGTCAAAGAGCGACCACAGCTCTCGGAGGTTATTTTGCATCGGTGAGCCAGACAGAATGATCCGATGAGGGGTGCGAAACTATTTGAGGAAAGGAAGCACCTTTTTATTAAATTTACCTTTTAGCAATCGCCATTCCTACCCTAAAGATC
+
CCCCCFFFFFFFGGGGGGGGGGHHHHHHHHHGGGGHHHHHHHHHHGGGGGGGGHHHHHHHHHHHHHHHHHHHGHHHGHHHHHHHHHHHHHHGGGGGGHHHHHHHHHHHHHHHGGGGGHHHHHHHHGGGGGEHHHHHHHHHHHGGGGGHHHHHHGHHHHHHHHHHHGGGHHHGGCEGGGGGGGGGGGGGGGFGGGGGGGGGGFFFFFFFFFFFFFFFFFBFFFFFFFFBFFEFFDFFFFFFFFFFFFFFFFF
@M05620:45:000000000-G6HP7:1:1101:16342:9575 1:N:0:143
ATCTCTATCTCCTAAAAGGAAGAAAGGGGAGGGAAGATCGGAAGAGCACACGTCTGAACTCCAGTCACAGCGATAGATCTCGTATGCCGTCTTCTGCTTGAAAAAAAAAAAATCAGATATTTTTTTTGCCCGATTGTCTTGTTGATCCCATCTTTATTGCATGATGTTTTCCTGCACCGGGGACAATCACGTCTACGTTTTAACGATTTATTCTTTACTACATGATCTCACCGCCCGCTTTAGCACTATGC
+
BBBBBFFFFFFFGGGGGGGGGGGB4FGGGGGGGGGGHHHHGAEGHHHHHGHGHHHGHHHHHHHHHHHHHHHGGHGGHHFHHHFGHHHHGEEGGHHHHHHH0GEGHGEDC///0@1111111F11/<<>100<--<.<==<0GC.0000;00/<00;000<0CFBF00;0/;0;0;///-9;---9.9;//9..;./:9;FF///;9A.9B/BFFBF/;/////;/;/BF/B..-9--;-9;/;////;//;
@M05620:45:000000000-G6HP7:1:1101:23358:9590 1:N:0:143
CATCCTGACCCTGAAGTACCCCATTGAGCATGGCATCGTCACCAACTGGGACGACATGGAGAAGATCTGGCACCACACCTTCTACAACGAGCTGCGCGTGGCCCCGGAGGAGCACCCAGTGCTGCTGACCGAGGCCCCCCTGAACCCCAAGGCCAACAGAGAGAAGATGACTCAGGTGAGGCTCGGCCGACGCCCGTGCTCCTCCCGTCCTTTCCCCAGTCATTTTCTGCCCGGCTTGATTTCTGACATTA
+
CDDDDFFFFFFFGGGGGGGGGGGHHHHHHHHHHHHHHGHHHGHHHGHHHHHHGGGGGHHHHHHHHHHHHHHHHGHHHGGHHHHHHHHHGGGGGHHGGGGGGGHHGGGGGGGGHHHHGGHHHHHHHHHHHHGGGGGGGGGGGGHHHHGGGGHGHHGGGGGGGGGGGGGGGGGGGGGGGGGGGGGGFFFFFFFFFFFFFDFFFFFFFFFFFFFFFFFFFFFFFFFFFFFFFFFFFFFFFFAFFFFFFFFFFF0
@M05620:45:000000000-G6HP7:1:1101:5820:9592 1:N:0:143
ATCTCTATCTCCTAAAAACCTGTTTAGATTTGGAGATAGACCTTCAGGTTTTTCATCATTTTCTGCATGAATTATACATTGACCACGTTCCAGCGTGGTCAGTTTGCAGCATTCTGTTATTTTGTTTGACAGAGTGTCTTGTTGAGAACATATGTAGGACATGATTTTTTCCTGCAACAGGGAAAATAAAGTATAAGTTTTAAAGATTTATTCTTTAATAAAGGATCTCAAAGCCAGCTTTAGAAAAAGGA
+
BCCCCFFFFFFFGGGGGGGGGGHHHHHHHHHHHHHHHHHHHHHHHHHHHHHGGHHHHHHHHHIHIHHHHHHHHHHHHHHHHHHHHHGHHHHHHHGGGGHHHHHHHHHHHHHHHHHHHHHHHHHHHHHHHHHHHHHHHHHHHHHHHHHHHHHHHHHHHHHHHHHGHHHHHGHHHHHHHHHHHGGHHHHHHHHHHHHHHHHHHHGHHHHHHHHHHHHHHHHHHGHHGHHHHGHHHHHHHGHHHHHHHHHHGGH
@M05620:45:000000000-G6HP7:1:1101:21083:9593 1:N:0:143
ATCTCTATCTCCTAAAACCTGTTTAGATTTGGAGATAGACCTTCAGGTTTTTCATCATTTTCTGCATGAATTATACATTGACCACGTTCCAGCGTGGTCAGTTTGCAGCATTCTGTTATTTTGTTTGACAGAGTGTCTTGTTGAGAACATATGTAGGACATGATTTTTTCCTGCAACAGGGAAAATAAAGTATAAGTTTTAAAGATTTATTCTTTAATAAAGGATCTCAAAGCCAGCTTTAGAAAAAGGAA
+
ABBBBFFFFFFFGGGGGGGGGGGHFGHHHHFHHHHHHHHHHHHHHHHHHHGGHHHHHHHHHHHHHHHHGHHHHHHHFHHHHHHHHGHHHHHFHGGGGHHHGHHHHHHGHHHHHHHHHHHHHHFHHHHHHHHHHHHHHHHHHHHGHGFHGHHGFHFFFHHHHHHHHHHHGHHHHHHHHHHHGGHHHHHHHHHGHHHHHHHHFFGGHHHHHHHHHGHGFGHFGHBGHHHHHHGHHHHHGHHHGGFGFHFG.CG
@M05620:45:000000000-G6HP7:1:1101:5844:9597 1:N:0:143
ATCTCTATCTCCTAAAAACCTGTTTAGATTTGGAGATAGACCTTCAGGTTTTTCATCATTTTCTGCATGAATTATACATTGACCACGTTCCAGCGTGGTCAGTTTGCAGCATTCTGTTATTTTGTTTGACAGAGTGTCTTGTTGAGAACATATGTAGGACATGATTTTTTCCTGCAACAGGGAAAATAAAGTATAAGTTTTAAAGATTTATTCTTTAATAAAGGATCTCAAAGCCAGCTTTAGAAAAAGGA
+
ABBBBFFFFFFFGGGGGGGGGGHHHHHHHHHHHGHHHHHHHHHHHHHHHHHGGHHHHHHHHHHHHHHHHGHHHHHHHHHHHGHHGHGHHHHHHHGGGGHHFHHHHHHHHHHHHHHHHHHHHHHHHHHHGHHHHHHHHHHHHHHHHHHHHHHFHHHHHHHHHHHHHHHHHGHHHHHGHHHHGGGHHHHHHHHHHHHHHHHHHHHHHHHHHHHHHHHHHHHHDDGHHHHHHGHHHHHHHGHHHHHHGHHHGGF
@M05620:45:000000000-G6HP7:1:1101:9413:9605 1:N:0:143
TACCTGTACTGGGGAAGCATTTGAATATCCCCCCATGGTGATGGGGACGGAGAACTGCTCCATAAACACAGGCAACGTGCCTAACTTTCCCGGGAAGATGAAGTCAAAGAGCGACCACAGCTCTCGGAGGTTATTTTGCATCGGTGAGCCAGACAGAATGATCCGATGAGGGGTGCGAAACTATTTGAGGAAAGGAAGCACCTTTTTATTAAATTTACCTTTTAGCAATCGCCATTCCTACCCTAAAGATC
+
DCDDDFFFFFFFGGGGGGGGGGHHHHHHHHHGGGGHHHHHHHHHHGGGGGGGGHHHHHHHHHHHHHHHHHHHGHHHGHHHHHHHHHHHHHHGGGGGGGHHHHHHHHHHHHHHGGGGGHHHHHHHFDGB@F<F?=GHHFDDBDAGEDFGFGCC..CFCGDH0D0GC.:ECCGGG;E.9.;DAB0BFGF:EF:CGGGFGA.0BEFFFFFFFFBFFFFFFFFFFFFB;:BFB099;.AFBFBBBFFB:FFFB0:
@M05620:45:000000000-G6HP7:1:1101:21094:9608 1:N:0:143
ATCTCTATCTCCTAAAACCTGTTTAGATTTGGAGATAGACCTTCAGGTTTTTCATCATTTTCTGCATGAATTATACATTGACCACGTTCCAGCGTGGTCAGTTTGCAGCATTCTGTTATTTTGTTTGACAGAGTGTCTTGTTGAGAACATATGTAGGACATGATTTTTTCCTGCAACAGGGAAAATAAAGTATAAGTTTTAAAGATTTATTCTTTAATAAAGGATCTCAAAGCCAGCTTTAGAAAAAGGAA
+
CCCCDFFFFFFFGGGGGGGGGGHHDGHHHHHHHHHHHHHHHHHHHHHHHHGGHHHHHHHHHIHIHIHHHHHHHHHHHHHHGHHHHGHHHHHHHGGGGHHGHHHHHHHHHHHHHHHHHHHHHHHHHHHHHHHHHHHHHHHHHHHHHHHHHHHHHHHHHHHHHHHHHHHHGHHHHHHHHHHHGGHHHHHHHHHHHDFHGHHHHHHHHHHHHHHHHHHHHDGHDGDGHHHHHHHHGHHHGHHHHHHHHHHGGEH
@M05620:45:000000000-G6HP7:1:1101:5830:9611 1:N:0:143
ATCTCTATCTCCTAAAAACCTGTTTAGATTTGGAGATAGACCTTCAGGTTTTTCATCATTTTCTGCATGAATTATACATTGACCACGTTCCAGCGTGGTCAGTTTGCAGCATTCTGTTATTTTGTTTGACAGAGTGTCTTGTTGAGAACATATGTAGGACATGATTTTTTCCTGCAACAGGGAAAATAAAGTATAAGTTTTAAAGATTTATTCTTTAATAAAGGATCTCAAAGCCAGCTTTAGAAAAAGGA
+
ABCCCFFFFFFFGGGGGGGGGGHHHFHHHHHHHHHGHHHHHHHHHHHGHHHGGHHHHHHHHHHHHHHHHHHHHHHHHHHHHGHHHHGHHHHHHHGGDGHHHHHHHHHHHHHHHHHGHHHHHHHHHHHHHHHHHHGHHHHHHHHFHFHHHHHHHHHHGHHHHHHHHHHHHFHHHHHHHHHHHGGHFHHEHHHHGHGHHGGHHGHGHHHHHHHHHHHHHFGGHFHEHHHHHHHGGHHHHGHHHHHHHFCHD?G
@M05620:45:000000000-G6HP7:1:1101:4050:9611 1:N:0:143
CATCCTGACCCTGAAGTACCCGGCTTGATTTCTGACATTAGATCGGAAGAGCACACGTCTGAACTCCAGTCACAGCGATAGATCTCGTATGCCGTCTTCTGCTTGAAAAAAAAAAAAAAAATAAACAAACACTAAATAAATATCTTAATTAGGATGGTGATGCCTTCAGGCGACGGTGAGTTAAGACCGCTTAGGACGTTGTCCACAGACTTATTAGCATACTGGTAGTGTCTGCGTGAGTGTGGTGCTTG
+
CCCDDFFFFFFFGGGGGGGGGGGGGGGHHHHHHHHHHHHHHHHHHGGEGHHHHHGHGHHHGHHGHHHHHHHHHHHHGGHGGGHHHHHGGHHHHGGGHGHHHHHHHHHHHHGGGDD<<///<0<<11<.0.<.0/00000000000<00<000000:.0000000000:0</-----....0000;00/---..0000-..9.00000.0.0000000/00;00000000;;0000-;...;0;0.:.0:00
@M05620:45:000000000-G6HP7:1:1101:28204:9619 1:N:0:143
TACCTGTACTGGGGAAGCATTTGAATATCCCCCCATGGTGATGGGGACGGAGAACTGCTCCATAAACACAGGCAACGTGCCTAACTTTCCCGGGAAGATGAAGTCAAAGAGCGACCACAGCTCTCGGAGGTTATTTTGCATCGGTGAGCCAGACAGAATGATCCGATGAGGGGTGCGAAACTATTTGAGGAAAGGAAGCACCTTTTTATTAAATTTACCTTTTAGCAATCGCCATTCCTACCCTAAAGATC
+
BBBBBFFFFFFFGGFEGGGGGGHHHGHHHHHGGGGHHHFGDHHHGGGGFGFEGHHHHHHHHHHHHHHHHHHHGHHHGHHHHHHHHFHHHFHGGGGGGHHHHHGGHHHHHHHHGGGGGHHHHHHHHGGDDGDHHHHHHHHEHHGGGGGHHHHHHGHGHHHHHHHHHGGGHHHGDFGGFCFGGGGGGGGEAFFFGGGGFFGGGFFFFFFFFFFFFFFFFFFFFFFFFFFFFFFEFDEFFFFFFFFFFFFFFFF
@M05620:45:000000000-G6HP7:1:1101:5647:9634 1:N:0:143
CATCCTGACCCTGAAGTACCCCATTGAGCATGGCATCGTCACCAACTGGGACGACATGGAGAAGATCTGGCACCACACCTTCTACAACGAGCTGCGCGTGGCCCCGGAGGAGCACCCAGTGCTGCTGACCGAGGCCCCCCTGAACCCCAAGGCCAACAGAGAGAAGATGACTCAGGTGAGGCTCGGCCGACGCCCGTGCTCCTCCCGTCCTTTCCCCAGTCATTTTCTGCCCGGCTTGATTTCTGACATTA
+
CCCDDFFFFFFFGGGGGGGGGGGHHHHHHHHHHHHHHGHHFGHHHGHHHHHHGGGGGHHHHHHH3FHHHHHHHGHHHGGHHHHHHHHHGGGGGHHGGGGGGGHHGGGGGGGGHGHHGGHGHHHHHHHGHHGGGGGGGGGGGGHHHHGGGGHGHHGGGGGGGGGGGGGGGGGGGGGGGGGGGGGGFFFFFFFFFFFF@DFFFFFFFFFADFDFFFFFFFBFFFFFFFFFFFFFFFFAFFFFFFFFF;BFFF0
@M05620:45:000000000-G6HP7:1:1101:11316:9655 1:N:0:143
ATCTCTATCTCCTAAAAACCTGTTTAGATTTGGAGATAGACCTTCAGGTTTTTCATCATTTTCTGCATGAATTATACATTGACCACGTTCCAGCGTGGTCAGTTTGCAGCATTCTGTTATTTTGTTTGACAGAGTGTCTTGTTGAGAACATATGTAGGACATGATTTTTTCCTGCAACAGGGAAAATAAAGTATAAGTTTTAAAGATTTATTCTTTAATAAAGGATCTCAAAGCCAGCTTTAGAAAAAGGA
+
CCCCCFFFFFFFGGGGGGGGGGHHHHHHHHHHHHHHHHHHHHHHHHHHHHHGGHHHHHHHHHHHHHHHHHHHHHHHHHHHHHHHHHGHHHHHHHGGGGHHHHHHHHHHHHHHHHHHHHHHHHHHHHHHHHHHHHHHHHHHHHHHHHHHHHHHHHHHHHHHHHHHHHHHHGHHHHHHHHHHHGGHHHHHHHHHHHHHHFGHHHGHHHHHHHHHHHHHHHHHHHGHHHGHHGHHHHHHHGHHHHHHHHHHGGH
@M05620:45:000000000-G6HP7:1:1101:17599:9660 1:N:0:143
ATCTCTATCTCCTAAAAACCTGTTTAGATTTGGAGATAGACCTTCAGGTTTTTCATCATTTTCTGCATGAATTATACATTGACCACGTTCCAGCGTGGTCAGTTTGCAGCATTCTGTTATTTTGTTTGACAGAGTGTCTTGTTGAGAACATATGTAGGACATGATTTTTTCCTGCAACAGGGAAAATAAAGTATAAGTTTTAAAGATTTATTCTTTAATAAAGGATCTCAAAGCCAGCTTTAGAAAAAGGA
+
CCCCCFFFFFFFGGGGGGGGGGHHHHHHHHHHHHHHHHHGHHHHHHHGHHHGGHHHHHHHHIHIIHHHHHHHHHHHHHHHHHHHHHGHHHHHHHGGGGHHHHHHHHHHHHHHHHHHHHHHHHHHHHHHGGHHHHHHHHHHHHHHHHHHHHHHHHHHHHHHHHHHHHHHHGHHHHHHHHHHHGGHHHHHHHHHHHHHHHHHHHHHHHHHHHHHHHHHHHHHHHHHHHHHHGHHHGHHHGHHHHGGGHHHGGH
@M05620:45:000000000-G6HP7:1:1101:6472:9663 1:N:0:143
ATCTCTATCTCCTAAAAACCTGTTTAGATTTGGAGATAGACCTTCAGGTTTTTCATCATTTTCTGCATGAATTATACATTGACCACGTTCCAGCGTGGTCAGTTTGCAGCATTCTGTTATTTTGTTTGACAGAGTGTCTTGTTGAGAACATATGTAGGACATGATTTTTTCCTGCAACAGGGAAAATAAAGTATAAGTTTTAAAGATTTATTCTTTAATAAAGGATCTCAAAGCCAGCTTTAGAAAAAGGA
+
CCCCDFFFFFFFGGGGGGGGGGHHHHHHHHHHHHHHHHHHHHHHHHHHHHHGGHHHHHHHHIHHIHHHHHHHHHHHHHHHHHHHHHGHHHHHHHGGGGHHHHHHHHHHHHHHHHHHHHHHHHHHHHHHHHHHHHHHHHHHHHHHHHHHHHHHHHHHHHHHHHHHHHHHHGHHHHHHHHHHHGGHHHHHHHHHHHHHHHHHHHHHHHHHHHHHHHHHHHHHHHHHHHHHHGHHHHHHHGHHHHHHGHHHGGH
@M05620:45:000000000-G6HP7:1:1101:28077:9694 1:N:0:143
TACCTGTACTGGGGAAGCATTTGAATATCCCCCCATGGTGATGGGGACGGAGAACTGCTCCATAAACACAGGCAACGTGCCTAACTTTCCCGGGAAGATGAAGTCAAAGAGCGACCACAGCTCTTCGGAGGTTATTTTGCATCGGTGAGCCAGACAGAATGATCCGATGAGGGGTGCGAAACTATTTGAGGAAAGGAAGCACCTTTTTATTAAATTTACCTTTTAGCAATCGCCATTCCTACCCTAAAGAT
+
CDCCDFFFFFFFGGGGGGGGGGHHFGHHHHHGGGGHFHBGGHHHHGGGGGGGGHHHHHHHHHHHHHHHHHHHGHHHGHHHHHHHHHHHHHHGGGGGGHHHHHHHHHHHHHHHGGGGGHHHHHHHHHHGGGGCHHHHHHHHGHHGGEGGHHHHHHGHHHHHHHHHHHEGGHHHGG<EDFDGGGGGGGGHGEG<FFCFF<FFFGFFFFFFFFFFFFFHFFFFFFFFFFFFFFFFFFFFFFFFFFFFFFFFFFF
@M05620:45:000000000-G6HP7:1:1101:21559:9701 1:N:0:143
TACCTGTACTGGGGAAGCATTTGAATATCCCCCCATGGTGATGGGGACGGAGAACTGCTCCATAAACACAGGCAACGTGCCTAACTTTCCCGGGAAGATGAAGTCAAAGAGCGACCACAGCTCTCGGAGGTTATTTTGCATCGGTGAGCCAGACAGAATGATCCGATGAGGGGTGCGAAACTATTTGAGGAAAGGAAGCACCTTTTTATTAAATTTACCTTTTAGCAATCGCCATTCCTACCCTAAAGATC
+
BBBBBFFFFFFFGGGFGGGGGGHHGGHHHHHGGGGGHHFGHGHHHGGGGGGGGHHHHHHHHHHHHHHHHHHHGHHHGHGHHHHHHHHHHHHGGGGGFHHHHHHHHHHHHHHHGGGGGHHHHHHHHGGGGGGHHHHHHHHGHHGGGGGHHHHHGGHHGHHHHHHHHGGGHHHGG;@FGDCGGGGGGGGGEFFGGGGGGGGGGFFFFFFFFFFFFFFFFFFFFFFFFFFBFFEFFFFFFFFFFFFFFFFFFFF
@M05620:45:000000000-G6HP7:1:1101:21540:9702 1:N:0:143
TACCTGTACTGGGGAAGCATTTGAATATCCCCCCATGGTGATGGGGACGGAGAACTGCTCCATAAACACAGGCAACGTGCCTAACTTTCCCGGGAAGATGAAGTCAAAGAGCGACCACAGCTCTCGGAGGTTATTTTGCATCGGTGAGCCAGACAGAATGATCCGATGAGGGGTGCGAAACTATTTGAGGAAAGGAAGCACCTTTTTATTAAATTTACCTTTTAGCAATCGCCATTCCTACCCTAAAGATC
+
CCBCCFFFFFFFGGGGGGGGGGHHGGHHHHHGGGGHHHHHHHHHHGGGGGGGGGHHHHHHHHHHHHHHHHHHGHHHGHHHHHHHHHHHHHHGGGGGGHHHHHGGHHHHHHHHGGGGGHHHHHHHHGGGGGGHGHHHHHHFHHGGGGGHGHHHHGHHHGHHHGHHHGGGHHGGG:ADFDFGGGGGGGGGGGFFGGGGGGGGGFFFFFFFFFFFFFFFFFFFFFFFFFFBFFEFFFFFFFFFFFFFFFFFFFF
@M05620:45:000000000-G6HP7:1:1101:10694:9707 1:N:0:143
CATCCTGACCCTGAAGTACCCCATTGAGCATGGCATCGTCACCAACTGGGACGACATGGAGAAGATCTGGCACCACACCTTCTACAACGAGCTGCGCGTGGCCCCGGAGGAGCACCCAGTGCTGCTGACCGAGGCCCCCCTGAACCCCAAGGCCAACAGAGAGAAGATGACTCAGGTGAGGCTCGGCCGACGCCCGTGCTCCTCCCGTCCTTTCCCCAGTCATTTTCTGCCCGGCTTGATTTCTGACATTT
+
CCDDDFFFFFFFGGGGGGGGGGGHHHHHHHHHHHHHHGHHHGHHHGHHHHHHGGGGGHHHHHHHHHHHHHHHHGHHHGGHHHHHHHHHGGGGGHHGGGGGGGHHGGGGGGGGHHHHGGHHHHHHHHHHHHGGGGGGGGGGGGHHHHGGGGHGHHGGGGGGGGGGGGGGGGGGGGGGHGGGGGGGFFFFFFFFFFFFDFFFFFFFFFFADFDFFFFFFFFFFBFFFFFFFEFFFFAFFFAFFFFFE;FFFF0
@M05620:45:000000000-G6HP7:1:1101:10677:9714 1:N:0:143
CATCCTGACCCTGAAGTACCCCATTGAGCATGGCATCGTCACCAACTGGGACGACATGGAGAAGATCTGGCACCACACCTTCTACAACGAGCTGCGCGTGGCCCCGGAGGAGCACCCAGTGCTGCTGACCGAGGCCCCCCTGACCCCCAAGGCCAACAGAGAGAAGATGACTCCGGTGAGGCTCGGCCGACGCCCGTGCTCCTCCCGTCCTTTCCCCAGTCATTTTCTGCCCGGCTTGATTTCTGACATTA
+
A3ABBFFFFFFFGGFFGGGGGGCHHHHFF4FFHFEGHEHHHGHFFGHBFFCGG?FEGHHFFBGG3GHFHBG2FFFHAGGHHHHHH4FGEFGGGHHGGEGECEHHGG/BDG/EHHHHGAGH1GHHHHGBFGDD?DCFGGDGGGF/CGFG-.CEEE.;EAF/;/9.BF9FGBFGG/99D-EFFFFFFFED;@F=AFFFDFF?FFFFFFFFFFFFFFBFB..;FFFFFFFFFFFFFAFFFFFFFF9:F/9FBF/
@M05620:45:000000000-G6HP7:1:1101:25631:9730 1:N:0:143
CATCCTGACCCTGAAGTACCCCATTGAGCATGGCATCGTCACCAACTGGGACGACATGGAGAAGATCTGGCACCACACCTTCTACAACGAGCTGCGCGTGGCCCCGGAGGAGCACCCAGTGCTGCTGACCGAGGCCCCCCTGAACCCCAAGGCCAACAGAGAGAAGATGACTCAGGTGAGGCTCGGCCGACGCCCGTGCTCCTCCCGTCCTTTCCCCAGTCATTTTCTGCCCGGCTTGATTTCTGACATTT
+
CCCCCFFFFFFFGGGGGGGGGGGHHHHHHHHHHHHHHGHHHGGHHGHHHHHHGGGGGHHHHHHHHHHHHHHHHGHHHGGHHHHHHHHHGGGGGHHGGGEGGGHHGGGGGGGGHHHHGGHGHHHHHGHHHHGGGGGGGGGGGGHHHHGGGGHGHHGGGGGGGGGGGGGGGGGGGGGGGGGGGGGGFFFFFFFFFFFFBADEFFFFFFFAFF?FFFFFFFFFFFFFFFFBFFFFFAFFFFAFFFFFF0BFFF0
@M05620:45:000000000-G6HP7:1:1101:10692:9733 1:N:0:143
CATCCTGACCCTGAAGTACCCCATTGAGCATGGCATCGTCACCAACTGGGACGACATGGAGAAGATCTGGCACCACACCTTCTACAACGAGCTGCGCGTGGCCCCGGAGGAGCACCCAGTGCTGCTGACCGAGGCCCCCCTGAACCCCAAGGCCAACAGAGAGAAGATGACTCAGGTGAGGCTCGGCCGACGCCCGTGCTCCTCCCGTCCTTTCCCCAGTCATTTTCTGCCCGGCTTGATTTCTGACATTA
+
CBCCCFFFFFFFGGGGGGGGGGGHHHHHHHHHHHHHHGHHHGHHHGHHHHHHGGGGGHHHHHHHHHHHHHHHHGHHHGGHHHHHHHHHGGGGGHHGGGGGGGHHGGGGFGGGHGHHGFHHHHHHHHHFHHGGGGGGGGGGGGHHHHGGGDHGHHGGGGGGGGBGGGGGGGGGGGGGGGGGGGGGFFFFFFFFFFFF>DFFFFFFFFFFDFDFFFFFFFFFF/BFFFFFFFFEFFAF>;.;FFFFBBFFFF/
@M05620:45:000000000-G6HP7:1:1101:10778:9747 1:N:0:143
ATCTCTATCTCCTAAAAACCTGTTTAGATTTGGAGATAGACCTTCAGGTTTTTCATCATTTTCTGCATGAATTATACATTGACCACGTTCCAGCGTGGTCAGTTTGCAGCATTCTGTTATTTTGTTTGACAGAGTGTCTTGTTGAGAACATATGTAGGACATGATTTTTTCCTGCAACAGGGAAAATAAAGTATAAGTTTTAAAGATTTATTCTTTAATAAAGGATCTCAAAGCCAGCTTTAGAAAAAGGA
+
?AABBFFFFFFFGGGCGGGGGGHHHGHHHHHHHFCGHGHFHHHHHHHFHHGGGHHHHHGGHHHHFHHGHGFHHHHHHHGHHFHFHHGGHFHHHFGGGGHHDGHHHHGF3CHHGHHHHHHHHHHHHHHGEFGHHHGHHHHHHHHHBFFHHHHHHHHHGGHFFHHFHHHHGGHHHHFGHGFHHGCAFCGFGFGFHFHFH1FHHFFHGEHGHGHHHHHHHHHFGFDGHFFGHFBFH/:GFEHEGHHHHFBC.E/
@M05620:45:000000000-G6HP7:1:1101:7048:9750 1:N:0:143
CATCCTGACCCTGAAGTACCCCATTGAGCATGGCATCGTCACCAACTGGGACGACATGGAGAAGATCTGGCACCACACCTTCTACAACGAGCTGCGCGTGGCCCCGGAGGAGCACCCAGTGCTGCTGACCGAGGCCCCCCTGAACCCCAAGGCCAACAGAGAGAAGATGACTCAGGTGAGGCTCGGCCGACGCCCGTGCTCCTCCCGTCCTTTCCCCAGTCATTTTCTGCCCGGCTTGATTTCTGACATTA
+
ABBBAFFFFCFFGFGGGGGGFGGHHGHHGBGFFHFHHGHHFEHHHGHHHHFHGEGGGGGHHHFHGFGHGDGHHGHHHGGHHHHGHHHHGGDGGHHGGGGGGGHFGGCCBDDGHHHHGGHHHHFHHHHHHHG?DGGGGGGGGGHHHHGGDGHGHHGGGGGGGFFFGGGGGGGGGGGGGGGGGGGGFFFFFFFFFFFF-...BFFFFFF;DDDFFFFFFFFFFFFFFFFFFBFEFFFFFF.FFFBFFBFFFF/
@M05620:45:000000000-G6HP7:1:1101:19350:9761 1:N:0:143
CATCCTGACCCTGAAGTACCCCATTGAGCATGGCATCGTCACCAACTGGGACGACATGGAGAAGATCTGGCACCACACCTTCTACAACGAGCTGCGCGTGGCCCCGGAGGAGCACCCAGTGCTGCTGACCGAGGCCCCCCTGAACCCCAAGGCCAACAGAGAGAAGATGACTCAGGTGAGGCTCGGCCGACGCCCGTGCTCCTCCCGTCCTTTCCCCAGTCATTTTCTGCCCGGCTTGATTTCTGACATTT
+
AABBBFFFFFFFGGGGGGGGGGGHHHHHHHHHHHHHHGHHHGHHHGHHHHHHGGGGGHHHHHHHHHHHHHHHHGHHHGGHHHHHHHFHGGGGGHHGGGGGGGHHGGGGGGGGHHHHGGHGHHHHHHHHHHGGGGGGGGGGGGHHHHGGGGHGHHEEG?GGGGGGGGFFGEGGGGGGGGGGGGGGFFFFFFFFFFFFFFFFFFFFFFFEAADFFFFFFFFBFFFFFFFFFFFFBCFFF;.9FFEFF;9FFF/
@M05620:45:000000000-G6HP7:1:1101:7065:9762 1:N:0:143
CATCCTGACCCTGAAGTACCCCATTGAGCATGGCATCGTCACCAACTGGGACGACATGGAGAAGATCTGGCACCACACCTTCTACAACGAGCTGCGCGTGGCCCCGGAGGAGCACCCAGTGCTGCTGACCGAGGCCCCCCTGAACCCCAAGGCCAACAGAGAGAAGATGACTCAGGTGAGGCTCGGCCGACGCCCGTGCTCCTCCCGTCCTTTCCCCAGTCATTTTCTGCCCGGCTTGATTTCTGACATTA
+
CCCCCFFFFFFFGGGGGGGGGGGHHHHHGHHHHHHHHGHHHGHHHGHHHHHHGGGGGHHHHGHHHHHHHHHHGGHHHGGHHHHHHHHHGGGGGHHGGGGGGGHHGGGGGGGGHHHHGGHHHHHHHHHHHHGGGGGGGGGGGGHHHHGGGGHGHHGGGGGGGGGGGGGGGGGGGGGGGGGGGGGGFFFFFFFFFFFFFFFFFFFFFFFFFFFFFFFFFFFFFFFFFFFFFFFFFFFFFFAFFFFFFFFFFF0
@M05620:45:000000000-G6HP7:1:1101:10246:9794 1:N:0:143
TACCTGTACTGGGGAAGCATTTGAATATCCCCCCATGGTGATGGGGACGGAGAACTGCTCCATAAACACAGGCAACGTGCCTAACTTTCCCGGGAAGATGAAGTCAAAGAGCGACCACAGCTCTTCGGAGGTTATTTTGCATCGGTGAGCCAGACAGAATGATCCGATGAGGGGTGCGAAACTATTTGAGGAAAGGAAGCACCTTTTTATTAAATTTACCTTTTAGCAATCGCCATTCCTACCCTAAAGAT
+
BABBBFFFFFFFGECFGGGGGGHHHHHHHHHGGGGGHHFGHHHHHGGGGGGGGHHHHHHHHHHHHHHHHHHHGHHHGHHHHHHGHHHHHHHGGGGGGHHGHHHHHHHHHHHHGGGGGHHHHHHHGHHGGFGCHHHHHHHGHHHGGGDFHHHHHHGHHHHBHFHHHHGGGGHHGG;CFGDDGGGGGGGGGGGBF/FFFGGGGGFFFFFFFFFFFFFFFFFFFFFFFFFFFFFFFFFABFFFFFFFFFFBFFF
@M05620:45:000000000-G6HP7:1:1101:10013:9851 1:N:0:143
ATCTCTATCTCCTAAAAACCTGTTTAGATTTGGAGATAGACCTTCAGGTTTTTCATCATTTTCTGCATGAATTATACATTGACCACGTTCCAGCGTGGTCAGTTTGCAGCATTCTGTTATTTTGTTTGACAGAGTGTCTTGTTGAGAACATATGTAGGACATGATTTTTTCCTGCAACAGGGAAAATAAAGTATAAGTTTTAAAGATTTATTCTTTAATAAAGGATCTCAAAGCCAGCTTTAGAAAAAGGA
+
BBBBBFFFFFFFGFGGGGGGGFGHHHHHHHHHHGHHHGHHHHHHHHHHHHHGGHFHHHHHHHHHHHHHFFHHHHHHHFHHHGHHHHGHHHHGHHGGGGHHHHHHHHHHHHHHHHHHHHHHHHHHHHHHHHGHGHHHHHHHHHHHGHHHHHHGHHHHHHGHHHHEHHHHHGHHHHHHFGHHHGGFHHGGHFHHHHGGHHGHHHHDFFHHHHHHHHHHHHHHDHHHGHHHHHHHHHHFHGHHHHGBGGHHDGB
@M05620:45:000000000-G6HP7:1:1101:5485:9855 1:N:0:143
CATCCTGACCCTGAAGTACCCCATTGAGCATGGCATCGTCACCAACTGGGACGACATGGAGAAGATCTGGCACCACACCTTCTACAACGAGCTGCGCGTGGCCCCGGAGGAGCACCCAGTGCTGCTGACCGAGGCCCCCCTGAACCCCAAGGCCAACAGAGAGAAGATGACTCAGGTGAGGCTCGGCCGACGCCCGTGCTCCTCCCGTCCTTTCCCCAGTCATTTTCTGCCCGGCTTGATTTCTGACATTA
+
AA1AAFFFF>FFGGGFFGGGFFAHHHHFFGHHHHHHFFHHHGFDGGHHHEFCEEE?EFFCHFHFG1GHHGHFGGFHHGGHHHFHHHGFEFEEGCGGGEGCCEHCEG?CG/CEAGGEGECHHFHHHHFFHGCCCGCE.CC@CF/CFGFCAFHEEHCEEGFFB/EGGGEGGEGB909FF/FGGGFF@?-A@@=@@?@?@9?A9BFFBE9EABAF////9;-/BFFFFFFFBBBEF-=----;B///9FFEBF/
@M05620:45:000000000-G6HP7:1:1101:10039:9858 1:N:0:143
ATCTCTATCTCCTAAAAACCTGTTTAGATTTGGAGATAGACCTTCAGGTTTTTCATCATTTTCTGCATGAATTATACATTGACCACGTTCCAGCGTGGTCAGTTTGCAGCATTCTGTTATTTTGTTTGACAGAGTGTCTTGTTGAGAACATATGTAGGACATGATTTTTTCCTGCAACAGGGAAAATAAAGTATAAGTTTTAAAGATTTATTCTTTAATAAAGGATCTCAAAGCCAGCTTTAGAAAAAGGA
+
BBBBBFFFFFFFGGGGGGGGGGHHHHHGFHHHGHHFHHHHHHHHHHHHHHHGGHHHHHHHHHHHHHHHHHHHHHHHHHHHHGHHHHGGHHHHHHGGGGHHHHHHHHHGHHGHHHHHHHHHHHHHGHHHHHHHHHHHHHHHHHHHGHHHHHHHHHHHHHHHHHHHHHHHHGHHHHHHHHHHHEGHHHGHHHHHGFHEHGHHHHGHHHHHGFHHHHHHHHHHHGHHHHHHHEHGHHHHHGFHHHHHHHHHGGH
@M05620:45:000000000-G6HP7:1:1101:10024:9869 1:N:0:143
ATCTCTATCTCCTAAAAACCTGTTTAGATTTGGAGATAGACCTTCAGGTTTTTCATCATTTTCTGCATGAATTATACATTGACCACGTTCCAGCGTGGTCAGTTTGCAGCATTCTGTTATTTTGTTTGACAGAGTGTCTTGTTGAGAACATATGTAGGACATGATTTTTTCCTGCAACAGGGAAAATAAAGTATAAGTTTTAAAGATTTATTCTTTAATAAAGGATCTCAAAGCCAGCTTTAGAAAAAGGA
+
CCCDDFFFFFFFGGGGGGGGGGHHHHHHHHHHHHHHHHHHHHHHHHHHHHHGGHHHHIIHHHHIIHHHHHHHHHHHHHHHHHHHHHGHHHHHHHGFGGHHHHHHHHHHHHHHHHHHHHHHHHHHHHHHHHHHHHHHHHHHHHHHHHHHHHHHHHHHHHHHHHHHHHHHHGHHHHHHHHHHHGGHHHHHHHHHHHHHHHHHHHHHHHHHHHHHHHHHHHHHHHHHHHHHHHHHHHHHHGHHHHHGHHHGGGH
@M05620:45:000000000-G6HP7:1:1101:9695:9875 1:N:0:143
TACCTGTACTGGGGAAGCATTTGAATATCCCCCCATGGTGATGGGGACGGAGAACTGCTCCATAAACACAGGCAACGTGCCTAACTTTCCCGGGAAGATGAAGTCAAAGAGCGACCACAGCTCTCGGAGGTTATTTTGCATCGGTGAGCCAGACAGAATGATCCGATGAGGGGTGCGAAACTATTTGAGGAAAGGAAGCACCTTTTTATTAAATTTACCTTTTAGCAATCGCCATTCCTACCCTAAAGATC
+
CDCDDFFFFFFFGGGGGGGGGGHHHHHHHHHGGGGHHHFGHHHHHGGGGGGGGHHHHHHHHHHHHHHHHHHHGHHHGHHHHHHHHHHHHHHGGGGGGHHHHHHHHHHHHHHHGGGGGHHHHHHGHGGGGGDHHHHHHHHHHHGGGGGHHHHGHGHGHHGHHHHHHGGGHHHGGGGGGFDFGGGGGGGGFGBFGGGGGGGFGFFFFFFFFFFFFFFFHFFFFFFFFFFFFFFFFFFFFFFFFFFFFFFFFFF
@M05620:45:000000000-G6HP7:1:1101:16957:9904 1:N:0:143
CATCCTGACCCTGAAGTACCCCGGCTTGATTTCTGACATTAGATCGGAAGAGCACACGTCTGAACTCCAGTCACAGCGATAGATCTCGTATGCCGTCTTCTGCTTGAAAAAAAAAAAAAAAATAACAAACATAAAGAAAAACTAGTATGTTAGTTGTGGAACTGATGAAGGGAAAATGGATTAAAAAAAAATTGTGAAGGATGAAAACACAAAAAAAATAAGTGGTATTACTGTCTAGATTATGGCACTGG
+
CDDDDFFFFFFFGGGGGGGGGGGGGGGGHHHHHHHHHHHHHHHHHHGGGGHHHHHHHGHHHGHHHHHHHHHHHHHHHGGHGGHHDHHHGGHHHHGGGHGHHHHHHHHHFHHEEDFC><><<-0111<1<.<000000.//<.0:0:000:000000<..0<000<<00000..../000:<<00000----:0000<:00.000000<.......---.000:00000000000000:00<0:00./0///
@M05620:45:000000000-G6HP7:1:1101:11897:9917 1:N:0:143
ATCTCTATCTCCTAAAAACCTGTTTAGATTTGGAGATAGACCTTCAGGTTTTTCATCATTTTCTGCATGAATTATACATTGACCACGTTCCAGCGTGGTCAGTTTGCAGCATTCTGTTATTTTGTTTGACAGAGTGTCTTGTTGAGAACATATGTAGGACATGATTTTTTCCTGCAACAGGGAAAATAAAGTATAAGTTTTAAAGATTTATTCTTTAATAAAGGATCTCAAAGCCAGCTTTAGAAAAAGGA
+
CCCCCFFFFFFFGGGGGGGGGGHHHHHHHHHHHHHGHHHHHHHHHHHHHHHGGHHHHHHHHHHHHHHHHHHHHHHHHHHHHHHHGHGHHHHHHHGGGGHHHHHHHHHHHHHHHHHHHHHHHHHHHHHHHHHHHHHHHHHHHHHHHHHHHHHHHHHHHHHHHHHHHHHHHGHHHHHHHHHHHGGHHHHHHHHHHHHHHHHHHHHHHHHHHHHHHHHHHHHHHHHHHHHHHHHHHHHHHGHHHHHHHHHHGGH
@M05620:45:000000000-G6HP7:1:1101:17352:9923 1:N:0:143
TACCTGTACTGGGGAAGCATTTGAATATCCCCCCATGGTGATGGGGACGGAGAACTGCTCCATAAACACAGGCAACGTGCCTAACTTTCCCGGGAAGATGAAGTCAAAGAGCGACCACAGCTCTCGGAGGTTATTTTGCATCGGTGAGCCAGACAGAATGATCCGATGAGGGGTGCGAAACTATTTGAGGAAAGGAAGCACCTTTTTATTAAATTTACCTTTTAGCAATCGCCATTCCTACCCTAAAGATC
+
CBBCCFFFFFFFGCGGGEGGGGHHHHHHHHHGGGGHHHGHHHHGHGGGGGGGGHHHHHHHHHHHHHHHHHHHGHHHGHHHHHHHHHHHHHHGGGGGGHHHHHHHHHHHHHHHGGGGGHHHHHHGHGGGGGGHHHHHHHHHGHGGGGGHHGHHHGHGGHHHHHHHHGGGHHHGG;CFGGGGGGFGGGGGFGFFGGGGGGGGGFFFFFFFFFFFFFFFFFFFFFFFFFFFFFFFFFFFFFFFFFFFFFFFFFF
@M05620:45:000000000-G6HP7:1:1101:11912:9927 1:N:0:143
ATCTCTATCTCCTAAAAACCTGTTTAGATTTGGAGATAGACCTTCAGGTTTTTCATCATTTTCTGCATGAATTATACATTGACCACGTTCCAGCGTGGTCAGTTTGCAGCATTCTGTTATTTTGTTTGACAGAGTGTCTTGTTGAGAACATATGTAGGACATGATTTTTTCCTGCAACAGGGAAAATAAAGTATAAGTTTTAAAGATTTATTCTTTAATAAAGGATCTCAAAGCCAGCTTTAGAAAAAGGA
+
BBBBBFFFFFFFGGGGGGGGGGHHHHHGHHHHHHHFHHHGHHHHHHHHHHHGGHHHHHHHGHHHHHHHHGHHHHHGHHHHHHHHHHGHHHHHHHGGGGHHHHFHHHHGHHHHHHHHHHHHHHHHHHHHHHHHHHGHHHHHHHHHHHHHHHHHHHHHHHHHHHHHHHHHHGHHHHGHHHHHHGFHHHHHHHGGHHHHHGHHHHGHHGHHHHHHHHHHHGHFGHGHHHFHHHHHHHHFHGHHHHGHGGHHGGH
@M05620:45:000000000-G6HP7:1:1101:7178:9934 1:N:0:143
TACCTGTACTGGGGAAGCATTTGAATATCCCCCCATGGTGATGGGGACGGAGAACTGCTCCATAAACACAGGCAACGTGCCTAACTTTCCCGGGAAGATGAAGTCAAAGAGCGACCACAGCTCTTCGGAGGTTATTTTGCATCGGTGAGCCAGACAGAATGATCCGATGAGGGGTGCGAAACTATTTGAGGAAAGGAAGCACCTTTTTATTAAATTTACCTTTTAGCAATCGCCATTCCTACCCTAAAGAT
+
DDCDDFFFFFFFGGGGGGGGGGHHHHHHHHHGGGGHHHGHHHHHHGGGGGGGGHHHHHHHHHHHHHHHHHHHGGHHGHHHHHHHHHHHHHHGGGGGGHHHHHHHHHHGHHHHGGGGGHGHHHHHHHHGGGGCGHHHHHHHGHHGGDGGHHHHHHGHHHHHHHHHHHGGGHHHGGCEGGFGFGGGHGGHGGGFFGGGFFGGGGFFFFFFFFFFFFFFFFBFFFFFFFFFFFFFFFFFFFFFFFFFFFFFFFF
@M05620:45:000000000-G6HP7:1:1101:17366:9935 1:N:0:143
TACCTGTACTGGGGAAGCATTTGAATATCCCCCCATGGTGATGGGGACGGAGAACTGCTCCATAAACACAGGCAACGTGCCTAACTTTCCCGGGAAGATGAAGTCAAAGAGCGACCACAGCTCTCGGAGGTTATTTTGCATCGGTGAGCCAGACAGAATGATCCGATGAGGGGTGCGAAACTATTTGAGGAAAGGAAGCACCTTTTTATTAAATTTACCTTTTAGCAATCGCCATTCCTACCCTAAAGATC
+
CCCCCFFFFFFFGGGGGGGGGGHHHHHHHHHGGGGHHHGHGHHHHGGGGGGGGHHHHHHHHHHHHHHHHHHHGHHHGHHHHHHHHHHHHHHGGGFGGHHHHHHHHHHHHHHHGGGGGHHHHHHHHGGGGGGHHHHHHHHHHHGGGGGHFHHHHGHHHHHHHHHHHGGGHHHGGFGGGGGGGGGGGGGGGGFGGGGGGGGGGEFFFFFFFFFFFFFFFFFFFFFFFFFFFFFFFFFFFFFFFFFFFFFFFFF
@M05620:45:000000000-G6HP7:1:1101:3702:9944 1:N:0:143
CATCCTGACCCTGAAGTACCCGGCTTGATTTCTGACATTAGATCGGAAGAGCACACGTCTGAACTCCAGTCACAGCGATAGATCTCGTATGCCGTCTTCTGCTTGAAAAAAAAAAAAAACAGAACACATTTATAATATAATAGTAGTGAGCAGAAGAAAGTATAGCCTAATTATGTGACAATGACGGTAGATAGTCACAACCGTCTGAACGAAGGTGTGTTAGAGTACATGGAGAGTATGTGCTTCGTACT
+
CCCCCFFFFFFFGGGGGGGGGGGGGGGHHHHHHHHHHHHHHHHHHGGGGHHHHHHHGHHHGHHHHHHHHHHHHGHHGGHGGHHFHHHGGHHHHGGGHGHHHHHHHGHHHHGGGFG>>//?/001000.11111111>111111<000/0000///00//0000:0;00:;00000:000000000.-..:0000000000..-....000.....090../000000009:/0/0.9000000000-//..
@M05620:45:000000000-G6HP7:1:1101:15962:9958 1:N:0:143
CATCCTGACCCTGAAGTACCCCATTGAGCATGGCATCGTCACCAACTGGGACGACATGGAGAAGATCTGGCACCACACCTTCTACAACGAGCTGCGCGTGGCCCCGGAGGAGCACCCAGTGCTGCTGACCGAGGCCCCCCTGAACCCCAAGGCCAACAGAGAGAAGATGACTCAGGTGAGGCTCGGCCGACGCCCGTGCTCCTCCCGTCCTTTCCCCAGTCATTTTCTGCCCGGCTTGATTTCTGACATTA
+
ACCCCFFFFFFFGGGGGGGGGGGHHHHHHHHHHHHHHGHHHGHHHGHHHHHHGGGGGHHHHHHHHHHHHHHHHGHHHGGHHHHHHHHHGGGGGHHGGGGGGGHHGGGGGGGGHHHHGGHGHHHHHHHHHHGGGGGGGGGGGGHHHHGGGGHGHHGGGGGGGGGGGGGGGGGGGGGGGGGGGGGGFFFFFFFFFFFF@DFFFFFFFFFEFFFFFFFFFFFFFFFFFFFFFFFFFFFFFFAFFFFFFFFFFF0
@M05620:45:000000000-G6HP7:1:1101:2951:9962 1:N:0:143
ATCTCTATCTCCTAAAAACCTGTTTAGATTTGGAGATAGACCTTCAGGTTTTTCATCATTTTCTGCATGAATTATACATTGACCACGTTCCAGCGTGGTCAGTTTGCAGCATTCTGTTATTTTGTTTGACAGAGTGTCTTGTTGAGAACATATGTAGGACATGATTTTTTCCTGCAACAGGGAAAATAAAGTATAAGTTTTAAAGATTTATTCTTTAATAAAGGATCTCAAAGCCAGCTTTAGAAAAAGGA
+
3AAAAFFFFFFFGFFGFGGGGFDFGGGHHHHHHFHGHHHCDFGHGFFHHHGGGHGHGFFHFHHFGFFGHGHHHGHEGHHHGEGGEEEGFHHFHGE>EEGGEGGHHHGGG3FGHHHHFHHHHHHGHGGHFFFFFHGFBBGHGFGFDGCFFFGFFHGFGHGFCGHGHHGHHD2GFGCGFFFFGGGEEEHEFBGFFGEF=>FGHFEFGFHGGFHHGHHHGFHGEFFFHGGHGDFBGCGBC:CHHHCCC;;CAC:
@M05620:45:000000000-G6HP7:1:1101:22263:9964 1:N:0:143
ATCTCTATCTCCTAAAAACCTGTTTAGATTTGGAGATAGACCTTCAGGTTTTTCATCATTTTCTGCATGAATTATACATTGACCACGTTCCAGCGTGGTCAGTTTGCAGCATTCTGTTATTTTGTTTGACAGAGTGTCTTGTTGAGAACATATGTAGGACATGATTTTTTCCTGCAACAGGGAAAATAAAGTATAAGTTTTAAAGATTTATTCTTTAATAAAGGATCTCAAAGCCAGCTTTAGAAAAAGGA
+
CDDDDFFFFFFFGGGGGGGGGGHHHHHHHHHHHHHHHHHHHHHHHHHHHHHGGHHHHIHHHHHIIHHHHHHHHHHHHHHHHHHHHHGHHHHHHHGGGGHHHHHHHHHHHHHHHHHHHHHHHHHHHHHHHHHHHHHHHHHHHHHHHHHHHHHHHHHHHHHHHHHHHHHHHGHHHHHHHHHHHGGHHHHHHHHHHHHHHHHHHHGHHHHHHHHHHHHHHHHHHFHHHHHHHGHHHHGHHGHHHHHGHHHHGGH
@M05620:45:000000000-G6HP7:1:1101:6485:9971 1:N:0:143
CATCCTGACCCTGAAGTACCCCGGCTTGATTTCTGACATTAGATCGGAAGAGCACACGTCTGAACTCCAGTCACAGCGATAGATCTCGTATGCCGTCTTCTGCTTGAAAAAAAAAAAAAAAAAACAAACTCTCAAAAGAATCGTCTCCATGTATGTCTAATCTCAAACAACAGTACTATAAATCGTACTCAACCCCCTCGAGACTCGCACGCCGTATCAGCTAATGCGTCTCTTGCAGACTCTGCGCCACC
+
DDDDDFFFFFFFGGGGGGGGGGGGGGGGHHHHHHHHHHHHHHHHHHGGGGHHHGHHHGHHHGHHHHHHHHHHHHHHHGGHGGHHHHHHGGHHHHGGGHGHHHHHHHHGFHHGGGGF>>//-<--.<<..0000<0:0/:.00..../0000<000000000000<00<..../000<00<0000=<<..00</...--.-....009-----.--...000000000.9-./0000000.00000--....
@M05620:45:000000000-G6HP7:1:1101:15963:9976 1:N:0:143
CATCCTGACCCTGAAGTACCCCATTGAGCATGGCATCGTCACCAACTGGGACGACATGGAGAAGATCTGGCACCACACCTTCTACAACGAGCTGCGCGTGGCCCCGGAGGAGCACCCAGTGCTGCTGACCGAGGCCCCCCTGAACCCCAAGGCCAACAGAGAGAAGATGACTCAGGTGAGGCTCGGCCGACGCCCGTGCTCCTCCCGTCCTTTCCCCAGTCATTTTCTGCCCGGCTTGATTTCTGACATTA
+
ABCCCFFFFFFFGGGGGFGGGGGHHHHHHHHHHHHHHGHHGGHHHGHHHHHHGGGGGHHHHHHHGHHHHHHHHGHHHGGHHHHHHHGHGGGGGHHGGGFGGGHHGGGGGGGGHHHHGGHHHHHHHHHHHHGGGGGGGGGGGGHHHHGGGGHGHHGGGGGGGGGGGGGGGGFGGGGGGGFFGGGGFFFFFFFFFFFF9ADFFFFFFFF.DDAFFFFFFFFFFFFFFFFFFFFFFFFFFCFFFFFFFBBFFF:
@M05620:45:000000000-G6HP7:1:1101:18495:9976 1:N:0:143
TACCTGTACTGGGGAAGCATTTGAATATCCCCCCATGGTGATGGGGACGGAGAACTGCTCCATAAACACAGGCAACGTGCCTAACTTTCCCGGGAAGATGAAGTCAAAGAGCGACCACAGCTCTCGGAGGTTATTTTGCATCGGTGAGCCAGACAGAATGATCCGATGAGGGGTGCGAAACTATTTGAGGAAAGGAAGCACCTTTTTATTAAATTTACCTTTTAGCAATCGCCATTCCTACCCTAAAGATC
+
DEDDDFFFFFFFGGGGGGGGGGHHHHHHHHHGGGGHHHGHHHHHHGGGGGGGGHHHHHHHHHHHHHHHHGHHGHHHGHHHHHHHHHHHHHHGGGFGGHHHHHHHHHHHHHHHGGGGGHHHHHHHHGGGGGDGHHHHHHHHHHGGGGGHHHHHHGHHHHHHHHGHHGGGHHHGGCEGGDGGGGGGGGGGGGFGGGGGGGGGGFFFFFFFFFFFFFHHFFFFFFFFFFFFFFEFFFFFFFFFFFFFFFFFFFF
@M05620:45:000000000-G6HP7:1:1101:2966:9977 1:N:0:143
ATCTCTATCTCCTAAAAACCTGTTTAGATTTGGAGATAGACCTTCAGGTTTTTCATCATTTTCTGCATGAATTATACATTGACCACGTTCCAGCGTGGTCAGTTTGCAGCATTCTGTTATTTTGTTTGACAGAGTGTCTTGTTGAGAACATATGTAGGACATGATTTTTTCCTGCAACAGGGAAAATAAAGTATAAGTTTTAAAGATTTATTCTTTAATAAAGGATCTCAAAGCCAGCTTTAGAAAAAGGA
+
BCBCCFFFFFFFGGGGGGGGGGHHHHHHHHHHHFHHHHHHHHHHHHHHHHHGGHHHHHHHHIIHHHHHHHHHHHHGHHHHHGHHGHGHHHHHHHGGGGHHHHHHHHHHHHGHHHHHHHHHHHHHHHHHGGHHHHHHHHHHHHHHGHGHHHHHHHHHHHHHHHGHHHHHHGHHHHHHHHHHHGGGHHHHHHHHHHHHHHHHHGGGHGHHHGHHHHHHGGHGHGHHHHHHHFHFHHHHHGHHHHGHFGCGGGG
@M05620:45:000000000-G6HP7:1:1101:22257:9989 1:N:0:143
ATCTCTATCTCCTAAAAACCTGTTTAGATTTGGAGATAGACCTTCAGGTTTTTCATCATTTTCTGCATGAATTATACATTGACCACGTTCCAGCGTGGTCAGTTTGCAGCATTCTGTTATTTTGTTTGACAGAGTGTCTTGTTGAGAACATATGTAGGACATGATTTTTTCCTGCAACAGGGAAAATAAAGTATAAGTTTTAAAGATTTATTCTTTAATAAAGGATCTCAAAGCCAGCTTTAGAAAAAGGA
+
BBBBBFFFFFFFGGGGGGGGGGHHHHHHHHHHHHHHHHHHHHHHHHHHHHHGGHHHHHHHHHHHHHHHHHHHHHHHHHHHHHHHHHGHHHHHHHGFGGHHHHHHHHHHHHHHHHHHHHHHHHHHHHHHHHHHHHHHHHHHHHHHHHHHHHHHHHHHHHHHHHHHHHHHHGHHHHHHHHHHHGGHHHHGHHHHHHGGHGHHHGGHHHHHHHHHHHHHHHHHHHHHHHGHHHHHHHGHHGHHHHGFGGHHGGG
@M05620:45:000000000-G6HP7:1:1101:5701:10011 1:N:0:143
ATCTCTATCTCCTAAAAACCTGTTTAGATTTGGAGATAGACCTTCAGGTTTTTCATCATTTTCTGCATGAATTATACATTGACCACGTTCCAGCGTGGTCAGTTTGCAGCATTCTGTTATTTTGTTTGACAGAGTGTCTTGTTGAGAACATATGTAGGACATGATTTTTTCCTGCAACAGGGAAAATAAAGTATAAGTTTTAAAGATTTATTCTTTAATAAAGGATCTCAAAGCCAGCTTTAGAAAAAGGA
+
AAAABFFFFFFFEGGFGGGGGFHHGHHFGFDFEFHHCFFHDGHHHDHFGFGEFHGHHFHHHHHGHHHFHFGHFFHHFHHHHHFGFGEHHFFGFCFEEGGHFHEFGGHHHHHDEFDFGHGHHFFHCGHHFFFHHFHHGEHHHHHHHHEGHHFHHHFHHFGCCFHHHHGHDBFDGFCCHFAFGFFFCGGF11F@DHGHHHDGGFHGHFHHHHGHHHGFD0DFF0=DFGFHGHHGHHFCGGHFFGCCCGFGD.C
@M05620:45:000000000-G6HP7:1:1101:5720:10017 1:N:0:143
ATCTCTATCTCCTAAAAACCTGTTTAGATTTGGAGATAGACCTTCAGGTTTTTCATCATTTTCTGCATGAATTATACATTGACCACGTTCCAGCGTGGTCAGTTTGCAGCATTCTGTTATTTTGTTTGACAGAGTGTCTTGTTGAGAACATATGTAGGACATGATTTTTTCCTGCAACAGGGAAAATAAAGTATAAGTTTTAAAGATTTATTCTTTAATAAAGGATCTCAAAGCCAGCTTTAGAAAAAGGA
+
CCCCDFFFFFFFGGGGGGGGGGHHHHHHHHHHHHHHHHHHHHHHHHHHHHHGGHHHHHIHHHIHIHHHHHHHHHHGHHHHHHHHHHGHHHHHHHGGGGHHHHHHHHHHHHHHHHHHHHHHHHHHHHHHHHHHHHHHHHHHHHHHHHGHHHHHHHHHHHHHHHHHHHHHHGHHHHHHHHHHHGGHHHHHHHHHHHHHHHHHHGHHHHHHHGHHHHHHHGHHHHHHHHGHHGHGHGHHHGHHHHHGHGHGGGH
@M05620:45:000000000-G6HP7:1:1101:3369:10022 1:N:0:143
CATCCTGACCCTGAAGTACCCCGGCTTGATTTCTGACATTAGATCGGAAGAGCACACGTCTGAACTCCAGTCACAGTGATAGATCTCGTATGCCGTCTTCTGCTTGAAAAAAAAAAAAGATCAGCTTGGGTGATTTCTTTGTGTCATCACCGAGCAACCTGAATGAAGCATTTTTTACCTCAGTCCTGCTGAGTCATTCATGCGTTTTTCGCCGTCTAGATTCTTCTCACTGACTCTCTACTCTCATGCCA
+
CCCCCFFFFFFFGGGGGGGGGGGGGGGGHHHHHHHHHHHHGHGHHHGGGGHHHHHGHGHHHFGFHHHHHHHHHH55@55555BGFGHHGFHHHHGGGHGFHHHHHHHHFHF@EEGB?<//@@=22?10/////1?@??G1=1<<>111110.<---<<.<./00000::000GB;A;000000;FG0C0900.;00;CF0BC0.9.:9:/-;AD--;.;00;0B:B0B9;000;B0;;;:9000B0;0;90
@M05620:45:000000000-G6HP7:1:1101:7815:10026 1:N:0:143
ATCTCTATCTCCTAAAAACCTGTTTAGATTTGGAGATAGACCTTCAGGTTTTTCATCATTTTCTGCATGAATTATACATTGACCACGTTCCAGCGTGGTCAGTTTGCAGCATTCTGTTATTTTGTTTGACAGAGTGTCTTGTTGAGAACATATGTAGGACATGATTTTTTCCTGCAACAGGGAAAATAAAGTATAAGTTTTAAAGATTTATTCTTTAATAAAGGATCTCAAAGCCAGCTTTAGAAAAAGGA
+
ABBCCFFFFFFFGGGGGGGGGGHHHHHHHHHHHHHHHHHHHHHHHHHHHHHGGHHHHIHHHHHHHHHHHHHHHHHHHHHHHHHHHHGHHHHHHHGGGGHHHHHHHHHHHHGHHHHHHHHHHHHHHHHHHHHHHHHHHHHHHHHHGHHHHHHHHHHHHHGHHHHHHHHHHGHHHHHHGHHHHGGHFHGHHHHHHHHHHHHHHHHFHHHHGGHHHHHHHHHHHHHHHHHHHHHHHHHHGGHHHHHHHGHHGGH
@M05620:45:000000000-G6HP7:1:1101:3385:10033 1:N:0:143
CATCCTGACCCTGAAGTACCCCGGCTTGATTTCTGACATTAGATCGGAAGAGCACACGTCTGAACTCCAGTCACAGCGATAGATCTCGTATGCCGTCTTCTGCTTGAAAAAAAAAAACATTCATCTTTGGTTCTTTCATTATGTCATCAACTAGCAACCTAAAATACGCCTTTTTTACCTCAGTCCTGCTGAGTCCTTCATGAGTTTTTCTCCGCCTTTCTGCTTCTCACATACTCTCTCCTCTCATTCCT
+
BBBBBFFFFFFFFGGABFGGGGG?FEEEFGFFHHHHHHHHFGFHHH?E2EEFFHHHHGHHHGHHHFHHHFHHHHF5?ECHD?FHHFG1FAG3FEEGGHGFHHHGGEHHFHF//<C/<//11@@2?DD110//?<1<11??11>>111>1<011<<D>C.<//000<<..-.:;CC-.<C0C//;;CF0/9:9.;FBBBFB0;00;CBFE9000..;;.;/;/;;9BBF99/9:BFFFFE/BF.;BBB////
@M05620:45:000000000-G6HP7:1:1101:5707:10035 1:N:0:143
ATCTCTATCTCCTAAAAACCTGTTTAGATTTGGAGATAGACCTTCAGGTTTTTCATCATTTTCTGCATGAATTATACATTGACCACGTTCCAGCGTGGTCAGTTTGCAGCATTCTGTTATTTTGTTTGACAGAGTGTCTTGTTGAGAACATATGTAGGACATGATTTTTTCCTGCAACAGGGAAAATAAAGTATAAGTTTTAAAGATTTATTCTTTAATAAAGGATCTCAAAGCCAGCTTTAGAAAAAGGA
+
AAAAADDFFFFFGGFFD4EGFGHHCHHCGGHFFHGHHCF5BAGHHFHGGGHECCEFFFEHHGFFD5GEFGFFFHHFGFFHD5GGFHEFABFE5FEGEEHHGHGHFHGFBHGHFHGHGG@@BFGHHHHHHHHGHHHHHFGHH3FG4FHFHHFFFGGHFHGHHHHEHGHHG/<GHFBCFGHHFEC<GGGHFHH?FGG1F>FGGHCGHFGGF1GGHHHHHBGGD<DBBDBFHHHGBHHHGGHCGHHGHHHFDFC
@M05620:45:000000000-G6HP7:1:1101:26217:10038 1:N:0:143
CATCCTGACCCTGAAGTACACCGGCTTGATTTCTGACATTAGATCGGAAGAGCACACGTCTGAACTCCAGTCACAGCGATAGATCTCGTATGCCGTCTTCTGCTTGAAAAAAAAAAAACAAAAAGAAACACAGAATGAAAAAGTCTGCGCGCATACATCACTAGCAAAAAGGTTGCCAGTATCCCCTCCCTTCGCCTAAATCTCTGTGACTGTGAACCACCTTCCCAAGCCCTAGCTAGAAGTCCCGGTTC
+
BAABCFFFFFFFGGGGGDGFGGGGGGGFGHHHHHHGHHHHFHFHHHGGGGGHHGHFHEFGHGGFHGHHHHGHDGFHHGFHGGGDGGHGFAGHHHGGGHGHHHHHHHGHHHGGGFGC<//=?00///?1100.0111111110.00000----;..;00000000:000/9..00/.000000000./.../0/.....00000000000000:0000.....00//0/....///0000:000000---..
@M05620:45:000000000-G6HP7:1:1101:7816:10043 1:N:0:143
ATCTCTATCTCCTAAAAACCTGTTTAGATTTGGAGATAGACCTTCAGGTTTTTCATCATTTTCTGCATGAATTATACATTGACCACGTTCCAGCGTGGTCAGTTTGCAGCATTCTGTTATTTTGTTTGACAGAGTGTCTTGTTGAGAACATATGTAGGACATGATTTTTTCCTGCAACAGGGAAAATAAAGTATAAGTTTTAAAGATTTATTCTTTAATAAAGGATCTCAAAGCCAGCTTTAGAAAAAGGA
+
BCCCCFFFFFFFGGGGGGGGGGHHHHHHHHHHHHHHHHHHHHHHHHHHHHHGGHHHHIHHHHHHIHHHHHHHHHHHHHHHHHHHHHGHHHHHHHGGGGHHHHHHHHHHHHHHHHHHHHHHHHHHHHHHHHHHHHHHHHHHHHHHGHHHHHHHHHHHHHHHHHHHHHHHHGHHHHHHHHHHHGGHHHHHHHHHHHHHHHHHHHHHHHHHHHHHHHHHHHHHHGHHHHHHHGHHHHHHHGHHHHHHHHHGGGH
@M05620:45:000000000-G6HP7:1:1101:7844:10050 1:N:0:143
ATCTCTATCTCCTAAAAACCTGTTTAGATTTGGAGATAGACCTTCAGGTTTTTCATCATTTTCTGCATGAATTATACATTGACCACGTTCCAGCGTGGTCAGTTTGCAGCATTCTGTTATTTTGTTTGACAGAGTGTCTTGTTGAGAACATATGTAGGACATGATTTTTTCCTGCAACAGGGAAAATAAAGTATAAGTTTTAAAGATTTATTCTTTAATAAAGGATCTCAAAGCCAGCTTTAGAAAAAGGA
+
AABBBFFFFFFFGGGGGGGGGGHHHHHHHHHHGFHHHHHHGHHHHHHGHGHGGGHHHHHHHHHHHHGHHGGGHHHHHHHHHHHHHHGHHHHHHGGGGGHHGHHHGHHHHHHHHHHHHHHHHHHHHHHHGGHHFHHHHHHHGHHHGHHHHHHFHHHHHHHGHHHHGHHHHGHHHHFHHHGHEGGGHHHHGGHHHHGHHGGHHGHHHHHHHHHHHHHHHHHHDFHHHHHHHGGGGGHFHGGGHHHHFFGHGGF
@M05620:45:000000000-G6HP7:1:1101:23678:10149 1:N:0:143
ATCTCTATCTCCTAAAAGGAAGAAAGGGGAGGGAAGATCGGAAGAGCACACGTCTGAACTCCAGTCACAGCGATAGATCTCGTATGCCGTCTTCTGCTTGAAAAAAAAAAACGACCCCAGCTCTCGTATGTTATTTTTCATCTTTTAGCCATCCCTCATGCTCCTCTGAGTTTTTCGCCACTCTTTTCGTAAAGGCATCCCCTTTTTATTCAATTTCCCTTTTAGCACTCTCCCTTCCTCCCCTCCCTCTC
+
>ABAAFFFFFFFGGGGGAC4BGFHHHGGAEEEEEHGCGHHGDEGFHGHHFHGGHFFGHHHHHBFFHHHHGHGEGGDDH4@FG?FEGFE>>EFFFFHGFHHGGBD?EGG@D////>@/C//0<GDG.>.00>11>FDGGGB<G<<D00<<C0=/<.;C.C00<CC//;:0<;00:C=-9..;9/;CF00-;/..;0..:;;CGF.B;B.;B/99/BB/FFFFFF/BB//BB//9/:BFFBBFFFFAAE..:/
@M05620:45:000000000-G6HP7:1:1101:13911:10149 1:N:0:143
CATCCTGACCCTGAAGTACCCCATTGAGCATGGCATCGTCACCAACTGGGACGACATGGAGAAGATCTGGCACCACACCTTCTACAACGAGCTGCGCGTGGCCCCGGAGGAGCACCCAGTGCTGCTGACCGAGGCCCCCCTGAACCCCAAGGCCAACAGAGAGAAGATGACTCAGGTGAGGCTCGGCCGACGCCCGTGCTCCTCCCGTCCTTTCCCCAGTCATTTTCTGCCCGGCTTGATTTCTGACATTA
+
CEEEEFFFFFFFGGGGGGGGGGGHHHHHHHHHHHHHHGHHHGHHHGHHHHHHGGGGGHHHHHHHHHHHHHHHHGHHHGGHHHHHHHHHGGGGGHHGGGGGGGHHGGGGGGGGHHHHGGHGHHHHHHHHHHGGGGGGGGGGGGHHHHGGGGHGHHGGGGGGGGGGGGGGGGGGGGGGHGGGGFGGFFFFFFFFFFFFDFFFFFFFFFFEDFDFFFFFFFFFFFFFFFFFFBBEDFFFFFFFFFFFFBFFFF1
@M05620:45:000000000-G6HP7:1:1101:16091:10196 1:N:0:143
ATCTCTATCTCCTAAAAACCTGTTTAGATTTGGAGATAGACCTTCAGGTTTTTCATCATTTTCTGCATGAATTATACATTGACCACGTTCCAGCGTGGTCAGTTTGCAGCATTCTGTTATTTTGTTTGACAGAGTGTCTTGTTGAGAACATATGTAGGACATGATTTTTTCCTGCAACAGGGAAAATAAAGTATAAGTTTTAAAGATTTATTCTTTAATAAAGGATCTCAAAGCCAGCTTTAGAAAAAGGA
+
BBBBBFFFFFFFGGGGGGGGGGGHHHHHHHHHHGHHHHHHHHHHHHHHHHHGGHHHHHHHHHHHHHHHHGHHHHHHHHHHHHHHHHGHHHHHHHGGGGHHHHHHHHHHHHHHHHHHHHHHHHHHHHHHHHHHHHHHHHHHHHHHHHHHHHHHHHHHHHHHHHHHHHHHHGHHHHHHHGHHHGGHHHHHGHHHHHHGHHHHHHGGHHHHHHHHHHHHHHHHHGGFHHHHHGHHGHFHHGHHHHHHHGHHGGH
@M05620:45:000000000-G6HP7:1:1101:13882:10201 1:N:0:143
ATCTCTATCTCCTAAAAACCTGTTTAGATTTGGAGATAGACCTTCAGGTTTTTCATCATTTTCTGCATGAATTATACATTGACCACGTTCCAGCGTGGTCAGTTTGCAGCATTCTGTTATTTTGTTTGACAGAGTGTCTTGTTGAGTACATATGTAGGACATGATTTTTTCCTGCAACAGGGAAAATAAAGTATAAGTTTTAAAGATTTATTCTTTAATAAAGGATCTCAAAGCCAGCTTTAGAAAAAGGA
+
BCCCCFFFFFFFGGGGGGGGGGHHHHHHHHHHHHHHHHHHHHHHHHHHHHHGGHHHHHHHHIHIIHGHHHHHHHHGHHHHHGHHHHGHHHHHHHGFGGHHHHHHHHHHHHHHHHHHHHGHHHHHHHHHHHHHGHGHHHHHHHHHFHGHHHHHHHHHHHHHHHHHHHHHHGHHHHHHHHHHHGGGHHHHHFHHFFHHHHHHHHHHHGHHHHHHHHHHHGHHHHHGGHHHGHFFGGHHHGHHHHFFHHHFGGF
@M05620:45:000000000-G6HP7:1:1101:16077:10206 1:N:0:143
ATCTCTATCTCCTAAAAACCTGTTTAGATTTGGAGATAGACCTTCAGGTTTTTCATCATTTTCTGCATGAATTATACATTGACCACGTTCCAGCGTGGTCAGTTTGCAGCATTCTGTTATTTTGTTTGACAGAGTGTCTTGTTGAGAACATATGTAGGACATGATTTTTTCCTGCAACAGGGAAAATAAAGTATAAGTTTTAAAGATTTATTCTTTAATAAAGGATCTCAAAGCCAGCTTTAGAAAAAGGA
+
CCCCDFFFFFFFGGGGGGGGGGHHHHHHHHHHHHHHHHHHHHHHHHHHHHHGGHHHHIHHHHHHIHHHHHHHHHHHHHHHHHHHHHGHHHHHHHGGGGHHHHHHHHHHHHHHHHHHHHHHHHHHHHHHHHHHHHHHHHHHHHHHHHHHHHHHHHHHHHHHHHHHHHHHHGHHHHHHHHHHHGGHHHHHHHHHHHHHHHHHHHHHHHHHHHHHHHHHHHHHHHHHHHHHHHHHHHHHHGHHHHHHHHHHGGH
@M05620:45:000000000-G6HP7:1:1101:23212:10216 1:N:0:143
ATCTCTATCTCCTAAAAACCTGTTTAGATTTGGAGATAGACCTTCAGGTTTTTCATCATTTTCTGCATGAATTATACATTGACCACGTTCCAGCGTGGTCAGTTTGCAGCATTCTGTTATTTTGTTTGACAGAGTGTCTTGTTGAGAACATATGTAGGACATGATTTTTTCCTGCAACAGGGAAAATAAAGTATAAGTTTTAAAGATTTATTCTTTAATAAAGGATCTCAAAGCCAGCTTTAGAAAAAGGA
+
CCCCDFFFFFFFGGGGGGGGGGHHHHHHHHHHHHHHHHHHHHHHHHHHHHHGGHHHHHHHHHIIHHHHHHHHHHHHHHHHHHHHHHGHHHHHHHGGGGHHHHHHHHHHHHHHHHHHHHHHHHHHHHHHHHHHHHFHHHHHHHHHHHHHHHHHHHHHHHHHHHHHHHHHHGHHHHHHHHHHHGGHHHHHHHHHHHHGHHHHHHHHHHHHHHHHHHHHHHHHHHHHHHHHHHHHHHHHHGHHHHGHHHHGGGH
@M05620:45:000000000-G6HP7:1:1101:26381:10217 1:N:0:143
TACCTGTACTGGGGAAGCATTTGAATATCCCCCCATGGTGATGGGGACGGAGAACTGCTCCATAAACACAGGCAACGTGCCTAACTTTCCCGGGAAGATGAAGTCAAAGAGCGACCACAGCTCTTCGGAGGTTATTTTGCATCGGTGAGCCAGACAGAATGATCCGATGAGGGGTGCGAAACTATTTGAGGAAAGGAAGCACCTTTTTATTAAATTTACCTTTTAGCAATCGCCATTCCTACCCTAAAGAT
+
BBBBBFFFFFFFGGGGGGGGGGHHHHHHHHHGGGGHHHHHHHHHHGGGGGGGGHHHHHHHHHHHHHHHHHHHGHHHGHHHHHHCGHHHHHHGGGCFGHHHHGHHHHHHHHHHGGGGGHHHHHHHHHHGEGGEGHHHHHHHHHHGGGGFGBHHHGGHHGHHHHHHHHADGCGHGGECFGDGGGGBFGGGFGGFFGGGFFFGFGFFFFFFFFFFFFFFFFFFFFFFFFFFBFFFFFFEFFFFFFFFFFFF/FF
@M05620:45:000000000-G6HP7:1:1101:14101:10228 1:N:0:143
TACCTGTACTGGGGAAGCATTTGAATATCCCCCCATGGTGATGGGGACGGAGAACTGCTCCATAAACACAGGCAACGTGCCTAACTTTCCCGGGAAGATGAAGTCAAAGAGCGACCACAGCTCTCGGAGGTTATTTTGCATCGGTGAGCCAGACAGAATGATCCGATGAGGGGTGCGAAACTATTTGAGGAAAGGAAGCACCTTTTTATTAAATTTACCTTTTAGCAATCGCCATTCCTACCCTAAAGATC
+
CCDDDFFFFFFFGGGGGGGGGGHHHHHHHHHGGGGHHHGHHHHHHGGGGGGGGHHHHHHHHHHHHHHHHHHHGHHHGHHHHHHHHHHHHHHGGGGGGHHHHHHHHHHHHHHHGGGGGHHGHHHHHGGGGGEHHHHHHHHHHHGGGGGHHHHHHGHHHHHHHHHHHGGGHHHGGEFGGGGGGGGHHHGGGGGGGGGGGGGGGFFFFFFFFFFFFFFFHFFFFFFFFFFFFFFFFFFFFFFHFFFFFFFFFFF
@M05620:45:000000000-G6HP7:1:1101:10297:10232 1:N:0:143
CATCCTGACCCTGAAGTACCCGGCTTGATTTCTGACATTAGATCGGAAGAGCACACGTCTGAACTCCAGTCACAGCGATAGATCTCGTATGCCGTCTTCTGCTTGAAAAAAAAAAAAAAAAAAAAAAAAAATAACAGAGAAAGAAAAAAAAGAATGACGATAAAAAGTAAGAAGAATATTATAACGTAGTTATGCAGAAAGGACAAGTAAATAAATGAGTGAATAGAAGAGACACAGTATAGCATTGTACC
+
BABCCFFFFFFFGGGGGFGGGGGGGGGHHHHHHHGHGHHGHHHHHGGGGGHHHHHHGHHHGGFHHHHHHHHHHFHHGGHGGGGEGHGFAGHHHGFGHGHHHHHHHHHGFHGGGDG<<///<-<-<::----.00000//:000/.//.---...0000.....000.;:0000/0/00:00000:./...00000000/00.:./..0:00;0000000:000000:000./////.0000000000:000
@M05620:45:000000000-G6HP7:1:1101:23202:10236 1:N:0:143
ATCTCTATCTCCTAAAAACCTGTTTAGATTTGGAGATAGACCTTCAGGTTTTTCATCATTTTCTGCATGAATTATACATTGACCACGTTCCAGCGTGGTCAGTTTGCAGCATTCTGTTATTTTGTTTGACAGAGTGTCTTGTTGAGAACATATGTAGGACATGATTTTTTCCTGCAACAGGGAAAATAAAGTATAAGTTTTAAAGATTTATTCTTTAATAAAGGATCTCAAAGCCAGCTTTAGAAAAAGGA
+
@AABCFFFFFFFGGGGGGGGGGHHHHHHHHHHHHHHHHHGHHGHHHHHHHHGGHHHHHIIHIHHHHHHHHHHHHHHHGHHGHGHFHGGHHHHHHGFDFHHHGGHHHHFHHHHHHHHHHHHHHHHHHHHEGHHHHFGGHHHHHHHGHHHHHHHHHHHHHHHHHHHHHHHHGHHHHHHHHHHHGGGHHHHGHHGHHHHHGHHHGHHHHHHHHHHHHHHHHHGHHHHGHHHHGHHHGHHHGHHHHGFGGGHGDG
@M05620:45:000000000-G6HP7:1:1101:7022:10239 1:N:0:143
CATCCTGACCCTGAAGTACCCGGCTTGATTTCTGACATTAGATCGGAAGAGCACACGTCTTAACTCCAGTCACAGCGATAGATCTCGTATGCCGTCTTCTGCTTGAAAAACAATCTGTTATTTTTTTTGCCAGAGTGTCTTGTTGAGAACATCTGTAGGACATGATTTTTTCCTGCAACAGGGAAAATAAAGTCTAAGTTTTAAAGATTTATTCTTTAATAACGGATCTCAAAGCCAGCTTTCGAAAAAGG
+
A@AAAFD1C1CC1BGDBGGGFGE0EEEHHHHBFB2AF2FE11A1//AAA0FBEGGF/0/B/2A1DFG1FDGBEA1/>EF/>G2@2BFF/G0GHG//B/2B1FBG101BBB/F/111BBBB2>EG1><@?1@110/@@12@>?FGF11??1?11<FD1>>DC<FBFHHGFFGHGHFH/0<.C.CEF./:0:::C000;0GFBG::;BF0000;CFFGGB0FFB0.9.;AFGBF00CAB.AB/B/;A-9----
@M05620:45:000000000-G6HP7:1:1101:14113:10242 1:N:0:143
TACCTGTACTGGGGAAGCATTTGAATATCCCCCCATGGTGATGGGGACGGAGAACTGCTCCATAAACACAGGCAACGTGCCTAACTTTCCCGGGAAGATGAAGTCAAAGAGCGACCACAGCTCTCGGAGGTTATTTTGCATCGGTGAGCCAGACAGAATGATCCGATGAGGGGTGCGAAACTATTTGAGGAAAGGAAGCACCTTTTTATTAAATTTACCTTTTAGCAATCGCCATTCCTACCCTAAAGATC
+
CCCCCFFFFFFFGGGGGGGGGGHGHHHHHHHGGGGHGHFGHHHHHGGGGGGGGHHHHHHHHHHHHHHHFGHHGGFGGHHHHHHHHHHHHHHGGGGFGHGHHHHFGHHHHHHHGGGGGHHHHHHHHGGGGGCHHHHHHHHHHHGGGGGHHHHHHGHHHHHHHHHHHGGGHHHGGCCGGGCGGGGGFGGGGFGGGGGGGGGGGFFFFFFFFFFBFFFFFFBFFFFFFFFFFFFFFFFFFFFFFFFFFFFFFFF
@M05620:45:000000000-G6HP7:1:1101:17405:10245 1:N:0:143
CATCCTGACCCTGAAGTACCCCATTGAGCATGGCATCGTCACCAACTGGGACGACATGGAGAAGATCTGGCACCACACCTTCTACAACGAGCTGCGCGTGGCCCCGGAGGAGCACCCAGTGCTGCTGACCGAGGCCCCCCTGAACCCCAAGGCCAACAGAGAGAAGATGACTCAGGTGAGGCTCGGCCGACGCCCGTGCTCCTCCCGTCCTTTCCCCAGTCATTTTCTGCCCGGCTTGATTTCTGACATTA
+
BBBBBFFFFFFFGGGGGGGGGGGHHHHHHHGGHHHHHGHHHGHHHGHGHHHHGFGGGHHHHHHHHHHHHHHHHGHHHGGHHHHHHHHHGGGGGHHGGGGGGGHHGGGGGGGGHHHHGGHHFHHHHHHHHGGGGGGGGGGGGGGHHHGGGGHGHHGGGGFGFGFEGGGBBFGGGGGGGFEFGGGGFFFFAACFFFFDBAFFEFFFFFFFFDA:BFFFFF.FFBFFFFFFFFFFA>BF--;BFFFBB/;/BF/
@M05620:45:000000000-G6HP7:1:1101:7041:10254 1:N:0:143
CATCCTGACCCTGAAGTACCCGGCTTGATTTCTGACATTAGATCGGAAGAGCACACGTCTGAACTCCAGTCACAGCGATAGATCTCGTATGCCGTCTTCTGCTTGAAAAAAAAAAAAAAACGACTACACCCCATCTGTCGCTCCCCCACACCCTTCCTACGTAACGAACAATAAATTGCGGCATTCCTCCCACCCGCCCAGCTCGCCACCCAGATACGAGTGCCTTCTGCCCCCCATTTCCGTCGCCCTCT
+
CCCDDFFFFFFFGGGGGEGGGGGGGGGGGHHHHHHHGHHGHHHHHGGGGGHHHHHHGHHHGFEHHHHHGHHFHFHHGGHDGGGFGHHGAGHHHGGGHGHHHGHHHHHHGHGGGGG>>//<<-<-.-0<//.-.//0000<<.....;-....../:/0:09.:...9.--/:00:00;0.----00000/./...9---..:00.--9......:00.....00:0:0000..--9/0000.0:;-..-./
@M05620:45:000000000-G6HP7:1:1101:23541:10266 1:N:0:143
TACCTGTACTGGGGAAGCATTTGAATATCCCCCCATGGTGATGGGGACGGAGAACTGCTCCATAAACACAGGCAACGTGCCTAACTTTCCCGGGAAGATGAAGTCAAAGAGCGACCACAGCTCTTCGGAGGTTATTTTGCATCGGTGAGCCAGACAGAATGATCCGATGAGGGGTGCGAAACTATTTGAGGAAAGGAAGCACCTTTTTATTAAATTTACCTTTTAGCAATCGCCATTCCTACCCTAAAGAT
+
CCCCCFFFFFFFGGGGGGGGGGHHHGHHHHHGGGGHHHFGHHHHHGGGGGGGGHHHHHHHHHHHHHHHHHHHGHHHGHHHHHHHHHHHHHHGGGGGGHHHHHHHHHHHHHHHGGGGGHHHHHHHHHHGGGGCHHHHHHHHFHHGGGGFHHHHHGGGHHHHHGHHHHGGGHHHGGCEFGFGGGGGGGGHGGGGGFFFGGGGGGFFFFFFFHHFFFFFFFFFFFFFFFFFFFFFFFFEFFFFFFFFFFFFFFF
@M05620:45:000000000-G6HP7:1:1101:25363:10272 1:N:0:143
ATCTCTATCTCCTAAAAACCTGTTTAGATTTGGAGATAGACCTTCAGGTTTTTCATCATTTTCTGCATGAATTATACATTGACCACGTTCCAGCGTGGTCAGTTTGCAGCATTCTGTTATTTTGTTTGACAGAGTGTCTTGTTGAGAACATATGTAGGACATGATTTTTTCCTGCAACAGGGAAAATAAAGTATAAGTTTTAAAGATTTATTCTTTAATAAAGGATCTCAAAGCCAGCTTTAGAAAAAGGA
+
CDDCDFFFFFFFGGGGGGGGGGHHHHHHHHHHHHHHHHHHHHHHHHHHHHHGGHHHHIIHHHIIIHHHHHHHHHHHHHHHHHHHHHGHHHHHHHGGGGHHHHHHHHHHHHHHHHHHHHHHHHHHHHHHHHHHHHHHHHHHHHHHHHHHHHHHHHHHHHHHHHHHHHHHHGHHHHHHHHHHHGGHHHHHGHHHHHHHHGHHHHHHHHHHHHHHHHHHHHHHHHHHHHHHHHHHHHHHHGHHHHHGHHHHGGH
@M05620:45:000000000-G6HP7:1:1101:23523:10273 1:N:0:143
TACCTGTACTGGGGAAGCATTTGAATATCCCCCCATGGTGATGGGGACGGAGAACTGCTCCATAAACACAGGCAACGTGCCTAACTTTCCCGGGAAGATGAAGTCAAAGAGCGACCACAGCTCTTCGGAGGTTATTTTGCATCGGTGAGCCAGACAGAATGATCCGATGAGGGGTGCGAAACTATTTGAGGAAAGGAAGCACCTTTTTATTAAATTTACCTTTTAGCAATCGCCATTCCTACCCTAAAGAT
+
CCCCCFFFFFFFGGGGGGGGGGHGFFHHHHHGGGGHHHHHHHHHHGGGGGGGGHHHHHHHHHHHGHHHHHHHGHHHGHHHHHHHHHHHHHHGGGGGGHHHHHHHHHHHHHHHGGGGGHHHHHHHHHHGGGGCGDHHHHHGGHHGGEEGHHHHHHGHHHHFHHHHHHGGGHHHGGCDDGDGGGGGGGGGGGGFFFGGGGGGFFFFFFFFEFFFFFFFFFFFFFFFFFFFFFFFFFFFFFFFFFFFFFFFFFF
@M05620:45:000000000-G6HP7:1:1101:25384:10273 1:N:0:143
ATCTCTATCTCCTAAAAACCTGTTTAGATTTGGAGATAGCCCTTCAGGTTTTTCATCATTTTCTGCATGAATTATACATTGACCACGTTCCAGCGTGGTCAGTTTGCAGCCTTCTGTTATTTTGTTTGACAGAGTGTCTTGTTGAGAACATATTTAGGACATGATTTTTTCCTGCAACAGGGAAAATAAAGTATAAGTTTTAAAGATTTATTCTTTAATAAAGGATCTCAAAGCCAGCTTTAGAAAAAGGA
+
1>AAAF3DFFFFGGFFGFGGGAGGGBG1GGHHH1ABG1F1GGHHHBDBGHHGGH2GHAFFHHHHHH2FHH1FGDHBHHHHHFHHFGEHHHH2FG?G//GH2FHHHHHFFH/FGHHBHHEGHHHFFGHB>FDHBGHHHFHH1GHG2FC>FBFHF2BGGHEH0FCBGGGHHCGHH1FC<G0FGFEH/FFF1FGHHH1FFHHHHBG1><>GHHHHHHHHG0D0G0DBFHCDG0DDGHH/;EFHHC00CGFGCB/
@M05620:45:000000000-G6HP7:1:1101:23554:10279 1:N:0:143
TACCTGTACTGGGGAAGCATTTGAATATCCCCCCATGGTGATGGGGACGGAGAACTGCTCCATAAACACAGGCAACGTGCCTAACTTTCCCGGGAAGATGAAGTCAAAGAGCGACCACAGCTCTTCGGAGGTTATTTTGCATCGGTGAGCCAGACAGAATGATCCGATGAGGGGTGCGAAACTATTTGAGGAAAGGAAGCACCTTTTTATTAAATTTACCTTTTAGCAATCGCCATTCCTACCCTAAAGAT
+
BAABBFFFFFFFGGCGGGGGGGHFFHHHHHHGGGCFHHFGHHHHHGGGGGGGGHHHGHHHHCGFGHFHHEHHFHHHGHHHHHHHHHHHHHHGGGGGGEGHHFHHHHHGGHHHGGGGGHHHHHHHHHHG/@CDHGHHHHHHHHHGGGGGHHHHGFFHGHHHHFHHHHFGGHHHGGCCGGADGGGFGGGG0EFFFBCAF/CEFGFFFFFFEFFFFFFFFFFFFFFFFFFFFFFEFFFAFFFFFFFFFFFBF9F
@M05620:45:000000000-G6HP7:1:1101:23905:10280 1:N:0:143
ATCTCTATCTCCTAAAAACCTGTTTAGATTTGGAGATAGACCTTCAGGTTTTTCATCATTTTCTGCATGAATTATACATTGACCACGTTCCAGCGTGGTCAGTTTGCAGCATTCTGTTATTTTGTTTGACAGAGTGTCTTGTTGAGAACATATGTAGGACATGATTTTTTCCTGCAACAGGGAAAATAAAGTATAAGTTTTAAAGATTTATTCTTTAATAAAGGATCTCAAAGCCAGCTTTAGAAAAAGGA
+
CDCDEFFFFFFFGGGGGGGGGGHHHHHHHHHHHHHHHHHHHHHHHHHHHHHGGHHHHIHHHHIHIHHHHHHHHHHHHHHHHHHHHHGHHHHHHHGGGGHHHHHHHHHGHHHHHHHHHHHHHHHHHHHHHHHHHHHHHHHHHHHHHHHHHHHHHHHHHHHHHHHHHHHHHGHHHHHHHHHHHGGHHHHHHHHHHHHHHHHHHHGHHHHHHHHHHHHHHHHHHHHHHHGHHHHHHHHHHGHHHHHGHHHHGGH
@M05620:45:000000000-G6HP7:1:1101:20955:10287 1:N:0:143
TACCTGTACTGGGGAAGCATTTGAATATCCCCCCATGGTGATGGGGACGGAGAACTGCTCCATAAACACAGGCAACGTGCCTAACTTTCCCGGGAAGATGAAGTCAAAGAGCGACCACAGCTCTCGGAGGTTATTTTGCATCGGTGAGCCAGACAGAATGATCCGATGAGGGGTGCGAAACTATTTGAGGAAAGGAAGCACCTTTTTATTAAATTTACCTTTTAGCAATCGCCATTCCTACCCTAAAGATC
+
CCCCCFFFFFFFGGGGGGGGGGHHHHHHHHHGGGGHHHHHHHHHHGGGGGGGGHHHHHHHHHHHHHHHHHHHGHHHGHHHHHHHHHHHHHHGGGGGGHHHHFHHHHHHHHGHGGGGGHHHHHHHHGGGGGEHHHHHHHHHHHGGGGGHHHHHHGHHHHHHHHHHHGGGHHHGGCEGGGGGGGGGGGGGEFFGGFAFFGFEFEFFFFFFFFFFFFFFFFFFFFFFFFFFFFFFDFFFFFFFFFFFFFFFFFF
@M05620:45:000000000-G6HP7:1:1101:23537:10290 1:N:0:143
TACCTGTACTGGGGAAGCATTTGAATATCCCCCCATGGTGATGGGGACGGAGAACTGCTCCATAAACACAGGCAACGTGCCTAACTTTCCCGGGAAGATGAAGTCAAAGAGCGACCACAGCTCTTCGGAGGTTATTTTGCATCGGTGAGCCAGACAGAATGATCCGATGAGGGGTGCGAAACTATTTGAGGAAAGGAAGCACCTTTTTATTAAATTTACCTTTTAGCAATCGCCATTCCTACCCTAAAGAT
+
CCCCCFFFFFFFGGGGGGGGGGHHHHHHHHHGGGGHHHGHHHHHHGGGGGGGGHHHHHHHHHHHHHHHHHHHGHHHGHHHHHHHHHHHHHHGGGGGGHHHHHHHHHHHHHHHGGGGGHHHHHHHHHHGGGGCHHHHHHHHGHHGGGGGHGHHHHGGHHHHHHHHHHFGGHHGGG;EGGFGGGGGGGGGGGGFFGGGGGGGEFFFFFFFFFFFFFFFEFFFFFFFFFFFFFFFFFFFFFFFFFFFFFFFFFF
@M05620:45:000000000-G6HP7:1:1101:25357:10296 1:N:0:143
ATCTCTATCTCCTAAAAACCTGTTTAGATTTGGAGATAGACCTTCAGGTTTTTCATCATTTTCTGCATGAATTATACATTGACCACGTTCCAGCGTGGTCAGTTTGCAGCATTCTGTTATTTTGTTTGACAGAGTGTCTTGTTGAGAACATATGTAGGACATGATTTTTTCCTGCAACAGGGAAAATAAAGTATAAGTTTTAAAGATTTATTCTTTAATAAAGGATCTCAAAGCCAGCTTTAGAAAAAGGA
+
BBBBBFFFFFFFGGGGGGGGFGFGHHHHHHHBHHHGHHHHHHGHHHHHHHHGGHHFHFHHGHHHHHGHHHHHHHHHHHHHGHHHGHGGGHHHHGGGGGHHFGHHHHHHHHHHHHHHHHHHHHHHHHHHHHHHGHHHHHHHHHHHHHGHHHHGHGHHFHGHHGHHHHHHHGHHHHHHHHHHHGGHHHHHHEGHHHHHHHHHHHHGHHHHHHHHHHHHHGHHHHGGHHHHHGHGGHHHHGHHHGHHFBFFGGG
@M05620:45:000000000-G6HP7:1:1101:20978:10299 1:N:0:143
TACCTGTACTGGGGAAGCATTTGAATATCCCCCCATGGTGATGGGGACGGAGAACTGCTCCATAAACACAGGCAACGTGCCTAACTTTCCCGGGAAGATGAAGTCAAAGAGCGACCCCAGCTCTCGGAGGTTATTTTGCATCGGTGAGCCAGACAGAATGATCCGATGAGGGGTGCGAAACTATTTGAGGAAAGGAAGCACCTTTTTATTAAATTTACCTTTTAGCAATCGCCATTCCTACCCTAAAGATC
+
A3>ABFFFFFFFGCGEEFGGGGHHHHHHHHHGGGGHHHHHHHHHGGGGGGGCGGHGGFHHHHHHHHHHGHHHGHGHFHHHHHEHHHHHHHGGGGCEEFFHHFFHFGHFFHHHGGDG/?EEGHHGHGGDGGGFFHHHHHGHFGGGGDGHHHHGFGHGHHHHHHHHF.:CHHGGG;ADGDAGGGFGGGGBABFFGFC/9CEGFFFFFFFFFFFFFFFFFFFFFFFFFFFFFFEEFFFFFFF/B9AFBBBFFFB
@M05620:45:000000000-G6HP7:1:1101:20958:10306 1:N:0:143
TACCTGTACTGGGGAAGCATTTGAATATCCCCCCATGGTGATGGGGACGGAGAACTGCTCCATAAACACAGGCAACGTGCCTAACTTTCCCGGGAAGATGAAGTCAAAGAGCGACCACAGCTCTCGGAGGTTATTTTGCATCGGTGAGCCAGACAGAATGATCCGATGAGGGGTGCGAAACTATTTGAGGAAAGGAAGCACCTTTTTATTAAATTTACCTTTTAGCAATCGCCATTCCTACCCTAAAGATC
+
CDDCDFFFFFFFGGGGGGGGGGHHHHHHHHHGGGGHHHGHHHHHGGGGGGGGGHHHHHHHHHHHHHHHHHHHGHHHGHHHHHHHHHHHHHHGGGGGGHHHHHHHHHHHHHHHGGGGGHHHHHHHHGGGGGGHHHHHHHHHHHGGGGGHHHHHHGHHHHHHHHHHHGGGHHHGGEEGGGGGGHGHHHHGGFFGGGGGGGGGGFFFFFFFHHHFFFFFFFFFFFFFFFFFFFFFFFFFFFFFFFFFFFFFFFF
@M05620:45:000000000-G6HP7:1:1101:11116:10306 1:N:0:143
TACCTGTACTGGGGAAGCACACGTCTGAACTCCAGTCACAGCGATAGATCTCGTATGCCGTCTTCTGCTTGAAAAAAAAAAAAAAAAAAAGAGAAATAAAGGTATAAAAAAAAAAAAAAAGAAAATAATATTAGAAAAAGATAGAAGAAAAGAGTGAATATAAGAAAAAATAAAAGAAGAATAAAGTAGCTGACACTGAAAAAAAAAGAATAGCAAAAGAAATTGGAAGTATATGTATATTGGTGCAGTTA
+
CCBCCFFFFFFFGGGGGGGGGGGHHHGHFHHHHHHHHHHGHHGGHGGHGAGHHGGHHHHEBFHGHHHHHHHGFGHGGGGGE>><>////<//0011?1?111?111=111----------..://0;0000000000;...0000000////;/00000000000://.-.00000../0/00:00000:0;0/00000000.;---9..0000000//../000000/:000000000000::.000000
@M05620:45:000000000-G6HP7:1:1101:18638:10318 1:N:0:143
TACCTGTACTGGGGAAGCATTTGAATATCCCCCCATGGTGATGGGGACGGAGAACTGCTCCATAAACACAGGCAACGTGCCTAACTTTCCCGGGAAGATGAAGTCAAAGAGCGACCACAGCTCTCAGAGGTTATTTTGCATCGGTGAGCCAGACAGAATGATCCGATGAGGGGTGCGAAACTATTTGAGGAAAGGAAGCACCTTTTTATTAAATTTACCTTTTAGCAATCGCCATTCCTACCCTAAAGATC
+
BBBBCFFFFFFFGGGGGGGGGFHHHHHHHHHGGGGHHHHHHHHHHGGGGGGGGHHHHHHHHHHHHHHHHHHHGHHHGHHHHHHHHHHHHHHGGGGGGHHHHHHHHHHHHHHHGGGGGHHHHHHHHHHHHGHHHHHHHHHHHHGGGGGHHHHHHGHHHHHHHHHHHGGGHHHGGEDGGGCDGGGGGGGGGGFGGGGFGGGGGGGGGGGGFFFFFFFFFFFFFFFFFFFFFFFFFFFFFFFFFFFFFFFFFFF
@M05620:45:000000000-G6HP7:1:1101:28144:10323 1:N:0:143
ATCTCTATCTCCTAAAAACCTGTTTAGATTTGGAGATAGACCTTCAGGTTTTTCATCATTTTCTGCATGAATTATACATTGACCACGTTCCAGCGTGGTCAGTTTGCAGCATTCTGTTATTTTGTTTGACAGAGTGTCTTGTTGAGAACATATGTAGGACATGATTTTTTCCTGCAACAGGGAAAATAAAGTATAAGTTTTAAAGATTTATTCTTTAATAAAGGATCTCAAAGCCAGCTTTAGAAAAAGGA
+
BCCDDFFFFFFFGGGGGGGGGGGHHHHHHHHHHHHHHHHHHHHHHHHHHHHGGHHHHHHHHHHHHHHHHHHHHHHHHHHHHGHHHHGHHHHHHHGGGGHHHHHHHHHGHHHHHHHHHHHHHHHHHHHHHHHHHHHHHHHHHHHHHHHHHHHHHHHHHHH2BGHHHHHHHGHHHHHHHHGHHGFHHHHHGGHGHHHHHFGHHHGHHHHHHHHHHHHHHHHHHFHHHHHHHGGHHCGHHGHHHHHGFHGHGGF
@M05620:45:000000000-G6HP7:1:1101:18664:10328 1:N:0:143
TACCTGTACTGGGGAAGCATTTGAATATCCCCCCATGGTGATGGGGACGGAGAACTGCTCCATAAACACAGGCAACGTGCCTAACTTTCCCGGGAAGATGAAGTCAAAGAGCGACCACAGCTCTCGGAGGTTATTTTGCATCGGTGAGCCAGACAGAATGATCCGATGAGGGGTGCGAAACTATTTGAGGAAAGGAAGCACCTTTTTATTAAATTTACCTTTTAGCAATCGCCATTCCTACCCTAAAGATC
+
BBABBFFFFFFFGFGGGGGGGGHHHGHHHHHGGGGHHHFGFHHHHGGGGGGGGGHHHHHHHHGHHHHHHHHHGHHHGHHHHHHHHHHHHHHGGGGGGFHFHHHHHHHHHHHHGGGGGHHHHHHHHGG?CGEHFHHHHHHFGHGDGDGGGFHEFFHHHHHHGHHHHGGGHHHGC:AEGEAFGGGGGGGEE/9CFFFFGGGBFFFFFFFEFFFBFFFFFFFFFFFFFFFBFFEEDFFFFFFFFFFFFFFFFFF
@M05620:45:000000000-G6HP7:1:1101:28125:10340 1:N:0:143
ATCTCTATCTCCTAAAAACCTGTTTAGATTTGGAGATAGACCTTCAGGTTTTTCATCATTTTCTGCATGAATTATACATTGACCACGTTCCAGCGTGGTCAGTTTGCAGCATTCTGTTATTTTGTTTGACAGAGTGTCTTGTTGAGAACATATGTAGGATATGATTTTTTCCTGCAACAGGGAAAATAAAGTATAAGTTTTAAAGATTTATTCTTTAATAAAGGATCTCAAAGCCAGCTTTAGAAAAAGGA
+
ABBCCFFFFFFFGGGGGGGGGGFHHGHHGHHHHHHHHFHGHHHHHHHHHHHGGHGHHGHHHHHHHHHHHHHHHHHGHHHHHGHHGHGHHHHHHHGEGGHHGHHHHHHFHHFGHHHHHHFHHHHHHHHHFHGHGHHHHHHHHHHHHHFGHHHHHHHFHHHFDHHGGHHHHGHHHHGGGHFHHGGFHGHGGGG@DGFHHFGHHGFFHGBDGDGHHHHHHGHGFGHHHHHHFFFEHH.CGGHHHHHFHHFFDGF
@M05620:45:000000000-G6HP7:1:1101:18647:10341 1:N:0:143
TACCTGTACTGGGGAAGCATTTGAATATCCCCCCATGGTGATGGGGACGGAGAACTGCTCCATAAACACAGGCAACGTGCCTAACTTTCCCGGGAAGATGAAGTCAAAGAGCGACCACAGCTCTCGGAGGTTATTTTGCATCGGTGAGCCAGACAGAATGATCCGATGAGGGGTGCGAAACTATTTGAGGAAAGGAAGCACCTTTTTATTAAATTTACCTTTTAGCAATCGCCATTCCTACCCTAAAGATC
+
DDDDDFFFFFFFGGGGGGGGGGHHHHHHHHHGGGGHHHGHHHHHHGGGGGGGGHHHHHHHHHHHHHHHHHHHGHHHGHHHHHHHHHHHHHHGGGGGGHHHHHHHHHHHHHHHGGGGGHHHHHHHHGGGGGGHHHHHHHHHHHGGGGGHHHHHHGHHHHHHHHHHHGGGHHHGGCEGGGGGGGGGHHGGGGFGGGGGGGGGGFFFFFFFFFFFFFFHFFFFFFFFFFFFFFFFFFFFFFFHFFFFFFFFFFF
@M05620:45:000000000-G6HP7:1:1101:10967:10343 1:N:0:143
ATCTCTATCTCCTAAAAACCTGTTTAGATTTGGAGATAGACCTTCAGGTTTTTCATCATTTTCTGCATGAATTATACATTGACCACGTTCCAGCGTGGTCAGTTTGCAGCATTCTGTTATTTTGTTTGACAGAGTGTCTTGTTGAGAACATATGTAGGACATGATTTTTTCCTGCAACAGGGAAAATAAAGTATAAGTTTTAAAGATTTATTCTTTAATAAAGGATCTCAAAGCCAGCTTTAGAAAAAGGA
+
BBBBBFFFFFFFGGGGGGGGFGHHHHGHHHHHHHHHHHGHFGHHHHHHGHHGGHHHHHHHHHHHGHHGHFHHHHHHHHHHHHHHHHGHHHHHHHGGGGHHHHHHHHGHHHHHHHHHHHHHHHHHHHHHHHHHHHHHHHHHHHHHHHHHHHFHGHHHHHHHHHHGHHHHGCGHHHEHGHHHEECFGHHFHFGDGFHFHFGHHHFHHFHHHHHHHHHHHHHHHFHHGHHHHHHHHHHHHGHHHHHGHHHHFGF
@M05620:45:000000000-G6HP7:1:1101:28143:10345 1:N:0:143
ATCTCTATCTCCTAAAAACCTGTTTAGATTTGGAGATAGACCTTCAGGTTTTTCATCATTTTCTGCATGAATTATACATTGACCACGTTCCAGCGTGGTCAGTTTGCAGCATTCTGTTATTTTGTTTGACAGAGTGTCTTGTTGAGAACATATGTAGGACATGATTTTTTCCTGCAACAGGGAAAATAAAGTATAAGTTTTAAAGATTTATTCTTTAATAAAGGATCTCAAAGCCAGCTTTAGAAAAAGGA
+
CCCCDFFFFFFFGGGGGGGGGGHHHHHHHHHHHHHHHHHHHHHHHHHHHHHGGHHHHHIHIHIHHHHHHGHHHHHHHHHHHHHHHHGHHHHHHHGGGGHHHHHHHHHHHHHHHHHHHHHHHHHHHHHHHHGHHHHHHHHHHHHHHHHHHHHHHHHHHHH2FGHHHHHHHGHHHHHHHHHHHGGHHHHHHHHHHHHHHHHHHHHHHHHHHHHHHHHHHHHHHHHHHHHHHHHHHHHHHGHHHHHFFHHHGGH
@M05620:45:000000000-G6HP7:1:1101:10984:10362 1:N:0:143
ATCTCTATCTCCTAAAAACCTGTTTAGATTTGGAGATAGACCTTCAGGTTTTTCATCATTTTCTGCATGAATTATACATTGACCACGTTCCAGCGTGGTCAGTTTGCAGCATTCTGTTATTTTGTTTGACAGAGTGTCTTGTTGAGAACATATGTAGGACATGATTTTTTCCTGCAACAGGGAAAATAAAGTATAAGTTTTAAAGATTTATTCTTTAATAAAGGATCTCAAAGCCAGCTTTAGAAAAAGGA
+
ABBBBFFFFFFFGFGGGGFGGGGHHHHHHHHHHGHHHHHHHHHHHHHHHHHGGHHHHHHHHHHHHHHHHHGHHHHHHHHHHGHHHHGHHHHHHHGFGGHHFHHHHHHHHHHHHHHHHHHHHHHHHHHHHGGHHHGHHHHHHHHHHHHHHHHFHHHHHHHHHHHGHHHHBGHHHHHHGHGHHGGGHHHGHHHHHHHHHGHGHHHHHGHHHHHHHHHHGHHHHHHHHHGHHHHHHFHHHGFHHHHHGFGGDGF
@M05620:45:000000000-G6HP7:1:1101:10963:10363 1:N:0:143
ATCTCTATCTCCTAAAAACCTGTTTAGATTTGGAGATAGACCTTCAGGTTTTTCATCATTTTCTGCATGAATTATACATTGACCACGTTCCAGCGTGGTCAGTTTGCAGCATTCTGTTATTTTGTTTGACAGAGTGTCTTGTTGAGAACATATGTAGGACATGATTTTTTCCTGCAACAGGGAAAATAAAGTATAAGTTTTAAAGATTTATTCTTTAATAAAGGATCTCAAAGCCAGCTTTAGAAAAAGGA
+
CCCCCFFFFFFFGGGGGGGGGGHHHHHHHHHHHHHHHHHHHHHHHHHHHHHGGHHHHHHHHIHHHHHHHHHHHHHHHHHHHHHHHHGHHHHHHHGFGGHHHHHHHHHFHHHHHHHHHHHHHHHHHHHHHGHHHHHHHHHHHHHHHHHHHHHHHHHHHHHHHHHHHHHHHGHHHHHHHHHHHGGHHHHHHHHHHGHHHHHHHHHHHHHHHHHHHHHHHHHHHHHHHHHHHHGHHHHHHGHHHHGHHGHHGGH
@M05620:45:000000000-G6HP7:1:1101:12549:10363 1:N:0:143
ATCTCTATCTCCTAAAAACCTGTTTAGATTTGGAGATAGACCTTCAGGTTTTTCATCATTTTCTGCATGAATTATACATTGACCACGTTCCAGCGTGGTCAGTTTGCAGCATTCTGTTATTTTGTTTGACAGAGTGTCTTGTTGAGAACATATGTAGGACATGATTTTTTCCTGCAACAGGGAAAATAAAGTATAAGTTTTAAAGATTTATTCTTTAATAAAGGATCTCAAAGCCAGCTTTAGAAAAAGGA
+
BBBABFFFFFFFFGGG4GGGGFHHBEG4GHHHCFHHFAGHFHHHHGHFGEGEFGHHHHHHHHHHHHHGHEHHHHHHHHHHGHFHHHGHHHFHHHGEGGGFFHGFHHHHHHGGFGHHHHHHHGHHGHHHHHFHHFHHHHHHGHHHFGHHGHHHHFGFGHHHHHHHGFHHHGFBGFHF1FGHECFFGGGHFGFGGGFEFGHHHG1FGFHHFHGHHHHHHFGG<<DGGHFHGHGFFBHHHGHHHHHEG0GHGGH
@M05620:45:000000000-G6HP7:1:1101:15537:10394 1:N:0:143
ATCTCTATCTCCTAAAAACCTGTTTAGATTTGGAGATAGACCTTCAGGTTTTTCATCATTTTCTGCATGAATTATACATTGACCACGTTCCAGCGTGGTCAGTTTGCAGCATTCTGTTATTTTGTTTGACAGAGTGTCTTGTTGAGAACATATGTAGGACATGATTTTTTCCTGCAACAGGGAAAATAAAGTATAAGTTTTAAAGATTTATTCTTTAATAAAGGATCTCAAAGCCAGCTTTAGAAAAAGGA
+
CDDDDFFFFFFFGGGGGGGGGGHHHHHHHHHHHHHHHHHHHHHHHHHHHHHGGHHHHHHHHHHHIHHHHHHHHHHHHHHHHHHHHHGHHHHHHHGGGGHHHHHHHHHHHHHHHHHHHHHHHHHHHHHHHHHHHHHHHHHHHHHHHHHHHHHHHHHHHHHHHHHHHHHHHGHHHHHHHHHHHGGHHHGHHHHHHHHHHHHHHHHHHHHHHHHHHHHHHHHHHHHHHHHHHHHHHHHHHGHHHHHHHHHHGGH
@M05620:45:000000000-G6HP7:1:1101:26059:10400 1:N:0:143
ATCTCTATCTCCTAAAAACCTGTTTAGATTTGGAGATAGACCTTCAGGTTTTTCATCATTTTCTGCATGAATTATACATTGACCACGTTCCAGCGTGGTCAGTTTGCAGCATTCTGTTATTTTGTTTGACAGAGTGTCTTGTTGAGAACATATGTAGGACATGATTTTTTCCTGCAACAGGGAAAATAAAGTATAAGTTTTAAAGATTTATTCTTTAATAAAGGATCTCAAAGCCAGCTTTAGAAAAAGGA
+
@ABBCFFFFFFFGGGGGGGGGGHHHHGHHHHHHHHGHFHHHHHHHGHHGHHGGHHHHFHHHHHHGHHGHGHHHHHGHHHHHHHHGHGHHHHHHHGFGGHHFHGHHHHHHHFHHHHHGHHHHHHHGHHHFGGHHHHHHHHHHHHHHHGFGFEFGHHHHHHHHHHHGHHHHGHHHHGHHHHHHGGFHGHHGFGFGHGFG>GHHGFGHGHHHHHHHHHHHHHGGFHGHHHHHGHGHHHFGEHHHHHHGGHHGGH
@M05620:45:000000000-G6HP7:1:1101:21603:10407 1:N:0:143
ATCTCTATCTCTAAAAACCTGTTTAGATTTGGAGATAGACCTTCAGGTTTTTCATCATTTTCTGCATGAATTATACATTGACCACGTTCCAGCGTGGTCAGTTTGCAGCATTCTGTTATTTTGTTTGACAGAGTGTCTTGTTGAGAACATATGTAGGACATGATTTTTTCCTGCAACAGGGAAAATAAAGTATAAGTTTTAAAGATTTATTCTTTAATAAAGGATCTCAAAGCCAGCTTTAGAAAAAGGAA
+
CDDDDFFFFFFFGGGGGGGGGGHHHHHHHHHHHHHHHHHHHHHHHHHHHHGGHHHHHIHHHIIHHHHHHHHHHHHHHHHHHHHHHGHHHHDGHGFGGHHGHHHHHHHHHHHHHHHHHHHHHHHHHHHHHGHHHHHHHHHHHHHHHHHHGHHHHFHHHHHHHHHHHHHHGHHHHGFHHGHHGGHHHHHHHHDGHGHGFHHHHHHHGHHHHHHHHHHHGGHGHF0GHGFFHHHHGHFHGGHHHHEFHHGGDFH
@M05620:45:000000000-G6HP7:1:1101:15537:10414 1:N:0:143
ATCTCTATCTCCTAAAAACCTGTTTAGATTTGGAGATAGACCTTCAGGTTTTTCATCATTTTCTGCATGAATTATACATTGACCACGTTCCAGCGTGGTCAGTTTGCAGCATTCTGTTATTTTGTTTGACAGAGTGTCTTGTTGAGAACATATGTAGGACATGATTTTTTCCTGCAACAGGGAAAATAAAGTATAAGTTTTAAAGATTTATTCTTTAATAAAGGATCTCAAAGCCAGCTTTAGAAAAAGGA
+
BCCCCFFFFFFFGGGGGGGGGGHHHHHHHHHHHHHHHHHHHHHHHHHHHHHGGHHHHHIIHIHHIHHHHHHHHHHHHHHHHHHHHHGHHHHHHGGGGGHHHHHHHHHHHHHHHHHHHHHHHHHHHHHHHHHHHHHHHHHHHHHHHHHHHHHHHHHHHHHHFHHHHHHHHGHHHHHHHHHHHGGHHFGHHHHHHHHHHHHHHHGHHHHHHHHHHHHHHHHHHHGHHHHHHGHHHHHHHGGHHHHEHFHHGGH
@M05620:45:000000000-G6HP7:1:1101:4301:10417 1:N:0:143
TACCTGTACTGGGGAAGCGTGTAGCAATCGCCATTCCTACCCTAAAGATCGGAAGAGCACACGTCTGAACTCCAGTCACAGCGATAGATCTCGTATGCCGTCTTCTGCTTGAAAAAAAAAAAAACAAGCCAAAGCCTCAAGTCCCCACCCCTACCCCATGTACACAAAACCACTTCATTGACTCACCCACCCACCTTTATCCGACCTACCTAACACCCCACCTTTTACACTCCTCTGTAGTGTTCTTCAAA
+
BCBCCFFFFFFFGGGGGGGGGGHHHHHHHGFGGFHHHHHHHHHHHHHHHHHGGGGHHHHHHHGHHHGHHHHHHHHGHHHHHHGGHGGGHHHHHGFHHHHGGGHGHHHGHHGHHHHHGGGFG>></=<0<<000<<010<000=0<./.<.-.......//0;0:00....::.:000000000;0:.;......9.000000..--9;/.:00:0:..-.99.0:000000//0/000000/;000000;0
@M05620:45:000000000-G6HP7:1:1101:21591:10425 1:N:0:143
ATCTCTATCTCTAAAAACCTGTTTAGATTTGGAGATAGACCTTCAGGTTTTTCATCATTTTCTGCATGAATTATACATTGACCACGTTCCAGCGTGGTCAGTTTGCAGCATTCTGTTATTTTGTTTGACAGAGTGTCTTGTTGAGAACATATGTAGGACATGATTTTTTCCTGCAACAGGGAAAATAAAGTATAAGTTTTAAAGATTTATTCTTTAATAAAGGATCTCAAAGCCAGCTTTAGAAAAAGGAA
+
BCCCCFFFFFFFGGGGGGGGGGHHFHHHHHHHHHHHHHHHHHHHHHGHHHGGHGHHHHHHHIHHHHHHHHHHHHHHGHHHFFHGHGHHHHDFFFEGGHHHHHHHHHHHHHHHHHHHHHHHHHHHHHHHHHHHHHFHHHHHHHHHHHHHGHHHHGHHHHHGHHHHHHHHGHHHHHGHHGHHGGGHHHHHFHGGHHGFHHHHHHHHHHHHHHHHHHHGHFHFHHGFHHGHHGGHGHFHGFHHHFBCGGHEFGH
@M05620:45:000000000-G6HP7:1:1101:6190:10426 1:N:0:143
TACCTGTACTGGGGAAGCATTTGAATATCCCCCCATGGTGATGGGGACGGAGAACTGCTCCATAAACACAGGCAACGTGCCTAACTTTCCCGGGAAGATGAAGTCAAAGAGCGACCACAGCTCTCGGAGGTTATTTTGCATCGGTGAGCCAGACAGAATGATCCGATGAGGGGTGCGAAACTATTTGAGGAAAGGAAGCACCTTTTTATTAAATTTACCTTTTAGCAATCGCCATTCCTACCCTAAAGATC
+
BBBBBFFFFFFFGGGGGGCGGGHHHHGHHHHGGGGHHGHGHHGHHGEEGGGGGHHHGHHHGHHHHGHEHHGHGHHHGHHHHHHHHHHHHHHGGGEEFHGHGDHHHFFHHGHHGCDFCHHHHHHHHGGDGCEHHHHHHHHBGHGGGGGHHHHHHGHHGHHHHHHHHGGGHHHDGEDG-.??BGGGFGFFFG0CFFGGGGGFFFFFFFFEFFFB/;FFFFFFFFFFFEBBFFEED?AFFFFFFFFFFF/BFFF
@M05620:45:000000000-G6HP7:1:1101:6210:10436 1:N:0:143
TACCTGTACTGGGGAAGCATTTGAATATCCCCCCATGGTGATGGGGACGGAGAACTGCTCCATAAACACAGGCAACGTGCCTAACTTTCCCGGGAAGATGAAGTCAAAGAGCGACCACAGCTCTCGGAGGTTATTTTGCATCGGTGAGCCAGACAGAATGATCCGATGAGGGGTGCGAAACTATTTGAGGAAAGGAAGCACCTTTTTATTAAATTTACCTTTTAGCAATCGCCATTCCTACCCTAAAGATC
+
CCCCCFFFFFFFGGGGGGGGGGHHHHHGHHHGGGGGHHEGHHHHHGGGGGGGGHHHHHHHHHHHHHHHHHHHGHHHGGHHHFHHHHHHHHHGGGGGGHHHHHHHHHHHHHHHGGGGGHHHHHHHHGGGFGCGHHHHHHHHHHGGGGGHHHHHHGHHHHGHHHHHHGGGHHHGGEDGGGGGGGGGGGGGFB;FGGGGGGGGGFFFFFFFFFFBFFFFFFFFFFFFFFFFFFFFFFFFFFFFFFFFFFFFFFF
@M05620:45:000000000-G6HP7:1:1101:6677:10460 1:N:0:143
CATCCTGACCCTGAAGTACCCGGCTTGATTTCTGACATTAGATCGGAAGAGCACACGTCTGAACTCCAGTCACAGCGATAGATCTCGTATGCCGTCTTCTGCTTGAAAAAAAAAAACCGTTCTTCTTCCCTCTGCCCCCCTTCCCCCCCCTGCCCACATCGCTCCTCTGCCTCCGGTGCGTCTCTTCCGCCGCCCTTTCTCCTCCCGTCCTTTCCCCAGTCCTTTTCTTCCCTGCTTTCTTTTTTACCTTT
+
BBBBBFFFFFFFGGGGGGGGGGGCGGGFFGHHHHHFHHHHGHHHHG?EGFHHGHHHGHHGGHHGHFHFHHHHHHHHGGF?FHHD4FF?1FGHFF?EGFFHHHFFGGFHEFGGEC</?//</@<1?111?F100??FFFCC<.<<<<EDGC99:C?9ED0;.9.:.9/C0;FFG?.-;---.;;F//;;..;-9@D-B/;BFF/;/..ADDD;BB/9B.;;B/;BFF//;999//;BFB;BB:/:9.9;;B/
@M05620:45:000000000-G6HP7:1:1101:18831:10472 1:N:0:143
TACCTGTACTGGGGAAGAGCACACGTCTGAACTCCAGTCACAGCGATAGATCTCGTATGCCGTCTTCTGCTTGAAAAAAAAAAAAAAAAAAAAAAAGAGAAAAAAAAGAAAATCAGATCAAAAATAAAATAAGAGGAAGAAAAGGTAGTTAATAGTGTGAAGGGAGTAAGGAAGAATGGGTAAAGTGAGAGGAATAGAGTGAGAAACGAGAGAAAAAGTGAGAAAAAGAAGATAAGAGCAGGTATGAAGGG
+
CBBBCFFFFFFFGGGGGGGGGGGHGHHHGHGHHHHHHHHFHHHHGGHGGGFAGHHGGHHHHGFGHGHHHHHHHHHGHGGGGGE>/////////<--..0010/.---.:.//1:00010<000..01111:1110../..:///.010011<11<11111<:09..<B1<00/../0:0./1/11111010../00011<110110/....9.00/..0110110/..../0:1<010/0/..1101110.
@M05620:45:000000000-G6HP7:1:1101:6867:10483 1:N:0:143
TACCTGTACTGGGGAAGCACACGTCTGAACTCCAGTCACAGCGATAGATCTCGTATGCCGTCTTCTGCTTGAAAAAAAAAAAAAAAAAAAAAGAGACATAAGAGACATAACAAAAAATGAGCAAAAAGATAAATGAAATAGGTAAAGAAAGTAGAGTTAAGAAGACGTGCAATAGCTAAAGCACTGTACATTATAGACATATACGATAGAGTTAGAAGAGCAATCAGAGATATAAGTGCTATGTAGTTATA
+
CCCCCFFFFFFFGGGGGGGGGGGHHHGHGHHHHGHHHHHHHHGGHGGGHFHHHGGHHHHGEGHGHHHHHHHHGGHHGGGEE>//<<>///////0000111<1100<111100..<-.00=00/:::..0:00000000000000000./0000000000000/0/.....;00009000900/0/:00000000000000000.....0000000000./0/000000/0000000000000;00;000:
@M05620:45:000000000-G6HP7:1:1101:5694:10512 1:N:0:143
TACCTGTACTGGGAAGCATTTGAATATCCCCCCATGGTGATGGGGACGGAGAACTGCTCCATAAACACAGGCAACGTGCCTAACTTTCCCGGGAAGATGAAGTCAAAGAGCGACCACAGCTCTCGGAGGTTATTTTGCATCGGTGAGCCAGACAGAATGATCCGATGAGGGGGGCGAAACTATTTGAGGAAAGGAAGCACCTTTTTATTAAATTTACCTTTTAGCAATCGCCATTCCTACCCTAAAGATCG
+
BBCCCFFFFFFFGGGGGGGGGGFHGHHHHHGGGGHHHFGGHHHHGGGGGGGGHGHHHHHHHHHHHHGHHHHGHHHGHHHHHHHHHHHHHHGGGGGGHHHHHHGHHHHHHHHGGGGGHHHHHHHHGEDGGEHHHHHGHHBG=ED<..FHGG<CF/CHCGDFFHGHAEFBGHGG--9>AFFC:BFFFF0EBFFFFFFFFFFFEFFFFFFFBFFEFFBBF0FFFFBFFFF00<B.9BFFF0BFFFFFFB0:B0<
@M05620:45:000000000-G6HP7:1:1101:12032:10534 1:N:0:143
CATCCTGACCCTGAAGTACCCGGCTTGATTTCTGACATTAGATCGGAAGAGCACACGTCTGAACTCCAGTCACAGCGATAGATCTCGTATGCCGTCTTCTGCTTGAAAAAAAAAAAAACAACCACACTCATCTACCCCTCTTCCCTCCCCACATCCACCTCATCTTTGCATACTCCCATTACCTCCCGCATTGCCATTACCTCCTCATCCATCTTACCGCCCCTCCACACACTGCCTCCTCCTCCCCCAAC
+
CCCCCFFFFFFFGGGGGGGGGGGGGGGHHHHHHHHHFHHHHGHHHGGGGHHHHHHHGHHHGHHHHHHHHHHHHGHHGGHFGHGFHHHGEGHHHGGGHGHHHHHHGCGHFHGGGGG/<///?//??F<0001>11<10.../000/0/..</.=0:/00...00:000000000000./000000:...--..0000000000;9//00000090090/.----.;.//0.../00900./999//9..-.:
@M05620:45:000000000-G6HP7:1:1101:7807:10538 1:N:0:143
ATCTCTATCTCCTAAAAACCTGTTTAGATTTGGAGATAGACCTTCAGGTTTTTCATCATTTTCTGCATGAATTATACATTGACCACGTTCCAGCGTGGTCAGTTTGCAGCATTCTGTTATTTTGTTTGACAGAGTGTCTTGTTGAGAACATATGTAGGACATGATTTTTTCCTGCAACAGGGAAAATAAAGTATAAGTTTTAAAGATTTATTCTTTAATAAAGGATCTCAAAGCCAGCTTTAGAAAAAGGA
+
ABBCCFFFFFFFGGGGGGGGGGGHHHHHHHHHHHHHHHHGHHHHHHHHHHHGGHHHHHHHHHHIHHHHHHHHHHHHHHHHHHHHHHGHHHHHHHGGGGHHHHHHHHHGHHHHHHHHHHHHHHHHHHHHGHGHHHGGGHHHHHHHHHGHHHHHHHHHHHHHHHHHGHHHHGHHHHHHHHHHHGGGHHHGGHHHHHHHHGHHHGHHHGHHHHHHHHHHHHHHHGHHHHHHHGGGHHHHHGHHHHHHHFHHGGH
@M05620:45:000000000-G6HP7:1:1101:21549:10625 1:N:0:143
ATCTCTATCTCCTAAAAACCTGTTTAGATTTGGAGATAGACCTTCAGGTTTTTCATCATTTTCTGCATGAATTATACCTTGACCACGTTCCAGCGTGGTCAGTTTGCAGCATTCTGTTATTTTGTTTGACAGAGTGTCTTGTTGAGAACATATGTAGGACATTATTTTTTCCTGCCACAGGGAAAATACAGTATAAGTTTTAAAGATTTATTCTTTAATAAAGGATCTCAAAGCCAGCTTTAGAAAAAGGA
+
AAAAAFFFFFFFGF1EFGGGGCGFGG3GHHHG1F01FDDGHHHHHHGHHHHGGHHHHGHHHHHH2DAFE1AGHHHEH2FH11FH1F/BGGHHFHCE??GHFHHHHBHD@GHHHHH2GGFGHHHFHHH0>FGHGHHDHGHHDHHFFFGGH0F1F2B2F1BF0F21BFGGHCGHHFG01@GHA/<F/0?G1?1FFHGHHHGHGG1>1FFHHHHHHHHGGBHG0D00<GGHG000=CCFAEGHHH0000=::.:
@M05620:45:000000000-G6HP7:1:1101:21530:10636 1:N:0:143
ATCTCTATCTCCTAAAAACCTGTTTAGATTTGGAGATAGACCTTCAGGTTTTTCATCATTTTCTGCATGAATTATACATTGACCACGTTCCAGCGTGGTCAGTTTGCAGCATTCTGTTATTTTGTTTGACAGAGTGTCTTGTTGAGAACATATGTAGGACATGATTTTTTCCTGCAACAGGGAAAATAAAGTATAAGTTTTAAAGATTTATTCTTTAATAAAGGATCTCAAAGCCAGCTTTAGAAAAAGGA
+
CDDDDFFFFFFFGGGGGGGGGGHHHHHHHHHHHHHHHHHHHHHHHHHHHHHGGHHHHIHHHHHIIHHHHHHHHHHHHHHHHHHHHHGHHHHHHHGGGGHHHHHHHHHHHHHHHHHHHHHHHHHHHHHHHHHHHHHHHHHHHHHHHHHHHHHHHHHHHHHHHHHHHHHHHGHHHHHHHHHHHGGHHHHHHHHHHHHHHHHHHHHHHHHHHHHHHHHHHHHHHHHHHHHHHHHHHHGHHGHHHHGHHHHHGGH
@M05620:45:000000000-G6HP7:1:1101:23312:10638 1:N:0:143
TACCTGTACTGGGGAAGCATTTGAATATCCCCCCATGGTGATGGGGACGGAGAACTGCTCCATAAACACAGGCAACGTGCCTAACTTTCCCGGGAAGATGAAGTCAAAGAGCGACCACAGCTCTCGGAGGTTATTTTGCATCGGTGAGCCAGACAGAATGATCCGATGAGGGGTGCGAAACTATTTGAGGAAAGGAAGCACCTTTTTATTAAATTTACCTTTTAGCAATCGCCATTCCTACCCTAAAGATC
+
CCCCDFFFFFFFGGGGGGGGGGHHHHHHHHHGGGGHHHGHGHHHHGGGGGGGGHHHHHHHHHHHHHHHHGHHGHHHGHHHHHHHHHHHHHHGGGGGGHHHHHHHHHHHHHHGGGGGGHHHHHHHHGGGGGGHHHHHHHHGHHGGGGGHHHHHHGHHHHHHHHHHHGGGHHHGGFGGGGGGGGGGGHHGGGFGGGGGGGGGGFFFFFFFFFFFFFFFFFFFFFFFFFFFFFFFFFFFFFFFFFFFFFFFFFF
@M05620:45:000000000-G6HP7:1:1101:21513:10642 1:N:0:143
ATCTCTATCTCCTAAAAACCTGTTTAGATTTGGAGATAGACCTTCAGGTTTTTCATCATTTTCTGCATGAATTATACATTGACCACGTTCCAGCGTGGTCAGTTTGCAGCATTCTGTTATTTTGTTTGACAGAGTGTCTTGTTGAGAACATACGTAGGACATGATTTTTTCCTGCAACAGGGAAAATAAAGTATAAGTTTTAAAGATTTATTCTTTAATAAAGGATCTCAAAGCCAGCTTTAGAAAAAGGA
+
ABCCCFFFFFFFGGGGGGGGGGHHHHHHHHHHHGHHHHHHHHHHHHHHHHHGGHHHHGHHHHHHHHHHHHHHHHHHHHHHHHHHHHGHHHHHHHGGGGGGHHHHHHHFHHGHHHHHHHHHHHHHHHHHGHHHGHGHHHHHHHHHHHGHHHHHBGHHHGHHHHHHHHHHHGHHHHHHHHHHHGGHHHHHHGHHFHHHHGHHHHHGHGHHHHHHHHHHHGHGGHHHHHHHHGGGHHHHHGHHHHGHHHGHGGF
@M05620:45:000000000-G6HP7:1:1101:25507:10658 1:N:0:143
TACCTGTACTGGGGAAGCATTTGAATATCCCCCCATGGTGATGGGGACGGAGAACTGCTCCATAAACACAGGCAACGTGCCTAACTTTCCCGGGAAGATGAAGTCAAAGAGCGACCACAGCTCTTCGGAGGTTATTTTGCATCGGTGAGCCAGACAGAATGATCCGATGAGGGGTGCGAAACTATTTGAGGAAAGGAAGCACCTTTTTATTAAATTTACCTTTTAGCAATCGCCATTCCTACCCTAAAGAT
+
CCCCCFFFFFFFGGGGGGGGGGHHHHHHHHHGGGGHHHGHHHHHHGGGGGGGGHHHHHHHHHHHHHHHHHHHGHHHGHHHHHHHHHHHHHHGGGGGGHHHHHHHHHHHHHHHGGGGGHHHHHHHHHHGGGGEHHHHHHHHHHHGGGGGHHHHHHGHHHHHHHHHHHGGGHHHGGEEGGGGGGGGGGHHGGGFGGGGGGGGGGFFFFFFFFFFFFFFFFFFFFFFFFFFFFFFFFFFFFFFFFFFFFFFFFF
@M05620:45:000000000-G6HP7:1:1101:25064:10662 1:N:0:143
TACCTGTACTGGGGAAGCATTTGAATATCCCCCCATGGTGATGGGGACGGAGAACTGCTCCATAAACACAGGCAACGTGCCTAACTTTCCCGGGAAGATGAAGTCAAAGAGCGACCACAGCTCTTCGGAGGTTATTTTGCATCGGTGAGCCAGACAGAATGATCCGATGAGGGGTGCGAAACTATTTGAGGAAAGGAAGCACCTTTTTATTAAATTTACCTTTTAGCAATCGCCATTCCTACCCTAAAGAT
+
CCCCCFFFFFFFGGGGGGGGGGHHHHHHHHHGGGGHHHHHHHHHHGGGGGGGGHHHHHHHHHHHHHHHHHHHGGHHGHHHHHHHHHHHHHHGGGFGGHHHHHHHHHHHHHGHGGGGGHHHHHHHHHHGGGGCHHHHHHHHHGHGGGGGHGHHHGGHHHHHHHHHHHEGGHHHGGGFGGFGAGGGGGGGGGGFFGGGGGGGGGFFFFFFFFFFFFFFFFFFFFFFFFFFFFFFFFFFFFFFFFFFFFFFFFF
@M05620:45:000000000-G6HP7:1:1101:3102:10662 1:N:0:143
ATCTCTATCTCCTAAAAACCTGTTTAGATTTGGAGATAGACCTTCAGGTTTTTCATCATTTTCTGCATGAATTATACATTGACCACGTTCCAGCGTGGTCAGTTTGCAGCATTCTGTTATTTTGTTTGACAGAGTGTCTTGTTGAGAACATATGTAGGACATGATTTTTTCCTGCAACAGGGAAAATAAAGTATAAGTTTTAAAGATTTATTCTTTAATAAAGGATCTCAAAGCCAGCTTTAGAAAAAGGA
+
?AAABFFFFFFFGGGGGGGGGGDGHHHHHHHHHGHHHHHGHHHHHHGHHHHGGHHHHGHHHHHGHHGHHFHHHGHEHGHHHGHHFHGHHHHHHHGBEGHHFHGHHHHHHHHHHHHHHHHHHHHHHHHHHHGHHHHHGHHHHHHHEHGFFGHHHHFFHHHH2FFHHHHHHGHHHHHGGGFHHGGFEEHGFFGGGFFGGFGFHGFFGGHHHFHHGHHHFFHGHEGHHHHHFDGFHGGFHGHHHGFGECCADG;
@M05620:45:000000000-G6HP7:1:1101:25490:10667 1:N:0:143
TACCTGTACTGGGGAAGCATTTGAATATCCCCCCATGGTGATGGGGACGGAGAACTGCTCCATAAACACAGGCAACGTGCCTAACTTTCCCGGGAAGATGAAGTCAAAGAGCGACCACAGCTCTTCGGAGGTTATTTTGCATCGGTGAGCCAGACAGAATGATCCGATGAGGGGTGCGAAACTATTTGAGGAAAGGAAGCACCTTTTTATTAAATTTACCTTTTAGCAATCGCCATTCCTACCCTAAAGAT
+
BBBBAFFFFFFFEGFGGGGGGGHHHHHHHHHGGGGHHHGHHHHHHGGGGGGGGHHHHHHHHHHHHHHGHHHHGGHHGHHHHHHHHHHHHHHGGGFGGHHHGGHHGHHHHGHHGGGGGHHHHHHHHHHGGGG?GHHHHHHHHHHGGCEGHGHHHGGHHHHHHHHHHHGGGHHHGGFGGGG?AFGGGGGGGEG;BFGGFFGGGGFFFFFFFFFFFFFFFFBBFFFFFFFFFFFFFDDFFFFFFFFFFFFFFFB
@M05620:45:000000000-G6HP7:1:1101:3118:10675 1:N:0:143
ATCTCTATCTCCTAAAAACCTGTTTAGATTTGGAGATAGACCTTCAGGTTTTTCATCATTTTCTGCATGAATTATACATTGACCACGTTCCAGCGTGGTCAGTTTGCAGCATTCTGTTATTTTGTTTGACAGAGTGTCTTGTTGAGAACATATGTAGGACATGATTTTTTCCTGCAACAGGGAAAATAAAGTATAAGTTTTAAAGATTTATTCTTTAATAAAGGATCTCAAAGCCAGCTTTAGAAAAAGGA
+
BCCCDFFFFFFFGGGGGGGGGGHHHHHHHHHHHHHHHHHHHHHHHHHHHHHGGHHHHHHHHHIIIHHHHHHHHHHGHHHHHGHHHHGHHHHHHHGGGGHHHHHHHHHHHHHHHHHHHHHHHHHHHHHHGGHHHHHHHHHHHHHHHHGHHHHHHHHHHHGHHHHHHHHHHGHHHHHHHHHHHGGHHHHHGHHHHHHHHHHHHGHGHGHHHHHHHHHHGGHHHHGHHHHHHGHFHHHHHGHHHHGHGCFFGGH
@M05620:45:000000000-G6HP7:1:1101:25076:10680 1:N:0:143
TACCTGTACTGGGGAAGCATTTGAATATCCCCCCATGGTGATGGGGACGGAGAACTGCTCCATAAACACAGGCAACGTGCCTAACTTTCCCGGGAAGATGAAGTCAAAGAGCGACCACAGCTCTTCGGAGGTTATTTTGCATCGGTAAGCCAGACAGAATGATCCGATGAGGGGTGCGAAACTATTTGAGGAAAGGAAGCACCTTTTTATTAAATTTACCTTTTAGCAATCGCCATTCCTACCCTAAAGAT
+
CCCCCFFFFFFFGGGGGGGGGGHHHHHHHHHGGGGHHHGHHHHHHGGGGGGGGHHHHHHHHHHHHHHHHHHHGHHHGHHHHHHHHHHHHHHGGGFGGHHHHHHHHHHHHHHHGGGGGHHHHHHHHHHGGGGEHHHHHHHHGHHGGG.FHHHHHHGHHHHHHHHHHHGGGGHHGGGFGGGFFGGGGGGGGGGFGGGGGGGGGGFFFFFFFFFFBFFFFFFFFFFFFFFFFFFFFFFFFFFFFFFFFFFFFFF
@M05620:45:000000000-G6HP7:1:1101:9448:10687 1:N:0:143
CATCCTGACCCTGAAGTACCCCATTGAGCATGGCATCGTCACCAACTGGGACGACATGGAGAAGATCTGGCACCACACCTTCTACAACGAGCTGCGCGTGGCCCCGGAGGAGCACCCAGTGCTGCTGACCGAGGCCCCCCTGAACCCCAAGGCCAACAGAGAGAAGATGACTCAGGTGAGGCTCGGCCGACGCCCGTGCTCCTCCCGTCCTTTCCCCAGTCATTTTCTGCCCGGCTTGATTTCTGACATTA
+
AABBBFFFFFFFGGGGGGGGGGEHHGHHGGHHHHHHHGHHHGHHGGHHHHHHGGGGGGHHHHHHHHHHGHHHHGHHHGGHHHHHHHHHGGGGGHHGGGGGFGHHGGGGGGGGHHHHGGCGHHHHHHHGHHC@GGGGGGGGGGEHHHGG.AHFHHEGGGGEGBDAFGFGGGGGGGFFGGGGGGGGFFFFFFFFFFFF;DFFFFFFFFFEAAAFFFFFFFFFFFFFFFFFFEFE.BAFF=.;FFFFFBFFFF/
@M05620:45:000000000-G6HP7:1:1101:9457:10704 1:N:0:143
CATCCTGACCCTGAAGTACCCCATTGAGCATGGCATCGTCACCAACTGGGACGACATGGAGAAGATCTGGCACCACACCTTCTACAACGAGCTGCGCGTGGCCCCGGAGGAGCACCCAGTGCTGCTGACCGAGGCCCCCCTGAACCCCAAGGCCAACAGAGAGAAGATGACTCAGGTGAGGCTCGGCCGACGCCCGTGCTCCTCCCGTCCTTTCCCCAGTCATTTTCTGCCCGGCTTGATTTCTGACATTT
+
DDDDDFFFFFFFGGGGGGGGGGGHHHHHHHHHHHHHHGHHHGHHHGHHHHHHGGGGGHHHHHHHHHHHHHHHHGHHHGGHHHHHHHHHGGGGGHHGGGGGGGHHGGGGGGGGHHHHGGHHHHHHHHHHHHGGGGGGGGGGGGHHHHGGGGHGHHGGGGGGGGGGGGGGGGGGGGGGGGGGGGGGFFFFFFFFFFFFCFFFFFFFFFFEDFFFFFFFFFFFFFFFFFFFFFFFFFFFFFFFFFFFFEFFFF0
@M05620:45:000000000-G6HP7:1:1101:17807:10726 1:N:0:143
TACCTGTACTGGGGAAGCATTTGAATATCCCCCCATGGTGATGGGGACGGAGAACTGCTCCATAAACACAGGCAACGTGCCTAACTTTCCCGGGAAGATGAAGTCAAAGAGCGACCACAGCTCTCGGAGGTTATTTTGCATCGGTGAGCCAGACAGAATGATCCGATGAGGGGTGCGAAACTATTTGAGGAAAGGAAGCACCTTTTTATTAAATTTACCTTTTAGCAATCGCCATTCCTACCCTAAAGATC
+
BBBCCFFFFFFFGGGGGGGGGGHHHHHHHHHGGGGHHHGHHHHHHGGGGGGGGHHHHHHHHHHHHHHHHHHHGHHHGHHHHHHHHHHHHHHGGGEGGHHHHHHHHHHHHHHHGGGGGHHHHHHHHGGGGGEHHHHHHHHHHHGGGGGHHHHHHGHHFHHHHHHHHGGGHHHGGEGGGGGGGGGGGFGGEFFGGGGGGGGGGFEFFFFFFFFFFFFFFFFFFFFFFFFFFFFFFFFFFFFFFFFFFFFFFFF
@M05620:45:000000000-G6HP7:1:1101:18552:10758 1:N:0:143
CATCCTGACCCTGAAGTACCCCGGCTTGATTTCTGACATTAGATCGGAAGAGCACACGTCTGAACTCCAGTCACAGCGATAGATCTCGTATGCCGTCTTCTGCTTGAAAAAAAAAAACAACTCTTCTCATATTATTTTTCATCTGTTCCCCATCCCTCATACTCCACTTCCATTTACTCACCTATTTGTTTCACGTAATCGCCTTTTTATTCACTTTCCCTTTTATCACTCTCCCTTCCTCCCCTCTCTCT
+
BBBBBFFFFFFFGGGGGGGGGGGGGGGGHHHGHHHGHHHHHHGHHHGGGGHHHHHGHGHHHGHHHHHHHHHHHHHHHGGHGGHHHHHHFGHHHHGEGGGHGHGHHHHHFHHEEBDB>////2111?11?11?11???@F011111=1<110000<<0/.00=00///00<00<0000000/.0/00:;0//0;;../..0.;.9.909.900;C0B0009F09;90;;B///9/9././///.;.A.9///
@M05620:45:000000000-G6HP7:1:1101:16149:10794 1:N:0:143
TACCTGTACTGGGGAAGCAATCGCCATTCCTACCCTAAAGATCGGAAGAGCACACGTCTGAACTCCAGTCACAGCGATAGATCTCGTATGCCGTCTTCTGCTTGAAAAAAAAAAAAAAGAAAAAGAAAGACATAGTGAAAAAAATTTCTCACAAACAACATAAGCAAGAAAGGTTAAACCATCTCCAATCAGTCTCACAAGCATATCGATCATGAGCCAGCCATGTGGTCTGAAGCTGCACCTCCCCCAAC
+
DDCDDFFFFFFFGGGGGGGGGGGGGGGHHHHHHHHHGHHHGHHHGGGGHHHHHHHGHHHGGHHHHHHGHHHHHHHGGHGGGEBGHHGGHHGHGGGHGHHHHHHHHHHGHGGECB></<//0100..001000111111000.--.000:0:0:0....../000:0/////:.000000/.00000000/00;0000000../0000.....00000//...:00000/00/000000:/0//.....-..
@M05620:45:000000000-G6HP7:1:1101:25196:10796 1:N:0:143
TACTGTACTGGGGAGCATTTGAATATCCCCCCATGGTGATGGGGACGGAGAACTGCTCCATAAACACAGGCAACGTGCCTAACTTTCCCGGGAAGATGAAGTCAAAGAGCGACCACAGCTCTCGGAGGTTATTTTGCATCGGTGAGCCAGACAGAATGATCCGATGAGGGGTGCGAAACTATTTGAGGAAAGGAAGCACCTTTTTATTAAATTTACCTTTTAGCAATCGCCATTCCTACCCTAAAGATCGG
+
CCDCCFFFFFFBGGFGGGGGGGGGDFGHHGGGGHHHFHHHHHHGGGGGGGGHHHHHHHHHHHHHHHHHHHGHHHGHHHHHHHHHHHHHHGGGGGGHHHHHHHHHHHHHHHGGGGGHHHHHHHHGGGGGGHHHHHHHHGHHGGEGGHHHHHGGHHHHHHHHHHHGGGHHHGGGGGGGGGGGGGGGGGGGGGGGGGGGGGGFFFFFFFFFFFFFFFFFFFFFFFFFFFFFFFFFFFFFFFFFFFFFFFFFFFF
@M05620:45:000000000-G6HP7:1:1101:20788:10803 1:N:0:143
ATCTCTATCTCCTAAAAACCTGTTTAGATTTGGAGATAGACCTTCAGGTTTTTCATCATTTTCTGCATGAATTATACATTGACCACGTTCCAGCGTGGTCAGTTTGCAGCATTCTGTTATTTTGTTTGACAGAGTGTCTTGTTGAGAACATATGTAGGACATGATTTTTTCCTGCAACAGGGAAAATAAAGTATAAGTTTTAAAGATTTATTCTTTAATAAAGGATCTCAAAGCCAGCTTTAGAAAAAGGA
+
AAAABFFFFFFFGGGGGGGGGGHHHHGHHHHGHGHHHHHHHHGHGHGHHHHGGEHHHHHHHHHHFHHHHHHGGHHHHGHHHHHHHHGHHHHEHHGFGGHHHHHHHHHFHHFHHHHHHHHHHHHHHHHGGHHHHHGHGHHHHHHHFHHHHHHHHHHHHGHHHHHHHHHHHGHHHHHHGHFHHFGHHFHHGHHGHHHHHGHHHHGHHHGHHHHHHHHHHHHHGHHHGHHHHGHHHHHHHGHHHHHGHHFHGGF
@M05620:45:000000000-G6HP7:1:1101:20765:10804 1:N:0:143
ATCTCTATCTCCTAAAAACCTGTTTAGATTTGGAGATAGACCTTCAGGTTTTTCATCATTTTCTGCATGAATTATACATTGACCACGTTCCAGCGTGGTCAGTTTGCAGCATTCTGTTATTTTGTTTGACAGAGTGTCTTGTTGAGAACATATGTAGGACATGATTTTTTCCTGCAACAGGGAAAATAAAGTATAAGTTTTAAAGATTTATTCTTTAATAAAGGATCTCAAAGCCAGCTTTAGAAAAAGGA
+
BBBBBFFFFFFFGGGGGGGGGGHHHHHHHHHHHHHHHHHHHHHHHHHHHHHGGHHHHGHHHHHHBHHHHHHHHHHHHGHHHGHHHHGHHHHHHHGGGGHHHHHHHHHHHHHHHHHHHHHHHHHHHHHHHHHHHHHHHHHHHHHHHHHHHHHGHHHHHHHHHHGHHHHHHGHHHHHH2GHHHEGHHHHHGGFHFHHHHHHHHHHHHHHHHHHHHHHHHHHHFGHHHHGHGGHGFHHHHGHHHHHGHHHHGGG
@M05620:45:000000000-G6HP7:1:1101:14742:10815 1:N:0:143
CATCCTGACCCTGAAGTACCCCGGCTTGATTTCTGACATTAGATCGGAAGAGCACACGTCTGAACTCCAGTCACAGCGATAGATCTCGTATGCCGTCTTCTGCTTGAAAAAAAAAAAACCAAACGACCACTATATAAGTCCCCCCTTGACGTACCTACCTTCCAAGACACTTTCTCCCTCTTATTTCTCCCCTTTCCCCCTTATCCTCCTATTGCCTTATCCCTTCCCGTCCCTTTCCCCCCACCCGCACC
+
CCCCDFFFFFFFGGGGGFGGGGGGGGGGHHHHHHHGHHHHGHHHHHGGGGHHHHHGHGGHHGHHHHHHHHHHHHHHHGGHGGGGDGHHFEHHHHGEGHGHHHHHHHHGHHGGGGGG>/?/=/////<<-.1>11<111100<.<-:./0:.:...0:;:000/000.///0;000;0/;//:0000;;00/9/.0:00;.-;000:0;;B00000:0:00;000:::/.....0;000:/.-;...----9
@M05620:45:000000000-G6HP7:1:1101:20774:10822 1:N:0:143
ATCTCTATCTCCTAAAAACCTGTTTAGATTTGGAGATAGACCTTCAGGTTTTTCATCATTTTCTGCATGAATTATACATTGACCACGTTCCAGCGTGGTCAGTTTGCAGCATTCTGTTATTTTGTTTGACAGAGTGTCTTGTTGAGAACATATGTAGGACATGATTTTTTCCTGCAACAGGGAAAATAAAGTATAAGTTTTAAAGATTTATTCTTTAATAAAGGATCTCAAAGCCAGCTTTAGAAAAAGGA
+
CBCCCFFFFFFFGGGGGGGGGGHHHHHHHHGHHGHHHHHHHHHHHHHHHHHGGHHHHHHIIIHHHHHHHHHHHHHHHHHHHHHHHHGHHHHGHHGGGGHHHHHHHHHHHHGHHHHHHHHHHHHHHHHHHGGHHHHHHHHHHHHHHHHHHHHHHHHHHHHHHHHHHHHHHGHHHHHHHHHHHGFGHHHHHGHGHHHHHHHHHHHGHGHHHHHHHHHHHGHHHGHHHHHHHHHGHHHHHGHHHHHFFHGHGGH
@M05620:45:000000000-G6HP7:1:1101:24172:10845 1:N:0:143
CATCCTGACCCTGAAGTACCCGGCTTGATTTCTGACATTAGATCGGAAGAGCACACGTCTGAACTCCAGTCACAGCGATAGATCTCGTATGCCGTCTTCTGCTTGAAAAAAAAAAAAAAAAAAAAAAAATGAAGAAAATATGTGAAGAAAGAAAAATTAAAATGAAGAAAAAAAAATTAAAAAAAGAATATTGTCGATAGAGAAAATGCAAAAGTAATAAAATGAACTGTGAATCACAGTAGTGACGGAAG
+
BABCDFFFFFFFGGGGGFGGGGGGGGGHHHHHHHGHGHHGHHHHHGGGGHHHHHHHGHHHGHGHHHHGHHHHHGHHGGHGGHGFHHHFAGHHHGFGHGHHHHHHFFFFGHGGGDF<>///----<--<?.00000///0000000000//0/.//.<0::00000000//<.-9--:000<00--.9.0000000.....00<00/000000//:0000<000000:0000000000000000/00.-...
@M05620:45:000000000-G6HP7:1:1101:24298:10853 1:N:0:143
CATCCTGACCCTGAAGTACCCCGGCTTGATTTCTGACATTAGATCGGAAGAGCACACGTCTGAACTCCAGTCACAGCGATAGATCTCGTATGCCGTCTTCTGCTTGAAAAAAAAACAATGACATCTTGATCTCTTTCTTTGTGTACGCAACGAGAAACCTGAACGAAGCATTTTTTCACTAAGTCCTGCTGCGTCATTCATGAGTTTTTAGCCGCCTTTCTTCTTCTCACAGACTCTCTACTCTCCTGCAC
+
BBBBBFFFFCFFFGBDGGGGGGCEGEGGHFFGHHHHHHFHCHHHHFGC2A1FGHFHHGHGHGDGHFHH3GHGHGHBGGEH?E3EGEGHG1G3GGEGGHG?GHHDG3?B?30><>C//?111112@1222112>221<1?1G1<01<///<--<>.</<./</0/..<.-/:;CHF@/00;;/:00CB09BC0A.?.;;090;0000;;9.BBB.-9.9;:9B//9BFB/;;;B./B/BBB/F/9;////./
@M05620:45:000000000-G6HP7:1:1101:24281:10854 1:N:0:143
CATCCTGACCCTGAAGTACCCCGGCTTGATTTCTGACATTAGATCGGAAGAGCACACGTCTGAACTCCAGTCACAGCGATAGATCTCGTATGCCGTCTTCTGCTTGAAAAAAAAAAAAAAAAAAAAAAAAAAAAAAGAAAAAAGAAAAGTGATAGATAAAATAGTTGAACAAGGAAGTAAGGAGGAGAAATGAAAAAGATGATCGAGAAGAAACTTAAAGAAAGAACGTAGAGACAGAAGAAAAAGAAGAT
+
CCCCDFFFFFFFGGGGGFGGGGGGGGGGHHHHHHHHHFHHHHHHHHGGGGHHBGHHHGHHHGHHHHHHHHHHGHHHHGGHGGHH@GHGGGHHHHGGGHGHHHHHHHHGHHHGGGGC><>/<--<--:<--9----9.<<//.9...<//000<0<:000000000000000//..<.<0<00<....9.000<000...<0000.....<0///<00000<./0:./.....00////000//<..9./00
@M05620:45:000000000-G6HP7:1:1101:9345:10854 1:N:0:143
TACCTGTACTGGGGAAGCATTTGAATATCCCCCCATGGTGATGGGGACGGAGAACTGCTCCATAAACACAGGCAACGTGCCTAACTTTCCCGGGAAGATGAAGTCAAAGAGCGACCACAGCTCTCGGAGGTTATTTTGCATCGGTGAGCCAGACAGAATGATCCGATGAGGGGTGCGAAACTATTTGAGGAAAGGAAGCACCTTTTTATTAAATTTACCTTTTAGCAATCGCCATTCCTACCCTAAAGATC
+
DDCDDFFFFFFFGGGGGGGGGGHHHHHHHHHGGGGHHHGHHHHHHGGGGGGGGHHHHHHHHHHHHHHHHHHHGHHHGHHHHHHHHHHHHHHGGGGGGHHHHHHHHHHHHHHHGGGGGHHHHHHHHGGGGGEHHHHHHHHHHHGGGGGHHHHHHGHHHHHHHHHHHGGGHHHGGEFGGGFFGGGGHHHGGGFGGGGGGGGGGFFFFFFFFFFFFFFFFFFFFFFFFFFFFFFFFFFFFFFFFFFFFFFFFFF
@M05620:45:000000000-G6HP7:1:1101:25817:10856 1:N:0:143
ATCTCTATCTCCTAAAAACCTGTTTAGATTTGGAGATAGACCTTCAGGTTTTTCATCATTTTCTGCATGAATTATACATTGACCACGTTCCAGCGTGGTCAGTTTGCAGCATTCTGTTATTTTGTTTAACAGAGTGTCTTGTTGAGAACATATGTAGGACATGATTTTTTCCTGCAACAGGGAAAATAAAGTATAAGTTTTAAAGATTTATTCTTTAATAAAGGATCTCAAAGCCAGCTTTAGAAAAAGGA
+
ABBBBFFFFFFFGGGGFGGGGGHHHHHHHHHHGBFFHHFHHHHHHHHHHHHGGHHHHHHHHHHHFHGFHGHHHHHHHHHHGHHHGHGGEGHHHHGGGGHHFHGHHHHHHHHHHHGHGHHHHHHHHHHDGFFHHHFHHHGHHGGHEHHHHHGHHHHHHHGHHHGHHHHHHGHHHHGGHHEHHFEHAGGGGHHHHGGEHFGGHHBGFGHHHHHHHHHHHHGGDG<GFHFHHHGHFHGGHGHHHFFFCFBCADG
@M05620:45:000000000-G6HP7:1:1101:17834:10862 1:N:0:143
CATCCTGACCCTGAAGTACCCCATTGAGCATGGCATCGTCACCAACTGGGACGACATGGAGAAGATCTGGCACCACACCTTCTACAACGAGCTGCGCGTGGCCCCGGAGGAGCACCCAGTGCTGCTGACCGAGGCCCCCCTGAACCCCAAGGCCAACAGAGAGAAGATGACTCAGGTGAGGCTCGGCCGACGCCCGTGCTCCTCCCGTCCTTTCCCCAGTCATTTTCTGCCCGGCTTGATTTCTGACATTA
+
CDDDDFFFFFFFGGGGGGGGGGGHHHHHHHHHHHHHHGHHHGHHHGHHHHHHGGGGGHHHHHHHHHHHHHHHHGHHGGGHHHHHHHHHGGGGGHHGGGGGGGHHGGGGGGGGHHHHGGHHHHHHHHHHHHGGGGGGGGGGGGHHHHGGGGHGHHGGGGGGGGGGGGGGGGGGGGGGGGGGGGGGFFFFFFFFFFFFDFFFFFFFFFFFFFFFFHFFFFFFFFFFFFFFHFFFFFFFFFAFFFFFFFFFFF0
@M05620:45:000000000-G6HP7:1:1101:25817:10876 1:N:0:143
ATCTCTATCTCCTAAAAACCTGTTTAGATTTGGAGATAGACCTTCAGGTTTTTCATCATTTTCTGCATGAATTATACATTGACCACGTTCCAGCGTGGTCAGTTTGCAGCATTCTGTTATTTTGTTTAACAGAGTGTCTTGTTGAGAACATATGTAGGACATGATTTTTTCCTGCAACAGGGAAAATAAAGTATAAGTTTTAAAGATTTATTCTTTAATAAAGGATCTCAAAGCCAGCTTTAGAAAAAGGA
+
BBBBBFFFFFFFGGGGGBEEGGHHHBDGGHHH5BB44D55FBGG33FAGHHGFCEEA5FHHGGF55AGFHBHDBAABAF555FAAAAGEGCFDCEEFE?@BEHH443@33?FD@@BGE4FHHEEHHF4@F?33BBBFEGFFHF043??B3?B?D?BG332??22GGHHHCHDGFBG2<<GH/FHHC?GHDF<<1F1FGGHFHHD1DFH1>GDDHHHH0=GHFH0/<CF0DGDDG./:CHHFCBGHHHCG.C
@M05620:45:000000000-G6HP7:1:1101:25803:10895 1:N:0:143
ATCTCTATCTCCTAAAAACCTGTTTAGATTTGGAGATAGACCTTCAGGTTTTTCATCATTTTCTGCATGAATTATACATTGACCACGTTCCAGCGTGGTCAGTTTGCAGCATTCTGTTATTTTGTTTGACAGAGTGTCTTGTTGAGAACATATGTAGGACATGATTTTTTCCTGCAACAGGGAAAATAAAGTATAAGTTTTAAAGATTTATTCTTTAATAAAGGATCTCAAAGCCAGCTTTAGAAAAAGGA
+
BBBBBFBFFFFFGGGGGGGGGGHHHHHHHHHGHHHFHHHDGHHHHHHHHHHGGHHHHHHHHHHHHHFHHHHHHHHHHHHHHGHHHHEHHHHHHHEG1EHHHHHHHHHHFHFHHHHHHHFHHHHHHHHHGHHGHGHHHHHHHHHHBFFGGGHHHFHHDDHGHHHFHHHHGFHHHHHHDHHHHGGHHHGDGFGHHHHHHHHHHHHHHHGHHHHHHHHHHFHHHHHHHHHHHHHGGHHHHEHHHHHGHEHGGFG
@M05620:45:000000000-G6HP7:1:1101:16642:10912 1:N:0:143
TACCTGTACTGGGGAAGCAATCGCCATTCCTACCCTAAAGATCGGAAGAGCACACGTCTGAACTCCAGTCACAGCGATAGATCTCGTATGCCGTCTTCTGCTTGAAAAAAAAAAACAAAGTCAGCTTGGTGTCTTTCTTTGTTTCCTCCACGCTACCCCTGACCGAATCATTTTTTCACTCCTTCCTGCTGAGTCATTCATTATTTTTTATCCGCCTTTCTTCTTCTCCCCGCCTCTCTACTCTCCTTCCC
+
ABBBBFFFFFFFGGFAEGGGGGGGGGGFHHDGHHHHHHHGBGGHGFGGEFFHHHAEFEHGBBGFHHHGFEFFDHG?0GAFG@4FGE?1GHFE>E@GFFFHGHDEHFHHEGEE//>///02@@>@CG10/<//1?FGFHGHGG0>1<1>00<<.<<</<HE.///;--.;0;GHFGG/0;BF/0;0CF0;900.;B0;CF0C00;;FBCD.//B99ADD/;FFFFFFFF/B.--@DFFFFBF9FFF/:/9BB
@M05620:45:000000000-G6HP7:1:1101:23171:10931 1:N:0:143
CATCCTGACCCTGAAGTACCCCGGCTTGATTTCTGACATTAGATCGGAAGAGCACACGTCTGAACTCCAGTCACAGCGATAGATCTCGTATGCCGTCTTCTGCTTGAAAAAAAAAAAAAAAACTAATAAATTAGAATGAATATTCCTACCGACACCCCAATCCTTCCTACAACATATCGACCTCTTCCTGACTGGTCTTCCTCTCCACCCGTACCTAGTTAGCAGTGCTCTTCCGTGCTCACTTTCGTGAT
+
CCCDDFFFFFFFGGGGGGGGGGGGGGGGHHHHHHHHHGHHHHHHHHGGGGHHHHHHHGHHHGHHHHHHHHHHHHHHHGGHEFHHGHHHGGHHHHGGGHGHHHHHGHHHGHHEEDCB<>//<-.1<<110000000000<<0<0000000.-.--;..-..///000/00000;./00;.:--.00000000/00.000000000//;;..-.9.:0000:00;00000000000.;.9.0000:00...//
@M05620:45:000000000-G6HP7:1:1101:22583:10945 1:N:0:143
CATCCTGACCCTGAAGTACCCCATTGAGCATGGCATCGTCACCAACTGGGACGACATGGAGAAGATCTGGCACCACACCTTCTACAACGAGCTGCGCGTGGCCCCGGAGGAGCACCCAGTGCTGCTGACCGAGGCCCCCCTGAACCCCAAGGCCAACAGAGAGAAGATGACTCAGGTGAGGCTCGGCCGACGCCCGTGCTCCTCCCGTCCTTTCCCCAGTCATTTTCTGCCCGGCTTGATTTCTGACATTA
+
DDDDDFFFFFFFGGGGGGGGGGGHHHHHHHHHHHHHCFHHHGHHHGHHHHHHGGGGGHHHHHHHHHHHHHHHHGHHHGGHHHHHHHHHGGGGGHHGGGGGGGHHGGGGGGGGHHHHGGHHHHHHHHHHHHGGGGGGGGGGGGHHHHGGGGHGHHGGGGGGGGGGGGGGGGGGGGGGHGGGGGGGFFFFFFFFFFFFBFFFFFFFFFFEDFFFFFFFFFDFFBFFFFFFFFFFBFFFFF.FFFFFFBFFFF0
@M05620:45:000000000-G6HP7:1:1101:22580:10963 1:N:0:143
CATCCTGACCCTGAAGTACCCCATTGAGCATGGCATCGTCACCAACTGGGACGACATGGAGAAGATCTGGCACCACACCTTCTACAACGAGCTGCGCGTGGCCCCGGAGGAGCACCCAGTGCTGCTGACCGAGGCCCCCCTGAACCCCAAGGCCAACAGAGAGAAGATGACTCAGGTGAGGCTCGGCCGACGCCCGTGCTCCTCCCGTCCTTTCCCCAGTCATTTTCTGCCCGGCTTGATTTCTGACATTA
+
AAAAAFFFFCFFGGGFGGGGFGDGHHHHGFHHHHHHCEHHDFGHEGHHHGFGEEGFGHGFHFGHHFHHHHHHHGGHCFFHHHHHHHHHGEEFGFHGGGGEFGHEFGCFGGGDHHHHGFHHGHHHHHHGHHCFFGGGGGCCGGBFFHGG.EHFHHGGGGGGFFGGFGFGGGGFBFBFGGGGGGGGFFFFFFFFFFFA@.?E/BFFFFBFFFFFFB//BFAFFFFFFFFFFFFFF=F;F-.BFFB9B999BF/
@M05620:45:000000000-G6HP7:1:1101:6084:10974 1:N:0:143
ATCTCTATCTCCTAAAAACCTGTTTAGATTTGGAGATAGACCTTCAGGTTTTTCATCATTTTCTGCATGAATTATACATTGACCACGTTCCGGCGTGGTCAGTTTGCAGCATTCTGTTATTTTGTTTGACAGAGTGTCTTGTTGAGAACATATGTAGGACATGATTTTTTCCTGCAACAGGGAAAATAAAGTATAAGTTTTAAAGATTTATTCTTTAATAAAGGATCTCAAAGCCAGCTTTAGAAAAAGGA
+
CCCCCFFFFFFFGGGGGGGGGGHHHHHHHHHHHHHHHHHHHHHHHHHHHHHGGHHHHIHHIHHIIHHHHGHHHHHHHHHHHHHHHHGHHHH?EGGGGGHHFHGHHHHHHHHHHHHHHHHHHHHHHHHHHHHHHHGHHHHHHHHHFHHHHHHHHHHHHHHHGHHHHHHHHGHHHHHGHHHHHGGGHHHHGGGHHHHHHGHHHGGHHHHHHHHHHHHHGHHG0DGHHHGHHFGGHHHHHGHHHGGGGGGGGGF
@M05620:45:000000000-G6HP7:1:1101:6060:10977 1:N:0:143
ATCTCTATCTCCTAAAAACCTGTTTAGATTTGGAGATAGACCTTCAGGTTTTTCATCATTTTCTGCATGAATTATACATTGACCACGTTCCAGCGTGGTCAGTTTGCAGCATTCTGTTATTTTGTTTGACAGAGTGTCTTGTTGAGAACATATGTAGGACATGATTTTTTCCTGCAACAGGGAAAATAAAGTATAAGTTTTAAAGATTTATTCTTTAATAAAGGATCTCAAAGCCAGCTTTAGAAAAAGGA
+
BBBBBFFFFFFFGGFFGGGGGGHHHGHHHHHHHFH4GGHHHHHHHHHHHHHGGHHHHHHHHHHHHHHHHHHHHHHHHHHHHHHHHHGHHHHHHHGGGGHHHHHHHHHHHHHHHHHHHHHHHHHHHHHHHHHHHHHHHHHHHHHHFHHHHHHHHHHHHHHHHHHHHHHHHGHHHHHHHHHHHGGHHHHHGHHHHHHHHGHHHHHHHHHHHHHHHHHHHGHHHGHHHHHHHHHHHHHHHGHHHHHHHFHEGGC
@M05620:45:000000000-G6HP7:1:1101:16969:10979 1:N:0:143
CATCCTGACCCTGAAGTACCCCATTGAGCATGGCATCGTCACCAACTGGGACGACATGGAGAAGATCTGGCACCACACCTTCTACAACGAGCTGCGCGTGGCCCCGGAGGAGCACCCAGTGCTGCTGACCGAGGCCCCCCTGAACCCCAAGGCCAACAGGGAGAAGATGACTCAGGTGAGGCTCGGCCGACGCCCGTGCTCCTCCCGTCCTTTCCCCAGTCATTTTCTGCCCGGCTTGATTTCTGACATTA
+
CCCCCFFFFFFFGGGGGGGGGGGHHHHHHHHHGHHHHGHHHGHHHGHHHHHHGGGGGHHHHHHHHHHHHHHHHGHHHGGHHHHHHHHHGGGGGH3EGGGGGGHHGGGGGGGGHHHHGGHHHHHHHHHHHHGGGGGGGGGGGGHHHHGGGDHGHHGGGGG?FGGGGGGGGGGGGGGGGGGGGGFFFFFFFCFFFFFFCFFFFFFFFFFFFFFFFFFFFFFFFFFFFFFFFFFFFFFFFFAFFFFFFFFBFF0
@M05620:45:000000000-G6HP7:1:1101:8036:11004 1:N:0:143
TACCTGTACTGGGGAAGCAATCGCCATTCCTACCCTAAAGATCGGAAGAGCACACGTCTGAACTCCAGTCACAGCGATAGATCTCGTATGCCGTCTTCTGCTTGAAAAAAAAAACCCAGTGATGCAGACCGCGGCCCCCCTGAACCCCAAGGCCAACATAGAGCAGATGACTCAGGTGAGGCTCGGCCGACGCCCGTGCTCCTCCCCGCCCTTCCCCAGTCATTTTCTGCCCGGCTTGATTTCCACATTTG
+
BBBBBFFFFFFFGGGGGG4FGGFGGDFHHHHHHHHHE23DGFHHDAFGAGHCGHHEHHHGHHHHHHCGHGBG5EH?EF?E5@BGGHF1GHHHGFFHGFHHGFHF0BFG0EEC/>//<C/222@@G2@2F/A//-><DA?C@./0:CDD?..::CEA.?909000;/C0;9C0;00:C/09..9A>DEDAB--9-D99.AEBFFFF9.-----9;/9BB99F/BF99BB/BF..-;---./9;B//://///
@M05620:45:000000000-G6HP7:1:1101:8053:11012 1:N:0:143
TACCTGTACTGGGGAAGCAATCGCCATTCCTACCCTAAAGATCGGAAGAGCACACGTCTGAACTCCAGTCACAGCGATAGATCTCGTATGCCGTCTTCTGCTTGAAAAAAAAAAAAACAAAAAATAAGATATGAATTTTGAACGAGATGCATTTGTGTGCATCTCCGATGTCAGAAGTAGGTGATTGGATACAGTATTCATAACGTGGGCACGAGTGAGCTGTGGCACTGTTAAGCAAGGGAGTCAACACT
+
CCCCCFFFFFFFGGGGGGGGGGGGGGGHHHHHHHHHHHHHHHHHGGGGHHHHHHHGHHHGHHGHHHHHHHHHHHHGFGGGHGGHHHGGHHHHGFGHGHHHHHHHHGHHFFGGGBB/////=0//0111<11111111111>00.....0000000:/:.0:00000.-...0000000000000000.0000000;90000000;/..;./...9..000009//./0//0009000//...../0000.0
@M05620:45:000000000-G6HP7:1:1101:3658:11035 1:N:0:143
TACCTGTACTGGGGAAGCATTTGAATATCCCCCCATGGTGATGGGGACGGAGAACTGCTCCATAAACACAGGCAACGTGCCTAACTTTCCCGGGAAGATGAAGTCAAAGAGCGACCACAGCTCTCGGAGGTTATTTTGCATCGGTGAGCCAGACAGAATGATCCGATGAGGGGTGCGAAACTATTTGAGGAAAGGAAGCACCTTTTTATTAAATTTACCTTTTAGCAATCGCCATTCCTACCCTAAAGATC
+
BABBBFFFFFFBGFCEFG4BGGFDFHHHHHGGGG2FBGGFDED3EFEE0011A1FGGGHHHCFFGDHFGEGEEHEH?HEGHH3@GGHHHHHGGGF/EEGGHHHHHGDGHFBGE@CF?GGEGHHHHDEDFGGH1GHHHGHBGGDFGGGHHHHHAEHHHFHFGHHHH?FEHHFC-C@EAAFFDGFGGGFFF/0FB9FFFGEFFFFFFFF?FFB//;FFFFFFFFFBFBB/BF;EDDEFFFFFFFFFFFFBFFF
@M05620:45:000000000-G6HP7:1:1101:10531:11069 1:N:0:143
TACCTGTACTGGGGAAGCATTTGAATATCCCCCCATGGTGATGGGGACGGAGAACTGCTCCATAAACACAGGCAACGTGCCTAACTTTCCCGGGAAGATGAAGTCAAAGAGCGACCACAGCTCTCGGAGGTTATTTTGCATCGGTGAGCCAGACAGAATGATCCGATGAGGGGTGCGAAACTATTTGAGGAAAGGAAGCACCTTTTTATTAAATTTACCTTTTAGCAATCGCCATTCCTACCCTAAAGATC
+
BBBBBFFFFFFFGG2EEGGGGGHHHHHHHHHGGGGHHHHGHHHHHGGGGGGGGHFHHHHHHHHHHHHHHHHHGHHHGHHHHHHFHHHHHHHGGGFGFHHHHHGHHHHHHHHHGGGGGHHHHGHHHGGGGGGHHGHHHHHHHHGGGGGH1<<GHGHHHGHHHHHHHGGGHHHGGCDFGEF?FGFGGGGGGFCFGGGGG.EFFFFFFFFFFFFFFFFFFFFFFFFFFFFFFFEFFAEFFFFFBFFFFFFFFFF
@M05620:45:000000000-G6HP7:1:1101:28650:11071 1:N:0:143
CATCCTGACCCTGAAGTACCCCATTGAGCATGGCATCGTCACCAACTGGGACGACATGGAGAAGATCTGGCACCACACCTTCTACAACGAGCTGCGCGTGGCCCCGGAGGAGCACCCAGTGCTGCTGACCGAGGCCCCCCTGAACCCCAAGGCCAACAGAGAGAAGATGACTCAGGTGAGGCTCGGCCGACGCCCGTGCTCCTCCCGTCCTTTCCCCAGTCATTTTCTGCCCGGCTTGATTTCTGACATTA
+
BCCCCFFFFFFFGGGGGGGGGGGHHHHHHHHHHHHHHGHHHGHHHGHHHHHHGGGGGHHGHHHHHHHHHHHHHGHHHGGHHHHHHHHHGGGGGHHGGGGGGGHHGGGGGGGGHHHHGGHHHHHHHHHHHHGGGGGGGGGGGGHHHHGGGGHGHHGGGGGGGGGGGGGGGGGGGGGGGGGGGGGGFFFFFFFFFFFFFDDFFFFFFFFFFFFFFFFFFFFFFFFFFFFFFFFFFFFFFF9BFFFFF9FBBF0
@M05620:45:000000000-G6HP7:1:1101:3080:11089 1:N:0:143
TACCTGTACTGGGGAAGCATTTGAATATCCCCCCATGGTGATGGGGACGGAGAACTGCTCCATAAACACAGGCAACGTGCCTAACTTTCCCGGGAAGATGAAGTCAAAGAGCGACCACAGCTCTCGGAGGTTATTTTGCATCGGCGAGCCAGACAGAATGATCCGATGAGGGGTGCGAAACTATTTGAGGAAAGGAAGCACCTTTTTATTAAATTTACCTTTTAGCAATCGCCATTCCACCCTAAATATCG
+
BBBBBFFFFFFFGGGGGGGFGGFEAGHHHHHGGGGHHHEGFHHHEDGEECEGGGHHHGHHHFHHHHHHHHHHGHHHEHGFHGFGHHHHHFDAE?EEFHHFFHHGGFHHHHFHECCGGHGHHHHHHFGADGDHDFHHH1FDFGG?DCC@?D/CHGHHHFH0:CGHH?DGFFBABG?ABD@BBGFFFGFBA.;B/..B/.;FBAFFFFFFFFF/FBFFBFFFFFFF/BFBFF9AA.;;:FFFFDFF.B/FBF.
@M05620:45:000000000-G6HP7:1:1101:25672:11113 1:N:0:143
TACCTGTACTGGGGAAGCATTTGAATATCCCCCCATGGTGATGGGGACGGAGAACTGCTCCATAAACACAGGCAACGTGCCTAACTTTCCCGGGAAGATGAAGTCAAAGAGCGACCACAGCTCTCGGAGGTTATTTTGCATCGGTGAGCCAGACAGAATGATCCGATGAGGGGTGCGAAACTATTTGAGGAAAGGAAGCACCTTTTTATTAAATTTACCTTTTAGCAATCGCCATTCCTACCCTAAAGATC
+
CCCCCFFFFFFFGGGGGGGGGGHHHHHHHHHGGGGHHHGHHHHHHGGGGGGGGHHHHHHHHHHHHHHHHHHHGHHHGHHHHHHHHHHHHHHGGGGGGHHHHHHHHHHHHHHHGGGGGHHHHHHHHGGGGGEHHHHHHHHHHHGGGGGHHHHHHGHHHHHHHHHHHGGGHHGGGGGGGGGGGGGGGGGGGGGGGGGGGGGGGFFFFFFFFFFFFFFFFFFFFFFFFFFFFFFFFFFFFFFFFFFFFFFFFFF
@M05620:45:000000000-G6HP7:1:1101:25666:11130 1:N:0:143
TACCTGTACTGGGGAAGCATTTGAATATCCCCCCATGGTGATGGGGACGGAGAACTGCTCCATAAACACAGGCAACGTGCCTAACTTTCCCGGGAAGATGAAGTCAAAGAGCGACCACAGCTCTCGGAGGTTATTTTGCATCGGTGAGCCAGACAGAATGATCCGATGAGGGGTGCGAAACTATTTGAGGAAAGGAAGCACCTTTTTATTAAATTTACCTTTTAGCAATCGCCATTCCTACCCTAAAGATC
+
CCCCCFFFFFFFGGGGGGFGGGGHHHHHHHHGGGGHHHHHHHHHGGGGGGGGGHHHHHHHHHHHHHHHHHHHGHHHGHHHHHHHHHHHHHHGGGGGGHHHHHHHHHHHHHGHGGGGGHHHHHHHHGGGGGEHHHHHHHHHHHGGGGGHHHHHHGHHHHHHHHHHHGGGHHHGGEDGGGGGGGGGGGGGGGGGGGGGGGGGGFFFFFFFFFFFFFFFFFFFFFFFFFFFFFFFFFFFFFFFFFFFFFFFFFF
@M05620:45:000000000-G6HP7:1:1101:16342:11134 1:N:0:143
ATCTCTATCTCCTAAAAACCTGTTTAGATTTGGAGATAGACCTTCAGGTTTTTCATCATTTTCTGCATGAATTATACATTGACCACGTTCCAGCGTGGTCAGTTTGCAGCATTCTGTTATTTTGTTTGACAGAGTGTCTTGTTGAGAACATATGTAGGACATGATTTTTTCCTGCAACAGGGAAAATAAAGTATAAGTTTTAAAGATTTATTCTTTAATAAAGGATCTCAAAGCCAGCTTTAGAAAAAGGA
+
BBBBBFFFFFFFGGGGGGGGGGHHHHHHHHGHHHHHHHHHHHHHHHHHHHHGGHHHHHHHHHHHHHGHHHHHHHHHHHHHHHHHGHGHHHHHHHGGGGHHHHHHHHHHHHHHHHHHHHHHHHHHHHHHHGHHHGHHHHHHHHHHHHHHHGHHHHHHHHHHHHHHHHHHHGHHHHHHHHHHHGGHHHGHHHHHHHGHHHHHHHFGHHGHHHHHHHHHHHHHFHGHHHHHHHHHHHHHHGHHHHEFGHHHGFG
@M05620:45:000000000-G6HP7:1:1101:6080:11136 1:N:0:143
TACCTGTACTGGGGAAGCATTTGAATATCCCCCCATGGTGATGGGGACGGAGAACTGCTCCATAAACACAGGCAACGTGCCTAACTTTCCCGGGAAGATGAAGTCAAAGAGCGACCACAGCTCTTCGGAGGTTATTTTGCATCGGTGAGCCAGACAGAATGATCCGATGAGGGGTGCGAAACTATTTGAGGAAAGGAAGCACCTTTTTATTAAATTTACCTTTTAGCAATCGCCATTCCTACCCTAAAGAT
+
CCCCCFFFFFFFGGGGGGGGGGHHHHHHHHHGGGGHHHGHHHHGHGGGGGGGGGHHHHHHHHHHHHHHHHHHGGHHGHHHHHHHHHHHHHHGGGGGGHHHFHHHHHHHHHHHGGGGGHHHHHHHHHHGGGGCGHHHHHHHHHHGGEGGHHHHHHGHHHHHHHHHHHGGGHHHGGCEFGGGGGGGGGGGGGGFGGGGGGGGGGFFFFFFFFFFFFFFFFFFFFFFFFFFFFFFFFFFFFFFFF9AFFFFFFF
@M05620:45:000000000-G6HP7:1:1101:12859:11137 1:N:0:143
TACCTGTACTGGGGAAGCATTTGAATATCCCCCCATGGTGATGGGGACGGAGAACTGCTCCATAAACACAGGCAACGTGCCTAACTTTCCCGGGAAGATGAAGTCAAAGAGCGACCACAGCTCTCGGAGGTTATTTTGCATCGGTGAGCCAGACAGAATGATCCGATGAGGGGTGCGAAACTATTTGAGGAAAGGAAGCACCTTTTTATTAAATTTACCTTTTAGCAATCGCCATTCCTACCCTAAAGATC
+
CABCCFFFFFFFGGGGGGGGGGHHGHHHHHHGGGGHHHHHHHHHHGGGGGGGGHHHHHHHHHHHHHHHHHHHGHHHGHHHHHHHHHHHHHHGGGGGGHHHGHHHHHHHHHHHGGGGGHHHHHHHHDGDGGDGFFHHHHHFGGAEGAFHGHEHHGEHGHHHFGDHCCDDHGHGGDDD?.ADGB0FGGGFGG0BFFFFGGGFGFFFFFFFFFF9BFFFBFFFFFFBBBFFFF.AD.EF/BBFFFFFBBBFFFB
@M05620:45:000000000-G6HP7:1:1101:9028:11143 1:N:0:143
CATCCTGACCCTGAAGTACCCCATTGAGCATGGCATCGTCACCAACTGGGACGACATGGAGAAGATCTGGCACCACACCTTCTACAACGAGCTGCGCGTGGCCCCGGAGGAGCACCCAGTGCTGCTGACCGAGGCCCCCCTGAACCCCAAGGCCAACAGAGAGAAGATGACTCAGGTGAGGCTCGGCCGACGCCCGTGCTCCTCCCGTCCTTTCCCCAGTCATTTTCTGCCCGGCTTGATTTCTGACATTA
+
CCCCCFFFFFFFGGGGGGGGGGGHHHHHHHHHHHHHHGHHHGHHHGHHHHHHGGGGGHHHHHHHHHHHHHHHHGHHHGGHHHHHHHHHGGGGGHHGGGGGGGHHGGGGGGGGHHHHGGHHHHHHHHHHHHGGGGGGGGGGGGHHHHGGGGHGHHGGGGGGGGGGGGGGGGGGGGGGGGGGGGGGFFFFFFFFFFFFDFFFFFFFFFFEFFFFFFFFFFFFFFFEFFFFFFFFFAFFFFFFFFFFEEFFFF0
@M05620:45:000000000-G6HP7:1:1101:6079:11153 1:N:0:143
TACCTGTACTGGGGAAGCATTTGAATATCCCCCCATGGTGATGGGGACGGAGAACTGCTCCATAAACACAGGCAACGTGCCTAACTTTCCCGGGAAGATGAAGTCAAAGAGCGACCACAGCTCTTCGGAGGTTATTTTGCATCGGTGAGCCAGACAGAATGATCCGATGAGGGGTGCGAAACTATTTGAGGAAAGGAAGCACCTTTTTATTAAATTTACCTTTTAGCAATCGCCATTCCTACCCTAAAGAT
+
BBBBBFFFFFFFGFGFCGGGGGHHHHHHHHHGGGGHHHHHGHHHHGGGGGGGGHHHHHHHHHHHHHHHHHHHGHHHGHHHHHHHHHHHHHHGGGGGGFHHHHHHHHHHGHHHGGGGGHHHHHHGHHHGGGGDHHHHHGHHGHHGFFGFHHGHHHGGHHHGHHHHHHGGGHHHGG.AGGAGGGGGGGGGGGGBFBFGGFFEBFFFFFFFFFFFFFFFFFFFFFFFFFFFFFFFFFFAFFFFFFFFFFFFFFF
@M05620:45:000000000-G6HP7:1:1101:9042:11154 1:N:0:143
CATCCTGACCCTGAAGTACCCCATTGAGCATGGCATCGTCACCAACTGGGACGACATGGAGAAGATCTGGCACCACACCTTCTACAACGAGCTGCGCGTGGCCCCGGAGGAGCACCCAGTGCTGCTGACCGAGGCCCCCCTGAACCCCAAGGCCAACAGAGAGAAGATGACTCAGGTGAGGCTCGGCCGACGCCCGTGCTCCTCCCGTCCTTTCCCCAGTCATTTTCTGCCCGGCTTGATTTCTGACATTA
+
BBBBBFFFFFFFGGGGGGGGGGGHHHHHHFHHHHGHHGHHHGHHHGHHHHHHGGGGGHHHHHHHHHHHHHHHHGHHHGGHHHHHHHHHGGGGGHHGGGGGGGHHGGGGGGGGHHHHGGHHHHHHHHHHHHGGGGGGGGGGGGHHHHGGGGHGHHGGGGGGGBFGGGGGGGGGGGGGGGGGGGGGFFFFFFFFFFFF@DFFFFFFFFFFFFDFFFFFFFFFFFFFFFFFFEFFBFFFFFFFFFFFFFFBFF/
@M05620:45:000000000-G6HP7:1:1101:12856:11155 1:N:0:143
TACCTGTACTGGGGAAGCATTTGAATATCCCCCCATGGTGATGGGGACGGAGAACTGCTCCATAAACACAGGCAACGTGCCTAACTTTCCCGGGAAGATGAAGTCAAAGAGCGACCACAGCTCTCGGAGGTTATTTTGCATCGGTGAGCCAGACAGAATGATCCGATGAGGGGTGCGAAACTATTTGAGGAAAGGAAGCACCTTTTTATTAAATTTACCTTTTAGCAATCGCCATTCCTACCCTAAAGATC
+
BBBBBFFFFFFFGGGFFGFGGGHGGHHHHHHGGGGHHHFGHHHHHGGGGGGGGHHHHHHGHHHHHHHHHHHHGGHHGHHHHHHHHHHHHHHGGGEEFGHHHHHHHHGHHGHHGGGGGHHHHHHHHGGGGGEHHHHHHHHFHHGGGGGHHHGHHGHHHHHHFHHHHGGGGHHGGGGGGGGGGGGGGGGGC99FFFFGGGGGGFFFFFFFFFF//FFFFEFFFFFF/FFFFFEFF.AFBFFFFFFFFFBFFFF
@M05620:45:000000000-G6HP7:1:1101:20739:11182 1:N:0:143
TACCTGTACTGGGGAAGCATTTGAATATCCCCCCATGGTGATGGGGACGGAGAACTGCTCCATAAACACAGGCAACGTGCCTAACTTTCCCGGGAAGATGAAGTCAAAGAGCGACCACAGCTCTCGGAGGTTATTTTGCATCGGTGAGCCAGACAGAATGATCCGATGAGGGGTGCGAAACTATTTGAGGAAAGGAAGCACCTTTTTATTAAATTTACCTTTTAGCAATCGCCATTCCTACCCTAAAGATC
+
DDCDDFFFFFFFGGGGGGGGGGHHHHHHHHHGGGGHHHGHHHHHHGGGGGGGGHHHHHHHHHHHHHHHHHHHGHHHGHHHHHHHHHHHHHHGGGGGGHHHHHHHHHHHHHHHGGGGGHHHHHHHHGGGGGEHHHHHHHHHHHGGGGGHHHHHHGHHHHHHHHHHHGGGHHHGGGFGGGGGGGGHHHHGGGGGGGGGGGGGGFFFFFFFFFFFFFFFHFFFFFFFFFFFFFFFFFFFFFFFFFFFFFFFFFF
@M05620:45:000000000-G6HP7:1:1101:23186:11229 1:N:0:143
TACCTGTACTGGGGAAGCATTTGAATATCCCCCCATGGTGATGGGGACGGAGAACTGCTCCATAAACACAGGCAACGTGCCTAACTTTCCCGGGAAGATGAAGTCAAAGAGCGACCACAGCTCTCGGAGGTTATTTTGCATCGGTGAGCCAGACAGAATGATCCGATGAGGGGTGCGAAACTATTTGAGGAAAGGAAGCACCTTTTTATTAAATTTACCTTTTAGCAATCGCCATTCCTACCCTAAAGATC
+
CBCCCFFFFFFFGGGGGGGGGGHHHHHHHHHGGGGHHHGGGHHHHGGGGGGGGHHHHHHHHHHHHHHHHHHHGHHHGHHHHHHHHHHHHHHGGGGGGHHHFHHHHHHGHHHHGGGGGHHHHHHHHGFDGGGHHHHHHHHHHHGGGGGGGFHHHGHHCGHHHHHHHGGGHHHGGEGGGFDDGGGGGHGGFGFGGFGBFFGGGFFFFFFFFFFFFFFFFFFFFFFFFFFBFFFFFFFFFFFFFFFFF/<BFFF
@M05620:45:000000000-G6HP7:1:1101:23169:11234 1:N:0:143
TACCTGTACTGGGGAAGCATTTGAATATCCCCCCATGGTGATGGGGACGGAGAACTGCTCCATAAACACAGGCAACGTGCCTAACTTTCCCGGGAAGATGAAGTCAAAGAGCGACCACAGCTCTCGGAGGTTATTTTGCATCGGTGAGCCAGACAGAATGATCCGATGAGGGGTGCGAAACTATTTGAGGAAAGGAAGCACCTTTTTATTAAATTTACCTTTTAGCAATCGCCATTCCTACCCTAAAGATC
+
CBBCCFFFFFFFGGGGGGGGGGGHHHHHHHHGGGGHHHGHGHHHHGGGGGGGGHHHHHHHHHHHHHHHHHHHGGHHGHHHHHHHHHHHHHHGGGFCFHHHGHHHHHHHHHHHGGGGGHHHHHGHHGGDGGEHHHHHHHHGHHGGGGGHHHHHHGHGFGHHHHHHHGGGHHHGG:CGGGGGGGGGGGGGGGCFGGGGGGFFGFFFFFFFFFFFFFFFFFFFFFFFFFFFBFFEFFFFFFFFBFFFFFFFFFF
@M05620:45:000000000-G6HP7:1:1101:3302:11245 1:N:0:143
CATCCTGACCCTGAAGTACCCCATTGAGCATGGCATCGTCACCAACTGGGACGACATGGAGAAGATCTGGCACCACACCTTCTACAACGAGCTGCGCGTGGCCCCGGAGGAGCACCCAGTGCTGCTGACCGAGGCCCCCCTGAACCCCAAGGCCAACAGAGAGAAGATGACTCAGGTGAGGCTCGGCCGACGCCCGTGCTCCTCCCGTCCTTTCCCCAGTCATTTTCTGCCCGGCTTGATTTCTGACATTA
+
CCCCCFFFFFFFGGGGGGGGGGGHHHHHHHHHHHHHHGHHHGHHHGHHHHHHGGGGGHHHHHHHHHHHHHHHHGHHHGGHHHHHHHHHGGGGGHHGGGGGGGHHGGGGGGGGHGHHGGHGHHHHHHHHHHGGGGGGGGGGGGHHHHGGGGHGHHGGGGGGGGGGGGGGGGGGGGGGGGGGGGGGFFFFFFFFFFFFFDFFFFFFFFFEFFFFFFFFFFFFFFFFFFFFFFFFFFFFFFAFFFFFFFFFFF0
@M05620:45:000000000-G6HP7:1:1101:13010:11245 1:N:0:143
TACCTGTACTGGGGAAGCATTTGAATATCCCCCCATGGTGATGGGGACGGAGAACTGCTCCATAAACACAGGCAACGTGCCTAACTTTCCCGGGAAGATGAAGTCAAAGAGCGACCACAGCTCTTCGGAGGTTATTTTGCATCGGTGAGCCAGACAGAATGATCCGATGAGGGGTGCGAAACTATTTGAGGAAAGGAAGCACCTTTTTATTAAATTTACCTTTTAGCAATCGCCATTCCTACCCTAAAGAT
+
BAABBFFFFFFFGGGGGGGGGGHHHGHHHHHGGGGHHHFHFHHHHGGGGGGGGGHHHHHHHHHFHHHHHHHHGGHGGHHHHHHHHGHHHHHGGGGGGHHHGHHHHHHGHHHHGGGGGHFHHFGHGHGGFGG?GFFGHHHHBGHGG<EEHFHFHHGFHHHGDGGHHHFGGHHHGG:;DFBFGGGGGGGFGGGFFFGGGGGGEFEBFFFFEFFFFFFFFBBBFFFFFFFEFBFEFF.EFBFFBB;FFFEFFFB
@M05620:45:000000000-G6HP7:1:1101:10215:11246 1:N:0:143
CATCCTGACCCTGAAGTACCCCATTGAGCATGGCATCGTCACCAACTGGGACGACATGGAGAAGATCTGGCACCACACCTTCTACAACGAGCTGCGCGTGGCCCCGGAGGAGCACCCAGTGCTGCTGACCGAGGCCCCCCTGAACCCCAAGGCCAACAGAGAGAAGATGACTCAGGTGAGGCTCGGCCGACGCCCGTGCTCCTCCCGTCCTTTCCCCAGTCATTTTCTGCCCGGCTTGATTTCTGACATTT
+
CCDDDFFFFFFFGGGGGGGGGGGHHHHHHHHHHHHHHGHHHGHHHGHHHHHHGGGGGHHHHHHHHHHHHHHHHGHHHGGHHHHHHHHHGGGGGHHGGGGGGGHHGGGGGGGGHHHHGGHHHHHHHHHHHHGGGGGGGGGGGGHHHHGGGGHGHHGGGGGGGGGGGGGGGGGGGGGGGGGGGGGGFFFFFFFFFFFFCDFFFFFFFFFFFFFFFHFFFFFFFFFFFFFFFFFFFFFFFFFFFFFFF0FFFF0
@M05620:45:000000000-G6HP7:1:1101:12992:11247 1:N:0:143
TACCTGTACTGGGGAAGCATTTGAATATCCCCCCATGGTGATGGGGACGGAGAACTGCTCCATAAACACAGGCAACGTGCCTAACTTTCCCGGGAAGATGAAGTCAAAGAGCGACCACAGCTCTTCGGAGGTTATTTTGCATCGGTGAGCCAGACAGAATGATCCGATGAGGGGTGCGAAACTATTTGAGGAAAGGAAGCACCTTTTTATTAAATTTACCTTTTAGCAATCGCCATTCCTACCCTAAAGAT
+
CCCCCFFFFFFFGGGGGGGGGGHHHHHHHHHGGGGHHHGHHHHHHGGGGGGGGHHHHHHHHHHHHHHHHHHHGHHHGHHHHHHHHHHHHHHGGGGGGHHHHHHHHHHHHHHHGGGGGHHHHHHHHHHGGGGEHHHHHHHHEHHGGGGGHHHHHHGHHHHHHHHHHHGGGHHHGGEEGGGGFGGGGGGGGFGFGGGGGGGGGGFFFFFFFFFFFFFFFFFFFFFFFFFFFFFFFFFFFFFFFFFFFFFFFFF
@M05620:45:000000000-G6HP7:1:1101:9754:11277 1:N:0:143
ATCTCTATCTCCTAAAAAGGAAGAAAGGGGAGGGAAGATCGGAAGAGCACACGTCTGAACTCCAGTCACAGCGATAGATCTCGTATGCCGTCTTCTGCTTGAAAAAAAAAAAAAATGAATGAAGGTGGGTGTCTTTCCTTGCCTATGCGACGAGAAACTTGAAAGAATCATTGTTTAAATAAGTCCTGCTGTGTCATGCATGATTTTTTAGTCGCCTAGCTTATTCTCACCTTTACTCCAATCTCATGCCT
+
BBBBBFFFFFFFGGFGGGGGFGHA4FGHGAAAEEEHGHHHHGGGGHHHHHHGGHHHGHHHHHGGHGHFHHHHGGHCGFHHHGHGGHHGHGGGHGHHHGHHHFHGHHGECC/<//<0111111<1>1<><..</===0=<00//0=0:0..----;.//00;0000/.0;0000;;/0;0;;F0;0;;09///;;/9/////9B/9/BB99/99.;...///////////:.////////;/;//://;9;9
@M05620:45:000000000-G6HP7:1:1101:27712:11279 1:N:0:143
ATCTCTATCTCCTAAAAACCTGTTTAGATTTGGAGATAGACCTTCAGGTTTTTCATCATTTTCTGCATGAATTATACATTGACCACGTTCCAGCGTGGTCAGTTTGCAGCATTCTGTTATTTTGTTTGACAGAGTGTCTTGTTGAGAACATATGTAGGACATGATTTTTTCCTGCAACAGGGAAAATAAAGTATAAGTTTTAAAGATTTATTCTTTAATAAAGGATCTCAAAGCCAGCTTTAGAAAAAGGA
+
BCCCCFFFFFFFGGGGGGGGGGHHHHHHHHHHHHHHHHHHHHHHHHHHHHHGGHHHHHHHHHHHHHHHHHHHHHHHHHHHHHHHHHGHHHHHHHGGGGHHHHHHHHHHHHHHHHHHHHHHHHHHHHHHHHHHHHHHHHHHHHHHFHHHHHHHHHHHHHHHHHHHHHHHHGHHHHHHHHHHHGGHHHGHHHHHHHHHHGHHHHHHHHHHHHHHHHHHHHHHHHHHHHHHHHHHHHHHHGHHHHGHHHHHGGH
@M05620:45:000000000-G6HP7:1:1101:13271:11295 1:N:0:143
TACCTGTACTGGGGAAGCGTGTAGCAATCGCCATTCCTACCCTAAAGATCGGAAGAGCACACGTCTGAACTCCAGTCACAGCGATAGATCTCGTATGCCGTCTTCTGCTTGAAAAAAAAAAAAATAAACCCCACCATCCCACCCTCTTTTGCCTTCTTCTCTATCAAACTCCTTTCTCCAGCCATACTCGCTACGATGCTCCACGCGGTCAGCTTCCTCATGCGTGTCTCCTAGCTATCACCGCCCCCTCA
+
CCCCCFFFFFFFGGGGGGGEGGHHHHHHHGGGGGHHHHHHHHGHHHHHHHHGGGGHGHFHHHGHHFGHGHHHHGHHHHHGHHGEHGGHHHGHHFGHHHHGGGHGHHHHHHGHHHHHGGGGCB/<011<10<.....11..<...<./00000000:0000000000;:000000000000//..00/00.-..-.....00///..--.:.////////////.;..///////////////.------..
@M05620:45:000000000-G6HP7:1:1101:27727:11297 1:N:0:143
ATCTCTATCTCCTAAAAACCTGTTTAGATTTGGAGATAGACCTTCAGGTTTTTCATCATTTTCTGCATGAATTATACATTGACCACGTTCCAGCGTGGTCAGTTTGCAGCATTCTGTTATTTTGTTTGACAGAGTGTCTTGTTGAGAACATATGTAGGACATGATTTTTTCCTGCAACAGGGAAAATAAAGTATAAGTTTTAAAGATTTATTCTTTAATAAAGGATCTCAAAGCCAGCTTTAGAAAAAGGA
+
AAABBFFFFFFFGGGGGGGGGGHHHFHHHHH5F4FFGHHBFGHHHFGFHHHGGHFGHFHHHHHHGHGGHFGHHBGFHGHHFFHHHHGHHHH5FGEGDCHHHHHHHHGHGHHHHHHHHHGHHHHGBGHHGFHHHHHHHHHHHHHH?GAFGHHGHHGHHHFHHHHHHHHHHGHHHHHHHHGGHGGAGHGHGHHHEHD<FGGHHGH1GFHHHGHHHGHHDGHHHHEHFHHHHHHHHHHHHGHHH0;CCGGE:A/
@M05620:45:000000000-G6HP7:1:1101:27704:11298 1:N:0:143
ATCTCTATCTCCTAAAAACCTGTTTAGATTTGGAGATAGACCTTCAGGTTTTTCATCATTTTCTGCATGAATTATACATTGACCACGTTCCAGCGTGGTCAGTTTGCAGCATTCTGTTATTTTGTTTGACAGAGTGTCTTGTTGAGAACATATGTAGGACATGATTTTTTCCTGCAACAGGGAAAATAAAGTATAAGTTTTAAAGATTTATTCTTTAATAAAGGATCTCAAAGCCAGCTTTAGAAAAAGGA
+
BCCDEFFFFFFFGGGGGGGGGGHHHHHHHHHHHHHHHHHHHHHHHHHHHHHGGHHHHHHHHHIIIHHHHHHHHHHHHHHHHHHHHHGHHHHHHHGGGGHHHHHHHHHHHHHHHHHHHHHHHHHHHHHHHHHHHHHHHHHHHHHHHHHHHHHHHHHHHHHHHHHHHHHHHGHHHHHHHHHHHGGHHHHHGHHHHHHHHHHHHHGHHHHHHHHHHHHHHHHHHHHHHHHHHGHHHHHHHGHHHHGHHGHHGGH
@M05620:45:000000000-G6HP7:1:1101:11504:11309 1:N:0:143
ATCTCTATCTCCTAAAAACCTGTTTAGATTTGGAGATAGACCTTCAGGTTTTTCATCATTTTCTGCATGAATTATACATTGACCACGTTCCAGCGTGGTCAGTTTGCAGCATTCTGTTATTTTGTTTGACAGAGTGTCTTGTTGAGAACATATGTAGGACATGATTTTTTCCTGCAACAGGGAAAATAAAGTATAAGTTTTAAAGATTTATTCTTTAATAAAGGATCTCAAAGCCAGCTTTAGAAAAAGGA
+
3ABABFFFFFFFGGGGGGGGGGGHHDFHHHHHHCHHHHHCHHHHHHHHHHHGGHHHHHHHHHHHHHHHHHHHHHHHHHHHGHHHGHGHHHHHHHGFEGHHHHHHHHHHHHHHHHHHHHHHHHHHGHHHHHHHHHHHHHHHHHHHHHHHHHHHHHHHHHHHHGGHHHHHHGGHHGFGHHFHHGGHEHGGHHH<FHFHHHHGHGHGHGHHHHHHHHHHGHHDHHHHHHHHHFHHHHHHHGHHHHHHEHHHGGG
@M05620:45:000000000-G6HP7:1:1101:4380:11312 1:N:0:143
TACCTGTACTGGGGAAGCATTTGAATATCCCCCCATGGTGATGGGGACGGAGAACTGCTCCATAAACACAGGCAACGTGCCTAACTTTCCCGGGAAGATGAAGTCAAAGAGCGACCACAGCTCTCGGAGGTTATTTTGCATCGGTGAGCCAGACAGAATGATCCGATGAGGGGTGCGAAACTATTTGAGGAAAGGAAGCACCTTTTTATTAAATTTACCTTTTAGCAATCGCCATTCCTACCCTAAAGATG
+
BBBBBFFFFFFFFGGGGGCGGGHHHHHHHHHGGGGHHHFGGHHHHGGGGGGGGHHHHHHHHHHHHFHHHHHHGHHHGHHHHHHHHHHHHHHGGGGGGHHHHHHHHHHHHHHHGGGGGHHHHHHHHGGDGFGHHHHHHHHGHHGGGGGHHHHHHGHHHHHHHHHHHGGGHHHGGGGGGGGGGGGGGGGGGFEFGGGGGGGFFFFFFFFFFFFFFFFFFFFFFFFFFBF9FFEFFFEFFFFFFFFFFFFFFFB
@M05620:45:000000000-G6HP7:1:1101:10241:11332 1:N:0:143
TACCTGTACTGGGGAAGCATTTGAATATCCCCCCATGGTGATGGGGACGGAGAACTGCTCCATAAACACAGGCAACGTGCCTAACTTTCCCGGGAAGATGAAGTCAAAGAGCGACCACAGCTCTTCGGAGGTTATTTTGCATCGGTGAGCCAGACAGAATGATCCGATGAGGGGTGCGAAACTATTTGAGGAAAGGAAGCACCTTTTTATTAAATTTACCTTTTAGCAATCGCCATTCCTACCCTAAAGAT
+
BBBBBFFFFFFFGGAFGGGGGGHFGHHHFHHGGGGHHHFHHFHHEGEGGGGGGHHHHGHHHHHHHDHHHEHHGHGH?GFFHHHFGHHHHGHGEGECEFGF4DGEEFGHHHHHGGGGCHGGGHHHFHHGCDGEHFHHHHFF1GGADCE.>>G0C.EGFCCGHHHHHHGGDHFF.-DCGGDBGGGCFFGG0.CFFFFF/9AEFFFFFFFFEFFFBFFFFF9FFFFF/BBFFFFFFFBEFFFFFEFAFFB;/BF
@M05620:45:000000000-G6HP7:1:1101:10260:11332 1:N:0:143
TACCTGTACTGGGGAAGCATTTGAATATCCCCCCATGGTGATGGGGACGGAGAACTGCTCCATAAACACAGGCAACGTGCCTAACTTTCCCGGGAAGATGAAGTCAAAGAGCGACCACAGCTCTTCGGAGGTTATTTTGCATCGGTGAGCCAGACAGAATGATCCGATGAGGGGTGCGAAACTATTTGAGGAAAGGAAGCACCTTTTTATTAAATTTACCTTTTAGCAATCGCCATTCCTACCCTAAAGAT
+
BCCCCFFFFFFFGGGGGGGGGGHHHHHHHHHGGGGHHHGHHHHHHGGGGGGGGHHHHGHHHHHHHHHHEHHHGHGEGHHHHHGHFHHHHHHGGGGGGGFGGHGGHHHHFHHHGGGGGHHHHHHHHHHGGGGDHFHHHHHHFHHGGFGA>1>CGHGHHHHHHBGHHHFGGHHHGGFGGGDGGGGFFGGGGGGFGFFGB/9ABFEFFFFFFEFFFFFFFFFFFFFFFFFE:BFE?DDEFFFFBF.AFFFFFFB
@M05620:45:000000000-G6HP7:1:1101:10249:11351 1:N:0:143
TACCTGTACTGGGGAAGCATTTGAATATCCCCCCATGGTGATGGGGACGGAGAACTGCTCCATAAACACAGGCAACGTGCCTAACTTTCCCGGGAAGATGAAGTCAAAGAGCGACCACAGCTCTTCGGAGGTTATTTTGCATCGGTGAGCCAGACAGAATGATCCGATGAGGGGTGCGAAACTATTTGAGGAAAGGAAGCACCTTTTTATTAAATTTACCTTTTAGCAATCGCCATTCCTACCCTAAAGAT
+
BB@ABFFFFFFFC2FEFGGGGGHBFGHHHHHGECEHHHFHHHFBE22?EGGGGHFHHHHHHGGHHHFFC1GFGEHHGFCHEHHGFHHHHHHGGGCGGHHH4BGGGHGHHHBGEGGGGHEGHHHHHHHG?DDDFGHHHHBG1FH..CEF>1CFHCCFGGFHHFHHGFDGGFH/:DDDGG.:?BFCFGGEG.BFFBGF//..//EFFBBF9FFF;FFFFFBFFFFF9:BBBFFAEADEFFFFFFFFFF.;/BF
@M05620:45:000000000-G6HP7:1:1101:25070:11354 1:N:0:143
CATCCTGACCCTGAAGTACCCCATTGAGCATGGCATCGTCACCAACTGGGACGACATGGAGAAGATCTGGCACCACACCTTCTACAACGAGCTGCGCGTGGCCCCGGAGGAGCACCCAGTGCTGCTGACCGAGGCCCCCCTGAACCCCAAGGCCAACAGAGAGAAGATGACTCAGGTGAGGCTCGGCCGACGCCCGTGCTCCTCCCGTCCTTTCCCCAGTCATTTTCTGCCCGGCTTGATTTCTGACATTT
+
DDDDDFFFFFFFGGGGGGGGGGGHHHGHHHHHHHHHHGHHHGHHHGHHHHHHGGGGGHHHHHHHHHHHHHHHHGHHHGGHHHHHHHHHGGGGGHHGGGGGGGHHGGGGGGGGHHHHGGHHHHHHHHHHHHGGGGGGGGGGGGGHHHGGGGHGHHGGGGGGGGGGGGGGGGGGGGGGHGGGGGGGFFFFFAFFFFFFCDFFFFFFFFFEFFFFFFFFFFDFFBFFFFHFFFFFFAFFFDAFFFFF:0FFFF0
@M05620:45:000000000-G6HP7:1:1101:12804:11359 1:N:0:143
CATCCTGACCCTGAAGTACCCCATTGAGCATGGCATCGTCACCAACTGGGACGACATGGAGAAGATCTGGCACCACACCTTCTACAACGAGCTGCGCGTGGCCCCGGAGGAGCACCCAGTGCTGCTGACCGAGGCCCCCCTGAACCCCAAGGCCAACAGAGAGAAGATGACTCAGGTGAGGCTCGGCCGACGCCCGTGCTCCTCCCGTCCTTTCCCCAGTCATTTTCTGCCCGGCTTGATTTCTGACATTA
+
ABBBBFFFFFFFGGGGGGGGGGGHHHHHHHHHHHHHHGHHHGHHHGHHHGHHGGGGGHHGHHHHHHHHHGHHHGHHHGGHHHHHHHHHGFEGGHHGGGEGGGHHGGGGGGGGHHHHGGHHHHHHHHHHHHGGGGGGGGGGGGHFHHGGGGHEHGGEGGGGGGGGGGBFGGGGGGGGFGGGGEGGF=EFF@CBFFFFFDFFFFFFFFF9ADFFFFFFFE.;F/BFFFFFFFFFF;DFFC.BFFFFBFFFFF/
@M05620:45:000000000-G6HP7:1:1101:23510:11369 1:N:0:143
ATCTCTATCTCCTAAAAACCTGTTTAGATTTGGAGATAGACCTTCAGGTTTTTCATCATTTTCTGCATGAATTATACATTGACCACGTTCCAGCGTGGTCAGTTTGCAGCATTCTGTTATTTTGTTTGACAGAGTGTCTTGTTGAGAACATATGTAGGACATGATTTTTTCCTGCAACAGGGAAAATAAAGTATAAGTTTTAAAGATTTATTCTTTAATAAAGGATCTCAAAGCCAGCTTTAGAAAAAGGA
+
3AAAAFFFFFFFGGGGFGGGGFFGFDDFFHHHD4FGEGFBGFGHHFHFFHHFFHHGHHHDHHHFGFGDHFDFGGHHHHHGGHHFFEEFGHFGGHGGGGHHFHGHHHHHHHHHHHHHHHHHHHHHHHHHGHHHHHHHHHHHHHHHHHHHHHHHHHHHHHHHHHHHHHHHHGHHHHHHHHHHHGGHHGGHHHHHHHHHHGGHHHHHHHHHHHHHHHHHHHHHHGHHHHHHHHHHHHGHHGHHHHHHHHHHGGG
@M05620:45:000000000-G6HP7:1:1101:3514:11369 1:N:0:143
CATCCTGACCCTGAAGTACCCCGGCTTGATTTCTGACATTAGATCGGAAGAGCACACGTCTGAACTCCAGTCACAGCGATAGATCTCGTATGCCGTCTTCTGCTTGAAAAAAAAAAAAGGACAGCTGGGGGGCTTTCTTTGTGTAAGCAACGAGAAACCTGAAAGAAGCATTTTTTAACTAAGTCCTGCTGAGTCATTCATGAGTTTTTAGCCGCCTTGCTTCTTCTCACAGACTCTCTACTCTCATTACA
+
AAAAAFFFFBC>FGGGGDFGGGGGGGGEFGHFHFHFHHHHBFBGFGG2FE1FAGF2AEGAGFHFAEAGFHFGFGBD1>0F?E3F@4BBF1GHHFEE/FA?FGB?3FGFEHAEE?C>/<</00<?/11</---9-;FFFFE9/99FF/FFBFBF?DFFBAFFB9/;BA/BF/9FFFB9B/:9FFFFFF/;9/B./;/B9FF/9/BFFFB9AB/;.;@AA/FFF//FFF/BFFB/A//9F/F///:9B:////
@M05620:45:000000000-G6HP7:1:1101:25059:11374 1:N:0:143
CATCCTGACCCTGAAGTACCCCATTGAGCATGGCATCGTCACCAACTGGGACGACATGGAGAAGATCTGGCACCACACCTTCTACAACGAGCTGCGCGTGGCCCCGGAGGAGCACCCAGTGCTGCTGACCGAGGCCCCCCTGAACCCCAAGGCCAACAGAAAGAAGATGACTCAGGTGAGGCTCGGCCGACGCCCGTGCTCCTCCCGTCCTTTCCCCAGTCATTTTCTGCCCGGCTTGTTTTCTGACATTA
+
AABBBF4FFBFFGGGGGGGGFGEGHGFBFGHHHGGHHGHHEEH3GFHH3GGHGGGGGHB3FGEFGHHHHGGBHGHH1EFHHHHBGHFH/11>EGF/EEEE?EHHCGB/BBDDE/FFFFHGF111DFF1<F<<-?FEDFG<-:B0GCG..;G.;:;9.9////99.//B0;:BF0B/;90CFE.AD=EA--9-9B=-9..:FFFFFF.:AADFFFFFFB.9;/BFBFFFF/BED9@B>@.:FB;/9/B/FF:
@M05620:45:000000000-G6HP7:1:1101:12818:11379 1:N:0:143
CATCCTGACCCTGAAGTACCCCATTGAGCATGGCATCGTCACCAACTGGGACGACATGGAGAAGATCTGGCACCACACCTTCTACAACGAGCTGCGCGTGGCCCCGGAGGAGCACCCAGTGCTGCTGACCGAGGCCCCCCTGAACCCCAAGGCCAACAGAGAGAAGATGACTCAGGTGAGGCTCGGCCGACGCCCGTGCTCCTCCCGTCCTTTCCCCAGTCATTTTCTGCCCGGCTTGATTTCTGACATTA
+
AABBAFFFFF4CFGCBFEGGGGGHHHHHHGBFHHFHHGHHDEHHHFHHHHGHGGGCGGHFHGHHGHHHHHHHHGFHGGGHGHHGHFFGEFGGGGHGGG>EEEGHGGGCCGCFGEHHGGHHHHHHGHHGHHGGGGDGGGGGGGGF:GFGDDHGHHGEAEGGFFGFFGBCFFFGCFFFCBBFFGGGBB?DB?@B@BBBBFFFBFFFFFFEDAAFFFFF.B9/99BFFFFFFFBEDB=BBB.BB99/B;99FF/
@M05620:45:000000000-G6HP7:1:1101:8963:11381 1:N:0:143
ATCTCTATCTCCTAAAAAGGAAGAAAGGGGAGGGAAGATCGGAAGAGCACACGTCTGAACTCCAGTCACAGCGATAGATCTCGTATGCCGTCTTCTGCTTGAAAAAAAAAAAACAACCTCAAATGAACCATCTTGTCAACTCCCTCCTTCATCCCCCCTCCCTCCACAACTTCCTCTTCCATCTTTCTTCCCCCTCTTCCACCTCGACAGCCGCCCTCGTCCCTGCTCACCCTCACTTACACCTCCCTCTC
+
CBBCCFFFFFFFGGGGGGEGGGHGFHHHG2BAEFGHGHHHHGGGGHHGHHHHGHHHGHFHHHHHHHHHHHHHGGHFGHGDGHHGGHHHHGFGHGHHHHHHHHHHHHGGFC>D>/////00?1F111=1.0111111111111<.</./000000...:-...//;///.;/00:0090000000;000000//.-.//////.....:.-9.;----.-9...//.////......///;////...////
@M05620:45:000000000-G6HP7:1:1101:12799:11382 1:N:0:143
CATCCTGACCCTGAAGTACCCCATTGAGCATGGCATCGTCACCAACTGGGACGACATGGAGAAGATCTGGCACCACACCTTCTACAACGAGCTGCGCGTGGCCCCGGAGGAGCACCCAGTGCTGCTGACCGAGGCCCCCCTGAACCCCAGGGCCACCAGAGGGAAGAGGACTAAGGTGGGGCTCGGCCGACGCCCGGCCTCCTCCCGCCCTTTCCCCGGCCCTTTTCTGCCCGGCTGGTTTTCTGCCTTTT
+
CCCCCFFFFFFFGGGGGGGGGGGHHHHHHHHHHHHHHGHHHGHHHGHHHHHHGGGGGHHHHHHHHHHHHHHHHGHHHGGHHHHHHHHHGGGGGHHGGGGGGGHHGGGGGGGGHHHHGGHHHHHHHHHHHHGGGGGGGGG?-.;0CGGDG.C.C.C....9...;.......//0;/00.;-.-.;-;.----;C9----.;./;F9.-;9CF0FFFF-----;BF00009F.A--;-:/;F.000000;00
@M05620:45:000000000-G6HP7:1:1101:8181:11456 1:N:0:143
ATCTCTATCTCCTAAAAACCTGTTTAGATTTGGAGATAGACCTTCAGGTTTTTCATCATTTTCTGCATGAATTATACATTGACCACGTTCCAGCGTGGTCAGTTTGCAGCATTCTGTTATTTTGTTTGACAGAGTGTCTTGTTGAGAACATATGTAGGACATGATTTTTTCCTGCAACAGGGAAAATAAAGTATAAGTTTTAAAGATTTATTCTTTAATAAAGGATCTCAAAGCCAGCTTTAGAAAAAGGA
+
CDDCDFFFFFFFGGGGGGGGGGHHHHHHHHHHHHHHHHHHHHHHHHHHHHHGGHHHHIHHHHHHHHHHHHHHHHHHHHHHHHHHHHGHHHHHHHGGGGHHHHHHHHHHHHHHHHHHHHHHHHHHHHHHHHHHHHHHHHHHHHHHHHHHHHHHHHHHHHHHHHHHHHHHHGHHHHHHHHHHHGGHHHHHHHHHHHHHHHHHHHHHHHHHHHHHHHHHHHHHHHHHHHHHHHHHHHHHHGHHHHHHHHHHGGH
@M05620:45:000000000-G6HP7:1:1101:8165:11464 1:N:0:143
ATCTCTATCTCCTAAAAACCTGTTTAGATTTGGAGATAGACCTTCAGGTTTTTCATCATTTTCTGCATGAATTATACATTGACCACGTTCCAGCGTGGTCAGTTTGCAGCATTCTGTTATTTTGTTTGACAGAGTGTCTTGTTGAGAACATATGTAGGACATGATTTTTTCCTGCAACAGGGAAAATAAAGTATAAGTTTTAAAGATTTATTCTTTAATAAAGGATCTCAAAGCCAGCTTTAGAAAAAGGA
+
AABBBFFFFFFFGGBFGGGGGGHHHFHHHHHHHFFGHHHFGHHHHHHFHHHGGHFHHGHHGHHHHHHHHHHHHHHHHHHHHGFHHGGHHHHHHHGGGCHHGHHHHHHGHHHHHHHHHHHHHHHHHHHHFFHGHHHHHHHHHHHHGHHHHFHFHHHHGHDHEGGDHHHHHGHHHHHF2GAGHGGFECGHGHGHHHHHHHHHHGHBG1FGHHHHHHHHFGHHFHHHHHHHHGHHHHHFHGHHHHHCHHFHGGF
@M05620:45:000000000-G6HP7:1:1101:8199:11464 1:N:0:143
ATCTCTATCTCCTAAAAACCTGTTTAGATTTGGAGATAGACCTTCAGGTTTTTCATCATTTTCTGCATGAATTATACATTGACCACGTTCCAGCGTGGTCAGTTTGCAGCATTCTGTTATTTTGTTTGACAGAGTGTCTTGTTGAGAACATATGTAGGACATGATTTTTTCCTGCAACAGGGAAAATAAAGTATAAGTTTTAAAGATTTATTCTTTAATAAAGGATCTCAAAGCCAGCTTTAGAAAAAGGA
+
ABBBCFFFFFFFGGGGGGGGGGHHHHHHHHHHHHGHHHHHHHHHHHHHHHHGGHHHHHHHIHHIHHHHHHHHHHHHHHHHHGHHHHGHHHHHHHGFGGHHHHHHHHGHHGHHHHHHHHHHHHHHHHHHHHGHHHHHHHHHHHHHHHHHHHHHHHHHHHHHHHHGHHHHHGHHHHHHHHFHHGGHHGGGFFGHHHHGHGHHHHHHHHHHGHHHHHHHHHHHHHHHHHHGHHGHHHHHHGHHHHGEFFGFGGH
@M05620:45:000000000-G6HP7:1:1101:5890:11469 1:N:0:143
ATCTCTATCTCCTAAAAACCTGTTTAGATTTGGAGATAGACCTTCAGGTTTTTCATCATTTTCTGCATGAATTATACATTGACCACGTTCCAGCGTGGTCAGTTTGCAGCATTCTGTTATTTTGTTTGACAGAGTGTCTTGTTGAGAACATATGTAGGACATGATTTTTTCCTGCAACAGGGAAAATAAAGTATAAGTTTTAAAGATTTATTCTTTAATAAAGGATCTCAAAGCCAGCTTTAGAAAAAGGA
+
ABBCCFFFFFFFGGGGGGGGGGHHHHHHHHHHHFHFHHHHHHHHHHHHHHHGGHHHHHHHHHHIHHHHHHGHHHHHHHHHHGHHHHGHHHHHHHGFGGHHHHHHHHHHHHHHHHHHHHGHHHHHHHHHHGHHHHHHHHHHHHHHHHHHHHHHHHHHHHHHHHHHHHHHHGHHHHGHHHHHHGGHHHHHFHHHHHHHGHHHHHGFHHHHHGHHHHHHHGHHHHHHGHHHHGHHHHHHHGHHHHHHGHGHGGC
@M05620:45:000000000-G6HP7:1:1101:5909:11472 1:N:0:143
ATCTCTATCTCCTAAAAACCTGTTTAGATTTGGAGATAGACCTTCAGGTTTTTCATCATTTTCTGCATGAATTATACATTGACCACGTTCCAGCGTGGTCAGTTTGCAGCATTCTGTTATTTTGTTTGACAGAGTGTCTTGTTGAGAACATATGTAGGACATGATTTTTTCCTGCAACAGGGAAAATAAAGTATAAGTTTTAAAGATTTATTCTTTAATAAAGGATCTCAAAGCCAGCTTTAGAAAAAGGA
+
CDDDDFFFFFFFGGGGGGGGGGHHHHHHHHHHHHHHHHHHHHHHHHHHHHHGGHHHHIHHHHHHIHHHHHHHHHHHHHHHHHHHHHGHHHHHHHGGGGHHHHHHHHHHHHHHHHHHHHHHHHHHHHHHHHHHHHHHHHHHHHHHHHHHHHHHHHHHHHHHHHHHHHHHHGHHHHHHHHHHHGGHHHHHHHHHHHHHHHHHHHHHHHHHHHHHHHHHHHHHHHHHHHHHHHHHHHHHHGHHHHHGHHHHGGH
@M05620:45:000000000-G6HP7:1:1101:5931:11474 1:N:0:143
ATCTCTATCTCCTAAAAACCTGTTTAGATTTGGAGATAGACCTTCAGGTTTTTCATCATTTTCTGCATGAATTATACATTGACCACGTTCCAGCGTGGTCAGTTTGCAGCATTCTGTTATTTTGTTTGACAGAGTGTCTTGTTGAGAACATATGTAGGACATGATTTTTTCCTGCAACAGGGAAAATAAAGTATAAGTTTTAAAGATTTATTCTTTAATAAAGGATCTCAAAGCCAGCTTTAGAAAAAGGA
+
@BABBFFFFFFFGGGGGGGGGGHHHHHHHHHHHHHHHHHHHHHHHHHHHGHGGHHHHHHHHHHHHHHHGGHHHHHFHHHHFHHHGHGHHHHHHHGGGGHHFHGHHHHHHHHHHHHHHHHHHHHHHGHHHHHHHHHHHHHHGHHHHHHHHHHHHHHHHHHHHHHGHHHHGGHHHHGHHHHHHGGGHFFFD1?FFHHGHFGHHHHHHHHGHHHHHHHHGDGF=GHHHHHHGHGHHHHHHGGHHFFBGHFGDFG
@M05620:45:000000000-G6HP7:1:1101:2587:11477 1:N:0:143
TACCTGTACTGGGGAAGCATTTGAATATCCCCCCATGGTGATGGGGACGGAGAACTGCTCCATAAACACAGGCAACGTGCCTAACTTTCCCGGGAAGATGAAGTCAAAGAGCGACCACAGCTCTCGGAGGTTATTTTGCATCGGTGAGCCAGACAGAATGATCCGATGAGGGGTGCGAAACTATTTGAGGAAAGGAAGCACCTTTTTATTAAATTTACCTTTTAGCAATCGCCATTCCTACCCTAAGGATC
+
BBBAAFFFFFDFAEC2EGGGGBGHGGHHGGFFGFGHGHFFAGHCHGAECFEFGHFHHHHGFEGHHFHHHEGHGGFFGHHHHFHBFGHHH3GFEGEFGFFGFHHFGHFHEEHHFGGCGHH<CGHHGDE/<C/??GHHHHFFHHDFGGGHCFHGHEFHHHGHGHFHHDGGHHHGGADGGC??@BBFGGF0CF0C:FF//A./9AFFFFB?FFFF/BFFFFFFFFFFFFFFB/A?DDEFFBBFFF?BFBFB///
@M05620:45:000000000-G6HP7:1:1101:6436:11480 1:N:0:143
TACCTGTACTGGGGAAGCATTTGAATATCCCCCCATGGTGATGGGGACGGAGAACTGCTCCATAAACACAGGCAACGTGCCTAACTTTCCCGGGAAGATGAAGTCAAAGAGCGACCACAGCTCTCGGAGGTTATTTTGCATCGGTGAGCCAGACAGAATGATCCGATGAGGGGTGCGAAACTATTTGAGGAAAGGAAGCACCTTTTTATTAAATTTACCTTTTAGCAATCGCCATTCCTACCCTAAAGATC
+
CCCCCFFFFFFFGGGGGGGGGGHHHHHHHHHGGGGHHHHHHHHHHGGGGGGGGHHHHHHHHHHHHHHHHHHHGHHHGHHHHHHHHHHHHHHGGGGGGHHHHHHHHHHHHHHHGGGGGHHHHHHHHGGGGGGHHHHHHHHHHHGGGGGHHHHHHGHHHHHHHHHHHGGGHHHGGEGGGGGGGGGGGGGGGGFGGGGGGGGGGFFFFFFFFFFFFFFFFFBFFFFFFFFEFFFFFFFFFFFFFFFFFFFFFFF
@M05620:45:000000000-G6HP7:1:1101:9022:11487 1:N:0:143
CATCCTGACCCTGAAGTACCCCATTGAGCATGGCATCGTCACCAACTGGGACGACATGGAGAAGATCTGGCACCACACCTTCTACAACGAGCTGCGCGTGGCCCCGGAGGAGCACCCAGTGCTGCTGACCGAGGCCCCCCTGAACCCCAAGGCCAACAGAGAGAAGATGACTCAGGTGAGGCTCGGCCGACGCCCGTGCTCCTCCCGTCCTTTCCCCAGTCATTTTCTGCCCGGCTTGATTTCTGACATTT
+
CCCCCFFFFFFFGGGGGGGGGGGHHHHHHHHHHHHHHGHHHGHHHGHHHHHHGGGGGGHHHHHHHHHHHHHHHGHHHGGHHHHHHHHHGGGGGHHGGGGGGGHHGGGGGGGGHHHHGGHHHHHHHHHHHHGGFGGGGGGGGGHHHHGGGGHGHHGGGGGGGGGGFGGGGGGGGGGGGGGGGGGGFFFFAFFFFFFFFFFFFFFFFFFFFFFFFFFFFFFFFEFFFFFFFFFFFFFFFA;FFFFB0:BBBF0
@M05620:45:000000000-G6HP7:1:1101:5902:11490 1:N:0:143
ATCTCTATCTCCTAAAAACCTGTTTAGATTTGGAGATAGACCTTCAGGTTTTTCATCATTTTCTGCATGAATTATACATTGACCACGTTCCAGCGTGGTCAGTTTGCAGCATTCTGTTATTTTGTTTGACAGAGTGTCTTGTTGAGAACATATGTAGGACATGATTTTTTCCTGCAACAGGGAAAATAAAGTATAAGTTTTAAAGATTTATTCTTTAATAAAGGATCTCAAAGCCAGCTTTAGAAAAAGGA
+
BBBBBFFFFFFFGGGGGGGGGGHHHHHHHHHHHGHHHHHGHHHHHHHGHHHGGHHHHHHHHHHHHHHHHHHHHHHHHFHHHHHHGHGHHHHHHHGGGGHHHHHHHHHHHHHHHHHHHHHHHHHHHHHHHHHHGHHHHHHHHHHHHHHHHHHHHHHHHHHHHHHHHHHHHGHHHHHHHHGHHGGHHHGHHHGHHHHHHHHHHHHHHHHHHHHHHHHHHHHGHHHHHHHHHHHHHHHHHGHHHFHFHHHHGGH
@M05620:45:000000000-G6HP7:1:1101:19353:11491 1:N:0:143
ATCTCTATCTCCTAAAAACCTGTTTAGATTTGGAGATAGACCTTCAGGTTTTTCATCATTTTCTGCATGAATTATACATTGACCACGTTCCAGCGTGGTCAGTTTGCAGCATTCTGTTATTTTGTTTGACAGAGTGTCTTGTTGAGAACATATGTAGGACATGATTTTTTCCTGCAACAGGGAAAATAAAGTATAAGTTTTAAAGATTTATTCTTTAATAAAGGATCTCAAAGCCAGCTTTAGAAAAAGGA
+
CCCCCFFFFFFFGGGGGGGGGGHHHGHHHHHHGHHHHHHHHHHHHHHHHHHGGHHHHHHHIIHHHHHHHHHHHHHHHHHHHHHHHHGHHHHHHHGGGGHHHHHHHHHHHHHHHHHHHHHHHHHHHHHHGHHHGHHHHHHHHHHHHHHHHHHHHHHHHHHHHHHHHHHHHGHHHHHHHHFHHGGHHGGHFGGHHHHHHHHHHHHHHHHHHHHHHHHHHHHHHHHHHHHHHHHHHHHHHGHHHHHFGHHGGGH
@M05620:45:000000000-G6HP7:1:1101:6416:11493 1:N:0:143
TACCTGTACTGGGGAAGCATTTGAATATCCCCCCATGGTGATGGGGACGGAGAACTGCTCCATAAACACAGGCAACGTGCCTAACTTTCCCGGGAAGATGAAGTCAAAGAGCGACCACAGCTCTCGGAGGTTATTTTGCATCGGTGAGCCAGACAGAATGATCCGATGAGGGGTGCGAAACTATTTGAGGAAAGGAAGCACCTTTTTATTAAATTTACCTTTTAGCAATCGCCATTCCTACCCTAAAGATC
+
AAABBFFFFFFFGFEGGGGGGGHHHHHHHHHGGGGHHHGHGHHHHGGGGGGGGHHHHHHHHGHHHHHHHEFHGHHHGHHHHHHHHHHHHHHGGGGGGHHHDFHHHHHHHHGHGGGGGHHHHHHGHGG?DGGHHHHHHHHHHHGGGGGFHGCGHGHHCGGHFHHHHDGGGHHGGGGGGFBGGFBFGGGGEF0;BFFFFGGGGFFFFFFFFFFBFFFF/BFFFFFFFFFFFFEFFFFFFFFFFFFFBBBFFFF
@M05620:45:000000000-G6HP7:1:1101:23913:11494 1:N:0:143
ATCTCTATCTCCTAAAAACCTGTTTAGATTTGGAGATAGACCTTCAGGTTTTTCATCATTTTCTGCATGAATTATACATTGACCACGTTCCAGCGTGGTCAGTTTGCAGCATTCTGTTATTTTGTTTGACAGAGTGTCTTGTTGAGAACATATGTAGGACATGATTTTTTCCTGCAACAGGGAAAATAAAGTATAAGTTTTAAAGATTTATTCTTTAATAAAGGATCTCAAAGCCAGCTTTAGAAAAAGGA
+
CCCCCFFFFFFFGGGGGGGGGGGHHHHHHHHHHHHHGHHHHHGHHHHHHHHGGHHHFHHHIHIIHHHHHHHHHHHHHHHHHHGHHHGHHHHHHGGEGGHHHHHHGHHHHHHHHHHHHHHHHHHHGHHHGHHHHHHHHHHHHHHHHHHHHHHHHHHHHHHHHHHHHHHHHGHGHHFHFHHHHGGHHHGHGHGGHHHHHGHHHHGHHHHHHHHHHHHHHHHHHHHHHHHHHHHHHHFHHFHHHHHEGHHFGGH
@M05620:45:000000000-G6HP7:1:1101:20104:11494 1:N:0:143
TACCTGTACTGGGGAAGCATTTGAATATCCCCCCATGGTGATGGGGACGGAGAACTGCTCCATAAACACAGGCAACGTGCCTAACTTTCCCGGGAAGATGAAGTCAAAGAGCGACCACAGCTCTCGGAGGTTATTTTGCATCGGTGAGCCAGACAGAATGATCCGATGAGGGGTGCGAAACTATTTGAGGAAAGGAAGCACCTTTTTATTAAATTTACCTTTTAGCAATCGCCATTCCTACCCTAAAGATC
+
CCCCCFFFFFFFGGGGGGGGGGHHHHHHHHHGGGGHHHFHHHHHHGGGGGGGGHHHHHHHHHHHHHHHHHHHGHHHGHHHHHHHHHHHHHHGGGGGGHHHHHHHHHHHHHHHGGGGGHHHHHHHHGGGGGGHHHHHHHHHHHGGGGGHHHHHHGHHHHHHHHHHHGGGHHHGGEFGGGGGGGGHHHHGGGGFGGGGGGGFGFFFFFFFFFFFFFFFHFFFFFFFFFFFFFFFFFFFFFFFFFFFFFFFFFF
@M05620:45:000000000-G6HP7:1:1101:9040:11495 1:N:0:143
CATCCTGACCCTGAAGTACCCCATTGAGCATGGCATCGTCACCAACTGGGACGACATGGAGAAGATCTGGCACCACACCTTCTACAACGAGCTGCGCGTGGCCCCGGAGGAGCACCCAGTGCTGCTGACCGAGGCCCCCCTGAACCCCAAGGCCAACAGAGAGAAGATGACTCAGGTGAGGCTCGGCCGACGCCCGTGCTCCTCCCGTCCTTTCCCCAGTCATTTTCTGCCCGGCTTGATTTCTGACATTT
+
CCCCCFFFFFFFGGGGGGGGGGGHHHHHHHHHHHHHHGHHHGHHHGHHHHHHGGGGGHHHHHHHHHHHHHHHHGGHHGGHHHHHHHHHGGGGGHGGGGGGGGHHGGGGGGGGHHHHGGHGHHHHHHHHHHGGGGGGGGGGGGHHHHGGGGHGHHGGGGGGGGGGGGGGGGGGGGGGGGGGGGGGFFFFFFFFFFFF@DFFFFFFFFFEFFFFFFFFFFFFFFFFFFFFFFFFFFFFFFFFFFBBB/BFFF/
@M05620:45:000000000-G6HP7:1:1101:2593:11498 1:N:0:143
TACCTGTACTGGGGAAGCATTTGAATATCCCCCCATGGTGATGGGGACGGAGAACTGCTCCATAAACACAGGCAACGTGCCTAACTTTCCCGGGAAGATGAAGTCAAAGAGCGACCACAGCTCTCGGAGGTTATTTTGCATCGGTGAGCCAGACAGAATGATCCGATGAGGGGTGCGAAACTATTTGAGGAAAGGAAGCACCTTTTTATTAAATTTACCTTTTAGCAATCGCCATTCCTACCCTAAGGATC
+
CCDCDFFFFFFFGGGGGGGGGGHHHHHHHHHGGGGGHHFHHHHHHGGGGGGGGHHHHHHHHHHHHHHHHGHHGHHHGHHHHHHHHHHHHHHGGGGGGHHHHHHHHHHHHHHHGGGGGHHHHHHHHGGGGGEHHHHHHHHHHHGGGGGHGHHHHGHHHHHHHHHHHGGGHHHGGEFGGGGGGGGGGGHFGGBFGGGEGGGGGFFFFFFFFFFFFFFFFFFFFFFFFFFFFFEFFFEFFFFFFFFFFFBFFFF
@M05620:45:000000000-G6HP7:1:1101:13871:11509 1:N:0:143
CATCCTGACCCTGAAGTACCCCGGCTTGATTTCTGACATTAGATCGGAAGAGCACACGTCTGAACTCCAGTCACAGCGATCGATCTCGTATGCCGTCTTCTGCTTGAAAAACAAAAACATCCAAAGAGTTATCTATGTGAACAGCCTGCCCACTTCCTCACCGCATCTCCCTATACTCCGCCCTCCCTCCTGAACCATCCCTCTGACGACCCACCCTTTAATCGTCACCACTGCTAAAGCCACGCCATCCC
+
CCCCCFFFFFFFGGGGGGGGGGGCFGGGHHHHHHHHHHHHHHHHHHG?FEHHHHHHHGHHHGHHHHHHHHHHHHHHHGGH1>EHHHHGGGHHHHGGGHGHHHHHHHHHDGH/?FG??//2222232223333332>22222@F2==2000/1/01=1111/>.-<.>1<10/<00<00<..<<-...//./00:;:.:0..0//000..:-::99../000:0.....00.000090009.//-....0.;
@M05620:45:000000000-G6HP7:1:1101:16302:11515 1:N:0:143
CATCCTGACCCTGAAGTACCCCATTGAGCATGGCATCGTCACCAACTGGGACGACATGGAGAAGATCTGGCACCACACCTTCTACAACGAGCTGCGCGTGGCCCCGGAGGAGCACCCAGTGCTGCTGACCGAGGCCCCCCTGAACCCCAAGGCCAACAGAGAGAAGATGACTCAGGTGAGGCTCGGCCGACGCCCGTGCTCCTCCCGTCCTTTCCCCAGTCATTTTCTGCCCGGCTTGATTTCTGACATTT
+
DEEEEFFFFFFFGGGGGGGGGGGHHHHHHHHHHHHHHGHHHGHHHGHHHHHHGGGGGHHHHHHHHHHHHHHHHGHHHGGHHHHHHHHHGGGGGHHGGGGGGGHHGGGGGGGGHHHHGGHHHHHHHHHHHHGGGGGGGGGGGGHHHHGGGGHGHHGGGGGGGGGGGGGGGGGGGGGGHGGGGGGGFFFFFFFFAFFFDFFFFFFFFFFFFFFFFFFFFFFFFFFFFFFFFFFFFFFFFF<FFFFFF<FFFF1
@M05620:45:000000000-G6HP7:1:1101:21491:11534 1:N:0:143
CATCCTGACCCTGAAGTACCCCATTGAGCATGGCATCGTCACCAACTGGGACGACATGGAGAAGATCTGGCACCACACCTTCTACAACGAGCTGCGCGTGGCCCCGGAGGAGCACCCAGTGCTGCTGACCGAGGCCCCCCTGAACCCCAAGGCCAACAGAGAGAAGATGACTCAGGTGAGGCTCGGCCGACGCCCGTGCTCCTCCCGTCCTTTCCCCAGTCATTTTCTGCCCGGCTTGATTTCTGACATTA
+
ABAABFFDFFFFGGGGGGGGGGGHHGCHHHHHGHHHHGHHHGHHHGHHHEHHGGGGGHGFHHFHHHHFHHHGHGHHHGGHHHHHHHHHEEGGGHGGGGGGGGHHGGGGGGGGHHHHGGHGFHFHHGHHHHGGGGGGGGGGGGHFHHGGDFGGHHGGGGGGGGGGGGGGGGGGGFGGGGGEFEEGAFFDBCFFFFFB@DFFFFFFFEDEFFD/FFFFFFDBFFFFFFFFFBBEA=ADF=./BBFFBBF/FF9
@M05620:45:000000000-G6HP7:1:1101:21509:11537 1:N:0:143
CATCCTGACCCTGAAGTACCCCATTGAGCATGGCATCGTCACCAACTGGGACGACATGGAGAAGATCTGGCACCACACCTTCTACAACGAGCTGCGCGTGGCCCCGGAGGAGCACCCAGTGCTGCTGACCGAGGCCCCCCTGAACCCCAAGGCCAACAGAGAGAAGATGACTCAGGTGAGGCTCGGCCGACGCCCGTGCTCCTCCCGTCCTTTCCCCAGTCATTTTCTGCCCGGCTTGATTTCTGACATTT
+
CDDDDFFFFFFFGGGGGGGGGGGHHHHHHHHHHHHHHGHHHGHHHGHHHHHHGGGGGHHHHHHHHHHHHHHHHGHHHGGHHHHHHHHHGGGGGHHGGGGGGGHHGGGGGGGGHHHHGGHHHHHHHHHHHHGGGGGGGGGGGGHGHHGGGGHGHHGGGGGGGGGGGGGGGGGGGGGGGGGGGGGGFFFFFFFFFFFFCFFFFFFFFFFEFFFFFFFFFFFFFFFFFFFFFEFFDFFFFA;FFFFFBBFFFF0
@M05620:45:000000000-G6HP7:1:1101:10071:11573 1:N:0:143
ATCTCTATCTCCTAAAAACCTGTTTAGATTTGGAGATAGACCTTCAGGTTTTTCATCATTTTCTGCATGAATTATACATTGACCACGTTCCAGCGTGGTCAGTTTGCAGCATTCTGTTATTTTGTTTGACAGAGTGTCTTGTTGAGAACATATGTAGGACATGATTTTTTCCTGCAACAGGGAAAATAAAGTATAAGTTTTAAAGATTTATTCTTTAATAAAGGATCTCAAAGCCAGCTTTAGAAAAAGGA
+
CCCCCFFFFFFFGGGGGGGGGGHHHHHHHHHHHHHHHHHHHHHHHHHHHHHGGHHHHHHHHIHIIHHHHHHHHHHHHHHHHHHHHHGHHHHHHHGGGGHHHHHHHHHHHHHHHHHHHHHHHHHHHHHHHHHHHHHHHHHHHHHHHHHHHHHHHHHHHHHHHHHHHHHHHGHHHHHHHHHHHGGHHHHHHHHHHHHHHFHHHHHHHHHHHHHHHHHHHHHHHHHHHHHHHHHHHHFHHGHHHHHGHHHHGGH
@M05620:45:000000000-G6HP7:1:1101:10056:11584 1:N:0:143
ATCTCTATCTCCTAAAAACCTGTTTAGATTTGGAGATAGACCTTCAGGTTTTTCATCATTTTCTGCATGAATTATACATTGACCACGTTCCAGCGTGGTCAGTTTGCAGCATTCTGTTATTTTGTTTGACAGAGTGTCTTGTTGAGAACATATGTAGGACATGATTTTTTCCTGCAACAGGGAAAATAAAGTATAAGTTTTAAAGATTTATTCTTTAATAAAGGATCTCAAAGCCAGCTTTAGAAAAAGGA
+
?ABBBFFFFFFFGGGGGGGGGGHHHGHHHHHHHFHHHHHGHHHHHHHHHHHGGHHHHGHHHHHHHHHHHHHHHHHHHHHHHHHHGHGHHHHHHHGGGGHHHHHHHHHHHHHHHHHHHHHHHHHHHHHHGHHHHHHHHHHHHHHHFHHGHHHHHHHHHHHHHHHHHHHHHGHHHHGHHHHFHEGGHFFDFGGHHHHHHGHHHGFDDGHHHHHHHHHHGHHHFFHHHHHHHHHHHHHHHGHHHHHFCFHGDGG
@M05620:45:000000000-G6HP7:1:1101:10074:11590 1:N:0:143
ATCTCTATCTCCTAAAAACCTGTTTAGATTTGGAGATAGACCTTCAGGTTTTTCATCATTTTCTGCATGAATTATACATTGACCACGTTCCAGCGTGGTCAGTTTGCAGCATTCTGTTATTTTGTTTGACAGAGTGTCTTGTTGAGAACATATGTAGGACATGATTTTTTCCTGCAACAGGGAAAATAAAGTATAAGTTTTAAAGATTTATTCTTTAATAAAGGATCTCAAAGCCAGCTTTAGAAAAAGGA
+
BBBBBFFFFFFFGGGGGGGGGGHHHHHHHHHHHHHGHHHHHHHHHHHHHHHGGHHHHHHHHHHHHHHHHHHHHHHHHHHHHGHHHHGHHHHHHHGGGGHHGHHHHHHHHHGHHHHHHHHHHHHHHHHHHHHHHHHHHHHHHGHHHHHHGHHHHHHHHHHHHHHHHHHHHGHHHHHHHHHHHGGHHHHHHHHHHHHHHGHHHHHHHGHHHHHHHHHHHHHHHHHHHGHHGGHHGHFHHGHHHHHGGFHFGGG
@M05620:45:000000000-G6HP7:1:1101:12703:11626 1:N:0:143
ATCTCTATCTCCTAAAAACCTGTTTAGATTTGGAGATAGACCTTCAGGTTTTTCATCATTTTCTGCATGAATTATACATTGACCACGTTCCAGCGTGGTCAGTTTGCAGCATTCTGTTATTTTGTTTGACAGAGTGTCTTGTTGAGAACATATGTAGGACATGATTTTTTCCTGCAACAGGGAAAATAAAGTATAAGTTTTAAAGATTTATTCTTTAATAAAGGATCTCAAAGCCAGCTTTAGAAAAAGGA
+
BABBBFFFFFFFGG5BFEEGFFHHHHHHHHHHFHHHHFFFEFHGHGHHGGHFFHHHHFHHHHHHHHHGHFHHHHHFHFGHHHHGFHGHFHHHFHGGGGFHHHHHHFFGGFHGGHHHHHGGHHHHGFGHHGHHHHHHHHHHHHHFDFHHHFHHHHHHHHGHHGHFGHHHHCGHHHFHHHHGHCA<?GGGHFFFGGFDG><=FHC<GDFGHFHHHHHHHHHFDDFF/DGHHHHHGHEFHGHFHHHHFHHHDGB
@M05620:45:000000000-G6HP7:1:1101:8863:11638 1:N:0:143
ATCTCTATCTCCTAAAAACCTGTTTAGATTTGGAGATAGACCTTCAGGTTTTTCATCATTTTCTGCATGAATTATACATTGACCACGTTCCAGCGTGGTCAGTTTGCAGCATTCTGTTATTTTGTTTGACAGAGTGTCTTGTTGAGAACATATGTAGGACATGATTTTTTCCTGCAACAGGGAAAATAAAGTATAAGTTTTAAAGATTTATTCTTTAATAAAGGATCTCAAAGCCAGCTTTAGAAAAAGGA
+
AAAABFFFFFFFGGGGGGGGGGFGHGHHFHHHH4GBGHG5GHFHHHHHHHHGGHGHHHHHHGHHHGHHHHHHHHHHHHHHGGGHFHGGHHHHGGGGGGHHHGHHGHHHHHHHHHGHHHHHHHHHFGHHHHHHHHGGHHHHHHHHHFFHHHHHHHHHGHHHHHHHHHHHHGHHHHHHHHHHHGEHHHHFFGHHHHGFHFHHHHFDHFGHHHHHHHHHHHHHHHHHHHHHGHGFHHHHHGHHHHHFFHHHDGC
@M05620:45:000000000-G6HP7:1:1101:4835:11643 1:N:0:143
TACCTGTACTGGGGAAGCATTTGAATATCCCCCCATGGTGATGGGGACGGAGAACTGCTCCATAAACACAGGCAACGTGCCTAACTTTCCCGGGAAGATGAAGTCAAAGAGCGACCACAGCTCTCGGAGGTTATTTTGCATCGGTGAGCCAGACAGAATGATCCGATGAGGGGTGCGAAACTATTTGAGGAAAGGAAGCACCTTTTTATTAAATTTACCTTTTAGCAATCGCCATTCCTACCCTAAAGATC
+
BBBBBFFFFFFFGGGGGFCGGFHHHHHHHHHGGGGHHHGHHHHHHGGGGGGGGHHHHHHHHHHHHGHHHHHHGHHHGHHHHHHFHHHHHHHGGGCGGHHHHGFGHHHHHHHHGGGGGHHHHHHHHGGDDGGHH1?FGGHHHHGGGGGHHHHHHGHHHHHHHHHHHGFGHHHFGCCGGGGGGGGGGGGGGFGGGGGGGGGGGFFFFFFFFFFFFFFFFFFFFFFFFFFFFFFFFFEFFBFFFFFFFBFFFFF
@M05620:45:000000000-G6HP7:1:1101:12694:11644 1:N:0:143
ATCTCTATCTCCTAAAAACCTGTTTAGATTTGGAGATAGACCTTCAGGTTTTTCATCATTTTCTGCATGAATTATACATTGACCACGTTCCAGCGTGGTCAGTTTGCAGCACTCTGTTATTTTGTTTGACAGAGTGTCTTGTTGAGAACATATGTAGGACATGATTTTTTCCTGCAACAGGGAAAATAAAGTATAAGTTTTAAAGATTTATTCTTTAATAAAGGATCTCAAAGCCAGCTTTAGAAAAAGGA
+
CCCCCFFFFFFFGGGGGGGGGGHHHHHHHHHHHHHHHHHHHHHHHHHHHHHGGHHHHIHHHHHHIHHHHHHHHHHHHHHHHHHHHHGHHHHHHHGGGGHHHHHHHHHHHHHCHHHHHHHHHHHHHHHHGHHHHHHHHHHHHHHHHHHHHHHHHHHHHHHHHHHHHHHHHGHHHHHHHHHHHGGHGHGHHHHHHHHHHHHHHHHHHHHHHHHHHHHHHHHHHHHGHHHHHGHHHHHHHGHHHHHFHHHHGGG
@M05620:45:000000000-G6HP7:1:1101:12714:11651 1:N:0:143
ATCTCTATCTCCTAAAAACCTGTTTAGATTTGGAGATAGACCTTCAGGTTTTTCATCATTTTCTGCATGAATTATACATTGACCACGTTCCAGCGTGGTCAGTTTGCAGCATTCTGTTATTTTGTTTGACAGAGTGTCTTGTTGAGAACATATGTAGGACATGATTTTTTCCTGCAACAGGGAAAATAAAGTATAAGTTTTAAAGATTTATTCTTTAATAAAGGATCTCAAAGCCAGCTTTAGAAAAAGGA
+
BCCCCFFFFFFFGGGGGGGGGGHHHHHHHHHHHHHHHHHHHHHHHHHHHHHGGHHHHIIIHIHIHHHHHHHHHHHHHHHHHGHHHHGHHHHHHHGGGGHHHHHHHHHGHHG3FHHHHHHHHHHHHHHHHHGHHHGHHHHHHHHHHHGHHHHHHHHHHHHHHHHHHHHHHGHHHHHHHHHHHGGHHHHHHGHHHHHHHGHHHHHHHHHHHHHHHHHHHGHHHHHHHHHHHHHHHHHHHGHHHHHHGGHGGGF
@M05620:45:000000000-G6HP7:1:1101:14330:11655 1:N:0:143
TACCTGTACTGGGGAAGCATTTGAATATCCCCCCATGGTGATGGGGACGGAGAACTGCTCCATAAACACAGGCAACGTGCCTAACTTTCCCGGGAAGATGAAGTCAAAGAGCGACCACAGCTCTTCGGAGGTTATTTTGCATCGGTGAGCCAGACAGAATGATCCGATGAGGGGTGCGAAACTATTTGAGGAAAGGAAGCACCTTTTTATTAAATTTACCTTTTAGCAATCGCCATTCCTACCCTAAAGAT
+
BBBBBFFFFFFFGGGEGGGGGGFHHGHHHHHGGGGHHHFGGHHHHGGGGGEGGHFHHHHHHHHHHHHHHHHHGGHHGHHHHHHHHHHHHHHGGGCGGHHHHHHGHHHHHHHHGGGGCHHHHHHHGGHGDGGGHHGHHHHGFHHGGEGAFHHHHHGHHHHHHHHHHHGGGHHFGGGCGGGGGGGGGGGGFFGFFGFGFFFGGGFFFFFFFFFFFFFFFFFFFFFFFFFFFFFFFFFFFFFFFFFFFFEFFFF
@M05620:45:000000000-G6HP7:1:1101:4843:11664 1:N:0:143
TACCTGTACTGGGGAAGCATTTGAATATCCCCCCATGGTGATGGGGACGGAGAACTGCTCCATAAACACAGGCAACGTGCCTAACTTTCCCGGGAAGATGAAGTCAAAGAGCGACCACAGCTCTCGGAGGTTATTTTGCATCGGTGAGCCAGACAGAATGATCCGATGAGGGGTGCGAAACTATTTGAGGAAAGGAAGCACCTTTTTATTAAATTTACCTTTTAGCAATCGCCATTCCTACCCTAAAGATC
+
CCCCCFFFFFFFGGGGGGGGGGHHHHHHHHHGGGGHHHHGHHHGHGGGGGGGGHHHHHHHHHHHHHHHHHHHGHHHGHHHHHHHHHHHHHHGGGGGGHHHHHHHHHHHHGHHGGGGGHHHHHHHHGGGGGGHFHHHHHHHHHGGGGGHHHHHHGHHHHHHHHHHHGGGHHHGGGGGGGGGGGGGGGGGGFFFGGGGGGGGGFFFFFFFFFFFFFFFFFFFFFFFFFFFFFFFFFFFFFFFFFFFFFFFFFF
@M05620:45:000000000-G6HP7:1:1101:14324:11672 1:N:0:143
TACCTGTACTGGGGAAGCATTTGAATATCCCCCCATGGTGATGGGGACGGAGAACTGCTCCATAAACACAGGCAACGTGCCTAACTTTCCCGGGAAGATGAAGTCAAAGAGCGACCACAGCTCTTCGGAGGTTATTTTGCATCGGTGAGCCAGACAGAATGATCCGATGAGGGGTGCGAAACTATTTGAGGAAAGGAAGCACCTTTTTATTAAATTTACCTTTTAGCAATCGCCATTCCTACCCTAAAGAT
+
DDDDDFFFFFFFGGGGGGGGGGHHHGHHHHHGGGGHHHGHGHHHHGGGGGGGGHHHHHHHHHHHHHHHHHHHGHHHGHHHHHHHHHHHHHHGGGGGGHHHHHHHHHHHHHHHGGGGGHHHHHHHHHHGGGGEHHHHHHHHHHHGGGGGHHHHHHGHHHHHHHHHHHGGGHHHGGAEGGEGGGGGGGGHGGGFGGFGGGGGGGFFFFFFFFFFFFFFFFFFFHFFFFFFFFFFFFFEFFFFFFFFFFFFFFF
@M05620:45:000000000-G6HP7:1:1101:6809:11694 1:N:0:143
TACCTGTACTGGGGAAGCATTTGAATATCCCCCCATGGTGATGGGGACGGAGAACTGCTCCATAAACACAGGCAACGTGCCTAACTTTCCCGGGAAGATGAAGTCAAAGAGCGACCACAGCTCTTCGGAGGTTATTTTGCATCGGTGAGCCAGACAGAATGATCCGATGAGGGGTGCGAAACTATTTGAGGAAAGGAAGCACCTTTTTATTAAATTTACCTTTTAGCAATCGCCATTCCTACCCTAAAGAT
+
DCCCDFFFFFFFGGGGGGGGGGGHHHHHHHHGGGGHHHGHHHHHHGGGGGGGGHHHHHHHGHHHHHHHHHHHGHHHGHHHHHHHHHGHHHHGGGGGGHHHHHHHHHHHHHHHGGGGGHHHGHHGHHHGGGGDHHHHHHHHGHHGGEGGHGHHHHGHHHHHHHHHHHGGAHHHGGEFGGFGGGGGGGGGEEGBFGGGGFGGGGFFFFFFFHFFFFFFFFFFFFFFFFFFFFFFFFDFFFFFFFAFFFFFFFF
@M05620:45:000000000-G6HP7:1:1101:22900:11701 1:N:0:143
CATCCTGACCCTGAAGTACCCCATTGAGCATGGCATCGTCACCAACTGGGACGACATGGAGAAGATCTGGCACCACACCTTCTACAACGAGCTGCGCGTGGCCCCGGAGGAGCACCCAGTGCTGCTGACCGAGGCCCCCCTGAACCCCAAGGCCAACAGAGAGAAGATGACTCAGGTGAGGCTCGGCCGACGCCCGTGCTCCTCCCGTCCTTTCCCCAGTCATTTTCTGCCCGGCTTGATTTCTGACATTA
+
ABBBBFFFFFFFGGGGGFGGGGGHHHHHHHHHHHHHHGHHHGHHHGHHHHHHGGGGGHHHHHHHHHHHHHHHHGHHHGGHHHHHHHHHGGGGGHHGGGGGGGHHGGGGGGGGHHHHGGHHHHHHHHHHHHGGGGGGGGGGGGHGHHGGGGHGHGFGGGGGGGGGGGGFGGGGGGGGGGGGGGGGFFFFFFFFFFFF@DFFFFFFFFF.DFDFFFFFFFFFFFFFFFFFFFFFFFFFFF?FFFFFFFFBFF/
@M05620:45:000000000-G6HP7:1:1101:22918:11703 1:N:0:143
CATCCTGACCCTGAAGTACCCCATTGAGCATGGCATCGTCACCAACTGGGACGACATGGAGAAGATCTGGCACCACACCTTCTACAACGAGCTGCGCGTGGCCCCGGAGGAGCACCCAGTGCTGCTGACCGAGGCCCCCCTGAACCCCAAGGCCAACAGAGAGAAGATGACTCAGGTGAGGCTCGGCCGACGCCCGTGCTCCTCCCGTCCTTTCCCCAGTCATTTTCTGCCCGGCTTGATTTCTGACATTA
+
CCDDDFFFFFFFGGGGGGGGGGGHHHHHHHHHHHHHHGHHHGHHHGHHHHHHGGGGGHHHHHHHHHHHHHHHHGHHHGGHHHHHHHHHGGGGGHHGGGGGGGHHGGGGGGGGHHHHGGHHHHHHHHHHHHGGGGGGGGGGGGHHHHGGGGHGHHGGGGGGGGGGGGGGGGGGGGGGGGGGGGGGFFFFFFFFFFFFFFFFFFFFFFFFFFFFFFFFFFFFFFFFFFHFFFFFFFFFFFAFFFFFFBFFFF0
@M05620:45:000000000-G6HP7:1:1101:7632:11715 1:N:0:143
ATCTCTATCTCCTAAAAACCTGTTTAGATTTGGAGATAGACCTTCAGGTTTTTCATCATTTTCTGCATGAATTATACATTGACCACGTTCCAGCGTGGTCAGTTTGCAGCATTCTGTTATTTTGTTTGACAGAGTGTCTTGTTGAGAACATATGTAGGACATGATTTTTTCCTGCAACAGGGAAAATAAAGTATAAGTTTTAAAGATTTATTCTTTAATAAAGGATCTCAAAGCCAGCTTTAGAAAAAGGA
+
CCCDDFFFFFFFGGGGGGGGGGHHHHHHHHHHHHHHHHHHHHHHHHHHHHHGGHHHHIHHHHIIHHHHHHHHHHHHHHHHHHHHHHGHHHHHHHGGGGHHHHHHHHHHHHHHHHHHHHHHHHHHHHHHHHHHHHHHHHHHHHHHHHHHHHHHHHHHHHHHHHHHHHHHHGHHHHHHHHHHHGGHHHHHHHHHHHHHHHHHHHHHHHHHHHHHHHHHHHHHHHHHHHHHHHHHHHHHHGHHHHHHHHHHGGH
@M05620:45:000000000-G6HP7:1:1101:23978:11730 1:N:0:143
CATCCTGACCCTGAAGTACCCCATTGAGCATGGCATCGTCACCAACTGGGACGACATGGAGAAGATCTGGCACCACACCTTCTACAACGAGCTGCGCGTGGCCCCGGAGGAGCACCCAGTGCTGCTGACCGAGGCCCCCCTGAACCCCAAGGCCAACAGAGAGAAGATGACTCAGGTGAGGCTCGGCCGACGCCCGTGCTCCTCCCGTCCTTTCCCCAGTCATTTTCTGCCCGGCTTGATTTCTGACATTA
+
CCCCCFFFFFFFGGGGGGGGGGGHHHHHHHHHHHHHHGHHHGHHHGHHHHHHGGGGGHHHHHHHHHHHHHHHHGHHHGGHHHHHHHHHGGGGGHHGGGGGGGHHGGGGGGGGHHHHGGHHHHHHHHHHHHGGGGGGGGGGGGHHHHGGDGHGHHGGGGGGGGGGGGGGGGGGGGGGGGGGGGGGFFFFFFFFFFFFFFFFFFFFFFFEFFFFFFFFFFFFFFFFFFFFFFFFFFFFFFAFFFFFFBFFFF/
@M05620:45:000000000-G6HP7:1:1101:17450:11733 1:N:0:143
ATCTCTATCTCCTAAAAACCTGTTTAGATTTGGAGATAGACCTTCAGGTTTTTCATCATTTTCTGCATGAATTATACATTGACCACGTTCCAGCGTGGTCAGTTTGCAGCATTCTGTTATTTTGTTTGACAGAGTGTCTTGTTGAGAACATATGTAGGACATGATTTTTTCCTGCAACAGGGAAAATAAAGTATAAGTTTTAAAGATTTATTCTTTAATAAAGGATCTCAAAGCCAGCTTTAGAAAAAGGA
+
AAAAADDFDDFFBGF111EFG1GHHFH1FHHFGFHFFFFG11GHHFGHAFHEEHGHGFGHFGHFEHHBGDBHDGHFDDFHF1FGFGCHGFFB1CEEFGHFHHFFGBFHHFHGFHHHHGDFGFFHEGGGHHHHHHGFHFGHHGHHFGHBEGFGFGHHHHBHHHHFHGHHD<0FH11FFGHGHFE0C0?1<1F<GGFFHGFGFGHGF1FFHHHHHHEHH0DBDD<0CDHFHHHGFHEFGGHFGFHF0CGHGCF
@M05620:45:000000000-G6HP7:1:1101:11999:11741 1:N:0:143
CATCCTGACCCTGAAGTACCCCATTGAGCATGGCATCGTCACCAACTGGGACGACATGGAGAAGATCTGGCACCACACCTTCTACAACGAGCTGCGCGTGGCCCCGGAGGAGCACCCAGTGCTGCTGACCGAGGCCCCCCTGAACCCCAAGGCCAACAGAGAGAAGATGACTCAGGTGAGGCTCGGCCGACGCCCGTGCTCCTCCCGTCCTTTCCCCAGTCATTTTCTGCCCGGCTTGATTTCTTCCATTT
+
ABBBBFFFCFFF4CGFGGGGGGEHHGFGGGHHHHCHHGHH2FH3GGHHHHGHGEEAFHFAGGHHHHHHHHHGHGGHAEFHHHHFGHFHEGGFGHGEEGEGEEHHGGGGGGFGGEHHGGGHHHHHHFGBGHGGGGGGGGGGGEH0CGGGFFEEHHGEF.99CF../9/BBFGGG0CFFFFFFGGFD>FFF-DFBFF--.;EFFFFFF.EADDFFFFFF..;:BFFFFFFFFFF?;ADFFFFFFFF//;/;B/
@M05620:45:000000000-G6HP7:1:1101:11195:11749 1:N:0:143
CATCCTGACCCTGAAGTACCCCATTGAGCATGGCATCGTCACCAACTGGGACGACATGGAGAAGATCTGGCACCACACCTTCTACAACGAGCTGCGCGTGGCCCCGGAGGAGCACCCAGTGCTGCTGACCGAGGCCCCCCTGAACCCCAAGGCCAACAGAGAGAAGATGACTCAGGTGAGGCTCGGCCGACGCCCGTGCTCCTCCCGTCCTTTCCCCAGTCATTTTCTGCCCGGCTTGATTTCTGACATTT
+
CCCCCFFFFFFFGGGGGGGGGGGHHHHHHGHHHHHHHGHHHGHHHGHHHHHHGGGGGHHHHHHHHHHHHHHHHGHHHGGHHHHHHHHHGGGGGHHGGGGGGGHHGGGGGGGGHHHHGGHHHHHHHHHHHHGGGGGGGGGGGGHHHHGGGGHGHHGGGGGGGGGGGGGGGGGGGGGGGGGGGGGGFFFFFFFFFFFF@DDFFFFFFFFFFFFFFFFFFFFFFBFFFFFFFFFFDAFFFFAFFFFFF0BFFF0
@M05620:45:000000000-G6HP7:1:1101:17450:11752 1:N:0:143
ATCTCTATCTCCTAAAAACCTGTTTAGATTTGGAGATAGACCTTCAGGTTTTTCATCATTTTCTGCATGAATTATACATTGACCACGTTCCAGCGTGGTCAGTTTGCAGCATTCTGTTATTTTGTTTGACAGAGTGTCTTGTTGAGAACATATGTAGGACATGATTTTTTCCTGCAACAGGGAAAATAAAGTATAAGTTTTAAAGATTTATTCTTTAATAAAGGATCTCAAAGCCAGCTTTAGAAAAAGGA
+
3ABABFFFFFFFGGFGGGGGGGHGFDHFHGFGDAGBHHHHHHHHHHHGHHHGGHFHHHHHHHGGHHFFHHHHFHHBHHHHFFHHBFGHHHHHHGGEGGHHHHHHGHHHHGHFHHFFGHHHHHHHFHHHFFHHHFHHHHHHHHHGHHHHHGHGHHFGHHGHHHHGGHHHHGHGHHGHHHGHHGGHGFGHGHHGHHHHHHHFHFHHGFFGHHHHHHHHHBGFFFHFHHHHFFHFFFCGHFHGH0GBGFHFGFG
@M05620:45:000000000-G6HP7:1:1101:12000:11759 1:N:0:143
CATCCTGACCCTGAAGTACCCCATTGAGCATGGCATCGTCACCAACTGGGACGACATGGAGAAGATCTGGCACCACACCTTCTACAACGAGCTGCGCGTGGCCCCGGAGGAGCACCCAGTGCTGCTGACCGAGGCCCCCCTGAACCCCAAGGCCAACAGAGAGAAGATGACTCAGGTGAGGCTCGGCCGACGCCCGTGCTCCTCCCGTCCTTTCCCCAGTCATTTTCTGCCCGGCTTGATTTCTGACATTT
+
DEEEEFFFFFFFGGGGGGGGGGGHHHHHHHHHHHHHHGHHHGHHHGHHHHHHGGGGGHHHHHHHHHHHHHHHHGHHHGGHHHHHHHHHGGGGGHHGGGGGGGHHGGGGGGGGHHHHGGHHHHHHHHHHHHGGGGGGGGGGGGHHHHGGGGHGHHGGGGGGGGGGGGGGGGGGGGGGGGGGGGGGFFFFFFFFFFFFDFFFFFFFFFFFFFFFFFFFFFFFF0FFFFFFFFFFFAFFFFAFFFFFF1FFFF1
@M05620:45:000000000-G6HP7:1:1101:19432:11759 1:N:0:143
ATCTCTATCTCCTAAAAACCTGTTTAGATTTGGAGATAGACCTTCAGGTTTTTCATCATTTTCTGCATGAATTATACATTGACCACGTTCCAGCGTGGTCAGTTTGCAGCATTCTGTTATTTTGTTTGACAGAGTGTCTTGTTGAGAACATATGTAGGACATGATTTTTTCCTGCAACAGGGAAAATAAAGTATAAGTTTTAAAGATTTATTCTTTAATAAAGGATCTCAAAGCCAGCTTTAGAAAAAGGA
+
3AABBFFFFFFFGGGGGGGGGGHHHGHHHHHHHHGFHHHHHHHHHHHGHHHGGHHHHHHHHHHHHHHHHHHHHHHHHHHHHHHHHHGHHHHHHHGGGGHHHHHHHHHHHHHHHHHHHHHHHHHHHHHHHHHHHHHHHHHHHHHHHHCGFHHHHHHHHGHHHHHHHHHHHGHHHHGHHHHHHGGHHFGGHHHHHHHHHFGHHGHHHHHHHHHHHHHHHGGGHHHHHHHHHHHHHHHHHGHHHFHEHHHHGGG
@M05620:45:000000000-G6HP7:1:1101:19402:11764 1:N:0:143
ATCTCTATCTCCTAAAAACCTGTTTAGATTTGGAGATAGACCTTCAGGTTTTTCATCATTTTCTGCATGAATTATACATTGACCACGTTCCAGCGTGGTCAGTTTGCAGCATTCTGTTATTTTGTTTGACAGAGTGTCTTGTTGAGAACATATGTAGGACATGATTTTTTCCTGCAACAGGGAAAATAAAGTATAAGTTTTAAAGATTTATTCTTTAATAAAGGATCTCAAAGCCAGCTTTAGAAAAAGGA
+
BBBBBFFFFFFFGGGGGGGGGGHHHHHHHHHHHHHHHHHGGHHHHHHHHHHGGHHHHHHHHHHHHHHHHGHHHHHGHHHHHGHHHHGGHHHHHHGGGGHHHHHHHHHHHHHHHHHHHHHHHHHHHHHHHHHHHHHHHHHHHHHHHH/FFGHHHHHHHHHHHHHHHHHHHGHHHHHHHHHHHGGGHHHGHHHHHHGHHGHHHHGHHHHHHHHHHHHHHHHHHGGHHHHHHGHGHHFHHGHHHGHHHGHHGGG
@M05620:45:000000000-G6HP7:1:1101:19420:11773 1:N:0:143
ATCTCTATCTCCTAAAAACCTGTTTAGATTTGGAGATAGACCTTCAGGTTTTTCATCATTTTCTGCATGAATTATACATTGACCACGTTCCAGCGTGGTCAGTTTGCAGCATTCTGTTATTTTGTTTGACAGAGTGTCTTGTTGAGAACATATGTAGGACATGATTTTTTCCTGCAACAGGGAAAATAAAGTATAAGTTTTAAAGATTTATTCTTTAATAAAGGATCTCAAAGCCAGCTTTAGAAAAAGGA
+
CCCCCFFFFFFFGGGGGGGGGGHHHFHHHHHHHHHHHHHDHHHHHHHHHHHGGHHHHHHHHHIHHHHHHHHHHHHHHHHHHHHHHHGHHHHHHHGGGGHHHHHHHHHHHHHHHHHHHHHHHHHHHHHHHHHHHHGHHHHHHHHHHHGHHGHHHHHHHHHHHHHHHHHHHGHHHHHHHHHHHGGHGGGHHGHGHHHHHGGHHHHHHGHHHHHHHHHHHHHGGHHHFHHHHHHHGGHHHGHHHHGHHHHHGGG
@M05620:45:000000000-G6HP7:1:1101:17250:11795 1:N:0:143
TACCTGTACTGGGGAAGCATTTGAATATCCCCCCATGGTGATGGGGACGGAGAACTGCTCCATAAACACAGGCAACGTGCCTAACTTTCCCGGGAAGATGAAGTCAAAGAGCGACCACAGCTCTTCGGAGGTTATTTTGCATCGGTGAGCCAGACAGAATGATCCGATGAGGGGTGCGAAACTATTTGAGGAAAGGAAGCACCTTTTTATTAAATTTACCTTTTAGCAATCGCCATTCCTACCCTAAAGAT
+
CCCCCFFFFFFFGGGGGGGGGGHHHHHHHHHGGGGHHHGHHHHHHGGGGGGGGHHHHHHHHHHHHHHHHHHHGHHHGHHHHHHHHHHHHHHGGGGGGHHHHHHHHHHHHHHHGGGGGHHHHHHHHHHGGGGEHHHHHHHHHHHGGGGGHFHHHHGHHHHHHHHHHHGGGHHHGGEEGGGGGGGGGGGGGGGFGGGGFFFGFFEFFFFFFFFFFFFFFFFFFFFFFFFFFFFFFFDFFFFFFF;FFFFFFFF
@M05620:45:000000000-G6HP7:1:1101:19946:11816 1:N:0:143
TACCTGTACTGGGGAAGCATTTGAATATCCCCCCATGGTGATGGGGACGGAGAACTGCTCCATAAACACAGGCAACGTGCCTAACTTTCCCGGGAAGATGAAGTCAAAGAGCGACCACAGCTCTTCGGACGTTATTTTGCATCGGTGAGCCAGACAGAATGATCCGATGAGGGGTGCGAAACTATTTGAGGAAAGGAAGCACCTTTTTATTAAATTTACCTTTTAGCAATCGCCATTCCTACCCTAAAGAT
+
CCCCCFFFFFFFGGGGGGGGGGHHHHHHHHHGGGGHHHGHHHHHHGGGGGGGGHHHHHHHHHHHHHHHHHHHGHHHGHHHHHHHHHHHHHHGGGGGGHHHHHHHHHHHHHHHGGGGGHHHHHHHHHHGG@DDGHHHHHHGHHHGGGGGHHHHHHGHHHHHHHHHHHGGGHHHGGFGGGGGGGGGGGGGFGGFGFGGGGGFFFFFFFFFFFFFFFFFFFFFFFFFFFFFFFFFFFFFFFFFFFFFFFFFFFF
@M05620:45:000000000-G6HP7:1:1101:19930:11828 1:N:0:143
TACCTGTACTGGGGAAGCATTTGAATATCCCCCCATGGTGATGGGGACGGAGAACTGCTCCATAAACACAGGCAACGTGCCTAACTTTCCCGGGAAGATGAAGTCAAAGAGCGACCACAGCTCTTCGGAGGTTATTTTGCATCGGTGAGCCAGACAGAATGATCCGATGAGGGGTGCGAAACTATTTGAGGAAAGGAAGCACCTTTTTATTAAATTTACCTTTTAGCAATCGCCATTCCTACCCTAAAGAT
+
BBBBBFFFFFFFCAAAAF4FGGBGGFCFHHHGGGGHFFBFEGHBEEFE?CAEECFGHHHFGG5GHDGHHEHHGGHHGHHHHFFBG3@GDDGD?E@EEFHHGGDBGG4GHBGHECCGGHHHGHHHHHHGDGG?FGHHHHHBFHGGDAEGHHHHHEGHG/CHHHHHHHGGFHFHDCDCDG9@BBGGFFFGB.FB;/A?/BAE/BAFFFFFFFFF/BBFFFFFFFFFBFBFFBFFEFDFFFBFFBFFFFFF99;
@M05620:45:000000000-G6HP7:1:1101:19537:11854 1:N:0:143
ATCTCTATCTCCTAAAAAGGAAGAAAGGGGAGGGAAGATCGGAAGAGAACACGTCTGAACTCCAGTCACAGCGATAGATCTCGTATGCCGTCTTCTGCTTGAAAAAAAAAAAAAAAACAAAAAACATACCACAATCCACCTAACTCACATAAAAAACACACTTCTAACATAGTGAAAATACCACAATACCAATGTTCACGAAAACATTACTGACACAATACCAGATCGTATCTTCTGAGTTATCTCGAGGT
+
[truncated: 9,289,745 more chars]
