# Supplementary material for: Fast but not furious: a streamlined selection method for genome-edited cells
Source: Life Sci Alliance. 2021 Apr 26;4(6):e202101051. doi: 10.26508/lsa.202101051 (PMC8127327; doi:10.26508/lsa.202101051)
Supplement: Supplementary file 1 [file LSA-2021-01051_Supplemental_Data_1.zip › SANGER and Deep Sequencing/AFP/144_S144_L001_R1_001.fastq]

@M05620:45:000000000-G6HP7:1:1101:13782:1735 1:N:0:144
TACCTGTACTGGGGAAGCATTTGAATATCCCCCCATGGTGATGGGGACGGAGAACTGCTCCATAAACACAGGCAACGTGCCTAACTTTCCCGGGAAGATGAAGTCAAAGAGCGACCACAGCTCTCGGAGGTTATTTTGCATCGGTGAGCCAGACAGAATGATCCGATGAGGGGTGCGAAACTATTTGAGGAAAGGAAGCACCTTTTTATTAAATTTACCTTTTAGCAATCGCCATTCCTACCCTAAAGATC
+
>>>>ADFFFFFFA?F?EEFGGGFFHHHHHHFCEEAFGHHG5FDBEFEE001E?FGGHFHHFFFBE@FFGAFEEGHHCHGFHHFFHGHHHGHGGGECECGH4?GHHHEGHGFHGCGGCHEFEGHHHGGFGGEHFGHHHHFDGDDCGGEHFFHHGEFFCGFHGHGFF.CEFHGDCGGD@?-9@FFFGGGBEF9CBAFFBF?FBEFFFFFFFFF/BBFFBBBFFFFFFFF/F9EEDDEFFFFFF.FFF.9:FF9
@M05620:45:000000000-G6HP7:1:1101:12987:1745 1:N:0:144
AAACCAAGCAGACACTCACCGCTCCCTCGCCACAGGCCAATAGTTTGTCCTCACTGAGTTGGCAACAAGTGGCTGCTGTGGCTGCCATTTTTCTGGTGATGGCCATCAGCTCCGACGAGGTCAGCTGGGGGGCTTTCTTTGTGTAAGCAACGAGAAACCTGAAAGAAGCATTTTTTAACTAAGTCCTGCTGAGTCATTCATGAGTTTTTAGCCGCCTTGCTTCTTCTCACAGACTCTCTACTCTCATGCCA
+
3>>AAA?FBFFFGGGGGFGGGGGGGGHHGGGEGFHHGGHEFEEGHHHHGFGHFGHGGHHHGHHFFHHGHHHGGHGGHHHHHHHGGHFHHHHHHHGGHHGHFHHFHHHFGHHHHGGGC/BFGHHHHHGGGGGGGGGG0FGGGGGGFFFFFFFFEFFFFFFFFEFBFFAFFFFFFFFFEFFFFFFFFFFFFFFFFFFFFFFFFFFFFFFFFFFFFFCFFFFFFFFFFFFFFFFFEFFFFFFFFFFFFFFFFF/
@M05620:45:000000000-G6HP7:1:1101:13414:1751 1:N:0:144
TACCTGTACTGGGGAAGCATTTGAATATCCCCCCATGGTGATGGGGACGGAGAACTGCTCCATAAACACAGGCAACGTGCCTAACTTTCCCGGGAAGATGAAGTCAAAGAGCGACCACAGCTCTCGGAGGTTATTTTGCATCGGTGAGCCAGACAGAATGATCCGATGAGGGGTGCGAAACTATTTGAGGAAAGGAAGCACCTTTTTATTAAATTTACCTTTTAGCAATCGCCATTCCTACCCTAAAGATC
+
1>1>ABFFFFF1AAAE1C1FFGECFHHHHHCFEEGHFFHFCB2CCA/A/???EFGFFFHHFFGGF1F1CFHHFFHHGHE/FGFHHGHHGFHGCG@EFGHHFBFGGHHGHHHHGCGG?GGAEGFHH?FCCCEGGHHHHFF1GGGCECEFFHGHAEHHEHHHGGHHECCCGHE.?ECG-.;?@FFFGGGBA/0B/.A//9999EFFFFFFFFF/9BBFBBBFFFFF9/B/9BAEBBAFFFFFB9FFB9/:/F9
@M05620:45:000000000-G6HP7:1:1101:13794:1760 1:N:0:144
TACCTGTACTGGGGAAGCATTTGAATATCCCCCCATGGTGATGGGGACGGAGAACTGCTCCATAAACACAGGCAACGTGCCTAACTTTCCCGGGAAGATGAAGTCAAAGAGCGACCACAGCTCTCGGAGGTTATTTTGCATCGGTGAGCCAGACAGAATGATCCGATGAGGGGTGCGAAACTATTTGAGGAAAGGAAGCACCTTTTTATTAAATTTACCTTTTAGCAATCGCCATTCCTACCCTAAAGATC
+
AAAABFFFFFFFGGGGGGGGGFHFFGGHHHFEFGFGGBFGGHFHHGGCEC?EFGHHDGHBEHF@@DFBECGEAAGHFHACGHHBGHHH@3GEGC//>0FGE??FGHHHHFEGEGGGGGHHHHHHHDGDGGGHHHHHHFH1GHGDGGGHHHBHHEHHHHHFHHHHHDFGFGFCCGGFADBCDGGGGGGFGF0BFFGFFAAFFFFFFFFFFFF/BFFFFFFFFFFFFBFBFFAAF.EFFFFFFFFFFB/FFFF
@M05620:45:000000000-G6HP7:1:1101:18061:1793 1:N:0:144
TACCTGTACTGGGGAAGCATTTGAATATCCCCCCATGGTGATGGGGACGGAGAACTGCTCCATAAACACAGGCAACGTGCCTAACTTTCCCGGGAAGATGAAGTCAAAGAGCGACCACAGCTCTCGGAGGTTATTTTGCATCGGTGAGCCAGACAGAATGATCCGATGAGGGGTGCGAAACTATTGGAGGAAAGGAAGCACCTTTTTATTAAATTTACCTTTTAGCAATCCCCATTCCTACCCTAAAGATC
+
AAAABFFFFFFFGGGGGGGGGGHHHHHHHHHGGGCHHHHHHHHHHGGGGGGGGHHHHHHHHHHHHGHHHGHHGHHHGHHHHHHHHHHFHHBFGEG@F0BBG33?4BGD3??B<<B@/F?0/<<><CC/A/CG1?GHH1D1?<E.><.0>F0CCEFGHB<00=DDC..::CGG?.-.-:D?-C0CF000;AAF/99C/..;B.BFFFF.BFFFBFFF/F/BFFF/////9/.:9.;BF/99BF9FFF/9/B/
@M05620:45:000000000-G6HP7:1:1101:17752:1801 1:N:0:144
CATCCTGACCCTGAAGTACCCCATTGAGCATGGCATCGTCACCAACTGGGACGACATGGAGAAGATCTGGCACCACACCTTCTACAACGAGCTGCGCGTGGCCCCGGAGGAGCACCCAGTGCTGCTGACCGAGGCCCCCCTGAACCCCAAGGCCAACAGAGAGAAGATGACTCAGGTGAGGCTCGGCCGACGCCCGTGCTCCTCCCGTCCTTTCCCCAGTCATTTTCTGCCCGGCTTGATTTCTGACCTTT
+
>AABBFFFFFFFGGGGGGGGGGGHHGHHHHHHGHHHHGHHHGHHGGHHHHHHGGGGGHHHHHHHHHHGGHHHHGHHHGGHHHHHHGHHGGGGGHHGGGGGGGHHGGGGGGGGHHHHGGHHHHHHHHHGHHGGGGGGGGGGGGHHHHGGGGHGHHGGGGGGGGGGGGGGGGGGGGGGGGGGGGGGFFFFFCFFFFFA@AAEFFFFFFFFFFFFFFFFFEDFFBFFFFFFFEFE?-;DF;.BFFFF//;/;F/
@M05620:45:000000000-G6HP7:1:1101:13716:1829 1:N:0:144
CATCCTGACCCTGAAGTACCCCGGCTTGATTTCTGACATTAGATCGGAAGAGCACACGTCTGAACTCCAGTCACAGCGATAGATCTCGTATGCCGTCTTCTGCTTGAAAAAAAAAAAAAGTCAGTTTGGGAGATTGCCTTGTGGAGAACATATGTAGGACATGAGTTGCCCCTTTAACATGAGACATATAGTATAAGTTATAAATATTTATTCGCTCAGAAACTATCTCAAAGCGAGCTTCAGTAAAAGGA
+
>>AABFBFFFFFGGGGGGGGGGGGGGGGGHHHHGHHHHGHDGGGHGGG2EFHGGHHHGHHHGFHHFFHFGHHHHHHHG?GEFFGF@GHGGHBGHGEFHGHHHHHHH0G3BGEGGG/////?11?111?.....0><<D>DC=<<<./<//000=000<0//<00:00000:.:.00;900/0000/;000;000000;9000;000;;0;;9C/.9../9/////;///////9..9;?///://////:;
@M05620:45:000000000-G6HP7:1:1101:11881:1921 1:N:0:144
CATCCTGACCCTGAAGTACCCCGGCTTGATTTCTGACATTAGATCGGAAGAGCACACGTCTGAACTCCAGTCACAGCGATAGATCTCGTATGCCGTCTTCTGCTTGAAAAAAAAAAAAAAGATGTAGGAAAAGAGTGGTTGGTTAATATAGAAAGAGGGTGAGAAATCAAGCATGAAGATGAGAGATGATGAGAAAGCATAAGAGATTTGATCGGCATGAGAATCGTACAAATAAAGAGTATGTGAGAGGC
+
?ABCCFFFFFFFGGGGGGGGGGGGGGGGGHHHHHHHHHHHGHGGHHGGGGGHHHHHHGHHHGHHHHHHHHHHHHHHHGFHGGHHFGGHGGHHHHGGGHGHHHHHHHFH3FGGGGGD<<////11>1111<000.0=1.0<.-<.0000000000///......00/:00000/00000000000/.090900090////900900////////..---.//////.9.;.////////9/////////9..
@M05620:45:000000000-G6HP7:1:1101:19242:1938 1:N:0:144
CATCCTGACCCTGAAGTACCCCATTGAGCATGGCATCGTCACCAACTGGGACGACATGGAGAAGATCTGGCACCACACCTTCTACAACGAGCTGCGCGTGGCCCCGGAGGAGCACCCAGTGCTGCTGACCGAGGCCCCCCTGAACCCCAAGGCCAACAGAGAGAAGATGACTCAGGTGAGGCTCGGCCGACGCCCGTGCTCCTCCCGTCCTTTCCCCAGTCATTTTCTGCCCGGCTTGATTTCTGACCTTT
+
3AABBFFFFFFFGGGGGGGGGGGHHHHGHHHHHHHHHGHHHGHHHGHHHHGHGFGGGHHHHHHHHHHHHHHHHGHHHGGHHHHHHHHHGGGGGGHGGGGGGGHHGGGGGGGGHHHHGGHHHHHHHHGFHHGFGGGGGGGGGGFFHHGGDGHGHHEGGGGGGGGGGGBFGFGGGGGGGGGGFGGGFFFFFFFFFFFF-:AEBFFFFFFFFFFFFEFFFFDFFFFFFFFBFFFEFFFFF;.;FFFFF/F/;F/
@M05620:45:000000000-G6HP7:1:1101:19257:1951 1:N:0:144
CATCCTGACCCTGAAGTACCCCATTGAGCATGGCATCGTCACCAACTGGGACGACATGGAGAAGATCTGGCACCACACCTTCTACAACGAGCTGCGCGTGGCCCCGGAGGAGCACCCAGTGCTGCTGACCGAGGCCCCCCTGAACCCCAAGGCCAACAGAGAGAAGATGACTCAGGTGAGGCTCGGCCGACGCCCGTGCTCCTCCCGTCCTTTCCCCAGTCATTTTCTGCCCGGCTTGATTTCTGACATTT
+
BBBBBFFFFFFFGGGGGGGGGGGHFHFHHHHHFFBBGEHHHGHGEEHFHHHHGGGGGHH3FFGEFGHDDGH2FFCHAEEHHGGGHHBGGGGGGFFEGGGGGGHGGGGGGGGDGHHHGEHGHHHHHHHHHHGGGGGGGGGGGGHHHHGGGGHGHHGEGGGGGGGGGGGGGGGGGGGGGGGGGGGGFFFFFFFFFFFF@DDFFFFFFFFADFFFFFFFFFFFF/FFFFFFFFFFFFFFFFAFFFFFFBFFFF/
@M05620:45:000000000-G6HP7:1:1101:14337:2049 1:N:0:144
TACCTGTACTGGGGAAGCATTTGAATATCCCCCCATGGTGATGGGGACGGAGAACTGCTCCATAAACACAGGCAACGTGCCTAACTTTCCCGGGAAGATGAAGTCAAAGAGCGACCACAGCTCTCGGAGGTTATTTTGCATCGGTGAGCCAGACAGAATGATCCGATGAGGGGTGCGAAACTATTTGAGGAAAGGAAGCACCTTTTTATTAAATTTACCTTTTAGCAATCGCCATTCCTACCCTAAAGATC
+
AAABBFFFFFFFGGGGGGGGGFHHHHHHHHHGGFGHHHHHGGHGHGGGGGFGGHHHHHHHHFHFHHG5GEHHGHHHGHHHHHGHHHHHHFHGGGEGFHHGGHHHHHHHHHHHGGGGGGHHHHHHHGGDDGEHHHHHHHHDHHGGGGGHFGFHHEFBGFHHHHHHHFEGGHHGFEGGGDFGGGGGGGGCEB:9FGGGBFFFGFBFFFF?FFFBFFFF/BFFFFFFFFFFF:AEADAFFFFFFFFBF.BFFF;
@M05620:45:000000000-G6HP7:1:1101:14603:2053 1:N:0:144
TACCTGTACTGGGGAAGCATTTGAATATCCCCCCATGGTGATGGGGACGGAGAACTGCTCCATAAACACAGGCAACGTGCCTAACTTTCCCGGGAAGATGAAGTCAAAGAGCGACCACAGCTCTCGGAGGTTATTTTGCATCGGTGAGCCAGACAGAATGATCCGATGAGGGGTGCGAAACTATTTGAGGAAAGGAAGCACCTTTTTATTAAATTTACCTTTTAGCAATCGCCATTCCTACCCTAAAGATC
+
BBBCBFFFFFFFGGGGGGGGGGHHHHHHHHHGGGGHHHGHHHHHHGGGGGGGGHHHHHHHHHHHHHHHHHHHGHHHGHHHHHHHHHHHHHHGGGGGGHHHHHHHHHHHHHGHGGGGGHHHHHHHHGGGGGEHHHHHHHHHHHGGGGGHHHHHHGHHHHHHHHHHHGGGHHHGGEGGGGGGGGGGGGGGGGFFFGGGGGGGGFFFFFFFFFFFFFFFFFFFFFFFFFFFFFFFFFEFFFFFFFFFFFFFFFF
@M05620:45:000000000-G6HP7:1:1101:14336:2070 1:N:0:144
TACCTGTACTGGGGAAGCATTTGAATATCCCCCCATGGTGATGGGGACGGAGAACTGCTCCATAAACACAGGCAACGTGCCTAACTTTCCCGGGAAGATGAAGTCAAAGAGCGACCACAGCTCTCGGAGGTTATTTTGCATCGGTGAGCCAGACAGAATGATCCGATGAGGGGTGCGAAACTATTTGAGGAAAGGAAGCACCTTTTTATTAAATTTACCTTTTAGCAATCGCCATTCCTACCCTAAAGATC
+
CCCCCFFFFFFFGGGGGGGGGGHHHHHHHHHGGGGHHHGHHHHHHGGGGGGGGHHHHHHHHHHHHHHHHHHHGHHHGHHHHHHHHHHHHHHGGGGGGHHHHHHHHHHHHHHHGGGGGHHHHHHHHGGGGGEHHHHHHHHHHHGGGGGHHHGHHGHHHHHHHHHHHGGGHHHGGGGGGGGGGGGGGGGGGGCGFGGGGGGGGFFFFFFFFFFFFFFFFFFFFFFFFFFFFFAFFFEFFFFFFFFFFFFFFFF
@M05620:45:000000000-G6HP7:1:1101:14610:2073 1:N:0:144
TACCTGTACTGGGGAAGCATTTGAATATCCCCCCATGGTGATGGGGACGGAGAACTGCTCCATAAACACAGGCAACGTGCCTAACTTTCCCGGGAAGATGAAGTCAAAGAGCGACCACAGCTCTCGGAGGTTATTTTGCATCGGTGAGCCAGACAGAATGATCCGATGAGGGGTGCGAAACTATTTGAGGAAAGGAAGCACCTTTTTATTAAATTTACCTTTTAGCAATCGCCATTCCTACCCTAAAGATC
+
AAABBFFFFFDBGEFGFGGGGGHHHGHHHHHGGGGHHHFHFHHGHGFGGGGGGHHHHHHHHHHHHHHHHHHHGHHHGHHHHHHHHHHHHHHGGGFGGHHHHHHHHHHHHHHHGGGGGHHHHHHHHGGGGGCGFHHHHFHFHHGGGGGHHHHHHGHEHHHGHHHFHDGDGHH?C.-CAEGGGGGGGGGGGB:FFFGGFFEFGFFFFFFFFFFEFFFFFFFFFFFFFFFFFF?EFFFFFFFFFAFFFFBBFFF
@M05620:45:000000000-G6HP7:1:1101:14590:2073 1:N:0:144
TACCTGTACTGGGGAAGCATTTGAATATCCCCCCATGGTGATGGGGACGGAGAACTGCTCCATAAACACAGGCAACGTGCCTAACTTTCCCGGGAAGATGAAGTCAAAGAGCGACCACAGCTCTCGGAGGTTATTTTGCATCGGTGAGCCAGACAGAATGATCCGATGAGGGGTGCGAAACTATTTGAGGAAAGGAAGCACCTTTTTATTAAATTTACCTTTTAGCAATCGCCATTCCTACCCTAAAGATC
+
ABCCCFFFFFFFGGGFFGGGGGHHHHHHHHHGGGGHHHHHHHHHHGGGGGGGGHHHHHHHHHHHHHHHHHHHGHHHGHHHHHHHHHHHHHHGGGGGGHHHHHHHHHHHHHHHGGGGGHHHHHHHHGGGGGEHHHHHHHHFHHGGGGGHHHHHHGHHGHHGGHHHHGGGHHHGGFDGAGGGGGGGGGGGGGFFFAFGGGGGGFFFFFFFFFFFFFFFFFFFFFFFFFFFFFAEFFEFFFFFFFFFFFFFFFF
@M05620:45:000000000-G6HP7:1:1101:14323:2082 1:N:0:144
TACCTGTACTGGGGAAGCATTTGAATATCCCCCCATGGTGATGGGGACGGAGAACTGCTCCATAAACACAGGCAACGTGCCTAACTTTCCCGGGAAGATGAAGTCAAAGAGCGACCACAGCTCTCGGAGGTTATTTTGCCTCGGTGAGCCAGACAGAATGATCCGATGAGGGGGGCGAAACTATTTGAGGAAAGGAAGCACCTTTTTATTTAATTTACCTTTTAACCATCCCCCTTCCTTCCCTAAAGATC
+
1AAAAFFDFF3@CEFEEGGFGGHHHFGGGGEFEEGHHHFGHFHBCEFAEECEAHHHHHHHFCGFGHHHHHHEEGEG@FG/GGFGHHFHHHHEGECGGHHGHGFHHHFHHGCFE@B@CCGGFHGH1////</011FDG11111.>>CC0<G0..<///<00<=0G..:.00::?-9@--;>>/9/;F/9-B/9B-9999-9-9/9BFF-99//;BFFF/99B9B////:/9-;;--;-BB//;9/9BF///;
@M05620:45:000000000-G6HP7:1:1101:11085:2215 1:N:0:144
AAACCAAGCAGACACTCACCGCTCCCTCGCCACAGGCCAATAGTTTGTCCTCACTGAGTTGGCAACAAGTGGCTGCTGTGGCTGCCATTTTTCTGGTGATGGCCATCAGCTCCGACGAGGTCAGCTGGGGGGCTTTCTTTGTGTAAGCAACGAGAAACCTGAAAGAAGCATTTTTTAACTAAGTCCTGCTGAGTCATTCATGAGTTTTTAGCCGCCTTGCTTCTTCTCACAGACTCTCTACTCTCATGCCA
+
BBCCBBCFBFFFGGGGGGGGGGGGGGHHGGGGGHHHGGHHHHHHHHHHHHHHHHHHHHHHHHHGHHHHHHHHGHGFHHHGHHHGGHHHHHHHHHHHHHGHHHGHHHHHHGHHHGGGFEGGCHHHHHHHGGGGGGGGGGGGGFGGFBFFFFFDFFDDFFFFFFFFFBFFFFFFFFFFEFFFFFFFFFFFFFFFFFFFFFFFFFFFFFFFFFFFFFFFFFFFFFFFFFFFFFFFFFFFFFFFFF/FFFFFFF/
@M05620:45:000000000-G6HP7:1:1101:11105:2216 1:N:0:144
AAACCAAGCAGACACTCACCGCTCCCTCGCCACAGGCCAATAGTTTGTCCTCACTGAGTTGGCAACAAGTGGCTGCTGTGGCTGCCATTTTTCTGGTGATGGCCATCAGCTCCGACGAGGTCAGCTGGGGGGCTTTCTTTGTGTAAGCAACGAGAAACCTGAAAGAAGCATTTTTTAACTAAGTCCTGCTGAGTCATTCATGAGTTTTTAGCCGCCTTGCTTCTTCTCACAGACTCTCTACTCTCATGCCA
+
CBBCCBBFCFFFGGGGGGGGGGGGGGHHGGGGGHHHGGHHHHHHHHHHHHHHHHHHHHGHHHHHHHHHHHHHGHGGHHHHHHHGGHHHHHHHHHHHHHHHHHHHHHHHHHHHGGGFGGGGAHHHHHHHGGGGGGGGGGGGGGGGGGFFFFFFFFFFFFFFFFFFFFFFFFFFFFFFEFFFFFFFFFFFFFFFFFFFFFFFFFFFFFFFFFFFFFFFFFFFFFFFFFFFFFFFFFFFFFFFFFFFFFFFFFB
@M05620:45:000000000-G6HP7:1:1101:11100:2236 1:N:0:144
AAACCAAGCAGACACTCACCGCTCCCTCGCCACAGGCCAATAGTTTGTCCTCACTGAGTTGGCAACAAGTGGCTGCTGTGGCTGCCATTTTTCTGGTGATGGCCATCAGCTCCGACGAGGTCAGCTGGGGGGCTTTCTTTGTGTAAGCAACGAGAAACCTGAAAGAAGCATTTTTTAACTAAGTCCTGCTGAGTCATTCATGAGTTTTTAGCCGCCTTGCTTCTTCTCACAGACTCTCTACTCTCATGCCA
+
CCCCCBCFBFFFGGGGGGGGGGGGGGHHGGGGGHHHGGHGGHHHHHHHHHHHHHHHHHHHHHHHHHHHHHHHGHGGHHHHGHHGGHHHHHHHHHHGHGHHHHHHHHHHHHHHHGGGGGGGGHHHHHHFGGGGGGGGGGGGGGGGGGFFFFFFFFFFFFFFFFFFFFFFFFFFFFFFFFFFFFFFFFFFFFFFFFFFFFFFFFFFFFFFFFFFFFFFFFFFFFFFFFFFFFFFFFFFFFFFFFFFFFFBFFB
@M05620:45:000000000-G6HP7:1:1101:14223:2287 1:N:0:144
CATCCTGACCCTGAAGTACCCCATTGAGCATGGCATCGTCACCAACTGGGACGACATGGAGAAGATCTGGCACCACACCTTCTACAACGAGCTGCGCGTGGCCCCGGAGGAGCACCCAGTGCTGCTGACCGAGGCCCCCCTGAACCCCAAGGCCAACAGAGAGAAGATGACTCAGGTGAGGCTCGGCCGACGCCCGTGCTCCTCCCGTCCTTTCCCCAGTCCTTTTCTGCCCGGCTTGATTTCTGACATTT
+
AAABBFFFFFFFGGGGGGGGGGGHHHHHHDHHHHFHHGHHFGHFFGHHHHGHGGGGFHGGGHHHEHHHHHHHHGHHHGGHFHHHHHHHGGGGGHHGGGGEEEHHGGGDFGGGHHHHGGHHFHHHHHHHHHGGGGGGGGGGGGEGHHGGF.CEHHGGGGGEFGGGBFFGGGGGGGGGGGGGGGGGFF?DF-BFFFFF-.AEFFFFFFFEDDFFFFFFFFD/9/;FFFFFFEFFBF=FCB9BFFFFF/B;:F9
@M05620:45:000000000-G6HP7:1:1101:17631:2301 1:N:0:144
CATCCTGACCCTGAAGTACCCCATTGAGCATGGCATCGTCACCAACTGGGACGACATGGAGAAGATCTGGCACCACACCTTCTACAACGAGCTGCGCGTGGCCCCGGAGGAGCACCCAGTGCTGCTGACCGAGGCCCCCCTGAACCCCAAGGCCAACAGAGAGAAGATGACTCAGGTGAGGCTCGGCCGACGCCCGTGCTCCTCCCGTCCTTTCCCCAGTCATTTTCTGCCCGGCTTGATTTCTGACATTA
+
BABBBFFFFFFFGGGGGGGGGGGHHHHHFHHHHHHHHGHHHGHHHGHHHHFHGGGGGHHHHHHHFHHHHHGHHGHHHGGHHHHHHHHHGGGGGGHGGGGGGGHHGGGGGGGGGHHHGGGGHHHHHHHHHHGGGGGGGGGGGGHHHHGGGGHGGHGGGGGGGGGGGGFGGGGGGGGGGGGGGGGGFFFFF-@DDFFFBDFFFFFFFFFADFFFFFFFFBDFFFFFFFFFFFFFB;ADFF.FFFFFF//9BF/
@M05620:45:000000000-G6HP7:1:1101:14227:2316 1:N:0:144
CATCCTGACCCTGAAGTACCCCATTGAGCATGGCATCGTCACCAACTGGGACGACATGGAGAAGATCTGGCACCACACCTTCTACAACGAGCTGCGCGTGGCCCCGGAGGAGCACCCAGTGCTGCTGACCGAGGCCCCCCTGAACCCCAAGGCCAACAGAGAGAAGATGACTCAGGTGAGGCTCGGCCGACGCCCGTGCTCCTCCCGTCCTTTCCCCAGTCATTTTCTGCCCGGCTTGATTTCTGACATTA
+
ABABBFFFFFFFGGGGGGGGGGGHHFHHHHHHHHHHHGHHGGHHHGHHGHHHGGGGGHHHHHHGHHHHHHHHHGGHHGGHHHHHHHHHGGGGGHHGGGGGGGHHGGFGGGDGHHHHGGHHHHHHHHHHHHGGGGGGGGGGGGHHGHGGGGGGHHGEGGGGGGGGGGGGGGGGGGGGGGGGGGGGFFFFFFDFAFFF>.AAFFFFFFBFFFFFFFFFBBDFFFFFFFFFFFFFFFF=DF.:FFFFF;/BFF/
@M05620:45:000000000-G6HP7:1:1101:10761:2349 1:N:0:144
AGATTACTGCAACAGTTCCCCCTGGACCTGGAAAAGTTTCTTGCCTGGCTTACAGAAGCTGAAACAACTGCCAATGTCCTACAGGATGCTACCCGTAAGGAAAGGCTCCTAGAAGACTCCAAGGGAGTAAAAGAGCTGATGAAACAATGGCAAGTAAGTCAGGCATTTCCGCTTTAGCACTCTTGTGGATCCAATTGAACAATTCTCAGCATTTGTACTTGTAACTGACAAGCCAGGGACAAAACAAAGAT
+
ABABBFFFFFFFGGGFGGGGGGGGHGGHHHHHFHHHGHHHHHHHHHHHHHHHHHGGHHHHHHHHHHHHHHHHHHHHHHHHHHGHHGHHHHHHHHGGGGHHHGHHHHHHGHHHHHHGHHHHHHHGFEGFHHHHHFHHHHFHHHHHHGGHFHGGHGHHHHHHHHHHHHHHHHGGGGGHGHHHHHHHHGGGHHHHHGHHHGHFHHHHHHHDDGFHHHHHHHHFHHHGHHHGHHHHHGGGGGGGGGFGGGGGGGG
@M05620:45:000000000-G6HP7:1:1101:14762:2355 1:N:0:144
TACCTGTACTGGGGAAGAGTGTAGCAATCGCCATTCCTACCCTAAAGATCGGAAGAGCACACGTCTGAACTCCAGTCACAGCGATAGATCTCGTATGCCGTCTTCTGCTTGAAAAAAAAACTAGCGGATGTAATTTTTCCTCAGTGAGCCGGACATAATTAAGGCATTAGGGGTGAGGAACTCTTTTAGATAAGTATGCACCTTTTTATTAAATTTACCTTTTAGCAATCAACATTCCTACCCTAAATATC
+
AABBBFFFFFFFGGGGGGFGGGGHHHHHHFGGGCFFHHFHHFHHHHHHHGEGGGDFHHHHHHFGHFGHHGHHHHHGFDGHHGGGFDF34FGHHGGHHHHG?EGFHHHHGHHHHHHGGGGD/232<<////11<1111101?111?111<<-->-<0=000<000/.<0000...-.;.0:FFFBF000;000;00000B0C/CGF9F.00000;;00;9FFFF/9B9/:9://////////..9.;B9B//
@M05620:45:000000000-G6HP7:1:1101:10763:2368 1:N:0:144
AGATTACTGCAACAGTTCCCCCTGGACCTGGAAAAGTTTCTTGCCTGGCTTACAGAAGCTGAAACAACTGCCAATGTCCTACAGGATGCTACCCGTAAGGAAAGGCTCCTAGAAGACTCCAAGGGAGTAAAAGAGCTGATGAAACAATGGCAAGTAAGTCAGGCATTTCCGCTTTAGCACTCTTGTGGATCCAATTGAACAATTCTCAGCATTTGTACTTGTAACTGACAAGCCAGGGACAAAACAAAGAT
+
CCCCCFFFFFFFGGGGGGGGGGGGHHHHHHHHFHHHHHHHHHHHHHHHHHHHHHHHHHHHHHHHHHHHHHHHHFHGHHHHHHGGGHHHHHHHHHGGGGHHHGGHGGHHFHHGHHFGHHHHHHFGGHGGHHHHHFBGHHHHHHHHHGHHHHHHHGHHHHHHHHHHHHHHHHGGGGGHHGHHHHHHHFHGGHHHHHHHHHHGHHHHHHHH0CGHHHHHHGHHCGHHHHHHHHFFHEFF?FGGGFGGGGGGFFF
@M05620:45:000000000-G6HP7:1:1101:18454:2389 1:N:0:144
CATCCTGACCCTGAAGTACCCCATTGAGCATGGCATCGTCGCCAACTGGGACGACATGGAGAAGATCTGGCACCACACCTTCTACAACGAGCTGCGCGTGGCCCCGGAGGAGCACCCAGTGCTGCTGACCGAGGCCCCCCTGAACCCCAAGGCCAACAGAGAGAAGATGACTCAGGTGAGGCTCGGCCGACGCCCGTGCTCCTCCCGTCCTTTCCCCAGTCATTTTCTGCCCGGCTTGATTTCTGACATTT
+
ABBBAFFFFCFFGGGGGGGFFEEHHHHHHHHHHHHHHGHH2EEGGGHHHHHHGGGGGHHHHHGHHHHGHGHHHGHHHGGHHHHHHHHFEFEGGHHGGGGGGGHHGGGGGGGGHHHHGGGHHHHHHFHHHHGCGCCEDGGGGGFHHHGGGGGGGG9EGGGFGGGGGFFGGGGGGGGGGGGFFFFFBBFFBBBBBBBBBDD?FFFFFFFEFFFFFFFFFFDBFBFFFFFFF/FFA@BBBB;BFFF9F;FFFF/
@M05620:45:000000000-G6HP7:1:1101:18473:2398 1:N:0:144
CATCCTGACCCTGAAGTACCCCATTGAGCATGGCATCGTCGCCAACTGGGACGACATGGAGAAGATCTGGCACCACACCTTCTACAACGAGCTGCGCGTGGCCCCGGAGGAGCACCCAGTGCTGCTGACCGAGGCCCCCCTGAACCCCAAGGCCAACAGAGAGAAGATGACTCAGGTGAGGCTCGGCCGACGCCCGTGCTCCTCCCGTCCTTTCCCCAGTCATTTTCTGCCCGGCTTGATTTCTGACATTA
+
AAAB3FFFFCFFGGGGGGGGCCEHHHHGHHHGHHHHGGHH2EEGEGHFHHHHGGGCEFFFFGGFGFHGHGHGHGHHGGGHEHHHHHGGEGFGGHGGGGGGCGHHGCCGGGGGGHHHGGGGGBFHBGHFHHGCGCCCA@CGCFFFHGGGDGFAFFGGGGG/FFGFFFFGGGGFFFGGGGGFFFFFBBEF?@=BBBBB9A?E/FBFFFDFDDDFFFB/BFF9BBFFFFFFFBFFA99BB>.FFFFF/9//BF/
@M05620:45:000000000-G6HP7:1:1101:19970:2407 1:N:0:144
AGATTACTGCAACAGTTCCCCCTGGACCTGGAAAAGTTTCTTGCCTGGCTTACAGAAGCTGAAACAACTGCCAATGTCCTACAGGATGCTACCCGTAAGGAAAGGCTCCTAGAAGACTCCAAGGGAGTAAAAGAGCTGATGAAACAATGGCAAGTAAGTCAGGCATTTCCGCTTTAGCACTCTTGTGGATCCAATTGAACAATTCTCAGCATTTGTACTTGTAACTGACAAGCCAGGGACAAAACAAAGAT
+
BBBBBFFFFFFFGGGGGGGGGGGGHGHHGHFHHHHHGHHHHHHHHHHHHHHHHHHHHHHHHHHHHHHHHHHHHHHHHHHHHHHHGH3FGHHHHHGFGGHHHHFHHHHHGHHHHHHHHHHHHHHGGHGGHHHHHGHGHHHHHHGHHHHHHHHGHGHHHHHHHHHHHHHHHHGGGGGHHHHHHHHHHFHGGHHHHHHHHGHGFHHHHHHHHHHHHHHHHHHHHHHHHHHGFHGHFGFGGGEGGFGGGGGGGGG
@M05620:45:000000000-G6HP7:1:1101:11058:2444 1:N:0:144
TACCTGTACTGGGGAAGCATTTGAATATCCCCGCATGGTGATGGGGACGGAGAACTGCTCCATAAACACAGGCAACGTGCCTAACTTTCCCGGGAAGATGAAGTCAAAGAGCGACCACAGCTCTCGGAGGTTATTTTGCATCGGTGAGCCAGACAGAATGATCCGATGAGGGGTGCGAAACTATTTGAGGAAAGGAAGCACCTTTTTATTAAATTTACCTTTTAGCAATCGCCATTCCTACCCTAAAGATC
+
BBCCBFFFFFFFGFFGGGGGGGHGGHHHHHHGGGGGGHGHGHHHHGGGGGGGGHHHHHHHHHGHHHHHHHHHGHHHGHHHHHHGHHHHHHHFGGEGGGHHHGHHHHHHHHHGGGGGGHHHHHHHHGGGGGEFHHHHHHFGHFGGGGGHHHHHHGHHGFHHHHHHHFGGHHHGGEGGGDDGGGGGGGGGGGCFGGFFFFGFFGFFFFFFFFFFFFFFFFFFFFFFFFFEFFEFFFFFFFFFFFFFFFFFFFF
@M05620:45:000000000-G6HP7:1:1101:11637:2474 1:N:0:144
TACCTGTACTGGGGAAGCATTTGAATATCCCCCCATGGTGATGGGGACGGAGAACTGCTCCATAAACACAGGCAACGTGCCTAACTTTCCCGGGAAGATGAAGTCAAAGAGCGACCACAGCTCTCGGAGGTTATTTTGCATCGGTGAGCCAGACAGAATGATCCGATGAGGGGTGCGAAACTATTTGAGGAAAGGAAGCACCTTTTTATTAAATTTACCTTTTAGCAATCGCCATTCCTACCCTAAAGATC
+
ABBBAFFFFFFFGGGGGGGGGGHHHHHHHHHGGGGHHHFGGHHHHGGGGGGGGGHHHHHHHHHHHHHHHHHHGHHHGHHHHHHHHHHHHHHGGGGGGHHHHHHHHHHHHHHHGGGGGHHHHHGHHDFEGGGHHHHHHHHHHHGGGGGHGGHHHGHHCGHHHHHHHEGGHHHGG;EGGDCGGGGGGGGFGGCFGGGGGGGEFFFFFFFFFFFFFFFFFEFFFFFFFFFFFFFFFFFFFFFFF9FFFFFFFFB
@M05620:45:000000000-G6HP7:1:1101:11644:2490 1:N:0:144
TACCTGTACTGGGGAAGCATTTGAATATCCCCCCATGGTGATGGGGACGGAGAACTGCTCCATAAACACAGGCAACGTGCCTAACTTTCCCGGGAAGATGAAGTCAAAGAGCGACCACAGCTCTCGGAGGTTATTTTGCATCGGTGAGCCAGACAGAATGATCCGATGAGGGGTGCGAAACTATTTGAGGAAAGGAAGCACCTTTTTATTAAATTTACCTTTTAGCAATCGCCATTCCTACCCTAAAGATC
+
1A>AAFDFFFD11A1AAFFEFFAFGBGHHFHAEE?EA01BGHFHHEGCAEE/AGHFFGH1BGDEFEG1BE0>CFA/>?EFGHHCHEHD@1GEEEE@/0GHGE<>BGHHFHFFEGGGGHHHHHHHHGGGGGGHHHHHHHHHHHGGGGGHHHHHHGHHHHHHHHHHHGGGHHHGGGGGGGGGGGGGGGGGGFFGGGGGGGGFGFFFFFFFFFFFFFFFFFFFFFFFFFFFFFFFFFFFFFFFFFFFFFFFFFF
@M05620:45:000000000-G6HP7:1:1101:16644:2494 1:N:0:144
AAACCAAGCAGACACTCACCGCTCCCTCGCCACAGGCCAATAGTTTGTCCTCACTGAGTTGGCAACAAGTGGCTGCTGTGGCTGCCATTTTTCTGGTGATGGCCATCAGCTCCGACGAGGTCAGCTGGGGGGCTTTCTTTGTGTAAGCAACGAGAAACCTGAAAGAAGCATTTTTTAACTAAGTCCTGCTGAGTCATTCATGAGTTTTTAGCCGCCTTGCTTCTTCTCACAGACTCTCTACTCTCATGCCA
+
BAABAABFBFFFGGGGFGGGGGGCGGHHGGGGGHHHGGGCGHHHHHHGHHHHHHHGHHDGHHHHHHHHHGHHGHGGHHGHHHHGEHHHHHHHHHHHHHFHHHHGHHGHGHHHHGGFGCFGCGHGGHHHGGGGGGGGGGGGGGGFGGFFFFFFFFFFFFFFFBFFFFFFFFFFFFFFFFFFFFFFFFFFFFFFFFFFFFFFFFFFFFFFFFFFFFFFFFFFFFFFFFFFFFFFFFFFFFFFFFFFFFFFFFF
@M05620:45:000000000-G6HP7:1:1101:12741:2516 1:N:0:144
AAACCAAGCAGACACTCACCGCTCCCTCGCCACAGGCCAATAGTTTGTCCTCACTGAGTTGGCAACAAGTGGCTGCTGTGGCTGCCATTTTTCTGGTGATGGCCATCAGCTCCGACGAGGTCAGCTGGGGGGCTTTCTTTGTGTAAGCAACGAGAAACCTGAAAGAAGCATTTTTTAACTAAGTCCTGCTGAGTCATTCATGAGTTTTTAGCCGCCTTGCTTCTTCTCACAGACTCTCTACTCTCATGCCA
+
CCBCCBCFCFFFGGGGGGGGGGGGGGHHGGGGGHHHGGHHHHHHHHHHHHHHHHHHHHGHHHHHHHHHHGHHGHGGHHHHHHHGGHHHHHHHHHHHHHHHHHHHHHHHHHHHHGGGGGGGFHHHHHHHGGGGGGGGGGGGGGGGGGFFFFFFFFFFFFFFFFFFFFFFFFFFFFFFFFFFFFFFFFFFFFFFFFFFFFFFFFFFFFFFFFFFFFFFFFFFFFFFFFFFFFFFFFFFFFFFFFFFFFFFFFF
@M05620:45:000000000-G6HP7:1:1101:12752:2531 1:N:0:144
AAACCAAGCAGACACTCACCGCTCCCTCGCCACAGGCCAATAGTTTGTCCTCACTGAGTTGGCAACAAGTGGCTGCTGTGGCTGCCATTTTTCTGGTGATGGCCATCAGCTCCGACGAGGTCAGCTGGGGGGCTTTCTTTGTGTAAGCAACGAGAAACCTGAAAGAAGCATTTTTTAACTAAGTCCTGCTGAGTCATTCATGAGTTTTTAGCCGCCTTGCTTCTTCTCACAGACTCTCTACTCTCATGCCA
+
BBBBBBACAFFFGGFGGGGGGFFGGGHHGGGGGHHGGGGFGHFGHHHHHHFHHHHHHHFFGGHEHHHHHHHGGHEGHGFHFGHEGHHHHHHHHHHHHHHHHHHHGFGHHHGFHEEG@EDC<FGHHHHGGGGADGGGGGGGGFFGGGFFFFFFFDFFFFFFFFFFFBABFFFFFFFFEFFFFFFFFFFFBBFFFFB/FFFFFFBFBFFFFFFFFABFFDFFFFFFFFFFFFFFFFFFFFFFFFFFFFF/FFF
@M05620:45:000000000-G6HP7:1:1101:21010:2532 1:N:0:144
AAACCAAGCAGACACTCACCGCTCCCTCGCCACAGGCCAATAGTTTGTCCTCACTGAGTTGGCAACAAGTGGCTGCTGTGGCTGCCATTTTTCTGGTGATGGCCATCAGCTCCGACGAGGTCAGCTGGGGGGCTTTCTTTGTGTAAGCAACGAGAAACCTGAAAGAAGCATTTTTTAACTAAGTCCTGCTGAGTCATTCATGAGTTTTTAGCCGCCTTGCTTCTTCTCACAGACTCTCTACTCTCATGCCA
+
AAABABBFBFFFGGGGGGGGGGGGGGHHGGGGGHFAFFHHHHHHHHHHHHHHHHGHHGGHGHHHHHFHFGHHGHGGHFFFGHHFFCGHHHHHHGGHHGGHHGHHHHFGGGHHHGGGGEGGEGFGGHHHGGGGGGGGFGGGGGGFGFFFFFFFFFD9BFFFFF/9B;FFFFFFFFFFEFFFFFFFFFFFFFFFFFFFFFFFFF/BFFFFFFFFFDFFFBFFFFFFFFFFFFFFBFBFFFFFFBFFFFFFFF/
@M05620:45:000000000-G6HP7:1:1101:12473:2536 1:N:0:144
TACCTGTACTGGGGAAGCATTTGAATATCCCCCCATGGTGATGGGGACGGAGAACTGCTCCATAAACACAGGCAACGTGCCTAACTTTCCCGGGAAGATGAAGTCAAAGAGCGACCACAGCTCTCGGAGGTTATTTTGCATCGGTGAGCCAGACAGAATGATCCGATGAGGGGTGCGAAACTATTTGAGGAAAGGAAGCACCTTTTTATTAAATTTACCTTTTAGCAATCGCCATTCCTACCCTAAAGATC
+
CCCCCFFFFFFFGGGGGGGGGGHHHHHHHHHGGGGHHHGHHHHHHGGGGGGGGHHHHHHHHHHHHHHHHHHHGHHHGHHHHHHHHHHHHHHGGGEGGHHHHHHHHHHHHHHHGGGGGHHHHHHHHGGFGGEHHHHHHHHGHHGGGGGHHHGHHGHHHGHHHHHHHGGGHHHGGAEGGEFGGGGGGGGGGGCGGGGGGGGGGFFFFFFFFFFFFFFFFFFFFFFFFFFBFBEFFFEFFFFFFFFFFFBFFFF
@M05620:45:000000000-G6HP7:1:1101:16509:2545 1:N:0:144
TACCTGTACTGGGGAAGCATTCCTACCCTAAAGATCGGAAGAGCACACGTCTGAACTCCAGTCACAGCGATAGATCTCGTATGCCGTCTTCTGCTTGAAAAAAAAAAAGGAGCACCCAGTGCTGCTGACCGAGGCCCCCCTGAACCCCAAGGCCAACAGAGAGCAGATGACTCAGGTGAGGCTCGGCCGACGCCCGTGCTCCTCCCGTCCTTTCCCCAGTCATTTTCTGCCCGGCTTGATTTCTGACATTA
+
AA1AAFFFFFBFGEGFGCFDDGFG3CGF1BBEF11AAE0AA00AGHFFGEF0FG21GACGF2B1FD1AE/AE/12D2G0F/>F2B>>EEEG2F11BB01110>////</<F/CGFHCCF@1GFFF1?1?GC?C-<.C@CGC.C0FEGGC:..;GCEEFBFF/;.;/B0;CFBBFGGGGE.;9.;--;A@;@?@@=--;9-BFFFFEB-;--/;9/BFFBFFFF/BBFBFEFF-9-@--A/;FFFB:B/BF/
@M05620:45:000000000-G6HP7:1:1101:12466:2553 1:N:0:144
TACCTGTACTGGGGAAGCATTTGAATATCCCCCCATGGTGATGGGGACGGAGAACTGCTCCATAAACACAGGCAACGTGCCTAACTTTCCCGGGAAGATGAAGTCAAAGAGCGACCACAGCTCTCGGAGGTTATTTTGCATCGGTGAGCCAGACAGAATGATCCGATGAGGGGTGCGAAACTATTTGAGGAAAGGAAGCACCTTTTTATTAAATTTACCTTTTACCAATCCCAATTCTTACCCTAAGGATC
+
BBBBBFFFFFFFGGGFGGGGGGHGHHHHHHHGGGGHHHFHHHHHHGGGGGGGGGHHHHHHHHHHHHHHHHHHGHHHGHHHHHHHHHGHHHHGGGFGGHHHHHHHGFHHHHHHGGGGGHHHGHHHHGGGGGEHHHHHGHHHHHGGGGGHGHHHHGHHHHHHHHHFHGGGHHHGGEFGGEGGGGGGGGGGEG:FFGGGGFGFGFFFFFFFFFFFFFFFFEFEFFF///;///.;//:9B///;B//:B/////
@M05620:45:000000000-G6HP7:1:1101:21006:2555 1:N:0:144
AAACCAAGCAGACACTCACCGCTCCCTCGCCACAGGCCAATAGTTTGTCCTCACTGAGTTGGCAACAAGTGGCTGCTGTGGCTGCCATTTTTCTGGTGATGGCCATCAGCTCCGACGAGGTCAGCTGGGGGGCTTTCTTTGTGTAAGCAACGAGAAACCTGAAAGAAGCATTTTTTAACTAAGTCCTGCTGAGTCATTCATGAGTTTTTAGCCGCCTTGCTTCTTCTCACAGACTCTCTACTCTCATGCCA
+
CCCCCCCFCFFFGGGGGGGGGGGGGGHHGGGGGHHHGGHHHFHHHHHHHHHHHHHHHHHHHHHHHHHHHHHHGHGGHHHHHHHGGHHHHHHHHHHHHHHHHHHHHHHHHHHHHGGGGGGGGHHHHHHHGGGGGGGGGGGGGGGGGGFFFFFFFFFFFFFFFFFFFFFFFFFFFFFFFFFFFFFFFFFFFFFFFFFFFFFFFFFFFFFFFFFFFFFFFFFFFFFFFFFFFFFFFFFFFFFFFFFFFFFFFFF
@M05620:45:000000000-G6HP7:1:1101:17778:2588 1:N:0:144
CATCCTGACCCTGAAGTACCCCATTGAGCATGGCATCGTCACCAACTGGGACGACATGGAGAAGATCTGGCACCACACCTTCTACAACGAGCTGCGCGTGGCCCCGGAGGAGCACCCAGTGCTGCTGACCGAGGCCCCCCTGAACCCCAAGGCCAACAGAGAGAAGATGACTCAGGTGAGGCTCGGCCGACGCCCGTGCTCCTCCCGTCCTTTCCCCAGTCATTTTCTGCCCGGCTTGATTTCTGACATTT
+
CCDDDFFFFFFFGGGGGGGGGGGHHHHHHHHHHHHHHGHHHGHHHGHHHHHHGGGGGHHHHHHHHHHHHHHHHGHHHGGHHHHHHHHHGGGGGHHGGGGGGGHHGGGGGGGGHHHHGGHGHHHHHHHHHHGGGGGGGGGGGGGHHHGGGGHGHHGGGGGGGGGGGGGGGGGGGGGGGGGGGGGGFFFFFFFFFFFFBDFFFFFFFFFFFFFFFFFFFFFFFFFFFFFFFFFFFFFFFFAFFFFFFBBFFF0
@M05620:45:000000000-G6HP7:1:1101:17789:2605 1:N:0:144
CATCCTGACCCTGAAGTACCCCATTGAGCATGGCATCGTCACCAACTGGGACGCCATGGTGAAGATCTGGCACCACACCTTCTACAACGAGCTGCGCGTGGCCCCGCAGGAGCACCCAGTGCTGCTGACCGAGGCCCCCCTGAACCCCAAGGCCAACAGAGAGAAGATGACTCAGGTGAGGCTCGGCCGACGCCCGTTCTTCTCCCTTCCTTTCCCCAGTCATTTTCTGCCCGGCTTCTTTTCTCACATTA
+
>>1>AF11C1F11F11ABGGCEAGG1111BFGAGCBB0BGCEC1/A0F0/0BA/A//B01B111D1BAG1GBECAG/>/F1FG@G@G1////A11E?EE?E/BF?</>C/?/?<FF/?EH1@FHDHC1<G@//--.>@---./0:GFC?EACA:CG..//;/CEFC/C00C9000/9/;9FG?.---;99-;;-@-;-9A/;/B/B-B-;BB//99--9/;9FFFFBB//9AA-----/;BFB9/;/;/:/
@M05620:45:000000000-G6HP7:1:1101:19194:2622 1:N:0:144
CATCCTGACCCTGAAGTACCCCGGCTTGATTTCTGACATTAGATCGGAAGAGCACACGTCTGAACTCCAGTCACAGCGATAGATCTCGTATGCCGTCTTCTGCTTGAAAAAAAAAAAAAAAAAAAAAAACATAACAAAACTACACCCTTTAGATATTACACCTTATATAATATAACTGCTATCTGCACGCAACATCAGACACGCACAGCCAATAGACGATCTCACAGTGCCCCACCTCACACACCCTGTCA
+
CCCCCFFFFFFFGGGGGGGGGGGGGGGGHHHHHHHHHHHHHHHHHHGGGGHHHGHHHGHHHGHHHHHHHHHHGHHHHGGHGGHHGHHGFGHHGHGGGHGHHHHHHHHHFHHGGGGG>></<-------:..0000:0.990;0;//;9/090000000000//0000000000900090000/0:009.9---./;0009/9.--9;/.:.:00009.-.:900000000099.....0.00...../090
@M05620:45:000000000-G6HP7:1:1101:14168:2628 1:N:0:144
CATCCTGACCCTGAAGTACCCCATTGAGCATGGCATCGTCACCAACTGGGACGACATGGAGAAGATCTGGCACCACACCTTCTACAACGAGCTGCGCGTGGCCCCGGAGGAGCACCCAGTGCTGCTGACCGAGGCCCCCCTGAACCCCAAGGCCAACAGAGAGAAGATGACTCAGGTGAGGCTCGGCCGACGCCCGTGCTCCTCCCGTCCTTTCCCCAGTCATTTTCTGCCCGGCTTGATTTCTGACATTA
+
AABCCFFFFFFFGGGGGGGGGGGHHHHHHHHHHHHHHGHHHGHHHGHGHHHHGGGGGHHHHHHHHHHHHHHHHGHHHGGHHHHHHHHHGGGGGHHGGGEGGGHHGGGGGGGGHHHHGGHHHHHHHHHHHHGGGGGGGGGGGGHHHHGGGGHGHHGGGGGGGGGGGGGGGGGGGGGGGGGGGGEGFFFFFFFFFFFF@FFFFFFFFFFFFFFFFFFFFFFFFFFFFFFFFFFFDFFFFFFFFFFFF0BFFF0
@M05620:45:000000000-G6HP7:1:1101:19182:2634 1:N:0:144
CATCCTGACCCTGAAGTACCCCGGCTTGATTTCTGACATTAGATCGGAAGAGCACACGTCTGAACTCCAGTCACAGCGATAGATCTCGTATGCCGTCTTCTGCTTGAAAAAAAAAAAACAAACTCGATCCCTCAATCAAAAACTTTTCCTACATACTTTAACACAGTTGAGTCTTCCTCTTTCTGCACTCTTTCGTTTATACTCTCTAACTTCACCCCATCCTTGCTCCTTCTGCTTTGAGCTTTCCCTTT
+
AAABBFFFFFFBGGGGGGGGGGG2EEGGHHHHHFFGGGGHHFHFHG2AFEFHCGHHH0FGHGHHEHHHFGFHHFG@C@FHE>FGHFGGGGHHGGEEGFGHHHGHHFFHDG0EGDG//>///0/11//00.010>11111<1..0000=0000/00<0000000/..0000/;00;000000000000/;/0009../9.00000000000900;00.-9././/;:////;////////;./9////////
@M05620:45:000000000-G6HP7:1:1101:14167:2648 1:N:0:144
CATCCTGACCCTGAAGTACCCCATTGAGCATGGCATCGTCACCAACTGGGACGACATGGAGAAGATCTGGCACCACACCTTCTACAACGAGCTGCGCGTGGCCCCGGAGGAGCACCCAGTGCTGCTGACCGAGGCCCCCCTGAACCCCAAGGCCAACAGAGAGAAGATGACTCAGGTGAGGCTCGGCCGACGCCCGTGCTCCTCCCGTCCTTTCCCCAGTCATTTTCTGCCCGGCTTGATTTCTGACATTA
+
CCCCCFFFFFFFGGGGGFGGGGGHHHHHHHHHHHHHHGHHGGHHHGHHHHHHGGGGGHHHHHGHGHHHHHHHHGHHHGGHHHHHHHHHGGGGGHHGGGGGGGHHGGGGGGGGHGHHGGHFHHHHHHHHHHGGGGGGGGGGGGGHHHGGGFHGHHGGGGGGGGGGGGGGGGGGGGGGGGFGGGGGFFFF;CDFFFFFBDFFFFFFFFFFFFFFFFFFFFDFFFFFFFFFFEFFBFFFFFFFFFFFFBFFFF0
@M05620:45:000000000-G6HP7:1:1101:9550:2766 1:N:0:144
TACCTGTACTGGGGAAGCATTTGAATATCCCCCCATGGTGATGGGGACGGAGAACTGCTCCATAAACACAGGCAACGTGCCTAACTTTCCCGGGAAGATGAAGTCAAAGAGCGACCACAGCTCTCGGAGGTTATTTTGCATCGGTGAGCCAGACAGAATGATCCGATGAGGGGTGCGAAACTATTTGAGGAAAGGAAGCACCTTTTTATTAAATTTACCTTTTAGCAATCGCCATTCCTACCCTAAAGATC
+
BBBCBFFFFFFFGGGGGGGGGGHHHHHHHHHGGGGHHHGHHHHHHGGGGGGGGHHHHHHHHHHHHGHHHHHHGHHHGHHHHHGGGGHHHHHEGGFGGGHHFFHFHHHHHHHHGGFDGHHHHHHHHGGDFGCGHHHHHHHHHHGGGGGHFGHHHGHHHHHHHHHHHEGGGHHGGEGGFABGGGFGGGGFFGCFFFGGGGGGGFFFFFFFFFFFFFFFFFFFFFFFFFFEFFEEFFEFFFFFFAFFFFFFFFF
@M05620:45:000000000-G6HP7:1:1101:10113:2777 1:N:0:144
TACCTGTACTGGGGAAGCATTTGAATATCCCCCCATGGTGATGGGGACGGAGAACTGCTCCATAAACACAGGCAACGTGCCTAACTTTCCCGGGAAGATGAAGTCAAAGAGCGACCACAGCTCTCGGAGGTTATTTTGCATCGGTGAGCCAGACAGAATGATCCGATGAGGGGTGCGAAACTATTTGAGGAAAGGAAGCACCTTTTTATTAAATTTACCTTTTAGCAATCGCCATTCCTACCCTAAAGATC
+
ABABBFFFFFFFGGGGGGGGGGHGHHHHHHHGGGGHHHHHFHHGEFGGGGGGGHHHHHHHHHHHHHHHHHHHGGHHGFHHHHHHHHHHHHHGGGGGDHHHGHHHGHHHHHGHGGGGGHHHHHHHHGGGGGGHFGHHHHGFHHGFGGGHHHHHHGHGHHHFGHHHHGGGHHH?DGGGGGGGGGEGGGGGGFCFF.FFF?EGGFFFFFFFFFFFFFFFFFFFFFFFBFFFFF.EDDFFFFFFFFFFFFEFFFF
@M05620:45:000000000-G6HP7:1:1101:9564:2778 1:N:0:144
TACCTGTACTGGGGAAGCATTTGAATATCCCCCCATGGTGATGGGGACGGAGAACTGCTCCATAAACACAGGCAACGTGCCTAACTTTCCCGGGAAGATGAAGTCAAAGAGCGACCACAGCTCTCGGAGGTTATTTTGCATCGGTGAGCCAGACAGAATGATCCGATGAGGGGTGCGAAACTATTTGAGGAAAGGAAGCACCTTTTTATTAAATTTACCTTTTAGCAATCGCCATTCCTACCCTAAAGATC
+
ABABBFFFFFFBGGGGFGGGGFH6GHHHHHHGGEFHHHHBFHGHHGGGGGGGAHHHHGHHHEHB3@GHHGHGGHGHCGHHHHFFGHHGHHHG?EEEFFFHBGHGHHHHFHGHFFGGGHFGHHHGHGGFGCEHGFGHHGHHHHGAG?FGHGFHHGHHHHHHGHFHHGGGHGH?FEFGGGBAGGFGGGGFEFFFFFFFGFEGGFFFFFFFFFFBFFFFFBFFFFFFBFFFFF.ADDEFFFFFFFFFFFBBFFF
@M05620:45:000000000-G6HP7:1:1101:9540:2783 1:N:0:144
TACCTGTACTGGGGAAGCATTTGAATATCCCCCCATGGTGATGGGGACGGAGAACTGCTCCATAAACACAGGCAACGTGCCTAACTTTCCCGGGAAGATGAAGTCAAAGAGCGACCACAGCTCTCGGAGGTTATTTTGCATCGGTGAGCCAGACAGAATGATCCGATGAGGGGTGCGAAACTATTTGAGGAAAGGAAGCACCTTTTTATTAAATTTACCTTTTAGCAATCGCCATTCCTACCCTAAAGATC
+
BBBCCFFFFFFFGGGGGGGGGGHHHHHHHHHGGGGHHHHHHHHHHGGGGGGGGGHHHHHHHFHHGFHHHHGHGHHHGHHHHHHHHHHHHHHGGGGGGHHHHGHHHHHHHHHHGGGGGHHHHHHHHGGGGGGHHHHHHHHHHHGGGGGHHHHHHGHHHHHHHHHHHGGGHHHGGGGGGGDGGGGGGGGGGGCFGGGFGGGGGFFFFFFFFFFFFFFFFFFFFFFFFFFFFF?EFFFFFFFFFFFFFFFFFFF
@M05620:45:000000000-G6HP7:1:1101:19000:2826 1:N:0:144
TACCTGTACTGGGGAAGCATTCCTACCCTAAAGATCGGAAGAGCACACGTCTGAACTCCAGTCACAGCGATAGATCTCGTATGCCGTCTTCTGCTTGAAAAAAAAAAATACAAAAAAAATAAAAACGAATGCTCTGGGAACATATTAAATAAAAAAAAAAAAATAAGTGAAAAGAATGGAAGGAAAACAAAGTAGTATGTGACTGGAGGAGATATACACATGGAAGGTGGGCATATGTGTGTATACGACAG
+
BBBBBFFFFFFFGGGGGGGGGGHHFHHHHHFHHGHHGGGGGHFHHHHHGHHHGGHHHHHHHHHHHGGHFEHGGHHHHHGGEGHFGGGGHGHHHHHHHHHHHFEEGGE/022BBGGA@<C0111<1//...1111111>01./0000000000=00--------.000000000/..//////..//./...//9;//////////./.....://///////.///.//.:...//////..////...--
@M05620:45:000000000-G6HP7:1:1101:9567:2856 1:N:0:144
AGATTACTGCAACAGTTCCCCCTGGACCTGGAAAAGTTTCTTGCCTGGCTTACAGAAGCTGAAACAACTGCCAATGTCCTACAGGATGCTACCCGTAAGGAAAGGCTCCTAGAAGACTCCAAGGGAGTAAAAGAGCTGATGAAACAATGGCAAGTAAGTCAGGCATTTCCGCTTTAGCACTCTTGTGGATCCAATTGAACAATTCTCAGCATTTGTACTTGTAACTGACAAGCCAGGACAAAACAAAGATC
+
AA?>AFBFDFFFGGBBBBBBFFGAG4B4FGEBBGHHBGHHGHHFFGHGHGHFHHFFCGFGFFGHHFFGHHHHFHHHGGHHHHFHHFHFGFFHGHEEEGGH3FFGHGFEFHGHHGHFFGBHFFHGGFGEGFFHH/FFGGGGHFHGGGHH?FBBCFFGFHH2FFCFFFGHHHE?EDGHD1><GFGHHGGGHHHGGFHGHFBGFCGDGFHBD<DGHGHCGGHGHFHHHHHGCCCGGEBFGFGFF;CAEE?FFGC
@M05620:45:000000000-G6HP7:1:1101:9631:2859 1:N:0:144
AAACCAAGCAGACACTCACCGCTCCCTCGCCACAGGCCAATAGTTTGTCCTCACTGAGTTGGCAACAAGTGGCTGCTGTGGCTGCCATTTTTCTGGTGATGGCCATCAGCTCCGACGAGGTCAGCTGGGGGGCTTTCTTTGTGTAAGCAACGAGAAACCTGAAAGAAGCATTTTTTAACTAAGTCCTGCTGAGTCATTCATGAGTTTTTAGCCGCCTTGCTTCTTCTCACAGACTCTCTACTCTCATGCCA
+
AAABBBCFBFFFGGGGGGGGGGGGGGHHGGGGGHHHGGGHHHGGHHHHHHHHHHHHHHHHHFGFHGFHHHHHGHGGHHHHHHHGGHHHHHHHHHHHHHHHHHHHHHHHHGHHHGGGGGGGGHHHGHHHGGGGAGGGGGGGGFGGFFFFFFFFFFFFFFFFFFFBFFFFFFFFFFFFEFFFFFFFFFFFFFFFFFFFFFFFFFFFFFFFFFFFFFFFDFFFFFFFFFFFFFFFFFFFFFFFFFFFFFFFFF/
@M05620:45:000000000-G6HP7:1:1101:9652:2864 1:N:0:144
AAACCAAGCAGACACTCACCGCTCCCTCGCCACAGGCCAATAGTTTGTCCTCACTGAGTTGGCAACAAGTGGCTGCTGTGGCTGCCATTTTTCTGGTGATGGCCATCAGCTCCGACGAGGTCAGCTGGGGGGCTTTCTTTGTGTAAGCAACGAGAAACCTGAAAGAAGCATTTTTTAACTAAGTCCTGCTGAGTCATTCATGAGTTTTTAGCCGCCTTGCTTCTTCTCACAGACTCTCTACTCTCATGCCA
+
CCCCCBCFCFFFGGGGGGGGGGGGGGHHGGGGGHHHGGHDGHHHHHHHHHHHHHHHHHGHHHHHHHHHHHHHGHGGHHHHHHHGGHHHHHHHHHHHHHHHHHHHHHHHHHHHHGGGGGGGCHHHHHHHGGGGGGGGGGGGGGGGGGFFFFFFFFFFFFFFFFFFFFFFFFFFFFFFFFFFFFFFFFFFFFFFFBFFFFFFFFFFFFFFFFFFFFFFFFFFFFFFFFFFFFFFBFFFFFFFFFFFFFFFFF0
@M05620:45:000000000-G6HP7:1:1101:9557:2875 1:N:0:144
AGATTACTGCAACAGTTCCCCCTGGACCTGGAAAAGTTTCTTGCCTGGCTTACAGAAGCTGAAACAACTGCCAATGTCCTACAGGATGCTACCCGTAAGGAAAGGCTCCTAGAAGACTCCAAGGGAGTAAAAGAGCTGATGAAACAATGGCAAGTAAGTCAGGCATTTCCGCTTTAGCACTCTTGTGGATCCAATTGAACAATTCTCAGCATTTGTACTTGTAACTGACAAGCCAGGACAAAACAAAGATC
+
AAABBFFFFFFFGGGGGGGGGGGGHHHHHHHGFGHHFHHHHHHHHHHHHHHHHHHHHHHHHHHHHGHHHHHHHHHHHHHHHHGHHHHHHHHHHHGGGGHHHHHHHHHHGHHHHHHGHHHHHHHGFHGGHGHHHEHHHHHHHHHHHHHHHHHGHGHHHHHFHHHHHHHHHHGGGGGHHHHHHHHHHHHGHHHHHHHHHGHHHHHHHHHFHHHHHGHHHHHHHHHGHHHHHHHHGGGGGGGGGGFGGGGGGGF
@M05620:45:000000000-G6HP7:1:1101:9653:2882 1:N:0:144
AAACCAAGCAGACACTCACCGCTCCCTCGCCACAGGCCAATAGTTTGTCCTCACTGAGTTGGCAACAAGTGGCTGCTGTGGCTGCCATTTTTCTGGTGATGGCCATCAGCTCCGACGAGGTCAGCTGGGGGGCTTTCTTTGTGTAAGCAACGAGAAACCTGAAAGAAGCATTTTTTAACTAAGTCCTGCTGAGTCATTCATGAGTTTTTAGCCGCCTTGCTTCTTCTCACAGACTCTCTACTCTCATGCCA
+
BAABBBB@AFCFGGGGGGGGFGGGGGGHGGGGGHHEGGHHHHHHHHHHHHHHHHHHHHHGHHHHHHHHHHHHGHGGHHHHHGHGGHHHHHHHHHHGHFFHGGHHHHHHHHHHHGGGFFGGGGHHHHFFD?CGGGGGGGGGGGGGGGEFFFFFFFFFFFFFFFFFFFFFFFFFFFFFFFFFFFFFFFFFFFFFFFFFFFFFFFBFFFFFFFFFFADFFFFFFFFFFFFFFFFBFFFFFFFFFFFFFFF9BF/
@M05620:45:000000000-G6HP7:1:1101:17433:2901 1:N:0:144
AAACCAAGCAGACACTCACCGCTCCCTCGCCACAGGCCAATAGTTTGTCCTCACTGAGTTGGCAACAAGTGGCTGCTGTGGCTGCCATTTTTCTGGTGATGGCCATCAGCTCCGACGAGGTCAGCTGGGGGGCTTTCTTTGTGTAAGCAACGAGAAACCTGAAAGAAGCATTTTTTAACTAAGTCCTGCTGAGTCATTCATGAGTTTTTAGCCGCCTTGCTTCTTCTCACAGACTCTCTACTCTCATGCCA
+
CCCCCCCFCFFFGGGGGGGGGGGGGGHHGGGGGHHHGGHHHHHHHHHHHHHHHHHHHHGHHHHHHHHHHHHHGHGGHHHHHHHGGHHHHHHHHHHHHHHHHHHHHHHHHHHHHGGGGGGGGHHHHHHHGGGGGGGGGGGGGGGGGGFFFFFFFFFFFFFFFFFFFFFFFFFFFFFFFFFFFFFFFFFFFFFFFFFFFFFFFFFFFFFFFFFFFFFFFFFFFFFFFFFFFFFFFFFFFFFFFFFFFFFFFFB
@M05620:45:000000000-G6HP7:1:1101:19499:2968 1:N:0:144
CATCCTGACCCTGAAGTACCCCATTGAGCATGGCATCGTCACCAACTGGGACGACATGGAGAAGATCTGGCACCACACCTTCTACAACGAGCTGCGCGTGGCCCCGGAGGAGCACCCAGTGCTGCTGACCGAGGCCCCCCTGAACCCCAAGGCCAACAGAGAGAAGATGACTCAGGTGAGGCTCGGCCGACGCCCGTGCTCCTCCCGTCCTTTCCCCAGTCATTTTCTGCCCGGCTTGATTTCTGACATTA
+
BBBBBFFBFCFFGGGFFGGGGGGGHFGECGHHHHFFGEHHCEFG2AGHHHFGGEEEAEHFGCHHFDGHHHCGFFGEGEEGHFFHFHHHGFEEGFGFGGGE/EGEEGCGG?GGEGFGDFEHHHHHGHHF0F@@CFCCDDCCCGFH:CA:.;G:CEEFEEFFBFFGGGBFGGGFBBBFF9FGGE.A9=?9>F=FCC==-..AB9999:DFFDDFF9//9BA/BFFFFFFFB//:A9>->-.9;////;/BBF/
@M05620:45:000000000-G6HP7:1:1101:19493:2987 1:N:0:144
CATCCTGACCCTGAAGTACCCCATTGAGCATGGCATCGTCACCAACTGGGACGACATGGAGAAGATCTGGCACCACACCTTCTACAACGAGCTGCGCGTGGCCCCGGAGGAGCACCCAGTGCTGCTGACCGAGGCCCCCCTGAACCCCAAGGCCAACAGAGAGAAGATGACTCAGGTGAGGCTCGGCCGACGCCCGTGCTCCTCCCGTCCTTTCCCCAGTCATTTTCTGCCCGGCTTGAGTTCTGACATTA
+
CCCCCFFFFFFFGGGGGGGGGGGHHHHHHHHHHHHHHGHHHGHHHGHHHHHHGGGGGHHHHHHHGHHHHHHHHGHHHGGHHHHHHHHHGGGGGHHGGGGGGGHHGGGGGGGGHHHHGGHHHHHHHHHHHHGGGGGGGGGGGGHHHHGGGGHGHHGGGGGGGGGGGGGGGGGGGGGGGGGGGGGGFFFFFFFFFFFF9ADFFFFFFFFFFFFFFFFFFFFFFFFFFFFFFFFFFFFFFAFB:;FFFBFFFF0
@M05620:45:000000000-G6HP7:1:1101:20448:3010 1:N:0:144
AGATTACTGCAACAGTTCCCCCTGGACCTGGAAAAGTTTCTTGCCTGGCTTACAGAAGCTGAAACAACTGCCAATGTCCTACAGGATGCTACCCGTAAGGAAAGGCTCCTAGAAGACTCCAAGGGAGTAAAAGAGCTGATGAAACAATGGCAAGTAAGTCAGGCATTTCCGCTTTAGCACTCTTGTGGATCCAATTGAACAATTCTCAGCATTTGTACTTGTAACTGACAAGCCAGGGACAAAACAAAGAT
+
BBABAFFFFFFFGGGGGGGGGGGGHHHHHHHHHHHHGHHHHHHHHHHHHHHHHHHGHHHHHGHHHHHHHHHHHHHHHHHHFHHHGGHHHHHHGHGGGGHHHHHHHHHHGHHHHHHGHHHHGHHGFEGEHGHHHGHHHGFHHHHGHHHHGHHHHGHHHHHHHHHHHHHHHHGGGGGHHHHHHGHHHFGGHHHHHHHHHEHFFHHHFHHFHHFHHHHHHHHGHHHEHHHGHHHGHGGGGGFGGGGGGGGGGGF
@M05620:45:000000000-G6HP7:1:1101:12758:3020 1:N:0:144
AAACCAAGCAGACACTCACCGCTCCCTCGCCACAGGCCAATAGTTTGTCCTCACTGAGTTGGCAACAAGTGGCTGCTGTGGCTGCCATTTTTCTGGTGATGGCCATCAGCTCCGACGAGGTCAGCTGGGGGGCTTTCTTTGTGTAAGCAACGAGAAACCTGAAAGAAGCATTTTTTAACTAAGTCCTGCTGAGTCATTCATGAGTTTTTAGCCGCCTTGCTTCTTCTCACAGACTCTCTACTCTCATGCCA
+
BBBBBABFBFFFFGGFGGGGGGGGGFFHGGGGGHHGGGHHHHHHHHHHHHHHHHHHHHHHHHHGHHHHHEHHGHGGHGHHHHGGGHHHHHFHGHHHHHHHHHFHHHHHHHGHHGGGGFDGGHHHHHHHGGGGGGGGGGGGGGGGGGFFFFFFFFFFFFFFFFFFFFFFFFFFFFFFFFFFFFFFFFFFFFFFFFFFFFFFFFFFFFFFFFFFFFFFFFFFFFFFFFFFFFFFFFFFFFFFFFFFFFFFFFF
@M05620:45:000000000-G6HP7:1:1101:20442:3029 1:N:0:144
AGATTACTGCAACAGTTCCCCCTGGACCTGGAAAAGTTTCTTGCCTGGCTTACAGAAGCTGAAACAACTGCCAATGTCCTACAGGATGCTACCCGTAAGGAAAGGCTCCTAGAAGACTCCAAGGGAGTAAAAGAGCTGATGAAACAATGGCAAGTAAGTCAGGCATTTCCGCTTTAGCACTCTTGTGGATCCAATTGAACAATTCTCAGCATTTGTACTTGTAACTGACAAGCCAGGGACAAAACAAAGAT
+
BBBBBFFFFFFFGGFGGGGGGGGGHHHHHHHHHHHHHHHHHHHHHHHHHHHHHHHHHHHHHHHHHHHHHHHHHHHHHHHHHHHHHHHHHHHHHHGGGGHHGHFHHHHHGHHHHHHHHHHHHHHGFHGGHHHHHGHHHHHHHHHHHHHHGGHHHGGHHHHHHHHHHHHHHHGGGGGHFHHHHHHHHFHGHHHHHHHHHGHGFGHHHHHHFGHHHHHHHFHHHHHFHHHGHHHHHGGGGGGGGGGFFGGGGGF
@M05620:45:000000000-G6HP7:1:1101:12747:3033 1:N:0:144
AAACCAAGCAGACACTCACCGCTCCCTCGCCACAGGCCAATAGTTTGTCCTCACTGAGTTGGCAACAAGTGGCTGCTGTGGCTGCCATTTTTCTGGTGATGGCCATCAGCTCCGACGAGGTCAGCTGGGGGGCTTTCTTTGTGTAAGCAACGAGAAACCTGAAAGAAGCATTTTTTAACTAAGTCCTGCTGAGTCATTCATGAGTTTTTAGCCGCCTTGCTTCTTCTCACAGACTCTCTACTCTCATGCCA
+
CCCCCCCFCFFFGGGGGGGGGGGGGGHHGGGGGHHHGGHHHHHHHHHHHHHHHHHHHHHHHHHHHHHHHHHHGHGGHHHHHHHGGHHHHHHHHHHHHHHHHHHHHHHHHHHHHGGGGGGGFHHHHHHHGGGGGGGGGGGGGGGGGGFFFFFFFFFFFFFFFFFFFFFFFFFFFFFFFFFFFFFFFFFFFFFFFFFFFFFFFFFFFFFFFFFFFFFFFFFFFFFFFFFFFFFFFFFFFFFFFFFFFFFFFFF
@M05620:45:000000000-G6HP7:1:1101:12262:3124 1:N:0:144
AAACCAAGCAGACACTCACCGCTCCCTCGCCACAGGCCAATAGTTTGTCCTCACTGAGTTGGCAACAAGTGGCTGCTGTGGCTGCCATTTTTCTGGTGATGGCCATCAGCTCCGACGAGGTCAGCTGGGGGGCTTTCTTTGTGTAAGCAACGAGAAACCTGAAAGAAGCATTTTTTAACTAAGTCCTGCTGAGTCATTCATGAGTTTTTAGCCGCCTTGCTTCTTCTCACAGACTCTCTACTCTCATGCCA
+
CCCCCCCFCFFFGGGGGGGGGGGGGGHHGGGGGHHHGGHHHHHHHHHHHHHHHHHHHHHHHHHHHHHHHHHHGHGGHHHHHHHGGHHHHHHHHHHHHHHHHHHHHHHHHHHHHGGGGGGGGHHHHHHHGGGGGGGGGGGGGGGGGGFFFFFFFFFFFFFFFFFFFFFFFFFFFFFFFFFFFFFFFFFFFFFFFFFFFFFFFFFFFFFFFFFFFFFFFFFFFFFFFFFFFFFFFFFFFFFFFFFFFFFFFFB
@M05620:45:000000000-G6HP7:1:1101:9941:3147 1:N:0:144
CATCCTGACCCTGAAGTACCCCATTGAGCATGGCATCGTCACCAACTGGGACGACATGGAGAAGATCTGGCACCACACCTTCTACAACGAGCTGCGCGTGGCCCCGGAGGAGCACCCAGTGCTGCTGACCGAGGCCCCCCTGAACCCCAAGGCCAACAGAGAGAAGATGACTCAGGTGAGGCTCGGCCGACGCCCGTGCTCCTCCCGTCCTTTCCCCAGTCATTTTCTGCCCGGCTTGATTTCTGACATTA
+
BAABBFFFF4FFGGGGGGGGGGGHHHHHHHHHHHHHHGHHHGHHHGHHGHGHGGGGGHHFHHHGHFHFHHHHHGHHHGGHHHHHHHHHGEGGGHHGGGEFEGHHGGGGGGEDHEGGDGHHGHGHHHHGHHGGGGGGGGGCGGHHHHGGF.CEGHGGGGGGGGGGGGGGGGFGGFGGGGGGFGGGFFFFCABFFFFFFFDFFFFFFFFFFF?BFFFFBFFFFFFFFFFFFEFEFA99@;.9BFFFFBFBFB/
@M05620:45:000000000-G6HP7:1:1101:18249:3162 1:N:0:144
AGATTACTGCAACAGTTCCCCCTGGACCTGGAAAAGTTTCTTGCCTGGCTTACAGAAGCTGAAACAACTGCCAATGTCCTACAGGATGCTACCCGTAAGGAAAGGCTCCTAGAAGACTCCAAGGGAGTAAAAGAGCTGATGAAACAATGGCAAGTAAGTCAGGCATTTCCGCTTTAGCACTCTTGTGGATCCAATTGAACAATTCTCAGCATTTGTACTTGTAACTGACAAGCCAGGGACAAAACAAAGAT
+
AAAABFFFFFFFGGGGGGGGGGGGHHHHHHHHHHHHGHHHHHHHHHHHHHHHHHHHHHHHHHGHHHHHHHGHHHHHHHHHHHGHHGHHHHHHHHGGGGHHHHHHHHHHGHHHHHHHHHHHHHHGGHGGHHHHHGHHHHHHHHHHHHHHFGHHHGHHHHHHHHFHHHHHHHGGGGGHGHHHHHHHHHHGHHHHHHHHHHHGFHHHHHHHHHHHHHHHHHHHHHHHHFHGHFGHHGEFEGGGGGFFGGGGGGF
@M05620:45:000000000-G6HP7:1:1101:18224:3163 1:N:0:144
AGATTACTGCAACAGTTCCCCCTGGACCTGGAAAAGTTTCTTGCCTGGCTTACAGAAGCTGAAACAACTGCCAATGTCCTACAGGATGCTACCCGTAAGGAAAGGCTCCTAGAAGACTCCAAGGGAGTAAAAGAGCTGATGAAACAATGGCAAGTAAGTCAGGCATTTCCGCTTTAGCACTCTTGTGGATCCAATTGAACAATTCTCAGCATTTGTACTTGTAACTGACAAGCCAGGGACAAAACAAAGAT
+
BBBBCFFFFFFFGGGGGGGGGGGGHHHHGHHHHHHHGHHHHGHGHHHHHHHHHHHHHHHHHHHHHHHHHHHHHHHHHHHHHHHHHGHHHHHHHHGGGGHHHHHHHHHHGHHHHHHHHHHHHHHGGHGGHHHHHGHHHHFHHHHHHHHHHHHHHGHHHHHHHHHHHHHHHHGGGGGHHHHHHHHHHGHGHHHHHHHHHGHGHHHHHHHHHHHHHHHHHHHHHHHHHHHHHHHHGGGGGGGGGGGGGGGGGGF
@M05620:45:000000000-G6HP7:1:1101:9936:3164 1:N:0:144
CATCCTGACCCTGAAGTACCCCATTGAGCATGGCATCGTCACCAACTGGGACGACATGGAGAAGATCTGGCACCACACCTTCTACAACGAGCTGCGCGTGGCCCCGGAGGAGCACCCAGTGCTGCTGACCGAGGCCCCCCTGAACCCCAAGGCCAACAGAGAGAAGATGACTCAGGTGAGGCTCGGCCGACGCCCGTGCTCCTCCCGTCCTTTCCCCAGTCATTTTCTGCCCGGCTTGATTTCTGACATTT
+
CCBCCFFFFFFFGGGGGGGGGGGHHHGHHHHHHHHHHGHHHGHHHGHHHHHHGGGGGHHHHHHHHHHHHHHHHGHHHGGHHHHHHHHHGGGGGHHGGGGGGGHHGGGGGGGGHHHHGGHGHHHHHHHHHHGGGGGGGGGGGGHHHHGGGGHGHHGGGGGGGGGGGGGGGGGGGGGGGGGGGGGGFFFFFFFFFFFF-DFFFFFFFFFEFFFFFFFFFFFFFFFFFFFFFFFFDDFFFFFFFFFFFBFFFF/
@M05620:45:000000000-G6HP7:1:1101:19858:3171 1:N:0:144
AAACCAAGCAGACACTCACCGCTCCCTCGCCACAGGCCAATAGTTTGTCCTCACTGAGTTGGCAACAAGTGGCTGCTGTGGCTGCCATTTTTCTGGTGATGGCCATCAGCTCCGACGAGGTCAGCTGGGGGGCTTTCTTTGTGTAAGCAACGAGAAACCTGAAAGAAGCATTTTTTAACTAAGTCCTGCTGAGTCATTCATGAGTTTTTAGCCGCCTTGCTTCTTCTCACAGACTCTCTACTCTCATGCCA
+
CCCCCCCFCFFFGGGGGGGGGGGGGGHHGGGGGHHHGGHHHHHHHHHHHHHHHHHHHHHHHHHHHHHHHGHHGHGGHHHHHHHGGHHHHHHHHHHHHHHHHHHHHHHHHHHHHGGGGGGGGHHHHHHHGGGGGGGGGGGGGGGGGGFFFFFFFFFFFFFFFFFFFFFFFFFFFFFFFFFFFFFFFFFFFFFFFFFFFFFFFFFFFFFFFFFFFFFFFFFFFFFFFFFFFFFFEFFFFFFFFFFFFFFFFFE
@M05620:45:000000000-G6HP7:1:1101:19837:3180 1:N:0:144
AAACCAAGCAGACACTCACCGCTCCCTCGCCACAGGCCAATAGTTTGTCCTCACTGAGTTGGCAACAAGTGGCTGCTGTGGCTGCCATTTTTCTGGTGATGGCCATCAGCTCCGACGAGGTCAGCTGGGGGGCTTTCTTTGTGTAAGCAACGAGAAACCTGAAAGAAGCATTTTTTAACTAAGTCCTGCTGAGTCATTCATGAGTTTTTAGCCGCCTTGCTTCTTCTCACAGACTCTCTACTCTCATGCCA
+
AAAA?AACABCFGFGGGGFF0AEEFGHHGGGFGGHFFGHHHFHEFGHHHHHHHHH1GFHHHGFHHHHFFDGHGGGGFFGFBGFFEGFHHGHFFGHHFGFFBGGHHHHHHHGHHGGGEECGGF1FHGHHFGGGGGGGBFGGGGF9FFFFFFF@FFFBFFFBFFFFFFFFFFBFFFF@FFFFBFBFFFFBFFFFFFBFFFFFFFFFFFFFFFFFF->=BFFFFFFFEFFFFFFFBFFFFFFFFFFFFFFFFF/
@M05620:45:000000000-G6HP7:1:1101:19870:3187 1:N:0:144
AAACCAAGCAGACACTCACCGCTCCCTCGCCACAGGCCAATAGTTTGTCCTCACTGAGTTGGCAACAAGTGGCTGCTGTGGCTGCCATTTTTCTGGTGATGGCCATCAGCTCCGACGAGGTCAGCTGGGGGGCTTTCTTTGTGTAAGCAACGAGAAACCTGAAAGAAGCATTTTTTAACTAAGTCCTGCTGAGTCATTCATGAGTTTTTAGCCGCCTTGCTTCTTCTCACAGACTCTCTACTCTCATGCCA
+
BAABBBBFAFFFGGGGGGGGGGGGGGFHGGGGGGHDGGHHHHHHHHHHHHHHHHHHHHFGHHHHGHHHHHHHGHGGHHHHFHHGGHHHHHHHHHHHGHHHHHHHHHHHHHHHHGGFEGGGDHHHHHHHGGGGGGGGGGGGGGGGGGFFFFFFFFFFFFFFFFFFFFFFFFFFFFFFFFFFFFB9FFFFFFFFFFFFBFFFFFFF9FFFFFBFFFFFFFFFFFFFFFFEFFFEEFFFFFFFFFFFFFBFFFB
@M05620:45:000000000-G6HP7:1:1101:19852:3192 1:N:0:144
AAACCAAGCAGACACTCACCGCTCCCTCGCCACAGGCCAATAGTTTGTCCTCACTGAGTTGGCAACAAGTGGCTGCTGTGGCTGCCATTTTTCTGGTGATGGCCATCAGCTCCGACGAGGTCAGCTGGGGGGCTTTCTTTGTGTAAGCAACGAGAAACCTGAAAGAAGCATTTTTTAACTAAGTCCTGCTGAGTCATTCATGAGTTTTTAGCCGCCTTGCTTCTTCTCACAGACTCTCTACTCTCATGCCA
+
BBBBBBBFBFFFGGGFGGGGGGGGGGHHCGGFGHHHGGHHHHHHGHHHHHHHHHHHHHGGHEGHHHGHHGHHGHGGHHHHHHHGGHHHHHHHHHHHGHHHHHHHHHHHGHGHHGFGEGGGGHHHHHHHGGGGGGGGGGGGGFFGGGFFFFFFFFFFFFFFFFFFFFFFFFFFFFFFFFFFFFFFFFFFFFFFFFFBFFFFFFFFFFFFFFEFFADFFFFFFFFFFFFFFFFFFFFFFFFFFFFFFFFBFFF
@M05620:45:000000000-G6HP7:1:1101:15528:3224 1:N:0:144
TACCTGTACTGGGGAAGCATTTGAATATCCCCCCATGGTGATGGGGACGGAGAACTGCTCCATAAACACAGGCAACGTGCCTAACTTTCCCGGGAAGATGAAGTCAAAGAGCGACCACAGCTCTCGGAGGTTATTTTGCATCGGTGAGCCAGACAGAATGATCCGATGAGGGGTGCGAAACTATTTGAGGAAAGGAAGCACCTTTTTATTAAATTTACCTTTTAGCAATCGCCATTCCTACCCTAAAGATC
+
ABCCCFFFFFFFGGGGGGGGGGHHHHHHHHHGGGGHHHGHHHHHHGGGGGGGGHHHHHHHHGGHHHHHHHHHGEHGGHHHHHHHHHHHHHHGGGGGGHHHHHHHHHHHHHHHGGGGGHHHHHHHHGGGGGEHHHHHHHHFHHGGGGGHHHHHHGHHHHHHHHHHHGGGHHHGGGGGGGGGGGGGGGGGGGCFGFGGGGGFGFFFFFFFFFFFFFFFFFFFFFFFFFFFFFFFFDEFFFFFFFFFFFFFFFF
@M05620:45:000000000-G6HP7:1:1101:15693:3251 1:N:0:144
AAACCAAGCAGACACTCACCGCTCCCTCGCCACAGGCCAATAGTTTGTCCTCACTGAGTTGGCAACAAGTGGCTGCTGTGGCTGCCATTTTTCTGGTGATGGCCATCAGCTCCGACGAGGTCAGCTGGGGGGCTTTCTTTGTGTAAGCAACGAGAAACCTGAAAGAAGCATTTTTTAACTAAGTCCTGCTGAGTCATTCATGAGTTTTTAGCCGCCTTGCTTCTTCTCACAGACTCTCTACTCTCATGCCA
+
CCCCCCCFCFFFGGGGGGGGGGGGGGHHGGGGGHHHGGHHHHHHHHHHHHHHHHHHHHGHHHHHHHHHHHHHGHGGHHHHHHHGGHHHHHHHHHHHHHHHHHHHHHHHHHHHHGGGGGGGFHHHHHHHGGGGGGGGGGGGGGGGGGFFFFFFFFFFFFFFFFFFFFFFFFFFFFFFFFFFFFFFFFFFFFFFFFFFFFFFFFFFFFFFFFFFFFFFFFFFFFFFFFFFFFFFFFFFFFFFFFFFFFFFFFF
@M05620:45:000000000-G6HP7:1:1101:18486:3309 1:N:0:144
AAACCAAGCAGACACTCACCGCTCCCTCGCCACAGGCCAATAGTTTGTCCTCACTGAGTTGGCAACAAGTGGCTGCTGTGGCTGCCATTTTTCTGGTGATGGCCATCAGCTCCGACGAGGTCAGCTGGGGGGCTTTCTTTGTGTAAGCAACGAGAAACCTGAAAGAAGCATTTTTTAACTAAGTCCTGCTGAGTCATTCATGAGTTTTTAGCCGCCTTGCTTCTTCTCACAGACTCTCTACTCTCATGCCA
+
CCCCCCCFCFFFGGGGGGGGGGGGGGHHGGGGGHHHGGHHHHHHHHHHHHHHHHHHHHHHHHHHHHHHHGHHGHGGHHHHHHHGGHHHHHHHHHHHHHHHHHHHHHHHHHHHHGGGGGGGGHHHHHHHGGGGGGGGGGGGGGGGGGFFFFFFFFFFFFFFFFFFFFFFFFFFFFFFFFFFFFFFFFFFFFFFFFFFFFFFFFFFFFFFFFFFFFFFFFFFFFFFFFFFFFFFFFFFFFFFFFFFFFFFFFB
@M05620:45:000000000-G6HP7:1:1101:18485:3330 1:N:0:144
AAACCAAGCAGACACTCACCGCTCCCTCGCCACAGGCCAATAGTTTGTCCTCACTGAGTTGGCAACAAGTGGCTGCTGTGGCTGCCATTTTTCTGGTGATGGCCATCAGCTCCGACGAGGTCAGCTGGGGGGCTTTCTTTGTGTAAGCAACGAGAAACCTGAAAGAAGCATTTTTTAACTAAGTCCTGCTGAGTCATTCATGAGTTTTTAGCCGCCTTGCTTCTTCTCACAGACTCTCTACTCTCATGCCA
+
BBBBBBCFCFFFGGGGGGGGGGGGGGHHGGGGGHHHGGHHHHHHHHHHHHHHHHHHHHAFGHHHHHHHHFHHGGGGHHHHHHHGGHHHHHHHHHHHHHHHGHHHFHHHHHHHHGGGGGGGGHHHHHHHGGGGGGGGGGGGGGGGGGFFFFFFFFFFFFFFFFFFFFFFFFFFFFFFFFFFFFFFFFFFFFFFFFFFFFFFFFFFFFFFFFFFFFFFFFFFFFFFFFFFFFFFFFFFFFFFFFFFFFFFFFF
@M05620:45:000000000-G6HP7:1:1101:14279:3355 1:N:0:144
TACCTGTACTGGGGAAGCATTTGAATATCCCCCCATGGTGATGGGGACGGAGAACTGCTCCATAAACACAGGCAACGTGCCTAACTTTCCCGGGAAGATGAAGTCAAAGAGCGACCACAGCTCTCGGAGGTTATTTTGCATCGGTGAGCCAGACAGAATGATCCGATGAGGGGGGCGAAACTATTTGAGGAAAGGAAGCACCTTTTTATTAAATTTACCTTTTAGCAATCGCCATTCCTACCCTAAAGATC
+
ABBBBFFFFFFFGGGGGGGGGGGHHGHHHHHGGGFHHHBG5BGHHEEEGFEEEHFHHFFHHBGHHHHHCGHHFFGGFGHHHDHHFGHFHHFGGGGCFFFFHBFFFGHHBFGHCFGGGHEGHCGFDGG/AFEFDGHHFFHBFFGFDFAHHHGGGEGHHFB0<DGDGDAACHHGC-;-@DF>FFFFFFB9AB9F/FFFBFABFFFFFFBEFFFFFFFFFFBFFFFFFFFBF9;AAD;BFFFFFFF9FFBFFFF
@M05620:45:000000000-G6HP7:1:1101:8810:3356 1:N:0:144
TACCTGTACTGGGGAAGCATTTGAATATCCCCCCATGGTGATGGGGACGGAGAACTGCTCCATAAACACAGGCAACGTGCCTAACTTTCCCGGGAAGATGAAGTCAAAGAGCGACCACAGCTCTCGGAGGTTATTTTGCATCGGTGAGCCAGACAGAATGATCCGATGAGGGGTGCGAAACTATTTGAGGAAAGGAAGCACCTTTTTATTAAATTTACCTTTTAGCAATCGCCATTCCTACCCTAAAGATC
+
AAAAAFFFFFFFGGFGGGGGGGHHHHHHHHHGGGGHHHGGFHHHHGGGGGGGGHHHHHHHHHHHHGHHHHHHFHHHGHHHHHGHGHHHHHHEGGCGGHHHFHHGHHHHHHHHGGGFGHHHHHHHHGGDGGEHHHHHHH<FHHGGGGGHHHHHHGHHHHHHHHHHHDGFHHHGGCFDAA@DGGGGGGGFEGCFFGGFGGGFGFFFFFFFFFFBFFFFFFFFFFFFFFFFFBEFFFFFFFFFFFFFFFFFFFF
@M05620:45:000000000-G6HP7:1:1101:14298:3357 1:N:0:144
TACCTGTACTGGGGAAGCATTTGAATATCCCCCCATGGTGATGGGGACGGAGAACTGCTCCATAAACACAGGCAACGTGCCTAACTTTCCCGGGAAGATGAAGTCAAAGAGCGACCACAGCTCTCGGAGGTTATTTTGCATCGGTGAGCCAGACAGAATGATCCGATGAGGGGTGCGAAACTATTTGAGGAAAGGAAGCACCTTTTTATTAAATTTACCTTTTAGCAATCGCCATTCCTACCCTAAAGATC
+
CBCCCFFFFFFFGGGGGGGGGGHHHHHHHHHGGGGHHHGHFHHHHGGGGGGGGHHHHHHHHHHHHHHHHHHHGHHHGHHHHHHHHHHHHHHGGGGGGHHHGHHHHHHHHHHHGGGGGHHHHHHHHGGGGGEHHHHHHHHHHHGGGGGHHHHHHGHHHHHHGHHHHGGGHHHGG;EGGGGGGGGGGGGGEF;FGGGGGGGFGEFFFFFFFFFBFFFFFFFFFFFFFFBBFFEFFFFFFFFFFFFFFFFFFFF
@M05620:45:000000000-G6HP7:1:1101:8816:3373 1:N:0:144
TACCTGTACTGGGGAAGCATTTGAATATCCCCCCATGGTGATGGGGACGGAGAACTGCTCCATAAACACAGGCAACGTGCCTAACTTTCCCGGGAAGATGAAGTCAAAGAGCGACCACAGCTCTCGGAGGTTATTTTGCATCGGTGAGCCAGACAGAATGATCCGATGAGGGGTGCGAAACTATTTGAGGAAAGGAAGCACCTTTTTATTAAATTTACCTTTTAGCAATCGCCATTCCTACCCTAAAGATC
+
BBCCBFFFFFFFGGGGGGGGGGHHHHHHHHHGGGGHHHGHHHHHHGGGGGGGGHHHHHHHHHHHHGHHHHHHGHHHGHHHHHHHHHHHHHHGGGGGGHHHHHHHHHHHHHHHGGGGGHHHHHHHHGGGGGEHHHHHHHHHHHGGGGGHHHHHHGHHHHHHHHHHHGGGHHHGGGGGGGGGGGGGGGGGGGFGGGGGGGGFGFFFFFFFFFFFFFFFFFFFFFFFFFFFFFEFFFFFFFFFFFFFFBFFFFF
@M05620:45:000000000-G6HP7:1:1101:14283:3377 1:N:0:144
TACCTGTACTGGGGAAGCATTTGAATATCCCCCCATGGTGATGGGGACGGAGAACTGCTCCATAAACACAGGCAACGTGCCTAACTTTCCCGGGAAGATGAAGTCAAAGAGCGACCACAGCTCTCGGAGGTTATTTTGCATCGGTGAGCCAGACAGAATGATCCGATGAGGGGTGCGAAACTATTTGAGGAAAGGAAGCACCTTTTTATTAAATTTACCTTTTAGCAATCGCCATTCCTACCCTAAAGATC
+
BCCCCFFFFFFFGGGGEGGGGGHHHDHHHHHGGGGHHGFG5GHHH?2EFGGEEEEGGFDGGFEGHHHFGHHEEGHGEGCGGFH@FGHGHHFGGFGFEFFFHFGD4GHGDGFC/<BB<FCGEFCDDEA?AFGHFHHHHHH1DFD.<.<<GGFG<<CFHHBDGFHHG?EAGHHGC.:D?DC?DBFFGBBBA/CFBAFGFGEFGEFFFFFEFFFFBFFFBFBFFFFFBFF9FE.;.9;FFFFFFFFBFFB/BBF
@M05620:45:000000000-G6HP7:1:1101:14589:3378 1:N:0:144
CATCCTGACCCTGAAGTACCCCATTGAGCATGGCATCGTCACCAACTGGGACGACATGGAGAAGATCTGGCACCACACCTTCTACAACGAGCTGCGCGTGGCCCCGGAGGAGCACCCAGTGCTGCTGACCGAGGCCCCCCTGAACCCCAAGGCCAACAGAGAGAAGATGACTCAGGTGAGGCTCGGCCGACGCCCGTGCTCCTCCCGTCCTTTCCCCAGTCATTTTCTGCCCGGCTTGATTTCTGACATTT
+
CCCCCFFFFFFFGFGGGGGGGGGHHHHHHHHHHHHHHGHHHGHHHGHHHHHHGGGGGHHGHHHHHHHHHHHGHGHHHGGHHHHHHHFHGGGGGHHGGGGGGGHHGGGGGGGGHHHHGGHHHHHHHHHHHHGGGGGGGGGGGGGHHHGGDGHGHHG?EEGGGGGGGGFFGGGGGGGGGGGGGGGGFFFFFAFFFFFF;ADFFFFFFFFFFFFFFFFFFFFFFFFFFFFFFBBEFAFFFFFFFFFFF;F/BF/
@M05620:45:000000000-G6HP7:1:1101:14586:3397 1:N:0:144
CATCCTGACCCTGAAGTACCCCATTGAGCATGGCATCGTCACCAACTGGGACGACATGGAGAAGATCTGGCACCACACCTTCTACAACGAGCTGCGCGTGGCCCCGGAGGAGCACCCAGTGCTGCTGACCGAGGCCCCCCTGAACCCCAAGGCCAACAGAGAGAAGATGACTCAGGTGAGGCTCGGCCGACGCCCGTGCTCCTCCCGTCCTTTCCCCAGTCATTTTCTGCCCGGCTTGATTTCTGACATTA
+
BBCCCFFFFFFFGGGGGGGGGGGHHHHHHHHHHHHHHGHHHGHHHGHHHHHHGGGGGHHHHHHHHHHHHHHHHGHHHGGHHHHHHHHHGGGGGHHGGGGGGGHHGGGGGGGGHHHHGGHHHHHHHHHHHHGGGGGGGGGGGGHHHHGGGGHGHHGGGGGGGGGGGGGGGGGGGGGGGGGGGGGGFFFFFFFFFFFFFFFFFFFFFFFFFFFFFFFFFFFFFFFFFFFFFFFFFFFFFFFFFFFFFFFFFF9
@M05620:45:000000000-G6HP7:1:1101:19939:3411 1:N:0:144
CATCCTGACCCTGAAGTACCCCATTGAGCATGGCATCGTCACCAACTGGGACGACATGGAGAAGATCTGGCACCACACCTTCTACAACGAGCTGCGCGTGGCCCCGGAGGAGCACCCAGTGCTGCTGACCGAGGCCCCCCTGAACCCCAAGGCCAACAGAGAGAAGATGACTCAGGTGAGGCTCGGCCGACGCCCGTGCTCCTCCCGTCCTTTCCCCAGTCATTTTCTGCCCGGCTTGATTTCTGACATTA
+
ABBBBFFFFFFFGGGGGGGGGGGHHHHHHHHHHHHHHGHHHGHHHGHHHHHHGGGGGHHHHHHHHHHHHHHHHGHHHGGHHHHHHHHHGGGGGHHGGGFGGGHHGGGGGGGGHHHHGGHHHHHHHHHHHHGGGGGGGGGGGGHHHHGGGGHGHHGGGGGGGGGGGGGGGGGGGGGGGGGGGGEGFFFFFFFCFFFF;DFFFFFFFFFFFFFFFFFFFFFFFFFFFFFFFFFFFFFFFFFFFFFFFFFFFF/
@M05620:45:000000000-G6HP7:1:1101:14585:3416 1:N:0:144
CATCCTGACCCTGAAGTACCCCATTGAGCATGGCATCGTCACCAACTGGGACGACATGGAGAAGATCTGGCACCACACCTTCTACAACGAGCTGCGCGTGGCCCCGGAGGAGCACCCAGTGCTGCTGACCGAGGCCCCCCTGAACCCCAAGGCCAACAGAGAGAAGATGACTCAGGTGAGGCTCGGCCGACGCCCGTGCTCCTCCCGTCCTTTCCCCAGTCATTTTCTGCCCGGCTTGATTTCTGACATTA
+
BBBBBFFFFFFFGGGGGGGGGGGHHHHHHHHHHHHHHEHGHGHHHGHHGHHHGGGGGHHHHGHHHHHHHDGHHGHHHGGHHHHHHHHHEGGGGHHGGGGGGGHHGGGGGGGGHHHHGGHHHHHHHHHHHHGGGGGGGGGGGGHHHHGGGGHGHHGGGGGGGGGGGGGGGGGGGGGGGGGGGGGGFFFFFFFDFFFFDDDEFFFFFFDFFFFFFFFFFFFFFFFFFFFFFFFFFADFFAFFFFFFFFFFFF/
@M05620:45:000000000-G6HP7:1:1101:11539:3416 1:N:0:144
CATCCTGACCCTGAAGTACCCCATTGAGCATGGCATCGTCACCAACTGGGACGACATGGAGAAGATCTGGCACCACACCTTCTACAACGAGCTGCGCGTGGCCCCGGAGGAGCACCCAGTGCTGCTGACCGAGGCCCCCCTGAACCCCAAGGCCAACAGAGAGAAGATGACTCAGGTGAGGCTCGGCCGACGCCCGTGCTCCTCCCGTCCTTTCCCCAGTCATTTTCTGCCCGGCTTGATTTCTGACATTA
+
CCCCCFFFFFFFGGGGGGGGGGGHHHHHHHHHHHHHHGHHHGHHHGHHHHHHGGGGGHHHHHHHHHHHHHHHHGHHHGGHHHHHHHHHGGGGGHHGGGGGGGHHGGGGGGGGHHHHGGHHHHHHHHHHHHGGGGGGGGGGGGHHHHGGGGHGHHGGGGGGGGGGGGGGGGGGGGGGGGGGGGGGFFFFFFFFFFFFDFFFFFFFFFFFFFFFFFFFFFFFFFFFFFFFFFFFFFFFFF.FFFFFFFFFFF0
@M05620:45:000000000-G6HP7:1:1101:19962:3418 1:N:0:144
CATCCTGACCCTGAAGTACCCCATTGAGCATGGCATCGTCACCAACTGGGACGACATGGAGAAGATCTGGCACCACACCTTCTACAACGAGCTGCGCGTGGCCCCGGAGGAGCACCCAGTGCTGCTGACCGAGGCCCCCCTGAACCCCAAGGCCAACAGAGAGAAGATGACTCAGGTGAGGCTCGGCCGACGCCCGTGCTCCTCCCGTCCTTTCCCCAGTCATTTTCTGCCCGGCTTGATTTCTGACATTT
+
CCCCCFFFFFFFGGGGGGGGGGGHHHHHHHHHHHHHHGHHHGHHHGHHHHHHGGGGGHHHHHHHHHHHHHHHHGHHHGGHHHHHHHHHGGGGGHHGGGGGGGHHGGGGGGGGHHHHGGHFGHHHHHHHHHGGGGGGGGGGGGHHHHGGGGHGHHGGGGGGGGGGGGGGGGGGGGGGGGGGGGGGFFFFFFFFFFFFDFFFFFFFFFBADFDFFFFFFFFFFBFFFFFFFFFFDDFFFFABFFFFF/BBFF/
@M05620:45:000000000-G6HP7:1:1101:16258:3427 1:N:0:144
AAACCAAGCAGACACTCACCGCTCCCTCGCCACAGGCCAATAGTTTGTCCTCACTGAGTTGGCAACAAGTGGCTGCTGTGGCTGCCATTTTTCTGGTGATGGCCATCAGCTCCGACGAGGTCAGCTGGGGGGCTTTCTTTGTGTAAGCAACGAGAAACCTGAAAGAAGCATTTTTTAACTAAGTCCTGCTGAGTCATTCATGAGTTTTTAGCCGCCTTGCTTCTTCTCACAGACTCTCTACTCTCATGCCA
+
DDCDCCDFDFFFGGGGGGGGGGGGGGHHGGGGGHHHGGHHHHHHHHHHHHHHHHHHHHHHHHHHHHHHHHHHGHGGHHHHHHHGGHHHHHHHHHHHHHHHHHHHHHHHHHHHHGGGGGGGGHHHHHHHGGGGGGGGGGGGGGGGGGFFFFFFFFFFFFFFFFFFFFFFFFFFFFHFFFFHHFFFFFHFFFFFFFFFFFFFFHFFFFFFFFFFFFFFFFFFHHFFFFFFHFFFFFFFFFFHFFFFFFFFFFB
@M05620:45:000000000-G6HP7:1:1101:11522:3432 1:N:0:144
CATCCTGACCCTGAAGTACCCCATTGAGCATGGCATCGTCACCAACTGGGACGACATGGAGAAGATCTGGCACCACACCTTCTACAACGAGCTGCGCGTGGCCCCGGAGGAGCACCCAGTGCTGCTGACCGAGGCCCCCCTGAACCCCAAGGCCAACAGAGAGAAGATGACTCAGGTGAGGCTCGGCCGACGCCCGTGCTCCTCCCTTCCTTTCCCCAGCCATTTTCTGCCCGGCTTGATTTCTGACATTA
+
AA>AAFBDFBFFFGGGBBGGFGEHGGHFEGHFHHFHHGGHGGFFGGFHBF2FEGGGGH23BA1FGEHHFGHGGGFHHGDHGHHFHHHG/F?EDBCECEGEE@EFEG<CGCG/FGFEDEFHB<FGFHC1FGC--A-C<C@<:C/CGEDDFDCEE:AGEEBFF/EGGBBFGEGF0B0CB/CFGGFG;;.:->999@@--.99/:/B/E.;;9FFBBB/9B?.:.BFFBFFBFFFF-=9--.:BFBFBFFFF//
@M05620:45:000000000-G6HP7:1:1101:16263:3448 1:N:0:144
AAACCAAGCAGACACTCACCGCTCCCTCGCCACAGGCCAATAGTTTGTCCTCACTGAGTTGGCAACAAGTGGCTGCTGTGGCTGCCATTTTTCTGGTGATGGCCATCAGCTCCGACGAGGTCAGCTGGGGGGCTTTCTTTGTGTAAGCAACGAGAAACCTGAAAGAAGCATTTTTTAACTAAGTCCTGCTGAGTCATTCATGAGTTTTTAGCCGCCTTGCTTCTTCTCACAGACTCTCTACTCTCATGCCA
+
BBBCCCCFCFFFGGGGGGGGGGGGGGHHGGGGGHHHGGHHHHHHHHHHHHHHHHHHHHHHHHHHHHHHHGHHGHGGHHGHHHHGGHHHHHHHHHHHHHGHHHHHHHHHHHHHHGGGGGGGFGHHHHHHGGGGGGGGGGGGGGGGGGFFFFFFFFFFFFFFFFFFFFFFFFFFFFFFFFFFFFFFFFFFFFFFFFFFFFFFFFFFFFFFFFFFFFFFFFFFFFFFFFFFFFFFFFFFFFFFFFFFFFFFFFF
@M05620:45:000000000-G6HP7:1:1101:20865:3456 1:N:0:144
AAACCAAGCAGACACTCACCGCTCCCTCGCCACAGGCCAATAGTTTGTCCTCACTGAGTTGGCAACAAGTGGCTGCTGTGGCTGCCATTTTTCTGGTGATGGCCATCAGCTCCGACGAGGTCAGCTGGGGGGCTTTCTTTGTGTAAGCAACGAGAAACCTGAAAGAAGCATTTTTTAACTAAGTCCTGCTGAGTCATTCATGAGTTTTTAGCCGCCTTGCTTCTTCTCACAGACTCTCTACTCTCATGCCA
+
CCCCCCCFCFFFGGGGGGGGGGGGGGHHGGGGGHHHGGHHHHHHHHHHHHHHHHHHHGHHHHHHHHHHHHHHGHGGHHHHHHHGGHHHHHHHHHHHHHHHHHHHHHHHHHHHHGGGGGGGGHHHHHHHGGGGGGGGGGGGGGGGGGFFFFFFFFFFFFFFFFFFFFFFFFFFFFFFFFFFFFFFFFFFFFFFFFFFFFFFFFFFFFFFFFFFFFFFFFFFFFFFFFFFFFFFEFFFFFFFFFFFFFFFFF/
@M05620:45:000000000-G6HP7:1:1101:14256:3483 1:N:0:144
TACCTGTACTGGGGAAGCATTTGAATATCCCCCCATGGTGATGGGGACGGAGAACTGCTCCATAAACACAGGCAACGTGCCTAACTTTCCCGGGAAGATGAAGTCAAAGAGCGACCACAGCTCTCGGAGGTTATTTTGCCTCGGTGAGCCAGACAGAATGATCCGATGAGGGGTGCGAAACTATTTGAGGAAAGGAAGCACCTTTTTATTAAATTTACCTTTTAGCAATCGCCATTCCTACCCTAAAGATC
+
AA1AAFFFFF@1G?FFEC1ABABDDFGHHF1AAFGHCHHFHBAEE//AFGGAEHHDABEFCGEFHFHFGHGEFGHHE?>/F1@GHD@2@@F>EE>>>>FGBF<>FFGHHHEG@CGG/?/GF<@GGAFGGC??FGD<F<G1><A<>..<FGGG.CHF/CFD0<DD<<:E00/.::=C?9A?ABFFFFF0CB0;/.9C/CEBFFFB99FEBBF/9BBBBFFF/9FB/9//;B-EB?AFB/FBB-AFFB/B/B/
@M05620:45:000000000-G6HP7:1:1101:13456:3487 1:N:0:144
CATCCTGACCCTGAAGTACCCCATTGAGCATGGCATCGTCACCAACTGGGACGACATGGAGAAGATCTGGCACCACACCTTCTACAACGAGCTGCGCGTGGCCCCGGAGGAGCACCCAGTGCTGCTGACCGAGGCCCCCCTGAACCCCAAGGCCAACAGAGAGAAGATGACTCAGGTGAGGCTCGGCCGACGCCCGTGCTCCTCCCGTCCTTTCCCCAGTCATTTTCTGCCCGGCTTGATTTCTGACATTT
+
CCCCCFFFFFFFGGGGGGGGGGGHHHHHHHHHHHHHHGHHHGHHHGHHHHHHGGGGGHHHHHHHHHHHHHHHHGHHHGGHHHHHHHHHGGGGGHHGGGGGGGHHGGGGGGGGHGHHGGHGHHHHHHHHHHGGGGGGGGGGGGHHHHGGGGHGHHGGGGGGGGGGFFFFGGGGGGGGGGGGGGGGFFFFFFFFFFFF>DFFFFFFFFF;DDFFFFFFFFDFFEFFFFFFFFFFFFFFFFFFFFFFF/BBBF/
@M05620:45:000000000-G6HP7:1:1101:14256:3502 1:N:0:144
TACCTGTACTGGGGAAGCATTTGAATATCCCCCCATGGTGATGGGGACGGAGAACTGCTCCATAAACACAGGCAACGTGCCTAACTTTCCCGGGAAGATGAAGTCAAAGAGCGACCACAGCTCTCGGAGGTTATTTTGCATCGGTGAGCCAGACAGAATGATCCGATGAGGGGTGCGAAACTATTTGAGGAAAGGAAGCACCTTTTTATTAAATTTACCTTTTAGCAATCGCCATTCCTACCCTAAAGATC
+
AABBBFFFFFFFGGGGGGGGGGHHHHHHHHHGGGGHHHGHHHHHHGGGGGGGGHHHHHHHHHHHHHHHHHHHGHHHGHHHHHHHHHHHHHHGGGGGGGHHHHHHHHHHHHHHGGGGGHHHHHHHHGGGGGEHHHHHHHHHHHGGGGGHHHHHHGHHHHHHHHHHHGGGHHHGGCCGGGGGGGGGGGGFFFCFFGGGGGGGGFFFFFFFFFFBFFFFFFFFFFFFFFFFFFEFFFFFFFFFFFFFFFFFFFF
@M05620:45:000000000-G6HP7:1:1101:14058:3547 1:N:0:144
CATCCTGACCCTGAAGTACCCCATTGAGCATGGCATCGTCACCAACTGGGACGACATGGAGAAGATCTGGCACCACACCTTCTACAACGAGCTGCGCGTGGCCCCGGAGGAGCACCCAGTGCTGCTGACCGAGGCCCCCCTGAACCCCAAGGCCAACAGAGAGAAGATGACTCAGGTGAGGCTCGGCCGACGCCCGTGCTCCTCCCGTCCTTTCCCCAGTCATTTTCTGCCCGGCTTGATTTCTGACATTA
+
ABBBBFFFFFFFGGGGGGGGGGGHHHHHHHHHHHHHHGHHHGHHHGHHHGHHGGGGGHHHHHHHHHHGHHHHHGHHHGGHHHHHHHHHGGGGGHHGGGGGGGHHGGGGGGGGHHHHGGHHHHHHHHHHHHGGGGGGGGGGGGHHHHGGGGHGHHGGGGGGGGGGGGGGGGGGGGGGGGGGGGGGFFFFFFFFFFFFBFFFFFFFFFFFFFFFFFFFFFFFFFFFFFFFFFFFFFFFFFFFFFFFFEFFFF/
@M05620:45:000000000-G6HP7:1:1101:20955:3550 1:N:0:144
CATCCTGACCCTGAAGCACCCCATTGAGCATGGCATCGTCACCAACTGGGACGACATGGAGAAGATCTGGCACCACACCTTCTACAACGAGCTGCGCGTGGCCCCGGAGGAGCACCCAGTGCTGCTGACCGAGGCCCCCCTGAACCCCAAGGCCAACAGAGAGAAGATGACTCAGGTGAGGCTCGGCCGACGCCCGTGCTCCTCCCGTCCTTTCCCCAGTCATTTTCTGCCCGGCTTGATTTCTGACATTT
+
BBBBBFFFFFFFGGGGBFGGGGGHHHHHHHFHHHHHHGHHHGHHHGHHHHHHGGGGGHHFHHHHHHHHHHHHHGHHHGGHHHHHHHHHGGGGGHHGGGGGGGHHGGGGGGGGHHHHGGHGHHHHHHHHHHGGGGGGGGGGGGHHHHGGGGHGGGGGGGGGGGGGGGGGGGGGGGGGGGGGGFFFFFFFCAAFFFFF@FFFFFFFFFFFFFFFFFFFFFFFFFFFFFFFFFFFAACFFA.;BFFFFBBFFF/
@M05620:45:000000000-G6HP7:1:1101:14075:3555 1:N:0:144
CATCCTGACCCTGAAGTACCCCATTGAGCATGGCATCGTCACCAACTGGGACGACATGGAGAAGATCTGGCACCACACCTTCTACAACGAGCTGCGCGTGGCCCCGGAGGAGCACCCAGTGCTGCTGACCGAGGCCCCCCTGAACCCCAAGGCCAACAGAGAGAAGATGACTCAGGTGAGGCTCGGCCGACGCCCGTGCTCCTCCCGTCCTTTCCCCAGTCATTTTCTGCCCGGCTTGATTTCTGACATTA
+
>>>AAFFFFFFFGGGFGFGGGGGHHHHHHHHHHHHHHFGHHGHHHGGHHGHHGGGGGGHGHHHHFHHGGBGHGGGHHGGHHHHHHHHHGGGGGHHGGGEGGGHHGGGGGGFGHHHHGGHGHHHHHHHHHHGGGGGGGGGGCGHGGHGGGGHGHHGGGGGGGGGGGGGGGGGGGGGGGFGGGGEG@@FF?@@@@@@@9AAEFFFFFFBEBFFFFFFFFFFFFEFFFFFFFFFFF??@@@FFFFFFFFFFFF/
@M05620:45:000000000-G6HP7:1:1101:10069:3584 1:N:0:144
AGATTACTGCAACAGTTCCCCCTGGACCTGGAAAAGTTTCTTGCCTGGCTTACAGAAGCTGAAACAACTGCCAATGTCCTACAGGATGCTACCCGTAAGGAAAGGCTCCTAGAAGACTCCAAGGGAGTAAAAGAGCTGATGAAACAATGGCAAGTAAGTCAGGCATTTCCGCTTTAGCACTCTTGTGGATCCAATTGAACAATTCTCAGCATTTGTACTTGTAACTGACAAGCCAGGGACAAAACAAAGAT
+
BBBCCFFFFFFFGGGGGGGGGGGGHHHHHHHHGHHHGHHHHHHHHHHHHHHHHHHHHHHHHHHHHHHHHHHHGFHHHHHHHHHHHHHHHHHHHHGGGGHHHFHHHHHHGHHHHHHGHHHHHHHGGHGGHFHHHGHHHHGHHHHHHHHHGHGHHGHHHHHHHHHHHHHHHHGGGGGHHHHHHHHHHGHGHHHHHHHHHGHFHGHHHHHFHHHHHHHHGHHHHHHGHHHHGHGHHGFGGGGGGGGGGGGGGFG
@M05620:45:000000000-G6HP7:1:1101:10073:3603 1:N:0:144
AGATTACTGCAACAGTTCCCCCTGGACCTGGAAAAGTTTCTTGCCTGGCTTACAGAAGCTGAAACAACTGCCAATGTCCTACAGGATGCTACCCGTAAGGAAAGGCTCCTAGAAGACTCCAAGGGAGTAAAAGAGCTGATGAAACAATGGCAAGTAAGTCAGGCATTTCCGCTTTAGCACTCTTGTGGATCCAATTGAACAATTCTCAGCATTTGTACTTGTAACTGACAAGCCAGGGACAAAACAAAGAT
+
ABAAAFFFFFFFGGGGGGGGGGGGGGHHHFFFGHHHFHHHHHHHHHGFGHHHHHHHHFHHHHHHHGGHHGHGHFHFHHHHHHGGCFHHHHHHHHGGGGHBFCGB1GGHFHGFG3GHHHHHHHFFGHGGHHFHGFEGHHHHHHHHGHFHHHHGHGHHHHHHHHBGHHHHHHGGGGGHFHHHHHHHHFHGHHHHFGFFDD0CGFHHHHHHFHHHHHHHHFGGCG:GGFGFFHBCCFFFEG?FGFBAFEE.C;:
@M05620:45:000000000-G6HP7:1:1101:9681:3609 1:N:0:144
CATCCTGACCCTGAAGTACCCCATTGAGCATGGCATCGTCACCAACTGGGACGACATGGAGAAGATCTGGCACCACACCTTCTACAACGAGCTGCGCGTGGCCCCGGAGGAGCACCCAGTGCTGCTGACCGAGGCCCCCCTGAACCCCAAGGCCAACAGAGAGAAGATGACTCAGGTGAGGCTCGGCCGACGCCCGTGCTCCTCCCGTCCTTTCCCCAGTCATTTTCTGCCCGGCTTGATTTCTGACATTA
+
CCCCCFFFFFFFGGGGGGGGGGGHHHHHHHHHGHHHHGHHHGHHHGHHHHHHGGGGGHHHHHHHHHHHHHHHHGHHHGGHHHHHHHHHGGGGGHHGGGGGGGHHGGGGGGGGHHHHGGHHHHHHHHHHHHGGGGGGGGGGGGHHHHGGGGHGHHGEGGGGGGGGGGGGGGGGGGGGGGGGGGGGFFEFFFFDFFFF-ADFFFFFFFFFFFFFFFFFFFAFFFFFFFFFFEFFF;AFFA.FFFFFF0BFFF0
@M05620:45:000000000-G6HP7:1:1101:10465:3646 1:N:0:144
CATCCTGACCCTGAAGTACCCCATTGAGCATGGCATCGTCACCAACTGGGACGACATGGAGAAGATCTGGCACCACACCTTCTACAACGAGCTGCGCGTGGCCCCGGAGGAGCACCCAGTGCTGCTGACCGAGGCCCCCCTGAACCCCAAGGCCAACAGAGAGAAGATGACTCAGGTGAGGCTCGGCCGACGCCCGTGCTCCTCCCGTCCTTTCCCCAGTCATTTTCTGCCCGGCTTGATTTCTGACATTA
+
BBBBBFFFFFFFGGGFGGGGGGGHHHHHHHHGHHHHHGHHHGHHHGHHGHFHGGGGGHHHHHHHHHHHHHHHHGHHHGGHHHHHHHHHGGGGGHHGGGEFGGHHGGGGGGFGHHHHGGH?GHHHHHHGHHGGGGGGGGGGGGFHHHGGCAGGHHGGGGGGGGGGGGGGGGGGGGGGGG0AFFEGFAEDFFFFFFFFFFFFFFFFFFFFFFDFFFFFFFDFFEFFFFFFFFFFFF;DCF.FFFFFB;9FFF/
@M05620:45:000000000-G6HP7:1:1101:10445:3650 1:N:0:144
CATCCTGACCCTGAAGTACCCCATTGAGCATGGCATCGTCACCAACTGGGACGACATGGAGAAGATCTGGCACCACACCTTCTACAACGAGCTGCGCGTGGCCCCGGAGGAGCACCCAGTGCTGCTGACCGAGGCCCCCCTGAACCCCAAGGCCAACAGAGAGAAGATGACTCAGGTAAGGCTCGGCCGACGCCCGTGCTCCTCCCGTCCTTTCCCCAGTCATTTTCTGCCCGGCTTGATTTCTGACATTA
+
BCACBFFFFFFFGGGGGGGGGGGHHHHHGHHHHHHHHGHHHGHHHGHHHHGHGGGGGHHGHHHHHHHHHHHHHGHHHGGHHHHHHHHHGGGGGHHGGGGGGGHHGGGGGGGGHGHHGGHGHHHHHHHHHHGGGGGGGGGCCGHHHHGGGFHGHHGGGGGGGGGGGGGFGGGGGGGGG0FGGGGGFFFFFACFFFFFFADFFFFFFFFFFFFFFFFFFFDFFFFFFFFFFFFFFAAFFF.BFFFFFFFFFF/
@M05620:45:000000000-G6HP7:1:1101:10445:3668 1:N:0:144
CATCCTGACCCTGAAGTACCCCATTGAGCATGGCATCGTCACCAACTGGGACGACATGGAGAAGATCTGGCACCACACCTTCTACAACGAGCTGCGCGTGGCCCCGGAGGAGCACCCAGTGCTGCTGACCGAGGCCCCCCTGAACCCCAAGGCCAACAGAGAGAAGATGACTCAGGTAAGGCTCGGCCGACGCCCGTGCTCCTCCCGTCCTTTCCCCAGTCATTTTCTGCCCGGCTTGATTTCTGACATTA
+
AAAABF4DFFFFFGBDGFGGGGGGHGHHGGHGAGGHHEHHHGHHGGHGAGHGECGGGHFGGHHHHGHHEBGHHGHHHGFGHHHHHHHGEF1EGGHGGGG@EGHHGEFCCGGDHHHHGGHGFFFGFGFFHHGGGCCFGGGGD.CGHHGGGDCGCGEGGGGFFC.EFFF0CBFGGF0FGGG9:C/AB;AD-@DCDFFF99:;BFFBBEAEFFFFFFFFFF./BFFFFF9BFFFF.;BFFA.FFFFFF/BFFF/
@M05620:45:000000000-G6HP7:1:1101:14030:3670 1:N:0:144
AAACCAAGCAGACACTCACCGCTCCCTCGCCACAGGCCAATAGTTTGTCCTCACTGAGTTGGCAACAAGTGGCTGCTGTGGCTGCCATTTTTCTGGTGATGGCCATCAGCTCCGACGAGGTCAGCTGGGGGGCTTTCTTTGTGTAAGCAACGAGAAACCTGAAAGAAGCATTTTTTAACTAAGTCCTGCTGAGTCATTCATGAGTTTTTAGCCGCCTTGCTTCTTCTCACAGACTCTCTACTCTCATGCCA
+
CCCCCBBFCFFFGGGGGGGGGGGGGGHHGGGGGHHHGGHGHHHHHHHHHHHHHHHHHHHHHHHHHHHHHHHHGHGGHHHHHHHGGHHHHHHHHHHHHHHHHHHHHHHHHHHHHGGGGGGGGHHHHHHHGGGGGGGGGGGGGGGGGGFFFFFFFFFFFFFFFFFFFFFFFFFFFFFFFFFFFFFFFFFFFFFFFFFFFFFFFFFFFFFFFFFFFFFFFFFFFFFFFFFFFFFFFFFFFFFFFFFFFFFFFFF
@M05620:45:000000000-G6HP7:1:1101:19339:3706 1:N:0:144
CATCCTGACCCTGAAGTACCCCGGCTTGCTTTCTGACATTAGATCGGAAGAGCACACGTCTGAACTCCAGTCACAGCGCTAGATCTCGTATGCCGTCTTCTGCTTGAAAAAAAAAACAGTGCTGCTGACCGAGGCCCCCCTGAACCCCAAGGCCAACAGAGAGAAGATGACTCAGGTGAGGCTCGGCCGACGCCCGCGCTCCTCCCGTCCCTTCCCCAGTCATTTTCTGCCCGGCTGGATTTCTGACATTA
+
AAAAAFFFFFFFGGGGGGGGGG?000AE01DD1AA2D1FAG1121////BG00FHHAEAAFAG21FGBFGD1@FH1///B//12B220??0021/?EGF2FDG11F0F11B/<B//??0>GHHHHF1GHHACC@@FCCGGA.GGHHGGGGHFHAHCFEBFBFBEEGGBF0FFGF0/;/CFFA9;A-AB@----@@--;9@BF9BFF--;B-9BF/FF-99:BFF;:BF/B/AB<@--;-FBFFBF//;BF/
@M05620:45:000000000-G6HP7:1:1101:20003:3757 1:N:0:144
CATCCTGACCCTGAAGTACCCCATTGAGCATGGCATCGTCACCAACTGGGACGACATGGAGAAGATCTGGCACCACACCTTCTACAACGAGCTGCGCGTGGCCCCGGAGGAGCACCCAGTGCTGCTGACCGAGGCCCCCCTGAACCCCAAGGCCAACAGAGAGAAGATGACTCAGGTGAGGCTCGGCCGACGCCCGTGCTCCTCCCGTCCTTTCCCCAGTCATTTTCTGCCCGGCTTGATTTCTGACATTT
+
BBBBBFFFFFFFGGGGGGGGGGGHHHHGHHHHFHHHHGFHHGHHHGHHFHFHGGGGGHHHHHHHHHHHHHHHHGHHHGGHHHHHHHHHGGGGGHHGGGGGGGHHGGGGGGGGHHHHGGHHHHHHHHHGHHGGGGGGGGGGGGHHHHGGGGHGHHGGGGGGGGGGGGGGGGGGGGGGGGFGFFGGFFFFFFFFFFFF>FFAFFFFFFFEFFDFFFFFFFFFFFFFFFFFFFFF?DAFFA;BFFFFFBFFFF/
@M05620:45:000000000-G6HP7:1:1101:19088:3782 1:N:0:144
AGATTACTGCAACAGTTCCCCCTGGACCTGGAAAAGTTTCTTGCCTGGCTTACAGAAGCTGAAACAACTGCCAATGTCCTACAGGATGCTACCCGTAAGGAAAGGCTCCTAGAAGACTCCAAGGGAGTAAAAGAGCTGATGAAACAATGGCAAGTAAGTCAGGCATTTCCGCTTTAGCACTCTTGTGGATCCAATTGAACAATTCTCAGCATTTGTACTTGTAACTGACAAGCCAGGGACAAAACAAAGAT
+
CCCCCFFFFFFFGGGGGGGGGGGGHHHHHHHHHHHHHHHHHHHHHHHHHHHHHHHHHHHHHHHHHHGHHHHHHHHHHHHHHHHHHHHHHHHHHHGGGGHHHHHHHHHHGHHHHGHGHHHHHHHGGHGGHHHHHGHHHHGHGHHHHHHHHHHHHGHHHHHHHHGHHHHHHHGGGGGHHHHHHHHHHGHGHHHHGFHHHHHFFGHHHHHGGHHHHHHHHFHHHHHHHHHGHHHHHGGGGGGGGGGGGGGGGGF
@M05620:45:000000000-G6HP7:1:1101:9842:3791 1:N:0:144
CATCCTGACCCTGAAGTACCCCATTGAGCATGGCATCGTCACCAACTGGGACGACATGGAGAAGATCTGGCACCACACCTTCTACAACGAGCTGCGCGTGGCCCCGGAGGAGCACCCAGTGCTGCTGACCGAGGCCCCCCTGAACCCCAAGGCCAACAGAGAGAAGATGACTCAGGTGAGGCTCGGCCGACGCCCGTGCTCCTCCCGTCCTTTCCCCAGTCATTTTCTGCCCGGCTTGATTTCTGACATTT
+
BBBCCFFFFFFFGGGGGGGGGGGHHHHHHHHHHHHHHGHHHGHHHGHHHHHHGGGGGHHFHHHHHHHHHHHHHGHHHGGHHHHHHHHHGGGGGHHGGGGGGGHHGGGGGGGGHHHHGGHHHHHHHHHHHHGGGCGGGGGGGGHHHHGGGGHGHHGEGGGGGGGGGFGFGGGGGGGGGGGGGGGGFFFFFFFF@FFFFFFFFFFFFFFEFFFFFFFFFFFFFBBFFFFFF0;AFDFFFF:FFFFFF0BBBF0
@M05620:45:000000000-G6HP7:1:1101:9853:3806 1:N:0:144
CATCCTGACCCTGAAGTACCCCATTGAGCATGGCATCGTCACCAACTGGGACGACATGGAGAAGATCTGGCACCACACCTTCTACAACGAGCTGCGCGTGGCCCCGGAGGAGCACCCAGTGCTGCTGACCGAGGCCCCCCTGAACCCCAAGGCCAACAGAGAGAAGATGACTCAGGTGAGGCTCGGCCGACGCCCGTGCTCCTCCCGTCCTTTCCCCAGTCATTTTCTGCCCGGCTTGATTTCTGACATTA
+
CCCCCFFFFFFFGGGGGGGGGGGHHHHHHHHHHHHHHGHHHGHHHGHHHGHHGGGGGHHHHHHHHHHHHHHHHGHHHGGHHHHHHHHHGGGGGHHGGGGGGGHHGGGGGGGGHHHHGGHHHHHHHHHHHHGGGGGGGGGGGGHHHHGGGDHGHHGGGGGGGGGGGGGGGGGGGGGGGGGGGGGGFFFFFFFFFFFFCDFFFFFFFFFADFDFFFFFFFFFFFFFFFFFFFFFFAFFFFFFFFFFFFFFFF0
@M05620:45:000000000-G6HP7:1:1101:9836:3812 1:N:0:144
CATCCTGACCCTGAAGTACCCCATTGAGCATGGCATCGTCACCAACTGGGACGACATGGAGAAGATCTGGCACCACACCTTCTACAACGAGCTGCGCGTGGCCCCGGAGGAGCACCCAGTGCTGCTGACCGAGGCCCCCCTGAACCCCAAGGCCAACAGAGAGAAGATGACTCAGGTGAGGCTCGGCCGACGCCCGTGCTCCTCCCGTCCTTTCCCCAGTCATTTTCTGCCCGGCTTGATTTCTGACATTT
+
CBCCCFFFFFFFGGGGGGGGGGGHHHHHHHHHHHHHHGHHHGHGHGHHHHHHGGGGGHHHHHHHHHHHHHHHHGHHHGGHHHHHHHHHGGGGGHHGGGGGGGHHGGGGGGGGHHHHGGHHHHHHHHHHHHGGGGGGGGGGGGHHHHGGG?HFHHGGGGGGGGGGGGGGGGGGGGGGGGGGGGEGFFFFFCFFFFFFFDDEFFFFFFDEFFFFFFFFFFFFFBFFFFFFFFFFFFFFFF?FFFFFFBBBFF/
@M05620:45:000000000-G6HP7:1:1101:13415:3857 1:N:0:144
TACCTGTACTGGGGAAGCATTTGAATATCCCCCCATGGTGATGGGGACGGAGAACTGCTCCATAAACACAGGCAACGTGCCTAACTTTCCCGGGAAGATGAAGTCAAAGAGCGACCACAGCTCTCGGAGGTTATTTTGCATCGGTGAGCCAGACAGAATGATCCGATGAGGGGTGCGAAACTATTTGAGGAAAGGAAGCACCTTTTTATTAAATTTACCTTTTAGCAATCGCCATTCCTACCCTAAAGATC
+
BBBCCFFFFFFFGGGGGGGGGGHHHHHHHHHGGGGHHHGHHHHHHGGGGGGGGHHHHHHHHGHHHGHHHHHHGHHHGHGHHHHHHHHHHHHGGGGGGHHHHHHHHHHHHHGHGGGGGHHHHHHHHGGGGGGHHHHHHHHHHHGGGGGHHHHHHGHHHHHHHHHHHGGGHHGGGDFGGGGGGGGGGGGGGGGGGGGGGGGGGFFFFFFFFFFFFFFFFFFFFFFFFFFFFFFFFFFFFFFFFFFFFFFFFFF
@M05620:45:000000000-G6HP7:1:1101:13507:3858 1:N:0:144
AAACCAAGCAGACACTCACCGCTCCCTCGCCACAGGCCAATAGTTTGTCCTCACTGAGTTGGCAACAAGTGGCTGCTGTGGCTGCCATTTTTCTGGTGATGGCCATCAGCTCCGACGAGGTCAGCTGGGGGGCTTTCTTTGTGTAAGCAACGAGAAACCTGAAAGAAGCATTTTTTAACTAAGTCCTGCTGAGTCATTCATGAGTTTTTAGCCGCCTTGCTTCTTCTCACAGACTCTCTACTCTCATGCCA
+
BBBBBBBFBFFFGGGGGGGGGGGGGGHHGGGGGHHHGGHHHHHHHHHHHHHHHHHHHHHHHGHHHHHGHHHHGHGGHHHHHHHGGHHHHHHHHHHHHHHHHHHHHHHHHHHHHGGGEGGGGHHHHHHHGGGGGGGGGGGGGGGGGGFFFFFFFFDFFFFFFFFFFFFFFFFFFFFFFFFFFFFFFFFFFFFFFFFFFFFFFFFFFFFFFFBFFFFFFFFFFFFFFEFFFFFFBFFFFFFEFBFFFFFFFF/
@M05620:45:000000000-G6HP7:1:1101:13492:3877 1:N:0:144
AAACCAAGCAGACACTCACCGCTCCCTCGCCACAGGCCAATAGTTTGTCCTCACTGAGTTGGCAACAAGTGGCTGCTGTGGCTGCCATTTTTCTGGTGATGGCCATCAGCTCCGACGAGGTCAGCTGGGGGGCTTTCTTTGTGTAAGCAACGAGAAACCTGAAAGAAGCATTTTTTAACTAAGTCCTGCTGAGTCATTCATGAGTTTTTAGCCGCCTTGCTTCTTCTCACAGACTCTCTACTCTCATGCCA
+
BBBCCCCFCFFFGGGGGGGGGGGGGGHHGGGGGHHHGGHHHHHHHHHHHHHHHHHHHHHHHHHGHHHHHHHHGHGGHHHHHHHGGHHHHHHHHHHHHHHHHHHHHHHHHHHHHGGGGGGGGHHHHHHHGGGGGGGGGGGGGGGGGGFFFFFFFFFFFFFFFFFFFFFFFFFFFFFFFFFFFFFFFFFFFFFFFFFFFFFFFFFFFFFFFFFFFFFFFFFFFFFFFFFFFFFFFFFFFFFFFFFFFFFFFF/
@M05620:45:000000000-G6HP7:1:1101:16564:3906 1:N:0:144
AGATTACTGCAACAGTTCCCCCTGGACCTGGAAAAGTTTCTTGCCTGGCTTACAGAAGCTGAAACAACTGCCAATGTCCTACAGGATGCTACCCGTAAGGAAAGGCTCCTAGAAGACTCCAAGGGAGTAAAAGAGCTGATGAAACAATGGCAAGTAAGTCAGGCATTTCCGCTTTAGCACTCTTGTGGATCCAATTGAACAATTCTCAGCATTTGTACTTGTAACTGACAAGCCAGGGACAAAACAAAGAT
+
ABCCBFFFFFFFGGGGGGGGGGGGHHHHHHHHFHHHHHHHHHHHHHHHHHHHHHHHHHHHHHHHHHHHHHHHHHHGHHHHHHHHHHHHHHHHHHGGGGHHHHHHHHHHGHHHHHHHHHHHGHHGGHGGHHHGHGHHHHHHHHHHHHHHHHHHHGHHHHHHHHHHHHHHHHGGGGGHFHHHHHHHHHHGHHHHHHHHHHHGHHHHHHHHHHGHHHHHHHHHHHHHHHHHHHFGGGGGFGGGGGGGGGGGGGF
@M05620:45:000000000-G6HP7:1:1101:22203:3918 1:N:0:144
AGATTACTGCAACAGTTCCCCCTGGACCTGGAAAAGTTTCTTGCCTGGCTTACAGAAGCTGAAACAACTGCCAATGTCCTACAGGATGCTACCCGTAAGGAAAGGCTCCTAGAAGACTCCAAGGGAGTAAAAGAGCTGATGAAACAATGGCAAGTAAGTCAGGCATTTCCGCTTTAGCACTCTTGTGGATCCAATTGAACAATTCTCAGCATTTGTACTTGTAACTGACAAGCCAGGGACAAAACAAAGAT
+
CCCCCFFFFFFFGGGGGGGGGGGGHHHHHHHHHHHHGHHHHHHHHHHHHHHHHHHHHHHHHHHHHHHHHHHHFHHHHHHHHHHHHHHHHHHHHHGGGGHHHHHHHHHHGHHHHHHHHHHHHHHGGHGGHFHHHGHHHHHHHHHHHGHHHHHHHGHHHHHHHHHHHHHHHHGGGGGHHHGHHHHHHHHGHHHHHGHHHGHFFHHHHHHHHHHHHHHHHHHHHHHHHHHHGHHHHGGGGGGGGGGGGGGGGGF
@M05620:45:000000000-G6HP7:1:1101:19610:3926 1:N:0:144
CATCCTGACCCTGAAGTACCCCATTGAGCATGGCATCGTCACCAACTGGGACGACATGGAGAAGATCTGGCACCACACCTTCTACAACGAGCTGCGCGTGGCCCCGGAGGAGCACCCAGTGCTGCTGACCGAGGCCCCCCTGAACCCCAAGGCCAACAGAGAGAAGATGACTCAGGTGAGGCTCGGCCGACGCCCGTGCTCCTCCCGTCCTTTCCCCAGTCATTTTCTGCCCGGCTTGATTTCTGACATTT
+
CCCCCFFFFFFFGGGGGGGGGGGHHHHHHHHHHHHHHGHHHGHHHGHHHHHHGGGGGHHHHHHHGHHHHHHHHGHHHGGHHHHHHHHHGGGGGGHGGGGGGGHHGGGGGGGGHHHHGGHHHHHHHHHHHHGGGGGGGGGGGGHHHHGGGGHGHHGGGGGGGGGGGGGGGGGGGGGGGGGGGGGGFFFFFFFFFFFFBFFFFFFFFFFFFFFFFFFFFFFFFFFFFFFFFFFFFFFFFFAFFFFFB0;FFF0
@M05620:45:000000000-G6HP7:1:1101:16552:3934 1:N:0:144
AGATTACTGCAACAGTTCCCCCTGGACCTGGAAAAGTTTCTTGCCTGGCTTACAGAAGCTGAAACAACTGCCAATGTCCTACAGGATGCTACCCGTAAGGAAAGGCTCCTAGAAGACTCCAAGGGAGTAAAAGAGCTGATGAAACAATGGCAAGTAAGTCAGGCATTTCCGCTTTAGCACTCTTGTGGATCCAATTGAACAATTCTCAGCATTTGTACTTGTAACTGACAAGCCAGGGACAAAACAAAGAT
+
BB@ABFFFFFFFGGGGGGGGGGGGHHHHHHFHHHHHBGHHHHHHHHHHHHHHHHHHHHHHHHHHHGHHHHHHHHHHHHHHHHGHGHHGHHHHHHGGGGHHHHHGHHHHGHHHHHHHHHHHHHHGGHGGHHHHHGHHHHHHHHHHHHHHFGHGHGGHHGHHGGBGHGFHHHGGGGGHGHHHHHHHHGHGHHHHGHHHHGHGHHHGHHHGGHGHHHHHHHHHHHHEHHHGFGHHGGFFFGGGGGGFGGGGGGF
@M05620:45:000000000-G6HP7:1:1101:19625:3937 1:N:0:144
CATCCTGACCCTGAAGTACCCCATTGAGCATGGCATCGTCACCAACTGGGACGACATGGAGAAGATCTGGCACCACACCTTCTACAACGAGCTGCGCGTGGCCCCGGAGGAGCACCCAGTGCTGCTGACCGAGGCCCCCCTGAACCCCAAGGCCAACAGAGAGAAGATGACTCAGGTGAGGCTCGGCCGACGCCCGTGCTCCTCCCGTCCTTTCCCCAGTCATTTTCTGCCCGGCTTGATTTCTGACATTA
+
AAAAAF1BFBFFFGBEBGGGGGGHGHHFFDFH0GFHHEEECEGGHGHHEACGC/EEEHHEH1CFGFEFHHHHHGHHHGGHHHHHHHHHGEGGEHGGGGEEGEHHGGCGGCCCGEFHGGHHHHGHHHHFGCCCC?CFGGCCCGGHHFGGGGFGHHEFGGFGFGBGGFGGGGEFFFBFFF0CCAEG@?EA9;@@?@@;@-BEFFFFFEFFF?A/:BFFB-BBF/FFF/9/;BFA-9@@@;99/;FF/B;;BF/
@M05620:45:000000000-G6HP7:1:1101:11609:3958 1:N:0:144
AGATTACTGCAACAGTTCCCCCTGGACCTGGAAAAGTTTCTTGCCTGGCTTACAGAAGCTGAAACAACTGCCAATGTCCTACAGGATGCTACCCGTAAGGAAAGGCTCCTAGAAGACTCCAAGGGAGTAAAGGAGCTGATGAAACAATGGCAAGTAAGTCAGGCATTTCCGCTTTAGCACTCTTGTGGATCCAATTGAACAATTCTCAGCATTTGTACTTGTAACTGACAAGCCAGGGACAAAACAAAGAT
+
CCCCCFFFFFFFGGGGGGGGGGGGHHHHHHHHHHGFGHHHHHHHHHHHHHHHHHHHHHHHHGHHHHHHHHHHHHHHHHHHHHHHHHHHHHHHHHGFGGHHHHHHHHHHGHHHHHHHHHHHHGHGGHGGHHHHHHHHHHBGHHHHHHHHHHHHHGHHGHHHHHHHHHHHHHGGGGGHHHHHHHHHHHHGFHHHGHHHHHHGHHHHHHHHHHHHHHHHHGHHHHHHHHHHHFFCHGGGGGGGGGGGGGGGGFF
@M05620:45:000000000-G6HP7:1:1101:11614:3975 1:N:0:144
AGATTACTGCAACAGTTCCCCCTGGACCTGGAAAAGTTTCTTGCCTGGCTTACAGAAGCTGAAACAACTGCCAATGTCCTACAGGATGCTACCCGTAAGGAAAGGCTCCTAGAAGACTCCAAGGGAGTAAAGGAGCTGATGAAACAATGGCAAGTAAGTCAGGCATTTCCGCTTTAGCACTCTTGTGGATCCAATTGAACAATTCTCAGCATTTGTACTTGTAACTGACAAGCCAGGGACAAAACAAAGAT
+
AAAAAFFFBFFFGGFGGGGGGGGGHHHHHCHFHHHHGGFHHHHHHHGAFCFGHHHFHFGHFHHHHHHHHHHHHHHHHHHHHHGHHFHHHHHHHHGEGGHHHHHHHHHHGHHHHHHHHHHHHHHGGHGGHHHHHHHHHHGHGHHHHHHHHHHHHGHHGHHHHHHHHHHHHHGGGGGHHHHHHHHHHHHGHHHHGHHHHGHHHHHHHHHHHHHHHHHHHFGGHFHHHHHGHHHGGGGGGGGGGGGGGGGGGGC
@M05620:45:000000000-G6HP7:1:1101:20866:3975 1:N:0:144
TACCTGTACTGGGGAAGAGTGTAGCAATCGCCATTCCTACCCTAAAGATCGGAAGAGCACACGTCTGAACTCCAGTCACAGCGATAGATCTCGTATGCCGTCTTCTGCTTGAAAAAAAAAAAAAAAAAAAGATAGAACAAAGAAAATTATTTATAGAATAGAATAGAAAAAAGAGCTATATTGCGGACATAAACCTAAACACGCAGAGACAAGCGATGGGCCAAGAGTGTTGTAGATGTAAGGTTGGTTTA
+
BBCCCFFFFFFFGGGGGGGGGGHHHHHHHGGGGGHHHHHHHHHHHHHHHHHGGGGHHHHHHHGHHHGHHHHHHHHHHHHHHHGGHGGHHHHHHFFHHHHGGGHGHHHHHHHHHHHGGGGCG>>/>-->--.<0<00:://.//.//00000000000000000::000:/.-.9//000;0000.-9--00000/:00:0:..----9////..9........9;.;0000./0:0:0:0000:0/-...0
@M05620:45:000000000-G6HP7:1:1101:20392:3998 1:N:0:144
TACCTGTACTGGGGAAGCATTTGAATATCCCCCCATGGTGATGGGGACGGTGAACTGCTCCATAAACACAGGCAACGTGCCTAACTTTCCCGGGAAGATGAAGTCAAAGAGCGACCACAGCTCTCGGGGGTTATTTTGCATCGGTGAGCCAGACAGAATGATCCGATGAGGGGGGCGAAACTATTTGAGGGAAGGAAGCACCTTTTTATTAAATTTACTTTTTAGCAATAGCCATTCCTATCCTAAAGATC
+
11A11D@3DF3111FGA1B1FGGBDA3AAA10AAA0B01A12A1///AA////BBGEFH111A211110B>//F0//>?//11@B1BF1FHCG//>E0F1F>>GD2>FH000</</</?0/@1>1?///---F0DDH000=0.<CEGAGC/..::://::CH00..;.09/.----;-;--:B/BF/B-9--;--F/9-/-99/99B-F////;FFFB/9/9/-//////////;9/;F9/;//BFFB/B/
@M05620:45:000000000-G6HP7:1:1101:13866:4026 1:N:0:144
AAACCAAGCAGACACTCACCGCTCCCTCGCCACAGGCCAATAGTTTGTCCTCACTGAGTTGGCAACAAGTGGCTGCTGTGGCTGCCATTTTTCTGGTGATGGCCATCAGCTCCGACGAGGTCAGCTGGGGGGCTTTCTTTGTGTAAGCAACGAGAAACCTGAAAGAAGCATTTTTTAACTAAGTCCTGCTGAGTCATTCATGAGTTTTTAGCCGCCTTGCTTCTTCTCACAGACTCTCTACTCTCATGCCA
+
CCCCCCCFCFFFGGGGGGGGGGGGGGHHGGGGGHHHGGHHHHHHHHHHHHHHHHHHHHHHHHHHHHHHHHHHGHGGHHHHHHHGGHHHHHHHHHHHHHHHHHHHHHHHHHHHHGGGGGGGGHHHHHHHGGGGGGGGGGGGGGGGGGFFFFFFFFFFFFFFFFFFFFFFFFFFFFFFFFFFFFFFFFFFFFFFFFFFFFFFFFFFFFFFFFFFFFFFFFFFFFFFFFFFFFFFFFFFFFFFFFFFFFFFFFF
@M05620:45:000000000-G6HP7:1:1101:23725:4028 1:N:0:144
CATCCTGACCCTGAAGTACCCCATTGAGCATGGCATCGTCACCAACTGGGACGACATGGAGAAGATCTGGCACCACACCTTCTACAACGAGCTGCGCGTGGCCCCGGAGGAGCACCCAGTGCTGCTGACCGAGGCCCCCCTGAACCCCAAGGCCAACAGAGAGAAGATGACTCAGGTGAGGCTCGGCCGACGCCCGTGCTCCTCCCGTCCTTTCCCCAGTCATTTTCTGCCCGGCTTGATTTCTGACATTA
+
CCCCCFFFFFFFGGGGGFGGGGGHHHHHHHHHHHHHHGHHHGHHHGHHHHHHGGGGGHHHHHHHHHHHHHHHHGHHHGGHHHHHHHHHGGGGGHHGGGEGGGHHGGGGGGGGHHHHGGHHHHHHHHHHHHGGGGGGGGGGGGHHHHGGGGHGHHGGGGGGGGGGGGGGGGGGGGGGGGGGGGGGFFFFFFFFFFFFDFFFFFFFFFFFFFFFFFFFFFFFFFFFFFFFFFFFFFFFFFFFFFFFFBFFFF0
@M05620:45:000000000-G6HP7:1:1101:12443:4037 1:N:0:144
CATCCTGACCCTGAAGTACCCCATTGAGCATGGCATCGTCACCAACTGGGACGACATGGAGAAGATCTGGCACCACACCTTCTACAACGAGCTGCGCGTGGCCCCGGAGGAGCACCCAGTGCTGCTGACCGAGGCCCCCCTGAACCCCAAGGCCAACAGAGAGAAGATGACTCAGGTGAGGCTCGGCCGACGCCCGTGCTCCTCCCGTCCTTTCCCCAGTCATTTTCTGCCCGGCTTGATTTCTGACATTA
+
CDCDDFFFFFFFGGGGGGGGGGGHHHHHHHHHHHHHHGHHHGHHHGHHHHHHGGGGGHHHHHHHHHHHHHHHHGHHHGGHHHHHHHHHGGGGGHHGGGGGGGHHGGGGGGGGHHHHGGHHHHHHHHHHHHGGGGGGGGGGGGHHHHGGGGHGHHGGGGGGGGGGGGGGGGGGGGGGGGGGGGGGFFFFFFFFFFFF>AFFFFFFFFFFFFFFFFFFFFFFFFFFFFFFFFFFFFFFFAFFFFFFFFFFFF0
@M05620:45:000000000-G6HP7:1:1101:8701:4114 1:N:0:144
AAACCAAGCAGACACTCACCGCTCCCTCGCCACAGGCCAATAGTTTGTCCTCACTGAGTTGGCAACAAGTGGCTGCTGTGGCTGCCATTTTTCTGGTGATGGCCATCAGCTCCGACGAGGTCAGCTGGGGGGCTTTCTTTGTGTAAGCAACGAGAAACCTGAAAGAAGCATTTTTTAACTAAGTCCTGCTGAGTCATTCATGAGTTTTTAGCCGCCTTGCTTCTTCTCACAGACTCTCTACTCTCATGCCA
+
AAAABABFBFCFFGFFGGGGEEGEFGHFGGEDFHHGCGDHFGHHHHHHFFGEFHHHGFHHHHHGGHHHHFFGEFGGFFHHHHFFGHFHHFHGFFHGHHEGGHHFFGHHHHHFGEEEE/BCGFGHGHHHGCCG@BGFFBFGGGGGGFFFFFFBEFBFFFFFFBFFFFAFFFFFFFFBFFFFFFFFFFFFFFFFFFFFFFFFFFFFFFFFFFFBFD=?DDFFFFFFFFFFFFFFFFFFFFFFBFBFBFFBFFF
@M05620:45:000000000-G6HP7:1:1101:22275:4153 1:N:0:144
AAACCAAGCAGACACTCACCGCTCCCTCGCCACAGGCCAATAGTTTGTCCTCACTGAGTTGGCAACAAGTGGCTGCTGTGGCTGCCATTTTTCTGGTGATGGCCATCAGCTCCGACGAGGTCAGCTGGGGGGCTTTCTTTGTGTAAGCAACGAGAAACCTGAAAGAAGCATTTTTTAACTAAGTCCTGCTGAGTCATTCATGAGTTTTTAGCCGCCTTGCTTCTTCTCACAGACTCTCTACTCTCATGCCA
+
CCCCCCCFCFFFGGGGGGGGGGGGGGHHGGGGGHHHGGHHHHHHHHHHHHHHHHHHHHHHHHHHHHHHHHHHGHGGHHHHHHHGGHHHHHHHHHHHHHHHHHHHHHHHHHHHHGGGGCCGGHHHHHHHGGGGGGGGGGGGGGGGGGFFFFFFFFFFFFFFFFFFFFFFFFFFFFFFFFFFFFFFFFFFFFFFFFFFFFFFFFFFFFFFFFFFFFFFFFFFFFFFFFFFFFFFFFFFFFFFFFFFFFFFFFF
@M05620:45:000000000-G6HP7:1:1101:22271:4175 1:N:0:144
AAACCAAGCAGACACTCACCGCTCCCTCGCCACAGGCCAATAGTTTGTCCTCACTGAGTTGGCAACAAGTGGCTGCTGTGGCTGCCATTTTTCTGGTGATGGCCATCAGCTCCGACGAGGTCAGCTGGGGGGCTTTCTTTGTGTAAGCAACGAGAAACCTGAAAGAAGCATTTTTTAACTAAGTCCTGCTGAGTCATTCATGAGTTTTTAGCCGCCTTGCTTCTTCTCACAGACTCTCTACTCTCATGCCA
+
BBBBBBBFBFFFGGGFGGGGGGGFGGHHEGGGGHHHGGHHHHHHHHHHHHHHHHHHHHHHGFHHHHHHHGHHGHGGHHHHHHHGGHHHHHHHHHHFHHHHHHHHHHHHHHHHHGGGGGGGGHHHHHHHGGGGGGGGGGGGGGGGGGFFFFFFFFFFFFFFFFFFFFFFFFFFFFFFFFFFFFFFFFFFFFFFFBFFFFFFFFFFFFFFFFFFFFFFFFFFFFFFFFFFFFFFBFFFFFFFFFFFFF9/FF/
@M05620:45:000000000-G6HP7:1:1101:11451:4246 1:N:0:144
TACCTGTACTGGGGAAGCATTTGAATATCCCCCCATGGTGATGGGGACGGAGAACTGCTCCATAAACACAGGCAACGTGCCTAACTTTCCCGGGAAGATGAAGTCAAAGAGCGACCACAGCTCTCGGAGGTTATTTTGCATCGGTGAGCCAGACAGAATGATCCGATGAGGGGTGCGAAACTATTTGAGGAAAGGAAGCACCTTTTTATTAAATTTACCTTTTAGCAATCGCCATTCCTACCCTAAAGATC
+
BCCCBFFFFFFFGGGGGGGGGGHHHHHHHHHGGGGHHHHHHHHHHGGGGGGGGHHHHHHHHHHHHHHHHHHHGHHHGHHHHHHHHHHHHHHGGGGGGHHHGHHHHHHHHHHHGGGGGHHHHHHHHGGGGGEHHHHHHHHGHHGGGGGHHHHHHGHGHHHHGHHHHGGGHHHGGEEGGDGGGGGGGGGGGGFFGGGGGGGGGFFFFFFFFFFFFFFFFFFFFFFFFFFFFFFFFFFFFFFFFFFFFFFFFFF
@M05620:45:000000000-G6HP7:1:1101:11423:4253 1:N:0:144
TACCTGTACTGGGGAAGCATTTGAATATCCCCCCATGGTGATGGGGACGGAGAACTGCTCCATAAACACAGGCAACGTGCCTAACTTTCCCGGGAAGATGAAGTCAAAGAGCGACCACAGCTCTCGGAGGTTATTTTGCATCGGTGAGCCAGACAGAATGATCCGATGAGGGGTGCGAAACTATTTGAGGAAAGGAAGCACCTTTTTATTAAATTTACCTTTTAGCAATCGCCATTCCTACCCTAAAGATC
+
>A3AAFFFFFFCFEFAFGFDGEHGHGHHHHGGGGGHHGHHFHHGHGGGCCDFGHHHHHDGFHHHHHFFGHHHGHHGGHEGHHHHGHHHHDFEGG>EFFHHBHHHHHHHHFFHGGGGGHHHHHHHHGGFGGCHFHHFHHHHHHFGDDGHHHHHHEFCGFHHHHGGHFGGHHHCGDGDG.@BGGGGGFFFGGBFFGGEFFEFGFFFFFFFEFFBFFFFFFFFFFFFFFFFFEEFF.AFFBFFFFFBBFBFFFB
@M05620:45:000000000-G6HP7:1:1101:12820:4259 1:N:0:144
AGATTACTGCAACAGTTCCCCCTGGACCTGGAAAAGTTTCTTGCCTGGCTTACAGAAGCTGAAACAACTGCCAATGTCCTACAGGATGCTACCCGTAAGGAAAGGCTCCTAGAAGACTCCAAGGGAGTAAAAGAGCTGATGAAACAATGGCAAGTAAGTCAGGCATTTCCGCTTTAGCACTCTTGTGGATCCAATTGAACAATTCTCAGCATTTGTACTTGTAACTGACAAGCCAGGGACAAAACAAAGAT
+
BBBBAFFFBDFFGGFGGDGGGGGGHHHHHHFHHHHHFGHFHGHFFHHHHHHHHHHGHHHHHGHHHHHFHHHHHFHGHHFHHHGHFFGHFHHGHHGEEDHHFFHGHHFHEFHHHHHFGGHHHHHGGEGFHFHFFEHFGHDHHFFFDGHHFFHHHGGGFHFGDGGHHHHHHHGGGGGHFHHHHFGHF=FFHHGHFFGFHDHHFGHHHHHFGFFGFHHGGFHEHFHEGHHFGHHHGGEFFD?EGFGGGGGGFGB
@M05620:45:000000000-G6HP7:1:1101:11442:4262 1:N:0:144
TACCTGTACTGGGGAAGCATTTGAATATCCCCCCATGGTGATGGGGACGGAGAACTGCTCCATAAACACAGGCAACGTGCCTAACTTTCCCGGGAAGATGAAGTCAAAGAGCGACCACAGCTCTCGGAGGTTATTTTGCATCGGTGAGCCAGACAGAATGATCCGATGAGGGGTGCGAAACTATTTGAGGAAAGGAAGCACCTTTTTATTAAATTTACCTTTTAGCAATCGCCATTCCTACCCTAAAGATC
+
CCCDDFFFFFFFGGGGGGGGGGHHHHHHHHHGGGGHHHHHHHHHHGGGGGGGGHHHHHHHHHHHHHHHHHHHGHHHGHHHHHHHHHHHHHHGGGGGGHHHHHHHHHHHHHHHGGGGGHHHHHHHHGGGGGGHHHHHHHHGHHGGGGGHHHHHHGHHHHHHHHHHHGGGHHHGGFGGGGGGGGGGGGGGGGFGGGGGGGGGGFFFFFFFHFHFFHHHHFFFFFFHFFFFFFFFFFFFFFFFFFFFFFFFFFF
@M05620:45:000000000-G6HP7:1:1101:13689:4346 1:N:0:144
CATCCTGACCCTGAAGTACCCCATTGAGCATGGCATCGTCACCAACTGGGACGACATGGAGAAGATCTGGCACCACACCTTCTACAACGAGCTGCGCGTGGCCCCGGAGGAGCACCCAGTGCTGCTGACCGAGGCCCCCCTGAACCCCAAGGCCAACAGAGAGAAGATGACTCAGGTGAGGCTCGGCCGACGCCCGTGCTCCTCCCGTCCTTTCCCCAGTCATTTTCTGCCCGGCTTGATTTCTGACATTA
+
DDDDDFFFFFFFGGGGGGGGGGGHHHHHHHHHHHHHHGHHHGHHHGHHHHHHGGGGGHHHHHHHHHHHHHHHHGHHHGGHHHHHHHHHGGGGGHHGGGGGGGHHGGGGGGGGHGHHGGHGHHHHHHHHHHGGGGGGGGGGGGHHHHGGGGHGHHGGGGGGGGGGGGGGGGGGGGGGHGGGGGGGFFFFFFFFFFFFDFFFFFFFFFFEFFFFFFFFFFFFFFFFHFHFFFFFFFFFFFFFFFFFFEFFFF0
@M05620:45:000000000-G6HP7:1:1101:8061:4357 1:N:0:144
TACCTGTACTGGGGAAGCATTTGAATATCCCCCCATGGTGATGGGGACGGAGAACTGCTCCATAAACACAGGCAACGTGCCTAACTTTCCCGGGAAGATGAAGTCAAAGAGCGACCACAGCTCTCGGAGGTTATTTTGCATCGGTGAGCCAGACAGAATGATCCGATGAGGGGTGCGAAACTATTTGAGGAAAGGAAGCACCTTTTTATTAAATTTACCTTTTAGCAATCGCCATTCCTACCCTAAAGATC
+
BBBCBFFFFFFFGGGGGGGGGGHHHHHHHHHGGGGHHHGHHHHHHGGGGGGGGHHHHHHHHHHGHHHHHHHHGGHHGHHHHHHHHHHHHHHGGGGGGHHHHHHHHHHHHHHHGGGGGHHGHHHHHGGGGGEHHHHHHHHHHHGGGGGHHHHHHGHGHHHHHHHHHGGGHHHGGCEGGGCDGGGGGGGGGGFGGGFBFFGFGFFFFFFFFFFFFFFFFFFFFFFFFFFEFFEFFFFFFFFFFFFFFFFFFFF
@M05620:45:000000000-G6HP7:1:1101:14830:4363 1:N:0:144
CATCCTGACCCTGAAGTACCCCATTGAGCATGGCATCGTCACCAACTGGGACGACATGGAGAAGATCTGGCACCACACCTTCTACAACGAGCTGCGCGTGGCCCCGGAGGAGCACCCAGTGCTGCTGACCGAGGCCCCCCTGAACCCCAAGGCCAACAGAGAGAAGATGACTCAGGTGAGGCTCGGCCGACGCCCGTGCTCCTCCCGTCCTTTCCCCAGTCATTTTCTGCCCGGCTTGATTTCTGACATTA
+
CCCCCFFFFFFFGGGGGGGGGGGHHHHHHHHHHHHHHGHHHGHHHGHGHHHHGGGGGHHHHHHHHHHGHHHHHGHHHGGHHHHHHGHHGGGGGHHGGGGGGGHHGGGGGGGGHHHHGGHGHHHHHHHHHHGGGGGGGGGGGGGHHHGGGGHGHHGGGGGGGFGGGGGGGGGGGGGGGGGGGGGGFFFFFFFFFFFF@FFFFFFFFFFFFFFFFFFFFFFFFFFFFFFFFFFFFFFFFDAFFFFFFBFFFF/
@M05620:45:000000000-G6HP7:1:1101:13695:4365 1:N:0:144
CATCCTGACCCTGAAGTACCCCATTGAGCATGGCATCGTCACCAACTGGGACGACATGGAGAAGATCTGGCACCACACCTTCTACAACGAGCTGCGCGTGGCCCCGGAGGAGCACCCAGTGCTGCTGACCGAGGCCCCCCTGAACCCCAAGGCCAACAGAGAGAAGATGACTCAGGTGAGGCTCGGCCGACGCCCGTGCTCCTCCCGTCCTTTCCCCAGTCATTTTCTGCCCGGCTTGATTTCTGACATTA
+
AAABBFFFFFFFFGGDFFGGGGEFGGFGFHEGCHFHHGEHAEHHEEHGEAAGEEEEGHGCHGHGHFGBHHHGHEFHEFGHHHHHHHHFE1?@>@EGGGEEGGHHGECGGGDFHECHGGH?FGFHHHHGFGG?@--<C@<@@:CGHEDFGGEGHHGGGGFFGGBGFFG99FBF0BBFFBFA.AEF9>AD-->@AFF=D.;.99FFF99EFFF/BFFFB9A9B/BFF///BFFEDA-9B-.99BFFBBBBFB/
@M05620:45:000000000-G6HP7:1:1101:10187:4371 1:N:0:144
TACCTGTACTGGGGAAGCATTTGAATATCCCCCCATGGTGATGGGGACGGAGAACTGCTCCATAAACACAGGCAACGTGCCTAACTTTCCCGGGAAGATGAAGTCAAAGAGCGACCACAGCTCTCGGAGGTTATTTTGCATCGGTGAGCCAGACAGAATGATCCGATGAGGGGTGCGAAACTATTTGAGGAAAGGAAGCACCTTTTTATTAAATTTACCTTTTAGCAATCGCCATTCCTACCCTAAAGATC
+
BCCCCFFFFFFFGGGGGGGGGGHHHHHHHHHGGGGHHHHHHHHHHGGGGGGGGHHHHHHHHHHHHGHHHHHHGHHHGHHHHHHHHHHHHHHGGGGGGHHHHHHHHHHHHHHHGGGGGHHHHHHHHGGGGGGHHHHHHHHHHHGGGGGHEHHHHGHHHHHHGHHHHGGGHHHGGGGGGGFGGGGGGGGFGGFGGGGGGGGGGFFFFFFFFFFFFFFFFFFFFFFFFFFFFFEFFFFFFFFFFFFFFFFFFFF
@M05620:45:000000000-G6HP7:1:1101:10274:4375 1:N:0:144
CATCCTGACCCTGAAGTACCCCATTGAGCATGGCATCGTCACCAACTGGGACGACATGGAGAAGATCTGGCACCACACCTTCTACAACGAGCTGCGCGTGGCCCCGGAGGAGCACCCAGTGCTGCTGACCGAGGCCCCCCTGAACCCCAAGGCCAACAGAGAGAAGATGACTCAGGTGAGGCTCGGCCGACGCCCGTGCTCCTCCCGTCCTTTCCCCAGTCATTTTCTGCCCGGCTTGATTTCTGACATTT
+
CCCCCFFFFFFFGGGGGGGGGGGHHHHHHHHHHHHHHGHHGGHHHGHHHHGHGGGGGHHGHHGHHHHHHHHHHGHHHGGHHHHHHHHHGGGGGHHGGGGGGGHHGGGGGGGGHGHHGGHGHHHHHHHGHHGGGGGGGGGGGGHHHHGGGGHGHHGGGGGGGGGGGGGGGGGGGGGGGGGGGGGGFFFFFFFFFFFFFFFFFFFFFFFFFFFFFFFFFFDFFFFFFFFBFFFFFFFFFFAFFFFFFB9FFF0
@M05620:45:000000000-G6HP7:1:1101:8162:4383 1:N:0:144
TACCTGTACTGGGGAAGAGTGTAGCAATCGCCATTCCTACCCTAAAGATCGGAAGAGCACACGTCTGAACTCCAGTCACAGCGATAGATCTCGTATGCCGTCTTCTGCTTGAAAAAAAAAAAAAAAAAATAATACGACGTCTAGTGTTGAGAATGATATAATCAGACGCAGTGTTTATGAGTTAATCAGTATAAGATATGAATGTATGCGTTATATCCTACCTCAGGAGTGCTTATCGTACAGTACAATAT
+
BBBCBFFFFFFFGGGGGGGGGGFHHHHHHGGGGGHHHHHHHHHHHHH5FGHGGGGHHHHHHHGHHHGGHHHHHHHHHHHHHHGGHGGFHFHHHFAGHHHGGGHGHHHGHHHGHHHGGED<C<>//--<-.<000=...--./.0:0:0.00.0;0090000000000----.000/000009000000;00000;0:000000090000.9..90000000.0000/0./.000000./...000000000
@M05620:45:000000000-G6HP7:1:1101:10289:4384 1:N:0:144
CATCCTGACCCTGAAGTACCCCATTGAGCATGGCATCGTCACCAACTGGGACGACATGGAGAAGATCTGGCACCACACCTTCTACAACGAGCTGCGCGTGGCCCCGGAGGAGCACCCAGTGCTGCTGACCGAGGCCCCCCTGAACCCCAAGGCCAACAGAGAGAAGATGACTCAGGTGAGGCTCGGCCGACGCCCGTGCTCCTCCCGTCCTTTCCCCAGTCATTTTCTGCCCGGCTTGATTTCTGACATTA
+
BB?ABFFDFFFFGGGBGGGGGGGHHHHCGFGBFHHHHAFGEGHHHGHFGHCGEGGGGHHHHHG3GGHHHHHHHGGHHGGHHHHHHHHHCE?EGBGGGGEEGGHHGECGCCDGHEHHGGFGHGHFGGHHHHGG?<>FGGGGGGHHHHGGGGHGHEEAFFFFFF.9BFG0;CFGGGBBFBF.;CAAB>ADB<?>=BB@9.;AFFBFFFBEFD99FFFFFFDFFFFFFFEFFFFF?;BBB<FFFFFFBFFFBF/
@M05620:45:000000000-G6HP7:1:1101:10169:4386 1:N:0:144
TACCTGTACTGGGGAAGCATTTGAATATCCCCCCATGGTGATGGGGACGGAGAACTGCTCCATAAACACAGGCAACGTGCCTAACTTTCCCGGGAAGATGAAGTCAAAGAGCGACCACAGCTCTCGGAGGTTATTTTGCATCGGTGAGCCAGACAGAATGATCCGATGAGGGGTGCGAAACTATTTGAGGAAAGGAAGCACCTTTTTATTAAATTTACCTTTTAGCAATCGCCATTCCTACCCTAAAGATC
+
AAABBFFFFFFFGGGGGGGGGGHHHHHHHHHGGGGHHHGGGHHHHGGGGGGGGHHHHHHHHHHHHHHHHHHHGHHHGHHHHHHHHHHHHHHGGGGGGGHHGHHHHHHHHHHHGGGGGHHHHHHHHGGGGGEHHHHHHHHGHHGGGGGHFHHHHGGHGHHHHHHHHGGGHHHGGGGGGGDGGGGGGGGGGGCFGGGEGGGEFFFFFFFFFFFFFFFFFFFFFFFFFFFFFFFFFFFFFFFFFFFFFFFFFFB
@M05620:45:000000000-G6HP7:1:1101:17333:4387 1:N:0:144
CATCCTGACCCTGAAGTACCCCATTGAGCATGGCATCGTCACCAACTGGGACGACATGGAGAAGATCTGGCACCACACCTTCTACAACGAGCTGCGCGTGGCCCCGGAGGAGCACCCAGTGCTGCTGACCGAGGCCCCCCTAAACCCCAAGGCCAACAGAGAGAAGATGACTCAGGTGAGGCTCGGCCGACGCCCGTGCTCCTCCCGTCCTTTCCCCAGTCATTTTCTGCCCGGCTTGATTTCTGACATTA
+
CBCCCFFFFFFFGGGGGGGGGGGHHGHHHHHHHHHHHGHHHGHHHGHHHHHHGGGGGHHHHHGHHHHHHHHHHGHHHGGHHHHHHGHHGGGGGGHGGGGGGGHHGGGGGGGGHHHHGGGHHHGHHHHHHHGGGGGGGGGGGCGHHHGGGGHGHHGGGGGGGGGGGGGFGGGGGGGGGGGGGGGGFFEFFFFFFFFFBFFEFFFFFFFEFFFFFFFFFFFFFFFFFFFFFFFFDFFFFFFFFFFFFFFFFF/
@M05620:45:000000000-G6HP7:1:1101:19148:4391 1:N:0:144
CATCCTGACCCTGAAGTACCCCATTGAGCATGGCATCGTCACCAACTGGGACGACATGGAGAAGATCTGGCACCACACCTTCTACAACGAGCTGCGCGTGGCCCCGGAGGAGCACCCAGTGCTGCTGACCGAGGCCCCCCTGAACCCCAAGGCCAACAGAGAGAAGATGACTCAGGTGAGGCTCGGCCGACGCCCGTGCTCCTCCCGTCCTTTCCCCAGTCATTTTCTGCCCGGCTTGATTTCTGACATTA
+
DCDDDFFFFFFFGGGGGGGGGGGHHHHHHHHHHHHHHGHHHGHHHGHGHHHHGGGGGHHHHHHHHHHHHHHHHGGHHGGHHHHGHGHHGGGGGHHGGGGGGGHHGGGGGGGGHHHHGGHFGHHHHHGHHHGGGGGGGGGGGGHHHHGGGGHGHHGGGGGGGGGGGGGFGGGGGFGGGGGGGGGGFFFFFFFFFFFF@DFFFFFFFFFEDFFFFFFFFFFFFFFFFFFFFFFFFFFFFFAFFFFFFBFFFF0
@M05620:45:000000000-G6HP7:1:1101:10189:4395 1:N:0:144
TACCTGTACTGGGGAAGCATTTGAATATCCCCCCATGGTGATGGGGACGGAGAACTGCTCCATAAACACAGGCAACGTGCCTAACTTTCCCGGGAAGATGAAGTCAAAGAGCGACCACAGCTCTCGGAGGTTATTTTGCATCGGTGAGCCAGACAGAATGATCCGATGAGGGGTGCGAAACTATTTGAGGAAAGGAAGCACCTTTTTATTAAATTTACCTTTTAGCAATCGCCATTCCTACCCTAAAGATC
+
AAABBFFFFFFFGGGGGGGGGGHEGGHHHHHGGGGHHHGHGHHHFGCGGGGGGHHHHHHHHHHHHHHHHHHHGFHHGHHHHHHEHHHHHHHGGGGGGHHHHHHHHHHHHHHHGGGGGHHHHHHHHGGGGGGHHHHHHHHBHHGGGDFFHHHHHGHGHHGGHEHHHGGGHHHGGDCGGGGDGGGGGGGFGFBFGEGGBAEFGAFFFFFFFFFFFFFFFFFFFFFF/FFFFF9EFFFFFFFFFFFFFFFFFFF
@M05620:45:000000000-G6HP7:1:1101:15892:4406 1:N:0:144
AAACCAAGCAGACACTCACCGCTCCCTCGCCACAGGCCAATAGTTTGTCCTCACTGAGTTGGCAACAAGTGGCTGCTGTGGCTGCCATTTTTCTGGTGATGGCCATCAGCTCCGACGAGGTCAGCTGGGGGGCTTTCTTTGTGTAAGCAACGAGAAACCTGAAAGAAGCATTTTTTAACTAAGTCCTGCTGAGTCATTCATGAGTTTTTAGCCGCCTTGCTTCTTCTCACAGACTCTCTACTCTCATGCCA
+
BBBBBABFBFFFGGGGGGGGGGGGGGHHGGGGGGHDFGG2GFHHHHHHHHHHHHHHHHHHGFHHHHHHHHHHGHGGHHEHFFHFGHGHHHHHHHFHFHFFHHHHFHHHHHHHHGGGGGGGGHHHHHHHGFGGGGGGGGFGFGGGGGFFFFFFEDFFFFFFFFF/FFFFFFFFFFFFEFFFFFFBFFFFFFFFF9FFFFFFFFFFBFFFFFEFFFFFFFFFFFFFFFFFFFFFBFFFFFFEFFFFF/:FFF/
@M05620:45:000000000-G6HP7:1:1101:13532:4407 1:N:0:144
TACCTGTACTGGGGAAGCATTTGAATATCCCCCCATGGTGATGGGGACGGAGAACTGCTCCATAAACACAGGCAACGTGCCTAACTTTCCCGGGAAGATGAAGTCAAAGAGCGACCACAGCTCTCGGAGGTTATTTTGCATCGGTGAGCCAGACAGAATGATCCGATGAGGGGTGCGAAACTATTTGAGGAAAGGAAGCACCTTTTTATTAAATTTACCTTTTAGCAATCGCCATTCCTACCCTAAAGATC
+
CCBCCFFFFFFFGGGGGGGGGGHHHHHHHHHGGGGHHHGHHHHHHGGGGGGGGHHHHHHHHHHHHHHHHHHHGGHHGHHHHHHHHHHHHHHGGGGGGHHHHHHHHHHHHHHHGGGGGHHHHHHHHGGGGGGHHHHHHHHGHHGGGGGHHHHHHGHHHHHHHHHHHGGGHHHGGEGGGGGGGGGGGGGGGGFGGGGGGGGGGFFFFFFFFFFFFFFFFFFFFFFFFFFFFFFFFFFFFFFFFFFFFFFFFFB
@M05620:45:000000000-G6HP7:1:1101:17072:4407 1:N:0:144
CATCCTGACCCTGAAGTACCCCATTGAGCATGGCATCGTCACCAACTGGGACGACATGGAGAAGATCTGGCACCACACCTTCTACAACGAGCTGCGCGTGGCCCCGGAGGAGCACCCAGTGCTGCTGACCGAGGCCCCCCTGAACCCCAAGGCCAACAGAGAGAAGATGACTCAGGTGAGGCTCGGCCGACGCCCGTGCTCCTCCCGTCCTTTCCCCAGTCATTTTCTGCCCGGCTTGATTTCTGACATTA
+
AAABBFFFFFBCCFGFFGGGGGGHHHCFGHFD4FHHH2FG2AFHE?GGB2CGGAEEGHHBGHHFHDHEHFHHHFHHHEEHHHHHHGHHGAEC?GHGGGEGGGHHE?/@B@/BGEHHGGHHHHDHHHHGFFGG?@@.E-@@CEGHGFDFDACFHHGGGEBBFFGGGGGEBFFGBBBFFFF.:CEGBBEDB;?BBBB?BADEBFBFF.AFDFD/BBFFB../;99BFBB/:BFEA9;9@-.;/;BFB//;://
@M05620:45:000000000-G6HP7:1:1101:15176:4413 1:N:0:144
TACCTGTACTGGGGAAGCATTTGAATATCCCCCCATGGTGATGGGGACGGAGAACTGCTCCATAAACACAGGCAACGTGCCTAACTTTCCCGGGAAGATGAAGTCAAAGAGCGACCACAGCTCTCGGAGGTTATTTTGCATCGGTGAGCCAGACAGAATGATCCGATGAGGGGTGCGAAACTATTTGAGGAAAGGAAGCACCTTTTTATTAAATTTACCTTTTAGCAATCGCCATTCCTACCCTAAAGATC
+
CCCCCFFFFFFFGGGGGGGGGGHHHHHHHHHGGGGHHHHHHHHHHGGGGGGGGHHHHHHHHHHHHHHHHHHHGHHHGHHHHHHHHHHHHHHGGGGGGHHHHHHHHHHHHHHHGGGGGHHHHHHHHGGGGGEHHHHHHHHHHHGGGGGHHHHHHGHHHGHHHHHHHGGGHHHGGGGGGGGGGGGGGGGGGGGGGGGGGGGFGFFFFFFFFFFFFFFFFFFFFFFFFFFFFFFFFFFFFFFFFFFFFFFFFFF
@M05620:45:000000000-G6HP7:1:1101:15914:4419 1:N:0:144
AAACCAAGCAGACACTCACCGCTCCCTCGCCACAGGCCAATAGTTTGTCCTCACTGAGTTGGCAACAAGTGGCTGCTGTGGCTGCCATTTTTCTGGTGATGGCCATCAGCTCCGACGAGGTCAGCTGGGGGGCTTTCTTTGTGTAAGCAACGAGAAACCTGAAAGAAGCATTTTTTAACTAAGTCCTGCTGAGTCATTCATGAGTTTTTAGCCGCCTTGCTTCTTCTCACAGACTCTCTACTCTCATGCCA
+
BBBBBBBFBFFFGGGGGGGGGGGGGGHHGGGFGHHHGGHHHHHHHHHHHHHHHHHHHHHHHHHHHHHGHFFHGHGGHFHHHHHGGHHHHHHHHGHHHHGHGHHHHHHHHHHHHGGGGGGGGHHHHHHHGGGGGGGGGGGGGGGGGGFFFFFFFFFFFFFFFFFFFFFFFFFFFFFFFFFFFFFFFFFFFFFFFFFFFFFFFFFFFFFFFFFFFFFFFFFFFFFFFFFFFFFFFFFFFFFFFFFFFFF:FF/
@M05620:45:000000000-G6HP7:1:1101:10977:4419 1:N:0:144
AAACCAAGCAGACACTCACCGCTCCCTCGCCACAGGCCAATAGTTTGTCCTCACTGAGTTGGCAACAAGTGGCTGCTGTGGCTGCCATTTTTCTGGTGATGGCCATCAGCTCCGACGAGGTCAGCTGGGGGGCTTTCTTTGTGTAAGCAACGAGAAACCTGAAAGAAGCATTTTTTAACTAAGTCCTGCTGAGTCATTCATGAGTTTTTAGCCGCCTTGCTTCTTCTCACAGACTCTCTACTCTCATGCCA
+
BBAABBAFBFFFGGGGGGGGGGGGGGHHGGGGGHHHGGHFGHHGHHHHHHHHHHHGHHGHHFHHGHHHHHHHGHGGHHGHHHHGGHHHHHHHHHHHHHGHHHHHHHHHHHHHHGGGGGGGCGHHHHHHGGGGGGGGGGGGGGGGBBFFFFFFFFFFFFFFFFFFFFFFFFFFFFFFAFFFFFFFFFFFFFFFF:FFFFFFFFFFFFFFFFFFFFFFFFFFFFFFFFFFFFFFFFFFFFFFFFFFFFFFFFB
@M05620:45:000000000-G6HP7:1:1101:10998:4424 1:N:0:144
AAACCAAGCAGACACTCACCGCTCCCTCGCCACAGGCCAATAGTTTGTCCTCACTGAGTTGGCAACAAGTGGCTGCTGTGGCTGCCATTTTTCTGGTGATGGCCATCAGCTCCGACGAGGTCAGCTGGGGGGCTTTCTTTGTGTAAGCAACGAGAAACCTGAAAGAAGCATTTTTTAACTAAGTCCTGCTGAGTCATTCATGAGTTTTTAGCCGCCTTGCTTCTTCTCACAGACTCTCTACTCTCATGCCA
+
BBBBBAAFBFFFGGGGGGGGGGGGGGHHGGGDGHHHGGGHGHHHHHHHHHHHHHHHHHHHHHHGHHHHHGHHGGGGHHGHHHGGGHHHHGHHHFHHHHGHHHHHHHHHHHGHHGGEGFGGGHFHHHHHGGGGGGGGGFGGGGGGGGFFFFFFFFFFFFFFFFFFFFFFFFFFFFFFFFFFFFFFFFFFFFFFFFFFFFFFFFFFFFFFFFFFFFFFFFFFFFFFFFFFFFFFFFFFFFFFFFFFFFFFBFB
@M05620:45:000000000-G6HP7:1:1101:15185:4429 1:N:0:144
TACCTGTACTGGGGAAGCATTTGAATATCCCCCCATGGTGATGGGGACGGAGAACTGCTCCATAAACACAGGCAACGTGCCTAACTTTCCCGGGAAGATGAAGTCAAAGAGCGACCACAGCTCTCGGAGGTTATTTTGCATCGGTGAGCCAGACAGAATGATCCGATGAGGGGTGCGAAACTATTTGAGGAAAGGAAGCACCTTTTTATTAAATTTACCTTTTAGCAATCGCCATTCCTACCCTAAAGATC
+
AAABCFFFFFFFGGGGGGGGGGHHHHHHHHHGGGGHHHGHGHHHHGGGGGGGGHHHHHHHHHHHGHHHHHHHGGHHGHHHHHGHHHHHHHHGGGGGGGHHHGHHHHHHHHHHGGGGGHHHHHHHHGGGGGEHHHHHHHHHHHGGDGGHHHHHHGGHGGHHGHHHHGGGHHHGG:AFGGGGGGGGGGGGGGFGGGGGGGGFGFFFFFFFFFFFFFFFFFFFFFFFFFFFFFFFFFFFFFFF;AFFFFFFFFF
@M05620:45:000000000-G6HP7:1:1101:15900:4430 1:N:0:144
AAACCAAGCAGACACTCACCGCTCCCTCGCCACAGGCCAATAGTTTGTCCTCACTGAGTTGGCAACAAGTGGCTGCTGTGGCTGCCATTTTTCTGGTGATGGCCATCAGCTCCGACGAGGTCAGCTGGGGGGCTTTCTTTGTGTAAGCAACGAGAAACCTGAAAGAAGCATTTTTTAACTAAGTCCTGCTGAGTCATTCATGAGTTTTTAGCCGCCTTGCTTCTTCTCACAGACTCTCTACTCTCATGCCA
+
BABABABFBFCFFGGGGGGGGGGGGGGHGGEFEHHGDGEHHHHHFHHHHFGGFHHHHGHHHEHFFHHEHFFFEFGGHFHHHHHGFHHHHGFHHFHHGHFGFHGFEFHHHHGFFEECG?CCGBCHFHGHG@CGGGGGFFGGGGFBGEFFFFEAEF?FFFFFF/BFFF.FFFFBFFFFFFFFFFF9BFFFFFFFFFFFFFFFFFFFBBFFFFFBFA;BFDFFFFFFFFFBFFFFFFFFFFFFBFFFFFFBFFF
@M05620:45:000000000-G6HP7:1:1101:15167:4436 1:N:0:144
TACCTGTACTGGGGAAGCATTTGAATATCCCCCCATGGTGATGGGGACGGAGAACTGCTCCATAAACACAGGCAACGTGCCTAACTTTCCCGGGAAGATGAAGTCAAAGAGCGACCACAGCTCTCGGAGGTTATTTTGCATCGGTGAGCCAGACAGAATGATCCGATGAGGGGTGCGAAACTATTTGAGGAAAGGAAGCACCTTTTTATTAAATTTACCTTTTAGCAATCGCCATTCCTACCCTAAAGATC
+
>AABCFFFFFFFGGGGGGGGGGHHHHHHHHHGGGGHHHHHHHHHHGGGGGGGGHHHHHHHHFHHHGHFHHHHGEHGGHHHHHHHHHHHHHHGGGGGGHHHHHHHHHHGHHHHGCGGGHHHHHHHHGGGGG<GGHHHHHHHHHGGGGEHHHHHHGHHGGHGGHHHHGGGHHHGGEDGADAGGGGGGGGGGGBFFAFFGFGFGFFFFFFFFFFFFFFFFFFFFFFFFFFFFFEFFFFFFFFFFFFFFFFFFFF
@M05620:45:000000000-G6HP7:1:1101:11775:4437 1:N:0:144
TACCTGTACTGGGGAAGCATTTGAATATCCCCCCATGGTGATGGGGACGGAGAACTGCTCCATAAACACAGGCAACGTGCCTAACTTTCCCGGGAAGATGAAGTCAAAGAGCGACCACAGCTCTCGGAGGTTATTTTGCATCGGTGAGCCAGACAGAATGATCCGATGAGGGGTGCGAAACTATTTGAGGAAAGGAAGCACCTTTTTATTAAATTTACCTTTTAGCAATCGCCATTCCTACCCTAAAGATC
+
BBCCCFFFFFFFGGGGGGGGGGHHHHHHHHHGGGGHHHGHHHHHHGGGGGGGGHHHHHHHHHHHHHHHHHHHGHHHGHHHHHHHHHHHHHHGGGGGGHHHHHHHHHHHHHHHGGGGGHHHHHHHHGGGGGGHHHHHHHHHHHGGGGGHHHHHHGHHHHHHHHHHHGGGHHHGGGGGGGGGGGGGGGGGGGFGGGGGGGGFGFFFFFFFFFFFFFFFFFFFFFFFFFFFFFFFFFFFFFFFFFFFFFFFFFF
@M05620:45:000000000-G6HP7:1:1101:12592:4443 1:N:0:144
CATCCTGACCCTGAAGTACCCCATTGAGCATGGCATCGTCACCAACTGGGACGACATGGAGAAGATCTGGCACCACACCTTCTACAACGAGCTGCGCGTGGCCCCGGAGGAGCACCCAGTGCTGCTGACCGAGGCCCCCCTGAACCCCAAGGCCAACAGAGAGAAGATGACTCAGGTGAGGCTCGGCCGACGCCCGTGCTCCTCCCGTCCTTTCCCCAGTCATTTTCTGCCCGGCTTGATTTCTGACATTT
+
AA>AAFFFFCFFGGGFGGGGFGCHHHHHGGHHHHHHGGHHHGFHHGHHHHFGGGGCEFHCGFHHHFHGHGGGHGFHHGGHHHEHHHFGEEGGGHHGCEEEGGHFGCCGGGDFEEHHGGGFCGFGHGHGGHGCGC-CECGGGEBG/EDGGGFECCEEEE/FFB9CBFEFFGGGGBFFB/B.CEA.B;EDB<B?<B??@DAFFFFBF..AFFFFFFB99..;FFFBF/FBFFB?.--B->.BFFFFFFBFFF/
@M05620:45:000000000-G6HP7:1:1101:11771:4458 1:N:0:144
TACCTGTACTGGGGAAGCATTTGAATATCCCCCCATGGTGATGGGGACGGAGAACTGCTCCATAAACACAGGCAACGTGCCTAACTTTCCCGGGAAGATGAAGTCAAAGAGCGACCACAGCTCTCGGAGGTTATTTTGCATCGGTGAGCCAGACAGAATGATCCGATGAGGGGTGCGAAACTATTTGAGGAAAGGAAGCACCTTTTTATTAAATTTACCTTTTAGCAATCGCCATTCCTACCCTAAAGATC
+
AAAABFFFFFFFFGGEFGGGGGHHHHHHHHHGGGGHHHGHHHHHGGGGGGGGGHHHGHHHHHHHHHGGHHHHGHHHGHHHHHHHHHHHHHHGGGGGGGHHHHHHHHHHHHHHGGGGGHHHHHHHHGGGFGCGHHHHHHHHGHGGGGGHHHHFHGHHHHFHHHHHHGGGHHHGGGGFFGGGGFFGGGGFGEFFFGGGGGGFFFFFFFFFFFFFFFFFFFFFFFFFBFFF9BAFFFFFFFFFFFFFFFFBFFF
@M05620:45:000000000-G6HP7:1:1101:9281:4488 1:N:0:144
CATCCTGACCCTGAAGTACCCCATTGAGCATGGCATCGTCACCAACTGGGACGACATGGAGAAGATCTGGCACCACACCTTCTACAACGAGCTGCGCGTGGCCCCGGAGGAGCACCCAGTGCTGCTGACCGAGGCCCCCCTGAACCCCAAGGCCAACAGAGAGAAGATGACTCAGGTGAGGCTCGGCCGACGCCCGTGCTCCTCCCGTCCTTTCCCCAGTCATTTTCTGCCCGGCTTGATTTCTGACATTA
+
CBCCCFFFFFFFGGGGGGGGGGGHHHHHHHHHHHHHHGHHHGHHHGHHHHHHGGGGGHHHHHHHHHHHHHHHHGHHHGGHHHHHHHHHGGGGGHHGGGGGGGHHGGGGGGGGHGHHGGHGHHHHHHHHHHGGGGGGGGGGGGHHHHGGGGHGHHGGGGGGGGGGGGGGGGGGGGGGGGGGGGGGFFFFB>FFFFFFFFFFFFFFFFFAFFFFFFFFFFFFFFFFFFFFFBFEDFFFFDFFFFFFFBFFFF0
@M05620:45:000000000-G6HP7:1:1101:9284:4510 1:N:0:144
CATCCTGACCCTGAAGTACCCCATTGAGCATGGCATCGTCACCAACTGGGACGACATGGAGAAGATCTGGCACCACACCTTCTACAACGAGCTGCGCGTGGCCCCGGAGGAGCACCCAGTGCTGCTGACCGAGGCCCCCCTGAACCCCAAGGCCAACAGAGAGAAGATGACTCAGGTGAGGCTCGGCCGACGCCCGTGCTCCTCCCGTCCTTTCCCCAGTCATTTTCTGCCCGGCTTGATTTCTGACATTA
+
AAABBBDDFFFFCGG4BBGGGGEGGD5ACGEEEGFHHDFHEFFFEEGGFE2GEEE?EHFBGCH3GFGEHHHFHECHHGFHCGHFHHHHGAE@EBEGGGEEECHHG@CGGGDDHAFHDFH<<F1GHHHEFGGCC-@.EC-<@EFCG.:CDDEFHEGGGGBBFGDGFFG0;BBFF99BBBF..C9.99.99-9--;B;B9D?9/BFBA9AADD9BBFF..9::BFFFB/9BFFE.9-9@-./9;FF9B9BFB/
@M05620:45:000000000-G6HP7:1:1101:16946:4534 1:N:0:144
CATCCTGACCCTGAAGTACCCCATTGAGCATGGCATCGTCACCAACTGGGACGACATGGAGAAGATCTGGCACCACACCTTCTACAACGAGCTGCGCGTGGCCCCGGAGGAGCACCCAGTGCTGCTGACCGAGGCCCCCCTGAACCCCAAGGCCAACAGAGAGAAGATGACTCAGGTGAGGCTCGGCCGACGCCCGTGCTCCTCCCGTCCTTTCCCCAGTCATTTTCTGCCCGGCTTGATTTCTGACATTA
+
BAABBFFFFFFFGGGGDFGGGGGHHHHHHHHHHHHHHGHHHGHHHGHHHHHHGGGGGHHHHHHHHHHHHHHHHGHHHGGHHHHHHHHHGGGGGHHGGGGGGGHHGGGGGGGGHGHHGGHGHHHHHHHGFHGGGGGGGGGGGGHHHHGGGGHGHHGGGGGGGGGGGGGGGGGGGGGGGGGGGGGGFFFFFFFFFFFF@DFFFFFFFFFFFFFFFFFFFFFFFFFFFFFFFFFFFFFFFFFFFFFFFFFFFF/
@M05620:45:000000000-G6HP7:1:1101:16966:4546 1:N:0:144
CATCCTGACCCTGAAGTACCCCATTGAGCATGGCATCGTCACCAACTGGGACGACATGGAGAAGATCTGGCACCACACCTTCTACAACGAGCTGCGCGTGGCCCCGGAGGAGCACCCAGTGCTGCTGACCGAGGCCCCCCTGAACCCCAAGGCCAACAGAGAGAAGATGACTCAGGTGAGGCTCGGCCGACGCCCGTGCTCCTCCCGTCCTTTCCCCAGTCATTTTCTGCCCGGCTTGATTTCTGACATTA
+
AAABBFFFFFFFGGGGGFGGGGDGHHHHHHHGHHGHHGHHHGHFHGHHHHHHGGGGGHHHHHHHHHHHHHHHHGHHHGGHHHHHHHHHGGGGGHHGGGGGGGHHGGGGGGGGHHHHGGHFGGHHHHHHFHGFGGGGGGGGCGHHHHGGGGHGHFGGGGGGGGGGFGG;FGGEGGGGCFGGGGEFFFFFFFFFDFDD9;AEFFFFFFF.ADFFFFFFFFFBFFFFFFFEFEFEDACFFFFFFBBFBBFFBB/
@M05620:45:000000000-G6HP7:1:1101:17604:4572 1:N:0:144
AAACCAAGCAGACACTCACCGCTCCCTCGCCACAGGCCAATAGTTTGTCCTCACTGAGTTGGCAACAAGTGGCTGCTGTGGCTGCCATTTTTCTGGTGATGGCCATCAGCTCCGACGAGGTCAGCTGGGGGGCTTTCTTTGTGTAAGCAACGAGAAACCTGAAAGAAGCATTTTTTAACTAAGTCCTGCTGAGTCATTCATGAGTTTTTAGCCGCCTTGCTTCTTCTCACAGACTCTCTACTCTCATGCCA
+
BABAAABFBBFFFGGGGGGGGGGGGGHHGGGGGHHHGGDHHHGHHHHHHGHHHHHGHHHHHHHGGHHEHBFGCFFGHFHHHHGFGHGHHGHHGFHGHHEGGHHGFGHHHHHHFDEEG?CCGHHHFHHHGCGGGCGGBFGGGGGFGFFFFFFFFFBFFFFFFEFFFBABFFFFFFFFFFFFFFFBFFFFFFFFFFFFFFFFFFFFFFFFFFB/F.-@DDFFFBFFFB/BFFFFFFFFFFFF/BBFFFFBFFB
@M05620:45:000000000-G6HP7:1:1101:17675:4573 1:N:0:144
AAACCAAGCAGACACTCACCGCTCCCTCGCCACAGGCCAATAGTTTGTCCTCACTGAGTTGGCAACAAGTGGCTGCTGTGGCTGCCATTTTTCTGGTGATGGCCATCAGCTCCGACGAGGTCAGCTGGGGGGCTTTCTTTGTGTAAGCAACGAGAAACCTGAAAGAAGCATTTTTTAACTAAGTCCTGCTGAGTCATTCATGAGTTTTTAGCCGCCTTGCTTCTTCTCACAGACTCTCTACTCTCATGCCA
+
CCCDDDCFCFFFGGGGGGGGGGGGGGHHGGGGGHGHGGHHHHHHHHHHHHHHHHHHHHHHHHHHHHHHHHHHGHGGHHHHHHHGGHHHHHHHHHHHHHHHHHHHHHHHHHHHHGGGGGGGGHHHHHHHGGGGGGGGGGGGGGGGGGFFFFFFFFFFFFFFFFFFFFFFFFFFFFFFFFFFHFFFFFHFFFFFFFFFFFFFFFFFFFFFFFFFFFFFFFFFFFHFHHHFFFFFFFFFFFFFHFFFFFFFFFB
@M05620:45:000000000-G6HP7:1:1101:17650:4574 1:N:0:144
AAACCAAGCAGACACTCACCGCTCCCTCGCCACAGGCCAATAGTTTGTCCTCACTGAGTTGGCAACAAGTGGCTGCTGTGGCTGCCATTTTTCTGGTGATGGCCATCAGCTCCGACGAGGTCAGCTGGGGGGCTTTCTTTGTGTAAGCAACGAGAAACCTGAAAGAAGCATTTTTTAACTAAGTCCTGCTGAGTCATTCATGAGTTTTTAGCCGCCTTGCTTCTTCTCACAGACTCTCTACTCTCATGCCA
+
BBCCCBBFCFFFGGGGGGGGEGGGGGHHGGGGGHHHGGHHHHHHHHHHHHHHHHHHHHHHHHHHHHHHHHHHGHGGHHHHHHHFGHHHHHHHHHHHHHHHHHHHHHHHHHHHHGGGGGGGGHHHHHHHGGGGGGGGGGGGGGGGGGFFFFFFFFFFFFFFFFFFFFFFFFFFFFFFFFFFFFFBFFFFFFFFFFFFFFFFFFFFFFFFFFFFFFFFFFFFFFFFFFFFFFFFFFFFFFFFFFFFFFBBFF/
@M05620:45:000000000-G6HP7:1:1101:15332:4582 1:N:0:144
TACCTGTACTGGGGAAGCATTTGAATATCCCCCCATGGTGATGGGGACGGAGAACTGCTCCATAAACACAGGCAACGTGCCTAACTTTCCCGGGAAGATGAAGTCAAAGAGCGACCACAGCTCTCGGAGGTTATTTTGCATCGGTGAGCCAGACAGAATGATCCGATGAGGGGTGCGAAACTATTTGAGGAAAGGAAGCACCTTTTTATTAAATTTACCTTTTAGCAATCGCCCTTCCTACCCTACAGATC
+
BBBBBFFFFFFFA?E2EGGGGGHHHHFHHHHFGGEFHFGFFHHGHGGGGGGGGGHFHHHHHHHDGGFDGHHHGHEGEHHHHHH3GHHHGHHGGGFGGHGHEHHHHFHFHHBGGFCDGHHHHHHGHGGGGCFHHHHHHGHDGHAEGGGEFFGHFFFCCHHHHFHHHGGGFH/DG.AECBC?AFGGGF09;FF9/F./:;EBFFFFFFBAFF/BFFFFFF/FF;F/;F/BFFAEF.9BFBFFFFFFF.;B/BF
@M05620:45:000000000-G6HP7:1:1101:11556:4588 1:N:0:144
AAACCAAGCAGACACTCACCGCTCCCTCGCCACAGGCCAATAGTTTGTCCTCACTGAGTTGGCAACAAGTGGCTGCTGTGGCTGCCATTTTTCTGGTGATGGCCATCAGCTCCGACGAGGTCAGCTGGGGGGCTTTCTTTGTGTAAGCAACGAGAAACCTGAAAGAAGCATTTTTTAACTAAGTCCTGCTGAGTCATTCATGAGTTTTTAGCCGCCTTGCTTCTTCTCACAGACTCTCTACTCTCATGCCA
+
BBBABBBFBFFFGGGGGGGGGGGGGGHHFGGGGGHFGGFCGHHHHHGHHHHHHHHHEHHHGHHHHHHEGGHGGHGGHHHEFHHCFG3FHHHHHHEHHHGHHFHHHHHHHGHHHGGGGCDFDH2FGHHHCFCCGGGGGGGGGGGGGGEFFFF-ADF.BFFFFB////.BFFFFFFFFEFFFFFFFFFFFFFFFFFFFFFFFFFFFFFFFFFFFFFFFFDFFFFFFFFFFBFFFFEBFFFFFFFFFF/;BFF/
@M05620:45:000000000-G6HP7:1:1101:17654:4598 1:N:0:144
AAACCAAGCAGACACTCACCGCTCCCTCGCCACAGGCCAATAGTTTGTCCTCACTGAGTTGGCAACAAGTGGCTGCTGTGGCTGCCATTTTTCTGGTGATGGCCATCAGCTCCGACGAGGTCAGCTGGGGGGCTTTCTTTGTGTAAGCAACGAGAAACCTGAAAGAAGCATTTTTTAACTAAGTCCTGCTGAGTCATTCATGAGTTTTTAGCCGCCTTGCTTCTTCTCACAGACTCTCTACTCTCATGCCA
+
?AAAAA?CAFBFGGGGGGGGGG2EEGHHCFGGGGHHGGHAFFGGGHGHEHHGHHHHHHDGFHGFBBFHFDGHGAFGGHHGFHAFFHHGGHHHHHHHHHHHGHHHFGGHHHHHHGEEFFGGEHFFHHFHFCDGGGGGGGGGGFGGGGFFFFFCEFADFFFFFFFFFFFFFFFFFFFDFFFFFFF/BF/FFFFFF;FB;BFF/9FFBFFFE9/9BADFFFFFFFFFFFFFFFFF9FFFFFFFFFFFBFB/BFB
@M05620:45:000000000-G6HP7:1:1101:15333:4600 1:N:0:144
TACCTGTACTGGGGAAGCATTTGAATATCCCCCCATGGTGATGGGGACGGAGAACTGCTCCATAAACACAGGCAACGTGCCTAACTTTCCCGGGAAGATGAAGTCAAAGAGCGACCACAGCTCTCGGAGGTTATTTTGCATCGGTGAGCCAGACAGAATGATCCGATGAGGGGTGCGAAACTATTTGAGGAAAGGAAGCACCTTTTTATTAAATTTACCTTTTAGCAATCGCCATTCCTACCCTAAAGATC
+
CCCCCFFFFFFFGGGGGGGGGGHHHHHHHHHGGGGHHHGHHHHHHGGGGGGGGHHHHHHHHHHHHHHHHHHHGGHHGHHHHHHHHHHHHHHGGGGGGHHHHHHHHHHHHHHHGGGGGHHHHHHHHGGGGGEHHHHHHHHHHHGGGGGHHHHHHGHHHHHHHHHHHGGGHGHGGAEGGGGGGHGGHHGGGGFGGGGGGGGGGFFFFFFFHFFFFFFFFFFFFFFFFFFFFFFFFFFFFFHHFFFFFFFFFFF
@M05620:45:000000000-G6HP7:1:1101:15351:4604 1:N:0:144
TACCTGTACTGGGGAAGCATTTGAATATCCCCCCATGGTGATGGGGACGGAGAACTGCTCCATAAACACAGGCAACGTGCCTAACTTTCCCGGGAAGATGAAGTCAAAGAGCGACCACAGCTCTCGGAGGTTATTTTGCATCGGTGAGCCAGACAGAATGATCCGATGAGGGGTGCGAAACTATTTGAGGAAAGGAAGCACCTTTTTATTAAATTTACCTTTTAGCAATCGCCATTCCTACCCTAAAGATC
+
AAAAAFFFFFFFGGGGGGGGGGHHHHHHHHHGGGGHHHGHHHHHHGGGGGGGGHHHHHHHHHHHHGHHHHHHGEHHGHHHHHHHHHHHHHHGGGGGGGHHHHHFHGHHHHHHGGGGGHGHHHHHHGGGGGEHGHHHHHHHHHGGGGEHHHHHHGHHHHHGHHHHHGGGHGHGGCCGGDADGGGGGGGFGGCFGGGGGGGEBEFBFFFFFFFFFFFFFFFFFFFFFFFEFFEFFFEFFFFFFFFFFFEFFFF
@M05620:45:000000000-G6HP7:1:1101:11557:4607 1:N:0:144
AAACCAAGCAGACACTCACCGCTCCCTCGCCACAGGCCAATAGTTTGTCCTCACTGAGTTGGCAACAAGTGGCTGCTGTGGCTGCCATTTTTCTGGTGATGGCCATCAGCTCCGACGAGGTCAGCTGGGGGGCTTTCTTTGTGTAAGCAACGAGAAACCTGAAAGAAGCATTTTTTAACTAAGTCCTGCTGAGTCATTCATGAGTTTTTAGCCGCCTTGCTTCTTCTCACAGACTCTCTACTCTCATGCCA
+
CCCCCBCFCFFFGGGGGGGGGGGGGGHHGGGGGHHHGGHHHHHHHHHHHHHHHHHHHHHHHHHHHHHHHHHHGHGGHHHHHHHGGHHHHHHHHHHHHHHHHHHHHHHHHHHHHGGGGGGGGHHHHHHHGGGGGGGGGGGGGGGGGGFFFFFFFFFFFFFFFFFFFFFFFFFFFFFFFFFFFFFFFFFFFFFFFFFFFFFFFFFFFFFFFFFFFFFFFFFFFFFFFFFFFFFFFFFFFFFFFFFFFFFFFFF
@M05620:45:000000000-G6HP7:1:1101:24534:4609 1:N:0:144
AAACCAAGCAGACACTCACCGCTCCCTCGCCACAGGCCAATCGTTTGTCCTCACTGAGTTGGCAACAAGTGGCTGCTGTGGCTGCCATTTTTCTGGTGATGGCCATCAGCTCCGACGAGGTCAGCTGGGGGGCTTTCTTTGTGTAAGCAACGAGAAACCTGAAAGAAGCATTTTTTAACTAAGTCCTGCTGAGTCATTCATGAGTTTTTAGCCGCCTTGCTTCTTCTCACAGACTCTCTACTCTCATGCCA
+
AABBB@AFBFFFGGGFGGGGGGGGGFHGGGGDE2GHGG22B3AGFGGHGHHHBHHHDGGFHHHHHHCGHHHHGHEGHFFGHHHGGHHHHHHHHHHHHFGHHHHHHEHBGHFHHGGGGGGGGG?GHHHHGGGGGGGGGGGGFCFFF/FFFFFDEDFFFFFFF/9BFFFFFFFFFFFFE/FFBBBFFFFFFFFFFFFFFFFFFF/B;FBFEFFFFFADFFFFFFFFFFFFFFBF/FFFFFFFFFFFFFFBFF/
@M05620:45:000000000-G6HP7:1:1101:24508:4616 1:N:0:144
AAACCAAGCAGACACTCACCGCTCCCTCGCCACAGGCCAATAGTTTGTCCTCACTGAGTTGGCAACAAGTGGCTGCTGTGGCTGCCATTTTTCTGGTGATGGCCATCAGCTCCGACGAGGTCAGCTGGGGGGCTTTCTTTGTGTAAGCAACGAGAAACCTGAAAGAAGCATTTTTTAACTAAGTCCTGCTGAGTCATTCATGAGTTTTTAGCCGCCTTGCTTCTTCTCACAGACTCTCTACTCTCATGCCA
+
BBBBBBBFBFFFGGGGGGGGGGGGGGHHGGGGGHHHGGHHHHHHHHHHHHHHHHHHHHHHHHHGHHHHHGHHGHGGHHHHHHHGGHHHHHHHHHHHHHGHHHHHHHHHHHHHHGGGGGGGGHHHHHHHGGGGGGGGGGGGGGGGGGFFFFFFFFFFFFFFFFFFFFFFFFFFFFFFFFFFFFFFFFFFFFFFFFFFFFFFFFFFFFFFFFFFFFFFFFFFFFFFFFFFFFFFFFFFFFFFFFFFFFF9FFF
@M05620:45:000000000-G6HP7:1:1101:15338:4618 1:N:0:144
TACCTGTACTGGGGAAGCATTTGAATATCCCCCCATGGTGATGGGGACGGAGAACTGCTCCATAAACACAGGCAACGTGCCTAACTTTCCCGGGAAGATGAAGTCAAAGAGCGACCACAGCTCTCGGAGGTTATTTTGCATCGGTGAGCCAGACAGAATGATCCGATGAGGGGTGCGAAACTATTTGAGGAAAGGAAGCACCTTTTTATTAAATTTACCTTTTAGCAATCGCCATTCCTACCCTAAAGATC
+
3AABBFFFFFFFGGGEFGGGGGHGHHHHHHHGGGGHHHGHGHHHHGGGGGGGGHHHHHHHHGHHHHHGHHHHGGHHGHHHHGHHHHHHHHHGGGGGGGHHHHHHHHHGHHBHGFGGGHHHHHHHHGGGGGCHHHHHHHHHHHGGGGEHHHHHHGHHGHHHGGHHHGGGHHH?DADGGFAFGGGGGGGFGFFFFGFGGGGFGFFFFFFFFFFFFFFFFFFFFFFFFFFFFFEFFFFFFFFFFFFFFFFFFFB
@M05620:45:000000000-G6HP7:1:1101:20366:4634 1:N:0:144
AAACCAAGCAGACACTCACCGCTCCCTCGCCACAGGCCAATAGTTTGTCCTCACTGAGTTGGCAATAAGTGGCTGCTGTGGCTGCCATTTTTCTGGTGATGGCCATCAGCTCCGACGAGGTCAGCTGGGGGGCTTTCTTTGTGTAAGCAACGAGAAACCTGAAAGAAGCATTTTTTAACTAAGTCCTGCTGAGTCATTCATGAGTTTTTAGCCGCCTTGCTTCTTCTCACAGACTCTCTACTCTCATGCCA
+
CCCDDCCFCFFFGGGGGGGGGGGGGGHHGGGGGHHHGGHHHHHHHHHHHHHHHHHHHHGHHHHHHHHHHGHHGHGGHHHHHHHGGHHHHHHHHHHHHHHHHHHHHHHHHHHHHGGGGGGGGHHHHHHHGGGGGGGGGGGGGGGGGGGGFFFFFFFFFFFFFFFFFFFFFFFFFFHFFFFFFFFHFFFFFFFFFFFFFFFFFFFFFFFFFFFFFFFFFFFFHHFFFFHFFFFFFFFFFFFHFFFFFFFFFFF
@M05620:45:000000000-G6HP7:1:1101:20353:4647 1:N:0:144
AAACCAAGCAGACACTCACCGCTCCCTCGCCACAGGCCAATAGTTTGTCCTCACTGAGTTGGCAATAAGTGGCTGCTGTGGCTGCCATTTTTCTGGTGATGGCCATCAGCTCCGACGAGGTCAGCTGGGGGGCTTTCTTTGTGTAAGCAACGAGAAACCTGAAAGAAGCATTTTTTAACTAAGTCCTGCTGAGTCATTCATGAGTTTTTAGCCGCCTTGCTTCTTCTCACAGACTCTCTACTCTCATGCCA
+
BABBBBBCAFFFGGGGGGGGGGGGGGHHGGGGGHHHGGHGHHHHHHHHHHHGHHHHHHHHHHHGGHHHHFFFFHGGHHHHHHHGGHHHHHHHHHHHHHHHHHHHGHHHHHHHHGFEEEGGDGHHHHHHGGGGGGGGGGGGGFGGFGFGFFFFFFFFFFFFFFFFFFFFFFFFFFFFFFFFFFFFFFFFFFFFFFFFFFFFFFFFBFFFFFFFFDFFFFFFFFFFFFFFFFFFFFFFFFFFFFFFFFFFFFB
@M05620:45:000000000-G6HP7:1:1101:24311:4654 1:N:0:144
TACCTGTACTGGGGAAGCATTTGAATATCCCCCCATGGTGATGGGGACGGAGAACTGCTCCATAAACACAGGCAACGTGCCTAACTTTCCCGGGAAGATGAAGTCAAAGAGCGACCACAGCTCTCGGAGGTTATTTTGCATCGGTGAGCCAGACAGAATGATCCGATGAGGGGTGCGAAACTATTTGAGGAAAGGAAGCACCTTTTTATTAAATTTACCTTTTAGCAATCGCCATTCCTACCTAAAGATCG
+
AA3AAFFFFFFFCEFGGGGGFFHHHHHHHHFGGGGHHHHFFHHHGGGGGGCGGHHGHHFGHHHHHHFHHHHHGHHHGHHEHFHGHHHHHFHGGCCGGHHHHHHHHHHHGHFHGGGGGHHHHHHHHFGDCDCGHHHFHHGFHHGGGGGHHHHHHGHHHFHGHHHHHDFGHHHDGEGGGDA?FGGGGGGGFG0BFGGGFFGGGFFFFFFFFFFFFFFFFFFFFFFFFFFFF9AEFFFFFFFFFFFFFFFFFE.
@M05620:45:000000000-G6HP7:1:1101:24316:4672 1:N:0:144
TACCTGTACTGGGGAAGCATTTGAATATCCCCCCATGGTGATGGGGACGGAGAACTGCTCCATAAACACAGGCAACGTGCCTAACTTTCCCGGGAAGATGAAGTCAAAGAGCGACCACAGCTCTCGGAGGTTATTTTGCATCGGTGAGCCAGACAGAATGATCCGATGAGGGGTGCGAAACTATTTGAGGAAAGGAAGCACCTTTTTATTAAATTTACCTTTTAGCAATCGCCATTCCTACCTAAAGATCG
+
CCCCCFFFFFFFGGGGGGGGGGHHHGHHHHHGGGGHHHHHHHHHHGGGGGGGGHHHHHHHHHHHHHHHHHHHGHHHGHHHHHHHHHHHHHHGGGGGGHHHHHHHHHHHHHHHGGGGGHHHHHHHHGGGGGGHHHHHHHHHHHGGGGGHHHHHHGHHHHHHHHHHHGGGHHHGGFGGGFFGGGGGGGGGGGFFGGGGGGGFFFFFFFFFFFFFFFFFFFFFFFFFFFFFFFFFFFFFFFFFFFFFFFFFFFA
@M05620:45:000000000-G6HP7:1:1101:16023:4690 1:N:0:144
AAACCAAGCAGACACTCACCGCTCCCTCGCCACAGGCCAATAGTTTGTCCTCACTGAGTTGGCAACAAGTGGCTGCTATGGCTGCCATTTTTCTGGTGATGGCCATCAGCTCCGACGAGGTCAGCTGGGGGGCTTTCTTTGTGTAAGCAACGAGAAACCTGAAAGAAGCATTTTTTAACTAAGTCCTGCTGAGTCATTCATGAGTTTTTAGCCGCCTTGCTTCTTCTCACAGACTCTCTACTCTCATGCCA
+
DDCCDBBFCFFFGGGGGGGGGGGGGGHHGGGGGHHHGGHHHHHHHHHHHHHHHHHHHHGHHHHGHHHHHHHHGHGGHHHHHHHGGHHHHHHHHHHHHHHHHHHHHHHHHHHHHGGGGGGGGHHHHHHHGGGGGGGGGGGGGGGGGGGFFFFFFFFFFFFFFFFFFFFFFFFFFFHFFFFHFFFFFFFFFFFFFFFFFFFFFFFFBFFFFFFFFFFFFFFFHHHFHFFFHHFFFFFFFFFFFFFHFFFFFFB
@M05620:45:000000000-G6HP7:1:1101:16041:4694 1:N:0:144
AAACCAAGCAGACACTCACCGCTCCCTCGCCACAGGCCAATAGTTTGTCCTCACTGAGTTGGCAACAAGTGGCTGCTATGGCTGCCATTTTTCTGGTGATGGCCATCAGCTCCGACGAGGTCAGCTGGGGGGCTTTCTTTGTGTAAGCAACGAGAAACCTGAAAGAAGCATTTTTTAACTAAGTCCTGCTGAGTCATTCATGAGTTTTTAGCCGCCTTGCTTCTTCTCACAGACTCTCTACTCTCATGCCA
+
AAABCABFCFFFGGGGGGGGGGGGGGHHGGGGGHHHGGHHHGHHHHHHHHHHHHHHHHGHHHHHHHHHHGHHGHGGHHHHHHHGGHHHHHHHHHHHHHHHHHHHHHHHHHHHHGGEGGGGGHHHHHHHGGGGGGGGGGGGGGGGGGGFFFFFFFFFFFFFFFFFFFFFFFFFFFFFFFFFFFFFFFFFFFFFFFFFFFFFFFFFBFFFFFFFFFFFFFFFHHHFFFFFFFFFFFFFFFFFFFFFFFFFFFF
@M05620:45:000000000-G6HP7:1:1101:19473:4704 1:N:0:144
CATCCTGACCCTGAAGTACCCCATTGAGCATGGCATCGTCACCAACTGGGACGACATGGAGAAGATCTGGCACCACACCTTCTACAACGAGCTGCGCGTGGCCCCGGAGGAGCACCCAGTGCTGCTGACCGAGGCCCCCCTGAACCCCAAGGCCAACAGAGAGAAGATGACTCAGGTGAGGCTCGGCCGACGCCCGTGCTCCTCCCGTCCTTTCCCCAGTCATTTTCTGCCCGGCTTGATTTCTGACATTT
+
CCCDDFFFFFFFGGGGGGGGGGGHHHHHHHHHHHHHHGHHHGHHHGHHHHHHGGGGGHHHHHHHHHHHHHHHHGHHHGGHHHHHHHHHGGGGGHHGGGGGGGHHGGGGGGGGHHHHGGHGHHHHHHHHHHGGGGGGGGGGGGHHHHGGGGHGHHGGGGGGGGGGGGGGGGGGGGGGHGGGGGGGFFFFADFFFFFF;DFFFFFFFFFADDAFFFFFFFFFFFFFFFFFFEFFBDFFFF;BFFFF00;BFF0
@M05620:45:000000000-G6HP7:1:1101:19464:4722 1:N:0:144
CATCCTGACCCTGAAGTACCCCATTGAGCATGGCATCGTCACCAACTGGGACGACATGGAGAAGATCTGGCACCACACCTTCTACAACGAGCTGCGCGTGGCCCCGGAGGAGCACCCAGTGCTGCTGACCGAGGCCCCCCTGAACCCCAAGGCCAACAGAGAGAAGATGACTCAGGTGAGGCTCGGCCGACGCCCGTGCTCCTCCCGTCCTTTCCCCAGTCATTTTCTGCCCGGCTTGATTTCTGACATTA
+
ECDEDFFFFFFFGGGGGGGGGGGHHHHHHHHHHHHHHGHHHGHHHGHHHHHHGGGGGHHHHHHHHHHHHHHHHGHHHGGHHHHHHHHHGGGGGHHGGGGGGGHHGGGGGGGGHHHHGGHHHHHHHHHHHHGGGGGGGGGGGGHHHHGGGGHGHHGGGGGGGGGGFGFFGGGGGGGGGGGGGGGGFFFFFAFFFFFF9BDFFFFFFFFFFFFFFFFFFFDFFFFFHFFFFFFF?DFFFAAFFBFFF<FFFF1
@M05620:45:000000000-G6HP7:1:1101:19490:4724 1:N:0:144
CATCCTGACCCTGAAGTACCCCATTGAGCATGGCATCGTCACCAACTGGGACGACATGGAGAAGATCTGGCACCACACCTTCTACAACGAGCTGCGCGTGGCCCCGGAGGAGCACCCAGTGCTGCTGACCGAGGCCCCCCTGAACCCCAAGGCCAACAGAGAGAAGATGACTCAGGTGAGGCTCGGCCGACGCCCGTGCTCCTCCCGTCCTTTCCCCAGTCATTTTCTGCCCGGCTTGATTTCTGCCATTA
+
BBBBBFBDFFFFGGGGGGGGGGGHHHHFHHHFHHHHHGHHHGHHHGHHGHHHGGGGGHGHHHHHHHHHGHHHHGGHHGGHHGHHHGHHGGGGGHHGGGGGGGHHGGGGGGGGHHHHGGF?GHHHHGHEHHCGCCDGGGGGFGGHHHGGGGHGHHGEGGGGGGDGGFFFFGFGGGGGCBBCGEEGFAFFFCFFFFFA9ADFFFBFFFFFDFDFFFFFFF?;B/FFFFFFFFFFDFFAAC;BBBF/B/;/;/;
@M05620:45:000000000-G6HP7:1:1101:8116:4733 1:N:0:144
TACCTGTACTGGGGAAGCATTTGAATATCCCCCCATGGTGATGGGGACGGAGAACTGCTCCATAAACACAGGCAACGTGCCTAACTTTCCCGGGAAGATGAAGTCAAAGAGCGACCACAGCTCTCGGAGGTTATTTTGCATCGGTGAGCCAGACAGAATGATCCGATGAGGGGTGCGAAACTATTTGAGGAAAGGAAGCACCTTTTTATTAAATTTACCTTTTAGCAATCGCCATTCCTACCCTAAAGATC
+
AABBBFFFFFFFGGGGGGGGGGGHHGHHHHHGGGGHHHGHGHHGGGGGGGGGGHHHHGHHHHGHHHHHHHHHGHHHGGGGGFHEHFHHHHHGGGGGGHHHHFHFFGGHHHGHGFGDGHHFHHGHHGGDD?EHHHHHHGHBGHGGGGGHHHHFHGGHHGHHGHHHHGGGFFGD@::C?CDGGGGGGFFGGFEFGGGGGFGEFFFFFFFFFFFEFFFFFFFFFFFFFE9/:;.ADDEFFFFFFFFFFFFFFFF
@M05620:45:000000000-G6HP7:1:1101:11320:4750 1:N:0:144
CATCCTGACCCTGAAGTACCCCATTGAGCATGGCATCGTCACCAACTGGGACGACATGGAGAAGATCTGGCACCACACCTTCTACAACGAGCTGCGCGTGGCCCCGGAGGAGCACCCAGTGCTGCTGACCGAGGCCCCCCTGAACCCCAAGGCCAACAGAGAGAAGATGACTCAGGTGAGGCTCGGCCGACGCCCGTGCTCCTCCCGTCCTTTCCCCAGTCATTTTCTGCCCGGCTTGATTTCTGACCTTA
+
BB@BBFFFFFFFGGGGGGGGGGGHHHHHHHHHHHCGHGHHHGHGHGHHHHHHGGGGGHHHHHHHHHHHHHHHHGHHHGGHHHHHHFGHGGGGGHHGGGGGGGHHGGGGGGGGGHHHGGHHHHGHHHHHHHGGGGGGGGGGGGHHHHGGGGHGGHGEGGGGGGGGFG9FFFGGGGGGGGGFGGGGFFEFF;FFFFFF;ADEFFFFFFF;ADABFFFFFBD/BFFFBFFFFBBEFFFF;DAFFFFFFFF/BF/
@M05620:45:000000000-G6HP7:1:1101:7068:4756 1:N:0:144
AGATTACTGCAACAGTTCCCCCTGGACCTGGAAAAGTTTCTTGCCTGGCTTACAGAAGCTGAAACAACTGCCAATGTCCTACAGGATGCTACCCGTAAGGAAAGGCTCCTAGAAGACTCCAAGGGAGTAAAAGAGCTGATGAAACAATGGCAAGTAAGTCAGGCATTTCCGCTTTAGCACTCTTGTGGATCCAATTGAACAATTCTCAGCATTTGTACTTGTAACTGACAAGCCAGGGACAAAACAAAGAT
+
ABBBBFDFFFFFGGGGEBGGGGGFFHHGGHHHHHHFGHHGHHHGHHHH2GHHHGGGHHHHHHHFHHEGHGFFCFHHHHHHHHHHHGHHHHDGHHFBEGHGGFHHHFHCFHHHHGHG3FGHHGHGGGFEFHGHHGHHHFBGHDGFGHHHHGFHGGHHHHGHHHHHFHHHHG?EEGGFHGGHHHGHHHGDDFGFDGHHGHFFFFGFFGBDGGHFHHHHHHHGGHHFFHHG:GFGCAFFEGE999/CCACFBFF
@M05620:45:000000000-G6HP7:1:1101:12343:4758 1:N:0:144
AAACCAAGCAGACACTCACCGCTCCCTCGCCACAGGCCAATAGTTTGTCCTCACTGAGTTGGCAACAAGTGGCTGCTGTGGCTGCCATTTTTCTGGTGATGGCCATCAGCTCCGACGAGGTCAGCTAGGGGGCTTTCTTTGTGTAAGCAACGAGAAACCTGAAAGAAGCATTTTTTAACTAAGTCCTGCTGAGTCATTCATGAGTTTTTAGCCGCCTTGCTTCTTCTCACAGACTCTCTACTCTCATGCCA
+
CCCCCBCFDFFFGGGGGGGGGGGGGGHHGGGGGHHHGGHHHHHHHHHHHHHHHHHHHHHHHHHHHHHHHGHHGHGGHHHHHHHGGHHHHHHHHHHHHHHHHHHHHHHHHHHHHGGGGGGGGHHHHHBGHHGGGGHHHHHHHHHHHHHHHHHGGGGGFHHHHGHHHHHHHHHHHHHGHHHHHHHHHGGGGGGGGFGGGGGGGGGGGGGGGGGHGGGGFFFFFFFFFFFFHFFFFFFFFFFFFFFFFFFFFFB
@M05620:45:000000000-G6HP7:1:1101:7086:4759 1:N:0:144
AGATTACTGCAACAGTTCCCCCTGGACCTGGAAAAGTTTCTTGCCTGGCTTACAGAAGCTGAAACAACTGCCAATGTCCTACAGGATGCTACCCGTAAGGAAAGGCTCCTAGAAGACTCCAAGGGAGTAAAAGAGCTGATGAAACAATGGCAAGTAAGTCAGGCATTTCCGCTTTAGCACTCTTGTGGATCCAATTGAACAATTCTCAGCATTTGTACTTGTAACTGACAAGCCAGGGACAAAACAAAGAT
+
BBBBBFFFFF@FGGGGGGGGGGGFGHHHHHHHHHHHHHHHHHHHHHHHHHHHHHHGHHHHHHHGHHHHHHHHFHHHHHHHHHHHHHHHHHDGHHGFFGHGHGHFFHHHGHHHHHHEGGHHHGHGGGGGHHHHHGHHHGGHHGGFGFHHFGHHHGHHGHHHHHHHGHHHHHDGGGGHGHHHHHHHHGHFHGHHFGHHGGFFFHHHHHHGHHHHHHHHHHHHHGHHFHHFGFFFHGGGFGEEFGFGGFGGGGC
@M05620:45:000000000-G6HP7:1:1101:11314:4767 1:N:0:144
CATCCTGACCCTGAAGTACCCCATTGAGCATGGCATCGTCACCAACTGGGACGACATGGAGAAGATCTGGCACCACACCTTCTACAACGAGCTGCGCGTGGCCCCGGAGGAGCACCCAGTGCTGCTGACCGAGGCCCCCCTGAACCCCAAGGCCAACAGAGAGAAGATGACTCAGGTGAGGCTCGGCCGACGCCCGTGCTCCTCCCGTCCTTTCCCCAGTCATTTTCTGCCCGGCTTGATTTCTGACATTA
+
CBCDDFFFFFFFGGGGGGGGGGGHHHHHHHHHHHHHHGHHHGHHHGHHHHHHGGGGGHHHHHHHHHHHHHHHHGHHHGGHHHHHHHHHGGGGGHHGGGGGGGHHGGGGGGGGHGHHGGHHHHHHHHHHHHGGGGGGGGGGGGHHHHGGGGHGHHGGGGGGGGGGGGGGGGGGGGGGGGGGGGGGFFFFFFFFFFFF@DFFFFFFFFFFFFFFFFFFFFDFFFFFFFFFFFFFFFFFFFFFFFFFFFFFFF0
@M05620:45:000000000-G6HP7:1:1101:11581:4772 1:N:0:144
TACCTGTACTGGGGAAGCATTTGAATATCCCCCCATGGTGATGGGGACGGAGAACTGCTCCATAAACACAGGCAACGTGCCTAACTTTCCCGGGAAGATGAAGTCAAAGAGCGACCACAGCTCTCGGAGGTTATTTTGCATCGGTGAGCCAGACAGAATGATCCGATGAGGGGTGCGAAACTATTTGAGGAAAGGAAGCACCTTTTTATTAAATTTACCTTTTAGCAATCGCCATTCCTACCCTAAAGATC
+
BBBBBFFFFFFFFFFEGGGGGGHGHFHHHGHGGCGHFFBFFHHFHGGGEEDFC1FGHHEHHFFHHGHHHHHAFG?GEGFHHFFCGGHHHHHGGGGFGGHHFFHHHHHHHGHHGGGGDHHFHHHGHFFGGGDGHHHHHHHHHHGDGGGHHHFFHGHHHHHHHGFHH?EGHHHGG.AGGGFADGGGGGGGGGFGGGGFFGGFFFFFFFFFFFFFFFFFFFFFFFFFFFFFFFEFFFFFFFFF/AFFFBFFFFF
@M05620:45:000000000-G6HP7:1:1101:24798:4777 1:N:0:144
CATCCTGACCCTGAAGTACCCCATTGAGCATGGCATCGTCACCAACTGGGACGACATGGAGAAGATCTGGCACCACACCTTCTACAACGAGCTGCGCGTGGCCCCGGAGGAGCACCCAGTGCTGCTGACCGAGGCCCCCCTGAACCCCAAGGCCAACAGAGAGAAGATGACTCAGGTGAGGCTCGGCCGACGCCCGTGCTCCTCCCGTCCTTTCCCCAGTCATTTTCTGCCCGGCTTGATTTCTGACATTA
+
CCCDDFFFFFFFGGGGGGGGGGGHHHHHHHHHHHHHHGHHHGHHHGHHHHHHGGGGGHHHHHGHHHHHHHHHHGHHHGGHHHHHHGHHGGFGGHHGGGGGGGHHGGGGGGGGHGHHGGHHHHHHHHHHHHGGGGGGGGGGGGHHHHGGGGHGHHGGGGGGGGGGGGGGGGGGGGGGGGGGGGGGFFFFFFFFFFFFDFFFFFFFFFFEFFFFFFFFFFFFFFFFFHFFFFBEFF;DFFAFFFFFF0BFFF0
@M05620:45:000000000-G6HP7:1:1101:22345:4780 1:N:0:144
TACCTGTACTGGGGAAGCATTTGAATATCCCCCCATGGTGATGGGGACGGAGAACTGCTCCATAAACACAGGCAACGTGCCTAACTTTCCCGGGAAGATGAAGTCAAAGAGCGACCACAGCTCTCGGAGGTTATTTTGCATCGGTGAGCCAGACAGAATGATCCGATGAGGGGTGCGAAACTATTTGAGGAAAGGAAGCACCTTTTTATTAAATTTACCTTTTAGCAATCGCCATTCCTACCCTAAAGATC
+
AAABCFFFFFFFGGGGGGGGGGHFHGHHHHHGGGGHHHGGGHHHHGGGGGGGGHHHHHHHHGHHHHHHHHHHGHHHGHHHHHHHHHHHHHHGGGGGGHHHGHHHHHHHHHHHGGGGGHHHHHHHHB??CFCGHHHHHHHFHHGGGGGF>>GHHGHCCCHHHHHHHGGGHHHGGCDECDCBGGGGGGGFGF0CFFGFGGEFFEFFFFFFFFFFFFFFFFFFFFFFFFFFFBEADFFFFFFFFFFFFFFFFFF
@M05620:45:000000000-G6HP7:1:1101:11585:4793 1:N:0:144
TACCTGTACTGGGGAAGCATTTGAATATCCCCCCATGGTGATGGGGACGGAGAACTGCTCCATAAACACAGGCAACGTGCCTAACTTTCCCGGGAAGATGAAGTCAAAGAGCGACCACAGCTCTCGGAGGTTATTTTGCATCGGTGAGCCAGACAGAATGATCCGATGAGGGGTGCGAAACTATTTGAGGAAAGGAAGCACCTTTTTATTAAATTTACCTTTTAGCAATCGCCATTCCTACCCTAAAGATC
+
CCCCCFFFFFFFGGGGGGGGGGHHHGHHHHHGGGGFFHBFGGHHHGGGGGGGGHHHHHHHHHHHHHHHHHHHGHHHFHFHHHHHHHHHHHHGGGGGGHHHHHHHHHHHHHHHGGGGGHHGHHHHHGGGGGEHHHHHHHHHHHGGGGGHHHHHHGHHHHHHHHHHHGGGHHHGGEGGGGGGGGGGGGGGGGGGGGGGGGGEGFFFFFFFFFFFFFFFFFFFFFFFFFFFFFFFFFFFFFFFFFFFFFFFFFF
@M05620:45:000000000-G6HP7:1:1101:24798:4794 1:N:0:144
CATCCTGACCCTGAAGTACCCCATTGAGCATGGCATCGTCACCAACTGGGACGACATGGAGAAGATCTGGCACCACACCTTCTACAACGAGCTGCGCGTGGCCCCGGAGGAGCACCCAGTGCTGCTGACCGAGGCCCCCCTGAACCCCAAGGCCAACAGAGAGAAGATGACTCAGGTGAGGCTCGGCCGACGCCCGTGCTCCTCCCGTCCTTTCCCCAGTCATTTTCTGCCCGGCTTGATTTCTGACATTA
+
CCCCCFFFFFFFGGGGGFGGGGGHHHHHHHHHHHHHHGHHHGHHGGHHHHHHGGGGGHHGHHGHHHHHHHHHHGHHHGGHHHHHHHHHGGGGGHHGGGGGGGHHGGGGGGGGHHHHGGHHHHHHHHHHHHGGGGGGGGGGGGHHHHGGGGHGHHGGGGGGFGGGGGGGGGGGGGGGGGGGGGGGFFFFFFFFFFFF@DFFFFFFFFFFDFFFFFFFFFFFFFFFFFFFFFFFFFFFFFFFFFFFFEFFFF0
@M05620:45:000000000-G6HP7:1:1101:19835:4800 1:N:0:144
AAACCAAGCAGACACTCACCGCTCCCTCGCCACAGGCCAATAGTTTGTCCTCACTGAGTTGGCAACAAGTGGCTGCTGTGGCTGCCATTTTTCTGGTGATGGCCATCAGCTCCGACGAGGTCAGCTGGGGGGCTTTCTTTGTGTAAGCAACGAGAAACCTGAAAGAAGCATTTTTTAACTAAGTCCTGCTGAGTCATTCATGAGTTTTTAGCCGCCTTGCTTCTTCTCACAGACTCTCTACTCTCATGCCA
+
CCCCCCDFDFFFGGGGGGGGGGGGGGHHGGGGGHHHGGHHHHHHHHHHHHHHHHHHHHGHHHHGHHHHHGHHGHGGHHHHHHHGGHHHHHHHHHHHHHHHHHHHHHHHHHHHHGGGGGGGGHHHHHHHGGGGGGGGGGGGGGGGGGFFFFFFFFFFFFFFFFFFFFFFFFFFFFHFFFHFFFFFFHHFFFFFFFFFFFFFFFHFFFFFFFFFFFFFFFFFFHHFFFFFFFFFFFFFFFFFFFFFFFFFFFF
@M05620:45:000000000-G6HP7:1:1101:14743:4851 1:N:0:144
TACCTGTACTGGGGAAGCATTTGAATATCCCCCCATGGTGATGGGGACGGAGAACTGCTCCATAAACACAGGCAACGTGCCTAACTTTCCCGGGAAGATGAAGTCAAAGAGCGACCACAGCTCTCGGAGGTTATTTTGCATCGGTGAGCCAGACAGAATGATCCGATGAGGGGTGCGAAACTATTTGAGGAAAGGAAGCACCTTTTTATTAAATTTACCTTTTAGCAATCGCCATTCCTACCCTAAAGATC
+
BBBBBFFFFFFFFGGGGGGGGGGHHGFHHHHGGGCFHCHHHHHHGGGGGGGGGHHHHHHHHGHHGHHHHEFHGHFHGHHHHHGHHHHHHHHGGGGCGAGHHBHHHHGHHHHHGGGGGHGHHHHHHGGGGGEHGHHGHHH1FHFGGGGGHHHHHGGHGHHHHHHHHCDFFFHGGDFGGDCAGGBFGGGGGG;BFGFGGGGGGFFFFFFFFFF9BFFFFFFFFFF/BB9FFFFFFBEFFFF/FFFFFFFB/BF
@M05620:45:000000000-G6HP7:1:1101:14752:4867 1:N:0:144
TACCTGTACTGGGGAAGCATTTGAATATCCCCCCATGGTGATGGGGACGGAGAACTGCTCCATAAACACAGGCAACGTGCCTAACTTTCCCGGGAAGATGAAGTCAAAGAGCGACCACAGCTCTCGGAGGTTATTTTGCATCGGTGAGCCAGACAGAATGATCCGATGAGGGGTGCGAAACTATTTGAGGAAAGGAAGCACCTTTTTATTAAATTTACCTTTTAGCAATCGCCATTCCTACCCTAAAGATC
+
BABCCFFFFFFFGGGGGGGGGGHHHHHHHHHGGGGHHHGHHHHHHGGGGGGGGHHHHHHHHHHHHHHHHHHHGHHHGHHHHHHHHHHHHHHGGGGGGHHHHHHHHHHHHHHHGGGGGHHHHHHHHGGGGGEHHHHHHHHHHHGGGGGHHHHHHGHHHHHHHHHHHGGGHHHGGGFGGGGGGGGGGGGGGGFGGGGGGGGGGFFFFFFFFFFFFFFFFFFFFFFFFFFFFFFFFFFFFFFFFFFFFFFFFFF
@M05620:45:000000000-G6HP7:1:1101:6424:4894 1:N:0:144
CATCCTGACCCTGAAGTACCCCATTGAGCATGGCATCGTCACCAACTGGGACGACATGGAGAAGATCTGGCACCACACCTTCTACAACGAGCTGCGCGTGGCCCCGGAGGAGCACCCAGTGCTGCTGACCGAGGCCCCCCTGAACCCCAAGGCCAACAGAGAGAAGATGACTCAGGTGAGGCTCGGCCGACGCCCGTGCTCCTCCCGTCCTTTCCCCAGTCATTTTCTGCCCGGCTTGATTTCTGACATTT
+
AAAAAFFFFFFFGGGGGGGGGGFHHHGHCGHGHHHHHGHHGGHGHGHHGHGHEGGGGHFBGHHHHFHGHHHHHGHHHGGHGHHGHHGG?AEGFFFEEEGGGGHHGCGGGGGGEHHHGGECGHHHHHHHHHGGGGGGDGGGGGHHHHGGGGHGGFGGGEGGGFGEGGFGGGFFFBFFGGGGGGGGFFFFDBFFAFFF-.AAFFFFFE.;DFFFFFBBFFFFFFFFFFFFF9/AABCFFF?FFFFBFEBFFF/
@M05620:45:000000000-G6HP7:1:1101:6440:4905 1:N:0:144
CATCCTGACCCTGAAGTACCCCATTGAGCATGGCATCGTCACCAACTGGGACGACATGGAGAAGATCTGGCACCACACCTTCTACAACGAGCTGCGCGTGGCCCCGGAGGAGCACCCAGTGCTGCTGACCGAGGCCCCCCTGAACCCCAAGGCCAACAGAGAGAAGATGACTCAGGTGAGGCTCGGCCGACGCCCGTGCTCCTCCCGTCCTTTCCCCAGTCATTTTCTGCCCGGCTTGATTTCTGACATTT
+
CCCCCFFFFFFFGCGGGGGGGGGHHHHHHHHHHHGHHGHHHGHHHGHHHHHHGGGGGHHHHHHHHHHHHHHHHGHHHGGHHHHHHHHHGGGGGHHGGGGGGGHHGGGGGGGGHHHHGGHHHHHHHHHHHHGGGGGGGGGGGGHHHHGGGGHGHHGGGGGGGGGGGGGGGGGGGGGGFGGGGGGGFFFFFACFFFFF@ADFFFFFFFDADF.FFFFFFFFFFFFFFFFFFFFFDFFFFAAFFFFF00:0BF0
@M05620:45:000000000-G6HP7:1:1101:6416:4914 1:N:0:144
CATCCTGACCCTGAAGTACCCCATTGAGCATGGCATCGTCACCAACTGGGACGACATGGAGAAGATCTGGCACCACACCTTCTACAACGAGCTGCGCGTGGCCCCGGAGGAGCACCCAGTGCTGCTGACCGAGGCCCCCCTGAACCCCAAGGCCAACAGAGAGAAGATGACTCAGGTGAGGCTCGGCCGACGCCCGTGCTCCTCCCGTCCTTTCCCCAGTCATTTTCTGCCCGGCTTGATTTCTGACATTT
+
BA>AAFFFFFFFGGGGGGGGGGGHHHFHFHHGGHHGHGHHEEFHHGHHEEHHEGGGGHFAGHHHBFGFFHHGFGHGHGGHHHFFHHHH/CEGGFFEFGEEEGHGGGGGCDGGAGHGGGE<FHHHFHHFHHGGGCCGG@CCCFHHHCCD.AGCGEAFGEGBBBDEFGFGGG0;CFFF9BF?FEGFFFA9@;DFB9BF99A.BFFFFE?.ADAFFBB9FFAFFFFFFFFFFFB9D@DDDFAFFFFF/BB:/;/
@M05620:45:000000000-G6HP7:1:1101:21567:4937 1:N:0:144
CATCCTGACCCTGAAGTACCCCATTGAGCATGGCATCGTCACCAACTGGGACGACATGGAGAAGATCTGGCACCACACCTTCTACAACGAGCTGCGCGTGGCCCCGGAGGAGCACCCAGTGCTGCTGACCGAGGCCCCCCTGAACCCCAAGGCCAACAGAGAGAAGATGACTCAGGTGAGGCTCGGCCGACGCCCGTGCTCCTCCCGTCCTTTCCCCAGTCATTTTCTGCCCGGCTTGATTTCTGACATTA
+
ABABBFFFFFFFGGGGGGGGGGGHHHHHHHHHHHHHHGHHHGHHHGHHHHHHGGGGGHHHHGHHHGHHHGHHHGHHHGGHHHHHHHHHGGGGGFHGGGGGGGHHGGGGGGGGHHHHGGGHHGHHHHHHGHGGGGGGGFDCGGGFFHGGGGHEEHGGGGGBBFGGGGGGGGGFFFFFFFGGGGGGDFFFCFBFFFFFFFFFFFFFFFFFFFFFFBFFFFFBFFFFFFFFFBFFFCFFF;.FFFFFFFBFFF9
@M05620:45:000000000-G6HP7:1:1101:13957:4938 1:N:0:144
AGATTACTGCAACAGTTCCCCCTGGACCTGGAAAAGTTTCTTGCCTGGCTTACAGAAGCTGAAACAACTGCCAATGTCCTACAGGATGCTACCCGTAAGGAAAGGCTCCTAGAAGACTCCAAGGGAGTAAAAGAGCTGATGAAACAATGGCAAGTAAGTCAGGCATTTCCGCTTTAGCACTCTTGTGGATCCAATTGAACAATTCTCAGCATTTGTACTTGTAACTGACAAGCCAGGGACAAAACAAAGAT
+
BAABBFFFDFFFGGGGGGGGGGGGGHHHHHHHHHHHGHHHHHHHHHHHHHHHHGHFHHHHHHHFHGGHHHHHHHHHHHHHHHHHGFHHHHGHHHGGGGHHHHHHHHHHGHHHHHHHHHHHHHHFGGGGHHHHHGHHHHHHHDHHHGHHHHHHHGHHHHHHGGHHHHHHHHGGGGGHHHGHHHHHHFHGHHHHGHHHHHHGHHHHHHHFHHGHHHHHHGHHHHHHHHHHHHHHGGGGGGGGGGGGGGGGGGF
@M05620:45:000000000-G6HP7:1:1101:13981:4939 1:N:0:144
AGATTACTGCAACAGTTCCCCCTGGACCTGGAAAAGTTTCTTGCCTGGCTTACAGAAGCTGAAACAACTGCCAATGTCCTACAGGATGCTACCCGTAAGGAAAGGCTCCTAGAAGACTCCAAGGGAGTAAAAGAGCTGATGAAACAATGGCAAGTAAGTCAGGCATTTCCGCTTTAGCACTCTTGTGGATCCAATTGAACAATTCTCAGCATTTGTACTTGTAACTGACAAGCCAGGGACAAAACAAAGAT
+
AAAABFFFDFFFGGGGGGGGGGGGHHHHHHGHHGHHFGHHHHHHHHHHHHHHHHHGHHHHHGGHHGGHHHHHHHHHHHHHHHGHGFHHGHHHHHGGGGHHHFGGFHHHGHHHHHHHHHHHHHHGGGFGFHHHHGHHHHHHHHGFHHEHFFHGHGGHFHGHFGHHHHHHHHGGFGGHHHFHHHHHHFFGHHHHGHHHHGHFDFHGHFHGHHFHHFHHFFCGHHHFHHHGHFFFEGBFGGGGGFGFGGGGFG9
@M05620:45:000000000-G6HP7:1:1101:20979:4958 1:N:0:144
AAACCAAGCAGACACTCACCGCTCCCTCGCCACAGGCCAATAGTTTGTCCTCACTGAGTTGGCAACAAGTGGCTGCTGTGGCTGCCATTTTTCTGGTGATGGCCATCAGCTCCGACGAGGTCAGCTGGGGGGCTTTCTTTGTGTAAGCAACGAGAAACCTGAAAGAAGCATTTTTTAACTAAGTCCTGCTGAGTCATTCATGAGTTTTTAGCCGCCTTGCTTCTTCTCACAGACTCTCTACTCTCATGCCA
+
BBBBBBBFBFFFGGGFGFGGGGGFGGHCGGGGGHHHGGDHHHHGHHHHHHHHHHHHHHAFGFGHHHHGHHHHGHGGHHFGHHGGGHHHGHHHHHHHHHHHHHHHGHHHHHHHHGGGCFGCFHHHHHHHGGGGGGGGGGGGGGGGGGFFFFFFFFFFFFFFFFFFFFFFFFFFFFFFFFFFFFFFFFFFFFFFFBFBFFFFFFFFFFFFFFFFFFFFFFFFFFFFFFFFFFFFEFFFFFFFFFFFFFFFFFF
@M05620:45:000000000-G6HP7:1:1101:20957:4964 1:N:0:144
AAACCAAGCAGACACTCACCGCTCCCTCGCCACAGGCCAATAGTTTGTCCTCACTGAGTTGGCAACAAGTGGCTGCTGTGGCTGCCATTTTTCTGGTGATGGCCATCAGCTCCGACGAGGTCAGCTGGGGGGCTTTCTTTGTGTAAGCAACGAGAAACCTGAAAGAAGCATTTTTTAACTAAGTCCTGCTGAGTCATTCATGAGTTTTTAGCCGCCTTGCTTCTTCTCACAGACTCTCTACTCTCATGCCA
+
BBABBABFBFBFGGGGFGGG?EGGGGHHGGGFFHGHGFAGHHHFGHHHHGHHHHHFHHFGHHHHHHHHHHFHGHGGHGBGFHHEFHGHHHHGHFHGHGHHHFHFHHHHGHHHHGGGGGGGEHHHHHHHGGGGGGGGFGGGGGGGGGFFFFFBFFFFFFFFFFFFFFFFFFFFFFFBFFFFFFFFFFFFFFFFFFFFFFFFFFFFBFFFFFFFFFBBFFFFFFFFFFFFFFFFFFFFFFFFFFFFFFFFFFF
@M05620:45:000000000-G6HP7:1:1101:20594:4979 1:N:0:144
TACCTGTACTGGGGAAGCATTTGAATATCCCCCCATGGTGATGGGGACGGAGAACTGCTCCATAAACACAGGCAACGTGCCTAACTTTCCCGGGAAGATGAAGTCAAAGAGCGACCACAGCTCTCGGAGGTTATTTTGCATCGGTGAGCCAGACAGAATGATCCGATGAGGGGTGCGAAACTATTTGAGGAAAGGAAGCACCTTTTTATTAAATTTACCTTTTAGCAATCGCCATTCCTACCCTAAAGATC
+
3AABAD@DFBFFCEFAAEGDGFHHHDFAGHHGGGGGFFBFDEGGGGGGEEAEGFHHHHHHGCAGHHFFFGHHGGGHGHHHHGFGH3FHEGGGEGCEGFHHFFFBFEHHHHHHGGGGGHEHGFFHHGGDGG?FFGHHFHB<GFGGAAEFHBHHHFHFHHHHDGHBGGGGHHHGGGGGGFBB@FFFFFGFEGBFFGGFF.EF/:/;FFFEF/BFFFFFFFBFFFFEBFFFFFAADFFFFFFFFAFFFFFFFFF
@M05620:45:000000000-G6HP7:1:1101:15137:4982 1:N:0:144
AAACCAAGCAGACACTCACCGCTCCCTCGCCACAGGCCAATAGTTTGTCCTCACTGAGTTGGCAACAAGTGGCTGCTGTGGCTGCCATTTTTCTGGTGATGGCCATCAGCTCCGACGAGGTCAGCTGGGGGGCTTTCTTTGTGTAAGCAACGAGAAACCTGAAAGAAGCATTTTTTAACTAAGTCCTGCTGAGTCATTCATGAGTTTTTAGCCGCCTTGCTTCTTCTCACAGACTCTCTACTCTCATGCCA
+
CCCCCCCFCFFFGGGGGGGGGGGGGGHHGGGGGHHHGGGHHHHHHHHHHHHHHHHHHHHHHHHHHHHHGGHHGHGGHHHHHHHGGHHHHHHHHHHHHHHHHHHHHHHHHHGHHGGGGGGGGHHHHHHHGGGGGGGGGGGGGGGGGGFFFFFFFFFFFFFFFFFFFFFFFFFFFFFFFFFFFFFFFFFFFFFFFFFFFFFFFFFFFFFFFFFFFFFFFFFFFFFFFFFFFFFFFFFFFFFFFFFFFFFFFF/
@M05620:45:000000000-G6HP7:1:1101:23367:4984 1:N:0:144
AAACCAAGCAGACACTCACCGCTCCCTCGCCACAGGCCAATAGTTTGTCCTCACTGAGTTGGCAACAAGTGGCTGCTGTGGCTGCCATTTTTCTGGTGATGGCCATCAGCTCCGACGAGGTCAGCTGGGGGGCTTTCTTTGTGTAAGCAACGAGAAACCTGAACGAAGCATTTTTTAACTAAGTCCTGCTGAGTCATTCATGAGTTTTTAGCCGCCTTGCTTCTTCTCACAGACTCTCTACTCTCATGCCA
+
AAABAAACABFFGCEGGGGGGGGGCFHFEEGGGHFFGGCHHGHHHHHHHGHHHGHGGHHHFB3FHFFHHGHHEFEEFF5GHACFGH3BGGHHHHHHHGBGFHHHFCBBFFGHBEEEEEGGDHHHGHHFFCGGGGGGFFGGGG/CBBFFFBFF.9.AFFFFA9//..;A;BFFFFFFAFBFFFFFFFFBFF9BA/9FBFBFFB/BBBFFF?FEFFFFFDFBBFFFFFFFFBBFE.;9B/;;FF;:;;9FB/9
@M05620:45:000000000-G6HP7:1:1101:23367:5004 1:N:0:144
AAACCAAGCAGACACTCACCGCTCCCTCGCCACAGGCCAATAGTTTGTCCTCACTGAGTTGGCAACAAGTGGCTGCTGTGGCTGCCATTTTTCTGGTGATGGCCATCAGCTCCGACGAGGTCAGCTGGGGGGCTTTCTTTGTGTAAGCAACGAGAAACCTGAAAGAAGCATTTTTTAACTAAGTCCTGCTGAGTCATTCATGAGTTTTTAGCCGCCTTGCTTCTTCTCACAGACTCTCTACTCTCATGCCA
+
CCCDDCBFCFFFGGGGGGGGGGGGGGHHGGGGGHHGGGHGHGHHHHHHHHHHHHHHHHHHHHHHHHHHHGHHGHFGHHHHGHHGGHHHHHHHHHHGHHHHHHHHHHHHHHHHHGGFGCGGDHHHG3GHGGGGGGGGGGGGGGGGGGFFFFFFFFFFFFFFFFFFFFEFFFFFFFFFFFFFFFFFFFFFEFFFFFFBFFFFFFFBFFFFFFFFFFFFFFFFFFFFFFFFFFFFFFFFFFFFFFFFFFFFFFF
@M05620:45:000000000-G6HP7:1:1101:15127:5005 1:N:0:144
AAACCAAGCAGACACTCACCGCTCCCTCGCCACAGGCCAATAGTTTGTCCTCACTGAGTTGGCAACAAGTGGCTGCTGTGGCTGCCATTTTTCTGGTGATGGCCATCAGCTCCGACGAGGTCAGCTGGGGGGCTTTCTTTGTGTAAGCAACGAGAAACCTGAAAGAAGCATTTTTTAACTAAGTCCTGCTGAGTCATTCATGAGTTTTTAGCCGCCTTGCTTCTTCTCACAGACTCTCTACTCTCATGCCA
+
BBBBBABFBFFFGGGGGGGGGGAEGFHHFGGGGHGHGGGGHHHHHHHHHHHHHHFHHHHHHHHFHFHHHFHHGHEGFHGFGHHGGHHHHHHHHHHHGHEGHHHHHHHHHHHHHGGGGGGGFGHHHHHHGGGGGGGGGGFFGBFFGGFFFFFFFDDDFFFFFFFFFFFFFFFFFFFFFFFFFFFFFFFFFFFFFBFFFFFFBBBFFFFFFEFFFDACFFFFFFFFFFFFFFFFFFFFEFFFFFFFFFBFFF/
@M05620:45:000000000-G6HP7:1:1101:16742:5015 1:N:0:144
AAACCAAGCAGACACTCACCGCTCCCTCGCCACAGGCCAATAGTTTGTCCTCACTGAGTTGGCAACAAGTGGCTGCTGTGGCTGCCATTTTTCTGGTGATGGCCATCAGCTCCGACGAGGTCAGCTGGGGGGCTTTCTTTGTGTAAGCAACGAGAAACCTGAAAGAAGCATTTTTTAACTAAGTCCTGCTGAGTCATTCATGAGTTTTTAGCCGCCTTGCTTCTTCTCACAGACTCTCTACTCTCATGCCA
+
CCCCCCCFCFFFGGGGGGGGGGGGGGHHGGGGGHHHGGHHHHHHHHHHHHHHHHHHHHHHHHHHHHHHHGHHGHGGHHHHHHHGGHHHHHHHHHHHHHHHHHHHHHHHHHHHHGGGGGGGGHHHHHHHGGGGGGGGGGGGGGGGGGFFFFFFFFFFFFFFFFFFFFFFFFFFFFFFFFFFFFFFFFFFFFFFFFFFFFFFFFFFFFFFFFFFFFFFFFFFFFFFFFFFFFFFFFFFFFFFFFFFFFFFFFB
@M05620:45:000000000-G6HP7:1:1101:19922:5023 1:N:0:144
AAACCAAGCAGACACTCACCGCTCCCTCGCCACAGGCCAATAGTTTGTCCTCACTGAGTTGGCAACAAGTGGCTGCTGTGGCTGCCATTTTTCTGGTGATGGCCATCAGCTCCGACGAGGTCAGCTGGGGGGCTTTCTTTGTGTAAGCAACGAGAAACCTGAAAGAAGCATTTTTTAACTAAGTCCTGCTGAGTCATTCATGAGTTTTTAGCCGCCTTGCTTCTTCTCACAGACTCTCTACTCTCATGCCA
+
CCCDDCDFCFFFGGGGGGGGGGGGGGHHGGGGGHHHGGHHHHHHHHHHHHHHHHHHHHGHHHHHHHHHHHHHGHGGHHHHHHHGGHHHHHHHHHHHHHHHHHHHHHHHHHHHHGGGGGGGGHHHHHHHGGGGGGGGGGGGGGGGGGFFFFFFFFFFFFFFFFFFFFFFFFFFFFHFFFHHHFFFFFHFFFFFFFFFFFFFFFFFFFFFFFFFFFFFFFFFHFHFHHHFHFFFFFFFFFFHHFFHFFFFFFF
@M05620:45:000000000-G6HP7:1:1101:16734:5033 1:N:0:144
AAACCAAGCAGACACTCACCGCTCCCTCGCCACAGGCCAATAGTTTGTCCTCACTGAGTTGGCAACAAGTGGCTGCTGTGGCTGCCATTTTTCTGGTGATGGCCATCAGCTCCGACGAGGTCAGCTGGGGGGCTTTCTTTGTGTAAGCAACGAGAAACCTGAAAGAAGCATTTTTTAACTAAGTCCTGCTGAGTCATTCATGAGTTTTTAGCCGCCTTGCTTCTTCTCACAGACTCTCTACTCTCATGCCA
+
AA?AAABFCFFFGFGGGGGGGGGFGGHHGGGGGHHHGGHHHFGDGHHHHHHHHHHHHHDGHGHFHGHHHGHHGHGGHHHHHHHGGHHHHHHHHHHHHHHHHHHHHHHHHHHHHGGGGGGG?GGHHHHHGGGGGGGGGGGGGFFGGGFFFFFFFFFFFFFFFFFFFFFFFFFFFFFFFFFFFFFFFFFFFFFFFBFBFFFFFFFFBFFFFEFFFFFFFFFFFFFFFFFFFFFFFFFFFFFFFFFFFFBFFFF
@M05620:45:000000000-G6HP7:1:1101:9972:5036 1:N:0:144
CATCCTGACCCTGAAGTACCCCATTGAGCATGGCATCGTCACCAACTGGGACGACATGGAGAAGATCTGGCACCACACCTTCTACAACGAGCTGCGCGTGGCCCCGGAGGAGCACCCAGTGCTGCTGACCGAGGCCCCCCTGAACCCCAAGGCCAACAGAGAGAAGATGACTCAGGTGAGGCTCGGCCGACGCCCGTGCTCCTCCCGTCCTTTCCCCAGTCATTTTCTGCCCGGCTTGATTTCTGACATTA
+
CCCCCFFFFFFFGGGGGGGGGGGHHHHHHHHHHHHHHGHHHGHHHGHHHHHHGGGGGHHHHHHHHHHHHHHHHGHHHGGHHHHHHHHHGGGGGHHGGGGGGGHHGGGGGGGGHGHHGGHGHHHHHHHHHHGGGGGGGGGGGGHHHHGGGGHGHHGGGGGGGGGGGGGGGGGGGGGGGGGGGGGGFFFFFFFFFFFFDFFEFFFFFFFEFFFFFFFFFFFFFFFFFFFFFFFFFFFFFFFFFFFFFEFFFF0
@M05620:45:000000000-G6HP7:1:1101:24980:5042 1:N:0:144
AGATTACTGCAACAGTTCCCCCTGGACCTGGAAAAGTTTCTTGCCTGGCTTACAGAAGCTGAAACAACTGCCAATGTCCTACAGGATGCTACCCGTAAGGAAAGGCTCCTAGAAGACTCCAAGGGAGTAAAAGAGCTGATGAAACAATGGCAAGTAAGTCAGGCATTTCCGCTTTAGCACTCTTGTGGATCCAATTGAACAATTCTCAGCATTTGTACTTGTAACTGACAAGCCAGGGACAAAACAAAGAT
+
BABBBFFFFFFFGGGGGGGGGGGGAGHHHHHHHHHHGHHHHHHHHHHHHHHHHHHHHHHHHHHHHHHHHHHHHHHHHHHHHHHHFGHHHHHHHHGGGGHHHHHHGHHHGHHHHGEHHHHHFGHGGHGGHHHHHGHHHHHHH3GHHHHHHHHHHGHHHHHHHHGHHHHHHHGGGGGHFGHHHHHHHHHGHHHHGHHGHHFHHHHHHHHHGHHHHCHHHFHHFHHHHHHHHHGHGGGGGGGGGGGGGGGGEGC
@M05620:45:000000000-G6HP7:1:1101:24581:5063 1:N:0:144
TACCTGTACTGGGGAAGCATTTGAATATCCCCCCATGGTGATGGGGACGGAGAACTGCTCCATAAACACAGGCAACGTGCCTAACTTTCCCGGGAAGATGAAGTCAAAGAGCGACCACAGCTCTCGGAGGTTATTTTGCATCGGTGAGCCAGACAGAATGATCCGATGAGGGGTGCGAAACTATTTGAGGAAAGGAAGCACCTTTTTATTAAATTTACCTTTTAGCAATCGCCATTCCTACCCTAAAGATC
+
CCCCCFFFFFFFGGGGGGGGGGHHHHHHHHHGGGGHHHHHHHHHHGGGGGGGGGHHHHGHHHHHHHHHHHHHGHHHGHHHHHHHHHHHHHHGGGGGGHHHHHHHHHHHHHHHGGGGGHHHHHHHHFGEGGGHHHHHHHHHHHGGGGGHHHHHHGHHGHHHHHHHHGGGHHHGGCDDGBDFGGGGGGGGEGCFFGGGGFGGGFFFFFFFFFFFFFFFFFFFFFFFFFFFFFFFFFFFFFFFFFFFFFFFFFB
@M05620:45:000000000-G6HP7:1:1101:18567:5073 1:N:0:144
AGATTACTGCAACAGTTCCCCCTGGACCTGGAAAAGTTTCTTGCCTGGCTTACAGAAGCTGAAACAACTGCCAATGTCCTACAGGATGCTACCCGTAAGGAAAGGCTCCTAGAAGACTCCAAGGGAGTAAAAGAGCTGATGAAACAATGGCAAGTAAGTCAGGCATTTCCGCTTTAGCACTCTTGTGGATCCAATTGAACAATTCTCAGCATTTGTACTTGTAACTGACAAGCCAGGGACAAAACAAAGAT
+
ABBBBFFFBBFFGFFAGGGGFFGGHHGGGHHHHHHHGHHHGHGGGHHHGHHHHHHGHGHHHGHFHHHHHGFGEFHGGBGGHHHGGGHHFFHHHHGGGGHGHGFHHHFHGGHHHHHFGHGHHGHGGGGEGHHHHGHGHFFHHHGFGFFHFHHHGGHHFHFHGHHHHHHHHHGGGGGHGHHHHHHHHDGGHFGHHGHHHFFFFHHHGGHFHHFHFHHHHHHGFGHFFHHFHFGGHGGGGDEEEFFFFEGGGG0
@M05620:45:000000000-G6HP7:1:1101:12810:5079 1:N:0:144
AAACCAAGCAGACACTCACCGCTCCCTCGCCACAGGCCAATAGTTTGTCCTCACTGAGTTGGCAACAAGTGGCTGCTGTGGCTGCCATTTTTCTGGTGATGGCCATCAGCTCCGACGAGGTCAGCTGGGGGGCTTTCTTTGTGTAAGCAACGAGAAACCTGAAAGAAGCATTTTTTAACTAAGTCCTGCTGAGTCATTCATGAGTTTTTAGCCGCCTTGCTTCTTCTCACAGACTCTCTACTCTCATGCCA
+
BBAABBAFBFFFGGGGGGGGGGGGGGHHGGGGGHHHGGHHHHHHHHHHHHHHHHHHHHHHHHHHHHHHHHHHGHGGHHHHHHHGGHGHHHHHHHHHHHHHHHHHHHHHHHHHHGGGGGGGGHHHHHHHGGGGGGGGGGGGGGGGGGFFFFFFFFFFFFFFFFFFFFFFFFFFFFFFFFFFFFFFFFFFFFFFFFFFFFFFFFFFFFFFFFFFFFFFFFFFFFFFFFFFFFFFFFFFFFFFFFFFFFFFFF/
@M05620:45:000000000-G6HP7:1:1101:24586:5083 1:N:0:144
TACCTGTACTGGGGAAGCATTTGAATATCCCCCCATGGTGATGGGGACGGAGAACTGCTCCATAAACACAGGCAACGTGCCTAACTTTCCCGGGAAGATGAAGTCAAAGAGCGACCACAGCTCTCGGAGGTTATTTTGCATCGGTGAGCCAGACAGAATGATCCGATGAGGGGTGCGAAACTATTTGAGGAAAGGAAGCACCTTTTTATTAAATTTACCTTTTAGCAATCGCCATTCCTACCCTAAAGATC
+
BBBCCFFFFFFFGGGGGGGGGGHHHHHHHHHGGGGHHHHHHHHHHGGGGGGGGHHHHHHHHHHHHHHHHHHHGHHHGHHHHHHHHHHHHHHGGGGGGHHHHHHHHHHHHHHHGGGGGHHHHHHHHGGGGGEHHHHHHHHHHHGGGGGHHHHHHGHHHHHHHHHHHGGGHHHGGADGGDFGGGGGGGGGGGFFGGGGGGGFGFFFFFFFFFFFFFFFFFFFFFFFFFFFFFFFFFFFFFFFFFFFFFFFFFF
@M05620:45:000000000-G6HP7:1:1101:12826:5088 1:N:0:144
AAACCAAGCAGACACTCACCGCTCCCTCGCCACAGGCCAATAGTTTGTCCTCACTGAGTTGGCAACAAGTGGCTGCTGTGGCTGCCATTTTTCTGGTGATGGCCATCAGCTCCGACGAGGTCAGCTGGGGGGCTTTCTTTGTGTAAGCAACGAGAAACCTGAAAGAAGCATTTTTTAACTAAGTCCTGCTGAGTCATTCATGAGTTTTTAGCCGCCTTGCTTCTTCTCACAGACTCTCTACTCTCATGCCA
+
CCCCCBCFDFFFGGGGGGGGGGGGGGHHGGGGGHHHGGHHHHHHHHHHHHHHHHHHHHHHHHHHHHHHHGHHGHGGHHHHHHHGGHHHHHHHHHHHHHHHHHHHHHHHHHHHHGGGGGGGGHHHHHHHGGGGGGGGGGGGGGGGGGFFFFFFFFFFFFFFFFFFFFFFFFFFFFHFFFFFHFFFFFFFFFFFFFFFFFFFFFFFFFFFFFFFFFFFFFFFHHHFHHHFHFFFFFFFFFFHHFFHFFFFFFF
@M05620:45:000000000-G6HP7:1:1101:24569:5095 1:N:0:144
TACCTGTACTGGGGAAGCATTTGAATATCCCCCCATGGTGATGGGGACGGAGAACTGCTCCATAAACACAGGCAACGTGCCTAACTTTCCCGGGAAGATGAAGTCAAAGAGCGACCACAGCTCTCGGAGGTTATTTTGCATCGGTGAGCCAGACAGAATGATCCGATGAGGGGTGCGAAACTATTTGAGGAAAGGAAGCACCTTTTTATTAAATTTACCTTTTAGCAATCGCCATTCCTACCCTAAAGATC
+
>AABB4DDFFFCCEFE2FGGGG6FGGHFHHHGGGGHHHHHHHGHEGGG?AEGGHHHHHHHHHHHHHHHHHHEFHHHEHCHHHHHHHHHHHHGGGEEGHHFGHHHHFHHHHHHGGGGGHHHHHHHHGGGGGCGFHHHHHHGHHGGGGGHHHHGHGHHHHHHHHHHHGGGHHFFGGGG?E@GGGGGGGGGGGGGG.;CBFEGGFFFFFFFFFEFFFFFFFFFFFFFBBFFFFEFFFFFFFFFFFFFFFFFFFF
@M05620:45:000000000-G6HP7:1:1101:12839:5103 1:N:0:144
AAACCAAGCAGACACTCACCGCTCCCTCGCCACAGGCCAATAGTTTGTCCTCACTGAGTTGGCAACAAGTGGCTGCTGTGGCTGCCATTTTTCTGGTGATGGCCATCAGCTCCGACGAGGTCAGCTGGGGGGCTTTCTTTGTGTAAGCAACGAGAAACCTGAAAGAAGCATTTTTTAACTAAGTCCTGCTGAGTCATTCATGAGTTTTTAGCCGCCTTGCTTCTTCTCACAGACTCTCTACTCTCATGCCA
+
A?AAAAAFBFFFGGGGGGGGGGGGGGGHGGGGGHHHGGHHHFGFGHHHHHHHHHHHHHGHHHHHGHHHHFHHGHGGHHHHHHHGGHHHHHHHHHHHHHHHHHHHHHHGHHHHHGGGGGGGCGHHHHHHGGGGGGGGGGGGGGGGGGFFFFFFFFFFFFFFFFFFFFFFFFFFFFFFFFFFFFFFFFFFFFFFFFFFFFFFFFFFBFFFFFFFFFFFFFFFFFFFFFFFFFFFFFFFFFFFFFFFEFBBFFF
@M05620:45:000000000-G6HP7:1:1101:12816:5104 1:N:0:144
AAACCAAGCAGACACTCACCGCTCCCTCGCCACAGGCCAATAGTTTGTCCTCACTGAGTTGGCAACAAGTGGCTGCTGTGGCTGCCATTTTTCTGGTGATGGCCATCAGCTCCGACGAGGTCAGCTGGGGGGCTTTCTTTGTGTAAGCAACGAGAAACCTGAAAGAAGCATTTTTTAACTAAGTCCTGCTGAGTCATTCATGAGTTTTTAGCCGCCTTGCTTCTTCTCACAGACTCTCTACTCTCATGCCA
+
BBBBCBCFCFFFGGGGGGGGGGGGGGHHGGGGGHHHGGHGHHHHHHHHHHHHHHHHHHGHHHHHHHHHHHHHGHGGHHHHHHHGGHHHHHHHHHHHHHHHHHHHHHHHHHHHHGGGGGGGGHHHHHHHGGGGGGGGGGGGGFGGGGFFFFFFFFFFFFFFFFFFFFFFFFFFFFFFFFFFFFFFFFFFFFFFFFFFFFFFFFFFFFFFFFFFFFFFFFFFFFFFFFFFFFFFFFFFFFFFFFFFFFFFFFF
@M05620:45:000000000-G6HP7:1:1101:19930:5125 1:N:0:144
CATCCTGACCCTGAAGTACCCCATTGAGCATGGCATCGTCACCAACTGGGACGACATGGAGAAGATCTGGCACCACACCTTCTACAACGAGCTGCGCGTGGCCCCGGAGGAGCACCCAGTGCTGCTGACCGAGGCCCCCCTGAACCCCAAGGCCAACAGAGAGAAGATGACTCAGGTGAGGCTCGGCCGACGCCCGTGCTCCTCCCGTCCTTTCCCCAGTCATTTTCTGCCCGGCTTGATTTCTGACATTT
+
CCCCCFFFFFFFGGGGGGGGGGGHHHHHHHHHHHHHHGHHHGHHHGHHHHHHGGGGGHHHHHHHHHHHHHHHHGHHHGGHHHHHHHHHGGGGGHHGGGGGGGHHGGGFGGGGHHHHGGHGHHHHHHHHHHGGGGGGGGGGGGHHHHGGGGHGHHGGGGGGGGGGGGGGGGGGGGGGGGGGGGGGFFFFFFFFFFFF;DFFFFFFFFF;DFAFFFFFFFDFFFFFFFFFFFFFFCACF;ABFFFFFBFFFF0
@M05620:45:000000000-G6HP7:1:1101:25311:5136 1:N:0:144
AAACCAAGCAGACACTCACCGCTCCCTCGCCACAGGCCAATAGTTTGTCCTCACTGAGTTGGCAACAAGTGGCTGCTGTGGCTGCCATTTTTCTGGTGATGGCCATCAGCTCCGACGAGGTCAGCTGGGGGGCTTTCTTTGTGTAAGCAACGAGAAACCTGAAAGAAGCATTTTTTAACTAAGTCCTGCTGAGTCATTCATGAGTTTTTAGCCGCCTTGCTTCTTCTCACAGACTCTCTACTCTCATGCCA
+
CCCCCCCFCFFFGGGGGGGGGGGGGGHHGGGGGFHHGGHHHFHHHHHHHHHHHHHHGHHHHHHHHHHHHGHHGHGGHHHHHHHGGHHHHHHHHHHHHHHHHHHHHHHHHHHHHGGGGGDCGHHHHHHHGGGGGGGGGGGGGGGGFGFFFFFFFFFFFFFFFFFFFFFFFFFFFFFFFFFFFFFFFFFFFFFFFFFFFFFFFFFFFFFFFFFFFFFFFFFFFFFFFFFFFFFFEFFFFFFFFFFFFFFFFFF
@M05620:45:000000000-G6HP7:1:1101:25294:5144 1:N:0:144
AAACCAAGCAGACACTCACCGCTCCCTCGCCACAGGCCAATAGTTTGTCCTCACTGAGTTGGCAACAAGTGGCTGCTGTGGCTGCCATTTTTCTGGTGATGGCCATCAGCTCCGACGAGGTCAGCTGGGGGGCTTTCTTTGTGTAAGCAACGAGAAACCTGAAAGAAGCATTTTTTAACTAAGTCCTGCTGAGTCATTCATGAGTTTTTAGCCGCCTTGCTTCTTCTCACAGACTCTCTACTCTCATGCCA
+
CCCCCBBFCFFFGGGGGGGGGGGGGGHHGGGGGHHGGGGHHHHHHHHHHHHHHHHHHHHHHGHFHHHHHGHHGHGGHHHHHGHGGHHHHHHHHHGHHHGHHGHHHHGHHGFHHGGGFGGGDGHHHHHHGGGGGGGGGGGGGGGGGGEFFFFFFFFFFFFFFFFFFFFFFFFFFFFFFFFFFFFFFFFFFFFFFFFFFFFFFFFFBFFFEEFFFDCFFFFFFFFFFFFFFFFFFFFFFFFFFFFFFFB:FFB
@M05620:45:000000000-G6HP7:1:1101:19927:5149 1:N:0:144
CATCCTGACCCTGAAGTACCCCATTGAGCATGGCATCGTCACCAACTGGGACGACATGGAGAAGATCTGGCACCACACCTTCTACAACGAGCTGCGCGTGGCCCCGGAGGAGCACCCAGTGCTGCTGACCGAGGCCCCCCTGAACCCCAAGGCCAACAGAGAGAAGATGACTCAGGTGAGGCTCGGCCGACGCCCGTGCTCCTCCCGTCCTTTCCCCAGTCATTTTCTGCCCGGCTTGATTTCTGACATTA
+
DCDDDFFFFFFFGGGGGGGGGGGHHHHHHHHHHHHHHGHHHGHHHGHHHHHHGGGGGHHHHHHHHHHHHHHHHGHHHGGHHHHHHHHHGGGGGHHGGGGGGGHHGGGGGGGGHHHHGGHHHHHHHHHHHHGGGGGGGGGGGGHHHHGGGGHGHHGGGGGGGGGGGGGGGGGGGGGGGGGGGGGGFFFFFFFFFFFFCFFFFFFFFFFFFFFFFFFFFFFFFFFFFFHHHFFFFFFFFFFFFFFFFFFFFF0
@M05620:45:000000000-G6HP7:1:1101:7592:5149 1:N:0:144
AGATTACTGCAACAGTTCCCCCTGGACCTGGAAAAGTTTCTTGCCTGGCTTACAGAAGCTGAAACAACTGCCAATGTCCTACAGGATGCTACCCGTAAGGAAAGGCTCCTAGAAGACTCCAAGGGAGTAAAAGAGCTGATGAAACAATGGCAAGTAAGTCAGGCATTTCCGCTTTAGCACTCTTGTGGATCCAATTGAACAATTCTCAGCATTTGTACTTGTAACTGACAAGCCAGGGACAAAACAAAGAT
+
BBBBBFFFFFFFGGGGGGGGGGGGEHHHHHHHHHHHGHHHHHHHHHHHHHHHHHHHHHHHHHHHHHHHHHHHGHHGHHHHHHHHHGHHHHFHHHGGGGHHHFGFFGHHGHHHHHHGHHHHHFHGGHGFFGHHHGHHHHHHHFHHHHHHHHHHHGHHHHHHHHHHHHHHHHGGGGGHHHHHHHHHHHHGHHHHHHHHHGHHHHHHHHHHGFHHHHHHHFHHGHHHHHHHFHHHHGGAEGGGGGGGGGGGGGF
@M05620:45:000000000-G6HP7:1:1101:19906:5153 1:N:0:144
CATCCTGACCCTGAAGTACCCCATTGAGCATGGCATCGTCACCAACTGGGACGACATGGAGAAGATCTGGCACCACACCTTCTACAACGAGCTGCGCGTGGCCCCGGAGGAGCACCCAGTGCTGCTGACCGAGGCCCCCCTGAACCCCAAGGCCAACAGAGAGAAGATGACTCAGGTGAGGCTCGGCCGACGCCCGTGCTCCTCCCGTCCTTTCCCCAGTCATTTTCTGCCCGGCTTGATTTCTGACATTA
+
BBBBBFFFFFFFGGGGGGGGGGGHHHHHHHHHGHHHHGHHHGHHHGHHHHHHGGGGGHHHHHHHHHHHHFGHHGHHHGGHHHHHHHHHGGGGGHHGGGGGGGHHGGGGGGGGHGHHGGG<GHGHHGGHHHGDFGGGGGGGGGHGHHGGGGHGHHGGGGGGGGGGGGGG0FGGGFGGFFFGGFEFFFFFFAFFFFFF;DFFFFFFFFF:DFDFFFFFFFFFFFFFFFFFFFFF?CACD@ABBB9FBBFFFF9
@M05620:45:000000000-G6HP7:1:1101:19080:5163 1:N:0:144
AGATTACTGCAACAGTTCCCCCTGGACCTGGAAAAGTTTCTTGCCTGGCTTACAGAAGCTGAAACAACTGCCAATGTCCTACAGGATGCTACCCGTAAGGAAAGGCTCCTAGAAGACTCCAAGGGAGTAAAAGAGCTGATGAAACAATGGCAAGTAAGTCAGGCATTTCCGCTTTAGCACTCTTGTGGATCCAATTGAACAATTCTCAGCATTTGTACTTGTAACTGACAAGCCAGGGACAAAACAAAGAT
+
BBABBFFFFFFDFGCFFGGGGGGGHHHGHFHHGHHHGGHHFFHFHFHHHHHHHHGFFFFHHFFEFHHHHHFHBHHGFFGHFHHFFGGHGFHGHHGGGGHFHFFHGHHHGHHHHFGBFGHGFHHGDCEFHFHHHGHHHE2GHHFHGFHHFCGGHGHHHHGHHHHGGHHHHHDGGGFHHHHHHHFFH1FEHGGGHGHFHEDB<GHDGFHDGCGHFHHHHHHFFCGFFGFBGHGCCGGFG?.C?FEGFGGGGGB
@M05620:45:000000000-G6HP7:1:1101:19918:5175 1:N:0:144
CATCCTGACCCTGAAGTACCCCATTGAGCATGGCATCGTCACCAACTGGGACGACATGGAGAAGATCTGGCACCACACCTTCTACAACGAGCTGCGCGTGGCCCCGGAGGAGCACCCAGTGCTGCTGACCGAGGCCCCCCTGAACCCCAAGGCCAACAGAGAGAAGATGACTCAGGTGAGGCTCGGCCGACGCCCGTGCTCCTCCCGTCCTTTCCCCAGTCATTTTCTGCCCGGCTTGATTTCTGACATTT
+
>>AABFFFFFFFCGGGGGGGGGDHHDHHHHHHGHHFHEFHHGHHHGHHHHHHGGGGGHHGG3GHHHHGHGHHHGHHHGGHHHHHHHHHEFGGGHHEGGGGGGHHGGFGGGGGHFHHGGHHHGFGHHGHHGDGCGDGGGGGGGHGHHGGGGGCGHGGGGGGGGDEFFFGFGGGGGGGGGGGGGGGFFFFCFFFFFFA9;AAFBBFFFFEFFFFFFFFFEDFFBFFFFFEFBBFDFF-B;;9FFFFBB9/FB/
@M05620:45:000000000-G6HP7:1:1101:19062:5177 1:N:0:144
AGATTACTGCAACAGTTCCCCCTGGACCTGGAAAAGTTTCTTGCCTGGCTTACAGAAGCTGAAACAACTGCCAATGTCCTACAGGATGCTACCCGTAAGGAAAGGCTCCTAGAAGACTCCAAGGGAGTAAAAGAGCTGATGAAACAATGGCAAGTAAGTCAGGCATTTCCGCTTTAGCACTCTTGTGGATCCAATTGAACAATTCTCAGCATTTGTACTTGTAACTGACAAGCCAGGGACAAAACAAAGAT
+
ABAAAFFFFFFFGGBBFGGGGGGGHFHHHG4GHHHHHHHHHHHHFHHHFHHHHHGFHFHHGHHGHFEHGGHHHHHHGHHHHHHHHGHHHHHGHHGFGGHHHH?GGHHHGGHHHBFFHHHHHHFF/?EGHHHHHGGHHHGHHHGHHGGFGFGHHGFFHHGHGGGHHHGHHHGGGGGHEGHHHHHHHHHDHHHFHGDDGFFHHFHHFHHDDGFHHHHHHGHHHHHHHHHGFHGFEGGGGGGGFGFGGGGGGGG
@M05620:45:000000000-G6HP7:1:1101:19086:5182 1:N:0:144
AGATTACTGCAACAGTTCCCCCTGGACCTGGAAAAGTTTCTTGCCTGGCTTACAGAAGCTGAAACAACTGCCAATGTCCTACAGGATGCTACCCGTAAGGAAAGGCTCCTAGAAGACTCCAAGGGAGTAAAAGAGCTGATGAAACAATGGCAAGTAAGTCAGGCATTTCCGCTTTAGCACTCTTGTGGATCCAATTGAACAATTCTCAGCATTTGTACTTGTAACTGACAAGCCAGGGACAAAACAAAGAT
+
CCCCCFFFFFFFGGGGGGGGGGGGHHHHHHGHHHHHHHHHHHHHHHGHHHHHHGHHHHHHHHGGHHGHHHHHHHHHHHHHGHGHHGHHHHHHHHGFGGHHHGHHHHHHGHHHHHHGHHHHHHHGGHGGFHHHHGHHHHGHHHHHHGHHHHHGHGGFHHHHHHHHGHHHHHGGGGGHGHHHHHHHHGHGHGHHFHGHHGHGFGHHHHHDDGFHHHHHHFHHHHHGHHHHHHGHHGGGGGGGGGGGGGGGGGF
@M05620:45:000000000-G6HP7:1:1101:12220:5193 1:N:0:144
TACCTGTACTGGGGAAGCATTTGAATATCCCCCCATGGTGATGGGGGCGGAGAACTGCTCCATAAACACAGGCAACGTGCCTAACTTTCCCGGGAAGATGAAGTCAAAGAGCGACCACAGCTCTCGGAGGTTATTTTGCATCGGTGAGCCAGACAGAATGATCCGATGAGGGGTGCGAAACTATTTGAGGAAAGGAAGCACCTTTTTATTAAATTTACCTTTTAGCAATCGCCATTCCTACCCTAAAGATC
+
AABBBDFFFFFFGCGGGGGGGGHGHHHHHHHGGGGHHHHHHHHHHGGGGGGGGHHHHHHHHHHGHHHHHHHHGFHHGHGHHHGHHHHHHHHGGGGGGHHHHHHHHHHHHHHHGGGGGHHHHHHHHGGGGG<GHHHHHHHHHHGGGGGHHHHHHGGGGGGGGGGGGGGGGGGGGCDGFDAFFFFFFFFFFFFFFFFFFFFEFEFFFFFFFFFEFFFFFFFFFFFFFFFFFFEFFFFFFFFFFFFFF:FFFFF
@M05620:45:000000000-G6HP7:1:1101:12200:5196 1:N:0:144
TACCTGTACTGGGGAAGCATTTGAATATCCCCCCATGGTGATGGGGGCGGAGAACTGCTCCATAAACACAGGCAACGTGCCTAACTTTCCCGGGAAGATGAAGTCAAAGAGCGACCACAGCTCTCGGAGGTTATTTTGCATCGGTGAGCCAGACAGAATGATCCGATGAGGGGTGCGAAACTATTTGAGGAAAGGAAGCACCTTTTTATTAAATTTACCTTTTAGCAATCGCCATTCCTACCCTAAAGATC
+
ABBBBFFFFFFFGGFECGGGGGHHHHHHHHHGGGGHHHHHHHHHHGGGGGGGGHHHHHHHHHHHGHHHHHHHGHHHGHHHHHHHHHHHHHGGGGGGGHHHHHHHHHHHHHHHGGGGGHHGHHHHHGGADGGHHHHHHHHHHHGGGGGHHHHHHGGGGGGGGGGGGDGGGGGGGDGGF?ADDFFFFFFFFFBFFFFFFFFFFFFFFFFFFFFFFFFFFFFFFFFFFFFBFFEFFFEFFFFFFFFFFBBFFFB
@M05620:45:000000000-G6HP7:1:1101:19355:5207 1:N:0:144
AAACCAAGCAGACACTCACCGCTCCCTCGCCACAGGCCAATAGTTTGTCCTCACTGAGTTGGCAACAAGTGGCTGCTGTGGCTGCCATTTTTCTGGTGATGGCCATCAGCTCCGACGAGGTCAGCTGGGGGGCTTTCTTTGTGTAAGCAACGAGAAACCTGAAAGAAGCATTTTTTAACTAAGTCCTGCTGAGTCATTCATGAGTTTTTAGCCGCCTTGCTTCTTCTCACAGACTCTCTACTCTCATGCCA
+
CCCCCCCFCFFFGGGGGGGGGGGGGGHHGGGGGHHHGGFHHHHHHHHHHHHHHHHHHHHHHHHHHHHGHGHHGHGGHHHHHHHGGHHHHHHHHHHHHHHHHHHHHHHHHHHHHGGGFGGGGHHHHHHHGGGGGGGGGGGGGGGGGGFFFFFFFFFFFFFFFFFFFFFFFFFFFFFFFFFFFFFFFFFFFFFFFFFFFFFFFFFFFFFFFFFFFFFFFFFFFFFFFFFFFFFFFFFFFFFFFFFFFFFFFFF
@M05620:45:000000000-G6HP7:1:1101:19374:5210 1:N:0:144
AAACCAAGCAGACACTCACCGCTCCCTCGCCACAGGCCAATAGTTTGTCCTCACTGAGTTGGCAACAAGTGGCTGCTGTGGCTGCCATTTTTCTGGTGATGGCCATCAGCTCCGACGAGGTCAGCTGGGGGGCTTTCTTTGTGTAAGCAACGAGAAACCTGAAAGAAGCATTTTTTAACTAAGTCCTGCTGAGTCATTCATGAGTTTTTAGCCGCCTTGCTTCTTCTCACAGACTCTCTACTCTCATGCCA
+
CCCCCCCFCFFFGGGGGGGGGGGGGGHHGGGGGHHGGGHHHHHHHHHHHHHHHHHHHHFHGHHHHHHHHGHHGHGGHHHHGHHGGHHHHHHHHHHHHHHHHHHHGHHHHHHHHGGGGGGGCGFHHHHHGGGGGGGGGGGGGGGGGGFFFFFFFFFFFFFFFFFFFFFFFFFFFFFFFFFFFFFFFFFFFFFFFFFFFFFFFFFFFFFFFFFFFFFFFFFFFFFFFFFFFFFFEFFFFFFFFFFFFFFFFFF
@M05620:45:000000000-G6HP7:1:1101:12213:5211 1:N:0:144
TACCTGTACTGGGGAAGCATTTGAATATCCCCCCATGGTGATGGGGGCGGAGAACTGCTCCATAAACACAGGCAACGTGCCTAACTTTCCCGGGAAGATGAAGTCAAAGAGCGACCACAGCTCTCGGAGGTTATTTTGCATCGGTGAGCCAGACAGAATGATCCGATGAGGGGTGCGAAACTATTTGAGGAAAGGAAGCACCTTTTTATTAAATTTACCTTTTAGCAATCGCCATTCCTACCCTAAAGATC
+
CCCCDFFFFFFFGGGGGGGGGGHGHGHHHHHGGGGHHHHHHHHHHGGGGGGGGHHHHHHHHGHHHHHHHHHHGHHHGHHHHHHHHHHHHHHGGGGGGHHHHHHHHHHHHHHHGGGGGHHHHHHHHGGGGGEHHHHHHHHGHHGGGGGHHHHHHGGGGGGGGGGGGGGGGGGGGDGGFFFFFFFFFFFFFFFFFFFFFFFBFFFFFFFFFFFFFFFHFFFFFFFFFFFFFFFFFFFFFFFFFAFFFFFFFFF
@M05620:45:000000000-G6HP7:1:1101:13203:5217 1:N:0:144
CATCCTGACCCTGAAGTACCCCATTGAGCATGGCATCGTCACCAACTGGGACGACATGGAGAAGATCTGGCACCACACCTTCTACAACGAGCTGCGCGTGGCCCCGGAGGAGCACCCAGTGCTGCTGACCGAGGCCCCCCTGAACCCCAAGGCCAACAGAGAGAAGATGACTCAGGTGAGGCTCGGCCGACGCCCGTGCTCCTCCCGTCCTTTCCCCAGTCATTTTCTGCCCGGCTTGATTTCTGACATTA
+
CCCCCFFFFFFFGGGGGGGGGGGHHHHHHHHHHHHHHGHHHGHHHGHHHHHHGGGGGHHGHHHHHHHHHHHHHGHHHGGHHHHHHHHHGGGGGHHGGGGGGGHHGGGGGGGGHHHHGGHHHHHHHHHHHHGGGGGGGGGGGGHHHHGGGGHGHHGGGGGGGGGGGGGGGGGGGGGGGGGGGGGGFFFFFFFFFFFF@ADFFFFFFFFFFFFFFFFFFFFFFFFFFFFFFFFFFAFFFCFFFFFFFFFFFF0
@M05620:45:000000000-G6HP7:1:1101:17245:5245 1:N:0:144
TACCTGTACTGGGGAAGCATTTGAATATCCCCCCATGGTGATGGGGACGGAGAACTGCTCCATAAACACAGGCAACGTGCCTAACTTTCCCGGGAAGATGAAGTCAAAGAGCGACCACAGCTCTCGGAGGTTATTTTGCATCGGTGAGCCAGACAGAATGATCCGATGAGGGGTGCGAAACTATTTGAGGAAAGGAAGCACCTTTTTATTAAATTTACCTTTTAGCAATCGCCATTCCTACCCTAAAGATC
+
AABCCFFFFFFFGGGGGGGGGGHHHHHHHHHGGGGHHGGHHHHHHGGGGGGGGHHHHHHHHHHHHGHHHHHHGHHHGHHHHHHHHHHHHHHGGGGGGHHHHHHHHGHHHHHGGGGGGHHHHHHHHGGGGGCHHHHHHHHGHHGGGGGHGHHHHGHHHHHGHHHHHGGGHHHGGGGGGGGCGGGGGGGGGGCFFFGGGFGGFFFFFFFFFFFFFFFFFFFFFFFFFFFFFFFFFFFFFFFFFFFFFFFFFFF
@M05620:45:000000000-G6HP7:1:1101:17738:5274 1:N:0:144
AAACCAAGCAGACACTCACCGCTCCCTCGCCACAGGCCAATAGTTTGTCCTCACTGAGTTGGCAACAAGTGGCTGCTGTGGCTGCCATTTTTCTGGTGATGGCCATCAGCTCCGACGAGGTCAGCTGGGGGGCTTTCTTTGTGTAAGCAACGAGAAACCTGAAAGAAGCATTTTTTAACTAAGTCCTGCTGAGTCATTCATGAGTTTTTAGCCGCCTTGCTTCTTCTCACAGACTCTCTACTCTCATGCCA
+
BBBBBBBFBFFFGGGGGGGGGGGGGGHHGGGGGHHHGGHHHHHHHHHHHHHHHHHHHHHHHHHHHHHHHHHHGHGGGHHHHHHGGHGHHHHHHHHHHHHHHHHHHHHHGHHHHGGGGGGGGHHHHHHHGGGGGGGGGGGGGFFGGGFFFFFFFFFFFFFFFFFFFFFFFFFFFFFFEFFFFFFFFFFFFFFFFFFFFFFFFFFFFFFFFFFFFFFFFFFFFFFFFFFFFFFFFFFFFFFFFFFFFFFFFF/
@M05620:45:000000000-G6HP7:1:1101:23722:5284 1:N:0:144
CATCCTGACCCTGAAGTACCCCATTGAGCATGGCATCGTCACCAACTGGGACGACATGGAGAAGATCTGGCACCACACCTTCTACAACGAGCTGCGCGTGGCCCCGGAGGAGCACCCAGTGCTGCTGACCGAGGCCCCCCTGAACCCCAAGGCCAACAGAGAGAAGATGACTCAGGTGAGGCTCGGCCGACGCCCGTGCTCCTCCCGTCCTTTCCCCAGTCATTTTCTGCCCGGCTTGATTTCTGACATTA
+
CCCDDFFFFFFFGGGGGGGGGGGHHHHHHHHHHHHHHGHHHGHHHGHHHHHHGGGGGHHHHHHHHHHHHHHHHGHHHGGHHHHHHHHHGGGGGHHGGGGGGGHHGGGGGGGGHHHHGGHHHHHHHHHHHHGGGGGGGGGGGGHHHHGGGGHGHHGGGGGGGGGGGGGGGGGGGGGGGGGGGGGGFFFFFFFFFFFFCDFFFFFFFFFADFFFFFFFFFFFFFFFHHFFFFFFDFFFFFFFFFFFFFFFFF0
@M05620:45:000000000-G6HP7:1:1101:17734:5293 1:N:0:144
AAACCAAGCAGACACTCACCGCTCCCTCGCCACAGGCCAATAGTTTGTCCTCACTGAGTTGGCAACAAGTGGCTGCTGTGGCTGCCATTTTTCTGGTGATGGCCATCAGCTCCGACGAGGTCAGCTGGGGGGCTTTCTTTGTGTAAGCAACGAGAAACCTGAAAGAAGCATTTTTTAACTAAGTCCTGCTGAGTCATTCATGAGTTTTTAGCCGCCTTGCTTCTTCTCACAGACTCTCTACTCTCATGCCA
+
CCBCCCCFCFFFGGGGGGGGGGGGGGHHGGGGGHHHGGHHHHHHHHHHHHHHHHHHHHGHHHHHHHHHHHHHGHGGHHHHHHHGGHHHHHHHHHHHHHHHHHHHHHHHHHHHHGGGGGGGEHHHHHHHGGGGGGGGGGGGGGGGGGFFFFFFFFFFFFFFFFFFFFFFFFFFFFFFFFFFFFFFFFFFFFFFFFFFFFFFFFFFFFFFFFFFFFFFFFFFFFFFFFFFFFFFFFFFFFFFFFFFFFFFFFF
@M05620:45:000000000-G6HP7:1:1101:13798:5299 1:N:0:144
AGATTACTGCAACAGTTCCCCCTGGACCTGGAAAAGTTTCTTGCCTGGCTTACAGAAGCTGAAACAACTGCCAATGTCCTACAGGATGCTACCCGTAAGGAAAGGCTCCTAGAAGACTCCAAGGGAGTAAAAGAGCTGATGAAACAATGGCAAGTAAGTCAGGCATTTCCGCTTTAGCACTCTTGTGGATCCAATTGAACAATTCTCAGCATTTGTACTTGTAACTGACAAGCCAGGGACAAAACAAAGAT
+
AABAAFDFDDFFGGFFGGGGGGGFHHHHGHHHHHHHBFGGFHHHHHFHHGHHHHGHHHHHHHFHHHHHGGHHHHHHHEEGFFHHHEHFGHHHHHGEEEFFHHFFHHHHGHHHHHGHHHHHFGHGGEEGFHHHHGHHHHGHFHHHHHHHHHHHHGHHHHHHHFFGHHHHHHGGGGGHFHHHHHHHHGHGEHHHHHHHHHFFHHHHHHHHHHHHHHHHHFGHHHHHHHHGHGHHGGFGGGGGGGGGGGGGGGC
@M05620:45:000000000-G6HP7:1:1101:17923:5311 1:N:0:144
TACCTGTACTGGGGAAGCATTTGAATATCCCCCCATGGTGATGGGGACGGAGAACTGCTCCATAAACACAGGCAACGTGCCTAACTTTCCCGGGAAGATGAAGTCAAAGAGCGACCACAGCTCTCGGAGGTTATTTTGCATCGGTGAGCCAGACAGAATGATCCGATGAGGGGTGCGAAACTATTTGAGGAAAGGAAGCACCTTTTTATTAAATTTACCTTTTAGCAATCGCCATTCCTACCCTAAAGATC
+
BABCCFFFFFFFGGGGGGGGGGHHHHHHHHHGGGGHHHGHHHHHHGGGGGGGGHHHHHHHHHHHHHHHHHHHGGHHGHHHHHHHHHHHHHHGGGGGGHHHHHHHHHHHHHHHGGGGGHHHHHHHHGGGGGEHHHHHHHHHHHGGGGGHHHHHHGHHHHHGHHHHHGGGHHGGG;ADGGGGGGGGGGGGGGCFGGGGGGGGGFFFFFFFFFFFFFFFFFFFFFFFFFFFFFFFFFFFFFFFFFFFFFFFFFF
@M05620:45:000000000-G6HP7:1:1101:22955:5314 1:N:0:144
CATCCTGACCCTGAAGTACCCCATTGAGCATGGCATCGTCACCAACTGGGACGACATGGAGAAGATCTGGCACCACACCTTCTACAACGAGCTGCGCGTGGCCCCGGAGGAGCACCCAGTGCTGCTGACCGAGGCCCCCCTGAACCCCAAGGCCAACAGAGAGAAGATGACTCAGGTGAGGCTCGGCCGACGCCCGTGCTCCTCCCGTCCTTTCCCCAGTCATTTTCTGCCCGGCTTGATTTCTGACATTA
+
CCCCCFFFFFFFGGGGGGGGGGGHHHHHHHHHHHHHHGHHHGHHHGHHHHHHGGGGGHHHHHHHHHHHHHHHHGHHHGGHHHHHHHHHGGGGGHHGGGGGGGHHGGGGGGGGHHHHGGHHHHHHHHHHHHGGGGGGGGGGGGHHHHGGGGHGHHGGGGGGGGGGGGGGGGGGGGGGGGGGGGGGFFFFFFFFFFFF@DFFFFFFFFFFFFFFFFFFFFFFFFFFFFFFFFFFFFFFFF9FFFFFFFFFFF0
@M05620:45:000000000-G6HP7:1:1101:13798:5319 1:N:0:144
AGATTACTGCAACAGTTCCCCCTGGACCTGGAAAAGTTTCTTGCCTGGCTTACAGAAGCTGAAACAACTGCCAATGTCCTACAGGATGCTACCCGTAAGGAAAGGCTCCTAGAAGACTCCAAGGGAGTAAAAGAGCTGATGAAACAATGGCAAGTAAGTCAGGCATTTCCGCTTTAGCACTCTTGTGGATCCAATTGAACAATTCTCAGCATTTGTACTTGTAACTGACAAGCCAGGGACAAAACAAAGAT
+
CCCCCFFFFFFFGGGGGGGGGGGGHHHHHHHHHHHHGHHHHHHHHHHHHHHHHHHHHHHHHHGHHHHHHHHHHHHHHHHHHHHHHHHHHHHHHHGGGGHHHHHHHHHHGHHHHHHHHHHHHHHGGFGGGHHHHGHHHHHHHHHHHHHHHHHHHGHHHHHHHHHHHHHHHHGGGGGHFHGHHHHHHGHGHHHHHHHHHHHGGHHHHHHHHHHHHHHHHGHHHHHHHHHHHFHHGGFGGGGGGGGGGGGGGGF
@M05620:45:000000000-G6HP7:1:1101:22950:5332 1:N:0:144
CATCCTGACCCTGAAGTACCCCATTGAGCATGGCATCGTCACCAACTGGGACGACATGGAGAAGATCTGGCACCACACCTTCTACAACGAGCTGCGCGTGGCCCCGGAGGAGCACCCAGTGCTGCTGACCGAGGCCCCCCTGAACCCCAAGGCCAACAGAGAGAAGATGACTCAGGTGAGGCTCGGCCGACGCCCGTGCTCCTCCCGTCCTTTCCCCAGTCATTTTCTGCCCGGCTTGATTTCTGACATTA
+
CBCCCFFFFFFFGGGGGGGGGGGHHHHHHHHHHHHHHGHHHGHHHGHHHHHHGGGGGHHHHHHGHHHHHHHHHGGHHGGHHHHHHHHHGGGGGHHGGGGGGGHHGGGGGGGGHHHHGGHHHHHHHHHHHHGGGGGGGGGGGGHHHHGGGGHGHHGGGGGGGGGGGGGGGGGGGGGGGGGGGGGGFFFFFFFFFFFFFFFFFFFFFFFEFFFFFFFFFFFFFFFFFFFFFFFFFFFFFFFFFFFFFFFFFF0
@M05620:45:000000000-G6HP7:1:1101:7141:5334 1:N:0:144
AGATTACTGCAACAGTTCCCCCTGGACCTGGAAAAGTTTCTTGCCTGGCTTACAGAAGCTGAAACAACTGCCAATGTCCTACAGGATGCTACCCGTAAGGAAAGGCTCCTAGAAGACTCCAAGGGAGTAAAAGAGCTGATGAAACAATGGCAAGTAAGTCAGGCATTTCCGCTTTAGCACTCTTGTGGATCCAATTGAACAATTCTCAGCATTTGTACTTGTAACTGACAAGCCAGGGACAAAACAAAGAT
+
BBBBAFFFFFFFFGGGGGGGFGGGAHHGHHGHGHHFHHHHHHHHHHHHHHHHHHGFHHHHHFHHHHHHHHHHEHHGEHHHHHHHHHHHHHBGHHGGGGHFHFGF1GGHGHHHGHFBFGHHHHGGGHGGHHHGHGGGHFDHHGFHHGHHHHHHHGHHGHHHHFHHHHHHHHFGGGGHHHHHHHHHHHHGHHHHHFHGGHFHGHHHHHHGFHHHGHHHHHHHHCGHHHGFFHHFFGGFEDEEEGFGGGGGFGF
@M05620:45:000000000-G6HP7:1:1101:14165:5338 1:N:0:144
AAACCAAGCAGACACTCACCGCTCCCTCGCCACAGGCCAATAGTTTGTCCTCACTGAGTTGGCAACAAGTGGCTGCTGTGGCTGCCATTTTTCTGGTGATGGCCATCAGCTCCGACGAGGTCAGCTGGGGGGCTTTCTTTGTGTAAGCAACGAGAAACCTGAAAGAAGCATTTTTTAACTAAGTCCTGCTGAGTCATTCATGAGTTTTTAGCCGCCTTGCTTCTTCTCACAGACTCTCTACTCTCATGCCA
+
BBBBBBBFBFFFGGGGGGGGGGGGGGHHGGGGGGHHGGHHHHHHHHGHHHHHHHHHFHFHHHHHHHHGHHFHGHGGHHFHGHHGGHHHHHHHHHHHHHHHGHHHHHHHFHHHHGGGGGGGGHHHHHHHGGGGGGGGGGGGGFFGFFFFFFFFFFFFFFFFFFFFFFFFFFFFFFFFFFFFFFFFFFFFFFFFFFFFFFFFFFFFFFFFFFFFFFFFFFFFFFFFFFFFFFFFFFFFFFFFFFFFFFFFFFF
@M05620:45:000000000-G6HP7:1:1101:14187:5344 1:N:0:144
AAACCAAGCAGACACTCACCGCTCCCTCGCCACAGGCCAATAGTTTGTCCTCACTGAGTTGGCAACAAGTGGCTGCTGTGGCTGCCATTTTTCTGGTGATGGCCATCAGCTCCGACGAGGTCAGCTGGGGGGCTTTCTTTGTGTAAGCAACGAGAAACCTGAAAGAAGCATTTTTTAACTAAGTCCTGCTGAGTCATTCATGAGTTTTTAGCCGCCTTGCTTCTTCTCACAGACTCTCTACTCTCATGCCA
+
BBBCCBCFDFFFGGGGGGGGGGGGGGHHGGGGGHHHGGHHHHHHHHHHHHHHHHHHHHHHHHHHHHHHHHHHGHGGHHHHHHHGGHHHHHHHHHHHHHHHHHHHHHFGHFFHHGGEGCDGAGHHHHHHGGFGGGGGGGGGGFFGGEFFFFFFFFFFFBFFFBFFFFFFFFFFFFFFFFFFFFFFFFFFFFFEFFFFFFFFFHFFFFFFFFFFFFCFFFFFFFFFFFFFFFFFFFFFFFFFFFFFFFBBFFB
@M05620:45:000000000-G6HP7:1:1101:15936:5351 1:N:0:144
CATCCTGACCCTGAAGTACCCCATTGAGCATGGCATCGTCACCAACTGGGACGACATGGAGAAGATCTGGCACCACACCTTCTACAACGAGCTGCGCGTGGCCCCGGAGGAGCACCCAGTGCTGCTGACCGAGGCCCCCCTGAACCCCAAGGCCACCAGAGAGACGCTGACTCAGGTGAGGCTCGGCCGACGCCCGTGCTCCTCCCGTCCTTTCCCCCGTCATTTTCTGCCCGGCTTGATTTCTTACATTC
+
A@AAAF1DFFFFG1FFGBGGGGFHHFFHHFH1GG0EFEGGCFH1BEHH0GHHE/EAEHF1GCFHGGHHDEG0FFCHFGGHHHHEHB1BEFEEEFHEEEEG/>FHGGGGC?BCHGHHGFFHHFHGHHB1GGAAACAFGGGGGCCCGHGGAACEHGC.;.FA.B.C/9-;EBFGGEFFGGEFFFFF@?EB@-@>@@@--9-EFFFFFFFEBFBFFFFFF--;B-AFFFFFFBBE-@@@@<-BFFFF//;9FB/
@M05620:45:000000000-G6HP7:1:1101:18275:5369 1:N:0:144
TACCTGTACTGGGGAAGAGTGTAGCAATCGCCATTCCTACCCTAAAGATCGGAAGAGCACACGTCTGAACTCCAGTCACAGCGATAGATCTCGTATGCCGTCTTCTGCTTGAAAAAAAAAAAAACATTATGACTTTCTTTTTTTAAGCAACTATAAACCTGAAATACACATTTTTTAACTCAATCCTGCTGCGTCCTTCATTATTTTTTAGCCCCCTTTCTTCTTCTCCCAGCCTCTCTCCTCTCATTCCC
+
1>>AABFFFFFFG?FEEGC3FFGBGFHEGCGG?AGGGHHH0GHFFFHFFHHFGGGGHGHFFGCEG0AGFHGHHFHEEDFHHHG?CECBH1F2>FCCFGHGEGH/GHFHHFGF>FGGEGCCC///</111111?<<><<<>11<-.00<0CCC/=GDCFG/.:0<0;00:::C;;;AFEG000/;;BB0/909-.;-.0;009//9/;/;?//9/;;;-/;;;B9FFFFB/-/-;;-//:/:BF//9//:/9
@M05620:45:000000000-G6HP7:1:1101:15937:5372 1:N:0:144
CATCCTGACCCTGAAGTACCCCATTGAGCATGGCATCGTCACCAACTGGGACGACATGGAGAAGATCTGGCACCACACCTTCTACAACGAGCTGCGCGTGGCCCCGGAGGAGCACCCAGTGCTGCTGACCGAGGCCCCCCTGAACCCCAAGGCCAACAGAGAGAAGATGACTCAGGTGAGGCTCGGCCGACGCCCGTGCTCCTCCCGTCCTTTCCCCAGTCATTTTCTGCCCGGCTTGATTTCTGACATTA
+
CCCDDFFFFFFFGGGGGGGGGGGHHHHHHHHHHHHHHGHHHGHHHGHHHHHHGGGGGHHHHHHHHHHHHHHHHGHHHGGHHHHHHHHHGGGGGHHGGGEGGGHHGGGGGGGGHGHHGGHGHHHHHHHHHHGGGGGGGGGGGGHHHHGGGGHGHHGGGGGGGGGGGGGGGGGGGGGGGGGGGGGGFFFFFFFFFFFFDFFFFFFFFFFFFFFFFFFFFFFFFFFFFFFFFFFFFFFFFFFFFFFFFFFFFF0
@M05620:45:000000000-G6HP7:1:1101:25296:5376 1:N:0:144
TACCTGTACTGGGGAAGCATTTGAATATCCCCCCATGGTGATGGGGACGGAGAACTGCTCCATAAACACAGGCAACGTGCCTAACTTTCCCGGGAAGATGAAGTCAAAGAGCGACCACAGCTCTCGGAGGTTATTTTGCATCGGTGAGCCAGACAGAATGATCCGATGAGGGGTGCGAAACTATTTGAGGAAAGGAAGCACCTTTTTATTAAATTTACCTTTTAGCAATCGCCATTCCTACCCAAAGATCG
+
AA?AAFFFFFFFGGGFFGGGGGHHHHHHHHHGGGGHHHGHFHHHHGGGGGCGGHHHHHHHHHHHFHGHHHHHGHAEEGHGHHHHHGHGHHHGGGGGGEHHBGHHHHHHGHGGGCGGGHHHHHHHHGGDGGGH?GHHHHHFHHGDGGEGGFGHHGHHGFHHEHHGHDGDFHHGGDGGA.-ABGGGGGGFAB;FFFGF9FEFGABFFFFFFFFBFFFFFFFFFFF9BFFFF9..AAE;F/BFBFFFEFFBF99
@M05620:45:000000000-G6HP7:1:1101:15954:5380 1:N:0:144
CATCCTGACCCTGAAGTACCCCATTGAGCATGGCATCGTCACCAACTGGGACGACATGGAGAAGATCTGGCACCACACCTTCTACAACGAGCTGCGCGTGGCCCCGGAGGAGCACCCAGTGCTGCTGACCGAGGCCCCCCTGAACCCCAAGGCCAACAGAGAGAAGATGACTCAGGTGAGGCTCGGCCGACGCCCGTGCTCCTCCCGTCCTTTCCCCAGTCATTTTCTGCCCGGCTTGATTTCTGACATTA
+
>33>AFFFFFFFGGGGGEFGGGGHHHHHHHHHHHGHHGHHDGHHHGHHHHGHGGGGGHHHHHHHHHHHHHHCFEFFGEGHHHHHHHHHGGGGGHHGGGE@FEHHGGGGGGDFHHHHGGHGHHHHHHHGHHGCGGGGGGGGDGGHHHGGGGHFHHFGGGFGGGDEGGG;FFFFGGGGGFFGGGE?DFFDAFFFFFF-9;A.9B/FFFDAFFDFFFFFFFDFFFFFFFFFFBBEDA=@>B.9/BFFFFFFFFB
@M05620:45:000000000-G6HP7:1:1101:6953:5387 1:N:0:144
AGATTACTGCAACAGTTCCCCCTGGACCTGGAAAAGTTTCTTGCCTGGCTTACAGAAGCTGAAACAACTGCCAATGTCCTACAGGATGCTACCCGTAAGGAAAGGCTCCTAGAAGACTCCAAGGGAGTAAAAGAGCTGATGAAACAATGGCAAGTAAGTCAGGCATTTCCGCTTTAGCACTCTTGTGGATCCAATTGAACAATTCTCAGCATTTGTACTTGTAACTGACAAGCCAGGGACAAAACAAAGAT
+
AAABBFFFFFFFGGGGGGGGGGFGAGGHHHAHHHGFFFHHHFHGHHHHHHHHHHHFHHHHHFGFFHHGHHHGFHHFHHHHHHHHHHHHGHFHGGGGGGHFHFFB??GHGGHGFGFBFHHHHFGFDEFGGHHHGFGGHGFHHGGHHGHHHHGHHGHHGHGHHHHHHHHHHHGGGGGHHHHHHHHGHHHGHHHHHHHHHGHFHHHHHHHHBGFHGHHHHHHGGFHHHHHFHGHHHGGGGGGGEGEGGGGGGGF
@M05620:45:000000000-G6HP7:1:1101:25278:5387 1:N:0:144
TACCTGTACTGGGGAAGCATTTGAATATCCCCCCATGGTGATGGGGACGGAGAACTGCTCCATAAACACAGGCAACGTGCCTAACTTTCCCGGGAAGATGAAGTCAAAGAGCGACCACAGCTCTCGGAGGTTATTTTGCATCGGTGAGCCAGACAGAATGATCCGATGAGGGGTGCGAAACTATTTGAGGAAAGGAAGCACCTTTTTATTAAATTTACCTTTTAGCAATCGCCATTCCTACCCAAAGATCG
+
CDDCCFFFFFFFGGGGGGGGGGHHHHHHHHHGGGGHHHHHHHHHHGGGGGGGGHHHHHHHHHHHHHHHHHHHGHHHGHHHHHHHHHHHHHHGGGGGGHHHHHHHHHHHHHHHGGGGGHHHHHHHHGGGGGGHHHHHHHHHHHGGGGGHHHHHHGHHHHHHHHHHHGGGHHHGGGFGGGAGGGGGHGGGGGFGGGGGGGGEGFFFFFFFFFHFFFFFFFFFFFFFFFFFFFFFFFFFFFFFFFFFEFFFFFA
@M05620:45:000000000-G6HP7:1:1101:9155:5394 1:N:0:144
TACCTGTACTGGGGAAGCATTTGAATATCCCCCCATGGTGATGGGGACGGAGAACTGCTCCATAAACACAGGCAACGTGCCTAACTTTCCCGGGAAGATGAAGTCAAAGAGCGACCACAGCTCTCGGAGGTTATTTTGCATCGGTGAGCCAGACAGAATGATCCGATGAGGGGTGCGAAACTATTTGAGGAAAGGAAGCACCTTTTTATTAAATTTACCTTTTAGCAATCGCCATTCCTACCCTAAAGATC
+
BBBCCFFFFFFFGGGGGGGGGGHHHHHHHHHGGGGHHHHHHHHHHGGGGGGGGGHHHHHHHHHHHGHHHHHHGHHHGHHHHHGHHHHHHHHGGGGGGHHHHGHGHHHHHHHHGGGGGHHHHHHHHGGGGGEHHHHHHHHHHHGGGGGHHHHHHGHHHHHHHHHHHGGGHHHGGFGGGFCGGGGGGGGFGGFGGFGGGGGFGFFFFFFFFFFFFFFFFFFFFFFFFFFFFFEFFFFFFFFFFFFFFFFFFFF
@M05620:45:000000000-G6HP7:1:1101:21688:5396 1:N:0:144
CATCCTGACCCTGAAGTACCCCATTGAGCATGGCATCGTCACCAACTGGGACGACATGGAGAAGATCTGGCACCACACCTTCTACAACGAGCTGCGCGTGGCCCCGGAGGAGCACCCAGTGCTGCTGACCGAGGCCCCCCTGAACCCCAAGGCCAACAGAGAGAAGATGACTCAGGTGAGGCTCGGCCGACGCCCGTGCTCCTCCCGTCCTTTCCCCAGTCATTTTCTGCCCGGCTTGATTTCTGACATTA
+
DDDDDFFFFFFFGGGGGGGGGGGHHHHHHHHHHHHHHGHHHGHHHGHHHHHHGGGGGHHHHHGHHHHHHHHHHGHHHGGHHHHHHHHHGGGGGHHGGGGGGGHHGGGGGGGGHGHHGGHHHHHHHHHHHHGGGGGGGGGGGGHHHHGGGGHGHHGGGGGGGGGGGGGGGGGGGGGGGGGGGGGGFFFFFCFFFFFFBFFFFFFFFFFEFFFFFFFFFFFFFFFFFFHHHFFFDFFFFFFFFFFFFFFFFF0
@M05620:45:000000000-G6HP7:1:1101:11659:5409 1:N:0:144
TACCTGTACTGGGGAAGAGTGTAGCAATCGCCATTCCTACCCTAAAGATCGGAAGAGCACACGTCTGAACTCCAGTCACAGCGATAGATCTCGTATGCCGTCTTCTGCTTGAAAAAAAAAAAAAAAACTGATAGAATAAAGTATTACCACGTATTCATGTAGACAGAAAAAGAGAATAAAGATAACTGATTTGCTCTACTCGGAGTATCGCATGTAAACCGATATGAGTTTGCACACTGATTAGTCCGGAC
+
BCBCCFFFFFFFGGGGGGGGGGHHHHHHHGGGGGHHHHHHHHHHHHHHHHHGGGGHHHHHHHGHHHGHHHHHHHHHHHHHHHGGHGGHHFHHHGGHHHHGGGHGHHHHHHHHHHHHGGGDGB<</<-.<11110=000000000<0000<../0000<0000000//0:/.../<00000000:00000:00000000000...-./00..9..:0000/-----000<00<000<./00000<000.-.-
@M05620:45:000000000-G6HP7:1:1101:23279:5460 1:N:0:144
TACCTGTACTGGGGAAGCATTTGAATATCCCCCCATGGTGATGGGGACGGAGAACTGCTCCATAAACACAGGCAACGTGCCTAACTTTCCCGGGAAGATGAAGTCAAAGAGCGACCACAGCTCTCGGAGGTTATTTTGCATCGGTGAGCCAGACAGAATGATCCGATGAGGGGTGCGAAACTATTTGAGGAAAGGAAGCACCTTTTTATTAAATTTACCTTTTAGCAATCGCCATTCCTACCCTAAAGATC
+
CCCCCFFFFFFFGGGGGGGGGGHGHHHHHHHGGGGHHHHHHHHHHGGGGGGGGHHHHHHHHHHHHHHHHHHHGHHHGHHHHHHHHHHHHHHGGGGGGHHHHHHHHHHHHHHHGGGGGHHHHHHHHDFCGGEHHHHHHHHGHHGGGGGHHHHHHGHGGGHHHHHHHGGGHHHGGEGGGGGBGGGGHHGGGGFGGGGGGGGGGFFFFFFFFFFFFFFFHFFFFFFFFFFFFFFFFFFFFFFFFFFFFFFFFFF
@M05620:45:000000000-G6HP7:1:1101:23298:5462 1:N:0:144
TACCTGTACTGGGGAAGCATTTGAATATCCCCCCATGGTGATGGGGACGGAGAACTGCTCCATAAACACAGGCAACGTGCCTAACTTTCCCGGGAAGATGAAGTCAAAGAGCGACCACAGCTCTCGGAGGTTATTTTGCATCGGTGAGCCAGACAGAATGATCCGATGAGGGGTGCGAAACTATTTGAGGAAAGGAAGCACCTTTTTATTAAATTTACCTTTTAGCAATCGCCATTCCTACCCTAAAGATC
+
AAAABFFFFFFFFGCGGGGGFGHHHHHHHHHGGGGHHHBFEHHGHGEGGGGGGHHHHGHHHHHHGHHHHHHHGGGHGHFHHHHHFGHHHHHGGGEEFHHHGHHHHHFHHGGHGGGGGHHGHHHHHDFCDGCFHHHHHHHGHHGGGGGCFGHHHGHGCCHHGHHGHGGGFHHDF;CGGDBADGGGGGGGFFF/BAFBFGGEFEFFFFFEFFFFFFFFFFFFFFFFFEFFFFFFFDAFFFFEFFFFF.;:/;B
@M05620:45:000000000-G6HP7:1:1101:23262:5468 1:N:0:144
TACCTGTACTGGGGAAGCATTTGAATATCCCCCCATGGTGATGGGGACGGAGAACTGCTCCATAAACACAGGCAACGTGCCTAACTTTCCCGGGAAGATGAAGTCAAAGAGCGACCACAGCTCTCGGAGGTTATTTTGCATCGGTGAGCCAGACAGAATGATCCGATGAGGGGTGCGAAACTATTTGAGGAAAGGAAGCACCTTTTTATTAAATTTACCTTTTAGCAATCGCCATTCCTACCCTAAAGATC
+
ABBBBFFFFFFFCGGFGGGGGGHGHHHHHHHGGGGHHHHHHHHHHGGGEEGGGHHHHHHHHHHHHHHHHHHHGHHHGHHHHHHHHHHHHHHGGGGGGHHHGHHHHHHHHHHHGGGGGHHHHHHHHGFCFGFHHHHHHHHFHHGGGGGHHHHHHGHHFFHHHHHHGGGGHHHGGEGGGGGDGGGGGGGGGGGGGFGGGGGFFEFFFFFFFFFFFFFFFFFFFFFFFFFFFFFFFFFEFFFFFFFFFFFFFFF
@M05620:45:000000000-G6HP7:1:1101:6126:5518 1:N:0:144
TACCTGTACTTTTTAATATTTTATCAATCTCCATTCCTACCCTAAATATCTTAATATCACACTTCTTAACTCCATTCACATCTATATATCTCGTATTCCTTCTTCTGCTTGAAAAAAAAAAAAGCCAGAAAAAACGTTGTGGTGTGAAAAGGAGGTGGAAAATATGTTAATGTGCAAAAAGGATAATTAAGGATGAGACATAAAGAGGCAATATTTATTAATTGATCAGAAAGTCCTCTGTACTTAAGAGC
+
AABBBFFFFFBBFGGGFGGGGGHGGHHHHDGHHGGHHHHHHHHHHHG5DFFFGHFGGHFHFHGHHHFDGHHHHGFFHHHFGHGHFHGGHHFHHGGGGHHGFHHHHHHHHHHEHHHGGFGEE///002003220//<@2/?</2/?/?1110/?////..>101111=111=1>11100<.../000<00<<0:0/:0;0/;00<00/..../0;9000;0000000;0000//900000000;0090000/
@M05620:45:000000000-G6HP7:1:1101:19638:5525 1:N:0:144
TACCTGTACTGGGGAAGCATTTGAATATCCCCCCATGGTGATGGGGACGGAGAACTGCTCCATAAACACAGGCAACGTGCCTAACTTTCCCGGGAAGATGAAGTCAAAGAGCGACCACAGCTCTCGGAGGTTATTTTGCATCGGTGAGCCAGACAGAATGATCCGATGAGGGGTGCGAAACTATTTGAGGAAAGGAAGCACCTTTTTATTAAATTTACCTTTTAGCAATCGCCATTCCTACCCTAAAGATC
+
CCCCCFFFFFFFGGGGGGGGGGHHHHHHHHHGGGGHHHGGHHHHHGGGGGGGGHHHHHHHHHHHHHHHHHHHGHHHGHHHHHHHHHHHHHHGGGGGGHHHHHHHHHHHHHHHGGGGGHHHHHHHHGGGGGEHHHHHHHHHHHGGGGGHHHHHHGHHGHHHHHHHHGGGHHHGGEGGGGGGGGGHHGGGGGFGGGGFGGGGGFFFFFFFFHHHFFFHHFFFFFFFFFFFFFFFFFFFFFFFFFFFFFFFFFF
@M05620:45:000000000-G6HP7:1:1101:22163:5557 1:N:0:144
CATCCTGACCCTGAAGTACCCCGGCTTGATTTCTGACATTAGATCGGAAGAGCACACGTCTGAACTCCAGTCACAGCGATAGATCTCGTATGCCGTCTTCTGCTTGAAAAAAAAAAACAGCTCTCGTAAGGTACTTTTCATCCGTTAGCCCAACCAAAATATCCCATTCAGGGTACCACACCTCTTTAAGAACAGCAACCCCTTTTTAATCAATTTACCATTTAACCAATGGCCTTCCCCACCCCCAGCAC
+
AABBBFFFFFFFGGGGGGGGGGGGGGGGHHHHHFHGHHHHHHHHHHGEFGHHHHHGHCHHFGFHHGHHFFGHHHHGHGGHFFHHHHHHEFFHHHGEFHGHHHHHHHHHHHFEGGF@B/?202?11///001?<1?=>1111=<>F1..1<C......<.0000:/0000000.///;00.;./.;000;;0;//9.9/...:..090.0;00;/:FBFF/9;FBB///.///9///;B...;;.--;....
@M05620:45:000000000-G6HP7:1:1101:21337:5586 1:N:0:144
AAACCAAGCAGACACTCACCGCTCCCTCGCCACAGGCCAATAGTTTGTCCTCACTGAGTTGGCAACAAGTGGCTGCTGTGGCTGCCATTTTTCTGGTGATGGCCATCAGCTCCGACGAGGTCAGCTGGGGGGCTTTCTTTGTGTAAGCAACGAGAAACCTGAAAGAAGCATTTTTTAACTAAGTCCTGCTGAGTCATTCATGAGTTTTTAGCCGCCTTGCTTCTTCTCACAGACTCTCTACTCTCATGCCA
+
BBB@AABFBFFFGGGGBGGGEGFGGGHHGGGGGHHHGGHHHHHGHHHHHHHHHHGEFHHGFGHFHAGHFFGHG?FFFHHGHHGGGHHHHHHGHHHGHHHGEGHHHHHHHHHHHGGGFGGGDFHHGHHHGGGGGGGFFFGGGGGCBFFFFFFFFFFD/FFFFFFFFFFFFFFFFFFFEFFFFF///BFBFFEF9BFFBBFFF/F/;BFFFFFFFD;DFFFFFFFFFFFFFFFFEFFFFFFFFFF;FFFEFFB
@M05620:45:000000000-G6HP7:1:1101:21357:5586 1:N:0:144
AAACCAAGCAGACACTCACCGCTCCCTCGCCACAGGCCAATAGTTTGTCCTCACTGAGTTGGCAACAAGTGGCTGCTGTGGCTGCCATTTTTCTGGTGATGGCCATCAGCTCCGACGAGGTCAGCTGGGGGGCTTTCTTTGTGTAAGCAACGAGAAACCTGAAAGAAGCATTTTTTAACTAAGTCCTGCTGAGTCATTCATGAGTTTTTAGCCGCCTTGCTTCTTCTCACAGACTCTCTACTCTCATGCCA
+
CCCCCCCFCFFFGGGGGGGGGGGGGGHHGGGGGHHHGGHHHHHHHHHHHHHHHHHHHHGGHHHHHHHHHHHHGHGGHGHHHHHGGHHHHHHHHHHHHHHHHHHHHHHHHHHHHGGGGGGGGHFHHHHHGGGGGGGGGGGGGGGGGGFFFFFFFFFFFFFFFFFFFFFFFFFFFFFFFFFFFFFFFFFFFFFFFFFFFFFFFFFFFFFFFFFFFFFFFFFFFFFFFFFFFFFFFFFFFFFFFFFFFFFFFFB
@M05620:45:000000000-G6HP7:1:1101:6638:5598 1:N:0:144
AGATTACGCAACAGTTCCCCCTGGACCTGGAAAAGTTTCTTGCCTGGCTTACAGAAGCTGAAACAACTGCCAATGTCCTACAGGATGCTACCCGTAAGGAAAGGCTCCTAGAAGACTCCAAGGGAGTAAAAGAGCTGATGAAACAATGGCAAGTAAGTCAGGCATTTCCGCTTTAGCACTCTTGTGGATCCAATTGAACAATTCTCAGCATTTGTACTTGTAACTGACAAGCCAGGGACAAAACAAAGATC
+
AAABAFFBBBDBGGGGGGGGGFGHCGGHHCFGGHHHHHHHHGHHHHHFHHHHHFHHHHHHHHHHHHHHHGHCGHHHHHHEGFGHHHHHHHHHHGGGGHBHHGH1EGHGHHHFHHHHHHHHHHFGHGGHH4FHGHHHHHHHH3FHHHHGHHHHGHHHHHHHHGGHHHHHHDGGGGHHHHHHHHHHHHDHHFHFGHHHHHHHHHHHHHHHHHHHHHHHHHHHHHHHHHHHGGFGGGG.CEFGGGGGGGGGGGF
@M05620:45:000000000-G6HP7:1:1101:6659:5599 1:N:0:144
AGATTACGCAACAGTTCCCCCTGGACCTGGAAAAGTTTCTTGCCTGGCTTACAGAAGCTGAAACAACTGCCAATGTCCTACAGGATGCTACCCGTAAGGAAAGGCTCCTAGAAGACTCCAAGGGAGTAAAAGAGCTGATGAAACAATGGCAAGTAAGTCAGGCATTTCCGCTTTAGCACTCTTGTGGATCCAATTGAACAATTCTCAGCATTTGTACTTGTAACTGACAAGCCAGTGACAAAACAAAGATC
+
>11AAFF1>ADDAFAFGFGGGEFA0GFCEA0BAEBGFBFGFGFGBF/BFGHHH11F1FGFAFFFHFHHFGHHHG1FGHF2FG1BBB1BGGGHFGCEEG11BGF0?1>EGGGBGBGHFHHFF1/?E?EFGGH1FCGF<FFF2DGGH/FGHHHHCDGHF>FGG0FGG1<GG/?CCFDHHGHFGGHDGHCEBCGGFHHHHGFFHGHHGHF0=CGHF0:0CFFHBC0CH00;CB.=EFA;BBBF9BFFEEF;9FC
@M05620:45:000000000-G6HP7:1:1101:7515:5600 1:N:0:144
TACCTGTACTGGGGAAGCATTTGAATATCCCCCCATGGTGATGGGGACGGAGAACTGCTCCATAAACACAGGCAACGTGCCTAACTTTCCCGGGAAGATGAAGTCAAAGAGCGACCACAGCTCTCGGAGGTTATTTTGCATCGGTGAGCCAGACAGAATGATCCGATGAGGGGTGCGAAACTATTTGAGGAAAGGAAGCACCTTTTTATTAAATTTACCTTTTAGCAATCGCCATTCCTACCCTAAAGATC
+
BBABBFFFFFFFGGGGGGGGGFGHFHHGHHHGGGGHGHGFHHHFEEFGGGGGGHHHHGHHHHHHHGHHHHHHGHHHGHFGHHHHHFGFGEGFFGGGEHHHHHGGGHHHHGHHGGGGGHHHGGHHHGGGGGEFHHHFHHHGHHGDGDGGHHHHFGHHHHHGHHHHHGGGHHHGGADGGDDFGGGGGGGFFGBFGGFBFFGFGFFFFFFFFFFFFFFFFFFFFFFFFFFFFF?FFFFFFBFFFFFFFFFFFFF
@M05620:45:000000000-G6HP7:1:1101:24068:5617 1:N:0:144
CATCCTGACCCTGAAGTACCCCATTGAGCATGGCATCGTCACCAACTGGGACGACATGGAGAAGATCTGGCACCACACCTTCTACAACGAGCTGCGCGTGGCCCCGGAGGAGCACCCAGTGCTGCTGACCGAGGCCCCCCTGAACCCCAAGGCCAACAGAGAGAAGATGACTCAGGTGAGGCTCGGCCGACGCCCGTGCTCCTCCCGTCCTTTCCCCAGTCATTTTCTGCCCGGCTTGATTTCTGACATTA
+
CCCCCFFFFFFFGGGGGGGGGGGHHHHHHHHHHHHHHGHHHGHHHGHGHHHHGGGGGHGHHHHHHHHHHHHHHGHHHGGHHHHHHGHHGGGGGGHGGGGGGGHHGGGGGGGGHHHHGGHHHHHHHHHHHHGGGGGGGGGGGGGHHHGGGGHFHHGGGGGGGGGGGGBFFGGGGGGGGGGGFGGGFFFFFFFFFFFF@DFFFFFFFFF;AADFFFFFFFFFFFFFFFHHFFFFFFDFAFAFFFFFFFFFFF0
@M05620:45:000000000-G6HP7:1:1101:12203:5624 1:N:0:144
AAACCAAGCAGACACTCACCGCTCCCTCGCCACAGGCCAATAGTTTGTCCTCACTGAGTTGGCAACAAGTGGCTGCTGCGGCTGCCATTTTTCTGGTGATGGCCATCAGCTCCGACGAGGTCAGCTGGGGGGCTTTCTTTGTGTAAGCAACGAGAAACCTGAAAGAAGCATTTTTTAACTAAGTCCTGCTGAGTCATTCATGAGTTTTTAGCCGCCTTGCTTCTTCTCACAGACTCTCTACTCTCATGCCA
+
CCCCCBCFCFFFGGGGGGGGGGGGGGHHGGGGGHHHGGHHHHHHHHHHHHHHHHHHHHHHHHHHHHHHHHHHGHGGHH3EGGGGGHHHHHHHHHHHHHHHHHHHHHHHHHHHHGGGGGGGGHHHHHHHGGGGGGGFFFFFFFFFFFFFFFFFFFFFFFFFFFFFFFFFFFFFFFFFFFFFFFFFFFFFFFFFFFFFFFFFFFFFFFFFFFFFFFFFFFFFFFFFFFFFFFFFFFFFFFFFFFFFFFFFFFF
@M05620:45:000000000-G6HP7:1:1101:23112:5642 1:N:0:144
CATCCTGACCCTGAAGTACCCCATTGAGCATGGCATCGTCACCAACTGGGACGACATGGAGAAGATCTGGCACCACACCTTCTACAACGAGCTGCGCGTGGCCCCGGAGGAGCACCCAGTGCTGCTGACCGAGGCCCCCCTGAACCCCAAGGCCAACAGAGAGAAGATGACTCAGGTGAGGCTCGGCCGACGCCCGTGCTCCTCCCGTCCTTTCCCCAGTCATTTTCTGCCCGGCTTGATTTCTGACATTA
+
BBBBBFFFFFFFGGGGGGGGGGGHHHHHHFGGHHHHHGHHHGHHHGHHHHHHGGGGGHGGHHHHHGHGHHHHHGHHHGGHHHGHHHHHGGGGGHHGGGGGGGHHGGGGGGGFHHHHGGFGFHHHHHHFHHGGGGGGGGGGGFHHHHGGFDHGHHGGFGGGGGGEGGGGGGGGGGGGGGGGGGGGFAEFFCFFFFFD@DAEFFFFFEFEDFFFFFFBFFDFFFFFFFFFFFFFBDADAD.;FBFF//FFFF/
@M05620:45:000000000-G6HP7:1:1101:12211:5643 1:N:0:144
AAACCAAGCAGACACTCACCGCTCCCTCGCCACAGGCCAATAGTTTGTCCTCACTGAGTTGGCAACAAGTGGCTGCTGTGGCTGCCATTTTTCTGGTGATGGCCATCAGCTCCGACGAGGTCAGCTGGGGGGCTTTCTTTGTGTAAGCAACGAGAAACCTGAAAGAAGCATTTTTTAACTAAGTCCTGCTGAGTCATTCATGAGTTTTTAGCCGCCTTGCTTCTTCTCACAGACTCTCTACTCTCATGCCA
+
BBBBBABFBFFFGGGGGGGGGGGGGGHHGGGGGHHHGGHHHGHHHHHHHHHHHHHHHHGHHHHHHHHHHGHHGHGGHHEGHHHGGHHHHHHHHHHHHHHHHHHHHHHHHHHHHGGGGGGGGHHHHHHHGGGGGGGGGGGGGGGGGGFFFFFFFFFFFFFFFFFFFFFFFFFFFFFFFFFFFFFFFFFFFFFFFFFFFFFFFFFFFFFFFEFFFFFFFFFFFFFFFFFFFFFFFFFFFFFFFFFFFFFFFFF
@M05620:45:000000000-G6HP7:1:1101:25590:5654 1:N:0:144
CATCCTGACCCTGAAGTACCCCATTGAGCATGGCATCGTCACCAACTGGGACGACATGGAGAAGATCTGGCACCACACCTTCTACAACGAGCTGCGCGTGGCCCCGGAGGAGCACCCAGTGCTGCTGACCGAGGCCCCCCTGAACCCCAAGGCCAACAGAGAGAAGATGACTCATGTGAGGCTCGGCCGACGCCCGTGCTCCTCCCGTCCTTTCCCCAGTCATTTTCTGCCCGGCTTGATTTCTGACATTA
+
ABABAFFFFFFFGGGFGGGGGGGFHFFHHHHFHHFHHFHHHGHHHEHHHHFFEGGGGFHFFHHHHFEHGFEGFGHHHGGHHHHHHHHHGGEGGHHGGGGGCFGHGGGGGGGGHHHHGGHGHHHHHHHHHHGGGGGGGGGGGGGHHHGGGGHGHHGGGGGGGGGGGGGGGGGGGGGGGGGGGGGGFFFFFFFFFFFFDDFFFFFFFFFEFFFFFFFFFFFFFFFFFFFFFFFEFFFFFFFFFFFFFFFFFF9
@M05620:45:000000000-G6HP7:1:1101:23105:5663 1:N:0:144
CATCCTGACCCTGAAGTACCCCATTGAGCATGGCATCGTCACCAACTGGGACGACATGGAGAAGATCTGGCACCACACCTTCTACAACGAGCTGCGCGTGGCCCCGGAGGAGCACCCAGTGCTGCTGACCGAGGCCCCCCTGAACCCCAAGGCCAACAGAGAGAAGATGACTCAGGTGAGGCTCGGCCGACGCCCGTGCTCCTCCCGTCCTTTCCCCAGTCATTTTCTGCCCGGCTTGATTTCTGACATTA
+
CCBCCFFFFFFFGGGGGGGGGGGHHGHHGHHHHHHHHGHHHGHHHGHHHHHHGGGGGHHHHGHHHHHHHHHGHGHHHGGHHHHHHHHHGGGGGHHGGGEEGFHHGGGGGGGGGHHHGGHHFHHHHHHHHHGGGGGGGGGGGGHHHHGGGGHGHHGGGGGGGGGGGGG0BFFGGGGGGGGGGGGGFFFD-@=DCFFFA9DEFFFFFFFFFFFFFFFFFFABFFFFFFFFFFFFFFFFFFFFFFFFFEFFFF:
@M05620:45:000000000-G6HP7:1:1101:9375:5665 1:N:0:144
TACCTGTACTGGGGAAGCATTTGAATATCCCCCCATGGTGATGGGGACGGAGAACTGCTCCATAAACACAGGCAACGTGCCTAACTTTCCCGGGAAGATGAAGTCAAAGAGCGACCACAGCTCTCGGAGGTTATTTTGCATCGGTGAGCCAGACAGAATGATCCGATGAGGGGTGCGAAACTATTTGAGGAAAGGAAGCACCTTTTTATTAAATTTACCTTTTAGCAATCGCCATTCCTACCCTAAAGATC
+
CBCCCFFFFFFFGGGGGGGGGGHHHHHHHHHGGGGHHHGHHHHHHGGGGGGGGHHHHHHHHHHHHHHHHHHHGHHHGHHHHHGHHHHHHHHGGGGGGHHHHHHHHHHHHHHHGGGGGHHHHHHHHGGGGGEHHHHHHHHHHHGGGGGHFHHHHGHHHHHHHHHHHGGGHHHGGGGGGDDGGGGGGGGFGGCGGGGFGFGGGFFFFFFFFFFFFFFFFFFFFFFFFFFFFFEEFFFFFFFFFFFFFFFFFFF
@M05620:45:000000000-G6HP7:1:1101:9358:5674 1:N:0:144
TACCTGTACTGGGGAAGCATTTGAATATCCCCCCATGGTGATGGGGACGGAGAACTGCTCCATAAACACAGGCAACGTGCCTAACTTTCCCGGGAAGATGAAGTCAAAGAGCGACCACAGCTCTCGGAGGTTATTTTGCATCGGTGAGCCAGACAGAATGATCCGATGAGGGGTGCGAAACTATTTGAGGAAAGGAAGCACCTTTTTATTAAATTTACCTTTTAGCAATCGCCATTCCTACCCTAAAGATC
+
AAAAAFFFFF5BCEGGFGFBGGGFGGHHHHFFGGGHFHGGFEGFFGEEEC?EGHHHFHHHFHFFHHHFHHHFAHFHGHEEHFHFHDHHFHHGGCEEGGHHHGHHGHHHHHHHEGCCCHHFEHHHH?/C@@DHHFHGHFB1GGDGFGGHHHGHFEFGGFHBGHGGFDDGHFGACFDGGA?BGGFFGGFEEGFFFAAFFFGB/AFBFFFFFFE/BFFFFFBFFFFFB/FBFF9EDDAFFFFFFFFBBF/FFFB
@M05620:45:000000000-G6HP7:1:1101:8441:5701 1:N:0:144
TACCTGTACTGGGGAAGCATTTGAATATCCCCCCATGGTGATGGGGACGGAGAACTGCTCCATAAACACAGGCAACGTGCCTAACTTTCCCGGGAAGATGAAGTCAAAGAGCGACCACAGCTCTCGGAGGTTATTTTGCATCGGTGAGCCAGACAGAATGATCCGATGAGGGGTGCGAAACTATTTGAGGAAAGGAAGCACCTTTTTATTAAATTTACCTTTTAGCAATCGCCATTCCTACCCTAAAGATC
+
AAAAAFFFFFFFGGGGGGGGGGHHHHHHHHHGGGGHHHGHHHHHHGGGGGFFGHHHHHHHHHHHHHHHHGHHGHGHGHHHHHHHHGHHHHHGGGGGGGHHGHHHHHHHHHFGGCGDGHHGHHHHHGFDDDGHHHHHHHHHHHGGGGGHHHHHHGHHHFHHHHHHGDEGHHHGGEDDGDBDGGGGGGGGGG;BFGF/CF?0FEFFFFFFFFFFFFFFFFFFFFFFFFFFFBEFFFEFFFFFFF.FFFFFFF;
@M05620:45:000000000-G6HP7:1:1101:8458:5710 1:N:0:144
TACCTGTACTGGGGAAGCATTTGAATATCCCCCCATGGTGATGGGGACGGAGAACTGCTCCATAAACACAGGCAACGTGCCTAACTTTCCCGGGAAGATGAAGTCAAAGAGCGACCACAGCTCTCGGAGGTTATTTTGCATCGGTGAGCCAGACAGAATGATCCGATGAGGGGTGCGAAACTATTTGAGGAAAGGAAGCACCTTTTTATTAAATTTACCTTTTAGCAATCGCCATTCCTACCCTAAAGATC
+
CCCDCFFFFFFFGGGGGGGGGGHHHHHHHHHGGGGHHHGGHHHHHGGGGGGGGHHHHHHHHHHHHHHHHHHHGHHHGHHHHHHHHHHHHHHGGGGGGHHHHHHHHHHHHHHHGGGGGHHHHHHHHGGGGGEHHHHHHHHHHHGGGGGHHHHHHGHHHHHHHHHHHGGGHHFGG:EGGDGFGGGGGGGGGGFGGGGFGGGFGFFFFFFFFFFFFFFHFFFFFFFFFFFEFFEFFFFFFFFFFFFFFFFFFFF
@M05620:45:000000000-G6HP7:1:1101:12730:5738 1:N:0:144
CATCCTGACCCTGAAGTACCCCATTGAGCATGGCATCGTCACCAACTGGGACGACATGGAGAAGATCTGGCACCACACCTTCTACAACGAGCTGCGCGTGGCCCCGGAGGAGCACCCAGTGCTGCAGACCGAGGCCCCCCTGAACCCCAAGGCCAACAGAGAGAAGATGACTCAGGTGAGGCTCGGCCGACGCCCGTGCTCCTCCCGTCCTTTCCCCAGTCATTTTCTGCCCGGCTTGATTTCTGACATTT
+
CBBCCFFFFFFFGGGGGGGGGGGHHHHHHHHHHHHHHGHHHGHFHGHHHHHHGGGGGHHHHHHHHHHHHHHHHGHHHGGHHHHHHHHHGGGGGHHGGGGGGGHHGGGGGGGGHHHHGEHHHHHHHFHFHHGGGCGGGGGGGGEGHHGG?GHGGGGGGGGGGGGGGGGGGGGGGGGGGFGFFGFFFFEFFFFFFFF;9AFFFFFFFFFFDDFFFFFFFFDFFFFFFFFFFFFFFFCFFFAFFFFFF/:BFF/
@M05620:45:000000000-G6HP7:1:1101:6025:5746 1:N:0:144
CATCCTGACCCTGAAGTACCCCATTGAGCATGGCATCGTCACCAACTGGGACGACATGGAGAAGATCTGGCACCACACCTTCTACAACGAGCTGCGCGTGGCCCCGGAGGAGCACCCAGTGCTGCTGACCGAGGCCCCCCTGAACCCCAAGGCCAACAGAGAGAAGATGACTCAGGTGAGGCTCGGCCGACGCCCGTGCTCCTCCCGTCCTTTCCCCAGTCATTTTCTGCCCGGCTTGATTTCTGACATTT
+
CCCCCFFFFFFFGGGGGGGGGGGFGHCHGHHGHHHHHGHHGGHHHGHGHHGHGGGGGHGHHHHHHHHHHHHHHGHHHGGHHHHHHHHHGGGGGHHGGGGGGGHHGGGBGGGGHHHHGGHGHHHHHHHHHHGGGGGGGGGGGGGHFHGGGGHGHHGGGGGGGGGGGGGGGGGGGGGGGGFGGGFGFFFFFDDFAFFF=DFFFFFFFFBEDAAFFFFFFEFFFFFFFFFBFEFEFF;BAF.BFF/BB/:/BF/
@M05620:45:000000000-G6HP7:1:1101:12744:5749 1:N:0:144
CATCCTGACCCTGAAGTACCCCATTGAGCATGGCATCGTCACCAACTGGGACGACATGGAGAAGATCTGGCACCACACCTTCTACAACGAGCTGCGCGTGGCCCCGGAGGAGCACCCAGTGCTGCTGACCGAGGCCCCCCTGAACCCCAAGGCCAACAGAGAGAAGATGACTCAGGTGAGGCTCGGCCGACGCCCGTGCTCCTCCCGTCCTTTCCCCAGTCATTTTCTGCCCGGCTTGATTTCTGACATTA
+
CCCCDFFFFFFFGGGGGGGGGGGHHHHHHHHHHHHHHGHHHGHHHGHHHHHHGGGGGHHHHHHHHHHHHHHHHGHHHGGHHHHHHHHHGGGGGHHGGGGGGGHHGGGGGGGGHHHHGGHGHHHHHHHHHHGGGGGGGGGGGGHHHHGGGGHGHHGGGGGGGGGGGGGGGGGGGGGGHGGGGGFGFFFFFFFFFFFF@DFFFFFFFFFEDFDFFFFFFFFFFFFFFFFFFFFFFFFFFFEFFFFFF<FFFF0
@M05620:45:000000000-G6HP7:1:1101:17324:5763 1:N:0:144
TACCTGTACTGGGGAAGAGTGTAGCAATCGCCATTCCTACCCTAAAGATCGGAAGAGCACACGTCTGAACTCCAGTCACAGCGATAGATCTCGTATGCCGTCTTCTGCTTGAAAAAAAAAAAAAAAAAAAAAATACCACCAGAACCCCCAGGCACATAGAGAGTCAAGAACTCAGGTACGGCGTGACAAAAGCTCGTACGTCACCCTTAATATCTCTATACACTTGCTGCCAGCATTAAAGCTGACATACA
+
ABBCCFFFFFFFGGGGGGGGGGHHHHHHHGGGGGHHHHHHHHHHHHHHHHHGGGGHHHHHHHGHHHGHHHHHHHHHHHHHHHGGHGGHHFHHHFGHHHHGGGHGHHHHHHHHHHHHGG?CC>>/<-----;-:.0:;0:..../;...9-...../00000;.090;00//0900:00;9.----..00/./;00.9.:-/...;9./00:09;0B00000000000000.00.9000090;;00/09000
@M05620:45:000000000-G6HP7:1:1101:6027:5764 1:N:0:144
CATCCTGACCCTGAAGTACCCCATTGAGCATGGCATCGTCACCAACTGGGACGACATGGAGAAGATCTGGCACCACACCTTCTACAACGAGCTGCGCGTGGCCCCGGAGGAGCACCCAGTGCTGCTGACCGAGGCCCCCCTGAACCCCAAGGCCAACAGAGAGAAGATGACTCAGGTGAGGCTCGGCCGACGCCCGTGCTCCTCCCGTCCTTTCCCCAGTCATTTTCTGCCCGGCTTGATTTCTGACATTT
+
CCCCCFFFFFFFGGGGGGGGGGGHHHFHHHHHHH4FHGHHHGHHHGHHHHGHCEGGGGHHHHEHFFHHFEHFHGHHHGGHHHHHHHHHGGGGGHHFGGGGEFHHGGGGGGGGHHHHGGHHHHHHHHHHHHGGGGGGGGGGGGGGHHGGGGHGHHGGGGGGGGGGGGGGGGGGGGGGGGGGGGGGFFFFFFFFFFFF=?DEFFFFFFFFFFFFFFFFFFFFFFFFFFFFFFFFFFFFFA9FFFFF0;B0BF0
@M05620:45:000000000-G6HP7:1:1101:5780:5767 1:N:0:144
AAACCAAGCAGACACTCACCGCTCCCTCGCCACAGGCCAATAGTTTGTCCTCACTGAGTTGGCAACAAGTGGCTGCTGTGGCTGCCATTTTTCTGGTGATGGCCATCAGCTCCGACGAGGTCAGCTGGGGGGCTTTCTTTGTGTAAGCAACGAGAAACCTGAAAGAAGCATTTTTTAACTAAGTCCTGCTGAGTCATTCATGAGTTTTTAGCCGCCTTGCTTCTTCTCACAGACTCTCTACTCTCATGCCA
+
CCCCCCCFCFFFGGGGGGGGGGGGGGHHGGGGGHHHGGHHHHHHHHHHHHHHHHHHHHGHHHHHHHHHHHHHGHGGHHHHHHHGGHHHHHHHHHHHHHFHHHHHHHHHHHHHHGGGGGGGGHHHHHHHGGGGGGGGGGGGGGGGGGFFFFFFFFFFFFFFFFFFFFFFFFFFFFFFFFFFFFFFFFFFFFFBFBFFFFFFFFFFFFFFFFFFFFFFFFFFFFFFFFFFFFFFFFFFFFFFFFFFFFFFFFB
@M05620:45:000000000-G6HP7:1:1101:5788:5783 1:N:0:144
AAACCAAGCAGACACTCACCGCTCCCTCGCCACAGGCCAATAGTTTGTCCTCACTGAGTTGGCAACAAGTGGCTGCTGTGGCTGCCATTTTTCTGGTGATGGCCATCAGCTCCGACGAGGTCAGCTGGGGGGCTTTCTTTGTGTAAGCAACGAGAAACCTGAAAGAAGCATTTTTTAACTAAGTCCTGCTGAGTCATTCATGAGTTTTTAGCCGCCTTGCTTCTTCTCACAGACTCTCTACTCTCATGCCA
+
A@BBBBB4AFBFGGGGGGGG?EEGGGHHGGGGGGCCFGCGGFFGHHBGHGHHHHHHHGHGFCGEFHFEHHHHFHGGHHHHHHHFEH3GGHHHHHF3BGHHB3GGHHHHHHHHH?FGGGG?GGGHHHB2AGCAGGGGGGGGGGFGEGFFFFFFFFFFFFFFFFFFFFFFFFFFFFFF?FFFFFFFFFFFFFBBAFFFFFFFFFEBFFFFFFEFF?BFFFFFFFFFFFFFFFBBEFFFFFFBFFFFFFF/BF/
@M05620:45:000000000-G6HP7:1:1101:23990:5807 1:N:0:144
CATCCTGACCCTGAAGTACCCCATTGAGCATGGCATCGTCACCAACTGGGACGACATGGAGAAGATCTGGCACCACACCTTCTACAACGAGCTGCGCGTGGCCCCGGAGGAGCACCCAGTGCTGCTGACCGAGGCCCCCCTGAACCCCAAGGCCAACAGAGAGAAGATGACTCAGGTGAGGCTCGGCCGACGCCCGTGCTCCTCCCGTCCTTTCCCCAGTCATTTTCTGCCCGGCTTGATTTCTGACATTA
+
CDCCDFFFFFFFGGGGGGGGGGGHHHHHHHHHHHHHHGHHHGHHHGHHHHHHGGGGGHHHHHHHHHHHHHHHHGHHHGGHHHHHHHHHGGGGGHHGGGGGGGHHGGGGGGGGHHHHGGHHHHHHHHHHHHGGGGGGGGGGGGHHHHGGGGHGHHGGGGGGGGGGGGGGGGGGGGGGGGGGGGGGFFFFFFFFFFFFBFFFFFFFFFFEDFFFFFFFFFFFFFFFFHHHFFFFFFFFAFFFFFFFFBFFFF0
@M05620:45:000000000-G6HP7:1:1101:20237:5828 1:N:0:144
AAACCAAGCAGACACTCACCGCTCCCTCGCCACAGGCCAATAGTTTGTCCTCACTGAGTTGGCAACAAGTGGCTGCTGTGGCTGCCATTTTTCTGGTGATGGCCATCAGCTCCGACGAGGTCAGCTGGGGGGCTTTCTTTGTGTAAGCAACGAGAAACCTGAAAGAAGCATTTTTTAACTAAGTCCTGCTGAGTCATTCATGAGTTTTTAGCCGCCTTGCTTCTTCTCACAGACTCTCTACTCTCATGCCA
+
CCCCCCCFCFFFGGGGGGGGEGGGGGHHGGGGGHHHGGHHHHHHHHHHHHHHHHHHGHHHHHHHHHHHHHHHGHGGHHHHHHHGGHHHHHHHHHHHHHGHHHHHHHHHHHHHHGGGGGGGDHHHHHHHGGGGGGGGGGGGGGGGGGFFFFFFFFFFFFFFFFFFFFFFFFFFFFFFFFFFFFFFFFFFFFFFFFFFFFFFFFFFFFFFFFFFFFFFFFFFFFFFFFFFFFFFFFFFFFFFFFFFFFFFFFF
@M05620:45:000000000-G6HP7:1:1101:20261:5830 1:N:0:144
AAACCAAGCAGACACTCACCGCTCCCTCGCCACAGGCCAATAGTTTGTCCTCACTGAGTTGGCAACAAGTGGCTGCTGTGGCTGCCATTTTTCTGGTGATGGCCATCAGCTCCGACGAGGTCAGCTGGGGGGCTTTCTTTGTGTAAGCAACGAGAAACCTGAAAGAAGCATTTTTTAACTAAGTCCTGCTGAGTCATTCATGAGTTTTTAGCCGCCTTGCTTCTTCTCACAGACTCTCTACTCTCATGCCA
+
CCCBCCCFCFFFGGGGGGGGGGGGGGHHGGGGGHHHGGHHHHHHHHHHHHHHHHHHHHHHHHHHHHHHHGHHGHGGHHHHHHHGGHHHHHHHHGHHHHHHHHHHHHHHHHHHHGGFGGGGDHHHHHHHGGGGGGGGGGGGGGGGGGFFFFFFFFFFFFFFFFFFFFFFFFFFFFFFFFFFFFFFFFFFFFFFFFFFFFFFFFFFFFFFFFFFFFFFFFFFFFFFFFFFFFFFEFFFFFFFFFFFFFFFFFF
@M05620:45:000000000-G6HP7:1:1101:9613:5835 1:N:0:144
TACCTGTACTGGGGAAGCATTTGAATATCCCCCCATGGTGATGGGGACGGAGAACTGCTCCATAAACACAGGCAACGTGCCTAACTTTCCCGGGAAGATGAAGTCAAAGAGCGACCACAGCTCTCGGAGGTTATTTTGCATCGGTGAGCCAGACAGAATGATCCGATGAGGGGTGCGAAACTATTTGAGGAAAGGAAGCACCTTTTTATTAAATTTACCTTTTAGCAATCGCCATTCCTACCCTAAAGATC
+
AABBBBF5FFFFFGAEEGGGGFHHHHHHHHHGGGGHHHGGFGHHFGGGGGDGGHHHHHHHHCGHHGGHGEHHGHFHGHHHHH33FGHHHGHGGGCCEFHHGHHEFGHHHHHHGGGGGHFHHHHHGGGDGG?GHHHHHHDFGGGGGCAGEF<GGEHEHHHHEG<GGEDGBCFGGGGGBD?@BF0;FGGFEECFBFGGFGGGGFFFFFFFFFFBFFFFF/9FFFFFFFFFFFEAFFAFBFFFFEFF.B9FFF:
@M05620:45:000000000-G6HP7:1:1101:9632:5849 1:N:0:144
TACCTGTACTGGGGAAGCATTTGAATATCCCCCCATGGTGATGGGGACGGAGAACTGCTCCATAAACACAGGCAACGTGCCTAACTTTCCCGGGAAGATGAAGTCAAAGAGCGACCACAGCTCTCGGAGGTTATTTTGCATCGGTGAGCCAGACAGAATGATCCGATGAGGGGTGCGAAACTATTTGAGGAAAGGAAGCACCTTTTTATTAAATTTACCTTTTAGCAATCGCCATTCCTACCCTAAAGATC
+
AAABBFFFFFFFGGGGGGFGGGHFDGDHHHHGGGEHHHGHGGHHHGGGGGEG0BGHHHHHH3GHHHHHHHHHGHHHEHHHHHGFGHHHHHHGGGEGGHHHHFHGH4FFGHHHGGGGGHHHHHHHHGGGGGCHHHHHHHHGGHGGGGGHHHBGHGHHHHHHHHHHHGGGHHHGGGGGGDBBGGGGGGGFFGCFGGGGGFGGGFFFFFFFFFFBFFFFFFFFFFFFFFFFFFEFFFFFFFFFFFFFFFFFFFF
@M05620:45:000000000-G6HP7:1:1101:9617:5859 1:N:0:144
TACCTGTACTGGGGAAGCATTTGAATATCCCCCCATGGTGATGGGGACGGAGAACTGCTCCATAAACACAGGCAACGTGCCTAACTTTCCCGGGAAGATGAAGTCAAAGAGCGACCACAGCTCTCGGAGGTTATTTTGCATCGGTGAGCCAGACAGAATGATCCGATGAGGGGTGCGAAACTATTTGAGGAAAGGAAGCACCTTTTTATTAAATTTACCTTTTAGCAATCGCCATTCCTACCCTAAAGATC
+
BBBBBFFFFFFFGGFGGGGGGGHDAG6GHHHGGGEHHFHHHHHHEGEEGGGGEHHHHHHHHFHHHFHHHHHHGHGHEHHGHHD@GHHHHHHGGGE/E0BGFGHHHHFFHHHHGGGGGHHHHHHHHGGAD@EHHHHHHGH1GHGFGGGHHHCH.C<G/CGHFHHHHGGGFHHGCFGGGGGGGGGGGGGGGG09BFGGGGGGGFFFFFF?FFFFFFFFFFFFFFFFFFFFFFAFFFEFFFFFFFFFFFBFBFF
@M05620:45:000000000-G6HP7:1:1101:23339:5859 1:N:0:144
CATCCTGACCCTGAAGTACCCCATTGAGCATGGCATCGTCACCAACTGGGACGACATGGAGAAGATCTGGCACCACACCTTCTACAACGAGCTGCGCGTGGCCCCGGAGGAGCACCCAGTGCTGCTGACCGAGGCCCCCCTGAACCCCAAGGCCAACAGAGAGAAGATGACTCAGGTGAGGCTCGGCCGACGCCCGTGCTCCTCCCGTCCTTTCCCCAGTCATTTTCTGCCCGGCTTGATTTCTGACATTA
+
BBBBBFFFFFFFGGGGGGGGGGFHHGFGGGHHHHFGHGHHHGHFGGHHHHGHGFGCGHHFHHHHHHHHHHHFHGHHFGGHHHHHHHHHGEGGGHHGGGGGGGHHGGGCGGFGHHHHGGHHHHHHHHHHHHG@GGGGGGGGGGGCHHGGGDHGHHEEFEGFGFGGGGGGGGGGGGGGGGGGGGGGFFFFFAFFFFFFFFFFFFFFFFFEDFFFFFFFFFFFFFFFFFFFFFFFDFFFFF;BFFFFFFFBFF/
@M05620:45:000000000-G6HP7:1:1101:8596:5881 1:N:0:144
CATCCTGACCCTGAAGTACCCCATTGAGCATGGCATCGTCACCAACTGGGACGACATGGAGAAGATCTGGCACCACACCTTCTACAACGAGCTGCGCGTGGCCCCGGAGGAGCACCCAGTGCTGCTGACCGAGGCCCCCCTGAACCCCAAGGCCAACAGAGAGAAGATGACTCAGGTGAGGCTCGGCCGACGCCCGTGCTCCTCCCGTCCTTTCCCCAGTCATTTTCTGCCCGGCTTGATTTCTGACATTT
+
BBBBBFFFFFFFGGGGGGGGGGGHHHFHGGHHHHHHHGHHHGHFHGHHHHHHGGGFGHHBGFGHHHHHHHHHHGFHHGGHHHHHHHHHGGGGGHHGGGGGGGHHGGGCGGGGHHHHGEHHHHHHHHHEHHGGGGGGGGGGGGGHHHGGACHGHHEEGEGGGGGGBFBFGGGGGFGGGGEFFFGGFFFFF@FFFFFF-.AAFFFFFFFADFABFFFFF.AFF/BBFFFFFEFF?=FCAC.;BFFFF/B/BF/
@M05620:45:000000000-G6HP7:1:1101:6894:5886 1:N:0:144
AAACCAAGCAGACACTCACCGCTCCCTCGCCACAGGCCACTAGTTTGTCCTCACTTAGTTGGCAACAAGTGGCTGCTGTGGCTGCCATTTTTCTGGTGATGGCCATCAGCTCCGACGAGGTCAGCTGGGGGGCTTTCTTTGTGTAAGCAACGAGAAACCTGAAAGAAGCATTTTTTAACTAAGTCCTGCTGAGTCATTCATGAGTTTTTAGCCGCCTTGCTTCTTCTCACAGACTCTCTACTCTCATGCCA
+
AAAAA1AFAFFFGGFGGGGG?EGGG0000A00B0A/BBFAG01F2DAF2FFG1AA1112A1A111FFGG111FHGAC1B>>GH>EFBFFHHFHFGGFGHHFGHHHGHFEHHHHGEGG?CGCGGHHGFHGGGGG@FGFGGGGGGGBFFFFFF@EFFFFFFFFFBFFFFFFFFFFFF@EFFFFFFFFFFFFFFFFFFFFFFFFFEFFFFFFFFFFB@@FFFFFFFFFFFFFFEFBFFFFFFFFFFFFFFFFF/
@M05620:45:000000000-G6HP7:1:1101:6187:5897 1:N:0:144
AGATTACTGCCACAGTTCCCCCTGGACCTGGAAAAGTTTCTTGCCTGGCTTACAGAAGCTGAAACAACTGCCAATGTCCTACAGGATGCTACCCGTAAGGAAAGGCTCCTAGAAGACTCCAAGGGAGTAAAAGCGCTGATGAAACAATGGCAAGTAAGTCAGGCATTTCCGCTTTAGCACTCTTGTGGATCCAATTGCACAATTCTCAGCATTTGTACTTGTAACTGACAAGCCAGGGACAAAACAAAGAT
+
AAAABFFFFF4CGGGGGGGGGGGGHBHHHCGBGBHHHHHHHHHHHHHHHHHGHEFHBHGHFFGHHBFHHHHHHHHEHHHHGHGHHAFFFHHHHHGGE1BFFF3FFHHHGHHHHFHGHHHH3?FFGHGGHHHHH0?EGGAGH33BGGCF2@GHHEGHHHHHHHFHHHHHHHDEGGGG1GGFHHHHDHGDHHHHH0DGF0DF0CDHHHH0;C0CGHHHHGHGGHG0GGG0CFBFEGFFFD.E.9CFFGEFF/C
@M05620:45:000000000-G6HP7:1:1101:24267:5907 1:N:0:144
AGATTACTGCAACAGTTCCCCCTGGACCTGGAAAAGTTTCTTGCCTGGCTTACAGAAGCTGAAACAACTGCCAATGTCCTACAGGATGCTACCCGTAAGGAAAGGCTCCTAGAAGACTCCAAGGGAGTAAAAGAGCTGATGAAACAATGGCAAGTAAGTCAGGCATTTCCGCTTTATCACTCTTGTGGATCCAATTGAACAATTCTCAGCATTTGTACTTGTAACTGACAAGCCAGGGACAAAACAAAGAT
+
AAAAAFFFFFDFGGGGGGGGGGGGHFHHHHHGHCHHFGGHHHHGHHHHHHHGHHHHHHHHHHHHHHGHGHHHHHHHHHHHBGHHHGHHHHHHHHGGGCHHHFGHFGHHGHHHHHHGHHHHGHHGGHGEFFHHHFHHHHHHHHHHHHHHHGHGHGHHFHHHHHGHHHHHHHGGGGGH1?1FFHHHHHHGEGHGHFHHHFHHHHHHHHHHFHHHHGHHHFHHHHBGHHHFHHHHHFFGGBGGGGGGGGGGGGF
@M05620:45:000000000-G6HP7:1:1101:6171:5917 1:N:0:144
AGATTACTGCCACAGTTCCCCCTGGACCTGGAAAAGTTTCTTGCCTGGCTTACAGAAGCTGAAACAACTGCCAATGTCCTACAGGATGCTACCCGTAAGGAAAGGCTCCTAGAAGACTCCAAGGGAGTAAAAGCGCTGATGCAACAATGGCAAGTAAGTCAGGCATTTCCGCTTTAGCACTCTTGTGGATCCAATTGCACAATTCTCAGCATTTGTACTTGTAACTGACAAGCCAGGGACCAAACAAAGAT
+
AAAAADFFDF11BAFGGGGGGGGFCHHHHCE0AEEGHHHHHHHHHHHFHHHCGGFFFGGHGAFGHGHHHHHH1FFFHHHH2F1BGAGFGHFHHHGG//BGB00BGFHHGHFH1FHFGHHH11BECEGGC1>DG0EEGGCHHDGGGGCG11FFFFHFGHHHFHHHHHHHHHGGGGGF1>FGHHHHHHHFHHHHH0DGGBGG0CDHHHHBCG:GHHGH0CGHCF;0GGH0BBBAAF/.A.:A.9.;CF?A/BF
@M05620:45:000000000-G6HP7:1:1101:20400:5928 1:N:0:144
AAACCAAGCAGACACTCACCGCTCCCTCGCCACAGGCCAATAGTTTGTCCTCACTGAGTTGGCAACAAGTGGCTGCTGTGGCTGCCATTTTTCTGGTGATGGCCATCAGCTCCGACGAGGTCAGCTGGGGGGCTTTCTTTGTGTAAGCAACGAGAAACCTGAAAGAAGCATTTTTTAACTAAGTCCTGCTGAGTCATTCATGAGTTTTTAGCCGCCTTGCTTCTTCTCACAGACTCTCTACTCTCATGCCA
+
BBBBBBBFBFFFGGGGGGGGEGGGGGHHGGGGGHHHGGCFGFHHHHHHHHHHHHHHFHHHHHHHHHHGHHHHGHGGHHHHHHHGGHFHHHHHHHHHHHHHHHHHGHHGHHHHHGGGGGGGGHHHHHHHGGGGGGGGGGGGGGGGGGFFFFFFFFFFFFFFFFFFFFFFFFFFFFFFEFFFFBFFFFFFFFFFFFFFFFFFFFFFFFFFFFFFFFFFFFFFFFFFFFFFFFFFFFFFFFFFFFFFFFFFFF/
@M05620:45:000000000-G6HP7:1:1101:20395:5945 1:N:0:144
AAACCAAGCAGACACTCACCGCTCCCTCGCCACAGGCCAATAGTTTGTCCTCACTGAGTTGGCAACAAGTGGCTGCTGTGGCTGCCATTTTTCTGGTGATGGCCATCAGCTCCGACGAGGTCAGCTGGGGGGCTTTCTTTGTGTAAGCAACGAGAAACCTGAAAGAAGCATTTTTTAACTAAGTCCTGCTGAGTCATTCATGAGTTTTTAGCCGCCTTGCTTCTTCTCACAGACTCTCTACTCTCATGCCA
+
AAACCCCFCFFFGGGGGGGGGGGGGGHHGGGGGHHHGGGHHCHHHHHHHHHHHHHHHHHGHHHHHHHGHFGHGHGGHHHHHHHGGHHHHHHHHHHHHHHHHHHHHHHHHHHHHGGGGGGGGHGHHHHHGGGGGGGGGGGGGGGGGGFFFFFFFFFFFFFFFFFFFFFFFFFFFFFFFFFFFFFFFFFFFFFFFFFFFFFFFFFFFFFFFFFFFFFFFFFFFFFFFFFFFFFFFFFFFFFFFFFFFFFFFF/
@M05620:45:000000000-G6HP7:1:1101:19494:6023 1:N:0:144
CATCCTGACCCTGAAGTACCCCGGCTTGATTTCTGACATTAGATCGGAAGAGCACACGTCTGAACTCCAGTCACAGCGATAGATCTCGTATGCCGTCTTCTGCTTGAAAAAAAAAAAAAAAAAGTAAAAAAAAGACGATCAAGCCATCAACAAGACCACCCTATATGACCACCACGTCCGACTACACGCACCACATAAGTCCGACCTATCTTTCAGACGCCAATCTTTACATCCATACCCTACTCGACTCT
+
DDDDDFFFFFFFGGGGGGGGGGGGGGGGHHHHHHHHHHHHHHHHFHGAFGHHHHHHHGHHHGHHHHHHHHHHHHHHHGGHEGGHFHHHGGHHHHGGGHGHHHHHHHFGGHHGGGGC/>//-<-.000000<--.::.-...::0.;0000/:.//://..../00000;:0..99...:-.---:0:.----...0000000..--.00:0:000000---:-0/00000000:0:0//0:/.00:.-.;0
@M05620:45:000000000-G6HP7:1:1101:6041:6025 1:N:0:144
AAACCAAGCAGACACTCACCGCTCCCTCGCCACAGGCCAATAGTTTGTCCTCACTGAGTTGGCAACAAGTGGCTGCTGTGGCTGCCATTTTTCTGGTGATGGCCATCAGCTCCGACGAGGTCAGCTGGGGGGCTTTCTTTGTGTAAGCAACGAGAAACCTGAAAGAAGCATTTTTTAACTAAGTCCTGCTGAGTCATTCATGAGTTTTTAGCCGCCTTGCTTCTTCTCACAGACTCTCTACTCTCATGCCA
+
>>>AABBFBFFFGGGGGGFGFGGGGGHHGGGGGHGHGGHHHHHHHHHHGHHHGFHHHHHHHHFFHGHHHGHHGHFFHHHGGGHGGHHHHHHHHHHHHHHHHHGHHGGFFBFHHFGEEECCEGHHHHHHGGGG@FGGFFGGGFGGFFFFFF.@EFDFFFFFFFFFFFFFFFFFFFFFAFFFFFFFFFFFFFFFFFFFFFFFFFFFFFFFFFFFFFFFFDFFFFFFFFFFFFFFFFFFFFFFFFFFFFFFFFF
@M05620:45:000000000-G6HP7:1:1101:11686:6039 1:N:0:144
AAACCAAGCAGACACTCACCGCTCCCTCGCCACAGGCCAATAGTTTGTCCTAACTGAGTTGGCAACAAGTGGTTGCTGTGGCTGCCATTTTTCTGGTGATGGCCATCAGCTCCGACGAGGTCAGCTGGGGGGCTTTCTTTGTGTAAGCAACGAGAAACCTGAAAGAAGCATTTTTTAACTAAGTCCTGCTGAGTCATTCATGAGTTTTTAGCCGCCTTGCTTCTTCTCACAGACTCTCTACTCTCATGCCA
+
AABBAAAFAFFFGGGGGGGGGGGGGGHHGGGGGHHEGGHHFFGHGHHHHFGDAGFGFHHHHHHHCHHHHHHFDFEHHGFHCGFFFHFHHHHHHHHFHFEFHGHFGHGHHHHHHGGGGGGGFHHHHHHHGGGGGGGGGGGGGGGGGGGFFFFFFFFFFFFFFFFFFFFFFFFFFFFFFFFFFFFFFFFFFFFFFFFFFFFFFFFFFFFFFFFFFFFFFFFFFFFFFFFFFFFFFFFFFFFFFFFFFFFFFFB
@M05620:45:000000000-G6HP7:1:1101:21080:6048 1:N:0:144
CATCCTGACCCTGAAGTACCCCATTGAGCATGGCATCGTCACCAACTGGGACGACATGGAGAAGATCTGGCACCACACCTTCTACAACGAGCTGCGCGTGGCCCCGGAGGAGCACCCAGTGCTGCTGACCGAGGCCCCCCTGAACCCCAAGGCCAACAGAGAGAAGATGACTCAGGTGAGGCTCGGCCGACGCCCGTGCTCCTCCCGTCCTTTCCCCAGTCATTTTCTGCCCGGCTTGATTTCTGACATTA
+
CCABCFFFFFFFGGGGGGGGGGGHHHHHHHHHHHHHHGHHHGHHHGHHHHHHGGGGGHHGHHHHHHHGHHHHHGHHHGGHHHHHHHHHGGGGGHHGGGGGGGHHGGGGGGGGHHHHGGHHHHHHHHHHHHGGGGGGGGGGGGHHHHGGGGHGHHGGGGGGGGGGGGGGGGGGGGGGGGGGGGGGFFFFFFFFFFFFDFFFFFFFFFFFFFDBFFFFFFFBBFFFFFFFFFFFFDADFA;BFFFFBBFFFF0
@M05620:45:000000000-G6HP7:1:1101:7787:6057 1:N:0:144
CATCCTGACCCTGAAGTACCCCATTGAGCATGGCATCGTCACCAACTGGGACGACATGGAGAAGATCTGGCACCACACCTTCTACAACGAGCTGCGCGTGGCCCCGGAGGAGCACCCAGTGCTGCTGACCGAGGCCCCCCTGAACCCCAAGGCCAACAGAGAGAAGATGACTCAGGTGAGGCTCGGCCGACGCCCGTGCTCCTCCCGTCCTTTCCCCAGTCATTTTCTGCCCGGCTTGATTTCTGACATAG
+
CCCCCFFFFFFFGGGGGGGGGGGHHHHHHHHHHHHHHGHHHGHHHGHHHHHHGGGGGHHHHHHHHHHHHHHHHGHHHGGHHHHHHHHHGGGGGHHGGGGGGGHHGGGGGGGGHHHHGGHHHHHHHHHHHHGGGGGGGGGGGGHHHHGGGGHGHHGGGGGGGGGGGGGGGGGGGGGGGGGGGGGGFFFFFFFFFFFF@DFFFFFFFFFEDFFFFFFFFFFBFFFFFFFFFFFFFFFFFFAFFFFFF0FEFB9
@M05620:45:000000000-G6HP7:1:1101:25012:6074 1:N:0:144
AAACCAAGCAGACACTCACCGCTCCCTCGCCACAGGCCAATAGTTTGTCCTCACTGAGTTGGCAACAAGTGGCTGCTGTGGCTGCCATTTTTCTGGTGATGGCCATCAGCTCCGACGAGGTCAGCTGGGGGGCTTTCTTTGTGTAAGCAACGAGAAACCTGAAAGAAGCATTTTTTAACTAAGTCCTGCTGAGTCATTCATGAGTTTTTAGCCGCCTTGCTTCTTCTCACAGACTCTCTACTCTCATGCCA
+
A>>AAABFAFFFGGGGCGGGFEGGGGHHGGGGGHHHGGDHHHHHHFHGHHHHHHHHHHAEHHHHGHEGHGGFGHGGHHHHHHHGGHHHGHHHGHHHHHFHHHHHHHHHHHGHHGGGGGGGGHHHGHHHGGGGGGGGGGGGGGGGGGFFFFFBFFFFFFFFFFFFFFFFFFFFFFFBFFFFFFFFFFFFFFFFFFFFFFFFFFFFFFFFFFFFFFBBFFFFFFFFFFFFFFFFFFFFFFFFFFFFFFFFFFF
@M05620:45:000000000-G6HP7:1:1101:13507:6081 1:N:0:144
CATCCTGACCCTGAAGTACCCCATTGAGCATGGCATCGTCACCAACTGGGACGACATGGAGAAGATCTGGCACCACACCTTCTACAACGAGCTGCGCGTGGCCCCGGAGGAGCACCCAGTGCTGCTGACCGAGGCCCCCCTGAACCCCAAGGCCAACAGAGAGAAGATGACTCAGGTGAGGCTCGGCCGACGCCCGTGCTCCTCCCGTCCTTTCCCCAGTCATTTTCTGCCCGGCTTGATTTCTGACATTT
+
CCDDDFFFFFFFGGGGGGGGGGGHHHHHHHHHHHHHHGHHHGHHHGHHHHHGGGG0EHHHHHHHHHHHHHHHHGHHHGGHHHHHHHHHGGGGGHHGGGEGGGFHGGGGGGGGHHHHGGHHHHHHHHHHHHGGGGGGGGGGGGHHHHGGGGHGHHGGGGGGGGGGGGGGGGGGGGGGGGGGGGGGFFFFFFFFFFFFFFFFFFFFFFFFFFFFFFFFFFBFFFFFFFFFFFFFFFFFFFAFFFFFEBFFFF0
@M05620:45:000000000-G6HP7:1:1101:25022:6092 1:N:0:144
AAACCAAGCAGACACTCACCGCTCCCTCGCCACAGGCCAATAGTTTGTCCTCACTGAGTTGGCAACAAGTGGCTGCTGTGGCTGCCATTTTTCTGGTGATGGCCATCAGCTCCGACGAGGTCAGCTGGGGGGCTTTCTTTGTGTAAGCAACGAGAAACCTGAAAGAAGCATTTTTTAACTAAGTCCTGCTGAGTCATTCATGAGTTTTTAGCCGCCTTGCTTCTTCTCACAGACTCTCTACTCTCATGCCA
+
CBCCCCCFCFFFGGGGGGGGGGGGGGHHGGGGGHHHGGHGHHHHHHHHHHHHHHHHHHHHHHHHHHHHHHHHGHGGHHHHHHHGGHHHHHHHHHHHHHHHHHHHHHHHHHHHHGGGGGGGGHHHHHHHGGGGGGGGGGGGGGGGGGFFFFFFFFFFFFFFFFFFFFFFFFFFFFFFFFFFFFFFFFFFFFFFFFFFFFFFFFFFFFFFFFFFFFFFFFFFFFFFFFFFFFFFFFFFFFFFFFFFFFFFFFB
@M05620:45:000000000-G6HP7:1:1101:8089:6100 1:N:0:144
AAACCAAGCAGACACTCACCGCTCCCTCGCCACAGGCCAATAGTTTGTCCTCACTGAGTTGGCAACAAGTGGCTGCTGTGGCTGCCATTTTTCTGGTGATGGCCATCAGCTCCGACGAGGTCAGCTGGGGGGCTTTCTTTGTGTAAGCAACGAGAAACCTGAAAGAAGCATTTTTTAACTAAGTCCTGCTGAGTCATTCATGAGTTTTTAGCCGCCTTGCTTCTTCTCACAGACTCTCTACTCTCATGCCA
+
BABCCCCFCFFFGGGGGGGGGGGGGGHHGGGGGHHHGGHHHHHHHHHHHHHHHHHHHHHHHHHHHHHHHHHHGHGGHHHHHHHGGHHHHHHHHHHHHHHHHHHHHHHHHHHHHGGGGGGGGHHHHHHHGGGGGGGGGGGGGGGGGGFFFFFFFFFFFFFFFFFFFFFFFFFFFFHFFFFHFFFHFHFFFFFFFFFFFFFFFHFFFFFFFFFFFFFFFFFFHHHFFFFFFFFFFFFFFFFFFFFFFFFFFFF
@M05620:45:000000000-G6HP7:1:1101:5899:6108 1:N:0:144
CATCCTGACCCTGAAGTACCCCATTGAGCATGGCATCGTCACCAACTGGGACGACATGGAGAAGATCTGGCACCACACCTTCTACAACGAGCTGCGCGTGGCCCCGGAGGAGCACCCAGTGCTGCTGACCGAGGCCCCCCTGAACCCCAAGGCCAACAGAGAGAAGATGACTCAGGTGAGGCTCGGCCGACGCCCGTGCTCCTCCCGTCCTTTCCCCAGTCATTTTCTGCCCGGCTTGATTTCTGACATTT
+
>>>ABFFFFFFFGGGGGGGGGGGHHHHHHHHHHHHHHGHHHGHHHGHHHHHHGGGGGHHHHHHHHHHHHHHHHGHHHGGHHHHHHHHHGGGGGHHGGGGGGGHHGGGGGGGGHHHHGGHHHHHHHHHHHHGGGGGGGGGGGGHHHHGGGGHGHHGGGGGGGGGGGGGGGGGGGGGGHGGGGGGGFFFFFFFFFFFFBBDFFFFFFFFFFFFFFFFFFFFFFFFFFFFFFFFFFFFFFFAFFFFFF0FBFF0
@M05620:45:000000000-G6HP7:1:1101:6988:6151 1:N:0:144
CATCCTGACCCTGAAGTACCCCATTGAGCATGGCATCGTCACCAACTGGGACGACATGGAGAAGATCTGGCACCACACCTTCTACAACGAGCTGCGCGTGGCCCCGGAGGAGCACCCAGTGCTGCTGACCGAGGCCCCCCTGAACCCCAAGGCCAACAGAGAGAAGATGACTCAGGTGAGGCTCGGCCGACGCCCGTGCTCCTCCCGTCCTTTCCCCAGTCATTTTCTGCCCGGCTTGATTTCTGACATTA
+
CCCDDFFFFFFFGGGGGGGGGGGHHHHHHHHHHHHHHGHHHGHHHGHHHHHHGGGGGHHHHHHHHHHHHHHHHGHHHGGHHHHHHHHHGGGGGHHGGGGGGGHHGGGGGGGGHHHHGGHHHHHHHHHHHHGGGGGGGGGGGGHHHHGGGGHGHHGGGGGGGGGGGGGGGGGGGGGGHGGGGGGGFFFFFFFFFFFFFFFFFFFFFFFFFFFFFFFFFFFFFFHHHHHHHFFFFFFFFFFFFFFFFFFFFF0
@M05620:45:000000000-G6HP7:1:1101:17979:6153 1:N:0:144
AAACCAAGCAGACACTCACCGCTCCCTCGCCACAGGCCAATAGTTTGTCCTCACTGAGTTGGCAACAAGTGGCTGCTGTGGCTGCCATTTTTCTGGTGATGGCCATCAGCTCCGACGAGGTCAGCTGGGGGGCTTTCTTTGTGTAAGCAACGAGAAACCTGAAAGAAGCATTTTTTAACTAAGTCCTGCTGAGTCATTCATGAGTTTTTAGCCGCCTTGCTTCTTCTCACAGACTCTCTACTCTCATGCCA
+
CCCCCCCFCFFFGGGGGGGFGGGGGGHHGGGGGHHHGGHHHHHHHHHHHHHHHHHHHHHHHHHHHHHHHHHHGHGGHHHHHHHGGHHHHHHHHHHHHHHHHHHHHHHHHHHHHGGGGGGGGHHHHHHHGGGGGGGGGGGGGGGGGGFFFFFFFFFFFFFFFFFFFFFFFFFFFFFFFFFFFFFFFFFFFFFFFFFFFFFFFFFFFFFFFFFFFFFFFFFFFFFFFFFFFFFFFFFFFFFFFFFFFFFFFFB
@M05620:45:000000000-G6HP7:1:1101:20727:6163 1:N:0:144
AAACCAAGCAGACACTCACCGCTCCCTCGCCACAGGCCAATAGTTTGTCCTCACTGAGTTGGCAACAAGTGGCTGCTGTGGCTGCCATTTTTCTGGTGATGGCCATCAGCTCCGACGAGGTCAGCTGGGGGGCTTTCTTTGTGTAAGCAACGAGAAACCTGAAAGAAGCATTTTTTAACTAAGTCCTGCTGAGTCATTCATGAGTTTTTAGCCGCCTTGCTTCTTCTCACAGACTCTCTACTCTCATGCCA
+
DDDDDCCFDFFFGGGGGGGGGGGGGGHHGGGGGHHHGGHHHHHHHHHHHHHHHHHHHHHHHHHHHHHHHHHHGHGGHHHHHHHGGHHHHHHHHHHHHHHHHHHHHHHHHHHHHGGGGGGGGHHHHHHHGGGGGGGGGGGGGGGGGGFFFFFFFFFFFFFFFFFFFFFFFFFFFFHFFFFFHFFFFFFFFFFFFFFFFFFFFFFFFFFHFFFHFFFFFFFFHHFFFFFFFFFFFFFFFFFFFFFHFFFFFFF
@M05620:45:000000000-G6HP7:1:1101:19546:6191 1:N:0:144
TACCTGTACTGGGGAAGCATTTGAATATCCCCCCATGGTGATGGGGACGGAGAACTGCTCCATAAACACAGGCAACGTGCCTAACTTTCCCGGGAAGATGAAGTCAAAGAGCGACCACAGCTCTCGGAGGTTATTTTGCATCGGTGAGCCAGACAGAATGATCCGATGAGGGGTGCGAAACTATTTGAGGAAAGGAAGCACCTTTTTATTAAATTTACCTTTTAGCAATCGCCATTCCTACCCTAAAGATC
+
BBBCCFFFFFFFGGGGGGGGGGHHHHHHHHHGGGGHHHHGHHHGEGGGGGGGGHHHHHHHHHHHHHHHHHHHGHHHGHHHHHHHHHHHHHHGGGEGGHHHHHHHHHHHHHHHGGGGGHHHHHHHHGGGGGEHHHHHHHHHHHGGGGGHHHHHHGHHHHHHHHHHHGGGHHHGGEFGGGFGGGGGGGGEEGFFGGFGGGGGGFFFFFFFFFFFFFFFFFFFFFFFFFFFFFFFFFFFFFFFFFFFFFFFFFF
@M05620:45:000000000-G6HP7:1:1101:12234:6223 1:N:0:144
AAACCAAGCAGACACTCACCGCTCCCTCGCCACAGGCCAATAGTTTGTCCTCACTGAGTTGGCAACAAGTGGCTGCTGTGGCTGCCATTTTTCTGGTGATGGCCATCAGCTCCGACGAGGTCAGCTGGGGGGCTTTCTTTGTGTAAGCAACGAGAAACCTGAAAGAAGCATTTTTTAACTAAGTCCTGCTGAGTCATTCATGAGTTTTTAGCCGCCTTGCTTCTTCTCACAGACTCTCTACTCTCATGCCA
+
BCCCCCCFCFFFGGGGGGGGGGGGGGHHGGGGGHHHGGHHHHHHHHHHHHHHHHHHHHHHHHHHHHHHHHHHGHGGHHHHHHHGGHHHHHHHHHHHHHGHHHHHHHHHHHHHHGGGGGGGGHGHHHHHGGGGGGGGGGGGGGGGGGFFFFFFFFFFFFFFFFFFFFFFFFFFFFFFFFFFFFFFFFFFFFFFFFFFFFFFFFFFFFFFFFFFFFFFFFFFFFFFFFFFFFFFFFFFFFFFFFFFFFFFFF0
@M05620:45:000000000-G6HP7:1:1101:20919:6225 1:N:0:144
CATCCTGACCCTGAAGTACCCCATTGAGCATGGCATCGTCACCAACTGGGACGACATGGAGAAGATCTGGCACCACACCTTCTACAACGAGCTGCGCGTGGCCCCGGAGGAGCACCCAGTGCTGCTGACCGAGGCCCCCCTGAACCCCAAGGCCAACAGAGAGAAGATGACTCAGGTGAGGCTCGGCCGACGCCCGTGCTCCTCCCGTCCTTTCCCCAGTCATTTTCTGCCCGGCTTGATTTCTGACATTT
+
AA>A?FBDF>CFFFGBFFGGFGEHHFFAFFEEGFHHHGHHHGHHHGHFGHHHCEFAEG0B0B0AGGGFFEHGGFHHHGGHFHGHHFFGECEEGHHGGCGG@EFGEECCGGGCHHHHGGGGBDDHHHGFGFCCGCCF.@GGGEBGGAAECGHEGHGEGGGGB/:.CFBCFGGGFFFFGEFC.A?F??FF;=@@@@@<9:AEFFFFBEBEFFBBF///9:-;F/FFB9BFFFFFB@?@@=-;9B/FBFFFFF/
@M05620:45:000000000-G6HP7:1:1101:20937:6226 1:N:0:144
CATCCTGACCCTGAAGTACCCCATTGAGCATGGCATCGTCACCAACTGGGACGACATGGAGAAGATCTGGCACCACACCTTCTACAACGAGCTGCGCGTGGCCCCGGAGGAGCACCCAGTGCTGCTGACCGAGGCCCCCCTGAACCCCAAGGCCAACAGAGAGAAGATGACTCAGGTGAGGCTCGGCCGACGCCCGTGCTCCTCCCGTCCTTTCCCCAGTCATTTTCTGCCCGGCTTGATTTCTGACATTA
+
DCDDDFFFFFFFGGGGGGGGGGGHHHHHHHHHHHHHHGHHHGHHHGHHHHHHGGGGGHHHHHHHHHHHHHHHHGHHHGGHHHHHHHHHGGGGGHHGGGGGGGHHGGGGGGGGHHHHGGHHHHHHHHHHHHGGGGGGGGGGGGHHHHGGGGHGHHGGGGGGGGGGGGGGGGGGGGGGGGGGGGGGFFFFFFFFFFFF<BFFFFFFFFFFFFFFFFFFFFFFFFFFFFFFFFFFFFFFFFAFFFFFFBFFFF0
@M05620:45:000000000-G6HP7:1:1101:12216:6227 1:N:0:144
AAACCAAGCAGACACTCACCGCTCCCTCGCCACAGGCCAATAGTTTGTCCTCACTGAGTTGGCAACAAGTGGCTGCTGTGGCTGCCATTTTTCTGGTGATGGCCATCAGCTCCGACGAGGTCAGCTGGGGGGCTTTCTTTGTGTAAGCAACGAGAAACCTGAAAGAAGCATTTTTTAACTAAGTCCTGCTGAGTCATTCATGAGTTTTTAGCCGCCTTGCTTCTTCTCACAGACTCTCTACTCTCATGCCA
+
ABBBBBBFBFFFGGGGGGGGGGGGGGHHGGGGGHHHGGHHHHHHHHHHHHHGHHHHHHHHHHHHHHHHHHGHGGGGHHHHHHHGGHHHHHHHHHHHHHGHHHHHHHHHHHHHHGGGGGGGFHHHHHHHGGGGGGGGGGGGGGGGGGFFFFFFFFFFFFFFFFFFFFFFFFFFFFFFEFFFFFFFFFFFFFFFFBFFFFFFFFBFFFFFFFFFFFFFFFFFFFFFFFFFFFFFFFFFFFFFFFFFFFFFFF/
@M05620:45:000000000-G6HP7:1:1101:12898:6254 1:N:0:144
AAACCAAGCAGACACTCACCGCTCCCTCGCCACAGGCCAATAGTTTGTCCTCACTGAGTTGGCAACAAGTGGCTGCTGTGGCTGCCATTTTTCTGGTGATGGCCATCAGCTCCGACGAGGTCAGCTGGGGGGCTTTCTTTGTGTAAGCAACGAGAAACCTGAAAGAAGCATTTTTTAACTAAGTCCTGCTGAGTCATTCATGAGTTTTTAGCCGCCTTGCTTCTTCTCACAGACTCTCTACTCTCATGCCA
+
BBBBBABFBFFFGGGGGGGGGGGGGGHHGGGGGHHGGGHDGHHHHHHHHHHHHHGHHHHHHHHGHHHHHHGHGHGGHGGHHHHGGHHHHHHHHHHHHHGHHHHHHHHHHHHHHGGGGGGGGHHHHHHHGGGGGGGGGGGGGGGGGGFFFFFFFFFFFFFFFFFFFFFFFFFFFFFFFFFFFFFFFFFFFFFFFFFFFFFFFFFFBFFFFFFFFFFFFFFFFFFFFFFFFFFFFFFFFFFFFFFFFFFFFFB
@M05620:45:000000000-G6HP7:1:1101:22709:6277 1:N:0:144
CATCCTGACCCTGAAGTACCCCATTGAGCATGGCATCGTCACCAACTGGGACGACATGGAGAAGATCTGGCACCACACCTTCTACAACGAGCTGCGCGTGGCCCCGGAGGAGCACCCAGTGCTGCTGACCGAGGCCCCCCTGAACCCCAAGGCCAACAGAGAGAAGATGACTCAGGTGAGGCTCGGCCGACGCCCGTGCTCCTCCCGTCCTTTCCCCAGTCATTTTCTGCCCGGCTTGATTTCTGACATTA
+
DDDDDFFFFFFFGGGGGGGGGGGHHHHHHHGHHHHHHGHHHGHHHGHHHHHHGGGGGHHHHHHHHHHHHHHHHGHHHGGHHHHHHHHHGGGGGHGGGGGGGGHHGGGGGGGGHHHHGGHHHHHHHHHHHHGGGGGGGGGGGGHHHHGGGGHGHHGGGGGGGGGGGGGGGGGGGGGGGGGGGGGGFFFFFFFFFFFFFFFFFFFFFFFEFFFFFFFFFFFFFFFFFFFFFEFFFFFFFFAFFFFFFFFFFF0
@M05620:45:000000000-G6HP7:1:1101:11634:6292 1:N:0:144
CATCCTGACCCTGAAGTACCCCATTGAGCATGGCATCGTCACCAACTGGGACGACATGGAGAAGATCTGGCACCACACCTTCTACAACGAGCTGCGCGTGGCCCCGGAGGAGCACCCAGTGCTGCTGACCGAGGCCCCCCTGAACCCCAAGGCCAACAGAGAGAAGATGACTCAGGTGAGGCTCGGCCGACGCCCGTGCTCCTCCCGTCCTTTCCCCAGTCATTTTCTGCCCGGCTTGATTTCTGACATTA
+
CCCCCFFFFFFFGGGGGGGGGGGHHHHHHHHHHHHHHGHHHGHHHGHHHHHHGGGGGHHHHHHHHHHHHHHHHGHHHGGHHHHHHHHHGGGGGHHGGGGGGGHHGGGGGGGGHHHHGGHHHHHHHHHHHHGGGGGGGGGGGGHHHHGGGGHGHHGGGGGGGGGGGGGGGGGGGGGGGGGGGGGGFFFFFFFFFFFF@DFFFFFFFFFFFFFFFFFFFFDFFFFFFFFFFFFFFFFFFFAFFFFFFBFFFF0
@M05620:45:000000000-G6HP7:1:1101:17667:6300 1:N:0:144
AAACCAAGCAGACACTCACCGCTCCCTCGCCACAGGCCAATAGTTTGTCCTCACTGAGTTGGCAACAAGTGGCTGCTGTGGCTGCCATTTTTCTGGTGATGGCCATCAGCTCCGACGAGGTCAGCTGGGGGGCTTTCTTTGTGTAAGCAACGAGAAACCTGAAAGAAGCATTTTTTAACTAAGTCCTGCTGAGTCATTCATGAGTTTTTAGCCGCCTTGCTTCTTCTCACAGACTCTCTACTCTCATGCCA
+
CCCCCCCFCFFFGGGGGGGGGGGGGGHHGGGGGHHHGGHHHHHHHHHHHHHHHHHHHHHHHHHHHHHHHGHHGHGGHHHHHHHGGHHHHHHHHHHHHHHHHHHHHHHHHHHHHGGGGGGGGHHHHHHHGGGGGGGGGGGGGGGGGGFFFFFFFFFFFFFFFFFFFFFFFFFFFFFFFFFFFFFFFFFFFFFFFFFFFFFFFFFFFFFFFFFFFFFFFFFFFFFFFFFFFFFFFFFFFFFFFFFFFFFFFFB
@M05620:45:000000000-G6HP7:1:1101:9952:6307 1:N:0:144
CATCCTGACCCTGAAGTACCCCGGCTTGATTTCTGACATTAGATCGGAAGAGCACACGTCTGAACTCCAGTCACAGCGATAGATCTCGTATGCCGTCTTCTGCTTGAAAAAAAAAAACAAAAATCTTCACAGATTCACTTTTCATCTCCTTTCCTCGATATTTTATCATCCACATTTTATTCACCTCTTACATTCCTTTATCACTCGTCCATTCTCCATTTCTTCTATGTTCTTTTTTCGCACTATCATTT
+
CCCCCFFFFFFFGGGGGGGGGGGGGGGGHHHHHHHGHHHHHHHHHHGGGGHHHHHHHGHHHGHHHHHHHHHHHHHHHGGHGGHHHHHHGGHHHHGGGHGHHHHHHHHHFHHE<B@>><//00/01111==1111111>1>1111111=11111111../.-00000000000:000;0<;0;0000.0;00000000;00000900.9;..0000000000;0000000000000:0-/-..--00000;0
@M05620:45:000000000-G6HP7:1:1101:20701:6353 1:N:0:144
TACCTGTACTGGGGAAGCATTTGAATATCCCCCCATGGTGATGGGGACGGAGAACTGCTCCATAAACACAGGCAACGTGCCTAACTTTCCCGGGAAGATGAAGTCAAAGAGCGACCACAGCTCTCGGAGGTTATTTTGCATCGGTGAGCCAGACAGAATGATCCGATGAGGGGTGCGAAACTATTTGAGGAAAGGAAGCACCTTTTTATTAAATTTACCTTTTAGCAATCGCCATTCCTACCCTAAAGATC
+
DCDDDFFFFFFFGGGGGGGGGGHHHHHHHHHGGGGHHHGHHHHHHGGGGGGGGHHHHHHHHHHHHHHHHHHHGHHHGHHHHHHHHHHHHHHGGGGGGHHHHHHHHHHHHHHHGGGGGHHHHHHHHGGFGGEHHHHHHHHGHHGGGGGHHHHHHGHHHHHHHHHHHGGGHHHGGFGGGGGGGGGHHHHHGGFGGGGGGGGFGFFFFFFFHHHFFFFFFFFFFFFFFFFFFFFFFFFFFFFFFFFFFFFFFFF
@M05620:45:000000000-G6HP7:1:1101:19909:6360 1:N:0:144
AGATTACTGCAACAGTTCCCCCTGGACCTGGAAAAGTTTCTTGCCTGGCTTACAGAAGCTGAAACAACTGCCAATGTCCTACAGGATGCTACCCGTAAGGAAAGGCTCCTAGAAGACTCCAAGGGAGTAAAAGAGCTGATGAAACAATGGCAAGTAAGTCAGGCATTTCCGCTTTAGCACTCTTGTGGATCCAATTGAACAATTCTCAGCATTTGTACTTGTAACTGACAAGCCAGGGACAAAACAAAGAT
+
CCBCCFFFFFFFGGGGGGGGGGGGHHHHHHHHHHHHHHHHHHHHHHHHHHHHHHHHHHHHHHHHHHHHHHHHHHHHHHHHHHHHHHHHHHHHHHGGGGHHHHHHHHHHGHHHHHHHHHHHHHHGGFGGHHHHHGHHHHHHHHHHHHHHHHHHHGHHHHHHHHHHHHHHHHGGGGGHGHHHHHHHHGHGHHHHHHHHHGGHHHHHHHHHHHHHHHHHHHHHHHHHHHHHHHHHHGGGGGGGEFFGGGGGGGF
@M05620:45:000000000-G6HP7:1:1101:12349:6361 1:N:0:144
TACCTGTACTGGGGAAGCATTTGAATATCCCCCCATGGTGATGGGGACGGAGAACTGCTCCATAAACACAGGCAACGTGCCTAACTTTCCCGGGAAGATGAAGTCAAAGAGCGACCACAGCTCTCGGAGGTTATTTTGCATCGGTGAGCCAGACAGAATGATCCGATGAGGGGTGCGAAACTATTTGAGGAAAGGAAGCACCTTTTTATTAAATTTACCTTTTAGCAATCGCCATTCCTACCCTAAAGATC
+
CCCDCFFFFFFFGGGGGGGGGGHHHHHHHHHGGGGHHHHHHHHHHGGGGGGGGHHHHHHHHHHHHHHHHHHHGGHHGHHHHHHHHHHHHHHGGGGGGHHHGHHHHHHHHHHHGGGGGHHHHHHHHGGGGGCHHHHHHHHHHHGGGGGHHHHHHGHHHHHHHHHHHGGGHHHGGEGGGGGGGGGGHHHGGGFGGGGGGGGGGFFFFFFFFFFFFFFHHFFFFFFFFFFFFFFFFFFFFFFHFFFFFFFFFFF
@M05620:45:000000000-G6HP7:1:1101:9958:6402 1:N:0:144
AAACCAAGCAGACACTCACCGCTCCCTCGCCACAGGCCAATAGTTTGTCCTCACTGAGTTGGCAACAAGTGGCTGCTGTGGCTGCCATTTTTCTGGTGATGGCCATCAGCACCGACGAGGTCAGCTGGGGGGCTTTCTTTGTGTAAGCAACGAGAAACCTGAAAGAAGCATTTTTTAACTAAGTCCTGCTGAGTCATTCATGAGTTTTTAGCCGCCTTGCTTCTTCTCACAGACTCTCTACTCTCATGCCA
+
DDDDCDDFDFFFGGGGGGGGGGGGGGHHGGGGGHHHGGHHHHHHHHHHHHHHHHHHHHHHHHHHHHHHHHHHGHGGHHHHHHHGGHHHHHHHHHHHHHHHHHHHHHHHHHHHHGGGGGGGGHHHHHHHGGGGGGGGGGGGGGGFFFFFFFFFFFFFFFFFFFFFFFFFFFFFFFHFEFFFFFFFFF0BFFFFFFFFFFFHFFFFFFFFFFFFFFFFFFFFFHFFFFHFFFFFFFFFFFFFFFFFFFFFFF0
@M05620:45:000000000-G6HP7:1:1101:11310:6406 1:N:0:144
TACCTGTACTGGGGAAGCATTTGAATATCCCCCCATGGTGATGGGGACGGAGAACTGCTCCATAAACACAGGCAACGTGCCTAACTTTCCCGGGAAGATGAAGTCAAAGAGCGACCACAGCTCTCGGAGGTTATTTTGCATCGGTGAGCCAGACAGAATGATCCGATGAGGGGTGCGAAACTATTTGAGGAAAGGAAGCACCTTTTTATTAAATTTACCTTTTAGCAATCGCCATTCCTACCCTAAAGATC
+
CBCCCFFFFFFFGGGGGGGGGGHHHHHHHHHGGGGHHHHHHHHHHGGGGGGGGHHHHHHHHHHHHHHHHHHHGHHHGHHHHHHHHHHHHHHGGGGGGHHHHHHHHHHHHHHHGGGGGHHHHHHHHGGGGGEHHHHHHHHHHHGGGGGHHHHHHGHHHHHHHHHHHGGGHHHGGEFGGGGGGGGGGGGGGGFFGGGFGGGGGFFFFFFFFFFFFFFFFFFFFFFFFFFFFFFFFFFFFFFFFFFFFFFFFFF
@M05620:45:000000000-G6HP7:1:1101:15255:6417 1:N:0:144
AAACCAAGCAGACACTCACCGCTCCCTCGCCACAGGCCAATAGTTTGTCCTCACTGAGTTGGCAACAAGTGGCTGCTGTGGCTGCCATTTTTCTGGTGATGGCCATCAGCTCCGACGAGGTCAGCTGGGGGGCTTTCTTTGTGTAAGCAACGAGAAACCTGAAAGAAGCATTTTTTAACTAAGTCCTGCTGAGTCATTCATGAGTTTTTAGCCGCCTTGCTTCTTCTCACAGACTCTCTACTCTCATGCCA
+
DBCCCCDFDFFFGGGGGGGGGGGGGGHHGGGGGHHHGGHHHHHHHHHHHHHHHHHHHHHHHHHHHH1GHHHHGHGGHHHHHHHGGHHHHHHHHHHHHHHHHHHHHHHHHHHHHGGGGGGGGHGHFHHHGGGGGGGGGGGGGGGGGGFFFFFFFFFFFFFFFFFFFFFFFFFFFFHFFFFFFFFFHHHFFFFFFFFFFFFFHHFFFFFFFFFHFFFFFFFFHHFFFFFFFFFFFFFFFFFFHFFFFFFFFFB
@M05620:45:000000000-G6HP7:1:1101:15237:6420 1:N:0:144
AAACCAAGCAGACACTCACCGCTCCCTCGCCACAGGCCAATAGTTTGTCCTCACTGAGTTGGCAACAAGTGGCTGCTGTGGCTGCCATTTTTCTGGTGATGGCCATCAGCTCCGACGAGGTCAGCTGGGGGGCTTTCTTTGTGTAAGCAACGAGAAACCTGAAAGAAGCATTTTTTAACTAAGTCCTGCTGAGTCATTCATGAGTTTTTAGCCGCCTTGCTTCTTCTCACAGACTCTCTACTCTCATGCCA
+
DDDDDDDFDFFFGGGGGGGGGGGGGGHHGGGGGHHHGGHHHHHHHHHHHHHHHHHHHHHHHHHHHHHHHHHHGHGGHHHHHHHGGHHHHHHHHHHHHHHHHHHHHHHHHHHHHGGGGGGGFHHHGHHHGGGGGGGGGGGGGGGGGGFFFFFFFFFFFFFFFFFFFFFFFFFFFFHFFFFHFFFFFHHFFFFFFFFFFHFFFFHFFFFFFFFFFFFFFFFFFHHFFFFFFFFFFFFFFFFFHFFHFFFFFFF
@M05620:45:000000000-G6HP7:1:1101:15249:6436 1:N:0:144
AAACCAAGCAGACACTCACCGCTCCCTCGCCACAGGCCAATAGTTTGTCCTCACTGAGTTGGCAACAAGTGGCTGCTGTGGCTGCCATTTTTCTGGTGATGGCCATCAGCTCCGACGAGGTCAGCTGGGGGGCTTTCTTTGTGTAAGCAACGAGAAACCTGAAAGAAGCATTTTTTAACTAAGTCCTGCTGAGTCATTCATGAGTTTTTAGCCGCCTTGCTTCTTCTCACAGACTCTCTACTCTCATGCCA
+
CCCCCBCFCFFFGGGGGGGGGGGGGGHHGGGGGHHHGGHHHHHHHHHHHHHHHHHHHHHHHHHHHHHHHHHHGHGGHHHHHHHGGHHHHHHHHHHHHHHHHHHHHHHGHHHHHGGGGGGGGHHHHHHHGGGGGGGGGGGGGFGGGGFFFFFFFFFFFFFFFFFFFFFFFFFFFFFFFFFFFFFFFFFFFFFFFBFFFFFFFFFFFFFFFFFFFFFFFFFFFFFFFFFFFFFFFFFFFFFFFFFFFFFFFFF
@M05620:45:000000000-G6HP7:1:1101:21567:6447 1:N:0:144
TACCTGTACTGGGGAAGCATTTGAATATCCCCCCATGGTGATGGGGACGGAGAACTGCTCCATAAACACAGGCAACGTGCCTAACTTTCCCGGGAAGATGAAGTCAAAGAGCGACCACAGCTCTCGGAGGTTATTTTGCATCGGTGAGCCAGACAGAATGATCCGATGAGGGGTGCGAAACTATTTGAGGAAAGGAAGCACCTTTTTATTAAATTTACCTTTTAGCAATCGCCATTCCTACCCTAAAGATC
+
CCCDDFFFFFFFGGGGGGGGGGHHHHHHHHHGGGGHHHGHHHHHHGGGGGGGGHHHHHHHHHHHHHHHHHHHGHHHGHHHHHHHHHHHHHHGGGGGGHHHHHHHHHHHHHHHGGGGGHHHHHHHHGGGGGGHHHHHHHHHHHGGGGGHHHHHHGHHHHHHHHHHHGGGHHHGGEGGGGGGGGGHHHHGGGFGGGGGGGGGGFFFFFFFFHFFFFHHHFFFHFFHFFFBFFFFFFFFFFFHFFFFFFFFFFF
@M05620:45:000000000-G6HP7:1:1101:16189:6458 1:N:0:144
AAACCAAGCAGACACTCACCGCTCCCTCGCCACAGGCCAATAGTTTGTCCTCACTGAGTTGGCAACAAGTGGCTGCTGTGGCTGCCATTTTTCTGGTGATGGCCATCAGCTCCGATGAGGTCAGCTGGGGGGCTTTCTTTGTGTAAGCAACGAGAAACCTGAAAGAAGCATTTTTTAACTAAGTCCTGCTGAGTCATTCATGAGTTTTTAGCCGCCTTGCTTCTTCTCACAGACTCTCTACTCTCATGCCA
+
AABBBABFBFFFGGGGGGGGFGGFGGHHGGFGGHHHGGGHHHHHHHHHHHHHHHHHHHHHHHHHHHGHHHHHGHGGHHHHGGHGGHHHHHHHHHHHHHGHHHHHHHHGHHHHHGGGGGHHFGHHHHHHGGGGGGGGGGGGGGGGGGGGFGGGGDFFFFFFFFFFFFFFFFFFFFFFFFFFFFFFFFFFFFFFFFFFFFFFFFFFFFFFFFFFFFFFFFFFFFFFFFFFFFFFFFFFFFFFFFFFFFFFFFB
@M05620:45:000000000-G6HP7:1:1101:16168:6462 1:N:0:144
AAACCAAGCAGACACTCACCGCTCCCTCGCCACAGGCCAATAGTTTGTCCTCACTGAGTTGGCAACAAGTGGCTGCTGTGGCTGCCATTTTTCTGGTGATGGCCATCAGCTCCGACGAGGTCAGCTGGGGGGCTTTCTTTGTGTAAGCAACGAGAAACCTGAAAGAAGCATTTTTTAACTAAGTCCTGCTGAGTCATTCATGAGTTTTTAGCCGCCTTGCTTCTTCTCACAGACTCTCTACTCTCATGCCA
+
CCCDCDDFDFFFGGGGGGGGGGGGGGHHGGGGGHHHGGHHHHHHHHHHHHHHHHHHHHHHHHHHHHHHHHHHGHGGHHHHHHHGGHHHHHHHHHHHHHHHHHHHHHHHHHHHHGG/EEGGFHHHGHHHGGGGGGGGGGGGGGGGGGFFFFFFFFFFFFFFFFFFFFFFFFFFFFHFFFFFFFFFFFFFFFFFFFFFFFFHFFFFFFFFFFFFFFFFFFFFFHFFFFFFFFFFFFFFFFFFFFFFFFFFFFF
@M05620:45:000000000-G6HP7:1:1101:21939:6471 1:N:0:144
AAACCAAGCAGACACTCACCGCTCCCTCGCCACAGGCCAATAGTTTGTCCTCACTGAGTTGGCAACAAGTGGCTGCTGTGGCTGCCATTTTTCTGGTGATGGCCATCAGCTCCGACGAGGTCAGCTGGGGGGCTTTCTTTGTGTAAGCAACGAGAAACCTGAAAGAAGCATTTTTTAACTAAGTCCTGCTGAGTCATTCATGAGTTTTTAGCCGCCTTGCTTCTTCTCACAGACTCTCTACTCTCATGCCA
+
CCCCCCCFCFFFGGGGGGGGGGGGGGHHGGGGGHHHGGHHHHHHHHHHHHHHHHHHHHHHHHHHHHHHHGHHGHGGHHHHHHHGGHHHHHHHHHHHHHHHHHHHHHHHHHHHHGGGGGGGGHHHHHHHGGGGGGGGGGGGGGGGGGFFFFFFFFFFFFFFFFFFFFFFFFFFFFFFFFFFFFFFFFFFFFFFFFFFFFFFFFFFFFFFFFFFFFFFFFFFFFFFFFFFFFFFFFFFFFFFFFFFFFFFFFF
@M05620:45:000000000-G6HP7:1:1101:16167:6480 1:N:0:144
AAACCAAGCAGACACTCACCGCTCCCTCGCCACAGGCCAATAGTTTGTCCTCACTGAGTTGGCAACAAGTGGCTGCTGTGGCTGCCATTTTTCTGGTGATGGCCATCAGCTCCGACGAGGTCAGCTGGGGGGCTTTCTTTGTGTAAGCAACGAGAAACCTGAAAGAAGCATTTTTTAACTAAGTCCTGCTGAGTCATTCATGAGTTTTTAGCCGCCTTGCTTCTTCTCACAGACTCTCTACTCTCATGCCA
+
CCCCCCCFCFFFGGGGGGGGGGGGGGHHGGGGGHHGGGHHHHHHHHHHHHHHHHHHHHHHHHHHHHHHHGHHGHGGHHHHHHHGGHHHHHHHHHHHHHHHHHHHHHHHHHHHHGG/EEGGGHHHHHHHGGGGGGGGGGGGGGGGGGFFFFFFFFFFFFFFFFFFFFFFFFFFFFFFFFFFFFFFFFFFFFFFFFFFFFFFFFFFFFFFFFFFFFFFFFFFFFFFFFFFFFFFFFFFFFFFFFFFFFFFFFB
@M05620:45:000000000-G6HP7:1:1101:17532:6500 1:N:0:144
CATCCTGACCCTGAAGTACCCCATTGAGCATGGCATCGTCACCAACTGGGACGACATGGAGAAGATCTGGCACCACACCTTCTACAACGAGCTGCGCGTGGCCCCGGAGGAGCACCCAGTGCTGCTGACCGAGGCCCCCCTGAACCCCAAGGCCAACAGAGAGAAGATGACTCAGGTGAGGCTCGGCCGACGCCCGTGCTCCTCCCGTCCTTTCCCCAGTCATTTTCTGCCCGGCTTGATTTCTGACATTT
+
CCCCCFFFFFFFGGGGGGGGGGGHHHHHHHHHHHHHHGHHHGHHHGHHGHHHGGGGGHHHHHHHHHHHHHHHHGHHHGGHHHHHHHHHGGGGGHHGGGGGGGHHGGGGGGGGHHHHGGHHHHHHHHHHHHGGGGGGGGGGGGHHHHGGGGHGHHGGGGGGGGGGGGGGGGGGGGGGGGGGGGGGFFFFFFFFFFFFCDDFFFFFFFFFFFFFFFFFFFFFFFFFFFFFFFFFFFCFFA;FFFBFFEFBFF0
@M05620:45:000000000-G6HP7:1:1101:19513:6508 1:N:0:144
CATCCTGACCCTGAAGTACCCCATTGAGCATGGCATCGTCACCAACTGGGACGACATGGAGAAGATCTGGCACCACACCTTCTACAACGAGCTGCGCGTGGCCCCGGAGGAGCACCCAGTGCTGCTGACCGAGGCCCCCCTGAACCCCAAGGCCAACAGAGAGAAGATGACTCAGGTGAGGCTCGGCCGACGCCCGTGCTCCTCCCGTCCTTTCCCCAGTCATTTTCTGCCCGGCTTGATTTCTGACATTA
+
DDDDDFFFFFFFGGGGGGGGGGGHHHHHHHHHHHHHHGHHHGHHHGHHHHHHGGGGGHHHHHHHHHHHHHHHHGHHHGGHHHHHHHHHGGGGGHHGGGGGGGHHGGGGGGGGHHHHGGHHHHHHHHHHHHGGGGGGGGGGGGHHHHGGGGHGHHGGGGGGGGGGGGGGGGGGGGGGHGGGGGGGFFFFFFFFFFFFDFFFFFFFFFFEFFFFFFFFFFFFFFFFFHFFFFFFFFFFFFFFFFFFFFFFFF0
@M05620:45:000000000-G6HP7:1:1101:13472:6516 1:N:0:144
TACCTGTACTGGGGAAGAGTGTAGCAATCGCCATTCCTACCCTAAAGATCGGAAGAGCACACGTCTGAACTCCAGTCACAGCGATAGATCTCGTATGCCGTCTTCTGCTTGAAAAAAAAAAAAAAAAAAAAAGAAAAAAATAAAACAGGATAAACACTAGAGAAATAACATAAAAATAAAAAACAAAGTATGACCAGAACAGAAAAGAGAATTGAAGTGCGAATATATGGAGGGTAAGATGTATGTGCGAA
+
ABBCCFFFFFFFGGGGGGGGGGHHHHHHHGGGGGHHHHHHHHHHHHHHHHHGGGGHHHHHHHGHHHGHFHHHHGHHHHHHHHGGHGGGHGHHHGGHHHHGFGHGHHHHHHHHHHHGGGGGG@<>/><>--:::../:.--.009009/..00;000.0/00000090099990;00.00:0:-....9000000;0..///:/00//.//0000900000-.:-.000000/9-.//00000009000..-
@M05620:45:000000000-G6HP7:1:1101:11997:6516 1:N:0:144
CATCCTGACCCTGAAGTACCCCGGCTTGATTTCTGACATTAGATCGGAAGAGCACACGTCTGAACTCCAGTCACAGCGATAGATCTCGTATGCCGTCTTCTGCTTGAAAAAAAAAAAAGTGCTTCTGACCGAGGCCCCCCTTAACCCCAAGGCCAACAGAGATAAGATGACTCAGGTGAGTCTCGGCCGACTCCCGTTCTCCTCCCTTCCTTTCCCCAGTCCTTTTCTTCCCTGCTTGCTTTCTGCCATTA
+
CCCCCFFFFFFFGGGGGGGGGGGGGGGGHHHHHHHFHHHHHHHHHHGGGGHHHHHHGGHHHGHHHHHGHHHHHHHGHFFHDEEGHGHFFGHGFHE?EHGHHFHFFHFHFHHGEG@//>/<1?<11<11?F/A>?AEDCFGC.;0GBEGFG.:;..;9A//9:0000;;CFFFBF;BFFBG9;00;E?9@C=-9;E?A./.:://;.9//:/;9F/;B/.;B/9:FBF/BF////.99/.BBF/9///99;/
@M05620:45:000000000-G6HP7:1:1101:19527:6522 1:N:0:144
CATCCTGACCCTGAAGTACCCCATTGAGCATGGCATCGTCACCAACTGGGACGACATGGAGAAGATCTGGCACCACACCTTCTACAACGAGCTGCGCGTGGCCCCGGAGGAGCACCCAGTGCTGCTGACCGAGGCCCCCCTGAACCCCAAGGCCAACAGAGAGAAGATGACTCAGGTGAGGCTCGGCCGACGCCCGTGCTCCTCCCGTCCTTTCCCCAGTCATTTTCTGCCCGGCTTGATTTCTGACATTA
+
?A?ABFFFFFFFGGGFGGGGGGGHHHHHHHHHHHHHHGHHHGHHHGHHGHHHGGGGGHHFHGHHHHHHHHHGHGHHHGGHHHHHHHHHGEGGGHHGGGGGGGHHGGGGGGGGHHHHGGHFHGHHHHHHHHGGGGGGGGGGGGHHGHGGGGHGHHGGGGGGGGGGGGGGGGGGGGGGGGG.FGFGCAFFFFFC;FCFBFFFFEFFFFFFFFFFFFFFFFDBFFFFFFFFFFFFFF>FFF.;FFFFFBFFFF/
@M05620:45:000000000-G6HP7:1:1101:25921:6529 1:N:0:144
AGATTACTGCAACAGTTCCCCCTGGACCTGGAAAAGTTTCTTGCCTGGCTTACAGAAGCTGAAACAACTGCCAATGTCCTACAGGATGCTACCCGTAAGGAAAGGCTCCTAGAAGACTCCAAGGGAGTAAAAGAGCTGATGAAACAATGGCAAGTAAGTCAGGCATTTCCGCTTTAGCACTCTTGTGGATCCAATTGAACAATTCTCAGCATTTGTACTTGTAACTGACAAGCCAGGGACAAAACAAAGAT
+
BBBBBFFFFF@DFGGGGFGGFEEGHHHHHHHHHHHHGGHHHFHGHHHHHHHHHHGFAFGHHFEFHCGHHHHHHHHHGHHHHHHHHHHHGFFHHHGEEGHGHGFHHHGHGHHHGHHFGHHHFBFFGEGGH4FHHGHHHHBHHHGFGGHFHC0CFGHHGHGHHHGHGHHHHGCGGGGHFHHHHHEFG1>CFHHGFGHGH0D0DGFHHFDDFHEHGGHHHHHFHGHEHHCCFGGHCEGGGDEEAGBFFGEGGG;
@M05620:45:000000000-G6HP7:1:1101:25930:6545 1:N:0:144
AGATTACTGCAACAGTTCCCCCTGGACCTGGAAAAGTTTCTTGCCTGGCTTACAGAAGCTGAAACAACTGCCAATGTCCTACAGGATGCTACCCGTAAGGAAAGGCTCCTAGAAGACTCCAAGGGAGTAAAAGAGCTGATGAAACAATGGCAAGTAAGTCAGGCATTTCCGCTTTAGCACTCTTGTGGATCCAATTGAACAATTCTCAGCATTTGTACTTGTAACTGACAAGCCAGGGACAAAACAAAGAT
+
BCBBCFFFFFDFGGGFGGGGGGGGHHHHHHHHHHHHHHHHHHHHHHHHHHHHHHHHHHHHHHHHHHHHHHHHHHHHHHGGHHHHHGHHGHHHHHGGGGHGHHHHHHHHGHHHHHHHHHHHHEHGGGGFHHHHHGHHHHBHHHHHHHHHHFGFFGGHHHHHHHHHGHHHHHGGGGGHGHHHHHHHH>FEHHHHFGHHHHHHHHHHGHHEHHFHHCGHHFHHHGHHHHHEHFGHGGGGGGGGGGGGFFGGGGC
@M05620:45:000000000-G6HP7:1:1101:19569:6554 1:N:0:144
CATCCTGACCCTGAAGTACCCCATTGAGCATGGCATCGTCACCAACTGGGACGACATGGAGAAGATCTGGCACCACACCTTCTACAACGAGCTGCGCGTGGCCCCGGAGGAGCACCCAGTGCTGCTGACCGAGGCCCCCCTGAACCCCAAGGCCAACAGAGAGAAGATGACTCAGGTGAGGCTCGGCCGACGCCCGTGCTCCTCCCGTCCTTTCCCCAGTCATTTTCTGCCCGGCTTGATTTCTGACATTA
+
CCCCCFFFFFFFGGGGGGGGGGGHHHHHHHHHHHHHHGHHHGHHHGHHHHHHGGGGGHHHHHHHGHHHHHHHHGHHHGGHHHHHHHHHGGGGGHHGGGGGGGHHGGGGGGGGHHHHGGHHHHHHHHHHHHGGGGGGGGGGGGHHHHGGGGHGHHEEFGGGGGGGGGGGGGGGGGGGGGGGGGGGFFFFFFFFFFFFFFFFFFFFFFFFFFDFFFFFFFFFFFFFFFFFFFFFFFFFFF?FFFFFFFFFFF0
@M05620:45:000000000-G6HP7:1:1101:19551:6558 1:N:0:144
CATCCTGACCCTGAAGTACCCCATTGAGCATGGCATCGTCACCAACTGGGACGACATGGAGAAGATCTGGCACCACACCTTCTACAACGAGCTGCGCGTGGCCCCGGAGGAGCACCCAGTGCTGCTGACCGAGGCCCCCCTGAACCCCAAGGCCAACAGAGAGAAGATGACTCAGGTGAGGCTCGGCCGACGCCCGTGCTCCTCCCGTCCTTTCCCCAGTCATTTTCTGCCCGGCTTGATTTCTGACATTA
+
CCCCCFFFFFFFGGGGGGGGGGGHHHHHHHHHHHHHHGHHHGHHHGHHHHHHGGGGGHHHHHHHHHHHHHHHHGHHHGGHHHHHHHHHGGGGGHHGGGGGGGHHGGGGGGGGHHHHGGHHHHHHHHHHHHGGGGGGGGGGGGHHHHGGGGHGHHGGGGGGGGGGGGGGGGGGGGGGGGGGGGGGFFFFFFFFFFFFCDDFFFFFFFFFFFFFFFFFFFFFFFFFFFFFFFFFFFFFFFAFFFFFFFFFFF0
@M05620:45:000000000-G6HP7:1:1101:16030:6564 1:N:0:144
AAACCAAGCAGACACTCACCGCTCCCTCGCCACAGGCCAATAGTTTGTCCTCACTGAGTTGGCAACAAGTGGCTGCTGTGGCTGCCATTTTTCTGGTGATGGCCATCAGCTCCGACGAGGTCAGCTGGGGGGCTTTCTTTGTGTAAGCAACGAGAAACCTGAAAGAAGCATTTTTTAACTAAGTCCTGCTGAGTCATTCATGAGTTTTTAGCCGCCTTGCTTCTTCTCACAGACTCTCTACTCTCATGCCA
+
CCCCCBCFCFFFGGGGGGGGGGGEGFHHGGGGGHHGGGHDHHHHHHHHHHHHHHHHHHHHHGHHHHFHHHHHGHGGHGFHGHFEGHGHHHHHHGGGHHBGHHHHHGHHHHHHHGGGCEGGGGHHBHHGGGGGGGGGGGGGGGGGGGFFFFFFFFDFFFFFFFFFFFFFFFFFFFFFFFFFFFFFFFFFFFFFFFFFFFFFFFFFFFFFFFEFFDFFFFFFFFFFFFFFFFFFFFFFFFFFFFFFFBBBFF0
@M05620:45:000000000-G6HP7:1:1101:16012:6571 1:N:0:144
AAACCAAGCAGACACTCACCGCTCCCTCGCCACAGGCCAATAGTTTGTCCTCACTGAGTTGGCAACAAGTGGCTGCTGTGGCTGCCATTTTTCTGGTGATGGCCATCAGCTCCGACGAGGTCAGCTGGGGGGCTTTCTTTGTGTAAGCAACGAGAAACCTGAAAGAAGCATTTTTTAACTAAGTCCTGCTGAGTCATTCATGAGTTTTTAGCCGCCTTGCTTCTTCTCACAGACTCTCTACTCTCATGCCA
+
DDDDDDDFCFFFGGGGGGGGGGGGGGHHGGGGGHHHGGHHHHHHHHHHHHHHHHHHHHHHHHHHHHHHHHHHGHGGHHHHHHHGGHHHHHHHHHHHHHHHHHHHHHHHHHHHHGGGGGGGGHHHHHHHGGGGGGGGGGGGGGGGGGFFFFFFFFFFFFFFFFFFFFFFFFFFFFHFFFFHFFFFFFHFFFFFFFFFFFHHFFFFFFFFFFFFFFFFFFFFHFFFFFHFFFFFFFFFFFFFFFFFFFFFFFB
@M05620:45:000000000-G6HP7:1:1101:19560:6573 1:N:0:144
CATCCTGACCCTGAAGTACCCCATTGAGCATGGCATCGTCACCAACTGGGACGACATGGAGAAGATCTGGCACCACACCTTCTACAACGAGCTGCGCGTGGCCCCGGAGGAGCACCCAGTGCTGCTGACCGAGGCCCCCCTGAACCCCAAGGCCAACAGAGAGAAGATGACTCAGGTGAGGCTCGGCCGACGCCCGTGCTCCTCCCGTCCTTTCCCCAGTCATTTTCTGCCCGGCTTGATTTCTGACATTA
+
BABCCFFFFFFFGGGGGGGGGGGHHHHHHHHHHHHHHGHHHGHHHGHHHHHHGGGGGHHHHHHHHHHHHHHHHGHHHGGHHHHHHHHHGGGGGHHGGGGGGGHHGGGCGGGGHHHHGGHHHHHHHFHHHHGGGGGGGGGGGGHHHHGGGGHGHHGGGGGGGGGGGGGGGGGGGGGGGGGGGGGGFFFFFFFFFFFFCFFFFFFFFFFFFFFFFFFFFFFFFFFFFFFFFFFFFFFFFFAFFFFFFBFFFF9
@M05620:45:000000000-G6HP7:1:1101:24576:6581 1:N:0:144
AGATTACTGCAACAGTTCCCCCTGGACCTGGAAAAGTTTCTTGCCTGGCTTACAGAAGCTGAAACAACTGCCAATGTCCTACAGGATGCTACCCGTAAGGAAAGGCTCCTAGAAGACTCCAAGGGAGTAAAAGAGCTGATGAAACAATGGCAAGTAAGTCAGGCATTTCCGCTTTAGCACTCTTGTGGATCCAATTGAACAATTCTCAGCATTTGTACTTGTAACTGACAAGCCAGGGACAAAACAAAGAT
+
AAAAAFFFDDDFGGFBGBFGGGGEGGGGGHGHHHHHGHHHHHHGHHHGEHHHHFGFHHGHHGGHHHHHHHGHHHHHHHHHHHHHHEHGHHFFGFEEFGGHGHHGHHFHGHHHHHHHHHHHHFHGGHGFHGHHHGHHHGFGGHHHHHHHHFFFGGGGGHHGGGGHHHHFGHEGGGGGGGGFFHHHHDGGHHHHFHHHHFFGHGHHHHFHGGHHHGGHHHHFHGHFHHHHBFGHAEFFFGEEEGEGGGGFGGF
@M05620:45:000000000-G6HP7:1:1101:15939:6583 1:N:0:144
TACCTGTACTGGGGAAGCATTTGAATATCCCCCCATGGTGATGGGGACGGAGAACTGCTCCATAAACACAGGCAACGTGCCTAACTTTCCCGGGAAGATGAAGTCAAAGAGCGACCACAGCTCTCGGAGGTTATTTTGCATCGGTGAGCCAGACAGAATGATCCGATGAGGGGTGCGAAACTATTTGAGGAAAGGAAGCACCTTTTTATTAAATTTACCTTTTAGCAATCGCCATTCCTACCCTAAAGATC
+
CCCCCFFFFFFFGGGGGGGGGGHHHHHHHHHGGGGHHHGHHHHHHGGGGGGGGHHHHHHHHHHHHHHHHHHHGHHHGHHHHFHHHHHHHHHGGGGGGHHHHHHHHHHHHHHHGGGGGHHHHHHHHGGGGGEHHHHHHHHHHHGGGGGHHHHHHGHHHHHHHHHHHGGGHHHGGEEGGGGGGGGGGGGGGGFGGGGGGGGGGFFFFFFFFFFFFFFFFFFFFFFFFFFFFFFFFFFFFFFFFFFFFFFFFFF
@M05620:45:000000000-G6HP7:1:1101:6712:6586 1:N:0:144
AGATTACTGCAACAGTTCCCCCTGGACCTGGAAAAGTTTCTTGCCTGGCTTACAGAAGCTGAAACAACTGCCAATGTCCTACAGGATGCTACCCGTAAGGAAAGGCTCCTAGAAGACTCCAAGGGAGTAAAAGAGCTGATGAAACAATGGCAAGTAAGTCAGGCATTTCCGCTTTAGCACTCTTGTGGATCCAATTGAACAATTCTCAGCATTTGTACTTGTAACTGACAAGCCAGGACAAAACAAAGATC
+
CCCCCFFFFFFFGGGGGGGGGGGGHHHHHHHHHHHHHHHHHHHHHHHHHHHHHHHHHHHHHHHHHHGHHHHHHHHHHHHHHHHHHHHHHHHHHHGGGGHHHHHHHHHHGHHHHHHHHHHHHHHGGGGGHHHHHEHHHHGHH?GHHHHHHHHHHGHHHHHHHHHHHHHHHHGGGGGHEHGHHHHHHGHGGHHHHHHHHGFHHHHHHHGFHHGHHHHHHHHHHHHGHHHHHHHHHGGGGGGGFFGGGGFGGGG
@M05620:45:000000000-G6HP7:1:1101:12273:6592 1:N:0:144
AAACCAAGCAGACACTCACCGCTCCCTCGCCACAGGCCAATAGTTTGTCCTCACTGAGTTGGCAACAAGTGGCTGCTGTGGCTGCCATTTTTCTGGTGATGGCCATCAGCTCCGACGAGGTCAGCTGGGGGGCTTTCTTTGTGTAAGCAACGAGAAACCTGAAAGAAGCATTTTTTAACTAAGTCCTGCTGAGTCATTCATGAGTTTTTAGCCGCCTTGCTTCTTCTCACAGACTCTCTACTCTCATGCCA
+
BBBBBBBFBFFFGGGGGGGGGGGFGGHHGGGGGFGHGGHHHHHHHHGHHHHHHHHHHHHH5GFHHHHHHFHHGHGGHHHHFFHGGHGHHHHHHHHHHHHHHHHHFHHHHHHHHGGGGEFGBGFHFHHGGGGGGGGGFGGGFGGGGGFFFFFFFFFFFFFFFFFFFFFFFFFFFFFFFFFFFFFFFFFFFFFFFBFFFFFFFFFFFFFFFFFFFFFFFFFFFFFFFFFFFFFFEFFFFFFFFFFFFFFBFF/
@M05620:45:000000000-G6HP7:1:1101:6697:6601 1:N:0:144
AGATTACTGCAACAGTTCCCCCTGGACCTGGAAAAGTTTCTTGCCTGGCTTACAGAAGCTGAAACAACTGCCAATGTCCTACAGGATGCTACCCGTAAGGAAAGGCTCCTAGAAGACTCCAAGGGAGTAAAAGAGCTGATGCAACAATGGCAAGTAAGTCAGGCATTTCCGCTTTAGCACTCTTGTGGATCCAATTGAACAATTCTCAGCATTTGTACTTGTAACTGACAAGCCAGGACAAAACAAAGATC
+
BBBBBFFFFFDDGGGGGGGGGGGGHHHHGFGGCDHHHHHHHHHGHHHHHHHFHHHGHHGGHF3FGGHHHHHHEHGGHHHHHHGHHHHFFHHGHHGGGGHHHH3GHGHHGHGHEHHGHHHGF3FFC/EEH4FHHFGHHHBHH3BBGGHHHGFHHGHHHHGGHHHHGHHHHHGGGGGHHHHGHHHHH=FDBGHGF0DGG0DG0GHHHHHDGHFHFHHHHHHGHF00GGH0CGHHHGEFGEEF.9AFGGFFFGF
@M05620:45:000000000-G6HP7:1:1101:6724:6608 1:N:0:144
AGATTACTGCAACAGTTCCCCCTGGACCTGGAAAAGTTTCTTGCCTGGCTTACAGAAGCTGAAACAACTGCCAATGTCCTACAGGATGCTACCCGTAAGGAAAGGCTCCTAGAAGACTCCAAGGGAGTAAAAGAGCTGATGAAACAATGGCAAGTAAGTCAGGCATTTCCGCTTTAGCACTCTTGTGGATCCAATTGAACAATTCTCAGCATTTGTACTTGTAACTGACAAGCCAGGACAAAACAAAGATC
+
CCBBBFFFFFFFGGGGGGGGGGGGHHHHHAGHHHHHHHHHHHHHHHHHHHHHHHGHHHHHHHHHHHHHHHHHHHHHHHHHHHHHHFHGHHHHHHGGGGHHHHCGHHHHGHHHHHHHHGHHHHHGGGGGHHHHHGHHHHGHH?DGHHHHFGHHHGHHHHHHHHHHHHHHHHGGGGGH1GGHHHHHHGGGHHHHHHHHHHHHHGHHHHHHHHHHHHHHHGHHHHGHHFFCGHHHHGGGGGGG.BFGF.AFBFF
@M05620:45:000000000-G6HP7:1:1101:5279:6616 1:N:0:144
TACCTGTACTGGGGAAGAGTGTAGCAATCGCCATTCCTACCCTAAAGATCGGAAGAGCACACGTCTGAACTCCAGTCACAGCGATAGATCTCGTATGCCGTCTTCTGCTTGAAAAAAAAAAAAAAAAAGAAAAAGAGAAAGAGAAGGTAAAAAAGTATAAAATAAATGAGAGAAAGGAAAGATGAGGATGAAAAGAAAAAGTAATGAAAAATATGGTTAGAGCAGATTAACAATAGGTGGTAATAGAGATT
+
AAAABFFFFFFFGGGGGGGGGGHHHHHHHGFFGFHHHHHHHHHHHHHGHHHGGGGGHGHHHHGHHHGFFHHHHFHGGFHHHHEEHDGFGFHHGFAGHHHGFGHGHHHHHHGHHFGFGEGFG/<//--<...//<..//00:///0/.:00000-.00000000000000000.000.//9./0000/0/90000/..//..900000:00..0000000;:000//9000000000000..009;000000
@M05620:45:000000000-G6HP7:1:1101:5285:6636 1:N:0:144
TACCTGTACTGGGGAAGAGTGTAGCAATCGCCATTCCTACCCTAAAGATCGGAAGAGCACACGTCTGAACTCCAGTCACAGCGATAGATCTCGTATGCCGTCTTCTGCTTGAAAAAAAAAAAAACAACAAAAATAACTAAGCTTAATTCAATAGATTATGTAAACATCAAAGTGAAAAAACTATCAAAAAGATGAAATGATAACGTAATAATTGGTACTACAAATAATAAAACAGTAGTACATAATAACAT
+
3AABBFFFFF@BGEGGCG4GGGGDEHGHHGGG?FHHHHHHHHHHHHFFGHFEEG1GHGFHFHEFHH1GHHHHHHHGHHHHHHE@FF?GFGHHFFGG3GH??EGGHH4FGG?CGFHHGGC//<//</////00<011111110111000<00==00=0=0000000000:000000000;A.0;000000...0000000;0009./...00000909/////9//////////../9//:///////////
@M05620:45:000000000-G6HP7:1:1101:25574:6671 1:N:0:144
CATCCTGACCCTGAAGTACCCCATTGAGCATGGCATCGTCACCAACTGGGACGACATGGAGAAGATCTGGCACCACACCTTCTACAACGAGCTGCGCGTGGCCCCGGAGGAGCACCCAGTGCTGCTGACCGAGGCCCCCCTGAACCCCAAGGCCAACAGAGAGAAGATGACTCAGGTGAGGCTCGGCCGACGCCCGTGCTCCTCCCGTCCTTTCCCCAGTCATTTTCTGCCCGGCTTGATTTCTGACATTA
+
CBBCCFFFFFFFGGGGGGGGGGGHHHHHHHHHHHHHHGHHHGHHHGHHHHHHGGGGGHHHHHHHHHHHHHHHHGHHHGGHHHHHHHHHGGGGGHHGGGGGGGHHGGGGGGGGHHHHGGHHHHHHHHHHHHGGGGGGGGGGGGHHHHGGGGHGHHGGGGGGGGGFGGGGGGGGGGGGFFGGGGGGFFFFFFFFFFFFDDFFFFFFFFFFFFFFFFFFFFFFFFFFFFFFFFFFFFFFFFFFFFFFFFFFFF0
@M05620:45:000000000-G6HP7:1:1101:25586:6687 1:N:0:144
CATCCTGACCCTGAAGTACCCCATTGAGCATGGCATCGTCACCAACTGGGACGACATGGAGAAGATCTGGCACCACACCTTCTACAACGAGCTGCGCGTGGCCCCGGAGGAGCACCCAGTGCTGCTGACCGAGGCCCCCCTGAACCCCAAGGCCAACAGAGAGAAGATGACTCAGGTGAGGCTCGGCCGACGCCCGTGCTCCTCCCGTCCTTTCCCCAGTCATTTTCTGCCCGGCTTGATTTCTGACATTA
+
CCCCCFFFFFFFGGGGGGGGGGGHHHHHHHHHHHHHHGHHHGHHHGHHHHHHGGGGGHHHHHHHHHHHHHHHHGHHHGGHHHHHHHHHGGGGGHHGGGGGGGHHGGGGGGGGHHHHGGHHHHHHHHHHHHGGGGGGGGGGGGHHHHGGGGHGHHGGGGGGGGGGGGGGGGGGGGGGGGGGGGGGFFFFFFFFFFFF@DFFFFFFFFFFFFFFFFFFFFFFFFFFFFFFFFFFFFFFFFAFFFFFF9FEFF0
@M05620:45:000000000-G6HP7:1:1101:15829:6693 1:N:0:144
AAACCAAGCAGACACTCACCGCTCCCTCGCCACAGGCCAATAGTTTGTCCTCACTGAGTTGGCAACAAGTGGCTGCTGTGGCTGCCATTTTTCTGGTGATGGCCATCAGCTCCGACGAGGTCAGCTGGGGGGCTTTCTTTGTGTAAGCAACGAGAAACCTGAAAGAAGCATTTTTTAACTAAGTCCTGCTGAGTCATTCATGAGTTTTTAGCCGCCTTGCTTCTTCTCACAGACTCTCTACTCTCATGCCA
+
DDDDDDDFCFFFGGGGGGGGGGGGGGHHGGGGGHHHGGHHHHHHHHHHHHHHHHHHHHHHHHHHHHHHHHHHGHGGHHHHHHHGGHHHHHHHHHHHHHHHHHHHHHHHHHHHHGGGGGGGGHHHHHHHGGGGGGGGGGGGGGGGGGFFFFFFFFFFFFFFFFFFFFFFFFFFFFHFFFFFFFFFFHHFFFFFFFFFFFHHFFFFFFFFFFFFFFFFFFFFHHFFFFFFFFFFFFFFFFFFHFFFFFFFFFB
@M05620:45:000000000-G6HP7:1:1101:15841:6706 1:N:0:144
AAACCAAGCAGACACTCACCGCTCCCTCGCCACAGGCCAATAGTTTGTCCTCACTGAGTTGGCAACAAGTGGCTGCTGTGGCTGCCATTTTTCTGGTGATGGCCATCAGCTCCGACGAGGTCAGCTGGGGGGCTTTCTTTGTGTAAGCAACGAGAAACCTGAAAGAAGCATTTTTTAACTAAGTCCTGCTGAGTCATTCATGAGTTTTTAGCCGCCTTGCTTCTTCTCACAGACTCTCTACTCTCATGCCA
+
BBBBCBCFCFFFGGGGGGGGGGGGGGHHGGGGGGHHGGHHHHHGHHHHHHHHHHHHHHGHHHHHHHHHHHHHGHGGHHHHHHHGGHHHHHHHHHHHHHGHHHHHHHHGHHHHHGGGGGGGFHHHHHHHGGGGGGGGGGGGGFGGGGFFFFFFFFFFFFFFFFFFFFFFFFFFFFFFFFFFFFFFFFFFFFFFFBFFFFFFFFFFFFFFFFFFFFFFFFFFFFFFFFFFFFFFFFFFFFFFFFFFFFFFFFF
@M05620:45:000000000-G6HP7:1:1101:13984:6719 1:N:0:144
TACCTGTACTGGGGAAGCATTTGAATATCCCCCCATGGTGATGGGGACGGAGAACTGCTCCATAAACACAGGCAACGTGCCTAACTTTCCCGGGAAGATGAAGTCAAAGAGCGACCACAGCTCTCGGAGGTTATTTTGCATCGGTGAGCCAGACAGAATGATCCGATGAGGGGTGCGAAACTATTTGAGGAAAGGAAGCACCTTTTTATTAAATTTACCTTTTAGCAATCGCCATTCCTACCCTAAAGATC
+
CCDDCFFFFFFFGGGGGGGGGGHHHHHHHHHGGGGHHHHHHHHHHGGGGGGGGHHHHHHHHHHHHHHHHHHHGHHHGHHHHHHHHHHHHHHGGGGGGHHHHHHHHHHHHHHHGGGGGHHHHHHHHGGGGGGHHHHHHHHHHHGGGGGHHHHHHGHHHHHHHHHHHGGGHHHGGFEGGGGGGGGGHHHGGGGGGGGGGGGGGFFFFFFFHHHFFFFHHFFFFFFFFFFFFFFFFFFFFFFFFFFFFFFFFFF
@M05620:45:000000000-G6HP7:1:1101:11757:6726 1:N:0:144
TACCTGTACTGGGGAAGCATTTGAATATCCCCCCATGGTGATGGGGACGGAGAACTGCTCCATAAACACAGGCAACGTGCCTAACTTTCCCGGGAAGATGAAGTCAAAGAGCGACCACAGCTCTCGGAGGTTATTTTGCATCGGTGAGCCAGACAGAATGATCCGATGAGGGGTGCGAAACTATTTGAGGAAAGGAAGCACCTTTTTATTAAATTTACCTTTTAGCAATCGCCATTCCTACCCTAAAGATC
+
CCCCCFFFFFFFGGEGGGGGGGHHHGHHHHHGGGGGHHGFFHHHHGGGGGGGGHHHHHHHHHHHHHHHHHHHGHHHGHHHHHHGHHHHHHHGGGGGGHHHHHHHHHHHHHHHGGGGGHHHHHHHHGGGGGGHHHHHHHHHHHGGGGGHGHHHHGHHGHHHHHHHHGGGHHHGGEDGGDFGGGGGGGGGEGFFGFGGGGGEGFFFFFFFFFFFFFFFFFFFFFFFFFFBFFFFFFFFFFFFFFFFFBFFFFF
@M05620:45:000000000-G6HP7:1:1101:13757:6727 1:N:0:144
TACCTGTACTGGGGAAGCATTTGAATATCCCCCCATGGTGATGGGGACGGAGAACTGCTCCATAAACACAGGCAACGTGCCTAACTTTCCCGGGAAGATGAAGTCAAAGAGCGACCACAGCTCTCGGAGGTTATTTTGCATCGGTGAGCCAGACAGAATGATCCGATGAGGGGTGCGAAACTATTTGAGGAAAGGAAGCACCTTTTTATTAAATTTACCTTTTAGCAATCGCCATTCCTACCCTAAAGATC
+
AA?ABFFFFFFFGGGGGGGGGGHHHHHHHHHGGGGHHHGHFHHHHGGGGGG?FHHHHGHHHHHHHHHHGHHHGGHHGHHHEHHHHHHHHHGGGGGGGFHHGHH4FGFHFGHHGGGGGHHGCHGHHGGGGGCGHHHHHHHGHHGGGGGHGHHHHGHHHHHHHHHHHGGGHHHGGFGGGGGGGGGGGGGEFGFFGFGGF?EGGFFFFF;EFFFFFFFFFFFFFFFFEFFFFFEFFFFFFFFFFFFFFFFFFFF
@M05620:45:000000000-G6HP7:1:1101:13730:6727 1:N:0:144
TACCTGTACTGGGGAAGCATTTGAATATCCCCCCATGGTGATGGGGACGGAGAACTGCTCCATAAACACAGGCAACGTGCCTAACTTTCCCGGGAAGATGAAGTCAAAGAGCGACCACAGCTCTCGGAGGTTATTTTGCATCGGTGAGCCAGACAGAATGATCCGATGAGGGGTGCGAAACTATTTGAGGAAAGGAAGCACCTTTTTATTAAATTTACCTTTTAGCAATCGCCATTCCTACCCTAAAGATC
+
BABBBFFFFFFF4EFGGGGGGGHHHHFHHHHGGGGHHHHGHHHHAE2FE0EEEHHHHHHHHGHHBGHHHEGHG1GHGHHHHHHGHHHHHHHGGGEE?CGHE3GFGHFFGGHHGGGGCHHFEHHHHGGGGGGFGGHHHHHHHHGGGGCGFHHHFGFGCFHHFHHHHDGFFGHGGCDG-9@DFFGGGGGG?B0CFGGBFFGGGFFFFFFFFFFBFFFFBBBFFFFFFFFBFFEFFFFFFFFEFFFF..:BFFF
@M05620:45:000000000-G6HP7:1:1101:12402:6729 1:N:0:144
AAACCAAGCAGACACTCACCGCTCCCTCGCCACAGGCCAATAGTTTGTCCTCACTGAGTTGGCAACAAGTGGCTGCTGTGGCTGCCATTTTTCTGGTGATGGCCATCAGCTCCGACGAGGTCAGCTGGGGGGCTTTCTTTGTGTAAGCAACGAGAAACCTGAAAGAAGCATTTTTTAACTAAGTCCTGCTGAGTCATTCATGAGTTTTTAGCCGCCTTGCTTCTTCTCACAGACTCTCTACTCTCATGCCA
+
CCCCCBBFCFFFGGGGGGGGGGGGGGHHGGGGGGHHGGGHHHHHGHHHHHHFHHHFHHHGHHHHHHHHHHHHGHGGHHGHHHHGGHHHHHHHHHHHHHFHHHHHHHHHHHHHHGGGGGGGEHHHGHHHGGGGGGGGGGGGGGGGGFFFFFFFFFFFFFFFFFFFFFFFFFFFFFFFFFFFFFFFFFFFFFFFFBFFFFFFFFFFFFFFFFFFFFFFFFFFFFFFFFFFFFFFFFFFFFFFFFFFFFFFFFF
@M05620:45:000000000-G6HP7:1:1101:13904:6732 1:N:0:144
AAACCAAGCAGACACTCACCGCTCCCTCGCCACAGGCCAATAGTTTGTCCTCACTGAGTTGGCAACAAGTGGCTGCTGTGGCTGCCATTTTTCTGGTGATGGCCATCAGCTCCGACGAGGTCAGCTGGGGGGCTTTCTTTGTGTAAGCAACGAGAAACCTGAAAGAAGCATTTTTTAACTAAGTCCTGCTGAGTCATTCATGAGTTTTTAGCCGCCTTGCTTCTTCTCACAGACTCTCTACTCTCATGCCA
+
CCCCCCCFCFFFGGGGGGGGGGGGGGHHGGGGGHHHGGHHHHHHHHHHHHHHHHHHHHHHHHHHHHHHHHHHGHGGHHHHHHHGGHHHHHHHHHHHHHHHHHHHHHHHHHHHHGGGGGGGGHHHHHHHGGGGGGGGGGGGGGGGGGFFFFFFFFFFFFFFFFFFFFFFFFFFFFFFFFFFFFFFFFFFFFFFFFFFFFFFFFFFFFFFFFFFFFFFFFFFFFFFFFFFFFFFFFFFFFFFFFFFFFFFFF0
@M05620:45:000000000-G6HP7:1:1101:22269:6739 1:N:0:144
TACCTGTACTGGGGAAGCATTTGAATATCCCCCCATGGTGATGGGGACGGAGAACTGCTCCATAAACACAGGCAACGTGCCTAACTTTCCCGGGAAGATGAAGTCAAAGAGCGACCACAGCTCTCGGAGGTTATTTTGCATCGGTGAGCCAGACAGAATGATCCGATGAGGGGTGCGAAACTATTTGAGGAAAGGAAGCACCTTTTTATTAAATTTACCTTTTAGCAATCGCCATTCCTACCCTAAAGATC
+
DCCDDFFFFFFFGGGGGGGGGGHHHHHHHHHGGGGHHHGHHHHHHGGGGGGGGHHHHHHHHHHHHHHHHHHHGHHHGHHHHHHHHHHHHHHGGGGGGHHHHHHHHHHHHHHHGGGGGHHHHHHHHGGGGGEHHHHHHHHGHHGGGGGHHHHHHGHHGHHHHHHHHGGGHHHGGCEGGEFGGHGHHHGGGGFGGGGGGGGGGFFFFFFFFFFFFHHHHHFHHFFFFFFFFFFFFFFFFFFHFFFFFFFFFFF
@M05620:45:000000000-G6HP7:1:1101:13743:6739 1:N:0:144
TACCTGTACTGGGGAAGCATTTGAATATCCCCCCATGGTGATGGGGACGGAGAACTGCTCCATAAACACAGGCAACGTGCCTAACTTTCCCGGGAAGATGAAGTCAAAGAGCGACCACAGCTCTCGGAGGTTATTTTGCATCGGTGAGCCAGACAGAATGATCCGATGAGGGGTGCGAAACTATTTGAGGAAAGGAAGCACCTTTTTATTAAATTTACCTTTTAGCAATCGCCATTCCTACCCTAAAGATC
+
BBBBBFFFFFFFGGGGGGGGGGHHHHHHHHHGGGGHHHBGFHHHHGGGGGGGGHHHHHHHHHHHHHHHHHHHGHHHGHHHHHHHHHHHHHHGGGGGGGHHHHHHHHHHHHHHGGGGGHHHHHHHHGGGGGGHHHHHHHHHHHGGGGGGHHHHHGHHHHHHHHHHHGGGHHHGGGGGGGGGGGGGGGGGFGFGGGGGGEGGGFFFFFFFFFFFFFFFFFBFFFFFFFFFFFFFFFFFFFFFFFFFFFFFFFF
@M05620:45:000000000-G6HP7:1:1101:9677:6747 1:N:0:144
CATCCTGACCCTGAAGTACCCCGGCTTGATTTCTGACATTAGATCGGAAGAGCACACGTCTGAACTCCAGTCACAGCGATAGATCTCGTATGCCGTCTTCTGCTTGAAAAAAAAAAAACAAAAAAGATCGCTCTAAAAGATAGTAACTACACATACATTGTGATATGAGAGGCAACCACTCACCCGACCTTACGCCTCAAATCCTGATACTCAGTACCACGCTATCAAGCCCTACTTATAGCTCTTCTTAT
+
DCDDDFFFFFFFGGGGGGGGGGGGGGGGHHHHHHHHHHHHHHGHHHGGGGHHHHHHHGHHHGHHHHHHHHHHHHHHHGGHGGHHHHHHGGHHHHGGGHGHHHHHHHHHFHHEECGC<<//?=0//..11..0<.11110.000<000000<<0000:00000000000000....<<..0/:0..----.000..-..00<000000<000000:0<000...<./0000..//.<00:00<0000000<<
@M05620:45:000000000-G6HP7:1:1101:26027:6786 1:N:0:144
AAACCAAGCAGACACTCACCGCTCCCTCGCCACAGGCCAATAGTTTGTCCTCACTGAGTTGGCAACAAGTGGCTGCTGTGGCTGCCATTTTTCTGGTGATGGCCATCAGCTCCGACGAGGTCAGCTGGGGGGCTTTCTTTGTGTAAGCAACGAGAAACCTGAAAGAAGCATTTTTTAACTAAGTCCTGCTGAGTCATTCATGAGTTTTTAGCCGCCTTGCTTCTTCTCACAGACTCTCTACTCTCATGCCA
+
DCCDCCDFDFFFGGGGGGGGGGGGGGHHGGGGGHHHGGHHHHHHHHHHHHHHHHHHHHHHHHHHHHHHHHHHGHGGHHHHHHHGGHHHHHHHHHHHHHHHHHHHHHHHHHHHHGGGGGGGGHHHHHHHGGGGGGGGGGGGGGGGGGFFFFFFFFFFFFFFFFFFFFFFFFFFFFHFFFFFHFFFFFFFFFFFFFFFFFFFFFFFFFFHFFFFFFFFFFFFHHHFFFFFFFFFFFFFFFFFFFFFFFFFFF0
@M05620:45:000000000-G6HP7:1:1101:23868:6798 1:N:0:144
AAACCAAGCAGACACTCACCGCTCCCTCGCCACAGGCCAATAGTTTGTCCTCACTGAGTTGGCAACAAGTGGCTGCTGTGGCTGCCATTTTTCTGGTGATGGCCATCAGCTCCGACGAGGTCAGCTGGGGGGCTTTCTTTGTGTAAGCAACGAGAAACCTGAAAGAAGCATTTTTTAACTAAGTCCTGCTGAGTCATTCATGAGTTTTTAGCCGCCTTGCTTCTTCTCACAGACTCTCTACTCTCATGCCA
+
CCCCCCCFAFFFGGGGGGGGGGGGGGHHGGGGGHHHGGHHHGHHHHHHHHHHHHHHHHHHHHHHHHHHHGHHGHGGHHHHHHHGGHHHHHHHHHHHHHHHHHHHHHHHHHHHHGGGGGGGGHHHHHHHGGGGGGGGGGGGGGGGGGFFFFFFFFFFFFFFFFFFFFFFFFFFFFFFFFFFFFFFFFFFFFFFFFFFFFFFFFFFFFFFFFFFFFFFFFFFFFFFFFFFFFFFFFFFFFFFFFFFFFFFFFF
@M05620:45:000000000-G6HP7:1:1101:22150:6824 1:N:0:144
AAACCAAGCAGACACTCACCGCTCCCTCGCCACAGGCCAATAGTTTGTCCTCACTGAGTTGGCAACAAGTGGCTGCTGTGGCTGCCATTTTTCTGGTGATGGCCATCAGCTCCGACGAGGTCAGCTGGGGGGCTTTCTTTGTGTAAGCAACGAGAAACCTGAAAGAAGCATTTTTTAACTAAGTCCTGCTGAGTCATTCATGAGTTTTTAGCCGCCTTGCTTCTTCTCACAGACTCTCTACTCTCATGCCA
+
DCDDDCCFCFFFGGGGGGGGGGGGGGHHGGGGGHHHGGHHHHHHHHHHHHHHHHHHHHHHHHHHHHHHHGHHGHGGHHHHHHHGGHHHHHHHHHHHHHHHHHHHHHHHHHHHHGGGGGGGGHHHHHHHGGGGGGGGGGGGGGGGGGFFFFFFFFFFFF?FFFFFFFFFFFFFFFHFFFFFFFFFFFFFFFFFFFFFFFFFHHHFFFHFFFFFFFFFFFFFHFFFHHHFHFFFFFFFFFFFFFFFFFFFFFB
@M05620:45:000000000-G6HP7:1:1101:17049:6830 1:N:0:144
AAACCAAGCAGACACTCACCGCTCCCTCGCCACAGGCCAATAGTTTGTCCTCACTGAGTTGGCAACAAGTGGCTGCTGTGGCTGCCATTTTTCTGGTGATGGCCATCAGCTCCGACGAGGTCAGCTGGGGGGCTTTCTTTGTGTAAGCAACGAGAAACCTGAAAGAAGCATTTTTTAACTAAGTCCTGCTGAGTCATTCATGAGTTTTTAGCCGCCTTGCTTCTTCTCACAGACTCTCTACTCTCATGCCA
+
DCDDCCDFCFFFGGGGGGGGGGGGGGHHGGGGGHHHGGHHHHHHHHHHHHHHHHHHHHHHHHHHHHHHHHHHGHGGHHHHHHHGGHHHHHHHHHHHHHHHHHHHHHHHHHHHHGGGGGGGGHHHHHHHGGGGGGGGGGGGGGGGGGFFFFFFFFFFFFFFFFFFFFFFFFFFFFHFFFFHFFFFHHFFFFFFFFFFFFFFFFFFFFFFFFFFFFFFFFFFHFHFHHHFFHFFFFFFFFFHHFFHFFFFFFF
@M05620:45:000000000-G6HP7:1:1101:7348:6830 1:N:0:144
CATCCTGACCCTGAAGTACCCCATTGAGCATGGCATCGTCACCAACTGGGACGACATGGAGAAGATCTGGCACCACACCTTCTACAACGAGCTGCGCGTGGCCCCGGAGGAGCACCCAGTGCTGCTGACCGAGGCCCCCCTGAACCCCAAGGCCAACAGAGAGAAGATGACTCAGGTGAGGCTCGGCCGACGCCCGTGCTCCTCCCGTCCTTTCCCCAGTCCTTTTCTGCCCGGCTTGATTTCTGACATTT
+
BBBBBFFBFFFFGGGGGGGGGGGHHHHHHFHHHGHHHGHHHGHH2EGHHGGHGGGGGHHFHHGGCGHHHHHHHGHHEGGHHHHHHHGHGGGGGGHGGGGGGGHHGGGDGGCGHHHHGEHHHHHHHHFBHHG<@FGGGGGGGGGHHHGGGGHGHGGGGGGGGBD?FFGGGFGGGGGGGGGFGGGGFFFFCFFFFFFFDFFFFFFFFFFFFFFFFF9BF.DFF/BFFFFFFFFFF;FFF-.;FFFFF/F/BF/
@M05620:45:000000000-G6HP7:1:1101:7366:6831 1:N:0:144
CATCCTGACCCTGAAGTACCCCATTGAGCATGGCATCGTCACCAACTGGGACGACATGGAGAAGATCTGGCACCACACCTTCTACAACGAGCTGCGCGTGGCCCCGGAGGAGCACCCAGTGCTGCTGACCGAGGCCCCCCTGAACCCCAAGGCCAACAGAGAGAAGATGACTCAGGTGAGGCTCGGCCGACGCCCGTGCTCCTCCCGTCCTTTCCCCAGTCATTTTCTGCCCGGCTTGATTTCTGACATTA
+
DCCDDFFFFFFFGGGGGGGGGGGHHHHHHHHHHHHHHGHHHGHHHGHHHHHHGGGGGHHHHHHHHHHHHHHHHGHHHGGHHHHHHHHHGGGGGHHGGGGGGGHHGGGGGGGGHHHHGGHHHHHHHHHHHHGGGGGGGGGGGGHHHHGGGGHGHHGGGGGGGGGGGGGGGGGGGGGGGGGGGGGGFFFFFFFFFFFFDFFFFFFFFFFEFFFFFFFFFFFFFFFFFFHHHFFFFFFFFFFFFFFFFFFFFF0
@M05620:45:000000000-G6HP7:1:1101:21487:6837 1:N:0:144
CATCCTGACCCTGAAGTACCCCATTGAGCATGGCATCGTCACCAACTGGGACGACATGGAGAAGATCTGGCACCACACCTTCTACAACGAGCTGCGCGTGGCCCCGGAGGAGCACCCAGTGCTGCTGACCGAGGCCCCCCTGAACCCCAAGGCCAACAGAGAGAAGATGACTCAGGTGAGGCTCGGCCGACGCCCGTGCTCCTCCCGTCCTTTCCCCAGTCATTTTCTGCCCGGCTTGATTTCTGACATTA
+
CCCCCFFFFFFFGGGGGGGGGGGHHHHHHHHHHHHHHGHHHGHHHGHHHHHHGGGGGHHHHHHHHHHHHHHHHGHHHGGHHHHHHHHHGGGGGHHGGGGGGGHHGGGGGGGGHHHHGGHHHHHHHHHHHHGGGGGGGGGGGGHHHHGGGGHGHHGGGGGGGGGGGGGGGGGGGGGGGGGGGGGGFFFFFFFFFFFFFFFFFFFFFFFFFFFFFFFFFFFFFFFFFFFFFEFFFFFFFFAFFFFFFBFFFF0
@M05620:45:000000000-G6HP7:1:1101:7469:6852 1:N:0:144
CATCCTGACCCTGAAGTACCCCATTGAGCATGGCATCGTCACCAACTGGGACGACATGGAGAAGATCTGGCACCACACCTTCTACAACGAGCTGCGCGTGGCCCCGGAGGAGCACCCAGTGCTGCTGACCGAGGCCCCCCTGAACCCCAAGGCCAACAGAGAGAAGATGACTCAGGTGAGGCTCGGCCGACGCCCGTGCTCCTCCCGTCCTTTCCCCAGTCATTTTCTGCCCGGCTTGATTTCTGACATTA
+
AABBBFFFFFFFGGGGGGGGGGGHHGFFHHHHFHHHHGHHHGHHHGHHHGHHGGGGGHHFHHHGGDHHHHHHHGHHHGGHHHHHHHHHGFGGGHGGGGEGGGHHGGGCGGGFHHHHGGHGHGGFHHHHHHGFGGGGGGGGGGGHHHGGGGHGHHGGGGGGGGGGGGGGFGGGGGGGGGFGGGGGFFFFFACDFFFFFFFEEFFFFFFEDDFFFFFFFFFBFFFFFFFFFFFFFAABF;.FFFFFFFFFFF/
@M05620:45:000000000-G6HP7:1:1101:22622:6856 1:N:0:144
AAACCAAGCAGACACTCACCGCTCCCTCGCCACAGGCCAATAGTTTGTCCTCACTGAGTTGGCAACAAGTGGCTGCTGTGGCTGCCATTTTTCTGGTGATGGCCATCAGCTCCGACGAGGTCAGCTGGGGGGCTTTCTTTGTGTAAGCAACGAGAAACCTGAAAGAAGCATTTTTTAACTAAGTCCTGCTGAGTCATTCATGAGTTTTTAGCCGCCTTGCTTCTTCTCACAGACTCTCTACTCTCATGCCC
+
BABBCBCFCFFFGGGGGGGGGGGGGGHHGGGGGHHGGGHHHHHHHHHHHHHHHHHHHHGGHHHGHHHHHGHHGHGGFHHHHHHGGHHHHHHHHHHHHHGHHHHHHHHHHHGHHGGGGGFGGHHHHHHHGGGGGGGGGGGGGGGGGGFFFFFFFFFFFFFFFFFFFFFFFFFFFFFFFFFFFFFFFFFFFFFFFFFFFFFFFFFFFFFFFFFFFFFFFFFFFFFFFFFFFFFFFFFFFFFFFFFFFFFFFF/
@M05620:45:000000000-G6HP7:1:1101:6436:6860 1:N:0:144
CATCCTGACCCTGAAGTACCCCATTGAGCATGGCATCGTCACCAACTGGGACGACATGGAGAAGATCTGGCACCACACCTTCTACAACGAGCTGCGCGTGGCCCCGGAGGAGCACCCAGTGCTGCTGACCGAGGCCCCCCTGAACCCCAAGGCCAACAGAGAGAAGATGACTCAGGTGAGGCTCGGCCGACGCCCGTGCTCCTCCCGTCCTTTCCCCAGTCATTTTCTGCCCGGCTTGATTTCTGACCTTT
+
A@AAAFFFFFFFGFCGGGGGGGGHHHFHHHHHHHGHHGHHHGHHHGHHHHHHGGGGGHGHHHHHFHHHHHHHHGHHHGGHHHHHHHHHGGGGGHHGGGGGGGGHGGGGGGGGHHHHGGHGGHHHHHFFFHGGGGGGGGFGGG/FHHGGDEGGEHGEFGFGGBFEFGBFGGGGGGFGGFBFGGGGFFFFF9DFAFFA9A..BFFFFF?9ADDFFFFFFFFBBFFFFFFBF/BEDFFFFC.BFF/B//9/BF/
@M05620:45:000000000-G6HP7:1:1101:20981:6860 1:N:0:144
TACCTGTACTGGGGAAGCATTTGAATATCCCCCCATGGTGATGGGGACGGAGAACTGCTCCATAAACACAGGCAACGTGCCTAACTTTCCCGGGAAGATGAAGTCAAAGAGCGACCACAGCTCTCGGAGGTTATTTTGCATCGGTGAGCCAGACAGAATGATCCGATGAGGGGTGCGAAACTATTTGAGGAAAGGAAGCACCTTTTTATTAAATTTACCTTTTAGCAATCGCCATTCCTACCCTAAAGATC
+
CCCCCFFFFFFFGGGGGGGGGGHHHHHHHHHGGGGHHHHHHHHHHGGGGGGGGHHHHHHHHHHHHHHHHHHHGHHHGHHHHHHHHHHHHHHGGGGGGHHHHHHHHHHHHHHHGGGGGHHHHHHHHGGGGGGHHHHHHHHHHHGGGGGHHHHHHGHHHHHHHHHHHGGGHHHGGCDGGGGGGGGGGGGGGFGGGGFGGGGGGFFFFFFFFFFFFFFFFFFFFFFFFFFFFFFFFFFFFFFFFFFFFFFFFFF
@M05620:45:000000000-G6HP7:1:1101:19688:6866 1:N:0:144
AGATTACTGCAACAGTTCCCCCTGGACCTGGAAAAGTTTCTTGCCTGGCTTACAGAAGCTGAAACAACTGCCAATGTCCTACAGGATGCTACCCGTAAGGAAAGGCTCCTAGAAGACTCCAAGGGAGTAAAAGAGCTGATGAAACAATGGCAAGTAAGTCAGGCATTTCCGCTTTAGCACTCTTGTGGATCCAATTGAACAATTCTCAGCATTTGTACTTGTAACTGACAAGCCAGGGACAAAACAATGAT
+
CCBCCFFFFFFFGGGGGGGGGGGGHHHHHHHHHHHHHHHHHHHHHHHHHHHHHHHHHHHHHHHHHHHHHHHHHHHHHHHHHHHHHHHHHHHHHHGGGGHHHHHHHHHHGHHHHHHHHHHHHHHGGGGGHHHHHGHHHHHHHHHHHHHHHHHHHGHHHHHHHHGHHHHHHHGGGGGHGHHHHHHHHHHGHHHHGFHHHHFFHHHHHHHGHHHHHHHHHFHHHGHGHHHHHHHHHGGGGGGGGFFGGGGGFFF
@M05620:45:000000000-G6HP7:1:1101:20997:6867 1:N:0:144
TACCTGTACTGGGGAAGCATTTGAATATCCCCCCATGGTGATGGGGACGGAGAACTGCTCCATAAACACAGGCAACGTGCCTAACTTTCCCGGGAAGATGAAGTCAAAGAGCGACCACAGCTCTCGGAGGTTATTTTGCATCGGTGAGCCAGACAGAATGATCCGATGAGGGGTGCGAAACTATTTGAGGAAAGGAAGCACCTTTTTATTAAATTTACCTTTTAGCAATCGCCATTCCTACCCTAAAGATC
+
AAABAFFFFFFFGGFGCGFGGCFFHFHFHHHGGGGHHGGFHHHFEEAFGGGGGHGGHHHHHGHHHHHGHGHGGEHGEGEHHBGHHHHHHHGCFG?G?HHHDFFHHFGHHHHHGGGG/FCFHHHHHGGGGGGFGGHEHHHHHHGDFFFHFHGHEGHHBFFHDGGHHFGGFFHGGCDGFDD?CFFGGGGEAFBBFF.;/AEFGFFFFFF?FFBBFFFFBBFFFFFEFFFFFF?EFFFBBFFBFFFFB.9/FFF
@M05620:45:000000000-G6HP7:1:1101:6449:6876 1:N:0:144
CATCCTGACCCTGAAGTACCCCATTGAGCATGGCATCGTCACCAACTGGGACGACATGGAGAAGATCTGGCACCACACCTTCTACAACGAGCTGCGCGTGGCCCCGGAGGAGCACCCAGTGCTGCTGACCGAGGCCCCCCTGAACCCCAAGGCCAACAGAGAGAAGATGACTCAGGTGAGGCTCGGCCGACGCCCGTGCTCCTCCCGTCCTTTCCCCAGTCATTTTCTGCCCGGCTTGATTTCTGACATTT
+
EDDEEFFFFFFFGGGGGGGGGGGHHHGHHHHHHHHHHGHHHGHHHGHHHHHHGGGGGHHHHHHHHHHHHHHHHGHHHGGHHHHHHHHHGGGGGHHGGGGGGGHHGGGGGGGGHHHHGGHHHHHHHHHHHHGGGGGGGGGGGGHHHHGGGGHGHHGGGGGGGGGGGGGGGGGGGGGGHGGGGGGGFFFFFFFFFFFFDFFFFFFFFFFFFFFFFFFFFFFFFFFFFFFFHFFFFFFFFFAFFFFFF<FFFF1
@M05620:45:000000000-G6HP7:1:1101:20966:6876 1:N:0:144
TACCTGTACTGGGGAAGCATTTGAATATCCCCCCATGGTGATGGGGACGGAGAACTGCTCCATAAACACAGGCAACGTGCCTAACTTTCCCGGGAAGATGAAGTCAAAGAGCGACCACAGCTCTCGGAGGTTATTTTGCATCGGTGAGCCAGACAGAATGATCCGATGAGGGGTGCGAAACTATTTGAGGAAAGGAAGCACCTTTTTATTAAATTTACCTTTTAGCAATCGCCATTCCTACCCTAAAGATC
+
ABCCCFFFFFFFGGGGEGGGGGHHGGHHHHGGGGGHHHGHHHHHGGGGGGGGGHHHHHHHHHHHGHHHHHHHGHHHEHHHHHHHGHHHHHHGGGEGGHHHGHHHHHHHHHHHGGGGGHHHHHHHHGGGGGDHHHHHHHHHHHGGGGGHGHHHHGHHHHHHHHHHHGGGHHFGGGDGFDFGGGGGGGGGEFFGGGGGGGGFFFFFFFFFFFFFBFFFFFFFFFFFFFFFFFFFFFFFFFFFFFFFFFFFFFF
@M05620:45:000000000-G6HP7:1:1101:19676:6880 1:N:0:144
AGATTACTGCAACAGTTCCCCCTGGACCTGGAAAAGTTTCTTGCCTGGCTTACAGAAGCTGAAACAACTGCCAATGTCCTACAGGATGCTACCCGTAAGGAAAGGCTCCTAGAAGACTCCAAGGGAGTAAAAGAGCTGATGAAACAATGGCAAGTAAGTCAGGCATTTCCGCTTTAGCACTCTTGTGGATCCAATTGAACAATTCTCAGCATTTGTACTTGTAACTGACAAGCCAGGGACAAAACAATGAT
+
CCCBBFFFFFFFGGGGGGGGGGGGHHHHHHHHHHHHGHHHHHHHHHHHHHHHHHHHHHHHHHHHHHGHHHHHHHHHHHHHHHHHHHHHHHHHHHGGGGHHHHHFFHHHGHHHHHHHHHHHHHHGGFGGHHHHHGHHHHGHHHHGHHHHHHHGHGHGHHHHHHHHHHHHHHGGGGGHHHHHHHHHHGHGGHHHGHHHHFGHHHHHHHHHGHGHHHHHHGHHHHHGGHHGHHGHGGGGGGGGEFFGGGGGGFC
@M05620:45:000000000-G6HP7:1:1101:17059:6881 1:N:0:144
CATCCTGACCCTGAAGTACCCCATTGAGCATGGCATCGTCACCAACTGGGACGACATGGAGAAGATCTGGCACCACACCTTCTACAACGAGCTGCGCGTGGCCCCGGAGGAGCACCCAGTGCTGCTGACCGAGGCCCCCCTGAACCCCAAGGCCAACAGAGAGAAGATGACTCAGGTGAGGCTCGGCCGACGCCCGTGCTCCTCCCGTCCTTTCCCCAGTCATTTTCTGCCCGGCTTGATTTCTGACATTA
+
DDDDDFFFFFFFGGGGGGGGGGGHHHHHHHHHHHHHHGHHHGHHHGHHHHHHGGGGGHHHHHHHHHHHHHHHHGHHHGGHHHHHHHHHGGGGGHHGGGGGGGHHGGGGGGGGHHHHGGHHHHHHHHHHHHGGGGGGGGGGGGHHHHGGGGHGHHGGGGGGGGGGGGGGGGGGGGGGGGGGGGGGFFFFFFFFFFFFDFFFFFFFFFFFFFFFFFFFFFFFFFFFFFFFFFFFFFFFFFAFFFFFFBFFFF0
@M05620:45:000000000-G6HP7:1:1101:12153:6899 1:N:0:144
AGATTACTGCAACAGTTCCCCCTGGACCTGGAAAAGTTTCTTGCCTGGCTTACAGAAGCTGAAACAACTGCCAATGTCCTACAGGATGCTACCCGTAAGGAAAGGCTCCTAGAAGACTCCAAGGGAGTAAAAGAGCTGATGAAACAATGGCAAGTAAGTCAGGCATTTCCGCTTTAGCACTCTTGTGGATCCAATTGAACAATTCTCAGCATTTGTACTTGTAACTGACAAGCCAGGGACAAAACAAAGAT
+
BBABCFFFDFFDGGFBFGGGGGGGGGHHHHHHHHHHHHHHHHHHHHHHHHH3BBGGHHHHHHHHHHHHHHHHHHHHHHHHEFGHHGHHHHFGHHGGEFGGGHFGHHHHGHHHHHHHHHHHHHHGEEGFHFHHHGHHHHGHHGHHHHHHGHHHHGHHHHHHHHHHHHHHHHGGGGGHHHHHHHHHHHHGHHHHGHHHHGGGGHHHHHHHHHHHHHHHHHHHHHGHHHHHHGGHHGGGGGGGGFFGGGGGGGF
@M05620:45:000000000-G6HP7:1:1101:22201:6917 1:N:0:144
CATCCTGACCCTGAAGTACCCCGGCTTGATTTCTGACATTAGATCGGAAGAGCACACGTCTGAACTCCAGTCACAGCGATAGATCTCGTATGCCGTCTTCTGCTTGAAAAAAAAAAAAAAAAAAAAAAACAAAGGAGTAAAAGATAAACAATAGAAAAAAATAAAGAAAACCGACAAAACGCACGATAAAGCATAAATACAAAGCGATGAACAAATAATAAGAAGCAGAAAGCAACACACAAAGAATAGTA
+
CCBCCFFFFFFFGGGGGGGGGGGGGGGGHHHHHHHHHHHHGHHHHHGGGGHHHHHHHGGHHGHHHHHHHHHHHHHHHGGHGGFGEGHHFGHHHHGGGHGHHHGHHHHHHHHE>CC>><<<<>----:-:..9.//:./;0900:0099009000000/9--./////./;/.-----/99--9--....////////////////9...;//9/./;/////;//////://9//..;:..9.//./;///
@M05620:45:000000000-G6HP7:1:1101:24785:6926 1:N:0:144
TACCTGTACTGGGGAAGAGTGTAGCAATCGCCATTCCTACCCTAAAGATCGGAAGAGCACACGTCTGAACTCCAGTCACAGCGATAGATCTCGTATGCCGTCTTCTGCTTGAAAAAAAAAAAAAAATAATGACATTCTTTAGTTCCCACCGTCTAACCTTTCACTACAACATTTTACCCACCTACCCACTTCAACATCCCATCCAATTCCATCTCCTTTCTTCATCCCCCCTCCTCACTATACTGCATACC
+
ABBCCFFFFFFFGGGGGGGFGGFHHHHHHGGGGGHHHHHHHHHHHHHHHHHGGGGHHHHHHHGHHHGHHHHHHGHHHHHHHHGFHGGGHHHHHGGHHHHGGGHGHHHHHHHHHHHHGGGGGD<//-0111111<=1111100000<00.<.....<0.00000;00:00;:/00:0;9/0;A.09.:0.9;B00;0/0/.00/:00000:00;09009000000000...--.:/;0.00000099000;/
@M05620:45:000000000-G6HP7:1:1101:21618:6926 1:N:0:144
AAACCAAGCAGACACTCACCGCTCCCTCGCCACAGGCCAATAGTTTGTCCTCACTGAGTTGGCAACAAGTGGCTGCTGTGGCTGCCATTTTTCTGGTGATGGCCATCAGCTCCGACGAGGTCAGCTGGGGGGCTTTCTTTGTGTAAGCAACGAGAAACCTGAAAGAAGCATTTTTTAACTAAGTCCTGCTGAGTCATTCATGAGTTTTTAGCCGCCTTGCTTCTTCTCACAGACTCTCTACTCTCATGCCA
+
DDDDDCDFCFFFGGGGGGGGGGGGGGHHGGGGGHHHGGHHHHHHHHHHHHHHHHHHHHHHHHHHHHHHHHHHGHGGHHHHHHHGGHHHHHHHHHHHHHHHHHHHHHHHHHHHHGGGGGGGGHHHHHHHGGGGGGGGGGGGGGGGGGFFFFFFFFFFFFFFFFFFFFFFFFFFFFHFFFFFFFFFFFHFFFFFFFFFFFFFFFFFFFFFFFFFFFFFFFFFFFFFFFHFHFFFFFFFFFFFFFFFFFFFFFB
@M05620:45:000000000-G6HP7:1:1101:23534:6934 1:N:0:144
CATCCTGACCCTGAAGTACCCCATTGAGCATGGCATCGTCACCAACTGGGACGACATGGAGAAGATCTGGCACCACACCTTCTACAACGAGCTGCGCGTGGCCCCGGAGGAGCACCCAGTGCTGCTGACCGAGGCCCCCCTGAACCCCAAGGCCAACAGAGAGAAGATGACTCAGGTGAGGCTCGGCCGACGCCCGTGCTCCTCCCGTCCTTTCCCCAGTCATTTTCTGCCCGGCTTGATTTCTGACATTT
+
CBCCCFFFFFFFGGGGGGGGGGGHHHFHHHHGHGGHHGHHHGHHEGHHHHHHGEFEGHHFHGGGFHHHDGHHHGGHEGGHHHHFHHHHGGGGGFGGGFGGGEHHGGGCFG?DGHHHGGFGHHHHHHHEHHGCGGGGGGGGGGGHHHGGG.GEHHFGGGGBFFG?FFEGGFGGGGGGGGBFGFGGADFFF@DFFFFC@DDFFFFFFFFADFFFFFFFFEAFF/FFFFFFFFFFB;CCFA.FFFFFFBB9FF/
@M05620:45:000000000-G6HP7:1:1101:23514:6942 1:N:0:144
CATCCTGACCCTGAAGTACCCCATTGAGCATGGCATCGTCACCAACTGGGACGACATGGAGAAGATCTGGCACCACACCTTCTACAACGAGCTGCGCGTGGCCCCGGAGGAGCACCCAGTGCTGCTGACCGAGGCCCCCCTGAACCCCAAGGCCAACAGAGAGAAGATGACTCAGGTGAGGCTCGGCCGACGCCCGTGCTCCTCCCGTCCTTTCCCCAGTCATTTTCTGCCCGGCTTGATTTCTGACATTT
+
DDEEDFFFFFFFGGGGGGGGGGGHHHHHHHHHHHHHHGHHHGHHHGHHHHHHGGGGGHHHHHHHHHHHHHHHHGHHHGGHHHHHHHHHGGGGGHHGGGGGGGHHGGGGGGGGHHHHGGHHHHHHHHHHHHGGGGGGGGGGGGHHHHGGGGHGHHGGGGGGGGGGGGGGGGGGGGGGHGGGGGGGFFFFFFFFFFFFDFFFFFFFFFFFFFFFFHFFFFFFFFFFFFFFFFFFFFFFFFBFFFFFFFFFFF1
@M05620:45:000000000-G6HP7:1:1101:5953:6987 1:N:0:144
AAACCAAGCAGACACTCACCGCTCCCTCGCCACAGGCCAATAGTTTGTCCTCACTGAGTTGGCAACAAGTGGCTGCTGTGGCTGCCATTTTTCTGGTGATGGCCATCAGCTCCGACGAGGTCAGCTGGGGGGCTTTCTTTGTGTAAGCAACGAGAAACCTGAAAGAAGCATTTTTTAACTAAGTCCTGCTGAGTCATTCATGAGTTTTTAGCCGCCTTGCTTCTTCTCACAGACTCTCTACTCTCATGCCA
+
AABBBBBFBFFFGGGGGGFGE?GGGGHHGGGGGHHHGGHHHFHFHHGHHHHHHHHHHHHHHHHFHHHHGFHHGHGGHHGFFHHGGGGHFHHHHHHGHHHHHHHHHGFHGFGHHGGGGEDFFFHHHFHHGGGGGGGGFGGGGFGGFBFFFFFFFFFAFFFFFFFFFFFFFFFFFFFFEFFFFFFFFFFFFFFFFFFFFFFFFFFFFFFFFFFFFFFFFDFFFFFFFFFFFFFFFFFFFFFFFFFFFFFFFF/
@M05620:45:000000000-G6HP7:1:1101:14157:6987 1:N:0:144
AGATTACTGCAACAGTTCCCCCTGGACCTGGAAAAGTTTCTTGCCTGGCTTACAGAAGCTGAAACAACTGCCAATGTCCTACAGGATGCTACCCGTAAGGAAAGGCTCCTAGAAGACTCCAAGGGAGTAAAAGAGCTGATGAAACAATGGCAAGTAAGTCAGGCATTTCCGCTTTAGCACTCTTGTGGATCCAATTGAACAATTCTCAGCATTTGTACTTGTAACTGACAAGCCAGGGACAAAACAAAGAT
+
ABBBBFFFFF4DGGBGGGGGGGGGHHHHHHHFHFHHHHHHHHHHHHHHHHHHHHHHHHHHHHHHHHHHHHHHHHHHHHHHHHHHGGHHHHHHHHGGEEGGEGFGHHHHGHHHHHHHHHHHHHHGEFEEHHHHHGHHHHHHHHHHHHHHHGHHHGHHHHHHHHHHHHHHHHGGGGGHEHHHHHHHHHHGHHHHHBGHHGDFHFGHHHHHHGHHHHHHHHHHHHHHHHHHFHHHHGGGEDGGGGFGGGGGGGG
@M05620:45:000000000-G6HP7:1:1101:14172:7005 1:N:0:144
AGATTACTGCAACAGTTCCCCCTGGACCTGGAAAAGTTTCTTGCCTGGCTTACAGAAGCTGAAACAACTGCCAATGTCCTACAGGATGCTACCCGTAAGGAAAGGCTCCTAGAAGACTCCAAGGGAGTAAAAGAGCTGATGAAACAATGGCAAGTAAGTCAGGCATTTCCGCTTTAGCACTCTTGTGGATCCAATTGAACAATTCTCAGCATTTGTACTTGTAACTGACAAGCCAGGGACAAAACAAAGAT
+
BBBBBFFFFFFFGGGGGGGGGGGFGHHHHHHHHHHHGHHHHHHHHHHHHHHHHHHHHHHHHHHHHHGHHHHHHHHHGHHHGHGHHHGHHHFHHHGFEFHGFHGHHHHHGHHHHHHHHHHHHHHGE?EEHFHHHGHHHHHHHFHHHHHHHGHGHGGHHHHHGGCFHHHHFHGGGGGHHHHHHHHHHFGGHHHGHHHHHDFHHHHHHHHHHHHHHHHHHHHHHHGGHGHHFHGHHGEGGGGGGGFGGGGGGGF
@M05620:45:000000000-G6HP7:1:1101:14156:7013 1:N:0:144
AGATTACTGCAACAGTTCCCCCTGGACCTGGAAAAGTTTCTTGCCTGGCTTACAGAAGCTGAAACAACTGCCAATGTCCTACAGGATGCTACCCGTAAGGAAAGGCTCCTAGAAGACTCCAAGGGAGTAAAAGAGCTGATGAAACAATGGCAAGTAAGTCAGGCATTTCCGCTTTAGCACTCTTGTGGATCCAATTGAACAATTCTCAGCATTTGTACTTGTAACTGACAAGCCAGGGACAAAACAAAGAT
+
BBBBBFFFFFFFGGFGGGGGGGGGHHHHHHHHHHHHHHHHHHHHHHHHHHHHHHHHHHHHHHHHHHGHHHHHHHHHHHHHHHHHHHHHHHGHHHGGGGHGGHGHHHHHGHHHHHHHHHHHHHHGEFFFHFHHHGHHHHHHHHHHHHHHHHHGHGHHHHHHHHGHGHHHHHGGGGGHHHGHHHHHHGGGHHHHGBHHHHFFHHHHHHHFHHHHHHHHHGHGHHHGHHHGFHGHHGGGGGGGGGFFGGGGGGC
@M05620:45:000000000-G6HP7:1:1101:19088:7013 1:N:0:144
AGATTACTGCAACAGTTCCCCCTGGACCTGGAAAAGTTTCTTGCCTGGCTTACAGAAGCTGAAACAACTGCCAATGTCCTCCAGGATGCTACCCGTAAGGAAAGGCTCCTAGAAGACTCCAAGGGAGTAAAAGAGCTGATGAAACAATGGCAAGTAAGTCAGGCATTTCCGCTTTAGCACTCTTGTGGATCCAATTGAACAATTCTCAGCATTTGTACTTGTAACTGACAAGCCAGGGACAAAACAAAGAT
+
BBAABBFFFFFBGFFGGGGGGGGGHGHGHHHGHDFBGHHHHHGHHHHHHHHHHHFHHFGHHGHHHHGHHHHHHHHGHHHH5FGGHGHGHHHHHHGF?FHHH3GC1FHHGHHFGFHHHHHF3FFFEGEGCHH43/FGHHGHHHGHHGGHEHH0FFGHFBHHDH0GCHHHHHCGGEG1DGFHHHHHHGHAFHHH00DGGGHHHGDHHHHHHGFHGHHHHFHHCGHGFGG0/0CAGGGF?DFG.F/AF.EF//;
@M05620:45:000000000-G6HP7:1:1101:7816:7015 1:N:0:144
AAACCAAGCAGACACTCACCGCTCCCTCGCCACAGGCCAATAGTTTGTCCTCACTGAGTTGGCAACAAGTGGCTGCTGTGGCTGCCATTTTTCTGGTGATGGCCATCAGCTCCGACGAGGTCAGCTGGGGGGCTTTCTTTGTGTAAGCAACGAGAAACCTGAAAGAAGCATTTTTTAACTAAGTCCTGCTGAGTCATTCATGAGTTTTTAGCCGCCTTGCTTCTTCTCACAGACTCTCTACTCTCATGCCA
+
DDDDDDDFDFFFGGGGGGGGGGGGGGHHGGGGGHHHGGHHHHHHHHHHHHHHHHHHHHGHHHHHHHHHHHHHGHGGHHHHHHHGGHHHHHHHHHHHHHHHHHHHHHHHHHHHHGGGGGGGGHHHHHHHGGGGGGGGGGGGGGGGGGFFFFFFFFFFFFFFFFFFFFFFFFFFFFHFFFFHFFFFFFFFFFFFFFFFFFHHFFFFFFFFFFFFFFFFFFFFFHHFHFFFFFFFFFFFFFFFFFFFFFFBFFB
@M05620:45:000000000-G6HP7:1:1101:25798:7024 1:N:0:144
AAACCAAGCAGACACTCACCGCTCCCTCGCCACAGGCCAATAGTTTGTCCTCACTGAGTTGGCAACAAGTGGCTGCTGTGGCTGCCATTTTTCTGGTGATGGCCATCAGCTCCGACGAGGTCAGCTGGGGGGCTTTCTTTGTGTAAGCAACGAGAAACCTGAAAGAAGCATTTTTTAACTAAGTCCTGCTGAGTCATTCATGAGTTTTTAGCCGCCTTGCTTCTTCTCACAGACTCTCTACTCTCATGCCA
+
CCCCCCCFCFFFGGGGGGGGGGGGGGHHGGGGGHHHGGHHHHHHHHHHHHHHHHHHHHHHHHHHHHHHHHHHGHGGHHHHHHHGGHHHHHHHHHHHHHHHHHHHHHHHHHHHHGGGGGGGGHHHHHHHGGGGGGGGGGGGGGGGGGFFFFFFFFFFFFFFFFFFFFFFFFFFFFFFFFFFFFFFFFFFFFFFFFFFFFFFFFFFFFFFFFFFFFFFFFFFFFFFFFFFFFFFFFFFFFFFFFFFFFFFFFF
@M05620:45:000000000-G6HP7:1:1101:5040:7028 1:N:0:144
CATCCTGACCCTGAAGTACCCCATTGAGCATGGCATCGTCACCAACTGGGACGACATGGAGAAGATCTGGCACCACACCTTCTACAACGAGCTGCGCGTGGCCCCGGAGGAGCACCCAGTGCTGCTGACCGAGGCCCCCCTGAACCCCAAGGCCAACAGAGAGAAGATGACTCAGGTGAGGCTCGGCCGACGCCCGTGCTCCTCCCGTCCTTTCCCCAGTCATTTTCTGCCCGGCTTGATTTCTGACATTA
+
CBCCCFFFFFFFGGGGGGGGGGGHHHHHHHHHHHHHHGHHHGHHHGHHHHHHGGGGGHHFHHHHHHHGHHHHHGHHHGGHHHHHHHHHGGGGGHHGGGGGGGHHGGGGGGGGHHHHGGHHHHHHHHHHHHGGGGGGGGGGGGHHHHGGGGHGHHGGGGGGGGGGGGGGGGGGGGGGFGGGGGGGFFFFFFFFFFFFFFFFFFFFFFFFFFDFFFFFFFFFFFFFFFFFFFFFDAFFFAFFFFFFFFFFFF/
@M05620:45:000000000-G6HP7:1:1101:19087:7035 1:N:0:144
AGATTACTGCAACAGTTCCCCCTGGACCTGGAAAAGTTTCTTGCCTGGCTTACAGAAGCTGAAACAACTGCCAATGTCCTACAGGATGCTACCCGTAAGGAAAGGCTCCTAGAAGACTCCAAGGGAGTAAAAGAGCTGATGAAACAATGGCAAGTAAGTCAGGCATTTCCGCTTTAGCACTCTTGTGGATCCAATTGAACAATTCTCAGCATTTGTACTTGTAACTGACAAGCCAGGGACAAAACAAAGAT
+
CCCCCFFFFFFFGGGGGGGGGGGGHHHHHHHHHHHHHHHHHHHHHHHHHHHHHHHHHHHHHHHHHHHHHHHHHHHHHHHHHHHHHHHHHHHHHHGGGGHHHHHHHHHHGHHHHHHHHHHHHHHGGFGGHHHHHGHHHHHHHHHHHHHHHHHHHGHHHHHHHHHHHHHHHHGGGGGHHHHHHHHHHGHGHHHHHHHHHHFHHHHHHHHHHHHHHHHHHHHHHGHHHHHHHHHHGGGGGGGGEFGGGGGGGGF
@M05620:45:000000000-G6HP7:1:1101:6940:7042 1:N:0:144
AAACCAAGCAGACACTCACCGCTCCCTCGCCACAGGCCAATAGTTTGTCCTCACTGAGTTGGCAACAAGTGGCTGCTGTGGCTGCCATTTTTCTGGTGATGGCCATCAGCTCCGACGAGGTCAGCTGGGGGGCTTTCTTTGTGTAAGCAACGAGAAACCTGAAAGAAGCATTTTTTAACTAAGTCCTGCTGAGTCATTCATGAGTTTTTAGCCGCCTTGCTTCTTCTCACAGACTCTCTACTCTCATGCCA
+
CCDDDCCFDFFFGGGGGGGGGGGGGGHHGGGGGHHHGGHHHHHHHHHHHHHHHHHHHHHHHHHHHHHHHHHHGHGGHHHHHHHGGHHHHHHHHHHHHHHHHHHHHHHHHHHHHGGGGGGGFHHHHHHHGGGGGGGGGGGGGGGGGGFFFFFFFFFFFFFFFFFFFFFFFFFFFFHFFFFHHFFFFFFFFFFFFFFFFFHFFFFFFFFFFFFFFFFFFFFFHHHFFFFFFFFFFFFFFFFFFFFHFFFFFFF
@M05620:45:000000000-G6HP7:1:1101:23198:7045 1:N:0:144
CATCCTGACCCTGAAGTACCCCATTGAGCATGGCATCGTCACCAACTGGGACGACATGGAGAAGATCTGGCACCACACCTTCTACAACGAGCTGCGCGTGGCCCCGGAGGAGCACCCAGTGCTGCTGACCGAGGCCCCCCTGAACCCCAAGGCCAACAGAGAGAAGATGACTCAGGTGAGGCTCGGCCGACGCCCGTGCTCCTCCCGTCCTTTCCCCAGTCATTTTCTGCCCGGCTTGATTTCTGACATTA
+
CCCCCFFFFFFFGGGGGGGGGGGHHHHHHHHHHHHHHGHHHGHHHGHHHHHHGGGGGHHHHHHHHHHHHHHHHGHHHGGHHHHHHHHHGGGGGHHGGGGGGGHHGGGGGGGGHHHHGGHHHHHHHHHHHHGGGGGGGGGGGGGHHHGGGGHGHHGGGGGGGGGGGGGGFGGGGGGGGGGGGGGGFFFFFFFFFFFFFFFFFFFFFFDFFFFFFFFFFFFFFFFFFFFFFBFFAFFFFFAFFFFFFEFFBF0
@M05620:45:000000000-G6HP7:1:1101:18094:7055 1:N:0:144
CATCCTGACCCTGAAGTACCCCATTGAGCATGGCATCGTCACCAACTGGGACGACATGGAGAAGATCTGGCACCACACCTTCTACAACGAGCTGCGCGTGGCCCCGGAGGAGCACCCAGTGCTGCTGACCGAGGCCCCCCTGAACCCCAAGGCCAACAGAGAGAAGATGACTCAGGTGAGGCTCGGCCGACGCCCGTGCTCCTCCCGTCCTTTCCCCAGTCATTTTCTGCCCGGCTTGATTTCGACATTAG
+
DDDDDFFFFFFFGGGGGGGGGGGHHHHHHHHHHHHHHGHHHGHHHGHHHHHHGGGGGHHHHHHHHHHHHHHHHGHHHGGHHHHHHHHHGGGGGHHGGGGGGGHHGGGGGGGGHHHHGGHHHHHHHHHHHHGGGGGGGGGGGGHHHHGGGGHGHHGGGGGGGGGGGGGGGGGGGGGGHGGGGGGGFFFFFFFFFFFFDFFFFFFFFFFFFFFFFFFFFFFFFFFFFFFFFFFFFFFFFFFFFFFFAEADF0<
@M05620:45:000000000-G6HP7:1:1101:23207:7064 1:N:0:144
CATCCTGACCCTGAAGTACCCCATTGAGCATGGCATCGTCACCAACTGGGACGACATGGAGAAGATCTGGCACCACACCTTCTACAACGAGCTGCGCGTGGCCCCGGAGGAGCACCCAGTGCTGCTGACCGAGGCCCCCCTGAACCCCAAGGCCAACAGAGAGAAGATGACTCAGGTGAGGCTCGGCCGACGCCCGTGCTCCTCCCGTCCTTTCCCCAGTCATTTTCTGCCCGGCTTGATTTCTGACATTT
+
BBBBBFFFFFFFGGGGGGGGGGGHHHHHHHHHHHHHHGHHGGHHHGHHHHHHGGGGGHHHHHHHHHHHHHHHHGHHHGGHHHHHHHHHGGGGGHHGGGGGGGHHGGGGGGGGHHHHGGGGHHHHHHHHHHGGGGGGGGGGGGHHHHGGGGHGHHGGGGGGGGGGGGGGGGGGGGGGGGGGGGGGFFFFFFFFFFFF@FFFFFFFFFFFFFDFFFFFFFDFFFFFFFFFFFFFDFFFFA;FFFFFF/FFFF/
@M05620:45:000000000-G6HP7:1:1101:24304:7069 1:N:0:144
TACCTGTACTGGGGAAGCATTTGAATATCCCCCCATGGTGATGGGGACGGAGAACTGCTCCATAAACACAGGCAACGTGCCTAACTTTCCCGGGAAGATGAAGTCAAAGAGCGACCACAGCTCTCGGAGGTTATTTTGCATCGGTGAGCCAGACAGAATGATCCGATGAGGGGTGCGAAACTATTTGAGGAAAGGAAGCACCTTTTTATTAAATTTACCTTTTAGCAATCGCCATTCCTACCCTAAAGATC
+
BBCCCFFFFFFFGGGGGGGGGGHHHHHHHHHGGGGHHHGHHHHHHGGGGGGGGHHHHHHHHHHHHHHHHHHHGHHHGHHHHHHHHHHHHHHGGGGGGHHHHHHHHHHHHHHHGGGGGHHHHHHHHGGGGGEHHHHHHHHHHHGGGGGHHHHHHGHHHHHHHHHHHGGGHHHGGGGGGFGGGGGGGGGGGGGGGFGGGGGFFFFFFFFFFFFFFFFFFFFFFFFFFFFFFFFFFFFFFFFFFFFFFFFFFFF
@M05620:45:000000000-G6HP7:1:1101:9913:7075 1:N:0:144
CATCCTGACCCTGAAGTACCCCATTGAGCATGGCATCGTCACCAACTGGGACGACATGGAGAAGATCTGGCACCACACCTTCTACAACGAGCTGCGCGTGGCCCCGGAGGAGCACCCAGTGCTGCTGACCGAGGCCCCCCTGAACCCCAAGGCCAACAGAGAGAAGATGACTCAGGTGAGGCTCGGCCGACGCCCGTGCTCCTCCCGTCCTTTCCCCAGTCATTTTCTGCCCGGCTTGATTTCTGACATTA
+
CCCDCFFFFFFFGGGGGGGGGGGHHHHHHHHHHHHHHGHHHGHHHGHHHHHHGGGGGHHHHHHHHHHHHHHHHGHHHGGHHHHHHHHHGGGGGHHGGGGGGGHHGGGGGGGGHHHHGGHHHHHHHHHHHHGGGGGGGGGGGGHHHHGGGGHGHHGGGGGGGGGGGGGGGGGGGGGGGGGGGGGGFFFFFFFFFFFF@DDFFFFFFFFFFFFFFFFFFFFFFFFFFFHFFFFFFFFFFFFFFFFFFFFFFF0
@M05620:45:000000000-G6HP7:1:1101:17574:7093 1:N:0:144
CATCCTGACCCTGAAGTACCCCATTGAGCATGGCATCGTCACCAACTGGGACGACATGGAGAAGATCTGGCACCACACCTTCTACAACGAGCTGCGCGTGGCCCCGGAGGAGCACCCAGTGCTGCTGACCGAGGCCCCCCTGAACCCCAAGGCCAACAGAGAGAAGATGACTCAGGTGAGGCTCGGCCGACGCCCGTGCTCCTCCCGTCCTTTCCCCAGTCATTTTCTGCCCGGCTTGATTTCTGACATTA
+
DCCDDFFFFFFFGGGGGGGGGGGHHHHHHHHHHHHHHGHHHGHHHGHHHHHHGGGGGHHGHHHHHHHHHHHHHGHHHGGHHHHHHHHHGGGGGHHGGGGGGGHHGGGGGGGGHHHHGGHHHHHHHHHHHHGGGGGGGGGGGGHHHHGGGGHGHHGGGGGGGGGGGGGGGGGGGGGGHGGGGGGGFFFFFFFFFFFFCFFFFFFFFFFFFFFFHFFFFBDFF0FFFFFFFFFFFFFFFFAFFFFFFBFFFF0
@M05620:45:000000000-G6HP7:1:1101:15628:7103 1:N:0:144
TACCTGTACTGGGGAAGCATTTGAATATCCCCCCATGGTGATGGGGACGGAGAACTGCTCCATAAACACAGGCAACGTGCCTAACTTTCCCGGGAAGATGAAGTCAAAGAGCGACCACAGCTCTCGGAGGTTATTTTGCATCGGTGAGCCAGACAGAATGATCCGATGAGGGGTGCGAAACTATTTGAGGAAAGGAAGCACCTTTTTATTAAATTTACCTTTTAGCAATCGCCATTCCTACCCTAAAGATC
+
CCCCCFFFFFFFGGGGGGGGGGHHHHHHHHHGGGGHHHGHHHHHHGGGGGGGGHHHHHHHHHHHHHHHHHHHGHHHGHHHHHHHHHHHHHHGGGGGGHHHHHHHHHHHHHHHGGGGGHHGHHHHHGGGGGGHHHHHHHHHHHGGGGGHHHHHHGHHHHHHHHHHHGGGHHHGGEEGGGFGGGGGGGGGGFFGGGGFGGGGGFFFFFFFFFFFFFFFFFFFFFFFFFFFFFFFFFFFFFFFFFFFFFFFFFF
@M05620:45:000000000-G6HP7:1:1101:14375:7117 1:N:0:144
AGATTACTGCAACAGTTCCCCCTGGACCTGGAAAAGTTTCTTGCCTGGCTTACAGAAGCTGAAACAACTGCCAATGTCCTACAGGATGCTACCCGTAAGGAAAGGCTCCTAGAAGACTCCAAGGGAGTAAAAGAGCTGATGAAACAATGGCAAGTAAGTCAGGCATTTCCGCTTTAGCACTCTTGTGGATCCAATTGAACAATTCTCAGCATTTGTACTTGTAACTGACAAGCCAGGGACAAAACAAAGAT
+
BBBBBFFFFF4BGGFGGGGGGGGGHHHHHHHHBDFHGHHHHHHHHHHHGHHGHHHHFHHHHHHHHHHHHHHHGFHHHHHHHHHFHGGGHHGHHHGGGEGGGFFGHHHHGHHHGHHHHHHHHGHFE?EEHHHHHGHHHHHHHHHHHHHHGFHHHGHHHHHHHHEGHHHHHHGGGGGHGHHHHHHHHGHGHHHHGCHHHDDFHHHHHHHHHGHHHHHHFGHFHHHHHHHHGHHHGGGGGGGGGGFGGGGGFGG
@M05620:45:000000000-G6HP7:1:1101:14393:7132 1:N:0:144
AGATTACTGCAACAGTTCCCCCTGGACCTGGAAAAGTTTCTTGCCTGGCTTACAGAAGCTGAAACAACTGCCAATGTCCTACAGGATGCTACCCGTAAGGAAAGGCTCCTAGAAGACTCCAAGGGAGTAAAAGAGCTGATGAAACAATGGCAAGTAAGTCAGGCATTTCCGCTTTAGCACTCTTGTGGATCCAATTGAACAATTCTCAGCATTTGTACTTGTAACTGACAAGCCAGGGACAAAACAAAGAT
+
BBCBCFFFFFFFGGGGGGGGGGGGHHHHHHHHHHHHBGHHHHHHHHHHHHHHHHHHHHHHHGHHHHHHHHHHHGHHHHHHFHGHHHHHHHFFHHGF@EFFFFFFHHHHGHHHHGHHHHHHGHHGD?FEFEFHHGHHHHEHHGGFHHHHHHHGHGGGHHGGFFFHHHGHHHGGGGGHHGHHHHHHHFGGHHHHEGHHHFDHFFHHHHHFGHGFHHHHHFHHHHHGHHHGGHHHGGEFGGGGGGFFGGFFFGC
@M05620:45:000000000-G6HP7:1:1101:24758:7157 1:N:0:144
AGATTACTGCAACAGTTCCCCCTGGACCTGGAAAAGTTTCTTGCCTGGCTTACAGAAGCTGAAACAACTGCCAATGTCCTACAGGATGCTACCCGTAAGGAAAGGCTCCTAGAAGACTCCAAGGGAGTAAAAGAGCTGATGAAACAATGGCAAGTAAGTCAGGCATTTCCGCTTTAGCACTCTTGTGGATCCAATTGAACAATTCTCAGCATTTGTACTTGTAACTGACAAGCCAGGGACAAAACAAAGAT
+
BBBCCFFFFFFFGGGGGGGGGGGGGHHHHHHHHHHHHHHHHHHHHHHHHHHHHHHGHHHHHHHHHHHHHHHHHHHHHHHHHHHHHHHHHHHHHHGGGGHHHHHHHHHHGHHHHHHHHHHHHGHGGHGGHHHHHGHHHHGHHHHHHGHHHHHHHGHHHHHHHHHHHHHHHHGGGGGHFHHHHHHHHHHGHHHHHHHHHHFHHHHHHHHFGHHHHHHHHGHHHHHFHHHGGGGHHGGGGGGGGGGGGGGGGGF
@M05620:45:000000000-G6HP7:1:1101:8695:7157 1:N:0:144
TACCTGTACTGGGGAAGCATTTGAATATCCCCCCATGGTGATGGGGACGGAGAACTGCTCCATAAACACAGGCAACGTGCCTAACTTTCCCGGGAAGATGAAGTCAAAGAGCGACCACAGCTCTCGGAGGTTATTTTGCATCGGTGAGCCAGACAGAATGATCCGATGAGGGGTGCGAAACTATTTGAGGAAAGGAAGCACCTTTTTATTAAATTTACCTTTTAGCAATCGCCATTCCTACCCTAAAGATC
+
CCCCCFFFFFFFGGGGGGGGGGHHHHHHHHHGGGGHHHHHHHHHHGGGGGGGGHHHHHHHHHHHHHHHHHHHGHHHGHHHHHHHHHHHHHHGGGGGGGHHHHHHHHHHHHHHGGGGGHHHHHHHHGGGGGGHHHHHHHHHHHGGGGGHHHHHGGHHHHHHHHHHHGGGHHHGGFGGGFGGGGGGGGGGGG9FGGGGGGGGGFFFFFFFFFFFFFFFFFFFFFFFFFFBFFFFFFEFFFFFFFFFFFFFFFF
@M05620:45:000000000-G6HP7:1:1101:14785:7164 1:N:0:144
AAACCAAGCAGACACTCACCGCTCCCTCGCCACAGGCCAATAGTTTGTCCTCACTGAGTTGGCAACAAGTGGCTGCTGTGGCTGCCATTTTTCTGGTGATGGCCATCAGCTCCGACGAGGTCAGCTGGGGGGCTTTCTTTGTGTAAGCAACGAGAAACCTGAAAGAAGCATTTTTTAACTAAGTCCTGCTGAGTCATTCATGAGTTTTTAGCCGCCTTGCTTCTTCTCACAGACTCTCTACTCTCATGCCA
+
DDDCCCCFCFFFGGGGGGGGGGGGGGHHGGGGGHHHGGHHHHHGHHHHHHHHHHHHHHGHHHHHHHHHHHHHGHGGHGHHHHHGGHHHHHHHHHHHHHHHHHHHHHHHHHHHHGGGGGGGFHGHGHHHGGGGGGGGGGGGGGGGGGFFFFFFFFFFFFFFFFFFFFFFFFFFFFFFFFFFFFFFFFHFFFFFFFFFFFFFFFFFFFFFFFFHFFFFFFFFFFFFFFFFFFFFFFFFFFFHHFFFFFFFFF0
@M05620:45:000000000-G6HP7:1:1101:24759:7179 1:N:0:144
AGATTACTGCAACAGTTCCCCCTGGACCTGGAAAAGTTTCTTGCCTGGCTTACAGAAGCTGAAACAACTGCCAATGTCCTACAGGATGCTACCCGTAAGGAAAGGCTCCTAGAAGACTCCAAGGGAGTAAAAGAGCTGATGAAACAATGGCAAGTAAGTCAGGCATTTCCGCTTTAGCACTCTTGTGGATCCAATTGAACAATTCTCAGCATTTGTACTTGTAACTGACAAGCCAGGGACAAAACAAAGAT
+
ABBAAFFFFFFFGGGGGGGGGGGGHHHHHGHHHHGHFGHHHHHHHHHHHHHHHHHHHHHHHHHHHHHHHHHHHHHHHHHHHHHFHHHHHHHHHHGGGGHGGHHHHHHHGHHHHHHHHGGHHHHFEHGFHHHHHGHHHHHHHHHHHHHHHHHHHGHHFHHHHHBFHHHHHHGGGGGH1FHGHHHHHHHGHGHHHHHHFGDFHGHHHHHHFHHHHCGHHCGHCGHFHHHHHGHFFFFG.AEGGGGGGGGGEFC
@M05620:45:000000000-G6HP7:1:1101:14778:7180 1:N:0:144
AAACCAAGCAGACACTCACCGCTCCCTCGCCACAGGCCAATAGTTTGTCCTCACTGAGTTGGCAACAAGTGGCTGCTGTGGCTGCCATTTTTCTGGTGATGGCCATCAGCTCCGACGAGGTCAGCTGGGGGGCTTTCTTTGTGTAAGCAACGAGAAACCTGAAAGAAGCATTTTTTAACTAAGTCCTGCTGAGTCATTCATGAGTTTTTAGCCGCCTTGCTTCTTCTCACAGACTCTCTACTCTCATGCCA
+
CBCCCBCFCFFFGGGGGGGGGGGGGGHHGGGGGHHHGGHHHHHHHHHHHHHHHHHHHHGHHHHHHHHHGGGHGHGGHHHHHHHGGHHHHHHHHHHHHHGHHHHHHHHHHHHHHGGGGGGGGHFHHHHHGGGGGGGGGGGGGGGGGGFFFFFFFFFDFFFFFFFFFFFFFFFFFFFFFFFFFFFFFFFFFFFFFBFFFFFFFFFFFFFFFFFFFFFFFFFFFFFFFFFFFFFFFFFFFFFFFFFFFFFFFFB
@M05620:45:000000000-G6HP7:1:1101:7522:7183 1:N:0:144
AAACCAAGCAGACACTCACCGCTCCCTCGCCACAGGCCAATAGTTTGTCCTCACTGAGTTGGCAACAAGTGGCTGCTGTGGCTGCCATTTTTCTGGTGATGGCCATCAGCTCCGACGAGGTCAGCTGGGGGGCTTTCTTTGTGTAAGCAACGAGAAACCTGAAAGAAGCATTTTTTAACTAAGTCCTGCTGAGTCATTCATGAGTTTTTAGCCGCCTTGCTTCTTCTCACAGACTCTCTACTCTCATGCCA
+
ABBBBBBFBFFFGGGGGGGGGGGGGGHHGGGGGHHHGGGGHHHHHHHHHGHGHHHHHHHHHHHHHHHHHGHHGHGGHHHHHHHGGHHHHHHHHHHHHHFHHHHHHHHHHHHHHGGGGECGBGHHHHHHGGGGGGGGGGGGGFFFGGFFFFFFFFFFFFFFFFFFFFFFFFFFFFFFFFFFFFFFFFFFFFFFFFFFFFFFFFFFFFFFFFFFF.@DFDFFFFFFFFFFFFFFFFFFFFFFFFFFFFFBFF/
@M05620:45:000000000-G6HP7:1:1101:24885:7197 1:N:0:144
CATCCTGACCCTGAAGTACCCCATTGAGCATGGCATCGTCACCAACTGGGACGACATGGAGAAGATCTGGCACCACACCTTCTACAACGAGCTGCGCGTGGCCCCGGAGGAGCACCCAGTGCTGCTGACCGAGGCCCCCCTGAACCCCAAGGCCAACAGAGAGAAGATGACTCAGGTGAGGCTCGGCCGACGCCCGTGCTCCTCCCGTCCTTTCCCCAGTCATTTTCTGCCCGGCTTGATTTCTGACATTA
+
CCCDCFFFFFFFGGGGGGGGGGGHHHHHHHHHHHHHHGHHHGHHHGHHHHHHGGGGGHHHHHHHHHHHHHHHHGHHHGGHHHHHHHHHGGGGGHHGGGGGGGHHGGGGGGGGHHHHGGHHHHHHHHHHHHGGGGGGGGGGGGHHHHGGGGHGHGGGGGGGGGGGFGGGGGGGGGGGGGGGGGGGFFFFFFFFFFFFFFFFFFFFFFFFFFFFFFFFFFFFFFFFFFFFHFFFFFFFFFFFFFFFFBFFFF0
@M05620:45:000000000-G6HP7:1:1101:19978:7233 1:N:0:144
CATCCTGACCCTGAAGTACCCCATTGAGCATGGCATCGTCACCAACTGGGACGACATGGAGAAGATCTGGCACCACACCTTCTACAACGAGCTGCGCGTGGCCCCGGAGGAGCACCCAGTGCTGCTGACCGAGGCCCCCCTGAACCCCAAGGCCAACAGAGAGAAGATGACTCAGGTGAGGCTCGGCCGACGCCCGTGCTCCTCCCGTCCTTTCCCCAGTCATTTTCTGCCCGGCTTGATTTCTGACATTT
+
CCCCCFFFFFFFGGGGGGGGGGGHHHHHHHHHHHHHHGHHHGHHHGHHHHHHGGGGGHHGHHHHHHHHHHHHHGHHHGGHHHHHHGHHGGGGGHHGGGGGGFHHGGGGGGGGHHHHGGHHHHHHHHHHHHGGGGGGGGGGGGHHHHGGGDHGHHGGGGGFGGGGGGGGGGGGGGGGGGGGGGGGFFFFFFFFFFFFBFFFFFFFFFFFFFFFFFFFFFFFFFFFFFFFFFFFFFFFFFFFFFFF0BFFFF0
@M05620:45:000000000-G6HP7:1:1101:19993:7242 1:N:0:144
CATCCTGACCCTGAAGTACCCCATTGAGCATGGCATCGTCACCAACTGGGACGACATGGAGAAGATCTGGCACCACACCTTCTACAACGAGCTGCGCGTGGCCCCGGAGGAGCACCCAGTGCTGCTGACCGAGGCCCCCCTGAACCCCAAGGCCAACAGAGAGAAGATGACTCAGGTGAGGCTCGGCCGACGCCCGTGCTCCTCCCGTCCTTTCCCCAGTCATTTTCTGCCCGGCTTGATTTCTGACATTA
+
CCCCCFFFFFFFGGGGGGGGGGGHHHHHHHHHHHHHHGHHHGHHHGHHHHHHGGGGGHHHHHHHHHHHHHHHHGHHHGGHHHHHHHHHGGGGGHHGGGGGGGHHGGGGGGGGHHHHGGHGHHHHHHHHHHGGGGGGGGGGGGHHHHGGGGHGHHGGGGGGGGGFFGGGGGGGGGGGGGGGGGGGFFFFFCFFFFFF@DDFFFFFFFFEDDDFFFFFFFFFFFFFFFFFFFFFFFFFFFAFFFFFFBBFFF0
@M05620:45:000000000-G6HP7:1:1101:19974:7252 1:N:0:144
CATCCTGACCCTGAAGTACCCCATTGAGCATGGCATCGTCACCAACTGGGACGACATGGAGAAGATCTGGCACCACACCTTCTACAACGAGCTGCGCGTGGCCCCGGAGGAGCACCCAGTGCTGCTGACCGAGGCCCCCCTGAACCCCAAGGCCAACAGAGAGAAGATGACTCAGGTGAGGCTCGGCCGACGCCCGTGCTCCTCCCGTCCTTTCCCCAGTCATTTTCTGCCCGGCTTGATTTCTGACATTA
+
CCCCCFFFFFFFGGGGGGGGGGGHHHHHHHHHHHHHHGHHGGHHHGHHHHHHGGGGGHHHHHHHHHHHHHHHHGHHHGGHHHHHHHHHGGGGGHHGGGGGGGHHGGGGGGGGHHHHGGHHHHHHHHHHHHGGGGGGGGGGGGHHHHGGGGHGHHGGGGGGGGGGGGGGGGGGGGGGGGGGGGGGFFFFFFFFFFFFFFFFFFFFFFFFFFFFFFFFFFFFFFFFFFFFFFFFFFFFFFAFFFFFFFFFFF0
@M05620:45:000000000-G6HP7:1:1101:22483:7259 1:N:0:144
TACCTGTACTGGGGAAGCATTTGAATATCCCCCCATGGTGATGGGGACGGAGAACTGCTCCATAAACACAGGCAACGTGCCTAACTTTCCCGGGAAGATGAAGTCAAAGAGCGACCACAGCTCTCGGAGGTTATTTTGCATCGGTGAGCCAGACAGAATGATCCGATGAGGGGTGCGAAACTATTTGAGGAAAGGAAGCACCTTTTTATTAAATTTACCTTTTAGCAATCGCCATTCCTACCCTAAAGATC
+
CBCCCFFFFFFFGGGGGGGGGGHHFGHHHHHGGGGHHHGHHHHHHGGGGGGGGHHHHHHHHHHHHHHHHHHHGHHHGHHHHHHHHHHHHHHGGGGGGHHHHHHHHHHHHHHGGGGGGHHHHHHHHGGGGGGHHHHHHHHGHHGGGGGHHHHHHGHHHHHHHHHHHGGGHHHGGEFGGGGGGGGGGGGGGGFGGGGGGGGGGFFFFFFFFFFFFFFFFFFFFFFFFFF;FFFFFFFFFFFFFFFFFFFFFFF
@M05620:45:000000000-G6HP7:1:1101:6618:7281 1:N:0:144
CATCCTGACCCTGAAGTACCCCATTGAGCATGGCATCGTCACCAACTGGGACGACATGGAGAAGATCTGGCACCACACCTTCTACAACGAGCTGCGCGTGGCCCCGGAGGAGCACCCAGTGCTGCTGACCGAGGCCCCCCTGAACCCCAAGGCCAACAGAGAGAAGATGACTCAGGTGAGGCTCGGCCGACGCCCGTGCTCCTCCCGTCCTTTCCCCAGTCATTTTCTGCCCGGCTTGATTTCTCACATTA
+
>A>AA@1DFFFFAGG1FGGGGGACDBDA1DFB00GGHCGHAABFEAFHC/0FEEEGEGF1FFEBGBABEGHHGFFHEEGHHHHFHFHF?/EE>CCEEGEEEEHHC?/CC??BHHGHGGHHHGBGHHHEHHG@@C?CCCC-:CCFHHGFGG.CC:EGE?BBFFBGGGFF9BBF090;BB0..9E9@-------9@@-9-;-/:9BF--EBAFBB/BFB-A/9//BBB//9B/9;-9-@--9/BFF/;99///
@M05620:45:000000000-G6HP7:1:1101:22486:7284 1:N:0:144
TACCTGTACTGGGGAAGCATTTGAATATCCCCCCATGGTGATGGGGACGGAGAACTGCTCCATAAACACAGGCAACGTGCCTAACTTTCCCGGGAAGATGAAGTCAAAGAGCGACCACAGCTCTCGGAGGTTATTTTGCATCGGTGAGCCAGACAGAATGATCCGATGAGGGGTGCGAAACTATTTGAGGAAAGGAAGCACCTTTTTATTAAATTTACCTTTTAGCAATCGCCATTCCTACCCTAAAGATC
+
1AAAADFBFFBB1AFFEGAEGG3DGFGGGHFFEEEFCF1FEFG1AEFE/AE//BGGBFHHFGGFGDGGFHHACG0G>B/>GF11F@GHEHHEGGEEGCHFGGFHFFDGH0<F/BCC?FGCGGCGH?C<@@?FGHHHHFFDFGAGFGGHHGFFFC/CCGHDGHGHG?E?BCCCC.:9?9AA?FGGFFFGGG0BC9.FFF?/FEFFFFFFFFF/9BFFFFFFBBFFB/B/;B-E?-:FBFFF/-99FFBFFFB
@M05620:45:000000000-G6HP7:1:1101:26157:7314 1:N:0:144
AAACCAAGCAGACACTCACCGCTCCCTCGCCACAGGCCAATAGTTTGTCCTCACTGAGTTGGCAACAAGTGGCTGCTGTGGCTGCCATTTTTCTGGTGATGGCCATCAGCTCCGACGAGGTCAGCTGGGGGGCTTTCTTTGTGTAAGCAACGAGAAACCTGAAAGAAGCATTTTTTAACTAAGTCCTGCTGAGTCATTCATGAGTTTTTAGCCGCCTTGCTTCTTCTCACAGACTCTCTACTCTCATGCCA
+
BBBBBBBFBFFFGGGFGGGGGGGGGEHHGGGGGHHHGGHHHFHHHHHHHHHHHHHHHHHHHHHHHHHGHGHHGGGGFHFHHHHGGHHGHHHHHHHHHHBGHHHHGHHHHHHHHGGGGGGGGHGHHHHHGGCGGGGGGGGGGGGGGGFFFFFDEFDFFFABFFFFFFFFFFFFFFFFFFFFFFFFFFFFFFFFFFFFFFFFFFFFFFFFFFFFFFFFFFFFFFFFFFFFFFFBFFFFFFFFFFFFFFFFFFB
@M05620:45:000000000-G6HP7:1:1101:26141:7321 1:N:0:144
AAACCAAGCAGACACTCACCGCTCCCTCGCCACAGGCCAATAGTTTGTCCTCACTGAGTTGGCAACAAGTGGCTGCTGTGGCTGCCATTTTTCTGGTGATGGCCATCAGCTCCGACGAGGTCAGCTGGGGGGCTTTCTTTGTGTAAGCAACGAGAAACCTGAAAGAAGCATTTTTTAACTAAGTCCTGCTGAGTCATTCATGAGTTTTTAGCCGCCTTGCTTCTTCTCACAGACTCTCTACTCTCATGCCA
+
CBCCCCCFCFFFGGGGGGGGGGGGGGHHGGGGGHHHGGHHHHHHHHHHHHHHHHHHHHHHHHHHHHHHHHHHGHGGHHHHHHHGGHHHHHHHHHHHHHHHHHHHHHHHHHHHHGGGGGGGGHHHHHHHGGGGGGGGGGGGGGGGGGFFFFFFFFFFFFFFFFFFFFFFFFFFFFFFFFFFFFFFFFFFFFFFFFFFFFFFFFFFFFFFFFFFFFFFFFFFFFFFFFFFFFFFFFFFFFFFFFFFFFFFFF0
@M05620:45:000000000-G6HP7:1:1101:11639:7329 1:N:0:144
TACCTGTACTGGGGAAGCATTTGAATATCCCCCCATGGTGATGGGGACGGAGAACTGCTCCATAAACACAGGCAACGTGCCTAACTTTCCCGGGAAGATGAAGTCAAAGAGCGACCACAGCTCTCGGAGGTTATTTTGCATCGGTGAGCCAGACAGAATGATCCGATGAGGGGTGCGAAACTATTTGAGGAAAGGAAGCACCTTTTTATTAAATTTACCTTTTAGCAATCGCCATTCCTACCCTAAAGATC
+
BBBBBFFFFFFFGGGGGGGGGGHHHHFHHHHGGGGHHHHHFHHHHGGGGGGGGHHHHHHHHHHHHHHHHHHHGHHHGHHHHHHHHHHHHHHGGGGGGHHHHHGHHHHHHHHHGGGGGHGHHHHHHGGEGGFHHHHHHHHHHHGGGGGHGHHHHGHHHHHHHHHHHDGGHHHGGGGGGEGBDGGGGGGFEGFFGFGFFGGGGFFFFFFFFFFFFFFFFFFFFFFFFFFFFFFFFFFFFFFFFFFFFFFFFFF
@M05620:45:000000000-G6HP7:1:1101:17543:7336 1:N:0:144
CATCCTGACCCTGAAGTACCCCATTGAGCATGGCATCGTCACCAACTGGGACGACATGGAGAAGATCTGGCACCACACCTTCTACAACGAGCTGCGCGTGGCCCCGGAGGAGCACCCAGTGCTGCTGACCGAGGCCCCCCTGAACCCCAAGGCCAACAGAGAGAAGATGACTCAGGTGAGGCTCGGCCGACGCCCGTGCTCCTCCCGTCCTTTCCCCAGTCATTTTCTGCCCGGCTGATTTCTGACATTAG
+
AAAAAF1DFCFFGGG1GDGFGGEAA1EEF1FA0F0FGAAGHFH1//EHGH0FEEGFGFFGGH0E1AFHD1F0FF>GEEEHHHFGHHHHGG>EFGH>E/EG@?EFEE?C?CG/FHHHGGHHBGHHHHHGHHCCGCGGGGGGGFGHHHGGCCHGHHEGGGGEGGGGGGFGGBFGGGGGGFGFFGEG@@EF@?@@@@@@@ABFFFFFFFFFFFFFFFFFFF-FFBFFFFFFFFFF?;?@@-BFFFFFBB9BF//
@M05620:45:000000000-G6HP7:1:1101:11644:7346 1:N:0:144
TACCTGTACTGGGGAAGCATTTGAATATCCCCCCATGGTGATGGGGACGGAGAACTGCTCCATAAACACAGGCAACGTGCCTAACTTTCCCGGGAAGATGAAGTCAAAGAGCGACCACAGCTCTCGGAGGTTATTTTGCATCGGTGAGCCAGACAGAATGATCCGATGAGGGGTGCGAAACTATTTGAGGAAAGGAAGCACCTTTTTATTAAATTTACCTTTTAGCAATCGCCATTCCTACCCTAAAGATC
+
CBCCCFFFFFFFGGGGGGGGGGHHHHHHHHHGGGGHHHGHHHHHHGGGGGGGGHHHHHHHHHHHHHHHHHHHGHHHGHHHHHHHHHHHHHHGGGGGGHHHHHHHHHHHHHHHGGGGGHHHHHHHHGGGGGGHHHHHHHHHHHGGGGGHHHHHHGHHHHHHHHHHHGGGHHHGGEGGGGGGGGGGGGGFGGFGGGGFGGGGGFFFFFFFFFFFFFFFFFFFFFFFFFFFFFFFFFFFFFFFFFFFFFFFFFF
@M05620:45:000000000-G6HP7:1:1101:8464:7348 1:N:0:144
TACCTGTACTGGGGAAGCATTTGAATATCCCCCCATGGTGATGGGGACGGAGAACTGCTCCATAAACACAGGCAACGTGCCTAACTTTCCCGGGAAGATGAAGTCAAAGAGCGACCACAGCTCTCGGAGGTTATTTTGCATCGGTGAGCCAGACAGAATGATCCGATGAGGGGTGCGAAACTATTTGAGGAAAGGAAGCACCTTTTTATTAAATTTACCTTTTAGCAATCGCCATTCCTACCCTAAAGATC
+
CCCCCFFFFFFFGGGGGGGGGGHHHHHHHHHGGGGHHHHHHHHGHGGGGGGGGHHHHHHHHHHHHHHHHHHHGHHHGHHHHHHHHHHHHHHGGGGGGHHHHHHHHHHHHHHHGGGGGHHHHHHHHGGGGGEHHHHHHHHHHHGGGGGHHHHHHGHHHHHHHHHHHGGGHHHGGEEGGGGGGGGGGGGGGF9FFGGGGGGGGFFFFFFFFFFFFFFFFFBFFFFFFFFFFFEFFFFFFFFFFFFFFBFFFFF
@M05620:45:000000000-G6HP7:1:1101:17554:7349 1:N:0:144
CATCCTGACCCTGAAGTACCCCATTGAGCATGGCATCGTCACCAACTGGGACGACATGGAGAAGATCTGGCACCACACCTTCTACAACGAGCTGCGCGTGGCCCCGGAGGAGCACCCAGTGCTGCTGACCGAGGCCCCCCTGAACCCCAAGGCCAACAGAGAGAAGATGACTCAGGTGAGGCTCGGCCGACGCCCGTGCTCCTCCCGTCCTTTCCCCAGTCATTTTCTGCCCGGCTGATTTCTGACATTAG
+
BBBBBFFFFFFFGGGGGGGGGGGHHHHHHGHGHHEGHGHHHGHHHGHHHHGHGGGGGHHHHHFFHHHHHHHHHGHHGGGHHHHHHHHHGGGGGHHGGGGGGFHHGGGGGGGFHHHHGGHHHHHHHHHHHHGGGGGGGGGGGGHHHHGGGGHGHHGGGGGGGGGGGGGGGGGGGGGGGGGGGGGGFFFFFFFFFFFF@FDFFFFFFFFEFFFFFFFFFFFFFFFFFFFFFFFFDFFFAAFFFFBBFF/BF/:
@M05620:45:000000000-G6HP7:1:1101:12129:7355 1:N:0:144
CATCCTGACCCTGAAGTACCCCATTGAGCATGGCATCGTCACCAACTGGGACGACATGGAGAAGATCTGGCACCACACCTTCTACAACGAGCTGCGCGTGGCCCCGGAGGAGCACCCAGTGCTGCTGACCGAGGCCCCCCTGAACCCCAAGGCCAACAGAGAGAAGATGACTCAGGTGAGGCTCGGCCGACGCCCGTGCTCCTCCCGTCCTTTCCCCAGTCATTTTCTGCCCGGCTTGATTTCTGACATTA
+
CCCCCFFFFFFFGGGGGGGGGGGHHHGHGDGHHHHHHGHHGGHFAFHHHFHHGGGGGHGFHHFFHHHHHHHHHGHHEGGHHHHHHHHHGEGGGHHGGGGGGGHHGGGGGGGGHHHHGGHHHHHHHHHGHHGGGGGGGGGGGGBHHHGGDGHGHHEGGGGEFGGGGGGGGGGGGGGGGGGGGGGGFFFFFCFFFFFFDAFFFFFFFFFFFFFFFFFBFF?FFFFFFFFFFFFFFAFFFA:FFFFFFFFBFF/
@M05620:45:000000000-G6HP7:1:1101:8463:7369 1:N:0:144
TACCTGTACTGGGGAAGCATTTGAATATCCCCCCATGGTGATGGGGACGGAGAACTGCTCCATAAACACAGGCAACGTGCCTAACTTTCCCGGGAAGATGAAGTCAAAGAGCGACCACAGCTCTCGGAGGTTATTTTGCATCGGTGAGCCAGACAGAATGATCCGATGAGGGGTGCGAAACTATTTGAGGAAAGGAAGCACCTTTTTATTAAATTTACCTTTTAGCAATCGCCATTCCTACCCTAAAGATC
+
AABBAFFFFFFFGGGGEGGGGGHCBHHHHHHGGGGHHHGGHHHGHGGGGGGGGHHHHHHHHHHHHHHHHGHHGHHHGHHHHHHHHHHHHHHGGGGEGHHHGHGHHHHGHHHHGGGGGHHHHHHHHGGGGGFHHHHHHHHFHHGGGGGHHHGHAEHHHHHHHHHHHGGGBGGGGDGGGGG??FFFGGGGGFCFFEGGFGGGGFFFFFFFFFFFBFFFFFFFFFFFBFFFFFAEFFFFFFFFFFFFFFFFFFF
@M05620:45:000000000-G6HP7:1:1101:22095:7390 1:N:0:144
AGATTACTGCAACAGTTCCCCCTGGACCTGGAAAAGTTTCTTGCCTGGCTTACAGAAGCTGAAACAACTGCCAATGTCCTACAGGATGCTACCCGTAAGGAAAGGCTCCTAGAAGACTCCAAGGGAGTAAAAGAGCTGATGAAACAATGGCAAGTAAGTCAGGCATTTCCGCTTTAGCACTCTTGTGGATCCAATTGAACAATTCTCAGCATTTGTACTTGTAACTGACAAGCCAGGGACAAAACAAAGAT
+
CCBCCFFFFFFFGGGFGGGGGGGGHHHHHHHHHHHHGHHHHHHHHHHHHHHHHHHHHHHHHGHHHHHHHHHHHHHHHHHHHHHHHHHHHHDGGHGGGGHGHHFGHHHHGHHHHHHHHHHHGHHGGFGFHHHHHGHHHHGHHHHGHHHHHHHHHGHHHHHHHHHHHHHHHHGGGGGHHHHHHHHHHHHGHHHHGHHHHFFFHHHHHHHHHHGHHHHHHFHHHHHHHHHBGFHHHGGGGGGGGGFFGG.FGFF
@M05620:45:000000000-G6HP7:1:1101:24964:7460 1:N:0:144
CATCCTGACCCTGAAGTACCCCATTGAGCATGGCATCGTCACCAACTGGGACGACATGGAGAAGATCTGGCACCACACCTTCTACAACGAGCTGCGCGTGGCCCCGGAGGAGCACCCAGTGCTGCTGACCGAGGCCCCCCTGAACCCCAAGGCCAACAGAGAGAAGATGACTCAGGTGAGGCTCGGCCGACGCCCGTGCTCCTCCCGTCCTTTCCCCAGTCATTTTCTGCCCGGCTTGATTTCTGACATTA
+
DDDDDFFFFFFFGGGGGGGGGGGHHHHHHHHHHHHHHGHHHGHHHGHHHHHHGGGGGHHHHHHHHHHHHHHHHGHHHGGHHHHHHHHHGGGGGHHGGGGGGGHHGGGGGGGGHHHHGGHHHHHHHHHHHHGGGGGGGGGGGGHHHHGGGGHGHHGGGGGGGGGGGGGGGGGGGGGGGGGGGGGGFFFFFFFFFFFFFADFFFFFFFFFFFFFFFFFFFFFFFFFFFFFFFFFFFFFFFBFFFFFFFFBFF0
@M05620:45:000000000-G6HP7:1:1101:19426:7465 1:N:0:144
AAACCAAGCAGACACTCACCGCTCCCTCGCCACAGGCCAATAGTTTGTCCTCACTGAGTTGGCAACAAGTGGCTGCTGTGGCTGCCATTTTTCTGGTGATGGCCATCAGCTCCGACGAGGTCAGCTGGGGGGCTTTCTTTGTGTAAGCAACGAGAAACCTGAAAGAAGCATTTTTTAACTAAGTCCTGCTGAGTCATTCATGAGTTTTTAGCCGCCTTGCTTCTTCTCACAGACTCTCTACTCTCATGCCA
+
CCCCCCCFCFFFGGGGGGGGGGGGGGHHGGGGGHHHGGHHHHHHHHHHHHHHHHHHHHHHHHHHHHHHHHHHGHGGHHHHHHHGGHHHHHHHHHHHHHHHHHHHHHHHHHHHHGGGGGGGGHHHHHHHGGGGGGGGGGGGGGGGGGFFFFFFFFFFFFFFFFFFFFFFFFFFFFFFEFFFFFFFFFFFFFFFFFFFFFFFFFFFFFFFFFFFFFFFFFFFFFFFFFFFFFFFFFFFFFFFFFFFFFFFFF0
@M05620:45:000000000-G6HP7:1:1101:15971:7469 1:N:0:144
CATCCTGACCCTGAAGTACCCCATTGAGCATGGCATCGTCACCAACTGGGACGACATGGAGAAGATCTGGCACCACACCTTCTACAACGAGCTGCGCGTGGCCCCGGAGGAGCACCCAGTGCTGCTGACCGAGGCCCCCCTGAACCCCAAGGCCAACAGAGAGAAGATGACTCAGGTGAGGCTCGGCCGACGCCCGTGCTCCTCCCGTCCTTTCCCCAGTCATTTTCTGCCCGGCTTGATTTCTGACATTT
+
DDDDDFFFFFFFGGGGGGGGGGGHHHHHHHHHHHHHHGHHHGHHHGHHHHHHGGGGGHHHHHHHHHHHHHHHHGHHHGGHHHHHHHHHGGGGGHHGGGGGGGHHGGGGGGGGHHHHGGHGHHHHHHHGHHGGGGGGGGGGGGHHHHGGGGHGHHGGGGGGGGGGGGGGGGGGGGGGHGGGGGGGFFFFFFFFFFFFDFFFFFFFFFFFFFFFFFFFFFFFFBFFFFFFFFFFFAFFFF.FFFFFFBFFFF0
@M05620:45:000000000-G6HP7:1:1101:15988:7473 1:N:0:144
CATCCTGACCCTGAAGTACCCCATTGAGCATGGCATCGTCACCAACTGGGACGACATGGAGAAGATCTGGCACCACACCTTCTACAACGAGCTGCGCGTGGCCCCGGAGGAGCACCCAGTGCTGCTGACCGAGGCCCCCCTGAACCCCAAGGCCAACAGAGAGAAGATGACTCAGGTGAGGCTCGGCCGACGCCCGTGCTCCTCCCGTCCTTTCCCCAGTCATTTTCTGCCCGGCTTGATTTCTGACATTA
+
CCCCCFFFFFFFGGGGGGGGGGGHHHHHHHHHHHHHHGHHHGHHHGHHHHHHGGGGGHHHHHHHHHHHHHHHHGHHHGGHHHHHHHHHGGGGGHHGGGGGGGHHGGGGGGGGHHHHGGHGHHHHHHHHHHGGGGGGGGGGGGHHHHGGGGHGHHGGGGGGGGGGGGGGGGGGGGGGGGGGGGGGFFFFFFFFFFFFFFFFFFFFFFFFFFFFFFFFFFFFFFFFFFFFFFFFFFFFFFAFFFFFFFFFFF0
@M05620:45:000000000-G6HP7:1:1101:19451:7476 1:N:0:144
AAACCAAGCAGACACTCACCGCTCCCTCGCCACAGGCCAATAGTTTGTCCTCACTGAGTTGGCAACAAGTGGCTGCTGTGGCTGCCATTTTTCTGGTGATGGCCATCAGCTCCGACGAGGTCAGCTGGGGGGCTTTCTTTGTGTAAGCAACGAGAAACCTGAAAGAAGCATTTTTTAACTAAGTCCTGCTGAGTCATTCATGAGTTTTTAGCCGCCTTGCTTCTTCTCACAGACTCTCTACTCTCATGCCA
+
BBBBBBBFBFFFGGGGGFGGGGFGGFHHGGGGGHHHGGHCGFHGHHHHHHHHHHHHHHFGHGHFHHHHHHHHGHGGHGFHHHHGGHHFHHHHHHHHHHEHHHHHHHHHHHHHHGGGGGGGGHHHHHHHGGGGGGGGGGGGGGGGFGFFFFFFFFFFFFFFFFFFFFFFFFFFFFFFFFFFFFFFFFFFFFFFF;FFFFFFFFFFFFFFFFFFFFFFFFFFFFFFFFFFFFFFFFFFFFFFFFFFFFFFFF/
@M05620:45:000000000-G6HP7:1:1101:9787:7478 1:N:0:144
AGATTACTGCAACAGTTCCCCCTGGACCTGGAAAAGTTTCTTGCCTGGCTTACAGAAGCTGAAACAACTGCCAATGTCCTACAGGATGCTACCCGTAAGGAAAGGCTCCTAGAAGACTCCAAGGGAGTAAAAGAGCTGATGAAACAATGGCAAGTAAGTCAGGCATTTCCGCTTTAGCACTCTTGTGGATCCAATTGAACAATTCTCAGCATTTGTACTTGTAACTGACAAGCCAGGGACAAAACAAAGAT
+
BBBBBFFFFFFFGGFGGGGGGGGGHHHHHHHHHHHHHHHHHHHHHHHHHHHHHHHHHHHHHHHHHHHHHHHHHHHHHHHHHHHHHHHHHHFHHHGGGGHHHHGHHHHHGHHHHHGHHHHHHHHGGHGGHHHHHGHHHHHHHHHHHHHHHHHHHGHHHHHHHHHHHHHHHHGGGGGHHHHHHHHHHHHGHHHHHCHHHHHGHHHHHHHHHHHHHHHHHHHHHHHHHHHHHHHHHGGGGGGGEFGGGGGGGGG
@M05620:45:000000000-G6HP7:1:1101:10941:7478 1:N:0:144
TACCTGTACTGGGGAAGCATTTGAATATCCCCCCATGGTGATGGGGACGGAGAACTGCTCCATAAACACAGGCAACGTGCCTAACTTTCCCGGGAAGATGAAGTCAAAGAGCGACCACAGCTCTCGGAGGTTATTTTGCATCGGTGAGCCAGACAGAATGATCCGATGAGGGGTGCGAAACTATTTGAGGAAAGGAAGCACCTTTTTATTAAATTTACCTTTTAGCAATCGCCATTCCTACCCTAAAGATC
+
BBBAAFFFFFFFGGGGGGGGGGHHHHHGHHHGGGGHHHGHHHHHHGGGGGGGGHHHHHHHHGHHHHHGHHHHGGHHGHHHHHHGHHHHHHHGGGGGGHHHHHHHGHHHHHHHGGGGGHHHHHHHHGGGGGDGGHHHHHHHHHGGGGGHHHHHHGHHHHHHHHHHHFGGHHHGG:AFGFDGGGGGGGGFEG0FFFFFGGGGGFFFFFFFFFFFFFFFFFFFFFFFFFFFFFFFFFFFFFFFFFFFFFFFFFF
@M05620:45:000000000-G6HP7:1:1101:24959:7479 1:N:0:144
CATCCTGACCCTGAAGTACCCCATTGAGCATGGCATCGTCACCAACTGGGACGACATGGAGAAGATCTGGCACCACACCTTCTACAACGAGCTGCGCGTGGCCCCGGAGGAGCACCCAGTGCTGCTGACCGAGGCCCCCCTGAACCCCAAGGCCAACAGAGAGAAGATGACTCAGGTGAGGCTCGGCCGACGCCCGTGCTCCTCCCGTCCTTTCCCCAGTCATTTTCTGCCCGGCTTGATTTCTGACATTA
+
BABCBFFFFFFFGGGGGFGGGGGHHHFHGHHHHHHHHGHHHGHHHGHHHHHHGGGGGHHHHHHHGHHHGHHHHGHHEGGHHHHGHHHHGGGGGHHGGGGGGGHHGGGGGGGGHHHHGGHHHHHHHHHHHHGGGGGGGGGGGGHHHHGGGGHFHHGGGGGGGGGGGGGGGGGGGGGGGGGGGGGGFFFFFFFFFFFFADDEFFFFFFFEDFFFFFFFFFFFBFFFFFFFFFFFFFCFCFFFFFFFF/;BFF/
@M05620:45:000000000-G6HP7:1:1101:4129:7479 1:N:0:144
CATCCTGACCCTGAAGTACCCCATTGAGCATGGCATCGTCACCAACTGGGACGACATGGAGAAGATCTGGCACCACACCTTCTACAACGAGCTGCGCGTGGCCCCGGAGGAGCACCCAGTGCTGCTGACCGAGGCCCCCCTGAACCCCAAGGCCAACAGAGAGAAGATGACTCAGGTGAGGCTCGGCCGACGCCCGTGCTCCTCCCGTCCTTTCCCCAGTCATTTTCTGCCCGGCTTGATTTCTGACATTT
+
BBBBBFFFFFFFGGGGGGGGGGGHHHHHHHHHGHGHHGHHHGHHHGHHHHHHGGGGGHHHHHHHHHHHHHHHHGHHHGGHHHHHHHHHGGGGGHHGGGGGGEHHGGGGGGGGHHHHGGHHHGHHHHHHHHGGGGGGGGGGGGFHHHGGGGHGHHEGGFGGGGGGFGFGGGGGGGGGGGGGGGGGFFFFFFFFDFF;@9DFFFFFFFAADFDFFFFFFFFFFFFFFFFFFFFF.BAFFFFFFFFFB9F/FF/
@M05620:45:000000000-G6HP7:1:1101:10924:7488 1:N:0:144
TACCTGTACTGGGGAAGCATTTGAATATCCCCCCATGGTGATGGGGACGGAGAACTGCTCCATAAACACAGGCAACGTGCCTAACTTTCCCGGGAAGATGAAGTCAAAGAGCGACCACAGCTCTCGGAGGTTATTTTGCATCGGTGAGCCAGACAGAATGATCCGATGAGGGGTGCGAAACTATTTGAGGAAAGGAAGCACCTTTTTATTAAATTTACCTTTTAGCAATCGCCATTCCTACCCTAAAGATC
+
CCDDDFFFFFFFGGGGGGGGGGHHHHHHHHHGGGGHHHHHHHHHHGGGGGGGGHHHHHHHHHHHHHHHHHHHGHHHGHHHHHHHHHHHHHHGGGGGGHHHGHHHHHHHHHHHGGGGGHHHHHHHHGGGGGGHHHHHHHHHHHGGGGGHHHHHHGHHHHHHHHHHHGGGHHHGGEGGGEGGGGGGHHHGGGFGGGGGGGGGGFFFFFFFFHHFHFFHFFFFFFFFFFFFFFFFFFFFFFFFFFFFFFFFFFF
@M05620:45:000000000-G6HP7:1:1101:9803:7492 1:N:0:144
AGATTACTGCAACAGTTCCCCCTGGACCTGGAAAAGTTTCTTGCCTGGCTTACAGAAGCTGAAACAACTGCCAATGTCCTACAGGATGCTACCCGTAAGGAAAGGCTCCTAGAAGACTCCAAGGGAGTAAAAGAGCTGATGAAACAATGGCAAGTAAGTCAGGCATTTCCGCTTTAGCACTCTTGTGGATCCAATTGAACAATTCTCAGCATTTGTACTTGTAACTGACAAGCCAGGGACAAAACAAAGAT
+
BBB?AFFFFFFFGGCGGGGGGGGGHHHHHHHHHHHHFGHHHHHHHHHHHHHHHHGHHHGHHHHHHHHHHHHHHHHHHHHHHHHHHHHHHHHHHHGGGGHGHGGHHHHHGHHHHHHHHHHHHHGGGHGFHFFHHGHHHHHHGHHHHHHHHGHHHGHHHGHHHHFHHHHHHHGGGGGHHHHHHHHHHFFDHHHHGBHHHGHHGHHHHGHHHGGGHHHHHCGHHHHHHHGHGFHH.EFGGGGEEFGGGFEGGFB
@M05620:45:000000000-G6HP7:1:1101:9785:7499 1:N:0:144
AGATTACTGCAACAGTTCCCCCTGGACCTGGAAAAGTTTCTTGCCTGGCTTACAGAAGCTGAAACAACTGCCAATGTCCTACAGGATGCTACCCGTAAGGAAAGGCTCCTAGAAGACTCCAAGGGAGTAAAAGAGCTGATGAAACAATGGCAAGTAAGTCAGGCATTTCCGCTTTAGCACTCTTGTGGATCCAATTGAACAATTCTCAGCATTTGTACTTGTAACTGACAAGCCAGGGACAACACAAAGAT
+
A1AAAFFFDF1FGG1FGGGGGGGGCHHHHHAGEFHHHHHHHHHGHHHEHHHGHHBGHHHHHHHHHHHHHHHHGHHGHHHHBGHHHHHFGH2FGHGGCGHHHH0BFGHHGHHHHH1FHHHH>CFF?FEGHDGHHEHHHHHHHHHHHHHHHHHGBFGGHHHGHFHHHHHHHHGGGGG11?GHHHHHHHHGFHHHH0GGHFHHHHHHHHHHHHHHHHHHHGHHGGBFHHHGHGHEGGF.EBGG.C.:EGGG/BB
@M05620:45:000000000-G6HP7:1:1101:10936:7503 1:N:0:144
TACCTGTACTGGGGAAGCATTTGAATATCCCCCCATGGTGATGGGGACGGAGAACTGCTCCATAAACACAGGCAACGTGCCTAACTTTCCCGGGAAGATGAAGTCAAAGAGCGACCACAGCTCTCGGAGGTTATTTTGCATCGGTGAGCCAGACAGAATGATCCGATGAGGGGTGCGAAACTATTTGAGGAAAGGAAGCACCTTTTTATTAAATTTACCTTTTAGCAATCGCCATTCCTACCCTAAAGATC
+
BCCCCFFFFFFFGGGGGGGGGGHHHHHHHHHGGGGHHHGFHHHHGGGGGGGGGHHHHHHHHHHHHHHHHHHHGHHHGHHHHHGHHHHHHHHGGGGGGHHHHHHHHHHHHHHHGGGGGHHHHHHHHGGGGGGHHHHHHHHHHHGGGGGHHHGHHGHHHHHHHHHHHGGGHHHGGDFGGGGGGGGGGGGGGGFGGGGGGGGGGFFFFFFFFFFFFFFFFFFFFFFFFFFFFFFFFFFFFFFFFFFFFFFFFFF
@M05620:45:000000000-G6HP7:1:1101:24886:7508 1:N:0:144
CATCCTGACCCTGAAGTACCCCATTGAGCATGGCATCGTCACCAACTGGGACGACATGGAGAAGATCTGGCACCACACCTTCTACAACGAGCTGCGCGTGGCCCCGGAGGAGCACCCAGTGCTGCTGACCGAGGCCCCCCTGAACCCCAAGGCCAACAGAGAGAAGATGACTCAGGTGAGGCTCGGCCGACGCCCGTGCTCCTCCCGTCCTTTCCCCAGTCATTTTCTGCCCGGCTTGATTTCTGACATTT
+
CCCCCFFFFFFFGGGGGGGGGGGHHHGHHHHHGHHHHGHHHGHHHGHHHHHHGGGGGHHHHHHHHHHHHHHHHGHHHGGHHHHHHHHHGGGGGHHGGGGGGGHHGGGGGGGGHHHHGGHHHHHHHHHGHHGGGGGGGGGGGGHHHHGGGEHGHHGGGGGGFGGGGGGGGGGGGGGGGGGGGGGGFFFFFCFFFFFF@DDFFFFFFFFADFAFFFFFFEFFF0FFFFFFFEFEDFAFCFAFFFFFFEFFFF0
@M05620:45:000000000-G6HP7:1:1101:26312:7515 1:N:0:144
AGATTACTGCAACAGTTCCCCCTGGACCTGGAAAAGTTTCTTGCCTGGCTTACAGAAGCTGAAACAACTGCCAATGTCCTACAGGATGCTACCCGTAAGGAAAGGCTCCTAGAAGACTCCAAGGGAGTAAAAGAGCTGATGAAACAATGGCAAGTAAGTCAGGCATTTCCGCTTTAGCACTCTTGTGGATCCAATTGAACAATTCTCAGCATTTGTACTTGTAACTGACAAGCCAGGGACAAAACAAAGAT
+
BBAABFFFFF4DGGGGGGGGGGGGHHHHHHHGFFHHGHHHHH5GHHHHHHHHHHHHHHHHHHHHHHHHHHHHHGHHHHHHEHHHHHHHHH5GHHGGGCGHFFHGHHHHGHHHHHHHHHHHHHHGGHGGBGHDEFHHHHFHHHHHHHHHHGHHHGHHHGHHHHGHHGHHHHGGGGGHFGGHHHEHHGHGFHHHHHHHHGDFHHHHHHHHHHHHHHHHHHHEGGGGGHHBCBFGHEFFEGGGEGEGGGGGFGC
@M05620:45:000000000-G6HP7:1:1101:7786:7529 1:N:0:144
CATCCTGACCCTGAAGTACCCCATTGAGCATGGCATCGTCACCAACTGGGACGACATGGAGAAGATCTGGCACCACACCTTCTACAACGAGCTGCGCGTGGCCCCGGAGGAGCACCCAGTGCTGCTGACCGAGGCCCCCCTGAACCCCAAGGCCAACAGAGAGAAGATGACTCAGGTGAGGCTCGGCCGACGCCCGTGCTCCTCCCGTCCTTTCCCCAGTCATTTTCTGCCCGGCTTGATTTCTGACATTA
+
CCCCCFFFFFFFGGGGGGGGGGGHHHHHHHHGHGGHHGHHHGHHHGHHHHHHGGGGGHHHHHHHHHHHHHHHHGHHHGGHHHHHHHHHGGGGGHHGGGGGGGHHGGGGGGGGHHHHGGHHHHHHHHHHHHGFGGGGGGGGGGGHHHGGGGHGHHGGGGGGGGGGGGGFGGGGGGGGGGGGGGGGFFFFFFFFCFFF@DDFFFBFFFFFFFDFFFFFFFD0;FBFFFFFFFFFFFAFFA9FFFFFF0BFFB0
@M05620:45:000000000-G6HP7:1:1101:26317:7534 1:N:0:144
AGATTACTGCAACAGTTCCCCCTGGACCTGGAAAAGTTTCTTGCCTGGCTTACAGAAGCTGAAACAACTGCCAATGTCCTACAGGATGCTACCCGTAAGGAAAGGCTCCTAGAAGACTCCAAGGGAGTAAAAGAGCTGATGAAACAATGGCAAGTAAGTCAGGCATTTCCGCTTTAGCACTCTTGTGGATCCAATTGAACAATTCTCAGCATTTGTACTTGTAACTGACAAGCCAGGGACAAAACAAAGAT
+
CCBCCFFFFFDFGGGGGGGGGGGGHHHHHHHHHHHHHHHHHHHHHHHHHHHHHHHHHHHHHHHHHHHHHHHHHHHHHHHHHHHHHHHHHHHHHHGGGGHHHHHHHHHHGHHHHHHHHHHHHGHGGHGGHHHHHGHHHHHHHHHHHHHHHHHHHGHHHHHHHHHHHHHHHHGGGGGHHHHHHHHHHHHGHHHHHHHHHHHHHHHHHHHGHHHHHHHHHFHHHHHHHHHGHGHHGGGGGGGGGGGGGGGGGGF
@M05620:45:000000000-G6HP7:1:1101:16518:7546 1:N:0:144
AAACCAAGCAGACACTCACCGCTCCCTCGCCACAGGCCAATAGTTTGTCCTCACTGAGTTGGCAACAAGTGGCTGCTGTGGCTGCCATTTTTCTGGTGATGGCCATCAGCTCCGACGAGGTCAGCTGGGGGGCTTTCTTTGTGTAAGCAACGAGAAACCTGAAAGAAGCATTTTTTAACTAAGTCCTGCTGAGTCATTCATGAGTTTTTAGCCGCCTTGCTTCTTCTCACAGACTCTCTACTCTCATGCCA
+
BBBBBBBFBFFFGGGGGGGGGFGGGGHHCGGGGHHHGGGHHHHHHHHHHHHHHHHHHHHHHHHHHHHHHGFHGHGGHFHGHHHGGHGGHHHHHHHHHHHHHHHHHHHGHHHHHGGGGGGGFGFHHHHGGGGGGGGGGGGGGFGGGFFFFFFFFFFFFFFFFFFFFFFFFFFFFFFFFFFFFFFFFFFFFFFFFFFFFFFFFBFEFFFFEEFFFDFFFFFFFFFFFFFFFFFFFFFFFFFFFFFFFFEFFF/
@M05620:45:000000000-G6HP7:1:1101:5776:7557 1:N:0:144
TACCTGTACTGGGGAAGCATTTGAATATCCCCCCATGGTGATGGGGACGGAGAACTGCTCCATAAACACAGGCAACGTGCCTAACTTTCCCGGGAAGATGAAGTCAAAGAGCGACCACAGCTCTCGGAGGTTATTTTGCATCGGTGAGCCAGACAGAATGATCCGATGAGGGGTGCGAAACTATTTGAGGAAAGGAAGCACCTTTTTATTAAATTTACCTTTTAGCAATCGCCATTCCTACCCTAAAGATC
+
CCCCCFFFFFFFGGGGGGGGGGHHHHHHHHHGGGGHHHFGGHHHHGGGGGGGGHHHHHHHHHHHHHHHHGHHGHHHGHHHHHHHHHHHHHHGGGGGGHHHHHHHHHHHHHHHGGGGGHHHHHHHHFFCDGGHHHHHHHHGHHGGGGGHHHHHHGHHGGHHHHHHHGGGHHHGGEFGGGGGGGGGGGGGGGFGGGGGGGGGGFFFFFFFFFFFFFFFFFFFFFFFFFFFFFFFFFFFFFFFFFFFFFFFFFF
@M05620:45:000000000-G6HP7:1:1101:12966:7558 1:N:0:144
TACCTGTACTGGGGAAGCATTTGAATATCCCCCCATGGTGATGGGGACGGAGAACTGCTCCATAAACACAGGCAACGTGCCTAACTTTCCCGGGAAGATGAAGTCAAAGAGCGACCACAGCTCTCGGAGGTTATTTTGCATCGGTGAGCCAGACAGAATGATCCGATGAGGGGTGCGAAACTATTTGAGGAAAGGAAGCACCTTTTTATTAAATTTACCTTTTAGCAATCGCCATTCCTACCCTAAAGATC
+
CCCCCFFFFFFFGGGFGGGGGGHHHHHHHHHGGGGHHHGHHHHHHGGGGGGGGHHHHHHHHHHHHHHHHHHHGHHHGHHHHHHHHHHHHHHGGGGGGHHHHHHHHHHHHHHHGGGGGHHHHHHHHGGGGGGHHHHHHHHHHHGGGGGGFHHHHGHHHHHHHHHHHGGGHHHGGGGGGGGGGGGGGGGGGGFGGGGGGGGGGFFFFFFFFFFFFFFFFFFFFFFFFFFFFFFFFFFFFFFFFFFFFFFFFFF
@M05620:45:000000000-G6HP7:1:1101:19763:7570 1:N:0:144
TACCTGTACTGGGGAAGCATTTGAATATCCCCCCATGGTGATGGGGACGGAGAACTGCTCCATAAACACAGGCAACGTGCCTAACTTTCCCGGGAAGATGAAGTCAAAGAGCGACCACAGCTCTCGGAGGTTATTTTGCATCGGTGAGCCAGACAGAATGATCCGATGAGGGGTGCGAAACTATTTGAGGAAAGGAAGCACCTTTTTATTAAATTTACCTTTTAGCAATCGCCATTCCTACCCTAAAGATC
+
CCCCCFFFFFFFGGGGGGGGGGHHHHHHHHHGGGGHHHHHHHHHHGGGGGGGGHHHHHHHHHHHHHHHHHHHGHHHGHHHHHHHHHHHHHHGGGGGGHHHHHHHHHHHHHHHGGGGGHHHHHHHHGGGGGGHHHHHHHHHHHGGGGGHHHHHHGHHHHHHHHHHHGGGHHHGGGGGGDGGGGGGGGGGGGFGGFAFGGGGGFFFFFFFFFFBBFFFFFFFFFFFFFFFFFFFFFFFFFFFFFFFFFFFFFF
@M05620:45:000000000-G6HP7:1:1101:20759:7573 1:N:0:144
AGATTACTGCAACAGTTCCCCCTGGACCTGGAAAAGTTTCTTGCCTGGCTTACAGAAGCTGAAACAACTGCCAATGTCCTACAGGATGCTACCTGTAAGGAAAGGCTCCTAGAAGACTCCAAGGGAGTAAAAGAGCTGATGAAACAATGGCAAGTAAGTCAGGCATTTCCGCTTTAGCACTCTTGTGGATCCAATTGAACAATTCTCAGCATTTGTACTTGTAACTGACAAGCCAGGGACAAAACAAAGAT
+
CCCCDFFFFFFFGGGGGGGGGGGGHHHHHHHHHHHHGHHHHHHHHHHHHHHHHHHHHHHHHHHHHHHHHHHHHHHHHHHHHHHHHHHHHHHHHHHHHHHHHHHHHHHHGHHHHHHHHHHHHHHGGEGGHHHHHGHHHHGHHHHHHHHGHHHHHGHHHHHHHHHHHHHHHHGGGGGHHHHHHHHHGFHGHHHHHHHHHGGHHHHHHHHHHHHHHHHHHFHHHFHHHHHGHGHHGGHHHGGGGGGGGGEGGGF
@M05620:45:000000000-G6HP7:1:1101:5771:7578 1:N:0:144
TACCTGTACTGGGGAAGCATTTGAATATCCCCCCATGGTGATGGGGACGGAGAACTGCTCCATAAACACAGGCAACGTGCCTAACTTTCCCGGGAAGATGAAGTCAAAGAGCGACCACAGCTCTCGGAGGTTATTTTGCATCGGTGAGCCAGACAGAATGATCCGATGAGGGGTGCGAAACTATTTGAGGAAAGGAAGCACCTTTTTATTAAATTTACCTTTTAGCAATCGCCATTCCTACCCTAAAGATC
+
AABBBFFFFFFFGGCEFGGGGGGHFHGHHHHGGGEHHBFGFHHHG22EEEGGGHFHHGHHHGHHHHHHH11FFHEHGHFEHHH3GGHHHHHEE///ECFGE3FGFGGDGHGHGGGG?GEHFHHHHDFGGGFH1FHHHFHHHHCDG?.FGHHG.CCGCFHF0GGHFDDDHHHGGAGGGG-@DF0FGGGFABFFFGGEFFEBFEFFFFFFFFBF/;BFFBFFFFFBBFFFFF.EDFEFFFFFFAFF../9BF9
@M05620:45:000000000-G6HP7:1:1101:5789:7579 1:N:0:144
TACCTGTACTGGGGAAGCATTTGAATATCCCCCCATGGTGATGGGGACGGAGAACTGCTCCATAAACACAGGCAACGTGCCTAACTTTCCCGGGAAGATGAAGTCAAAGAGCGACCACAGCTCTCGGAGGTTATTTTGCATCGGTGAGCCAGACAGAATGATCCGATGAGGGGTGCGAAACTATTTGAGGAAAGGAAGCACCTTTTTATTAAATTTACCTTTTAGCAATCGCCATTCCTACCCTAAAGATC
+
ABBBBBFFFFFFGGGG?GGGGGHHHHHHHHHGGGGHHFGHHHHGFC2EA?EGGHHHHHHHHHHHHHHGHHFHGHHHGHHGHHHFHHHHHHHGCGGFF0FFHFHHGGFFFHBGFGGGGHHHHHHHHGGGGGDGFHHHHHGHHHGGGGGHGHHHHGHHCGHHDGHHGFGGHHHGGFGGAD-AFG0FGGGGEGFBFFGGGFEFFFFFFFFEFF/BBFFFFFFFFFFFFFF9FF?EFFFFFFFFFFABFF;BFFF
@M05620:45:000000000-G6HP7:1:1101:14742:7588 1:N:0:144
CATCCTGACCCTGAAGTACCCCATTGAGCATGGCATCGTCACCAACTGGGACGACATGGAGAAGATCTGGCACCACACCTTCTACAACGAGCTGCGCGTGGCCCCGGAGGAGCACCCAGTGCTGCTGACCGAGGCCCCCCTGAACCCCAAGGCCAACAGAGAGAAGATGACTCAGGTGAGGCTCGGCCGACGCCCGTGCTCCTCCCGTCCTTTCCCCAGTCATTTTCTGCCCGGCTTGATTTCTGACATTA
+
DDDDDFFFFFFFGGGGGGGGGGGHHHHHHHHHHHHHHGHHHGHHHGHHHHHHGGGGGHHHHHHHHHHHHHHHHGHHHGGHHHHHHHHHGGGGGHHGGGGGGGHHGGGGGGGGHHHHGGHHHHHHGHHHHHGGGGGGGGGGGGHHHHGGGGHGHHGGGGGGGGGGGGGGGGGGGGGGHGGGGGGGFFFFFFFFFFFFDFFFFFFFFFFEFFFFFFFFFFFFFFFFFFHFFFFFFFFFFF?FFFFFFFFFFF0
@M05620:45:000000000-G6HP7:1:1101:23044:7598 1:N:0:144
CATCCTGACCCTGAAGTACCCCATTGAGCATGGCATCGTCACCAACTGGGACGACATGGAGAAGATCTGGCACCACACCTTCTACAACGAGCTGCGCGTGGCCCCGGAGGAGCACCCAGTGCTGCTGACCGAGGCCCCCCTGAACCCCAAGGCCAACAGAGAGAAGATGACTCAGGTGAGGCTCGGCCGACGCCCGTGCTCCTCCCGTCCTTTCCCCAGTCATTTTCTGCCCGGCTTGATTTCTGACATTT
+
CCCCCFFFFFFFGGGGGGGGGGGHHHHHHHHHHHHHHGHHHGHFGGHHHHHHGGGGGHHHHHHHHHHHHHHHHGHHHGGHHHHHHHHHGGGGGHHGGGFGGGHHGGGGGGGGHHHHGGHHHHHHHHHHHHGGGGGGGGGGGGHHHHGGGGHGHHGGGGGGGGGGGGGGGGGGGGGGGGGGGGGGFFFFFFFAFFFFDDFFFFFFFFFFFFFFFFFFFFFFFFFFFFFFFFFFFFFFFFAFFFFFBFFBFF0
@M05620:45:000000000-G6HP7:1:1101:14746:7608 1:N:0:144
CATCCTGACCCTGAAGTACCCCATTGCGCATGGCATCGTCACCAACTGGGACGACATGGAGAAGATCTGGCACCCCCCCTTCTACAACGAGCTGCGCGTGGCCCCGGAGGAGCACCCAGTGCTGCTGACCGAGGCCCCCCTGAACCCCAAGGCCAACCGAGAGAAGATGACTCAGGTGAGGCTCGGCCGACGCCCGTGCTCCTCCCGTCCTTTCCCCCGTCCTTTTCTGCCCGGCTTGATTTCTGTCATTC
+
3AABBFFBFFFFGGFFGGGGGGGHHF52AAEEHH3GH2GHAEHDGGHH3C1FA0FAEHH3E31B3DF5B53CGF1E/>EEHHE4BF3FE/>EE3F//>C<BFHHG@//A/ACG.GHGAF<1F11<GC0CC-<-::CDGGGBEGBFEDGA.A.;E..;.9BC;>./:BFB/;BF/9;F/9AF9AFFAED----;@;-9.;.BFFFFF.;AA?/BFFFF9-DF?DFFBFB//BEDB-BA-./:B:F//;/;;/
@M05620:45:000000000-G6HP7:1:1101:5491:7611 1:N:0:144
AAACCAAGCAGACACTCACCGCTCCCTCGCCACAGGCCAATAGTTTGTCCTCACTGAGTTGGCAACAAGTGGCTGCTGTGGCTGCCATTTTTCTGGTGATGGCCATCAGCTCCGACGAGGTCAGCTGGGGGGCTTTCTTTGTGTAAGCAACGAGAAACCTGAAAGAAGCATTTTTTAACTAAGTCCTGCTGAGTCATTCATGAGTTTTTAGCCGCCTTGCTTCTTCTCACAGACTCTCTACTCTCATGCCA
+
CCCCCCCFCFFFGGGGGGGGGGGGGGHHGGGGGHHHGGHHHHHHHHHHHHHHHHHHHHHHHHHHHHHHHHHHGHGGHHHHHHHGGHHHHHHHHHHHHHHHHHHHHHHHHHHHHGGGGGGGGHHHHHHHGGGGGGGGGGGGGGGGGGFFFFFFFFFFFFFFFFFFFFFFFFFFFFFFFFFFFFFFFFFFFFFFFFFFFFFFFFFFFFFFFFFFFFFFFFFFFFFFFFFFFFFFFFFFFFFFFFFFFFFFFFB
@M05620:45:000000000-G6HP7:1:1101:5381:7618 1:N:0:144
CATCCTGACCCTGAAGTACCCCATTGAGCATGGCATCGTCACCAACTGGGACGACATGGAGAAGATCTGGCACCACACCTTCTACAACGAGCTGCGCGTGGCCCCGGAGGAGCACCCAGTGCTGCTGACCGAGGCCCCCCTGAACCCCAAGGCCAACAGAGAGAAGATGACTCAGGTGAGGCTCGGCCGACGCCCGTGCTCCTCCCGTCCTTTCCCCAGTCATTTTCTGCCCGGCTTGATTTCTGACATTA
+
CCCCCFFFFFFFGGGGGGGGGGGHHHHHHHHHHHHHHGHHHGHHHGHHHHHHGGGGGHHHHHHHHHHHHHHHHGHHHGGHHHHHHHHHGGGGGHHGGGGGGGHHGGGGGGGGHHHHGGHHHHHHHHHHHHGGGGGGGGGGGGHHHHGGGGHGHHGGGGGGGGGGGGGGGGGGGGGGGGGGGGGGFFFFFFFFFFFFCDFFFFFFFFFFFFFFFFFFFFFFFFFFFFFFFFFFFFFFCCFFFFFFFFFFFF0
@M05620:45:000000000-G6HP7:1:1101:5364:7628 1:N:0:144
CATCCTGACCCTGAAGTACCCCATTGAGCATGGCATCGTCACCAACTGGGACGACATGGAGAAGATCTGGCACCACACCTTCTACAACGAGCTGCGCGTGGCCCCGGAGGAGCACCCAGTGCTGCTGACCGAGGCCCCCCTGAACCCCAAGGCCAACAGAGAGAAGATGACTCAGGTGAGGCTCGGCCGACGCCCGTGCTCCTCCCGTCCTTTCCCCAGTCATTTTCTGCCCGGCTTGATTTCTGACATTT
+
A>1A>FFFFFFFGGGGGGGGGGGHHHHGHFHHHGHHHGHHGFGHGFHHHFGGGGGGCHHCGHHGHHFGFHHHHGHHHGGHHHHHHHHHGEGEGHHGGGEGGGHGGGGGCCGGHHHHCGHFGGGHHHHHFHG-@C@CFGGGGGFEHGGCCC:CGHGEAAF/FFBE9B;FFBBFF0CFGFFFFEEF@@FF?;>@-@=@@FFFFFFFFEBFFBB/:B//BB9BFBFFFFFFF//?B-@@@@AFFFBFF99BBF/
@M05620:45:000000000-G6HP7:1:1101:8373:7636 1:N:0:144
AAACCAAGCAGACACTCACCGCTCCCTCGCCACAGGCCAATAGTTTGTCCTCACTGAGTTGGCAACAAGTGGCTGCTGTGGCTGCCATTTTTCTGGTGATGGCCATCAGCTCCGACGAGGTCAGCTGGGGGGCTTTCTTTGTGTAAGCAACGAGAAACCTGAAAGAAGCATTTTTTAACTAAGTCCTGCTGAGTCATTCATGAGTTTTTAGCCGCCTTGCTTCTTCTCACAGACTCTCTACTCTCATGCCA
+
DDDDDDDFCFFFGGGGGGGGGGGGGGHHGGGGGHHHGGGHHHHHHHHHHHHHHHHHHHHHHHHHHHHHHHHHGHGGHHHHHHHGGHGHHHHHHHHHHHHHHHHHHHHHHHGHHGGGGGGGGHHHHHHHGGGGGGGGGGGGGGGGGGFFFFFFFFFFFFFFFFFFFFFFFFFFFFHFFFFHFFFFFFFFFFFFFFFFFFFFFFFFFFFFFFFFFFFFFFFFFFFFFFHFFFFFFFFFFFFFFFFFFFFFFF0
@M05620:45:000000000-G6HP7:1:1101:5382:7637 1:N:0:144
CATCCTGACCCTGAAGTACCCCATTGAGCATGGCATCGTCACCAACTGGGACGACATGGAGAAGATCTGGCACCACACCTTCTACAACGAGCTGCGCGTGGCCCCGGAGGAGCACCCAGTGCTGCTGACCGAGGCCCCCCTGAACCCCAAGGCCAACAGAGAGAAGATGACTCAGGTGAGGCTCGGCCGACGCCCGTGCTCCTCCCGTCCTTTCCCCAGTCATTTTCTGCCCGGCTTGATTTCTGACATTA
+
CCCCCFFFFFFFGGGGGGGGGGGHHHHHHHHHHHHHHGHHHGHHHGHHHHHHGGGGGHHHHHHHHHHHHHHHHGHHHGGHHHHHHHHHGGGGGHHGGGGGGGHHGGGGGGGGHHHHGGHHHHHHHHHHHHGGGGGGGGGGGGHHHHGGGGHGHHGGGGGGGGGGGGGGGGGGGGGGGGGGGGGGFFFFFFFFFFFFDFFFFFFFFFFFFFFFFFFFFFFFFFFFFFFFFFFFFFFFFFFFFFFFFFFEFF/
@M05620:45:000000000-G6HP7:1:1101:18837:7644 1:N:0:144
AAACCAAGCAGACACTCACCGCTCCCTCGCCACAGGCCAATAGTTTGTCCTCACTGAGTTGGCAACAAGTGGCTGCTGTGGCTGCCATTTTTCTGGTGATGGCCATCAGCTCCGACGAGGTCAGCTGGGGGGCTTTCTTTGTGTAAGCAACGAGAAACCTGAAAGAAGCATTTTTTAACTAAGTCCTGCTGAGTCATTCATGAGTTTTTAGCCGCCTTGCTTCTTCTCACAGACTCTCTACTCTCATGCCA
+
DDDDDDDFCFFFGGGGGGGGGGGGGGHHGGGGGHHHGGHHHHHHHHHHHHHHHHHHHHHHHHHHHHHHHHHHGHGGHHHHHHHGGHHHHHHHHHHHHHHHHHHHHHHHHHHHHGGGGGGGGHHHHHHHGGGGGGGGGGGGGGGGGGFFFFFFFFFFFFFFFFFFFFFFFFFFFFHFFFFHFFFFFFHFFFFFFFFFFFFFFFFFFFFFFFFFFFFFFFFFHHHFFFFFFFFFFFFFFFFFHFFFFFFFFFB
@M05620:45:000000000-G6HP7:1:1101:8367:7661 1:N:0:144
CATCCTGACCCTGAAGTACCCCATTGAGCATGGCATCGTCACCAACTGGGACGACATGGAGAAGATCTGGCACCACACCTTCTACAACGAGCTGCGCGTGGCCCCGGAGGAGCACCCAGTGCTGCTGACCGAGGCCCCCCTGAACCCCAAGGCCAACAGAGAGAAGATGACTCAGGTGAGGCTCGGCCGACGCCCGTGCTCCTCCCGTCCTTTCCCCAGTCATTTTCTGCCCGGCTTGATTTCTGACATTT
+
CCCCCFFFFFFFGGGGGGGGGGGHHHHHHHHCHGHHHGHHHGHHHGGGHHHHGGGGGHHHHHHHCGHHHHHHHGHHHGGHHHHHHHHHGGGGGHGGGGGGGFHHGGGDGGCGHHHHGGHHHHHHHHHBGHGCGGGGGGGGGGFGHHGG.AGFHHEGGFGGGFGGFF0BFGGGGGGGGFFGGGGGFFFFFFFFFFFF@DDAFFBFFFFFFFFBFFFFFFDFFFFFFFFFFEFF?CCFFF.FFFFFF0FBBF0
@M05620:45:000000000-G6HP7:1:1101:8342:7685 1:N:0:144
AGATTACTGCAACAGTTCCCCCTGGACCTGGAAAAGTTTCTTGCCTGGCTTACAGAAGCTGAAACAACTGCCAATGTCCTACAGGATGCTACCCGTAAGGAAAGGCTCCTAGAAGACTCCAAGGGAGTAAAAGAGCTGATGAAACAATGGCAAGTAAGTCAGGCATTTCCGCTTTAGCACTCTTGTGGATCCAATTGAACAATTCTCAGCATTTGTACTTGTAACTGACAAGCCAGGGACAAAACAAAGAT
+
CCCCCFFFFFFFGGGGGGGGGGGGHHHHHHHHHGHHHHHHHHHHHHHHHHHHHHHHHHHHHHHHHHHHHHHHHHHHHHHHHHHHHHHHHHHHHHGGFGHHHHHHHHHHGHHHHHHHHHHHHFHGGGGGHHHHHGGHHHHHH?GHHHHHHHHHHGHHHHHHHHHHHHHHHHGGGGGHGHHHHHHHHFHGHHHHHCGHHGHHHHHHHHHHHHHHHHHHHGHHHGHHHHHEGHHHHGGGGGGGEFGGGGGGGFG
@M05620:45:000000000-G6HP7:1:1101:8360:7697 1:N:0:144
AGATTACTGCAACAGTTCCCCCTGGACCTGGAAAAGTTTCTTGCCTGGCTTACAGAAGCTGAAACAACTGCCAATGTCCTACAGGATGCTACCCGTAAGGAAAGGCTCCTAGAAGACTCCAAGGGAGTAAAAGAGCTGATGAAACAATGGCAAGTAAGTCAGGCATTTCCGCTTTAGCACTCTTGTGGATCCAATTGAACAATTCTCAGCATTTGTACTTGTAACTGACAAGCCAGGGACAAAACAAAGAT
+
A>AAAFFFFFFFGGGGGGGGGGGGHFHHHEHHHHHHGHHHHHHHHHHHHHHGHHEHHHHHHHGHHHHHHHHHHHHHHHHHHHGHHFHEGHHHHHGEEGHGGHHHGHHHGHGHHHHHHHHHFHHGEEGEHHHGHEHGHHHHH3BGGHHHGFHHHGHHHHHHHHHGGHHHHHGGGGGH1GGHHHGHHGGCHHHHHGHHEGHHHHHHHHHHHHHHFHCHHFGHCGHHHHHHCHGFHGBGFGEG.:/AFEEGBFF
@M05620:45:000000000-G6HP7:1:1101:6399:7698 1:N:0:144
AAACCAAGCAGACACTCACCGCTCCCTCGCCACAGGCCAATAGTTTGTCCTCACTGAGTTGGCAACAAGTGGCTGCTGTGGCTGCCATTTTTCTGGTGATGGCCATCAGCTCCGACGAGGTCAGCTGGGGGGCTTTCTTTGTGTAAGCAACGAGAAACCTGAAAGAAGCATTTTTTAACTAAGTCCTGCTGAGTCATTCATGAGTTTTTAGCCGCCTTGCTTCTTCTCACAGACTCTCTACTCTCATGACA
+
CCCCCCCFCFFFGGGGGGGGGGGGGGHHGGGGGHHHGGHHHHHHHHHHHHHHHHHHHHHHHHHHHHHHHHHHGHGGHHHHHHHGGHHHHHHHHHHHHHHHHHHHHHHHHHHHHGGGGGGGGHHHHHHHGGGGGGGGGGGGGGGGGGFFFFFFFFFFFFFFFFFFFFFFFFFFFFFFFFFFFFFFFFFFFFFFFFFFFFFFFFFFFFFFFFFFFFFFFFFFFFFFFFFFFFFFFFFFFFFFFFFFFFFFFFF
@M05620:45:000000000-G6HP7:1:1101:16113:7710 1:N:0:144
CATCCTGACCCTGAAGTACCCCATTGAGCATGGCATCGTCACCAACTGGGACGACATGGAGAAGATCTGGCACCACACCTTCTACAACGAGCTGCGCGTGGCCCCGGAGGAGCACCCAGTGCTGCTGACCGAGGCCCCCCTGAACCCCAAGGCCAACAGAGAGAAGATGACTCAGGTGAGGCTCGGCCGACGCCCGTGCTCCTCCCGTCCTTTCCCCAGTCATTTTCTGCCCGGCTTGATTTCTGACATTT
+
DDDDDFFFFFFFGGGGGGGGGGGHHHHHHHHHHHHHHGHHHGHHHGHHHHHHGGGGGHHHHHHHHHHHHHHHHGHHHGGHHHHHHHHHGGGGGHHGGGGGGGHHGGGGGGGGHHHHGGHGHHHHHHHHHHGGGGGGGGGGGGHHHHGGGGHGHHGGGGGGGGGGGGGGGGGGGGGGHGGGGGGGFFFFFFFFFFFF@DFFFFFFFFFEFFFFFFFFFFFFFFFFFFFFFEFFFFFFFF;FFFFFF0FFFF0
@M05620:45:000000000-G6HP7:1:1101:12303:7719 1:N:0:144
TACCTGTACTGGGGAAGAGTGTAGCAATCGCCATTCCTACCCTAAAGATCGGAAGAGCACACGTCTGAACTCCAGTCACAGCGATAGATCTCGTATGCCGTCTTCTGCTTGAAAAAAAAAAAAAAAAATATATAAAAAAAAGCACGTTGCGCTACCCTGATGCGGGGACAAAGAAACGCGGCTGGTCTCAGGTGTCGGGCGCGTACCAGGAGGAGGCGAGTAATAGACGACGCTAGCGCCCAAGGGACTCT
+
CCCDDFFFFFFFGGGGGGGGGGHHHHHHHGGGGGHHHHGHHHHHHHHHHHHGGGGHHHHHHHGHHHGHGHHHHGHHHHHHHHGGHGGHGHHHHGGHHHHGFGHGHHHGHHHHHHHHGGGGG</<<>><.000000000---..0/-....-----/.0//000------..//;.//:------.900000/0000.--9------.00........-;--9000000;----...0----.......9/0
@M05620:45:000000000-G6HP7:1:1101:16099:7724 1:N:0:144
CATCCTGACCCTGAAGTACCCCATTGAGCATGGCATCGTCACCAACTGGGACGACATGGAGAAGATCTGGCACCACACCTTCTACAACGAGCTGCGCGTGGCCCCGGAGGAGCACCCAGTGCTGCTGACCGAGGCCCCCCTGAACCCCAAGGCCAACAGAGAGAAGATGACTCAGGTGAGGCTCGGCCGACGCCCGTGCTCCTCCCGTCCTTTCCCCAGTCATTTTCTGCCCGGCTTGATTTCTGACATTA
+
AAABBFFFFFFFGGGGGGGGGGGHHHHGGHHHHHHHHGHHHGHHHGHHHHHHGGGGGHHHHGHHHHHHGHHHHGHHHGGHHHHHHHHHGGGGGHHGGGGGGGHHGGGGGGGGHHHHGGHFHHGHHHHGHHGGGGGGGGGGGGHHHHGGGGHGHHGGGGGGGGGGGGGGGGGGGGGGGGGGGGGGFFFFFFFFFFFF=DFEFFFFFFFFFFFFFFFFFFDFFFFFFFFFFFFFFAFFFFFFFFFFF/FBBF/
@M05620:45:000000000-G6HP7:1:1101:14226:7726 1:N:0:144
TACCTGTACTGGGGAAGCATTTGAATATCCCCCCATGGTGATGGGGACGGAGAACTGCTCCATAAACACAGGCAACGTGCCTAACTTTCCCGGGAAGATGAAGTCAAAGAGCGACCACAGCTCTCGGAGGTTATTTTGCATCGGTGAGCCAGACAGAATGATCCGATGAGGGGTGCGAAACTATTTGAGGAAAGGAAGCACCTTTTTATTAAATTTACCTTTTAGCAATCGCCATTCCTACCCTAAAGATC
+
AAAAAFFFFF@@G1EE?EEEFDGGHHHGGGFCEA0EE0GFHFFBFGGEEEGGEGHDDGHHHFFHGFHF>EFFFHHHEHCGGGHFHHFHHGHGGEEEEFGFFGFHGHHHHHF0ECGGGHHGGHHHHGGGGGFHGHHHHHHHHHGGGGGHHHHHHGHHFHHHHHHHHGCGHHHGGGGGGGGGGGGGGGGGGGGFGGGGGGGGGFFFFFFFFFFFFFFFFFFFFFFFFFFFFFFFFFFFFFFFFFFFFFFFFFF
@M05620:45:000000000-G6HP7:1:1101:4338:7745 1:N:0:144
TACCTGTACTGGGGAAGCATTTGAATATCCCCCCATGGTGATGGGGACGGAGAACTGCTCCATAAACACAGGCAACGTGCCTAACTTTCCCGGGAAGATGAAGTCAAAGAGCGACCACAGCTCTCGGAGGTTATTTTGCATCGGTGAGCCAGACAGAATGATCCGATGAGGGGTGCGAAACTATTTGAGGAAAGGAAGCACCTTTTTATTAAATTTACCTTTTAGCAATCGCCATTCCTACCCTAAAGATC
+
AAAAAFFFFF3@CEGGGEGAGGHGHHHHFGCFEGGGGHHFGDDGGGFECCCEGFFEFGHECEDGHBGEFHHGGHHHGHEEHFFGHBHHFFHGG?@EGFGHHHHHHHFHHFFHCCGGGHHGHHHHHGFB@CAGGFHHHHB1GGGGGGGGHFHHFEHFCGHHHHH0GACCGHECCFCG@AA@@GGGGGGGGGFFFGFGEAFFB9BFFFFFFFFBFFFFFFBFFFFFFFF/BFEFFF-FBFFFB:AFFFFEBFF
@M05620:45:000000000-G6HP7:1:1101:9120:7750 1:N:0:144
TACCTGTACTGGGGAAGCATTTGAATATCCCCCCATGGTGATGGGGACGGAGAACTGCTCCATAAACACAGGCAACGTGCCTAACTTTCCCGGGAAGATGAAGTCAAAGAGCGACCACAGCTCTCGGAGGTTATTTTGCATCGGTGAGCCCGACAGAATGATCCGATGAGGGTTGCTATACTATTTGCGTTTTGGCAGCACCTTTTCATTCAATTTACCTCTTAGCAATAGCCATTCGTACTCTAAAGATC
+
DDDDDFFFFFFFGGGGGGGGGGHHHHHHHHHGGGGHHHHHHHHHHGGGGGGGGHHHHHHHHHHHHHHHHHHHGHHHGHHHHHHHHHHHHHHGGGGGGHHHHHHHHHHHHHHHG///B//0/2222?/?/A/?1=?1@G1111><<..<10.-=---/<0<C000;E.CC0/..;-.0;0000;FGG009..-..;0;....;/0;F00;0000;0:B00;0::F00;00000;0B000/;E.B0F000;00
@M05620:45:000000000-G6HP7:1:1101:20349:7755 1:N:0:144
TACCTGTACTGGGGAAGCATTTGAATATCCCCCCATGGTGATGGGGACGGAGAACTGCTCCATAAACACAGGCAACGTGCCTAACTTTCCCGGGAAGATGAAGTCAAAGAGCGACCACAGCTCTCGGAGGTTATTTTGCATCGGTGAGCCAGACAGAATGATCCGATGAGGGGTGCGAAACTATTTGAGGAAAGGAAGCACCTTTTTATTAAATTTACCTTTTAGCAATCGCCATTCCTACCCTAAAGATC
+
BABCCFFFFFFFGGGGGGGGGGHHHHHHHHHGGGGHHHGHHHHHHGGGGGGGGHHHHHHHHGHHHHHHHHHHGHHHGHHHHHHHHHHHHHHGGGFGGHHHGHHHHHHHHHHHGGGGGHHHHHHHHGGGGGEHHHHHHHHGHHGGGGGHHHHHHGHHHGHHHHHHHGGGHHHGCACGGGGGGGGGGFGGGGFGGGFGGGGEFFFFFFFFFFFFFFFFFFFFFFFFFFFFFFFFFFFFFFFFFFFFFFFFFFF
@M05620:45:000000000-G6HP7:1:1101:9133:7763 1:N:0:144
TACCTGTACTGGGGAAGCATTTGAATATCCCCCCATGGTGATGGGGACGGAGAACTGCTCCATAAACACAGGCAACGTGCCTAACTTTCCCGGGAAGATGAAGTCAAAGAGCGACCACAGCTCTCGGAGGTTATTTTGCATCGGTGAGCCAGACAGAATGATCCGATGAGGGGTGCGAAACTATTTGAGGAAAGGAAGCACCTTTTTATTAAATTTACCTTTTAGCAATCGCCATTCCTACCCTAAAGATC
+
BCCCCFFFFFFFGGGGGGGGGGHHHHHHHHHGGGGHHHHHHHHHHGGGGGGGGHHHHHHHHHHHHHHHHHHHGHHHGHHHHHHHHHHHHHHGGGGGGHHHHHHHHHHHHHHHGGGGGHHHHHHGHGGGGGGHHHHHHHHHHHGGGGGHHHHHHGHHHHHHHHHHHGGGHHGGG;AEGDCGGGGGGGGGEFBBFGGGGGGGGFFFFFFFFFFFFFFFFFFFFFFFFFFFFFFFFFFFFFFFFFFFFFFFFFF
@M05620:45:000000000-G6HP7:1:1101:24574:7766 1:N:0:144
CATCCTGACCCTGAAGTACCCCATTGAGCATGGCATCGTCACCAACTGGGACGACATGGAGAAGATCTGGCACCACACCTTCTACAACGAGCTGCGCGTGGCCCCGGAGGAGCACCCAGTGCTGCTGACCGAGGCCCCCCTGAACCCCAAGGCCAACAGAGAGAAGATGACTCAGGTGAGGCTCGGCCGACGCCCGTGCTCCTCCCGTCCTTTCCCCAGTCATTTTCTGCCCGGCTTGATTTCTGACATTA
+
CCCDDFFFFFFFGGGGGGGGGGGHHHHHHHHHHHHHHGHHHGHHHGHHHHHHGGGGGHHHHHHHHHHHHHHHHGHHHGGHHHHHHHHHGGGGGHHGGGGGGGHHGGGGGGGGHHHHGGHHHHHHHHHHHHGGGGGGGGGGGGHHHHGGGGHGHHGGGGGGGGGGGGGGGGGGGGGGHGGGGGGGFFFFFFFFFFFFCFFFFFFFFFFFFFFFFFFFFFFFFFFFFFFFFFFFFFFFFFAFFFFFFFFFFF0
@M05620:45:000000000-G6HP7:1:1101:16881:7788 1:N:0:144
CATCCTGACCCTGAAGTACCCCATTGAGCATGGCATCGTCACCAACTGGGACGACATGGAGAAGATCTGGCACCACACCTTCTACAACGAGCTGCGCGTGGCCCCGGAGGAGCACCCAGTGCTGCTGACCGAGGCCCCCCTGAACCCCAAGGCCAACAGAGAGAAGATGACTCAGGTGAGGCTCGGCCGACGCCCGTGCTCCTCCCGTCCTTTCCCCAGTCATTTTCTGCCCGGCTTGATTTCTGACATTA
+
EEEEEFFFFFFFGGGGGGGGGGGHHHHHHHHHHHHHHGHHHGHHHGHHHHHHGGGGGHHHHHHHHHHHHHHHHGHHHGGHHHHHHHHHGGGGGHHGGGGGGGHHGGGGGGGGHHHHGGHHHHHHHHHHHHGGGGGGGGGGGGHHHHGGGGHGHHGGGGGGGGGGGGGGGGGGGGGGGGGGGGGGFFFFFFFFFFFF@FFFFFFFFFFEFFFFFFFFFFFFFFFFFFFFFFFFFFFFFFBFFFFFF<FFFF1
@M05620:45:000000000-G6HP7:1:1101:22082:7797 1:N:0:144
CATCCTGACCCTGAAGTACCCCATTGAGCATGGCATCGTCACCAACTGGGACGACATGGAGAAGATCTGGCACCACACCTTCTACAACGAGCTGCGCGTGGCCCCGGAGGAGCACCCAGTGCTGCTGACCGAGGCCCCCCTGAACCCCAAGGCCAACAGAGAGAAGATGACTCAGGTGAGGCTCGGCCGACGCCCGTGCTCCTCCCGTCCTTTCCCCAGTCATTTTCTGCCCGGCTTGATTTCTGACATTA
+
BBBBBFFFFFFFGGGGEGGGGGGHHFFGHGFGFHHHHEFHHGHHHGHHHEFHGGGGGHGFHHHHHFHGHHHHHGHHHGGHHHHHHHHHGGGGGHHGGGGGGGHHGGFFGCADHHHHGGHHHHHHHHHHHGGGCCCCEFCFGGHFHHGGGGGGHHGGGFFFGGGGGGGGGGGGFFGGGGFFGFGG=>AD=@DFFFDBD?DEBFBFFFDFFFFBBFFFFFF9BBBFFB9/;BFFD9>-@-.9:BFF/;B9BB/
@M05620:45:000000000-G6HP7:1:1101:16867:7799 1:N:0:144
CATCCTGACCCTGAAGTACCCCATTGAGCATGGCATCGTCACCAACTGGGACGACATGGAGAAGATCTGGCACCACACCTTCTACAACGAGCTGCGCGTGGCCCCGGAGGAGCACCCAGTGCTGCTGACCGAGGCCCCCCTGAACCCCAAGGCCAACAGAGAGAAGATGACTCAGGTGAGGCTCGGCCGACGCCCGTGCTCCTCCCGTCCTTTCCCCAGTCATTTTCTGCCCGGCTTGATTTCTGACATTA
+
CCBCCFFFFFFFGGGGGGGGGGGHHHHGHHHHHHHHHGHHHGHHHGHHHHHHGGGGGHHHHHHHHHHHHHHHHGHHHGGHHHHHHHHHGGGGGHHGGGGGGGHHGGGGGGGGHGHHGGHHHHHHHHHHHHGGGGGGGGGGGGHHHHGGGGHGHHGGGGGGGGGGGGGGGGGGGGGGGGGGGGGGFFFFFCFFFFFFFFFFFFFFFFFFFFFFFFFFFFDFFFFFFFFFFFFFFFFFFFFFFFFFFFFFFF0
@M05620:45:000000000-G6HP7:1:1101:12599:7819 1:N:0:144
CATCCTGACCCTGAAGTACCCCATTGAGCATGGCATCGTCACCAACTGGGACGACATGGAGAAGATCTGGCACCACACCTTCTACAACGAGCTGCGCGTGGCCCCGGAGGAGCACCCAGTGCTGCTGACCGAGGCCCCCCTGAACCCCAAGGCCAACAGAGAGAAGATGACTCAGGTGAGGCTCGGCCGACGCCCGTGCTCCTCCCGTCCTTTCCCCAGTCATTTTCTGCCCGGCTTGATTTCTGACATTT
+
CCCCCFFFFFFFGGGGGGGGGGGHHHHHHHHHHHHHHGHHHGHHHGHHHHHHGGGGGHHHHHHHHHHHHHHHHGHHHGGHHHHHHHHHGGGGGHHGGGGGGGHHGGGGGGGGHHHHGGHGHHHHHHHHHHGGGGGGGGGGGGHHHHGGGGHGHHGGGGGGGGGGGGGGGGGGGGGGGGGGGGGGFFFFFFFFFFFFDFFEFFFFFFFAFFDFFFFFFFDFFFFFFFFFFFFFFFFFFFFFFFFFB9BFFF0
@M05620:45:000000000-G6HP7:1:1101:9048:7833 1:N:0:144
AAACCAAGCAGACACTCACCGCTCCCTCGCCACAGGCCAATAGTTTGTCCTCACTGAGTTGGCAACAAGTGGCTGCTGTGGCTGCCATTTTTCTGGTGATGGCCATCAGCTCCGACGAGGTCAGCTGGGGGGCTTTCTTTGTGTAAGCAACGAGAAACCTGAAAGAAGCATTTTTTAACTAAGTCCTGCTGAGTCATTCATGAGTTTTTAGCCGCCTTGCTTCTTCTCACAGACTCTCTACTCTCATGCCA
+
CCCCCCCFCFFFGGGGGGGGGGGGGGHHGGGGGGHHGGHHHHHHHHHHHHHHHHHHHHHHHHHHHHHHHHHHGHGGHHHHHHHGGHHHHHHHHHHHHHHHHHHHHHHHHHHHHGGGGGGGGHHHHHHHGGGGGGGGGGGGGGGGGGFFFFFFFFFFFFFFFFFFFFFFFFFFFFFFFFFFFFFFFFFFFFFFFFFFFFFFFFFFFFFFFFFFFFFFFFFFFFFFFFFFFFFFFFFFFFFFFFFFFFFFFFF
@M05620:45:000000000-G6HP7:1:1101:9032:7841 1:N:0:144
AAACCAAGCAGACACTCACCGCTCCCTCGCCACAGGCCAATAGTTTGTCCTCACTGAGTTGGCAACAAGTGGCTGCTGTGGCTGCCATTTTTCTGGTGATGGCCATCAGCTCCGACGAGGTCAGCTGGGGGGCTTTCTTTGTGTAAGCAACGAGAAACCTGAAAGAAGCATTTTTTAACTAAGTCCTGCTGAGTCATTCATGAGTTTTTAGCCGCCTTGCTTCTTCTCACAGACTCTCTACTCTCATGCCA
+
CCCCCCCFCFFFGGGGGGGGGGGGGGHHGGGGGHHGGGHHHFHHHHHHHHHHHHHHHHGHHHHGHHHHHHHHGHGGHGHHHHHGGHHHHHHHHHHHHHGHHHHHHHHHHHHHHGGGGGFGGHGHHHHHGGGGGGGGGGGGGGGGGGFFFFFFFFFFFFFFFFFFFFFFFFFFFFFFFFFFFFFFFFFFFFFFFFFFFFFFFFFFFFFFFFFFFFFFFFFFFFFFFFFFFFFFFFFFFFFFFFFFFFFFFF/
@M05620:45:000000000-G6HP7:1:1101:6589:7856 1:N:0:144
CATCCTGACCCTGAAGTACCCCATTGAGCATGGCATCGTCACCAACTGGGACGACATGGAGAAGATCTGGCACCACACCTTCTACAACGAGCTGCGCGTGGCCCCGGAGGAGCACCCAGTGCTGCTGACCGAGGCCCCCCTGAACCCCAAGGCCAACAGAGAGAAGATGACTCAGGTGAGGCTCGGCCGACGCCCGTGCTCCTCCCGTCCTTTCCCCAGTCATTTTCTGCCCGGCTTGATTTCTGACATTT
+
CCCCCFFFFFFFGGGGGGGGGGGHHHHHHHHHHHHHHGHHHGHHHGHHHHHHGGGGGHHHHGHHHHHHHHHHHGHHHGGHHHHHHHHHGGGGGHHGGGGGGGHHGGGGGGGGHHHHGGHHHHHHHHHHHHGFGGGGGGGGGGHHHHGGGGHGHHGGGGGGGGGGGGGGGGGGGGGGGGGGGGGGFFFFFFFFFFFF;ADFFFEFFFFEFFFFFFFFFFFFFFFFFFFFFFFFFFFFFA;FFFEFFFFFFF0
@M05620:45:000000000-G6HP7:1:1101:12125:7864 1:N:0:144
AAACCAAGCAGACACTCACCGCTCCCTCGCCACAGGCCAATAGTTTGTCCTCACTGAGTTGGCAACAAGTGGCTGCTGTGGCTGCCATTTTTCTGGTGATGGCCATCAGCTCCGACGAGGTCAGCTGGGGGGCTTTCTTTGTGTAAGCAACGAGAAACCTGAAAGAAGCATTTTTTAACTAAGTCCTGCTGAGTCATTCATGAGTTTTTAGCCGCCTTGCTTCTTCTCACAGACTCTCTACTCTCATGCCA
+
CCCCCCCFCFFFGGGGGGGGGGGGGGHHGGGGGHHHGGHHHHHHHHHHHHHFHHHHHHHHHHHHHHHHHHHHGHGGHHHHHHHGGHHHHHHHHHHHHHHHHHHHHHHHHHHHHGGGGGGGGHHHHHHHGGGGGGGGGGGGGGGGGGFFFFFFFFFFFFFFFFFFFFFFFFFFFFFFFFFFFFFFFFFFFFFFFBFFFFFFFFFFFFFFFFFFFFFFFFFFFFFFFFFFFFFFFFFFFFFFFFFFFFFFFFB
@M05620:45:000000000-G6HP7:1:1101:8261:7874 1:N:0:144
AAACCAGAAGACATGAGGTCAGCTAGATCGGAAGAGCACACGTCTGAACTCCAGTCACAGCGATAAGATCTCGTATGCCGTCTTCTGCTTGAAAAAAAAAAGTTTGCCGCATTCTGTTATTTTGTTTGACAGAGTGTCTTGTTGAGAACATATGTAGGACATGCTTTTTTCCTGCACCATGTCAACTAAAGTATAAGTTTTACCGATTTATTCTTTAATCAAGGCTCTCAAAGCCAGCTTTAGAAAAAGGA
+
BABABABFFFFFGFGGGGGGFGHH5FGGHFGFEGHGFHHHHGHHHGGFGHFHHHHFHHFHFGGHFFHBDAGHHEEHHFEEEFGGHDGGHFGHFHFHCEEEE/?4?BB3//>?B333BFF@GF2@@FC@@FG20?1?FF<GFHGG11/1C0FHH1>11>BGGG111<DBD?FHH0/</:.0<;0000;/0;CGFHHBGGCFCC00;CFG.0FFGGGGBBF0BB09.;CFBC9/B..;F.BBFFFF9/9FFB9
@M05620:45:000000000-G6HP7:1:1101:19226:7880 1:N:0:144
TACCTGTACTGGGGAAGCATTTGAATATCCCCCCATGGTGATGGGGACGGAGAACTGCTCCATAAACACAGGCAACGTGCCTAACTTTCCCGGGAAGATGAAGTCAAAGAGCGACCCCAGCTCTCGGAGGTTATTTTGCATCGGTGAGCCAGACAGAATGATCCGATGAGGGGTGCGAAACTATTTGAGGAAAGGAAGCACCTTTTTATTAAATTTACCTTTTAGCAATCGCCCTTCCTACCCTAAAGATC
+
ABBBBFFFFFDCGCCECGFGGGHFDGHHHHHGGGFHHHHGHHHFEGGFFGGAAEHHEEHHHGHFHGGDHHHEFEHHEHHHHHFFHHHHHHHDGG/>EFHHB?GGFG4GB?CGE/CG/??DGFHGHGG?CFGG<GHHHHHHHGDAED<GHHHHFFHGG/GHGHHHG.CEFG:.@ADF-AB9BFBFGGGE.9C/9C://CCBFFFFFFF.FF//9BFFBFBFFFFFF//9BFFEF.;FFFF/BAFFF.;/BFF
@M05620:45:000000000-G6HP7:1:1101:12118:7882 1:N:0:144
AAACCAAGCAGACACTCACCGCTCCCTCGCCACAGGCCAATAGTTTGTCCTCACTGAGTTGGCAACAAGTGGCTGCTGTGGCTGCCATTTTTCTGGTGATGGCCATCAGCTCCGACGAGGTCAGCTGGGGGGCTTTCTTTGTGTAAGCAACGAGAAACCTGAAAGAAGCATTTTTTAACTAAGTCCTGCTGAGTCATTCATGAGTTTTTAGCCGCCTTGCTTCTTCTCACAGACTCTCTACTCTCATGCCA
+
CBCCCCCFCFFFGGGGGGGGGGGGGGHHGGGGGHHHGGHHHHHHHFHHGHHFHHHFHHGHGHHGHHHHHHHHGHGGHHGGGHHGGHHHHHHHHHHHHFFHHHHHHHHHHHHHHGGGGGFGEGHHFHHHGGGGGGGGGGGGGGGFFFFFFFFFFFFFFFFFFFFFFFFFFEFFFFFFFFFFFFFFFFFFFFFFFFFFFFFFFFFFFFFFFEFFFFFFFFFFFFFFFFFFFFFFFFFFFFFFFFFFFFFFFF9
@M05620:45:000000000-G6HP7:1:1101:14688:7889 1:N:0:144
CATCCTGACCCTGAAGTACCCCATTGAGCATGGCATCGTCACCAACTGGGACGACATGGAGAAGATCTGGCACCACACCTTCTACAACGAGCTGCGCGTGGCCCCGGAGGAGCACCCAGTGCTGCTGACCGAGGCCCCCCTGAACCCCAAGGCCAACAGAGAGAAGATGACTCAGGTGAGGCTCGGCCGACGCCCGTGCTCCTCCCGTCCTTTCCCCAGTCATTTTCTGCCCGGCTTGATTTCTGACATTA
+
CCCCCFFFFFFFGGGGGGGGGGGHHHHHHHHHHHHHHGHHHGHHHGGHHHHHGGGGGHHHHHHHHHHHHHHHHGHHHGGHHHHHHHHHGGGGGHGGGGGGGGHHGGGGGGGGHGHHGGGFGHHHGHHHGHFGCCGGGGGGGGHHHHGGGEHGHHGGGGGGFGGGFGGFGGGGGGGGFGGGGGEFFFFFAAAFAFFF;DFEFFFFFFF;DDAFFFFFFFD0B;FFFFFFFEFEDFFAAF;BFFFB9:BBBF0
@M05620:45:000000000-G6HP7:1:1101:19205:7896 1:N:0:144
TACCTGTACTGGGGAAGCATTTGAATATCCCCCCATGGTGATGGGGACGGAGAACTGCTCCATAAACACAGGCAACGTGCCTAACTTTCCCGGGAAGATGAAGTCAAAGAGCGACCACAGCTCTCGGAGGTTATTTTGCATCGGTGAGCCAGACAGAATGATCCGATGAGGGGTGCGAAACTATTTGAGGAAAGGAAGCACCTTTTTATTAAATTTACCTTTTAGCAATCGCCATTCCTACCCTAAAGATC
+
CCCCCFFFFFFFGGGGGGGGGGHHHHHHHHHGGGGHHHHHHHHHEGGGGGGGGHHHHHHHHHHHHHHHHHHHGHHHGHHHHHHHHHHHHHHGGGGGGHHHHFHHHHHHHHHHGGGGCHHHHHHH2AG/@F<F1?GHHF1<?<<E<AAFCG0<<CGB/GDDDGFGF.::FBGGG.AD:.AGG90;CFB0AF0CFFA/CAAFFF/FFFF./;/;BFFFB9FBFFF/9/9B/9..DDFB/;//:FFB/FFBBB/
@M05620:45:000000000-G6HP7:1:1101:19224:7903 1:N:0:144
TACCTGTACTGGGGAAGCATTTGAATATCCCCCCATGGTGATGGGGACGGAGAACTGCTCCATAAACACAGGCAACGTGCCTAACTTTCCCGGGAAGATGAAGTCAAAGAGCGACCACAGCTCTCGGAGGTTATTTTGCATCGGTGAGCCAGACAGAATGATCCGATGAGGGGTGCGAAACTATTTGAGGAAAGGAAGCACCTTTTTATTAAATTTACCTTTTAGCAATCGCCATTCCTACCCTAAAGATC
+
CCCCCFFFFFFFGGGGGGGGGGHHHHHHHHHGGGGHHHHHHHHHHGGGGGGGGHHHHHHHHHHHHHHHHHHHGHHHGHHHHHHHHHHHHHHGGGGGGHHHHHHHHHGHHHHHGGGGGHHHHHHHFDG/@D?G=FGHHDB1D1.><>.C<GCCGA<C/GGD0<<D..::0:GGG.A.-.;@?00;CGB0CG0FGFGBFFEFGFFFFFF.9B0BBBFFBFFBFFF0900::0..;.A;9BB00FFF/BFFBB0
@M05620:45:000000000-G6HP7:1:1101:10164:7918 1:N:0:144
TACCTGTACTGGGGAAGCATTTGAATATCCCCCCATGGTGATGGGGACGGAGAACTGCTCCATAAACACAGGCAACGTGCCTAACTTTCCCGGGAAGATGAAGTCAAAGAGCGACCACAGCTCTCGGAGGTTATTTTGCATCGGTGAGCCAGACAGAATGATCCGATGAGGGGTGCGAAACTATTTGAGGAAAGGAAGCACCTTTTTATTAAATTTACCTTTTAGCAATCGCCATTCCTACCCTAAAGATC
+
CCCCCFFFFFFFGGGGGGGGGGHHHHHHHHHGGGGHHHFHHHHHHGGGGGGGGHHHHHHHHHHHHHHHHHHHGHHHGHHHHHHHHHHHHHHGGGGGGGHHHHHHHHHHHHHHGGGGGHHHHHHHHGGGGGGHHHHHHHHHHHGGGGGHHHHHHGHHHHHHHHHHHGGGHHHGGEGGGGGGGGGGGGGGGGBFGGGGGGGGGFFFFFFFFFFFFFFFFFFFFFFFFFFFFFFFFFFFFFFFFFFFFFFFFFF
@M05620:45:000000000-G6HP7:1:1101:27450:7926 1:N:0:144
CATCCTGACCCTGAAGTACCCCATTGAGCATGGCATCGTCACCAACTGGGACGACATGGAGAAGATCTGGCACCACACCTTCTACAACGAGCTGCGCGTGGCCCCGGAGGAGCACCCAGTGCTGCTGACCGAGGCCCCCCTGAACCCCAAGGCCAACAGAGAGAAGATGACTCAGGTGAGGCTCGGCCGACGCCCGTGCTCCTCCCGTCCTTTCCCCAGTCATTTTCTGCCCGGCTTGATTTCTGACATTA
+
CCCCCFFFFFFFGGGGGGGGGGGHHHHHHHHHHHHHHGHHHGHHHGHHHHHHGGGGGHHHHHHHHHHHHHHHHGHHHGGHHHHHHHHHGGGGGHHGGGGGGGHHGGGGGGGGHHHHGGHHHHHHHHHHHHGGGGGGGGGGGGHHHHGGGGHGHHGGGGGGGGGGGGGGGGGGGGGGGGGGGGGGFFFFFFFFFFFFDFFFFFFFFFFFFFDFFFFFFFFFFFFFFFFFFFFFFFFFFAAFFFFFFBFFFF0
@M05620:45:000000000-G6HP7:1:1101:27431:7929 1:N:0:144
CATCCTGACCCTGAAGTACCCCATTGAGCATGGCATCGTCACCAACTGGGACGACATGGAGAAGATCTGGCACCACACCTTCTACAACGAGCTGCGCGTGGCCCCGGAGGAGCACCCAGTGCTGCTGACCGAGGCCCCCCTGAACCCCAAGGCCAACAGAGAGAAGATGACTCAGGTGAGGCTCGGCCGACGCCCGTGCTCCTCCCGTCCTTTCCCCAGTCATTTTCTGCCCGGCTTGATTTCTGACATTA
+
CBBCCFFFFFFFGGGGGFGGGGGHHGHHHHHHHHHHHGHHHGHHHGHHHHHHGGGGGHHHHGHHGHHHHHHHHGGHHGGHHHHHHHHHGGGGGHHGGGGGGGHHGGGGGGGGHHHHGGHGFGHHHHHHHHGGGGGGGGGGGGHHHHGGGGHGHHGGGGGGGGGGGGGGGGGGGGGGGGGGGGGGFFFFFF=FFFFFBDFFFFFFFFD.ADBFFFFFFFFFFFFFFFFFFFFFFFFFDC.FFFFFFFFFFF9
@M05620:45:000000000-G6HP7:1:1101:4858:7936 1:N:0:144
AAACCAAGCAGACACTCACCGCTCCCTCGCCACAGGCCAATAGTTTGTCCTCACTGAGTTGGCAACAAGTGGCTGCTGTGGCTGCCATTTTTCTGGTGATGGCCATCAGCTCCGACGAGGTCAGCTGGGGGGCTTTCTTTGTGTAAGCAACGAGAAACCTGAAAGAAGCATTTTTTAACTAAGTCCTGCTGAGTCATTCATGAGTTTTTAGCCGCCTTGCTTCTTCTCACAGACTCTCTACTCTCATGCCA
+
BBBABBCFCFFFGGGGGGGFGEGGGGHGGGGGGHHHGGGHHHHFHHHHHHHHHHHHHHGHHHHGHHHHFFGHGHGGHHHHHHHGGHHHHHHHHHHHHHGHHHHHHHHHFFEGHGGEGGFGGGHHGHHHGGGGGGGGFGGGGFFFGBFFFFFFFFBDFBFFF9FFFFFFFFFFFFFFFFFFFFFFFFFFFFFFFFFFFFFFFFFFFFFFFFFFFFFFFFFFFFFFFFFFFFFFFABBFFFFFFFFFFFFFFF
@M05620:45:000000000-G6HP7:1:1101:4881:7944 1:N:0:144
AAACCAAGCAGACACTCACCGCTCCCTCGCCACAGGCCAATAGTTTGTCCTCACTGAGTTGGCAACAAGTGGCTGCTGTGGCTGCCATTTTTCTGGTGATGGCCATCAGCTCCGACGAGGTCAGCTGGGGGGCTTTCTTTGTGTAAGCAACGAGAAACCTGAAAGAAGCATTTTTTAACTAAGTCCTGCTGAGTCATTCATGAGTTTTTAGCCGCCTTGCTTCTTCTCACAGACTCTCTACTCTCATGCCA
+
CCCCCCCFCFFFGGGGGGGGGGGGGGHHGGGGGHHHGGHHHHHHHHHHHHHHHHHHHHHHHHHHHHHHHHHHGHGGHHHHHHHGGHHHHHHHHHHHHHHHHHHHHHHHHHHHHGGGGGGGGHHHHHHHGGGGGGGGGGGGGGGGGGFFFFFFFFFFFFFFFFFFFFFFFFFFFFFFFFFFFFFFFFFFFFFFFFFFFFFFFFFFFFFFFFFFFDFFFFFFFFFFFFFFFFFFFFFFFFFFFFFFFFFBFF9
@M05620:45:000000000-G6HP7:1:1101:9557:7979 1:N:0:144
AAACCAAGCAGACACTCACCGCTCCCTCGCCACAGGCCAATAGTTTGTCCTCACTGAGTTGGCAACAAGTGGCTGCTGTGGCTGCCATTTTTCTGGTGATGGCCATCAGCTCCGACGAGGTCAGCTGGGGGGCTTTCTTTGTGTAAGCAACGAGAAACCTGAAAGAAGCATTTTTTAACTAAGTCCTGCTGAGTCATTCATGAGTTTTTAGCCGCCTTGCTTCTTCTCACAGACTCTCTACTCTCATGCCA
+
CCCCCCCFCFFFGGGGGGGGGGGGGGHHGGGGGHHHGGHHHHHHHHHHHHHHHHHHHHHHHHHHHHHHHHHHGHGGHHHHHHHGGHHHHHHHHHHHHHHHHHHHHHHHHHHHHGGGGGGGFHHHHHHHGGGGGGGGGGGGGGGGGGFFFFFFFFFFFFFFFFFFFFFFFFFFFFFFFFFFFFFFFFFFFFFFFFFFFFFFFFFFFFFFFFFFFAFFFFFFFFFFFFFFFFFFEFFFFFFFFFFFFFFFFFF
@M05620:45:000000000-G6HP7:1:1101:22532:7986 1:N:0:144
AAACCAAGCAGACACTCACCGCTCCCTCGCCACAGGCCAATAGTTTGTCCTCACTGAGTTGGCAACAAGTGGCTGCTGTGGCTGCCATTTTTCTGGTGATGGCCATCAGCTCCGACGAGGTCAGCTGGGGGGCTTTCTTTGTGTAAGCAACGAGAAACCTGAAAGAAGCATTTTTTAACTAAGTCCTGCTGAGTCATTCATGAGTTTTTAGCCGCCTTGCTTCTTCTCACAGACTCTCTACTCTCATGCCA
+
CCCCCCCFCFFFGGGGGGGGGGGGGGHHGGGGGHHHGGHHHHHHHHHHHHHHHHHHHHHHHHHHHHHHHHHHGHGGHHHHHHHGGHHGHHHHHHHHHHHHHHHHHHHHHHHHHGGGGGGGGHHHGHHHGGGGGGGGGGGGGGGGGGFFFFFFFFFFFFFFFFFFFFFFFFFFFFFFFFFFFFFFFFFFFFFFF;FFFFFFFFFFFFFFFFFFFFFFFFFFFFFFFFFFFFFFFFFFFFFFFFFFFFFFFFF
@M05620:45:000000000-G6HP7:1:1101:9546:7993 1:N:0:144
AAACCAAGCAGACACTCACCGCTCCCTCGCCACAGGCCAATAGTTTGTCCTCACTGAGTTGGCAACAAGTGGCTGCTGTGGCTGCCATTTTTCTGGTGATGGCCATCAGCTCCGACGAGGTCAGCTGGGGGGCTTTCTTTGTGTAAGCAACGAGAAACCTGAAAGAAGCATTTTTTAACTAAGTCCTGCTGAGTCATTCATGAGTTTTTAGCCGCCTTGCTTCTTCTCGCAGACTCTCTACTCTCATGCCA
+
BBBBAABFBFFFGGGGGGGGGGGGGGHHGGGGGHHHGGHGHHHHHHGHHHHHHHHHHHHHHHHHHHHHHGHHGHGGHHHHHHFGGHHHHHHHHHHGHHBHHHHHHHHHHHHHHGGGGGGGGHHHHHHHGGGGGGGGGGGGGGGGGGFFFFFFFFFFFFFFFFFFFFFFFFFFFFFFFFFFFFFFFFFFFFFFFFFFFFFFFFFFFFFFFFFFFFFFFFFFFFFFFFFF.ABFFFFFFFFFFFFFFFFFFFF
@M05620:45:000000000-G6HP7:1:1101:22514:7996 1:N:0:144
AAACCAAGCAGACACTCACCGCTCCCTCGCCACAGGCCAATAGTTTGTCCTCACTGAGTTGGCAACAAGTGGCTGCTGTGGCTGCCATTTTTCTGGTGATGGCCATCAGCTCCGACGAGGTCAGCTGGGGGGCTTTCTTTGTGTAAGCAACGAGAAACCTGAAAGAAGCATTTTTTAACTAAGTCCTGCTGAGTCATTCATGAGTTTTTAGCCGCCTTGCTTCTTCTCACAGACTCTCTACTCTCATGCCA
+
CBCCDCCFDFFFGGGGGGGGGGGGGGHHGGGGGHHHGGHHHHHHHHHHHHHHHHHHHHGHHHHGHHHHHHHHGHGGHHHHHHHGGHHHHHHHHHHHHHHHHHHHHHHHHHHHHGGGGGGGGHHHHHHHGGGGGGGGGGGGGGGGGGFFFFFFFFFFFFFFFFFFFFFFFFFFFFHFFFFHFFFFFFFFFFFFFFFEFFFFFFFFFFFFFFFFFFFFFFFFHHFFHFFFFFFFFFFFFFFHFFFHFFFFFFF
@M05620:45:000000000-G6HP7:1:1101:25537:8004 1:N:0:144
TACCTGTACTGGGGAAGCATTTGAATATCCCCCCATGGTGATGGGGACGGAGAACTGCTCCATAAACACAGGCAACGTGCCTAACTTTCCCGGGAAGATGAAGTCAAAGAGCGACCACAGCTCTCGGAGGTTATTTTGCATCGGTGAGCCAGACAGAATGATCCGATGAGGGGTGCGAAACTATTTGAGGAAAGGAAGCACCTTTTTATTAAATTTACCTTTTAGCAATCGCCATTCCTACCCTAAAGATC
+
BBBBBFFFFFFFGGGGGGGGGGHHHHHHHHHGGGGHHHFHHHHHHGGGGGGGGHHHHHHHHHHHHHHHHHHHGHHHGHHHHHHHHHHHHHHGGGGGGHHHHHHHHGHHHHHHGGGGGHHHHHHHHGGGGGEHHHHHHHHHHHGGGGGHHHHHHGHHHHHHHHHHHGGGHHHGGGGGGGGGGGGGGGGFGGBFGGGGGGGFGFFFFFFFFFFFFFFFFFFFFFFFFFFFFFFFFFFFFFFFFFFFFFFFFFF
@M05620:45:000000000-G6HP7:1:1101:19209:8038 1:N:0:144
CATCCTGACCCTGAAGTACCCCGGCTTGATTTCTGACATTAGATCGGAAGAGCACACGTCTGAACTCCAGTCACAGCGATAGATCTCGTATGCCGTCTTCTGCTTGAAAAAAAAAAAAAAAAAAAAAGAAAAATAGAAAAAAAGTAAATGGAAGTAAAAAAAAAAATAACAATAGGTATGATACCAAAAATTACATTATAGAAAGACGATATAGTAATAATATAATGTAAACAATAGTAGCGTGTATATAT
+
DCCCDFFFFFFFGGGGGGGGGGGGGGGGHHHHHHHHHHHHHHHHHHGEGGHHHHHHHGHHHGHGHHHHHHHHHHHHHGGHGGHHHHHHGGHHHHGFGHGHHHHHHHHHHHHGGGGC>>//<><-<--...//:.00000:.--.:0000000:;0000:0--9---.00000000000000000000....0000000:000:00/:.-..-000000000000000:0000:.:00;000-..;/00000
@M05620:45:000000000-G6HP7:1:1101:25247:8045 1:N:0:144
CATCCTGACCCTGAAGTACCCCATTGAGCATGGCATCGTCACCAACTGGGACGACATGGAGAAGATCTGGCACCACACCTTCTACAACGAGCTGCGCGTGGCCCCGGAGGAGCACCCAGTGCTGCTGACCGAGGCCCCCCTGAACCCCAAGGCCAACAGAGAGAAGATGACTCAGGTGAGGCTCGGCCGACGCCCGTGCTCCTCCCGTCCTTTCCCCAGTCATTTTCTGCCCGGCTTGATTTCTGACATTA
+
DDDDDFFFFFFFGGGGGGGGGGGHHHHHHHHHHHHHHGHHHGHHHGHHHHHHGGGGGHHHHHHHHHHHHHHHHGHHHGGHHHHHHHHHGGGGGHHGGGGGGGHHGGGGGGGGHHHHGGHHHHHHHHHHHHGGGGGGGGGGGGHHHHGGGGHGHHGGGGGGGGGGGGGGGGGGGGGGHGGGGGGGFFFFFFFFFFFFFFFFFFFFFFFFFFFFFHFFFFFFFFFFFHFFFFFFFFFFFFFFFFFFFBFFFF0
@M05620:45:000000000-G6HP7:1:1101:26856:8051 1:N:0:144
CATCCTGACCCTGAAGTACCCCATTGAGCATGGCATCGTCACCAACTGGGACGACATGGAGAAGATCTGGCACCACACCTTCTACAACGAGCTGCGCGTGGCCCCGGAGGAGCACCCAGTGCTGCTGACCGAGGCCCCCCTGAACCCCAAGGCCAACAGAGAGAAGATGACTCAGGTGAGGCTCGGCCGACGCCCGTGCTCCTCCCGTCCTTTCCCCAGTCATTTTCTGCCCGGCTTGATTTCTGACATTT
+
ABAABFFFFFFFGFGGGGGGGGGGHFHHHHHHGHHHHGHHHGHHHGHHHHHHGGGEGHHEGGHHGGHHHHHHHGHHGGGHHHHHHHHHGGGGGHHGGGGGGGHHGGGCCGGGHEHHGGEGHHHHHFHEHHGG@CFFGGFGGGHHHHGGGGHGHHG.CEFBFFGGGGGGGGGGGGGGGGGFGGEGFFFFFAFAFFFADFFFFFFFFFDADDFFFFFFF.AFF/FFBFFFFFFADC;DCF.BFFFFFB9/;F/
@M05620:45:000000000-G6HP7:1:1101:17088:8058 1:N:0:144
CATCCTGACCCTGAAGTACCCCATTGAGCATGGCATCGTCACCAACTGGGACGACATGGAGAAGATCTGGCACCACACCTTCTACAACGAGCTGCGCGTGGCCCCGGAGGAGCACCCAGTGCTGCTGACCGAGGCCCCCCTGAACCCCAAGGCCAACAGAGAGAAGATGACTCAGGTGAGGCTCGGCCGACGCCCGTGCTCCTCCCGTCCTTTCCCCAGTCATTTTCTGCCCGGCTTGATTTCTGACATTT
+
BBBBBFFFFFFFGGGGGFGGGGGHHFHFHBG4EFGHHGHGHGHFHGFGHHHHGGGEGHHFGHHHEFGFFGHBGGHHGGGHHHHHHHFHEEEGGHHGGGGGGGHHGECGGGGGHHHHGGHFBGFGGHHEFHCCDGGGGGGGGGFHHHGG.:CEHHGFEGFGGGBCFFBCFFGGGGGGGFFAACC??BFFBBBBB??>-DDEFFFFBEFAFDAFFFFFFF.FF/FFBBFFBFEED->B=;.;9/;FFBF/9F/
@M05620:45:000000000-G6HP7:1:1101:26837:8059 1:N:0:144
CATCCTGACCCTGAAGTACCCCATTGAGCATGGCATCGTCACCAACTGGGACGACATGGAGAAGATCTGGCACCACACCTTCTACAACGAGCTGCGCGTGGCCCCGGAGGAGCACCCAGTGCTGCTGACCGAGGCCCCCCTGAACCCCAAGGCCAACAGAGAGAAGATGACTCAGGTGAGGCTCGGCCGACGCCCGTGCTCCTCCCGTCCTTTCCCCAGTCATTTTCTGCCCGGCTTGATTTCTGACATTA
+
CCCCCFFFFFFFGGGGGGGGGGGHHHHHHHHHHHHHHGHHHGHHHGHHHHHHGGGGGHHHHHGHHHHHHHHHHGHHHGGHHHHHHHHHGGGGGHHGGGGGGGHHGGGGGGGGHHHHGGHGHHHHHHHHHHGGGGGGGGGGGGHHHHGGGGHGHHGGGGGGGGGGGGGGGGGGGGGGGGGGGGGGFFFFFFFFFFFFDFFFFFFFFFFEFFFFFFFFFFFFFFFFFFFFFFFFFFFFFFFFFFFFFEFFFF0
@M05620:45:000000000-G6HP7:1:1101:21165:8069 1:N:0:144
CATCCTGACCCTGAAGTACCCCATTGAGCATGGCATCGTCACCAACTGGGACGACATGGAGAAGATCTGGCACCACACCTTCTACAACGAGCTGCGCGTGGCCCCGGAGGAGCACCCAGTGCTGCTGACCGAGGCCCCCCTGAACCCCAAGGCCAACAGAGAGAAGATGACTCAGGTGAGGCTCGGCCGACGCCCGTGCTCCTCCCGTCCTTTCCCCAGTCATTTTCTGCCCGGCTTGATTTCTGACATTT
+
>AABAFFFFCFFGFGGFGGFG4AEGBHFGEA4FGHHHGHGHEHHHGGFHHHHGGGGGFGFCHCFHFHFEGFHHGHHHFEFCFGHHFBFEFEEGHHGGGGGGGHHGECGGGGDHHHHGGGFCGGGHGHHEGGCC?@.ACDCC:CGFGGGD.GEFHGGEEFFFFD9CFFFFBBFGFGBFFGFA.C9=;AFB@-BB;BB9DDAFFFF/9A9AAABF/9BFF.FFBFB/:FFBFEE.@-B9-.99BFFBBFFFF/
@M05620:45:000000000-G6HP7:1:1101:17104:8070 1:N:0:144
CATCCTGACCCTGAAGTACCCCATTGAGCATGGCATCGTCACCAACTGGGACGACATGGAGAAGATCTGGCACCACACCTTCTACAACGAGCTGCGCGTGGCCCCGGAGGAGCACCCAGTGCTGCTGACCGAGGCCCCCCTGAACCCCAAGGCCAACAGAGAGAAGATGACTCAGGTGAGGCTCGGCCGACGCCCGTGCTCCTCCCGTCCTTTCCCCAGTCATTTTCTGCCCGGCTTGATTTCTGACATTA
+
CBBCCFFFFFFFGGGGGGGGGGGHHHHHHHHHHHHHHGHHHGHHHGHHHHHHGGGGGHHHHHHHGHHHHHHHHGHHHGGHHHHHHHHHGGGGGHHGGGGGGGHHGGGGGGGGHHHHGGHHHHHHHHHGHHGGGGGGGGGGGGHHHHGGGGHGHHGGGGGGGGGGGGGGGGGGGGGGGGGGGGGGFFFFFFFFFFFFDFFFFFFFFFFEFFFFFFFFFFFFFFFFFFFFFFFFFFFFFFFFFFFFEBFFFF0
@M05620:45:000000000-G6HP7:1:1101:26850:8075 1:N:0:144
CATCCTGACCCTGAAGTACCCCATTGAGCATGGCATCGTCACCAACTGGGACGACATGGAGAAGATCTGGCACCACACCTTCTACAACGAGCTGCGCGTGGCCCCGGAGGAGCACCCAGTGCTGCTGACCGAGGCCCCCCTGAACCCCAAGGCCAACAGAGAGAAGATGACTCAGGTGAGGCTCGGCCGACGCCCGTGCTCCTCCCGTCCTTTCCCCAGTCATTTTCTGCCCGGCTTGATTTCTGACATTT
+
BBBBBFDFFFFFGGGGGGGGGGGHHHHFGGGHHHHHHGHHHGHHHGHHGGHHEGGGGHHFHHHHHHHHGFHHGGHHHGGHHHHFHGHHGEGEGFGGGGGGGGHHGF@DGCFFHHHHGGEHHHHHHHFHHHDGCGGGGGGFGGHFHHGGGGHGFHGAEFFGGGGGGGGGFGGGGFGGGGGFGGGGFFFFFFFDFFFBDDDFFFFFFFD;AFFFFFFFFFDFF/FBFFFFFFFFD@9DCF.;FFFFFBFBFF/
@M05620:45:000000000-G6HP7:1:1101:19008:8076 1:N:0:144
AAACCAAGCAGACACTCACCGCTCCCTCGCCACAGGCCAATAGTTTGTCCTCACTGAGTTGGCAACAAGTGGCTGCTGTGGCTGCCATTTTTCTGGTGATGGCCATCAGCTCCGACGAGGTCAGCTGGGGGGCTTTCTTTGTGTAAGCAACGAGAAACCTGAAAGAAGCATTTTTTAACTAAGTCCTGCTGAGTCATTCATGAGTTTTTAGCCGCCTTGCTTCTTCTCACAGACTCTCTACTCTCATGCCA
+
BBBBBBBFBFFFGGGGGGGGGGGGGGHHGGGGGHHHGGHHHHHHHHHHHHHHHHHGHHHHHHHGHHHHHHHHGFGGHHHHHHHGGHHHHHHHHHHHHHFHHHHHHHHHHHHHHGGGGGGGDHHHHHHHGCGGGGGGGGGGGGGGGGFFFFFFFFFFFFFFFFFFFFFFFFFFFFFFFFFFFFFFFFFFFFFFFFFFFFFFFFFFFFFFFFFFFFFFFFFFFFFFFFFFFFFFFFFFFFFFFFFFFFFFFFB
@M05620:45:000000000-G6HP7:1:1101:12409:8080 1:N:0:144
AAACCAAGCAGACACTCACCGCTCCCTCGCCACAGGCCAATAGTTTGTCCTCACTGAGTTGGCAACAAGTGGCTGCTGTGGCTGCCATTTTTCTGGTGATGGCCATCAGCTCCGACGAGGTCAGCTGGGGGGCTTTCTTTGTGTAAGCAACGAGAAACCTGAAAGAAGCATTTTTTAACTAAGTCCTGCTGAGTCATTCATGAGTTTTTAGCCGCCTTGCTTCTTCTCACAGACTCTCTACTCTCATGCCA
+
CCCCCCCFBFFFGGGGGGGGGGGGGGHHGGGGGHHHGGHEGHHHHHHHHHHHHHHHGFHHHHHHHHHHHHHHGGGGHHHHHHFFGHHGHHHHHHHHHHHHGHHHHHHHHHHHHGGGGFGGGHHHHHHHGGGGGGGGGGGGGGGGGGFFFFFFFFFFFFFFFFFFFFFFFFFFFFFFFFFFFFFFFFFFFFFFF/FFFFFFFFFFFFFFFFFFFFFFFFFFFFFFFFFFFFFFFFFFFFFFFFFFFFFFFF/
@M05620:45:000000000-G6HP7:1:1101:12408:8103 1:N:0:144
AAACCAAGCAGACACTCACCGCTCCCTCGCCACAGGCCAATAGTTTGTCCTCACTGAGTTGGCAACAAGTGGCTGCTGTGGCTGCCATTTTTCTGGTGATGGCCATCAGCTCCGACGAGGTCAGCTGGGGGGCTTTCTTTGTGTAAGCAACGAGAAACCTGAAAGAAGCATTTTTTAACTAAGTCCTGCTGAGTCATTCATGAGTTTTTAGCCGCCTTGCTTCTTCTCACAGACTCTCTACTCTCATGCCA
+
CCCBCCCF@FFFGGFGGGGGGGGGFGHHGGGGFFFHGGHHHHHHHHHHHHHHHGHHGHHHHHHHHHHHHFHHGFGGHHHFGHFFFGHGHHGHHHHHFGFHHHHHHHHHHHGGFDGGGGGG?CGHGGHHGCDAC-EGGGGGGFFFGGFFFFFFFFFFFFFFFFFFFFFFFFFFFFFFFFFFFFFFFFFFFFFFF/BFFFFFFFFFFFFFFEBFFFFFFFFFFFFFFFFFFFFFFFFFFFFFFFFFFFFBFF9
@M05620:45:000000000-G6HP7:1:1101:22393:8108 1:N:0:144
GGATGTGAACTCATTTGCTGGAGGTCACCCAGGGCTCTTTCAAGATAGTAAAAACAGTGACTTGTACAGCATAATGAAAAACCTAGGCATTGATTTTGAAGACATCAGACACATGCAGAATGAAAAATTTTTCAGAAATGATTTTTCTGGTGAGGTTGACTTCAGAGACATTGACTTAACGGATGAAATCCTGACGTATGTCCAAGATTCTTTAAGTAAGTCTCCCTTCATACCTTCAGATTATCAACAGC
+
AAAABCFFFFFFGCGGGGGGGGHGGHHHHHGHGGGHHHHHHHHFHHHHHGHHHHGHHGHGGHHGFHGHHHHHHHHHHHHGFFGHHHHHHHHHHHHHHHGGHHHHHHHHGHHHHHHHHHHHHGHHHHHHHHHHGHHHGGFHFHHHHHHGHHFGHHHCFHHHHHHHHGHHHHHHHHHHFFHHGFGGGHHHHHHHFHHGFHEHGHGHHHHEFHHHHGFHDDGH<GHHHHHGHFFGGHHHHGGFHHHHHGHHFFF
@M05620:45:000000000-G6HP7:1:1101:24899:8120 1:N:0:144
TACCTGTACTGGGGAAGCATTTGAATATCCCCCCATGGTGATGGGGACGGAGAACTGCTCCATAAACACAGGCAACGTGCCTAACTTTCCCGGGAAGATGAAGTCAAAGAGCGACCACAGCTCTCGGAGGTTATTTTGCATCGGTGAGCCAGACAGAATGATCCGATGAGGGGTGCGAAACTATTTGAGGAAAGGAAGAACCTTTTTATTAAATTTACCTTTTAGCAATCGCCATTCCTACCCTAAAGATC
+
CCCCCFFFFFFFGGGGGGGGGGHHHHHHHHHGGGEHHHFGCFHHHEEFEEAEGHFHFB5FGEFHHHHDGHHEFGFCEGCHA4G32FHDHHDFGEGCE0EGHFG?BGHFFBFG@@DC@GE0/=F>FEEBCDGF1GHHGDGD11EDCDEFHF0CGC/FHFD00=GDC.A:0CHGF:;.@CB-:B0CF090AF;F/F.F/..:;9BFFFFAFFFB0BFF9F9FFFFF/:FBB0:ED.AFF00:BFAFFF9B0:0
@M05620:45:000000000-G6HP7:1:1101:24890:8136 1:N:0:144
TACCTGTACTGGGGAAGCATTTGAATATCCCCCATGGTGATGGGGACGGAGAACTGCTCCATAAACACAGGCAACGTGCCTAACTTTCCCGGGAAGATGAAGTCAAAGAGCGACCACAGCTCTCGGAGGTTATTTTGCATCGGTGAGCCAGACAGAATGATCCGATGAGGGGTGCGAAACTATTTGAGGAAAGGAAGCACCTTTTTATTAAATTTACCTTTTAGCAATCGCCATTCCTACCCTAAAGATCG
+
CBCCCFFFFFFFGGGGGGGGGGHGGHHHHHHGGGGHHHHGHHHHGGGGGGGGHHHHHHHHHHGHHHHHHHHGHHHGHGHHHHHHHHHHHHGGGGGGHHHHHHHHHHHHHHHGGGGGHHHHHHGHDFDGGEHHHHHHHHHHHGGEGGHHHHHGGHHFFHHHHHHHGGGHHHGGCEGGCEGGGGGGGGGGGFGGGFFGGGGGGGGGGGGGGFFFFFFBFFFFFFFFFFFFFFFFFFFFFFFFFFFFFFFFFFA
@M05620:45:000000000-G6HP7:1:1101:19049:8142 1:N:0:144
TACCTGTACTGGGGAAGAGTGTAGCAATCGCCATTCCTACCCTAAAGATCGAAGAGCACACGTCTGAACTCCAGTCACAGCGATAGATCTCGTATGCCGTCTTCTGCTTGAAAAAAAAAAATATAAAATTATATATTGCATCAGTTATCCCGCCCGCCTAATCCCATAACAAAAACTAAACTCATTCATGAACCTACCAACCTTGTTACTCAATTTACCTGTTACCAATCTCCTGTCTACCACTCCATCTC
+
BBBBBFFFFFFFGGGGGGGFGGHHHHHHHGGGGGHHHHHFHHGHHHHBGGGGHGAGHHHHHGHHFGGHHHHHHHHHHHGGHGGHGGHHGEGHGGHHHGGFFHGDGHFHHHHHHHHGGGGG/0<222222221<1<1111<1111?111111.--<<-<<./000000/0/00:...00:0/000;0:<00000.///.00;./00000;009900;B00;00;0///;99//////////9/;9/.://;/
@M05620:45:000000000-G6HP7:1:1101:16584:8162 1:N:0:144
TACCTGTACTGGGGAACATTTGAATATCCCCCCATGGTGATGGGGACGGAGAACTGCTCCATAAACACAGGCAACGTGCCTAACTTTCCCGGGAAGATGAAGTCAAAGAGCGACCACAGCTCTCGGAGGTTATTTTGCATCGGTGAGCCAGACAGAATGATCCGATGAGGGGTGCGAAACTATTTGAGGAAAGGAAGCACCTTTTTATTAAATTTACCTTTTAGCAATCGCCATTCCTACCCTAAAGATCG
+
BBBABFFFFFFFGGGGGGGGGGFHGHHHHHGGGEHHHFFGHHHHGEEEEGEEGFHGHHHHFHFGHHFHHHGGGHHEGHHHHHHHHHHHHHGGGG?E0FGHHHGHHHHHHHHECCCCHHHHHGHHDFDFCAFHHHHHHG1FGGGEGEHHHHFCEHHCGFHHHHHH?EDGHHGG:@DG.ABGGFGGGGEEFFFF?FGGGGGGEFFFFFFFFFFFFFFFFFFFFFFFFBFFFFFFFFFFFFFFFFFFFFFFFF.
@M05620:45:000000000-G6HP7:1:1101:18678:8166 1:N:0:144
CATCCTGACCCTGAAGTACCCCATTGAGCATGGCATCGTCACCAACTGGGACGACATGGAGAAGATCTGGCACCACACCTTCTACAACGAGCTGCGCGTGGCCCCGGAGGAGCACCCAGTGCTGCTGACCGAGGCCCCCCTGAACCCCAAGGCCAACAGAGAGAAGATGACTCAGGTGAGGCTCGGCCGACGCCCGTGCTCCTCCCGTCCTTTCCCCAGTCATTTTCTGCCCGGCTTGATTTCTGACATAG
+
DDDDDFFFFFFFGGGGGGGGGGGHHHHHHHHHHHHHHGHHHGHHHGHHHHHHGGGGGHHHHHHHHHHHHHHHHGHHHGGHHHHHHHHHGGGGGHHGGGGGGGHHGGGGGGGGHHHHGGGHHHHHHHHHHHGGGGGGGGGGGGHHHHGGGGHGHHGGGGGGGGGGGGGGGGGGGGGGGGGGGGGGFFFFAFFFFFFCCFFFFFFFFFFEFFFFFFFFFFFFFFFFFFFFFFFFFFFFFFFFFFFFFFFFFB0
@M05620:45:000000000-G6HP7:1:1101:13968:8171 1:N:0:144
AGATTACTGCAACAGTTCCCCCTGGACCTGGAAAAGTTTCTTGCCTGGCTTACAGAAGCTGAAACAACTGCCAATGTCCTACAGGATGCTACCCGTAAGGAAAGGCTCCTAGAAGACTCCAAGGGAGTAAAAGAGCTGATGAAACAATGGCAAGTAAGTCAGGCATTTCCGCTTTAGCACTCTTGTGGATCCAATTGAACAATTCTCAGCATTTGTACTTGTAACTGACAAGCCAGGGACAAAACAAAGAT
+
BBBBBFFFFFBFGGGGGGGGGGGGHHHHHHHHHHHHHHHHHHHHHHHHHHHHHHHHHHHHHHHHHHHHHHHHHHHHHHHHHHHHHHHHHHHHHHGGGFGGHHGHHHHHGHHHHHHHHHHHHHHGEFFFHHHHHGHHHHHHHHHHHHHHHGHHHGHHHHHHHHHHHHHHHHGGGGGHGHHHHHHHHFGGHHHHHHHHHHFFHHHHHHHGHHHHHHHHHFHHHHHHHHHFHHHHGGGGGGGGGGFFGGGGGGG
@M05620:45:000000000-G6HP7:1:1101:16566:8172 1:N:0:144
TACCTGTACTGGGGAACATTTGAATATCCCCCCATGGTGATGGGGACGGAGAACTGCTCCATAAACACAGGCAACGTGCCTAACTTTCCCGGGAAGATGAAGTCAAAGAGCGACCACAGCTCTCGGAGGTTATTTTGCATCGGTGAGCCAGACAGAATGATCCGATGAGGGGTGCGAAACTATTTGAGGAAAGGAAGCACCTTTTTATTAAATTTACCTTTTAGCAATCGCCATTCCTACCCTAAAGATCG
+
CDDDCFFFFFFFGGGGGGGGGGHHHHHHHHGGGGHHHHHHHHHHGGGGGGGGHHHHHHHHHHHHHHHHHHHGHHHGHHHHHHHHHHHHHHGGGGGGGGHHHHHHHHHHGHHGGGGGHHHHHHHHFGGGGEHHHHHHHHHHHGGGGGHHHHHHGGHHHHHHHHHHGGGHHHGG;EGGFGGGGGGGGGGGGGGGGGGGGGGGGFFFFFFFFFFFFFFFFFHHFFFFFFFFFFFFFFHHHFFFFFFFFFFFFFE
@M05620:45:000000000-G6HP7:1:1101:7619:8185 1:N:0:144
CATCCTGACCCTGAAGTACCCGGCTTGATTTCTGACATTAGATCGGAAGAGCACACGTCTGAACTCCAGTCACAGCGATAGATCTCGTATGCCGTCTTCTGCTTGAAAAAAAAAAACAATGCTGCTTACCAAGGCCCCCCTGAACCCCAAGGCCAACAGAAAGAAGATGACTCAGATGAGGCTCGGCCGACTCCCGTGCTCCTCCCGGCCTTTCCACAGTACTTCTCTGCCCGGCCTGATTTCTGACCTTA
+
CCCCCFFFFFFFGGGGGGGGGGGFGGGHFHHHHHHHHHHHHHGHHGGEGGHHHHHHGHHHGHHGHFHGHHHHHHHHGGHEGHHFFHGFAGHHHGEGHGGHHHHHHFHHFHGGGGG//?/2222>@1<@FG110/FC?--@D</CCCDG....:..;C:://://C/:000:00090;0;B/C..-::.->B-:B......:://B.A-;-AFFFF/:/.9//::/:/BF//A.---:;9FB//B//:/BB/
@M05620:45:000000000-G6HP7:1:1101:7983:8197 1:N:0:144
TACCTGTACTGGGGAAGCATTTGAATATCCCCCCATGGTGATGGGGACGGAGAACTGCTCCATAAACACAGGCAACGTGCCTAACTTTCCCGGGAAGATGAAGTCAAAGAGCGACCACAGCTCTCGGAGGTTATTTTGCATCGGTGAGCCAGACAGAATGATCCGATGAGGGGTGCGAAACTATTTGAGGAAAGGAAGCACCTTTTTATTAAATTTACCTTTTAGCAATCGCCATTCCTACCCTAAAGATC
+
BCCCCFFFFFFFGGGGGGGGGGHHHHHHHHHGGGGHHHHHHHHHHGGGGGGGGHHHHHHHHHHHHHHHHHHHGHHHGHHHHHHHHHHHHHHGGGGGGHHHHHHHHHHHHHHHGGGGGHHHHHHHHGGGGGGHHHHHHHHHHHGGGGGHHHHHHGHHHHHHHHHHHGGGHHHGGADGGGAGGGGGGGGGGGCFGGGGGGGGGFFFFFFFFFFFFFFFFFFFFFFFBFFFFFEFFFFFFFFFFFFFFFFFFFF
@M05620:45:000000000-G6HP7:1:1101:21270:8216 1:N:0:144
CATCCTGACCCTGAAGTACCCCATTGAGCATGGCATCGTCACCAACTGGGACAACATGGAGAAGATCTGGCACCACACCTTCTACAACGAGCTGCGCGTGGCCCCGGAGGAGCACCCAGTGCTGCTGACCGAGGCCCCCCTGAACCCCAAGGCCAACAGAGAGAAGATGACTCAGGTGAGGCTCGGCCGACGCCCGTGCTCCTCCCGTCCTTTCCCCAGTCATTTTCTGCCCGGCTTGATTTCTGACATTA
+
CCCCCFFFFFFFGGGGGGGGGGGHHHHHHHHHHHHHHGHHHGHHHGHHHHHHGHHHHHHHHHHHHHHHHHHHHGHHHGGHHHHHHHHHGGGGGHHGGGGGGGHHGGGGGGGGHHHHGGHHHHHHHHHHHHGGGGGGGGGGGGHHHHGGGGHGHHHHGGHHGGGGGGGGGGGGGGGGGGGGGGGGGGFFFFFFFFFFFFFFFFFFFFFEFFFFFFFFFFFFFFFFFFFFFFFFFFFFFAFFFFFFFEFFFF0
@M05620:45:000000000-G6HP7:1:1101:9759:8219 1:N:0:144
TACCTGTACTGGGGAAGCATTTGAATATCCCCCCATGGTGATGGGGACGGAGAACTGCTCCATAAACACAGGCAACGTGCCTAACTTTCCCGGGAAGATGAAGTCAAAGAGCGACCACAGCTCTCGGAGGTTATTTTGCATCGGTGAGCCAGACAGAATGATCCGATGAGGGGTGCGAAACTATTTGAGGAAAGGAAGCACCTTTTTATTAAATTTACCTTTTAGCAATCGCCATTCCTACCCTAAAGATC
+
BCCCCFFFFFFFGGGGGGGGGGHHHHHHHHHGGGGHHHHHHHHHHGGGGGGGGHHHHHHHHHHHHHHHHHHHGHHHGHHHHHHHHHHHHHHGGGGGGHHHHHHHHHHHHHHHGGGGGHHHHHHHHGGGGGGHHHHHHHHHHHGGGGGHHHHHHGGHHHHGHHHHHGGGHHHGGCEGGGAGGGGGGGGGGGBFGGFGGGGFGFFFFFFFFFFFFFFFFFFFFFFFFFFBFFEFFFFFFFFFFFFFFEFFFFF
@M05620:45:000000000-G6HP7:1:1101:26807:8223 1:N:0:144
CATCCTGACCCTGAAGTACCCCATTGAGCATGGCATCGTCACCAACTGGGACGACATGGAGAAGATCTGGCACCACACCTTCTACAACGAGCTGCGCGTGGCCCCGGAGGAGCACCCAGTGCTGCTGACCGAGGCCCCCCTGAACCCCAAGGCCAACAGAGAGAAGATGACTCAGGTGAGGCTCGGCCGACGCCCGTGCTCCTCCCGTCCTTTCCCCAGTCATTTTCTGCCCGGCTTGATTTCTGACATTA
+
DDDDDFFFFFFFGGGGGGGGGGGHHHHHHHHHHHHHHGHHHGHHHGHHHHHHGGGGGHHHHHHHHHHHHHHHHGHHHGGHHHHHHHHHGGGGGHHGGGGGGGHHGGGGGGGGHHHHGGHHHHHHHHHHHHGGGGGGGGGGGGHHHHGGGGHGHHGGGGGGGGGGGGGGGGGGGGGGGGGGGGGGFFFFFFFFFFFFDFFFFFFFFFFFFFFFFFFFFFFFFFFFFFHFFFFFFFFFFFFFFFFFFFFFFF0
@M05620:45:000000000-G6HP7:1:1101:9744:8230 1:N:0:144
TACCTGTACTGGGGAAGCATTTGAATATCCCCCCATGGTGATGGGGACGGAGAACTGCTCCATAAACACAGGCAACGTGCCTAACTTTCCCGGGAAGATGAAGTCAAAGAGCGACCACAGCTCTCGGAGGTTATTTTGCATCGGTGAGCCAGACAGAATGATCCGATGAGGGGTGCGAAACTATTTGAGGAAAGGAAGCACCTTTTTATTAAATTTACCTTTTAGCAATCGCCATTCCTACCCTAAAGATC
+
BBCCCFFFFFFFGGGGGGGGGGHHHHHHHHHGGGGHHHHHHHHHHGGGGGGGGHHHHHHHHHHHHHHHHHHHGHHHGHHHHHFGHHHHHHHGGGGGGFHHHHHHHHHHGHHHGGGGGHHHHHHHHGGGGGGHHHHHHHHHHHGGGGGHHHHHHGHHHHHHHHHHHDGGHHHGGEGGGDGGGGGGGGGGGGBFFGGGGGGGGFFFFFFFFFFFFFFFFFFFFFFFFFFFFFFFFFFFFFFFFFFFFFFFFFF
@M05620:45:000000000-G6HP7:1:1101:19950:8231 1:N:0:144
CATCCTGACCCTGAAGTACCCCATTGAGCATGGCATCGTCACCAACTGGGACGACATGGAGAAGATCTGGCACCACACCTTCTACAACGAGCTGCGCGTGGCCCCGGAGGAGCACCCAGTGCTGCTGACCGAGGCCCCCCTGAACCCCAAGGCCAACAGAGAGAAGATGACTCAGGTGAGGCTCGGCCGACGCCCGTGCTCCTCCCGTCCTTTCCCCAGTCATTTTCTGCCCGGCTTGATTTCGACATAGC
+
DDDDDFFFFFFFGGGGGGGGGGGHHHHHHHHHHGHHHGHHHGHHHGGHHHHHGGGGGHHHHHHHHHGHHHHHHGHHHGGHHHHHHHHHGGGGGHGGGGGGGGHHGGGGGGGGHHHHGGHGHHHHHHHHGHGGGGGGGGGGGGHHHHGGGEHGHHGFGGGGGGGGGGGGGGGGGGGFFGFGGGEFFFFFFBCFFFF;9DDFFFEFFFFADDDBFFFFFBDBFBFFEFFFFEBEDFFAAAFFFFFF.9;:B90
@M05620:45:000000000-G6HP7:1:1101:18132:8235 1:N:0:144
AAACCAAGCAGACACTCACCGCTCCCTCGCCACAGGCCAATAGTTTGTCCTCACTGAGTTGGCAACAAGTGGCTGCTGTGGCTGCCATTTTTCTGGTGATGGCCATCAGCTCCGACGAGGTCAGCTGGGGGGCTTTCTTTGTGTAAGCAACGAGAAACCTGAAAGAAGCATTTTTTAACTAAGTCCTGCTGAGTCATTCATGAGTTTTTAGCCGCCTTGCTTCTTCTCACAGACTCTCTACTCTCATGCCA
+
DCDDDDDFCFFFGGGGGGGGGGGGGGHHGGGGGHHHGGHHHHHHHHHHHHHHHHHHHHHHHHHHHHHHHHHHGHGGHHHHHHHGGHHHHHHHHHHHHHHHHHHHHHHHHHHHHGGGGGGGGHHHHHHHGGGGGGGGGGGGGGGGGGFFFFFFFFFFFFFFFFFFFFFFFFFFFFHFFFHHFFFFFFFFFFFFFFFFFFFFFFFFFFFFFFFFFFFFFFFFFFFFFFFFFFFFFFFFFFFFFFFFFFFFFFB
@M05620:45:000000000-G6HP7:1:1101:19852:8238 1:N:0:144
CATCCTGACCCTGAAGTACCCCATTGAGCATGGCATCGTCACCAACTGGGACGACATGGAGAAGATCTGGCACCACACCTTCTACAACGAGCTGCGCGTGGCCCCGGAGGAGCACCCAGTGCTGCTGACCGAGGCCCCCCTGAACCCCAAGGCCAACAGAGAGAAGATGACTCAGGTGAGGCTCGGCCGACGCCCGTGCTCCTCCCGTCCTTTCCCCAGTCATTTTCTGCCCGGCTTGATTTCTGACATTT
+
DDDDDFFFFFFFGGGGGGGGGGGHHHHHHHHHHHHHHGHHHGHHHGHHHHHHGGGGGHHHHHHHHHHHHHHHHGHHHGGHHHHHHHHHGGGGGHHGGGGGGGHHGGGGGGGGHHHHGGHHHHHHHHHHHHGGGGGGGGGGGGGHHHGGGGHGHHGGGGGGGGGGGGGGGGGGGGGGHGGGGGGGFFFFFFFFFFFFBFFEFFFFFFFEFFFFFFFFFFFFFFFFFFFFFFFFFFFFFF:BFFFF0;B0BF0
@M05620:45:000000000-G6HP7:1:1101:9759:8238 1:N:0:144
TACCTGTACTGGGGAAGCATTTGAATATCCCCCCATGGTGATGGGGACGGAGAACTGCTCCATAAACACAGGCAACGTGCCTAACTTTCCCGGGAAGATGAAGTCAAAGAGCGACCACAGCTCTCGGAGGTTATTTTGCATCGGTGAGCCAGACAGAATGATCCGATGAGGGGTGCGAAACTATTTGAGGAAAGGAAGCACCTTTTTATTAAATTTACCTTTTAGCAATCGCCATTCCTACCCTAAAGATC
+
CCDDDFFFFFFFGGGGGGGGGGHHHHHHHHHGGGGHHHGHHHHHHGGGGGGGGHHHHHHHHHHHHHHHHHHHGHHHGHHHHHHHHHHHHHHGGGGGGHHHHHHHHHHHHHHHGGGGGHHHHHHHHGGGGGGHHHHHHHHHHHGGGGGHHHHHHGHHHHHHHHHHHGGGHHHGGEFGGGGGGGGGGGHGFFFGGGGGGGGGGFFFFFFFHHFFFFFHHFFFFFFFFFFFFFFFFFFFFFFHFFFFFFFFFFF
@M05620:45:000000000-G6HP7:1:1101:19833:8244 1:N:0:144
CATCCTGACCCTGAAGTACCCCATTGAGCATGGCATCGTCACCAACTGGGACGACATGGAGAAGATCTGGCACCACACCTTCTACAACGAGCTGCGCGTGGCCCCGGAGGAGCACCCAGTGCTGCTGACCGAGGCCCCCCTGAACCCCAAGGCCAACAGAGAGAAGATGACTCAGGTGAGGCTCGGCCGACGCCCGTGCTCCTCCCGTCCTTTCCCCAGTCATTTTCTGCCCGGCTTGATTTCTGACATTA
+
CCCCCFFFFFFFGGGGGGGGGGGHHHHHHHHHHHHHHGHHHGHHHGHHHHHHGGGGGHHHHHHHHHHHHHHHHGHHHGGHHHHHHHHHGGGGGHHGGGGGGGHHGGGGGGGGHHHHGGHHHHHHHHHHHHGGGGGGGGGGGGHHHHGGGGHGHHGGGGGGGGGGGGGGGGGGGGGGGGGGGGGGFFFFFFFFFFFFDFFFFFFFFFFFFFFFFFFFFFFFFFFFFFFFFFFFFFFFFFAFFFFFFFFFFF0
@M05620:45:000000000-G6HP7:1:1101:18128:8254 1:N:0:144
AAACCAAGCAGACACTCACCGCTCCCTCGCCACAGGCCAATAGTTTGTCCTCACTGAGTTGGCAACAAGTGGCTGCTGTGGCTGCCATTTTTCTGGTGATGGCCATCAGCTCCGACGAGGTCAGCTGGGGGGCTTTCTTTGTGTAAGCAACGAGAAACCTGAAAGAAGCATTTTTTAACTAAGTCCTGCTGAGTCATTCATGAGTTTTTAGCCGCCTTGCTTCTTCTCACAGACTCTCTACTCTCATGCCA
+
AAAABBBFBFFFGGGGGGGGGGGGGGGHGGGGGHHHGGHHHHHHHHHHHHHHHHHHHHGGHHHHHHHHHHHHGHGGHHHHHHHGGHEHHHHHHHHHHGFHHHHHFGHHHGHHHGFGGFGGGHHFGHHGGGGGGGGGGGGGGFFFGGFFFFFFFFAFFFFFFFFFFFFFFFFFFFFFFFFFFFFFFFFFFBFFFFFFFFFFFFFFBFFFFFFFFFFFDFFFFFFFFFFF/FFBFFFFFFFFFFFFFFFFFF/
@M05620:45:000000000-G6HP7:1:1101:19381:8266 1:N:0:144
AAACCAAGCAGACACTCACCGCTCCCTCGCCACAGGCCAATAGTTTGTCCTCACTGAGTTGGCAACAAGTGGCTGCTGTGGCTGCCATTTTTCTGGTGATGGCCATCAGCTCCGACGAGGTCAGCTGGGGGGCTTTCTTTGTGTAAGCAACGAGAAACCTGAAAGAAGCATTTTTTAACTAAGTCCTGCTGAGTCATTCATGAGTTTTTAGCCGCCTTGCTTCTTCTCACAGACTCTCTACTCTCATGCCA
+
DDDDDCDFCFFFGGGGGGGGGGGGGGHHGGGGGHHHGGHHHHHHHHHHHHHHHHHHHHHHHHHHHHHHHHHHGHGGHHHHHHHGGHHHHHHHHHHHHHGHHHHHHHHHHHHHHGGGGGGGGHHHHHHHGGGGGGGGGGGGGGGGGGFFFFFFFFFFFFFFFFFFFFFFFFFFFFHFFFFHHFFFFFHFFFFFFFFFFFFHHFFFFFFFFFFFFFFFFFFFHHFFFFHFHFFFFFFFFFFHHFFFFFFFFFF
@M05620:45:000000000-G6HP7:1:1101:21731:8280 1:N:0:144
TACCTGTACTGGGGAAGCATTTGAATATCCCCCCATGGTGATGGGGACGGAGAACTGCTCCATAAACACAGGCAACGTGCCTAACTTTCCCGGGAAGATGAAGTCAAAGAGCGACCACAGCTCTCGGAGGTTATTTTGCATCGGTGAGCCAGACAGAATGATCCGATGAGGGGTGCGAAACTATTTGAGGAAAGGAAGCACCTTTTTATTAAATTTACCTTTTAGCAATCGCCATTCCTACCCTAAAGATC
+
CCCCCFFFFFFFGGGGGGGGGGHHHHHHHHHGGGGHHHGHHHHHHGGGGGGGGHHHHHHHHHHHHHHHHHHHGHHHGHHHHHHHHHHHHHHGGGGGGHHHHHHHHHHHHHHHGGGGGHHHHHHHHGGGGGCGHHHHHHHHHHGGGGGHHHHHHGHHHHHHHHHHHGGGHHHGG;EGGGGGGGGGGGGGGGFGGGGGGGGGGFFFFFFFFFFFFFFFFFFFFFFFFFFBFFFFFFFFFFFFFFFFFFFFFFF
@M05620:45:000000000-G6HP7:1:1101:21744:8295 1:N:0:144
TACCTGTACTGGGGAAGCATTTGAATATCCCCCCATGGTGATGGGGACGGAGAACTGCTCCATAAACACAGGCAACGTGCCTAACTTTCCCGGGAAGATGAAGTCAAAGAGCGACCACAGCTCTCGGAGGTTATTTTGCATCGGTGAGCCAGACAGAATGATCCGATGAGGGGTGCGAAACTATTTGAGGAAAGGAAGCACCTTTTTATTAAATTTACCTTTTAGCAATCGCCATTCCTACCCTAAAGATC
+
3AAABFFFFFBFG?FGGGGGGGHGHHHHHHHGGGGHHGGHGHFHH2FEGGGGEHHHHGHHHHHG3BGHHGHHGHFHEHHHHHHHHHHHHHGGGGEEEHHGGHGHGFFHGFFGGGGG?HHHHHHHHCEDDGAF?FHHHHGGHHG.E?FFHHHHHGGHHHHHHHHHHGGGGHGGC;AEGD@?BFFGGFGB.F;FFA.FGEEGGFFFFFFFFFFFFFFFFFFFFFFFFFFBFF.EDFEFFFFFFF.FFFFBFF;
@M05620:45:000000000-G6HP7:1:1101:6017:8305 1:N:0:144
AAACCAAGCAGACACTCACCGCTCCCTCGCCACAGGCCAATAGTTTGTCCTCACTGAGTTGGCAACAAGTGGCTGCTGTGGCTGCCATTTTTCTGGTGATGGCCATCAGCTCCGACGAGGTCAGCTGGGGGGCTTTCTTTGTGTAAGCAACGAGAAACCTGAAAGAAGCATTTTTTAACTAAGTCCTGCTGAGTCATTCATGAGTTTTTAGCCGCCTTGCTTCTTCTCACAGACTCTCTACTCTCATGCCA
+
CCCCCCCFCFFFGGGGGGGGGGGGGGHHGGGGGHHHGGHHHHHHHHHHHHHHHHHHHHHHHHHHHHHHHHHHGHGGHHHHHHHGGHHHHHHHHHHHHHHHHHHHHHHHHHHHHGGEGGGGGHHHHHHHGGGGGGGGGGGGGGGGGGFFFFFFFFFFFFFFFFFFFFFFFFFFFFFFFFFFFFFFFFFFFFFFFFFFFFFFFFFFFFFFFFFFFFFFFFFFFFFFFFFFFFFFFFFFFFFFFFFFFFFFFFB
@M05620:45:000000000-G6HP7:1:1101:6035:8312 1:N:0:144
AAACCAAGCAGACACTCACCGCTCCCTCGCCACAGGCCAATAGTTTGTCCTCACTGAGTTGGCAACAAGTGGCTGCTGTGGCTGCCATTTTTCTGGTGATGGCCATCAGCTCCGACGAGGTCAGCTGGGGGGCTTTCTTTGTGTAAGCAACGAGAAACCTGAAAGAAGCATTTTTTAACTAAGTCCTGCTGAGTCATTCATGAGTTTTTAGCCGCCTTGCTTCTTCTCACAGACTCTCTACTCTCATGCCA
+
BBBABBBFAFFFGGGGGGGGGFGGGGHG?EGGGHHEGGHHHHFGHHHHHHHHFCF5F3DFF3BGCGHHGGGHFHEEGGHHHGHGGHHHHHHGHGHBHHFHGFHHHHHHHHHHGGGGC>/D?FFGH3GHDG?GDGGGFFFGFGFGGGEFFFF;FFFDFFFFAFFFFFFFEFFFFFFFFFFFFFFFFFFBBBBBABBFFFFFF/F/BFFFEEBFFADFFF/BFFFFFFFFFFFBFFFF/BF/FFFFEFF/FB/
@M05620:45:000000000-G6HP7:1:1101:15543:8324 1:N:0:144
CATCCTGACCCTGAAGTACCCCATTGAGCATGGCATCGTCACCAACTGGGACGACATGGAGAAGATCTGGCACCACACCTTCTACAACGAGCTGCGCGTGGCCCCGGAGGAGCACCCAGTGCTGCTGACCGAGGCCCCCCTGAACCCCAAGGCCAACAGAGAGAAGATGACTCAGGTGAGGCTCGGCCGACGCCCGTGCTCCTCCCGTCCTTTCCCCAGTCATTTTCTGCCCGGCTTGATTTCTGCCATTC
+
BBBBBFFFFFFFGGGFGGGGGGGHHHHHHHHHGHHHHGHHEGHHHGHHGHHHGGGGGHHHHHGHHHHHFHHHHGHHHGGHGHHHHHHHGGGGGHHGGG@FCEHHGGG@CGGDHHHHGGEFFGGHHGGHHHGCGGGGGGGGGGHEFHGGG?HGHHGGFEGGGBD.=BFFFBFGGEGGGGEA?EGGFFFFFB;FFFFF;ADFBFFFFFFAAA.FFFFFFFDFFFFFFFFFFBFFF;CFFF?BFFFFB/;/FF/
@M05620:45:000000000-G6HP7:1:1101:15532:8341 1:N:0:144
CATCCTGACCCTGAAGTACCCCATTGAGCATGGCATCGTCACCAACTGGGACGACATGGAGAAGATCTGGCACCACACCTTCTACAACGAGCTGCGCGTGGCCCCGGAGGAGCACCCAGTGCTGCTGACCGAGGCCCCCCTGAACCCCAAGGCCAACAGAGAGAAGATGACTCAGGTGAGGCTCGGCCGACGCCCGTGCTCCTCCCGTCCTTTCCCCAGTCATTTTCTGCCCGGCTTGATTTCTGACATTA
+
DDDDDFFFFFFFGGGGGGGGGGGHHHHHHHHHHHHHHGHHHGHHHGHHHHHHGGGGGHHHHHHHHHHHHHHHHGHHHGGHHHHHHHHHGGGGGHHGGGGGGGHHGGGGGGGGHHHHGGHGHHHHHHHHHHGGGGGGGGGGGGHHHHGGGGHGHHGGGGGGGGGGGGGGGGGGGGGGHGGGGGGGFFFFFFFFFFFFFFFFFFFFFFFEFFFFFFFFFFFFFFFFFFFFFFFFFFFFFFFFFFFFF<FFFF0
@M05620:45:000000000-G6HP7:1:1101:18020:8346 1:N:0:144
CATCCTGACCCTGAAGTACCCCATTGAGCATGGCATCGTCACCAACTGGGACGACATGGAGAAGATCTGGCACCACACCTTCTACAACGAGCTGCGCGTGGCCCCGGAGGAGCACCCAGTGCTGCTGACCGAGGCCCCCCTGAACCCCAAGGCCAACAGAGAGAAGATGACTCAGGTGAGGCTCGGCCGACGCCCGTGCTCCTCCCGTCCTTTCCCCAGTCATTTTCTGCCCGGCTTGATTTCTGACATTT
+
DDDDDFFFFFFFGGGGGGGGGGGHHHHHHHHHHHHHHGHHHGHHHGHHHHHHGGGGGHHHHHHHHHHHHHHHHGHHHGGHHHHHHHHHGGGGGHHGGGGGGGHHGGGGGGGGHHHHGGHHHHHHHHHHHHGGGGGGGGGGGGGHHHGGGGHGHHFGGGGGGGGGGGGGGGGGGGGGHGGGGGGGFFFFFFFFFFFF9ADEFFFFFFFEFFFFFFFFFFFBBFFFFFFFFFFFFFCFFCAFFFFFFBFFFF0
@M05620:45:000000000-G6HP7:1:1101:5129:8349 1:N:0:144
TACCTGTACTGGGGAAGCATTTGAATATCCCCCCATGGTGATGGGGACGGAGAACTGCTCCATAAACACAGGCAACGTGCCTAACTTTCCCGGGAAGATGAAGTCAAAGAGCGACCACAGCTCTCGGAGGTTATTTTGCATCGGTGAGCCAGACAGAATGATCCGATGAGGGGTGCGAAACTATTTGAGGAAAGGAAGCACCTTTTTATTAAATTTACCTTTTAGCAATCGCCATTCCTACCCTAAAGATC
+
CBCCCFFFFFFFGGGGGGGGGGHHFGHHHHHGGGGHHHHHHHHHHGGGGGGGGHHHHHHHHHHHHHHGHHHHGHHHGHHHHHHHHHHHHHHGGGGGGHHHHHHHHHHHHHHHGGGGGHHHHHHHHGGFGGDHHHHHHHHFHHGGGGGHHHHHHGHHHHHHHHHHHGGGHHHGGEGGGGGGGGGGGGGGFGFGGGGGGGGEFFFFFFFFFFFFFFFFFFFFFFFFFFFBFFEFFFFFFFFFFFFFFFFFFFF
@M05620:45:000000000-G6HP7:1:1101:18007:8358 1:N:0:144
CATCCTGACCCTGAAGTACCCCATTGAGCATGGCATCGTCACCAACTGGGACGACATGGAGAAGATCTGGCACCACACCTTCTACAACGAGCTGCGCGTGGCCCCGGAGGAGCACCCAGTGCTGCTGACCGAGGCCCCCCTGAACCCCAAGGCCAACAGAGAGAAGATGACTCAGGTGAGGCTCGGCCGACGCCCGTGCTCCTCCCGTCCTTTCCCCAGTCATTTTCTGCCCGGCTTGATTTCTGACATTA
+
CBBCDFFFFFFFGGGGGGGGGGGHHHHHHHHHHHHHHGHHHGHHHGHHHHHHGGGGGHHHHHHHHHHHHHHHHGHHHGGHHHHHHHHHGGGGGHHGGGGGGGHHGGGGGGGGHHHHGGHHHHHHHHHHHHGGGGGGGGGGGGHHHHGGGGHGHHGGGGGGGGGGGGGGGGGGGGGGGGFGGGGGFFFFFFCFFFFFDFFFFFFFFFFFFFFFFFFFFFFFFFHFHHHHHFFFFFFFFFFFFFFFFFFFFF0
@M05620:45:000000000-G6HP7:1:1101:15529:8361 1:N:0:144
CATCCTGACCCTGAAGTACCCCATTGAGCATGGCATCGTCACCAACTGGGACGACATGGAGAAGATCTGGCACCACACCTTCTACAACGAGCTGCGCGTGGCCCCGGAGGAGCACCCAGTGCTGCTGACCGAGGCCCCCCTGAACCCCAAGGCCAACAGAGAGAAGATGACTCAGGTGAGGCTCGGCCGACGCCCGTGCTCCTCCCGTCCTTTCCCCAGTCATTTTCTGCCCGGCTTGATTTCTGACATTT
+
CCCCCFFFFFFFGGGGGGGGGGGHHHHHHHHHHHHHHGHHHGHHGGHHHHHHGGGGGHHHHHHHHHHHHHHHHGHHHGGHHHHHHHHHGGGGGHHGGGEGGGHHGGGGGGGGHHHHGGHFHHHHHHHHHHGGGGGGGGGGGGHHHHGGGDHGHHEGGGGGGGGGGGGGGEGGGGGGGGGGGGGGFFFFFFFFFFFF@FFFFFFFFFFEFFFFFFFFFFFFFFFFFFFFFFFFFFFFFFAFFFFFF0FFFF0
@M05620:45:000000000-G6HP7:1:1101:18170:8393 1:N:0:144
TACCTGTACTGGGGAAGCATTTGAATATCCCCCCATGGTGATGGGGACGGAGAACTGCTCCATAAACACAGGCAACGTGCCTAACTTTCCCGGGAAGATGAAGTCAAAGAGCGACCACAGCTCTCGGAGGTTATTTTGCATCGGTGAGCCAGACAGAATGATCCGATGAGGGGTGCGAAACTATTTGAGGAAAGGAAGCACCTTTTTATTAAATTTACCTTTTAGCAATCGCCATTCCTACCCTAAAGATC
+
CCCCCFFFFFFFGGGGGGGGGGHHHHHHHHHGGGGHHHGHHHHHHGGGGGGGGHHHHHHHHHHHHHHHHHHHGHHHGHHHHHHHHHHHHHHGGGGGGHHHHHHHHHHHHHHHGGGGGHHHHHHHHGGGGGEHHHHHHHHHHHGGGGGHHHHHHGHHHHHHHHHHHGGGHHHGGCEGGFGGGGGGGGGGGGGGGGGGGGGGGFFFFFFFFFFFFFFFFFFFFFFFFFFFFFFFFFFFFFFFFFFFFFFFFFF
@M05620:45:000000000-G6HP7:1:1101:11869:8395 1:N:0:144
TACCTGTACTGGGGAAGCATTTGAATATCCCCCCATGGTGATGGGGACGGAGAACTGCTCCATAAACACAGGCAACGTGCCTAACTTTCCCGGGAAGATGAAGTCAAAGAGCGACCACAGCTCTCGGAGGTTATTTTGCATCGGTGAGCCAGACAGAATGATCCGATGAGGGGTGCGAAACTATTTGAGGAAAGGAAGCACCTTTTTATTAAATTTACCTTTTAGCAATCGCCATTCCTACCCTAAAGATC
+
CCCCCFFFFFFFGGGGGGGGGGHHHHHHHHHGGGGHHHGHHHHHHGGGGGGGGHHHHHHHHHHHHHHHHHHHGGHHGHHHHHHHHHHHHHHGGGGGGHHHHHGHHHHHHHHHGGGGGHHHHHHHHGGGGGEHHHHHHHHHHHGGGGGHHHHHHGHHHHHHHHHHHGGGHHHGGEGGGGGGGGGGGGGGGGFGGGGGGFGGGFFFFFFFFFFFFFFFFFFFFFFFFFFFFFFFFFFFFFFFFFFFFFFFFFB
@M05620:45:000000000-G6HP7:1:1101:25418:8421 1:N:0:144
AAACCAAGCAGACACTCACCGCTCCCTCGCCACAGGCCAATAGTTTGTCCTCACTGAGTTGGCAACAAGTGGCTGCTGTGGCTGCCATTTTTCTGGTGATGGCCATCAGCTCCGACGAGGTCAGCTGGGGGGCTTTCTTTGTGTAAGCAACGAGAAACCTGAAAGAAGCATTTTTTAACTAAGTCCTGCTGAGTCATTCATGAGTTTTTAGCCGCCTTGCTTCTTCTCACAGACTCTCTACTCTCATGCCA
+
CCCCCCCFCFFFGGGGGGGGGGGGGGHHGGGGGHHHGGHHHHHHHHHHHHHHHHHHHHGHHHHHHHHHHHHHGHGGHHHHHHHGGHHHHHHHHHHHHHHHHHHHHHHHHHHHHGGGGGGGGHHHHHHHGGGGGGGGGGGGGGGGGGFFFFFFFFFFFFFFFFFFFFFFFFFFFFFFFFFFFFFFFFFFFFFFFFFFFFFFFFFFFFFFFFFFFFFFFFFFFFFFFFFFFFFFFFFFFFFFFFFFFFFFFFF
@M05620:45:000000000-G6HP7:1:1101:9183:8443 1:N:0:144
TACCTGTACTGGTAAGATCGGAAGAGCACACGTCTGAACTCCAGTCACAGCGATAGATCTCGTATGCCGTCTTCTGCTTGAAAAAAAAAACAAATAATGCATTTTAGCTCAATCTTTTATTTTTTTTACCATAATATCAAATTACGACCCTCTTTCTGCCCTTCTTTTTTCCTGCCCCACGGCACGTACAATCTCCGGTCTCTCACTTTCTTCTTTAATCCATGCTCTCCCATACAGTATTATACCACTGG
+
A?A3ADDDFFFCFGGFGGGGGCFDCGHAFC4EGHHGCFGHHHFFBGDFBGGGCGGFHE5D5GFAGHHFGAEHGGHHGHHHGFHHHGGGGE///034344444?4B4333433433333333?B3////1111?111111111111..<-<0.<000000<.<//0=<00-:000/:.C..-9---../.;;0/090.-;-.//////:/9/9///9////////////9//.//.9////:/;9//////.
@M05620:45:000000000-G6HP7:1:1101:20352:8462 1:N:0:144
AGATTACTGCAACAGTTCCCCCTGGACCTGGAAAAGTTTCTTGCCTGGCTTACAGAAGCTGAAACAACTGCCAATGTCCTACAGGATGCTACCCGTAAGGAAAGGCTCCTAGAAGACTCCAAGGGAGTAAAAGAGCTGATGAAACAATGGCAAGTAAGTCAGGCATTTCCGCTTTAGCACTCTTGTGGATCCAATTGAACAATTCTCAGCATTTGTACTTGTAACTGACAAGCCAGGGACAAAACAAAGAT
+
BBBBBFFFDFFFGGGGGGGGGGGGGGHHHHHGHHHHFHHHHHHHHHHHHHHHHHHHHHHHHHHHHHHHHHHHHHHHHHHHHHHHHHHHHHFHHHGFGGHHGHHHHHHHGHHHHHHHHHHHHHHGGGGEHHHHHGHGHHGHHHHHGHHGHHHGHGGGFHGHHHFGHHHHHHGGGGGHHHHHHHHHHGHGHHHHHGHHHGHHGHHFHHGHHHHHHHHHHFHHHHHHHHHHHHGHHGGGGGGGGFFGFEEFFF;
@M05620:45:000000000-G6HP7:1:1101:20335:8467 1:N:0:144
AGATTACTGCAACAGTTCCCCCTGGACCTGGAAAAGTTTCTTGCCTGGCTTACAGAAGCTGAAACAACTGCCAATGTCCTACAGGATGCTACCCGTAAGGAAAGGCTCCTAGAAGACTCCAAGGGAGTAAAAGAGCTGATGAAACAATGGCAAGTAAGTCAGGCATTTCCGCTTTAGCACTCTTGTGGATCCAATTGAACAATTCTCAGCATTTGTACTTGTAACTGACAAGCCAGGGACAAAACAAAGAT
+
BCBBCFFFDFFFGGGGGGGGGGGGHHHHHHHGHHHHGHHHHHHHHHHHHHHHHGHGHHHHHGHFGHGHHHHHHHHHHHHHHHHHGHHHHHHHHHGEGGHHGHHHHHHHGHFHHHHHHHHHHHHGGEGEFHGGHGHHHFFHGGGGHGEHHHHHHGGHGHFHHHGHGHHHHHGGGGGHHHFHHHHHH>GDHHHHBCHFGDDGHGFFGHHDGHFHHFHHHHHHHHFFHHHHHFFHEGGGGGGGE9BFFEEFFGB
@M05620:45:000000000-G6HP7:1:1101:27925:8473 1:N:0:144
TACCTGTACTGGGGAAGCATTTGAATATCCCCCCATGGTGATGGGGACGGAGAACTGCTCCATAAACACAGGCAACGTGCCTAACTTTCCCGGGAAGATGAAGTCAAAGAGCGACCACAGCTCTCGGAGGTTATTTTGCATCGGTGAGCCAGACAGAATGATCCGATGAGGGGTGCGAAACTATTTGAGGAAAGGAAGCACCTTTTTATTAAATTTACCTTTTAGCAATCGCCATTCCTACCCTAAAGATC
+
ABBBBFFFFFDF4EEEEGGGGGHGGGHHHHHGGGGHHHHHHHHHHGGGGCEGGHHHHHHHHHHHHHHHHHHHGHHHEHFGHHHHHHHHHHHGGGGGGHHHHHHHGHHHHHHHGGGGGHHHHHHHHGGGGGCGGHHHHHHGHHDFGGFFHHHHHGHHHHHHHHHHHGGDHHHGGCCEADDDGGGGGGGGGGGGFFFGGGGFGFFFFFFFFFFFFFFFFFFFFFFFFFFFFFAEFFFFFFFFFFFFFFFFFFF
@M05620:45:000000000-G6HP7:1:1101:4102:8480 1:N:0:144
TACCTGTACTGGGGAAGCATTTGAATATCCCCCCATGGTGATGGGGACGGAGAACTGCTCCATAAACACAGGCAACGTGCCTAACTTTCCCGGGAAGATGAAGTCAAAGAGCGACCACAGCTCTCGGAGGTTATTTTGCATCGGTGAGCCAGACAGAATGATCCGATGAGGGGTGCGAAACTATTTGAGGAAAGGAAGCACCTTTTTATTAAATTTACCTTTTAGCAATCGCCATTCCTACCCTAAAGATC
+
BBCCCFFFFFFFGGGGGGGGGGHHGHHHHHHGGGGHHHGHHHHHHGGGGGGGGHHHHHHHHHHHHHHHHHHHGGHHGHHHHHHHHHHHHHHGGGGGGHHHHHHHHHHHHHHHGGGGGHHHHHHHHGFEGGEHHHHHHHHFHHGGGGGHHHHHHGHHHGHHHHHHHGGGHHHGGGGGGGGGGGGGHHHGGGFGGGGGGGGFGFFFFFFFFFFFFFFHFFFFFFFFFFFFFFEFFFFFFFFFFFFFFFFFFFF
@M05620:45:000000000-G6HP7:1:1101:21251:8503 1:N:0:144
AAACCAAGCAGACACTCACCGCTCCCTCGCCACAGGCCAATAGTTTGTCCTCACTGAGTTGGCAACAAGTGGCTGCTGTGGCTGCCATTTTTCTGGTGATGGCCATCAGCTCCGACGAGGTCAGCTGGGGGGCTTTCTTTGTGTAAGCAACGAGAAACCTGAAAGAAGCATTTTTTAACTAAGTCCTGCTGAGTCATTCATGAGTTTTTAGCCGCCTTGCTTCTTCTCACAGACTCTCTACTCTCATGCCA
+
DDDDDDDFDFFFGGGGGGGGGGGGGGHHGGGGGHHHGGHHHHHHHHHHHHHHHHHHHHHHHHHHHHHHHHHHGHGGHHHHHHHGGHHHHHHHHHHHHHGHHHHHHHHHHHHHHGGGGGGGGHHHHHHHGGGGGGGGGGGGGGGGGGFFFFFFFFFFFFFFFFFFFFFFFFFFFFHFFFFHFFFFFFHFFFFFFFFFFFFHFHFFFFFFFFFFFFFFFFFFFHHFHHHFFFFFFFFFFFFFFFFHFFFFFF0
@M05620:45:000000000-G6HP7:1:1101:12349:8543 1:N:0:144
CATCCTGACCCTGAAGTACCCCATTGAGCATGGCATCGTCACCAACTGGGACGACATGGAGAAGATCTGGCACCACACCTTCTACAACGAGCTGCGCGTGGCCCCGGAGGAGCACCCAGTGCTGCTGACCGAGGCCCCCCTGAACCCCAAGGCCAACAGAGAGAAGATGACTCAGGTGAGGCTCGGCCGACGCCCGTGCTCCTCCCGTCCTTTCCCCAGTCATTTTCTGCCCGGCTTGATTTCTGACATTA
+
CCCCCFFFFFFFGGGGGGGGGGGHGHHHHHHHHGHHHGHHHGHHHGHHHHHHGGGGGHHHHHHHHHHHHHHHHGGHHGGHHHHHHHHHGGGGGHHGGGFGGGHHGGGGGGGGHHHHGGHHHHHHHHHHHHGGGGGGGGGGGGHHHHGGGGHGHHGGGGGGGGGGGGGGGGGGGGGGGGGGGGGGFFFFFFFFFFFFFFFFFFFFFFFEFFFFFFFFFFFFFFFFFFFFFFFFFCFFFFAFFFFFEBBFFF0
@M05620:45:000000000-G6HP7:1:1101:6772:8552 1:N:0:144
AAACCAAGCAGACACTCACCGCTCCCTCGCCACAGGCCAATAGTTTGTCCTCACTGAGTTGGCAACAAGTGGCTGCTGTGGCTGCCATTTTTCTGGTGATGGCCATCAGCTCCGACGAGGTCAGCTGGGGGGCTTTCTTTGTGTAAGCAACGAGAAACCTGAAAGAAGCATTTTTTAACTAAGTCCTGCTGAGTCATTCATGAGTTTTTAGCCGCCTTGCTTCTTCTCACAGACTCTCTACTCTCATGCCA
+
AABCCCCFCFFFGGGGGGGGGGGGGGHHGGGGGHHHGGHHHHHHHHHHHHHHHHHHHHHHHHHHHHHHHHHHGHGGHHHHHHHGGHHHHHHHHHHHHHHHHGHHHHHHHHHHHGGGGGGGFGHHHHHHGGGGGGGGGGGGGGGGGGFFFFFFFFFFFFFFFFFFFFFFFFFFFFFFFFFFFFFFFFFFFFFFFFFFFFFFFFFFBFFFFFFFFFFFFFFFFFFFFFFFFFFFFFFFFFFFFFFFFFFFFFF
@M05620:45:000000000-G6HP7:1:1101:6780:8570 1:N:0:144
AAACCAAGCAGACACTCACCGCTCCCTCGCCACAGGCCAATAGTTTGTCCTCACTGAGTTGGCAACAAGTGGCTGCTGTGGCTGCCATTTTTCTGGTGATGGCCATCAGCTCCGACGAGGTCAGCTGGGGGGCTTTCTTTGTGTAAGCAACGAGAAACCTGAAAGAAGCATTTTTTAACTAAGTCCTGCTGAGTCATTCATGAGTTTTTAGCCGCCTTGCTTCTTCTCACAGACTCTCTACTCTCATGCCA
+
DDDDDCDFCFFFGGGGGGGGGGGGGGHHGGGGGHHHGGHHHHHHHHHHHHHHHHHHHHHHHHHHHHHHHHHHGHGGHHHHHHHGGHHHHHHHHHHHHHHHHHHHHHHHHHHHHGGGGGGGGHHHHHHHGGGGGGGGGGGGGGGGGGFFFFFFFFFFFFFFFFFFFFFFFFFFFFHFFFHHHFFFFFFFFFFFFFFFFFFFFFFFFFFFFFFFFFFFFFFFHHHFFFFFFFFFFFFFFFFFFFFFFFFFFFF
@M05620:45:000000000-G6HP7:1:1101:15187:8588 1:N:0:144
AGATTACTGCAACAGTTCCCCCTGGACCTGGAAAAGTTTCTTGCCTGGCTTACAGAAGCTGAAACAACTGCCAATGTCCTACAGGATGCTACCCGTAAGGAAAGGCTCCTAGAAGACTCCAAGGGAGTAAAAGAGCTGATGAAACAATGGCAAGTAAGTCAGGCATTTCCGCTTTAGCACTCTTGTGGATCCAATTGAACAATTCTCAGCATTTGTACTTGTAACTGACAAGCCAGGGACAAAACAAAGAT
+
BBBBBFFFFF4FGGBGGGGGGGGEHGHHGGHHHHHHFGHHHHHHHHHHHHHHHHGHGHHHHHHHHHHHHHHHHHHHHHHHGHHHFHGHHHFHHHGEFGHHHHCFHHHHGHHHHHHHHHHHHFHGD?FEGGHHHGHHHHHHHHHHHHHHHHHHFGGGHHHGHHHHHHHHHHGGGGGGBGHHHHHHHFF?HHHHH0DGHGHHHFHGHHGGHHHHHHHHFGHHGFHFHHHEGHHGHGGGGGGGGGGFGGGGEGF
@M05620:45:000000000-G6HP7:1:1101:5431:8589 1:N:0:144
CATCCTGACCCTGAAGTACCCCGGCTTGATTTCTGACATTAGATCGGAAGAGCACACGTCTGAACTCCAGTCACAGCGATAGATCTCGTATGCCGTCTTCTGCTTGAAAAAAAAAAAAGGAAATTCTTCGTATCTTTTTCATCTTTGCACCCACCAAAATTCTCCAAGACTTTTTTCAACACTCTTTTCTTAGCTGCTGAACCTTTTTCTTACATTTACCTTTTCCTCACCGCCTTTCCTCTCGTCTCACC
+
BBBCCFFFFFFFGGGGGGGGGGGGGGGGHHHGHGHGHHHHHHGHHHGFGGHHHHHGHGHHHFFHHHHHHHHHHHHGGGGHGGGHHHHHGGHHHHGAEGGGHHHHHHHHEGEEFCGD>///00<1<111</0000<>1>101<1111111</.<.<.<..0/00;C0/0./::000:G0009.9/;00090;00000/0000/:/9;CFFB00;0;/;:/9/9/9/;///.:9--.:////;/;.;..///.
@M05620:45:000000000-G6HP7:1:1101:15197:8604 1:N:0:144
AGATTACTGCAACAGTTCCCCCTGGACCTGGAAAAGTTTCTTGCCTGGCTTACAGAAGCTGAAACAACTGCCAATGTCCTACAGGATGCTACCCGTAAGGAAAGGCTCCTAGAAGACTCCAAGGGAGTAAAAGAGCTGATGAAACAATGGCAAGTAAGTCAGGCATTTCCGCTTTAGCACTCTTGTGGATCCAATTGAACAATTCTCAGCATTTGTACTTGTAACTGACAAGCCAGGGACAAAACAAAGAT
+
BABBBFFFFFFFGGGGGGGGGGGGHHHHHHHHHHHHFGHHHHHHHHHHHHHHHHHHHHHHHHHHHHGHHHHHHHHHHHHHFGHHHHHHHHFHHHGFEEHHHGGGHHHHGHHHHHHHHHHHGHHGFGGFFHHGHGHHHHGHGHGHHGHHHGHGHGGGHHHHGHGHHHHHHHGGGGGHHHHHHHHHHGFDHHHHFGHHHHFFHHHHHHHFHHGHHGHHHHHHHGHGHHHHGFHHHGGGGGGGGGFGGEFGGGF
@M05620:45:000000000-G6HP7:1:1101:7850:8605 1:N:0:144
CATCCTGACCCTGAAGTACCCCATTGAGCATGGCATCGTCACCAACTGGGACGACATGGAGAAGATCTGGCACCACACCTTCTACAACGAGCTGCGCGTGGCCCCGGAGGAGCACCCAGTGCTGCTGACCGAGGCCCCCCTGAACCCCAAGGCCAACAGAGAGAAGATGACTCAGGTGAGGCTCGGCCGACGCCCGTGCTCCTCCCGTCCTTTCCCCAGTCATTTTCTGCCCGGCTTGATTTCTGACATTA
+
CCCCCFFFFFFFGGGGGGGGGGGHHHHHHHHHHGHHHGHHHGHHHGHHGHHHGGGGGHHHHGHHHHHHHHHHHGHHHGGHHHHHGHHHGGGGGHHGGGGGGEHHGGGGGGGGHHHHGGHGHGHHHHHHHHGGGGGGFGGGGGHGHHGGGDHGHHGGGGGGGGGGFFFFGGGGGGGGGGFGFGEFFFFFFFFFFFFF:DDEFFBFFFF.DDF0FFFFFF?9BFFFFFFFFEFEDFFCFFAFFF0B90;FFF0
@M05620:45:000000000-G6HP7:1:1101:13087:8606 1:N:0:144
TACCTGTACTGGGGAAGCATTTGAATATCCCCCCATGGTGATGGGGACGGAGAACTGCTCCATAAACACAGGCAACGTGCCTAACTTTCCCGGGAAGATGAAGTCAAAGAGCGACCACAGCTCTCGGAGGTTATTTTGCATCGGTGAGCCAGACAGAATGATCCGATGAGGGGTGCGAAACTATTTGAGGAAAGGAAGCACCTTTTTATTAAATTTACCTTTTAGCAATCGCCATTCCTACCCTAAAGATC
+
DCDEDFFFFFFFGGGGGGGGGGHHHHHHHHHGGGGHHHHHHHHHHGGGGGGGGHHHHHHHHHHHHHHHHHHHGHHHGHHHHHHHHHHHHHHGGGGGGHHHHHHHHHHHHHHHGGGGGHHHHHHHHGGGGGGHHHHHHHHHHHGGGGGHHHHHHGHHHHHHHHHHHGGGHHHGGEFGGGGGGGGGHHGGGGFFGGGGGGGFGFFFFFFFFFFFFFFHFFFFFFFFFFFFFFFFFFFFFFFHFFFFFFFFFFF
@M05620:45:000000000-G6HP7:1:1101:7863:8622 1:N:0:144
CATCCTGACCCTGAAGTACCCCATTGAGCATGGCATCGTCACCAACTGGGACGACATGGAGAAGATCTGGCACCACACCTTCTACAACGAGCTGCGCGTGGCCCCGGAGGAGCACCCAGTGCTGCTGACCGAGGCCCCCCTGAACCCCAAGGCCAACAGAGAGAAGATGACTCAGGTGAGGCTCGGCCGACGCCCGTGCTCCTCCCGTCCTTTCCCCAGTCATTTTCTGCCCGGCTTGATTTCTGACATTA
+
CCCCDFFFFFFFGGGGGGGGGGGHHHHHHHHHHHHHHGHHHGHHHGHHHHHHGGGGGHHHHHHHHHHHHHHHHGHHHGGHHHHHHHHHGGGGGHHGGGFGGGHHGGGGGGGGHHHHGGHHHHHGHHHHHHGGGGGGGGGGGGHHHHGGGGHGHHGGGGGGGGGGGGGGGGGGGGGGGGGGGGGGFFFFFFFFFFFF@DFFFFFFFFFEFFFFFFFFFFFFFFFFFFFFFFFFFFFFFFFFFFFFFFFFFF0
@M05620:45:000000000-G6HP7:1:1101:16246:8628 1:N:0:144
TACCTGTACTGGGGAAGCATTTGAATATCCCCCCATGGTGATGGGGACGGAGAACTGCTCCATAAACACAGGCAACGTGCCTAACTTTCCCGGGAAGATGAAGTCAAAGAGCGACCACAGCTCTCGGAGGTTATTTTGCATCGGTGAGCCAGACAGAATGATCCGATGAGGGGTGCGAAACTATTTGAGGAAAGGAAGCACCTTTTTATTAAATTTACCTTTTAGCAATCGCCATTCCTACCCTAAAGATC
+
CCCCCFFFFFFFGGGGGGGGGGHHHHHHHHHGGGGHHHFGHHHHHGGGGGGGGHHHHHHHHHHHHHHHHHHHGHHHGHHHHHHHHHHHHHHGGGGGGHHHHHHHHHHHHHHGGGGGGHHGHHHHHGGGGGGHHHHHHHHHHHGGGGGHHHHHHGHHHHHHHHHHHGGGHHHGGFGGGGGGGGGGGGGGEGGGGGFGGGGFGFFFFFFFFFFFFFFHHFFFFFFFFFFFFFFFFFFFFFFFFFFFFFFFFFF
@M05620:45:000000000-G6HP7:1:1101:13091:8628 1:N:0:144
TACCTGTACTGGGGAAGCATTTGAATATCCCCCCATGGTGATGGGGACGGAGAACTGCTCCATAAACACAGGCAACGTGCCTAACTTTCCCGGGAAGATGAAGTCAAAGAGCGACCACAGCTCTCGGAGGTTATTTTGCATCGGTGAGCCAGACAGAATGATCCGATGAGGGGTGCGAAACTATTTGAGGAAAGGAAGCACCTTTTTATTAAATTTACCTTTTAGCAATCGCCATTCCTACCCTAAAGATC
+
3AABBFFFFFBCAFGGGGGGGGHHFHHGHHHGGGGHHH5FGHHHGGGGGGGGGHHHHHHHHGHHFHGGHHGHGHHHGEHGHHHFGHHHHHHGGGCCGHGHGGFFGFGHHHHHGGGGGHFHGHHHHGGDGG?GBGHHHHHFHHGGFGGHHHHHHGHHHHHHHHHHHGGGHHGGGDFGGBCDGGGGGGGFFGECFFGGB9EFFFFFFFFEEFFFFFFFFFFFFFFFFFFFFFFFFFFFFFFFFAAFFBFBFFF
@M05620:45:000000000-G6HP7:1:1101:14085:8647 1:N:0:144
CATCCTGACCCTGAAGTACCCCATTGAGCATGGCATCGTCACCAACTGGGACGACATGGAGAAGATCTGGCACCACACCTTCTACAACGAGCTGCGCGTGGCCCCGGAGGAGCACCCAGTGCTGCTGACCGAGGCCCCCCTGAACCCCAAGGCCAACAGAGAGAAGATGACTCAGGTGAGGCTCGGCCGACGCCCGTGCTCCTCCCGTCCTTTCCCCAGTCATTTTCTGCCCGGCTTGATTTCTGACATTA
+
CCCCCFFFFFFFGGGGGGGGGGGHHFHHHHHGHHHHHGAGDGHHGGHHHEFHGFGG?FHFFCFGHBBBGFHHHGHHHEGFHHFHFHGHGGEGGGHGGEEGCCHHGGGGGGGGHHHHGGHGGHHHGGGGHHGGGGGGGGGGGGHHHHGGGGHGHHGGGGGGGFDGGGGCFGGGGFGGFFFFGGGGFFFFFFAFFFFF@AFEFFBFFFF;A:DFFFFFFFFFFFFFFFFBFEFFFFAF;D:FB0BBFB9BBF0
@M05620:45:000000000-G6HP7:1:1101:14064:8649 1:N:0:144
CATCCTGACCCTGAAGTACCCCATTGAGCATGGCATCGTCACCAACTGGGACGACATGGAGAAGATCTGGCACCACACCTTCTACAACGAGCTGCGCGTGGCCCCGGAGGAGCACCCAGTGCTGCTGACCGAGGCCCCCCTGAACCCCAAGGCCAACAGAGAGAAGATGACTCAGGTGAGGCTCGGCCGACGCCCGTGCTCCTCCCGTCCTTTCCCCAGTCATTTTCTGCCCGGCTTGATTTCTGACATTA
+
DDDDDFFFFFFFGGGGGGGGGGGHHHHHHHHHHHHHHGHHHGHHHGHHHHHHGGGGGHHHHHHHHHHHHHHHHGHHHGGHHHHHHHHHGGGGGHHGGGGGGGHHGGGGGGGGHHHHGGHGHHHHHHHHHHGGGGGGGGGGGGHHHHGGGGHGHHGGGGGGGGGGGGGGGGGGGGGGGGGGGGGGFFFFFFFFFFFFDFFFFFFFFFFEFFFFFFFFFFFFFFFFFHFFFFFFFFFFFFAFFFFFFFFFFF0
@M05620:45:000000000-G6HP7:1:1101:14514:8657 1:N:0:144
GAAGAGCACACGTCTGAACTCCAGTCACAGCGATAGATCTCGTATGCCGTCTTCTGCTTGAAAAAAAAAAAGCAACGTGCCTAACTTTCCCGGGAAGATGAAGTCAAAGAGAGACCACATCTCTCGGAGGTTATTTTGCATCGGTGAGCCAGACAGAATGATCCGATGAGGGGTGCGAAACTATTTGAGGAAAGGAAGCACCTTTTTATTAAATTTACCTTTTAGCAATCGCCATTCCTACCCTAAAGATC
+
BBBBAFFFFFFBGGFFGGGGGGHHHHHFHHHGEHGGFADHHHFEHHHHGEGHEHHHGGHHGHFHHGGGGG/11BGFE??GHBEFF3BFGHFFFGGG/BFFBGGGFGBG3B22/?FF2FE22?DGF?FDF-<FDFDDHDFGF1C?GGG./CFFHGHHHHFHFCFB.AEDGHH??:9EAA?-AFBFGEF0EFFFFFFFFFFFB.BFF/B.BFB//BBFBB:;;F9;FFFBFF.?AAEFFF/FB.A/;.FF/B:
@M05620:45:000000000-G6HP7:1:1101:9106:8662 1:N:0:144
AAACCAAGCAGACACTCACCGCTCCCTCGCCACAGGCCAATAGTTTGTCCTCACTGAGTTGGCAACAAGTGGCTGCTGTGGCTGCCATTTTTCTGGTGATGGCCATCAGCTCCGACGAGGTCAGCTGGGGGGCTTTCTTTGTGTAAGCAACGAGAAACCTGAAAGAAGCATTTTTTAACTAAGTCCTGCTGAGTCATTCATGAGTTTTTAGCCGCCTTGCTTCTTCTCACAGACTCTCTACTCTCATGCCA
+
ABBBAAAFBFFFGGGFGGGGGGGGGGHHGGGGGHHGGGHHHHHHHGHHHHGHHHFHHGHHHHHFHHHHH@FGGFFGHGHHHHHGFHHHHHFHHHHHHHFHHHFHHHHHHHHHHGGGGGFGEHHHHHHHGGGGGGGGGGGGGGGGGGFFFFFFFFFFFFFFFFFFFFFFFFFFFFFFFFFFFFFFFFFFFFFFFBFFFFFFFFFFFFFFFFFFFFFFFFFFFFFFFFFFFFFFFFFFFFFFFFFFFFFFFFB
@M05620:45:000000000-G6HP7:1:1101:18363:8673 1:N:0:144
CATCCTGACCCTGAAGTACCCCATTGAGCATGGCATCGTCACCAACTGGGACGACATGGAGAAGATCTGGCACCACACCTTCTACAACGAGCTGCGCGTGGCCCCGGAGGAGCACCCAGTGCTGCTGACCGAGGCCCCCCTGAACCCCAAGGCCAACAGAGAGAAGATGACTCAGGTGAGGCTCGGCCGACGCCCGTGCTCCTCCCGTCCTTTCCCCAGTCATTTTCTGCCCGGCTTGATTTCTGACATTA
+
CCCCCFFFFFFFGGGGGGGGGGGHHHHHHHHHHHHHHGHHHGHHHGHHHHHHGGGGGHHHHHHHHHHHHHHHHGHHHGGHHHHHHHHHGGGGGHHGGGGGGGHHGGGGGGGGHHHHGGHGHHHHHHHHHHGGGGGGGGGGGGHHHHGGGGHGHHGGGGGGGGGGGGGGGGGGGGGGGGGGGGEFFFFFFFFFFFFF@DFFFFFFFFFADDDFFFFFFFFBFFFFFFFFFFFFFFFDFFFFFFFFF0BBBF0
@M05620:45:000000000-G6HP7:1:1101:18348:8683 1:N:0:144
CATCCTGACCCTGAAGTACCCCATTGAGCATGGCATCGTCACCAACTGGGACGACATGGAGAAGATCTGGCACCACACCTTCTACAACGAGCTGCGCGTGGCCCCGGAGGAGCACCCAGTGCTGCTGACCGAGGCCCCCCTGAACCCCAAGGCCAACAGAGAGAAGATGACTCAGGTGAGGCTCGGCCGACGCCCGTGCTCCTCCCGTCCTTTCCCCAGTCATTTTCTGCCCGGCTTGATTTCTGACATTA
+
BBBBCFFFFFFFGGGGGGGGGGGHHGHHHHHHHHHHHGHHHGHGHGHHHHHHGGGGGHHHHHHHGHHHHHHHHGHHHGGHHHGHHHHHGGGGGHHGGGEGGGHHGGGGCGGGHHHHGGGFHHHHHHHFHHGGGGGGGGGGGGHHHHGGGGHGGGGGGGGGGGGEGGFBFFGGGGGGGGGGGGEFFFFFFFFFAFFFCFDFFFEFFFFADDDFFFFFFFFFFBFFFFFFFFFFFFFBFF.BFFFFFBBBFF/
@M05620:45:000000000-G6HP7:1:1101:27064:8684 1:N:0:144
CATCCTGACCCTGAAGTACCCCATTGAGCATGGCATCGTCACCAACTGGGACGACATGGAGAAGATCTGGCACCACACCTTCTACAACGAGCTGCGCGTGGCCCCGGAGGAGCACCCAGTGCTGCTGACCGAGGCCCCCCTGAACCCCAAGGCCAACAGAGAGAAGATGACTCAGGTGAGGCTCGGCCGACACCCGTGCTCCTCCCGTCCTTTCCCCAGTCATTTTCTGCCCGGCTTGATTTCTGACATTA
+
BBBBBFFFFFFFGGGGGGGGGGGHHHFHHHHHGHHHHGHHHGHHHGHHHHHHGGGGGHHBHHHHHHHHHHHHHGHHHGGHHHHHHHHHGGGGGHHGGGGGGGHHGGGGGGGGHHHHGGHHHHHHHHHHHHGGGGGGGGGCGGHHHHGGGGHGHHGGGGGGGGGGGGFGGGFGFGGGGGGGGGGGFFFFCBBCFFFFFFFFFFFFFFFEFDAFFFFFFFFFFEFFFFFFFFFFFACBAD.BBFFFF9;/;F/
@M05620:45:000000000-G6HP7:1:1101:5840:8710 1:N:0:144
CATCCTGACCCCGAAGTACCCCATTGAGCATGGCATCGTCACCAACTGGGACGACATGGAGAAGATCTGGCACCACACCTTCTACAACGAGCTGCGCGTGGCCCCGGAGGAGCACCCAGTGCTGCTGACCGAGGCCCCCCTGAACCCCAAGGCCAACAGAGAGAAGATGACTCAGGTGAGGCTCGGCCGACGCCCGTGCTCCTCCCGTCCTTTCCCCAGTCATTTTCTGCCCGGCTTGATTTCTGACATTT
+
BAABCFFFFFFCGGGFFGGGGGGHHHHHGHHHHHHHHGHHHGHHHGHHHHHHGGGGGHHHHHHHHHHHHHHHHGHHHGGHHHHHHHHHGGGGGGGGGGGGEGGHGGGGGGGGHHHHGGHHHHHHHHHGHHGFGGGGGGGGGGHHHHGGGGGGGGGGGGGGGGGGGGGGFGGFGGGGGGFFFFEFFFFFFF>FFFFFDDDFFFFFFFFEFFDFFBBBFFFFFFFFFFFFFBFF?ACFCFAFFF//;9/9FF/
@M05620:45:000000000-G6HP7:1:1101:20466:8711 1:N:0:144
AGATTACTGCAACAGTTCCCCCTGGACCTGGAAAAGTTTCTTGCCTGGCTTACAGAAGCTGAAACAACTGCCAATGTCCTACAGGATGCTACCCGTAAGGAAAGGCTCCTAGAAGACTCCAAGGGAGTAAAAGAGCTGATGAAACAATGGCAAGTAAGTCAGGCATTTCCGCTTTAGCACTCTTGTGGATCCAATTGAACAATTCTCAGCATTTGTACTTGTAACTGACAAGCCAGGGACAAAACAAAGAT
+
BCCCCFFFFFFFGGGGGGGGGGGGHGHHHHHHHHHHGHHHHHHHHHHHGHHHHHGHHHHHHHHHHHHHHHHHHHHHHHHHHHHHHHHHHHHHHHGGGGHHHGHHGHHGGHHHHHHHHHHHHHHGGFGGHHHHHGHHHHHHHHHHHHHHHHHHHGHHHHHHHHHHHHHHHHGGGGGHHHHHHHHHHFGGHHHHHHHHHHFHHHFHHHHHHHHHHHHHHGHFHHHHHHHHHHHHHGGGGGGGEFFFGGGGGBF
@M05620:45:000000000-G6HP7:1:1101:19654:8720 1:N:0:144
AGATTACTGCAACAGTTCCCCCTGGACCTGGAAAAGTTTCTTGCCTGGCTTACAGAAGCTGAAACAACTGCCAATGTCCTACAGGATGCTACCCGTAAGGAAAGGCTCCTAGAAGACTCCAAGGGAGTAAAAGAGCTGATGAAACAATGGCAAGTAAGTCAGGCATTTCCGCTTTAGCACTCTTGTGGATCCAATTGAACAATTCTCAGCATTTGTACTTGTAACTGACAAGCCAGGGACAAAACAAAGAT
+
BCBCCFFFFFFFGGGGGGGGGGGGHGHHHHHHGHHHHHHHHHHHHHHHHHHHHHFHHHHHHHHHHHHHHHHHHHHHHHHHHHHHHHHHHHHHHHGGGGHHHHHHGHHHGHHHHHHHHHHHHHHGGGGGHHHHHGHHHHHHHHHHHHHHHHHHHGHHHHHHHHGHHHHHHHGGGGGHHHHHHHHHHGHGHHHHHFHHHFGHHHHHHHHHHHHHHHHHHFHHHHHHHHHGHHHGHGGGGGGG.CFGGGGGEFF
@M05620:45:000000000-G6HP7:1:1101:5850:8725 1:N:0:144
CATCCTGACCCCGAAGTACCCCATTGAGCATGGCATCGTCACCAACTGGGACGACATGGAGAAGATCTGGCACCACACCTTCTACAACGAGCTGCGCGTGGCCCCGGAGGAGCACCCAGTGCTGCTGACCGAGGCCCCCCTGAACCCCAAGGCCAACAGAGAGAAGATGACTCAGGTGAGGCTCGGCCGACGCCCGTGCTCCTCCCGTCCTTTCCCCAGTCATTTTCTGCCCGGCTTGATTTCTGACATTA
+
DCCDDFFFFFFDGGGGGGGGGGGHHHHHHHHHHHHHHGHHHGHHHGHHHHHHGGGGGHHHHHHHHHHHHHHHHGHHHGGHHHHHHHHHGGGGGHGGGGGGGGHHGGGGGGGGHHHHGGHGHHHHHHHHHHGGGGGGGGGGGGHHHHGGGGGGGGGGGGGGGGGGGGGGGGGGGGGGGGFFFFFFFFFFFCCFFFFFAFFFFFFFFFFEFFDFFFFFFFFFFFFFFFFFFFFFFFFFFFFFFFFFFBFFFF0
@M05620:45:000000000-G6HP7:1:1101:20483:8726 1:N:0:144
AGATTACTGCAACAGTTCCCCCTGGACCTGGAAAAGTTTCTTGCCTGGCTTACAGAAGCTGAAACAACTGCCAATGTCCTACAGGATGCTACCCGTAAGGAAAGGCTCCTAGAAGACTCCAAGGGAGTAAAAGAGCTGATGAAACAATGGCAAGTAAGTCAGGCATTTCCGCTTTAGCACTCTTGTGGATCCAATTGAACAATTCTCAGCATTTGTACTTGTAACTGACAAGCCAGGGACAAAACAAAGAT
+
CCCABFFFDFFFGGGGGGGGGGGGHHHHHHHHHHHHFHHHHHHHHHHHHHHHHHHHHHHHHHHHHHHHHHHHHHHHHHHHHHHHHHHHHHHHHHGGGGHHHHHHHHHHGHHHHHHHHHHHHHHGGGGEHHHHHGHHHHHHHHHHHHHHHHHGHGHHHHHHHHHHHHHHHHGGGGGHHHHHHHHHHGHGHHHHHFHHHGHHHHHHHHHHHHGHHHHHHHHHHHHHHHHHGHGHGGGGGGGGGFEFFEGGFFF
@M05620:45:000000000-G6HP7:1:1101:19641:8733 1:N:0:144
AGATTACTGCAACAGTTCCCCCTGGACCTGGAAAAGTTTCTTGCCTGGCTTACAGAAGCTGAAACAACTGCCAATGTCCTACAGGATGCTACCCGTAAGGAAAGGCTCCTAGAAGACTCCAAGGGAGTAAAAGAGCTGATGAAACAATGGCAAGTAAGTCAGGCATTTCCGCTTTAGCACTCTTGTGGATCCAATTGAACAATTCTCAGCATTTGTACTTGTAACTGACAAGCCAGGGACAAAACAAAGAT
+
BBBBAFFF5FFFGGFGGBEGGGEAFHGFH4GFHHHFFDGHFEGBGHHGFAGHHHHEFFHHEHFAGFGHHGFHFFGHHHHHHHHFF1GB2GHHHHGEGGHHHHHHFHHHGHHHHFHHHHHHHHHGGGGGGHHHHGHHHHGFHGHGHHHHHHHHHGHGGHGHGHEGGHHHGHGGGGGHGHHHHHHHHGHGHHHHGGGHFGGHHHHHHHHHHHHHHHHHHFHHHHHHHHHHHGHHEGGGGGGGEFGGGGGGF/;
@M05620:45:000000000-G6HP7:1:1101:10785:8750 1:N:0:144
AAACCAAGCAGACACTCACCGCTCCCTCGCCACAGGCCAATAGTTTGTCCTCACTGAGTTGGCAACAAGTGGCTGCTGTGGCTGCCATTTTTCTGGTGATGGCCATCAGCTCCGACGAGGTCAGCTGGGGGGCTTTCTTTGTGTAAGCAACGAGAAACCTGAAAGAAGCATTTTTTAACTAAGTCCTGCTGAGTCATTCATGAGTTTTTAGCCGCCTTGCTTCTTCTCACAGACTCTCTACTCTCATGCCA
+
CCCCCBCFCFFFGGGGGGGGGGGGGGHHGGGGGHHHGGHHHHHHHHHHHHHHHHHHHHGHHHHGHHHHHHHHGHGGHHGHHHHGGHHHHHHHHHHHHHHHHHHHHHHHHHGHHGGGGGGGGHHHHHHHGGGGGGGGGGGGGGGGGGFFFFFFFFFFFFFFFFFFFFFFFFFFFFFFFFFFFFFFFFFFFFFFFFFFFFFFFFFFFFFFFFFFFFFFFFFFFFFFFFFFFFFFFFFFFFFFFFFFFFFFFFF
@M05620:45:000000000-G6HP7:1:1101:22703:8760 1:N:0:144
TACCTGTACTGGGGAAGCATTTGAATATCCCCCCATGGTGATGGGGACGGAGAACTGCTCCATAAACACAGGCAACGTGCCTAACTTTCCCGGGAAGATGAAGTCAAAGAGCGACCACAGCTCTCGGAGGTTATTTTGCATCGGTGAGCCAGACAGAATGATCCGATGAGGGGTGCGAAACTATTTGAGGAAAGGAAGCACCTTTTTATTAAATTTACCTTTTAGCAATCGCCATTCCTACCCTAAAGATC
+
BABCCFFFFFFFGGGFGGGGGGHHHGHHHHHGGGGGHHGHHHHHHGGGGGGGGHHHHHHHHHHHHHHHHHHHGGHHGHHHHHHHHHHHHHHGGGGCGHHHHHHHHHHHGHHHGGGGGHHHHHHHHGGGFGAFHGHHHHHEFHGGGGGHHHHHHGHGGFHHHHHHHGGGHHHGG;CGGGFGGGGGGGGFEGBFGGGGGGGEGFFFFFFFFFFEFFFFFFFFFFFFFFF;FFFFFFFFFFFFFFFFFFFFFFB
@M05620:45:000000000-G6HP7:1:1101:21510:8783 1:N:0:144
CATCCTGACCCTGAAGTACCCCATTGAGCATGGCATCGTCACCAACTGGGACGACATGGAGAAGATCTGGCACCACACCTTCTACAACGAGCTGCGCGTGGCCCCGGAGGAGCACCCAGTGCTGCTGACCGAGGCCCCCCTGAACCCCAAGGCCAACAGAGAGAAGATGACTCAGGTGAGGCTCGGCCGACGCCCGTGCTCCTCCCGTCCTTTCCCCAGTCATTTTCTGCCCGGCTTGATTTCTGACATTT
+
DDDDDFFFFFFFGGGGGGGGGGGHHHHHHHHHHHHHHGHHHGHHHGHHHHHHGGGGGHHHHHHHHHHHHHHHHGHHHGGHHHHHHHHHGGGGGHHGGGGGGGHHGGGGGGGGHHHHGGHHHHHHHHHHHHGGGGGGGGGGGGHHHHGGGGHGHHGGGGGGGGGGGGGGGGGGGGGGHGGGGGGGFFFFFFFFFFFFFFFFFFFFFFFFFFFFFFFFFFFFFFFFHHFFFFFFFFFFFFFFFFFFFFFFFF0
@M05620:45:000000000-G6HP7:1:1101:19445:8796 1:N:0:144
TACCTGTACTGGGGAAGAGCACACGTCTGAACTCCAGTCACAGCGATAGATCTCGTATGCCGTCTTCTGCTTGAAAAAAAAAAAAAAACTACCCTTAAGTCCAATCTCCTAGACTACTCCAAAGTATTCAAAGCTCTTTTCACCCAACTGCCCTTCCTTCCTTCATTTCCTCTTTATCACTCTTTTGTCTCCGCTTTCACCATTCTCACCATTCGTCCTTGTCTCTTCCAAGCCCTTTACCAACCCCCTCT
+
AAABCFFFFFFFGGGGGGGGGGHHGBGFFGFHHHHHHHHHHHHHGGHEFFH55GFFEHHHHGEGFFHFGGHHHHGHHHGCCE@/////?2B?2C222222?222>?22?2222<1<0F1F?11<1<1D1111101<1<1>1111>.<.</0/.//</000/00:0;0;CG0:0C:00;00;G0;:00/009:..9..000:000CFGGBA90000/.:;/9///9;/99://9AE//://///.9.9-;.;
@M05620:45:000000000-G6HP7:1:1101:24893:8821 1:N:0:144
AAACCAAGCAGACACTCACCGCTCCCTCGCCACAGGCCAATAGTTTGTCCTCACTGAGTTGGCAACAAGTGGCTGCTGTGGCTGCCATTTTTCTGGTGATGGCCATCAGCTCCGACGAGGTCAGCTGGGGGGCTTTCTTTGTGTAAGCAACGAGAAACCTGAAAGAAGCATTTTTTAACTAAGTCCTGCTGAGTCATTCATGAGTTTTTAGCCGCCTTGCTTCTTCTCACAGACTCTCTACTCTCATGCCA
+
BBABBBAFAFFFGGGGGGGGCGCEEFGHAECEGHHDGGHHGHFHHHHHHHGHHHHHGHHHHHHGHHHGHGHHGFEGHFGHGHHEGHHGHHHHFHHHFHDHHFHHHHHHHHFHHGEGEEGC/GFHGHHHGGGGBGEFFGGFF;FFGGFFFFFBEDDFFFFFFFFFFFFFFFFFFFFBFFFFFFF:FFFFFFFFF/BBFFFFFFFFFFFFEFEFF.BBFFFFFFBFFFBFFFFFFFF/FBB//BFFFBF/BFB
@M05620:45:000000000-G6HP7:1:1101:18746:8860 1:N:0:144
CATCCTGACCCTGAAGTACCCGGCTTGATTTCTGACATTAGATCGGAAGAGCACACGTCTGAACTCCAGTCACAGCGATAGATCTCGTATGCCGTCTTCTGCTTGAAAAAAAAAAAACAACTCTCTGATATTATTTTGCATCAGTGATCCCTCACGCATTATCCTATTACTAGTGCTCACCTCATTAATGACATTCAGCACCTTTTTATTAATTTTCACTTTTATCATTCGCCATTCCTCCCCTAGAGATC
+
CBCCCFFFFFFFGGGGGGGGGFGGGGGFGHHHHHGHGHHGHGHHHGGGGGHHHHHHGHHHGGFHHHHHGHHFHGHHGGHGGGFFFGGGFHHHHEEGHGHHHHHHEHHGBGEEECB/>////??<<1111111@1111<<1111<>1111101<0..CC?.=<=00000000000<000;0C0:0;00<00<9;90909F099/090=A900909;000;0900;;9B0;09...:0;000/A.:E/;0900
@M05620:45:000000000-G6HP7:1:1101:12719:8869 1:N:0:144
AAACCAAGCAGACACTCACCGCTCCCTCGCCACAGGCCAATAGTTTGTCCTCACTGAGTTGGCAACAAGTGGCTGCTGTGGCTGCCATTTTTCTGGTGATGGCCATCAGCTCCGACGAGGTCAGCTGGGGGGCTTTCTTTGTGTAAGCAGCGAGAAACCTGAAAGAAGCATTTTTTAACTAAGTCCTGCTGAGTCATTCATGAGTTTTTAGCCGCCTTGCTTCTTCTCACAGACTCTCTACTCTCATGCCA
+
CCCCCCCFCFFFGGGGGGGGGGGGGGHHGGGGGHHHGGHHHHHHHHHHHHHHHHHHHHHHHHHHHHHHHHHHGHGGHHHHHHHGGHHHHHHHHHHHHHHHHHHHHHHHHHHHHGGGGGGGGHHHHHHHGGGGGGGGGGGGGGGGGGFFFFFFFFFFFFFFFFFFFFFFFFFFFFFFFFFFFFFFFFFFFFFFFBFFFFFFFFFFFFFFFFFFFFFFFFFFFFFFFFFFFFFFFFFFFFFFFFFFFFFFFFB
@M05620:45:000000000-G6HP7:1:1101:23170:8875 1:N:0:144
TACCTGTACTGGGGAAGCAATCGCCATTCCTACCCTAAAGATCGGAAGAGCACACGTCTGAACTCCAGTCACAGCGATAGATCTCGTATGCCGTCTTCTGCTTGAAAAAAAAAAACACCGCTCTCGGACGCTCTTTTGCATCTTTTCGCCAGACAGAATGCTCCTGTGAGGGTTGCCACACTCTTTGATCAACGGCAGCCCCTTTTCATTAAATTTCCCTTTTACCAATCCCCATTCCTACCCTCCCGATC
+
CCCCCFFFFFFFGGFGGGGGGCGGGGGHHHHHHHHHGHHHHHHHGGGFHHHGHHHGHHHGHHFHHHHHHHHHHHHEEGFFHHHHHHGDHGHHGGGGGHHHHFHHEFHHHGGG>C///@//////?////<-...0DD0<00D00=<<-.<C-;.:///:0000;//:0;;....-:0;;.;/CB0C000000;:9---...;..///////:///;://///://://///;A9BF:BB/:../:9...-:
@M05620:45:000000000-G6HP7:1:1101:12703:8881 1:N:0:144
AAACCAAGCAGACACTCACCGCTCCCTCGCCACAGGCCAATAGTTTGTCCTCACTGAGTTGGCAACAAGTGGCTGCTGTGGCTGCCATTTTTCTGGTGATGGCCATCAGCTCCGACGAGGTCAGCTGGGGGGCTTTCTTTGTGTAAGCAACGAGAAACCTGAAAGAAGCATTTTTTAACTAAGTCCTGCTGAGTCATTCATGAGTTTTTAGCCGCCTTGCTTCTTCTCACAGACTCTCTACTCTCATGCCA
+
BBBBBBBFBFFFGGGGGGGGGGGGGGHHGGGGGHHHGGHHHHHGHHHHHHH5GHHHHHHHHHHGHHHHHHHHGHGGHHEGHGHGGHGHHHHHHHHHHHHHHHHHHHHHHHGHHGGGGGGGGHHHHHHHGGGGGGGGGGGGGGGGGGFFFFFFFF.AFFFFFFFFFFFFFBFFFFFFFFFFFFFFFFFFFFFFF9FFFFFFFFEFFFFFFFFFFFFFFFFFFFFFFFFFFFFFFFFFFFFFFFFFFFFFFFF
@M05620:45:000000000-G6HP7:1:1101:6504:8882 1:N:0:144
CATCCTGACCCTGAAGTACCCCATTGAGCATGGCATCGTCACCAACTGGGACGACATGGAGAAGATCTGGCACCACACCTTCTACAACGAGCTGCGCGTGGCCCCGGAGGAGCACCCAGTGCTGCTGACCGAGGCCCCCCTGAACCCCAAGGCCAACAGAGAGAAGATGACTCAGGTGAGGCTCGGCCGACGCCCGTGCTCCTCCCGTCCTTTCCCCAGTCATTTTCTGCCCGGCTTGATTTCTGACATTA
+
BBBABFFFFFFFGGGGGGGGGGGHHHHHHHHHHHHHHGHHHGHHHGHGHHHHGGGGGHHHHHHHHHHHHHHHHGHHHGGHHHHHHHHHGGGGGHHGGGGGFGHHGGGGGGGGHHHHGGHHHHHHHHHHHHGGGGGGGGGGGGHHHHGGGGHGHHGGGGGGGGGGGGGGGGGGGGGGGGFFGGGGFFFFFFFFFFFF-DDFFFFFFFFEDDDFFFFFFFFFFFFFFFFFFFFFFFFFFF?BFFFFF/:BFF/
@M05620:45:000000000-G6HP7:1:1101:12736:8882 1:N:0:144
AAACCAAGCAGACACTCACCGCTCCCTCGCCACAGGCCAATAGTTTGTCCTAACTGAGTTGGCAACAAGTGGCTGCTGTGGCTGCCATTTTTCTGGTGATGGCCATCAGCTCCGACGAGGTCAGCTGGGGGGCTTTCTTTGTGTAAGCAGCGAGAAACCTGAAAGAAGCATTTTTTAACTAAGTCCTGCTGAGTCATTCATGAGTTTTTAGCCGCCTTGCTTCTTCTCACAGACTCTCTACTCTCATGCCA
+
>3A3>>A43C4CGCBFGCFGGEGGFFHHGGGGGFGHGAGEHGHHGHFHFDHAFGHHDGAFGGHHHHHEH5FGGHEFGFDBBG1FFGGGHHHGHHHGBFEFGGGHHHHGHHHHHGGEGGGGFHFHGHHFGGGGGG?FFFFGG9C;BFFFFFFBBB?DBB.;ABEFFB?B/BBFFFF-9BBFFFFFF/9FFFFFF/BBFFFB9F/BBFFFF?FFF?=?FFFFFFFFFFFFFFFFF?FFFFFEFFBBFF/FFF/
@M05620:45:000000000-G6HP7:1:1101:6489:8897 1:N:0:144
CATCCTGACCCTGAAGTACCCCATTGAGCATGGCATCGTCACCAACTGGGACGACATGGAGAAGATCTGGCACCACACCTTCTACAACGAGCTGCGCGTGGCCCCGGAGGAGCACCCAGTGCTGCTGACCGAGGCCCCCCTGAACCCCAAGGCCAACAGAGAGAAGATGACTCAGGTGAGGCTCGGCCGACGCCCGTGCTCCTCCCGTCCTTTCCCCAGTCATTTTCTGCCCGGCTTGATTTCTGACATTA
+
BBBBBFFFFFFFGGGGGGGGGGGHHHHHHHHHHHHHHGHHHGHFHGGHHHHHGGGGGHHHHHHHHHHHHHHHHGHHHGGHHHHHHHHHGGGGGHHGGGGGGGHHGGGGGGGGHHHHGGHGHHHHHHHFHHGCGGGGGGGGGGHHHHGGGGHGGHGGGGGGGGGGFGGGGGGGGGGGGG0AGGGGFFFFFFFFFFFF@DDEFFFFFFF.AFFFFFFFFFFFFFFFFFFFFFFFFFFFFF9FFFFFFFF/BF/
@M05620:45:000000000-G6HP7:1:1101:8678:8897 1:N:0:144
TACCTGTACTGGGGAAGCATTTGAATATCCCCCCATGGTGATGGGGACGGAGAACTGCTCCATAAACACAGGCAACGTGCCTAACTTTCCCGGGAAGATGAAGTCAAAGAGCGACCACAGCTCTCGGAGGTTATTTTGCATCGGTGAGCCAGACAGAATGATCCGATGAGGGGTGCGAAACTATTTGAGGAAAGGAAGCACCTTTTTATTAAATTTACCTTTTAGCAATCGCCATTCCTACCCTAAAGATC
+
CABCCFFFFFFFGGGGGGGGGGHHHHHHHHHGGGGHHHFGHHHHHGGGGGGGGGHHHHHHHHHGHHHHHHHHGGHHGHHHHHHHHHHHHHHGGGGGGGHFGHHHHHHHHHHHGGGGGHHHHHHHHGGGGGCHHHHHHHHGHHGGGGGHHHHHHGHHGHHHGHHHHGGGGHHGGCCFGGFFGGGGGGGGGGCFGGGGFGGEGFFFFFFFFFFFFFFFFFFFFFFFFFFFFBAFDFEFFFFFFFFFFFFFFFF
@M05620:45:000000000-G6HP7:1:1101:6506:8900 1:N:0:144
CATCCTGACCCTGAAGTACCCCATTGAGCATGGCATCGTCACCAACTGGGACGACATGGAGAAGATCTGGCACCACACCTTCTACAACGAGCTGCGCGTGGCCCCGGAGGAGCACCCAGTGCTGCTGACCGAGGCCCCCCTGAACCCCAAGGCCAACAGAGAGAAGATGACTCAGGTGAGGCTCGGCCGACGCCCGTGCTCCTCCCGTCCTTTCCCCAGTCATTTTCTGCCCGGCTTGATTTCTGACATTT
+
DDDDCFFFFFFFGGGGGGGGGGGHHHHHHHHHHHHHHGHHHGHHHGHHHHHHGGGGGHHHHHHHHHHHHHHHHGHHHGGHHHHHHHHHGGGGGHHGGGGGGGHHGGGGGGGGHHHHGGHHHHHHHHHHHHGGGGGGGGGGGGHHHHGGGGHGHHGGGGGGGGGGGGGGGGGGGGGGGGGGGGGGFFFFFFFFFFFF@DFFFFFFFFFAFFFFFFFFFFFFFFFFHFFFFFFFFFFFFFFFFFFFFEFFFF0
@M05620:45:000000000-G6HP7:1:1101:19448:8900 1:N:0:144
CATCCTGACCCTGAAGTACCCCATTGAGCATGGCATCGTCACCAACTGGGACGACATGGAGAAGATCTGGCACCACACCTTCTACAACGAGCTGCGCGTGGCCCCGGAGGAGCACCCAGTGCTGCTGACCGAGGCCCCCCTGAACCCCAAGGCCAACAGAGAGAAGATGACTCAGGTGAGGCTCGGCCGACGCCCGTGCTCCTCCCGTCCTTTCCCCAGTCATTTTCTGCCCGGCTTGATTTCTGACATTA
+
CCCCCFFFFFFFGGGGGGGGGGGHHHHHHHHHHHHHHGHHHGHHHGHHHHHHGGGGGHHHHHHHHHHGHHHHHGHHHGGHHHHHHHHHGGGGGHHGGGGGGGHHGGGGGGGGHHHHGGHHHHHHHHHHHHGGGGGGGGGGGGHHHHGGGGHGHHGGGGGGGGGGGGGGGGGGGGGGGGGGGGGGFFFFFFFFFFFFBDFFFFFFFFFFFFFFFFFFFFFFFFFFFFFFFFFFFFFFFFFFFFFFFFFFFF0
@M05620:45:000000000-G6HP7:1:1101:9545:8906 1:N:0:144
TACCTGTACTGGGGAAGCAGCCTCCCATCTCTGCTCCTTTGGAACCAGGGAGCTGGCAGAGGAGGGGCAGAGAGCATCACTGCTTTGTCTCTCCACTGACCCTGGGCAGGGGGCCTCACCAGCTGTATTTCCTGTAGCACAATCGCCATTCCTACCCTAAAGATCGGAAGAGCACACGTCTGAACTCCAGTCACAGCGATAGATCTCGTATGCCGTCTTCTGCTTGAAAAAAAAAAAAAAAATAATGAAAA
+
BBCCCFFFFFFFGGGGGGGGGGHHHGHHHHHHHHHHHHHHHHHHHGHHGGGGGHHHGHGGHGGGGGGGGGGHHGHHHHHHHHHHHHHHHHHHHHHHHHHHHHHHHGHHGGGGGGGGHHHHHHHHHHHHHHHHHHHHHHHHHHHHGGGGGHHHHHHHHHHHHHHHHHGGGGHHHHHHHGHHHGHHGHHHHHHGGGGGGGGGDGGGGGGGCDGGGGGFFFFFFFFFFFFF0FFFFA-;9;--:;.00000009
@M05620:45:000000000-G6HP7:1:1101:9556:8926 1:N:0:144
TACCTGTACTGGGGAAGCAGCCTCCCATCTCTGCTCCTTTGGAACCAGGGAGCTGGCAGAGGAGGGGCAGAGAGCATCACTGCTTTGTCTCTCCACTGACCCTGGGCAGGGGGCCTCACCAGCTGTATTTCCTGTAGCACAATCGCCATTCCTACCCTAAAGATCGGAAGAGCACACGTCTGAACTCCAGTCACAGCGCTAGATCTCGTATGCCGTCTTCTGCTTGAAAAAAAAAAACAAAATAGTGCACT
+
AAAAA1FFFFFFG1E11E11BGHHHGHHHHHHHHHHHHHHHHHHHGHEGGGCEHGGGHGGHGHEG?/EGGGHHGHHHHHHHGHHFGHHHHHHHH1GGGFGHHHFAFHHGGGGGGGGHHHG<GHHFGHHHHHHHHHHDFGHFGFHFFGCGHHHGHHGHHHHHHHFHFFGGGHEHGHBGGHHHGHHHHHHHGHFFCBFE@-AABF909BFEEGBFF@B@FEB/;BFFBA//B?@;-9-9-----9//9////9
@M05620:45:000000000-G6HP7:1:1101:6856:8934 1:N:0:144
CATCCTGACCCTGAAGTACCCCATTGAGCATGGCATCGTCACCAACTGGGACGACATGGAGAAGATCTGGCACCACACCTTCTACAACGAGCTGCGCGTGGCCCCGGAGGAGCACCCAGTGCTGCTGACCGAGGCCCCCCTGAACCCCAAGGCCAACAGAGAGAAGATGACTCAGGTGAGGCTCGGCCGACGCCCGTGCTCCTCCCGTCCTTTCCCCAGTCATTTTCTGCCCGGCTTGATTTCTGACATTA
+
CCCCCFFFFFFFGGGGGGGGGGGHHHHHHHHHHGHHHGHHFGHHHGHHHHGHGGGGGHHGHHGHHHHHHHHHHGHHHGGHHHHHHHHHGGGGGHHGGGEFGGHHGGGGGGDGHHHHGGHGHHHHHGHHHHGGGGGGGGGGGGHHHHGGGGHGHGGGGGGGGGGGGGGFFGGGGGGGGGGGGGGGFFFFFFFFFFFFBDFFFFFFFFFFDDDFFFFFFFFFFFFFFFFFFFFFFFFFFFFFFFFFFFFFFF:
@M05620:45:000000000-G6HP7:1:1101:21922:8965 1:N:0:144
CATCCTGACCCTGAAGTACCCCATTGAGCATGGCATCGTCACCAACTGGGACGACATGGAGAAGATCTGGCACCACACCTTCTACAACGAGCTGCGCGTGGCCCCGGAGGAGCACCCAGTGCTGCTGACCGAGGCCCCCCTGAACCCCAAGGCCAACAGAGAGAAGATGACTCAGGTGAGGCTCGGCCGACGCCCGTGCTCCTCCCGTCCTTTCCCCAGTCATTTTCTGCCCGGCTTGATTTCTGACATTT
+
DCCDDFFFFFFFGGGGGFGGGGGHHHHHHHHHHHHHHGHHHGHHHGHHHHHHGGGGGHHHHHHHHHHHHHHHHGHHHGGHHHHHHGHHGGGGGHHGGGGGGGHHGGGGGGGGHHHHGGHHHHHHHHHHHHGGGGGGGGGGGGHHHHGGGGHGHHGGGGGGGGGGGGGGGGGGGGGGGGGGGGGGFFFFFFFFFFFFFFFFFFFFFFFFFFFFFFFFFFFFFFFFFFFFFFFFFFFFFFFFFFFFFFFFFF0
@M05620:45:000000000-G6HP7:1:1101:5916:8965 1:N:0:144
CATCCTGACCCTGAAGTACCCCATTGAGCATGGCATCGTCACCAACTGGGACGACATGGAGAAGATCTGGCACCACACCTTCTACAACGAGCTGCGCGTGGCCCCGGAGGAGCACCCAGTGCTGCTGACCGAGGCCCCCCTGAACCCCAAGGCCAACAGAGAGAAGATGACTCAGGTGAGGCTCGGCCGACGCCCGTGCTCCTCCCGTCCTTTCCCCAGTCATTTTCTGCCCGGCTTGATTTCTGACATTT
+
ABBBBFFFFCFFGGGGGGGGGGGHHHHFHHGHHHHHHGHHHGHHHGHGHHHHGGGGGHHFFHHHHGHGFHHHHGHHHGGHHHHHHHHHGGGGGHHGGGGGGGHHGGGGGGGGHHHHGGHFHHFHHHHHGHGCGGGEGGGGGGHHHHGGG?GGHHGGGGGGGGAEGGGGGFGGGGGGGGGGGGFFFFFFFFFFFFADDFFFFFFFBAFADDDFFFFFFFAFFFFFFFFFFFFFFBAF;-.BFFFFFBFFFF/
@M05620:45:000000000-G6HP7:1:1101:13241:8989 1:N:0:144
CATCCTGACCCTGAAGTACCCCATTGAGCATGGCATCGTCACCAACTGGGACGACATGGAGAAGATCTGGCACCACACCTTCTACAACGAGCTGCGCGTGGCCCCGGAGGAGCACCCAGTGCTGCTGACCGAGGCCCCCCTGAACCCCAAGGCCAACAGAGAGAAGATGACTCAGGTGAGGCTCGGCCGACGCCCGTGCTCCTCCCGTCCTTTCCCCAGTCATTTTCTGCCCGGCTTGATTTCTGACATTT
+
CBBBCFFFFFFFGGGGGGGGGGGHHHHHHHHHHHHHHGHHHGHHHGHHHHHHGGGGGHHHHHHHHHHHHHHHHGHHHGGHHHHHHHHHGGGGGHHGGGFGGGHHGGGGGGGGHHHHGGHGHHHHHHHHHHGGGGGGGGGGGGHHHHGGGGHGHHGGGGGGGGGGGGGGGGGGGGGGGGGGGGGGFFFFFFFFFFFFBFFFFFFFFFFEFFFFFFFFFFDFFFFFFFFFFFFFDFFFFFFFFFBFFFFEFF/
@M05620:45:000000000-G6HP7:1:1101:11072:8999 1:N:0:144
TACCTGTACTGGGGAAGCATTTGAATATCCCCCCATGGTGATGGGGACGGAGAACTGCTCCATAAACACAGGCAACGTGCCTAACTTTCCCGGGAAGATGAAGTCAAAGAGCGACCACAGCTCTCGGAGGTTATTTTGCATCGGTGAGCCAGACAGAATGATCCGATGAGGGGTGCGAAACTATTTGAGGAAAGGAAGCACCTTTTTATTAAATTTACCTTTTAGCAATCGCCATTCCTACCCTAAAGATC
+
CBCCCFFFFFFFGGGGGGGGGGHHHHHHHHHGGGGHHHGHHHHHHGGGGGGGGHHHHHHHHHHHHHHHHHHHGHHHGHHHHHHHHHHHHHHGGGGGGHHHHHHHHHHHHHHHGGGGGHHHHHHHHGGGGGEHHHHHHHHGHHGGGGGHHHHHHGHHHHHHHHHHHGGGHHHGGCCGGGGGGGGGGGGGFGFFGGGGGGGGGFFFFFFFFFFFFFFFFFFFFFFFFFFFFFFFFFFFFFFFFFFFFFFFFFF
@M05620:45:000000000-G6HP7:1:1101:13228:9004 1:N:0:144
CATCCTGACCCTGAAGTACCCCATTGAGCATGGCATCGTCACCAACTGGGACGACATGGAGAAGATCTGGCACCACACCTTCTACAACGAGCTGCGCGTGGCCCCGGAGGAGCACCCAGTGCTGCTGACCGAGGCCCCCCTGAACCCCAAGGCCAACAGAGAGAAGATGACTCAGGTGAGGCTCGGCCGACGCCCGTGCTCCTCCCGTCCTTTCCCCAGTCATTTTCTGCCCGGCTTGATTTCTGACATTT
+
CCCCCFFFFFFFGGGGGGGGGGGHHHHHHHHHHHHHHGHHHGHHHGHHHHHHGGGGGHHHHHHHHHHHHHHHHGHHHGGHHHHHHHHHGGGGGHHGGGGGGGHHGGGGGGGGHHHHGGHFHHHHHHHHHHGGGGGGGGGGGGGHHHGGGGHGHHGGGGGGGGGGGGGGGGGGGGGGGGGGGGGGFFFFFFFFFFFF@DDEFFFFFFFADFDFFFFFFFBFFBFFFFFFFEFFBFFFFC.FFFFFB9F0FF0
@M05620:45:000000000-G6HP7:1:1101:18237:9005 1:N:0:144
TACCTGTACTGGGGAAGCATTTGAATATCCCCCCATGGTGATGGGGACGGAGAACTGCTCCATAAACACAGGCAACGTGCCTAACTTTCCCGGGAAGATGAAGTCAAAGAGCGACCACAGCTCTCGGAGGTTATTTTGCATCGGTGAGCCAGACAGAATGATCCGATGAGGGGTGCGAAACTATTTGAGGAAAGGAAGCACCTTTTTATTAAATTTACCTTTTAGCAATCGCCATTCCTACCCTAAAGATC
+
CCCCCFFFFFFFGGGGGGGGGGHHHHHHHHHGGGGHHHGFHHHHHGGGGGGGGHHHHGHHHHHHHHHHGHHHGHHHGHHHHHHHHHHHHHHGGGFGGHHHHHHHHHHHHHHHGGGGGHHHHHHHHGGGGGEHHHHHHHHHHHGGGGGHGHHHHGHHGHHHHHHHHGGGHHGGG;@FGDCGGGGGGGGGGGGGGGGGGGGFGFFFFFFFFFFFFFFFFFFFFFFFFFFFFFFFFFFFFFFFFFFFFFFFFFF
@M05620:45:000000000-G6HP7:1:1101:19928:9006 1:N:0:144
CATCCTGACCCTGAAGTACCCCATTGAGCATGGCATCGTCACCAACTGGGACGACATGGAGAAGATCTGGCACCACACCTTCTACAACGAGCTGCGCGTGGCCCCGGAGGAGCACCCAGTGCTGCTGACCGAGGCCCCCCTGAACCCCAAGGCCAACAGAGAGAAGATGACTCAGGTGAGGCTCGGCCGACGCCCGTGCTCCTCCCGTCCTTTCCCCAGTCATTTTCTGCCCGGCTTGATTTCTGACATTA
+
BBBBAFFFFFFFGGGGGGGGGGFHHGHFFHHGHHHHHGHHDEHHHGHHGGFHEGGGGHFFHHHHHFGGEFHHHGGHHGGHHHHHHHHHGGGGGHHGCEEGFGHHGEFCFGGGHGHHGGGHGHDGHHHGHHGFFCGGGGGGGGHHHHGGGGGEHHEFGGFGGGAEFGFGFGFGGGGGGFFFAGGGFFFF-BDBBFFF-:DEFFFFFEF9AFD/BBFFFFF/BBFFFFF/FFFFDFFFFF9FFFFFF/FFFF9
@M05620:45:000000000-G6HP7:1:1101:13245:9013 1:N:0:144
CATCCTGACCCTGAAGTACCCCATTGAGCATGGCATCGTCACCAACTGGGACGACATGGAGAAGATCTGGCACCACACCTTCTACAACGAGCTGCGCGTGGCCCCGGAGGAGCACCCAGTGCTGCTGACCGAGGCCCCCCTGAACCCCAAGGCCAACAGAGAGAAGATGACTCAGGTGAGGCTCGGCCGACGCCCGTGCTCCTCCCGTCCTTTCCTCAGTCATTTTCTGCCCGGCTTGTTTTCTGACATTA
+
A?AAAFF1F>F1EGG1FGGGCFEGHFFHBEHHHHFGHEFHCEFD/AFGHHA0AAE/ACB1F1B0AEGHHGHGCF>GEEEGBG1FHHFCE/>EECFGGGG@??0C<E/CC/E?EGFEA<CG11GHHHB<GH@@@CCA<A<<:CCBGEFCCFGEECCFA?BB//EGBB/CBFFB0009;/;FGGEF???B?@=---9=---;/:/BBE?FFFFFF///;B//BFFBBFFFBB9AB-@=?--;BB/9BF9FFFB
@M05620:45:000000000-G6HP7:1:1101:24357:9015 1:N:0:144
AAACCAAGCAGACACTCACCGCTCCCTCGCCACAGGCCAATAGTTTGTCCTCACTGAGTTGGCAACAAGTGGCTGCTGTGGCTGCCATTTTTCTGGTGATGGCCATCAGCTCCGACGAGGTCAGCTGGGGGGCTTTCTTTGTGTAAGCAACGAGAAACCTGAAAGAAGCATTTTTTAACTAAGTCCTGCTGAGTCATTCATGAGTTTTTAGCCGCCTTGCTTCTTCTCACAGACTCTCTACTCTCATGCCA
+
DCCDDCCFDFFFGGGGGGGGGGGGGGHHGGGGGHHHGGHHHHHHHHHHHHHHHHHHHHHHHHHHHHHHHGHHGHGGHHHHHHHGGHHHHHHHHHHHHHHHHHHHHHHHHHHHHGGGGGGGDHHHGHHHGGGGGGGGGGGGGGGGGGFFFFFFFFFFFFFFFFFFFFFFFFFFFFFFFFFFFFFFFFFFFFFFFFFFFFFFFHFFFFFFFFFFFFFFFFFFFHHFHFFFFFFFFFFFFFFHHFFFFFHFFFB
@M05620:45:000000000-G6HP7:1:1101:24347:9030 1:N:0:144
AAACCAAGCAGACACTCACCGCTCCCTCGCCACAGGCCAATAGTTTGTCCTCACTGAGTTGGCAACAAGTGGCTGCTGTGGCTGCCATTTTTCTGGTGATGGCCATCAGCTCCGACGAGGTCAGCTGGGGGGCTTTCTTTGTGTAAGCAACGAGAAACCTGAAAGAAGCATTTTTTAACTAAGTCCTGCTGAGTCATTCATGAGTTTTTAGCCGCCTTGCTTCTTCTCACAGACTCTCTACTCTCATGCCA
+
AAAABBBFCFFFGGGGGGGGGGGGGGHHGGGGGHHHGGHHHHHHHHHHHHHHHHHHHHGHHHHGHHHHHFGHGHGGHHHHHHHGGHHHHHHHHHHHHHHHHHHHHHHHHHHHHGGGGGGGFHHHHHHHGGGGGGGGGGGGGGGGGGFFFFFFFFFFFFFFFFFFFFFFFFFFFFHFFFFFFFFFFFFFFFFFFFFFFFFFFHFFFFFFFFFFFFFFFFFFFHHFHFHFFFFFFFFFFFFHHFFFFFFFFFF
@M05620:45:000000000-G6HP7:1:1101:10109:9045 1:N:0:144
AAACCAAGCAGACACTCACCGCTCCCTCGCCACAGGCCAATAGTTTGTCCTCACTGAGTTGGCAACAAGTGGCTGCTGTGGCTGCCATTTTTCTGGTGATGGCCATCAGCTCCGACGAGGTCAGCTGGGGGGCTTTCTTTGTGTAAGCAACGAGAAACCTGAAAGAAGCATTTTTTAACTAAGTCCTGCTGAGTCATTCATGAGTTTTTAGCCGCCTTGCTTCTTCTCACAGACTCTCTACTCTCATGCCA
+
CCCCCCCFCFFFGGGGGGGGGGGGGGHHGGGGGGHHGGHHHHHHHHHHHHHHHHHHGHHHHHHHHHHHHGHHGHGGHHHHHHHGGHHHHHHHHGHHHHGGHHHHGHHHHHGHHGGGGGGGGGHHHHHHGGGGGGGGGGGGGGGGGGFFFFFFFFFFFFFFFBBFFFFFFFFFFFFFFEBFFBBBFBFFBFFF?/BBFFFFFFB/;BFFFFBFF.@BFFBFF/:BFFFF/9;9/.://BF/BFFBF/99FF/
@M05620:45:000000000-G6HP7:1:1101:5498:9046 1:N:0:144
AAACCAAGCAGACACTCACCGCTCCCTCGCCACAGGCCAATAGTTTGTCCTCACTGAGTTGGCAACAAGTGGCTGCTGTGGCTGCCATTTTTCTGGTGATGGCCATCAGCTCCGACGAGGTCAGCTGGGGGGCTTTCTTTGTGTAAGCAACGAGAAACCTGAAAGAAGCATTTTTTAACTAAGTCCTGCTGAGTCATTCATGAGTTTTTAGCCGCCTTGCTTCTTCTCACAGACTCTCTACTCTCATGCCA
+
AAA?ABBFBFFFGGGGGGGGGGGGGGHHGGGCGHHHGGHGHHHHHHHHHHHHHHHHHHHHHHGGHHHHHHHHGHGGHHHHHHGGGHHHHHHHHHHHHHGHHHHHHHGHHHHGHGFEGGGDFBHHHEHHGGGGGGGGGGGGGFGGGBFFFFFFFFFFFFFFFFFFFFFFFFFFFFFFEFFFFFFFFFFFFFFFF9FBFFFFFFFFFFFFFFFFFFFFFFFFFFFFFFFFFFFFB9BFFFFFFFFFFFB9FFF
@M05620:45:000000000-G6HP7:1:1101:5521:9055 1:N:0:144
AAACCAAGCAGACACTCACCGCTCCCTCGCCACAGGCCAATAGTTTGTCCTCACTGAGTTGGCAACAAGTGGCTGCTGTGGCTGCCATTTTTCTGGTGATGGCCATCAGCTCCGACGAGGTCAGCTGGGGGGCTTTCTTTGTGTAAGCAACGAGAAACCTGAAAGAAGCATTTTTTAACTAAGTCCTGCTGAGTCATTCATGAGTTTTTAGCCGCCTTGCTTCTTCTCACAGACTCTCTACTCTCATGCCA
+
AAAABABFBFFFGGGGGGGGGGGGGGHFGGGGGHHHGGHHHGHDHHFHHHHGHHHHHHGHGHHGHHHHHHHHGHGGHHHGHHHGGHHHHHHHHHHHGHGHGHFHCGGHHHHHHGGEEFGGFGHHHHHHGGGGGGGGGGGGGGGGGGFFFFFFFFFDFFFFFFFFFFFFFFFFFFFFFFFFFFFFFFFFFFFFF;FBFFFFFFFFFFFFFEFFFFFFFFFFFFFFFFFFFFFFFFFFFFFFFFFFFFFFFFF
@M05620:45:000000000-G6HP7:1:1101:10116:9063 1:N:0:144
AAACCAAGCAGACACTCACCGCTCCCTCGCCACAGGCCAATAGTTTGTCCTCACTGAGTTGGCAACAAGTGGCTGCTGTGGCTGCCATTTTTCTGGTGATGGCCATCAGCTCCGACGAGGTCAGCTGGGGGGCTTTCTTTGTGTAAGCAACGAGAAACCTGAAAGAAGCATTTTTTAACTAAGTCCTGCTGAGTCATTCATGAGTTTTTAGCCGCCTTGCTTCTTCTCACAGACTCTCTACTCTCATGCCA
+
BACCCCCFBFFFGGGGGGGGGGGGGGHGGGGGGGFHGGHHFHHHHHHHGGHHHHHGHHHHHGHHHHHHHHHGGHGGGHHHGHHGGFGHHHHHHHHHHHHHHHHHHHHHHHHHHGGGGGGGGHHHHHHHGGGGGGGGGGGGGGGGGGFFFFFFFFFFFFFFFFFFFFFFFFFFFFFCFFFFFFFFFFFFFFFFFFFFFFFFFFFFFFFFFFEFFACFFFFFFFFFFFFFEFFF/FFFFFFFFFFFFFFFFF/
@M05620:45:000000000-G6HP7:1:1101:17008:9063 1:N:0:144
TACCTGTACTGGGGAAGAGCACACGTCTGAACTCCAGTCACAGCGATAGATCTCGTATGCCGTCTTCTGCTTGAAAAAAAAAAATCCTTTCTCTTCTGCTCGCCATCCGCCCCGCCTTCTTCCTCTATCCGGCTTTCTTTTTGTCACCCACCCTACCCCTGTCCGACTCCTTTTTTTCCTCCGTCCTTCTCAGTCATTCCTCATTTTTTCGCCTCCTTGCTTCTTCTCACCTCCTCTCTCCTCTCCTCTCC
+
BBBBBFFFFFFFGGGGGGFGGGGHCBGFFFGHFHHFGFGHGHHHGFHCEHHHFGCFFHHGFEAFGCHBHHHFECFFFFG?/>/>0B34?B34B?43B44B3/<<//20///>>//>//1?1?11?<1110<---<00<0=00-<000<..<.:./...C:.0/0:.--9/;9FFG--99=0F.;.9A/9/////;9/BB///9//9:/99-999...//BFFFFBBFB//9/.;..;///99B9BF/./9/
@M05620:45:000000000-G6HP7:1:1101:5505:9064 1:N:0:144
AAACCAAGCAGACACTCACCGCTCCCTCGCCACAGGCCAATAGTTTGTCCTCACTGAGTTGGCAACAAGTGGCTGCTGTGGCTGCCATTTTTCTGGTGATGGCCATCAGCTCCGACGAGGTCAGCTGGGGGGCTTTCTTTGTGTAAGCAACGAGAAACCTGAAAGAAGCATTTTTTAACTAAGTCCTGCTGAGTCATTCATGAGTTTTTAGCCGCCTTGCTTCTTCTCACAGACTCTCTACTCTCATGCCA
+
CCCCCCDFDFFFGGGGGGGGGGGGGGHHGGGGGHHHGGHHHHHHHHHHHHHHHHHHHHGHHHHHHHHHHHHHGHGGHHHHHHHGGHHHHHHHHHHHHHHHHHHHHHHHHHHHHGGEGGGGFHHHHHHHGGGGGGGGGGGGGGGGGGFFFFFFFFFFFFFFFFFFFFFFFFFFFFHFFFFFFFFFFFFFFFFFFFFFFFHFFFFFFFFFFFFFFFFFFFFFFFFFFFFFHHFFFFFFFFFHHFFHFFFFFF0
@M05620:45:000000000-G6HP7:1:1101:18747:9066 1:N:0:144
AAACCAAGCAGACACTCACCGCTCCCTCGCCACAGGCCAATAGTTTGTCCTCACTGAGTTGGCAACAAGTGGCTGCTGTGGCTGCCATTTTTCTGGTGATGGCCATCAGCTCCGACGAGGTCAGCTGGGGGGCTTTCTTTGTGTAAGCAACGAGAAACCTGAAAGAAGCATTTTTTAACTAAGTCCTGCTGAGTCATTCATGAGTTTTTATCCGCCTTGCTTCTTCCTACAGACTCTCTACTCTCATGCCA
+
AAAAA1AFA>1B1FGBGGGG0EE00FFFEE0AAFHHAFAG11DGA2FG21DBBG11ACHHFBG1EHH/G@1D>0>F1@G0GH0/BGFHH22@0@FDEG1@@GB>1FHHHHE>B//E?/@/C01FFGFHC/>AGGGGB0;CFFBBFFBFFF?@?B?FFFF/9/:;F/-9/9/9BFB;EFFFFFF/FFFBFFFB?FFFFFF/B/B/BBFFFF//;-----/B///;F/////;/:A//9BFB///99F/;BBF
@M05620:45:000000000-G6HP7:1:1101:18472:9079 1:N:0:144
TACCTGTACTGGGGAAGAGTGTAGCAATCGCCATTCCTACCCTAAAGATCGGAAGAGCACACGTCTGAACTCCAGTCACAGCGATAGATCTCGTATGCCGTCTTCTGCTTGAAAAAAAAAACTGCTGACCGAGGCCCCCCTTAACCCCCCGGCCCACCGCTCGAAGATTCCTCAGGTGAGGCTCGGCCGCCTCCCGTGCTCCTCCCGTCCTTTCCCCCGTCATTTTCTGCCCCGCTTGATTTCTGACATTA
+
ABABBFFFFFFFGGGGGGGFGGH5FGFHHACEAFGGHHHHHHGHHFHHGHH?EG1GEFFHHHGHHHGFHHHHHHHFHHHHGHGFEGEDHFHGHFFHHHFGGGEEHHHHHHHH3F3?>ED?//2<2@22<F////>>E-@FC./0=DEA-:--;?-....-----/99;00;BBB//;/;.;A9A@-;9--9..AA....9/;99/A.:.9.;B9;/..-;9:;BF/;9///9.-9;A..9///////;9//
@M05620:45:000000000-G6HP7:1:1101:18468:9096 1:N:0:144
TACCTGTACTGGGGAAGAGTGTAGCAATCGCCATTCCTACCCTAAAGATCGGAAGAGCACACGTCTGAACTCCAGTCACAGCGATAGATCTCGTATGCCGTCTTCTGCTTGAAAAAAAAAAAAACTGCATTTCTTTTTCATCGTTTCACCAGACCTAATTATCCGATAAAAGGTGCTCAACTATTTGAGGCACGGCAGCCCCTTTTAATTCAATTTCCCTTTTCGCCCTATCCCTTCCTCCCCTCAAGATC
+
CDDDDFFFFFFFGGGGGGGGGGHHHHHHHFGGAGHHHHHHHHHHHHHHHHHGGGGHHHGHHHGHHHGHHHHHHGHGHHHHHHGGHGGGFHHHHFGHHHHGFGHGHHHHHHHHGHHHGGGG?//</1111?1?1111=1>111>.<.11100..<.0<<0000=0.::-:000:00:0000:00900009/;...---:C.;EE?0:0000000;090::0;0;0;;..-/0090;0;/B0::.;9.0000;
@M05620:45:000000000-G6HP7:1:1101:25330:9101 1:N:0:144
TACCTGTACTGGGGAAGCATTTGAATATCCCCCCATGGTGATGGGGACGGAGAACTGCTCCATAAACACAGGCAACGTGCCTAACTTTCCCGGGAAGATGAAGTCAAAGAGCGACCACAGCTCTCGGAGGTTATTTTGCATCGGTGAGCCAGACAGAATGATCCGATGAGGGGTGCGAAATTATTTGAGGAAAGGAAGCACCTTTTTATTAAATTTACCTTTTAGCAATCGCCATTCCTACCCTAAAGATC
+
CBCCCFFFFFFFGGGGGGGGGGHHHHHHHHHGGGGHHHGHHHHHHGGGGGGGGHHHHHHHHHHHHHHHHHHHGHHHGHHHHHHHHHHHHHHGGGGGGHHHHHHHHHHHHHHHGGGGGHHHHHHHHGGGGGEHHHHHHHHHHHGGGGGHHHHHHGHHHHHHHHHHHGGGHHHGGGGGGGGGGGGGGGGGGGBGGGGGGGGGGGFFFFFFFFFFFFFFFFFFFFFFFFFFFFFFFFFFFFFFFFFFFFFFFFF
@M05620:45:000000000-G6HP7:1:1101:4304:9113 1:N:0:144
CATCCTGACCCTGAAGTACCCCATTGAGCATGGCATCGTCACCAACTGGGACGACATGGAGAAGATCTGGCACCACACCTTCTACAACGAGCTGCGCGTGGCCCCGGAGGAGCACCCAGTGCTGCTGACCGAGGCCCCCCTGAACCCCAAGGCCAACAGAGAGAAGATGACTCAGGTGAGGCTCGGCCGACGCCCGTGCTCCTCCCGTCCTTTCCCCAGTCATTTTCTGCCCGGCTTGATTTCTGACATTA
+
CCCCCFFFFFFFGGGGGGGGGGGHHHHHHHHHHHHHHGHHHGHHHGHHHHHHGGGGGHHHHHHHHHHHHHHHHGHHHGGHHHHHHHHHGGGGGHHGGGGGGGHHGGGGGGGGHHHHGGHHHHHHHHHHHHGGGGGGGGGGGGHHHHGGGGHGHHGGGGGGGGGGGGGGGGGGGGGGGGGGGGGGFFFFFFFFFFFFBFFFFFFFFFFEFFFFFFFFFFFFFFFFFFFFFFFEFFFFFFFFFFFFFBFFFF0
@M05620:45:000000000-G6HP7:1:1101:27065:9117 1:N:0:144
AAACCAAGCAGACACTCACCGCTCCCTCGCCACAGGCCAATAGTTTGTCCTCACTGAGTTGGCAACAAGTGGCTGCTGTGGCTGCCATTTTTCTGGTGATGGCCATCAGCTCCGACGAGGTCAGCTGGGGGGCTTTCTTTGTGTAAGCAACGAGAAACCTGAAAGAAGCATTTTTTAACTAAGTCCTGCTGAGTCATTCATGAGTTTTTAGCCGCCTTGCTTCTTCTCACAGACTCTCTACTCTCATGCCA
+
AABBABBFBFFFGGGCGGGGCGCEGGB2E?AEEHBFFG2GGBGBD5FCGFHHHGF5GGDFDFGHHHHHFFBGECFGEFG?GGFFGFHFHBHFHHFFHHFHHGGHHFHHFGFHGFGGEEFGDHCFHGHGG@FGGGGGGFGGGGGGGGFFFFFFFF.AFFABFF/BFFFFFFFFFFFFEFFFFFFF;FFFFFFFFFFFFFFFFFFBFFFFFFFFFDDFDFFFFFFFFFFFFFFFFFFFFFFFB/BFFF99FBF
@M05620:45:000000000-G6HP7:1:1101:4319:9122 1:N:0:144
CATCCTGACCCTGAAGTACCCCATTGAGCATGGCATCGTCACCAACTGGGACGACATGGAGAAGATCTGGCACCACACCTTCTACAACGAGCTGCGCGTGGCCCCGGAGGAGCACCCAGTGCTGCTGACCGAGGCCCCCCTGAACCCCAAGGCCAACAGAGAGAAGATGACTCAGGTGAGGCTCGGCCGACGCCCGTGCTCCTCCCGTCCTTTCCCCAGTCATTTTCTGCCCGGCTTGATTTCTGACATTT
+
DDDDDFFFFFFFGGGGGGGGGGGHHHHHHHHHHHHHHGHHHGHHHGHHHHHHGGGGGHHHHHHHHHHHHHHHHGHHHGGHHHHHHHHHGGGGGHHGGGGGGGHHGGGGGGGGHHHHGGHHHHHHHHHHHHGGGGGGGGGGGGHHHHGGGGHGHHGGGGGGGGGGGGGGGGGGGGGGHGGGGGGGFFFFFFFFFFFFFFFFFFFFFFFFFFFFFFFFFFFFFFFFFFHFHFFFFFFFFFFFFFFFFEFFFF0
@M05620:45:000000000-G6HP7:1:1101:27083:9124 1:N:0:144
AAACCAAGCAGACACTCACCGCTCCCTCGCCACAGGCCAATAGTTTGTCCTCACTGAGTTGGCAACAAGTGGCTGCTGTGGCTGCCATTTTTCTGGTGATGGCCATCAGCTCCGACGAGGTCAGCTGGGGGGCTTTCTTTGTGTAAGCAACGAGAAACCTGAAAGAAGCATTTTTTAACTAAGTCCTGCTGAGTCATTCATGAGTTTTTAGCCGCCTTGCTTCTTCTCACAGACTCTCTACTCTCATGCCA
+
CCCCCCCFCFFFGGGGGGGGGGGGGGHHGGGGGHHGGGHHHFHHHHHHHHHHHHHHHHHHHHHHHHHHHHHHGHGGHHHHHHHGGHHHHHHHHHHHHHHHHHHHHHHGHHHHHGGGGGGGGHHHHHHHGGGGGGGGGGGGGGGGGGFFFFFFFFFFFFFFFFFFFFFFFFFFFFFFEFFFFFFFFFFFFFFFFFFFFFFFFFFFFFFFFFFFFFFFFFFFFFFFFFFFFFFFFFFFFFFFFFFFFFFFFFB
@M05620:45:000000000-G6HP7:1:1101:14518:9125 1:N:0:144
CATCCTGACCCTGAAGTACCCCATTGAGCATGGCATCGTCACCATCTGGGACGACATGGAGAAGATCTGGCACCACACCTTCTACAACGAGCTGCGCGTGGCCCCGGAGGAGCACCCAGTGCTGCTGACCGAGGCCCCCCTGAACCCCAAGGCCAACAGAGAGAAGATGACTCAGGTGAGGCTCGGCCGACGCCCGTGCTCCTCCCGTCCTTTCCCCAGTCATTTTCTGCCCGGCTTGATTTCTGACATTA
+
DDDDDFFFFFFFGGGGGGGGGGGHHHHHHHHHHHHHHGHHHGHHHHHHHHHHGGGGGHHHHHHHHHHHHHHHHGHHHGGHHHHHHHHHGGGGGHHGGGGGGGHHGGGGGGGGHHHHGGHHHHHHHHHHHHGGGGGGGGGGGGHHHHGGGGHGHHHGGGGGGGGGGGGGGGGGGGGGHGGGGGGGFFFFFFFFFFFFCFDFFFFFFFFEFFFFFFFFFFFFFFFFFFFFFFFFFFFFFFAFFFFFFBBFFF0
@M05620:45:000000000-G6HP7:1:1101:9753:9134 1:N:0:144
AAACCAAGCAGACACTCACCGCTCCCTCGCCACAGGCCAATAGTTTGTCCTCACTGAGTTGGCAACAAGTGGCTGCTGTGGCTGCCATTTTTCTGGTGATGGCCATCAGCTCCGACGAGGTCAGCTGGGGGGCTTTCTTTGTGTAAGCAACGAGAAACCTGAAAGAAGCATTTTTTAACTAAGTCCTGCTGAGTCATTCATGAGTTTTTAGCCGCCTTGCTTCTTCTCACAGACTCTCTACTCTCATGCCA
+
DCDDCDDFCFFFGGGGGGGGGGGGGGHHGGGGGHHHGGHHHHHHHHHHHHHHHHHHHHHHHHHHHHHHHHHHGHGGHHHHHHHGGHHHHHHHHHHHHHHHHHHHHHHHHHHHHGGGGGGGFHHHHHHHGGGGGGGGGGGGGGGGGGFFFFFFFFFFFFFFFFFFFFFFFFFFFFHFFFFHFFFFFFHFFFFFFBBFFFFFFFFFFFFFFFFFFFFFFFFFFFFFHHHFFFFFFFFFFFFFHFFHFFFFFF:
@M05620:45:000000000-G6HP7:1:1101:9773:9134 1:N:0:144
AAACCAAGCAGACACTCACCGCTCCCTCGCCACAGGCCAATAGTTTGTCCTCACTGAGTTGGCAACAAGTGGCTGCTGTGGCTGCCATTTTTCTGGTGATGGCCATCAGCTCCGACGAGGTCAGCTGGGGGGCTTTCTTTGTGTAAGCAACGAGAAACCTGAAAGAAGCATTTTTTAACTAAGTCCTGCTGAGTCATTCATGAGTTTTTAGCCGCCTTGCTTCTTCTCACAGACTCTCTACTCTCATGCCA
+
BA@AAABFBFFFGFGGGGGGGGGGGGHHGGGGGHHHGGHHHHHHHHHHHHHHHHHHHHFGHHHHHHHHHFGHGHGGHHHHGHHGGHHHHHHHHHHHHHHHHHHHHHHHHHHHHGGGGGGGGHHHHHHGGGGGGGGGGGGGGFGFFFFFFFFFFFFDFFFFFFFFFFFFFFFFFFFFFFFFFFFFFFFFFFFFFFFFFFFFFFFFFFFFFFFFFFFFFFFFFFFFFFFFFFFFFFFFFFFFFFFFFFFBFFF
@M05620:45:000000000-G6HP7:1:1101:27077:9143 1:N:0:144
AAACCAAGCAGACACTCACCGCTCCCTCGCCACAGGCCAATAGTTTGTCCTCACTGAGTTGGCAACAAGTGGCTGCTGTGGCTGCCATTTTTCTGGTGATGGCCATCAGCTCCGACGAGGTCAGCTGGGGGGCTTTCTTTGTGTAAGCAACGAGAAACCTGAAAGAAGCATTTTTTAACTAAGTCCTGCTGAGTCATTCATGAGTTTTTAGCCGCCTTGCTTCTTCTCACAGACTCTCTACTCTCATGCCA
+
CCCCCCCFCFFFGGGGGGGGGGGGGGHHGGGGGHHHGGHHHHHHHHHHHHHHHHHHHHHHHHHHHHHHHHHHGHGGHHHHHHHGGHHHHHHHHHHHHHHHHHHHHHHHHHHHHGGGGCFGGHHHHHHHGGGGGGGGGGGGGGGGGGFFFFFFFFFFFFFFFFFFFFFFFFFFFFFFFFFFFFFFFFFFFFFFFFFFFFFFFFFBBFFFFFFFFFFFFFFFFFFFFFFFFFFFFFFFFFFFFFFFFFFBFFF
@M05620:45:000000000-G6HP7:1:1101:16646:9163 1:N:0:144
CATCCTGACCCTGAAGTACCCCATTGAGCATGGCATCGTCACCAACTGGGACGACATGGAGAAGATCTGGCACCACACCTTCTACAACGAGCTGCGCGTGGCCCCGGAGGAGCACCCAGTGCTGCTGACCGAGGCCCCCCTGAACCCCAAGGCCAACAGAGAGAAGATGACTCAGGTGAGGCTCGGCCGACGCCCGTGCTCCTCCCGTCCTTTCCCCAGTCATTTTCTGCCCGGCTTGATTTCTGACATTA
+
CCCCCFFFFFFFGGGGGGGGGGGHHHHHGGHHHHHHHGHHHGHHHGHHHHHHGGGGGHGHHHHHHHHHHHHHHGHHHGGHHHHHHHHHGGFGGHHGGGGGFGHHGGFGGGGGHHHHGGHHEFHHHHHHHGGGGGGGGGGGGGHHHHGGGGHGHHGGGGGGFFGGGGFGGGGGGGGGGGGGGFAFFFFFFFFDDFFC-ADAFFFFFFD:ADDFFFFFFF.FFFFFFFFBBFFFFD;FAF.BBBFBFBFBFF/
@M05620:45:000000000-G6HP7:1:1101:24450:9166 1:N:0:144
CATCCTGACCCTGAAGTACCCCATTGAGCATGGCATCGTCACCAACTGGGACGACATGGAGAAGATCTGGCACCACACCTTCTACAACGAGCTGCGCGTGGCCCCGGAGGAGCACCCAGTGCTGCTGACCGAGGCCCCCCTGAACCCCAAGGCCAACAGAGAGAAGATGACTCAGGTGAGGCTCGGCCGACGCCCGTGCTCCTCCCGTCCTTTCCCCAGTCATTTTCTGCCCGGCTTGATTTCTGACCTTT
+
BBBBBFFFFCFFGF44GGGGGGFHHFGHFHHHFGHHHGHHFGHHHGHCFEHHGGEGGEGHHGFHHFHHGHHHGGHHHGGHHHHFHHHHGEGGGFHGGGGGGGHGGEC/B?AEGHHHGGAGHFH1FGGGHHGG-@CFGGGGGGEHHGGGDAGFHHG.EGEGEFGEFGGFGBBFGFFFGBBFGEGFBBAF<BBBBBB;@.:EFFFFFFFFDDDFBFFFF.9BF/FFFFFF/999.-999-.;;;9///;/;F/
@M05620:45:000000000-G6HP7:1:1101:27597:9167 1:N:0:144
CATCCTGACCCTGAAGTACCCCATTGAGCATGGCATCGTCACCAACTGGGACGACATGGAGAAGATCTGGCACCACACCTTCTACAACGAGCTGCGCGTGGCCCCGGAGGAGCACCCAGTGCTGCTGACCGAGGCCCCCCTGAACCCCAAGGCCAACAGAGAGAAGATGACTCAGGTGAGGCTCGGCCGACGCCCGTGCTCCTCCCGTCCTTTCCCCAGTCATTTTCTGCCCGGCTTGATTTCTGACATTA
+
DCCDDFFFFFFFGGGGGGGGGGGHHHHHHHHHHHHHHGHHHGHHHGHHHHHHGGGGGHHHHHHHGHHHHHHHHGHHHGGHHHHHHHHHGGGGGHHGGGGGGGHHGGGGGGGGHHHHGGHHHHHHHHHHHHGGGGGGGGGGGGHHHHGGGGHGHHGGGGGGGGGGGGGGGGGGGGGGGGGGGGGGFFFFFFBFFFFFDDFFFFFFFFFFFFFFFFFFFFFFFFFFHHFFHFFFFFFFFF.FFFFFFBFFFF:
@M05620:45:000000000-G6HP7:1:1101:24436:9180 1:N:0:144
CATCCTGACCCTGAAGTACCCCATTGAGCATGGCATCGTCACCAACTGGGACGACATGGAGAAGATCTGGCACCACACCTTCTACAACGAGCTGCGCGTGGCCCCGGAGGAGCACCCAGTGCTGCTGACCGAGGCCCCCCTGAACCCCAAGGCCAACAGAGAGAAGATGACTCAGGTGAGGCTCGGCCGACGCCCGTGCTCCTCCCGTCCTTTCCCCAGTCATTTTCTGCCCGGCTTGATTTCTGACATTA
+
DDDEDFFFFFFFGGGGGGGGGGGHHHHHHHHHHHHHHGHHHGHHHGHHHHHHGGGGGHHHHHHHHHHHHHHHHGHHHGGHHHHHHHHHGGGGGHHGGGGGGGHHGGGGGGGGHHHHGGHHHHHHHHHHHHGGGGGGGGGGGGHHHHGGGGHGHHGGGGGGGGGGGGGGGGGGGGGGHGGGGGGGFFFFFFFFFFFFFDFFFFFFFFFEFFFFFFFFFFFFFFFFFHFFFFFFFFFFFFFFFFFFFFFFFF1
@M05620:45:000000000-G6HP7:1:1101:7521:9187 1:N:0:144
CATCCTGACCCTGAAGTACCCCATTGAGCATGGCATCGTCACCAACTGGGACGACATGGAGAAGATCTGGCACCACACCTTCTACAACGAGCTGCGCGTGGCCCCGGAGGAGCACCCAGTGCTGCTGACCGAGGCCCCCCTGAACCCCAAGGCCAACAGAGAGAAGATGACTCAGGTGAGGCTCGGCCGACGCCCGTGCTCCTCCCGTCCTTTCCCCAGTCATTTTCTGCCCGGCTTGATTTCTGACATTT
+
CBCCCFFFFFFFGGGGGGGGGGGHHHHHHHHHHHHHHGHHHGHHHGHHHGHHGGGGGHHHHHHHHHHHHHHHHGHHHGGHHHHHHHHHGGGGGHHGGGGGGGHHGGGGGGGGHHHHGGHGHHHHHHHHHHGGGGGGGGGGGGHHHHGGGGHGHHGGGGGGGGGGGGEFGGGGGGGGGGGGGGGGFFFFFFFFFFFA@DFFFFFFFFFEFFFFFFFFFFFFFFFFFFFFFEFFFFC;DC.BFFB900;0BF0
@M05620:45:000000000-G6HP7:1:1101:26268:9187 1:N:0:144
CATCCTGACCCTGAAGTACCCCATTGAGCATGGCATCGTCACCAACTGGGACGACATGGAGAAGATCTGGCACCACACCTTCTACAACGAGCTGCGCGTGGCCCCGGAGGAGCACCCAGTGCTGCTGACCGAGGCCCCCCTGAACCCCAAGGCCAACAGAGAGAAGATGACTCAGGTGAGGCTCGGCCGACGCCCGTGCTCCTCCCGTCCTTTCCCCAGTCATTTTCTGCCCGGCTTGATTTCTGACATTA
+
CCCCDFFFFFFFGGGGGGGGGGGHHHHHHHHHHHHHHGHHHGHHHGHHHHHHGGGGGHHHHHHHHHHHHHHHHGHHHGGHHHHHHHHHGGGGGHHGGGGGGGHHGGGGGGGGHHHHGGHGHHHHHHHHHHGGGGGGGGGGGGHHHHGGGGHGHHGGGGGGGGGGGGGGGGGGGGGGHGGGGGGGFFFFFFFFFFFFDFFFFFFFFFFEFFFFFHFFFFFFFFFHHHFFFFFFFFFFFF?FFFFFFEFFFF0
@M05620:45:000000000-G6HP7:1:1101:15714:9187 1:N:0:144
AAACCAAGCAGACACTCACCGCTCCCTCGCCACAGGCCAATAGTTTGTCCTCACTGAGTTGGCAACAAGTGGCTGCTGTGGCTGCCATTTTTCTGGTGATGGCCATCAGCTCCGACGAGGTCAGCTGGGGGGCTTTCTTTGTGTAAGCAACGAGAAACCTGAAAGAAGCATTTTTTAACTAAGTCCTGCTGAGTCATTCATGAGTTTTTAGCCGCCTTGCTTCTTCTCACAGACTCTCTACTCTCATGCCA
+
BBABBBBFBFFFGGGGGFGGGGGGGGHHGGGGGHCHGGH2GFHGHBFHHHHHHHHGGCDFGFHFHGGHHGHHGHGGHFFFHHHGGHHHHHHGFHHHHHHGHHHHHHHHHGHHHGGGGGFG?GHHBHHGGGGGGGGGGGGGGFFGGGFFFFFBEFFFFFFFABFFFFFFBFFFFFFFFFFFFFFBFFFFFEFF?9;BFFFFFEFFFFFFFFFFFFFFFFFF/FFFFFFFFFBBFFFFFFFFFFFFFEFFFF/
@M05620:45:000000000-G6HP7:1:1101:15694:9190 1:N:0:144
AAACCAAGCAGACACTCACCGCTCCCTCGCCACAGGCCAATAGTTTGTCCTCACTGAGTTGGCAACAAGTGGCTGCTGTGGCTGCCATTTTTCTGGTGATGGCCATCAGCTCCGACGAGGTCAGCTGGGGGGCTTTCTTTGTGTAAGCAACGAGAAACCTGAAAGAAGCATTTTTTAACTAAGTCCTGCTGAGTCATTCATGAGTTTTTAGCCGCCTTGCTTCTTCTCACAGACTCTCTACTCTCATGCCA
+
DDDDDDDFCFFFGGGGGGGGGGGGGGHHGGGGGHHHGGHHHHHHHHHHHHHHHHHHHHHHHHHHHHHHHHHHGHGGHGHHHHHGGHHHHHHHHHHHHHHHHHHHHHHHHHHHHGGGGGGGFHGHHHHHGGGGGGGGGGGGGGGGGGFFFFFFFFFFFFFFFFFFFFFFFFFFFFFFFFFFFFFFFFFFFFFFFBBFFFFHFFFFFFFFFFFHFFFFFFFFFFFFFFFFFFFFFFFFFFFFHFFFFFFFFFB
@M05620:45:000000000-G6HP7:1:1101:10421:9200 1:N:0:144
AAACCAAGCAGACACTCACCGCTCCCTCGCCACAGGCCAATAGTTTGTCCTCACTGAGTTGGCAACAAGTGGCTGCTGTGGCTGCCATTTTTCTGGTGATGGCCATCAGCTCCGACGAGGTCAGCTGGGGGGCTTTCTTTGTGTAAGCAACGAGAAACCTGAAAGAAGCATTTTTTAACTAAGTCCTGCTGAGTCATTCATGAGTTTTTAGCCGCCTTGCTTCTTCTCACAGACTCTCTACTCTCATGCCA
+
BBBBBBAFAFFFGGGGGGGGGGGGGGHHGGGGGHHGGFEGHHHGHHHHHHGHHHHHHFGFHHHHHHHHHFHHGHGGHFGHHGHGGHFHHHHFHHHGHHGHHHHHHHHHHHGHHGGGGGGGDGHHHHHHGGGFGGGGGGGGGFFGGGFFFFFDFFFFFFFBFFFFFFFFFFFFFFFFFFFFFFFFFFFFFFFFFFFFFFFFFFEFFFFFFFFFFFFFFDFFFFFFFFFFFFFFFFFFFFFFFFFFFFBFFF/
@M05620:45:000000000-G6HP7:1:1101:7528:9204 1:N:0:144
CATCCTGACCCTGAAGTACCCCATTGAGCATGGCATCGTCACCAACTGGGACGACATGGAGAAGATCTGGCACCACACCTTCTACAACGAGCTGCGCGTGGCCCCGGAGGAGCACCCAGTGCTGCTGACCGAGGCCCCCCTGAACCCCAAGGCCAACAGAGAGAAGATGACTCAGGTGAGGCTCGGCCGACGCCCGTGCTCCTCCCGTCCTTTCCCCAGTCATTTTCTGCCCGGCTTGATTTCTGACATTA
+
DDCDDFFFFFFFGGGGGGGGGGGHHHHHHHHHHHHHHGHHHGHHHGHHHHHHGGGGGHHHHHHHHHHHHHHHHGHHHGGHHHHHHHHHGGGGGHHGGGGGGGHHGGGGGGGGHHHHGGHHHHHHHHHHHHGGGGGGGGGGGGHHHHGGGGHGHHGGGGGGGGGGGGGGGGGGGGGGGGGGGGGGFFFFFFFFFFFFFFFFFFFFFFFEDFFFFFFFFFFFFBFFFFFFFFFFFFFFFFFFFFFFFBFBFF0
@M05620:45:000000000-G6HP7:1:1101:13709:9213 1:N:0:144
CATCCTGACCCTGAAGTACCCCATTGAGCATGGCATCGTCACCAACTGGGACGACATGGAGAAGATCTGGCACCACACCTTCTACAACGAGCTGCGCGTGGCCCCGGAGGAGCACCCAGTGCTGCTGACCGAGGCCCCCCTGAACCCCAAGGCCAACAGAGAGAAGATGACTCAGGTGAGGCTCGGCCGACGCCCGTGCTCCTCCCGTCCTTTCCCCAGTCATTTTCTGCCCGGCTTGATTTCTGACATTT
+
DDDDDFFFFFFFGGGGGGGGGGGHHHHHHHHHHHHHHGHHHGHHHGHHHHHHGGGGGHHHHHHHHHHHHHHHHGHHHGGHHHHHHHHHGGGGGHHGGGGGGGHHGGGGGGGGHHHHGGHHHHHHHHHHHHGGGGGGGGGGGGHHHHGGGGHGHHGGGGGGGGGGGGGGGGGGGGGGHGGGGGGGFFFFFFFFFFFFDDFFFFFFFFFEFFFFFFFFFFDFFFFFFFFFFFFFFFFFFFBFFFFFBBFFFF0
@M05620:45:000000000-G6HP7:1:1101:20097:9214 1:N:0:144
CATCCTGACCCTGAAGTACCCCATTGAGCATGGCATCGTCACCAACTGGGACGACATGGAGAAGATCTGGCACCACACCTTCTACAACGAGCTGCGCGTGGCCCCGGAGGAGCACCCAGTGCTGCTGACCGAGGCCCCCCTGAACCCCAAGGCCAACAGAGAGAAGATGACTCAGGTGAGGCTCGGCCGACGCCCGTGCTCCTCCCGTCCTTTCCCCAGTCATTTTCTGCCCGGCTTGATTTCGACATTAG
+
DDDDDFFFFFFFGGGGGGGGGGGHHHHHHHHHHHHHHGHHHGHHHGHHHHHHGGGGGHHHHHHHHHHHHHHHHGHHHGGHHHHHHHHHGGGGGHHGGGGGGGHHGGGGGGGGHHHHGGHHHHHHHHHHHHGGGGGGGGGGGGHHHHGGGGHGHHGGGGGGGGGGGGGGGGGGGGGGGGGGGGGGFFFFFFFFFFFFDFFFFFFFFFFFFFFFFFFFFFFFFFFFFHFFFFFFFFFFFFFFFFFFBFDDF00
@M05620:45:000000000-G6HP7:1:1101:3984:9223 1:N:0:144
AAACCAAGCAGACACTCACCGCTCCCTCGCCACAGGCCAATAGTTTGTCCTCACTGAGTTGGCAACAAGTGGCTGCTGTGGCTGCCATTTTTCTGGTGATGGCCATCAGCTCCGACGAGGTCAGCTGGGGGGCTTTCTTTGTGTAAGCAACGAGAAACCTGAAAGAAGCATTTTTTAACTAAGTCCTGCTGAGTCATTCATGAGTTTTTAGCCGCCTTGCTTCTTCTCACAGACTCTCTACTCTCATGCCA
+
CCCDDCCFDFFFGGGGGGGGGGGGGGHHGGGGGHHHGGHHHHHHHHHHHHHHHHHHGHHHHHHHHHHHHHHHGHGGHHHHHHHGGHHHHHHHHHHHHHHHHHHHHHHHHHHHHGGGGGGGGHHHHHHHGGGGGGGGGGGGGGGGGGFFFFFFFFFFFFFFFFFFFFFFFFFFFFHFEFFFHFFFFFFFFFFFFFFFFFFFHFFFFFFFFFFFFFFFFFFFFFFFFFHFHHFFFFFFFFFFFHFFFFFFFF0
@M05620:45:000000000-G6HP7:1:1101:10297:9229 1:N:0:144
TACCTGTACTGGGGAAGCATTTGAATATCCCCCCATGGTGATGGGGACGGAGAACTGCTCCATAAACACAGGCAACGTGCCTAACTTTCCCGGGAAGATGAAGTCAAAGAGCGACCACAGCTCTCGGAGGTTATTTTGCATCGGTGAGCCAGACAGAATGATCCGATGAGGGGTGCGAAACTATTTGAGGAAAGGAAGCACCTTTTTATTAAATTTACCTTTTAGCAATCGCCATTCCTACCCTAAAGATC
+
CCDDCFFFFFFFGGGGGGGGGGHHHHHHHHHGGGGHHHGHHHHHHGGGGGGGGHHHHHHHHHHHHHHHHGHHGHHHGHHHHHHHHHHHHHHGGGGGGHHHHHHHHHHHHHHHGGGGGHHHHHHHHGGGGGGHHHHHHHHHHHGGGGGHHHHHHGHHHHHHHHHHHGGGHHHGGEGGGGGGGGGHHHHGGGFGGGGGGGGFGFFFFFFFHHFFFFFFHFFFFFFFFFFFFFFFFFFFFFFFFFFFFFFFFFF
@M05620:45:000000000-G6HP7:1:1101:13076:9231 1:N:0:144
TACCTGTACTGGGGAAGCATTTGAATATCCCCCCATGGTGATGGGGACGGAGAACTGCTCCATAAACACAGGCAACGTGCCTAACTTTCCCGGGAAGATGAAGTCAAAGAGCGACCACAGCTCTCGGAGGTTATTTTGCATCGGTGAGCCAGACAGAATGATCCGATGAGGGGTGCGAAACTATTTGAGGAAAGGAAGCACCTTTTTATTAAATTTACCTTTTAGCAATCGCCATTCCTACCCTAAAGATC
+
CCCCCFFFFFFFGGGGGGGGGGHHHHHHHHHGGGGHHHHHHHHHHGGGGGGDGHHHHHHHHHHHHHHHHHHHGHHHGHHHHHHHHHHHHHHGGGGGGHHHHHHHHHHHHHHHGGGGGHHHHHHHHGGGGGEHHHHHHHHHHHGGGGGGGGHHHGHHHHHHHHHHHGGGHHHGGEGGGGGGGGGGGGGGGGFGGGGFGGGFFFFFFFFFFFFFFFFFFFFFFFFFFFFFFFFFFFFFFFFFFFFFFFFFFFF
@M05620:45:000000000-G6HP7:1:1101:21263:9235 1:N:0:144
CATCCTGACCCTGAAGTACCCCATTGAGCATGGCATCGTCACCAACTGGGACGACATGGAGAAGATCTGGCACCACACCTTCTACAACGAGCTGCGCGTGGCCCCGGAGGAGCACCCAGTGCTGCTGACCGAGGCCCCCCTGAACCCCAAGGCCAACAGAGAGAAGATGACTCAGGTGAGGCTCGGCCGACGCCCGTGCTCCTCCCGTCCTTTCCCCAGTCATTTTCTGCCCGGCTTGATTTCTGACATTA
+
DDDDDFFFFFFFGGGGGGGGGGGHHHHHHHHHHHHHHGHHHGHHHGHHHHHHGGGGGHHHHHHHHHHHHHHHHGHHHGGHHHHHHHHHGGGGGHHGGGGGGGHHGGGGGGGGHHHHGGHGHHHHHHHHHHGGGGGGGGGGGGHHHHGGGGHGHHGGGGGGGGGGGGGGGGGGGGGGHGGGGGGGFFFFFFFFFFFFCFDFFFFFFFFEDFDFFFFFFEDFFFFFFFFFFEFFFFFFFF.BFFFFFBF0BF0
@M05620:45:000000000-G6HP7:1:1101:22821:9245 1:N:0:144
ATCCTGACCCTGAAGTACCCCATTGAGCATGGCATCGTCACCAACTGGGACGACATGGAGAAGATCTGGCACCACACCTTCTACAACGAGCTGCGCGTGGCCCCGGAGGAGCACCCAGTGCTGCTGACCGAGGCCCCCCTGAACCCCAAGGCCAACAGAGAGAAGATGACTCAGGTGAGGCTCGGCCGACGCCCGTGCTCCTCCCGTCCTTTCCCCAGTCATTTTCTGCCCGGCTTGATTTCTGACATTAG
+
CDDDCFFFFFFFGGGGGGGGGGHHHHHHHHHHHHHHGHHHGHHHGHHHHHHGGGGGHHHHHHHHHHHHHHHHGHHHGGHHHHHHHHHGGGGGHHGGGGGGGHHGGGGGGGGHHHHGGHHHHHHHHHHHHGGGGGGGGGGGGHHHHGGGGHGHHGGGGGGGGGGGGGGGGGGGGGGCFGGGGGGFFFFFFFFFFFFFFDFFFFFFFFEFDFFFFFFFFFFF:FFFFFFFFFFDFFFFFFFFFFFFBFBFFF<
@M05620:45:000000000-G6HP7:1:1101:22828:9263 1:N:0:144
ATCCTGACCCTGAAGTACCCCATTGAGCATGGCATCGTCACCAACTGGGACGACATGGAGAAGATCTGGCACCACACCTTCTACAACGAGCTGCGCGTGGCCCCGGAGGAGCACCCAGTGCTGCTGACCGAGGCCCCCCTGAACCCCAAGGCCAACAGAGAGAAGATGACTCAGGTGAGGCTCGGCCGACGCCCGTGCTCCTCCCGTCCTTTCCCCAGTCATTTTCTGCCCGGCTTGATTTCTGACATTAG
+
CCBBBFFFFFFFGGGGGGGGGGHHHHHHHHGHHHHHGHHHGHHHGHHHHHHGGGGGHHHHHHHHHHHHHHHHGHHHGGHHHHHHHHHGGGGGHHGGGGGGGHHGGGGGGGGGHHHGGHHHHHHHHHHHHGGGGGGGGGGGGHHHHGGDGFGHHGGGGGGGGDEFGGGGGGGGGGGCFFGGGGGFFFFAFFF;CF-@D.EFFFFFFDEDDDFFBFFFFDB9/;FFFFFFBF?DFFFBDAFFFFFFBF99F//
@M05620:45:000000000-G6HP7:1:1101:21178:9276 1:N:0:144
CATCCTGACCCTGAAGTACCCCATTGAGCATGGCATCGTCACCAACTGGGACGACATGGAGAAGATCTGGCACCACACCTTCTACAACGAGCTGCGCGTGGCCCCGGAGGAGCACCCAGTGCTGCTGACCGAGGCCCCCCTGAACCCCAAGGCCAACAGAGAGAAGATGACTCAGGTGAGGCTCGGCCGACGCCCGTGCTCCTCCCGTCCTTTCCCCAGTCATTTTCTGCCCGGCTTGATTTCTGACATTT
+
CDDDDFFFFFFFGGGGGGGGGGGHHHHHHHHHHHHHHGHHHGHHHGHHHHHHGGGGGHHHHHHHHHHHHHHHHGHHHGGHHHHHHHHHGGGGGHHGGGGGGGHHGGGGGGGGHHHHGGHHHHHHHHHHHHGGGGGGGGGGGGHHHHGGGGHGHHGGGGGGGGGGGGGGGGGGGGGGHGGGGGGGFFFFFFFFFFFFDFFFFFFFFFFEFFDFFFFFFFFFFFFFFFFFFFFFFFFFFFAFFFFFF0FFFF0
@M05620:45:000000000-G6HP7:1:1101:21158:9282 1:N:0:144
CATCCTGACCCTGAAGTACCCCATTGAGCATGGCATCGTCACCAACTGGGACGACATGGAGAAGATCTGGCACCACACCTTCTACAACGAGCTGCGCGTGGCCCCGGAGGAGCACCCAGTGCTGCTGACCGAGGCCCCCCTGAACCCCAAGGCCAACAGAGAGAAGATGACTCAGGTGAGGCTCGGCCGACGCCCGTGCTCCTCCCGTCCTTTCCCCAGTCATTTTCTGCCCGGCTTGATTTCTGACATTA
+
BBABBFFFFFFFGGGFGGGGGGGHHHFHGHHHHHGHHEGGHGHHGGHGHHHHEGGGGHHHHHFHHHHHHHHHHGHHHGGHHHHHHHHHGGGGGHHGGGGGGGHHGGGGGGGGHHHHGGHGHGHHHHHHHHGGGGGGGGGGGFHHHHGGGGHGHHGGGGGGGGGGGGGGGGGGGGGGGGGGGGGGFDFFBFFFFFFD:ADFFFFFFFDFDFFFFFFFFFDBBBFFFFFFFFFF?FF>DF:FFFFFFFFEFF/
@M05620:45:000000000-G6HP7:1:1101:10644:9308 1:N:0:144
CATCCTGACCCTGAAGTACCCGGCTTGATTTCTGACATTAGATCGGAAGAGCACACGTCTGAACTCCAGTCACAGCGATAGATCTCGTATGCCGTCTTCTGCTTGAAAAAAAAAAAAAAAACAAACAGATTGACATAAAAAACCATTGGGAATACAAGATACAGAACAACAAAGATAAGTGAGTACGTAGGCTAAGCTGCCTGAGGGGAAAAGAGACTGGAGGCAATCAGGAAATAAAATAAGACATGAGT
+
BAACCFFFFFFFGGGGFGGGGGGGGGGHHHHHHHHHGHHHHHHHHGGGGHHHHHHHGHHHGHHHHHHHGHHHHGHHGGHGGHHFFHGFGHHHHGFGHGHHHHHHHHHHFHGGGDF><</>-.><0.<0/0000<=000000-...00;0..:/00000/009009///9....//;0000000000./0../////////.////..-...:9./////./.....9/;///////////9//////9//:
@M05620:45:000000000-G6HP7:1:1101:6918:9317 1:N:0:144
TACCTGTACTGGGGAAGCATTTGAATATCCCCCCATGGTGATGGGGACGGAGAACTGCTCCATAAACACAGGCAACGTGCCTAACTTTCCCGGGAAGATGAAGTCAAAGAGCGACCACAGCTCTCGGAGGTTATTTTGCATCGGTGAGCCAGACAGAATGATCCGATGAGGGGTGCGAAACTATTTGAGGAAAGGAAGCACCTTTTTATTAAATTTACCTTTTAGCAATCGCCATTCCTACCCTAAAGATC
+
AA>AAFBDFDFC1ACAAFFBG3BEFDGEGHHGGGGHFFAB1AGCCAFEEA/EEFCGFGHDFFFGHFGHHHHHGEFHEGGHH@FGG1EH1@BEEE@EEGGHFD1>B>FGHGCH@CBGCGCHFCBGH?F?CG?FFGHHFG11?=EC<<AGCF0CHCGHHHFD<<<0CEAE0;C.-;;A?CA?-9BFB;909/0;/9AF/9EF/9/9BFFEF////BFFB9:9FFFB/BBFFF9AB-AFFFFFF-AFFFFFFBB
@M05620:45:000000000-G6HP7:1:1101:20143:9331 1:N:0:144
CATCCTGACCCTGAAGTACCCCATTGAGCATGGCATCGTCACCAACTGGGACGACATGGAGAAGATCTGGCACCACACCTTCTACAACGAGCTGCGCGTGGCCCCGGAGGAGCACCCAGTGCTGCTGACCGAGGCCCCCCTGAACCCCAAGGCCAACAGAGAGAAGATGACTCAGGTGAGGCTCGGCCGACGCCCGTGCTCCTCCCGTCCTTTCCCCAGTCATTTTCTGCCCGGCTTGATTTCTGACATTT
+
DCCCDFFFFFFFGGGGGGGGGGGHHHHHHHHHHHHHHGHHGGHHHGHHGHHHGGGGGHGHHHHHHHHHHHHHHGHHHGGHHHHHHHHHGGGGGHHGGGGGGGHHGGGGGGGGHHHHGGHGHHHHHHHHHHGGGGGGGGGGGGHHHHGGGGHGHHGGGGGGGGGGGGGGGGGGGGGGGGGGGGGGFFFFFFFFFFFFDDDFFFFFFFDADFAFFFFFFFFFFFFFFFFFFEFFADFFFFFFFFFFFBFBFB0
@M05620:45:000000000-G6HP7:1:1101:14966:9353 1:N:0:144
AGATTACTGCAACAGTTCCCCCTGGACCTGGAAAAGTTTCTTGCCTGGCTTACAGAAGCTGAAACAACTGCCAATGTCCTACAGGATGCTACCCGTAAGGAAAGGCTCCTAGAAGACTCCAAGGGAGTAAAAGAGCTGATGAAACAATGGCAAGTAAGTCAGGCATTTCCGCTTTAGCACTCTTGTGGATCCAATTGAACAATTCTCAGCATTTGTACTTGTAACTGACAAGCCAGGGACAAAACAAAGAT
+
BBBBBFFFFFBFGGFGGGGGGGGGHHHHHHHHHHHHHHHHHHHHHHHHHHHHHHHHHHHHHHHHHHHHHHHHHHHHHHHHFHHFHHHHHHFHHHGGGFGGGHBGHHHHGHHHHHHHHHHHHHHGDFEEHHHHHGHHHHHHHHHHHHHHHHHHHGHHHHHHHHGHHHHHHHGGGGGHHHHHHHHHHFHGHHHHHHHHHGFFHHHHHHHHHHHHHHHHHFHGHHHGHHHFFHHHGGGGGGGGGGGGGGGGGGF
@M05620:45:000000000-G6HP7:1:1101:14984:9354 1:N:0:144
AGATTACTGCAACAGTTCCCCCTGGACCTGGAAAAGTTTCTTGCCTGGCTTACAGAAGCTGAAACAACTGCCAATGTCCTACAGGATGCTACCCGTAAGGAAAGGCTCCTAGAAGACTCCAAGGGAGTAAAAGAGCTGATGAAACAATGGCAAGTAAGTCAGGCATTTCCGCTTTAGCACTCTTGTGGATCCAATTGAACAATTCTCAGCATTTGTACTTGTAACTGACAAGCCAGGGACAAAACAAAGAT
+
ABB@AFFFFFFFGGFGGGGGGGGGHHHHHHGHHHHHFHHHHHHGHHHHHHGHHHHHHHHHHHHHHHHHHHHHHHHHHHHHAFGHHFHHHHFHHHGGEFFGFHGHHHHHGHHHHHHHHHHHHHHFEFFEHFHHHGGHHHHHHFHHHHHHHHHFHGFHHGHHFFHHHHHHHHGGGGGHHHHHHGHHHFFGHHHHHHHHHEFHHHHHHHHHHFHFHGHGHFGHHHHFHHHFFFHHGGFGFGGGGGFFFFEGGGB
@M05620:45:000000000-G6HP7:1:1101:26600:9355 1:N:0:144
CATCCTGACCCTGAAGTACCCCATTGAGCATGGCATCGTCACCAACTGGGACGACATGGAGAAGATCTGGCACCACACCTTCTACAACGAGCTGCGCGTGGCCCCGGAGGAGCACCCAGTGCTGCTGACCGAGGCCCCCCTGAACCCCAAGGCCAACAGAGAGAAGATGACTCAGGTGAGGCTCGGCCGACGCCCGTGCTCCTCCCGTCCTTTCCCCAGTCATTTTCTGCCCGGCTTGATTTCTGACATTA
+
DDDDDFFFFFFFGGGGGGGGGGGHHHHHHHHHHHFHHGHHHGHHHGHHHHHHGGGGGHHHHHHHHHHHHHHHCFHHHGGHHHHHHHHHGGGGGHHGGGGGGGHHGGGGGGGGHHHHGGHHHHHHHHHHHHGGGGGGGGGGGGHHHHGGGGHGHHGGGGGGGGGGGGGGGGGGGGGGGGGGGGGGFFFFFFACFFFF@DFFFFFFFFFFFFFFFFFFFFFFFFFFFFFFFFFFFFFFFFAFFFFFFBFFFF0
@M05620:45:000000000-G6HP7:1:1101:3552:9380 1:N:0:144
TACCTGTACTGGGGAAGAGTGTAGCAATCGCCATTCCTACCCTAAAGATCGGAAGAGCACACGTCTGAACTCCAGTCACAGCGATAGATCTCGTATGCCGTCTTCTGCTTGAAAAAAAAAAATTTTTTGACAGAGTGTCTTGGTGAGAACATATGTAGGACATGATTTTTTCCTGCAACAGTGAAAATAAAGTATAAGTTTTAAAGATTTATTCTTTAATAAAGGATCTCAAAGCAATCTTTGGAAAAAGG
+
A?AAABBBFFFFGGCCCEGBFBBGFFDGFFEEAFGGFG5BBBGFHFHFHEGFDE11EA3B2BEGEFFB5BFFG3FDB@D@G?>>EEFBG4BFBB>BGGGE?>EF?GGFEDBF?3GA/</<//0222>><??<1<01=>=1=F1>.1<11<CGHBGDBDB0/<D0<D0=00;/:00:/:0;C0<0:000:00C;0;000;090;09000009B09F00;90090;9/090/9/9/F/;///;///9//;:..
@M05620:45:000000000-G6HP7:1:1101:3568:9386 1:N:0:144
TACCTGTACTGGGGAAGAGTGTAGCAATCGCCATTCCTACCCTAAAGATCGGAAGAGCACACGTCTGAACTCCAGTCACAGCGATAGATCTCGTATGCCGTCTTCTGCTTGAAAAAAAAAAAAAGAATAGAAGAGTGTCATATTGAGGACCAATGTCGGACAAGACTTATATGAGCAAAAAGGAGAATAAAGAAGACGGCTAAAAGATGTGTACGTTAATGGTGGATATAAACGTACGCATTGGAAGAGAG
+
CCCCCFFFFFFFGGGGGGGGGGHHHHFHHFGGGGHHHHHHHHHHHHHHHHHGGGAGGHHHGHFHHHGGHHHHHHHHHHHHHHGEHDGHHGHHHFGHHGHGFGHGHHHHGHHHHHHGGGGGD/<<//0<111111011=11111=11101...<0<=0.----.::/00000000000/0/.../...000000./0:..--.:0:;.0900000.///.000009.0009000..:.-....0000/../9
@M05620:45:000000000-G6HP7:1:1101:10134:9413 1:N:0:144
TACCTGTACTGGGGAAGCATTCCTACCCTAAAGATCGGAAGAGCACACGTCTGAACTCCAGTCACAGCGATAGATCTCGTATGCCGTCTTCTGCTTGAAAAAAAAAAAAAAAAAAAAATAGGAAAGAAGATCGTCACAACTATATACCAAATATATAATAGAATAGAAAAATAATGTTGCTATTGTCCTCAAGCGACGCTGCTGTGAGCTACTGAGTCCTGTCAGATAATGGTTTTAAAGGGCCTGTTAAT
+
CCCCCFFFFFFFGGGGGGGGGGHHHHHHHHHHHGHHHGGGGHHHHHHHGHHHGHHHHHHHHHHHHHHHGGHGGHHHHHHGGHHHHGGGHGHHHHHHHHHHHHEGGGG><</<//---<.00000/.:./000./.;.00.0000000000.000000000000000000/..000;;00000900000;00000:.---...0;0/0000090000;00000000000000000..00000...9.0000;
@M05620:45:000000000-G6HP7:1:1101:26477:9425 1:N:0:144
CATCCTGACCCTGAAGTACCCCATTGAGCATGGCATCGTCACCAACTGGGACGACATGGAGAAGATCTGGCACCACACCTTCTACAACGAGCTGCGCGTGGCCCCGGAGGAGCACCCAGTGCTGCTGACCGAGGCCCCCCTGAACCCCAAGGCCAACAGAGAGAAGATGACTCAGGTGAGGCTCGGCCGACGCCCGTGCTCCTCCCGTCCTTTCCCCAGTCATTTTCTGCCCGGCTTGATTTCTGACATTA
+
DCDDDFFFFFFFGGGGGGGGGGGHHHHHHHHHHHHHHGHHHGHHHGHHHHHHGGGGGHHHHHHHHHHHHHHHHGHHHGGHHHHHHHHHGGGGGHHGGGGGGGHHGGGGGGGGHHHHGGHHHHHHHHHHHHGGGGGGGGGGGGGHHHGGGGHGHHGGGGGGGGGGGGGGGGGGGGGGGGGGGGGGFFFFFFFFFFFFFDDFFFFFFFFFFFFFFFFFFFFFFFFFFFFFFFFFFFFFFF?FFFFFFFFFFF0
@M05620:45:000000000-G6HP7:1:1101:3143:9429 1:N:0:144
CATCCTGACCCTGAAGTACCCCGGCTTGATTTCTGACATTAGATCGGAAGAGCACACGTCTGAACTCCAGTCACAGCGATAGATCTCGTATGCCGTCTTCTGCTTGAAAAAAAAAAAAGGTGAAAGAGATTACTATAAAGACAAAAACATAGTGGAGAAATAAAATATAGATAAGCAGGTATGATAGATAATATGGAGCATTGAGTGACTGTAATGATCGTAGATGAATTATTAAAGTAGTATGTGTAATA
+
BBBBBFFFFCFFGGGGGFGFGGEEGGGGAHHHHHHGHHHHFHGHHHGGGGHHGFHGFGHHHFDFFGGHHHHFHHHGHEEG1BFGDGFHGGHHHHEEEHGFHHGHHHHHEFA@E?C<<<//11?11100011?1111111110>000...00<<0.0././000000000;0;00000/..;0/000000000000009/.0000009000000000000./...////////////////////////;//
@M05620:45:000000000-G6HP7:1:1101:19807:9462 1:N:0:144
TACCTGTACTGGGGAAGCATTTGAATATCCCCCCATGGTGATGGGGACGGAGAACTGCTCCATAAACACAGGCAACGTGCCTAACTTTCCCGGGAAGATGAAGTCAAAGAGCGACCACAGCTCTCGGAGGTTATTTTGCATCGGTGAGCCAGACAGAATGATCCGATGAGGGGTGCGAAACTATTTGAGGAAAGGAAGCACCTTTTTATTAAATTTACCTTTTAGCAATCGCCATTCCTACCCTAAAGATC
+
CCCCCFFFFFFFGFGGGGGGGGHHHHHHHHHGGGGHHHGHHHHHHGGGGGGGGHHHHHHHHHHHHHHHHHHHGHHHGHHHHHHHHHHHHHHGGGFGGGHHHGHHHHHHHHHHGGGGGHHHHHHHHGGGGGDHHHHHHHHHHHGGGGGHHHHHHGHHFHHHHHHHHGGGHHHGGFGGGGGFGGGGGGGGGFFGGGFGGGGGGFFFFFFFFFFFFFFFFFFFFFFFFFFFFFFEFFFFFFFFFFFFFFFEFFF
@M05620:45:000000000-G6HP7:1:1101:24788:9465 1:N:0:144
CATCCTGACCCTGAAGTACCCCATTGAGCATGGCATCGTCACCAACTGGGACGACATGGAGAAGATCTGGCACCACACCTTCTACAACGAGCTGCGCGTGGCCCCGGAGGAGCACCCAGTGCTGCTGACCGAGGCCCCCCTGAACCCCAAGGCCAACAGAGAGAAGATGACTCAGGTGAGGCTCGGCCGACGCCCGTGCTCCTCCCGTCCTTTCCCCAGTCATTTTCTGCCCGGCTTGATTTCTGACATTA
+
DDDDDFFFFFFFGGGGGGGGGGGHHHGHHHHHHHGHHGHHHGHHHGHHHHHHGGGGGHHHHHHHHHHHHHHHHGHHHGGHHHHHHHHHGGGGGHHGGGGGGGHHGGGGGGGGHHHHGGHHHHHHHHHHHHGGGGGGGGGGGGHHHHGGGGHGHHGGGGGGFGGGGGGGGGGGGGGGGGGGGEEGFFFFADFFFFFFCDFFFFFFFFFEDFDFFFFFFFFBFBFFFFFFFEFFDFFFFFFFFFFFFBFFFF0
@M05620:45:000000000-G6HP7:1:1101:26880:9481 1:N:0:144
AAACCAAGCAGACACTCACCGCTCCCTCGCCACAGGCCAATAGTTTGTCCTCACTGAGTTGGCAACAAGTGGCTGCTGTGGCTGCCATTTTTCTGGTGATGGCCATCAGCTCCGACGAGGTCAGCTGGGGGGCTTTCTTTGTGTAAGCAACGAGAAACCTGAAAGAAGCATTTTTTAACTAAGTCCTGCTGAGTCATTCATGAGTTTTTAGCCGCCTTGCTTCTTCTCACAGACTCTCTACTCTCATGCCA
+
ABBBBBBFBFFFGGGGGGGGGGGGGGGHGEGGGHBFFFAGG3GGGHHHHHHHGHHGFHHHHHHHHHHGHFHHGHGGHHHFHHHCFHFHHHHHHHGHHHGHGHHHFFHHGHFHHGGGGEGGGHBHHHHHGGGAGGGGGGGGFGG:BBFFFFFFFFFFEFFFFFFFF/FFFFFFFFFFFFFFF/BFFFFFFFFFFFFFFFFFFFF/;FFFFFFFFFFFFFFFFFFFFFBF/FFB/AFFFFFBFFFFFFFFEF/
@M05620:45:000000000-G6HP7:1:1101:7253:9485 1:N:0:144
CATCCTGACCCTGAAGTACCCCATTGAGCATGGCATCGTCACCAACTGGGACGACATGGAGAAGATCTGGCACCACACCTTCTACAACGAGCTGCGCGTGGCCCCGGAGGAGCACCCAGTGCTGCTGACCGAGGCCCCCCTGAACCCCAAGGCCAACAGAGAGAAGATGACTCAGGTGAGGCTCGGCCGACGCCCGTGCTCCTCCCGTCCTTTCCCCAGTCATTTTCTGCCCGGCTTGATTTCTGACATTA
+
BBBBBFFFFFFFGGGGGGGGGGGHHGHHHHHHHHHHHGHHHGHHHGHHGHHHGGGGGHHHHHHHHHHGHHHHHGHHHGGHHHHHHHHHGGGGGHHGGGGGGGHHGGGGGGGGHHHHGGHGHHHHHHHHHHGGGGGGGGGGGGHHHHGGGGHGHHGGGGGGGGGGGGGGGGGGGGGGGGGGGGGGFFFFFFFFFFFFDDFFFFFFFFFEDDFFFFFFFFFFFFFFFFFFFFFFDAACFCFFFFFFFFFFFF/
@M05620:45:000000000-G6HP7:1:1101:7236:9491 1:N:0:144
CATCCTGACCCTGAAGTACCCCATTGAGCATGGCATCGTCACCAACTGGGACGACATGGAGAAGATCTGGCACCACACCTTCTACAACGAGCTGCGCGTGGCCCCGGAGGAGCACCCAGTGCTGCTGACCGAGGCCCCCCTGAACCCCAAGGCCAACAGAGAGAAGATGACTCAGGTGAGGCTCGGCCGACGCCCGTGCTCCTCCCGTCCTTTCCCCAGTCATTTTCTGCCCGGCTTGATTTCTGACATTA
+
AAAAAFFFF1CCGFGGGGGGCGFFFDBBFFHFFHEGFEECHEHHHFFHHHAGEEGEGFFAEHCFGAGDABFFCEHHHGGFHHHHHHHHGECGGHH?E@EG@CCCECGGGGGGHHHHGGHHHHHHHHHGHHGGGGGGGGGGCGFHHHGGCCHGHHGGGGGGFGGGFGFGGGGGGGGGGGGGGGGG@@FF@@@@@@??9AFEFFFFFFFABBFFFFFFFFFFF/FBFFFFFFFEF@@@@?FFFF;9BBF/FF/
@M05620:45:000000000-G6HP7:1:1101:26894:9495 1:N:0:144
AAACCAAGCAGACACTCACCGCTCCCTCGCCACAGGCCAATAGTTTGTCCTCACTGAGTTGGCAACAAGTGGCTGCTGTGGCTGCCATTTTTCTGGTGATGGCCATCAGCTCCGACGAGGTCAGCTGGGGGGCTTTCTTTGTGTAAGCAACGAGAAACCTGAAAGAAGCATTTTTTAACTAAGTCCTGCTGAGTCATTCATGAGTTTTTAGCCGCCTTGCTTCTTCTCACAGACTCTCTACTCTCATGCCA
+
BBBBBBBFBFFFGGGGGGGGGGGGGGHHFGGGGGHHGGFDGEHHHHHHHHHHHHHHHHHHHHHHHHHHHHHHGHGGHHHGHHHGGHHHHGHHHHHHHHHHHHHHHHHHHHHHHGGGGGGGGHCHHHHHGGGGGGGGGGGGGGGGFFFFFFFFFFFFFFFFFF/FFFFFFFFFFFFFFFFFFFFFFFFFFFFFFFFFFFFFFFFBFFFFFFFFFFFFFFFFFFFFFFFFFFFFFFFFFFFFFFFFFFFFFFB
@M05620:45:000000000-G6HP7:1:1101:26876:9505 1:N:0:144
AAACCAAGCAGACACTCACCGCTCCCTCGCCACAGGCCAATAGTTTGTCCTCACTGAGTTGGCAACAAGTGGCTGCTGTGGCTGCCATTTTTCTGGTGATGGCCATCAGCTCCGACGAGGTCAGCTGGGGGGCTTTCTTTGTGTAAGCAACGAGAAACCTGAAAGAAGCATTTTTTAACTAAGTCCTGCTGAGTCATTCATGAGTTTTTAGCCGCCTTGCTTCTTCTCACAGACTCTCTACTCTCATGCCA
+
CCCCCCCFCFFFGGGGGGGGGGGGGGHHGGGGGHHHGGHHHHHHHHHHHHHHHHHHHHHHHHHHHHHHHHHHGHGGHHHHHHHGGHHHHHHHHHHHHHHHHHHHHHHHHHHHHGGGGGGGGHHHHHHHGGGGGGGGGGGGGGGGGGFFFFFFFFFFFFFFFFFFFFFFFFFFFFFFFFFFFFFFFFFFFFFFFFFFFFFFFFFFFFFFFFFFFFFFFFFFFFFFFFFFFFFFFFFFFFFFFFFFFFFFFFB
@M05620:45:000000000-G6HP7:1:1101:7767:9506 1:N:0:144
AAACCAAGCAGACACTCACCGCTCCCTCGCCACAGGCCAATAGTTTGTCCTCACTGAGTTGGCAACAAGTGGCTGCTGTGGCTGCCATTTTTCTGGTGATGGCCATCAGCTCCGACGAGGTCAGCTGGGGGGCTTTCTTTGTGTAAGCAACGAGAAACCTGAAAGAAGCATTTTTTAACTAAGTCCTGCTGAGTCATTCATGAGTTTTTAGCCGCCTTGCTTCTTCTCACAGACTCTCTACTCTCATGCCA
+
DDDDCCCFDFFFGGGGGGGGGGGGGGHHGGGGGHHHGGHHHHHHHHHHHHHHHHHHHHGHHHHHHHHHHHHHGHGGHHHHHHHGGHGHHHHHHHHHHHHHHHHHHHHHHHHHHGGGGGGGGHHHHHHHGGGGGGGGGGGGGGGGGGFFFFFFFFFFFFFFFFFFFFFFFFFFFFFFFFFFFFFFFHFFFFFFFFFFFFFFFFFFFFFFFFFFFFFFFFFFFFFFFFHFFFFFFFFFFFFFHFFHFFFFFFB
@M05620:45:000000000-G6HP7:1:1101:14409:9510 1:N:0:144
TACCTGTACTGGGGAAGCATTTGAATATCCCCCCATGGTGATGGGGACGGAGAACTGCTCCATAAACACAGGCAACGTGCCTAACTTTCCCGGGAAGATGAAGTCAAAGAGCGACCACAGCTCTCGGAGGTTATTTTGCATCGGTGAGCCAGACAGAATGATCCGATGAGGGGTGCGAAACTATTTGAGGAAAGGAAGCACCTTTTTATTAAATTTACCTTTTAGCAATCGCCATTCCTACCCTAAAGATC
+
BBBBBFFFFFFFGGGGEGGGGGHFGEGGGHHGGGGGHBAFEFHHFDGGGEAEFHGHHGHHHGFHHGHHHHHHGHFHGEHHHBGFHFFHGFHDFGGFFHHHHHHFGHFHHHHHECGGFHHHHFHHHGGGGGDHDGHHHHGFHHG?FGGFGHHHHGHHHHFHHHHHHGGGHHGDFGGGGGGGGGFFFGGFABFGGGFGBFGGGFFFFFFFFFF/FFFFFBBFFFFFFFFFFFEFBDEFFFFFFAFFFFBFFFF
@M05620:45:000000000-G6HP7:1:1101:22654:9511 1:N:0:144
AAACCAAGCAGACACTCACCGCTCCCTCGCCACAGGCCAATAGTTTGTCCTCACTGAGTTGGCAACAAGTGGCTGCTGTGGCTGCCATTTTTCTGGTGATGGCCATCAGCTCCGACGAGGTCAGCTGGGGGGCTTTCTTTGTGTAAGCAACGAGAAACCTGAAAGAAGCATTTTTTAACTAAGTCCTGCTGAGTCATTCATGAGTTTTTAGCCGCCTTGCTTCTTCTCACAGACTCTCTACTCTCATGCCA
+
BABBBBBFBFFFGGGGGGGGGGGEGGHHGGGGGHHHGGHHHHHHHHHHHHHHHHHHHHGHHHHHHHHHHHHHGHGGHHFHHHHGGHHHHHHHHHHHHHHHHHHHHHHHHHHHHGGGGGGGGHHHHHHHGGGGAGGGFGGGGFFBFFFFFFFAAADFFFFBFFFFEFFB//BFFFFFFFFFFFFFFF/B/FFFFBF/FFBB/BFFFFFFAABFF?FBFBFFFFBBF9BFFEB//:B9FFB//BFF/9:/BFB
@M05620:45:000000000-G6HP7:1:1101:9091:9518 1:N:0:144
AAACCAAGCAGACACTCACCGCTCCCTCGCCACAGGCCAATAGTTTGTCCTCACTGAGTTGGCAACAAGTGGCTGCTGTGGCTGCCATTTTTCTGGTGATGGCCATCAGCTCCGACGAGGTCAGCTGGGGGGCTTTCTTTGTGTAAGCAACGAGAAACCTGAAAGAAGCATTTTTTAACTAAGTCCTGCTGAGTCATTCATGAGTTTTTAGCCGCCTTGCTTCTTCTCACAGACTCTCTACTCTCATGCCA
+
BBBBBBAFAFFFGGGGGGGGGGCGGGHHGGGGFGHGGGFHHHHHHHHHHHHHHHHHHHHHHHHFHEHHHHHHGHEGFGGGHHHGGHFHHHHHFHHHHHBGHHHHBHHHHHGHHG/EEECDGHCGHHHHGGGGGGGGGGGGGGGGFGFFFFFFFFFFFFFFFFFFFFFFFFFFFFFFEFFFFFFFFFFFFFFFFBFFFFFFFFFEFFFFFE/FFDFFFFFFFFBFFFFFFFFFFFFFFFFFFFFFFFBFFF/
@M05620:45:000000000-G6HP7:1:1101:9110:9519 1:N:0:144
AAACCAAGCAGACACTCACCGCTCCCTCGCCACAGGCCAATAGTTTGTCCTCACTGAGTTGGCAACAAGTGGCTGCTGTGGCTGCCATTTTTCTGGTGATGGCCATCAGCTCCGACGAGGTCAGCTGGGGGGCTTTCTTTGTGTAAGCAACGAGAAACCTGAAAGAAGCATTTTTTAACTAAGTCCTGCTGAGTCATTCATGAGTTTTTAGCCGCCTTGCTTCTTCTCACAGACTCTCTACTCTCATGCCA
+
CCDDCCCFCFFFGGGGGGGGGGGGGGHHGGGGGHHHGGHHHHHHHHHHHHHHHHHHHHHHHHHHHHHHHHHHGHGGHHHHHHHGGHHHHHHHHHHHHHHHHHHHHHHHHHHHHGGGGGGGGHHHHHHHGGGGGGGGGGGGGGGGGGFFFFFFFFFFFFFFFFFFFFFFFFFFFFHFFFHHFFFFFFHFFFFFFFFFFFFHFHHFFFFFFFFFFFFFFFFFHHHFFFFFFFFFFFFFFFFFFFFHFFFFFFF
@M05620:45:000000000-G6HP7:1:1101:12206:9540 1:N:0:144
CATCCTGACCCTGAAGTACCCCATTGAGCATGGCATCGTCACCAACTGGGACGACATGGAGAAGATCTGGCACCACACCTTCTACAACGAGCTGCGCGTGGCCCCGGAGGAGCACCCAGTGCTGCTGACCGAGGCCCCCCTGAACCCCAAGGCCAACAGAGAGAAGATGACTCAGGTGAGGCTCGGCCGACGCCCGTGCTCCTCCCGTCCTTTCCCCAGTCATTTTCTGCCCGGCTTGATTTCTGACCTTT
+
BBBBBFFFFFFFGGGFGFGGGGEGHHGHHGHHHHHHHGHHFGHHHGHHHHHFGGGGGHHGHHHHHHHHHHHHHGHHHGGHHHHHHHFHGGGGGHHGGGGGGEHHGGGFGGGGHHHHGGHHGHHHGHHHHHGGFGFGGGGGGGFHHHGG.EHGHHEGGAFFGGGGGG/FGGGGGGGGGGGGGEGGFFFFFFFDFFFBDDFFFFFFFFA;DFFFFFFFFFFFFBBFFFFFFFFFDAFFC;.FFFBFB/F/;B/
@M05620:45:000000000-G6HP7:1:1101:12216:9555 1:N:0:144
CATCCTGACCCTGAAGTACCCCATTGAGCATGGCATCGTCACCAACTGGGACGACATGGAGAAGATCTGGCACCACACCTTCTACAACGAGCTGCGCGTGGCCCCGGAGGAGCACCCAGTGCTGCTGACCGAGGCCCCCCTGAACCCCAAGGCCAACAGAGAGAAGATGACTCAGGTGAGGCTCGGCCGACGCCCGTGCTCCTCCCGTCCTTTCCCCAGTCATTTTCTGCCCGGCTTGATTTCTGACATTT
+
DDDDDFFFFFFFGGGGGGGGGGGHHHHHHHHHHHHHHGHHHGHHHGHHHHHHGGGGGHHHHHHHHHHHHHHHHGHHHGGHHHHHHHHHGGGGGHHGGGGGGGHHGGGGGGGGHHHHGGHHHHHHHHHHHHGGGGGGGGGGGGHHHHGGGGHGHHGGGGGGGGGGGGGGGGGGGGGGHGGGGGGGFFFFFFFFFFFFDFFFFFFFFFFFFFFFFFFFFFFFFFFFFFHFFFFFFFFFFFFFFFFFFFFFFF0
@M05620:45:000000000-G6HP7:1:1101:23629:9569 1:N:0:144
CATCCTGACCCTGAAGTACCCCATTGAGCATGGCATCGTCACCAACTGGGACGACATGGAGAAGATCTGGCACCACACCTTCTACAACGAGCTGCGCGTGGCCCCGGAGGAGCACCCAGTGCTGCTGACCGAGGCCCCCCTGAACCCCAAGGCCAACAGAGAGAAGATGACTCAGGTGAGGCTCGGCCGACGCCCGTGCTCCTCCCGTCCTTTCCCCAGTCATTTTCTGCCCGGCTTGATTTCTGACATTT
+
DDDDDFFFFFFFGGGGGGGGGGGHHHHHHHHHHHHHHGHHHGHHHGHHHHHHGGGGGHHHHHHHHHHHHHHHHGHHHGGHHHHHHHHHGGGGGHHGGGGGGGHHGGGGGGGGHHHHGGHHHHHHHHHHHHGGGGGGGGGGGGHHHHGGGGHGHHGGGGGGGGGGGGGGGGGGGGGGHGGGGGGGFFFFFFFFFFFFBFFFFFFFFFFFFFFFFFFFFFFFFFFFFFFFFFFFFFFFFFFFFFFFE<FFFF0
@M05620:45:000000000-G6HP7:1:1101:4716:9579 1:N:0:144
CATCCTGACCCTGAAGTACCCCATTGAGCATGGCATCGTCACCAACTGGGACGACATGGAGAAGATCTGGCACCACACCTTCTACAACGAGCTGCGCGTGGCCCCGGAGGAGCACCCAGTGCTGCTGACCGAGGCCCCCCTGAACCCCAAGGCCAACAGAGAGAAGATGACTCAGGTGAGGCTCGGCCGACGCCCGTGCTCCTCCCGTCCTTTCCCCAGTCATTTTCTGCCCGGCTTGATTTCTGACATTT
+
CCCCCFFFFFFFGGGGGGGGGGGHHHHHHHHHHHHHHGHHHGHHHGHHHHHHGGGGGHHHHHHHHHHHHHHHHGHHHGGHHHHHHHHHGGGGGHHGGGGGGGHHGGGGGGGGHHHHGGHHHHHHHHHHHHGGGGGGGGGGGGHHHHGGGGHGHHGGGGGGGGFGGGGGGGGGGGGGGGGGGGGGFFFFFFFFFFFFCDFFFFFFFFFFFFFFFFFFFFFFFFFFFFFFFFFFFFCFFAAFFFFFFBFFFF0
@M05620:45:000000000-G6HP7:1:1101:4729:9592 1:N:0:144
CATCCTGACCCTGAAGTACCCCATTGAGCATGGCATCGTCACCAACTGGGACGACATGGAGAAGATCTGGCACCACACCTTCTACAACGAGCTGCGCGTGGCCCCGGAGGAGCACCCAGTGCTGCTGACCGAGGCCCCCCTGAACCCCAAGGCCAACAGAGAGAAGATGACTCAGGTGAGGCTCGGCCGACGCCCGTGCTCCTCCCGTCCTTTCCCCAGTCATTTTCTGCCCGGCTTGATTTCTGACATTT
+
CCCCCFFFFFFFGGGGGGGGGGGGHHHHHHHHHHGHHGHHHGHHHGHHHHHHGGGGGHHGHHHEFHHHHGHHHGHHHGGHHHHHHGHHGGGGGHHGGGGGCFHHGEFGGGGGHHHHGGHFHHHHGHGHHHDGGGGGGGGGGGHHHHGGGGHGHHEFGGGGGGGGGGGGGGGGGGGGGFFFFFFGFFFFFFFFFFF=@.DEFFFFFFFADF?FFFFFFF.BFBFFFFFFFFFE.@AFFF.9BFBFF9BBFF/
@M05620:45:000000000-G6HP7:1:1101:22575:9595 1:N:0:144
AAACCAAGCAGACACTCACCGCTCCCTCGCCACAGGCCAATAGTTTGTCCTCACTGAGTTGGCAACAAGTGGCTGCTGTGGCTGCCATTTTTCTGGTGATGGCCATCAGCTCCGACGAGGTCAGCTGGGGGGCTTTCTTTGTGTAAGCAACGAGAAACCTGAAAGAAGCATTTTTTAACTAAGTCCTGCTGAGTCATTCATGAGTTTTTAGCCGCCTTGCTTCTTCTCACAGACTCTCTACTCTCATGCCA
+
AABBAAAFBFFFGFGGGGGFCFEEGGBFCGGGGFGCGGHHHHHBGHHHHHHGHHHHHHFHHGHGHHHHHGHHGHFGHHHHFHFGGHHHHFHHHHHGHHHHHHHHGHHHHHHHHGGGGGGGGHHHHHHHGGGGGGGGGGGGGGGGGGFFFFFFFFFFFFFFFFFFFFFFFFFFFFFFFFFFFFFFFFFFFFFFFFFFFFFFFFFFFFFFFFFFFFFFFFFFFFFFFFFFFFFFFFFFFFFFFFFFFFFFFFF
@M05620:45:000000000-G6HP7:1:1101:16804:9597 1:N:0:144
AAACCAAGCAGACACTCACCGCTCCCTCGCCACAGGCCAATAGTTTGTCCTCACTGAGTTGGCAACAAGTGGCTGCTGTGGCTGCCATTTTTCTGGTGATGGCCATCAGCTCCGACGAGGTCAGCTGGGGGGCTTTCTTTGTGTAAGCAACGAGAAACCTGAAAGAAGCATTTTTTAACTAAGTCCTGCTGAGTCATTCATGAGTTTTTAGCCGCCTTGCTTCTTCTCACAGACTCTCTACTCTCATGCCA
+
BBBBBBBFBFFFGGGGGFGGEEGGGGHHCGGGEHFGGGFHGEFHHHHHHHHHHHHFEHHHHFGHHHHHHGHHFHGGHFGHHHHGGHFHHHHHHHHHHHFHHHHHHHHHHHHHHEGGGGGGGHFHHHHHGGGGGGGGGGGGGGGGGGFFFFFFFFFFFFFFFFFFFFFFFFFFFFFFFFFFFFFFFFFFFFFFFFFFFFFFFFFFFFFFFF/FF.@FFFFFFFFFFFFFBFFFFFFFFFFFFFFFFFFFFFF
@M05620:45:000000000-G6HP7:1:1101:16819:9606 1:N:0:144
AAACCAAGCAGACACTCACCGCTCCCTCGCCACAGGCCAATAGTTTGTCCTCACTGAGTTGGCAACAAGTGGCTGCTGTGGCTGCCATTTTTCTGGTGATGGCCATCAGCTCCGACGAGGTCAGCTGGGGGGCTTTCTTTGTGTAAGCAACGAGAAACCTGAAAGAAGCATTTTTTAACTAAGTCCTGCTGAGTCATTCATGAGTTTTTAGCCGCCTTGCTTCTTCTCACAGACTCTCTACTCTCATGCCA
+
DDDDDDDFCFFFGGGGGGGGGGGGGGHHGGGGGHHHGGHHHHHHHHHHHHHHHHHHHHHHHHHHHHHHHHHHGHGGHHHHHHHGGHHHHHHHHHHHHHHHHHHHHHHHHHHHHGGGGGGGGHHHHHHHGGGGGGGGGGGGGGGGGGFFFFFFFFFFFFFFFFFFFFFFFFFFFFHFFFHHFFFFFFFFFFFFFFFFFFFFFFFFFFFFFFFFFFFFFFFFHHHFFHHFHHFFFFFFFFFFHHFHFFFFFFF
@M05620:45:000000000-G6HP7:1:1101:28497:9616 1:N:0:144
CATCCTGACCCTGAAGTACCCCATTGAGCATGGCATCGTCACCAACTGGGACGACATGGAGAAGATCTGGCACCACACCTTCTACAACGAGCTGCGCGTGGCCCCGGAGGAGCACCCAGTGCTGCTGACCGAGGCCCCCCTGAACCCCAAGGCCAACAGAGAGAAGATGACTCAGGTGAGGCTCGGCCGACGCCCGGGCTCCTCCCGTCCTTTCCCCAGTCATTTTCTGCCCGGCTTGATTTCTGACATTA
+
CBABCFFFFFFFGGFGGFGGGGGHHGHHHHHHHHHHHGHHHGHHHGHHHHHHGGGGGHH3GGFFGHHHGHHHHGHHHGGHHHHHHHHHGGGGGGHGGGGGGGHHGGGGGGGGHFHHGGHHHHHHHHHGHHGGGGGGGGGGGGFHHHGGGGGGHHGGGGFFFGDEGGGGGGGGGGGGGGFGGGFGFFFFFF-DFFFF-:C=EF/FBFDAFDDFFFFFFFAFFFF9FFFFFFFF?CCDFFFBFFFFFEFFFF/
@M05620:45:000000000-G6HP7:1:1101:24023:9619 1:N:0:144
AAACCAAGCAGACACTCACCGCTCCCTCGCCACAGGCCAATAGTTTGTCCTCACTGAGTTGGCAACAAGTGGCTGCTGTGGCTGCCATTTTTCTGGTGATGGCCATCAGCTCCGACGAGGTCAGCTGGGGGGCTTTCTTTGTGTAAGCAACGAGAAACCTGAAAGAAGCATTTTTTAACTAAGTCCTGCTGAGTCATTCATGAGTTTTTAGCCGCCTTGCTTCTTCTCACAGACTCTCTACTCTCATGCCA
+
CCCCCCCFCFFFGGGGGGGGGGGGGGHHGGGGGHHHGGHHHHHHHHHHHHHHHHHHHHHHHHHHHHHHHGHHGHGGHHHHHHHGGHHHHHHHHHHHHHHHHHHHHHHHHHHHHGGGGGGGGHHHHHHHGGGGGGGGGGGGGGGGGGFFFFFFFFFFFFFFFFFFFFFFFFFFFFFFFFFFFFFFFFFFFFFFFFFFFFFFFFFFFFFFFFFFFFFFFFFFFFFFFFFFFFFFFFFFFFFFFFFFFFFFFFF
@M05620:45:000000000-G6HP7:1:1101:26446:9636 1:N:0:144
TACCTGTACTGGGGAAGCATTTGAATATCCCCCCATGGTGATGGGGACGGAGAACTGCTCCATAAACACAGGCAACGTGCCTAACTTTCCCGGGAAGATGAAGTCAAAGAGCGACCACAGCTCTCGGAGGTTATTTTGCATCGGTGAGCCAGACAGAATGATCCGATGAGGGGTGCGAAACTATTTGAGGAAAGGAAGCACCTTTTTATTAAATTTACCTTTTAGCAATCGCCATTCCTACCCTAAAGATC
+
ABABBDFFFFFFG?AEGGCFGFFDFGHHHHHGGGGHHHGFFGHHHGGGGGGGGFHHHHHHHHHHHHHHHHHHGHHHGHHHHHHHHFHHHGHGGG>EFHHHGHFGEFGHHHGHGGGGGHGHHHGHHGGDDGGHDGHHGFF1GHGCDDGHHHGHHGHHHHFGGHHHHGGGFFF??EDD@G@GGF0CBFGF?/;BFGGGGGGGFEBFFFFFFFB//BFBFFFFFFFF/BFBFF?E?.;FFFFFFFFFFFBF/FB
@M05620:45:000000000-G6HP7:1:1101:16731:9640 1:N:0:144
AAACCAAGCAGACACTCACCGCTCCCTCGCCACAGGCCAATAGTTTGTCCTCACTGAGTTGGCAACAAGTGGCTGCTGTGGCTGCCATTTTTCTGGTGATGGCCATCAGCTCCGACGAGGTCAGCTGGGGGGCTTTCTTTGTGTAAGCAACGAGAAACCTGAAAGAAGCATTTTTTAACTAAGTCCTGCTGAGTCATTCATGAGTTTTTAGCCGCCTTGCTTCTTCTCACAGACTCTCTACTCTCATGCCA
+
CCCCCCCFCFFFGGGGGGGGGGGGGGHHGGGGGHHHGGHHHHHHHHHHHHHHHHHHHHHHHHHHHHHHHHHHGHGGHHHHHHHGGHHHHHHHHHHHHHHHHHHHHHHHHHHHHGGGGGGGGHHHHHHHGGGGGGGGGGGGGGGGGGFFFFFFFFFFFFFFFFFFFFFFFFFFFFFFFFFFFFFFFFFFFFFFFFFFFFFFFFFFFFFFFFFFFFFFFFFFFFFFFFFFFFFFFFFFFFFFFFFFFFFEFFB
@M05620:45:000000000-G6HP7:1:1101:10159:9648 1:N:0:144
CATCCTGACCCTGAAGTACCCCATTGAGCATGGCATCGTCACCAACTGGGACGACATGGAGAAGATCTGGCACCACACCTTCTACAACGAGCTGCGCGTGGCCCCGGAGGAGCACCCAGTGCTGCTGACCGAGGCCCCCCTGAACCCCAAGGCCAACAGAGAGAAGATGACTCAGGTGAGGCTCGGCCGACGCCCGTGCTCCTCCCGTCCTTTCCCCAGTCATTTTCTGCCCGGCTTGATTTCTGACATTA
+
DDDDDFFFFFFFGGGGGGGGGGGHHHHHHHCHHHHHHGHHHGHHHGHHHHHHGGGGGHHHHHHHHHHHHHHHHGHHHGGHHHHHHHHHGGGGGHHGGGGGGGHHGGGGGGGGHHHHGGHHHHHHHHHHHHGGGGGGGGGGGGHHHHGGGGHGHHGGGGGGGGGGGGGGGGGGGGGGGGGGGGGGFFFFFFFFFFFFCDFFFFFFFFFFFFFFFFFFFFFFFFFFFFFFFFFFFFFFFFFFFFFFFFFBFF0
@M05620:45:000000000-G6HP7:1:1101:27364:9665 1:N:0:144
CATCCTGACCCTGAAGTACCCCATTGAGCATGGCATCGTCACCAACTGGGACGACATGGAGAAGATCTGGCACCACACCTTCTACAACGAGCTGCGCGTGGCCCCGGAGGAGCACCCAGTGCTGCTGACCGAGGCCCCCCTGAACCCCAAGGCCAACAGAGAGAAGATGACTCAGGTGAGGCTCGGCCGACGCCCGTGCTCCTCCCGTCCTTTCCCCAGTCATTTTCTGCCCGGCTTGATTTCGACATTAG
+
DCDDDFFFFFFFGGGGGGGGGGGHHHHHHHHHHHHHHGHHHGHHHGHHHHHHGGGGGHHHHHHHHHHHHHHHHGHHHGGHHHHHHHHHGGGGGHHGGGGGGGHHGGGGGGGGHHHHGGHHHHHHHHHHHHGGGGGGGGGGGGHHHHGGGGHGHHGGGGGGGGGGGGGGGGGGGGGGGGGGGGGGFFFFFFFFFFFFDFFFFFFFFFFEFFFFFHFFFFFFFFFFFFHHFFFFFCFFFFFFFFFBAE.DF0;
@M05620:45:000000000-G6HP7:1:1101:7490:9670 1:N:0:144
AAACCAAGCAGACACTCACCGCTCCCTCGCCACAGGCCAATAGTTTGTCCTCACTGAGTTGGCAACAAGTGGCTGCTGTGGCTGCCATTTTTCTGGTGATGGCCATCAGCTCCGACGAGGTCAGCTGGGGGGCTTTCTTTGTGTAAGCAACGAGAAACCTGAAAGAAGCATTTTTTAACTAAGTCCTGCTGAGTCATTCATGAGTTTTTAGCCGCCTTGCTTCTTCTCACAGACTCTCTACTCTCATGCCA
+
DDDDDDDFDFFFGGGGGGGGGGGGGGHHGGGGGHHHGGHHHHHHHHHHHHHHHHHHHHHHHHHHHHHHHHHHGHGGHHHHHHHGGHHHHHHHHHHHHHHHHHHHHHHHHHHHHGGGGGGGFGHHHHHHGGGGGGGGGGGGGGGGGGFFFFFFFFFFFFFFFFFFFFFFFFFFFFHFFFHHFFFFFFFFFFFFFFFFFFFFFFFFFFFFFFFFFFFFFFFFHFHFFFFFFFFFFFFFFFFFFFFFFFFBFFB
@M05620:45:000000000-G6HP7:1:1101:11418:9701 1:N:0:144
AAACCAAGCAGACACTCACCGCTCCCTCGCCACAGGCCAATAGTTTGTCCTCACTGAGTTGGCAACAAGTGGCTGCTGTGGCTGCCATTTTTCTGGTGATGGCCATCAGCTCCGACGAGGTCAGCTGGGGGGCTTTCTTTGTGTAAGCAACGAGAAACCTGAAAGAAGCATTTTTTAACTAAGTCCTGCTGAGTCATTCATGAGTTTTTAGCCGCCTTGCTTCTTCTCACAGACTCTCTACTCTCATGCCA
+
CCCCCBCFCFFFGGGGGGGGGGGGGGHHGGGGGHHHGGHHHGHHHHHHHHHHHHHHHHHHHHHHHHHHHGHHGHGGHHHHHHHGGHHHHHHHHHHHHHGHHHHHHHHHHHHHHGGGGGGGGHHHHHHHGGGGGGGGGGGGGGGGGGFFFFFFFFFFFFFFFFFFFFFFFFFFFFFFFFFFFFFFFFFFFFFFFBFFFFFFFFFFFFFFFFFFFFFFFFFFFFFFFFFFFFFFFFFFFFFFFFFFFFFFFFB
@M05620:45:000000000-G6HP7:1:1101:3762:9705 1:N:0:144
CATCCTGACCCTGAAGTACCCCATTGAGCATGGCATCGTCACCAACTGGGACGACATGGAGAAGATCTGGCACCACACCTTCTACAACGAGCTGCGCGTGGCCCCGGAGGAGCACCCAGTGCTGCTGACCGAGGCCCCCCTGAACCCCAAGGCCAACAGAGAGAAGATGACTCAGGTGAGGCTCGGCCGACGCCCGTGCTCCTCCCGTCCTTTCCCCAGTCATTTTCTGCCCGGCTTGATTTCTGACATTA
+
CBCCCFFFFFFFGGGGGGGGGGGHHHHHHHHHHHHHHGHHHGHHHGHHHHHHGGGGGHHHHGHHGHHHHHHHHGHHHGGHHHHHHHHHGGGGGHHGGGGGGGHHGGGGGGGGHHHHGGHHHHHHHHHHHHGGGGGGGGGGGGHHHHGGGGHGHHGGGGGGGGGGGGFGGGGGGGGGFGGGGGGGFFFF@BBFDFFB@DFFFFFFFFFEFFDFFFFFFFFFFFFFFFFFFFFFFFFFFAABFFFFF;BBBF/
@M05620:45:000000000-G6HP7:1:1101:5520:9708 1:N:0:144
TACCTGTACTGGGGAAGCATTTGAATATCCCCCCATGGTGATGGGGACGGAGAACTGCTCCATAAACACAGGCAACGTGCCTAACTTTCCCGGGAAGATGAAGTCAAAGAGCGACCACAGCTCTCGGAGGTTATTTTGCATCGGTGAGCCAGACAGAATGATCCGATGAGGGGTGCGAAACTATTTGAGGAAAGGAAGCACCTTTTTATTAAATTTACCTTTTAGCAATCGCCATTCCTACCCTAAAGATC
+
AABBCFFFFFFFGGGGGGGGGFHGFGHHHHFEGGGHHHFGGHHHHGGGGGGGGHHHHHHHHGHHHHHHHHHHGHHHGHHHGHHHHHHHHHHGGGCGGFHHGGHHHHHHHHHGGGGFGHHHHHHHHDGDDGCGGHHHHHFBGHGGGGGGHHGFGEHGCGFHHHGHHGGGHHHGGDDGGEDBCGGGGGGFAFBFGGGBBFEBFFFFFFFFFFFFFFFFFFFFFFFFFFFFFFEFFFFFFFFFFFFFFFFFBFF
@M05620:45:000000000-G6HP7:1:1101:11411:9718 1:N:0:144
AAACCAAGCAGACACTCACCGCTCCCTCGCCACAGGCCAATAGTTTGTCCTCACTGAGTTGGCAACAAGTGGCTGCTGTGGCTGCCATTTTTCTGGTGATGGCCATCAGCTCCGACGAGGTCAGCTGGGGGGCTTTCTTTGTGTAGCCACGGGAAACCTGAAAGGAGCATTTTTTTAATAAGTCCTGCTGAGTCATTCATGAGTTTTTATCCGCCTTTCTTCTTTTCACAGCCTCTCCACTCCCATTCCAC
+
AAAAAAA1A1CFFBGFGFGGFEGGGGFHEGGFE0AFFFGGGFHFGFGGHHGBHHGHHFGFFFGHHHHHFGGHGHGGFBGGGEGFFHEHGDGFHHHGH0EGHEHHHFHHHHHHGCCGC@BCEHCFCGHEGGC@GAGGGGGGGGGFFF9/;9---9;-/A/:/;B/-;--;/9;FF@--///9///;/9//B/-////9///9/9:;BB9-//9--;-A/99B/FF///;//9-9--/9//-//---//9///
@M05620:45:000000000-G6HP7:1:1101:3775:9720 1:N:0:144
CATCCTGACCCTGAAGTACCCCATTGAGCATGGCATCGTCACCAACTGGGACGACATGGAGAAGATCTGGCACCACACCTTCTACAACGAGCTGCGCGTGGCCCCGGAGGAGCACCCAGTGCTGCTGACCGAGGCCCCCCTGAACCCCAAGGCCAACAGAGAGAAGATGACTCAGGTGAGGCTCGGCCGACGCCCGTGCTCCTCCCGTCCTTTCCCCAGTCATTTTCTGCCCGGCTTGATTTCTGACATTA
+
DCDDDFFFFFFFGGGGGGGGGGGHHHHHHHHHHHHHHGHHHGHHHGHHHHHHGGGGGHHHHHHHHHHHHHHHHGHHHGGHHHHHHHHHGGGGGHHGGGGGGGHHGGGGGGGGHHHHGGHHHHHHHHHHHHGGGGGGGGGGGGHHHHGGGGHGHHGGGGGGGGGGGGGGGGGGGGGGGGGGGGGGFFFFFFFFFFFF@DFFFFFFFFFFFFFFFFFFFFFFFFFFHHHFFFFFFFFFFFFFFFFFFFFFFF0
@M05620:45:000000000-G6HP7:1:1101:3758:9724 1:N:0:144
CATCCTGACCCTGAAGTACCCCATTGAGCATGGCATCGTCACCAACTGGGACGACATGGAGAAGATCTGGCACCACACCTTCTACAACGAGCTGCGCGTGGCCCCGGAGGAGCACCCAGTGCTGCTGACCGAGGCCCCCCTGAACCCCAAGGCCAACAGAGAGAAGATGACTCAGGTGAGGCTCGGCCGACGCCCGTGCTCCTCCCGTCCTTTCCCCAGTCATTTTCTGCCCGGCTTGATTTCTGACATTT
+
AABBBFFFFFFFGGFGGGGGGGGHHHHHHHHHHHHHHGHHHGHFHGHHHHHHGFGGGHHHFHHHHHHHHHFHHGHHHGGHHHHHHHHHGGGGGHHGGGGGGGHHGGGCGGDGHGHHGAGGGHHHHHHDGHGCGGGGGGGGGGEFHHGFDGGEHGGFGGGGGCEAFFBBFFFFFGGGGGEFFGGGFFFFFAFFFFFFFFDFFFFFFEDEDDFFFFFFFBABB9FFFFFFFBBAFFFFFA.BFFEFF/;/9B/
@M05620:45:000000000-G6HP7:1:1101:7725:9725 1:N:0:144
AAACCAAGCAGACACTCACCGCTCCCTCGCCACAGGCCAATAGTTTGTCCTCACTGAGTTGGCAACAAGTGGCTGCTGTGGCTGCCATTTTTCTGGTGATGGCCATCAGCTCCGACGAGGTCAGCTGGGGGGCTTTCTTTGTGTAAGCAACGAGAAACCTGAAAGAAGCATTTTTTAACTAAGTCCTGCTGAGTCATTCATGAGTTTTTAGCCGCCTTGCTTCTTCTCACAGACTCTCTACTCTCATGCCA
+
BBBBBBCFCFFFGGGGGGGGGGGGGGHHGGGGGHHGGGHHHHHHHHHHHHHHHHHHHHHHHHHHHHFHHHHHGHGGHHHHHHHGGHHHHHHHHHHHHHHHHHHHHHHHHHHHHGGGGGGGEHHHHHHHGGGGGGGGGGGGGGGGGGFFFFFFFFFFFFFFFFFFFFFFFFFFFFFFFFFFFFFFFFFFFFFFFFFFFFFFFFFFFFFFFFFFFFFFFFFFFFFFFFFFFFFFFFFFFFFFFFFFFFFFFFF
@M05620:45:000000000-G6HP7:1:1101:7709:9733 1:N:0:144
AAACCAAGCAGACACTCACCGCTCCCTCGCCACAGGCCAATAGTTTGTCCTCACTGAGTTGGCAACAAGTGGCTGCTGTGGCTGCCATTTTTCTGGTGATGGCCATCAGCTCCGACGAGGTCAGCTGGGGGGCTTTCTTTGTGTAAGCAACGAGAAACCTGAAAGAAGCATTTTTTAACTAAGTCCTGCTGAGTCATTCATGAGTTTTTAGCCGCCTTGCTTCTTCTCACAGACTCTCTACTCTCATGCCA
+
BBBBBBBFBFFFGGGGGGGGGGGFGGHHGGGGGHHGGGHHHHHHHHHHHHHHHHHHGHGGHHHGHHHHHGHHGHGGHHDHHHHGGHHGHHHFFHGHHHHHHHHHHHHHHHGHHGGGGGGGDGHHHHHHGFGGGGGGGGGGGGGGGGFFFFFFFFFFFFFFFFFFFFFFFFFFFFFFFFFFFFFFFFFFFFFFFBFFFFFFFFFFFFFFFFFFFFFFFFFFFFFFFFFFFFFFFFFFFFFFFFFFFFFBFFB
@M05620:45:000000000-G6HP7:1:1101:25713:9737 1:N:0:144
AAACCAAGCAGACACTCACCGCTCCCTCGCCACAGGCCAATAGTTTGTCCTCACTGAGTTGGCAACAAGTGGCTGCTGTGGCTGCCATTTTTCTGGTGATGGCCATCAGCTCCGACGAGGTCAGCTGGGGGGCTTTCTTTGTGTAAGCAACGAGAAACCTGAAAGAAGCATTTTTTAACTAAGTCCTGCTGAGTCATTCATGAGTTTTTAGCCGCCTTGCTTCTTCTCACAGACTCTCTACTCTCATGCCA
+
B@BBBBBFBFFFGGGGGCGGGGGGGGHHGGGGGHFHGDCFGGHHHHHHHHHHGHHHHHGHHGHHHHHHHHHGGHGGHHHHHHHGGHBGHHHHHHHFHFHHHHHHHHHHHHHHHGGGEEDGGHGHHHHHGGGGGGGGGGGGGGGGBGFFFFFBFFBFFFFFFFFFFFFFFFFFFFFB.9FFBBFFFFFFFFFFF:FFFFFFFFFFFFFFFFFFFFBBFFFFFFFFFFFFFFFFFFFFFFFFFFFFFF9;BF/
@M05620:45:000000000-G6HP7:1:1101:25703:9755 1:N:0:144
AAACCAAGCAGACACTCACCGCTCCCTCGCCACAGGCCAATAGTTTGTCCTCACTGAGTTGGCAACAAGTGGCTGCTGTGGCTGCCATTTTTCTGGTGATGGCCATCAGCTCCGACGAGGTCAGCTGGGGGGCTTTCTTTGTGTAAGCAACGAGAAACCTGAAAGAAGCATTTTTTAACTAAGTCCTGCTGAGTCATTCATGAGTTTTTAGCCGCCTTGCTTCTTCTCACAGACTCTCTACTCTCATGCCA
+
DDDDCDCFCFFFGGGGGGGGGGGGGGHHGGGGGHHHGGHHHHHHHHHHHHHHHHHHHHHHHHHHHHHHHHHHGHGGHHHHHHHGGHHHHHHHHHHHHHHHHHHHHHHHHHHHHGGGGGGGFHHHHHHHGGGGGGGGGGGGGGGGGGFFFFFFFFFFFFFFFFFFFFFFFFFFFFHFFFFHHFFFFFFFFFFFFFFFFFFHFHFFFFFFFFFHFFFFFFFFHHHFFFHFFFFFFFFFFFFFFFFFFFFFFF:
@M05620:45:000000000-G6HP7:1:1101:3266:9760 1:N:0:144
CATCCTGACCCTGAAGTACCCCATTGAGCATGGCATCGTCACCAACTGGGACGACATGGAGAAGATCTGGCACCACACCTTCTACAACGAGCTGCGCGTGGCCCCGGAGGAGCACCCAGTGCTGCTGACCGAGGCCCCCCTGAACCCCAAGGCCAACAGAGAGAAGATGACTCAGGTGAGGCTCGGCCGACGCCCGTGCTCCTCCCGTCCTTTCCCCAGTCATTTTCTGCCCGGCTTGATTTCTGACATTA
+
DDCDDFFFFFFFGGGGGGGGGGGHHHHHHHHHHHHHHGHHHGHHHGHHHHHHGGGGGHHHHHHHHHHHHHHHHGHHHGGHHHHHHHHHGGGGGHHGGGGGGGHHGGGGGGGGHHHHGGHHHHHHHHHHHHGGGGGGGGGGGGHHHHGGGGHGHHGGGGGGGG?FGGGGGGGGGGGGGGGGGGGGFFFFFFFFFFFF=DDEFF0FFFFFFFFFFFFFFFFFFFFFFFFFFFFFFFAFFF.BFFBFF:00BF0
@M05620:45:000000000-G6HP7:1:1101:9439:9778 1:N:0:144
CATCCTGACCCTGAAGTACCCCATTGAGCATGGCATCGTCACCAACTGGGACGACATGGAGAAGATCTGGCACCACACCTTCTACAACGAGCTGCGCGTGGCCCCGGAGGAGCACCCAGTGCTGCTGACCGAGGCCCCCCTGACCCCCCAGGCCAACAGAGAGAAGATGACTCAGGTGAGGCTCGGCCGACGCCCGTGCTCCTCCCGTCCTTTCCCCAGTCATTTTCTGCCCGGCTTGATTTCTGCCCTTT
+
BBBBBFBFFFFFGGGCGFGGGGGHHFG4F4FGHFHHHGHHHGHGEFHFFAGHGGGGGHHH2GFH3FGHGHHCHGHHEGGHHHHFHGDGGGGGGHHEGGGG/EHHGGC/C@BAHEGHGAFGGGHFHHHFGHC?@FFGGGGGGG//;GDG-9A?EG.AEEBBF/9.;BCFFBCFGBFGFB/AFAAFC-ADF-BDFFF;@.AABF/BBFDFDB?FFFFFFB9BF/FFFFFFBB/A.=BFFAFBBFFF9/9.;B/
@M05620:45:000000000-G6HP7:1:1101:10647:9788 1:N:0:144
CATCCTGACCCTGAAGTACCCCATTGAGCATGGCATCGTCACCAACTGGGACGACATGGAGAAGATCTGGCACCACACCTTCTACAACGAGCTGCGCGTGGCCCCGGAGGAGCACCCAGTGCTGCTGACCGAGGCCCCCCTGAACCCCAAGGCCAACAGAGAGAAGATGACTCAGGTGAGGCTCGGCCGACGCCCGTGCTCCTCCCGTCCTTTCCCCAGTCATTTTCTGCCCGGCTTGATTTCTGACATTT
+
CBCCCFFFFFFFGGGGGGGGGGGHHHHGHHHHHHGHHGHHHGHHHGHHHHHHGGGGGHHHHHHHHHHHFGHHHGHHHGGHHHHHHHHHGGGGGFHGGGGGFGHHGGGDGGGGHHHHGGEFHHHHHHHGHHGGGGGGGGGGGGHHHHGGGFHFHHGGGGGGGGGGFGGGGGGGGGGGFFGFFEEGFFFDDCCFFFF-;AD.FFBFFFD;AAAFFFFFF/AFF9BB9FFFFEFF.9:=DAFFFFBB//;BBF/
@M05620:45:000000000-G6HP7:1:1101:22180:9789 1:N:0:144
CATCCTGACCCTGAAGTACCCCATTGAGCATGGCATCGTCACCAACTGGGACGACATGGAGAAGATCTGGCACCACACCTTCTACAACGAGCTGCGCGTGGCCCCGGAGGAGCACCCAGTGCTGCTGACCGAGGCCCCCCTGAACCCCAAGGCCAACAGAGAGAAGATGACTCAGGTGAGGCTCGGCCGACGCCCGTGCTCCTCCCGTCCTTTCCCCAGTCATTTTCTGCCAGGCTTGATTTCTGACATTA
+
DCCCDFFFFFFFGGGGGGGGGGGHHHHHHHHHHHHHHGHHHGHHHGHHHHHHGGGGGHHHHHHHHHHHHHHHHGHHHGGHHHHHHHHHGGGGGHGGGGGGGGHHGGGGGGGGHHHHGGHGHHHHHHHHHHGGGGGGGGGGGGHHHHGGGFHGHHGGGGGGGGGGGGGGGGGGGGGGGGGGGGGGFFFFFFFFFFFFBFFFFFFFFFFEDFFFFFFFFFFFFFFFFFFFFEFFFFFFFFFFFFFFEBFFFF0
@M05620:45:000000000-G6HP7:1:1101:7322:9796 1:N:0:144
TACCTGTACTGGGGAAGCATTTGAATATCCCCCCATGGTGATGGGGACGGAGAACTGCTCCATAAACACAGGCAACGTGCCTAACTTTCCCGGGAAGATGAAGTCAAAGAGCGACCACAGCTCTCGGAGGTTATTTTGCATCGGTGAGCCAGACAGAATGATCCGATGAGGGGTGCGAAACTATTTGAGGAAAGGAAGCACCTTTTTATTAAATTTACCTTTTAGCAATCGCCATTCCTACCCTAAAGATC
+
CCCCCFFFFFFFGGGGGGGGGGHHHHHHHHHGGGGHHHHHHHHHHGGGGGGGGHHHHHHHHHHHHHHHHHHHGHHHGHHHHHHHHHHHHHHGGGGGGHHHHHHHHHHHHHHHGGGGGHHHHHHHHGGGGGGHHHHHHHHHHHGGGGGHHHHHHGHHHHHHHHHHHGGGHHHGGGGGGGGGGGGGGGGGGGCGGGGGGGGFFFFFFFFFFFFFFFFFFFFFFFFFFFFFFFFFFFFFFFFFFFFFFFFFFFF
@M05620:45:000000000-G6HP7:1:1101:9452:9797 1:N:0:144
CATCCTGACCCTGAAGTACCCCATTGAGCATGGCATCGTCACCAACTGGGACGACATGGAGAAGATCTGGCACCACACCTTCTACAACGAGCTGCGCGTGGCCCCGGAGGAGCACCCAGTGCTGCTGACCGAGGCCCCCCTGAACCCCAAGGCCAACAGAGAGAAGATGACTCAGGTGAGGCTCGGCCGACGCCCGTGCTCCTCCCGTCCTTTCCCCAGTCATTTTCTGCCCGGCTTGATTTCTGACATTT
+
EEEEEFFFFFFFGGGGGGGGGGGHHHHHHHHHHHHHHGHHHGHHHGHHHHHHGGGGGHHHHHHHHHHHHHHHHGHHHGGHHHHHHHHHGGGGGHHGGGGGGGHHGGGGGGGGHHHHGGHHHHHHHHHHHHGGGGGGGGGGGGHHHHGGGGHGHHGGGGGGGGGGGGGGGGGGGGGGHGGGGGGGFFFFFFFFFFFFBFFFFFFFFFFEFFFFFFFFFFFFFFFFFFHHFFFFFFFFFFFFFFFFFFFFFF1
@M05620:45:000000000-G6HP7:1:1101:23953:9797 1:N:0:144
AGATTACTGCAACAGTTCCCCCTGGACCTGGAAAAGTTTCTTGCCTGGCTTACAGAAGCTGAAACAACTGCCAATGTCCTACAGGATGCTACCCGTAAGGAAAGGCTCCTAGAAGACTCCAAGGGAGTAAAAGAGCTGATGAAACAATGGCAAGTAAGTCAGGCATTTCCGCTTTAGCACTCTTGTGGATCCAATTGAACAATTCTCAGCATTTGTACTTGTAACTGACAAGCCAGGGACAAAACAAAGAT
+
AAAABFFFFFFFGGFBFGGGGGGGEHGHHHFHHHGHAEGHHHHHHHHHHHHHHHGFHHHHHGHHHHHHHHHHHHHGHGHHHHFHGHHHGHBGGGGGGGHHFHHEGHHHGHGHFHGBHHFHHHGGGHGFGHGHHGHHHHEHHHHHHHHHHGHHHGHHHFGHHGGGHHHHHHGGGGGHFHHGGHHGHGHGHHHGBCGGHGGFGHGHBHHDGHGGHGCCG0CFHHHCGGFFHHHHHGFFEFGGGGFGGFEFBFB
@M05620:45:000000000-G6HP7:1:1101:23316:9799 1:N:0:144
TACCTGTACTGGGGAAGCATTTGAATATCCCCCCATGGTGATGGGGACGGAGAACTGCTCCATAAACACAGGCAACGTGCCTAACTTTCCCGGGAAGATGAAGTCAAAGAGCGACCACAGCTCTCGGAGGTTATTTTGCATCGGTGAGCCAGACAGAATGATCCGATGAGGGGTGCGAAACTATTTGAGGAAAGGAAGCACCTTTTTATTAAATTTACCTTTTAGCAATCGCCATTCCTACCCTAAAGATC
+
CCCDDFFFFFFFGGGGGGGGGGHHHGHHHHHGGGGHHHGHHHHHHGGGGGGGGHHHHHHHHHHHHHHHHHHHGHHHGHHHHHHHHHHHHHHGGGGGGHHHHHHHHHHHHHHHGGGGGHHHHHHHHGGGGGGHHHHHHHHGHHGGGGGHHHHHHGHHHHHHHHHHHGGGHHHGGEGGGGGGGGGGGHHGGGFGGGGGGGGGGFFFFFFFFFFFFFFHFFFFFFFFFFFBFFFFFFFFFFFFFFFFFFFFFFF
@M05620:45:000000000-G6HP7:1:1101:7304:9802 1:N:0:144
TACCTGTACTGGGGAAGCATTTGAATATCCCCCCATGGTGATGGGGACGGAGAACTGCTCCATAAACACAGGCAACGTGCCTAACTTTCCCGGGAAGATGAAGTCAAAGAGCGACCACAGCTCTCGGAGGTTATTTTGCATCGGTGAGCCAGACAGAATGATCCGATGAGGGGTGCGAAACTATTTGAGGCAAGGAAGCACCTTTTTATTAAATTTACCTTTTAGCAATCGCCATTCCTACCCTAAAGATC
+
AABBBFFFFFFFGGGGGGFGGGHHHHHHHHHGGGGHHHHHHHHHHGGGGGGGGHHHHHHHHHHHHHHGHHFHGHHHGHHHHH3GHHHHHHHGGGGGGGGHBGHHHHHHHHHGGGGGCHHHHHHHHGGGGGGHHHHHHHHDGHGGGGGHHH0GGGGHGHHHEHHHHGGGFHHGGA@DGFGGGGGGFFFGEB.:CGGGGGGGFFFFFFFFFFFFFFFFFFFFFFFFFFFFFFEFF?AFFFFFF9FFFFFEFFF
@M05620:45:000000000-G6HP7:1:1101:23300:9806 1:N:0:144
TACCTGTACTGGGGAAGCATTTGAATATCCCCCCATGGTGATGGGGACGGAGAACTGCTCCATAAACACAGGCAACGTGCCTAACTTTCCCGGGAAGATGAAGTCAAAGAGCGACCACAGCTCTCGGAGGTTATTTTGCATCGGTGAGCCAGACAGAATGATCCGATGAGGGGTGCGAAACTATTTGAGGAAAGGAAGCACCTTTTTATTAAATTTACCTTTTAGCAATCGCCATTCCTACCCTAAAGATC
+
AAABABFFFFFCAEFGGGGGGGHGHFHHHHHGGGGHHHHHHHHHHGGG?EGGGHHHHHHHHHHHHHHHHHHHGGHHGHHHHHHHHHHHHHHGGGCEGHHGGHHHHHHHHHHHGGGGGHHHFHHHHGGFGGEHHHHHHHHFGHFGGGGHHHHHHGHHGHHHHHHHHGGGHHGGGCCFGDBGGGGGGGGFFGFFGGGGGGGEFEEFFFFFFFFFFFFFFFFFFFBB/BB:FFEFFFFFBFFFF.AFFFFFFFF
@M05620:45:000000000-G6HP7:1:1101:23969:9808 1:N:0:144
AGATTACTGCAACAGTTCCCCCTGGACCTGGAAAAGTTTCTTGCCTGGCTTACAGAAGCTGAAACAACTGCCAATGTCCTACAGGATGCTACCCGTAAGGAAAGGCTCCTAGAAGACTCCAAGGGAGTAAAAGAGCTGATGAAACAATGGCAAGTAAGTCAGGCATTTCCGCTTTAGCACTCTTGTGGATCCAATTGAACAATTCTCAGCATTTGTACTTGTAACTGACAAGCCAGGGACAAAACAAAGAT
+
BBBBBFFFFFFFGGGGGGGGGGGFHHHHHCFHFHHHGGHHHHHCGHHEHHHHHGDFHHHHHG3GHHHHHHHHGHHHHHHHFHFHHFGHCHFGHHGGFFHGFHHHHGFHGFHHEHHGHHHHHHHGGEGFHHHHHEHGHHBHHHGHHHHHEGHHHGHHHHFGHHHHHHHHHHGGGGGFFFHFHHHHF<FE1GFFFFFGHBGHFGHHHHHDDGFHFGGGGCGFCGFCGHHBFHHHHGFFA99EFF/AFGEFF/9
@M05620:45:000000000-G6HP7:1:1101:9993:9816 1:N:0:144
AGATTACTGCAACAGTTCCCCCTGGACCTGGAAAAGTTTCTTGCCTGGCTTACAGAAGCTGAAACAACTGCCAATGTCCTACAGGATGCTACCCGTAAGGAAAGGCTCCTAGAAGACTCCAAGGGAGTAAAAGAGCTGATGAAACAATGGCAAGTAAGTCAGGCATTTCCGCTTTAGCACTCTTGTGGATCCAATTGAACAATTCTCAGCATTTGTACTTGTAACTGACAAGCCAGGGACAAAACAAAGAT
+
CCCBCFFFFFFFGGFGGGGGGGGGHHHHHHHHHHHHHHHHHHHHHHHHHHHHHHHHHHHHHHHHHHHHHHHHHHHHHHHHHHHHHHHHHHFHHHGGGGHHHHCGHHHHGHHHHHHHHHHHHHHGGHGGHFHHHGHHHHHHHHHHHHHHHHHHHGHHHHHHHHHHHHHHHHGGGGGHGHHHHHHHHHHGHHHHH0GHHGHGHHHHHHHHHHHHHHHHHHHHHHHHHHHGFHHHHGGGGGGGFGGGGGGGGGG
@M05620:45:000000000-G6HP7:1:1101:18766:9824 1:N:0:144
CATCCTGACCCTGAAGTACCCCATTGAGCATGGCATCGTCACCAACTGGGACGACATGGAGAAGATCTGGCACCACACCTTCTACAACGAGCTGCGCGTGGCCCCGGAGGAGCACCCAGTGCTGCTGACCGAGGCCCCCCTGAACCCCAAGGCCAACAGAGAGAAGATGACTCAGGTGAGGCTCGGCCGACGCCCGTGCTCCTCCCGTCCTTTCCCCAGTCATTTTCTGCCCGGCTTGATTTCTGACATTA
+
DDDDDFFFFFFFGGGGGGGGGGGHHHHHHHHHHHHHHGHHHGHHHGHHHHHHGGGGGHHHHHHHHHHHHHHHHGHHHGGHHHHHHHHHGGGGGHHGGGGGGGHHGGGGGGGGHHHHGGHGHHHHHHHHHHGGGGGGGGGGGGHHHHGGGGHGHHGGGGGGGGGGGGGGGGGGGGGGHGGGGGGGFFFFFFFFFFFFBFFFFFFFFFFEFFFFFFFFFFFFFFFFFHHFHFFFFFFFFFFFFFFFFEFFFF0
@M05620:45:000000000-G6HP7:1:1101:18787:9833 1:N:0:144
CATCCTGACCCTGAAGTACCCCATTGAGCATGGCATCGTCACCAACTGGGACGACATGGAGAAGATCTGGCACCACACCTTCTACAACGAGCTGCGCGTGGCCCCGGAGGAGCACCCAGTGCTGCTGACCGAGGCCCCCCTGAACCCCAAGGCCAACAGAGAGAAGATGACTCAGGTGAGGCTCGGCCGACGCCCGTGCTCCTCCCGTCCTTTCCCCAGTCATTTTCTGCCCGGCTTGATTTCTGACATTC
+
BBBBBFFFFFFFGGFGGGGGGGGHHGGFGEGFFGGHHGHH2EHGCGHHFHHHEAFEGFHHFHHFHHHHGGHGHGHHGGGHHHHFHFFHECGGGHHGGGGGGEHHGGGCGGGGHHHHGGGHGGHHHHHHHHCDGCDGGGGGGGGGHHGGG.GEHHG.EFGFFGGAFGFGFFFFGGGGGFGFFEEFFCFFAFFABFFF@9AEFFFFFFFFFFFFFFFFFF.BBFFFFFFFFFFFDAFFFA.BFFFFF/BFFF/
@M05620:45:000000000-G6HP7:1:1101:10778:9838 1:N:0:144
AAACCAAGCAGACACTCACCGCTCCCTCGCCACAGGCCAATAGTTTGTCCTCACTGAGTTGGCAACAAGTGGCTGCTGTGGCTGCCATTTTTCTGGTGATGGCCATCAGCTCCGACGAGGTCAGCTGGGGGGCTTTCTTTGTGTAAGCAACGAGAAACCTGAAAGAAGCATTTTTTAACTAAGTCCTGCTGAGTCATTCATGAGTTTTTAGCCGCCTTGCTTCTTCTCACAGACTCTCTACTCTCATGCCA
+
BBBBBBBFBFFFGGGGGGGGGGGFGGHHGGGGGHHHGGHHHHHHHHHHHHHHHHHHHHHHHHHHHHHHHGHHGHGGHHHHHHHEGHHHHHHHHHHHHHHHHHHHHHHHHHHHHGGGGGGGGHHHHHHHGGGGGGGGGGGGGGGGGGFFFFFFFFFFFFFFFFFFFFFFFFFFFFFFFFFFFFFFFFFFFFFFFFFFFFFFFFFFFFFFFFFFFDFFFFFFFFFFFFFFFFFFFFFFFFFFFFFFFFFBFFB
@M05620:45:000000000-G6HP7:1:1101:11612:9843 1:N:0:144
AGATTACTGCAACAGTTCCCCCTGGACCTGGAAAAGTTTCTTGCCTGGCTTACAGAAGCTGAAACAACTGCCAATGTCCTACAGGATGCTACCCGTAAGGAAAGGCTCCTAGAAGACTCCAAGGGAGTAAAAGAGCTGATGAAACAATGGCAAGTAAGTCAGGCATTTCCGCTTTAGCACTCTTGTGGATCCAATTGAACAATTCTCAGCATTTGTAATTGTAACTGACAAGCCAGGGACAAAACAAAGAT
+
AAAAAFFFDFFFGFGFGGGGGGGGGGHHHHGHHHHHHGHHHHHHHHHHGHHABFGHHHHHHHHHHHHHHHHHHHHHHHHHEFGFHGHHHHHGHHGGEAFFGHHHHGHHGHHHHHHHHHHHHHHFEEGGHGHHHGHHHHHHHHHHHHHHHHHGHGGHHHHGHHHHHHHHHHGGGGGHGHHHHHHHHFGEHHHHF0DGHHFGGGHHHHHHHHHHHHHHHHHGHHHFHHHGFHHHHGGGGGFGGGFGGGEGGGG
@M05620:45:000000000-G6HP7:1:1101:10793:9849 1:N:0:144
AAACCAAGCAGACACTCACCGCTCCCTCGCCACAGGCCAATAGTTTGTCCTCACTGAGTTGGCAACAAGTGGCTGCTGTGGCTGCCATTTTTCTGGTGATGGCCATCAGCTCCGACGAGGTCAGCTGGGGGGCTTTCTTTGTGTAAGCAACGAGAAACCTGAAAGAAGCATTTTTTAACTAAGTCCTGCTGAGTCATTCATGAGTTTTTAGCCGCCTTGCTTCTTCTCACAGACTCTCTACTCTCATGCCA
+
BBAAAAAFBFFFGGGGGGGGGGGGGGHHGGGGGHHHGGHHHHHHHHHHHHHHHHHHHHFHHHHHHHHHHGHHGHGGHHFHHHHGGHHHHHHHHHHHHHHHHHHHHHHHHHHHHGGGGGGGCHHHHHHHGGGGGGGGGGGGGCFFGGFFFFFFFFFFFFFFAFFFFFFFFFFFFFFFFFFFFFFFFFFFFFFFFFFFBFFFFFFFBFFFFFFFFFFFFFFFFFFFFFFFFFFFFFFFFFFFFFFFFFFFFFF
@M05620:45:000000000-G6HP7:1:1101:10773:9855 1:N:0:144
AAACCAAGCAGACACTCACCGCTCCCTCGCCACAGGCCAATAGTTTGTCCTCACTGAGTTGGCAACAAGTGGCTGCTGTGGCTGCCATTTTTCTGGTGATGGCCATCAGCTCCGACGAGGTCAGCTGGGGGGCTTTCTTTGTGTAAGCAACGAGAAACCTGAAAGAAGCATTTTTTAACTAAGTCCTGCTGAGTCATTCATGAGTTTTTAGCCGCCTTGCTTCTTCTCACAGACTCTCTACTCTCATGCCA
+
DDDDDDDFCFFFGGGGGGGGGGGGGGHHGGGGGHHHGGHHHHHHHHHHHHHHHHHHHHHHHHHHHHHHHHHHGHGGHHHHHHHGGHHHHHHHHHHHHHHHHHHHHHHHHHHHHGGGGGGGGHHHHHHHGGGGGGGGGGGGGGGGGGFFFFFFFFFFFFFFFFFFFFFFFFFFFFHFFFFHFFFFFFFFFFFFFFFFFFFHFFFFFFFFFFFFFDFFFFFFHHHFHHHFFFFFFFFFFFFHHFFFFFFFFFB
@M05620:45:000000000-G6HP7:1:1101:7955:9869 1:N:0:144
TACCTGTACTGGGGAAGCATTTGAATATCCCCCCATGGTGATGGGGACGGAGAACTGCTCCATAAACACAGGCAACGTGCCTAACTTTCCCGGGAAGATGAAGTCAAAGAGCGACCACAGCTCTCGGAGGTTATTTTGCATCGGTGAGCCAGACAGAATGATCCGATGAGGGGTGCGAAACTATTTGAGGAAAGGAAGCACCTTTTTATTAAATTTACCTTTTAGCAATCGCCATTCCTACCCTAAGATCG
+
BBBBBFFFFFFFGGGGGGGGGGHHHHGHHHHGGGGHHHHHHHHHHGGGGGGGGHHHHHHHHHHHHHHHHHHHGGHHGHGHHHHHHHHHHHHGGGGGGHHHHHHHHHHHHHHHGGGGGHHHHHHHHFGGGGFHHHHHHHHHHHGGGFGHHHHHHGGGHHHHHHHHHDFGHHHGG;CDGEFCGGGGGGGGEF;FGGGGGGGGGFFFFFFFFFFF/BFFFFBFFFFFFFFFFFEFFFEFFFFFFFFFFFFFFFA
@M05620:45:000000000-G6HP7:1:1101:10781:9875 1:N:0:144
[truncated: 13,079,763 more chars]
