# Supplementary material for: Fast but not furious: a streamlined selection method for genome-edited cells
Source: Life Sci Alliance. 2021 Apr 26;4(6):e202101051. doi: 10.26508/lsa.202101051 (PMC8127327; doi:10.26508/lsa.202101051)
Supplement: Supplementary file 1 [file LSA-2021-01051_Supplemental_Data_1.zip › SANGER and Deep Sequencing/AFP/145_S145_L001_R1_001.fastq]

@M05620:45:000000000-G6HP7:1:1101:13985:1616 1:N:0:145
TTCTCTATCTCCTAAAAACCTGTTTAGATTTGGAGATAGACCTTCAGGTTTTTCATCATTTTCTGCATGAATTATACATTGACCACGTTCCAGCGTGGTCAGTTTGCAGCATTCTGTTATTTTGTTTGACAGAGTGTCTTGTTGAGAACATATGTAGGACATGATTTTTTCCTGCAACAGGGAAAATAAAGTATAAGTTTTAAAGATTTATTCTTTAATAAAGGATCTCAAAGCCAGCTTTAGAAAAAGGA
+
1>1>>F3DFFFDGB1111AAFCGHH331FGGF11A1B111ABFGE111FGHGGFBGE2FGHHFHB12F211DF1GDF2FHB1AF1AEGHFGD1>/E//GF2CGGHDEDBFFGHHHEGHBGHHHFHHHF1>>F0FGBGFGHFHHC2B/1FEGBGFH2DF1CFFC1GGHHHGFDHB101<0<AA/0/0?<<1<GFHF1DGGHHF<=D1GGHGGHHHHHB0DD0<00/DGHD<=<DFCCCEHHHBF000/.../
@M05620:45:000000000-G6HP7:1:1101:17820:1717 1:N:0:145
TCCTGTACTGGGAAGCATTTGAATATCCCCCCATGGTGATGGGGACGGAGAACTGCTCCATAAACACAGGCAACGTGCCTAACTTTCCCGGGAAGATGAAGTCAAAGAGCGACCACAGCTCTAGGTTATTTTTGCATCGGTGAGCCAGACAGAATGATCCGATGAGGGGTGCGAAACTATTTGAGGAAAGGAAGCACCTTTTTATTAAATTTACCTTTTAGCAATCGCCATTCCTACCCTAAAGATCGGAA
+
1>>AAFFDFBBAA1EECGGG3FFG3FGGGFEE0FFFGFBGGFCGEEEE?A/GFHHEHGGGGGGFG1FC>FFHHHEHGFHHBFHHHHHHGGGG?EEAFG1BGGGFHFHFHHGGGGGHEFHHHHHHHHHEGHHHHGGDGHGCGCFHCFFAGFFHGBGGFHHHH?ECBGBACCCGGCCG@FFGGGFBAF09/CF/BACFFGGGGGGFGGFBBFFGBB:FFFFFB/FFFBEEA?AFFFFFFFFFFB/B/BBEBBA
@M05620:45:000000000-G6HP7:1:1101:12449:1801 1:N:0:145
TACCTGTACTGGGGAAGCATTTGAATATCCCCCCATGGTGATGGGGACGGAGAACTGCTCCATAAACACAGGCAACGTGCCTAACTTTCCCGGGAAGATGAAGTCAAAGAGCGACCACAGCTCTAGGTTATTTTTGCATCGGTGAGCCAGACAGAATGATCCGATGAGGGGTGCGATACTATTTGAGGAGAGGAAGCACCTTTTTATTAATTTTACCTTTTAGCAATCGCCATTCCTACCCTATAGATCGG
+
>11>>BDDDDFFC?E11CEGFGHGFHFGHFFA0EAGHBGGBGDFEE/A/E/E/G1FHEH1FAFD111@B>0FAC>//FGC/FFGGFGHF1BEGECGF0FE1G1FGHG11BGFG?<B/CFGFHFHGHFHHFHHHHHCBBGBCCGC.FBGGGFFHHF>F00D=0<.<E0<CF?EG.A:.:-;0;;FF9C9;.....:..//9CFGGG.CF///;;BB///BFBB9//:BBE---;B/:BF/9-BB////;9--
@M05620:45:000000000-G6HP7:1:1101:12453:1821 1:N:0:145
TACCTGTACTGGGGAAGCATTTGAATATCCCCCCATGGTGATGGGGACGGAGAACTGCTCCATAAACACAGGCAACGTGCCTAACTTTCCCGGGAAGATGAAGTCAAAGAGCGACCACAGCTCTAGGTTATTTTTGCATCGGTGAGCCAGACAGAATGATCCGATGAGGGGTGCGAAACTATTTGAGGAAAGGAAGCACCTTTTTATTAAATTTACCTTTTAGCAATCGCCATTCCTACCCTAAAGATCGG
+
>>>AAFFFFFFFGGGGGGGGGGHHHHHHHHHGGGGHHHGHHHHHHGGGGGGGGHHHHHHHHHHHHHGHHHHHGHHHGHHHHHHHHHHHHHHGGGGGGHHHFFHHHHHHHHHHGGGGGHHHHHHHGHHHHHHHHHHGHGHHGGGGGHHHHHHGHHHHHHHHHHHGGGEGHGGGGGGCCGGGGFGGGFGGFBFFGCFFGFGGGGGGGGGGFFFFFFFFFBFFFFFFFFFFFEDDEFFFFFFFFFFBBFBFFFF
@M05620:45:000000000-G6HP7:1:1101:13994:1825 1:N:0:145
TGATTACTGCAACAGTTCCCCCTGGACCTGGAAAAGTTTCTTGCCTGGCTTACAGAAGCTGAAACAACTGCCAATGTCCTACAGGATGCTACCCGTAAGGAAAGGCTCCTAGAAGACTCCAAGGGAGTAAAAGAGCTGATGAAACAATGGCAAGTAAGTCAGGCATTTCCGCTTTAGCACTCTTGTGGATCCAATTGAACAATTCTCAGCATTTGTACTTGTAACTGACAAGCCAGGGACAAAACAAAGAT
+
1>1>A3BBDF1DFGEEFB3AFECFCGCFGHGGFHGBBBGHHHHHHHGFGHA1GFGHHEHGHHFGFFHHHGHHHGFHHDFGHHEF00@GHHGFHFEEEEGH@EGFHHHGFHHHHHHEFGHH11BFFFEEFFHGGEGCGHGGHBGD1BFGFGFFFFFFGFHGFGFBGHHHF1<EAEGHB?DGHC=>1FCC1CGGFCG00D00DGDHHHHFHFFHHHHHFHHHHHHFFGHF;CC.C?/FGBC.9AF...;./FF
@M05620:45:000000000-G6HP7:1:1101:13987:1842 1:N:0:145
TGATTACTGCAACAGTTCCCCCTGGACCTGGAAAAGTTTCTTGCCTGGCTTACAGAAGCTGAAACAACTGCCAATGTCCTACAGGATGCTACCCGTAAGGAAAGGCTCCTAGAAGACTCCAAGGGAGTAAAAGAGCTGATGAAACAATGGCAAGTAAGTCAGGCATTTCCGCTTTAGCACTCTTGTGGATCCAATTGAACAATTCTCAGCATTTGTACTTGTAACTGACAAGCCAGGGACAAAACAAAGAT
+
3>>AAFFFFFFFGGGGGGGGGGGGHHHHHHHHHHHHGHHHHHHHHHHHHHHHHHHHHHHHHHHHHHHHHHHHHHHHHHHHFHHHFHHHHHHHHHGGEGHHHHFHHHHHGHHHHHHHHHHHB3GFG?EEHHHHHFHHHHFGHFGHHHHHHHHHHGHHHHHHHHHHHHHHHHGGGGGHHHHHHHHHHHHGHHHHHHHHHFGFHHHHHHHHHHHHHHHHHFHHHHHHHHHHHHHHHGGGGGFGGGFGGGGGGGG
@M05620:45:000000000-G6HP7:1:1101:18834:1977 1:N:0:145
CATCCTGACCCTGAAGTACCCGGCTTGATTTCTGACATTAAATGGAAGAGCAAACCTCTTAAACCCAAGCAACCACTTCCAACTCCTATTCCGGCCTCTTGCTTAAAAAAAAAAAAAAAACACGCTACATTAAGTGTTCATAGTTAATCCATACCTAAGAATGAGGTTTAGAGATAAAGAGTACATCAATCAACAAAGACCCAATTTAATCAATTTACATTATAACTCTGTATATTCCTACCATCAATCTC
+
3AABBFFFFFFFGGGGFGGGGGGGGGGHHHHHHFGGHH555555B3B3222333113A355D533B1111231A1135@3B533B33344@B3///?13333B44BGHFGGGGGD///////0.>..-1<11=0=0==<0000<000000<00//0<//00000</:/0/00:000000;/0;000000;00;/099/B//...;0;0//////;//:////9///////:;//////;B/A////9////
@M05620:45:000000000-G6HP7:1:1101:13196:2023 1:N:0:145
AAACCAGAAGACATGAGGTCAGCTAGATCGGAAGAGCACACGTCTGAACTCCAGTCACGCACTACAATCTCGTATGCCGTCTTCTGCTTGAAAAAAAAAAAAAAAAATCAAGAGAACTATGAAATGGTAAAGACAGTGAATACAAATAAGAAAAGGAGTAAATAAAAGGAGATAGAAAAGTGAAAATGACATAAATATGGTAAACAACAGAGTGAAAATGAAAGTACGTAAAGACTGACAGTGTACAATCG
+
ABBBBBBFFFFFGGGGGGGGGGHHFHHHHHGGGGHHHHHHHFHHHGHHHHHHHHHHHHGHGGGHHHHHFHHHGGHHHHGGGHGHHHHHHHHHHHHGGGGF<>>///>01111100111111111<1<111111</<<000000000000000;//././/00000000.9..:00;00//00000000000000009000000000....//////////9///;//../../:.//////:////////.
@M05620:45:000000000-G6HP7:1:1101:16833:2146 1:N:0:145
CATCCTGACCCTGAAGTACCCGGCTTGATTTCTGACATTAGATCGGAAGAGCACACGTCTGAACTCCAGTCACGCACTACAATCTCGTATGCCGTCTTCTGCTTGAAAAAAAAAAAAAATAAATTGGTACTATATTTCTTTGTTATACGATGATAGATAAGAATGTTTCATGAACAACAGTAAAAATATAATACAAGTTAAAGACAGTTATTTTTTGCTAATATCTCAGTATGCACTCTGTGACACCATCT
+
CCCCCFFFFFFFGGGGGGGGGGGGGGGHHHHHHHHHHHHHHHHHHGGGGHHHHHHHGHHHGHHHHHHHHHHHHGHGGGHHHHHGHHHGGHHHHGGGHGHHHHHHHHHHHHGGGGG<>//011=11111><1111=111<F1>1011=0....0000000=0<000:00:00000;0/..;000:0:.0000000;0:;000;09///00900090--:00000000:0000009000/00009000..990
@M05620:45:000000000-G6HP7:1:1101:19755:2146 1:N:0:145
TACCTGTACTGGGGAAGCATTTGAATATCCCCCCATGGTGATGGGGACGGAGAACTGCTCCATAAACACAGGCAACGTGCCTAACTTTCCCGGGAAGATGAAGTCAAAGAGCGACCACAGCTCTTCGGAGGTTATTTTGCATCGGTGAGCCAGACAGAATGATCCGATGAGGGGTGCGAAACTATTTGAGGAAAGGAAGCACCTTTTTATTAAATTTACCTTTTAGCAATCGCCATTCCTACCTAAAGATC
+
DDDDDFFFFFFFGGGGGGGGGGHHHHHHHHHGGGGHHHGHHHHHHGGGGGGGGHHHHHHHHHHHHHHHHHHHGHHHGHHHHHHHHHHHHHHGGGGGGHHHHHHHHHHHHHHHGGGGGHHHHHHHHHHGGGGEHHHHHHHHGHHGGEGGHHHHHHGHHHHHHHHHHHDGGHHHGGCEGGGGGDGGGGGGEGGFGFFGGGGGGGFFFFFFFHFHFFFFFFFFFHFFFFFFFFFFFFFEFFFFFFFFFFFFFFF
@M05620:45:000000000-G6HP7:1:1101:16614:2222 1:N:0:145
CATCCTGACCCTGAAGTACCCCATTGAGCATGGCATCGTCACCAACTGGGACGACATGGAGAAGATCTGGCACCACACCTTCTACAACGAGCTGCGCGTGGCCCCGGAGGAGCACCCAGTGCTGCTGACCGAGGCCCCCCTGAACCCCAAGGCCAACAGAGAGAAGATGACTCAGGTGAGGCTCGGCCGACGCCCGTGCTCCTCCCGTCCTTTCCCCAGTCATTTTCTGCCCGGCTTGATTCTGACATTAG
+
AAAAAFFBF4FFGGGGGGGGFFEGHFFGCEGHHHHHFFHHHGFFGEGHHECEEEE0EGFBGBFCCFAFHGFGCE?EEEEGHHGBGFGGGGDEECFGEEGC<@CCEECGGGGFFHF<DCEGF1GHHHF<CGCCCGGCAC@<@C/CGED::DEEACEGFGGFF/EFFGBFFBFBBF9BFFGGGGFFBB..@B?BB;B;9A.A/:BFFFDF.ADFF///9BA/FFFBBBFFFFFFF=BBB?.BFBBBFFFFFB/
@M05620:45:000000000-G6HP7:1:1101:19808:2331 1:N:0:145
CATCCTGACCCTGAAGTACCCCATTGAGCATGGCATCGTCACCAACTGGGACGACATGGAGAAGATCTGGCACCACACCTTCTACAACGAGCTGCGCGTGGCCCCGGAGGAGCACCCAGTGCTGCTGACCGAGGCCCCCCTGAACCCCAAGGCCAACAGAGAGAAGATGACTCAGGTGAGGCTCGGCCGACGCCCGTGCTCCTCCCGTCCTTTCCCCAGTCATTTTCTGCCCGGCTTGATTTCTGACATTT
+
ABBBBFFFFFFFGGGGGGGGGGGHHHHHHHHHHHFHHGHHHGHHHGHHHHHHGGGGGHHHHHHHHHHHHHHHHGHHHGGHHHHHHHHHGGGGGHHGGGGGGFHHGGGGGGGGHHHHGGHGHHHHHHHHHHGGGGGGGGGGGGGHHHGGGGHGHHGGGGGGGGGGGGGGGGGGGGGGGGGGGGGGFFFFFFFFFFFFBFFFFFFFFFFFFFFFFFFFFFDFFFFFFFFFFFFFDFFFFFAFFFFFFBFFBF/
@M05620:45:000000000-G6HP7:1:1101:19802:2350 1:N:0:145
CATCCTGACCCTGAAGTACCCCATTGAGCATGGCATCGTCACCAACTGGGACGACATGGAGAAGATCTGGCACCACACCTTCTACAACGAGCTGCGCGTGGCCCCGGAGGAGCACCCAGTGCTGCTGACCGAGGCCCCCCTGAACCCCAAGGCCAACAGAGAGAAGATGACTCAGGTGAGGCTCGGCCGACGCCCGTGCTCCTCCCGTCCTTTCCCCAGTCATTTTCTGCCCGGCTTGATTTCTGACATTA
+
BCCCCFFFFFFFGGGGGGGGGGGHHHHHHHHHHHHHHGHHHGHGHGHHHHHHGGGGGHHHHHHHHHHHHHHHHGHHHGGHHHHHHHHHGGGGGHHGGGGGGGHHGGGGGGGGHHHHGGHHHHHHHHHHHHGGGGGGGGGGGGHHHHGGGGHGHHGGGGGGGGGGGGGGGGGGGGGGGGGGGGGGFFFFFFFFFFFF@DFFFFFFFFFFFFFFFFFFFFFFFEFFFFFFFFFFDFFFFFAFFFFFFBFFFF0
@M05620:45:000000000-G6HP7:1:1101:11794:2360 1:N:0:145
TACCTGTACTGGGGAAGCATTTGAATATCCCCCCATGGTGATGGGGACGGAGAACTGCTCCATAAACACAGGCAACGTGCCTAACTTTCCCGGGAAGATGAAGTCAAAGAGCGACCACAGCTCTAGGTTATTTTTGCATCGGTGAGCCAGACAGAATGATCCGATGAGGGGTGCGAAACTATTTGAGGAAAGGAAGCACCTTTTTATTAAATTTACCTTTTATCAATCGCCATTCCTACCCTAAAGATCGG
+
AB3AAFFFFFFFG?GGGGGGGFGBEGHHHHGGGEGHFHGGGFFFEDFEGGGGEHHGHGHHGFDGHHHFHGFHGHHHGHACEEDHHGHGFHHEEGEEEFGHEFF?FGGHHHGHGGGGCHCGGGHHBGHFDGHHFHGCHFFHGGDGF<GHHHGGHFHHHHGDFFCDACDHHGGA:ACC-9BGGFGGGCCF:BBFA/9CACFGFGFBFAFFFB9BFB/B/:FFBFFF//;BAAD.EFFBFFFAABF9//;FFED
@M05620:45:000000000-G6HP7:1:1101:11787:2377 1:N:0:145
TACCTGTACTGGGGAAGCATTTGAATATCCCCCCATGGTGATGGGGACGGAGAACTGCTCCATAAACACAGGCAACGTGCCTAACTTTCCCGGGAAGATGAAGTCAAAGAGCGACCACAGCTCTAGGTTATTTTTGCATCGGTGAGCCAGACAGAATGATCCGATGAGGGGTGCGAAACTATTTGAGGAAAGGAAGCACCTTTTTATTAAATTTACCTTTTATCAATCGCCATTCCTACCCTAAAGATCGG
+
BCABCFFFFFFFGGGGGGGGGGHHHHHHHHHGGGGHHHHHHHHHHGGGGGGGGHHHHHHHHHHHHHHHHHHHGHHHGHHHHHHHHHHHHHHGGGGGGHHHHHHHHHHHHHHHGGGGGHHHHHHHHHHHHHHHHHHGHHHHGGGGGHHHHHHGHHHHHHHHHHHGGGHHHGGGGGGGGGGGGFGGGGGGFGGGGFGGGFGGGGGGGGGGFFFFFFFFFFFFFFFFFFFFFFFFFFFFFFFFFFFFFFFFFFD
@M05620:45:000000000-G6HP7:1:1101:12182:2396 1:N:0:145
TACCTGTACTGGGGAAGCATTTGAATATCCCCCCATGGTGATGGGGACGGAGAACTGCTCCATAAACACAGGCAACGTGCCTAACTTTCCCGGGAAGATGAAGTCAAAGAGCGACCACAGCTCTTCGGAGGTTATTTTGCATCGGTGAGCCAGACAGAATGATCCGATGAGGGGTGCGAAACTATTTGAGGAAAGGAAGCACCTTTTTATTAAATTTACCTTTTAGCAATCGCCATTCCTACCCTAAAGAT
+
BBBBBFFFFFFFGGGGGGGGGGHHHHHHHHHGGGGHHGGHHHHHHGGGGGGGGHHHHHHHGHHHHHHHHHHHGHHHGHHHHHHHHHHHHHHGGGGGDGHHHHHHHHHHHHGHGGGGGHHHHHHHHHHGDGG?GHHHHHFHFHHGGGGFHGHHHHGHHHHHHHHHHHGGGHGFGGDFGGFGGGGGGGGGGGGFFFGGGGGGGGFFFFFFFFFFFFFFFFFFFFFFFBFFFFFFFFFEFFFFFFFFFFFFFFF
@M05620:45:000000000-G6HP7:1:1101:16785:2492 1:N:0:145
AGATTACTGCAACAGTTCCCCCTGGACCTGGAAAAGTTTCTTGCCTGGCTTACAGAAGCTGAAACAACTGCCAATGTCCTACAGGATGCTACCCGTAAGGAAAGGCTCCTAGAAGACTCCAAGGGAGTAAAAGAGCTGATGAAACAATGGCAAGTAAGTCAGGCATTTCCGCTTTAGCACTCTTGTGGATCCAATTGAACAATTCTCAGCATTTGTACTTGTAACTGACAAGCCAGGGACAAAACAAAGAT
+
AAABCFFFFFFFGGGGGGGGGGGGHHHHHHHHHHHHHHHHHHHHHHHHHHHHHHHHHHHHHHHHHHHHHHHHGHHHHHHHHHHHHHHHHHHHHHGEGGHHHHHHHHHHGHHHHHHGHHHHHHHGGHGGHHHHHGHHHHHHHHHHHHHHHHHHHGHHHHHHHHHHHHHHHHGGGGGHHHHHHHHHHGHGGHHHHHHHHGHHGHHHHHHHHHGHHHHHHHHHHGHGHHHHGHHHHGGGGGFEGGGGGGGGGGF
@M05620:45:000000000-G6HP7:1:1101:16804:2493 1:N:0:145
AGATTACTGCAACAGTTCCCCCTGGACCTGGAAAAGTTTCTTGCCTGGCTTACAGAAGCTGAAACACCTGCCAATGTCCTACAGGATGCTACCCGTAAGGAAAGGCTCCTAGAAGACTCCAAGGGAGTAAAAGAGCTGATGAAACAATGGCAAGTAAGTCAGGCATTTCCGCTTTAGCACTCTTGTGGATCCAATTGAACAATTCTCAGCATTTGTACTTGTAACTGACAAGCCAGGGACAAAACAAAGAT
+
1>>1A@DB3111AF1ABGF1A1AAC0FAAEF01AFG1AGDDGH1ABGAFGFFGHD1AF1AEGBGHH0BAEACGFFFE2AB21FF00B@GDD@>>EE/EEGHHGHHE1F>1@FGHF>BBF1B1>EE/?/<F2>G/EBGH1FDHDFD0?F<GHFHGF2FG@>2F<0/F<G<DAAAAEFHH1F1<FGHHF.FF10=GG0DGHEHHF0=GGF0C0CCCGHCBCCCG00:;G0;G0::AFF.9CE?F9CF?EF/9;
@M05620:45:000000000-G6HP7:1:1101:16793:2511 1:N:0:145
AGATTACTGCAACAGTTCCCCCTGGACCTGGAAAAGTTTCTTGCCTGGCTTACAGAAGCTGAAACAACTGCCAATGTCCTACAGGATGCTACCCGTAAGGAAAGGCTCCTAGAAGACTCCAAGGGAGTAAAAGAGCTGATGAAACAATGGCAAGTAAGTCAGGCATTTCCGCTTTAGCACTCTTGTGGATCCAATTGAACAATTCTCAGCATTTGTACTTGTAACTGACAAGCCAGGGACAAAACAAAGAT
+
?AAABFFFFFFFFGGGGGGFGFGGGFHHHHHHGHHHGHHHHHHHGHGHHHHHHHFFHHHHHHFHHHHHFHHHHHHHHHHHHHHHGEHHHHHHHHGFCGHHHHGGGFCGFGHHHHHGHHHGHFDFGEEECGEFGEGHHHBHGGFHHFGHFHHHHGGHHHGFFHFHHGHHHHGGGGGGGHFHHHHHHHF.DGGCDHHBGHHFHHBDGHHD<GBGFHGHFBCC:CGCGGHEFGCCCEGFE?EEEGFGGGGG9C9
@M05620:45:000000000-G6HP7:1:1101:20955:2513 1:N:0:145
TACCTGTACTGGGGAAGCATTTGAATATCCCCCCATGGTGATGGGGACGGAGAACTGCTCCATAAACACAGGCAACGTGCCTAACTTTCCCGGGAAGATGAAGTCAAAGAGCGACCACAGCTCTAGGTTATTTTTGCATCGGTGAGCCAGACAGAATGATCCGATGAGGGGTGCGAAACTATTTGAGGAAAGGAAGCACCTTTTTATTAAATTTACTTTTTAGCAATCGCCATTCTTACCTAAAGATCGGA
+
CCCCCFFFFFFFGGGGGGGGGGHHHHHHHHHGGGGHHHHHHHHHHGGGGGGGGHHHHHHHHHHHHHHHHHHHGHHHGHHHHHHHHHHHHHHGGGGGGHHHHHHHHHHHHHHHGGGGGHHHHHHH2>G222DHH2G/11?FDA/?.GC<000.000>10GH00<<.=G0G.A.;.A.--90C0;0009CF//C.;/C.B/E/00;F.FGF//:99///////.//;///:.;../9/B/B/9:/:/;//A..
@M05620:45:000000000-G6HP7:1:1101:19999:2590 1:N:0:145
AGATTACTGCAACAGTTCCCCCTGGACCTGGAAAAGTTTCTTGCCTGGCTTACAGAAGCTGAAACAACTGCCAATGTCCTACAGGATGCTACCCGTAAGGAAAGGCTCCTAGAAGACTCCAAGGGAGTAAAAGAGCTGATGAAACAATGGCAAGTAAGTCAGGCATTTCCGCTTTAGCACTCTTGTGGATCCAATTGAACAATTCTCAGCATTTGTACTTGTAACTGACAAGCCAGGGACAAAACAAAGAT
+
>A>AAFFFFFDFGGGGGGGGGGGFHGHHHHHHHHHHFGHHHHHHHHHGHHHHHHHHHHHHHHHHHHHHHHHHHHHFHFHHHHGHHHHHHHHHHHGGGGHHGHGFHHHHGHHHHHHHHHHHHGHGGFGEHHHHHFHHHHBGHHHHGHHHGGHGHGHHHHHGHHHGHHHHFHGGGGGGHHGHHHHHHHHGHHHHGFGGHFHGG<GHHHHFHHHHHHHCCGHHHGHGHHHHGHHHHGFGFGGGGAFGGGGGGGG
@M05620:45:000000000-G6HP7:1:1101:11378:2591 1:N:0:145
ATCTCTATCTCCTAAAAACCTGTTTAGATTTGGAGATAGACCTTCAGGTTTTTCATCATTTTCTGCATGAATTATACATTGACCACGTTCCAGCGTGGTCAGTTTGCAGCATTCTGTTATTTTGTTTGACAGAGTGTCTTGTTGAGAACATATGTAGGACATGATTTTTTCCTGCAACAGGGAAAATAAAGTATAAGTTTTAAAGATTTATTCTTTAATAAAGGATCTCAAAGCCAGCTTTAGAAAAAGGA
+
BCCBCFFFFFFFGGGGGGGGGGHHHHHHHHHHHHHHHHHGHHHHHHHHHHHGGHHHHHHHHIHHIHHHHHHHHHHHHHHHHHHHHHGGHHHHHHGGGGHHHHHHHHHHHHHHHHHHHHHHHHHHHHHHHHHHHHHHHHHHHHHHHHHHHHHHHHHHHHHHHHHHHHHHHGHHHHHHHHHHHGGHHHHHHHHHHHHHHHHHHHHHHHHHHHHHHHHHHHHHHGHHHHHHHHHGHHHHHGHHHHHHHHGHGGH
@M05620:45:000000000-G6HP7:1:1101:11383:2612 1:N:0:145
ATCTCTATCTCCTAAAAACCTGTTTAGATTTGGAGATAGACCTTCAGGTTTTTCATCATTTTCTGCATGAATTATACATTGACCACGTTCCAGCGTGGTCAGTTTGCAGCATTCTGTTATTTTGTTTGACAGAGTGTCTTGTTGAGAACATATGTAGGACATGATTTTTTCCTGCAACAGGGAAAATAAAGTATAAGTTTTAAAGATTTATTCTTTAATAAAGGATCTCAAAGCCAGCTTTAGAAAAAGGA
+
ACCBBFFFFFFFGGGGGGGGGGHHHHHHHHHHHGHHHHGHHHHHHHHFHHHGGHHHHHHHHHHHFHHHHHHHHHHHHHHHHHHHHHGHHHHHHHGGGGHHHHHHHHHHHHHHHHHHHHHHHHHHHHHHHHHHHHHHHHHHHHHHHHHHHGHHHHHHHHHHHHGHHHHHHGHHHHHHHHHHHAEFGFGHHHHHHHHHHHGHHHHHHHHHHHHHHHHHHFHHHHHGHHHHHHHGFHHHHGHHHHHHHHHHGGH
@M05620:45:000000000-G6HP7:1:1101:16600:2634 1:N:0:145
TACCTGTACTGGGGAAGCATTTGAATATCCCCCCATGGTGATGGGGACGGAGAACTGCTCCATAAACACAGGCAACGTGCCTAACTTTCCCGGGAAGATGAAGTCAAAGAGCGACCACAGCTCTTCGGAGGTTATTTTGCATCGGTGAGCCAGACAGAATGATCCGATGAGGGGTGCGAAACTATTTGAGGAAAGGAAGCACCTTTTTATTAAATTTACCTTTTAGCAATCGCCATTCCTACCCTAAAGAT
+
CCCCCFFFFFFFGGGGGGGGGGHHHHHHHHHGGGGHHHGHHHHHHGGGGGGGGHHHHHHHHHHHHHHHHHHHGHHHGHHHHHHHHHHHHHHGGGEGGHHHGHHHHHHHHHHGGGGGGHHHHHHHHHHGGGGCGHHHHHHGGHHGGEFAFGHHHHGHHHHHHHHHHHGEEHHHGGEEFGDGGGGGGGGGGGFBFFGGFFGGGGFFFFFFFFFFFFFFFFFFFFFFFFFFFFFFEFFFFFFFFFFFFFFFFFF
@M05620:45:000000000-G6HP7:1:1101:19348:2751 1:N:0:145
AAACCAAGCAGACACGTCTGAACTCCAGTCACGCACTACAATCTCGTATGCCGTCTTCTGCTTGAAAAAAAAAAAAATGTATAAAATTCACGGGATGATGACGTCAACGAGAGAAAAAAGATTTTGGGGCATAATTTGAATAGGTGAGGGCACATGAATCATCGCATGCGGGGAGAGAAATTATCTGAGGTAAGGTGGAAACTTTCAAACAACTTTCCATTCAAGTAATCAGCCTTGTTATACTAAAGTTT
+
BBBBBBBFBFFFGGGGGGGGGFHHHHHHHHHHGHGGGHHHHHGHHHGGHHHHGEFHGHHHHHHHFHHHHGGGGGE//B344B4443B3443//////2B?22/??//2/////?11<0//.11111<.-.-/00DDG00<=000<0=.....:/00;00000</....09-----...////9;/////.;;///9/9./;F////////..;//B/9///9////////////.////////////////
@M05620:45:000000000-G6HP7:1:1101:17391:2777 1:N:0:145
TACCTGTACTGGGGAAGCATTTGAATATCCCCCCATGGTGATGGGGACGGAGAACTGCTCCATAAACACAGGCAACGTGCCTAACTTTCCCGGGAAGATGAAGTCAAAGAGCGACCACAGCTCTTCGGAGGTTATTTTGCATCGGTGAGCCAGACAGAATGATCCGATGAGGGGTGCGAAACTATTTGAGGAAAGGAAGCACCTTTTTATTAAATTTACCTTTTAGCAATCGCCATTCCTACCCTAAAGAT
+
CCBCCFFFFFFFGGGGGGGGGGHHHHHHHHHGGGGHHHFHHHHHHGGGGGGGGHHHHHHHHHHHHHHHHHHHGHHHGHHHHHHHHHHHHHHGGGGGGHHHHHHHHHHHHHHHGGGGGHHHHHHGHHHGGGGCHHHHHHHHGHHGGFGGGHHHHGGHHHHHHHHHHHCEFHHGGGCEGGDDGGGGGGGHGGGFGGGGGGGGGGFFFFFFFFFFFFFFFFFFHFFFFFFFFFFFFFDFFFFFFFFFFFFFFFB
@M05620:45:000000000-G6HP7:1:1101:17720:2779 1:N:0:145
CATCCTGACCCTGAAGTACCCGGCTTGATTTCTGACATTAGATCGGAAGAGCACACGTCTGAACTCCAGTCACGCACTACAATCTCGTATGCCGTCTTCTGCTTGAAAAAAAAAAAAAACAATTAAAACATAAACATCCCCAACTCTATATCCACACGCAAAACACTTACACCACATCAAAGTCCCTAACACACAAGACTAACACCATCCTGTCGCAACACAATATCTCACCGTCCTCACTACAACATCAC
+
CCCCCFFFFFFFGGGGGGGGGGGGGGGHGHHHHGDHHHHGGGGHHGGGGHHHHHGHGGHHGHHHHHHHHHHHHGGEGGHHHHH3FGHFGHHHHGGGHGGHHHHHHHGFHHGGGC?>/>//?/111<111.1<1111110>./../<0000000000.-----;.:.000900/...0000000;0000//00.....//9000:9..09.00;0..-.-.9..00;00000.....:00.09/00;./000
@M05620:45:000000000-G6HP7:1:1101:13288:2842 1:N:0:145
TACCTGTACTGGGGAAGCATTTGAATATCCCCCCATGGTGATGGGGACGGAGAACTGCTCCATAAACACAGGCAACGTGCCTAACTTTCCCGGGAAGATGAAGTCAAAGAGCGACCACAGCTCTTCGGAGGTTATTTTGCATCGGTGAGCCAGACAGAATGATCCGATGAGGGGTGCGAAACTATTTGAGGAAAGGAAGCACCTTTTTATTAAATTTACCTTTTAGCAATCGCCATTCCTACCCTAAAGAT
+
BBABCFFFFFFFGGGGGGGGGGHHHHHHHHHGGGGHHHGHHHHHHGGGGGGGGHHHHHHHHHHHHHHHHHHHGGHHGHHHHHHHHHHHHHHGGGGGGHHHHGHHHHHHHHHHGGGGGHHHHHHHHHHGGGGCHHHHHHHHGHHGGGGGHHHHHHGFHHHHHHHHHHFGGHHHGGCEGGEGGGGGGGGGGGGGGGGGGGGGGGFFFFFFFFFFFFFFFFFFFFFFFFFFFFFFFFFFFFFFFFFFFFFFFFF
@M05620:45:000000000-G6HP7:1:1101:10510:2880 1:N:0:145
ATCTCTATCTCCTAAAAACCTGTTTAGATTTGGAGATAGACCTTCAGGTTTTTCATCATTTTCTGCATGAATTATACATTGACCACGTTCCAGCGTGGTCAGTTTGCAGCATTCTGTTATTTTGTTTGACAGAGTGTCTTGTTGAGAACATATGTAGGACATGATTTTTTCCTGCAACAGGGAAAATAAAGTATAAGTTTTAAAGATTTATTCTTTAATAAAGGATCTCAAAGCCAGCTTTAGAAAAAGGA
+
BCCCCFFFFFFFGGGGGGGGGGHHHHHHHHHHHHHHHHHHHHHHHHHHHHHGGHHHHHIHIIHHHHHHHHHHHHHHHHHHHHHHHHGHHHHHHHGFGGHHHHHHHHHHHHHHHHHHHHHHHHHHHHHHHHGHHHHHHHHHHHHHHHGHHHHHHHHHHHHHHHHHHHHHHGGHHHGHHHHHHGGHHFGHHHHGHGHHHGHHHGHHHHHHHHHHHHHHHFHHHFHHHHHHHHHHHHHHHGHHHHHHGHGHGGH
@M05620:45:000000000-G6HP7:1:1101:13861:2889 1:N:0:145
TACCTGTACTGGGGAAGCATTTGAATATCCCCCCATGGTGATGGGGACGGAGAACTGCTCCATAAACACAGGCAACGTGCCTAACTTTCCCGGGAAGATGAAGTCAAAGAGCGACCACAGCTCTAGGTTATTTTTGCATCGGTGAGCCAGACAGAATGATCCGATGAGGGGTGCGAAACTATTTGAGGAAAGGAAGCACCTTTTTATTAAATTTACCTTTTAGCAATCGCCATTCCTACCCTAAAGATCGG
+
CCCCCFFFFFFFGGGGGGGGGGHHHHHHHHHGGGGHHHGHHHHHHGGGGGFGGHFHGFGHHFGHHHFHGHHGGHHGEGFHHFHEGGHFHHFGGGGEFFGFHEGFDGHFGEGG@@DDFHEFCFFGDGFHFBFHHHHFH1FBCA?/.>GH<0>F0FGB1DDDHFC.EDFHHGGD@.@DFDABFFGGF0CBFG/CAF/CEFFGGGGGG?FGFFBFFFFF0BFF0:9BFF09AEA?EFFBBFFFFFFFEFFFFFD
@M05620:45:000000000-G6HP7:1:1101:10498:2893 1:N:0:145
ATCTCTATCTCCTAAAAACCTGTTTAGATTTGGAGATAGACCTTCAGGTTTTTCATCATTTTCTGCATGAATTATACATTGACCACGTTCCAGCGTGGTCAGCTTGCAGCATTCTGTTATTTTGTTTGACAGAGTGTCTTGTTGAGAACATATGTAGGACATGATTTTTTCCTGCAACAGGGAAAATAAAGTATAAGTTTTAAAGATTTATTCTTTAATAAAGGATCTCAAAGCCAGCTTTAGAAAAAGGA
+
BCCCCFFFFFFFGGGGGGGGGGHHHHHHHHHHHHHHHHHHHHHHHHHHHHHGGHHHHHHHHHHHHHHHHHHHHHHHHHHHHHHHHHGHHHHHHHGGGGHHHH3FHHHHHHHHHHHHHHHHHHHHHHHHHHHHHFHHHHHHHHHHHGGHHHHHHHHHHGHHHHHHHHHHHGHHHHHHHHHHHGGHHHHHHGHHHHHHHHGHHHGHHHHHHHHHHGHHHFHHHHHGHHHHHHGGGHHHHGHHHHGFGFGG.DF
@M05620:45:000000000-G6HP7:1:1101:19811:2901 1:N:0:145
ATCTCTATCTCCTAAAAACCTGTTTAGATTTGGAGATAGACCTTCAGGTTTTTCATCATTTTCTGCATGAATTATACATTGACCACGTGGTCAGTTTGCAGCATTCTGTTATTTTGTTTGACAGAGTGTCTTGTTGAGAACATATGTAGGACATGATTTTTTCCTGCAACAGGGAAAATAAAGTATAAGTTTTAAAGATTTATTCTTTAATAAAGGATCTCAAAGCCAGCTTTAGAAAAAGGAAGAAAGGG
+
CCBBCFFFFFFFGGGGGGGGGGHHHHHHHHHHHGHHHGHHHHHHHHHHHHHGGHHHHIIHIHIHHHHHHGHHHHHHHHHHHGHHHHGHGGHHHHHHHHHHHHAGHHHHHHHHHHHHHHHHHHHHEHGHHHHHHHHHFHEHGHHHHHHGGGHHHHHHHHHHHGHHHHGGHHHHHGEHHHHHFHHHHHHHGGHHHHHHHHHHHHHHHHHHHHHHHGHHHHHHHGHHHHHHGCGHHFH0=0CHGGEGGHFGHHG
@M05620:45:000000000-G6HP7:1:1101:13877:2903 1:N:0:145
TACCTGTACTGGGGAAGCATTTGAATATCCCCCCATGGTGATGGGGACGGAGAACTGCTCCATAAACACAGGCAACGTGCCTAACTTTCCCGGGAAGATGAAGTCAAAGAGCGACCACAGCTCTAGGTTATTTTTTCACCGGTGAGCCAGACAGAATGATCCGATGAGGGGTGCGAAACTATTTGGGGAACGGAAGCACCTTTTTATTAAATTTACCTTTTAGCAACCGCCATTCCTACCCTAAAAATCGG
+
>AAABFFFFFFFF2FEEGGFGFGGHHHHHHHGGGGHHHGFHHFHFDGGGGEEEFEG3BDBGFDGHBHHECH1?GHH/11BF4G3BFGDGHFFGGG//0FFHE34BFGF?B0F>/>@/?/0/11>1>1@11@FHBF/011??C--<0>F000<//CC000DD0..<.0CGECD-ABG@B?09;CBB0.9ED.99?.9./;.:/9BB.BBFF/;99/BB9BF/B//;/.;;@B-A9B//9;AAF..9//9B..
@M05620:45:000000000-G6HP7:1:1101:20959:2934 1:N:0:145
TACCTGTACTGGGGAAGCAATCGCCATTCCTACCCTAAAGATCGGAAGAGCACACGTCTGAACTCCAGTCACGCACTACAATCTCGTATGCCGTCTTCTGCTTGAAAAAAAAAAACCAGTTCAGCTGGGCTGCTTTCTTTGTGTAAGCAACGAGAAACCTGACAGAATCATTTTTTAACTAAATCCTCCTGAGTCATTCATGAGTTTTTAGCCTCCTTGCTTCTTCCCACAGACTCTCTACTCTCATGCCA
+
3AAAAFDFFFFFCAFECFG4BGFFGAFFHHFHHCGH2FHFDBFFGCEECE2BEGGGFHHEFFHFHHHH5FHHEFEGGHFEF53FHAE1F3@GEFCHGBEFFH3?GBBG0>EE/<C//<?1@F221FF0//0</1?FF1=F1>001=1>1F<-CD?FBHG/.//<0//0<;00<00-=0;00000;CF0/;/090;;FBF0090000;99C/0:999;//;9/;:///./9A./;9BFFE///9/BF///99
@M05620:45:000000000-G6HP7:1:1101:9063:3054 1:N:0:145
TACCTGTACTGGGGAAGAGTGTAGCAATCGCCATTCCTACCCTAAAGATCGGAAGAGCACACGTCTGAACTCCAGTCACGCACTACAATCTCGTATGCCGTCTTCTGCTTGAAAAAAAAAAAAAAAACAACATAAATAAGATCTATGTTGAAACATATTTATAACCAAAAGTCCACGATAAACTAGATAAAAGAGAGATAATACAAAAAGTTATGTACAGAGAAAGTAAATGTATGATAATCATACAAACA
+
CCCCCFFFFFFFGGGGGGGGGGHHHHHHHGGGEFHHHHHHHHHHHHHHHHHGGGEGHHHHHHGHHHGHHHHHHHHHHHHGHGGGHHHHGCHHHGGHHHHGGGHGHHHGHHHHHHHGGEFGG><//><<<.../0<=00000000<0=000;000/0000;000000:.../09000.-9..000;00000;00.//..000000000...000000000;0//00000000000000000900000090..
@M05620:45:000000000-G6HP7:1:1101:11956:3056 1:N:0:145
ATCTCTATCTCCTAAAAACCTGTTTAGATTTGGAGATAGACCTTCAGGTTTTTCATCATTTTCTGCATGAATTATACATTGACCACGTGGTCAGTTTGCAGCATTCTGTTATTTTGTTTGACAGAGTGTCTTGTTGAGAACATATGTAGGACATGATTTTTTCCTGCAACAGGGAAAATAAAGTATAAGTTTTAAAGATTTATTCTTTAATAAAGGATCTCAAAGCCAGCTTTAGAAAAAGGAAGAAAGGG
+
ABABBFFFFFFFGGGGGGGGGGHHHHHHHHHHHFHGHHHHHHHHHHHHHHHGGHHHHHHHHHHHHHHHHGHHHHHHHHHHHGGGHHGHGGHHHHHHHHHHHHHHHHHHHHHHHHHHHHHHHHHHFHHHHHHHHHHHHHGHHHHHGGFBGHHHHHHFHHHHHGHHHHFHHHHHHGGHHHGHGHHGHHHHGFHHHHHHGGHHHHGGHHHHHHHGGFHHFHHHHGGHFECGGEHHHHFFGFHHFGHGHHFCGHG
@M05620:45:000000000-G6HP7:1:1101:11935:3069 1:N:0:145
ATCTCTATCTCCTAAAAACCTGTTTAGATTTGGAGATAGACCTTCAGGTTTTTCATCATTTTCTGCATGAATTATACATTGACCACGTGGTCAGTTTGCAGCATTCTGTTATTTTGTTTGACAGAGTGTCTTGTTGAGAACATATGTAGGACATGATTTTTTCCTGCAACAGGGAAAATAAAGTATAAGTTTTAAAGATTTATTCTTTAATAAAGGATCTCAAAGCCAGCTTTAGAAAAAGGAAGAAAGGG
+
1AAAAFFFFFFFGG1GFGGGGGHHHAGFHHHHHHGGHHFBGFHHHHHBGHHGGHFGHHFHHHHHHGHHHF1GFFEDGDHHHGHHHGCFHGHHFFHFFGGGBG0FHHHHHHHHHHHHHHHGHFFHBGFFHHHHHHHHFGEGB0BBFGF2FGGFHHHHHHHHHGHHHHHFHHCFHGF0FCF@<F@@FHGHDGHHH<?1FFGHHHHHHHHHFDGHHFGH0FGHHE0<DGGHHEHHFGG0DDGFECBGGGFHHHG
@M05620:45:000000000-G6HP7:1:1101:11959:3076 1:N:0:145
ATCTCTATCTCCTAAAAACCTGTTTAGATTTGGAGATAGACCTTCAGGTTTTTCATCATTTTCTGCATGAATTATACATTGACCACGTGGTCAGTTTGCAGCATTCTGTTATTTTGTTTGACAGAGTGTCTTGTTGAGAACATATGTAGGACATGATTTTTTCCTGCAACAGGGAAAATAAAGTATAAGTTTTAAAGATTTATTCTTTAATAAAGGATCTCAAAGCCAGCTTTAGAAAAAGGAAGAAAGGG
+
BCBCCFFFFFFFGGGGGGGGGGHHHHHHHHHHHHHHHHHHHHHHHHHHHHHGGHHHHIHHHHIHIHHHHHHHHHHHHHHHHHHHHHGGHGHHHHHHHHHHHHHHHHHHHHHHHHHHHHHHHHHHHHHHHHHHHHHHHHHFFHHHHHHHHHHHHHHHHHHHHGHHHHHGHHGHHGGHHHHHHHHHHHHHHHHHHHHHHHHHHHHHHHHHHGHHHHHHHHHHHGGHHHHGHEHHHHHHHHHHGGHHHGHHHHG
@M05620:45:000000000-G6HP7:1:1101:10214:3107 1:N:0:145
CATCCTGACCCTGAAGTACCCCGGCTTGATTTCTGACATTAGATCGGAAGAGCACACGTCTGAACTCCAGTCACGCACTACAATCTCGTATGCCGTCTTCTGCTTGAAAAAAAAAAAAAGTCAGCTGGGCGGAGTTCTTTGTGTAAGCAATGCGACGGCTGTAATAAGCATTTTTTAAATAGGTCCTGATGAGTCAGTCATGAGTATTTATTCGTCTATCTTCTTTTTAAAGACTCTCTATAGTAATGTCA
+
ABBBBFFFFFFFGGGGGGGGGGGGGGGGHHHHHGHFHHHHFHGHHHGGEE1GHHHFHGHHHGHGGFGHBGGHHGGHGGGHHHFHEDGGGEHHGGFE@EGFHHFHHHHH3GHGGCGB/>//<11?11<0..-<--</00;GGH//00000/00/:.--9A9A.00009000;0;;B;.///////;99B9BB/;;//;;//B/;/9/;;B///99/...99B99/9/9/./;//;9/:B/////9/9/////
@M05620:45:000000000-G6HP7:1:1101:12925:3115 1:N:0:145
TACCTGTACTGGGGAAGCATTTGAATATCCCCCCATGGTGATGGGGACGGAGAACTGCTCCATAAACACAGGCAACGTGCCTAACTTTCCCGGGAAGATGAAGTCAAAGAGCGACCACAGCTCTCGGAGGTTATTTTGCATCGGTGAGCCAGACAGAATGATCCGATGAGGGGTGCGAAACTATTTGAGGAAAGGAAGCACCTTTTTATTAAATTTACCTTTTAGCAATCGCCATTCCTACCCTAAAGATC
+
BBBBAFFFFFFFGGGCGGGGGGHHHHHHHHHGGGGHHHGGEHHGHGGGGGGGGHHHHHHHHHHHHFHHHHHHGHHHGHHHHHHHHHHHHHHGGGCGGHHHGHHHHHHHFGHHGGGGGHHGHHHHHGGGGGCHHHHHHHHGHHGGGGGHHGHHHGHHHFHHHHHHHDFGHHHGGGGGGFGGGFGGGGGFEG;FFGGFFGEGGFFFFFFFFFFFFFFFFFFFFFFFFEFFFBEEFFFFFFFFFFFFFFFFFF:
@M05620:45:000000000-G6HP7:1:1101:12924:3136 1:N:0:145
TACCTGTACTGGGGAAGCATTTGAATATCCCCCCATGGTGATGGGGACGGAGAACTGCTCCATAAACACAGGCAACGTGCCTAACTTTCCCGGGAAGATGAAGTCAAAGAGCGACCACAGCTCTCGGAGGTTATTTTGCATCGGTGAGCCAGACAGAATGATCCGATGAGGGGTGCGAAACTATTTGAGGAAAGGAAGCACCTTTTTATTAAATTTACCTTTTAGCAATCGCCATTCCTACCCTAAAGATC
+
CCCCCFFFFFFFGGGGEGGGGGHHHHHGHHHGGGGHHHFGHHHGFGGGGGGGGHHHHHHHHHHHGHHGHGHHGHHEGHHHHGHHHHHHHHHGGGGGGHHHFHHGHHHGHHGHGGGGGHHHHHHHHGGGGGDHHHHHHHGHHHGGGGGHHHHFHGHHHHHHHHHHGGGGHHHGGACGCDAFGGGGGGGGFGFGGFGGGGGBFEFFFFFFFFFFFFFFFFFFFFFFFFFFFFFFFFFFFFFFFFFFFFFFFFF
@M05620:45:000000000-G6HP7:1:1101:13684:3148 1:N:0:145
TACCTGTACTGGGGAAGCATTTGACTCTTTCCCTACACGACGCCATTCCTACCCTAAAGATCGGAAGAGCACACGTCTGAACTCCAGTCACGCACTACAATCTCGTATGCCGTCTTCTGCTTGAAAAAAAAAAAAAACAATCAAAAACCTAACCCATTTCATCCCGTGCTCCATACTCACTCACCACCACTATACTCTTCACCATCAAGCAACCGACCCGACACACAACAAATAATACAGAATCTAATTAA
+
CCBBBFFFFFFFGGFEGGGGGGHEHHHHHHHHHHHHHHGFGGGGGGHHHGHHHHHHGHHHHHGGEFEGHHHHHHGHHHGHGHHHHHHHHHHGHGGGHHHHHFHHHFGHHHHGFGHGFGHHHHHCFGGHGGGD?><--..<0/<000<.:////.../0:0;:00......00/00/00;/00//.0....//0000//;//9///////;//..--------9-:..;..../////9/////////9//;
@M05620:45:000000000-G6HP7:1:1101:15721:3171 1:N:0:145
TACCTGTACTGGGGAAGAGTGTAGCAATCGCCATTCCTACCCTAAAGATCGGAAGAGCACACGTCTGAACTCCAGTCACGCACTACAATCTCGTATGCCGTCTTCTGCTTGAAAAAAAAAACAGCTTTGCGGCTTTCTTTGTGTAAGCAACGAGAAACCTGAAAGAAGCATTTTTTAACTAAGTCCTGCTTAGTCATTCATGAGTTTTCAGCCGCCTTGCTTCTTCTCACAGACTCTCTACTCTCATTCCA
+
ABABBFFFFFFFGGGGGGFFFFGGHHHHHGGGGFHHHHHHFHHGHHGHHHGGGG1GHHHHHHGHHGGHFHHHHHHGHHHGHGGGHHHFH3GHHGGHHGHGFEGFHHGHHHGFGFGGEGGC/??20@22<2/<<//?1D11<10<<11>=00-<A.<C<<GGB000::CHHFFH0;:=C0009;9CBF0//09C;F00;CBF0000;000;90/-99AD;/:BFEF/B/BBF//;9/BFF//9B9//;/9:9
@M05620:45:000000000-G6HP7:1:1101:15742:3189 1:N:0:145
TACCTGTACTGGGGAAGCAATCGCCATTCCTACCCTAAAGATCGGAAGAGCACACGTCTGAACTCCAGTCACGCACTACAATCTCGTATGCCGTCTTCTGCTTGAAAAAAAAAAAAACAACATATAATTCTATAGATACCTCAATTAATCTTGCACGATACTCTTGGTGGTAAGTATCACTGTCAAAAACTTAATACATACACAGCAGCTTATTTTAGATCAAAATCAGAACGAATAAAATGATAAATAAT
+
AAABAFFFFFFFGGFEGGGGGGGGGGDGHHHHHHHHFFHGGHHGGAFGFGGCGHHGHHHFGHHHFHHGGHHHFHGGGHHHHH3BFFFGHHHHGGGHGGHHFGHEFCHHHGGGG<</>/////0111111?1111111111111111<111000000....-0000000...00000000000000000..00000000000000.;/./90000900/0000000000000/..999000000;0000000
@M05620:45:000000000-G6HP7:1:1101:15537:3194 1:N:0:145
ATCTCTATCTCCTAAAAACCTGTTTAGATTTGGAGATAGACCTTCAGGTTTTTCATCATTTTCTGCATGAATTATACATTGACCACGTGGTCAGTTTGCAGCATTCTGTTATTTTGTTTGACAGAGTGTCTTGTTGAGAACATATGTAGGACATGATTTTTTCCTGCAACAGGGAAAATAAAGTATAAGTTTTAAAGATTTATTCTTTAATAAAGGATCTCAAAGCCAGCTTTAGAAAAAGGAAGAAAGGG
+
BBCBCFFFFFFFGGGGGGGGGGHHHHHHHHHHHGHFHHHHHHHHHHHGHHHGGHHHHFHHHHHHIHHHHHHHHHHHHHHHHGHHHHGHHGHHHHGHHHHHHHHHHHHHHHHHHHHHHHHHGGHHFHHHHHHHHHHHHHGHHFGHHFFFHHHHHHHGHHHHHGHHHHGHHHHHHGGFFGGHHHGFHHHHHHHHHHHHHGHHHHHHHHHHHHGHGHHHGHHHHGGHHGHHHEHHHHHGHFCFDGHHFFHGHGG
@M05620:45:000000000-G6HP7:1:1101:21364:3194 1:N:0:145
TACCTGTACTGGGGAAGCATTTGAATATCCCCCCATGGTGATGGGGACGGAGAACTGCTCCATAAACACAGGCAACGTGCCTAACTTTCCCGGGAAGATGAAGTCAAAGAGCGACCACAGCTCTAGGTTATTTTTGCATCGGTGAGCCAGACAGAATGATCCGATGAGGGGTGCGAAACTATTTGAGGAAAGGCCGCACCTTTTTATTCAATTTACCTTTTAGCAATCCCATTCCTACCCTACAGATCGGA
+
A?1AAFFFFBB@GEFCEA11AADFFGHHHBAAAEEHBHGAG2AB///EGGGEAHHFDBBGFHH2GFHFF/BAF/GHC>?/E11FGEF2D1FEEEEEABGG>1<2BFDGHFBFECGGCC/FG<1>1@G1>1<@FD<@G11F/E<<>0FGH00<00FGD<<0<0CC.CGCH?-=:.A.---09;C0F0:/;;FF...;@??-9/B/9-/B/99BFB9BF/9F/B//9///-;/9B/FB9/9-;--/9///;-9
@M05620:45:000000000-G6HP7:1:1101:15079:3195 1:N:0:145
TACCTGTACTGGGGAAGCATTTGAATATCCCCCCATGGTGATGGGGACGGAGAACTGCTCCATAAACACAGGCAACGTGCCTAACTTTCCCGGGAAGATGAAGTCAAAGAGCGACCACAGCTCTCGGAGGTTATTTTGCATCGGTGAGCCAGACAGAATGATCCGATGAGGGGTGCGAAACTATTTGAGGAAAGGAAGCACCTTTTTATTAAATTTACCTTTTAGCAATCGCCATTCCTACCCTAAAGATC
+
CCBCCFFFFFFFGGGGGGGGGGHHHHHHHHHGGGGHHHHHHHHHHGGGGGGGGHHHHHHHHHHHHHHHHHHHGHHHGHHHHHHHHHHHHHHGGGGGGHHHHHHHHHHGHHHHGGGGGHHHHHHHHGGGGGCHHHHHHHHHHHGGGGGHHHHGHGHHHHHHHHHHHGGGHHHGGEEGGEGGGGGGGHHGGGCFFGGGGGGGGFFFFFFFFFFFFFFFHFFFFFFFFFFFFFFFFFEFFFFFFFFFFFFFFFF
@M05620:45:000000000-G6HP7:1:1101:16674:3195 1:N:0:145
AGATTACTGCAACAGTTCCCCCTGGACCTGGAAAAGTTTCTTGCCTGGCTTACAGAAGCTGAAACAACTGCCAATGTCCTACAGGATGCTACCCGTAAGGAAAGGCTCCTAGAAGACTCCAAGGGAGTAAAAGAGCTGATGAAACAATGGCAAGTAAGTCAGGCATTTCCGCTTTAGCACTCTTGTGGATCCAATTGAACAATTCTCAGCATTTGTACTTGTAACTGACAAGCCAGGGACAAAACAAAGAT
+
AAABCFFFFFFFGGGGGGGGGGGFHFHHHHHHHHHHGHHHHHHHHHHGHHHHHHHHHHHHHHHHHHHHHHHHHHHHHHHHHHHGHGHHHHHHHHGGGGHHHHHHHHHHGHHHHHHHHHHHHHHGGHGGHHHHHGHHHHHHHGHHHHHHHHHHHGHGHGHHHH2FHHHHHHGGGGGGHHHHHHHHHHHGHGHHHHHHHHHGHGHHHHGHHGHHHHHHHGHHHHFHHHHHHHHHHGFGGGGGGGGGGGFGGGC
@M05620:45:000000000-G6HP7:1:1101:15744:3208 1:N:0:145
TACCTGTACTGGGGAAGCAATCGCCATTCCTACCCTAAAGATCGGAAGAGCACACGTCTGAACTCCAGTCACGCACTACAATCTCGTATGCCGTCTTCTGCTTGAAAAAAAAAAAACTCCAAGGGAGTAAAATAGCTGATGAAACAATGGCAAGTAAGTCAGGCATTTCCGCTTTAGCACTCTTGAGGATCCAATTGAACAATTCTCAGCATTTTTCCTTGTACCTGACAAGCCAGTGACAAAACAAAGAT
+
AAAAAFFDFFFFGGGEEGGGGGGGGGGHHHHHHGHHHHFHFHHEGFGGFHHHHHHGFGGFFFGHHHHGHGHHGHCFGHHFH@3BGGGGFCGHEEEHGGHHHHHHGCFHFEFGGG/</<@2211?A/<A?1@D1<FDGG1<11><<FGH1/</CC<G000<DB/<<GGFFGGGGDCH0;CFEH0900:/99;FFBFFEGF00/99CBBFBFFGBF0;/9BC;;F/BB9B/B/.AFFABBFFB/...99.9/9
@M05620:45:000000000-G6HP7:1:1101:15549:3208 1:N:0:145
ATCTCTATCTCCTAAAAACCTGTTTAGATTTGGAGATAGACCTTCAGGTTTTTCATCATTTTCTGCATGAATTATACATTGACCACGTGGTCAGTTTGCAGCATTCTGTTATTTTGTTTGACAGAGTGTCTTGTTGAGAACATATGTAGGACATGATTTTTTCCTGCAACAGGGAAAATAAAGTATAAGTTTTAAAGATTTATTCTTTAATAAAGGATCTCAAAGCCAGCTTTAGAAAAAGGAAGAAAGGG
+
BBBBCFFFFFFFGGGGGGGGGGHHHHCGGHHHHHHHFFHHHHHHHHHHHHHGGHHHHHHHHHHHHHHHHHHHHHHHHHHHHHHHHHGHHGHHHHHHHHHGHHFHHHHHHHHHHHHHHGHHBFGHHGGHHHHHHHHHFHFHHGHHHHFGHGHHHHHHHHHHHGHHHHGEFHHHHGGHHHHHHHHGHHHHHGHHHHHHHHHHHHHHHHHHHFHHHFFFHHHHHEGHHGHGHGGHHHHBGHFHGGGHHHHGHHG
@M05620:45:000000000-G6HP7:1:1101:15078:3213 1:N:0:145
TACCTGTACTGGGGAAGCATTTGAATATCCCCCCATGGTGATGGGGACGGAGAACTGCTCCATAAACACAGGCAACGTGCCTAACTTTCCCGGGAAGATGAAGTCAAAGAGCGACCACAGCTCTCGGAGGTTATTTTGCATCGGTGAGCCAGACAGAATGATCCGATGAGGGGTGCGAAACTATTTGAGGAAAGGAAGCACCTTTTTATTAAATTTACCTTTTAGCAATCGCCATTCCTACCCTAAAGATC
+
ABABBFFFFFFFGGGEEFGGGGHHHHHHHHHGGGGHHHHGHHHHGGGGGGGGGHHHHHHHHHHHHHHHHHHHGHHHGHHHHHGHHHHHHHHGGGGGGHHHHHHHHHHHHHHGGGGGGHHHHHHHHGGGGGEHHHHHHHH1GHGGEGGHHHHHHGHHHHHHHHHHHGGGHHGDGDGGADFGGGGGGGGGGGFFGGGGGGGFGFFFFFFFFFFFFFFFFFFFFFFFFFFBFFEFFFFFFFFFF?FFFFFFFFF
@M05620:45:000000000-G6HP7:1:1101:21366:3214 1:N:0:145
TACCTGTACTGGGGAAGCATTTGAATATCCCCCCATGGTGATGGGGACGGAGAACTGCTCCATAAACACAGGCAACGTGCCTAACTTTCCCGGGAAGATGAAGTCAAAGAGCGACCACAGCTCTAGGTTATTTTTGCATCGGTGAGCCAGACAGAATGATCCGATGAGGGGTGCGAAACTATTTGAGGAAAGGAAGCACCTTTTTATTAAATTTACCTTTTAGCAATCCCATTCCTACCCTAAAGATCGGA
+
CCBCCFFFFFFFGGGGGGGGGGHHHHHHHHHGGGGHHHGHHHHHHGGGGGGGGHHHHHHHHHHHHHHHHHHHGHHHGHHHHHHHHHHHHHHGGGGGGHHHHHHHHHHHHHHHGGGGGHHHHHHHGHHGHHHHHHHGGHHHGGEGGHHHHHHGHHHHHHHHHHHGGGHHHGGEGGGDEGGGGGGGGFGGGGGGCBBFGGGGGGGGGGGGFFFFFFFFFFFFFFFFFFFFFFFFFFFFFF:FFFFFFFFFFFF
@M05620:45:000000000-G6HP7:1:1101:16672:3214 1:N:0:145
AGATTACTGCAACAGTTCCCCCTGGACCTGGAAAAGTTTCTTGCCTGGCTTACAGAAGCTGAAACAACTGCCAATGTCCTACAGGATGCTACCCGTAAGGAAAGGCTCCTAGAAGACTCCAAGGGAGTAAAAGAGCTGATGAAACAATGGCAAGTAAGTCAGGCATTTCCGCTTTAGCACTCTTGTGGATCCAATTGAACAATTCTCAGCATTTGTACTTGTAACTGACAAGCCAGGGACAAAACAAAGAT
+
BCBCDFFFFFFFGGGGGGGGGGGGHHHHHHHHHHHHGHHHHHHHHHHHHHHHHHHHHHHHHHHHHHHHHHHHHHHHHHHHHHHHHHHHHHHHHHGGGGHHHHHHHHHHGHHHHHHHHHHHHHHGGHGGHHHHHGHHHHHHHHHHHHHHHHHHHGHHHHHHHHHHHHHHHHGGGGGHHHHHHHHHHGHGHHHHHHHHHHHGGHHHHHHHHHHHHHHHHHHHHHHHHHHHHHHHGGFGGGGGGGGGGGGGGGF
@M05620:45:000000000-G6HP7:1:1101:17130:3214 1:N:0:145
TACCTGTACTGGGGAAGCATTTGAATATCCCCCCATGGTGATGGGGACGGAGAACTGCTCCATAAACACAGGCAACGTGCCTAACTTTCCCGGGAAGATGAAGTCAAAGAGCGACCACAGCTCTTCGGAGGTTATTTTGCATCGGTGAGCCAGACAGAATGATCCGATGAGGGGTGCGAAACTATTTGAGGAAAGGAAGCACCTTTTTATTAAATTTACCTTTTAGCAATCGCCATTCCTACCCTAAAGAT
+
AAABBFFFFFFFGGCGGGGGGGHHHHHHHHHGGGGHHHFGHHHHHGGGGGGGGHHHHHHHHHHHHHHHHHHHGHHHGHHHHHHHHHHHHHHGGGFGGHHHGFHHHHHHHHHHGGGGGHHHHHHHHHHGGGG?GGHHHHHHHHHGGGGGHFHFHHGHHHFHHHHHHHDGGHHHGGECCDEGGGGGGGGGGGGFGGGGGGGGGGFFFFFFFFFFFFFFFFFFFFFFFFFFFFFFFFFFFFFFFFAFFBBFFFF
@M05620:45:000000000-G6HP7:1:1101:17219:3221 1:N:0:145
TACCTGTACTGGGGAAGCATTTGAATATCCCCCCATGGTGATGGGGACGGAGAACTGCTCCATAAACACAGGCAACGTGCCTAACTTTCCCGGGAAGATGAAGTCAAAGAGCGACCACAGCTCTTCGGAGGTTATTTTGCATCGGTGAGCCAGACAGAATGATCCGATGAGGGGTGCGAAACTATTTGAGGAAAGGAAGCACCTTTTTATTAAATTTACCTTTTAGCAATCGCCATTCCTACCCTAAAGAT
+
DDCCDFFFFFFFGGGGGGGGGGHHHHHHHHHGGGGHHHHHGHHHHGGGGGGGGHHHHHHHHHHHHHHHHHHHGHHHGHHHHHHHHHHHHHHGGGGGGHHHHHHHHHHHHHHHGGGGGHHHHHHHHHHGGGGEHHHHHHHHGHHGGEGGGHHHHHGHHHHHHHHHHHGGGHHHGGEEGGDGGGGGGGGGGGGFGGGGGGGGGGFFFFFFFHHFFFFFFFFFFFFFFFFFFFFFFFFFFFFFFFFFFFFFFFF
@M05620:45:000000000-G6HP7:1:1101:17109:3224 1:N:0:145
CACCTGTACTGGGGAAGCATTTGAATATCCCCCCATGGTGTTGGGGACGGAGAACTGCTCCATAAACACAGGCAACGTGCCTAACTTTCCCGGGAAGATGAAGTCAAAGAGCGACCACAGCTCTTCGGAGGTTATTTTGCATCGGTGAGCCAGACAGAATGATCCGATGAGGGGTGCGAAACTATTTGAGGAAAGGAAGCACCTTTTTATTAAATTTACCTTTTAGCAATCGCCATTCCTACCCTAAAGAT
+
ABBBBFFFFFFFGGGGGGGGGGHHFHHHHHHGGGGHHHHH2EHHGGGGGGGGGHHHHHHHHHHHHHHHHHHHGHHHGHHHHHHHHHHHHHHGGGGGGHHHHHHHHHHHHHHHGGGGGHHHHHHHHHHGGGGAHHHHHHHHGHHGGEFFGCHHHHGHHHHHHHHHHHDGGHHHGGEFGGGGGGGGGGGGGGGFGGGGGGFFFFFFFFFFFFFFFFFFFFFFFFFFFFFFFFFFFFFFFFFFFFFFFFFFFFF
@M05620:45:000000000-G6HP7:1:1101:16686:3226 1:N:0:145
AGATTACTGCAACAGTTCCCCCTGGACCTGGAAAAGTTTCTTGCCTGGCTTACAGAAGCTGAAACAACTGCCAATGTCCTACAGGATGCTACCCGTAAGGAAAGGCTCCTAGAAGACTCCAAGGGAGTAAAAGAGCTGATGAAACAATGGCAAGTAAGTCAGGCATTTCCGCTTTAGCACTCTTGTGGATCCAATTGAACAATTCTCAGCATTTGTACTTGTAACTGACAAGCCAGGGACAAAACAAAGAT
+
BB@ABFFFFFFFGGGFGGGGGGGGHGHHHGGHHHHHFGHHHHHHHHHGHHHHHGHHGHHHHHGHHHHHHHHHHHHHHHHHHHFGHFHHHHHHHHGGGGHHHHHHHHHHFHFHHHHHHHGHHHGGGGFEHGHHHGHHHHHHGHHHHHGHHHHGGGGGHHHHHHFHHHHHHHGGGGGHHHFHGHFHHGHGHHHGHHHHHHHGFGHHHHHHGHHHHHHCCGHHHHHHHGGHHHGHHGFFGGGGGGGGGGGGFF0
@M05620:45:000000000-G6HP7:1:1101:17207:3234 1:N:0:145
TACCTGTACTGGGGAAGCATTTGAATATCCCCCCATGGTGATGGGGACGGAGAACTGCTCCATAAACACAGGCAACGTGCCTAACTTTCCCGGGAAGATGAAGTCAAAGAGCGACCACAGCTCTTCGGAGGTTATTTTGCATCGGTGAGCCAGACAGAATGATCCGATGAGGGGTGCGAAACTATTTGAGGAAAGGAAGCACCTTTTTATTAAATTTACCTTTTAGCAATCGCCATTCCTACCCTAAAGAT
+
AABBBBFDFBFFGGGFEGGGGGHHHHHHHHHGGGGHHHHHHHFFH?FGCGGFGHHHHHHGHHHHHHHHHHHHGEGH@CHGHHHHHHHHHHHGGGGGFHHHHGFGHHHHHHHHGGGGGHHHHHHHHHHGGGG/?GGHHHGHFHHGG<EFHHHHHHGHHGHHHHHHHHGGGHHHGGEC?DDGGGGGGFFGGGGGGGFFGFFEFFFFFFFFFFFFFBFFFFFFFFFFFBBFFBFEFFFFFFFFBF9FFFFFFF:
@M05620:45:000000000-G6HP7:1:1101:17126:3238 1:N:0:145
TACCTGTACTGGGGAAGCATTTGAATATCCCCCCATGGTGATGGGGACGGAGAACTGCTCCATAAACACAGGCAACGTGCCTAACTTTCCCGGGAAGATGAAGTCAAAGAGCGACCACAGCTCTTCGGAGGTTATTTTGCATCGGTGAGCCAGACAGAATGATCCGATGAGGGGTGCGAAACTATTTGAGGAAAGGAAGCACCTTTTTATTAAATTTACCTTTTAGCAATCGCCATTCCTACCCTAAAGAT
+
3AABCFFFFFFFGGGGGGGGGGHHHHHHHHHGGGGHHHFHHHHHHGGGGGGGGHHHHHHHHHHHHHHHHHHHGHGHGHHHHHHHHHHHHHHGGGGGGHHHHHHHHHHHHHHHGGGGGHHHHHHHHHHGGGG?GHHHHHHHGHHGGEEFGGHHHHGHHHHHHHHHHHGGGHHHGGEDGGDGGGGGGGGGGGG0FGGGGGGGFGFFFFFFFFFFFFFFFFFFFFFFFFFFFFFFFFFFFFFFFFFFFFFFFFF
@M05620:45:000000000-G6HP7:1:1101:9771:3334 1:N:0:145
TACCTGTACGGGGAAGCATTTGAATATCCCCCCATGGTGATGGGGACGGAGAACTGCTCCATAAACACAGGCAACGTGCCTAACTTTCCCGGGAAGATGAAGTCAAAGAGCGACCACAGCTCTTCGGAGGTTATTTTGCATCGGTGAGCCAGACAGAATGATCCGATGAGGGGTGCGAAACTATTTGAGGAAAGGAAGCACCTTTTTATTAAATTTACCTTTTAGCAATCGCCATTCCTACCCTAAAGATC
+
ABAAAFFFFAA@EGGGGGFFGFHF5FHHBGD2EEHHGAB5FFHEDF0ECEGGGHHHDGFC3FDHHHFH1FHGHHHGHHHFHGCGGFGFE@EEG/EEEFG4FGGHHGHDHHGCDD@DFHHHHHHHHHGGGGEHDFHHHHBDHHGDGGGHHHHGHGHHHGHGGHHGHDDFGHHGGGGBBD9BBGBFGGGBEFCFFFFGFFFFFFFFFFFFFFF/BFFFBFFFFFFFFFFFFFEEFDEFFFFFFAFFBFBFFFB
@M05620:45:000000000-G6HP7:1:1101:19300:3388 1:N:0:145
ATCTCTATCTCCTAAAAACCTGTTTAGATTTGGAGATAGACCTTCAGGTTTTTCATCATTTTCTGCATGAATTATACATTGACCACGTGGTCAGTTTGCAGCATTCTGTTATTTTGTTTGACAGAGTGTCTTGTTGAGAACATATGTAGGACATGATTTTTTCCTGCAACAGGGAAAATAAAGTATAAGTTTTAAAGATTTATTCTTTAATAAAGGATCTCAAAGCCAGCTTTAGAAAAAGGAAGAAAGGG
+
BBABBFFFFFFFGGGGGGGGGGHHHHHHHHHHHGHHHHHHHHHHHHHHHHHGGHHHHHHHHHHHHHHHHHHHHHHHHHHHHHHHHHGHHGHHHHHHHHFGHHGHHHHHHHHHHHHHHHHHHHHHEHFHHHHHHHHHHHHHGHHHHHG?FGGHHHHHHHHHHGHHHHFFHHGGHGGGHHFHDFDFHGFHFFGHHDGFGFHHHFGHHHHHHFGHF>GHFHHHHHDFHEHEGCGHHFH0DDFFDGHFFHHHHHG
@M05620:45:000000000-G6HP7:1:1101:20164:3390 1:N:0:145
CATCCTGACCCTGAAGTACCCCATTGAGCATGGCATCGTCACCAACTGGGACGACATGGAGAAGATCTGGCACCACACCTTCTACAACGAGCTGCGCGTGGCCCCGGAGGAGCACCCAGTGCTGCTGACCGAGGCCCCCCTGAACCCCAAGGCCAACAGAGAGAAGATGACTCAGGTGAGGCTCGGCCGACGCCCGTGCTCCTCCCGTCCTTTCCCCAGTCATTTTCTGCCCGGCTTGATTTCTGACATTA
+
3AABBFFFFFFFGGGGGGGGGGGHHHHHHHHHGHGHHGHHHGHHHGHGHHHHGGGGGHHHHHFGHGHGHHHHHGHHHGGHHHHHHGHHGGGGGHHGGGGGGGHHGGGGGGGGHHHHGGHGHHGHHGHHHHGGGGGGGGGGGGHHHHGGGGHGHHGGGGGGGGDGGGFGGGGGGGGGGGGGGGFFFFFFFBFFFFFF-DFFFFFFFFFEFFDFFBBBFFAFFFFFFFFFFFFF?DAD==.BBBFFF;FFFF/
@M05620:45:000000000-G6HP7:1:1101:19301:3407 1:N:0:145
ATCTCTATCTCCTAAAAACCTGTTTAGATTTGGAGATAGACCTTCAGGTTTTTCATCATTTTCTGCATGAATTATACATTGACCACGTGGTCAGTTTGCAGCATTCTGTTATTTTGTTTGACAGAGTGTCTTGTTGAGAACATATGTAGGACATGATTTTTTCCTGCAACAGGGAAAATAAAGTATAAGTTTTAAAGATTTATTCTTTAATAAAGGATCTCAAAGCCAGCTTTAGAAAAAGGAAGAAAGGG
+
BCCBCFFFFFFFGGGGGGGGGGHHHHHHHHHHHHHHHHHHHHHHHHHHHHHGGHHHHHHHHHIHIHHHHHHHHHHHHHHHHHHHHHGHHFGHHHHHHHHHHHEHHHHGHHGHHHHHHHHHHHHHEHHHHHHHHHHHFHHHHHHHHHGHHGFHHHHHHHHHHGHHHHFFFHHHHGFHGGHHHHGFFHGHHFGHHHHGHHHHHHHHHHHHHHHHHHHHHHHHHHHHFFHEGEGHHHHHHGHF?CHFHGHGHHG
@M05620:45:000000000-G6HP7:1:1101:20544:3587 1:N:0:145
AGATTACTGCAACAGTTCCCCCTGGACCTGGAAAAGTTTCTTGCCTGGCTTACAGAAGCTGAAACAACTGCCAATGTCCTACAGGATGCTACCCGTAAGGAAAGGCTCCTAGAAGACTCCAAGGGAGTAAAAGAGCTGATGAAACAATGGCAAGTAAGTCAGGCATTTCCGCTTTAGCACTCTTGTGGATCCAATTGAACAATTCTCAGCATTTGTACTTGTAACCGACAAGCCAGGGACAAAACAAAGAT
+
ABABBFFFFFFFGGGGGGGGGGGGHHHHHHHHHHHHHHHHHHHHHHHHHHHHHHHHHHHHHHHHHHHHHHHHHHHHHHHHHHHHGHHHHHHHHHGGGGHHHHHHHHHHGHHHHGHGHHHHHHHGGFFEHHHHHGHHHHHHHHHHHHHHGFHHHGHHHHHHHHGHHHHHHHGGGGGHHHHHHHHHHGHGHHHHGGFGHGHGFGGHHHHFGFHHGHHHHHHHHFHGH0ACGGGFGGGGGGGGGGGGGGGGGGG
@M05620:45:000000000-G6HP7:1:1101:15083:3599 1:N:0:145
CATCCTGACCCTGAAGTACCCCAACACTCTTTCCCTACCCGGCTTGATTTCTGACATTAGATCGGAAGAGCACACGTCTGAACTCCAGTCACGCACTACAATCTCGTATGCCGTCTTCTGCTTGAAAAAAAAAAAAAAAAAGAATACCACCCATACTTCAGACGCAAAGAAAATTCTTTAAACTCAATGTTCTATGACACACATATAGAGCCGAAGTAGTTGATTAGATCCTAGTGCGCAGCTCCCTCTCC
+
BCCDDFFFFFFFGGGGGGGGGGGGGGGHHHHHHHHHHHHHGGGGGGHHHHHHHHHHHHHHHHHHGGGGHHHHHHHGHHHGGHHHHHHHHHHHGHGGGHHHHHFHHHGGHHHHGGGHGHHHHHHHHGHHHGGGGG>-<----.;.000000...///0000;00-----//.//0000000;;000000000000000000;..0:000000.----.0000000:000000:000;0-----/00./////
@M05620:45:000000000-G6HP7:1:1101:21738:3601 1:N:0:145
CATCCTGACCCTGAAGTACCCCATTGAGCATGGCATCGTCACCAACTGGGACGACATGGAGAAGATCTGGCACCACACCTTCTACAACGAGCTGCGCGTGGCCCCGGAGGAGCACCCAGTGCTGCTGACCGAGGCCCCCCTGAACCCCAAGGCCAACAGAGAGAAGATGACTCAGGTGAGGCTCGGCCGACGCCCGTGCTCCTCCCGTCCTTTCCCCAGTCATTTTCTGCCCGGCTTGATTTCGACATTAG
+
CDDDDFFFFFFFGGGGGGGGGGGHHHHHHHHHHGHHHGHHHGHHHGHHHHHHGGGGGHHHHHHHHHHHHHHHHGHHHGGHHHHHHHHHGGGGGHHGGGGGGGHHGGFFGGGGHHHHGGHHHHHHHHHHHHGGGGGGGGGGGGHHHHGGGGHGHHGGGGGGGGGGGGGGGGGGGGGGGGGGGGGGFFFFFFFFFFFFDFFEFFFFFFFEFFFFFFFFFFFFFFFFFFFFFFFFBAFFFF:FFB:BEEDDFF:
@M05620:45:000000000-G6HP7:1:1101:15490:3615 1:N:0:145
CATCCTGACCCTGAAGTACCCCATTGAGCATGGCATCGTCACCAACTGGGACGACATGGAGAAGATCTGGCACCACACCTTCTACAACGAGCTGCGCGTGGCCCCGGAGGAGCACCCAGTGCTGCTGACCGAGGCCCCCCTGAACCCCAAGGCCAACAGAGAGAAGATGACTCAGGTGAGGCTCGGCCGACGCCCGTGCTCCTCCCGTCCTTTCCCCAGTCATTTTCTGCCCGGCTTGATTTCTGACATTA
+
BBBBBFFFFFFFGGGCGGGGGGGHHFHHFHHHHHHHHGHHHGHHHGHHGHFHGGGGGHGHHHHHHGHHHHHHHGHHHGGHHHHHHHHHGGEFGBGEEGEGGGHHGGCGGGGGHGHHGGGGGFGHHHHGHHFGGFGGGGGG@FHHHHGGGGHGHHGGGGFGFGGGGGGFGGFFGGGGGEFFFGGGFFEDDAFFFFFF@DDFFFFFFFFFFFFFFFFFFFDFFFEFFFFFBBFFF;DCFF?FFFFBBBFFFF/
@M05620:45:000000000-G6HP7:1:1101:23237:3731 1:N:0:145
AGATTACTGCAACAGTTCCCCCTGGACCTGGAAAAGTTTCTTGCCTGGCTTACAGAAGCTGAAACAACTGCCAATGTCCTACAGGATGCTACCCGTAAGGAAAGGCTCCTAGAAGACTCCAAGGGAGTAAAAGAGCTGATGAAACAATGGCAAGTAAGTCAGGCATTTCCGCTTTAGCACTCTTGTGGATCCAATTGAACAATTCTCAGCATTTGTACTTGTAACTGACAAGCCAGGGACAAAACAAAGAT
+
BCCCCFFFFFFFGGGGGGGGGGGGHHHHHGHHHHHHHHHHHHHHHHHHHHHHHHHHHHHHHHHHHHHHHHHHHHHHHHHHHHHHHHHHHHFHHHGGGGHHHHHHHHHHGHHHHHHHHHHHHHHGGHGGHHHHHGHHHHHHHHHHHHHHHHHHHGHHHHHHHHHHHHHHHHGGGGGHHHHHHHHHHHHGHHHHHHHHHHHGFGHHHHHHHHHHHGHHHHHGHHHHHHHGHHHHHGGGGGGGGGGGGGEGGGF
@M05620:45:000000000-G6HP7:1:1101:22113:3809 1:N:0:145
AAACCAGAAGACATGAGGTCAGCTAGATCGGAAGAGCACACGTCTGAACTCCAGTCACGCACTACAATCTCGTATGCCGTCTTCTGCTTGAAAAAAAAAAAACCATCAGCTCCGACGAGTTCAGCTGGGGGGCTTTCTTTGTGTAAGCAACGAGAACCCTGAAAGAAGCATTTTTTCACTAAGTCCTGCTGAGTCATTCATGAGTTTTTAGCCGCCTTGCTTCTTCTCACAGACTCTCTACTCTCATGCCC
+
AAAAAAAFFFFFGGGFG1BFGFFHAEFGHGEGGGGHHHHHGEHHHGHEHHHHH1GHHHEFEGGHHHHF1GHHFEHFFHGEECFFG1GHHC01@B0E@@E////??11<1F1GG/B///@<F?GFDBGBE--;@99/9B;/FFBFF///;/A>---;99BEF-F/BFFFFFFEFFF@BF/BFFBFB///;9B/;9F/;/9F//B;99BBEFF//9@@?BF///;BFF//9F/;/-FB/BFF/FFF/;999B/
@M05620:45:000000000-G6HP7:1:1101:22262:3813 1:N:0:145
CATCCTGACCCTGAAGTACCCCGGCTTGATTTCTGACATTAGATCGGAAGAGCACACGTCTGAACTCCAGTCACGCACTACAATCTCGTATGCCGTCTTCTGCTTGAAAAAAAAAAAAAAAAAAAGAAAAAACACATAAAACTAGATGTACAAGAATAATAACTTAAGACAACACAGATATACAAAGATGTGGGGTAATCTATATGGAATAAAGTACAGTAGTGACATTGGGAAAGATAGAGACATGTAGA
+
CCCDDFFFFFFFGGGGGGGGGGGGGGGGHHHHHHHHHHHHHHHHHHGFGGHHHHHHHGHHHGHHHHHHHHHHFGGHGGGGHHHHBGHHFGHHHHGGGHGHHHHHHHHHHHHGGGGD>/</---<-.../::-....0000;00;0000000900//000000000:000;//9....00;0000;0//00000.;..9000000000000000000000:0:0/0000909..0../;00000:/000000
@M05620:45:000000000-G6HP7:1:1101:22258:3831 1:N:0:145
CATCCTGACCCTGAAGTACCCCGGCTTGATTTCTGACATTAGATCGGAAGAGCACACGTCTGAACTCCAGTCACGCACTACAATCTCGTATGCCGTCTTCTGCTTGAAAAAAAAAAACAAATCCAACCTAAGTATGAATAACTGCAATGGAAAATGAGTACGAACCTATGGAGTGCTAAATACATAGTTGGCATTAATGACTGAAGAATAGACAAAATTAATGACAGAATTACATCACTAGCGACTCAAAT
+
AABBBF4DFFFFGFG4BFGGGGCEEGGGHHHHHGFHHHHGF5FHHAF2AAACFHHGHEHHHGHHHGGHFGHHHHEHGGGHHFGGFGHHGGH3FHGEGHGHGFHHH3FEFFHGGCDB//?/0111111/0110111<111111<1111=11111000000<=...--//0000/;.00;000000000;009/000;00000;0/000/000000//.0/000000//////////////9/9----9////
@M05620:45:000000000-G6HP7:1:1101:21438:3834 1:N:0:145
AAACCAGAAGACATGAGGTCAGCTAGATCGGAAGAGCACACGTCTGAACTCCAGTCACGCACTACAATCTCGTATGCCGTCTTCTGCTTGAAAAAAAAAAAAAGGCTCCTAGAAGACTCCAATGTCTTCACAGAGCTGATGAAACAATGGCAAGTAAGTCCGTCATTTCCGCTTTCGCACTCTTTTGGATCCACGTGAACAATTCTCAGCATATGTACTTGTCACTGAACAACCATGGACAAATCAACTAT
+
AAAAAAA@FBFFFG1F11BBFGHFBGHHHHGGGEGHHHHHHEHHHFHGHHHHHGHHHHGGEGGHHHHDBDHHFGHGFHCGEGEHHHGFG@GHB@CEEGE/<>///?10F1?1<11101?F1?1?11111111?100>F11D1=G1>>DG1//0.=<00<=0.<...;;CCE.;ACG?:.;-BB00;9-/;;9;/.99..0C/0;000;0//://9;BFFB/B///B:////-9;-////;/--//99/;9/
@M05620:45:000000000-G6HP7:1:1101:11754:3873 1:N:0:145
TACCTGTACTGGGGAAGCATTTGAATATCCCCCCATGGTGATGGGGACGGAGAACTGCTCCATAAACACAGGCAACGTGCCTAACTTTCCCGGGAAGATGAAGTCAAAGAGCGACCACAGCTCTAGGTTATTTTTGCATCGGTGAGCCAGACAGAATGATCCGATGAGGGGTGCGAAACTATTTGAGGAAAGGAAGCACCTTTTTATTAAATTTACCTTTTAGCAATCGCCATTCCTACCCTAAAGATCGG
+
>AABAFFFFF5CAEFGFFEDFGHFHHHHHFFGEGGHFHGGGFFHHGGEECGGGHHGHHHHFHFHHGHGHHHHGHHHGHGFHGHHHGHHGHHGGGGGGGHHHHGGHHHHHHHHGGGGGHHGHHHHHHHHHHHHHHHGHHGHGGGGGHHGHFGGHHHHHHHHHHHGGGFHHFCDCGGDGG@BFFFGGFGGGGGGGFGGGEFFGGGGGGGGFFFFFFFFFBFFFFFFFB9BEFFFFFFFFFF9AB.9BFFFFFD
@M05620:45:000000000-G6HP7:1:1101:21862:3896 1:N:0:145
CATCCTGACCCTGAAGTACCCCGGCTTGATTTCTGACATTAGATCGGAAGAGCACACGTCTGAACTCCAGTCACGCACTACAATCTCGTATGCCGTCTTCTGCTTGAAAAAAAAAAACAAAAACTATTACAAAATATCATATTTTCTATATCAAAGTGAGCCTTCCTTGACAGTTCGCTATCTATCGGCATATATTAAATACTATTTTATTTAGTTCCAAGTCTTAAAGTTACTCACTAAAGCCTAATGAC
+
BCCCCFFFFFFFGGGFGGGGGGGGGGGGHHHHHHHHHHHHHFHHHHGEGGHHHHHHHGHHHGHHHHHHGHHHHHGHGGGHGHHHFHHHGGHHHHGGGHGHHHHHHHHHHHHGGGGDB/?/00//1111?1111011<1111<111111111111111000///0</0<00000000.-..:C0000.---90000;900000000000090000;000000;00000;//////9////////.///////
@M05620:45:000000000-G6HP7:1:1101:12119:3916 1:N:0:145
CATCCTGACCCTGAAGTACCCCAACACTCTTTCCCTACCCGGCTTGATTTCTGACATTAGATCGGAAGAGCACACGTCTGAACTCCAGTCACGCACTACAATCTCGTATGCCGTCTTCTGCTTGAAAAAAAAAAAAATAAGAAAAAAAAAAAAATCAGTAGTATCATCAGAGGATAAAAAAAAAAACGAATGAACTATTCAGCTGTAACATTAATAAAAATACGTTCTGTTGCTTTATAGATTTAAAATTG
+
CCCCCFFFFFFFGGGGGGGGGGGGGGGHHHHHHHHHHHHHGGGGGGHHHHHHHHHHHHHHHHHHGGGGHHHHHHHGHHHGHHHHHHHHHHHHGHGGGHHHHH3FHHGGHHHHGGGHGHHHHHHHGHHHHGGGGG<--011110//.-----;--.:0000;00000000000../90000---:-9.-..990000000000000000;00;00000000.00.0//.90000000000009000:00000
@M05620:45:000000000-G6HP7:1:1101:8927:3926 1:N:0:145
CATCCTGACCCTGAAGTACCCCGGCTTGATTTCTGCCATTAGATCGGAAGAGCACACGCCTGAACTCCAGTCACGCACTACAATCTCGTATGCCGTTTTCTGCTTGAAAACAAAAAAACACACTAGAACTTTTCACACGGTACTCACCGCGAGTCAACCGGCACCAGCCATCAAGCTTCATAACTCGCCCAGCGCGTGAGACTCTCCACTCGTCAACCGCCCTACATGGCCCTGGCACAAGCTGGCCTTCC
+
AAAAAFBFFFFFGGG1G3GGG1E0AEECAGH22DB1B1BDAE1BFG?/E/B00BGGF//ABAFH1FDF1FB1FBEHEGGH0F11BB1B?/BGFFE//B/2B21FD1B11B0?FBG<////B//001111112122@21///?/11110/-----/000.--;@-;.....0/00009000000/00.--..:.-----9-////////;//-----/--------///--/------/----/;---////
@M05620:45:000000000-G6HP7:1:1101:16245:3933 1:N:0:145
AGATTACTGCAACAGTTCCCCCTGGACCTGGAAAAGTTTCTTGCCTGGCTTACAGAAGCTGAAACAACTGCCAATGTCCTACAGGATGCTACCCGTAAGGAAAGGCTCCTAGAAGACTCCAAGGGAGTAAAAGAGCTGATGAAACAATGGCAAGTAAGTCAGGCATTTCCGCTTTAGCACTCTTGTGGATCCAATTGAACAATTCTCAGCATTTGTACTTGTAACTGACAAGCCAGGGACAAAACAAAGAT
+
AAABBFFFFFFFGGGGGGGGGGGGHHHHHHHHHHHHGHHHHHHHHHHHHHHGHHHHHHGHHHHGHHHHHHHHHGHGHHHHGHHHFGHHHHHHHHGGGGHHHHGFGHHHGHHHHHHHHHHH33?FG?EFHHBGHGHHHHHHHFHHHHHHHHHHHGHFFHHHHHGHHHHHHHGGGGGHHGGHHHHHHHHGGHHHGHHHHHHHHHHHHHHHHHHHGHHHHFHHHGGHHHHHGHHHGGFFGGGGGFFGGGEFEGF
@M05620:45:000000000-G6HP7:1:1101:12120:3934 1:N:0:145
CATCCTGACCCTGAAGTACCCCAACACTCTTTCCCTACCCGGCTTGATTTCTGACATTAGATCGGAAGAGCACACGTCTGAACTCCAGTCACGCACTACAATCTCGTATGCCGTCTTCTGCTTGAAAAAAAAAACTACTTAATCATACACAAACTCTTACCTACTATTTAGCTACCCCAGATACAATCAATAAGAAGCATTAACTATTAATTATTAAACAAAGACTATCAAATGTATCTTTCTATAAATAT
+
3AAABFFFFFFFGGGGGEGGGGCEGGGGHHHHHHHHHHHH22AEFCGGHHFHFGGHHHE5HHHG?EFA1AGFHHHEGHHGFGHHHHHFHHHHEHGGGFHFHDBGHGFEHGHGCFCGGFGFHGHH0B3BCC@CGC/1111111111111>11.>.111100<00<00=00000=<0/.;...00000;/:000000;///90000;09900;000C0000;99///;900000;00///9//;////9////
@M05620:45:000000000-G6HP7:1:1101:8940:3940 1:N:0:145
CATCCTGACCCTGAAGTACCCCGGCTTGATTTCTGACATTAGATCGGAAGAGCACACGTCTGAACTCCAGTCACGCACTACAATCTCGTATGCCGTCTTCTGCTTGAAAAAAAAAAAAAAAAATGTTTCCATCTATTCTTTTATCTAAGACCTTAAAGACATACATGGTACCGTCATCCAGCCACAGACTATATACATCTATAATCGTATCTCAATTATGACACACCTCAACTCCTACTTTATAAAATTTC
+
ABCCCFFFFFFFGGGGGGGGGGGGGGGGHHHHHHHHHHHHHHHHHHGGGGHHHHHHHGHHHGHHHHHHFHHHHHGHGGGHHHGHBDHGFFHHHHGFCHGHGHHHHHHHGHHGGGGC</</--<.0000000000000<000000;000000::000000/:0;0000/9900..;;.;:09/..:.././00900000//://;//.../.;://///;//:///../;////:://:///:////9////
@M05620:45:000000000-G6HP7:1:1101:20334:3949 1:N:0:145
CATCCTGACCCTGAAGTACCCGGCTTGATTTCTGACATTAGATCGGAAGAGCACACGTCTGAACTCCAGTCACGCACTACAATCTCGTATGCCGTCTTCTGCTTGAAAAAAAAAACGAGGTCAGCTGGGGGCTATCTTTTTTGCACGCAAGAGAAAACTTGAAACAAGGATTTTTTACTGAAACCCGTGGGGAGCATCAAGCGGTTTTAGGCGCCCTGCATCTTTGCACAGACCTTATTACTGCAAGGACA
+
AAAAA1FFFFBCGGGCGGGGG1EEAEEFHFFFFB2D1DGG11DFGGACE0AGHHBGGHHHGFHHGHHFHHFBGEG/>ECFC1F1BFFGGGFFHGE/FCFHDDBEF01B10///////?<</0101<<GCGC-<01011<1>--0=0.<::-/::C//:000:000/./..0090;-.0090000;.-..-----9-;/B///--:9--/9/9--9---9-////9/;;//-/--//9////9/////----
@M05620:45:000000000-G6HP7:1:1101:16241:3951 1:N:0:145
AGATTACTGCAACAGTTCCCCCTGGACCTGGAAAAGTTTCTTGCCTGGCTTACAGAAGCTGAAACAACTGCCAATGTCCTACAGGATGCTACCCGTAAGGAAAGGCTCCTAGAAGACTCCAAGGGAGTAAAAGAGCTGATGAAACAATGGCAAGTAAGTCAGGCATTTCCGCTTTAGCACTCTTGTGGATCCAATTGAACAATTCTCAGCATTTGTACTTGTAACTGACAAGCCAGGGACAAAACAAAGAT
+
ABBBCFFFFFFFGGGGGGGGGGGGFHHHHHHHHHHHHHHHHHHHHHHHHHHHHHHHHHHHHHHHHHHHHHHHHHHHHHHHHHHHBGHHHHHHHHGGGGHHHHHGHHHHGHHHHHHGHHHHGHFGGEGGHHHHHGHHHHHHHHHHHHHHHHHHHGHHHHHHHHHHHHHHHHGGGGGHHHGHHHHHHHHGHHHHGHHHHHHHHHHHHHHHHHHHHHHHHFHHHHHHHHHHHHHHGGFFGGGGGGGGGGGGGGF
@M05620:45:000000000-G6HP7:1:1101:16231:3967 1:N:0:145
AGATTACTGCAACAGTTCCCCCTGGACCTGGAAAAGTTTCTTGCCTGGCTTACAGAAGCTGAAACAACTGCCAATGTCCTACAGGATGCTACCCGTAAGGAAAGGCTCCTAGAAGACTCCAAGGGAGTAAAAGAGCTGATGAAACAATGGCAAGTAAGTCAGGCATTTCCGCTTTAGCACTCTTGTGGATCCAATTGAACAATTCTCAGCATTTGTACTTGTAACTGACAAGCCAGGGACAAAACAAAGAT
+
?1>AAFFFDFFFGGGGGGGGGGGG0BGHHCGHHHHHHGHHHHHHHHGHHHHHHGFFHHHHHHHHHHGHHHHHHHHFHHHHHHHH0EHHGHHHHHGFGGHHGF000FGHFHHHHHBGHHHHFE>FCCEEEFGHHGHHHHHHGGFHHHGGHHHGFGHFHHGHHGHHGHHHHHGGGGGHHHHHHHGHH>GEHGHHGHHHHHHFFFDGHFHH0GGHHHHHFHHHHHGHHHEFHHGFHGGAFGGGGGFFFEGGBF0
@M05620:45:000000000-G6HP7:1:1101:20330:3972 1:N:0:145
CATCCTGACCCTGAAGTACCCGGCTTGATTTCTGACATTAGATCGGAAGAGCACACGTCTGAACTCCAGTCACGCACTACAATCTCGTATGCCGTCTTCTGCTTGAAAAAAAAAAAAAAAACAGATGGGAAAATCCAGATGGGTTACCAACAACAAAAAAAAAAGAAGCACCATCAATTACATACCAGAAAAGCCAGACTACACTCGAATGCCACCGTGTGCAATCACGAAGAAGAAGACTATGAACTAAA
+
CCCCCFFFFFFFGGGGGGGGGGGGGGGHHHHHHHHHHHHHHHHHHGGGGHHHHHHHGHHHGHHHHHHHHHHHHGHGGGHHGHH3FGHGGHHHHGGGHGHHHHHHHHHHHHGGGDG@>>//-.<0>111./0.<000000000./..:0;:..;......;-9--.../00/..900000:00000/009/0//../...90/0/09../;00000...9..000;000.....//0;/9/:B009000000
@M05620:45:000000000-G6HP7:1:1101:7754:3981 1:N:0:145
TACCTGTACTGGGGAAGCATTTGAATATCCCCCCATGGTGATGGGGACGGAGAACTGCTCCATAAACACAGGCAACGTGCCTAACTTTCCCGGGAAGATGAAGTCAAAGAGCGACCACAGCTCTAGGTTATTTTTGCATCGGTGAGCCAGACAGAATGATCCGATGAGGGGTGCGAAACTATTTGAGGAAAGGAAGCACCTTTTTATTAAATTTACCTTTTAGCAATCGCCATTCCTACCCTAAAGATCGG
+
BBABBFFFFFFFGGGGGGGGGGHHGHHHHHHGGGGHHHHHHHHHHGGGGGGGGHHHHHHHHHHHHHHHHHHHGHHHGHHHHHGHHHHHHHHGGGGGGHHHGHHHHHHHHHGHGGGGGHHHHHHHHHHHHHHHHHHGHHHHGGGGGHHHHGHFHHHHHHHHHHHGGGHHHDCCFGG?CBGGGFGGGGGGGGGGFFGFGGGGGGGGGGGGFFFFFFFFFFFFFFBBFFFFFFFFFFFFFFFFFFFBBFFFF?A
@M05620:45:000000000-G6HP7:1:1101:15608:4016 1:N:0:145
CATCCTGACCCTGAAGTACCCCATTGAGCATGGCATCGTCACCAACTGGGACGACATGGAGAAGATCTGGCACCACACCTTCTACAACGAGCTGCGCGTGGCCCCGGAGGAGCACCCAGTGCTGCTGACCGAGGCCCCCCTGAACCCCAAGGCCAACAGAGAGAAGATGACTCAGGTGAGGCTCGGCCGACGCCCGTGCTCCTCCCGTCCTTTCCCCAGTCATTTTCTGCCCGGCTTGATTTCTGACATTA
+
CCCCCFFFFFFFGGGGGGGGGGGHHHHHHHHHHHHHHGHHHGHHHGHHHHHHGGGGGHHHHHHHHHHHHHHHHGHHHGGHHHHHHHHHGGGGGHHGGGGGGGHHGGGGGGGGHHHHGGHHHHHHHHHHHHGGGGGGGGGGGGHHHHGGGGHGHHGGGGGGGGGGGGGGGGGGGGGGGGGGGGGGFFFFFFFFFFFFDDFFFFFFFFFFFFFFFFFFFFFFFFFFFFFFFFFFFADFFF9FFFFFBBBBFF0
@M05620:45:000000000-G6HP7:1:1101:16007:4018 1:N:0:145
TACCTGTACTGGGGAAGCATTTGAATATCCCCCCATGGTGATGGGGACGGAGAACTGCTCCATAAACACAGGCAACGTGCCTAACTTTCCCGGGAAGATGAAGTCAAAGAGCGACCACAGCTCTCGGAGGTTATTTTGCATCGGTGAGCCAGACAGAATGATCCGATGAGGGGTGCGAAACTATTTGATGCAAGGAAGCACCTTTTTATTAAATTTACCTTTTAGCAATCGCCATTCCTACCCTCAAGATC
+
AAAABFFFFFFFGG2EEFGGGGHHHFAGHHHGGGCHHCEGGGBGFFEEEC1EECGGHHHHH3FE@GHHHEFHGGAECHHHHHBFGGHHHFHGGGGGGFHH4G?GHHEG3?FGGGGGGGCGHHHGHDAA/CDHFGHHHHHDGHCAD.FAGGFFHGHHHGHFBDGFF.:DFFF?@DCG-9--BF0CFFFF090:C0A./C./CEFFFFFEFFF/9BFF/BFFFFFBFFBFFB:EA.AFFFFBFFFF..B//B9
@M05620:45:000000000-G6HP7:1:1101:15593:4030 1:N:0:145
CATCCTGACCCTGAAGTACCCCATTGAGCATGGCATCGTCACCAACTGGGACGACATGGAGAAGATCTGGCACCACACCTTCTACAACGAGCTGCGCGTGGCCCCGGAGGAGCACCCAGTGCTGCTGACCGAGGCCCCCCTGAACCCCAAGGCCAACAGAGAGAAGATGACTCAGGTGAGGCTCGGCCGACGCCCGTGCTCCTCCCGTCCTTTCCCCAGTCATTTTCTGCCCGGCTTGATTTCTGACATTA
+
CCCCCFFFFFFFGGGGGGGGGGGHHHHHHHHHHHHHHGHHHGHHHGHHHHGHGGGGGHHHHHHHHHHHHHHHHGHHHGGHHHHHHHHHGGGGGHHGGGGGGGHHGGGGGGGGHHHHGGHHHHHHHHHHHHGGGGGGGGGGGGHHHHGGGGHGHHGGGGGGGGGGGGGGGGGGGGGGGGGGGGGGFFFFFFFFFFFF@DFFFFFFFFFEDFFFFFFFFFFFFFFFFFFFFFFFFFFFFFFFFFFFFBFFFF0
@M05620:45:000000000-G6HP7:1:1101:16013:4034 1:N:0:145
TACCTGTACTGGGGAAGCATTTGAATATCCCCCCATGGTGATGGGGACGGAGAACTGCTCCATAAACACAGGCAACGTGCCTAACTTTCCCGGGAAGATGAAGTCAAAGAGCGACCACAGCTCTCGGAGGTTATTTTGCATCGGTGAGCCAGACAGAATGATCCGATGAGGGGTGCGAAACTATTTGAGGAAAGGAAGCACCTTTTTATTAAATTTACCTTTTAGCAATCGCCATTCCTACCCTAAAGATC
+
CDCDCFFFFFFFGGGGGGGGGGHHHHHHHHHGGGGHHHGHHHHHHGGGGGGGGHHHHHHHHHHHHHHHHHHHGHHHGHHHHHHHHHHHHHHGGGGGGHHHHHHHHHHHHHHHGGGGGHHHHHHHHGGGGGEHHHHHHHHHHHGGGGGHHHHHHGHGHHHHHHHHHGGGHHHGGGGGGGGGGGGGGGHGGGFGGGGGGGGGGFFFFFFFFFHFFFFHHFFFFFFFFFHFFFFFFFFFFFFFFFFFFFFFFFF
@M05620:45:000000000-G6HP7:1:1101:11852:4053 1:N:0:145
TACCTGTACTGGGGAAGCATTTGAATATCCCCCCATGGTGATGGGGACGGAGAACTGCTCCATAAACACAGGCAACGTGCCTAACTTTCCCGGGAAGATGAAGTCAAAGAGCGACCACAGCTCTTCGGAGGTTATTTTGCATCGGTGAGCCAGACAGAATGATCCGATGAGGGGTGCGAAACTATTTGAGGAAAGGAAGCACCTTTTTATTAAATTTACCTTTTAGCAATCGCCATTCCTACCCTAAAGAT
+
CCCCCFFFFFFFGGGGGGGGGGHHHHHHHHHGGGGHHHGHHHHHHGGGGGGGGHHHHHHHHHHHHHHHHHHHGHHHGHHHHHHHHHHHHHHGGGGGGHHHHHHHHHHHHHHHGGGGGHHHHHHHHHHGGGGGHHHHHHHHHHHGGGGFHHHHHHGHHHHHHHHHHHGGGHHHGGEFGGGGGGGGGGGGFGGCFGGGBFGGGGFFFFFFFFFFFFFFFFFFFFFFFFFFFFFFFFFFFFFFFFFFFFFFFFF
@M05620:45:000000000-G6HP7:1:1101:7533:4062 1:N:0:145
CATCCTGACCCTGAAGTACCCCGGCTTGATTTCTGACATTAGATCGGAAGAGCACACGTCTGAACTCCAGTCACGCACTACAATCTCGTATGCCGTCTTCTGCTTGAAAAAAAAAAAAACACTACTATAAAAACAGTAGCGAATCACATGATAGGAGAAAAGATACGATACGCGATTAGACTAATAGATTGTGCATGAGTAATACGCGAGAAGATGAACTCATGGACAGTATGCGATGCGGATCTTCTAGT
+
BCCCCFFFFFFFGGGGGGGGGGGGGGGGHHHHHHHHHHHHHHHHHHG2FEHHHHHHHGHHHGHHHHHHFGHHFHGFG?EFGEHHFHHHGGHHHHGFGHGHHHGHHHHHGHHGGGGDC/>//0100111=1111..<1<1=----.0000<0000/0/..;//.:00....-..---:.0;0900000000900000000000000..----./000000000000000.00000....9-----00000:0
@M05620:45:000000000-G6HP7:1:1101:12419:4082 1:N:0:145
TACCTGTACTGGGGAAGCATTTGAATATCCCCCCATGGTGATGGGGACGGAGAACTGCTCCATAAACACAGGCAACGTGCCTAACTTTCCCGGGAAGATGAAGTCAAAGAGCGACCACAGCTCTTCGGAGGTTATTTTGCATCGGTGAGCCAGACAGAATGATCCGATGAGGGGTGCGAAACTATTTGAGGAAAGGAAGCACCTTTTTATTAAATTTACCTTTTAGCAATCGCCATTCCTACCCTAAAGAT
+
CCCCCFFFFFFFGGGGGGGGGGHHHHHHHHHGGGGHHHGHHHHHHGGGGGGGGHHHHHHHHHHHHHHHHHHHGHHHGHHHHHHHHHHHHHHGGGGGGHHHGHHHHHHHHHHHGGGGGHHHHHHHHHHGGGGGHHHHHHHHGHHGGGGGHHHHHHGHHHHHHHHHHHEGGHHHGGEFGGFGGGGGGGGHGGGFFGGGGGGGGGFFFFFFFFFFFFFFFFFFFFFFFFFFFFFFFFFFFFFFFFFFFFFFFFF
@M05620:45:000000000-G6HP7:1:1101:10951:4103 1:N:0:145
CATCCTGACCCTGAAGTACCCCATTGAGCATGGCATCGTCACCAACTGGGACGACATGGAGAAGATCTGGCACCACACCTTCTACAACGAGCTGCGCGTGGCCCCGGAGGAGCACCCAGTGCTGCTGACCGAGGCCCCCCTGAACCCCAAGGCCAACAGAGAGAAGATGACTCAGGTGAGGCTCGGCCGACGCCCGTGCTCCTCCCGTCCTTTCCCCAGTCATTTTCTGCCCGGCTTGATTTCTGACATTT
+
BBBBBFFFFFFFGGGGGGGGGGGHHHHHHBGHHHHHHGHHFGHHHGHHHHGHGGGGGHHGHHFGHFHGHHHHHGHHGGGHHHHGHHHHGGGGGHHGGGGGGGHHGGGFGGGGHGHHGGHGHHGHHHHHHHGGGGGGGFGCGGGHHHFGGGHGHEGGGGGGGGD?CFFFGGFFFFFGGGGEFGEFFAAA->DFFFFF>DDAFFFFFEFEFFDBFBFFF9ABFFFFFFB:FFFE?;@=@B9;BFFFB/;FBF/
@M05620:45:000000000-G6HP7:1:1101:12425:4103 1:N:0:145
TACCTGTACTGGGGAAGCATTTGAATATCCCCCCATGGTGATGGGGACGGAGAACTGCTCCATAAACACAGGCAACGTGCCTAACTTTCCCGGGAAGATGAAGTCAAAGAGCGACCACAGCTCTTCGGAGGTTATTTTGCATCGGTGAGCCAGACAGAATGATCCGATGAGGGGTGCGAAACTATTTGAGGAAAGGAAGCACCTTTTTATTAAATTTACCTTTTAGCAATCGCCATTCCTACCCTAAAGAT
+
BBBBBFFFFFFFGFGGGGGGGGGHHHHHHHHGGGGHHHHHHHHHHGGGGGGGGHHHHHHHHHHHHHHHHHHHGGHHGHGHHHHHHHHHHHHGGGGGGHHHHHGHHHHGHHGHGGGGGHHHHHHHHHHGGGGEHHHHHHGHGHHGGGGGHHHHHHGHHGHHHHHHHHFGGHHHGGGGGGGGGGGGGGGGGGGFGGGGGGGGGGFFFFFFFFFFFFFFFFFFFFFFFFFFFFFFEFFFFFFFFFFFFFFFFFF
@M05620:45:000000000-G6HP7:1:1101:10962:4120 1:N:0:145
CATCCTGACCCTGAAGTACCCCATTGAGCATGGCATCGTCACCAACTGGGACGACATGGAGAAGATCTGGCACCACACCTTCTACAACGAGCTGCGCGTGGCCCCGGAGGAGCACCCAGTGCTGCTGACCGAGGCCCCCCTGAACCCCAAGGCCAACAGAGAGAAGATGACTCAGGTGAGGCTCGGCCGACGCCCGTGCTCCTCCCGTCCTTTCCCCAGTCATTTTCTGCCCGGCTTGATTTCTGACATTA
+
BBCCCFFFFFFFGGGGGGGGGGGHHHHHHHHHHHHHHGHHHGHHHGHHHHHHGGGGGHHHHHGHHHHHHHHHHGHHHGGHHHHHHHHHGGGGGHHGGGGGGGHHGGGGGGGGHGHHGGHGHHHHHHHHHHGGGGGGGGGGGGHHHHGGGGHGHHGGGGGGGGGGGGGFGGGGGGGGGGGGGGGGFFFFFFFFFFFFFFFFFFFFFFFFFFFFFFFFFFFFFFFFFFFFFFFFDFFFFF?FFFFFFEFFFF/
@M05620:45:000000000-G6HP7:1:1101:16984:4156 1:N:0:145
AGATTACTGCAACAGTTCCCCCTGGACCTGGAAAAGTTTCTTGCCTGGCTTACAGAAGCTGAAACAACTGCCAATGTCCTACAGGATGCTACCCGTAAGGAAAGGCTCCTAGAAGACTCCAAGGGAGTAAAAGAGCTGATGAAACAATGGCAAGTAAGTCAGGCATTTCCGCTTTAGCACTCTTGTGGATCCAATTGAACAATTCTCAGCATTTGTACTTGTAACTGACAAGCCAGGGACAAAACAAAGAT
+
BBBBCFFFFFFFGGGGGGGGGGGGHHHHHHHHHHHHGHHHHHHHHHHHHHHHHHHHHHHHHHHHHHHHHHHHHHHHHHHHHHGHHHHHHHHHHHGFGGHHHHHHHHHHGHHHHHHHHHHHHHHGGHGGHHHHHGHHHHHHHHHHHHHHGHHHHGHHHHHHHHHHHHHHHHGGGGGHHHHHHHHHHGHGHHHHHHHHHGHGGHHHHHHHHHHHHHHHHHHHHGHHHHHHHHHHHGGGGGGGGGGGGGGGFGF
@M05620:45:000000000-G6HP7:1:1101:21546:4179 1:N:0:145
CATCCTGACCCTGAAGTACCCCATTGAGCATGGCATCGTCACCAACTGGGACGACATGGAGAAGATCTGGCACCACACCTTCTACAACGAGCTGCGCGTGGCCCCGGAGGAGCACCCAGTGCTGCTGACCGAGGCCCCCCTGAACCCCAAGGCCAACAGAGAGAAGATGACTCAGGTGAGGCTCGGCCGACGCCCGTGCTCCTCCCGTCCTTTCCCCAGTCATTTTCTGCCCGGCTTGATTTCTGACATTA
+
CCDDDFFFFFFFGGGGGGGGGGGHHHHHHHHHHHHHHGHHHGHHHGHHHHHHGGGGGHHHHHHHHHHHHHHHHGHHHGGHHHHHHHHHGGGGGHHGGGGGGGHHGGGGGGGGHHHHGGHHHHHHHHHHHHGGGGGGGGGGGGHHHHGGGGHGHHGGGGGGGGGGGGGGGGGGGGGGGGGGGGGGFFFFFFFFFFFFBFFFFFFFFFFFFFFHHFFFFFFFFFFHHHHHFFFFFFFFFFFFFFFFFEFFFF0
@M05620:45:000000000-G6HP7:1:1101:21526:4191 1:N:0:145
CATCCTGACCCTGAAGTACCCCATTGAGCATGGCATCGTCACCAACTGGGACGACATGGAGAAGATCTGGCACCACACCTTCTACAACGAGCTGCGCGTGGCCCCGGAGGAGCACCCAGTGCTGCTGACCGAGGCCCCCCTGAACCCCAAGGCCAACAGAGAGAAGATGACTCAGGTGAGGCTCGGCCGACGCCCGTGCTCCTCCCGTCCTTTCCCCAGTCATTTTCTGCCCGGCTTGATTTCTGACATTA
+
BBBBBFFFFFFFFGC4GFGGFGEHHCFGGH4AGGHHHEGGEGHHHGHHHFFGECGCDGGFHBFGHHHFHHHHHGEHHFGHFHHHHGHHEE>EEHGGGG@ECCHHGGGGGGGGHGHHGGEGCGGHHFGHGHGGDCCFGGCGGGGFHEGGGF:CGGAAEE99CFD./9;B;9FF0FBBBFCFFEGGB-.A;9@BBB@BBDFFB/9BFFD.;D?BFBFFF..9FB/B/BFFFFFED;---9.;/B///9/99;:
@M05620:45:000000000-G6HP7:1:1101:17634:4228 1:N:0:145
TACCTGTACTGGGGAAGCATTTGAATATCCCCCCATGGTGATGGGGACGGAGAACTGCTCCATAAACACAGGCAACGTGCCTAACTTTCCCGGGAAGATGAAGTCAAAGAGCGACAACAGCTCTTCGGAGGTTATTTTGCATCGGTGAGCCAGACAGAATGATCCGATGAGGGGTGCGAAACTATTTGAGGAAAGGAAGCACCTTTTTATTAAATTTACCTTTTAGCAATCGCCATTCCTACCCTAAAGAT
+
BBABBFFFFFFFGGGGGGGGGGHHHHHHHHHGGGGHHHGHHHHHHGGGGGGGGHHHHHHHHHHHHGHGHHHHGHHHGHGHHHHHHHHHHHHGGGGGGHHHHHHGHHHHHHHHGGGGGHHHHHHHHHHGGGGCHFGHHHHHEHHGGCEFFGHHHGGHHHHHHHHHHHDGGHHHGGCDEGEGGGGGGGGGEGFFFGGGGGGGGGGFFFFFFFFFFFFFFFFFFFFFFFFEFFFFFFFFFFFFFFFFFFFFFFF
@M05620:45:000000000-G6HP7:1:1101:22911:4263 1:N:0:145
CATCCTGACCCTGAAGTACCCCGGCTTGATTTCTGACATTAGATCGGAAGAGCACACGTCTGAACTCCAGTCACGCACTACAATCTCGTATGCCGTCTTCTGCTTGAAAAAAAAAAAAAAAAATAAAAAAAAAAAAAATATATGAATATAAAAGTAAGTAAAATATAAAATAATTAGATATTTATAGGATGGGAGGTGTACTGTGGGTATAAGTAAAATAGTCAGAAAGATTATGATGAAAATGGAATAAC
+
CBCCDFFFFFFFGGGGGGGGGGGGGGGGHHHHHHHHHHHHGHHHHHGFGGHHHGHHHGHHHGGHHHHHHHHHFGGHGGGHHGHH3FHGFGHHHHGGGHGHHHHHHHHHHHHGGDGC<</<<--.0=000----:----.000000000000;000000;0:0000000;0:00:0000000000:000000..;.-:.0000000/9.0;000:000:00;:0000000/:00000000:00000000000
@M05620:45:000000000-G6HP7:1:1101:22912:4280 1:N:0:145
CATCCTGACCCTGAAGTACCCCGGCTTGATTTCTGACATTAGATCGGAAGAGCACACGTCTGAACTCCAGTCACGCACTACAATCTCGTATGCCGTCTTCTGCTTGAAAAAAAAAAAAAAAGCATAATTAAAAATCTGAAGAAATTAGTCAGATGATCATAAAAGACACCAGAGACCCTAGATATGCTAGTATAGTGTGGAATGTAGTAAGAGTATGTGTCTATGTCAAGCTGGTTGCTATTACAAGTATA
+
BBBBBFFFFFFFGGG4FFGGGGEGGGGGHHHHHHHGHHHGF5FGH2FEAEFAFHHGHEHHHGHHHHHHFHHHFHEHGGGFGFFGFGHHGGHCGHGGGHGHHBHHHFFFGGHGGDD/<///-.01=111<1<=11./000000//0000000000;00000000:;.///:..../9..///0000000;;;00000000.0000000;0////////////////////////./99.B//9/////9/;/
@M05620:45:000000000-G6HP7:1:1101:21275:4340 1:N:0:145
TACCTGTACTGGGGAAGCATTTGAATATCCCCCCATGGTGATGGGGACGGAGAACTGCTCCATAAACACAGGCAACGTGCCTAACTTTCCCGGGAAGATGAAGTCAAAGAGCGACCACAGCTCTTCGGAGGTTATTTTGCATCGGTGAGCCAGACAGAATGATCCGATGAGGGGTGCGAAACTATTTGAGGAAAGGAAGCACCTTTTTATTAAATTTACCTTTTAGCAATCGCCATTCCTACCCTAAAGAT
+
CCBCCFFFFFFFGGGGGGGGGGHGGHHHHHHGGGGHHHGHHHHHHGGGGGGGGHHHHHHHHHHHHHHHHHHHGHHHGHHHHHHHHGHHHHHGGGGGGHHHHHHHHHHHHHHHGGGGGHHHHHHHHHHGGGGDHFHHHHHHHHHGGEGGGHHHHHGHHHHHHHHHHHDGGHHHGG:AEGDGFFGGGGGGGGGFFGCFFFGGGGFFFFFFFFFFFFFFFFFFFFFFFFFFFFFFFFFEFFFFFFFFFFFFFFF
@M05620:45:000000000-G6HP7:1:1101:14939:4347 1:N:0:145
CATCCTGACCCTGAAGTACCCCGGCTTGATTTCTGACATTAGATCGGAAGAGCACACGTCTGAACTCCAGTCACGCACTACAATCTCGTATGCCGTCTTCTGCTTGAAAAAAAAAAAAAAAGAAACAAAAAAAAAAAAGATTAATATCAAATAAAAAATATAACAAAAAAAGAAAATAGAAAGAGAAAAGAAAACGAAGAATCAAGGACAAATGTAATGACTGCGAGATGTGATTGAGAGAGTCTTCTAAC
+
AAABCFFFFFFFGGGGGFGGGGGGGGGGHHHHHHHGHHHHHHHHHHGGGGHHHGHHHGHHHGHGHHHHHHHHHHGHGGGHHGGH3GHHGEHHHHGEGHGHHHHHHHHHHHHGGGGD><</-..000<.00<<-:;--9..000;00:000:00:000-.000::00..::-...//0000000///00//..///-...;/000:00:./:/000000000:0/.9--.0:0;00000.0..000:00000
@M05620:45:000000000-G6HP7:1:1101:15467:4354 1:N:0:145
CATCCTGACCCTGAAGTACCCCAACACTCTTTCCCTACCCGGCTTGATTTCTGACATTAGATCGGAAGAGCACACGTCTGAACTCCAGTCACGCACTACAATCTCGTATGCCGTCTTCTGCTTGAAAAAAAAAAAAAAAAAAAAATAACAAAATCAATACATATCACAACAAATTAATAAAAAAAAAGACTAATGTGAAAATCATAATACAGACTGACATACAAATAACATTATAGATTCAAAAAACGACT
+
CDDDDFFFFFFFGGGGGFGGGGGGGGGHHHHHHHHHHHHHGGGGGGHHHHHHHHHHHHHHHHHHGGGGHHHHHHHGHHHGHGHHHHHHHHHHGHGGGHHHHHCHHHGGHHHHGGGHGHHHHHHHGGFHHGGGGG/>-<--:-:-9.000:0..0::0;00000000000....000000:0;:-9--../0:000000000000:00000000.0000000:0:0;000000000::000;00:.-.:.-;
@M05620:45:000000000-G6HP7:1:1101:15257:4359 1:N:0:145
ATCTCTATCTCCTAAAAACCTGTTTAGATTTGGAGATAGACCTTCAGGTTTTTCATCATTTTCTGCATGAATTATACATTGACCACGTGGTCAGTTTGCAGCATTCTGTTATTTTGTTTGACAGAGTGTCTTGTTGAGAACATATGTAGGACATGATTTTTTCCTGCAACAGGGAAAATAAAGTATAAGTTTTAAAGATTTATTCTTTAATAAAGGATCTCAAAGCCAGCTTTAGAAAAAGGAAGAAAGGG
+
ABBCCFFFFFFFGGGGGGGGGGHHHHHHHHHHHHHHHHHGHHHHHHHHHHHGGHHHHHIHHIIIHHHHHHHHHHHGHHHHHHHHHHGGHGHHHHHHHHHHHHHHHHHHHHHHHHHHHHHHHGHHHHHHHHHHHHHHHHHHHHHGHHHHHHHHGHHHHHHHHGHHHHHGHHGHHGGHHGHHHHHFHHHGHFHHHHGHHHHHHGHHHHHHGGHHHFHHFHHHHEGHHHHGHEGHHHHGGFGFGGGGHGGHHGG
@M05620:45:000000000-G6HP7:1:1101:20706:4363 1:N:0:145
TACCTGTACTGGGGAAGCATTTGAATATCCCCCCATGGTGATGGGGACGGAGAACTGCTCCATAAACACAGGCAACGTGCCTAACTTTCCCGGGAAGATGAAGTCAAAGAGCGACCACAGCTCTCGGAGGTTATTTTGCATCGGTGAGCCAGACAGAATGATCCGATGAGGGGTGCGAAACTATTTGAGGAAAGGAAGCACCTTTTTATTAAATTTACCTTTTAGCAATCGCCATTCCTACCCTAAAGATC
+
AAABBFFFFFFFGGGGGGGGGGHFFGHHHHFGGGGHGHGFHFGHHDAFGGGGGHHGHHHHHHHHHHHGHHHHGHHHGHHHHFGHHGHHHHHFGGGGGGHHHGHGHHHHHHGHEGGGGHHHHHHHHGGGCCCGHHHFHDHFHHGGDDGFGHFHHGHHCHHGHHHHHGGGHHFGGACGGDGGGGGGGGFFEF0CBCFBBFGEGFFFFFFFFFFFFFFFFFFFFFFFFFFFFFEFFFEFFFFFBFFFFFFFFFB
@M05620:45:000000000-G6HP7:1:1101:22825:4378 1:N:0:145
AGATTACTGCAACAGTTCCCCCTGGACCTGGAAAAGTTTCTTGCCTGGCTTACAGAAGCTGAAACAACTGCCAATGTCCTACAGGATGCTACCCGTAAGGAAAGGCTCCTAGAAGACTCCAAGGGAGTAAAAGAGCTGATGAAACAATGGCAAGTAAGTCAGGCATTTCCGCTTTAGCACTCTTGTGGATCCAATTGAACAATTCTCAGCATTTGTACTTGTAACTGACAAGCCAGGGACAAAACAAAGAT
+
@ABBBFFFFFFFGGGGGGGGGGGGHHHHHHHHHHHHGHHHHHHHHHGHHHHHHHGGHHHHHHHFHHHHHHHHFHHHHHGHHHHHHGHHHHFHHHGEEGHHHHGHHHHHGHHGHHHHHHHHHHHGGHGGHFFHHGHHHHGHHHHGHHHHHGHGHGHFHHHHHHHHHHHHHHGGGGGHGGHHHHHHHHHGHGHHGFHHHGHHFGHHHHHGGGHHHHHHHHHHHHHHHHHHHFFHHGGGGGFGGGGGGGGGFG;
@M05620:45:000000000-G6HP7:1:1101:7028:4378 1:N:0:145
AGATTACTGCAACAGTTCCCCCTGGACCTGGAAAAGTTTCTTGCCTGGCTTACAGAAGCTGAAACAACTGCCAATGTCCTACAGGATGCTACCCGTAAGGAAAGGCTCCTAGAAGACTCCAAGGGAGTAAAAGAGCTGATGAAACAATGGCAAGTAAGTCAGGCATTTCCGCTTTAGCACTCTTGTGGATCCAATTGAACAATTCTCAGCATTTGTACTTGTAACTGACAAGCCAGGGACAAAACAAAGAT
+
ABBBBFFFFFFFGGGGGGGGGGGFFGHHHHHHHHHHGHHHHHHHHHHHHHHHHHHHHHHHHHHGHGGHHHHHFGHHHHHHHHGHHGHHHHHHHHGFGGHHGFGGHHHHGHHHHHHGHHHHHHHGGHGFFGGHHGHHHHFHHHHHHHGHHHHGHGHHHHHHHHHHHHHHHHEGGGGHHGGHHHHHHHHGGHHHFGHHHHHHHHHHHHHGHGHHHHHHHGHHHHHHHHHGGFFHGGFFGGGGGGGGGGGGGGG
@M05620:45:000000000-G6HP7:1:1101:7045:4390 1:N:0:145
AGATTACTGCAACAGTTCCCCCTGGACCTGGAAAAGTTTCTTGCCTGGCTTACAGAAGCTGAAACAACTGCCAATGTCCTACAGGATGCTACCCGTAAGGAAAGGCTCCTAGAAGACTCCAAGGGAGTAAAAGAGCTGATGAAACAATGGCAAGTAAGTCAGGCATTTCCGCTTTAGCACTCTTGTGGATCCAATTGAACAATTCTCAGCATTTGTACTTGTAACTGACAAGCCAGGGACAAAACAAAGAT
+
>3>ABFFFFFFFGGGGGGGGGGGGCHHHHFGHHHHHGHHHHHHHHHHHHHHHHHFHHHHHHHHHHHHHHHHHHHHFHHHHHHFHFGHHHHFHHHGGGGHHHFGB1?GHGHHGHHFFHHHHHHDFGEGGGHHHHFHHHHHHHFHHHHHHHHHHHGHHHHHHHFGGHHHHHHGGGGGHFHHHHHHHGHHCHHHHHHHHHHGHHHHHHHHH<GGHHHCGHCGH;CGFHHHHFHGGEGF.C?EGGGGGGGGGGGG
@M05620:45:000000000-G6HP7:1:1101:15036:4413 1:N:0:145
TACCTGTACTGGGGAAGCATTTGAATATCCCCCCATGGTGATGGGGACGGAGAACTGCTCCATAAACACAGGCAACGTGCCTAACTTTCCCGGGAAGATGAAGTCAAAGAGCGACCACAGCTCTAGGTTATTTTTGCATCGGTGAGCCAGACAGAATGATCCGATGAGGGGTGCGAAACTATTTGAGGAAAGGAAGCACCTTTTTATTAAATTTACCTTTTAGCAATCGCCATTCCTACCCTAAAGATCGG
+
>>>AADFFFDFB1111ACGDGEFHHEFGGHHGGCGG0ABDBGHC//CAA//AEE1FGGHEFFEGHGFHHCHHGACHEFHHHFDCH12GF11?E@EEFEHGEFEBBFGHHGFHCCCGGHFHEFGHFFHFFFHH2GHCH1FDECCCGHGGF<<CFHHHFDGHFHHGGAHHF.CCCCC.CAGGGGGGGFEGE/;FF/BCABF.CBFFG.FF/BB99BFF/BBBFFB//BFFEFB?EF/FFFB-FFB-;BBFF--
@M05620:45:000000000-G6HP7:1:1101:24301:4442 1:N:0:145
CATCCTGACCCTGAAGTACCCGGCTTGATTCTGACATTAGATCGGAAGAGCACACGTCTGAACTCCAGTCACGCACTACAATCTCGTATGCCGTCTTCTGCTTGAAAAAAACAAAAAAAACCATGTAAAAGCAAACAAAAAGTGGCTTGAAAAAAAAAGAAAATCAGAAAGACACGATTAGAAGAGGAGATAGTGAGTGCTAAAGACACAATACAGTGTAGGAATACGTATTGAATAGTAAGATATACAAA
+
BBCBBFFFFFFFGGGFFGGGGGGGGGGHHHHHHHHHHHHHGHHHGGGGHHHHHGHGHHHGHHHHHHHHHHHHGHGGGHHHHHFGHHGGHHHHGEGHGHHHHHHHHHHHCEF/??BB?<>/?/?22222111=10100/0?..111.0<-0110.----.:.//:0000000////.-...00000...../0000000:0000900////.0000000000:00000.:0;0000;000000000000009
@M05620:45:000000000-G6HP7:1:1101:24319:4445 1:N:0:145
CATCCTGACCCTGAAGTACCCGGCTTGATTCTGACATTAGATCGGAAGAGCACACGTCTGAACTCCAGTCACGCACTACAATCTCGTATGCCGTCTTCTGCTTGAAAAAAAAAAAAATAAATTAAGGACTCATTACAAAGAGATAGAGCTAGTTTATATGTCTGATTTGGATATCATAGCTAGTCACTGTATATAATAGATGCTGTATTAGAGTTATGTTGCATTGAGAAGAAGTATGAGAGTACCAGTTT
+
>AAAAFFFFFFFGFCGGGGGGGGGGGGHHHHHHHHHHHHHGHHHGGGGHHHHGGHGHHHFGHHHHHEFFGHHGHGGGGHHFHHHHGGCHGGHGFGHGHHHHHHGHHHHHGG/B<</<01111<<11110001><11111<000111100000000=000000000<0000/0000000;/00000;0000000000;000000909000000:0;0009000000000.0;//;9///////:////99;/
@M05620:45:000000000-G6HP7:1:1101:9012:4507 1:N:0:145
TACCTGTACTGGGGAAGCATTTGAATATCCCCCCATGGTGATGGGGTCGGAGAACTGCTCCATAAACACAGGCAACGTGCCTAACTTTCCCGGGAAGATGAAGTCAAAGAGCGACCACAGCTCTTCGGAGGTTATTTTGCATCGGTGAGCCAGACAGAATGATCCGATGAGGGGTGCGAAACTATTTGAGGAAAGGAAGCACCTTTTTATTAAATTTACCTTTTAGCAATCGCCATTCCTACCCTAAAGAT
+
BBABBFFFFFFFGGGGGGGGGGHHHFGFHHHGGFGHHGGFHHGHGGEGGGGGGHHHFHHHHGHHHEHHHGHE?FFGFHFHHFEFGGHHHFHGGGCEEHGHHEHGHGHHHHHHFGC<CHHGHHHHGHHGGGGEHFGGHHHHGHHGGEEF><>GHHGGHGHHHHGHHHGGGHHGGG;CDGAGGGGGGGGGGGGFFBFGGFFGFGFFFFFFFFFFFFFFFFFFFFFFFFFFFFBFFFDFFFFF9B:AFFFFFFF
@M05620:45:000000000-G6HP7:1:1101:7328:4513 1:N:0:145
TACCTGTACTGGGGAAGCATTTGAATATCCCCCCATGGTGATGGGGACGGAGAACTGCTCCATAAACACAGGCAACGTGCCTAACTTTCCCGGGAAGATGAAGTCAAAGAGCGACCACAGCTCTTCGGAGGTTATTTTGCATCGGTGAGCCAGACAGAATGATCCGATGAGGGGTGCGAAACTATTTGAGGAAAGGAAGCACCTTTTTATTAAATTTACCTTTTAGCAATCGCCATTCCTACCCTAAAGAT
+
AAAAAFFDFF3CGEFGG1GAFEG31DGHG31AEEGHHHHEFADGAC/EGGAGCHHHHFHHFHFFFFHFHHFHEHGHCFGAFDGFHEHHGHHAEEC@EFHFGHGFGHHHHHE<EGGGGFHGGG1GHFHG/<A?FDFFH1<DBGFCCCCA<<<FGCEGHEG<DDD=0C?EGFC;CC:;A@A@?AFBGGGFFEB0CF;A;BF.FGFBFBFFFFF/9/;FBFB9BFFFFBF////:AABEFFBF/BAFFFFFFFF
@M05620:45:000000000-G6HP7:1:1101:8995:4514 1:N:0:145
TACCTGTACTGGGGAAGCATTTGAATATCCCCCCATGGTGATGGGGTCGGAGAACTGCTCCATAAACACAGGCAACGTGCCTAACTTTCCCGGGAAGATGAAGTCAAAGAGCGACCACAGCTCTTCGGAGGTTATTTTGCATCGGTGAGCCAGACAGAATGATCCGATGAGGGGTGCGAAACTATTTGAGGAAAGGAAGCACCTTTTTATTAAATTTACCTTTTAGCAATCGCCATTCCTACCCTAAAGAT
+
AB3ABFFFFFFFGGGCEFGGDGHHHHGFGFCFF2EFGCG5GHEGFFEEEFGGAHHDFFHHFCGHG5GFHFFC1FCFEHHHHFG@GHF4BFGEEE?EECHHBDHHHHHHGFGCECGCGHHHHHHHHHHGGGGEHGHHHHHHGHHGGFECFCGHHHGHHHHHHHHHHHFGGHHHGGEDFGGGGGGGGGGGFGGFGGGGGFGGGGFFFFFFFFFFFFFFFFFFFFFFFFFFFFFFFFFEFBFFFFFFFFFFFFF
@M05620:45:000000000-G6HP7:1:1101:7334:4532 1:N:0:145
TACCTGTACTGGGGAAGCATTTGAATATCCCCCCATGGTGATGGGGACGGAGAACTGCTCCATAAACACAGGCAACGTGCCTAACTTTCCCGGGAAGATGAAGTCAAAGAGCGACCACAGCTCTTCGGAGGTTATTTTGCATCGGTGAGCCAGACAGAATGATCCGATGAGGGGTGCGAAACTATTTGAGGAAAGGAAGCACCTTTTTATTAAATTTACCTTTTAGCAATCGCCATTCCTACCCTAAAGAT
+
BCBCCFFFFFFFGGGGGGGGGGHHGHHHHHHGGGGHHHGHHHHHHGGGGGGGGHHHHHHHHHHHHHHHHHHHGHHHGHHHHHHHHHHHHHHGGGGGGHHHHHHHHHHHHHHHGGGGGHGHHHHHHHHGGGGEHHHHHHHHGHHGGGGGHHHHHHGGHHHHHHHHHHGGGHHHGGCAEGDGGGGGGGGGFFFFFGFFGGGGGGFFFFFFFFFFFFFFFFFFFFFFFFFBBBFFFFFEFBFFFFFFFFFFFFF
@M05620:45:000000000-G6HP7:1:1101:7353:4534 1:N:0:145
TACCTGTACTGGGGAAGCATTTGAATATCCCCCCATGGTGATGGGGACGGAGAACTGCTCCATAAACACAGGCAACGTGCCTAACTTTCCCGGGAAGATGAAGTCAAAGAGCGACCACAGCTCTTCGGAGGTTATTTTGCATCGGTGAGCCAGACAGAATGATCCGATGAGGGGTGCGAAACTATTTGAGGAAAGGAAGCACCTTTTTATTAAATTTACCTTTTAGCAATCGCCATTCCTACCCTAAAGAT
+
BABBBFFFFFFFFCGGCGGGGGDGHHHHHHFFGGGHG3GGFG532?FEA0EEEGHHHHDFHGHGHHHHHHHHGHHHGGGGHGHHHHHHHHHGGGGFGHHHHGHHHHHHHGBFEGGGGHHHGHHHHHEGDGGGHFFGHHFFGHHGC<AEGGHHHHGHHHHHHHHHHHDGGGHBEDEGGGFAGDGFGGGGFEBB9BFFFF?AFGFFFFFFFFFBFBFFFFFFFFFFF/B/BBFAEFFEFFFFFFFFFFFFFFB
@M05620:45:000000000-G6HP7:1:1101:7327:4551 1:N:0:145
TACCTGTACTGGGGAAGCATTTGAATATCCCCCCATGGTGATGGGGACGGAGAACTGCTCCATAAACACAGGCAACGTGCCTAACTTTCCCGGGAAGATGAAGTCAAAGAGCGACCACAGCTCTTCGGAGGTTATTTTGCATCGGTGAGCCAGACAGAATGATCCGATGAGGGGTGCGAAACTATTTGAGGAAAGGAAGCACCTTTTTATTAAATTTACCTTTTAGCAATCGCCATTCCTACCCTAAATAT
+
AA1AABFFFFFFECEE1AGGGGHFHH3FGHHGGGGHF0FGFHBCE//EFGGCEHHHHHHHHHHGHHHHH/>GGHHH@GEFGHFHHHHHHHHG?CEG>FGHHHHHGHH1FGFHEGGGGHHHHHHHHHG??@CEGHHHHHBDBGG..CA.FFGHGACGGHHHH0GHHHGGGGHB.-C?C@BG@AGFFFGGB.CFBBA9BF.EFBFFFFFFAFFFF;BFFFFFFBFF//:B;BF?ABBABBFFFFAA9F-B/;B
@M05620:45:000000000-G6HP7:1:1101:9023:4556 1:N:0:145
TACCTGTACTGGGGAAGCATTTGAATATCCCCCCATGGTGATGGGGACGGAGAACTGCTCCATAAACACAGGCAACGTGCCTAACTTTCCCGGGAAGATGAAGTCAAAGAGCGACCACAGCTCTTCGGAGGTTATTTTGCATCGGTGAGCCAGACAGAATGATCCGATGAGGGGTGCGAAACTATTTGAGGAAAGGAAGCACCTTTTTATTAAATTTACCTTTTAGCAATCGCCATTCCTACCCTAAAGAT
+
CCBCCFFFFFFFGGGGGGGGGGHHHHHHHHHGGGGHHHHHHHHHHGGGGGGGGHHHHHHHHHHHHGHHHHHHGHHHGHHHHHGHHHHHHHHGGGGGGFHHGFHHHHHHHHHHGGGGGHHHHHHHHHHGGGGEHDGHHHHHGHHGGEEEFFGHHHGHHHHHHHHHHHGGGHHHGGGGGGGGGGGGGGGGGGGGGFGGGFFGGGFFFFFFFFFFFFFFFFFFFFFFFFFFFFFFFFFFFFFFBFFFFFFFFFF
@M05620:45:000000000-G6HP7:1:1101:15042:4559 1:N:0:145
TACCTGTACTGGGGAAGCATTTGAATATCCCCCCATGGTGATGGGGACGGAGAACTGCTCCATAAACACAGGCAACGTGCCTAACTTTCCCGGGAAGATGAAGTCAAAGAGCGACCACAGCTCTAGGTTATTTTTGCATCGGTGAGCCAGACAGAATGATCCGATGAGGGGTGCGAAACTATTTGAGGAAAGGAAGCACCTTTTTATTAAATTTACCTTTTAGCAATCGCCATTCCTACCCTAAAGATCGG
+
CCCCDFFFFFFFGGGGGGGGGGHHHHHHHHHGGGGHHHHHHHHHHGGGGGGGGHHHHHHHHHHHHHHHHHHHGGHHGHHHHHHHHHHHHHHGGGGGGHHHGHHHHHHHHHHHGGGGGHHHHHHHHHHHHHHHHHHGHGHHGGEGGHHHHHHGHHHHHHHHHHHGGGHHHGGEGGGGGGGGGGGGGGGGGGGGGGGGGGGGGGGGGGGGFFFFHFFFFFFFFFFFFFFFFEFFFFFFFFFFFFFFFFFFFFF
@M05620:45:000000000-G6HP7:1:1101:10813:4605 1:N:0:145
ATCTCTATCTCCTAAAAACCTGTTTAGATTTGGAGATAGACCTTCAGGTTTTTCATCATTTTCTGCATGAATTATACATTGACCACGTGGTCAGTTTGCAGCATTCTGTTATTTTGTTTGACAGAGTGTCTTGTTGAGAACATATGTAGGACATGATTTTTTCCTGCAACAGGGAAAATAAAGTATAAGTTTTAAAGATTTATTCTTTAATAAAGGATCTCAAAGCCAGCTTTAGAAAAAGGAAGAAAGGG
+
ABBCCFFFFFFFGGGGGGGGGGHHHHHHHHHHHHHHFHHFGGHHHHFHHHHGGHHHHHIHGHHHHHHHHHHHHGHHHHHHHGHHHHGCFFHHGHGHHHHFHHGHHHHHHHHHHHHHHHHHFFFHHHFGHHHHHHHHGGEFFFHGHHHHFGFGHHHHHHHHHGHHHHHFHHGHHGGHHFHHGHHFGHHHHGHHHGFGHGHHHGHHHHHHHGHGFEHHFHHGGFGFHFGBGCGHHFHGHFFFFGGHHHFFHHG
@M05620:45:000000000-G6HP7:1:1101:19151:4650 1:N:0:145
TACCTGTACTGGGGAAGCATTTGAATATCCCCCCATGGTGATGGGGACGGAGAACTGCTCCATAAACACAGGCAACGTGCCTAACTTTCCCGGGAAGATGAAGTCAAAGAGCGACCACAGCTCTTCGGAGGTTATTTTGCATCGGTGAGCCAGACAGAATGATCCGATGAGGGGTGCGAAACTATTTGAGGAAAGGAAGCACCTTTTTATTAAATTTACCTTTTAGCAATCGCCATTCCTACCCTAAAGAT
+
BBABBFFFFFFFGGGGGGGGGGHFHHHHHGHGGGGHHHFGHHHHHGGGGGGGGHHHHHHHHHHHHHHGHHHHGGHHGHHHHHHHHHHHHHHGGGGGGHHHGHHHHHHHHHGHGGGGGHHHHHHGHHHGGGGCHFHHHHHGFHHGGEGGGHHHHHGHHGHGFHFGHHEDGHHHGG;AADBGGGGGGGGGBEGFFFCAFFFFFGFFFFFFFFFFFFFFFBBFFFFFFFFFFFFFEFFABF;BBB;ABFFFFFF
@M05620:45:000000000-G6HP7:1:1101:22981:4678 1:N:0:145
TACCTGTACTGGGGAAGCATTTGAATATCCCCCCATGGTGATGGGGACGGAGAACTGCTCCATAAACACAGGCAACGTGCCTAACTTTCCCGGGAAGATGAAGTCAAAGAGCGACCACAGCTCTAGGTTATTTTTGCATCGGTGAGCCAGACAGAATGATCCGATGAGGGGTGCGAAACTATTTGAGGAAAGGAAGCACCTTTTTATTAAATTTACCTTTTAGCAATCGCCATTCCTACCCTAAAGATCGA
+
CCCDCFFFFFFFGGGGGGGGGGHHHHHHHHHGGGGHHHFHHHHHHGGGGGGGGHHHHHHHHHHHHHHHHHHHGHHHGHHHHHHHHHHHHHHGGGGGGHHHHHHHHHHHHHHHGGGGGHHHHHHHHFFDGFHHHHHGHHHHGGGGGHHHHHHGHHHHHHHHHHHGGGHHHFGCEGGGCGGGGHHHHGGGGGGGGFFGGGGGGGGGGGGGFFFFFFFFFFFFFFFFFFFFFFFFFFFFFFFFFFFFFFFFFFD
@M05620:45:000000000-G6HP7:1:1101:16078:4704 1:N:0:145
CATCCTGACCCTGAAGTACCCCATTGAGCATGGCATCGTCACCAACTGGGACGACATGGAGAAGATCTGGCACCACACCTTCTACAACGAGCTGCGCGTGGCCCCGGAGGAGCACCCAGTGCTGCTGACCGAGGCCCCCCTGAACCCCAAGGCCAACAGAGAGAAGATGACTCAGGTGAGGCTCGGCCGACGCCCGTGCTCCTCCCGTCCTTTCCCCAGTCATTTTCTGCCCGGCTTGATTTCTGACATTA
+
BCCCCFFFFFFFGBGGGGGGGGGHHGHHHHGHGHHFHGFHHGHHHGHGHHHHGGGGGHHHHHHHHHHHHHHHHGHHGGGHHHHHHHHHGGGGGHGGGGGGGGHHGGG/CGGGHHHHGGHGHGHHHHHHGHG@FGGGGGGGGGHHHHGGGFHGHHFEEFGGFEE.CFFGGFGGGGGGGGGGGGGGFFFFFBFFFFFF@DDEFFFFFFFEFF.FFFFFFFFFFFFFFFFFFEFF.=D@CF.;FFFFB/;/;F/
@M05620:45:000000000-G6HP7:1:1101:21414:4723 1:N:0:145
CATCCTGACCCTGAAGTACCCCGGCTTGATTTCTGACATTAGATCGGAAGAGCACACGTCTGAACTCCAGTCACGCACTACAATCTCGTATGCCGTCTTCTGCTTGAAAAAAAAAAAAAAAAAAAAAATAAAAACCTAAAAACGAAAGCTGTACAATAGTTATAGAAGAAATTAATGGCACCATATTAAGAGTGTGTAAGATTTATTAATACAAAATATTAGTGTGTCGTGTCAACAACGACACATTCAGA
+
CCDDDFFFFFFFGGGGGGGGGGGGGGGGHHHHHHHHHHHHGHHHHHGGGGHHHHHHHGHHHGHHHHHHHHHHHHGHGGGHHHHHGHHHGGHHHHGGGHGHHHHHHHHGHHGGGCGF><</-<-<<:--.0000099/0:000.-...9/00:00000:00;00000000;/0000000//0..;00000:;0::00.000000;00000000:0:.000;000000.0...;:0000..-.---/000000
@M05620:45:000000000-G6HP7:1:1101:21936:4771 1:N:0:145
CATCCTGACCCTGAAGTACCCCATTGAGCATGGCATCGTCACCAACTGGGACGACATGGAGAAGATCTGGCACCACACCTTCTACAACGAGCTGCGCGTGGCCCCGGAGGAGCACCCAGTGCTGCTGACCGAGGCCCCCCTGAACCCCAAGGCCAACAGAGAGAAGATGACTCAGGTGAGGCTCGGCCGACGCCCGTGCTCCTCCCGTCCTTTCCCCAGTCATTTTCTGCCCGGCTTGATTTCTGACATTA
+
CCCCCFFFFFFFGGGGGGGGGGGHHGHHHHHHHHHHHGHHHGHHHGHHHHHHGGGGGHHHHHHHHHHHHHHHHGHHHGGHHHHHHHHHGGGGGHHGGGEGGFHHGGGGGGGGHHHHGGHHHHHHHHHHHHGGGGGGGGGGGGHHHHGGGGHGHHGGGGGGGGGGGGGGGGGGGGGGGGFGGGGGFFFFFFFFFFFFCDFFFFFFFFFEFFFFFFFFFFFFFFFFFFFFFFFFFFFFFFFFFFFFFFFFFF0
@M05620:45:000000000-G6HP7:1:1101:21950:4789 1:N:0:145
CATCCTGACCCTGAAGTACCCCATTGAGCATGGCATCGTCACCAACTGGGACGACATGGAGAAGATCTGGCACCACACCTTCTACAACGAGCTGCGCGTGGCCCCGGAGGAGCACCCAGTGCTGCTGACCGAGGCCCCCCTGAACCCCAAGGCCAACAGAGAGAAGATGACTCAGGTGAGGCTCGGCCGACGCCCGTGCTCCTCCCGTCCTTTCCCCAGTCATTTTCTGCCCGGCTTGATTTCTGACATTA
+
>AABAFFFFCFFGGGGGGGGGFEHHGHHHHFHHHHHHGHGHFHGHGHFHHHHGGGGGHHHGHFHHGHGFGHHHGHHHGGHHHHHHGFHGGGGGHHGGGGGGGHHGGGGGGGDHGHHGGHGGFHHH1GHHHGGGGGFFGGGGGGHHHGGGGHGHHGEGGGGGGGEGGFGFBFFBFGGGGGFFGEFBBAFB>@BB?BB>DDFFFFFFFFAAAAFFBB9BFAFFFFFFFFFFFFF.@-B?>.BFFFFBBBFFF/
@M05620:45:000000000-G6HP7:1:1101:18144:4826 1:N:0:145
AGATTACTGCAACAGTTCCCCCTGGACCTGGAAAAGTTTCTTGCCTGGCTTACAGAAGCTGAAACAACTGCCAATGTCCTACAGGATGCTACCCGTAAGGAAAGGCTCCTAGAAGACTCCAAGGGAGTAAAAGAGCTGATGAAACAATGGCAAGTAAGTCAGGCATTTCCGCTTTAGCACTCTTGTGGATCCAATTGAACAATTCTCAGCATTTGTACTTGTAACTGACAAGCCAGGGACAAAACAAAGAT
+
BA?ABFFFFFFFGGFFGGGGGGGGHGHHHHHGHHHHFGHHHHFHHGHHHHHHHHHHGHHHHHHFHGHHHHHHHHGHHHHHHHGHGHHHHHHHHHEFGGHHHHHGHHHHGHHHHHHHHHHHHHHGGHGEHHHHHGHHHHHHHHHHHHHHFHHHHGGHHHGHGHFHHHHHHHGGGGGHHGHHHHHHHHHGHHHGHHHHHGHGFHHHHHHHHHHHHHHFHHHHHGHFHHHHHHHHGGGGGGGGGGGFGGGGGGC
@M05620:45:000000000-G6HP7:1:1101:10633:4830 1:N:0:145
ATCTCTATCTCCTAAAAACCTGTTTAGATTTGGAGATAGACCTTCAGGTTTTTCATCATTTTCTGCATGAATTATACATTGACCACGTTCCAGCGTGGTCAGTTTGCAGCATTCTGTTATTTTGTTTGACAGAGTGTCTTGTTGAGAACATATGTAGGACATGATTTTTTCCTGCAACAGGGAAAATAAAGTATAAGTTTTAAAGATTTATTCTTTAATAAAGGATCTCAAAGCCAGCTTTAGAAAAAGGA
+
AAAABFFFFFFFFGGBGGGGGGHGFHFEHFGFFHHHBHHHACGHFFGHEAFFEHGHHHHHHHHFFHHFHFHHFDHHHFHHHGHHHHGHHCEDDCEEEGGFFGFGGFHHHHGFFFGGFGGHHHHHFGGHBGFHFGHHHFHHHGHHHGEFBFDFGGGHHHF2FHGHGGHHFCCGHHCFHGHFHFECEFGGHBGFDFDGGHHHHGGGHFGHHHHGHHHHG0DHFDHHFDGFGHGEHHAGCGHGHFGC;GFHGCG
@M05620:45:000000000-G6HP7:1:1101:10632:4854 1:N:0:145
ATCTCTATCTCCTAAAAACCTGTTTAGATTTGGAGATAGACCTTCAGGTTTTTCATCATTTTCTGCATGAATTATACATTGACCACGTTCCAGCGTGGTCAGTTTGCAGCATTCTGTTATTTTGTTTGACAGAGTGTCTTGTTGAGAACATATGTAGGACATGATTTTTTCCTGCAACAGGGAAAATAAAGTATAAGTTTTAAAGATTTATTCTTTAATAAAGGATCTCAAAGCCAGCTTTAGAAAAAGGA
+
AAAAAFFFFFFFFGGDGGGGGGHFGHFHHFDFGHHHBGHHBGHHGGHHAAGFFHHHHGHHHHHGFHHFHFFHHFHHHGHHHHHHHHGHHFCFFCFEEEHGFHFGHFHHHHGHGFGHHHHHHHHHGGHHGGGHCBGHEFHHHHHHHFEHGG?EFGFGHGHCCGGHGHFHDCGFGBBCHHFFHGEFHHHEHBH?DFGHFHHHFEHFDFGHHHHDHGHHF0DGF0<B/<CF<GGBDH.CAFHGF0CCFFBCDAH
@M05620:45:000000000-G6HP7:1:1101:8878:4958 1:N:0:145
ATCTCTATCTCCTAAAAACCTGTTTAGATTTGGAGATAGACCTTCAGGTTTTTCATCATTTTCTGCATGAATTATACATTGACCACGTTCCAGCGTGGTCAGTTTGCAGCATTCTGTTATTTTGTTTGACAGAGTGTCTTGTTGAGAACATATGTAGGACATGATTTTTTCCTGCAACAGGGAAAATAAAGTATAAGTTTTAAAGATTTATTCTTTAATAAAGGATCTCAAAGCCAGCTTTAGAAAAAGGA
+
ABCBBFFFFFFFGGGGGGGGGGHHHHHHHHHHHHHHHHHHHHHHHHHHHHHGGHHHHHHHHHIHHHHHHHHHHHHHHHHHHHHHHHGGHHHHHHGFGGHHHHHHHHHHHHGHHHHHHHHHHHHHHHHHHHHHHHHHHHHHHHHHHHGHHHHHHHHHHHHHHHHHHHHHHGHHHHHHHHHHHGGHHHHHHGHGHHHHHGHHHHHGHHHHHHHHHHHHHHHHHHHGHHHHHGHHHHHHGGGHHHHHHFHHGGH
@M05620:45:000000000-G6HP7:1:1101:8894:4966 1:N:0:145
ATCTCTATCTCCTAAAAACCTGTTTAGATTTGGAGATAGACCTTCAGGTTTTTCATCATTTTCTGCATGAATTATACATTGACCACGTTCCAGCGTGGTCAGTTTGCAGCATTCTGTTATTTTGTTTGACAGAGTGTCTTGTTGAGAACATATGTAGGACATGATTTTTTCCTGCAACAGGGAAAATAAAGTATAAGTTTTAAAGATTTATTCTTTAATAAAGGATCTCAAAGCCAGCTTTAGAAAAAGGA
+
ABBBCFFFFFFFGGGGGGGGGGHHHHHHHHHHHHHHHHHHHHHHHHHHHHHGGHHHHHHHHIHHIHHHHHHHHHHHHHHHHHHHHHGHHHHHHHGGGGHHHHHHHHHHHHGHHHHHHHHHHHHHHHHHHHGHHHHHHHHHHHHHHHHHHHHHHHHHHHHHHHHHHHHHHGHHHHHHHHHHHGGHHHHHHHHHHHHHHGHHHHHHHHHHHHHHHHHHGHHHHHHHHHHHHHHHHHHHHGHHHHHHHHHHGGH
@M05620:45:000000000-G6HP7:1:1101:8877:4980 1:N:0:145
ATCTCTATCTCCTAAAAACCTGTTTAGATTTGGAGATAGACCTTCAGGTTTTTCATCATTTTCTGCATGAATTATACATTGACCACGTTCCAGCGTGGTCAGTTTGCAGCATTCTGTTATTTTGTTTGACAGAGTGTCTTGTTGAGAACATATGTAGGACATGATTTTTTCCTGCAACAGGGAAAATAAAGTATAAGTTTTAAAGATTTATTCTTTAATAAAGGATCTCAAAGCCAGCTTTAGAAAAAGGA
+
BBBBBFFFFFFFGGGGGGGGGGHHHHHHHHHHHHHHHHHGHHHHHHHGHHHGGHHHHHHHHHHGHGHHHHHHHHHHHHHHHHHHHHGGHHHHHHGEFGHHHHHHHHHHHGHHHHHHHHHHHHHHHHHHGHGHHGGHHHHHHHHHFHHHHHHHHHHHHHHHHHHHHHHHHGHHHGHHFHHHHGGHHEHHBFGFGFHHGFGHHFHFHGHHHHHHHHHHGEGGHHGEHHHHHHHHHHHHHGHHHHFHHGHH.;G
@M05620:45:000000000-G6HP7:1:1101:24199:5025 1:N:0:145
CATCCTGACCCTGAAGTACCCGGCTTGATTTCTGACATTAGATCGGAAGAGCACACGTCTGAACTCCAGTCACGCACTACAATCTCGTATGCCGTCTTCTGCTTGAAAAAAAACAAATAACCATTTGAACCCAATCTACTAAACCACTTTACCCGCGATCATACAGTTACACTGGCTCGTAGAGTACACGCTACTTGTTTAAGTCTCACAGTTCTTAAACTAGCCTTACAATCCGATTCTCTCTCCAGTGT
+
BABBBFFDFFFFG4GGGFGGGFGGGGG2GHHHHGHFEHHBGDGHGG?FGFGH3GHGGHHHEHHHGHH3G5GGHGHGGGBG3@F3FHHF1GGGHGGGGEGGFHGHBGF3BGC/E/F/033B2B2233322<//</22222111110/?111111<.---<.<00<0=<00<=000/./0--...0;;900.9..:00900/000;000000000000000/////:///9//:/..;.:///////://://
@M05620:45:000000000-G6HP7:1:1101:24217:5030 1:N:0:145
CATCCTGACCCTGAAGTACCCGGCTTGATTTCTGACATTAGATCGGAAGAGCACACGTCTGAACTCCAGTCACGCGCTACAATCTCGTATGCCGTCTTCTGCTTGAAAAAAAAAAAAACAACAAACAGATAATCAAGCACCGAACCCCATCACAATGGAACACAAGCTGTAACTAGACACGCTAAGTCTAGTCTGTCACCTCGAGTGTCAGTCCTACCAGATACCACGCGCAGCCACGACAACAGCGTGCG
+
CCCCCFFFFFFFGGGGGGGGGGGGGGGHHHHHHHHHHHHHHHHGHGGGGGHHHHHHGHHHGHGHHHHHHHHHH?10>EG/3BGHGHHFFHHHHGGGHGHHHHHHHHHHHHG/B<B><<///..<0.0001=111>C<0//.-----..;//0000000000//....000;00000000/.-.:.0000000000000000....0.0000:000:0.00::00:00..-----;./-;---..:.-...-
@M05620:45:000000000-G6HP7:1:1101:23057:5040 1:N:0:145
CATCCTGACCCTGAAGTACCCCGGCTTGATTTCTGACATTAGATCGGAAGAGCACACGTCTGAACTCCAGTCACGCACTACAATCTCGTATGCCGTCTTCTGCTTGAAAAAAAAAAAAGAACTGATGACCGAGACCCCCCTGTACCCCAAGGCCAACCGAGAGAAGATGACTCAGGTGTGACTCGGCCGACGCCCGCCCTCCTCCCGTCCTTTCCCCAGTCACTTTCTGCCTGGCTTGATTTCCGACATTA
+
CCCCCFFFFFFFGGGGGGGGGGGGGGGGHHHHHHHGHHHHHHHHHHGDGGHHHHHGHGGHHGHGHHHHHHHHFHGHGGGHHHGH3EGCFFHHHHGEGHGGHHHGHHFFGHHGGGGD<>/?00111111?1/---..<<-@-.00;:0:.;.;......-:;B-ABF00;;900;090;0.000:..9.-9---;>--:-;..9/9..9;..9;009//.09:000;0000900../:@.00000..--:00
@M05620:45:000000000-G6HP7:1:1101:24201:5046 1:N:0:145
CATCCTGACCCTGAAGTACCCGGCTTGATTTCTGACATTAGATCGGAAGAGCACACGTCTGAACTCCAGTCACGCACTACAATCTCGTATGCCGTCTTCTGCTTGAAAAAAAAAAAAACAACAGACAGAAAACAACACATAAAAAATAGAGAGATAAGAATAAAAGCCCCAATAAACGATGCAAAGATAAGGTCACTATGTACACACGCATGTACGTGAGAGAACACTGACAGTCATGACTATACTACTGG
+
AABABFFFFFFFGFGGGFGGGG?EGGGHHHHHHCFHHGHHFHHHEGGEEG2GGHHHEHHHGGGHHHHHHHHGHEHEFGHHHHGFGHHFEFGHHGGGHGHHHHHHFHHHFFE/E>B<///////0000001<00....<.100==0-.00000..0<00;00;0::0....../0000.....000//00000000090000090B0.---:.0:0.:/..00.09//00;000000;00000000000000
@M05620:45:000000000-G6HP7:1:1101:13131:5075 1:N:0:145
TACCTGTACTGGGGAAGCATTTGAATATCCCCCCATGGTGATGGGGACGGAGAACTGCTCCATAAACACAGGCAACGTGCCTAACTTTCCCGGGAAGATGAAGTCAAAGAGCGACCACAGCTCTTCGGAGGTTATTTTGCATCGGTGAGCCAGACAGAATGATCCGATGAGGGGTGCGAAACTATTTGAGGAAAGGAAGCACCTTTTTATTAAATTTACCTTTTAGCAATCGCCATTCCTACCCTAAAGAT
+
DDCCCFFFFFFFGGGGGGGGGGHHHHHHHHHGGGGHHHGHHHHHHGGGGGGGGHHHHHHHHHHHHGHHHHHHGHHHGHHHHHHHHHHHHHHGGGGGGHHHHHHHHHHHHHHHGGGGGHHHHHHHHHHGGGGCHHHHHHHHGHHGGEGGHHHHHHGHHHHHHHHHHHGGGHHHGGCEGGEGGGGGGHHGGGGFFGGGGGGGGGFFFFFFFFFFFFFFFFFFFFFFFFFFFFFFFFDEFFFFFFFFFFFFFFB
@M05620:45:000000000-G6HP7:1:1101:13118:5087 1:N:0:145
TACCTGTACTGGGGAAGCATTTGAATATCCCCCCATGGTGATGGGGACGGAGAACTGCTCCATAAACACAGGCAACGTGCCTAACTTTCCCGGGAAGATGAAGTCAAAGAGCGACCACAGCTCTTCGGAGGTTATTTTGCATCGGTGAGCCAGACAGAATGATCCGATGAGGGGTGCGAAACTATTTGAGGAAAGGAAGCACCTTTTTATTAAATTTACCTTTTAGCAATCGCCATTCCTACCCTAAAGAT
+
AAAAAFFFFFF4FECAAGGFGFHF5FFHHHHGGGGHBGGGFFHCCGEGCCE1EEFHGHHFGHFHHHHHGHHHGHHHGHEEH4ECGBFGDDG?EGGGGFHEFG3?FGHHHHFHCCDGGHFHGCHHFFHGGGGDFDGH1GDF1GHGD<ECGHHFGGFHHHHHHHHHHHGGGH0/A?ECFGGGGGGGGGGGE?FFFBAFBBAEBFFFFFFFEFFFFBBBBFFFFFFF/9/BF/FFFFFEFFFFFBA.9FFBBFF
@M05620:45:000000000-G6HP7:1:1101:16152:5094 1:N:0:145
TACCTGTACTGGGGAAGCATTTGAATATCCCCCCATGGTGATGGGGACGGAGAACTGCTCCATAAACACAGGCAACGTGCCTAACTTTCCCGGGAAGATGAAGTCAAAGAGCGACCACAGCTCTTCGGAGGTTATTTTGCATCGGTGAGCCAGACAGAATGATCCGATGAGGGGTGCGAAACTATTTGAGGAAAGGAAGCACCTTTTTATTAAATTTACCTTTTAGCAATCGCCATTCCTACCCTAAAGAT
+
CCBCCFFFFFFFGGGGGGGGGGHHHHHHHHHGGGGHHHGHGHHHHGGGGGGGGHHHHHHHHHHHHHHHHHHHGFHHGGGHHHHHHHHHHHHGGGGGGHHHHHHHHHHHHHHHGFGGGHHHHHHHHHHGGGGAHHHHHHHHHHHGGGGGHHHHHHGHHHHHHHHHHHGGGHHHGGFFGGDGCGGGGGGGGGGCFFGGGGGGGGFFFFFFFFFFFFFFFFFFFFFFFFFFFFFFFFFFFFFFFFFFFFFFFFB
@M05620:45:000000000-G6HP7:1:1101:14915:5100 1:N:0:145
CATCCTGACCCTGAAGTACCCCATTGAGCATGGCATCGTCACCAACTGGGACGACATGGAGAAGATCTGGCACCACACCTTCTACAACGAGCTGCGCGTGGCCCCGGAGGAGCACCCAGTGCTGCTGACCGAGGCCCCCCTGAACCCCAAGGCCAACAGAGAGAAGATGACTCAGGTGAGGCTCGGCCGACGCCCGTGCTCCTCCCGTCCTTTCCCCAGTCATTTTCTGCCCGGCTTGATTTCTGACATTA
+
AABBBFFFFFFFGGGGGFGGGGGHHHHHHHHHHHHHHGHHHGHHHGHHHHGHGGGGGHHGHGHHGHHHHHHHHGFGHGGHHHHHHHHHGGGGGHHGGGEFGGHHGGGGGGGGHHHHGGGHHHHHHHHHHHGGGGGGGGGGGGHGHHGGGGHGHHGGGGGGGGGGFGGGGGGGGGFGGFGGGGFGFFFFFFFFFFFFBFFFFFFFFFFFFFFFFFFFFFF;FFFFFFFFFFFFFFFFFCAFFFFFFFFFFF/
@M05620:45:000000000-G6HP7:1:1101:16148:5114 1:N:0:145
TACCTGTACTGGGGAAGCATTTGAATATCCCCCCATGGTGATGGGGACGGAGAACTGCTCCATAAACACAGGCAACGTGCCTAACTTTCCCGGGAAGATGAAGTCAAAGAGCGACCACAGCTCTTCGGAGGTTATTTTGCATCGGTGAGCCAGACAGAATGATCCGATGAGGGGTGCGAAACTATTTGAGGAAAGGAAGCACCTTTTTATTAAATTTACCTTTTAGCAATCGCCATTCCTACCCTAAAGAT
+
AAABBFFFFFFFGGGGGGGGGGHHFGGGHHHGGGGHHHFGFHHGHGGGGGGGGHHHHHHHHHHGHHHGHHHHGGHHGHHHHHHHHHHHHHHGGGGGGHHHGHHGHHHGHHEHGGGGGHHFGHHHHHHGGGG?GDFGHHHHEHHGGADFHFHGHHGGGGHHHFGGHGDEGHHGGGA@BDBBCDFFGGGGFEGFFFGFFFGGFFFFFFFFFFFFFFFFFFBFEFFFFFFEF;;AEFDFFFFFF:FFFFFEEF9
@M05620:45:000000000-G6HP7:1:1101:7546:5156 1:N:0:145
TACCTGTACTGGGGAAGCATTTGACTCTTTCCCTACACGACGCCATTCCTACCCTAAAGATCGGAAGAGCACACGTCTGAACTCCAGTCACGCACTACAATCTCGTATGCCGTCTTCTGCTTGAAAAAAAAAAATTATATGGATAAGCAACCAGAAATACGATAGTAGCATCTTTAAACAGAAACATGATGTGTCCATCTTGAGTATTTATTCTACTAGACTCTGTCTCAAAACTCGCTTTTATTACACGA
+
BBACBFFFFFFFGGGGGGGGGGHHHHHHHHHHHHFHGHGGGGGGGGHHHHFHHHHGHHHHHHHGGGGHHHHHFHGHHHGHHHHHHHHHHFHGHGGGHHHHHBGHHGFHHHHGEEHGHHHGHHHFGHGGGCGFGC0111111111<1111>...<.//000....:000000:0;00;<00//////0/009009900009000090;0000000000000000:009/;//:/.//9;E..////9///.:
@M05620:45:000000000-G6HP7:1:1101:23018:5168 1:N:0:145
TACCTGTACTGGGGAAGAGTGTAGCAATCGCCATTCCTACCCTAAAGATCGGAAGAGCACACGTCTGAACTCCAGTCACGCACTACAATCTCGTATGCCGTCTTCTGCTTGAAAAAAAAAAATACAACATAAAAAAACAAAAAGATAGGTATTTTCTTTAATTGAATAAGAGAGACGTAACGAATACTAGATTATTGATTCATAGGAACCTACTAAAATAAATGAGAATATAGTGTGAGTTATAAGAAATT
+
BBBBBFFFFFFFGGGGGGGGGGHHHHHHHGGGGGHHHHHGHHGHHHHGHHHGGGFGHHGHHHGHHHGHHHHHHHHGHHHGHGGGHHHHHHHHHFEHFHHGFFHGHHHHHHHHGHHFE>CCC>02222</011?FG/<.<<F0...00=/000000000=00=D000000000/../.....9..9.0000;0000000000;000000..///000//////9/;/://////9//9////9////;////
@M05620:45:000000000-G6HP7:1:1101:23660:5189 1:N:0:145
AGATTACTGCAACAGTTCCCCCTGGACCTGGAAAAGTTTCTTGCCTGGCTTACAGAAGCTGAAACAACTGCCAATGTCCTACAGGATGCTACCCGTAAGGAAAGGCTCCTAGAAGACTCCAAGGGAGTAAAAGAGCTGATGAAACAATGGCAAGTAAGTCAGGCATTTCCGCTTTAGCACTCTTGTGGATCCAATTGAACAATTCTCAGCATTTGTACTTGTAACTGACAAGCCAGGGACAAAACAAAGAT
+
AAAAAFFFFFFFGGGGGGGGGGGEEBEGHBEHFHFHBFGEGFHD3FGAHFHCCFAGHHFHHFGGGFHFCFEFG3FGHAGGEHFHGFFHBHF@GFFEE?CB3?F1B?BBFF@FGD@BBF3BGHFGAAE?C4DFDAGFEGBGHGFD?GAFFFHCHGGFHF>2>@FGHFDGHHD?GGGDF1F11<GHG1FDGHFCB0<<D0<C0/DG0GGD</<CC::000;CCGG00;::/CGFEG/..9.CE./.FG.CBF9
@M05620:45:000000000-G6HP7:1:1101:23644:5215 1:N:0:145
AGATTACTGCAACAGTTCCCCCTGGACCTGGAAAAGTTTCTTGCCTGGCTTACAGAAGCTGAAACAACTGCCAATGTCCTACAGGATGCTACCCGTAAGGAAAGGCTCCTAGAAGACTCCAAGGGAGTAAAAGAGCTGATGAAACAATGGCAAGTAAGTCAGGCATTTCCGCTTTAGCACTCTTGTGGATCCAATTGAACAATTCTCAGCATTTGTACTTGTAACTGACAAGCCAGGGACAAAACAAAGAT
+
BBBBBFFFFFFFGGFGGGGGGGGGGHGHHHFHHHHHGHHHHHHHHHHHHHHHHHFFHHHHHGHHHHHHHHHHHHHHHHHHHHHHHHHHHHHHHHGFGGHHGGHHHHHHGHFFHHHHHHHHHHGGGGGGFBGHHFHHHHEHHHGGHHGFHGHGHGHHHGGFGHHHHHHHHHGGGGGHHHHHHHHHHFHGHFHHEEDGHFHHBCGGGHHFDGHHHGGCCFFFHHHGHHHHHHHHHGFFFDEGGGFAGGGGEG0
@M05620:45:000000000-G6HP7:1:1101:10053:5224 1:N:0:145
TACCTGTACTGGGGAAGCATTTGAATATCCCCCCATGGTGATGGGGACGGAGAACTGCTCCATAAACACAGGCAACGTGCCTAACTTTCCCGGGAAGATGAAGTCAAAGAGCGACCACAGCTCTTCGGAGGTTATTTTGCATCGGTGAGCCAGACAGAATGATCCGATGAGGGGGGCGAAACTATTTGAGGAAAGGAAGCACCTTTTTATTAAATTTACCTTTTAGCAATCGCCATTCCTACCCTAAAGAT
+
AB3AAFFFFFBCGEEEEGGFDEEDDGHGH5BFAFEHFHHFH5ACC220EEGCEGHB3ADECG5@GDH5GCG1FGHHEF1??4@GH344BB3>/EEE/0GGDGB4BFFHH30?/@DC/?/FG1<F1GGDC/C/?D1??11FF=D<..<.<1<>..<C/C/0=GB<<CEDGHFFD--;;@BB;BF/BB/9/A./:B9AFB.A/FEBB9BF.9B9//;B/FF/BBBF//F/;/B.A.AAF/;FF/AFFFBB/;F
@M05620:45:000000000-G6HP7:1:1101:10069:5234 1:N:0:145
TACCTGTACTGGGGAAGCATTTGAATATCCCCCCATGGTGATGGGGACGGAGAACTGCTCCATAAACACAGGCAACGTGCCTAACTTTCCCGGGAAGATGAAGTCAAAGAGCGACCACAGCTCTTCGGAGGTTATTTTGCATCGGTGAGCCAGACAGACTGATCCGATGAGGGGTGCGAAACTATTTGAGGAAAGGAAGCACCTTTTTATTAAATTTACCTTTTAGCAATCGCCATTCCTACCCTAAAGAT
+
AA?AAFFBFDFCA1AA1AFAFAAFG333AFGFGCA00AAB1BF1///AA///EA11B1F1A11DGHGHEAHHGEEH>?EEF1@@FBBGF1DE/////0>F11<2BEGHHGBH//<CCH/GF<F>11FE<CG/<1?G<G111F<A..>.<1F0.<<G/C.<GHDD=CE.AGF/:-;9.?.-AAB90;FFG.FG//..//.999AFFFFFEFB/FB//;/9BFFFF///;F/9AEF?AFFB/B/;-9B-//:/
@M05620:45:000000000-G6HP7:1:1101:20542:5248 1:N:0:145
CATCCTGACCCTGAAGTACCCCGGCTTGATTTCTGACATTAGATCGGAAGAGCACACGTCTGAACTCCAGTCACGCACTACAATCTCGTATGCCGTCTTCTGCTTGAAAAAAAAAAAAATGCTGCTGACCGAGACCCCCCTGAACCCCAAAACCAACAGAAATACGATGACTCAGATGAGGCTCGGCCGACGACCGTGCTCCTCCCGTCCTTTCCCCACTCCTTTTCTGCCCGTCTTGATTTCTGACCTTT
+
CCCCCFFFFFFFGGGGGFGGGGGGGFGGGGHHHGFBGFHFHFHHHGGGGGHGHHHHFGFHHGHFHHHHGHFGHHDHGGEGFHB@E4FCFEFCDF@?EHGGHFH43GFFGFHGGGFD///01?<1??<1?G--<-<CGGGGGC/CCCFG....;;A.9ABF//0;0..9.;;BBF00;000/99;--:A-9@@-;@-.;;:FFFFFFD;AA.//:BFFB..B.BBFFFFB/BE.-:;9;;/9:F9////;B/
@M05620:45:000000000-G6HP7:1:1101:10057:5270 1:N:0:145
TACCTGTACTGGGGAAGCATTTGAATATCCCCCCATGGTGATGGGGACGGAGAACTGCTCCATAAACACAGGCAACGTGCCTAACTTTCCCGGGAAGATGAAGTCAAAGAGCGACCACAGCTCTAGGTTATTTTTGCATCGGTGAGCCAGACAGAATGATCCGATGAGGGGTGCGAAACTATTTGAGGAAAGGAAGCACCTTTTTATTAAATTTACCTTTTAGCAATCGCCATTCCTACCCTAAAGATCGG
+
AAAAAFFFFFFFGFGGGGGGGGHFHHHHHHHGGGGHGHHHGHHHHGGGGGGGFHHHHHHHHHHHHHHGHHHHGHHHGHHHHHHHHHHHHHHGGGGGGHHHFHHHGHHHHHHHGGGGGHGHHHHHHHHGHHHHHHHGHHHHGGEFEGHHHGGFFHHCGHGHHHHGGGHHHGGDGGGECCDGGGGGGFFFFBFFFFCFGGGGGGGGGGGGF/BFFFFFFFFFBFFFFFFFFAAAFFFFFFFFFFFFFFFFFFF
@M05620:45:000000000-G6HP7:1:1101:22596:5277 1:N:0:145
TACCTGTACTGGGGAAGCATTTGAATATCCCCCCATGGTGATGGGGACGGAGAACTGCTCCATAAACACAGGCAACGTGCCTAACTTTCCCGGGAAGATGAAGTCAAAGAGCGACCACAGCTCTTCGGAGGTTATTTTGCATCGGTGAGCCAGACAGAATGATCCGATGAGGGGTGCGAAACTATTTGAGGAAAGGAAGCACCTTTTTATTAAATTTACCTTTTAGCAATCGCCATTCCTACCCTAAAGAT
+
BBABCFFFFFFFGGGGGGGGGGHHHHHHHHHGGGGHHHHGGHHHHGGGGGGGGGHHHHHHHGHHHHHHHHHHGHHHGHHHHHHHHHHHHHHGGGGGGHHHGHHHHHHHHHHHGGGGGHHHHHHHHHHGGGGCHHHHHHHHGHHGGEGGHGHHHHGGHGHHHHHHHHGGGHHGGGCEGGDGGGGGGHHGGGFCFFFFFFGGEFEFFFFFFFFFFFFFFFFFFFFFFFFFFFFFFFDFFFFFFFFFFFFFFFF
@M05620:45:000000000-G6HP7:1:1101:10051:5289 1:N:0:145
TACCTGTACTGGGGAAGCATTTGAATATCCCCCCATGGTGATGGGGACGGAGAACTGCTCCATAAACACAGGCAACGTGCCTAACTTTCCCGGGAAGATGAAGTCAAAGAGCGACCACAGCTCTAGGTTATTTTTGCATCGGTGAGCCAGACAGAATGATCCGATGAGGGGTGCGAAACTATTTGAGGAAAGGAAGCACCTTTTTATTAAATTTACCTTTTAGCAATCGCCATTCCTACCCTAAAGATCGG
+
CCBCCFFFFFFFGGGGGGGGGGGGHHHHHHHGGGGHHHGGFHHHHGGGGGGGGHHHHHHHHHHHHHHHHHHHGHHHGHHHHHHGGHHHHHHGGGGGGGHHHGHHGHHGGHHHGGGCGHEFHHHHFHHHHHHHHHHGHFGHGGEDEHHHCFGGGHHHHHHHHHGGGDHHHGGDCFGGGGGGGGGGGBEFFGGGGG9FGGGGGGGGGEGGFFFFFFFFBBFFBFBBFFFFFFDAEFFBBFFFFFFF:B9FFFD
@M05620:45:000000000-G6HP7:1:1101:10073:5291 1:N:0:145
TACCTGTACTGGGGAAGCATTTGAATATCCCCCCATGGTGATGGGGACGGAGAACTGCTCCATAAACACAGGCAACGTGCCTAACTTTCCCGGGAAGATGAAGTCAAAGAGCGACCACAGCTCTAGGTTATTTTTGCATCGGTGAGCCAGACAGAATGATCCGATGAGGGGTGCGAAACTATTTGAGGAAAGGAAGCACCTTTTTATTAAATTTACCTTTTAGCAATCGCCATTCCTACCCTAAAGATCGG
+
BBAABFFFFFFFFGGGCGGGGFHFGGHHHGGGGGGGGHFHFHHHHGFGFGGG?GFGHHHHGHHHHGHGHHHHGGHHGHHFHHDGHHHGHHHGGGGGGHHHGHGBFGHHGHHHGGGGFHFFHFHHHHHFGFGHHGHGGEGHGG?EGFHHFFHGGHGHHHHHHHHGEAGHHGGCDGG.A?DFFGGGGGFGGFFGGFCFGGGGFGGGGFBFFFBB9FFFFFFFFFF9BBFFEADDEFFFFFFFFFFB9BFFF.;
@M05620:45:000000000-G6HP7:1:1101:10064:5306 1:N:0:145
TACCTGTACTGGGGAAGCATTTGAATATCCCCCCATGGTGATGGGGACGGAGAACTGCTCCATAAACACAGGCAACGTGCCTAACTTTCCCGGGAAGATGAAGTCAAAGAGCGACCACAGCTCTAGGTTATTTTTGCATCGGTGAGCCAGACAGAATGATCCGATGAGGGGTGCGAAACTATTTGAGGAAAGGAAGCACCTTTTTATTAAATTTACCTTTTAGCAATCGCCATTCCTACCCTAAAGATCGG
+
AAABBFFFFF5@GGGGGGGGGGHGHHHHHHHGGGGHHHHGHHHHHGGGGGCGGHHHHHHHHGHFHHHGHHGHGGGHGHHHHHFGGHHHHHHGGGGGGGHGFFHGHHGHHHHHGGGGGHHGHHHHHHHHHGHHHHHFHGHHGGCDFHHHBGGGHGFGFHHHHHHFFDHHHGFCFGCECDDGGGGGGGGGGGGGEFBFEBF.BFGGGFGGFFFFFBFFFBBFFF/BBFFFFFFFFFFFFFFFFFFFFFFFFA;
@M05620:45:000000000-G6HP7:1:1101:24192:5355 1:N:0:145
CATCCTGACCCTGAAGTACCCCATTGAGCATGGCATCGTCACCAACTGGGACGACATGGAGAAGATCTGGCACCACACCTTCTACAACGAGCTGCGCGTGGCCCCGGAGGAGCACCCAGTGCTGCTGACCGAGGCCCCCCTGAACCCCAAGGCCAACAGAGAGAAGATGACTCAGGTGAGGCTCGGCCGACGCCCGTGCTCCTCCCGTCCTTTCCCCAGTCATTTTCTGCCCGGCTTGATTTCTGACATTA
+
ABBCCFFFFFFFGGGGGGGGGGGHHHHHHHHHHHHHHGHHHGHHHGHHHHHHGGGGGHHGHHHHHHHHHHHHHGHHHGGHHHHHHGHHGGGGGHHGGGGGGGHHGGGGGGGGHHHHGGHHHHHHHHHHHHGGGGGGGGGGGGHHHHGGGGHGHHGGGGGGGGGGGGGFGGGGGGGGGGGGGGGGFFFFFFFFFFFFBDDFFFFFFFFFFDFFFFFFFFFFFFFFFFFFFFBEFFFFFFFFFFFFFFFFFF0
@M05620:45:000000000-G6HP7:1:1101:24186:5373 1:N:0:145
CATCCTGACCCTGAAGTACCCCATTGAGCATGGCATCGTCACCAACTGGGACGACATGGAGAAGATCTGGCACCACACCTTCTACAACGAGCTGCGCGTGGCCCCGGAGGAGCACCCAGTGCTGCTGACCGAGGCCCCCCTGAACCCCAAGGCCAACAGAGAGAAGATGACTCAGGTGAGGCTCGGCCGACGCCCGTGCTCCTCCCGTCCTTTCCCCAGTCATTTTCTGCCCGGCTTGATTTCTGACATTA
+
ABBBBFBFFFFFGGGGGGGGGGGHHGFHHFHGG4BGGEHAHGHFHGHEBFGFGGGGGHGHBGGGGGHFFDGHHGFEH?EHHHGHHHFHEG?EF@C>EEF/EEHGEGCGFGGCGHHHGGHHHHHHHHHHHH?DGGGGGGGGFGHHHHGGGGHGHHGGGGGGGGGEFBFGGGGGGGBFFFFGGG?FFFEDDFFFFFF>;DDFFFFFFFFEDDFFFFFFFFD9FFFFFFFFFFFFFFCCAFEFFFFFFFFBFFB
@M05620:45:000000000-G6HP7:1:1101:11970:5374 1:N:0:145
ATCTCTATCTCCTAAAACCTGTTTAGATTTGGAGATAGACCTTCAGGTTTTTCATCATTTTCTGCATGAATTATACATTGACCACGTTCCAGCGTGGTCAGTTTGCAGCATTCTGTTATTTTGTTTGACAGAGTGTCTTGTTGAGAACATATGTAGGACATGATTTTTTCCTGCAACAGGGAAAATAAAGTATAAGTTTTAAAGATTTATTCTTTAATAAAGGATCTCAAAGCCAGCTTTAGAAAAAGGAA
+
AAAAAFFFFFFFGGFFGGG1FFGH3DBEGGFHHFFHCFHHHFHFHHHHHHGGFFHFHHHHHFAEHF1A1FHHFHFHHHHHFHHHHEGHCGHHHC?EEHHHHEGGHGGFFHHHHHHHHFHHHHHHHHHEHHHGHHGHFHHFHHFEFEGHHFFGGGEFHFHHHGHHHHHHGEFGD1FHFGHHGGHHCGEHHHFHHFFHHHHHFHHHEHGHFHHHGHH11DDGFHHBGFHHHHHHFHHHGFGGCHFHHGHGCHH
@M05620:45:000000000-G6HP7:1:1101:19693:5377 1:N:0:145
CATCCTGACCCTGAAGTACCCGGCTTGATTTCTGACATTAGATCGGAAGAGCACACGTCTTAACTCCCGTCACGCACTACAATCTCGTATGCCGTCTTCTGCTTGAAAAAAAAAACAAATCGAGCCGACTTAAACCGTTGTTAACGTCTCCTGACTAAACCAACATGTCCATTAAACGCTATTACCTTCGCTACGATAGGTAGGAACACATAACAGAATCATAGCCGCTCAAGCTCTCAGGCAATAAACAG
+
BABBBF45CFFFGGG4GFGFGE2EEG2FGHHHH5FG3GHE55DFAEE222BBGA2GEHGG1DGGHHH1EHG1?EF0EE3FEFGFFGAF1BFGHGGEHGBG4BFG30FGB0<E@/><?/011/0/?////<.11110-...<.=00.<.</00<0/0000//....//:00000000;9-...000000/....;..99.////.//..;.////9///////9//;.9-9.//////9////..//////.
@M05620:45:000000000-G6HP7:1:1101:19709:5387 1:N:0:145
CATCCTGACCCTGAAGTACCCGGCTTGATTTCTGACATTAGATCGGAAGAGCACACGTCTGAACTCCAGTCACGCACTACAATCTCGTATGCCGTCTTCTGCTTGAAAAAAAAAAAAAAAAAAAATATACACACGTCACTACATTTACAAAACATATACAAAAATATAACATAATATTAAGTCAAGTATAAGACTGAAATATCACCGTCAATAATTCACACTTGCTATTAAACAATGTCAAACAGACGTTT
+
CCDDDFFFFFFFGGGGGGGGGGGGGGGHHHHHHHHHHHHHHHHHHGGGGHHHHHHHGHHHGHGHHHHHHHHHHGHGGGHHHHHBGHHGGHHHHGFGHGHHHHHHHHHHHHGGGGC><///<<<--.00:0000.-....00/0000000;0...00000099:..90000000000000;00000000000;00000000000099...;.0000000000/000000000000.:9000900.//.;../
@M05620:45:000000000-G6HP7:1:1101:8968:5479 1:N:0:145
CATCCTGACCCTGAAGTACCCGGCTTGATTTCTGACATTAGATCGGAAGAGCACACGTCTGAACTCCAGTCACGCACTACAATCTCGTATGCCGTCTTCTGCTTGAAAAAAAAAAAAAACACCAAATAAAAAAAAAATAAACCATCCTAGCAAGCAATACTATCAACAAAGAATTAAGCAGACAAAGTCAATCACTCACCAACACATATGAAACAATAAACGACTCACTACGTGTACAGTACTCACACATC
+
BBBBBFFFFFFFG4GGGGGGGGGGAFGHHHHHHHHHHHHHHHHHHGGGGHHHHHHHGHHHGHHHHHHHHHHHHGHGGGHHHHH3FHHFGHHHHGGGHGHHHHHHHHHHGHCGGBC<<>///0/...111>=<@?<--.00:0/.0/.000/09/.//09/000000;0..//.0000000//..9.////9;//9/;//./...:.//9///://.//9//..-../////.:.:.///;/9//////.//
@M05620:45:000000000-G6HP7:1:1101:8974:5501 1:N:0:145
CATCCTGACCCTGAAGTACCCGGCTTGATTTCTGACATTAGATCGGAAGAGCACACGTCTGAACTCCAGTCACGCACTACAATCTCGTATGCCGTCTTCTGCTTGAAAAAAAAAAACAATAAAATACTAAGAGAGAGCACGTTAGTTATACATTAACAACGATAAGGACACAAGCACTGCAAGAAAATGAGGTACTGAAGAGGCAAACAGTTTACCTAGTAAGATAGCACTGAGGAGTATTACGCGATTGG
+
ABBBCFFFFFFFGGG4GGGGGEEEGGAFHHGHHAFGBGHF5FGHEEFGEA2FFHFHAGGHFHHFFFHHHFHDH1GFGGHHGHHFHHGFAG3FH>EEHGHHGHHHEGCBDHGGG@B<///222222111111?10////10-<00.11111111<00<00.-....000::./...//0/00:0/://0000//:0000000......../0090009////9//;/:/://///./../////..---...
@M05620:45:000000000-G6HP7:1:1101:16463:5511 1:N:0:145
CATCCTGACCCTGAAGTACCCGGCTTGATTTCTGACATTAGATCGGAAGAGCACACGTCTGAACTCCAGTCACGCACTACAATCTCGTATGCCGTCTTCTGCTTGAAAAAAAAAAAAAAAAAAAATACCAAAGACTCGACGTACCACTAGGCCAAAAAAAACAACAAGAAGCAGGGTGTATGCAGCCGTCTACCTCGATAAGCACATGCGTACCCCCGTTCGAATAAACAATACTGGCAGAAGGAGTAGTG
+
CCCCCFFFFFFFGGGGGGGGGGGGGGGHHHHHHHHHHHHHHHHHHGGGGHHHHHHHGHHHGHHHHHHHHHHHHGHGGGHHHHHFHHHGGHHHHGGGHGHHHHHHHHHHHHGGGBD/>/</<<---<D00:0G/;/;0..--:...090/0//0../..;--.9.9;.////00/.9:.:0000000;-.-..0000..9..000/9;00...-.;.--../...9.0000;000000./../0..;//00/
@M05620:45:000000000-G6HP7:1:1101:8716:5519 1:N:0:145
TACCTGTACTGGGGAAGCATTTGAATATCCCCCCATGGTGATGGGGACGGAGAACTGCTCCATAAACACAGGCAACGTGCCTAACTTTCCCGGGAAGATGAAGTCAAAGAGCGACCACAGCTCTAGGTTATTTTTGCATCGGTGAGCCAGACAGAATGATCCGATGAGGGGTGCGAAACTATTTGAGGAAAGGAAGCACCTTTTTATTAAATTTACCTTTTAGCAATCGCCATTCCTACCCTAAAGATCGG
+
ABAABFFFFFFFGGGGGGGGFFGFFGHHHHFGFGGHFHGGHFFFFEAEGGGGGHHHHHHHHHHGHFHHHHHGGHHHGGHEHHFHHHGHHHHEFGGGGGHHFHHEGHGHHGGHGGGGGHGHGHHHFHHFGHHHHHHFHHFHGGDDFFHHGCFEHFHHHGHHHGHGGEHHHGCECDFCABGGGFGGGFCF;FFFFGCFGFGGGGGGGGFGFFFFFFFFFFFFFFFFFFFFEEDFFFFFFFFFFFF.;BBBFED
@M05620:45:000000000-G6HP7:1:1101:16473:5528 1:N:0:145
CATCCTGACCCTGAAGTACCCGGCTTGATTTCTGACATTAGATCGGAAGAGCACACGTCTGAACTCCAGTCACGCACTACAATCTCGTATGCCGTCTTCTGCTTGAAAAAAAAAAAAAAAAGAGAAAAAAAAAGAGGAACAGAAAGTAAATAGAAATAAAAAATAGAAGCCAAATGAAAAGATGAAAAAAATACAGGATTAACAGAGAAAACTGAAAAGGAGAGCAGAGAAATACGGACGTATCTTAAGAA
+
ABCCDFFFFFFFGGGGGEGGGGGGGGGHHHHHHHHHHHHGGFHHHGGGGHHHHHHHGHHHGHGHHHHHHHHHHGHGGGHHHHHGHHHFEHHHHGGGHGHHHHHHHHHGHHGGGGG<>//>-..001<0<-<--.;/.././//::0;:000:000;000:00-.000:00./::00;000/.00::00.--.0000/.0000:00///00//;00000/./....0//./00000...--9:0.0000:00
@M05620:45:000000000-G6HP7:1:1101:18161:5570 1:N:0:145
ATCTCTATCTCCTAAAAACCTGCTTAGATTTGGAGATAGACCTTCAGGTTTTTCATCATTTTCTGCATGAATTATACATTGACCACGTTCCAGCGTGGTCAGTTTGCAGCATTCTGTTATTTTGTTTGACAGAGTGTCTTGTTGAGAACATATGTAGGACATGATTTTTTCCTGCAACAGGGAAAATAAAGTATAAGTTTTAAAGATTTATTCTTTAATAAAGGATCTCAAAGCCAGCTTTAGAAAAAGGA
+
BBBBBFFFFFFFGGGGGGGGGG4GHHHHHHHHHHHHHHHHHHHHHHHHHHHGGHGHHHHHHHHHHHHHHGHHHHHHHHHHHHHHHHGHHHHHHHGGGGHHHHHHHHHHHHHHHHHHHHHHHHHHHHHHHHHHHHHHHHHHHHHHHHHHHHHHHHHHHHHHHHHHHHHHHGHHHHHHHHHHHGGHHHHHHHHGHHHHHGHHHHHGHHHHHHHHHHHHHHHHHHHHHHHHHHHHHHHGHGHHHHHGHHHHGGF
@M05620:45:000000000-G6HP7:1:1101:18144:5584 1:N:0:145
ATCTCTATCTCCTAAAAACCTGTTTAGATTTGGAGATAGACCTTCAGGTTTTTCATCATTTTCTGCATGAATTATACATTGACCACGTTCCAGCGTGGTCAGTTTGCAGCATTCTGTTATTTTGTTTGACAGAGTGTCTTGTTGAGAACATATGTAGGACATGATTTTTTCCTGCAACAGGGAAAATAAAGTATAAGTTTTAAAGATTTATTCTTTAATAAAGGATCTCAAAGCCAGCTTTAGAAAAAGGA
+
AAABBFFFFFFFGGGGGGGGGGHHHGHHHGHHHHHHHHHGGHHHHFHHHHHGGHGHHGHHHHHHHGGHHHHFHHHGHGHHHHHHHHGGHHHGHHGBEEGHHHGHHHHFHHFHHHHHHHGHHHHHHHFGFFBGFGFGGHHHHHFFGGEHGFFGEH4FGFG2CGHEHHHHHDHFGHHHHHFHHGEFHGHEGBHDBGD1D<FGFGHFGFHHFDHGFHHHHEHHFFGFFGHHFGHBGCGCHGHHFCGHHFGFGGF
@M05620:45:000000000-G6HP7:1:1101:18173:5587 1:N:0:145
ATCTCTATCTCCTAAAAACCTGCTTAGATTTGGAGATAGACCTTCAGGTTTTTCATCATTTTCTGCATGAATTATACATTGACCACGTTCCAGCGTGGTCAGTTTGCAGCATTCTGTTATTTTGTTTGACAGAGTGTCTTGTTGAGAACATATGTAGGACATGATTTTTTCCTGCAACAGGGAAAATAAAGTATAAGTTTTAAAGATTTATTCTTTAATAAAGGATCTCAAAGCCAGCTTTAGAAAAAGGA
+
BCCCCFFFFFFFGGGGGGGGGG4FHHHHHHHHHGHHHHHHHHHHHHHHHHHGGHHHHIIHHHHIHHHHHGHHHGHGHHHHHGHHHHGHHHHHHHGGGGHHHHHHHHHHHHHHHHHHHHHHHHHHHHHHHHHHHHGGHHHHHHHHHHHHHHHHHHHHHHGHGHHHHHHHHGHHHHHHHHHHHGGHHHHGHHGGHHHHHGHHHGGHHHHHHHHHHHHHGHHHHHHHHHHHHGHHHHFHHGHHHHHHGGGHGGG
@M05620:45:000000000-G6HP7:1:1101:22623:5610 1:N:0:145
AAACCAGAAGACATGAGGTCAGCTAGATCGGAAGAGCACACGTCTGAACTCCAGTCACGCACTACAATCTCGTATGCCGTCTTCTGCTTGAAAAAAAAAAAAAAAGAAAAATAACACGATAATATGTATATAAAAGTAAAAAAATGTAGGAATCAGGAAAATGACTTAGGCGCAGCGATAGCTAAAAAGAAGAAACTATTATGAACGACTAAATATCATACATGCAGAGAGACACGGTGGTAAATCCAGAC
+
BCCCCBBFFFFFGGGGGGGGGGHHHHHHHHGGGGHHHHHHHGHHHGHHHHHHHHHHHHGHGGGHHHHHFHHHGGHHHHGGGHGHHHHHHHHHHHHGGGEE//////?020001?111///..111111111>1111111<00--.0000000000000///000:000000----:--...0000000.../0/9/0000000000.:-.-000000900:0000000./..;//.-....900000900.
@M05620:45:000000000-G6HP7:1:1101:15315:5631 1:N:0:145
TACCTGTACTGGGGAAGCATTTGAATATCCCCCCATGGTGATGGGGACGGAGAACTGCTCCATAAACACAGGCAACGTGCCTAACTTTCCCGGGAAGATGAAGTCAAAGAGCGACCACAGCTCTAGGTTATTTTTGCATCGGTGAGCCAGACAGAATGATCCGATGAGGGGTGCGAAACTATTTGAGGAAAGGAAGCACCTTTTTATTAAATTTACCTTTTAGCAATCGCCATTCCTACCCTAAAGATCGG
+
ABAABBFFFFFFGFGFGGGFGGHHHHHHHHHGGG?HFHFHHHHHHGGGGGGFFHHHHHHHHGHHHHHHHHHHGHAHGHHHHHHHHFFHHHHGGGGGEHHHFHHFGFFGHHHHCFGGGHEHHHHHFFHGH2GFHHHCHGHHGGGGEHHGHFCEHHHHHHHHHHEDAAGGHGGDGGCECDGGGGFBFBEBB9/.CB/AEFFGGFGGGGGGFFFFBBBFBFFFF/9BBFFFFFFDAFFFFFF.FF..;B/:FAA
@M05620:45:000000000-G6HP7:1:1101:15301:5649 1:N:0:145
TACCTGTACTGGGGAAGCATTTGAATATCCCCCCATGGTGATGGGGACGGAGAACTGCTCCATAAACACAGGCAACGTGCCTAACTTTCCCGGGAAGATGAAGTCAAAGAGCGACCACAGCTCTAGGTTATTTTTGCATCGGTGAGCCAGACAGAATGATCCGATGAGGGGTGCGAAACTATTTGAGGAAAGGAAGCACCTTTTTATTAAATTTACCTTTTAGCAATCGCCATTCCTACCCTAAAGATCGG
+
CCCCCFFFFFFFGGGGGGGGGGHHHHHHHHHGGGGHHHGHHHHHHGGGGGGGGHHHHHHHHHHHHHHHHHHHGGHHGHHHHHHHHHHHHHHGGGGGGHHHHHHHHHHHHHHHGGGGGHHHHHHHHHHHHHHHHHHGHHHHGGGGGHHHHHHGHHHHHHHHHHHGGGHHHGGEGGGFGGGGGGHGHGGGGGGGGGGGGGGGGGGGGGGGFFFFFFFFFFFFFFFFFFFFFFFFFFFFFFFFFFFFFFFFFFF
@M05620:45:000000000-G6HP7:1:1101:15673:5667 1:N:0:145
TACCTGTACTGGGGAAGCATTTGAATATCCCCCCATGGTGATGGGGACGGAGAACTGCTCCATAAACACAGGCAACGTGCCTAACTTTCCCGGGAAGATGAAGTCAAAGAGCGACCACAGCTCTTCGGAGGTTATTTTGCATCGGTGAGCCAGACAGAATGATCCGATGAGGGGTGCGAAACTATTTGAGGAAAGGAAGCACCTTTTTATTAAATTTACCTTTTAGCAATCGCCATTCCTACCCTAAAGAT
+
DDDDDFFFFFFFGGGGGGGGGGHHHHHHHHHGGGGHHHGHHHHHHGGGGGGGGHHHHHHHHHHHHHHHHHHHGHHHGHHHHHHHHHHHHHHGGGGGGHHHHHHHHHHHHHHHGGGGGHHHHHHHHHHGGGGEHHHHHHHHHHHGGGGGHHHHHHGHHHHHHHHHHHGGGHHHGGFGGGFGGGGGGHHHGGGFGGGGGGGGGGFFFFFFFFFFFFFFFFFFFHFFFFFFFFFFFFFFFFFFFFFFFFFFFFF
@M05620:45:000000000-G6HP7:1:1101:20719:5674 1:N:0:145
CATCCTGACCCTGACGTACCCCATTGAGCATGGCATCGTCACCAACTGGGACGACATGGAGAAGATCTGGCACCACACCTTCTACAACGAGCTGCGCGTGGCCCCGGAGGAGCACCCAGTGCTGCTGACCGAGGCCCCCCTGAACCCCACGGCCACCAGAGAGCAGATGACTCAGGTGAGTCTCGGCCGACGCCCGTGCTCCTCCCGTCCTTTCCCCAGTCATTTTCTGCCCTGCTTGATTTCTGCCATTT
+
ABBBBFFFFFFFGF42FEGGGGFHHCFBHFHD2B3EGEFEGEHHEGG3BGFHEGGGG3EGFBGFHHHF@FGFHGGGHGFHHHHHHHDGGGGGGHHEGEEE@>GHG/////?CGHHHFF/?GFH1?FFGCF--<-<CEGGGCC/:F.AD..@??D-.9.A../..99BCFBFGGFBBFB/:9;/B/AAD;>;=DFC--;D.BBFFFE?AAA9BBFFFFF.FFBBBFF//FBBA/99BB/99/;9FB/9/;B/
@M05620:45:000000000-G6HP7:1:1101:15855:5687 1:N:0:145
CATCCTGACCCTGAAGTACCCCATTGAGCATGGCATCGTCACCAACTGGGACGACATGGAGAAGATCTGGCACCACACCTTCTACAACGAGCTGCGCGTGGCCCCGGAGGAGCACCCAGTGCTGCTGACCGAGGCCCCCCTGAACCCCAAGGCCAACAGAGAGAAGATGACTCAGGTGAGGCTCGGCCGACGCCCGTGCTCCTCCCGTCCTTTCCCCAGTCATTTTCTGCCCGGCTTGATTTCTGACATTA
+
CCCDDFFFFFFFGGGGGGGGGGGHHHHHHHHHHHHHHGHHHGHHHGHHHHHHGGGGGHHHHHHHHHHHHHHHHGHHHGGHHHHHHHHHGGGGGHHGGGGGGGHHGGGGGGGGHHHHGGHHHHHHHHHHHHGGGGGGGGGGGGHHHHGGGGHGHHGGGGGGGGGGGGGGGGGGGGGGHGGGGGGGFFFFFFFFFFFFBFFFFFFFFFFFFFFFFFFFFFFFFFFFFFFFFFFFFFFFFFFFFFHFFFFFFF0
@M05620:45:000000000-G6HP7:1:1101:15838:5693 1:N:0:145
CATCCTGACCCTGAAGTACCCCATTGAGCATGGCATCGTCACCAACTGGGACGACATGGAGAAGATCTGGCACCACACCTTCTACAACGAGCTGCGCGTGGCCCCGGAGGAGCACCCAGTGCTGCTGACCGAGGCCCCCCTGAACCCCAAGGCCAACAGAGAGAAGATGACTCAGGTGAGGCTCGGCCGACGACCGGGCTCCTCCCGACCTTTCCCCCGTCATTTTCTGACCGGCTTGATTTCTGACATTA
+
>11AA1@DFFFFEGE1FGGGGGCHHB111BD10BGBGEHG0E11/EFHAF0FEEEG?GC1FHH0E1F2BGHFGECCEGGHFHB@GHHG///E/@1>E/>EE/FFEECC//CGHHHEGE/?1?GGGFHF0C/CG-<FECCC-:CHHA:E..:..CEGEAFB/9;.CFFFBF09CBF/;;C9FEEF@9-9--@9---9-99---;BFA---@-BF//B9--A-9-9/B99///9;-;--@F99/BB//9FB//
@M05620:45:000000000-G6HP7:1:1101:20712:5701 1:N:0:145
CATCCTGACCCTGAAGTACCCCATTGAGCATGGCATCGTCACCAACTGGGACGACATGGAGAAGATCTGGCACCACACCTTCTACAACGAGCTGCGCGTGGCCCCGGAGGAGCACCCAGTGCTGCTGACCGAGGCCCCCCTGAACCCCAAGGCCAACAGAGAGAAGATGACTCAGGTGAGGCTCGGCCGACGCCCGTGCTCCTCCCGTCCTTTCCCCAGTCATTTTCTGCCCGGCTTGATTTCTGACATTT
+
CCCDDFFFFFFFGGGGGGGGGGGHHHHHHHHHHHHHHGHHHGHHHGHHHHHHGGGGGHHHHHGHHHHHHHHHHGHHHGGHHHHHHHHHGGGGGHHGGGGGGGHHGGGGGGGGHHHHGGHGHHHHHHHHHHGGGGGGGGGGGGHHHHGGGGHGHHGGGGGGGGGGGGGFGGGGGGGGHGGGGGGGFFFFFFFFFFFF@FF?FFFFFFFEFFDFFFFFFFDBFFFFFFFFFEFFADFFFFFFFFFFFBFFFF0
@M05620:45:000000000-G6HP7:1:1101:18683:5703 1:N:0:145
CATCCTGACCCTGAAGTACCCCGGCTTGATTTCTGACATTAGATCGGAAGAGCACACGTCTGAACTCCAGTCACGCACTACAATCTCGTATGCCGTCTTCTGCTTGAAAAAAAAAAAAAAAAAACATCCTAATCCCAACCCTCACACTCGATACCCTCTTTCTCATCAACCTATACTCCCGCATTACTCCGTGCCTTGTACACCGATACTATCTTATCTACGGCCTATCCCTTACGTTCCCTGATACCTCC
+
CCCCCFFFFFFFGGGGGGGGGGGGGGGGHHHHHHHHHHHHHHHHHHGGGGHHHHHHHGHHHGHHHHHHHHHHHGGHGGGHHHGH3GHHGGHHHHGGGHGHHHHGHHHGHHHGGGGG>>>/----<.00<000000:0/..:.:.:00//../:-000./0000900000/./0000000..--..:0000.....000:0000/----:0090;0000900..-9./00/00;00.////000/00000;;
@M05620:45:000000000-G6HP7:1:1101:18668:5715 1:N:0:145
CATCCTGACCCTGAAGTACCCCGGCTTGATTTCTGACATTAGATCGGAAGAGCACACGTCTGAACTCCAGTCACGCACTACAATCTCGTATGCCGTCTTCTGCTTGAAAAAAAAAAAAAGAAAAAAAAAAAAAGACTAAGGAAAAAATAAGACGAAAAGTATAAAAAAATGCAAACACAAAAAGATGAAGAGCAACAACCGATAGAACAAATCAAGGACTGAGAAGTTGAAACAATGACTACGAAGCAAGA
+
CBCCDFFFFFFFGGGGGFGGGGGGGGGGHHHHHHHHHHHHHHHHHHGGGGHHHHHHHGFHHGHHHHHHHHHHFHGHGGGHHGHH3GHHGEHHHHGGGHGHHHHHHHHGHHHGGGGCB>>//=?00--<<---:../0000/0;//.-.09;9:.-:.?/00000000-;.00000..........00:000./0;.....--999:00//.::0000../.00:0/0000000/.0000009....-0///
@M05620:45:000000000-G6HP7:1:1101:15117:5730 1:N:0:145
CATCCTGACCCTGAAGTACCCCAACACTCTTTCCCTACCCGGCTTGATTTCTGACATTAGATCGGAAGAGCACACGTCTGAACTCCAGTCACGCACTACAATCTCGTATGCCGTCTTCTGCTTGAAAAAAAAAAAAAAAAAGAAATAAAAAAAGACAAACGAACGAAAAACGCAAATATCAACAAGCGTATAAACATGCAGCACAACAACAAATTCACACCAACCTATACAATGCAGTCGACAACACACAC
+
CCCCCFFFFFFFGGGGGGGGGGGGGGGHHHHHHHHHHHHHGGGGGGHHHHHHHHHHHHHHHHHHGGGGHHHHHHHGHHHGHHHHHHHHHHHHGHGGGHHHHHFHHHGGHHHHGGGHGHHHHHHHHCHHHGGGGG<>---<-..::000;00-;..;///....-:...-..---9-000;00/0./.....00::0000000..9/.9.....0000;00...../0000000000000..-.9.......
@M05620:45:000000000-G6HP7:1:1101:6578:5739 1:N:0:145
ATCTCTATCTCCTAAAAACCTGTTTAGATTTGGAGATAGACCTTCAGGTTTTTCATCATTTTCTGCATGAATTATACATTGACCACGTGGTCAGTTTGCAGCATTCTGTTATTTTGTTTGACAGAGTGTCTTGTTGAGAACATATGTAGGACATGATTTTTTCCTGCAACAGGGAAAATAAAGTATAAGTTTTAAAGATTTATTCTTTAATAAAGGATCTCAAAGCCAGCTTTAGAAAAAGGAAGAAAGGG
+
3>3AAFFFFFFFGGGGGGGGGGEGHGFFDGHHHFGHGFHHHHFFGHHHHHHGGGHFFHHHHHHHHFHGHGHHGHHHFHFHGHGHHGGHFEGHFHGHHHFGHHFEGHHHHHHHHHHHHGHHHHHHBHBFGHHHHFGGFF?GFHHHGHBBFGGFHHHFHHHHHCGHFGFBGFGFGEFCGEGHGDGGFGHHG?GHHHFFFGHHHHHHHHHHHFGFBFDGGHHHHGFGHFHBHCGDHGH0DGHEFGHGHHHHHGG
@M05620:45:000000000-G6HP7:1:1101:15124:5748 1:N:0:145
CATCCTGACCCTGAAGTACCCCAACACTCTTTCCCTACCCGGCTTGATTTCTGACATTAGATCGGAAGAGCACACGTCTGAACTCCAGTCACGCACTACAATCTCGTATGCCGTCTTCTGCTTGAAAAAAAAAATGTCTTGTTGAGAACCTATGTAGGACATGATTTTTTCCTGCACCAGGGAAAATAAAGTATAAGTTTTAAAGATTTATTCTTTAATAACGGATCTCAAAGCCAGCTTTAGATAAAGGA
+
>>>>AFFBF4FCEGGFGGGGCEDAEFFDGHHHFHHGFFFH22AEAAFGHH5G5BFAFDA5AGHCGGG?CA2B?GE01BFFGHHFFHFFGHFGGHG?EFFFHF3FFG?EG3F?///BF4444FHH011?F/B<C?01?F1FDGGFD1C1G.<FGGG1111C<G00=DDDFCHHHEB:/:C.C.CACB<BFBF0FG009;CFF090;0;CF0;FFGGB00;900.-.;@FBFFFF.9BA.BBFFFF//;/B/.
@M05620:45:000000000-G6HP7:1:1101:6589:5756 1:N:0:145
ATCTCTATCTCCTAAAAACCTGTTTAGATTTGGAGATAGACCTTCAGGTTTTTCATCATTTTCTGCATGAATTATACATTGACCACGTGGTCAGTTTGCAGCATTCTGTTATTTTGTTTGACAGAGTGTCTTGTTGAGAACATATGTAGGACATGATTTTTTCCTGCAACAGGGAAAATAAAGTATAAGTTTTAAAGATTTATTCTTTAATAAAGGATCTCAAAGCCAGCTTTAGAAAAATGAAGAAAGGG
+
AA1AAFFFFFFFGGGF1GGGFCABGEAFAAFHHFGBAF1FDGF1FA1GFFGF/FGEBEFEHFGF2AAFHDGDGHFH2FEH1EFAGE/AF//B2FDGHHHFHHAEGGBFFEG2FGHBG>FGHGFHEFB1BGHGHGHF2FCGCCEGHGBFFFDEHFBHHFGFGCFH1FFCDFGCA/F<C0FFF@FFDFHFG<FDGHHGGHGHHHHFGGGHFFHGFFBFCHHGHG0<0<G/GCCGGFH0DBGF.0;CGHHH/..
@M05620:45:000000000-G6HP7:1:1101:6571:5758 1:N:0:145
ATCTCTATCTCCTAAAAACCTGTTTAGATTTGGAGATAGACCTTCAGGTTTTTCATCATTTTCTGCATGAATTATACATTGACCACGTGGTCAGTTTGCAGCATTCTGTTATTTTGTTTGACAGAGTGTCTTGTTGAGAACATATGTAGGACATGATTTTTTCCTGCAACAGGGAAAATAAAGTATAAGTTTTAAAGATTTATTCTTTAATAAAGGATCTCAAAGCCAGCTTTAGAAAAAGGAAGAAAGGG
+
BCCCCFFFFFFFGGGGGGGGGGHHHHHHHHHHHHHHHHHHHHHHHHHHHHHGGHHHHHHHIHIHIHHHHHHHHHHHHHHHHHHHHHGHHGHHHHHHHHHHHHGHHHHHHHHHHHHHHHHHHGHHHHHHHHHHHHHHHHHHHHHHHHHGHFHHHHHHHHHHHGHHHHHHHHHHHGGHHHHHHHHHHHHHHFHHHHHHHHHHHHHHHHHHHFHHGHHHGHHHHGGHHHHFHGHHHHHHHHHGGGHHHHHHHHG
@M05620:45:000000000-G6HP7:1:1101:12143:5771 1:N:0:145
AGATTACTGCAACAGTTCCCCCTGGACCTGGAAAAGTTTCTTGCCTGGCTTACAGAAGCTGAAACAACTGCCAATGTCCTACAGGATGCTACCCGTAAGGAAAGGCTCCTAGAAGACTCCAAGGGAGTAAAAGAGCTGATGAAACAATGGCAAGTAAGTCAGGCATTTCCGCTTTAGCACTCTTGTGGATCCAATTGAACAATTCTCAGCATTTGTACTTGTAACTGACAAGCCAGGGACAAAACAAAGAT
+
BCCCCFFFFFFFGGGGGGGGGGGGHHHHHHHHHHHHGGHHHHHHHHHHHHHHHHHHHHHHHHHHHHHHHHHHHHHHHHHHHHHHGGHHHHHHHHGGGGHHHHHHHHHHGHHHHHHHHHHHHHHGGHGGHHHHGGHHHHFHHHHHHGHHHHHHHGHHHHHHHHGHHHHHHHGGGGGGHHHHHHHHHGHGGHHHGHHHHGHHHHHHHHHFHHHHHGHHHFHHHHHGHHHHHHHHGGGGGGGGGGGGGGGGGGG
@M05620:45:000000000-G6HP7:1:1101:6577:5774 1:N:0:145
ATCTCTATCTCCTAAAAACCTGTTTAGATTTGGAGATAGACCTTCAGGTTTTTCATCATTTTCTGCATGAATTATACATTGACCACGTGGTCAGTTTGCAGCATTCTGTTATTTTGTTTGACAGAGTGTCTTGTTGAGAACATATGTAGGACATGATTTTTTCCTGCAACAGGGAAAATAAAGTATAAGTTTTAAAGATTTATTCTTTAATAAAGGATCTCAAAGCCAGCTTTAGAAAAATGAAGAAAGGG
+
>AAAAFBFFFFFGGGGGGGGGCGHHHDGHHHHGHGHHHBGHHHHHGGHHHHGGHHHHGHHHHHHDGHHHHHHHHHHHHHHGFHHGHFHH1GHHHHHHHHHHHGHHHGHHHGHHHHGHHHHHHHHHGHGHGHHHHHFHHHHHBGHHFG4GFHHHHGHHFHHFGHHGHHGHHHCHGGGHHHHF2@FGHGHHGHHHHGBGHHHHHHHHHHHHBGHFH11FGGGHHFH0CGBHFHHHFFEHHGF.::GGFHFCF.
@M05620:45:000000000-G6HP7:1:1101:12159:5783 1:N:0:145
AGATTACTGCAACAGTTCCCCCTGGACCTGGAAAAGTTTCTTGCCTGGCTTACAGAAGCTGAAACAACTGCCAATGTCCTACAGGATGCTACCCGTAAGGAAAGGCTCCTAGAAGACTCCAAGGGAGTAAAAGAGCTGATGAAACAATGGCAAGTAAGTCAGGCATTTCCGCTTTAGCACTCTTGTGGATCCAATTGAACAATTCTCAGCATTTGTACTTGTAACTGACAAGCCAGGGACAAAACAAAGAT
+
ABABBFFFFFFFGGGGGGGGGGGGHHHHHHHHHGHHGHHHHHHHHHHHHHHHHHHHHHHHHHHHHHHHHHHHHHHHHHHHHHHHHGHHHHHHHHGGGGHHGGHHHHHHGHHHHHHHHHHHHFHGGHGEFFHHHGHGHHHHGHHHHHGHHHHHGGHHGHHHHHFHHHHHHHGGGGGHHHGHHHHHHFHGHHHHFHHHHHHHFHHHHHHHGFHGHHHHHHHHHHHHHHHHHCGGHGFGGGGGGGGGGEFGGGC
@M05620:45:000000000-G6HP7:1:1101:18847:5798 1:N:0:145
TACCTGTACTGGGGAAGCATTTGAATATCCCCCCATGGTGATGGGGACGGAGAACTGCTCCATAAACACAGGCAACGTGCCTAACTTTCCCGGGAAGATGAAGTCAAAGAGCGACCACAGCTCTAGGTTATTTTTGCATCGGTGAGCCAGACAGAATGATCCGATGAGGGGTGCGAAACTATTTGAGGAAAGGAAGCACCTTTTTATTAAATTTACCTTTTAGCAATCGCCATTCCTACCCTAAAGATCGG
+
BBBBBFFFFFFFGGGGGGGGGGHHHGHHHHHGGGGHGHFHGHHHHGGGGGGGGHHHHHHHHHHHHHHHHHHHGHHHGHHHHHHHHHHHHHHGGGGGGHHHHHHHGGHHHHHHGGGGGHHGHHHHHHHGHGHHHHHGHGHGGGCGGHHHHGHGHHHHHHHHHHHGGAGHHEGDGGGGGGGGGGGGGGGGGGGGGGGGGFFEFFFGGGGGFFFFFFFFFFFFFFFFFFFFFFDFFFFFFFFAFFFFFFFFFFA
@M05620:45:000000000-G6HP7:1:1101:18359:5798 1:N:0:145
CATCCTGACCCTGAAGTACCCGGCTTGATTTCTGACATTAGATCGGAAGAGCACACGTCTGAACTCCAGTCACGCACTACAATCTCGTATGCCGTCTTCTGCTTGAAAAAAAAAAAAAAAAAAAAAAAAATAAATAAAATAAATCTTACGCACATAACTATACGACCATCATAAAATCCACATATCCAAATTACACCAACTACACATAGCTCCTCACCTCGCTCACCTCAATCTTCTGTCCACTCATAAGC
+
CCDDDFFFFFFFGGGGGGGGGGGGGGGHHHHHHHHHHHHHHHHHHGGGGHHHHHHHGHHHGHGHHHHHHHHHHGHGGGGHHGGCGHHFEHHHHGGGHGHHHHHHHHHHGHGGGGF>>>//><--<-----.0000000000000;0000...--0000000:;...--0:00000000000000000000000::0/..;/:00/0000:0000/0:.0..-...0.0.000:0000000000://0000:
@M05620:45:000000000-G6HP7:1:1101:18168:5805 1:N:0:145
TACCTGTACTGGGGAAGCATTTGAATATCCCCCCATGGTGATGGGGACGGAGAACTGCTCCATAAACACAGGCAACGTGCCTAACTTTCCCGGGAAGATGAAGTCAAAGAGCGACCACAGCTCTTCGGAGGTTATTTTGCATCGGTGAGCCAGACAGAATGATCCGATGAGGGGTGCGAAACTATTTGAGGAAAGGAAGCACCTTTTTATTAAATTTACCTTTTAGCAATCGCCATTCCTACCCTAAAGAT
+
A?AAAFFDFFFCCCEGEGGGGGHFGGHHFGGGGGGHHHGHHHHHHGGGGGDEEHHGGHHHGFFFFHHGHHFHF?A?EEEEGHHFGHHHGHHGGGCEGEHHHGHHHHHFHHHHGGGGGFHHHHHHHHHGGCF?FGHFHFFF1GFE?.CF<>GGHFGGHFFGGFFHHHEGGHHFGF:CABDABDEGGBCFFGG0CBF?BBFEBFEBFFFFEFFFFFFFFBBBFBFFFBFFF/;AFFFFFFBFBB.;/FFFFFB
@M05620:45:000000000-G6HP7:1:1101:11608:5822 1:N:0:145
TACCTGTACTGGGGAAGCATTTGAATATCCCCCCATGGTGATGGGGACGGAGAACTGCTCCATAAACACAGGCAACGTGCCTAACTTTCCCGGGAAGATGAAGTCAAAGAGCGACCACAGCTCTTCGGAGGTTATTTTGCATCGGTGAGCCAGACAGAATGATCCGATGAGGGGTGCGAAACTATTTGAGGAAAGGAAGCACCTTTTTATTAAATTTACCTTTTAGCAATCGCCATTCCTACCCTAAAGAT
+
CCCCCFFFFFFFGGGGGGGGGGHHHHHHHHHGGGGHHHGHHHHHHGGGGGGGGHHHHHHHHHHHHHHHHHHHGGHHGHHHHHHHHHHHHHHGGGGGGHHHHHHHHHHHHHHHGGGGGHHHHHHHHHHGGGGEHHHHHHHHHHHGGGGGHHHHHHGHHHHHHHHHHHGGGHHHGGEFGGGGGGGGGGGGGGGFGGGGGGGGGGFFFFFFFFFFFFFFFFFFFFFFFFFFFFFFFFFFFFFFFFAFFFFFFFF
@M05620:45:000000000-G6HP7:1:1101:25003:5823 1:N:0:145
ATCTCTATCTCCTAAAAACCTGTTTAGATTTGGAGATAGACCTTCAGGTTTTTCATCATTTTCTGCATGAATTATACATTGACCACGTGGTCAGTTTGCAGCATTCTGTTATTTTGTTTGACAGAGTGTCTTGTTGAGAACATATGTAGGACATGATTTTTTCCTGCAACAGGGAAAATAAAGTATAAGTTTTAAAGATTTATTCTTTAATAAAGGATCTCAAAGCCAGCTTTAGAAAAAGGAAGAAAGGG
+
CCCCCFFFFFFFGGGGGGGGGGHHHHHHHHHHHHHHHHHHHHHHHHHHHHHGGHHHHHHHHHIHHHHHHHHHHHHHHHHHHHHHHHGHHEA@DEGHHHHHHG1FHHHHGHHHHHHHHHHF33FGBGHHGHFHHGHHBEAFC?FFHHBHGGBHFFHHHHHHFGGFHHF2FFGGGGEHHHGDFFF>GHHHHFHHF1GHHBGHHHHHHFHH1GGFDGDDGFCDDF=D</C/<.<<GDDFD0:::ACGGHHHHHG
@M05620:45:000000000-G6HP7:1:1101:14818:5823 1:N:0:145
TACCTGTACTGGGGAAGCATTTGAATATCCCCCCATGGTGATGGGGACGGAGAACTGCTCCATAAACACAGGCAACGTGCCTAACTTTCCCGGGAAGATGAAGTCAAAGAGCGACCACAGCTCTTCGGAGGTTATTTTGCATCGGTGAGCCAGACAGAATGATCCGATGAGGGGTGCGAAACTATTTGCGGAAAGGAAGCACCTTTTTATTAAATTTACCTTTTAGCAATCGCCATTCCTACCCTAAAGAT
+
BBBABFFBFFFFGEFGGGGGGGHHGFHHHHHGGGGHHHFGHGHGHGGGEGGGGHHHFHHHHHHHHHHHHHHHGHHHGHHHHHGHHHHHHHHGGGGGGHHFHHHHHHHBFHBHCGGGGHHHEHHHHHHG/DGEHHGGHHHHGHFFDGGEHFHHHFGHHHCHFFHHHFDEGHHHGGAFGGDGGDFFFEFF0AB@BDFFFFFFFFFFFFFFFFFFFBFFFFFFFFFFFFFFFFFFEAFFFFFFFFFFFFF/FF/
@M05620:45:000000000-G6HP7:1:1101:6381:5833 1:N:0:145
CATCCTGACCCTGAAGTACCCCGGCTTGATTTCTGACATTAGATCGGCAGAGCACACGTCTGAACTCCAGTCACGCACTACAATCTCGTATGCCGTCTTCTGCTTGAAAAAAAAAAATATTTTGTTTGACAGAGTGTCTTGTTGAGAACATATGTAGGACATGATTTTTTCCTGCAACAGGGAAAATCACGTATAAGTTTTAAAGATTTATTCTTTAATAAAGGATCTCAAATCCAGCTTTAGAAAACGGA
+
AAAAAFF5CBFFFGGFGGGGFGEGGGGCFHHHHDGHGHHHHFFHHHG2AECGHHHGHGHHHGEGHFGG3@FFDGGFGCGFHG3B3@FGFG3?BGGGEHGHGH4GHHFH3EGC//<//<@>1@11?0?GFFFCG0GHHHGFFFE0FCADHHHF0DDGBBDGHHBGBDGHFCGHHC//:CG:..:.CFF/9C..90;9;;0CFBFFGGGFGGBBFFFFF0CFFB//;BFBFE/99F;///BBFF//;/./;..
@M05620:45:000000000-G6HP7:1:1101:14835:5834 1:N:0:145
TACCTGTACTGGGGAAGCATTTGAATATCCCCCCATGGTGATGGGGACGGAGAACTGCTCCATAAACACAGGCAACGTGCCTAACTTTCCCGGGAAGATGAAGTCAAAGAGCGACCACAGCTCTTCGGAGGTTATTTTGCATCGGTGAGCCAGACAGAATGATCCGATGAGGGGTGCGAAACTATTTGAGGAAAGGAAGCACCTTTTTATTAAATTTACCTTTTAGCAATCGCCATTCCTACCCTAAAGAT
+
CCCCCFFFFFFFGGGGGGGGGGHHHHHHHHHGGGGHHHGHHHHHHGGGGGGGGHHHHHHHHHHHHHHHHHHHGHHHGHHHHHHHHHHHHHHGGGGGGHHHHHHHHHHHHHHHGGGGGHHHHHHHHHHGGGGCHHHHHHHHGHHGGGGGHHHHHHGHHHHHHHHHHHGGGHHHGGEFGGGGGGGGGGGGGGGFFGGGGGGGGGFFFFFFFFFFFFFFFFFFFFFFFFFFFFFFFFFFFFFFFFFFFFFFFFF
@M05620:45:000000000-G6HP7:1:1101:14820:5846 1:N:0:145
TACCTGTACTGGGGAAGCATTTGAATATCCCCCCATGGTGATGGGGACGGAGAACTGCTCCATAAACACAGGCAACGTGCCTAACTTTCCCGGGAAGATGAAGTCAAAGAGCGACCACAGCTCTTCGGAGGTTATTTTGCATCGGTGAGCCAGACAGAATGATCCGATGAGGGGTGCGAAACTATTTGAGGAAAGGAAGCACCTTTTTATTAAATTTACCTTTTAGCAATCGCCATTCCTACCCTAAAGAT
+
AAABBFFFFFFFGGGEFGFGGGHGBGFHHHHGGGEHHHFGGHHHHGGGGGGGGHHHHHHHHHHGHGHHHHHHGHHHGHHHHHGHHHHHHHHGGGEEEHHHHGHHHGHHHHHHEGGGGHHHHHHHHHHGGGG?FFHHHHHHHHHGGFGGHHHHHGGHHGHHFFHHHHGGGHHHGFCDGGGFGGGGGGGGGGGFFFGGGGGGGGFFFFFFFFFFFBFFFFFFFFFFFFFFFFFFFFFFFFFFFFFFFFFFFFF
@M05620:45:000000000-G6HP7:1:1101:16319:5866 1:N:0:145
CATCCTGACCCTGAAGTACCCCGGCTTGATTTCTGACATTAGATCGGAAGAGCACACGTCTGAACTCCAGTCACGCACTACAATCTCGTATGCCGTCTTCTGCTTGAAAAAAAAAAACCACCCAACCTTCCCCCCTCCTCTCCCCCCCATCCCCCACATTCCGACCTATCACCTTCCCCCCTCTTCTTTCTCCCCACGCCCCCTTCTCCCCCTTTGCCCTCCTCCCTCCCCCTCCCTCTCCCATACCCCTC
+
BBBBBFFFFFFFGGGGGGGGGGGEGGGGHHHHHHHHHHHHHHHHHHGGEEGHHHHHHGGHHGHHHHHHHHHHHHGHGGGFHFGHFFHHGGHHHHGGGHGHHHHHHHECFGHE<C@/B////?<////01?0<C.--<./<0<<C<<-@-//;...-;:00;;/.;-.00;0;9009:.99--..//9//;//9:...-9.9@@-../9;/.:-.//////....;.....A.-......9/9.9/://..;
@M05620:45:000000000-G6HP7:1:1101:18357:5869 1:N:0:145
ATCTCTATCTCCTAAAAACCTGTTTAGATTTGGAGATAGACCTTCAGGTTTTTCATCATTTTCTGCATGAATTATACATTGACCACGTGGTCAGTTTGCAGCATTCTGTTATTTTGTTTGACAGAGTGTCTTGTTGAGAACCTATGTAGGACATGATTTTTTCCTGCAACAGGGAAAATAAAGTATAAGTTTTAAAGATTTATTCTTTAATAAAGGATCTCAAAGCCAGCTTTAGAAAAAGGAAGAAAGGG
+
AAAAAF3DFFFFGDGFB1EECCGHH3DAGHHGHCHHHFF1BEGHHFHHGHHGFHBGHGEHHHHHHHHGHFFGGGHHHBFHD1GGHHGGCCGGGFHHHHGHHH0GHHHHGHFHHHHHHHHH1F1G0FFGGGHGHFHHBG/FG/FEGHE2BGEGHHHHHHHHHGHHHHFFGG<FFG/CF0@@GHHGGHBGGHHHH11<GHHHHGHHHHHHGDGFDFHHEHHHHG<DDFHGGECHFBGBGGH.CC/:CGCCB.C
@M05620:45:000000000-G6HP7:1:1101:18376:5871 1:N:0:145
ATCTCTATCTCCTAAAAACCTGTTTAGATTTGGAGATAGACCTTCAGGTTTTTCATCATTTTCTGCATGAATTATACATTGACCACGTGGTCAGTTTGCAGCATTCTGTTATTTTGTTTGACAGAGTGTCTTGTTGAGAACCTATGTAGGACATGATTTTTTCCTGCAACAGGGAAAATAAAGTATAAGTTTTAAAGATTTATTCTTTAATAAAGGATCTCAAAGCCAGCTTTAGAAAAAGGAAGAAAGGG
+
BBBBBFFFFFFFGGGGGGGGGGHHHGHHHHHHHHHHHHHHHHHHHHHHHHHGGHHHHHHHHHHHHHHHHGHHHHHHHGHHHHHHHHGHHGHHHHHHHHHHHH1GHHHHHHHHHHHHHHHHBGFHGHHHHHHHHHHHHHFGH/FFGGH4FGHHHHHHHHHHHGHHHHHHHHHHHGGHHFGHHHHHHHGHHHHHH1?GHHHHHHHHHHHHFGGHHDHHGHHHHHHHHHHHGEGHHHHBGHBFGG/;GHGHHHG
@M05620:45:000000000-G6HP7:1:1101:18385:5889 1:N:0:145
ATCTCTATCTCCTAAAAACCTGTTTAGATTTGGAGATAGACCTTCAGGTTTTTCATCATTTTCTGCATGAATTATACATTGACCACGTGGTCAGTTTGCAGCATTCTGTTATTTTGTTTGACAGAGTGTCTTGTTGAGAACATATGTAGGACATGATTTTTTCCTGCAACAGGGAAAATAAAGTATAAGTTTTAAAGATTTATTCTTTAATAAAGGATCTCAAAGCCAGCTTTAGAAAAAGGAAGAAAGGG
+
@AAABFFFFFFFGGGGGGGGGGHHHHHHHHHHHHHHHHHHHHHHHHHHHHHGGHHHHHHHHHHHHHHHHHHHHHHHHFHHHGHHHHGHHGHHGHHHHHHHHH1GHHHHHHHHHHHHHHHH3FGHGHGHHHHHHHHHGHEGH3GGHHHHHHHHHHHHHHHHHGHHHHHHHHHGHGGFEHHFHHHHHHGHHHHHH1CGGDGHHHHHHHHHHGHHHHHHFHHGHGGGHHHHHGGHHHHEFGHHFE/CGFCGHHG
@M05620:45:000000000-G6HP7:1:1101:7404:5890 1:N:0:145
TACCTGTACTGGGGAAGCGTGTAGCAATCGCCCTTCCTACCCTAAAGATCGGAAGAGCACCCGTCTGAACTCCAGTCACCCACTACAATCTCGTATGCCGTCTTCTGCTTGCAACAACACCTCTCGGCGGTTATTTTGCATCGGTGAGCCAGACAGAATGATCCGATGAGGGGTGCGAACCTATTTGAGGCAAGGACGCACCTTTTTCTTCCATTTACCTTTTCGCAATCTCCCTTCCTACCCTAAAGATC
+
AAAAADFFFFFFGGGGFG1E0A0DF31GH0AE00FFFG21F0GB0AFAGBEEAF/0AF1B/B//EF/@2BFGHHF@F1@1B/EF00111BB@F/EBEB1>EEAFGEBFGEH/BF10//?/?0FDF?//<><@/<<<FFG1?G<.>..0>F0>.EF/C/D=<DHGC.;;::G.?:@E-.--;9FFFGB0CB..9:..9-;@9@FB;BF/FB//;:BFBFFB;BFF---;;B/;;/BFFFF/:AFFB-///;F
@M05620:45:000000000-G6HP7:1:1101:18363:5891 1:N:0:145
ATCTCTATCTCCTAAAAACCTGTTTAGATTTGGAGATAGACCTTCAGGTTTTTCATCATTTTCTGCATGAATTATACATTGACCACGTGGTCAGTTTGCAGCATTCTGTTATTTTGTTTGACAGAGTGTCTTGTTGAGAACCTATGTAGGACATGATTTTTTCCTGCAACAGGGAAAATAAAGTATAAGTTTTCAAGATTTATTCTTTAATAAAGGATCTCAAAGCCAGCTTTAGAAAAAGGAAGAAAGGG
+
ABBBCFFFFFFFGGGGGGGGGGHHHHHHHHHHHHHHHHHHHHHHHHHHHHHGGHHHHHHHHIIHHHHHHHHHHFHHHFHHHHHHHHGGHGHHFHHHHHHHHH?GHHHHHHHHHHHHHHHHHFHHGGGHHHHHHHHHHHHHH/BFGHHHGHHHHHHHHHHHHGHHHHHHHHHHHGGFHHHHHHHDGHHHHGHHH1FHHGHHHHHHHHHHDDHHHHHFFFHGHF=DHHHHHGFHHHGHGHCGFC/CGHHHHGG
@M05620:45:000000000-G6HP7:1:1101:21264:5894 1:N:0:145
CATCCTGACCCTGAAGTACCCCATTGAGCATTGCATCGTCACCCACTGGGACGACATGGAGAAGATCTGGCACCACACCTTCTACAACGAGCTGCGCGTGGCCCCGGAGGAGCACCCAGTGCTGCTGACCGAGGCCCCCCTGAACCCCAAGGCCAACAGAGAGCAGATGACTCAGGTGAGGCTCGGCCGACGCCCGTGCTCCTCCCGTCCTTTCCCCCGTCTTTTTCTGCCCCGCTTGATTTCTCACATTT
+
AAAA>D11>CFFEGGFG3GFGGAGHF11B1B3FGGHGEHHHAF00AFF0F0G/EECGHB1BF0011F21FG0FF0G/EEGFGFFGF1B//>>E1GEEEGGCEGEG/<///CCHHHHGA/<?<GHGGHEHHCCGCCF.<CCGCGHGHFFA.:CCG.AEE///:C.9;/FB090;0:9F9C..;C.9--A--@--;@9-:A9BFFFFA--9;-9F///;9-AA-://:;//;9E---@A?-//9BF/99/BB/
@M05620:45:000000000-G6HP7:1:1101:17055:5929 1:N:0:145
TACCTGTACTGGGGAAGCATTTGAATATCCCCCCATGGTGATGGGGACGGAGAACTGCTCCATAAACACAGGCAACGTGCCTAACTTTCCCGGGAAGATGAAGTCAAAGAGCGACCACAGCTCTTCGGAGGTTATTTTGCATCGGTGAGCCAGACAGAATGATCCGATGAGGGGTGCGAAACTATTTGAGGAAAGGAAGCACCTTTTTATTAAATTTACCTTTTAGCAATCGCCATTCCTACCCTAAAGAT
+
BBBBBFFFFFFFGGGGEGGGGGHGFHHHHHHGGGGHHHHHHHHHHGEFGGGGGHHHHHHHHHHHHHHHHHHHGHGHGHHHHHHHHHHHHHHGGGCEGHHHHHHHHHHHHHHHGGGGCHHHHHHHHHHGFGGEHDGHHHHHHHHGGEGGHHHHHGGHHHHHHHHHHHDGGFHHGGGGGGGBABGGGGGGGGGBG/CFGGGG9FFFFFFFFFFFFEFFFFFFFFFFFFFFBFFEFFFEFFFFFFFFFFBFF/B
@M05620:45:000000000-G6HP7:1:1101:5515:6034 1:N:0:145
CATCCTGACCCTGAAGTACCCCGGCTTGATTTCTGACATTAGATCGGAAGAGCACACGTCTGAACTCCAGTCACGCACTACAATCTCGTATGCCGTCTTCTGCTTGAAAAAAAAAAAAAAAAAAAAGATAATGAACTAAAGAATTATGATACATAGAAGCTGAGATTACAGAGTACTTCTTGTGTTTTAGTAACGATTGTGATAATGGATGCCTTGTTGTTTATTCAACAATTAATTAGAGCATAAGACAT
+
>>>>AFFFFFFFGGGGGGGGGCEEAFGFHHHHHFHFFGHHGGFGHGGGGEGGFFHFGEGHHGGGFGHHHHHEDFEFEEEHHFGH3FGFFDHHFGE?>FFGGG4BGGFBBFFEEBC@</</--<---..00000000000000.;000000000000000/000.0000000;/0000;0000009/..//;///;9:..//////://///.//////..../;//////.////;/////;/////9///
@M05620:45:000000000-G6HP7:1:1101:22644:6041 1:N:0:145
CATCCTGACCCTGAAGTACCCCGGCTTGATTTCTGACATTAGATCGGAAGAGCACACGTCTGAACTCCAGTCACGCACTACAATCTCGTATGCCGTCTTCTGCTTGAAAAAAAAAAAAAATAATCTTCTAATCGCTTCTTTCTTATTCCACTCACTCACACTAATAAACACTAATCTCCGCTGCACTCTTGTCTCAATTCCCACTCTCTATCCGTGCACAAATTTCTCTCTCACTTCTTTCCTACGCATCT
+
CCCCCFFFFFFFGGGGGGGGGGGGGGGGHHHHHHHHHHHHHHHHHHGGGGHHHHHHHGHHHGHHHHHHHHHHHHGHGGGHHHHHFHHHGGHHHHGFGHGHHHHHHHHHHHHE<B@<><>/0=11111<11111..0..<00=0000000000//000/000//0000000.0/00:000...-./00/000;00000000000.:/;000;:/..9..;0/.09000000000000000009909.-..-0
@M05620:45:000000000-G6HP7:1:1101:5528:6048 1:N:0:145
CATCCTGACCCTGAAGTACCCCGGCTTGATTTCTGACATTAGATCGGAAGAGCACACGTCTGAACTCCAGTCACGCACTACAATCTCGTATGCCGTCTTCTGCTTGAAAAAAAAAAAAACAAAAAAATAAAAGCAGAAATATAATAACTTAATTAAATAACGAAAGATACATTTAATGTAAACATATATTTTTTGATAATCTATAGCATCTGGAGTGTGAGCAGCGATGTTAAGAGTGATGTGATGCAGAT
+
>>>ABFFFFFFFGGGGGGGGGGGGGGGGHHHHHHHHHHHHHHHHHHGGGGHHHHHHHGHHHGHHHHHHHHHHHHGHGGGHHGHHEHHHGGHHHHGGGHGHHHHHHHHHGHHGGGGC/<//=/00/<-0<1<00.0///00000000000;0000000;0:0....;;00000900000000900000009000-9.0000000900000;0000.0.900009//--..:000000000090:90000000
@M05620:45:000000000-G6HP7:1:1101:6027:6062 1:N:0:145
ATCTCTATCTCCTAAAAACCTGTTTAGATTTGGAGATAGACCTTCAGGTTTTTCATCATTTTCTGCATGAATTATACATTGACCACGTGGTCAGTTTGCAGCATTCTGTTATTTTGTTTGACAGAGTGTCTTGTTGAGAACATATGTAGGACATGATTTTTTCCTGCAACAGGGAAAATAAAGTATAAGTTTTAAAGATTTATTCTTTAATAAAGGATCTCAAAGCCAGCTTTAGAAAAAGGAAGAAAGGG
+
>>>A>FFFFFFFGGGGGGGGGGGHHHHHHHHHHFHHHHHHHHFHHHHHHHHGGHHHHIHHHHHHHHGHHHHHHGHGHHHHHGHHGHGGFFGGFHHHGHFFHGFHHHHHHHHHHHHHHHHHGHHHHEDDFHHHHFGHFHG4FGHHHHHGHHGHGHHFHHHHHGHHHHHHDBFGHGFHFHHHHHHFHHGGG@FHHHFFFFGHHHHHHHHHHGHGEGHHHHFHHGHGD/<CG<GGHFH<GFFHEF:GHGFHHHG
@M05620:45:000000000-G6HP7:1:1101:6030:6082 1:N:0:145
ATCTCTATCTCCTAAAAACCTGTTTAGATTTGGAGATAGACCTTCAGGTTTTTCATCATTTTCTGCATGAATTATACATTGACCACGTGGTCAGTTTGCAGCATTCTGTTATTTTGTTTGACAGAGTGTCTTGTTGAGAACATATGTAGGACATGATTTTTTCCTGCAACAGGGAAAATAAAGTATAAGTTTTAAAGATTTATTCTTTAATAAAGGATCTCAAAGCCAGCTTTAGAAAAAGGAAGAAAGGG
+
>>>AAFFFFFFFGGGGGGGGGGHHHHHHHHHHHGHHHHHHHHHHHHHHHHHGGHHHHHHHHHIHIHGHHHHHHHHHHHHHHHHHHHGHHGHHHHHHHHHHHHHHHHHHHHHHHHHHHHHHHGHHGHGHHHHHHHHHGHHDFHHHHHHFGHHGHHHHHHHHHGHHHHHGHHHHHGGHFHGHGHHHHHHHHHHHHHGHGFGHHHHHHHHHHHHHGHHHGGHHHGDGHGHHGFHHHHGFFFHHGGGHHHHHHHG
@M05620:45:000000000-G6HP7:1:1101:5516:6093 1:N:0:145
TACCTGTACTGGGGAAGAGTGCAATCGCCATTCCTACCCTAAAGATCGGAAGAGCACACGTCTGAACTCCGTCACGCACTACAATCTCGTATGCCGTCTTCTGCTTGAAAAAAAAAAAAGCTCTCGAAGGCTATTTTGTATCGGTGTGCTAGACAGAATGGTCCGAAGAGTGGTGCTACACTATTTTTGGAATGGAAGGATCATTTACTTCACTTTCATGTGTGGCATTCGTTATTACTCTTCTAAGGATA
+
>>>ABFFFFFFFGGGGGGGGGGHHHHGGGGGHHHHHHHHHHHHHHHHHGGGGHHHHHHHGHHHGHHHHHHGHHGGGHGGGHHHHGFHHHGGHHHHGGGHGHHHEHHHGEHGHGFGCF></?1111/10=/.1111<<<011>.-<...00<0000//0000000-..-..00.0;00000/0/09000-9000;000/..09.0;:0000000000000;00;:..:0090//.;00090000;0009090
@M05620:45:000000000-G6HP7:1:1101:11946:6121 1:N:0:145
AGATTACTGCAACAGTTCCCCCTGGACCTGGAAAAGTTTCTTGCCTGGCTTACAGAAGCTGAAACAACTGCCAATGTCCTACAGGATGCTACCCGTAAGGAAAGGCTCCTAGAAGACTCCAAGGGAGTAAAAGAGCTGATGAAACAATGGCAAGTAAGTCAGGCATTTCCGCTTTAGCACTCTTGTGGATCCAATTGAACAATTCTCAGCATTTGTACTTGTAACTGACAAGCCAGGGACAAAACAAAGAT
+
AAAAAFFFDDFDGGBBFGGGGGGGHHHHHHHHHHHHBGHHHHHHHHHHHHHCFFHHHHHHHHHHHHHHHHHHHHHFGHHHDGEGFEGFHHBGGHGFEEGHEFHFGFHHGHHHHHHGHGHHFHHG?CFEGFFHHGHHHHGHHEGHHHHHHGHGHGHHHGHHHGFGHHHHHHGGGGGHHHHHHHHHHHHGHHHHGCGHHGHGGGGGHHHFGHHHHHGCGCHHHHGGGGHFFGHHGGGGGGGGGGGFGGGGGGF
@M05620:45:000000000-G6HP7:1:1101:22259:6148 1:N:0:145
TACCTGTACTGGGGAAGCATTTGAATATCCCCCCATGGTGATGGGGACGGAGAACTGCTCCATAAACACAGGCAACGTGCCTAACTTTCCCGGGAAGATGAAGTCAAAGAGCGACCACAGCTCTAGGTTATTTTTGCATCGGTGAGCCAGACAGAATGATCCGATGAGGGGTGCGAAACTATTTGAGGAAAGGAAGCACCTTTTTATTAAATTTACCTTTTAGCAATCGCCATTCCACCCTAAAGATCGGA
+
A?A?>FFDFFBCCCGGFGGFGGGDFEGHFGAFEGGFHGGG5AFEEEEEEE1AAGHHDGHDA3AFB@FEGHGFAHFG>FCCGFF3F@GHEGHGGE?@EFHDGEBHFHDHHCC0E@CCC?GHEGFHGHHFDDGHFHHGBGHDE?EGGHHHCAAFCHBGHHH0<0CFGD0CCD@.;A@EC@BGFGBFFFEFFGEFF/CFFE/9FBBBGGGGBF/F9FB/;BFFBFFFFB99:EDFFFFFEF.9;F.BFF/BEFF
@M05620:45:000000000-G6HP7:1:1101:7969:6164 1:N:0:145
TACCTGTACTGGGGAAGCATTTGAATATCCCCCCATGGTGATGGGGACGGAGAACTGCTCCATAAACACAGGCAACGTGCCTAACTTTCCCGGGAAGATGAAGTCAAAGAGCGACCACAGCTCTAGGTTATTTTTGCATCGGTGAGCCAGACAGAATGATCCGATGAGGGGTGCGAAACTATTTGAGGAAAGGAAGCACCTTTTTATTAAATTTACCTTTTAGCAATCGCCATTCCTACCCTAAAGATCGG
+
A>AABFFFFFFFGGCEGGGGGGHHHHHHHHHGGGGHHHFGHHHHHGGGGGGGGHHHHHHHHHGHHHHHHHHHGGHHGHHHHHHHHHHHHHHGGGGGGHHHFHHHHHHHHHHHGGGGGHHHHHHHHHHHHGHHHHHGHHHHGGGGEHHHHHHGHHGHHHGHHHHAEGFHHGGGGGGE@BDGFFGGGGGGBFFGGFFAEFFEGGGGGGGGFFFFFFFFFFFFFFFFFFFFFEFFFFFFFFFFFFFFFEBFFFD
@M05620:45:000000000-G6HP7:1:1101:7977:6181 1:N:0:145
TACCTGTACTGGGGAAGCATTTGAATATCCCCCCATGGTGATGGGGACGGAGAACTGCTCCATAAACACAGGCAACGTGCCTAACTTTCCCGGGAAGATGAAGTCAAAGAGCGACCACAGCTCTAGGTTATTTTTGCATCGGTGAGCCAGACAGAATGATCCGATGAGGGGTGCGAAACTATTTGAGGAAAGGAAGCACCTTTTTATTAAATTTACCTTTTAGCAATCGCCATTCCTACCCTAAAGATCGG
+
AAABCFFFFFFFGGGGGGGGGGHHHHHHHHHGGGGHHHGHGHHHHGGGGGGGGHHHHHHHHHHHHHHHHHHHGHHHGHHHHHHHHHHHHHHGGGGGGHHHGHHHHHHHHHHHGGGGGHHHHHHHHGHHHHHHHHHGHHHHGGGGGHGHHHGGHHHHHHHHHHHGGGHHHAGGGGGGGGGGGFGGGGGGGGFFGFGFEFFGGGGGGGGGFFFFFFFFFFFFFFFBFFFFFFFDFFFFFFFFFFFFFFFFFFD
@M05620:45:000000000-G6HP7:1:1101:6812:6192 1:N:0:145
ATCTCTATCTCTAAAAACCTGTTTAGATTTGGAGATAGACCTTCAGGTTTTTCATCATTTTCTGCATGAATTATACATTGACCACGTGGTCAGTTTGCAGCATTCTGTTATTTTGTTTGACAGAGTGTCTTGTTGAGAACATATGTAGGACATGATTTTTTCCTGCAACAGGGAAAATAAAGTATAAGTTTTAAAGATTTATTCTTTAATAAAGGATCTCAAAGCCAGCTTTAGAAAAAGGAAGAAAGGGG
+
>A1>AFFFFFFFFGGGGGGBCBGH3F1GGHHHCFAGHG11FHHFGGHHHHGGHHHHFHHHHHHHHBFGHGHHHFFGHFHGGHHHHGGHGFGHFFGHFFFFEFGHGHHHHHHHHHHHHHHFHGHHHGHHHHHHHHHHHHHGHHGHGHGHFBHHHHDGHHHHGGGGHFGFHFHHGGHHEGHHGGFFHHGHHHHHHGHG?GGHHHHHHHHHGHHGHGHGHHHGGHGG/<CC.GHHFGHHEHFEGGFHHHFGHGG
@M05620:45:000000000-G6HP7:1:1101:6806:6210 1:N:0:145
ATCTCTATCTCTAAAAACCTGTTTAGATTTGGAGATAGACCTTCAGGTTTTTCATCATTTTCTGCATGAATTATACATTGACCACGTGGTCAGTTTGCAGCATTCTGTTATTTTGTTTGACAGAGTGTCTTGTTGAGAACATATGTAGGACATGATTTTTTCCTGCAACAGGGAAAATAAAGTATAAGTTTTAAAGATTTATTCTTTAATAAAGGATCTCAAAGCCAGCTTTAGAAAAAGGAAGAAAGGGG
+
AAABBFFFFFFFGGGGGGGGGGGHBFAGHHHHGGGHHHHHHGHHHHHHHHGGHHHHHFHHHHHHHHHHGHHHHHHHHHHHHHHGHGHHGHHHHHHHHHHHHHHHHHHHHHHHHHHHHHHGHHHHHHHHHHHHHHHHHHHHFHHHHHHHEGHHHHHHHHHHGHHHHHGHHHHHGGHHFGHHHHGHHGGGFHHHHFGGGHHHDGHHHHHHFHHGHHHHHHHHGGHHGGHHGHHHHHEHGGHGGHHGCGCGGGG
@M05620:45:000000000-G6HP7:1:1101:21630:6212 1:N:0:145
TACCTGTACTGGGGAAGCATTTGAATATCCCCCCATGGTGATGGGGACGGAGAACTGCTCCATAAACACAGGCAACGTGCCTAACTTTCCCGGGAAGATGAAGTCAAAGAGCGACCACAGCTCTTCGGAGGTTATTTTGCATCGGTGAGCCAGACAGAATGATCCGATGAGGGGTGCGAAACTATTTGAGGAAAGGAAGCACCTTTTTATTAAATTTACCTTTTAGCAATCGCCATTCCTACCCTAAAGAT
+
BABCCFFFFFFFGGGGGGGGGGHHHHHHHHHGGGGHHHGHHHHHHGGGGGGGGHHHHHHHHHHHHHHHHHHHGHHHGHHHHHHHHHHHHHHGGGGGGHHHHHHHHHHHHHHHGGGGGHHHHHHHHHHGGGGEHHHHHHHHHHHGGGGGHGHHHHGHHHHHHHHHHHEGGGHHGGEFGGDGGGGGGGGGFGGFGGGGGGGGGGFFFFFFFFFFFFFFFFFFFFFFFFFFFFFFFFFFFFFFFFFFFFFFFFF
@M05620:45:000000000-G6HP7:1:1101:24713:6228 1:N:0:145
TACCTGTACTGGGGAAGCATTTGAATATCCCCCCATGGTGATGGGGACGGAGAACTGCTCCATAAACACAGGCAACGTGCCTAACTTTCCCGGGAAGATGAAGTCAAAGAGCGACCACAGCTCTTCGGAGGTTATTTTGCATCGGTGAGCCAGACAGAATGATCCGATGAGGGGTGCGAAACTATTTGAGGAAAGGAAGCACCTTTTTATTAAATTTACCTTTTAGCAATCGCCATTCCTACCCTAAAGAT
+
BCBCCFFFFFFFGGGGGGGGGGHHHHHHHHHGGGGHHHGHHHHHHGGGGGGGGHHHHHHHHHHHHHHHHHHHGHHHGHHHHHHHHHHHHHHGGGGGGHHHHHHHHHHHHHHHGGGGGHHHHHHHHHHGGGGEHGHHHHHHGHHGGGGFGFHHHHGHHHHHHHHHHHFGGHHHGGEEGGD?DGGGGGGGEGGFGFFGGGFGGGFFFFFFFFFFFFFFFFFFFFFFEFFFFFFFFFFFFFFFFFFFFFBFFFF
@M05620:45:000000000-G6HP7:1:1101:15404:6285 1:N:0:145
TACCTGTACTGGGGAAGCATTTGAATATCCCCCCATGGTGATGGGGACGGAGAACTGCTCCATAAACACAGGCAACGTGCCTAACTTTCCCGGGAAGATGAAGTCAAAGAGCGACCACAGCTCTCGGAGGTTATTTTGCATCGGTGAGCCAGACAGAATGATCCGATGAGGGGTGCGAAACTATTTGAGGAAAGGAAGCACCTTTTTATTAAATTTACCTTTTAGCAATCGCCATTCCTACCCTAAAGATC
+
CCCCCFFFFFFFGGGGGGGGGGHHHHHHHHHGGGGHHHFGGHHHHGGGGGGGGHHHHHHHHHHHHHHHHHHHGHHHGHHHHHHHHHHHHHHGGGGGGHHHHHHHHHHHHGHHGGGGGHHHHHHHHGGGGGGHHHHHHHHHHHGGGGGHHHHHHGHHHHHHHHHHHGGGHHHGGGGGGGGGGGGGGGGGEGFGGGGGGGGGGFFFFFFFFFFFFFFFFFFFFFFFFFFFFFFFFFFFFFFFFFFFFFFFFFF
@M05620:45:000000000-G6HP7:1:1101:26331:6295 1:N:0:145
CATCCTGACCCTGAAGTACCCCATTGAGCATGGCATCGTCACCAACTGGGACGACATGGAGAAGATCTGGCACCACACCTTCTACAACGAGCTGCGCGTGGCCCCGGAGGAGCACCCAGTGCTGCTGACCGAGGCCCCCCTGAACCCCAAGGCCAACAGAGAGAAGATGACTCAGGTGAGGCTCGGCCGACGCCCGTGCTCCTCCCGTCCTTTCCCCAGTCATTTTCTGCCCGGCTTGATTTCTGACATTA
+
CCDDDFFFFFFFGGGGGGGGGGGHHHHHHHHHHHHHHGHHHGHHHGHHHHHHGGGGGHHHHHHHHHHHHHHHHGHHHGGHHHHHHHHHGGGGGHHGGGGGGGHHGGGGGGGGHHHHGGHHHHHHHHHHHHGGGGGGGGGGGGHHHHGGGGHGHHGGGGGGGGGGGGGGGGGGGGGGGGGGGGGGFFFFFFFFFFFFFFFFFFFFFFFFFFFFFHFFFFFFFFFFFHFFFFFFFFFFFF?FFFFFFBFFFF0
@M05620:45:000000000-G6HP7:1:1101:8769:6313 1:N:0:145
TACCTGTACTGGGGAAGCATTTGAATATCCCCCCATGGTGATGGGGACGGAGAACTGCTCCATAAACACAGGCAACGTGCCTAACTTTCCCGGGAAGATGAAGTCAAAGAGCGACCACAGCTCTAGGTTATTTTTGCATCGGTGAGCCAGACAGAATGATCCGATGAGGGGTGCGAAACTATTTGAGGAAAGGAAGCACCTTTTTATTAAATTTACCTTTTAGCAATCGCCATTCCTACCCTAAAGATCGG
+
BBABCFFFFFFFGGGGGGGGGGHHHHHHHHHGGGGHHHGHHHHHHGGGGGGGGHHGHHHHHHHHHHHHHHHHGHHHGHHHHHHHHHHHHHHGGGEGGHHHGHHHHHHHHHHHGGGGGGHHHHHHHHHGHBGHHHHGHHHHGGEGGHHHHHHGHHHH1DGGHHHGGGHHHGGDDGGECFGGGFGGGFGGFFGFF9CFGGGGGGGGGGGGFFFFFFFFFFFFFFFFFFFFFEFFFFFFFFFAFFFFFFFFFFF
@M05620:45:000000000-G6HP7:1:1101:14655:6317 1:N:0:145
ATCTCTATCTCCTAAAAACCTGTTTAGATTTGGAGATAGACCTTCAGGTTTTTCATCATTTTCTGCATGAATTATACATTGACCACGTTCCAGCGTGGTCAGTTTGCAGCATTCTGTTATTTTGTTTGACAGAGTGTCTTGTTGAGAACATATGTAGGACATGATTTTTTCCTGCAACAGGGAAAATAAAGTATAAGTTTTAAAGATTTATTCTTTAATAAAGGATCTCAAAGCCAGCTTTAGAAAAAGGA
+
BCCCCFFFFFFFGGGGGGGGGGHHHHHHHHHHHGHHHHHHHHHHHHHHHHHGGHHHHHIIHHHIHHHHHHHHHGHHHHHHHHHHHHGHHHHHHHGGGGHHHHHHHHHHHHHHHHHHHHHHHHHHHHHHHHHHHHHHHHHHHHHHHHHHHHHHHHHHHHHHHHHHHHHHHGHHHHHHHHHHHGGHHHHHHHHHHHHHHHHHHHHHHHHHHHHHHHHHHGHHHGHHHHHHHHHHHHHHHGHHHHHHHHGHGGH
@M05620:45:000000000-G6HP7:1:1101:25853:6327 1:N:0:145
TACCTGTACTGGGGAAGCATTTGAATATCCCCCCATGGTGATGGGGACGGAGAACTGCTCCATAAACACAGGCAACGTGCCTAACTTTCCCGGGAAGATGAAGTCAAAGAGCGACCACAGCTCTCGGAGGTTATTTTGCATCGGTGAGCCAGACAGAATGATCCGATGAGGGGTGCGAAACTATTTGAGGAAAGGAAGCACCTTTTTATTAAATTTACCTTTTAGCAATCGCCATTCCTACCCTAAAGATC
+
BBBBBFFFFFFFGGGGGGGGGGHHHHHHHHHGGGGHHHGHHHHHHGGGGGGGGHHHHHHHHHHGHHHHHHHHGHHHGHHHHHHHHHHHHHHGGGGGGHHHHHHHHHHHHHHHGGGGGHHHHHHHHGGGGGEHHHHHHHHGHHGGGGGHHHHHHGHHHHHHHHHHHGGGHHHGGGGGGEGGGGGGGGGFEF:FGGGGGGGGGFFFFFFFFFFFFFFFFFFFFFFFFFFFFFFFFFFFFFFFFFFFFFFFFFF
@M05620:45:000000000-G6HP7:1:1101:8760:6329 1:N:0:145
TACCTGTACTGGGGAAGCATTTGAATATCCCCCCATGGTGATGGGGACGGAGAACTGCTCCATAAACACAGGCAACGTGCCTAACTTTCCCGGGAAGATGAAGTCAAAGAGCGACCACAGCTCTAGGTTCTTTTTGCATCGGTGAGCCAGACAGAATGATCCGATGAGGGGTGCGAAACTATTTGAGGAAAGGCAGCACCTTTTTATTAAATTTACCTTTTAGCAATCGCCATTCCTACCCTAAAGATCGG
+
AABBBFFFFFFFGFGGGGGGGGHHFHHHHHHGGGGHHHGGGHHHHGGGGGGGGHHHHHHHHHHHHHHHHHGHGHHHGHHHHHHHHGHHHGHGGGGGGHGHHHHHHHHHFHHHGGGGGHFHHHHHHHHHH2@FHHHGHHHHGGCGFHHHHHHGHHHHDGHHHHHDGEHHHGGEGGGE@D@FFFFGGFEG0B9AF.=EFEFGFGGGGEFF/9BFFFFFFFFFFFFFFFFFFFFFFFF:FFFAFFFFFF;BBAD
@M05620:45:000000000-G6HP7:1:1101:25832:6332 1:N:0:145
TACCTGTACTGGGGAAGCATTTGAATATCCCCCCATGGTGATGGGGACGGAGAACTGCTCCATAAACACAGGCAACGTGCCTAACTTTCCCGGGAAGATGAAGTCAAAGAGCGACCACAGCTCTCGGAGGTTATTTTGCATCGGTGAGCCAGACAGAATGATCCGATGAGGGGTGCGAAACTATTTGAGGAAAGGAAGCACCTTTTTATTAAATTTACCTTTTAGCAATCGCCATTCCTACCCTAAAGATC
+
BAABCFFFFFFFGGGFFGGGGGHHHHHHHHHGGGGHHHHHHHHHHGGGGGGGGHHHHHHHHHHHHHHHHHHHGHHHGHHHHHHHHHHHHHHGGGGGGGHHHHHHHHHHHHHHGGGGGHGHHHHHHGGGGGGHHHHHHHHHHHGGGGGHHGHHHGHHGHHGFHHHHGGGHHHGGFGGGGGGGGGGGGGGGGGGFFGGGGGFGFFFFFFFFFFFFFFFFFFFFFFFFFFFFFFFFFFFFFFFFFFFFFFFFFF
@M05620:45:000000000-G6HP7:1:1101:12795:6342 1:N:0:145
TACCTGTACTGGGGAAGCATTTGAATATCCCCCCATGGTGATGGGGACGGAGAACTGCTCCATAAACACAGGCAACGTGCCTAACTTTCCCGGGAAGATGAAGTCAAAGAGCGACCACAGCTCTAGGTTATTTTTGCATCGGTGAGCCAGACAGAATGATCCGATGAGGGGTGCGAAACTATTTGAGGAAAGGAAGCACCTTTTTATTAAATTTACCTTTTAGCAATCGCCATTCCTACCCTACAGATCGG
+
BBBBBFFFFFFFGCFGFGFGGGFGGHHHHHHGGGGHHHHHFGHHHGAEEFDDFHHHHHHHHHHFFFHBGEHHGHHHFHHHHHH3FGHHHGHGGGCEDFGHGFHHHHHHHHHHGCGG/GFGGHHHHHHHHHHHHHHGHHHHGGGGFHFHFHHFGGGFHHFHHHH?EGFFHGGGGGG.-A@FBCFGFBEEBFGFGEB?CFFGGGGGGEFGFBBFFFFFFFFFFFBFBFFFEFF?AFFFFFFFFFF.99/;F..
@M05620:45:000000000-G6HP7:1:1101:22851:6415 1:N:0:145
CATCCTGACCCTGAAGTACCCGGCTTGATTTCTGACATTAGCTCGGAAGAGCACACGTCTGAACTCCAGTCACGCACTACACTCTCGTATGCCGTCTTCTGCTTGAAAAAAACACCCATTACTGCTACCCTCGTCCCCCCTTTACCCCCCTTCCCACCCCAATACATTTCCTCCCCTTCACCTCTTCCCACACCCTGTCTCCTCCCTTCCTTTCCCCCATCTTTTTCTTCCCCGCTCCTTTTCTTCCATGC
+
BBBBBFFFFFFFGGGGGGGGG2EEGGGHFHHGH5EFFHHED3BGEC2FG1AGHH2FEHHHGHHHFHHFHHHHHGG0FE@3B2F333E?E3GH3E>EGGFFEGB3BBG33G?E/E0<?/233B?33?22@@2/<?/??G<@C01<1>0G---.<//0<..-../0/00000;00C..9./0009;00;C/;..;AEA/0/;F00/;A./.;/////9..9./////9://;;B.----.//9/:////////
@M05620:45:000000000-G6HP7:1:1101:10611:6440 1:N:0:145
AGATTACTGCAACAGTTCCCCCTGGACCTGGAAAAGTTTCTTGCCTGGCTTACAGAAGCTGAAACAACTGCCAATGTCCTACAGGATGCTCCCCGTAAGGAAAGGCTCCTAGAAGACTCCAAGGGAGTAAAAGAGCTGATGAAACAATGGCAAGTAAGTCAGGCATTTCCGCTTTAGCACTCTTGTGGATCCAATTGAACAATTCTCAGCATTTGTACTTGTAACTGACAAGCCAGGGACAAAACAAAGAT
+
BBBBBFFFFFDFGGGGG5GGGGGGHHHHHHHHHHHHHHHHHHHHHHHHHHHHHHHHHHHHHHHHHHHHHHHHHHHAD5DDGFHGHE@3FE5B?EEEEEHFFFBF1FFA1GH@GF33GFHCFHHGGFEAGFHHHAE?FGFGFHDGFCGD1FGHHEHHFFFFG100FGDD?GDGGDG1=GBHHGHGHFFD1FHHD0DDD0DHF<0DHFFFFB0GHHF;CCGFFCC:GFHHHHC.?EB.9.EG.F/CFGFGB/:
@M05620:45:000000000-G6HP7:1:1101:12308:6449 1:N:0:145
TACCTGTACTGGGGAAGCATTTGAATATCCCCCCATGGTGATGGGGACGGAGAACTGCTCCATAAACACAGGCAACGTGCCTAACTTTCCCGGGAAGATGAAGTCAAAGAGCGACCACAGCTCTTCGGAGGTTATTTTGCATCGGTGAGCCAGACAGAATGATCCGATGAGGGGTGCGAAACTATTTGAGGAAAGGAAGCACCTTTTTATTAAATTTACCTTTTAGCAATCGCCATTCCTACCCTAAAGAT
+
CCCCCFFFFFFFGGGGGGGGGGHHHHHHHHHGGGGHHHGHHHHHHGGGGGGCGHHHHHHHHHHHHHHHHHHHGHHHGHHHHHHHHHHHHHHGGGGGGHHHHGHHHHHHHHHHGGGGGHHHHHHHHHHGGGGEHHHHHHHHFHHGGEGAFFHHHHGHHHHHHHHHHHDGGHHHGGCDGGFGGDGFGGGGEFGFFFFFGFGGGGFFFFFFFFFFFBFFFFFFFFFFFFFFFFFFFFFFFFFFFFAFFFFFFFF
@M05620:45:000000000-G6HP7:1:1101:8749:6452 1:N:0:145
ATCTCTATCTCCTAAAAACCTGTTTAGATTTGGAGATAGACCTTCAGGTTTTTCATCATTTTCTGCATGAATTATACATTGACCACGTTCCAGCGTGGTCAGTTTGCAGCATTCTGTTATTTTGTTTGACAGAGTGTCTTGTTGAGAACATATGTAGGACATGATTTTTTCCTGCAACAGGGAAAATAAAGTATAAGTTTTAAAGATTTATTCTTTAATAAAGGATCTCAAAGCCAGCTTTAGAAAAAGGA
+
CCCCCFFFFFFFGGGGGGGGGGHHHHHHHHHHHHHHHHHHHHHHHHHHHHHGGHHHHIHHHIHHHHHHHHHHHHHHHHHHHHHHHHGHHHHHHHGFGGHHHHHHHHHHHHHHHHHHHHHHHHHHHHHHHHHHFHHHHHHHHHHHHHGHHHHHHHHHHHHHHHHHGHHHHGHHHHGHHHHHHGGHHHGHHHHHHHHHHGHHHHHHHHHHHHHHHHHHHHHHHHHHHHHHHHHHHHHHHGHHHHHHHHGHGGG
@M05620:45:000000000-G6HP7:1:1101:10623:6456 1:N:0:145
AGATTACTGCAACAGTTCCCCCTGGACCTGGAAAAGTTTCTTGCCTGGCTTACAGAAGCTGAAACAACTGCCAATGTCCTACAGGATGCTACCCGTAAGGAAAGGCTCCTAGAAGACTCCAAGGGAGTAAAAGAGCTGATGAAACAATGGCAAGTAAGTCAGGCATTTCCGCTTTAGCACTCTTGTGGATCCACTTGAACAATTCTCAGCATTTGTACTTGTAACTGACAAGCCAGGGACAAAACAAAGAT
+
A>AABFFFBFDFGGGGGGGGGGGECHFHHFAFCGHHFEGHHHHCGHHEHGHGHGFHHHGGHHHHHHHHHHHHHHHHHGHHHHGHFGGFFH5FGFGEEDGHFH3BFAGGFHGHGH3GHHHF?3FF?/EGHFFHHGFFGHFHHGHGHHHEFFHFHGFHHH@GGGFHHHHFHGGGGGGHGHDGFHHGEGHGFFHHH/=GHDGFHHHHFHHBDFHHHFGHHFGHC:00CGFCHHGFGEF.;.EGAF/FG?EFF9C
@M05620:45:000000000-G6HP7:1:1101:8762:6464 1:N:0:145
ATCTCTATCTCCTAAAAACCTGTTTAGATTTGGAGATAGACCTTCAGGTTTTTCATCATTTTCTGCATGAATTATACATTGACCACGTTCCAGCGTGGTCAGTTTGCAGCATTCTGTTATTTTGTTTGACAGAGTGTCTTGTTGAGAACATATGTAGGACATGATTTTTTCCTGCAACAGGGAAAATAAAGTATAAGTTTTAAAGATTTATTCTTTAATAAAGGATCTCAAAGCCAGCTTTAGAAAAAGGA
+
BCCCCFFFFFFFGGGGGGGGGGHHHHHHHHHHHHHGHHHHHHHHHHHHHHHGGHHHHIHHHHHHHHHHHGHHHHHHHHHHHHHHHHGGHHHHHHGFGGHHFHHHHHHHHHHHHHHHHHHHHHHHHHHHHHGHHHHHHHHHHHHHHHGEHHHGHHHHHHHHHHHGHHHHHGHHHHHHHHHHHGGHHHHHGHHHHHHHHGHHHGHHHHHHHHHHHHHHHHHHHHEHHHHHHGHHHHHHHGHHHGHHGGFHGGF
@M05620:45:000000000-G6HP7:1:1101:13790:6474 1:N:0:145
TACCTGTACTGGGGAAGAGTGTAGCAATCGCCATTCCTACCCTAAAGATCGGAAGAGCACACGTCTGAACTCCAGTCACGCACTACAATCTCGTATGCCGTCTTCTGCTTGAAAAAAAAAAAAAAAAAAAAACAGAAAACAATATTAGAAAAGAAAATGTAAAAAAAGAAAAAACAAAAGATAAAAAAGTAAACGATTATGTGCAAGGAAGAAAATAGGAGTGCGAGAATAGGAACACTGTGAAGTGGTGA
+
CCCCCFFFFFFFGGGGGGGGGGHHHHHHHGGGGGHHHHHHHHHHHHHHHHHGGGGGHHFHGHGHHHGHFHHHHGHHHHHGHGGGHHHHHFFHHFGHHHHGEGHGHHHHHHHGHHHHGGGGG@></--<----..//00//;.:00000000//..//0:0000009:...//.9...../;0000009:00000:....0:000000../..///00000//.;-:--.000000.//::0000000;090
@M05620:45:000000000-G6HP7:1:1101:13035:6496 1:N:0:145
CATCCTGACCCTGAAGTACCCCGGCTTGATTTCTGACATTAGATCGGAAGAGCACACGTCTGAACTCCAGTCACGCACTACAATCTCGTATGCCGTCTTCTGCTTGAAAAAAAAAAAAATACCACTTTAAGTCTTTCTTTGTTTCAGCCCCCAGACACCTTAACTAAGCATTTTTTTCCTCCTTCCTCCTTAGTCCTTCCTTCTTTTTTCGCCTCCTTTCTTTTTCTCCCCGCCTCTCTCCTCTCCTTCCC
+
BAABCFFFFFFFGGGGGFGGGGGGGGGEGHHHHHHGHHHHGFCHHHGGGGEHHHHFHGHHHGHHHFHHHHHHHGGHGGGGHHGHHFHHGDHFHGGFEHGFHHHEHHHHBGFEE?D?<>/011?1?111111<>DGB<F1FG<0F1<1</.<-<...<CEH0:0000;/;0;CCGGF-/:B0//0;;;0//000;;0FBFBF90/;//:9/-.;.9:BF/:;B/:9////:.--:99:BFB//:9FF//;F/
@M05620:45:000000000-G6HP7:1:1101:8862:6573 1:N:0:145
TACCTGTACTGGGGAAGCATTTGAATATCCCCCCATGGTGATGGGGACGGAGAACTGCTCCATAAACACAGGCAACGTGCCTAACTTTCCCGGGAAGATGAAGTCAAAGAGCGACCACAGCTCTTCGGAGGTTATTTTGCATCGGTGAGCCAGACAGAATGATCCGATGAGGGGTGCGAAACTATTTGAGGAAAGGAAGCACCTTTTTATTAAATTTACCTTTTAGCAATCGCCATTCCTACCCTAAAGAT
+
BBBCCFFFFFFFGGGGGGGGGGHHHHHHHHHGGGGHHHHHHHHHHGGGGGGGGHHHHHHHHHHHHHHHHHHHGHHHGHHHHHHHHHHHHHHGGGGGGHHHGHHHHHHHHHHHGGGGGHHHHHHHHHHGGGGEHHHHHHHHHHHGGGGGHHHHHHGHHHHHHHHHHHDGGHHHGGDCDGFGGGGGGGGGGGGBFBCFFFGGGGFFFFFFFFFFBFFFEFFFFFFFFFFFFFFFFFFFFFFFFFFFF/FFFFF
@M05620:45:000000000-G6HP7:1:1101:8846:6589 1:N:0:145
TACCTGTACTGGGGAAGCATTTGAATATCCCCCCATGGTGATGGGGACGGAGAACTGCTCCATAAACACAGGCAACGTGCCTAACTTTCCCGGGAAGATGAAGTCAAAGAGCGACCACAGCTCTTCGGAGGTTATTTTGCATCGGTGAGCCAGACAGAATGATCCGATGAGGGGTGCGAAACTATTTGAGGAAAGGAAGCACCTTTTTATTAAATTTACCTTTTAGCAATCGCCATTCCTACCCTAAAGAT
+
AAABBFFFFFFFGGGGGGGGGGHHHHHHHHHGGGGHHHGHHHHHHGGGGGGGGHHHHHHHHHHHHHHHHHHHGHHHGHHHHHFHHHHHHHHGGGGGGHHHHHHHHHHHHHHHGGGGGHGHHHHHHGHGGGGEHGHHHHHHHHHGGGGFHHHHHGEHHHGHHFHHHHDGECGFGG:CEGDGFBGFGGGGFGGFF/CFFFGGGGFFFFFF?FFFF9BFFFFFFFFFFFEFBFFFFFD;BBFFFFFFFFFFFFF
@M05620:45:000000000-G6HP7:1:1101:8865:6592 1:N:0:145
TACCTGTACTGGGGAAGCATTTGAATATCCCCCCATGGTGATGGGGACGGAGAACTGCTCCATAAACACAGGCAACGTGCCTAACTTTCCCGGGAAGATGAAGTCAAAGAGCGACCACAGCTCTTCGGAGGTTATTTTGCATCGGTGAGCCAGACAGAATGATCCGATGAGGGGTGCGAAACTATTTGAGGAAAGGAAGCACCTTTTTATTAAATTTACCTTTTAGCAATCGCCATTCCTACCCTAAAGAT
+
CCCEDFFFFFFFGGGGGGGGGGHHHHHHHHHGGGGHHHGHHHHHHGGGGGGGGHHHHHHHHHHHHHHHHHHHGHHHGHHHHHHHHHHHHHHGGGGGGHHHHHHHHHHHHHHHGGGGGHHHHHHHHHHGGGGEHHHHHHHHHHHGGGGEHHHHHHGHHHHHHHHHHHGGGHHHGGCEGGGGGGGGGHHHGGGFGFGGGGGGGGFFFFFFFHHFFFFFFFFFFFFFFFFFBFFFFFFEFFFFFFFFFFFFFFF
@M05620:45:000000000-G6HP7:1:1101:8882:6596 1:N:0:145
TACCTGTACTGGGGAAGCATTTGAATATCCCCCCATGGTGATGGGGACGGAGAACTGCTCCATAAACACAGGCAACGTGCCTAACTTTCCCGGGAAGATGAAGTCAAAGAGCGACCACAGCTCTTCGGAGGTTATTTTGCATCGGTGAGCCAGACAGAATGATCCGATGAGGGGTGCGAAACTATTTGAGGAAAGGAAGCACCTTTTTATTAAATTTACCTTTTAGCAATCGCCATTCCTACCCTAAAGAT
+
BBAABFFFFFFFGGGEGGGGGGHHHHHHHHHGGGGHHHHHHHHGHGGGGGGGEHHGFHHHHHHHHHHHHHHHGHHHGGGHHHHFHHHHHGHGGGGGGHHHHHHHHHHHHHHHGGGGGHHHHHHHHHHGGGGDHGHHHHHGHHHGGCFGGHHHHHGHHHHHHHHHHHGGGHHHGGEDGGGGGGGFGGGGGGFFFGFGFGGGGGFFFFFFFFFFFFFFFFFFFFFFFFFFFFFFFFFFFFFFFFFFFFFFFFF
@M05620:45:000000000-G6HP7:1:1101:17221:6608 1:N:0:145
ATCTCTATCTCCTAAAAACCTGTTTAGATTTGGAGATAGACCTTCAGGTTTTTCATCATTTTCTGCATGAATTATACATTGACCACGTTCCAGCGTGGTCAGTTTGCAGCATTCTGTTATTTTGTTTGACAGAGTGTCTTGTTGAGAACATATGTAGGACATGATTTTTTCCTGCAACAGGGAAAATAAAGTATAAGTTTTAAAGATTTATTCTTTAATAAAGGATCTCAAAGCCAGCTTTAGAAAAAGGA
+
BCCCCFFFFFFFGGGGGGGGGGHHHGHHHHHHHHHHHHHGHHHHHHHHHHHGGHHHHIHHHHHHHHHHHHHHHHHHHHHHHGHHHHGHHHHHHHGGGGHHHHHHHHHHHHHHHHHHHHHHHHHHHHHHHHHHHHHHHHHHHHHHHHHHHHHHHHHGHHHHHHHHHHHHHGHHHHHHHHHHHGGHHHHHHHHHHHHHHHHHHHGHHHHHHHHHHHHHHHHHHHHHHHHHHHHHHFHHHGHHHHHHHGHFGGH
@M05620:45:000000000-G6HP7:1:1101:18027:6620 1:N:0:145
ATCTCTATCTCCTAAAAACCTGTTTAGATTTGGAGATAGACCTTCAGGTTTTTCATCATTTTCTGCATGAATTATACATTGACCACGTTCCAGCGTGGTCAGTTTGCAGCATTCTGTTATTTTGTTTGACAGAGTGTCTTGTTGAGAACATATGTAGGACATGATTTTTTCCTGCAACAGGGAAAATAAAGTATAAGTTTTAAAGATTTATTCTTTAATAAAGGATCTCAAAGCCAGCTTTAGAAAAAGGA
+
BCCCCFFFFFFFGGGGGGGGGGHHHHHHHHHHHHHHHHHHHHHHHHHHHHHGGHHHHIHHHIIHHHHHHHHHHHHHHHHHHHHHHHGHHHHGHHGEGGHHHHHHHHHHHHHHHHHHHHHHHHHHHHHHHHGHHHGGGHHHHHHHHHGHHHHHHHHHHHHHHHHHHHHHHGHHHHHGHHHHHGGGHHHGHGHHHHHHHGGHHHGHHHHHHHHHHHHHHHHHHHHHHHHHHHHGHHHFHGGHHGGHHGHGFGG
@M05620:45:000000000-G6HP7:1:1101:17821:6625 1:N:0:145
TACCTGTACTGGGGAAGCATTTGAATATCCCCCCATGGTGATGGGGACGGAGAACTGCTCCATAAACACAGGCAACGTGCCTAACTTTCCCGGGAAGATGAAGTCAAAGAGCGACCACAGCTCTAGGTTATTTTTGCATCGGTGAGCCAGACAGAATGATCCGATGAGGGGTGCGAAACTATTTGAGGAAAGGCAGCACCTTTTTATTAAATTTACCTTTTAGCAATCGCCATTCCTACCCTAAAGATCGG
+
AA?AAFFFFF3CGEGGEGCEEAGFFGHFHG1ECEGHHHHFHFDFH?AEEGGCCHHGFEHHFHHFHFHDGHGHGHHHCGECGEFFHFGDEGGAEG/E>FGHD1BBFGHHHHHGEGGG@GEHEFCHHGHFD1FDHHDCHHBGAGACFFHHHGFCGGHHDFDDDGHGCEFCHFCGCGG.:;@F09CFGCABCFGGG.;CB?FEFFGFFEFFFFFFFFFFFFFFBFFB:BFFEFFFEFFBFFFAFF-;/FFFF?B
@M05620:45:000000000-G6HP7:1:1101:18045:6627 1:N:0:145
ATCTCTATCTCCTAAAAACCTGTTTAGATTTGGAGATAGACCTTCAGGTTTTTCATCATTTTCTGCATGAATTATACATTGACCACGTTCCAGCGTGGTCAGTTTGCAGCATTCTGTTATTTTGTTTGACAGAGTGTCTTGTTGAGAACATATGTAGGACATGATTTTTTCCTGCAACAGGGAAAATAAAGTATAAGTTTTAAAGATTTATTCTTTAATAAAGGATCTCAAAGCCAGCTTTAGAAAAAGGA
+
BBBBBFFFFFFFGGGGGGGGGGHHHHHHHHHHGHHGHHHGHHHHHHHHHHHGGHHHHHHHHHHHHHHHHHHHHHHHHHHHHHHHHHGHHHHHHHGGGGHHHHHHHHHHHHHHHHHHHHHHHHHHHHHHHGHHHHHHHHHHHHHHHHGHHHHHHHHHHHHHHHHHHHHHHGHHHHHHHHHHHGGHHGHGHHGFHHHHHGHHHHGHHGHHHHHHHHHHHHHHHFHHHHHHHHHHGHHHHGHHHHHHGHGGGGH
@M05620:45:000000000-G6HP7:1:1101:24672:6642 1:N:0:145
AGATTACTGCAACAGTTCCCCCTGGACCTGGAAAAGTTTCTTGCCTGGCTTACAGAAGCTGAAACAACTGCCAATGTCCTACAGGATGCTACCCGTAAGGAAAGGCTCCTAGAAGACTCCAAGGGAGTAAAAGAGCTGATGAAACAATGGCAAGTAAGTCAGGCATTTCCGCTTTAGCACTCTTGTGGATCCAATTGAACAATTCTCAGCATTTGTACTTGTAACTGACAAGCCAGGGACAAAACAAAGAT
+
BBBCCFFFFFDFGGGFGGGGGGGGHHHHHHGHHHHHGHHHHHHHHHHHHHHHHHHHHHHHHHHHHHHHHHHHHHHHHHHHHHHHHHHHHHHHHHGGGGHHHHHHHHHHGHHHHHHHHHHHHHHGGHGGHHHHHGHHHHHHHHHHHHHHHHHHHGHHHHHHHHGHHHHHHHGGGGGHHHHHHHHHHGHGHHHHHHHHHFFHHHHHHHHHHHHHHHHHHFHHHGHHHHHGHHHHHGGGFGGGGGGGGGGFGGG
@M05620:45:000000000-G6HP7:1:1101:17823:6645 1:N:0:145
TACCTGTACTGGGGAAGCATTTGAATATCCCCCCATGGTGATGGGGACGGAGAACTGCTCCATAAACACAGGCAACGTGCCTAACTTTCCCGGGAAGATGAAGTCAAAGAGCGACCACAGCTCTAGGTTATTTTTGCATCGGTGAGCCAGACAGAATGATCCGATGAGGGGTGCGAAACTATTTGAGGAAAGGAAGCACCTTTTTATTAAATTTACCTTTTAGCAATCGCCATTCCTACCCTAAAGATCGG
+
CCCCCFFFFFFFGGGGGGGGGGHHHHHHHHHGGGGHHHGHHHHHHGGGGGGGGHHHHHHHHHHHHHHHHHHHGHHHGHHHHHHGHHHHHHHGGGFGGHHHGGHHHHHHHHHHGGGGGHHHHHHHHHHGHBGHHHHGGGHHGGEEGHHHHHHGGHGHHHHHHHHGGGHHHGG.ADEEGGGGGGGGGGGGGGGGGFFGGFGGGGGGGGGGEFFFFFFFFFFFFFFFEFFFFFDFFFFFFFFFFFFFFFFFFFF
@M05620:45:000000000-G6HP7:1:1101:18789:6652 1:N:0:145
TACCTGTACTGGGGAAGCGTGTAGCAATCGCCATTCCTACCCTAAAGATCGGAAGAGCACACGTCTGAACTCCAGTCACGCACTACAATCTCGTATGCCGTCTTCTGCTTGAAAAAAAAAAAAAAAAAAAAAAAAATAATCTTTCGAGACTTAAGTGTACTGCTTAAAACAAAAAATAAAAAAGACAGATGTGGCAGTGAGAATATCTATTATATTTGAATGGAGGTGTAAATCTGTATAGAGACGGTAGT
+
CCCCCFFFFFFFGGGGGGEEFEFGHGHHHGGGGGHHHHHHHHHHHHHHHHHGGGGHHHBGHHGHHHGHFGHHHFHGHHHGHGGGHHGHHHHHHFGGGHHGFGHGHHHHHHHFGFHGGGGCB<//-------:----.00000;00..9..09/////////////9////.....9://///-.9////9////9/./////://////////////;/://///...////:;///////////:.:../
@M05620:45:000000000-G6HP7:1:1101:23961:6658 1:N:0:145
TACCTGTACTGGGGAAGAGTGTAGCAATCGCCATTCCTACCCTAAAGATCTGAAGAGCACACGTCTGAACTCCAGTCACGCACTACAATCTCGTATGCCGTCTTCTGCTTGAAAAAAAAAAAAAACAACCACAACCCCCCTACACCCCTCATCTCCACACAGCACAATACAACCTATTCAGCTCGTCCACCACCCTTTGTCCCCACCTACTTTACACCCTCCTTCTATTCACTACATTCTTCTTCCCCTTC
+
BBBBBFFFFFFFGGGGGGGGGGHHHHHHHGGGGGHHHHHHHHHHHHHHHHHHHHHHHHHHGHGHHHGHGHHHHHHHHHHGHGGGHHHHHFHHHFGHHHHGGGHGHHHHHHHHGHHHGGGGG>///////<.....>.<---../<;CDA..000000//...././/00/00/;//;099000;.-.;.;.;9.:.///////...../99/////;/...9.9/////;/:///////;///://:..9.
@M05620:45:000000000-G6HP7:1:1101:24674:6661 1:N:0:145
AGATTACTGCAACAGTTCCCCCTGGACCTGGAAAAGTTTCTTGCCTGGCTTACAGAAGCTGAAACAACTGCCAATGTCCTACAGGATGCTACCCGTAAGGAAAGGCTCCTAGAAGACTCCAAGGGAGTAAAAGAGCTGATGAAACAATGGCAAGTAAGTCAGGCATTTCCGCTTTAGCACTCTTGTGGATCCAATTGAACAATTCTCAGCATTTGTACTTGTAACTGACAAGCCAGGGACAAAACAAAGAT
+
BCBCCFFFFFFFGGGGGGGGGGGGHHHHHHHHHHHHHHHHHHHHHHHHHHHHHHHHHHHHHHHHHHHHHHHHHHHHHHHHHHHHHHHHHHHHHHGGGGHHHHHHHHHHGHHHHHHHHHHHHHHGGHGGGHHHHGHHHHGHHHHHHHHHHHHHHGHHHHHHHHHHHHHHHHGGGGGHBGHHHHHHHHHGHHHHHHHHHHGGHHHHHHHHHHHHHGHHHHHHHHHHHHHGHFHHHGGGGGGGGGGGGGGGGGF
@M05620:45:000000000-G6HP7:1:1101:14882:6714 1:N:0:145
CATCCTGACCCTGAAGTACCCCGGCTTGATTTCTGACATTAGATCGGAAGAGCACACGTCTGAACTCCAGTCACGCACTACAATCTCGTATGCCGTCTTCTGCTTGAAAAAAAAAAAAAAAACAACAATAGACAAAAAACAACACTTTATACACATAAAAGAACACACCAGACTTCTTATACCTGCACGTACTCCTCACGATCTTCAGACAGCCCCCCAGTGCCGCACGTCTCATTCAAACCACCTCCATT
+
CBCCDFFFFFFFGGGGGFGGGGGGGGGFHHHHHHHHHHHHGHHHHHGGGGHHHGHGHGGHHGGHHHHHHHGHHHGHGGGGHHGHFHHHGEHHHHGFGHGHHHHHHHHGHHGEECGB>>//--..<..<000000//..:.....;0<00000;00900000..///.......00000000000;./0../..000/0......000000//....---.0000--9--9.//00000000......./0:
@M05620:45:000000000-G6HP7:1:1101:10957:6725 1:N:0:145
CATCCTGACCCTGAAGTACCCCATTGAGCATGGCATCGTCACCAACTGGGACGACATGGAGAAGATCTGGCACCACACCTTCTACAACGAGCTGCGCGTGGCCCCGGAGGAGCACCCAGTGCTGCTGACCGAGGCCCCCCTGAACCCCAAGGCCAACAGAGAGAAGATGACTCAGGTGAGGCTCGGCCGACGCCCGTGCTCCTCCCGTCCTTTCCCCAGTCATTTTCTGCCCGGCTTGATTTCTGACATTA
+
CDDDDFFFFFFFGGGGGGGGGGGHHHHHHHHHHHHHHGHHHGHHHGHHHHHHGGGGGHHHHHHHHHHHHHHHHGHHHGGHHHHHHHHHGGGGGHHGGGGGGGHHGGGGGGGGHHHHGGHHHHHHHHHHHHGGGGGGGGGGGGHHHHGGGGHGHHGGGGGGGGGGGGGGGGGGGGGGHGGGGGGGFFFFFFFFFFFFBFFFFFFFFFFFFFFFFFFFFFFFFFFFHHHFFFFFFFFFFFFFFFFFFBFFFF0
@M05620:45:000000000-G6HP7:1:1101:10968:6739 1:N:0:145
CATCCTGACCCTGAAGTACCCCATTGAGCATGGCATCGTCACCAACTGGGACGACATGGAGAAGATCTGGCACCACACCTTCTACAACGAGCTGCGCGTGGCCCCGGAGGAGCACCCAGTGCTGCTGACCGAGGCCCCCCTGAACCCCAAGGCCAACAGAGAGAAGATGACTCAGGTGAGGCTCGGCCGACGCCCGTGCTCCTCCCGTCCTTTCCCCAGTCATTTTCTGCCCGGCTTGATTTCTGACATTA
+
CCCCCFFFFFFFGGGGGGGGGGGHHHHHHHHHHHHHHGHHHGHHHGHHHHHHGGGGGHHHHHHHHHHHHHHHHGHHHGGHHHHHHHHHGGGGGHHGGGGGGGHHGGGGGGGGHHHHGGHHHHHHHHHHHHGGGGGGGGGGGGHGHHGGGGHGHHEGGGGGGGGGGGGGGGGGGGGGGGGGGGFGFFFFFFFFFFFFFDFFFFFFFFFFFFFFFFFFFFFFFFFFFFFFFFFFFFFFFFFFFFFFFBFFFF0
@M05620:45:000000000-G6HP7:1:1101:12241:6744 1:N:0:145
CATCCTGACCCTGAAGTACCCCGGCTTGATTTCTGACATTAGATCGGAAGAGCACACGTCTGAACTCCAGTCACGCACTACAATCTCGTATGCCGTCTTCTGCTTGAAAAAAAAAAAAATACAAAATCTACACTTTTTATAATTCCCCCCCTCACACCCTCTACTCATCCCTTTCCCCCTTCTCCCTCCCTCCTCCTTCCTCCCTCCTTCTCCCCACATCCCTCCTCCCCCCTCCCTCTCTCCCCCCCCAC
+
CCCCCFFFFFFFGGGGGGGGGGGGGGGGHHHHHHHGHHHHHHGHHHGGGGGHHHHGHGHHHGHGHHHHHHHHGGGHGGGHHHHHFGHHGGHHHHGEEHGHHHFHHGHHFHHEGGGC//<0111110111111<11111.111111>0/.<--...00::../9;000090:00:0009.-./000///..//.////00/00/.//./00000/./..9;/A0/.///..9--99./://00//.9----;
@M05620:45:000000000-G6HP7:1:1101:26275:6762 1:N:0:145
AGATTACTGCAACAGTTCCCCCTGGACCTGGAAAAGTTTCTTGCCTGGCTTACAGAAGCTGAAACAACTGCCAATGTCCTACAGGATGCTACCCGTAAGGAAAGGCTCCTAGAAGACTCCAAGGGAGTAAAAGAGCTGATGAAACAATGGCAAGTAAGTCAGGCATTTCCGCTTTAGCACTCTTGTGGATCCAATTGAACAATTCTCAGCATTTGTACTTGTAACTGACAAGCCAGGGACAAAACAAAGAT
+
ABABAFFFF5@DFFFBEFGGCEGGHHHHHHHFGHFHGHHHHFHFHHHGHHHFGHGBGFCGHDFDGHHGFFDE3GHHFGDGHGHFFGHHEFF5FGGFEGHHHGFHHHFFEFGHFGHBFGGCE3GFGEGEGGFFHFHFHF1GGFDDGBEDFFCGFGGHEHFHHHHHGHHHFBCGGGFHGHHGHGHDG<FEHH1CFCFGHD00<GHHDDG<GB0GFGHHHHHFGFCBCGC0GGHGCFGGGD.A9FBFAEGGGG0
@M05620:45:000000000-G6HP7:1:1101:24316:6781 1:N:0:145
CATCCTGACCCTGAAGTACCCCAACACTCTTTCCCTACCCGGCTTGATTTCTGACATTAGATCGGAAGAGCACACGTCTGAACTCCAGTCACGCACTACAATCTCGTATGCCGTCTTCTGCTTGAAAAAAAAAAACATCATACCCCAATACAAAACCTACATTACACGCCACTATCTCCCGCGAAATACACACCATTCCACAAACACCAACATTTCACTATAACCTCCCCCACCCTATCCCACCCCAATCT
+
CCCCCFFFFFFFGGGGGGGGGGGGGGGHHHHHHGHHHHHHGGGGGGHHHHHHHHHHHHHHGHHHGGGGHHHHHHHGHHHGHHHHGHHHHHHHGHGGGHHHHHCFFGGGGHHHGGGHGHHGHHHHFHHHHGGGGG//.1111<101>..01<000..</0/<000<00.::.;:/;0000/:-:---.00090..9009:0:;.;...9...;/000000000000;/.:..-.;../0:/;0:..-..//0
@M05620:45:000000000-G6HP7:1:1101:22790:6793 1:N:0:145
CATCCTGACCCTGAAGTACCCGGCTTGATTTCTGACATTAGATCGGAAGAGCACACGTCTGAACTCCAGTCACGCACTACAATCTCGTATGCCGTCTTCTGCTTGAAAAAAAAAACACCAAACGAATCAAACAATTTTAATACATACGTCCCACATAATCAACCCATTCCTTTTTATACACTCTTGAGCTCAACTGAACAACTCCCACACAATTTTCCTGTAACGCACCCCCCACTCACCACCACACGATC
+
>AAAAFFFFFFFGFGGGGGGGGGGGGGHHHHHHGHHFHHHHCHHHGGGGGHFHHHHGHHHGHGHGHHHHHHHHGHEGGHHHHF@FGGFGHFHHEEEHGFHFHHHFHHHHHEEEB</?0??//////?/11110/11<<11111111101>..1.<000<000/<..<=0000;0:.00;0;0/<00000;000/;/;0/0/./00./9....09C0;;00;000.----.-99-.A/;/./:....;--.9
@M05620:45:000000000-G6HP7:1:1101:20882:6917 1:N:0:145
ATCTCTATCTCCTAAAAACCTGTTTAGATTTGGAGATAGACCTTCAGGTTTTTCATCATTTTCTGCATGAATTATACATTGACCACGTTCCAGCGTGGTCAGTTTGCAGCATTCTGTTATTTTGTTTGACAGAGTGTCTTGTTGAGAACATATGTAGGACATGATTTTTTCCTGCAACAGGGAAAATAAAGTATAAGTTTTAAAGATTTATTCTTTAATAAAGGATCTCAAAGCCAGCTTTAGAAAAAGGA
+
ABBAAFFFFFFFGGFFGGGGGGHHH5GFHHHHHHHCHGGBGGHHHGHHHHHGGHBGHDHHHHHHHHFHHGHHHHHHHHHHFHHHEHGHHHHHHHGGGGHHHHHHHHHHHHHHHHHHHHHHHHHHHHHGHHHGHHHHHHHHHHHFGHHDHHHHHGHHGGHHHHCGHGHHHGHHHEHHBGHHHGGEHHGGDGGGGHFHHFGHHGHHHHHHGHHHHHHHHHHGGHEGHHHHHGHHHHHGHGHHHGEGGFHH?GC
@M05620:45:000000000-G6HP7:1:1101:20865:6925 1:N:0:145
ATCTCTATCTCCTAAAAACCTGTTTAGATTTGGAGATAGACCTTCAGGTTTTTCATCATTTTCTGCATGAATTATACATTGACCACGTTCCAGCGTGGTCAGTTTGCAGCATTCTGTTATTTTGTTTGACAGAGTGTCTTGTTGAGAACATATGTAGGACATGATTTTTTCCTGCAACAGGGAAAATAAAGTATAAGTTTTAAAGATTTATTCTTTAATAAAGGATCTCAAAGCCAGCTTTAGAAAAAGGA
+
CDCCDFFFFFFFGGGGGGGGGGHHHHHHHHHHHHHHHHHHHHHHHHHHHHHGGHHHHIHHHHHHIHHHHHHHHHHHHHHHHHHHHHGHHHHHHHGGGGHHHHHHHHHHHHHHHHHHHHHHHHHHHHHHHHHHHHHHHHHHHHHHHHHHHHHHHHHHHHHHHHHHHHHHHGHHHHHHHHHHHGGHHHHHHHHHHHHHHHHHHHHHHHHHHHHHHHHHHGHHHHHHHHHHHHHHHGHHHGHHHHHFHGHHGGG
@M05620:45:000000000-G6HP7:1:1101:20846:6928 1:N:0:145
ATCTCTATCTCCTAAAAACCTGTTTAGATTTGGAGATAGACCTTCAGGTTTTTCATCATTTTCTGCATGAATTATACATTGACCACGTTCCAGCGTGGTCAGTTTGCAGCATTCTGTTATTTTGTTTGACAGAGTGTCTTGTTGAGAACATATGTAGGACATGATTTTTTCCTGCAACAGGGAAAATAAAGTATAAGTTTTAAAGATTTATTCTTTAATAAAGGATCTCAAAGCCAGCTTTAGAAAAAGGA
+
BBBBBFFFFFFFGGGGGGGGGGHHHHHHHHHHHHHHHHHGHHHHHHHHHHHGGHGHHHHHHHHHHHHHHGHHHHHHHGHHHGHHHHGHHHHHHHGGGGHHHHHHHHHHHHHHHHHHHHHHHHHHHHHHFHHHGHHHHHHHHHHHGHGHHHHHHHHHHHHHHHHHHHHHHGHHHHHGHHHGHGGHHHGHGHGGFFHHHHGHHHHGHHHHGHHHHHHHHHHHHGHHHHHHGFGHHFHHHGGHHHHGHFHFGGG
@M05620:45:000000000-G6HP7:1:1101:20871:6944 1:N:0:145
ATCTCTATCTCCTAAAAACCTGTTTAGATTTGGAGATAGACCTTCAGGTTTTTCATCATTTTCTGCATGAATTATACATTGACCACGTTCCAGCGTGGTCAGTTTGCAGCATTCTGTTATTTTGTTTGACAGAGTGTCTTGTTGAGAACATATGTAGGACATGATTTTTTCCTGCAACAGGGAAAATAAAGTATAAGTTTTAAAGATTTATTCTTTAATAAAGGATCTCAAAGCCAGCTTTAGAAAAAGGA
+
ABBCCFFFFFFFGGGGGGGGGGGHHHHHHHHHHHHHHHHHHHHHHHHHHHHGGHHHHHHHHHIHIHHHHGHHHHHHHHHHHHHHHHGHHHHHHHGGGGHHGHHHHHHGHHHHHHHHHHHHHHHHHHHHGHGHHHHHHHHHHHHHHHHHGHHHHHHHHHHHHHHHHHHHHGHHHHHGHHHHHGGGHHGGHHHHHHHHGFGHHHGHHHHHHHHHHHHHHHHHGHHHHHHHHEHHHHHHHGGHHHHHHFFHGGG
@M05620:45:000000000-G6HP7:1:1101:8764:6956 1:N:0:145
TACCTGTACTGGGGAAGCATTTGAATATCCCCCCATGGTGATGGGGACGGAGAACTGCTCCATAAACACAGGCAACGTGCCTAACTTTCCCGGGAAGATGAAGTCAAAGAGCGACCACAGCTCTAGGTTATTTTTGCATCGGTGAGCCAGACAGAATGATCCGATGAGGGGTGCGAAACTATTTGAGGAAAGGAAGCACCTTTTTATTAAATTTACCTTTTAGCAATCGCCATTCCTACCCTAAAGATCGG
+
BBBBBFFFFFFFGGCEEGGFGFHHHGHHHG4FEGGHGGGHFFHHFGEGEFEEAGHHHHHHHHHHHHHFHEHHGEFHGFGHHGF3GFDFGHHEEG?EGFHFDFGHHHHFHHHFFFGGGEEFHGHGHHHFHGGHHHHGHEHHGGCGFHHHHHHGHHHHHHHGHHHGGGFHHGGADGGDDGGGGGGGGFGGGGGGGBGFGGGGGGGGGGGGFFFFFFFFFFFFFFFFFFFFFFFFFFFFFFFFFFFFFFFFFFF
@M05620:45:000000000-G6HP7:1:1101:22819:6957 1:N:0:145
CATCCTGACCCTGAAGTACCCCAACACTCTTTCCCTACCCGGCTTGATTTCTGACATTAGATCGGAAGAGCACACGTCTGAACTCCAGTCACGCACTACAATATCGTATGCCGTCTTCTGCTTGAAAAAAAAAAAAAAAAAAAAAAGAAAAAAGAATTAAAAGTAGATACGTGATAAAAACTAGCATATAAAATGAATAACAAATGATTACTATTCGAGGTGTAGTTAAGATCTCAGCGTACGACTGTTCA
+
CCDDDFFFFFFFGGGGGGGGGGGGGGGHHHHHHHHHGHHHGGGGGGHHHHHHHHHHHHHHHHHHGGGGHHHHHHHGHHHGHHHHHHHHHHDGFHGGGHHHHH3DGGHHHHHHGGGHGHHHHHHHGHHHHGGGGG<<>---<<----.9<:B.-..::000:000000000.0<./0000<.000/<000:0:00000000000.00:000000000/0/-..000<00000000:0<0...--....0000
@M05620:45:000000000-G6HP7:1:1101:19426:6958 1:N:0:145
TACCTGTACTGGGGAAGCATTTGAATATCCCCCCATGGTGATGGGGACGGAGAACTGCTCCATAAACACAGGCAACGTGCCTAACTTTCCCGGGAAGATGAAGTCAAAGAGCGACCACAGCTCTAGGTTATTTTTGCATCGGTGAGCCAGACAGAATGATCCGATGAGGGGTGCGAAACTATTTGAGGAAAGGAAGCACCTTTTTATTAAATTTACCTTTTAGCAATCGCCATTCCTACCCTAAAGATCGG
+
BBBBBFFFFFFFGGGGGGGFGGHHHHHHHHHGGGGHGHGHHHHGGGGGGGGGGHHHHHHHHHHHHHHHHHHHGHHHGHHHHHHHHHHHHHHGGGFGGHHHHHHHHHHHHHHHGGGGGHHHHHHHHHHHHHHHHHHGHHHHGGGGGHHHHHHGHHHHHHHHHHHGGGHHHGGGGGGFCDGGGGGGGGGGGGGGGFGGGGGGGGGGGGGGFFFFFFFFFFFFFFFFFFFFFFFFFFFFFFFFFFFFFFFFFFF
@M05620:45:000000000-G6HP7:1:1101:14794:6963 1:N:0:145
ATCTCTATCTCCTAAAAACCTGTTTAGATTTGGAGATAGACCTTCAGGTTTTTCATCATTTTCTGCATGAATTATACATTGACCACGTGGTCAGTTTGCAGCATTCTGTTATTTTGTTTGACAGAGTGTCTTGTTGAGAACATATGTAGGACATGATTTTTTCCTGCAACAGGGAAAATAAAGTATAAGTTTTAAAGATTTATTCTTTAATAAAGGATCTCAAAGCCAGCTTTAGAAAAAGGAAGAAAGGG
+
BBBBBFFFFFFFGGGGGGGGGGHFHHHHHHHHHHHHHHHHHHHHGHHHHHHGGHHHHHHHHHHHHHHHHHHHHHHHHHHHHHHHHHGHHGHHGHHHHHHFHHAGHHGGHFHHHHHHHHHHFGHHHHGHHHHHHHHHFHEFFFHFHHGHFGHHHGHHHHHHHGHHHHGEHHFHHGGHHHHHGHHGHHFHGFHHHHHHHFGHHGHHHHHHFGHHHEHHFHGHHBFFHFHGHGHHHGHFFG/;EGHFFHHGHHG
@M05620:45:000000000-G6HP7:1:1101:23596:6993 1:N:0:145
AGATTACTGCAACAGTTCCCCCTGGACCTGGAAAAGTTTCTTGCCTGGCTTACAGAAGCTGAAACAACTGCCAATGTCCTACAGGATGCTACCCGTAAGGAAAGGCTCCTAGAAGACTCCAAGGGAGTAAAAGAGCTGATGAAACAATGGCAAGTAAGTCAGGCATTTCCGCTTTAGCACTCTTGTGGATCCAATTGAACAATTCTCAGCATTTGTACTTGTAACTGACAAGCCAGGGACAAAACAAAGAT
+
ABACCFFFFFFFGGGFGGGGGGGGHHHHHHHHHHHHHHHHHHHHHHHHHHHHHHHHHHHHHHHHHHHHHHHHHHHHHHHHFHHHHHHHHHHHHHGGGGHHHHGHHHHHGHHHHHHHHHHHHGHGGHGGHHHHHGHHHHGHHHHHHHHHHHHHHGHHHHHHHHHHHHHHHHGGGGGHHHHHHHHHHHHGHHHHHHHHHHFFHHHHHHHHHHHHHHHHHHHHHHHHHHHGHHHHHGGGGGGGGGGGGGGGGGF
@M05620:45:000000000-G6HP7:1:1101:23590:7011 1:N:0:145
AGATTACTGCAACAGTTCCCCCTGGACCTGGAAAAGTTTCTTGCCTGGCTTACAGAAGCTGAAACAACTGCCAATGTCCTACAGGATGCTACCCGTAAGGAAAGGCTCCTAGAAGACTCCAAGGGAGTAAAAGAGCTGATGAAACAATGGCAAGTAAGTCAGGCATTTCCGCTTTAGCACTCTTGTGGATCCAATTGAACAATTCTCAGCATTTGTACTTGTAACTGACAAGCCAGGGACAAAACAAAGAT
+
ABBBCFFFFFFFGGGGGGGGGGGGHHHHHHHHHHHHHHHHHHHHHHHHHHHGHHHHHHHHHHHHHHHHHHHHHHHHHHHHHHHHHHHHHHFHHHGGGGHHHHGHHHHHGHHHHHHHHHHHHGHGGHGEHHHHHGHHHHGHHHHHHHHHHHHHHGHHHHHHHHHHHHHHHHGGGGGHHHHHHHHHHHHGHHHHHHHHHGHGGHHHHHGHGHHHHCGGHFHHHHHHGHHHHHGHHGFGGGGGGGEFFGGGFGF
@M05620:45:000000000-G6HP7:1:1101:15017:7014 1:N:0:145
TACCTGTACTGGGGAAGCATTTGAATATCCCCCCATGGTGATGGGGACGGAGAACTGCTCCATAAACACAGGCAACGTGCCTAACTTTCCCGGGAAGATGAAGTCAAAGAGCGACCACAGCTCTAGGTTATTTTTGCATCGGTGAGCCAGACAGAATGATCCGATGAGGGGTGCGAAACTATTTGAGGAAAGGAAGCACCTTTTTATTAAATTTACCTTTTAGCAATCGCCATTCCTACCCTAAAGATCGG
+
CDCDCFFFFFFFGGGGGGGGGGHHHHHHHHHGGGGHHHGHHHHHHGGGGGGGGHHHHHHHHHHHHHHHHHHHGHHHGHHHHHHHHHHHHHHGGGGGGHHHHHHHHHHHHHHHGGGGGHHGHHHHHHHGHGHHHHHGHGHHGGEGGHHHGHHGHHHHHHHHHHHGGGHHHGGGGGGEEFGGGGGGGFGGFGFGGCGFGGGGGGGGGGGGHFFFFFFFFFFFFFFFFFFFFEFFFFFFFFFFFFFFFFFFFFF
@M05620:45:000000000-G6HP7:1:1101:15031:7025 1:N:0:145
TACCTGTACTGGGGAAGCATTTGAATATCCCCCCATGGTGATGGGGACGGAGAACTGCTCCATAAACACAGGCAACGTGCCTAACTTTCCCGGGAAGATGAAGTCAAAGAGCGACCACAGCTCTAGGTTATTTTTGCATCGGTGAGCCAGACAGAATGATCCGATGAGGGGTGCGAAACTATTTGAGGAAAGGAAGCACCTTTTTATTAAATTTACCTTTTAGCAATCGCCATTCCTACCCTAAAGATCGG
+
CCABCFFFFFFFGGGGGGGGGGHHHHHHHHHGGGGHHHFGGHHHHGGGGGGGGGHHHHHHHHHHHHHHHHHHGGHHGHHHHHHHHHHHHHHGGGEFEHHHGHHHHHHHHHHHGGGGGHHGGHHHHHGGHFHHHHHGHFHHGG?CFHHHFHHGHHHHHHHFHHHGGGHHHGGDGGGDCFGGGGGGGGGGFFFGFFFFGFGGGGGGGGGGFFFFFFFFFFFFFFFFFFFFFFFFFFFFFFFFFFFFFFFFFFF
@M05620:45:000000000-G6HP7:1:1101:7813:7054 1:N:0:145
CATCCTGACCCTGAAGTACCCCATTGAGCATGGCATCGTCACCAACTGGGACGACATGGAGAAGATCTGGCACCACACCTTCTACAACGAGCTGCGCGTGGCCCCGGAGGAGCACCCAGTGCTGCTGACCGAGGCCCCCCTGAACCCCAAGGCCAACAGAGAGAAGATGACTCAGGTGAGGCTCGGCCGACGCCCGTGCTCCTCCCGTCCTTTCCCCAGTCATTTTCTGCCCGGCTTGATTTCTGACATTT
+
CDDDDFFFFFFFGGGGGGGGGGGHHHHHHHHHHHHHHGHHHGHHHGHHHHHHGGGGGHHHHHHHHHHHHHHHHGHHHGGHHHHHHHHHGGGGGGHGGGGGGGHHGGGGGGGGHHHHGGHHHHHHHHHHHHGGGGGGGGGGGGHHHHGGGGHGHHGGGGGGGGGGGGGGGGGGGGGGGGGGGGGGFFFFFFFFFFFF@FFFFFFFFFFFFFFFHFFFFFFFFFFFFFHHFFFFFFFFFFFFFFFFFBFFFF0
@M05620:45:000000000-G6HP7:1:1101:12574:7072 1:N:0:145
TACCTGTACTGGGGAAGCATTTGAATATCCCCCCATGGTGATGGGGACGGAGAACTGCTCCATAAACACAGGCAACGTGCCTAACTTTCCCGGGAAGATGAAGTCAAAGAGCGACCACAGCTCTTCTGAGGTTATTTTGCATCGGTGAGCCAGACAGAATGATCCGATGAGGGGTGCGAAACTATTTGAGGAAAGGAAGCACCTTTTTATTAAATTTACCTTTTAGCAATCGCCATTCCTACCCTAAAGAT
+
DDCCCFFFFFFFGGGGGGGGGGHHHHHHHHHGGGGHHHGHHHHHHGGGGGGGGHHHHHHHHHHHHHHHHHHHGHHHGHHHHHHHHHHHHHHGGGGGGHHHHHHHHHHHHHHHGGGGGHHHHHHHHHHHHHGHHHHHHHHHGHHGGGGGFFHHHHGGHHHHHHHHHHGGGHHHGGCEGGGGGGGGGGGHGGGFFFFGGFGGGGGGGGGGGFFFFFFFFFFFFFFFFFFFFFFFFFFFFFFFFFFFFFFFFFF
@M05620:45:000000000-G6HP7:1:1101:12555:7074 1:N:0:145
TACCTGTACTGGGGAAGCATTTGAATATCCCCCCATGGTGATGGGGACGGAGAACTGCTCCATAAACACAGGCAACGTGCCTAACTTTCCCGGGAAGATGAAGTCAAAGAGCGACCACAGCTCTTCTGAGGTTATTTTGCATCGGTGAGCCAGACAGAATGATCCGATGAGGGGTGCGAAACTATTTGAGGAAAGGAAGCACCTTTTTATTAAATTTACCTTTTAGCAATCGCCATTCCTACCCTAAAGAT
+
BBBBBFFFFFFFGGGGGGGGGGHHHHHHHHHGGGGHHHGHHHHHHGGGGGGGGHHHHHHHHHHHHHHHHHHHGHHHGHHHHHHHHHHHHHHGGGGGGHHHHHHGHHHHHHHHGGGGGHHHHHHHHHHHHHGFGHHHHHHHGHHGGGGGGFHHHHGHHHHHGHHHHHGGGHHHGGEDGGFGGGGFGGGGEFGCFFFFGGGGGGGGGGGGGFFFFFFFFFFFFFFFFFFFFFFFFFFFFFFFFFFFFFFFFFB
@M05620:45:000000000-G6HP7:1:1101:19070:7099 1:N:0:145
AAACCAAGCACACGTCTGAACTCCAGTCACGCACTACAATCTCGTATGCCGTCTTCTGCTTGAAAAAAAAAAAAAAACACAAGCGAAAAAATTATATGATAAAAAAAATCTAGTATGAGAAAATAAGTGTAATAGACAATAGGCCGTGACAAATAACATTCTAACATAACAAAAAACTGAACTTAGAGTAAACGTTAAAGATGTAAAAGTAGGAAGTCAGGTAAGAGGTGAGAGTATACGTGTGTTGTCAC
+
BCABCBCFCFFFGGGGGFGEGGHH4GHHHHGHGGGHHHHGCGHHGGHHHHGGGHGHHHHHHHHGHHHGGGGG>///>//0?/0//?///0/0222222222211?//-011111=111100//00=D000000<0000/0000//---..00/000000900000/00;/00.9.-.0000/0/////:/://.9//:9/////////////9//./////////;F./././//;///./:/.9/.:://
@M05620:45:000000000-G6HP7:1:1101:16768:7113 1:N:0:145
AGATTACTGCAACAGTTCCCCCTGGACCTGGAAAAGTTTCTTGCCTGGCTTACAGAAGCTGAAACAACTGCCAATGTCCTACAGGATGCTACCCGTAAGGAAAGGCTCCTAGAAGACTCCAAGGGAGTAAAAGAGCTGATGAAACAATGGCAAGTAAGTCAGGCATTTCCGCTTTAGCACTCTTGTGGATCCAATTGAACAATTCTCAGCATTTGTACTTGTAACTGACAAGCCAGGGACAAAACAAAGAT
+
A>AAAFFFDF1DGGFGGGGGGGGGGHHHHGFHHHHHHHHHHHHHHHHHHHHHHHHHHHHHHGHGHHHHHHHHHHHHHHHHHHHHGHHHHHDHHHGGGGHHHHHHFHHHGHHGHHHHHHHFBH1?>?EEH1GHHGHHHGDHH2DGHHHHHHHHHGHHHHHHHHHHHHHHHHGGGGGHHHHHHHHHHFHGHHHHHGHHHFHHFHHHHHHFHHGHHHHHHHHHHHHGHHHEFHHHGGGGGGEGGFFFGGGGGGF
@M05620:45:000000000-G6HP7:1:1101:18330:7128 1:N:0:145
ATCTCTATCTCCTAAAAACCTGTTTAGATTTGGAGATAGACCTTCAGGTTTTTCATCATTTTCTGCATGAATTATACATTGACCACGTGGTCAGTTTGCAGCATTCTGTTATTTTGTTTGACAGAGTGTCTTGTTGAGAACATATGTAGGACATGATTTTTTCCTGCAACAGGGAAAATAAAGTATAAGTTTTAAAGATTTATTCTTTAATAAAGGATCTCAAAGCCAGCTTTAGAAAAAGGAAGAAAGGG
+
BCCCCFFFFFFFGGGGGGGGGGHHHHHHHHHHHHHHHHHHHHHHHHHHHHHGGHHHHHIHHIIIIHHHHHHHHHHHHHHHHHHHHHGHHGHHHHHHHHHHHHGHHHHHHHHHHHHHHHHHHHHHHHHHHHHHHHHHHHHHH3FGHHHHHHHHHHHHHHHHHGHHHHHGHHHHHGGHHHGHFHHGHHHHHHHHHGHHHGHHHHHHHHHHHHHHHGHHHHHHHGHHHGHHHGHHHHGHHHHHGGFGHHHHHHG
@M05620:45:000000000-G6HP7:1:1101:4617:7154 1:N:0:145
TACCTGTACTGGGGAAGCATTTGAATATCCCCCCATGGTGATGGGGACGGAGAACTGCTCCATAAACACAGGCAACGTGCCTAACTTTCCCGGGAAGATGAAGTCAAAGAGCGACCACAGCTCTAGGTTATTTTTGCATCGGTGAGCCAGACAGAATGATCCGATGAGGGGTGCGAAACTATTTGAGGAAAGGAAGCACCTTTTTATTAAATTTACCTTTTAGCAATCGCCATTCCTACCTAAAGATCGGA
+
CCBCCFFFFFFFGGGGGGGGGGHHHHHHHHHGGGGHHHGHHHHHHGGGGGGGGHHHHHHHHHHHHHHHHHHHGHHHGHHHHHHHHHHHHHHGGGGGGHHHHHHHHHHHHHHHGGGGGHHHHHHHHHHGHHHHHHHGHHHHGGGGGHHHHHHGHHHHHHHHHHHGGGHHHGGEGGGEEGGGGGGGGFGGBFFGGGGGG0CEGGGGGGGGFFFFFFFFFFFFFFFFFFFFFFFFFFFFFFFFFFFFFFFFFFF
@M05620:45:000000000-G6HP7:1:1101:10783:7156 1:N:0:145
AAACCAAGCAGACATGAGGTCAGCTAGATCGGAAGAGCACACGTCTGAACTCCAGTCACGCACTACAATCTCGTATGCCGTCTTCTGCTTGAAAAAAAAAAAAACAACAAGAACCATCCACGCTCATCATTTATTTTACATAAATGATCCAGATACCATGCTCCACTGATGCGGGGCCGCCTCCTTGCGCTCCGTTCGCCCCTCTTGCGCTTCTTTCCCTCTTCTCACTTTCCCTTCCTACAATACGTATC
+
BCCCCBCFCFFFGGGGGGGGGGHHHHHHHHHGGGGHHHGHHHGHHHGHGHHHHHHHHHHGHGGGHHHHHFHHHFGHHHHGFGHGHHHHHHHGFHHHGGGGGE//////?/2222/@11011/?///11111<1=111111<11110000=00<0<00000000:0/0:0000---------.../;00;--.;9.:/.-..-../0:;---.;0000;;0/:0;000:00:::000//;0000000.:00;
@M05620:45:000000000-G6HP7:1:1101:25460:7156 1:N:0:145
AGATTACTGCAACAGTTCCCCCTGGACCTGGAAAAGTTTCTTGCCTGGCTTACAGAAGCTGAAACAACTGCCAATGTCCTACAGGATGCTACCCGTAAGGAAAGGCTCCTAGAAGACTCCAAGGGAGTAAAAGAGCTGATGAAACAATGGCAAGTAAGTCAGGCATTTCCGCTTTAGCACTCTTGTGGATCCAATTGAACAATTCTCAGCATTTGTACTTGTAACTGACAAGCCAGGGACAAAACAAAGAT
+
A@A1>F@DB@1DGGFGDEGGFFGECAAGG0AG1GFG1ABFGDGDAFH/GAG1FAEDHHFHHD1FEAGCFGEE11B1GDFEBFCGC0@10G2@F0E>/>B110000/B0>@BFBG1BBB>FGHBF?/E?012BB/B01<1FG21><G<<1<G0GG1GH122>10<<@1FG1</CEG111<<<01F<1<C1F<01<0=<0=G0/<<=GF0=/00:0:000;0:C;00::0/;CHAE/..9.99./.;E.:9/0
@M05620:45:000000000-G6HP7:1:1101:9740:7162 1:N:0:145
CATCCTGACCCTGAAGTACCCGGCTTGATTTCTGACATTAGATCGGAAGAGCACACGTCTGAACTCCAGTCACGCACTACAATCTCGTATGCCGTCTTCTGCTTGAAAAAAAAAAAAAAAACAATTACATCCATAAGATCATACTTTATCGTCTCTCAAACATATATCGCCATAATATTCTATATGTCTAGTTCAGTTCGTCCAGTGTCATGCCAACACCATGCAGACACCGTTTATACTGTCTGCCTTCT
+
CCCDDFFFFFFFGGGGGGGGGGGGGGGHHHHHHHHHHHHHHHHHHGGGGHHHHHHHGHHHGHHHHHHHHHHHHGHGGGHHHHHFHHHGGHHHHGGGHGHHHGHHFHHHGHGGGBG>>>//->..111>110/0000000=0000000000./..;000:00;0000:0.....:00000000000000;00000;0000.....0000;000:0::....;000000.//.-::/.0;000000000;00;
@M05620:45:000000000-G6HP7:1:1101:12706:7165 1:N:0:145
TACCTGTACTGGGGAAGCATTTGAATATCCCCCCATGGTGATGGGGACGGAGAACTGCTCCATAAACACAGGCAACGTGCCTAACTTTCCCGGGAAGATGAAGTCAAAGAGCGACCACAGCTCTAGGTTATTTTTGCATCGGTGAGCCAGACAGAATGATCCGATGAGGGGTGCGAAACTATTTGAGGAAAGGAAGCACCTTTTTATTAAATTTACCTTTTAGCAATCGCCATTCCTACCCTAAAGATCGG
+
BBBBBFFFFFFFGGGGGGGGGGHFHHHHHHHGGGGHHHHGHFHHGGGGGGGGGHHHHHHHHHHFHHHGHHHHGHHHGHHHHHHHHHHHHHHGGGGGGGHHHHHHHHHHHHHHGGGGGHHHGHHHHHHHHHHHHHHGGHHHGGGGGHHHHGHGHHHHHHHFHHHGGGHHHGGCFGGDFGGGGFGGGGGGFFFGFCFFGEFGGGGFGGGGFFEFFFFBFFFFFFFFFFFFFFFFFFFFFFFAFFF.BFFFFFD
@M05620:45:000000000-G6HP7:1:1101:23222:7214 1:N:0:145
TACCTGTACTGGGGAAGCATTTGAATATCCCCCCATGGTGATGGGGACGGAGAACTGCTCCATAAACACAGGCAACGTGCCTAACTTTCCCGGGAAGATGAAGTCAAAGAGCGACCACAGCTCTTCGGAGGTTATTTTGCATCGGTGAGCCAGACAGAATGATCCGATGAGGGGTGCGAAACTATTTGAGGAAAGGAAGCACCTTTTTATTAAATTTACCTTTTAGCAATCGCCATTCCTACCCTAAAGAT
+
AAAAAFFFFFFFCCAEEGFEGGDFGFFGHHHGGGGHHHGFFFHFAEGGGG?EGAHHFHHDFFAGHDGHGHHHGHHHGHHHHGFHHFHHFEFEECEEGFHHHHHFGHDGHCCHCGGGGHHHHHHHHHHGGGGFHFHHHHF1BHGGCCE.FCGFHGGHHCFHHHHHGHGGGHGBCGECG@A@AAGGFFGGEGGFFFA?/9AE/BEFFFFFFFFFFFFFFFFFFFFF/9BBFFFFFF9EFF/BB9F?FFBFF//
@M05620:45:000000000-G6HP7:1:1101:18960:7215 1:N:0:145
TACCTGTACTGGGGAAGCATTTGAATATCCCCCCATGGTGATGGGGACGGAGAACTGCTCCATAAACACAGGCAACGTGCCTAACTTTCCCGGGAAGATGAAGTCAAAGAGCGACCACAGCTCTCGGAGGTTATTTTGCATCGGTGAGCCAGACAGAATGATCCGATGAGGGGTGCGAAACTATTTGAGGAAAGGAAGCACCTTTTTATTAAATTTACCTTTTAGCAATCGCCATTCCTACCCTAAAGATC
+
BBBBBFFFFFFFGGGEGGFGGGHHHHHHHHHGGGGHHHFHFHHCAEGGGGFEGHHHHHHHHHHHHHHHHHHHGGHHGHHHHHHHHHHHHFHEEGEGGGHHGHHGHHHHHHGHGGGGGHHHHHHHHGGGGGEHHHHHHHGFHHGGGGGHHHHHHGHHHHHHHHHHHGGGHGFGCFGGGGGGGGGGGGGGE9BFGGFGFGGGGFFFFFFFFFFFFFFFFFFFFFFFFFFFFFFFFFFFFFFFFAFFFFFFFFF
@M05620:45:000000000-G6HP7:1:1101:20467:7279 1:N:0:145
ATCTCTATCTCCTAAAAACCTGTTTAGATTTGGAGATAGACCTTCAGGTTTTTCTTCATTTTCTGCATGAATTATACATTGACCACGTGGTCAGTTTGCAGCATTCTGTTATTTTGTTTGACAGAGTGTCTTGTTGAGAACATATGTAGGACATGATTTTTTCCTGCAACAGGGAAAATAAAGTATAAGTTTTAAAGATTTATTCTTTAATAAAGGATCTCAAAGCCAGCTTTAGAAAAAGGAAGAAAGGG
+
AABBBFFFFFFFGGGGGGGGGGHHHGHHHHHHHGHHHHHHHHHHHHHHHHHGGHGHHHHHHHHHHHHHHHHHHGHHHHHHHHHHHHGHHGHHGHHHHGHHHHHHHHHHHHHHHHHHHHHHGHHHGHGHHHHHHHHHHGHHHHHHHHGEGHFGFHHBGHHHHGHGHHHGHHGHHGGHHHGHFDGFGHGHGGHHHHHHGFHHHHHHHHHHHHHHHGHHGHHHHGHFFHHGHEHHHHHFHHHFGGHCGHHFFFG
@M05620:45:000000000-G6HP7:1:1101:20477:7297 1:N:0:145
ATCTCTATCTCCTAAAAACCTGTTTAGATTTGGAGATAGACCTTCAGGTTTTTCATCATTTTCTGCATGAATTATACATTGACCACGTGGTCAGTTTGCAGCATTCTGTTATTTTGTTTGACAGAGTGTCTTGTTGAGAACATATGTAGGACATGATTTTTTCCTGCAACAGGGAAAATAAAGTATAAGTTTTAAAGATTTATTCTTTAATAAAGGATCTCAAAGCCAGCTTTAGAAAAAGGAAGAAAGGG
+
CCCCCFFFFFFFGGGGGGGGGGHHHHHHHHHHHHHHHHHHHHHHHHHHHHHGGHHHHIHHHIHHIHHHHHHHHHHHHHHHHHHHHHGHHGHHHHHHHHHHHHHHHHHHHHHHHHHHHHHHHHHHHHHHHHHHHHHHHHHGHHHHHHHHHHGHHHHHHHHHHGHHHHHHHHHHHGGHGHHHHHHHHHHHHHHHHGHHHGHHHHHHHHHHHHHHDFHHGHHHHGHHHHHHHGHHHFHFHHHHGGHHHHHHHHG
@M05620:45:000000000-G6HP7:1:1101:19385:7310 1:N:0:145
TACCTGTACTGGGGAAGCATTTGAATATCCCCCCATGGTGATGGGGACGGAGAACTGCTCCATAAACACAGGCAACGTGCCTAACTTTCCCGGGAAGATGAAGTCAAAGAGCGACCACCGCTCTAGGTTATTTTTGCATCGGTGAGCCAGACAGAATGATCCGATGAGGGGTGCGAAACTATTTGAGGAAAGGAAGCACCTTTTTATTAAATTTACCTTTTAGCAATCGCCATTCCTACCCTACAGATCGG
+
AAAAAFFFFFDCEGG1AF1FGGHHBHHHHHGGGGCGEHH1GGHF/EFEGGG?/0FG1GHHHFHGHFGHHHHGGHFHGHHHHHH1FGHHHHHGGG//?GHHB1GGFHBGFFHGE@CGCH/CBCGHHHHGHEHHGHHGGHHHCCG?.GGHFHHFHHH/=D0DGH..ACFFHGGGGEGG?AAFBFFGGE?/9/FFG/9.9;CEFGFFFFFFB;/BFFFFFFFFFEBBBFFFFFF-AFFFFFFFFFF-;//BFA;
@M05620:45:000000000-G6HP7:1:1101:13057:7317 1:N:0:145
TACCTGTACTGGGGAAGCATTTGAATATCCCCCCATGGTGATGGGGACGGAGAACTGCTCCATAAACACAGGCAACGTGCCTAACTTTCCCGGGAAGATGAAGTCAAAGAGCGACCACAGCTCTAGGTTATTTTTGCATCGGTGAGCCAGACAGAATGATCCGATGAGGGGTGCGAAACTATTTGAGGAAAGGAAGCACCTTTTTATTAAATTTACCTTTTAGCAATCGCCATTCCTACCCTAAAGATCGG
+
AABABFFFFFFFCEGGGGGGGGGHHFHHHHHGGGGFHFFDGEHHHGGGGCD?EHHHHHHHHHFHHHHFHHHHGHHHGHHHGHHHHGHHHHHGGFEGGFHHHHHHHHFDGGGGGGGGGHHHFHHHHHHHFHHHFGHFFHHFGGGGFGHHGFGGHHFHHHHBGDG.CE0CCGG.ADDC@BDGGGFGGBEB9FBFG9;FFFGGG0F0B9FGFBBFBFFBFFFF9B/99/9BEEFDFFFFFFBAFBFBBFFFFFD
@M05620:45:000000000-G6HP7:1:1101:19366:7320 1:N:0:145
TACCTGTACTGGGGAAGCATTTGAATATCCCCCCATGGTGATGGGGACGGAGAACTGCTCCATAAACACAGGCAACGTGCCTAACTTTCCCGGGAAGATGAAGTCAAAGAGCGACCACAGCTCTAGGTTATTTTTGCATCGGTGAGCCAGACAGAATGATCCGATGAGAGGTGCGAAACTATTTGAGGAAAGGAAGCACCTTTTTATTAAATTTACCTTTTAGCAATCGCCATTCCTACCCTAAAGATCGG
+
BABBBFFFFFDCGGGGGGBGGGHHHHFHHHHGGGGHHHBGHHHCEGGGGGGGGHHHHHHHHHHHGHHHHHFHGHHHGHHHHHHFHHHHHHHGGGGGGGHGHHGHHGFHHFFHCGGGGHHHHHHHHHHGHHHHHHHGHHHHGGGGGHHHFHHFHHHHHHFFHHHGGGFF0CDHHHGD-@AHBCGHHGGG0CFFGBFFGBFGGGGGGGGGGFFFGFGGGFFFFFBBFFFFFFFFFFFFFFFAFFF9;BBFFED
@M05620:45:000000000-G6HP7:1:1101:19384:7329 1:N:0:145
TACCTGTACTGGGGAAGCATTTGAATATCCCCCCATGGTGATGGGGACGGAGAACTGCTCCATAAACACAGGCAACGTGCCTAACTTTCCCGGGAAGATGAAGTCAAAGAGCGACCACAGCTCTAGGTTATTTTTGCATCGGTGAGCCAGACAGAATGATCCGATGAGGGGTGCGAAACTATTTGAGGAAAGGAAGCACCTTTTTATTAAATTTACCTTTTAGCAATCGCCATTCCTACCCTAAAGATCGG
+
CCCCCFFFFFFFGGGGGGGGGGHHHHHHHHHGGGGHHHHHHHHHGGGGGGGGGHHHHHHHHHHHHHHHHHHHGHHHGHHHHHHHHHHHHHHGGGGGGHHHGHHHHHHHHHHHGGGGGHHHHHHHHHHHHHHHHHHGHHHGGGEGGHHHHHHGHHHHHHHHHHHGGGHHHGGGGGGGGGGGGGGGGFGGGGGGGBFFGGGGGGGGGGGGFFFFFFFFFFFFFFFFFFFFFFFFFFFFFFFFFFFFBFBFFFF
@M05620:45:000000000-G6HP7:1:1101:22492:7359 1:N:0:145
TACCTGTACTGGGGAAGCATTTGAATATCCCCCCATGGTGATGGGGACGGAGAACTGCTCCATAAACACAGGCAACGTGCCTAACTTTCCCGGGAAGATGAAGTCAAAGAGCGACCACAGCTCTAGGTTATTTTTGCATCGGTGAGCCAGACAGAATGATCCGATGAGGGGTGCGAAACTATTTGAGGAAAGGAAGCACCTTTTTATTAAATTTACCTTTTAGCAATCGCCATTCCTACCCTAAAGATCGG
+
DDCDDFFFFFFFGGGGGGGGGGHHHHHHHHHGGGGHHHGHHHHHHGGGGGGGGHHHHHHHHHHHHHHHHHHHGHHHGHHHHHHHHHHHHHHGGGGGGHHHHHHHHHHHHHHHGGGGGHHHHHHHHHHHHHHHHHHGHHHHGGGGGHHHHHHGHHHHHHHHHHHGGGHHHGGGGGGGGGGGGGGGGGGGGGGGGGGGGGGGGGGGGGGGFFFFFFFFFFFFFFFFFFFFFFFFFFFFFFFFFFFFFFFFFFB
@M05620:45:000000000-G6HP7:1:1101:19123:7440 1:N:0:145
AGATTACTGCAACAGTTCCCCCTGGACCTGGAAAAGTTTCTTGCCTGGCTTACAGAAGCTGAAACAACTGCCAATGTCCTACAGGATGCTACCCGTAAGGAAAGGCTCCTAGAAGACTCCAAGGGAGTAAAAGAGCTGATGAAACAATGGCAAGTAAGTCAGGCATTTCCGCTTTAGCACTCTTGTGGATCCAATTGAACAATTCTCAGCATTTGTACTTGTAACTGACAAGCCAGGGACAAAACAAAGAT
+
ABBBBFFFFFFFGGGGGGGGGGGGHHHHHHHHHHHHGHHHHHHHHHHGHHHHHHGHHHHHHHHHHHHHHHHHHHHHHHHHHHHHHHHHHHHHHHGGGGHHHHHGHHHHGHHHHHHHHHHHHHHGGGGGHHHHHGHHHHGHHHHHHHHHHHHHHGHHHHHHHHHHGHHHHHGGGGGHHHHHHHHHHHHGHHHHHHHHHDHHGHHHHHHHHHHHHFHHHFHHHGHHHHHGHHHHHGGGGGGGEFGFGGGGGFG
@M05620:45:000000000-G6HP7:1:1101:21908:7443 1:N:0:145
TACCTGTACTGGGGAAGCATTTGAATATCCCCCCATGGTGATGGGGACGGAGAACTGCTCCATAAACACAGGCAACGTGCCTAACTTTCCCGGGAAGATGAAGTCAAAGAGCGACCACAGCTCTTCGGAGGTTATTTTGCATCGGTGAGCCAGACAGAATGATCCGATGAGGGGTGCGAAACTATTTGAGGAAAGGAAGCACCTTTTTATTAAATTTACCTTTTAGCAATCGCCATTCCTACCCTAAAGAT
+
CCCDCFFFFFFFGGGGGGGGGGHHHHHHHHHGGGGHHHGGHHHHHGGGGGGGGHHHHHHHHHHHHHHHHHHHGHHHGHHHHHHGHHHHHHHGGGGGGHHHHHGHHHHHHHHHGGGGGHHHHHHHHHHGGGGFHHHHHHHHHHHGGEGFHFHHHHGHHHHHHHHHHHEGGFHGGGCFGGGGGGGGGGGGGGGFGGFFGGGGGGFFFFFFFFFFFFFFFFFFFFFF0FFFFFFFFFFFFFFFFFFFFFFFFFF
@M05620:45:000000000-G6HP7:1:1101:21891:7450 1:N:0:145
TACCTGTACTGGGGAAGCATTTGAATATCCCCCCATGGTGATGGGGACGGAGAACTGCTCCATAAACACAGGCAACGTGCCTAACTTTCCCGGGAAGATGAAGTCAAAGAGCGACCACAGCTCTTCGGAGGTTATTTTGCATCGGTGAGCCAGACAGAATGATCCGATGAGGGGTGCGAAACTATTTGAGGAAAGGAAGCACCTTTTTATTAAATTTACCTTTTAGCAATCGCCATTCCTACCCTAAAGAT
+
BBBBBFFFFFFFGGGFCGGGGGGGFGHHHHHGGGGHHGFGHHHHHGGGGGGFGHHHHHHHHHHGHHHHHHHHGHHHGHHHHHHHHHHHHHHGGGGFGHHHHHHHHHHHHHHEGGGGGHGHHHHHHHHGDGGFHHHHHHHGFHGGGEFFHFHHHHGHHHHHHFGHHHGGGHHHGGCDGGFGCGGFFGGGFGGCFFGGGGGGGGFFFFFFFFFFFFFFFFFBFFBFFFFFFFFFFFBFFFFFFFFFBFFFFFF
@M05620:45:000000000-G6HP7:1:1101:19108:7452 1:N:0:145
AGATTACTGCAACAGTTCCCCCTGGACCTGGAAAAGTTTCTTGCCTGGCTTACAGAAGCTGAAACAACTGCCAATGTCCTACAGGATGCTACCCGTAAGGAAAGGCTCCTAGAAGACTCCAAGGGAGTAAAAGAGCTGATGAAACAATGGCAAGTAAGTCAGGCATTTCCGCTTTAGCACTCTTGTGGATCCAATTGAACAATTCTCAGCATTTGTACTTGTAACTGACAAGCCAGGGACAAAACAAAGAT
+
ABBABFFFFFFFGGGGGGGGGGGGHHHHHHHHHHHHHHHHHHHHHHHHHHHHHHHHHHHHHHHHGHHHHHHHFGHHHHHHHHHHHHHGHHHHHHGGGGHHHGHHHHHHGHHHHHHHHHHHHHHGGEGFHHHHHFHHHHGHHHHHHHHHHGGHGGHHGHFHHHHHHHHHHHGGGGGHHHHHHHHHHGHGHHHHGGHHHGFHHHHHHHHHHHFHHGHHHFHHHHHHHHHBHHGHHGGGGGGGGGEGGEEGFFF
@M05620:45:000000000-G6HP7:1:1101:19125:7459 1:N:0:145
AGATTACTGCAACAGTTCCCCCTGGACCTGGAAAAGTTTCTTGCCTGGCTTACAGAAGCTGAAACAACTGCCAATGTCCTACAGGATGCTACCCGTAAGGAAAGGCTCCTAGAAGACTCCAAGGGAGTAAAAGAGCTGATGAAACAATGGCAAGTAAGTCAGGCATTTCCGCTTTAGCACTCTTGTGGATCCAATTGAACAATTCTCAGCATTTGTACTTGTAACTGACAAGCCAGGGACAAAACAAAGAT
+
BBBBBFFFFFFFGGGGGGGGGGGGHHHHHHHHHHHHHHHHHHHHHHHHHHHHHHFHHHHHHHHHHHHHHHHHHHHHHHHHHHHHHHHHHHHHHHGGGGHHHHHHHHHHGHHHHHHGHHHHHHHGGGGFHHHHHGHHHHGHHHHHHHHHHHHHHGHHHHHHHHHHHHHHHHGGGGGHHHHHHHHHHGHGHHHHG0DGHGHHHHHHHHHFHHHHHHHHHHHHHHHGHHHHHHHHHGGGGGGGFGGGGGGGEFF
@M05620:45:000000000-G6HP7:1:1101:21902:7464 1:N:0:145
TACCTGTACTGGGGAAGCATTTGAATATCCCCCCATGGTGATGGGGACGGAGAACTGCTCCATAAACACAGGCAACGTGCCTAACTTTCCCGGGAAGATGAAGTCAAAGAGCGACCACAGCTCTTCGGAGGTTATTTTGCATCGGTGAGCCAGACAGAATGATCCGATGAGGGGTGCGAAACTATTTGAGGAAAGGAAGCACCTTTTTATTAAATTTACCTTTTAGCAATCGCCATTCCTACCCTAAAGAT
+
BBBBBFFBFFFFGGGEEGGGGGFFHGHHHHHGGGGHHHFGFHHFEGGGCFGGFHHHHHHHHHHHHHHGHGHHGHFHCGFHHHEHHHHHHHHEFGFGGHHGHHHHHGHHHCHFEGGGGHHHHHHHHHHGGGGGHHHHFHHHGHHGGDDFHHHHHHGHHGHHHHHHHH.DDHHHGGCDGGDGGGGGGGGGGGGFFGAFGGFGGGFFFFFFFFFFFFFFFFFFFFFF/9FFFEFF?FFFFFFFFFFFFFFFFBB
@M05620:45:000000000-G6HP7:1:1101:12358:7503 1:N:0:145
TACCTGTACTGGGGAAGCATTTGAATATCCCCCCATGGTGATGGGGACGGAGAACTGCTCCATAAACACAGGCAACGTGCCTAACTTTCCCGGGAAGATGAAGTCAAAGAGCGACCACAGCTCTAGGTTATTTTTGCATCGGTGAGCCAGACAGAATGATCCGATGAGGGGTGCGAAACTATTTGAGGAAAGGAAGCACCTTTTTATTAAATTTACCTTTTAGCAATCGCCATTCCTACCCTAAAGATCGG
+
CCCCCFFFFFFFGGGGGGGGGGHHHHHHHHHGGGGHHHGHHHHHHGGGGGGCGHHHHHHHHHHHHHHHHHHHGHHHGHHHHHHHHHHHHHHGGGGGGHHHHHHHHHHHHHHHGGGGGHHHHHHHHHHHHGHHHHHGHHHHGGEFGHHHHHHGHHHHHHHHHHHGGGHHHGGFGGGFGGGGGGGGGFGGFGGGGEGFGGGGGGGGGGGGFFFFFFFFFBFFFFBFFFFFFFFFFFFFFFFFFFFBBFFFFED
@M05620:45:000000000-G6HP7:1:1101:7799:7510 1:N:0:145
AGATTACTGCAACAGTTCCCCCTGGACCTGGAAAAGTTTCTTGCCTGGCTTACAGAAGCTGAAACAACTGCCAATGTCCTACAGGATGCTACCCGTAAGGAAAGGCTCCTAGAAGACTCCAAGGGAGTAAAAGAGCTGATGAAACAATGGCAAGTAAGTCAGGCATTTCCGCTTTAGCACTCTTGTGGATCCAATTGAACAATTCTCAGCATTTGTACTTGTAACTGACAAGCCAGGGACAAAACAAAGAT
+
ACCBCFFFFFFFGGGGGGGGGGGGHHHHHHHHHHHHHHHHHHHHHHHHHHHHHHHHHHHHHHHHHHHHHHHHHHHHHHHHHHHHHHHHHHHHHHGGGGHHHHFHHHHHGHHHHHHHHHHHHHHGGGGGHHHHHFHHHHHHH3FHHHHHHHHHHGHHHHHHHHHHHHHHHHGGGGGHFHHHHHHHHGHGHHHHHGHHHGHGGHHHHHHHHHHHHHHHHGHHHHHHHHHEHHHHHGGGGGGGAFFFGGGGGGG
@M05620:45:000000000-G6HP7:1:1101:12370:7524 1:N:0:145
TACCTGTACTGGGGAAGCATTTGAATATCCCCCCATGGTGATGGGGACGGAGAACTGCTCCATAAACACAGGCAACGTGCCTAACTTTCCCGGGAAGATGAAGTCAAAGAGCGACCACAGCTCTAGGTTATTTTTGCATCGGTGAGCCAGACAGAATGATCCGATGAGGGGTGCGAAACTATTTGAGGAAAGGAAGCACCTTTTTATTAAATTTACCTTTTAGCAATCGCCATTCCTACCCTAAAGATCGG
+
BBABAFFFFFBFGGGGGGGGGGHHFHHHHHHGGGGHHHBGHHHHGGGGGGGGGHHHHHHHHFHHHHHHHHHGGFFHGHGHHHHHHHHHHHHGGGGGGGHHHFHBFGHHHHHHGGGGGHHGHHHHHHHGHFHHHHHGHEFHGGCGGHHHFGHGHHHHHHGHHHHGGDHHHGGEGGGADCFGGGGGGGGGGFGGGGGFEBFAFFGGGGGGFFFFFFFFFBFFFFFFFFFFEFFFFFFFFFFFFFFFFFFFFEA
@M05620:45:000000000-G6HP7:1:1101:16674:7540 1:N:0:145
TACCTGTACTGGGGAAGCATTTGAATATCCCCCCATGGTGATGGGGACGGAGAACTGCTCCATAAACACAGGCAACGTGCCTAACTTTCCCGGGAAGATGAAGTCAAAGAGCGACCACAGCTCTCGGAGGTTATTTTGCATCGGTGAGCCAGACAGAATGATCCGATGAGGGGTGCGAAACTATTTGAGGAAAGGAAGCACCTTTTTATTAAATTTACCTTTTAGCAATCGCCATTCCTACCCTAAAGATC
+
CCCCCFFFFFFFGGGGGGGGGGHHHHHHHHHGGGGHHHGHHHHHHGGGGGGGGHHHHHHHHHHHHHHHHHHHGHHHGHHHHHHGHHHHHHHGGGGGGHHHHHHHHHHHHHHHGGGGGHHHHHHHHGGGGGGHHHHHHHHHHHGGGGGHHHHHHGHHHHHHHHHHHGGGHHHGGGGGGFGGGGGGGGGGEFFGGGFFGGGGGFFFFFFFFFFFFFFFFFFFFFFFFFFFFFFFFFFFFFFFFFFFFFFFFFF
@M05620:45:000000000-G6HP7:1:1101:24049:7557 1:N:0:145
CATCCTGACCCTGAAGTACCCCAACACTCTTTCCCTACCCGGCTTGATTTCTGACATTAGATCGGAAGAGCACACGTCTGAACTCCAGTCACGCACTACAATCTCGTATGCCGTCTTCTGCTTGAAAAAAAAAAAAAAAAAATCAAATAAACAAAATACAAAATCTAACCAATATCTAAAAATACAAATAAACACTCACAGAAAAACACACTCATAACAGCGATCTCCATCTAGCACTAAAACACTACTAC
+
CDDDDFFFFFFFGGGGGGGGGGGEGGGHHHHHHHHHHHHHGGGGGGGHHHHHHHHHHHHHHHHHGGGGHHHHHHHGHHHGHHHHHHHHHHHHGHGGGHHHHHFFHHGGHHHHGGGHGHHHHHHHHHHHHGGGGG<><<<<--.0;0;000;00...000000.000000.0;00000;;000.;0000000009.0//000000/.....://:0:0000.--.:.;00000009;0000000..99;000
@M05620:45:000000000-G6HP7:1:1101:4363:7602 1:N:0:145
TACCTGTACTGGGGAAGCATTTGAATATCCCCCCATGGTGATGGGGACGGAGAACTGCTCCATAAACACAGGCAACGTGCCTAACTTTCCCGGGAAGATGAAGTCAAAGAGCGACCACAGCTCTAGGTTATTTTTGCATCGGTGAGCCAGACAGAATGATCCGATGAGGGGTGCGAAACTATTTGAGGAAAGGAAGCACCTTTTTATTAAATTTACCTTTTAGCAATCGCCATTCCTACCCTAAAGATCGG
+
BBBCCFFFFFFFGGGGGGGGGGHHHHHHHHHGGGGHHHHHHHHHHGGGGGGGGHHHHHHHHHHHHHHHHGHHGHHHGHHHHHHHHHHHHHHGGGGGGHHHHHHHHHHHHHHHGGGGGHHGHHHHHHHHHGGHHHHGHHHHGFGGGHHHHHHGHHHHHHGHHHHGGGHHHGGGGGGGDGGGGGGGGGGGGGFFGFGGFFGGGGGGGGGGFFBFFFFFFBFFFFFFFFFFFFFFFFFFFFFFFFFFFFFFFFD
@M05620:45:000000000-G6HP7:1:1101:4379:7611 1:N:0:145
TACCTGTACTGGGGAAGCATTTGAATATCCCCCCATGGTGATGGGGACGGAGAACTGCTCCATAAACACAGGCAACGTGCCTAACTTTCCCGGGAAGATGAAGTCAAAGAGCGACCACAGCTCTAGGTTATTTTTGCATCGGTGAGCCAGACAGAATGATCCGATGAGGGGTGCGAAACTATTTGAGGAAAGGAAGCACCTTTTTATTAAATTTACCTTTTAGCAATCGCCATTCCTACCCTAAAGATCGG
+
BBBBB@DFFFBF4EFF?AFGGGCFHHFHHHHGGGGHGCFFHH5EHCFEGAEGEFHHHHHHGEGHHHHHHHGEFHHHCHAFHHHHGHHHHHHEG?EEGHHHEHHHGHHFFF0FECGGGHHHGHHHHHEHGHHHHHH<?FGHG/E?FHCHHFFFHHB1GFFHHH<EDDHHEGCFGD-.ABBGGFGGG0.9BFF9AFE.:;FGGGFGGGGGFFFFFFFFFBFFBB/;FFFFFFFDEFFFFFFFFF.:9B/:/;.
@M05620:45:000000000-G6HP7:1:1101:8957:7614 1:N:0:145
ATCTCTATCTCCTAAAAACCTGTTTAGATTTGGAGATAGACCTTCAGGTTTTTCATCATTTTCTGCATGAATTATACATTGACCACGTTCCAGCGTGGTCAGTTTGCAGCATTCTGTTATTTTGTTTGACAGAGTGTCTTGTTGAGAACATATGTAGGACATGATTTTTTCCTGCAACAGGGAAAATAAAGTATAAGTTTTAAAGATTTATTCTTTAATAAAGGATCTCAAAGCCAGCTTTAGAAAAAGGA
+
CCDCDFFFFFFFGGGGGGGGGGHHHHHHHHHHHHHHHHHHHHHHHHHHHHHGGHHHHHHHHHHHIHHHHHHHHHHHHHHHHHHHHHGHHHHHHHGGGGHHHHHHHHHHHHHHHHHHHHHHHHHHHHHHHHHHHHHHHHHHHHHHHHHHHHHHHHHHHHHHHHHHHHHHHGHHHHHHHHHHHGGHGFGHHHHHHHHHHHHHHHHHHHHHHHHHHHHHHHHHHGHHHHHHHHHHGHHHHGHHHHHHHHHHGGH
@M05620:45:000000000-G6HP7:1:1101:8977:7617 1:N:0:145
ATCTCTATCTCCTAAAAACCTGTTTAGATTTGGAGATAGACCTTCAGGTTTTTCATCATTTTCTGCATGAATTATACATTGACCACGTTCCAGCGTGGTCAGTTTGCAGCATTCTGTTATTTTGTTTGACAGAGTGTCTTGTTGAGAACATATGTAGGACATGATTTTTTCCTGCAACAGGGAAAATAAAGTATAAGTTTTAAAGATTTATTCTTTAATAAAGGATCTCAAAGCCAGCTTTAGAAAAAGGA
+
>>11>FDDFFF@FGGDEGGGB1ABGBDCA3FHH1B1ADFDGHAEG1AGGGFCEGDDA2FFGGHFF1DGHB1DEBEEA2AFA11A1FE/BFFFDC>B/EG120BB@GBGHFHE2FE2@@@GG@GH0GFGFGBGFH>BFGF>FFGFHGEFHHBE2>BG2B1FCGHHGFFH1BG<FGF<@CGHHC/G/<?FBHD?D1F<D<FGDH1>G<<G1FHHHHGFHHHH0GD0/DFHFHHEGFH/CEFHHF000;GH..;
@M05620:45:000000000-G6HP7:1:1101:14229:7637 1:N:0:145
ATCTCTATCTCCTAAAAACCTGTTTAGATTTGGAGATAGACCTTCAGGTTTTTCATCATTTTCTGCATGAATTATACATTGACCACGTTCCAGCGTGGTCAGTTTGCAGCATTCTGTTATTTTGTTTGACAGAGTGTCTTGTTGAGAACATATGTAGGACATGATTTTTTCCTGCAACAGGGAAAATAAAGTATAAGTTTTAAAGATTTATTCTTTAATAAAGGATCTCAAAGCCAGCTTTAGAAAAAGGA
+
ABCCCFFFFFFFGGGGGGGGGGHHHFHHHHHHHGHFHFHFHHHHHHHHHHHGGHFHHHHHHHHHHHHHHHHHHHHHHHGHHHHHGHGHHHHHHHGGGGHHHHHHHHHHHHHHHHHHHHHHHHHHHHHHGHHHHHHHHHHHHHHHHHHHHHHHHHHHHHHHHHGHHHHHHGHHHHHGHHHHGGGHHFGGGFHHHHGHHHHHHGHGHGGHHHHHHHHHH0DDGGFFHHHGHHHHHHHHGEHHGCBFFHHFDGH
@M05620:45:000000000-G6HP7:1:1101:14441:7647 1:N:0:145
AGATTACTGCAACAGTTCCCCCTGGACCTGGAAAAGTTTCTTGCCTGGCTTACAGAAGCTGAAACAACTGCCAATGTCCTACAGGATGCTACCCGTAAGGAAAGGCTCCTAGAAGACTCCAAGGGAGTAAAAGAGCTGATGAAACAATGGCAAGTAAGTCAGGCATTTCCGCTTTAGCACTCTTGTGGATCCAATTGAACAATTCTCAGCATTTGTACTTGTAACTGACAAGCCAGGGACAAAACAAAGAT
+
BBBBBFFFFFFFGGGGGGGGGGGGHHHHHHHHHHHHHHHHHHHHHHHHHHHHHHHHHHHHHHHHHHHHHHHHHHHHHHHHHHHHHHHHHHHHHHGGFFGHHHGGHHHHGHHHHHHHHHHHHHHGEFFEHFHHHGHHHHHHHHHHHHHHHHHHHGHHHHHHHHHHHHHHHHGGGGGHHHHHHHHHHHHGHHHHGFHHHGFFHHHHHHHHHHHHHHHHHHHHHHHHHHHHGHHHHGGGGGGGGGGGGGGGGGF
@M05620:45:000000000-G6HP7:1:1101:14244:7651 1:N:0:145
ATCTCTATCTCCTAAAAACCTGTTTAGATTTGGAGATAGACCTTCAGGTTTTTCATCATTTTCTGCATGAATTATACATTGACCACGTTCCAGCGTGGTCAGTTTGCAGCATTCTGTTATTTTGTTTGACAGAGTGTCTTGTTGAGAACATATGTAGGACATGATTTTTTCCTGCAACAGGGAAAATAAAGTATAAGTTTTAAAGATTTATTCTTTAATAAAGGATCTCAAAGCCAGCTTTAGAAAAAGGA
+
CCCCCFFFFFFFGGGGGGGGGGHHHHHHHHHHHHHHHHHHHHHHHHHHHHHGGHHHHIHHHIIHHHHHHHHHHHHHHHHHHHHHHHGHHHHHHHGGGGHHHHHHHHHHHHHHHHHHHHHHHHHHHHHHHHHHHHHHHHHHHHHHHHHHHHHHHHHHHHHHHHHHHHHHHGHHHHHHHHHHHGGHHHHHHHHHHHHHHHHHHHHHHHHHDBGD<GHFH0=GHBFB/GGHGGHDGHCCCAGHHFGFHHHCGAG
@M05620:45:000000000-G6HP7:1:1101:13928:7655 1:N:0:145
TACCTGTACTGGGGAAGCATTTGAATATCCCCCCATGGTGATGGGGACGGAGAACTGCTCCATAAACACAGGCAACGTGCCTAACTTTCCCGGGAAGATGAAGTCAAAGAGCGACCACAGCTCTTCGGAGGTTATTTTGCATCGGTGAGCCAGACAGAATGATCCGATGAGGGGTGCGAAACTATTTGAGGAAAGGAAGCACCTTTTTATTAAATTTACCTTTTAGCAATCGCCATTCCTACCCTAAAGAT
+
CCCCCFFFFFFFGGGGGGGGGGHHHHHHHHHGGGGHHHHHHHHHHGGGGGGGGHHHHHHHHHHHHHHHHHHHGHHHGHHHHHHHHHHHHHHGGGGGGHHHHHHHHHHHHHHHGGGGGHHHHHHHHHHGGGGGHHHHHHHHHHHGGGGGHHHHHHGHHHHHHHHHHHGGGHHHGGFGGGGGGGGGGGGGGGGFGFGGGGGGGGFFFFFFFFFFFFFFFFFFFFFFFFFFFFFFFFFFFFFFFFFFFFFFFFF
@M05620:45:000000000-G6HP7:1:1101:14220:7659 1:N:0:145
ATCTCTATCTCCTAAAAACCTGTTTAGATTTGGAGATAGACCTTCAGGTTTTTCATCATTTTCTGCATGAATTATACATTGACCACGTTCCAGCGTGGTCAGTTTGCAGCATTCTGTTATTTTGTTTGACAGAGTGTCTTGTTGAGAACATATGTAGGACATGATTTTTTCCTGCAACAGGGAAAATAAAGTATAAGTTTTAAAGATTTATTCTTTAATAAAGGATCTCAAAGCCAGCTTTAGAAAAAGGA
+
ABBCCFFFFFFFGGGGGGGGGGHHHHHHHHHHHHHHHHHHHHHHHHHHHHHGGHHHHHHHHHHHHHHHHFGHHHHHHGHHHHHHHHGHHHHHGHGGGGHHHHHHHHHHHHHHHHHHHHHHHHHHHHHHHHHHHHHHHHHHHHHHHHHHHHHHHHHHHHHHHHHGHHHHHGHHHHHHHHHHHGGGHHHHGGHGHHGGHHHHHHHHHHHHHHHHHHHHHGHHHHEHHHHHHHHHHHHHHGHHHHGHHHHHGGH
@M05620:45:000000000-G6HP7:1:1101:14449:7663 1:N:0:145
AGATTACTGCAACAGTTCCCCCTGGACCTGGAAAAGTTTCTTGCCTGGCTTACAGAAGCTGAAACAACTGCCAATGTCCTACAGGATGCTACCCGTAAGGAAAGGCTCCTAGAAGACTCCAAGGGAGTAAAAGAGCTGATGAAACAATGGCAAGTAAGTCAGGCATTTCCGCTTTAGCACTCTTGTGGATCCAATTGAACAATTCTCAGCATTTGTACTTGTAACTGACAAGCCAGGGACAAAACAAAGAT
+
AAAAAFFBFB4DGGAAFGGGGGGGHHHHHHHHHHHHGHHHHHHHHHHHHHHHHHHHHFHHHGHHHHHHHHHHGHHHHHHHFHHHHFHHHHHHHHGEEEGFFGGHHGHHGHHHHHHGHHHHHHHGEFEEGGHHHGHHHHGHHGHHHHHHHHHEGGDDGHHGHHHHHHHHHH?EGGGHHHHHHHHHHGHGHHBFHBDGHFFFGGHHGHHHHHHHHHHHHFHHHGHHHHHHFHHHHGFGGGGGFGF?FFEFGBC
@M05620:45:000000000-G6HP7:1:1101:21718:7671 1:N:0:145
CATCCTGACCCTGAAGTACCCCATTGAGCATGGCATCGTCACCAACTGGGACGACATGGAGAAGATCTGGCACCACACCTTCTACAACGAGCTGCGCGTGGCCCCGGAGGAGCACCCAGTGCTGCTGACCGAGGCCCCCCTGAACCCCAAGGCCAACAGAGAGAAGATGACTCAGGTGAGGCTCGGCCGACGCCCGTGCTCCTCCCGTCCTTTCCCCAGTCATTTTCTGCCCGGCTTGATTTCTGACATTT
+
DDDDDFFFFFFFGGGGGGGGGGGHHHHHHHHHHHHHHGHHHGHHHGHHHHHHGGGGGHHHHHHHHHHHHHHHHGHHHGGHHHHHHHHHGGGGGHHGGGGGGGHHGGGGGGGGHHHHGGHHHHHHHHHHHHGGGGGGGGGGGGHHHHGGGGHGHHGGGGGGGGGGGGGGGGGGGGGGHGGGGGGGFFFFFFFFFFFFFFFFFFFFFFFFFFFFFFFFFFFFFFFFFFFFFFFFFFFFFFFFFFFFFFFFFF0
@M05620:45:000000000-G6HP7:1:1101:16914:7672 1:N:0:145
TACCTGTACTGGGGAAGCCATTCCTACCCTAAAGATCGGAAGAGCACACGTCTGAACTCCAGTCACGCACTACAATCTCGTATGCCGTCTTCTGCTTGAAAAAAAAAAAAAAAAAAAAAAAAAAATAAACATAGGAGAGATGAATAACAAAAATAAAATAGTAAATAAAAAATAAAAAATGTAAGACGTAAAAGAATTATAGCTGTGTGTTTAATTGGAATTTAGTAAGATTATTATTATTAACACGGTGA
+
CBBCCFFFFFFFGGGGGGGGGGHHHHHGHHHHHHHHHHGGGGHHHHHHHGHHHGHHHHHHHHHHGHGHGGGHHHHGEGHHGGHHHHGFGHGHHHHHHHFGFHHGGGGG?>/<<<>--<---::A9.0000000000/.9.0000000:00:...0000000:0000000:0-.;0000-.0000;B0..:..00..:000000000/0..//0000000000000;00;00000000000000000.-...
@M05620:45:000000000-G6HP7:1:1101:13931:7676 1:N:0:145
TACCTGTACTGGGGAAGCATTTGAATATCCCCCCATGGTGATGGGGACGGAGAACTGCTCCATAAACACAGGCAACGTGCCTAACTTTCCCGGGAAGATGAAGTCAAAGAGCGACCACAGCTCTTCGGAGGTTATTTTGCATCGGTGAGCCAGACAGAATGATCCGATGAGGGGTGCGAAACTATTTGAGGAAAGGAAGCACCTTTTTATTAAATTTACCTTTTAGCAATCGCCATTCCTACCCTAAAGAT
+
BBBB@FFFFFDFGCFCEGGGGGFFFGHGGHHGGG?GFHBEFGFBF2FFGGGGG1FGFHHGHHHHHFHHHHHHGGFHEHGEGHG3GHFGHGFAEEEEDAGHHFHHHHEHHFFFGGGGGHEGFHHHHHHGGGGGHHHHHH1<1DDEDDC.GFGHHHGFHCGFHFHHGG?AFHGGGGDGGGBGAGFFGGGFF./0;;F?B/.CBFEFFFFFFFFBFBFFFEFFFFBFFFBFBBF.;ADEFFFFFF;AFFFF/9B
@M05620:45:000000000-G6HP7:1:1101:22500:7702 1:N:0:145
AGATTACTGCAACAGTTCCCCCTGGACCTGGAAAAGTTTCTTGCCTGGCTTACAGAAGCTGAAACAACTGCCAATGTCCTACAGGATGCTACCCGTAAGGAAAGGCTCCTAGAAGACTCCAAGGGAGTAAAAGAGCTGATGAAACAATGGCAAGTAAGTCAGGCATTTCCGCTTTAGCACTCTTGTGGATCCAATTGAACAATTCTCAGCATTTGTACTTGTAACTGACAAGCCAGGGACAAAACAAAGAT
+
AAABCFFFFFFFGGGFGGGGGGGGHHHHHHHHHHHHHHHHHHHHHHHHHHHHHHHHHHHHHHHHHHHHHHHHHHHHHHHHHHHHHHHHHHFHHHGFGGHHHHGHHHHHGHHHHHHHHHHHHHHGGHGGHHHHHGHHHHHHHHHHHHHHHHHHHGHHHHHHHHHHHHHHHHGGGGGHHHHHHHHHHHHGHHHHHHHHHHGGHHHHHHHHHHHHHHHHHHHHHHHHHHHHHHHHHGGGGGGGGGGGGGGGGGG
@M05620:45:000000000-G6HP7:1:1101:17067:7703 1:N:0:145
CATCCTGACCCTGAAGTACCCCATTGAGCATGGCATCGTCACCAACTGGGACGACATGGAGAAGATCTGGCACCACACCTTCTACAACGAGCTGCGCGTGGCCCCGGAGGAGCACCCAGTGCTGCTGACCGAGGCCCCCCTGAACCCCAAGGCCAACAGAGAGAAGATGACTCAGGTGAGGCTCGGCCGACGCCCGTGCTCCTCCCGTCCTTTCCCCAGTCATTTTCTGCCCGGCTTGATTTCTGACATTA
+
BBBBBFFFFFFFGGGGGGGGGGGHHHGHGGHHHHHHHGHHHGHHHGHHHHHHGGGGGHHHHHGGHHHHHHHHHGHHEGGHHHHHHHHHGGGGGHHEGGGGGGHHGGGGGGGGHHHHGGHHHHHHHHHHHHGCGGGGGGGGGGHHHHGGGGHGHHGGFEGGGGGGGGGGGGGGGFGGGFFGGGGGFFFFFFFFFFFF@AFFFFFFFFFADFFFFFFFFFFFBFFFFFFFFEFEDDFFFAAFFFFFF/;BFF/
@M05620:45:000000000-G6HP7:1:1101:20944:7715 1:N:0:145
AAACCAGAAGACATGAGGTCAGCTAGATCGGAAGAGCACACGTCTGAACTCCAGTCACGCACTACAATCTCGTATGCCGTCTTCTGCTTGAAAAAAAAAAAATTTTCCGCCTTCTGTTCTTTTTTTTTACAGCGTGTCTTGTTTAGCCCATATGTCGGACATGCTTTTTTCCTGCAACAGTTAAAATCATGTCTCAGTTTTGACGATTTATTCTTTCCTACCGTATCTCAAATCCATCTTTAGAATACGTC
+
BBBBBBBFFFFFFGGGGGGGGGHHFGHHHHGGGGHHGHHHHGHHHGGEHHHHHHHHHHGGGGGHHHHHBFHHGGHGHHGGGHGHGFHHHHCHGHHFGGC/</0B3332///</2<2@>2@FHF2/AD-.<1>1-.<CCGG0DG/<00/;.G/C000.-:--;00CFB0;?/;FB//00.;0;0000;9B00;/;//;BFFB.9/...AE/99FFBF/;F//;-..;AF/;///9://;BFF///9///./.
@M05620:45:000000000-G6HP7:1:1101:17054:7718 1:N:0:145
CATCCTGACCCTGAAGTACCCCATTGAGCATGGCATCGTCACCAACTGGGACGACATGGAGAAGATCTGGCACCACACCTTCTACAACGAGCTGCGCGTGGCCCCGGAGGAGCACCCAGTGCTGCTGACCGAGGCCCCCCTGAACCCCAAGGCCCACAGAGAGAAGATGACTCAGGTGAGGCTCGGCCGACGCCCGTGCTCCTCCCGTCCTTTCCCCAGTCATTTTCTGCCCGGCTTGATTTCTGACATTA
+
1AAAAFFFFFFFGGG1GGGGGGGGHFHDFBGHHHHHHGHHHGHHHGHHHHHHGGGGEHBG0FHHFGHFGHGHGFHHFGGHHHHFHHHHG/EEGHHGGGGGECHHGGCCCCFEHHHHGGGGFGHHHHHHHHGGGGGGGGGGCCCFHHGGGGHGEA.;EGGGFGGGGGGGGGGBFFGGGGFFFG.A@>EA>@-@@@@@-ABEFFFFFFFFFFFF;9BBBF9/;/FFFFFFFFFA-;@@@?:FFFF/BB/BFF;
@M05620:45:000000000-G6HP7:1:1101:17073:7721 1:N:0:145
CATCCTGACCCTGAAGTACCCCATTGAGCATGGCATCGTCACCAACTGGGACGACATGGAGAAGATCTGGCACCACACCTTCTACAACGAGCTGCGCGTGGCCCCGGAGGAGCACCCAGTGCTGCTGACCGAGGCCCCCCTGAACCCCAAGGCCAACAGAGAGAAGATGACTCAGGTGAGGCTCGGCCGACGCCCGTGCTCCTCCCGTCCTTTCCCCAGTCATTTTCTGCCCGGCTTGATTTCTGACATTA
+
CBCCCFFFFFFFGGGGGGGGGGGHHHHHHHHHHHHHHGHHHGHHHGHHHHHHGGGGGHHHHGHHHHHHHHHHHGHHHGGHHHHHHHHHGGGGGHHGGGGGGGHHGGGGGGGGHHHHGGHHHHHHHHHHHHGGGGGGGGGGGGHHHHGGGGHGHHGGGGGGGGGGGGGGGGGGGGGGGGGGGGGGFFFFFFFFFFFFDFFFFFFFFFFEFFFFFFFFFFFFFFFFFFFFFFFFDFFFFFAFFFFFFFFFFF0
@M05620:45:000000000-G6HP7:1:1101:25678:7832 1:N:0:145
ATCTCTATCTCCTAAAAACCTGTTTAGATTTGGAGATAGACCTTCAGGTTTTTCATCATTTTCTGCATGAATTATACATTGACCACGTGGTCAGTTTGCAGCATTCTGTTATTTTGTTTGACAGAGTGTCTTGTTGAGAACATATGTAGGACATGATTTTTTCCTGCAACAGGGAAAATAAAGTATAAGTTTTAAAGATTTATTCTTTAATAAAGGATCTCAAAGCCAGCTTTAGAAAAAGGAAGAAAGGG
+
BCCCCFFFFFFFGGGGGGGGGGHHHHHHHHHHHHHHHHHHHHHHHHHHHHHGGHHHHIHHHHHHIHHHHHHHHHHHHHHHHHHHHHGHHGHHHHHHHHHHHHHHHHHHHHHHHHHHHHHHHHHHHHHHHHHHHHHHHHHHHHHHHHHHHHHHHHHHHHHHHGHHHHHGHHGHHGGHHHHHHHHFHHHHHHHHHHHHHHHHHHHHHHHHHHHHHHHHHHHGHHHHHHHGHFHHHFHFHHHHGGHHHHHHHHG
@M05620:45:000000000-G6HP7:1:1101:25699:7835 1:N:0:145
ATCTCTATCTCCTAAAAACCTGTTTAGATTTGGAGATAGACCTTCAGGTTTTTCATCATTTTCTGCATGAATTATACATTGACCACGTGGTCAGTTTGCAGCATTCTGTTATTTTGTTTGACAGAGTGTCTTGTTGAGAACATATGTAGGACATGATTTTTTCCTGCAACAGGGAAAATAAAGTATAAGTTTTAAAGATTTATTCTTTAATAAAGGATCTCAAAGCCAGCTTTAGAAAAAGGAAGAAAGGG
+
AAAABFFFFFFFGGGGGGGGGGHHHHHHHHHGGHHGHHHBGHHHHFGDHHHGGHFHHHHHHHHHGFFHHBFHHFG5HFHHH5GHHHGHGGHHEGHHHHHGHHAGHHHHHHHHHHHFHHHGHHHHH3FFHHHHFHHHHFHHHHHHHHHDGG?GHHHEHHHHHGHHHHGHHHECHGGHHFGGHHGFGGGDDGGGH<1?D<FHHHHHHHHHDGG1>FGHEGHHHHHHHHHHHEHHH0G0DGGCDFF/GFGF:.C
@M05620:45:000000000-G6HP7:1:1101:26461:7875 1:N:0:145
TACCTGTACTGGGGAAGCATTTGAATATCCCCCCATGGTGATGGGGACGGAGAACTGCTCCATAAACACAGGCAACGTGCCTAACTTTCCCGGGAAGATGAAGTCAAAGAGCGACCACAGCTCTAGGTTATTTTTGCATCGGTGAGCCAGACAGAATGATCCGATGAGGGGTGCGAAACTATTTGAGGAAAGGAAGCACCTTTTTATTAAATTTACCTTTTAGCAATCGCCATTCCTACCCTAAAGATCGG
+
BCBCCFFFFFFFGGGGGGGGGGHHHHHHHHHGGGGHHHGHHHHHHGGGGGGGGHHHHHHHHHHHHHHHHHHHGHHHGHHHHHHHHHHHHHHGGGGGGHHHHHHHHHHHHHHHGGGGGHHHHHHHHHHHHHHHHHHGHGHHGGGGGHHHHHGGHHHHHHHHHHHGGGHHHGGGGGGGDGGGGGGGGGGGBFFFGFGGGGGGGGGGGGGGFFFFFFFFFFFFFFFFFFFFFEFFFFFFFFFFFFFFFFFFFFF
@M05620:45:000000000-G6HP7:1:1101:20344:7886 1:N:0:145
TACCTGTACTGGGGAAGCATTTGAATATCCCCCCATGGTGATGGGGACGGAGAACTGCTCCATAAACACAGGCAACGTGCCTAACTTTCCCGGGAAGATGAAGTCAAAGAGCGACCACAGCTCTTCGGAGGTTATTTTGCATCGGTGAGCCAGACAGAATGATCCGATGAGGGGTGCGAAACTATTTGAGGAAAGGAAGCACCTTTTTATTAAATTTACCTTTTAGCAATCGCCATTCCTACCCTAAAGAT
+
CCCCCFFFFFFFGGGGGGGGGGHHHHHHHHHGGGGHHHGHHHHHHGGGGGGGGHHHHHHHHHHHHHHHHHHHGHHHGHHHHHHHHHHHHHHGGGGGGHHHHHHHHHHHHHHHGGGGGHHHHHHHHHHGGGGEHHHHHHHHHHHGGEGGHHHHHHGHHHHHHHHHHHEGGHHHGG;AFGFGGGGGGGGGGGGCFBFFFFGGGGFFFFFFFFFFFFFFFFFFFFFFFFFFFFFFFFFFFFFFFFFFFFFFFFF
@M05620:45:000000000-G6HP7:1:1101:26454:7892 1:N:0:145
TACCTGTACTGGGGAAGCATTTGAATATCCCCCCATGGTGATGGGGACGGAGAACTGCTCCATAAACACAGGCAACGTGCCTAACTTTCCCGGGAAGATGAAGTCAAAGAGCGACCACAGCTCTAGGTTATTTTTGCATCGGTGAGCCAGACAGAATGATCCGATGAGGGGTGCGAAACTATTTGAGGAAAGGAAGCACCTTTTTATTAAATTTACCTTTTAGCAATCGCCATTCCTACCCTAAAGATCGG
+
CCCCCFFFFFFFGGGGGGGGGGHHHHHHHHHGGGGHHHHHHHHHHGGGGGGGGHHHHHHHHHHHHHHHHHHHGHHHGHHHHHHHHHHHHHHGGGGGGHHHHHHHHHHHHHHHGGGGGHHHHHHHHHHHHHHHHHHGHHHHGGDGGHHHHHFFHHHHHHHHHHHGGGHHHGGFGGGGGGGGGGGGGGGGGGGGGGGGGGGGGGGGGGGGFFFFFFFFFFFFFFFEFFFFFFFFFFFFFFFFFFFFFFFFFFF
@M05620:45:000000000-G6HP7:1:1101:10095:7905 1:N:0:145
TACCTGTACTGGGGAAGCATTTGAATATCCCCCATGGTGATGGGGACGGAGAACTGCTCCATAAACACAGGCAACGTGCCTAACTTTCCCGGGAAGATGAAGTCAAAGAGCGACCACAGCTCTAGGTTATTTTTGCATCGGTGAGCCAGACAGAATGATCCGATGAGGGGTGCGAAACTATTTGAGGAAAGGAAGCACCTTTTTATTAAATTTACCTTTTAGCAATCGCCATTCCTACCCTAAAGATCGGA
+
CBCCCFFFFFFFGGGGGGGGGGHHGHHHHHHGGGHHHGHHHHHHGGGGGGGGHHHHHHHHHHHHHHHHHHHGHHHGHGHHHHHHHHHHHHGGGGGGHHHHHHHHHHHHHHHGGGGGHHHHHHHHGHHHHHHHHHGHHHHGGGGGHHHGHHFHHGHHHHHHHHDEGHHHGGEEGGGCGGHHHHHHFEFFGGGGFBFGFGGGGGGGGGGGGGFGGGGGGGFFFFFFFFFFFFFFFFFFFFFFFF/FFFFFEFD
@M05620:45:000000000-G6HP7:1:1101:10111:7923 1:N:0:145
TACCTGTACTGGGGAAGCATTTGAATATCCCCCATGGTGATGGGGACGGAGAACTGCTCCATAAACACAGGCAACGTGCCTGACTTTCCCGGGAAGATGAAGTCAAAGAGCGACCACAGCTCTAGGTTATTTTTGCATCGGTGAGCCAGACAGAATGATCCGATGAGGGGTGCGAAACTATTTGAGGAAAGGAAGCACCTTTTTATTAAATTTACCTTTTAGCAATCGCCATTCCTACCCTAAAGATCGGA
+
CCCCCFFFFFFFGGGGGGGGGGHGGHHHHHHGGGHHHHHHHHHHGGGGGGGGHHHHHHHHHHGHHHHHHHHGHHHFHHHHH3GHHHHHHHGGGGGGFHHHHHFHHHHHGHHGGGGGHHHHHHHHGHHHHHHHHHGHHHHGGGGGHHHHHGGHHHHHHHHHHHDFGGHHGGCCDGEGGGHHHHHGGFGBFGGGGBFGFGGGGGGGGGGGGGGGGGGGGGFFFFFFFFFFFFFFFFFFFFAFFFBFFFFFEDD
@M05620:45:000000000-G6HP7:1:1101:21232:7930 1:N:0:145
CATCCTGACCCTGAAGTACCCCGGCTTGATTTCTGACATTAGATCGGAAGAGCACACGTCTGAACTCCAGTCACGCACTACAATCTCGTATGCCGTCTTCTGCTTGAAAAAAAAAAAAAATTAAATTGACCAATAGTCTTCGTAATACATGCTCTCTGACCTACTAGTTCCCTTCCTCATGGCCCCGACCACCTCATGTTGTACTCTTCATGCTTTAGGCCCTGTTCTCCTCACCTTCGATATACTCACCT
+
CCCCCFFFFFFFGGGGGGGGGGGGGGGGHHHHHHHHHHHHHHHHHHGAFGHHHHHGHGHHHGHHHHHHHHHHHHGHGGGHHHHHHHHHGGHHHHGGGHGHHHHHHHGHHHHGGGGC>>>>01?1<<1111<1.11<11=<<.</.<0<000000000000/00:;00;00;000:/0;:000./.------...::00;00:0000;B00:009B000000...09;000090..00;9.;A-;00000.0
@M05620:45:000000000-G6HP7:1:1101:18086:7953 1:N:0:145
TACCTGTACTGGGGAAGCATTTGAATATCCCCCCATGGTGATGGGGACGGAGAACTGCTCCATAAACACAGGCAACGTGCCTAACTTTCCCGGGAAGATGAAGTCAAAGAGCGACCACAGCTCTTCGGAGGTTATTTTGCATCGGTGAGCCAGACAGAATGATCCGATGAGGGGTGCGAAACTATTTGAGGAAAGGAAGCACCTTTTTATTAAATTTACCTTTTAGCAATCGCCATTCCTACCTAAAGATC
+
CCCCCFFFFFFFGGGGGGGGGGHHHHHHHHHGGGGHHHGGHHHHHGGGGGGGGHHHHHHHHHHHHHHHHHHHGHHHGHHHHHHHHHHHHHHGGGFGGHHHHHHHHHHHGHHHGGGGGHHHHHHHHHHGGGGGHHHHHHHHGHHGGGGGHGHHHHGHHHHHFFHHHHDGGHHHGGACGGGGGGGGGGGGEFGFFFGGGGGGGGFFFFFFFFFFFFFFFFFFFFFFFFFFFFFFFFFFFFFFFFFFFFFFFFF
@M05620:45:000000000-G6HP7:1:1101:6798:7975 1:N:0:145
CATCCTGACCCTGAAGTACCCCAACACTCTTTCCCTACCCGGCTTGATTCTGACATTAGATCGGAAGAGCACACGTCTGAACTCCAGTCACGCACTACAATCTCGTATGCCGTCTTCTGCTTGAAAAAAAAAAAAAAAATGATTACACCAGCAGTCTGTCCTGATATGTATCTACAACAGAAAATATACTTTATAATGATTAACATGTTATACTTTTCACAATCATCTGACAACTCTCGTCTTCCCTAATA
+
CDCCDFFFFFFFGGGGGGGGGGGEGGGHHHHHHHHHGHHHGGGGGGFHHHHHHHHHHHHGHHHGGGGGHHHHHHGHHHGHHHHHHHHHHHHGHGGGHHHHHHHHHFGHHHHGFGHGHHHFHHHGGBFHGGGGG<>>-<-.0000<0;0;.../.0:00000000=;000:000000::A//00/00:000;0;0000000;0;0000;;0:000000000:0:00;0:0::0090000.:...00/00/00
@M05620:45:000000000-G6HP7:1:1101:19545:7997 1:N:0:145
TACCTGTACTGGGGAAGCATTTGAATATCCCCCCATGGTGATGGGGACGGAGAACTGCTCCATAAACACAGGCAACGTGCCTAACTTTCCCGGGAAGATGAAGTCAAAGAGCGACCACAGCTCTTCGGAGGTTATTTTGCATCGGTGAGCCAGACAGAATGATCCGATGAGGGGTGCGAAACTATTTGAGGAAAGGAAGCACCTTTTCATTAAATTTACCTTTTAGCAATCGCCATTCCTACCCTAAAGAT
+
BBBBBFFFFFDBACGFEFCGGGHFFHHHHHHGGGGHHHGBHHCFEGGGGGGGGHHHGHHHHHHHHHHHHHHHGHHHGHGHHHHFHHHHHHHG?FEGGHHHHGHGGGDGHFHHEGGGCHHHHHHHHHHGDGGGHHHHHHHHFHHGGDF.GHHHHFGHHHHHHHHHHHFGGGHHGGFDGGGAGBGGGGGGGGGGG/FFGGGGFFFFFFFFFFFF//BFFFFFFFFFFEFFFFFFFFDAFFFFFFFFFFFFBBF
@M05620:45:000000000-G6HP7:1:1101:12691:8005 1:N:0:145
TACCTGTACTGGGGAAGCATTTGAATATCCCCCCATGGTGATGGGGACGGAGAACTGCTCCATAAACACAGGCAACGTGCCTAACTTTCCCGGGAAGATGAAGTCAAAGAGCGACCACAGCTCTAGGTTATTTTTGCATCGGTGAGCCAGACAGAATGATCCGATGAGGGGTGCGAAACTATTTGAGGAAAGGAAGCACCTTTTTATTAAATTTACCTTTTAGCAATCGCCATTCCTACCCTAAAGATCGG
+
BBBBBFFFFF5FG?2EFGGGGGHHHHHHHHHGGGGGHHGGHHHHHGGGGGG1ECHHHGHHHHHGGHHHHGHHGHHEGHHHHHHGHHHHHHHGGGGG?FFHHHEFGGHFHHGHGGGGGHFHHHHHGHHHHFHHHHHGFFHFGGEGGGGHGHHGHHGHHHGHGHHDFEGHHGG:-DC.:BBFFFGGGBEFB/;FFFBCEEFEGGFCFCFGFFFFFFFFFFFFFBBFFFFFFFF?EFFFFFFFEFFBBFFFFFD
@M05620:45:000000000-G6HP7:1:1101:12666:8009 1:N:0:145
TACCTGTACTGGGGAAGCATTTGAATATCCCCCCATGGTGATGGGGACGGAAAACTGCTCCATAAACACAGGCAACGTGCCTAACTTTCCCGGGAAGAGGAAGTCAAAGAGCGACCACAGCTCTAGGTTATTTTTGCATCGGTGAGCCAGACAGAATGATCCGATGAGGGGTGCGAAACTATTTGAGGAAAGGAAGCACCTTTTTATTAAATTTACCTTTTAGCAATCGCCATTCTTACCCTAAAGATCGG
+
CCCCCFFFFFFFGGGGGGGGGGHHHHHHHHHGGG2AFCBF5AFHHE2AFE11A23BA35FFCBGHEH5??G?1FF1>??FADG32FGEHH3EGCG//00/B20B4DG?3?22<>C@<G/0==G22D@GF2GHHHF<D1=1CA/<.<FG0<<F<<G10<0==0<.<<0CHG@.:.-;?9900;FFF0;;FGBFFF/.9FGGGGGGB.BBFF0FF0BF0BFF90:0;9B0AED.;BF00BFF/FFB00090A.
@M05620:45:000000000-G6HP7:1:1101:19523:8014 1:N:0:145
TACCTGTACTGGGGAAGCATTTGAATATCCCCCCATGGTGATGGGGACGGAGAACTGCTCCATAAACACAGGCAACGTGCCTAACTTTCCCGGGAAGATGAAGTCAAAGAGCGACCACAGCTCTTCGGAGGTTATTTTGCATCGGTGAGCCAGACAGAATGATCCGATGAGGGGTGCGAAACTATTTGAGGAAAGGAAGCACCTTTTTATTAAATTTACCTTTTAGCAATCGCCATTCCTACCCTAAAGAT
+
CCCCCFFFFFFFGGGGGGGGGGGHHHHHHHHGGGGHHHHHHHHGHGGGGGGGGHHHHHHHHHHHHHHHHHHHGHHHGHHHHHHHHHHHHHHGGGGGGHHHHHHHHHHHHHHHGGGGGHHHHHHHHHHGGGGEHHHHHHHHGHHGGGGGHHHHHHGHHHHHHHHHHHGGGHHHGGCEGGGGGGGGGGGGGGGFGFGGGGGGGGFFFFFFFFFFFFFFFFFFFFFFFFFFFFFFFFFFFFFFFFFFFFFFFBF
@M05620:45:000000000-G6HP7:1:1101:12680:8023 1:N:0:145
TACCTGTACTGGGGAAGCATTTGAATATCCCCCCATGGTGATGGGGACGGAGAACTGCTCCATAAACACAGGCAACGTGCCTAACTTTCCCGGGAAGATGAAGTCAAAGAGCGACCACAGCTCTAGGTTATTTTTGCATCGGTGAGCCAGACAGAATGATCCGATGAGGGGTGCGAAACTATTTGAGGAAAGGAAGCACCTTTTTATTAAATTTACCTTTTAGCAATCGCCATTCCTACCCTAAAGATCGG
+
CBBCCFFFFFFFGGGGGGGGGGHHHHHHHHHGGGGHHHGGGHHHHGGGGGGGGHHHHGHHHHHHHHHHHHHHGHHHGHHHHHHHHHHHHHHGGGGGFFHHHGHGFHHHHHHHGGGGGHHHHHHHHHHHHFHHHHHGHGHHGGCEFHHHFFHGHHHHHHHHHHHGGFHHHGGEGGGFGGGGGGGGGFGGGGGGGGFGGGGGGGGGGGGGFFFFFFFFFBFFBFFFFFFFFFFFFFFFFFFFFFFFBFFFEFD
@M05620:45:000000000-G6HP7:1:1101:19536:8027 1:N:0:145
TACCTGTACTGGGGAAGCATTTGAATATCCCCCCATGGTGATGGGGACGGAGAACTGCTCCATAAACACAGGCAACGTGCCTAACTTTCCCGGGAAGATGAAGTCAAAGAGCGACCACAGCTCTTCGGAGGTTATTTTGCATCGGTGAGCCAGACAGAATGATCCGATGAGGGGTGCGAAACTATTTGAGGAAAGGAAGCACCTTTTTATTAAATTTACCTTTTAGCAATCGCCATTCCTACCCTAAAGAT
+
BBBBAFFFFFFFGGGGEGEGGFHFFHHHHHHGGGGHHHGFHHHHAEGGGGGGGHHHGHHHHGHHHGFHHHGHGHHHEHHHHHHHHHHHHHHGGGEEGFHHHFHHGFGHFHHHGGGGFHHHHHGFHHHGGG?CHHHGHHHHHHHCEDGEHGHHHHGHHHHHHHHGHHGGGHHHGGG@GCDAGGGFFGGGG.CBB/.C//CEFGFFFFFFEFFBBFFFFFFFFFFFFFFFFFFE?DDFFFFFFF?FFFFFF/B
@M05620:45:000000000-G6HP7:1:1101:8766:8057 1:N:0:145
TACCTGTACTGGGGAAGCATTTGAATATCCCCCCATGGTGATGGGGACGGAGAACTGCTCCATAAACACAGGCAACGTGCCTAACTTTCCCGGGAAGATGAAGTCAAAGAGCGACCACAGCTCTAGGTTATTTTTGCATCGGTGAGCCAGACAGAATGATCCGATGAGGGGTGCGAAACTATTTGAGGAAAGGAAGCACCTTTTTATTAAATTTACCTTTTAGCAATCGCCATTCCTACCCTAAAGATCGG
+
AAAAAFFFFFFFEGGGGGGGGGHHHHHHHHHGGGGHHHHHGHHHHGGGGGGGGHHHHHHHHHHHHHHHHHHHGHHHGHHHHHHHHHHHHHHGGGGGGFHHHGHHHHHHHHHHGGGGGHHHHHHHHHHGHDGHHHHGHHHHGGGGFHHHHHHGHHGHHHHHHHHDGGGHHGGEGGGDDGGG0CFGGBEGGGBC?/;CAFGGGGGGGGGGFFFFFFFBFFFFFFFFFFFFFFFFEFFFFFFFFFFFBFFFFFF
@M05620:45:000000000-G6HP7:1:1101:8783:8064 1:N:0:145
TACCTGTACTGGGGAAGCATTTGAATATCCCCCCATGGTGATGGGGACGGAGAACTGCTCCATAAACACAGGCAACGTGCCTAACTTTCCCGGGAAGATGAAGTCAAAGAGCGACCACAGCTCTAGGTTATTTTTGCATCGGTGAGCCAGACAGAATGATCCGATGAGGGGTGCGAAACTATTTGAGGAAAGGAAGCACCTTTTTATTAAATTTACCTTTTAGCAATCGCCATTCCTACCCTAAAGATCGG
+
CCCCCFFFFFFFGGGGGGGGGGHHHHHHHHHGGGGHHHGHHHHGHGGGGGGGGHHHHHHHHHHHGHHHHHHHGHHHGHHHHHHHHHHHHHHGGGGGGGHHHHHHHHHHHHHHGGGGGHHHHHHHHHHHHFGHHHHGHHHHGGGGGHHHHGHGHHHHHHHFHHHGGGGHHGGAFGGDCGGGGGGGGGGGGGGGGCGGGFGGGGGGGGGGFFFFFFFFFFFFFFFFFFFFFFFFFFFFFFFFFFFFFFFFFFF
@M05620:45:000000000-G6HP7:1:1101:6029:8114 1:N:0:145
ATCTCTATCTCCTAAAAACCTGTTTAGATTTGGAGATAGACCTTCAGGTTTTTCATCATTTTCTGCATGAATTATACATTGACCACGTGGTCAGTTTGCAGCATTCTGTTATTTTGTTTGACAGAGTGTCTTGTTGAGAACATATGTAGGACATGATTTTTTCCTGCAACAGGGAAAATAAAGTATAAGTTTTAAAGATTTATTCTTTAATAAAGGATCTCAAAGCCAGCTTTAGAAAAAGGAAGAAAGGG
+
3A>AAFFFFFFFGGGGGGFGGGBFHHFHHCHHHFHHHHHGHHHHHHHGHHHGGHFHHHHHHHHGHHHHHHHHHGHGHGHHHFHHFGEAFFHHHHHHHHHGGHFHHHGHHHFHHHHHFHHHHGFHGFBFGHHHHGGGBHHD?FHFGHBDGHFHFHHFHGHHHGFFHH2GGGFFFGFHFBGHGGHFDHFHH1FGDHBBFFGHHHHHHHHHHBB1F1GHEHFGB1DFFF./C<<DGFHHHGGEEEFBCGFCCCD
@M05620:45:000000000-G6HP7:1:1101:6492:8129 1:N:0:145
TACCTGTACTGGGGAAGCATTTGAATATCCCCCCATGGTGATGGGGACGGAGAACTGCTCCATAAACACAGGCAACGTGCCTAACTTTCCCGGGAAGATGAAGTCAAAGAGCGACCACAGCTCTAGGTTATTTTTGCATCGGTGAGCCAGACAGAATGATCCGATGAGGGGTGCGAAACTATTTGAGGAAAGGAAGCACCTTTTTATTAAATTTACCTTTTAGCAATCGCCATTCCTACCTAAAGATCGGA
+
BBBBBFFFFFFFGGGGGGCGGGHHHHHHHHCFGGGHHHGHHHHHHGGGGGGGGHHHHHHHHFHHHHHHHHHHGHHHGHGHHHHHHHHHHHHGGGFGGGHHHHHHHHHHHHHGGGGGGHHHHHHHHBHHHDGHHHHGGHHGGGGGGHHHHHFGHHFHHHHHHFHGGGFHHDFACGGDDGGGGGGGGGEGGGFFG/FFCFFGFGGGGGGGFFBFFFF/FFFFFFFFFFFFEEDFFFFFFFFFFFBFFFFFFFD
@M05620:45:000000000-G6HP7:1:1101:6032:8138 1:N:0:145
ATCTCTATCTCCTAAAAACCTGTTTAGATTTGGAGATAGACCTTCAGGTTTTTCATCATTTTCTGCATGAATTATACATTGACCACGTGGTCAGTTTGCAGCATTCTGTTATTTTGTTTGACAGAGTGTCTTGTTGAGAACATATGTAGGACATGATTTTTTCCTGCAACAGGGAAAATAAAGTATAAGTTTTAAAGATTTATTCTTTAATAAAGGATCTCAAAGCCAGCTTTAGAAAAAGGAAGAAAGGG
+
CCDCDFFFFFFFGGGGGGGGGGHHHHHHHHHHHHHHHHHHHHHHHHHHHHHGGHHHHHIHHHHIIHHHHHHHHHHHHHHHHHHHHHGHHGHHHHHHHHHHHHHHHHHHHHHHHHHHHHHHHHHHHHGHHHHHHHHHHHHDGHHHHHGHHHHHHHHHHHHHHGHHHHHGHHHHHGGHGGHHHHHGHHHHHHHHHHHHHGHHHHHHHHHHHGHHGHHHHHHHHGHHGGHGHFHHHHHHHHHHGGFHHHHHHHG
@M05620:45:000000000-G6HP7:1:1101:11521:8145 1:N:0:145
CATCCTGACCCTGAAGTACCCCATTGAGCATGGCATCGTCACCAACTGGGACGACATGGAGAAGATCTGGCACCACACCTTCTACAACGAGCTGCGCGTGGCCCCGGAGGAGCACCCAGTGCTGCTGACCGAGGCCCCCCTGAACCCCAAGGCCAACAGAGAGAAGATGACTCAGGTGAGGCTCGGCCGACGCCCGTGCTCCTCCCGTCCTTTCCCCAGTCATTTTCTGCCCGGCTTGATTTCTGACATTA
+
BBBBBFFFFFFFGGGGGGGGGGGHHHHHHHHHHHHHHGHHHGHHHGHHHHHFGGGGGHHHHHHHHHHHHHGHHGGHHGGHHHHHHHHHGGGGGHHGGGGGGGHHGGGGGGGGHEHHGGHHHHHHHHHHHHGGGGGGGGGGGGHHHHGGGGHGHHGGGGGGGGGGGGGGGGGGGGGGGGGGGGGGFFFFFFCFFFFF@ADFFFFFFFFEFFDFFFFFFFFFFFFFFFFFFFFFFFFFFFFFFFFF99BBFF/
@M05620:45:000000000-G6HP7:1:1101:4560:8157 1:N:0:145
CATCCTGACCCTGAAGTACCCCGTTTTGATTTGTGACATTACATCGGGAGAGCACACGTCTGAACTCTGGTCACGCACTTTATTCTCGTATGTCGTCTTCTGCTTGAAGCAAAATATTATTCTGTTTACCAGAGCCCCTTTTTACCCCCATATCTACAACATGAATTTGACCTACAACAGGCACAATAGAGTATCAGTTTTCACCCTTTATTCTTTAATACATTCTCTCCAAGCCTTCTTTAGAAACATTA
+
AAAAAFF1F>C>1FGGFGGGCFEA000B0AD31AB2A1G2111DD0///A///ABBFEG/F/A21AB11B112B/BEE@11B22222/B>002@>?F/FBF11B@G0B11B01011222B22BF2B121B110?00/?<0111/11B/<B00222@1111/0?F1?1?11?111011<>GG..0<0000=0000000<==00000..;00<C:::00:000;:00<CH0/0/;.C/09:FG00009/;900
@M05620:45:000000000-G6HP7:1:1101:8598:8187 1:N:0:145
AGATTACTGCAACAGTTCCCCCTGGACCTGGAAAAGTTTCTTGCCTGGCTTACAGAAGCTGAAACAACTGCCAATGTCCTACAGGATGCTACCCGTAAGGAAAGGCTCCTAGAAGACTCCAAGGGAGTAAAAGAGCTGATGAAACAATGGCAAGTAAGTCAGGCATTTCCGCTTTAGCACTCTTGTGGATCCAATTGAACAATTCTCAGCATTTGTACTTGTAACTGACAAGCCAGGGACAAAACAAAGAT
+
CDCDDFFFFFFFGGGGGGGGGGGGHHHHHHHHHHHHGHHHHHHHHHHHHHHHHHHHHHHHHHHFHHHHHHHHHHHHHHHHHHHHHGHHHHFHHHGGGGHHHHHHHHHHGHHHHHHHHHHHHHHGGEGFHHHHHGHHHHHHHFGFGHHHHHHHHGHHHHGHHHHHHHHHHHGGGGGHHHHHHHHHHFHGHHHHHCGHHGFHHGHHHHHHHHGHHHHHHHHHHHHGHHHHHHHHHGGGGGGGGFFGGGGGGGF
@M05620:45:000000000-G6HP7:1:1101:8578:8189 1:N:0:145
AGATTACTGCAACAGTTCCCCCTGGACCTGGAAAAGTTTCTTGCCTGGCTTACAGAAGCTGAAACAACTGCCAATGTCCTACAGGATGCTACCCGTAAGGAAAGGCTCCTAGAAGACTCCAAGGGAGTAAAAGAGCTGATGAAACAATGGCAAGTAAGTCAGGCATTTCCGCTTTAGCACTCTTGTGGATCCAATTGAACAATTCTCAGCATTTGTACTTGTAACTGACAAGCCAGGGACAAAACAAAGAT
+
BCCCCFFFFFFFGGGGGGGGGGGGHHHHHHHHHHHHHHHHHHHHHHHHHHHHHGHHGHHHHHHHHHGHHHHHHHHHHHHHHHHHHHHHHHHHHHGFEGHHHHHHHHHHGHHHGHHHHHHHHGHGGEGFHHHHHFHHHHGHH3BGHGHHHHHHHGHHHHHHHHHHGHHHHHGGGGGHFHHHHHHHHGHGGHHHH0DGHFFHFFHHHHHGHHGHHHHHHFHHHGEFHHHBCHHFHFGGGGGG.FGFGGGGGGG
@M05620:45:000000000-G6HP7:1:1101:8594:8205 1:N:0:145
AGATTACTGCAACAGTTCCCCCTGGACCTGGAAAAGTTTCTTGCCTGGCTTACAGAAGCTGAAACAACTGCCAATGTCCTACAGGATGCTACCCGTAAGGAAAGGCTCCTAGAAGACTCCAAGGGAGTAAAAGAGCTGATGAAACAATGGCAAGTAAGTCAGGCATTTCCGCTTTAGCACTCTTGTGGATCCAATTGAACAATTCTCAGCATTTGTACTTGTAACTGACAAGCCAGGGACAAGACAAAGAT
+
A3AABFFFFFFFGGGGGGGGGGGGHHHHHFHHGHHHHHHHHHHHHHGHHHHHHHHHHGHHHHHHHHHHHHHHHHHHHHHHHHHHHHGBHHFHHHGGEEHHHHCHHHHHGHHHHHHGHHHFFHHGGGGGHHHHHGHHHHHHHGDGGGHHHHHHHGGGFHFGGHHHHHGHHFGGGGGHGHFHHHHHH>FFHHHHHHHHHHHHHFHHHHHGFHHHHHHHHHHHHHHGFGGFFGCCGGGGGBEFGF.;;FFGFF9
@M05620:45:000000000-G6HP7:1:1101:24342:8238 1:N:0:145
TACCTGTACTGGGGAAGCATTTGAATATCCCCCCATGGTGATGGGGACGGAGAACTGCTCCATAAACACAGGCAACGTGCCTAACTTTCCCGGGAAGATGAAGTCAAAGAGCGACCACAGCTCTTCGGAGGTTATTTTGCATCGGTGAGCCAGACAGAATGATCCGATGAGGGGTGCGAAACTATTTGAGGAAAGGAAGCACCTTTTTATTAAATTTACCTTTTAGCAATCGCCATTCCTACCCTAAAGAT
+
CCBCCFFFFFFFGGGEGGGGGGHHHHHHHHHGGGGHHHGHHHHHHGGGGGGGGHHHHHHHHHHHHHHHHHHHGHHHGHHHHHHHHHHHHHHGGGGGGHHHHHHHHHHHHHHHGGGGGHHHHHHHHHHGGGG?GHHHHHHHGHHGGEGGHHHHHHGHHHHHHHHHHHGGGHHHGGAEGGGGCGGGGGGGGGGFGGGGFGGGGGFFFFFFFFFFFFFFFFFFFFFFFFFFFFFFFFFFFFFFFFAFFFFFFFF
@M05620:45:000000000-G6HP7:1:1101:5922:8248 1:N:0:145
AGATTACTGCAACAGTTCCCCCTGGACCTGGAAAAGTTTCTTGCCTGGCTTACAGAAGCTGAAACAACTGCCAATGTCCTACAGGATGCTACCCGTAAGGAAAGGCTCCTAGAAGACTCCAAGGGAGTAAAAGAGCTGATGAAACAATGGCAAGTAAGTCAGGCATTTCCGCTTTAGCACTCTTGTGGATCCAATTGAACAATTCTCAGCATTTGTACTTGTAAATGACAAGCCAGGGACAAAACAAAGAT
+
AA?AAFFFDFFFGGFBGGGGGGGGHFAGFGHFHDGHBGGGFHHGHHHHHHHFHHHHHHHHHGHHHFHHHHHHHHHHGGHHFHHHGAGHHHHGHHGGGGHHGGHHHHHHGHHHHHHHHHHHHGHGGEGEFHHGHGHHHHFHHHHGHGHHHHHHFGHHGHHGGHHHHHHHHHGGGGGHHHHHHHHHHHHGHHHHFHHHHHFGHHHHHHHHHHGHHHHHHFGHHHHGHHHHHFFHEFGGGGGGGGFFGEEGFFB
@M05620:45:000000000-G6HP7:1:1101:8378:8257 1:N:0:145
CATCCTGACCCTGAAGTACCCGGCTTGATTTCTGACATTAGATCGGAAGAGCACACGTCTGAACTCCAGTCACGCACTACAATCTCGTATGCCGTCTTCTGCTTGAAAAAAAAAAAAACAAGAATAAGATAATGAGAATCAGAAATTCCATATACACTAAGAAAACAAGTATAAATTCGTGAGACATTCAGGCTACTCGCTAACACACAACGCGAACATAAACTTGCGGACATGCATGACTGTGCGCTTGG
+
CDDCDFFFFFFFGGGGGGGGGGGGGGGHHHHHHHHHHHHHHHHHHGGGGHHHHHHHGHHHGHHHHHHHHHHHHGHGGGHHHHGCHHFFEHHHHGGGHGHGHHHHHFGHHHGEEBC<</?//0=1111111=111111111=1111111111111110=/000=///../111111111././.10/1:1110/.0/00.-..</00.....-------11<101111-----0000<100:1011.--<.<
@M05620:45:000000000-G6HP7:1:1101:9735:8271 1:N:0:145
TACCTGTACTGGGGAAGCATTTGAATATCCCCCCATGGTGATGGGGACGGAGAACTGCTCCATAAACACAGGCAACGTGCCTAACTTTCCCGGGAAGATGAAGTCAAAGAGCGACCACAGCTCTCGGAGGTTATTTTGCATCGGTGAGCCAGACAGAATGATCCGATGAGGGGTGCGAAACTATTTGAGGAAAGGAAGCACCTTTTTATTAAATTTACCTTTTAGCAATCGCCATTCCTACCCTAAAGATC
+
CCCCCFFFFFFFGGGGGGGGGGHHHHHHHHHGGGGHHHGHHHHHHGGGGGGGGHHHHHHHHHHHHHHHHHHHGHHHGHHHHHHHHHHHHHHGGGGGGHHHGHHHHHHHHHHHGGGGGHHHHGHHHGGGGGGHHHHHHHHHHHGGGGGHHHHHHGHHHHHHHHHHHGGGHHHGGEFGGFGGGGGGGGGGGGFGGGGGGGGGGFFFFFFFFFFFFFFFFFFFFFFFFFFFFFFFFFFFFFFFFFFFFFFFFFF
@M05620:45:000000000-G6HP7:1:1101:16832:8283 1:N:0:145
AGATTACTGCAACAGTTCCCCCTGGACCTGGAAAAGTTTCTTGCCTGGCTTACAGAAGCTGAAACAACTGCCAATGTCCTACAGGATGCTACCCGTAAGGAAAGGCTCCTAGAAGACTCCAAGGGAGTAAAAGAGCTGATGAAACAATGGCAAGTAAGTCAGGCATTTCCGCTTTAGCACTCTTGTGGATCCAATTGAACAATTCTCAGCATTTGTACTTGTAACTGACAAGCCAGGGACAAAACAAAGAT
+
AAABBFFFDF4FGGGGGGGGGGGGGHHHHHCHFHHHHHHHHHHHHHHHHHHHHHHHHHHHHHHHHHHHHHHHHHHHHHHHHHHHHHHHHHGHHHGGGGHHHHHHHHHHGHHHHHHHHHHGGHEFEGEFHDGHHGHHHHFHHFFHHHHHHHHHHGHHHHHHHHHHHHHHHHGGGGGHGHHHHHHHHHHGHHHHHFHHHHHHHHHHHHHHHHHHHHHHHGHHHHHHHHHHHHHHHGGGGGGGGFBFFGGGFGF
@M05620:45:000000000-G6HP7:1:1101:16536:8291 1:N:0:145
ATCTCTATCTCCTAAAAACCTGTTTAGATTTGGAGATAGACCTTCAGGTTTTTCATCATTTTCTGCATGAATTATACATTGACCACGTGGTCAGTTTGCAGCATTCTGTTATTTTGTTTGACAGAGTGTCTTGTTGAGAACATATGTAGGACATGATTTTTTCCTGCAACAGGGAAAATAAAGTATAAGTTTTAAAGATTTATTCTTTAATAAAGGATCTCAAAGCCAGCTTTAGAAAAAGGAAGAAAGGG
+
BBBBBFFFFFFFGGGGGGGGGGHHHHHGHHHHHHHGHHHHHFHHHHHHHHHGGHHHHHHHHHHHHHHHHHHHHGHHHGHHHHHHHHGHHFGHHHHHHHHHHGEHHHHHFHHHHHHHHHHHFFHHFGGHFHHHHHHHHHEFG3GFHHBFHHHHFHHHHHHHHGHFHHFBHHEHHGGHHHHHHHH>GGHHHHHHGHFFG1GGHHHHHHHHE<FFFBGFBGHFFFHFFBGFHEHHHHHBDDCGFFFFGHHFHGG
@M05620:45:000000000-G6HP7:1:1101:5077:8294 1:N:0:145
TACCTGTACTGGGGAAGCATTTGAATATCCCCCCATGGTGATGGGGACGGAGAACTGCTCCATAAACACAGGCAACGTGCCTAACTTTCCCGGGAAGATGAAGTCAAAGAGCGACCACAGCTCTAGGTTATTTTTGCATCGGTGAGCCAGACAGAATGATCCGATGAGGGGTGCGAAACTATTTGAGGAAAGGAAGCACCTTTTTATTAAATTTACCTTTTAGCAATCGCCATTCCTACCCTAAAGATCGG
+
BCACCFFFFFFFGGGGGGGGGGHFFGHHHHHGGGGHHHGHHHHHHGGGGGGGGHHHHHHHHHHHHHHHHHHHGHHHGHHHHHHHHHHHHHHGGGGGGHHHGHHHHGHHHHHHGGGGGHHHHHHHHGHFGHHHHHHGHGHHGGEFGHHHGHHGHHHHHHHHHHHGGGHHHGGEFGGGCFGGGGGGGGGGGGFGGFFGGGGGGGGGGGGGFFFFFFFFFFFFFFFFFFFFFEFFFFFFFFFFFFFFFFFFFFD
@M05620:45:000000000-G6HP7:1:1101:16514:8296 1:N:0:145
ATCTCTATCTCCTAAAAACCTGTTTAGATTTGGAGATAGACCTTCAGGTTTTTCATCATTTTCTGCATGAATTATACATTGACCACGTGGTCAGTTTGCAGCATTCTGTTATTTTGTTTGACAGAGTGTCTTGTTGAGAACATATGTAGGACATGATTTTTTCCTGCAACAGGGAAAATAAAGTATAAGTTTTAAAGATTTATTCTTTAATAAAGGATCTCAAAGCCAGCTTTAGAAAAAGGAAGAAAGGG
+
?ABBCFFFFFFFGGGGGGGGGGHHHHGHHHHHGHHHHHHHHHHHHHHHHHHGGHHGHHHHHHHHHHHHHHHHHHHFGHHHHGHHFHGFGGHHHHHHHHHFHGGHHHHHHGHGHHHHHHGHHHHHHHGHHHHHHHHHGHHHHGGGHHHHHHGHGHHHHGHHHGHHHHHGGGGHHGGHHHHHHHHHHHHHHDHHHHGHHGHHHHHHHHHGGHHHHEHHHHGHHGGHHHHGHEGFHHHHDGFHGD/:CFFHHGG
@M05620:45:000000000-G6HP7:1:1101:16818:8299 1:N:0:145
AGATTACTGCAACAGTTCCCCCTGGACCTGGAAAAGTTTCTTGCCTGGCTTACAGAAGCTGAAACAACTGCCAATGTCCTACAGGATGCTACCCGTAAGGAAAGGCTCCTAGAAGACTCCAAGGGAGTAAAAGAGCTGATGAAACAATGGCAAGTAAGTCAGGCATTTCCGCTTTAGCACTCTTGTGGATCCAATTGAACAATTCTCAGCATTTGTACTTGTAACTGACAAGCCAGGGACAAAACAAAGAT
+
A>ABBFFFDF@FGGFGGGGGGGGCCGHHHHAGHHHHHHHHHHHGHHHHGHHHHHHHHHHHHHHHHHHHHHHHHHHHHHHHHHHHHGHHHH5GHHGECEHHHHHH1GHHGHHHHHHHHHHFGH3???AEHDGHHGHGHHHHG2DGFHFHHHHHHGGGGGFHHHHHGHHHHHGGGGGHGHGHHGHHHFHGFHHHHGHHHFHGGGHHHHHFDHHHFHHHHHHHHFHFHHHGGHGHHGGGGGGGFFBAFGGGGGF
@M05620:45:000000000-G6HP7:1:1101:15405:8306 1:N:0:145
CATCCTGACCCTGAAGTACCCCATTGAGCATGGCATCGTCACCAACTGGGACGACATGGAGAAGATCTGGCACCACACCTTCTACAACGAGCTGCGCGTGGCCCCGGAGGAGCACCCAGTGCTGCTGACCGAGGCCCCCCTGAACCCCAAGGCCAACAGAGAGAAGATGACTCAGGTGAGGCTCGGCCGACGCCCGTGCTCCTCCCGTCCTTTCCCCAGTCATTTTCTGCCCGGCTTGATTTCTGACATTA
+
BCCCCFFFFFFFGGGGGGGGGGGHHHHHHHHHHHHHHGHHHGHHHGHHHHHHGGGGGHHHHHHHHHHHHHHHHGHHHGGHHHHHHHHHGGGGGHHGGGGGGGHHGGGCGGGGHGHHGGHFGHHHHHHHHHGGGGGGGGGGGGHHHHGGGAHGHHGGGGGGGGGGFGGFGGGGGGGGGGGGGGGGFFFFFFAFFFFFBFFFFFFFFFFEFFFFFFFFFFFFFFFFFFFFFEFFDFFFFFFFFFFFFBFFFF/
@M05620:45:000000000-G6HP7:1:1101:19420:8321 1:N:0:145
TACCTGTACTGGGGAAGCATTTGAATATCCCCCCATGGTGATGGGGACGGAGAACTGCTCCATAAACACAGGCAACGTGCCTAACTTTCCCGGGAAGATGAAGTCAAAGAGCGACCACAGCTCTTCTGAGGTTATTTTGCATCGGTGAGCCAGACAGAATGATCCGATGAGGGGTGCGAAACTATTTGAGGAAAGGAAGCACCTTTTTATTAAATTTACCTTTTAGCAATCGCCATTCCTACCCTAAAGAT
+
CCCCCFFFFFFFGGGGGGGGGGHHHHHHHHHGGGGHHHHHHHHHHGGGGGGGGHHHHHHHHHHHHHHHHHHHGHHHGHHHHHHHHHHHHHHGGGFGGHHHHHHHHHHHHHHHGGGGGHHHHHHHHHHHHHGHHHHHHHHHGHHGGGGGHGHHHGGHHHHHHHHHHHDGGHHHGGEEGGEFGGGGGGHHGGGBFFFGGGFGEGGGGGGGGHHFFFFFFFFFHHFFFFFFFFFFFFFEFFBFFFFFFFFFFFF
@M05620:45:000000000-G6HP7:1:1101:25522:8333 1:N:0:145
TACCTGTACTGGGGAAGCATTTGAATATCCCCCCATGGTGATGGGGACGGAGAACTGCTCCATAAACACAGGCAACGTGCCTAACTTTCCCGGGAAGATGAAGTCAAAGAGCGACCACAGCTCTTCGGAGGTTATTTTGCATCGGTGAGCCAGACAGAATGATCCGATGAGGGGTGCGAAACTATTTGAGGAAAGGAAGCACCTTTTTATTAAATTTACCTTTTAGCAATCGCCATTCCTACCCTAAAGAT
+
CCCCCFFFFFFFGGGGGGGGGGHHHHHHHHHGGGGHHHGHHHHHHGGGGGGGGHHHHHHHHHHHHHHHHHHHGGHHGHHHHHHHHHHHHHHGGGGGGHHHHHHHHHHHHHGHGGGGGHHHHHHHHHHGGGGCHHHHHHHHGHHGGEGGHGHHHHGHHHHHHHHHHHGGGHHHGGEFGGGGGGGGGGGGGGGFFGGGGGGGGGFFFFFFFFFFFFFFFFFFFFFFFFFFFFFFFFFFFFFFFFFFFFFFFFF
@M05620:45:000000000-G6HP7:1:1101:19297:8398 1:N:0:145
CATCCTGACCCTGAAGTACCCCGGCTTGATTTCTGACATTAGATCGGAAGAGCACACGTCTGAACTCCAGTCACGCACTACAATCTCGTATGCCGTCTTCTGCTTGAAAAAAAAAAAAAAAAAAAAAAGAAAAAAATATAATTTTAATTGAAGAAAATAAAAAGATATGAGAAAAGAAAGCAGTAGTAGAATACCTGTATACAACGAGAATTTCATAACGTCAGCTAAGAACAACTCTATTTATAAATTTA
+
CCCDDFFFFFFFGGGGGGGGGGGGGGGGHHHHHHHHHHHHHHHHHHGEGGHHHHHGHGHHHGHHHHHHHHHHHHGHGGGHHHHHFHHHGGHHHHGGGHGHHHHHHHHHHHHGGGGC>><>>>----::.<:/B.@-.000:0000000000000///<:0:00..0000:0000//../0/0/000000<:B0000000000000-...<000000000./.9.0<00000///.:000000000000000
@M05620:45:000000000-G6HP7:1:1101:11578:8403 1:N:0:145
TACCTGTACTGGGGAAGCATTTGAATATCCCCCCATGGTGATGGGGACGGAGAACTGCTCCATAAACACAGGCAACGTGCCTAACTTTCCCGGGAAGATGAAGTCAAAGAGCGACCACAGCTCTTCGGAGGTTATTTTGCATCGGTGAGCCAGACAGAATGATCCGATGAGGGGTGCGAAACTATTTGAGGAAAGGAAGCACCTTTTTATTAAATTTACCTTTTAGCAATCGCCATTCCTACCCTAAAGAT
+
CCCDCFFFFFFFGGGGGGGGGGHHHHHHHHHGGGGHHHGHHHHHHGGGGGGGGHHHHHHHHHHHHHHHHHHHGHHHGHHHHHHHHHHHHHHGGGGGGHHHHGGGHHHHHHHHGGGGGHHHGHHHHHHGGGGCHHHHHHHHGHHGGDGGFFGHHHGGHHHHHHHHHHGGGHHHGGEFGGGGGGGGGGHHGGGFFFFFFFGGGGFFFFFFFFHHFFFFFFFFFFFFFFFFFFFFFFFFFFFFFFFFFFFFFFF
@M05620:45:000000000-G6HP7:1:1101:27205:8407 1:N:0:145
TACCTGTACTGGGGAAGCATTTGAATATCCCCCCATGGTGATGGGGACGGAGAACTGCTCCATAAACACAGGCAACGTGCCTAACTTTCCCGGGAAGATGAAGTCAAAGAGCGACCACAGCTCTTCGGAGGTTATTTTGCATCGGTGAGCCAGACAGAATGATCCGATGAGGGGTGCGAAACTATTTGAGGAAAGGAAGCACCTTTTTATTAAATTTACCTTTTAGCAATCGCCATTCCTACCCTAAAGAT
+
CCCCCFFFFFFFGGCGGGGGGGHFFGHHHHHGGGGHHHGHHHHHHGGGGGGGGGHHHHHHHFHHHHHHHHHHGHHHGHHHHHHHHHHHHHHGGGGGGHHHHHHHHHHHHHHHGGGGGHHHHHHHHHHGGGG?GHHHHHHGFHHGGDGGHHHHHHGHHHHHHHHHHHGGGHHGDGCDGGGGGGGGGGGGEGGFFGGFFFFGGGFFFFFFFFFFEFFFFFFFFFFFFFFFFFFFFFFFFFFFFFFFFFFFFFF
@M05620:45:000000000-G6HP7:1:1101:11590:8420 1:N:0:145
TACCTGTACTGGGGAAGCATTTGAATATCCCCCCATGGTGATGGGGACGGAGAACTGCTCCATAAACACAGGCAACGTGCCTAACTTTCCCGGGAAGATGAAGTCAAAGAGCGACCACAGCTCTTCGGAGGTTATTTTGCATCGGTGAGCCAGACAGAATGATCCGATGAGGGGTGCGAAACTATTTGAGGAAAGGAAGCACCTTTTTATTAAATTTACCTTTTAGCAATCGCCATTCCTACCCTAAAGAT
+
?AABBBFFFFBFGGFGGGGGGGHHCGCHHHHGGGGHHGGGFFHHHGGGGGEAGHHHHHHGHHHHHHHFHHHHGGHHGGGGEHHFHGHHHGEEGGCFEHFHHD34BFGFHHGHGFGGGHHGE2GGFFHGB@DACGHHHHGHFHHGD.CFG<GGHFGFGGFHHHEGHHDGGHHHGG:C?A?DGGFFGGGGGGGFFFG?CFAEB9ABFFFFEFFFFFFF/BFBFBFFFBFFFB9EFFFFFFFBBFAFEFFFFF/
@M05620:45:000000000-G6HP7:1:1101:27208:8433 1:N:0:145
TACCTGTACTGGGGAAGCATTTGAATATCCCCCCATGGTGATGGGGACGGAGAACTGCTCCATAAACACAGGCAACGTGCCTAACTTTCCCGGGAAGATGAAGTCAAAGAGCGACCACAGCTCTTCGGAGGTTATTTTGCATCGGTGAGCCAGACAGAATGATCCGATGAGGGGTGCGAAACTATTTGAGGAAAGTAAGCACCTTTTTATTAAATTTACCTTTTAGCAATCGCCATTCCTACCCTAAAGAT
+
AAAAAFFFFFF1A1AE1FEAEG3FGGGHFHHGGGGHGBG1DHHFEFFG?/EEEHHHFHFHHHHHHHHHHHGGFHCGEFGCGFHHHHHHHHFEEGCEEGHFHHGHHFFHFBEGGGGGGHHFHGHHHHHGGGGAGHHHHHHFFFHG.>E.GFHHCFFHHHHEFHGHHC.EAFHCACGGG@GGG@GGGGGFFGG0CGG99BFBGGFGFFFFEFFBBBFFFF9FFFFFF/BFBFFEEBFFFFFFFFFFFFFFFFF
@M05620:45:000000000-G6HP7:1:1101:4562:8438 1:N:0:145
TACCTGTACTGGGGAAGCATTTGAATATCCCCCCATGGTGATGGGGACGGAGAACTGCTCCATAAACACAGGCAACGTGCCTAACTTTCCCGGGAAGATGAAGTCAAAGAGCGACCACAGCTCTAGGTTATTTTTGCATCGGTGAGCCAGACAGAATGATCCGATGAGGGGTGCGAAACTATTTGAGGAAAGGAAGCACCTTTTTATTAAATTTACCTTTTAGCAATCGCCATTCCTACCCTAAAGATCGG
+
AAABBFFFFFFF4EGFGFGGGGHHHHHHHHHGGGGHHHGHGHHHHFGGCEFGFHHHHHHHHFHGFHHHHHHHGGHHGHHHHHHHHHHHHHHGGGFEFHHHHHHHGFHHHHHHGGGGGHHFGHHHHGHHHHHHHHHGHGHHGGEEGHFHHHHGGHFHGHFHHHHGGGHHHGFCFGGFGGGGGGGGGGGGGFGGGGGGGGGGGGGGGGGGFFFFFFFFFFFFFFFFFFFF?EFDFFFFFFFAFFF.BFFFFED
@M05620:45:000000000-G6HP7:1:1101:4543:8446 1:N:0:145
TACCTGTACTGGGGAAGCATTTGAATATCCCCCCATGGTGATGGGGACGGAGAACTGCTCCATAAACACAGGCAACGTGCCTAACTTTCCCGGGAAGATGAAGTCAAAGAGCGACCACAGCTCTAGGTTATTTTTGCATCGGTGAGCCAGACAGAATGATCCGATGAGGGGTGCGAAACTATTTGAGGAAAGGAAGCACCTTTTTATTAAATTTACCTTTTAGCAATCGCCATTCCTACCCTAAAGATCGG
+
BBBCCFFFFFFFGGFGGGGGGGHHGHHHHHHGGGGHGHGGGHHHHGGGGGGGGHHHHHHHHHHHHGHHHHHHGHHHGHHHHHHHHHHHHHHGGGGGGHHHHHHHHHHHHHHFEDGGGHHHHHHHHGGFGHHHHHHGHHHHGGEGGHHHHHHGHHHGHHHHHHHGGGHHHGGEGGGEEAGGGGGGGGGGGGGGGFGGGGGGGGGGGGGGFFFFFFFFFBFFFFFFFFFFFFDFFFFFFFFFFFFFFFBFFFF
@M05620:45:000000000-G6HP7:1:1101:25224:8458 1:N:0:145
TACCTGTACTGGGGAAGCATTTGAATATCCCCCCATGGTGATGGGGACGGAGAACTGCTCCATAAACACAGGCAACGTGCCTAACTTTCCCGGGAAGATGAAGTCAAAGAGCGACCACAGCTCTAGGTTATTTTTGCATCGGTGAGCCAGACAGAATGATCCGATGAGGGGTGCGAAACTATTTGAGGAAAGGAAGCACCTTTTTATTAAATTTACCTTTTAGCAATCGCCATTCCTACCCTAAAGATCGG
+
CCCCCFFFFFFFGGGGGGGGGGHHHHHHHHHGGGGHHHHHHHHHHGGGGGGGGHHHHHHHHHHHHHHHHHHHGHHHGHHHHHHHHHHHHHHGGGGGGHHHHHHHHHHHHHGHGGGGGHHHHHHHHHHHHHHHHHHGHGHHGGGGGHHHHHGGHHHHHHHHHHHGGGHHHGGGGGGGCGGGGGGGGGGGGGGGGFGGGGGGGGGGGGGGFFFFFFFFFFFFFFFFFFFFFFFFFFFFFFFFFFFFFFFFFFD
@M05620:45:000000000-G6HP7:1:1101:23011:8463 1:N:0:145
TACCTGTACTGGGGAAGCATTTGAATATCCCCCCATGGTGATGGGGACGGAGAACTGCTCCATAAACACAGGCAACGTGCCTAACTTTCCCGGGAAGATGAAGTCAAAGAGCGACCACAGCTCTAGGTTATTTTTGCATCGGTGAGCCAGACAGAATGATCCGATGAGGGGTGCGAAACTATTTGAGGAAAGGAAGCACCTTTTTATTAAATTTACCTTTTAGCAATCGCCATTCCTACTCTAAAGATCGG
+
BBBBBFFFFFFFGGGGGGGGGGHHGGHHHHHGGGGHHHGGGHHHHGGGGGGGGHHHHHHHHHHHHHHHHHHHGHHHGHHHHHHHHHHHHHHGGGECFFHHHHHHHHHHHHHGGGGGGHHHHHHHHHHGHHHHHHHGHHHHGFDGGHHHHGHGGHHHHHHBGFGGGGHHHGGDGGGGGGGGGGGGGGGGGGGGGFGGGEFGGGGGGGGGFFFFFFFBFFFFFFFFFFFFFFFFFFFFFFFFFFFFFFFFFFF
@M05620:45:000000000-G6HP7:1:1101:6145:8499 1:N:0:145
CATCCTGACCCTGAAGTACCCGGCTTGATTTCTGACATTAGATCGGAAGAGCACACGTCTGAACTCCAGTCACGCACTACAATCTCGTATGCCGTCTTCTGCTTGAAAAAAAAAAGTTATTTTGTTTGACAGAGTGTCTTGTTGAGAACATATGTAGGACATGATTTTTTCCTGCAACAGGGAAAATAAAGTATAAGTTGTAAAGATTTATTCTTTAATAAAGGATCTCAAAGCCAGCTTTAGAAAAAGGA
+
BBBBBFFFFFFFGGGGGGGGGGEEGGGHHHHHHCFHFHHHHHHHHGFCEGFHHHHHGGHHGFHFGHHHHHFHHGFGGGFCGHHHHHHGEHHGGGAEHGHFHEHHBBFHFGGGF@@/222>>222222@>222?C??111<D??FGGEF1>GH1GFFG111<1<>D0DF0-<0=DECG0::CA..:/;CC00CCHBC9;00;B0BBCFBBB;CFGGB00;9B000/;9B0B9BBC.;AA/;B/;B9/....:
@M05620:45:000000000-G6HP7:1:1101:9664:8505 1:N:0:145
TACCTGTACTGGGGAAGCATTTGAATATCCCCCCATGGTGATGGGGACGGAGAACTGCTCCATAAACACAGGCAACGTGCCTAACTTTCCCGGGAAGATGAAGTCAAAGAGCGACCACAGCTCTCGGAGGTTATTTTGCATCGGTGAGCCAGACAGAATGATCCGATGAGGGGTGCGAAACTATTTGAGGAAAGGAAGCACCTTTTTATTAAATTTACCTTTTAGCAATCGCCATTCCTACCCTAAAGATC
+
CCCCCFFFFFFFGGGGGGGGGGHHHHHHHHHGGGGHHHGHHHHHHGGGGGGGGHHHHHHHHHHHHHHHHHHHGHHHGHHHHHHHHHHHHHHGGGGGGHHHHHHHHHHHHHHHGGGGGHHHHHHHHGGGGGGHHHHHHHHHHHGGGGGHHHHHHGHHHHHHHHHHHGGGHHHGGGGGGEGGGGGGGGGGGGCFGGGGGGGGGFFFFFFFFFFFFFFFFFFFFFFFFFFBFFFFFFFFFFFFFFFFFFFFFFF
@M05620:45:000000000-G6HP7:1:1101:9681:8520 1:N:0:145
TACCTGTACTGGGGAAGCATTTGAATATCCCCCCATGGTGATGGGGACGGAGAACTGCTCCATAAACACAGGCAACGTGCCTAACTTTCCCGGGAAGATGAAGTCAAAGAGCGACCACAGCTCTCGGAGGTTATTTTGCATCGGTGAGCCAGACAGAATGATCCGATGAGGGGTGCGAAACTATTTGAGGAAAGGAAGCACCTTTTTATTAAATTTACCTTTTAGCAATCGCCATTCCTACCCTAAAGATC
+
BCBBCFFFFFFFGGGGGGGGGGHHHHHHHHHGGGGHHHHHHHHHHGGGGGGGGHHHHHHHHHHHHHHHHHHHGGHHGHHHHHHHHHHHGHHGGGGGDFHHFHHHHHHGHHHHGGGGGHHHHHHHHGGGGGEGHHHHHHHHHHGGGGGHHHHHHGHHHHHGHHHHHGGGGHGGG;AFGGAFGGGGGGGGGFBFGGGGGGGEGEFFFFFFFFFFFFFFFFFFFFFFFFFBFFFFFFFFFFFFFAAFFFEFFFB
@M05620:45:000000000-G6HP7:1:1101:9652:8522 1:N:0:145
TACCTGTACTGGGGAAGCATTTGAATATCCCCCCATGGTGATGGGGACGGAGAACTGCTCCATAAACACAGGCAACGTGCCTAACTTTCCCGGGAAGATGAAGTCAAAGAGCGACCACAGCTCTCGGAGGTTATTTTGCATCGGTGAGCCAGACAGAATGATCCGATGAGGGGTGCGAAACTATTTGAGGAAAGGAAGCACCTTTTTATTAAATTTACCTTTTAGCAATCGCCATTCCTACCCTAAAGATC
+
CBCCCFFFFFFFGGGGGGGGGGHHHHHHHHHGGGGHHHGHHHHHHGGGGGGGGHHHHHHHHHHHHHHHHHHHGHHHGHHHHHHHHHHHHHHGGGGGGHHHHHHHHHHHHHHHGGGGGHHHHHHHHGGGGGGHHHHHHHHHHHGGGGGHHHHHFGHGHHHHHHHHHGGGHHHGGEFGGGGGGGGGGGGGGGFGGGGGGGGGGFFFFFFFFFFFFFFFFFFFFFFFFFFFFFFFFFFFFFFFFFFFFFFFFFF
@M05620:45:000000000-G6HP7:1:1101:10325:8543 1:N:0:145
CATCCTGACCCTGAAGTACCCGGCTTGATTCTGCCATTAGATCGGAAGAGCACACGTCTGAACTCCCGTCACGCACTACAATTTCGTCTGCCGGCTTCTGCTTCCAAAAAAACACCCAGTGCTGCTGACCGAGGCCCCCCTGAACCCCAAGGCCAACAGAGAGAAGATGACTCAGGTGAGGCTCGGCCGACGCCCGTGCTCCTCCCGTCCTTTCCCCAGTCCTTTTCTTCCCGGCTTGATTTCTGACCTTA
+
AAAAAFFFFFFFGGGGGGGGG100E000122DG1BA1121D2D////BAFF1BFG/FAFC1FBAF1/A/////BEG/1B11112B00///1F//>//0BG11111<2B//>//?<?CFG@CGFGHBGHHH?CCGGGGGGGGGHHHHGGGCHGHHGHGGHFGHFGFFGFFGGFGGGGBCFGFEGGGGGG@;>@@@@--99;FFFFFFBABF-9BFFFF-A;B/BFFFFF//9B-;@@@?-;;BFB////;9/
@M05620:45:000000000-G6HP7:1:1101:10317:8560 1:N:0:145
CATCCTGACCCTGAAGTACCCGGCTTGATTCTGACATTAGATCGGAAGAGCACACGTCTGAACTCCAGTCACGCACTACAATCTCGTATGCCGTCTTCTGCTTGAAAAAAAAAACCCAGTGCTGCTGACCGAGGCCCCCCTGAACCCCAATGCCAACAGAGAGAAGATGACTCATGTGCAGCTCGCCCGCCGCCCGTGCTCCTCCCTTCCTTTCCCCAGTCCTTTTCTGCCCGGCTTGCTTTCTGCCTTTC
+
BBBBBFFFFFFFGGGGGGGGGFGEGGGHFHGHHBGHFHFFHFHHFEEGAHH3GHHGHHHGGHHHHHEHHFFHEHGGGCGED@CGGG?AGHHHF>EGFFHHFGF30BGHFFGG/>//?F<2@@2>@FFEFH///-<.DFFF@<<0/<CDF?/;/C:0../:/;.9//;B0BF0CF00;;000;BB.-9;--@9-B@-;.;.9BBFBA./::9///9BB../:/B/B/:/9/:??----;.;;:/F//;//::
@M05620:45:000000000-G6HP7:1:1101:10336:8564 1:N:0:145
CATCCTGACCCTGAAGTACCCCGCTTGATTTTGACACTTGATCGGAAGAGCACACGTCTGAACTCCCGTCACGCACTACAACCTCGCATGCCGTCTTCTGCTCGAAAAAAAAAACCCAGTTCTGCTGACCGCGGCCCCCCTGCCCCCCCCGGCCAACAGAGAGAAGCTGACTCCGGTGATGCTCGGCCGACGCCCGTGCTCCTCCCGTCCTTTCCCCAGTCATTTTCTTCCCGGCTTGATTTCTGTCATTT
+
AAAAAFFFFFFFGGGGGGGGG1A0AEF01D2DF0BA1111B1D////AAF01FGH/B/B/1BB1G1/////B/BFE/B>111/BF///?/1B//>B/2B>111//0?>0BCC/C//<?<?1@<FDG11?F>-<-<CCGCGG:..;EGG-9-=@@--A-B//--;/://9/BFFFB@@@F/9;BBA@AF@>@;@@@9@-AEFFFFFFFFFFFFFBFBF--;B/;BFFFF/;BB--9@@-;B/9/BF/9/;F/
@M05620:45:000000000-G6HP7:1:1101:9978:8574 1:N:0:145
ATCTCTATCTCCTAAAAACCTGTTTAGATTTGGAGATAGACCTTCAGGTTTTTCATCATTTTCTGCATGAATTATACATTGACCACGTGGTCAGTTTGCAGCATTCTGTTATTTTGTTTGACAGAGTGTCTTGTTGAGAACATATGTAGGACATGATTTTTTCCTGCAACAGGGAAAATAAAGTATAAGTTTTAAAGATTTATTCTTTAATAAAGGATCTCAAAGCCAGCTTTAGAAAAAGGAAGAAAGGG
+
CDDCDFFFFFFFGGGGGGGGGGHHHHHHHHHHHHHHHHHHHHHHHHHHHHHGGHHHHHHHHIIHHHHHHHHHHHHHHHHHHHHHHHGHHGHHHHHHHHHHHHAGHHHHHHHHHHHHHHHHHHHHHHHHHHHHHHHHHHHHHHHHHHHGFHHHGHHHHHHHHGHHHHHHHHHHHGGHHHHHFHHHHHHHHHHHHHGHHHHHHHHHHHHHHHHHHHHHHHHHHGHHHHHGHGHHHHHFHHHHGGFHHHHHHHG
@M05620:45:000000000-G6HP7:1:1101:8506:8582 1:N:0:145
ATCTCTATCTCCTAAAAACCTGTTTAGATTTGGAGATAGACCTTCAGGTTTTTCATCATTTTCTGCATGAATTATACATTGACCACGTTCCAGCGTGGTCAGTTTGCAGCATTCTGTTATTTTGTTTGACAGAGTGTCTTGTTGAGAACATATGTAGGACATGATTTTTTCCTGCAACAGGGAAAATAAAGTATAAGTTTTAAAGATTTATTCTTTAATAAAGGATCTCAAAGCCAGCTTTAGAAAAAGGA
+
ABBCCFFFFFFFGGGGGGGGGGGGHHFHHHHHHGGGHHHFHHFHHHHHHHHGGHHHHHHHHHHHHHHHHHHHHHHHHHHHHHHHHHGGHHHHHHGGGGHHHHHHHHHHHHHHHHHHHHHHHHHHHHHHGHHHHHFGGHHHHHHHHHHGHHHHHHHHHHHHHHHHHHHHHFHHHHHHHHHHHGFHGHHHFGHHHGHHHGHHHHHHHHHHHHHHHHHHHHHHHFGHHHHHHHHHHHHHHGHHHHHFFGFFGFG
@M05620:45:000000000-G6HP7:1:1101:22179:8588 1:N:0:145
CATCCTGACCCTGAAGTACCCGGCTTGATTTCTGACATTAGATCGGAAGAGCACACGTCTGAACTCCAGTCACGCACTACAATCTCGTATGCCGTCTTCTGCTTGAAAAAAAAAACACATCTCTCTTCTCTTATTTTTCATCCGTTCTCCATACAGCATTATCCCCTTACAGTTTCTACCCTATTTTCTTCCCTTTCCCACCTTTTTCTTCACTTTCCCTTTTCTCACTCTCCCTTCCTCCCCGACCCTCT
+
AAAAAFFFFFFFGGGGGGGGGGGGGGGHGGHHHFHGCHHHHCHHHGGGGFHHHHHHGHHHGHFHGHHHGGHHHGHGGGFHHFE3BFGGGHFHHGFGHGFHFHHHHHHHHHFEEC//?0?2@@2@222222211?<FH1?FFG1//10<1=111>1110111>0=/.<.<<0<=00=D00DFGHHFE000000;000;0:0:9;9090;BBF0;CBF0BFFFBBF0009;C00//9B/B//B.A--;--;A.
@M05620:45:000000000-G6HP7:1:1101:9982:8593 1:N:0:145
ATCTCTATCTCCTAAAAACCTGTTTAGATTTGGAGATAGACCTTCAGGTTTTTCATCATTTTCTGCATGAATTATACATTGACCACGTGGTCAGTTTGCAGCATTCTGTTATTTTGTTTGACAGAGTGTCTTGTTGAGAACATATGTAGGACATGATTTTTTCCTGCAACAGGGAAAATAAAGTATAAGTTTTAAAGATTTATTCTTTAATAAAGGATCTCAAAGCCAGCTTTAGAAAAAGGAAGAAAGGG
+
BCCCCFFFFFFFGGGGGGGGGGHHHHHHHHHHHGHHHHHGHHHHHHHHHHHGGHHHHIHHHIIIHHHHHHHHHHHHHHHHHHHHHHGHHGHHGHHHHHHHHHFHHHHHHHHHHHHHHHHHHHHHHHHHHHHHHHHHGHGHHGHHHHHGHHHHGHHHHHHHHGHHHHHGHHGHHGGHHHHHHHHGHHHHHGHHHFFHHGHHHHHHHHHHHHHHHHHHHHHHHGHHHHHHHGHHHHGHHHHHGGFFHHHHHHG
@M05620:45:000000000-G6HP7:1:1101:20321:8598 1:N:0:145
TACCTGTACTGGGGAAGCATTTGAATATCCCCCCATGGTGATGGGGACGGAGAACTGCTCCATAAACACAGGCAACGTGCCTAACTTTCCCGGGAAGATGAAGTCAAAGAGCGACCACAGCTCTCGGAGGTTATTTTGCATCGGTGAGCCAGACAGAATGATCCGATGAGGGGTGCGAAACTATTTGAGGAAAGGAAGCACCTTTTTATTAAATTTACCTTTTAGCAATCGCCATTCCTACCCTAAAGATC
+
CCCCCFFFFFFFGGGGGGGGGGHHHHHHHHHGGGGHHHFHHHHHHGGGGGGGGHHHHHHHHHHHHHHHHHHHGHHHGHHHHHHHHHHHHHHGGGGGGHHHHHHHHHHHHHHHGGGGGHHHHHHHHGGGGGGHHHHHHHHHHHGGGGGHHHHHHGHHHHHHHHHHHGGGHHHDGEGGGGGGGGGGGGGGGFFGGGFGGGGGGFFFFFFFFFFFFFFFFFFFFFFFFFFFFFFFFFFFFFFFFFFFFFFFFFF
@M05620:45:000000000-G6HP7:1:1101:6818:8602 1:N:0:145
CATCCTGACCCTGAAGTACCCGGCTTGATTTCTGACATTAGATCGGAAGAGCACACGTCTGAACTCCAGTCACGCACTACAATCTCGTATGCCGTCTTCTGCTTGAAAAAAAAAAAAAAAAAAAAAAGAGAGATAACTATATGTCCTTATATAAACCCTTTCACGCAGCATACTTTTACTAAGTCTAGCTGGTCTGTTACAGCGATTCAAGCTGCGTGGATTAATGTCTGCGACTCATACGTATCTTGACC
+
BABCCFFFFFFFGGGGGGGGGGGGGGGHHHHHHHHHGHHGHGHHHGGGGHHHHHHHGHHHGHGHHHHHHHHHHGHGGGGHHHHFHHHGEHHHHGGGHGHHHHHHHHHGFHGGGDG>/<//>><---<..//.<111<11111111:11111111<0/../0111..---.:101:11101:1011111110//1:/:11110<<-..11110000-.<-900011111111----.0111.001.111100
@M05620:45:000000000-G6HP7:1:1101:22810:8632 1:N:0:145
AGATTACTGCAACAGTTCCCCCTGGACCTGGAAAAGTTTCTTGCCTGGCTTACAGAAGCTGAAACAACTGCCAATGTCCTACAGGATGCTACCCGTAAGGAAAGGCTCCTAGAAGACTCCAAGGGAGTAAAAGAGCTGATGAAACAATGGCAAGTAAGTCAGGCATTTCCGCTTTAGCACTCTTGTGGATCCAATTGAACAATTCTCAGCATTTGTACTTGTAACTGACAAGCCAGGGACAAAACAAAGAT
+
ABBBBFFFFFFFGGGGGGGGGGGFECFCE4AFHHHGHFDGHGHGHFEGHF2GHGGBGHHHHHFAGHHHFHHHEHHB5DFFGFG@B13FGGHGFAEFGEC@DGFHGHHHGHHHFGF3EGHHHHHFFHGEHHHHHGHHHFFGFHFHHGHHHFHHHGHFGFGGHHGHHHHEGHGGGGGHHGGHHHHHH<FGFFHHF<GHHHFGHHGHHGEFGFFHHCHHHHHHHGCCHHHHFHHHHGFGGG?EEGGFGGG?/CC
@M05620:45:000000000-G6HP7:1:1101:5196:8652 1:N:0:145
CATCCTGACCCTGAAGTACCCCATTGAGCATGGCATCGTCACCAACTGGGACGACATGGAGAAGATCTGGCACCACACCTTCTACAACGAGCTGCGCGTGGCCCCGGAGGAGCACCCAGTGCTGCTGACCGAGGCCCCCCTGAACCCCAAGGCCAACAGAGAGAAGATGACTCAGGTGAGGCTCGGCCGACGCCCGTGCTCCTCCCGTCCTTTCCCCAGTCATTTTCTGCCCGGCTTGATTTCTGACATTA
+
CCCDDFFFFFFFGGGGGGGGGGGHHHHHHHHHHHHHHGHHHGHHHGHHHHHHGGGGGHHHHHHHHHHHHHHHHGHHHGGHHHHHHHHHGGGGGHHGGGGGGGHHGGGGGGGGHGHHGGHHHHHHHHHHHHGGGGGGGGGGGGHHHHGGGGHGHHGGGGGGGGGGGGGGGGGGGGGGGGGGGGGGFFFFFFFFFFFFDFFFFFFFFFFEFFFFFFFFFFFFFFHHFHHFFFFFFFFFFFFFFFFFFFFFFF0
@M05620:45:000000000-G6HP7:1:1101:15733:8654 1:N:0:145
CATCCTGACCCTGAAGTACCCGGCTTGATTTCTGACATTAGATCGAAGAGCACACGTCTGAACTCCAGTCACGCACTACAATCTCGTATGCCGTCTTCTGCTTGAAAAAAAAAAAGTTATTTTGTTTGCCATATTGTCTTTTTGAGACCATATGTAGGACATTATTTTTTCCTGCAACATGGCAACTAAAGTATAAGGTTTAAAGATTTATTCTTTAATAAATGATCTCAAAGCCAGCTTTAGAAAAATGA
+
BAAABFFFFFFFGGGGGGGGGEFEGGGHHHHHHHGHHHHHHFHHHGHGCGFCHFHGEGHGFGHHHHHHHHHHGHGGGHHGHGHHHCFEHFHHG1EGGHHFFHHH0F?GFEGE<///<>>@G2>>@CCG1?F11111@DHG1<?-...1.0<<1>><<10<CD00DDGHF-=0<0C:0::/:/./C.C:00CFFFGF00;CF9C0009;BFGGB0;F00;00;0990CC0;FFB...9;////////..99:
@M05620:45:000000000-G6HP7:1:1101:5210:8663 1:N:0:145
CATCCTGACCCTGAAGTACCCCATTGAGCATGGCATCGTCACCAACTGGGACGACATGGAGAAGATCTGGCACCACACCTTCTACAACGAGCTGCGCGTGGCCCCGGAGGAGCACCCAGTGCTGCTGACCGAGGCCCCCCTGAACCCCAAGGCCAACAGAGAGAAGATGACTCAGGTGAGGCTCGGCCGACGCCCGTGCTCCTCCCGTCCTTTCCCCAGTCATTTTCTGCCCGGCTTGATTTCTGACATTA
+
BBCCCFFFFFFFGGGGGGGGGGGHHHHHHHHHHHHHHGHHHGHHHGHHHHHHGGGGGHHHHHGHHHHHHHHHHGGHHGGHHHHHHHHHGGGGGHHGGGGGGGHHGGGGGGGGHGHHGGHHHHHHHHHHHHGGGGGGGGGGGGHHHHGGGGHGHHGGGGGGGGGGGGGGGGGGGGGGGGGGGGGGFFFFFFFFFFFFDDFFFFFFFFFFFFFFFFFFFFFFFFFFFFFFFFFFFACFFFFFFFFFFFFFFF0
@M05620:45:000000000-G6HP7:1:1101:26025:8668 1:N:0:145
AGATTACTGCAACAGTTCCCCCTGGACCTGGAAAAGTTTCTTGCCTGGCTTACAGAAGCTGAAACAACTGCCAATGTCCTACAGGATGCTACCCGTAAGGAAAGGCTCCTAGAAGACTCCAAGGGAGTAAAAGAGCTGATGAAACAATGGCAAGTAAGTCAGGCATTTCCGCTTTAGCACTCTTGTGGATCCAATTGAACAATTCTCAGCATTTGTACTTGTAACTGACAAGCCAGGGACAAAACAAAGAT
+
3AAABFFFFFDFGGFFGGGFGFGGGGHHHHGHHHHHFGHHHHHHHHHGHHHHHHHFHHHHFHEHHHHHHHHHHHHHHHHHHGHGHEHHHHHHHHGGGGHHHHHHHHHHGHHHHHHHHHHHHEGFDEGEFHGGHAHHHHHHHHGGHGHHHFHFHGGFGGHGGHFHHHHHHHGGGGGHHHHHHHHHHHHGFHHHGGHHHHFHHHHHFHHFDGFGHHHHHFHHBHGHHHHGGHFGHGFFGGGGGGGFGEEFFB;
@M05620:45:000000000-G6HP7:1:1101:5987:8674 1:N:0:145
TACCTGTACTGGGGAAGCATTTGAATATCCCCCCATGGTGATGGGGACGGAGAACTGCTCCATAAACACAGGCAACGTGCCTAACTTTCCCGGGAAGATGAAGTCAAAGAGCGACCACAGCTCTTCGGAGGTTATTTTGCATCGGTGAGCCAGACAGAATGATCCGATGAGGGGTGCGAAACTATTTGAGGAAAGGAAGCACCTTTTTATTAAATTTACCTTTTAGCAATCGCCATTCCTACCCTAAAGAT
+
CCCCCFFFFFFFGGGGGGGGGGHHHHHHHHHGGGGHHHGHHHHHHGGGGGGGGHHHHHHHHHHHHHHHHHHHGGHHGHHHHHHHHHHHHHHGGGGGGHHHHHHHHHHHHHHHGGGGGHHHHHHHHHHGGGGGHHHHHHHHHHHGGEGGHHHHHHGHHHHHHHHHHHGGGHHHGGEEGGGGGGGGGGHHGGGCFFFAFFGGGGFFFFFFFFFFFFFFFFFFFFFFFFFFFFFFFFFFFFFFFFFFFFFFFFF
@M05620:45:000000000-G6HP7:1:1101:25322:8714 1:N:0:145
CATCCTGACCCTGAAGTACCCCGGCTTGATTTCTGACATTAGATCGGAAGAGCACACGTCTGAACTCCAGTCACGCACTACAATCTCGTATGCCGTCTTCTGCTTGAAAAAAAAAAAAAAAACAAAAATTTACGAACCAGGAAGCCTACAAGATAATACAGGTAAAATAATTAGAAAGAAGAAGAATTGAGGATCTGCGATCGCGAACAGAACACTCTAGTAGTGACGCATATGGCTGTACGCGAGAATGG
+
DCDDDFFFFFFFGGGGGGGGGGGGGGGGHHHHHHHHHHHHHHHHHHGGGGHHHHHHHGHHHGHHHHHHHHHHHGGHGGGHHHHHHHHHGGHHHHGGGHGHHHHHHHHH?GGGGGG@><</>-...0<..<000...-:..../...:0/000/0:000000/0000000000:00000/./0//0/00000/0//000-9..-.-----//<///0/0000000/00..-..:009/..<0..----.000
@M05620:45:000000000-G6HP7:1:1101:25306:8724 1:N:0:145
CATCCTGACCCTGAAGTACCCCGGCTTGATTTCTGACATTAGATCGGAAGAGCACACGTCTGAACTCCAGTCACGCACTACAATCTCGTATGCCGTCTTCTGCTTGAAAAAAAAAACCTCTCTCCTTCCCACGACCCCCCTACCCCCCTCCACCCCCCCCTCCACTATTACTCCTTTCCCTCTCTACCTCCTCCCTTCCTCATCCCGTCCTCTCCCCTAGCCTTTTCTACCTTTCATTATTTTACTCTCTT
+
BBBBBFFFFFFFGGGFGGGGGGE2EEEGHHHHHHHGHHHGFDHHHAEGGGH1GHHHHGGHHGHHHHHFHHGHHFEHGGGEGH343BB1FFHEFH@EGHGHHGFBGFGHGEGGG/DC?/222222@22100<0//>>-.-<-...<.---;./;:.-99--;....////////////////:://;////...;../.;/9///;A..9AA///9/..9.;;99////////////9////;9//9/////
@M05620:45:000000000-G6HP7:1:1101:17896:8743 1:N:0:145
CATCCTGACCCTGAAGTACCCCATTGAGCATGGCATCGTCACCAACTGGGACGACATGGAGAAGATCTGGCACCACACCTTCTACAACGAGCTGCGCGTGGCCCCGGAGGAGCACCCAGTGCTGCTGACCGAGGCCCCCCTGAACCCCAAGGCCAACAGAGAGAAGATGACTCAGGTGAGGCTCGGCCGACGCCCGTGCTCCTCCCGTCCTTTCCCCAGTCATTTTCTGCCCGGCTTGATTTCTGACATTA
+
CDDDDFFFFFFFGGGGGGGGGGGHHHHHHHHHHHHHHGHHHGHHHGHHHHHHGGGGGHHHHHHHHHHHHHHHHGHHHGGHHHHHHHHHGGGGGHHGGGGGGGHHGGGGGGGGHHHHGGHHHHHHHHHHHHGGGGGGGGGGGGHHHHGGGFHGHHGGGGGGGGGGGGGGGGGGGGGGGGGGGGGGFFFFFFFFFFFF@FFFFFFFFFFFFFFFFFFFFFFFFFFFFFFFFFFFDDDFFFFFFFFFF;FFFF0
@M05620:45:000000000-G6HP7:1:1101:24744:8750 1:N:0:145
TACCTGTACTGGGGAAGCATTTGAATATCCCCCCATGGTGATGGGGACGGAGAACTGCTCCATAAACACAGGCAACGTGCCTAACTTTCCCGGGAAGATGAAGTCAAAGAGCGACCACAGCTCTTCGGAGGTTATTTTGCATCGGTGAGCCAGACAGAATGATCCGATGAGGGGTGCGAAACTATTTGAGGAAAGGAAGCACCTTTTTATTAAATTTACCTTTTAGCAATCGCCATTCCTACCCTAAAGAT
+
CCCCCFFFFFFFGGGGGGGGGGHHHHHHHHHGGGGHHHGHHHHHHGGGGGGGGGHHHHHHHHHHHHHHHHHHGHGHGHHHHHHHHHHHHHHGGGGGGHHHHHHHHHHHHHHHGGGGGHHHHHHHHHHGGGGCHHHHHHHHFHHGGGGGHGHHHHGHHHHHHHHHHHGGGHHHGGEDGGGGGGGGGGGGGGGGGGGGFGGGGGFFFFFFFFFFFFFFFFFFFFFFFFFFFFFFFFFFFFFFFFAFFFFFFFF
@M05620:45:000000000-G6HP7:1:1101:22533:8752 1:N:0:145
ATCTCTATCTCCTAAAAACCTGTTTAGATTTGGAGATAGACCTTCAGGTTTTTCATCATTTTCTGCATGAATTATACATTGACCACGTTCCAGCGTGGTCAGTTTGCAGCATTCTGTTATTTTGTTTGACAGAGTGTCTTGTTGAGAACATATGTAGGACATGATTTTTTCCTGCAACAGGGAAAATAAAGTATAAGTTTTAAAGATTTATTCTTTAATAAAGGATCTCAAAGCCAGCTTTAGAAAAAGGA
+
CCCCCFFFFFFFGGGGGGGGGGHHHHHHHHHHHHHHHHHHHHHHHHHHHHHGGHHHHHHHHIHHIHHHHHHHHHHHHHHHHHHHHHGHHHHHHHGGGGHHHHHHHHHHHHHHHHHHHHHHHHHHHHHHHHHHHHHHHHHHHHHHHHHHHHHHHHHHHHHHHHHHHHHHHGHHHHHHHHHHHGGHHHHHHHHHHHHHHGGHHHHHHHHHHHHHHHHHHHHHHHHHHHHHHGHHHHHHHGHHHHGHHHHHGGH
@M05620:45:000000000-G6HP7:1:1101:15936:8754 1:N:0:145
AGATTACTGCAACAGTTCCCCCTGGACCTGGAAAAGTTTCTTGCCTGGCTTACAGAAGCTGAAACAACTGCCAATGTCCTACAGGATGCTACCCGTAAGGAAAGGCTCCTAGAAGACTCCAAGGGAGTAAAAGAGCTGATGAAACAATGGCAAGTAAGTCAGGCATTTCCGCTTTAGCACTCTTGTGGATCCAATTGAACAATTCTCAGCATTTGTACTTGTAACTGACAAGCCAGGGACAAAACAAAGAT
+
BBBBBFFFFFBFGGBGGGGGGGGGHHHHHHHHHHHHGHHHHHHHHHHHHHHHHHHHHHHHHHHHHHHHHHHHHHHHHHHHFHGHHHHHHHFGHHGGEFGGGH3FGHHHGHHHHHHHHHHHGHHGA?EEGFGHHGHHHHGHHGHHHHHHHHHHHGHHHHGHHHGHHHHHHHGGGGGHHGHHHHHHHGGGHHHHGHHHHHHHHHHHHHHFHHGHHHHGHFHHHHHHHHHGHHHHHGGGGGGGGGGGGGGGGGF
@M05620:45:000000000-G6HP7:1:1101:17906:8760 1:N:0:145
CATCCTGACCCTGAAGTACCCCATTGAGCATGGCATCGTCACCAACTGGGACGACATGGAGAAGATCTGGCACCACACCTTCTACAACGAGCTGCGCGTGGCCCCGGAGGAGCACCCAGTGCTGCTGACCGAGGCCCCCCTGAACCCCAAGGCCAACAGAGAGAAGATGACTCAGGTGAGGCTCGGCCGACGCCCGTGCTCCTCCCGTCCTTTCCCCAGTCATTTTCTGCCCGGCTTGATTTCTGACATTA
+
CCCCCFFFFFFFGGGGGGGGGGGHHHHHHHHHHHHHHGHHHGHHGGHHHHHHGGGGGHHHHGHGHHHHHHHHHGHHHGGHHHHHHHHHGEGGGHHGGGGGGGHHGGGGGGGGHHHHGGHHHHHHHHHHHHGGGGGGGGGGGGGHHHGGDDHGHHGGGGGGGGGGGGGGGGGGGGGGGGGGGGGGFFFFFFFFFFFFBFFFFFFFFFFFFFFFFFFFFFFFFFFFFFFFFFFFFFFFFFAFFFFFFBFFFF/
@M05620:45:000000000-G6HP7:1:1101:27823:8769 1:N:0:145
CATCCTGACCCTGAAGTACCCCATTGAGCATGGCATCGTCACCAACTGGGACGACATGGAGAAGATCTGGCACCACACCTTCTACAACGAGCTGCGCGTGGCCCCGGAGGAGCACCCAGTGCTGCTGACCGAGGCCCCCCTGAACCCCAAGGCCAACAGAGAGAAGATGACTCAGGTGAGGCTCGGCCGACGCCCGTGCTCCTCCCGTCCTTTCCCCAGTCATTTTCTGCCCGGCTTGATTTCTGACATTA
+
BBBBBFFFFFFFGGGGGGGGGGGHHHHHHHHGFHHHHGHHHGHHHGHHGGHHGGGGGHHHHHHHHFHFHHHHHGHHHGGHHHHHHHHGGGGGGHHGGGEGGGHHGGGGGGGDHHHHGGHHHHHHHHHHHHGGGGFFGCFGGGHFHFGGGGHGHHGGGGGGGGGGGGGGGGFGBFFGGGGGFGGGFAEDBFFFFFFFBFFEFFFFFFFADFF/FFFFFFFFFFFFFFF/BFFFF=ADCB.BFFFF/;B/BF/
@M05620:45:000000000-G6HP7:1:1101:22526:8771 1:N:0:145
ATCTCTATCTCCTAAAAACCTGTTTAGATTTGGAGATAGACCTTCAGGTTTTTCATCATTTTCTGCATGAATTATACATTGACCACGTTCCAGCGTGGTCAGTTTGCAGCATTCTGTTATTTTGTTTGACAGAGTGTCTTGTTGAGAACATATGTAGGACATGATTTTTTCCTGCAACAGGGAAAATAAAGTATAAGTTTTAAAGATTTATTCTTTAATAAAGGATCTCAAAGCCAGCTTTAGAAAAAGGA
+
CCCCCFFFFFFFGGGGGGGGGGHHHHHHHHHHHHHHHHHHHHHHHHHHHHHGGHHHHIHHHIHHHHHHHGHHHHHHHHHHHGHHHHGHHHHHHHGFGGHHHHHHHHHHHHHHHHHHHHHHHHHHHHHHHHHHHHHHHHHHHHHHHHHHHGHHHGHHHHHGHHHHHHHHHGHHHHHHGHHHHGGHHHHHFHHHHHHGHGHHHHHHHHHHHHHHHHHHHHHHHHHHHHGHHHHHHGHHHGHHHHHGHHHHGGH
@M05620:45:000000000-G6HP7:1:1101:5497:8773 1:N:0:145
TACCTGTACTGGGGAAGCATTTGAATATCCCCCCATGGTGATGGGGACGGAGAACTGCTCCATAAACACAGGCAACGTGCCTAACTTTCCCGGGAAGATGAAGTCAAAGAGCGACCACAGCTCTAGGTTATTTTTGCATCGGTGAGCCAGACAGAATGATCCGATGAGGGGTGCGAAACTATTTGAGGAAAGGAAGCACCTTTTTATTAAATTTACCTTTTAGCAATCGCCATTCCTACCCTAAAGATCGG
+
BBAABFFFFFFFCGGGFGGGGGHHHHHHHGHGGGGHHHDGFHHGH?FEGGDGGHHHHHFHFHFHHGHHHHHHGHHHGHHHHHHHHHGHHHHGGGGGGGHHHFHHHGHHHHHHGGGGGHGHHHHHHHHGHFGHHHHGHHHHGGGGGHHHHHHGHHGHHHHHHHHGGGHHHGGFGGGGGGGGGGGGGGGGFFGGGFFGGGGGGGGGGGGGFFFFFFFFFBFFFFFFFFFFFFDFFFFFFFFFFFFFFB/FFE?
@M05620:45:000000000-G6HP7:1:1101:6994:8788 1:N:0:145
CATCCTGACCCTGAAGTACCCCGGCTTGATTTCTGACATTAGATCGGAAGAGCACACGTCTGAACTCCAGTCACGCACTACAATCTCGTATGCCGTCTTCTGCTTGAAAAAAAAAAAAGGTCAGCTGGGGGGCTTTCTTTGTGTAAGCAACGAGAAACCTGAAAGAAGCATTTTTTAACTAAGTCCTGCTGAGTCATTCATGAGTTTTTAGCCGCCTTGCTTCTTCTCACAGACTCTCTACTCTCATGCCA
+
>A>ABFFBFCCCAFGGBFGGCGEAFAE225BEGFHCHHGF5DBHDGF?FA1ABGEBGEGCFFHHG5BGBGDFGBFHCEEBEG3BF4B1F1GCG3E>/??4BFH43B?F3B0<</C//<//<?10F1?0/?@BBBFFFFFFFFEFFF/BBFFBFFD.FFFFFF/BF/;FFFFFFFFBEBFF///BFFF9FFFB?FFFFFFEFFFBFFFFF?BFFABBFF/BFEFFFFFF/:B//AFFFFF/;FFFFFB;FF/
@M05620:45:000000000-G6HP7:1:1101:12770:8797 1:N:0:145
TACCTGTACTGGGGAAGCATTTGAATATCCCCCCATGGTGATGGGGACGGAGAACTGCTCCATAAACACAGGCAACGTGCCTAACTTTCCCGGGAAGATGAAGTCAAAGAGCGACCACAGCTCTTCGGAGGTTATTTTGCATCGGTGAGCCAGACAGAATGATCCGATGAGGGGTGCGAAACTATTTGAGGAAAGGAAGCACCTTTTTATTAAATTTACCTTTTAGCAATCGCCATTCCTACCCTAAAGAT
+
BBABBFFFFFFFGGGGGGGGGGHGHHHHHHHGGGGHHHFGFHHHHGGGGGGGGHHHHHHHHHHHHGHHHHHHGEHGGHHHHHHHHHHHHHGGGGGGDFGGFHFBGGHHFHHHGGGGGHHGGFHHHHHGGGG?GGHGHHHHEHHGG<CC><FGHHGHHHHHDGHHHHEEGGHGGG.ADFAFGGGGGGGGGFGFFBFFGBFFEFEFFFFF?FFFFBFFBFFFFFFFFFF/BBBEFF.EFFFF/B:AFFFFFF9
@M05620:45:000000000-G6HP7:1:1101:23687:8808 1:N:0:145
CATCCTGACCCTGAAGTACCCGGCTTGATTTCTGACATTAGATCGGAAGAGCACACGTCTGAACTCCAGTCACGCACTACAATCTCGTATGCCGTCTTCTGCTTGAAAAAAAAAAAAAAAAAAAGAAAAAAAAGTAAAAAGAAATATGAGAAAAAAAAATAAGAAACAACAATAAAAAAAACAAGATAGAGAAAAAGTTGATACAGGACAGTTATTAATGCTAAAAAAAAAATATAGTGCTAGTAAATGTA
+
CBCCCFFFFFFFGGGGGGGGGGGGGGGHHHHHHHGHGHHHHHHHHGGGGHHHHHHHGHHHGHHHHHHHHHHHHGHGGGHHGHHFGHHFFHHHHGGGHGHHHHHHHHHHHHGEEDD>>//<<--<.<.<<.---.000000.../0000;0;00/.----.00000///....00;000---...//00;00000/..000000:00/.9/.000000;00000000:---9-:0000:00:0000:00000
@M05620:45:000000000-G6HP7:1:1101:9621:8811 1:N:0:145
AGATTACTGCAACAGTTCCCCCTGGACCTGGAAAAGTTTCTTGCCTGGCTTACAGAAGCTGAAACAACTGCCAATGTCCTACAGGATGCTACCCGTAAGGAAAGGCTCCTAGAAGACTCCAAGGGAGTAAAAGAGCTGATGAAACAATGGCAAGTAAGTCAGGCATTTCCGCTTTAGCACTCTTGTGGATCCAATTGAACAATTCTCAGCATTTGTACTTGTAACTGACAAGCCAGGGACAAAACAAAGAA
+
BBBBBFFFFFFFGGGGGGGGGGGGHHHHHHHHHHHHHHHHHHHHHHHHHHHHHHHHHHHHHHHHHHHHHHHHHHHHHHHHHHHHHHHHHHHHHHGGGGHHHHHGHHHHGHHHHHHGHHHHGHHGGHGGHHHHHGHHHHHHHGHHHHHHHHHHHGHHHHHHHHHHHHHHHHGGGGGHGHHHHHHHHHHGHHHHHFHHHHHHHHHHHHHHHHHHHHHHHHHHHHHHHHHHGHHHEGGGGGGGGFGGGGGGFG.
@M05620:45:000000000-G6HP7:1:1101:10461:8812 1:N:0:145
AAACCAGAAGACATGAGGTCAGCTAGATCGGAAGAGCACACGTCTGAACTCCAGTCACGCACTACAATCTCGTATGCCGTCTTCTGCTTGAAAAAAAAAAACCCCAGAAAAACACCCAGTTCTTCTTACCGCTGCCCCCCTGCACCCCCCGACCCCCAGAGCGACGCTGCCTCCGGTTATTCTCGTCCGCCTCCCTTTCTCCTCCCTTCCTTTCCCCCTTCCTTTTCTTCCCCGCTTCATTTCTTTCCTTA
+
BB?ABABFFFBFFFGCGGBGGGHHFHHHHHGGGGHHHGHHHCFGHEFFGHHHHHFHHHGHGGGGHFHH3GHH1EGEHHCFGCFH4FGDGFBF3BGCE?E@//?<A///2220??FEG//@@FG?FG11??///->>GFGGG..//<CDC@:-=A-.=-.../-9;--9..;BF.;9;..//;:B;.:A-;9.;EE;//;BB99BFF999:B9FFFFF.-;B/BFFFEB;9:B.--;9./9:9BB//9/;F/
@M05620:45:000000000-G6HP7:1:1101:12758:8818 1:N:0:145
TACCTGTACTGGGGAAGCATTTGAATATCCCCCCATGGTGATGGGGACGGAGAACTGCTCCATAAACACAGGCAACGTGCCTAACTTTCCCGGGAAGATGAAGTCAAAGAGCGACCACAGCTCTTCGGAGGTTATTTTGCATCGGTGAGCCAGACAGAATGATCCGATGAGGGGTGCGAAACTATTTGAGGAAAGGAAGCACCTTTTTATTAAATTTACCTTTTAGCAATCGCCATTCCTACCCTAAAGAT
+
BBBBBFFFFFFFGGGGGGGGGGHHHHHHHHHGGGGHHHGHHHHHHGGGGGGDGHHHHHHHHHHHGHHHHHHHGGHHGHHHHHHHHHHHHHGGGGEGGHHHGHHFGGGHHHHHGGGGGHHHHHHHHHHGFGGEHGHHHHHHGHHGGCEFGFGHHGGHHHGGDFHHHHGFGHHHGGCDEFBGFGGGGGGGFGGFFFFGGBFGBCAFFFFFFFFFFFFFFFFFFFFFFFFFFFBFFFDFFFFFBF.FFFFFFFF
@M05620:45:000000000-G6HP7:1:1101:9613:8834 1:N:0:145
AGATTACTGCAACAGTTCCCCCTGGACCTGGAAAAGTTTCTTGCCTGGCTTACAGAAGCTGAAACAACTGCCAATGTCCTACAGGATGCTACCCGTAAGGAAAGGCTCCTAGAAGACTCCAAGGGAGTAAAAGAGCTGATGAAACAATGGCAAGTAAGTCAGGCATTTCCGCTTTAGCACTCTTGTGGATCCAATTGAACAATTCTCAGCATTTGTACTTGTAACTGACAAGCCAGGGACAAAACAAAGAT
+
AAAABFFFDF4FGGBGGGGGGGGGHHHHHHGHHHHHHHHHHHHHHHHHHHHHHHHHHHHHHHHHHHHHHHHHHHHHHHHHGHHHHHHHHH5FHHGGEFHHHH3GFHHHGHHHHHFHHHHHHHHGEHGGHBGHHGHHHHHHHHHHHHHHHHHHHGHHHHHHHHHHHHHHHHGGGGGHHHHHHHHHHGHGHHHHH0DGHHHHHHHHHHHHHHHHHHHHHHHHHHGHHHHHGHHHHGFGGGGGEF/CFGGGGF9
@M05620:45:000000000-G6HP7:1:1101:25049:8847 1:N:0:145
AGATTACTGCAACAGTTCCCCCTGGACCTGGAAAAGTTTCTTGCCTGGCTTACAGAAGCTGAAACAACTGCCAATGTCCTACAGGATGCTACCCGTAAGGAAAGGCTCCTAGAAGACTCCAAGGGAGTAAAAGAGCTGATGAAACAATGGCAAGTAAGTCAGGCATTTCCGCTTTAGCACTCTTGTGGATCCAATTGAACAATTCTCAGCATTTGTACTTGTAACTGACAAGCCAGGGACAAAACAAAGAT
+
BBABCFFFFFFFGGGGGGGGGGGGHHHHHHHHHHHHGHHHHHHHHHHHHHHHHHHHHHHHHHHHHHHHHHHHHHHHHHHHHHHHHHHHHHHHHHGGGGHHHHHHHHHHGHHHHHHHHHHHHHHGGHGGHHHHHGHHHHHHHHHHHHHHHHHHHGHHHHHHGHHHHHHHHHGGGGGHHHHHHHHHHGHGHHHHGHHHHHFFHHHHHHHGHHHHHGHHHHHHHHHGHHHHHHHHGGFGGGGGGGGGGGGGGGF
@M05620:45:000000000-G6HP7:1:1101:4041:8879 1:N:0:145
AGATTACTGCAACAGTTCCCCCTGGACCTGGAAAAGTTTCTTGCCTGGCTTACAGAAGCTGAAACAACTGCCAATGTCCTACAGGATGCTACCCGTAAGGAAAGGCTCCTAGAAGACTCCAAGGGAGTAAAAGAGCTGATGAAACAATGGCAAGTAAGTCAGGCATTTCCGCTTTAGCACTCTTGTGGATCCAATTGAACAATTCTCAGCATTTGTACTTGTAACTGACAAGCCAGGGACAAAACAAAGAT
+
ABBBCFFFFFFFGGGGGGGGGGGGHHHHHHHHHHHHGHHHHHHHGHHHHHHHHHHHHHHHHHHGHHHHHHHHHHHGHHHHHGHHHFHHHHHHHHGGGGHHHHGHHHHHGHHHHHHGHHHHHHHGGFGEHHHHHGHHHHGHHHHHHHHHHHHHHGHHGHHHHHHHHHHHHHGGGGGHHHHHHHHHHHHGHHHHGHHHHHFHHHHHHHHHHHHHHHHHHHHHHGHGHHHHHHGHHGGGGGGGGGGGGGGGFGG
@M05620:45:000000000-G6HP7:1:1101:27068:8882 1:N:0:145
CATCCTGACCCTGAAGTACCCCATTGAGCATGGCATCGTCACCAACTGGGACGACATGGAGAAGATCTGGCACCACACCTTCTACAACGAGCTGCGCGTGGCCCCGGAGGAGCACCCAGTGCTGCTGACCGAGGCCCCCCTGAACCCCAAGGCCAACAGAGAGAAGATGACTCAGGTGAGGCTCGGCCGACGCCCGTGCTCCTCCCGTCCTTTCCCCAGTCATTTTCTGCCCGGCTTGATTTCTGACATTA
+
BCCCCFFFFFFFGGGGGGGGGGGHHHHHHHHHHHHHHGHHHGHHHGHHHHHHGGGGGHHHHHHHHHHHHHHHHGHHHGGHHHHHHHHHGGGGGHHGGGGGGGHHGGGGGGGGHHHHGGHHHHHHHHHHHHGGGGGGGGGGGGHHHHGGGGHGHHGGGGGGGGGGGGGGGGGGGGGGGGGGGGGGFFFFFFFFFFFFDDDFFFFFFFFEFFFFFFFFFFFFFFFFFFFFFFFFFFFCCF9BFFFFFBFFFF/
@M05620:45:000000000-G6HP7:1:1101:9798:8890 1:N:0:145
TACCTGTACTGGGGAAGCCATTCCTACCCTAAAGATCGGAAGAGCACACGTCTGAACTCCAGTCACGCACTACAATCTCGTATGCCGTCTTCTGCTTGAAAAAAAAAAAAAAAAAAAATAAACTAACAATTAAAGTGAAGAAGTATATCTTAAAACTTCTCATATCACAAAAGACTCATAAACGCCAATCTATGGAAACCGGACTACATGACGTTATGAGCTCCGAAAGTGTAAGTGACACGACAACCATA
+
DCCDDFFFFFFFGGGGGGGGGGHHHHHGHHHHHHGHHHGGGGGHHHHHHGHHHGHGHHHHHHHHHHGHGGGHHGHGFGHHFFHHHHGGGHGHHHHHHHGHHGFEGGGGB//<>/<---.00000000<00=0000000000//0000000000000000<0:00000000.././0<0:000<.--.-0/00000000/.-----/:00:00.<./.000000:.-.9<00000::00<0:.----...00
@M05620:45:000000000-G6HP7:1:1101:5572:8891 1:N:0:145
TACCTGTACTGGGGAAGCATTTGAATATCCCCCCATGGTGATGGGGACGGAGAACTGCTCCATAAACACAGGCAACGTGCCTAACTTTCCCGGGAAGATGAAGTCAAAGAGCGACCACAGCTCTAGGTTATTTTTGCATCGGTGAGCCAGACAGAATGATCCGATGAGGGGTGCGAAACTATTTGAGGAAAGGAAGCACCTTTTTATTAAATTTACCTTTTAGCAATCGCCATTCCTACCCTAAAGATCGG
+
BBBBBFFFFFFFGGGGGGGGGGFGFGHHHHHGGGGHHHHFHHHHFGGGGGGGCHHFHFFHHHHHHHGFHGHHGHHHGHEECFDGHDGGHHHGGGGGGGHHHHGHHHHHFHHHGGGGGHHHHHHHHHHFGHHHHHHGHHHHGGFGGHHHHGGGHHHHHHHHGHHGGFHHHGGEGGGDDFGGGGGGGGGGFFFGGFFGGGGGGGGFGGGGFFFFFFFFFFFFBFFFFFFFFFFFFFFFFFFFFFFFEFFFFFF
@M05620:45:000000000-G6HP7:1:1101:4057:8896 1:N:0:145
AGATTACTGCAACAGTTCCCCCTGGACCTGGAAAAGTTTCTTGCCTGGCTTACAGAAGCTGAAACAACTGCCAATGTCCTACAGGATGCTACCCGTAAGGAAAGGCTCCTAGAAGACTCCAAGGGAGTAAAAGAGCTGATGAAACAATGGCAAGTAAGTCAGGCATTTCCGCTTTAGCACTCTTGTGGATCCAATTGAACAATTCTCAGCATTTGTACTTGTAACTGACAAGCCAGGGACAAAACAAAGAT
+
BABBBFFFFFFFGGGGGGGGGGGGHHHHHHHHHHHHHHHHHHGHHHHHHHHHHHHHHHHHHHHHHHHHHHHHHHHHHHHHHHHHHHHFGHHHHHGGGGHFHHHHHHHHGHHHHHHHHHHHHHHGGHGGHHHHHGHHHHHHHHHHHHHHGHHHHFHHHHHHHHHGGHHHHHGGGGGHDGHHHHHHHHHGGHHHHGHHHHHHHHHHHHHHGHHHHHHHGGHHCCHHHHGHHHHFGGGGG?GGGGFGGGGGFFF
@M05620:45:000000000-G6HP7:1:1101:27150:8937 1:N:0:145
TACCTGTACTGGGGAAGCGTGTAGCAATCGCCATTCCTACCCTAAAGATCGGAAGAGCACACGTCTGAACTCCAGTCACGCACTACAATCTCGTATGCCGTCTTCTGCTTGAAAAAAAAACAATTTAACCCACACCCCCCTCCACCCCCAGACCCCCCACATTAAGCTAACCCACATCCTACAAAACAGCCTCCCCTGTGCATCCATCCCTTCCCTCAGTCCTTTTATCACCTCCCTCATTACAAACCTTC
+
CCCCCFFFFFFFGGGGGGGEGGHHHHHHHGGGGGHHHHHHHHHHHHHHHHHGGGGHHHHHHHGHHHGHHHHHHHHHHHHGHGGGHHHHHGHHHGGHGHHGGGHGHHGHHHHCGHHHGGG@/?/222222@//////?<<--..0/..-<A<....;---;.000000000;;....00/000;:F.:./../9.:./.9/////////.9/:/;///.//9/B////;/////9:.//.///////.9;//
@M05620:45:000000000-G6HP7:1:1101:20995:9035 1:N:0:145
CATCCTGACCCTGAAGTACCCCATTGAGCATGGCATCGTCACCAACTGGGACGACATGGAGAAGATCTGGCACCACACCTTCTACAACGAGCTGCGCGTGGCCCCGGAGGAGCACCCAGTGCTGCTGACCGAGGCCCCCCTGAACCCCAAGGCCAACAGAGAGAAGATGACTCAGGTGAGGCTCGGCCGACGCCCGTGCTCCTCCCGTCCTTTCCCCAGTCATTTTCTGCCCGGCTTGATTTCTGACATTA
+
BCCCCFFFFFFFGGGGGGGGGGGHHHHHHHHHHGHHHGHHHGHHHGHHHHHHGGGGGHHHHHHHHHHHHHHHHGHHHGGHHHHHHHHHGGGGGHHGGGGGGGHHGGGGGGGGHHHHGGHGHHHHHHHHHHGGGGGGGGGGGGHHHHGGGGHGHHGGGGGGGGGGGGGGGGGGGGGGGGGGGGGGFFFFFFFFFFFFDFFFFFFFFFF;DFFFFFFFFFFFFFFFFFFFFFFFFFFFFFFFFFFFFEFFFF0
@M05620:45:000000000-G6HP7:1:1101:18957:9126 1:N:0:145
TACCTGTACTGGGGAAGCATTTGAATATCCCCCCATGGTGATGGGGACGGAGAACTGCTCCATAAACACAGGCAACGTGCCTAACTTTCCCGGGAAGATGAAGTCAAAGAGCGACCACAGCTCTAGGTTATTTTTGCATCGGTGAGCCAGACAGAATGATCCGATGAGGGGTGCGAAACTATTTGAGGAAAGGAAGCACCTTTTTATTAAATTTACCTTTTAGCAATCGCCATTCCTACCCTAAAGATCGG
+
BBBBBFFFFFFFGGGGGGGGGGGHHHHHHHHGGGGHHHFGHHGHHGGGGGGGGHHHHHHHHHHHHHHHHHHHGHHHGHHHHHHHHHHHHHHGGGEGGHHHHHHHHHHHHHHHGGGGGHHHHHHHHHHFGHHHHHHGHHHHGGGGGHHHHHHGHHHHHHHHHHHGGGHHHGGFGGGGDGGGGGGGGGGGGGGGGCFGGGGGGGGGGGGGFFFFFFFFFFFFFFFFFFFFFFFFFFFFFFFFFFFFFFFFFFF
@M05620:45:000000000-G6HP7:1:1101:11224:9131 1:N:0:145
TACCTGTACTGGGGAAGCATTTGAATATCCCCCCATGGTGATGGGGACGGAGAACTGCTCCATAAACACAGGCAACGTGCCTAACTTTCCCGGGAAGATGAAGTCAAAGAGCGACCACAGCTCTAGGTTATTTTTGCATCGGTGAGCCAGACAGAATGATCCGATGAGGGGTGCGAAACTATTTGAGGAAAGGAAGCACCTTTTTATTAAATTTACCTTTTAGCAATCGCCATTCCTACCCTAAAGATCGG
+
CCCCCFFFFFFFGGGGGGGGGGHHHHHHHHHGGGGHHGGGHHHHHGGGGGGGGHHHHHHHHHHHHHHHHHHHGHHHGHHHHHHHHHHHHHHGGGGGGHHHHHHHHHHHHHHHGGGGGHHHHHHHHHHHHHHHHHHGHHHHGGGGGHHHHHHGHHHHHHHHHHHGGGHHHGGDGGGGGGGGFFGGGGGGGGGG?9FFGGGGGGGGGGGGFFFFFFFFFFFFFFFBFFFFFEDFFFFFFFFFFFFFFFFFFFD
@M05620:45:000000000-G6HP7:1:1101:18950:9142 1:N:0:145
TACCTGTACTGGGGAAGCATTTGAATATCCCCCCATGGTGATGGGGACGGAGAACTGCTCCATAAACACAGGCAACGTGCCTAACTTTCCCGGGAAGATGAAGTCAAAGAGCGACCACAGCTCTAGGTTATTTTTGCATCGGTGAGCCAGACAGAATGATCCGATGAGGGGTGCGAAACTATTTGAGGAAAGGAAGCACCTTTTTATTAAATTTACCTTTTAGCAATCGCCATTCCTACCCTAAAGATCGG
+
BBBBBFFFFFFFGGGEEGFGGGHGHHHHHHHGGGGHHHFFGGGHEGGGGEEFGHHHHHHHHHHHHHHHHHHHGGHHGHHHHHHHHHHHHHHGGGEGGHHHGHHHHHHHHFFHGGGGGHHHHHHHHHHGHHHHHHHGHFHHGGGGGGHHHGHGHHHHHHHHHHHGGGHHHGGGGGGGCGGGGGGGGGGGGGGGGFGGGFGGGGGGGGGGFFFFFFFFFFFFFFFFFFFFFFFFFFFFFFFFFFFFBFFFFEA
@M05620:45:000000000-G6HP7:1:1101:19897:9144 1:N:0:145
TACCTGTACTGGGGAAGCATTTGAATATCCCCCCATGGTGATGGGGACGGAGAACTGCTCCATAAACACAGGCAACGTGCCTAACTTTCCCGGGAAGATGAAGTCAAAGAGCGACCACAGCTCTAGGTTATTTTTGCATCGGTGAGCCAGACAGAATGATCCGATGAGGGGTGCGAAACTATTTGAGGAAAGGAAGCACCTTTTTATTAAATTTACCTTTTAGCAATCGCCATTCCTACCCTAAAGATCGG
+
DDDDDFFFFFFFGGGGGGGGGGHHHHHHHHHGGGGHHHHHHHHHHGGGGGGGGHHHHHHHHHHHHHHHHHHHGHHHGHHHHHHHHHHHHHHGGGGGGHHHHHHHHHHHHHHHGGGGGHHHHHHHHHHGHHHHHHHGHHHHGGGGGHHHHHHGHHHHHHHHHHHGGGHHHGGGGGGEFGGGGGGGGGGGGGGGGFFGGGGGGGGGGGGGFFFFFFFFFFFFFFFFFFFFFFFFFFFFFFFFFFFFFFFFFFF
@M05620:45:000000000-G6HP7:1:1101:11231:9148 1:N:0:145
TACCTGTACTGGGGAAGCATTTGAATATCCCCCCATGGTGATGGGGACGGAGAACTGCTCCATAAACACAGGCAACGTGCCTAACTTTCCCGGGAAGATGAAGTCAAAGAGCGACCACAGCTCTAGGTTATTTTTGCATCGGTGAGCCAGACAGAATGATCCGATGAGGGGTGCGAAACTATTTGAGGAAAGGAAGCACCTTTTTATTAAATTTACCTTTTAGCAATCGCCATTCCTACCCTAAAGATCGG
+
CCCCCFFFFFFFGGGGGGGGGGHHHHHHHHHGGGGHHHGHHHHHHGGGGGGGGHHHHHHHHHHHHHHHHHHHGGHHGHHHHHHHHHHHHHHGGGGGGHHHHHHHHHHHHHHHGGGGGHHHHHHHHHHGHHHHHHHGHHHHGGEGGHHHHHHGHHHHHHHHHHHGGGHHHGGGGGGEECGGGGGGGGGGFFFGF/CFGGGGGGGGGGGGFFFFFFFFFFFFFFFFFFFFFFFFFFFFFFFAFFFFFFFFFFF
@M05620:45:000000000-G6HP7:1:1101:7056:9192 1:N:0:145
TACCTGTACTGGGGAAGCATTTGAATATCCCCCCATGGTGATGGGGACGGAGAACTGCTCCATAAACACAGGCAACGTGCCTAACTTTCCCGGGAAGATGAAGTCAAAGAGCGACCACAGCTCTAGGTTATTTTTGCATCGGTGAGCCAGACAGAATGATCCGATGAGGGGTGCGAAACTATTTGAGGAAAGGAAGCACCTTTTTATTAAATTTACCTTTTAGCAATCGCCATTCCTACCCTAAAGATCGG
+
BBBBBFFFFFFFGGGGGGGGGGHHHHHHHHHGGGGHHHHHHHHHHGGGGGGGGHHHHHHHHHHHHHHHHHHHGHHHGHHHHHHHHHHHHHHGGGGGGHHHHHHHGHHHHHHHGGGGGHHHHHHHHHHGGGHHHHHGHHHHGGEGGHHHHHHGHHHHHGHHHHHGGGHHHGGDGGGGGGGGGGGGGGGGFGFFGFGGGGGGGGGGGGGGFFFFFFFFFFFFFFFFFFFFFFFFFFFFFFFFFFFFFFFFFFF
@M05620:45:000000000-G6HP7:1:1101:13252:9194 1:N:0:145
ATCTCTATCTCCTAAAAACCTGTTTAGATTTGGAGATAGACCTTCAGGTTTTTCATCATTTTCTGCATGAATTATACATTGACCACGTGGTCAGTTTGCAGCATTCTATTATTTTGTTTGACAGAGTGTCTTGTTGAGAACATATGTAGGACATGATTTTTTCCTGCAACAGGGAAAATAAAGTATAAGTTTTAAAGATTTATTCTTTAATAAAGGATCTCAAAGCCAGCTTTAGAAAAAGGAAGAAAGGG
+
ABBABFFFFFFFGGGGGGGGGGHHHHHHHHHHHHHHHHHHHHHHHHHHHHHGGHHHHHHHHHHHHHHHHHHHHGHHHHHHEHHHHHGGGGHHGHGHHHHGGHCFGHHHHHHHHHHHHHHHGHHHHHGGHHHHHHHHHHHHHFHHHHFFFGHHGHHHHHHHHGHHHHHGHHGHHGGHHFHHHHHHHHHHHHHHHHHGHGHHHHHHHHHHHGHGHGHHGHHHGGGHHHFFHEHHHHHFHHHFDDHGFHHGHHG
@M05620:45:000000000-G6HP7:1:1101:23340:9194 1:N:0:145
TACCTGTACTGGGGAAGCATTTGAATATCCCCCCATGGTGATGGGGACGGAGAACTGCTCCATAAACACAGGCAACGTGCCTAACTTTCCCGGGAAGATGAAGTCAAAGAGCGACCACAGCTCTTCGGAGGTTATTTTGCATCGGTGAGCCAGACAGAATGATCCGATGAGGGGTGCGAAACTATTTGAGGAAAGGAAGCACCTTTTTATTAAATTTACCTTTTAGCAATCGCCATTCCTACCCTAAAGAT
+
DDDDDFFFFFFFGGGGGGGGGGHHHHHHHHHGGGGHHHHHHHHHHGGGGGGGGHHHHHHHHHHHHHHHHHHHGHHHGHHHHHHHHHHHHHHGGGGGGHHHHHHHHHHHHHHHGGGGGHHHHHHHHHHGGGGFHHHHHHHHHHHGGGGGHHHHHHGHHHHHHHHHHHGGGHHHGGGGGGGGGFGFGGGHGGGFGGGGGGGGGGFFFFFFFHHFFFFFFFFFFFFFFFFFFFFFFFFFFFFFFFFFFFFFFFF
@M05620:45:000000000-G6HP7:1:1101:13238:9210 1:N:0:145
ATCTCTATCTCCTAAAAACCTGTTTAGATTTGGAGATAGACCTTCAGGTTTTTCATCATTTTCTGCATGAATTATACATTGACCACGTGGTCAGTTTGCAGCATTCTATTATTTTGTTTGACAGAGTGTCTTGTTGAGAACATATGTAGGACATGATTTTTTCCTGCAACAGGGAAAATAAAGTATAAGTTTTAAAGATTTATTCTTTAATAAAGGATCTCAAAGCCAGCTTTAGAAAAAGGAAGAAAGGG
+
CDDCDFFFFFFFGGGGGGGGGGHHHHHHHHHHHHHHHHHHHHHHHHHHHHHGGHHHHIHHHHIIIHHHHHHHHHHHHHHHHHHHHHGHHGHHHHHHHHHHHHFHHHHHHHHHHHHHHHHHHHHHHHHHHHHHHHHHGHGHHHHHHHHGFHHHHHHHHHHHHGHHHHHGHHHHHGGHHHHHHHHGHHHHHHHHHHHHHGHHHHHHHHHHHHHHHGHHHHHHHGHHHHHGHGHHHHHFHGHHGGHHHHHGHHG
@M05620:45:000000000-G6HP7:1:1101:4208:9212 1:N:0:145
CATCCTGACCCTGAAGTACCCGGCTTGATTTCTGACATTAGATCGGAAGAGCACACGTCTGAACTCCAGTCACGCACTACAATCTCGTATGCCGTCTTCTGCTTGAAAAAAAAAAAAAAAAACATGTAGAATAATTATGATCTGTGAATAACATAGAATACATCGGTGAGTGGTACCAAACTCATTAAGAAATAGAATAATTAATATATTCACATCACCACATATTAAGTATACTAGCTACACTACAAAAC
+
BCCCCFFFFFFFGGGGGGGGGGGGGGGHHHHHHHHHHHHHHHHHHGGFGHHHHHHHGHHHGHHHHHHHHHHHHGHGGGHHHHHHHHHGGHHHHGGGHGHHHHHHHHHHHHGGGFG/>///-<.>1/=0<00000==000=00000000000000000000000;....;.90.00;000..0000000000/0090000009///99///////;9////9.//////////;//;///////9/////..
@M05620:45:000000000-G6HP7:1:1101:13257:9218 1:N:0:145
ATCTCTATCTCCTAAAAACCTGTTTAGATTTGGAGATAGACCTTCAGGTTTTTCATCATTTTCTGCATGAATTATACATTGACCACGTGGTCAGTTTGCAGCATTCTATTATTTTGTTTGACAGAGTGTCTTGTTGAGAACATATGTAGGACATGATTTTTTCCTGCAACAGGGAAAATAAAGTATAAGTTTTAAAGATTTATTCTTTAATAAAGGATCTCAAAGCCAGCTTTAGAAAAAGGAAGAAAGGG
+
ABBBBFFFFFFFGGGGGGGGGGHHHHHHHHHGHFHHHHGHHHHHHHHHHHHGGHHHHHHHHHHHHHHHHHHHHHHHHHHHHHHHHHGGHGHHHHHHHHHGHHFHFHHHHHHHHHHHHHHHFFGHHHGHHHHHHHHHGHGGHFHHHHHHFGHHHHHHHHHHHGHHHHHGHHGHHGGHGFHHHHHHHHHHHGHHHHHGHGHHHFHHHHHHHGHHHGHHGHHHHGGGHHHFHEGHHHHHHHHHFGHHHFFFHHG
@M05620:45:000000000-G6HP7:1:1101:17973:9226 1:N:0:145
TACCTGTACTGGGGAAGCATTTGAATATCCCCCCATGGTGATGGGGACGGAGAACTGCTCCATAAACACAGGCAACGTGCCTAACTTTCCCGGGAAGATGAAGTCAAAGAGCGACCACAGCTCTAGGTTATTTTTGCATCGGTGAGCCAGACAGAATGATCCGATGAGGGGTGCGAAACTATTTGAGGAAAGGAAGCACCTTTTTATTAAATTTACCTTTTAGCAATCGCCATTCCTACCCTAAAGATCGG
+
DDCDDFFFFFFFGGGGGGGGGGHHHHHHHHHGGGGHHHGHHHHHHGGGGGGGGHHHHHHHHHHHHHHHHHHHGHHHGHHHHHHHHHHHHHHGGGGGGHHHHHHHHHHHHHHHGGGGGHHHHHHHHHHHHBGHHHHGHHHHGGGGGHHHHHHGHHHHHHHHHHHGGGHHHGGGGGGECFGGFGGGGGGGGGGGGCFGGGGGGGGGGGGGFFFFFFFFFFFFFFFFFFFFFFFFFFFFFFFFFFFFFFFFFFF
@M05620:45:000000000-G6HP7:1:1101:9201:9230 1:N:0:145
AAACCAGAAGACATGAGGTCAGCTAGATCGGAAGAGCACACGTCTGAACTCCAGTCACGCACTACAATCTCGTATGCCGTCTTCTGCTTGAAAAAAAAAAAAAAAAAAAAAAAAAAAATAGACAAAGATAGATAAAAAAGAAAAGTTTAACGATACCTTGGGATAAAAAAATCAGCTATCACTGGCAGTGCAGCGTTCAAGGTTAGAAACACAAGGTCATGGAAGAATGTTGTAGTAGCAGGCTCGCGAAG
+
BBBCCCCFFFFFGGGGGGGGGGHHGHHHHHGGGGHHHFHHHGHHHGHHHHHHHHHHHHGHGGGHHHHH3GHHGGHHHHGGGHGHHHHHHHFHHHHGGGGG>>/</<//--<<<-;-;-.00000////0090;00000-.../9/000000.;..-00000..0/;000--.000000;/90009././00;00-...000000::000//..9..000;;000;./000;:/00;;0000..;.--:---
@M05620:45:000000000-G6HP7:1:1101:17985:9245 1:N:0:145
TACCTGTACTGGGGAAGCATTTGAATATCCCCCCATGGTGATGGGGACGGAGAACTGCTCCATAAACACAGGCAACGTGCCTAACTTTCCCGGGAAGATGAAGTCAAAGAGCGACCACAGCTCTAGGTTATTTTTGCATCGGTGAGCCAGACAGAATGATCCGATGAGGGGTGCGAAACTATTTGAGGAAAGGAAGCACCTTTTTATTAAATTTACCTTTTAGCAATCGCCATTCCTACCCTAAAGATCGG
+
BAABBFFFFFFFGGGGEGGGGGHHHHHHHHHGGGGHHHGGHHHHHGGGGGGGGHHHHHHHHHHHHHHHHHHHGHHHGHHHHHHHHHHHHHHGGGEGGGHHHHHHHHHHHHHHGGGGGHHHHHHHGHHHHFHHHHHGGHHHGGGGGHHHHHHGHHHHHHHHHHHGGGGHHGGEGGGGGGGGFGGGGGGGGGGFG;FFGEFFGFGGGGGGFFFFFFFFFFFFFFFFFFFFFFFFFFFFFFFAFFBBFFFFFFD
@M05620:45:000000000-G6HP7:1:1101:6862:9247 1:N:0:145
TACCTGTACTGGGGAAGCATTTGAATATCCCCCCATGGTGATGGGGACGGAGAACTGCTCCATAAACACAGGCAACGTGCCTAACTTTCCCGGGAAGATGAAGTCAAAGAGCGACCACAGCTCTTCGGAGGTTATTTTGCATCGGTGAGCCAGACAGAATGATCCGATGAGGGGTGCGAAACTATTTGAGGAAAGGAAGCACCTTTTTATTAAATTTACCTTTTAGCAATCGCCCTTCCTACCCTAAAGAT
+
BBBBBFFFFFFFFGGGGGGGGGHGHHHHHHGGGGCGHHHGFHFHGEFGGGGGGHHHHHHHHHHHGHHHGGHEGGHHGHGHHH3BGHHHHHHGGG?EG0FF4BEFGHGGHGGHGCDGDHHHHHHGGGEGEDGDGGGHHGGHHHGGGGG.CFHFG.EGGFBFGFHHGHDGGHFFGC;AADCD?BG0FGFFFGGFF9FAF/:E/;EFFFFF?FF///;BBFFFFFFFFFEF/FF.ED.;FFFF9/:AF:./BBF
@M05620:45:000000000-G6HP7:1:1101:6872:9263 1:N:0:145
TACCTGTACTGGGGAAGCATTTGAATATCCCCCCATGGTGATGGGGACGGAGAACTGCTCCATAAACACAGGCAACGTGCCTAACTTTCCCGGGAAGATGAAGTCAAAGAGCGACCACAGCTCTTCGGAGGTTATTTTGCATCGGTGAGCCAGACAGAATGATCCGATGAGGGGTGCGAAACTATTTGAGGAAAGGAAGCACCTTTTTATTAAATTTACCTTTTAGCAATCGCCATTCCTACCCTAAAGAT
+
DDCDDFFFFFFFGGGGGGGGGGHHHHHHHHHGGGGHHHGHHHHHHGGGGGGGGHHHHHHHHHHHHHHHHHHHGHHHGHHHHHHHHHHHHHHGGGGGGHHHHHHHHHHHHHHHGGGGGHHHHHHHHHHGGGGCHHHHHHHHGHHGGGGGHHHHHHGHHHHHHHHHHHGGGHHHGGCEGGGCGGGGGGGGGGGFGGGGGGGGGGFFFFFFFHFFFFFFFFFFFFFFFFFFFFFFFFFFFFFFFFFFFFFFFFF
@M05620:45:000000000-G6HP7:1:1101:6876:9280 1:N:0:145
TACCTGTACTGGGGAAGCATTTGAATATCCCCCCATGGTGATGGGGACGGAGAACTGCTCCATAAACACAGGCAACGTGCCTAACTTTCCCGGGAAGATGAAGTCAAAGAGCGACCACAGCTCTTCGGAGGTTATTTTGCATCGGTGAGCCAGACAGAATGATCCGATGAGGGGTGCGAAACTATTTGAGGAAAGGAAGCACCTTTTTATTAAATTTACCTTTTAGCAATCGCCATTCCTACCCTAAAGAT
+
BBBBBFFFFFFFGGGFGGFGGGHHHHHHHHHGGGGHHHGHHHHHHGGGGGGGGHHHHHHHHHHHHHHHHHHHGHHHGHHHHHHHHHHHHHHGGGGGGHHHHHHHHHHHHHHHGGGGGHHHHHHHHHHGGGGEHHHHHHHHGHHGGDGGHHHHHHGHHHHHHHHHHHGGGHHGGGEFGGGGGFGGGGGGGGGGGFGGGGGGGGFFFFFFFFFFBFFFFFFFFFFFFFFFFFFFFFFEFFFFFFFFFFFFFFF
@M05620:45:000000000-G6HP7:1:1101:10542:9318 1:N:0:145
AGATTACTGCAACAGTTCCCCCTGGACCTGGAAAAGTTTCTTGCCTGGCTTACAGAAGCTGAAACAACTGCCAATGTCCTACAGGATGCTACCCGTAAGGAAAGGCTCCTAGAAGACTCCAAGGGAGTAAAAGAGCTGATGAAACAATGGCAAGTAAGTCAGGCATTTCCGCTTTAGCACTCTTGTGGATCCAATTGAACAATTCTCAGCATTTGTACTTGTAACTGACAAGCCAGGGACAAAACAAAGTC
+
AAAAAFFFFFFFGGGGGGGGGGGGHHHHHHHHHGHHGHHHHHHHHHHHHHHHHHHHHHHHHHHHHHHHHHHHHHHHHHHHHHGHGFHHHHGHGHGFGGHHHHFHHHHHGHHHHHEFHHHFHHEGFFGGHHHHHGHHHFFHHGHHHHHHHGHHHGGHHHGHHHHHHHHHHHFGGGGHHHGHHHHHHGHGGHHHHHHHHGFFGHHHHHGGHHGHHHHHHHHHHHHGHHHHHGGGEGGFGGGGE?FFFGGGFFG
@M05620:45:000000000-G6HP7:1:1101:10525:9334 1:N:0:145
AGATTACTGCAACAGTTCCCCCTGGACCTGGAAAAGTTTCTTGCCTGGCTTACAGAAGCTGAAACAACTGCCAATGTCCTACAGGATGCTACCCGTAAGGAAAGGCTCCTAGAAGACTCCAAGGGAGTAAAAGAGCTGATGAAACAATGGCAAGTAAGTCAGGCATTTCCGCTTTAGCACTCTTGTGGATCCAATTGAACAATTCTCAGCATTTGTACTTGTAACTGACAAGCCAGGGACAAAACAAAGTC
+
BABBBFFFFFFFGGGGGGGGGGGGHHHHHHHHHHHHHHHHHHHHHHHHHHHHHHHHHHHHHHHHHHHHHHHHHHHHHHHHHHHHHHHHHHFHHHGGGGHHHHCGHHHHGHHHHHGHHHHHHHHGFHGGHGHHHGHHHHGHHHHHHHHHHHHHHGHHHHHHHHHHHHHHHHGGGGGHHHHHHHHHHHHGHHHHHGHHHHHHHHHHHHHHHHHHHHHHHHHHHHHHHHHGHHHHHGGGGGGGEFGGGGGGGGG
@M05620:45:000000000-G6HP7:1:1101:19794:9335 1:N:0:145
TACCTGTACTGGGGAAGCATTTGAATATCCCCCCATGGTGATGGGGACGGAGAACTGCTCCATAAACACAGGCAACGTGCCTAACTTTCCCGGGAAGATGAAGTCAAAGAGCGACCACAGCTCTTCGGAGGTTATTTTGCATCGGTGAGCCAGACAGAATGATCCGATGAGGGGTGCGAAACTATTTGAGGAAAGGAAGCACCTTTTTATTAAATTTACCTTTTAGCAATCGCCATTCCACCCTAAAGATC
+
DDDDDFFFFFFFGGGGGGGGGGHHHHHHHHHGGGGHHHHHHHHHGGGGGGGGGHHHHHHHHHHHHHHHHHHHGHHHGHHHHHHHHHHHHHHGGGEGGHHHHHHHHHHHHHHHGGGGGHHHHHHHHHHGGGGGHHHHHHHHHHHGGGGGHHHHHHGHHHHHHHHHHHGGGHHHGGEEGGGGGGGGGGHHGGGFGFGGFGGGGGFFFFFFFHFFFFFFFFFFHHFFFFFFFFFFFFFFFFFFFFFFFFFFFFF
@M05620:45:000000000-G6HP7:1:1101:10545:9338 1:N:0:145
AGATTACTGCAACAGTTCCCCCTGGACCTGGAAAAGTTTCTTGCCTGGCTTACAGAAGCTGAAACAACTGCCAATGTCCTACAGGATGCTACCCGTAAGGAAAGGCTCCTAGAAGACTCCAAGGGAGTAAAAGAGCTGATGAAACAATGGCAAGTAAGTCAGGCATTTCCGCTTTAGCACTCTTGTGGATCCAATTGAACAATTCTCAGCATTTGTACTTGTAACTGACAAGCCAGGGACAAAACAAAGTC
+
333>AFFFFFFFGGGFFGGGGGGGHHHHHHHFHHHHBFGHFHHHHGHHHHHHHHHHGHHGCGFHHHHHHHGGHHHHHGHHHGFHGFHHHHFHHHGGGDHHGG3BGEHHGHHHHHFHHGHHGHHGGAE?GGGGHFFHHHHHFHFHHFHEGHHGHFGGFHFHFFFHHHDGHHGGFGGHGGGBGGFHH=GDHHHHH0GHHGHFFHF=0GGHHHHHFHF;GC;GHHHHFGGHFGHCEGFFEFGEGGB;C.CFBBF
@M05620:45:000000000-G6HP7:1:1101:19811:9342 1:N:0:145
TACCTGTACTGGGGAAGCATTTGAATATCCCCCCATGGTGATGGGGACGGAGAACTGCTCCATAAACACAGGCAACGTGCCTAACTTTCCCGGGAAGATGAAGTCAAAGAGCGACCACAGCTCTTCGGAGGTTATTTTGCATCGGTGAGCCAGACAGAATGATCCGATGAGGGGTGCGAAACTATTTGAGGAAAGGAAGCACCTTTTTATTAAATTTACCTTTTAGCAATCGCCATTCCACCCTAAAGATC
+
BBBBBFFFFFFFGGGGGGGGGGHHHHHHHHHGEGGHHHGHHHHGHGGGGGGGGHHHHHHHHHHHHHHHHHHHGHHHGHHHHHFHHHHHHHHGGGGGGHHHHHHHHHHHHHHHGGGGCHHHHHHHHHHGGGGGHHHHHHHHGHHGGGGGHGHHHGGHHHHHHHHHHHEGGHHHGGEFGGGGGGGFGGGGGGGGGGGGGGGGGGFFFFFFFFFFFFFFFFFFFFFFFFFFFFFFFFFEFFBFFADFFFFFFFF
@M05620:45:000000000-G6HP7:1:1101:27086:9352 1:N:0:145
TACCTGTACTGGGGAAGCATTTGAATATCCACCCATGGTGATGGGGACGGAGAACTGCTCCATAAACACAGGCAACGTGCCTAACTTTCCCGGGAAGATGAAGTCAAAGAGCGACCACAGCTCTTCGGAGGTTATTTTGCATCGGTGAGCCAGACAGAATGATCCGATGAGGGGTGCGAAACTATTTGAGGAAAGGAAGCACCTTTTTATTAAATTTACCTTTTAGCAATCGCCATTCCTACCCTAAAGAT
+
CCCDDFFFFFFFGGGGGGGGGGHHHHHHHHHHHGGHHHFHHHHHHGGGGGGGGHHHHHHHHHHHHHHHHHHHGHHHGHHHHHHHHHHHHHHGGGGGGHHHHHHHHHHHHHHHGGGGGHHHHHHHHHHGGGGGHHHHHHHHGHHGGGGGHHHHHHGHHHHHHHHHHHGGGHHHGGCEGGDGGGGFGGGHEFGCFGFFFFFGGGGGGGGGGGGFFFFFFFFFFFFFFFFEFFFFFFFEFFFFFFFFFFFFFFF
@M05620:45:000000000-G6HP7:1:1101:27085:9371 1:N:0:145
TACCTGTACTGGGGAAGCATTTGAATATCCACCCATGGTGATGGGGACGGAGAACTGCTCCATAAACACAGGCAACGTGCCTAACTTTCCCGGGAAGATGAAGTCAAAGAGCGACCACAGCTCTTCGGAGGTTATTTTGCATCGGTGAGCCAGACAGAATGATCCGATGAGGGGTGCGAAACTATTTGAGGAAAGGAAGCACCTTTTTATTAAATTTACCTTTTAGCAATCGCCATTCCTACCCTAAAGAT
+
BBBBBFFFFFFFCGGGGGGGGG66DGHHHHGHHGGHHHHHBHHHHGGFFGGGGHHHHHHHHHHHHHHFHHHHGHHHGHHHHHHHHHHHHHHGGGGGGGHHHHHHHHHFHHHHGGGGGHHHHHHHHHFGBGGGHHHHHGGHHHHGDGGGHHHHGFFHHHHHGEHHHHGGGGHHGGDFGGGGGBGFGGGGBEFCFGG?FF?EGGGGGGGGEGFFFFFFFFFFFFFFFFFFFFBEEFFFFFFFFF.9FFBFFFF
@M05620:45:000000000-G6HP7:1:1101:14706:9372 1:N:0:145
TACCTGTACTGGGGAAGCATTTGAATATCCCCCCATGGTGATGGGGACGGAGAACTGCTCCATAAACACAGGCAACGTGCCTAACTTTCCCGGGAAGATGAAGTCAAAGAGCGACCACAGCTCTAGGTTATTTTTGCATCGGTGAGCCAGACAGAATGATCCGATGAGGGGTGCGAAACTATTTGAGGAAAGGAAGCACCTTTTTATTAAATTTACCTTTTAGCAATCGCCATTCCTACCCTAAAGATCGG
+
CCCCCFFFFFFFGGGGGGGGGGHHHHHHHHHGGGGHHHGHHHHHHGGGGGGGGHHHHHHHHHHHHHHHHHHHGHHHGHHHHHHHHHHHHHHGGGGGGHHHHHHHHHHHHHHHGGGGGHHHHHHHHHHGHHHHHHHGGHHHGGFGGHHHHHHGHHHHHHHHHHHGGGHHHGGGGGGFGGGGGGGGGFGGGGGGGBFGGGGGGGGGGGGGFFFFFFFFFFFFFFFFFFFFFFFFFFFFFFFFFFFBBFFFFFD
@M05620:45:000000000-G6HP7:1:1101:10236:9388 1:N:0:145
CATCCTGACCCTGAAGTACCCCGGCTTGATTTCTGACATTAGATCGGAAGAGCACACGTCTGAACTCCAGTCACGCACTACAATCTCGTATGCCGTCTTCTGCTTGAAAAAAAAAAAATAAAAAAAAACAGATTAAAAAAAGATTCGTTGAGCACTAACATATTAGAAACAAGATGTTCATCTGTGAGGTCATGTCCAACAGCTACAGCGACAAGAGCATGTCATATATGTGTGTTATAACTTGTGTCTAC
+
CCDDDFFFFFFFGGGGGGGGGGGGGGGGHHHHHHHHHHHHHHHHHHGGGGHHHHHHHGHHHGHHHHHHHHHHHGGHGGGHHHHHGHHHGGHHHHGGGHGHHHHHHHHHHHHGGGFC>/011111/---..//=000000--..000.://.000<<0000000000000//.//00:0000000000:.//000<00000./.0<00009----././0000000000:0<00../00000000<0/0000
@M05620:45:000000000-G6HP7:1:1101:10964:9404 1:N:0:145
CATCCTGACCCTGAAGTACCCCATTGAGCATGGCATCGTCACCAACTGGGACGACATGGAGAAGATCTGGCACCACACCTTCTACAACGAGCTGCGCGTGGCCCCGGAGGAGCACCCAGTGCTGCTGACCGAGGCCCCCCTGAACCCCAAGGCCAACAGAGAGAAGATGACTCAGGTGAGGCTCGGCCGACGCCCGTGCTCCTCCCGTCCTTTCCCCAGTCATTTTCTGCCCGGCTTGATTTCTGACATTA
+
CBBCCFFFFFFFGGGGGGGGGGGHHHHHHHHHHHHHHGGHHGHHHGHHGHGHGGGGGHHGHHHHHHHHHHHHHGHHHGGHHHHHHHHHGGGGGHHGGGGGGGHHGGGGGGGGHHHHGGHGHHHHHHHGHHGGGGGGGGGGGGHHHHGGGGHGHHGGGGGGGGGGGGGGGGGGGGGGGGGGGGGGFFFFFFFFFFFFFFFFFFFFFFFFFF.0BFFFFFFFFFFFFFFFFFFFFCADFFFFFFFFBBFFFF0
@M05620:45:000000000-G6HP7:1:1101:16167:9480 1:N:0:145
CATCCTGACCCTGAAGTACCCCATTGAGCATGGCATCGTCACCAACTGGGACGACATGGAGAAGATCTGGCACCACACCTTCTACAACGAGCTGCGCGGGGCCCCGGAGGAGCACCCAGTGCTGCTGACCGAGGCCCCCCTGAACCCCAAGGCCAACAGAGAGAAGATGACTCAGGTGAGGCTCGGCCGACGCCCGTGCTCCTCCCGTCCTTTCCCCAGTCATTTTCTGCCCGGCTTGATTCTGCCATTAG
+
AAAAAFFFFFC1BGFFABGGGCAGEAF1AABG0GAAAE0BAEFHCEGHHECEEEAAAGCAAF0F1A1AF110FEFG/FEGBCD@EGB@/>/>E1E>>//</BGG@GC/C@AACFGHC..<<100<000CC<@C-AGGGGG@?FBFGGGGBGEE?F.;9B9/--AFFBB9/99/BFFBB/F---9@9AA@-@>@@@<9---;9/BFEB-;AAFFFFFFBB/B/BFFFBB/BBEF;?@;@-BB/BF/B/:B/9
@M05620:45:000000000-G6HP7:1:1101:19163:9546 1:N:0:145
ATCTCTATCTCCTAAAAACCTGTTTAGATTTGGAGATAGACCTTCAGGTTTTTCATCATTTTCTGCATGAATTATACATTGACCACGTTCCAGCGTGGTCAGTTTGCAGCATTCTGTTATTTTGTTTGACAGAGTGTCTTGTTGAGAACATATGTAGGACATGATTTTTTCCTGCAACAGGGAAAATAAAGTATAAGTTTTAAAGATTTATTCTTTAATAAAGGATCTCAAAGCCAGCTTTAGAAAAAGGA
+
ABBBBFFFFFFFGGGGGGGGGGHHHHHHHHHHHHHHHHHHHHHHHHHHHHHGGHGHHHHHHHHHHHHHHHHHHHHHHHHHHHHHHHGHHHHHHHGGGGHHHHHHHHHHHHHHHHHHHHHHHHHHHHHHHHHHHHHHHHHHHHHHHHHHHHHHHHHHHHHHHHHHHHHHHGHHHHHHHHGHHGGHGHGHHHGHHHHHHGHHHHFHHHHHHHHHHHHHHHHHHHHHHHHHHHHHHHHHHGHHHHHHHHHHGGH
@M05620:45:000000000-G6HP7:1:1101:22998:9564 1:N:0:145
TACCTGTACTGGGGAAGCATTTGAATATCCCCCCATGGTGATGGGGACGGAGAACTGCTCCATAAACACAGGCAACGTGCCTAACTTTCCCGGGAAGATGAAGTCAAAGAGCGACCACAGCTCTAGGTTATTTTTGCATCGGTGAGCCAGACAGAATGATCCGATGAGGGGTGCGAAACTATTTGAGGAAAGGAAGCACCTTTTTATTAAATTTACCTTTTAGCAATCGCCATTCCTACCCTAAAGATCGG
+
CCCCCFFFFFFFGGGGGGGGGGHHHHHHHHHGGGGHHHHHHHHHHGGGGGGGGHHHHHHHHHHHHHHHHHHHGHHHGHHHHHHHHHHHHHHGGGGGGHHHHHHHHHHHHHHHGGGGGHHHHHHHHHHHHHHHHHHGHHHHGGGGGHHHHHHGHHHHHHGHHHHGGGHHHGGFGGGECFGGGGGGGGGGGGGGGFGGGGGGGGGGGGGGFFFFFFFFFFFFFFFFFFFFFFFFFFFFFFFFFFFFFFFFFFF
@M05620:45:000000000-G6HP7:1:1101:22978:9566 1:N:0:145
TACCTGTACTGGGGAAGCATTTGAATATCCCCCCATGGTGATGGGGACGGAGAACTGCTCCATAAACACAGGCAACGTGCCTAACTTTCCCGGGAAGATGAAGTCAAAGAGCGACCACAGCTCTAGGTTATTTTTGCATCGGTGAGCCAGACAGAATGATCCGATGAGGGGTGCGAAACTATTTGAGGAAAGGAAGCACCTTTTTATTAAATTTACCTTTTAGCAATCGCCATTCCTACCCTAAAGATCGG
+
CABCCFFFFFFFGGGGGGGGGGHHHHHHHHHGGGGHHHHHHHHHHGGGGGGGGHHHHHHHHHHHHHHHHHHHGGHHGHHHHHHHHHHHHHHGGGGGGHHHHHHHHHHHHHHHGGGGGHHHHHHHHHHHHHHHHHHGHGHHGGGGGHHHGHHGHHHGHHHGHHHGGGHHHGGFGGGE@DGGGGGGGGGGFGGGGFGGGGGGGGGGGGGGFFFFFFFFFFFFFF9FFFFFFFFFEFFFFFFFFFFFFFFFFFD
@M05620:45:000000000-G6HP7:1:1101:19166:9568 1:N:0:145
ATCTCTATCTCCTAAAAACCTGTTTAGATTTGGAGATAGACCTTCAGGTTTTTCATCATTTTCTGCATGAATTATACATTGACCACGTTCCAGCGTGGTCAGTTTGCAGCATTCTGTTATTTTGTTTGACAGAGTGTCTTGTTGAGAACATATGTAGGACATGATTTTTTCCTGCAACAGGGAAAATAAAGTATAAGTTTTAAAGATTTATTCTTTAATAAAGGATCTCAAAGCCAGCTTTAGAAAAAGGA
+
CCCCDFFFFFFFGGGGGGGGGGHHHHHHHHHHHHHHHHHHHHHHHHHHHHHGGHHHHIHHHHIIHHHHHHHHHHHHHHHHHHHHHHGHHHHHHHGGGGHHHHHHHHHHHHHHHHHHHHHHHHHHHHHHHHHHHHHHHHHHHHHHHHHHHHHHHHHHHHHHHHHHHHHHHGHHHHHHHHHHHGGHHHHHHHHHHHHHHFGHHHHHHHHHHHHHHHHHHHHHHHHHHHHHHHGHHHHHHGHHHHHHHHHHGGH
@M05620:45:000000000-G6HP7:1:1101:4633:9576 1:N:0:145
CATCCTGACCCTGAAGTACCCCGGCTTGATTTCTGACATTAGATCGAAGAGCACACGTCTGAACTCCAGTCACGCACTACAATCTCGTATGCCGTCTTCTGCTTGAAAAAAAAAAAGCAACACTTGAGTTTTCTCGAATAACTTATCCTAACGTGCTCGACTTTCACGAAATACACTGCACTAGTATCTGTTTTGATCGTGGTGTATCTGTGCCAGTTGCAGTGTGCCGTCATGGTTCGATGACGTGCATT
+
AABBBFFFFFFFFGFGGGGGGFE?EGGGGHHGHHBHHHHFHDFHHGGH2AGHFFHG?FHHCAFFEFFFGGHHG?GGGGGHHGFFGFGEDB3FGEAECFHHEFFHHFCFFF?/B/></02200/11111?1<1111/101.111111111110</...=.--..:000.....00000000/000000;00000:..00./.....000090000000/////;////9-;-.9/////;.////.;...//
@M05620:45:000000000-G6HP7:1:1101:22995:9584 1:N:0:145
TACCTGTACTGGGGAAGCATTTGAATATCCCCCCATGGTGATGGGGACGGAGAACTGCTCCATAAACACAGGCAACGTGCCTAACTTTCCCGGGAAGATGAAGTCAAAGAGCGACCACAGCTCTAGGTTATTTTTGCATCGGTGAGCCAGACAGAATGATCCGATGAGGGGTGCGAAACTATTTGAGGAAAGGAAGCACCTTTTTATTAAATTTACCTTTTAGCAATCGCCATTCCTACCCTAAAGATCGG
+
CCCCCFFFFFFFGGGGGGGGGGHHHGHHHHHGGGGHHHGGHHHHHGGGGGGGGHHHHHHHHHHHHHHHHHHHGHHHGHHHHHHHHHHHHHHGGGGGGHHHHHHHHHHHHHHHGGGGGHHHHHHHGHHGHHHHHHHGHHHHGGGGGHHHHHHGHHHHHHHHHHHGGGHHHGGEGGGGGGGGEFGGGGGGEFGGGGGGGGGGGGGGGGGGFBFFFFFFFFFFFFFFFFFFFFFFFFFFFFFFFFFFBFFFFFD
@M05620:45:000000000-G6HP7:1:1101:13370:9599 1:N:0:145
ATCTCTATCTCCTAAAAACCTGTTTAGATTTGGAGATAGACCTTCAGGTTTTTCATCATTTTCTGCATGAATTATACATTGACCACGTTCCAGCGTGGTCAGTTTGCAGCATTCTGTTATTTTGTTTGACAGAGTGTCTTGTTGAGAACATATGTAGGACATGATTTTTTCCTGCAACAGGGAAAATAAAGTATAAGTTTTAAAGATTTATTCTTTAATAAAGGATCTCAAAGCCAGCTTTAGAAAAAGGA
+
CDDDDFFFFFFFGGGGGGGGGGHHHHHHHHHHHHHHHHHHHHHHHHHHHHHGGHHHHIHHHIIHIHHHHHHHHHHHHHHHHHHHHHGHHHHHHHGGGGHHHHHHHHHHHHHHHHHHHHHHHHHHHHHHHHHHHHHHHHHHHHHHHHHHHHHHHHHHHHHHHHHHHHHHHGHHHHHHHHHHHGGHHHHHHHHHHHHHHHHHHHHHHHHHHHHHHHHHHHHHHHGHHHHHHHHHHHHHHGHHHHHHHHHHGGH
@M05620:45:000000000-G6HP7:1:1101:20022:9610 1:N:0:145
TACCTGTACTGGGGAAGCATTTGAATATCCCCCCATGGTGATGGGGACGGAGAACTGCTCCATAAACACAGGCAACGTGCCTAACTTTCCCGGGAAGATGAAGTCAAAGAGCGACCACAGCTCTAGGTTATTTTTGCATCGGTGAGCCAGACAGAATGATCCGATGAGGGGTGCGAAACTATTTGAGGAAAGGAAGCACCTTTTTATTAAATTTACCTTTTAGCAATCGCCATTCCTACCCTAAAGATCGG
+
CCCCCFFFFFFFGGGEEGGGGGHHHGHHHHHGGGGHHHGFHHHHFGGGGGGGGHGHGHHHHHHHHHHHHHHHGHHHGHHHHHHHHHHHHHHGGGGGGGHHHFHHGHHHHHGHGGGGFHHHHHHHHHH@FGGHHHHGFB1FDG?CFHHFHFFEHFHFFFFHGHG.AAFGGGGDFGD.-@DFFGGGGFFGEBFGG/9CAFF?F0FFGEGGF/FFFFFFFBBFFFBF9FFFFFFFABF/BFF;FFFBFFF/:A.
@M05620:45:000000000-G6HP7:1:1101:13382:9617 1:N:0:145
ATCTCTATCTCCTAAAAACCTGTTTAGATTTGGAGATAGACCTTCAGGTTTTTCATCATTTTCTGCATGAATTATACATTGACCACGTTCCAGCGTGGTCAGTTTGCAGCATTCTGTTATTTTGTTTGACAGAGTGTCTTGTTGAGAACATATGTAGGACATGATTTTTTCCTGCAACAGGGAAAATAAAGTATAAGTTTTAAAGATTTATTCTTTAATAAAGGATCTCAAAGCCAGCTTTAGAAAAAGGA
+
ABBBBFFFFFFFGGGGGGGGGGHHHHHHHHHHHHHHHHHHHHHHHHHHHHHGGHHHHHHHHHHHHHHHHHHHHHHHHHHHGHHHHHGHHHHHHHGGGGHHHHHHHGHHHHHHHHHHHHHHHHHHHHHHHHHHHHHHHHHHHHHHHHHHHHHHHHHHHHGHHHHHHHHHHGHHHHHHHHHHHGGHHHHGGGGGHHHHHGHHHHHHHHHHHHHHHHHHHGHHDHGHHHHHHGHHHHHHHGHHHHHGGHHHGGG
@M05620:45:000000000-G6HP7:1:1101:13360:9618 1:N:0:145
ATCTCTATCTCCTAAAAACCTGTTTAGATTTGGAGATAGACCTTCAGGTTTTTCATCATTTTCTGCATGAATTATACATTGACCACGTTCCAGCGTGGTCAGTTTGCAGCATTCTGTTATTTTGTTTGACAGAGTGTCTTGTTGAGAACATATGTAGGACATGATTTTTTCCTGCAACAGGGAAAATAAAGTATAAGTTTTAAAGATTTATTCTTTAATAAAGGATCTCAAAGCCAGCTTTAGAAAAAGGA
+
>A3ABFFFFFFFGGGGGGGGGGHHGHHBFHHFHFHFHCHHHHHHHHGHHHHGGHHHHHHHHHHHFHHHHB5FHHHHH5GHFHHHHHGHHHHHHHGFGGHHHHHHHFHHHHHHHHHHHHGHHHHHHHHHGHHGGHHHHHHHHHHHHHHGFHHHHHHHHHHHHHHHHHHHHGHHHHHGGHHFEGGGHHHH1DGHHGEGGDDGHHHHHHGHHHHHHGGHHFGH0G0G/<GHHHHHHHH/CEHHHBGHHGGH:D;
@M05620:45:000000000-G6HP7:1:1101:5391:9619 1:N:0:145
CATCCTGACCCTGAAGTACCCCATTGAGCATGGCATCGTCACCAACTGGGACGACATGGAGAAGATCTGGCACCACACCTTCTACAACGAGCTGCGCGTGGCCCCGGAGGAGCACCCAGTGCTGCTGACCGAGGCCCCCCTGAACCCCAAGGCCAACAGAGAGAAGATGACTCAGGTGAGGCTCGGCCGACGCCCGTGCTCCTCCCGTCCTTTCCCCAGTCATTTTCTGCCCGGCTTGATTTCTGACATTT
+
BCCCCFFFFFFFGGGGGGGGGGGHHGHHHHHHHHHHHGHHGGHHHGGHHHHHGGGGGHHHHHHHHHHHHHHHHGHHHGGHHHHHHHHHGGGGGHHGGGGGGGHHGFGDGGGGGGHHGGHGHHHHHHHHGHGGGGGGGGGGGGHHHHGGGGHGHHGGGGGGGGF?BFFFGGGGFGGEFFFGGEEFFFFFAAAFFFFFADFFFFFFFFFFFFFFFFFFFF?BFFFFFFB/BBBEDFFDFAAFFF/BB/;:FF/
@M05620:45:000000000-G6HP7:1:1101:19718:9626 1:N:0:145
TACCTGTACTGGGGAAGCATTTGAATATCCCCCCATGGTGATGGGGACGGAGAACTGCTCCATAAACACAGGCAACGTGCCTAACTTTCCCGGGAAGATGAAGTCAAAGAGCGACCACAGCTCTTCGGAGGTTATTTTGCATCGGTGAGCCAGACAGAATGATCCGATGAGGGGTGCGAAACTATTTGAGGAAAGGAAGCACCTTTTTATTAAATTTACCTTTTAGCAATCGCCATTCCTACCCTAAAGAT
+
CCCCCFFFFFFFGGGGGGGGGGHHHHHHHHHGGGGHHHHHHHHHGGGGGGGGGHHHHHHHHHHHHHHHHHHHGHHHGHHHHHHHHHHHHHHGGGGGGHHHHHHHHHHHHHHHGGGGGHHHHHHHHHHGGGGGHHHHHHHHHHHGGGGGHHHHHHGHHHHHHHHHHHGGGHHHGGEFGGGGGGGGGGGGGGGFGBAGGGGGGGFFFFFFFFFFBFFFFFFFFFFFFFFFFFFFFFFEFFFFFFFFFFFFFFF
@M05620:45:000000000-G6HP7:1:1101:20788:9632 1:N:0:145
CATCCTGACCCTGAAGTACCCCAACACTCTTTCCCTACCCGGCTTGATTTCTGACATTAGATCGGAAGAGCACACGTCTGAACTCCAGTCACGCACTACAATCTCGTATGCCGTCTTCTGCTTGAAAAAAAAAAAAAAAACATAAAACTTACACACACTCCTCTTCTCATATCTACACTCAATTCAAATATCTCCCTCCTTATACCACCAAGTCCACTATCCACCACCTATTTACACTCCCATACCTCTTC
+
EDEEEFFFFFFFGGGGGGGGGGGGGGGHHHHHHHHHHHHHGGGGGGHHHHHHHHHHHHHHGHHHGGGGHHHHHHHGHHHGHHHHHHHHHHHHGHGGGHHHHH3FGHGGHHHHGGGHGHHHHHHHHFHHGGGGG@>-----.<01111:010110:...///0/111<01:1111<11/1//01111<11111110///./:111<100....1:<10</:1/1<<....011:11101//./1/:/:<011
@M05620:45:000000000-G6HP7:1:1101:23189:9633 1:N:0:145
CATCCTGACCCTGAAGTACCCCGGCTTGATTTCTGACATTAGATCGGAAGAGCACACGTCTGAACTCCAGTCACGCACTACAATCTCGTATGCCGTCTTCTGCTTGAAAAAAAAAAAAAAAACAAAAAAATTACTAACGAACTGTTTATCATCATTATTATTATTAGAGTAGACAGAATAATACAGTCGTATGCGAATGTGCGATATTAACAGAAAGTCGAGGGTAAGGTGATTTATCTTCGTGTGGTTGT
+
CDDDDFFFFFFFGGGGGGGGGGGGGGGGHHHHHHHHHHHHHHHHHHGGGGHHHHHHHGHHHGHHHHHHHHHHHHGHGGGHHHHHHHHHGGHHHHGGGHGHHHHHHHHHHHHEECGB>/<<--...0<.--.0;00000...:.0:<0000;000000000000;;000000:000//0000000:00:...//0:.--0000..;.:0:0000/000:0..---.//000000;;000000;;....;...
@M05620:45:000000000-G6HP7:1:1101:11980:9641 1:N:0:145
AGATTACTGCAACAGTTCCCCCTGGACCTGGAAAAGTTTCTTGCCTGGCTTACAGAAGCTGAAACAACTGCCAATGTCCTACAGGATGCTACCCGTAAGGAAAGGCTCCTAGAAGACTCCAAGGGAGTAAAAGAGCTGATGAAACAATGGCAAGTAAGTCAGGCATTTCCGCTTTAGCACTCTTGTGGATCCAATTGAACAATTCTCAGCATTTGTACTTGTAACTGACAAGCCAGGGACAAAACAAAGAT
+
ABACCFFFFFFDGGFBGGGGGGGGHHHHHHHHHHHHHHHHHHHHHHHHHHHABBGGHHHHHHHHHHHHHHHHHHHHHHHHFGGHHGHHHHDGGHGGEFHGHHFHHHHHGHHHHHHHHHHHHGHFDGGEHFHHHGHHHHHHHHHHHHHHHHHHHGHHHHHHHHHHHHHHHHGGGGGHFHHHHHHHHHHGGHHHHHHHHGHGHHHHHHHHHHHHHHHHHFHHHHGHHHHGFHHHHGFGEGGGFFGGGGGGGGF
@M05620:45:000000000-G6HP7:1:1101:19731:9642 1:N:0:145
TACCTGTACTGGGGAAGCATTTGAATATCCCCCCATGGTGATGGGGACGGAGAACTGCTCCATAAACACAGGCAACGTGCCTAACTTTCCCGGGAAGATGAAGTCAAAGAGCGACCACAGCTCTTCGGAGGTTATTTTGCATCGGTGAGCCAGACAGAATGATCCGATGAGGGGTGCGAAACTATTTGAGGAAAGGAAGCACCTTTTTATTAAATTTACCTTTTAGCAATCGCCATTCCTACCCTAAAGAT
+
BBABBFFFFFFFGGGGGGGGGGHHHHHHHHHGGGGHHHGHGHHGFGGGGGGGGHHHHHHHHHHHHHHHHHHHGHHHGHHHHHHHHHHHHHHGGG?GGHHHHHHHHHHHHHBHGGGGGHHHHHHHHHHGGGGCGHHHHHHHHHHGGGGGHHHHHHGHHHHHGGGHHHFFGGHGGG.;EGACCDGGGGGGGGGFGEFFGGGGGGFFFFFFFFFFFFFFFFFFFFFFFFFFFFFFFFFABFFFFFFFFFFFBBB
@M05620:45:000000000-G6HP7:1:1101:11971:9657 1:N:0:145
AGATTACTGCAACAGTTCCCCCTGGACCTGGAAAAGTTTCTTGCCTGGCTTACAGAAGCTGAAACAACTGCCAATGTCCTACAGGATGCTACCCGTAAGGAAAGGCTCCTAGAAGACTCCAAGGGAGTAAAAGAGCTGATGAAACAATGGCAAGTAAGTCAGGCATTTCCGCTTTAGCACTCTTGTGGATCCAATTGAACAATTCTCAGCATTTGTACTTGTAACTGACAAGCCAGGGACAAAACAAAGAT
+
ABABBFFFFFFDGGGBGGGGGGGGHHHHHHHHHHHHHHHHHHHHHHHHHHHAFBGGHHHHHHHHHHHHHHHHHHHHHHHHGFHHHGHHHHHHHHGGEEGGHHFHHHHHGHHHHHHHHHHHHHHGFHGGHHHHHGHHHHHHHHHHHHHHHHHHHGHHHHHHHHEGHHHHHHGGGGGHFHHHHHHHHHHGHHHHHFHHHHHGHHHHHHHHHHHHHHHHHHHGHHHHHHHEGGGHEGGGGGGGG.BFFGGGGGG
@M05620:45:000000000-G6HP7:1:1101:21306:9691 1:N:0:145
CATCCTGACCCTGAAGTACCCGGCTTGATTTCTGACATTAGATCGGAAGAGCACACGTCTGAACTCCAGTCACGCACTACAATCTCGTATGCCGTCTTCTGCTTGAAAAAAAAAAACACTATTTCTTTCTGTCTATCTCTATTTTCCCGCCTCTCATAACACACCTATACCTCATTTACCTACACTACTCTCACACCACTCCTTGTCCTACCCTCTCCTGTATCTCCCTCTTGCTGCTTCCACTCCCCCCA
+
CDDDDFFFFFFFGGGGGGGGGGGGGGGHHHHHHHHHHHHHHHHHGGGEGHHHHHHHGHHHGHHHHHHHHHHHHGHGGGHHHHHFHHHGGHHHHGFGHGHHHHHHGAGHHHGGGGG<//02222222111111@11111?111111111.--..1<000<000..</000000000000:000/0/0//0;0;00099.90//090;90009..0:///000000000/://00900000:0000//..;--
@M05620:45:000000000-G6HP7:1:1101:10629:9707 1:N:0:145
ATCTCTATCTCCTAAAAACCTGTTTAGATTTGGAGATAGACCTTCAGGTTTTTCATCATTTTCTGCATGAATTATACATTGACCACGTTCCAGCGTGGTCAGTTTGCAGCATTCTGTTATTTTGTTTGACAGAGTGTCTTGTTGAGAACATATGTAGGACATGATTTTTTCCTGCAACAGGGAAAATAAAGTATAAGTTTTAAAGATTTATTCTTTAATAAAGGATCTCAAAGCCAGCTTTAGAAAAAGGA
+
BCCCCFFFFFFFGGGGGGGGGGHHHHHHHHHHHHHHHHHHHHHHHHHHHHHGGHHHHHHHHHIIIHHHHHHHHHHHHHHHHHHHHHGHHHHHHHGFGGHHHHHHHHHHHHHHHHHHHHHHHHHHHHHHHHHHHHHHHHHHHHHHHHHHHHHHHHHHHHHHHHHHHHHHHGHHHHHHHHHHHGGHHHHHHHHHHHHHHGHHHHHHHHHHHHHHHHHHHHHHHHHHHHGHHHHHHHHHHGHHHHHGHHHHGGH
@M05620:45:000000000-G6HP7:1:1101:28108:9709 1:N:0:145
AGATTACTGCAACAGTTCCCCCTGGACCTGGAAAAGTTTCTTGCCTGGCTTACAGAAGCTGAAACAACTGCCAATGTCCTACAGGATGCTACCCGTAAGGAAAGGCTCCTAGAAGACTCCAAGGGAGTAAAAGAGCTGATGAAACAATGGCAAGTAAGTCAGGCATTTCCGCTTTAGCACTCTTGTGGATCCAATTGAACAATTCTCAGCATTTGTACTTGTAACTGACAAGCCAGGGACAAAACAAAGAT
+
BCCCCFFFFFFFGGGGGGGGGGGGHHHHHHHHHHHHHHHHHHHHHHHHHHHHHHHHHHHHHHHHHHHHHHHHHHHHHHHHHHHHHHHHHHHHHHGG/EHHHHHHHHHHGHHHHHHHHHHH3GHGG?EGHHHHHGHHHHFHHDGHHHHHHHHHHGHHHHHHHHHHHHHHHHGGGGGHGHHHHHHHHFHGHHHHHHHHHGFGHHHHHHHHHHHHHHHHHHHGHHHFHHHGHHHHHGFGGGGGGGGGGGGGGGF
@M05620:45:000000000-G6HP7:1:1101:28089:9723 1:N:0:145
AGATTACTGCAACAGTTCCCCCTGGACCTGGAAAAGTTTCTTGCCTGGCTTACAGAAGCTGAAACAACTGCCAATGTCCTACAGGATGCTACCCGTAAGGAAAGGCTCCTAGAAGACTCCAAGGGAGTAAAAGAGCTGATGAAACAATGGCAAGTAAGTCAGGCATTTCCGCTTTAGCACTCTTGTGGATCCAATTGAACAATTCTCAGCATTTGTACTTGTAACTGACAAGCCAGGGACAAAACAAAGAT
+
>33AAFFFFFFFGGFFGGGGGGGA4BGFHGHGFGHCFGHHFHBFHHHGGHHHHHHHGHHHGHHHHHHHHHHEHHHHFGHHFGHGGFEGHH5FGHGBEEGFGEHGCGFGGEGGHHHFFHHG3?FEDCEGFFHGDFGHHHHGHGFFFHHFFGHFFGGHFHFGG2FGEGBGGHFGGG/F1FGHFHGGFFGDF<FHHHEHHHFFHHFFHHHH0GHHHFFHHG0G0<CCFHC0CBC:CEG.ADEEEGEACEEGFF0
@M05620:45:000000000-G6HP7:1:1101:10624:9727 1:N:0:145
ATCTCTATCTCCTAAAAACCTGTTTAGATTTGGAGATAGACCTTCAGGTTTTTCATCATTTTCTGCATGAATTATACATTGACCACGTTCCAGCGTGGTCAGTTTGCAGCATTCTGTTATCTTGTTTGACAGAGTGTCTTGTTGAGAACATATGTAGGACATGATTTTTTCCTGCAACAGGGAAAATAAAGTATAAGTTTTAAAGATTTATTCTTTAATAAAGGATCTCAAAGCCAGCTTTAGAAAAAGGA
+
BBBBAFFFFFFFGGGGGGGGFGHHHHFHHHHHGHHHHHHHGFHHHHHHGHHFFHHHHHHHHHHGHHHGHFGFHHHHHFGHHFHHHHGHGHHHFHGGGGHHHHHHHHFHHFHHHHHHGHHH4FHHHHHHHHHHHHHHHHHHHHHHHHHHHHFHHHHHHHHHHHHHHHHHHDHHHHFHHHHHHGEGHHHHHFGFGFGFHFGHHHFGGFFHHHHHHHHHHHHHGDGHFGHHHHHGHHHHHGHHGHFHHHHHGFG
@M05620:45:000000000-G6HP7:1:1101:7695:9766 1:N:0:145
TACCTGTACTGGGGAAGCATTTGAATATCCCCCCATGGTGATGGGGACGGAGAACTGCTCCATAAACACAGGCAACGTGCCTAACTTTCCCGGGAAGATGAAGTCAAAGAGCGACCACAGCTCTAGGTTATTTTTGCATCGGTGAGCCAGACAGAATGATCCGATGAGGGGTGCGAAACTATTTGAGGAAAGGAAGCACCTTTTTATTAAATTTACCTTTTAGCAATCGCCATTCCTACCCTAAAGATCGG
+
CDCDCFFFFFFFGGGGGGGGGGHHHHHHHHHGGGGHHHGHHHHHHGGGGGGGGHHHHHHHHHHHHHHHHHHHGHHHGHHHHHHHHHHHHHHGGGGGGHHHHHHHHHHHHHHHGGGGGHHHHHHHHHHHHHHHHHHGHHHHGGGGGHHHHHHGHHHHHHHHHHHGGGHHHFGAEGGDGGGHGGGGGGGGGGFFGFFGGGGGGGGGGGGGFFFFFFFFFFFFFFFFFFFFFFFFFFFFFFFFFFFFFFFFFFF
@M05620:45:000000000-G6HP7:1:1101:23874:9768 1:N:0:145
TACCTGTACTGGGGAAGCATTTGAATATCCCCCCATGGTGATGGGGACGGAGAACTGCTCCATAAACACAGGCAACGTGCCTAACTTTCCCGGGAAGATGAAGTCAAAGAGCGACCACAGCTCTTCGGAGGTTATTTTGCATCGGTGAGCCAGACAGAATGATCCGATGAGGGGTGCGAAACTATTTGAGGAAAGGAAGCACCTTTTTATTAAATTTACCTTTTAGCAATCGCCATTCCTACCCTAAAGAT
+
BBBBBFFFFFFFGCFGGGGGGGHGHGHHHHHGGGGHHHHHHHHHHGGGGGGGGHHHHHHHHHHHHHHHHHHHGHHHGHHHHHHHHHHHHHHGGGGGGHHHHFHHHHHHHHHHGGGGGHHHHHHHHHHGGGGGHHHHHHHHHHHGGDGGHFHHHGGGHHHHHHGHHHDDGHHHGGCCGGFGGDGFGGGGGGGCFGFFFGGGGGFFFFFFFFFFFFFFFFFFFFFFFFFFFFFFFFFFFFFFFFAFFF.BFFF
@M05620:45:000000000-G6HP7:1:1101:23865:9784 1:N:0:145
TACCTGTACTGGGGAAGCATTTGAATATCCCCCCATGGTGATGGGGACGGAGAACTGCTCCATAAACACAGGCAACGTGCCTAACTTTCCCGGGAAGATGAAGTCAAAGAGCGACCACAGCTCTTCGGAGGTTATTTTGCATCGGTGAGCCAGACAGAATGATCCGATGAGGGGTGCGAAACTATTTGAGGAAAGGAAGCACCTTTTTATTAAATTTACCTTTTAGCAATCGCCATTCCTACCCTAAAGAT
+
DCCCDFFFFFFFGGGGGGGGGGHFFGHHHHHGGGGHHHGHHHHHHGGGGGGGGHHHHHHHHHHHHHHHHHHHGHHHGHHHHHHHHHHHHHHGGGGGGHHHHHHHHHHHHHHHGGGGGHHHHHHHHHHGGGGEHHHHHHHHHHHGGEGGHGHHHHGHHHHHHHHHHHEGGHHHGGCEGGGGGGGGGHHHGGGCFGGGGGGGGGFFFFFFFFFFFFFFFFFFFFFFFFFFFFFFFFFFFFFFFFAFFFFFFFF
@M05620:45:000000000-G6HP7:1:1101:7542:9795 1:N:0:145
ATCTCTATCTCCTAAAAACCTGTTTAGATTTGGAGATAGACCTTCAGGTTTTTCATCATTTTCTGCATGAATTATACATTGACCACGTGGTCAGTTTGCAGCATTCTGTTATTTTGTTTGACAGAGTGTCTTGTTGAGAACATATGTAGGACATGATTTTTTCCTGCAACAGGGAAAATAAAGTATAAGTTTTAAAGATTTATTCTTTAATAAAGGATCTCAAAGCCAGCTTTAGAAAAAGGAAGAAAGGG
+
BBCBCFFFFFFFGGGGGGGGGGHHHHHHHHHHHHHHHHHHHHHHHHHHHHHGGHHHHHHHHHIHIHHHHHHHHHHHHHHHHHHHHHGHHGHHHHHHHHHHHHHHHHHHHHHHHHHHHHHHHHHHHHGHHHHHHHHHGHGHHFHFHHGHHGHHGHHGHHHHHGHHHHHGHHHHHGGHHHHHHHHFHHGHHGHHHHHHHDHHHHHHHHHHHHHHFFHHHHHHGFGFHHHGHEHHHFHHEHHHGGFGHHHHHHG
@M05620:45:000000000-G6HP7:1:1101:7553:9811 1:N:0:145
ATCTCTATCTCCTAAAAACCTGTTTAGATTTGGAGATAGACCTTCAGGTTTTTCATCATTTTCTGCATGAATTATACATTGACCACGTGGTCAGTTTGCAGCATTCTGTTATTTTGTTTGACAGAGTGTCTTGTTGAGAACATATGTAGGACATGATTTTTTCCTGCAACAGGGAAAATAAAGTATAAGTTTTAAAGATTTATTCTTTAATAAAGGATCTCAAAGCCAGCTTTAGAAAAAGGAAGAAAGGG
+
1>AA1@@DFF31BAGGFFG1FAB1333133A1A1AA0BE1F1BBAAF1DFF//EEG2AGA2DAA2BA1AGDABGDGDAB211DAB//FAA/@2GBEFD12BC>G@2B@F2@2@B@@B>CG11FB0G1BB2GHFHHE2FEH10B1FH2221F1FECBFFHGFCHHFG10FF0GHGACFHDGD1>GDGBHGGGGFDFGHBFD<GHHHHHHF1FHG111>1FGH1<DGHHFHGGGDH00DD/C:EC/;CG/C.:
@M05620:45:000000000-G6HP7:1:1101:5201:9813 1:N:0:145
AGATTACTGCAACAGTTCCCCCTGGACCTGGAAAAGTTTCTTGCCTGGCTTACAGAAGCTGAAACAACTGCCAATGTCCTACAGGATGCTACCCGTAAGGAAAGGCTCCTAGAAGACTCCAAGGGAGTAAAAGAGCTGATGAAACAATGGCAAGTAAGTCAGGCATTTCCGCTTTAGCACTCTTGTGGATCCAATTGAACAATTCTCAGCATTTGTACTTGTAACTGACAAGCCAGGGACAAAACAAAGAT
+
?AAACFFFFDFFGGGGGGFGGGGGHHHHFGHHHHHHGGHHHHHHHHHHHHHHHGHHHHHHHHHHHFHHHHHHHHHHGHHHHHGHHFHHHHHHHHGGGGGHGHGHHHHHGHHHHHHGGHHHGHHGGFGEFHHHHGHHHHFHHHGGGFGHHHHHHGGFFHHHFHHHHHHHHHEGGGGHGGFHHHHHHFFGHFHH1CHHFGFGHHHGHHHFHGHHHHHGFFHHHHHGHHHHCFFHHGGGGGGFGFFFFFGGFGB
@M05620:45:000000000-G6HP7:1:1101:7532:9817 1:N:0:145
ATCTCTATCTCCTAAAAACCTGTTTAGATTTGGAGATAGACCTTCAGGTTTTTCATCATTTTCTGCATGAATTATACATTGACCACGTGGTCAGTTTGCAGCATTCTGTTATTTTGTTTGACAGAGTGTCTTGTTGAGAACATATGTAGGACATGATTTTTTCCTGCAACAGGGAAAATAAAGTATAAGTTTTAAAGATTTATTCTTTAATAAAGGATCTCAAAGCCAGCTTTAGAAAAAGGAAGAAAGGG
+
CCCCCFFFFFFFGGGGGGGGGGHHHHHHHHHHHHHGHHHHHHHHHHHHHHHGGHHHHHHHHHHHHHHHHHHHHHHHHHHHHHHHHHGHHGHHHHHHHHHHHHAGHHHHHHHHHHHHHHHHHHHHHFHHHHHHHHHHGHGHHCGHHHHHHGHHHHHGHHHHHGHHHHHHHHGHHGGHHHHHHHHHHHHHHHHHHFHHHGGHHGHHHHHHHHHGDFHHHHFHHGGFHHHGHGHHHFHHGHHHGGGHHHHHHHG
@M05620:45:000000000-G6HP7:1:1101:5216:9824 1:N:0:145
AGATTACTGCAACAGTTCCCCCTGGACCTGGAAAAGTTTCTTGCCTGGCTTACAGAAGCTGAAACAACTGCCAATGTCCTACAGGATGCTACCCGTAAGGAAAGGCTCCTAGAAGACTCCAAGGGAGTAAAAGAGCTGATGAAACAATGGCAAGTAAGTCAGGCATTTCCGCTTTAGCACTCTTGTGGATCCAATTGAACAATTCTCAGCATTTGTACTTGTAACTGACAAGCCAGGGACAAAACAAAGAT
+
BCBCCFFFFFFFGGGGGGGGGGGGHHHHHHHHHHGHGHHHHHHHHHHHHHHHHHHHHHHHHHHHHGHHHHHHHHHHHHHHHHHHHHHHHHHHHHGGGGHHHHHHHHHHGHHHHHHHHHHHHHHGGGGGHGHHHGHHHHHHHHHHHHHHHHHHHGHHHHHHHHHH/FHHHHGGGGGHHHGHHHHHHHHGHHHHHHHHHHGHHHHHHHHHHHHHHHHHHFHHHHHGHHHGGHHHHGGGGGGGGGGGGGGGGGF
@M05620:45:000000000-G6HP7:1:1101:17387:9825 1:N:0:145
CATCCTGACCCTGAAGTACCCCGGCTTGATTTCTGACATTAGATCGGAAGAGCACACGTCTGAACTCCAGTCACGCACTACAATCTCGTATGCCGTCTTCTGCTTGAAAAAAAAAAAAAATAAGAAAAACAAATAATACAAGATACAGTAAGAAAAAATCAAGTAATAAATTAACATATTGAACCAAACTTCCAATGTTAAAAAAACAAACTCAAAACGTAAAGACATATAAGTTGACACTATGGGAGCGC
+
DDDDDFFFFFFFGGGGGGGGGGGGGGGGHHHHHHHHHHHHHHHHHHGGGGHHHHHHHGHHHGHHHHHHHHHHHHGHGGGHHHHHFHHHGGHHHHGGGHGHHHHHHHHHFHHEECDB>///0111=1>00.><01<11=0000/00==<0=0000//.-.00:00:0:0:000000::0;0::009..9.0000000000:000:--..;..000000.-....00//0000000000000::000./;.-9
@M05620:45:000000000-G6HP7:1:1101:26573:9836 1:N:0:145
CATCCTGACCCTGAAGTACCCGGCTTGATTTCTGACATTAGATCGGAAGAGCACACGTCTGAACTCCAGTCACGCACTACAATCTCGTATGCCGTCTTCTGCTTGAAAAAAAAAAAAAAAAAAAAAAAGAAAAATAAAAATAGATGATGAAGTAATAAGATGGAAAAATTGAGTGGTAGATAAACGTCTGGATGGATAATTGATAAGCACAGAAGTTATTGAAGTGCTTATGCTCTCAATACTGTCTGAGT
+
CDDDDFFFFFFFGGGGGFGGGGGGGGGHHHHHHHHHHHHHHGHHHGGGGHHHHHHHGHHHGHHHHHHHHHHHHGHGGGGHHHHFHHHFEHHHHGFGHGHHHHHHHHHGHHGGGGG<><//<-<<----...//.999900.000;00000000090000;000/00/..000000.000000000..././000.;000000000;000///0090000000000000000000;0000000000000000
@M05620:45:000000000-G6HP7:1:1101:5073:9840 1:N:0:145
CATCCTGACCCTGAAGTACCCCGGCTTGATTTCTGACATTAGATCGGAAGAGCACACGTCTGAACTCCAGTCACGCACTACAATCTCGTATGCCGTCTTCTGCTTGAAAAAAAAAAAAAAAAAAAAAAAAAAAATAGAAAAAAGTGAATGAATTAGTTAGATATAGTAAACAGAAGAAGTAGAAAACGAGTACTACAGTTTAACAACAGAATATTAAAAACATGATCCGACAGGCAGATATGAAGCACGAC
+
CBCCCFFFFFFFGGGGGGGGGGGGGGGGHHHHHHHHHHHHHHHHHHGGGGHHHHHHHGHHHGHGHHHHHHHHHHGHGGGHHGHH3FHHGGHHHHGGGHGHHHHHHHHGGHHGGFGB>/>/>--<---:-A-?--.00090/.-.:00009000:009000:0000;900000//000//000000//-..:.;0009:00000000..//000;000900..0000009.99-.....90;00;000;-.-
@M05620:45:000000000-G6HP7:1:1101:13017:9843 1:N:0:145
AGATTACTGCAACAGTTCCCCCTGGACCTGGAAAAGTTTCTTGCCTGGCTTACAGAAGCTGAAACAACTGCCAATGTCCTACAGGATGCTACCCGTAAGGAAAGGCTCCTAGAAGACTCCAAGGGAGTAAAAGAGCTGATGAAACAATGGCAAGTAAGTCAGGCATTTCCGCTTTAGCACTCTTGTGGATCCAATTGAACAATTCTCAGCATTTGTACTTGTAACTGACAAGCCAGGGACAAAACAAAGAT
+
BBBBBFFFB@4BFGFBFGGGGGGGEFFHHFCGHHHHFGHHHHHGGHHEHFHABBGFHHHHHHHGHHHHHHHHHGHGHGFHAFGHGBGCCH5@FCFF/BFFFFHGGEGHGHHHHHHHHHHHFHFFAAEEF4FDGEHCGHBGHGHFHHHHFFHGHGGGHHFFGHGHHHHHHHGGGGGHFHHFHHHHG1GGFHHHEGHGHBGHEGGHGHFDFHFFGHHGF0CCGHHGFHFFHHHHGGBFEG?FGGFFGEEFBFB
@M05620:45:000000000-G6HP7:1:1101:20995:9931 1:N:0:145
TACCTGTACTGGGGAAGCATTTGAATATCCCCCCATGGTGATGGGGACGGAGAACTGCTCCATAAACACAGGCAACGTGCCTAACTTTCCCGGGAAGATGAAGTCAAAGAGCGACCACAGCTCTAGGTTATTTTTGCATCGGTGAGCCAGACAGAATGATCCGATGAGGGGTGCGAAACTATTTGAGGAAAGGAAGCACCTTTTTATTAAATTTACCTTTTAGCAATCGCCATTCCTACCCTAAAGATCGG
+
AAAAAFFFFFFFG?FE?G1AFDFGHFHBGHHGGGGGFCFFCHGHA?AEECGGGHFHHFHHHFEHGHHFHGGHGHHHEFHHHBFGGEFHHHHCEGEGGHHHHFGFGFGHHHHHGGGGGHHHHHHHHHHGFHHHEHHGHFHHGGEGGHGHGGGCHHGHGHBHFHHGGCHHHGGGGGGCCAGGGGFGGBEFBBFGFFBFABFEGGGFGGGGFFBFFBFFBFBBFFFFFFFFFFFBFFFFFFFAFFFBFFBFFEA
@M05620:45:000000000-G6HP7:1:1101:21016:9933 1:N:0:145
TACCTGTACTGGGGAAGCATTTGAATATCCCCCCATGGTGATGGGGACGGAGAACTGCTCCATAAACACAGGCAACGTGCCTAACTTTCCCGGGAAGATGAAGTCAAAGAGCGACCACAGCTCTAGGTTATTTTTGCATCGGTGAGCCAGACAGAATGATCCGATGAGGGGTGCGAAACTATTTGAGGAAAGGAAGCACCTTTTTATTAAATTTACCTTTTAGCAATCGCCATTCCTACCCTAAAGATCGG
+
CCCCCFFFFFFFGGGGGGGGGGHHHHHHHHHGGGGHHHGHHHHHHGGGGGGGGHHHHHHHHHHHHHHHHHHHGHHHGHHHHHHHHHHHHHHGGGGGGHHHHHHHHHHHHHHHGGGGGHHHHHHHHHHGHHHHHHHGHHHHGGGGGHHHGHHGHHHHHHHHHHHGGFHHHGGGGGGFFGGGGGGGGGGGGGGGGFGFGGGGGGGGGGGGFFFFFFFFFFFFFFFFFFFFFEDFFFFFFFFFFFFFBFFFFFF
@M05620:45:000000000-G6HP7:1:1101:18103:9966 1:N:0:145
TACCTGTACTGGGGAAGCATTTGAATATCCCCCCATGGTGATGGGGACGGAGAACTGCTCCATAAACACAGGCAACGTGCCTAACTTTCCCGGGAAGATGAAGTCAAAGAGCGACCACAGCTCTTCGGAGGTTATTTTGCATCGGTGAGCCAGACAGAATGATCCGATGAGGGGTGCGAAACTATTTGAGGAAAGGAAGCACCTTTTTATTAAATTTACCTTTTAGCAATCGCCATTCCTACCCTAAAGAT
+
BABBBFFFFFFFGGGGGGGGGGHHHHHHHHHGGGGHHHHHGHHHHGGGEGGGGHHHHHHHHGHHHHHHHHHGGHHHGHHHHHHHHHHHHHHGGGFGGHHHGHHHHHHHHHHGGCGGGHHHHHHHHHHGGGGGHHHHHHHHHHHGCDGGFFHHHHGHHHHHHHHHHHCGGHHHGGECGGGGFDGGGGGFGFGFF:A?FGGGGGFFFFFFFFFFFFFFFFFFFFFFFFFFBFFFEFFEBFFFFFAFFFFBFFB
@M05620:45:000000000-G6HP7:1:1101:9012:9976 1:N:0:145
ATCTCTATCTCCTAAAAACCTGTTTAGATTTGGAGATAGACCTTCAGGTTTTTCATCATTTTCTGCATGAATTATACATTGACCACGTGGTCAGTTTGCAGCATTCTGTTATTTTGTTTGACAGAGTGTCTTGTTGAGAACATATGTCGGACATGATTTTTTCCTGCAACAGGGAAAATAAAGTATAAGTTTTAAAGATTTATTCTTTAATAAAGGATCTCAAAGCCAGCTTTAGAAAAAGGAAGAAAGGG
+
111>AFFFFFFDGGGFFGGGBCBFHFFC3ADGHBF10A1AGG1FG1FHFGFACC2B2AGGHFHHFB2FHBAD2FEGFGEHFGAFGFE/FEAF2GBFEGBBGH0@2B@GGFHHDB@B0BFGHG1G00FFBFGHHHFFDFFGC0FGFEB2?<ECEFHHFHHHHGFHGHHB1GGHGFEGACGF?DD1<FHEF<FGF1?DFFFHFHHDGFGGHGHF1<=DBFGDHH0<G/C/GEFCHEB00:G.A.:/;GHHB?C
@M05620:45:000000000-G6HP7:1:1101:28085:9986 1:N:0:145
TACCTGTACTGGGGAAGAGTGTAGCAATCGCCATTCCTACCCTAAAGATCGGAAGAGCACACGTCTGAACTCCAGTCACGCACTACAATCTCGTATGCCGTCTTCTGCTTGAAAAAAAAAAAAAACAAAAATAATAAATAATAAACAAAGAACAAAGAAAAAAATATAATAAAGAGTAAAAGTAGTTATAATGGTATATATAGTATGATTAAAAATCGTAATATATATAAGCATAATATAGTAATACATTT
+
CCCCDFFFFFFFGGGGGGGGGGHHHFHHHGGGGGHHHHFHHHHGHHHFHHHGGGGGHHGHHHGHHHGGHHHHHGHHHHHGHGGGHHHHHFHHHFAGHHHGEGHGHGHHHHHFGHHGGGGC///>///<00.0111111111110000..//.//<.//.//.--.:00000;000/00000000000000;0;0000:000;000:000;00000.0.....:0:0::000000000000000000000:0
@M05620:45:000000000-G6HP7:1:1101:18107:9987 1:N:0:145
TACCTGTACTGGGGAAGCATTTGAATATCCCCCCATGGTGATGGGGACGGAGAACTGCTCCATAAACACAGGCAACGTGCCTAACTTTCCCGGGAAGATGAAGTCAAAGAGCGACCACAGCTCTTCGGAGGTTATTTTGCATCGGTGAGCCAGACAGAATGATCCGATGAGGGGTGCGAAACTATTTGAGGAAAGGAAGCACCTTTTTATTAAATTTACCTTTTAGCAATCGCCATTCCTACCCTAAAGAT
+
DDDDDFFFFFFFGGGGGGGGGGHHHHHHHHHGGGGHHHGHHHHHHGGGGGGGGHHHHHHHHHHHHHHHHHHHGHHHGHHHHHHHHHHHHHHGGGGGGHHHHHHHHHHHHHHHGGGGGHHHHHHHHHHGGGGCHHHHHHHHGHHGGEGGHHHHHHGGHHHHHHHHHHEGGHHHGGEGGGGGGGGGGHHHGGGBFFGGGGGGGGFFFFFFFFFFFFFFFFFFFFFFHFFFFFFFFFFFFFFFFFFFFFFFFFF
@M05620:45:000000000-G6HP7:1:1101:12744:9995 1:N:0:145
CATCCTGACCCTGAAGTACCCCGGCTTGATTTCTGACATTAGATCGGAAGAGCACACGTCTGAACTCCAGTCACGCACTACAATCTCGTATGCCGTCTTCTGCTTGAAAAAAAAAAAACAAAAATATCCACACATTTTCCTTTTCTCCCCACACCTTTCCCTTCTTTTCATGTTTCCCCTTTCCCCTCCCTTCCCCTACGTCCCACTTCCACCTTTCCTCCCATCTCTCCCCTCCCTCCCTCACCCCCTTC
+
BBBCCFFFFFFFGGGGGFGGGGGGGGGGHHHHHHHHHHHHHHGHHHGGGGHHHHHGHGHHHGHHHHHHHHGHFGGHGGGGHHGHGGHHFGHHHHGEEHGHHHHHHHHHFHHEGDGD>></???/0111@111<.1111111111<11=/./...</000=:00/00000000000000//.0000//.;./0//9//...::.;0..00000..090090:./090;00/9./...//..//...;---.9
@M05620:45:000000000-G6HP7:1:1101:13413:10006 1:N:0:145
CATCCTGACCCTGAAGTACCCGGCTTGATTTCTGACATTAGATCGGAAGAGCACACGTCTGAACTCCAGTCACGCACTACAATCTCGTATGCCGTCTTCTGCTTGAAAAAAAAAAACAGTAATGCTTACCGAGGCCCCCCTGAACCCCAAGGCCCTCCGACAGAAGATCACTCAGGTGAGGCTCGGCCGACGCCACCCCTCCTCCCGCCCTTTCCCCACTCATTTTCTGCCCGGCTCGCTTTCTCCCTTTC
+
DCDDDFFFFFFFGGGGGGGGGGGGGGGHHHHHHHHHHHHHHHHHHGGGGGHFGHHHGHHHGHHHHHHHHHHHHGHGGGHHCBBBFGHFFHHHFGEEGGFHHHGHGFGHFGGFFF</??@222D>222=?0/?//<<AD-<@.C00<...:C..:....:B---/:00000:00::/;00..:.;-;.:-:----....-:9;B//ED-;:-/0;;0//..:::::0BB0:0AA-:-9;-...::0:;/0:0
@M05620:45:000000000-G6HP7:1:1101:19185:10013 1:N:0:145
CATCCTGACCCTGAAGTACCCCATTGAGCATGGCATCGTCACCAACTGGGACGACATGGAGAAGATCTGGCACCACACCTTCTACAACGAGCTGCGCGTGGCCCCGGAGGAGCACCCAGTGCTGCTGACCGAGGCCCCCCTGAACCCCAAGGCCAACAGAGAGAAGATGACTCAGGTGAGGCTCGGCCGACGCCCGTGCTCCTCCCGTCCTTTCCCCAGTCATTTTCTGCCCGGCTTGATTTCTGACATTC
+
@ABBBFFFFFFFGGGGGGGGGGGHHHHHHHHHHHHHHGHHHGHDEGHHHHHHGGGFGHHHHHHHHHHHGHHGHGHHHGGHHHHHHHHHGGGGGHHGGGGGGGHHGGGBFGGGHHHHGGHHHHHHGHGFHHGGGDCGGGGGGGHGHHGGGDHGHHG?FGGGGGGGBFGGGGGGGGGGGGGGGEGFFFFFFFFFFFFF=DFEFF/BFFF9ADFFFFFFFEFFFFFFFFFFFFFFDFFFDFFFFFFFFBFEBF/
@M05620:45:000000000-G6HP7:1:1101:19168:10015 1:N:0:145
CATCCTGACCCTGAAGTACCCCATTGAGCATGGCATCGTCACCAACTGGGACGACATGGAGAAGATCTGGCACCACACCTTCTACAACGAGCTGCGCGTGGCCCCGGAGGAGCACCCAGTGCTGCTGACCGAGGCCCCCCTGAACCCCAAGGCCAACAGAGAGAAGATGACTCAGGTGAGGCTCGGCCGACGCCCGTGCTCCTCCCGTCCTTTCCCCAGTCATTTTCTGCCCGGCTTGATTTCTGACATTA
+
CDDDDFFFFFFFGGGGGGGGGGGHHHHHHHHHHHHHHGHHHGHHHGHHHHHHGGGGGHHHHHHHHHHHHHHHHGHHHGGHHHHHHHHHGGGGGHHGGGGGGGHHGGGGGGGGHHHHGGHHHHHHHHHHHHGGGGGGGGGGGGHHHHGGGGHGHHGGGGGGGGGGGGGGGGGGGGGGHGGGGGGGFFFFFFFFFFFFDFFFFFFFFFFEFFFFFFFFFFFFFFFFFFHFHFFFFFFFFFFFFFFFFFFFFF0
@M05620:45:000000000-G6HP7:1:1101:19176:10033 1:N:0:145
CATCCTGACCCTGAAGTACCCCATTGAGCATGGCATCGTCACCAACTGGGACGACATGGAGAAGATCTGGCACCACACCTTCTACAACGAGCTGCGCGTGGCCCCGGAGGAGCACCCAGTGCTGCTGACCGAGGCCCCCCTGAACCCCAAGGCCAACAGAGAGAAGATGACTCAGGTGAGGCTCGGCCGACGCCCGTGCTCCTCCCGTCCTTTCCCCAGTCATTTTCTGCCCGGCTTGATTTCTGACATTA
+
?ABABFFFFFFFGGGGGGGGGGFHHHCFHFHHGHHHHGHHHGHHFEHHHHGHEGGGGHHHHHGGGHHHHHHHHGGHHGGHHHHHHHHHGEEGGHHGGGGGGGHHGFGGGGGGHHHHGGHHHHHHHHHHHHGCGGGGGGGGGGBGBGGGGGHGGHGEGGGFFGGEFGGFGGGGGGFGGGGGGGFFFFFFFFFFFFFF@AAEFF9FFFFEAAAFFFFFFFD9;/FBFFFFFFFFFCBFFFEFFFFFFFFFF//
@M05620:45:000000000-G6HP7:1:1101:18775:10068 1:N:0:145
TACCTGTACTGGGGAAGCATTTGAATATCCCCCCATGGTGATGGGGACGGAGAACTGCTCCATAAACACAGGCAACGTGCCTAACTTTCCCGGGAAGATGAAGTCAAAGAGCGACCACAGCTCTTCGGAGGTTATTTTGCATCGGTGAGCCAGACAGAATGATCCGATGAGGGGTGCGAAACTATTTGAGGAAAGGAAGCACCTTTTTATTAAATTTACCTTTTAGCAATCGCCATTCCTACCTAAAGATC
+
DECDDFFFFFFFGGGGGGGGGGHHHHHHHHHGGGGHHHGHHHHHHGGGGGGGGHHHHHHHHHHHHHHHHHHHGGHHGHHHHHHHHHHHHHHGGGGGGHHHHHHHHHHHHHHHGGGGGHHHHHHHHHHGGGGEHHHHHHHHHHHGGEGGHHHHHHGHHHHHHHHHHHGGGHHHGGCEGGGGGGGGGHGHGGGFGFGGGGGGGGFFFFFFFFFFFFFFFFFFFFFFFFFFFFFFFFFFFFFFFFFFFFFFFFF
@M05620:45:000000000-G6HP7:1:1101:8210:10118 1:N:0:145
CATCCTGACCCTGAAGTACCCCGGCTTGATTTCTGACATTAGATCGGAAGAGCACACGTCTGAACTCCAGTCACGCACTACAATCTCGTATGCCGTCTTCTGCTTGAAAAAAAAAAAAAAAAAAAAGACACACTAATATGTGTACTACCCGCAATCTGGCCTATTAGTGTCAGCACCAGTCACCAAGCCGCACCACTGTCGACCTCGACCTGTGAGCTAACCTACATCGCTCTGGTTGCGGCACCCCGTAC
+
CCCCDFFFFFFFGGGGGGGGGGGGGGGGHHHHHHHHHHHHHHHHHHGGGGHHHHHHHGHHHGHHHHHHHHHHHHGHGGGHHHHHBGHHGGHHHHGGGHGHHHHHHHHHGHHGGGGF>><<------../<//.//000000000000</..---.00000<0/<000:000000:<<.:0000<0<...-----..00<0..9-.09.-<</00:00000/:::/:B0<...<0000..-----<.--<-.
@M05620:45:000000000-G6HP7:1:1101:3399:10121 1:N:0:145
CATCCTGACCCTGAAGTACCCCATTGAGCATGGCATCGTCACCAACTGGGACGACATGGAGAAGATCTGGCACCACACCTTCTACAACGAGCTGCGCGTGGCCCCGGAGGAGCACCCAGTGCTGCTGACCGAGGCCCCCCTGAACCCCAAGGCCAACAGAGAGAAGATGACTCAGGTGAGGCTCGGCCGACGCCCGTGCTCCTCCCGTCCTTTCCCCAGTCATTTTCTGCCCGGCTTGATTTCTGACATTA
+
AAAAAF1DFFFFG1F1GGGGGGGHH1GFGHHCEGGHHEHHEGHGHGHHB/FG/EEGGGGBBGGGHHHHGFFHHGHHHGGHHHHFHHFHGG/>EGHGEGGGCGHHEEBCG?C/GEHHGGHHGGGDFGFGHHCCC-CGGGCCCEHHHHGGGGHAGHGGGFBFFG.;9CFGFBFGGGF/CBCFGG?A-9A;@-;@@@@?@BAEFFBFFF-;ABFFFFFF;FAFFFFFFFFFBBFFB@;@@@EFFFFB9;9BBF/
@M05620:45:000000000-G6HP7:1:1101:3381:10121 1:N:0:145
CATCCTGACCCTGAAGTACCCCATTGAGCATGGCATCGTCACCAACTGGGACGACATGGAGAAGATCTGGCACCACACCTTCTACAACGAGCTGCGCGTGGCCCCGGAGGAGCACCCAGTGCTGCTGACCGAGGCCCCCCTGAACCCCAAGGCCAACAGAGAGAAGATGACTCAGGTGAGGCTCGGCCGACGCCCGTGCTCCTCCCGTCCTTTCCCCAGTCATTTTCTGCCCGGCTTGATTTCTGACATTA
+
CCCDDFFFFFFFGGGGGGGGGGGHHHHHHHHHHHHHHGHHHGHHHGHHHHHHGGGGGHHHHHGHHHHHHHHHHGGHHGGHHHHHHHHHGGGGGHHGGGGGGGHHGGGGGGGGHHHHGGHGHHHHHHHHHHGGGGGGGGGGGGHHHHGGGGHGHHGGGGGGGGGGGGGGGGGGGGGGGGGGGGGGFFFFFFFFFFFFCFFFFFFFFFFFFFFFFFFFFFFFFFFFFFFFHFFFFFAFFFFFFFFFFFFFFF0
@M05620:45:000000000-G6HP7:1:1101:19803:10129 1:N:0:145
CATCCTGACCCTGAAGTACCCCGGCTTGATTTCTGACATTAGATCGGAAGAGCACACGTCTGAACTCCAGTCACGCACTACAATCTCGTATGCCGTCTTCTGCTTGAAAAAAAAAAAAAAAAAACGAAGATACTATCATTGTTTACTCAACTCACATCCTGAAAGAAGACTATATTAACTTAGCCCTGCTAAGTCAACCATGAAGAGTAAACCGCCTTACTACTGCCCACATATTCACGCCCCTCCTTCGC
+
DDDDDFFFFFFFGGGGGGGGGGGGGGGGHHHHHHHHHHHHHHHHHHGEGGHHHHHGHGHHHGHHHHHHHHHHHHGHGGGHHHHHEFHHGGHGHHGGGHGHHHHHHHHGHHGGGGGB///><<--.<....00;:0000;00;;:00:0:0/090:000/0090;0/./0/00;000000000;00//9.00;0:90009.000000.;090:/---.:0;00;000/.0..0000;00.9:-;...:00..
@M05620:45:000000000-G6HP7:1:1101:3658:10163 1:N:0:145
AGATTACTGCAACAGTTCCCCCTGGACCTGGAAAAGTTTCTTGCCTGGCTTACAGAAGCTGAAACAACTGCCAATGTCCTACAGGATGCTACCCGTAAGGAAAGGCTCCTAGAAGACTCCAAGGGAGTAAAAGAGCTGATGAAACAATGGCAAGTAAGTCAGGCATTTCCGCTTTAGCACTCTTGTGGATCCAATTGAACAATTCTCAGCATTTGTACTTGTAACTGACAAGCCAGGGACAAAACAAAGAT
+
3A3AAFFFFFFFGGGGGGGGGGGGHHHHHHHHHHGGFGHHHHHHHHHHHHHHHHGHHHHHHHHHHGHHHGHHHFHHHHHHHHHHHHHFGHHHHHGGGGHHHHHGHHHHGHHHHHHGHGGHHHHGGEGGHHHHHGHHHHHHHHHHHHHHHEGHHGHHHGFHHHHHHHHHHHGGGGGHGHHGHHHHHGHGHHHHGHGH0GHHHHHHHHHHGGHHHGGGC;GG:;CCGHEGFHHEGGG.C.:EAFFGFEC./BF
@M05620:45:000000000-G6HP7:1:1101:23544:10163 1:N:0:145
AAACCAGAAGACATGAGGTCAGCTAGATCGGAAGAGCACACGTCTGAACTCCAGTCACGCACTACAATCTCGTATGCCGTCTTCTGCTTGAAAAAAAAAAAAACCATCTGCTCACCCCTTTCTTCTTCCCTCTGCCCCCCTGCCCCCCCGGGCCAACCGAGATCCGATGCCTCCGGTGCAGCTCGGCCGCCGCCCCTGCTCCTCCCCTCCTTTCCCCCGTCCTTTTCTTCCCTTCTTTCTTTCTGCCCTTT
+
CCBCCBCFFFFFGGGGGGFGGGHHHHHHHHGGGGHHHGHHHGGHHGHHHHHHHHGHHHGHGGGHHGHHEHHHFEHHHHGGGHGHHHHHHHFFDFHCFGEE//>/</2222?2?2@F0//01?<1??1?FC10?1>>GF--@...CE-@@-:-9;..C.9-:-.//;.9..9;F..9@DF//;BFF9AF--;-:@--9.;/:9/;FA./:.//9B//99-:D.9BBFBB/:://///::B9/FBB9//:/:/
@M05620:45:000000000-G6HP7:1:1101:25137:10212 1:N:0:145
ATCTCTATCTCCTAAAAACCTGTTTAGATTTGGAGATAGACCTTCAGGTTTTTCATCATTTTCTGCATGAATTATACATTGACCACGTGGTCAGTTTGCAGCATTCTGTTATTTTGTTTGACAGAGTGTCTTGTTGAGAACATATGTAGGACATGATTTTTTCCTGCAACAGGGAAAATAAAGTATAAGTTTTAAAGATTTATTCTTTAATAAAGGATCTCAAAGCCAGCTTTAGAAAAAGGTAGAAAGGG
+
CCCCDFFFFFFFGGGGGGGGGGHHHHHHHHHHHHHHHHHHHHHHHHHHHHHGGHHHHHHHHHIIIHHHHHHHHHHHHHHHHHHHHHGGGGHHHHHHHHHHHHHHHHHHHHHHHHHHHHHHHHHHHHHHHHHHHHHHGHHHHHHHHHHHHHGHHHHHHHHHHGHHHHHGHHHHHGGHHGHHHHHFHHHHHHHHHHHHHGHHHGHHHHHHHHHHGHHHFHHHHGHHHHHGHEHHHHHGHHHHGG0GHGHHHHG
@M05620:45:000000000-G6HP7:1:1101:25618:10214 1:N:0:145
AGATTACTGCAACAGTTCCCCCTGGACCTGGAAAAGTTTCTTGCCTGGCTTACAGAAGCTGAAACAACTGCCAATGTCCTACAGGATGCTACCCGTAAGGAAAGGCTCCTAGAAGACTCCAAGGGAGTAAAAGAGCTGATGAAACAATGGCAAGTAAGTCAGGCATTTCCGCTTTAGCACTCTTGTGGATCCAATTGAACAATTCTCAGCATTTGTACTTGTAACTGACAACCAGGGACAAAACAAAGATC
+
BCCCDFFFFFFFGGGGGGGGGGGGHHHHHHGHHHHHGHHHHHHHHHHHHHHHHHHHHHHHHHHHHHHHHHHHHHHHHHHHHHHHHHHHHHHHHHGGGGHHHHHHHHHHGHHHHHHHHHHHHGHGGHGGHHHHHGHHHHGHHHHHHHHHHHHHHGHHHHHHHHHHHHHHHHGGGGGHHHGHHHHHHGHGHHHHGHHHHHFGHHHHHHHHHHHHHFHHHHHHHHHHHHHHHHHHGGGGGGGGGGGGGGGGGGF
@M05620:45:000000000-G6HP7:1:1101:25599:10219 1:N:0:145
AGATTACTGCAACAGTTCCCCCTGGACCTGGAAAAGTTTCTTGCCTGGCTTACAGAAGCTGAAACAACTGCCAATGTCCTACAGGATGCTACCCGTAAGGAAAGGCTCCTAGAAGACTCCAAGGGAGTAAAAGAGCTGATGAAACAATGGCAAGTAAGTCAGGCATTTCCGCTTTAGCACTCTTGTGGATCCAATTGAACAATTCTCAGCATTTGTACTTGTAACTGACAACCAGGGACAAAACAAAGATC
+
?AAAAFFFFFFFGGGEGGGGGGGGHHHHHFHHHFFFGFFHGHHGHGFHGHHFHFBFFBGHGGGFFHECGEFFFFFFEGHHGHHHFHGBFFHHHHGFGGGHFEGFHHFHFGHHFFHFGHFHHEECFGFECGHGHFHHFH2FDHFHGH?BGGHHFEGHFB2GGHFFGHHGHHDFGGGG1FGGHH1FFDFA1>FGDCBDFDFGGFB0=0DG0FFHHGHFGHHGGCGGH0GFGHHGAAEADEEFG/AFGFFB/0;
@M05620:45:000000000-G6HP7:1:1101:18817:10226 1:N:0:145
CATCCTGACCCTGAAGTACCCGGCTTGATTTCTGACATTAGATCGGAAGAGCACACGTCTGAACTCCAGTCACGCACTACAATCTCGTATGCCGTCTTCTGCTTGAAAAAAAAAAAAACACACAATACTTTTCATTATCCTCATTTCTTCCTCTCTCCTACACCACGACAATTATCTCCCCTCTTGACTTCCCCTCCTCCCTCCTTACCTCCTTAACCCCTTTCCGCCTCCCCCTTCTACGCCTCCCTATC
+
AABCCFFFFFFFGGGGGFGGGGGGGGGHHHHHHHGHGHHGHGHGHGGGGGHHHHHHGHHHGHGHHHHHGHHHHGHGGGGHHGHCGHHFEGHHHGFGHGHHHHHHGHHHFHGEEBD<//</0////11111111111111111111100000000<00/0000//.:.----00000000/././00000000//:../;/.//./000/0:./00000....:00.........;./:;;.--..../000
@M05620:45:000000000-G6HP7:1:1101:20308:10226 1:N:0:145
CATCCTGACCCTGAAGTACCCCGGCTTGATTTCTGACATTAGATCGGAAGAGCACACGTCTGAACTCCAGTCACGCACTACAATCTCGTATGCCGTCTTCTGCTTGAAAAAAAAAAAAAGCTCTCGTACCCTCTTTTTCATCGCTCCGCCACCCACAATACTCCCATGATTGTTGCTCCCCTATTTTACTCCCCTAAGCACCTTTTTCTTCTCTTTCCCTTTTCGCACTCCCCCTTCCTCCCCTACCGCTC
+
BBBCCFFFFFFFGGGGGGGGGGGGGGGGHHHHHFHFHHHHHHGHHHGDGGHHHHHHHGHHHGHHHHHHHGHHHHGHGGGHHHHHGFHHFFHHHHGEEHGGFGHHHHHHGHHGGGGB>///01111/....11.011=1000</.<.<...;...;...0<;00;./0/0000099000;.;/.90;00000/;.9.//9/9A;:/:/BB;://;/:FFF////9-;.9:9/.;A-9/://;;:B..;-9@-
@M05620:45:000000000-G6HP7:1:1101:10393:10231 1:N:0:145
ATCTCTATCTCCTAAAAACCTGTTTAGATTTGGAGATAGACCTTCAGGTTTTTCATCATTTTCTGCATGAATTATACATTGACCACGTGGTCAGTTTGCAGCATTCTGTTATTTTGTTTGACAGAGTGTCTTGTTGAGAACATATGTAGGACATGATTTTTTCCTGCAACAGGGAAAATAAAGTATAAGTTTTAAAGATTTATTCTTTAATAAAGGATCTCAAAGCCAGCTTTAGAAAAAGGAAGAAAGGG
+
BCCBCFFFFFFFGGGGGGGGGGHHHHHHHHHHHHHHHHHHHHHHHHHHHHHGGHHHHHHHIHHIHHHHHHHHHHHHHHHHHHHHHHGGHGHHHHHHHHHGHHAGGHHHHHHHHHHHHHHHHHHHGHHHHHHHHHHHHHHHFGHHHHGDHHHHHHHHHHHHHGHHHHHGFHHHHGGHHHHHHHHGHHHHHFHHHGHHHHHHHHHHHHHHHHHHHHHHGHHHHGGHHGHGHEGHHHFBGHFHGGEHHGHHHHG
@M05620:45:000000000-G6HP7:1:1101:6182:10252 1:N:0:145
CATCCTGACCCTGAAGTACCCCAACACTCTTTCCCTACCCGGCTTGATTTCTGACATTAGATCGGAAGAGCACACGTCTGAACTCCAGTCACGCACTACAATCTCGTATGCCGTCTTCTGCTTGAAAAAAAAAAAAATATCGTATTCAAAGATATTTAGCATGCAGTTGTAAGACATGAAGGCAAAACACTGACACGTTTCAAACATCACTGAATGGAGTAGTGATCTTGTATGTCGTAGTTCACTATGAT
+
CCCCCFFFFFFFGGGGGGGGGGGFGGGHHHHHHHHHGHHHGGGGGGHHHHHHHHHHHHGHHHHHGGGGHHHHHHHGHHHGHHHHHHHHHHGHGHGGGHHHHHBGHHGGHHHHGGGHGHHHHHHHHBGGHFGGGDA>>0<11././0<0000/00000000=00000000000000/C00000..../...009000.../00000.000090009000/0/00/900:00000009.;...9000000000
@M05620:45:000000000-G6HP7:1:1101:10420:10280 1:N:0:145
CATCCTGACCCTGAAGTACCCCAACACTCTTTCCCTACCCGGCTTGATTTCTGACATTAGATCGGAAGAGCACACGTCTGAACTCCAGTCACGCACTACAATCTCGTATGCCGTCTTCTGCTTGAAAAAAAAAAAAAAAATAAACACCCCGCTTTCTTCCCTTTTTTTATCCAACACCCTCTCCCCCCCCTTCTCCTTTCGCCCACAGTCTTCCAACCTTCCAACCTCCCCCTCCCCGACTGTCCCCCTTC
+
DCDDDFFFFFFFGGGGGGGGGGGGGGGHHHHHHHHHHHHHGGGGGGHHHHHHHHHHHHGHGHHHGGGGHHHHHHHGHHHGHHHHHHHHHHHHGHGGGHHHHHBGHHGGHHHHGGGHGHHHHHHHGFHHHGGGGC><--<-.000::::.;---..00090/00000--.000000..9.../;:/.9;---./0:00000...:....:00000000./00:90:.//...9-....----.:900.:-./
@M05620:45:000000000-G6HP7:1:1101:23974:10308 1:N:0:145
CATCCTGACCCTGAAGTACCCCGGCTTGATTTCTGACATTAGATCGGAAGAGCACACGTCTGAACTCCAGTCACGCACTACAATCTCGTATGCCGTCTTCTGCTTGAAAAAAAAAAATCTTCTATTTTCCCCCTCGTCTTTTTCCCCCCCTCCTTCCTCCCTTCTTTTTCCCTACCCCCTTCCCACTCCCCTCCCCTTTTTCCCCCTTCCTTCTTTCCTCCCTGCTCTCCCCTCCCTCTTTTCCCCCCTTC
+
CABBCFFFFFFFGGGGGGGGGGGGGGGEHHHHHHHHHHHHHHGHHHGGGGGHHHHGHGHHHGHFGGHHHFGHHHGHGGGGHHHHFDGHGGHHFHGGGHGHHHHHHHHHHHHE>BD<<02222222<11@?10<///.>..>11011>>@D@A./0;/00;./0;:00B0/;000;:..:-9//90..;99.9A.:.;.9;9//9/.-A/9/;//9:FBF/;.B/.:BFFFFD/.;.;/:BB//9//.9-.;
@M05620:45:000000000-G6HP7:1:1101:25098:10360 1:N:0:145
TACCTGTACTGGGGAAGCATTTGAATATCCCCCCATGGTGATGGGGACGGAGAACTGCTCCATAAACACAGGCAACGTGCCTAACTTTCCCGGGAAGATGAAGTCAAAGAGCGACCACAGCTCTTCGGAGGTTATTTTGCATCGGTGAGCCAGACAGAATGATCCGATGAGGGGTGCGAAACTATTTGAGGAAAGGAAGCACCTTTTTATTAAATTTACCTTTTAGCAATCGCCATTCCTACCCTAAAGAT
+
BBBBBFFFFFFFGGCGEGGGGGHHHHHHHHHGGGGHHHGHHHHHHGGGGGGGGHHGHHHHHHHHHHHHHHHHGHHHEHGHHHHHHHHHGHHGGGGGGGHHHHHHHHHHHHHHGGGGGHHHHHHHGHHGGGGEHHHHHHHGHHHGGCDFGFHHHHGHHHHHHHHHHHGGGHHHGGACDGAGCDGGGGGGGGGFFGGFFGGGGGFFFFFFFFFFFFFFFBBFFFFFFFFFFFFFFFFFFFFFFFFFFFFFFFB
@M05620:45:000000000-G6HP7:1:1101:14178:10371 1:N:0:145
AGATTACTGCAACAGTTCCCCCTGGACCTGGAAAAGTTTCTTGCCTGGCTTACAGAAGCTGAAACAACTGCCAATGTCCTACAGGATGCTACCCGTAAGGAAAGGCTCCTAGAAGACTCCAAGGGAGTAAAAGAGCTGATGAAACAATGGCAAGTAAGTCAGGCATTTCCGCTTTAGCACTCTTGTGGATCCAATTGAACAATTCTCAGCATTTGTACTTGTAACTGACAAGCCAGGGACAAAACAAAGAT
+
ABBBBFFFFFBFGGGGGGGGGGGGHHHHHHHHHHHHHHHHHHHHHHHGHHHHHHHHHHHHHHHHHHHHHHHHHHHHHHHHGHHHHGHHHHFHHHGGEFGGGHGGHHHHGHHHHHHHHHHHHHHGEFEEHFHHHGHHHHHHHHHHHHHHHGHHHGHHHHHHHHGHHHHGHHGGGGGHEHHHHHHHHGHGHHHHGGHGHHFGHHHHHHHGHHHHHHHHHHHHHHHHHHHHGHHHHGGGGGGGGGFFGGGGGGF
@M05620:45:000000000-G6HP7:1:1101:9269:10377 1:N:0:145
CATCCTGACCCTGAAGTACCCCATTGAGCATGGCATCGTCACCAACTGGGACGACATGGAGAAGATCTGGCACCACACCTTCTACAACGAGCTGCGCGTGGCCCCGGAGGAGCACCCAGTGCTGCTGACCGAGGCCCCCCTGAACCCCAAGGCCAACAGAGAGAAGATGACTCAGGTGAGGCTCGGCCGACGCCCGTGCTCCTCCCGTCCTTTCCCCAGTCATTTTCTGCCCGGCTTGATTTCTGACATTA
+
CCCCDFFFFFFFGGGGGFGGGGGHHHHHHHHHHHHHHGHHHGHHHGHHHHHHGGGGGHHHHHHHHHHHHHH2GGHHHGGHHHHHHHHHGGGGGHHGGGGGGGHHGGGGGGGGHHHHGGHFHHHHHHHHHHGGGGGGGGGGGGHHHHGGGGHGHHGGGGGGGGGGGGGGGGGGGGGGGGGGGGGGFFFFFFFFFFFF>DFFFFFFFFFEFDDFFFFFFFFFFFFFFFFFFFFFFFFFFFFFFFFEFBFFFF0
@M05620:45:000000000-G6HP7:1:1101:23033:10387 1:N:0:145
TACCTGTACTGGGGAAGCATTTGACTCTTTCCCTACACGACGCCATTCCTACCCTAAAGATCGGAAGAGCACACGTCTGAACTCCAGTCACGCACTACAATCTCGTATGCCGTCTTCTGCTTGAAAAAAAAAAAATATAAAACTACCCCCCTATCCCCCGTGACCAAGCCTGTTTTCACAAAAACCAACCACGTAAATCCAGCATATATAACCTCCACTCTTCGTCTCACAAACATTCTCCTCTCCATCCC
+
CCCCCFFFFFFFGGGGGGGGGGHHHHHGHHHHHHHHFHGGGGGGGGHHHHGHHFHHHHHGHHHGGGGHHHHHHHGHGHGHFHHHHHHHHHHGHGGGGHHGF?FGGFEHHHHGEGHGFHHHHHHFHHHHGGGCG<-011<11111<0/..<--;00:0::-...;00...:0.090/00=00:...9.......9/..00009//;090:000::/.//0;;00.;..;0BF0.::00;0900:09/0009.
@M05620:45:000000000-G6HP7:1:1101:25384:10398 1:N:0:145
AGATTACTGCAACAGTTCCCCCTGGACCTGGAAAAGTTTCTTGCCTGGCTTACAGAAGCTGAAACAACTGCCAATGTCCTACAGGATGCTACCCGTAAGGAAAGGCTCCTAGAAGACTCCAAGGGAGTAAAAGAGCTGATGAAACAATGGCAAGTAAGTCAGGCATTTCCGCTTTAGCACTCTTGTGGATCCAATTGAACAATTCTCAGCATTTGTACTTGTAACTGACAAGCCAGGGACAAAACAAAGAT
+
CCCCCFFFFFFFGGGGGGGGGGGGHHHHHHHHHHHHHHHHHHHHHHHHHHHHHHHHHHHHHHHHHHHHHHHHHHHHHHHHHHHHHHHHHHHHHHGGGGHHHHHHHHHHGHHHHHHHHHHHHHHGGHGGHHHHHGHHHHHHHHHHHHHHHHHHHGHHHHHHHHHHHHHHHHGGGGGHHHGHHHHHHGHGHHHHHHHHHHGGHHHHHHHHHHHHHHHHHGHGHHHHHHHGHHHHHGGGGGGGGGGGGGGGGGF
@M05620:45:000000000-G6HP7:1:1101:25367:10406 1:N:0:145
AGATTACTGCAACAGTTCCCCCTGGACCTGGAAAAGTTTCTTGCCTGGCTTACAGAAGCTGAAACAACTGCCAATGTCCTACAGGATGCTACCCGTAAGGAAAGGCTCCTAGAAGACTCCAAGGGAGTAAAAGAGCTGATGAAACAATGGCAAGTAAGTCAGGCATTTCCGCTTTAGCACTCTTGTGGATCCAATTGAACAATTCTCAGCATTTGTACTTGTAACTGACAAGCCAGGGACAAAACAAAGAT
+
@AABCFFFFFFFGGGGGGGGGGGGHHHHHHGHGHHHGHHHHHHHHHHHHHHHHHHHHHHHGHHHHHHHHHHHHGHHHHHHHHHHHHHHHHHHHHGFGGHFFHHHHHHHGGHHHHHGHGHHHGHGGHGEFHHHHGHHHHGHGHHHHGHHHHHHHGGHHHHHHHHHHHHHHHFGGGGHBGFHHGHHHGGGHHHHHGHHHHGHHFHEHHHHHHHHHBFHHGFCGHGCGHHHHHHHGGFGGGGGG?FFGGFFEF0
@M05620:45:000000000-G6HP7:1:1101:15959:10419 1:N:0:145
CATCCTGACCCTGAAGTACCCCGGCTTGATTTCTGACATTAGATCGGAAGAGCACACGTCTGAACTCCAGTCACGCACTACAATCTCGTATGCCGTCTTCTGCTTGAAAAAAAAAAAAAAACAAAAAATAATACTCTATGTCTTTCCGCATCCAATCAGACATACAATGCACTAGCTCCCGATACGTAGGAAACAAATGACTGAAATGTTCAATTACACTATGCAGTTACGTAACTTTCATCCCTCCTTCG
+
CBCCDFFFFFFFGGGGGFGGGGGGGGGGHHHHHHHHHHHHHHHHHHGGGGHHHGHHHGGHHGHHHHHHHHHHHHGHGGGGHHHHBGHHGGHHHHGGGHGHHHHHHHHGHHHEEBDB>//>-...>0.<.00=<00000=0=000000<.-:</000<00<0/0000000000000/000...-<-.00..00///..00<000000:0000000000000/000000000./0..00000000.0<./00.
@M05620:45:000000000-G6HP7:1:1101:14959:10444 1:N:0:145
CATCCTGACCCTGAAGTACCCGGCTTGATTTCTGACATTAGATCGGAAGAGCACACGTCTGAACTCCAGTCACGCACTACAATCTCGTATGCCGTCTTCTGCTTGAAAAAAAAAAAAATAAAAAAAACTAAAACAAAATTGAGTATTGTTATTTGGTTAACTATCACAATAAATAAATCTCTAAAAATTTTCTCATCTAGTTAATTTACAACAGTATCAGGATAGAACCAAAAACAATGACAAAACTCACT
+
CCDDEFFFFFFFGGGGGFGGGGGGGGGHHHHHHHHHGHHHHHHHHGGGGHHHHHHHGHHHGHHHHHHHHHHHHGHGGGGHFGFFGHHFEGHHHGFGHGHHHHHHHHHHHHGEFCD<>/01?111/>-.110000....0011011111:<:11<11..1:111<1110001:1<:111111:111:0:011111111111<11111111110./1111:100<00110.......<.0<:<01/..00001
@M05620:45:000000000-G6HP7:1:1101:9420:10448 1:N:0:145
ATCTCTATCTCCTAAAAACCTGTTTAGATTTGGAGATAGACCTTCAGGTTTTTCATCATTTTCTGCATGAATTATACATTGACCACGTTCCAGCGTGGTCAGTTTGCAGCATTCTGTTATTTTGTTTGACAGAGTGTCTTGTTGAGAACATATGTAGGACATGATTTTTTCCTGCAACAGGGAAAATAAAGTATAAGTTTTAAAGATTTATTCTTTAATAAAGGATCTCAAAGCCAGCTTTAGAAAAAGGA
+
AAAAAFFFFFFFGGGGGGGGGGHHHHHHHHHHHHHHHHHHHHHHHHHHHHHGGHHHHHHHHHHHHHHHHGHHHHHHHHHHHGHHHHGGHHHHHHGFGGHHHHHHHHHHHHHHHHHHHHHHHHHHHHHHHHFHHHGHHHHHHHHHHHHHHHHHHHHHHHHHFHHHHHHHHGHHHHGHHHHHHGGHHHHHHHHHHHGEHGHHHHHHHHHHFDHHHHHHGHHHHEHGHHHHHFGGGHHFHGFHHHHHGHFFGEH
@M05620:45:000000000-G6HP7:1:1101:9405:10457 1:N:0:145
ATCTCTATCTCCTAAAAACCTGTTTAGATTTGGAGATAGACCTTCAGGTTTTTCATCATTTTCTGCATGAATTATACATTGACCACGTTCCAGCGTGGTCAGTTTGCAGCATTCTGTTATTTTGTTTGACAGAGTGTCTTGTTGAGAACATATGTAGGACATGATTTTTTCCTGCAACAGGGAAAATAAAGTATAAGTTTTAAAGATTTATTCTTTAATAAAGGATCTCAAAGCCAGCTTTAGAAAAAGGA
+
BBBCCFFFFFFFGGGGGGGGGGHHHHHHHHHHHHHHHHHHHHHHHHHHHHHGGHHHHIHHHHHHIHHHHHHHHHHHHHHHHHHHHHGHHHHHHHGGGGHHHHHHHHHHHHHHHHHHHHHHHHHHHHHHHHHHHHHHHHHHHHHHHHHHHHHHHHHHHGHHHHHHHHHHHGHHHHHHHHHHHGGHHHGHHHHHHHHHHHHHHHHGHHHHHHHHHHHHHHHHHGHHHHHHHHHHHHHHHGHHHHHFGHHHGGH
@M05620:45:000000000-G6HP7:1:1101:9429:10468 1:N:0:145
ATCTCTATCTCCTAAAAACCTGTTTAGATTTGGAGATAGACCTTCAGGTTTTTCATCATTTTCTGCATGAATTATACATTGACCACGTTCCAGCGTGGTCAGTTTGCAGCATTCTGTTATTTTGTTTGACAGAGTGTCTTGTTGAGAACATATGTAGGACATGATTTTTTCCTGCAACAGGGAAAATAAAGTATAAGTTTTAAAGATTTATTCTTTAATAAAGGATCTCAAAGCCAGCTTTAGAAAAAGGA
+
AABBCFFFFFFFGGGGGGGGGGHHHHHHHHHHHGHHHHHGHHHHHHHHHHHGGHHHHHHHIIIHIHHHHGHHHGHHHHHHHGHHHHGHHHHHHHGFGGHHHHHHHHHGHHGHHHHHHHHHHHHHHHHHGHGHHHGHHHHHHHHHHHHHHHHGHHHHHHHHHHHHHHHHHGHHHHHHHHFHHGGHHHHHGHHGGFHFHFHHHGGGHHHHHGHHHHHHGHHHHGHHHHHHHFFGHGHHHGGHHHHHGGGFGGH
@M05620:45:000000000-G6HP7:1:1101:9412:10475 1:N:0:145
ATCTCTATCTCCTAAAAACCTGTTTAGATTTGGAGATAGACCTTCAGGTTTTTCATCATTTTCTGCATGAATTATACATTGACCACGTTCCAGCGTGGTCAGTTTGCAGCATTCTGTTATTTTGTTTGACAGAGTGTCTTGTTGAGAACATATGTAGGACATGATTTTTTCCTGCAACAGGGAAAATAAAGTATAAGTTTTAAAGATTTATTCTTTAATAAAGGATCTCAAAGCCAGCTTTAGAAAAAGGA
+
CCCDDFFFFFFFGGGGGGGGGGHHHHHHHHHHHHHHHHHHHHHHHHHHHHHGGHHHHIHHHHHHIHHHHHHHHHHHHHHHHHHHHHGHHHHHHHGGGGHHHHHHHHHHHHHHHHHHHHHHHHHHHHHHHHHHHHHHHHHHHHHHHHHHHHHHHHHHHHHHHHHHHHHHHGHHHHHHHHHHHGGHHHHHHHHHHHHHHHHHHHHHHHHHHHHHHHHHHHHHHHGHHHHHHHHHHHHHHGHHHHGHHHHHGGH
@M05620:45:000000000-G6HP7:1:1101:22279:10476 1:N:0:145
AGATTACTGCAACAGTTCCCCCTGGACCTGGAAAAGTTTCTTGCCTGGCTTACAGAAGCTGAAACAACTGCCAATGTCCTACAGGATGCTACCCGTAAGGAAAGGCTCCTAGAAGACTCCAAGGGAGTAAAAGAGCTGATGAAACAATGGCAAGTAAGTCAGGCATTTCCGCTTTAGCACTCTTGTGGATCCAATTGAACAATTCTCAGCATTTGTACTTGTAACTGACAAGCCAGGGACAAAACAAAGAT
+
BBBCCFFFFFFFGGGGGGGGGGGGHHHHHHHHHHHHGHHHHHHHHHHHHHHHHHHHHHHHHHHHHHHHHHHHHHHHHHHHHHHHHHHHHHFHHHGGGGHHHHGHHHHHGHHHHHHHHHHHHHHGGHGGHHHHHGHHHHGHHHHHHHHHHHHHHGHHHHHHHHGHHHHHHHGGGGGHHHGHHHHHHHHGHHHHHHHHHGFFFGHHHHHFHHHHHHHHHHHHHHHHHHHHHHHHHGFGGGGGGGGGGGGGGGF
@M05620:45:000000000-G6HP7:1:1101:16369:10478 1:N:0:145
AGATTACTGCAACAGTTCCCCCTGGACCTGGAAAAGTTTCTTGCCTGGCTTACAGAAGCTGAAACAACTGCCAATGTCCTACAGGATGCTACCCGTAAGGAAAGGCTCCTAGAAGACTCCAAGGGAGTAAAAGAGCTGATGAAACAATGGCAAGTAAGTCAGGCATTTCCGCTTTAGCACTCTTGTGGATCCAATTGAACAATTCTCAGCATTTGTACTTGTAACTGACAAGCCAGGGACAAAACAAAGAT
+
A1AAAFFF@F@DGGCGGGGGGGGGHHHHHHGH1GGHHHHHHHHHHHHHHHHHHHHHHHHHHHEGHGHHHHHHHHHGHHHHHHHHHHHHHH2GHHGGGGHHHHHHAGHHGHHHFEGHHHHHHG1F/?EGH1GHHGHHHHHHH2GFHHHHHHHHHGHHHHHHHGHHHHHHHHGGGGGHHHHHHHHHHHHGHHHHGCGHHHGHBGHHHHHHHHHHHHHHHHHGHHHHHHHHHHHHHGGGGGGGGGFGGGGGFFF
@M05620:45:000000000-G6HP7:1:1101:9244:10478 1:N:0:145
TACCTGTACTGGGGAAGCATTTGAATATCCCCCCATGGTGATGGGGACGGAGAACTGCTCCATAAACACAGGCAACGTGCCTAACTTTCCCGGGAAGATGAAGTCAAAGAGCGACCACAGCTCTTCGGAGGTTATTTTGCATCGGTGAGCCAGACAGAATGATCCGATGAGGGGTGCGAAACTATTTGAGGAAAGGAAGCACCTTTTTATTAAATTTACCTTTTAGCAATCGCCATTCCTACCCTAAAGAT
+
BABBBFFDFFFFGCFGEGGGGGHHHFHHHHHFGGGFHFDGHHHHGGFGGGGGGHHHHHHHHGHFFHHGHHHHGHGHGGHHGHHHHHHHHHHGGGEFGHHGGGHHHHHHHHHFGGGGGHHHHHHGHHHGGDFEFGHHHHHGFHHGDFF.FFHHHFGHHGHB=DHHHHGGGHHFGG::EFDGGGGFBFGFGEGFGFAFFEGGGGFFFFFFFFFFFBFFFFFFFFFFFFFEB9FA?DFFFFFFFF.AFFFFFEB
@M05620:45:000000000-G6HP7:1:1101:13120:10480 1:N:0:145
CATCCTGACCCTGAAGTACCCCATTGAGCATGGCATCGTCACCAACTGGGACGACATGGAGAAGATCTGGCACCACACCTTCTACAACGAGCTGCGCGTGGCCCCGGAGGAGCACCCAGTGCTGCTGACCGAGGCCCCCCTGAACCCCAAGGCCAACAGAGAGAAGATGACTCAGGTGAGGCTCGGCCGACGCCCGTGCTCCTCCCGTCCTTTCCCCAGTCATTTTCTGCCCGGCTTGATTTCTGACATTA
+
AAAABFFFFFFFFFBGGGGGGGGHHGHHHHGHGFGHHGHHHGGHHGHHGHHHGFGFGHHHHHHHHFGHHHHHHGHHHGGHEHHHHHHHGGGGGHGGGGEEFGHHGGGGGGGGHHHHGGHFCGGHHEHHGHCGCCGGGGGGGGHFHHGGGGHAGEGGGGGGGGDGGFFFGGGGGGGEGGGGGGGGFFFFC@BFFFFF;.A?FFFFFFFEDD.:FFFFFFDBFFFBFFFFFEFFAACF-B:BFBFB9/;/FB/
@M05620:45:000000000-G6HP7:1:1101:13101:10490 1:N:0:145
CATCCTGACCCTGAAGTACCCCATTGAGCATGGCATCGTCACCAACTGGGACGACATGGAGAAGATCTGGCACCACACCTTCTACAACGAGCTGCGCGTGGCCCCGGAGGAGCACCCAGTGCTGCTGACCGAGGCCCCCCTGAACCCCAAGGCCAACAGAGAGAAGATGACTCAGGTGAGGCTCGGCCGACGCCCGTGCTCCTCCCGTCCTTTCCCCAGTCATTTTCTGCCCGGCTTGATTTCTGACATTA
+
CCCCCFFFFFFFGGGGGGGGGGGHHHHHHHGHHHHHHGHHHGHHHGHHHHHHGGGGGGHHHHHGHHHHHHHHHGHHHGGHHHHHHHHHGGGGGHHGGGGGGGHHGGGGGGGGHHHHGGHHHHHHHHHHHHGGGGGGGGGGGGHHHHGGGGHGHHGGGGGGGGGGGGGGGGGGGGGGGGGGGGGGFFFFFFFFFFFFBDFFFFFFFFFFFFFFFFFFFFFFFFFFFFFFFFFFFFFFCFFFFFFFFFFFFF0
@M05620:45:000000000-G6HP7:1:1101:16379:10492 1:N:0:145
AGATTACTGCAACAGTTCCCCCTGGACCTGGAAAAGTTTCTTGCCTGGCTTACAGAAGCTGAAACAACTGCCAATGTCCTACAGGATGCTACCCGTAAGGAAAGGCTCCTAGAAGACTCCAAGGGAGTAAAAGAGCTGATGAAACAATGGCAAGTAAGTCAGGCATTTCCGCTTTAGCACTCTTGTGGATCCAATTGAACAATTCTCAGCATTTGTACTTGTAACTGACAAGCCAGGGACAAAACAAAGAT
+
AAABBFFFDF@FGGGGGGGGGGGGGHHHHHHHHHHHHHHHHHHHHHHHHHHHHHHHHHHHHHHHHHHHHHHHHHHHHHHHHHHHHHHHHHFHHHGGGGHHHHHHHHHHGHHHHHHHHHHHHH3FAFEGHDGHHGHHHHHHH?GHHHHHHHHHHGHHHHHHHHHHHHHHHHGGGGGHHHHHHHHHHHHGHHHHHHHHHGHHHHHHHHHHHHHHHHHHHHHHHHHHHHHHHHHHHGGGGGGGGGFFGGFGGGF
@M05620:45:000000000-G6HP7:1:1101:22266:10496 1:N:0:145
AGATTACTGCAACAGTTCCCCCTGGACCTGGAAAAGTTTCTTGCCTGGCTTACAGAAGCTGAAACAACTGCCAATGTCCTACAGGATGCTACCCGTAAGGAAAGGCTCCTAGAAGACTCCAAGGGAGTAAAAGAGCTGATGAAACAATGGCAAGTAAGTCAGGCATTTCCGCTTTAGCACTCTTGTGGATCCAATTGAACAATTCTCAGCATTTGTACTTGTAACTGACAAGCCAGGGACAAAACAAAGAT
+
BCCCCFFFFFFFGGGFGGGGGGGGHHHHHHHGHHHHGHHHHHHHHHHHHHHHHHHHHHHHHHHGHHGHHHHHHHHHHHHHEGHHHHHHHHDFGHFEEGHGHHFFHHHHGHHHGHHGHHHHFFHGGHGEHHHGHGHHHHGHFFHHHHHHHHHHHGHHHHFHGHHHHHHHHHGGGGGHGHHHHHHHHGHGHHHHGHHHGGFFHHHHHHHFHHFHHHHGHHHHHHFGHHHFHFHHHGFGGGGGGFFFGFGGGGC
@M05620:45:000000000-G6HP7:1:1101:16224:10508 1:N:0:145
TACCTGTACTGGGGAAGCATTTGAATATCCCCCCATGGTGATGGGGACGGAGAACTGCTCCATAAACACAGGCAACGTGCCTAACTTTCCCGGGAAGATGAAGTCAAAGAGCGACCACAGCTCTAGGTTATTTTTGCATCGGTGAGCCAGACAGAATGATCCGATGAGGGGTGCGAAACTATTTGAGGAAAGGAAGCACCTTTTTATTAAATTTACCTTTTAGCAATCGCCATTCCTACCCTAAAGATCGG
+
CCCCCFFFFFFFGGGGGGGGGGHHHHHGHHHGGGGHHHFGFHHHHGGGGGGGGHHHHHHHHHHHHHHHHHHHGHHHGHHHHHHHHHHHHHHFFGGGGHHHHHGFGHHHHHHHGGGGGHHHHHHHHHHFHFHHHHHGHEHFGGCFGHHHHHHGHHHHHHHHHHHGGGHHHGGGGGGDFGGGGGGGGFGGEFFGGFFFEFGGGGGGGGGGFFFFFFFFBFFFFFFBBFFFFFFFFFFFFFFFFFFB:BFFFE?
@M05620:45:000000000-G6HP7:1:1101:20833:10512 1:N:0:145
CATCCTGACCCTGAAGTACCCCGGCTTGATTTCTGACATTAGATCGGAAGAGCACACGTCTGAACTCCAGTCACGCACTACAATCTCGTATGCCGTCTTCTGCTTGAAAAAAAAAAAAAAAAAAAAAATACACATACAAAAAAATACCACACAAACAAGACAACAAAAGAAAAAACCGTTACCCCCACCTACCACTTCAAAGACACAAAAACTAGAGTACCATACACAATCCCCTCTAGTCTACACCGACA
+
CBBCDFFFFFFFGGGGGGGGGGGGGGGGHHHHHHHGHHHHHHHHHHGEGGHHHGHGHGGHHGHFHHHHHHHHHHGHGGGGHGHHGHHHGEHHHHGFGHGHHHHHHHHGHHHGGGGD>>//>->-<-:-.000000000:0..--.:0000..9..9..///:/..A../../:.-..-....0/.-9...0/.0:000;000/////...;.000000:00000/0:0.00/0././00000000//-9-9
@M05620:45:000000000-G6HP7:1:1101:24822:10549 1:N:0:145
TACCTGTACTGGGGAAGCATTTGAATATCCCCCCATGGTGATGGGGACGGAGAACTGCTCCATAAACACAGGCAACGTGCCTAACTTTCCCGGGAAGATGAAGTCAAAGAGCGACCACAGCTCTAGGTTATTTTTGCATCGGTGAGCCAGACAGAATGATCCGATGAGGGGTGCGAAACTATTTGAGGAAAGGAAGCACCTTTTTATTAAATTTACCTTTTAGCAATCGCCATTCCTACCCTAAAGATCGG
+
BBBBBFFFFFFFGEGEEGGGGGGHHHHHHHHGGGGHHHFFFHHHHGFGGGGGGHHHHHHHHHHHHHHHHHHHGGHHGHHHHFHHHGHHHHHGGGEGGHHHGHHHHHHHHHGHGGGGGHHHHHHHHHHHHHHHHHHGHGHHGGGGGHHHHFGGHHHHHHHHHHHGGGHHHDGFGGGGGGGGGGGGGGGGFGGGGGGGGGGGGGGGGGGGFFFFFFFFFFFFFFFFFFFFFFFFFFFFFFFFFFFFFFFFFFF
@M05620:45:000000000-G6HP7:1:1101:26878:10556 1:N:0:145
ATCTCTATCTCCTAAAAACCTGTTTAGATTTGGAGATAGACCTTCAGGTTTTTCATCATTTTCTGCATGAATTATACATTGACCACGTTCCAGCGTGGTCAGTTTGCAGCATTCTGTTATTTTGTTTGACAGAGTGTCTTGTTGAGAACATATGTAGGACATGATTTTTTCCTGCAACAGGGAAAATAAAGTATAAGTTTTAAAGATTTATTCTTTAATAAAGGATCTCAAAGCCAGCTTTAGAAAAAGGA
+
@BCABFFFFFFFGGGGGGGGGGGHGHHHHHHHHHHHHHHGHHHHHHHHHHHGGHFHHHHHHHHHHHGHHGGHHGHFHGHHHFHHGHGHHHHFHHGEGGHHGHHHHHGHHHHHGHHGHHHHHHHHHHHHEGHHHHGHHHHHHHHHGHEDCFHHHHHHHHHHHHHHGHHHHGHHHHHHHHGHHGGFHGHGFGHGFHEFHFGHHGGGHGHHGFGGHGHHHGHGGFHHHHHGHFHFHHFGHFHHHGHFFFFHGGF
@M05620:45:000000000-G6HP7:1:1101:20822:10560 1:N:0:145
CATCCTGACCCTGAAGTACCCCATTGAGCATGGCATCGTCACCAACTGGGACGACATGGAGAAGATCTGGCACCACACCTTCTACAACGAGCTGCGCGTGGCCCCGGAGGAGCACCCAGTGCTGCTGACCGAGGCCCCCCTGAACCCCAAGGCCAACAGAGAGAAGATGACTCAGGTGAGGCTCGGCCGACGCCCGTGCTCCTCCCGTCCTTTCCCCAGCCATTTTCTGCCCGGCTTGATTTCTGACCTTA
+
AAAAAFFDFFFFGGGFBFGGFGEHHFFDGHFHHHHFGEFGHGFDHGHHHG0GGGG?AFGBGEGHF1GGHGHFHGFHHGEHHHHHHHHFEAEEGFFGEGE@E/GFGGCBG@CCHHHHCFEHFFHHHHHFHHC@@C@<CC@@GG/CHHGFCFHFHEGEEEFFFFGGBFGGGGGG090CB/0AFE?A@=-99@@@=>@-9:AEBF/F9E?EABFF/9/:BBB-A;BFBFFBBBFEB-9-@--;BFB///9/;9/
@M05620:45:000000000-G6HP7:1:1101:26896:10561 1:N:0:145
ATCTCTATCTCCTAAAAACCTGTTTAGATTTGGAGATAGACCTTCAGGTTTTTCATCATTTTCTGCATGAATTATACATTGACCACGTTCCAGCGTGGTCAGTTTGCAGCATTCTGTTATTTTGTTTGACAGAGTGTCTTGTTGAGAACATATGTAGGACATGATTTTTTCCTGCAACAGGGAAAATAAAGTATAAGTTTTAAAGATTTATTCTTTAATAAAGGATCTCAAAGCCAGCTTTAGAAAAAGGA
+
CCCCDFFFFFFFGGGGGGGGGGHHHHHHHHHHHGHHHHHHHHHHHHHHHHHGGHHHHIHHHIHHIHHHHHHHHHHHHHHHHGHHHHGHHHHGHHGGGGHHGHHHHHHHHHHHHHHHHHHHHHHHHHHHHHHHHHHHHHHHHHHHHHGHHHHHHHHHHHHHHHHHHHHHHGHHHHHHHHHHHGGGHHHHHHHHHHHHHHHHHHHHHHHHHHHHHHHHHHHHHHHHHHHHHGHHHHHHHGHHHHHHHGHHGGH
@M05620:45:000000000-G6HP7:1:1101:9775:10563 1:N:0:145
TACCTGTACTGGGGAAGCATTTGAATATCCCCCCATGGTGATGGGGACGGAGAACTGCTCCATAAACACAGGCAACGTGCCTAACTTTCCCGGGAAGATGAAGTCAAAGAGCGACCACAGCTCTAGGTTATTTTTGCATCGGTGAGCCAGACAGAATGATCCGATGAGGGGTGCGAAACTATTTGAGGAAAGGAAGCACCTTTTTATTAAATTTACCTTTTAGCAATCGCCATTCCACCCTAAAGATCGGA
+
A1A1>1D3DF3BCEGGGGGFGGHDADDBE31FAEEFHCBGHDE1A/AEGGCE/GHHDGHD1112@FGFGHFE/GCHCEGAFGHHH1GHFGHEG??@FFGFGDFHGFFHHHG0ECCC@/GG/G1GDGBFF1@GGHHGBGHFCGECGHHHHEAFBGFHGHH0G0CFGGBFFFC::ACGGGGFFFFGGGEFFGB999CFFB9CFBFFFGFGBF/F/B//;/BF9FFEFB9/EE?BFFF//B9-;F-;BF/;EFF
@M05620:45:000000000-G6HP7:1:1101:20096:10563 1:N:0:145
TACCTGTACTGGGGAAGCATTTGAATATCCCCCCATGGTGATGGGGACGGAGAACTGCTCCATAAACACAGGCAACGTGCCTAACTTTCCCGGGAAGATGAAGTCAAAGAGCGACCACAGCTCTTCGGAGGTTATTTTGCATCGGTGAGCCAGACAGAATGATCCGATGAGGGGTGCGAAACTATTTGAGGAAAGGAAGCACCTTTTTATTAAATTTACCTTTTAGCAATCGCCATTCCTACCCTAAAGAT
+
BBBBBFFFFFFFGCGGGG4GGGFDHDFHHBGFE2AAA355B5B32AAEAE1FGHFBFH5G3A5E@@3FFHF1FGA1>?11?4@CGB@DGHG1EEG/E0BGB3?GHHFFFCGF@DCDCHHGHHHGHFHGGGGCGHHHHHHHFGHGD>DGHFHHHFGHHGHHFFHHHHDGGHHGGGCAFBDG@GGGGGGGGGGFGGGGGGGGGGFFFFFFFBFFFFFFFFBFFFFFFFFFFFFFFFFFFFFFFFFFFFFFFFF
@M05620:45:000000000-G6HP7:1:1101:3082:10563 1:N:0:145
TACCTGTACTGGGGAAGCATTTGAATATCCCCCCATGGTGATGGGGACGGAGAACTGCTCCATAAACACAGGCAACGTGCCTAACTTTCCCGGGAAGATGAAGTCAAAGAGCGACCACAGCTCTAGGTTATTTTTGCATCGGTGAGCCAGACAGAATGATCCGATGAGGGGTGCGAAACTATTTGAGGAAAGGAAGCACCTTTTTATTAAATTTACCTTTTAGCAATCGCCATTCCTACCCTCAAGATCGG
+
BBACCFFFFFFFGGGGGGGGGGHGHHHHHHHGGGGHHHFGHHHHHGGGGGGGGHHHHHHHHHHHHHHHHHHHGFHHGFHHHHHEHHHHHHHGGGGGGFHHHGHHHFHGGHHHGGGGGHHHHHGHHHHHH2GHHHHGHFGFGGDDFHHHG0FFHHHHHHHHHHA<DDGHHGF;CDGGGGGGGGGGGGGGGGEGF;9CEBBEGGGGGFGGFFFFFBFF0:FFFFBFBFFFFFFFFFFFFFFFFB.;BF0BFFA
@M05620:45:000000000-G6HP7:1:1101:3075:10584 1:N:0:145
TACCTGTACTGGGGAAGCATTTGAATATCCCCCCATGGTGATGGGGACGGAGAACTGCTCCATAAACACAGGCAACGTGCCTAACTTTCCCGGGAAGATGAAGTCAAAGAGCGACCACAGCTCTAGGTTCTTTTTGCATCGGTGAGCCAGACAGAATGATCCGATGAGGGGTGCGAAACTATTTGAGGAAAGGAAGCACCTTTTTATTAAATTTACCTTTTAGCAATCGCCATTCCTACCCTCAAGTTCGG
+
BBABBFFFFFFFGGGGGGGGGGHGHHGHDGHFGFGHHFFHHHGCEGFGEEEGEGHHHFGHHHHHHHHFHHGHGHGHCHHHHHFHHHHHHHHGC?E@GGGFGHHHGGHHHHHHGGGGGHHHHHHHBFHGG2GHHHHGGHHHGGGGGHHHH0<FGHHHHGHHHHHGGGFHHGGFGGGDCDFFGFGGGEGEGGGGG/CAE:BAFFFFFEGGFFFFFBFFFFFFFFBB/BFFFFDFFFFFFFFFFF.99B/;/.;
@M05620:45:000000000-G6HP7:1:1101:23419:10584 1:N:0:145
CATCCTGACCCTGAAGTACCCCATTGAGCATGGCATCGTCACCAACTGGGACGACATGGAGAAGATCTGGCACCACACCTTCTACAACGAGCTGCGCGTGGCCCCGGAGGAGCACCCAGTGCTGCTGACCGAGGCCCCCCTGAACCCCAAGGCCAACAGAGAGAAGATGACTCAGGTGAGGCTCGGCCGACGCCCGTGCTCCTCCCGTCCTTTCCCCAGTCATTTTCTGCCCGGCTTGATTTCTGACATTA
+
AABBCFFFFFFFGGGGGGGGGGGHHHHHHHHHHHHHHGHHHGHHHGHHHHHHGGGGGHHHHHHHHHHHHHHHHGHHHGGHHHHHHHHHGGGGGHHGGGGGGGHHGGGGGGGGHHHHGGHGHHHHHHHHHHGGGGGGGGGGGGHHHHGGGGHGHHGGGGGGGGGGGGGFGGGGGGGGGGGGGGGGFFFFFFFFFFFFFFFFFFFFFFFFDDDFFFFFFFFFFFFFFFFFFFFFFFFFFFFFFFFFFBFFFF/
@M05620:45:000000000-G6HP7:1:1101:23408:10600 1:N:0:145
CATCCTGACCCTGAAGTACCCCATTGAGCATGGCATCGTCACCAACTGGGACGACATGGAGAAGATCTGGCACCACACCTTCTACAACGAGCTGCGCGTGGCCCCGGAGGAGCACCCAGTGCTGCTGACCGAGGCCCCCCTGAACCCCAAGGCCAACAGAGAGAAGATGACTCAGGTGAGGCTCGGCCGACGCCCGTGCTCCTCCCGTCCTTTCCCCAGTCATTTTCTGCCCGGCTTGATTTCTGACATTA
+
BBBBCFFFFFFFGGGGGGGGGGGHHHHHHHHHHHHHHGHHHGHHHGHHHHHHGGGGGHHHHHHHHHHHHHHHHGGHHGGHHHHHHHHHGGGGGHHGGGGGGGAGGGGGGGGGHHHHGGHHGGHHHHHHHHGGGGGGGGGGGGHGHHGGGGHGHHGGGGGGGGGGGGGGGGGGGGGGGGGGGGGGFFFFFFFFFFFFBFFFFFFFFFFFFFFFFFFFFFFFFFFFFFFFFFFFFDFFFAFFFFFFFEFEFF/
@M05620:45:000000000-G6HP7:1:1101:23433:10601 1:N:0:145
CATCCTGACCCTGAAGTACCCCATTGAGCATGGCATCGTCACCAACTGGGACGACATGGAGAAGATCTGGCACCACACCTTCTACAACGAGCTGCGCGTGGCCCCGGAGGAGCACCCAGTGCTGCTGACCGAGGCCCCCCTGAACCCCAAGGCCAACAGAGAGAAGATGACTCAGGTGAGGCTCGGCCGACGCCCGTGCTCCTCCCGTCCTTTCCCCAGTCATTTTCTGCCCGGCTTGATTTCTGACATTT
+
CDDDDFFFFFFFGGGGGGGGGGGHHHHHHHHHHHHHHGHHHGHHHGHHHHHHGGGGGHHHHHHHHHHHHHHHHGHHHGGHHHHHHHHHGGGGGHHGGGGGGGHHGGGGGGGGHHHHGGGHHHHHHHHHHHGGGGGGGGGGGGGHHHGGGGHGHHGGGGGGGGGGGGGGGGGGGGGGGGGGGGGGFFFFFFFFFFFFDDDFFFFFFFFEDFDFFFFFFFFFFFFFFFFFFFFFFAFFFAFBFFFFFFFFFF0
@M05620:45:000000000-G6HP7:1:1101:26212:10608 1:N:0:145
TACCTGTACTGGGGAAGCATTTGAATATCCCCCCATGGTGATGGGGACGGAGAACTGCTCCATAAACACAGGCAACGTGCCTAACTTTCCCGGGAAGATGAAGTCAAAGAGCGACCACAGCTCTAGGTTATTTTTGCATCGGTGAGCCAGACAGAATGATCCGATGAGGGGTGCGAAACTATTTGAGGAAAGGAAGCACCTTTTTATTAAATTTACCTTTTAGCAATCGCCATTCCTACCCTAAAGATCGG
+
AAABBFFFFFFFGGFEFGGGGGHHHHHHHHHGGGGHGHFHHHHHEGGGGGGDGHHHHHHHHHHHFHHGHHHHGGHHGHHHHHHHHHHHHHHGGGFGEHGGGFHHHHHHHHBHGGGGGHHHHHHHFDHHHHHHHHGGHFHHFAEGFHHHGGHGFHFHHHHHHHHGGGFHH.CDGGGFGGFGFFFGGGFGGGGGGGGGGFGGGGFFG?FGFFFFFFBFF/;BBFFFFFEFFEDDFFFFFFFFFFFFFFFFFFF
@M05620:45:000000000-G6HP7:1:1101:26232:10610 1:N:0:145
TACCTGTACTGGGGAAGCATTTGAATATCCCCCCATGGTGATGGGGACGGAGAACTGCTCCATAAACACAGGCAACGTGCCTAACTTTCCCGGGAAGATGAAGTCAAAGAGCGACCACAGCTCTAGGTTATTTTTGCATCGGTGAGCCAGACAGAATGATCCGATGAGGGGTGCGAAACTATTTGAGGAAAGGAAGCACCTTTTTATTAAATTTACCTTTTAGCAATCGCCATTCCTACCCTAAAGATCGG
+
DCCDCFFFFFFFGGGGGGGGGGHHHHHHHHHGGGGHHHHHHHHHHGGGGGGGGHHHHHHHHHHHHHHHHHHHGHHHGHHHHHHHHHHHHHHGGGGGGHHHHHHHHHHHHHHHGGGGGHHHHHHHHHHHHHHHHHHGHHHHGGGGGHHHHHGGHHHHHHHHHHHGGGHHHGGGGGGGGGGGGGGGGGGGFGGGGGGGGGGGGGGGGGGGFFFFFFFFFFFFFFFFFFFFFFFFFFFFFFFFFFFFFFFFFFF
@M05620:45:000000000-G6HP7:1:1101:21181:10627 1:N:0:145
AGATTACTGCAACAGTTCCCCCTGGACCTGGAAAAGTTTCTTGCCTGGCTTACAGAAGCTGAAACAACTGCCAATGTCCTACAGGATGCTACCCGTAAGGAAAGGCTCCTAGAAGACTCCAAGGGAGTAAAAGAGCTGATGAAACAATGGCAAGTAAGTCAGGCATTTCCGCTTTAGCACTCTTGTGGATCCAATTGAACAATTCTCAGCATTTGTACTTGTAACTGACAAGCCAGGGACAAAACAAAGAT
+
CCCCDFFFFFFFGGGGGGGGGGGGHGHHHHHHHHHHHHHHHHHHHHHHHHHHHHHHHHHHHHHHHHHHHHHHHHHHHHHHHHHHHHHHHHHHHHGGEGHHHHHHHHHHGHHHHHHHHHHHHHHGGGGGHHHHHGHHHHHHHHHHHHHHHHHHHGHHHHHHHHHHHHHHHHGGGGGHHHHHHHHHHHHGHHHHGHHHHHHHHHHHHHHHHHHHHHHHHHHHHHHHHHHHHHHHHGGGGGGGFAFGGGGGGGF
@M05620:45:000000000-G6HP7:1:1101:21161:10630 1:N:0:145
AGATTACTGCAACAGTTCCCCCTGGACCTGGAAAAGTTTCTTGCCTGGCTTACAGAAGCTGAAACAACTGCCAATGTCCTACAGGATGCTACCCGTAAGGAAAGGCTCCTAGAAGACTCCAAGGGAGTAAAAGAGCTGATGAAACAATGGCAAGTAAGTCAGGCATTTCCGCTTTAGCACTCTTGTGGATCCAATTGAACAATTCTCAGCATTTGTACTTGTAACTGACAAGCCAGGGACAAAACAAAGAT
+
ABBBBFFFFFFFGGGGGGGGGGGGGHHHHHHHHHHHGHHHGHGHHHHHHHHHHGHHHHHHHHHHHHHHHHHHEHHHHHHHHHHHHHHFHHGHHHGFEGHHHHHHHHHHGHHHHBGGHGHHHHHGGEGGHEHFHFHHHHGHHHHGHGHHHHHHHGHHHHHHHGHHHHHHHHGGGGGH1GHHHHGHHGHGHHHHGBHHHHFFHHGHHHHHHHHHHGHHHHHGHHFFHHHEFHHGFGGGGGGGEGFFGGGGGBC
@M05620:45:000000000-G6HP7:1:1101:15466:10636 1:N:0:145
ATCTCTATCTCCTAAAAACCTGTTTAGATTTGGAGATAGACCTTCAGGTTTTTCATCATTTTCTGCATGAATTATACATTGACCACGTGGTCAGTTTGCAGCATTCTGTTATTTTGTTTGACAGAGTGTCTTGTTGAGAACATATGTAGGACATGATTTTTTCCTGCAACAGGGAAAATAAAGTATAAGTTTTAAAGATTTATTCTTTAATAAAGGATCTCAAAGCCAGCTTTAGAAAAAGGAAGAAAGGG
+
3AABBFFFFFFFGGFGGGGGGGHHHFGFHHHHFFHHHHGHHHHHHHHHHHHGGHHHHHHHHHHHHHHHHHHHHHHHHHHHHHHHHHGHFGHGHHGHHHHGGH1BGHHGHHEHHHHHHHHHHHHHHHHHHHHHHGHGHHHGHFHHHGFBDBGFHHHEFHHHHGHGHHHHHHGHHGGFAGFB1GGGHHGFGGHHHGGHHHHHHGGHHHHHGBGHHHHHHGFHHHHFHHHHHGHHGFHGFFHHGDG/GGHHHHG
@M05620:45:000000000-G6HP7:1:1101:15483:10645 1:N:0:145
ATCTCTATCTCCTAAAAACCTGTTTAGATTTGGAGATAGACCTTCAGGTTTTTCATCATTTTCTGCATGAATTATACATTGACCACGTGGTCAGTTTGCAGCATTCTGTTATTTTGTTTGACAGAGTGTCTTGTTGAGAACATATGTAGGACATGATTTTTTCCTGCAACAGGGAAAATAAAGTATAAGTTTTAAAGATTTATTCTTTAATAAAGGATCTCAAAGCCAGCTTTAGAAAAAGGAAGAAAGGG
+
DDDDDFFFFFFFGGGGGGGGGGHHHHHHHHHHHHHHHHHHHHHHHHHHHHHGGHHHHIIHHIHHHHHHHHHHHHHHHHHHHHHHHHGHHEFGBGFHHHEHHF1DGGHHHHHHHHHHHHHHFDEHGFGHGHHHGGHHEGAGFFHGHHFHGHBGFHHHHHHHHGHHHHB2DCGGEGGHHHHHGGG@HHFHHDGHHGHHHDGHHHHHHHHHGHHHDGGGHHCHHHFGHHHEGEGGHHGFFGB:AFEHHHHHHHG
@M05620:45:000000000-G6HP7:1:1101:26323:10655 1:N:0:145
TACCTGTACTGGGGAAGCATTTGAATATCCCCCCATGGTGATGGGGACGGAGAACTGCTCCATAAACACAGGCAACGTGCCTAACTTTCCCGGGAAGATGAAGTCAAAGAGCGACCACAGCTCTCGGAGGTTATTTTGCATCGGTGAGCCAGACAGAATGATCCGATGAGGGGTGCGAAACTATTTGAGGAAAGGAAGCACCTTTTTATTAAATTTACCTTTTAGCAATTGCCATTCCTACCCTAAAGATC
+
DDDDDFFFFFFFGGGGGGGGGGHHHHHHHHHGGGGHHHGHHHHHHGGGGGGGGHHHHHHHHHHHHHHHHHHHGHHHGHHHHHHHHHHHHHHGGGGGGHHHHHHHHHHHHHHHGGGGGHHHHHHHHGGGGGGHHHHHHHHHHHGGGGGHHHHHHGHHHHHHHHHHHGGGHHHGGGGGGGGGGGGHHHHGGGFGGGGGGGGGGFFFFFFFHHHFFFFFHFFFFFFFFFFFFBFFFFFFFFFFFFFFFFFFFFF
@M05620:45:000000000-G6HP7:1:1101:11610:10684 1:N:0:145
TACCTGTACTGGGGAAGCATTTGAATATCCCCCCATGGTGATGGGGACGGAGAACTGCTCCATAAACACAGGCAACGTGCCTAACTTTCCCGGGAAGATGAAGTCAAAGAGCGACCACAGCTCTTCGGAGGTTATTTTGCATCGGTGAGCCAGACAGAATGATCCGATGAGGGGTGCGAAACTATTTGAGGAAAGGAAGCACCTTTTTATTAAATTTACCTTTTAGCAATCGCCATTCCTACCCTAAAGAT
+
CCCCCFFFFFFFGGGGGGGGGGGHHHHHHHHGGGGHHHGHHHHHHGGGGGGGGHHHHHHHHHHHHHHHHHHHGGHHGHHHHHHHHHHHHHHGGGGGGHHHHHHHHHHHHHHHGGGGGHHGHHHGHHHGGGGDHHHHHHHHGHHGGEGGGFHHHHGHHHHHHHHHHHFGGHHHGGEGGGEGGGGGGGGGEFGFGGFFFFGGGGFFFFFFFFFFFFFFFFFFFFFFFFFFFFFFFFFFFFFFFFFFFFFFFF:
@M05620:45:000000000-G6HP7:1:1101:13665:10700 1:N:0:145
TACCTGTACTGGGGAAGCATTTGAATATCCCCCCATGGTGATGGGGACGGAGAACTGCTCCATAAACACAGGCAACGTGCCTAACTTTCCCGGGAAGATGAAGTCAAAGAGCGACCACAGCTCTTCGGAGGTTATTTTGCATCGGTGAGCCAGACAGAATGATCCGATGAGGGGTGCGAAACTATTTGAGGAAAGGAAGCACCTTTTTATTAAATTTACCTTTTAGCAATCGCCATTCCTACCCTAAAGAT
+
CCCCCFFFFFFFGGGGGGGGGGHHHHHHHHHGGGGHHHGHHHHHHGGGGGGGGHHHHHHHHHHHHHHHHHHHGHHHGHHHHHHHHHHHHHHGGGGGGHHHHHHGHHHHHHHHGGGGGHHHHHHGHHHGGGGEHHHHHHHHGHHGGEGGFCHHHHGHHHHHHHHHHHGGGHHHGGEDGGDGGGGGGGGGGGGGGGGGGFGGFGFFFFFFFFFFFFFFFFFFFFFFFFFFFFFFFFDFFFFFFFAFFFFFFFF
@M05620:45:000000000-G6HP7:1:1101:20423:10748 1:N:0:145
TACCTGTACTGGGGAAGCATTTGAATATCCCCCCATGGTGATGGGGACGGAGAACTGCTCCATAAACACAGGCAACGTGCCTAACTTTCCCGGGAAGATGAAGTCAAAGAGCGACCACAGCTCTAGGTTATTTTTGCATCGGTGAGCCAGACAGAATGATCCGATGAGGGGTGCAAAACTATTTGAGGAAAGGAAGCACCTTTTTATTAAATTTACCTTTTAGCAATCGCCATTCCTACCCTAAAGATCGG
+
CCCCCFFFFFFFGGGGGGGGGGHHHHHHHHHGGGGHHHFGFHHHHGGGGGGGGGHHHHHHHHHGHHHHHHHHGGHHGHHHHHHHHHHHHGHGGGFGGHHHGHHHHHHHHHHHGGGGGHHHHHHHHHHFHHHHHHHGHFHHGGEGGHHHHHHGFHFHHHHHHHHGGGHHHGGEGGBHHFHHHHGGGGGGGGFGGFFGFFGFGGGGGGGGGGGGGFFFFFFFFFFFFFFFEADDFFFFFBBAFFFFFFFFFFD
@M05620:45:000000000-G6HP7:1:1101:26811:10825 1:N:0:145
AAACCAGAAGACATGAGGTCAGCTAGATCGGAAGAGCACACGTCTGAACTCCAGTCACGCACTACAATCTCGTATGCCGTCTTCTGCTTGAAAAAAAAAAAAAAAAAAAAACAACAAATACATTCTTATGACACACTACAACTATAAAACTAAAACGGAAAAATCTTAATGAGATGCAAAACAATAGATAAAGGGTATATGAAAACTACTATACACAAATCAATGTAGTTGTGATAAACATTATAACGTAA
+
CCCCCCCFFFFFGGGGGGGGGGHHHHHHHHGGGGHHHHHHHGHHHGHHHHHHHHHHHHGHGGGHHHHHFHHHFGHHHHGGGHGHHHHHHHGHHHHG>EEE>><///</--<.......0000000000000000/.//:0000:00990000;000-..::/;.0900000000000000/9..0;00000000../0000000:/0000:090009..000000:000000.0:000000000000./..
@M05620:45:000000000-G6HP7:1:1101:16837:10894 1:N:0:145
TACCTGTACTGGGGAAGCATTTGAATATCCCCCCATGGTGATGGGGACGGAGAACTGCTCCATAAACACAGGCAACGTGCCTAACTTTCCCGGGAAGATGAAGTCAAAGAGCGACCACAGCTCTTCGGAGGTTATTTTGCATCGGTGAGCCAGACAGAATGATCCGATGAGGGGTGCGAAACTATTTGAGGAAAGGAAGCACCTTTTTATTAAATTTACCTTTTAGCAATCGCCATTCCTACCCTAAAGAT
+
CCCCCFFFFFFFGGGGGGGGGGHHHHHHHHHGGGGHHHGHHHHHHGGGGGGGGHHHHHHHHHHHHHHHHHHHGHHHGHHHHHHHHHHHHHHGGGGGGHHHHHHHHHHHHHHHGGGGGHHHHHHHHHHGGGGGHHHHHHHHGHHGGGGGHGHHHHGHHGHHHHHHHHEGGHHHGGCEGGGGGGGGGGGGGGGFGGGGGGGGGGFFFFFFFFFFFFFFFFFFFFFFFFFFFFFFFFFFFFFFFFFFFFFFFFF
@M05620:45:000000000-G6HP7:1:1101:26444:10904 1:N:0:145
TACCTGTACTGGGGAAGCATTTGAATATCCCCCCATGGTGATGGGGACGGAGAACTGCTCCATAAACACAGGCAACGTGCCTAACTTTCCCGGGAAGATGAAGTCAAAGAGCGACCACAGCTCTAGGTTATTTTTGCATCGGTGCGCCAGACAGAATGATCCGATGAGGGGTGCGAAACTATTTGAGGAACGGAAGCACCTTTTTATTAAATTTACCTTTTAGCAATTGCCATTCCTACCCTAAAGATCGG
+
AAAABFFFFFFFGGFGGGFGGGBGBGHHHHHGGGGHHHGFHHHGHGGGGGGGGHHHHHHHHHHHHHHHHGHHGGHHGHHHHHHHHHHHHHHGGGEFFFHHHFHHHFHBDG2GEGGGGHGGHHHHFFHHHFGGHHH@GGGFDDCA->@DDD0EGGBHHHFHHH.EDFGHH.@ACDA.-9;FFFFGGFGBFG.;DD.;A9BEFFFFF:FF//BFFEFFFFFFFE/;/BFFFFF/;FFBFFFFFFFB/B/BFE?
@M05620:45:000000000-G6HP7:1:1101:16853:10905 1:N:0:145
TACCTGTACTGGGGAAGCATTTGAATATCCCCCCATGGTGATGGGGACGGAGAACTGCTCCATAAACACAGGCAACGTGCCTAACTTTCCCGGGAAGATGAAGTCAAAGAGCGACCACAGCTCTTCGGAGGTTATTTTGCATCGGTGAGCCAGACAGAATGATCCGATGAGGGGTGCGAAACTATTTGAGGAAAGGAAGCACCTTTTTATTAAATTTACCTTTTAGCAATCGCCATTCCTACCCTAAAGAT
+
CCBBCFFFFFFFGGGGGGGGGGHHHHHHHHHGGGGHHHGGGHHHHGGGGGGGGHHHHHHHHHHHHHHHHHHHGHHHGHHHHHHHHHHHHHHGGGGGGHHHHHHHHHHHHHHHGGGGGHHHHHHHHHHGGGGEHHHHHHHHGHHGGGGGHHHHHHGGHHHHHHHHHHEGGHHGGG;CGGDGGGGGGGGGGGGFBGGGGFGGGGFFFFFFFFFFFFFFFFFFFFFFFFFF9FFFFFFEFFFFFFFFFFFFFFF
@M05620:45:000000000-G6HP7:1:1101:26426:10918 1:N:0:145
TACCTGTACTGGGGAAGCATTTGAATATCCCCCCATGGTGATGGGGACGGAGAACTGCTCCATAAACACAGGCAACGTGCCTAACTTTCCCGGGAAGATGAAGTCAAAGAGCGACCACAGCTCTAGGTTATTTTTGCATCGGTGAGCCAGACAGAATGATCCGATGAGGGGTGCGAAACTATTTGAGGAAAGGAAGCACCTTTTTATTAAATTTACCTTTTAGCAATTGCCATTCCTACCCTAAAGATCGG
+
CCCCCFFFFFFFGGGGGGGGGGHHHHHHHHHGGGGHHHHHHHHHHGGGGGGGGHHHHHHHHHHHHHHHHHHHGHHHGHHHHHHHHHHHHHHGGGGGGHHHHHHHHHHHHHHHGGGGGHHHHHHHHHHHHHHHHHHGHGHHGGEGGHHHHHGFHHHHHHHHHHHGGGHHHEGGGGGFEGGGGGGGGGGGGGGGGGGGGGGGGGGGGGGGFFFFFFFFFFFFFFFFFFFFFFFFFFFFFFFAFFFFFFFFFFF
@M05620:45:000000000-G6HP7:1:1101:12659:10923 1:N:0:145
TACCTGTACTGGGGAAGCATTTGAATATCCCCCCATGGTGATGGGGACGGAGAACTGCTCCATAAACACAGGCAACGTGCCTAACTTTCCCGGGAAGATGAAGTCAAAGAGCGACCACAGCTCTAGGTTATTTTTGCATCGGTGAGCCAGACAGAATGATCCGATGAGGGGTGCGAAACTATTTGAGGAAAGGAAGCACCTTTTTATTAAATTTACCTTTTAGCAATCGCCATTCCTACCCTAAAGATCGG
+
CCCCCFFFFFFFGGGGGGGGGGHHHHHHHHHGGGGHHHFGHHHHHGGGGGGGGHHHHHHGHHHHHHHHHHHHGHFHGHHHHHHFHHHHHHHGGGGGGHHHHHHHGHHHGHHHGGGGGHHHHHHHHHHHH>GHHHHGHGHHGGCDGHHHGHHGHHHHHHHHHHHGGFHHHGGFGGGEFAGGGGGGGGGGFGGGGGGGGGGGGGGGGGGGFFFFFFFFFFFFFFFFFFFFFFFFFFFFFFFFFFFFFFEFFFD
@M05620:45:000000000-G6HP7:1:1101:26442:10925 1:N:0:145
TACCTGTACTGGGGAAGCATTTGAATATCCCCCCATGGTGATGGGGACGGAGAACTGCTCCATAAACACAGGCAACGTGCCTAACTTTCCCGGGAAGATGAAGTCAAAGAGCGACCACAGCTCTAGGTTATTTTTGCATCGGTGAGCCAGACAGAATGATCCGATGAGGGGTGCGAAACTATTTGAGGAAAGGAAGCACCTTTTTATTAAATTTACCTTTTAGCAATTGCCATTCCTACCCTAAAGATCGG
+
CCBCBFFFFFFFGGGGGGGGGGHHHHHHHHHGGGGHHHGHHHHHHGGGGGGGGHHHHHHHHHHHHHHHHHHHGHHHGHHHHHHHHHHHHHHGGGGGGHHHHHHHHHHHHHHHGGGGGHHHHHHHHHHFHHHHHHHGHGHHGGAEGHHHHGFFHHHHHHHHHHHGGGHHHDFDGGGFDGGGGGGGGFGGBBBFGFGGGFGGGGGGGGGGFFFFFFFFFFFFFFFFFFFFFFFFFFFFFFFFFFF/BFFFFED
@M05620:45:000000000-G6HP7:1:1101:12638:10933 1:N:0:145
TACCTGTACTGGGGAAGCATTTGAATATCCCCCCATGGTGATGGGGACGGAGAACTGCTCCATAAACACAGGCAACGTGCCTAACTTTCCCGGGAAGATGAAGTCAAAGAGCGACCACAGCTCTAGGTTATTTTTGCATCGGTGAGCCAGACAGAATGATCCGATGAGGGGTGCGAAACTATTTGAGGAAAGGAAGCACCTTTTTATTAAATTTACCTTTTAGCAATCGCCATTCCTACCCTAAAGATCGG
+
BBBBBFFFFFBFGCGFGGGGGGHHHFHHHHHGGGGHGHGHFHHHHGFGGGGGGHHGHHHHHHHHHHGHHHHHGHHHGHHHHHHHHGHHHHHGGGGGGHHHHHHHHHHHHHHHGGGGGHHHHHHHHHHGHHHHHHHGHGHHGGEGGHHHHHGGHHHHHHHHHHHGGGHHHGGGGGGFDGGGGGGGGGGGFGGGGFFGGFGGGGGGGGGGFFFFFFFFFFFFFFFFFFFFFEFFFFFFFFFFFFFFFFFFFFD
@M05620:45:000000000-G6HP7:1:1101:15909:10936 1:N:0:145
CATCCTGACCCTGAAGTACCCCATTGAGCATGGCATCGTCACCAACTGGGACGACATGGAGAAGATCTGGCACCACACCTTCTACAACGAGCTGCGCGTGGCCCCGGAGGAGCACCCAGTGCTGCTGACCGAGGCCCCCCTGAACCCCAAGGCCAACAGAGAGAAGATGACTCAGGTGAGGCTCGGCCGACGCCCGTGCTCCTCCCGTCCTTTCCCCAGTCATTTTCTGCCCGGCTTGATTTCTGACATTA
+
DDDDDFFFFFFFGGGGGGGGGGGHHHHHHHHHHHHHHGHHHGHHHGHHHHHHGGGGGHHHHHHHHHHHHHHHHGHHHGGHHHHHHHHHGGGGGHHGGGGGGGHHGGGGGGGGHHHHGGHHHHHHHHHHHHGGGGGGGGGGGGHHHHGGGGHGHHGGGGGGGGGGGGGGGGGGGGGGHGGGGGGGFFFFFFFFFFFFFFFFFFFFFFFFDFFFFFFFFFFFFBFFFFFFFFFFDFFFFFFFFFFFFFFFFF0
@M05620:45:000000000-G6HP7:1:1101:25273:10943 1:N:0:145
TACCTGTACTGGGGAAGCATTTGAATATCCCCCCATGGTGATGGGGACGGAGAACTGCTCCATAAACACAGGCAACGTGCCTAACTTTCCCGGGAAGATGAAGTCAAAGAGCGACCACAGCTCTAGGTTATTTTTGCATCGGTGAGCCAGACAGAATGATCCGATGAGGGGTGCGAAACTATTTGAGGAAAGGAAGCACCTTTTTATTAAATTTACCTTTTAGCAATCGCCATTCCTACCCTAAAGATCGG
+
CCCDCFFFFFFFGGGGGGGGGGHHHHHHHHHGGGGHHHHHHHHHHGGGGGGGGHHHHHHHHHHHHHHHHHHHGGHHGHHHHHHHHHHHHHHGGGGGGHHHHHHHHHHHHHHHGGGGGHHHHHHHHHHHHHHHHHHGHGHHGGDGGHHHHHHGHHHHHHHHHHHGGGHHHGGFGGGGGGGGGGHGGGGGGGGGGGGGGGGGGGGGGGGGFFFFFFFFFFFFFFFFFFFFFEDFFFFFFFFFFFFFFFFFFFF
@M05620:45:000000000-G6HP7:1:1101:12652:10945 1:N:0:145
TACCTGTACTGGGGAAGCATTTGAATATCCCCCCATGGTGATGGGGACGGAGAACTGCTCCATAAACACAGGCAACGTGCCTAACTTTCCCGGGAAGATGAAGTCAAAGAGCGACCACAGCTCTAGGTTATTTTTGCATCGGTGAGCCAGACAGAATGATCCGATGAGGGGTGCGAAACTATTTGAGGAAAGGAAGCACCTTTTTATTAAATTTACCTTTTAGCAATCGCCATTCCTACCCTAAAGATCGG
+
DCCCDFFFFFFFGGGGGGGGGGHHHHHHHHHGGGGHHHHHHHHHHGGGGGGGGHHHHHHHHHHHHHHHHHHHGHHHGHHHHHHHHHHHHHHGGGGGGHHHHHHHHHHHHHHHGGGGGHHHHHHHHHHGHHHHHHHGHHHHGGCEGHHHHHHGHHHHHHHHHHHGGGHHHGGGGGGGFGGGGGGGGGGGFGGGGGGGGGGGGGGGGGGGFFFFFFFFFFFFFFFFFFFFFFFFFFFFFFFFFFFBFFFFFFF
@M05620:45:000000000-G6HP7:1:1101:19037:10966 1:N:0:145
TACCTGTACTGGGGAAGCATTTGAATATCCCCCCATGGTGATGGGGACGGAGAACTGCTCCATAAACACAGGCAACGTGCCTAACTTTCCCGGGAAGATGAAGTCAAAGAGCGACCACAGCTCTAGGTTATTTTGCATCGGTGAGCCAGACAGAATGATCCGATGAGGGGTGCGAAACTATTTGAGGAAAGGAAGCACCTTTTTATTAAATTTACCTTTTAGCAATCGCCATTCCTACCCTAAAGATCGGA
+
CCCCCFFFFFFFGGGGGGGGGGHHHHHHHHHGGGGHHHGHHHHHHGGGGGGGGHHHHHHHHHHHHHHHHHHHGHHHGHHHHHHHHHHHHHHGGGGGGHHHHHHHHHHHHHHHGGGGGHHHHHHHHHHGHHHHHHHHHHHGGGGGHHHHHHGHHHHHHHHHHHGGGHHHGGGGGGGGGGGGGGGGGGGGGGGGGGGGGGGGGGGGGGGGGGGFFFFFFFFFFFFFFFFFFFFFFFFFFFFFFFFFFFFFFFF
@M05620:45:000000000-G6HP7:1:1101:11194:10975 1:N:0:145
ATCTCTATCTCCTAAAAACCTGTTTAGATTTGGAGATAGACCTTCAGGTTTTTCATCATTTTCTGCATGAATTATACATTGACCACGTGGTCAGTTTGCAGCATTCTGTTATTTTGTTTGACAGAGTGTCTTGTTGAGAACATATGTAGGACATGATTTTTTCCTGCAACAGGGAAAATAAAGTATAAGTTTTAAAGATTTATTCTTTAATAAAGGATCTCAAAGCCAGCTTTAGAAAAAGGAAGAAAGGG
+
CCCCCFFFFFFFGGGGGGGGGGHHHHHHHHHHHGHHHHHHHHHHHHHHHHHGGHHHHGHHHHHIHHHHHHHHHHHHHHHHHHHHHHGGHGHHHHHHHHHHHH1FHHHHHHHHHHHHHHHHGHHHHHGHHHHHHHHHHHGHHHHHHHGGFHHHHHHFHHHHHGHHHHHGHHGHHGGHHHHHHHHHHHHHHGHHHHGHHHHHHHHHHHHHHGHHGHHHGFHHHGHHHHHHHEHHHFHBGFHGFGHHHHHHHHG
@M05620:45:000000000-G6HP7:1:1101:15635:11033 1:N:0:145
CATCCTGACCCTGAAGTACCCCATTGAGCATGGCATCGTCACCAACTGGGACGACATGGAGAAGATCTGGCACCACACCTTCTACAACGAGCTGCGCGTGGCCCCGGAGGAGCACCCAGTGCTGCTGACCGAGGCCCCCCTGAACCCCAAGGCCAACAGAGAGAAGATGACTCAGGTGAGGCTCGGCCGACGCCCGTGCTCCTCCCGTCCTTTCCCCAGTCATTTTCTGCCCGGCTTGATTTCTGACATTA
+
ABBBBF4FFFFFGGGGGGGGGGGHHGFHHCHFF4FGHGHFHGHGCEH3FHGHGGGGDHHFGFFF3FGFFHFFGFGHFGGHHHHHHFFHCCEGFGHGFGG?EFHFGFFGCGDGHHHHGGHGHHHHHHHHGHGFGGGGGGGGGGGHHHGGGGHGHHGGGGGGGGGG/BFCFGGGGGGGGGGGGGGGFFFFFCDCFFFDBADFFFFFFFFAADAFFFFFF.DFFFFBFFFEFEFFDFAD=;9B/FFFFFB/;F/
@M05620:45:000000000-G6HP7:1:1101:25456:11036 1:N:0:145
TACCTGTACTGGGGAAGCATTTGAATATCCCCCCATGGTGATGGGGACGGAGAACTGCTCCATAAACACAGGCAACGTGCCTAACTTTCCCGGGAAGATGAAGTCAAAGAGCGACCACAGCTCTTCGGAGGTTATTTTGCATCGGTGAGCCAGACAGAATGATCCGATGAGGGGTGCGAAACTATTTGAGGAAAGGAAGCACCTTTTTATTAAATTTACCTTTTAGCAATCGCCATTCCTACCCTAAAGAT
+
BBBBBFFFFFFFGGGGGGGGGGHHHHHHHHHGGGGHHHHHHHHHHGGGGGGGGHHHHHHHHHHHHHHHHHHHGHHHGHHHHHHHHHHHHHHGGGGGGHHHHFHHHHHHHHHHGGGGGHHHHHHHHHHGDGGEHFHHHHHHHHHGGGGGFHHHHHFHHHEHHHHHHHDGGHHFGGDCGGGGGFGFGGGGFFFFGGGEFBFGGGFFFFFFFFFFFFFFFFFFFFFFEFFFFFFFFFFEFFFFFFFFFFEFFFF
@M05620:45:000000000-G6HP7:1:1101:25466:11063 1:N:0:145
TACCTGTACTGGGGAAGCATTTGAATATCCTCCCATGGTGATGGGGACGGAGAACTGCTCCATAAACACAGGCAACGTGCCTAACTTTCCCGGGAAGATGAAGTCAAAGAGCGACCACAGCTCTTCGGAGGTTATTTTGCATCGGTGAGCCAGACAGAATGATCCGATGAGGGGTGCGAAACTATTTGAGGAAAGGAAGCACCTTTTTATTAAATTTACCTTTTAGCAATCGCCATTCCTACCCTAAAGAT
+
>AAAA1@DFFD1FAEG?F1ABAD3DGGHHH3FGFHHFHH1FD2AG?/EEGGCGHHHDGHHHHGHHBF1GHCGFCHHEF/>FBDGHDGDEGHC?E/EAFGHG11BFFGHHHHHGGGG<GHGHFGHHHHG/<C?FD@FDD1GDHHGC?</>GHH0<FHFGGHHGHHHHCGGHBC.AEC.CACAAFBFGFGGGEFF/;FB:FEBFGGBBGGABFF0/;BFFFFFFFFB/FBFBFEAB-;FFFFBFFFFF-B/BF
@M05620:45:000000000-G6HP7:1:1101:19090:11076 1:N:0:145
TACCTGTACTGGGGAAGCATTTGAATATCCCCCCATGGTGATGGGGACGGAGAACTGCTCCATAAACACAGGCAACGTGCCTAACTTTCCCGGGAAGATGAAGTCAAAGAGCGACCACAGCTCTTCGGAGGTTATTTTGCATCGGTGAGCCAGACAGAATGATCCGATGAGGGGTGCGAAACTATTTGAGGAAAGGAAGCACCTTTTTATTAAATTTACCTTTTAGCAATCGCCATTCCTACCCTAAAGAT
+
CCCCCFFFFFFFGGGGGGGGGGHHHHHHHHHGGGGHHHHHHHHHHGGGGGGGGHHHHHHHHHHHHHHHHHHGGHHHGHHHHHHHHHHHHHHGGGGGGHHHHHHHHHHHHHHHGGGGGHHHHHHHHGHGFGGEHHHHHHHHGHHGGGGGHHHHHHGHHHHHHHHHHHFGGHHGGGEDGGGGGFGGGGGGGGGGGGGGGFGGFGFFFFFFEFFFFFFFFFFFFFFFFFFEBFFFFFFFFFFFFFFFFFFFFFF
@M05620:45:000000000-G6HP7:1:1101:19093:11101 1:N:0:145
TACCTGTACTGGGGAAGCATTTGAATATCCCCCCATGGTGATGGGGACGGAGAACTGCTCCATAAACACAGGCAACGTGCCTAACTTTCCCGGGAAGATGAAGTCAAAGAGCGACCACAGCTCTTCGGAGGTTATTTTGCATCGGTGAGCCAGACAGAATGATCCGATGAGGGGTGCGAAACTATTTGAGGAAAGGAAGCACCTTTTTATTAAATTTACCTTTTAGCAATCGCCATTCCTACCCTAAAGAT
+
BBBBBFFFFFFFGGGGGGGGGGHHHHHHHHHGGGGHHHGHHHHGHGGGGGGGGHHHHHHHHHHHHHHHHHHHGHHHGHHHHHHHHHHHHHHGGGFGGGHHGHHHHHHHHHBHGGGGGHHHHHHHHHHGFGGEHHHHHHHGHHHGGGGGHHHHHHGHHHHHHHHHHHDGGHHHGG;CDGDGGFGGGGGGGGGBFFGGGFGGGGFFFFFFFFFFBFFFFFFFFFFFFFFBFFFFFFFFFFFFFFFFFFFFFFF
@M05620:45:000000000-G6HP7:1:1101:13082:11104 1:N:0:145
TACCTGTACTGGGGAAGCATTTGAATATCCCCCCATGGTGATGGGGACGGAGAACTGCTCCATAAACACAGGCAACGTGCCTAACTTTCCCGGGAAGATGAAGTCAAAGAGCGACCACAGCTCTTCGGAGGTTATTTTGCATCGGTGAGCCAGACAGAATGATCCGATGAGGGGTGCGAAACTATTTGAGGAAAGGAAGCACCTTTTTATTAAATTTACCTTTTAGCAATCGCCATTCCTACCCTAAAGAT
+
CCCCCFFFFFFFGGGGGGGGGGHHHHHHHHHGGGGHHHHHHHHHHGGGGGGGGHHHHHHHHHHHHHHHHHHHGGHHGHHHHHHHHHHHHHHGGGGGGHHHHHHHHHHHHHHHGGGGGHHHHHHHHHHGGGGGHGHHHHHHEHHGGEGGGHHHHHGHHHHHHHHHHHAGGHHHGGEEGGGGGCGFGGGGGGGFFGGGBFGGGGFFFFFFFFFBBBFFFFFFFFFFFFFFFFFFFFFFFFFFFFAFFFFFFFF
@M05620:45:000000000-G6HP7:1:1101:14021:11132 1:N:0:145
TACCTGTACTGGGGAAGCATTTGAATATCCCCCCATGGTGATGGGGACGGAGAACTGCTCCATAAACACAGGCAACGTGCCTAACTTTCCCGGGAAGATGAAGTCAAAGAGCGACCACAGCTCTAGGTTATTTTTGCATCGGTGAGCCAGACAGAATGATCCGATGAGGGGTGCGAAACTATTTGAGGAAAGGAAGCACCTTTTTATTAAATTTACCTTTTAGCAATCGCCATTCTTACCCTAAAGATCGG
+
DCDDDFFFFFFFGGGGGGGGGGHHHGHHHHHGGGGHHHGHGHHHHGGGGGGGGHHHHHHHHHHHHHHHHHHHGHHHGHHHHHHHHHHHHHHGGGGGGHHHHHHHHHHHHHHHGGGGGHHHHHHHFHH@@2FG>GH/111?<//?<GH0F<F<GFHCF00<D<.<<<0GGGGEG?E:-;AB0=;FF0EF0/B.A9/:ABF?/9CGG.FF00;F0FB0:B0FFF/:0BBFEFA.AB009;0;FB//;BF90::
@M05620:45:000000000-G6HP7:1:1101:14000:11132 1:N:0:145
TACCTGTACTGGGGAAGCATTTGAATATCCCCCCATGGTGATGGGGACGGAGAACTGCTCCATAAACACAGGCAACGTGCCTAACTTTCCCGGGAAGATGAAGTCAAAGAGCGACCACAGCTCTAGGTTCTTTTTGCATCGGTGAGCCAGACAGAATGATCCGATGAGGGGTGCGAAACTATTTGAGGAAAGGAAGCACCTTTTTATTAAATTTACCTTTTAGCAATCGCCATTCCTACCCTAAAGATCGG
+
BBBBBFFFFDFFGGFEGGGGGGHHHGHHFHHGGGGHHGHHEGHHGGGGGGGEGHHHGFHHFFHHHGHHHHHHGGGHGHHHHHFHHHHHHHHEFCFGGGHFFHFGFGGFHHFGECGGGHGHHHHHGHHHH2@GHHHCHHHGGGEDFHFHH0<FHHHHHHHHGHEEGGHHHGFGGGGACGDGGGGGGFEG0;CFF9/;EFFEGGGGGEFGB9;FF/BFFB9BF//;/BFFEFDDAFFFFFFFFFBF/B/BF.9
@M05620:45:000000000-G6HP7:1:1101:17488:11135 1:N:0:145
AAACCAGAAGACATGAGGTCAGCTAGATCGGAAGAGCACACGTCTGAACTCCAGTCACGCACTACAATCTCGTATGCCGTCTTCTGCTTGAAAAAAAAAAAAAAAAATGATAAAAAAACAGAAATTGTCAGAAGATATAAGAACAAACTAATAATTCACAAGACATATGATCTAGTGTGACCAACCTGTGCGATTGAAACAGCAGGGATGGGTAATGATGTTTTGTGGATGGCTAACTGTATGCATCGAAT
+
CCCCCCBFFFFFGGGFGGGGGGHHFHHHHHGGGGHHHHHHHGHHHGHHHHHHHHHHHHGHGGGHHHHHFHHHGGHHHHGGGHGHHHHHHHHHHHHGEGGGE>></</01?11?1F1--.<////000000000</00000000///..000:;B000:009./9/0000000000;000000/.../.000...;.//////./..-.9...//9/////:///.:/.//9.///////9////://.///
@M05620:45:000000000-G6HP7:1:1101:27040:11143 1:N:0:145
TACCTGTACTGGGGAAGCATTTGAATATCCCCCCATGGTGATGGGGACGGAGAACTGCTCCATAAACACAGGCAACGTGCCTAACTTTCCCGGGAAGATGAAGTCAAAGAGCGACCACAGCTCTCGGAGGTTATTTTGCATCGGTGAGCCAGACAGAATGATCCGATGAGGGGTGCGAAACTATTTGAGGAAAGGAAGCACCTTTTTATTAAATTTACCTTTTAGCAATCGCCATTCCTACCCTAAAGATC
+
CCCCCFFFFFFFGGGGGGGGGGHHHHHHHHHGGGGHHHGHHHHHHGGGGGGGGHHHHHHHHHHHHHHHHHHHGHHHGHHHHHHHHHHHHHHGGGGGGHHHHGHHHHHHHHHHGGGGGHHHHHHHHGGGGGGHHHHHHHHHHHGGGGGHHHHHHGHHGHHHHHHHHFGGHHGGGEGGGDCDGGFGGGGGGGFGGGGGGGGGGFFFFFFFFFFFFFFFFFFFFFFFFFFFFFFFFFEFFFFFFFFFFFBFFFF
@M05620:45:000000000-G6HP7:1:1101:7777:11212 1:N:0:145
TACCTGTACTGGGGAAGCATTTGAATATCCCCCCATGGTGATGGGGACGGAGAACTGCTCCATAAACACAGGCAACGTGCCTAACTTTCCCGGGAAGATGAAGTCAAAGAGCGACCACAGCTCTAGGTTATTTTTGCATCGGTGAGCCAGACAGAATGATCCGATGAGGGGTGCGAAACTATTTGAGGAAAGGAAGCACCTTTTTATTAAATTTACCTTTTAGCAATCGCCATTCCTACCCTAAAGATCGG
+
CCCCCFFFFFFFGGGEGGGGGGHHHHHHHHHGGGGHHHGHHHHHHGGGGGGGGHHHHHHGHHHHHHHHHGHHGHHHGHHHHHHGHHHHHGHGGGGGGHHHHHHHHHHHHHHHGGGGGHHHHHHHHHHHHHHHHHHGHHHHGGGGGHHHHHGGHHHHHHHHHHHGGGHHHGGGGGGGGGGGGGGGGGGGGGGGGGGGGGGGGGGGGGGGFFFFFFFFFFFFFFFFFFFFFFFFFFFFFFFFFFFFFFFFFFF
@M05620:45:000000000-G6HP7:1:1101:4259:11229 1:N:0:145
CATCCTGACCCTGAAGTACCCCGGCTTGATTTCTGACATTAGATCGGAAGAGCACACGTCTGAACTCCAGTCACGCACTACAATCTCGTATGCCGTCTTCTGCTTGAAAAAAAAAAAAATCCTATGTACCTCACTGGCCGTCTGTGCATTACCTTACAAAACTATCTCTTACAGCATGAGGTAAAAAATCTTCCACTGTGCAACGATCACCAGCTTACTAAATGATCTCCTAGTCATCGTTCGCACCCTGC
+
CCCCCFFFFFFFGGFGGGGGGGGGGGGGHHHHHGGGHHHHHHGHHHGGGGHHHHHHHGHHHGHHHHHGHHHHHHGHGGGHHHFG3FGHGGHHHHGGGHGHHHFHHHGHFHHFEDG<></0=11111111?111>110.0---..000=000000000000..0000000000000;0:00//00;00-.000000000000000-....:/:..000:09000090::0;0000:0000....-.:-..9.
@M05620:45:000000000-G6HP7:1:1101:14680:11264 1:N:0:145
ATCTCTATCTCCTAAAAACCTGTTTAGATTTGGAGATAGACCTTCAGGTTTTTCATCATTTTCTGCATGAATTATACATTGACCACGTGGTCAGTTTGCAGCCTTCTGTTATTTTGTTTGACAGAGTGTCTTGTTGAGAACCTATGTAGGACATGATTTTTTCCTGCAACAGGGAAAATAAAGTATAAGTTTTAAAGATTTATTCTTTAATAAAGGATCTCAAAGCCAGCTTTAGAAAAAGGAAGAAAGGG
+
CCCDDFFFFFFFGGGGGGGGGGHHHHHHHHHHHHHHHHHHHHHHHHHHHHHGGHHHHHHHHIHIIHHHHHHHHHHHHHHHHHHHHHGHHGHHHHHHHHHHHH1FGHHHHHHHHHHHHHHH3FGHGHGHHHHHHHHHHHGFH/GHGGHBHFGGHHHHHHHHHGHHHHHHHHHHHGGHHHGHHHHGHHHGHGHHHHHHHHHHHHHHHHHHHHHHHHHHHHHHHG0GGHHGHFHHHHHBGHHHGGEHHHHHHHG
@M05620:45:000000000-G6HP7:1:1101:18374:11277 1:N:0:145
TACCTGTACTGGGGAAGCATTTGAATATCCCCCCATGGTGATGGGGACGGAGAACTGCTCCATAAACACAGGCAACGTGCCTAACTTTCCCGGGAAGATGAAGTCAAAGAGCGACCACAGCTCTAGGTTATTTTTGCATCGGTGAGCCAGACAGAATGATCCGATGAGGGGTGCGAAACTATTTGAGGAAAGGAAGCACCTTTTTATTAAATTTACCTTTTAGCAATCGCCATTCCTACCCTAAAGATCGG
+
BBBBBFFFFFFFGGGGGGGGGGHHHHHHHHHGGGGHHHHHHHHHHGGGGGGGGHHHHHHHHHHHHHHHHHHHGHHHGHHHHHHHHHHHHHHGGGGGGHHHHHHHHHHHHHHHGGGGGHHHHHHHHHHHHHHHHHHGHHHHGGGGGHHHHHHGHHHHHHHHHHHGGGHHHGGGGGGGGGGGFFGGGFGGBFGGFGGGGGGGGGGGGGGGFFFFFFFFFFFFFFFFFFFFFFFFFFFFFFFFFFFFBFFFFFD
@M05620:45:000000000-G6HP7:1:1101:23124:11291 1:N:0:145
TACCTGTACTGGGGAAGCATTTGAATATCCCCCCATGGTGATGGGGACGGAGAACTGCTCCATAAACACAGGCAACGTGCCTAACTTTCCCGGGAAGATGAAGTCAAAGAGCGACCACAGCTCTTCGGAGGTTATTTTGCATCGGTGGGCCAGACAGAATGATCCGATGAGGGGTGCGAAACTATTTGAGGAAAGGAAGCACCTTTTTATTAAATTTACCTTTTAGCAATCGCCATTCCTACCCTAAAGAT
+
CCCDDFFFFFFFGGGGGGGGGGHHHHHHHHHGGGGHHHHHHHHHHGGGGGGGGHHHHHHHHHHHHHHHHHHHGHHHGHHHHHHHHHHHHHHGGGGGGHHHHHHHHHHHHHHHGGGGGHHHHHHHF2GA?ACGCFGHHHFB1<<E.<..-<C<<.</<C0DD<0GGF.CA:GHGC.;9AEG-9::CFFBCC/CFBC.FB:ABF9FFFFF.FBFF0BFB:FBFFFF;/0;0:0.;.9;0B00;BF.0FF000:
@M05620:45:000000000-G6HP7:1:1101:18395:11292 1:N:0:145
TACCTGTACTGGGGAAGCATTTGAATATCCCCCCATGGTGATGGGGACGGAGAACTGCTCCATAAACACAGGCAACGTGCCTAACTTTCCCGGGAAGATGAAGTCAAAGAGCGACCACAGCTCTAGGTTATTTTTGCATCGGTGAGCCAGACAGAATGATCCGATGAGGGGTGCGAAACTATTTGAGGAAAGGAAGCACCTTTTTATTAAATTTACCTTTTAGCAATCGCCATTCCTACCCTAAAGATCGG
+
ABAABFFFFFFFGGGEFGGGGGHHGHHHHHHGGGGHHHFFGHHHHGEGGGGGGHHHHHHHHHHHHHHHHHHHGHHHGHGGHHHHHHHHHHHGGGGGGHHHGHHGHHHHHHHHGGGGGHHHHHGHHHGFGHHHHHHGHGHHCG?EGHHHGHHGHHHHHHHHHHHFGGHHHDGEGGGADGGGGGGGGGGGGGGGFGFFGBFFFGGGGGGGFFFFF;BFFFFFFB/BBFFFFAADEFFBFFFAFFBFBFFBF.;
@M05620:45:000000000-G6HP7:1:1101:23108:11299 1:N:0:145
TACCTGTACTGGGGAAGCATTTGAATATCCCCCCATGGTGATGGGGACGGAGAACTGCTCCATAAACACAGGCAACGTGCCTAACTTTCCCGGGAAGATGAAGTCAAAGAGCGACCACAGCTCTTCGGAGGTTATTTTGCATCGGTGAGCCAGACAGAATGATCCGATGAGGGGTGCGAAACTATTTGAGGAAAGGAAGCACCTTTTTATTAAATTTACCTTTTAGCAATCGCCATTCCTACCCTAAAGAT
+
AABBAFFFFFDFCGGGGGGGFGEGHHFHHHHGGGGHHHHHGHHGHGGGGGFGFHHGGHGHHHHHHHHHHHHGGHHHGHHGHFHHHHHHHFHGGGCFGHHHHHHHHHHHFFHHGGGGGHGFEHGHHHHGGGG?GHHHHHHGHHHGGEFEGFHHHFFGHGFHHGHHHHEGGHHGGGGGGAE?CDGFGGGGBFF9CFGF/:CEFGFFFFFFFFFFFFFFFFFFFFFFFFFFFFFFFFFFFFFF/F.ABFBFFFF
@M05620:45:000000000-G6HP7:1:1101:23041:11308 1:N:0:145
TACCTGTACTGGGGAAGCATTTGAATATCCCCCCATGGTGATGGGGACGGAGAACTGCTCCATAAACACAGGCAACGTGCCTAACTTTCCCGGGAAGATGAAGTCAAAGAGCGACCACAGCTCTAGGTTATTTTTGCATCGGTGAGCCAGACAGAATGATCCGATGAGGGGTGCGAAACTATTTGAGGAAAGGAAGCACCTTTTTATTAAATTTACCTTTTAGCAATCGCCATTCCTACCTAAAGATCGGA
+
BBBCCFFFFFFFGCFGGGGGGGHHHHHHHHHGGGGGHHFGGHHHHGGGGGGGGHHHHHHHHHHHHHHHHHHHGHHHGHHHHHHHHHHHHHHGGGGGGHHHHGHHHHHHHHHHGGGGGHHHHHHHGHHGHHHHHHHGGHHHGGGGGHHHHGGGHHHHHHHHHHGGGGFHHGGCDGGECFGGGFFGGFGGFGGGGGGGGGGGGGGGGGGGFFFFFFFFFFFFFFFFFFFFFFFDFFFFFFFFFFFFFFFFEFF
@M05620:45:000000000-G6HP7:1:1101:13059:11312 1:N:0:145
CATCCTGACCCTGAAGTACCCCGGCTTGATTTCTGACATTAGATCGGAAGAGCACACGTCTGAACTCCAGTCACGCACTACAATCTCGTATGCCGTCTTCTGCTTGAAAAAAAAAAAATATCAACTATCGCGCTTTCTTCATCTCTCCCCCTCTCCCCCTCACCTAATCCTTTTTCCCCTCACCCCTCCTTCCTCCTTCCTCCGTCTCACTCCACCTTGCCATTTCTCACCTTCCCTCTCCCTCCCCCTCC
+
CCCCCFFFFFFFGGGGGGGGGGGFGFGEHHHHHHHHHHHHGGGHHHGGGGGHHHHGHGGHHGHHHFHHHHHHHFGHGGGGHHGHFGHHGGHHGHGE?GGGEHHHHHHHGHFGGGG@>/011@1101111//---..11>11=00<00=/..-./://.;-....0//0:009000/00/:.....9.../00/;;//00///:.9..////////..///////;/:///.//;////;/////....-.;
@M05620:45:000000000-G6HP7:1:1101:2972:11316 1:N:0:145
CATCCTGACCCTGAAGTACCCCATTGAGCATGGCATCGTCACCAACTGGGACGACATGGAGAAGATCTGGCACCACACCTTCTACAACGAGCTGCGCGTGGCCCCGGAGGAGCACCCAGTGCTGCTGACCGAGGCCCCCCTGAACCCCAAGGCCAACAGAGAGAAGATGACTCAGGTGAGGCTCGGCCGACGCCCGTGCTCCTCCCGTCCTTTCCCCAGTCATTTTCTGCCCGGCTTGATTTCTGACATTA
+
CCCCCFFFFFFFGGGGGGGGGGGHHHHHHHHHHHHHHGHHHGHHHGHHHHHHGGGGGHHHHHHHHHHHHHHHHGHHHGGHHHHHHHHHGGGGGHHGGGGGGGHHGGGGGGGGHHHHGGHHHHHHHHHHHHGGGGGGGGGGGGHHHHGGGGHGHHGGGGGGBFGGFGGGGGGGGGGGGGGGGGGGFFFFFFFFFFFFFFFFFFFFFFF;AFFFFFFFFFFFFFFFFFFFFFFFFFFFFFFFFFFFFFFFFF0
@M05620:45:000000000-G6HP7:1:1101:21365:11332 1:N:0:145
CATCCTGACCCTGAAGTACCCCATTGAGCATGGCATCGTCACCAACTGGGACGACATGGAGAAGATCTGGCACCACACCTTCTACAACGAGCTGCGCGTGGCCCCGGAGGAGCACCCAGTGCTGCTGACCGAGGCCCCCCTGAACCCCAAGGCCAACAGAGAGAAGATGACTCAGGTGAGGCTCGGCCGACGCCCGTGCTCCTCCCGTCCTTTCCCCAGTCATTTTCTGCCCGGCTTGATTTCTGACATTT
+
CDDDDFFFFFFFGGGGGGGGGGGHHHHHHHHHHHHHHGHHHGHHHGHHHHHHGGGGGHHHHHHHHHHHHHHGHGHHHGGHHHHHHHHHGGGGGHHGGGGGGGHHGGGGGGGGHHHHGGHHHHHHHHHHHHGGGGGGGGGGGGGGHHGGGGHGHHGGGGGGGGGGGGGGGGGGGGGGHGGGGGGGFFFFFFFFFFFFDFFFFFFFFFFEFFFFFHFFFFFFFBFFFFFFFFFFFFFFFF?FFFFFFBFEFF0
@M05620:45:000000000-G6HP7:1:1101:2982:11335 1:N:0:145
CATCCTGACCCTGAAGTACCCCATTGAGCATGGCATCGTCACCAACTGGGACGACATGGAGAAGATCTGGCACCACACCTTCTACAACGAGCTGCGCGTGGCCCCGGAGGAGCACCCAGTGCTGCTGACCGAGGCCCCCCTGAACCCCAAGGCCAACAGAGAGAAGATGACTCAGGTGAGGCTCGGCCGACGCCCGTGCTCCTCCCGTCCTTTCCCCAGTCATTTTCTGCCCGGCTTGATTTCTGACATTT
+
CCCDDFFFFFFFGGGGGGGGGGGHHHHHHHHHHHHHHGHHHGHHHGHHHHHHGGGGGHHHHHHHHHHHHHHHHGHHHGGHHHHHHHHHGGGGGHHGGGGGGGHHGGGGGGGGHHHHGGHHHHHHHHHGHHGGGGGGGGGGGGHHHHGGGGHGHHGGGGGGFGGGFGGGGGGGGGGGGGGGGFGGFFFFFFFFFFFACDDFFFEFFFFADFFFFFFFFFFFFFFFFFFFFFFFDFFFFF?FFFFFF0BBFF0
@M05620:45:000000000-G6HP7:1:1101:21034:11350 1:N:0:145
CATCCTGACCCTGAAGTACCCCATTGAGCATGGCATCGTCACCAACTGGGACGACATGGAGAAGATCTGGCACCACACCTTCTACAACGAGCTGCGCGTGGCCCCGGAGGAGCACCCAGTGCTGCTGACCGAGGCCCCCCTGAACCCCAAGGCCAACAGAGAGAAGATGACTCAGGTGAGGCTCGGCCGACGCCCGTGCTCCTCCCGTCCTTTCCCCAGTCATTTTCTGCCCGGCTTGATTTCTGACATTT
+
BBBBBFFFFFFFGGGGGGGGGGGHHHHHHHHFGGGHHGHHHGHFHGHHHFHHGGGGGHHBHGHHHHHHHGGHHGHHHGGHHHHHHHHHGGGGGHHGGGGGGGHHGECGFG?GHHHHGEFGHHHHGGGGHHGGGGGGGGGGGGHHHHGGCAEGHHGGGGGGGGGGGGBGGGGGGGGGGGGGGEEGFFFFF;DFFFFFDDFFFFFFFFFEFFFFFFFFFFFFF/BFFFFFFFFFFFFFFFFFFFFFFEFFFF/
@M05620:45:000000000-G6HP7:1:1101:21015:11357 1:N:0:145
CATCCTGACCCTGAAGTACCCCATTGAGCATGGCATCGTCACCAACTGGGACGACATGGAGAAGATCTGGCACCACACCTTCTACAACGAGCTGCGCGTGGCCCCGGAGGAGCACCCAGTGCTGCTGACCGAGGCCCCCCTGAACCCCAAGGCCAACAGAGAGAAGATGACTCAGGTGAGGCTCGGCCGACGCCCGTGCTCCTCCCGTCCTTTCCCCAGTCATTTTCTGCCCGGCTTGATTTCTGACATTA
+
CCCCCFFFFFFFGGGGGGGGGGGHHHHHHHHHHHHHHGHHHGHHHGHHHHHHGGGGGHHHHHHHHHHHHHHHHGHHHGGHHHHHHHHHGGGGGHHGGGGGGGHHGGGGGGGGHHHHGGHHHHHHHHHHHHGGGGGGGGGGGGHHHHGGGGHGHHEGGGGGGGGGGGGGGGGGGGGGGGGGGGGGFFFFFFFFFFFFDFFFFFFFFFFFFFFFFFFFFFFFFFFFFFFFFFFFFFFFFFFFFFFFFFFFFF/
@M05620:45:000000000-G6HP7:1:1101:23956:11389 1:N:0:145
AGATTACTGCAACAGTTCCCCCTGGACCTGGAAAAGTTTCTTGCCTGGCTTACAGAAGCTGAAACAACTGCCAATGTCCTACAGGATGCTACCCGTAAGGAAAGGCTCCTAGAAGACTCCAAGGGAGTAAAAGAGCTGATGAAACAATGGCAAGTAAGTCAGGCATTTCCGCTTTAGCACTCTTGTGGATCCAATTGAACAATTCTCAGCATTTGTACTTGTAACTGACAAGCCAGGGACAAAACAAAGAT
+
3>3ABFFFDDFDGGGGGGGGGGGGH4GHHHHHGHHHHHHHHHHHHHHHHHHHHHHHGHHHHHHHHHHHHHHHHGHHHHHHHHHFHGHHHHHHHHGGGGHHHHFGHHHHGHHHHHHFHHHHHHHFEFGGHHHHHGHHHHHHHHHFHF?GHHHHHGHFHHHHHHFGGHHGH1?CFGGG<GHHHHHHHHHGFHHHFHHHHHHGH/DGHHHHBGHHHFHH0<GHGGHHHHHFHHGHEEFFAD.EGFFGFFE.BFF
@M05620:45:000000000-G6HP7:1:1101:17423:11393 1:N:0:145
AGATTACTGCAACAGTTCCCCCTGGACCTGGAAAAGTTTCTTGCCTGGCTTACAGAAGCTGAAACAACTGCCAATGTCCTACAGGATGCTACCCGTAAGGAAAGGCTCCTAGAAGACTCCAAGGGAGTAAAAGAGCTGATGAAACAATGGCAAGTAAGTCAGGCATTTCCGCTTTAGCACTCTTGTGGATCCAATTGAACAATTCTCAGCATTTGTACTTGTAACTGACAAGCCAGGGACAAAACAAAGAT
+
ABABBFFFFFFFGGGFGGGGGGGGHHHHHHHHHHHHGHHHHHHHHHHHHHHHHHHHHHHHGHHHHHHHHHHHFHHHHHHHHHHHHGHGHHHHHHGGCGHHHHHGHHHHGHHHHHHHHHHHHGHGGHGGHHHHHGHHHHGHHHHHHHHHHHHHHGHHHHHHHHGHHHHHHHGGGGGHHHHHHHHHHHHGGHHHHHHHHHHGGCGGHHGHHGHHHHHHHFHGHFHHHHHEHHHHHGFGGGGGFAFFGGGGGGF
@M05620:45:000000000-G6HP7:1:1101:17405:11394 1:N:0:145
AGATTACTGCAACAGTTCCCCCTGGACCTGGAAAAGTTTCTTGCCTGGCTTACAGAAGCTGAAACAACTGCCAATGTCCTACAGGATGCTACCCGTAAGGAAAGGCTCCTAGAAGACTCCAAGGGAGTAAAAGAGCTGATGAAACAATGGCAAGTAAGTCAGGCATTTCCGCTTTAGCACTCTTGTGGATCCAATTGAACAATTCTCAGCATTTGTACTTGTAACTGACAAGCCAGGGACAAAACAAAGAT
+
AAABCFFFFFFFGGGGGGGGGGGGHHHHHHHHHHHHHHHHHHHHHHHHHHHFHHHHHHHHHHHHHHHHHHHHHHHHHHHHHHHHHHHHHHHHHHGG>FHHHHHHHHHHGHHHHHHHHHHHHHHGGHGGHHHHHGHHHHHHHHHHHHHHHHHHHGHHHHHHHHHHHHHHHHGGGGGHFHHHHHHHHHHGHHHHHHHHHHHFHCGHHHHHHHHHHHHHHFHHHGHHHHHGFHHHHGGGFGGGG.BFGGGGGGG
@M05620:45:000000000-G6HP7:1:1101:23973:11405 1:N:0:145
AGATTACTGCAACAGTTCCCCCTGGACCTGGAAAAGTTTCTTGCCTGGCTTACAGAAGCTGAAACAACTGCCAATGTCCTACAGGATGCTACCCGTAAGGAAAGGCTCCTAGAAGACTCCAAGGGAGTAAAAGAGCTGATGAAACAATGGCAAGTAAGTCAGGCATTTCTGCTTTAGCACTCTTGTGGATCCAATTGAACAATTCTCAGCATTTGTACTTGTAACTGACAAGCCAGGGACAAAACAAAGAT
+
AAAABFFFDFFFGGGFGGGGGGGGHFHHHHHHHFGHGHHHHHHHHHHHHHHHHHHHHHHHHHFHHHHHHHHHHHHHHHHHHHHHGGHHHHHHHHGGGGHHHHHHHHHHGHHHHHHGHHHHHHHGFGGFGHHHHGHHHHHHHHHHHHHHHHHHHGHHHHHHHHHGHHHHHDHHHHHGHHHHHHHHHGHGHHHHHHHHGGHFH<GHHHHHHHHHHGHHHDGHHHHHHHHFGFHGGGHHAEGGGGGGGGGGGGG
@M05620:45:000000000-G6HP7:1:1101:23955:11409 1:N:0:145
AGATTACTGCAACAGTTCCCCCTGGACCTGGAAAAGTTTCTTGCCTGGCTTACAGAAGCTGAAACAACTGCCAATGTCCTACAGGATGCTACCCGTAAGGAAAGGCTCCTAGAAGACTCCAAGGGAGTAAAAGAGCTGATGAAACAATGGCAAGTAAGTCAGGCATTTCCGCTTTAGCACTCTTGTGGATCCAATTGAACAATTCTCAGCATTTGTACTTGTAACTGACAAGCCAGGGACAAAACAAAGAT
+
AAABCFFFDDFFGGGGGGGGGGGGHHHHHHHHHHHHHHHHHHHHHHHHHHHHHHHHHHHHHHHHHHHHHHHHHHHHHHHHHHHHGGHHHHGHHHGGGGHHHHGGHHHHGHHHHHHHHHHHHHHGGEGFHHHHHGHHHHHHHHHHHHHHHHHHHGHHHHHHHHHHHHHHHHGGGGGHHHHHHHHHHGHGGHHHHHHHHGHGHGHHHHHHHHHHHHHHHGHGHHHHHHHGHHHHHGGGGGGGFFGGGGGGGGF
@M05620:45:000000000-G6HP7:1:1101:17414:11410 1:N:0:145
AGATTACTGCAACAGTTCCCCCTGGACCTGGAAAAGTTTCTTGCCTGGCTTACAGAAGCTGAAACAACTGCCAATGTCCTACAGGATGCTACCCGTAAGGAAAGGCTCCTAGAAGACTCCAAGGGAGTAAAAGAGCTGATGAAACAATGGCAAGTAAGTCAGGCATTTCCGCTTTAGCACTCTTGTGGATCCAATTGAACAATTCTCAGCATTTGTACTTGTAACTGACAAGCCAGGGACAAAACAAAGAT
+
ABABCFFFFFFFGGGBGGGGGGGGHHHHHHHHHHHHHHHHHHHHHHHHHHHHHHHHHHHHHHGHHHHHHHHHFHHHHHHHHHHHHGHGHHHHHHGG/FHGHHHHHHHHGHHHHHHGHHHHHHHGGGGGHHHHHGHHHHGHHHHHHHHHHHHHHGHHHHHHHHHHHHHHHHGGGGGHHHHHHHHHHHHGGHHHHHHHHHHGFCHHHHHHHHGHHHHHHHHHHHHHHHHFHHHHHGFGFGGGGFFGGGGGGGG
@M05620:45:000000000-G6HP7:1:1101:19194:11411 1:N:0:145
TACCTGTACTGGGGAAGCATTTGAATATCCCCCCATGGTGATGGGGACGGAGAACTGCTCCATAAACACAGGCAACGTGCCTAACTTTCCCGGGAAGATGAAGTCAAAGAGCGACCACAGCTCTTCGGAGGTTATTTTGCATCGGTGAGCCAGACAGAATGATCCGATGAGGGGTGCGAAACTATTTGAGGAAAGGAAGCACCTTTTTATTAAATTTACCTTTTAGCAATCGCCATTCCTACCCTAAAGAT
+
CCCCCFFFFFFFGGGGGGGGGGHHHHHHHHHGGGGHHHGHGHHHHGGGGGGGGHHHHHHHHHHHHHHHHHHHGHHHGHHHHHHHHHHHHHHGGGGGGHHHHHHHHHHHHHHHGGGGGHHHHHHHHHHGGGGGHHHHHHHHHHHGGGGGHHHHHHGHHHHHHHHHHHGGGHHHGGAEGGFGGGGBFGGGGGGFGGGGGGGGGGFFFFFFFFFFFFFFFFFFFFFFFFFFFFFFFFFFFFFFFF:FFFFFFFF
@M05620:45:000000000-G6HP7:1:1101:25835:11414 1:N:0:145
CATCCTGACCCTGAAGTACCCGGCTTGATTTCTGACATTAGATCGGAAGAGCACACGTCTGAACTCCAGTCACGCACTACAATCTCGTATGCCGTCTTCTGCTTGAAAAAAAAAAAACAATACTCTTATTTTCTTTCTCCTCTTTCCCCCCTCTCCCCCTTCCCTCCTCCTTTTTCTCCCCCATTTTTTTTCCTTCCTCCCTTTTATCTCACCTCTCCTTTTTAACTCCCCTCCTCTCTCCTCTCCCTCTC
+
BBBBBFFFFFFFGGGGGGGGGGGGGGGHHHHHHHHGHHHHHHHGHGGGFHHHHHHHGHHHGHHHHHHHHHHHHGHGGFHHHHHFFFFFGHHGHGGGHGHHHHHHGHHHGHEEGF<<<?//11?111111111<1?D11111011<111>.<-</</<:.-./;;0:./://0000;009/..-/0090---/////9/;/..9///9////9;/.////////9/////;..9.:.//;:9/;BB/9.../
@M05620:45:000000000-G6HP7:1:1101:8152:11423 1:N:0:145
TACCTGTACTGGGGAAGCATTTGAATATCCCCCCATGGTGATGGGGACGGAGAACTGCTCCATAAACACAGGCAACGTGCCTAACTTTCCCGGGAAGATGAAGTCAAAGAGCGACCACAGCTCTTCGGAGGTTATTTTGCATCGGTGAGCCAGACAGAATGATCCGATGAGGGGTGCGAAACTATTTGAGGAAAGGAAGCACCTTTTTATTAAATTTACCTTTTAGCAATCGCCATTCCTACCCTAAAGAT
+
BBBBBFFFFFFFGGGGGGGGGGHHHHHHHHHGGGGHHHHHHHHHHGGGGGGGGHHHHHHHHHHHHHHHHHHHGHHHGHHHHHHHHHHHHHHGGGGGGHHHHHHHHHHHHHHHGGGGGHHHHHHHHHHGGGGGHHHHHHHHHHHGGGGGHHHHHHGHHHHHHHHHHHADGHHHGGEDGGGGGDGGGGGGGGGFFGGGGGGGGGFFFFFFFFFFFFFFFFFFFFFFFFFFFFFFFFFFFFFFFFAFFFFFFFF
@M05620:45:000000000-G6HP7:1:1101:8167:11434 1:N:0:145
TACCTGTACTGGGGAAGCATTTGAATATCCCCCCATGGTGATGGGGACGGAGAACTGCTCCATAAACACAGGCAACGTGCCTAACTTTCCCGGGAAGATGAAGTCAAAGAGCGACCACAGCTCTTCGGAGGTTATTTTGCATCGGTGAGCCAGACAGAATGATCCGATGAGGGGTGCGAAACTATTTGAGGAAAGGAAGCACCTTTTTATTAAATTTACCTTTTAGCAATCGCCATTCCTACCCTAAAGAT
+
A1AAAFFFFFDFC1AEFGCEGGEDDGFHHHFGGGGHHGHHHHHGHGGGEC?EEHHHFHHHHFGGFFHDGHGFEHFHGGHGGHF1GHHHFHHEGGEEGHHGHHEHHGHHHHHGECGGCCGHFHGHHGHGGCCEHBHHHHFFDHDFCCCGFFFFGFGHHHHGFBHHHH.CCCGG?C.AFGGG@GGGGGGGGGGBFBFGFBFE/CEFFFFFFFFFBBBFBF/BFFFFF/F/9;FFFFFFFFFFFFFFFFFFFF9
@M05620:45:000000000-G6HP7:1:1101:8146:11447 1:N:0:145
TACCTGTACTGGGGAAGCATTTGAATATCCCCCCATGGTGATGGGGACGGAGAACTGCTCCATAAACACAGGCAACGTGCCTAACTTTCCCGGGAAGATGAAGTCAAAGAGCGACCACAGCTCTTCGGAGGTTATTTTGCATCGGTGAGCCAGACAGAATGATCCGATGAGGGGTGCGAAACTATTTGAGGAAAGGAAGCACCTTTTTATTAAATTTACCTTTTAGCAATCGCCATTCCTACCCTAAAGAT
+
CCCCCFFFFFFFGGGGGGGGGGHHHHHHHHHGGGGHHHGHHHHHHGGGGGGGGHHHHHHHHHHHHHHHHHHHGHHHGHHHHHHHHHHHHHHGGGGGGHHHHHHHHHHHHHHHGGGGGHHHHHHHHHHGGGGFHHHHHHHHHHHGGGGGHFHHHGGHHHHHHHHHHHGGGFHFGGDFGGGGGGGCFGGGGFGFGGFGGGGGGGFFFFFFFFFFFFFFFFFFFFFFFFFFFFFFFFFFFFFFFFFFFFFFFFF
@M05620:45:000000000-G6HP7:1:1101:3789:11461 1:N:0:145
CATCCTGACCCTGAAGTACCCCGGCTTGATTTCTGACATTAGATCGGAAGAGCACACGTCTGAACTCCAGTCACGCACTACAATCTCGTATGCCGTCTTCTGCTTGAAAAAAAAAAAAAATTAGATTGACAGAGAGTCTCGTTTAGATAATATGTATTACATGATATTTTACTGCACCAGGGGAAATACAGGTTACGTTTTAAAGAGGAATGGTTTAATAGAGGGTGTGCAAGTCAGAGGTAGACGCAGGA
+
CBCCCFFFFFFFGGGGGGGGGGGGGGGGHHHHHHHHHHHHHHHHHHGGGGHHHHHHHGHHHGHHHHHHHHHHHHGHGGGHHHFHBGHHGGHHHHGFGHGHHHHHHHHHFHHGGFGC////01=1111111=1000.1100/<...0000000000:0;00000000;00000:0000/:C..-.;;00000/9090;;//900;90/../0009:.:0;:000/.:.9.00900:00009;:0F0.-;-;.
@M05620:45:000000000-G6HP7:1:1101:13655:11462 1:N:0:145
TACCTGTACTGGGGAAGCATTTGAATATCCCCCCATGGTGATGGGGACGGAGAACTGCTCCATAAACACAGGCAACGTGCCTAACTTTCCCGGGAAGATGAAGTCAAAGAGCGACCACAGCTCTTCTGAGGTTATTTTGCATCGGTGAGCCAGACAGAATGATCCGATGAGGGGTGCGAAACTATTTGAGGAAAGGAAGCACCTTTTTATTAAATTTACCTTTTAGCAATCGCCATTCCTACCCTAAAGAT
+
CCCCCFFFFFFFGGGGGGGGGGHHHHHHHHHGGGGHHHHHHHHHHGGGGGGGGHHHHHHHHHHHHHHHHHHHGHHHGHHHHHHHHHHHHHHGGGGGGHHHGGHHHHHGHHGHGGGGGHHHHHHHHHHHHHGFHHHHHHHHEHHGGEGGHHHHHHGHHHHHHHHHHHGGGHHFGGCCFGEGGDGFGGGGGGGFFGGGFGGGGGGGGGGGGFFFFFFFFFFFFFFFFFFFFFFFFFFFFFFFFFAFFFFFFFF
@M05620:45:000000000-G6HP7:1:1101:13638:11466 1:N:0:145
TACCTGTACTGGGGAAGCATTTGAATATCCCCCCATGGTGATGGGGACGGAGAACTGCTCCATAAACACAGGCAACGTGCCTAACTTTCCCGGGAAGATGAAGTCAAAGAGCGACCACAGCTCTTCTGAGGTTATTTTGCATCGGTGAGCCAGACAGAATGATCCGATGAGGGGTGCGAAACTATTTGAGGAAAGGAAGCACCTTTTTATTAAATTTACCTTTTAGCAATCGCCATTCCTACCCTAAAGAT
+
CCCCCFFFFFFFGGGGGGGGGGHHHHHHHHHGGGGHHHHHHHHHHGGGGGGGGHHHHHHHHHHHHHHHHHHHGHHHGHGHHHHHHHHHHHHGGGGGGHHHHHHHHHHHHHHHGGGGGHHHHHHHHHHHHHGGHHHHHHHHGHHGGGGGHHHHHHGHHHHHHHHHHHGGGGHHGGGGGGGFGDGFGGGGGGGBFGGGGGGGGGGGGGGGGFFFBFFFFFFFFFFFFFFFBFFFFFFFFFFFFFFFFFFFFFF
@M05620:45:000000000-G6HP7:1:1101:28499:11520 1:N:0:145
AGATTACTGCAACAGTTCCCCCTGGACCTGGAAAAGTTTCTTGCCTGGCTTACAGAAGCTGAAACAACTGCCAATGTCCTACAGGATGCTCCCCGTCAGGAAAGGCTCCTAGAAGACTCCAAGGGAGTAAAAGAGCTGATGAAACAATGGCAAGTAAGTCAGGCATTTCCGCTTTAGCACTCTTGTGGATCCAATTGAACAATTCTCAGCATTTGTACTTGTAACTGACAAGCCAGGGACAAAACAAAGAT
+
A?AABFFFBF@FGGGGGGGGGGGGHHHHHHGHHHHHGHHHHHHHHHHHHHHHHHHHHHHHHHHHHHHHHHHHFHHFHHHHHHHGHHHCGH5FFGGG1BEHHHGHHHHHGHHHHHGGHHHHH3FFEGEEHBGHHFGHHHBGH3FHHHHHHGHHHGHHHHHHHHHHHHHHHHGGGGGGHHHHHHHHHGHGHHHHHFHHHDGHGHHHHHHHHHHHHHHHHGHHHHBGHHHGHHHHGGGGGGGGEF/FGGGGGFF
@M05620:45:000000000-G6HP7:1:1101:21026:11523 1:N:0:145
CATCCTGACCCTGAAGTACCCCGGCTTGATTTCTGACATTAGATCGGAAGAGCACACGTCTGAACTCCAGTCACGCACTACAATCTCGTATGCCGTCTTCTGCTTGAACAAAAACCCAGTGCTGCTGACCGAGGCCCCCTTGAACCCCAAGGCCAACAGAGAGAAGATGACTCAGGTGAGGCTCGGCCGACGCCCGTGCTCCTCCCGTCCTTTCCCCCGTCATTTTCTGCCCTGCTTGATTTCTGACATTT
+
BBBBBFFFFFFFGGGGGGGGGG??AAAE2BGHFEF5FAGEGEBAFGAA2EHC2GHHCEBEFFHFHHHFGHA@3B>FEG?3?33@F@B?BEB34B/1>BFFE4G43F0B34B00?//?FGCGGHFFCFBHHGGC/@FDGC<0FH1GHGGGDFFHA..<CGFB/<<CCE==CGFF0CF:/0;.:..--..-9-?-@?>9AA.///B/A.;DF.9BFFFF.-.9../;99FFBB./;AF//./;BFFB//;FF/
@M05620:45:000000000-G6HP7:1:1101:28481:11524 1:N:0:145
AGATTACTGCAACAGTTCCCCCTGGACCTGGAAAAGTTTCTTGCCTGGCTTACAGAAGCTGAAACAACTGCCAATGTCCTACAGGATGCTACCCGTAAGGAAAGGCTCCTAGAAGACTCCAAGGGAGTAAAAGAGCTGATGAAACAATGGCAAGTAAGTCAGGCATTTCCGCTTTAGCACTCTTGTGGATCCAATTGAACAATTCTCAGCATTTGTACTTGTAACTGACAAGCCAGGGACAAAACAAAGAT
+
AAAABFFFDF@FGGFGGGGGGGGGHHHHHHFHHHHHHHHHHHHHHHHHHHHHHHHHHHHHHHHHHHHHHHHHHHHGHHHHHHHHHHHFHHBHHHGG@EHHHHHHHHHHGHHHHHGHHHHHH3FFEFEEH?GHHFHHHHGHG?FGHHHHHGHHHGHHHHHHHHHHHHHHHHGGGGGHHHHHHHHHHGHGHHHHGHHHHDGHHHHHHHHHFHGHHGHHHFHHHHHHHHHGHGGHHGGGGGGGEA9AFEFGGGF
@M05620:45:000000000-G6HP7:1:1101:9617:11535 1:N:0:145
CATCCTGACCCTGAAGTACCCCGGCTTGATTTCTGACATTAGATCGGAAGAGCACACGTCTGAACTCCAGTCACGCACTACAATCTCGTATGCCGTCTTCTGCTTGAAAAAAAAAAAAAAAAAAAAATCAAATAAAAATTAAGTATCAGGCTCACACAAAGAAGTTTAACAAAAAATCGCAATAATAGTAGTCACTCACGTCCCACATAGTCTCACCTAAAAGCATGGAAATATATGAAGAGATTTCTGAG
+
DDDDDFFFFFFFGGGGGGGGGGGGGGGGHHHHHHHHHHHHHHHHHHGGGGHHHHHHHGHHHGHHHHHHHHHHHGGHGGGHHHHHEHHFFFHHHHGGGHGHHHHHHHHGFHHGGGGD><//-----:-.0:00000;0:.00000000000/.:0000...//./00000000...-.0.....00:00000:00000/0:.;..;..000:0;000.0000;0.:00.0000000000000./0000:000
@M05620:45:000000000-G6HP7:1:1101:6361:11536 1:N:0:145
CATCCTGACCCTGAAGTACCCCGGCTTGATTTCTGACATTAGATCGGAAGAGCACACGTCTGAACTCCAGTCACGCACTACAATCTCGTATGCCGTCTTCTGCTTGAAAAAAAAAAAAAAAACTAAATATACAATTATATAATTTTTTTCAAGATCAGTTAGTGGTCAACGATGTCCCGTGTTTCTTTGTTTTGGAGATGTTCATGTGACAATGATAGATGTGCAGTGATGTTATTAAGTGTCACTTATTT
+
CDDDDFFFFFFFGGGGGGGGGGGGGGGGHHHHHHHHHHHHHHHHHHGGGGHHHHHHHGHHHGHHHHHHHHHHHHGHGGGHHHHHGHHHGGHHHHGGGHGHHHHHHHHHHGHGGGGGB///--<11<1>00=00000000=000<=00--/00000000000000.00000....<000-..:./00000</</.-0/<<00000000:0000000000:00000000:0000000<00000<000000000
@M05620:45:000000000-G6HP7:1:1101:16368:11573 1:N:0:145
CATCCTGACCCTGAAGTACCCCATTGAGCATGGCATCGTCACCAACTGGGACGACATGGAGAAGATCTGGCACCACACCTTCTACAACGAGCTGCGCGTGGCCCCGGAGGAGCACCCAGTGCTGCTGACCGAGGCCCCCCTGAACCCCAAGGCCAACAGAGAGAAGATGACTCAGGTGAGGCTCGGCCGACGCCCGTGCTCCTCCCGTCCTTTCCCCAGTCATTTTCTGCCCGGCTTGATTTCTGACATTT
+
CCCCCFFFFFFFGGGGGGGGGGGHHHHHHHHHHHHHHGHHHGHHHGHHHHHHGGGGGHHHHHHHHHHHHHHHHGHHHGGHHHHHHHHHGGGGGHHGGGGGGGHHGGGGGGGGHHHH?FHHHHHHHHHHHHGGGGGGGGGGGGHHHHGGGGHGHHGGGGGGGGGGGGGGGGGGGGGGGGGGGGGGFFFFFFFFFFFFDFFFFFFFFFFEDFFFFFFFFFDFFFFFFFFFFFFFBFFFFFFFFFFFFFFFFF0
@M05620:45:000000000-G6HP7:1:1101:12592:11579 1:N:0:145
ATCTCTATCTCCTAAAAACCTGTTTAGATTTGGAGATAGACCTTCAGGTTTTTCATCATTTTCTGCATGAATTATACATTGACCACGTGGTCAGTTTGCAGCATTCTGTTATTTTGTTTGACAGAGTGTCTTGTTGAGAACATATGTAGGACATGATTTTTTCCTGCAACAGGGAAAATAAAGTATAAGTTTTAAAGATTTATTCTTTAATAAAGGATCTCAAAGCCAGCTTTAGAAAAAGGAAGAAAGGG
+
CCCCCFFFFFFFGGGGGGGGGGHHHHHHHHHHHHHHHHHHHHHHHHHHHHHGGHHHHHHHHHHHHHHHHHHHHHHHHHHHHHHHHHGHHGHHHHHHHHHGHHHHHHHHHHHHHHHHHHHHHHHHHGHHHHHHHHHHFHFGFHHHHHGGHHGHHHHHHHHHHGHHHHGEHHHGHGGHHHHGGFGHHHHHHFHHHHHFHHHHHHHHHHHHHHGGBGHHHHHHHGHHHHHHHGHHHFHFEGHHGGHHHGHHHHG
@M05620:45:000000000-G6HP7:1:1101:24706:11579 1:N:0:145
CATCCTGACCCTGAAGTACCCCATTGAGCATGGCATCGTCACCAACTGGGACGACATGGAGAAGATCTGGCACCACACCTTCTACAACGAGCTGCGCGTGGCCCCGGAGGAGCACCCAGTGCTGCTGACCGAGGCCCCCCTGAACCCCAAGGCCAACAGAGAGAAGATGACTCAGGTGAGGCTCGGCCGACGCCCGTGCTCCTCCCGTCCTTTCCCCAGTCATTTTCTGCCCGGCTTGATTTCTGACATTA
+
DDDDDFFFFFFFGGGGGGGGGGGHHHHHHHHHHHHHHGHHHGHHHGHHHHHHGGGGGHHHHHHHHHHHHHHHHGHHHGGHHHHHHHHHGGGGGHHGGGGGGGHHGGGGGGGGHHHHGGHHHHHHHHHHHHGGGGGGGGGGGGHHHHGGGGHAHHGGGGGGGGGGGGGGGGGGGGGGHGGGGGGGFFFFFFFFFFFFFFFFFFFFFF9.AADFFFFFFFF:BBFFFFFBFFFFF-=DAF.FFF0BB0FBFF0
@M05620:45:000000000-G6HP7:1:1101:28872:11582 1:N:0:145
CATCCTGACCCTGAAGTACCCCAACACTCTTTCCCTACCCGGCTTGATTTCTGACATTAGATCGGAAGAGCACACGTCTGAACTCCAGTCCCGCACTACAATCTCGTATGCCGTCTTCTGCTTGAAAAACAAAAAAACATATTAAAAACATAATAATCCCATAATACTATCCTTCAACATAAAAAATAACTCATACGCGTTAAATATCTAGTCTACAATACATGCACTCAACCCCCCCTATATAACTCCAC
+
ABABBFFFFFFFGGGGGGGGGGGEGGGHHHHHHHHHHHHHGEGGGGHHHHHHHEHHHHHHHHHHGEGGHHHHHHHEGHHGHHHHHHHGHH3FFGGGGHHHHHFHHHGGHHGHGEGHGHHHHHHHHFGHH/FGH0?<<//11111?111//11111<1>1>110>111<000<00=<DFD/000<0ACC0;00:000..---;.000000;09;000000;9FF000009//....--9-.////://99/.
@M05620:45:000000000-G6HP7:1:1101:24724:11593 1:N:0:145
CATCCTGACCCTGAAGTACCCCATTGAGCATGGCATCGTCACCAACTGGGACGACATGGCGAAGATCTGGCACCACACCTTCTACAACGAGCTGCGCGTGGCCCCGGAGGAGCACCCAGTGCTGCTGACCGAGGCCCCCCTGAACCCCAAGGCCAACAGAGAGCAGATGACTCAGGTGAGGCTCGGCCGACGCCCGTGCTCCTCCCGTCCTTTCCCCCGTCATTTTCTGCCCGGCTTGATTTCTGACATTT
+
?AAAAFFBFFFFGGGGGBGGGG1GHHDGGFGGAG0FGEHFEEH1AEHFFGCGCGGCFAG0AAAE/FFF@EFFHGHHHGGHHHHGHHEHGEFEGGHEGCEEEEHHGGC//>BFHEGHGA/FHHHEGHF1>G<-ACCGGGGGGG:0:CGG..EAEG.9CEF/C/A.9C9FGBCFGFFGGFFF?AEF@@FF??@?@@@?=BFFFFFFFFBEBBBFFFFFF-;BBAFFFFFFFFBF--@@?;99FBFFE/;/;F/
@M05620:45:000000000-G6HP7:1:1101:16364:11596 1:N:0:145
CATCCTGACCCTGAAGTACCCCATTGAGCATGGCATCGTCACCAACTGGGACGACATGGAGAAGATCTGGCACCACACCTTCTACAACGAGCTGCGCGTGGCCCCGGAGGAGCACCCAGTGCTGCTGACCGAGGCCCCCCTGAACCCCAAGGCCAACAGAGAGAAGATGACTCAGGTGAGGCTCGGCCGACGCCCGTGCTCCTCCCGTCCTTTCCCCAGTCATTTTCTGCCCGGCTTGATTTCTGACATTA
+
1AAAAFBFF1CCGGGGGGFGFFEFD1G1FB1A000AF0AF0EHHHFHC0B0F/AEEAG0CABC01FG2A1F0FEFGHGGHFHGBGBHCE/>EEFBGGGEGECGHEE@@@GCCHHHHGGHGHGFHHHHHHHGGGGGGGGGCCGGFHHGGGGHGHHGGGGFFGGGGGGGGGFGGFGFGGGFGGGGG?--B>-@@?@@?@FBABBFFFF?EBFBFFFFFFBB/;/BFFF//;BB?A>;@@@-;9BBF9/9/BF/
@M05620:45:000000000-G6HP7:1:1101:7739:11620 1:N:0:145
CATCCTGACCCTGAAGTACCCTAACACTCTTTCCCTACCCGGCTTGATTTCTGACATTAGATCGGAAGAGCACACGTCTGAACTCCAGTCACGCACTACAATCTCGTATGCCGTCTTCTGCTTGAAAAAAAAAAAAACTCAATCACTTCGCACTCCTTATCCATTCTCCCAATCTCTCCCCACAAAATTACTGTATCTACACAAAACCATCGGCAAATATGACCAAGAGATGATATCTCCTTACCCACCGT
+
BCCCCFFFFFFFGGGGGGGGGGHGHHHHHHHHHHHHHHHHGGGGGGHHHHHHHHHHHHHHHHHHGGGGHHHHHHHEHHHGHHHHHHHHHHHHGHGGGHHHHHBGHHGGHHGHGFGHGHHHHHHHGFHHHGGGGG@<>.1111111000<...-<//00;0<00000000/////0;00//./..;..0000000;00000;/:....99009.---.000000:;..../000:B000000000//0...9
@M05620:45:000000000-G6HP7:1:1101:13059:11678 1:N:0:145
TACCTGTACTGGGGAAGCATTTGAATATCCCCCCATGGTGATGGGGACGGAGAACTGCTCCATAAACACAGGCAACGTGCCTAACTTTCCCGGGAAGATGAAGTCAAAGAGCGACCACAGCTCTTCGGAGGTTATTTTGCATCGGTGAGCCAGACAGAATGATCCGATGAGGGGTGCGAAACTATTTGAGGAAAGGAAGCACCTTTTTATTAAATTTACCTTTTAGCAATCGCCATTCCTACCCTAAAGAT
+
DDDDDFFFFFFFGGGGGGGGGGHHHHHHHHHGGGGHHHGHHHHHHGGGGGGGGHHHHHHHHHHHHHHHHHHHGHHHGHHHHHHHHHHHHHHGGGGGGHHHHHHHHHHHHHHHGGGGGHHHHHHHHHHGGGGEHHHHHHHHGHHGGGGGHGHHHHGHHHHHHHHHHHGGGHHHGGEEGGGGGGGGGGHHGGGFFGGGGGGGGGFFFFFFFHFFFFFFFFFFFFFFFFFFFFFFFFFFFFFFFFAFFFFFFFF
@M05620:45:000000000-G6HP7:1:1101:3894:11700 1:N:0:145
ATCTCTATCTCCTAAAAACCTGTTTAGATTTGGAGATAGACCTTCAGGTTTTTCATCATTTTCTGCATGAATTATACATTGACCACGTGGTCAGTTTGCAGCATTCTGTTATTTTGTTTGACAGAGTGTCTTGTTGAGAACATATGTAGGACATGATTTTTTCCTGCAACAGGGAAAATAAAGTATAAGTTTTAAAGATTTATTCTTTAATAAAGGATCTCAAAGCCAGCTTTAGAAAAAGGAAGAAAGGG
+
BBBCCFFFFFFFGGGGGGGGGGHHHHHHHHHHHHHHHHHHHHHHHHHHHHHGGHHHHHHHHHHHHHHHHHHHHHHHHHHHHHHHHHGHHGHHGHHHHHHGHH1GHHHHHHHHHHHHHHHHHHHHHHHHHHHHHHHHHHHHHHHHHHHHHGHHHHHHHHHHHGHHHHHHHHHGHGGHHHGHHHHHHHHHHHHHHHHHHGGHHHHHHHHHHHHGFHHHHHHHHGHHHHHHHGHHHGHFHHHHGGHHHHHHHHG
@M05620:45:000000000-G6HP7:1:1101:17477:11787 1:N:0:145
CATCCTGACCCTGAAGTACCCCATTGAGCATGGCATCGTCACCAACTGGGACGACATGGAGAAGATCTGGCACCACACCTTCTACAACGAGCTGCGCGTGGCCCCGGAGGAGCACCCAGTGCTGCTGACCGAGGCCCCCCTGAACCCCAAGGCCAACAGAGAGAAGATGACTCAGGTGAGGCTCGGCCGACGCCCGTGCTCCTCCCGTCCTTTCCCCAGTCATTTTCTGCCCGGCTTGATTTCTGACATTA
+
CCDDDFFFFFFFGGGGGGGGGGGHHHHHHHHHHHHHHGHHHGHHHGHHHHHHGGGGGHHHHHHHHHHHHHHHHGHHHGGHHHHHHHHHGGGGGHHGGGGGGGHHGGGGGGGGHHHHGGHHHHHHHHHHHHGGGGGGGGGGGGHHHHGGGGHGHHGGGGGGGGGGGGGGGGGGGGGGHGGGGGGGFFFFFFFFFFFFFFFFFFFFFFFFFFFFFFFFFFFFFFFFFFHFFFFFDFFFFFFFFFFFFBFFFF0
@M05620:45:000000000-G6HP7:1:1101:9029:11794 1:N:0:145
AGATTACTGCAACAGTTCCCCCTGGACCTGGAAAAGTTTCTTGCCTGGCTTACAGAAGCTGAAACAACTGCCAATGTCCTACAGGATGCTACCCGTAAGGAAAGGCTCCTAGAAGACTCCAAGGGAGTAAAAGAGCTGATGAAACAATGGCAAGTAAGTCAGGCATTTCCGCTTTAGCACTCTTGTGGATCCAATTGAACAATTCTCAGCATTTGTACTTGTAACTGACAAGCCAGGGACAAAACAAAGAT
+
BBBBBFFFDDBBFGBBBBBGGGGGHHHHGEFFFGHHGHHHHHHHHHHHHHHHHHBDBFGHHHHHHHHHHHHHHHHBDDFGGGFHHGHHHHHHHHGGGGHGHHHGHHHHGHHHHHHHHHHHGFHGEFEEHFHHHGHHHHGHHHHHHHHHFHGGHGHHHHHHHHHHHHHHHHGGGGGHGHHHHHHHHGHGHHHHHHHHHFFFF<GHGHHHHHHHHHHHHFHGHHHHHHHFHHHHGGGGGGGGEFFFGGGGGGF
@M05620:45:000000000-G6HP7:1:1101:13729:11843 1:N:0:145
TACCTGTACTGGGGAAGCATTTGAATATCCCCCCATGGTGATGGGGACGGAGAACTGCTCCATAAACACAGGCAACGTGCCTAACTTTCCCGGGAAGATGAAGTCAAAGAGCGACCACAGCTCTCGGAGGTTATTTTGCATCGGTGAGCCAGACAGAATGATCCGATGAGGGGTGCGAAACTATTTGAGGAAAGGAAGCACCTTTTTATTAAATTTACCTTTTAGCAATCGCCATTCCTACCCTAAAGATC
+
CCCCCFFFFFFFGGCGGGGGGGHHHHHHHHHGGGGHHHGHHHHHHGGGGGGGGHHHHHHHHHHHHHHHHHHHGHHHGHHHHHHHHHHHHHHGGGGGGHHHHHHHHHHHHHHHGGGGGHHHHHHHHGGGGGFHHHHHHHHHHHGGGGGHHHHHHGHHHHHHHHHHHGGGHHHGGCCGGFGGGGGGGGGGEFCFGGGGGGGGGFFFFFFFFFFFFFFFFFFFFFFFFFFFFF.AFAFBBFFFBFFFFFFFFFF
@M05620:45:000000000-G6HP7:1:1101:12203:11865 1:N:0:145
AAACCAGAAGACATGAGGTCAGCTAGATCGGAAGAGCACACGTCTGAACTCCAGTCACGCACTACAATCTCGTATGCCGTCTTCTGCTTGAAAAAAAAAAAAAAAACTACAAACAAACAAAATAGAACAGATAAAATAATAAATATTACACGAGGATGGGACGAACAAACAAAACCTTAAATTTCACTGTGGATCTGAGGCGCACACGGCGGGAGTGACTGTTGAGAGCGTTATCTGGAGCAGCGTCTGCC
+
CCCCDBCFFFBBFGBBBFFGFGHHGHHHHHGGGGHHHHHGHGHHHGHGHHHHHHHHHHGHGGGHHHHHFHHHFGHEFFEEGHGHHHHHHHGHGGHGFGEE<>>////11=111/0?0/0.00111111000>0=0000000=000000000.----/:..:.-9---/:...:.../00000000;00:00/0000000..-----.--------..00000000:.0.-....00000././/-....00
@M05620:45:000000000-G6HP7:1:1101:4717:11868 1:N:0:145
ATCTCTATCTCCTAAAAACCTGTTTAGATTTGGAGATAGACCTTCAGGTTTTTCATCATTTTCTGCATGAATTATACATTGACCACGTTCCAGCGTGGTCAGTTTGCAGCATTCTGTTATTTTGTTTGACAGAGTGTCTTGTTGAGAACATATGTAGGACATGATTTTTTCCTGCAACAGGGAAAATAAAGTATAAGTTTTAAAGATTTATTCTTTAATAAAGGATCTCAAAGCCAGCTTTAGAAAAAGGA
+
ABBAAFFFFFFFGGGGGGGGGGHHHHHHHHHHHHHHHHHHHHHHHHHHHHHGGHHHHHHIHHHHIHHHHHHHHHHHHHHHHGHHHHGHHHHHHHGGGGHHHHHHHHHHHHHHHHHHHHHHHHHHHHHHHHHHHHHHHHHHHHHHHGHHHHHHHHHHHHHHHHHHHHHHHGHHHHHHHHHHHGGHHHHHHHGGHHHHHGGHHHGHHHHHHHHHHHHHHGHHHHHGHHHHHHGGHCHHHGHHHHHFHGHHGGG
@M05620:45:000000000-G6HP7:1:1101:4732:11879 1:N:0:145
ATCTCTATCTCCTAAAAACCTGTTTAGATTTGGAGATAGACCTTCAGGTTTTTCATCATTTTCTGCATGAATTATACATTGACCACGTTCCAGCGTGGTCAGTTTGCAGCATTCTGTTATTTTGTTTGACAGAGTGTCTTGTTGAGAACATATGTAGGACATGATTTTTTCCTGCAACAGGGAAAATAAAGTATAAGTTTTAAAGATTTATTCTTTAATAAAGGATCTCAAAGCCAGCTTTAGAAAAAGGA
+
CCCCDFFFFFFFGGGGGGGGGGHHHHHHHHHHHHHHHHHHHHHHHHHHHHHGGHHHHHHHHHHHIHHHHHHHHHHHHHHHHHHHHHGHHHHHHHGGGGHHHHHHHHHHHHHHHHHHHHHHHHHHHHHHHHHHHHHHHHHHHHHHHHHHHHHHHHHHHHHHHHHHHHHHHGHHHHHHHHHHHGGHHHHHHHHHHHHHHHHHHHHHHHHHHHHHHHHHHHHHHHHHHHHHHHHHHHHHHGHHHHHGHHHHGGH
@M05620:45:000000000-G6HP7:1:1101:27540:11881 1:N:0:145
CATCCTGACCCTGAAGTACCCCATTGAGCATGGCATCGTCACCAACTGGGACGACATGGAGAAGATCTGGCACCACACCTTCTACAACGAGCTGCGCGTGGCCCCGGAGGAGCACCCAGTGCTGCTGACCGAGGCCCCCCTGAACCCCAAGGCCAACAGAGAGAAGATGACTCAGGTGAGGCTCGGCCGACGCCCGTGCTCCTCCCGTCCTTTCCCCAGTCATTTTCTGCCCGGCTTGATTTCTGACATTA
+
CCCCCFFFFFFFGGGGGGGGGGGHHHHHHHHHHHHHHGHHHGHHHGHGHHHHGGGGGHHHHHHHHHHHHHHHHGHHHGGHHHHHHHHHGGGGGHHGGGGGGGHHGGGGGGGGHHHHGGHHHHHHHHHHHHGGGGGGGGGGGGHHHHGGGGHGHHGGGGGGGGGGGGGGGGGGFGGGGGGGGGEGFFFFFFFFFFFFDDDFFFFFFFFEFFDFFFFFFFFFFFFFFFFFFFFFDBFFAFAFFFFFEBFFFF0
@M05620:45:000000000-G6HP7:1:1101:4747:11889 1:N:0:145
ATCTCTATCTCCTAAAAACCTGTTTAGATTTGGAGATAGACCTTCAGGTTTTTCATCATTTTCTGCATGAATTATACATTGACCACGTTCCAGCGTGGTCAGTTTGCAGCATTCTGTTATTTTGTTTGACAGAGTGTCTTGTTGAGAACATATGTAGGACATGATTTTTTCCTGCAACAGGGAAAATAAAGTATAAGTTTTAAAGATTTATTCTTTAATAAAGGATCTCAAAGCCAGCTTTAGAAAAAGGA
+
BCCCCFFFFFFFGGGGGGGGGGHHHHHHHHHHHHHHHHHHHHHHHHHHHHHGGHHHHHHIHHHIHHHHHHHHHHHHHHHHHHHHHHGHHHHHHHGGGGHHHHHHHHHHHHHHHHHHHHHHHHHHHHHHGHHHHHHHHHHHHHHHHHHHHHHHHHHHHHHHHHHHHHHHHGHHHHHHHHHHHGGHHHHHHHHHHHHHHGGHHHHHHHHHHHHHHFHHHHHHHHHHGHHHHHHHGHHHHGHHHGHGHHHHCGG
@M05620:45:000000000-G6HP7:1:1101:10144:11902 1:N:0:145
TACCTGTACTGGGGAAGCATTTGAATATCCCCCCATGGTGATGGGGACGGAGAACTGCTCCATAAACACAGGCAACGTGCCTAACTTTCCCGGGAAGATGAAGTCAAAGAGCGACCACAGCTCTTCGGAGGTTATTTTGCATCGGTGAGCCAGACAGAATGATCCGATGAGGGGTGCGAAACTATTTGAGGAAAGGAAGCACCTTTTTATTAAATTTACCTTTTAGCAATCGCCATTCCTACCCTAAAGAT
+
CCCCCFFFFFFFGGGGGGGGGGHHHHHHHHHGGGGHHHHHHHHHHGGGGGGGGHHHHHHHHHHHHHHHHHHHGHHHGHHHHHHHHHHHHHHGGGGGGHHHHHHHHHHHHHHHGGGGGHHHHHHHHHHGGGGEHFHHHHHHEHHGGEGE><FGHHGGHHHHHHHHHHGGGHHHGGFFGGEGGGGFGGGGGGGFFFGGF/CEEFFFFFFFFFFFFFFFFFFFFFFFFFFFFFFFFFFFFFFFFF;FFFFFFFF
@M05620:45:000000000-G6HP7:1:1101:12212:11907 1:N:0:145
AAACCAGAAGACATGAGGTCAGCTAGATCGGAAGAGCACACGTCTGAACTCCAGTCACGCACTACAACCTCGTATGCCGTCTTCTGCTTGAAAAAAAAAACTCCTAGAAGACTCCAAGGGAGTAAAAGAGCTGATGAAACACTGGCAAGTCAGTCATGCATTTCCGCTTTCGCACTCTTTTGGATCCCATTGAACAATTCTCAGCCTTTGTACTTGTACCTGACAAGCCAGGGACAAAACACAGCTCGGAA
+
A1AA1>11111BB1B1BAABFA1B1AF33BEGGCHHF10BAABFAEF2FHAABCBBFE/AA/AFHHH1/BF//BGFF@EE>G/GHFH11B0FGB0EEE//?1<1B1111<BGDFFBFFACHG<F1>2@?CGHFHHHH1?FG0?DGHF1>G1F<FGF1>GFGHHHHGGGFG0.CCCGHHH0;C-/<GH/;CFFFBFBFFGGGG09C/9BFFF0CFFFFB0;BFBF0B.EF---AEAA?FFFA-9A-;B9-;A
@M05620:45:000000000-G6HP7:1:1101:15529:11931 1:N:0:145
ATCTCTATCTCCTAAAAACCTGTTTAGATTTGGAGATAGACCTTCAGGTTTTTCATCATTTTCTGCATGAATTATACATTGACCACGTTCCAGCGTGGTCAGTTTGCAGCATTCTGTTATTTTGTTTGACAGAGTGTCTTGTTGAGAACATATGTAGGACATGATTTTTTCCTGCAACAGGGAAAATAAAGTATAAGTTTTAAAGATTTATTCTTTAATAAAGGATCTCAAAGCCAGCTTTAGAAAAAGGA
+
CCDCCFFFFFFFGGGGGGGGGGHHHHHHHHHHHHHHHHHHHHHHHHHHHHHGGHHHHHHIIHHIHHHHHHHHHHHHHHHHHHGHHHGHHHHHHHGGGGHGHHHHHHHHHHHHHHHHHHHHHHHHHHHHGHHHHHHHHHHHHHHHHHHHHHHHHHHHHHHHHHHHHHHHHGHHHHHHHHHHHGGHHGGGHFHHHHHHHHHHHHHHHHHHHHHHHHHHHHHHHHHHHHHHHHHHGHHHHGHHHHHHHHHGGGH
@M05620:45:000000000-G6HP7:1:1101:15514:11940 1:N:0:145
ATCTCTATCTCCTAAAAACCTGTTTAGATTTGGAGATAGACCTTCAGGTTTTTCATCATTTTCTGCATGAATTATACATTGACCACGTTCCAGCGTGGTCAGTTTGCAGCATTCTGTTATTTTGTTTGACAGAGTGTCTTGTTGAGAACATATGTAGGACATGATTTTTTCCTGCAACAGGGAAAATAAAGTATAAGTTTTAAAGATTTATTCTTTAATAAAGGATCTCAAAGCCAGCTTTAGAAAAAGGA
+
AAAAAFFFFFFFGGGGGGFGGGHHHBHHHHHGGGHGGHHGGHHHHHGHHHHGGGHHHHHHHHHHHGHFHFEHHHHHH5GHHGGHHHGHHHHHHHGGGGHHGHHHHHHHHGHHHHHHHHHHHHHHHHHHHHHHHHHHHHHHHHHHHHGHHHHFHFHGFGHHHHGHGHHHHGHHHGHGHHHGHGGHEBFFBGFHGHHHHGGHHGFHHHHHHHEHHHHHGDHFHHHHGGHHGHHHBBGHGGFHHHBG:CGHGGF
@M05620:45:000000000-G6HP7:1:1101:15531:11954 1:N:0:145
ATCTCTATCTCCTAAAAACCTGTTTAGATTTGGAGATAGACCTTCAGGTTTTTCATCATTTTCTGCATGAATTATACATTGACCACGTTCCAGCGTGGTCAGTTTGCAGCATTCTGTTATTTTGTTTGACAGAGTGTCTTGTTGAGAACATATGTAGGACATGATTTTTTCCTGCAACAGGGAAAATAAAGTATAAGTTTTAAAGATTTATTCTTTAATAAAGGATCTCAAAGCCAGCTTTAGAAAAAGGA
+
CCCCCFFFFFFFGGGGGGGGGGGHHHHHHHHHHHHHHHHGHHHHHHHHHHHGGHHHHHHHHHHHHHHHHHHHHHHHHHHHHHHHHHGHHHHHHGGEGGHHHHHHHGHHHHHHHHHHHHHHHHHHGHHHHGHHHHGHHHHHHHGHHHHHHHHHFHGHHHHHHHHGHHHHHGHHHHHHHHHHHGGGHHHHGHHGHHHHHHHHHHGGHHGHHHHHHGHHHBHHHHHGHHHHGHHDGFFHHGHGHHFFGHHGGGH
@M05620:45:000000000-G6HP7:1:1101:28610:11971 1:N:0:145
ATCTCTATCTCCTAAAAACCTGTTTAGATTTGGAGATAGACCTTCAGGTTTTTCATCATTTTCTGCATGAATTATACATTGACCACGTTCCAGCGTGGTCAGTTTGCAGCATTCTGTTATTTTGTTTGACAGAGTGTCTTGTTGAGAACATATGTAGGACATGATTTTTTCCTGCAACAGGGAAAATAAAGTATAAGTTTTAAAGATTTATTCTTTAATAAAGGATCTCAAAGCCAGCTTTAGAAAAAGGA
+
BCBCCFFFFFFFGGGGGGGGGGHHHHHHHHHHHFHHHHHHHHGHHHHHHHHGGHHHHGHHHHHHHHHHHHHHHHHHHHHHHHHHGHGHHHHHHHGGGGHHHHHHHHHHHHHHHHHHHHHHHHHHHHHHHHHHGHFHHHHHHHHHFHHHHHHHHHHHHHHHHHHHHHHHHGHHHHGHHHHHHGGHHHGHGHHHHHHHHHHHHHHHHHHHHHHHHHHHHHHHHHHHHHHHHHHHGEHHHGHHHHFBCGHHGGH
@M05620:45:000000000-G6HP7:1:1101:15253:11983 1:N:0:145
TACCTGTACTGGGGAAGCATTCCTACCCTAAAGATCGGAAGAGCACACGTCTGAACTCCAGTCACGCACTACAATCTCGTCTGCCGTCTTCTGCTTGAAAAAAAAAAACAACAGCGAAAACAAACTACATTGTTGACACATCAATTAAAAAAAAAAAAAAAGACAAGAAAAGACATTCTCCACACACATAGTCGACATTTCCATTTGGATACCCTAACCGTGGTGCACGATCCGTTCAGAGAGGAACTACT
+
DCDDDFFFFFFFGGGGGGGGGGHHHHHHHHHHHHHHHGGGGGHHHHHHGHHHGHHHHHHHHHHHHGHGGGHHHHHHHHHG1FFHHGGGHGHHHHHHHHGGHH/EEGE////?/20/////?//0/11111111101111011<111<1100--:-------.:///./////.//000::00/0..;.00000.9-:.00000:00000000000/:::-.:-9.:009.....90/0000/9../.:00:
@M05620:45:000000000-G6HP7:1:1101:28602:11988 1:N:0:145
ATCTCTATCTCCTAAAAACCTGTTTAGATTTGGAGATAGACCTTCAGGTTTTTCATCATTTTCTGCATGAATTATACATTGACCACGTTCCAGCGTGGTCAGTTTGCAGCATTCTGTTATTTTGTTTGACAGAGTGTCTTGTTGAGAACATATGTAGGACATGATTTTTTCCTGCAACAGGGAAAATAAAGTATAAGTTTTAAAGATTTATTCTTTAATAAAGGATCTCAAAGCCAGCTTTAGAAAAAGGA
+
CCCCCFFFFFFFGGGGGGGGGGHHHHHHHHHHHHHHHHHHHHHHHHHHHHHGGHHHHIHHHHIHIHHHHHHHHHHHHHHHHHHHHHGHHHHHHHGGGGHHHHHHHHHHHHHHHHHHHHHHHHHHGHHHGGHHHHHHHHHHHHHHHHHHHHHHHHHHHHHHHHHHHHHHHGHHHHHHHHGHHGGHHHHHFFGHHHHGHHHHHHHHHHHHHHHHHHHHHHHHHHGGHHHHHHHHHHHHHGHHHHFFHGHFGGH
@M05620:45:000000000-G6HP7:1:1101:12858:11999 1:N:0:145
TACCTGTACTGGGGAAGCATTTGAATATCCCCCCATGGTGATGGGGACGGAGAACTGCTCCATAAACACAGGCAACGTGCCTAACTTTCCCGGGAAGATGAAGTCAAAGAGCGACCACAGCTCTTCGGAGGTTATTTTGCATCGGTGAGCCAGACAGAATGTTCCGATGAGGGGGGCGAACCTATTTGAGGAAAGGAAGCACCTTTTTATTAAATTTCCCTTTTAGCAATCGCCATTCCTACCCTAAAGAT
+
BBBBBFFFFFFFGGGGGGGGGGHGHGHHHHHGGGGHHHHHHHHGHGGGGGGGGHHHHHHHHHHHHHHHHHHGGHHHGHHHHHHHHHHHHHHGGGEEFHHHHHGHHHHHHHHHGGGGCHHHHGHH22F//>/E01?GH11<1<=EA<.<0>00..</<G<000==DD.::;<GG--;-;@A--./;B//;99FFBF.B/99/;.FFFF/.;//;/;B//9:FFFB///9/9/.;A.A/F99BFF?/9;//:/
@M05620:45:000000000-G6HP7:1:1101:21145:12004 1:N:0:145
CATCCTGACCCTGAAGTACCCGGCTTGATTTCTGACATTAGATCGGAAGAGCACACGTCTGAACTCCAGTCACGCACTACAATCTCGTATGCCGTCTTCTGCTTGAAAAAAAAAAAACAAAGTTTATTTTTCATCTGTGAGCCAGCCAGAATGATCCGATGAGTGGTGCGAAACTATTTGAGTCAAGGAAGCACCTTTTTATTCAATTTCCCTTTTCTCACTCTCCCTTCCTCCCCTCAAGATCGGCCTAC
+
BBBBBFFFFFFFGGGGGGGGGGGGGGGHHHHHHHHGHHHHHHHHHGGGGGHHHHHHGHHFGHGHHHHHGGHHHGHGGGGHHFF3FGHGGHHHHFEFGGBGHHHHGHHHBFE/EFC/>?//<011<1?<F1?01?F1<<111>F00.>000<F0DFFHAGDDE0DFE;.C-A-AD0C<C0;0A00;;FBA/A./;:9:BB09BF900CFG0BFFBFF//:FFBFB/B/FFFFF//.9B?A///;;..-../.
@M05620:45:000000000-G6HP7:1:1101:29126:12015 1:N:0:145
TACCTGTACTGGGGAAGCATTTGAATATCCCCCCATGGTGATGGGGACGGAGAACTGCTCCATAAACACAGGCAACGTGCCTAACTTTCCCGGGAAGATGAAGTCAAAGAGCGACCACAGCTCTAGGTTATTTTTGCATCGGTGAGCCAGACAGAATGATCCGATGAGGGGTGCGAAACTATTTGAGGAAAGGAAGCCCCTTTTTATTAACTTTACCTTTTAGCAATCGCCATTCCTACCCTAAAGATCGG
+
BBBCCFFFFFFFGGGGGGGGGGHHHHHHHHHGGGGHHHGHHHHHHGEGGGGGGFHHHHGHHHHHHGHHHHHHGHHHGHHHHHHCGHHHHHHGGGGGGGHHGHHHHHHHHHHHG@GGDHHFHHHHHHHHH2@HHHHGHFHHGGGGGHHHH0FFHHHHHHHHHHHDGGHHHGCEGFCC@ABGFFGGGFGGBFGGFBFAF.AEGFFGGEFFFFBFFBFFB;;B;:9BFFFFFFFFAFFFFFFFFF/:;B/BBED
@M05620:45:000000000-G6HP7:1:1101:29160:12023 1:N:0:145
CATCCTGACCCTGAAGTACCCCATTGAGCATGGCATCGTCACCAACTGGGACGACATGGAGAAGATCTGGCACCACACCTTCTACAACGAGCTGCGCGTGGCCCCGGAGGAGCACCCAGTGCTGCTGACCGAGGCCCCCCTGAACCCCAAGGCCAACAGAGAGAAGATGACTCAGGTGAGGCTCGGCCGACGCCCGTGCTCCTCCCGTCCTTTCCCCAGTCATTTTCTGCCCGGCTTGATTTCTGACATTT
+
ABBBBFFFFFFFGGGGGGGGGGGHHHFGHDGHHGFGHGHHHGHGHGHHHHHHGEGEGHHEGGHGHHHHHHHHHGHHHGGHHHHHHHHHGGGGGHHGGGGGGGHHGGGGGGGGHHHHGGHGHHHHHHHHH0ADGGGGGGGGGGHHHHGGGGHGHHGGGGGGGF?AFFGFFFFFGGGGFFGGEGGGFFFFFAFF=DCFDFFFFFFFFFD;DFDFFFFFFBDFFFFFFFFFFFFFFFFFBD.FFFFFF;9FFF/
@M05620:45:000000000-G6HP7:1:1101:12553:12031 1:N:0:145
CATCCTGACCCTGAAGTACCCCGGCTTGATTTCTGACATTAGATCGGAAGAGCACACGTCTGAACTCCAGTCACGCACTACAATCTCGTATGCCGTCTTCTGCTTGAAAAAAAAAAAAAAAAAAGAAGTAGAACAAGAAGACAGTGTGTAGAAAGAATAAAAAGAGGAGAGATAGATATGGTATGTAGAATAGTATGAAAATGTTATGGAGTTGTGTTCATGTGTGAGGTATGTAAAGATAGATAAGGCTA
+
BBBBBFFFFFFFGGGGGGGGGGGGGGGGHHHHHHHHHHHHHHFHHHGEGGGHHGHGHGHHHGHFHHHHHHHHHHFGGGGGHHHHFHHHGGGHGHFGGHGGHHHHHHGGHHHGGCC>></>---<.../=00000/////:////0000;00000//.000000../......0000;0000000/00////////////////////9//.9///../////9//.//.//9////////9////////;/
@M05620:45:000000000-G6HP7:1:1101:29146:12036 1:N:0:145
CATCCTGACCCTGAAGTACCCCATTGAGCATGGCATCGTCACCAACTGGGACGACATGGAGAAGATCTGGCACCACACCTTCTACAACGAGCTGCGCGTGGCCCCGGAGGAGCACCCAGTGCTGCTGACCGAGGCCCCCCTGAACCCCAAGGCCAACAGAGAGAAGATGACTCAGGTGAGGCTCGGCCGACGCCCGTGCTCCTCCCGTCCTTTCCCCAGTCATTTTCTGCCCGGCTTGATTTCTGACATTA
+
CCCCCFFFFFFFGGGGGGGGGGGHHHHHHHHHHHHHHGHHHGHHHGHHHHHHGGGGGHHGHHHHHHHHHHHHHGHHHGGHHHHHHHHHGGGGGHHGGGEGGGHHGGGGGGGGHHHHGGHGHHHHHHHHHFGGGGGGGGGGGGHGHHGGGGHGHHGEFGGGGGGGGGGGGGGGGFGGGGGGGGGGFFFFFCFFAFFFDDFFFFFFFFFADF.FFFFFFFFFFFFFFFFFFFFFFFFFFFABFFFFFBFBFF/
@M05620:45:000000000-G6HP7:1:1101:29163:12042 1:N:0:145
CATCCTGACCCTGAAGTACCCCATTGAGCATGGCATCGTCACCAACTGGGACGACATGGAGAAGATCTGGCACCACACCTTCTACAACGAGCTGCGCGTGGCCCCGGAGGAGCACCCAGTGCTGCTGACCGAGGCCCCCCTGAACCCCAAGGCCAACAGAGAGAAGATGACTCAGGTGAGGCTCGGCCGACGCCCGTGCTCCTCCCGTCCTTTCCCCAGTCATTTTCTGCCCGGCTTGATTTCTGACATTT
+
BBBBBFFFFFFFGGGCGGGGGGDGHHHHHGHHHHHHHGHHCGHH2EHHHHHHGGGGGHHFHHHHHHHHHHHHHGHHHGGHHHHGHHHHGGGGGHHGGGGGGGHHGGGGGGGGGHHHGGGHHHHHHHHHHHGGGGGGGGGGGGHHHHGG?DHGHHGGGGGGGB.EFGGGGGGGGGGGGGGGGGGGFFFDFFFF;AFFFFDFFFFFFFFEFFFFFFFFF.ABF/BFFFFFFFFF?;FFF;;BFFB9BBBBBF/
@M05620:45:000000000-G6HP7:1:1101:14580:12075 1:N:0:145
CATCCTGACCCTGAAGTACCCCAACACTCTTTCCCTACCCGGCTTGATTTCTGACATTAGATCGGAAGAGCACACGTCTGCACTCCAGTCACGCACTACAATCTCGTATGCCGTCTTCTGCTTGAAAAAAAAAAAAAAAAACAATAAGCAAAAAAAATAATGATAAAAAATAATAGTATAAAGATAAATTAAACCACGAACGCACAAGCAGAACAAGACAAATGGACTGAACTATCTCACAACAAATCATA
+
CCCDEFFFFFFFGGGGGGGGGGGGGGGHHHHHHHHHHHHHGGGGGGHHHHHHHHHHHHHHGHHHGGGGHHHHHHHGHHHG5FGHHHHGHH3GFHGGGHHGHGHGHHGGHHHHGEFHGHHHHHHHGFGHHFGGGC><<<<<:...0<010:/0/.---.01111111110-.011111<111<110111110<1</..<-.<-.---/../////:///////110:00.000101:1:1100....10<11
@M05620:45:000000000-G6HP7:1:1101:12993:12096 1:N:0:145
TACCTGTACTGGGGAAGCATTTGAATATCCCCCCATGGTGATGGGGACGGAGAACTGCTCCATAAACACAGGCAACGTGCCTAACTTTCCCGGGAAGATGAAGTCAAAGAGCGACCACAGCTCTAGGTTATTTTTGCATCGGTGAGCCAGACAGAATGATCCGATGAGGGGTGCGAAACTATTTGAGGAAAGGAAGCACCTTTTTATTAAATTTACCTTTTAGCAATCGCCATTCCTACCCTAAAGATCGG
+
CCCCCFFFFFFFGGGGGGGGGGHHHHHHHHHGGGGHHHHHHHHHHGGGGGGGGHHHHHHHHHHHHHHHHHHHGHHHGHHHHHHHHHHHHHHGGGGGGHHHHHHGHHHHHHHHGGGGGHHHHHHHHHHHHFHHHHHGHHHHGGEGGHHHHGGGHHHHHHHHHHHGGGGHHGGADGGGGGGGGGGGGGGGFFFFFGGGGGGGGGGGGGGGFFFFFFFFFFFFFFFFFFFFFFFFFFFFFFFFFFFFBFFFFFD
@M05620:45:000000000-G6HP7:1:1101:21320:12098 1:N:0:145
CATCCTGACCCTGAAGTACCCCATTGAGCATGGCATCGTCACCAACTGGGACGACATGGAGAAGATCTGGCACCACACCTTCTACAACGAGCTGCGCGTGGCCCCGGAGGAGCACCCAGTGCTGCTGACCGAGGCCCCCCTGAACCCCAAGGCCAACAGAGAGAAGATGACTCAGGTGAGGCTCGGCCGACGCCCGTGCTCCTCCCGTCCTTTCCCCAGTCATTTTCTGCCCGGCTTGATTTCTGACATTT
+
BCCCCFFFFFFFGGGGGGGGGGGHHHHHHHHHHHHHHGHHHGHHHGHGHHHHGGGGGHHHHHHHHHHHHHHHHGHHHGGHHHHHHHHHGGGGGHHGGGGGGGHHGGGGGGGGHHHHGGHHHHHHHHHHHHGGGGGGGGGGGGHHHHGGGGHGHHGGGGGGGGGGGGGGGGGGGGGGGGGGGGGGFFFFFFFFFFFFFFFFFFFFFFFFFFFFFFFFFFFFFFFFFFFFFFFFFFFFFFAFFFFFFBFFFF/
@M05620:45:000000000-G6HP7:1:1101:13014:12101 1:N:0:145
TACCTGTACTGGGGAAGCATTTGAATATCCCCCCATGGTGATGGGGACGGAGAACTGCTCCATAAACACAGGCAACGTGCCTAACTTTCCCGGGAAGATGAAGTCAAAGAGCGACCACAGCTCTAGGTTATTTTTGCATCGGTGAGCCAGACAGAATGATCCGATGAGGGGTGCGAAACTATTTGAGGAAAGGAAGCACCTTTTTATTAAATTTACCTTTTAGCAATCGCCATTCCTACCCTAAAGATCGG
+
>A>AAFFFFFFFGEGCEGGAFDGDDFHFHHFFGEGHFHGDGADFAEAEGGGFFHHHHHHHHHGGHFHFHFFHGHHHGGGEG@DHHFG4BGHAEG@@?CHHFHG4BGGHHHCFEDGGCHHFGFCHFFHFDGHHHHHCHHDHDG??FGHHHGFFHFHHFDFDGHHG?EHGHGCECGGAABBGGFGBFFEFCFBFFFFFEBFEFFFB0EGFFEFFFBFFFFFFBFFB///;EEFAFFF/FFB9:FFB/FFFFEA
@M05620:45:000000000-G6HP7:1:1101:20270:12108 1:N:0:145
AGATTACTGCAACAGTTCCCCCTGGACCTGGAAAAGTTTCTTGCCTGGCTTACAGAAGCTGAAACAACTGCCAATGTCCTACAGGATGCTACCCGTAAGGAAAGGCTCCTAGAAGACTCCAAGGGAGTAAAAGAGCTGATGAAACAATGGCAAGTAAGTCAGGCATTTCCGCTTTAGCACTCTTGTGGATCCAATTGAACAATTCTCAGCATTTGTACTTGTAACTGACAAGCCAGGGACAAAACAAAGAT
+
ABBBBFFFFFFFGGGGGGGGGGGGGHHHHHHHHHHHHHHHHHHHHHHHHHHHHHGHHHHHHHHHHHGHHHHHHHHHGHHHHHHHHGFHHHHHHHFEEEGGHHHHHHHHGHHHHHHGHHHHHGHGFGGFHHHHHGGGHHEGFHFHHHHHHHHHGGHGFHFHHHHHHHHHHHGGGGGHFHHHHHHHH=GGHGHHHHHHHEHGFHGHDGHHFHGHHGHHHGHHHHHHHHHGGHHHGGGEGGGGGGGGFFGGGGB
@M05620:45:000000000-G6HP7:1:1101:20289:12111 1:N:0:145
AGATTACTGCAACAGTTCCCCCTGGACCTGGAAAAGTTTCTTGCCTGGCTTACAGAAGCTGAAACAACTGCCAATGTCCTACAGGATGCTACCCGTAAGGAAAGGCTCCTAGAAGACTCCAAGGGAGTAAAAGAGCTGATGAAACAATGGCAAGTAAGTCAGGCATTTCCGCTTTAGCACTCTTGTGGATCCAATTGAACAATTCTCAGCATTTGTACTTGTAACTGACAAGCCAGGGACAAAACAAAGAT
+
CCCCCFFFFFFFGGGGGGGGGGGGHHHHHHHHHHHHHHHHHHHHHHHHHHHHHHHHHHHHHHHHHHHHHHHHHHHHHHHHHHHHHHHHHHHHHHGFEFHHHHHHHHHHGHHHHHHHHHHHHGHGGGGGHHHHHGHHHHGHHGHHHHHHHHHHHGHHHHHHHHHHHHHHHHGGGGGHHHHHHHHHHHHGHHHHGHHHHHGGGHHHHHHHHHHHHHHHHFHGHHHGHHHHGHGHHGFGGGGGGGGGGGGGGGF
@M05620:45:000000000-G6HP7:1:1101:4359:12112 1:N:0:145
CATCCTGACCCTGAAGTACCCCGGCTTGATTTCTGACATTAGATCGGAAGAGCACACGTCTGAACTCCAGTCACGCACTACAATCTCGTATGCCGTCTTCTGCTTGAAAAAAAAAAATGATCAGAGTTAAAGGGTGGTAGTACTAGTTAAACTAGGTTAGTAAGTTTATTTATTTATATGAGAACAGTTTATGCTTTATGGTATTGATGGATGAAGTTTGACGAAGATGTAATGTTGTGATGGATAGAGCT
+
CCCCCFFFFFFFGGGGGGGGGGGGGGGGHHHHHFGGHHHHGGGHHHGGGGHHHGHHHGHHHGHHHHHHHHHHHHGHGGFHHGGH@GHGFGHHHHFEEHGHHHFHHHGFFHHEFBD@/022222211<111<11/?/<.111111111<111<100/0==<<000000==000000000000;:00//0000;C00000000;00000090/;0000000009:.-..;000090000/.0000/0000;00
@M05620:45:000000000-G6HP7:1:1101:21307:12112 1:N:0:145
CATCCTGACCCTGAAGTACCCCATTGAGCATGGCATCGTCACCAACTGGGACGACATGGAGAAGATCTGGCACCACACCTTCTACAACGAGCTGCGCGTGGCCCCGGAGGAGCACCCAGTGCTGCTGACCGAGGCCCCCCTGAACCCCAAGGCCAACAGAGAGAAGATGACTCAGGTGAGGCTCGGCCGACGCCCGTGCTCCTCCCGTCCTTTCCCCAGTCATTTTCTGCCCGGCTTGATTTCTGACATTA
+
BBBBBFFFFFFFGGGGGGGGGGGHHHGHHHHHHHHHHGHHHGHHHGHHHHHHGGGGGHHGHHHHHHHHHHHHHGHHHGGHHHHHHFHHGGGGGHHGGGGGGGHHGGGGGGGGHHHHGGHHHHHHHHHHHHGGGGGGGGGGGGFHHHGGCDHGHHFGGGGGGGGGGGFGGGGGGGGGGGGGGGGGFAFFFFFFFFFFBDFEFFFFFFD9ADFFFFFFFFFFFFFFFFFFFFFFFFFFFFAFFFFFFFFFFF/
@M05620:45:000000000-G6HP7:1:1101:13001:12113 1:N:0:145
TACCTGTACTGGGGAAGCATTTGAATATCCCCCCATGGTGATGGGGACGGAGAACTGCTCCATAAACACAGGCAACGTGCCTAACTTTCCCGGGAAGATGAAGTCAAAGAGCGACCACAGCTCTAGGTTATTTTTGCATCGGTGAGCCAGACAGAATGATCCGATGAGGGGTGCGAAACTATTTGAGGAAAGGAAGCACCTTTTTATTAAATTTACCTTTTAGCAATCGCCATTCCTACCCTAAAGATCGG
+
CCCCCFFFFFFFGGGGGGGGGGHHHHHHHHHGGGGHHHGHHHHHHGGGGGGGGHHHHHHHHHHHHHHHHHHHGHHHGHHHHHHHHHHHHHHGGGGGGHHHHHHHHHHHHHHHGGGGGHHHHHHHHHHHHFHHHHHGHHHHGGCEGHHHGHHGGHHHHHHHHHHGGGHHHGGGGGGGFGGGGGGGGGGGGGGGGGGGGGGGGGGGGGGGFFFFFFFFFFFFFFFFFFFFFFFFFFFFFFFFFFFFFFFFFFF
@M05620:45:000000000-G6HP7:1:1101:4378:12120 1:N:0:145
CATCCTGACCCTGAAGTACCCCGGCTTGATTTCTGACATTAGATCGGAAGAGCACACGTCTGAACTCCAGTCACGCACTACAATCTCGTATGCCGTCTTCTGCTTGAAAAAAAAAAAAAAAAAATATCAATCATTTTAGTAATCTATATAATATTGATACATACCATATCAATTAAAATTTAAAACATCTTATAGCGTTTATAAGATATAGTCACTTTTACTAGACATAAAGTTTCATTTTGGAACATCGC
+
BBBBBFFFFFFFGGGFGGGGGGEFEGGGHHHHHHFHHHHHHHHHHHGGGFGHHHHHHGHHHEHGHHHHHHHHHHGHGGGHHHHHFGGHGGHGHHGGGHGGHHHHHHHHHHHGG@G@>///----.000=000000000/000;00000000000<0000;0000/00009000000;00/000000.090000000-..-.//////////////9/9/9////9;////////////////-///.//..
@M05620:45:000000000-G6HP7:1:1101:9986:12130 1:N:0:145
CATCCTGACCCTGAAGTACCCGGCTTGATTTCTGACATTAGATCGGAAGAGCACACGTCTGAACTCCAGTCACGCACTACAATCTCGTATGCCGTCTTCTGCTTGAAAAAAAAAAAAAAAAAAAAAATAACGAAAAATAAGAACACCTTGCCATACGTATAATACATACATTAAGATATGTCGTCATCAACTCATAGACAATGATACGTCCTGAATGCATGAAGATCACAGCCCCTCATCCACCTGCACGC
+
CCCCCFFFFFFFGGGGGGGGGGGGGGGHHHHHHHHHGHHHHHHHHGGGGGHHHHHHGHHHGHHHHHHHHHHHHGHGGGHHGGF@FFHFEHHHHGGGHGHHHHHHGFGFFHGGGDC</>><-----;-.000....-..00000://./;000009/.000000000;00000000000:00:.....090/000000000/00000;.09.90000000000000900/00....9..00:009././0.-
@M05620:45:000000000-G6HP7:1:1101:20169:12131 1:N:0:145
CATCCTGACCCTGAAGTACCCCATTGAGCATGGCATCGTCACCAACTGGGACGACATGGAGAAGATCTGGCACCACACCTTCTACAACGAGCTGCGCGTGGCCCCGGAGGAGCACCCAGTGCTGCTGACCGAGGCCCCCCTGAACCCCAAGGCCAACAGAGAGAAGATGACTCAGGTGAGGCTCGGCCGACGCCCGTGCTCCTCCCGTCCTTTCCCCAGTCATTTTCTGCCCGGCTTGATTTCTGACATTA
+
DDDDDFFFFFFFGGGGGGGGGGGHHHHHHHHHHHHHHGHHHGHHHGHHHHHHGGGGGHHHHHHHHHHHHHHHHGHHHGGHHHHHHHHHGGGGGHHGGGGGGGHHGGGGGGGGHHHHGGHHHHHHHHHHHHGGGGGGGGGGGGHHHHGGGGHGHHGGGGGGGGGGGGGGGGGGGGGGGGGGGGGGFFFFFFFFFFFFDFFFFFFFFFFEFFFFFFFFFFFFFFFFFFFFFFFFFFFFFFFFFFFFFFFFFF0
@M05620:45:000000000-G6HP7:1:1101:12902:12163 1:N:0:145
TACCTGTACTGGGGAAGCATTTGAATATCCCCCCATGGTGATGGGGACGGAGAACTGCTCCATAAACACAGGCAACGTGCCTAACTTTCCCGGGAAGATGAAGTCAAAGAGCGACCACAGCTCTTCGGAGGTTATTTTGCATCGGTGAGCCAGACAGAATGATCCGATGAGGGGTGCGAAACTATTTGAGGAAAGGAAGCACCTTTTTATTAAATTTACCTTTTAGCAATCGCCATTCCTACCCTAAAGAT
+
AAAABFFFFFDFGEGCFGFEEAGDBFHHHHGGGGGHGHHDGGGFEGEGGGGDGHHGHHHHHHGFHHHHHEFEGFFGGGC1E4FHHGHHHGB>EGE?DFGHFHG4FHFHHGGHEGGGGHHHGHGHEFFDGCG?FDDDGHFF1FHG?.<CG1GCGGGGFGFGDFGHHHGGGHHHGGECABEG?BGFGGGFFEF;FGGGEGGGGGEFFFFFFBFB/FFFBF9/BFFFFFFBB/BEEFFFFFFF/999BBFFFF;
@M05620:45:000000000-G6HP7:1:1101:13233:12167 1:N:0:145
CATCCTGACCCTGAAGTACCCCAACACTCTTTCCCTACCCGGCTTGATTTCTGACATTAGATCGGAAGAGCACACGTCTGAACTCCAGTCACGCACTACAATCTCGTATGCCGTCTTCTGCTTGAAAAAAAAAAAAATATAAATACATACCTAAACTCCTTCACCCCACCATTTTTCCCACCTTCCTTCTACCTCCCTCCCCCCTGTCTCGCCACCTCTCCCATTCTCTCCCCCTCTCTCACCTCCGTCCC
+
CCCCCFFFFFFFGGGGGGGGGGGGGGGHHHHHHHHHHHHHGGGGGGHHHHHHHHHGHHHHGHHHGGGGHHHHHHH>BBGGHHHHHHHHHHHHGHGGGHHHHHBGHHGGHHGHGGGGGHHHHHHHF2?FC@BCDC<--011111<0000<0/0000<000000000.-.:..0;;:0;B:0...0;/000:0;000.9/9...9--.9000/.-..9:.0////900;000//;:9./9B000.:...9..;
@M05620:45:000000000-G6HP7:1:1101:22184:12213 1:N:0:145
CATCCTGACCCTGAAGTACCCGGCTTGATTTCTGACATTAGATCGGAAGAGCACACGTCTGAACTCCAGTCACGCACTACAATCTCGTATGCCGTCTTCTGCTTGAAAAAAAAAAAAAAAAACAAAATAAAACAGAAAGAAAGCCACGTGGTGATATAAAAAGACAGAGGGCAAAGTTTGGCGCGACCAAAGAAGGAAGTGCGACGACATAGAAAGGCATAGATAGAGGGAGTGAGTTGTGAAGGTGAAGG
+
CBCCDFFFFFFFGGGGGGGGGGGGGGGHHHHHHHHHGHHHHHHHHGGGGHHHHHHHGHHHGHHHHHHHHHHHHGHGGGGHHHHCGHHFEHHHHGFGHGHHHHHHGGHHHHGGGGG><<//<<...<.00=DG0.//000/./0/.//-.:...111111:10<.////:....../:1<1.<9.--9--..//.<../.00<<<--9-9911111<...000111111/.....:01111.1110001010
@M05620:45:000000000-G6HP7:1:1101:3909:12218 1:N:0:145
CATCCTGACCCTGAAGTACCCCATTGAGCATGGCATCGTCACCAACTGGGACGACATGGAGAAGATCTGGCACCACACCTTCTACAACGAGCTGCGCGTGGCCCCGGAGGAGCACCCAGTGCTGCTGACCGAGGCCCCCCTGAACCCCAAGGCCAACAGAGAGAAGATGACTCAGGTGAGGCTCGGCCGACGCCCGTGCTCCTCCCGTCCTTTCCCCAGTCATTTTCTGCCCGGCTTGATTTCTGACATTA
+
BBCCCFFFFFFFGGGGGGGGGGGHHHHHHHHHHGHHHGHHHGHHHGHHHHHHGGGGGHHHHHHHHHHHHHHHHGHHHGGHHHHHHHHHGGGGGHHGGGGGGGHHGGGGGGGGHHHHGGHHHHHHHHHFHHGGGGGGGGGGGGHHHHGGGGHGHHGGGGGFGGGGGGGGGGGGGGGGGGGGGGGGFFFFFFFFFFFF@FFFFFFFFFFEFFFFFFFFFFFFFFFFFFFFFFFFFFFFFFFF/FFFFFFFFF:
@M05620:45:000000000-G6HP7:1:1101:18960:12218 1:N:0:145
CATCCTGACCCTGAAGTACCCCAACACTCTTTCCCTACCCGGCTTGATTTCTGACATTAGATCGGAAGAGCACACGTCTGAACTCCAGTCACGCACTACAATCTCGTATGCCGTCTTCTGCTTGAAAAAAAAAAAAAAAATCATCTCCCCCCATCCTTCCCATCCAGACACCCTCCCCCTTTCCCCACCCTACACCTTCCACCCTCCAACAGCACCCCCCCCTCCCTCCCCCTCCCTCGCCCCCCCCCTCC
+
BBBCCFFFFFFFGGGGDGGGGGGGGGGHHHHHFGGFHHAGGGGGGEFHHHHHHHHHHFFHHHHHGGGGHHHHHHHGHHHGGHHHHHHHHHHHGHGGGHHGHF3FHHGGFHGHGFGEGHFHHHHHGFGDBBB@</<-><<-./000000/..--//.0009/00/.000.9:........-.//////...././////////...../:/:/9/.9.------..9/9....-...//-;-.-------..
@M05620:45:000000000-G6HP7:1:1101:3924:12234 1:N:0:145
CATCCTGACCCTGAAGTACCCCATTGAGCATGGCATCGTCACCAACTGGGACGACATGGAGAAGATCTGGCACCACACCTTCTACAACGAGCTGCGCGTGGCCCCGGAGGAGCACCCAGTGCTGCTGACCGAGGCCCCCCTGAACCCCAAGGCCAACAGAGAGAAGATGACTCAGGTGAGGCTCGGCCGACGCCCGTGCTCCTCCCGTCCTTTCCCCAGTCATTTTCTGCCCGGCTTGATTTCTGACATTA
+
CDDDDFFFFFFFGGGGGGGGGGGHHHHHHHHHHHHHHGHHHGHHHGHHHHHHGGGGGHHHHHHHHHHHHHHHHGHHHGGHHHHHHHHHGGGGGHHGGGGGGGHHGGGGGGGGHHHHGGHHHHHHHHHHHHGGGGGGGGGGGGHHHHGGGGHGHHGGGGGGGGGGGGGGGGGGGGGGGGGGGGGGFFFFFFFFFFFFBFFFFFFFFFFEFFFFFFFFFFFFFFFFFFFFFFFFFFFFFFFFFFFFF;FFFF0
@M05620:45:000000000-G6HP7:1:1101:10339:12264 1:N:0:145
CATCCTGACCCTGAAGTACCCCATTGAGCATGGCATCGTCACCAACTGGGACGACATGGAGAAGATCTGGCACCACACCTTCTACAACGAGCTGCGCGTGGCCCCGGAGGAGCACCCAGTGCTGCTGACCGAGGCCCCCCTGAACCCCAAGGCCAACAGAGAGAAGATGACTCAGGTGAGGCTCGGCCGACGCCCGTGCTCCTCCCGTCCTTTCCCCAGTCATTTTCTGCCCGGCTTGATTTCTGACATTA
+
CCCDDFFFFFFFGGGGGGGGGGGHHHHHHHHHHHHHHGHHHGHHHGHHHHHHGGGGGHHHHHHHHHHHHHHHHGHHHGGHHHHHHHHHGGGGGHHGGGGGGGHHGGGGGGGGHGHHGGHGHHHHHHHHHHGGGGGGGGGGGGHHHHGGGGHGHHGGGGGGGGGGGGGGGGGGGGGGGGGGGGGGFFFFFFFFFFFFCFFFFFFFFFFEFFFFFFFFFFFFFFFFFFFFFFFFFFFFFFFFFFFFEBFFFF0
@M05620:45:000000000-G6HP7:1:1101:15408:12293 1:N:0:145
CATCCTGACCCTGAAGTACCCCGGCTTGATTTCTGACATTAGATCGGAAGAGCACACGTCTGAACTCCAGTCACGCACTACAATCTCGTATGCCGTCTTCTGCTTGAAAAACAAAAAAGGCCAACTGTCGGTCTTTCTTTGTGTCAGCAACTATACCCCTGACAGAAGCCTTTTTTAACTAAGTCCTGCTGAGCCATTCATGCGTTTTTAGCCGCCTTGCTTCTTCTCACACACTCTCTCCTCTCCTGCCC
+
BBBBBFFFFFFFGGGGGGGGGGGCGGGGHHHHHHHGHHHHHHFHHHGAFEHHHHHHHGHHHGHHHHHHHHHHFFFHGGGHHHHHHHHCFFHFHHGFGHGDHHHFFHHHBGF/??G0?>?//?F/F?2?3?</?/@GHFFF1<0<111?<0<0<?1<1<.<.001101</.<<<DGGE<0000/;0CCG::00:/;/0;0CBB0.:.-..9/0/;?AFDEFFFGFFFF/:BF/:;/99B//BFBBFFBB/:.
@M05620:45:000000000-G6HP7:1:1101:7061:12322 1:N:0:145
TACCTGTACTGGGGAAGCATTTGAATATCCCCCCATGGTGATGGGGACGGAGAACTGCTCCATAAACACAGGCAACCTGCCTAACTTTCCCGGGAAGATGAAGTCAAAGAGCGACCACAGCTCTTCGGAGGTTATTTTGCATCGGTGAGCCAGACAGAATGATCCGATGAGGGGTGCGAAACTATTTGAGGAAAGGAAGCACCTTTTTATTAAATTTACCTTTTAGCAATCGCCATTCCTACCCTAAAGAT
+
DDCDCFFFFFFFGGGGGGGGGGHHHHHHHHHGGGGHHHGHHHHHHGGGGGGGGHHHHHHHHHHHHHHHHHHHGHHHHHHHHHHHHHHHHHHGGGGGGHHHHHHHHHHHHHHHGGGGGHHHHHHHHHHGGGGGHHHHHHHHGHHGGGGGHHHHHHGGHHHHHHHHHHGGGHHHGGEEGGGGGGGGGHHHGGGGGGGGGGGGGGGFFFFFFHFFFFFFFFFFFFFFFFFFFFFFFFFFFFFFFFBFFFFFFFF
@M05620:45:000000000-G6HP7:1:1101:11563:12338 1:N:0:145
AGATTACTGCAACAGTTCCCCCTGGACCTGGAAAAGTTTCTTGCCTGGCTTACAGAAGCTGAAACAACTGCCAATGTCCTACAGGATGCTACCCGTAAGGAAAGGCTCCTAGAAGACTCCAAGGGAGTAAAAGAGCTGATGAAACAATGGCAAGTAAGTCAGGCATTTCCGCTTTAGCACTCTTGTGGATCCAATTGAACAATTCTCAGCATTTGTACTTGTAACTGACAAGCCAGGGACAAAACAAGATC
+
AAABCFFFDDBBFGBBBBFGGGGGHHHHHHHHHHHHHHHHHHHHHHHHHHHHHHHHHHHHHHHHHHHHHHHHHHHEDFGHHHHHHHHHHHHHHHGGGGHHHHHHHHHHGHHHHHHHHHHHHGHGGEGFHFHHHGHHHHGHHHHHHHHHHHHHHGHHHHHHHHHHHHHHHHGGGGGHGHHHHHHHHHHGHHHHHHHHHHFHHHHHHHHHHHHHHHHHHGHHHGHGHHHFHHHHGGFGGGGGGGGGGGGGGGG
@M05620:45:000000000-G6HP7:1:1101:7077:12341 1:N:0:145
TACCTGTACTGGGGAAGCATTTGAATATCCCCCCATGGTGATGGGGACGGAGAACTGCTCCATAAACACAGGCAACCTGCCTAACTTTCCCGGGAAGATGAAGTCAAAGAGCGACCACAGCTCTTCGGAGGTTATTTTGCATCGGTGAGCCAGACAGAATGATCCGATGAGGGGTGCGAAACTATTTGAGGAAAGGAAGCACCTTTTTATTAAATTTACCTTTTAGCAATCGCCATTCCTACCCTAAAGAT
+
CCCCCFFFFFFFGGGEGGGGGGHHHHHHHHHGGGGGHHFGHHHHHGGGGGGGGHHGHFHHHHHHHHHHGHHHGHHHHHHHHHHHHHHHHHHGGGGGGHHHHHHHHHHHHHHHGGGGGHHHGHHGHHHGGGGGHHHHHHHHHHHGGDGGHFHGHHGHHHHHHHHHHHADGHHHGGACGGAFGGGGGGGGGGGBFFFGFFGGFFFFFFFFFFFFFFFFFFFFFFFFFFFFFFFFEFFFFFFFFFFFFFFFFFF
@M05620:45:000000000-G6HP7:1:1101:11562:12357 1:N:0:145
AGATTACTGCAACAGTTCCCCCTAGACCTGGAAAAGTTTCTTGCCTGGCTTACAGAAGCTGAAACAACTGCCAATGTCCTACAGGATGCTACCCGTAAGGAAAGGCTCCTAGAAGACTCCAAGGGAGTAAAAGAGCTGATGAAACAATGGCAAGTAAGTCAGGCATTTCCGCTTTAGCACTCTTGTGGATCCAATTGAACAATTCTCAGCATTTGTACTTGTAACTGACAAGCCAGGGACAAAACAAGATC
+
AAAABFFFFFBBFGFBFFGGGGG2FGHHHHHHHHHHHHHHHHHHHHHHHHHHHHHHHHHHHHHHHHHHHHHHGHHFFGHHHGHHHHHHHHHHHHGFGGGGFHFHHHHHGHHHHHHHHHHHHHHGEFGGHGHHHGHHHHHHHHHHHGHHHHHHGGHHHHHHHHFHHHHHHHGGGGGHHHHHHHHHHGHGGHHHHHHGHGHHHHHHHHHHGHHHHHHHHFHHHGHBHGFFHHHHHGGGGGGGGG/FGGGG/BG
@M05620:45:000000000-G6HP7:1:1101:28445:12365 1:N:0:145
ATCTCTATCTCCTAAAAACCTGTTTAGATTTGGAGATAGACCTTCAGGTTTTTCATCATTTTCTGCATGAATTATACATTGACCACGTTCCAGCGTGGTCAGTTTGCAGCATTCTGTTATTTTGTTTGACAGAGTGTCTTGTTGAGAACATATGTAGGACATGATTTTTTCCTGCAACAGGGAAAATAAAGTATAAGTTTTAAAGATTTATTCTTTAATAAAGGATCTCAAAGCCAGCTTTAGAAAAAGGA
+
@BCCDFFFFFFFGGGGGGGGGGHHHHHHHHHHHHHHHHHHHHHHHHHHHHHGGHHHHHIIIHHHIHHHHHHHHHHHHHHHHHHHGHGHHHHHHHGFGGHHGHHHHHHGHHHHHHHHHHGHHHHHHHHHGHGHHHGHHHHHHHHHHHGFGHHHHHHHHHHHGHHHHHHHHGHHHHHHGHHHHGGHHHHGGHHHGHHHHHHHHGGGHHHHHGHHHHHHGHHGHGHHGHHHHFHGHGHHHGHHHHGHHHGGGGF
@M05620:45:000000000-G6HP7:1:1101:4182:12368 1:N:0:145
CATCCTGACCCTGAAGTACCCCAACACTCTTTCCCTACCCGGCTTGATTTCTGACATTAGATCGGAAGAGCACACGTCTGAACTCCAGTCACGCACTACAATCTCGTATGCCGTCTTCTGCTTGAAAAAAAAAAATAAACAAACTAGCACACACACATTTGACTGGAGACCAGTAGTATAAAGCTCATTGTGCATTATGCCGGGTGCCACACTGGGCTGTCTACGCAGAGTCTTATAACGAGCGTTGTTTT
+
BCCCCFFFFFFFGGGGFGGGGGGGGGGHHHHHHHHHHHHHGGGGGGEHH5FGHHHFHHHHHHHHGGGGGHHHHHHGHHHGHHHHGHHGHHHHEHGGGHHGHGGFGHGGGHHHGGGGGHHHHHHHFHHGGC@GC@/0<1111.0.1110110.<....000000=0././../.000;000000000000000000000000---.-./00..///..;..//9/.-.9-.///;/////:..--..;..9/
@M05620:45:000000000-G6HP7:1:1101:13029:12378 1:N:0:145
CATCCTGACCCTGAAGTACCCCGGCTTGATTTCTGACATTAGATCGGAAGAGCACACGTCTGAACTCCAGTCACGCACTACAATCTCGTATGCCGTCTTCTGCTTGAAAAAAAAAAAACAAAAAGATCTAAACAAATTACAATTTTCCTCCTCACTACATCTCAACTACAAATATCTCCCCTCATATATACCCTCCCTCCCCTATACCTCCCCTTACCTGCTGCTGCCGCTCCCTAGGTCCCATCCCTCCC
+
CCCCCFFFFFFFGGGGGGGGGGGGGGGGHHHHHHHHHHHHHHGHHHGGGGHHHHHHHGHHHGHGHHHHHHHHHGGHGGGHHHHHFHHHGGHHHHGFGHGHHHHHHHGHHHGGGGGG><?/?=??//1?1111<1.011111111110000///<<00/<000000/000000000000:/./;:0000000090.9./:.../.00000;.../.0:/00.000000.----../0//000.90/..0/:9
@M05620:45:000000000-G6HP7:1:1101:2665:12392 1:N:0:145
CATCCTGACCCTGAAGTACCCCGGCTTGATTTCTGACATTAGATCGGCAGAGCACACGTCTGAACTCCAGTCACGCACTACAATCTCGTATGCCGTCTTCTGCTTGAAAAAAAAAAATAGATCTTTTTGGTTATTTTTGATTTGTTAGCCATTCTTAGTCCTACGTTTTTTCTTCCTAAACTATATGACTAAATGAATCATCTTTTTATTATATTTACTATTCAGCCATCCCCCTCCCTACACTACAACGC
+
>AAAAFFFF1CFGGGGFGGFFFEE0EGEFHGFHGHGFHHHHHCHFGG/AECGFHH0FAGGHGFGGGHHHCFE1FEGEEGHHFHF1BDB?E>GGHE?/BFFFG1BGHHHFHF//>@//01111<111<<////1111>=-.1111>011<<00000000000=00..:C..-:G00000:090000000;00000900;000000000.00000;CB0;000909///9/:--9--99AB9-/-//99//--
@M05620:45:000000000-G6HP7:1:1101:28133:12392 1:N:0:145
TACCTGTACTGGGGAAGCATTTGAATATCCCCCCATGGTGATGGGGACGGAGAACTGCTCCATAAACACAGGCAACGTGCCTAACTTTCCCGGGAAGATGAAGTCAAAGAGCGACCACAGCTCTTCGGAGGTTATTTTGCATCGGTGAGCCAGACAGAATGATCCGATGAGGGGTGCGAAACTATTTGAGGAAAGGAAGCACCTTTTTATTAAATTTACCTTTTAGCAATCGCCATTCCTACCCTAAAGAT
+
CCCCDFFFFFFFGGGGGGGGGGHHHHHHHHHGGGGHHHGHHHHHHGGGGGGGGHHHHHHHHHHHHHHHHHHHGGHHGHHHHHHHHHHHHHHGGGGGGHHHHHHHHHHHHHHHGGGGGHHHHHHHHHHGGGGEHHHHHHHHHHHGGEGGHHHHHHGHHHHHHHHHHHGGGHHHGGCEGGGGGGGGGHGGGGGFGFGGGFFGGGFFFFFFFFFFFFFFFFFFFFFFFFFFFFFFFFFEFFFFFFFFFFFFFFF
@M05620:45:000000000-G6HP7:1:1101:2682:12413 1:N:0:145
CATCCTGACCCTGAAGTACCCCGGCTTGATTTCTGACATTAGATCGGCAGAGCACACGTCTGAACTCCAGTCACGCACTACAATCTCGTATGCCGTCTTCTGCTTGAAAAAAAAAAAAATGTTTCTTACATAGGCCCCCCTGAACCCCAAGGCCAACAGAGATAAGATGACTCCGGTGATGCGCGGCCGACTCCCAGTCTTCTCCCATCCTTTCCTCCTTCATTTTCTGCCCGCTTTGCTTTCTATCATTA
+
BBBBBFFFFFFFGGGCGGGGGGE2AEEGCFHHG5D5FDHDH5AGF222AEFGHHHHAFHHHGHHHHHFFG5FDGAGGG@FG334FBGAFFHFBF/EEHGBH4G43?BGDDH/BF/////?11<11>1<>11111>1.><-@.<</C.:A...:C....9//900090900B00/.;9-.009-.9@------9B:.///;/;9//9.//9;B/BF///./;/B/9//////..--.;;/;///;///////
@M05620:45:000000000-G6HP7:1:1101:26101:12419 1:N:0:145
CATCCTGACCCTGAAGTACCCGGCTTGATTTCTGACATTAGATCGGAAGAGCACACGTCTGAACTCCAGTCACGCACTACAATCTCGTATGCCGTCTTCTGCTTGAAAAAAAAAAAAAAAAAAAAAAGAAAGTAAGATATGGTTGACTATCAGGTTGTAAGTGACTAATATAAGTATCTCGAGAAATCACTCGTTTCAGGAGAAAAGCAGCGGAAGTTTGGGACAGGCAAATAGAAAGAGCAAGCGTTCAG
+
AABBAFFFFFFFGGGGGFGGGGGGGGGHHHHHHHGHGHHHHGHHHGGGGGHHHHHHGHHHGGGHHHHHHHHHHGHGGGGHHHHGHHGFAGHHHGGGHGHHHHHHHHHGGHGGGFF<<//<---<-:-.../0000000000000./0000::0000/.;00000;;:000000000000:.BA..;000000....00000.9.0//.0//-9--.0;00...........00::000///0//.....00
@M05620:45:000000000-G6HP7:1:1101:26774:12493 1:N:0:145
ATCTCTATCTCCTAAAAAGGAAGAAAGGGGAGGGAAGATCGGAAGAGCACACGTCTGAACTCCAGTCACGCACTACAATCTCGTATGCCGTCTTCTGCTTGAAAAAAAAAAAAAAAAAAAACATAATAACGAAGATCTTATGTGGAAAAAAAAAAAAGAAAAAAATGCAATATTGATATACAATATATGTAGAATATACAGGCTTCGTAGAATAATTTACACTGTTCTGAAGAATGAGTAACTATAAGATT
+
CCCCCFFFFFFFGGGGGGGGGGHHGGHHGGGGGGGHGHHHHGGGGHHHHHHHGHHHGGHHHHHGHGHHHGHGGGHHHHHFHHGFDGHHHGEGHGHHHHHHHGHGHHGGGGCF//><>---:.<0<00000.....0000000000000/:----<--..<//.--.<0:000:000000:000:00000000000000000/..//9:<..000000000000<00<000000/00000000:0:000000
@M05620:45:000000000-G6HP7:1:1101:4489:12496 1:N:0:145
CATCCTGACCCTGAAGTACCCCATTGAGCATGGCATCGTCACCAACTGGGACGACATGGAGAAGATCTGGCACCACACCTTCTACAACGAGCTGCGCGTGGCCCCGGAGGAGCACCCAGTGCTGCTGACCGAGGCCCCCCTGAACCCCAAGGCCAACAGAGAGAAGATGACTCAGGTGAGGCTCGGCCGACGCCCGTGCTCCTCCCGTCCTTTCCCCAGTCATTTTCTGCCCGGCTTGATTTCTGACATTA
+
DDDDDFFFFFFFGGGGGGGGGGGHHHHHHHHHHGHHHGHHHGHHHGHHHHHHGGGGGHHHHHHHHHHFHHHHHGHHHGGHHHHHHHHHGGGGGHHGGGGGGGHHGGGGGGGGHHHHGGHHHHHHHHHHHHGGGGGGGGGGGGHHHHGGGGHGHHGGGGGGGGGGGGGGGGGGGGGGGGGGGGGGFFFFFFFFFFFFBFFFFFFFFFF:DFFFFFFFFFFFFFFFFFFFHFFFFFFFFFFFFFFFFBFBBF0
@M05620:45:000000000-G6HP7:1:1101:4507:12498 1:N:0:145
CATCCTGACCCTGAAGTACCCCATTGAGCATGGCATCGTCACCAACTGGGACGACATGGAGAAGATCTGGCACCACACCTTCTACAACGAGCTGCGCGTGGCCCCGGAGGAGCACCCAGTGCTGCTGACCGAGGCCCCCCTGAACCCCAAGGCCAACAGAGAGAAGATGACTCAGGTGAGGCTCGGCCGACGCCCGTGCTCCTCCCGTCCTTTCCCCAGTCATTTTCTGCCCGGCTTGATTTCTGACATTT
+
BBBBBFFFFFFFGGGGGGGGGGGHHBHGHHHHHHHHHGHHHGHHHGHHHHHHGGGGGHHHHHHGHHHHHHHHHGHHHGGHHHHHHHHHGGGGGHHGGGGGGGHHGGGGGGGDHHHHGGHHHHHHHHHHHHGGGGGGGGGGGGHHHHGGGGHGHHGGGGGGGGGGGGGGGGGGGGGGGFGGFEGGFFFFFFFFFFFDDDFFFFFFFF.ADFDFFFFFFFDFFFFFFFFFFFFF.BFFFAFFFFFFF/BFFF/
@M05620:45:000000000-G6HP7:1:1101:9136:12517 1:N:0:145
CATCCTGACCCTGAAGTACCCCGGCTTGATTTCTGACATTAGATCGGAGAGCACACGTCTGAACTCCAGTCACGCACTACAATCTCGTATGCCGTCTTCTGCTTGAAAAAAAAAAAAAATAACTCAGAGATTATTTTGCATCGTTGCGCCCGACATAATGATCCGATGATGTTTGCTACACTATTTGAGTACCTGCAGCACCTTTTTATTCCCTTTACCTTTTGTCCCTCGCTATTCCTCCCCTCCCGCTC
+
AAAABFFFFFFFGGFGGGGGGGGGGGGGHFFHHHHFGFHHFHFHHHGGGCGFGGFGFGHHGFFGHHHGGGGFHEHGFGFHGDB3BFHFGGHHHGEFHGFHHHHHFFGFBGCGCFB<<//0111111111011<111>10<==..</C--.---;-.CC0;0B0C..:.000009/90;00;0/;9099.000000..//;;.;99/:.:/B/9//;//9/9;B/9/;//B-;..;/////9A.F?.;.;;;
@M05620:45:000000000-G6HP7:1:1101:9199:12561 1:N:0:145
TACCTGTACTGGGGAAGCATTTGAATATCCCCCCATGGTGATGGGGACGGAGAACTGCTCCATAAACACAGGCAACGTGCCTAACTTTCCCGGGAAGATGAAGTCAAAGAGCGACCACAGCTCTTCGGAGGTTATTTTGCATCGGTGAGCCAGACAGAATGATCCGATGAGGGGTGCGAAACTATTTGAGGAAAGGAAGCACCTTTTTATTAAATTTACCTTTTAGCAATCGCCATTCCTACCCTAAAGAT
+
CCCCCFFFFFFFGGFGGGGGGGHHHHHHHHHGGGGHHHGHHHHHHGGGGGGGGGHHHHHHHHHHHHHHHHHHGGHHGHHHHHHHGHHHHHHGGGFGGHHHHHHFFHHHHHHHGGGGGHGHHHHHHHHGGGGEHFGGHHHHEHHGGEGF><>GHHGHHHHHHHHHHHGGGHHHGGEDGGDGGGGGGGGGGGGFGFFGF/FEBFEFFFFFFFFFFFFFFFFFFFFFFFFFFFFFEFDFFFFFBF.AFFFFFFF
@M05620:45:000000000-G6HP7:1:1101:7831:12566 1:N:0:145
CATCCTGACCCTGAAGTACCCCATTGAGCCTGGCATCGTCACCAACTGGGACGACATGGAGAAGATCTGGCACCACACCTTCTACAACGAGCTGCGCGTGGCCCCGGAGGAGCACCCAGTGCTGCTGACCGCGGCCCCCCTGAACCCCAAGGCCAACAGAGAGCAGATGACTCAGGTGAGGCTCGGCCGACGCCCGTGCTCCTCCCGTCCTTTCCCCAGTCATTTTCTGCCCGTCTTGATTTCTGCCCTTT
+
?1AAAFF1FFFFG1AEGBGGGG1GHF1AF0B0FCFHHGHGHGHCAEFBFGCCEGEGGFHFHB0FGGHH11F0BE0F/EEHHHHHHGHHG//EABGEE>EE@EHHGE@/BCGGHCGHGA<F1?FDFHGHHH/-<<ACGGGGGG/0GHGG9.9.=E..;./BB/C.9CBFFFFGG0CFFBB-AAEF==AB--9@@@@;=-9AFBFFFF-9;AA;/:FFFBA/;/99/:B;F//--9:9E//;B:/://;-;B/
@M05620:45:000000000-G6HP7:1:1101:19130:12594 1:N:0:145
CATCCTGACCCTGAAGTACCCCGGCTTGATTTCTGACATTAGATCGGAAGAGCACACGTCTGAACTCCAGTCACGCACTACAATCTCGTATGCCGTCTTCTGCTTGAAAAAAAAAAAACAAACAACAACTTTTCAAGAACCGCTCTCCGCCCTCCCTTCACCTCCGCTGCGAAACGCTCACCCCGGCCCCTTCCTCCAGCACCATCACCCTGTCGACCCCCCTTCACCCTCTCCATTCCTCCTCTCCCTCT
+
CCCDDFFFFFFFGGGGGGGGGGGGGGGGHHHHHHHHHHHHHHHHHHGGGGHHHHHHHGHHHGHHHHHHHHHHHGGHGGGHHHHHFHHHGGHHGHGFGHGHHHHHHHHH3FGEEDGC<///??/0/////1111111110>.----.0/...--..:/0/<00<.....<<-----.-...0<.<----<-..:/<0//0//:..0000/../:0..---.---./000..<///0<000:<///0/:////
@M05620:45:000000000-G6HP7:1:1101:18767:12609 1:N:0:145
CATCCTGACCCTGAAGTACCCCATTGAGCATGGCATCGTCACCAACTGGGACGACATGGAGAAGATCTGGCACCACACCTTCTACAACGAGCTGCGCGTGGCCCCGGAGGAGCACCCAGTGCTGCTGACCGAGGCCCCCCTGAACCCCAAGGCCAACAGAGAGAAGATGACTCAGGTGAGGCTCGGCCGACGCCCGTGCTCCTCCCGTCCTTTCCCCAGTCATTTTCTGCCCGGCTTGATTTCTGACATTT
+
CCCCCFFFFFFFGGGGGGGGGGGHHHHHHHHHHHHHHGHHHGHHHGHHHHHHGGGGGHHHHHHHHHHHHHHHHGGHHGGHHHHHHHHHGGGGGHHGGGGGGGHHGGGGGGGGHHHHGGHGHHHHHHHHHHGGGGGGGGGGGGHHHHGGGGHGHHGGGGGGGGGGGGGGGGGGGGGGGGGGGGGGFFFFFFFFFFFFDFFFFFFFFFFADFFFFFFFFFFFFFFFFFFBFFFF?DFFFF9FFBFFFFFFFF0
@M05620:45:000000000-G6HP7:1:1101:25659:12632 1:N:0:145
CATCCTGACCCTGAAGTACCCGGCTTGATTTCTGACATTAGATCGGAAGAGCACACGTCTGAACTCCAGTCACGCACTACAATCTCGTATGCCGTCTTCTGCTTGAAAAAAAAAAAAAAAAAATCAATATAAACAGACAAAGTATCATTCAACATCTACATGACTGCTACGTAGAATCACCGAAAACTGATGAGTCGAGTCTGTACCACCTCGAGGACTGAACATCACCACTCAATGTCGAGCACCATGAC
+
CDDDDFFFFFFFGGGGGGGGGGGGGGGHHHHHHHHHHHHHHHHHHGGEGHHHHHHHGHHHGHHHHHHHHHHHHGHGGGHHHHHCHHHFFHHHHGGGHGHHHHHHHHHHHHGGGGG><///><-.0<00000000<//./<//0<0000000:00/00<:<000<00/000..0..:<0<0/.----/0000:000:-.-0/00000000......--./.00000000/0.0//00000..-.-...0000
@M05620:45:000000000-G6HP7:1:1101:18765:12634 1:N:0:145
CATCCTGACCCTGAAGTACCCCATTGAGCATGGCATCGTCACCAACTGGGACGACATGGAGAAGATCTGGCACCACACCTTCTACAACGAGCTGCGCGTGGCCCCGGAGGAGCACCCAGTGCTGCTGACCGAGGCCCCCCTGAACCCCAAGGCCAACAGAGAGAAGATGACTCAGGTGAGGCTCGGCCGACGCCCGTGCTCCTCCCGTCCTTTCCCCAGTCATTTTCTGCCCGGCTTGATTTCTGACATTA
+
BBCCCFFFFFFFGGGGGGGGGGGHHHHHHHHHHHGHHGHHHGHHHGGHGHHHGGGGGHGHHHHGHHHHHHHHHGGHHGGHHHHHHHHGGGGGGHHGGGFGGGHHGGGGGGDGHHHHGGHFHHHHHHHHHHGGGGGGGGGGGGHHHHGGGGHGHHGGGGGGGGGGGGGGGGGGGGGGGGGGGGGGFFFFFFFFFFFFFDFFFFFFFFFFFFFFFFFFFFFFFFFFFFFBFFFFFFFFFF.BFFFFFFFFFF/
@M05620:45:000000000-G6HP7:1:1101:16941:12652 1:N:0:145
TACCTGTACTGGGGAAGCATTTGAATATCCCCCCATGGTGATGGGGACGGAGAACTGCTCCATAAACACAGGCAACGTGCCTAACTTTCCCGGGAAGATGAAGTCAAAGAGCGACCACAGCTCTAGGTTATTTTTGCATCGGTGAGCCAGACAGAATGATCCGATGAGGGGTGCGAAACTATTTGAGGAAAGGAAGCACCTTTTTATTAAATTTACCTTTTAGCAATCGCCATTCCTACCCTAAAGATCGG
+
ABBBAFFFFFFFGCGFGGFEGEGGHHHGHHHGGGGHFHGFHFGHHGCEGGGEGHHHHHHHHHHHHHHHHHHHGHHHGHHEG4DGHFHHHHHGGGEGGGHHFHFBGHHHHHHHEGGGGHHHHCHHFFHFFHHHHHHGHHHHGGCGEHHHHFHGHGHHGGFHHHHGGGHHHGGGGGG;ABBGFFGGGFFFFGGG?FFGEBFGGFGFGEFGF9BFFBFFFFFFFFFBBFFFFFFBEFFFFFFAFFF9BFFFFFA
@M05620:45:000000000-G6HP7:1:1101:15803:12686 1:N:0:145
CATCCTGACCCTGAAGTACCCCGGCTTGATTTCTGACACTAGATCGGAAGAGCACACGTCTGAACTCCAGTCACGCACTACAATCTCGTATGCCGTCTTCTGCTTGAAAAAAAAAAAACACCAAAAACCTCACAAAATATACATCCCCACGCAAGGTACACAACAAAGAAAAATAGCTGTACCCCCCCCCAGGACCTAGCACCCACAGACGATGAGTTACCCTGTATGTTCGTGGCATCGATACTGCCTAT
+
CCCDDFFFFFFFGGGGGGGGGGGGGGGGHHHHHHHHHHHHHHHHHHG2FEHHHHHHHGHHHGHHHHHHHHHHHGGHGGGHHHHHFHHHGGHHHHGGGHGHHHHHHHHHFHHGGFGBB>/=0/?/=/=.>0>1.110>11111000/../.-.---.000000..;..//:/:..0000000;00.----:9...../:0;00.:....0:=-..:00000;/0/0000000....-/0/./..-000/:00
@M05620:45:000000000-G6HP7:1:1101:29063:12690 1:N:0:145
AGATTACTTCAACAGTTCCCCCTGGACCTGGAAAAGTTTCTTGCCTGGCTTACAGAAGCTGAAACAACTGCCAATTTCCTACAGGATTCTACCCGTAAGGAAAGGCTCCTAGAAGACTCCAAGGGAGTAAAAGAGCTGATGAAACAATGGCAAGTAAGTCAGGCATTTCCTCTTTAGCACTCTTGTGGATCCAATTGAACAATTCTCAGCATTTGTACTTGTAACTGACAAGCCAGGGACAAAACAAAGAT
+
A1AAAFFFBF@FGGBGGGGGGGGFCGHHHFAGBFGHBGHHHHHHFHHFHGHFGHFFHHHHHHHGHHHHH0FG11B1FFGHHHHHFFH1BD2DGCEE/EF1BCGGHEHHGHDGHF1GGHFFG11?//EEBBFFHCFFG11BG211GFEG11B0FFGHGFGFDDFGCGHGHG1?GFH1??GGHHHHFDC.GHGG1>GGG11GGBFFGHHF0C0=D<DDD0<=:C0:;C0:GGFHFG/CEC.E.9/.CE.9BFC
@M05620:45:000000000-G6HP7:1:1101:29081:12702 1:N:0:145
AGATTACTTCAACATTTCCCCCTGGACCTGGAAAAGTTTCTTGCCTGGCTTACAGAAGCTGAAACAACTGCCCATGTCCTACAGGATTCTCCCCGTAAGGAAAGGCTCCTAGAAGACTCCACGGGAGTAAAAGCGCTGATGCAACAATGGCAAGTAAGTCAGGCATTTCCGCTTTAGCACTCTTGTGGATCCAATTGCACAATTCTCAGCATTTGTACTTGTCACTGACAAGCCAGGGACCACACAAAGAT
+
AAAAAFFF3D3DFGBGGGGGFGGFFFGHGC0G1BGHEGGHGFHFCFHCHHH1FD1DFGGHHGAFGAGHHGFF/1B0DDFHFHGHE0F1BF21BEEE/BF1EG0BFFGHGHEHEFH1GGFGF0?E@/>EG1FHHA/BF//BG1<<GHGHB1@@CFGHHGHFHHHHHHHHHH.<EGG1>>1>GGHHHD<C0CCGB<DDF00C0/<GGHHFFH0CGCGG00<C;G00BF00;BFGEG/FEBEE.A..CBACB/;
@M05620:45:000000000-G6HP7:1:1101:17401:12720 1:N:0:145
ATCTCTATCTCCTAAAAACCTGTTTAGATTTGGAGATAGACCTTCAGGTTTTTCATCATTTTCTGCATGAATTATACATTGACCACGTGGTCAGTTTGCAGCATTCTGTTATTTTGTTTGACAGAGTGTCTTGTTGAGAACATATGTAGGACATGATTTTTTCCTGCAACAGGGAAAATAAAGTATAAGTTTTAAAGATTTATTCTTTAATAAAGGATCTCAAAGCCAGCTTTAGAAAAAGGAAGAAAGGG
+
CCCCCFFFFFFFGGGGGGGGGGHHHHHHHHHHHHHGHHHHHHHHHHHHHHHGGHHHHHHHHHHIHHHHHHHHHHHHHHHHHHHHHHGHHGHHHHHHHHHHHHHHHHHHHHHHHHHHHHHHHHHHHHHHHHHHHHHHGHGHHHHHHHGHHHHHHHHHHHHHHGHHHHHHHHHHHGGHGHGHGHHHHHHHHGHHHHHHHHHHHHHHHHHHHHGHHHHHHHHHHGHHHHHGHEHHHHHFHGHHGGGHHHHHHHG
@M05620:45:000000000-G6HP7:1:1101:1966:12755 1:N:0:145
CATCCTGACCCTGAAGTACCCGGCTTGATTTCTGACATTAGATCGGAAGAGCACACGTCTGAACTCCAGTCACGCACTACAATCTCGTATGCCGTCTTCTGCTTGAAAAAAAAAAAAAAAAAAAGAATGAGTTTGTCTAGGGCTTGATTACAATGTTATATAATGACAAATAGTGGGTGTGATGGGGGTGTTGAGTAAAGAGGTTTGTGAGTAATTATACGTACTTGTTGATCTGTTGTTGTGTTAGTTAT
+
>>A>AFFFCCFFGGGGGFGGGEGGGGEHHHHHHHFGHHHGHFGGGGD2EFHCGBFGEGHHGFEFGGHHFGGGFEB@>EFGFEB3BFFFEHGB@EEEGGFGHFHHGGFEGACEF?C</<//--<-...0000:00;/000<:./.:-.000000000000000;000000900000....-.0000..----9.//9/////../.;...///////////:;9..9///.////////.....9////:/9
@M05620:45:000000000-G6HP7:1:1101:1981:12768 1:N:0:145
CATCCTGACCCTGAAGTACCCGGCTTGATTTCTGACATTAGATCGGACGAGCACACGTCTGAACTCCAGTCACGCACTACAATCTCGTATGCCGTCTTCTGCTTGAAAAAAAAAAAACACAAAAAACATAATATATGTAGCAAGTGCTATACACACATATCAAAAATCAATTGTTCTAAAAATAGCAAATTTGCATCAAGTCTGTTGTATTAATGAATATATTATACAACATCATTGTACACATTAATATT
+
BBBBBFDFFFFFFGGFGGGGGEEEFGGHHHHHHFGGGHHHBGHHFAE2AEAEFHHHEGFGFHHHHHHHHHHHH1GGGGHHHHHHHHGFGHFHHEEFHGHHFHHHGFHGBGG/CCG/>//0/<?0.-.<111000000=00000/00000000000:.000:000;:.:<::0900000000;.00000/000000000000;00900/0000//////9/9;///////9.///9///////9/;/9////
@M05620:45:000000000-G6HP7:1:1101:2716:12797 1:N:0:145
TACCTGTACTGGGGAAGCATTTGAATATCCCCCCATGGTGATGGGGACGGAGAACTGCTCCATAAACACAGGCAACGTGCCTAACTTTCCCGGGAAGATGAAGTCAAAGAGCGACCACAGCTCTAGGTTATTTTTGCATCGGTGAGCCAGACAGAATGATCCGATGAGGGGTGCGAAACTATTTGAGGAAAGGAAGCACCTTTTTATTAAATTTACCTTTTAGCAATCGCCATTCCTACCCTAAAGATCGG
+
CBBBCFFFFFFFGGGGGGGGGGHHHHHHHHGGGGGGHGGGHHHHHGGGGGGGGHHHHHHHHHHHHHHHHGHHGHHHGHHHHHHHGHHHHHHGGGGGGHHHHHHHHHHHHHHHGGGGGHHHHHHHHHHHHHHHHHHGHHHHGGGGGHHHHHGFGHHHHHHHHHHGGGHHH?GDGGGGGGGGGGGGGGGGGGGGGFGGGGGGGGGGGGGGFFFFFFFFFFFFFFFFFFFFFFFFFFFFFFFFFFF:BFFFFFD
@M05620:45:000000000-G6HP7:1:1101:5967:12816 1:N:0:145
CATCCTGACCCTGAAGTACCCCATTGAGCATGGCATCGTCACCAACTGGGACGACATGGAGAAGATCTGGCACCACACCTTCTACAACGAGCTGCGCGTGGCCCCGGAGGAGCACCCAGTGCTGCTGACCGAGGCCCCCCTGAACCCCAAGGCCAACAGAGAGAAGATGACTCAGGTGAGGCTCGGCCGACGCCCGTGCTCCTCCCGTCCTTTCCCCAGTCATTTTCTGCCCGGCTTGATTTCTGACATTA
+
CCCCCFFFFFFFGGGGGGGGGGGHHHHHHHHHHHHHHGHHHGHHHGHHHHHHGGGGGHHHHHHHHHHHHHHHHGHHHGGHHHHHHHHHGGGGGHHGGGGGGGHHGGGGGGGGHHHHGGHHHHHHHHHHHHGGGGGGGGGGGGHHHHGGGGHGHHGGGGGGGGGGGGGGGGGGGGGGGGGGGGGGFFFFFFFFFFFFFFFFFFFFFFFFFFFFFFFFFFFFFFFFFFFFFFFFFFFFFFFFFFFFFFFFFF0
@M05620:45:000000000-G6HP7:1:1101:23426:12826 1:N:0:145
CATCCTGACCCTGAAGTACCCCAACACTCTTTCCCTACCCGGCTTGATTTCTGACATTAGATCGGAAGAGCACACGTCTGAACTCCAGTCACGCACTACAATCTCGTATGCCGTCTTCTGCTTGAAAAAAAAAAAAAAAAAAAAACAATAGACAGGCAAATACAACTAGCCAAGAATCAAGCATAAAAAACTAAACAAGTATACGCAAACTCAAGGAAAAAATGATCGTAGAGTGCAACGACGCATAATGA
+
CDDDDFFFFFFFGGGGGGGGGGGGGGGHHHHHHHHHHHHHGGGGGGHHHHHHHHHHHHHHHHHHGGGGHHHHHHHGHHHGGHHHHHHHHHHHGHGGGHHHHH3DFHGGHHHHGEGHGHHHHHGHGFHHHGGGGGA><<<<:@-:-..:000000/9....000000000/;0:../000000;000000-.0;;000./;;000..9--.000000;/B/:-.0000.;...0:00000-.----..0000
@M05620:45:000000000-G6HP7:1:1101:3594:12849 1:N:0:145
CATCCTGACCCTGAAGTACCCGGCTTGATTTCTGACATTAGATCGGAAGAGCACACGTCTGAACTCCAGTCACGCACTACAATCTCGTATGCCGTCTTCTGCTTGAAAAAAAAAAAAAAGCTCTCGGAGGTTATTTTGCATGGGTGAGACAGACAGAATGATCCGATGAGGGGTGCGAAACTATTTGAGGATAGGAAGCACCTTTTTATTAAATTTACTTTTTAGCAATCGCCATTCCTACCGTAAAGATC
+
AABBBFFFFFFFGGGGGGGGGGGGGGGHHHHHHHHHGHHHHGHHHGGGGHHHHHHHGHHHGHGHHHHHHHHHHGHGGGFHHHHCFGHGGHHHGGEGHGHHHHGHGHHHEHGGGGB<</>/0?1<1E..-<.FDHFD=D0=D0..<.CH00;:::/;/;;00;00:..:0;9A?;;.:.-;-FBB/FBF.:B/;/9/99.9..BB/BB?/;;///BB/9/9:BFEF9;BF9.99.;/9////.-9...;/B;
@M05620:45:000000000-G6HP7:1:1101:22927:12853 1:N:0:145
CATCCTGACCCTGAAGTACCCCATTGAGCATGGCATCGTCACCAACTGGGACGACATGGAGAAGATCTGGCACCACACCTTCTACAACGAGCTGCGCGTGGCCCCGGAGGAGCACCCAGTGCTGCTGACCGAGGCCCCCCTGAACCCCAAGGCCAACAGAGAGAAGATGACTCAGGTGAGGCTCGGCCGACGCCCGTGCTCCTCCCGTCCTTTCCCCAGTCATTTTCTGCCCGGCTTGATTTCTGACATTT
+
ABBBBFFFFFFFGGGGGGGGGGGHHHHHHGHHGGHHHGHHHGHHHGHHHHHHGGGGGHHHGHHHHHHGHHHHHGHHHGGHHHHHHHHHGGGGGHHGGGGGGFFHGGGGGGGGHHHHGGGGGHHHHHHHHHGGGGGGGGGGGGFHHHGGGGHGHHEEGGGGGGGEFGGFGGGGGGGGGGGGGGGGFFFFFFFFFFFC>DFFFFFFFFFEDD./BFFFFEDFFFFFFFFBFFBE?BFFABF/;FFFF/BFBF/
@M05620:45:000000000-G6HP7:1:1101:22900:12866 1:N:0:145
CATCCTGACCCTGAAGTACCCCATTGAGCATGGCATCGTCACCAACTGGGACGACATGGAGAAGATCTGGCACCACACCTTCTACAACGAGCTGCGCGTGGCCCCGGAGGAGCACCCAGTGCTGCTGACCGAGGCCCCCCTGAACCCCAAGGCCAACAGAGAGAAGATGACTCAGGTGAGGCTCGGCCGACGCCCGTGCTCCTCCCGTCCTTTCCCCAGTCATTTTCTGCCCGGCTTGATTTCTGACATTA
+
>AAAAFFFFCFFGGGGGGGGCAEGHHHFGHHFGGHHHGHHHGGHHGHFHHHHGGGCGCECFHAFHFHGFGHHHGGH/?EFFHHHHHFFEFEGGHHGEGGGGGHFGGGGGGGCHHHHGGGFFFGHHCHHFHGCGGCFACCGGGHEFEGGCCHGHHGEGGGFFFBAFFFCFFFGFFGFGFGGF?CF@@FF@;@@@@@@-ABFFFFFFE?-AAABBB/9FFAFFFF9;BFBFFBE-=-@---9;BFFBBBBFF/
@M05620:45:000000000-G6HP7:1:1101:22925:12875 1:N:0:145
CATCCTGACCCTGAAGTACCCCATTGAGCATGGCATCGTCACCAACTGGGACGACATGGAGAAGATCTGGCACCACACCTTCTACAACGAGCTGCGCGTGGCCCCGGAGGAGCACCCAGTGCTGCTGACCGAGGCCCCCCTGAACCCCAAGGCCAACAGAGAGAAGATGACTCAGGTGAGGCTCGGCCGACGCCCGTGCTCCTCCCGTCCTTTCCCCAGTCATTTTCTGCCCGGCTTGATTTCTGACCTTT
+
BBBBBFFFFFFFGGGGGGGGGGGHHHGHHHHHHHGHHGHHHGHHHGHHHHHHGGGGGHHHHHHHHHHHHHHHHGHHHGGHHHHHHHHHGGGGGHHGGGGGGGHHGGGGGGGGHHHHGGHHHHHHHHHHHHGGGGGGGGGGGGHHHHGGGGHGHHGGGGGGGGGGGGGGGGGGGGGGGGGGGGGGFFFFFFFFFFFFFFFFFFFFFFFFFFFFFFFFFFFFF9FFFFFFFFFFDFFFF-;FFFFFFFF/;F/
@M05620:45:000000000-G6HP7:1:1101:5529:12890 1:N:0:145
ATCTCTATCTCCTAAAAAGGAAGAAAGGGGAGGGAAGATCGGAAGAGCACACGTCTGAACTCCAGTCACGCACTACAATCTCGTATGCCGTCTTCTGCTTGAAAAAAAAAAACAACAATCTCAGCTATGAGGCTTTCTTTGTTTAAGCAACCAGACACCTGAAACCATCATTTTTTAACTCAGTCCTGCTTACTCTTTCATTATTTTCTACCCGCCTCTCTTCTTCTCCCAGACTCTCTCCTCTCACGCCC
+
AAAAAFFFFFFFFGGBFGE1BCG0ABG0EEEECEEFFHHHHGCGGFHFGGBHEEFHFEHFFHHHG@GHHGHGGGFHFFF1GGHGGGB2@EGG0FFH>FDGHC1BGC/EC//<//?///111??11<111110>F00>GGG1<00111<0<....<./<<C/::00..0;00:0CGA?CFB000;;BB0:/0000=0;FF00090;0;00;0;A.99A-/9////:FFF//-;-;/BFBF/BBF;B//-9;9
@M05620:45:000000000-G6HP7:1:1101:22080:12902 1:N:0:145
TACCTGTACTGGGGAAGCATTTGAATATCCCCCCATGGTGATGGGGACGGAGAACTGCTCCATAAACACAGGCAACGTGCCTAACTTTCCCGGGAAGATGAAGTCAAAGAGCGACCACAGCTCTTCGGAGGTTATTTTGCATCGGTGAGCCAGACAGAATGATCCGATGAGGGGTGCGAAACTATTTGAGGAAAGGAAGCACCTTTTTATTAAATTTACCTTTTAGCAATCGCCATTCCTACCCTAAAGAT
+
BBBBBFFFFFFFGGGGGGGGGGHHHHHHHHHGGGGHHHGHHHHHHGGGGGGGGHHHHHHHHGHHHHHHHHHHGHHHGHHHHHHHHHHHHHHGGGGGGHHHHHHGGHHHHHHHGGGGGHHHHHGHGHHGGGGGHHHHHHHHHHHGGEGGGFHHHHGHHHHHHGHGHHDGFHHHGGECGGBCGGGFFGGGEEF:FGFFFFGGGGFFFFFFFFFFFFFFFFFFFFFFFFFFFFFAFFDFFFFFBFAFFFFFFFF
@M05620:45:000000000-G6HP7:1:1101:7649:12906 1:N:0:145
TACCTGTACTGGGGAAGCATTTGAATATCCCCCCATGGTGATGGGGACGGAGAACTGCTCCATAAACACAGGCAACGTGCCTAACTTTCCCGGGAAGATGAAGTCAAAGAGCGACCACAGCTGTGGAGGTTATTTTGCATCGGTGAGCCAGACAGAATGATCCGATGAGGGGTGCGAAACTATTTGAGGAAAGGAAGCACCTTTTTATTAAATTTACCTTTTAGCAATCGCCATTCCTACCCTAAAGATCG
+
BABABFFFFFFFEGGGFGGGGGHHHGHGHHGGGGCHHHFFHGGHHGGGGGCGCHHHHHHHHFFFFHHGHHHHGHFHGHHEHHHHHGHHHHHGGGCGGGHGHGFHHHHHHHGGGGGGGHGHEGHFG22GG<<DGHHGBGBGGFGEGAGHHGHHGEHGHGFHFGHH.EDFFFGCEDGGDFCDFFGGGG0AFGEGGFFFG./C;FFFGGFFFFB9BFF/BFFFFFFFFBBFFFFF?EFFFF/9.AFFFFBFFF9
@M05620:45:000000000-G6HP7:1:1101:7631:12912 1:N:0:145
TACCTGTACTGGGGAAGCATTTGAATATCCCCCCATGGTGATGGGGACGGAGAACTGCTCCATAAACACAGGCAACGTGCCTAACTTTCCCGGGAAGATGAAGTCAAAGAGCGACCACAGCTGTGGAGGTTATTTTGCATCGGTGAGCCAGACAGAATGATCCGATGAGGGGTGCGAAACTATTTGAGGAAAGGAAGCACCTTTTTATTAAATTTACCTTTTAGCAATCGCCATTCCTACCCTAAAGATCG
+
CCCCCFFFFFFFGGGGGGGGGGHHHHHHHHHGGGGHHHGHHHHHHGGGGGGGGHHHHHHHHHHHHHHHHHGHGHHHGHHHHHHHHHHHHHHGGGGGGGHHHHHHHHHHHHHHGGGGGHHHHHHHHHHHGGHHHHHHHHGHHGGGGGHHHGHHGHHHHHHHHHHHFGGHHHGGCDGDCAFGGFGGGGGGGGFGGGGFGGFGGGGGGGFFFFFFFFFFFFFFFFFFFFFFFFFFFFFFFFFFFFFF.FFBFFA
@M05620:45:000000000-G6HP7:1:1101:12273:12918 1:N:0:145
TACCTGTACTGGGGAAGCATTTGAATATCCCCCCATGGTGATGGGGACGGAGAACTGCTCCATAAACACAGGCAACGTGCCTAACTTTCCCGGGAAGATGAAGTCAAAGAGCGACCACAGCTCTCGGAGGTTATTTTGCATCGGTGAGCCAGACAGAATGATCCGATGAGGGGTGCGAAACTATTTGAGGAAAGGAAGCACCTTTTTATTAAATTTACCTTTTAGCAATCGCCATTCCTACCCTAAAGATC
+
CCCCCFFFFFFFGGGFGGGGGGHHHHHHHHHGGGGHHHGHGHHHHGGGGGGGGHHHHHHHHGHGHHHGHHHHGGHHGHHHHHHHHHHHHHHGGGGGGGHHGHHHHHHHHHHHGGGGGHGHHHHHGGGGGGCGHHHHHHGFHHGGGGGHHHHHHGGHHHHHHHHHHGGGHHHGGEDGGDCGGGGGGGGFFFBFFGGGGGGFFEFFFFFFFFFBFFFFFFFFFFFFFFFFFFFFFFFFFFFFBAFFFFFFFFF
@M05620:45:000000000-G6HP7:1:1101:12255:12922 1:N:0:145
TACCTGTACTGGGGAAGCATTTGAATATCCCCCCATGGTGATGGGGACGGAGAACTGCTCCATAAACACAGGCAACGTGCCTAACTTTCCCGGGAAGATGAAGTCAAAGAGCGACCACAGCTCTCGGAGGTTATTTTGCATCGGTGAGCCAGACAGAATGATCCGATGAGGGGTGCGAAACTATTTGAGGAAAGGAAGCACCTTTTTATTAAATTTACCTTTTAGCAATCGCCATTCCTACCCTAAAGATC
+
BBBBBFFFFFBFGGGGGFGGGGHHHHHHHHHGGGGHHHHHHHHHHGGGGGGGGHHHHHHHHHHHHHHHHHHHGHHHGHHHHHHHHHHHHHHGGGGGCHHHGHHHHHHHHHHHGGGGGHHHHHHHHGGGGGGHHHHHHHHHHHGGGGGHHHFHHGHHHHHHHHHHHGGGHHHGGGFGGGGGFGGGGGGEGF9FFFGGGGGGGFFFFFFFFFFFFFFFFFBFFFFFFFFFFFEFFFFFFFFFFFFFFFFFFFF
@M05620:45:000000000-G6HP7:1:1101:7640:12929 1:N:0:145
TACCTGTACTGGGGAAGCATTTGAATATCCCCCCATGGTGATGGGGACGGAGAACTGCTCCATAAACACAGGCAACGTGCCTAACTTTCCCGGGAAGATGAAGTCAAAGAGCGACCACAGCTGTGGAGGTTATTTTGCATCGGTGAGCCAGACAGAATGATCCGATGAGGGGTGCGAAACTATTTGAGGAAAGGAAGCACCTTTTTATTAAATTTACCTTTTAGCAATCGCCATTCCTACCCTAAAGATCG
+
DCCDDFFFFFFFGGGGGGGGGGHHHHHHHHHGGGGHHHGHHHHHHGGGGGGGGHHHHHHHHHHHHHHHHHHHGHHHGHHHHHHHHHHHHHHGGGGGGHHHHHHHHHHHHHHHGGGGGHHHHHHHHHHHGGHHHHHHHHGHHGGGGGHHHHHGGGHHHHHHHHHHGGGHHHGGCEGG?CGGGGGHGGGGGGGGGGGGGGGGGGGGGGFFFFFFFFFFFFFFFFHFFFFFFFFFFFFFFFFFFFFFFFFFFFA
@M05620:45:000000000-G6HP7:1:1101:17101:12951 1:N:0:145
TACCTGTACTGGGGAAGCATTTGAATATCCCCCCATGGTGATGGGGACGGAGAACTGCTCCATAAACACAGGCAACGTGCCTAACTTTCCCGGGAAGATGAAGTCAAAGAGCGACCACAGCTCTAGGTTATTTTTGCATCGGTGAGCCAGACAGAATGATCCGATGAGGGGTGCGAAACTATTTGAGGAAAGGAAGCACCTTTTTATTAAATTTACCTTTTAGCAATCGCCATTCCTACCCTAAAGATCGG
+
CCCCCFFFFFFFGGGGGGGGGGHHHHHHHHHGGGGHHHHHHHHHHGGGGGGGGHHHHHHHHHHHHHHHHHHHGHHHGHHHHHHHHHHHHHHGGGGGGHHHHHHHHHHHHHHHGGGGGHHHHHHHHHHHHHHHHHHGHHHHGGFGGHHHHGGGHHHHHHGHHHHGGGHHHGGGGGGAEGGGGGGGGGGGGGGGGGGGGGGGGGGGGGGGFFFFFBFFFFFFFFFFFFFFFFFFFFFFFFFFFFFBBFFFFFF
@M05620:45:000000000-G6HP7:1:1101:17086:12969 1:N:0:145
TACCTGTACTGGGGAAGCATTTGAATATCCCCCCATGGTGATGGGGACGGAGAACTGCTCCATAAACACAGGCAACGTGCCTAACTTTCCCGGGAAGATGAAGTCAAAGAGCGACCACAGCTCTAGGTTATTTTTGCATCGGTGAGCCAGACAGAATGATCCGATGAGGGGTGCGAAACTATTTGAGGAAAGGAAGCACCTTTTTATTAAATTTACCTTTTAGCAATCGCCATTCCTACCCTAAAGATCGG
+
BBBBBFFFFFFFGGGGGGGGGGGEGGHHHHFFGGGFFBAFHGHFEC2E0A1E0AFHDGFFFGFDGHHHHHFEFHAGEG?FGG33F@FHGHFEC?F?F0GGFFFHGFHHGFFGGFGGCGFHHHHHHEHGGGHHHHHGHHHHGGGGGHGHHHHGHHHHHHHHHHHGGGHHHGGGGGGDCFDGFGGGGFGFBFGGGGGGGFGGGGGGGGGGFFFFFFFFFFFFFFFFBFFFFFFFEFFFFFFFFFF;9BFFFED
@M05620:45:000000000-G6HP7:1:1101:9866:12983 1:N:0:145
TACCTGTACTGGGGAAGCATTTGAATATCCCCCCATGGTGATGGGGACGGAGAACTGCTCCATAAACACAGGCAACGTGCCTAACTTTCCCGGGAAGATGAAGTCAAAGAGCGACCACAGCTCTTCGGAGGTTATTTTGCATCGGTGAGCCAGACAGAATGATCCGATGAGGGGTGCGAAACTATTTGAGGAAAGGAAGCACCTTTTTATTAAATTTACCTTTTAGCAATCGCCATTCCTACCCTAAAGAT
+
CCCCCFFFFFFFGGGGGGGGGGHHHHGHHHHGGGGHHHHHHHHHHGGGGGGGGHHHHGHHHHHHHHHHHHHHGHHHGHHHHHHHFHHHHHHGGGGGGHHHHHHGFHHHHHHGGGGGGHHFHHHHHHHGECFEGHHHHHHGHHHGFFGE>>FGHHGHHHFGHHHHHHDDGHHHGGECGGGFGGGBFGGGGGGGEFGGFBFGGGFFFFFFFFFFFFFFFFFFFFFFFFFFBFFFFDDEFFFFFF.AFFFFFFF
@M05620:45:000000000-G6HP7:1:1101:11308:13035 1:N:0:145
CATCCTGACCCTGAAGTACCCGGCTTGATTTCTGACATTAGATCGGAAGAGCACACGTCTGAACTCCAGTCACGCACTACAATCTCGTATGCCGTCTTCTGCTTGAAAAAAAAAAAAAAAAACAAAACTATCCCAAAGAATACCTTTCTCCCATCCCCACACCCCCCACCACCACCCCTCCCTCCCATTCTCTAGCCAACCCTCTCCCACCAGAAGCCCACCCCGCAAGCCCCTATATCCCTAGCTGCCAC
+
CCCDDFFFFFFFGGGGGGGGGGGGGGGHHHHHHHHHGHHGHHHHHGGGGGHHHHHHGHHHGHHHHHHHHHHHHGHGGGHHHGFCGHHFEGHHHGGGHGHHHHHHHHHHHHGGGGF><//<>-<.....0<00/00/</<.0000000:000//0/.../.....-:--...9..9..-....//;./000000000/0/.....////;...../00......------......0000:009/0000.00
@M05620:45:000000000-G6HP7:1:1101:7466:13035 1:N:0:145
CATCCTGACCCTGAAGTACCCCGGCTTGATTTCTGACATTAGATCGGAAGAGCACACGTCTGAACTCCAGTCACGCACTACAATCTCGTATGCCGTCTTCTGCTTGAAAAAAAAAAAAAAAAATAAACATATTAAGTATACTGATATCGATTATTAAGACAAGTCTAGATGGTTAATACAGTAAGATACGGAGTCGATAGGAAGTGAGAGAGAAAAGAGCGTAGCACGTACGACATCCTAGCTGACAGCAC
+
CCCCCFFFFFFFGGGGGGGGGGGGGGGGHHHHHHHHHHHHHHHHHHGGGGHHHHHHHGHHHGHHHHHHHHHHHHGHGGGHHHHHHHHHGGHHHHGGGHGHHHHHHHHHHHHGGGGF@<//>--.000<0000000000000000;0;0...0.0000000//.0;009000000000000000090000;.9../-;.:./09.000009...00//.//-..-.00-:/.-..-90/0900090/00./.
@M05620:45:000000000-G6HP7:1:1101:2290:13077 1:N:0:145
TACCTGTACTGGGGAAGCATTTGAATATCCCCCCATGGTGATGGGGACGGAGAACTGCTCCATAAACACAGGCAACGTGCCTAACTTTCCCGGGAAGATGAAGTCAAAGAGCGACCACAGCTCTAGGTTATTTTTGCATCGGTGAGCCAGACAGAATGATCCGATGAGGGGTGCGAAACTATTTGAGGAAAGGAAGCACCTTTTTATTAAATTTACCTTTTAGCAATCGCCATTCCTACCCTAAAGATCGG
+
CCCCCFFFFFFFGGGGGGGGGGHHHHHHHHHGGGGHHHHHHHHHHGGGGGGGGHHHHHHHHHHHHHHHHHHHGHHHGHHHHHHHHHHHHHHGGGGGGHHHHHHHHHHHHHHHGGGGGHHHHHHHHHHHHHHHHHHGHHHHGGGGGHHHHHGGHHHHHHHHHHHGGGHHHGGGGGGGFGGGGFGGGFGGGGFFGGGGGGGGGGGGGGGGFFFFFFFFFFFFFFFFFFFFFFFFFFFFFFFFFFFF0BBFFFD
@M05620:45:000000000-G6HP7:1:1101:24809:13084 1:N:0:145
CATCCTGACCCTGAAGTACCCCATTGAGCATGGCATCGTCACCAACTGGGACGACATGGAGAAGATCTGGCACCACACCTTCTACAACGAGCTGCGCGTGGCCCCGGAGGAGCACCCAGTGCTGCTGACCGAGGCCCCCCTGAACCCCAAGGCCAACAGAGAGAAGATGACTCAGGTGAGGCTCGGCCGACGCCCGTGCTCCTCCCGTCCTTTCCCCAGTCATTTTCTGCCCGGCTTGATTTCTGACATTA
+
CDDDDFFFFFFFGGGGGGGGGGGHHHHHHHHHHHHHHGHHHGHHHGHHHHHHGGGGGHHHHHHHHHHHHHHHHGHHHGGHHHHHHHHHGGGGGHHGGGGGGGHHGGGGGGGGHHHHGGHHHHHHHHHHHHGGGGGGGGGGGGHHHHGGGGHGHHGGGGGGGGGGGGGGGGGGGGGGHGGGGGGGFFFFFFFFFFFFFFFFFFFFFFFFFFFFFHFFFFFFFFFFHHHFFFFFFFFFFAFFFFFFFFFFFF0
@M05620:45:000000000-G6HP7:1:1101:23907:13087 1:N:0:145
CATCCTGACCCTGAAGTACCCCATTGAGCATGGCATCGTCACCAACTGGGACGACATGGAGAAGATCTGGCACCACACCTTCTACAACGAGCTGCGCGTGGCCCCGGAGGAGCACCCAGTGCTGCTGACCGAGGCCCCCCTGAACCCCAAGGCCAACAGAGAGAAGATGACTCAGGTGAGGCTCGGCCGACGCCCGTGCTCCTCCCGTCCTTTCCCCAGTCATTTTCTGCCCGGCTTGTTTCTGACATTAG
+
CCCCCFFFFFFFGGGGGGGGGGGHHHHHHHHHHGHHHGHHHGHHHGHHHHHHGGGGGHHHHHHHHHHHHHHHHGHHHGGHHHHHHHHHGGGGGHHGGGGGGGHHGGGGGGGGHHHHGGHGHHHHHGHHHHGGGGGGGGGGGGHHHHGGGGHGHHGGGGGGGGGGGGGGGGGGGGGGGGGGGGGGFFFFFFFFFFFFBFFFFFFFFFF;DFDFFFFFFFFFFFFFFFFFFFFFDF>FCFFBFFFF/FBBFF/
@M05620:45:000000000-G6HP7:1:1101:12363:13152 1:N:0:145
CATCCTGACCCTGAAGTACCCCGGCTTGATTTCTGACATTAGATCGGAAGAGCACACGTCTGAACTCCAGTCACGCACTACAATCTCGTATGCCGTCTTCTGCTTGAAAAAAAAAAAATAACAACTAACCACATCCCCACTTCCCCCCCCTTCCCCCCACTCTCCTCTTCCTCCTTTAATTCTCAACCCCCTCCCTCTCCCCTCCCTTCCTTTCCCCATTCATCTTCTTCCCTTCTTTACTACTACCCTTC
+
DDEEEFFFFFFFGGGGGGGGGGGGGGGGHHHHHHHGHHHHHHHHHHGGGGHHHHHHHGHHHGHGHHHHHHHHHHGHGGGGHHHFFGHHGGHHHHGFGHGHHHHHHHHHGHHGGGGB>/0=1111?111101/.110>.0>01>10<<<AE-.//</.<-../1</1/11:<1<//111111<1111/:.9--<BA/<////<B.9</1</11<<10<//1<<11:1111::<11/:1111111<1</.://
@M05620:45:000000000-G6HP7:1:1101:28507:13204 1:N:0:145
AAACCAGAAGACATGAGGTCAGCTAGATCGGAAGAGCACACGTCTGAACTCCAGTCACGCACTACAATCTCGTATGCCGTCTTCTGCTTGCAAAAACAACATTTTTCAGCATTCTGTTATTTTGTTTGACAGATTGTCTTGTTTAGAACATATTTAGGACATTATTTTTTCCTTCAACCGTGAAAATAAATGATAAGTTTTACAGATTTATTCTTTAATAAAGGATCTCAAAGCCAGCTTTAGAACAAGGA
+
AA>AAAAFFF1B1EFGFCAGFGGHBGFDGC?EFEGFCGGHHCHGGCFFGHEAFFABFGEFCEACGFHHFF1FFGH0GDEFGF/GF1FGHB>GBE0>/>?/?0BB21B>2BF1FGFD>FFFHHH2BGH0>B>10FG<FGBFFHHFDGGGG0FGH>G22<<GCG2>FFGHHGHHH1?11?0-<..>1=>1F000==GH0==GG00<0=<DGHHHGCGHF0GGCC00;CGFHB0G099B.;C0CF0900/C9AF
@M05620:45:000000000-G6HP7:1:1101:22412:13210 1:N:0:145
ATCTCTATCTCCTAAAAACCTGTTTAGATTTGGAGATAGACCTTCAGGTTTTTCATCATTTTCTGCATGAATTATACATTGACCACGTTCCAGCGTGGTCAGTTTGCAGCATTCTGTTATTTTGTTTGACAGAGTGTCTTGTTGAGAACATATGTAGGACATGATTTTTTCCTGCAACAGGGAAAATAAAGTATAAGTTTTAAAGATTTATTCTTTAATAAAGGATCTCAAAGCCAGCTTTAGAAAAAGGA
+
CDDCDFFFFFFFGGGGGGGGGGHHHHHHHHHHHHHHHHHHHHHHHHHHHHHGGHHHHHHIHIHHHHHHHHHHHHHHHHHHHHHHHHGHHHHHHHGGGGHHHHHHHHHHHHHHHHHHHHHHHHHHHHHHHHHHHHHHHHHHHHHHHHHHHHHHHHHHHHHHHHHHHHHHHGHHHHHHHHHHHGGHHHHHHHHHHHHHHHHHHHHHHHHHHHHHHHHHHHHHHHHHHHHHHHHHHGHHHGHHHHHHHHHHGGH
@M05620:45:000000000-G6HP7:1:1101:26543:13215 1:N:0:145
ATCTCTATCTCCTAAAAACCTGTTTAGATTTGGAGATAGACCTTCAGGTTTTTCATCATTTTCTGCATGAATTATACATTGACCACGTGGTCAGTTTGCAGCATTCTGTTATTTTGTTTGACAGAGTGTCTTGTTGAGAACATATGTAGGACATGATTTTTTCCTGCAACAGGGAAAATAAAGTATAAGTTTTAAAGATTTATTCTTTAATAAAGGATCTCAAAGCCAGCTTTAGAAAAAGGAAGAAAGGG
+
?>AABFFFFFFFGGGGFGGGGGHHFFFGFEAFEBFGHHGGHHHHHHGHHHHGGHHHHGHHFHHFHHHGG3GHGHHHHFHHB5GHHFGHHGGHGHHHGHEEHH1GGHGFHHHHHHHHHHHHBGHCHCGHHHHHHHHFFHAGFCGHHGGHHHHHHHHHHHHHHGHHHHFGHHGHFGGHHHHHHFDFGHHHGHHHHHGHGFFFHHGHHHHHGDFH1<D1FFHFHGEBGFHHHGHGHHE0=G/GDGBCGEHFHAA
@M05620:45:000000000-G6HP7:1:1101:27708:13216 1:N:0:145
ATCTCTATCTCCTAAAAACCTGTTTAGATTTGGAGATAGACCTTCAGGTTTTTCATCATTTTCTGCATGAATTATACATTGACCACGTTCCAGCGTGGTCAGTTTGCAGCATTCTGTTATTTTGTTTGACAGAGTGTCTTGTTGAGAACATATGTAGGACATGATTTTTTCCTGCAACAGGGAAAATAAAGTATAAGTTTTAAAGATTTATTCTTTAATAAAGGATCTCAAAGCCAGCTTTAGAAAAAGGA
+
3ABBBFFFFFFFGGBGFGGGGFHHHHHFHHGHFCFFHDGHHHGHHGFHHHHGGHHHHGHHHHHHHHHGGGGHHHHHHFHHHFHH3FFGHHHHFHEGEGHHHHHHHHHHGHHHHHHGHHHHHHHEFGHHFFHHHHHHHHHHHHHGFHGHHHHHHHHHHHHHFGHFHHHHGGHHHFHBDFHHHGAGGCGH1FGHHHHHFGGHHHGHHHGHHHHHHHHHHFHDFGFFBGGHHFHFHHHHHGHHHH0GGFHFGDC
@M05620:45:000000000-G6HP7:1:1101:22428:13222 1:N:0:145
ATCTCTATCTCCTAAAAACCTGTTTAGATTTGGAGATAGACCTTCAGGTTTTTCATCATTTTCTGCATGAATTATACATTGACCACGTTCCAGCGTGGTCAGTTTGCAGCATTCTGTTATTTTGTTTGACAGAGTGTCTTGTTGAGAACATATGTAGGACATGATTTTTTCCTGCAACAGGGAAAATAAAGTATAAGTTTTAAAGATTTATTCTTTAATAAAGGATCTCAAAGCCAGCTTTAGAAAAAGGA
+
AAABBFFFFFFFGGCGGGGGGGGFFBGGHGGFH4GGFHHFHHHHHFHHHHHGGHHHHEHHHHHHFHEHHGGHHHH5GFGHGHHHBGGHGHHGGHGGGCHHHHHGHHGHGHGHHHHHHHGHHFHHHFHGBGGFCGHHHHHHHHHHGFHHFEHGHHFHGGHHGFFBHHHHHGHHHHHHBGHHHGGHFFFG1DFGGH1@GFGHHFF1F1FGHFHHFHHHHFGDBDF0CHGHHHHHFFHHHEHHHBGHHHF.DDC
@M05620:45:000000000-G6HP7:1:1101:3099:13223 1:N:0:145
CATCCTGACCCTGAAGTACCCCGGCTTGATTTCTGACATTAGATCGGAAGAGCACACGTCTGAACTCCAGTCACGCACTACAATCTCGTATGCCGTCTTCTGCTTGAAAAAAAAAAATATTTAGTTGGACCGAGTGTCTTGTTGAGAACATATGTAGGACATGCTTTTTTCCTGCAACAGGGAAAATACAGTATAAGTTTTACAGATTTATTCTTTAATCAAGGCTCTCCAAGCCCGCTTTATACACATGA
+
B@AABFFFFFFFGGGGGGGGGGGGGGGGHHHHHHHHGHHGHHGHHHG2BEFHHHHCHFHHHGHFGFHHHHHHDGGHGGGHHHHH3@GGGGHHFHGFEHGHHHDGHHHHBHH@?B@//0@@2@222>1?110>DGCFFGDGF=1F1<.0C<DDD0GHH0G/GGG00=CFFDHFGHBB0;CF?E.9.FF000C0CF0C0000;00;C;CBFBFFGBFBFBF0//:B.;FFFBFF/9..-@@?E//://///;;
@M05620:45:000000000-G6HP7:1:1101:26564:13233 1:N:0:145
ATCTCTATCTCCTAAAAACCTGTTTAGATTTGGAGATAGACCTTCAGGTTTTTCATCATTTTCTGCATGAATTATACATTGACCACGTGGTCAGTTTGCAGCATTCTGTTATTTTGTTTGACAGAGTGTCTTGTTGAGAACATATGTAGGACATGATTTTTTCCTGCAACAGGGAAAATAAAGTATAAGTTTTAAAGATTTATTCTTTAATACAGGATCTCAAAGCCAGCTTTAGAAAAAGGAAGAAAGGG
+
CCCCCFFFFFFFGGGGGGGGGGHHHHHHHHHHHGHHHHHHHHHHHHHHHHHGGHHHHHHHHHIHHHHHHHHHHHHGHHHHHHHHHHGHHFFGFCGGHHH5CE1DHFHFHFHHHGHHHHGC3@@G3?GHFHFHFGHHECAFB3D3DGBGEBFGFGHHHHHFFGCDHFCCFFA2/FAGHB@22>D>FGBGD=FHF1?GG1FGHHHFFDHH1GG<1>=<FGC1FHGDD/G/<.<DF0<C<:::::;GFHHHHHG
@M05620:45:000000000-G6HP7:1:1101:14372:13234 1:N:0:145
AGATTACTGCAACAGTTCCCCCTGGACCTGGAAAAGTTTCTTGCCTGGCTTCCAGAAGCTGAAACAACTGCCAATGTCCTACAGGATGCTACCCGTAAGGAAAGGCTCCTAGAAGACTCCAAGGGAGTAAAAGAGCTGATGCAACAATGGCAAGTAAGTCAGGCATTTCCGCTTTAGCACTCTTGTGGATCCAATTGAACAATTCTCAGCATTTGTACTTGTAACTGACAAGCCAGGGACAAAACAAAGAT
+
AAAABFFF5DDFGGFGGGGGGGGG4GHHHFHHHHHHGHHHHHHHHHHHHHH2FGAGHHHHHHHHHHHHHHHHFHHHHHHH5FGHFHHFHH5GHHGF/BFGHH3BCGHGGHHHHHEGHHHG?E3F?EEFHEHHHGHHHHGHH1FHHHHHHEGHHGHHHHHHHGHHHHHHHHGGGGGHHHHHHHHHHGHGHHHHHGHHHHHHHHHHHHHHHHFHHCHHH;CGGHHHHHHHHHHHGGGGGGGGGGGGGGGGFFB
@M05620:45:000000000-G6HP7:1:1101:27712:13234 1:N:0:145
ATCTCTATCTCCTAAAAACCTGTTTAGATTTGGAGATAGACCTTCAGGTTTTTCATCATTTTCTGCATGAATTATACATTGACCACGTTCCAGCGTGGTCAGTTTGCAGCATTCTGTTATTTTGTTTGACAGAGTGTCTTGTTGAGAACATATGTAGGACATGATTTTTTCCTGCAACAGGGAAAATAAAGTATAAGTTTTAAAGATTTATTCTTTAATAAAGGATCTCAAAGCCAGCTTTAGAAAAAGGA
+
CCCCDFFFFFFFGGGGGGGGGGHHHHHHHHHHHHHHHHHHHHHHHHHHHHHGGHHHHIHHHHIHIHHHHHHHHHHHHHHHHHHHHHGHHHHHHHGGGGHHHHHHHHHHHHHHHHHHHHHHHHHHHHHHHHHHHHHHHHHHHHHHHHHHHHHHHHHHHHHHHHHHHHHHHGHHHHHHHHHHHGGHHHHHHHHHHHHHHHHHHHHHHHHHHHHHHHHHHHHHHHHHHHHHHHHHHHHHHGHHHHGFHHHHGGH
@M05620:45:000000000-G6HP7:1:1101:27693:13235 1:N:0:145
ATCTCTATCTCCTAAAAACCTGTTTAGATTTGGAGATAGACCTTCAGGTTTTTCATCATTTTCTGCATGAATTATACATTGACCACGTTCCAGCGTGGTCAGTTTGCAGCATTCTGTTATTTTGTTTGACAGAGTGTCTTGTTGAGAACATATGTAGGACATGATTTTTTCCTGCAACAGGGAAAATAAAGTATAAGTTTTAAAGATTTATTCTTTAATAAAGGATCTCAAAGCCAGCTTTAGAAAAAGGA
+
CCCDDFFFFFFFGGGGGGGGGGGHHHHHHHHHHGHHHHHHHBHHHHHHHHHGGHHHHIIHHIIIIHHHHHHHHGHGHHHHHHHHGHGGHHHHHHGFGGHHHHHHHHHHHHHHHHHHHHHHHHHHHHHHGHHHHHHHHHHHHHHHHHGFHHHHHHHHHHHHGHHHHHHHHGHHHHHGHHHHHGGHHHHGGHHHHHHHHHHHHGGHHHHHHHHHHHHHGHHHHHHHHHHHHGHGHGHHHGGHHHGHHHHHGGH
@M05620:45:000000000-G6HP7:1:1101:26519:13241 1:N:0:145
CATCCTGACCCTGAAGTACCCCGGCTTGATTTCTGACATTAGATCGGAAGAGCACACGTCTGAACTCCAGTCACGCACTACAATCTCGTATGCCGTCTTCTGCTTGAAAAAAAAAAAAAAAAAAAAATAAAAAGAATTATGCTTGATTAAGATATAAAAACAAACAATGATTACTGTTGTTAGACATTACATGCTTGTGCTAAATGGTCGGCGGAAGATGGAGTATGGATTAAGCGTTGTCAACTTGAGGT
+
CCDDDFFFFFFFGGGGGGGGGGGGGGGGHHHHHFGGHHHHHHGHHHGEGGHHHHHHHGHHHGHHHHHHHHHHHHGHGGGHHHHHFHHHGGHHHHGGGHGHHHHHHHHHHHHGGGGC><//<<-----.00000...000000000.000000000000009.....;000000:00000/;00000:00000:0000.000000000:0-:-----..000//0;00/:000000-..9:000000000//
@M05620:45:000000000-G6HP7:1:1101:16298:13242 1:N:0:145
TACCTGTACTGGGGAAGCATTTGAATATCCCCCCATGGTGATGGGGACGGAGAACTGCTCCATAAACACAGGCAACGTGCCTAACTTTCCCGGGAAGATGAAGTCAAAGAGCGACCACAGCTCTTCGGAGGTTATTTTGCATCGGTGAGCCAGACAGAATGATCCGATGAGGGGTGCGAAACTATTTGAGGAAAGGACGCACCTTTTTATTAAATTTACCTTTTAGCAATCGCCATTCCTACCCTAAAGAT
+
BBBBBFFBFFFFGGFCGFAGGGGGHHHHHHHGGGCHHHHHFGGHHGGEEGEGGHHHHHHHHHHEGHH5GHHHFHHHGHHHHHB3FGHHHHHGGGGGGHHHHFHHHHHHGFFHGGGGGHFFGHHHHHH?ECGGH1FGHHHHFHHG.CD.0>FBGFG/GHCGHHHHHHFGGHGGGG:AF@GGGBG0FFG00EB0BFF.B.;@9BBFFFBFFFFFFFFFF/BFFFFFFFFFBFF.EFFEFFFFEFFFFBB///;
@M05620:45:000000000-G6HP7:1:1101:14354:13249 1:N:0:145
AGATTACTGCAACAGTTCCCCCTGGACCTGGAAAAGTTTCTTGCCTGGCTTCCAGAAGCTGAAACAACTGCCAATGTCCTCCAGGATGCTCCCCGTCAGGAACGGCTCCTAGAAGACTCCAAGGGAGTAAAAGAGCTGATGCAACAATGGCAAGTAAGTCAGGCATTTCCGCTTTAGCACTCTTGTGGATCCAATTGAACAATTCTCAGCATTTGTACTTGTAACTGACAAGCCAGGGACAAAACAAAGAT
+
BABBBFFF5DBFGGBGGFGGGGGG4GHHHHHGCHFHFHHHHHHHHHHHGHH2GH5GHHHHHHHHHHHHHHHH3GGGHHHH5FGHFGG@GH5FGGGG1EEHHH1>EEGGGHHHGHF3GHHF3B?FEAEEHHHGHFHHHHDGH1GHHHHGHEGHHGHHHHHHHHBFGHHHHHGGGGGHHHHGHHHHHGHGHHHHHHHHHHHHHHHHGHGHFHHHH;GHHCGGFGBGHHGGGGGG?FF?EGGGEGFGFGGGFGF
@M05620:45:000000000-G6HP7:1:1101:27538:13250 1:N:0:145
AGATTACTGCCACAGTTCCCCCTGGACCTGGAAAAGTTTCTTGCCTGGCTTACAGAAGCTGAAACAACTGCCAATGTCCTACAGGATGCTACCCGTAAGGAAAGGCTCCTAGAAGACTCCAAGGGAGTAAAAGAGCTGATGAAACAATGGCAAGTAAGTCAGGCATTTCCGCTTTAGCACTCTTGTGGATCCAATTGAACAATTCTCAGCATTTGTACTTGTAACTGACAAGCCAGGGACAAAACAAAGAT
+
BABBBFFFDF4CGGCFGGGGGGGGHHHHHHHHHFHHHHHHHHHHHHHHHHHGHHHHHHHHHHHHHHHHHHHHBGHFHHHHHHHHHHHHGH5FHHGG/BGHGHHHHHHHGHHHHHHHHHHHH3BFAFEGH4FGHFHHHHDHH3BGHHHHHFHHHGHHHHHHHHHHHHHHHHGGGGGHHHHHHHHHHGHGHHHHHCHHHGGHFGGHHHHHHHGHHHHHHFHFFFCFHHHFHHHHHGFFGGGGAF/CFEEFFFG
@M05620:45:000000000-G6HP7:1:1101:27708:13254 1:N:0:145
ATCTCTATCTCCTAAAAACCTGTTTAGATTTGGAGATAGACCTTCAGGTTTTTCATCATTTTCTGCATGAATTATACATTGACCACGTTCCAGCGTGGTCAGTTTGCAGCATTCTGTTATTTTGTTTGACAGAGTGTCTTGTTGAGAACATATGTAGGACATGATTTTTTCCTGCAACAGGGAAAATAAAGTATAAGTTTTAAAGATTTATTCTTTAATAAAGGATCTCAAAGCCAGCTTTAGAAAAAGGA
+
AAABBFFFFFFFGGGGGFGGGGHHHGHHHHHFH4GHHHHGHHHHHHHHHHHGGHHHHHHHHHHHHHHGGHHHHFHHHHHHGHHHHHGHHHHHHHGGGCHGHHHHHHHGGHHHHHHHHHGHHHHHHHHHHFHHHHHHHHHHFGGHBGHHGHHHHFHFFHFHHHHHHHHHHGHHHFGHFHHHHGEHCCFGHHHFHHFHHGGHHHHBGFHHHBGHHHHHHHHHHHHHHHHHHHGHFHHHHGHHHCHFCGBGGGH
@M05620:45:000000000-G6HP7:1:1101:16302:13261 1:N:0:145
TACCTGTACTGGGGAAGCATTTGAATATCCCCCCATGGTGATGGGGACGGAGAACTGCTCCATAAACACAGGCAACGTGCCTAACTTTCCCGGGAAGATGAAGTCAAAGAGCGACCACAGCTCTTCGGAGGTTATTTTGCATCGGTGAGCCAGACAGAATGATCCGATGAGGGGTGCGAAACTATTTGAGGAAAGGAAGCACCTTTTTATTAAATTTACCTTTTAGCAATCGCCATTCCTACCCTAAAGAT
+
DDDDDFFFFFFFGGGGGGGGGGHHHHHHHHHGGGGHHHGHHHHHHGGGGGGGGHHHHHHHHHHHHHHHHHHHGHHHGHHHHHHHHHHHHHHGGGGGGHHHHHHHHHHHHHHHGGGGGHHHHHHHHHHGGGGEHBHHHHHHHHHGGGGGHHHHHHGHHHGHHHHHHHGGGHHHGGEEGGEGGGGGGGGGGGGFFBFGGGGGGGFFFFFFFFFFFFFFFFFFHHFFFFFFFFFFFFFEFFFFFFFFFFFFFFF
@M05620:45:000000000-G6HP7:1:1101:10905:13264 1:N:0:145
CATCCTGACCCTGAAGTACCCCATTGAGCATGGCATCGTCACCAACTGGGACGACATGGAGAAGATCTGGCACCACACCTTCTACAACGAGCTGCGCGTGGCCCCGGAGGAGCACCCAGTGCTGCTGACCGAGGCCCCCCTGAACCCCAAGGCCAACAGAGAGAAGATGACTCAGGTGAGGCTCGGCCGACGCCCGTGCTCCTCCCGTCCTTTCCCCAGTCATTTTCTGCCCGGCTTGATTTCTGACATTA
+
CCCCCFFFFFFFGGGGGGGGGGGHHHHHHHHHHHHHHGHHHGHHHGHHHHHHGGGGGHHHHHHHHHHHHHHHHGHHHGGHHHHHHHHHGGGGGHHGGGFGGGHHGGGGGGGGHHHHGGHGHHHHHHHHHHGGGGGGGGGGGGHHHHGGGGHGHHGGGGGGGGGGGGGGGGGGGGGGGGGGGGGGFFFFFFFFFFFFBDF?FFFFFFFAFFFFFFFFFFFFFFFFFFFFFFFFDCFFFFFFFFFFFFFFFF0
@M05620:45:000000000-G6HP7:1:1101:27519:13265 1:N:0:145
AGATTACTGCAACAGTTCCCCCTGGACCTGGAAAAGTTTCTTGCCTGGCTTACAGAAGCTGAAACAACTGCCAATGTCCTACAGGATGCTACCCGCAAGGAAAGGCTCCTAGAAGACTCCAAGGGAGTAAAAGAGCTGATGAAACAATGGCAAGTAAGTCAGGCATTTCCGCTTTAGCACTCTTGTGGATCCAATTGAACAATTCTCAGCATTTGTACTTGTAACTGACAAGCCAGGGACAAAACAAAGAT
+
AABBBFFFDFBFGGBGGGGGGGGGHHHHHHFHFHFHHHHHHHHHHHHHHHHHHHHHHHHHHHHHHHHHHHHHBGHGHHHHHHHHHHHEGH5GGHGG/FGGHHHGHHHHGHHHHHHHHHHHHBGFEGEGH4FHHGHHHHGHH3FGHHEHFHGHHGHHHHGHHGHHHHHHHHGGGGGHHHHHHHHHHFHGHHHHHHHHHHEHFGHHHHHHHHHHHHHHHHHHHHGGHHHFHHGGGGGGGGGGEF/FGGGGFGF
@M05620:45:000000000-G6HP7:1:1101:16296:13280 1:N:0:145
TACCTGTACTGGGGAAGCATTTGAATATCCCCCCATGGTGATGGGGACGGAGAACTGCTCCATAAACACAGGCAACGTGCCTAACTTTCCCGGGAAGATGAAGTCAAAGAGCGACCACAGCTCTTCGGAGGTTCTTTTGCATCGGTGAGCCAGACAGAATGATCCGATGAGGGGTGCGAAACTATTTGAGGAAAGGAAGCACCTTTTTATTAAATTTACCTTTTAGCAATCGCCATTCCTACCCTAAAGAT
+
BBBBBFFBFFFFGGGGGGFGGGHHHHHHHHHGGGGHHHFGHHHHHGGGGGGGGGHHHHHHHHHHHHHHHCHHGHFHGHHHHHFGHHHHHHHGGGGGGFGHHGHHHHHHGHGHGGGGGHHHHHHHHHHGBDGEH1FGHHEGHHHGDGGEFFHFHHGHHHHHHDGHHHGGGFHHDCFGGGD?@AFFFGGGFEGBB/;.B/;EBFFFFFFFFFFF//FFFFFFFFFFFFFFFFFEEFFEFFFFFFFFFFFBB/;
@M05620:45:000000000-G6HP7:1:1101:18827:13287 1:N:0:145
CATCCTGACCCTGAAGTACCCCATTGAGCATGGCATCGTCACCAACTGGGACGACATGGAGAAGATCTGGCACCACACCTTCTACAACGAGCTGCGCGTGGCCCCGGAGGAGCACCCAGTGCTGCTGACCGAGGCCCCCCTGAACCCCAAGGCCAACAGAGAGAAGATGACTCAGGTGAGGCTCGGCCGACGCCCGTGCTCCTCCCGTCCTTTCCCCAGTCATTTTCTGCCCGGCTTGATTTCTGACATTA
+
[truncated: 7,451,870 more chars]
