# Supplementary material for: Fast but not furious: a streamlined selection method for genome-edited cells
Source: Life Sci Alliance. 2021 Apr 26;4(6):e202101051. doi: 10.26508/lsa.202101051 (PMC8127327; doi:10.26508/lsa.202101051)
Supplement: Supplementary file 1 [file LSA-2021-01051_Supplemental_Data_1.zip › SANGER and Deep Sequencing/AFP/146_S146_L001_R1_001.fastq]

@M05620:45:000000000-G6HP7:1:1101:19062:1753 1:N:0:146
TACCTGTACTGGGGAAGCATTTGAATATCCCCCCATGGTGATGGGGACGGAGAACTGCTCCATAAACACAGGCAACGTGCCTAACTTTCCCGGGAAGATGAAGTCAAAGAGCGACCACAGCTCTCGGAGGTTATTTTGCATCGGTGAGCCAGACAGAATGATCCGATGAGGGGTGCGAAACTATTTGAGGAAAGGAAGCACCTTTTTATTAAATTTACCTTTTAGCAATCGCCATTCCTACCCTAAAGATC
+
>3>>AFFFFFFFGGCEEGCFGGHFHHHHGHCFFGGHHHHHCFDBAFGEAC1ECAGGFHHHFCFGG5GBFEHEEHEHGHFEHHGFHGHHFHHGGGEGGHGHHHFHGHGHHFHHGCCGCFGECGFHGDCBDCDHFHHHHHB1FGADGGEHHHFHFGHHGGHHHHHHF?EAFFGDCGCGG??GBGGGGGGFFGBBFFFBB../9EFFFFFFFFB/BFFFFFBFFFFFFBF/BFAED.AFBFFFBAFFFB9FFF9
@M05620:45:000000000-G6HP7:1:1101:14194:1969 1:N:0:146
AAACCAAGCAGACACTCACCGCTCCCTCGCCACAGGCCAATAGTTTGTCCTCACTGAGTTGGCAACAAGTGGCTGCTGTGGCTGCCATTTTTCTGGTGATGGCCATCAGCTCCGACGAGGTCAGCTGGGGGGCTTTCTTTGTGTAAGCAACGAGAAACCTGAAAGAAGCATTTTTTAACTAAGTCCTGCTGAGTCATTCATGAGTTTTTAGCCGCCTTGCTTCTTCTCACAGACTCTCTACTCTCATGCCA
+
3>AABABFBFFFGGGGGGGGGGGGGGHHGGGGGHHHGGHHHHHHHHHHHHHHHHHHHHHHHHHHHHHHHGHHGHGFHHHHHHHGGHGHHHHHHHHHHHFGHHHHHHHHHHHHHGGGGEGGGHHHHHHHGGGGGGGGGGGGGGGGGFFFFFFFEFFDFFFFFFFFFFFFFFFFFFFFFFFFFFFFFFFFFFFFFFFFFFFFFFFFFFFFFFFFFFFFFFFFFFFFFFFFFFFFFFFFFFFBFFFFFFFFFFF
@M05620:45:000000000-G6HP7:1:1101:14188:1986 1:N:0:146
AAACCAAGCAGACACTCACCGCTCCCTCGCCACAGGCCAATAGTTTGTCCTCACTGAGTTGGCAACAAGTGGCTGCTGTGGCTGCCATTTTTCTGGTGATGGCCATCAGCTCCGACGAGGTCAGCTGGGGGGCTTTCTTTGTGTAAGCAACGAGAAACCTGAAAGAAGCATTTTTTAACTAAGTCCTGCTGAGTCATTCATGAGTTTTTAGCCGCCTTGCTTCTTCTCACAGACTCTCTACTCTCATGCCA
+
3ABCCABFCFFFGGGGGGGGGGGGGGGHGGGGGHHHGGHHHHHGHHHHHHHHHHHHHHGHHHHFHHHHHGHHGHFEHHHHHHHGGHHHHHHHHHHHHGFDGHGHHHGGHHHHHGGEGEDGFHGHHHHHGGGGGGGGGGGGGGGGGGFFFFFFFFFFFFFFFFFFFFFFFFFFFFFFFFFFFFFFFFFFFFFFF;FFFFFFFFEF;BFFAEFFFFFFFFFFFFFFFFFFFFFFFFFFFFFFFFFF/B/:FFF
@M05620:45:000000000-G6HP7:1:1101:14205:1995 1:N:0:146
AAACCAAGCAGACACTCACCGCTCCCTCGCCACAGGCCAATAGTTTGTCCTCACTGAGTTGGCAACAAGTGGCTGCTGTGGCTGCCATTTTTCTGGTGATGGCCATCAGCTCCGACGAGGTCAGCTGGGGGGCTTTCTTTGTGTAAGCAACGAGAAACCTGAAAGAAGCATTTTTTAACTAAGTCCTGCTGAGTCATTCATGAGTTTTTAGCCGCCTTGCTTCTTCTCACAGACTCTCTACTCTCATGCCA
+
AAABBCCFCFFFGGGGGGGGGGGGGGHHGGGGGHHHGGHHHHHHHHHHHHHHHHHHHHHHHHHHHHHHHHHHGHGGHHHHHHHGGHHHHHHHHHHHHHHHHHHHHHGHHHHHHGGGGGGGGHHHHHHHGGGGGGGGGGGGGGGGGGFFFFFFFFFFFFFFFFFFFFFFFFFFFFFFFFFFFFFFFFFFFFFFFFFFFFFFFFFFFFFFFFFFFFFFFFFFFFFFFFFFFFFFFFFFFFFFFFFFFFF;FF9
@M05620:45:000000000-G6HP7:1:1101:17990:2005 1:N:0:146
AAACCAAGCAGACACTCACCGCTCCCTCGCCACAGGCCAATAGTTTGTCCTCACTGAGTTGGCAACAAGTGGCTGCTGTGGCTGCCATTTTTCTGGTGATGGCCATCAGCTCCGACGAGGTCAGCTGGGGGGCTTTCTTTGTGTAAGCAACGAGAAACCTGAAAGAAGCATTTTTTAACTAAGTCCTGCTGAGTCATTCATGAGTTTTTAGCCGCCTTGCTTCTTCTCACAGACTCTCTACTCTCATGCCA
+
BBBBBBAFBFFFGGGGGGGGGGGGGGHHGGGGGHHHGGDEGHHHHHHHHHHHFHHHHHFGHHGHHHHHHHHHGHGGHHGGHHHGGHHHHHHHHHHHHHHHHGHHHHHGHHHHHGGGGGGGGHHHHHHHGGGGGGGGGGGGGGGGGGFFFFFFFFFFFFFFFFFFFFFFFBFFFFFFEBFFFFFFFFFFFFFFFFFFFFFFFFBFFFFFFFFFFFFFFFFFFFFFFFFFFFFFFFFFFFFFFFFFFFFFFF/
@M05620:45:000000000-G6HP7:1:1101:12790:2016 1:N:0:146
TACCTGTACTGGGGAAGCATTTGAATATCCCCCCATGGTGATGGGGACGGAGAACTGCTCCATAAACACAGGCAACGTGCCTAACTTTCCCGGGAAGATGAAGTCAAAGAGCGACCACAGCTCTCGGAGGTTATTTTGCATCGGTGAGCCAGACAGAATGATCCGATGAGGGGTGCGAAACTATTTGAGGAAAGGAAGCACCTTTTTATTAAATTTACCTTTTAGCAATCGCCATTCCTACCTAAAGATCG
+
AAABCFFFFFFFGGFGGGGGGGHHHHHHHHHGGGGHHHHHHHHHHGGGGGGGGHHHHHHHHHHHHHHHHHHHGHHHGHHHHHHHHHHHHHHGGGGGGHHHHHHHHHHHHHHHGGGGGHHHHHHH2/F/<CCH<<FHHFBFFD.DEDAG1G0<<./</C<D0<<D.<::;:GGGAC.-.;A900;CGF9:F0CFAFBFA;//A9FFFFE9F/BFFFFB/FFFFF///:B//9;A.:B/B///;B//;/:B/.
@M05620:45:000000000-G6HP7:1:1101:17992:2028 1:N:0:146
AAACCAAGCAGACACTCACCGCTCCCTCGCCACAGGCCAATAGTTTGTCCTCACTGAGTTGGCAACAAGTGGCTGCTGTGGCTGCCATTTTTCTGGTGATGGCCATCAGCTCCGACGAGGTCAGCTGGGGGGCTTTCTTTGTGTAAGCAACGAGAAACCTGAAAGAAGCATTTTTTAACTAAGTCCTGCTGAGTCATTCATGAGTTTTTAGCCGCCTTGCTTCTTCTCACAGACTCTCTACTCTCATGCCA
+
AABBBBBFBFFFGGGGGGGGEGGGFGHHEFGGGHHDFGHHHHHHHHDHHHHHHHHHHHHHHHHHHHHHHFGHFHGGHHHFFFGGGHHHHHHHHHHHHHHHGFGHHHHHHHHHHGGGEGCGGGHFHHHHGGGFGGGGGGGGGGGGGGFFFFFFFFFFFFFFEFFFFFFFFFFFFFFFFFFFFFFFFFFFFFFFFFFFFFFFFFFFFFFFFFFFFFFFFFFFFFFFFFFFFFFFFFFFFFFFFFFFFFFBFF/
@M05620:45:000000000-G6HP7:1:1101:12796:2036 1:N:0:146
TACCTGTACTGGGGAAGCATTTGAATATCCCCCCATGGTGATGGGGACGGAGAACTGCTCCATAAACACAGGCAACGTGCCTAACTTTCCCGGGAAGATGAAGTCAAAGAGCGACCACAGCTCTCGGAGGTTATTTTGCATCGGTGAGCCAGACAGAATGATCCGATGAGGGGTGCGAAACTATTTGAGGAAAGGAAGCACCTTTTTATTAAATTTACCTTTTAGCAATCGCCATTCCTACCTAAAGATCG
+
BCCCCFFFFFFFGGGGGGGGGGHHHHHHHHHGGGGHHHGHHHHHHGGGGGGGGHHHHHHHHHHHHHHHHHHHGGHHGHHHHHHHHHHHHGHGGGGGGHHHHHHHHHHHHHHHGGGGGHHHHHHHHGGGGGEHHHHHHHHGHHGGGGGHHHHHHGHHHHHHHHHHHGGGHHHGGCFGGFGGGGGGGGGGGGFGGGGGGGGGGFFFFFFFFFFFFFFFFFFFFFFFFFFFFFFFFFFFFFFFFFFFFFFFFFE
@M05620:45:000000000-G6HP7:1:1101:11336:2370 1:N:0:146
TACCTGTACTGGGGAAGCGTGTAGCAATCGCCATTCCTACCCTAAAGATCGGAAGAGCACACGTCTGAACTCCAGTCACGCACTACAATCTCGTATGCCGTCTTCTGCTTGAAAAAAAAAAAAAAAGAATAAACACGAAAGAAAGAAGAGTGCGATAAAAAGTCATGTTATGTAGAGACTGGAAAAATGCGTACTAGCTATCAACAGTATAGTGCGTAGTCAGAAGCGTAGAGGTAGAAGCCATGAAGTGC
+
BBBBBFFFFFFFGGFGGGGGGGHHFHHHHGGGGGHHHHHHHHHHHHHHHHHGGGGHHHHHHHGHHHGGHHHHHGGGGHHFHGGGHHHHHFHHGFDHHHHEEEHGHHHGHHHHHHHHGGGGG/><-<..<110000..-..././0/./0.000-....000.0000000000;00000/00./00/..00...:.00/009/00/0/00000090-..-.0000000-9.-;0/;000000./000009:0
@M05620:45:000000000-G6HP7:1:1101:19985:2370 1:N:0:146
AAACCAAGCAGACACTCACCGCTCCCTCGCCACAGGCCAATAGTTTGTCCTCACTGAGTAGGCAACAAGTGGCTGCTGTGGCTGCCATTTTTCTGGTGATGGCCATCAGCTCCGACGAGGTCAGCTGGGGGGCTTTCTTTGTGTAAGCAACGAGAAACCTGAAAGAAGCATTTTTTAACTAAGTCCTGCTGAGTCATTCATGAGTTTTTAGCCGCCTTGCTTCTTCTCACAGACTCTCTACTCTCATGCCA
+
CCCCCBCFCFFFGGGGGGGGGGGGGGHHGGGGGHHHGGHHHHHHHHHHHHHHHHHHHHHHHHHHHHHHHHHHGHGGHHHHHHHGGHHHHHHHHHHHHHGHHHHHHHHHHHHHHGGGGGGGGHHHHHHHGGGGGGGGGGGGGGGGGGFFFFFFFFFFFFFFFFFFFFFFFFFFFFFFFFFFFFFFFFFFFFFFFFFFFFFFFFFFFFFFFFFFFFFFFFFFFFFFFFFFFFFFEFFFFFFFFFFFFFFFFFF
@M05620:45:000000000-G6HP7:1:1101:19996:2389 1:N:0:146
AAACCAAGCAGACACTCACCGCTCCCTCGCCACAGGCCAATAGTTTGTCCTCACTGAGTAGGCAACAAGTGGCTGCTGTGGCTGCCATTTTTCTGGTGATGGCCATCAGCTCCGACGAGGTCAGCTGGGGGGCTTTCTTTGTGTAAGCAACGAGAAACCTGAAAGAAGCATTTTTTAACTAAGTCCTGCTGAGTCATTCATGAGTTTTTAGCCGCCTTGCTTCTTCTCACAGACTCTCTACTCTCACGCCA
+
A>ABBBBFBFFFGGGGGFGGEEFGGGHHCFG2EGFDFFFDHC5FGHHHHHHHGHHG3GDDFGFGHH1GBBEFFGGGHCFCGFGCFHCHHHHHHHFEHHGHHEGG3FGFBGBGH?EGE/B/BFC2GHHHF/CGDGGGGGGGGGFGGG/:BFFFFFBAFFFFFF/BFFFFF/9BFFFFF/BFFFBFFFFFFFFF?/BFFFFFF/B/;BBFEE/BB:;BDD9BFFFFFFFFBF///AFFFFFFFFFFF//9AA.
@M05620:45:000000000-G6HP7:1:1101:11345:2392 1:N:0:146
TACCTGTACTGGGGAAGCGTGTAGCAATCGCCATTCCTACCCTAAAGATCGGAAGAGCACACGTCTGAACTCCAGTCACGCACTACAATCTCGTATGCCGTCTTCTGCTTGAAAAAAAAAAAAAGATAACCGAAACTTCTTCCATAGCTGATCGACAGTTCTGCCTTTGAGCTTTCTCCGTCTTAGCACTCCACATTCACCCTTCTCCCCACTTTTCCTACTCACATATAATGCTCGTCCACTCAGCCGCT
+
>AABBDFFFFFFGCFF2FAAEEGGGHHHHCFEFFHHHHHHHHHHHGHBGH2AEF1FCGGHHHEFGHAFHHHHHHBGHHHEGGGGHHGHGHHHHGGHFGG>?EGGHHGGHH3BGGHGGCG/<@/<//11111----<<0000==<000<<000<..-.-00000:;:0000.;9/00000.9...000000/99;/;000009././///.9../9//9///;/////;////////.9.;.B//////9-9
@M05620:45:000000000-G6HP7:1:1101:11193:2476 1:N:0:146
AAACCAAGCAGACACTCACCGCTCCCTCGCCACAGGCCAATAGTTTGTCCTCACTGAGTTGGCAACAAGTGGCTGCTGTGGCTGCCATTTTTCTGGTGATGGCCATCAGCTCCGACGAGGTCAGCTGGGGGGCTTTCTTTGTGTAAGCAACGAGAAACCTGAAAGAAGCATTTTTTAACTAAGTCCTGCTGAGTCATTCATGAGTTTTTAGCCGCCTTGCTTCTTCTCACAGACTCTCTACTCTCATGCCA
+
BBBACBCFBFFFGFGGGGGGGGGGGGHHGGGGGHHGGGHHHHHHHHHHHHHHHHHHHHHHHHHHHHHHHGHHGHGFHHHHHHHGGHHHHHHHHHHHHHHHHHHHHHHHHHHHHGGEGFDGGHHHHHHHGGGGGGGGGGGGGGGGGFFFFFFFFFDFFFFFFFFFFFFFFFFFFFFFFFFFFFFFFFFFFFFFFFFFFFFFFFFFFFFFFFFFFFFFFFFFFFFFFFFFFFFFFFFFFFFFFFFFFFFFFFF
@M05620:45:000000000-G6HP7:1:1101:18302:2487 1:N:0:146
AGATTACTGCAACAGTTCCCCCTCTAGACAAGCCAGGGACAAAACAAAGATCGGAAGAGCACACGTCTGAACTCCAGTCACGCACTACAATCTCGTATGCCGTCTTCTGCTTGAAAAAAAAAAAAAAAAAAAAGACCATTACAGAACCCACGCGAAAACACAAAAAAGAACACAGGAAATAGACTATACGCAGCCCCGCACGACACGACAGTCGCCGAGAAAGTTGGTAGAGGGACGCGGCACCACTGACA
+
BCCCCFFFFFFFGGFFGGGGGGGGHHHHHHHHHGHHGGGGGHHHHHHHHHHHHGGGGHGHHHGHGHHGGHHHGHHHHHHHHGHGGGHHHHHFHHHGGHHHHGFGHGHGHHHHHHHHHHGGGGG///><-<--:.:///000000;/9..9.-.-9---/:..9...-9.:///:...////////////..:--...--;--.---.--;-//.-9----.//////.;////...:9-:---...///9:
@M05620:45:000000000-G6HP7:1:1101:11182:2498 1:N:0:146
AAACCAAGCAGACACTCACCGCTCCCTCGCCACAGGCCAATAGTTTGTCCTCACTGAGTTGGCAACAAGTGGCTGCTGTGGCTGCCATTTTTCTGGTGATGGCCATCAGCTCCGACGAGGTCAGCTGGGGGGCTTTCTTTGTGTAAGCAACGAGAAACCTGAAAGAAGCATTTTTTAACTAAGTCCTGCTGAGTCATTCATGAGTTTTTAGCCGCCTTGCTTCTTCTCACAGACTCTCTACTCTCATGCCA
+
A1>>A1A>A1>CAGGFGGGG0AFEEFFCAAA0AGGACF/GFCDHFEGABAFGDHHHFCGG1AGB1FG>GBD1/B>FGCGFHHAFFH1GHFFG0@FD1B1@@G00>0FGGHF1CE?///</EC<GBH1GC/<A@-C/00=FGF//C099FF-=-B-BB9FFF/9FF/-9/99:FFF>EFF/B9B9BFFFFFFEFFFF/F//BBFB9:;FEF//F--9;A/FFE//BBB/FFFFBFFF/BF//;/9BF/;9/;
@M05620:45:000000000-G6HP7:1:1101:13918:2518 1:N:0:146
AAACCAAGCAGACACTCACCGCTCCCTCGCCACAGGCCAATAGTTTGTCCTCACTGAGTTGGCAACAAGTGGCTGCTGTGGCTGCCATTTTTCTGGTGATGGCCATCAGCTCCGACGAGGTCAGCTGGGGGGCTTTCTTTGTGTAAGCAACGAGAAACCTGAAAGAAGCATTTTTTAACTAAGTCCTGCTGAGTCATTCATGAGTTTTTAGCCGCCTTGCTTCTTCTCACAGACTCTCTACTCTCATGCCA
+
BACCCBCFCFFFGGGGGGGGGGGGGGHHGGGGGHHHGGHHHGHHHHHHHHHHHHHHHHHHHHHGHHHHHHHHGHGGHHHHHHHGGHHHHHHHHHHHHHHHHHHHHHHHHHHHHGGGGGGGFHHHHHHHGGGGGGGGGGGGGGGGGGFFFFFFFFFFFFFFFFFFFFFFFFFFFFHFFFFFHFFFFFFFFFFFFFFFFFHHFHFFFFFFFFFFFFFFFFFFHFFFFFFFFFFFFFFFFFFHHHFFFFFFFFF
@M05620:45:000000000-G6HP7:1:1101:13928:2536 1:N:0:146
AAACCAAGCAGACACTCACCGCTCCCTCGCCACAGGCCAATAGTTTGTCCTCACTGAGTTGGCAACAAGTGGCTGCTGTGGCTGCCATTTTTCTGGTGATGGCCATCAGCTCCGACGAGGTCAGCTGGGGGGCTTTCTTTGTGTAAGCAACGAGAAACCTGAAAGAAGCATTTTTTAACTAAGTCCTGCTGAGTCATTCATGAGTTTTTAGCCGCCTTGCTTCTTCTCACAGACTCTCTACTCTCATGCCA
+
BAABAABFAFFFGGGGGGGGGEGGGGHHGGGGGHHHGGCGFFFHHHFHHH5GHHHHHHDFFBHHHEHEGFGHGHEGHHHHHGGGGHHHHHHHHHFHF2GHHFHHHGHHHHGHHGEGGCCGGHHHHHHHFGGGGGGGGGGGGGGGGGFFBFF;EAFFFFFFFFFFFFFFFFFFFFFAFFFFFFFBFFFFFFFEFFFFFFFFFFFFFFFFFEFFF.B=ADBFFFFFFFBBB;F/BFFFFFFFBFFBFFB9FFF
@M05620:45:000000000-G6HP7:1:1101:10622:2681 1:N:0:146
TACCTGTACTGGGGAAGCATTTGAATATCCCCCCATGGTGATGGGGACGGAGAACTGCTCCATAAACACAGGCAACGTGCCTAACTTTCCCGGGAAGATGAAGTCAAAGAGCGACCACAGCTCTCGGAGGTTATTTTGCATCGGTGAGCCAGACAGAATGATCCGATGAGGGGTGCGAAACTATTTGAGGAAAGGAAGCACCTTTTTATTAAATTTACCTTTTAGCAATCGCCATTCCTACCCTAAAGATC
+
BABBBFFFFFFBAFGGGGGGGGHHHHGHHFFFGGGHHHGHHHHFHGGFGGDFGHHHHHHHFHHHHHHHHHHHGHHHGHHFHHHCHHHHHHHGGGEFGHHHHGHHHHHHHHHHGCGGGHHHHHHHGFEACGCGHFHFHHHGHHGGGGGHGHHHHFGFFFHGHHGHF.EDHFHGGD@FCEFBGGGGGGGGGGFFF.FFFFAFF?BFFFFFFFF9BFFFFFFFFFFFBBBBFB;AA.EFFFFFFFFFFFFFFFB
@M05620:45:000000000-G6HP7:1:1101:12924:2840 1:N:0:146
AAACCAAGCAGACACTCACCGCTCCCTCGCCACAGGCCAATAGTTTGTCCTCACTGAGTTGGCAACAAGTGGCTGCTGTGGCTGCCATTTTTCTGGTGATGGCCATCAGCTCCGACGAGGTCAGCTGGGGGGCTTTCTTTGTGTAAGCAACGAGAAACCTGAAAGAAGCATTTTTTAACTAAGTCCTGCTGAGTCGTTCATGAGTTTTTAGCCGCCTTGCTTCTTCTCACAGACTCTCTACTCTCATGCCA
+
BBBBBA?FBFFFGGGGGGGGGGGGGGGHGGGGGGHGGGHHHHHGHHHHFFHHHHHHHHHHHGHHHHHHHGHHGHGGHHHHHHHGGHGHHHHHHHHHHHGHGGHHEGHHHHGHHGGGGGGGBGCGHHHHGGGGGGFGBFFGFFFGFGFFFFFFFFFDFFFFFFEFFFFFBFFFFFFFEFFFFFFFFBFFFFFFF9B@ADFFFFFFFFFFFFFFFFFFFFFFFFBFFFFFFFFF/FFFFFFFFFFFBFFFFF/
@M05620:45:000000000-G6HP7:1:1101:12928:2859 1:N:0:146
AAACCAAGCAGACACTCACCGCTCCCTCGCCACAGGCCAATAGTTTGTCCTCACTGAGTTGGCAACAAGTGGCTGCTGTGGCTGCCATTTTTCTGGTGATGGCCATCAGCTCCGACGAGGTCAGCTGGGGGGCTTTCTTTGTGTAAGCAACGAGAAACCTGAAAGAAGCATTTTTTAACTAAGTCCTGCTGAGTCGTTCATGAGTTTTTAGCCGCCTTGCTTCTTCTCACAGACTCTCTACTCTCATGCCA
+
CCCCDABFCFFFGGGGGGGGGGGGGGHHGGGGGHHHGGHHHGHHHHHHHHHHHHHHHHGHHHHHHHHHHGHHGHGGHHHGHHHGGHHHHHHHHHHHHHHHHHHHHHHHHHHHHGGGGGGGGHHHHHHHGGGGGGGGGGGGGGGGGGFFFFFFFFFFFFFFFFFFFFFFFFFFFFHFFFFFFFFFFFFFFFFHFFFFFFFFFFFFFFFFFFFFFFFFFFFFHHFFFFFFHFFFFFFFFFFFFFFFFFFFFFF
@M05620:45:000000000-G6HP7:1:1101:15229:2953 1:N:0:146
AAACCAAGCAGACACTCACCGCTCCCTCGCCACAGGCCAATAGTTTGTCCTCACTGAGTTGGCAACAAGTGGCTGCTGTGGCTGCCATTTTTCTGGTGATGGCCATCAGCTCCGACGAGGTCAGCTGGGGGGCTTTCTTTGTGTAAGCAACGAGAAACCTGAAAGAAGCATTTTTTAACTAAGTCCTGCTGAGTCATTCATGAGTTTTTAGCCGCCTTGCTTCTTCTCACAGACTCTCTACTCTCATGCCA
+
BBABBAAFBFFFGGGGGGGGGGGGGGHHGGGGGHHHGGHHHHHHHHHHHHHHHHHHHHGGHHHGHHHHHGGHGHGGHHFHHHHGGHHHHHHHHHHHHHHHHHHHHHHHHHHHHGGGGGGGDGHHHHHHGGGGGGGGGGGGGFGGGGFFFFFFFFFFFFFFFFFFFFFFFFFFFFFFFFFFFFFFFFFFFFFFFBFFFFFFFFFFBFFFFFFFFFFFFFFFFFFFFFFFFFFFFFFFFFFFFFFFFFFBFFF
@M05620:45:000000000-G6HP7:1:1101:9295:2966 1:N:0:146
CATCCTGACCCTGAAGTACCCCGGCTTGATTTCTGACATTAGATCGGAAGAGCACACGTCTGAACTCCAGTCACGCACTACAATCTCGTATGCCGTCTTCTGCTTGAAAAAAAAAAAAAAAAACAAAAAAACTAATATAACTGATTGTTTCCCATACAAGCAATGAAAAAACGTACACAATAGTAAGTCGAAGCCAGCAGTCCACACAGCAAACAGTTTGAGCAATGGTCGTAGTACTCAAAACTACACAC
+
CBCCCFFFFFFFGGGGGGGGGGGGGGGGHHHHHHHGHHHHHHHHHHGGGGHHHHHGHGGHHGHGHHHHFHHHGHGHGGGHHHGH3FHGFGHHHHGGGHGHGHHHHHHHGHHGGGGC>///<-<<<.<..--.000000;0000000;00/00000//000.//00;000.-.-....00.000000:09...9-9/../9000000.:..//0../00000.00/00000;9...00000000.;000;0.
@M05620:45:000000000-G6HP7:1:1101:12190:2980 1:N:0:146
ATCTCTATCTCCTAAAAAGGAAAAAGGGGAGGGAAGATCGGAAGAGCACACGTCTGAACTCCAGTCACGCACTACAATCTCGTATGCCGTCTTCTGCTTGAAAAAAAAAAAACACCCAGAGCTGCTAACAGATGCCCCTTTGAACCCCAAGGCTCACAGCGAGCCGATGCCTCAGGTGAGGCTGGGCTGCTGCCCTTGTTGCTACCGTCCTTTCCCAAGTCATTTGTTGTCCTGATTGATTTCTTTGATTT
+
BBABBFFFFFFFGGGFFGFCGGHFEEGGGGGGGGHGHHHHGGGGHHFHHHHGHHHGHFHHHHHHHHHHGHGGGHHHHHHHHHGGHHHHGFGHGHHHHHHHEHHGHGGG>BC</<??/?///011>111>1<01111<...000=<.....;.:/:::;0.;@---9--9.0;C9/;090.........../:/;A//;//.////.-;..9:99/B/9.;//9/9//.../////9///B///////;;/;
@M05620:45:000000000-G6HP7:1:1101:13761:2988 1:N:0:146
ATCTCTATCTCCTAAAAACCTGTTTAGATTTGGAGATAGACCTTCAGGTTTTTCATCATTTTCTGCATGAATTATACATTGACCACGTTCCAGCGTGGTCAGTTTGCAGCATTCTGTTATTTTGTTTGACAGAGTGTCTTGTTGAGAACATATGTAGGACATGATTTTTTCCTGCAACAGGGAAAATAAAGTATAAGTTTTAAAGATTTATTCTTTAATAAAGGATCTCAAAGCCAGCTTTAGAAAAAGGA
+
BBBBBFFFFFFFGGGGGGGGGGGGHHHHFFGHFHHGGHHGHHHHHHHGHHHGGHHHHHHGFHFFGHHFHHGHHHHHGGHGHEHHHHGHHHHGHHGEFGHGHHGHHHFHHFFGHHHHHFHHHHHHHHHHHGFHFHHHHHHHHHHHHHEHGHHHHHGHHHHHFHGHFGHHHGHHHHHFHHHHHGEHHHGFGBGFGHGGHFGHHHHGHGHHHHHHHGHHFHHHBDDBHHHGDBGBGHFCGGHHHHHEFFHHGGF
@M05620:45:000000000-G6HP7:1:1101:18217:2997 1:N:0:146
AAACCAAGCAGACACTCACCGCTCCCTCGCCACAGGCCAATAGTTTGTCCTCACTGAGTTGGCAACAAGTGGCTGCTGTGGCTGCCATTTTTCTGGTGATGGCCATCAGCTCCGACGAGGTCAGCTGGGGGGCTTTCTTTGTGTAAGCAACGAGAAACCTGAAAGAAGCATTTTTTAACTAAGTCCTGCTGAGTCATTCATGAGTTTTTAGCCGCCTTGCTTCTTCTCACAGACTCTCTACTCTCATGCCA
+
BABABBBFBFFFAGGFGGGGGGGGGFHFEGEEGHHGDGGHFHHHFHHHGFHGHHHHGFHHHGHFHHHHHGGHEHGGHFHHHHFGGHHHHHHHGFHHHHFFGHFFFHHHHHFHHEEEG?CFGCFHFHHHGFGGGGGGFBGGGGGGGGFFFFFFEF?FFFFFF/FFFEAFFFFFFFFFFFFFFFFBFFFFFFFFFFFFFFFFFFFFFFFFFFFFFA;>DDFFFFFFFFBBFFFFFFFFFFFFFFFFFFFBFFF
@M05620:45:000000000-G6HP7:1:1101:18064:3005 1:N:0:146
CATCCTGACCCTGAAGTACCCCGGCTTGATTTCTGACATTAGATCGGAAGAGCACACGTCTGAACTCCAGTCACGCACTACAATCTCGTATGCCGTCTTCTGCTTGAAAAAAAAAAAAAAAAAATAAAAAAAAATACTATTTATGAGCGTGGGTTCTTGAAAGCATTGTTTCGATGTCATTTATGTATATATTTTCTGGAAGCACTATTTTGTCTAACCACATGTTACAACGCTCGTACTAATGCCATTTT
+
CBCCCFFFFFFFGGGGGGGGGGGGGGGGHHHHHHHHHHHHHHHHHHGGGGHHHHHGHGGHHGGHHHHHHHGHFHGHGGGHHHHHFHHHFGHHHHGFGHGHHHHHHHHHHHHGGGGB><</--<-.<00=0----.0000090000000-.:--...000;0;0/;00000/0..00;900000000000;;0000090:00/.;/;000000/90000.0..:0:000009--..--...00000900000
@M05620:45:000000000-G6HP7:1:1101:19470:3012 1:N:0:146
TACCTGTACTGGGGAAGCATTTGAATATCCCCCCATGGTGATGGGGACGGAGAACTGCTCCATAAACACAGGCAACGTGCCTAACTTTCCCGGGAAGATGAAGTCAAAGAGCGACCACAGCTCTCGGAGGTTATTTTGCATCGGTGAGCCAGACAGAATGATCCGATGAGGGGTGCGAAACTATTTGAGGAAAGGAAGCACCTTTTTATTAAATTTACCTTTTAGCAATCGCCATTCCTACCCTAAAGATC
+
CCCCCFFFFFFFGGGGGGGGGGHHHHHHHHHGGGGHHHHHHHHHHGGGGGGGGHHHHHHHHHHHHHHHHHHHGHHHGHHHHHHHHHHHHHHGGGGGGHHHHHHHHHHHHHHHGGGGGHHHHHHHHGGGGGEHHHHHHHHHHHGGGGGHHHHHHGHHHHHHHHHHHFGGHHHGGFGGGDDGGGGGGGGFFGCGGGGBFGGGGFFFFFFFFFFFFFFFFFFFFFFFFFFFFFFFFFFFFFFFFFFFFFFFFFF
@M05620:45:000000000-G6HP7:1:1101:16887:3017 1:N:0:146
TACCTGTACTGGGGAAGCATTTGAATATCCCCCCATGGTGATGGGGACGGAGAACTGCTCCATAAACACAGGCAACGTGCCTAACTTTCCCGGGAAGATGAAGTCAAAGAGCGACCACAGCTCTCGGGGGTTATTTTGCATCGGTGAGCCAGCCAGAATGATCCGCTGAGGGGTGCGAGACTATTTGAGGCAAGGAAGCTACTTTTTCTTAAATTTACTTTTTAGTCATCCCCATTCCTACCCTAAAGATC
+
CCCCCFFFFFFFGGGGGGGGGGHHHHHHHHHGGGGHHHGHHHHHHGGGGGGGGHHHHHHHHHHHHHHHHHHHGHHHGHHHHHHHHHHHHHHGGGGGGHHHHHGHHHHHHHHHGGGGGHHHHHHHB////->-.<D<DGH0=0...=.;0/:..;.:./0GB0:BC.9-9..9-:-.;D--:0;9B00099....../..0000;FF0/0;900999FF00:0;E/000;00;E/9:0009F..0BBFF00B
@M05620:45:000000000-G6HP7:1:1101:19454:3021 1:N:0:146
TACCTGTACTGGGGAAGCATTTGAATATCCCCCCATGGTGATGGGGACGGAGAACTGCTCCATAAACACAGGCAACGTGCCTAACTTTCCCGGGAAGATGAAGTCAAAGAGCGACCACAGCTCTCGGAGGTTATTTTGCATCGGTGAGCCAGACAGAATGATCCGATGAGGGGTGCGAAACTATTTGAGGAAAGGAAGCACCTTTTTATTAAATTTACCTTTTAGCAATCGCCATTCCTACCCTAAAGATC
+
AABBBFFFFFFFGGGGEGGGGGHHHGHHHHHGGGGHHHGHHHHHHDGGGGGGGHHHHHHHHHHGHHHHHHGHGHHHGHHHHHHHHHGHHHHGGGGGGHHHHHHHHHHHHHHHGGGGGHHHGHHHHGGGGGGHHHHHHHHHHHGGGGGHHHHHHGHHHHHHHHHHHGGGHHHGGADGGGGGGGGGGGGGGGFGGGGGGGGGGFFFFFFFFFFFFFFFFFFFFFFFFFFFFFFFFFFFFFFFFFFFFFFFFFF
@M05620:45:000000000-G6HP7:1:1101:19475:3030 1:N:0:146
TACCTGTACTGGGGAAGCATTTGAATATCCCCCCATGGTGATGGGGACGGAGAACTGCTCCATAAACACAGGCAACGTGCCTAACTTTCCCGGGAAGATGAAGTCAAAGAGCGACCACAGCTCTCGGAGGTTATTTTGCATCGGTGAGCCAGACAGAATGATCCGATGAGGGGTGCGAAACTATTTGAGGAAAGGAAGCACCTTTTTATTAAATTTACCTTTTAGCAATCGCCATTCCTACCCTAAAGATC
+
>AABBFFFFFFBFGGEGGGGGGHHHGHHHHHGGGGHHHGHHHHHHGGGGGFGGHHHHHHHHHHGGHHHHHHHGHHHGHHHHHHHHHGHHHHGGGGGGFHHHHHHHHHHHHHHEGGGGHHHHHHHHGGGGG?FGHHHHHHHHHGGGGGHHHFHHGHGHFHHHHHHHGGGHHGGG.CED??DCGGGGFGGEGEFGGGGF.A/FEFFFFFFFFFFFFFFFFFFFFFFFFFEBFEFFFFFFFFF/:AFFFFEFFB
@M05620:45:000000000-G6HP7:1:1101:19642:3031 1:N:0:146
AAACCAAGCAGACACTCACCGCTCCCTCGCCACAGGCCAATAGTTTGTCCTCACTGAGTTGGCAACAAGTGGCTGCTGTGGCTGCCATTTTTCTGGTGATGGCCATCAGCTCCGACGAGGTCAGCTGGGGGGCTTTCTTTGTGTAAGCAACGAGACACCTGAAAGAAGCATTTTTTAACTAAGTCCTGCTGAGTCATTCATGAGTTTTTAGCCGCCTTGCTTCTTCTCACAGACTCTCTACTCTCATGCCA
+
BBBBBBAFBFF4EFGGGGGGCGGGGGGHGGGGGGHAFFEHGEGHHHHHHHHHHHHHGGGHHHHHHHFCGFHHGHGGHHHHHHHEGHEHHHHHHHHHHHBGHFHF3GGHHFHHHGGEEEGGGHFHHHHGGGGGGGGGGGGGGGGGGGFFFFFBFFF.9FFFFFBFFFFFEFFFFFFBEFFFFFFFFFFFFFFFFFFFFFFFFFFFFFFFFE/BF.BBFFFFFFFFFFFF/9BFFFFFFFFBFFBFFFFFFFB
@M05620:45:000000000-G6HP7:1:1101:16893:3039 1:N:0:146
TACCTGTACTGGGGAAGCATTTGAATATCCCCCCATGGTGATGGGGACGGAGAACTGCTCCATAAACACAGGCAACGTGCCTAACTTTCCCGGGAAGATGAAGTCAAAGAGCGACCACAGCTCTCGGAGGTTATTTTGCATCGGTGAGCCAGACAGAATGATCCGATGAGGGGTGCGAAACTATTTGAGGAAAGGAAGCACCTTTTTATTAAATTTACCTTTTAGCAATCGCCATTCCTACCCTAAAGATC
+
BBCCCFFFFFFFGGGGGGGGGGHHHHHHHHHGGGGHHHGHHHHHHGGGGGGGGHHHHHHHHHHHHHHHHHHHGHHHGHHHHHHHHHHHHHHGGGGGGHHHGHHHHHHHHHHHGGGGGHHHHHHHHGGGGGEHHHHHHHHHHHGGGGGHHHHHHGHHHHHHHHHHHGGGHGHGG:CGGGGGGGGGGGGGGGFGGGGGGGGGGFFFFFFFFFFFFFFFFFFFFFFFFFFFFFEFFFFFFFFFFFFFFFFFFFF
@M05620:45:000000000-G6HP7:1:1101:19649:3047 1:N:0:146
AAACCAAGCAGACACTCACCGCTCCCTCGCCACAGGCCAATAGTTTGTCCTCACTGAGTTGGCAACAAGTGGCTGCTGTGGCTGCCATTTTTCTGGTGATGGCCATCAGCTCCGACGAGGTCAGCTGGGGGGCTTTCTTTGTGTAAGCAACGAGAAACCTGAAAGAAGCATTTTTTAACTAAGTCCTGCTGAGTCATTCATGAGTTTTTAGCCGCCTTGCTTCTTCTCACAGACTCTCTACTCTCATGCCA
+
CCCCCCCFCFFFGGGGGGGGGGGGGGHHGGGGGHHHGGHHHHHHHHHHHHHHHHHHHHHHHHHHHHHHHHHHGHGGHHHHHHHGGHHHHHHHHHHHHHHHHHHHHHHHHHHHHGGGGGGGGHHHHHHHGGGGGGGGGGGGGGGGGGFFFFFFFFFFFFFFFFFFFFFFFFFFFFFFFFFFFFFFFFFFFFFFFFFFFFFFFFFFFFFFFFFFFFFFFFFFFFFFFFFFFFFFFFFFFFFFFFFFFFFFFFF
@M05620:45:000000000-G6HP7:1:1101:19669:3052 1:N:0:146
AAACCAAGCAGACACTCACCGCTCCCTCGCCACAGGCCAATAGTTTGTCCTCACTGAGTTGGCAACAAGTGGCTGCTGTGGCTGCCATTTTTCTGGTGATGGCCATCAGCTCCGACGAGGTCAGCTGGGGGGCTTTCTTTGTGTAAGCAACGAGAAACCTGAAAGAAGCATTTTTTAACTAAGTCCTGCTGAGTCATTCATGAGTTTTTAGCCGCCTTGCTTCTTCTCACAGACTCTCTACTCTCATGCCA
+
BB@BBABFAFFFGGGGGGGGGGGGGGHHGGGGGHHHGGHHHHHHHHHHHHHHHHFHHHDGHHHHHHHHHHHHGHGGHHHHHHHGGHHHHHHHHHHHHHHHHGHHHHHHHHHHHGGGGGGG/BGHHHHGGGGGGGGGGGGGGFGGGGFFFFFFFFFFFFFFFBFFFFFFFFFFFFFFFFFFFFFFFFFFFFFFFFFBFFFFFFFFFFFFFFFFFDFFFDFFFFFFFFFFFFFFEFFFFFFFFFFFFFFFFF/
@M05620:45:000000000-G6HP7:1:1101:19636:3061 1:N:0:146
AAACCAAGCAGACACTCACCGCTCCCTCGCCACAGGCCAATAGTTTGTCCTCACTGAGTTGGCAACAAGTGGCTGCTGTGGCTGCCATTTTTCTGGTGATGGCCATCAGCTCCGACGAGGTCAGCTGGGGGGCTTTCTTTGTGTAAGCAACGAGAAACCTGAAAGAAGCATTTTTTAACTAAGTCCTGCTGAGTCATTCATGAGTTTTTAGCCGCCTTGCTTCTTCTCACAGACTCTCTACTCTCATGCCA
+
A?>AABB4A4BCGGFFGGGGEGGGGDGFECEGFGHDFFHHGHFHHHHHGFHHFHFDGFHHGFHFHHHFHFDBE11FHBGHHHFFGHGHHFHFGFFFHHEF4FGHHFHHHHBHHEEEE@DCGFHHHHFHGCCGGGGGFGGGGGFFGFBFFFFBFFFAFFFFFFFFFEFFFFFFFFFBFFFFFFEBBFFFFFFFFFFFFFFFFFFB;9FFFF/BF.->AD/FFFFFFFFFFFFFFFFFFFFFFBFFFFB/BFF
@M05620:45:000000000-G6HP7:1:1101:20407:3071 1:N:0:146
AAACCAAGCAGACACTCACCGCTCCCTCGCCACAGGCCAATAGTTTGTCCTCACTGAGTTGGCAACAAGTGGCTGCTGTGGCTGCCATTTTTCTGGTGATGGCCATCAGCTCCGACGAGGTCAGCTGGGGGGCTTTCTTTGTGTAAGCAACGAGAAACCTGAAAGAAGCATTTTTTAACTAAGTCCTGCTGAGTCATTCATGAGTTTTTAGCCGCCTTGCTTCTTCTCACAGACTCTCTACTCTCATGCCA
+
BBABBABFBFFFGGGGGGGGGGGEEGHH2EEFGHHHGFHDFGGGHFFHHGGHHHHGGHGHHHFFHHHHHFGFGGFGHHFGFHHFGGHFHHHF3GGHFGDGHFHHGHHHHHFHHGGGEGGGFHHHHHHHGFGGGGGGGGGGGBFFGGFFFFFFEFFFFFFFFFFFFFFFFFFFFFFFFFFFFFBBFFFFFFFFE/BBFFFFFFFEBFFFFFFFFDFFFFFFFFFFFFFFFFFFFFFFFFFFFFFFFFFFFFF
@M05620:45:000000000-G6HP7:1:1101:15630:3078 1:N:0:146
AGATTACTGCAACAGTTCCCCCTGGACCTGGAAAAGTTTCTTGCCTGGCTTACAGAAGCTGAAACAACTGCCAATGTCCTACAGGATGCTACCCGTAAGGAAAGGCTCCTAGAAGACTCCAAGGGAGTAAAAGAGCTGATGAAACAATGGCAAGTAAGTCAGGCATTTCCGCTTTAGCACTCTTGTGGATCCAATTGAACAATTCTCAGCATTTGTACTTGTAACTGACAAGCCAGGGACAAAACAAAGAT
+
BABBBFFFFFBFGGGGGGGGGGGGHHHHHHHHHHHHGHHHHHHHHHHHHHHHHHHHHHHHHHHHHHHHHHHHHHHHHHHHHHHHGHHHHHHHHHGGFGHHHHGGFHHHGHHHHHHHHHHHFHHGGAFGHHHGHGHHHHGHHFHHHHHHGHHHHGHHHHHHHHHHHHHHHHGGGGGHFHHHHHHHHGHGHHHHGHHHHHHHHGHHHHHHFHHHHHHHHHHHHHHHHHHEHFHHGGGGGGGGGGGGGGGGGGF
@M05620:45:000000000-G6HP7:1:1101:15628:3096 1:N:0:146
AGATTACTGCAACAGTTCCCCCTGGACCTGGAAAAGTTTCTTGCCTGGCTTACAGAAGCTGAAACAACTGCCAATGTCCTACAGGATGCTACCCGTAAGGAAAGGCTCCTAGAAGACTCCAAGGGAGTAAAAGAGCTGATGAAACAATGGCAAGTAAGTCAGGCATTTCCGCTTTAGCACTCTTGTGGATCCAATTGAACAATTCTCAGCATTTGTACTTGTAACTGACAAGCCAGGGACAAAACAAAGAT
+
A1>1ADFF3DDFGGAGFGGGGGGC0FGGHE0FAGHHEGHHHFHHFHHHHGHAGGAFGHHHHHHGHHHHGFGHHFFFHHFFGHHH0BG@FGHFHHGE/EFFFFEFGGHHGHHFHFFGHHHG1>GFC/EEFGHFHEBBFG1GHGGFGFEDD<FGHGGHGHFHH1CGEHFFHHFGGGGH?FGHHHHHHFFGGHGGBCG0D0GGDFHHFGDD0C0;CCFCGCGF0CF0GGFFHHHHGGBCAE?EGE9.CEEFFF9
@M05620:45:000000000-G6HP7:1:1101:15969:3104 1:N:0:146
TACCTGTACTGGGGAAGCATTTGAATATCCCCCCATGGTGATGGGGACGGAGAACTGCTCCATAAACACAGGCAACGTGCCTAACTTTCCCGGGAAGATGAAGTCAAAGAGCGACCACAGCTCTTCGGAGGTTATTTTGCATCGGTGAGCCAGACAGAATGATCCGATGAGGGGTGCGAAACTATTTGAGGAAAGGAAGCACCTTTTTATTAAATTTACCTTTTAGCAATCGCCATTCCTACCCTAAAGAT
+
ABBBBFFFFFFFGGGGGGGGGGHHHHHHHHHGGGGHHHHHGHHHHGGGGGGGGHHHHHHHHHHHHGHHHHHHGHHHGHHHHHHHHHHHHHHGGGGGGHHGGHHHHHHHHHGHGGGGGHHHHHHHHHHGGGG?GHHHHHHGGHHGGEEFHHHGHHGHHHHHHHHHHHEGGHHHGGEDGGDDFGGGGGGGGGGCFGGGGGGGGGFFFFFFFFFFFFFFFFFFFFFFFFFFFFFFFFFFFFFFFFFFFFFFFFF
@M05620:45:000000000-G6HP7:1:1101:10881:3111 1:N:0:146
TACCTGTACTGGGGAAGCAATCGCCATTCCTACCCTAAAGATCGGAAGAGCACACGTCTGAACTCCAGTCACGCACTACAATCTCGTATGCCGTCTTCTGCTTGAAAAAAAAAAAAATACAAAGGAGAAAAAGAGCTGATGAAACAATGGCAAGAAAATCAGGAAGTTCCGCTTTAGCACTCTTGTGAGTCCAATTGAACAATTCTCAGCATTTGTACTTGTTACTGATATACCAGGGACAAAAAACAGAT
+
ABBBBFFFFFFFGGFGGGGGGGGGGGGHHHHGGGHHHHHHGHHHGGGGCGHHHHFGGHHGHHHHHHHHHHHHEHGGGHHHHF3FGGGGHHHHGEGHGHHHHHFHGHHGFEFGGC><>011<?100F//??CG..<<FF1<1==F0/.<0<//0</<//0/0:://.0;CCA.:.;00000;/;;B0;0090:0BB0:0000;FFFFGGGE009/:/9//999///;9B/9//;///:DEF..9;.9.99B/
@M05620:45:000000000-G6HP7:1:1101:9151:3132 1:N:0:146
AAACCAAGCAGACACTCACCGCTCCCTCGCCACAGGCCACTAGTTTGTCCTCACTGAGTTGGCAACAAGTGGCTGCTGTGGCTGCCATTTTTCTGGTGATGGCCATCAGCTCCGACGAGGTCAGCTGGGGGGCTTTCTTTGTGTAAGCAACGAGAAACCTGAAAGAAGCATTTTTTAACTAAGTCCTGCTGAGTCATTCATGAGTTTTTAGCCGCCTTGCTTCTTCTCACAGACTCTCTACTCTCATGCCA
+
AA1AA?A1AC>1EFGF1FGGAGEAAECF0EAAE00CFA//BBADDAAGFFGHGC1AAFFDGFEDH/FAGF1DF0/FG11B0GHEGHH1GFH1>G2B1F1GH1GH1FBGFBBBBE/>//CG?GCGHHHG?@C@-@A/CB09;CC90;;FFFF@-9AF/BFFFFFFB:AFFFFFBFF=-//B9/9:FB9:B99BA/BBFFFFBB/9/;9F9AFB/9@@?AFBFF9BFBB/9BFB/-9:B;BFBBFFBB/;///
@M05620:45:000000000-G6HP7:1:1101:9174:3138 1:N:0:146
AAACCAAGCAGACACTCACCGCTCCCTCGCCACAGGCCAATAGTTTGTCCTCACTGAGTTGGCAACAAGTGGCTGCTGTGGCTGCCATTTTTCTGGTGATGGCCATCAGCTCCGACGAGGTCAGCTGGGGGGCTTTCTTTGTGTAAGCAACGAGAAACCTGAAAGAAGCATTTTTTAACTAAGTCCTGCTGAGTCATTCATGAGTTTTTAGCCGCCTTGCTTCTTCTCACAGACTCTCTACTCTCATGCCA
+
BB?ABAAFBFFFFGGGGGGGGGGGGGHHGGGGGHHHGGDFFGFFGHHHHHHHGHHGFHFGGHHFHEHHHHHHGHGGHGFGFHHGGGHHHHHHHHHHHHFHHHHHHHHHHFHFHGFGGGGG/FFHHHHHGGGGAGEGGGGGGFGFFGFFFFFFFFFFFFFFFFFFFFFFFFFFFFFFEEFFFFFFFBFFFFFFFBFFFFFFFFFFFFFFFFFFFFFFFFFFFFFFFFFFFFFFFFFFFFFFFFFFFFFFFFB
@M05620:45:000000000-G6HP7:1:1101:9174:3156 1:N:0:146
AAACCAAGCAGACACTCACCGCTCCCTCGCCACAGGCCAATAGTTTGTCCTCACTGAGTTGGCAACAAGTGGCTGCTGTGGCTGCCATTTTTCTGGTGATGGCCATCAGCTCCGACGAGGTCAGCTGGGGGGCTTTCTTTGTGTAAGCAACGAGAAACCTGAAAGAAGCATTTTTTAACTAAGTCCTGCTGAGTCATTCATGAGTTTTTAGCCGCCTTGCTTCTTCTCACAGACTCTCTACTCTCATGCCA
+
CCABCBBFCFFFGGGGGGGGGGGGGGHHGGGGGHHHGGHHHHHHHHHHHHHHHHHHHHHHHHHHHHHHHGHHGHGGHHHHHHHGGHHHHHHHHHHHHHHHHHHHHHHHHHHHHGGGGGGGFGHHHHHHGGGGGGGGGGGGGGGGGGFFFFFFFFFFFFFFFFFFFFFFFFFFFFFFFFFFFFFFFFFFFFFFFFFFFFFFFFFFFFFFFFFFFFFFFFFFFFFFFFFFFFFFFFFFFFFFFFF/BFFFFFB
@M05620:45:000000000-G6HP7:1:1101:9143:3209 1:N:0:146
TACCTGTACTGGGGAAGCATTTGAATATCCCCCCATGGTGATGGGGACGGAGAACTGCTCCATAAACACAGGCAACGTGCCTAACTTTCCCGGGAAGATGAAGTCAAAGAGCGACCACAGCTCTTCGGAGGTTATTTTGCATCGGTGAGCCAGACAGAATGATCCGATGAGGGGTGCGAAACTATTTGAGGAAAGGAAGCACCTTTTTATTAAATTTACCTTTTAGCAATCGCCATTCCTACCCTAAAGAT
+
BBBCBFFFFFFFGGGGGGGGGGHHHHHHHHHGGGGHHHGHGHHHHGGGGGGGGHHHHHHHHHHHHHHHHHHHGHHHGHHHHHHHHHHHHHHGGGGGGHHHHHHHHHHHHHHHGGGGGHHHHHHHHHHGGGGEHFGHHHHHGHHGGGEC><FGHHGHHHHHHHHHHHGGGHHHGGFGGGDGGGGGGGGGFGGFFGGGGGGGGGFFFFFFFFFFFFFFFFFFFFFFFFFFFFFFFFDFFFFFFFFFFFFFFFF
@M05620:45:000000000-G6HP7:1:1101:9152:3230 1:N:0:146
TACCTGTACTGGGGAAGCATTTGAATATCCCCCCATGGTGATGGGGACGGAGAACTGCTCCATAAACACAGGCAACGTGCCTAACTTTCCCGGGAAGATGAAGTCAAAGAGCGACCACAGCTCTTCGGAGGTTATTTTGCATCGGTGAGCCAGACAGAATGATCCGATGAGGGGTGCGAAACTATTTGAGGAAAGGAAGCACCTTTTTATTAAATTTACCTTTTAGCAATCGCCATTCCTACCCTAAAGAT
+
>AABBFFFFFFCFGGGFGGGGGGFCHHHHHHGGGGHHHFHHGHFF?FEEGGGGHHHFHHHHHHHHHHHHHHFFHHHGHFHHHFFHHHHHGHGGGGGCHHGHFHHGHHHHHBGEDGGGHHHHHHHHHH?CCCGHGHHHHDGHHHDAEA.0>GHHHGHHHHFHFGHGGGGGFFFGCGGG@G?BGGGGGGGFAFG/FE?BB9EFGFFFFFFFFFFFFFFFFFFFFFFFFFFFFFE.DDFFFFFFFFFFBFFBBB
@M05620:45:000000000-G6HP7:1:1101:20676:3260 1:N:0:146
AAACCAAGCAGACACTCACCGCTCCCTCGCCACAGGCCAATCGTTTGTCCTCACTGAGTTGGCAACAAGTGGCTGCTGTGGCTGCCATTTTTCTGGTGATGGCCATCAGCTCCGACGAGGTCAGCTGGGGGGCTTTCTTTGTGTAAGCAACGAGAAACCTGAAAGAAGCATTTTTTAACTAAGTCCTGCTGAGTCATTCATGAGTTTTTAGCCGCCTTGCTTCTTCTCACAGACTCTCTACTCTCATGCCA
+
AAAAA?AFAFCFAGGCFGGG?E?E0FFF??EEECC/FFF/E0ABA/AFGFFHHHFGFGGFHGFEHHFFHFDFGFGGGF@>>GGFFHHFGFFF0FEFFG1GFFHH1BFGHG11GCEE/CCGBG1GHHHHC@CA-AAFG0CBB;BF/9FFBFF@ABFFFEFFFFBFFEFFBFBFFFF?EFFF///9FFBFFFFBFBFFFFFBFFFFFFBFEF//9-@@B-BFF/BFFFB99BFF9F9FFFFFFBFFFFBB//B
@M05620:45:000000000-G6HP7:1:1101:20657:3270 1:N:0:146
AAACCAAGCAGACACTCACCGCTCCCTCGCCACAGGCCAATAGTTTGTCCTCACTGAGTTGGCAACAAGTGGCTGCTGTGGCTGCCATTTTTCTGGTGATGGCCATCAGCTCCGACGAGGTCAGCTGGGGGGCTTTCTTTGTGTAAGCAACGAGAAACCTGAAAGAAGCATTTTTTAACTAAGTCCTGCTGAGTCATTCATGAGTTTTTAGCCGCCTTGCTTCTTCTCACAGACTCTCTACTCTCATGCCA
+
BBBBBBBFBFFFGGGGGGGGGGGGGGHHGGGGGHHHGGHHHFHHHHHHHHHHHHHHHHHHHHHHHHHHHGHHGHGGHHHHHHHGGHHHHHHHHHHHHHHHHHHHGHFHHHHHHGGGGCFGGHHHHHHHGGGGGGGGGGGGGGGGGGFFFFFFFFFFFFFFFFFFFFFFFFFFFFFFFFFFFFFFFFFFFFFFFFFFFFFFFFFFFFFFFFFFFFFFFFFFFFFFFFFFFFFFFFFFFFFFFFFFFFFFFFF
@M05620:45:000000000-G6HP7:1:1101:20672:3286 1:N:0:146
AAACCAAGCAGACACTCACCGCTCCCTCGCCACAGGCCAATAGTTTGTCCTCACTGAGTTGGCAACAAGTGGCTGCTGTGGCTGCCATTTTTCTGGTGATGGCCATCAGCTCCGACGAGGTCAGCTGGGGGGCTTTCTTTGTGTAAGCAACGAGAAACCTGAAAGAAGCATTTTTTAACTAAGTCCTGCTGAGTCATTCATGAGTTTTTAGCCGCCTTGCTTCTTCTCACAGACTCTCTACTCTCATGCCA
+
CBBCCBCFCFFFGGGGGGGGGGGGGGHHGGGGGHHGGGHHHHHHHHHHHHHHHHHHHHGGHHHHHHHHHFGHGHGGHHHHHHHGGHHHHHHHHHHHHHHHHHHHHHHHHHHHHGGGGGGGGHHHHHHHGGGGGGGGGGGGGGGGGGFFFFFFFFFFFFFFFFFFFFFFFFFFFFFFFFFFFFFFFFFFFFFFFFFFFFFFFFFFFFFFFFFFFFFFFFFFFFFFFFFFFFFFFFFFFFFFFFFFFFFFFFF
@M05620:45:000000000-G6HP7:1:1101:20653:3290 1:N:0:146
AAACCAAGCAGACACTCACCGCTCCCTCGCCACAGGCCAATAGTTTGTCCTCACTGAGTTGGCAACAAGTGGCTGCTGTGGCTGCCATTTTTCTGGTGATGGCCATCAGCTCCGACGAGGTCAGCTGGGGGGCTTTCTTTGTGTAAGCAACGAGAAACCTGAAAGAAGCATTTTTTAACTAAGTCCTGCTGAGTCATTCATGAGTTTTTAGCCGCCTTGCTTCTTCTCACAGACTCTCTACTCTCATGCCA
+
BBBBBBAFBF4CGGGFFGGG2FEFGGFHEGGGGHHFGGHHHHHHHHFHHHHHHHHGGFFGHHHGHHHHHFDGFHGGHGHHHHHGGHHHHHHGHHFHHHHHGGHHHHHHHHHHHFGGEECCGGHHHHHEDFGGCGGGGGGGGGGGGGBFFFFFFFFFFFFFFFFFFBF/FFFFFFFFFFFFFFEFFFFFFFFFFFFBFFFFFFFBFFFFFF9BF.@DFFBFFFFFFFFFFFFFFFFFFFFFFFFFFFF9FF/
@M05620:45:000000000-G6HP7:1:1101:9990:3314 1:N:0:146
TACCTGTACTGGGGAAGCAATCGCCATTCCTACCCTAAAGATCGGAAGAGCACACGTCTGAACTCCCGTCACGCACTACAATATCGTATGCCGTCTTCTGCTTGAAAAAAAAAAACCAGTGCTGCTGACCGAGGCCCCCCTGAACCCCCAGGCACCCAGATCGAAGCTGCGTCAGGTGATACTCGGCCGTCGCCCCTGACCTCCCCGTCCTCTCCCCAGGTATTTTTCGACTGGCTTGACTTCTGTTATAT
+
AAAAAFFFFFFFGGFEEGG4BFFEGFFFHFHFGHHH2FFBGFGE?22E2FHHHFHGHHHE5B3GHF1AGEEE1FEGGEGEF43BFFCCFBFG??EHFFGHEBG3BFFHE@GD@?///</@1<1<?111F0<-<->FD--<@CF0C...-:..C..;D...0/.;/.90C/-9;9.9///9/9//..;.-----.;-9.9/9//...-;A..//;9F.;..///9////-.;....999;//;/9//;////
@M05620:45:000000000-G6HP7:1:1101:17250:3321 1:N:0:146
TACCTGTACTGGGGAAGCATTTGAATATCCCCCCATGGTGATGGGGACGGAGAACTGCTCCATAAACACAGGCAACGTGCCTAACTTTCCCGGGAAGATGAAGTCAAAGAGCGACCACAGCTCTTCGGAGGTTATTTTGCATCGGTGAGCCAGACAGAATGATCCGATGAGGGGTGCGAAACTATTTGAGGAAAGGAAGCACCTTTTTATTAAATTTACCTTTTAGCAATCGCCATTCCTACCCTAAAGAT
+
BBBBCFFFFFFFGGGGGGGGGGHHHHHHHHHGGGGHHHGHHHHHHGGGGGGGGHHHHHHHHHHHHHHHHHHHGHHHGHHHHHHHHHHHHHHGGGGGGHHHHHHHHHHHHHHHGGGGGHHHHHHHHHHGGGGCHHHHHHHHGHHGGGGGGGHHHHGHHHHHHHHHHHFGGHHHGGEFGGAGGGGGGGGGGGGFGGGGGGGGGGFFFFFFFFFFFFFFFFFFFFFFFFFFFFFFFFDFFFFFFFFFFFFFFFF
@M05620:45:000000000-G6HP7:1:1101:17230:3322 1:N:0:146
TACCTGTACTGGGGAAGCATTTGAATATCCCCCCATGGTGATGGGGACGGAGAACTGCTCCATAAACACAGGCAACGTGCCTAACTTTCCCGGGAAGATGAAGTCAAAGAGCGACCACAGCTCTTCGGAGGTTATTTTGCATCGGTGAGCCAGACAGAATGATCCGATGAGGGGTGCGAAACTATTTGAGGAAAGGAAGCACCTTTTTATTAAATTTACCTTTTAGCAATCGCCATTCCTACCCTAAAGAT
+
3AAABFFFFFFFGGGEEGGGGGHHHHHHHHHGGGGHHHGHHHHHHGGGGGGGGHHHHHHHHHHHHHHHHHHHGHHHGHGHHHHHHHHHHHHGGGGGGHHHHHHHHHHHHHHHGGGGGHHHHHHHHHHGGGGCGHHHHHHHEHHGGEGGHHHHHHGHHHHHHHHHHHDGGHHGGGADGGCGGGGGGGGGGGGFFFGGGGGGGGFFFFFFAFFFFFFFFFFFFFFFFEFFFFFFFFDEFFFFFFFFFFFFFFF
@M05620:45:000000000-G6HP7:1:1101:17527:3344 1:N:0:146
AGATTACTGCAACAGTTCCCCCTGGACCTGGAAAAGTTTCTTGCCTGGCTTACAGAAGCTGAAACAACTGCCAATGTCCTACAGGATGCTACCCGTAAGGAAAGGCTCCTAGAAGACTCCAAGGGAGTAAAAGAGCTGATGAAACAATGGCAAGTAAGTCAGGCATTTCCGCTTTAGCACTCTTGTGGATCCAATTGAACAATTCTCAGCATTTGTACTTGTAACTGACAAGCCAGGGACAAAACAAAGAT
+
BCBBCFFFFFFFGGGGGGGGGGGGHHHHHHHHHHHHHHHHHHHHHHHHHHHHHHHGHHHFHHHHHHHHHHHHHHHHHHHHHHHHHGHHHHHHHHGGGGHHHHHHHHHHGHHHHHHHHHHHHHHGGHGGHHHHHGHHHHHHHHHHHHHHGHHHHGHHHHHHHHHHHHHHHHGGGGGHGHHHHHHHHHHGHHHHHHHHHGHGHHHHHHHHHHHHHHHHHHHHHHHGHHHHHHHHHGFGGGGGGGGGGGGGGGF
@M05620:45:000000000-G6HP7:1:1101:22964:3354 1:N:0:146
TACCTGTACTGGGGAAGCATTTGAATATCCCCCCATGGTGATGGGGACGGAGAACTGCTCCATAAACACAGGCAACGTTCCTAACTTTCCCGGGAAGATGAAGTCAAAGAGCGACCACAGCTCTCGGAGGTTATTTTGCATCGGTGAGCCAGACAGAATGATCCGATGAGGGGTGCGAAACTATTTGAGGAAAGGAAGCACCTTTTTATTAAATTTACCTTTTAGCAATCGCCATTCCTACCCTAAAGATC
+
?AAAA@FFFF3111FEAFABFGFFHHGBF310EA00EGGCHHB1/B/ECEEAAFHG1FGH1AFFFDHEHGA//GFAEF0BFFGFHFFDDHHGG//>EAGED1BFEFGHHHFFCEGCGEHGFHHHHGACCGCGHFHGHHFBGFAFGGGHHGHGFEGHECGGHHFHA.C.:GCA?.:;?EG?ABFGGGFFEFBFFEFGF??B/CBFFBFFFFFFFFFFFFBFFFBFFBFBB9;A9BFFFFFFBFAFFFFFFEF
@M05620:45:000000000-G6HP7:1:1101:20979:3395 1:N:0:146
AGATTACTGCAACAGTTCCCCCTGGACCTGGAAAAGTTTCTTGCCTGGCTTACAGAAGCTGAAACAACTGCCAATGTCCTACAGGATGCTACCCGTAAGGAAAGGCTCCTAGAAGACTCCAAGGGAGTAAAAGAGCTGATGAAACAATGGCAAGTAAGTCAGGCATTTCCGCTTTAGCACTCTTGTGGATCCAATTGAACAATTCTCAGCATTTGTACTTGTAACTGACAAGCCAGGGACAAAACAAAGAT
+
CCCCCFFFFFFFGGGGGGGGGGGGHHHHHHHHHHHHGHHHHHHHHHHHHHHHHHHHHHHHHHHHHHHHHHHHHHHHHHHHHHHHHHHHHHHHHHGGGGHHHHHHHHHHGHHHHHHGHHHHHHHGGHGGHHHHHGHHHHHHHHHHHHHHHHHHHGHHHHHHHHHHHHHHHHGGGGGHHHHHHHHHHGHGHHHHGFHHHGHGFGHHHHHFDGHHHHHHHHHGHGHGHHHHGHHHHGGGGGGGGGGGGGGGGGF
@M05620:45:000000000-G6HP7:1:1101:20967:3409 1:N:0:146
AGATTACTGCAACAGTTCCCCCTGGACCTGGAAAAGTTTCTTGCCTGGCTTACAGAAGCTGAAACAACTGCCAATGTCCTACAGGATGCTACCCGTAAGGAAAGGCTCCTAGAAGACTCCAAGGGAGTAAAAGAGCTGATGAAACAATGGCAAGTAAGTCAGGCATTTCCGCTTTAGCACTCTTGTGGATCCAATTGAACAATTCTCAGCATTTGTACTTGTAACTGACAAGCCAGGGACAAAACAAAGAT
+
A>AABFFFFFFFGGABGGGGGGGCDHHHHFGHFHHHHHHHHHHFHHHHGHHHHHHFHHHHFFHFHHHHHHGHFHHFFHHHHHHHHHGHHHHHHHGFGGFHHHGHFHHHGGHFGFGFHHHGGHFG/EEEGFHHHGHHHHFHHHHHHHHHHGGHFFHGFHFHHHHHHHHHHHFGGGGHFGHHHHHHH=<AGHFHHEHHHFFFDGGHHHHFBFFHHHFHHHHHHCHFHHGBFHHGEGGGGGGGEGGGGGGGEFF
@M05620:45:000000000-G6HP7:1:1101:23109:3446 1:N:0:146
AGATTACTGCAACAGTTCCCCCTGGACCTGGAAAAGTTTCTTGCCTGGCTTACAGAAGCTGAAACAACTGCCAATGTCCTACAGGATGCTACCCGTAAGGAAAGGCTCCTAGAAGACTCCAAGGGAGTAAAAGAGCTGATGAAACAATGGCAAGTAAGTCAGGCATTTCCGCTTTAGCACTCTTGTGGATCCAATTGAACAATTCTCAGCATTTGTACTTGTAACTGACAAGCCAGGGACAAAACAAAGAT
+
BCBCCFFFFFFFGGGGGGGGGGGGHHHHHHHGHHHHFHHHHHHGHHHHHHHHHHHHHHHHHHGFGHHHHHHHHHHHHHHHHHHHHGHHHHFHHHGFGGHHHHHGHHHHGHHHHHHHHHHHHHHGGAFFHFHHHGHHHHHHHBHHHHHHHHHHHGHHHHHHHGGHHHHHHHFGGGGDFGFHHHHHHHGDHHHHGHHHHHGFFCGHGHGHHHGHHCGHHGHHHHFFHHHFCGFHHEGGGGGGGGGGGGGGFGF
@M05620:45:000000000-G6HP7:1:1101:18408:3464 1:N:0:146
ACTCTATCTCCTAAAAAGGAAGAAAGGGGAGGGAAGATCGAAGAGCACACGTCTGAACTCCAGTCACGCACTACAATCTCGTATGCCGTCTTCTGCTTGAAAAAAAAAAAAAACCCCCCCCTCTCAGAGAATATTCTGCTTCGGTCATCCAAACAGATTCATCCGATTACGCTTTCTCACCTATTTTACTCCACTTACCCCCTTCTCATTATATTTACCTTTTACCTATCACCCATCCTCCACTAAAGATC
+
BBBBBFFFFFFFGGGGGECFGGFHHHGGGGGGFEHGHHHHGFGGHHFHHGGGHHGHHHHHHHHFHHHGHGGGHHHHHFHGGFFHHHHGEEFGHHHHHHHFHHGGGGGD/C</<///.---<-.//0000//0;000;0000;-.9.999000;;.//009000C..;.99..;..;////://9B9;/////;;///9//.-@A.;//9/9//;9;FF/9/;BF///;/9;;B..;/.//:..//;:/9/9
@M05620:45:000000000-G6HP7:1:1101:11285:3467 1:N:0:146
TACCTGTACTGGGGAAGCATTTGAATATCCCCCCATGGTGATGGGGACGGAGAACTGCTCCATAAACACAGGCAACGTGCCTAACTTTCCCGGGAAGATGAAGTCAAAGAGCGACCACAGCTCTCGGAGGTTATTTTGCATCGGTGAGCCAGACAGAATGATCCGATGAGGGGTGCGAAACTATTTGAGGAAAGGAAGCACCTTTTTATTAAATTTACCTTTTAGCAATCGCCATTCCTACCCTAAAGATC
+
A?AAAFFFFFB@1EFGFCGFGGHBFFGHFGCFCEGGHHGGGFFCCCECEECEEGHGGGHD1AFBFGHFFHHACG>E>E>/EDEEGFHHFHHEGE@EFFGFGDGHHHFHHFFFECCCCCGCAHFFHGA/A@?GHHHFGDB1FG?FCGGHHFGHACGC</D=DG<0C.CA0CCA@::CA.A@?FGFGGGGGG09C9AFFF?/9-;;BBFEFB99BFFFFFF99BFFFBB//9AEBB9FBFFB9-9BFFF/BFB
@M05620:45:000000000-G6HP7:1:1101:23108:3471 1:N:0:146
AGATTACTGCAACAGTTCCCCCTGGACCTGGAAAAGTTTCTTGCCTGGCTTACAGAAGCTGAAACAACTGCCAATGTCCTACAGGATGCTACCCGTAAGGAAAGGCTCCTAGAAGACTCCAAGGGAGTAAAAGAGCTGATGAAACAATGGCAAGTAAGTCAGGCATTTCCGCTTTAGCACTCTTGTGGATCCAATTGAACAATTCTCAGCATTTGTACTTGTAACTGACAAGCCAGGGACAAAACAAAGAT
+
CCCCCFFFFFFFGGGGGGGGGGGGHHHHHHHHHHHHGHHHHHHHHHHHHHHHHHEHHHHHHHHHHHHHHHHHHHHHHHHHHHHHHHHHHHHHHHGGGGHHHHHGHHHHGHHHHHHGHHHHHHHGGGGGHGHHHGHHHHHHHHHHHHHHHHHHGGHHHHHHHHHHHHHHHHGGGGGHHHHHHHHHHHHCHHHGFHHHHHHHHGHHHHGGGGHHHCGHGHHHGFHFHHGHHHGHHGGGGGGGGGGGGGEGFFF
@M05620:45:000000000-G6HP7:1:1101:11300:3477 1:N:0:146
TACCTGTACTGGGGAAGCATTTGAATATCCCCCCATGGTGATGGGGACGGAGAACTGCTCCATAAACACAGGCAACGTGCCTAACTTTCCCGGGAAGATGAAGTCAAAGAGCGACCACAGCTCTCGGAGGTTATTTTGCATCGGTGAGCCAGACAGAATGATCCGATGAGGGGTGCGAAACTATTTGAGGAAAGGAAGCACCTTTTTATTAAATTTACCTTTTAGCAATCGCCATTCCTACCCTAAAGATC
+
BBCCCFFFFFFFGGGEGGGGGGHHHHHHHHHGGGGHHHHHHHHHHGGGGGGGGHHHHHHHHHHHHHHHHHHHGGHHGHHHHHHHHHHHHHHGGGGGGHHHHHHHHHHHHHHHGGGGGHHHHHHHHGGGGGEHHHHHHHHHHHGGGGGHHHHHHGHHHHHHHHGHHGGGHHHGGFGGGGGGGGGGGGGGGGFGFGGGGGGGGFFFFFFFFFFFFFFFFFFFFFFFFFFFFFFFFFFFFFFFFFFFFFFFFFF
@M05620:45:000000000-G6HP7:1:1101:11282:3486 1:N:0:146
TACCTGTACTGGGGAAGCATTTGAATATCCCCCCATGGTGATGGGGACGGAGAACTGCTCCATAAACACAGGCAACGTGCCTAACTTTCCCGGGAAGATGAAGTCAAAGAGCGACCACAGCTCTCGGAGGTTATTTTGCATCGGTGAGCCAGACAGAATGATCCGATGAGGGGTGCGAAACTATTTGAGGAAAGGAAGCACCTTTTTATTAAATTTACCTTTTAGCAATCGCCATTCCTACCCTAAAGATC
+
AAABBFFFFFFFGGGGGGGGGGHHHFHHHHHGGGGHHGGHGHHHHGGGGGGGGHHHHHHHGHHHHHHHHHHHGGHHEHFHHHHFHHHHHHHGGGGGGFHHGHFGGHHHGHHHGGGGGHHHHHHHHGGGGGGHHHHHHHHHHHGGGGGHHHHHHGHHFHHHHHHHHGGGHHHGGADDGDGGGGGGGGGGGG0BFFGGGGGFGFFFFFFFFFFFFFFFFFFFFFFFFFFFFFFFFDFFFFFFFFFFFFFB/;B
@M05620:45:000000000-G6HP7:1:1101:16838:3503 1:N:0:146
AAACCAAGCAGACACTCACCGCTCCCTCGCCACAGGCCAATAGTTTGTCCTCACTGAGTTGGCAACAAGTGGCTGCTGTGGCTGCCATTTTTCTGGTGATGGCCATCAGCTCCGACGAGGTCAGCTGGGGGGCTTTCTTTGTGTAAGCAACGAGAAACCTGAAAGAAGCATTTTTTAACTAAGTCCTGCTGAGTCATTCATGAGTTTTTAGCCGCCTTGCTTCTTCTCACAGACTCTCTACTCTCATGCCA
+
ABABB@AFAFFFGGFGGGGGEFEGGGGHEEEEGHFCGGEEEFFFGFHHGFFHHHFHHHGFHFEFHEGHHFGHGFCGHF@ECGHEGGHFHGHHFHGHEHBHHFHHHHHHHGHHHGGGCGGGBGHHHHHGGGGGGGEGFFBBBBFFGGFFFFFFEAFFFFFFFFFFFFFFFFFFFFFF?FFFFFFFFFFFFFFFF;FFFFFFFFFFFFFFFEFFFBBFFBFEFFFFFFFFFFFFFFFFFFFFFFFFFFFFFFB
@M05620:45:000000000-G6HP7:1:1101:10845:3540 1:N:0:146
AGATTACTGCAACAGTTCCCCCTGGACCTGGAAAAGTTTCTTGCCTGGCTTACAGAAGCTGAAACAACTGCCAATGTCCTACAGGATGCTACCCGTAAGGAAAGGCTCCTAGAAGACTCCAAGGGAGTAAAAGAGCTGATGAAACAATGGCAAGTAAGTCAGGCATTTCCGCTTTAGCACTCTTGTGGATCCAATTGAACAATTCTCAGCATTTGTACTTGTAACTGACAAGCCAGGGACAAACCAAAGAT
+
AAAABFDFDDDDGGBFGFFGGGGEGBFGHGFHFHHHGFGHHHHGGHBGGHHGHHB5BCFGHHHFHHHHHHHHHHHHHGHHHGGHHFHEGHHFFGG>EGFHBEFFFHHHFGHHHGHHFHHGHHHGEGFEFG4GFFHHHHBBDFFHHHEGFHF2FF@FGFF2FFGH/GHFHFEGGGGGHDDDGHHHGGCEFFHHHHFHDDFGFGGHFHGHGH0GHHHCC:CGHHHEHHHHFGCHEEBF.AEEG.C.9CFEFCC
@M05620:45:000000000-G6HP7:1:1101:12132:3543 1:N:0:146
AAACCAAGCAGACACTCACCGCTCCCTCGCCACAGGCCAATAGTTTGTCCTCACTGAGTTGGCAACAAGTGGCTGCTGTGGCTGCCATTTTTCTGGTGATGGCCATCAGCTCCGACGAGGTCAGCTGGGGGGCTTTCTTTGTGTAAGCAACGAGAAACCTGAAAGAAGCATTTTTTAACTAAGTCCTGCTGAGTCATTCATGAGTTTTTAGCCGCCTTGCTTCTTCTCACAGACTCTCTACTCTCATGCCA
+
CBCCCCCFCFFFGGGGGGGGGGGGGGHHGGGGGHHHGGHHHHHHHHHHHHHHHHHHHHHHHHHHHHHHHHHHGHGGHHHHHHHGGHHHHHHHHHHHHHHHHHHHHHHHHHHHHGGGGGGGGHHHHHHHGGGGGGGGGGGGGGGGGGFFFFFFFFFFFFFFFFFFFFFFFFFFFFFFFFFFFFFFFFFFFFFFFFFFFFFFFFFFFFFFFFFFFFFFFFFFFFFFFFFFFFFFFFFFFFFFFFFFFFFFFFF
@M05620:45:000000000-G6HP7:1:1101:10334:3549 1:N:0:146
CATCCTGACCCTGAAGTACCCCGGCTTGATTTCTGACATTAGATCGGAAGAGCACACGTCTGAACTCCAGTCACGCACTACAATCTCGTATGCCGTCTTCTGCTTGAAAAAAAAAAAAATAAATTATTACATAATTCCATTATTATACCTTCTATATTACCTACACATGTTCCTTATCACAAACAATGATAGTATGATGTCATATATATCTTCTTCTCTCAAATTTTTGACTTCAGTCAATCTCACAATAT
+
BBBBBFFFFFFFGGGGGGGGGFGCEGGG2GHHFHFFHHHGFG5FGHGGEFGGGGHHFGFGHGHHFFHHBGGFHHGFGGGEFHGHC@@F?>GGHFGE>FF4BD4FGHHHHHAGGGGC>><0?1?11?11<@1<11111111111111=11=1<<0=000000<0///<0000000000;0000....000000000000000900000000;;;00000;000090000-.000////////////////;/
@M05620:45:000000000-G6HP7:1:1101:10853:3560 1:N:0:146
AGATTACTGCAACAGTTCCCCCTGGACCTGGAAAAGTTTCTTGCCTGGCTTACAGAAGCTGAAACAACTGCCAATGTCCTACAGGATGCTACCCGTAAGGAAAGGCTCCTAGAAGACTCCAAGGGAGTAAAAGAGCTGATGAAACAATGGCAAGTAAGTCAGGCATTTCCGCTTTAGCACTCTTGTGGATCCAATTGAACAATTCTCAGCATTTGTACTTGTAACTGACAAGCCAGGGACAAAACAAAGAT
+
CCCCCFFFFFFFGGGGGGGGGGGFHHHHHHHHGHHHFHHHHHHHHHHHHHHHHGFGHHHHHHHHHGHHHHHHHHHHHHHHHGGHHHHHHHHHHHGGGGHHHFHHHHHHGHHHHHHGHHHHHHHGEHGGHGHHHGHHHGGHHHHHHHHHGFHGHGHHHHHHHHHHHHHHHHGGGGGHHHHHHHHHHHFGHHHHHHHHHHHGHHHHHHHHHHHHHHHGHHHHHHHHHHHHGHHHGGFGGGGGGGGGGGGGGGG
@M05620:45:000000000-G6HP7:1:1101:20822:3568 1:N:0:146
TACCTGTACTGGGGAAGCATTTGAATATCCCCCCATGGTGATGGGGACGGAGAACTGCTCCATAAACACAGGCAACGTGCCTAACTTTCCCGGGAAGATGAAGTCAAAGAGCGACCACAGCTCTTCGGAGGTTATTTTGCATCGGTGAGCCAGACAGAATGATCCGATGAGGGGTGCGAAACTATTTGAGGAAAGGAAGCACCTTTTTATTAAATTTACCTTTTAGCAATCGCCATTCCTACCCTAAAGAT
+
CCBCCFFFFFFFGGGGGGGGGGHHHHHHHHHGGGGHHHGHHHHHHGGGGGGGGHH5GHHHHHHHHHHHHHHHGHHHGHHHHHHHHHHHHHHGGGGGGHHHHHHGHHHHHHHHGGGGGHGHGHHHHHHGGGG?GHHHHHHHHHHGGCEGGGHHHHGHHHHHHHHHHHEGGHHHGGCCEDDGAFGFGGGGGGGBFFC;BFFGFFFFFFFFFFFFFFFFFFFFFFFFFFFFFFFFFFFEFFFFFFFFFFFFFFF
@M05620:45:000000000-G6HP7:1:1101:20905:3591 1:N:0:146
AAACCAAGCAGACACTCACCGCTCCCTCGCCACAGGCCAATAGTTTGTCCTCACTGAGTTGGCAACAAGTGGCTGCTGTGGCTGCCATTTTTCTGGTGATGGCCATCAGCTCCGACGAGGTCAGCTGGGGGGCTTTCTTTGTGTAAGCAACGAGAAACCTGAAAGAAGCATTTTTTAACTAAGTCCTGCTGAGTCATTCATGAGTTTTTAGCCGCCTTGCTTCTTCTCACAGACTCTCTACTCTCATGCCA
+
DCCDDCCFCFFFGGGGGGGGGGGGGGHHGGGGGHHHGGHHHHHHHHHHHHHHHHHHHHHHHHHHHHHHHHHHGHGGHHHHHHHGGHHHHHHHHHHHHHHHHHHHHHHHHHHHHGGGGGGGGHHHHHHHGGGGGGGGGGGGGGGGGGFFFFFFFFFFFFFFFFFFFFFFFFFFFFHFFFHHHFFFFFFFFFFFFFFFFFFFFFFFFFFFFFFFFFFFFFFFFFHFFFFFFFFFEFFFFFFHHFFHFFFFFFF
@M05620:45:000000000-G6HP7:1:1101:20908:3611 1:N:0:146
AAACCAAGCAGACACTCACCGCTCCCTCGCCACAGGCCAATAGTTTGTCCTCACTGAGTTGGCAACAAGTGGCTGCTGTGGCTGCCATTTTTCTGGTGATGGCCATCAGCTCCGACGAGGTCAGCTGGGGGGCTTTCTTTGTGTAAGCAACGAGAAACCTGAAAGAAGCATTTTTTAACTAAGTCCTGCTGAGTCATTCATGAGTTTTTAGCCGCCTTGCTTCTTCTCACAGACTCTCTACTCTCATGCCA
+
BABBB?A?AFFFGGGBFGGGGGGEGGHHGGGAEHHHGGHCHHHHEFBGHHFHHHHEFHHHH3FGHHHHHGHHFGFFGFGFHHHFGHHHHHHFHHHBHGHHHGHHGHFHHGHHHFEGEC?CGGHHHHGFGCCGGGGGGGGGGGGGFGBFFFEBFFFAFBFFFFFFFFFFFBFFFFFBFFFFFFFFFFFFFBFFABBBFBFFF/FBFFFFEF/BF9>BFFFFFFFFFFFEFFFB/FFFFFFFFFFFFFFFFFB
@M05620:45:000000000-G6HP7:1:1101:11845:3669 1:N:0:146
AAACCAAGCAGACACTCACCGCTCCCTCGCCACAGGCCAATAGTTTGTCCTCACTGAGTTGGCAACAAGTGGCTGCTGTGGCTGCCATTTTTCTGGTGATGGCCATCAGCTCCGACGAGGTCAGCTGGGGGGCTTTCTTTGTGTAAGCAACGAGAAACCTGAAAGAAGCATTTTTTAACTAAGTCCTGCTGAGTCATTCATGAGTTTTTAGCCGCCTTGCTTCTTCTCACAGACTCTCTACTCTCATGCCA
+
CBCCCCBFCFFFGGGGGGGGGGGGGGHHGGGGGHHGGGHHGGHHHHHHHHHHHHHHHHHHHHHHHHHFHHHHGHGGHHHHHHHGGHCGHHHHHHFHHHFHFHHHFHHHHHHHHGGGGCFGEHFHHHHHFGGGGGGGGGGGGGGGGGFFFFFFFFFFFEFFFFFFFFFFFFFFFFFFFFFFFFBFFFFFFFFFFFFFFFFFFFFFFFFFFFFFFFFFFFFFFFFFFFFF//BF/FFFFFF/9BFFFFFFFF/
@M05620:45:000000000-G6HP7:1:1101:17708:3671 1:N:0:146
AAACCAAGCAGACACTCACCGCTCCCTCGCCACAGGCCAATAGTTTGTCCTCACTGAGTTGGCAACAAGTGGCTGCTGTGGCTGCCATTTTTCTGGTGATGGCCATCAGCTCCGACGAGGTCAGCTGGGGGGCTTTCTTTGTGTAAGCAACGAGAAACCTGAAAGAAGCATTTTTTAACTAAGTCCTGCTGAGTCATTCATGAGTTTTTAGCCGCCTTGCTTCTTCTCACAGCCTCTCTACTCTCATGCAA
+
CCCCCCCFCFFFGGGGGGGGGGGGGGHHGGGGGHHHGGHHHHHHHHHHHHHHHHHHHHHHHHHHHHHHHHHHGHGGHHHHHHHGGGHHHHHHHHHHHHHHHHHHHHHHHHHHHGGGGGGGGHHHHHHHGGG?-AG/0;FB9;//;90:BB.-..ADBF.BAFF00;./90BFFFF-E090B900;09900:9.000;000090:FFFF../B9.;9AA09F90;B:0000:0.:9/0/0009:000:0;00
@M05620:45:000000000-G6HP7:1:1101:16123:3678 1:N:0:146
ATCTCTATCTCCTAAAAAGGAAGAAAGGGGAGGGAAGATCGGAAGAGCACACGTCTGAACTCCAGTCACGCACTACAATCTCGTATGCCGTCTTCTGCTTGAAAAAAAAAAACACAAAAATTCATTTACGCAATTCCACCGTACCGCTAATATGAACAAAATGACGTCTACTCAACATAAACCGATACGCCTATCGAGTTTCTCCTCTACTTACTTCATACATAGCATTACCGTCCTAACTCTCGCAAGTC
+
BAAABFFFFFFFGGGGGGEGEGG44FGCEEEEGCEHGHFHHEEEEGHFHHFHEAGHGHHHGHHHGHHHHGHGGGHHHFDCGHHGGHHHGGGGHGHGHHGHHHCGHHGGGGG///0//00/011111111/..-.11<110.<<.<.---:00000000/;.00;0...9.0000//0/;000/--9--..-9.//..././/////./////////9///9///////////.....//;////..-.-/;
@M05620:45:000000000-G6HP7:1:1101:11854:3693 1:N:0:146
AAACCAAGCAGACACTCACCGCTCCCTCGCCACAGGCCAATAGTTTGTCCTCACTGAGTTGGCAACAAGTGGCTGCTGTGGCTGCCATTTTTCTGGTGATGGCCATCAGCTCCGACGAGGTCAGCTGGGGGGCTTTCTTTGTGTAAGCAACGAGAAACCTGAAAGAAGCATTTTTTAACTAAGTCCTGCTGAGTCATTCATGAGTTTTTAGCCGCCTTGCTTCTTCTCACAGACTCTCTACTCTCATGCCA
+
CDCCCCCFCFFFGGGGGGGGGGGGGGHHGGGGGHHHGGHHHHHHHHHHHHHHHHHHHHHHHHHHHHHHHHHHGHGGHHHHHHHGGHGHHHHHHHHHHHHHHHHHGHHHHHHHHGGGGGGGGHHHHHHHGGGGGGGGGGGGGGGGGGFFFFFFFFFFFFFFFFFFFFFFFFFFFFHFFFFHFFFFFFFFFFFFFFFFFFFFFFFFFFFFFFFHFFFFFFFFFFFFFFFFFFFFFFFFFFFFFFFFFFFFFF:
@M05620:45:000000000-G6HP7:1:1101:13075:3705 1:N:0:146
AGATTACTGCAACAGTTCCCCCTACACTCTTTCCCTACAAGCCAGGGACAAAACAAAGATCGGAAGAGCACACGTCTGAACTCCAGTCACGCACTACAATCTCGTATGCCGTCTTCTGCTTGAAAAAAAAAAAAAGAAAAAATAATAATTACACATGAAAGAATAATAAAATAAACTAAAGAAAATGATCGTTAGTTCAATCCAGATATATATATGTGTTAGAGTTGTTGATATTGTAGAGGTGAGTATGA
+
CCBCCFFFFFFFGGGGGGGGGGGFHHHHHHHHHHHHHHHHHHGHHHGGGGHHHHHHHHHHHHGGGGHHHHHHHGHHHGHHHHHHHHHHHHGHGGGHHHHH3GHHGGHHHHGEFHGHHHHHHHHHHHHGGGGG@>-..0000<.00000000000000000:/.0000000000000000000.//00000./...0000000/00000009000/////////////9../:////9////./././////
@M05620:45:000000000-G6HP7:1:1101:13606:3722 1:N:0:146
CATCCTGACCCTGAAGTACCCCGGCTTGATTTCTGACATTAGATCGGAAGAGCACACGTCTGAACTCCAGTCACGCACTACAATCTCGTATGCCGTCTTCTGCTTGAAAAAAAAAAAAAACAAATCTGAATAACTAAATATTGGTAAGTATTAATAGCTATAATACAAAATTGACATAGAAAAAAAGAACATCGATAACTAGAGAATGAGGTTAAAAACAGACAGTATAAGTCTGCACTACTAAAGCGACA
+
DDDDDFFFFFFFGGGGGGGGGGGGGGGGHHHHHHHHHHHHHHHHHHGGGGHHHHHHHGHHHGHHHHHHFHHHHHGHGGGHHHHH3GGHGGHGHHGGGHGHHHHHHHHHBGGGGGGBB<<//=.<11111111=111<1<00000=00000000<0000000;:00000:.0000;:00:000/;9-...//00./...000000:00000///0000:..//.//:;0B0000000;000/000000:.--
@M05620:45:000000000-G6HP7:1:1101:17309:3755 1:N:0:146
AAACCAAGCAGACACTCACCGCTCCCTCGCCACAGGCCAATAGTTTGTCCTCACTGAGTTGGCAACAAGTGGCTGCTGTGGCTGCCATTTTTCTGGTGATGGCCATCAGCTCCGACGAGGTCAGCTGGGGGGCTTTCTTTGTGTAAGCAACGAGAAACCTGAAAGAAGCATTTTTTAACTAAGTCCTGCTGAGTCATTCATGAGTTTTTAGCCGCCTTGCTTCTTCTCACAGACTCTCTACTCTCATGCCA
+
DDDDDCCFDFFFGGGGGGGGGGGGGGHHGGGGGHHHGGHHHHHHHHHHHHHHHHHHHHHHHHHHHHHHHHHHGHGGHHHHHHHGGHHHHHHHHHHHHHHHHHHHHHHHHHHHHGGGGGGGGHHHHHHHGGGGGGGGGGGGGGGGGGFFFFFFFFFFFFFFFFFFFFFFFFFFFFHFFFHFFFFFFFFFFFFFFFFFFFFFFHFFFFFFFFFFFFFFFFFFFFFFFFFFHFFFFFFFFFFFHFFFFFFFFFF
@M05620:45:000000000-G6HP7:1:1101:17326:3766 1:N:0:146
AAACCAAGCAGACACTCACCGCTCCCTCGCCACAGGCCAATAGTTTGTCCTCACTGAGTTGGCAACAAGTGGCTGCTGTGGCTGCCATTTTTCTGGTGATGGCCATCAGCTCCGACGAGGTCAGCTGGGGGGCTTTCTTTGTGTAAGCAACGAGAAACCTGAAAGAAGCATTTTTTAACTAAGTCCTGCTGAGTCATTCATGAGTTTTTAGCCGCCTTGCTTCTTCTCACAGACTCTCTACTCTCATGCCA
+
B@ABB4AFBFFFGGGGGGGGEEGEGAGFGGGGGFB2FEAGHGGGHHHGGBGHHHGFFFFGFFFHHHHGHFHHGFFGHHGGFHHGGHHHHHHHHHHGFGHHHHHHHHHGHHHHHGGGGFGG?FGHHHHHGGGGGGGGGGFGGGGGGGFFFFFFFDDFFFFFFFFFBF?BFFFFFFFFFFFFFFFFFFBF/FFFFFFFFBFFFFFFFF9BE.FFFFFFFFFFFFFFFFFBFFFFFFFFFFBFFFFFEFFFFF/
@M05620:45:000000000-G6HP7:1:1101:16480:3791 1:N:0:146
AAACCAAGCAGACACTCACCGCTCCCTCGCCACAGGCCAATAGTTTGTCCTCACTGAGTTGGCAACAAGTGGCTGCTGTGGCTGCCATTTTTCTGGTGATGGCCATCAGCTCCGACGAGGTCAGCTGGGGGGCTTTCTTTGTGTAAGCAACGAGAAACCTGAAAGAAGCATTTTTTAACTAAGTCCTGCTGAGTCATTCATGAGTTTTTAGCCGCCTTGCTTCTTCTCACAGACTCTCTACTCTCATGCCA
+
CCCCDCCFDFFFGGGGGGGGGGGGGGHHGGGGGHHHGGHHHHHHHHHHHHHHHHHHHHGHHHHHHHHHHHHHGHGGHHHHHHHGGHHHHHHHHHHHHHHHHHHHHHHHHHHHHGGGGGGGGHHHHHHHGGGGGGGGGGGGGGGGGGFFFFFFFFFFFFFFFFFFFFFFFFFFFFHFFFFHHFFFFHHFFFFFFFFFFFFHHHHFFFFFFFFFFFFFFFFFHHHFHFFFHHFFFFFFFFFFFFFHFFFFFFF
@M05620:45:000000000-G6HP7:1:1101:15644:3808 1:N:0:146
TACCTGTACTGGGGAAGCATTTGAATATCCCCCCATGGTGATGGGGACGGAGAACTGCTCCATAAACACAGGCAACGTGCCTAACTTTCCCGGGAAGATGAAGTCAAAGAGCGACCACAGCTCTCGGAGGTTATTTTGCATCGGTGAGCCAGACAGAATGATCCGATGAGGGGTGCGAAACTATTTGAGGAAAGGAAGCACCTTTTTATTAAATTTACCTTTTAGCAATCGCCATTCCTACCCTAAAGATC
+
BABBBFFFFFFFGGGGGGGGGGHHHHHHHHHGGGGHHHGHHHHGHGGGGGGGGHHHHHHHHHHHHHHHHHHHGHHHGHHHHHHHHHHHHHHGGGGGGHHHHGHHHHHHHHHHGGGGGHHHHHHHHGGGGGEHHHHHHHH1GHGGGGGHHHHHFGHHHHHHHHHHHFGGHHHGGGDGGGGGGGGGGGGGGGFGFFGGGGGEFFFFFFFFFFFFFFFFFFFFFFFFFF/:FFEEFDEFFFFFFFFFFEFFFFF
@M05620:45:000000000-G6HP7:1:1101:16472:3811 1:N:0:146
AAACCAAGCAGACACTCACCGCTCCCTCGCCACAGGCCAATAGTTTGTCCTCACTGAGTTGGCAACAAGTGGCTGCTGTGGCTGCCATTTTTCTGGTGATGGCCATCAGCTCCGACGAGGTCAGCTGGGGGGCTTTCTTTGTGTAAGCAACGAGAAACCTGAAAGAAGCATTTTTTAACTAAGTCCTGCTGAGTCATTCATGAGTTTTTAGCCGCCTTGCTTCTTCTCACAGACTCTCTACTCTCATGCCA
+
AAABABAFBFFFGGGGGGGGEFEFGGHHGGGGFFGHGGGHHHHGGHHHHHEHHHHGGFDFGHFFHGHHHGBGGHGGHHHHHHHGGHHHHHGHHHHHHFFHEFHHHHHHHHHHHGGEGGCGDGHHHHHFGGCDG-EGGGGGGGGGGGFFFFFFFFFFFFFFFFFFFFFFFFFFFFFFFFFFBFFBFFFFFFFFFFFFFFFFFFFEFFBFFFFEFDDFFFFFFFFFFFFFFFFFFFFFFFFFFFFFFFF;FFB
@M05620:45:000000000-G6HP7:1:1101:9669:3839 1:N:0:146
AGATTGGAAGAGCACACGTCTGAACTCCAGTCACGCACTACAATCTCGTATGCCGTCTTCTGCTTGAAAAAAAAAAAATTACCAACACTCCAGCCAGGTCACCCTACAGCATCCCCTTATACTGCTTGCCACAGGCGCCTTACCCCACCATACGCACAACACACAGTTGACCTTCAAACTGCAAAATACCCGCTCACTCTTAACCACATAACCTTTACTACACCACCTCAAATCCCTCCCCACTCAACTTC
+
AAAABFFFFFFFGGGGGEGGGGHHHHHHHHHGHHGH?EGHHFHHFHHHGGHHFGABAGGGHHHHHHGGFFHGGGCG//0B34343//?3B2333/00/332220/20B2?B3<@//202222222>11/?1100///>-..1100><.<<00/...-;/:.;.=..0000;:00/000;000;90/0;00:.---:00000/:///..;///:;9://;/F/./:....///:////......./;/9///
@M05620:45:000000000-G6HP7:1:1101:10672:3875 1:N:0:146
TACCTGTACTGGGGAAGCATTTGAATATCCCCCCATGGTGATGGGGACGGAGAACTGCTCCATAAACACAGGCAACGTGCCTAACTTTCCCGGGAAGATGAAGTCAAAGAGCGACCACAGCTCTCGGAGGTTATTTTGCATCGGTGAGCCAGACAGAATGATCCGATGAGGGGTGCGAAACTATTTGAGGAAAGGAAGCACCTTTTTATTAAATTTACCTTTTAGCAATCGCCATTCCTACCCTAAAGATC
+
AAAAAFFFFFFFGFFGGGGGGGHHHHHHHHHGGGGHHHHHGHHHHGGGGGGGGHHHHHHHHHHGHGHGHHHHGHHHGHHHHHGHHHHHHHHGGGGGGHHHFHHFGHHGHHHHGGGGGHHGHGHHHGGGGGDHHHHHHGHHHHGGGGGHFGHHHGHHHHHHHHHHHDGGHHHGGADGGB;CFGEFGGGFFGFFFGGGGGGGGFFFFFFEFFFFFFFFFFFFFFFFFFFFFF?EDFFFFFFFFFFFFFFFFFF
@M05620:45:000000000-G6HP7:1:1101:22207:3888 1:N:0:146
TACCTGTACTGGGGAAGCATTTGAATATCCCCCCATGGTGATGGGGACGGAGAACTGCTCCATAAACACAGGCAACGTGCCTAACTTTCCCGGGAAGATGAAGTCAAAGAGCGACCACAGCTCTCGGAGGTTATTTTGCATCGGTGAGCCAGACAGAATGATCCGATGAGGGGTGCGAAACTATTTGAGGAAAGGAAGCACCTTTTTATTAAATTTACCTTTTAGCAATCGCCATTCCTACCCTAAAGATC
+
ABBBBFFFFFFFGGGGGGGGFFHHFHHHHHGGGGGHHHHFGHHHGGFGGGGGGHHGHHHHHHHHHHHHHHHHGHHHGHHFHHHHHGHHHHHGGGGGGHHHHHGGHHHHHHHHGGGGGHHHHHHHHDFEFGEHHHHHHHHHHHGGGGGGFGHHHGHG<CHHHHHHHGGGHGGFF;CGGDGGGGGGGGGGGG0CFFFBFFGGGFFFFFFFFFFFFFFFFFFFFFFFFFFFFFFFFFFFFFFFFFFFFFFFFFF
@M05620:45:000000000-G6HP7:1:1101:10660:3892 1:N:0:146
TACCTGTACTGGGGAAGCATTTGAATATCCCCCCATGGTGATGGGGACGGAGAACTGCTCCATAAACACAGGCAACGTGCCTAACTTTCCCGGGAAGATGAAGTCAAAGAGCGACCACAGCTCTCGGAGGTTATTTTGCATCGGTGAGCCAGACAGAATGATCCGATGAGGGGTGCGAAACTATTTGAGGAAAGGAAGCACCTTTTTATTAAATTTACCTTTTAGCAATCGCCATTCCTACCCTAAAGATC
+
ABBBBFFFFFFFGGEEEGGGGGHHHGHHHHHGGGGHHHFGFGHHHFEGGGFGGHHHHHHFHFHHHHHHHHHHGHGHGHHHHHFGHHHHHFGGFGCFGGHHGGHFGGHHHHHHGGGGGHHHHHHHHGGGGGEHFHHHHHFBFHGDGGEAFFFHHGHHHHGHHHHHHGGGHHHDGGFGGGGDGGFGGGGGEFBGEFFGF?FGGEFFFFFFFFFBFFFFFBFFFFFFBFFFFF.ADDEFFFFFFFFFFFFFFFF
@M05620:45:000000000-G6HP7:1:1101:14941:3906 1:N:0:146
TACCTGTACTGGGGAAGCATTTGAATATCCCCCCATGGTGATGGGGACGGAGAACTGCTCCATAAACACAGGCAACGTGCCTAACTTTCCCGGGAAGATGAAGTCAAAGAGCGACCACAGCTCTTCGGAGGTTATTTTGCATCGGTGAGCCAGACAGAATGATCCGATGAGGGGTGCGAAACTATTTGAGGAAAGGAAGCACCTTTTTATTAAATTTACCTTTTAGCAATCGCCATTCCTACCCTAAAGAT
+
CBBCCFFFFFFFGGGGGGGGGGHHHHHHHHHGGGGHHHGHHHHHHGGGGGGGGHHHHHHHHHHHHHHHHHHHGHHHGHHHHHHHHHHHHHHGGGGGGHHHHHHHHHHHHHHHGGGGGHHHHHHHHHHGGGGCHHHHHHHHGHHGGDGGHHHGHHGHHHHHHHHHHHGGGHHHGGCEGGGGGGGGGGGGGGGFFGGGBFGGGGFFFFFFFFFFFFFFFFFFFFFFFFFFFFFFFFFFFFFFFFFFFFFFFFF
@M05620:45:000000000-G6HP7:1:1101:23434:3984 1:N:0:146
AAACCAAGCAGACACTCACCGCTCCCTCGCCACAGGCCAATAGTTTGTCCTCACTGAGTTGGCAACAAGTGGCTGCTGTGGCTGCCATTTTTCTGGTGATGGCCATCAGCTCCGACGAGGTCAGCTGGGGGGCTTTCTTTGTGTAAGCAACGAGAAACCTGAAAGAAGCATTTTTTAACTAAGTCCTGCTGAGTCATTCATGAGTTTTTAGCCGCCTTGCTTCTTCTCACAGACTCTCTACTCTCATGCCA
+
CCCCCCCFCFFFGGGGGGGGGGGGGGHHGGGGGHHHGGHHHHHHHHHHHHHHHHHHHHHHHHHHHHHHHHHHGHGGHHHHHHHGGHHHHHHHHHHHHHHHHHHHHHHHHHHHHGGGGGGGGHHHHHHHGGGGGGGGGGGGGGGGGGFFFFFFFFFFFFFFFFFFFFFFFFFFFFFFFFFFFFFFFFFFFFFFFFFFFFFFFFFFFFFFFFFFFFFFFFFFFFFFFFFFFFFFFFFFFFFFFFFFFFFFFFB
@M05620:45:000000000-G6HP7:1:1101:18920:3996 1:N:0:146
AAACCAAGCAGACACTCACCGCTCCCTCGCCACAGGCCAATAGTTTGTCCTCACTGAGTTGGCAACAAGTGGCTGCTGTGGCTGCCATTTTTCTGGTGATGGCCATCAGCTCCGACGAGGTCAGCTGGGGGGCTTTCTTTGTGTAAGCAACGAGAAACCTGAAAGAAGCATTTTTTAACTAAGTCCTGCTGAGTCATTCATGAGTTTTTAGCCGCCTTGCTTCTTCTCACAGACTCTCTACTCTCATGCCA
+
BBBBBBBFBFFFGGGGGGGGGGGGGGHHGGGGGHHHGGHHHHHHHHHHHHHHHHHHHHHHHHHGHHHHHGHHGHGGHHHHHHHGGHHHHGHHHHHHHHHHHHHHHHHHHHHHHGGGGGGGFHHHHHHHGGGGGGGGGGGGGFGGGGFFFFFFFFFFFFFFFFFFFFFFFFFFFFFFFFFFFF/BFFFFFFFFFFFFFFFFFFFFFFFFFFFFFDFFFFFFFFFFFFFFFFFFFFFFFFFFFFFFFFFFFFF
@M05620:45:000000000-G6HP7:1:1101:17702:4008 1:N:0:146
CATCCTGACCCTGAAGTACCCCGGCTTGCTTTCTGACATTAGATCGGAAGAGCACACGTCTGAACTCCAGTCACGCACTACAATCTCGTATGCCGTCTTCTGCTTGAAAAAAAACCCAGTGCTGCTGACCGAGGCCCCCCTGAACCCCAAGGCCAACAGAGAGAAGATGACTCAGGTGAGGCTCGGCCGACGCCCGTGCTCCTCCCGTCCTTTCCCCAGTCATTTTCTGCCCGGCTTGATTTCTGACATTA
+
BBBBBFFFFFFFGGGGGGGGGGECEEEE2AFGF5D5GDGAGF5BFFDEFEHCEHHHCFFFFFHFGHHFBGF@FGEHGGC3?3@@F4@1BEE?4B/?EGFDGBG4?F?F3?F</>/?/??BBBDFGFGHGHC@DCCGGGGGGAGHHGGGGGHFEHHHGGHHFHGGGHGFGGGGGGGGCF0.::;C?AA?>=D@DCFA@DD./;/BFEF.;DFFFFFFFF./99FFFFFFFFFED=;BFCFFBFFFBBFBFF/
@M05620:45:000000000-G6HP7:1:1101:11442:4053 1:N:0:146
TACCTGTACTGGGGAAGCAATCGCCATTCCTACCCTAAAGATCGGAAGAGCACACGTCTGAACTCCAGTCACGCACTACAATCTCGTATGCCGTCTTCTGCTTGAAAAAAAAAAAAAAAAGAAGTAAAAAGACGAAAGAACAAAACAAGAGTAAACAAAGGACATATAGAGGAGTGAAAAGAAAGGAGTATAGCGAAAATCCAACGAGCGACTAGTGGGACGACCGGGCGATAGTAGAGAATCGAATACCA
+
CCCCCFFFFFFFGGGGGGGGGGGGGGGHHHHHHHHHHHHHHHHHGGGGHHHHHHHGHHHGHHHHHHHHHHHHGHGGGHHHHHBHHHGGHHHHGGGHGHHHHHHHHHHHFGGGGG>>>//-..>011111<..<.--.././//.....//.000000..///./0000000/..9.0090/../0././/0;00-----0900;0...---:--000....-----------:.:00:00000..:0.00:
@M05620:45:000000000-G6HP7:1:1101:17281:4059 1:N:0:146
TACCTGTACTGGGGAAGCATTTGAATATCCCCCCATGGTGATGGGGGCGGAGAACTGCTCCATAAACACAGGCAACGTGCCTAACTTTCCCGGGAAGATGAAGTCAAAGAGCGACCACAGCTCTTCGGAGGTTATTTTGCATCGGTGAGCCAGACAGAATGATCCGATGAGGGGTGCGAAACTATTTGAGGAAAGGAAGCACCTTTTTATTAAATTTACCTTTTAGCAATCGCCATTCCTACCCTAAAGAT
+
CCCCCFFFFFFFGGGGGGGGGGHHHHHHHHHGGGGHHHHHHHHHHGGGGGGGGHHHHHHHHHHHHHHHHHHHGHHHGHHHHHHHHHHHHHHGGGCGGCGHGHHHHFHHFGGFGGFGGHHFEFHHHHHGDFGCHHHHHHHGFHHGGAE:C:GGFAFGGBGBFFFFFFCDGGGFGG;BAD.@FFFBFFFFBEF9BFFFFFFFFFFFFFFFFFFFFFFFFFFFFFFFBBFFFFBEFFFFFFFFFFFFFFFFBFF
@M05620:45:000000000-G6HP7:1:1101:12985:4072 1:N:0:146
CATCCTGACCCTGAAGTACCCCGGCTTGATTTCTGACATTAGATCGGAAGAGCACACGTCTGAACTCCAGTCACGCACTACAATCTCGTATGCCGTCTTCTGCTTGAAAAAAAAAAAAAAAAAATAAAATAAAAAAATATAAATATGTGACTCAATGTAATATATGATTAAAATCGTCTGCACGCATGAAATACACCTTCTAAACAAGAAGGACTGTAAAACAGATCTGTAATGACAATGATACTATCGAG
+
CCCCDFFFFFFFGGGGGFGGGGGGGGGGHHHHHHHHHHHHHHHHHHGGGGHHHHHHHGGHHGHHHHHHHHHHFGGHGGGHHHHH3GHGFEHHHHGFGHGHHHHHHHHGHHHGGGGC>///-<--.<0<00000<0--.0<00<0000000<000<00:00<00000000000000....90:0.-<..<0000000//00:00000.<///.../.<000:0<:/00<00000<0:000000000000.<.
@M05620:45:000000000-G6HP7:1:1101:17285:4078 1:N:0:146
TACCTGTACTGGGGAAGCATTTGAATATCCCCCCATGGTGATGGGGGCGGAGAACTGCTCCATAAACACAGGCAACGTGCCTAACTTTCCCGGGAAGATGAAGTCAAAGAGCGACCACAGCTCTTCGGAGGTTATTTTGCATCGGTGAGCCAGACAGAATGATCCGATGAGGGGTGCGAAACTATTTGAGGAAAGGAAGCACCTTTTTATTAAATTTACCTTTTAGCAATCGCCATTCCTACCCTAAAGAT
+
AAABCFFFFFFFGGGGGGGGGGHGHHHHHHHGGGGHHHGHHHHHHGGGGGGGGHHHHHHHHHHHHHHHHHHHGHHHGHHHHHHHHHHHHHHGGGGGGHHHGHHHGHHHHHHHGGGGGHHHHHHHHHHGGGG<GHHHHHHHGHHGGAEEGCHHHHGGGGGGGGGGGGGGGGGGGGCBEFDFCFFFFFFFFFFFFFFFFFFFFFFFFFFFFFFFFFFFFFFFFFFFFFFFFFFFFFFFFFFFFFFFFFFFFFF
@M05620:45:000000000-G6HP7:1:1101:12105:4086 1:N:0:146
AAACCAAGCAGACACTCACCGCTCCCTCGCCACAGGCCAATAGTTTGTCCTCACTGAGTTGGCAACAAGTGGCTGCTGTGGCTGCCATTTTTCTGGTGATGGCCATCAGCTCCGACGAGGTCAGCTGGGGGGCTTTCTTTGTGTAAGCAACGAGAAACCTGAAAGAAGCATTTTTTAACTAAGTCCTGCTGAGTCATTCATGAGTTTTTAGCCGCCTTGCTTCTTCTCACAGACTCTCTACTCTCATGCCA
+
BABBBBBFBFFFGGGGGGGGGGGGGGHHGGGGGHHHGGHHHHHHHHGHHHHHHHHHHHHHHHHGHHHHHHHGGHGGHHHHHHHGGHHHHHHHHGHHHHHHHHHHHHHHHHHHHGGGGGGGFHGHHHHHGGGGGGGGGGGGGGGGGGFFFFFFFFFDFFFFFFFFFFFFFFFFFFFFFFFFFFFFFFFFFFFFFFFFFFFFFFFFFFFFFFFFFFFFFFFFFFFFFFFFFFFFFFFFFFFFFFFFFFFFFFF
@M05620:45:000000000-G6HP7:1:1101:23745:4090 1:N:0:146
CATCCTGACCCTGAAGTACCCCGGCTTGATTTCTGACATTAGATCGGAAGAGCACACGTCTGAACTCCAGTCACGCACTACAATCTCGTATGCCGTCTTCTGCTTGAAAAAAAAAAAAATGTCTCGAAGAATATTTTTAATCAGTGAAAGAAAGCGAATCATTTCTTTTTTGGTCCTCATATCTTTTAAGATAAACAATTCTCTTTTCTTGACCTTGCCACTTAGCAATCACCGACCCTACACTAAACGTC
+
AAABAFFFFFFFGGGGGGGGGGGGGGGGHHHGHFHHGGHHHGFHHHG2BEHHHHHGHGHHHGHHHGHHEFGHHHGHGGGHHGHHGHHHFABGHHGGGGGGHHFHHHHHHHFEGDG/B/<0111110?0>.01=FDGF1.<1111>00=00/.///.<<-;0:00000000--:9;C000000000;000000000;;900;00090009;////;9///9/////////9;9..----/.;/.//;9/...
@M05620:45:000000000-G6HP7:1:1101:12098:4104 1:N:0:146
AAACCAAGCAGACACTCACCGCTCCCTCGCCACAGGCCAATAGTTTGTCCTCACTGAGTTGGCAACAAGTGGCTGCTGTGGCTGCCATTTTTCTGGTGATGGCCATCAGCTCCGACGAGGTCAGCTGGGGGGCTTTCTTTGTGTAAGCAACGAGAAACCTGAAAGAAGCATTTTTTAACTAAGTCCTGCTGAGTCATTCATGAGTTTTTAGCCGCCTTGCTTCTTCTCACAGACTCTCTACTCTCATGCCA
+
AAABBBBFBFFFGGGGGGGGGGGGGGHHGGGGGHHHGGHHHHHHHHHHHHHHHHHHHHGHHHHHHGFHGGHHGHGGHHHHHHHGGHHHHHHHHHHGHHHHHGHHHHHHHHHHHGGGGGGGGHHHHHHHGGGGGGGGGGGGGGGGGFFFFFFFFFFFFFFFFFFFFFFFFFFFFFFFFFFFFFFFFFFFFFFFFFFFFFFFFFFFFFFFFFFFFFFFFDFFFFFFFFFFFFFFFFFFFFFFFFFFFFFFFFF
@M05620:45:000000000-G6HP7:1:1101:12119:4112 1:N:0:146
AAACCAAGCAGACACTCACCGCTCCCTCGCCACAGGCCAATAGTTTGTCCTCACTGAGTTGGCAACAAGTGGCTGCTGTGGCTGCCATTTTTCTGGTGATGGCCATCAGCTCCGACGAGGTCAGCTGGGGGGCTTTCTTTGTGTAAGCAACGAGAAACCTGAAAGAAGCATTTTTTAACTAAGTCCTGCTGAGTCATTCATGAGTTTTTAGCCGCCTTGCTTCTTCTCACAGACTCTCTACTCTCATGCCA
+
CCBBCABFCFFFGGGGGGGGGGGFGGHHGGGGGHHFGGEHHHHHGHGHHHHHHHHHHHGGHHHEGHHHHHHHGHGGHHHHHHHGGHHHHHHHHGHFHHGHHHGHHHHHHHHHHGGGGEGGGHHHHHHHGGDGGGGGGGGGGFGGGGFFFFFFFFFFFFFFFFFFFFFFFFFFFFFFFFFFFFFFFFFFFFFFFBBFFFFFFFFFFFFFFFFFFFFFFFFFFFFFFFFFFFFEFFFFFFFFFFFFFFFBFFF
@M05620:45:000000000-G6HP7:1:1101:18032:4124 1:N:0:146
AAACCAAGCAGACACTCACCGCTCCCTCGCCACAGGCCAATAGTTTGTCCTCACTGAGTTGGCAACAAGTGGCTGCTGTGGCTGCCATTTTTCTGGTGATGGCCATCAGCTCCGACGAGGTCAGCTGGGGGGCTTTCTTTGTGTAAGCAACGAGAAACCTGAAAGAAGCATTTTTTAACTAAGTCCTGCTGAGTCATTCATGAGTTTTTAGCCGCCTTGCTTCTTCTCACAGACTCTCTACTCTCATGCCA
+
BBABBBBFBFFFGGGGGGGGGGGGGGHHGGGGGHHHGGGHHHGHHHHHHHHHHHHHHHHHHHHHHHHHHHFHGGFGHHFHHHHGGHHHHHHHGHHHHHHHHHHHHHHHHHHHHGGGGGGGCGHHHHHHGGGGGGGGGGGGGFGGGGFFFFFFFFFFFFFFFFFFFFFFFFFFFFFFFFFFFFFFFFFFFFFFFBFFFFFFFFFFBFFFEFFFFDFFFFFFFFFFFFFFFFFFFFFFFFFFFFFFFFFFFFF
@M05620:45:000000000-G6HP7:1:1101:18049:4139 1:N:0:146
AAACCAAGCAGACACTCACCGCTCCCTCGCCACAGGCCAATAGTTTGTCCTCACTGAGTTGGCAACAAGTGGCTGCTGTGGCTGCCATTTTTCTGGTGATGGCCATCAGCTCCGACGAGGTCAGCTGGGGGGCTTTCTTTGTGTAAGCAACGAGAAACCTGAAAGAAGCATTTTTTAACTAAGTCCTGCTGAGTCATTCATGAGTTTTTAGCCGCCTTGCTTCTTCTCACAGACTCTCTACTCTCATGCCA
+
BABBBBBFBFFFGGGGGGGGGGGGGGHHGGGGGHHGGGGGHFFHHHHHHHHHHHHHHHFGHHGHHHHHHFHHGGGGHHGHHHHGGHGHHHHHHHHHHHGHHHHHHHHHHHHHHGGGGGGGFHHHHHHHGGGGGGGGGGGGGGGGGGFFFFFFFFFDFFFFFFFFFFFFFFFFFFFFFFFFFFFBFFFFFFFFFFFFFFFFFFFFFFFFFEFFFFDFFFFFFFFFFFFFFFFFFFFFFFFFFFFFFEB/FFB
@M05620:45:000000000-G6HP7:1:1101:13194:4154 1:N:0:146
AAACCAAGCAGACACTCACCGCTCCCTCGCCACAGGCCAATAGTTTGTCCTCACTGAGTTGGCAACAAGTGGCTGCTGTGGCTGCCATTTTTCTGGTGATGGCCATCAGCTCCGACGAGGTCAGCTGGGGGGCTTTCTTTGTGTAAGCAACGAGAAACCTGAAAGAAGCATTTTTTAACTAAGTCCTGCTGAGTCATTCATGAGTTTTTAGCCGCCTTGCTTCTTCTCACAGACTCTCTACTCTCATGCCA
+
CCCCCBCFDFFFGGGGGGGGGGGGGGHHGGGGGHHHGGHHHHHHHHHHHHHHHHHHHHHHHHHHHHHHHHHHGHGGHHHHHHHGGHHHHHHHHHHHHHHHHHHHHHHHHHHHHGGGGGGGGHHHHHHHGGGGGGGGGGGGGGGGGGFFFFFFFFFFFFFFFFFFFFFFFFFFFFHFFFFHFFFFFFFFFFFHFFFFFFFFFFFFFFFFFFFFFFFFFFFFHFFFFFFFFFFFFFFFFFFHHFFFFFFFFFF
@M05620:45:000000000-G6HP7:1:1101:11114:4154 1:N:0:146
TACCTGTACTGGGGAAGAGTGTAGCAATCGCCATTCCTACCCTAAAGCTCGGAAGAGCACCCGTCTGAACTCCAGTCACGCACTACAATCTCGTATGCCGTCTTCTGCTTGAAAAAAAAAAACTAAGCTGTGGAGGCGACTTTGCATCGGGGAGCCCGACAGAATGATCCGATGAGGGGAGCGAAACTATTTAAGGAAAGGAAGCAGCTTTTTATTCACTTTACAGTTTAGCAATCGCCATTACTACCCTA
+
BBBBBFFFFFFFFEFEGGGGGGFB55FGHEGGFFFGFHGHCFGBGFF5BEEE?F1BGHGH1AEAEGFH5FGFHHFGEGH>F0EE3F3F43@BG?E3GFFEEGFGH4?FD3B0?FBGE/B///?111?0?11?<D//<---<.0<0=DBEF---;.:.----9//0990099.9.;9F.A.9:9--9@9//9;//9;:/9...9.;:/./;;/9./////:/;;F/;9;////99/B..;.9B/;9/B9FFB
@M05620:45:000000000-G6HP7:1:1101:13177:4161 1:N:0:146
AAACCAAGCAGACACTCACCGCTCCCTCGCCACAGGCCAATAGTTTGTCCTCACTGAGTTGGCAACAAGTGGCTGCTGTGGCTGCCATTTTTCTGGTGATGGCCATCAGCTCCGACGAGGTCAGCTGGGGGGCTTTCTTTGTGTAAGCAACGAGAAACCTGAAAGAAGCATTTTTTAACTAAGTCCTGCTGAGTCATTCATGAGTTTTTAGCCGCCTTGCTTCTTCTCACAGACTCTCTACTCTCATGCCA
+
CCCCCBCFCFFFGGGGGGGGGGGGGGHHGGGGGHHHGGHHHHHHHHHHHHHHHHHHHHGHHHHHHHHHHHHHGHGGHHHHHHHGGHHHHHHHHHHHHHHHHGHHHHHHHHHHHGGGGGGGFHHHHHHHGGGGGGGGGGGGGGGGGGFFFFFFFFFFFFFFFFFFFFFFFFFFFFFFFFFFFFFFFFFFFFFFFFFFFFFFFFFFFFFFFFFFFFFFFFFFFFFFFFFFFFFFFFFFFFFFFFFFFFFFFFF
@M05620:45:000000000-G6HP7:1:1101:13295:4167 1:N:0:146
AAACCAAGCAGACACTCACCGCTCCCTCGCCACAGGCCAATAGTTTGTCCTCACTGAGTTGGCAACAAGTGGCTGCTGTGGCTGCCATTTTTCTGGTGATGGCCATCAGCTCCGACGAGGTCAGCTGGGGGGCTTTCTTTGTGTAAGCAACGAGAAACCTGAAAGAAGCATTTTTTAACTAAGTCCTGCTGAGTCATTCATGAGTTTTTAGCCGCCTTGCTTCTTCTCACAGACTCTCTACTCTCATGCCA
+
AAABB?AFBFFFGGGFGGGGEEGGGGHHGGGGGHHHGGGHHFHHHHHHHGHHHHHGHGHFHHFHHHHHHDHHGFGGHHHHHHGGGHHHHFDGFHHHHHGHHHGFHGHHHHHHHGGGGGGGFCGHHHHHGGGGFGGGFFFGGFGFGBFFFFEBFFFFFFFFF/BFFFFFFFFFFFFCFFFFFFFFFFFFFFFFFFFFFFFFFFFFFFFFFFFFFFAADDFFFFFFFFFFFFFFFFFFFFFFFFFFFFFFFB/
@M05620:45:000000000-G6HP7:1:1101:14500:4171 1:N:0:146
TACCTGTACTGGGGAAGCGTGTAGCAATCGCCATTCCTACCCTAAAGATCGGAAGAGCACACGTCTGAACTCCAGTCACGCACTACAATCTCGTATGCCGTCTTCTGCTTGAAAAAAAAAAAAAATAAATAAACAAATCTGGAACCTCAACCATCCCCCATTAGAACACAAATATATCCGCGATCCTACTTCTATCGCCATTAAAATGCCGCCTCCTCAGTGCACCACCCGACCTCTGAACTATACGCCCC
+
BABCCFFFFFFFGGGGGGGFEFHHHHHHHGGGGGHHHHFHHHHHHHHHHHHGGGGGHHHHHHGHHHGHGHHHHGHGHHHGHGGGHHHHHCHHHFFHHHHGEGHGHHHHHHHHHGHHGGGGB///-01=11<1>11>F10000000<//00/..00.:..-/0000:0/;...09;000;:.---..0000009000..;.900000000;---..;//009;009/....:-:-.000;00000009.--9
@M05620:45:000000000-G6HP7:1:1101:11103:4175 1:N:0:146
TACCTGTACTGGGGAAGAGTGTAGCAATCGCCATTCCTACCCTAAAGATCGGAAGAGCACACGTCTGAACTCCAGTCACGCACTACAATCTCGTATGCCGTCTTCTGCTTGAAAAAAAAAAAAAAATAAACACAATCCATATGACCCCGGTTAACAAAGTTAGAGCTAAGCATATAAACAGGACCCTCACATCTCATAGTGTGCTCTTACAACTGACCTCCGAACTCTCTCCCTTCTCATACTACACTATA
+
CBCCCFFFFFFFGGGGGGGGGGGHHHHHHGGGDFHHHHHHHHHHHHHHHHHGGGGHHHHHHHGHHHGFHHHHHGHHHHHGHGGGHHHHHFHHHGGHHHHGFGHGHHHGHHHHHHHFGEDFF><>/<011><>0..11/00000000<.---..0000:/:00;0000090/000000000/..;../...0000900000000:000;0900:0900/00..-.9:90000///0/0900000000/;/00
@M05620:45:000000000-G6HP7:1:1101:13176:4178 1:N:0:146
AAACCAAGCAGACACTCACCGCTCCCTCGCCACAGGCCAATAGTTTGTCCTCACTGAGTTGGCAACAAGTGGCTGCTGTGGCTGCCATTTTTCTGGTGATGGCCATCAGCTCCGACGAGGTCAGCTGGGGGGCTTTCTTTGTGTAAGCAACGAGAAACCTGAAAGAAGCATTTTTTAACTAAGTCCTGCTGAGTCATTCATGAGTTTTTAGCCGCCTTGCTTCTTCTCACAGACTCTCTACTCTCATGCCA
+
AAAA?ABFBF4CGGGGGGGGGGGGGGHHGGGGGHHHGGGHHGHHHHHHGHHHHHGHHHFGHHHHGHHHHDFHGHGGHHFHHHFGGHHHHHHHHGHFHHHHHHGHHGHHHHHHHGGGECFCGHHHHHGHDGGGGGGGGGGGGF/CFFFEFFFFEFFDFFFFFFFFFFFFFFFFFFFFFFFFFFFFFFFFFFFFFFFFEFFFFFFFFFFFFEFFFDFFFFFFFFFFFFFFFFFFFFFFFFFFFFFFFFFBFFF
@M05620:45:000000000-G6HP7:1:1101:13285:4182 1:N:0:146
AAACCAAGCAGACACTCACCGCTCCCTCGCCACAGGCCAATAGTTTGTCCTCACTGAGTTGGCAACAAGTGGCTGCTGTGGCTGCCATTTTTCTGGTGATGGCCATCAGCTCCGACGAGGTCAGCTGGGGGGCTTTCTTTGTGTAAGCAACGAGAAACCTGAAAGAAGCATTTTTTAACTAAGTCCTGCTGAGTCATTCATGAGTTTTTAGCCGCCTTGCTTCTTCTCACAGACTCTCTACTCTCATGCCA
+
CCABCBBFCFFFGGGGGGGGGGGGGGHHGGGGGHHHGGHGHHHHHHHHHHHHHHHHHHFGHHHGHHHHHHHHGHGGHHGHHHHGGHGHHHHHHHHHHHHHHHHHHHHHHHHHHGGGGGGGFHHHHHHHGGGGGGGGGGGGGFGGGGFFFFFFFFFFFFFFFFFFFFFFFFFFFFFFFFFFFFFFFFFFFFFFFFFFFFFFFFFFFFFFFFFFFFFFFFFFFFFFFFFFFFFFFFFFFFFFFFFFFFFFFF/
@M05620:45:000000000-G6HP7:1:1101:20878:4214 1:N:0:146
CATCCTGACCCTGAAGTACCCCGGCTTGATTTCTGACATTAGATCGGAAGAGCACACGTCTGAACTCCAGTCACGCACTACAATCTCGTATGCCGTCTTCTGCTTGAAAAAAAAAAAAAAAAATTAATAAAAAATATGTTTATATTACGCTAAGAAAGACATCTAATGTGCCATCACCCCTCAAAAAACATGTTCAGAGTCACAACTGAAATATTTCAACAGATATATCATACCCAACTTGATAAAAGTAA
+
DCCCCFFFFFFFGGGGGFGGGGGGGGGGHHHHHHHHHHHHHHGHHHGGGGGHHHHGHGGHHGHGHHHHHHHHFHGHGGGHHGHH@FGHGGHHHHGGGHGHHHHHHHHGHHHGGDGC//><---.000000=00-<000000;000000...:.:00/0///000000;0000:0:00/.-..;00C.-:.0:00:0000000000.0/00000000000:0//;000000000/00..:::00:0:00000
@M05620:45:000000000-G6HP7:1:1101:15699:4251 1:N:0:146
TACCTGTACTGGGGAAGCATTTGAATATCCCCCCATGGTGATGGGGACGGAGAACTGCTCCATAAACACAGGCAACGTGCCTAACTTTCCCGGGAAGATGAAGTCAAAGAGCGACCACAGCTCTCGGAGGTTATTTTGCATCGGTGAGCCAGACAGAATGATCCGATGAGGGGTGCGAAACTATTTGAGGAAAGGAAGCACCTTTTTATTAAATTTACCTTTTAGCAATCGCCATTCCTACCCTAAAGATC
+
CCCCCFFFFFFFGGGGGGGGGGHHHHHHHHHGGGGHHHGGHHHHHGGGGGGGGHHHHHHHHHHHHHHHHHHHGHHHGHHHHHHHHHHHHHHGGGGGGHHHHHHHHHHHHHHHGGGGGHHHHHHHHGGGGGCGHHHHHHHHHHGGGGFHHHHHHGHHHHHHHHHHHGGGHHHGGGGGGGGGGGGGGGGGEFCFBFGGGGGGGFFFFFFFFFFFFFFFFFFFFFFFFFFFFFEEFDFFFFFFFFFFFFFFFFF
@M05620:45:000000000-G6HP7:1:1101:17114:4252 1:N:0:146
ATCTCTATCTCCTAAAAAGGAAGAAAGGGGAGGGAAGATCGGAAGAGCACACGTCTGAACTCCAGTCACGCACTACAATCTCGTATGCCGTCTTCTGCTTGAAAAAAAAAAAAAAAAAATATAAAAAAAAAAGATATAACATATGTATGAATAATCAAGAAATAAAATGCAAGAACGTCAGATAAGATCAAAACTGAATTATCATCACCGGGATCTGTGCATGCTGCATTATATATACTCTAGACTTTGAA
+
BCCCCFFFFFFFGFGGGGGGGGHHHGHHGGGGGGGHGHHHHGFGGHHHHHGHGGHHGFHHHHHFHGHFHGHGGGGHHHFGFHHGGHHHHGGGHGHHHHHHHGHHGHGGGGCC</>----.00=0000-----..00900000000000000000090:00;/0000:000000///.....0:0000000000.00000000:00009/.---..9000000000009:000000900000000000000:
@M05620:45:000000000-G6HP7:1:1101:18855:4302 1:N:0:146
TACCTGTACTGGGGAAGCATTTGAATATCCCCCCATGGTGATGGGGACGGAGAACTGCTCCATAAACACAGGCAACGTGCCTAACTTTCCCGGGAAGATGAAGTCAAAGAGCGACCACAGCTCTCGGAGGTTATTTTGCATCGGTGAGCCAGACAGAATGATCCGATGAGGGGTGCGAAACTATTTGAGGAAAGGAAGCACCTTTTTATTAAATTTACCTTTTAGCAATCGCCATTCCTACCCTAAAGATC
+
DDDDCFFFFFFFGGGGGGGGGGHHHHHHHHHGGGGHHHGHHHHHHGGGGGGGGHHHHHHHHHHHHHHHHHHHGHHHGHHHHHHHHHHHHHHGGGGGGHHHHHHHHHHHHHHHGGGGGHHGHHHHHGGGGGFHGHHHHHHHHHGGGGGFHHHHHGHHGGHGHHHHHGGGHHHGG:EGGGGGGGGGGGGGGGFFFFGGGGGGGFFFFFFFFFFFFFFFFBFFFFFFFFFFFFAFDDFFFFFFFFFFFFFFFFF
@M05620:45:000000000-G6HP7:1:1101:17353:4313 1:N:0:146
AAACCAAGCAGACACTCACCGCTCCCTCGCCACAGGCCAATAGTTTGTCCTCACTGAGTTGGCAACAAGTGGCTGCTGTGGCTGCCATTTTTCTGGTGATGGCCATCAGCTCCGACGAGGTCAGCTGGGGGGCTTTCTTTGTGTAAGCAACGAGAAACCTGAAAGAAGCATTTTTTAACTAAGTCCTGCTGAGTCATTCATGAGTTTTTAGCCGCCTTGCTTCTTCTCACAGACTCTCTACTCTCATGCCA
+
CCCCCCCFCFFFGGGGGGGGGGGGGGHHGGGGGHHHGGHHHHHHHHHHHHHHHHHHHHGHHHHHHHHHHHHHGHGGHHHHHHHGGHHHHHHHHHHHHHHHHHHHHHHHHHHHHGGGGGGGEGHHHHHHGGGGGGGGGGGGGGGGGGFFFFFFFFFFFFFFFFFFFFFFFFFFFFFFFFFFFFFFFFFFFFFFFFFFFFFFFFFFFFFFFFFFFFFFFFFFFFFFFFFFFFFFFFFFFFFFFFFFFFFFFFB
@M05620:45:000000000-G6HP7:1:1101:17340:4326 1:N:0:146
AAACCAAGCAGACACTCACCGCTCCCTCGCCACAGGCCAATAGTTTGTCCTCACTGAGTTGGCAACAAGTGGCTGCTGTGGCTGCCATTTTTCTGGTGATGGCCATCAGCTCCGACGAGGTCAGCTGGGGGGCTTTCTTTGTGTAAGCAACGAGAAACCTGAAAGAAGCATTTTTTAACTAAGTCCTGCTGAGTCATTCATGAGTTTTTAGCCGCCTTGCTTCTTCTCACAGACTCTCTACTCTCATGCCA
+
A1A?>A>1>C>FGG1GEGGG0FG0AEAF0EAEGHCHCA/AG1GBAGHGHDGDGE1AGH1FGC1FGFGGG@1B?BF/GF@>0F>FCF1B1F2BG1F1BB1@F@0B>BBF1>>>BAE<</<>?BBGFDHHCCC9@?9/0;BGGBB:BFB///F?FFBFFFA9A/BFB/99FFB9FFF@AFFBBFBFBBBFFFBBF999B9BF9B/;9B/9-EFB99=@B99/9FBBFB/BFFFFFF/BFBBFFFFFFFB9BB/
@M05620:45:000000000-G6HP7:1:1101:11889:4336 1:N:0:146
AAACCAAGCAGACACTCACCGCTCCCTCGCCACAGGCCAATAGTTTGTCCTCACTGAGTTGGCAACAAGTGGCTGCTGTGGCTGCCATTTTTCTGGTGATGGCCATCAGCTCCGACGAGGTCAGCTGGGGGGCTTTCTTTGTGTAAGCAACGAGAAACCTGAAAGAAGCATTTTTTAACTAAGTCCTGCTGAGTCATTCATGAGTTTTTAGCCGCCTTGCTTCTTCTCACAGACTCTCTACTCTCATGCCA
+
CBBCCCCFCFFFGGGGGGGGGGGGGGHHGGGGGHHHGGHHHHHHHHHHHHHHHHHHHHHHHHHHHHHHHHHHGHGGHHHHHHHGGHHHHHHHHHHHHHHHHHHHHHHHHHHHHGGGGGGGGHHHHHHHGGGGGGGGGGGGGGGGGGFFFFFFFFFFFFFFFFFFFFFFFFFFFFFFFFFFFFFFFFFFFFFFFFFFFFFFFFFFFFFFFFFFFFFFFFFFFFFFFFFFFFFFFFFFFFFFFFFFFFFFFFF
@M05620:45:000000000-G6HP7:1:1101:8433:4368 1:N:0:146
CATCCTGACCCTGAAGTACCCCGGCTTGATTTCTGACATTAGATCGGAAGAGCACACGTCTGAACTCCAGTCACGCACTACAATCTCGTATGCCGTCTTCTGCTTGAAAAAAAAAAATATTTTGTTTTACAGAGTGTCTTGTTGAGAACATATGTAGGACATGATTTTTTCCTGCAACAGGTAAAATAACGTATAAGTTTTAAAGATTTATTCTTTAATACAGCATCTCACAGCCAGCTTTAGAAAAAGGA
+
B?AABFFFFFFFGGGGGGGGGGGGGGGGGHHHHGHGFHHHHHFHHHGABEFHHHHFHGHHHGHGHFHHFEDGDGGHGGGHHGHH3@FGGGHHFHGGEHGHGHEGHHGHHHHGEDB?/02@@2>@@0F?@BFGF0???D1FF1101>>FGG11111>110<GF0<0D0==ACGFG/C0CCCC<0;;00:009B.BB9B0;BFF09CBB0;0900FFGB0900;0099B0BF/9/9EFFEB/9FBBB/....;
@M05620:45:000000000-G6HP7:1:1101:6968:4407 1:N:0:146
TACCTGTACTGGGGAAGAGTGTAGCAATCGCCATTCCTACCCTAAAGATCGGAAGAGCACACGTCTGAACTCCAGTCACGCACTACAATCTCGTATGCCGTCTTCTGCTTGAAAAAAAAAAAAGAAAAAAAAAATAAAACACAAAATTAACAACTATAGAACATAAATAGTAAAGAGTAAAGTATGGTACGGTGTAGAGATATATATGTATAATAACAGCCAGTGAGAGCTTGTGATATGTAGCTGATAAG
+
BCCCCFFFFFFFGGGGGGGGGGHHHHHHHGGGGGHHHHHHHHHHHHHBGHEGGGGHHHHHHHGHHHEFHHHHHHHHHHHGHGGGHHHHHHHHHGEHGHHGGGHGHHHHHHHGFGHGGFG<C<>//=000>----.00=00......0000000.00000000/0000090000000/;09009090/000../..00000:000000000000000000....00000:.00/.00000000000000000
@M05620:45:000000000-G6HP7:1:1101:17247:4417 1:N:0:146
TACCTGTACTGGGGAAGCATTTGGATATCCCCCCATGGTGATGGGGACGGAGAACTGCTCCATAAACACAGGCAACGTGCCTAACTTTCCCGGGAAGATGAAGTCAAAGAGCGACCACAGCTCTCGGAGGTTATTTTGCATCGGTGAGCCAGACAGAATGATCCGATGAGGGGTGCGAAACTATTTGAGGAAAGGAAGCACCTTTTTATTAAATTTACCTTTTAGCAATCGCCATTCCTACCCTAAAGATC
+
CCCCCFFFFFFFGGGGGGGGGGH5FGHHHHHGGGGHHHGHHHHHHGGGGGGGGHHHHHHHHHHHHHHHHHHHGHHHGHHHHHHHHHHHHHHGGGGGGHHHHHHHHHHHHHHHGGGGGHHHHHHHGGGGGGEHHHHHHHHHHHGGDGEFBGHHHGHFHFHFGHHGHFGGHFHFG:@DGA?DFGFFGGFBEF0BFFGGGGGBFAFFFFFFFFFBFFFFFFFFFFFFFBFBFFFFFFFFFFFFF:FFFF9BFFF
@M05620:45:000000000-G6HP7:1:1101:13807:4508 1:N:0:146
TACCTGTACTGGGGAAGCATTTGAATATCCCCCCATGGTGATGGGGACGGAGAACTGCTCCATAAACACAGGCAACGTGCCTAACTTTCCCGGGAAGATGAAGTCAAAGAGCGACCACAGCTCTTCGGAGGTTATTTTGCATCGGTGAGCCAGACAGAATGATCCGATGAGGGGTGCGAAACTATTTGAGGAAAGGAAGCACCTTTTTATTAAATTTACCTTTTAGCAATCGCCATTCCTACCCTAAAGAT
+
3>AAAFFFFFFFGCFGCGGGGGGFF5GFGHFGGGGGHHHFBGHGHGGEG?DEFHGHHHFHHHHGHHHGAEFGEGHFEGEAGFGBGGHHHGFDEEEE?GFFFFGGHHHHFHFF@DGDCEEFHHHHHHHGGGG?GFGFHHHBDGB.A<>.C>GGHFGHCCF0=DHHFG?EGHHCDCEGEBDB@GGFGGFGGGGFFGGFEFFEFFAFFFFF?B/BB/BFFF//BFFFFFFFFFFFFFDFFF/99F;9BFFFFFB
@M05620:45:000000000-G6HP7:1:1101:10275:4525 1:N:0:146
CATCCTGACCCTGAAGTACCCCGGCTTGATTTCTGACATTAGATCGGAAGAGCACACGTCTGAACTCCAGTCACGCACTACAATCTCGTATGCCGTCTTCTGCTTGAAAAAAAAAACAGTGCTGCTGACCGAGGCCCCCCTGAACCCCAAGGCCAACAGAGAGAAGATGACTCAGGTGAGGCTCGGCCGACGCCCGTGCTCCTCCCGTCCTTTCCCCAGTCATTTTCTGCCCGGCTTGATTTCTGACATTA
+
BBBBBFFFFFFFGGGGGGGGGG?C?AEE25DFA5A5D3GAGA555A2A2EF12FHHAE1ABAF5BGHE3FBBFG1GGG/@?334B441??B?43>1E?F4B4G43B0F?3F<EG/</?<@@G2FGFHHHHGCG-@FGGGGCGHHFHGGGGHGHHHHGGHFFGGGFGGEFFFGGEFGGFGFGGGFBBED?-BB=?BBB.9;BFFFFFFEFDAFFFFF9B.9F/FFFFFFFFFE.@?BB?AFBFF////9;B/
@M05620:45:000000000-G6HP7:1:1101:24552:4533 1:N:0:146
ATCTCTATCTCCTAAAAAGGAAGAAAGGGGAGGGAAGATCGGAAGAGCACACGTCTGAACTCCAGTCACGCACTACAATCTCGTATGCCGTCTTCTGCTTGAAAAAAAAAAAAAAAGAAAACAAAATAAGGACGAACGTGAGGTAAAAAAGATGTATAGAAGAAAGAATAATTATTAGAGTAGAGATGTAGTGTGTGATTATGAGTGTAGGTAGTGAGGAAGAGTGAAGCATGTTATCATATTATAGGTGG
+
CCBCCFFFFFFFGGGGGGGGGGHHHFHHGGGGGFGHGHHHHGGEFHHHGHHHGHHHGGHHHHHGHGHFGGHFGGHHHGG3GHHGDHHHHGGGHGHHHHHHHGHFHHGGCDD//</-.<0000..0.000000.-----...:./00000-..00000000000//0/.00000000000;9000000:0000/90..000000009090000000/0:.0/...90009000000099000:0;0000;0.
@M05620:45:000000000-G6HP7:1:1101:24282:4565 1:N:0:146
AAACCAAGCAGACACTCACCGCTCCCTCGCCACAGGCCAATAGTTTGTCCTCACTGAGTTGGCAACAAGTGGCTGCTGTGGCTGCCATTTTTCTGGTGATGGCCATCAGCTCCGACGAGGTCAGCTGGGGGGCTTTCTTTGTGTAAGCAACGAGAAACCTGAAAGAAGCATTTTTTAACTAAGTCCTGCTGAGTCATTCATGAGTTTTTAGCCGCCTTGCTTCTTCTCACAGACTCTCTACTCTCATGCCA
+
BBBBBBBFBFFFGGGGGBGGGGGGGGHHGGGGGFGFGGHDGGHHHHGHHHHHHHHHHHHHHFHHHHHHHHHHGHGGHHHHEHHGGHGHHHHHHGGHHHHHHHHHGHHFHHHHHGGGCGGGCG?GHHHHGGGGGGGGGGGGGGGG09BFFFFFFFFFFFFFFF/BFFFFFFFFFFFF.;FFBBFFFFFFFFFEFBFFFFFFFFEFFFFFFFFFFFFFFFFFFFFFFFFFFFFEFFFFFFFFFFFFFFFFFFB
@M05620:45:000000000-G6HP7:1:1101:24270:4578 1:N:0:146
AAACCAAGCAGACACTCACCGCTCCCTCGCCACAGGCCAATAGTTTGTCCTCACTGAGTTGGCAACAAGTGGCTGCTGTGGCTGCCATTTTTCTGGTGATGGCCATCAGCTCCGACGAGGTCAGCTGGGGGGCTTTCTTTGTGTAAGCAACGAGAAACCTGAAAGAAGCATTTTTTAACTAAGTCCTGCTGAGTCATTCATGAGTTTTTAGCCGCCTTGCTTCTTCTCACAGACTCTCTACTCTCATGCCA
+
BABBBBBFBFFFGGGGGGGGGGGGGGHHGGGGGHHHGGGHHHHHHHHHHHHHHHHHHHGHHHHHHHHHHHHHGHGGHHHHHHHGGHHHHHHHHHHHHHGHHHHHHHHHHHHHHGGGGFGGFHHHHHHHGGGGGGGGGGGGGGGGGGFFFFFFFFFFFFFFFFFFFFFFFFFFFFFFFFFFFFFFFFFFFFFFFFFFFFFFFFFFBFFFFFFFFFFFFFFFFFFFFFFFFFFFFFFFFFFFFFFFFFFFFFF
@M05620:45:000000000-G6HP7:1:1101:8439:4607 1:N:0:146
CATCCTGACCCTGAAGTACCCCGGCTTGATTTCTGACATTAGATCGGAAGAGCACACGTCTGAACTCCAGTCACGCACTACAATCTCGTATGCCGTCTTCTGCTTGAAAAAAAAAAACAGCTCTCGGAGGATATTTTGCATCGGTGAGCCAGACAGAATGATCCTATGAGGGGTGCGAAACTATTTGAGGAAAGGAAGCACCTTTTTATTCAATTTAACTTTTAGCAATTGCCATTCCTACCCTAAAGATC
+
AAABAFFFFFFFGGGGBGFDGEECEGGGFGHHHFGFDGHHHHGHHHF2AEHHGGHGCEHHFGFFGHHHCEGHFHGHGGGFGBGGFGEGEEGGFGEEEGFFGH4GHHHHHHCE@CDDG/?@<@11?/////.<>1>1<DDG1GADECA.//<<<CF//;0;CGFG0;00;0G.@C?C-.--;;9000C0./0/;../9.999EFB/B;./;//99:B9/:/9BBF/FF/B/9///9BF//9/../..//;FB
@M05620:45:000000000-G6HP7:1:1101:14754:4607 1:N:0:146
CATCCTGACCCTGAAGTACCCCGGCTTGATTTCTGACATTAGATCGGAAGAGCACACGTCTGAACTCCAGTCACGCACTACAATCTCGTATGCCGTCTTCTGCTTGAAAAAAAAAAACCACCAATCTATCAAAACGTCCCCTGAATTCCCCACCGCAACATCTCCACTACCCATTACCCAGCACCACTCTTTCCGCACTCCCCACCTCCTGCCCTTCCACTCTGCGCCGCCCCGCGGCCTCTACGCCACCG
+
BBBBBFFFFFFFGGGGGGGGGGGGGGGGHHHHHHGHHHHHHHCHHHGGEEHHHHHHHGHHHGHHHHHHHHHHHGGHGGGHHHHHCGHHGGHHHHGEGHGHHHHHHHFHHFFEGGG?<///////1?<111111?0-0>...0.01110=0//...----:/000;0/0://.0/0000;0../..../900000.;---/........;.//:.//./9://///--.;----------.;///.-9....
@M05620:45:000000000-G6HP7:1:1101:14752:4630 1:N:0:146
CATCCTGACCCTGAAGTACCCCGGCTTGATTTCTGACATTAGATCGGAAGAGCACACGTCTGAACTCCAGTCACGCACTACAATCTCGTATGCCGTCTTCTGCTTGAAAAAAAAAACAATCCTGCTGACCGATGCCCCCCTGCCCCCCACGACCAACAGAGAGCCGCTGACTCAGGTGCAGCTCGGCCGACGACCGTGCTCCTCCCGTCCTTTCCCCACTCCTTTTCTTCCCGGCTTGCTTTCTGACCTTC
+
BBBBBFFFFFFFGGGGGGGGGGE2AEEFCDGFF5A5FFHFHDFHGFEEGGHAHHHHFGGHHGHFHHHHHHEGGHCHGG@EFGD@F4G1?EFF4D>?EHGFGEHD3FFHFHHGGGC////22<22@22?FG?//.<<GA@A<....<-:-.--;9-9.;////...;-:;ABFF/BF:////9;/.-.9--9--;9-....9;/BF.DED9A/9/9/..../.;;/:B///:;.-;BA-.9///9////9B/
@M05620:45:000000000-G6HP7:1:1101:24548:4633 1:N:0:146
TACCTGTACTGGGGAAGCATTTGAATATCCCCCCATGGTGATGGGGACGGAGAACTGCTCCATAAACACAGGCAACGTGCCTAACTTTCCCGGGAAGATGAAGTCAAAGAGCGACCACAGCTCTTCGGAGGTTATTTTGCATCGGTGAGCCAGACAGAATGATCCGATGAGGGGTGCGAAACTATTTGAGGAAAGGAAGCACCTTTTTATTAAATTTACCTTTTAGCAATCGCCATTCCTACCCTAAAGAT
+
AAABBFFFFFFFGGGGGGGGGGHHGHHHHHHGGGGHHHHHHHHHHGGGGGGGGHHHHHHHHHHHHHHHHHHHGHHHEGHGHHHHHHHHHHHGGGFGGHHHGHHHHHHHHHHHGGGGGHHHHHHHHHHGGGGEHHHHHHHHHHHGGEGGHGHHHAEGGGCHHGHHHGADECGHGG;A.A99BGGBFGGGGGGBFGFGCFFEFFFFFFFFFFFFFFFFFFFFFFFFFFFFFFFFFFDABBFFFFFFBFFFFFF
@M05620:45:000000000-G6HP7:1:1101:24538:4652 1:N:0:146
TACCTGTACTGGGGAAGCATTTGAATATCCCCCCATGGTGATGGGGACGGAGAACTGCTCCATAAACACAGGCAACGTGCCTAACTTTCCCGGGAAGATGAAGTCAAAGAGCGACCACAGCTCTTCGGAGGTTATTTTGCATCGGTGAGCCAGACAGAATGATCCGATGAGGGGTGCGAAACTATTTGAGGAAAGGAAGCACCTTTTTATTAAATTTACCTTTTAGCAATCGCCATTCCTACCCTAAAGAT
+
BBBCCFFFFFFFGGGGGGGGGGHFFFHHHHHGGGGHHHHHHHHHHGGGGGGGGHHHHHHHHHHHHHHHHHHHGHHHGHHHHHHHHHHHHHHGGGGGGHHHHHHHHHHHHHHHGGGGGHHHHHHHHHHGGGGEHHHHHHHHGHHGGGGGHHHGHHGHHHHHHHHHHHGGGHHHGGEEDDD?FGGGGGGGGGGFGGGGFGGGGGFFFFFFEFFFFFFFFBBFFFFFFFFFFFFFFFFFFFFFFFFFFFFFFFF
@M05620:45:000000000-G6HP7:1:1101:24556:4655 1:N:0:146
TACCTGTACTGGGGAAGCATTTGAATATCCCCCCATGGTGATGGGGACGGAGAACTGCTCCATAAACACAGGCAACGTGCCTAACTTTCCCGGGAAGATGAAGTCAAAGAGCGACCACAGCTCTTCGGAGGTTATTTTGCATCGGTGAGCCAGACAGAATGATCCGATGAGGGGTGCGAAACTATTTGAGGAAAGGAAGCACCTTTTTATTAAATTTACCTTTTAGCAATCGCCATTCCTACCCTAAAGAT
+
AABBBFFFFFFFGGGGGGGGGGHHHHHGHGHGGGGHHHGHHHHHGGGGGGGGGHHHHHFHHHHHHHHGHHHHGHHHGHHHHHHHHHHHHHHGCEFGFGHHHFHHGHHHHHHHGGGGGHGHHHHHHHHGGGGGHGHHHHHHHHHGGCE.FGGHHAEHHHHHHHHHHHDFGHHHGGEAEFA:BDGFFGGGFGG0BFGGBCFGGGFFFFFF.FFFF/BFFFFFFFFFFFFFBFFEFDD:FFFFFFFFFFFFFFF
@M05620:45:000000000-G6HP7:1:1101:10235:4659 1:N:0:146
TACCTGTACTGGGGAAGCATTTGAATATCCCCCCATGGTGATGGGGACGGAGAACTGCTCCATAAACACAGGCAACGTGCCTAACTTTCCCGGGAAGATGAAGTCAAAGAGCGACCACAGCTCTTCGGAGGTTATTTTGCATCGGTGAGCCAGACAGAATGATCCGATGAGGGGTGCGAAACTATTTGAGGAAAGGAAGCACCTTTTTATTAAATTTACCTTTTAGCAATCGCCATTCCTACCCTAAAGAT
+
CCCCCFFFFFFFGGGGGGGGGGHHHHHHHHHGGGGHHHFGHHHHHGGGGGGGGHHHHHHHHHHHHGHHHGHHGHHHGHHHHHHHHHHHHHHGGGGGGHHHHHHHHHHHHHHHGGGGGHGHHHHHHHHGGGGGHGHHHHHHEHHGGGEGFFGHHHGHHHGHHFHHHHDGGHHHGG;CFGEGGGGGGGGGFGGFGGGGGGGGGGFFFFFFFFFFFFFFFFFFFFFFFFFFFFFFFFFFFFFFFFFFFFFFBFF
@M05620:45:000000000-G6HP7:1:1101:17745:4667 1:N:0:146
AAACCAAGCAGACACTCACCGCTCCCTCGCCACAGGCCAATAGTTTGTCCTCACTGAGTTGGCAACAAGTGGCTGCTGTGGCTGCCATTTTTCTGGTGATGGCCATCAGCTCCGACGAGGTCAGCTGGGGGGCTTTCTTTGTGTAAGCAACGAGAAACCTGAAAGAAGCATTTTTTAACTAAGTCCTGCTGAGTCATTCATGAGTTTTTAGCCGCCTTGCTTCTTCTCACAGACTCTCTACTCTCATGCCA
+
CCCCDCCFDFFFGGGGGGGGGGGGGGHHGGGGGHHHGGHHHHHHHHHHHHHHHHHHHHHHHHHHHHHHHGHHGHGGHHHHHHHGGHHHHHHHHHHHHHHHHHHHHHHHHHHHHGGGGGGGGHHHHHHHGGGGGGGGGGGGGGGGGGFFFFFFFFFFFFFFFFFFFFFFFFFFFFHFFFFFFFFFFFFFFFFFFFFFFFFHFFFFFFFFFFFHFFFFFFFFFFFFFFFFHFFFFFFFFFFFFFFFFFFFFFF
@M05620:45:000000000-G6HP7:1:1101:23916:4674 1:N:0:146
AAACCAAGCAGACACTCACCGCTCCCTCGCCACAGGCCAATAGTTTGTCCTCACTGAGTTGGCAACAAGTGGCTGCTGTGGCTGCCATTTTTCTGGTGATGGCCATCAGCTCCGACGAGGTCAGCTGGGGGGCTTTCTTTGTGTAAGCAACGAGAAACCTGAAAGAAGCATTTTTTAACTAAGTCCTGCTGAGTCATTCATGAGTTTTTAGCCGCCTTGCTTCTTCTCACAGACTCTCTACTCTCATGCCA
+
DCCCCBBFBFFFGGGGGGGGGGGGGGHHGGGGGHHHGGHHHHHHHHHHHHHHHHHHHHGHHHHHHHHHHGHHGHGGHHHHHHHGGHHHHHHHHHHHHHHHHHHHHHHHHHHHHGGGGGGGFHHHHHHHGGGGGGGGGGGGGGGGGGFFFFFFFFFFFFFFFFFFFFFFFFFFFFHFFFFFFFFFFFHFFFFHFBFFFFFFFFFFFFFFFFFFFFFFFFFFHHHFFFFFFFFFFFFFFFFFFFFFFFFFFFB
@M05620:45:000000000-G6HP7:1:1101:23899:4676 1:N:0:146
AAACCAAGCAGACACTCACCGCTCCCTCGCCACAGGCCAATAGTTTGTCCTCACTGAGTTGGCAACAAGTGGCTGCTGTGGCTGCCATTTTTCTGGTGATGGCCATCAGCTCCGACGAGGTCAGCTGGGGGGCTTTCTTTGTGTAAGCAACGAGAAACCTGAAAGAAGCATTTTTTAACTAAGTCCTGCTGAGTCATTCATGAGTTTTTAGCCGCCTTGCTTCTTCTCACAGACTCTCTACTCTCATGCCA
+
AABBAA?FBFFFGGGFFGGGGGGCAFFFGGGGGHFHGGGCFFHGEGFGHHGHHHHHHHHGHHBGHHHHGFHHGFFGHHHHHGHGGHHHHHHGHHHHHHGHHGHHHHFHHHGHHCEGEEDGEHHHHFHHGGGGGGGGGGGGGGGGGGFFFFFFFDFDFFFFFBFFFFFFFFFFFFFFFFFBBFFFFFFFFFFFF/:9BBFFFFFB9FFFFEFFFDCFFFFFFFFF/F/BFFFFFFFFFFFFFFFFFF;9/FB
@M05620:45:000000000-G6HP7:1:1101:11349:4703 1:N:0:146
TACCTGTACTGGGGAAGCATTTGAATATCCCCCCATGGTGATGGGGACGGAGAACTGCTCCATAAACACAGGCAACGTGCCTAACTTTCCCGGGAAGATGAAGTCAAAGAGCGACCACAGCTCTTCGGAGGTTATTTTGCATCGGTGAGCCAGACAGAATGATCCGATGAGGGGTGCGAAACTATTTGAGGAAAGGAAGCACCTTTTTATTAAATTTACCTTTTAGCAATCGCCATTCCTACCCTAAAGAT
+
BBBCBFFFFFFFGGGGGGGGGGHHHHHHHHHGGGGHHHGHGHHHHGGGGGGGGHHHHHHHHHHHHGHGHHHHGHHHGHHHHHHHHHHHHHHGGGGGGHHHHHHHHHHHHHHHGGGGGHHHHHHHHHHGGGGEHHHHHHHHGHHGGEGGHFHHHHGHHHHHHHHHHHFGGHHHGGCEGGGGGGGGGGGGGGGFGGFGGGGGGGFFFFFFFFFFFFFFFFFFFFFFFFFFFFFFFFFFFFFFFFFFFFFFFFF
@M05620:45:000000000-G6HP7:1:1101:21310:4710 1:N:0:146
AAACCAAGCAGACACTCACCGCTCCCTCGCCACAGGCCAATAGTTTGTCCTCACTGAGTTGGCAACAAGTGGCTGCTGTGGCTGCCATTTTTCTGGTGATGGCCATCAGCTCCGACGAGGTCAGCTGGGGGGCTTTCTTTGTGTAAGCAACGAGAAACCTGAAAGAAGCATTTTTTAACTAAGTCCTGCTGAGTCATTCATGAGTTTTTAGCCGCCTTGCTTCTTCTCACAGACTCTCTACTCTCATGCCA
+
CCCCDCCFDFFFGGGGGGGGGGGGGGHHGGGGGHHHGGHHHHHHGHHHHHHHHHHHHHHHHHHHHHHHHGHHGHGGHHHHHHHGGHHHHHHHHHHHHHHHHHHHHHHHHHHHHGGGGGGGGHHHHHHHGGGGGGGGGGGGGGGGGGFFFFFFFFFFFFFFFFFFFFFFFFFFFFHFFFHHHFFFFFFFFFFFFFFFFFFHFFFFFFFFFFFFFFFFFFFFFHHFHFHFFHFFFFFFFFFHFFFFFFFFFFF
@M05620:45:000000000-G6HP7:1:1101:11354:4723 1:N:0:146
TACCTGTACTGGGGAAGCATTTGAATATCCCCCCATGGTGATGGGGACGGAGAACTGCTCCATAAACACAGGCAACGTGCCTAACTTTCCCGGGAAGATGAAGTCAAAGAGCGACCACAGCTCTTCGGAGGTTATTTTGCATCGGTGAGCCAGACAGAATGATCCGATGAGGGGTGCGAAACTATTTGAGGAAAGGAAGCACCTTTTTATTAAATTTACCTTTTAGCAATCGCCATTCCTACCCTAAAGAT
+
CCCCCFFFFFFFGGGGGGGGGGHHFGHHHHHGGGGHHHFGFHHHHGGGGGGGGHHHHHHHHHHHHHHHHHHHGEHHGHHHHHHHHHHHHHGGGGGGGHHHHHHHHHHGHHHHGGGGGHHHHHHHHHHGGGGCHHHHHHHHGHHGGFGGHHHHHHGGHHHHHHHHHHGGGHHHGGGGGGGGGGGGGGGGGGGFFGGGGGGGGGFFFFFFFFFFFFFFFFFFFFFFFFFFFFFFFFFFFFFFFFFFFFFFFFF
@M05620:45:000000000-G6HP7:1:1101:18824:4727 1:N:0:146
CATCCTGACCCTGAAGTACCCCGGCTTGATTTCTGACATTAGATCGGAAGAGCACACGTCTGAACTCCAGTCACGCACTACAATCTCGTATGCCGTCTTCTGCTTGAAAAAAAAAAAAAACAAAAAGAAAAAAATTTTAAAAAATTACACAACCAACCAAATCAACAAGACTTATATAAAAAAATGCTGAAATACTAGAACCAATGCACAAAACACACACACAACGGAGTCATAAGTCAGAGTGACCAACA
+
AAABBFFFFFFFGGGGGGGGGGGEGFGGHHHHHHHFHHHHGHHHHHGGGGHHHFHFGGHHHFHFHHHHHFGHFGGHGGGHHGGHCGHFFDHHHHGGGHGHHHFHHHHHHHHEGFFC><<</?>00...<00<A-./00<<000-./0000:.:;......90000/0./;/00000000000--.//////://:/9////...////:/..........;...;--.../////9////;/////9/9..
@M05620:45:000000000-G6HP7:1:1101:21851:4812 1:N:0:146
TACCTGTACTGGGGAAGCATTTGAATATCCCCCCATGGTGATGGGGACGGAGAACTGCTCCATAAACACAGGCAACGTGCCTAACTTTCCCGGGAAGATGAAGTCAAAGAGCGACCACAGCTCTCGGAGGTTATTTTGCATCGGTGAGCCAGACAGAATGATCCGATGAGGGGTGCGAAACTATTTGAGGAAAGGAAGCACCTTTTTATTAAATTTACCTTTTAGCAATCGCCATTCCTACCCTAAAGATC
+
AA3AAFFFFFFFGGGGGECEEGHHHHHHHHHGEGGFFHGGFFHGHGGGGGGEGHHGHGHFHHHHGHHHHHHGGHHHGHHHHHHHHHHHHFHGGGGGGGHHHEHHHHHHGHHHGGCCGHHHHHHHHBFADGCGFHHHHHHHHGGGGGGG>FHHHGHGGCGHHHHHHFGGHFGGGCDGGD@BGGGGGGGGGF9FBFGFGFGFFFFFFFFFFFFFFFFFFFFFFFFFFFFFFFFFFFFFFFFFFFFFFFFFFFB
@M05620:45:000000000-G6HP7:1:1101:8224:4877 1:N:0:146
CATCCTGACCCTGAAGTACCCCGGCTTGATTTCTGACATTAGATCGGAAGAGCACACGTCTGAACTCCAGTCACGCACTACAATCTCGTATGCCGTCTTCTGCTTGAAAAAAAAAAAAATATTATTTTGCAAAATGTATTGGTGATCCGATCTATAGAACATGAAGTTTTCCTGCACTAGGTAGAGTCCCGTCAAGCTTTTATAGATTTATTCGTTAGTACCGTATCTCGTATCTCTCTTTAGAAGATTGC
+
CBCCCFFFFFFFGGGGGGGGGGGGGGGGHHHHHHHGGHHHHHHGHHG2FFHHHHHHHGHHHGHHHHHHHHGHDGGHGGGHHGGHCFHHGGHHHHGGGHGHHHHHHHHHHHHFCBD?/<>011<1@1111<<110<>=1<=11<.1111.<.<.00<0000/0/000::000000///000/00000000/99;.:00/900000;0;;0F009/;/..////;:.AFB;..././/9///;/;///////9
@M05620:45:000000000-G6HP7:1:1101:21279:4891 1:N:0:146
TACCTGTACTGGGGAAGCATTTGAATATCCCCCCATGGTGATGGGGACGGAGAACTGCTCCATAAACACAGGCAACGTGCCTAACTTTCCCGGGAAGATGAAGTCAAAGAGCGACCACAGCTCTCGGAGGTTATTTTGCATCGGTGAGCCAGACAGAATGATCCGATGAGGGGTGCGAAACTATTTGAGGAAAGGAAGCACCTTTTTATTAAATTTACCTTTTAGCAATCGCCATTCCTACCCTAAAGATC
+
CCCCCFFFFFFFGGGGGGGGGGHHHHHHHHHGGGGHHHGHHHHHHGGGGGGGGHHHHHHHHHHHHHHHHHHHGHHHGHHHHHHHHHHHHHHGGGGGGHHHHHHHHHHHHHHHGGGGGHHHHHHHHGGGGGEHHHHHHHHHHHGGGGGHGHHHHGHHGHHHHHHHHFGGHHHGGADGGFAGGGGGGGGGGGBBFGGFGGGFGFFFFFFFFFFFFFFFFFFFFFFFFFFEFBEFFFFFFFFFBFFFFEFFFFF
@M05620:45:000000000-G6HP7:1:1101:8213:4893 1:N:0:146
CATCCTGACCCTGAAGTACCCCGGCTTGATTTCTGACATTAGATCGGGAGAGCACACGTCTGAACTCCAGTCACGCACTACAATCTCGTATGCCGTCTTCTGCTTGAAAAAAAAAAATATATTGTTTGACAGAGTGTCTTGTTGAGAACATATGTAGGACATGATTTTTTCCTGCAACAGGGAACATAAAGTATAAGTTTTAAAGAGTTACTATTTACTAAAGGATCTGAAAGCCAGCTTTAGAAACAGGA
+
AAAAAFFFFFFFFGGDFFGGG1F00AA0AFH2A2BFGFH21D1B1///AA//BGHBGAHAFAD2B111112B1F/B//ECB@1F11@0?/002BEE?GFD2D1BE1GHFGHGGG?//0<@1@11??F?1<?100??><1FG1>F1<GF10110=0=<0</<<CFF00D0;/00://0:.:...9.90;09B90;;0990;C00;;0/;900;09;C00000090/9/;/9999/--9-;///:9////--9
@M05620:45:000000000-G6HP7:1:1101:21282:4909 1:N:0:146
TACCTGTACTGGGGAAGCATTTGAATATCCCCCCATGGTGATGGGGACGGAGAACTGCTCCATAAACACAGGCAACGTGCCTAACTTTCCCGGGAAGATGAAGTCAAAGAGCGACCACAGCTCTCGGAGGTTATTTTGCATCGGTGAGCCAGACAGAATGATCCGATGAGGGGTGCGAAACTATTTGAGGAAAGGAAGCACCTTTTTATTAAATTTACCTTTTAGCAATCGCCATTCCTACCCTAAAGATC
+
BABBBFFFFFFFGGGGGGGGGGHHHHHHHHHGGGGHHHHHHHHHHGGGGGGGGHHHHHHHHGHHHHHHHHHHGHGHGGHHHHHHHHHHHHHGGGFGGGHHHHHHHHHHHHHHGGGGGHHHHHHHHGGGGGEHHHHHHGHHHHGGGGGHHHHHHGHHHHHHHHHHHGGGHHGGGCCGGEGGGGGGGGGGGGBFGGGGGGGGGFFFFFFFFFFFFFFFFFFFFFFFFFFFFFFFFFFFFFFFFFFFFFFFFFF
@M05620:45:000000000-G6HP7:1:1101:21644:4913 1:N:0:146
TACCTGTACTGGGGAAGCATTTGAATATCCCCCCATGGTGATGGGGACGGAGAACTGCTCCATAAACACAGGCAACGTGCCTAACTTTCCCGGGAAGATGAAGTCAAAGAGCGACCACAGCTCTTCGGAGGTTATTTTGCATCGGTGAGCCAGACAGAATGATCCGATGAGGGGTGCGAAACTATTTGAGGAAAGGAAGCACCTTTTTATTAAATTTACCTTTTAGCAATCGCCATTCCTACCCTAAAGAT
+
BCBBBFFFFFFFGGGGGGGGGGHHHHHHHHHGGGGHHHGHHHHHHGGGGGGGGHHHHHHHHHHHHHHHHHHHGHHHGHHHHHHHHHHHHHHGGGGGGHHHHHHHHHHHHHHHGGGGGHHHHHHHHHHGGGGEHHHHHHHHHHHGGGGEHFHHHHGHHHHHHHHHHHFGGHHHGGCFGGFGGGGGGGGGGGFCFFGFGGGGFGFFFFFFFFFFFFFFFFFFFFFFFFFFFFFFFFDFFFFFFFFFFFFFFFF
@M05620:45:000000000-G6HP7:1:1101:21661:4920 1:N:0:146
TACCTGTACTGGGGAAGCATTTGAATATCCCCCCATGGTGATGGGGACGGAGAACTGCTCCATAAACACAGGCAACGTGCCTAACTTTCCCGGGAAGATGAAGTCAAAGAGCGACCACAGCTCTTCGGAGGTTATTTTGCATCGGTGAGCCAGACAGAATGATCCGATGAGGGGTGCGAAACTATTTGAGGAAAGGAAGCACCTTTTTATTAATTTTACCTTTTAGCAATCGCCATTCCTACCCTAAAGAT
+
AAAA?FFFFF3BACGGGGB1BBDEGHHHHHFFGGGGFHHGGDA1/EEEG??ECFHHBDHHGHFHHHHFHHHGGHEEGHACGFFGHFHHGHHGGEEGEHHBGFHHHHHHHHEGGGGGGHHHHHHHHFHGGCG?GGHHHGBDGHHGCCEAF1GHHHGFHHHGHGHHHHAFGGGFGG:@FGG@@@FFGGGGFEFBFEFGFFE?FFFFFFFFFFFFF/;FFFB:FFFFFEFBBB9AEFFEFFFF9FF?FFFFFFF
@M05620:45:000000000-G6HP7:1:1101:21643:4934 1:N:0:146
TACCTGTACTGGGGAAGCATTTGAATATCCCCCCATGGTGATGGGGACGGAGAACTGCTCCATAAACACAGGCAACGTGCCTAACTTTCCCGGGAAGATGAAGTCAAAGAGCGACCACAGCTCTTCGGAGGTTATTTTGCATCGGTGAGCCAGACAGAATGATCCGATGAGGGGTGCGAAACTATTTGAGGAAAGGAAGCACCTTTTTATTAAATTTACCTTTTAGCAATCGCCATTCCTACCCTAAAGAT
+
CCCCCFFFFFFFGGGGGGGGGGHGHHHHHHHGGGGHHHFFGHHHHGGGGGGGGHHHHHHHHHHHGHHHHHHHGFHGGHHHHHHHHHHHHHHGGGGGGHHHHGHHHHHGHHHHGGGGGHHHHHHHHHHGGGGCHFGHHHHHHHHGGDEEHFHHHGGHHHHHHGHHHHGGGHHGGGEGGGGGGGGGGGGGFGGFFBFCFGGGBFEFFFFFFFFFFFFFFFFFFFFFFFFFFFFFFFFFFFFFFF:AFFFFFFB
@M05620:45:000000000-G6HP7:1:1101:19277:4963 1:N:0:146
AAACCAAGCAGACACTCACCGCTCCCTCGCCACAGGCCAATAGTTTGTCCTCACTGAGTTGGCAACAAGTGGCTGCTGTGGCTGCCATTTTTCTGGTGATGGCCATCAGCTCCGACGAGGTCAGCTGGGGGGCTTTCTTTGTGTAAGCAACGAGAAACCTGAAAGAAGCATTTTTTAACTAAGTCCTGCTGAGTCATTCATGAGTTTTTAGCCGCCTTGCTTCTTCTCACAGACTCTCTACTCTCATGCCA
+
BAABBBBFBFFFGGGGGGGGEGGFGGHHGGGGGFHHGGHHHHHHHHHHHHHHHHHHHHGGHHHHHHHHHHHHGHGGHHHHHHHGGHHHHHHHHHHHHHHHHHHHHHHHHHHHHGGGGGGGGHHHHHHHGGGGGGGGGGGGGGGGGGFFFFFFFFFFFFFFFFFFFFFFFFFFFFFFEFFFFFFFFFFFFFFFFFFFFFFFFFFFFFFFFFFFFFFFFFFFFFFFFFFFFFFFFFFFFFFFFFFFFFBFFF/
@M05620:45:000000000-G6HP7:1:1101:19313:4964 1:N:0:146
AAACCAAGCAGACACTCACCGCTCCCTCGCCACAGGCCAATAGTTTGTCCTCACTGAGTTGGCAACAAGTGGCTGCTGTGGCTGCCATTTTTCTGGTGATGGCCATCAGCTCCGACGAGGTCAGCTGGGGGGCTTTCTTTGTGTAAGCAACGAGAAACCTGAAAGAAGCATTTTTTAACTAAGTCCTGCTGAGTCATTCATGAGTTTTTAGCCGCCTTGCTTCTTCTCACAGACTCTCTACTCTCATGCCA
+
BBBBBBBFBFFFGGGGGGGGGGGEGGHHGGGGGHHHGGHHHHHHHHHHHHHHHHHHHHGHHHHHHHHHHGHHGHGGHHHHGHHGGHHHHHHHHHHHHGHHHHHHHHHHHHHHHGGGGGGGDGHHHHHHGGGGGGGGGGGGGGGGGGFFFFFFFFFFFFFFFFFFFFFFFFFFFFFFAFFFFFFFFFFFFFFFFFFFFFFFFFFFFFFFFFFFFFFFFFFFFFFFFFFFFFFFFFFFFFFFFFFFFFFBFFB
@M05620:45:000000000-G6HP7:1:1101:13365:4965 1:N:0:146
AAACCAAGCAGACACTCACCGCTCCCTCGCCACAGGCCAATAGTTTGTCCTCACTGAGTTGGCAACAAGTGGCTGCTGTGGCTGCCATTTTTCTGGTGATGGCCATCAGCTCCGACGAGGTCAGCTGGGGGGCTTTCTTTGTGTAAGCAACGAGAAACCTGAAAGAAGCATTTTTTAACTAAGTCCTGCTGAGTCATTCATGAGTTTTTAGCCGCCTTGCTTCTTCTCACAGACTCTCTACTCTCATGCCA
+
CBBBCBCFCFFFGGGGGGGGGGGGGGHHGGGGGHHHGGHHHGHHHHHHHHHHHHHHHHHHHHHHHHHHHGHHGHGGHHHGHHHGGHHHHHHHHHHHHHHHHHHHHHHHHHHHHGGGGGGGFHHHHHHHGGGGGGGGGGGGGGGGGGFFFFFFFFFFFFFFFFFFFFFFFFFFFFFFFFHHFFFFFFFFFFFHFFFFFFFFFFFFFFFFFFFFFFFFFFFFFFHFHFFFHFFFFFFFFFFHHHFHFFFFFFF
@M05620:45:000000000-G6HP7:1:1101:13345:4967 1:N:0:146
AAACCAAGCAGACACTCACCGCTCCCTCGCCACAGGCCAATAGTTTGTCCTCACTGAGTTGGCAACAAGTGGCTGCTGTGGCTGCCATTTTTCTGGTGATGGCCATCAGCTCCGACGAGGTCAGCTGGGGGGCTTTCTTTGTGTAAGCAACGAGAAACCTGAAAGAAGCATTTTTTAACTAAGTCCTGCTGAGTCATTCATGAGTTTTTAGCCGCCTTGCTTCTTCTCACAGACTCTCTACTCTCATGCCA
+
BBCCCCCFCFFFGGGGGGGGGGGGGGHHGGGGGHHHGGHHHHHHHHHHHHHHHHHHHHHHHHHGHHHHHHHHGHGGHHHHHHHGGHHHHHHHHHHHHHHHHHHHHHHHHHHHHGGGGGGGGHHHHHHHGGGGGGGGGGGGGGGGGGFFFFFFFFFFFFFFFFFFFFFFFFFFFFFFFFFFFFFFFFFFFFFFFFFFFFFFFFFFFFFFFFFFFFFFFFFFFFFFFFFFFFFFFFFFFFFFFFFFFFFFFFF
@M05620:45:000000000-G6HP7:1:1101:19294:4969 1:N:0:146
AAACCAAGCAGACACTCACCGCTCCCTCGCCACAGGCCAATAGTTTGTCCTCACTGAGTTGGCAACAAGTGGCTGCTGTGGCTGCCATTTTTCTGGTGATGGCCATCAGCTCCGACGAGGTCAGCTGGGGGGCTTTCTTTGTGTAAGCAACGAGAAACCTGAAAGAAGCATTTTTTAACTAAGTCCTGCTGAGTCATTCATGAGTTTTTAGCCGCCTTGCTTCTTCTCACAGACTCTCTACTCTCATGCCA
+
DDCCDCCFCFFFGGGGGGGGGGGGGGHHGGGGGHHHGGHHHHHHHHHHHHHHHHHHHHHHHHHHHHHHHHHHGHGGHHHHHHHGGHHHHHHHHHHHHHHHHHHHHHHHHHHHHGGGGGGGGHHHHHHHGGGGGGGGGGGGGGGGGGFFFFFFFFFFFFFFFFFFFFFFFFFFFFHFFFHHHFFHFHHFFFFHFFFFFFFFFFFFFFFFFFFFFFFFFFFFHHHFFHHFFFFFFFFFFFFFFFFFFFFFFFF
@M05620:45:000000000-G6HP7:1:1101:13345:4984 1:N:0:146
AAACCAAGCAGACACTCACCGCTCCCTCGCCACAGGCCAATAGTTTGTCCTCACTGAGTTGGCAACAAGTGGCTGCTGTGGCTGCCATTTTTCTGGTGATGGCCATCAGCTCCGACGAGGTCAGCTGGGGGGCTTTCTTTGTGTAAGCAACGAGAAACCTGAAAGAAGCATTTTTTAACTAAGTCCTGCTGAGTCATTCATGAGTTTTTAGCCGCCTTGCTTCTTCTCACAGACTCTCTACTCTCATGCCA
+
BCCCCABFCFFFGGGGGGGGGGGGGGHHGGGGGHHHGGHHHHHFHHHHHHHHHHHHHHGHHHHHHHHHHHFHGHGGHHHHHHHGGHHHHHHHHHHHHHHHHHHHHHHHHGHHHGGGGGGGGHHHHHHHGGGGGGGGGGGGGGGGGGFFFFFFFFFFFFFFFFFFFFFFFFFFFFFFFFFFFFFBFFFFFFFFFFFFFFFFBFFFFFFFFFFFFFFFFFFFFFFFFFFFFFFFFFFFFFFFFFFFFFFBFF0
@M05620:45:000000000-G6HP7:1:1101:9021:4986 1:N:0:146
AAACCAAGCAGACACTCACCGCTCCCTCGCCACAGGCCAATAGTTTGTCCTCACTGAGTTGGCAACAAGTGGCTGCTGTGGCTGCCATTTTTCTGGTGATGGCCATCAGCTCCGACGAGGTCAGCTGGGGGGCTTTCTTTGTGTAAGCAACGAGAAACCTGAAAGAAGCATTTTTTAACTAAGTCCTGCTGAGTCATTCATGAGTTTTTAGCCGCCTTGCTTCTTCTCACAGACTCTCTACTCTCATGCCA
+
AABAAABFBFFFGGGGGGGGGGGGGGGHGGGGGHHHGGHGHHHHHHHHHHHHHHHGBGHHHHHGHHHHHHHHGHGGHHHHHHHGGHGGHHHHHHHHHHGHHHHHHHHHHFHHHGGGGCGGDGHHGHHHGGGFFGGGGGGGGFGB09FFFFFFEDAD/BFFFFFFFFFFFFFFFFFF.FFFFFFFFFFFFFFFFFFFFFFFFFFFFFFFFFFFFFAADDFFFFFFFFFFFFFFFFFFFFFFFFFFFBFFFF/
@M05620:45:000000000-G6HP7:1:1101:19309:4986 1:N:0:146
AAACCAAGCAGACACTCACCGCTCCCTCGCCACAGGCCAATAGTTTGTCCTCACTGAGTTGGCAACAAGTGGCTGCTGTGGCTGCCATTTTTCTGGTGATGGCCATCAGCTCCGACGAGGTCAGCTGGGGGGCTTTCTTTGTGTAAGCAACGAGAAACCTGAAAGAAGCATTTTTTAACTAAGTCCTGCTGAGTCATTCATGAGTTTTTAGCCGCCTTGCTTCTTCTCACAGACTCTCTACTCTCATGCCA
+
AAABBBAFBFFFGGGGGGGGGGGGGGHHGGGGGHHGGGHGHGHHGHHHHHHHHHHHHHFHHHHHFHHHHFHHGHFGHHHHHHHGGHHHHHHHHHHHHHFHHHHHHHHHHHGHHGGGEGGG/FGHHHHGGGGGGGGGGGGGG;CFGGFFFFFFFFFFFFFFFFFBFFFFFFFFFFFFFFFFFFFFFFFFFFFFFFFFFFFFFFFFFFFFFFFFFDDFFFFFFFFFFFFFFFFF/FFFFFFFFFFFFFB:FFF
@M05620:45:000000000-G6HP7:1:1101:19279:4986 1:N:0:146
AAACCAAGCAGACACTCACCGCTCCCTCGCCACAGGCCAATAGTTTGTCCTCACTGAGTTGGCAACAAGTGGCTGCTGTGGCTGCCATTTTTCTGGTGATGGCCATCAGCTCCGACGAGGTCAGCTGGGGGGCTTTCTTTGTGTAAGCAACGAGAAACCTGAAAGAAGCATTTTTTAACTAAGTCCTGCTGAGTCATTCATGAGTTTTTAGCCGCCTTGCTTCTTCTCACAGACTCTCTACTCTCATGCCA
+
ABBBBBBFAFFFGFGFGBGGEEEGGGHHGGGGGHGHGGHHHHHHHHHHHHHHHHHGHHGGHHHHHHHHHGHHGGGGGHHHHHHGGHHHHHHGHHHHHHHHHHHHHHHHHHHHHGGGGGGGGHHHHHHHGGGGGGGGGGGGGCCFFGFFFFFFFFFFFFFFFFFFFFFFFFFFFFFFFFFFFFBBBFFFFFFFFBFFFFFFFFFFFFFFEFBFFDFFFFFFFFFFFFFFFFFFFFFFFFFFFFFFFFBFFFF
@M05620:45:000000000-G6HP7:1:1101:9030:5002 1:N:0:146
AAACCAAGCAGACACTCACCGCTCCCTCGCCACAGGCCAATAGTTTGTCCTCACTGAGTTGGCAACAAGTGGCTGCTGTGGCTGCCATTTTTCTGGTGATGGCCATCAGCTCCGACGAGGTCAGCTGGGGGGCTTTCTTTGTGTAAGCAACGAGAAACCTGAAAGAAGCATTTTTTAACTAAGTCCTGCTGAGTCATTCATGAGTTTTTAGCCGCCTTGCTTCTTCTCACAGACTCTCTACTCTCATGCCA
+
CCCCCABFDFFFGGGGGGGGGGGGGGHHGGGGGHHHGGHHHHHHHHHHHHHHHHHHHHGHHHHHHHHHHHHHGHGGHHHHHHHGGHHHHHHHHHHHHHGHHHHHHHHHHHHHHGGGGGGGGHHHHHHHGGGGGGGGGGGGGGGGGGFFFFFFFFFFFFFFFFFFFFFFFFFFFFFFFFFFFFFFFFFFFFFFFFFFFFFFFFFFFFFFFFFFFFFFFFFFHHHFFHHFFFFFFFFFFFFHFFFFFFFFHF0
@M05620:45:000000000-G6HP7:1:1101:9047:5015 1:N:0:146
AAACCAAGCAGACACTCACCGCTCCCTCGCCACAGGCCAATAGTTTGTCCTCACTGAGTTGGCAACAAGTGGCTGCTGTGGCTGCCATTTTTCTGGTGATGGCCATCAGCTCCGACGAGGTCAGCTGGGGGGCTTTCTTTGTGTAAGCAACGAGAAACCTGAAAGAAGCATTTTTTAACTAAGTCCTGCTGAGTCATTCATGAGTTTTTAGCCGCCTTGCTTCTTCTCACAGACTCTCTACTCTCATGCCA
+
AA?AA??>AFC1CGGGGGGGAFC0EFGHEEE0EHCCFEAFGH1DFF1CBGFHHHFEBHABGCGGHEG?GD@@FFEFGB@BBGHEFCGDFFFFEGFHFHFFGFHHHHHHHHHGHFGG@EGG/BCHHHHFABGGGGEFFFFFGFFBFGFFFFF@FFFFFFFFFFFFFFFFFFFFFFF@EBBBBFFFFFFFFFFFF/BFFFFFFF/;/;BF-AFFBB@@FFFFFFFFFFFFFFFBFFFFFFFFFFFFFFFBBF/
@M05620:45:000000000-G6HP7:1:1101:21196:5058 1:N:0:146
AGATTACTGCAACAGTTCCCCCTACACTCTTTCCCTACAAGCCAGGGATAAAACAAAGATCGGAAGAGCACACGTCTGAACTCCAGTCACGCACTACAATCTCGTATGCCGTCTTCTGCTTGAAAAAAAAAATAGAACAATTCTCAGCATATAAACTTGTAACTGACAAGTGAAGGTCAAAACAAAGGTAGGAAGAACACACGTCTGAATACCAGCCACCTCACTCGAGTTCGTATGACGCTATCTGGTTT
+
BBBBBFFFFFFFGGGGGGGGGGGACBGHHHHHHHHHGFFGHDECHGGAGHHHHHAG1FBGGGEGCEBFHFHHHGHEF15FEFGGGFHFGHGFEFGFHHGHFFFGFGGGHHEEEGEFFFB?GH0???G?B<DC011?11<?11111?111=1>11>1>11=11>11</0<.00<0=/<0/DD0..:.//000.0;:.//:/..-..9.09000;;0.../...9.00.:;/;/...;9//..9../9//;/.
@M05620:45:000000000-G6HP7:1:1101:21192:5075 1:N:0:146
AGATTACTGCAACAGTTCCCCCTACACTCTTTCCCTACAAGCCAGGGATAAAACAAAGATCGGAAGAGCACACGTCTGAACTCCAGTCACGCACTACAATCTCGTATGCCGTCTTCTGCTTGAAAAAAAAAAAAAAAAAAAAAATAAAAAAAAAACATAGAACTCCGCAAACATACAAAATAACAAGATTAAAGCAAGACTTGAGGTAGCAAATAAAGCAACAAAAGAATTAAGATGCAGAAAATAATATA
+
BCCCDFFFFFFFGGGGGGGGGGGGHHHHHHHHHHHHHHHHHHGHHHGGHHGHHHHHHHHHHHGGGGHHHHHHHGHHHGHHHHHHHHHHGHGHGGGHHHHHFHHHFGHHHHGEGHGHHHHHHHHHHHHGGGGG<<------;:--.00000-9---..000:00090..-:-::009000.0000;0//00000000////00000//:000;90009000/..9../..900000000000/0/0009000
@M05620:45:000000000-G6HP7:1:1101:7293:5082 1:N:0:146
AGATTACTGCAACAGTTCCCCCTGGACCTGGAAAAGTTTCTTGCCTGGCTTACAGAAGCTGAAACAACTGCCAATGTCCTACAGGATGCTACCCGTAAGGAAAGGCTCCTAGAAGACTCCAAGGGAGTAAAAGAGCTGATGAAACAATGGCAAGTAAGTCAGGCATTTCCGCTTTAGCACTCTTGTGGATCCAATTGAACAATTCTCAGCATTTGTACTTGTAACTGACAAGCCAGGGACAAAACAAAGAT
+
BCBCBFFFFFFFGGGGGGGGGGGFGHHHHHHHHHHHGHHHHHHHHHHHHHHHHGHGHHHHHHHFHFFHHHHHFHHGHHHHGHHHHFHHHHDGHHGFGGHGGGGHHHHHGHHHHHHGGHHHHHHGGHGGGHHHHGHHHGFGGDGHGFHHHHHHHGHGGHHGHHHHHHHHHHCFGGGHHHGHHHHHHFHGHHHHEHHHGHGHHHHHGHHFGGHHHHHHHGHHHGHHHHHFGFFHFGFFEGGGGGGGGGGGGGF
@M05620:45:000000000-G6HP7:1:1101:7311:5091 1:N:0:146
AGATTACTGCAACAGTTCCCCCTGGACCTGGAAAAGTTTCTTGCCTGGCTTACAGAAGCTGAAACAACTGCCAATGTCCTACAGGATGCTACCCGTAAGGAAAGGCTCCTAGAAGACTCCAAGGGAGTAAAAGAGCTGATGAAACAATGGCAAGTAAGTCAGGCATTTCCGCTTTAGCACTCTTGTGGATCCAATTGAACAATTCTCAGCATTTGTACTTGTAACTGACAAGCCAGGGACAAAACAAAGAT
+
BABBBFFFFFFFGGGGGGGGGGGGAHHHHHHHHHHHHHHHHHHHHHHHHHHHHGHHHHHHHHGHHHHHHHHHHHHHHHHHGHHHHGHHHHHHHHGGGGHHHGHGGGHHGHHHHHHGHHHHHHHGGHGFHHHHHGHHHHHHHFHHHHHHHHHHHGHHHHHHHHHHHHHHHHGGGGGHHHGHHHHHHHHGHHHHGHHHGHHHHHHHHHHHGHHHHHHHHHHHHHHHHHHGFHHHHGGFFGGGGGGGGGGGFGF
@M05620:45:000000000-G6HP7:1:1101:16987:5109 1:N:0:146
TACCTGTACTGGGGAAGCATTTGAATATCCCCCCATGGTGATGGGGACGGAGAACTGCTCCATAAACACAGGCAACGTGCCTAACTTTCCCGGGAAGATGAAGTCAAAGAGCGACCACAGCTCTTCGGAGGTTATTTTGCATCGGTGAGCCAGACAGAATGATCCGATGAGGGGTGCGAAACTATTTGAGGAAAGGAAGCACCTTTTTATTAAATTTACCTTTTAGCAATCGCCATTCCTACCCTAAAGAT
+
CBBCCFFFFFFFGGGGGGGGGGHHHHHHHHHGGGGHHHGGHHHHHGGGGGGGGHHHHHHHHHHHHHHHHHHHGHHHGHHHHHHHHHHHHHHGGGGGGHHHHHHHHHHHHHHHGGGGGHHHHHHHHHHGGGG?GHHHHHHHGHHGGEDFGGHHHHGHHHHHHHHHHHGGGHHHGGCDDGGGGGGGGGGGGGGFGGGGGGGGGGFFFFFFFFFFFBFFFFFFFFFFFFFFFFFFFFFFFFFFFFFFFFFFFFF
@M05620:45:000000000-G6HP7:1:1101:10055:5111 1:N:0:146
CATCCTGACCCTGAAGTACCCCGGCTTGATTTCTGACATTAGATCGGAAGAGCACACGTCTGAACTCCAGTCACGCACTACAATCTCGTATGCCGTCTTCTGCTTGAAAAAAAAAAAACAAAAAAAAACAGTAAACCGACAAATCTTCGCACCTACTACGGAATCAGCAATCATAGCTCAAACCCCCTCTAATCCAAACACTCCTCTACCAAGCGCTAACCCTATCGAGCCTATCATGAAGCTGCGCGACC
+
DDCDDFFFFFFFGGGGGGGGGGGGGGGGHHHHHHHHHHHHHHHHHHGGGGHHHHHHHGGHHEFGHHHHFHHHHGGHGGGHHHGHHHHFFFHHHHGGGHGHFHHHHGFGFGGGGCGC>>?/?00//>--<./00000/-<---/00000..;--/0/0:0....:00000/::00000000000...--9/00000000:..0//0:000000...-.-./.../0:....-/00000000000:0------
@M05620:45:000000000-G6HP7:1:1101:18692:5122 1:N:0:146
AAACCAAGCAGACACTCACCGCTCCCTCGCCACAGGCCAATAGTTTGTCCTCACTGAGTTGGCAACAAGTGGCTGCTGTGGCTGCCATTTTTCTGGTGATGGCCATCAGCTCCGACGAGGTCAGCTGGGGGGCTTTCTTTGTGTAAGCAACGAGAAACCTGAAAGAAGCATTTTTTAACTAAGTCCTGCTGAGTCATTCATGAGTTTTTAGCCGCCTTGCTTCTTCTCACAGACTCTCTACTCTCATGCCA
+
CCCCCCCFDFFFGGGGGGGGGGGGGGHHGGGGGHHHGGHHHHHHHHHHHHHHHHHHHHGHHHHHHHHHHHHHGHGGHHHHHHHGGHHHHHHHHHHHHHHHHHHHHHHHHHHHHGGGGGGGGHHHHHHHGGGGGGGGGGGGGGGGGGFFFFFFFFFFFFFFFFFFFFFFFFFFFFHFFFFFFFFFFFFFFFFFFFFFFFFHFFFFFFFFFFFFFFFFFFFFHHHFFFHFFFFFFFFFFFFHFFFHFFFFFFF
@M05620:45:000000000-G6HP7:1:1101:17603:5135 1:N:0:146
AAACCAAGCAGACACTCACCGCTCCCTCGCCACAGGCCAATAGTTTGTCCTCACTGAGTTGGCAACAAGTGGCTGCTGTGGCTGCCATTTTTCTGGTGATGGCCATCAGCTCCGACGAGGTCAGCTGGGGGGCTTTCTTTGTGTAAGCAACGAGAAACCTGAAAGAAGCATTTTTTAACTAAGTCCTGCTGAGTCATTCATGAGTTTTTAGCCGCCTTGCTTCTTCTCACAGACTCTCTACTCTCATGCCA
+
CCCCCCCFCFFFGGGGGGGGGGGGGGHHGGGGGHHHGGHHHHHHHHHHHHHHHHHHHHFHHHHHHHHHHHHHGHGGHHHHHHHGGHHHHHHHHHHHHHHHHHHHHHHHHHHHHGGGGGGGDGHHHHHHGGGGGGGGGGGGGGGGGGFFFFFFFFFFFFFFFFFFFFFFFFFFFFFFFFFFFFFFFFFFFFFFFFFFFFFFFFFFFFFFAFFFFFFFFFFFFFFFFFFFFFFFFFFFFFFFFFFFFFFFFF0
@M05620:45:000000000-G6HP7:1:1101:17585:5136 1:N:0:146
AAACCAAGCAGACACTCACCGCTCCCTCGCCACAGGCCAATAGTTTGTCCTCACTGAGTTGGCAACAAGTGGCTGCTGTGGCTGCCATTTTTCTGGTGATGGCCATCAGCTCCGACGAGGTCAGCTGGGGGGCTTTCTTTGTGTAAGCAACGAGAAACCTGAAAGAAGCATTTTTTAACTAAGTCCTGCTGAGTCATTCATGAGTTTTTAGCCGCCTTGCTTCTTCTCACAGACTCTCTACTCTCATGCCA
+
BBBBBBBFBFFFGGGGGGGGGGGEEGHHGGGGGHGGGGHHHFHHHHHHHHHHHHHHHHHHHHHHHHHHHFHHGHGGHHHHHGHGGHHHHHHHGHHHHGFHGFHHHHHHHHHHHGGGGGGGFHHHHHHHGGGGGGGGGGGGGGGGGGFFFFFFFFFFFFFFFFFFFFFFFFFFFFFFFFFFFFFFFFFFFFFFFFFFFFFFFFFFFFFFFFFFFDFFFFFFFFFFFFFFFFFFFFFFFFFFFFFFFFFFFFB
@M05620:45:000000000-G6HP7:1:1101:18704:5136 1:N:0:146
AAACCAAGCAGACACTCACCGCTCCCTCGCCACAGGCCAATAGTTTGTCCTCACTGAGTTGGCAACAAGTGGCTGCTGTGGCTGCCATTTTTCTGGTGATGGCCATCAGCTCCGACGAGGTCAGCTGGGGGGCTTTCTTTGTGTAAGCAACGAGAAACCTGAAAGAAGCATTTTTTAACTAAGTCCTGCTGAGTCATTCATGAGTTTTTAGCCGCCTTGCTTCTTCTCACAGACTCTCTACTCTCATGCCA
+
ABAAAAAFCFFFGGGGGGGGGGGGGGHHGGGGGHHGGGHHHHHHHHHHHHHHHHHHHHDGHGHHHHHHHGHHGHFGHHHHHHHGGHHHHHHHHHHHHHHHHGHHHHHGHHHHHGGGGGGGCGHHHHHHGGGGGGGGGGGGGFGGGGFFFEFFFFFFFFFFFFFFFFFFFFFFFFFFFFFFFFFFFFFFFFFFFBFFFFFFFFFFFFFFFFFFFFFFFFFFFFFFFFFFFFFFFFFFFFFFFFFFFFFFFFF
@M05620:45:000000000-G6HP7:1:1101:17882:5147 1:N:0:146
TACCTGTACTGGGGAAGCATTTGAATATCCCCCCATGGTGATGGGGACGGAGAACTGCTCCATAAACACAGGCAACGTGCCTAACTTTCCCGGGAAGATGAAGTCAAAGAGCGACCACAGCTCTTCGGAGGTTATTTTGCATCGGTGAGCCAGACAGAATGATCCGATGAGGGGTGCGAAACTATTTGAGGAAAGGAAGCACCTTTTTATTAAATTTACCTTTTAGCAATCGCCATTCCTACCCTAAAGAT
+
BBBCCFFFFFFFGGGGGGGGGGHHHHHHHHHGGGGHHHGHGHHHHGGGGGGGGHHHHHHHHHHHHHHHHHHHGHHHGHHHHHHHHHHHHHHGGGGGGHHHHHHHHHHHHHHHGGGGGHHHHHHHHHHGGGGCHHHHHHHHGHHGGGGEGFHHHHGHHHHHHHHHHHGGGHHHGGCEGGGGGGGGGHHHGGGFGGGGGGGGFGFFFFFFFHHHFFFFFFFFFFFFFFFFFFFFFFFFFFFFFFAFFFFFFFF
@M05620:45:000000000-G6HP7:1:1101:17579:5154 1:N:0:146
AAACCAAGCAGACACTCACCGCTCCCTCGCCACAGGCCAATAGTTTGTCCTCACTGAGTTGGCAACAAGTGGCTGCTGTGGCTGCCATTTTTCTGGTGATGGCCATCAGCTCCGACGAGGTCAGCTGGGGGGCTTTCTTTGTGTAAGCAACGAGAAACCTGAAAGAAGCATTTTTTAACTAAGTCCTGCTGAGTCATTCATGAGTTTTTAGCCGCCTTGCTTCTTCTCACAGACTCTCTACTCTCATGCCA
+
BBBBBAAFBFFFGGGGGGGGGGGGGGHHGGGGGGHHGGHHHHHHHHHHHHHHHHHHHHFHHHHHHHFHHFGHGHGGHHGHHHHGGHHHHHHHHHHHHGGHHHHHHHHHHHHHHGGEGGGGEHHHHHHHGGGGGGGGGGGGGFGFGGFFFFFFFFFFFFFFFFFFFFFFFFFFFFFFFFFFFFFFFFFFFFFFFFFBFFFFFFFFBFFFFFFFFFFFFFFFFFFFFFFFFFFFFFFFFFFFFFFFFFFFFFF
@M05620:45:000000000-G6HP7:1:1101:16277:5167 1:N:0:146
TACCTGTACTGGGGAAGCATTTGAATATCCCCCCATGGTGATGGGGACGGAGAACTGCTCCATAAACACAGGCAACGTGCCTAACTTTCCCGGGAAGATGAAGTCAAAGAGCGACCACAGCTCTTCGGAGGTTATTTTGCATCGGTGAGCCAGACAGAATGATCCGATGAGGGGTGCGAAACTATTTGAGGAAAGGAAGCACCTTTTTATTAAATTTACCTTTTAGCAATCGCCATTCCTACCCTAAAGAT
+
BBCCCFFFFFFFGGGGGGGGGGHHHHHHHHHGGGFHHHFFFGHHHGGFGGFGFHGHHHGHHFFHHHHHHGHHGHHHGHHHHGHHFHHFHHHGGGGGGFGFHFHDEHHGFGFHFGGGGHEFHFFHFGGGDGGEGHHHHHGHEGGGGEC<GHHFGCEFFHHHHFHHHHDDFHHHGG:@EDDGGGFFGGGGGGGGGFGFGBA.FGFFFFFFFFFFFFFFBFFBFFFFFFFFFBBEFFBFFFBBFFFFFFFFEF:
@M05620:45:000000000-G6HP7:1:1101:6949:5190 1:N:0:146
ATCTCTATCTCCTAAAAAGGAAGAAAGGGGAGGGAAGATCGGAAGAGCACACGTCTGAACTCCAGTCACGCACTACAATCTCGTATGCCGTCTTCTGCTTGAAAAAAAAAAAAAAAAGATATAATAAAAGCTAGTGACACATGTTGACAAAGTGAAAAGCTAAGGTAGTTTAGGCGAATAATAGAATAAAGGAAAAAATATTAAAGTGCAATAGCTGAAACCGGGGCGAAAAGGAAGTGTTGGTAAAAGGA
+
CCDDDFFFFFFFGGGGGGGGFGHGHHHHGGCFGGGHFHHHHGGGGHHHHHGHGHHHGHHHHHHGHHHFHGHGGGHHHHHHHHHGGHHHHGFGHGHHHHHHHFFFHHGGFGC</<>--.>1<1=0<00000.<<00<0000;;:0000000//000000/:0:00/00:;00;000----.00000000:000////:-.00000000000000:0000000.---------;/://.0:0;...00000./
@M05620:45:000000000-G6HP7:1:1101:21986:5199 1:N:0:146
AAACCAAGCAGACACTCACCGCTCCCTCGCCACAGGCCAATAGTTTGTCCTCACTGAGTTGGCAACAAGTGGCTGCTGTGGCTGCCATTTTTCTGGTGATGGCCATCAGCTCCGACGAGGTCAGCTGGGGGGCTTTCTTTGTGTAAGCAACGAGAAACCTGAAAGAAGCATTTTTTAACTAAGTCCTGCTGAGTCATTCATGAGTTTTTAGCCGCCTTGCTTCTTCTCACAGACTCTCTACTCTCATGCCA
+
BABBBBBFBFFFGGGGGGGGGGGGGGHHGGGGGHHHGGHHHHHHHHHHHHHHHHHHHHHHHHHHHHHHHHHHGHGGHHHHHHHGGHHHHHHHHHHHHHHHHHHHHHHHHHHHHGGGGGGGGGHHHHHHGGGGGGGGGGGGGGGGGGFFFFFFFFFFFFFFFFFFFFFFFFFFFFFFFFFFFFFFFFFFFFFFFFFFFFFFFFFFFFFFFFFFFFFFFFFFFFFFFFFFFFFFFFFFFFFFFFFFFFFFFFF
@M05620:45:000000000-G6HP7:1:1101:6968:5200 1:N:0:146
ATCTCTATCTCCTAAAAAGGAAGAAAGGGGAGGGAAGATCGGAAGAGCACACGTCTGAACTCCAGTCACGCACTACAATCTCGTATGCCGTCTTCTGCTTGAAAAAAAAAAGAAAAATCCAGAGGCGGCCCCGCACTGATACACCATTGTCGAGAAAGTCCTACAATTCCGCTTTAGCCCTCTTGGTGATCAACTCGCTCCATTGTGAGCATTAGACGTTGTAACTGCCCAGAACAGGCACAAACAAATCT
+
???AAFFFFFD11EBFBGAFFCGCFG1FE?EE0AECGAGH///BE0GHHGFA/0B0FGD1GFHFADBFFGHCEGHBFH1F1F0BEG02B/?EFEFH1BF>10>B1G?E/<</<<000@11111<<<@-<--<-;-;-/000;00:A00000.99..//000009/00009/..9.C0099-AFF/9/-//B/////-----////9///9//9////--;-9///:B9/-/--/-/;---:-9-9-:-//9
@M05620:45:000000000-G6HP7:1:1101:20307:5246 1:N:0:146
AAACCAAGCAGACACTCACCGCTCCCTCGCCACAGGCCAATAGTTTGTCCTCACTGAGTTGGCAACAAGTGGCTGCTGTGGCTGCCATTTTTCTGGTGATGGCCATCAGCTCCGACGAGGTCAGCTGGGGGGCTTTCTTTGTGTAAGCAACGAGAAACCTGAAAGAAGCATTTTTTAACTAAGTCCTGCTGAGTCATTCATGAGTTTTTAGCCGCCTTGCTTCTTCTCACAGACTCTCTACTCTCATGCCA
+
DDCDDCCFCFFFGGGGGGGGGGGGGGHHGGGGGHHHGGHHHHHHHHHHHHHHHHHHHHHHHHHHHHHHHGHHGHGGHHHHHHHGGHHHHHHHHHHHHHHHHHHHHHHHHHHHHGGGGGGGGHHHHHHHGGGGGGGGGGGGGGGGGGFFFFFFFFFFFFFFFFFFFFFFFFFFFFHFFFFFHFFFFHHFFFFHFFFFFFFFFFFFFFFFFFFFFFFFFFFFFHHFFHHFHHFFFFFFFFFHHFFHFFFFFFF
@M05620:45:000000000-G6HP7:1:1101:20187:5254 1:N:0:146
AAACCAAGCAGACACTCACCGCTCCCTCGCCACAGGCCAATAGTTTGTCCTCACTGAGTTGGCAACAAGTGGCTGCTGTGGCTGCCATTTTTCTGGTGATGGCCATCAGCTCCGACGAGGTCAGCTGGGGGGCTTTCTTTGTGTAAGCAACGAGAAACCTGAAAGAAGCATTTTTTAACTAAGTCCTGCTGAGTCATTCATGAGTTTTTAGCCGCCTTGCTTCTTCTCACAGACTCTCTACTCTCATGCCA
+
CCCCDCCFCFFFGGGGGGGGGGGGGGHHGGGGGHHHGGHHHHHHHHHHHHHHHHHHHHHHHHHHHHHHHHHHGHGGHHHHHHHGGHHHHHHHHHHHHHHHHHHHHHHHHHHHHGGGGGGGFHHHHHHHGGGGGGGGGGGGGGGGGGFFFFFFFFFFFFFFFFFFFFFFFFFFFFHFFFFHHFFFFFHFFFFFFFFFFFFFFFFFFFFFFFFFFFFFFFFFHFHFFHFFFFFFFFFFFFFFFFFHFFFFFFF
@M05620:45:000000000-G6HP7:1:1101:20296:5261 1:N:0:146
AAACCAAGCAGACACTCACCGCTCCCTCGCCACAGGCCAATAGTTTGTCCTCACTGAGTTGGCAACAAGTGGCTGCTGTGGCTGCCATTTTTCTGGTGATGGCCATCAGCTCCGACGAGGTCAGCTGGGGGGCTTTCTTTGTGTAAGCAACGAGAAACCTGAAAGAAGCATTTTTTAACTAAGTCCTGCTGAGTCATTCATGAGTTTTTAGCCGCCTTGCTTCTTCTCACAGACTCTCTACTCTCATGCCA
+
CBCCCABFCFFFGGGGGGGGGGGGGGHHGGGGGHHHGGHHHHHHHHHHHHHHHHHHHHHHHHHHHHHHHGHHGHGGHHHHHHHGGHHHHHHHHHHHHHHHHHHHHHHHHHHHHGGFGFGGDHHHHHHHGGGGGGGGGGGGGGGGGGFFFFFFFFFDFFFFFFFFFFFFFFFFFFFFFFFFFFFFFFFFFFFFFFFBBFFFFFFFFFFFFFFFFFFFFFFFFFFFFFFFFFFFFFFFFFFFFFFFFFFFFFF
@M05620:45:000000000-G6HP7:1:1101:20206:5272 1:N:0:146
AAACCAAGCAGACACTCACCGCTCCCTCGCCACAGGCCAATAGTTTGTCCTCACTGAGTTGGCAACAAGTGGCTGCTGTGGCTGCCATTTTTCTGGTGATGGCCATCAGCTCCGACGAGGTCAGCTGGGGGGCTTTCTTTGTGTAAGCAACGAGAAACCTGAAAGAAGCATTTTTTAACTAAGTCCTGCTGAGTCATTCATGAGTTTTTAGCCGCCTTGCTTCTTCTCACAGACTCTCTACTCTCATGCCA
+
AABBAAAFBFFFGFGGGGGGEEEEEFFHFGGFGHHAFGHCHFHHHHGHHHHHHHHFHHHFGFFGHHHHGBFHGFFFCFFE2AFFGHHHGHHHGHGHHHGHGGGHGHHHHHHHHGGGGGGGBGHHHHHHGGGGGGGGGGGGGFGFFBBFFFFFFFFFFFFFFEFFFFFFFFFFFFFFEFFFFFFFFFFFFFFFFFFFBFFFFFFFFFFFFF/FF?=BFFFFFF/FFFFFBFFFFFFFFFFFFFFFFFFFEFB
@M05620:45:000000000-G6HP7:1:1101:16411:5275 1:N:0:146
TACCTGTACTGGGGAAGCATTTGAATATCCCCCCATGGTGATGGGGACGGAGAACTGCTCCATAAACACAGGCAACGTGCCTAACTTTCCCGGGAAGATGAAGTCAAAGAGCGACCACAGCTCTTCGGAGGTTATTTTGCATCGGTGAGCCAGACAGAATGATCCGATGAGGGGTGCGAAACTATTTGAGGAAAGGAAGCACCTTTTTATTAAATTTACCTTTTAGCAATCGCCATTCCTACCCTAAAGAT
+
BBBCCFFFFFFFGGGGGGGGGGHHHHHHHHHGGGGHHHGGHHHHHGGGGGGGGHHHHHHHHHHHHHHHHHHHGHHHGHHHHHHHHHHHHHHGGGGGGHHHGHHHHHHHHHHHGGGGGHHHHHHHHHHGGGG?GGHHHHHHGHHGGGFGGFHHHHGHHGHHHGHHHHGFGHHHGGCCDFDGGGGGGGGGGGGFFGGGGGGGGGFFFFFFFFFFFFFFFFFFFFFFFFFFFFFFFFDFFFFFBFAFFFFFFFF
@M05620:45:000000000-G6HP7:1:1101:11177:5281 1:N:0:146
CATCCTGACCCTGAAGTACCCCGGCTTGATTTCTGACATTAGATCGGAAGAGCACACGTCTGAACTCCAGTCACGCACTACAATCTCGTATGCCGTCTTCTGCTTGAAAAAAAAAAAAAAACTACAGACCAAAACCCCCCTGAACCCCGAGGCCAACAGAACAAATAACACTCATGAACAGCTCGGCCTCCGCACGTGCTCCTCCCTGCCTGTCCCCAGCCATTTTCTGCCCGTCTTTGTTTTTCACATTT
+
BBCCDFFFFFFFGGGGGGGGGGGGGGGGHHHHHHHHHHHHHHHHHHGGGGHHHHHGGGHHHFHGHHHHGGGHFGGHGGGHHHEGFFFBFEGHHHGEGHGHHHHHHHHHHHHGGGGG/></-.1111<1<.0<..<<<E-A@C/0;.=E--9-9::;.9//0/99.0;00;=0/:090000/90;.-:;..A..-9-..;.0;0;/9/0;:9090;0:/..;.9F0000:90..-.9.900///./0;0:B0
@M05620:45:000000000-G6HP7:1:1101:16104:5307 1:N:0:146
CATCCTGACCCTGAAGTACCCCGGCTTGATTTCCGACATTAGATCGGAAGAGCACACGTCTGAACTCCAGTCACGCACTACAATCTCGTATGCCGTCTTCTGCTCGAAAAAAAACCAAATCCCGCGGACCGTGGTTTCCCTCAATGCCCCAGCCAGCATAGACAAGTGGGCGGAGCTGAACTACTTCCGACGCCCGCGCACCTCCCTCTCCTTTTTCACTCATTTCCATCCCCGTTTGTACTCTAACTTTC
+
AAABAFFFFCFFGFGGFGGFFFE22AAE2AD5F522A2E5F5FB5FDECEFFBEHEAEFGB15EBFHHHF5D@G?HGGCEBFD4BBE11?3F43/>>FF4??F43?<F/ECCBC///?/1111/>/<A--<..-...0=0GB.000/0/..:CF..:/000000/.000.9---9-9/;/////;//9:.----9-9;B-@;F......//////9///;//;:/9;/9B9E.-.A/.:///99;////;;
@M05620:45:000000000-G6HP7:1:1101:10545:5307 1:N:0:146
TACCTGTACTGGGGAAGCATTTGAATATCCCCCCATGGTGATGGGGACGGAGAACTGCTCCATAAACACAGGCAACGTGCCTAACTTTCCCGGGAAGATGAAGTCAAAGAGCGACCACAGCTCTCGGAGGTTATTTTGCATCGGTGAGCCAGACAGAATGATCCGATGAGGGGTGCGAAACTATTTGAGGAAAGGAAGCACCTTTTTATTAAATTTACCTTTTAGCAATCGCCATTCCTACCCTAAAGATC
+
CCCCCFFFFFFFGGGGGGGGGGHHHHHHHHHGGGGHHHGHHHHHHGGGGGGGGHHHHHHHHHHHHGHHHHHHGHHHGHHHHHGHHHHHHHHGGGGGGHHHHHHGHHHHHHHHGGGGGHHHHHHHHGGGGGEHHHHHHHHHHHGGGGGHHHHHHGHHHHHHHHHHHGGGHHHGGEGGGGGFGGGGGHGGGGFGGGGGGFGFGFFFFFFFFFFFFFFFFFFFFFFFFFFFFFEFFFFFFFFFFFFFFFFFFFF
@M05620:45:000000000-G6HP7:1:1101:22155:5322 1:N:0:146
TACCTGTACTGGGGAAGCATTTGAATATCCCCCCATGGTGATGGGGACGGAGAACTGCTCCATAAACACAGGCAACGTGCCTAACTTTCCCGGGAAGATGAAGTCAAAGAGCGACCACAGCTCTCGGAGGTTATTTTGCATCGGTGAGCCAGACAGAATGATCCGATGAGGGGTGCGAAACTATTTGAGGAAAGGAAGCACCTTTTTATTAAATTTACCTTTTAGCAATCGCCATTCCTACCCTAAAGATC
+
BAABAFFFFFFFGGGGGGGGGGHFFGHGHHHGGGGHGHGGFFGGHGFGGGGGGFHHHHGHHHHHHHHGHHHHGHHHGHHHHHHHHHHGFHHGGGGGGFHHHHHGGHHHHHGHGGGGGGHHHHHHHDGEDG?GFHHHHGHGHHD?ADEFFGHGHGHFGGGHGBHHHEDGHGGGG:CGGDDBFFFGGGGGGF0CFFGBBFGFGFFFFFFEFFFFFFFFFFFFFFFFFFFFFFFFFFFFFFFFFAFFFFFFFFB
@M05620:45:000000000-G6HP7:1:1101:22127:5325 1:N:0:146
TACCTGTACTGGGGAAGCATTTGAATATCCCCCCATGGTGATGGGGACGGAGAACTGCTCCATAAACACAGGCAACGTGCCTAACTTTCCCGGGAAGATGAAGTCAAAGAGCGACCACAGCTCTCGGAGGTTATTTTGCATCGGTGAGCCAGACAGAATGATCCGATGAGGGGTGCGAAACTATTTGAGGAAAGGAAGCACCTTTTTATTAAATTTACCTTTTAGCAATCGCCATTCCTACCCTAAAGATC
+
CBCCBFFFFFFFGGGGGGGGGGHGGHHHHHHGGGGHHHHHGHHHHGGGGGGGGGHHHHHHHGHHHGHHHHHHGGHHGHHHHHHHHHHHHHHGGGGGGGHHHGHHHHHGHHHHGGGGGHHHHHHHHDFDGGCHHHHHHHGFHHGGGGGHGGHHHGHHHGHHHHHHHGGGHHHGGFGGGGGDGGGGGGGFGGFFGGGGFFGFFFFFFFFFFFFFFFFFFFFFFFFFFFFFFFFFFFFFFFFFFFFFFFFFFFB
@M05620:45:000000000-G6HP7:1:1101:15827:5336 1:N:0:146
AAACCAAGCAGACACTCACCGCTCCCTCGCCACAGGCCAATAGTTTGTCCTCACTGAGTTGGCAACAAGTGGCTGCTGTGGCTGCCATTTTTCTGGTGATGGCCATCAGCTCCGACGAGGTCAGCTGGGGGGCTTTCTTTGTGTAAGCAACGAGAAACCTGAAAGAAGCATTTTTTAACTAAGTCCTGCTGAGTCATTCATGAGTTTTTAGCCGCCTTGCTTCTTCTCACAGACTCTCTACTCTCATGCCA
+
DCCDDCCFDFFFGGGGGGGGGGGGGGHHGGGGGHHHGGGHHHHHHHHHHHHHHHHHHHHHHHHHHHHHHHHHGHGGHHHHHHHGGHHHHHHHHHHHHHHHHHHHHHHHHHHHHGGGGGGGGHHHHHHHGGGGGGGGGGGGGGGGGGFFFFFFFFFFFFFFFFFFFFFFFFFFFFFFFFFFFFFFFFFFFFFFFFFFFFHHFHFFFFFFFFFHFFFFFFFFHHHFFFFFHFFFFFFFFFFFHFFHFFFFFFF
@M05620:45:000000000-G6HP7:1:1101:6851:5351 1:N:0:146
AAACCAAGCAGACACTCACCGCTCCCTCGCCACAGGCCAATAGTTTGTCCTCACTGAGTTGGCAACAAGTGGCTGCTGTGGCTGCCATTTTTCTGGTGATGGCCATCAGCTCCGACGAGGTCAGCTGGGGGGCTTTCTTTGTGTAAGCAACGAGAAACCTGAAAGAAGCATTTTTTAACTAAGTCCTGCTGAGTCATTCATGAGTTTTTAGCCGCCTTGCTTCTTCTCACAGACTCTCTACTCTCATGCCA
+
BBABBAAFBFFFGGGGGGGGFGFEFGHGEFEEEHFHGFGGHBFF5FFFEGGHFHGHFHFFGGHFHGHGHFDGGHFGHHFGGHHGGHHGFFGDFDGHFGFFGGHHHG3GHCFCHEGGGGGG/FGHHHHHFCGFBDEFGGFGF0;CGGFFFFFFFDDFFBABFFFFFFFFFFFFFFF;AFBFFFBBFFFFFFFFFBBBFFFFFFEFBFFFEFFBF?DFFFFFFFFFFFFFBFFFFFFFFFFFFFFFFFFFFFF
@M05620:45:000000000-G6HP7:1:1101:23447:5372 1:N:0:146
CATCCTGACCCTGAAGTACCCCGGCTTGATTTCTGACATTAGATCGGAAGAGCACACGTCTGAACTCCAGTCACGCACTACAATCTCGTATGCCGTCTTCTGCTTGAAAAAAAAAAAAATAACAGAAAAAAAACAGTCCATGAATTAGCGATGTAAGAAGAGGTTTATAGAGGAACCCAAGCAAATTAGGATAGTGAGTCGTAAGGTAAGATACTTAGTGAGTAAGAATAGACGCAGCATACTATAAAGAC
+
BBCCCFFFFFFFGGGGGGGGGGGGGGGGGHHHHHHHHHHHHHHHHHG2FEHHHHHHHGHHHGHHHHHHGHHHFHGHGGGHHHHH3FGGFGHHHHGGGHGHHHHHHHHHHHHGGGGCC//0?11?1011<0-<-../00000000;;00/:-.:.;0000/0..0/0000;00/./.......:/000:00000B000090-..9.000:0:000000009000;009000000.----.0000;009000/
@M05620:45:000000000-G6HP7:1:1101:12927:5387 1:N:0:146
CATCCTGACCCTGAAGTACCCCGGCTTGATTTCTGACATTAGATCGGAAGAGCACACGTCTGCACTCCAGTCACGCACTACAATCTCGTATGCCGTCTTCTGCTTGAAAAAAAAACACAGCACGCAGAGGTTATTTAGCATCGGTGATCAAGACAGAATGATCCGATGAGGGGGGCGAAACTATTTGAGGCAAGGAAGCACCTTTTTATTAAATTTACCTTTTAGCAATCAGCATTCCTAACTAAAGATCG
+
>AABAFFFFFFFGGGCFEGGGGG?AGEG2GFFGFB5F3FHCHFHHHG22EGHFHHHFEHHGE5DC3GH3BFGDGEHCGG3FFFGFHHHFGHBHFGAEGFFFBGGFBHH3F0>/C</?F?0/<0/>///?A?FG1<F1?=D1G<<><.1111<0<<C/C0<000=..::::/C:---;9-;-/////9/......../.9/9.;9/;;.//;//9///:B/////;//B/////9////;/;9///////;9
@M05620:45:000000000-G6HP7:1:1101:12942:5396 1:N:0:146
CATCCTGACCCTGAAGTACCCCGGCTTGATTTCTGACATTAGATCGGAAGAGCACACGTCTGAACTCCAGTCACGCACTACAATCTCGTATGCCGTCTTCTGCTTGAAAAAAAAAAAAAAAAAAAAACAAACAAAAAAAAAAAAACAATAACAGCACAAAACATAAATAAAAAGAATATGTAGAGGCGTACTCAAGGAGGTAAACAGTAGAGGAGCATGAGAGTATACGAGGTCAGATACAGATGATGAAC
+
CCCDDFFFFFFFGGGGGGGGGGGGGGGGHHHHHHHHHHHHHHHHHHGGGGHHHHHHHGHHHGHHHHHHHHHHHHGHGGGHHGGHBGHHGGHHHHGFGHGHHHHHHHHHGHHGGGGC><//---<---...<....<.------9-..<000000.:.:/<...000<00<:00.<.0000<0000/.-.--.00:00...900000/0000</....<00000<0000...-.<0/00000000:000000
@M05620:45:000000000-G6HP7:1:1101:6941:5413 1:N:0:146
TACCTGTACTGGGGAAGCATTTGAATATCCCCCCATGGTGATGGGGACGGAGAACTGCTCCATAAACACAGGCAACGTGCCTAACTTTCCCGGGAAGATGAAGTCAAAGAGCGACCACAGCTCTCGGAGGTTATTTTGCATCGGTGAGCCAGACAGAATGATCCGATGAGGGGTGCGAAACTATTTGAGGAAAGGAAGCACCTTTTTATTAAATTTACCTTTTAGCAATCGCCATTCCTACCCTAAAGATC
+
ABBCAFFFFFFFGGGGGGGGGGHHGHHHHHHGGGGHHHGHHHHGHGGGGGGGGHHHHHHHHHHHHHHHHHHHGHHHGHHHHHHHHHHHHHHFGGGGGHHHHHHHHHHHHHFHGGGGGHHFHHHHHGGGGGEFHHHHHHHHHHGGGGGHHHHHHGHHHHHHHHHHHGGGHHHGGCDGGDCDGGGGGGGGGGFFGGFBFFGFGFFFFFFFFFFFFFFFFFFFFFFFFFFFFFFFFFFFFFFFFFFFFFFFFFB
@M05620:45:000000000-G6HP7:1:1101:22478:5423 1:N:0:146
AAACCAAGCAGACACTCACCGCTCCCTCGCCACAGGCCAATAGTTTGTCCTCACTGAGTTGGCAACAAGTGGCTGCTGTGGCTGCCATTTTTCTGGTGATGGCCATCAGCTCCGACGAGGTCAGCTGGGGGGCTTTCTTTGTGCAAGCAACGAGAAACCTGAAAGAAGCATTTTTTAACTAAGTCCTGCTGAGTCATTCATGAGTTTTTAGCCGCCTTGCTTCTTCTCACAGACTCTCTACTCTCATGCCA
+
CCCCCBCFCFFFGGGGGGGGGGGGGGHHGGGGGHHHGGHHHHHHHHHHHHHHHHHHHHHHHHHHHHHHHGHHGHGGHGHHHHGGGHHHHHHHHHHHHHHHHHHHHHHHHHHHHGGGGGGGGHHHHHHHGGGGGGGGGGGGGGGGGGFFFFFFFFFFFFFFFFFFFFFFFFFFFFFFFFFFFFFFFFFFFFFFFFFFFFFFFFFFFFFFFFEFFFFFFFFFFFFFFFFFFFFFFFFFFFFFFFFFFFFFFFB
@M05620:45:000000000-G6HP7:1:1101:15439:5425 1:N:0:146
AAACCAAGCAGACACTCACCGCTCCCTCGCCACAGGCCAATAGTTTGTCCTCACTGAGTTGGCAACAAGTGGCTGCTGTGGCTGCCATTTTTCTGGTGATGGCCATCAGCTCCGACGAGGTCAGCTGGGGGGCTTTCTTTGTGTAAGCAACGAGAAACCTGAAAGAAGCATTTTTTAACTAAGTCCTGCTGAGTCATTCATGAGTTTTTAGCCGCCTTGCTTCTTCTCACAGACTCTCTACTCTCATGCCA
+
BB@BBAAFBFFFGGFGGGGGGG2EGGHHFEEEEHFHGGGAEHGFDFHGHFEHFHHFFHDFGFCEHGHHHFFFFCFGGG@GGHHGGAGDHGHHFHFHEGDFHHHHHHFHHFEGHGGGEGGG?FGHHHHHGCGCDCEFGFFBF9BBFGFFFFFF.ADFFFFFFFFFFFFFFFFFFFFFFFFFFFFFFFFFFFFFF9BBFFFFFFFF:BFFEFFFBDFFFDFFFFFFFFFFFFFFFFFFFFFFFFFFFFF9FFF
@M05620:45:000000000-G6HP7:1:1101:15425:5436 1:N:0:146
AAACCAAGCAGACACTCACCGCTCCCTCGCCACAGGCCAATAGTTTGTCCTCACTGAGTTGGCAACAAGTGGCTGCTGTGGCTGCCATTTTTCTGGTGATGGCCATCAGCTCCGACGAGGTCAGCTGGGGGGCTTTCTTTGTGTAAGCAACGAGAAACCTGAAAGAAGCATTTTTTAACTAAGTCCTGCTGAGTCATTCATGAGTTTTTAGCCGCCTTGCTTCTTCTCACAGACTCTCTACTCTCATGCCA
+
CCCCCBBFCFFFGGGGGGGGGGGGGGHHGGGGGHHHGGGHHHHHHHHHHHHHHHHHHHHHHHHHHHHHHHHHGHGGHHHHHHHGGHHHHHHHHHHHHHHHHHHHHHHHHHHHHGGGGGGGGHHHHHHHGGGGGGGGGGGGGGGGGGFFFFFFFFFFFFFFFFFFFFFFFFFFFFFFFFFFFFFFFFFFFFFFFFFFFFFFFFFFBFFFFFFFFFFFFFFFFFFFFFFFFFFFFFFFFFFFFFFFFFFFFFF
@M05620:45:000000000-G6HP7:1:1101:11492:5456 1:N:0:146
TACCTGTACTGGGGAAGCATTTGAATATCCCCCCATGGTGATGGGGACGGAGAACTGCTCCATAAACACAGGCAACGTGCCTAACTTTCCCGGGAAGATGAAGTCAAAGAGCGACCACAGCTCTTCGGAGGTTATTTTGCATCGGTGAGCCAGACAGAATGATCCGATGAGGGGTGCGAAACTATTTGAGGAAAGGAAGCACCTTTTTATTAAATTTACCTTTTAGCAATCGCCATTCCTACCCTAAAGAT
+
AAABADFFFFFFGGGGEGGGGGHHHHHHHHHGGGGGHHFGGHHHHGFGGGGGGHHHHHHHHHHHHHHHHEGAFEFFEHHHHHHHHHHHHHHGGGGGGGHHHHGHHHHHHHHHGGGGGHHHHHHFHHHGGGG/FFHHHHHHFHHGGDGGH1GHFHEGHGHGGFHHHHAEGHHHGGCDEGEB?DGGGGGGFGGFBFGGGGGGGGFFFFFFFFFFFBFBFFFFFFFFFFFFBF;EAAAFFFFF9F;ABBFFBB9
@M05620:45:000000000-G6HP7:1:1101:11480:5470 1:N:0:146
TACCTGTACTGGGGAAGCATTTGAATATCCCCCCATGGTGATGGGGACGGAGAACTGCTCCATAAACACAGGCAACGTGCCTAACTTTCCCGGGAAGATGAAGTCAAAGAGCGACCACAGCTCTTCGGAGGTTATTTTGCATCGGTGAGCCAGACAGAATGATCCGATGAGGGGTGCGAAACTATTTGAGGAAAGGAAGCACCTTTTTATTAAATTTACCTTTTAGCAATCGCCATTCCTACCCTAAAGAT
+
CCCCCFFFFFFFGGGGGGGGGGHHHHHHHHHGGGGHHHGGHHHHHGGGGGGGGHHHHHHHHHHHHHHHHHHHGHHHGHHHHHHHHHHHHHHGGGGGGHHHHHHHHHHHHHHHGGGGGHHHHHHHHHHGGGGEHHHHHHHHGHHGGEGGHHHHHHGHHHHHHHHHHHGGGHHHGGCEGGGGGGGGGGGGGGGGGGGGGGGGGGFFFFFFFFFFFFFFFFFFFFFFFFFFFFFFFFFFFFFFFFFFFFFFFFF
@M05620:45:000000000-G6HP7:1:1101:23285:5518 1:N:0:146
TACCTGTACTGGGGAAGCATTTGAATATCCCCCCATGGTGATGGGGACGGAGAACTGCTCCATAAACACAGGCAACGTGCCTAACTTTCCCGGGAAGATGAAGTCAAAGAGCGACCACAGCTCTTCGGAGGTTATTTTGCATCGGTGAGCCAGACAGAATGATCCGATGAGGGGTGCGAAACTATTTGAGGAAAGGAAGCACCTTTTTATTAAATTTACCTTTTAGCAATCGCCATTCCTACCCTAAAGAT
+
DDDCCFFFFFFFGGGGGGGGGGHHHHHHHHHGGGGHHHFGHHHHHGGGGGGGGHHHHHHHHHHHHHHHHHHHGHHHGHHHHHHHHHHHHHHGGGGGGHHHHHHHHHHHHHHHGGGGGHHHHHHHHHHGGGGEHHHHHHHHHHHGGGGGHHHHHHGHHHHHHHHHHHGGGHHHGGCEGGEDGGGGGGHHGGFCFFFFFGGGEFFFFFFFFFFFFFFFFFFFFFFFFFFFFFFFFFFFFFFFFFFFFFFFFFF
@M05620:45:000000000-G6HP7:1:1101:23297:5535 1:N:0:146
TACCTGTACTGGGGAAGCATTTGAATATCCCCCCATGGTGATGGGGACGGAGAACTGCTCCATAAACACAGGCAACGTGCCTAACTTTCCCGGGAAGATGAAGTCAAAGAGCGACCACAGCTCTTCGGAGGTTATTTTGCATCGGTGAGCCAGACAGAATGATCCGATGAGGGGTGCGAAACTATTTGAGGAAAGGAAGCACCTTTTTATTAAATTTACCTTTTAGCAATCGCCATTCCTACCCTAAAGAT
+
AAA?AFFFFFF111FEAGGGGG3DGAFGFGHGFGGHHGHHFHHFFCEEC??EGHHHHGHGGHHHFHHHHHGHGHFHGHEGHGHGHHHHHFHGCEGGGHHHHHFHHHFHGHHHE<@CCFEHHFHFFHHGGCCABFHGHD?D1GDCC.>.>GFC<CEGFGFHDDHHHG?CCBC:CA;@FGG@AAFBFGFGFGEBFBF.BBAEBB:FFFBBAFB/B/:FBF/BFFFB//;B;BFFEFBFFF//BBFFFFFFBF9
@M05620:45:000000000-G6HP7:1:1101:20268:5568 1:N:0:146
AAACCAAGCAGACACTCACCGCTCCCTCGCCACAGGCCAATAGTTTGTCCTCACTGAGTTGGCAACAAGTGGCTGCTGTGGCTGCCATTTTTCTGGTGATGGCCATCAGCTCCGACGAGGTCAGCTGGGGGGCTTTCTTTGTGTAAGCAACGAGAAACCTGAAAGAAGCATTTTTTAACTAAGTCCTGCTGAGTCATTCATGAGTTTTTAGCCGCCTTGCTTCTTCTCACAGACTCTCTACTCTCATGCCA
+
DDDDDDDFCFFFGGGGGGGGGGGGGGHHGGGGGHHHGGHHHHHHHHHHHHHHHHHHHHHHHHHHHHHHHHHHGHGGHHHHHHHGGHHHHHHHHHHHHHHHHHHHHHHFHHHHHGGGGGGGGHFHHHHHGGGGGGGGGGGGGGGGGGFFFFFFFFFFFFFFFFFFFFFFFFFFFFHFFFFHFFFFFFFFFFFFFFFFFFFFFFFFFFFFFFFFFFFFFFFFFFHFHFFFFFFFFFFFFFFFHFFFFFFFFFF
@M05620:45:000000000-G6HP7:1:1101:20283:5581 1:N:0:146
AAACCAAGCAGACACTCACCGCTCCCTCGCCACAGGCCAATAGTTTGTCCTCACTGAGTTGGCAACAAGTGGCTGCTGTGGCTGCCATTTTTCTGGTGATGGCCATCAGCTCCGACGAGGTCAGCTGGGGGGCTTTCTTTGTGTAAGCAACGAGAAACCTGAAAGAAGCATTTTTTAACTAAGTCCTGCTGAGTCATTCATGAGTTTTTAGCCGCCTTGCTTCTTCTCACAGACTCTCTACTCTCATGCCA
+
CCCCCBCFCFFFGGGGGGGGGGGGGGHHGGGGGHHHGGHHHHHHHHHHHHHHHHHHHHGHHHHHHHHHHGHHGHGGHHHHHHHGGHHHHHHHHHHHHHHHHHHHHHHHHHHHHGGGGGGGGHHHHHHHGGGGGGGGGGGGGFGGGGFFFFFFFFFFFFFFFFFFFFFFFFFFFFFFFFFFFFFFFFFFFFFFFFFFFFFFFFFFFFFFFFFFFFFFFFFFFFFFFFFFFFFFFFFFFFFFFFFFFFFFFFF
@M05620:45:000000000-G6HP7:1:1101:12658:5585 1:N:0:146
AAACCAAGCAGACACTCACCGCTCCCTCGCCACAGGCCAATAGTTTGTCCTCACTGAGTTGGCAACAAGTGGCTGCTGTGGCTGCCATTTTTCTGGTGATGGCCATCAGCTCCGACGAGGTCAGCTGGGGGGCTTTCTTTGTGTAAGCAACGAGAAACCTGAAAGAAGCATTTTTTAACTAAGTCCTGCTGAGTCATTCATGAGTTTTTAGCCGCCTTGCTTCTTCTCACAGACTCTCTACTCTCATGCCA
+
B3AABABFBFCFFGFGFGGGGGGEEGEGEC2?EGHCCFFHHHHHFFGGGDGHFHFGHGHHHEHFFHHGHFDE1FFGFFHHHHHCCGHHHFGFFDGFGHFEGHBFEEHHHHHFFEC@@/@/EFFHGHFHFCCGG@GFBCGGGGFFGEFBFFF@.D?FFBF/A/BFF/ABBBBFFFB@FFFFFFFBFFFFFFFFFFFFFFFFFFF9BBFFFFF/F9--9AFB99FFFB/9B/FFFFFFFBFF99:BBFB9BFF
@M05620:45:000000000-G6HP7:1:1101:20005:5590 1:N:0:146
AGATTACTGCAACAGTTCCCCCTACACTCTTTCCCTACAAGCCAGGGACAAAACAAAGATCGGAAGAGCACACGTCTGAACTCCAGTCACGCACTACAATCTCGTATGCCGTCTTCTGCTTGAAAAAAAAAAAAAAAAAATAAATAAGAAACAATGACTAAGTCAGACACAAAAAATAAAAGAAAAAGAAAGAGTAGACAAAATTAAATATATAGAAACAACTATCAAGATACATAGAATCAGTGTAAGTA
+
CCCCCFFFFFFFGGGGGGGGGGGGHHHHHHHHHHHHHHHHHHGHHHGGGGHHHHHHHHHHHHGGGGHHHHHHHGHHHGHHHHHHHHHHHHGHGGGHHHHHFHHHFGHHHHGEFHGHHHHHHHHHHHHGGGGG>/------.<;000:000://.000000000000009//....-.0;000;.//..../;//09;900//.00;0000000;0090//.90BB00000;0000000:0090;090909;
@M05620:45:000000000-G6HP7:1:1101:12636:5593 1:N:0:146
AAACCAAGCAGACACTCACCGCTCCCTCGCCACAGGCCAATAGTTTGTCCTCACTGAGTTGGCAACAAGTGGCTGCTGTGGCTGCCATTTTTCTGGTGATGGCCATCAGCTCCGACGAGGTCAGCTGGGGGGCTTTCTTTGTGTAAGCAACGAGAAACCTGAAAGAAGCATTTTTTAACTAAGTCCTGCTGAGTCATTCATGAGTTTTTAGCCGCCTTGCTTCTTCTCACAGACTCTCTACTCTCATGCCA
+
CCCCCBBFCFFFGGGGGGGGGGGGGGHHGGGGGHHHGGHHHHHHHHHHHHHHHHHHHHHHHHHHHHHHHHHHGHGGHHHHHHHGGHHHHHHHHHHHHHHHHHHHHHHHHHHHHGGGGGGGGHHHHHHHGGGGGGGGGGGGGGGGGGFFFFFFFFFFFFFFFFFFFFFFFFFFFFFFFFFFFFFFFFFFFFFFFFFFFFFFFFFFFFFFFFFFFFFFFFFFFFFFFFFFFFFFFFFFFFFFFFFFFFFFFFB
@M05620:45:000000000-G6HP7:1:1101:22190:5603 1:N:0:146
TACCTGTAATGGGGAAGCATTTGAATATCCCCCCATGGTGATGGGGACGGAGAACTGCTCCATAAACACAGGCAACGTGCCTAACTTTCCCGGGAAGATGAAGTCAAAGAGCGACCACAGCTCTCGGAGGTTATTTTGCATCGGTGAGCCAGACAGAATGATCCGATGAGGGGTGCGAAACTATTTGAGGAAAGGAAGCACCTTTTTATTAAATTTACCTTTTAGCAATCGCCATTCCTACCCTAAAGATC
+
CBBCCFFDBDFFGGGGGGGGGGHHHHHHHHHGGGGHHHGGHHHHHGGGGGGGGHHHHHHHHHHHHHHHHHHHGHHHGHHHHHHHHHHHHHHGGGGGGHHHHHHHHHHHHHHHGGGGGHHHHHHHHDFCFGEHHHHHHHHGHHGGGGGGGHHHHGHGGHHHHHHHHGGGHHGGGCEGGFGDGGGGHGGGGGFGGFGGGGGGGGFFFFFFFFFFFFFHFFFFFFFFFFFFFFFFFFFFFFFHFFFFFFFFFFF
@M05620:45:000000000-G6HP7:1:1101:15770:5631 1:N:0:146
TACCTGTACTGGGGAAGAGTGTAGCAATCGCCATTCCTACCCTAAAGATCGGAAGAGCACACGTCTGAACTCCAGTCACGCACTACAATCTCGTATGCCGTCTTCTGCTTGAAAAAAAAAAAAAACACAACAAAAAAATAACCTTTACTCTTCAGCTTAATTTTCGACATACAAATTTAATAATACGTCACCATACAATCGACAGTATTACAGGCTGCGAGCGCAATACTTTTACTATCAGCTGAACCGAT
+
CDDCCFFFFFFFGGGGGGGGGGHHHHHHHGGGGGHHHHHHHHHHHHHHHHHGGGEHHHHHHHGHHHGHHHHHHHHHHHHGHGGGHHHHHHHHHGGGHHHGGGHGHHHHHHHHHHHHGGGG/<<////0<..<.00.--.00000<:000000000000;000000-.:9:0:00000000000000.0...0000/000:.:-9-00000000/....-9------.000:0000:0:000000;00;9--
@M05620:45:000000000-G6HP7:1:1101:5738:5647 1:N:0:146
AAACCAAGCAGACACTCACCGCTCCCTCGCCACAGGCCAATAGTTTGTCCTCACTGAGTTGGCAACAAGTGGCTGCTGTGGCTGCCATTTTTCTGGTGATGGCCATCAGCTCCGACGAGGTCAGCTGGGGGGCTTTCTTTGTGTAAGCAACGAGAAACCTGAAAGAAGCATTTTTTAACTAAGTCCTGCTGAGTCATTCATGAGTTTTTAGCCGCCTTGCTTCTTCTCACAGACTCTCTACTCTCATGCCA
+
CCCCCCCFCFFFGGGGGGGGGGGGGGHHGGGGGHHHGGHHHHHHHHHHHHHHHHHHHHHHHHHGHHHGHHHHGHGGHHHHHHHGGHHHHHHHHHHHHHGHHHHHHHHHHHHHHGGGGFGGGHHHHHHHGGGGGGGGGGGGGGGGGGFFFFFFFFFFFFFFFFFFFFFFFFFFFFFFEFFFFFFFFFFFFFFFFFFFFFFFFFFFFFFFFFFFFFFFFFFFFFFFFFFFFFFFFFFFFFFFFFFFFFFFFFB
@M05620:45:000000000-G6HP7:1:1101:5752:5662 1:N:0:146
AAACCAAGCAGACACTCACCGCTCCCTCGCCACAGGCCAATAGTTTGTCCTCACTGAGTTGGCAACAAGTGGCTGCTGTGGCTGCCATTTTTCTGGTGATGGCCATCAGCTCCGACGAGGTCAGCTGGGGGGCTTTCTTTGTGTAAGCAACGAGAAACCTGAAAGAAGCATTTTTTAACTAAGTCCTGCTGAGTCATTCATGAGTTTTTAGCCGCCTTGCTTCTTCTCACAGACTCTCTACTCTCATGCCA
+
CCCCCCCFCFFFGGGGGGGGGGGGGGHHGGGGGHHHGGHHHFHHHHHHHHHHHHHHHHHHHHHGHHHHHHHHGHGGHHGHHHHGGHHHHHHHHGHHHHHHHHHHHHHHHHHHHGGGGGGGGHHHHHHHGGGGGGGGGGGGGGGGFGFFFFFFFFFFFFFFFFFFFFFFFFFFFFFFEFFFFFFFFFFFFFFFFFFFFFFFFFEFFFFFFFFFFFFFFFFFFFFFFFFFFFFFFFFFFFFFFFFFFFFFFF0
@M05620:45:000000000-G6HP7:1:1101:24829:5664 1:N:0:146
CATCCTGACCCTGAAGTACCCCGGCTTGATTTCTGACATTAGATCGGAAGAGCACACGTCTGAACTCCAGTCACGCACTACAATCTCGTATGCCGTCTTCTGCTTGAAAAACAAAAACAGCTCTCGGCTGTTATTTTGCATCGGTGAGCCAGACAGAATAATCCACTGCGTGGTGCGAAACTATTTGATGAAATGAAGCACCTTTTTATTACATTTACCTTTTACCAATCGCCATTCCTCCCCTCAAGATC
+
ABABAFFFFFFFGGGFGGGFFGGGFGGGGHHFHGFEFHHHHHHHHHGGGGHHHFHFGEHHHGGHHFHHHFHHHHGHGGGHHFGGHHHHEFCHGFGEGHGFFHHHFHHHGHE/?F00?/?BBFBDD/?///0<F>FGDFF2FD//E?F0?G<0<F000111>>FH11111..<<.<<-.<;@::0GF00:000;:00:0<CBA9FFGBA9CB0;0;BBBCF;9;009;0/;9CA??FBBB/9.;.;9;9F/B
@M05620:45:000000000-G6HP7:1:1101:25048:5708 1:N:0:146
TACCTGTACTGGGGAAGCATTTGAATATCCCCCCATGGTGATGGGGACGGAGAACTGCTCCATAAACACAGGCAACGTGCCTAACTTTCCCGGGAAGATGAAGTCAAAGAGCGACCACAGCTCTCGGAGGTTATTTTGCATCGGTGAGCCAGACAGAATGATCCGATGAGGGGTGCGAAACTATTTGAGGAAAGGAAGCACCTTTTTATTAAATTTACCTTTTAGCAATCGCCATTCCTACCCTAAAGATC
+
BBCCCFFFFFFFGGGGGGGGGGHHHHHHHHHGGGGHHHGHHHHHHGGGGGGGGHHHHHHHHHHHHHHHHHHHGHHHGHHHHHHHHHHHHHHGGGGGGHHHHHHHHHHHHHHHGGGGGHHHHHHHHGGGGGEHHHHHHHHHHHGGGGGHHHHHHGHHHHGHHHHHHGGGHHHGGEEFDFFFGGGGGGGGGGFGGGGGGGGGGFFFFFFFFFFFFFFFFFFFFFFFFFFFFFFFFFFFFFFFFFFFFFFFFFF
@M05620:45:000000000-G6HP7:1:1101:25535:5747 1:N:0:146
AGATTACTGCAACAGTTCCCCCTGGACCTGGAAAAGTTTCTTGCCTGGCTTACAGAAGCTGAAACAACTGCCAATGTCCTACAGGATGCTACCCGTAAGGAAAGGCTCCTAGAAGACTCCAAGGGAGTACAAGAGCTGATGAAACAATGGCAAGTAAGTCAGGCATTTCCGCTTTAGCACTCTTGTGGATCCAATTGAACAATTCTCAGCATTTGTACTTGTAACTGACAAGCCAGGGACAAAACAAAGAT
+
A?AAAF1BFF1DFGF3FBGGGGGF0GG0GHHBFHFCGGHFHHHHH1GHHHHFHHDFC1GHHFHHHHHHGHBGHHHEDDFHFHHH0FGHHH2BGHGGGFHHHF0EHHHHFHHHGEFBGHFC11>FGGEAF1BF10FFHFDHH2BF10F1B1BGHGHHDG>GHHHFHHHHGFFGGGEHBHFHGC<=GFG.G1CCD000DD=F0GD0D0GD0/=GFGCHHHHCC:0;:CGFGHH.GGG.;EEEAF/99CE?BF;
@M05620:45:000000000-G6HP7:1:1101:25533:5765 1:N:0:146
AGATTACTGCAACAGTTCCCCCTGGACCTGGAAAAGTTTCTTGCCTGGCTTACAGAAGCTGAAACAACTGCCAATGTCCTACAGGATGCTACCCGTAAGGAAAGGCTCCTAGAAGACTCCAAGGGAGTAAAAGAGCTGATGAAACAATGGCAAGTAAGTCAGGCATTTCCGCTTTAGCACTCTTGTGGATCCAATTGAACAATTCTCAGCATTTGTACTTGTAACTGACAAGCCAGGGACAAAACAAAGAT
+
BBBBBFFFFFFFGGGGGGGGGGGGEHHHHHHHHHHHHHHHHHHHHHHHHHHHHHHHHHHHHHHHHHHHHHHHHHHHGHHHHHHHFFHHHHFHHHGFGGHHHHFHHHHHGHHHHHGGHHHHFEGGGEGGHHHHHGHHHHHHHBGHHHHHHHHHHGHHHHHHHHHHHHHHHHGGGGGHGHHHHHHHHGHGHHHHHHHHHHGGHHHHHHHHHHHHHGHHHHHHHHHHHHHHGHHHHGGEGGGGGGGGGGGGGGF
@M05620:45:000000000-G6HP7:1:1101:25513:5777 1:N:0:146
AGATTACTGCAACAGTTCCCCCTGGACCTGGAAAAGTTTCTTGCCTGGCTTACAGAAGCTGAAACAACTGCCAATGTCCTACAGGATGCTACCCGTAAGGAAAGGCTCCTAGAAGACTCCAAGGGAGTAAAAGAGCTGATGAAACAATGGCAAGTAAGTCAGGCATTTCCGCTTTAGCACTCTTGTGGATCCAATTGAACAATTCTCAGCATTTGTACTTGTAACTGACAAGCCAGGGACAAAACAAAGAT
+
A1AAADFFFFFFGGF3EGGGGGGG0FGHHHHHFGGGBFGHHHHHHHHEGHHFHGFAGFHHHFFFGFFHHGHHGHHHFHHGHHHH0FHHHH2GHHGEEGHGHHC00?GHGHD@FE@BFGHGHG1FECEE<FFFHGHHHHGHGFDFGFFGFCFFFG>FFH2F>1CCEFHHHHGGGGFG?FDFBG1GG>CEF>GF1CGBGFGHHFDBGHHFDFFHHHGHGHHGCGCGHH0GFCFCGEB.;EGGGFCFGGGEBF;
@M05620:45:000000000-G6HP7:1:1101:5494:5788 1:N:0:146
ATCTCTATCTCCTAAAAAGGAAGAAAGGGGAGGGAAGATCGGAAGAGCACACGTCTGAACTCCAGTCACGCACTACAATCTCGTATGCCGTCTTCTGCTTGAAAAAAAAAAAAAAATTCCTCTTTATTACAGTCTCTCTTTAAACAATCCAAAGTAATACATACTTTTCCCCTTTCTCACTCTTCATTATCCACTTTTTTCATTCTTTTCTTTTTTACTTTACTCTTTCCATCCCTTCTTCAAACACATCT
+
BBABBFFFFFFFGGGFFGAABBF4BFFFGG?EEGFGEFHHGG?FEFHEHFFHFGHGFFHFHHHFGGFHGFFGGGEGFHG3GHEFAGHDHFEGHFDGHHHHHCGBFFECCCC/>//-01111111111111D00<00<0000000<0.0//000/00000:0000000:0:09/.00BFF00900000000000/00000-/0000////9////9=.9//////;////////.9/9.///////..;///
@M05620:45:000000000-G6HP7:1:1101:24718:5850 1:N:0:146
CATCCTGACCCTGAAGTACCCCGGCTTGATTTCTGACATTAGATCGGAAGAGCACACGTCTGAACTCCAGTCACGCACTACAATCTCGTATGCCGTCTTCTGCTTGAAAAAAAAAAAAAAACCAAAAGCCATACACGCAGATCGCCGGAAAAAACAATGCATAACGTACATCCAAATCACGCATAGCATCCTACATAAGTCCAAGAGACTAGGGTACTAGTGACAGAAGTTTCTCTATATTTAAAACAAAA
+
CCBCCFFFFFFFGGGFGGGGGGGGGGGGHHHHHHHHHHHHHHGHHHGGGGHHHHHHHGGHHGGHHHHHHHHHHHGHGGGHHHHHFHHHGGHHHHGFGHGHHHHHHHHGFGCGGGGF@<>/-<.....<0</00/00.----00...-----/.-...00000000.:...00/0000090..-..000;0/00000000000009..//000/.;/0000009000/000000000;0000000000....
@M05620:45:000000000-G6HP7:1:1101:24712:5867 1:N:0:146
CATCCTGACCCTGAAGTACCCCGGCTTGATTTCTGACATTAGATCGGAAGAGCACACGTCTGAACTCCAGTCACGCACTACAATCTCGTATGCCGTCTTCTGCTTGAAAAAAAAAAAAATACATAGTCTTTTTGTGAAGGATTGACTCTCTTACAAGGAATCAACCAATATTGTGGCAGAGGAGCCCTGGTTGGCGTGTATGGCTGTGCGTATGTTGGGGAGGTCATTGTATGTTTTCTTTTCGATCGCCC
+
BBBBBF4DCFFFFGGDGGGGGGA2AEEECGHHHHHHHGHHHA5DGFEEEGA1FFGFHEHHH1AFHHHHHHHHFF?G0EGFFH3F3GG1FEH?FGE>EGGHHFFHH30F3BFEED//<>/<1111?11111=11-0011110110000000000000<../00;0/.../000000../........./../0.-;-.-./;9..9.9//....////.--.--..////////;//.////9/-./.-...
@M05620:45:000000000-G6HP7:1:1101:23483:5880 1:N:0:146
TCCTGTACTGGGGAAGCATTTGAATATCCCCCCATGGTGATGGGGACGGAGAACTGCTCCATAAACACAGGCAACGTGCCTAACTTTCCCGGGAAGATGAAGTCAAAGAGCGACCACAGCTCTTCGGAGGTTATTTTGCATCGGTGAGCCAGACAGAATGATCCGATGAGGGGTGCGAAACTATTTGAGGAAAGGAAGCACCTTTTTATTAAATTTACCTTTTAGCAATCGCCATTCCTACCCTAAAGATC
+
AAAAAFFFFBFACA?1FFGGGAGHFFFHHHGGGEGHGGHHHFHGCGGECAEEFHHBHFHH1G2GHHHHEGHGAGH?G/FGFHBHGGHGHH?EG?EGFHHHFGHHFGFF<FF<ECC/G/FGFGFHHAF<CGCGFGHHHHHHHHGGGAAGFH0GFGFFHHHEGHFH.<C:GHHGGGCF@:A@AFFFGGGGEEFFGFGGGGEGGFFFFFF?BFBFFFFFFFFFFFFEB/B9FFAEA9EFFFFEFFFFFBBFFFB
@M05620:45:000000000-G6HP7:1:1101:23542:5888 1:N:0:146
TACCTGTACTGGGGAAGCATTTGAATATCCCCCCATGGTGATGGGGACGGAGAACTGCTCCATAAACACAGGCAACGTGCCTAACTTTCCCGGGAAGATGAAGTCAAAGAGCGACCACAGCTCTCGGAGGTTATTTTGCATCGGTGAGCCAGACAGAATGATCCGATGAGGGGTGCGAAACTATTTGAGGAAAGGAAGCACCTTTTTATTAAATTTACCTTTTAGCAATCGCCATTCCTACCCTAAAGATC
+
BBBBBFFFFFFFGGGGGGGGGGFGFHGHHHHGGGGHHHHHGHHHHGGEGGGGGGHHHHHHHHHHHFHFHFGHGHHHGHHHHHHHHHHHHHHGGGGFGGHHGGHHGHEFHFFGEGGGFHHHHHHHHGGDDGGHFHHHHHHGHHGGGGGHHHHHHGHHFHHHHHHHGDFGHHHGGGGGFEFFDGGGGGGBEGCBFGGGGGGGGFFFFFFEFFFFFFFFFFFFFFFBFFF/FFEFFAEFFFFFFFFFFBFFBFF
@M05620:45:000000000-G6HP7:1:1101:23561:5889 1:N:0:146
TACCTGTACTGGGGAAGCATTTGAATATCCCCCCATGGTGATGGGGACGGAGAACTGCTCCATAAACACAGGCAACGTGCCTAACTTTCCCGGGAAGATGAAGTCAAAGAGCGACCACAGCTCTCGGAGGTTATTTTGCATCGGTGAGCCAGACAGAATGATCCGATGAGGGGTGCGAAACTATTTGAGGAAAGGAAGCACCTTTTTATTAAATTTACCTTTTAGCAATCGCCATTCCTACCCTAAAGATC
+
BABBBFFFFFFFGGEEGGGGGGGFHHHHHHHGGGGHHHGFHHGHHFAFECDGEFHHHHHHHHGGF@GEG1GHGHGHGHHHHHDBGHHHHHHGGGC@GFGHGBHHHHHHHHHHGGGGCHHHHHHHHGGGGGGHFHHHHHHGHHGGGGGGHHFGCEHHC<GHHHHHH.CFHHHGGGGGGE@DDGFGGGGFEG;FGGGBFGGGGFFFFFF?FFFFFFFFFFFFFFFFFFF9FFAEFDEFFFFFFFFFF.;FFFF
@M05620:45:000000000-G6HP7:1:1101:21134:5889 1:N:0:146
AGATTACTGCAACAGTTCCCCCTGGACCTGGAAAAGTTTCTTGCCTGGCTTACAGAAGCTGAAACAACTGCCAATGTCCTACAGGATGCTACCCGTAAGGAAAGGCTCCTAGAAGACTCCAAGGGAGTAAAAGAGCTGATGAAACAATGGCAAGTAAGTCAGGCATTTCCGCTTTAGCACTCTTGTGGATCCAATTGAACAATTCTCAGCATTTGTACTTGTAACTGACAAGCCAGGGACCAAACAAAGCT
+
BBBBBFFFFFFFGGFGGGGGGGGAE4BGHF4F3FFHBFGHHGHHHHHCHFH3GAAFGHHHHG3GH3BGHHHH33FFHFHHBGCGH1GFCGGGHFGE/?FB3F31B1BGFHEF3@B3BGFHG33FE/EEFHHGF/FEFH2GHFFBGGFF2FGCCFGHHFGGFHCGEGFHHHFGGGGB1?<DGGHHF<FD1FFHG00=D0<C0/<GHHHGDG0::CC:0:;CCG0;;CC0;0CHFG/A.?.C9...CF.;B/;
@M05620:45:000000000-G6HP7:1:1101:21133:5908 1:N:0:146
AGATTACTGCAACAGTTCCCCCTGGACCTGGAAAAGTTTCTTGCCTGGCTTACAGAAGCTGAAACAACTGCCAATGTCCTACAGGATGCTACCCGTAAGGAAAGGCTCCTAGAAGACTCCAAGGGAGTAAAAGAGCTGATGAAACAATGGCAAGTAAGTCAGGCATTTCCGCTTTAGCACTCTTGTGGATCCAATTGAACAATTCTCAGCATTTGTACTTGTAACTGACAAGCCAGGGACAAAACAAAGAT
+
AAABBFFFFFFFGGGGGGGGGGGGHHHHHHGGHHGHHHHHHHHHHHHHHHHHHHFHHFHHHHFHHFHHHHHHHFHHHHHHDGGHHFHHHHHHHHGGEEHHHGGHFGHHGHHHEGFGHHHHC3?FGFFEHHFGH/FGHHFHHHHHHFHHGHHH2FHHFHHHEHHHHHHHHHFGGGG1?GFGHHHHHHHDHHHHH0DGH0GFGHHHHHHHHHEHHHHHHFHHHHHFGGGBCGGHHGGGGDGG.AFGG?EGG/F
@M05620:45:000000000-G6HP7:1:1101:15687:5929 1:N:0:146
CATCCTGACCCTGAAGTACCCCTGCTTGATTTCTGACATTCGATCGGCAGAGCACACGTCTGAACTCCAGTCCCGCACTACAATCTCGTATGCCGTCTTCTGCTTGAAAAAACAAAAACACCCAGTTGATCTACGTCTGTCGGATTTCTTTCTCGATGTCAGCAAATCAACTGAACTCACTACAGGTAGATTGATAGTTTCACCAATGCTCTATCTTGCACCTTGTCTACATATGTTTTTGCTGATCTCAC
+
AAAAAFBDFFFFF4GEGCGGGG2AFHHHFHGHHH55D3DG555DGEC22A2AGBF2FEHHH155FGHHGEGG3F0EEGGFGB3FFFGHGGGGHHEEEFG@F4BFHH?3?30>///B0///0////111B21211/<0@/@2/////1?111111.1<10=1111011110/0/00/000/=0//0/0000000000;;000;000:;:/09;000;00000/:00009000;900000/.-00;00/////
@M05620:45:000000000-G6HP7:1:1101:24245:5933 1:N:0:146
TACCTGTACTGGGGAAGCATTTGAATATCCCCCCATGGTGATGGGGACGGAGAACTGCTCCATAAACACAGGCAACGTGCCTAACTTTCCCGGGAAGATGAAGTCAAAGAGCGACCACAGCTCTCGGAGGTTATTTTGCATCGGTGAGCCAGACAGAATGATCCGATGAGGGGTGCGAAACTATTTGAGGAAAGGAAGCACCTTTTTATTAAATTTACCTTTTAGCAATCGCCATTCCTACCCTAAAGATC
+
CCCCCFFFFFFFGGGGGGGGGGHHHHHHHHHGGGEHHHHHHHHHHGGGGGGGGHHHGHHHHHHHHHHHHHHHGHHHGHHHHHHHHHHHHHHGGGCEFHHHHHHHHHHHHHHGGGGGGHHHHHHHHGGGGGGHHHHHHHHHHHGGGGGHHHHHFGHGHFHHHHHHHGGGHHHGGFFE?CDGGGGGGGGFFGBFGFGGGGGGGFFFFFFFFFFFFFFFFFFFFFFFFFBFFFFFFFFFFFFFFFFFFFFFFFF
@M05620:45:000000000-G6HP7:1:1101:13583:5937 1:N:0:146
CATCCTGACCCTGAAGTACCCCGGCTTGATTTCTGACATTAGATCGGAAGAGCACACGTCTGAACTCCAGTCACGCACTACAATCTCGTATGCCGTCTTCTGCTTGAAAAAAAAAAAATAAACAAAAACACTGCACCGACAACACCTCGCTTCATCCTCTCATCAGCCGTAACAAGCTTATCCGGACCCATGTGCGCACGCGCTAGAGGCGAGCCACAACGCACCGGCGCCCAGACATTGACATGGCTCAC
+
CBBCCFFFFFFFGGGGGGGGGGGGGGGGHHHHHHHHHHHHHHHHHHGGGGHHHHHHHGHHHGHHHHHHGHHHHGGHEGGHHGHHHHHHGGHHHHGGGHGHHHHHHHGHGHHGGGCC/<011?11/00//=0111110-----..../..-..:0000000/00000;9-....00/.0000;0.-.--..//000.--:------.00/.-----//...-----------:....9:0000000/./00:
@M05620:45:000000000-G6HP7:1:1101:15679:5948 1:N:0:146
CATCCTGACCCTGAAGTACCCCGGCTTGATTTCTGACATTAGATCGGAAGAGCACACGTCTGAACTCCAGTCACGCACTACAATCTCGTATGCCGTCTTCTGCTTGAAAAAAAAAAAAAAACATACAATACAACAAAATTCTTTATTCACACCTAACATAAAATAATAACGGATACAAACTTTCCTCGTTTATGATCTGTCCTCCCCTCAGTAGCACGTTATATTTTACAGATCGTGCAGTAATGCGGGTT
+
CCCCCFFFFFFFGGGGGGGGGGGEFGGGGHHHHHHHHGHHGHHHHHGGGGHHHHHHHGHHHGHHHHHHHHHHHHGHGGGHHGGHHHHHGGHHHHGGGHGHHHHHHHFFFGGEE@C<>/>/-<.11<1<1=1110...<000=000=00000;.:00/00:000000;000.-;..0000900;0000..9;9000000000009/../..0000000-9./.090000000000./..:;;0:000.-99;
@M05620:45:000000000-G6HP7:1:1101:6924:6007 1:N:0:146
AAACCAAGCAGACACTCACCGCTCCCTCGCCACAGGCCAATAGTTTGTCCTCACTGAGTTGGCAACAAGTGGCTGCTGTGGCTGCCATTTTTCTGGTGATGGCCATCAGCTCCGACGAGGTCAGCTGGGGGGCTTTCTTTGTGTAAGCAACGAGAAACCTGAAAGAAGCATTTTTTAACTAAGTCCTGCTGAGTCATTCATGAGTTTTTAGCCGCCTTGCTTCTTCTCACAGACTCTCTACTCTCATGCCA
+
AAABCCCFCFFFGGGGGGGGGGGGGGHHGGGGGHHHGGHHHHHHHHHHHHHHHHHHHHHHHHHHHHHGHHHHGHGGHHHHHHHGGHHHHHHHHHHHHHHHHHHHHHHHHHHHHGGGGGGGGHHHHHHHGGGGGGGGGGGGGGGGGGFFFFFFFFFFFFFFFFFFFFFFFFFFFFFFFFFFFFFFFFFFFFFFFFFFFFFFFFFFFFFFFFEFFFFFFFFFFFFFFFFFFFFFFFFFFFFFFFFFFFFFFFB
@M05620:45:000000000-G6HP7:1:1101:6934:6022 1:N:0:146
AAACCAAGCAGACACTCACCGCTCCCTCGCCACAGGCCAATAGTTTGTCCTCACTGAGTTGGCAACAAGTGGCTGCTGTGGCTGCCATTTTTCTGGTGATGGCCATCAGCTCCGACGAGGTCAGCTGGGGGGCTTTCTTTGTGTAAGCAACGAGAAACCTGAAAGAAGCATTTTTTAACTAAGTCCTGCTGAGTCATTCATGAGTTTTTAGCCGCCTTGCTTCTTCTCACAGACTCTCTACTCTCATGCCA
+
AAAABCBFBFFFGGGGGGGGGGGGGGHHGGGGGHHAFGHHHHFHHHHHHHHHHHHHHHHHHHHHHHHHHGGHFHFGHFHFGHHFGHHHHHHHHHHHHHHHHGHHHHHHHHHHHCFGEEGGGGHHHHFGC?GGGGGGGGGGGGBFEFFFFFFFFFFFFFFFFFFFBFFFFFFFFFFFFFFFFFFFFFFFFFFFFFFFFFFFFFFFFFFFFFFFF.@FFFFFFFFFFFFFFFF/BFFFEFFFFFFFFFF/;F/
@M05620:45:000000000-G6HP7:1:1101:23283:6034 1:N:0:146
CATCCTGACCCTGAAGTACCCCGGCTTGATTTCTGACATTAGATCGGAAGAGCACACGTCTGAACTCCAGTCACGCACTACAATCTCGTATGCCGTCTTCTGCTTGAAAAAAAAAAAAATCTCGCTGGGGGGCTTTTTTTTTTTATGCAACTAGTTGCTTGAACGAAGCATTTTTCTACTCAGTCCTGTTGAGTGCTTCATGATTTTAAACCATTATTCGTTCTTCACATAGCATCGCTCCTCTCCTCCCT
+
CCCCCFFFFFFFGGGGGGGGGGGGGGGGHHHHHHHHHHHHHHGHHHGGGGGHHHHGHGHHHGGHHHHHHHHHHHGHGGGHHHHHHHHHGGHGHHGEEHGGHHHHHHHHHHFEECG/<>/0111??/.-.-<--9;90;------.0000;09090000090.0:9...-000:B0/0;B00;0;0;0009000900:0BF9009:000000/90000:0/;/..000:000000;0..9.:0/0/:B/9;/
@M05620:45:000000000-G6HP7:1:1101:9480:6037 1:N:0:146
TACCTGTACTGGGGAAGCATTTGAATATCCCCCCATGGTGATGGGGACGGAGAACTGCTCCATAAACACAGGCAACGTGCCTAACTTTCCCGGGAAGATGAAGTCAAAGAGCGACCACAGCTCTTCGGAGGTTATTTTGCATCGGTGAGCCAGACAGAATGATCCGATGAGGGGTGCGAAACTATTTGAGGAAAGGAAGCACCTTTTTATTAAATTTACCTTTTAGCAATCGCCATTCCTACCCTAAAGAT
+
BABCCFFFFFFFGGGGGGGGGGHHHHHHHHHGGGGHHHGHHHHHHGGGGGGGGHHHHHHHHHHHHHHHHHHHGHHHGHHHHHHHHHHHHHHGGGGGGHHHHHHHHHHHHHHHGGGGGHHHHHHHHHHGGGGEHHHHHHHHGHHGGEGGHHHHHHGHHHHHHHHHHHGGGHHHGGCDGGGGGGGGGGGGGGGFGBFGGGGGGGFFFFFFFFFFFFFFFFFFFFFFFFFFFFFFFFFEFFFFFFFFFFFFFFF
@M05620:45:000000000-G6HP7:1:1101:24988:6052 1:N:0:146
AAACCAAGCAGACACCCACCGCTCCCTCGCCACAGGCCAATAGTTTGTCCTCACTGAGTTGGCAACAAGTGGCTGCTGTGGCTGCCATTTTTCTGGTGATGGCCATCAGCTCCGACGAGGTCAGCTGGGGGGCTTTCTTTGTGTAAGCAACGAGAAACCTGAAAGAAGCATTTTTTAACTAAGTCCTGCTGAGTCATTCATGAGTTTTTAGCCGCCTTGCTTCTTCTCACAGACTCTCTACTCTCATGCCA
+
CCCCCCCFCFFFGGGGGGGGGGGGGGHHGGGGGHHHGGHHHHHHHHHHHHHHHHHHHHHHHHHHHHHHHHHHGHGGHHHHHHHGGHHHHHHHHHHHHHHHHHHHHHHHHHHHHGGGGGGGGHHHHHHHGGGGGGGGGGGGGGFFFFFFFFFFFFFFFFFFFFFFFFFFFFFFFFFFFFFFFFFFFFFFFFFFFFFFFFFFFFFFFFFFFFFFFFFFFFFFFFFFFFFFFFFFFFFFFFFFFFFFFFFFFFF
@M05620:45:000000000-G6HP7:1:1101:18813:6078 1:N:0:146
TACCTGTACTGGGGAAGCATTTGAATATCCCCCCATGGTGATGGGGACGGAGAACTGCTCCATAAACACAGGCAACGTGCCTAACTTTCCCGGGAAGATGAAGTCAAAGAGCGACCACAGCTCTCGGAGGTTATTTTGCATCGGTGAGCCAGACAGAATGATCCGATGAGGGGTGCGAAACTATTTGAGGAAAGGAAGCACCTTTTTATTAAATTTACCTTTTAGCAATCGCCATTCCTACCCTAAAGATC
+
CCCDCFFFFFFFGGGGGGGGGGHHHHHHHHHGGGGHHHGHHHHHHGGGGGGGGHHHHHHHHHHHHHHHHHHHGHHHGHHHHHHHHHHHHHHGGGGGGHHHHHHHHHHHHHHHGGGGGHHHHHHHHGGGGGGHHHHHHHHHHHGGGGGHHHHHHGHHHHHHHHHHHGGGHHHGGEFGGGGGGGGGHHHGGGFGGGGGGGGGGFFFFFFFFFFFFFHHHFFFFFFFFFFFFFFFFFFFFFFFFFFFFFFFFFF
@M05620:45:000000000-G6HP7:1:1101:12930:6081 1:N:0:146
AGATTACTGCAACAGTTCCCCCTACACTCTTTCCCGACAAGCCAGGGACAAAACAAAGATCGGAAGAGCACACGTCTGAACTCCAGTCACGCACTACAATCTCGTATGCCGTCTTCTGCTTGAAAAAAAAAAAAATTACATAGATAAGCACGCCCAACTTATCCACAACAGGGTTCTACACTAATTGATTGAACGAATCACCTATTTAATAACTTTCCCTTTTCGCACGGTCCCTTCCTCCCCTCACGATC
+
BCBBCFFF@D4DFGFBBFGGGGGGHHHHHHHHHHHGGGGGHHGHHHGGGGH2BBFGHHHHHHGGGGHHHHHHHGHHHGHHHHHHHHHHHHGHGGGHFHHHCHHF?EHHHHGEFHGHHHHHHHHGHDGFF?@<<--0/00000<0<0<000/--:;.../00:000;/.../..9..99CB/;//00;0000000...../;/://9///:;////9//:9:/;9-..9--9.;;B///;//:.;..::.;.
@M05620:45:000000000-G6HP7:1:1101:18818:6094 1:N:0:146
TACCTGTACTGGGGAAGCATTTGAATATCCCCCCATGGTGATGGGGACGGAGAACTGCTCCATAAACACAGGCAACGTGCCTAACTTTCCCGGGAAGATGAAGTCAAAGAGCGACCACAGCTCTCGGAGGTTATTTTGCATCGGTGAGCCAGACAGAATGATCCGATGAGGGGTGCGAAACTATTTGAGGAAAGGAAGCACCTTTTTATTAAATTTACCTTTTAGCAATCGCCATTCCTACCCTAAAGATC
+
?AABBFFFFFFFGGGGGGGGGGHHHGHHHHHGGGGHHHHHHHHGHGGGGGGGGHHHHHHHHGHHHHHHHHHHGHHHGHHGHHHHHHHHHHHGGGEGGHHHHGHHHHHGHFHHGGGGCHHHHHHHHGGGGGGHHHHHHHGHHHGGGGGGHHHHHGHHHHHHHHHHHGGGHHHGGGGGACGAGGGGGGGGGGFGGGGGGGGGGFFFFFFFFFFFFFFFBFFFFFFFFFFFFFFFFFFFFFFFFFFFFFFFFFF
@M05620:45:000000000-G6HP7:1:1101:19271:6126 1:N:0:146
AAACCAAGCAGACACTCACCGCTCCCTCGCCACAGGCCAATAGTTTGTCCTCACTGAGTTGGCAACAAGTGGCTGCTGTGGCTGCCATTTTTCTGGTGATGGCCATCAGCTCCGACGAGGTCAGCTGGGGGGCTTTCTTTGTGTAAGCAACGAGAAACCTGAAAGAAGCATTTTTTAACTAAGTCCTGCTGAGTCATTCATGAGTTTTTAGCCGCCTTGCTTCTTCTCACAGACTCTCTACTCTCATGCCA
+
CCBCCCCFCFFFGGGGGGGGGGGGGGHHGGGGGHHHGGHHHHHHHHHHHHHHHHHHHHHHHGHHHHHHHHHHGHGGHHHHHHHGGHHHHHHHHHHHHHHHHHHHHHHHHGHHHGGGGGGGGHHHHHHHGGGGGGGGGGGGGGFGGGFFFFFFFFFFFFFFFFFFFFFFFFFFFFFFFFFFFFFFFFFFFFFFFFFFFFFFFFFFFFFFFFFFFFFFFFFFFFFFFFFFFFFFFFFFFFFFFFFFFFFFFF9
@M05620:45:000000000-G6HP7:1:1101:19294:6128 1:N:0:146
AAACCAAGCAGACACTCACCGCTCCCTCGCCACAGGCCAATAGTTTGTCCTCACTGAGTTGGCAACAAGTGGCTGCTGTGGCTGCCATTTTTCTGGTGATGGCCATCAGCTCCGACGAGGTCAGCTGGGGGGCTTTCTTTGTGTAAGCAACGAGAAACCTGAAAGAAGCATTTTTTAACTAAGTCCTGCTGAGTCATTCATGAGTTTTTAGCCGCCTTGCTTCTTCTCACAGACTCTCTACTCTCATGCCA
+
AAAAAAACAFFFGGGGGGGGGGGGGGHHCEEFGHHGGGHHGCFBFGHHDAGFGHHFHHHHHFCGHHAGFFGFGHGGHCHHGHFFGFHHFGHHHHHHHHHHHGCEGFGFGHHFHGGE@EC?GFFHFHHHDGGGBGGGGGGGFGGFFGFFFFFBFFFDFFFFFBF/B/9BBFFFFFFBAFFFFFFFFFFFFFFFFBFEFFFFFFFFFFFFFEBFBA-BFDFFFFFFFFFFFFFFFFFFFFFFFFFFFFFFFFB
@M05620:45:000000000-G6HP7:1:1101:7832:6173 1:N:0:146
TACCTGTACTGGGGAAGCATTTGAATATCCCCCCATGGTGATGGGGACGGAGAACTGCTCCATAAACACAGGCAACGTGCCTAACTTTCCCGGGAAGATGAAGTCAAAGAGCGACCACAGCTCTTCGGAGGTTATTTTGCATCGGTGAGCCAGACAGAATGATCCGATGAGGGGTGCGAAACTATTTGAGGAAAGGAAGCACCTTTTTATTAAATTTACCTTTTAGCAATCGCCATTCCTACCCTAAAGAT
+
AABBBFFFFFFFGGGGGGCGGGHGHHHHHHHGGGGHHHHHHHHHHGGGGGGGGHHHHHHHFHHHHHHHHHHHGHHHGHHGHHHHHHHHHHHGGGEEGFHHHHHHHHHHHHHHGGGGGHHHHHHHHGHGGFG/GGGHHFGFFHHGGFGGHHHHHFGHHHHHHHHHHHDGGGFGDD;CGGF?@FGGGGGGGGG9FFGGFBFECFFFFFFFFFFB//;FFFBFFFFFFFFB9BFFFFFFFFFFFBFFFFFFFFF
@M05620:45:000000000-G6HP7:1:1101:18723:6274 1:N:0:146
TACCTGTACTGGGGAAGCATTTGAATATCCCCCCATGGTGATGGGGACGGAGAACTGCTCCATAAACACAGGCAACGTGCCTAACTTTCCCGGGAAGATGAAGTCAAAGAGCGACCACAGCTCTTCGGAGGTTATTTTGCATCGGTGAGCCAGACAGAATGATCCGATGAGGGGTGCGAAACTATTTGAGGAAAGGAAGCACCTTTTTATTAAATTTACCTTTTAGCAATCGCCATTCCTACCCTAAAGAT
+
CBCCCFFFFFFFGGGGGGGGGGHHHHHHHHHGGGGHHHGHHHHHHGGGGGGGGHHHHHHHHHHHHHHHHHHHGHHHGHHHHHHHHHHHHHHGGGFGGHHHHHHHHHHHHHHHGGGGGHHHHHHGHHHGGGGEHHHHHHHHGHHGGGGGHHHHHHGHHHHHHHHHHHGGGHHHGGEGGGFGGGGGGGGHGGGCFGGGGGGGGGFFFFFFFFFFFFFFFFFFFFFFFFFFFFFFFFFEFFFFHFFFFFFFFFF
@M05620:45:000000000-G6HP7:1:1101:20943:6278 1:N:0:146
TACCTGTACTGGGGAAGCATTTGAATATCCCCCCATGGTGATGGGGACGGAGAACTGCTCCATAAACACAGGCAACGTGCCTAACTTTCCCGGGAAGATGAAGTCAAAGAGCGACCACAGCTCTCGGAGGTTATTTTGCATCGGTGAGCCAGACAGAATGATCCGATGAGGGGTGCGAAACTATTTGAGGAAAGGAAGCACCTTTTTATTAAATTTACCTTTTAGCAATCGCCATTCCTACCCTAAAGATC
+
BCCCCFFFFFFFGGGGGFGGGGHHHHHHHHHGGGGHHHHHHHHHEGGGGGGGGHHHHHHHHHHHHHHHHHHHGHHHGHHHHHHHHHHHHHHGGGEFGAGHHHHHHHGHHHHHGGGGGHHHGHHGHGGFGGFHHHHHHHGGHHGGGGGHHHHHHGHFGFHHHHHHHFDGHHHGGCDGGGGGGGFGGGGGFFFFGGGGGGGGGEFFFFFFFFFFBFFFFFBFFFFFFFFFFFAEDFFFFFFFFFFFFFFFFFF
@M05620:45:000000000-G6HP7:1:1101:18550:6288 1:N:0:146
AAACCAAGCAGACACTCACCGCTCCCTCGCCACAGGCCAATAGTTTGTCCTCACTGAGTTGGCAACAAGTGGCTGCTGTGGCTGCCATTTTTCTGGTGATGGCCATCAGCTCCGACGAGGTCAGCTGGGGGGCTTTCTTTGTGTAAGCAACGAGAAACCTGAAAGAAGCATTTTTTAACTAAGTCCTGCTGAGTCATTCATGAGTTTTTAGCCGCCTTGCTTCTTCTCACAGACTCTCTACTCTCATGCCA
+
BBBBBBBFBFFFGGGGGGGGGGGGGGHHGGGGGHHHGGHHHGHHHHHHHHHHHHHHHHHHHHHHHHHGHHHHGHGGHHHHHHHGGHBGHHHHHHHHHHHHHHHHHHHHHHHHHGGGGGGGGHHHHHHHGGGGGGGGGGGGGGGGGGFFFFFFFFFFFFFFFF/FFFFFFFFFFFFFFFFFFFFFFFFFFFFFFFFFFFFFFFFFFFFFFFFFFFFFFFFFFFFFFFFFFFFFFFFFFFFFFFFFFFFFFFB
@M05620:45:000000000-G6HP7:1:1101:18722:6293 1:N:0:146
TACCTGTACTGGGGAAGCATTTGAATATCCCCCCATGGTGATGGGGACGGAGAACTGCTCCATAAACACAGGCAACGTGCCTAACTTTCCCGGGAAGATGAAGTCAAAGAGCGACCACAGCTCTTCGGAGGTTATTTTGCATCGGTGAGCCAGACAGAATGATCCGATGAGGGGTGCGAAACTATTTGAGGAAAGGAAGCACCTTTTTATTAAATTTACCTTTTAGCAATCGCCATTCCTACCCTAAAGAT
+
AABBBFFFFFFFGGGEEGGGGGFEHFGHHHHGGGGHHGAFEGHHHGGGGGGGGHHHHHHGFFHHGFHHHHFHGHGHGHHHHGHHHHHHHHHCEGEGGHHHHGHHGHHHHFHHGGGGDHHHHHHHGHHGGDGCFGHHHHGFDGGGGGGEHHHHHGGHHHHHHHHHFHFGGHHGGGDGGGA@?AFGGGFGGGGCB:A.BFFG/FEFFFFFFFFFF/FFFFFFFFFFFFFFFFFFEFAAFFFFFFFFFFFFFFB
@M05620:45:000000000-G6HP7:1:1101:8747:6301 1:N:0:146
TACCTGTACTGGGGAAGCAATCGCCATTCCTACCCTAAAGATCGGAAGAGCACACGTCTGAACTCCAGTCACGCACTACAATCTCGTATGCCGTCTTCTGCTTGAAAAAAAAAAACACATGCAGCTGCGCGATGACCCCCTTCACCCCAAAACCCAACAGGATAAACGAAGGCAAGGACACTAATGTTCCCGACCAAGCTCTTTCAATCTATGTACCATACCAGTCCTTATCAGTCGTCACGCCTATACAT
+
CCCCCFFFFFFFGGGGGGGGGGGGGGGHHHHHHHHHHHHHHHHHGGGGGHHHHHHGHHHGGHHHHHHHHHHHGHGGGHHGHHFHHHGFHHHHGFGHGHGHHHHEFHHGEFFG<>///0?222222?11//<--.1110.<-./00<<@....:....../.:::000...........;/.0//00;0000..;:-..9////////////////9/////////////////;/;........../////
@M05620:45:000000000-G6HP7:1:1101:18539:6303 1:N:0:146
AAACCAAGCAGACACTCACCGCTCCCTCGCCACAGGCCAATAGTTTGTCCTCACTGAGTTGGCAACAAGTGGCTGCTGTGGCTGCCATTTTTCTGGTGATGGCCATCAGCTCCGACGAGGTCAGCTGGGGGGCTTTCTTTGTGTAAGCAACGAGAAACCTGAAAGAAGCATTTTTTAACTAAGTCCTGCTGAGTCATTCATGAGTTTTTAGCCGCCTTGCTTCTTCTCACAGACTCTCTACTCTCATGCCA
+
BBBBBBBFBFFFGGGGGGGGGGGGGGHHGGGGGHHHGGGHHFHHHHHHHHHHHHHHHHHHHHHHHHHHHHHHGHGGHGGHHHHGGHHHHHHHHHHHHHGHHHHHHHHHHHHHHGGGGGGGGHHHHHHHGGGGGGGGGGGGGGGGGGFFFFFFFFFFFFFFFFFFFFFFFFFFFFFFFFFFFFFFFFFFFFFFFBFFFFFFFFFFFFFFFFFFFFFFFFFFFFFFFFFFFFFFFFFFFFFFFFFFFFFFFFF
@M05620:45:000000000-G6HP7:1:1101:13962:6305 1:N:0:146
AAACCAAGCAGACACTCACCGCTCCCTCGCCACAGGCCAATAGTTTGTCCTCACTGAGTTGGCAACAAGTGGCTGCTGTGGCTGCCATTTTTCTGGTGATGGCCATCAGCTCCGACGAGGTCAGCTGGGGGGCTTTCTTTGTGTAAGCAACGAGAAACCTGAAAGAAGCATTTTTTAACTAAGTCCTGCTGAGTCATTCATGAGTTTTTAGCCGCCTTGCTTCTTCTCACAGACTCTCTACTCTCATGCCA
+
DDDDDDDFCFFFGGGGGGGGGGGGGGHHGGGGGHHHGGHHHHHHHHHHHHHHHHHHHHHHHHHHHHHHHHHHGGGGHGHHHHHGGHGHHHHHHHHHHHHHHHHHHHHHHHHHHGGGGGGGFHGHFHHHGGGGGGGGGGGGGGGGGGFFFFFFFFFFFFFFFFFFFFFFFFFFFFHFFFFFFFFFFFFFFFFFFFFFFFFFFFFFFFFHFFFHFFFFFFFFFFFFFFFFFFFFFFFFFFFFHFFFFFFFFFB
@M05620:45:000000000-G6HP7:1:1101:13958:6327 1:N:0:146
AAACCAAGCAGACACTCACCGCTCCCTCGCCACAGGCCAATAGTTTGTCCTCACTGAGTTGGCAACAAGTGGCTGCTGTGGCTGCCATTTTTCTGGTGATGGCCATCAGCTCCGACGAGGTCAGCTGGGGGGCTTTCTTTGTGTAAGCAACGAGAAACCTGAAAGAAGCATTTTTTAACTAAGTCCTGCTGAGTCATTCATGAGTTTTTAGCCGCCTTGCTTCTTCTCACAGACTCTCTACTCTCATGCCA
+
BBBBBAAFBFFFGGGGGGGGGGGGGGHHGGGGGHHHGGHHHHHHHGHHHHHHHHHHHHHHHGHHHHHHHEHHGGGGHFGGHGHGGHHHHHHHHHHHHHGHHHHHHHHHHGHHHGGGGGGGEHFHFHHHGGGGGGGGGGGGGFGGGGFFFFFFFFFFFFFFFFFFFFFFFFFFFFFFFFFFFFFFFFFFFFFFFBBFFFFFFFFFFFFFFFFFFFFFFFFFFFFFFFFFFFFFFFFFFFFFFFFFFFFBFF/
@M05620:45:000000000-G6HP7:1:1101:20756:6337 1:N:0:146
TACCTGTACTGGGGAAGCGTGTAGCAATCGCCATTCCTACCCTAAAGATCGGAAGAGCACACGTCTGAACTCCAGTCACGCACTACAATCTCGTATGCCGTCTTCTGCTTGAAAAAAAAAAAAAAAAAAAGAAGTAAAAATAAATGTAAGAAATGATAAAATAAAGTTAAAAAGGTAAAGAAAGAAAATAAGAGTAAGAGTAAGAGTACATGGTAGGAAGGAATACAGGAATGAGAGTGACGATAACTAAG
+
CBBCCFFFFFFFGGGGGGFEEFHHHHHHHGGGGGHHHHGHHHHHHHHGHHHGGGGHHHGHHHGHHHGHHHHHHGHHHHHGHGGGHHHHHCHHHFGHHHHGFGHGHHHHHHHHHGHHGGGFG<>/------.../0000;0.00000000000/0;000000000000000000..000000./0/.//:00000:0900000:009000090/000.00.:9900090/./000:0000009....00000
@M05620:45:000000000-G6HP7:1:1101:21595:6349 1:N:0:146
TACCTGTACTGGGGAAGCGTGTAGCAATCGCCATTCCTACCCTAAAGATCGGAAGAGCACACGTCTGAACTCCAGTCACGCACTACAATCTCGTATGCCGTCTTCTGCTTGAAAAAAAAAAAAAAAAAAAACAAAAAGAAAATATTAGTCAGCATAATAAAAAAAAAGAGAAACAACATCTAAACCGTAATACTAAATAACGTCCCATATATAAGATACTGCGACACTAAGCACTGCTTGTCAGTATTCGA
+
CCCCCFFFFFFFGGGGGGGEGGHHHHHHHGGGGGHHHHHHHHHHHHHHHHHGGGGGHHGHHHGHHHGHGHHHHHHHHHHGHGGGHHHHHFHHHGGHHHHGFGHGHHHHHHHGGHHHGGGGG>>>-<<--:-.....:.../:00;0;00000000000000;;-9--.://00//;..;000000;-;...:00000::00./.:;0:/0000;00000000.---9;/00/0/0/0000.00000000/0
@M05620:45:000000000-G6HP7:1:1101:18916:6369 1:N:0:146
TACCTGTACTGGGGAAGCATTTGAATATCCCCCCATGGTGATGGGGACGGAGAACTGCTCCATAAACACAGGCAACGTGCCTAACTTTCCCGGGAAGATGAAGTCAAAGAGCGACCACAGCTCTCGGAGGTTATTTTGCATCGGTGAGCCAGACAGAATGATCCGATGAGGGGTGCGAAACTATTTGAGGAAAGGAAGCACCTTTTTATTAAATTTACCTTTTAGCAATCGCCATTCCTACCCTAAAGATC
+
CCDDCFFFFFFFGGGGGGGGGGHHHHHHHHHGGGGHHHHHHHHHHGGGGGGGGHHHHHHHHHHHHHHHHHHHGHHHGHHHHHHHHHHHHHHGGGGGGHHHHHHHHHHHHHGHGGGGGHHHHHHHHGGGGGGHHHHHHHHHHHGGGGGHHHHHHGHHHHHHHHHHHGGGHHHGGEGGGGGGGGGGHGGGGGGGGGFGGGGGGFFFFFFFFHFFFFFHFFFFFFFFFFFFFFFFFFFFFFFFFFFFFFFFFFF
@M05620:45:000000000-G6HP7:1:1101:18921:6387 1:N:0:146
TACCTGTACTGGGGAAGCATTTGAATATCCCCCCATGGTGATGGGGACGGAGAACTGCTCCATAAACACAGGCAACGTGCCTAACTTTCCCGGGAAGATGAAGTCAAAGAGCGACCACAGCTCTCGGAGGTTATTTTGCATCGGTGAGCCAGACAGAATGATCCGATGAGGGGTGCGAAACTATTTGAGGAAAGGAAGCACCTTTTTATTAAATTTACCTTTTAGCAATCGCCATTCCTACCCTAAAGATC
+
BBBBBFFFFFFFFGGGGGGGGGHHHHHHHHHGGGGHHHGHGHHFEGGGGGGGGHHHHHGHHHHHGHHHHHHGGHHHGHHHHHHHHHHHHHHGGGEFGFHGHHHFFHFHHHGGEGGGCEEFHHHFGGGGGGCGGHHHHHHHHHFGGGGHHHHHFGGHHGFHGHGHHDFDHHHFGEDDFDFGGGGGGGFFCBBBFF.CFFEFGFFEFFFFFFFFFFFFFFFFFFFFFFFFFF.EDFFFFFFFFFFFFFFFEFF
@M05620:45:000000000-G6HP7:1:1101:5726:6388 1:N:0:146
AAACCAAGCAGACACTCACCGCTCCCTCGCCACAGGCCAATAGTTTGTCCTCACTGAGTTGGCAACAAGTGGCTGCTGTGGCTGCCATTTTTCTGGTGATGGCCATCAGCTCCGACGAGGTCAGCTGGGGGGCTTTCTTTGTGTAAGCAACGAGAAACCTGAAAGAAGCATTTTTTAACTAAGTCCTGCTGAGTCATTCATGAGTTTTTAGCCGCCTTGCTTCTTCTCACAGACTCTCTACTCTCATGCCA
+
DDCDDBCFDFFFGGGGGGGGGGGGGGHHGGGGGHHHGGHHHHHHHHHHHHHHHHHHHHHHHHHHHHHHHHHHGHGGHHHHHHHGGHHHHHHHHHHHHHHHHHHHHHHHHHHHHGGGGFGGFHHHHHHHGGGGGGGGGGGGGFGGGGFFFFFFFFFFFFFFFFFFFFFFFFFFFFFFFFFFFFFFFFFFFFFFFBFFFFFFFFFFFFFFFFFFFFFFFFFFFFHFHFHFFFFFFFFFFFFHHFFFFFFFFFB
@M05620:45:000000000-G6HP7:1:1101:20298:6428 1:N:0:146
AAACCAAGCAGACACTCACCGCTCCCTCGCCACAGGCCAATAGTTTGTCCTCACTGAGTTGGCAACAAGTGGCTGCTGTGGCTGCCATTTTTCTGGTGATGGCCATCAGCTCCGACGAGGTCAGCTGGGGGGCTTTCTTTGTGTAAGCAACGAGAAACCTGAAAGAAGCATTTTTTAACTAAGTCCTGCTGAGTCATTCATGAGTTTTTAGCCGCCTTGCTTCTTCTCACAGACTCTCTACTCTCATGCCA
+
DDDDDCDFCFFFGGGGGGGGGGGGGGHHGGGGGHHHGGHHHHHHHHHHHHHHHHHHHHGHHHHHHHHHHHHHGHGGHHHHHHHGGHHHHHHHHHHHHHHHHHHHHHHHHHHHHGGGGGGGGHHHHHHHGGGGGGGGGGGGGGGGGGFFFFFFFFFFFFFFFFFFFFFFFFFFFFHFFFFHHFFFFFFFFFFFFFFFFFHHHHFFFFFFFFFFFFFFFFFFHHHFFFFFFFFFFFFFFFFFFFFFFFFFFFF
@M05620:45:000000000-G6HP7:1:1101:20319:6445 1:N:0:146
AAACCAAGCAGACACTCACCGCTCCCTCGCCACAGGCCAATAGTTTGTCCTCACTGAGTTGGCAACAAGTGGCTGCTGTGGCTGCCATTTTTCTGGTGATGGCCATCAGCTCCGACGAGGTCAGCTGGGGGGCTTTCTTTGTGTAAGCAACGAGAAACCTGAAAGAAGCATTTTTTAACTAAGTCCTGCTGAGTCATTCATGAGTTTTTAGCCGCCTTGCTTCTTCTCACAGACTCTCTACTCTCATGCCA
+
BBBBBAAFAFFFGGGGGGGGGGGGGGHHGGGGGGGHGGHHHHHHHHFHFHFHHHHGHHHHHHHHHHFHGGHHGHGGHHHHHHHGGHHHHHHHHHGHHHHHHHHHHHHHHHHHHGGGGGGGDHHHHHHHGGGGGGGGGGGGGFGFGGFFFFFFFFFFFFFFFFFFFFFFFFFFFFFFFFFFFFFFFFFFFFFFFFFFFFFFFFFFFFFFFFFFFFFFF.FFFFFFFFFFFFFFFFFFFFFFFFFFFFFFFF/
@M05620:45:000000000-G6HP7:1:1101:17355:6457 1:N:0:146
TACCTGTACTGAGGAAGCATTTGAATATCCCCCCATGGTGATGGGGACGGAGAACTGCTCCATAAACACAGGCAACGTGCCTAACTTTCCCGGGAAGATGAAGTCAAAGAGCGACCACAGCTCTCGGAGGTTATTTTGCATCGGTGAGCCAGACAGAATGATCCGATGAGGGGTGCGAAACTATTTGAGGAAAGGAAGCACCTTTTTATTAAATTTACCTTTTAGCAATCGCCATTCCTACCCTAAAGATC
+
CCCCCFFFFFFFGGGGGGGGGGHHHHHHHHHGGGGHHHHHHHHHHGGGGGGGGHHHHHHHHHHHHHHHHHHHGHHHGHHHHHHHHHHHHHHGGGGGGHHHHHHHHHHHHHHHGGGGCHHHHHHHHGGGGGGHHHHHHHHHHHGGGGGHHHHHHGHHHHHHHHHHHGGGHHHGGGGGGEGGGGGGGGGGGGGGGFGGGGGGGGGGFFFFFFFFFFFFFFFFFFFFFFFFFFFFFFEFFFFFFFFFBFFFFFF
@M05620:45:000000000-G6HP7:1:1101:17376:6463 1:N:0:146
TACCTGTACTGAGGAAGCATTTGAATATCCCCCCATGGTGATGGGGACGGAGAACTGCTCCATAAACACAGGCAACGTGCCTAACTTTCCCGGGAAGATGAAGTCAAAGAGCGACCACAGCTCTCGGAGGTTATTTTGCATCGGTGAGCCAGACAGAATGATCCGATGAGGGGTGCGAAACTATTTGAGGAAAGGAAGCACCTTTTTATTAAATTTACCTTTTAGCAATCGCCATTCCTACCCTAAAGATC
+
BBBBBFFFFFFFGGGGGGGGGGHHHHHHHHHGGGGGHHGHHHHHHGGGGGGGGGHHHHHHHHHFHHHHHHHHGHHHGHHHHGHHGHHHHHHGGGEGGGGHGHHHHHHHHHHHGCGGCHGHHHHHHGGGGGGHGHHHHHHHHHGGGGEGFHHHHGHHHHHHHHFHHGGGHHHGGDCGGGGGGGGGGGGFFGF/FC?9CFGGGEFFFFFEFFBBFFFFFFFFBFFFFFFFFFEFFFFFFFFFFFFFFBFF/FF
@M05620:45:000000000-G6HP7:1:1101:15125:6466 1:N:0:146
AGATTACTGCAACAGTTCCCCCTGGACCTGGAAAAGTTTCTTGCCTGGCTTACAGAAGCTGAAACAACTGCCAATGTCCTACAGGATGCTACCCGTAAGGAAAGGCTCCTAGAAGACTCCAAGGGAGTAAAAGAGCTGATGAAACAATGGCAAGTAAGTCAGGCATTTCCGCTTTAGCACTCTTGTGGATCCAATTGAACAATTCTCAGCATTTGTACTTGTAACTGACAAGCCAGGGACAAAACAAAGAT
+
BBBBBFFFFFBFGGFGGGGGGGGGHHHHHHHHHHHHHHHHHHHGHHHHGHHHHHHGHHHHHGHGHHHHHHHHHHHHHHHHFHHHHHHHHHHHHHGFCFGHHHFHHHHHGHHHHHHFHHHGGHHGE?EEHFHHHGGGHFFHHGGHHHHHHHHHHGHHHHFHGHHHHHHHGHGGGGGHHGHHHHHHHDGGHHHHHHHHHFDFGHHHHHHDHHGHHHHHHHHGHGFFHHHFFHHHHGGFFGEFFGFGGGGGGGF
@M05620:45:000000000-G6HP7:1:1101:24836:6468 1:N:0:146
AAACCAAGCAGACACTCACCGCTCCCTCGCCACAGGCCAATAGTTTGTCCTCACTGAGTTGGCAACAAGTGGCTGCTGTGGCTGCCATTTTTCTGGTGATGGCCATCAGCTCCGACGAGGTCAGCTGGGGGGCTTTCTTTGTGTAAGCAACGAGAAACCTGAAAGAAGCATTTTTTAACTAAGTCCTGCTGAGTCATTCATGAGTTTTTAGCCGCCTTGCTTCTTCTCACAGACTCTCTACTCTCATGCCA
+
BA@AAABFBFFFGGGGGGGGGGGGGGHHGGGGGHHHGGHHHHHHHHHHHHHHHHHHHHGHHHHFHHHHHFFHGHGGHHHHHHHGGHHHHHHHHHHHHHHHHHHHFHHHHHHHGGGGGGGGGHFHHHHHGGGGGGGGGGGGGGGGGGFFFFFFFFFFFFFFFFFFFFFFFFFFFFFFFFFFFFFFFFFFFFFFFFFBFFFFFFFFFFFFFFFFFFFFFFFFFFFFFFFFFFFFFFFFFFFFFFFFFFFFFFF
@M05620:45:000000000-G6HP7:1:1101:17362:6475 1:N:0:146
TACCTGTACTGAGGAAGCATTTGAATATCCCCCCATGGTGATGGGGACGGAGAACTGCTCCATAAACACAGGCAACGTGCCTAACTTTCCCGGGAAGATGAAGTCAAAGAGCGACCACAGCTCTCGGAGGTTATTTTGCATCGGTGAGCCAGACAGAATGATCCGATGAGGGGTGCGAAACTATTTGAGGAAAGGAAGCACCTTTTTATTAAATTTACCTTTTAGCAATCGCCATTCCTACCCTAAAGATC
+
CCCDCFFFFFFFGGGGGGGGGGHHHHHHHHHGGGGHHHGHHHHHHGGGGGGGGHHHHHHHHHHHHHHHHHHHGGHHGHHHHHHHHHHHHHHGGGEGGHHHHHHHHHHHHHHHGGGGGHHHHHHHHGGGGGGHHHHHHHHHHHGGGGGHHHHHHGHHHHHHHHHHHGGGHHHGGCEGGGGGGGGGGHHGGGGGGGGGGGGGGGGGFFFFFFFFFFFHHFFFFFFFFFFFFFFFFFFFFFFHFFFFFFFFFFF
@M05620:45:000000000-G6HP7:1:1101:24853:6476 1:N:0:146
AAACCAAGCAGACACTCACCGCTCCCTCGCCACAGGCCAATAGTTTGTCCTCACTGAGTTGGCAACAAGTGGCTGCTGTGGCTGCCATTTTTCTGGTGATGGCCATCAGCTCCGACGAGGTCAGCTGGGGGGCTTTCTTTGTGTAAGCAACGAGAAACCTGAAAGAAGCATTTTTTAACTAAGTCCTGCTGAGTCATTCATGAGTTTTTAGCCGCCTTGCTTCTTCTCACAGACTCTCTACTCTCATGCCA
+
DCCDDCCFCFFFGGGGGGGGGGGGGGHHGGGGGHHHGGHHHHHHHHHHHHHHHHHHHHHHHHHHHHHHHHHHGHGGHHHHHHHGGHHHHHHHHHHHHHHHHHHHHHHHHHHHHGGGGGGGGHHHHHHHGGGGGGGGGGGGGGGGGGFFFFFFFFFFFFFFFFFFFFFFFFFFFFFFFFFFFFFFFFFFFFFFFFFFFFFHHHFFFFFFFFFFFFFFFFFFFFFFFFFFFFFFFFFFFFFFFFFFFFFFFFB
@M05620:45:000000000-G6HP7:1:1101:14644:6509 1:N:0:146
AAACCAAGCAGACACTCACCGCTCCCTCGCCACAGGCCAATAGTTTGTCCTCACTGAGTTGGCAACAAGTGGCTGCTGTGGCTGCCATTTTTCTGGTGATGGCCATCAGCTCCGACGAGGTCAGCTGGGGGGCTTTCTTTGTGTAAGCAACGAGAAACCTGAAAGAAGCATTTTTTAACTAAGTCCTGCTGAGTCATTCATGAGTTTTTAGCCGCCTTGCTTCTTCTCACAGACTCTCTACTCTCATGCCA
+
BBCBBBCFCFFFGGGGGGGGGGGGGGHHFGGGGHGHGGGHHGH5DGHHHHHHHHGHHHFGHHHHHHHHHGHHGHGGHGGGHHHGGHHHHHHHHHHHHHEHGHHHHHHHFHHHHGGGGCD@CHFHBGHHGGGGGGGGFGGGGFGGGGFFFFFFFFFFFFFFFFFFFFFFFFFFFFFFFFFFFFFFFFFFFFFFFBFBFFFFFFFFFFFFFFFFFFFFFDFFFFFFFFFFFFFFFFFFFFFFFFFFFFFFFFF
@M05620:45:000000000-G6HP7:1:1101:9969:6512 1:N:0:146
AGATTACTGCAACAGTTCCCCCTGGACCTGGAAAAGTTTCTTGCCTGGCTTACAGAAGCTGAAACAACTGCCAATGTCCTACAGGATGCTACCCGTAAGGAAAGGCTCCTAGAAGACTCCAAGGGAGTAAAAGAGCTGATGAAACAATGGCAAGTAAGTCAGGCATTTCCGCTTTAGCACTCTTGTGGATCCAATTGAACAATTCTCAGCATTTGTACTTGTAACTGACAAGCCAGGGACAAAACAAAGAT
+
BABBBFFFFFDFGGGGGGGGGGGGHHHHHHFHHGHHHHHHHHHHHHHHHHHHHHHHHHHHHHHHHHHHHHHHHHHHHHHHHHHHGHHHHHFHHHGGGGHHGHCGHHHHGHHHHHDGHHHHHHHGEGGGHGHHHGHHHHHHHGHHHHHHHHHGHGHHHHHHHHHHHHHHHHGGGGGHHHHHHHHHHGHGHHHHHFHHHGHGFHHHHHHHHHGHHHHHHGHHHGGGHHHGFHHHHGGGGGGGEFFFGGGGGGG
@M05620:45:000000000-G6HP7:1:1101:6780:6524 1:N:0:146
CATCCTGACCCTGAAGTACCCCGGCTTGATTTCTGACATTAGATCGGAAGAGCACACGTCTGAACTCCAGTCACGCACTACAAATCTCGTATGCCGTCTTCTGCTTGAAAAAAAAAAAGGTCAGCTGTTGTGCTTTCTTTGTTTAATCAACTATAACCCTGAAAGAAGCATTTTTTAACTAATTCCTTCTGATTCATTCATGCTTTTTTATCCGCCTTGCTTCTTCTCCCATCCTCTCTCCTCTCATGCCA
+
AAAAAFFFFFFFCGFGAFGGGGEAFAFAEAADGFHFHHGF1DDHEGG?FA00BFEFHGHCHGBGGDGHGHHFGBFHCEGFHF@D1F21BF/GC2@EG@CFBG1B1GEG1>10//B/>>//@F10?F111<0??GGGHHHH=F0F1=1>11>1110=0<EH//000<./</;GFHHC.0;C00:;CHG9;C0;09;0CFF0B0009;FFA.0;B.;CB?/;FBFFFFFF/;-//99BFFF/BFFFF/;/9B/
@M05620:45:000000000-G6HP7:1:1101:15374:6569 1:N:0:146
AAACCAAGCAGACACTCACCGCTCCCTCGCCACAGGCCAATAGTTTGTCCTCACTGAGTTGGCAACAAGTGGCTGCTGTGGCTGCCATTTTTCTGGTGATGGCCATCAGCTCCGACGAGGTCAGCTGGGGGGCTTTCTTTGTGTAAGCAACGAGAAACCTGAAAGAAGCATTTTTTAACTAAGTCCTGCTGAGTCATTCATGAGTTTTTAGCCGCCTTGCTTCTTCTCACAGACTCTCTACTCTCATGCCA
+
CCCCCCBFCFFFGGGGGGGGGGGGGGHHGGGGGHHHGGGCGGHHHHHHHHHHHHHHHHHHHHHHHHHEHGHHGHGGHFGHHHHGGHHHHHHHHHHHHHHHFHHHHHHHHGHHHGGGGGFGCGGHHHHHGGGGGGGGGGGGGGGGGGFFFFFFFFFFFFFFFFEFFFFFFFFFFFFFFFFFBFFFFFFFFFFFFBFBFFFFFFFFFFFFFFFFFFFFFFFFFFFFFFFFFFFFFFFFFFFFFFFFFFBFFF0
@M05620:45:000000000-G6HP7:1:1101:17434:6599 1:N:0:146
TACCTGTACTGGGGAAGCATTTGAATATCCCCCCATGGTGATGGGGACGGAGAACTGCTCCATAAACACAGGCAACGTGCCTAACTTTCCCGGGAAGATGAAGTCAAAGAGCGACCACAGCTCTCGGAGGTTATTTTGCATCGGTGAGCCAGACAGAATGATCCGATGAGGGGTGCGAAACTATTTGAGGAAAGGAAGCACCTTTTTATTAAATTTACCTTTTAGCAATCGCCATTCCTACCCTAAAGATC
+
BBBBBFFFFFFFGGFEEGGGGGGHHHHHHHHGGGGHGHFGGHHHHGGGGGGGGHHHHHHHHHHHHHHHGHHHGHHHGHHHHHHHHFHHHHHGGGCGGHHHHHHHHHHHHHHHGGGGGHHHGHHHHGGGGGDHHHHHHHGFHHGGGGGHHHHGHGHFHHHHHHHHHGGGHHHGGGGGGGGGGGGGGGGGFGFGGGGGGGGGGFFFFFFFFFBFFFFFFFFFFFFFFFFFFFEFFFFFFFFFFFFFFFFFFFF
@M05620:45:000000000-G6HP7:1:1101:5839:6603 1:N:0:146
AAACCAAGCAGACACTCACCGCTCCCTCGCCACAGGCCAATAGTTTGTCCTCACTGAGTTGGCAACAAGTGGCTGCTGTGGCTGCCATTTTTCTGGTGATGGCCATCAGCTCCGACGAGGTCAGCTGGGGGGCTTTCTTTGTGTAAGCAACGAGAAACCTGAAAGAAGCATTTTTTAACTAAGTCCTGCTGAGTCATTCATGAGTTTTTAGCCGCCTTGCTTCTTCTCACAGACTCTCTACTCTCATGCCA
+
CCCCCBBFCFFFGGGGGGGGGGGGGGHHGGGGGHHHGGHHHHHHHHHHHHHHHHHHHHHHHHHHHHHHHGHHGHGGHGGHHHHGGHHHHHHHHHHHHHHHHHGHHHHHHHHHHGGGGGGGGHHHHHHHGGGGGGGGFGGGGGGGGGFFFFFFFFFFFFFFFFFFFFFFFFFFFFFFFFFFFFFFFFFFFFFFFBFFFFFFFFFFFFFFFFFFFFFFFFFFFFFFFFFFFFFFFFFFFFFFFFFFFFFFFFB
@M05620:45:000000000-G6HP7:1:1101:6078:6622 1:N:0:146
AAACCAAGCAGACACTCACCGCTCCCTCGCCACAGGCCAATAGTTTGTCCTCACTGAGTTGGCAACAAGTGGCTGCTGTGGCTGCCATTTTTCTGGTGATGGCCATCAGCTCCGACGAGGTCAGCTGGGGGGCTTTCTTTGTGTAAGCAACGAGAAACCTGAAAGAAGCATTTTTTAACTAAGTCCTGCTGAGTCATTCATGAGTTTTTAGCCGCCTTGCTTCTTCTCACAGACTCTCTACTCTCATGCCA
+
AABCCABFCFFFGGGGGGGGGGGGGGHHGGGFGGHHGGGHHGHHHHHHHHHHHHHHHHHHHHHGHHHHHGHHGHGGHHHHHHHGGHHHHHHHHHHHHHGHHHHHHHHHHHHHHGGEGGGGGHHHHHHHGGGGGGGGGGGGGGGGGGFFFFFFFFFFFFFFFFFFFFFFFFFFFFHFFFFFFFFFFFFFFFFFFFFFFFFFFFFFFFFFFFFFFFFFFFFFHHHFFFFFFFFFFFFFFFFFFFFFFFFFFFF
@M05620:45:000000000-G6HP7:1:1101:12570:6631 1:N:0:146
AAACCAAGCAGACACTCACCGCTCCCTCGCCACAGGCCAATAGTTTGTCCTCACTGAGTTGGCAACAAGTGGCTGCTGTGGCTGCCATTTTTCTGGTGATGGCCATCAGCTCCGACGAGGTCAGCTGGGGGGCTTTCTTTGTGTAAGCAACGAGAAACCTGAAAGAAGCATTTTTTAACTAAGTCCTGCTGAGTCATTCATGAGTTTTTAGCCGCCTTGCTTCTTCTCACAGACTCTCTACTCTCATGCCA
+
BBBBBBBFBFFFFGGGGGGGFGGGGGHHGGGGGGGHGGHGGGGGHFHHHHHHHHHHGHFHHHHGHHHHHHHHGHGGHHFGGHHGGHHHHHHHHHHHHHHHHHHHGHHHHHHHHGGGGGGGDHHHHHHHGGGGGGGGGGGFGFGGGGFFFFFFFFFFFFFFFFFFFFFFFFFFFFFFFFFFFFFFFFFFFFFFF9FFFFFFFFFFFFFFFFFFFFFFFFFFFFFFFFFFFFFFFFFFFFFFFFFFFFFFFFF
@M05620:45:000000000-G6HP7:1:1101:6086:6640 1:N:0:146
AAACCAAGCAGACACTCACCGCTCCCTCGCCACAGGCCAATAGTTTGTCCTCACTGAGTTGGCAACAAGTGGCTGCTGTGGCTGCCATTTTTCTGGTGATGGCCATCAGCTCCGACGAGGTCAGCTGGGGGGCTTTCTTTGTGTAAGCAACGAGAAACCTGAAAGAAGCATTTTTTAACTAAGTCCTGCTGAGTCATTCATGAGTTTTTAGCCGCCTTGCTTCTTCTCACAGACTCTCTACTCTCATGCCA
+
BA@ABABFCFFFGGGGGGGGGGGGGGGHGGGDFFHHGGGHHGHHHHHHHHHHHHHHHHHHHHHGHHGHHGHHGHGGHHHHHHHGGHHHHHHHHHHHHCFHHHHHFHHHHHHHHGGGGGGGGHFGHHHHGGGGGGGGGGGGGGGFGGFFFFFFFFFDFFFFFFFFFFFFFFFFFFFFFFFFFFFFFFFFFFFFFFFFFFFFFFFFBFFFFEFFFFFFFFFFFFFFFFFFFFFFFFFFFFFFFFFFFFFFFFB
@M05620:45:000000000-G6HP7:1:1101:12588:6643 1:N:0:146
AAACCAAGCAGACACTCACCGCTCCCTCGCCACAGGCCAATAGTTTGTCCTCACTGAGTTGGCAACAAGTGGCTGCTGTGGCTGCCATTTTTCTGGTGATGGCCATCAGCTCCGACGAGGTCAGCTGGGGGGCTTTCTTTGTGTAAGCAACGAGAAACCTGAAAGAAGCATTTTTTAACTAAGTCCTGCTGAGTCATTCATGAGTTTTTAGCCGCCTTGCTTCTTCTCACAGACTCTCTACTCTCATGCCA
+
BBBBBBAFBFFFGGGGGGGGEGGGGGHHGGGGGGGHGGHHHFHGFHHHHHHFHHHHHHHHH3FGHHHHHEHHGHEGHHHGHFFGGHFHHHHHHHHHHGHHGGHHHGHHHHHHHGFGEECGFHFHHHHHGGGGGGGGGGGGGGGGGGFFFFFFFFFDFFFFFFFFFFFFFFFFFFFFFFFFFFFFFFFFFFFFFFFFFFFFFFFFFFFFFFFFFFFFFFFFFFFFFFFFFFFFFFFFFFFFFFFFFFFFFF/
@M05620:45:000000000-G6HP7:1:1101:8623:6650 1:N:0:146
AGATTACTGCAACAGTTCCCCCTGGACCTGGAAAAGTTTCTTGCCTGGCTTACAGAAGCTGAAACAACTGCCAATGTCCTACAGGATGCTACCCGTAAGGAAAGGCTCCTAGAAGACTCCAAGGGAGTAAAAGAGCTGATGAAACAATGGCAAGTAAGTCAGGCATTTCCGCTTTAGCACTCTTGTGGATCCAATTGAACAATTCTCAGCATTTGTACTTGTAACTGACAAGCCAGGGACAAAACAAAGAT
+
CCBCCFFFFFFFGGGGGGGGGGGGHHHHHHHHHHHHFHHHHHHHHHHHHHHHHHHHHHHHHHHHHHHHHHHHHHHHHHHHHHGHGHHFHHDGFHGFGGHHHHHFHHHHGHHHHHHHHHHHHHHGGEGEHHFHHGHHHHHHHBGFHHHHHHHGHGGHHHHHGHHHHHHHHHGGGGGHHHHHHHHHHGHGHHHHHCGHHGFHHHHHHHHGHHGHHHHHHHHHHFHFHHHEFFGHHGGGGGGGGFGFFFGGGGF
@M05620:45:000000000-G6HP7:1:1101:25068:6730 1:N:0:146
TACCTGTACTGGGGAAGCATTTGAATATCCCCCCATGGTGATGGGGACGGAGAACTGCTCCATAAACACAGGCAACGTGCCTAACTTTCCCGGGAAGATGAAGTCAAAGAGCGACCACAGCTCTCGGAGGTTATTTTGCATCGGTGAGCCAGACAGAATGATCCGATGAGGGGTGCGAAACTATTTGAGGAAAGGAAGCACCTTTTTATTAAATTTACCTTTTAGCAATCGCCATTCCTACCCTAAAGATC
+
BCBBCFFFFFFFGGGGGGGGGGHHHHHHHHHGGGGHHHGHHHHHHGGGGGGGGHHHHHHHHHHHHHHHHHHHGHHHGHHHHHHHHHHHHHHGGGEGGHHHFGHHHHHHHHHHGGGGGHHHGHHHHGGGGGFHFHHHHHHHHHGGGGGHHHHGHGHHHHHHHHHHHDGFHHHGGGGGGGAGGGGGGGGBEF:FGGGGGGGGGFFFFFFFFFFFFFFFFFFFFFFFFFFFFFFFFFFFFFFFFFFFFFFFFFB
@M05620:45:000000000-G6HP7:1:1101:24549:6730 1:N:0:146
TACCTGTACTGGGGAAGCATTTGAATATCCCCCCATGGTGATGGGGACGGAGAACTGCTCCATAAACACAGGCAACGTGCCTAACTTTCCCGGGAAGATGAAGTCAAAGAGCGACCACAGCTCTCGGAGGTTATTTTGCATCGGTGAGCCAGACAGAATGATCCGATGAGGGGTGCGAAACTATTTGAGGAAAGGAAGCACCTTTTTATTAAATTTACCTTTTAGCAATCGCCATTCCTACCCTAAAGATC
+
CCCCCFFFFFFFGGGGGGGGGGHHHHHHHHHGGGGHHHHHHHHHGGGGGGGGGHHHHHHHHHHHHHHHHHHHGHHHGHGHHHHHHHHHHHHGGGGGGHHHHHHHHHHHHHHHGGGGGHHHHHHHHGGGGGCHHHHHHHHHHHGGGGGHHHHHHGHHHHHHHHHHHGGGHHHGGGGGAFGGGGGGGGGGGGFGGGGGFGGGGFFFFFFFFFFFFFFFFFFFFFFFFFFFFFFFFFFFFFFFFFFFFFFFFFF
@M05620:45:000000000-G6HP7:1:1101:5733:6744 1:N:0:146
CATCCTGACCCTGAAGTACCCCGGCTTGATTTCTGACATTAGATCGGAAGAGCACACGTCTGAACTCCAGTCACGCACTACAATCTCGTATGCCGTCTTCTGCTTGAAAAAAAAAAAAAAAAAATGAGAGCCATAGAATACATCTCCTTCAAAGTCGTATCTACCACGACGCTCTTAGCCTTAGAAGATCATTCGAGTGTTCGATATGTACGATTGACTCGTCACACACATACAACACTCAACATATCAGG
+
CCCCCFFFFFFFGGGGGGGGGGGGGGGGHHHHHHHHHHHHHHHHHHGGGGHHHHHHHGHHHGHHHHHHHHHHHGGHGGGHHHHHBHHHGGHHHHGGGHGGHGGHHHHGFHHGGCGB><</-->-.00000../00000;00000000000000000.9;/;000000.----9..000000000090000009000/0.;;0..:.-0000..9..00;0.....00.:.00;000.;0//0/0/000000
@M05620:45:000000000-G6HP7:1:1101:21956:6745 1:N:0:146
AAACCAAGCAGACACTCACCGCTCCCTCGCCACAGGCCAATAGTTTGTCCTCACTGAGTTGGCAACAAGTGGCTGCTGTGGCTGCCATTTTTCTGGTGATGGCCATCAGCTCCGACGAGGTCAGCTGGGGGGCTTTCTTTGTGTAAGCAACGAGAAACCTGAAAGAAGCATTTTTTAACTAAGTCCTGCTGAGTCATTCATGAGTTTTTAGCCGCCTTGCTTCTTCTCACAGACTCTCTACTCTCATGCCA
+
CBCCCBCFCFFFGGGGGGGGGGGGGGHHGGGGGHHGGGHHHHHHHHHHHHHHHHHHHHHHHHHGGHHHHGHHGHGGGGHHHHHGGHHHHHHHHGHHHHGHHHHHHHHHHHHHHGGGGGGGGHHHHHHHGGGGGGGGGGGGGGGGGGFFFFFFFFFFFFFFFFFFFFFFFFFFFFFFFFFFFFFFFFFFFFFFFFFFFFFFFFFFFFFFFFFFFFFFFFFFFFFFFFFFFFFFFFFFFFFFFFFFFFFFFFB
@M05620:45:000000000-G6HP7:1:1101:25073:6747 1:N:0:146
TACCTGTACTGGGGAAGCATTTGAATATCCCCCCATGGTGATGGGGACGGAGAACTGCTCCATAAACACAGGCAACGTGCCTAACTTTCCCGGGAAGATGAAGTCAAAGAGCGACCACAGCTCTCGGAGGTTATTTTGCATCGGTGAGCCAGACAGAATGATCCGATGAGGGGTGCGAAACTATTTGAGGAAAGGAAGCACCTTTTTATTAAATTTACCTTTTAGCAATCGCCATTCCTACCCTAAAGATC
+
BBBBBFFFFFFBGGGGGGGGGGHHHHHHHHHGGGGHHHGHHHHHHGGGGGGGFHHHHHHHHHHHHHHHHHHHGHHHGHGHHHHHHHHHHHHGGGGGGHHHHHFHGFHHHHGHGGGGGHHHHHHHHGGGGGEHHHHHHHHGHHGGGGGHHHHHHGHHHHHHHHHHHGGGGHHGGC@FGA?GGGGGGGGGFF:CFGGGFGGFFFFFFFFFFFFFFFFFFFFFFFFFFFFFFFEEF?EFFFFFFFFFFBBFFFF
@M05620:45:000000000-G6HP7:1:1101:17603:6760 1:N:0:146
AAACCAAGCAGACACTCACCGCTCCCTCGCCACAGGCCAATAGTTTGTCCTCACTGAGTTGGCAACAAGTGGCTGCTGTGGCTGCCATTTTTCTGGTGATGGCCATCAGCTCCGACGAGGTCAGCTGGGGGGCTTTCTTTGTGTAAGCAACGAGAAACCTGAAAGAAGCATTTTTTAACTAAGTCCTGCTGAGTCATTCATGAGTTTTTAGCCGCCTTGCTTCTTCTCACAGACTCTCTACTCTCATGCCA
+
CCCCCCCFCFFFGGGGGGGGGGGGGGHHGGGGGHHHGGHHHHHHHHHHHHHHHHHHHHHHHHHHHHHHHHHHGHGGHHHHHHHGGHHHHHHHHHHHHHHHHHHHHHHHHHHHHGGGGGGGGHHHHHHHGGGGGGGGGGGGGGGGGGFFFFFFFFFFFFFFFFFFFFFFFFFFFFFFFFFFFFFFFFFFFFFFFFFFFFFFFFFFFFFFFFFFFFFFFFFFFFFFFFFFFFFFFFFFFFFFFFFFFFFFFFF
@M05620:45:000000000-G6HP7:1:1101:26112:6762 1:N:0:146
TACCTGTACTGGGGAAGCATTTGAATATCCCCCCATGGTGATGGGGACGGAGAACTGCTCCATAAACACAGGCAACGTGCCTAACTTTCCCGGGAAGATGAAGTCAAAGAGCGACCACAGCTCTCGGAGGTTATTTTGCATCGGTGAGCCAGACAGAATGATCCGATGAGGGGTGCGAAACTATTTGAGGAAAGGAAGCACCTTTTTATTAAATTTACCTTTTAGCAATCGCCATTCCTACCCTAAAGATC
+
ABBCAFFFFFFFGGGGGGGGGGHHHHHHHHHGGGGHHHGHHHHHHGGGGGGGGHHHHHHHHHHHHHHHHHHHGHHHGHHHHHHHHHHHHHHGGGGGGHHHHHHHHHHHHHHHGGGGGHHHHHHHHGGGGGGHHHHHHHHHHHGGGGGHHHHHHGHHHHHHHHHHHGGGGHHGGECGGDDGGGGGGGGBEG0CFGGGGGGGGFFFFFFFFFFFFFFFFFFFFFFFFFFFFFFFFFFFFFFFFFFFFFFFFFF
@M05620:45:000000000-G6HP7:1:1101:17614:6775 1:N:0:146
AAACCAAGCAGACACTCACCGCTCCCTCGCCACAGGCCAATAGTTTGTCCTCACTGAGTTGGCAACAAGTGGCTGCTGTGGCTGCCATTTTTCTGGTGATGGCCATCAGCTCCGACGAGGTCAGCTGGGGGGCTTTCTTTGTGTAAGCAACGAGAAACCTGAAAGAAGCATTTTTTAACTAAGTCCTGCTGAGTCATTCATGAGTTTTTAGCCGCCTTGCTTCTTCTCACAGACTCTCTACTCTCATGCCA
+
BABABBAFBFFFGGGGGGGGGGGGGGHGGGGGGHHHGGHHHHHHHHHHHHHHHHHHHHFHHHHHHHHHHGHHGHGGHHHHHHHGGHGHHHHHHHHHHHHHHHHHHHHHHHHHHGGGGGDGGHGHHHHHGGGGGGGGGGGGGFFGGGFFFFFFFFFFFFFFFFFFFFFFFFFFFFFFFFFFFFFFFFFFFFFFFFFEFFFFFFFFFFFFFFEFFDFFFFFFFFFFFFFF/BBFBFFFFFFFFFFFFFFFFFB
@M05620:45:000000000-G6HP7:1:1101:25543:6794 1:N:0:146
AAACCAAGCAGACACTCACCGCTCCCTCGCCACAGGCCAATAGTTTGTCCTCACTGAGTTGGCAACAAGTGGCTGCTGTGGCTGCCATTTTTCTGGTGATGGCCATCAGCTCCGACGAGGTCAGCTGGGGGGCTTTCTTTGTGTAAGCAACGAGAAACCTGAAAGAAGCATTTTTTAACTAAGTCCTGCTGAGTCATTCATGAGTTTTTAGCCGCCTTGCTTCTTCTCACAGACTCTCTACTCTCATGCCA
+
BBBBBBBFAFFFGGGGGGGGGGGGGGHHGGGGGHHHGGHHHHHHHHHHHHHHHHHHHHHHHHHHHHHHHGHHGHGGHHHHHHHGGHHHHHHHHHHHHHHHHHHHHHHHHHHHHGGGGGGGGHHHHHHHGGGGGGGGGGGGGGGGGGFFFFFFFFFFFFFFFFFFFFFFFFFFFFFFFFFFFFFFFFFFFFFFFFFFFFFFFFFFFFFFFFFFFFFFFFFFFFFFFFFFFFFFFFFFFFFFFFFFFFFFFFB
@M05620:45:000000000-G6HP7:1:1101:14467:6814 1:N:0:146
CATCCTGACCCTGAAGTACCCCGGCTTGATTTCTGACATTAGATCGGAAGAGCACACGTCTGAACTCCAGTCACGCACTACAATCTCGTATGCCGTCTTCTGCTTGAAAAAAAAAACTCCATTTTTTTCCAAGATCTCTTGATACACCCTCCTTTCAGTCCGTCTTTTCCCCTTTCCCCCTCTCTTTCATCCACTTTTTCTCTTCTCTTCTTTTTTCCTTCTAACTCTCACCCCCCTCTTTCTACCCCTCC
+
B?AAAFFBFFFFGGGGGGGGGGGGGCEACGHHHGHHFGHEGHFHHHGGGGAGHHHFHGGEHGHGHFHHBFDGGHGHGGGEFHHFEBDGFFBCGHGGEHGHFHFHHHFHFFH/EB<</<<2222222//0111101>=11><111>110..../0=0000<0.<<.;CG000;C.000</.A?B/00;000000/00000/00;00;000;0;0;0@/999///9;BB/9//..;---../////:/:..;.
@M05620:45:000000000-G6HP7:1:1101:15589:6863 1:N:0:146
AAACCAAGCAGACACTCACCGCTCCCTCGCCACAGGCCAATAGTTTGTCCTCACTGAGTTGGCAACAAGTGGCTGCTGTGGCTGCCATTTTTCTGGTGATGGCCATCAGCTCCGACGAGGTCAGCTGGGGGGCTTTCTTTGTGTAAGCAACGAGAAACCTGAAAGAAGCATTTTTTAACTAAGTCCTGCTGAGTCATTCATGAGTTTTTAGCCGCCTTGCTTCTTCTCACAGACTCTCTACTCTCATGCCA
+
DCDDDCCFCFFFGGGGGGGGGGGGGGHHGGGGGHHHGGHHHHHHHHHHHHHHHHHHHHHHHHHGHHHHHGHHGHGGHHHHHHHGGHHHHHHHHHHHHHGHHHHHHHHHHHHHHGGGGGGGGHHHHHHHGGGGGGGGGGGGGGGGGGFFFFFFFFFFFFFFFFFFFFFFFFFFFFHFFFFFFFFFFFHFFFFFFFFFFFHHFFFFFFFFFFFFFFFFFFFFFFFFHFFFFFFFFFFFFFFFFFFFFFFFFFB
@M05620:45:000000000-G6HP7:1:1101:5685:6866 1:N:0:146
AAACCAAGCAGACACTCACCGCTCCCTCGCCACAGGCCAATAGTTTGTCCTCACTGAGTTGGCAACAAGTGGCTGCTGTGGCTGCCATTTTTCTGGTGATGGCCATCAGCTCCGACGAGGTCAGCTGGGGGGCTTTCTTTGTGTAAGCAACGAGAAACCTGAAAGAAGCATTTTTTAACTAAGTCCTGCTGAGTCATTCATGAGTTTTTAGCCGCCTTGCTTCTTCTCACAGACTCTCTACTCTCATGCCA
+
CCCCCAAFCFFFGGGGGGGGGGGGGGHHGGGGGHHHGGHGHGHHHHHHHHHHHHHHHHHHHHHHHHHHGGHHGHEFHHHHGHHGGHHHHHHHHHHHHHHHHHHHHHHHHHHHHGGFGGGGFHHHHHHHGGGGGGGGGGGGGGGGFFFFFFFFFFFFFFFFFFFFFFFFFFFFFFFFEFFFFFFFFFFFFFFFFFFFFFFFFFFFFFFFFFFFFFFFFFFFFFFFFFFFFFFFFFFFFFFFFFFFFFFFFFF
@M05620:45:000000000-G6HP7:1:1101:5667:6873 1:N:0:146
TACCTGTACTGGGGAAGCATTTGAATATCCCCCCATGGTGATGGGGACGGAGAACTGCTCCATAAACACAGGCAACGTGCCTAACTTTCCCGGGAAGATGAAGTCAAAGAGCGACCACAGCTCTTCGGAGGTTATTTTGCATCGGTGAGCCAGACAGAATGATCCGATGAGGGGTGCGAAACTATTTGAGGAAAGGAAGCACCTTTTTATTAAATTTACCTTTTAGCAATCGCCATTCCTACCCTAAAGAT
+
AA1A1DDFFFFFFCFC?GC1BAGHHFFGFHHGGGCHFFBAA2GHHGE?EE/AEACGG1G11BAFHHHFFFGHGECHGHG/>1BEG1FG1@E?EC?@E>FGDDFBGBGHHHHHECCGGHCG<CCF<1?EC@CC?1FGFGF11FFCCCE.0<GHHCEGFHFHHHHFHGCFGGFEC-:@A?9-AAFFBFFG0EGCBB9;//;9//AFFFFFEBFF//;BFF/FFFFF/B/BB/BEEFBEFF/9/9A-/BB/BFB
@M05620:45:000000000-G6HP7:1:1101:25367:6874 1:N:0:146
AAACCAAGCAGACACTCACCGCTCCCTCGCCACAGGCCAATAGTTTGTCCTCACTGAGTTGGCAACAAGTGGCTGCTGTGGCTGCCATTTTTCTGGTGATGGCCATCAGCTCCGACGAGGTCAGCTGGGGGGCTTTCTTTGTGTAAGCAACGAGAAACCTGAAAGAAGCATTTTTTAACTAAGTCCTGCTGAGTCATTCATGAGTTTTTAGCCGCCTTGCTTCTTCTCACAGACTCTCTACTCTCATGCCA
+
CCCCCCCFCFFFGGGGGGGGGGGGGGHHGGGGGHHHGGHHHHHHHHHHHHHHHHHHHHHHHHHHHHHHHGHHGHGGHHHHHHHGGHHHHHHHHHHHHHHHHHHHHHHGHHHHHGGGGGGGGHHHHHHHGGGGGGGGGGGGGGGGGGFFFFFFFFFFFFFFFFFFFFFFFFFFFFFFFFFFFFFFFFFFFFFFFFFFFFFFFFFFFFFFFFFFFFFFFFFFFFFFFFFFFFFFFFFFFFFFFFFFFFFFFFF
@M05620:45:000000000-G6HP7:1:1101:5678:6889 1:N:0:146
TACCTGTACTGGGGAAGCATTTGAATATCCCCCCATGGTGATGGGGACGGAGAACTGCTCCATAAACACAGGCAACGTGCCTAACTTTCCCGGGAAGATGAAGTCAAAGAGCGACCACAGCTCTTCGGAGGTTATTTTGCATCGGTGAGCCAGACAGAATGATCCGATGAGGGGTGCGAAACTATTTGAGGAAAGGAAGCACCTTTTTATTAAATTTACCTTTTAGCAATCGCCATTCCTACCCTAAAGAT
+
CCCCCFFFFFFFGGGGGGGGGGHHHHHHHHHGGGGHHHFGFGHHHGGGGGGGGHHHHHHHHHHHHHHHHHHHGHHHGHHHHHHHHHHHHHHGGGGGGHHHHHHHHHHHHHHHGGGGGHHHHHHHHHHGGFGEHHHHHHHHGHHGGGGEGHHHHHGHHHHHHHHHHHGGGHHHGGEDGGDGGGGGGGGGEFFFGGCCCFGGGGFFFFFFFFFFFBFFFFFFFFFFFFFFFFFFFFFFFFFFFFFFFFFFFFF
@M05620:45:000000000-G6HP7:1:1101:22252:6915 1:N:0:146
AAACCAAGCAGACACTCACCGCTCCCTCGCCACAGGCCAATAGTTTGTCCTCACTGAGTTGGCAACAAGTGGCTGCTGTGGCTGCCATTTTTCTGGTGATGGCCATCAGCTCCGACGAGGTCAGCTGGGGGGCTTTCTTTGTGTAAGCAACGAGAAACCTGAAAGAAGCATTTTTTAACTAAGTCCTGCTGAGTCATTCATGAGTTTTTAGCCGCCTTGCTTCTTCTCACAGACTCTCTACTCTCATGCCA
+
CCCCCCCFCFFFGGGGGGGGGGGGGGHHGGGGGHHHGGHHHHHHHHHHHHHHHHHHHHHHHHHHHHHHHHHHGHGGHHHHHHHGGHHHHHHHHHHHHHHHHHHHHHHHHHHHHGGGGGGGGHHHHHHHGGGGGGGGGGGGGGGGGGFFFFFFFFFFFFFFFFFFFFFFFFFFFFFFFFFFFFFFFFFFFFFFFFFFFFFFFFFFFFFFFFFFFFFFFFFFFFFFFFFFFFFFFFFFFFFFFFFFFFFFFFF
@M05620:45:000000000-G6HP7:1:1101:23113:6916 1:N:0:146
AGATTACTGCAACAGTTCCCCCTGGACCTGGAAAAGTTTCTTGCCTGGCTTACAGAAGCTGAAACAACTGCCAATGTCCTACAGGATGCTACCCGTAAGGAAAGGCTCCTAGAAGACTCCAAGGGAGTAAAAGAGCTGATGAAACAATGGCAAGTAAGTCAGGCATTTCCGCTTTAGCACTCTTGTGGATCCAATTGAACAATTCTCAGCATTTGTACTTGTAACTGACAAGCCAGGGACAAAACAAAGAT
+
CCBCCFFFFFFFGGGGGGGGGGGGHHHHHHHHHHHHHHHHHHHHHHHHHHHHHHHHHHHHHHHHHHHHHHHHHHHHHHHHHHHHHHHHHHFHHHGGGGHHHHHHHHHHGHHHHHHHHHHHHHHGGHGGHHHHHGHHHHGHHHHHHHHHHHHHHGHHHHHHHHHHHHHHHHGGGGGHHHHHHHHHHHHGHHHHGHHHHHFFHHHHHHHHHHHHHHHHHFHHHHHHHHHGGHHHGGGGGGGGGGGGGGGGGGG
@M05620:45:000000000-G6HP7:1:1101:23132:6919 1:N:0:146
AGATTACTGCAACAGTTCCCCCTGGACCTGGAAAAGTTTCTTGCCTGGCTTACAGAAGCTGAAACAACTGCCAATGTCCTACAGGATGCTACCCGTAAGGAAAGGCTCCTAGAAGACTCCAAGGGAGTAAAAGAGCTGATGAAACAATGGCAAGTAAGTCAGGCATTTCCGCTTTAGCACTCTTGTGGATCCAATTGAACAATTCTCAGCATTTGTACTTGTAACTGACAAGCCAGGGACAAAACAAAGAT
+
BBBBBFFFFFFFGGGGGGGGGGGEHFHHHBGFHHFHHHHHHHFHHHHHHHHHHHHHHHHHHHHHHHHHHHHHHHHHHHHHHGHHHGHHHHHHHHGGGGHHHHHHHHHHGHHHHHHGHHHHHHHGGHGGHHHHGGHHHHHHHHHHHGHHFHHHHGHHHHHHGHHHHHHHHHGGGGG1GHGHHHHHHHHGGHHHGHHHHDDFHHHHHHHHHHHHHCGHHCHHGGHFHHHEGHHHGGFAEBFFGGGFGGGFFFG
@M05620:45:000000000-G6HP7:1:1101:22237:6924 1:N:0:146
AAACCAAGCAGACACTCACCGCTCCCTCGCCACAGGCCAATAGTTTGTCCTCACTGAGTTGGCAACAAGTGGCTGCTGTGGCTGCCATTTTTCTGGTGATGGCCATCAGCTCCGACGAGGTCAGCTGGGGGGCTTTCTTTGTGTAAGCAACGAGAAACCTGAAAGAAGCATTTTTTAACTAAGTCCTGCTGAGTCATTCATGAGTTTTTAGCCGCCTTGCTTCTTCTCACAGACTCTCTACTCTCATGCCA
+
BBBBBBBFAFFFGGGGGGGGGGGGGGHHGGGGGHHHGGHHHHHHHHHHHHHHHHHHHHHHDFHFHHHHHHHHGHGGHHHHHHHGGHHHHHGHHHHGHHHHHHHHHHHHHHHHHGGGGGGGGHHHHHHGGGGGGGGGGGGGGGGGGGFFFFFFFFFFFFFFFFFFFFFFFFFFFFFFFFFFFFFFFFFFFFFFFFFFFFFFFFFFBFFFFFFFFFFFFFFFFFFFFFFFFFFFFFFFFFFFFFFFFFFFFFF
@M05620:45:000000000-G6HP7:1:1101:22254:6934 1:N:0:146
AAACCAAGCAGACACTCACCGCTCCCTCGCCACAGGCCAATAGTTTGTCCTCACTGAGTTGGCAACAAGTGGCTGCTGTGGCTGCCATTTTTCTGGTGATGGCCATCAGCTCCGACGAGGTCAGCTGGGGGGCTTTCTTTGTGTAAGCAACGAGAAACCTGAAAGAAGCATTTTTTAACTAAGTCCTGCTGAGTCATTCATGAGTTTTTAGCCGCCTTGCTTCTTCTCACAGACTCTCTACTCTCATGCCA
+
CCCCCCCFCFFFGGGGGGGGGGGGGGHHGGGGGHHHGGHHHHHHHHHHHHHHHHHHHHHHHHHHHHHHHGHHGHGGHHHHHHHGGHHHHHHHHHHHHHHHHHHHHHHHHHHHHGGGGGGGGHHHHHHHGGGGGGGGGGGGGGGGGGFFFFFFFFFFFFFFFFFFFFFFFFFFFFFFFFFFFFFFFFFFFFFFFFFFFFFFFFFFFFFFFFFFFFFFFFFFFFFFFFFFFFFFFFFFFFFFFFFFFFFFFFB
@M05620:45:000000000-G6HP7:1:1101:6083:6964 1:N:0:146
AAACCAAGCAGACACTCACCGCTCCCTCGCCACAGGCCAATAGTTTGTCCTCACTGAGTTGGCAACAAGTGGCTGCTGTGGCTGCCATTTTTCTGGTGATGGCCATCAGCTCCGACGAGGTCAGCTGGGGGGCTTTCTTTGTGTAAGCAACGAGAAACCTGAAAGAAGCATTTTTTAACTAAGTCCTGCTGAGTCATTCATGAGTTTTTAGCCGCCTTGCTTCTTCTCACAGACTCTCTACTCTCATGCCA
+
BBBBCAAFCFFFGFGGGGGGGGGGGGHHGGGGGHHHGGGHHHHGHHHHHHHHHHHHHHHHHGHGHHHGHGHHGHGGGHHHHHHGGHHHHHHHHHHHHHGHHHHHFGHHHHHHHGGEGGGGGHFHHHHHGGGGGGGGGGGGGGGGGGFFFFFFFFFFFFFFFFFFFFFFBFFFFFFFFFFFFFFBFFFFFFFFFFFFFFFFFFFFFFFFFFFFFFFFFFFFFFFFFFFFFFFFFFFFFFFFFFFFFFFFFFF
@M05620:45:000000000-G6HP7:1:1101:21459:6972 1:N:0:146
CATCCTGACCCTGAAGTACCCCGGCTTGATTCTGACATTAGATCGGAAGAGCACACGTCTGAACTCCAGTCACGCACTACAATCTCGTATGCCGTCTTCTGCTTGAAAAAAAAAACAAGTTCTTCTTACCGACTCTCCTCTCAATCCCAATGCCAACAGAAAACCGATGCCTCAAGTTCTGATCGCCCTACTCCCATTCTCCGCCCTTCCTTTCCCCAATCCTTTTCTGCCCTTCTTGTTTTCTGACATGA
+
CCCCCFFFFFFFGGGGGGGGGGGGGGGGHHHHHHHGHHHGHGFHHGE2EHHHHHCHFHHHGHHHHHHFHHHHHGHGGGGHFGHCFHHFGHHHHGEFGGHHHHHHEFHHGHGC@D@///2>2D22>@22@F//<>?11F1<D011110>100</<00C./</<//.-;-..0;C/:000;00000..;9-:;B09:/99000;..AB-///;//://;/.///;;/99F:/9.////;///;////;//://
@M05620:45:000000000-G6HP7:1:1101:6075:6981 1:N:0:146
AAACCAAGCAGACACTCACCGCTCCCTCGCCACAGGCCAATAGTTTGTCCTCACTGAGTTGGCAACAAGTGGCTGCTGTGGCTGCCATTTTTCTGGTGATGGCCATCAGCTCCGACGAGGTCAGCTGGGGGGCTTTCTTTGTGTAAGCAACGAGAAACCTGAAAGAAGCATTTTTTAACTAAGTCCTGCTGAGTCATTCATGAGTTTTTAGCCGCCTTGCTTCTTCTCACAGACTCTCTACTCTCATGCCA
+
AA3AAAABAFFCFGGGGGGGGGFGGGHHGGGGGHFGGGGHHGGGHH5FFGHHGHHHFHBFGHHFHGHHG5BFFFFGHH@GBFGFEHHFHHHHHHFFGGFHHGHHHHHHGHHEHCFFFGGGEFFHHGHH?DG?BFGFGGGGGGGBFB/FFFFFFDF?FFFFFFFFFFFFEFFFFFFFFFFFFFEFFFFFFFBF?/;BFFFFFFFFEFFFFFFFFDFFFFFFFFFFFFBFFFFFFFFFFFFFFFFFFFFBFF/
@M05620:45:000000000-G6HP7:1:1101:16003:6984 1:N:0:146
CATCCTGACCCTGAAGTACCCCGGCTTGATTTCTGACATTAGATCGGAAGAGCACACGTCTGAACTCCAGTCACGCACTACAATCTCGTATGCCGTCTTCTGCTTGAAAAAAAAAAAAAAACAATAGAAAATAAAGTAATGCGAGACCAAAGACAAAAGAAAAAAATTTGCAATGTTATGTAGTAGTACAATCGCACTCAAGAGCAAGAATGTTAACTGTCGTGTGCAAAAGTAGTGGGAAATGTCAATCA
+
CCCCCFFFFFFFGGGGGGGGGGGGGGGGHHHHHHHHHHHHHHHHHHGGGGHHHHHHHGHHHGHHHHHHHHHHHHGHGGGHHGHHGHHHGGHHHHGGGHGHHHHHHHHHHHHEEGGD</</<...11111>011000000000..<-..;:./:///:./../9.--.000000000;0000000090000000...--//000./09/:/00000:00900...:.00:0//0000/...0.000000000
@M05620:45:000000000-G6HP7:1:1101:15997:7001 1:N:0:146
CATCCTGACCCTGAAGTACCCCGGCTTGATTTCTGACATTAGATCGGAAGAGCACACGTCTGAACTCCAGTCACGCACTACAATCTCGTATGCCGTCTTCTGCTTGAAAAAAAAAAAAAAAATCGAAAAAAAAGGAAGACGACAGCCAGAGACATAGGTAAGTGATACCGAGAAACACGAGAAAGGAATAAGGATGGGATAACATCAGCAAGTTGTGAATCAGAGTATGACACTGTGTGGACAGAAGTAGA
+
BABBCFFFFFFFGGGGGFGGGGGEGGGGHHHHHHHHHHHHGHGHHHGGGGHHHGHFHGGHHGGGHHHHHHHHHHGHGGGHHHHHBGHHGGHHHHGEFHGHHHHHHHHHGHGEECB@>//><<01.<0<-.@D-..//../.-;--......///0000009090000009.-9.;//..--..0;.//00000009../0/00:00:9B0:/0000.9000000090;900;0000009.000.9000000
@M05620:45:000000000-G6HP7:1:1101:11370:7009 1:N:0:146
TACCTGTACTGGGGAAGCATTTGAATATCCCCCCATGGTGATGGGGACGGAGAACTGCTCCATAAACACAGGCAACGTGCCTAACTTTCCCGGGAAGATGAAGTCAAAGAGCGACCACAGCTCTCGGAGGTTATTTTGCATCGGTGAGCCAGACAGAATGATCCGATGAGGGGTGCGAAACTATTTGAGGAAAGGAAGCACCTTTTTATTAAATTTACCTTTTAGCAATCGCCATTCCTACCCTAAAGATC
+
CCCCCFFFFFFFGGGGGGGGGGHHHHHHHHHGGGGHHHGHHHHHHGGGGGGGGHHHHHHHHHHHHHHHHHHHGGHHGHHHHHHHHHHHHHHGGGGGGHHHHHHHHHHHHHHHGGGGGHHHHHHHHGGGGGGHHHHHHHHHHHGGGGGHGHHHHGHHHHHHHHHHHGGGHHHGGEFGGECGGGGGGGGGGGBFGGGFGFGFGFFFFFFFFFFFFFFFFFFFFFFFFFFFFFFFFFFFFFFFFFFFFFFFFFF
@M05620:45:000000000-G6HP7:1:1101:20081:7013 1:N:0:146
TACCTGTACTGGGGAAGCATTTGAATATCCCCCCATGGTGATGGGGACGGAGAACTGCTCCATAAACACAGGCAACGTGCCTAACTTTCCCGGGAAGATGAAGTCAAAGAGCGACCACAGCTCTTCGGAGGTTATTTTGCATCGGTGAGCCAGACAGAATGATCCGATGAGGGGTGCGAAACTATTTGAGGAAAGGAAGCACCTTTTTATTAAATTTACCTTTTAGCAATCGCCATTCCTACCCTAAAGAT
+
BBBBBFFFFFFFGGGGGGGGGGHHHHHHHHHGGGGHHHHHHHHGHGGGGGGGGHHHHHHHHHHHHHHHHHHHGHHHGHHHHHHHHHHHHHHGGGEEGHHHH3GHHHFHHHGHGGGGGHHHHHHHHHHGGGGEHHHHHHHHGHHGGGGGHHHHHHGHHHHHHHHHHHGGGHHHGGEDGGG-DFGGGGGGGEGEF/CFFGGGGGFFFFFFFFFF/9FFFFFFFFFFFFFFBFFFFFFEFFFFFFFFFBFBF9F
@M05620:45:000000000-G6HP7:1:1101:26635:7019 1:N:0:146
TACCTGTACTGGGGAAGCATTTGAATATCCCCCCATGGTGATGGGGACGGAGAACTGCTCCATAAACACAGGCAACGTGCCTAACTTTCCCGGGAAGATGAAGTCAAAGAGCGACCACAGCTCTCGGAGGTTATTTTGCATCGGTGAGCCAGACAGAATGATCCGATGAGGGGTGCGAAACTATTTGAGGAAAGGAAGCACCTTTTTATTAAATTTACCTTTTAGCAATCGCCATTCCTACCCTAAAGATC
+
CCCCCFFFFFFFGGGGGGGGGGHHHHHHHHHGGGGHHHGHHHHHHGGGGGGGGHHHHHHHHHHHHHHHHHHHGHHHGHHHHHHHHHHHHHHGGGGGGHHHHHHHHHHHHHHHGGGGGHHHHHHHHGGGGGGHHHHHHHHGHHGGGGGHHHHHHGHHHHHHHHHHHGGGHHHGGEFGGFGGGGGHHHHGGGGFGGGFGGGGGFFFFFFFFFFFFFFFFHFFFFFFFFFFFFFFFFFFFFFFFFFFFFFFFFF
@M05620:45:000000000-G6HP7:1:1101:20098:7024 1:N:0:146
TACCTGTACTGGGGAAGCATTTGAATATCCCCCCATGGTGATGGGGACGGAGAACTGCTCCATAAACACAGGCAACGTGCCTAACTTTCCCGGGAAGATGAAGTCAAAGAGCGACCACAGCTCTTCGGAGGTTATTTTGCATCGGTGAGCCAGACAGAATGATCCGATGAGGGGTGCGAAACTATTTGAGGAAAGGAAGCACCTTTTTATTAAATTTACCTTTTAGCAATCGCCATTCCTACCCTAAAGAT
+
AAAABFFFFFFFGGGGGGGGGGHHHHHHHHHGGGGHHHHHGHHHGGGGGGGGGHHHHHHHHHHHHHHHHHHHGHHHGHHHHHHHHHHHHHHGGGEGGHHHHHHHHHHHHHHHGGGGGHHHHHHHHHHGGGGGHHHHHHHHHHHGGFGGHGHHHHGHHHFHGHHHHHGGGHHHGGCCGGFGGGGGGGGGGGGFGFFGGGGGGGFFFFFFFFFFFFFFFFFFFFFFFFFFFFFFFFFEFFBFFFFFFFFFFFF
@M05620:45:000000000-G6HP7:1:1101:21295:7026 1:N:0:146
AAACCAAGCAGACACTCACCGCTCCCTCGCCACAGGCCAATAGTTTGTCCTCACTGAGTTGGCAACAAGTGGCTGCTGTGGCTGCCATTTTTCTGGTGATGGCCATCAGCTCCGACGAGGTCAGCTGGGGGGCTTTCTTTGTGTAAGCAACGAGAAACCTGAAAGAAGCATTTTTTAACTAAGTCCTGCTGAGTCATTCATGAGTTTTTAGCCGCCTTGCTTCTTCTCACAGACTCTCTACTCTCATGCCA
+
CCCCCCCFCFFFGGGGGGGGGGGGGGHHGGGGGHHHGGHHHHHHHHHHHHHHHGHHHHGHHHHHHHHHGGHHGHGGHHHGHHHGGGHHHHHHHHHHHHHHHHHHHHHHHHHHHGGGGGGGFHHHHHHHGGGGGGGGGGGGGGGGGGFFFFFFFFFFFFFFFFFFFFFFFFFFFFFFFFFFFFFFFFFFFFFFF;FFFFFFFFFFFFFFFFFFFFFFFFFFFFFFFFFFFFFFFFFFFFFFFFFFFFFBFF0
@M05620:45:000000000-G6HP7:1:1101:11380:7029 1:N:0:146
TACCTGTACTGGGGAAGCATTTGAATATCCCCCCATGGTGATGGGGACGGAGAACTGCTCCATAAACACAGGCAACGTGCCTAACTTTCCCGGGAAGATGAAGTCAAAGAGCGACCACAGCTCTCGGAGGTTATTTTGCATCGGTGAGCCAGACAGAATGATCCGATGAGGGGTGCGAAACTATTTGAGGAAAGGAAGCACCTTTTTATTAAATTTACCTTTTAGCAATCGCCATTCCTACCCTAAAGATC
+
AAABBBFFFFFBGGGGGGFGGGHHHHHHHHHGGGGHHHHGGHHGHGEGGGGGGHHHHHHHHHHHHHHHHHHHGHHHGHHHHHHFHHHHHHHGGGGGGGHHHHHFGHHHHHHHGGGGGHHHHHHHHGGGGGGHHHHHHHHFHHGGGGGHHHHHGGHHHHGHHHHHHGGGHHHGGCDGGGGGGGGGGGGEFGGGGFGFGFGFGFFFFFFFFFFFFFFFFFFFFFFFFFFBFFFFFFFFFFFFFFFFFFFFFFF
@M05620:45:000000000-G6HP7:1:1101:20078:7033 1:N:0:146
TACCTGTACTGGGGAAGCATTTGAATATCCCCCCATGGTGATGGGGACGGAGAACTGCTCCATAAACACAGGCAACGTGCCTAACTTTCCCGGGAAGATGAAGTCAAAGAGCGACCACAGCTCTTCGGAGGTTATTTTGCATCGGTGAGCCAGACAGAATGATCCGATGAGGGGTGCGAAACTATTTGAGGAAAGGAAGCACCTTTTTATTAAATTTACCTTTTAGCAATCGCCATTCCTACCCTAAAGAT
+
BBCCCFFFFFFFGGGGGGGGGGHHHHHHHHHGGGGHHHGHHHHHHGGGGGGGGHHHHHHHHHHHHHHHHHHHGHGHGHHHHHHHHHHHHHHGGGGGGHHHHHHHHHHHHHHHGGGGGHHHHHHHHHHGGGGCHHHHHHHHGHHGFCEFHFHHHGGHHHHHHHHHHHGGGHHHGGEFGGGGGGGGGGGGGGGCFBFGFFGGGGFFFFFFFFFFFFFFFFFFFFFFFFFFFFFFFFFFFFFFFFFFFFFFFFF
@M05620:45:000000000-G6HP7:1:1101:26625:7033 1:N:0:146
TACCTGTACTGGGGAAGCATTTGAATATCCCCCCATGGTGATGGGGACGGAGAACTGCTCCATAAACACAGGCAACGTGCCTAACTTTCCCGGGAAGATGAAGTCAAAGAGCGACCACAGCTCTCGGAGGTTATTTTGCATCGGTGAGCCAGACAGAATGATCCGATGAGGGGTGCGAAACTATTTGAGGAAAGGAAGCACCTTTTTATTAAATTTACCTTTTAGCAATCGCCATTCCTACCCTAAAGATC
+
BBBBBFFFFFFFFGGGGGGGGGGGHGHHHHHGGGGHHHGHEGFHHGGGEGGGGHHHHHHHHHHHHHHHHHHHGHHHGHHHHHHHHHHHHHHGGGGGGHHHHHHHHHHHHHHHGGGGGHHHHHHHHGGEGCEGHHHHHGFHHHDGGGGFGHHGHGHHGHHHGHHHFEFFHHHGC;AEFGGGGGGGGGGGGGGGFGGGGFGGGFFFFFFFBBFBFFFFFFFFFFFFFFFFFFEFADEFFFFFFFFFFFFFFFF
@M05620:45:000000000-G6HP7:1:1101:26643:7034 1:N:0:146
TACCTGTACTGGGGAAGCATTTGAATATCCCCCCATGGTGATGGGGACGGAGAACTGCTCCATAAACACAGGCAACGTGCCTAACTTTCCCGGGAAGATGAAGTCAAAGAGCGACCACAGCTCTCGGAGGTTATTTTGCATCGGTGAGCCAGACAGAATGATCCGATGAGGGGTGCGAAACTATTTGAGGAAAGGAAGCACCTTTTTATTAAATTTACCTTTTAGCAATCGCCATTCCTACCCTAAAGATC
+
CBCCCFFFFFFFGCGFGGGGGGHHHGHHHHHGGGGHHHFGGHHGHGGGGGGGGHHHHHHHHHHHHHHGHHHHGHHHGHHHHHHHHHHHHHHGGGGGGHHHHHHHHHHHHHHHGGGGGHHHHHHHHGGEGGGHHHHHHHHGHHGGGGGGHHHHHGHHHHHHHHHHHGGGHHHGGDGGGCDDGGGGGGGGGGFGGGGGGGGGGFFFFFFEFFFBFBFFFFFFFFFFFFFFFFFFFFFFFFFFFFFFFFBFFFF
@M05620:45:000000000-G6HP7:1:1101:23457:7043 1:N:0:146
TACCTGTACTGGGGAAGCATTTGAATATCCCCCCATGGTGATGGGGACGGAGAACTGCTCCATAAACACAGGCAACGTGCCTAACTTTCCCGGGAAGATGAAGTCAAAGAGCGACCACAGCTCTTCGGAGGTTATTTTGCATCGGTGAGCCAGACAGAATGATCCGATGAGGGGTGCGAAACTATTTGAGGAAAGGAAGCACCTTTTTATTAAATTTACCTTTTAGCAATCGCCATTCCTACCCTAAAGAT
+
AAABBFFFFFFFGGGGGGGGGGHHHHHHHHHGGGGHHHGHFHHHHGEFGGEEGFFHFFFHHFHHHFH5GHHFGHGGGHHHHGH3GHHHHHHGGGGCFHHHHFGHFHHGHHFHF@DG@GGCEHHGHHHGGGGDHHHHHHFFHHHGGDD.>GHHHHGHHFGHHHFHHFCFGHHHGG:ADCECFBG0FFGGEFFBFFF?FB:EFGFFFFFFFFFFBBFFBFBFFFFFBFBF/BFFFADEFFBBFF.9:BBBF/B
@M05620:45:000000000-G6HP7:1:1101:23430:7044 1:N:0:146
TACCTGTACTGGGGAAGCATTTGAATATCCCCCCATGGTGATGGGGACGGAGAACTGCTCCATAAACACAGGCAACGTGCCTAACTTTCCCGGGAAGATGAAGTCAAAGAGCGACCACAGCTCTTCGGAGGTTATTTTGCATCGGTGAGCCAGACAGAATGATCCGATGAGGGGTGCGAAACTATTTGAGGAAAGGAAGCACCTTTTTATTAAATTTACCTTTTAGCAATCGCCATTCCTACCCTAAAGAT
+
CBCCCFFFFFFFGGGGGGGGGGHHHHHHHHHGGGGHHHGHHHHHHGGGGGGGGHHHHHHHHHHHHHHHHHHHGHHHGHHHHHHHHHHHHHHGGGGCGHHHHHHHHHHHHHHGGGGGGHHHHHHHHHHGEGGEHHHHHHHHHHHGGEGGHHHHGHGHHHHHHHHHHHGGGHHGGGDFGGDDGFGGGGGGGGGFFGFGGGGGGGFFFFFFFFFFFFFFFFFFFFFFFFFFFFFFFFFFFFFFFFAFFFFFFFF
@M05620:45:000000000-G6HP7:1:1101:23444:7055 1:N:0:146
TACCTGTACTGGGGAAGCATTTGAATATCCCCCCATGGTGATGGGGACGGAGAACTGCTCCATAAACACAGGCAACGTGCCTAACTTTCCCGGGAAGATGAAGTCAAAGAGCGACCACAGCTCTTCGGAGGTTATTTTGCATCGGTGAGCCAGACAGAATGATCCGATGAGGGGTGCGAAACTATTTGAGGAAAGGAAGCACCTTTTTATTAAATTTACCTTTTAGCAATCGCCATTCCTACCCTAAAGAT
+
CCDDCFFFFFFFGGGGGGGGGGHHHHHHHHHGGGGHHHGHHHHHHGGGGGGGGHHHHHHHHHHHHHHHHHHHGHHHGHHHHHHHHHHHHHHGGGEEGHHHHHHHHHHHHHHHGGGGGHHHHHHHHHHGGGGCHGHHHHHHGHHGGFGGHHHHHHGHHHHHHHHHHHGGGHHHGGEGGGDGGGGGGGGHGGGCFGGGGGGGGGFFFFFFFFFFFFFHFFFFFFFFFFFFFFFFFFFFFFFFFFFFFFFFFFF
@M05620:45:000000000-G6HP7:1:1101:15601:7064 1:N:0:146
ATCTCTATCTCCTAAAAAGGAAGAAAGGGGAGGGAAGATCGGAAGAGCACACGTCTGAACTCCAGTCACGCACTACAATCTCGTATGCCGTCTTCTGCTTGAAAAAAAAAAAAAAACAAAAAAAAATATAACAAAAATGAGTTTGATATTTACGAGTCAACAACAAGAGATAACAAGATCAGGAAAAAACTAGCCGATGTATTCCACACTCTAAGAAGTGAACGCACAAAATATGGCGAAGCACGCATAAC
+
BBBBBFFFFFFFGGGGGGGGGGHF4FHHGGGGGGGHGHHHHGGGGHHHHHHHGHHHGHHHHHHHHHHHHGHGGGHHHHHHHHHGFHHHHGEGHGHHFHHHHFFGHHGGGGGG>//-.>.00.---:.0000;:0.;..0000;00000;000;..../0900....//./00;00/../////:./..-./9///.--.;////////.//;/;////////9..---9..9////9-----9.---..//
@M05620:45:000000000-G6HP7:1:1101:25693:7073 1:N:0:146
TACCTGTACTGGGGAAGCATTTGAATATCCCCCCATGGTGATGGGGACGGAGAACTGCTCCATAAACACAGGCAACGTGCCTAACTTTCCCGGGAAGATGAAGTCAAAGAGCGACCACAGCTCTCGGAGGTTATTTTGCATCGGTGAGCCAGACAGAATGATCCGATGAGGGGTGCGAAACTATTTGAGGAAAGGAAGCACCTTTTTATTAAATTTACCTTTTAGCAATCGCCATTCCTACCCTAAAGATC
+
BCCCCFFFFFFFGGGGGGGGGGHHHHHHHHHGGGGHHHGHHHHHHGGGGGGGGHHHHHHHHHHHHHHHHHHHGHHHGHHHHHHHHHHHHHHGGGGGGHHHHHHHHHHHHHHHGGGGGHHHHHHHHGGGGGGHHHHHHHHHHHGGGGGHHHHHHGHHHHHHHHHHHGGGHHHGGGGGGGGGGGGGGGGGGGBGGGGGGGGGGFFFFFFFFFFFFFFFFFFFFFFFFFFFFFFFFFFFFFFFFFFFFFFFFFF
@M05620:45:000000000-G6HP7:1:1101:21759:7077 1:N:0:146
TACCTGTACTGGGGAAGCATTTGAATATCCCCCCATGGTGATGGGGACGGAGAACTGCTCCATAAACACAGGCAACGTGCCTAACTTTCCCGGGAAGATGAAGTCAAAGAGCGACCACAGCTCTCGGAGGTTATTTTGCATCGGTGAGCCAGACAGAATGATCCGATGAGGGGTGCGAAACTATTTGAGGAAAGGAAGCACCTTTTTATTAAATTTACCTTTTAGCAATCGCCATTCCTACCCTAAAGATC
+
DCCDDFFFFFFFGGGGGGGGGGHHHHHHHHHGGGGHHHGHHHHHHGGGGGGGGHHHHHHHHHHHHHHHHHHHGHHHGHHHHHHHHHHHHHHGGGGGGHHHHHHHHHHHHHHHGGGGGHHHHHHHHGGGGGEHHHHHHHHGHHGGGGGHHHHHHGHHHHHHHHHHHGGGHHHGGEGGGGGGGGGHHHHGGGFGGGGGGGGGGFFFFFFFFFFFFFHHFFFFFFFFFFFBFFFFFFFFFFHHFFFFFFFFFFF
@M05620:45:000000000-G6HP7:1:1101:22888:7081 1:N:0:146
AAACCAAGCAGACACTCACCGCTCCCTCGCCACAGGCCAATAGTTTGTCCTCACTGAGTTGGCAACAAGTGGCTGCTGTGGCTGCCATTTTTCTGGTGATGGCCATCAGCTCCGACGAGGTCAGCTGGGGGGCTTTCTTTGTGTAAGCAACGAGAAACCTGAAAGAAGCATTTTTTAACTAAGTCCTGCTGAGTCATTCATGAGTTTTTAGCCGCCTTGCTTCTTCTCACAGACTCTCTACTCTCATGCCA
+
CCCCCCCFCFFFGGGGGGGGGGGGGGHHGGGGGHGHGGHHHHHHHHHHGHHHHHHHHHHHHHHHHHHHHHHHGHGGHHHHHHHGGHHHHHHHHHHHHHHHHHHHHHHGHHHHHGGGGGGGGHHHHHHHGGGGGGGGGGGGGGGGGGFFFFFFFFFFFFFFFFFFFFFFFFFFFFFFFFFFFFFFFFFFFFFFFFFFFFFFFFFFFFFFFFFFFFFFFFFFFFFFFFFFFFFFFFFFFFFFFFFFFFFFFF/
@M05620:45:000000000-G6HP7:1:1101:15601:7084 1:N:0:146
ATCTCTATCTCCTAAAAAGGAAGAAAGGGGAGGGAAGATCGGAAGAGCACACGTCTGAACTCCAGTCACGCACTACAATCTCGTATGCCGTCTTCTGCTTGAAAAAAAAAAAAAAACCACATAAATTATAATCTTTATCCGATATTCCTTCACTATCTTACTCCTCATCACGTATCTCTCCTCGACACTTCTCTTACTCTATCTTTGACTATCAATGCCTCTACTCCCGTTCTCTACCTCATCCTCCTCAC
+
BBBBBFFFFFFFGGGGGGGGGGHE4FGHGGGGGGGHGHHHHGGGGHHHHHHHGHHHGHGHHHHHHHHHHGHGGGGHHHHBGHHGGHHHHGGGHGHHHHHHHFCGHHGGGGFG/>><>.<..111110<000000000000...-;000000:<0000000000;0/00900../0.0009/0/..-.-000/9;////:///9/////////9/////9////////..9...////9////:9///.9/.
@M05620:45:000000000-G6HP7:1:1101:16931:7094 1:N:0:146
AAACCAAGCAGACACTCACCGCTCCCTCGCCACAGGCCAATAGTTTGTCCTCACTGAGTTGGCAACAAGTGGCTGCTGTGGCTGCCATTTTTCTGGTGATGGCCATCAGCTCCGACGAGGTCAGCTGGGGGGCTTTCTTTGTGTAAGCAACGAGAAACCTGAAAGAAGCATTTTTTAACTAAGTCCTGCTGAGTCATTCATGAGTTTTTAGCCGCCTTGCTTCTTCTCACAGACTCTCTACTCTCATGCCA
+
CCCCCBCFCFFFGGGGGGGGGGGGGGHHGGGGGHHHGGHHHHHHHHHHHHHHHHHHHHHHHHHHHHHHHHHHGHGGHHHHHHHGGHHHHHHHHHHHHHGHHHHHHHHHHHHHHGGGGGGGGHHHHHHHGGGGGGGGGGGGGGGGGGFFFFFFFFFFFFFFFFFFFFFFFFFFFFFFFFFFFFFFFFFFFFFFFFFFFFFFFFFFFFFFFFFFFFFFFFFFFFFFFFFFFFFFFFFFFFFFFFFFFFFFFFF
@M05620:45:000000000-G6HP7:1:1101:16920:7110 1:N:0:146
AAACCAAGCAGACACTCACCGCTCCCTCGCCACAGGCCAATAGTTTGTCCTCACTGAGTTGGCAACAAGTGGCTGCTGTGGCTGCCATTTTTCTGGTGATGGCCATCAGCTCCGACGAGGTCAGCTGGGGGGCTTTCTTTGTGTAAGCAACGAGAAACCTGAAAGAAGCATTTTTTAACTAAGTCCTGCTGAGTCATTCATGAGTTTTTAGCCGCCTTGCTTCTTCTCACAGACTCTCTACTCTCATGCCA
+
BAAABBB@BFFFGGGGGGGGGGGGGGHHGGGGGHHHGGGEHHHHHHHHGHHHHHHHHGHHHGHHHHHHHFGHGHGGHHHGHGHFFHHHHHHHHHHHHHGHHHHHHHHHHHHHHGGGGGDGGHHHHHHHGGGGGGGGGGGGGFFFGGFFFFFFFFFDFFFFFFFFFFFFFEFFFFFFFFFFFFFFFFFFFFFFFFFFFFFFFFFF9BFFFFFFFDFFFFFFFFFFFFFFFFFFFFFFFFFFFFEFFFFFFFF
@M05620:45:000000000-G6HP7:1:1101:11350:7111 1:N:0:146
AGATTACTGCAACAGTTCCCCCTGGACCTGGAAAAGTTTCTTGCCTGGCTTACAGAAGCTGAAACAACTGCCAATGTCCTACAGGATGCTACCCGTAAGGAAAGGCTCCTAGAAGACTCCAAGGGAGTAAAAGAGCTGATGAAACAATGGCAAGTAAGTCAGGCATTTCCGCTTTAGCACTCTTGTGGATCCAATTGAACAATTCTCAGCATTTGTACTTGTAACTGACAAGCCAGGGACAAAACAAAGAT
+
BBBCCFFFBBDDFGFBFFGGGGGGGGGHHHHGHHHHGHHHHHHHHHHHHHH3BFGFHHHHHGHFHHHHHHHHGHHHGHHHDFGHHFHHHHDGGHGG@EGGGHBGHHGHGHHHHHHGHHHHFFHGGAFEGFHHHGHHHHEHHGGHHGHGGHHHGGHHGHHHHHHHHHHHHHGGGGGHHHHHHHHHHGHGHHHHHHHHHEFFFGHHGHHDGHFHHHHHHHHHHFFFHHHGGHHHEGFGGGGG?:BFFFEGGF;
@M05620:45:000000000-G6HP7:1:1101:19073:7136 1:N:0:146
AAACCAAGCAGACACTCACCGCTCCCTCGCCACAGGCCAATAGTTTGTCCTCACTGAGTTGGCAACAAGTGGCTGCTGTGGCTGCCATTTTTCTGGTGATGGCCATCAGCTCCGACGAGGTCAGCTGGGGGGCTTTCTTTGTGTAAGCAACGAGAAACCTGAAAGAAGCATTTTTTAACTAAGTCCTGCTGAGTCATTCATGAGTTTTTAGCCGCCTTGCTTCTTCTCACAGACTCTCTACTCTCATGCCA
+
CCCCCCCFCFFFGGGGGGGGGGGGGGHHGGGGGHHHGGHHHHHHHHHHHHHHHHHHHHHHHHHHHHHHHHHHGHGGHHHHHHHGGHHHHHHHHHHHHHHHHHHHHHHHHHHHHGGGGGGGGHHHHHHHGGGGGGGGGGGGGGGGGGFFFFFFFFFFFFFFFFFFFFFFFFFFFFFFFFFFFFFFFFFFFFFFFFFFFFFFFFFFFFFFFFFFFFFFFFFFFFFFFFFFFFFFFFFFFFFFFFFFFFFFFFB
@M05620:45:000000000-G6HP7:1:1101:19064:7153 1:N:0:146
AAACCAAGCAGACACTCACCGCTCCCTTCCCACAGGCCAATAGTTTGTCCCCACTGAGTTGGCAACAAGTGGCTGCTGTGGCTGCCATTTTTCTGGTGATGGCCATCAGCTCCGACGAGGTCAGCTGGGGGGCTTTCTTTGTGTAAGCAACGAGAAACCTGAAAGAAGCATTTTTTAACTAAGTCCTGCTGAGTCATTCATGAGTTTTTAGCCGCCTTGCTTCTTCTCACAGACTCTCTACTCTCATGCCA
+
AAAAAAAFACB1FAEEG1BGAEA0EF01000BFA00BF//1B12DD1BA11BG/F1B1A2111B1/F/0FAG/0/>11100/B//01FG22FGFB@FGFHGHHHHHHHGHHHHGGGGGGGGHHHHHHHCCGGGGGGGGGGGFGGGGGGGGF@FFFFFFFFFFFFFFFFFFFFFFF@FFFFFFFFFFFFFFFFFFFFFFFFFFEFFFFFFFFFFF@@FFFFFFFFFFFFFFFFFFFFFFFFFFFFFFFFFFF
@M05620:45:000000000-G6HP7:1:1101:17874:7190 1:N:0:146
AAACCAAGCAGACACTCACCGCTCCCTCGCCACAGGCCAATAGTTTGTCCTCACTGAGTTGGCAACAAGTGGCTGCTGTGGCTGCCATTTTTCTGGTGATGGCCATCAGCTCCGACGAGGTCAGCTGGGGGGCTTTCTTTGTGTAAGCAACGAGAAACCTGAAAGAAGCATTTTTTAACTAAGTCCTGCTGAGTCATTCATGAGTTTTTAGCCGCCTTGCTTCTTCTCACAGACTCTCTACTCTCATGCCA
+
CCCCCCCFCFFFGGGGGGGGGGGGGGHHGGGGGHHHGGHHHHHHHHHHHHHHHHHHHHHHHHHHHHHHHHHHGHGGHHHHHHHGGHHHHHHHHHHHHHHHHHHHHHHHHHHHHGGGGGGGGHHHHHHHGGGGGGGGGGGGGGGGGGFFFFFFFFFFFFFFFFFFFFFFFFFFFFFFFFFFFFFFFFFFFFFFFFFFFFFFFFFFFFFFFFFFFFFFFFFFFFFFFFFFFFFFFFFFFFFFFFFFFFFFFF0
@M05620:45:000000000-G6HP7:1:1101:18196:7192 1:N:0:146
AAACCAAGCAGACACTCACCGCTCCCTCGCCACAGGCCAATAGTTTGTCCTCACTGAGTTGGCAACAAGTGGCTGCTGTGGCTGCCATTTTTCTGGTGATGGCCATCAGCTCCGACGAGGTCAGCTGGGGGGCTTTCTTTGTGTAAGCAACGAGAAACCTGAAAGAAGCATTTTTTAACTAAGTCCTGCTGAGTCATTCATGAGTTTTTAGCCGCCTTGCTTCTTCTCACAGACTCTCTACTCTCATGCCA
+
ABBBBBBFBFFFGGGGGGGGCGGGGGHHGGGGGFGHGGCAEFHHHHHHHHHHHHHGBGGFHHHHHHHHHHHHFHGGHHHHHHHGGHHHHHHHHHHHHHGHHHHHHHHHHHHHHGGGGGGGGHHHHHHHGGGGGGGGGGGGGGGGGGFFFFFFFFFFFFFFFFFFFFFFFFFFFFFFFFFFFFFFFFFFFFFFFFFFFFFFFFFFFFFFFFFFFFFFFFFFFFFFFFFFBFFFFFFFFFFFFFFFFFFFFFB
@M05620:45:000000000-G6HP7:1:1101:18212:7207 1:N:0:146
AAACCAAGCAGACACTCACCGCTCCCTCGCCACAGGCCAATAGTTTGTCCTCACTGAGTTGGCAACAAGTGGCTGCTGTGGCTGCCATTTTTCTGGTGATGGCCATCAGCTCCGACGAGGTCAGCTGGGGGGCTTTCTTTGTGTAAGCAACGAGAAACCTGAAAGAAGCATTTTTTAACTAAGTCCTGCTGAGTCATTCATGAGTTTTTAGCCGCCTTGCTTCTTCTCACAGACTCTCTACTCTCATGCCA
+
CCBCCCCFCFFFGGGGGGGGGGGGGGHHGGGGGHHHGGHHHHHHHHHHHHHHHHHHHHHHHHHHHHHHHHHHGHGGHHHHHHHGGHHHHHHHHHHHHHHHHHHHHHHHHHHHHGGGGGGGGHHHHHHHGGGGGGGGGGGGGGGGGGFFFFFFFFFFFFFFFFFFFFFFFFFFFFFFFFFFFFFFFFFFFFFFFFFFFFFFFFFFFFFFFFFFFFFFFFFFFFFFFFFFFFFFFFFFFFFFFFFFFFFFFF/
@M05620:45:000000000-G6HP7:1:1101:21116:7209 1:N:0:146
TACCTGTACTGGGGAAGCATTTGAATATCCCCCCATGGTGATGGGGACGGAGAACTGCTCCATAAACACAGGCAACGTGCCTAACTTTCCCGGGAAGATGAAGTCAAAGAGCGACCACAGCTCTCGGAGGTTATTTTGCATCGGTGAGCCAGACAGAATGATCCGATGAGGGGTGCGAAACTATTTGAGGAAAGGAAGCACCTTTTTATTAAATTTACCTTTTAGCAATCGCCATTCCTACCCTAAAGATC
+
CCDDCFFFFFFFGGGGGGGGGGHHHHHHHHHGGGGHHHHHHHHHGGGGGGGGGHHHHHHHHHHHHHHHHHHHGHHHGHHHHHHHHHHHHHHGGGGGGHHHHHHHHHGHHHHHGGGGGHHHHHHHHGGEFGFHHHHHHHHGHHGGGGGHHHHHHGHHHHHHHHHHHEGGHHHGGCEGGGGGGGGGHGHGGGFGGG?FGGGGGFFFFFFFFHHFFFFFFFFFFFFFFFFFFFFFFFFFFFFFFFFFFFFFFFF
@M05620:45:000000000-G6HP7:1:1101:19527:7222 1:N:0:146
TACCTGTACTGGGGAAGCAATCGCCATTCCTACCCTAAAGATCGGAAGAGCACACGTCTGAACTCCAGTCACGCACTACAATCTCGTATGCCGTCTTCTGCTTGAAAAAAAAAAAAATAAAAAAAAAGACAGACTTTATTAAATTTGGTATGAAGAATACATCAAATAAAAAAGTCTTTATGTGCAGGCTATACAACTAGGGAATAAACAGAAATTTATCTAAGCAAACGTATAGTAGGAGCTGTTTTAGT
+
CCBCBFFFFFFFGGGGGGGGGGGGGGGHHHHHHHHHHHHHHHHHGGGGHHHHHHHGHHHGHHHHHHHHHHHHGHGGGHHHFHHGHHGGHHHHGGGHGHHHHHHHHHHHHGGEGDC<<011111/>--..////.0000000000:000.0;0000;/000:0000;00;0009.;0;000:0:0000...0000000000/././00:00:/0000:0000;00/0/0.;:.0000:000/::0;00/0/:
@M05620:45:000000000-G6HP7:1:1101:21114:7233 1:N:0:146
TACCTGTACTGGGGAAGCATTTGAATATCCCCCCATGGTGATGGGGACGGAGAACTGCTCCATAAACACAGGCAACGTGCCTAACTTTCCCGGGAAGATGAAGTCAAAGAGCGACCACAGCTCTCGGAGGTTATTTTGCATCGGTGAGCCAGACAGAATGATCCGATGAGGGGTGCGAAACTATTTGAGGAAAGGAAGCACCTTTTTATTAAATTTACCTTTTAGCAATCGCCATTCCTACCCTAAAGATC
+
AAABBFFFFFFFGGGGEGFGGGDGHHHHHHHGGGGHGHGFGHHHAFFGGGGFGHHHHHHHHHHHHHHHHHHHGHHHGHHHHHHGHHHHHHHGGGGGGHHHHGHHHGHHHFGHCGGGGHHHGHHHHGGGGGDHHHHHHHHGHHGGGGGHHHHHHGHHHHHHHHHHHGGGHHHGGFGGGGAGGGGGGGGGGFFGGG?FGGGFGFFFFFFFFFFFFFFFFFFFFFFFFFFFFFFFFFFFFFFFFFFFFFFFFFF
@M05620:45:000000000-G6HP7:1:1101:7794:7250 1:N:0:146
TACCTGTACTGGGGAAGCATTTGAATATCCCCCCATGGTGATGGGGACGGAGAACTGCTCCATAAACACAGGCAACGTGCCTAACTTTCCCGGGAAGATGAAGTCAAAGAGCGACCACAGCTCTTCGGAGGTTATTTTGCATCGGTGAGCCAGACAGAATGATCCGATGAGGGGTGCGAAACTATTTGAGGAAAGGAAGCACCTTTTTATTAAATTTACCTTTTAGCAATCGCCATTCCTACCCTAAAGAT
+
BCCCCFFFFFFFGGGGGGGGGGHHHHHHHHHGGGGHHHHFHHHFHGGGGFGGGHHHHHHGHHHHHHHHHHHHGHHHGHHHHHHHHHHGHGGGGGFGGGHHHHHHHHGHHGFH?DGGCGHHHHHHHHHGDGGCGHHHHHHHHHHGGDFGHHGHHHGHHHHHHHHHHHGGGHHHGFEFGGGGGGGFGGFGGGGCFGGGGGGGGGFFFFFFFFFBBBFFFFFFFFFFFFFFFFFFFFFFFFFFFFFFFFFFFFF
@M05620:45:000000000-G6HP7:1:1101:7777:7264 1:N:0:146
TACCTGTACTGGGGAAGCATTTGAATATCCCCCCATGGTGATGGGGACGGAGAACTGCTCCATAAACACAGGCAACGTGCCTAACTTTCCCGGGAAGATGAAGTCAAAGAGCGACCACAGCTCTTCGGAGGTTATTTTGCATCGGTGAGCCAGACAGAATGATCCGATGAGGGGTGCGAAACTATTTGAGGAAAGGAAGCACCTTTTTATTAAATTTACCTTTTAGCAATCGCCATTCCTACCCTAAAGAT
+
CCCCCFFFFFFFGGGGGGGGGGHHHHHHHHHGGGGHHHGHHHHHHGGGGGGGGHHHHHHHHHHHHHHHHHHHGHHHGHHHHHHHHHHHHHHGGGFGGHHHHHHHHHHHHHHHGGGGCHHHHHHHHHHGGGGCHHHHHHHHGHHGGGGGHHHHHHGHHHHHHHHHHHGGGHHBFGEDGGGGGGGGGGGGGGGFGGGGGBFFGGFFFFFFFFF9:BFFFFFFFFFFFFFFFFFFFFFFFFFFFFFFFFFBFFF
@M05620:45:000000000-G6HP7:1:1101:10804:7278 1:N:0:146
TACCTGTACTGGGGAAGAGTGTAGCAATCGCCATTCCTACCCTAAAGATCGGAAGAGCACACGTCTGAACTCCAGTCACGCACTACAATCTCGTATGCCGTCTTCTGCTTGAAAAAAAAAAAAAAAAACAAGAGAAAATAAGCAACTAAACCCGCTCCGCTAAATGAAGCAAAGAAACTAGCAGAGATAAAGTCAACAAATGAAAAAAAGGAGAAACTAAAGGGTCAGATAAGGCAAACGCATCCCTCTGG
+
BBBBBFFFFFFFGGGGGGGFGGHGHHHHHGGGGFGHHHHHHHGHHHHGHHHGGGGHHGEHHHGGGHGFHHHHHHHHHHHGHGGGHHGHHFHHHFGHHHHGGGHGHHHHHHHHHHHHGGGGC<</<-->..<//.<//<000000:.//00:/.----....-.0000000/////.//000////../////9/////../////;.--...;.9////////../:.///////.....--.99./../;
@M05620:45:000000000-G6HP7:1:1101:8273:7307 1:N:0:146
AAACCAAGCAGACACTCACCGCTCCCTCGCCACAGGCCAATAGTTTGTCCTCACTGAGTTGGCAACAAGTGGCTGCTGTGGCTGCCATTTTTCTGGTGATGGCCATCAGCTCCGACGAGGTCAGCTGGGGGGCTTTCTTTGTGTAAGCAACGAGAAACCTGAAAGAAGCATTTTTTAACTAAGTCCTGCTGAGTCATTCATGAGTTTTTAGCCGCCTTGCTTCTTCTCACAGACTCTCTACTCTCATGCCA
+
DCDDDCCFCFFFGGGGGGGGGGGGGGHHGGGGGHHHGGHHHHHHHHHHHHHHHHHHHHHHHHHHHHHHHHHHGHGGHHHHHHHGGHHHHHHHHHHHHHHHHGHHHHHHHHHHHGGGGGGGGHHHHHHHGGGGGGGGGGGGGGGGGGFFFFFFFFFFFFFFFFFFFFFFFFFFFFHFFFFHHFFFFFFFFFFFFFFFHHHHHHHFFFFFFFFFFFFFFFFFHHHFFFHFFFFFFFFFFFFFHFFFFFFFFFB
@M05620:45:000000000-G6HP7:1:1101:8283:7323 1:N:0:146
AAACCAAGCAGACACTCACCGCTCCCTCGCCACAGGCCAATAGTTTGTCCTCACTGAGTTGGCAACAAGTGGCTGCTGTGGCTGCCATTTTTCTGGTGATGGCCATCAGCTCCGACGAGGTCAGCTGGGGGGCTTTCTTTGTGTAAGCAACGAGAAACCTGAAAGAAGCATTTTTTAACTAAGTCCTGCTGAGTCATTCATGAGTTTTTAGCCGCCTTGCTTCTTCTCACAGACTCTCTACTCTCATGCCA
+
AAAAAAAFBFFFGGGGGGGGGGGGGGHH2EEGGGFFGGHHHHGHHHGHHHHHHHFHHHHGH3GGEHGHHFBHFFGGHGFHGHFGGHHHHHHHHHHHHHHHHHHHHHGHHHHHHGGGGGGFGHGHHHHHCCCGGGGGGGGGGGFFFGEFFFFFFFFFFFFFFFFFEFFFFFFFFFFFFFFFFFFFFFFEFFFFFFFFFFFFFFFFBBBFEFFFFADFFFFFFFFFFFFFFFFFFFFFFFFFFFFBFFB/9FF
@M05620:45:000000000-G6HP7:1:1101:7921:7328 1:N:0:146
TACCTGTACTGGGGAAGCATTTGAATATCCCCCCATGGTGATGGGGACGGAGAACTGCTCCATAAACACAGGCAACGTGCCTAACTTTCCCGGGAAGATGAAGTCAAAGAGCGACCACAGCTCTCGGAGGTTATTTTGCATCGGTGAGCCAGACAGAATGATCCGATGAGGGGTGCGAAACTATTTGAGGAAAGGAAGCACCTTTTTATTAAATTTACCTTTTAGCAATCGCCATTCCTACCCTAAAGATC
+
BCCCCFFFFFFFGGGFGGFGGGHHHGHHHHHGGGGHHHGHHHHHHGGGGGGGGHHHHHHHHHHHHHHGHHHHGHHHGHHHHHHHHGHHHHHGGGGGGHHHHHHHHHHHHHHHGGGGGHHHHHHHHGGDGGGHHHHHHHHHHHGGGGGHHHEHHGHHHHHHHHHHHGGGGGHGGDCGG?DGGGGGGGGGGG0CFGGGGGGGGFFFFFFFFFF//BFFFFFFFFFFFFFFFFEFF.AFFFFFFFFFFFFFFFF
@M05620:45:000000000-G6HP7:1:1101:21503:7353 1:N:0:146
TACCTGTACTGGGGAAGCATTTGAATATCCCCCCATGGTGATGGGGACGGAGAACTGCTCCATAAACACAGGCAACGTGCCTAACTTTCCCGGGAAGATGAAGTCAAAGAGCGACCACAGCTCTTCGGAGGTTATTTTGCATCGGTGAGCCAGACAGAATGATCCGATGAGGGGTGCGAAACTATTTGAGGAAAGGAAGCACCTTTTTATTAAATTTACCTTTTAGCAATCGCCATTCCTACCCTAAAGAT
+
CCCCCFFFFFFFGGGGGGGGGGHHHHHHHHHGGGGHHHHHHHHHHGGGGGGGGHHHHHHHHHHHHHHHHHHHGHHHGHHHHHHHHHHHHHHGGGGGGHHHHHGHHHHHHHHHGGGGGHHHHHHHHHHGGGGGHHHHHHHHHHHGGGGGHGHHHHGHHHHHHHHHHHGGGHHHGGGGGGGGGGGFGGGGGGGGGGGFGGGGGGFFFFFFFFFFFFFFFFFFFFFFFFFFFFFFFFFEFFFFFFFFFFFFFFF
@M05620:45:000000000-G6HP7:1:1101:20433:7361 1:N:0:146
TACCTGTACTGGGGAAGCATTTGAATATCCCCCCATGGTGATGGGGACGGAGAACTGCTCCATAAACACAGGCAACGTGCCTAACTTTCCCGGGAAGATGAAGTCAAAGAGCGACCACAGCTCTTCGGAGGTTATTTTGCATCGGTGAGCCAGACAGAATGATCCGATGAGGGGTGCGAAACTATTTGAGGAAAGGAAGCACCTTTTTATTAAATTTACCTTTTAGCAATCGCCATTCCTACCCTAAAGAT
+
BBBBBBFFFFFFGFGGGGFGGGGHGHHHHHHGGGGHFHHGHHHGEGGGGGGGGHHHGGHHGHHGHHHHHHHHGHHHGHHHHHHHHHHHHHHGGG/@EHHHHFHHHHFHHFEHGGGG@HHHHHHHHHHCDGGEHGGHHHHHHHHGCDGFHHHHHFGHHHBGHHHHHHGGGHGEGGCCDGFADDGBFGGGGGG;BBFFGFFEFGEFFFFFEFFF/BBFFFFFFFFFFFFF;BFFFFDEFFFFFFFFFFF/F/;
@M05620:45:000000000-G6HP7:1:1101:11792:7369 1:N:0:146
TACCTGTACTGGGGAAGCATTTGAATATCCCCCCATGGTGATGGGGACGGAGAACTGCTCCATAAACACAGGCAACGTGCCTAACTTTCCCGGGAAGATGAAGTCAAAGAGCGACCACAGCTCTTCGGAGGTTATTTTGCATCGGTGAGCCAGACAGAATGATCCGATGAGGGGTGCGAAACTATTTGAGGAAAGGAAGCACCTTTTTATTAAATTTACCTTTTAGCAATCGCCATTCCTACCCTAAAGAT
+
BCCCCFFFFFFFGGGGGGGGGGHHHHHHHHHGGGGHHHHHHHHHHGGGGGGGGHHHHHHHHHHHHHHHHHHHGHHHGHHHHHHHHHHHHHHGGGGGGHHHHHHHHHHHHHHHGGGGGHHHHHHHHHHGGGGGHHHHHHHHHHHGGGGFGGHHHHGHHHHHHHHHHHGGGHHHGGGGGGGGGGGGGGGGGGGCFFFFFFGGGGFFFFFFFFFFFFFFFFFFFFFFFFFFBFFFFFFFFFFFFFFFFFFBFFF
@M05620:45:000000000-G6HP7:1:1101:21496:7371 1:N:0:146
TACCTGTACTGGGGAAGCATTTGAATATCCCCCCATGGTGATGGGGACGGAGAACTGCTCCATAAACACAGGCAACGTGCCTAACTTTCCCGGGAAGATGAAGTCAAAGAGCGACCACAGCTCTTCGGAGGTTATTTTGCATCGGTGAGCCAGACAGAATGATCCGATGAGGGGTGCGAAACTATTTGAGGAAAGGAAGCACCTTTTTATTAAATTTACCTTTTAGCAATCGCCATTCCTACCCTAAAGAT
+
AAAAAFFFFFD4GAFG2GFGGFFGHBGHHHFEFGGHHHHDGGEFGECEGGGGGHHGDFGHGHHGHEHFHGCFFHHHEF1?G@FHHFHEEHGA@E?>EAGHHFFGGGHHHHGHCDGG@GHHHHHHHHHGA@GCGFHHGFGHBFHGDAC.FGGFC<EGGHHHHHHHFHFGGHFFFCCCFGG@@BGFFGGGGGGFGFAFFGGGGGFFFFFFEFFFBFFFFFFFFFFFB/FBFFFFFFFFFFFFFFFFEFFFFEB
@M05620:45:000000000-G6HP7:1:1101:21514:7372 1:N:0:146
TACCTGTACTGGGGAAGCATTTGAATATCCCCCCATGGTGATGGGGACGGAGAACTGCTCCATAAACACAGGCAACGTGCCTAACTTTCCCGGGAAGATGAAGTCAAAGAGCGACCACAGCTCTTCGGAGGTTATTTTGCATCGGTGAGCCAGACAGAATGATCCGATGAGGGGTGCGAAACTATTTGAGGAAAGGAAGCACCTTTTTATTAAATTTACCTTTTAGCAATCGCCATTCCTACCCTAAAGAT
+
CBBCCFFFFFFFGGGGGGGGGGHHHHHHHHHGGGGHHHHHHHHHHGGGGGGGGHHHHHHHHHHHHHHHHHHHGHHHGHHHHHHHHHHHHHHGGGGGGHHHHHHHHGHHHHHGGGGGGHHHHHHHHHHGGGGGHHHHHHHHHHHGGGGFGHHHHHGHHHHHHHHHHHEGGHHHGGCEGGGGGGGGGGGGGGGFFFGGGGGGGGFFFFFFFFFFFEFFFFFFFFFFFFFFFFFEEDFFFFFFFFFFFFFFFFF
@M05620:45:000000000-G6HP7:1:1101:20438:7379 1:N:0:146
TACCTGTACTGGGGAAGCATTTGAATATCCCCCCATGGTGATGGGGACGGAGAACTGCTCCATAAACACAGGCAACGTGCCTAACTTTCCCGGGAAGATGAAGTCAAAGAGCGACCACAGCTCTTCGGAGGTTATTTTGCATCGGTGAGCCAGACAGAATGATCCGATGAGGGGTGCGAAACTATTTGAGGAAAGGAAGCACCTTTTTATTAAATTTACCTTTTAGCAATCGCCATTCCTACCCTAAAGAT
+
CDDDDFFFFFFFGGGGGGGGGGHHHHHHHHHGGGGHHHGHHHHHGGGGGGGGGHHHHHHHHHHHHHHHHHHHGHHHGHHHHHHHHHHHHHHGGGGGGHHHHHHHHHHHHHHHGGGGGHHHHHHHHHHGGGGEHHHHHHHHGHHGGGGGHGHHHHGHHHHHHHHHHHGGGHHHGGEGGGGGGGGGGHHHGGGFFFGGGGGGGGFFFFFFFHHFFFFFFFFFFFFFFFFFFFFFFFFFFFFFFFFFFFFFFFF
@M05620:45:000000000-G6HP7:1:1101:11795:7391 1:N:0:146
TACCTGTACTGGGGAAGCATTTGAATATCCCCCCATGGTGATGGGGACGGAGAACTGCTCCATAAACACAGGCAACGTGCCTAACTTTCCCGGGAAGATGAAGTCAAAGAGCGACCACAGCTCTTCGGAGGTTATTTTGCATCGGTGAGCCAGACAGAATGATCCGATGAGGGGTGCGAAACTATTTGAGGAAAGGAAGCACCTTTTTATTAAATTTACCTTTTAGCAATCGCCATTCCTACCCTAAAGAT
+
CCCCCFFFFFFFGGGGGGGGGGHHHHHHHHHGGGGHHHGHHHHHHGGGGGGGGHHHHHHHHHHHHHHHHHHHGHHHGHHHHHHHHHHHHHHGGGGGGHHHHHHHGHHHHHHHGGGGGHHHHHHHHHHGGGGGHHHHHHHHFHHGFGG.FFHHHHGHHHHHHHHHHHGGGFHHGGEDGGEGGGGGGGGGGGGFFBFFGFGFGGFFFFFFFFFFFBFFFFFFFFFFBBFFFFFFFFFFFFFFFFFFFFBF9FF
@M05620:45:000000000-G6HP7:1:1101:8709:7398 1:N:0:146
CATCCTGACCCTGAAGTACCCCGGCTTGATTTCTGACATTAGATCGGAAGAGCACACGTCTGAACTCCAGTCACGCACTACAATCTCGTATGCCGTCTTCTGCTTGAAAAAAAAAAAAAATTCATTAAAAAAAAAGTAATTTTGTAGAAAACATTTATAGATTTATAGATATTAAATGCGAGTGACACATTAGTAGTTGTGACTGATATAGTCTTGATTCATGGATTTTACTGATTGATCTCACAATGAGT
+
CCCCCFFFFFFFGGGGGGGGGGGGGGGGHHHHHHHHHHHHHHHHHHGGGGHHHHHHHGHHHGHHHHHHHHHHHHGHGGGHHHHHGHHHGGHHHHGGGHGHHHHHHHHHFHHGGGGDB>//01111111111----.:000;000/00000//.0000000;00000000;000000000..-:.0000:0;09;00:000.000900009000000000000000000;0009000000000000000009
@M05620:45:000000000-G6HP7:1:1101:24063:7436 1:N:0:146
AAACCAAGCAGACACTCACCGCTCCCTCGCCACAGGCCAATAGTTTGTCCTCACTGAGTTGGCAACAAGTGGCTGCTGTGGCTGCCATTTTTCTGGTGATGGCCATCAGCTCCGACGAGGTCAGCTGGGGGGCTTTCTTTGTGTAAGCAACGAGAAACCTGAAAGAAGCATTTTTTAACTAAGTCCTGCTGAGTCATTCATGAGTTTTTAGCCGCCTTGCTTCTTCTCACAGACTCTCTACTCTCATGCCA
+
CCCCCDDFCFFFGGGGGGGGGGGGGGHHGGGGGHHHGGHHHHHHHHHHHHHHHHHHHHHHHHHHHHHHHHHHGHGGHHHHHHHGGHHHHHHHHHHHHHHHHHHHHHHHHHHHHGGGGGGGGHHHHHHHGGGGGGGGGGGGGGGGGGFFFFFFFFFFFFFFFFFFFFFFFFFFFFHFFFFFFFFFFFFFFFFFFFFFFFFFFFFFFFFFFFFFFFFFFFFFHHHFHFHFFFFFFFFFFFFFFFFFFFFFFF:
@M05620:45:000000000-G6HP7:1:1101:24059:7455 1:N:0:146
AAACCAAGCAGACACTCACCGCTCCCTCGCCACAGGCCAATAGTTTGTCCTCACTGAGTTGGCAACAAGTGGCTGCTGTGGCTGCCATTTTTCTGGTGATGGCCATCAGCTCCGACGAGGTCAGCTGGGGGGCTTTCTTTGTGTAAGCAACGAGAAACCTGAAAGAAGCATTTTTTAACTAAGTCCTGCTGAGTCATTCATAAGTTTTTAGCCGCCTTGCTTCTTCTCACAGACTCTCTACTCTCATCCCA
+
BCBBBABFCFFFGGGGGGGGGGGGGGHHGGGGGHHGGGEHHHHHHHHHHHHHHHHHHHHHHHHHHHHHHHHHGHGGHHHHHHHGGHFHHHHHHHHHHHHHHHHHHHHHHHHHHGGGGFGFGHHHHHHHGGGGAFFF0FGFFB/:CB/BFFA:9.ADFFF/.FF/;B.;BBBFFFF=E/:9B/BBFF//:BF/A9:/BB/;B///;FFFE?/F9.;>D./9F/FFF/9::/9/;9B/BBB/;BBF//;/;:/
@M05620:45:000000000-G6HP7:1:1101:12024:7466 1:N:0:146
AAACCAAGCAGACACTCACCGCTCCCTCGCCACAGGCCAATAGTTTGTCCTCACTGAGTTGGCAACAAGTGGCTGCTGTGGCTGCCATTTTTCTGGTGATGGCCATCAGCTCCGACGAGGTCAGCTGGGGGGCTTTCTTTGTGTAAGCAACGAGAAACCTGAAAGAAGCATTTTTTAACTAAGTCCTGCTGAGTCATTCATGAGTTTTTAGCCGCCTTGCTTCTTCTCACAGACTCTCTACTCTCATGCCA
+
DDDDDCCFDFFFGGGGGGGGGGGGGGHHGGGGGHHHGGHHHHHHHHHHHHHGHHHHHHHHHHHHHHHHHHHHGHGGHHHHHHHGGHHHHHHHHHHHHHHHHHHHHHHHHHHHHGGGGGGGFHHHHHHHGGGGGGGGGGGGGGGGGGFFFFFFFFFFFFFFFFFFFFFFFFFFFFHFFFFFFFFFFFFFFFFFFBBFFFFFFFFFFFFHFFFFFFFFFFFFHFHFHHHFHHFFFFFFFFFFFFFHFFFFFFB
@M05620:45:000000000-G6HP7:1:1101:12010:7484 1:N:0:146
AAACCAAGCAGACACTCACCGCTCCCTCGCCACAGGCCAATAGTTTGTCCTCACTGAGTTGGCAACAAGTGGCTGCTGTGGCTGCCATTTTTCTGGTGATGGCCATCAGCTCCGACGAGGTCAGCTGGGGGGCTTTCTTTGTGTAAGCAACGAGAAACCTGAAAGAAGCATTTTTTAACTAAGTCCTGCTGAGTCATTCATGAGTTTTTAGCCGCCTTGCTTCTTCTCACAGACTCTCTACTCTCATGCCA
+
CCCCCCBFCFFFGGGGGGGGGGGGGGHHGGGGGHHHGGHHGGHHHHHHHHHGHHHHHHHHHHHHHHHHHHHHGHGGHHHHHHHGGHHHHHHHHHHHHHHHHHHHHHHHHHHHHGGGGGFGGHHHHHHHGGGGGGGGGGGGGGGGGGFFFFFFFFFFFFFFFFFFFFFFFFFFFFFFFFFFFFFFFFFFFFFFFFFFFFFFFFFFFFFFFFFFFFFFFFFFFFFFFFFFFFFFFFFFFFFFFFFFFFFFFF/
@M05620:45:000000000-G6HP7:1:1101:7792:7491 1:N:0:146
AGATTACTGCAACAGTTCCCCCTGGACCTGGAAAAGTTTCTTGCCTGGCTTACAGAAGCTGAAACAACTGCCAATGTCCTACAGGATGCTACCCGTAAGGAAAGGCTCCTAGAAGACTCCAAGGGAGTAAAAGAGCTGATGAAACAATGGCAAGTAAGTCAGGCATTTCCGCTTTAGCACTCTTGTGGATCCAATTGAACAATTCTCAGCATTTGTACTTGTAACTGACAAGCCAGGGACAAAACAAAGAT
+
CCCCCFFFFFFFGGGGGGGGGGGGHHHHHHHHHHHHHHHHHHHHHHHHHHHHHHHHHHHHHHHHHHHHHHHHHHHHHHHHHHHHHHHHHHHHHHGGFGHHHHHHHHHHGHHHHHHHHHHHGHHGGGGGHHHHHGHHHHHHHDGHHHHHHHHHHGHHHHHHHHHHHHHHHHGGGGGHFHHHHHHHHHHGHHHHHGHHHFHHGHHHHHHHHHHHHHHHHHHGHHHHHHHGHHHHHGGGGGGGEFFGGGGGGGG
@M05620:45:000000000-G6HP7:1:1101:15666:7500 1:N:0:146
AAACCAAGCAGACACTCACCGCTCCCTCGCCACAGGCCAATAGTTTGTCCTCACTGAGTTGGCAACAAGTGGCTGCTGTGGCTGCCATTTTTCTGGTGATGGCCATCAGCTCCGACGAGGTCAGCTGGGGGGCTTTCTTTGTGTAAGCAACGAGAAACCTGAAAGAAGCATTTTTTAACTAAGTCCTGCTGAGTCATTCATGAGTTTTTAGCCGCCTTGCTTCTTCTCACAGACTCTCTACTCTCATGCCA
+
DDDDDDDFCFFFGGGGGGGGGGGGGGHHGGGGGHHHGGHHHHHHHHHHHHHHHHHHHHHHHGHHHHHHHHHHGHGGHGGHHHHGGHHHHHHHHHHHHHHHHHHHHHHHHHHHHGGGGGGGGHFHHHHHGGGGGGGGGGGGGGGGGGFFFFFFFFFFFFFFFFFFFFFFFFFFFFHFFFFFFFFFFFHFFFFFFBFFFFFFFFFFFFFFFFFFFFFFFFFFFHHFHHHFFFFFFFFFFFFFHFFHFFFFFF0
@M05620:45:000000000-G6HP7:1:1101:26175:7501 1:N:0:146
ATCTCTATCTCCTAAAAAGGAAGAAAGGGGAGGGAAGATCGGAAGAGCACACGTCTGAACTCCAGTCACGCACTACAATCTCGTATGCCGTCTTCTGCTTGAAAAAAAAAAACACCCAGTGCTTCTGCCCGCGTCCCCCCTGCCCCCCACGGCCAACAGAGAGAAGATGCCTCAGGTGCTGCTCGTCCGCCGCCCGTGCTCCTCCCGTCCTTTCCCCCGTCGTTTTCTGCCCGGCTTGATTTCTGACATTT
+
AA?AAFFFFFFFGGGFBGCEFFFA0BBGACCGGAE0AAGHBAEFEHAGFHHHGFGGA1AEFFH1CGHDGGHGGEHHHH11BFC/E>0FGGAEHFHHDFHGHCHGHG?EC/C//?0</C/111??F1?1<>.---<A?<CCCA..:CC@@.9-@?-.9A//;/../9/9B/;;////:/9/9//9A-;A@-;9-@=>---9//9BFE-;;--;BFFF--9-;-;AEEFF///-9-9;@--:;//9////;B/
@M05620:45:000000000-G6HP7:1:1101:5778:7537 1:N:0:146
TACCTGTACTGGGGAAGCATTTGAATATCCCCCCATGGTGATGGGGACGGAGAACTGCTCCATAAACACAGGCAACGTGCCTAACTTTCCCGGGAAGATGAAGTCAAAGAGCGACCACAGCTCTCGGAGGTTATTTTGCATCGGTGAGCCAGACAGAATGATCCGATGAGGGGTGCGAAACTATTTGAGGAAAGGAAGCACCTTTTTATTAAATTTACCTTTTAGCAATCGCCATTCCTACCCTAAAGATC
+
A1AAAF@BFDDF1A1A1FGFAAGFDAAAAA1FE000BF1BAADECAAEGEAEGFCFHEAAFHHHDGEFFE>FFHHC>??/GHH10B@FF@GFGE/>EGGH1BB>BFH1GHHHE/CGGGEGHHHFD??/<A?FD<DG?GH1D1<CCA.<<<F.<<G<C<DGHH00=CEGHF/:A:ABGG;@AGBFGBB9.90/;9F/9;.9C9BBBFFE9B;/BBBFF//9BBFFFFF;FF?99AAF//BB/AFFFFF/FF;
@M05620:45:000000000-G6HP7:1:1101:5796:7549 1:N:0:146
TACCTGTACTGGGGAAGCATTTGAATATCCCCCCATGGTGATGGGGACGGAGAACTGCTCCATAAACACAGGCAACGTGCCTAACTTTCCCGGGAAGATGAAGTCAAAGAGCGACCACAGCTCTCGGAGGTTATTTTGCATCGGTGAGCCAGACAGAATGATCCGATGAGGGGTGCGAAACTATTTGAGGAAAGGAAGCACCTTTTTATTAAATTTACCTTTTAGCAATCGCCATTCCTACCCTAAAGATC
+
CCCCCFFFFFFFGGGGGGGGGGHHHHHHHHHGGGGHHHGHHHHHHGGGGGGGGHHHHHHHHHHHHHHHHHHHGHHHGHHHHHHHHHHHHHHGGGGGGHHHHHHHHHHHHHHHGGGGGHHHHHHHHGGGGGGHHHHHHHHFHHGGGGGHHGHHHGHHHHHHHHHHHGGGHHHGFEFGGGGCGGGGGGGGGGGGGGGGGGGFGFFFFFFFFFFFFFFFFFFFFFFFFFFFFFFFFFFFFFFFFFFFFFFFFFF
@M05620:45:000000000-G6HP7:1:1101:4837:7569 1:N:0:146
TACCTGTACTGGGGAAGCATTTGAATATCCCCCCATGGTGATGGGGACGGAGAACTGCTCCATAAACACAGGCAACGTGCCTAACTTTCCCGGGAAGATGAAGTCAAAGAGCGACCACAGCTCTCGGAGGTTATTTTGCATCGGTGAGCCAGACAGAATGATCCGATGAGGGGTGCGAAACTATTTGAGGAAAGGAAGCACCTTTTTATTAAATTTACCTTTTAGCAATCGCCATTCCTACCCTAAAGATC
+
BABCBFFFFFFFGGGGGGGGGGHHHHHHHHHGGGGHHHGHHHHHHGGGGGGGGHHHHHHHHHHHHHHHHHHHGHHHGHHHHHHHHHHHHHHGGGGGGHHHHHHHHHHHHHHHGGGGGHHHHHHHHGGEGGEHHHHHHHHFHHGGGGGHHHHHHGHHGHHHHHHHHGGGHHHGGCFGGDGDGGGGGGGGGGCFGGGFGGGGGFFFFFFFFFFFFFFFFFFFFFFFFFFBFFEFFFFFFFFFFFFFFFFFFFF
@M05620:45:000000000-G6HP7:1:1101:25875:7581 1:N:0:146
CATCCTGACCCTGAAGTACCCCGGCTTGATTTCTGACATTAGATCGGAAGAGCACACGTCTGAACTCCAGTCACGCACTACAATCTCGTATGCCGTCTTCTGCTTGAACAAAATAATATTTTGTTTGACAGCGTGTCTTTTTGATAACCTATATATGACCTGATTTTTTCCTGCACCAGTGACAATAACGTATCAGTTTTAAATATTTCTTCTTTAATACAGTATCTCAAAGCCAGCTTTATAACCAGTAA
+
AAAAAFFF1CFFGGGGGAGFGFGGGGGGFHHHHHGDFHFDDFDGHGF?/E0FGHFEHEHGH/AFGFFHHFHEHBEHGEGHH1BFFHBG/BFHFFEEEGEGHF1GFBGG1B0>01B12BB2F>2BFC01B11///??CDG2>G//222@1@111?1111?1??0?FFFGCHHF1101>..00=00DG<<0.<.=.;00CCGCF000;<G00<CC;G00<;009FBGBFFB00;999C.F9090000/99000
@M05620:45:000000000-G6HP7:1:1101:25857:7584 1:N:0:146
CATCCTGACCCTGAAGTACCCCGGCTTGATTTCTGACATTAGATCGGAAGAGCACACGTCTGAACTCCAGTCACGCACTACAATCTCGTATGCCGTCTTCTGCTTGAAAAAAAAAAACTTAAATTCACCCCCGCATCTTTTTCCTCCCCCCTCTCTTCCACACGTATGACCTTCGCCCTTTCCCCCCCCTTCTCCTTTTGCCCTCTTGCTACTTTCCTCCCTTATCTCCCCCCCCTCTTACTACCTCTCAC
+
BAABBFFFFFFFGGGGGGGGGGGGGGGGHHHHHHHGHHHGHHGHHHGGGGHHHGHHHGHHHGHHHHHHHHHHHGGHGGGHHHHHHHHHGGHGHHGGGHGGHHFHHHHHFHHGGGG///<222221<11?0//---.<11000/000/.<.;:.//;00:00/.-.99/09:00/.;.:-/0900/.;--9.///9////9:///./9////;/9///:::.//;//;B//..---;./////://///;/;
@M05620:45:000000000-G6HP7:1:1101:4842:7591 1:N:0:146
TACCTGTACTGGGGAAGCATTTGAATATCCCCCCATGGTGATGGGGACGGAGAACTGCTCCATAAACACAGGCAACGTGCCTAACTTTCCCGGGAAGATGAAGTCAAAGAGCGACCACAGCTCTCGGAGGTTATTTTGCATCGGTGAGCCAGACAGAATGATCCGATGAGGGGTGCGAAACTATTTGAGGAAAGGAAGCACCTTTTTATTAAATTTACCTTTTAGCAATCGCCATTCCTACCCTAAAGATC
+
BBBBBFFFFFFFGGFEEGGGGGFGHHHHHHHGGGGHHFFGHHFHHG2EE0?FGHHHHHHHHHHHHHHHHEFHGHHHEHHHHHHHHHHHHHHGE?E?EAGFGFHHHHHHHHFGGGGGGHHFHHHHHGEGGGGHHHHHHBGFHHGGGDFHHHHGFGFGCGHDGHHHGGGGHHBDCEDC?;BBGGBFGGFFGBFGGGGGGGFFFFFFFFFFFFFBFFFFFFFFFFFFFBF;FF.ADFFFFFFFFFFFFF9BFFF
@M05620:45:000000000-G6HP7:1:1101:23335:7622 1:N:0:146
AAACCAAGCAGACACTCACCGCTCCCTCGCCACAGGCCAATAGTTTGTCCTCACTGAGTTGGCAACAAGTGGCTGCTGTGGCTGCCATTTTTCTGGTGATGGCCATCAGCTCCGACGAGGTCAGCTGGGGGGCTTTCTTTGTGTAAGCAACGAGAAACCTGAAAGAAGCATTTTTTAACTAAGTCCTGCTGAGTCATTCATGAGTTTTTAGCCGCCTTGCTTCTTCTCACAGACTCTCTACTCTCATGCCA
+
CCCCCCCFBFFFGGGGGGGGGGGGGGHHGGGGGHHHGGHHHFHHHHHHHHHHHHHHHHHHHGHHHHHHHHHHGHGGHGHHHHHGGHHHHHHHHHHHHHHHHHHHHHHHHHHHHGGGGGGGGHGHHHHHGGGGGGGGGGGGGGGGGGFFFFFFFFFFFFFFFFFFFFFFFFFFFFFFFFFFFFFFFFFFFFFFFFFFFFFFFFFFFFFFFFFFFFFFFFFFFFFFFFFFFFFFFFFFFFFFFFFFFFFFFF0
@M05620:45:000000000-G6HP7:1:1101:13393:7639 1:N:0:146
AAACCAAGCAGACACTCACCGCTCCCTCGCCACAGGCCAATAGTTTGTCCTCACTGAGTTGGCAACAAGTGGCTGCTGTGGCTGCCATTTTTCTGGTGATGGCCATCAGCTCCGACGAGGTCAGCTGGGGGGCTTTCTTTGTGTAAGCAACGAGAAACCTGAAAGAAGCATTTTTTAACTAAGTCCTGCTGAGTCATTCATGAGTTTTTAGCCGCCTTGCTTCTTCTCACAGACTCTCTACTCTCATGCCA
+
DDDDDDDFDFFFGGGGGGGGGGGGGGHHGGGGGHHHGGHHHHHHHHHHHHHHHHHHHHHHHHHHHHHHHHHHGHGGHHHHHHHGGHHHHHHHHHHHHHHHHHHHHHHHHHHHHGGGGGGGGHHHGHHHGGGGGGGGGGGGGGGGGGFFFFFFFFFFFFFFFFFFFFFFFFFFFFHFFFFFFFFFHHHFFFFFFFFFFFFHFFFFFFFFFFFFFFFFFFFFHHHFFFFFFFFFFFFFFFFFFFFFFFFFFF0
@M05620:45:000000000-G6HP7:1:1101:21657:7651 1:N:0:146
AAACCAAGCAGACACTCACCGCTCCCTCGCCACAGGCCAATAGTTTGTCCTCACTGAGTTGGCAACAAGTGGCTGCTGTGGCTGCCATTTTTCTGGTGATGGCCATCAGCTCCGACGAGGTCAGCTGGGGGGCTTTCTTTGTGTAAGCAACGAGAAACCTGAAAGAAGCATTTTTTAACTAAGTCCTGCTGAGTCATTCATGAGTTTTTAGCCGCCTTGCTTCTTCTCACAGACTCTCTACTCTCATGCCA
+
DCDDDCDFCFFFGGGGGGGGGGGGGGHHGGGGGHHHGGHHHHHHHHHHHHHHHHHHHHHHHHHHHHHHHHHHGHGGHHHHHHHGGHHHHHHHHHHHHHHHHHHHHHHHHHHHHGGGGGGGGHHHHHHHGGGGGGGGGGGGGGGGGGFFFFFFFF.DFFFFFFFFFFFFFFFFFFHFFFFFHFFFFHHFFFFFFFFFFFFFFFEFFFFFFFFHFFFFFFFFFHHFFFFFFFFFFFFFFFFFFFFHFFFFFFB
@M05620:45:000000000-G6HP7:1:1101:13407:7655 1:N:0:146
AAACCAAGCAGACACTCACCGCTCCCTCGCCACAGGCCAATAGTTTGTCCTCACTGAGTTGGCAACAAGTGGCTGCTGTGGCTGCCATTTTTCTGGTGATGGCCATCAGCTCCGACGAGGTCAGCTGGGGGGCTTTCTTTGTGTAAGCAACGAGAAACCTGAAAGAAGCATTTTTTAACTAAGTCCTGCTGAGTCATTCATGAGTTTTTAGCCGCCTTGCTTCTTCTCACAGACTCTCTACTCTCATGCCA
+
AAAAAAAFBFBBGFGGGGGGGGGGGGHHGGGGGHHHGGHHHFHHHHHHHGHBHGHHHHGGFHGHHHFHHHHHGHGGHHHHFHHGEHHHHHHHHHHHHHBGHHHHGHHHHHHHHGGGGGGGFHHHHHHGGGGGGGGGGGGGGGGGGGFFFFFFFFFFFFFFFFFEFFFFFFFFFFFFFFFFFFFBFFFFFFFFF;BBFFFFEFFFFBFFFFFFFFFFFFFFFFFFFFFFFFFFFFFFEFFFFFFFFFFFFF/
@M05620:45:000000000-G6HP7:1:1101:17064:7672 1:N:0:146
CATCCTGACCCTGAAGTACCCCGGCTTGATTTCTGACATTAGATCGGAAGAGCACACGTCTGAACTCCAGTCACGCACTACAATCTCGTATGCCGTCTTCTGCTTGAAAAAAAAAAAAAAAAAAAAATATAAAGAAAGTATCAATAACACAGAAAATATAAACAAAAAAAAGACAACTGAAAGGAGCCAGAATCGTATAAGAGGAGAACGTAACGTGTAGCGCTGAGAGTCACAGTTATGCACTGATGCAC
+
DDDDDFFFFFFFGGGGGGGGGGGGGGGGHHHHHHHHHHHHHHHHHHGGGGHHHHHHHGHHHGHHHHHHHHHHHHGHGGGHHHHHBHHHGGHHHHGGGHGHHHHHHHHHFHHEEDD>>><>--<<---.0;00000./0;0000;;:0000;.000/000:0000..;.---..///.:/000:./9../../00.:.:00000.....0.:..../.:/00--9-..:0;00000000000000/00::0:
@M05620:45:000000000-G6HP7:1:1101:20321:7690 1:N:0:146
AAACCAAGCAGACACTCACCGCTCCCTCGCCACAGGCCAATAGTTTGTCCTCACTGAGTTGGCAACAAGTGGCTGCTGTGGCTGCCATTTTTCTGGTGATGGCCATCAGCTCCGACGAGGTCAGCTGGGGGGCTTTCTTTGTGTAAGCAACGAGAAACCTGAAAGAAGCATTTTTTAACTAAGTCCTGCTGAGTCATTCATGAGTTTTTAGCCGCCTTGCTTCTTCTCACAGACTCTCTACTCTCATGCCA
+
CCCCCCBFCFFFGGGGGGGGGGGGGGHHGGGGGHHHGGGGGFHHHHHHHHHHGHHHHHHHHHHHHHHHHHHHGHGGHHHHHHHGGHHHHHHHHHHHHHHHHHHHHHHHHHHHHGGGGEGGGHHHHHHHGGGGGGGGGGGGGGGGGGFFFFFFFFFFFFFFFFFFFFFFFFFFFFFFFFFFFFFFFFFFFFFBFFFFFFFFFFFFFFFFFFFFFFFFFFFFFFFFFFFFFFFFFFFFFFFFFFFFFFFBFF/
@M05620:45:000000000-G6HP7:1:1101:20333:7706 1:N:0:146
AAACCAAGCAGACACTCACCGCTCCCTCGCCACAGGCCAATAGTTTGTCCTCACTGAGTTGGCAACAAGTGGCTGCTGTGGCTGCCATTTTTCTGGTGATGGCCATCAGCTCCGACGAGGTCAGCTGGGGGGCTTTCTTTGTGTAAGCAACGAGAAACCTGAAAGAAGCATTTTTTAACTAAGTCCTGCTGAGTCATTCATGAGTTTTTAGCCGCCTTGCTTCTTCTCACAGACTCTCTACTCTCATGCCA
+
CCCCCCCFCFFFGGGGGGGGGGGGGGHHGGGGGHHHGGHHHHHHHHHHHHHHHHHHHHHHHHHHHHHHHHHHGHGGHHHHHHHGGHHHHHHHHHHHHHGHHHHHHHHHHHHHHGGGGGGGGHHHHHHHGGGGGGGGGGGGGGGGGGFFFFFFFFFFFFFFFFFFFFFFFFFFFFFFFFFFFFFFFFFFFFFFFFFFFFFFFFFFFFFFFFFFFFFFFFFFFFFFFFFFFFFFFFFFFFFFFFFFFFFFFF9
@M05620:45:000000000-G6HP7:1:1101:22833:7737 1:N:0:146
TACCTGTACTGGGGAAGCATTTGAATATCCCCCCATGGTGATGGGGACGGAGAACTGCTCCATAAACACAGGCAACGTGCCTAACTTTCCCGGGAAGATGAAGTCAAAGAGCGACCACAGCTCTCGGAGGTTATTTTGCATCGGTGAGCCAGACAGAATGATCCGATGAGGGGTGCGAAACTATTTGAGGAAAGGAAGCACCTTTTTATTAAATTTACCTTTTAGCAATCGCCATTCCTACCCTAAAGATC
+
CCCCDFFFFFFFGGGGGGGGGGHHHHHHHHHGGGGHHHFGHHHHHGGGGGGGGHHHHHHHHHHHHHHHHHHHGHHHGHHHHHHHHHHHHHHGGGGGEHHHHHHHHHHHHHHHGGGGGHHHHHHHHGGGGGGHHHHHHHHGHHGGGGGHHHHHHGHHHHHHHHHHHGGGHHHGGEGGGGGGGGGGGHHGGGFGGGGGGGGGGFFFFFFFHHHFFFHHFFFFFFFFFFFFFFFFFFFFFFFHFFFFFFFFFFF
@M05620:45:000000000-G6HP7:1:1101:11896:7738 1:N:0:146
AGATTACTGCAACAGTTCCCCCTGGACCTGGAAAAGTTTCTTGCCTGGCTTACAGAAGCTGAAACAACTGCCAATGTCCTACAGGATGCTACCCGTAAGGAAAGGCTCCTAGAAGACTCCAAGGGAGTAAAAGAGCTGATGAAACAATGGCAAGTAAGTCAGGCATTTCCGCTTTAGCACTCTTGTGGATCCAATTGAACAATTCTCAGCATTTGTACTTGTAACTGACAAGCCAGGGACAAAACAAAGAT
+
BBBCCFFFDDFDGGFBFGGGGGGGEGHHHHHHHHHHHHHHHHHHHHHHHHH3FFGHHHHHHHHHHHHHHHHHHHHHHHHHFGHHHGHHHHFHHHGGEEGGGHFFHHHHGHHHHHHHHHHHHHHGEHGFHFHHHGHHHHHHHHHHHHHHHHHHHGHHHHHHHHFHHHHHHHGGGGGHHHHHHHHHHHHGHHHHHGHHHHHGHGHHHHHHHHHHHHHHHFHHHHHHHHHGFHHHHGGGGGGGG?FFGGGGGGF
@M05620:45:000000000-G6HP7:1:1101:20006:7755 1:N:0:146
CATCCTGACCCTGAAGTACCCCGGCTTGATTTCTGACATTAGATCGGAAGAGCACACGTCTGAACTCCAGTCACGCACTACAATCTCGTATGCCGTCTTCTGCTTGAAAAAAAAAAAAATTTTTTTTTCCCTCTTCTCTTTTTTCTACCCTCTTTCTTCCCTTCTTTTTTCCTTCCCCCTTTCCCCTCCCTTCTCCTTTTTCCCTCTTTCTTCTTTCCTCCCTTCTCTCCACGCCATCTTTCTCCTCCTTC
+
BAABBFFFFFFFGGGGGGGGGGGGGGFEHHHHHHHHHHHHHGFHHHGEFGGHHHHFHGHHHGHFHFHHHHHHGHGHGGGHFHFGHDGHGGHHGHGGEGGHFEDGHHHHFHHGGGG@///0<11<-<<-<D00//000<=D0<:-:;0;C.0;:0:900;FCB0;0;99:9FFC00BFF.-9009/BB.9..;.;F//B/9:FBFBFFFBFB;BFFFF/://.9/9BBFBF/B;.:;99BBFF////;/B//
@M05620:45:000000000-G6HP7:1:1101:8977:7786 1:N:0:146
AAACCAAGCAGACACTCACCGCTCCCTCGCCACAGGCCAATAGTTTGTCCTCACTGAGTTGGCAACAAGTGGCTGCTGTGGCTGCCATTTTTCTGGTGATGGCCATCAGCTCCGACGAGGTCAGCTGGGGGGCTTTCTTTGTGTAAGCAACGAGAAACCTGAAAGAAGCATTTTTTAACTAAGTCCTGCTGAGTCATTCATGAGTTTTTAGCCGCCTTGCTTCTTCTCACAGACTCTCTACTCTCATGCCA
+
CCCCCCCFCFFFGGGGGGGGGGGGGGHHGGGGGHHHGGHHHHHHHHHHHHHHHHHHHHGHHHHHHHHHHGHHGHGGHHHHHHHGGHHHHHHHHHHHHHHHHHHHHHHHHHHHHGGGGGGGFHHHHHHHGGGGGGGGGGGGGGGGGGFFFFFFFFFFFFFFFFFFFFFFFFFFFFFFFFFFFFFFFFFFFFFFFFFFFFFFFFFFFFFFFFFFFFFFFFFFFFFFFFFFFFFFFFFFFFFFFFFFFFFFFFB
@M05620:45:000000000-G6HP7:1:1101:8955:7795 1:N:0:146
AAACCAAGCAGACACTCACCGCTCCCTCGCCACAGGCCAATAGTTTGTCCTCACTGAGTTGGCAACAAGTGGCTGCTGTGGCTGCCATTTTTCTGGTGATGGCCATCAGCTCCGACGAGGTCAGCTGGGGGGCTTTCTTTGTGTAAGCAACGAGAAACCTGAAAGAAGCATTTTTTAACTAAGTCCTGCTGAGTCATTCATGAGTTTTTAGCCGCCTTGCTTCTTCTCACAGACTCTCTACTCTCATGCCA
+
BAABCBCFCFFFGGGGGGGGGGGGGGHHGGGGGHHHGGHHHHHHHHHHHHHHHHHHHHHHHHHHHHHHHHHHGHGGHHHHHHHGGHHHHHHHHHHHHHHHHHHHHHHHHHHHHGGGGGGGGHHHHHHHGGGGGGGGGGGGGGGGGGFFFFFFFFFFFFFFFFFFFFFFFFFFFFFFFFFFFFFFFFFFFFFFFFFFFFFFFFFFFFFFFFFFFFFFFFFFFFFFFFFFFFFFFFFFFFFFFFFFFFFFFFF
@M05620:45:000000000-G6HP7:1:1101:8779:7806 1:N:0:146
AAACCAAGCAGACACTCACCGCTCCCTCGCCACAGGCCAATAGTTTGTCCTCACTGAGTTGGCAACAAGTGGCTGCTGTGGCTGCCATTTTTCTGGTGATGGCCATCAGCTCCGACGAGGTCAGCTGGGGGGCTTTCTTTGTGTAAGCAACGAGAAACCTGAAAGAAGCATTTTTTAACTAAGTCCTGCTGAGTCATTCATGAGTTTTTAGCCGCCTTGCTTCTTCTCACAGACTCTCTACTCTCATGCCA
+
CCCCCCCFCFFFGGGGGGGGGGGGGGHHGGGGGHHHGGHHHHHHHHHHHHHHHHHHHHHHHHHHHHHHHHHHGHGGHGHHHHHGGHHHHHHHHHHHHHHHHHHHHHHHHHHHHGGGGGGGGHHHHHHHGGGGGGGGGGGGGGGGGGFFFFFFFFFFFFFFFFFFFFFFFFFFFFFFFFFFFFFFFFFFFFFFFFFFFFFFFFFFFFFFFFFFFFFFFFFFFFFFFFFFFFFFFFFFFFFFFFFFFFFFFF0
@M05620:45:000000000-G6HP7:1:1101:8971:7807 1:N:0:146
AAACCAAGCAGACACTCACCGCTCCCTCGCCACAGGCCAATAGTTTGTCCTCACTGAGTTGGCAACAAGTGGCTGCTGTGGCTGCCATTTTTCTGGTGATGGCCATCAGCTCCGACGAGGTCAGCTGGGGGGCTTTCTTTGTGTAAGCAACGAGAAACCTGAAAGAAGCATTTTTTAACTAAGTCCTGCTGAGTCATTCATGAGTTTTTAGCCGCCTTGCTTCTTCTCACAGACTCTCTACTCTCATGCCA
+
BBBBBBBFAFFFGGGGGGGGAEGGGGHHGGGEFHGFFGHGGGFHHHHHHHHHHHHHHHHHGGFGHHHHHHHHGHGGHFHHHHHFGHHHHHHHHHDFHHDHHHHHHHHGGHHHHDEG@EGGGGHHHHHHGGCGGGGGGGGGGGGGGGFFFFFF?DFFFFFFFFFFFFFFFFFFFFFFFFFFFFFFFFFFFFFFFFFFFFFFFFFFFFFFFFFFFADFFFFFFFFFFFFFFFFBFFFFFFFFFFFFFBF/FF/
@M05620:45:000000000-G6HP7:1:1101:19210:7810 1:N:0:146
AAACCAAGCAGACACTCACCGCTCCCTCGCCACAGGCCAATAGTTTGTCCTCACTGAGTTGGCAACAAGTGGCTGCTGTGGCTGCCATTTTTCTGGTGATGGCCATCAGCTCCGACGAGGTCAGCTGGGGGGCTTTCTTTGTGTAAGCAACGAGAAACCTGAAAGAAGCATTTTTTAACTAAGTCCTGCTGAGTCATTCATGAGTTTTTAGCCGCCTTGCTTCTTCTCACAGACTCTCTACTCTCATGCCA
+
BBBBABBFBFFFGGGGFCGGEGGGGGHHGGGGGHGHGGGAFAGFFHHHHGHGHHHHHHGGHGHHHHHEHHHFGGFGHHGHHHFGGHHHFHHHHDGHHHEHHHHHHFFHFFEFHGGGG/CCEGHHHHHHGGGGGGGGFGGGGGGFBFBFFFFBFFFFFFFBFBFFFFAFFFFFFFFBEFFFFFFFFFFFFFFFF;BFFFFFFFFFFFFFFFFBBA?>DAFFFFFFFFFFFFFFFFFFFFFFFFFBFFFBFFF
@M05620:45:000000000-G6HP7:1:1101:8786:7825 1:N:0:146
AAACCAAGCAGACACTCACCGCTCCCTCGCCACAGGCCAATAGTTTGTCCTCACTGAGTTGGCAACAAGTGGCTGCTGTGGCTGCCATTTTTCTGGTGATGGCCATCAGCTCCGACGAGGTCAGCTGGGGGGCTTTCTTTGTGTAAGCAACGAGAAACCTGAAAGAAGCATTTTTTAACTAAGTCCTGCTGAGTCATTCATGAGTTTTTAGCCGCCTTGCTTCTTCTCACAGACTCTCTACTCTCATGCCA
+
CBBCCCCFCFFFGGGGGGGGGGGGGGHHGGGGGHHHGGHHHHHHHHHHHHHHHHHHHHHHHHHHHHHHHHHHGHGGHHHHHHHGGHHHHHHHHGHHHGHHHHHHHHHHHHHHHGGGGGGGGHGHHHHHGGGGGGGGGGGGGGGGGGFFFFFFFFFFFFFFFFFFFFFFFFFFFFFFFFFFFFEFFFFFFFFFFFFFFFFFFFFFFFFFFFFFFDFFFFFFFFFFFFFFFFFFFFFFFFFFFFFFFFFFFF/
@M05620:45:000000000-G6HP7:1:1101:8395:7872 1:N:0:146
AGATTACTGCAACAGTTCCCCCTGGACCTGGAAAAGTTTCTTGCCTGGCTTACAGAAGCTGAAACAACTGCCAATGTCCTACAGGATGCTACCCGTAAGGAAAGGCTCCTAGAAGACTCCAAGGGAGTAAAAGAGCTGATGAAACAATGGCAAGTAAGTCAGGCATTTCCGCTTTAGCACTCTTGTGGATCCAATTGAACAATTCTCAGCATTTGTACTTGTAACTGACAAGCCAGGGACAAAACAAAGAT
+
BBBBBFFFFF4FGGGGGGGGGGGGHHHHHFHHHGHGHHHHHHHHHHHHHHHHHHHGHHHHHHHHHHHHHHHHHHHHHHHHHHHGHGHHHHHHHHGGEGHHHHHHHHHHGHHHHHHHHHHHFFGGGFGGHHHHHGHHHHEHH?FHHHHHHGHHHGHHHHHHGHHHHHHHHHGGGGGHFHHHHHHHHFGGHHHHH0GGHDFFGHHHHHHHHHHHHHHHHHHHHFHHHHHHGHHHHGGGGGGGAFBFGGGGGGF
@M05620:45:000000000-G6HP7:1:1101:21459:7877 1:N:0:146
TACCTGTACTGGGGAAGCATTTGAATATCCCCCCATGGTGATGGGGACGGAGAACTGCTCCATAAACACAGGCAACGTGCCTAACTTTCCCGGGAAGATGAAGTCAAAGAGCGACCACAGCTCTCGGAGGTTATTTTGCATCGGTGAGCCAGACAGAATGATCCGATGAGGGGTGCGAAACTATTTGAGGAAAGGAAGCACCTTTTTATTAAATTTACCTTTTAGCAATCGCCATTCCTACCCTAAAGATC
+
BBBBBFFFFFFFGGCEGGGGGGC65GHHHHHGGGGHHHHHHHHHGGGGGGGGGHHHFHHHHHHFFHHHHHHHGHHHGHHHHHFHHHHHHHHGGGEEGHHHHFHGGHGHHGFHGGGGGHHHHHHHHGGDGGGHFHHHHHHHHHDGGGGHHHHHHGHGGGHHHHHHH?DGHHHAGEGG?;-ABGGGGGGB9CBFGG.FGGGGGFFFFFFFFFFB/BFFFFFFFFFFFFFBFFFFFFFFFFFFFFFFBF/BFFF
@M05620:45:000000000-G6HP7:1:1101:24691:7884 1:N:0:146
AAACCAAGCAGACACTCACCGCTCCCTCGCCACAGGCCAATAGTTTGTCCTCACTGAGTTGGCAACAAGTGGCTGCTGTGGCTGCCATTTTTCTGGTGATGGCCATCAGCTCCGACGAGGTCAGCTGGGGGGCTTTCTTTGTGTAAGCAACGAGAAACCTGAAAGAAGCATTTTTTAACTAAGTCCTGCTGAGTCATTCATGAGTTTTTAGCCGCCTTGCTTCTTCTCACAGACTCTCTACTCTCATGCCA
+
CBCCCCCFCFFFGGGGGGGGGGGGGGHHGGGGGHHHGGHGHHHHHHHHHHHHHHHHHHHHHHHHHHHHHHHHGHGGHHHHHHHGGHHHHHHHHHFHHHHHHHHHHHHHHHHHHGGGGGGGGHHHHHHHGGGGGGGGGGGGGGGGGGFFFFFFFFFFFFFFFFFFFFFFFFFFFFFFEFFFFFFFFFFFFFFFFFFFFFFFFFFFFFFFFFFFFFFFFFFFFFFFFFFFFFFFFFFFFFFFFFFFFFFFFFF
@M05620:45:000000000-G6HP7:1:1101:8384:7888 1:N:0:146
AGATTACTGCAACAGTTCCCCCTGGACCTGGAAAAGTTTCTTGCCTGGCTTACAGAAGCTGAAACAACTGCCAATGTCCTACAGGATGCTACCCGTAAGGAAAGGCTCCTAGAAGACTCCAAGGGAGTAAAAGAGCTGATGAAACAATGGCAAGTAAGTCAGGCATTTCCGCTTTAGCACTCTTGTGGATCCAATTGAACAATTCTCAGCATTTGTACTTGTAACTGACAAGCCAGGGACAAAACAAAGAT
+
CCCCCFFFFFFFGGGGGGGGGGGGHHHHHHHHHHHHHHHHHHHHHHHHHHHHHHHHHHHHHHHHHHHHHHHHHHHHHHHHHHHHHHHHHHGHHHGGGGHHHHHHHHHHGHHHHHHHHHHHHGHGGGGGHHHHHFHHHHHHH3GHHHHHHHHHHGHHHHHHHHHHHHHHHHGGGGGHGHHHHHHHHGHGHHHHG0GHHGHHHHHHHHHHHHHHHHHHHHHHHHHGHHHFHHHHHGGGGGGGEGFFGGGGGGG
@M05620:45:000000000-G6HP7:1:1101:10637:7893 1:N:0:146
TACCTGTACTGGGGAAGCATTTGAATATCCCCCCATGGTGATGGGGACGGAGAACTGCTCCATAAACACAGGCAACGTGCCTAACTTTCCCGGGAAGATGAAGTCAAAGAGCGACCACAGCTCTCGGAGGTTATTTTGCATCGGTGAGCCAGACAGAATGATCCGATGAGGGGTGCGAAACTATTTGAGGAAAGGAAGCACCTTTTTATTAAATTTACCTTTTAGCAATCGCCATTCCTACCCTAAAGATC
+
CCCCCFFFFFFFGGGGGGGGGGHHHHHHHHHGGGGHHHHHHHHHHGGGGGGGGHHHHHHHHHHHHHHHHHHHGHHHGHHHHHHHHHHHHHHGGGGGGHHHHHHHHHHHHHHHGGGGGHHHHHHHHGGGGGGHHHHHHHHHHHGGGGGHHHHHHGHHHHHHHHHHHGGGHHHGGEGGGGGGGGGGGGGGGGFGGGGGGGGGGFFFFFFFFFFFFFFFFFFFFFFFFFFFFFFFFFFFFFFFFFFFFBFFFFF
@M05620:45:000000000-G6HP7:1:1101:21471:7894 1:N:0:146
TACCTGTACTGGGGAAGCATTTGAATATCCCCCCATGGTGATGGGGACGGAGAACTGCTCCATAAACACAGGCAACGTGCCTAACTTTCCCGGGAAGATGAAGTCAAAGAGCGACCACAGCTCTCGGAGGTTATTTTGCATCGGTGAGCCAGACAGAATGATCCGATGAGGGGTGCGAAACTATTTGAGGAAAGGAAGCACCTTTTTATTAAATTTACCTTTTAGCAATCGCCATTCCTACCCTAAAGATC
+
CCCCCFFFFFFFGGGGGGGGGGHHHHHHHHHGGGGHHHGHHHHHHGGGGGGGGHHHHHHHHHHHHHHHHHHHGHHHGHHHHHHHHHHHHHHGGGEGGHHHHHHHHGHHHHHHGGGGGHHHHHHHHGGGGGGHHHHHHHHHHHGGGGGHHHHHHGHHHHHHHHHHHGGGHHHGGEFGGGGGGGGGGGGGGGFGGGGGGGGGGFFFFFFFFFFF/FFFFFFFFFFFFFFFFFFFFFFFFFFFFFFFFFFFFFF
@M05620:45:000000000-G6HP7:1:1101:7573:7917 1:N:0:146
CATCCTGACCCTGAAGTACCCCGGCTTGATTTCTGACATTAGATCGGAAGAGCACACGTCTGAACTCCAGTCACGCACTACAATCTCGTATGCCGTCTTCTGCTTGAAAAAAAAAAAAGGAACACAGCGGGGCTTTCTTTTTGTCATCCCCGATGCACCTTACTGCCGCATTTTTTTACTCCGTCCTGCTTAGTCCTTCCTGCTTTTCTCTCCGCCTCGACGCTTCTCACATACTCTCCACGCGCTTGCCT
+
BBABBFFFFFFFGGGGGGGGGGGEGGGFHHHHHHGHHHHHGGHHHHGGGGHHHHHHHGHHHGHHHHHHHHHHHGGHGGGGHHGGHGGGGDHFHHGEEHGHHHHGHFHHGHFFGFG@<>//00000/0/----<-G/B00000::0;000.:-99..009/;;/000/--9..9/9>9.////.;;?;////9/9///////////9///////...;...---...;////////9////;..--;..;//
@M05620:45:000000000-G6HP7:1:1101:16930:7934 1:N:0:146
CATCCTGACCCTGAAGTACCCCGGCTTGATTTCTGACATTAGATCGGAAGAGCACACGTCTGAACTCCAGTCACGCACTACAATCTCGTATGCCGTCTTCTGCTTGAAAAAAAAAAAACACTATTTTATCCTCTTTTCCCTCATCTCCCCTCTCCCCTCCCTACCTTTCTCCTTACTCACATCACCTCTTTTCTCCCTCCCCCCTCTCACTTCTTTCCCACCTCCTCCCCCCCCCTTCTTCCCCCCCTCTC
+
CCCCCFFFFFFFGGGGGGGGGGGGGGGGHHHHHHHHHHHHHHHHHHGGGGHHHHHHHGHHHGHHHHHHHHHHHHGHGGGHHHHHFHHHGGHHHHGGGHGHHHHHHHHHFHGEEDG@/>//010111111??1<111>1111001=11>FA/<////./.<</0;.00:00:<C00:0<0/000009090000;0;0///..;.9-.9/:///;://BB//;:A...9/.9.--:--.;9//9...-@-.;;
@M05620:45:000000000-G6HP7:1:1101:6000:7934 1:N:0:146
CATCCTGACCCTGAAGTACCCCGGCTTGATTTCTGACATTAGATCGGAAGAGCACACGTCTGAACTCCAGTCACGCACTACAATCTCGTATGCCGTCTTCTGCTTGAAAAAAAAAAAAAATAAACTTCCGTATTAAATAAGCGTGTGTAAGTAAGCACATTATTGGAAAAAGAATAGTAAAAATCAATAGATGAGAGGATGGAACGGTGTGACTATGAATCGAGGCAGTACCATCTATGCCGTAGGTCGGG
+
CBCCCFFFFFFFGGGGGFGGGGGGGGGGHHHHHHHHHGHHHHHHHHGGGGHHHHHGHGHHHGHHHHHHFHHHGHGHGGGHHHFHHHHHGGHHHHGFGHGHHHHHHHHGHHGEECCB><//011111111.<<0111111000-<.<..000000000//0000::0000:....000;00000.00000;0090900../09/00......000;0000009..--../000000000000-9...99--9
@M05620:45:000000000-G6HP7:1:1101:13017:7939 1:N:0:146
AAACCAAGCAGACACTCACCGCTCCCTCGCCACAGGCCAATAGTTTGTCCTCACTGAGTTGGCAACAAGTGGCTGCTGTGGCTGCCATTTTTCTGGTGATGGCCATCAGCTCCGACGAGGTCAGCTGGGGGGCTTTCTTTGTGTAAGCAACGAGAAACCTGAAAGAAGCATTTTTTAACTAAGTCCTGCTGAGTCATTCATGAGTTTTTAGCCGCCTTGCTTCTTCTCACAGACTCTCTACTCTCATGCCA
+
BBBBCAAFCFFFGGGGGGGGGGGGGGHHGGGGGHHHGGHHHGHHHHHHHHH5GHHHHHHHHHHHHHHHHHHHGHGGHHGGHHHGGHHHHHHHHHHHHHHHHHHHHHHHHHHHHGGGGGGGGHHHFHHGGGGGGGGGGGGGGGGGGGFFFFFFFFFFFFFFFFFFFFFFFFFFFFFFFFFFFFFFFFFFFFFFFBFFFFFFFFFFFFFFFFFFFFDFFFFFFFFFFFFFFFFFFFFFFFFFFFFFFFFFFFB
@M05620:45:000000000-G6HP7:1:1101:12111:7942 1:N:0:146
AAACCAAGCAGACACTCACCGCTCCCCCGCCACAGGCCAATAGTTTGTCCTCACTGAGTTGGCAACAAGTGGCTGCTGTGGCTGCCATTTTTCTGGTGATGGCCATCAGCTCCGACGAGGTCAGCTGGGGGGCTTTCTTTGTGTAAGCAACGAGAAACCTGAAAGAAGCATTTTTTAACTAAGTCCTGCTGAGTCATTCATGAGTTTTTAGCCGCCTTGCTTCTTCTCACAGACTCTCTACTCTCATGCCA
+
CCCCCCCFCFFFGGGGGGGGGGGGGG?GGGGGGHHHGGHHHHHHHHHHHHHFHHHHHHHHHHHHHHHHHHHHGHGGHHHHHHHGGHHHHHHHHGHHHHHHHHHHHHHHHHHHHGGGGGGGGHHHFHHHGGGGGGGGGGGFFFFFFFFFFFFFFFFFFFFFFFFFFFFFFFFFFFFFFFFFFFFFFFFFFFFFFBFFFFFFFFFFFFFFFFFFFFFFFFFFFFFFFFFFFFFFFFFFFFFFFFFFFFFFFF0
@M05620:45:000000000-G6HP7:1:1101:13002:7956 1:N:0:146
AAACCAAGCAGACACTCACCGCTCCCTCGCCACAGGCCAATAGTTTGTCCTCACTGAGTTGGCAACAAGTGGCTGCTGTGGCTGCCATTTTTCTGGTGATGGCCATCAGCTCCGACGAGGTCAGCTGGGGGGCTTTCTTTGTGTAAGCAACGAGAAACCTGAAAGAAGCATTTTTTAACTAAGTCCTGCTGAGTCATTCATGAGTTTTTAGCCGCCTTGCTTCTTCTCACAGACTCTCTACTCTCATGCCA
+
DDDDDCCFDFFFGGGGGGGGGGGGGGHHGGGGGHHHGGHHHHHHHHHHHHHGHHHHHHGHHHHHHHHHHHHHGHGGHHHHHHHGGHHHHHHHHHHHHHHHHHHHHHHHHHHHHGGGGGGGGHHHHHHHGGGGGGGGGGGGGGGGGGFFFFFFFFFFFFFFFFFFFFFFFFFFFFHFFFFHHFFFFHHFFFFHFBFFFFFFFFFFFFFFFFFHFFFFFFFFHHHFFFHFFFFFFFFFFFFFFFFFFFFFFFF
@M05620:45:000000000-G6HP7:1:1101:13025:7958 1:N:0:146
AAACCAAGCAGACACTCACCGCTCCCTCGCCACAGGCCAATAGTTTGTCCTCACTGAGTTGGCAACAAGTGGCTGCTGTGGCTGCCATTTTTCTGGTGATGGCCATCAGCTCCGACGAGGTCAGCTGGGGGGCTTTCTTTGTGTAAGCAACGAGAAACCTGAAAGAAGCATTTTTTAACTAAGTCCTGCTGAGTCATTCATGAGTTTTTAGCCGCCTTGCTTCTTCTCACAGACTCTCTACTCTCATGCCA
+
AAAA3A?FBFBFGGFGGBFGGGGGGGHHGGGGGCHHGGGGHHHHHHHHHHH5GHGGHH5FGHHHHHHGHFHGGHGGHGDGGHHGCGGGHHEHHHHHFG3GHHEGGHHHHHHGHGGEGGGGDHHHHHHHGGGGGGAFGGGGGBFGGGFFEBFDFFFFFFAFFFBBBBAFBFFFFFFFFFFFFFFFBFFFFFFFFFFFFFFFBFFFFFFFFFFFFDFFFFFFFFFFFFFFFFEFFFFFFFFFFFFFFFFFFFF
@M05620:45:000000000-G6HP7:1:1101:12122:7966 1:N:0:146
AAACCAAGCAGACACTCACCGCTCCCTCGCCACAGGCCAATAGTTTGTCCTCACTGAGTTGGCAACAAGTGGCTGCTGTGGCTGCCATTTTTCTGGTGATGGCCATCAGCTCCGACGAGGTCAGCTGGGGGGCTTTCTTTGTGTAAGCAACGAGAAACCTGAAAGAAGCATTTTTTAACTAAGTCCTGCTGAGTCATTCATGAGTTTTTAGCCGCCTTGCTTCTTCTCACAGACTCTCTACTCTCATGCCA
+
BBBBBBBFBFBFGGFGGGGGGGCEEGHGGGGGGHGHGGHHHHHAGHDGHHHGGGHGHHGHFHHHHHHHHHHHGGGGHCFGHEHGGHHHHHHHHHEHHFFHGHHHHHHHHGHHHGGGGFGGFFHHEHHHGGGGGGGGGGGGGFGFGGFFFFFFFFFFFFFFFFFFFFFFFFFFFFFFFFFFFFFFFFFFFFFFF9BFFFFFFFFFFFFFFFFFFFFFFFFFFFFFFFFFFFFFFFFFFFFFFFFFFFFFFF9
@M05620:45:000000000-G6HP7:1:1101:15812:7969 1:N:0:146
CATCCTGACCCTGAAGTACCCCGGCTTGATTTCTGACATTAGATCGGAAGAGCACACGTCTGAACTCCAGTCACGCACTACAATCTCGTATGCCGTCTTCTGCTTGAAAAAAAAAAAAAAACAACAAATTATCTTTCTTTTTTGCCACACGTCACCCCTCTCACAAACCCTTTATTCACTCACTCCTTCTTCTTCGTGCTGACGTTTATCTACGCCTGTCTTCTTCACCCATCCTCCCTCCTCACCTTCCC
+
BBBBBFFFFFFFGGGGGGGGGGGGGFGFHHHHHHHHHHHHHHGHHHGGGGGHHHHGHGHHHGHHHHHHHHHHHGGHGGGHHHHHHFHHGFHHHHGGGHGHHHHHHGHHHHHEECDB>///><.....01>1000==GD=D00--0;0::C-.:.;0:-../;0;;09.::.BB000;00;0//;CF00BF///;;...;.//..;.9.9///:.;99.//9//99;///;.//9///..;.9;/..;/99B
@M05620:45:000000000-G6HP7:1:1101:25186:7972 1:N:0:146
AAACCAAGCAGACACTCACCGCTCCCTCGCCACAGGCCAATAGTTTGTCCTCACTGAGTTGGCAACAAGTGGCTGCTGTGGCTGCCATTTTTCTGGTGATGGCCATCAGCTCCGACGAGGTCAGCTGGGGGGCTTTCTTTGTGTAAGCAACGAGAAACCTGAAAGAAGCATTTTTTAACTAAGTCCTGCTGAGTCATTCATGAGTTTTTAGCCGCCTTGCTTCTTCTCACAGACTCTCTACTCTCATGCCA
+
CCCCDCCFCFFFGGGGGGGGGGGGGGHHGGGGGHHHGGHHHHHHHHHHHHHHHHHHHHHHHHHHHHHHHHHHGHGGHHHHHHHGGHHHHHHHHHHHHHHHHHHHHHHHHHHHHGGGGGGGGHHHHHHHGGGGGGGGGGGGGGGGGGFFFFFFFFFFFFFFFFFFFFFFFFFFFFHFFFFFHFFFFHFFFFFFFFFFFFHHHHFFFFFFFFFFFFFFFFFFFFHFFHHFFFFFFFFFFFFFFFFFFFFFFFF
@M05620:45:000000000-G6HP7:1:1101:10101:7996 1:N:0:146
AGATTACTGCAACAGTTCCCCCTACACTCTTTCCCGACAAGCCAGGGACAAAACAAAGATCGGAAGAGCACACGTCTGAACTCCAGTCACGCACTACAATCTCGTATGCCGTCTTCTGCTTGAAAAAAAAAAAGAAAACCTACCATCAACCCCACCCTGGCAATCCAAAGATAAACTAGACTAGCTTACAGTCCAGCCGACCTCGATCATCTGTTACAACTACGCACTGCCCTCGTTCTCTCCCGCCCTGC
+
CABCCFFFFFFFGGFGGGGGGGGGHHHHHHHHHHHGGGGGHHGHHHGGGGHHHHHHHHGHHHGGGGHHHHHHHGHHHGHHHHHHHHHHFHGHGGGHHHHGHHHHGGHHHHGEFHGHHHHHHHFHHHHGGCFFC..000<.010.0=<00/<......./:./000/;:;//00090000000;0/00000000009/.9---.0..;..;00090000:;000.-.-;;:/.09;..:.9009/.9---.:
@M05620:45:000000000-G6HP7:1:1101:27009:8007 1:N:0:146
AGATTACTGCAACAGTTCCCCCTGGACCTGGAAAAGTTTCTTGCCTGGCTTACAGAAGCTGAAACAACTGCCAATGTCCTACAGGATGCTACCCGTCAGGAAAGGCTCCTAGAAGACTCCCAGGGCGTAAAAGAGCTGATGAAACAATGGCAAGTAAGTCAGGCATTTCCGCTTTAGCACTCTTGTGGATCCAATTGAACAATTCTCAGCATTTGTACTTGTAACTGACAAGCCAGGGACAAAACAAAGAT
+
A>AAAFFFBFFFGGCFGGGGGGGGGHHHGHHGGHHHHHHHHHHHHHGHHHHHHHHHHGHHHGHGGHHHHGHHHHGHHHHHGHHCGHHHHHHHHHGG1E1GHFBGGEHHFHHHHHFHHHHH/FGGG/>EEGHHHGHHHH1FH2FDHHGGHHHGGGHHEHHHHHHHGHHHHHGGGGGGHHHHHHHHGHFDHHHHHHHHHGHFHHHHHHHGHG0CGGHHHCGHGHHEHHFBFFFAEEB9C.AEEG/;FGGGFFF
@M05620:45:000000000-G6HP7:1:1101:9903:8010 1:N:0:146
AAACCAAGCAGACACTCACCGCTCCCTCGCCACAGGCCAATAGTTTGTCCTCACTGAGTTGGCAACAAGTGGCTGCTGTGGCTGCCATTTTTCTGGTGATGGCCATCAGCTCCGACGAGGTCAGCTGGGGGGCTTTCTTTGTGTAAGCAACGAGAAACCTGAAAGAAGCATTTTTTAACTAAGTCCTGCTGAGTCATTCATGAGTTTTTAGCCGCCTTGCTTCTTCTCACAGACTCTCTACTCTCATGCCA
+
DDDDDCCFCFFFGGGGGGGGGGGGGGHHGGGGGHHHGGHHHHHHHHHHHHHHHHHHHHGHHHHHHHHHHHHHGHGGHHHHHHHGGHHHHHHHHHHHHHHHHHHHHHHHHHHHHGGGGGGGDHHHHHHHGGGGGGGGGGGGGGGGGGFFFFFFFFFFFFFFFFFFFFFFFFFFFFHFFFFHFFFFFFFFFFFHFFFFFFFFFFFFFFFFFFFFFFFFFFFFHHHFFFFFFFFFFFFFFFFHFFFHFFFFFFB
@M05620:45:000000000-G6HP7:1:1101:25684:8026 1:N:0:146
AAACCAAGCAGACACTCACCGCTCCCTCGCCACAGGCCAATAGTTTGTCCTCACTGAGTTGGCAACAAGTGGCTGCTGTGGCTGCCATTTTTCTGGTGATGGCCATCAGCTCCGACGAGGTCAGCTGGGGGGCTTTCTTTGTGTAAGCAACGAGAAACCTGAAAGAAGCATTTTTTAACTAAGTCCTGCTGAGTCATTCATGAGTTTTTAGCCGCCTTGCTTCTTCTCACAGACTCTCTACTCTCATGCCA
+
CCCCCBCFCFFFGGGGGGGGGGGGGGHHGGGGGHHHGGHHHHHHHHHHHHHHHHHHHHHHHHHHHHHHHGHHGHGGHHHHHHHGGHHHHHHHHHHHHHGHHHHHHHHHHHHHHGGGGEFGGHHHHHHHGGGGGGGGGGGGGGGGGGFFFFFFFFFFFFFFFFFFFFFFFFFFFFFFFFFFFFFFFFFFFFFFFFFFFFFFFFFFFFFFFFFFFFFFFFFFFFFFFFFFFFFFFFFFFFFFFFFFFFFFFF0
@M05620:45:000000000-G6HP7:1:1101:27075:8032 1:N:0:146
CATCCTGACCCTGAAGTACCCCGGCTTGATTTCTGACATTAGATCGGAAGAGCACACGTCTGAACTCCAGTCACGCACTACAATATCGTATGCCGTCTTCTGCTTGAAAAACACAAATATTTTGTTTGACAGAGTGTCTTGTTGAGAACATATGTCGGACATGAATTTTTCCTGCAACAGGGACAATAACATATAAGTTTTAAAGATTTATTCTTTACTAAAGGATCTCACAGCCAGCTTTAGAACAAGGC
+
AAAAAFFFFFFFGGGGGGGGGGGGGGGFHHHHFGFEFHHHFGGHHGG2AE1GCGHCHCHHHGGHFFGCGCDFFGFA0EEFFHHF34@FHFHFDGGGFHGHFHBGHHCFBFG/?0//034B?BDD22B2?3B2?C333B3BD@@022<@2@22GHB2////ABFF11>FD1FG1GF0<F0CHFA.<<<DD000=0<<C000;0<CGF00;0;;0CGB00<CB0;0CF/09B0;BE.A?.9000000;99/9.
@M05620:45:000000000-G6HP7:1:1101:26942:8035 1:N:0:146
TACCTGTACTGGGGAAGCATTTGAATATCCCCCCATGGTGATGGGGACGGAGAACTGCTCCATAAACACAGGCAACGTGCCTAACTTTCCCGGGAAGATGAAGTCAAAGAGCGACCACAGCTCTCGGAGGTTATTTTGCATCGGTGAGCCAGACAGAATGATCCGATGAGGGGTGCGAAACTATTTGAGGAAAGGAAGCACCTTTTTATTAAATTTACCTTTTAGCAATCGCCATTCCTACCCTAAAGATC
+
CBBCCFFFFFFFGGGGGGGGGGHHGHHHHHHGGGGHHHFGGHHHHGGGGGGGGHHHHHHHHHHHHHHHHHHHGHHHGHHHHHHHHHHHHHHGGGGGGHHHHHHHHHHHHHHHGGGGGHHHHHHHHGGGGGEHHHHHHHHHHHGGGGGHGHHHHGHHGHHHHHHHHGGGHHHGGCEGGC?FGGGGGGGGGGFFGGGBFGGGGFFFFFFFFFFFFFFFFFFFFFFFFFFFFFFFFFFFFFFFFFFFFBFFFFF
@M05620:45:000000000-G6HP7:1:1101:24098:8039 1:N:0:146
AAACCAAGCAGACACTCACCGCTCCCTCGCCACAGGCCAATAGTTTGTCCTCACTGAGTTGGCAACAAGTGGCTGCTGTGGCTGCCATTTTTCTGGTGATGGCCATCAGCTCCGACGAGGTCAGCTGGGGGGCTTTCTTTGTGTAAGCAACGAGAAACCTGAAAGAAGCATTTTTTAACTAAGTCCTGCTGAGTCATTCATGAGTTTTTAGCCGCCTTGCTTCTTCTCACAGACTCTCTACTCTCATGCCA
+
CCCCCABFBFFFGGGGGGGGGGGGGGHHGGGGGHHHGGHHHHHHHHHHHHHHHHHHHHHHHHHGHHHHHHHHGHGGHHHHHHHGGHHHHHHHHHHHHHHHHHHHHHHHHHHHHGGGGGGGGHHHHHHHGGGGGGGGGGGGGFGGGGFFFFFFFFFFFFFFFFFFFFFFFFFFFFFFFFFFFFFFFFFFFFFFFFFFFFFFFFFFFFFFFFFFFFFFFFFFFFFFFFFFFFFFFFFFFFFFFFFFFFFFFFF
@M05620:45:000000000-G6HP7:1:1101:15276:8041 1:N:0:146
CATCCTGACCCTGAAGTACCCCGTCTTGCTTTCTGACATTAGATCGGAAGACCACACGTCTGAACTCCAGTCACGCACCTTATTCTCGTATCCCGGCTTCTGCTTGGAAAAACACCCAGTGCTGCTGACCGAGGCCCCCCTGAACCCCAAGGCCAACAGAGAGAAGATGACTCAGGTGAGGCTCGGCCGACGCCCGTGCTCCTCCCGTCCTTTCCCCAGTCATTTTCTGCCCGGCTTGATTTCTGACCTTT
+
AAAAAFFFFFFFGGGGGGGGGG0A00AF11DA1222D1F2F112A0///BF00BGH/EBAAAG2AGH11F211D/BFG/01112D2@//B0021//>/E0@1B11B/B11B0>F>?EF?BGHHHGHF1GFCGG>CGGGGGGGH1GHGGGCHFHHHHGEGFC/<CCGCGHGHHHHHFHHHHHEFG@GGGA-9AA@@@@ABFFFFFFFBABBFFFFFFFFBFFBBBBFFFFEFF-@@?@;AFFFBB99;9:F/
@M05620:45:000000000-G6HP7:1:1101:26928:8053 1:N:0:146
TACCTGTACTGGGGAAGCATTTGAATATCCCCCCATGGTGATGGGGACGGAGAACTGCTCCATAAACACAGGCAACGTGCCTAACTTTCCCGGGAAGATGAAGTCAAAGAGCGACCACAGCTCTCGGAGGTTATTTTGCATCGGTGAGCCAGACAGAATGATCCGATGAGGGGTGCGAAACTATTTGAGGAAAGGAAGCACCTTTTTATTAAATTTACCTTTTAGCAATCGCCATTCCTACCCTAAAGATC
+
CCCCCFFFFFFFGGGFGGGGGGHHHHHHHHHGGGGHHHGHHHHHHGGGGGGGGHHHHHHHHHHHHHHHHHHHGHHHGHHHHHHHHHHHHHHGGGGGGHHHGHHHHHHHHHGHGGGGFHHHHHHHHGGGGGEHHHHHHHHHHHGGGGGHHHGHHGHHGHHHHHHHHGGGHHHGGADGG.CCGGGGGGGGGGFGGGGFGGGGGFFFFFFFFFFFFFFFFFFFFFFFFFFFFFFFFDEFFFFFFFFFFFBBFFB
@M05620:45:000000000-G6HP7:1:1101:24890:8060 1:N:0:146
AAACCAAGCAGACACTCACCGCTCCCTCGCCACAGGCCAATAGTTTGTCCTCACTGAGTTGGCAACAAGTGGCTGCTGTGGCTGCCATTTTTCTGGTGATGGCCATCAGCTCCGACGAGGTCAGCTGGGGGGCTTTCTTTGTGTAAGCAACGAGAAACCTGAAAGAAGCATTTTTTAACTAAGTCCTGCTGAGTCATTCATGAGTTTTTAGCCGCCTTGCTTCTTCTCACAGACTCTCTACTCTCATGCCA
+
CCCCCBCFCFFFGGGGGGGGGGGGGGHHGGGGGHHHGGHHHHHHHHHHHHHHHHHHHHHHHHHGHHHHHGHHGHGGHHHHGHHGGHHHHHHHHHHHHHGHHHHHHHHHHHHHHGGGGGGGGHHHHHHHGGGGGGGGGGGGGGGGGGFFFFFFFFFFFFFFFFFFFFFFFFFFFFFFFFFFFFFFFFFFFFFFFFFFFFFFFFFFFFFFFFFFFFFFFFFFFFFFFFFFFFFFFFFFFFFFFFFFFFFBFFB
@M05620:45:000000000-G6HP7:1:1101:24911:8063 1:N:0:146
AAACCAAGCAGACACTCACCGCTCCCTCGCCACAGGCCAATAGTTTGTCCTCACTGAGTTGGCAACAAGTGGCTGCTGTGGCTGCCATTTTTCTGGTGATGGCCATCAGCTCCGACGAGGTCAGCTGGGGGGCTTTCTTTGTGTAAGCAACGAGAAACCTGAAAGAAGCATTTTTTAACTAAGTCCTGCTGAGTCATTCATGAGTTTTTAGCCGCCTTGCTTCTTCTCACAGACTCTCTACTCTCATGCCA
+
A1>>A1A1A>1>1FCCGGGGAEEAACFF000AAGHFACAGE11FFFGEA1FB1FF11BGGD1F1BGH/G@B1>>>?B@GFHHC>FGCGHDEEBDG1BF1BBGB>BBGHHHF>E/////</C<<GFG1GA<BA?-CB09CGGG/;C09:BFF@-B-A9BFFF/9B//999/99FFB>EFB/:BF9BBFFFFFBFFFFFFF/FFFBBBBFFF//;9--9A/9B9BFFB99/9BBBFBFFFF//B/BBF9;BFF
@M05620:45:000000000-G6HP7:1:1101:20136:8115 1:N:0:146
AAACCAAGCAGACACTCACCGCTCCCTCGCCACAGGCCAATAGTTTGTCCTCACTGAGTTGGCAACAAGTGGCTGCTGTGGCTGCCATTTTTCTGGTGATGGCCATCAGCTCCGACGAGGTCAGCTGGGGGGCTTTCTTTGTGTAAGCAACGAGAAACCTGAAAGAAGCATTTTTTAACTAAGTCCTGCTGAGTCATTCATGAGTTTTTAGCCGCCTTGCTTCTTCTCACAGACTCTCTACTCTCATGCCA
+
DCCDDCCFDFFFGGGGGGGGGGGGGGHHGGGGGHHHGGHHHHHHHHHHHHHHHHHHHHHHHHHHHHHHHHHHGHGGHHHHHHHGGHHHHHHHHHHHHHHHHHHHHHHHHHHHHGGGGGGGGHHHHHHHGGGGGGGGGGGGGGGGGGFFFFFFFFFFFFFFFFFFFFFFFFFFFFHFFFFFHFFFFFFFFFFFFFFFFFFHHHHFFFFFFFFFFFFFFFFFFFFFHHHFFFFFFFFFFFFFFFFFFFFFFFF
@M05620:45:000000000-G6HP7:1:1101:20133:8135 1:N:0:146
AAACCAAGCAGACACTCACCGCTCCCTCGCCACAGGCCAATAGTTTGTCCTCACTGAGTTGGCAACAAGTGGCTGCTGTGGCTGCCATTTTTCTGGTGATGGCCATCAGCTCCGACGAGGTCAGCTGGGGGGCTTTCTTTGTGTAAGCAACGAGAAACCTGAAAGAAGCATTTTTTAACTAAGTCCTGCTGAGTCATTCATGAGTTTTTAGCCGCCTTGCTTCTTCTCACAGACTCTCTACTCTCATGCCA
+
BAAAAAAFCFFFGGGGGGGGGGGGGGHHGGGGGHHHGGHGHHHGHHHHHHHHHHHHHHHHHHHHHHHGHGHHGHGGHGHHHHHGGHHHHHHHHHHHHHHHHHHHHHHHHHHHHGGGGGGGGHHHHHEFGGGGGGGGGGGGGGGGGGFFFFFFFFFFFFFFFFFFFFFFFFFFFFFFFFFFFFFFFFFFFFFFFBBFFFFFFFFFBFFFFFFFFFFFFFFFFFFFFFFFFFFFFFFFFFFFFFFFFFF:FFB
@M05620:45:000000000-G6HP7:1:1101:16320:8164 1:N:0:146
AAACCAAGCAGACACTCACCGCTCCCTCGCCACAGGCCAATAGTTTGTCCTCACTGAGTTGGCAACAAGTGGCTGCTGTGGCTGCCATTTTTCTGGTGATGGCCATCAGCTCCGACGAGGTCAGCTGGGGGGCTTTCTTTGTGTAAGCAACGAGAAACCTGAAAGAAGCATTTTTTAACTAAGTCCTGCTGAGTCATTCATGAGTTTTTAGCCGCCTTGCTTCTTCTCACAGACTCTCTACTCTCATGCCA
+
BAABBAAFBFFFGGGGGGGGGGGGGGHHGGGGGHHHGGGHHHHHHHHHHFHHHHHGHHHGHHHHHHHHHGHHGHGGGHFGHHHGGHHHHHHHHHHHHHFHHHHHHHHHHHHHHGGGGGGGGHHHHHHHGGGGGGGGGGGGGGGGGGFFFFFFFFFFFFFFFFFFFFFFFFFFFFFFFFFFFFFFFFFFFFFFFFFFFFFFFFFFFFFFFFFFFFFFFFFFFFFFFFFFFFFFFFFFFFFFFFFFFFFFFFF
@M05620:45:000000000-G6HP7:1:1101:16298:8165 1:N:0:146
AAACCAAGCAGACACTCACCGCTCCCTCGCCACAGGCCAATAGTTTGTCCTCACTGAGTTGGCAACAAGTGGCTGCTGTGGCTGCCATTTTTCTGGTGATGGCCATCAGCTCCGACGAGGTCAGCTGGGGGGCTTTCTTTGTGTAAGCAACGAGAAACCTGAAAGAAGCATTTTTTAACTAAGTCCTGCTGAGTCATTCATGAGTTTTTAGCCGCCTTGCTTCTTCTCACAGACTCTCTACTCTCATGCCA
+
BBBBBBBFBFFFGGGGGGGGGGGGGGGHGGGGGHGHGGHHHHHHHHHHHHHHHHHHHHHHHHHGHHHHHHHHGHGGHHHHHHHGGHHHHHHHHHHHHHHHHHHHHHHHHHHHHGGGGGGGGHHHHHHHGGGGGGGGGGGGGGGGGGFFFFFFFFFFFFFFFFFFFFFFFFFFFFFFFFFFFFFFFFFFFFFFFFFFFFFFFFFFFFFFFFFFFFFFFFFFFFFFFFFFFFFFFFFFFFFFFFFFFFFFFFF
@M05620:45:000000000-G6HP7:1:1101:22222:8194 1:N:0:146
AAACCAAGCAGACACTCACCGCTCCCTCGCCACAGGCCAATAGTTTGTCCTCACTGAGTTGGCAACAAGTGGCTGCTGTGGCTGCCATTTTTCTGGTGATGGCCATCAGCTCCGACGAGGTCAGCTGGGGGGCTTTCTTTGTGTAAGCAACGAGAAACCTGAAAGAAGCATTTTTTAACTAAGTCCTGCTGAGTCATTCATGAGTTTTTAGCCGCCTTGCTTCTTCTCACAGACTCTCTACTCTCATGCCA
+
CCCDDDDFCFFFGGGGGGGGGGGGGGHHGGGGGHHHGGHHHHHHHHHHHHHHHHHHHHHHHHHHHHHHHHHHGHGGHHHHHHHGGHHHHHHHHHHHHHHHHHHHHHHHHHHHHGGGGGGGGHHHHHHHGGGGGGGGGGGGGGGGGGFFFFFFFFFFFFFFFFFFFFFFFFFFFFHFFFFHFFFFHFFFFFFFFFFFFFFHHHFFFFFFFFFHFFFFFFFFHHFFFFFFFFFFFFFFFFFFFFFFFFFFFFF
@M05620:45:000000000-G6HP7:1:1101:8090:8195 1:N:0:146
AAACCAAGCAGACACTCACCGCTCCCTCGCCACAGGCCAATAGTTTGTCCTCACTGAGTTGGCAACAAGTGGCTGCTGTGGCTGCCATTTTTCTGGTGATGGCCATCAGCTCCGACGAGGTCAGCTGGGGGGCTTTCTTTGTGTAAGCAACGAGAAACCTGAAAGAAGCATTTTTTAACTAAGTCCTGCTGAGTCATTCATGAGTTTTTAGCCGCCTTGCTTCTTCTCACAGACTCTCTACTCTCATGCCA
+
CBCCCBBFCFFFGGGGGGGGGGGGGGHHGGGGGHHHGGHHHHHHHHHHHHHHHHHHHHHHHHHHHHHHHHHHGHGGHHHHHHHGGHHHHHHHHHHHHHHHHHHHHHHHHHHHHGGGGGGGDGHHHHHHGGGGGGGGGGGGGGGGGGFFFFFFFFFFFFFFFFFFFFFFFFFFFFFFFFFFFFFFFFFFFFFFFFFFFFFFFFFFFFFFFFFFFFFFFFFFFFFFFFFFFFFFFFFFFFFFFFFFFFFFFFF
@M05620:45:000000000-G6HP7:1:1101:13130:8195 1:N:0:146
AGATTACTGCAACAGTTCCCCCTGGACCTGGAAAAGTTTCTTGCCTGGCTTACAGAAGCTGAAACAACTGCCAATGTCCTACAGGATGCTACCCGTAAGGAAAGGCTCCTAGAAGACTCCAAGGGAGTAAAAGAGCTGATGAAACAATGGCAAGTAAGTCAGGCATTTCCGCTTTAGCACTCTTGTGGATCCAATTGAACAATTCTCAGCATTTGTACTTGTAACTGACAAGCCAGGGACAAAACAAAGAT
+
AA>AADDD@BDDFGEBGFGGGGGG444BCEFFEBFF3FFEFHHCGHHEHGF3FGEGAGFCGGHHHFGHFHFHHBFGG5GD5BFGG1@GCFDBGHGEG?GE3CGHHHGHGHHGHHHHHHHHHGHGDFFEGDFHHGHHHHGHHGHHHHHHHHHHHGHHHHHFGHHHHHHHHHGGGGGHHHHHHHHHHHHGHHHHGHHHHGHGGGHHHHHHHHHHHHHHHFHHHHFHHHHHFGHHGGFFEFGGEFFFGGGGGGF
@M05620:45:000000000-G6HP7:1:1101:8079:8210 1:N:0:146
AAACCAAGCAGACACTCACCGCTCCCTCGCCACAGGCCAATAGTTTGTCCTCACTGAGTTGGCAACAAGTGGCTGCTGTGGCTGCCATTTTTCTGGTGATGGCCATCAGCTCCGACGAGGTCAGCTGGGGGGCTTTCTTTGTGTAAGCAACGAGAAACCTGAAAGAAGCATTTTTTAACTAAGTCCTGCTGAGTCATTCATGAGTTTTTAGCCGCCTTGCTTCTTCTCACAGACTCTCTACTCTCATGCCA
+
DCCCDDDFCFFFGGGGGGGGGGGGGGHHGGGGGHHHGGHHHHHHHHHHHHHHHHHHHHHHHHHHHHHHHHHHGHGGHHHHHHHGGHHHHHHHHHHHHHHHHHHHHHHHHHHHHGGGGGGGGHHHHHHHGGGGGGGGGGGGGGGGGGFFFFFFFFFFFFFFFFFFFFFFFFFFFFFFFFFFFFFFFFFFFFFFFFFFFFHHFHFFFFFFFFFFFFFFFFFFHFHFHFHFFFFFFFFFFFFFFFFFFFFFFFF
@M05620:45:000000000-G6HP7:1:1101:13148:8211 1:N:0:146
AGATTACTGCAACAGTTCCCCCTGGACCTGGAAAAGTTTCTTGCCTGGCTTACAGAAGCTGAAACAACTGCCAATGTCCTACAGGATGCTACCCGTAAGGAAAGGCTCCTAGAAGACTCCAAGGGAGTAAAAGAGCTGATGAAACAATGGCAAGTAAGTCAGGCATTTCCGCTTTAGCACTCTTGTGGATCCAATTGAACAATTCTCAGCATTTGTACTTGTAACTGACAAGCCAGGGACAAAACAAAGAT
+
BBBBBFFF@54BBGBBBGGGGGGGGGGHHHHHHHHGFGHHHHHGHHHHHHH3BBEEGHHHHHHHHHHHHHHHHHHHGHHHAFGFFFGFGF@FGHGGEDHFGFCGHGGHGHHHHHHGHHHHFFHGFEGEHGHHHGHHHHEHHFFHHGHGGHHHHGHHHHHHHHHHGHHHHHGGGGGHGHHHHHHGHGHGHHHHHHHHHEFFFGHGGHHDGHGHHHHHHFHGHFFGHHGFHHGHEGGFFDEEAFFGGGGGGF;
@M05620:45:000000000-G6HP7:1:1101:22216:8213 1:N:0:146
AAACCAAGCAGACACTCACCGCTCCCTCGCCACAGGCCAATAGTTTGTCCTCACTGAGTTGGCAACAAGTGGCTGCTGTGGCTGCCATTTTTCTGGTGATGGCCATCAGCTCCGACGAGGTCAGCTGGGGGGCTTTCTTTGTGTAAGCAACGAGAAACCTGAAAGAAGCATTTTTTAACTAAGTCCTGCTGAGTCATTCATGAGTTTTTAGCCGCCTTGCTTCTTCTCACAGACTCTCTACTCTCATGCCA
+
CCCCCBCFDFFFGGGGGGGGGGGGGGHHGGGGGHHHGGHHHHHHHHHHHHHHHHHHHHGHHHHGHHHHHGHHGHGGHHHHHHHGGHHHHHHHHHHHHHHHHHHHHHHHHHHHHGGGGGGGGHHHHHHHGGGGGGGGGGGGGGGGGGFFFFFFFFFFFFFFFFFFFFFFFFFFFFHFFFFHHFFFFFFFFFFFFFFBFFFFFFFFFFFFFFFFFFFFFFFFFHHFFFFFFHFFFFFFFFFFFFFFFFFFFFF
@M05620:45:000000000-G6HP7:1:1101:13540:8220 1:N:0:146
AAACCAAGCAGACACTCACCGCTCCCTCGCCACAGGCCAATAGTTTGTCCTCACTGAGTTGGCAACAAGTGGCTGCTGTGGCTGCCATTTTTCTGGTGATGGCCATCAGCTCCGACGAGGTCAGCTGGGGGGCTTTCTTTGTGTAAGCAACGAGAAACCTGAAAGAAGCATTTTTTAACTAAGTCCTGCTGAGTCATTCATGAGTTTTTAGCCGCCTTGCTTCTTCTCACAGACTCTCTACTCTCATGCCA
+
CCCCCCBFCFFFGGGGGGGGGGGGGGHHGGGGGHHHGGHHHHHHHHHHHHHFHHHHHHHHHHHHHHGHHHHHGHGGHHHHHHHGGHHHHHHHHHHHHHHHHHHHHHHHHHHHHGGGGGGGGHHHHHHHGGGGGGGGGGGGGGGGGGFFFFFFFFFFFFFFFFFFFFFFFFFFFFFFFFFFFFFFFFFFFFFFFBFFFFFFFFFFFFFFFFFFFFFFFFFFFFFFFFFFFFFFFFFFFFFFFFFFFFFFFF/
@M05620:45:000000000-G6HP7:1:1101:18328:8230 1:N:0:146
AGATTACTGCAACAGTTCCCCCTGGACCTGGAAAAGTTTCTTGCCTGGCTTACAGAAGCTGAAACAACTGCCAATGTCCTACAGGATGCTACCCGTAAGGAAAGGCTCCTAGAAGACTCCAAGGGAGTAAAAGAGCTGATGAAACAATGGCAAGTAAGTCAGGCATTTCCGCTTTAGCACTCTTGTGGATCCAATTGAACAATTCTCAGCATTTGTACTTGTAACTGACAAGCCAGGGACAAAACAAAGAT
+
BABBBFFFFF4FGGGGGGGGGGGGHHHHHHGHHHHHHHHHHHHHHHHHHHHHHHHHHHHHHHHHHHHHHHHHHHHHHHHHHHHHHHHHHHGHHHGGGGHHHHHHGHHHGHHHHHHHHHHGHH3FEGGGHFGHHGHHHHGHH?FHHHHHHHHHHGHHHHHHHGHHHHHHHHGGGGGHHHHHHHHHHGHGHHHHGHHHHGHHHHHHHHHHHHHHHHHHHHHHHHHHHHHHHHHHHGGGGGGGGGGGGGGGGGG
@M05620:45:000000000-G6HP7:1:1101:13630:8239 1:N:0:146
TACCTGTACTGGGGAAGAGTGTAGCAATCGCCATTCCTACCCTAAAGATCGGAAGAGCACACGTCTGAACTCCAGTCACGCACTACAATCTCGTATGCCGTCTTCTGCTTGAAAAAAAAAAACAGAATAATTAATATAAATACTCATGCCATCTGCAGAGAGCGTCCAATAAACTGTCCTCCAATACTTTTATATCATTCAAGTAATAACTCAAAGTAATTAATACACCAGTGGTATTACTCTTCTGAGCT
+
CCCCCFFFFFFFGGGGGGGGGGHHHHHHHGGGGGHHHHHHHHHHHHHGHHHGGGGHHHHHHHGHHHGHGHHHHHHHHHHGGGGGHHHGHEGHHFGHGHHGGGHGHHHGHHHHHHHGGGGGG?//22211111111=1=1111?=11111111111=111<0..-..-.00000000;0000//000000:00:00000000000000000000000000;09000000/..00;;00090000:0000000
@M05620:45:000000000-G6HP7:1:1101:13538:8242 1:N:0:146
AAACCAAGCAGACACTCACCGCTCCCTCGCCACAGGCCAATAGTTTGTCCTCACTGAGTTGGCAACGAGTGGCTGCTGTGGCTGCCATTTTTCTGGTGATGGCCATCAGCTCCGACGAGGTCAGCTGGGGGGCTTTCTTTGTGTAAGCAACGAGAAACCTGAAAGAAGCATTTTTTAACTAAGTCCTGCTGAGTCATTCATGAGTTTTTAGCCGCCTTGCTTCTTCTCACAGACTCTCTACTCTCATGCCA
+
AAAABAAFAFFFGGGGGGGGGGGGGGHHGGGGGHHHGGHHHHHHHHHHHHHFHHHHHHHHHHHHHHGGGEHGGHGGHHHHHHHGGHHHHHHHHHHHHHEHGHHHGHHHHHHHHGGGGGGGGHHHGHHHGGGGGGGGGGGGGGFFFFFFFFFFFFFDFFFFFFFFFFFFFFFFFFFFFFFFFFFFFFFFFFFFFBFFFFFFFFFFFFFFFFFFFFFFFFFFFFFFFFFFFFFFFFFFFFFFFFFFFFFFFFF
@M05620:45:000000000-G6HP7:1:1101:21891:8247 1:N:0:146
CATCCTGACCCTGAAGTACCCCGGCTTGATTTCTGACATTAGATCGGAAGAGCACACGTCTGAACTCCAGTCACGCACTACAATCTCGTATGCCGTCTTCTGCTTGAAAAAAAAAAAAAAACAACTGTTGGACTTTCTTTTTTTACGCACCGAGAAACCTTCCAACCGCCTTTTTTAACTCCTTCCTGCTTAGTCATTCCTTCGTTTTTCGCCGCCTTGCTTCTTCTCACATCCTCTCTACTCTCCTGCCC
+
BBBBBFFFFFFFGGGGGGGGGGGAFFGEHHHHHGHHHHGHFFFHHHGGGFFFHHHFHGHHHGHHHFHHHHHHHFGHGGGHHHFGFDGHGEHHHGGFEHGFHHHBGFHHHGFE//D<<>//-....10<>1<0<<0DHHFD00--.0;;.:---:;.//:90//;;/.-9-;9B/BB./;//9//9BB/;B9//9;///;/;//.::.;./-:A-;@DD///BBFFFFF///9/9/BBFB/9/FFF///::.
@M05620:45:000000000-G6HP7:1:1101:18334:8250 1:N:0:146
AGATTACTGCAACAGTTCCCCCTGGACCTGGAAAAGTTTCTTGCCTGGCTTACAGAAGCTGAAACAACTGCCAATGTCCTACAGGATGCTACCCGTAAGGAAAGGCTCCTAGAAGACTCCAAGGGAGTAAAAGAGCTGATGAAACAATGGCAAGTAAGTCAGGCATTTCCGCTTTAGCACTCTTGTGGATCCAATTGAACAATTCTCAGCATTTGTACTTGTAACTGACAAGCCAGGGACAAAACAAAGAT
+
A3AABFFFBFDFGGAGGFGGGGGGFHHHHC4GAGHHGHHHHHHHHHHHHHHCGHGHHHHHHGHHHHHHHHHHBFHGHHHHHHGHGHHHHHFBHHGEGFHHHGHHHHHHGHHHFHHGHHHCC?F?EFEEG4FHHFHHHG1GG2BDGHHHGHHGHGHHHHHHHHGGHHHHHHGGGGGHHHHHHHHHH<FEHHHHHFHEHEDGGHHHHHGFHHFHHHHHHHHHHFHEHHGEHHHHHGGGGGGG.CCAFEEGFF9
@M05620:45:000000000-G6HP7:1:1101:27307:8271 1:N:0:146
TACCTGTACTGGGGAAGCATTTGAATATCCCCCCATGGTGATGGGGACGGAGAACTGCTCCATAAACACAGGCAACGTGCCTAACTTTCCCGGGAAGATGAAGTCAAAGAGCGACCACAGCTCTTCGGAGGTTATTTTGCATCGGTGAGCCAGACAGAATGATCCGATGAGGGGTGCGAAACTATTTGAGGAAAGGAAGCACCTTTTTATTAAATTTACCTTTTAGCAATCGCCATTCCTACCCTAAAGAT
+
AB?ABFFFFFFF4AFEGGFEBAFGHGHFHHGGGGGHHHGDDGHGEGGGEGCDCHHHHG5FGHFHHHFFHGF1FHGHGG1FG4FFGFHHHHBECEECDFHHHHHEGHHGGGBFCGGG@GEFHEFHHHHGGGG?GHHFHHGFEFFAEA<.GGHGFGEGBGFDDHHHHH?EGFHFGGDGDBGGGBGFGGGGGGF:FGGFFFFGGGEFFFFFFBBBBBFFBBBBFFFFF/FF//;EFFDFFF/BBFF?FFFFFFB
@M05620:45:000000000-G6HP7:1:1101:19970:8279 1:N:0:146
AAACCAAGCAGACACTCACCGCTCCCTCGCCACAGGCCAATAGTTTGTCCTCACTGAGTTGGCAACAAGTGGCTGCTGTGGCTGCCATTTTTCTGGTGATGGCCATCAGCTCCGACGAGGTCAGCTGGGGGGCTTTCTTTGTGTAAGCAACGAGAAACCTGAAAGAAGCATTTTTTAACTAAGTCCTGCTGAGTCATTCATGAGTTTTTAGCCGCCTTGCTTCTTCTCACAGACTCTCTACTCTCATGCCA
+
CCCCCCCFCFFFGGGGGGGGGGGGGGHHGGGGGHHHGGHHHHHHHHHHHHHHHHHHHHHHHHHHHHHHHHHHGGGGHHHHHHHGGHHHHHHHHHHHHHHHHHHHHHHHHHHHHGGGGGGGGHHHHHHHGGGGGGGGGGGGGGGGGGFFFFFCFFFFFFFFFFFFFFFFFFFFFFFFFFFFFFFFFFFFFFFFFFFFFFFFFFFFFFFFFFFFFFFFFFFFFFFFFFFFFFFFFFFFFFFFFFFFFFFFFFB
@M05620:45:000000000-G6HP7:1:1101:11485:8285 1:N:0:146
AAACCAAGCAGACACTCACCGCTCCCTCGCCACAGGCCAATAGTTTGTCCTCACTGAGTTGGCAACAAGTGGCTGCTGTGGCTGCCATTTTTCTGGTGATGGCCATCAGCTCCGACGAGGTCAGCTGGGGGGCTTTCTTTGTGTAAGCAACGAGAAACCTGAAAGAAGCATTTTTTAACTAAGTCCTGCTGAGTCATTCATGAGTTTTTAGCCGCCTTGCTTCTTCTCACAGACTCTCTACTCTCATGCCA
+
AABBBBBFAFFFGGGGGGGGEFGGGGHHGGGFGHHGGGHHHHHHHHHHHHHFGHHHGHHHGFHHHHHEHFGHFHFGHHHHGHHGGHHHHHHHHHHHFHFFHHHHGHHGHHHHGGGGE/BGFH2FGHHHGGGGGGGGGGGGGGGGGGFFFFFFEFFFFFFFFB//FFFFFFFFFFFFFFFFFFFFFFFFFFFFFFFFFFFFFFFFFFFFFFFFFFFFBFEFFFFFFFFFFFFFEFFFFFFFFFFFFFFFFF/
@M05620:45:000000000-G6HP7:1:1101:19965:8296 1:N:0:146
AAACCAAGCAGACACTCACCGCTCCCTCGCCACAGGCCAATAGTTTGTCCTCACTGAGTTGGCAACAAGTGGCTGCTGTGGCTGCCATTTTTCTGGTGATGGCCATCAGCTCCGACGAGGTCAGCTGGGGGGCTTTCTTTGTGTAAGCAACGAGAAACCTGAAAGAAGCATTTTTTAACTAAGTCCTGCTGAGTCATTCATGAGTTTTTAGCCGCCTTGCTTCTTCTCACAGACTCTCTACTCTCATGCCA
+
BBBBCBCFCFFFGGGGGGGGGGGGGGGHGGGGGHHHGGHHHHHHHHHHGHHHHGHHHHGHHHHGGHFHHGGHGHGGHHHHHHHGGHHHHHHHHGHHHHHHHHHHHHHHHHHHHGGGGFGGGHHHGHHHGGGGGGGGGGGGGFGGGGFFFFFFFFFFFFFFFFFFFFFFFFFFFFFFFFFFFFFFFFFFFFFFFFFFFFFFFFFF:FFFFFBFFFFFFFFFFFFFFFFFFFFFFFFFFFFFFFFFFFFFFF0
@M05620:45:000000000-G6HP7:1:1101:11295:8298 1:N:0:146
AGATTACTGCAACAGTTCCCCCTGGACCTGGAAAAGTTTCTTGCCTGGCTTACAGAAGCTGAAACAACTGCCAATGTCCTACAGGATGCTACCCGTAAGGAAAGGCTCCTAGAAGACTCCAAGGGAGTAAAAGAGCTGATGAAACAATGGCAAGTAAGTCAGGCATTTCCGCTTTAGCACTCTTGTGGATCCAATTGAACAATTCTCAGCATTTGTACTTGTAACTGACAAGCCAGGGACAAAACAAAGAT
+
BBBBBFFFBDD@FGBBBFGGGGGGFBFGHHHHHHHGDGHHHHHHHHHGHHHAFBGGHHHHHHHHHHHHHHHHHHHGFGHHEGGFHGHHHGDGGHGE@EGFFGFFHHHHGHHHHHHHHHHHGGHGEEG?GDHHHGHHHHGHHFFHHHHHGHHHHGHHGHHHHGFGHHHHHHGGGGGHHHGHHHHHHHHGGHHHGFHHHGHFFGHGHFHHGGHHHHHHHHHHGHGHHHGHGFGGHGFFEFGGGFFFFGGGGF;
@M05620:45:000000000-G6HP7:1:1101:11477:8307 1:N:0:146
CAACCAAGCAGACACTCACCGCTCCCTCGCCACAGGCCAATAGTTTGTCCTCACTGAGTTGGCAACAAGTGGCTGCTGTGGCTGCCATTTTTCTGGTGATGGCCATCAGCTCCGACGAGGTCAGCTGGGGGGCTTTCTTTGTGTAAGCAACGAGAAACCTGAAAGAAGCATTTTTTAACTAAGTCCTGCTGAGTCATTCATGAGTTTTTAGCCGCCTTGCTTCTTCTCACAGACTCTCTACTCTCATGCCA
+
3AABCCCFCFFFGGGGGGGGGGGGGGHHGGGGGHHHGGHHHHHHHHHHHHHFHHHHHHGHHHHHHHHHHHHHGHGGHHHHHHHGGHHHHHHHHHHHHHHHHHHHHHHHHHHHHGGGGGGGFHHHHHHHGGGGGGGGGGGGGGGGGGFFFFFFFFFFFFFFFFFFFFFFFFFFFFFFFFFFFFFFFFFFFFFFFFFFFFFFFFFFFFFFFFFFFFFFFFFFFFFFFFFFFFFFFFFFFFFFFFFFFFFFFFF
@M05620:45:000000000-G6HP7:1:1101:11286:8314 1:N:0:146
AGATTACTGCAACAGTTCCCCCTGGACCTGGAAAAGTTTCTTGCCTGGCTTACAGAAGCTGAAACAACTGCCAATGTCCTACAGGATGCTACCCGTAAGGAAAGGCTCCTAGAAGACTCCAAGGGAGTAAAAGAGCTGATGAAACAATGGCAAGTAAGTCAGGCATTTCCGCTTTAGCACTCTTGTGGATCCAATTGAACAATTCTCAGCATTTGTACTTGTAACTGACAAGCCAGGGACAAAACAAAGAT
+
CCCCCFFFDFDDGGFBFGGGGGGGGHHHHHHHHHHHHHHHHHHHHHHHHHH3BBGGHHHHHHHHHHHHHHHHHHHHHHHHDFGHHFHHHHFGHHGFEFGGGHFFHHHHGHHHHHHHHHHHHGHGFEGEHFHHHGHHHHGHHGHHHHHHHHHHHGHHHHHHHHHHHHHHHHGGGGGHHHHHHHHHHGHGHHHHGHHHHGGHGHHHHHHFHHHHHHHHHFHHHHFHHHHGFHHHHGGGGGGGGGGGGGGGGGC
@M05620:45:000000000-G6HP7:1:1101:11497:8341 1:N:0:146
TACCTGTACTGGGGAAGCATTTGAATATCCCCCCATGGTGATGGGGACGGAGAACTGCTCCATAAACACAGGCAACGTGCCTAACTTTCCCGGGAAGATGAAGTCAAAGAGCGACCACAGCTCTCGGAGGTTATTTTGCATCGGTGAGCCAGACAGAATGATCCGATGAGGGGTGCGAAACTATTTGAGGAAAGGAAGCACCTTTTTATTAAATTTACCTTTTAGCAATCGCCATTCCTACCCTAAAGATC
+
CCCCCFFFFFFFGGGGGGGGGGHHHHHHHHHGGGGHHHHHHHHHHGGGGGGGGGHHHHHHHHHHHHHHHHHHGGHHGHHHHHHHHHHHHHHGGGGGGHHHHHHHHHHHHHHHGGGGGHHHGHHHHGGGGGEHHHHHHHHGHGGGGGGHHHHHHGHHHHHHHHHHHGGGHHHGG:CGGGFFGGGGGGGGGGFGGGGGGGGFFFFFFFFFFFFFFFFFFFFFFFFFFFFFFFFFFFFFFFFFFFFFFFFFFFF
@M05620:45:000000000-G6HP7:1:1101:11478:8344 1:N:0:146
TACCTGTACTGGGGAAGCATTTGAATATCCCCCCATGGTGATGGGGACGGAGAACTGCTCCATAAACACAGGCAACGTGCCTAACTTTCCCGGGAAGATGAAGTCAAAGAGCGACCACAGCTCTCGGAGGTTATTTTGCATCGGTGAGCCAGACAGAATGATCCGATGAGGGGTGCGAAACTATTTGAGGAAAGGAAGCACCTTTTTATTAAATTTACCTTTTAGCAATCGCCATTCCTACCCTAAAGATC
+
BBBBBFFFFFFFGGGGGGGGGGHHGHFHHHHGGGGHHGFGGHHHHGGGGGG?EHHHHHHHHHHHHHHHHHHHGHHHGHHHHHHHHHHHHHHGGGGGCHHHHHGGHFHHHHHHGGGGGHHGHHHHHGGGGGGHHHHHHHHHHHGGGGGHHHHHHGHHHGHHHHHHHGGGHHHGGFFGGECGGGGGGGGGGGCFGFGFGGGGGFFFFFFEFFFFFFFFFFFFFFFFFFFBFFFFFFFFFFFFFFFFFFFFFFF
@M05620:45:000000000-G6HP7:1:1101:16458:8347 1:N:0:146
TACCTGTACTGGGGAAGCATTTGAATATCCCCCCATGGTGATGGGGACGGAGAACTGCTCCATAAACACAGGCAACGTGCCTAACTTTCCCGGGAAGATGAAGTCAAAGAGCGACCACAGCTCTCGGAGGTTATTTTGCATCGGTGAGCCAGACAGAATGATCCGATGAGGGGTGCGAAACTATTTGAGGAAAGGAAGCACCTTTTTATTAAATTTACCTTTTAGCAATCGCCATTCCTACCCTAAAGATC
+
DDDDDFFFFFFFGGGGGGGGGGHHHHHHHHHGGGGHHHGHHHHHHGGGGGGGGHHHHHHHHHHHHHHHHHHHGHHHGHHHHHHHHHHHHHHCGGGGGHHHHHHHHHHHHHHHGGGGGHHHHHHHHGGGGGGHHHHHHHHHHHGGGGGHHHHHHGHHHHHHHHHHHGGGHHHGGCFGGGGGGGGGHHHGGGGGGGGGGGGGGFFFFFFFFFFFFFFHFFFFFFFFFFFFFFFFFFFFFFFHFFFFFFFFFFB
@M05620:45:000000000-G6HP7:1:1101:26633:8353 1:N:0:146
TACCTGTACTGGGGAAGCATTTGAATATCCCCCCATGGTGATGGGGACGGAGAACTGCTCCATAAACACAGGCAACGTGCCTAACTTTCCCGGGAAGATGAAGTCAAAGAGCGACCACAGCTCTTCGGAGGTTATTTTGCATCGGTGAGCCAGACAGAATGATCCGATGAGGGGTGCGAAACTATTTGAGGAAAGGAAGCACCTTTTTATTAAATTTACCTTTTAGCAATCGCCATTCCTACCCTAAAGAT
+
CCCCCFFFFFFFGGGGGGGGGGHHGHHHHHHGGGGHHHFGHHHHHGGGGGGGGHHHHHHHHHHHHHHGHHHHGHHHGHHHHHHHHHHHHHHGGGGGGHHHHHHHHHHHHHHHGGGGGHHHHHHHHHHGGGGEHHHHHHHHGHHGGGGGHHHHHHGHHHHHHHHHHHFGGHHGGG;EDGBGGGGGGGGGGGGCFFFCFFGGGGFFFFFFFFFFFFFFFFFFFFFFFFFEBFFFFFFFFFFFFFFFFFFFFFF
@M05620:45:000000000-G6HP7:1:1101:16463:8365 1:N:0:146
TACCTGTACTGGGGAAGCATTTGAATATCCCCCCATGGTGATGGGGACGGAGAACTGCTCCATAAACACAGGCAACGTGCCTAACTTTCCCGGGAAGATGAAGTCAAAGAGCGACCACAGCTCTCGGAGGTTATTTTGCATCGGTGAGCCAGACAGAATGATCCGATGAGGGGTGCGAAACTATTTGAGGAAAGGAAGCACCTTTTTATTAAATTTACCTTTTAGCAATCGCCATTCCTACCCTAAAGATC
+
CBCCCFFFFFFFGGGGGGGGGGHHHHHHHHHGGGGHHHHGHHHHHGGGGGGGGHHHHHHHHHHHHHHHHHHHGHHHGHHHHHHHHHHHHHHGGGGGGHHHHHHHHHHHHHHHGGGGGHHHHHHHHGGGGGEHHHHHHHHHHHGGGGGHHHHHHGGHHHHHHHHHHGGGHHHGGCEGGEFGGGGGGGGGGGFGGGGGGGGFGFFFFFFFFFFFFFFFFFFFFFFFFFFFFFFFFFFFFFFFFFFFFFFFFFF
@M05620:45:000000000-G6HP7:1:1101:11965:8377 1:N:0:146
TACCTGTACTGGGGAAGCATTTGAATATCCCCCCATGGTGATGGGGACGGAGAACTGCTCCATAAACACAGGCAACGTGCCTAACTTTCCCGGGAAGATGAAGTCAAAGAGCGACCACAGCTCTCGGAGGTTATTTTGCATCGGTGAGCCAGACAGAATGATCCGATGAGGGGTGCGAAACTATTTGAGGAAAGGAAGCACCTTTTTATTAAATTTACCTTTTAGCAATCGCCATTCCTACCCTAAAGATC
+
ABBBBFFFFFFFGGGGGGGGGGHHHHHHHHHGGGGHHHFHHHHHHGGGGGGDGHHHHHHHHHHHHHHHHHHHGHHHGHHHHHHHHHHHHHHGGGGGCHHHHHFFGHHHGHHHGGGGGHHHHHHHHGGGGGGHHHHHHHHGHHGGGGGHHHHHHGHHHHHHHHHHHGGGHHHGGEGGGEGGGGEFGGGFGGB9FGGFGGGGGFFFFFFFFFFFFFFFFFFFFFFFFFFFFFFFFFFFFFFFFFFFFFFFFFB
@M05620:45:000000000-G6HP7:1:1101:15118:8384 1:N:0:146
TACCTGTACTGGGGAAGCATTTGAATATCCCCCCATGGTGATGGGGACGGAGAACTGCTCCATAAACACAGGCAACGTGCCTAACTTTCCCGGGAAGATGAAGTCAAAGAGCGACCACAGCTCTCGGAGGTTATTTTGCATCGGTGAGCCAGACAGAATGATCCGATGAGGGGTGCGAAACTATTTGAGGAAAGGAAGCACCTTTTTATTAAATTTACCTTTTAGCAATCGCCATTCCTACCCTAAAGATC
+
CCCCCFFFFFFFGGGGGGGGGGHHHHHHHHHGGGGHHHGHHHHHHGGGGGGGGGHHHHHHHHHHHHHHHHHHGHHHGHHHHHHHHHHHHHHGGGGGGHHHHHHHHHHHHHHHGGGGGHHHGHHHHGGGGGEHHHHHHHHHHHGGGGGHHHHHHGHHHHHHHHHHHGGGHHHGGEEGGFCGGGGGGGGGFFGGGGGGGGGFGFFFFFFFFFFFFFFFFFFFFFFFFFFFFFFFFFFFFFFFFFFFFFFFFFF
@M05620:45:000000000-G6HP7:1:1101:11982:8387 1:N:0:146
TACCTGTACTGGGGAAGCATTTGAATATCCCCCCATGGTGATGGGGACGGAGAACTGCTCCATAAACACAGGCAACGTGCCTAACTTTCCCGGGAAGATGAAGTCAAAGAGCGACCACAGCTCTCGGAGGTTATTTTGCATCGGTGAGCCAGACAGAATGATCCGATGAGGGGTGCGAAACTATTTGAGGAAAGGAAGCACCTTTTTATTAAATTTACCTTTTAGCAATCGCCATTCCTACCCTAAAGATC
+
CCCCCFFFFFFFGGGGGGGGGGHHHHHHHHHGGGGHHHGGHHHHHGGGGGGGGHHHHHHHHHHHGHHHHHHHGGHHGHHHHHGHHHHHHHHGGGGGGHGHHHHGGHHHHHHHGGGGGHHHHHHHHGGGGGCHHHHHHHHHHHGGGGGGGGHHHGHHHHHHHHHHHGGGHHHGGGGGGGGGGGGGGGFFEGFGGGGFFFGFFFFFFFFFFFFFFFFFFFFFFFFFFFFFFFFFFFFFFFFFBFFFFBFFFFF
@M05620:45:000000000-G6HP7:1:1101:20668:8419 1:N:0:146
TACCTGTACTGGGGAAGCATTTGAATATCCCCCCATGGTGATGGGGACGGAGAACTGCTCCATAAACACAGGCAACGTGCCTAACTTTCCCGGGAAGATGAAGTCAAAGAGCGACCACAGCTCTTCGGAGGTTATTTTGCATCGGTGAGCCAGACAGAATGATCCGATGAGGGGTGCGAAACTATTTGAGGAAAGGAAGCACCTTTTTATTAAATTTACCTTTTAGCAATCGCCATTCCTACCCTAAAGAT
+
CCCCCFFFFFFFGGGGGGGGGGHHHHHHHHHGGGGGHHGHHHHHHGGGGGGGGHHHHHHHHHHHHHHHHHHHGHHHGHHHHHHHHHHHHHHGGGGGGHHHHGHHHHHHHHHHGGGGGHHHHHHGHHHGGGGGHHHHHHHHHHHGGDGGHGHHHEGHHHHHHHHHHHEFGHHHGG=AFGDGGGGGGGGGGGGGGGGGGGGGGGFFFFFFFFFFFFFFFFFFFFFFFFFFFFFFFFFFFFFFFFFFFFFFFFF
@M05620:45:000000000-G6HP7:1:1101:20711:8424 1:N:0:146
CATCCTGACCCTGAAGTACCCCGGCTTGATTTCTGACATTAGATCGGAAGAGCACACGTCTGAACTCCAGTCACGCACTACAATCTCGTATGCCGTCTTCTGCTTGAAAAAAAAAAAAGGTCAGCTCACGTGCTTTCTTTTTCTCCCCCCCTCTACCCCTTCCCCCCTCCTTTTTTCACTCCGTCCTTCTTAGCCCTTCCTGCGTTTTTCGCCGCCTTGCTTCTTCTCACCTACTCTCTACTCTCCTCCCC
+
BBBBBFFFFFFFGGGGGGGGGGGCF?EEGFFGHFHFHHGHFFGHHHG2FEFEHHFHHGHHHGHHH5GHHHHHHFGHGGGGHHDHF4FGGAH3GDEEEFF4DGHDFFBGFDC//<B//<?/1?1011111/0<<.1<>11<1101<=/<.-;-:/0:0:;E.////.:99.9;00C9/0;0/;.;AA?F9///////./;////-9;@.9/-9A-;B.9;B9BF/FFBF99A//;///;//9/;//9/./;.
@M05620:45:000000000-G6HP7:1:1101:24091:8452 1:N:0:146
TACCTGTACTGGGGAAGCATTTGAATATCCCCCCATGGTGATGGGGACGGAGAACTGCTCCATAAACACAGGCAACGTGCCTAACTTTCCCGGGAAGATGAAGTCAAAGAGCGACCACAGCTCTCGGAGGTTATTTTGCATCGGTGAGCCAGACAGAATGATCCGATGAGGGGTGCGAAACTATTTGAGGAAAGGAAGCACCTTTTTATTAAATTTACCTTTTAGCAATCGCCATTCCTACCCTAAAGATC
+
CCCCCFFFFFFFGGGGGGGGGGHHHHHHHHHGGGGHHHGHHHHHHGGGGGGGGHHHHHHHHHHHHHHHHHHHGHHHGHHHHHHHHHHHHHHGGGGGGHHHHHHHHHHHHHHHGGGGGHHHHHHHHGGGGGEHHHHHHHHHHHGGGGGHHHHHHGHHHHHHHHHHHGGGHHHGGEDGGFFGGGGGGGGGGG9FGGGGGGGGGFFFFFFFFFFFFFFFFFFFFFFFFFFFFFFFFFFFFFFFFFFFFFFFFFB
@M05620:45:000000000-G6HP7:1:1101:24084:8470 1:N:0:146
TACCTGTACTGGGGAAGCATTTGAATATCCCCCCATGGTGATGGGGACGGAGAACTGCTCCATAAACACAGGCAACGTGCCTAACTTTCCCGGGAAGATGAAGTCAAAGAGCGACCACAGCTCTCGGAGGTTATTTTGCATCGGTGAGCCAGACAGAATGATCCGATGAGGGGTGCGAAACTATTTGAGGAAAGGAAGCACCTTTTTATTAAATTTACCTTTTAGCAATCGCCATTCCTACCCTAAAGATC
+
AAABBFFFFFFFCGGGGGGGGGHHHHHHHHHGGGGHHHFGHHHGHGEGGGGGGHHHHHHHHGGHHHHGHHHHGHGHGHGHHHHGHHHHHHHGGGEGGHHHHHHHHHGGHHHHGGGGGHHHHHHHHGGGGGEHHHHHHHHFHGGGGGGHHHHHHGHHFHHHHHHHHGGGGHEGGCCGGGGGGFEGGGGGGGFFGFGF/CEEFFFFFFFFFFFF/BFFFF;FFFFFFFFFFFFFFFFFFFFFF.;BF.9FFFF
@M05620:45:000000000-G6HP7:1:1101:4655:8478 1:N:0:146
AAACCAAGCAGACACTCACCGCTCCCTCGCCACAGGCCAATAGTTTGTCCTCACTGAGTTGGCAACAAGTGGCTGCTGTGGCTGCCATTTTTCTGGTGATGGCCATCAGCTCCGACGAGGTCAGCTGGGGGGCTTTCTTTGTGTAAGCAACGAGAAACCTGAAAGAAGCATTTTTTAACTAAGTCCTGCTGAGTCATTCATGAGTTTTTAGCCGCCTTGCTTCTTCTCACAGACTCTCTACTCTCATGCCA
+
BABBCABFBFFFGGGGGGGGGGGGGGHHGGGGGHHHGGHHHHHHHHHHHHHHHHHHHHHHHHHHHHHHHHHHGHGGHHHHHHHGGHHHHHHHHHHHHHHHHHHHHHHHHHHHHGGGGGGGGHHHHHHHGGGGGGGGGGGGGGGGGGFFFFFFFFFFFFFFFFFFFFFFFFFFFFFFFFFFFFFFFFFFFFFFFFFFFFFFFFFFFFFFFFFFFFFFFFFFFFFFFFFFFFFFFFFFFFFFFFFFFFFFFFF
@M05620:45:000000000-G6HP7:1:1101:4672:8485 1:N:0:146
AAACCAAGCAGACACTCACCGCTCCCTCGCCACAGGCCAATAGTTTGTCCTCACTGAGTTGGCAACAAGTGGCTGCTGTGGCTGCCATTTTTCTGGTGATGGCCATCAGCTCCGACGAGGTCAGCTGGGGGGCTTTCTTTGTGTAAGCAACGAGAAACCTGAAAGAAGCATTTTTTAACTAAGTCCTGCTGAGTCATTCATGAGTTTTTAGCCGCCTTGCTTCTTCTCACAGACTCTCTACTCTCATGCCA
+
CCCCCCCFBFFFGGGGGGGGGGGGGGHHGGGGGHHHGGEHGGHHHHHHHHHHHHHHHHHHHHHHHHHHHHHGFHGGHHHHHHHGGHHHHHHHHHHFHHHHHHHHHHHHHHHHHGGGFGGGGGHHHHHHGGGGGGGGGGGGGGGGGGFFFFFFFFFFFFFFFFFFFFFFFFFFFFFFFFFFFFFFFFFFFFFFFFFFFFFFFFFFFFFFFFFFFFFFFFFFFFFFFFFFFFFFFFFFFFFFFFFFFFFBFF:
@M05620:45:000000000-G6HP7:1:1101:20327:8502 1:N:0:146
GAGGCTGCTTTGTAAGTAACTGACAAGCCAGGGACAAAAGATCGGAAGAGCACACGTCTGAACTCCAGTCACGCACTACAATCTCGTATGCCGTCTTCTGCTTGAAAAAAAAAAAAAAAAAAAAAGAAAAAGAGAAAAAAGAATAATGAAAAAAAAAAAAAAAAAGAAAAAAAAAAAAAAAAAAAAAAAGGCAGAAATCATAAAAATAGAGAAGAAAAGAAGACACAAAGAGAGATGAGAGCGATAAAGCA
+
BABCCCFCFFFFGFGGGFGGGGGHHHHHGHHGGGGFGHGHGHHHGGGGGHHHHGHGHHHGGFHHHHFHFHFGGHEGGFHGHF@GHHFDHHHHGEEHGHHHHHHHGHHGFGGGGGB<///---<-:.../:..://:0/.-...000000000.---------;--.9.//.----9------:-;9--;....../0:00009000.000000/0////../0////..////..0000099--...0000
@M05620:45:000000000-G6HP7:1:1101:4662:8502 1:N:0:146
AAACCAAGCAGACACTCACCGCTCCCTCGCCACAGGCCAATAGTTTGTCCTCACTGAGTTGGCAACAAGTGGCTGCTGTGGCTGCCATTTTTCTGGTGATGGCCATCAGCTCCGACGAGGTCAGCTGGGGGGCTTTCTTTGTGTAAGCAACGAGAAACCTGAAAGAAGCATTTTTTAACTAAGTCCTGCTGAGTCATTCATGAGTTTTTAGCCGCCTTGCTTCTTCTCACAGACTCTCTACTCTCATGCCA
+
AA?ABA4>AFCFFGGGGGGGGGGEGGHHGGGFFHFGFGFAGHBGGHFGHHHHHHHHHGAGHHHD3FGHHGFGFHGGHGHHHHHGGHHHHHHHGHFGHHFHHHHHHHFHHHHHH/EG</C/BFGHHHCFD/<BGAGFGGGG09FGFFBFFFFFEFFDFFFFFFFFEFFFF/FFFFFFEFFFFFFFFFFFBB;BFBFFFFFFFFBBFFFFA;BFF.@DFFFFFFFFFFFFBFFFFFFFFBFFFFFFFFF;/BB
@M05620:45:000000000-G6HP7:1:1101:8646:8505 1:N:0:146
AGATTACTGCAACAGTTCCCCCTGGACCTGGAAAAGTTTCTTGCCTGGCTTACAGAAGCTGAAACAACTGCCAATGTCCTACAGGATGCTACCCGTAAGGAAAGGCTCCTAGAAGACTCCAAGGGAGTAAAAGAGCTGATGAAACAATGGCAAGTAAGTCAGGCATTTCCGCTTTAGCACTCTTGTGGATCCAATTGAACAATTCTCAGCATTTGTACTTGTAACTGACAAGCCAGGGACAAAACAAAGAT
+
>>A3>DDFBFFFFFGAFGGGGGGGHHHHHHHFGHGHFHFFFHHHHHHHHHGFHGHHHHHHHGFHHHHHHHDHHHHHHHHHHHGGGFGFHH5DFGGGGGHHHGGGHHHHGHFHHGHGHHHHHHHGGGGEGGFFHFHHHHHHDBDF1GHHHGHFFG@GGHFFGHGFHHHGHHGGGCAHHGGHHHHHHFGDHHHHHHHHHGHHHGHGGHHFGGHHHHHCGGCHHHHGHHHBCCCCHGGGEGGFEFFFFFGGFF0
@M05620:45:000000000-G6HP7:1:1101:8625:8505 1:N:0:146
AGATTACTGCAACAGTTCCCCCTGGACCTGGAAAAGTTTCTTGCCTGGCTTACAGAAGCTGAAACAACTGCCAATGTCCTACAGGATGCTACCCGTAAGGAAAGGCTCCTAGAAGACTCCAAGGGAGTAAAAGAGCTGATGAAACAATGGCAAGTAAGTCAGGCATTTCCGCTTTAGCACTCTTGTGGATCCAATTGAACAATTCTCAGCATTTGTACTTGTAACTGACAAGCCAGGGACAAAACAAAGAT
+
CDCDDFFFFFFFGGGGGGGGGGGGHHHHHHHHHHHHGHHHHHHHHHHHHHHHHHHHHHHHHHHFHHGHHHHHHHHHHHHHHHHHGGHHHHFGHHGFGGHHHHHHHHHHGHHHHHHHHHHHHHHGGEGFHHGHHGHHHHGHHFFFHGHHHHHHHGHHHHHHHHHHHHHHHHGGGGGHGHGHHHHHHGHGHHHHGHHHHHFHHGHHHHHFHHHHHHHHHHHHHHHGHHHHGHHHFGFGGGGGGGGFGGGGGGF
@M05620:45:000000000-G6HP7:1:1101:24619:8506 1:N:0:146
TACCTGTACTGGGGAAGCATTTGAATATCCCCCCATGGTGATGGGGACGGAGAACTGCTCCATAAACACAGGCAACGTGCCTAACTTTCCCGGGAAGATGAAGTCAAAGAGCGACCACAGCTCTCGGAGGTTATTTTGCATCGGTGAGCCAGACAGAATGATCCGATGAGGGGTGCGAAACTATTTGAGGAAAGGAAGCACCTTTTTATTAAATTTACCTTTTAGCAATCGCCATTCCTACCCTAAAGATC
+
BBCCCFFFFFFFGGGGGGGGGGHHHHHHHHHGGGGHHHGHHHHHHGGGGGGGGHHHHHHHHHGHHHHHHHHHGHHHGHHHHHHHHHHHHHHGGGGGGHHHHHHHHHHHHHHHGGGGGHHHHHHHHGGGGGGHHHHHHHHHHHGGGGGHHHHHHGHHHHHHHHHHHGGGHHHGGGGGGGGGGGGGGGGGGGFGGGGGGGGGGFFFFFFFFFFFFFFFFFFFFFFFFFFFFFFFFFFFFFFFFFFFFFFFFFF
@M05620:45:000000000-G6HP7:1:1101:14240:8520 1:N:0:146
TACCTGTACTGGGGAAGCATTTGAATATCCCCCCATGGTGATGGGGACGGAGAACTGCTCCATAAACACAGGCAACGTGCCTAACTTTCCCGGGAAGATGAAGTCAAAGAGCGACCACAGCTCTCGGAGGTTATTTTGCATCGGTGAGCCAGACAGAATGATCCGATGAGGGGTGCGAAACTATTTGAGGAAAGGAAGCACCTTTTTATTAAATTTACCTTTTAGCAATCGCCATTCCTACCCTAAAGATC
+
CDDDCFFFFFFFGGGGGGGGGGHHHHHHHHHGGGGHHGGHHHHHHGGGGGGGGHHHHHHHHHHHHHHHHHHHGHHHGHHHHHHHHHHHHHHGGGGGGHHHHHHHHHHHHHHHGGGGGHH0GHHHHGGGGGGHHHHHHHHHHGGGGGGHHHHHHGHHHHHHHHHHHGGGHHHGGGFGGGGGGGGGHGGGFGGGGGGGGGGGGFFFFFFFFFFFFFFHFFFFFFFFFFFFFFFFFFFFFFFFFFFFFFFFFFF
@M05620:45:000000000-G6HP7:1:1101:14256:8530 1:N:0:146
TACCTGTACTGGGGAAGCATTTGAATATCCCCCCATGGTGATGGGGACGGAGAACTGCTCCATAAACACAGGCAACGTGCCTAACTTTCCCGGGAAGATGAAGTCAAAGAGCGACCACAGCTCTCGGAGGTTATTTTGCATCGGTGAGCCAGACAGAATGATCCGATGAGGGGTGCGAAACTATTTGAGGAAAGGAAGCACCTTTTTATTAAATTTACCTTTTAGCAATCGCCATTCCTACCCTAAAGATC
+
BAABBFFFFFFFGGGGGGGGGGHHHHHHHHHGGGGHHHFGFHHHHGGGGGGGGGHHHHHHHHHHHHHGHHHHGHHHGHHHHHHHHHHHHHHGGGGGGHHHHHHGHHHHHHHGGGGGGHHHHHHHHGGGGGEHHHHHHHHHHHGGGGGHHHHHHGHHHHHHHHHHHGGGHHHGGEEGGFFGGGGGGGGGFGFFGGGGGGGFGFFFFFFFFFFFFFFFFFFFFFFFFFFFFFFFFFFFFFFFFFFFFFFFFFF
@M05620:45:000000000-G6HP7:1:1101:26289:8544 1:N:0:146
AAACCAAGCAGACACTCACCGCTCCCTCGCCACAGGCCAATAGTTTGTCCTCACTGAGTTGGCAACAAGTGGCTGCTGTGGCTGCCATTTTTCTGGTGATGGCCATCAGCTCCGACGAGGTCAGCTGGGGGGCTTTCTTTGTGTAAGCAACGAGAAACCTGAAAGAAGCATTTTTTAACTAAGTCCTGCTGAGTCATTCATGAGTTTTTAGCCGCCTTGCTTCTTCTCACAGACTCTCTACTCTCATGCCA
+
BBBBBBBFBFFFGGGGGGGGGGGGGGHHGGGGGHHHGGHHHHHHHHHHHHHHHHHHHHHHHHHGHHHHHFGHGHGGHHHHHHHGGHHHHHHHHGHHHHHHGHHHGHHHHHHHHGGEGEDGGHHHHHHHGGGGGGGGGGGGGGGGGGFFFFFFFFFFFFFFFBFFFFFFFFFFFFFFFFFFFFFBFFFFFFFFFFFFFFFFFFFFBFFFFFFFFFFFFFFFFFFFFFFFFFFFFFFFFFFFFFFFBFFFFF9
@M05620:45:000000000-G6HP7:1:1101:27800:8555 1:N:0:146
TACCTGTACTGGGGAAGCATTTGAATATCCCCCCATGGTGATGGGGACGGAGAACTGCTCCATAAACACAGGCAACGTGCCTAACTTTCCCGGGAAGATGAAGTCAAAGAGCGACCACAGCTCTTCGGAGGTTATTTTGCATCGGTGAGCCAGACAGAATGATCCGATGAGGGGTGCGAAACTATTTGAGGAAAGGAAGCACCTTTTTATTAAATTTACCTTTTAGCAATCGCCACTCCTACCCTAAAGAT
+
CCCCCFFFFFFFGGGGGGGGGGHHHHHHHHHGGGGHHHGHHHHHHGGGGGGGGHHHHHHHHHHHHHHHHHHHGHHHGHHHHHHHHHHHHHHGGGGGGHHHHHHHHHHHHHHHGGGGGHHHHHHHHHHGGGGEHHHHHHHHGHHGGGGGHHHHHHGHHHHHHHHHHHGGGHHHGGEEGGGGGGGGGGGGFGGFGGFFFFGGGGFFFFFFFFFFFFFFFFFFFFFFFFFEFFFFFFADFFFFFFFFFFFFFFF
@M05620:45:000000000-G6HP7:1:1101:15030:8558 1:N:0:146
AAACCAAGCAGACATGAGGTCAGCTAGATCGGAAGAGCACACGTCTGAACTCCAGTCACGCACTACAATCTCGTATGCCGTCTTCTGCTTGAAAAAAAAAAAAAAAAAAATAAAAAACAAAAATGAAGGGACAAAAGCAAGACGTAAAGAATAAGAGTAGACCAAAGACGTATCAAATAAAAAAATAGAGAAGGAAACATACAAAATGAGAGGTGACAAAATACAGGAAAAATGAGGTCAGGTAAAGCAGG
+
AAABBAAFBFFFGFGGGGGFGFHHHHHHHHHGGGGHHHGHFHGGHHGHGHHHHGHHHFGEGFGGHHGGG3GHHFEHHHHFFGHGHHHHHHHGGFHHCEEEE>></></<<0><<F1<..<<...00000...../</.0////.9...00.0:0<:00<0000/..///...0.000000000--.000000/..////000<00.000000.0.00:0/:00000/.///..000///0//0000000/.
@M05620:45:000000000-G6HP7:1:1101:7278:8559 1:N:0:146
TACCTGTACTGGGGAAGCATTTGAATATCCCCCCATGGTGATGGGGACGGAGAACTGCTCCATAAACACAGGCAACGTGCCTAACTTTCCCGGGAAGATGAAGTCAAAGAGCGACCACAGCTCTTCGGAGGTTATTTTGCATCGGTGAGCCAGACAGAATGATCCGATGAGGGGTGCGAAACTATTTGAGGAAAGGAAGCACCTTTTTATTAAATTTACCTTTTAGCAATCGCCATTCCTACCCTAAAGAT
+
CCCCCFFFFFFFGGGGGGGGGGHHHHHHHHHGGGGHHHGHHHHHHGGGGGGGGHHHHHHHHHHHHHHHHHHHGHHHGHHHHHHHHHHHHHHGGGGGGHHHHHHHHHHHHHHHGGGGGHHHHHHGHHHGGGGDHHHHHHHHHHHGGEGGHHHHHGGHHHHHHHHHHHEGGHHHGG;ADGDGGGGGGGGGGGGFFGGFFFFGGGFFFFFFFFFFFFFFFFBFFFFFFFFFFFFFFFFFFFFFFF.FFFFFFFF
@M05620:45:000000000-G6HP7:1:1101:26297:8561 1:N:0:146
AAACCAAGCAGACACTCACCGCTCCCTCGCCACAGGCCAATAGTTTGTCCTCACTGAGTTGGCAACAAGTGGCTGCTGTGGCTGCCATTTTTCTGGTGATGGCCATCAGCTCCGACGAGGTCAGCTGGGGGGCTTTCTTTGTGTAAGCAACGAGAAACCTGAAAGAAGCATTTTTTAACTAAGTCCTGCTGAGTCATTCATGAGTTTTTAGCCGCCTTGCTTCTTCTCACAGACTCTCTACTCTCATGCCA
+
CBCCCCCFCFFFGGGGGGGGGGGGGGHHGGGGGHHHGGHHHHHHHHHHHHHHHHHHHHHHHHHHHHHHHGHHGHGGHHHHHHHGGHHHHHHHHHHHHHHHHHHHHHHHHHHHHGGGGGFGGHHHHHHHGGGGGGGGGGGGGGGGGGFFFFFFFFFFFFFFFFFFFFFFFFFFFFFFFFFFFFFFFFFFFFFFFFFFFFFFFFFFFFFFFFFFFFFFFFFFFFFFFFFFFFFFFFFFFFFFFFFFFFFFFFF
@M05620:45:000000000-G6HP7:1:1101:17903:8594 1:N:0:146
CATCCTGACCCTGAAGTACCCCGGCTTGATTTCTGACATTAGATCGGAAGAGCACACGTCTGAACTCCAGTCACGCACTACAATCTCGTATGCCGTCTTCTGCTTGAAAAAAAAAAAAAAAACAAAAAAAAATAATGATAACGAAGTGTTACAACTTAAGATAAAAAAAAGGAGATACAGAAAAAAGGTAATAGAATATATAATGTGAAGAAATAGAGAAATAGGAATGGAATAGTAGCGGAGTGTACAAG
+
CBCCDFFFFFFFGGGGGFGGGGGGGGGGHHHHHHHHHHHHHHHHHHGGGGHHHHHHHGHHHGHHHHHHHHHHHGGHGGGHHGHHEHHHGGHHHHGFGHGHHHHHHHHHBGHEEBCB>///--.<.0..--:-.00000000;.....00000000000000;00000---../../0000000/.;..:0000000;00000000099009//0090900000000:00;00:00;;00----..000000
@M05620:45:000000000-G6HP7:1:1101:26987:8627 1:N:0:146
TACCTGTACTGGGGAAGCATTTGAATATCCCCCCATGGTGATGGGGACGGAGAACTGCTCCATAAACACAGGCAACGTGCCTAACTTTCCCGGGAAGATGAAGTCAAAGAGCGACCACAGCTCTCGGAGGTTATTTTGCATCGGTGAGCCAGACAGAATGATCCGATGAGGGGTGCGAAACTATTTGAGGAAAGGAAGCACCTTTTTATTAAATTTACCTTTTAGCAATCGCCATTCCTACCCTAAAGATC
+
CCCCCFFFFFFFGGGGGGGGGGHHHHHHHHHGGGGHHHFGGHHHHGGGGGGGGHHHHHHHHHHHHHHHHHHHGHHHGHHHHHHHHHHHHHHGGGGGGHHHHHHHHHHHHHHHGGGGGHHHHHHHHGGGGGEHHHHHHHHGHHGGGGGHHHHHHGHHHHHHHHHHHGGGHHHGGCEGGEGGGGGGGGGGGGFGGGGFFGGGGFFFFFFFFFFFFFFFFFFFFFFFFFFFFFFFFFFFFFFFFFFFFFFFFFF
@M05620:45:000000000-G6HP7:1:1101:26968:8639 1:N:0:146
TACCTGTACTGGGGAAGCATTTGAATATCCCCCCATGGTGATGGGGACGGAGAACTGCTCCATAAACACAGGCAACGTGCCTAACTTTCCCGGGAAGATGAAGTCAAAGAGCGACCACAGCTCTCGGAGGTTATTTTGCATCGGTGAGCCAGACAGAATGATCCGATGAGGGGTGCGAAACTATTTGAGGAAAGGAAGCACCTTTTTATTAAATTTACCTTTTAGCAATCGCCATTCCTACCCTAAAGATC
+
3AABBFFFFFFFCEFEEGGGGGFFFGHHHHHGGFGFHGFHHHHHGGGGGGGGGHHHGGHHHHHHHHHHHHGHGFHGGHHHHHHHHHHHHHHGGGGGGHHHHGGHHHHHHHGHGGGGFHHHHHHHHGGGGGAGHHHHHHHHHHGGGGE>GHHGHGHHGHHGHHHHGGGGHCGCG;AEFGGGGGGGGGGGGGFGGFGGECEFGFFFFFFFFFFFFFFFFFFFFFFFFFFFFFFFFFFFFFFF9FFFFFBFFFF
@M05620:45:000000000-G6HP7:1:1101:20195:8653 1:N:0:146
TACCTGTACTGGGGAAGCATTTGAATATCCCCCCATGGTGATGGGGACGGAGAACTGCTCCATAAACACAGGCAACGTGCCTAACTTTCCCGGGAAGATGAAGTCAAAGAGCGACCACAGCTCTTCGGAGGTTATTTTGCATCGGTGAGCCAGACAGAATGATCCGATGAGGGGTGCGAAACTATTTGAGGAAAGGAAGCACCTTTTTATTAAATTTACCTTTTAGCAATCGCCATTCCTACCCTAAAGAT
+
AABCBFFFFFFFGGGGGGGGGGHGHHHGHHHGGGGHHHBGHHHHGGGGGGGGGHHHHHHHHHHHHHHHHHHHGHHHFHHHHHGHHHHHHHHGGGGGGHHGHHHHHGFHHHGHGGGGGHHHGHHHHHHGGGGCGHHHHHHHHHHGGEGACFHFHHGFHHHEHHHHHHGGGHHHFGECFGDGGGGFGGGGGGGFF/AFFCAEGGFFFFFF.BFFFFFFFFFFFFFFFFFFFFFFFFFFFFFFFFFFFFFFFFF
@M05620:45:000000000-G6HP7:1:1101:20177:8654 1:N:0:146
TACCTGTACTGGGGAAGCATTTGAATATCCCCCCATGGTGATGGGGACGGAGAACTGCTCCATAAACACAGGCAACGTGCCTAACTTTCCCGGGAAGATGAAGTCAAAGAGCGACCACAGCTCTTCGGAGGTTATTTTGCATCGGTGAGCCAGACAGAATGATCCGATGAGGGGTGCGAAACTATTTGAGGAAAGGAAGCACCTTTTTATTAAATTTACCTTTTAGCAATCGCCATTCCTACCCTAAAGAT
+
DCDDDFFFFFFFGGGGGGGGGGHHHHHHHHHGGGGHHHGHHHHHHGGGGGGGGHHHHHHHHHHHHHHHHHHHGHHHGHHHHHHHHHHHHHHGGGGGGHHHHHHHHHHHHHHHGGGGGHHHHHHHHHHGGGGEHHHHHHHHGHHGGGGGHHHHHHGHHHHHHHHHHHGGGHHHGGCEGGFGGGGGGGGHHGGFGGGGGGGGGGFFFFFFFHHFFFFFFFFFFFFFFFFFFFFFFFFEFFFFFFFFFFFFFFF
@M05620:45:000000000-G6HP7:1:1101:21997:8660 1:N:0:146
AAACCAAGCAGACACTCACCGCTCCCTCGCCACAGGCCAATAGTTTGTCCTCACTGAGTTGGCAACAAGTGGCTGCTGTGGCTGCCATTTTTCTGGTGATGGCCATCAGCTCCGACGAGGTCAGCTGGGGGGCTTTCTTTGTGTAAGCAACGAGAAACCTGAAAGAAGCATTTTTTAACTAAGTCCTGCTGAGTCATTCATGAGTTTTTAGCCGCCTTGCTTCTTCTCACAGACTCTCTACTCTCATGCCA
+
CCCCCCCFCFFFGGGGGGGGGGGGGGHHGGGGGHHHGGHHHHHHHHHHHHHHHHHHHHHHHHHHHHHHHGHHGHGGHHHHHHHGGHHHHHHHHHHHHHHHHHHHHHHHHHHHHGGGGGGGGHHHHHHHGGGGGGGGGGGGGGGGGGFFFFFFFFFFFFFFFFFFFFFFFFFFFFFFFFFFFFFFFFFFFFFFFFFFFFFFFFFFFFFFFFFFFFFFFFFFFFFFFFFFFFFFFFFFFFFFFFFFFFFFFFF
@M05620:45:000000000-G6HP7:1:1101:20165:8668 1:N:0:146
TACCTGTACTGGGGAAGCATTTGAATATCCCCCCATGGTGATGGGGACGGAGAACTGCTCCATAAACACAGGCAACGTGCCTAACTTTCCCGGGAAGATGAAGTCAAAGAGCGACCACAGCTCTTCGGAGGTTATTTTGCATCGGTGAGCCAGACAGAATGATCCGATGAGGGGTGCGAAACTATTTGAGGAAAGGAAGCACCTTTTTATTAAATTTACCTTTTAGCAATCGCTATTCCTACCCTAAAGAT
+
BBBBBFFFFFFFGGGGGGGGGGHHHHHHHHHGGGGHHHGHHHHHEGGGGGGGGHHHHHHHHFHGFHHHHHHHGHHHGHHHHHHHHHHHHHHGGGGGGHHHHHHHHHHHHHHHGGGGGHGHHHHHHGGGFGGEHHHHHHHHGHHGGCEGHHHHHHGHHHHHHHHFHHGGGHHHGGCDGGBBAGGGGGGGGGGCBCFFFFFGGGFFFFFFFFFF:BFFFFFFFFFFFFFFFFBEF.ADFFFFFFAFFFFFFBB
@M05620:45:000000000-G6HP7:1:1101:23608:8712 1:N:0:146
TACCTGTACTGGGGAGCATTTGAATATCCCCCCATGGTGATGGGGACGGAGAACTGCTCCATAAACACAGGCAACGTGCCTAACTTTCCCGGGAAGATGAAGTCAAAGAGCGACCACAGCTCTCGGAGGTTATTTTGCATCGGTGAGCCAGACAGAATGATCCGATGAGGGGTGCGAAACTATTTGAGGAAAGGAAGCACCTTTTTATTAAATTTACCTTTTAGCAATCGCCATTCTACCCTAAGATCGGA
+
CCCCCFFFFFFFGGGGGGGGGGGFHHHHHHGGGGHHHGHHHHHHGGGGGGGGHHHHHHHHHHHHHHHHHHHGHHHGHHHHHHHHHHHHHHGGGGGGHHHHHHGHHHHHHHHGGGGGHHHHHHHHDGDGGEHGHHHHHHGHHGGEGGHHHHHHGGHHHHHHHHHHGGGHHHGG:ADFECGGGGGGGGGGGGGGGGFGGGFFFFFFFFFFFFFFFFFFFFFFFFFFFFFFBFFFFFFFFFFFFFFFFFFFFFF
@M05620:45:000000000-G6HP7:1:1101:11095:8720 1:N:0:146
AAACCAAGCAGACACTCACCGCTCCCTCGCCACAGGCCAATAGTTTGTCCTCACTGAGTTGGCAACAAGTGGCTGCTGTGGCTGCCATTTTTCTGGTGATGGCCATCAGCTCCGACGAGGTCAGCTGGGGGGCTTTCTTTGTGTAAGCAACGAGAAACCTGAAAGAAGCATTTTTTAACTAAGTCCTGCTGAGTCATTCATGAGTTTTTAGCCGCCTTGCTTCTTCTCACAGACTCTCTACTCTCATGCCA
+
BBCCCBBFCFFFGGGGGGGGGGGGGGHHGGGGGHHHGGHHHHHHHHGHHHHHHHHHHHHHHHHHHHHHHFHHGHGGHHHHGHHGGHHHHHHHHHHHHHHHHHHHHHHHHHHHHGGGGGGGEHHHHHHHGGGGGGGGGGGGGGGGGGFFFFFFFFFFFFFFFFFFFFFFFFFFFFFFFFFFFFFFFFFFFFFFFFFFFFFFFFFFFFFFFFFFFDFFFFFFFFFFFFFFFFFFFFFFFFFFFFFFFFFFFFF
@M05620:45:000000000-G6HP7:1:1101:21740:8734 1:N:0:146
TACCTGTACTGGGGAAGCATTTGAATATCCCCCCATGGTGATGGGGACGGAGAACTGCTCCATAAACACAGGCAACGTGCCTAACTTTCCCGGGAAGATGAAGTCAAAGAGCGACCACAGCTCTCGGAGGTTATTTTGCATCGGTGAGCCAGACAGAATGATCCGATGAGGGGTGCGAAACTATTTGAGGAAAGGAAGCACCTTTTTATTAAATTTACCTTTTAGCAATCGCCATTCCTACCCTAAAGATC
+
CCCCCFFFFFFFGGGGGGGGGGHHHGHHHHHGGGGHHHFGHHHHHGGGGGGGGHHHHHHHHHHHHHHHHHHHGGHHGHHHHHHHHHHHHHHGGGGGGHHHHHHHHHHHHHHGGGGGGHHHHHHHHGGGGGEHHHHHHHHFHHGGGGGHHHHHHGHHFHHHHHHHHGGGHHHGGCDGGDGGGGGGGGGGGGGGGGGGGGFFGFFFFFFFFFFFFFFFFFFFFFFFFFFFFBFFFFFFFFFFFFFFFFFFFFB
@M05620:45:000000000-G6HP7:1:1101:27196:8768 1:N:0:146
AAACCAAGCAGACACTCACCGCTCCCTCGCCACAGGCCAATAGTTTGTCCTCACTGAGTTGGCAACAAGTGGCTGCTGTGGCTGCCATTTTTCTGGTGATGGCCATCAGCTCCGACGAGGTCAGCTGGGGGGCTTTCTTTGTGTAAGCAACGAGAAACCTGAAAGAAGCATTTTTTAACTAAGTCCTGCTGAGTCATTCATGAGTTTTTAGCCGCCTTGCTTCTTCTCACAGACTCTCTACTCTCATGCCA
+
BB?AB@AFAFFFGGGGGGGGEFEEDFHHGGGGGHGCFGDGHHFFGGGHHHHHHHGHHHGFHHHGHEHGHHDHGFFFHGBFFFHFGHHHHHHHFHHGFHEFHHHHGFHHHHHHHGGGEGGGGGFHHHGHGFGGGGGGGGFFFFGGGGFFFFFFFFFFFFFFFFFFFFFFFFFFFFFFFFFFFFBBFFFFFFFFFFFBFFFFFFF/9BFFFFBFB;@FFDFFFFFFFFFFFFFBBFFFFFFFFFFFFFFBFFB
@M05620:45:000000000-G6HP7:1:1101:10625:8817 1:N:0:146
TACCTGTACTGGGGAAGCATTTGAATATCCCCCCATGGTGATGGGGACGGAGAACTGCTCCATAAACACAGGCAACGTGCCTAACTTTCCCGGGAAGATGAAGTCAAAGAGCGACCACAGCTCTTCGGAGGTTATTTTGCATCGGTGAGCCAGACAGAATGATCCGATGAGGGGTGCGAAACTATTTGAGGAAAGGAAGCACCTTTTTATTAAATTTACCTTTTAGCAATCGCCATTCCTACCCTAAAGAT
+
A3AAABFFFF5FAEFGGGFGGGHHFHHHHGHEEGGFHFGHFFDAFEAEA0E1EGGHDHHGB3GFGFHHHGGFFHFHEFHEHH3FGGGHHHHGGGGGGFGFD3?FFHHHHGFEECCDCEHFEGFHHF/BDGGGHGHHHFGFBHHG.ADE0>GHE.CCGHCHH0<DFC.CD0:;DG;@D-AB-9C0CFGGEEG0B/;AFC.ACFFFFFFFAFFF;/;FBFFFFFFF;//B/BF.:;9AB;9FBFAFFFFB/;F
@M05620:45:000000000-G6HP7:1:1101:10642:8822 1:N:0:146
TACCTGTACTGGGGAAGCATTTGAATATCCCCCCATGGTGATGGGGACGGAGAACTGCTCCATAAACACAGGCAACGTGCCTAACTTTCCCGGGAAGATGAAGTCAAAGAGCGACCACAGCTCTTCGGAGGTTATTTTGCATCGGTGAGCCAGACAGAATGATCCGATGAGGGGTGCGAAACTATTTGAGGAAAGGAAGCACCTTTTTATTAAATTTACCTTTTAGCAATCGCCATTCCTACCCTAAAGAT
+
A?AABFFFFFFFGGGGGGGGGGHFHHHHHHHGGGGHHHFHFHHHHGGGGGGGGHHHHHHHHHHHHHHHHHHHGEHGGHHHHHGHHHHHHHHGGGGGGFHHGHHHHHHHHHHHGGGGGHHHHHHHHHHGGGGDHGHHHHHHGHGGGCEGHGHFHHGHHHHGGHGHHHEGGHHHGG;AEGDFGFGGGGGGGGGFGFGGGFGGGGFFFFFFFFFFFFFFFFFFFFFFFFFEBFFFFFFEFFFFFFFFFFFFFFF
@M05620:45:000000000-G6HP7:1:1101:17079:8851 1:N:0:146
TACCTGTACTGGGGAAGCGTGTAGCAATCGCCATTCCTACCCTAAAGATCGGAAGAGCACACGTCTGAACTCCAGTCACGCACTACAATCTCGTATGCCGTCTTCTGCTTGAAAAAAAAAAACTCGGAGTTTCTTTTGCATCGGTGTGCCAGACAGACTGATCCGATGAGGGGTGCGCCACTATTTGAGGAATTGAAGCCCCTTTTTATTACATTTCCCTTTTATCACTCGCCCTTCCTACCCTACAGATC
+
CCCCCFFFFFFFGGGGGGGFEGGHHFHHHEGGAFHFHHHFHHHGGFFHHHHGGGEAHHEHHHGFHGFHHHHHHHGBFFHEHCGGHFFBBFEGGFFFHGFFEGHGHGHHHHHHFHHCGGGC//<1?//?//0?1>FGF11<<G..><.<0000..<C/.<0:CFGG.A:00/.-.-:-9:.A9CF0090./0/00:0//:.;A.ABFF.:B///;/B//:/:BF//;//::.-@.@FBBF/9.;F..///:B
@M05620:45:000000000-G6HP7:1:1101:25540:8853 1:N:0:146
CATCCTGACCCTGAAGTACCCCGGCTTGATTTCTGACATTAGATCGGAAGAGCACACGTCTGAACTCCAGTCACGCACTACAATCTCGTATGCCGTCTTCTGCTTGAAAAAAAAAAATCCTTAATATTACCACATTTTATGATAAAATCACCAGTCTTACATTCCGTTCCCCTTCACCCCTTCTAATAACTACTTTTACTTAATATCTTCATCTTTACTCCTCACTCTCCCCACCGTCTCAACACACATAC
+
A3>>AFFFFFFFGGGGGGGGGGEGGGGCFHHHHHHHHGHHHHGHHHGGGFFFHHHFHGHHHGHGHDHHHHGHFHGFGGGGHHHF34GHGGHHHHGGGHGHGHHHGHHHHGHGGFCC<02<2222111?1@111/?1111?111>11>11110101>1=1=0===0/<<//0<C./000.-../000<0;000:000000009;000000;00090000;0/0/9.;900/;./9..;;.://./..../;:
@M05620:45:000000000-G6HP7:1:1101:6736:8879 1:N:0:146
TACCTGTACTGGGGAAGCATTTTTCCCTACACGACGCCATTCCTACCCTAAAGATCGGAAGAGCACACGTCTGAACTCCAGTCACGCACTACAATCTCGTATGCCGTCTTCTGCTTGAAAAAAAAAAAAAAAAGAAAAACATAGTCCCAAGGACAGGCGGGAGAAGATAAGACGAGTGGGGAAAGGAACAGACCGATAAATGGGCGGTAGTAGTACGAATGTGGATATATGTCTCATGAAGGCGGAAGTTG
+
AAAABFFFFFFFGGEFFGGGGGHHHHHHDFFHGCGGGGDGHHHHFHGHHGGHHHHHGGGGGGGHGHHHGHHHGHHHHHHGHFGHHGHGGGFHGFFGHHHGEHGHHGFGHGHHHHHHHGHFHHGGGCA><>--<...;/..:000;;0/0/:.;:B...-----.://://///.--;...-....9./..//..--9-.////..--;..//////..../////;/////9//////////.---9;9//
@M05620:45:000000000-G6HP7:1:1101:14992:8910 1:N:0:146
CATCCTGACCCTGAAGTACCCCGGCTTGATTTCTGACATTAGATCGGAAGAGCACACGTCTGAACTCCAGTCACGCACTACAATCTCGTATGCCGTCTTCTGCTTGAAAAAAAAAAAAACAAAAAAACGACACTCAAGAATACCTACCACATAAGCACTAAAACCACGACACAAGCCACATACCTCCGCCTACGTATCCGCCCGCCAGCCAGTCCCCCACCCACGAATATCCAGTCATAGAGACTTCCCTC
+
DCCCDFFFFFFFGGGGGGGGGGGGGGGGHHHHHHHHHHHHHHHHHHGGGGHHHHHHHGGHHGHHHHHHHHHHHHGHGGGHHHGHFHHHGGHHHHGFGHGHHHHHHHHHHHHEEBCB><</==?0/-<.-.---0//000/000000/.00.0::00:<00000<.99.<---/....//.000/00<.....:.<<0.0...------.9..0000..-.....--...0<000000000<00/000</</
@M05620:45:000000000-G6HP7:1:1101:25870:8912 1:N:0:146
AAACCAAGCAGACACTCACCGCTCCCTCGCCACAGGCCAATAGTTTGTCCTCACTGAGTTGGCAACAAGTGGCTGCTGTGGCTGCCATTTTTCTGGTGATGGCCATCAGCTCCGACGAGGTCAGCTGGGGGGCTTTCTTTGTGTAAGCAACGAGAAACCTGAAAGAAGCATTTTTTAACTAAGTCCTGCTGAGTCATTCATGAGTTTTTAGCCGCCTTGCTTCTTCTCACAGACTCTCTACTCTCATGCCA
+
BBABBAAFBFFFGGGGGGGGEGCEAFGHEGEFGGFHGGEHHHFFGFGHHHHHHHHHDHGFHGHGHEHGHGGHGGEGHG@FGHHGGHHFHHHFFHFHFGFHHGHHGHHHHGHHHGGGEGGG?GCHHHHHGCGGGGEFGGFBFFFFGGFFFFFBFFFFFFFFFFFFFFFFFFFFFFFBFFFFFFFFFFFFFFFFF9FFFFFFFFFF9BFFEFFFFDBBFDFFFFFFFFFFFFFFFFFFFFFFFFFFFFFFBFB
@M05620:45:000000000-G6HP7:1:1101:6425:8917 1:N:0:146
ATCTCTATCTCCTAAAAAGGAAGAAAGGGGAGGGAAGATCGGAAGAGCACACGTCTGAACTCCAGTCACGCACTACAATCTCGTATGCCGTCTTCTGCTTGAAAAAAAAAAAAAAAAACAGCAAGAATCACACTGTAGCCAGATGAGTAGACATCTATGACAACAGAGAAAAGAACCAGTATCCCGCTCCAACAGTCGATAGCCTCGAAGATCAGGGCACCCATCAAAGCCCAGATTATAGGCGGCCGATC
+
CCCCCFFFFFFFGGGGGGGGGGHGFGHHGGGGGGGHGHHHHGGGGHHGHHGHGHHHGHFGHHHGHHHHHGHGGGHHHFHFHHHGGHHHHGGGHGHHHHHHHHGHHHGGGGG@>/<<->.</.<//</000000/0000000..000000000;0000000009.:////00//../..:0;0000.---.000./009....000/.;9..09000..9....//9000/.....00000000;;------
@M05620:45:000000000-G6HP7:1:1101:23068:8920 1:N:0:146
AAACCAAGCAGACACTCACCGCTCCCTCGCCACAGGCCAATAGTTTGTCCTCACTGAGTTGGCAACAAGTGGCTGCTGTGGCTGCCATTTTTCTGGTGATGGCCATCAGCTCCGACGAGGTCAGCTGGGGGGCTTTCTTTGTGTAAGCAACGAGAAACCTGAAAGAAGCATTTTTTAACTAAGTCCTGCTGAGTCATTCATGAGTTTTTAGCCGCCTTGCTTCTTCTCACAGACTCTCTACTCTCATGCCA
+
BBBBBBBFBFFFGGGGGFGGGGGGGGHGGGGGGHCGGGHHHFGHHHHHHHGFHHHHHHHHHHHFHHHHHEGFFCFFHHHHGHHGGHHHHHHGHHGHHHFHHHGHHHHHHHHHHGGGGGGGGHHHHHHHGGGGGGGGGGGGGGGGGGFFFFFFFFFFFFFFFFFFFFFFFFFFFFFFFFFFFFFFFFFFFFFFFFFFFFFFFFFFFFFFFFFFFFFFFFFFFFFFFFFFFFFFFFFFFFFFFFFFFFFFFFB
@M05620:45:000000000-G6HP7:1:1101:23857:8929 1:N:0:146
AGATTACTGCAACAGTTCCCCCTGGACCTGGAAAAGTTTCTTGCCTGGCTTACAGAAGCTGAAACAACTGCCAATGTCCTACAGGATGCTACCCGTAAGGAAAGGCTCCTAGAAGACTCCAAGGGAGTAAAAGAGCTGATGAAACAATGGCAAGTAAGTCAGGCATTTCCGCTTTAGCACTCTTGTGGATCCAATTGAACAATTCTCAGCATTTGTACTTGTAACTGACAAGCCAGGGACAAAACAAAGAT
+
CCCCDFFFFFFFGGGFGGGGGGGGHHHHHHHHHHHHHHHHHHHHHHHHHHHHHHHHHHHHHHHHHHHHHHHHHHHHHHHHHHHHHHHHHHFHHHGEGGHHHHFHHHHHGHHHHHHHHHHHHHHGGHGGHHHHHGHHHHGHHHHHHHHHHHHHHGHHHHHHHHHHHHHHHHGGGGGHHHHHHHHHHHHGHHHHHHHHHHFFHHHHHHHHHHHHHHHHHHHHHHHHHHHFFHHHHGFGGGGGGGGGGGGGGGF
@M05620:45:000000000-G6HP7:1:1101:23075:8940 1:N:0:146
AAACCAAGCAGACACTCACCGCTCCCTCGCCACAGGCCAATAGTTTGTCCTCACTGAGTTGGCAACAAGTGGCTGCTGTGGCTGCCATTTTTCTGGTGATGGCCATCAGCTCCGACGAGGTCAGCTGGGGGGCTTTCTTTGTGTAAGCAACGAGAAACCTGAAAGAAGCATTTTTTAACTAAGTCCTGCTGAGTCATTCCTGAGTTTTTAGCCGCCTTGCTTCTTCTCACAGACTCTCTACTCTCATGCCA
+
AAAA1AA1ACCCGGFG1BGFAFGGGGGHCGE0ECCGFFEAG1GFDGHHHFH11BGGHHGHHGGHFHH/>111?0EEH1BCFGFGGH1G@GB1FBF1BFDGGGHEGEF1BC>GFCGGE/</?B<GFHHHGCC@G?EBBFGGGFGF9FFBFFF@FFFFFFF/A9F/:/FFFFFBFFF;-BFFFFFFFFFFEFF/:;;/;BB/99/99BBFEEF/B:@?B-:9FFFFF9BFFFFF/ABFFFF/FFFFFFBBFF/
@M05620:45:000000000-G6HP7:1:1101:17705:8949 1:N:0:146
AAACCAAGCAGACACTCACCGCTCCCTCGCCACAGGCCAATAGTTTGTCCTCACTGAGTTGGCAACAAGTGGCTGCTGTGGCTGCCATTTTTCTGGTGATGGCCATCAGCTCCGACGAGGTCAGCTGGGGGGCTTTCTTTGTGTAAGCAACGAGAAACCTGAAAGAAGCATTTTTTAACTAAGTCCTGCTGAGTCATTCATGAGTTTTTAGCCGCCTTGCTTCTTCTCACAGACTCTCTACTCTCATGCCA
+
DCDDDDCFCFFFGGGGGGGGGGGGGGHHGGGGGHHHGGHHHHHHHHHHHHHHHHHHHHHHHHHHHHHHHHHHGHGGHHHHHHHGGHHHHHHHHHHHHHHHHHHHHHHHHHHHHGGGGGGGGHHHHHHHGGGGGGGGGGGGGGGGGGFFFFFFFFFFFFFFFFFFFFFFFFFFFFHFFFHHFFFFFFFFFFFFFFFFFFFFFFFFFFFFFFFFFFFFFFFFHHFFHFHFFFFFFFFFFFFFFFFFFFFFFFF
@M05620:45:000000000-G6HP7:1:1101:17723:8959 1:N:0:146
AAACCAAGCAGACACTCACCGCTCCCTCGCCACAGGCCAATAGTTTGTCCTCACTGAGTTGGCAACAAGTGGCTGCTGTGGCTGCCATTTTTCTGGTGATGGCCATCAGCTCCGACGAGGTCAGCTGGGGGGCTTTCTTTGTGTAAGCAACGAGAAACCTGAAAGAAGCATTTTTTAACTAAGTCCTGCTGAGTCATTCATGAGTTTTTAGCCGCCTTGCTTCTTCTCACAGACTCTCTACTCTCATGCCA
+
BBBCCCCFCFFFGGGGGGGGGGGGGGHHGGGGGHHHGGHHHHHHHHHHHHHHHGHHHHGHHHHHHHHHHHHHGHGGHHHHHHHGGHHHHHHHHHHHHHHHHHHHHHHHHHHHHGGGGGGGGHHHHHHHGGGGGGGGGGGGGGGGGGFFFFFFFFFFFFFFFFFFFFFFFFFFFFHFFFFFFFFFFFFFFFFFFFFFFFFFFFFFBFFFFFFFFFFFFFFFFFFFFFFFFFFFFFFFFFFFFFFFFFFFFFF
@M05620:45:000000000-G6HP7:1:1101:27566:8980 1:N:0:146
AAACCAAGCAGAACTCACCGCTCCCTCGCCACAGGCCAATAGTTTGTCCTCACTGAGTTGGCAACAAGTGGCTGCTGTGGCTGCCATTTTTCTGGTGATGGCCATCAGCTCCGACGAGGTCAGCTGGGGGGCTTTCTTTGTGTAAGCAACGAGAAACCTGAAAGAAGCATTTTTTAACTAAGTCCTGCTGAGTCATTCATGAGTTTTTAGCCGCCTTGCTTCTTCTCACAGACTCTCTACTCTCATGCCAG
+
CBCCDBCFCFFFGGGGGGGGGGGGGHHGGGGGHHHGGHHHHHHHHHHHHHHHHHHHHHHHHHHHHHHHGHHGHGGHHHHHHHGGHHHHHHHHHHHHHHHHHHHHHHHHHHHHGGGGGGGFHGHHHHHGGGGGGGGGGGGGGGGGGGGFFFFFFFFFFFFFFFFFFFFFFFFFFFFFFFFFFFFFFFFFFFFFFFFFFFFFFFFFFFFFFFFFFFFFFFFFFFFFFFFFFFFFFFFFFFFFFFFFFFBFFFB
@M05620:45:000000000-G6HP7:1:1101:19967:9001 1:N:0:146
CATCCTGACCCTGAAGTACCCCGGCTTGATTTCTGACATTAGATCGGAAGAGCACACGTCTGAACTCCAGTCACGCACTACAATCTCGTATGCCGTCTTCTGCTTGAAAAAAAAAAAAAAAAAGAAAAAAAACAACTACAATAACATCAACGAAATAAAAATATCAAAAGTTAATATGACAACTGTAACATCACCACCGACAGACATACGCGATCACCTCCATCTCATCCGCACCTCGAGTCCGATCTCCC
+
DDDDDFFFFFFFGGGGGGGGGGGGGGGGHHHHHHHHHHHHHHHHHHGEGGHHHHHHHGHHHGHHHHHHHHHHHHGHGGGHHHHHFHHHGGHHHHGGGHGHHHHHHHHHHHHGGGGC<>//---.<.</.-:-....0:0000000000<0/.....<0000.:000000/:00000<00<00.0/000<:000</09..9---/:/0:0..-<-..//0:./:00<:000..---/....0/:.<.-.00/
@M05620:45:000000000-G6HP7:1:1101:8935:9005 1:N:0:146
TACCTGTACTGGGGAAGCATTTGAATATCCCCCCATGGTGATGGGGACGGAGAACTGCTCCATAAACACAGGCAACGTGCCTAACTTTCCCGGGAAGATGAAGTCAAAGAGCGACCACAGCTCTCGGAGGTTATTTTGCATCGGTGAGCCAGACAGAATGATCCGATGAGGGGTGCGAAACTATTTGAGGAAAGGAAGCACCTTTTTATTAAATTTACCTTTTAGCAATCGCCATTCCTACCCTAAAGATC
+
DCDDDFFFFFFFGGGGGGGGGGHHHHHHHHHGGGGHHHHHHHHHHGGGGGGGGHHHHHHHHHHHHHHHHHHHGHHHGHHHHHHHHHHHHHHGGGGGGHHHHHHHHHHHHHHHGGGGGHHHHHHHHGGGGGGHHHHHHHHHHHGGGGGHHHHHHGHHHHHHHHHHHGGGHHHGGEFGGFGGGGGGHHHGGGFGGGGGGGGGGFFFFFFFHHHHFFHHFFFFHFFFFFFFFFFFFFFFFFFFFFFFFFFFFFF
@M05620:45:000000000-G6HP7:1:1101:20879:9006 1:N:0:146
CATCCTGACCCTGAAGTACCCCGGCTTGATTTCTGACATTAGATCGGAAGAGCACACGTCTGAACTCCAGTCACGCACTACAATCTCGTATGCCGTCTTCTGCTTGAAAAAAAAAATTATTTTGTTTGACAGAGTGTCTTGTTGAGAACATATGTAGGACATGATTTTTTCCTGCAACAGGGAAAATAAAGTATAAGTTTTAAAGATTTATTCTTTATAAAAGGATCTCAAAGCCAGCTTTATCACAAGTA
+
AAABBFFFFFFCGGGCGGGGGGGFGGGEHHHHGFGHFHHGHHGHHGGEFGAFGHHFHFHGHGHFGDGFHFFGFHGHGGGGGHHG34FGGGHHFHGFFHGHGHEGHHFF3EC<EC@/02@2F>GFFFHHGHHFHHDGGGHHH1FGFHEHHHH1FGF1GGG1>F<GHHGFF-CDGFGCGFFFHGGFH/;GHHHGFFG00;;F;CFBFFBGBBFFFGGGG00=CB0./9;F0;BFFB?...:FF//9BBF/./9
@M05620:45:000000000-G6HP7:1:1101:26276:9023 1:N:0:146
AAACCAAGCAGACACTCACCGCTCCCTCGCCACAGGCCAATAGTTTGTCCTCACTGAGTTGGCAACAAGTGGCTGCTGTGGCTGCCATTTTTCTGGTGATGGCCATCAGCTCCGACGAGGTCAGCTGGGGGGCTTTCTTTGTGTAAGCAACGAGAAACCTGAAAGAAGCACTTTTTAACTAAGTCCTGCTGAGTCATTCATGAGTTTTTAGCCGCCTTGCTTCTTCTCACAGACTCTCTACTCTCATGCCA
+
CCCCCBBFCFFFGGGGGGGGGGGGGGHHGGGGGHHHGGHHHHHHHHHHHHHHHHHHGHHHHHHHHHHHHGHHGHGGHHHHHHHGGHHHHHHHHHHHHHHHHHHHHHHHHHHHHGGGGGGGGHHHHHHHGGGGGGGGGGGGGGGGGGFFFFFFFFFFFFFFFFFFFFFFFFFFFFFFFFFFFFFFFFFFFFFFFFFFFFFFFFFFFFFFFFFFFFFFFFFFFFFFFFFFFFFFFFFFFFFFFFFFFFFFFFB
@M05620:45:000000000-G6HP7:1:1101:24390:9024 1:N:0:146
TACCTGTACTGGGGAAGCATTTGAATATCCCCCCATGGTGATGGGGACGGAGAACTGCTCCATAAACACAGGCAACGTGCCTAACTTTCCCGGGAAGATGAAGTCAAAGAGCGACCACAGCTCTCGGAGGTTATTTTGCATCGGTGAGCCAGACAGAATGATCCGATGAGGGGTGCGAAACTATTTGAGGAAAGGAAGCACCTTTTTATTAAATTTACCTTTTAGCAATCGCCATTCCTACCCTAAAGATC
+
CCCCCFFFFFFFGGGGGGGGGGHHHHHHHHHGGGGHHHGHHHHHHGGGGGGGGHHHHHHHHHHHHHHHHHHHGHHHGHHHGHHHHHHHHHHGGGGGGGHHHHHHHHHHHHGHGGGGGHHHGHHGHGGGGGDHHHHHHHHHHHGGGGGHHHHHHGHHHHHHHHHHHGGGHHHGGDGGGGGGGGGGGGGGGGFFGGGGGGGFGFFFFFFFFFFFFFFFFFFFFFFFFFFFFFFFFFFFFFFFFFFFFFFFFFF
@M05620:45:000000000-G6HP7:1:1101:7535:9026 1:N:0:146
TACCTGTACTGGGGAAGCATTTGAATATCCCCCCATGGTGATGGGGACGGAGAACTGCTCCATAAACACAGGCAACGTGCCTAACTTTCCCGGGAAGATGAAGTCAAAGAGCGACCACAGCTCTCGGAGGTTATTTTGCATCGGTGAGCCAGACAGAATGATCCGATGAGGGGTGCGAAACTATTTGAGGAAAGGAAGCACCTTTTTATTAAATTTACCTTTTAGCAATCGCCATTCCTACCCTAAGATCG
+
BCCCCFFFFFFFGGGGGGGGGGHHHHHHHHHGGGGHHHGHHHHHHGGGGGGGGGHHHHHHHHHHHHHHHHHHGHHHGHHHHHHHHHHHHHHGGGGGGHHHHHHHHHHHHHHHGGGGGHHHHHHHHGGGGGEHHHHHHHHHHHGGGGGHHHHHHGHHHHHHHHHHHGGGHHGGGAAGGGGGGGGGGGGGGFFFGGGGGGGEFEFFFFFFFFFFFFFFFFFFFFFFFFFFFFFFFFFFFFFFFFFFFFFFFFE
@M05620:45:000000000-G6HP7:1:1101:5574:9027 1:N:0:146
TACCTGTACTGGGGAAGCATTTGAATATCCCCCCATGGTGATGGGGACGGAGAACTGCTCCATAAACACAGGCAACGTGCCTAACTTTCCCGGGAAGATGAAGTCAAAGAGCGACCACAGCTCTCGGAGGTTATTTTGCATCGGTGAGCCAGACAGAATGATCCGATGAGGGGTGCGAAACTATTTGAGGAAAGGAAGCACCTTTTTATTAAATTTACCTTTTAGCAATCGCCATTCCTACCCTAAAGATC
+
BBBCCFFFFFFFGGGGGGGGGGHHHHHHHHHGGGGHHHFGGHHHHGGGGGGGGHHHHHHHHHHHHHHHHHHHGHHHGHHHHHHHHHHHHHHGGGGGGHHHHHHHHHHHHHHHGGGGGHHHHHHHHEFEGGEHHHHHHHHFHHGGGGGHHHHHHGHGGGHHHHHHHGGGHHHGGCFGGGGFGGGGGHHGGGFGFGGGGGFFGFFFFFFFFFFFFFFFFFFFFFFFFFFFFFFFFFFFFFFFFFFFFFFFFFB
@M05620:45:000000000-G6HP7:1:1101:26293:9028 1:N:0:146
AAACCAAGCAGACACTCACCGCTCCCTCGCCACAGGCCAATAGTTTGTCCTCACTGAGTTGGCAACAAGTGGCTGCTGTGGCTGCCATTTTTCTGGTGATGGCCATCAGCTCCGACGAGGTCAGCTGGGGGGCTTTCTTTGTGTAAGCAACGAGAAACCTGAAAGAAGCACTTTTTAACTAAGTCCTGCTGAGTCATTCATGAGTTTTTAGCCGCCTTGCTTCTTCTCACAGACTCTCTACTCTCATGCCA
+
CBCCCBBFCFFFGGGGGGGGGGGGGGHHGGGGGHHHGGHGHHHGHHHHGHHHHHHHHHGHHHHHHHHHHHHHGHGGHHHHHHHEGHFHHHHHHHFHHHHHHGHHHHHHHHHHHGGGGGGGFGHHHHHHGGGGGGGGGGGGGGGGFGFFFFFF?FDFFFFFFFFFFBFFFFFFFFFF9BFFFFFBFFFFFFFFFBFFFFFFFFBB;FFFEFFFFFFFFFFFFFFFFFFFFFEFFFFFFFFFFFFFFFFFFFB
@M05620:45:000000000-G6HP7:1:1101:5584:9045 1:N:0:146
TACCTGTACTGGGGAAGCATTTGAATATCCCCCCATGGTGATGGGGACGGAGAACTGCTCCATAAACACAGGCAACGTGCCTAACTTTCCCGGGAAGATGAAGTCAAAGAGCGACCACAGCTCTCGGAGGTTATTTTGCATCGGTGAGCCAGACAGAATGATCCGATGAGGGGTGCGAAACTATTTGAGGAAAGGAAGCACCTTTTTATTAAATTTACCTTTTAGCAATCGCCATTCCTACCCTAAAGATC
+
BABBBFFFFFFFCGGGGGGGGGHFFGHHHHHGGGGGHHGHHHHGHGGGGCDGGHHHHHHHHHHHFHHFHHHHGHHHGHHFHHHGHHHHHHHGGGGGGGHHHGGHHHHHHHHFGGGGGHHFEHHHGGGFGGCGHHHHHHFB1GDGGGGHHHHHHEFHFGHHHHHHHFGGGHHDCA@ECFGCFFGGGGGGGGBBFFGGGF?/BEFFFFFFFFFFFFFFFFFFFFFFFFFBFFEFDFFFFFFFFAAFFFFFFFF
@M05620:45:000000000-G6HP7:1:1101:16955:9046 1:N:0:146
TACCTGTACTGGGGAAGCATTTGAATATCCCCCCATGGTGATGGGGACGGAGAACTGCTCCATAAACACAGGCAACGTGCCTAACTTTCCCGGGAAGATGAAGTCAAAGAGCGACCACAGCTCTCGGAGGTTATTTTGCATCGGTGAGCCAGACAGAATGATCCGATGAGGGGTGCGAAACTATTTGAGGAAAGGAAGCACCTTTTTATTAAATTTACCTTTTAGCAATCGCCATTCCTACCCTAAAGATC
+
?AABAFFFFFFFGGGGGGCFGGHHHHHHHHHGGGGHHHFGGHHHHGGGGGGGGGHHHHHHHHHHHHHHHHHHGHHHGHHHGHHHHHHHHGHGGGGGGHHHGHHGGHHHHHHHGGGGGHHHHHHHHGGGGGGHHHHHHHHHHHGGGGGHHHFHHGHHHHHHHHHHHGGGHHHGG;CGGAAGGGGGGGGFEGFGGGEFGGGGGFFFFFFFFFFFFFFFFFFFFFFFFFFFFFFFFFFFFFFFFFFFFFFFFFF
@M05620:45:000000000-G6HP7:1:1101:16940:9057 1:N:0:146
TACCTGTACTGGGGAAGCATTTGAATATCCCCCCATGGTGATGGGGACGGAGAACTGCTCCATAAACACAGGCAACGTGCCTAACTTTCCCGGGAAGATGAAGTCAAAGAGCGACCACAGCTCTCGGAGGTTATTTTGCATCGGTGAGCCAGACAGAATGATCCGATGAGGGGTGCGAAACTATTTGAGGAAAGGAAGCACCTTTTTATTAAATTTACCTTTTAGCAATCGCCATTCCTACCCTAAAGATC
+
DCCDDFFFFFFFGGGGGGGGGGHHHHHHHHHGGGGHHHHHHHHHHGGGGGGGGHHHHHHHHHHHHHHHHHHHGHHHGHHHHHHHHHHHHHHGGGGGGHHHHHHHHHHHHHHHGGGGGHHHHHHHHGGGGGGHHHHHHHHHHHGGGGGHHHHHHGHHHHHHHHHHHGGGHHHGGCEGGGGGGGGGGHHGGGFGGGGGGGGGGFFFFFFFFFFFFHHHHFFFFFFFFFFFFFFFFFFFFFFFFFFFFFFFFFF
@M05620:45:000000000-G6HP7:1:1101:12656:9061 1:N:0:146
TACCTGTACTGGGGAAGCATTTGAATATCCCCCCATGGTGATGGGGACGGAGAACTGCTCCATAAACACAGGCAACGTGCCTAACTTTCCCGGGAAGATGAAGTCAAAGAGCGACCACAGCTCTCGGAGGTTATTTTGCATCGGTGAGCCAGACAGAATGATCCGATGAGGGGTGCGAAACTATTTGAGGAAAGGAAGCACCTTTTTATTAAATTTACCTTTTAGCAATCGCCATTCCTACCCTAAAGATC
+
CCCCCFFFFFFFGGGGGGGGGGHHHHHHHHHGGGGGHHGHHHHHHGGGGGGGGHHHHHHHHHHHHHHHHHHHGHHHGHHHHHHGHHHHHHHGGGGGGHHHHHHHHHHHHHHHGGGGGHHHHHHHHGGGGGGHHHHHHHHHHHGGGGGHHHHHHGHHHHHHHHHHHGFGHHHGGCCGGFGGGGGGGGGFGGFFGGGGGGGGGFFFFFFFFFFFFFFFFFFFFFFFFFFFFFFFFFFFFFFFFFFFFFFFFFF
@M05620:45:000000000-G6HP7:1:1101:24250:9063 1:N:0:146
AAACCAAGCAGACACTCACCGCTCCCTCGCCACAGGCCAATAGTTTGTCCTCACTGAGTTGGCAACAAGTGGCTGCTGTGGCTGCCATTTTTCTGGTGATGGCCATCAGCTCCGACGAGGTCAGCTGGGGGGCTTTCTTTGTGTAAGCAACGAGAAACCTGAAAGAAGCATTTTTTAACTAAGTCCTGCTGAGTCATTCATGAGTTTTTAGCCGCCTTGCTTCTTCTCACAGACTCTCTACTCTCATGCCA
+
BABBBBBFBFFFGGGGGGGGGGGGGGHHFGGGGHHHGGHHHHHHHHHHHHHHHHHHHHHHHHHHHHHHHFHHGHGGHHHHHHHGGHHGHHHHHHHHHHHHHHHHHHHHHHHHHGGGGGGGGHHHHHHHGGGGGGGGGGGGGGGGGGFFFFFFFFFFFFFFFFFFFFFFFFFFFFFFFFFFFFFFFFFFFFFFFFFFFFFFFFFFFFFFFFFFFFFFFFFFFFFFFFFFFFFFFFFFFFFFFFFFFFFFFFF
@M05620:45:000000000-G6HP7:1:1101:7194:9066 1:N:0:146
CATCCTGACCCTGAAGTACCCCGGCTTGATTTCTGACATTAGATCGGAAGAGCACACGTCTGAACTCCAGTCACGCACTACAATCTCGTATGCCGTCTTCTGCTTGAAAAAAAAAAAAAAAACAAAAAACAATAAAAGAAACAACCAACCACGTCGGAAAATCGATTATCAAAAAAGCAGGGAAGGACTATGCCGTGTGCAATCAAAGCTGATAATGAATAGTGTACCGGTCCGATGTACTCTAGTGATAC
+
DDDDDFFFFFFFGGGGGGGGGGGGGGGGHHHHHGHHHHHHHHHHHHGGGGHHHGHHHGHHHGHHHHHHHHHHHHGHGGGHHHHHBGHHGGHHHHGGGHGHHHHHHHHHFHHGGGFD//</-<...0..-.<.000000..///............---.-;00...0.000000.-..0/.-....:.//0000-.-..000000000/00:0000000000;00000.;---:....0000000:00000
@M05620:45:000000000-G6HP7:1:1101:8702:9067 1:N:0:146
CATCCTGACCCTGAAGTACCCCGGCTTGATTTCTGACATTAGATCGGAAGAGCACACGTCTGAACTCCAGTCACGCACTACAATCTCGTATGCCGTCTTCTGCTTGAAAAAAAAAAAAAAAAAATAAACAACCGTGTTTTTTGCTTACATCCCTACGGCACATTAACTTCAATTTCGATAGCCCTCCTGTGTCCGCTCTACGCATGTGTGCTATAGCCGCTGATCAGTGCCTTTTTTTAGTCTTGTTCGTT
+
CCCCCFFFFFFFGGGGGGGGGGGGGGGGHHHHHHHGHHHHGHGHHHGGGGGHHHHGHGHHHGHGHHHHHHHHHGGHGGGHHHHHFHHHGGHHHHGGGHGHHHHHHHHHFHHEECDD/</<----.0000<...-..;.//.--00000000/.00...---/00090000000000/.09.009/../0:0000.-.-.009-...:00.00000000.;--.0090000000000--./00000000..:
@M05620:45:000000000-G6HP7:1:1101:7211:9068 1:N:0:146
CATCCTGACCCTGAAGTACCCCGGCTTGATTTCTGACATTAGATCGGAAGAGCACACGTCTGAACTCCAGTCACGCACTACAATCTCGTATGCCGTCTTCTGCTTGAAAAAAAAAAGAGGTCAGCTGGGGGGCTTTCTTTGTGTAAGCAACGAGAAACCTGAAAGAAGCATTTTTTAACTAAGTCCTGCTGAGTCATTCATGAGTTTTTAGCCGCCTTGCTTCTTCTCACAGACTCTCTACTCTCATGCCC
+
1A>AA1DDFFCC1FFABBGGCGA0E0EAAAAEGFHCHHFF111GEAE/FA0AABFAFEGEAFGHGAAF1FFDGDFHCEE1>F1BF1B0F/G0G@E>>>?2BFH11>0B1B0<</B//?@/FGHHHFCHGGCG<@FEFFFFFFFFFF/FFFF@FFFFFFFBAFBFFFFFFFFFFFF@?BFFFB/BFFFFFFFFFFFFFFEFFFFFFFFFEEBBFB@@FAFFFFFFFFFFFFFF/AB:F/B/;/F9F/B/99/
@M05620:45:000000000-G6HP7:1:1101:8376:9107 1:N:0:146
TACCTGTACTGGGGAAGCATTTGAATATCCCCCCATGGTGATGGGGACGGAGAACTGCTCCATAAACACAGGCAACGTGCCTAACTTTCCCGGGAAGATGAAGTCAAAGAGCGACCACAGCTCTCGGAGGTTATTTTGCATCGGTGAGCCAGACAGAATGATCCGATGAGGGGTGCGAAACTATTTGAGGAAAGGAAGCACCTTTTTATTAAATTTACCTTTTAGCAATCGCCATTCCTACCCTAAAGATC
+
BBBBBFFFFFFFGGGGGGGGGGHHHHHHHHHGGGGHHHHHHHHHHGGGGGGGGHHHHHHHHHHHHHHHHHHHGHHHGHHHHHHHHHHHHHHGGGGGGHHHHHHHHHHHHHHHGGGGGHHHHHHHHGGGGGGHHHHHHHHFHHGGGGGHHHHHFGHHHHHHGHHHHGGGHHHGGGGGFDGFGGGGGGGGGE0FFGGGGGGGGFFFFFFFFFFFFFFFFFFFFFFFFFFFFF;EFBEFFFFFFFFFFFFFFFF
@M05620:45:000000000-G6HP7:1:1101:26016:9110 1:N:0:146
CATCCTGACCCTGAAGTACCCCGGCTTGATTTCTGACATTAGATCGGAAGAGCACACGTCTGAACTCCAGTCACGCACTACAATCTCGTATGCCGTCTTCTGCTTGAAAAAAAAAAAAAAAAAAAAAACCCCCCAAAACATCCCCCCCACGGCAACCAAACAAACAAAGATACAAGTACTAGACCGATCCTACCGTTCCGCCAGTGCGCTCAGACCCTGGCGCCGACTGCCTACGCATGCGTCCACCCCCC
+
BABCCFFFFFFFGGGGGFGGGGGGGGGGHHHHHHHHHHHHHHGHHHGGGGHHHHHGHGGHHGHGHHHHHHHHHHGHGGGGHHHH3FGHGGHHHHGGGHGHHHHHHHHGHHGGGGGC>/</<->-<-<:....---.....00/...-99.-----....<.<..<.9<//0000000000:0:00----.000.-..//...--000--<.9/00..//..-.-----9//00/.<...0..--.0..--<
@M05620:45:000000000-G6HP7:1:1101:8397:9114 1:N:0:146
TACCTGTACTGGGGAAGCATTTGAATATCCCCCCATGGTGATGGGGACGGAGAACTGCTCCATAAACACAGGCAACGTGCCTAACTTTCCCGGGAAGATGAAGTCAAAGAGCGACCACAGCTCTCGGAGGTTATTTTGCATCGGTGAGCCAGACAGAATGATCCGATGAGGGGTGCGAAACTATTTGAGGAAAGGAAGCACCTTTTTATTAAATTTACCTTTTAGCAATCGCCATTCCTACCCTAAAGATC
+
CCCCCFFFFFFFGGGGGGGGGGHHH5GHHHHGGGGHHHHHHHHHHGGGGGGGGHHHHHHHHHHHHHHHHHHHGHHHGHHHHHHHHHHHHHHGGGGGGHHHHHHHHHHHHHHHGGGGGHHHHHHHHGGGGGGHHHHHHHHHHHGGGGGHHHHHHGHHHHHHHHHHHGGGHHHGGGDGCEGGGGGGGGGGGB9FGGGGGGGFGFFFFFFFFFFFFFFFFFFFFFFFFFFFFFAFFFFFFFFFFFFFFFFFFFF
@M05620:45:000000000-G6HP7:1:1101:17139:9164 1:N:0:146
AGATTACTGCAACAGTTCCCCCTGGACCTGGAAAAGTTTCTTGCCTGGCTTACAGAAGCTGAAACAACTGCCAATGTCCTACAGGATGCTACCCGTAAGGAAAGGCTCCTAGAAGACTCCAAGGGAGTAAAAGAGCTGATGAAACAATGGCAAGTAAGTCAGGCATTTCCGCTTTAGCACTCTTGTGGATCCAATTGAACAATTCTCAGCATTTGTACTTGTAACTGACAAGCCAGGGACAAAACAAAGAT
+
BAABBFFFDF@FGGFGGGGGGGGGHHHHHHGHHHHHHHHHHHHHHHHHHHHHHHHHHHHHHHHHHHHHHHHHHHHHHHHHHHHHHHHHHHFHHHGGGGHHHHHHFHHHGHHHHHHHHHHGGHEFEGEGHFHHHGHHHHGHH?GHHHHHHHHHHGHHHHHHHHHHHHHHHHGGGGGHHHHHHHHHHHHGHHHHGFHHHGHHHHHHHHHHHHHHHHHHHHHHHHHHHHHGGHHHHGGGGGGGGF9FGGGGGGF
@M05620:45:000000000-G6HP7:1:1101:9009:9166 1:N:0:146
AGATTACTGCAACAGTTCCCCCTGGACCTGGAAAAGTTTCTTGCCTGGCTTACAGAAGCTGAAACAACTGCCAATGTCCTACAGGATGCTACCCGTAAGGAAAGGCTCCTAGAAGACTCCAAGGGAGTAAAAGAGCTGATGAAACAATGGCAAGTAAGTCAGGCATTTCCGCTTTAGCACTCTTGTGGATCCAATTGAACAATTCTCAGCATTTGTACTTGTAACTGACAAGCCAGGGACAAAACAAAGAT
+
CBCCCFFFFFFFGGGGGGGGGGGGHHHHHHHHHHHHHHHHHHHHHHHHHHHHHHHHHHHHHHHHHHHHHHHHHHHHHHHHHHHHHHHHHHFHHHGGGGHHHHFFHHHHGHHHHHFHHHHHHHHGGHGGHHHHHGHHHHHHHHHHHHHHHHHHHGHHHHHHHHHHHHHHHHGGGGGHHHHHHHHHHHHGHHHHG0GHHHHGHHHHHHHHHHGHHHHHHHHHHHHHHHHHGHHHHGGGGGGGGFFFGGGGGGG
@M05620:45:000000000-G6HP7:1:1101:13077:9176 1:N:0:146
CATCCTGACCCTGAAGTACCCCGGCTTGATTTCTGACATTAGATCGGAAGAGCACACGTCTGAACTCCAGTCACGCACTACAATCTCGTATGCCGTCTTCTGCTTGAAAAAAAAAAAAAAAAAAAAAAAAACAAAGAAATGAGTTAAATAATATAAAAAAACAAAATGAACAAAAACTGATTAAAAGATGGAAAAGAAATGACGTGTGAACAGAAGAGGACGCATATAATAACAGAAGTATAAAGATAAAC
+
DCDDDFFFFFFFGGGGGGGGGGGGGGGGHHHHHHHHHHHHHHHHHHGGGGHHHHHHHGHHHGHGHHHHHHHHHHGHGGGHHHHHCHHHGGHHHHGGGHGHHHHHHHHHFHHFGCGC>><><><<-:----;.9..//./00;00000::0000000000--.;..:000000/....00:0000000.000/00//..::00;.../.0000//000:...---..00000000;/:0;000;00000;00
@M05620:45:000000000-G6HP7:1:1101:9022:9184 1:N:0:146
AGATTACTGCAACAGTTCCCCCTGGACCTGGAAAAGTTTCTTGCCTGGCTTACAGAAGCTGAAACAACTGCCAATGTCCTACAGGATGCTACCCGTAAGGAAAGGCTCCTAGAAGACTCCAAGGGAGTAAAAGAGCTGATGAAACAATGGCAAGTAAGTCAGGCATTTCCGCTTTAGCACTCTTGTGGATCCAATTGAACAATTCTCAGCATTTGTACTTGTAACTGACAAGCCAGGGACAAAACAAAGAT
+
A3AABFFFFFFFGGGGGGGGGGGGHGHHHHFHHHHHHGHHHHHHHHHHHHHHHHHHHHHHHHHHHHHHHHHHHHHHHHHHHHHHHHHHHHGHHHGGGGHHHGBEGHHHGHHHHHFHHHHHFHHGGHGGHHHHHGHHHHHHHGHHHHHHHHHGHGHHHHHHHHHHHHHHHHGGGGGHHHGHHHHHHHHGHHHHHGHFHHHFHHHHGGHHHHHHHHHHHFFHGHHHHHHHFHHHHGFFGGGGE./:FEEGGGG
@M05620:45:000000000-G6HP7:1:1101:11654:9190 1:N:0:146
CATCCTGACCCTGAAGTACCCCGGCTTGATTTCTGACATTAGATCGGAAGAGCACACGTCTGAACTCCAGTCACGCACTACAATCTCGTATGCCGTCTTCTGCTTGAAAAAAAAAAAAAAAAAAGAAGGAACATACCTAACTCTTCACGCAAATAAAACAACACCAAACATACTTTTCGCACGCCCTCCCGTGCCTCTCGCCTAACCGTCGGACCCCCGACCACTCAGCCCCCTGGCAAAAGTTATCCACC
+
CCCCDFFFFFFFGGGGGGGGGGGGGGGGHHHHHHHHHHHHHHHHHHGGGGHHHHHHHGHHHGHHHHHHHHHHHHGHGGGHHHHHFHHHGGHHHHGGGHGHHHHHHHHHFHHGGFGC>///<--<.../.././000/0;0/0000:00..---0;0000..9999.....00:0;00;-..---.--.......;000/..-..0:.9.9:----..---9--.0//00:..;-...;0.//0000;000;
@M05620:45:000000000-G6HP7:1:1101:24523:9192 1:N:0:146
AAACCAAGCAGACACTCACCGCTCCCTCGCCACAGGCCAATAGTTTGTCCTCACTGAGTTGGCAACAAGTGGCTGCTGTGGCTGCCATTTTTCTGGTGATGGCCATCAGCTCCGACGAGGTCAGCTGGGGGGCTTTCTTTGTGTAAGCAACGAGAAACCTGAAAGAAGCATTTTTTAACTAAGTCCTGCTGAGTCATTCATGAGTTTTTAGCCGCCTTGCTTCTTCTCACAGACTCTCTACTCTCATGCCA
+
CCCCCBCFCFFFGGGGGGGGGGGGGGHHGGGGGHHHGGHHHHHHHHHHHHHHHHHHHHHHHHHHHHHHHHHHGHGGHHHHHHHGGHHHHHHHHHHHHHHHHHHHHHHHHHHHHGGGGGGGFHHHHHHHGGGGGGGGGGGGGGGGGGFFFFFFFFFFFFFFFFFFFFFFFFFFFFHFFFFHHFFFFFFFFFFFFFFFFFFHFFFFFFFFFFFFFFFFFFFFHHHFFFHFFFFFFFFFFFFFHFFHFFFFFFF
@M05620:45:000000000-G6HP7:1:1101:24505:9194 1:N:0:146
AAACCAAGCAGACACTCACCGCTCCCTCGCCACAGGCCAATAGTTTGTCCTCACTGAGTTGGCAACAAGTGGCTGCTGTGGCTGCCATTTTTCTGGTGATGGCCATCAGCTCCGACGAGGTCAGCTGGGGGGCTTTCTTTGTGTAAGCAACGAGAAACCTGAAAGAAGCATTTTTTAACTAAGTCCTGCTGAGTCATTCATGAGTTTTTAGCCGCCTTGCTTCTTCTCACAGACTCTCTACTCTCATGCCA
+
CBBBCAAFBFFFGGGGGGGGGGGGGGHHGGGFGHHHGGHGHGHHHHHHHHHHHHHHHHHHHHHHGHHHHFHHGHGGHGHHHHHGGHHHHHHHHHHHGGGHHHHHFHHHHHHHHGGFGGGGGHHHHHHHGGGGGGGGGGGGGFF/FFFFFFFFFDDFFFFFFFFFFFFFFFFFFFFCEFFFFFFBFFFFFFFEFFFFFFBFFFFFBFFFFEFFFFFFFFFFFFFFFFFFFBFFFFFFFFFFFFFFFFF/FFB
@M05620:45:000000000-G6HP7:1:1101:6662:9195 1:N:0:146
TACCTGTACTGGGGAAGCATTTGAATATCCCCCCATGGTGATGGGGACGGAGAACTGCTCCATAAACACAGGCAACGTGCCTAACTTTCCCGGGAAGATGAAGTCAAAGAGCGACCACAGCTCTTCGGAGGTTATTTTGCATCGGTGAGCCAGACAGAATGATCCGATGAGGGGTGCGAAACTATTTGAGGAAAGGAAGCACCTTTTTATTAAATTTACCTTTTAGCAATCGCCATTCCTACCCTAAAGAT
+
CCCDDFFFFFFFGGGGGGGGGGHHHHHHHHHGGGGHHHHHHHHHHGGGGGGGGHHHHHHHHHHHHHHHHHHHGHHHGHHHHHHHHHHHHHHGGGEGGHHHHHHHHHHHHHHHGGGGGHHHHHHHHHHGGGGCHHHHHHHHHHHGGGGGHHHHHHGHHHHHHHHHHHGGGHHHGGEFGGGGGGGGGGGHGGGFGFGGGGGGGGFFFFFFFFFFBFFFFFBFFFFFFFFFFFFFFFFFFFFFFFFFFFFFFFF
@M05620:45:000000000-G6HP7:1:1101:15878:9200 1:N:0:146
CATCCTGACCCTGAAGTACCCCGGCTTGATTTCTGACATTAGATCGGAAGAGCACACGTCTGAACTCCAGTCACGCACTACAATCTCGTATGCCGTCTTCTGCTTGAAAAAAAAAAAAAAAAAAAAAACAAAGTCGAAGGACGTTCACTAATATAAAAGTAGAAAACAAAGAGAAGCACATATCACGGTTAATCTGTTGGACTTACAACTGTGACCGAGCTGTCTCTAATCTAGTCAGCAATAGTGCCTAT
+
DDDDDFFFFFFFGGGGGGGGGGGGGGGGHHHHHHHHHHHHHHHHHHGGGGHHHHHHHGHHHGHHHHHHHHHHHHGHGGGHHHHHHHHHGGHHHHGGGHGHHHHHHHHHHHHEECDB>>//--------..../:0.......-.</000000<00000:000000:/..:////0/00//0:<000..<<<0<000000.<:<<00<00:/00000----.000000:0000:0000000<0:00000000
@M05620:45:000000000-G6HP7:1:1101:10934:9202 1:N:0:146
AAACCAAGCAGACACTCACCGCTCCCTCGCCACAGGCCAATAGTTTGTCCTCACTGAGTTGGCAACAAGTGGCTGCTGTGGCTGCCATTTTTCTGGTGATGGCCATCAGCTCCGACGAGGTCAGCTGGGGGGCTTTCTTTGTGTAAGCAACGAGAAACCTGAAAGAAGCATTTTTTAACTAAGTCCTGCTGAGTCATTCATGAGTTTTTAGCCGCCTTGCTTCTTCTCACAGACTCTCTACTCTCATGCCA
+
CBCCCCCFDFFFGGGGGGGGGGGGGGHHGGGGGGHHGGHHHHHHHHHHHHHHHHHHHHHHHHHHHHHHHGHHGHGGHHHHHHHGGHHHHHHHHHHHHHHHHHHHHHHHHHHHHGGGGGGGGHHHHHHHGGGGGGGGGGGGGGGGGGFFFFFFFFFFFFFFFFFFFFFFFFFFFFHFFFFFFFFFFFFFFFFFFBFFFFFFFFFFFFFFFFFFFFFFFFFFHHHFHFFFFFFFFFFFFFFFFFFFFFFFFFF
@M05620:45:000000000-G6HP7:1:1101:25220:9246 1:N:0:146
CATCCTGACCCTGAAGTACCCCGGCTTGATTTCTGACATTAGATCGGAAGAGCACACGTCTGAACTCCAGTCACGCACTACAATCTCGTATGCCGTCTTCTGCTTGAAAAAAAAAAAAAAAAAAAAAGAGATATATGTAAATCTTAGATCCTTTGTTTTTCTAGTACGTGTAATATCTTCAAAGTATAACGCTTGACATATAAAAGAGATCGAATACATGTGAATGAGAGTATTACAATAAGTGACTATGG
+
DCCCDFFFFFFFGGGGGGGGGGGGGGGGHHHHHHHHHHHHHHHHHHGGGGHHHHHHHGHHHGHHHHHHHHHHHHGHGGGHHHHHEHHHFGHHHHGGGHGHHHHHHHHHHHHGGFGC<<//-----:-../:;00000000:000:00000000000/;/.;;00000.////0000000000000:0000.-....:000;00000.//00../0.00:00;0;000000;00000000000000000:00
@M05620:45:000000000-G6HP7:1:1101:15142:9249 1:N:0:146
AAACCAAGCAGACACTCACCGCTCCCTCGCCACAGGCCAATAGTTTGTCCTCACTGAGTTGGCAACAAGTGGCTGCTGTGGCTGCCATTTTTCTGGTGATGGCCATCAGCTCCGACGAGGTCAGCTGGGGGGCTTTCTTTGTGTAAGCAACGAGAAACCTGAAAGAAGCATTTTTTAACTAAGTCCTGCTGAGTCATTCATGAGTTTTTAGCCGCCTTGCTTCTTCTCACAGACTCTCTACTCTCATGCCA
+
BABBBBBFBFFFGGGGGGGGGGGGGGHHGGGGGHHHGGHHHFHHHHHHHHHHHHHHHHHHHHHGHHHHHGHHGHGGHHHHHHHGGHHHHHHHHHHHHHFHFHHHHHHHHHHHHGGGGCGGGHHHGHHHGGGGGGGGGGGGGGGGGGFFFFFFFFFFFFFFFFFFFFFFFFFFFFFFFFFFFFFFFFFFFFFFFFFFFFFFFFFFFFFFFFFFFFFFFFFFFFFFFFFFFFFFFFFFFFFFFFFFFFBFFFF
@M05620:45:000000000-G6HP7:1:1101:18357:9257 1:N:0:146
AAACCAAGCAGACACTCACCGCTCCCTCGCCACAGGCCAATAGTTTGTCCTCACTGAGTTGGCAACAAGTGGCTGCTGTGGCTGCCATTTTTCTGGTGATGGCCATCAGCTCCGACGAGGTCAGCTGGGGGGCTTTCTTTGTGTAAGCAACGAGAAACCTGAAAGAAGCATTTTTTAACTAAGTCCTGCTGAGTCATTCATGAGTTTTTAGCCGCCTTGCTTCTTCTCACAGACTCTCTACTCTCATGCCA
+
ABBBBBBCAFFFGGGGGGGFGGGFGFFFGGGGGHFHGGGGGGHHHHHHHHHHHHHHHFHGFHHHHHHHGFHHGCFGHHHFHHFFGGHHHFHHHHHHHHGHHHHHHHHHHHHHHGGGGGCGCGHHHHHHGGGGGGGGGGGGGFGGGGFFFFFFFFFDFFFFFFFFFFFFFFFFFFFFFFFFFFFFFFFFFFFFFFFFFFFFFFBBFFFFFFFFFDAFFFFFFFFFFFFFFFFFFFFFFFFFFFFFFFBBFFB
@M05620:45:000000000-G6HP7:1:1101:17083:9288 1:N:0:146
CATCCTGACCCTGAAGTACCCCGGCTTGATTTCTGACATTAGATCGGAAGAGCACACGTCTGAACTCCAGTCACGCACTACAATCTCGTATGCCGTCTTCTGCTTGAAAAAAAAAAATCTTTTTTTTTCCCTCTCCTCTCTTTCCTCCCCTCTTCCCTCCCTTCTTTTTTCCCCCCCCCTTCCCCCTCCCTTCTCCCTTTTCCCCCTTCCTTCTTTCCTCCCTACTCTCCCCTCCCCCTTTCTCCCCCTTC
+
BAAABFFFFFFFGGGGGGGGGGG2EEGGGHHHHHHHGHHHHHHHHHGGGGHGHHHGHGHHHGHFHHHFHFGFFGEHEGGHFHGFFFHFGFFFFGGGGHGHFHFGHHGG3FGE@</</0<2@@D2</--0F<10///=/0/0=0000<CEG/D/000/0/:CC0;0CFF0-=B099?-9@-;./;..-;.../;/;/99;//B/B.:@..9/BFB;B/BBF9.B/AFFF/BBD.AD..;-.BF////9.;99
@M05620:45:000000000-G6HP7:1:1101:13316:9294 1:N:0:146
CATCCTGACCCTGAAGTACCCCGGCTTGATTTCTGACATTAGATCGGAAGAGCACACGTCTGAACTCCAGTCACGCACTACAATCTCGTATGCCGTCTTCTGCTTGAAAAAAAAAAAAAAAAAAAAAACTCCTTATAAGATCGTTTCCTCACCTATTTCACCTTCACGAGAAGAGCCACATTCCCCACCCTACCCCTCCAACCCTCACCTCCGCAACGACCCTACGCCACCCTGTCTACAGCTCCTCCATC
+
DDDDDFFFFFFFGGGGGGGGGGGGGGGGHHHHHHHHHHHHHHHHHHGGGGHHHHHHHGHHHGHHHHHHHHHHHGGHGGGHHHHHHHHHGGHHHHGGGHGHFHHHHHHHHHHEGDG@>///<<<---:-.0000000000000./..0000:..00000000000000.;-../0././/.00000/:9.../.:...../:0.:.....0....----.-99//..--...../0000;0000000///0;
@M05620:45:000000000-G6HP7:1:1101:26842:9302 1:N:0:146
ATCTCTATCTCCTAAAAAGGAAGAAAGGGGAGGGAAGATCGGAAGAGCACACGTCTGAACTCCAGTCACGCACTACAATCTCGTATGCCGTCTTCTGCTTGAAAAAAAAAACAACAAAATCAAGCCTATTGAATTCCTCATTTCTTCATATATACTACTAGCTAATGTCATATAAGTTAAGCATATTAGCAGCAATACTATTCCATGCATATATTGACTAGATACTAAGAACTTATTGCCGTGATTAAAGA
+
CCDDDFFFFFFFGGGGGGGGGGHFHHHHGGGGGGGHFHHHHGGGGHHHHHHHGHHHGHHHHHHHHHHHHGHGGGHHHHHHHHHGGHHHHGFGHGHHHHHHHHHHHHGGBFD/??/?=@02=1111/111111111111>11111111111=11F11==0=0/00000000000000;00000;000000/00/./:0000000000000000000000000000;0:0000;00:000;0-.9./0:0000
@M05620:45:000000000-G6HP7:1:1101:11945:9305 1:N:0:146
AAACCAAGCAGACACTCACCGCTCCCTCGCCACAGGCCAATAGTTTGTCCTCACTGAGTTGGCAACAAGTGGCTGCTGTGGCTGCCATTTTTCTGGTGATGGCCATCAGCTCCGACGAGGTCAGCTGGGGGGCTTTCTTTGTGTAAGCAACGAGAAACCTGAAAGAAGCATTTTTTAACTAAGTCCTGCTGAGTCATTCATGAGTTTTTAGCCGCCTTGCTTCTTCTCACAGACTCTCTACTCTCATGCCA
+
CCCCCCCFCFFFGGGGGGGGGGGGGGHHGGGGGHHHGGHHHHHHHHHHHHHHHHHHHHHHHHHHHHHHHHHHGHGGHHHHHHHGGHHHHHHHHHHHHHGHHHHHHHHHHHHHHGGGGGGGGHHHHHHHGGGGGGGGGGGGGGGGGGFFFFFFFFFFFFFFFFFFFFFFFFFFFFFFFFFFFFFFFFFFFFFFFFFFFFFFFFFFFFFFFFFFFFFFFFFFFFFFFFFFFFFFFFFFFFFFFFFFFFFBFF0
@M05620:45:000000000-G6HP7:1:1101:9142:9306 1:N:0:146
TACCTGTACTGGGGAAGCATTTGAATATCCCCCCATGGTGATGGGGACGGAGAACTGCTCCATAAACACAGGCAACGTGCCTAACTTTCCCGGGAAGATGAAGTCAAAGAGCGACCACAGCTCTTCGGAGGTTATTTTGCATCGGTGAGCCAGACAGAATGATCCGATGAGGGGTGCGAAACTATTTGAGGAAAGGAAGCACCTTTTTATTAAATTTACCTTTTAGCAATCGCCATTCCTACCCTAAAGAT
+
CCCCCFFFFFFFGGGGGGGGGGHHHHHHHHHGGGGHHHGHHHHHHGGGGGGGGHHHHHHHHHHHHHHHHHHHGHHHGHHHHHHHHHHHHHHGGGGGGHHHHHHHHHHHHHHHGGGGGHHHHHHHHHHGGGGEHHHHHHHHHHHGGGGGHHHHHHGHHHHHHHHHHHGGGHHHGGEEGGFGGGGGGGGGGGGGGFFGGGGGGGFFFFFFFHHHFFFFFFFFFFFFFFFFFFFFFFFFFFFFFFFFFFFFFFF
@M05620:45:000000000-G6HP7:1:1101:9143:9324 1:N:0:146
TACCTGTACTGGGGAAGCATTTGAATATCCCCCCATGGTGATGGGGACGGAGAACTGCTCCATAAACACAGGCAACGTGCCTAACTTTCCCGGGAAGATGAAGTCAAAGAGCGACCACAGCTCTTCGGAGGTTATTTTGCATCGGTGAGCCAGACAGAATGATCCGATGAGGGGTGCGAAACTATTTGAGGAAAGGAAGCACCTTTTTATTAAATTTACCTTTTAGCAATCGCCATTCCTACCCTAAAGAT
+
ABCCBFFFFFFFGGGGGGGGGGHHHHHHHHHGGGGHHHGHHHHHHGGGGGGGGHHHHHHHHHHHHHHHHHHHGGHHGHHHHHHHHHHHHHHGGGGGGHHHHGHHHHHHHHHHGGGGGHHHHHHHHHHGGGGFHHHHHHHHHHHGGEGGHGHHHHGGHHHHHHHHHHGGGHHHGGCDGGDGGGGGGGGGGGGFGGGGGGGGGGFFFFFFFFFFFFFFFFFFFFFFFFFFFFFFFFFEFFFFFFFFFFFFFFF
@M05620:45:000000000-G6HP7:1:1101:12703:9324 1:N:0:146
TACCTGTACTGGGGAAGCATTTGAATATCCCCCCATGGTGATGGGGACGGAGAACTGCTCCATAAACACAGGCAACGTGCCTAACTTTCCCGGGAAGATGAAGTCAAAGAGCGACCACAGCTCTCGGAGGTTATTTTGCATCGGTGAGCCAGACAGAATGATCCGATGAGGGGTGCGAAACTATTTGAGGAAAGGAAGCACCTTTTTATTAAATTTACCTTTTAGCAATCGCCATTCCTACCCTAAAGATC
+
CCCCCFFFFFFFGGGGGGGGGGHHHHHHHHHGGGGHHHHHHHHHHGGGGGGGGHHHHHHHHHHHHHHHHHHHGHHHGHHHHHHHHHHHHHHGGGGGGHHHHHHHHHHHHHHHGGGGGHHHHHHHHGGGGGGHHHHHHHHHHHGGGGGHHHHHHGHHHHHHHHHHHGGGHHHGGEGGGGGGGGGGGGGGGGFGGGGGGGGGGFFFFFFFFFFFFFFFFFFFFFFFFFFFFFFFFFFFFFFFFFFFFFFFFFF
@M05620:45:000000000-G6HP7:1:1101:5991:9325 1:N:0:146
TACCTGTACTGGGGAAGCATTTGAATATCCCCCCATGGTGATGGGACGGAGAACTGCTCCATAAACACAGGCAACGTGCCTAACTTTCCCGGGAAGATGAAGTCAAAGAGCGACCACAGCTCTTCGGAGGTTATTTTGCATCGGTGAGCCAGACAGAATGATCCGATGAGGGGTGCGAAACTATTTGAGGAAAGGAAGCACCTTTTTATTAAATTTACCTTTTAGCAATCGCCATTCCTACCCTAAAGATC
+
CCCCBFFFFFFFGGGGGGGGGGHHHHHHHHHGGGGHHHBGHHHGHHHGGGGGHHHHHHHHHHHHHHHHHHHGHHHGHHHHHHHHHHHHHHGGGGGGHHHHHHHHHHHHHHHGGGGGGHHHHHHHHGEEGGGHHHHHHHHGHHGGGGGHHHHHHGHHGHHHHHHHHGGGHHHGGEGGGGGGGGGGGGGGGGFGGGGFGGGFGGGGFFFFFFFFFFFFFFFFFFFFFFFFFFFFFFFFFFFFFFFFFFFFFFF
@M05620:45:000000000-G6HP7:1:1101:23203:9330 1:N:0:146
AGATTACTGCAACAGTTCCCCCTGGACCTGGAAAAGTTTCTTGCCTGGCTTACAGAAGCTGAAACAACTGCCAATGTCCTACAGGATGCTACCCGTAAGGAAAGGCTCCTAGAAGACTCCAAGGGAGTAAAAGAGCTGATGAAACAATGGCAAGTAAGTCAGGCATTTCCGCTTTAGCACTCTTGTGGATCCAATTGAACAATTCTCAGCATTTGTACTTGTAACTGACAAGCCAGGGACAAAACAAAGAT
+
CCCCCFFFFFFFGGGFGGGGGGGGHHHHHHHHHHHHGHHHHHHHHHHHHHHHHHHHHGHHHHHHHHHHHHHHHHHHHHHHHHHHHHHHHHFHHHGGGGHHHHHHHHHHGHHHHHHHHHHHHHHGGHGFHHHHHGHHHHHHHHHHHHHHHHHHHGHHHHHHHHHHHHHHHHGGGGGHHHHHHHHHHHHGHHHHGHHGHHFFHHHHHHHHHHHHHHHHGHHHHHHHHHHHHHHHGGGGGGGGGGGGGGEGGGG
@M05620:45:000000000-G6HP7:1:1101:6006:9335 1:N:0:146
TACCTGTACTGGGGAAGCATTTGAATATCCCCCCATGGTGATGGGACGGAGAACTGCTCCATAAACACAGGCAACGTGCCTAACTTTCCCGGGAAGATGAAGTCAAAGAGCGACCACAGCTCTTCGGAGGTTATTTTGCATCGGTGAGCCAGACAGAATGATCCGATGAGGGGTGCGAAACTATTTGAGGAAAGGAAGCACCTTTTTATTAAATTTACCTTTTAGCAATCGCCATTCCTACCCTAAAGATC
+
BCCCCFFFFFFFGGGGGGGGGGHHHHHHHHHGGGGHHHGHHHHHHHHGGGGGHHHHHHHHHHHHHHHHHHHGHHHGHHHHHHHHHHHHHHGGGGGGHHHHHHHHHHHHHHHGGGGGHHHHHHHHHHGGGGGHHHHHHHHGHHGGGGGHHHHHHGHHHHHHHHHHHGGGHHHGGGGGGGGFGGGGGGGGGGGGGGGFGGGFGFGGFFFFFFFFFFFFFFFFFFFFFFFFFFFFFFFFFFFFFFFFFFFFFFF
@M05620:45:000000000-G6HP7:1:1101:23219:9341 1:N:0:146
AGATTACTGCAACAGTTCCCCCTGGACCTGGAAAAGTTTCTTGCCTGGCTTACAGAAGCTGAAACAACTGCCAATGTCCTACAGGATGCTACCCGTAAGGAAAGGCTCCTAGAAGACTCCAAGGGAGTAAAAGAGCTGATGAAACAATGGCAAGTAAGTCAGGCATTTCCGCTTTAGCACTCTTGTGGATCCAATTGAACAATTCTCAGCATTTGTACTTGTAACTGACAAGCCAGGGACAAAACAAAGAT
+
BBABBFFFFFFFGGFFGGGGGGGGHHHHHHHHHGHHGHHHHHHHHHHHHHHHHHHHHHHHHHHHHHHHHHHHFGGFHHHHHHHFHHHHHHGHHHGGGGHHHGHHHHHHGHHHFHHGHHHHHHHGGHGFHFHHHGHHHHHHHHHHHHHHHHHHHGHHHHHHHHHHHHHHHHGGGGGHGHHHHHHHHFHGHHHHHGHHHHFFH/GGHHHHHHGHHGHHHGHHHFHHHHHEFHHHHGGGGGGGGGGGGFEGGGG
@M05620:45:000000000-G6HP7:1:1101:26902:9344 1:N:0:146
AAACCAAGCAGACACTCACCGCTCCCTCGCCACAGGCCAATAGTTTGTCCTCACTGAGTTGGCAACAAGTGGCTGCTGTGGCTGCCATTTTTCTGGTGATGGCCATCAGCTCCGACGAGGTCAGCTGGGGGGCTTTCTTTGTGTAAGCAACGAGAAACCTGAAAGAAGCATTTTTTAACTAAGTCCTGCTGAGTCATTCATGAGTTTTTAGCCGCCTTGCTTCTTCTCACAGACTCTCTACTCTCATGCCA
+
ABBBBBBFBFFFGGGGGGGGGGGGGGHHGGGGGHHHGGHHHFHHHHHHHHHHHHHHHHHHHHGHHHHHHGHHGHGGHHHHHHHGGHHHHHHHHHHHHHGHHHHHHHHHHHHHHGFGEECFDHFHHHHHGGGGGGGGGGGGGGGGGGFFFFFFFFFFFFFFFFFFFFFFFFFFFFFFFFFFFFFFFFFFFFFFFFFFFFFFFFFBFFFFFFFFFADFFFFFFFFFFFFFFFFFFFFFFFFFFFFFFFFBBF/
@M05620:45:000000000-G6HP7:1:1101:23295:9356 1:N:0:146
AAACCAAGCAGACACTCACCGCTCCCTCGCCACAGGCCAATAGTTTGTCCTCACTGAGTTGGCAACAAGTGGCTGCTGTGGCTGCCATTTTTCTGGTGATGGCCATCAGCTCCGACGAGGTCAGCTGGGGGGCTTTCTTTGTGTAAGCAACGAGAAACCTGAAAGAAGCATTTTTTAACTAAGTCCTGCTGAGTCATTCATGAGTTTTTAGCCGCCTTGCTTCTTCTCACAGACTCTCTACTCTCATGCCA
+
CBCCCCCFCFFFGGGGGGGGGGGGGGHHGGGGGHHHGGHHHFHHHHHHHHHHHHHHHHHHHHHHHHHHHHHHGHGGHHHHHHHGGHHHHHHHHHHHHHGHHHHHGHHHHHHHHGGGGGGGGHHHHHHHGGGGGGGGGGGGGGGGGGFFFFFFFFFFFFFFFFFFFFFFFFFFFFHFFFFHHFFFFFFFFFFFFFFFFHHHHFFFFFFHFFFFFFFFFFFFHHHFFFFFFFFFEFFFFFFFFFFFFFFFFF0
@M05620:45:000000000-G6HP7:1:1101:23209:9357 1:N:0:146
AGATTACTGCAACAGTTCCCCCTGGACCTGGAAAAGTTTCTTGCCTGGCTTACAGAAGCTGAAACAACTGCCAATGTCCTACAGGATGCTACCCGTAAGGAAAGGCTCCTAGAAGACTCCAAGGGAGTAAAAGAGCTGATGAAACAATGGCAAGTAAGTCAGGCATTTCCGCTTTAGCACTCTTGTGGATCCAATTGAACAATTCTCAGCATTTGTACTTGTAACTGACAAGCCAGGGACAAAACAAAGAT
+
BBBBBFFFFFFFGGGGGGGGGGGFHHFHH4FFEGGHHHHHHHHGHHHHHHHHHHHHFHHHHHFGHFHHHHHHFHHHHHHHFHGHH1GFFHFGHHGFGGFGHGHGHGGHGHHHGHHHHHHHHHHGGCGGGHHHHGGGHHFHGHHBGHHHHHHHHGHGHHGHHHHHFGHHHHGGGGGEGHGHHHGHHFHGHHGHGGHHGEHFHHHHHHHEFFHHHHHHHFHHCGHGHH00;GHFGGBF.CAFGF/FFGEGF/;
@M05620:45:000000000-G6HP7:1:1101:22959:9361 1:N:0:146
CATCCTGACCCTGAAGTACCCCGGCTTGATTTCTGACATTAGATCGGAAGAGCACACGTCTGAACTCCAGTCACGCACTACAATCTCGTATGCCGTCTTCTGCTTGAAAAAAAAAAATATTTTGGTTGACCTCGTGTCTTGTTGAGAACATATGGAGGACATGATCTTTTCCTGCAACAGGGAAAATAAAGTCTAAGTTTTAAAGATTTATTCTTTAATACATGATCTCAAAGCCATCTTTATAAAACTGA
+
AAABBFFFFFFFGGGGGGGGGGGGGGGGHHHHHHHHHHHHHGGHHHGGGGGGHHHGHGHHHGHGHHHHHGHHHHGHGGGHHHGG3FGHGGHHGHGGGHGHHHFHHHFHGEH<<>B>/0@>2>22/?/A01?11/?<<>1>11><=<.1>F<GHF0=/.<.<DB0<0::00::0;/G0:./CC.CEBFB00;90;00;9;9F0F0;0CBF9BB909CBF009;0CBFFFFF9/FFFE//;9BF//;//////
@M05620:45:000000000-G6HP7:1:1101:14039:9364 1:N:0:146
AAACCAAGCAGACACTCACCGCTCCCTCGCCACAGGCCAATAGTTTGTCCTCACTGAGTTGGCAACAAGTGGCTGCTGTGGCTGCCATTTTTCTGGTGATGGCCATCAGCTCCGACGAGGTCAGCTGGGGGGCTTTCTTTGTGTAAGCAACGAGAAACCTGAAAGAAGCATTTTTTAACTAAGTCCTGCTGAGTCATTCATGAGTTTTTAGCCGCCTTGCTTCTTCTCACAGACTCTCTACTCTCATGCCA
+
CCCCCCCFCFFFGGGGGGGGGGGGGGHHGGGGGHHHGGHHHHHHHHHHHHHHHHHHHHHHHHHHHHHHHHHHGHGGHHHHHHHGGHHHHHHHHHHHHHHHHHHHHHHHHHHHHGGGGGGGGHGHGHHHGGGGGGGGGGGGGGGGGGFFFFFFFFFFFFFFFFFFFFFFFFFFFFFFFFFFFFFFFFFFFFFFFFFFFFFFFFFFFFFFFFFFFFFFFFFFFFFFFFFFFFFFFFFFFFFFFFFFFFFFFF/
@M05620:45:000000000-G6HP7:1:1101:8388:9367 1:N:0:146
AAACCAAGCAGACACTCACCGCTCCCTCGCCACAGGCCAATAGTTTGTCCTCACTGAGTTGGCAACAAGTGGCTGCTGTGGCTGCCATTTTTCTGGTGATGGCCATCAGCTCCGACGAGGTCAGCTGGGGGGCTTTCTTTGTGTAAGCAACGAGAAACCTGAAAGAAGCATTTTTTAACTAAGTCCTGCTGAGTCATTCATGAGTTTTTAGCCGCCTTGCTTCTTCTCACAGACTCTCTACTCTCATGCCA
+
CCDCDDDFDFFFGGGGGGGGGGGGGGHHGGGGGHHHGGHHHHHHHHHHHHHHHHHHHHHHHHHHHHHHHHHHGHGGHHHHHHHGGHHHHHHHHHHHHHHHHHHHHHHHHHHHHGGGGGGGGHHHHHHHGGGGGGGGGGGGGGGGGGFFFFFFFFFFFFFFFFFFFFFFFFFFFFHFFFFFFFFFFFFFFFFFFFFFFFHHFFFFFFFFFFFFFFFFFFFFFHHFHHHFFHFFFFFFFFFHFFFFFFFFFFF
@M05620:45:000000000-G6HP7:1:1101:9266:9375 1:N:0:146
AAACCAAGCAGACACTCACCGCTCCCTCGCCACAGGCCAATAGTTTGTCCTCACTGAGTTGGCAACAAGTGGCTGCTGTGGCTGCCATTTTTCTGGTGATGGCCATCAGCTCCGACGAGGTCAGCTGGGGGGCTTTCTTTGTGTAAGCAACGAGAAACCTGAAAGAAGCATTTTTTAACTAAGTCCTGCTGAGTCATTCATGAGTTTTTAGCCGCCTTGCTTCTTCTCACAGACTCTCTACTCTCATGCCA
+
DDDDDDDFCFFFGGGGGGGGGGGGGGHHGGGGGHHHGGHHHHHHHHHHHHHHHHHHHHHHHHHHHHHHHHHHGHGGHHHHHHHGGHHHHHHHHHHHHHHHHHHHHHHHHHHHHGGGGGGGGHHHHHHHGGGGGGGGGGGGGGGGGGFFFFFFFFFFFFFFFFFFFFFFFFFFFFHFFFFFFFFFFFFFFFFHFFFFFFFFFFFFFFFFFFFHFFFFFFFFFFFFFFFFFFFFFFFFFFFFHHFHFFFFFFF
@M05620:45:000000000-G6HP7:1:1101:13525:9379 1:N:0:146
TACCTGTACTGGGGAAGCATTTGAATATCCCCCCATGGTGATGGGGACGGAGAACTGCTCCATAAACACAGGCAACGTGCCTAACTTTCCCGGGAAGATGAAGTCAAAGAGCGACCACAGCTCTCGGAGGTTATTTTGCATCGGTGAGCCAGACAGAATGATCCGATGAGGGGTGCGAAACTATTTGAGGAAAGGAAGCACCTTTTTATTAAATTTACCTTTTAGCAATCGCCATTCCTACCCTAAAGATC
+
CCCCCFFFFFFFGGGGGGGGGGHHHHHHHHHGGGGHHHHHHHHHHGGGGGGGGHHHHHHHHHHHHHHHHHHHGHHHGHHHHHHHHHHHHHHGGGGGGHHHHHHHHHHHHHHHGGGGGHHHHHHHHGGGGGGHHHHHHHHGHHGGGGGHHHHHHGHHHHHHHHHHHGGGHHHGGEGGGGGGGGGGGGGGGGFGGGGFGGGFGFFFFFFFFFFFFFFFFFFFFFFFFFFFFFFFFFFFFFFFFFFFFFFFFFF
@M05620:45:000000000-G6HP7:1:1101:5866:9383 1:N:0:146
CATCCTGACCCTGAAGTACCCCGGCTTGATTTCTGACATTAGATCGGAAGAGCACACGTCTGAACTCCAGTCACGCACTACAATCTCGTATGCCGTCTTCTGCTTGAAAAAAAAAAAAAAAAAATAAAATATAAAGAAAAAACCGTTATTAAATTGTTGAAGTCAATTATAGGACATATATTAAATAAGGATAAATACATCAGTTACAGGTATCAAAGTGAGTGGAAGCAGTGGTCATACACGATAGTAGT
+
CCCDDFFFFFFFGGGGGGGGGGGGGGGGHHHHHHHHHHHHHHHHHHGGGGHHHHHHHGHHHGHHHHHHHHHHHHGHGGGHHGHHCGHHGGHHHHGGGHGHGHHHHHHHHHHGGFGC>///<--<.00000<000000.;/.:.:-...9:0000000;.;0000000000;0000::0000;0;000000000000000:000000000/000:0000:00000.00/.0:00/00000000.-...:00;
@M05620:45:000000000-G6HP7:1:1101:23351:9385 1:N:0:146
AGATTACTGCAACAGTTCCCCCTCTAGACAAGCCAGGGACAAAACAAAGATCGGAAGAGCACACGTCTGAACTCCAGTCACGCACTACAATCTCGTATGCCGTCTTCTGCTTGAAAAAAAAAAAAAACAAAAACGCTTCGAGTCCATTTAATCTCATCTTTAAAAACAAAAGAATGGTCAACACTATAGTAACCTACGCGATTCATCAGCTGTATATAGGCATCATGTGCTTAATTCTGCACGTTTCGTTT
+
ABABCFFFFFFFGGGGGGGGGGGGHHHHHHHHHGHHHGGGGHHHHHHHHHHHHGFGGHHHHHHHGHHHGHHHHHHHHHHHHGHGGGHHHHHGGHHGGHHHHG?EHGFHHGHHHHHHHHGGGD@<</-.>.0<<.--...-./0/0000000000000000;00000..=..:..09000000:.0/00000000009.----;00:000;00000009:0000/00000000000;000000.99/0;./.
@M05620:45:000000000-G6HP7:1:1101:17653:9387 1:N:0:146
AAACCAAGCAGACACTCACCGCTCCCTCGCCACAGGCCAATAGTTTGTCCTCACTGAGTTGGCAACAAGTGGCTGCTGTGGCTGCCATTTTTCTGGTGATGGCCATCAGCTCCGACGAGGTCAGCTGGGGGGCTTTCTTTGTGTAAGCAACGAGAAACCTGAAAGAAGCATTTTTTAACTAAGTCCTGCTGAGTCATTCATGAGTTTTTAGCCGCCTTGCTTCTTCTCACAGACTCTCTACTCTCATGCCA
+
CCCCCCCFCFFFGGGGGGGGGGGGGGHHGGGGGHHHGGHHHHHHHHHHHHHHHHHHHHHHHHHHHHHHHHHHGHGGHHHHHHHGGHHHHHHHHHHHHHHHHHHHHHHHHHHHHGGGGGGGGHHHHHHHGGGGGGGGGGGGGGGGGGFFFFFFFFFFFFFFFFFFFFFFFFFFFFFFFFFFFFFFFFFFFFFFFFFFFFFFFFFFFFFFFFFFFFFFFFFFFFFFFFFFFFFFFFFFFFFFFFFFFFFFFFB
@M05620:45:000000000-G6HP7:1:1101:9283:9389 1:N:0:146
AAACCAAGCAGACACTCACCGCTCCCTCGCCACAGGCCAATAGTTTGTCCTCACTGAGTTGGCAACAAGTGGCTGCTGTGGCTGCCATTTTTCTGGTGATGGCCATCAGCTCCGACGAGGTCAGCTGGGGGGCTTTCTTTGTGTAAGCAACGAGAAACCTGAAAGAAGCATTTTTTAACTAAGTCCTGCTGAGTCATTCATGAGTTTTTAGCCGCCTTGCTTCTTCTCACAGACTCTCTACTCTCATGCCA
+
AAA>>>AFBFFFFGGGGCGGGGGGGGHHGGGGGGHHGGGHHFHHHHGHHHHHHHGHHHDGGHHGHHHHHFHHGHGGHHHHFHHGGHHHHHHHHHHHHHHHHHHHHHHHHHHHHGGGGFGGEGHHHHHHGGGGGGGGGGGGGGGFGGFFFFFFFFBFFFFFFFFFFFFFFFFFFFFAEFFFFFFFFFFFFFFFFFFFFFFFFFFFFFFFFFFFFFFFFFFFFFFFFFFFFFFFFFFFFFFFFFFFFFFEFFF
@M05620:45:000000000-G6HP7:1:1101:13507:9393 1:N:0:146
TACCTGTACTGGGGAAGCATTTGAATATCCCCCCATGGTGATGGGGACGGAGAACTGCTCCATAAACACAGGCAACGTGCCTAACTTTCCCGGGAAGATGAAGTCAAAGAGCGACCACAGCTCTCGGAGGTTATTTTGCATCGGTGAGCCAGACAGAATGATCCGATGAGGGGTGCGAAACTATTTGAGGAAAGGAAGCACCTTTTTATTAAATTTACCTTTTAGCAATCGCCATTCCTACCCTAAAGATC
+
BBBBBFFFFFBFGGFGGGGGGGHBFGHHHHHGGGGHHHGHFHHHHGGGGGAAEHHHHHHHHHHHHHHHHHHHGHGHGHHHHHHHHHHHHHHGGGGGGHHHHHGDGHHGHHHHGGGGGGHHHGHHHGGGGGGHHHHHHHHFHHGGGGGHGHHHHGHHHHHHFHHHHGGGHHHGCGGGG?BCGGBFGGGEGG9CFGGFG?EGGFFFFFFFFFFFFFFFFFFFFFFFFFFBFFFFFFFFFFFFFFFFFFBFFFB
@M05620:45:000000000-G6HP7:1:1101:9262:9393 1:N:0:146
AAACCAAGCAGACACTCACCGCTCCCTCGCCACAGGCCAATAGTTTGTCCTCACTGAGTTGGCAACAAGTGGCTGCTGTGGCTGCCATTTTTCTGGTGATGGCCATCAGCTCCGACGAGGTCAGCTGGGGGGCTTTCTTTGTGTAAGCAACGAGAAACCTGAAAGAAGCATTTTTTAACTAAGTCCTGCTGAGTCATTCATGAGTTTTTAGCCGCCTTGCTTCTTCTCACAGACTCTCTACTCTCATGCCA
+
BBBBBBAFBFFFGGGGGGGGGGGGGGHHGGGGGHHHGGGGHHHHHHHHHHHHHHHHHHHHHHHHHHHHHHHGGHGGHHHHHHHGGHHHHHHHHHHGHHHHHGHHHHHHHHHHHGGG?EFGGHHHHHHHGGGGGGGGGGGGGGGGGGFFFFFFFFFFFFFEFFFFFFFFFFFFFFFFFFFFFFFFFFFFFFFFFFFFFFFFFFFFFFFFFFFFF9BFFFFFFFFFFFFFBFFFFFFFFFFFFFFFFFFFFF/
@M05620:45:000000000-G6HP7:1:1101:4561:9401 1:N:0:146
AAACCAAGCAGACACTCACCGCTCCCTCGCCACAGGCCAATAGTTTGTCCTCACTGAGTTGGCAACAAGTGGCTGCTGTGGCTGCCATTTTTCTGGTGATGGCCATCAGCTCCGACGAGGTCAGCTGGGGGGCTTTCTTTGTGTAAGCAACGAGAAACCTGAAAGAAGCATTTTTTAACTAAGTCCTGCTGAGTCATTCATGAGTTTTTAGCCGCCTTGCTTCTTCTCACAGACTCTCTACTCTCATGCCA
+
CCCCCBAFCFFFGGGGGGGGGGGGGGHHGGGGGHHHGGHHHHHHHHHHHHHHHHHHHHHHHHHHHHHHHHHHGHGGHHHHHHHGGHHHHHHHHHHHHHHHHHHHHHHHHHHHHGGGGGGGGHHHHHHHGGGGGGGGGGGGGGGGGGFFFFFFFFFFFFFFFFFFFFFFFFFFFFFFFFFFFFFFFFFFFFFFFFFFFFFFFFFFFFFFFFFFFFFFFFFFFFFFFFFFFFFFFFFFFFFFFFFFFFFFFFB
@M05620:45:000000000-G6HP7:1:1101:4579:9401 1:N:0:146
AAACCAAGCAGACACTCACCGCTCCCTCGCCACAGGCCAATAGTTTGTCCTCACTGAGTTGGCAACAAGTGGCTGCTGTGGCTGCCATTTTTCTGGTGATGGCCATCAGCTCCGACGAGGTCAGCTGGGGGGCTTTCTTTGTGTAAGCAACGAGAAACCTGAAAGAAGCATTTTTTAACTAAGTCCTGCTGAGTCATTCATGAGTTTTTAGCCGCCTTGCTTCTTCTCACAGACTCTCTACTCTCATGCCA
+
BBCCCABFCFFFGGGGGGGGGGGGGGHHGGGGGHHHGGHHHHHHHHHHHHHHHHHHHHHHHHHHHHHHHHHHGHGGHHHHHHHGGHHHHHHHHHHHHHHHHHHHHHHHHHHHHGGGGGGGGHHHHHHHGGGGGGGGGGGGGGGGGGFFFFFFFFFFFFFFFFFFFFFFFFFFFFFFFFFFFFFFFFFFFFFFFFFFFFFFFFFFFFFFFFFFFFFFFFFFFFFFFFFFFFFFFFFFFFFFFFFFFFFFFF0
@M05620:45:000000000-G6HP7:1:1101:4588:9419 1:N:0:146
AAACCAAGCAGACACTCACCGCTCCCTCGCCACAGGCCAATAGTTTGTCCTCACTGAGTTGGCAACAAGTGGCTGCTGTGGCTGCCATTTTTCTGGTGATGGCCATCAGCTCCGACGAGGTCAGCTGGGGGGCTTTCTTTGTGTAAGCAACGAGAAACCTGAAAGAAGCATTTTTTAACTAAGTCCTGCTGAGTCATTCATGAGTTTTTAGCCGCCTTGCTTCTTCTCACAGACTCTCTACTCTCATGCCA
+
AA1>AA1CAFFFGGFFGGGGEEE0EABFA?A0AEC/AFC/FHHGBGG021FFHEHFGHBEG1FAGFCEGGBFFGFGEGGC0GHFGFGHBFFHGHHGGHFFHHHHHHFHF>EGHCEGEEG?BFFHHHHGGGGGG@GGGGGGGFFFGGFFFFF@ABBFFFFFFFFFFFAFFFFFFEF?EFFBFFFFFFFEFFBF?BB/FFFFFFB;BBFBEFBBBA@@FFFB99BFFFFFFFFFBFFFFBFFFFFFFFF;FF:
@M05620:45:000000000-G6HP7:1:1101:7785:9436 1:N:0:146
TACCTGTACTGGGGAAGCATTTGAATATCCCCCCATGGTGATGGGGACGGAGAACTGCTCCATAAACACAGGCAACGTGCCTAACTTTCCCGGGAAGATGAAGTCAAAGAGCGACCACAGCTCTCGGAGGTTATTTTGCATCGGTGAGCCAGACAGAATGATCCGATGAGGGGTGCGAAACTATTTGAGGAAAGGAAGCACCTTTTTATTAAATTTACCTTTTAGCAATCGCCATTCCTACCCTAAAGATC
+
BCCCCFFFFFFFGGGGGGGGGGHHHHHHHHHGGGGHHHHHHHHHHGGGGGGGGHHHHHHHHHHHHHHHHHHHGHHHGHHHHHHHHHHHHHHGGGGGGHHHHHHHHHHHHHHHGGGGFHHHHHHHHCGGGGGHHHHHHHHBGHGGGGGHHHFHHGHHHHHHHHHHHGGGHHHGGECFFEGGGGGGGGGGGF0FGGGGGGGGGFFFFFFFFFFFFFFFFFFFFFFFBFFFFFEFFFFFFFFFFFFFFFFFFFB
@M05620:45:000000000-G6HP7:1:1101:16391:9467 1:N:0:146
AGATTACTGCAACAGTTCCCCCTGGACCTGGAAAAGTTTCTTGCCTGGCTTACAGAAGCTGAAACAACTGCCAATGTCCTACAGGATGCTACCCGTAAGGAAAGGCTCCTAGAAGACTCCAAGGGAGTAAAAGAGCTGATGAAACAATGGCAAGTAAGTCAGGCATTTCCGCTTTAGCACTCTTGTGGATCCAATTGAACAATTCTCAGCATTTGTACTTGTAACTGACAAGCCAGGGACAAAACAAAGAT
+
BAABBFFFDF@FGGGGGGGGGGGGHHHHHHGHHHHHHHHHHHHHHHHHHHHHHHHHHHHHHHHHHHHHHHHHHHHHHHHHHHHHHHHHHHDHHHGGGGHHHHHHFHHHGHHHHHHHHHHHGHDFEGEGHDGHHGHHHHGHH2GHHHHHHHHHHGHHHHHHHGHHHHHHHHGGGGGHGHHHHHHHHHHGHHHHHFHHHHHHHHHHHHHHHHHHHHHHHGHHHHHGHHHHGHHHHGGGGGGGGGCFGGGGGGG
@M05620:45:000000000-G6HP7:1:1101:11412:9473 1:N:0:146
AAACCAAGCAGACACTCACCGCTCCCTCGCCACAGGCCAATAGTTTGTCCTCACTGAGTTGGCAACAAGTGGCTGCTGTGGCTGCCATTTTTCTGGTGATGGCCATCAGCTCCGACGAGGTCAGCTGGGGGGCTTTCTTTGTGTAAGCAACGAGAAACCTGAAAGAAGCATTTTTTAACTAAGTCCTGCTGAGTCATTCATGAGTTTTTAGCCGCCTTGCTTCTTCTCACAGACTCTCTACTCTCATGCCA
+
CCCCCCCFCFFFGGGGGGGGGGGGGGHHGGGGGHHHGGHHHHHHHHHHHHHHHHHHHHHHHHHHHHHHHHHHGHGGHGHHHHHGGHHHHHHHHHHHHHHHHHHHHHHHHHHHHGGGGGGGGHHHHHHHGGGGGGGGGGGGGGGGGGFFFFFFFFFFFFFFFFFFFFFFFFFFFFFFFFFFFFFFFFFFFFFFFFFFFFFFFFFFFFFFFFFFFFFFFFFFFFFFFFFFFFFFFFFFFFFFFFFFFFFFFF9
@M05620:45:000000000-G6HP7:1:1101:11407:9490 1:N:0:146
AAACCAAGCAGACACTCACCGCTCCCTCGCCACAGGCCAATAGTTTGTCCTCACTGAGTTGGCAACAAGTGGCTGCTGTGGCTGCCATTTTTCTGGTGATGGCCATCAGCTCCGACGAGGTCAGCTGGGGGGCTTTCTTTGTGTAAGCAACGAGAAACCTGAAAGAAGCATTTTTTAACTAAGTCCTGCTGAGTCATTCATGAGTTTTTAGCCGCCTTGCTTCTTCTCACAGACTCTCTACTCTCATGCCA
+
BABBBBBFBFFFGGGGGGGGGGGGGGHHCGGFGGHHGGHDGGHHHHHHHHHFHHHHGHHHHHHHHHHHHHHFFHGGHHHHGHHGGHHHHHHHHHHHHHGHHGHHHHHGFHHHHGGGGGGGGHHHHHHGCCGFGGGGGGGGGGGGFFFFFFFD?DDDFFFFFFFFFFFFFBFFFFFF.BFFFFFFFFFFFFFFFFFBFFFFFF//BFFFE.BFF9BCDF/FFFFFFFFFBFFFFFBFFFFBFFFFF9F/BB9
@M05620:45:000000000-G6HP7:1:1101:6631:9550 1:N:0:146
CATCCTGACCCTGAAGTACCCCGGCTTGATTTCTGACATTAGATCGGAAGAGCACACGTCTGAACTCCAGTCACGCACTACAATCTCGTATGCCGTCTTCTGCTTGAAAAAAAAAACAATTCAACAGACCAAGTCCCCCCTGCCCCCCCCTACTACCAAACAGACGTAGACTCACGTCAGTCCCTCTCGCCGCCCGGTCTTCTCCCTTCACTTCCCCCGACCTGTTCTGCCCGCCATCTGTACATACATAA
+
DDCDDFFFFFFFGGGGGGGGGGGGGGGGHHHHHHHGHHHHHHHHHHGGGGHHHHHHHGHHHGHHHHHHHHHHHHGHGGGHHHHHFFHFFGHHGHGGGHGGHHHHHHHHGHHGGGCB//=@222222@20?0?01111?<<@..0<.A--::::000/:0.;:/::-..9:9000C.9..900000///.;--;----9-900009/9;:90;09:/;;----9900B:0;:..9--.000;00:900;990
@M05620:45:000000000-G6HP7:1:1101:16309:9557 1:N:0:146
AGATTACTGCAACAGTTCCCCCTGGACCTGGAAAAGTTTCTTGCCTGGCTTACAGAAGCTGAAACAACTGCCAATGTCCTACAGGATGCTACCCGTAAGGAAAGGCTCCTAGAAGACTCCAAGGGAGTAAAAGAGCTGATGAAACAATGGCAAGTAAGTCAGGCATTTCCGCTTTAGCACTCTTGTGGATCCAATTGAACAATTCTCAGCATTTGTACTTGTAACTGACAAGCCAGGGACAAAACAAAGAT
+
BBBBBFFFFFDFGGFGGGGGGGGGHGHHHFHHGHHHHHHHHHHHHHHHHHHFHHHHHHHHHHHGHHHHHHHHHHHHHHHHGHHGHGHHGHGHHHGGG?GFGHCGHHHHGHHHHHHHHHHHHHHGAEEEHHHHHGHHHHGHHHHHHHHHHHHHHGFHHHHHGHFGHHHHHHGGGGGGHHHHHHHHHHHGFHHHGHHHHGFFHHHHHHHFHHHHHHHHHFHGHCGHHHHGFHHHEEGGGGGGGGFFGGGGGGF
@M05620:45:000000000-G6HP7:1:1101:13560:9580 1:N:0:146
TACCTGTACTGGGGAAGCATTTGAATATCCCCCCATGGTGATGGGGACGGAGAACTGCTCCATAAACACAGGCAACGTGCCTAACTTTCCCGGGAAGATGAAGTCAAAGAGCGACCACAGCTCTTCGGAGGTTATTTTGCATCGGTGAGCCAGACAGAATGATCCGATGAGGGGTGCGAAACTATTTGAGGAAAGGAAGCACCTTTTTATTAAATTTACCTTTTAGCAATCGCCATTCCTACCCTAAAGAT
+
CCDDCFFFFFFFGGGGGGGGGGHHHHHHHHHGGGGHHHHHHHHHHGGGGGGGGHHHHHHHHHHHHHHHHHHHGHHHGHHHHHHHHHHHHHHGGGGGGHHHHHHHHHHHHHHHGGGGGHHHHHHHHHHGEFGGHHHHHHHHFHHGGGGF>FHHHHGGHHHHHFHHHHGGGHHHGGEFGGGGGDGFGGGGEGGFGFFFGFFGGGEFFFFFFFFFFBFFFFFFFFFFFFFFFFFFFFDEFFFFFFFFFFFFFFF
@M05620:45:000000000-G6HP7:1:1101:22337:9591 1:N:0:146
AAACCAAGCAGACACTCACCGCTCCCTCGCCACAGGCCAATAGTTTGTCCTCACTGAGTTGGCAACAAGTGGCTGCTGTGGCTGCCATTTTTCTGGTGATGGCCATCAGCTCCGACGAGGTCAGCTGGGGGGCTTTCTTTGTGTAAGCAACGAGAAACCTGAAAGAAGCATTTTTTAACTAAGTCCTGCTGAGTCATTCATGAGTTTTTAGCCGCCTTGCTTCTTCTCACAGACTCTCTACTCTCATGCCA
+
CCCCCCCFCFFFGGGGGGGGGGGGGGHHGGGGGHHHGGHHHHHGHHHHHHHHHHHHHHHHHHHGHHHHHHHHGHGGHHHHHHHGGHHHHHHHHHHHHHHHHHHHHHHHHHGHHGGGGGGGGHHHGHHHGGGGGGGGGGGGGGGGGGFFFFFFFFFFFFFFFFFFFFFFFFFFFFFFFFFFFFFFFFFFFFFFFFFFFFFFFFFFFFFFFFFFFFFFFFFFFFFFFFFFFFFFFFFFFFFFFFFFFFFFFFB
@M05620:45:000000000-G6HP7:1:1101:7281:9608 1:N:0:146
AAACCAAGCAGACACTCACCGCTCCCTCGCCACAGGCCAATAGTTTGTCCTCACTGAGTTGGCAACAAGTGGCTGCTGTGGCTGCCATTTTTCTGGTGATGGCCATCAGCTCCGACGAGGTCAGCTGGGGGGCTTTCTTTGTGTAAGCAACGAGAAACCTGAAAGAAGCATTTTTTAACTAAGTCCTGCTGAGTCATTCATGAGTTTTTAGCCGCCTTGCTTCTTCTCACAGACTCTCTACTCTCATGCCA
+
CCCCCCCFCFFFGGGGGGGGGGGGGGHHGGGGGHHHGGHHHHHHHHHHHHHHHHHHHHHHHHHHHHHHHHHHGHGGHHHHHHHGGHHHHHHHHHHHHHHHHHHHHHHHHHHHHGGGGGGGGHHHHHHHGGGGGGGGGGGGGGGGGGFFFFFFFFFFFFFFFFFFFFFFFFFFFFFFFFFFFFFFFFFFFFFFFFFFFFFFFFFFFFFFFFFFFFFFFFFFFFFFFFFFFFFFFFFFFFFFFFFFFFFFFFF
@M05620:45:000000000-G6HP7:1:1101:8147:9616 1:N:0:146
AAACCAAGCAGACACTCACCGCTCCCTCGCCACAGGCCAATAGTTTGTCCTCACTGAGTTGGCAACAAGTGGCTGCTGTGGCTGCCATTTTTCTGGTGATGGCCATCAGCTCCGACGAGGTCAGCTGGGGGGCTTTCTTTGTGTAAGCAACGAGAAACCTGAAAGAAGCATTTTTTAACTAAGTCCTGCTGAGTCATTCATGAGTTTTTAGCCGCCTTGCTTCTTCTCACAGACTCTCTACTCTCATGCCA
+
DCDDDCCFCFFFGGGGGGGGGGGGGGHHGGGGGHHHGGHHHHHHHHHHHHHHHHHHHHHHHHHHHHHHHHHHGHGGHHHHHHHGGHHHHHHHHHHHHHHHHHHHHHHHHHHHHGGGGGGGGHHHHHHHGGGGGGGGGGGGGGGGGGFFFFFFFFFFFFFFFFFFFFFFFFFFFFHFFFFHFFFFFFFFFFFFFFFFFFFFFFFFFFFFFFFFFFFFFFFFFFHFFFFFFFFFFFFFFFFFHFFFFFFFFFF
@M05620:45:000000000-G6HP7:1:1101:14324:9623 1:N:0:146
TACCTGTACTGGGGAAGCATTTGAATATCCCCCCATGGCGATGGGGACGGAGAACTGCTCCATAAACACAGGCAACGTGCCTAACTTTCCCGGGAAGATGAAGTCAAAGAGCGACCACAGCTCTTCGGAGGTTATTTTGCATCGGTGAGCCAGACAGAATGATCCGATGAGGGGTGCGAAACTATTTGAGGAAAGGAAGCACCTTTTTATTAAATTTACCTTTTAGCAATCGCCATTCCTACCCTAAAGAT
+
CCDDDFFFFFFFGGGGGGGGGGHHHHHHHHHGGGGHHH2EEGGGHGGGGGGGGHHHHHHHHHHHHHHHHHHHGHHHGHHHHHHHHHHHHHHGGGGGGHHHHHHHHHHHHHHHGGGGGHHHHHHHHHHGGGGEHHHHHHHHGHHGGGGGHHHHHHGHHHHHHHHHHHGGGHHGGGEBGGGGGGGGGGGHGGGFGFGGFFFFFFFFFFFFFFHFFFFFFFFFFFFFFFFFFFFFFFFFFFFHFFFFFFFFFFF
@M05620:45:000000000-G6HP7:1:1101:6947:9630 1:N:0:146
AGATTACTGCCACAGTTCCCCCTGGACCTGGAAAAGTTTCTTGCCTGGCTTACAGAAGCTGAAACAACTGCCAATGTCCTACAGGATCCTACCCGTAAGGAACGGCTCCTAGAACACTCCAAGGGAGGAAAAGAGCTGACGAAACCATGGCAAGTAAGCCAGGCATTTCCGCTTTAGCACTCTTGCCGATCGAACTGTACAATTCTCAGCTTTTGTACTTGTAACTGCCAAGCCCGGGACAAAACTAAGAT
+
111>AFDD3D1BAGEFGGGGGGEFHHFFCBA0F1FGFBGHDGFFHGGHFEFEHH1EFHGFGHGHHFCGHHGG1BAA2A2FF1@10B10BDEGC0??/BFGF00//>/>/>B1B>1>BB00111//////<00GAGE1<<0?//?/0?@>FGFB/1?1F110<FG.<1F1<.....=0000CGHEH0/<<@--;/..;00;00:0;0000;0:09;90BB00;B009F0CF:..C.9--@@-;-;9/9;BF/
@M05620:45:000000000-G6HP7:1:1101:19124:9642 1:N:0:146
AAACCAAGCAGACACTCACCGCTCCCTCGCCACAGGCCAATAGTTTGTCCTCACTGAGTTGGCAACAAGTGGCTGCTGTGGCTGCCATTTTTCTGGTGATGGCCATCAGCTCCGACGAGGTCAGCTGGGGGGCTTTCTTTGTGTAAGCAACGAGAAACCTGAAAGAAGCATTTTTTAACTAAGTCCTGCTGAGTCATTCATGAGTTTTTAGCCGCCTTGCTTCTTCTCACAGACTCTCTACTCTCATGCCA
+
DDDDDCCFCFFFGGGGGGGGGGGGGGHHGGGGGHHHGGHHHHHHHHHHHHHHHHHHHHHHHHHHHHHHHHHHGHGGHHHHHHHGGHHHHHHHHHHHHHHHHHHHHHHHHHHHHGGGGGGGGHHHHHHHGGGGGGGGGGGGGGGGGGFFFFFFFFFFFFFFFFFFFFFFFFFFFFHFFFFFFFFFFFFFFFFFFFFFFFHHFFFFFFFFFFFFFFFFFFFFFFFFFHHFFFFFFFFFFFFFHFFHFFFFFFB
@M05620:45:000000000-G6HP7:1:1101:8033:9645 1:N:0:146
TACCTGTACTGGGGAAGCATTTGAATATCCCCCCATGGTGATGGGGACGGAGAACTGCTCCATAAACACAGGCAACGTGCCTAACTTTCCCGGGAAGATGAAGTCAAAGAGCGACCACAGCTCTTCGGAGGTTATTTTGCATCGGTGAGCCAGACAGAATGATCCGATGAGGGGTGCGAAACTATTTGAGGAAAGGAAGCACCTTTTTATTAAATTTACCTTTTAGCAATCGCCATTCCTACCCTAAAGAT
+
>A1AA@DFF3FC11AA1FA1FDGAA3FAFHHCFEEHFC1B1EGBA/FEAAAEEFCGFEG1BF1FHDGHFGHHGGHH@FGGHDGFHDDG1@FA>E?EEAFGFD1>BB2FHB0FECCGCHEHHFFHHFGGCGG/??FGFHF1<GFC<>ECC1FCG<CGCCCHHHBGHGGGCHB/.;ECB?.;AAGGFFFGG.CB/:A.//;A/99/BFFFE/F//9;BFF/FFFFF/BBFFFFFFF-AFF/99/A-9BBF/;;
@M05620:45:000000000-G6HP7:1:1101:17481:9649 1:N:0:146
CATCCTGACCCTGAAGTACCCCGGCTTGATTTCTGACATTAGATCGGAAGAGCACACGTCTGAACTCCAGTCACGCACTACAATCTCGTATGCCGTCTTCTGCTTGAAAAAAAAAAAAAACCACACTCGCTCACTTATTGATCCTCTGTTGCCAATTACTCATTCATGTGAAGGATCTTTCAAGAGAAGCTATCAGTCTATGGATGTCTATAAGAGGTCAAGCCGACTACTTATCATCTTGCTCACGCTCC
+
BBBBBFFFFFFFGGGGGGGGGGGEEEFCEGHHHHGHHHHHGHFHHHGGGGEGHHHHHGHHHEHHHHHGHHHHHHEHGGGHHGFH3FGGGGHGHHGGGHGHHHGHGHHHFHGEE<B><>/<//....00.-...00000000000000000000;0/0000000=000000000/.090;000000.////000/00000000000//00009////././///.9----////;////////9///.....
@M05620:45:000000000-G6HP7:1:1101:6935:9650 1:N:0:146
AGATTACTGCAACAGTTCCCCCTGGACCTGGAAAAGTTTCTTGCCTGGCTTACAGAAGCTGAAACAACTGCCAATGTCCTACAGGATGCTACCCGTAAGGAAAGGCTCCTAGAAGACTCCAAGGGAGTAAAAGAGCTGATGAAACAATGGCAAGTAAGTCAGGCATTTCCGCTTTAGCACTCTTGTGGATCCAATTGAACAATTCTCAGCATTTGTACTTGTAACTGACAAGCCAGGGACAAAACAAAGAT
+
CCCCCFFFFFFFGGGGGGGGGGGGHHHHHHHHHHHHGHHHHHHHHHHHHHHHHHHHHHHHHHHHHHHHHHHHHGHHHHHHHHHHHHHHHHHHHHGGFGHHHHGHHHHHGHHHHHHGHHHHHHHGGGGFHHHHHGHHHHHHH?GHHHHHHHHHHGHHHHHHHHHHHHHHHHGGGGGHHHHHHHHHHGHGHHHHGHHHHHGHHHHHHHHHHHGHHHHHHFHHHGHFHHHHHHHHGGGGGGGGEFGFGGGGGGG
@M05620:45:000000000-G6HP7:1:1101:8028:9662 1:N:0:146
TACCTGTACTGGGGAAGCATTTGAATATCCCCCCATGGTGATGGGGACGGAGAACTGCTCCATAAACACAGGCAACGTGCCTAACTTTCCCGGGAAGATGAAGTCAAAGAGCGACCACAGCTCTTCGGAGGTTATTTTGCATCGGTGAGCCAGACAGAATGATCCGATGAGGGGTGCGAAACTATTTGAGGAAAGGAAGCACCTTTTTATTAAATTTACCTTTTAGCAATCGCCATTCCTACCCTAAAGAT
+
CCCCCFFFFFFFGGGGGGGGGGHHGHHHHHHGGGGHHHGHHHHHHGGGGGGGGHHHHHHHHHHHHHHHHHHHGHHHGHHHHHHHHHHHHHHGGGGGGHHHHHHHHHHHHHHHGGGGGHHHHHHHHHHGGGGEHHHHHHHHHHHGGGGGGHHHHGGHHHHHHHHHHHEGGHHHGGEEGGGGGGGGGGGGGGGFFFFGGGGGGGFFFFFFFFFFFBFFFFFFFFFFFFFFFFFFFFFFFFFFFFFFFFFFFFF
@M05620:45:000000000-G6HP7:1:1101:8138:9708 1:N:0:146
TACCTGTACTGGGGAAGCATTTGAATATCCCCCCATGGTGATGGGGACGGAGAACTGCTCCATAAACACAGGCAACGTGCCTAACTTTCCCGGGAAGATGAAGTCAAAGAGCGACCACAGCTCTCGGAGGTTATTTTGCATCGGTGAGCCAGACAGAATGATCCGATGAGGGGTGCGAAACTATTTGAGGAAAGGAAGCACCTTTTTATTAAATTTACCTTTTAGCAATCGCCATTCCTACCCTAAAGATC
+
DDDDDFFFFFFFGGGGGGGGGGHHHHHHHHHGGGGHHHGHHHHHHGGGGGGGGHHHHHHHHHHHHHHHHHHHGHHHGHHHHHHHHHHHHHHGGGGGGHHHHHHHHHHHHHHHGGGGGHHHHHHHHGGGGGGHHHHHHHHHHHGGGGGHHHHHHGHHHHHHHHHHHGGGHHHGGGGGGGGGGGGHGGHGGGBFGGGGGGGGGFFFFFFFHHHFFFFFFFFFFFFFFFFFFFEFFFFFFFFFFFFFFFFFFFF
@M05620:45:000000000-G6HP7:1:1101:8124:9723 1:N:0:146
TACCTGTACTGGGGAAGCATTTGAATATCCCCCCATGGTGATGGGGACGGAGAACTGCTCCATAAACACAGGCAACGTGCCTAACTTTCCCGGGAAGATGAAGTCAAAGAGCGACCACAGCTCTCGGAGGTTATTTTGCATCGGTGAGCCAGACAGAATGATCCGATGAGGGGTGCGAAACTATTTGAGGAAAGGAAGCACCTTTTTATTAAATTTACCTTTTAGCAATCGCCATTCCTACCCTAAAGATC
+
AAAAAFFFFFFFGGGGGG4BGGHFHHHHHHHGGGGHHHGHHHHGHGGGGGGGGHHHHHHHHHHHHHHHHHHHGHHHGHHHHHHGHGHHHHHGGGGGGHHHHHHGGHHHHHGHCGGGCHHHHHHHHFGDDGEHHHHHHGHBGHGGGGGHHHFHHGHHHGHHHHHHHDGGC:G??ACGGGGGGGGGGGGGEE0CFGGGGGGGGFBFFFFFFFFFFFFFFFFFFFFF/FFFFFAEF.EFFFFFFFFFFFFFFFF
@M05620:45:000000000-G6HP7:1:1101:15918:9746 1:N:0:146
TACCTTTACTGGGGAAGCATTTGAATATCCCCCCATGGTGATGGGGACGGAGAACTGCTCCATAAACACAGGCAACGTGCCTAACTTTCCCGGGAAGATGAAGTCAAAGAGCGACCACAGCTCTCGGAGGTTATTTTGCATCGGTGAGCCAGACAGAATGATCCGATGAGGGGTGCGAAACTATTTGAGGAAAGGAAGCACCTTTTTATTAAATTTACCTTTTAGCAATCGCCATTCCTACCCTAAAGATC
+
CCCCCFFFFFFFGGGGGGGGGGHHHHHHHHHGGGGHHHGHHHHHHGGGGGGGGHHHHHHHHHHHHHHHHHHHGHHHGHHHHHHHHHHHHHHGGGGGGHHHHHHHHHHHHHHHGGGGGHHHHHHHHGGGGGGHHHHHHHHHHHGGGGGHHHHHHGHHHHHHHHHHHGGGHHHGGGGGGGGGGGGGGGGGGGGGGGGGGGGGGFFFFFFFFFFFFFFFFFFFFFFFFFFFFFFFFFFFFFFFFFFFFFFFFFF
@M05620:45:000000000-G6HP7:1:1101:23949:9747 1:N:0:146
AAACCAAGCAGACACTCACCGCTCCCTCGCCACAGGCCAATAGTTTGTCCTCACTGAGTTGGCAACAAGTGGCTGCTGTGGCTGCCATTTTTCTGGTGATGGCCATCAGCTCCGACGAGGTCAGCTGGGGGGCTTTCTTTGTGTAAGCAACGAGAAACCTGAAAGAAGCATTTTTTAACTAAGTCCTGCTGAGTCATTCATGAGTTTTTAGCCGCCTTGCTTCTTCTCACAGACTCTCTACTCTCATGCCA
+
BBBBAABFBFFFGGGGGGGGFGGGGGFHGGGGGHHHGGEHHGHGFHHHHFHHHHHGHHGHHHHHHHHHHGHHGHGGHGFGHHHGGHHHHHGHHFHGGHBHHHGHHHHHHHHHHGGGGCDCCGHHHHHHGGGGGGGFFFGGGFGFFGFFFFFFFFFFFFFFFFFFFFFFFFFFFFFFEFFFFFFFFFFFFFFFFBFBFFFFFFBFBFFFFFFFFFFFF.BFFFFFFFFFFFFFFFFFFFFFFFFFFFFFFFB
@M05620:45:000000000-G6HP7:1:1101:13886:9758 1:N:0:146
TACCTGTACTGGGGAAGCATTTGAATATCCCCCCATGGTGATGGGGACGGAGAACTGCTCCATAAACACAGGCAACGTGCCTAACTTTCCCGGGAAGATGAAGTCAAAGAGCGACCACAGCTCTCGGAGGTTATTTTGCATCGGTGAGCCAGACAGAATGATCCGATGAGGGGTGCGAAACTATTTGAGGAAAGTAAGCACCTTTTTATTAAATTTACCTTTTAGCAATCGCCATTCCTACCCTAAAGATC
+
DDDDDFFFFFFFGGGGGGGGGGHHHHHHHHHGGGGHHHGHHHHHHGGGGGGGGHHHHHHHHHHHHHHHHHHHGHHHGHHHHHHHHHHHHHHGGGGGGHHHHHHHHHHHHHHHGGGGFHHGHHHHHGGGGGGHHHHHHHHHHHGGGGGHHHHHHGHHHHHHHHHHHGGGHHHGGGGGGGGGGGGGHHHGFGGGGGGGGGGGGGGFFFFFFFFFFFHHHFFFFFFFFFFFFFFFFFFFFFFFFFFFFFFFFFF
@M05620:45:000000000-G6HP7:1:1101:27939:9759 1:N:0:146
AAACCAAGCAGACACTCACCGCTCCCTCGCCACAGGCCAATAGTTTGTCCTCACTGAGTTGGCAACAAGTGGCTGCTGTGGCTGCCATTTTTCTGGTGATGGCCATCAGCTCCGACGAGGTCAGCTGGGGGGCTTTCTTTGTGTAAGCAACGAGAAACCTGAAAGAAGCATTTTTTAACTAAGTCCTGCTGAGTCATTCATGAGTTTTTAGCCGCCTTGCTTCTTCTCACAGACTCTCTACTCTCATGCCA
+
ABBBBAAFBFFFGFGGGGGFGFGGGEFBEFGEGFFFGGHGGHHHHHHHHHGHHHGHGHHFGFBHHHFHFDGHGGEGHHHGFEGEGHHHHHFHGHHFHG3GHGHHFHHHHHGHHGEGCFGGDFGHHHHGGGGGGGGGFFFGFFGGGGFFFFFFFDFDFFFFFFFFFFFFFFFFFFFFEFFFFFFFFFFFFFFFFFFFFFFFFFFFFFFFFEFFFFCDFFFFFFBFFFFFFFFFFFFBFFFFFFFFFFFFFF9
@M05620:45:000000000-G6HP7:1:1101:15933:9760 1:N:0:146
TACCTTTACTGGGGAAGCATTTGAATATCCCCCCATGGTGATGGGGACGGAGAACTGCTCCATAAACACAGGCAACGTGCCTAACTTTCCCGGGAAGATGAAGTCAAAGAGCGACCACAGCTCTCGGAGGTTATTTTGCATCGGTGAGCCAGACAGAATGATCCGATGAGGGGTGCGAAACTATTTGAGGAAAGGAAGCACCTTTTTATTAAATTTACCTTTTAGCAATCGCCATTCCTACCCTAAAGATC
+
ABBBBFFFFFFFGGGGGGGGGFFCGGHHHHHGGGFHHHHHHHHFHEAGGGGGGHHFGHHHBHGHHHHHGHHHGHHHGHHHHHHHHGHHHHHGGGEGGHHHHHHGGHHHHHHHGGGGGHHHHHHHHGGGGGGHHHHHHHHFHHGGGGGHHHGHHGHHHHHHHHHHHGGGHHHGG;CGGBGGGGGGGGGGGGGFGFAFGGGGGFFFFFFFFFFEFFFFFFFFFFFFFFFFFFFFFFFFFFFFFFEFFEFFFFF
@M05620:45:000000000-G6HP7:1:1101:13868:9764 1:N:0:146
TACCTGTACTGGGGAAGCATTTGAATATCCCCCCATGGTGATGGGGACGGAGAACTGCTCCATAAACACAGGCAACGTGCCTAACTTTCCCGGGAAGATGAAGTCAAAGAGCGACCACAGCTCTCGGAGGTTATTTTGCATCGGTGAGCCAGACAGAATGATCCGATGAGGGGTGCGAAACTATTTGAGGAAAGTAAGCACCTTTTTATTAAATTTACCTTTTAGCAATCGCCATTCCTACCCTAAAGATC
+
BBBBBFFFFFFFGGGGGGGGGGHGGHHHHHHGGGGHHHHHHHHHHGGGGGGGGHHHHHHHHHHHHHHHHHHHGHHHGHHHHHHHHHHHHHHGGGGGGHHHHGHHHHHFHHHHGGGGGHHHHHHHHGGGGGGHHHHHHHHDGHGGGGGHHHHHHGHHCHHHHHHHHGGGHHHCCCCFDDGFDGEGGGGGEFGGGGGFFGGGGGGFFFFFFFFFFFFFFFFFFFFFFFFFFFFFFFFFFFFFFFFFFFBFFFF
@M05620:45:000000000-G6HP7:1:1101:9650:9765 1:N:0:146
AGATTACTGCAACAGTTCCCCCTGGACCTGGAAAAGTTTCTTGCCTGGCTTACAGAAGCTGAAACAACTGCCAATGTCCTACAGGATGCTACCCGTAAGGAAAGGCTCCTAGAAGACTCCAAGGGAGTAAAAGAGCTGATGAAACAATGGCAAGTAAGTCAGGCATTTCCGCTTTAGCACTCTTGTGGATCCAATTGAACAATTCTCAGCATTTGTACTTGTAACTGACAAGCCAGGGACAAAACAAAGAT
+
BABBBFFFFFFFGGGGGGGGGGGGHHHHHHHHHHHHHHHHHHHHHHHHHHHHHHHHHHHHHHHHHHHHHHHHHHHHHHHHHHHHHHHHHHGHHHGFGGHHHHHHHHHHGHHHHHHGHHHHHHHGEGGGHHHHHGHHHHHHHHHHHHHHHHHHHGHHHHHHHHHHHHHHHHGGGGGHHHHHHHHHHHHGHHHHHGHHHHHHHHHHHHHHHHHHHHHHHHHHHHHHHHHGHHGHHGGGGGGGFFFFGGGGGGF
@M05620:45:000000000-G6HP7:1:1101:22077:9780 1:N:0:146
AAACCAAGCAGACACTCACCGCTCCCTCGCCACAGGCCAATAGTTTGTCCTCACTGAGTTGGCAACAAGTGGCTGCTGTGGCTGCCATTTTTCTGGTGATGGCCATCAGCTCCGACGAGGTCAGCTGGGGGGCTTTCTTTGTGTAAGCAACGAGAAACCTGAAAGAAGCATTTTTTAACTAAGTCCTGCTGAGTCATTCATGAGTTTTTAGCCGCCTTGCTTCTTCTCACAGACTCTCTACTCTCATGCCA
+
DDDDDCCFCFFFGGGGGGGGGGGGGGHHGGGGGHHHGGHHHHHHHHHHHHHHHHHHHHHHHHHHHHHHHHHHGHGGHHHHHHHGGHHHHHHHHHHHHHHHHHHHHHHHHHHHHGGGGGGGGHHHHHHHGGGGGGGGGGGGGGGGGGFFFFFFFFFFFFFFFFFFFFFFFFFFFFHFFFFHFFFFHHHFFFFFFFFFFFFHFFFFFFFFFFFFFFFFFFFFHHHFFFFFFFFFFFFFFFFFFFFFFFFFFFB
@M05620:45:000000000-G6HP7:1:1101:9649:9783 1:N:0:146
AGATTACTGCAACAGTTCCCCCTGGACCTGGAAAAGTTTCTTGCCTGGCTTACAGAAGCTGAAACAACTGCCAATGTCCTACAGGATGCTACCCGTAAGGAAAGGCTCCTAGAAGACTCCAAGGGAGTAAAAGAGCTGATGAAACAATGGCAAGTAAGTCAGGCATTTCCGCTTTAGCACTCTTGTGGATCCAATTGAACAATTCTCAGCATTTGTACTTGTAACTGACAAGCCAGGGACAAAACAAAGAT
+
BAABBFFFFFFFGGGGGGGGGGGGHHHHHHFHHHHHHHHHHHHHHHHHHHHHHHHHHHHHHHHHHHHHHHHHHHHHHHHHHHHHHHHHHHBHHHGFGGHHHHFGHHHHGHHHHHFHHHHHHHHGGHGGHGHHHGHHHHHHHHHHHHHHHHHGHGHHHHHHHHHHHHHHHHGGGGGHHHHHHHHHHHHGHHHHHGHHHFHHHHHHHHHHHHHHHHHHHHHHHGHHHHHHHHHHHGGGGGGGAFFFGGGFFFC
@M05620:45:000000000-G6HP7:1:1101:22071:9798 1:N:0:146
AAACCAAGCAGACACTCACCGCTCCCTCGCCACAGGCCAATAGTTTGTCCTCACTGAGTTGGCAACAAGTGGCTGCTGTGGCTGCCATTTTTCTGGTGATGGCCATCAGCTCCGACGAGGTCAGCTGGGGGGCTTTCTTTGTGTAAGCAACGAGAAACCTGAAAGAAGCATTTTTTAACTAAGTCCTGCTGAGTCATTCATGAGTTTTTAGCCGCCTTGCTTCTTCTCACAGACTCTCTACTCTCATGCCA
+
AABABBBFBFFFGGGGGGGGGGGGGGHHGGGGGHHHGGHHHHHHHHHHHHHHHHHHHHGHHHHHHHHHHGHHGHGGHHHHHHHGGHHHHHHHHHHHHHGHHHHHHHHHHHHHHGGGGGGGGHHHGHHHGGGGGGGGGGGGGGGGGGFFFFFFFFFFFFFFFFFFFFFFFFFFFFFFFFFFFFFFFFFFFFFFFFFFFFFFFFFFFFFFFFFFFFFFFFFFFFFFFFFFFFFFFFFFFFFFFFFFFFFFFFF
@M05620:45:000000000-G6HP7:1:1101:17956:9806 1:N:0:146
CATCCTGACCCTGAAGTACCCCGGCTTGATTTCTGACATTAGATCGGAAGAGCACACGTCTGAACTCCAGTCACGCACTACAATCTCGTATGCCGTCTTCTGCTTGAAAAAAAAAAAAAACAAGACGAACAAAAACAATGCCAAGATGTAAAAAAAAAAAAAATAAAAAAAAAAAATAAGACGAGAGGAATGACGAGATGTAAGCAAAGATTAAAAAAAACACACACAAAAGCATGGAGTATGCTCAAGTT
+
DCCDDFFFFFFFGGGGGGGGGGGGGGGGHHHHHHHHHHHHHHHHHHGGGGHHHHHHHGHHHGHHHHHHHHHHHHGHGGGHHHHHCHHHGGHHHHGFGHGHHHHHHHHHBGHEEDGC>><///.000.--></..<...000000..00000000---------.0000:--<----.0000<.--.-../0<00..-..000<000/0//0000:00---<........../.000<0/0/0000000000
@M05620:45:000000000-G6HP7:1:1101:6976:9862 1:N:0:146
AAACCAAGCAGACACTCACCGCTCCCTCGCCACAGGCCAATAGTTTGTCCTCACTGAGTTGGCAACAAGTGGCTGCTGTGGCTGCCATTTTTCTGGTGATGGCCATCAGCTCCGACGAGGTCAGCTGGGGGGCTTTCTTTGTGTAAGCAACGAGAAACCTGAAAGAAGCATTTTTTAACTAAGTCCTGCTGAGTCATTCATGAGTTTTTAGCCGCCTTGCTTCTTCTCACAGACTCTCTACTCTCATGCCA
+
CBBBCCCFCFFFGGGGGGGGGGGGGGGHGGGGGHGHGGHHHHHHHHHHGGHHHHHGHHHHHGHHHHHHHHHHGGGGHHHHHHHGGHHHHHHHHGHHHGHHHHHHHHHHHHHHHGGGGGGGGHHHHHHHGGGGGGGGGGGGGFGFGGFFFFFFFFFFFFFFFFFFFFFFFFFFFFFFFFFFFFFFFFFFFFFFFFFFFFFFFFFFBFFFFFFFFFFFFFFFFFFFFFFFFFFFFFFFFFFFFFFFFFFFFFF
@M05620:45:000000000-G6HP7:1:1101:14762:9907 1:N:0:146
AAACCAAGCAGACACTCACCGCTCCCTCGCCACAGGCCAATAGTTTGTCCTCACTGAGTTGGCAACAAGTGGCTGCTGTGGCTGCCATTTTTCTGGTGATGGCCATCAGCTCCGACGAGGTCAGCTGGGGGGCTTTCTTTGTGTAAGCAACGAGAAACCTGAAAGAAGCATTTTTTAACTAAGTCCTGCTGAGTCATTCATGAGTTTTTAGCCGCCTTGCTTCTTCTCACAGACTCTCTACTCTCATGCCA
+
CBCBCBBFCFFFGGGGGGGGGGGGGGHHGGGGGHHHGGHHHHHHHHHHHHHHHHHHHHHHHHHHHHHHHGHHGHGGHHHHHHHGGHHHHHHHHHHHHHGHHHHHHHHHHHHHHGGGGGGGGHHHHHHHGGGGGGGGGGGGGFGGGGFFFFFFFFFFFFFFFFFFFFFFFFFFFFFFFFFFFFFFFFFFFFFFFFFFFFFFFFFFFFFFFFFFFFFFFFFFFFFFFFFFFFFFFFFFFFFFFFFFFFFFFFF
@M05620:45:000000000-G6HP7:1:1101:14745:9913 1:N:0:146
AAACCAAGCAGACACTCACCGCTCCCTCGCCACAGGCCAATAGTTTGTCCTCACTGAGTTGGCAACAAGTGGCTGCTGTGGCTGCCATTTTTCTGGTGATGGCCATCAGCTCCGACGAGGTCAGCTGGGGGGCTTTCTTTGTGTAAGCAACGAGAAACCTGAAAGAAGCATTTTTTAACTAAGTCCTGCTGAGTCATTCATGAGTTTTTAGCCGCCTTGCTTCTTCTCACAGACTCTCTACTCTCATGCCA
+
CCCCDBCFDFFFGGGGGGGGGGGGGGHHGGGGGHHHGGHHHHHHHHHHHHHHHHHHHHHHHHHHHHHHHHHHGHGGHHHHHHHGGHHHHHHHHHHHHHHHHHHHHHHHHHHHHGGGGGGGGHHHHHHHGGGGGGGGGGGGGGGGGGFFFFFFFFFFFFFFFFFFFFFFFFFFFFHFFFFFFFFFFFFFFFFHFFFFFFFFFFFFFFFFFFFFFFFFFFFFHHHFFFHFFFFFFFFFFFFHHFFFFFFFFFF
@M05620:45:000000000-G6HP7:1:1101:24689:9920 1:N:0:146
AAACCAAGCAGACACTCACCGCTCCCTCGCCACAGGCCAATAGTTTGTCCTCACTGAGTTGGCAACAAGTGGCTGCTGTGGCTGCCATTTTTCTGGTGATGGCCATCAGCTCCGACGAGGTCAGCTGGGGGGCTTTCTTTGTGTAAGCAACGAGAAACCTGAAAGAAGCATTTTTTAACTAAGTCCTGCTGAGTCATTCATGAGTTTTTAGCCGCCTTGCTTCTTCTCACAGACTCTCTACTCTCATGCCA
+
AAABBBBFBFFFGFGGGGGGGGGGGGHHGGGGGHHHGGHHHHHHHHHHHHHHHHHHHHGHHHHHHHHHHHHHGHGGHHHHHHHGGHHHHHHHHHHHHHHHHHHHHHHGHHHHHGGGGGGGFHHHHHHHGGGGGGGGGGGGGFGGGGFFFFFFFFFFFFFFFFFFFFFFFFFFFFFFFFFFFFFFFFFFFFFFFFFFFFFFFFEFFFFFFFFFFFFFFFFFFFFFFFFFFFFFFFFFFFFFFFFFFFFBFFF
@M05620:45:000000000-G6HP7:1:1101:24710:9928 1:N:0:146
AAACCAAGCAGACACTCACCGCTCCCTCGCCACAGGCCAATAGTTTGTCCTCACTGAGTTGGCAACAAGTGGCTGCTGTGGCTGCCATTTTTCTGGTGATGGCCATCAGCTCCGACGAGGTCAGCTGGGGGGCTTTCTTTGTGTAAGCAACGAGAAACCTGAAAGAAGCATTTTTTAACTAAGTCCTGCTGAGTCATTCATGAGTTTTTAGCCGCCTTGCTTCTTCTCACAGACTCTCTACTCTCATGCCA
+
DDDDDCCFDFFFGGGGGGGGGGGGGGHHGGGGGHHHGGHHHHHHHHHHHHHHHHHHHHHHHHHHHHHHHGHHGHGGHHHHHHHGGHHHHHHHHHHHHHHHHHHHHHHHHHHHHGGGGGGGGHHHHHHHGGGGGGGGGGGGGGGGGGFFFFFFFFFFFFFFFFFFFFFFFFFFFFFFFFFFFFFFFFFFFFFFFFFFFFFFFFFFFFFFFFFFFFFFFFFFFFHFFFFFFFFFFFFFFFFHHFFFFFFBFFB
@M05620:45:000000000-G6HP7:1:1101:12448:9931 1:N:0:146
AAACCAAGCAGACACTCACCGCTCCCTCGCCACAGGCCAATAGTTTGTCCTCACTGAGTTGGCAACAAGTGGCTGCTGTGGCTGCCATTTTTCTGGTGATGGCCATCAGCTCCGACGAGGTCAGCTGGGGGGCTTTCTTTGTGTAAGCAACGAGAAACCTGAAAGAAGCATTTTTTAACTAAGTCCTGCTGAGTCATTCATGAGTTTTTAGCCGCCTTGCTTCTTCTCACAGACTCTCTACTCTCATGCCA
+
CCCCCABFCFFFGGGGGGGGGGGGGGHHGGGGGHHHGGGHHHHHHHHHHHHHHHHHHHGHHHHHHHHHHHHHGHGGHHHHHHHGGHHHHHHHHHHHHHHHHHHHHHHHHHFHHGGGGGGGFHHHHHHHGGFGGGGGGGGGGGGFGGFFFFFFFFFFFFFFFFFFFFFFFFFFFFFFFFFFFFFFFFFFFFFFF9FFFFFFFFFFFFFFFFFFFFFFFFFFFFFFFFFFFFFFFFFFFFFFFFFFFFFFFFF
@M05620:45:000000000-G6HP7:1:1101:24694:9942 1:N:0:146
AAACCAAGCAGACACTCACCGCTCCCTCGCCACAGGCCAATAGTTTGTCCTCACTGAGTTGGCAACAAGTGGCTGCTGTGGCTGCCATTTTTCTGGTGATGGCCATCAGCTCCGACGAGGTCAGCTGGGGGGCTTTCTTTGTGTAAGCAACGAGAAACCTGAAAGAAGCATTTTTTAACTAAGTCCTGCTGAGTCATTCATGAGTTTTTAGCCGCCTTGCTTCTTCTCACAGACTCTCTACTCTCATGCCA
+
CCCBCCCFCFFFGGGGGGGGGGGGGGHHGGGGGHHHGGHHHHHHHHHHHHHHHHHHHHHHHHHHHHHHHGHHGHGGHHHHHHHGGHHHHHHHHHHHHHGHHHHHGHHHHHHHHGGGGGGGGHHHHHHHGGGGGGGGGGGGGGGGGGFFFFFFFFFFFFFFFFFFFFFFFFFFFFFFFFFFFFFBFFFFFFFFFFFFFFFFFFFFFFFFFFFFFFFFFFFFFFFFFFFFFFFFFFFFFFFFFFFFFFFFFFF
@M05620:45:000000000-G6HP7:1:1101:19563:9955 1:N:0:146
TACCTGTACTGGGGAAGCGTGTAGCAATCGCCATTCCTACCCTAAAATCGGAAGAGCACACGTCTGAACTCCAGTCACGCACTACAATCTCGTATGCCGTCTTCTGCTTGAAAAAAAAAAAAAAAAAAACAAAAAAAAAAAATATTATCCTACTCTTTAAAAACAACAATAAAGAACCTCTTAAAGAATATGTCACAATTATGAAAGACTACGAAGAACTAAACAGCGGCTTCTATGTATGAGCGTGAAGT
+
DDDDDFFFFFFFGGGGGGGEGGHHHHHHHGGGGGHHHHHHHHHHHHHHHGGGGGHHHHHGHGHHHGHHHHHHHHHHHHGHGGGHHHHHCGHHGGHHHHGGGHGHHHHHHHGHHHHGGGGG/>/->-<--......:----:-.00000000000000000900......090;00././/000:009.00000;0000000000900/900/...99/;000000/:-----;00009000:00-....:9
@M05620:45:000000000-G6HP7:1:1101:8061:9957 1:N:0:146
AAACCAAGCAGACACTCACCGCTCCCTCGCCACAGGCCAATAGTTTGTCCTCACTGAGTTGGCAACAAGTGGCTGCTGTGGCTGCCATTTTTCTGGTGATGGCCATCAGCTCCGACGAGGTCAGCTGGGGGGCTTTCTTTGTGTCAGCAACGAGAAACCTGAAAGAAGCATTTTTTAACTAAGTCCTGCTGAGTCATTCATGAGTTTTTAGCCGCCTTGCTTCTTCTCACAGACTCTCTACTCTCATGCCA
+
BBBBBBAFBFFFGFGGGGGGGGGGGGHHCGGEFGFHGGHHHCGHHHHHHHHHHHHHHGHHGHHHHHHAHGHGFHGGHGHHGGHAFH3GHHHHHHBBGHDH4GHHBHHHHHHHHC>E<ECCGG2BGHFHFCFGGGGGGGGGGGFG0;;BFFFFFFFBBBFFFFBBBFFFFFFFFFFFEFFFFBFFFFFFFFFFFFFFFFFFFFF//;FFFFFFFFFFFFFFFFFFFFFFFFFB/FFFFFF/FFFFFFF/BFB
@M05620:45:000000000-G6HP7:1:1101:8077:9966 1:N:0:146
AAACCAAGCAGACACTCACCGCTCCCTCGCCACAGGCCAATAGTTTGTCCTCACTGAGTTGGCAACAAGTGGCTGCTGTGGCTGCCATTTTTCTGGTGATGGCCATCAGCTCCGACGAGGTCAGCTGGGGGGCTTTCTTTGTGTAAGCAACGAGAAACCTGAAAGAAGCATTTTTTAACTAAGTCCTGCTGAGTCATTCATGAGTTTTTAGCCGCCTTGCTTCTTCTCACAGACTCTCTACTCTCATGCCA
+
CCCCCCCFCFFFGGGGGGGGGGGGGGHHGGGGGHHHGGHHHHHHHHHHHHHHHHHHHHGHHHHHHHHHHHHHGHGGHHHHHHHGGHHHHHHHHHHHHHHHHHHHHHHHHHHHHGGGGGGGGHHHHHHHGGGGGGGGGGGGGGGGGGFFFFFFFFFFFFFFFFFFFFFFFFFFFFFFFFFFFFFFFFFFFFFFFFFFFFFFFFFFFFFFFFFFFFFFFFFFFFFFFFFFFFFFFFFFFFFFFFFFFFFBFFB
@M05620:45:000000000-G6HP7:1:1101:20861:9979 1:N:0:146
CATCCTGACCCTGAAGTACCCCGGCTTGATTTCTGACATTAGATCGGAAGAGCACACGTCTGAACTCCAGTCACGCACTACAATCTCGTATGCCGTCTTCTGCTTGAAAAAAAAAAACAACTCTTCTAATACAATTTTTTATCGTTTCTCCAAACAGTATTCTCCAATTATCTGTTTTCCACTATTTTATACCCTTCCTCAAGTGTTTCTACCATTTATCTTTGCTCCATATCCCGGCCCTCCACCCCGCT
+
DDDDDFFFFFFFGGGGGGGGGGGGGGGGHHHHHHHHHHHHHHHHHHGEGGHHHHHHHGHHHGHHHHHHHHHHHHGHGGGHHHHHFHHHGGHGHHGEGHGHHHHHHHHHHHGEGGGC>///=21111111111111111=-.<1.>F.1000000../000000=00;<0;00:0000/00=:0:0;;0000;000///00000;000/;;0;C00;B00000;;90;C0000;00.-;--...//:.:-;-
@M05620:45:000000000-G6HP7:1:1101:5617:9988 1:N:0:146
TACCTGTACTGGGGAAGCATTTGAATATCCCCCCATGGTGATGGGGACGGAGAACTGCTCCATAAACACAGGCAACGTGCCTAACTTTCCCGGGAAGATGAAGTCAAAGAGCGACCACAGCTCTCGGAGGTTATTTTGCATCGGTGAGCCAGACAGAATGATCCGATGAGGGGTGCGAAACTATTTGAGGAAAGGAAGCACCTTTTTATTAAATTTACCTTTTAGCAATCGCCATTCCTACCCTAAAGATC
+
>A1AADF3D3DFFAAA1FGFDDFGH3DF3FHGGGEGCF1B1BDGE?CEE//AE0A1AAGGG1AGHGFHE/GHGA0FEEHHABFCGFFG111>E//>EA>F11F2BFHHHHHG@/<CCGEGGCGFGGGACG<?DGHHFG11<FEAECC<CFHGHCGFH/0=0DDHHCCEHHC?@CC?@F--AFFFBFGB./0F/FFF/AEGE-BBFFFFFFFEFFB////;FFFFFFB;;BEFFFE//;FFF-AFFF9FFB:
@M05620:45:000000000-G6HP7:1:1101:14889:9988 1:N:0:146
TACCTGTACTGGGGAAGCATTTGAATATCCCCCCATGGTGATGGGGACGGAGAACTGCTCCATAAACACAGGCAACGTGCCAACCTTTCCGGGGAGATGAAGGCAAAGAGCGAACCCAGCCCCTCGGAGGGTATTTTTCCTTCGGGAGGCAGGCAGGATGGATCCGTGGGGGGTGGGGAACCTATTGGGGAAAGGGAGGACCTTTTTTATAAATTTAACTTTTTGGAAATCCCCTTTCCAACCTAAAGATT
+
CBBCCFFFFFFFGGGGGGGGGGHHHHHHHHHGGGGHHHGHHHHHHGGGGGGGGHHHHHHHHHHHHHHHHHH11B11/11B14B11BG3FH1EF/E//3B4B33/0BF2222///>////0///?//?/->->01>GH0/0000=..---=..-...-;00./0=/...--;AD-:---:A../0;B00.;.;E.F.9.-..:/;FFF-.;0;F0FF00B0BFF0--0:0000;./;0;000;D/0;B0000
@M05620:45:000000000-G6HP7:1:1101:19876:9995 1:N:0:146
AGATTACTGCAACAGTTCCCCCTGGACCTGGAAAAGTTTCTTGCCTGGCTTACAGAAGCTGAAACAACTGCCAATGTCCTACAGGATGCTACCCGTAAGGAAAGGCTCCTAGAAGACTCCAAGGGAGTAAAAGAGCTGATGAAACAATGGCAAGTAAGTCAGGCATTTCCGCTTTAGCACTCTTGTGGATCCAATTGAACAATTCTCAGCATTTGTACTTGTAACTGACAAGCCAGGGACAAAACAAAGAT
+
BBBBBFFFDFFFGGGFGGGGGGGGHHHHHHHHHHHHHHHHHHHHHHHHHHHHHHHHHHGHHHHFHHHHHHHHHHHGGHHHHHHHGGFHHHHHHHGFEEHHHHHHHHHHGHHHHHHHHHHHHHHGGEGEGHHHHGHHHFFHHGGHHHHHGGHHHGHHHHHHHHHHHHHHHHGGGGGHHGHHHHHHHDGGHHHHFGHHHDDCGHHHHHHFHHGHHHHHHGHGHFFFHHHFGHHHGGGGGGGGEAFFFGGGGGF
@M05620:45:000000000-G6HP7:1:1101:18259:9995 1:N:0:146
AAACCAAGCAGACACTCACCGCTCCCTCGCCACAGGCCAATAGTTTGTCCTCACTGAGTTGGCAACAAGTGGCTGCTGTGGCTGCCATTTTTCTGGTGATGGCCATCAGCTCCGACGAGGTCAGCTGGGGGGCTTTCTTTGTGTAAGCAACGAGAAACCTGAAAGAAGCATTTTTTAACTAAGTCCTGCTGAGTCATTCATGAGTTTTTAGCCGCCTTGCTTCTTCTCACAGACTCTCTACTCTCATGCCA
+
CCCCCBBFCFFFGGGGGGGGGGGGGGHHGGGGGHHHGGHHHHHHHHHHHHHHHHHHHHGHHHHGHHHHHGHHGHGGHHHHHHHGGHHHHHHHHHHHHHHHHHHHHHHHHHHHHGGGGGGGGHHHHHHHGGGGGGGGGGGGGGGGGGFFFFFFFFFFFFFFFFFFFFFFFFFFFFFFFFFFFFFFFFFFFFFFFFFFFFFFFFFFFFFFFFFFFFFFFFFFFFFFFFFFFFFFFFFFFFFFFFFFFFFFFFF
@M05620:45:000000000-G6HP7:1:1101:2952:9998 1:N:0:146
AAACCAAGCAGACACTCACCGCTCCCTCGCCACAGGCCAATAGTTTGTCCTCACTGAGTTGGCAACAAGTGGCTGCTGTGGCTGCCATTTTTCTGGTGATGGCCATCAGCTCCGACGAGGTCAGCTGGGGGGCTTTCTTTGTGTAAGCAACGAGAAACCTGAAAGAAGCATTTTTTAACTAAGTCCTGCTGAGTCATTCATGAGTTTTTAGCCGCCTTGCTTCTTCTCACAGACTCTCTACTCTCATGCCA
+
CBCCCCCFCFFFGGGGGGGGGGGGGGHHGGGGGHHCGFHGHFHHHHHHHHHHHHHHHHHHHHHHHHHHHHHHGHGGHHHHHGHFGHHHHHHHHHHHHHHHHHHHFHHHHHHHHGGGGGGCGFBBBGFGGGCGGGGGGGGGGGGGGGFFFFFFFDFFFFFFFF/;;FFFFFFFFFFFFFFFFFFFFFFFFFFFFFFFFFFFFFEFFFFFFFFFFDAFFFFFFFFFFFFFFFFF9FFFFFFFFFFFFFF:FF9
@M05620:45:000000000-G6HP7:1:1101:14873:9999 1:N:0:146
TACCTGTACTGGGGAAGCATTTGAATATCCCCCCATGGTGATGGGGACGGAGAACTGCTCCATAAACACAGGCAACGTGCCTAACTTTCCCGGGAAGATGAAGTCAAAGAGCGACCACAGCTCTTCGGAGGTTATTTTGCATCGGTGAGCCAGACAGAATGATCCGATGAGGGGTGCGAAACTATTTGAGGAAAGGAAGCACCTTTTTATTAAATTTACCTTTTAGCAATCGCCATTCCTACCCTAAAGAT
+
CCCCCFFFFFFFGGGGGGGGGGHHHHHHHHHGGGGHHHFGHHHHHGGGGGGGGHHHHHHHHHGHHHHHHHHHGHHHGHHHHHHHHHHHHGHGGGGGGHHHHHHHHHHHHHHHGGGGGHGHHHHHHHHGGGGAHHHHHHHHFHHGGEDFHHHHHHGHHHHHHHHHHHGGGHHGGGEDGGDGGGGGGGGGGGGFF/FGGGFGGGFFFFFFFFFFFFFFFFFFFFFFFFFFFFFFFFFEFFFFFFFFFFFFFFF
@M05620:45:000000000-G6HP7:1:1101:4338:9999 1:N:0:146
CATCCTGACCCTGAAGTACCCCGGCTTGATTTCTGACATTAGATCGGAAGAGCACACGTCTGAACTCCAGTCACGCACTACAATCTCGTATGCCGTCTTCTGCTTGAAAAAAAAAAAAAAAAAAAAAACATTTAAAAAAGACAATTTTTCACAACCCATCCATCACGAACAAGCGCCTGCCTCTGTATTGTCCGCTCGAGATCTTCGAATAAGAGAGGACCATACAGATCGCTAAGAAGCACTCTCCGTAC
+
DDDDDFFFFFFFGGGGGGGGGGGGGGGGHHHHHHGHHHHHHHHHHHGGGGHHHHHHHGHHHGHHHHGHGHHHHGGHGGGHHGHHHHHHFGHHHHGGGGGHHHHHHHGHEGGEECGCB<//<->-----..00000;00-..///00000/0000..:.//.00000..:--//..--....00;000000000.-.---...0000...0.0:00/......00/00000....:000/00/0/:0/..:.
@M05620:45:000000000-G6HP7:1:1101:18238:10000 1:N:0:146
AAACCAAGCAGACACTCACCGCTCCCTCGCCACAGGCCAATAGTTTGTCCTCACTGAGTTGGCAACAAGTGGCTGCTGTGGCTGCCATTTTTCTGGTGATGGCCATCAGCTCCGACGAGGTCAGCTGGGGGGCTTTCTTTGTGTAAGCAACGAGAAACCTGAAAGAAGCATTTTTTAACTAAGTCCTGCTGAGTCATTCATGAGTTTTTAGCCGCCTTGCTTCTTCTCACAGACTCTCTACTCTCATGCCA
+
AAAABABFBFFFGGGGGGGGGGGGGGHHGGGGGHHHGGHHHHHHHHHHHHHHHHHHHHHHHHHGHHHHHHHHGFGGHEGHHGHGGHHHHHHEFHHHHHHFGHHHHHHHGGGGHGGGGCCGGHHHHHHHGGGGGGGGGGGGGGGGGGFFFFFFFFFFFFFFFFFFFFFFFFFFFFFFFFFFFFFFFFFFFFFFFFFFFFFFFFFFFBBFFFFFFBFFFFFFFFFFEFFFFFFFFFFFFFFFFFEEFFFFFFF
@M05620:45:000000000-G6HP7:1:1101:5623:10008 1:N:0:146
TACCTGTACTGGGGAAGCATTTGAATATCCCCCCATGGTGATGGGGACGGAGAACTGCTCCATAAACACAGGCAACGTGCCTAACTTTCCCGGGAAGATGAAGTCAAAGAGCGACCACAGCTCTCGGAGGTTATTTTGCATCGGTGAGCCAGACAGAATGATCCGATGAGGGGTGCGAAACTATTTGAGGAAAGGAAGCACCTTTTTATTAAATTTACCTTTTAGCAATCGCCATTCCTACCCTAAAGATC
+
CCCCCFFFFFFFGGGGGGGGGGHHHGGGHHHGGGGHHHBFFHHHHGGGGGGGGHHHHHHHHGHHHHHHHHHHGGHHGHHHHHGGHHHHHHHGGGGGGHHHGHHFGHHHHHHHGGGGGHGHHHHHHGFFGGGHHHHHHHGEGHGGGGGHHHHHHGHGGHHHGHHHHGGGHHHGGGGGGGGGGGGGGGGGGGFGFGGFGGGGGFFFFFFFFFFFFFFFFFFFFFFFFFFFFFFFFFFFFFFFFFFFFFFFFFF
@M05620:45:000000000-G6HP7:1:1101:22958:10030 1:N:0:146
AAACCAAGCAGACACTCACCGCTCCCTCGCCACAGGCCAATAGTTTGTCCTCACTGAGTTGGCAACAAGTGGCTGCTGTGGCTGCCATTTTTCTGGTGATGGCCATCAGCTCCGACGAGGTCAGCTGGGGGGCTTTCTTTGTGTAAGCAACGAGAAACCTGAAAGAAGCATTTTTTAACTAAGTCCTGCTGAGTCATTCATGAGTTTTTAGCCGCCTTGCTTCTTCTCACAGACTCTCTACTCTCATGCCA
+
CCCCCCCFCFFFGGGGGGGGGGGGGGHHGGGGGHHHGGHHHHHHHHHHHHHHHHHHHHHHHHHHHHHHHGHHGHGGHHHHHHHGGHHHHHHHHHHHHHHHHHHHHHHHHHHHHGGGGGGGGHHHHHHHGGGGGGGGGGGGGGGGGGFFFFFFFFFFFFFFFFFFFFFFFFFFFFFFFFFFFFFFFFFFFFFFFFFFFFFFFFFFFFFFFFFFFFFFFFFFFFFFFFFFFFFFFFFFFFFFFFFFFFFFFFB
@M05620:45:000000000-G6HP7:1:1101:20232:10096 1:N:0:146
CATCCTGACCCTGAAGTACCCCGGCTTGATTTCTGACATTAGATCGGAAGAGCACACGTCTGAACTCCAGTCACGCACTACAATCTCGTATGCCGTCTTCTGCTTGAAAAAAAAAAAAAAAAAAAAAACAAACAACAAAAAAACCTCCTGGAAAGCTCCACACTAGAATAATATAACCCAAACCCCAGCCCGCTCCTATGACCATGTGCCTGTAAGCGACAAATTGGTCCCATACGTTACATTCTGCTTCA
+
DCCDEFFFFFFFGGGGGGGGGGGGGGGGHHHHHHHHHHHHGHHHHHGGGGHHHHHGHGGHHGHHHHHHHHHHHHGHGGGHHHHHGHHHGGHHHHGFGHGHHHHHHHGGGHHGGGGF>/><<>---<<-CA.<.........--..//./0//00./000</B.//0011B1111<1<0......<9.....<---.001:11<00111111001110-.---<1110:10.01//.0//.11111111111
@M05620:45:000000000-G6HP7:1:1101:20572:10100 1:N:0:146
CATCCTGACCCTGAAGTACCCCGGCTTGATTTCTGACATTAGATCGGAAGAGCACACGTCTGAACTCCAGTCACGCACTACAATCTCGTATGCCGTCTTCTGCTTGAAAAAAAAAAAAAATCAGCGTGGAGCCTTTCTTTGTGTAAACAACGAGAAACCTGAAAGAAGCATTTTTTAACTAAGTCCTGCTGAGTCATTCATGAGGTTTTAGCCGCCTTGCTTCTGCTCACAGACTCTCTCCTCTCATCCCC
+
ABBBBFFFFFFFGGGGGGGGGGGGGGGFHHHGHHHGHHHHGHHHHHGEGGHHHHHHHGHHHGHHHHHHHHHHHHGHGGGHHHHHHGHHGGHGHHGEGHGHHHHFFHFFFFFEEDG<>///01?1<..<-..0.<0D0000<=<C0=0=0.:-EA..CC.BC/::0C.///000CBFE0B0B9BBBFF9BBFFA;;9;/9;/F9///.:.:9BB.:BDD/BBFF/:;/;B///;./B/9//;9BB//;/;.9
@M05620:45:000000000-G6HP7:1:1101:24771:10104 1:N:0:146
AAACCAAGCAGACACTCACCGCTCCCTCGCCACAGGCCAATAGTTTGTCCTCACTGAGTTGGCAACAAGTGGCTGCTGTGGCTGCCAATTTTCTGGTGATGGCCATCAGCTCCGACGAGGTCAGCTGGGGGGCTTTCTTTGTGTAAGCAACGAGAAACCTGAAAGAAGCATTTTTTAACTAAGTCCTGCTGAGTCATTCATGAGTTTTTAGCCGCCTTGCTTCTTCTCACAGACTCTCTACTCTCATGCCA
+
CCCCCCCFCFFFGGGGGGGGGGGGGGHHGGGGGHHHGGHHHHHHHHHHHHHHHHHHHHGHHHHHHHHHHHHHGHGGHGHHHHHGGHH3FGHHHHHHHHHHHHHHHHHHHHHHHGGGGGGGFHHHHHHHGGGGGGGGGGGGGGGGGGFFFFFFFFFFFFFFFFFFFFFFFFFFFFFFEFFFFFFFFFFFFFFFFFFFFFFFFFFFFFFFFFFFFFFFFFFFFFFFFFFFFFFFFFFFFFFFFFFFFFFFFF0
@M05620:45:000000000-G6HP7:1:1101:8013:10105 1:N:0:146
AAACCAAGCAGACACTCACCGCTCCCTCGCCACAGGCCAATAGTTTGTCCTCACTGAGTTGGCAACAAGTGGCTGCTGTGGCTGCCATTTTTCTGGTGATGGCCATCAGCTCCGACGAGGTCAGCTGGGGGGCTTTCTTTGTGTAAGCAACGAGAAACCTGAAAGAAGCATTTTTTAACTAAGTCCTGCTGAGTCATTCATGAGTTTTTAGCCGCCTTGCTTCTTCTCACAGACTCTCTACTCTCATGCCA
+
CCCCCBCFCFFFGGGGGGGGGGGGGGHHGGGGGHHHGGHHHHHHHHHHHHHHHHHHHHHHHHHHHHHHHHHHGHGGHHHHHHHGGHHHHHHHHHHHHHHHHHHHHHHHHHHHHGGGGGGGGHHHHHHHGGGGGGGGGGGGGGGGGGFFFFFFFFFFFFFFFFFFFFFFFFFFFFHFFFFHFFFFFFFFFFFFFFFFFFFFFFFFFFFFFFFFFFFFFFFFHHHFFFFFHHFFFFFFFFFFFFFFFFFFFFF
@M05620:45:000000000-G6HP7:1:1101:19943:10105 1:N:0:146
AAACCAAGCAGACACTCACCGCTCCCTCGCCACAGGCCAATAGTTTGTCCTCACTGAGTTGGCAACAAGTGGCTGCTGTGGCTGCCATTTTTCTGGTGATGGCCATCAGCTCCGACGAGGTCAGCTGGGGGGCTTTCTTTGTGTAAGCAACGAGAAACCTGAAAGAAGCATTTTTTAACTAAGTCCTGCTGAGTCATTCATGAGTTTTTAGCCGCCTTGCTTCTTCTCACAGACTCTCTACTCTCATGCCA
+
BABBBBBFBFFFGGGGGGGGGGGGGGHHCGGGGHHHGGHGHHHHHHHHHHHHHHHGHHHHHEHHHHHGHHGHGHGGHHHHHHHGGHHHHHHHHGHHHHHHHHHHHHHHHHHHHGGGGGGCGHHHHHHGGGGGGGGGGGGGGGGGGGFFFFFFFFFFFFFFFFFFFFFFFFFFFFFFFFFFFFFFFFFFFFFFFFFFFFFFFFFFFFFFFFFFFFFFFFFFFFFFFFFFFFFFFFFFFFFFFFFFFFFFFF/
@M05620:45:000000000-G6HP7:1:1101:20572:10118 1:N:0:146
CATCCTGACCCTGAAGTACCCCGTCTTGATTTCTGACATTAGATCGGAAGAGCACACGTCTGAACTCCAGTCACGCACTACAATCTCGTATGCCGTCTTCTGCTTGAAAAAACACCCAGTGCTGCTGACCTAGGCCCCCCTGCACCCCCAGTCCAACAGAGAGAAGCTGACTCAGGTGAGGCTCGGCCGACGCCCGTGCTCCTCCCGTCCTTTCCCCAGTCATTTTCTGCCCGGCTTGATTTCTGCCATTT
+
AAAAAFFFFFFFGGGGGGGGGG?00AAF3AF3D2A2DAF2F11AB0///EG0AGHH0EBFHGHEGHH1FG21BF/FGG/10@11B1D0/B>02@/?>GF2D1B11B0B>1F>/?0</??1BBG1BF<1BB11BFGHGGGGG//<?GCG/->1>F11><><00..<C/<C0CHHFC/GFCFACCHGGGG@-?-AAG-;;B-BF/BFFFEBFBBF/FFFF-BF/FFFFFFEFFF--@@@--/99BF/;9/;F/
@M05620:45:000000000-G6HP7:1:1101:24768:10124 1:N:0:146
AAACCAAGCAGACACTCACCGCTCCCTCGCCACAGGCCAATAGTTTGTCCTCACTGAGTTGGCAACAAGTGGCTGCTGTGGCTGCCATTTTTCTGGTGATGGCCATCAGCTCCGACGAGGTCAGCTGGGGGGCTTTCTTTGTGTAAGCAACGAGAAACCTGAAAGAAGCATTTTTTAACTAAGTCCTGCTGAGTCATTCATGAGTTTTTAGCCGCCTTGCTTCTTCTCACAGACTCTCTACTCTCATGCCA
+
CCCDDCCFCFFFGGGGGGGGGGGGGGHHGGGGGHHHGGHHHHHHHHHHHHHHHHHHHHGHHHHHHHHHHHHHGHGGHHHHHHHGGHHHHHHHHHHHHHHHHHHHHHHHHHHHHGGGGGGGFHHHGHHHGGGGGGGGGGGGGGGGGGFFFFFFFFFFFFFFFFFFFFFFFFFFFFFFFFFFFFFFFFFFFFFFFFFFFFFFFFFFFFFHFFFFFFFFFFFFFHHFFFFFFFFFFFFFFFFFFFFFFFFFFFF
@M05620:45:000000000-G6HP7:1:1101:10593:10132 1:N:0:146
CATCCTGACCCTGAAGTACCCCGGCTTGATTTCTGACATTAGATCGGAAGAGCACACGTCTGAACTCCAGTCACGCACTACAATCTCGTATGCCGTCTTCTGCTTGAAAAAAAAAAAAAAAAAAAAAAAAAAAGAGAAAGGAGGAGGGAACATAAAAAAAAGAAGAAAATAAAACATCAAAAGAGAAAAAAAATGATATGAAGAGAAAAAAGAGAGAGGAGCAAAAAGGAAGTCTAAATATACAGTGTAGA
+
CABBCFFFFFFFGGGGGFGGGGGGGGGGHHHHHHHGHHHHGHGHHHGGGGGHHGHGHGGHHGGFGHHHHHHHGHGHGGGGHGHH3GHHGGHHHHGFGHGHHHHHHHHGFHHEFDGCB<>/><--<:----:--..//900.;.....-.../000000;--.9;/0/:/000099.000000/.//00/.---.0900;00000./00/.-..//......../0/...;/.0000000;0000:00:000
@M05620:45:000000000-G6HP7:1:1101:21408:10164 1:N:0:146
TACCTGTACTGGGGAAGCATTTGAATATCCCCCCATGGTGATGGGGACGGAGAACTGCTCCATAAACACAGGCAACGTGCCTAACTTTCCCGGGAAGATGAAGTCAAAGAGCGACCACAGCTCTCGGAGGTTATTTTGCATCGGTGAGCCAGACAGAATGATCCGATGAGGGGTGCGAAACTATTTGAGGAAAGGAAGCACCTTTTTATTAAATTTACCTTTTAGCAATCGCCATTCCTACCCTAAAGATC
+
CCCCCFFFFFFFGGGGGGGGGGHHHHHHHHHGGGGHHHGHHHHHHGGGGGGGGHHHHHHHHHHHHHHHHHHHGHHHGHHHHHHHHHHHHHHGGGGGGHHHHHHHHFHHHHHHGGGGGHHHHHHHHGGGGGEHHHHHHHHHHHGGGGGHHHHHHGHHHHHHHHHHHGGGHHHGGGFGGGGGGGGGGGGGEFFGGGFGGGGGGFFFFFFFFFFFFFFFFFFFFFFFFFFFFFFFFFFFFFFFFFFFFFFFFFF
@M05620:45:000000000-G6HP7:1:1101:13671:10200 1:N:0:146
TACCTGTACTGGGGAAGCATTTGAATATCCCCCCATGGTGATGGGGACGGAGAACTGCTCCATAAACACAGGCAACGTGCCTAACTTTCCCGGGAAGATGAAGTCAAAGAGCGACCACAGCTCTTCGGAGGTTATTTTGCATCGGTGAGCCAGACAGAATGATCCGATGAGGGGTGCGAAACTATTTGAGGAAAGGAAGCACCTTTTTATTAAATTTACCTTTTAGCAATCGCCATTCCTACCCTAAAGAT
+
CCCDDFFFFFFFGGGGGGGGGGHHHHHHHHHGGGGHHHGHHHHHHGGGGGGGGHHHHHHHHHHHHHHHHHHHGHHHGHHHHHHHHHHHHHHGGGGGGHHHHHHHHHHHHHHHGGGGGHHHHHHHHHHGGGGFHHHHHHHHGHHGGGGGGFHHHHGHHHHHHHHHHHEGGHHHGGCEGGGGGGGGGGGGGGGFGGGGGFGGFGFFFFFFFFFFFFFFFFFFFFFFFFFFFFFFFFFFFFFFFFFFFFFFFFF
@M05620:45:000000000-G6HP7:1:1101:11479:10209 1:N:0:146
AAACCAAGCAGACACTCACCGCTCCCTCGCCACAGGCCAATAGTTTGTCCTCACTGAGTTGGCAACAAGTGGCTGCTGTGGCTGCCATTTTTCTGGTGATGGCCATCAGCTCCGACGAGGTCAGCTGGGGGGCTTTCTTTGTGTAAGCAACGAGAAACCTGAAAGAAGCATTTTTTAACTAAGTCCTGCTGAGTCATTCATGAGTTTTTAGCCGCCTTGCTTCTTCTCACAGACTCTCTACTCTCATGCCA
+
BABBB?AFBFFFFGGGGGGGCGGGGGHHGGGGGHHHGGHHHFHHHHHHHDGFHHHFGHHHFBGFHHHFHFHHEGGGHHHHHHHFGHHHHGHHGHHGFHFFGHHFHHHHHHHFGEGGG?CCFHEHGHHHGGGGGGGGFFFGGGGGGFFFFFFBFFFFEBFFFFFFFFFFFFFFFFFBFFFFFFFFFFFFFFFFFFFFFFFFFFEFFFFFFF/BF?=@FFFFFFFFFFFF/BFFFFFFFFFFFFFFFEFFBFF
@M05620:45:000000000-G6HP7:1:1101:11466:10221 1:N:0:146
AAACCAAGCAGACACTCACCGCTCCCTCGCCACAGGCCAATAGTTTGTCCTCACTGAGTTGGCAACAAGTGGCTGCTGTGGCTGCCATTTTTCTGGTGATGGCCATCAGCTCCGACGAGGTCAGCTGGGGGGCTTTCTTTGTGTAAGCAACGAGAAACCTGAAAGAAGCATTTTTTAACTAAGTCCTGCTGAGTCATTCATGAGTTTTTAGCCGCCTTGCTTCTTCTCACAGACTCTCTACTCTCATGCCA
+
CCCCCCBFCFFFGGGGGGGGGGGGGGHHGGGGGHHHGGHHHHHHHHHHHHHFHHHHHHHHHHHHHHHHHGHHGHGGHHHHHHHGGHHHHHHHHHHHHHHHHHHHHHHHHHHHHGGGGGGGGHHHGHHHGGGGGGGGGGGGGGGGGGFFFFFFFFFFFFFFFFFFFFFFFFFFFFFFFFFFFFFFFFFFFFFFFFFFFFFFFFFFFFFFFFFFFFFFFFFFFFFFFFFFFFFFFFFFFFFFFFFFFFFFFFF
@M05620:45:000000000-G6HP7:1:1101:11488:10226 1:N:0:146
AAACCAAGCAGACACTCACCGCTCCCTCGCCACAGGCCAATAGTTTGTCCTCACTGAGTTGGCAACAAGTGGCTGCTGTGGCTGCCATTTTTCTGGTGATGGCCATCAGCTCCGACGAGGTCAGCTGGGGGGCTTTCTTTGTGTAAGCAACGAGAAACCTGAAAGAAGCATTTTTTAACTAAGTCCTGCTGAGTCATTCATGAGTTTTTAGCCGCCTTGCTTCTTCTCACAGACTCTCTACTCTCATGCCA
+
CCCBCAAFCFFFGGGGGGGGGGGGGGHHGGGGGHHHGGGHHGHGHHHHHHFGGHHHHHHHHHHHFHHHHFHHGHGGHHHHHHHGGHHHHHHHHHHHHHGHHHHHHHHGHHHHHGGGGGGGEHHHHHHHGGGGGGGGGGGGGGGGGFFFFFFFFFFFFFFFFFFFFFFFFFFFFFFFFFFFFFFFFFFFFFFFFFFFFFFFFFFFFFFFFFFFFFFFFFFFFFFFFFFFFFFFFFFFFFFFFFFFFFFFFFF
@M05620:45:000000000-G6HP7:1:1101:22781:10239 1:N:0:146
CATCCTGACCCTGAAGTACCCCGGCTTGATTTCTGACATTAGATCGGAAGAGCACACGTCTGAACTCCAGTCACGCACTACAATCTCGTATGCCGTCTTCTGCTTGAAAAAAAAAAAAAAAAAAAAAAAAAAAAAAAAAAAATAAAATTGGAAGAGAAAAAGAGAAAGAGGATAAATCATCAAAATAAATAAGGAGAGTAAAACGAATAAACAATGAGAAAGAAGGAGGAAGCTAGCAGAACAAGAACACA
+
BABCCFFFFFFFGGGGGGGGGGGGGGGGHHHHHHHGHHHHHHGHHHGGGGHHHGHGHGGHHGHGHHHHHHHHHHGHGGGGHGHHFHHHGGGHHHGFFHGHHHGHHHHGHHGEE@DB<</<----<::-----9-----9---.000000:000/../00/..::/000//../0000000000000000000000...000000-....0000.00000000/:/...../..00000::////;/////.
@M05620:45:000000000-G6HP7:1:1101:7567:10246 1:N:0:146
AAACCAAGCAGACACTCACCGCTCCCTCGCCACAGGCCAATAGTTTGTCCTCACTGAGTTGGCAACAAGTGGCTGCTGTGGCTGCCATTTTTCTGGTGATGGCCATCAGCTCCGACGAGGTCAGCTGGGGGGCTTTCTTTGTGTAAGCAACGAGAAACCTGAAAGAAGCATTTTTTAACTAAGTCCTGCTGAGTCATTCATGAGTTTTTAGCCGCCTTGCTTCTTCTCACAGACTCTCTACTCTCATGCCA
+
CCCCCCCFDFFFGGGGGGGGGGGGGGHHGGGGGHHHGGHHHHHHHHHHHHHHHHHHHHHHHHHHHHGHHHHHGHGGHHHHHHHGGHHHHHHHHHHHHHHHHHHHHHHHHHHHHGGGGGGGGHHHHHHHGGGGGGGGGGGGGGGGGGFFFFFFFFFFFFFFFFFFFFFFFFFFFFHFFFHHHFFFFFFFFFFFFFFFFFHFFHFFBFFFFFFFFFFFFFFFFHHFFFHFHFFFFFFFFFFFHFFFFFFFFFF
@M05620:45:000000000-G6HP7:1:1101:8740:10268 1:N:0:146
TACCTGTACTGGGGAAGCATTTGAATATCCCCCCATGGTGATGGGGACGGAGAACTGCTCCATAAACACAGGCAACGTGCCTAACTTTCCCGGGAAGATGAAGTCAAAGAGCGACCACAGCTCTTCGGAGGTTATTTTGCATCGGTGAGCCAGACAAAATGATCCGATGAGGGGTGCGAAACTATTTGAGGAAAGGAAGCACCTTTTTATTAAATTTACCTTTTAGCAATCGCCATTCCTACCCTAAAGAT
+
BBBBBFFFFFFFGGGGGGGGGFHHHHHHHHHGGGGHHHGFGHHGHGGGGGGGGHHGGHHHHHHHHHHHHHHHGHHHGHHHHHHHHHHHHHHGGGGGGHHHHHHHHHHHHHHHGGGGGHHHHHHHGHHGGGGFHHHHHHGHGHHGGGG.GHHGHFGH/CHFHHHHHHGGGHHHGGCDGGGGGFGFGGGGGGGFGBFGGGGGGFFFFFFFFFFFFFFFFFFFFFFFFFFF9FFFFFFEFFFFFFFFFFFFFFF
@M05620:45:000000000-G6HP7:1:1101:3966:10307 1:N:0:146
TACCTGTACTGGGGAAGCGTGTAGCAATCGCCATTCCTACCCTAAAGATCGGAAGAGCACACGTCTGAACTCCAGTCACGCACTACAATCTCGTATGCCGTCTTCTGCTTGAAAAAAAAAAAAAAAAAAATCCTATCATGATGGTCGCGGTAATACACAGGAACTTCGCATTGCGTCAGCTGCGACGTAGGTGGAGCTCAGGCTGGTGAACAGTCCATGCGGTGGTATGGCTGTTACATCATCTACGTCCC
+
BBCCCFFFFFFFGGGGGGGGGGHHHHHHHGGGGFHHHHHHHHHHHHHHHHHGGGGHHHHHHHGHHHGGHHHHHGHGHHHGHGGGHHHHHEHHHGGHHHHGFGHGHHHHHHHHHHHGGGGBD></------.000000000000000----..:0;0000...9.000.9..;00.9-..0000-----...00.../;B0://...;/000;/:9:0900.9;-..000/99..00000;00;;09.:...
@M05620:45:000000000-G6HP7:1:1101:23376:10324 1:N:0:146
AAACCAAGCAGACACTCACCGCTCCCTCGCCCCAGGCCAATCCTTCGTCCTCACTGAGTTGGCAACAAGTGGCTGCTCCGGCTGCCATTTTTCTGGTGATGGCCATCAGCTCCGACGAGGTCAGCTGGGGGGCTTTCTTTGTGTAAGCAACGAGAAACCTGAAAGAAGCATTTTTTAACTAAGTCCTGCTGAGTCATTCATGAGTTTTTAGCCGCCTTGCTTCTTCTCACAGACTCTCTACTCTCATGCCA
+
1A1AA?>1>BCBABFFGGGF0AA0EFA00EE0/A//FFE/B00D21/B/A/F1FFBAFF2F1FFFFE/GG11>0/BF11/>E>/?GGFF221GH2GEB1FG1BF10B1FFBFFE/<>CGC?FBGHHHF/<C@@?EFFFB//BFFFB/BFFF@-9AFBBAFFFFFFFFFFFFFFFF@FFFFFFFFFFBBFFFFA9BFFFFBFB/BBBFFEABFFA@@FBFFBFFFFFFFBF/:FF//BFFEFFFFFFFBB9:
@M05620:45:000000000-G6HP7:1:1101:8399:10329 1:N:0:146
CATCCTGACCCTGAAGTACCCCGGCTTGATTTCTGACATTAGATCGGAAGAGCACACGTCTGAACTCCAGTCACGCACTACAATCTCGTATGCCGTCTTCTGCTTGAAAAAAAAAAAAAAATAAAAAAAAAAAAAAGATCACTAAATAAAGAAGTAAGAAGAGACAAGAATAAAAGTCGTATACCGGGTTAGATGTGTTGCTATGATGAATAATAAGATAGTATACGTCAAAACGATATTGATATACAAGA
+
CBBCCFFFFFFFGGGGGFGGGGGGGGGGHHHHHHHHHHHHGHGHHHGGGGHHHGHGHGGHHGHGHHHHHHHHHHGHGGGGHHGH3FGHGEFHHHEEFHGHHHHHHHHGFHHGGGGD>></-<11111---------.:000/00000;0000./090090/09////.//00000090.9;/000.--.:..900000/.0000009:00000;000000000;00.0...00.-...:00000000000/
@M05620:45:000000000-G6HP7:1:1101:23358:10330 1:N:0:146
AAACCAAGCAGACACTCACCGCTCCCTCGCCACAGGCCAATAGTTTGTCCTCACTGAGTTGGCAACAAGTGGCTGCTGTGGCTGCCATTTTTCTGGTGATGGCCATCAGCTCCGACGAGGTCAGCTGGGGGGCTTTCTTTGTGTAAGCAACGAGAAACCTGAAAGAAGCATTTTTTAACTAAGTCCTGCTGAGTCATTCATGAGTTTTTAGCCGCCTTGCTTCTTCTCACAGACTCTCTACTCTCATGCCA
+
DDDDDBCFCFFFGGGGGGGGGGGGGGHHGGGGGHHHGGHHHHHHHHHHHHHHHHHHHHHHHHHHHHHHHHHHGHGGHHHHHHHGGHHHHHHGHHHHHHHHHHHHHHHHHHHHHGGGGGGGGHHHHHHHGGGGGGGGGGGGGGGGGGFFFFFFFFFFFFFFFFFFFFFFFFFFFFFFFFFHHFFFFFFFFFFFFFFFFFFFFFFFFFFFFFFFFFFFFFFFHHHFFFFFHFFFFFFFFFFHFFFFFFFFFFF
@M05620:45:000000000-G6HP7:1:1101:23348:10345 1:N:0:146
AAACCAAGCAGACACTCACCGCTCCCTCGCCACAGGCCAATAGTTTGTCCTCACTGAGTTGGCAACAAGTGGCTGCTGTGGCTGCCATTTTTCTGGTGATGGCCATCAGCTCCGACGAGGTCAGCTGGGGGGCTTTCTTTGTGTAAGCAACGAGAAACCTGAAAGAAGCATTTTTTAACTAAGTCCTGCTGAGTCATTCATGAGTTTTTAGCCGCCTTGCTTCTTCTCACAGACTCTCTACTCTCATGCCA
+
>3A>>4AFABFFAGGGFBGG?FGGGGCFCCFGGHHGFGHCHFGBGHFGFHHGHEHFGHHGGHGHFHHHFDFFGHGGGHHHFHCGACGHHHHFHGGFFGFHHEBGGHHHHHGHHCGGGE?DGGHHGHHHDGGGGGFGCBFFGFFBFFFFF/FFEF?DFBFFFFFFFBFBFFFFFFFFEFFFFFFBFE/BFFFFFFFFBFFFFFFFBBFFFFFFFBDF?DFFFFFFFFFFFFBFFFFFFFFE/BFBFFFBFFF
@M05620:45:000000000-G6HP7:1:1101:14860:10352 1:N:0:146
CATCCTGACCCTGAAGTACCCCGGCTTGATTTCTGACATTAGATCGGAAGAGCACACGTCTGAACTCCAGTCACGCACTACAATCTCGTATGCCGTCTTCTGCTTGAAAAAAAAAAAAAAAAAAAAAAAAAAAAAAAAAGTAAACTATTTAGAAAAAAAAAAAAAGATAGAAAATGAATAGATTAGAGAGAGACAAGTAACTTATATAAGAAGAGATATAGAAAGAGAGTGATTAGATAAAGAAAAACATA
+
CBCCDFFFFFFFGGGGGFGGGGGGGGGGHHHHHHHHHHHHGHGHHHGGGGHHHGHGHGGHHGHGHHHHHHHHHHGHGGGGHHHG3GHHGGHHHHGEEHGHHHHHHHHGHHHEECGC><<<<->---------9------.0000000<000:000/:--9-99--..000000:00000:0000000:0.<..///.<0000:00000000</0./000<00000//<.00000000000000.//.9.00
@M05620:45:000000000-G6HP7:1:1101:27840:10365 1:N:0:146
AGATTACTGCAACAGTTCCCCCTGGACCTGGAAAAGTTTCTTGCCTGGCTTACAGAAGCTGAAACAACTGCCAATGTCCTACAGGATGCTACCCGTAAGGAAAGGCTCCTAGAAGACTCCAAGGGAGTAAAAGAGCTGATGAAACAATGGCAAGTAAGTCAGGCATTTCCGCTTTAGCACTCTTGTGGATCCAATTGAACAATTCTCAGCATTTGTACTTGTAACTGACAAGCCAGGGACAAAACAAAGAT
+
CCCCCFFFFFFFGGGGGGGGGGGGHHHHHHGHHHHHGHHHHHHHHHHHHHHHHHHHHHHHHHHHHHHHHHHHHHHHHHHHHHHHHHHHHHHHGHGG/EHHHHHHHHHHGHHHHHHGHHHH3FHGG?FFHHHHHGHHHHHHHFGHHHHHHHHHHGHHHHHHHHHHHHHHHHGGGGGHFHHHHHHHHFGGHHHHHHHHHHHHGCHDGHFHHHHHHCHHFFHHHGHHHHHHHHHGGGEFGGGGGGFGGGGGGF:
@M05620:45:000000000-G6HP7:1:1101:17438:10404 1:N:0:146
TACCTGTACTGGGGAAGCATTTGAATATCCCCCCATGGTGATGGGGACGGAGAACTGCTCCATAAACACAGGCAACGTGCCTAACTTTCCCGGGAAGATGAAGTCAAAGAGCGACCACAGCTCTCGGAGGTTATTTTGCATCGGTGAGCCAGACAGAATGATCCGATGAGGGGTGCGAAACTATTTGAGGAAAGGAAGCACCTTTTTATTAAATTTACCTTTTAGCAATCGCCATTCCTACCCTAAAGATC
+
CCCDDFFFFFFFGGGGGGGGGGHHHHHHHHHGGGGHHHGHHHHHHGGGGGGGGHHHHHHHHHHHHHHHHHHHGHHHGHHHHHHHHHHHHHHGGGGGGHHHHHHHHHHHHHHHGGGGGHHHHHHHHGGGGGEHHHHHHHHHHHGGGGGHHHHHHGHHHHHHHHHHHGGGHHHGGEFGGGGGGHGHHHHGGGGGGGGGGGGGGFFFFFFFFHHFHFHHHFFFFFFFFFFFFFFFFFFFFFFHFFFFFFFFFFF
@M05620:45:000000000-G6HP7:1:1101:19244:10420 1:N:0:146
AAACCAAGCAGACACTCACCGCTCCCTCGCCACAGGCCAATAGTTTGTCCTCACTGAGTTGGCAACAAGTGGCTGCTGTGGCTGCCATTTTTCTGGTGATGGCCATCAGCTCCGACGAGGTCAGCTGGGGGGCTTTCTTTGTGTAAGCAACGAGAAACCTGAAAGAAGCATTTTTTAACTAAGTCCTGCTGAGTCATTCATGAGTTTTTAGCCGCCTTGCTTCTTCTCACAGACTCTCTACTCTCATGCCA
+
CCBCCABFCFFFGGGGGGGGGGGGGGHHGGGGGHHHGGHHHHHGHHHHHHHHHHHHHHGHGHHHHHHHHHHHGHGGHGHHHHHGGHHHHHHHHHHHHHHHHHHHHHHHHHHHHGGGGGGGGHHHHHHHGGGGGGGGGGGGGGGGGGFFFFFFFFFFFFFFFFFFFFFFFFFFFFHFFFFFHFFFFFFFFFFFFFFFFFFFFFFFFFFFFFFHFFFFFFFFFHHFFFFFFFFFFFFFFFFFFFFHFFFFFFB
@M05620:45:000000000-G6HP7:1:1101:22594:10468 1:N:0:146
TACCTGTACTGGGGAAGCATTTGAATATCCCCCCATGGTGATGGGGACGGAGAACTGCCCCATAAACACAGGCAACGTGCCTAACTTTCCCGGGAAGATGAAGTCAAAGAGCGACCACAGCTCTCGGAGGTTATTTTGCATCGGTGAGCCAGACAGAATGATCCGATGAGGGGTGCGAAACTATTTGAGGAAAGGAAGCACCTTTTTATTAAATTTACCTTTTAGCAATCGCCATTCCTACCCTAAAGATC
+
AABBBFFFFFFFGGGGGGGGGGH65GHHHHFGGGGGHHHH5AAEFDCEGGGGG1GHHHGHGECGB5GGHHHGGGHHFHHGHHFHHHHHHHHGGGGGGHHGFHGHGHDGB3FECFFGGHHHHHHHHFFDGCDGFHHHHGGDHHGAC.FFHHHFHGHHFHHHHHHHH?EEHHEDGA@GF?@DBGBFGGGB9B0BFFAFFG?FFFFFFFFFFFFFFFFFEFBFFFFFFFF;9;EEFAEFFFFFFFFFFBFBFFB
@M05620:45:000000000-G6HP7:1:1101:11978:10475 1:N:0:146
AGATTACTGCAACAGTTCCCCCTGGACCTGGAAAAGTTTCTTGCCTGGCTTACAGAAGCTGAAACAACTGCCAATGTCCTACAGGATGCTACCCGTAAGGAAAGGCTCCTAGAAGACTCCAAGGGAGTAAAAGAGCTGATGAAACAATGGCAAGTAAGTCAGGCATTTCCGCTTTAGCACTCTTGTGGATCCAATTGAACAATTCTCAGCATTTGTACTTGTAACTGACAAGCCAGGGACAAAACAAAGAT
+
AAABCFFFDFBDGGBBFGGGGGGGFGHHHHHHHHHHFHHHHHHHHHHHHHHAFBGGHHHHHHHHHHHHHHHHHHHHHHHHDFGHHGHHHHFGGHGE@EGGGHFFHHFHGFHHHHHHHHHHHHHGEEFEGDGHHGHHHHHHHGHHHHHHHHHHHGGHHHHHHHHHHHHGHGGGGGGHHHHHHHHHHGHGHHHHHHHHHFHFFGHHHHHHHHHFGHHHHFHFHHFGHHHEFHHHHGFGEGGGGFGGGGGGFGC
@M05620:45:000000000-G6HP7:1:1101:22578:10480 1:N:0:146
TACCTGTACTGGGGAAGCATTTGAATATCCCCCCATGGTGATGGGGACGGAGAACTGCCCCATAAACACAGGCAACGTGCCTAACTTTCCCGGGAAGATGAAGTCAAAGAGCGACCACAGCTCTCGGAGGTTATTTTGCATCGGTGAGCCAGACAGAATGATCCGATGAGGGGTGCGAAACTATTTGAGGAAAGGAAGCACCTTTTTATTAAATTTACCTTTTAGCAATCGCCATTCCTACCCTAAAGATC
+
BBBBBFFFFFFFGGGEEGGGGGHHHFGFHHHGGGGHHFEGFGHHHGGGGFEGGHHHHHHHGGGHHHHHHHHHGGHHGHHGHGHHHFHHHHGGGGFCGHHHHFHGHGHHHHHHFGGGGHHHGHHHHGGGGGEHHHHHHHHFHHGGGGGHHHHHHGHHHHHHHHHHHGFGHHHGGGGGFFGFGGGGGGGGAFBFGGGGFGGFFFFFFFFFFFFFFFFFFFFFFFFFFFFBBFEEFFFFFFFFFFFFFFFFFFF
@M05620:45:000000000-G6HP7:1:1101:11961:10486 1:N:0:146
AGATTACTGCAACAGTTCCCCCTGGACCTGGAAAAGTTTCTTGCCTGGCTTACAGAAGCTGAAACAACTGCCAATGTCCTACAGGATGCTACCCGTAAGGAAAGGCTCCTAGAAGACTCCAAGGGAGTAAAAGAGCTGATGAAACAATGGCAAGTAAGTCAGGCATTTCCGCTTTAGCACTCTTGTGGATCCAATTGAACAATTCTCAGCATTTGTACTTGTAACTGACAAGCCAGGGACAAAACAAAGAT
+
CBBCCFFFDFFFGGFBGGGGGGGGHHHHHHHHHHHHGHHHHHHHHHHHHHHAFBGHHHHHHHHHHHHHHHHHHGHHHHHHFHHHHGHHHHGHHHGFFEEFGHGHHHHHGHHHHHHHHHHHHFHGFHGFHHHHGGHHHHGHHGHHHHHHHHHHHGHHHHGHHHHHHHHHHHGGGGGHFHHHHHHHHGFGEHGHG0GHHGHGGHHHHHHHHHHFHHHHHFHGHGHHHHHBGHHHFGGGGGGGGFGGGGGGGFF
@M05620:45:000000000-G6HP7:1:1101:14802:10500 1:N:0:146
AAACCAAGCAGACACTCACCGCTCCCTCGCCACAGGCCAATAGTTTGTCCTCACTGAGTTGGCAACAAGTGGCTGCTGTGGCTGCCATTTTTCTGGTGATGGCCATCAGCTCCGACGAGGTCAGCTGGGGGGCTTTCTTTGTGTAAGCAACGAGAAACCTGAAAGAAGCATTTTTTAACTAAGTCCTGCTGAGTCATTCATGAGTTTTTAGCCGCCTTGCTTCTTCTCACAGACTCTCTACTCTCATGCCA
+
DDCDDCCFCFFFGGGGGGGGGGGGGGHHGGGGGHHHGGHHHHHHHHHHHHHHHHHHHHHHHHHHHHHHHGHHGHGGHHHHHHHGGHHHHHHHHHHHHHHHHHHHHHHHHHHHHGGGGGGGFHHHGHHHGGGGGGGGGGGGGGGGGGFFFFFFFFFFFFFFFFFFFFFFFFFFFFFFFFFFFFFFFFFFFFFFFFFFFFFFFFFFFFFFFFFHFFFFFFFFFFFFFFHFFFFEFFFFFFFFFFFFFFFFFF0
@M05620:45:000000000-G6HP7:1:1101:22378:10505 1:N:0:146
TACCTGTACTGGGGAAGCATTTGAATATCCCCCCATGGTGATGGGGACGGAGAACTGCTCCATAAACACAGGCAACGTGCCTAACTTTCCCGGGAAGATGAAGTCAAAGAGCGACCACAGCTCTCGGAGGTTATTTTGCATCGGTGAGCCAGACAGAATGATCCGATGAGGGGTGCGAAACTATTTGAGGAAAGGAAGCACCTTTTTATTAAATTTACCTTTTAGCAATCGCCATTCCTACCCTAAAGATC
+
>A>A1FFFFF3BGEFFGGGFEAGFHHHHHH10EEEG0FGFHHFHCFECEGGGGHHFADHHFGHGHFHHFHGEGHHHGCGHHBHHHHDGGHBE@EE@A0FFBFGGHHHGGGHGEGGGGHGHHHGHHGGGCCEFHHGHGHFHHGGGGCFGFGHHHGHHGHFGFFHHHGGGHFFGG;AE@C@GGGGGGGFGEFBFGFFBFFGBFFFFEFFFFFFFFFFFFEFFFFFFFFF9BBEEFFFFFEFFFAFFFFFFFFF
@M05620:45:000000000-G6HP7:1:1101:11360:10507 1:N:0:146
TACCTGTACTGGGGAAGCATTTGAATATCCCCCCATGGTGATGGGGACGGAGAACTGCTCCATAAACACAGGCAACGTGCCTAACTTTCCCGGGAAGATGAAGTCAAAGAGCGACCACAGCTCTTCGGAGGTTATTTTGCATCGGTGAGCCAGACAGAATGATCCGATGAGGGGTGCGAAACTATTTGAGGAAAGGAAGCACCTTTTTATTAAATTTACCTTTTAGCAATCGCCATTCCTACCCTAAAGAT
+
?AABAFFFFFFFGCGE?GGAGGHHGDDFGHHGGGGGHCBEFFHGHGGGGG?EGHFHFHHFFB5BFGHFGEHHGEFHGHHGHDGGH3GGDGHGGGCEGEHHGEHFHFGHHHHEEGGGGHEHACCHF1GGGDGABBGHHGF11GDDD<EECFGFHEGHGHHHGFGFFGDFGHHHGGACD@E?BGGGF0FGEGGFBBA?//.;/;AFFFFF?FFFFBFFFB/BFFFFFFBBFBBEEF?AFF/B9/;ABFFFFF9
@M05620:45:000000000-G6HP7:1:1101:17510:10509 1:N:0:146
AAACCAAGCAGACACTCACCGCTCCCTCGCCACAGGCCAATAGTTTGTCCTCACTGAGTTGGCAACAAGTGGCTGCTGTGGCTGCCATTTTTCTGGTGATGGCCATCAGCTCCGACGAGGTCAGCTGGGGGGCTTTCTTTGTGTAAGCAACGAGAAACCTGAAAGAAGCATTTTTTAACTAAGTCCTGCTGAGTCATTCATGAGTTTTTAGCCGCCTTGCTTCTTCTCACAGACTCTCTACTCTCATGCCA
+
CCCCCCCFCFFFGGGGGGGGGGGGGGHHGGGGGHHHGGGHHHHHHHHHHHHHHHHHHGGGHHHGHHHGHHHHGHGGHHHHHHHGGHHHHHHHHHHHHHHHHHHHHHHHHHHHHGGGGGGGGHGHHHHHGGGGGGGGGGGGGGGGGGFFFFFFFFFFFFFFFFFFFFFFFFFFFFFFFFFFFFFFFFFFFFFFFFFFFFFFFFFFFFFFFFFFFDFFFFFFFFFFFFFFFFFFFFFFFFFFFFFFFFFFFFF
@M05620:45:000000000-G6HP7:1:1101:17491:10512 1:N:0:146
AAACCAAGCAGACACTCACCGCTCCCTCGCCACAGGCCAATAGTTTGTCCTCACTGAGTTGGCAACAAGTGGCTGCTGTGGCTGCCATTTTTCTGGTGATGGCCATCAGCTCCGACGAGGTCAGCTGGGGGGCTTTCTTTGTGTAAGCAACGAGAAACCTGAAAGAAGCATTTTTTAACTAAGTCCTGCTGAGTCATTCATGAGTTTTTAGCCGCCTTGCTTCTTCTCACAGACTCTCTACTCTCATGCCA
+
BABBBBBFBFFFGGGGGGGGEGGGGGHHGGGGGHHHGGHHHFHHHHHHGHHHHHHGHHHHGHHHHHHHHHHHGHGGHHHFHHHGGHGHHHHHHHHHHHGHHHHHGHHHHHHHHGGGGEDGGHHHHHHHGGGGGGGGGGGGGGGGGGFFFFFFFFFFFFFFFFFFFFFFFFFFFFFFFFFFFFFFFFFFFFFFFFFFFFFFFFFBBFFFFFFFFDFFFFFFFFFFFFFFFFFFFFFFFFFFFFFFFFFFFF/
@M05620:45:000000000-G6HP7:1:1101:14813:10515 1:N:0:146
AAACCAAGCAGACACTCACCGCTCCCTCGCCACAGGCCAATAGTTTGTCCTCACTGAGTTGGCAACAAGTGGCTGCTGTGGCTGCCATTTTTCTGGTGATGGCCATCAGCTCCGACGAGGTCAGCTGGGGGGCTTTCTTTGTGTAAGCAACGAGAAACCTGAAAGAAGCATTTTTTAACTAAGTCCTGCTGAGTCATTCATGAGTTTTTAGCCGCCTTGCTTCTTCTCACAGACTCTCTACTCTCATGCCA
+
BBBBBAAFBFFFGGGGGGGGGGGGGGHHGGGGGGHGGGHHHHHHHHHHHHHHHHHGHHFHHHHHHHHHHDGHGHGGHHHHGHHGGHHHHHHHHHHHGHFHHHHHHHHHHHHHHGGGGGGGEHHHHHHHGGGGGGGGGGGGGFGFGGFFFFFFFFFFFFFFFFFFFFFFFFFFFFFFFFFFFFFFFFFFFFFFFBFFFFFFFFFFFFFFFFFFFFFFFFFFFFFFFFFFFFFFFFFFFFFFFFFFFFFFFFF
@M05620:45:000000000-G6HP7:1:1101:18363:10516 1:N:0:146
AGATTACTGCAACAGTTCCCCCTGGACCTGGAAAAGTTTCTTGCCTGGCTTACAGAAGCTGAAACAACTGCCAATGTCCTACAGGATGCTACCCGTAAGGAAAGGCTCCTAGAAGACTCCAAGGGAGTAAAAGAGCTGATGAAACAATGGCAAGTAAGTCAGGCATTTCCACTTTAGCACTCTTGTGGATCCAATTGAACAATTCTCAGCATTTGTACTTGTAACTGACAAGCCAGGGACAAAACAAAGAT
+
A1AAAFFFFF1DGGFGGGGGGGGGHHHHHF0GCGHHGHHHHHHHHHHGHHHGHHHHHHHHHHHHHGHHHHHHHGHGHHHHHHHHGHHHHHDGHHGFEGHHHHHGHHHHGHHHHHHHHHHGHHDFEGEEHFGHHGHHHGGHG2FGHHHHHHHHHGHHHHGHHHHHHHHHHHHHHHHHHHGHHHHHHGHGHHHHGGHHHFHHHHHHHHHHHHGHHHHHHHHHHGHGHBGHFHHHHGHHHGGGGG99FEEGGGF
@M05620:45:000000000-G6HP7:1:1101:23000:10565 1:N:0:146
TACCTGTACTGGGGAAGAGTGTAGCAATCGCCATTCCTACCCTAAAGATCGGAAGAGCACACGTCTGAACTCCAGTCACGCACTACAATCTCGTATGCCGTCTTCTGCTTGAAAAAAAAAAATGCTGCCCCAGGCCCCCCTGACCCCCCACACCACCCGCAAGCCGCTCACTCAGCTCCCTCTCGGCCTCCCCCCCTCCCACTCCCCCTCCTTCCCCCTTCTTCTTCCCCCCCCCTTTCCTCCCCCCCTTC
+
AAAAAFFFFFFFGGGGGGC3AADGGHHGHGCGGCFFHHFHCHGHHFHFHFHFGGGHHGGHGHGGHHEEGHFHHHHFHGHEE/EEFGHGFFHGFFEHFHFGEEF>GFHHHHFABGF0/EB@C/01@211@?////??/A?@C.//<CEC--..;.....----A..9-;9.;0;/0/;//:-;:B9---:-9-;A-------;-;B--A-;-;999BFF99-/9//;:/--;-----9//////---;-@--
@M05620:45:000000000-G6HP7:1:1101:27024:10580 1:N:0:146
AAACCAAGCAGACACTCACCGCTCCCTCGCCACAGGCCAATAGTTTGTCCTCACTGAGTTGGCAACAAGTGGCTGCTGTGGCTGCCATTTTTCTGGTGATGGCCATCAGCTCCGACGAGGTCAGCTGGGGGGCTTTCTTTGTGTAAGCAACGAGAAACCTGAAAGAAGCATTTTTTAACTAAGTCCTGCTGAGTCATTCATGAGTTTTTAGCCGCCTTGCTTCTTCTCACAGACTCTCTACTCTCATGCCA
+
DDDDDDCFCFFFGGGGGGGGGGGGGGHHGGGGGHHHGGHHHHHHHHHHHHHHHHHHHHHHHHHHHHHHHGHHGHGGHHHHHHHGGHHHHHHHHHHHHHHHHHHHHHHHHHHHHGGGGGGGGHFHHHHHGGGGGGGGGGGGGGGGGGFFFFFFFFFFFFFFFFFFFFFFFFFFFFHFFFFHHFFFFFFFFFFFFFFFFFFHFFFFFFFFFFFHFFFFFFFFHFFFFFFFFFFFFFFFFFFHHFFFFFFFFFF
@M05620:45:000000000-G6HP7:1:1101:21883:10584 1:N:0:146
TACCTGTACTGGGGAAGCATTTGAATATCCCCCCATGGTGATGGGGACGGAGAACTGCTCCATAAACACAGGCAACGTGCCTAACTTTCCCGGGAAGATGAAGTCAAAGAGCGACCACAGCTCTCGGAGGTTATTTTGCATCGGTGAGCCAGACAGAATGATCCGATGAGGGGTGCGAAACTATTTGAGGAAAGGAAGCACCTTTTTATTAAATTTACCTTTTAGCAATCGCCATTCCTACCCTAAAGATC
+
DDDDDFFFFFFFGGGGGGGGGGHHHHHHHHHGGGGHHHGHHHHHHGGGGGGGGHHHHHHHHHHHHHHHHHHHGHHHGHHHHHHHHHHHHHHGGGGGGHHHHHHHHHHHHHHHGGGGGHHHHHHHHGGGGGGHHHHHHHHGHHGGGGGHHHHHHGHHHHHHHHHHHGGGHHHGGCEGGGGGGHGHHHHGGGFGGGGGGGGGGFFFFFFFHFFFFFFFHFFFFFFFFFFFFFFFFFFFFFFFFFFFFFFFFFF
@M05620:45:000000000-G6HP7:1:1101:10142:10589 1:N:0:146
AGATTACTGCAACAGTTCGGAAGAGCACACGTCTGAACTCCAGTCACGCACTACAATCTCGTATGCCGTCTTCTGCTTGAAAAAAAAAAACAAAACTACGAAAAACTCCGTCCCATTGCGTTAAAAATTTATAATAAATAGATTAAAACATCAGGGATCTAGAGTCGGCAAAGCAAAATATTGAGAGACGTATAAAGACTAAAATAGCGGAGTGAAAGGTAAGATGAGATAATATTACGAAGTGTAGTGAA
+
BBCCCFFFFFFFGGGGGGGGGGGGHHHHGHGHHGFHGHHHHGHHHHHGHGGGHHHHG3FHHGGHHHHGEFHGGHGHHHHH3EGHGGEGG////000333/<///0/222//0//22222///</111011111111111111>111111.10000../<00000<0-----.:////:9000000./.9...9/00;0/000000000----..///:.////9//////////;9//.....////9///
@M05620:45:000000000-G6HP7:1:1101:10145:10607 1:N:0:146
AGATTACTGCAACAGTTCGGAAGAGCACACGTCTGAACTCCAGTCACGCACTACAATCTCGTATGCCGTCTTCTGCTTGAAAAAAAAAAACAAATACAAAAACAAACCTCTCCTCTGCATCTTCACAAGATATTGAGTACGAAAACACGAAGTAGAGCCGAATTCTATGCATTGCAGTGGGGATCAAAGTGACCATAGAAGAGAAGATGCGTTAAGATAGGAGTAAGATGTCAAGAGAACGAACAAAAAGC
+
A3AABFFFFFFFGGGGGGGGGGGHHHGGFHFHHHGHHHHHHHHHHHHGHGGGHHHHHFHHHFGHHHHGEEHGHHHHHHHG3GHGGGGGF//?/03B333?B/?//0/?222??<<2222222222222001111111111///.-0.0.-...0<000.---..0000000000000;//.-....00;00000/:09090/9////000-....//9/////.///;//://9;/..9/...--......
@M05620:45:000000000-G6HP7:1:1101:17420:10615 1:N:0:146
CATCCTGACCCTGAAGTACCCCGGCTTGATTTCTGACATTAGATTGGAAGAGCACACGTCTGAACTCCAGTCACGCACTACAATCTCGTATGCCGTCTTCTGCTTGAAAAAAAAAAAAAACCAAAGAAGCTAAGAAAAAATCGGTGAAACAGGCATGAGAGAAGCAGAAATAGGGGTAGACAAGGACATAAATCAGAGGATTACAGGTAATAAAAGTACGAAGGAGTGATAGGAGCATGATGGGATGTACA
+
DCCCDFFFFFFFGGGGGGGGGGGGGGGGHHHHHHHHHHHHHHHHHHHHHHHHHHHHHGHHHGHHHHHHHHHHHHGHGGGHHGHHBGHHGGHHHHGGGHGHHHHHHHHGFHHEEEFB>>////??.000011111>100.-.<.....:0;//...0:C000:;/00///00000.....000/..../0000000000../00000/;00000000;00.9.9.../.0000/0/:.000;009/0:000:
@M05620:45:000000000-G6HP7:1:1101:9183:10643 1:N:0:146
TACCTGTACTGGGGAAGCATTTGAATATCCCCCCATGGTGATGGGGACGGAGAACTGCTCCATAAACACAGGCAACGTGCCTAACTTTCCCGGGAAGATGAAGTCAAAGAGCGACCACAGCTCTTCGGAGGTTATTTTGCATCGGTGAGCCAGACAGAATGATCCGATGAGGGGTGCGAAACTATTTGAGGAAAGGAAGCACCTTTTTATTAAATTTACCTTTTAGCAATCGCCATTCCTACCCTAAAGAT
+
CCCCCFFFFFFFGGGGGGGGGGHHHHHHHHHGGGGHHHHHHHHHHGGGGGGGGHHHHHHHHHHHHHHHHHHHGHHHGHHHHHHHHHHHHHHGGGGGGHHHHHHHHHHHHHHHGGGGGHHHHHHHHHHGGGGEHHHHHHHHHHHGGEGGHHHHHHGHHHHHHHHHHHGGGHHHGGAEGGGGGGGGGGGGGGGFGFGGGGGGGGFFFFFFFFFFFFFFFFFFFFFFFFFFFFFFFFFFFFFFFFFFFFFFFFF
@M05620:45:000000000-G6HP7:1:1101:26899:10645 1:N:0:146
AAACCAAGCAGACACTCACCGCTCCCTCGCCACAGGCCAATAGTTTGTCCTCACTGAGTTGGCAACAAGTGGCTGCTGTGGCTGCCATTTTTCTGGTGATGGCCATCAGCTCCGACGAGGTCAGCTGGGGGGCTTTCTTTGTGTAAGCAACGAGAAACCTGAAAGAAGCATTTTTTAACTAAGTCCTGCTGAGTCATTCATGAGTTTTTAGCCGCCTTGCTTCTTCTCACAGACTCTCTACTCTCATGCCA
+
BBCCCBCFCFFFGGGGGGGGGGGGGGHHGGGGGHHHGGHHHHHHHHHHHHHHHHHHHHHHHHHHHHHHHHHHGHGGHHHHHHHGGHHHHHHHHHHHHHHHHHHHHHHHHHHHHGGGGGGGGHHHHHHHGGGGGGGGGGGGGGGGGGFFFFFFFFFFFFFFFFFFFFFFFFFFFFFFFFFFFFFFFFFFFFFFFFFFFFFFFFFFFFFFFFFFFFFFFFFFFFFFFFFFFFFFFFFFFFFFFFFFFFFFFF0
@M05620:45:000000000-G6HP7:1:1101:26876:10646 1:N:0:146
AAACCAAGCAGACACTCACCGCTCCCTCGCCACAGGCCAATAGTTTGTCCTCACTGAGTTGGCAACAAGTGGCTGCTGTGGCTGCCATTTTTCTGGTGATGGCCATCAGCTCCGACGAGGTCAGCTGGGGGGCTTTCTTTGTGTAAGCAACGAGAAACCTGAAAGAAGCATTTTTTAACTAAGTCCTGCTGAGTCATTCATGAGTTTTTAGCCGCCTTGCTTCTTCTCACAGACTCTCTACTCTCATGCCA
+
A3AAAAAFBFFFGGCFFFGGEEEFGGHGAFGGGGHFGDHHHGGDGFHHHHHGFGBGGHGHHHGHHHHHHGGGGHGGHCGGHHH1EGCGHHHHHHGBGBFG4BGHHHHHHGGHHGEEEGGCEGHHHGHHDG?DGGGGGGGGGGGGGGFFFFF;FFFFFFFB.B/9BFFFFFFBFFFFEFFBFFBBFFFBFFFFFBF99BFFFFF/9/FBEE9BBADFF99B/FFBFFFFFFFFBFFF/FFFFFFFFFBFFFF
@M05620:45:000000000-G6HP7:1:1101:9164:10648 1:N:0:146
TACCTGTACTGGGGAAGCATTTGAATATCCCCCCATGGTGATGGGGACGGAGAACTGCTCCATAAACACAGGCAACGTGCCTAACTTTCCCGGGAAGATGAAGTCAAAGAGCGACCACAGCTCTTCGGAGGTTATTTTGCATCGGTGAGCCAGACAGAATGATCCGATGAGGGGTGCGAAACTATTTGAGGAAAGGAAGCACCTTTTTATTAAATTTACCTTTTAGCAATCGCCATTCCTACCCTAAAGAT
+
BBCCCFFFFFFFGGGGGGGGGGHHHHHHHHHGGGGHHHFGHHHHHGGGGGGGGHHHHHHHHHHHHHHHHHHHGHHHGHHHHHGHHHHHHHHGGGGGGHHHHHHHHHHHHHHHGGGGGHHHHHHHHHHGGGGGHHHHHHHHHHHGFEGGHHHHHGGHHHHHHHHHHHDGGHHHGGEDGGGGACGFGGGGGGGGGBFGGGGGFGFFFFFFFFFFFFFFFFFFFFFFFFFFFFFFFFFEFFFFFFFFFFFFFEF
@M05620:45:000000000-G6HP7:1:1101:9200:10656 1:N:0:146
TACCTGTACTGGGGAAGCATTTGAATATCCCCCCATGGTGATGGGGACGGAGAACTGCTCCATAAACACAGGCAACGTGCCTAACTTTCCCGGGAAGATGAAGTCAAAGAGCGACCACAGCTCTTCGGAGGTTATTTTGCATCGGTGAGCCAGACAGAATGATCCGATGAGGGGTGCGAAACTATTTGAGGAAAGGAAGCACCTTTTTATTAAATTTACCTTTTAGCAATCGCCATTCCTACCCTAAAGAT
+
BBBBBFFFFFFFGGGGGGGGGGHHHHHHHHHGGGGHHHGHHHHHHGGGGGGGGHHHHHHHHHHHHHHHHHH1FHHHGHHHHHHHHHHHHHHGGGGGGHHHHHHHHHHHHHHHGGGGGHHHHHHGHHHGGGGGHHHHHHHHHHHGDFGGHHHHHHGHHHHHHHHHHHGGGHHHGGGDGGEFGGGGGGGGGGGFGGGGFGGGGGFFFFFFFFFFFFFFFFFFFFFFFFFFFFFFEFFFFFFFFFFFFFFFFBF
@M05620:45:000000000-G6HP7:1:1101:9182:10663 1:N:0:146
TACCTGTACTGGGGAAGCATTTGAATATCCCCCCATGGTGATGGGGACGGAGAACTGCTCCATAAACACAGGCAACGTGCCTAACTTTCCCGGGAAGATGAAGTCAAAGAGCGACCACAGCTCTTCGGAGGTTATTTTGCATCGGTGAGCCAGACAGAATGATCCGATGAGGGGTGCGAAACTATTTGAGGAAAGGAAGCACCTTTTTATTAAATTTACCTTTTAGCAATCGCCATTCCTACCCTAAAGAT
+
BABCCFFFFFFFGGGGGGGGGGHHHHHHHHHGGGGHHHGHHHHHHGGGGGGGGHHHHHHHHHHHHHHHHHHHGHHHGHHHHHHHHHHHHHHGGGGGGHHHHHGHHHHHGHHHGGGGGHHHHHHHHHHGGGGGHHHHHHHHGHHGGGGEHHHHHHGHHHGHHHHHHHDGGHHHGGCCGGEGGGGGGGGGGGGBFFFGGGGGGGFFFFFFFFFFFFFFFFFFFFFFFFFFFFFFFFFAFFFFFFFFFFFFFFF
@M05620:45:000000000-G6HP7:1:1101:17356:10679 1:N:0:146
CATCCTGACCCTGAAGTACCCCGGCTTGATTTCTGACATTAGATCGGAAGAGCACACGTCTGAACTCCAGTCACGCACTACAATCTCGTATGCCGTCTTCTGCTTGAAAAAAAAAAAAAACAAAAGATATTAAAAAAAGAACTGTGATTGTAACCACAGATATAAAAAAAAGAAGATTAAATACAGAAGGAGAGATAGAGATATGTAAGGGATGGTAGAGAGAGGTAGTGAAATAGAGACGGGAGAGATGA
+
CBCCDFFFFFFFGGGGGGGGGGGGGGGGHHHHHHHHHHHHHHHHHHGGGGHHHHHHHGHHHGHHHHHHHHHHHHGHGGGHHHHHCHHHGGHHHHGGGHGHHHHHHHHGFHHEECDC><<///<<00.1>111111><-.<./00<00000000:00...000000000---.../00<000:0:000:0......000000000000<00../..00<000....<00:/00000:0:0/..-.-...000
@M05620:45:000000000-G6HP7:1:1101:5930:10732 1:N:0:146
CATCCTGACCCTGAAGTACCCCGGCTTGATTTCTGACATTAGATCGGCAGAGCACACGTCTGAACTCCAGTCCCGCACTACAATCTCGTATGCCGTCTTCTGCTTGAAAAAAAAAACACCACTACGGCTCAAGTCGGCGGAGGGCCACTTCAGGGCAAATGGGAAAATGCTTCTTGAGACGCTCTGCTAACCGGCTATGGTCACCGAACTTCTCCTTCAGATCGTTACGTCATTCTCACCTGCCATCAGAT
+
BBBBBFFFFFFFGGGGGGGGGGGCGGGGCGHHHHGDFFGH5GHHHHG20AFGHHHHHGHHHGFHHHHH3GHH3FEE?GGHHHHFHHHHGCGHGHCGGHGFFGHHHHH3FG0E/<////0?//10?//<->11>11.-----:--....;000;0....9090.//./;00000000//./.-.9.://///:----.////////.---./////////////.....9....//////.//9://////;
@M05620:45:000000000-G6HP7:1:1101:12522:10735 1:N:0:146
TACCTGTACTGGGGAAGCATTTGAATATCCCCCCATGGTGATGGGGACGGAGAACTGCTCCATAAACACAGGCAACGTGCCTAACTTTCCCGGGAAGATGAAGTCAAAGAGCGACCACAGCTCTCGGAGGTTATTTTGCATCGGTGAGCCAGACAGAATGATCCGATGAGGGGTGCGAAACTATTTGAGGAAAGGAAGCACCTTTTTATTAAATTTACCTTTTAGCAATCGCCATTCCTACCCTAAAGATC
+
BBBCCFFFFFFFGGGFGGGGGGHHHHHHHHHGGGGHHHGHGHHHHGGGGGGGGHHHHHHHHHHHHGHHHHHHGGHHGHHHHHHHHHHHHHHGGGGGGHHHHHHFHHHHHHHHGGGGGHHGHHHHHGGGGGEHHHHHHHHHHHGGGGAFFGHHHGHHHGHHHHHHHGGGHHHGGEDGGGGGGGGGGGGGGGFGGGGGGFGFFFFFFFFFFFFFFFFFFFFFFFFFFFFFFFFFFFFFFFFFBFFFFFFFFFF
@M05620:45:000000000-G6HP7:1:1101:27612:10744 1:N:0:146
AAACCAAGCAGACACTCACCGCTCCCTCGCCACAGGCCAATAGTTTGTCCTCACTGAGTTGGCAACAAGTGGCTGCTGTGGCTGCCATTTTTCTGGTGATGGCCATCAGCTCCGACGAGGTCAGCTGGGGGGCTTTCTTTGTGTAAGCAACGAGAAACCTGAAAGAAGCATTTTTTAACTAAGTCCTGCTGAGTCATTCATGAGTTTTTAGCCGCCTTGCTTCTTCTCACAGACTCTCTACTCTCATGCCA
+
CCCCCCBFBFFFGGGGGGGGGGGGGGHHGGGGGHHHGGHHHHHHHHHHHHHHHHHHHHHHHHHGHHHHHHHHGHGGGHHHHHHGGHHHHHHHHHHHHHHHHHHHHHHHHHHHHGGGGGGGGHHHHHHHGGGGGGGGGGGGGGGGGGFFFFFFFFFFFFFFFFFFFFFFFFFFFFFFFFFFFFFFFFFFFFFFFFFFFFFFFFFFFFFFFFFFFFFFFFFFFFFFFFFFFFFFFFFFFFFFFFFFFFFFFFF
@M05620:45:000000000-G6HP7:1:1101:19056:10745 1:N:0:146
AAACCAAGCAGACACTCACCGCTCCCTCGCCACAGGCCAATAGTTTGTCCTCACTGAGTTGGCAACAAGTGGCTGCTGTGGCTGCCATTTTTCTGGTGATGGCCATCAGCTCCGACGAGGTCAGCTGGGGGGCTTTCTTTGTGTAAGCAACGAGAAACCTGAAAGAAGCATTTTTTAACTAAGTCCTGCTGAGTCATTCATGAGTTTTTAGCCGCCTTGCTTCTTCTCACAGACTCTCTACTCTCATGCCA
+
CCDDDDDFCFFFGGGGGGGGGGGGGGHHGGGGGHHHGGHHHHHHHHHHHHHHHHHHHHHHHHHHHHHHHHHHGHGGHHHHHHHGGHHHHHHHHHHHHHHHHHHHHHHHHHHHHGGGGGGGGHHHHHHHGGGGGGGGGGGGGGGGGGFFFFFFFFFFFFFFFFFFFFFFFFFFFFHFFFFHHFFFFFFFFFFFFFFFFFFFFFFFFFFFFFFFFFFFFFFFFFFFFFFFHFFFFFFFFFFFFFFFFFFFFFF
@M05620:45:000000000-G6HP7:1:1101:12515:10751 1:N:0:146
TACCTGTACTGGGGAAGCATTTGAATATCCCCCCATGGTGATGGGGACGGAGAACTGCTCCATAAACACAGGCAACGTGCCTAACTTTCCCGGGAAGATGAAGTCAAAGAGCGACCACAGCTCTCGGAGGTTATTTTGCATCGGTGAGCCAGACAGAATGATCCGATGAGGGGTGCGAAACTATTTGAGGAAAGGAAGCACCTTTTTATTAAATTTACCTTTTAGCAATCGCCATTCCTACCCTAAAGATC
+
CCCCCFFFFFFFGGGGGGGGGGHHHHHHHHHGGGGHHHGHHHHHHGGGGGGGGHHHHHHHHHHHHHHHHHHHGHHHGHHHHHHHHHHHHHHGGGGGGHHHHHHGHHHHGHHHGGGGGHHGHHHHHGGGGGEHHHHHHHHHHHGGGGGHHHHHHGHHHHHHHHHHHGGGHHHGGEGGGGGGGGGGGGGFGGGGGGGGGFGFGFFFFFFFFFFFFFFFFFFFFFFFFFFFFFFFFFFFFFFFFFFFFFFFFFF
@M05620:45:000000000-G6HP7:1:1101:19050:10763 1:N:0:146
AAACCAAGCAGACACTCACCGCTCCCTCGCCACAGGCCAATAGTTTGTCCTCACTGAGTTGGCAACAAGTGGCTGCTGTGGCTGCCATTTTTCTGGTGATGGCCATCAGCTCCGACGAGGTCAGCTGGGGGGCTTTCTTTGTGTAAGCAACGAGAAACCTGAAAGAAGCATTTTTTAACTAAGTCCTGCTGAGTCATTCATGAGTTTTTAGCCGCCTTGCTTCTTCTCACAGACTCTCTACTCTCATGCCA
+
CCBCCCCFDFFFGGGGGGGGGGGGGGHHGGGGGHHHGGHHHHHHHHHHHHHHHHHHHHHHHHHHHHHHHGHHGHGGHHHHHHHGGHHHHHHHHHHHHHGHHHHHHHHHHHHHHGGGGGGGGHHHHHHHGGGGGGGGGGGGGGGGGGFFFFFFFFFFFFFFFFFFFFFFFFFFFFHFFFFHHFFFFFFFFFFFFFFFFFFFHFFFFFFFFFFFFFFFFFFFFHHFFFHFFFFFFFFFFFFFFFFFFFFFFFB
@M05620:45:000000000-G6HP7:1:1101:19068:10765 1:N:0:146
AAACCAAGCAGACACTCACCGCTCCCTCGCCACAGGCCAATAGTTTGTCCTCACTGAGTTGGCAACAAGTGGCTGCTGTGGCTGCCATTTTTCTGGTGATGGCCATCAGCTCCGACGAGGTCAGCTGGGGGGCTTTCTTTGTGTAAGCAACGAGAAACCTGAAAGAAGCATTTTTTAACTAAGTCCTGCTGAGTCATTCATGAGTTTTTAGCCGCCTTGCTTCTTCTCACAGACTCTCTACTCTCATGCCA
+
CBCCCABFCFFFGGGGGGGGGGGGGGHHGGGGGHHHGGHHHHHHHHHHHHHHHHHHHHGHHHHHHHHHHGHHGHGGHHHHHHHGGHHHHHHHHGHHHHHHHHHHHHHHHHHHHGGGGGGGGHHHHHHHGGGGGGGGGGGGGGGGGGFFFFFFFFFFFFFFFFFFFFFFFFFFFFFFFFFFFFFFFFFFFFFFFFFFFFFFFFFFFFFFFFFFFFFFFFFFFFFFFFFFFFFFFFFFFFFFFFFFFFFFFFB
@M05620:45:000000000-G6HP7:1:1101:11621:10770 1:N:0:146
AAACCAAGCAGACACTCACCGCTCCCTCGCCACAGGCCAATAGTTTGTCCTCACTGAGTTGGCAACAAGTGGCTGCTGTGGCTGCCATTTTTCTGGTGATGGCCATCAGCTCCGACGAGGTCAGCTGGGGGGCTTTCTTTGTGTAAGCAACGAGAAACCTGAAAGAAGCATTTTTTAACTAAGTCCTGCTGAGTCATTCATGAGTTTTTAGCCGCCTTGCTTCTTCTCACAGACTCTCTACTCTCATGCCA
+
CCCCCCCFCFFFGGGGGGGGGGGGGGHHGGGGGHHHGGHHHHHHHHHHHHHHHHHHHHHHHHHHHHHHHHHHGHGGHHHHHHHGGHHHHHHHHHHHHHHHHHHHHHHHHHHHHGGGGGGGGHHHHHHHGGGGGGGGGGGGGGGGGGFFFFFFFFFFFFFFFFFFFFFFFFFFFFFFFFFFFFFFFFFFFFFFFFFFFFFFFFFFFFFFFFFFFFFFFFFFFFFFFFFFFFFFFFFFFFFFFFFFFFFFFFF
@M05620:45:000000000-G6HP7:1:1101:11262:10771 1:N:0:146
CATCCTGACCCTGAAGTACCCCGGCTTGATTTCTGACATTAGATCGGAAGAGCACACGTCTGAACTCCAGTCACGCACTACAATCTCGTATGCCGTCTTCTGCTTGAAAAAAAAAAAAAAAAAAAAATGAACAAAAAGAACAGTCTGCGTATAAATACTACGTCAAGAACGAATTGTTCACACGTTGCCTATCCGTACAGACGCATAAGTACGAAGCGACTCATGGGCATTGCATCCGGCACTCCTCGCAT
+
DDDDDFFFFFFFGGGGGGGGGGGGGGGGHHHHHHHHHHHHHHHHHHGGGGHHHGHHHGHHHGHHHHHHHHHHHGGHGGGHHHHHHHHHFGHHHHGGGGGHHHHHHHHHGHHGGDFF>///-<--<;-.00;00/..:.../:/00000;...009000000.....00//.....00000000-99..0;000/.....00.---..00900....--.--.0000..//090000/.-9--///0/.--.
@M05620:45:000000000-G6HP7:1:1101:11608:10784 1:N:0:146
AAACCAAGCAGACACTCACCGCTCCCTCGCCACAGGCCAATAGTTTGTCCTCACTGAGTTGGCAACAAGTGGCTGCTGTGGCTGCCATTTTTCTGGTGATGGCCATCAGCTCCGACGAGGTCAGCTGGGGGGCTTTCTTTGTGTAAGCAACGAGAAACCTGAAAGAAGCATTTTTTAACTAAGTCCTGCTGAGTCATTCATGAGTTTTTAGCCGCCTTGCTTCTTCTCACAGACTCTCTACTCTCATGCCA
+
CCCCCCCFCFBFGGGGGGGGGGGGGGHHGGGGGHHHGGHHGHHHHHHHHHHHHHHHHHHHHHHHHHHHHHHHGHGGHHHHHHHGGHHHHHHHHHHFHHHHHHHHHHHHHHHHHGGGG/DGGHHHHHHHGGGGGGGGGGGGGGGGEFFFFFFFFFFFFFFFFFFFFFFFFFFFFFFFFFFFFFFFFF/BFFFFFFFFFFFFFFFFFFFFFFFFFFFFFFFFFFFFFFFFFFFFFFFFFFFFFFFFFFFFFF/
@M05620:45:000000000-G6HP7:1:1101:28854:10795 1:N:0:146
TACCTGTACTGGGGAAGCATTTGAATATCCCCCCATGGTGATGGGGACGGAGAACTGCTCCATAAACACAGGCAACGTGCCTAACTTTCCCGGGAAGATGAAGTCAAAGAGCGACCACAGCTCTTCGGAGGTTATTTTGCATCGGTGAGCCAGACAGAATGATCCGATGAGGGGTGCGAAACTATTTGAGGAAAGGAAGCACCTTTTTATTAAATTTACCTTTTAGCAATCGCCATTCCTACCCTAAAGAT
+
CCDDDFFFFFFFGGGGGGGGGGHHHHHHHHHGGGGHHHFGHHHHHGGGGGGGGHHHHHHHHHHHHHHHHHHHGHHHGHHHHHHHHHHHHHHGGGGGGHHHHHHHHHHHHHHHGGGGGHHHHHHHHHHGGGGEHHHHHHHHHHHGGGGGHHHHHHGHHHHHHHHHHHGGGHHGGGEGGGGGGGGGGGHHGGGCFGFCFFGGGGFFFFFFFFFFFFFFFFFFFFFFFFFFFFFFFFFFFFFFFFFFFFFFFFF
@M05620:45:000000000-G6HP7:1:1101:28838:10806 1:N:0:146
TACCTGTACTGGGGAAGCATTTGAATATCCCCCCATGGTGATGGGGACGGAGAACTGCTCCATAAACACAGGCAACGTGCCTAACTTTCCCGGGAAGATGAAGTCAAAGAGCGACCACAGCTCTTCGGAGGTTATTTTGCATCGGTGAGCCAGACAGAATGATCCGATGAGGGGTGCGAAACTATTTGAGGAAAGGAAGCACCTTTTTATTAAATTTACCTTTTAGCAATCGCCATTCCTACCCTAAAGAT
+
AABBBFFFFFFF4EFFEFGGGGFGHHHHHHHGGGEHHFBDGHFFADGGE?EFCFHHHHHHHHHHHHHHHHFHGEGGGHEHHHH3GHFHHHHGGGGEGHHHHHHHHHHHHHHHGGGGGHHHHHHHHHHGGGGDHHHHHHGHFHHGDEGGHHHHAGGGHGHHHGHHGC<EAGBCAC:CDDGDGDFGGGFGFGE9FBF9FFEGGGFFFFFFEFFFFFFFFFFFFFFFFFFFFFFEEFFFFFFFFFAFFFFFFFB
@M05620:45:000000000-G6HP7:1:1101:14858:10810 1:N:0:146
AGATTACTGCAACAGTTCCCCCTCTAGACAAGCCAGGGACAAAACAAAGATCGGAAGAGCACACGTCTGAACTCCAGTCACGCACTACAATCTCGTATGCCGTCTTCTGCTTGAAAAAAAAAAAAAAAAAAAAAAAAAAGAAAAAAGATAGTTATTCGATAAAAAAACTATGAAAAACAGTAGGGCTTACTGACAGGTGTGGAGAAATAGCAGAACATGAGGATGAGTGAAATAGGAACGTAACGAAAGAG
+
BBBBBFFFFFFFGGFGGGGGGGGGHHHHHHHHHGHHHGGGGHHHHHHHHGHHHGGGGHHHHHHHGHHHGHHHHHHHHHHHHGHGGGHHGHDEGHHGGHGHHGGGHGHHHHHHHHHHHHGGGGCB/<>-<<-::A--;:-.;AB/::..////:////.//..///--./9//9//9....//:/...9///;/;//.///../././////////.//////////9//////9////.:....;..../;
@M05620:45:000000000-G6HP7:1:1101:20836:10821 1:N:0:146
CATCCTGACCCTGAAGTACCCCGGCTTGATTTCTGACATTAGATCGGAAGAGCACACGTCTGAACTCCAGTCACGCACTACAATCTCGTATGCCGTCTTCTGCTTGAAAAAAAAAAAAAAACAATTTTACAATCTTTTTATTATACACTCACCCCATTACCTACTCCTTATTTCCCTCACTTCATCTTCTTCATTACTACTGATTTCTCATTCTTTCTTCTTCTACCCTCCTCTCTCCTCTCCTTCGCCCC
+
DCCDDFFFFFFFGGGGGGGGGGGGGGGGHHHHHHHGHHHHGHGHHHG2FEHHHHHFHGHHHGHGHHHHHHHHHHGHGGGGHHHHFFHHGGHHHHGEGHGHHHHHHHHHGHEGGGGC</<<-...11111111<00=D00.00000=<00</<:.::/00;000:000000;0;CBF0/..00:00000;0;BB00;090;00000000;00090;000;00;0:00;.0..;/0/9:90/:9/000....-
@M05620:45:000000000-G6HP7:1:1101:14858:10832 1:N:0:146
AGATTACTGCAACAGTTCCCCCTCTAGACAAGCCAGGGACAAAACAAAGATCGGAAGAGCACACGTCTGAACTCCAGTCACGCACTACAATCTCGTATGCCGTCTTCTGCTTGAAAAAAAAAAAAAACACAACAGCAAGGAGAACACTGTGATTGATTGATATGTGCAGAAACAATTTCTGGTGAGAGATGGCCTTCCACAAGCAAGCCGTCTGGCCAACGCGGTGCCGAAGTTGCTGCGGGTACTCATCA
+
B@BBBFFFBFDFGGFGGGGGGGGGHFFHHHHHHGHHHGGGEHHHHHGHHHHHHGGGDHHHHHHGGHHHGGHHHHHGGHHHHGHGGGEHHHGBGHHGGHHHGGGGHGFFHFHHHHHFFFG/C?////-..0....0.///.....///0<00;000<00000;000;0;0;////.00000000/0.0/.00///0/0/00/...//...-.-..//./.;.--9.9-/----.;//://---9-////;//
@M05620:45:000000000-G6HP7:1:1101:6235:10839 1:N:0:146
TACCTGTACTGGGGAAGCGTGTAGCAATCGCCATTCCTACCCTAAAGATCGGAAGAGCACACGTCTGAACTCCAGTCACGCACTACAATCTCGTATGCCGTCTTCTGCTTGAAAAAAAAAAAAACAAACCTATTCCCCCCTTCCCCCCACATCCCCAATCTCAGCAGTACATCCTAAAATAAACAACATCCAGCGTAACGCCTCTCGGCCACTCCCACATCCTTTTCTGACCTTGTTTGCTTTTTGATCTT
+
BBBCCFFFFFFFGGGGGGGEEEHHHHHHHGGGGFHHHHHHHHHHHHHHHHHGGGGHHHGHGHGHHHGHHHHHHHHHHHHGHGGGHHHHH@GHHFGHHHHGGGHGHHHHHHGHHHHHGGGGD/<///.<..011111><<<-.///<;-;..:0/.././/000090.000009/00000000000.../9/00;-;....-;.90:.:9.-.0//9/..00;00B;00;00/0000;9/090000-.00;B
@M05620:45:000000000-G6HP7:1:1101:17853:10843 1:N:0:146
TACCTGTACTGGGGAAGCATTTTTCCCTACACGACGCCATTCCTACCCTAAAGATCGGAAGAGCACACGTCTGAACTCCAGTCACGCACTACAATCTCGTATGCCGTCTTCTGCTTGAAAAAAAAAAAACAAATCCACCCATTCCCCCCCACCCCACCACGCTCCTCTATCACCGATTCCACTAAACCTACGCCCGATCTCCAACCGTCCTCTCCCCCTTCAGTTTCTGCCCTTCATACTTACTTCACTTA
+
CCCCCFFFFFFFGGGGGGGGGGHHHHHHHHGHGGGGGGGGHHHHHHHHHHHHHHHHHGGGGHHHHHHHGHHHGHHHHHHGHHHHHGHGGGFHGHG3GHHGEHHHHGFGHGHHHHHHHGHEFHGGGBD>-.<<>11>110<./0=0</.-:-..:-.:....;.;.0/000000/;--.00009/009//0/.-;----;9;00009-;;..00//;.:-.;B0000;B000;0/;0009;:00:00000;0
@M05620:45:000000000-G6HP7:1:1101:15458:10849 1:N:0:146
AAACCAAGCAGACACTCACCGCTCCCTCGCCACAGGCCAATAGTTTGTCCTCACTGAGTTGGCAACAAGTGGCTGCTGTGGCTGCCATTTTTCTGGTGATGGCCATCAGCTCCGACGAGGTCAGCTGGGGGGCTTTCTTTGTGTAAGCAACGAGAAACCTGAAAGAAGCATTTTTTAACTAAGTCCTGCTGAGTCATTCATGAGTTTTTAGCCGCCTTGCTTCTTCTCACAGACTCTCTACTCTCATGCCA
+
CCCCCCCFCFFFGGGGGGGGGGGGGGHHCGGGGHHHGGHHHHHHHHHHHHHHHHHHHHHHHHHHHHHHHHHHGHGGHHHHHHHGGHHHHHHHHHHHHHHHHHHHHHHHHHHHHGGGGFGGGHEHHHHHGGGGGGGGGGGGGGGGGGFFFFFFFFFFFFFFFFFFFFFFFFFFFFFFFFFFFFFFFFFFFFFFFFFFFFFFFFFFFFFFFFFFFFFFFFFFFFFFFFFFFFFFFFFFFFFFFFFFFFFFFFB
@M05620:45:000000000-G6HP7:1:1101:27363:10949 1:N:0:146
AGATTACTGCAACAGTTCCCCCTACACTCTTTCCCTACAAGCCAGGGACAAAACAAAGATCGGAAGAGCACACGTCTGAACTCCAGTCACGCACTACAATCTCGTATGCCGTCTTCTGCTTGAAAAAAAAAAAAAAAAAAACAAAAAAAAAACCATATAAATTAAAATAGAGAAAATAAACACATAAAAGATAAGTAAGAAACTGAAAAGTTAAGAAGATAATAGAAAGTACAGAGCTGAGATAAAGTCTT
+
CCCCCFFFFFFFGGGGGGGGGGGGHHHHHHHHHHHHHHHHHHGHHHGEGGHHHHHHHHHHHHGGGGHHHHHHHGGHHGHHHHHHHHHHFHGHGGGHHHHHFHHHGFHHHHE?EHGHHHHHHHGHH3GGGCGG@/<-<<-:-..:...--:--...//////////////;//////////9/.;/;9///.///:////////////://////://////////////////:://///.:;////////
@M05620:45:000000000-G6HP7:1:1101:27347:10961 1:N:0:146
AGATTACTGCAACAGTTCCCCCTACACTCTTTCCCTACAAGCCAGGGACAAAACAAAGATCGGAAGAGCACACGTCTGAACTCCAGTCACGCACTACAATCTCGTATGCCGTCTTCTGCTTGAAAAAAAAAAAAAAAAAAACAACCAACCAACACCAGACACCTTTCGAAAAAACATCACGCTAACAATGAGAAACGAACAATAAAGCACACTAGACACCAACAATCGCAACCCCTACACTGTCCTACAAC
+
A>>AAFFF3BDFGGGFGGGGGGGAHFHBGHHHHHHHHHHHAFFHFHGGGGHGHHHGHHHHHFEEFBF0BFFHH/BGHFDGHGHHHGFHEGEGEGGHHHHFEFHHF?FBGHGEEHFHHFHHHHHHFBGGCCC@</>----:-..:......;..:....;.C/C/000....-----/;;/-9-9-///////:///-:----///9//;---/9////------9//------9----/-///////99//
@M05620:45:000000000-G6HP7:1:1101:5256:11036 1:N:0:146
TACCTGTACTGGGGAAGCATTTGAATATCCCCCCATGGTGATGGGGACGGAGAACTGCTCCATAAACACAGGCAACGTGCCTAACTTTCCCGGGAAGATGAAGTCAAAGAGCGACCACAGCTCTCGGAGGTTATTTTGCATCGGTGAGCCAGACAGAATGATCCGATGAGGGGTGCGAAACTATTTGAGGAAAGGAAGCACCTTTTTATTAAATTTACCTTTTAGCAATCGCCATTCCTACCCTAAAGATC
+
CCCCCFFFFFFFGGGGGGGGGGHHHHHHHHHGGGGHHHHHHHHHHGEEGGGGGHHHHHHHHHHHHHHHHEHHGHHHGHHHHHFGHHHHHHHGGGGEGFHHHGHHHHHHHHHHGGGGGHHHHHHHHGGGGGGHHHHHHHHHHHGGGGGHHHHHHGHHGHHHGHHHHAGGHHHGGGGGGEG?DGFGGGGEFFFGGGGGFGGGGFFFFFFFFFFBBFFFFFFFFFFFFFFFFFFFFFFFFFFFFFFFFFFFFFF
@M05620:45:000000000-G6HP7:1:1101:5906:11044 1:N:0:146
TACCTGTACTGGGGAAGCATTTGAATATCCCCCCATGGTGATGGGGACGGAGAACTGCTCCATAAACACAGGCAACGTGCCTAACTTTCCCGGGAAGATGAAGTCAAAGAGCGACCACAGCTCTTCGGAGGTTATTTTGCATCGGTGAGCCAGACAGAATGATCCGATGAGGGGTGCGAAACTATTTGAGGAAAGGAAGCACCTTTTTATTAAATTTACCTTTTAGCAATCGCCATTCCTACCCTAAAGAT
+
CCCCCFFFFFFFGGGGGGGGGGHHHHHHHHHGGGGHHHHHHHHHGGGFGGGGGHHHHHHHHHHHHHHHHGHHGHHHGHHHHHHGHHHHHHHGGGGEGHHHHHHHHHHHHHHHGGGGGHHHHHHHHHHGGGGGHHHHHHHHHHHG?CGGHGHHHHGHHHHHHHHHHHEGGHHHGGGDGGGFGGGGGGGGGEGFGGGGBFGGFGFFFFFFFFFFBFFFFFFFFFFFFFFFFFFFFFFFFFFFFFFFFFFFFBB
@M05620:45:000000000-G6HP7:1:1101:26049:11048 1:N:0:146
AAACCAAGCAGACACTCACCGCTCCCTCGCCACAGGCCAATAGTTTGTCCTCACTGAGTTGGCAACAAGTGGCTGCTGTGGCTGCCATTTTTCTGGTGATGGCCATCAGCTCCGACGAGGTCAGCTGGGGGGCTTTCTTTGTGTAAGCAACGAGAAACCTGAAAGAAGCATTTTTTAACTAAGTCCTGCTGAGTCATTCATGAGTTTTTAGCCGCCTTGCTTCTTCTCACAGACTCTCTACTCTCATGCCA
+
CCCCCCCFBFFFGGGGGGGGGGGGGGHHGGGFGHGHGGHHHHHHHHHHHHHHHHHHHHHHHHHHHHHHHHHHGHGGHHHHHHHGGHHHHHHHHHHHHHHHHHHHHHHHHHHHHGGGGGGGGHHHHHHHGGGGGGGGGGGGGGGGGGFFFFFFFFFFFFFFFFFFFFFFFFFFFFFFEFFFFFFFFFFFFFFFFFFFFFFFFFEFFFFFFFFFFFFFFFFFFFFFFFFFFFFFFFFFFFFFFFFFFFFFFFB
@M05620:45:000000000-G6HP7:1:1101:5269:11051 1:N:0:146
TACCTGTACTGGGGAAGCATTTGAATATCCCCCCATGGTGATGGGGACGGAGAACTGCTCCATAAACACAGGCAACGTGCCTAACTTTCCCGGGAAGATGAAGTCAAAGAGCGACCACAGCTCTCGGAGGTTATTTTGCATCGGTGAGCCAGACAGAATGATCCGATGAGGGGTGCGAAACTATTTGAGGAAAGGAAGCACCTTTTTATTACATTTACCTTTTAGCAATCGCCATTCCTACCCTAAAGATC
+
BBBBBFFFFFFFG2FFCGCGGGBFDGFHHHHGGGGHHGGHGHHHH?2AEEEGGHGHFHHHHGHHG5FEG?GGFEHH/GEFGHB3BGHHHHHGGGG?EEHFHFDFBGHF3B0FEDCG/F/<?GHHHGFDGGGHFGHHHHH1FFD.E<FAGHFH.ECCHEGGFFGF<.AAGHH?CECA@E@?@F9FFFF9C/;FFFFGF.CFCAFFFFFEFFF//BFF/9BFFFFF/;F/9B.ADFEFFFF/BFAFBF9;/9;
@M05620:45:000000000-G6HP7:1:1101:26067:11059 1:N:0:146
AAACCAAGCAGACACTCACCGCTCCCTCGCCACAGGCCAATAGTTTGTCCTCACTGAGTTGGCAACAAGTGGCTGCTGTGGCTGCCATTTTTCTGGTGATGGCCATCAGCTCCGACGAGGTCAGCTGGGGGGCTTTCTTTGTGTAAGCAACGAGAAACCTGAAAGAAGCATTTTTTAACTAAGTCCTGCTGAGTCATTCATGAGTTTTTAGCCGCCTTGCTTCTTCTCACAGACTCTCTACTCTCATGCCC
+
BAABBBBCAFFFGGGGGGGGGGGGGGHHGGGCFCGHFGDCGFFHHHHHHHHHGHHHFHHGHHHHHHGHHHHHGHGGFHGGHHHGGHFHHHHHHHHHHHHHHHHHFHHGHHHHHGGGGGGGGHHHHHGHCCFGGCGFGGGGFFGGFFFFFFFFFFFFFFFFFFFFFFFFFFFFFFFFEFFFFBFBFFFFFFFBF;FFFFFFFFEFFFFFFAFFFFFFFDFFFFFFFFFFFFFBFFFFFFFFFFFFFEFBFF/
@M05620:45:000000000-G6HP7:1:1101:26049:11068 1:N:0:146
AAACCAAGCAGACACTCACCGCTCCCTCGCCACAGGCCAATAGTTTGTCCTCACTGAGTTGGCAACAAGTGGCTGCTGTGGCTGCCATTTTTCTGGTGATGGCCATCAGCTCCGACGAGGTCAGCTGGGGGGCTTTCTTTGTGTAAGCAACGAGAAACCTGAAAGAAGCATTTTTTAACTAAGTCCTGCTGAGTCATTCATGAGTTTTTAGCCGCCTTGCTTCTTCTCACAGACTCTCTACTCTCATGCCA
+
AAABCBCFCFFFGGGGGGGGGGGGGGHHGGGGGHHHGGHGHHHHHHHHHHHHHHHHHHHHHHHHHHHHHHHHGHGGHHHHHHHGGHHHHHHHHHHHHFHHEHHHHHHGHHHHHGGGGFGGFHHHHHHHGGGGGGGGGGGGGGGGGGFFFFFFFFFFFFFFFFFFFFFFFFFFFFFFEFFFFFFFFFFFFFFFFFFFFFFFFFFFFFFFFFFFFFFFFFFFFFFFFFFFFFFFFFFFFFFFFFFFFFFFFF/
@M05620:45:000000000-G6HP7:1:1101:3006:11068 1:N:0:146
TACCTGTACTGGGGAAGCATTTGAATATCCCCCCATGGTGATGGGGACGGAGAACTGCTCCATAAACACAGGCAACGTGCCTAACTTTCCCGGGAAGATGAAGTCAAAGAGCGACCACAGCTCTTCGGAGGTTATTTTGCATCGGTGAGCCAGACAGAATGATCCGATGAGGGGTGCGAAACTATTTGAGGAAAGGAAGCACCTTTTTATTAAATTTACCTTTTAGCAATCGCCATTCCTACCCTAAAGAT
+
BBBBBFFFFFFFGGGGGGGGGFHHHHHHHHFGGGGHHHHHGFHHHGGGGGGGGHHHHHHHHHHHHHHHHHHHGHHHGHHGHGGGHHHHHHHGGGGGGHHHGHHHHHHHHHHHGGGGGHHHHHHHHGHGDDGCHBGHHHFHFHHG?>D.<<FHHGGHHHGHHHHHHHEGGHGHGGECFGFGGGGBFGGGFGG;FGFF//AEFGFFFFFFEFFFFFFFFFFFFFFFFFFFFFFFFFBEFFFFFFFFFF.FFFF
@M05620:45:000000000-G6HP7:1:1101:22249:11069 1:N:0:146
TACCTGTACTGGGGAAGCATTTGAATATCCCCCCATGGTGATGGGGACGGAGAACTGCTCCATAAACACAGGCAACGTGCCTAACTTTCCCGGGAAGATGAAGTCAAAGAGCGACCACAGCTCTTCGGAGGTTATTTTGCATCGGTGAGCCAGACAGAATGATCCGATGAGGGGTGCGAAACTATTTGAGGAAAGGAAGCACCTTTTTATTAAATTTACCTTTTAGCAATCGCCATTCCTACCCTAAAGAT
+
CCCCCFFFFFFFGGGGGGGGGGHHHHHHHHHGGGGHHHGHHHHHHGGGGGGGGHHHHHHHHHHHHHHHHHHHGHHHGHHHHHHHHHHHHHHGGGGGGHHHHHHHHHHHHHHHGGGGGHHHHHHGHHHGGGGEHHHHHHHHHHHGGGGEGCHHHGGHHHHHHGHHHHEGGHHHGGCEGGDGGGGFGGGGGGGFFGFFGBFGGGFFFFFFFFFFFFFFFFFFFFFFFFFFFFFFFFFFFFFFFFFFFFFFFFF
@M05620:45:000000000-G6HP7:1:1101:8773:11074 1:N:0:146
AAACCAAGCAGACACTCACCGCTCCCTCGCCACAGGCCAATAGTTTGTCCTCACTGAGTTGGCAACAAGTGGCTGCTGTGGCTGCCATTTTTCTGGTGATGGCCATCAGCTCCGACGAGGTCAGCTGGGGGGCTTTCTTTGTGTAAGCAACGAGAAACCTGAAAGAAGCATTTTTTAACTAAGTCCTGCTGAGTCATTCATGAGTTTTTAGCCGCCTTGCTTCTTCTCACAGACTCTCTACTCTCATGCCA
+
BAABBBBFBFFFGGGGGGGGEGGGGGHHGGGGGHHHGGGHHHHHHHHHHHHHHHGHHHHHHHHHHHGEHHHHGHGGHHHHHHHGGHCGHHHHHHHHHHHHHHHHGHHGHHHHHGGGGGGGGHHHHHHHGGGGGGGGGGGGGGGGGGFFFFFFFFFFFFFFFFBFFFFFFFFFFFFF?FFFFFFFFFFFFFFFFFFFFFFFFFFFFFFFFFFFFFFFFFFFFFFFFFFFFFFFFFFFFFFFFFFFFFFBFF/
@M05620:45:000000000-G6HP7:1:1101:8792:11079 1:N:0:146
AAACCAAGCAGACACTCACCGCTCCCTCGCCACAGGCCAATAGTTTGTCCTCACTGAGTTGGCAACAAGTGGCTGCTGTGGCTGCCATTTTTCTGGTGATGGCCATCAGCTCCGACGAGGTCAGCTGGGGGGCTTTCTTTGTGTAAGCAACGAGAAACCTGAAAGAAGCATTTTTTAACTAAGTCCTGCTGAGTCATTCATGAGTTTTTAGCCGCCTTGCTTCTTCTCACAGACTCTCTACTCTCATGCCA
+
CCCCCCCFCFFFGGGGGGGGGGGGGGHHGGGGGHHHGGHHHHHHHHHHHHHHHHHHHHHHHHHHHHHHHHHHGHGGHHHHHHHGGHHHHHHHHHHHHHHHHHHHHHHHHHHHHGGGGGGGGHHHHHHHGGGGGGGGGGGGGGGGGGFFFFFFFFFFFFFFFFFFFFFFFFFFFFFFFFFFFFFFFFFFFFFFFFFFFFFFFFFFFFFFFFFFFFFFFFFFFFFFFFFFFFFFFFFFFFFFFFFFFFFFFFF
@M05620:45:000000000-G6HP7:1:1101:3023:11081 1:N:0:146
TACCTGTACTGGGGAAGCATTTGAATATCCCCCCATGGTGATGGGGACGGAGAACTGCTCCATAAACACAGGCAACGTGCCTAACTTTCCCGGGAAGATGAAGTCAAAGAGCGACCACAGCTCTTCGGAGGTTATTTTGCATCGTTGAGCCAGACAGAATGATCCGATGAGGGGTGCGAAACTATTTGAGGAAAGGAAGCACCTTTTTATTAAATTTACCTTTTAGCAATCGCCATTCCTACCCTAAAGAT
+
BBBBBFFFFFFFGCFGFGGGGGFGFHHHHHHGGGGHHHGFHHHHHGFEEGGGGHHHHHHHHHHHHHHHHHBEFHHH/G1FGHHHHHHHHHHFC@EGGHHFHHFHGHGHHF2F<BDGCHHFHHHHHHEDGGGGHBHHHHDFFHHG.>F.>FGHFGGHFHGHHHHHHGFGGFFEFGG:EGEGGGGGGGGFFEFFFGGGB/.CFFGFFFFFFFF/FBFFFFFFFFFFF9;BFFF.ADFFFFFFFFFFFB.;/;B
@M05620:45:000000000-G6HP7:1:1101:17313:11087 1:N:0:146
AAACCAAGCAGACACTCACCGCTCCCTCGCCACAGGCCAATAGTTTGTCCTCACTGAGTTGGCAACAAGTGGCTGCTGTGGCTGCCATTTTTCTGGTGATGGCCATCAGCTCCGACGAGGTCAGCTGGGGGGCTTTCTTTGTGTAAGCAACGAGAAACCTGAAAGAAGCATTTTTTAACTAAGTCCTGCTGAGTCATTCATGAGTTTTTAGCCGCCTTGCTTCTTCTCACAGACTCTCTACTCTCATGCCA
+
CCCCCCCFCFFFGGGGGGGGGGGGGGHHGGGGGHHHGGHHHHHHHHHHHHHHHHHHHHHHHHHHHHHGHHHHGHGGHHHHHHHGGHHHHHHHHHHHHHHHHHHHHHHHHHHHHGGGGGGGGHHHHHHHGGGGGGGGGGGGGGGGGGFFFFFFFFFFFFFFFFFFFFFFFFFFFFFFFFFFFFFFFFFFFFFFFFFFFFFFFFFFFFFFFFFFFDFFFFFFFFFFFFFFFFFFFFFFFFFFFFFFFFFFFF0
@M05620:45:000000000-G6HP7:1:1101:25960:11088 1:N:0:146
TACCTGTACTGGGGAAGCATTTGAATATCCCCCCATGGTGATGGGGACGGAGAACTGCTCCATAAACACAGGCAACGTGCCTAACTTTCCCGGGAAGATGAAGTCAAAGAGCGACCACAGCTCTCGGAGGTTATTTTGCATCGGTGAGCCAGACAGAATGATCCGATGAGGGGTGCGAAACTATTTGAGGAAAGGAAGCACCTTTTTATTAAATTTACCTTTTAGCAATCGCCATTCCTACCCTAAAGATC
+
CCCCCFFFFFFFGGGGGGGGGGHHHHHHHHHGGGGHHHHHHHHHHGGGGGGGGHHHHHHHGHHHHHHHHGHHGHHHGHHHHHHHHHHHHHHGGGGGGHHHGHHHHHHHHHHGGGGGGHHHHHHHHGGGFGEHHHHHHHHHHHGGGGGHHHHHHGHGGHHHHHHHHGGGFHHGGGGGGGGGGGGGGGGGFGFGGGGFFGGGGFFFFFFFFFFFFFFFFFFFFFFFFFFFFFFEFFFFFFFFFFFFFFFFFFF
@M05620:45:000000000-G6HP7:1:1101:8779:11091 1:N:0:146
AAACCAAGCAGACACTCACCGCTCCCTCGCCACAGGCCAATAGTTTGTCCTCACTGAGTTGGCAACAAGTGGCTGCTGTGGCTGCCATTTTTCTGGTGATGGCCATCAGCTCCGACGAGGTCAGCTGGGGGGCTTTCTTTGTGTAAGCAACGAGAAACCTGAAAGAAGCATTTTTTAACTAAGTCCTGCTGAGTCATTCATGAGTTTTTAGCCGCCTTGCTTCTTCTCACAGACTCTCTACTCTCATGCCA
+
CCCCCCCFCFFFGGGGGGGGGGGGGGHHGGGGGHHHGGHHHHHHHHHHHHHHHHFHHHHHHHHHHHHHHHHHGHGGHHHHHHHGGHHHHHHHHHGHHHHHHHHHHHHHGHHHHGGGGGGGFGHHHHHHGGGGGGGGGGGGGGGGGGFFFFFFFFFFFFFFFFFFFFFFFFFFFFFFEFFFFFFFFFFFFFFFFFFFFFFFFFFFFFFFFFFFFFFFFFFFFFFFFFFFFFFFFFFFFFFFFFFFFFFFFF0
@M05620:45:000000000-G6HP7:1:1101:14417:11094 1:N:0:146
TACCTGTACTGGGGAAGCATTTGAATATCCCCCCATGGTGATGGGGACGGAGAACTGCTCCATAAACACAGGCAACGTGCCTAACTTTCCCGGGAAGATGAAGTCAAAGAGCGACCACAGCTCTTCGGAGGTTATTTTGCATCGGTGAGCCAGACAGAATGATCCGATGAGGGGTGCGAAACTATTTGAGGAAAGGAAGCACCTTTTTATTAAATTTACCTTTTAGCAATCGCCATTCCTACCCTAAAGAT
+
BBBBBFFFFFFFGGGGGGGGGGHHHGHHHHHGGGGHHHFGGHHHHGGGGGGGGHHHHHHHHHHHHHHHHHHHGGHHGHHHHHHHHHHHHHHGGGFGGHHHHHHHHHHHGHHHGGGGGHHHHHHHHHHGGGGGHFGHHHHGGHHGGDGEFGHHHGGHHHBHHFHHHHGGGHHHGGGGGGCDGGGFGGGGEGGFGFCFFFFGGGFFFFFFFFFFFFFFFFFFFFFFFFFFFFFEFFFFFFFFFFFFFFFFFEB
@M05620:45:000000000-G6HP7:1:1101:17332:11095 1:N:0:146
AAACCAAGCAGACACTCACCGCTCCCTCGCCACAGGCCAATAGTTTGTCCTCACTGAGTTGGCAACAAGTGGCTGCTGTGGCTGCCATTTTTCTGGTGATGGCCATCAGCTCCGACGAGGTCAGCTGGGGGGCTTTCTTTGTGTAAGCAACGAGAAACCTGAAAGAAGCATTTTTTAACTAAGTCCTGCTGAGTCATTCATGAGTTTTTAGCCGCCTTGCTTCTTCTCACAGACTCTCTACTCTCATGCCA
+
BBBCCCBFCFFFGGGGGGGGGGGGGGHHGGGGGHHHGGHHHHHHHHHHHHHHHHHHHHHHHHHHHHHHHHHHGHGGHHHHHHHGGHHHHHHHHHHHHHHHHHHHHHHGHHHHHGGGGGGGGHHHHHHHGGGGGGGGGGGGGGGGGGFFFFFFFFFFFFFFFFFFFFFFFFFFFFFFFFFFFFFFFFFFFFFFFFFFFFFFFFFFFFFFFFFFFFFFFFFFFFFFFFFFFFFFFFFFFFFFFFFFFFFFFF/
@M05620:45:000000000-G6HP7:1:1101:7658:11098 1:N:0:146
AAACCAAGCAGACACTCACCGCTCCCTCGCCACAGGCCAATAGTTTGTCCTCACTGAGTTGGCAACAAGTGGCTGCTGTGGCTGCCATTTTTCTGGTGATGGCCATCAGCTCCGACGAGGTCAGCTGGGGGGCTTTCTTTGTGTAAGCAACGAGAAACCTGAAAGAAGCATTTTTTAACTAAGTCCTGCTGAGTCATTCATGAGTTTTTAGCCGCCTTGCTTCTTCTCACAGACTCTCTACTCTCATGCCA
+
AABCCBBFBFFFGGGGGGGGGGGGGGHHGGGGGHHHGGHHHHHHHHHHHHHHHGHHHHHHHHHHHHHHHHHHGHGGHHHHHHHGGHHHHHHHHHHGHHHHHHHHHHHHHHHHHGGGGGGGGHHHHHHHGGGGGGGGGGGGGGGGGGFFFFFFFFFFFFFFFFFFFFFFFFFFFFFFFFFFFFFFFFFFFFFFFFFFFFFFFFFFFFFFFFFFFFFFFFFFFFFFFFFFFFFFFFFFFFFFFFFFFFFBFF0
@M05620:45:000000000-G6HP7:1:1101:17316:11106 1:N:0:146
AAACCAAGCAGACACTCACCGCTCCCTCGCCACAGGCCAATAGTTTGTCCTCACTGAGTTGGCAACAAGTGGCTGCTGTGGCTGCCATTTTTCTGGTGATGGCCATCAGCTCCGACGAGGTCAGCTGGGGGGCTTTCTTTGTGTAAGCAACGAGAAACCTGAAAGAAGCATTTTTTAACTAAGTCCTGCTGAGTCATTCATGAGTTTTTAGCCGCCTTGCTTCTTCTCACAGACTCTCTACTCTCATGCCA
+
A>AABBBFAFFFGGGGGGGGGGGGGGHHGGGGGHHHGGHHHHHHHHHHHHHHHHHHHHHHHGHHGHHEHHHHGHGGHHHHHHHGGHHHHHHHHHHGHHFHHGHHHHHHHHHHHGGGGGGGGHHGHHHHGGGGGGGGGGGGGFGGGGFFFFFFFFFFFFFFFFFFFFFFFFFFFFFFEFFFBFFFFFFFFFFFAFFFFFFFFFEFFFFFFFBFFDFFFFFFFFFFFFFFFFFB/FFFFFFFFFFFFBFFFF/
@M05620:45:000000000-G6HP7:1:1101:9735:11112 1:N:0:146
AAACCAAGCAGACACTCACCGCTCCCTCGCCACAGGCCAATAGTTTGTCCTCACTGAGTTGGCAACAAGTGGCTGCTGTGGCTGCCATTTTTCTGGTGATGGCCATCAGCTCCGACGAGGTCAGCTGGGGGGCTTTCTTTGTGTAAGCAACGAGAAACCTGAAAGAAGCATTTTTTAACTAAGTCCTGCTGAGTCATTCATGAGTTTTTAGCCGCCTTGCTTCTTCTCACAGACTCTCTACTCTCATGCCA
+
BBCCCCBFCFFFGGFGGGGGGGGGGGHHGGGGGHHHGGHHHHHHHHHHHHHHHHGHHHGHHHHHHHHHHHHHGHGGHHHHHHHGGGHHHHHHHHHHHHHHHHHHHHHHHHHHHGGGGGGGGHHHHHHHGGGGGGGGGGGGGGGGGGFFFFFFFFFFFFFFFFFFFFFFFFFFFFFFFFFFFFFFFFFFFFFFFFFFFFFFFFFFFFFFFFFFFFFFFFFFFFFFFFFFFFFFFFFFFFFFFFFFFFFFFFF
@M05620:45:000000000-G6HP7:1:1101:11827:11135 1:N:0:146
CATCCTGACCCTGAAGTACCCCGGCTTGATTTCTGACATTAGATCGGAAGAGCACACGTCTGAACTCCAGTCACGCACTACAATCTCGTATGCCGTCTTCTGCTTGAAAAAAAAAAAAAAAAAAAAAATAAGCAATGAAAAGAATTCTCTGCAATACAACAGTAATATGTATAAAACATGTTCAAATACATGCATTGAGATACACAGTGTGCCTTAATACCGAACGTGTATGTTAACCAGGCATGCTGCTT
+
CCCDDFFFFFFFGGGGGGGGGGGGGGGGHHHHHHHHHHHHHHHHHHGFGGHHHHHHHGHHHGHHHHHHHHHHHGGHGGGHHHHHGHHHGGHHHHGFGHGHHHHHHHHHHHGGGGGF>>/<-<>----:.0000;/000;00/..:000000000000000./000;0;000000:00.000000000000000000000.000000.:0;000000000:09.---9.:/000000000....0.0000:0
@M05620:45:000000000-G6HP7:1:1101:9439:11149 1:N:0:146
AAACCAAGCAGACACTCACCGCTCCCTCGCCACAGGCCAATAGTTTGTCCTCACTGAGTTGGCAACAAGTGGCTGCTGTGGCTGCCATTTTTCTGGTGATGGCCATCAGCTCCGACGAGGTCAGCTGGGGGGCTTTCTTTGTGTAAGCAACGAGAAACCTGAAAGAAGCATTTTTTAACTAAGTCCTGCTGAGTCATTCATGAGTTTTTAGCCGCCTTGCTTCTTCTCACAGACTCTCTACTCTCATGCCA
+
CBCCCCCFCFFFGGGGGGGGGGGGGGHHGGGGGHHHGGHHHHHHHHHHHHHHHHHHHHHHHHHGHHHHHHHHGHGGHHHHHHHGGHHHHHHHHHHHHHFHHHHHHHHHHHHHHGGGGGGGGHHHHHHHGGGGGGGGGGGGGGGGGGFFFFFFFFFFFFFFFFFFFFFFFFFFFFFFFFFFFFFFFFFFFFFFFFFFFFFFFFFFFFFFFFFFFFFFFFFFFFFFFFFFFFFFFFFFFFFFFFFFFFFFFFF
@M05620:45:000000000-G6HP7:1:1101:9736:11160 1:N:0:146
CATCCTGACCCTGAAGTACCCCGGCTTGATTTCTGACATTAGATCGGAAGAGCACACGTCTGAACTCCAGTCACGCACTACAATCTCGTATGCCGTCTTCTGCTTGAAAAAAAAAAAAAAAAAAGAAAAATAAAGAACTAGGCGTATTAAGAACAAAAGTTACAAGTTAACAAGAAAAAAAAAATGTTAAGCAACTCAACATTTAATACTATCAGTATAGTATAGTGCGTAATAGGCATGATGAGTCATAA
+
DDDDDFFFFFFFGGGGGGGGGGGGGGGGHHHHHHHHHHHHHHHHHHGGGGHHHHHGHGHHHGHHHHHHHHHHHHGGGGGHHHHHGHHFFFHHHHGGGHGHHHHHHHHHFHHGGGGC>///-->-...</..0:000./0:0//-.-.:00000///../00000000000000/////.-----.0::0;000/;/000/0/:000000000000000000:0;:000-9...0:0000.:0000000000
@M05620:45:000000000-G6HP7:1:1101:9489:11173 1:N:0:146
ATCTCTATCTCCTAAAAAGGAAGAAAGGGGAGGGAAGATCGGAAGAGCACACGTCTGAACTCCAGTCACGCACTACAATCTCGTATGCCGTCTTCTGCTTGAAAAAAAAAAAACAACACCAAAAGATGTAACTAGCCTCCATCACACTGTTTCACCCCACTCTCCTGTCTTCACTTCTCCTCTTATCACTTTCATTGTGTTAACGACCTCGTGCCACATCGGACTCGTTATATCACGTGGATGTTGCATGC
+
BBBBBFFFFFFFGGGGGGGGGGHFEGHHGAAAEGEHGHHHHGGGGHHGHHHHGHHHGHGHHHHGHHHHHGHGGGHHHHHEGHHGDHHHHEFGHGHHHHHHHGFFHHGGGDDB>/?//?//?//><F111><=1>1001<./00000//00000000:-.../00/0/0/000000000900/009000000090;0000//000..--./.;...//99/...--/.:.../////...../////////:
@M05620:45:000000000-G6HP7:1:1101:3807:11183 1:N:0:146
AAACCAAGCAGACACTCACCGCTCCCTCGCCACAGGCCAATAGTTTGTCCTCACTGAGTTGGCAACAAGTGGCTGCTGTGGCTGCCATTTTTCTGGTGATGGCCATCAGCTCCGACGAGGTCAGCTGGGGGGCTTTCTTTGTGTAAGCAACGAGAAACCTGAAAGAAGCATTTTTTAACTAAGTCCTGCTGAGTCATTCATGAGTTTTTAGCCGCCTTGCTTCTTCTCACAGACTCTCTACTCTCATGCCA
+
CCCDDDDFCFFFGGGGGGGGGGGGGGHHGGGGGHHHGGHHHHHHHHHHHHHHHHHHHHHHHHHHHHHHHHHHGHGGHHHHHHHGGHHHHHHHHHHHHHHHHHHHHHHHHHHHHGGGGGGGGHHHHHHHGGGGGGGGGGGGGGGGGGFFFFFFFFFFFFFFFFFFFFFFFFFFFFHFFFFHFFFFFFFFFFFFFFFFFHHHFFFFFFFFFFFFFFFFFFFFHFFFFFFFFFFFFFFFFFFFFFFFFFFFFFB
@M05620:45:000000000-G6HP7:1:1101:5647:11186 1:N:0:146
AAACCAAGCAGACACTCACCGCTCCCTCGCCACAGGCCAATAGTTTGTCCTCACTGAGTTGGCAACAAGTGGCTGCTGTGGCTGCCATTTTTCTGGTGATGGCCATCAGCTCCGACGAGGTCAGCTGGGGGGCTTTCTTTGTGTAAGCAACGAGAAACCTGAAAGAAGCATTTTTTAACTAAGTCCTGCTGAGTCATTCATGAGTTTTTAGCCGCCTTGCTTCTTCTCACAGACTCTCTACTCTCATGCCA
+
BABBBBBFBFFFGGGGGGGGGGGGGGHHGGGGEHHHGGHEHHHHHHHHHHHHHHHHHHGGHHHHHHHGHHHHGFGGHHGHHHHGGHHHHHHHHHGHHHGHHHHHHHHGHHHHHGGGGGGGDHHHHHHHGFGGGGGGGGGGGGGFFGFFFFFFFFFFFFFFFFFFFFFFFFFFFFFFFFFFFFFFFFFFFFFFFFFFFFFFFFFFFFFFFFFFFFFFFDFFFFFFFFFFEFFFFFFFFFFFFFFFFFFBFFF
@M05620:45:000000000-G6HP7:1:1101:19162:11189 1:N:0:146
AAACCAAGCAGACACTCACCGCTCCCTCGCCACAGGCCAATAGTTTGTCCTCACTGAGTTGGCAACAAGTGGCTGCTGTGGCTGCCATTTTTCTGGTGATGGCCATCAGCTCCGACGAGGTCAGCTGGGGGGCTTTCTTTGTGTAAGCAACGAGAAACCTGAAAGAAGCATTTTTTAACTAAGTCCTGCTGAGTCATTCATGAGTTTTTAGCCGCCTTGCTTCTTCTCACAGACTCTCTACTCTCATGCCA
+
BBBBBBBFBFFFGGGGCGGGGGGGGGHHGGGGGHHHGGHHHHHHHHHHHHHHHHHHHHHHHGHGHHHHHGHHGHGGHEHHHHHGGHHHHHHHHHHHHHGHHHHHHHHHHHHHHGGGGGGGGHHHHHHHGGGGGGGGGGGGGGGGGGFFFFFFFFFFFFFFFFFFFFFFFFFFFFFFFFFFFFFFFFFFFFFFFFFFFFFFFFFFFFFFFFBFFDFFFFFFFFFFFFFFFFFFFFFFFFFFFFFFFFF9FF/
@M05620:45:000000000-G6HP7:1:1101:5668:11203 1:N:0:146
AAACCAAGCAGACACTCACCGCTCCCTCGCCACAGGCCAATAGTTTGTCCTCACTGAGTTGGCAACAAGTGGCTGCTGTGGCTGCCATTTTTCTGGTGATGGCCATCAGCTCCGACGAGGTCAGCTGGGGGGCTTTCTTTGTGTAAGCAACGAGAAACCTGAAAGAAGCATTTTTTAACTAAGTCCTGCTGAGTCATTCATGAGTTTTTAGCCGCCTTGCTTCTTCTCACAGACTCTCTACTCTCATGCCA
+
ABABBBBCAFFFGGGGGGGGFGGGGGGHGGGGGFCEFGGHHHHHHHGHHHHHHHHHHHHHHHHHHHHHHHFGFHGGHHHHGHHEGHHHHHHHHHEGHHHHFFGHHHHHGHHHHGGGGEGGGGCFGHHFGGGGGGGGGGGGGGGGGGFFFFFFFFFFFFFFFFFFFFFFFFFFFFFFFFFF/BFFFFFFFFFBFFFFFFFFFFFFFFFFFFFFFFFFFFFFFFFFFFFFFF/9BFFFFFFFFFFFF/F/BF/
@M05620:45:000000000-G6HP7:1:1101:7803:11205 1:N:0:146
CATCCTGACCCTGAAGTACCCCGGCTTGATTTCTGACATTAGATCGGAAGAGCACACGTCTGAACTCCAGTCACGCACTACAATCTCGTATGCCGTCTTCTGCTTGAAAAAAAAAAAAAAAAAATCACCCCCCCCTATCGTCCCTCCCCTGCCTCCCTCACTACCACAACAGACCGTGCGCACCAGATCCTTCCCCTCGCCGACACAGCGCGACCGCTGCCCCTTCCTAGTCAGTTTCTTTGTCCCCCTCC
+
DDDDDFFFFFFFGGGGGGGGGGGGGGGGHHHHHHHHHHHHHHHHHHGGGGHHHHHHHGHHHGHHHHHHHHHHHGGHGGGHHHHHFHHHGGHHHHGGGHGHFFHHHHHHHHHGGCGB><//<<--.000/.---:--900./...0/.../...00.9//..00//00.:..//..-...-----...000:00////.;-------/..----------....:://0000000000000000000..-.;
@M05620:45:000000000-G6HP7:1:1101:19165:11210 1:N:0:146
AAACCAAGCAGACACTCACCGCTCCCTCGCCACAGGCCAATAGTTTGTCCTCACTGAGTTGGCAACAAGTGGCTGCTGTGGCTGCCATTTTTCTGGTGATGGCCATCAGCTCCGACGAGGTCAGCTGGGGGGCTTTCTTTGTGTAAGCAACGAGAAACCTGAAAGAAGCATTTTTTAACTAAGTCCTGCTGAGTCATTCATGAGTTTTTAGCCGCCTTGCTTCTTCTCACAGACTCTCTACTCTCATGCCA
+
CCCCCCCFCFFFGGGGGGGGGGGGGGHHGGGGGHHHGGHHHHHHHHHHHHHHHHHHHHHHHHHHHHHHHHHHGHGGHHHHHHHGGHHHHHHHHHHHHHHHHHHHHHHHHHHHHGGGGGDGGHHHHHHHGGGGGGGGGGGGGGGGGGFFFFFFFFFFFFFFFFFFFFFFFFFFFFFFFFFFFFFFFFFFFFFFFFFFFFFFFFFFFFFFFFFFFDFFFFFFFFFFFFFFFFFFFFFFFFFFFFFFFFFBFF0
@M05620:45:000000000-G6HP7:1:1101:5644:11212 1:N:0:146
AAACCAAGCAGACACTCACCGCTCCCTCGCCACAGGCCAATAGTTTGTCCTCACTGAGTTGGCAACAAGTGGCTGCTGTGGCTGCCATTTTTCTGGTGATGGCCATCAGCTCCGACGAGGTCAGCTGGGGGGCTTTCTTTGTGTAAGCAACGAGAAACCTGAAAGAAGCATTTTTTAACTAAGTCCTGCTGAGTCATTCATGAGTTTTTAGCCGCCTTGCTTCTTCTCACAGACTCTCTACTCTCATGCCA
+
CCCCCCCFCFFFGGGGGGGGGGGGGGHHGGGGGHHHGGHHHHGHHHHHHHHHHHHHHHHHHHHHHHHHHHHHGHGGHHHHHHHGGHHHHHHHHHHHHHHHHHHHHHHHHHHHHGGGGGGGGHHHHHHHGGGGGGGGGGGGGGGGGGFFFFFFFFFFFFFFFFFFFFFFFFFFFFFFFFFFFFFFFFFFFFFFFFFFFFFFFFFFFFFFFFFFFFFFFFFFFFFFFFFFFFFFFFFFFFFFFFFFFFF/FF9
@M05620:45:000000000-G6HP7:1:1101:19185:11216 1:N:0:146
AAACCAAGCAGACACTCACCGCTCCCTCGCCACAGGCCAATAGTTTGTCCTCACTGAGTTGGCAACAAGTGGCTGCTGTGGCTGCCATTTTTCTGGTGATGGCCATCAGCTCCGACGAGGTCAGCTGGGGGGCTTTCTTTGTGTAAGCAACGAGAAACCTGAAAGAAGCATTTTTTAACTAAGTCCTGCTGAGTCATTCATGAGTTTTTAGCCGCCTTGCTTCTTCTCACAGACTCTCTACTCTCATGCCA
+
CBCCCCCFCFFFGGGGGGGGGGGGGGHHGGGGGHHHGGHHHHHHHHHHHHHHHHHHGHHHHHHHHHHHHHHHGHGGHHHHHHHGGHHHHHHHHHHHHHHHGHHHHHHHHHHHHGGGGGGGGHHHHHHHGGGGGGGGGGGGGFFGGGFFFFFFFFFFFFFFFFFFFFFFFFFFFFFFFFFFFFFFFFFFFFFFFFFFFFFFFFFFFFFFFFFFFFFFFFFFFFFFFFFFFFFFFFFFFFFFFFFFFFFFFF/
@M05620:45:000000000-G6HP7:1:1101:16502:11278 1:N:0:146
AAACCAAGCAGACACTCACCGCTCCCTCGCCACAGGCCAATAGTTTGTCCTCACTGAGTTGGCAACAAGTGGCTGCTGTGGCTGCCATTTTTCTGGTGATGGCCATCAGCTCCGACGAGGTCAGCTGGGGGGCTTTCTTTGTGTAAGCAACGAGAAACCTGAAAGAAGCATTTTTTAACTAAGTCCTGCTGAGTCATTCATGAGTTTTTAGCCGCCTTGCTTCTTCTCACAGACTCTCTACTCTCATGCCA
+
CCCCCCCFBFFFGGGGGGGGGGGGGGHHGGGGGAGHGGHHHHHHHHHHHHHHHHHHHHHHHHHHHHHHHHHHGHGGHGGHHHHGGHFHHHHHHHHHHHGHHHHHHHHHHHHHHGGGGGGGGHHHHHHHGGGGGGGGGGGGGGGGGGFFFFFFFFFFFFFFFFFFFFFFFFFFFFFFFFFFFFFFFFFFFFFFFFFFFFFFFFFFFFFFFFFFFFFFFFFFFFFFFFFFFFFFEFFFFFFFFFFFFFFBFF/
@M05620:45:000000000-G6HP7:1:1101:27176:11283 1:N:0:146
AAACCAAGCAGACACTCACCGCTCCCTCGCCACAGGCCAATAGTTTGTCCTCACTGAGTTGGCAACAAGTGGCTGCTGTGGCTGCCATTTTTCTGGTGATGGCCATCAGCTCCGACGAGGTCAGCTGGGGGGCTTTCTTTGTGTAAGCAACGAGAAACCTGAAAGAAGCATTTTTTAACTAAGTCCTGCTGAGTCATTCATGAGTTTTTAGCCGCCTTGCTTCTTCTCACGGACTCTCTACTCTCATGCCC
+
AAABBBBFBFFFGGGGGFGGGGGGGGHHGGGGG2GAFGE2FFFHGHHHHGHHHHHHGHHHHHHHHHHHHHFHGHGGHHHHHHHGEHCGHHHGHHFHHHHHHGHHFGHFHHHHHGGGGEFGGF2GHHHHDFGGGGGGGGGGFFGGFFFFFFFFEFFFFFFFFFBFFFFFFFFFFFFFAFFFFBFFFFFFFFFFFFFFFFFFFFEBFFFFFEFFFFFFFFFFFFFFFFFFFFF?BFFFFFFFFFFFFFFFFF/
@M05620:45:000000000-G6HP7:1:1101:29029:11286 1:N:0:146
AAACCAAGCAGACACTCACCGCTCCCTCGCCACAGGCCAATAGTTTGTCCTCACTGAGTTGGCAACAAGTGGCTGCTGTGGCTGCCATTTTTCTGGTGATGGCCATCAGCTCCGACGAGGTCAGCTGGGGGGCTTTCTTTGTGTAAGCAACGAGAAACCTGAAAGAAGCATTTTTTAACTAAGTCCTGCTGAGTCATTCATGAGTTTTTAGCCGCCTTGCTTCTTCTCACAGACTCTCTACTCTCATGCCA
+
CCCCCCCFCFFFGGGGGGGGGGGGGGHHGGGGGHHHGGHHHHHHHHHHHHHHHHHHHHHHHHHHHHHHHHHHGHGGHHHHHHHGGHHHHHHHHHHHHHHHHHHHHHHHHHHHHGGGGGGGGHHHHHHHGGGGGGGGGGGGGGGGGGFFFFFFFFFFFFFFFFFFFFFFFFFFFFFFFFFFFFFFFFFFFFFFFFFFFFFFFFFFFFFFFFFFFFFFFFFFFFFFFFFFFFFFFFFFFFFFFFFFFFFFFFF
@M05620:45:000000000-G6HP7:1:1101:27158:11292 1:N:0:146
AAACCAAGCAGACACTCACCGCTCCCTCGCCACAGGCCAATAGTTTGTCCTCACTGAGTTGGCAACAAGTGGCTGCTGTGGCTGCCATTTTTCTGGTGATGGCCATCAGCTCCGACGAGGTCAGCTGGGGGGCTTTCTTTGTGTAAGCAACGAGAAACCTGAAAGAAGCATTTTTTAACTAAGTCCTGCTGAGTCATTCATGAGTTTTTAGCCGCCTTGCTTCTTCTCACGGACTCTCTACTCTCATGCCA
+
CCCCCCCFCFFFGGGGGGGGGGGGGGHHGGGGGHHHGGHHHHHHHHHHHHHHHHHHHHHHHHHHHHHHHHHHGHGGHHHHHHHGGHHHHHHHHHHHHHHHHHHHHHHHHHHHHGGGGGGGGHHHHHHHGGGGGGGGGGGGGGGGGGFFFFFFFFFFFFFFFFFFFFFFFFFFFFFFFFFFFFFFFFFFFFFFFFFFFFFFFFFFFFFFFFFFFFFFFFFFFFFFFFFFFFFFFFFFFFFFFFFFFFFFFFB
@M05620:45:000000000-G6HP7:1:1101:14487:11293 1:N:0:146
AAACCAAGCAGACACTCACCGCTCCCTCGCCACAGGCCAATAGTTTGTCCTCACTGAGTTGGCAACAAGTGGCTGCTGTGGCTGCCATTTTTCTGGTGATGGCCATCAGCTCCGACGAGGTCAGCTGGGGGGCTTTCTTTGTGTAAGCAACGAGAAACCTGAAAGAAGCATTTTTTAACTAAGTCCTGCTGAGTCATTCATGAGTTTTTAGCCGCCTTGCTTCTTCTCACAGACTCTCTACTGTCATGCCA
+
CCCCDCCFCFFFGGGGGGGGGGGGGGHHGGGGGHHHGGHHHHHHHHHHHHHHHHHHHHGHHHHGHHHHHHHHGHGGHHHHHHHGGHHHHHHHHHHHHHGHHHHHHHHHHHHHHEGFGEGGFHHHHHHHGGGGGGGGGGGGGGGGGGFFFFFFFFFFFFFFFFFFFFFFFFFFFFHFFFFFFFFFFFFFFFFFF;FFFFFFFFFF0FFFFFFFFFFFFFFFHFFFHFFFHFFFFFFFFFFHHFFFFFFFFFB
@M05620:45:000000000-G6HP7:1:1101:16505:11297 1:N:0:146
AAACCAAGCAGACACTCACCGCTCCCTCGCCACAGGCCAATAGTTTGTCCTCACTGAGTTGGCAACAAGTGGCTGCTGTGGCTGCCATTTTTCTGGTGATGGCCATCAGCTCCGACGAGGTCAGCTGGGGGGCTTTCTTTGTGTAAGCAACGAGAAACCTGAAAGAAGCATTTTTTAACTAAGTCCTGCTGAGTCATTCATGAGTTTTTAGCCGCCTTGCTTCTTCTCACAGACTCTCTACTCTCATGCCA
+
DCCDDDDFCFFFGGGGGGGGGGGGGGHHGGGGGHHHGGHHHHHHHHHHHHHHHHHHHHHHHHHHHHHHHHHHGHGGHHHHHHHGGHHHHHHHHHHHHHHHHHHHHHHHHHHHHGGGGGGGGHHHHHHHGGGGGGGGGGGGGGGGGGFFFFFFFFFFFFFFFFFFFFFFFFFFFFHFFFFFFFFFHHHFFFFFFFFFFFFFFFFFFFFFFFFFFDDFFFFFHHHFFFHFFFFFFFFFFFFFFFFFFFFFFFB
@M05620:45:000000000-G6HP7:1:1101:29019:11302 1:N:0:146
AAACCAAGCAGACACTCACCGCTCCCTCGCCACAGGCCAATAGTTTGTCCTCACTGAGTTGGCAACAAGTGGCTGCTGTGGCTGCCATTTTTCTGGTGATGGCCATCAGCTCCGACGAGGTCAGCTGGGGGGCTTTCTTTGTGTAAGCAACGAGAAACCTGAAAGAAGCATTTTTTAACTAAGTCCTGCTGAGTCATTCATGAGTTTTTAGCCGCCTTGCTTCTTCTCACAGACTCTCTACTCTCATGCCA
+
BBABBBBFBFCFGGGGGGGGGGGGGGHHGGGGGGHHGGHHHHFHHHHHHHHHHHHHHHHHHFGHHHHHHHHHFGGGHHHHHHHGGHHGHHHHHHHHHHHHHHHHHHHGHHHHHGGGEE??GFHHHHHHDGGGGGGGGGGGGGGGGGFFFFFFFFFFFFFFFFFFFFFFFFFFFFFFFFFFFFFFFFFFFFFFFFFFFFFFFFFBBFFFFFBFFDBFFFFFFFFFFFFFFFFFFFFFFFFFFFFFFFF;BF/
@M05620:45:000000000-G6HP7:1:1101:13234:11345 1:N:0:146
AAACCAAGCAGACACTCACCGCTCCCTCGCCACAGGCCAATAGTTTGTCCTCACTGAGTTGGCAACAAGTGGCTGCTGTGGCTGCCATTTTTCTGGTGATGGCCATCAGCTCCGACGAGGTCAGCTGGGGGGCTTTCTTTGTGTAAGCAACGAGAAACCTGAAAGAAGCATTTTTTAACTAAGTCCTGCTGAGTCATTCATGAGTTTTTAGCCGCCTTGCTTCTTCTCACAGACTCTCTACTCTCATGCCA
+
CCCCCC4FAFFFGGGGGGGGGGGGGGHHGGGGGHHHGGHHHHHHHHHHHHHHHHHHHHHHHHHHHHHHHHHHGHGGHHHHHHHGGHHHHHHHHHHHHHFHHHHHHHHHHHHHHGGGGGGGGHHHGHHHGGGGGGGGGGGGGGGGGGFFFFFFFFFFFFFFFFFFFFFFFFFFFFFFFFFFFFFFFFFFFFFFFFFFFFFFFFFFFFFFFFFFFFFFFFFFFFFFFFFFFFFFFFFFFFFFFFFFFFFBFF0
@M05620:45:000000000-G6HP7:1:1101:4290:11360 1:N:0:146
AGATTACTGCAACAGTTCCCCCTCTAGACAAGCCAGGGACAAAACAAAGATCGGAAGAGCACACGTCTGAACTCCAGTCACGCACTACAATCTCGTATGCCGTCTTCTGCTTGAAAAAAAAAAAAAAAAAAACAAAAAAAACTACTTTAAATATTTATTAATATAACAAGAATAAAGTATCAGTGGAATAATAAGCACACGTGAGCACACAATATTTTATCACAGAGGTCAGCTCGAAGAGCGATTCCAAC
+
BABBBFFFDFFFGGGGGGGGGGGGHHHHHHHHHGGHHGGGGHHHHHHHHHHHHGGGGHHHHHHHGHHHGHHHHHHHHHHHHGHGGGHHHHHFHHHGGHHHHGGGHGHHHHHHHHHHHHGGCCC<>>------:.....---.00/0000000000090000000;B009//////////////////99/////;//.9.-....//...9.///////////////./././//.-.....--..////:
@M05620:45:000000000-G6HP7:1:1101:19627:11362 1:N:0:146
TACCTGTACTGGGGAAGCATTTGAATATCCCCCCATGGTGATGGGGACGGAGAACTGCTCCATAAACACAGGCAACGTGCCTATCTTTCCCGGGAAGATGAAGTCAAAGAGCGACCACAGCTCTCGGAGGTTATTTTGCATCGGTGAGCCAGACAGAATGATCCGATGAGGGGTGCGAAACTATTTGAGGAAAGGAAGCACCTTTTTATTAAATTTACCTTTTAGCAATCGCCATTCCTACCCTAAAGATC
+
CCCCCFFFFFFFGGGGGGGGGGHHHHHHHHHGGGGHHHFHHHHHHGGGGGGGGHHHHHHHHHHHHHHHHHHHGHHHGHHHHHHDGHHHHHHGGGGGGHHHHGHHHHHHHHHHGGGGGHHHHHHGHGGGGGFHHHHHHHGHGHGGGGGHHGHHHGHGGFHHHHHGHGGGHHHGGGGGGGGGGGGGGGGFEGFFFGGEFGGGGFFFFFFFFFFFFFFFFFFFFFFFFFFFFFFFFFFFFFFFFFFFFFFFFFF
@M05620:45:000000000-G6HP7:1:1101:17863:11375 1:N:0:146
AGATTACTGCAACAGTTCCCCCTGGACCTGGAAAAGTTTCTTGCCTGGCTTACAGAAGCTGAAACAACTGCCAATGTCCTACAGGATGCTACCCGTAAGGAAAGGCTCCAAGAAGACTCCAAGGGAGTAAAAGAGCTGATGAAACAATGGCAAGTAAGTCAGGCATTTCCGCTTTAGCACTCTTGTGGATCCAATTGAACAATTCTCAGCATTTGTACTTGTAACTGACAAGCCAGGGACAAAACAAAGAT
+
BBBCCFFFFFFFGGFFGGGGGGGGHHHHHHHHHHHHHHHHHHHGHHHHHHHCHGHHHHHHHFFGHHHHHHHHGGGGHHHHHHHHHFHFFHHHHHGG?EHHHGHHHHHHG3EGFHHHHHHHHHHGGGGGHHHHHFHHHHEHHHHGHHHGHGHHHGHHHHHHHHHHHHHHHHGGGGGHGHGHHHGHHHHFGHHHHHHHHGHHF<GGHHHHGHGHGHHHFCHHHHHHHHHGHHHHHGGG?DEGE.CAFGGFGGG
@M05620:45:000000000-G6HP7:1:1101:4895:11427 1:N:0:146
TACCTGTACTGGGGAAGCGTGTAGCAATCGCCATTCCTACCCTAAAGATCGGAAGAGCACACGTCTGAACTCCAGTCACGCACTACAATCTCGTATGCCGTCTTCTGCTTGAAAAAAAAAAAAAAAAACCCCCGTAATCAACCACCCTACACGTATTTTAGTATCAGAAAACAGGGTACTTCTGTGTTCGTACGTGTGGCCCGATTCGAGTGAGAAGTGTCCCCTGTCGCGCACCCATCAGTACTCCGTGC
+
DCCDCFFFFFFFGGGGGGGEEEHHHHHHHGGGGFHHHHHHHHHHHHHHHHHGGGGHHHHHGHGHHHGHHHHHHHHHHHHGHGGGHHHHHHHHHGGHHHHGGGHGHHHGHHGHHHHHGGGGB<>>----.<..<-.-..000/....../.0/../000;09000000009;/./..=/000000900/0..9.-;//..9..--;.0.0/0.0900/00;000./.00..:-:--..//00000000....
@M05620:45:000000000-G6HP7:1:1101:15386:11500 1:N:0:146
CATCCTGACCCTGAAGTACCCCGGCTTGATTTCTGACATTAGATCGGAAGAGCACACGTCTGAACTCCAGTCACGCACTACAATCTCGTATGCCGTCTTCTGCTTGAAAAAAAAAAAAAACCAAACATCTTTTAAAGACAACACTCTGTTATGAGTCGGATCCTAGCAGCAAGAGGTGTCCTTTAGATGATCTCTCACGGCTGTTCAACCGTGACAGTAGCATTCAAAGCTTCGATCGCCGTCAGCGCATT
+
EDEEEFFFFFFFGGGGGGGGGGGGGGGGHHHHHHHHHHHHHHHHHHGEFGHHHHHHHGHHHGHHHHHHHHHHHHGHGGGHHHHHFHHGGGHHHHGGGHGHHHHHHHHGBGH/EDG/>/>></..<.>11111111111/</...</11=111111:1---.</<110:0/.:/<..0.00<111110111111110:1..---.0:111.-....10011:1111111</011-.1.9..---.90.-<..
@M05620:45:000000000-G6HP7:1:1101:28347:11509 1:N:0:146
AAACCAAGCAGACACTCACCGCTCCCTCGCCACAGGCCAATAGTTTGTCCTCACTGAGTTGGCAACAAGTGGCTGCTGTGGCTGCCATTTTTCTGGTGATGGCCATCAGCTCCGACGAGGTCAGCTGGGGGGCTTTCTTTGTGTAAGCAACGAGAAACCTGAAAGAAGCATTTTTTAACTAAGTCCTGCTGAGTCATTCATGAGTTTTTAGCCGCCTTGCTTCTTCTCACAGACTCTCTACTCTCATGCCA
+
CCCCCCCFCFFFGGGGGGGGGGGGGGHHGGGGGHHHGGHHHHHHHHHHHHHHHHHHHHHHHHHHHHHHHHHHGHGGHHHHHHHGGHHHHHHHHHHHHHHHHHHHHHHHHHHHHGGGGGGGGHHHHHHHGGGGGGGGGGGGGGGGGGFFFFFFFFFFFFFFFFFFFFFFFFFFFFFFFFFFFFFFFFFFFFFFFFFFFFFFFFFFFFFFFFFFFFFFFFFFFFFFFFFFFFFFFFFFFFFFFFFFFFFFFFF
@M05620:45:000000000-G6HP7:1:1101:12809:11510 1:N:0:146
TACCTGTACTGGGGAAGCATTTGAATATCCCCCCATGGTGATGGGGACGGAGAACTGCTCCATAAACACAGGCAACGTGCCTAACTTTCCCGGGAAGATGAAGTCAAAGAGCGACCACAGCTCTTCGGAGGTTATTTTGCATCGGTGAGCCAGACAGAATGATCCGATGAGGGGTGCGAAACTATTTGAGGAAAGGAAGCACCTTTTTATTAAATTTACCTTTTAGCAATCGCCATTCCTACCCTAAAGAT
+
CCCCCFFFFFFFGGGGGGGGGGHHHHHHHHHGGGGHHHGHHHHHHGGGGGGGGHHHHHHHHHHHHHHHHHHHGHHHGHHHHHHHHHHHHHHGGGGGGHHHHHHHHHHHHHHHGGGGGHHHHHHHHHHGFGGFHFHHHHHHBGHGGDGGGFHGHHGHGHHHHGFHHHEGGHHHGGEEGGGGGFGGGGGGGGGGGFGGGGFGGGFFFFFFFFFFFFFFFFFFFFFFFFFFFFFFFF?FFFFFFFFFFFFFFF:
@M05620:45:000000000-G6HP7:1:1101:11654:11514 1:N:0:146
CATCCTGACCCTGAAGTACCCCGGCTTGATTTCTGACATTAGATCGGAAGAGCACACGTCTGAACTCCAGTCACGCACTACAATCTCGTATGCCGTCTTCTGCTTGAAAAAAAAAAAACACAAAACAACACTCTCATACCTTCTCTCCTCCCCCCTCCCTCAACAACACCCTTATCTCCCTCTCCCCCTTTACCTCTCCCACCCTCCATCAATCAACCCCTCCACCCCTCTCCCTCCCCCTCCCCCCCCTC
+
CCCCCFFFFFFFGGGGGGGGGGGGGGGGHHHHHHHHHHHHHHHHHHG?FGHHHHHHHGHHHGGHHHHHHHHHHHGHGGGHHHHHHHHHGGHHHHGD?BFGFBGHHHHHFHFEGGGD/<?/0/=000///.<1011111>01111000/0//.<.;-.;.//.:/0.:.;.9./000;00////;//:.;.00090009/;/....:;/00000:00/..9:../9;.9.:B/////....-....9-:-:.
@M05620:45:000000000-G6HP7:1:1101:11541:11552 1:N:0:146
AAACCAAGCAGACACTCACCGCTCCCTCGCCACAGGCCAATAGTTTGTCCTCACTGAGTTGGCAACAAGTGGCTGCTGTGGCTGCCATTTTTCTGGTGATGGCCATCAGCTCCGACGAGGTCAGCTGGGGGGATTTCTTTGTGTAAGCAACGAGAAACCTGAAAGAAGCATTTTTTAACTAAGTCCTGCTGAGTCATTCATGAGTTTTTAGCCGCCTTGCTTCTTCTCACAGACTCTCTACTCTCATGCCA
+
CCCCCCCFCFFFGGGGGGGGGGGGGGHHGGGGGHHHGGHHHHHHHHHHHHHHHHHHHHHHHHHHHHHHHHHHGHGGHHHHHGHGGHHHHHHHHHHHHHHHHHHHHHHHHHHHHGGGGGGGGHHHGHHHGGGGCGGGGGGGGGGGGGGGFFFFFFFFFFFFFFFFFFFFFFFFFFFFFFFFFFFFFFFFFFFFFFFFFFFFFFFFFFFFFFFFFFFFFFFFFFFFFFFFFFFFFFFFFFFFFFFFFFFFFFF
@M05620:45:000000000-G6HP7:1:1101:9288:11555 1:N:0:146
TACCTGTACTGGGGAAGCGTGTAGCAATCGCCATTCCTACCCTAAAGATCGGAAGAGCACACGTCTGAACTCCAGTCACGCACTACAATCTCGTATGCCGTCTTCTGCTTGAAAAAAAAAAAAAGAAACAATAACCCCACTTACCCCCGCTTCTCCCCTCTCCACACATCATCCTACGCTACGTACCATCGACCCTTTCCAACCCCTACCTTTCCCCCGTCCTTATCTGTCCTCCTTTCTTACTGCGTTTC
+
CCBCCFFFFFFFGGGGGGGEFEHHHHHHGABBAFHHHHGHHHHHHHHGHHHGGGABFGFHGHGHHHGGGHHHHGHGHHHGHGGGHHHHHFHHHFGHHHHGGGHGHHHHHHHHHHHHGGGFC>////000<.11><1...<.00=/<C----..00;:././//0:0;90;;990000.-..-9.0..000./-:-//000900..;...90;0F:;/.-:..;00000000;00//9000000000...-0
@M05620:45:000000000-G6HP7:1:1101:27958:11577 1:N:0:146
TACCTGTACTGGGGAAGCATTTGAATATCCCCCCATGGTGATGGGGACGGAGAACTGCTCCATAAACACAGGCAACGTGCCTAACTTTCCCGGGAAGATGAAGTCAAAGAGCGACCACAGCTCTTCGGAGGTTATTTTGCATCGGTGAGCCAGACAGAATGATCCGATGAGGGGTGCGAAACTATTTGAGGAAAGGAAGCACCTTTTTATTAAATTTACCTTTTAGCAATCGCCATTCCTACCCTAAAGAT
+
BBABBFFFFFFFGGGGGGGGGGHHHHHHHHHGGGGHHHGHHHHHHGGGGGGGGHHHHHHHHHHHHHHHHHHHGHHHGHGHHHHHHHHHHHHGGGGGGGHHHHHHHHHHGHHH?CFGGHHHHHHGHHHGGGG?FGGHHHHHGHHGGEGGHHHHHHGHHHHHHHHHHHGGGHHHGGCCGGGGFGGGGGGGGGGFFGGGGGGGGGFFFFFFFFFFFFFFFFBFFFFFFFFFFFFFFFFEFFFFFFFFFFFFFFB
@M05620:45:000000000-G6HP7:1:1101:27983:11584 1:N:0:146
TACCTGTACTGGGGAAGCATTTGAATATCCCCCCATGGTGATGGGGACGGAGAACTGCTCCATAAACACAGGCAACGTGCCTAACTTTCCCGGGAAGATGAAGTCAAAGAGCGACCACAGCTCTTCGAGGGTTTTTTTGCTTCGTTGGCCCGGCCAGAATGATCCAATGAGGGGTGCGAACCTTTTTAGGAAAAGGAAGACCCTTTTTATTAAATTTCCCTTTTAGCATTCCCCTTTCCTCCCCTAAAGTT
+
BABBBFFFFFFFGFFEGGGGGGHHHHHHHHHGGGGHHHGHHHHHHGGGGGGGGHHHHHHHHGHHHHHHHHHHGHHHGHHHHHHHHHHHHHHGGGGGGHHHHHHHGHHHFGHHGGGGGHHHHHHH22?/2>/?0/?FGG-1111<///./<.-:---.;/0000<000090C/C-9-.-;A-9./;F/./;/9B.;.B/.;;F.BFFFB.;/:B/;F//B/BFF////;////;..;/;///;A..;B////
@M05620:45:000000000-G6HP7:1:1101:27962:11600 1:N:0:146
TACCTGTACTGGGGAAGCATTTGAATATCCCCCCATGGTGATGGGGACGGAGAACTGCTCCATAAACACAGGCAACGTGCCTAACTTTCCCGGGAAGATGAAGTCAAAGAGCGACCACAGCTCTTCGGAGGTTATTTTGCATCGGTGAGCCAGACAGAATGATCCGATGAGGGGTGCGAAACTATTTGAGGAAAGGAAGCACCTTTTTATTAAATTTACCTTTTAGCAATCGCCATTCCTACCCTAAAGAT
+
CCCCCFFFFFFFGGGGGGGGGGHHHHHHHHHGGGGHHHHHHHHHHGGGGGGGGHHHHHHHHHHHHHHHHHHHGHHHGHHHHHHHHHHHHHHGGGGGGHHHHHHHHHHHGHHHGGGGGHHHHHHHHHHGGGGDHHHHHHHHHHHGGDGGHHHHHHGHHHHHHHHHHHGGGHHHGGCDGGGGGFGGGGGGGGGFGGGGFGFGGGFFFFFFFFFFBFFFFFFFFFFFFFFFFFFFFFDEFFFFFFFFFFFFFFF
@M05620:45:000000000-G6HP7:1:1101:2551:11618 1:N:0:146
CATCCTGACCCTGAAGTACCCCGGCTTGATTTCTGACATTAGATCGGAAGAGCACACGTCTGAACTCCAGTCACGCACTACAATCTCGTATGCCGTCTTCTGCTTGAAAAAAAAAAAAAAAAGGGAGAAAAAGAGGTGATGAAACGATGGGAAGTAAGGAATGAATTTTTGATGTATAAGGCTAGTGAATCCAAATGAGTAATAGTCAGCGTTAGTATTAGAAGAGGATAAGCGATGGATAAGTACAAGAT
+
BBBBBFFFCFFFGGGGGGGGGGGGGGGGHHHHGGHHHHHHGHHHHHG2AEHHHHHHHGGHHGHHHHHHGGHHHHGHGGGHHHGHGHHGFEHHGHGGGHGHHHFHHHHHFFC/EBB@////--.<..<.<C/.../.<.:000000.;....//.000;/09009009000-.090900000//0.00000/9/://9/;;/;///;////..;..9/////////.../////-;.9./9/9///////./
@M05620:45:000000000-G6HP7:1:1101:21409:11624 1:N:0:146
TACCTGTACTGGGGAAGCATTTGAATATCCCCCCATGGTGATGGGGACGGAGAACTGCTCCATAAACACAGGCAACGTGCCTAACTTTCCCGGGAAGATGAAGTCAAAGAGCGACCACAGCTCTTCGGAGGTTATTTTGCATCGGTGAGCCAGACAGAATGATCCGATGAGGGGTGCGAAACTATTTGAGGAAAGGAAGCACCTTTTTATTAAATTTACCTTTTAGCAATCGCCATTCCTACCCTAAAGAT
+
CCCCCFFFFFFFGGGGGGGGGGHHHHHHHHHGGGGHHHFHHHHHHGEGGGGGGHHHHHHHHHHHHHHHHHHHGHHHGHHHHHHHGHHHHHHGGGGCGGHHHHGHHHGHHHHHGGGGGHHHHHHHHHHGGGGGHHHHHHHHGHHGGGGGHHHHHHGHHFHHHHHHHHFGGHHHGGFEGGFGGBFFGGGGEGGBFGGGFFGGGGFFFFFFFFFFFFFFFFFFFFFFFFFFFFFFFFFEFFFFFFFFFFFFFFF
@M05620:45:000000000-G6HP7:1:1101:15239:11626 1:N:0:146
CATCCTGACCCTGAAGTACCCCGGCTTGATTTCTGACATTAGATCGGAAGAGCACACGTCTGAACTCCAGTCACGCACTACAATCTCGTATGCCGTCTTCTGCTTGAAAAAAAAAAAAAACAAAAGTCATCTCTTATTATGCGGATATACACAATCTTCTTATAGTGGATAATTTCATTACAGCACGTATTGTGTAAAGATACTTGTATACACGTTGTAACCAAAGTATCTGTATCACTCAACCTCTTCCC
+
CCCCCFFFFFFFGGGGGGGGGGGGGGGGHHHHHHHHHHHHHGGHHHG?FEHHHHHHHGHHHGHHHHHHHHHHHHGHGGGHHHHHHHHFGGHHHHGGGHGHHHHHHHHHEHH@FGG/@/////>0001<<1111111111000<-<-.000000.;00;:;000;00:.00000000000;0000/.-:990090;0000000;00;0000090....;00000:./00000000000000/099//0900/
@M05620:45:000000000-G6HP7:1:1101:21392:11630 1:N:0:146
TACCTGTACTGGGGAAGCATTTGAATATCCCCCCATGGTGATGGGGACGGAGAACTGCTCCATAAACACAGGCAACGTGCCTAACTTTCCCGGGAAGATGAAGTCAAAGAGCGACCACAGCTCTTCGGAGGTTATTTTGCATCGGTGAGCCAGACAGAATGATCCGATGAGGGGTGCGAAACTATTTGAGGAAAGGAAGCACCTTTTTATTAAATTTACCTTTTAGCAATCGCCATTCCTACCCTAAAGAT
+
CCCCCFFFFFFFGGGGGGGGGGHHHHHHHHHGGGGHHHFGHHHHHGGGGGGGGHHHHHHHHHHHHHHHHHHHGHHHGHHHHHHHHHHHHHHGGGGGGHHHHHHHHHHGHHHHGGGGGHHHHHHHHHHGGGGEHHHHHHHGGHHGGGGGHHHHHHGHHHHHHHHHHHGGGHHHGGCEGGGGGFGGGGGGGGGFGGGGGGGGGGFFFFFFFFFFFFFFFFFFFFFFEFFFFFFFFFFFFFFFFFFFFFFFFFF
@M05620:45:000000000-G6HP7:1:1101:20455:11633 1:N:0:146
TACCTGTACTGGGGAAGCATTTGAATATCCCCCCATGGTGATGGGGACGGAGAACTGCTCCATAAACACAGGCAACGTGCCTAACTTTCCCGGGAAGATGAAGTCAAAGAGCGACCACAGCTCTCGGAGGTTATTTTGCATCGGTGAGCCAGACAGAATGATCCGATGAGGGGTGCGAAACTATTTGAGGAAAGGAAGCACCTTTTTATTAAATTTACCTTTTAGCAATCGCCATTCCTACCCTAAAGATC
+
DCCDCFFFFFFFGGGGGGGGGGHHHHHHHHHGGGGHHHGHGHHHHGGGGGGGGHHHHHHHHHHHHHHHHHHHGHHHGHHHHHHHHHHHHHHGGGGGGHHHHHHHHHHHHHHHGGGGGHHHHHHHHGGGGGDHHHHHHHGHHHGGGGGHHHHHHGHGHHHHHHHHHGGGHHHGGGGGGGGGGGGGHGGGGGFGGGGGGGGGGFFFFFFFFFFFFFFFHFFFFFFFFFFFFFFFFFFFFFFFFFFFFFFFFFF
@M05620:45:000000000-G6HP7:1:1101:15250:11641 1:N:0:146
CATCCTGACCCTGAAGTACCCCGGCTTGATTTCTGACATTAGATCGGAAGAGCACACGTCTGAACTCCAGTCACGCACTACAATCTCGTATGCCGTCTTCTGCTTGAAAAAAAAAAAAAACTATAGAGTACTACATTATACCCTGTTGGTACAGATAGTTTGAGTATAGCGGAGTCATGACAGTTAAATTTCAAGTGGACATGTAGTGATGGAAGGGTTCTTACGGAACAGGATAGTATGACTTGTTGACT
+
BBBBBFFFFFFFGGGGGGGGGGGGGGGGGHHHHHHHHHHHHGFHHHG2AEHHHHHHHGHHHGHHHHHHFHGHDFGHGGGGHHGHFGH1FEGGHHGGGHGHHHGHHHHHFGF/>BD/>//<<11111111111111111111=<0/0=0.<0000000000:0::000000----;/00;0/0090;00;0090000000/0;0000;/000////9.:../;//....-./9.//:/9;///9////./;/
@M05620:45:000000000-G6HP7:1:1101:10343:11650 1:N:0:146
AGATTACTGCAACAGTTCCCCCTGGACCTGGAAAAGTTTCTTGCCTGGCTTACAGAAGCTGAAACAACTGCCAATGTCCTACAGGATGCTACCCGTAAGGAAAGGCTCCTAGAAGACTCCAAGGGAGTAAAAGAGCTGATGAAACAATGGCAAGTAAGTCAGGCATTTCCGCTTTAGCACTCTTGTGGATCCAATTGAACAATTCTCAGCATTTGTACTTGTAACTGACAAGCCAGGGACAAAACAAAGAT
+
BBBCCFFFBD4BBGBBBBFGGGGGHHHHGBFBEGHHHHHHHHHHHHHHHHHHHHBDBFHHHHHHHHHHHHHHHHHBDDDGGGHHHHHHHHHHHHGFGGGGHHHFHHHHGHHHHHHHHHHHFFHGDEFEGFHHHGHHHHFHHHHHHHHHFFGGHGHHHHHHHHHHHHHHHHGGGGGHHHHHHHHHHGHGHHHHGHHGGFFFFCHHHHHGHHHHHGGHHGHHHGHGHHHFFHHHHGFGFGGGGGGGGGGGGGF
@M05620:45:000000000-G6HP7:1:1101:4603:11677 1:N:0:146
TACCTGTACTGGGGAAGCATTTGAATATCCCCCCATGGTGATGGGGACGGAGAACTGCTCCATAAACACAGGCAACGTGCCTAACTTTCCCGGGAAGATGAAGTCAAAGAGCGACCACAGCTCTTCGGAGGTTATTTTGCATCGGTGAGCCAGACAGAATGATCCGATGAGGGGTGCGAAACTATTTGAGGAAAGGAAGCACCTTTTTATTAAATTTACCTTTTAGCAATCGCCATTCCTACCCTAAAGAT
+
CCCCCFFFFFFFGGGGGGGGGGHHHHHHHHHGGGGHHHHGHHHHHGGGGGGGGHHHHHHHHHHHHHHHHHHHGHHHGHHHHHHHHHHHHHHGGGEGGHHHGHHHHHHHHHHGGGGGGHHHHHHGHGHGGFGCHHHHHHHHHHHGGGGGHGHHHHGHHHGHHHHHHHCGGHHHGGEDGGDGGGGGGGGGGGGGFFGGGFFGFGFFFFFFFFFFFFFFFFFFFFFFFFFFFFFFFFFFFFFFFF.FFFFFFFF
@M05620:45:000000000-G6HP7:1:1101:5803:11681 1:N:0:146
CATCCTGACCCTGAAGTACCCCGGCTTGATTTCTGACCATTAGATCGGAAGAGCACACGTCTGAACTCCAGTCACGCACTACAATCTCGTATGCCGTCTTCTGCTTGAAAAAAAAAAATTTTATTTAACAAATTGACTTGATACTAACCTCTGTCTGTCATTATTTTTTCCTGCAACATGGATAATAAAGTATAATTTTTTAAAAATTAGTCTTAAATACAGTATGTAAAATGACACTTTCTGCCCATGAC
+
CABCCFFFFFFFGGGGGGGGGGGGGGGGGHHHHHHHHHHHHGHHHHHGGGGFHHHHHHGHHHGHHHHGHHHHHGHGHGGGHHHHGHHHHGGHHHGGGGGGHHFFHHHFHHHFGEFC</0222221111?1101111??1?1>11<1>10=>11>11110=0=000=00<CG00:/00.///00000:0000000000;00-.9000;/00;900009000009000;00/////////:;/;///.://:/
@M05620:45:000000000-G6HP7:1:1101:4600:11699 1:N:0:146
TACCTGTACTGGGGAAGCATTTGAATATCCCCCCATGGTGATGGGGACGGAGAACTGCTCCATAAACACAGGCAACGTGCCTAACTTTCCCGGGAAGATGAAGTCAAAGAGCGACCACAGCTCTTCGGAGGTTATTTTGCATCGGTGAGCCAGACAGAATGATCCGATGAGGGGTGCGAAACTATTTGAGGAAAGGAAGCACCTTTTTATTACATTTACCTTTTAGCAATCGCCATTCCTACCCTAAAGAT
+
BBBBBFFFFFFFG2FGGFBGGGGHHHHHHHHGGGGGHHGHHFHHHGEFGGDGGHHHHHHHHGFGHHHHHGHHGHHHFHHHHHHHGHHHHGHGGGEEEHHHHHHHHFHHHHHHFGGGGHHHHHHHHFHGCDGEH1GHHGHHFHHGGGGGHHHHHGFHHGHHHFHHHHGGGHHBDGDDGGG-BBFFGGGGEEG9F9FF/:FGFFEFFFFFFFFF/BFFFFFFFFFFFFFF/FFFEFDAFFFF;B9AFFFFFFF
@M05620:45:000000000-G6HP7:1:1101:23851:11711 1:N:0:146
AAACCAAGCAGACACTCACCGCTCCCTCGCCACAGGCCAATAGTTTGTCCTCACTGAGTTGGCAACAAGTGGCTGCTGTGGCTGCCATTTTTCTGGTGATGGCCATCAGCTCCGACGAGGTCAGCTGGGGGGCTTTCTTTGTGTAAGCAACGAGAAACCTGAAAGAAGCATTTTTTAACTAAGTCCTGCTGAGTCATTCATGAGTTTTTAGCCGCCTTGCTTCTTCTCACAGACTCTCTACTCTCATGCCA
+
DDDDDDDFDFFFGGGGGGGGGGGGGGHHGGGGGHHHGGHHHHHHHHHHHHHHHHHHHHGHHHHHHHHHHGHHGHGGHHHHHHHGGHHHHHHHHHHHHHHHHHHHGHHGHHHHHGGGGGGGGHFHHHHHGGGGGGGGGGGGGGGGGGFFFFFFFFFFFFFFFFFFFFFFFFFFFFHFFFHHFFFFFFFFFFFFFFFFFFFFFFFFFFHFFFFFFFFFFFFFHFFFHFFFFFFFFFFFFFFFFFFFFFFFFFF
@M05620:45:000000000-G6HP7:1:1101:28021:11716 1:N:0:146
TACCTGTACTGGGGAAGCATTTGAATATCCCCCCATGGTGATGGGGACGGAGAACTGCTCCATAAACACAGGCAACGTGCCTAACTTTCCCGGGAAGATGAAGTCAAAGAGCGACCACAGCTCTTCGGAGGTTATTTTGCATCGGTGAGCCAGACAGAATGATCCGATGAGGGGTGCGAAACTATTTGAGGAAAGGAAGCACCTTTTTATTAAATTTACCTTTTAGCAATCGCCATTCCTACCCAAAGATC
+
CCCCCFFFFFFFGGGGGGGGGGHHHHHHHHHGGGGHHHHHHHHHHGEFGGGGGHHHHHHHHHHHHHHHGHHHGHHHGHHHHHHHHHHHHHHGGGGGGGHHHGHHHHHHHHHHGGGGGHHHHHHHGDGDACGGG1FGHHDG1<<E.CDE0FFGF.<<CHCFD0DGHG.AACGHGC:;ADGG?9F0CGGGGEFFGFFFG/.A0;9BFFFFEFFFFFFFFFFFFFFF;BBFB99.AD.;0F090;F.BFFFFFF
@M05620:45:000000000-G6HP7:1:1101:28016:11734 1:N:0:146
TACCTGTACTGGGGAAGCATTTGAATATCCCCCCATGGTGATGGGGACGGAGAACTGCTCCATAAACACAGGCAACGTGCCTAACTTTCCCGGGAAGATGAAGTCAAAGAGCGACCACAGCTCTTCGGAGGTTATTTTGCATCGGTGAGCCAGACAGAATGATCCGATGAGGGGTGCGAAACTATTTGAGGAAAGGAAGCACCTTTTTATTAAATTTACCTTTTAGCAATCGCCATTCCTACCCAAAGATC
+
CBCCCFFFFFFFGGGGGGGGGGHHHHHHHHHGGGGHHHFHHHHHHGGGGGGGGHHHHHHHHHHHHHHHHHHHGHHHGHHHHHHHHHHHHHHGGGGGGHHHGHHHHHHHHHHGGGGGGHGHHHHHHHHGGGGCGHHHHHHHHHHGGGGGHHHHHHGHHHHHHHHHHHGGGHHHGGEEGGDGGGGGGGGGGGGFFGGGGFFGGGFFFFFFFFFFFFFFFFBFFFFFFFFFFFFFEFFFFFFFFFFFFEFFFFF
@M05620:45:000000000-G6HP7:1:1101:8995:11740 1:N:0:146
TACCTGTACTGGGGAAGCATTTGAATATCCCCCCATGGTGATGGGGACGGAGAACTGCTCCATAAACACAGGCAACGTGCCTAACTTTCCCGGGAAGATGAAGTCAAAGAGCGACCACAGCTCTTCGGAGGTTATTTTGCATCGGTGAGCCAGACAGAATGATCCGATGAGGGGTGCGAAACTATTTGAGGAAAGGAAGCACCTTTTTATTAAATTTACCTTTTAGCAATCGCCATTCCTACCCTAAAGAT
+
A?AAAFFFFFFF1AEEEGEGGGHFHFGFDFGFGGEAFCFDDAFBAEFEEC/E?0FGGHHDCFADF1GBGHHEGHAFCHGCHH1BG1FH1FGFGEE/AEGGFFGHHHGHFFGFE?CC@CEAEGCHHHFCFGG/FGHHHGGBBGGGECEE><<FGCCHHFHFBGHHHH.CCGHFGGCCEGGGG?FFGGGGGGG9C/FF;/99BFEFFFFFFFFB99FF9F/BFFFFFFFF9BFFFBFFFFBFBF9ABFFBFFF
@M05620:45:000000000-G6HP7:1:1101:14199:11742 1:N:0:146
TACCTGTACTGGGGAAGCATTTGAATATCCCCCCATGGTGATGGGGACGGAGAACTGCTCCATAAACACAGGCAACGTGCCTAACTTTCCCGGGAAGATGAAGTCAAATAGCGACCACAGCTCTCGGAGGTTATTTTGCATCGGTGAGCCAGACAGAATGATCCGATGAGGGGTGCGAAACTATTTGAGGAAAGGAAGCACCTTTTTATTAAATTTACCTTTTAGCAATCACCATTCCTACCCTAAAGATC
+
CCCCCFFFFFFFGGGGGGGGGGHHHHHHHHHGGGGHHHHHHHHHHGGGGGGGGHHHHHHHHHHHHHHHHHHHGHHHGHHHHHHHHHHHHHHGGGGGGHHHFHHHHHHHHHHHGGGGGHHHHHHHHGGGGGFHHHHHHHHHHHGGGGGHHHHHHGHHHHHHHHHHHGGGHHFGG=CGGDDGGGGGGGGGEFCFFGGFGGGGGGFFFFFFFFFFFFFFFFFFFFFFFFFFFFFFFFFFFFFFFFFFFFFFFFF
@M05620:45:000000000-G6HP7:1:1101:14217:11744 1:N:0:146
TACCTGTACTGGGGAAGCATTTGAATATCCCCCCATGGTGATGGGGACGGAGAACTGCTCCATAAACACAGGCAACGTGCCTACCTTTCCCGGGAAGATGAAGTCAAATAGCGACCACAGCTCTCGGAGGTTATTTTGCATCGGTGAGCCAGACAGAATGATCCGATGAGGGGTGCGAAACTATTTGAGGAAAGGAAGCACCTTTTTATTAAATTTACCTTTTAGCAATCACAATTCCTACCCTAAAGATC
+
CBCCCFFFFFFFGGGGGGGGGGHHHHHHHHHGGGGHHHFGHHHHHGGGGGGGGHHHHHHHC3DGHDBFE1GCFGB?E?1GC@G2?FGDHH3EG@F/E0F?G3B?4DG4B4FB</BCC?/@/22>@?=/><EG=GHHBDG111CA.<.<G<0<../<G00=00=0<...:CCF@.:.9:BD?00CF0:0;;BF/;.F/;9FF.BFFFF9FBFFBFF0BF:BFFF0:0B0:0:F0:BFF00:BF.0BF0000:
@M05620:45:000000000-G6HP7:1:1101:20994:11744 1:N:0:146
TACCTGTACTGGGGAAGCATTTGAATATCCCCCCATGGTGATGGGGACGGAGAACTGCTCCATAAACACAGGCAACGTGCCTAACTTTCCCGGGAAGATGAAGTCAAAGAGCGACCACAGCTCTCGGAGGTTATTTTGCATCGGTGAGCCAGACAGAATGATCCGATGAGGGGTGCGAAACTATTTGAGGAAAGGAAGCACCTTTTTATTAAATTTACCTTTTAGCAATCGCCATTCCTACCCTAAAGATC
+
CCCCCFFFFFFFGGGGGGGGGGHHHGHHHHHGGGGHHHEHHHHHHGFGGGGGGHHHHHHHHHHHHHHHHHHHGHHHGHHHHHHHHHHHHHHGGGGGGHHHHHHHHHHHHHHHGGGGGHHHHHHHHGGGGGGHHHHHHHHHHHGGGGGHHHHHHGHHHHHHHHHHHGGGHHHGGCDGGGGGGGGGGGGGFGFGGGGGGGGGGFFFFFFFFFFFFFFFFFFFFFFFFFFFFFFFFFFFFFFFFFFFFFFFFFF
@M05620:45:000000000-G6HP7:1:1101:9016:11752 1:N:0:146
TACCTGTACTGGGGAAGCATTTGAATATCCCCCCATGGTGATGGGGACGGAGAACTGCTCCATAAACACAGGCAACGTGCCTAACTTTCCCGGGAAGATGAAGTCAAAGAGCGACCACAGCTCTTCGGAGGTTATTTTGCATCGGTGAGCCAGACAGAATGATCCGATGAGGGGTGCGAAACTATTTGAGGAAAGGAAGCACCTTTTTATTAAATTTACCTTTTAGCAATCGCCATTCCTACCCTAAAGAT
+
BBBBBFFFFFFFGGGGGGGFGDHHHFFHHHFGGGFHFHAGGHFHHGGGGGDEEHHHHHHFHHEDHHHGGHHFGHFHEHEHGHHGHHHHDFHFGGEEAGHHHF3BFHHHHHHHGGGGGHHGHHHHHHHGGGGCH<FGHHHHBGHGGGGE><>FGHGHHHHHHGHHHHGGGHHHGG;AFGBGGGGGGGGGGGGFFFGGC9CE/CAFFFFFFFFFFFFFFFBFFFFFFFFFFFFFFF?FFFFFFBAFFFFFFFF
@M05620:45:000000000-G6HP7:1:1101:13563:11756 1:N:0:146
AAACCAAGCAGACACTCACCGCTCCCTCGCCACAGGCCAATAGTTTGTCCTCACTGAGTTGGCAACAAGTGGCTGCTGTGGCTGCCATTTTTCTGGTGATGGCCATCAGCTCCGACGAGGTCAGCTGGGGGGCTTTCTTTGTGTAAGCAACGAGAAACCTGAAAGAAGCATTTTTTAACTAAGTCCTGCTGAGTCATTCATGAGTTTTTAGCCGCCTTGCTTCTTCTCACAGACTCTCTACTCTCATGCCA
+
BBBBBBBFBFBFGGFCEGGGGGGGGGHHGGGGGHGDGGDHHHHGFHFGHHHHHHHHHHHHHBGHGHHHHHHHGHGEHHHHHHHGGHHHHHHGHHHHGHFGHEHHHHHGHHHHHGGGGGGGFHHHFHHHGGGGGGGGGGGGGGGGGGFFFFFFFFFFFFFFFFBFFFFFFFFFFFFFFFFFFFFFFFFFFFFFFFFFFFFFFFBFFFFFFFFFFDFFFFFFEFFFFFFFFFFFFFFFFFFFFFEFFFBBFFF
@M05620:45:000000000-G6HP7:1:1101:13548:11766 1:N:0:146
AAACCAAGCAGACACTCACCGCTCCCTCGCCACAGGCCAATAGTTTGTCCTCACTGAGTTGGCAACAAGTGGCTGCTGTGGCTGCCATTTTTCTGGTGATGGCCATCAGCTCCGACGAGGTCAGCTGGGGGGCTTTCTTTGTGTAAGCAACGAGAAACCTGAAAGAAGCATTTTTTAACTAAGTCCTGCTGAGTCATTCATGAGTTTTTAGCCGCCTTGCTTCTTCTCACAGACTCTCTACTCTCATGCCA
+
DDDDDDDFCFFFGGGGGGGGGGGGGGHHGGGGGHHHGGHHHHHHHHHHHHHHHHHHHHHHHHHHHHHHHHHHGHGGHHHHHHHGGHHHHHHHHHHHHHHHHHHHHHHHHHHHHGGGGGGGGHHHHHHHGGGGGGGGGGGGGGGGGGFFFFFFFFFFFFFFFFFFFFFFFFFFFFHFFFFHFFFFFFFFFFFFFFFFFFFHHHFFFFFFFFFFFFFFFFFFHHHFFFHFFFFFFFFFFFFFFFFHFFFFFFB
@M05620:45:000000000-G6HP7:1:1101:10481:11778 1:N:0:146
AAACCAAGCAGACACTCACCGCTCCCTCGCCACAGGCCAATAGTTTGTCCTCACTGAGTTGGCAACAAGTGGCTGCTGTGGCTGCCATTTTTCTGGTGATGGCCATCAGCTCCGACGAGGTCAGCTGGGGGGCTTTCTTTGTGTAAGCAACGAGAAACCTGAAAGAAGCATTTTTTAACTAAGTCCTGCTGAGTCATTCATGAGTTTTTAGCCGCCTTGCTTCTTCTCACAGACTCTCTACTCTCATGCCA
+
CCCCCABFCFFFGGGGGGGGGGGGGGHHGGGGGHHGGGHHHHHHHHHHHHHHHHHHHHHHHHHHHHHHHHHHGHGGHHHHHHHGGHHHHHHHHHHHHHHHHHHHHHHHHHHHHGGGGGGGDFHHEHHHGGGGGGGGGGGGGGGGGFFFFFFFFFFFFFFFFFFFFFFFFFFFFFFFFFFFFFFFFFFFFFFFFFFFFFFFFFFFFFFFFFFFFFFFFFFFFFFFFFFFFFFFFFFFFFFFFFFFFFFFFFF
[truncated: 8,874,156 more chars]
