# Supplementary material for: Fast but not furious: a streamlined selection method for genome-edited cells
Source: Life Sci Alliance. 2021 Apr 26;4(6):e202101051. doi: 10.26508/lsa.202101051 (PMC8127327; doi:10.26508/lsa.202101051)
Supplement: Supplementary file 1 [file LSA-2021-01051_Supplemental_Data_1.zip › SANGER and Deep Sequencing/AFP/147_S147_L001_R1_001.fastq]

@M05620:45:000000000-G6HP7:1:1101:12205:1863 1:N:0:147
ATCTCTATCTCCTAAAAACCTGTTTAGATTTGGAGATAGACCTTCAGGTTTTTCATCATTTTCTGCATGAATTATACATTGACCACGTTCCAGCGTGGTCAGTTTGCAGCATTCTGTTATTTTGTTTGACAGAGTGTCTTGTTGAGAACATATGTAGGACATGATTTTTTCCTGCAACAGGGAAAATAAAGTATAAGTTTTAAAGATTTATTCTTTAATAAAGGATCTCAAAGCCAGCTTTAGAAAAAGGA
+
3>ABCFFFFFFFGGGGGGGGGGHHHHHHHHHHHHHHHHHGHHHHHHHHHHHGGHHHHHHHHHHHHHHHHHHHHHHHHHHHHFHHHHGHHHHHHHGEGGHHHHHHHHHHHHHHHHHHHHHHHHHHHHHHGGHHHHHHHHHHHHHHHHHHHHHHHHHHHHHHHHHHHHHHHGHHHHHHHHHHHGGGHHHHGHHHHHHHHHHHHHGHHHHHHHHHHHHHHHHHHHHGHHHHHHHHHHFHHGHHHHHBGGHHGGC
@M05620:45:000000000-G6HP7:1:1101:12045:1961 1:N:0:147
ATCTCTATCTCCTAAAAACCTGTTTAGATTTGGAGATAGACCTTCAGGTTTTTCATCATTTTCTGCATGAATTATACATTGACCACGTTCCAGCGTGGTCAGTTTGCAGCATTCTGTTATTTTGTTTGACAGAGTGTCTTGTTGAGAACATATGTAGGACATGATTTTTTCCTGCAACAGGGAAAATAAAGTATAAGTTTTAAAGATTTATTCTTTAATAAAGGATCTCAAAGCCAGCTTTAGAAAAAGGA
+
3AAABFFFFFFFGGGGGGGGGGHHHHHHHHHHHFHFHHHHHHHHHHHHHHHGGHHHHHHHHHHHHHHHHHHHHHHHHHGHHHGHHHFHHHHFHHGGGGHHHHHHHHHHHHHHHHHHHHHHHHHHHHHHHHHHHHHHHHHHHHHHGHHHHHHHHHHHHHHHHHHHHHHHHGHHHHHHHHHHHGGHHHHHFHHHHHHGGGGHHHFHHHHHHHHHHHHHHHHHHHHHHHHHHHHHHHHHHGHHHGHBGHHHGGG
@M05620:45:000000000-G6HP7:1:1101:12056:1978 1:N:0:147
ATCTCTATCTCCTAAAAACCTGTTTAGATTTGGAGATAGACCTTCAGGTTTTTCATCATTTTCTGCATGAATTATACATTGACCACGTTCCAGCGTGGTCAGTTTGCAGCATTCTGTTATTTTGTTTGACAGAGTGTCTTGTTGAGAACATATGTAGGACATGATTTTTTCCTGCAACAGGGAAAATAAAGTATAAGTTTTAAAGATTTATTCTTTAATAAAGGATCTCAAAGCCAGCTTTAGAAAAAGGA
+
3AABBFFFFFFFGGGGGGGGGGHHHHHHHHHHHHHGHHHHHHHHHHHHHHHGGHHHHHHHHHHHHHHHHHFHHHHHHHHHHHHHHHGHHHHHHHGFGGHHHHHHHHHHHHHHHHHHHHHHHHHHHHHHHHHHHHHHHHHHHHHGHHHHHHHHHHHHGGHHHHHHHHHHHGHHHHHHHHGHHFGHHHHHHHHHHHHHHHHHHHGHHHHHHHHHHHHHHGHHHGGFHHHHHGHHHHHHHGHHHHHEGGHHGGH
@M05620:45:000000000-G6HP7:1:1101:12038:1979 1:N:0:147
ATCTCTATCTCCTAAAAACCTGTTTAGATTTGGAGATAGACCTTCAGGTTTTTCATCATTTTCTGCATGAATTATACATTGACCACGTTCCAGCGTGGTCAGTTTGCAGCATTCTGTTATTTTGTTTGACAGAGTGTCTTGTTGAGAACATATGTAGGACATGATTTTTTCCTGCAACAGGGAAAATAAAGTATAAGTTTTAAAGATTTATTCTTTAATAAAGGATCTCAAAGCCAGCTTTAGAAAAAGGA
+
AAABBFFFFFFFGGGGGGGGGGHHHHHHHHHHHHHHHHHHHHHHHHHHHHHGGHHHHHHHHHHHHHHHHHHHHHHHHHHHHHHHHHGHHHHHHHGGGGHHHHHHHHHHHHHHHHHHHHHHHHHHHHHHGHHHHHHHHHHHHHHHHHHHHHHHHHHHHHHHHHHHHHHHHGHHHHHHHHHHHGGHHHHHHHHHHHHHHHHHHHHHHHHHHHHHHHHHHHHHHHHHHHHHHGHGGHHHHGHHHHHHGHHHGCF
@M05620:45:000000000-G6HP7:1:1101:14216:2201 1:N:0:147
TACCTGTACTGGGGAAGCATTTGCACTCTTTCCCTACACGACGCCATTCCTACCCTAAAGATCGGAAGAGCACACGTCTGAACTCCAGTCACGCACTACAATCTCGTATGCCGTCTTCTGCTTGAAAAAAAAAAATTGCATCGGTTAGCCAGACAGAATGATCCGATGAGGTGGGCGAAACTATTGGAGGAAATGACTCACCTTTTTCTTACATTTACCTTTTAGCCATCGCCATTCCTACCCTAAAGCTC
+
CCCCCFFFFFFFGGGGGGGGGGHGFHHHHHHHHHHGGGHGGFGGGGGGHHHHHHHHHHHGGGFGGGGEFGGHHHHEGHHG3BGGHGHHFHBGFGGGGHHHHFFFHGFFHHGHGEGEFHGHHHHHBBFGECGCG@-011>111.<>...=GGHFEHHCCD0:0;C.AEA00;/;;-C-9-:-0CF0000:.;/;0;00/:/:./9;/B/;9/;/;/////;//B//9//BB.;9.;:9FFFF9A/:BB//:;
@M05620:45:000000000-G6HP7:1:1101:13937:2243 1:N:0:147
TACCTGTACTGGGGAAGCATTTGCACTCTTTCCCTACACGACGCCATTCCTACCCTAAAGATCGGAAGAGCACACGTCTGAACTCCAGTCACGCACTACAATCTCGTATGCCGTCTTCTGCTTGAAAAAAAAAAAGTCTTGTTGAGAACCTATTTATTACCTGCTTTTTTCCTGCCCCACGGAAAATACAGTATAAGTTTTATAGATTTATTCTTTAATAAAGGATCTCCAAGCAAGCTTTAGAACCATGA
+
ABBBBFFFFFFFGGGGGGGGGGHGAGHHHHHHHHHHHHHGGGGGGGGHHHHHFHHHHHGHFGHHGGGGHHHHHHHGHHHGDHHHFHHHHHBGGHGGGHHHHHBGHHFGHHHHGEGHGFHHFHHH02?BGCGFGC-.>11111><11.F/.//=0=D00<<0<0.<DCG0@/CC0/:.:..9--9-/0;09F09;F09CBBB00000;09BFFF/FFF/;////9.9/9B/;;B?./;EF9;/;B//..///
@M05620:45:000000000-G6HP7:1:1101:18507:2306 1:N:0:147
ATCTCTATCTCCTAAAAACCTGTTTAGATTTGGAGATAGACCTTCAGGTTTTTCATCATTTTCTGCATGAATTATACATTGACCACGTTCCAGCGTGGTCAGTTTGCAGCATTCTGTTATTTTGTTTGACAGAGTGTCTTGTTGAGAACATATGTAGGACATGATTTTTTCCTGCAACAGGGAAAATAAAGTATAAGTTTTAAAGATTTATTCTTTAATAAAGGATCTCAAAGCCAGCTTTAGAAAAAGGA
+
BCCCCFFFFFFFGGGGGGGGGGHHHHHHHHHHHHHHHHHHHHHHHHHHHHHGGHHHHIHHHHHHIHHHHHHHHHHHHHHHHHHHHHGHHHHHHHGFGGHHHHHHHHHHHHHHHHHHHHHHHHHHHHHHHHHHHHHHHHHHHHHHHHHHHHHHHHHHHHHHHHHHHHHHHGHHHHHHGHHHHGGHHHGGHHHHHHHHHGHHHHHHHHHHHHHHHHHHHHHGGHHHHHHHHHHHHHHHHGHHHHHHCHHFGGG
@M05620:45:000000000-G6HP7:1:1101:18507:2326 1:N:0:147
ATCTCTATCTCCTAAAAACCTGTTTAGATTTGGAGATAGACCTTCAGGTTTTTCATCATTTTCTGCATGAATTATACATTGACCACGTTCCAGCGTGGTCAGTTTGCAGCATTCTGTTATTTTGTTTGACAGAGTGTCTTGTTGAGAACATATGTAGGACATGATTTTTTCCTGCAACAGGGAAAATAAAGTATAAGTTTTAAAGATTTATTCTTTAATAAAGGATCTCAAAGCCAGCTTTAGAAAAAGGA
+
CCCCCFFFFFFFGGGGGGGGGGHHHHHHHHHHHHHHHHHHHHHHHHHHHHHGGHHHHIHHIHIIHHHHHHHHHHHHHHHHHHHHHHGHHHHHHHGGGGHHHHHHHHFHHHHHHGHHHHGHHHHHHHHHFHFHGHHHHHHHGHHHGHEHHHHHHHHHHHFCGHHHHHHHHGHHHHGHHHFHHGFHHFGHFDGHGHHHHFHHHHFFHHHHHHHHHHHHHGHGDGGGHHHHGHHFHHHHHGFHHGHGFHHHGGF
@M05620:45:000000000-G6HP7:1:1101:19102:2414 1:N:0:147
TACCTGTACTGGGGAAGCATTTGAATATCCCCCCATGGTGATGGGGACGGAGAACTGCTCCATAAACACAGGCAACGTGCCTAACTTTCCCGGGAAGATGAAGTCAAAGAGCGACCACAGCTCTTCGGAGGTTATTTTGCATCGGTGAGCCAGACAGAATGATCCGATGAGGGGTGCGAAACTATTTGAGGAAAGGAAGCACCTTTTTATTAAATTTACCTTTTAGCAATCGCCATTCCTACCCTAAAGAT
+
AAABBFFFFFFFGGAEEGGGGGHHHHHHHHHGGGGHHHFGFHHHHGGGGGFFGHHHHHHHHHHHHHHHHHHHGGHHGHHHHHHHHHHHHFHGGGEGGHHHFGHGHHHHHHHHGGGGGHHHFHHHHFHGGFGCGFHHGHHEEHHGGED.<>GHHHGHHHHHHHHHHHDFGHHHGGEDADCCGGGFGGGGFEGBFFCABBFGFFFFFFFFEFFFFEFFFFFFFFFFBFFFFFBFFFDEFFBBFBFFFFFFFFF
@M05620:45:000000000-G6HP7:1:1101:18446:2421 1:N:0:147
TACCTGTACTGGGGAAGCATTTGAATATCCCCCCATGGTGATGGGGACGGAGAACTGCTCCATAAACACAGGCAACGTGCCTAACTTTCCCGGGAAGATGAAGTCAAAGAGCGACCACAGCTCTTCGGAGGTTATTTTGCATCGGTGAGCCAGACAGAATGATCCGATGAGGGGTGCGAAACTATTTGAGGAAAGGAAGCACCTTTTTATTAAATTTACCTTTTAGCAATCGCCATTCCTACCCTAAAGAT
+
ABBBBFFFFFFFGGGFGGGGGGHHHHHHHHHGGGGHHHGHHHHHHGGGGGGGGHHHHHHHHHHHHHHHHHHHGHHHGHHHHHHHHHHHHHHGGGGGGHHHHHHHHHHHHHHHGGGGGHHHHHHHHHHGGGGEHHHHHHHHFHHGGDGGFHHHHHGHHHHHHHHHHHGGGHHHGGADGGGGGGGGGGGGGGGGGGGGGGGGFGFFFFFFFFFFFBFFFFFFFFFFFFFFFFFFFFFFFFFFFFFFFFFFFFF
@M05620:45:000000000-G6HP7:1:1101:16052:2462 1:N:0:147
TACCTGTACTGGGGAAGCATTTGAATATCCCCCCATGGTGATGGGGACGGATAACTGCTCCATAAACACAGGCAACGTGCCTAACTTTCCCGGGAAGATGAAGTCAAAGAGCGACCACAGCTCTTCGGAGGTTATTTTGCATCGGTGAGCCAGACAGAATGATCCGATGAGGGGTGCGAAACTATTTGAGGAAAGGAAGCACCTTTTTATTAAATTTACCTTTTAGCAATCGCCATTCCTACCCTAAAGAT
+
>AAAADF@FFDCGEGGGGGGGGHDFHHHHHFFGGGHHGGHHHHBGDFGGEEGGHHHFFHHGGHHHGHHHHFGEFHGEGEEHHHHHFHHFHHGGG@EGGHGHFFHEGGFGE0G@EGGGFHGEHFHHFCGGCCCHFHHHGGEFHGGCEFGCGGGGFFHHFHHHFGFHH.DDBCGDGCCGGGGBGGGGGGGGFG0F/CFBFFA/9EFFFFFEFFB//;FFFBBFFFFFFFEFFBEEFFEFF/FBFAAFFFBFFB
@M05620:45:000000000-G6HP7:1:1101:14660:2462 1:N:0:147
AGATTACTGCAACAGTTCCCCCTGACAAGCCAGGGACAAAACAAAGATCGGAAGAGCACACGTCTGAACTCCAGTCACGCACTACAATCTCGTATGCCGTCTTCTGCTTGAAAAAAAAAATTTGTTTGACAGAGTGTCTTGTTGAGAACATATGTAGGACATGATTTTTTCCTGCAACAGTGAAAATAAAGTATAAGTTTTAAAGATTTATTCTTTAATAAAGGATCTCAAAGCCAGCTTTAGAAAAAGGA
+
AAAAAFFF311BAGGGGGGGFFGG0GGGHAEFHCGGFGGHHHFFGGFHGGGAFCHHHHFFFGEGHFHFGGEF@FHDGFGFEE@GFHEHB1FE?EFHEGG/>GG2GHHFHCHEED</</B/0@>@FCF0FGF1?FD<<FGH1GHGBFHGHHFF11>FGFFHBHB00DHHFCHHHFHHGC:/00;C0CGEHH0;GHCCBFFFFF0FBFGGFFGGFGFGBGGFFGF0FFGGGGGGFGGF--BFF/9FBB-99AF
@M05620:45:000000000-G6HP7:1:1101:10923:2523 1:N:0:147
TACCTGTACTGGGGAAGCATTTGAATATCCCCCCATGGTGATGGGGACGGAGAACTGCTCCATAAACACAGGCAACGTGCCTAACTTTCCCGGGAAGATGAAGTCAAAGAGCGACCACAGCTCTTCGGAGGTTATTTTGCATCGGTGAGCCAGACAGAATGATCCGATGAGGGGTGCGAAACTATTTGAGGAAAGGAAGCACCTTTTTATTAAATTTACCTTTTAGCAATCGCCATTCCTACCCCTAAAGA
+
A>A1AFFDFFBF1AFEFEGFGGHBFGGHFE1AAEACGFFFABFFEA/EEE/E/GGGG1GECAFD@GFD>GGEAGE?EFGCFFHFHFGHGHHFGC/EGAHHHBGHGFGHHHF0ECC<BCGHEHB1GGHGECC/01G<GGB11GFCC.>C<<<FF<CGGBCFF00DGC.CC0CCAC:CB@F?-9BFFGGFBEG0C/FA/9AA/9:BFFFFAFF9B/;FBF/999BFFFFBBB/9ABFFFF/B/B--9AEFBFB
@M05620:45:000000000-G6HP7:1:1101:16453:2540 1:N:0:147
TACCTGTACTGGGGAAGCATTTGAATATCCCCCCATGGTGATGGGGACGGAGAACTGCTCCATAAACACAGGCAACGTGCCTAACTTTCCCGGGAAGATGAAGTCAAAGAGCGACCACAGCTCTTCGGAGGTTATTTTGCATCGGTGAGCCAGACAGAATGATCCGATGAGGGGTGCGAAACTATTTGAGGAAAGGAAGCACCTTTTTATTAAATTTACCTTTTAGCAATCGCCATTCCTACCCTAAAGAT
+
CCCCCFFFFFFFGGGGGGGGGGHHHHHHHHHGGGGHHHGHHHHHHGGGGGGGGHHHHHHHHHHHHHHHHHHHGHHHGHHHHHHHHHHHHHHGGGGGGHHHHHHHHHHHHHHHGGGGGHHHHHHHHHHGGGGEHHHHHHHHFHHGGGGGGFHHHHGHHHHHHHHHHHEGGHHHGGEDFGEGGGGGGGGGGGGFGGGGGGGGGGFFFFFFFFFFFFFFFFFFFFFFFFFFFFFFFFFFFFFFFFFFFFFFFFF
@M05620:45:000000000-G6HP7:1:1101:19793:2554 1:N:0:147
TACCTGTACTGGGGAAGCATTTGAATATCCCCCCATGGTGATGGGGACGGAGAACTGCTCCATAAACACAGGCAACGTGCCTAACTTTCCCGGGAAGATGAAGTCAAAGAGCGACCACAGCTCTTCGGAGGTTATTTTGCATCGGTGCGCCAGACAGAATGATCCGATGAGGGGTGCGAAACTATTTGAGGAAAGGAAGCACCTTTTTATTAAATTTACCTTTTAGCAATCGCCATTCCTACCCTAAAGAT
+
BAABBFFFFFFFGGFEGGGGGGHHHHHHHHGGGGGHHHBFGHHHGFEGGGGGGGHHGHGHHFF5FGHFHHHGGHFHFHHHHHHHHHHHGHHGGGEFGHHHHEHHHHGHHHHHGGGGGHHHHHGHF2FEA@??GFHHHHHG1><C<>A-><CCF.</CFGDGHH0;CCDDHFHGG;A9A;;-;BCFFB0BE/0;/;C9BFEFFFFFFFF.BFFFBBFBFFBFFFF/BFBBFB.AAAAFFFFFFFFFF9B//;
@M05620:45:000000000-G6HP7:1:1101:19772:2560 1:N:0:147
TACCTGTACTGGGGAAGCATTTGAATATCCCCCCATGGTGATGGGGACGGAGAACTGCTCCATAAACACAGGCAACGTGCCTAACTTTCCCGGGAAGATGAAGTCAAAGAGCGACCACAGCTCTTCGGAGGTTATTTTGCATCGGTGAGCCAGACAGAATGATCCGATGAGGGGTGCGAAACTATTTGAGGAAAGGAAGCACCTTTTTATTAAATTTACCTTTTAGCAATCGCCATTCCTACCCTAAAGAT
+
CCCCCFFFFFFFGGGGGGGGGGHHHHHHHHHGGGGHHHHHHHHHHGGGGGGGGHHHHHHHHHHHHHHHHHHHGHHHGHHHHHHHHHHHHHHGGGGGGHHHHHHHHHHHHHHHGGGGGHHHHHHHHHHGGGGEHHHHHHHHGHHGGGGGGHHHHHGHHGHHHHHHHH.EGHHHGGCEFG;DABGFGGGGFEGCFFC9CFGGGGFFFFFFFFFFFFFFFFFFFFFFFFFFFFFFFFFAFFFFFFFFFFFBFFF
@M05620:45:000000000-G6HP7:1:1101:10528:2571 1:N:0:147
CATCCTGACCCTGAAGTACCCCATTGAGCATGGCATCGTCACCAACTGGGACGACATGGAGAAGATCTGGCACCACACCTTCTACAACGAGCTGCGCGTGGCCCCGGAGGAGCACCCAGTGCTGCTGACCGAGGCCCCCCTGAACCCCAAGGCCAACAGAGAGAAGATGACTCAGGTGAGGCTCGGCCGACGCCCGTGCTCCTCCCGTCCTTTCCCCAGTCATTTTCTGCCCGGCTTGATTTCTGACATTA
+
AAABBFFFFFCCEGB4AFGFBG2FB5544AAFEFF3FAAFAEGHE?CF322B0EEEDFHBG3FBFBGFD53FG11F?>EFHHHFHBG3/11>13@EEE/>EEHHCE@DGGDAG/@GEGH?GF1FGHHFFCD@@--FE-<<@C:GCCAEFGCFEEGAAEBBFG.EGBF09F0F000/;99.9:..-9..--99-;@-@.A.9//BB9AFDF?/99BF9.::B9/9FB//BFB.9--9;9.//;BF////9//
@M05620:45:000000000-G6HP7:1:1101:19762:2579 1:N:0:147
TACCTGTACTGGGGAAGCATTTGAATATCCCCCCATGGTGATGGGGACGGAGAACTGCTCCATAAACACAGGCAACGTGCCTAACTTTCCCGGGAAGATGAAGTCAAAGAGCGACCACAGCTCTTCGGAGGTTATTTTGCATCGGTGAGCCAGACAGAATGATCCGATGAGGGGTGCGAAACTATTTGAGGAAAGGAAGCACCTTTTTATTAAATTTACCTTTTAGCAATCGCCATTCCTACCCTAAAGAT
+
AAAAA1FFFFF111AA1AB13DAAFABDGGGFGEGHFGA1AAFF//AE//EAAEHE1DGFGHHGFBHHHG0/FGGHEG/>CDGGHBGDHHHG?EGEGFHHGBDFGGHHFHFGECGGGHHHGGHHDGGC?//?GFGDGGBFBFHG.<<>CGHHAGFHFHGGGHHHGHGGGHHHCGACFGBAAAFGFFFFEEFFB/;.B99EBFEFFFFF9BFFFFFFFBBFFFFFF/BBFBFAEFFEFFFFFFFFFFBF/B/
@M05620:45:000000000-G6HP7:1:1101:19515:2723 1:N:0:147
ATCTCTATCTCCTAAAAACCTGTTTAGATTTGGAGATAGACCTTCAGGTTTTTCATCATTTTCTGCATGAATTATACATTGACCACGTTCCAGCGTGGTCAGTTTGCAGCATTCTGTTATTTTGTTTGACAGAGTGTCTTGTTGAGAACATATGTAGGACATGATTTTTTCCTGCAACAGGGAAAATAAAGTATAAGTTTTAAAGATTTATTCTTTAATAAAGGATCTCAAAGCCAGCTTTAGAAAAAGGA
+
CCCCCFFFFFFFGGGGGGGGGGGHHHHHHHHHHHHGHHHHHHHHHHHHHHHGGHHHHHHHHHIHHHHHHHHHHHHHHHHHHHHHHHGHHHHHHHGGGGHHHHHHHHHHHHHHHHHHHHHHHHHHHHHHHHHHHHHHHHHHHHHHGHHHHHHHHHHHHHHHHHHHHHHHHGHHHHHHHHHHHGGHHHHHHHHGHHHHHGHHHHGHHHHHHHHHHHHHHHHHHFGHHHHHHHHHGHHHHGHHHHHGHHHHGGH
@M05620:45:000000000-G6HP7:1:1101:21751:2725 1:N:0:147
TACCTGTACTGGGGAAGCATTTGCACTCTTTCCCTACACGACGCCATTCCTACCCTAAAGATCGGAAGAGCACACGTCTGAACTCCAGTCACGCACTACAATCTCGTATGCCGTCTTCTGCTTGAAAAAAAAAAAAACATAAAAAAAACAAACAAATAAATTATAATGAGTCATAATACAAGAATAGGAAACATACTCTAATCAAATAGTCCAGTAAATAAAGGACTCTAGATAATTCATGATCAAGCTGC
+
BBBBBFFFFFFFGGGGGGGGGGHHGHHHHHHHHHHHHHHGGGGGGGGHHHHHHHHHHHHHHHHHGGGGHHHHHHHGHHHGHHHHHHHHHHHHGHGGGHHHHHBGHHGGHHGHGGGHGHHHHHHHFHHHHCFFGG->>..0000=<---;.......090000000;0000000000;000;0//090009///09///////////////////;//////9//../////////9/9/////////////
@M05620:45:000000000-G6HP7:1:1101:12444:2804 1:N:0:147
TACCTGTACTGGGGAAGCATTTGAATATCCCCCCATGGTGATGGGGACGGAGAACTGCTCCATAAACACAGGCAACGTGCCTAACTTTCCCGGGAAGATGAAGTCAAAGAGCGACCACAGCTCTTCGGAGGTTATTTTGCATCGGTGAGCCAGACAGAATGATCCGATGAGGGGTGCGAAACTATTTGAGGAAAGGAAGCACCTTTTTATTAAATTTACCTTTTAGCAATCGCCATTCCTACCCTAAAGAT
+
ABAABFFFFFFFGGGGGGGGGFHHHHHGHHHGGGGHHHHHHHHGHGEGGGGGGHHHHGHHHFHEHFHHHHHGGHHHGHHHGHGHHHGHHHHFGGFGGGHHEGHGHHHHHHHHGGGGGHHHGHHHHHHGEGGCGHHHHHHHGHHGGDFEHFFGGGGHHHHFGHHHGHDGGHHHGG:ADGABFGGFGGGGGGG9BFFGFGGGGGFFFFFFFFFFFFFFFFFFFFFFBFFFFFFFFFFEFFFFFFFFFFFFFFF
@M05620:45:000000000-G6HP7:1:1101:12104:2818 1:N:0:147
TACCTGTACTGGGGAAGCATTTGAATATCCCCCCATGGTGATGGGGACGGAGAACTGCTCCATAAACACAGGCAACGTGCCTAACTTTCCCGGGAAGATGAAGTCAAAGAGCGACCACAGCTCTTCGGAGATTATTTTGCATCGGTGAGCCAGACAGAATGATCCGATGAGGGGTGCGAAACTATTTGAGGAAAGGAAGCACCTTTTTATTAAATTTACCTTTTAGCAATCGCCATTCCTACCCTAAAGAT
+
BCBCBFFFFFFFGGGGGGGGGGHHHHHHHHHGGGGHHHGHHHHHHGGGGGGGGHHHHHHHHHHHHHHGHHHHGGHHGHHHHHHGHHHHHHHGGGGGGHHHHHHHHHHHHHHHGGGGGHHHHHHHHHHGGGGHHHHHHHHHGHHGGGGGHHHHHGGGHHHHHHHHHHGGGHHHGGGGGGFGGGGGGGGGGGGFGGGGGGGGGGGGFFFFFFFFFFFFFFFFFFFFFFFFFFFFFFDFFFFFFFFFFFFFFFF
@M05620:45:000000000-G6HP7:1:1101:17419:2819 1:N:0:147
ATCTCTATCTCCTAAAAACCTGTTTAGATTTGGAGATAGACCTTCAGGTTTTTCATCATTTTCTGCATGAATTATACATTGACCACGTTCCAGCGTGGTCAGTTTGCAGCATTCTGTTATTTTGTTTGACAGAGTGTCTTGTTGAGAACATATGTAGGACATGATTTTTTCCTGCAACAGGGAAAATAAAGTATAAGTTTTAAAGATTTATTCTTTAATAAAGGATCTCAAAGCCAGCTTTAGAAAAAGGA
+
AA>>AFFFFFFDGGGGGGGGGFGHHFFHHFHHHGFCBGH5FGFFEFGHHHHFFFGFFFHHHHFGHFHHHFFFDDGDABFHHFFFCGAFGHHHEFEEEEHHGGHHFHHHHHHHDDGFGFFGHFHHFHHHFHFHGHGGFGGFHHGHGFHGHHHGHHFHHHHFFHHHHHHHHCHFGGHHFHHHHFEHHGFHGHGFHDDDGHHHHHFFDGHH1FHHGHHHHHGHHFHHEGHHHHHHGHHGHGGHHFGCCHHGGGH
@M05620:45:000000000-G6HP7:1:1101:12450:2822 1:N:0:147
TACCTGTACTGGGGAAGCATTTGAATATCCCCCCATGGTGATGGGGACGGAGAACTGCTCCATAAACACAGGCAACGTGCCTAACTTTCCCGGGAAGATGAAGTCAAAGAGCGACCACAGCTCTTCGGAGGTTATTTTGCATCGGTGAGCCAGACAGAATGATCCGATGAGGGGTGCGAAACTATTTGAGGAAAGGAAGCACCTTTTTATTAAATTTACCTTTTAGCAATCGCCATTCCTACCCTAAAGAT
+
BCBCCFFFFFFFGGGGGGGGGGHHHHHHHHHGGGGHHHFHHHHGHGGGGGGGGGHHHHHHHHH5FFHHHHHHGHHHGGHHHHHHHHHHGHGGGGGGGHHHHHHHGHHHHHHHGGGGGHGHHHHHHHHGGGGEHHHHHHHHHHGGGFGGHGHHHHGHHGHHHHHHHHGGGHHHGGCCGGDGGGGGGGGGGGGFGGGGGGGGGGFFFFFFFFFFFFFFFBFFFFFFFFFFFFFFFFFEFFFFFFAFFFFFFFF
@M05620:45:000000000-G6HP7:1:1101:15475:2823 1:N:0:147
ATCTCTATCTCCTAAAAAGGAAGAAAGGGGAGGGAAGATCGGAAGAGCACACGTCTGAACTCCAGTCACGCACTACAATCTCGTATGCCGTCTTCTGCTTGAAAAAAAAAAAACAATAAGTTCGCCGGAGAGATTTTTATTTTTAAAACACGATAAACAAGTTAGACAGTATTTCCAACTTGAAACTAGAGGATACGTACTGAATTTGTAGCGTTTTAGAACTTACCCGAAGACCACACGAATACATCTGT
+
BBBBBFFFFFFFGGGGGGEGBGGBFGHGGGGGGCEEFHHHHGDFGHHHHFHHFGGHGHFGFFHHHHHGEGFEFEGGH3F3FGFFFHGDGGEEHFFHGHHHHE?GHHEGFC?</<</1111?11?/.---<-<.<0=00.=0C0;.0000.;.-;..000./000;000/000000000//00000900000/.90/:9/../9///9/:///-..9./9///////9/.---.9.....-;...////;//
@M05620:45:000000000-G6HP7:1:1101:12598:2884 1:N:0:147
ATCTCTATCTCCTAAAAACCTGTTTAGATTTGGAGATAGACCTTCAGGTTTTTCATCATTTTCTGCATGAATTATACATTGACCACGTTCCAGCGTGGTCAGTTTGCAGCATTCTGTTATTTTGTTTGACAGAGTGTCTTGTTGAGAACATATGTAGGACATGATTTTTTCCTGCAACAGGGAAAATAAAGTATAAGTTTTAAAGATTTATTCTTTAATAAAGGATCTCAAAGCCAGCTTTAGAAAAAGGA
+
CCCCCFFFFFFFGGGGGGGGGGHHHHHHHHHHHHHHHHHHHHHHHHHHHHHGGHHHHHHHHHHHIHHHHHHHHHHHHHHHHHHHHHGHHHHHHHGFGGHHHHHHHHHHHHHHHHHHHHHHHHHHHHHHHHHHHHHHHHHHHHHHHHGHHHHHHHHHHHHHHGHGHHHHHGHHHHHHHHHHHGGGHHHHHGHHHHHHHGGHHHGHHHHHHHHHHHHHHGHHHFHHHHHHHHHGHFHHHGHHHHHFGGHHGGG
@M05620:45:000000000-G6HP7:1:1101:15121:2898 1:N:0:147
CATCCTGACCCTGAAGTACCCCGGCTTGATTTCTGACATTAGATCGGAAGAGCACACGTCTGAACTCCAGTCACGCACTACAATCTCGTATGCCGTCTTCTGCTTGAAAAAAAAAAAAATCTATCTTACCATATCTACTTTCTTATTCCATCATACAAACATCCATATATCTCTCCAAAAATACAGAACCGTATCCTTATAAAATTTTTCTTCTTGACGTTTTGTCCTCCACACCCTCTTCCTCACACTTC
+
ABABAFFFFCFFGGGGGGGGFGGGGGGGGHHFHDGFHHHHHHHHHHFFGGHHHHHGHEHHHGHFHFHGGCFHFFGHGGGHHGHHFFGHGGFGGHEE/EFHFH4GHHHHHHHGGGG?></0??1111?<<CG111111<1111>1>11=10000000000.<00<000:00;0;00/:/0...<0000//.-.:.:0000;00000/090;0;;0;;;0.../:9./;/9;;;/......9/9///./////
@M05620:45:000000000-G6HP7:1:1101:12600:2908 1:N:0:147
ATCTCTATCTCCTAAAAACCTGTTTAGATTTGGAGATAGACCTTCAGGTTTTTCATCATTTTCTGCATGAATTATACATTGACCACGTTCCAGCGTGGTCAGTTTGCAGCATTCTGTTATTTTGTTTGACAGAGTGTCTTGTTGAGAACATATGTAGGACATGATTTTTTCCTGCAACAGGGAAAATAAAGTATAAGTTTTAAAGATTTATTCTTTAATAAAGGATCTCAAAGCCAGCTTTAGAAAAAGGA
+
AAAAAFFFFFFFGGGGGGGGGGHFGEGHDGGDGHGHGHHGHHHHHHHGHHHGGHHHHHHHFGHFGHHGHHHHHHHHHHHHHFHHHHGHHHHHHHGEFCHHHHHHHHHHHGGFHHHHGFHHHHHHEGHHGGGFHFHHHHHGHFHHFHHGHHFHHHHHHHHHHHHGHHHHHGHHHHHFHFHGHGGFHFFHFGGDGFHHHHHFFHFGGGHHHGHHHHHHHHHHHDDGHHGDGHHHFGFHHGHGHHGFFGHGFGH
@M05620:45:000000000-G6HP7:1:1101:17515:2941 1:N:0:147
CATCCTGACCCTGAAGTACCCCGGCTTGATTTCTGACATTAGATCGGAAGAGCACACGTCTGAACTCCAGTCACGCACTACAATCTCGTATGCCGTCTTCTGCTTGAAAAAAAAAAAAAAACAAAATAGAAGAAGTACTAATAAAATCAAAACTTACGTATGATAATGAAGCAAACACGATAGAACGAAAGAGACAATTGTCAAGCGTTGTTGGTCAACGACCGCTATACTTGTGTAATTGACTAAAAGAC
+
CDDDDFFFFFFFGGGGGGGGGGGGGGGGHHHHHHHHHHHHHHHHHHGGGGGHHHHHHGHHHGHHHHHHHHHHHHGHGGGHHHHHCHHHGFHHHHGFGHGHHHHHHHHHGHHGGGGB>>><<...00111=11<//00000000000000<00.0000./:0/00000000000/09.:.-.;.;00.....//////000000000...-:...990;0..------90000000;0000000009000./
@M05620:45:000000000-G6HP7:1:1101:22258:2992 1:N:0:147
CATCCTGACCCTGAAGTACACTCTTTCCCTAACACGACGCTCTTCCGGCTTGATTTCTGACATTAGATCGGAAGAGCACACGTCTGAACTCCAGTCACGCACTACAATCTCGTATGCCGTCTTCTGCTTGAAAAAAAAAATATGACTCACATCAACACATGCACTGTTGATTTACTAGCTAAACCGTCAATATGACATATAGACGTTGATTGCACCTTGCCACGCCATCCGACCTATCTCGTTGCCTACCA
+
B@ABBFFFFFFFGGGFGGGGGGHHHHHHHHHHHHHEGFEGGGHHFGGGGGGEHGHHEGHGHGGGGG5BGHGEFFFGBGHFGEGGFEFHHHHHHHFHHFEHCEGGHHEH3FGHFGHH4FEGGFGHFGBFGG0B2@FC/<<C011>1=1>11>100<<0<<000<<0/0000;00:0000/0000//:....00000000000;90..;..000;00//00////9.99./...--.9/;//...9.///../
@M05620:45:000000000-G6HP7:1:1101:22252:3009 1:N:0:147
CATCCTGACCCTGAAGTACACTCTTTCCCTAACACGACGCTCTTCCGGCTTGATTTCTGACATTAGATCGGAAGAGCACACGTCTGAACTCCAGTCACGCACTACAATCTCGTATGCCGTCTTCTGCTTGAAAAAAAAAAAAAACAACAACGATACACCTTACATCAGCATTTTTTACCTACGTCCTTCTTATGCATTCATCATTTTATATCCTCCTTTCTTCTTCTCACAGACTCTCTACTCTCATACCA
+
CCCCCFFFFFFFGGGGGGGGGGHHHHHHHHHHHHHGGGGGGGHHHHGGGGGGHHHHHHHGHHHHHHHHHHGGGGGHHGHHHGHHHGHHHHHHHHHHHHGHGGGHHHHGFHHHFFHHHHGFGHGHHGDHHHEFHFCCDDCC<<--.:....::C..-00C/0;900;0BF09;0C0B?0000B..;..;;/9;//::///:9///9/;/:///;9/9///;://://B//////9://:FB/BBF;://///
@M05620:45:000000000-G6HP7:1:1101:18968:3028 1:N:0:147
TACCTGTACTGGGGAAGCATTTGAATATCCCCCCATGGTGATGGGGACGGAGAACTGCTCCATAAACACAGGCAACGTGCCTAACTTTCCCGGGAAGATGAAGTCAAAGAGCGACCACAGCTCTTCGGAGGTTATTTTGCATCGGTGAGCCAGACAGAATGATCCGATGAGGGGTGCGAAACTATTTGAGGAAAGGAAGCACCTTTTTATTAAATTTACCTTTTAGCAATCGCCATTCCTACCCTAAAGAT
+
CCCCCFFFFFFFGGGGGGGGGGHHHHHHHHHGGGGHHHGHHHHHHGGGGGGGGHHHHHHHHHHHHHHHHHHHGHHHGHHHHHHHHHHHHHHGGGGGGHHHHHHHHHHHHHHHGGGGGHHHHHHHHHHGGGGEHHHHHHHHHHHGGEGGGHHHHHGHHHHHHHHHHHGGGHHHGG;AGGDGGGGGGGHHGGGFGBFFGGGGGGFFFFFFFFFFF0FFFFFFFFFFFFFFBFFFFFFEFFFFFFFFFFFFFFF
@M05620:45:000000000-G6HP7:1:1101:22252:3030 1:N:0:147
CATCCTGACCCTGAAGTACACTCTTTCCCTAACACGACGCTCTTCCGGCTTGATTTCTGACATTAGATCGGAAGAGCACACGTCTGAACTCCAGTCACGCACTACAATCTCGTATGCCGTCTTCTGCTTGAAAAAAAAAAAAAAACACACCACACATCTATGCAACGACGATATCTGTACAACACACGCGTATACATTCACTAGTTAGACATACCCGTGATCCTCATATCGGAAGTACAACTCTATATTCA
+
BBBBBF4FFFFFGGGDGFGGGGHHHHHHHHHHHHHGGGAEGGHHHHGCEGGGHHHHHHGHHHHHH5FFGHGGG?GACHHFGEGHFFHHHHHHFHHHHHGHGGGHHHFF3GGGFEHHHGGGGHEGFHHHHHEGHGHGGGCG><-<-.:...;..:..090000000099;--..-000000;//....-9---./////////////9/////////..../////////;.-..;/9//9/9/////////
@M05620:45:000000000-G6HP7:1:1101:18981:3044 1:N:0:147
TACCTGTACTGGGGAAGCATTTGAATATCCCCCCATGGTGATGGGGACGGAGAACTGCTCCATAAACACAGGCAACGTGCCTAACTTTCCCGGGAAGATGAAGTCAAAGAGCGACCACAGCTCTTCGGAGGTTATTTTGCATCGGTGAGCCAGACAGAATGATCCGATGAGGGGTGCGAAACTATTTGAGGAAAGGAAGCACCTTTTTATTAAATTTACCTTTTAGCAATCGCCATTCCTACCCTAAAGAT
+
ABBBBFFFFFFFGGGGGGGGGGHHHHHHHHHGGGGHHHFGHHHHHGGGGGGGGHHHHHHHHHHHHHHHHHHHGHHHGHHHHHHHHHHHHHHGGGGGGHHHHHHHHHHHHHHHGGGGGHHHHHHHHHHGGGGEHHHHHHHHHHHGGGGGHHHGHHGGHHHHHHHHHHAGGHHHGG:AFGDGFGGGGGGGGGGCFGFFGGGGFGFFFFFFFFFFFBFFFFFFFFFFFFFFFFFFFFFFFFFFFFFFFFFFFFF
@M05620:45:000000000-G6HP7:1:1101:18971:3059 1:N:0:147
TACCTGTACTGGGGAAGCATTTGAATATCCCCCCATGGTGATGGGGACGGAGAACTGCTCCATAAACACAGGCAACGTGCCTAACTTTCCCGGGAAGATGAAGTCAAAGAGCGACCACAGCTCTTCGGAGGTTATTTTGCATCGGTGAGCCAGACAGAATGATCCGATGAGGGGTGCGAAACTATTTGAGGAAAGGAAGCACCTTTTTATTAAATTTACCTTTTAGCAATCGCCATTCCTACCCTAAAGAT
+
ACCCCFFFFFFFGGGGGGGGGGHHHFHHHHHGGGGHHHGHHHHHHGGGGGGGGHHHHHHHHHHHHHHGHHHHGHHHGHHHHHHHHHHHHHHGGGGGGHHHGHHHHHHHHHHHGGGGGHHHHHHHHHHGGGGCHHHHHHHHFHHGGCDGHHHHHHGHHHHHHHHHHHGGGHHHGG:AGGGGGGGGGGGGGGGFFGGGGGGGFFFFFFFFFFFFFFFFFFFFFFFFFFFFFFFFFFFFFFFFFFFFFFFFFFF
@M05620:45:000000000-G6HP7:1:1101:19913:3079 1:N:0:147
ATCTCTATCTCCTAAAAACCTGTTTAGATTTGGAGATAGACCTTCAGGTTTTTCATCATTTTCTGCATGAATTATACATTGACCACGTTCCAGCGTGGTCAGTTTGCAGCATTCTGTTATTTTGTTTGACAGAGTGTCTTGTTGAGAACATATGTAGGACATGATTTTTTCCTGCAACAGGGAAAATAAAGTATAAGTTTTAAAGATTTATTCTTTAATAAAGGATCTCAAAGCCAGCTTTAGAAAAAGGA
+
AABBAFFFFFFFGGGGGFEEGGGGHGGHHHHHHHHHHHHFHGHHHHHHGHHGGHHHHHHHHHHHHGHHHHHHHHHHHHHHHFHHHHGHHHHHHHGEGGHHHHHHHHHHHHGHHHHHHHHHHHHHHHHHHGHHHHFGGGHHHHHHHHGHGHHHHHHFHHHHHHHHHHHHGDFFHHHGHHHHHGGHFFGHFGHHHHHHHHHHHGFGHHHHHHHHHHHHHFHHHHHHGHHHHGHGGHHHHGHHHHHHGFFHDGH
@M05620:45:000000000-G6HP7:1:1101:19928:3090 1:N:0:147
ATCTCTATCTCCTAAAAACCTGTTTAGATTTGGAGATAGACCTTCAGGTTTTTCATCATTTTCTGCATGAATTATACATTGACCACGTTCCAGCGTGGTCAGTTTGCAGCATTCTGTTATTTTGTTTGACAGAGTGTCTTGTTGAGAACATATGTAGGACATGATTTTTTCCTGCAACAGGGAAAATAAAGTATAAGTTTTAAAGATTTATTCTTTAATAAAGGATCTCAAAGCCAGCTTTAGAAAAAGGA
+
>3A?>FFFFFFBFDGGCGGEGGGDGGHCDFGGG4EBEGHGHHHHHGHHFFGFFHFGFHHGDGFHFHHFGHGHHHHGFGHGHEHHFEEHHHHHHHGEFGHHHHFHFHHHHF?FGGGGHHGHHHHHGHHHHFHHHHEFFBGGHFGHHHEHFHHGGHFGHHBGGHFFGGHHFCCDGGFCGHHHHGGHFCGG1GGHHHHBGGHHHFFFGHFHFHHHHHHHHFFHHHHHHHFGHFHFB<CHHGFHHHHHHBGHAGH
@M05620:45:000000000-G6HP7:1:1101:15237:3131 1:N:0:147
ATCTCTATCTCCTAAAAACCTGTTTAGATTTGGAGATAGACCTTCAGGTTTTTCATCATTTTCTGCATGAATTATACATTGACCACGTTCCAGCGTGGTCAGTTTGCAGCATTCTGTTATTTTGTTTGACAGAGTGTCTTGTTGAGAACATATGTAGGACATGATTTTTTCCTGCAACAGGGAAAATAAAGTATAAGTTTTAAAGATTTATTCTTTAATAAAGGATCTCAAAGCCAGCTTTAGAAAAAGGA
+
BBABBFFFFFFFGGGGGFFGGGGGHHHHHHHGHG4GHHHHFHHHHHHHHHHGGHHGHGHHHHHHGHGHHHGHHHHHF5FHHHHHFHGGHHHGHHGGEGHGHFHHHHHGHHFHHHHHHHGHHHGHHHHHEGHHHHGHHHHHHHGHGHEHHHHHGHHHHHFHFHGFHHBHHGHHHHFHHHFHHGEGGFHHFGHHHGHFGGGBGFFGHHHHFHHHHGHHHHHGHFHFFFG0DFGGHG.;CEHHHGEHGHFFDFC
@M05620:45:000000000-G6HP7:1:1101:19412:3139 1:N:0:147
ATCTCTATCTCCTAAAAACCTGTTTAGATTTGGAGATAGACCTTCAGGTTTTTCATCATTTTCTGCATGAATTATACATTGACCACGTTCCAGCGTGGTCAGTTTGCAGCATTCTGTTATTTTGTTTGACAGAGTGTCTTGTTGAGAACATATGTAGGACATGATTTTTTCCTGCAACAGGGAAAATAAAGTATAAGTTTTAAAGATTTATTCTTTAATAAAGGATCTCAAAGCCAGCTTTAGAAAAAGGA
+
CCCCCFFFFFFFGGGGGGGGGGHHHHHHHHHHHGHHHHHHHHHHHHHHHHHGGHHHHHHHHHHHHHHHHHHHHHHHHHHHHHHHHHGHHHHHHHGGGGHHHHHHHHHHHHHHHHHHHHHHHHHHHHHHHHHHHHGHHHHHHHHHHHHHHHHHHHHHHHHHHHHHHHHHHGHHHHHHHHHHHGGHHHHHHHHHHHHHHGHHHHHHHHHHHGHHHHHHHHHHHHHHHHHHHHHHHGHHHGHHHHHFHHHHGGH
@M05620:45:000000000-G6HP7:1:1101:15224:3145 1:N:0:147
ATCTCTATCTCCTAAAAACCTGTTTAGATTTGGAGATAGACCTTCAGGTTTTTCATCATTTTCTGCATGAATTATACATTGACCACGTTCCAGCGTGGTCAGTTTGCAGCATTCTGTTATTTTGTTTGACAGAGTGTCTTGTTGAGAACATATGTAGGACATGATTTTTTCCTGCAACAGGGAAAATAAAGTATAAGTTTTAAAGATTTATTCTTTAATAAAGGATCTCAAAGCCAGCTTTAGAAAAAGGA
+
DDCDDFFFFFFFGGGGGGGGGGHHHHHHHHHHHHHHHHHHHHHHHHHHHHHGGHHHHHIHHHHIIHHHHHHHHHHHHHHHHHHHHHGGHHHHHHGGGGHHGHHHHHHHHHHHHHHHHHHHHHHHHHHHGHGHHHHHHHHHHHHHHHGHHHHHHHHHHHHHHHHHHHHHHGHHHHHHHHHHHGGGHHHHHHHHHHHHHHHHHGHHHHHHHGHHHHHHHGHHHFHHHHHHHGHHHHHHHGHHHHHHGGHHFGH
@M05620:45:000000000-G6HP7:1:1101:19425:3152 1:N:0:147
ATCTCTATCTCCTAAAAACCTGTTTAGATTTGGAGATAGACCTTCAGGTTTTTCATCATTTTCTGCATGAATTATACATTGACCACGTTCCAGCGTGGTCAGTTTGCAGCATTCTGTTATTTTGTTTGACAGAGTGTCTTGTTGAGAACATATGTAGGACATGATTTTTTCCTGCAACAGGGAAAATAAAGTATAAGTTTTAAAGATTTATTCTTTAATAAAGGATCTCAAAGCCAGCTTTAGAAAAAGGA
+
>>1>AFFFFFFFFGGBDGGGFGEGH3GHHHHH1BFHHDAG1GHGB1GFAFGFFHHGFFGGFGGGFHGFHFGGH1GHGHHHHHGHGHGHHHHHHHGEEEGFFGHHBHHHHHHHHHHHHHHHHHHHHHHHHHHHHHGHHHHHHHHHHHGHHHHHHHHHHHHHHHHHHHHHHGHHHGHHHHHHHGGHHHHHGHHHHHHGHFGHHHHHHHHHHHHHHHHHHHHHGHHHHHHHHHHHHHHHHGHHHHHGFHHHGGF
@M05620:45:000000000-G6HP7:1:1101:14932:3183 1:N:0:147
CATCCTGACCCTGAAGTACCCCGGCTTGATTTCTGACATTAGATCGGAAGAGCACACGTCTGAACTCCAGTCACGCACTACAATCTCGTATGCCGTCTTCTGCTTGAAAAAAAAAAAAAGTAAGCTTGGGGGAATTTTCTTCATAGGAGCAGTGAACACTGCAAGAGGAGCATTTAGACGGCGTCATGCGGAGACCGTCGTGGGGATATGACGGGTTTGTTCGTAGCGACGCTACCTCCAGCGCTCGAGAG
+
BBBBBFF@FFFCGCGEGGGGGGE?EGGGGHHHHFFFHHHHFBFGHHE?GGFGHHHHHGHHHGHHHHHHHHEFHHGHGGGHHHHHHFG1?EG3GHF1EAFFHGHGHGHFFFF/EDGFB//??<11111<..<--./<000<000=0000/:.:0;0000:0000:0/..9...000000;;.----..//.----.9-.:--..--...///9.---...9./.9...--9--..-.//..//--..--..-
@M05620:45:000000000-G6HP7:1:1101:13742:3216 1:N:0:147
ATCTCTATCTCCTAAAAACCTGTTTAGATTTGGAGATAGACCTTCAGGTTTTTCATCATTTTCTGCATGAATTATACATTGACCACGTTCCAGCGTGGTCAGTTTGCAGCATTCTGTTATTTTGTTTGACAGAGTGTCTTGTTGAGAACATATGTAGGACATGATTTTTTCCTGCAACAGGGAAAATAAAGTATAAGTTTTAAAGATTTATTCTTTAATAAAGGATCTCAAAGCCAGCTTTAGAAAAAGGA
+
CCDCCFFFFFFFGGGGGGGGGGHHHHHHHHHHHGHHHHHHHHHHHHHHHHHGGHHHHHIHHHIIIHHHHHHHHHHHHHHHHHHHHHGGHHHHHHGFGGHHHHHHHHHHHHHHHHHHHHHHHHHHHHHHHHHHHHHHHHHHHHHHHHHHHHHHHHHHHHHHHHHHHHHHHGHHHHHHHHHHHGGHHHHHHGHGHHHHH>GHHHHHHHHHHHHHHHHHHGHHHHHHHHHHHHHGHHHHHGHHHHHFHHHHGGH
@M05620:45:000000000-G6HP7:1:1101:13757:3229 1:N:0:147
ATCTCTATCTCCTAAAAACCTGTTTAGATTTGGAGATAGACCTTCAGGTTTTTCATCATTTTCTGCATGAATTATACATTGACCACGTTCCAGCGTGGTCAGTTTGCAGCATTCTGTTATTTTGTTTGACAGAGTGTCTTGTTGAGAACATATGTAGGACATGATTTTTTCCTGCAACAGGGAAAATAAAGTATAAGTTTTAAAGATTTATTCTTTAATAAAGGATCTCAAAGCCAGCTTTAGAAAAAGGA
+
BBBBCFFFFFFFGGGGGGGGGGHHHHHHHHHHHHHHHHHHHHHHHHHHHHHGGHHHHHIHIIIIHHHHHHHHHHHHHHHHHHHHHHGGHHHHHHGFGGHHHHHHHHHHHHGHHHHHHHHHHHHHHHHHHHHHHHHHHHHHHHHHHHGHHHHHHHHHHHGHHHHHHHHHHGHHHHGHHHHHHGGGHHHGHGHHHHHGHFGHHGHHHHHHHHHHHHHHGHHHHHHHHHGHHFHGHHGGHGHHHHHFFFHGGGF
@M05620:45:000000000-G6HP7:1:1101:14202:3273 1:N:0:147
CATCCTGACCCTGAAGTACCCCATTGAGCATGGCATCGTCACCAACTGGGACGACATGGAGAAGATCTGGCACCACACCTTCTACAACGAGCTGCGCGTGGCCCCGGAGGAGCACCCAGTGCTGCTGACCGAGGCCCCCCTGAACCCCAAGGCCAACAGAGAGAAGATGACTCAGGTGAGGCTCGGCCGACGCCCGTGCTCCTCCCGTCCTTTCCCCAGTCATTTTCTGCCCGGCCTGTTTTCTGACATTA
+
BBBBBFFFFFFFGG4GGGGGGGGHGBGGHEGB4GGHHFHHDEHHGGGHGGFGEEFEEHEFGHFFFFHEGHHFHE1FHGEHFHFGHF3CEFC@ACBEFGGGCEHHGFCCGCA/?GHHDEHHHGGHGGHHFCC-ADFGGCCCC./0GHDGF.CEHHG.9.9FFGGGGGGEFB0CCBFEGFBF?EEF-9:A=-9B>FFA@AD?9/BFFE.AADA/:/FF99D9F/:FFBBBBFF.A---;./;9FFF///;;B/
@M05620:45:000000000-G6HP7:1:1101:14203:3292 1:N:0:147
CATCCTGACCCTGAAGTACCCCATTGAGCATGGCATCGTCACCAACTGGGACGACATGGAGAAGATCTGGCACCACACCTTCTACAACGAGCTGCGCGTGGCCCCGGAGGAGCACCCAGTGCTGCTGACCGAGGCCCCCCTGAACCCCAAGGCCAACAGAGAGAAGATGACTCAGGTGAGGCTCGGCCGACGCCCGTGCTCCTCCCGTCCTTTCCCCAGTCATTTTCTGCCCGGCTTGATTTCTGACATTA
+
BBBBBFFFFFFFGGGGGGGGGGAGGGBGHFHFFFCFHEHDGAGDFEAAAGHGEEGGEHF323FB3FHD5FCBCF?GHGEEEEEEGFEFEFA@E3BEGGGEC@HFEG@FCCGDGGHHGGHHHHHHHHHHHHGGGGGGGGGGGGHHHHGGGGHGHHGGGGGGGGGGGGGGGGGGGGGGGGGGGGGGFFFFFFFFFFFFDDFFFFFFFFFFFFFFFFFFFFFFFFFFFFFFFFFFFFFFAFFFFFFFFFFFFF/
@M05620:45:000000000-G6HP7:1:1101:16030:3305 1:N:0:147
ATCTCTATCTCCTAAAAACCTGTTTAGATTTGGAGATAGACCTTCAGGTTTTTCATCATTTTCTGCATGAATTATACATTGACCACGTTCCAGCGTGGTCAGTTTGCAGCATTCTGTTATTTTGTTTGACAGAGTGTCTTGTTGAGAACATATGTAGGACATGATTTTTTCCTGCAACAGGGAAAATAAAGTATAAGTTTTAAAGATTTATTCTTTAATAAAGGATCTCAAAGCCAGCTTTAGAAAAAGGA
+
CBBCCFFFFFFFGGGGGGGGGGFGHHHHHHHHHHHFHHHHHHHHHHHHHHHGGHHHHHHHHHHIHGHHHHHHHHHHHHHHHHHHHHGHHHHHHHGGGGHHHHHHHHHHHHHHHHHHHHHHHHHHHHHHHGHHHHHHHHHHHHHHHHHHHHHHHHHHHHHHHHHHHHHHHGHHHHHHGGHHHGGHHHHHGHHHHHHHHFGHHHHHHHHHHHHHHHHHHGHHHHHHHHHHHHHHHHHHHGHHHHHFGGGHGGF
@M05620:45:000000000-G6HP7:1:1101:17881:3306 1:N:0:147
CATCCTGACCCTGAAGTACCCCATTGAGCATGGCATCGTCACCAACTGGGACGACATGGAGAAGATCTGGCACCACACCTTCTACAACGAGCTGCGCGTGGCCCCGGAGGAGCACCCAGTGCTGCTGACCGAGGCCCCCCTGAACCCCAAGGCCAACAGAGAGAAGATGACTCAGGTGAGGCTCGGCCGACGCCCTTGCTCCTCCCGTCCTTTCCCCAGTCATTTTCTGCCCGGCTTGATTTCTGACATTA
+
DDDDDFFFFFFFGGGGGGGGGGGHHHHHHHHHHHHHHGHHHGHHHGHHHHHHGGGGGHHHHHHHHHHHHHHHHGHHHGGHHHHHHHHHGGGGGHHGGGGGGGHHGGGGGGGGHHHHGGHHHHHHHHHHHHGGGGGGGGGGGGHHHHGGGGHGHHGGGGGGGGGGGGGGGGGGGGGGHGGGGGGGFFFFFFFFFFFFFFFFFFFFFFFFFFFFFFFFFFFFFFFFFFFFFEFFDFFFFFFFFFFFFFFFFF0
@M05620:45:000000000-G6HP7:1:1101:17857:3314 1:N:0:147
CATCCTGACCCTGAAGTACCCCATTGAGCATGGCATCGTCACCAACTGGAACGACATGGAGAAGTTCTGTCACCACACCTTCTACAACGAGCTGCGCGTGGCCCCGGAGGAGCACCCAGTGCTGCTGACCGAGGCCCCCCTGAACCCCAAGGCCAACAGAGAGAAGATGACTCAGGTGAGGCTCGGCCGACGCCCTTGCTCCTCCCGTCCTTTCCCCAGTCATTTTCTGCCCGGCTTGATTTCTGACATTA
+
AAAAAFFFFFFFGGGGGGGGGG1AF1A1A1F100BAF0BG0EE1/AB0F01B/BE//B01BFH011D2FAFGHHF/GA>0GGHGB11B>/EFEHBE/>>/EE0>//<E/<C/FGHHCFHGGGFGGGFHHHGGGGGGGGGGGGCFHHGGCAHFHHHHGGGEFFGFGGGGGGGGGGGGBFGFGE9CA@FB@@?@@@@@/;B/FFFFFFFFFFFFFFFFFFBBBBFFFFF/;FFE-@@@@=AFF9B//;FFBFB
@M05620:45:000000000-G6HP7:1:1101:17874:3328 1:N:0:147
CATCCTGACCCTGAAGTACCCCATTGAGCATGGCATCGTCACCAACTGGGACGACATGGAGAAGATCTGGCACCACACCTTCTACAACGAGCTGCGCGTGGCCCCGGAGGAGCACCCAGTGCTGCTGACCGAGGCCCCCCTGAACCCCAAGGCCAACAGAGAGAAGATGACTCAGGTGAGGCTCGGCCGACGCCCTTGCTCCTCCCGTCCTTTCCCCAGTCATTTTCTGCCCGGCTTGATTTCTGACATTA
+
CCCCCFFFFFFFGGGGGGGGGGGHHHHHHHHHHHHHHFHGFDHHHGHHHHHHGGGGGHHHHHGHHHHHHHHHHGHHHGGHHHHHHHHHEGGGGHHGGGGGGGHHGGGGGGGGHGHHGGHHHHHHHHHHHHGGGGGGGGGGGEHHHHGGGGHGHHGGGGGGGGFGFFGFFFGGGGFGGGGGGGEF@FEFFFFFFFF=B/;BFFFFFEFFFFFFFFFFFFDBFFFFFFFFFFFFDFCFFFFFFFFFFBFFFF/
@M05620:45:000000000-G6HP7:1:1101:16033:3330 1:N:0:147
ATCTCTATCTCCTAAAAACCTGTTTAGATTTGGAGATAGACCTTCAGGTTTTTCATCATTTTCTGCATGAATTATACATTGACCACGTTCCAGCGTGGTCAGTTTGCAGCATTCTGTTATTTTGTTTGACAGAGTGTCTTGTTGAGAACATATGTAGGACATGATTTTTTCCTGCAACAGGGAAAATAAAGTATAAGTTTTAAAGATTTATTCTTTAATAAAGGATCTCAAAGCCAGCTTTAGAAAAAGGA
+
AABCCFFFFFFFGGGGGGGGGGGHHHHHHHHHHHHHHHHHHHHHHHHFHHHGGHHHHHHHHHHHHHGHHHHHHHHHHHHHHGHHHHGHHHHHHHGGGGHHHHHHHHHGHHHHHHHHHHHHHHHHHHHHGHHHHHHHHHHHHHHHHHHHHHHHHHHHHHHHHHHHHHHHHGHHHHHHHHHHHGGHHHHHHHHHHHHHHHHHHHHHHHHHHHHHHHHHHGHHHHHHHHHHHHHGHGHHHGHHHHHHGFGFGGH
@M05620:45:000000000-G6HP7:1:1101:20184:3351 1:N:0:147
CATCCTGACCCTGAAGTACCCCGGCTTGATTTCTGACATTAGATCGGAAGAGCACACGTCTGAACTCCAGTCACGCACTACAATCTCGTATGCCGTCTTCTGCTTGAAAAAAAAAAATATTTAGTTTGACAGAGTGTCTTTTTTAGAAACTATGTATAACATTAATGTTTCCTGCGCCATGGAAAGTATAGTATAAGATTACAAGCTTTATTCTTTACTCACGTCTCACCAATCCATCTTTCTAAGCATGT
+
CCCCCFFFFFFFGGGGGGGGGGGGGGGGHHHHHHHHHHHHHHGHHHGGGGHHHHHGHGHHHGHHHHHHHHHHHHGHGGGHHHHHFFHHGGHHGHGGGHGHHHGHHHHHHHHGGDCC<0>2222>22?1=?FF001??1?B111-.>1G101>>0<00000<=0=0=0==<DDD00-;...0/00:.;;0000;C00;0;000000:0CF0;;09;CB00090..://0;;9.0/B90B;B900000/0000
@M05620:45:000000000-G6HP7:1:1101:8686:3360 1:N:0:147
CATCCTGACCCTGAAGTACCCCATTGAGCATGGCATCGTCACCAACTGGGACGACATGGAGAAGATCTGGCACCACACCTTCTACAACGAGCTGCGCGTGGCCCCGGAGGAGCACCCAGTGCTGCTGACCGAGGCCCCCCTGAACCCCAAGGCCAACAGAGAGAAGATGACTCAGGTGAGGCTCGGCCGACGCCCGTGCTCCTCCCGTCCTTTCCCCAGTCATTTTCTGCCCGGCTTGATTTCTGACATTA
+
DDDDDFFFFFFFGGGGGGGGGGGHHHHHHHHHHHHHHGHHHGHHHGHHHHHHGGGGGHHHHHHHHHHHHHHHHGHGHGGHHHHHHHHHGGGGGHHGGGGGGGHHGGGGGGGGHHHHGGH?GHHHHHHHHHGGGGGGGGGGGGHHHHGGGGHGHHGGGGGGGGGGGGGGGGGGGGGGHGGGGGGGFFFFFFFFFFFFFFFFFFFFFFFFFFFFFFFFFFFFFFFFFFFFFFFFFAFFFFFFFFFFFFFFFF0
@M05620:45:000000000-G6HP7:1:1101:14951:3383 1:N:0:147
AGATTACTGCAACAGTTCCCCCTGACAAGCCAGGGACAAAACAAAGATCGGAAGAGCACACGTCTGAACTCCAGTCACGCACTACAATCTCGTATGCCGTCTTCTGCTTGAAAAAAAAAATCTGCTTACCAACGCCCCCCTTTACCCCCAGATCAACAAACTGAATTTGACTCACCTGCGGCCACGCCCACTCTCGTTCTCCTCCCTTCCTTTCTTCATTCATTCTCTACCCTCCTTCTTTTCTCCCCTTC
+
BAAAAFFF5F4FGGFGGGGGGGGG4GHHHGCFHAEGGGGHHHGHHHFHHHGGFFHHHGFHGGFHHGHFGHHHHFGHHHGHGGGHHHHFFDFFGGHHHHG1EHFGFHGFHHHHGHHEGCD/01221@@2<@<<?////<>-<.00<0<<--..0/0<;0...00;000;00;000/.0/9:----.-.9-.9AB/9.:;../9/;/../.99/////;;//;//9/99///;99.99//9;////;BFDFF.
@M05620:45:000000000-G6HP7:1:1101:8685:3388 1:N:0:147
CATCCTGACCCTGAAGTACCCCATTGAGCATGGCATCGTCACCAACTGGGACGACATGGAGAAGATCTGGCACCACACCTTCTACAACGAGCTGCGCGTGGCCCCGGAGGAGCACCCAGTGCTGCTGACCGAGGCCCCCCTGAACCCCAAGGCCAACAGAGAGAAGATGACTCAGGTGAGGCTCGGCCGACGCCCGTGCTCCTCCCGTCCTTTCCCCAGTCATTTTCTGCCCGGCTTGATTTCTGACATTT
+
BBBBBFFFFFFFGFGGGGGGGGGHHHBGFHHHGHHHHGHHHGHGGGHHEGHGGGGGGHHHHHGHHHHGHHHHHGHHHGGHHHHFHHHHGGGGFFHGGGGGGGHHGFGGCGGGHHHHGGHCHHHHHHGHHHGGG?CFGGGGGGHHHHGGDACEHHGGGGGGGGGGFGGGGGGGGFFGGGG.CCEGFFEDBDDBFFFFFDFEFFFFFFDFFFFFFFFFFF.BFFFFFFBBBFFEA=>DFF.;FFFFB/BBBB/
@M05620:45:000000000-G6HP7:1:1101:12509:3445 1:N:0:147
CATCCTGACCCTGAAGTACCCGGCTTGATTTCTGACATTAGATCGGAAGAGCACACGTCTGAACTCCAGTCACGCACTACAATCTCGTATGCCGTCTTCTGCTTGAAAAAAAAAAGTTATTTTGTTTGACAGAGTGTCTTGTTGAGAACATATGTAGGACATGATTTTTTCCTGCAACAGGGAAAATAAAGTATAAGTTTTAAAGTTTTATTCTTTAATCAAGGATCTCAAAGCCAGCTTTAGAAAAAGGA
+
AAA>AFF1FBFFFGGGGGGGFFGEGGGHHHHHHGCHDFHHHHHFGEAFE0B0FHHCEFAGF1DEGHHFHGGEDE0EGG1FEHEGBGGG>BF@B>>>FEE@F1GHH01F1>E/<<//1>@FHF22<FG0DDGCHHHHHBGHFHHFFGHHC0=111FGGHDGC<1>G0DG<@/0D0//00:/.;A:;/<:0:;;CG0GFBFBF0C0;0;FFGGBFGGGBFC0000:.9FFBFGFFG.9AEF9B/;///-A-A-
@M05620:45:000000000-G6HP7:1:1101:14660:3455 1:N:0:147
TACCTGTACTGGGGAAGCATTTGAATATCCCCCCATGGTGATGGGGACGGAGAACTGCTCCATAAACACAGGCAACGTGCCTAACTTTCCCGGGAAGATGAAGTCAAAGAGCGACCACAGCTCTTCGGAGGTTATTTTGCATCGGTGAGCCAGACAGAATGATCCGATGAGGGGTGCGAAACTATTTGAGGAAAGGAAGCACCTTTTTATTAAATTTACCTTTTAGCAATCGTCATTCCTACCCTAAAGAT
+
CCCCCFFFFFFFGGCEGGGGGGHHHHHHHHHGGGGHHHHHHHHHHGGGGGGGGHHHHHHHHHHHHHHHHHHHGHHHGHHHHHHHHHHHHHHGGGGGGHHHHHHHHHHHHHHHGGGGGHHHHHHHHHHGGGGCHHHHHHHHGHHGGEG<GHHHHHGHHHHHHGHHHHGGGHHHGGCDDGGDGGGGGGGGGGGFGFGGGGGGGGFFFFFFFFFF9BFFFFFFFFFFFFFFFFFFEFFFFFFFFF.AFFFFFFF
@M05620:45:000000000-G6HP7:1:1101:19448:3458 1:N:0:147
CATCCTGACCCTGAAGTACCCCGGCTTGATTTCTGACATTAGATCGGAAGAGCACACGTCTGAACTCCAGTCACGCACTACAATCTCGTATGCCGTCTTCTGCTTGAAAAAAAAAAAAAAAACACACACAAAGACACAAATGTACCTGCAGTCTATACGAAACTTACAATATAAAATTCACCATAGAAGATCTTTCGCTCTTATCACCTGCCATATTATACATATCAGGAACGTTGACCGCACACTTATTC
+
DDDDCFFFFFFFGGGGGGGGGGGGGGGGGHHHHHHHHHHHHHHHHHGGGGHHHHHHHGHHHGHHHHHHHHHHHHGHGGGHHHHHHHHHGGHHHHGGGHGHHHHHHHHHFHHGGGFG>>//>-..0.......//////..000<0000:/00000:00....-0000000000000<0000:<0<000<F0000:0.....000000/</..000000000000000000/...<..00-----./00000
@M05620:45:000000000-G6HP7:1:1101:14681:3464 1:N:0:147
TACCTGTACTGGGGAAGCATTTGAATATCCCCCCATGGTGATGGGGACGGAGAACTGCTCCATAAACACAGGCAACGTGCCTAACTTTCCCGGGAAGATGAAGTCAAAGAGCGACCACAGCTCTTCGGAGGTTATTTTGCATCGGTGAGCCAGACAGAATGATCCGATGAGGGGTGCGAAACTATTTGAGGAAAGGAAGCACCTTTTTATTAAATTTACCTTTTAGCAATCGTCATTCCTACCCTAAAGAT
+
ABBBCFFFFFFFGGGGGGGGGGHHHHHHHHHGGGGHHHGHHHHHHGGGGGGGGHHHHHHHHHHHHHHGHHHHGHHHGHHHHHHHHHHHHHHGGGGGGHHHHHHHHHHHHHHHGGGGGHHHHHHHHHHGGGGCHHHHHHHHHHHGGEDFHHHHHHGHHHHHHHHHGHGGGHHHGGEFGGDGGGGGGGGGGGGFGGGGFGGGGGFFFFFFFFFFFFFFFFFFFFFFFFFFFFFFEFEFFFFFFFFFFFFFFFF
@M05620:45:000000000-G6HP7:1:1101:11058:3482 1:N:0:147
CATCCTGACCCTGAAGTACCCCATTGAGCATGGCATCGTCACCAACTGGGACGACATGGAGAAGATCTGGCACCACACCTTCTACAACGAGCTGCGCGTGGCCCCGGAGGAGCACCCAGTGCTGCTGACCGAGGCCCCCCTGAACCCCAAGGCCAACAGAGAGAAGATGACTCAGGTGAGGCTCGGCCGACGCCCGTGCTCCTCCCGTCCTTTCCCCAGTCATTTTCTGCCCGGCTTGATTTCTGACATTA
+
DDDDDFFFFFFFGGGGGGGGGGGHHHHHHHHHHHHHHGHHHGHHHGHHHHHHGGGGGHHHHHHHHHHHHHHHHGHHHGGHHHHHHHHHGGGGGHHGGGEGGGHHGGGGGGGGHHHHGGHGHHHHHHHHHHGGGGGGGGGGGGHHHHGGGGHGHHGGGGGGGGGGGGGGGGGGGGGGGGGGGGFGFFFFFFFFFFFFFFFFFFFFFFFFFFFFFFFFFFFFFFFFFFFFFFFFFFFFFFFFFFFFFFFFFF0
@M05620:45:000000000-G6HP7:1:1101:16814:3501 1:N:0:147
ATCTCTATCTCCTAAAAACCTGTTTAGATTTGGAGATAGACCTTCAGGTTTTTCATCATTTTCTGCATGAATTATACATTGACCACGTTCCAGCGTGGTCAGTTTGCAGCATTCTGTTATTTTGTTTGACAGAGTGTCTTGTTGAGAACATATGTAGGACATGATTTTTTCCTGCAACAGGGAAAATAAAGTATAAGTTTTAAAGATTTATTCTTTAATAAAGGATCTCAAAGCCAGCTTTAGAAAAAGGA
+
CCCCCFFFFFFFFGGGGGGGGGHHHHHHHHHHHHHHHFHHHHHHHHHHHHHGGHHHHHHHHIIHHHHHHHHHHHHHHHHHHHHHHHGHHHHHHHGGGGHHHHHHHHHHHHHHHHHHHHHHHHHHHHHHHHHHHHHHHHHHHHHHHHHHHHHHHHHHHHHHHHHHHHHHHCHFHFBHE2FGGFFHHEGHH1G1=?G1GHHHGHHGHFHHDGHGHHHHH0DHHFHEHHHH0DGFHH./CAGHGFHGHHHGGGH
@M05620:45:000000000-G6HP7:1:1101:16348:3531 1:N:0:147
CATCCTGACCCTGAAGTACACTCTTTCCCTAACACGACGCTCTTCCGGCTTGATTTCTGACATTAGATCGGAAGAGCACACGTCTGAACTCCAGTCACGCACTACAATCTCGTATGCCGTCTTCTGCTTGAAAAAAAAAAACAAAAAAAAAAATAAACACGAAACAATGACGAAAAAATGAAGAATCGAGGAGCTGCATAATAATATGCTGTGCTTGAGAATGGCGCGACAGACAGAATCCGCTCCGGCGT
+
BCCCCFFFFFFFGGGGGGGGGGHHHHHHHHHHHHHGGGGGGGHHHHGGGGGGHHHHHHHHHHHHHHHHHHGGGGHHHHHHHGHHHGHHHHHHHHHHHHGHGGGHHHHHHHHHGGHHHHGFGHGHHEFHHHGHGHHGGGG@>.>....---:--.0;000:.-..9/.00:0..-.-:-.000:0/00...--...00/0000;00000:000/0:00.090000/-.----;/.//;00:0.;.-..-9--
@M05620:45:000000000-G6HP7:1:1101:14269:3539 1:N:0:147
CATCCTGACCCTGAAGTACCCCGGCTTGATTTCTGACATTAGATCGGAAGAGCACACGTCTGAACTCCAGTCACGCACTACAATCTCGTATGCCGTCTTCTGCTTGAAAAAAAAAAAAAAAAAAACGAAAAAGATACGTGGAGGTGATAAAAAATAGAAGAAGAAATGAAAGAAGAGAAAAGGAAGTGACGAAAATGAATTATGTGGTATAAAGTAATGACCCACTACAATGGGTAACTCCTCATCAAGAG
+
DDDDDFFFFFFFGGGGGGGGGGGGGGGGHHHHHHHHHHHHHHHHHHGGGGHHHHHHHGHHHGHHHHHHHHHHHHGHGGGHHHHHFHHHGGHHHHGGGHGHHHHHHHHHHHGGGGGC>></----<.-...-..<000.:/......0000000-:0000:0//0//000000/./0./0<//.//.<000..-.-000000000000/000:0000000000/...//00000./0/000<0/0<<0000.
@M05620:45:000000000-G6HP7:1:1101:10458:3557 1:N:0:147
ATCTCTATCTCCTAAAAACCTGTTTAGATTTGGAGATAGACCTTCAGGTTTTTCATCATTTTCTGCATGAATTATACATTGACCACGTTCCAGCGTGGTCAGTTTGCAGCATTCTGTTATTTTGTTTGACAGAGTGTCTTGTTGAGAACATATGTAGGACATGATTTTTTCCTGCAACAGGGAAAATAAAGTATAAGTTTTAAAGATTTATTCTTTAATAAAGGATCTCAAAGCCAGCTTTAGAAAAAGGA
+
AABBBFFFFFFFGGGGFGGGGGHHHHHGHHHHFGGFFFHHHCGHHHHEHHHGGHEHHHHHHHFHFFHHHHFHGHFFHHHGHBHGFEFHHHGHFFGFGGHHGHHHHHGHHHGHFHHGHHHHHHHGEGHHHHFHHBGDGFHHHHFFHHHHHHGHHHHFHHFHHHHGHHHHHFHGHFFHHHHGHFFFECGHGFHFGHHHHHHHHHHGFBGGHHHGGHHHHDGGHEGBFDGHHHHHHHFHFFHHGHHFHHFGDFH
@M05620:45:000000000-G6HP7:1:1101:18680:3558 1:N:0:147
CATCCTGACCCTGAAGTACCCCATTGAGCATGGCATCGTCACCAACTGGGACGACATGGAGAAGATCTGGCACCACACCTTCTACAACGAGCTGCGCGTGGCCCCGGAGGAGCACCCAGTGCTGCTGACCGAGGCCCCCCTGAACCCCAAGGCCAACAGAGAGAAGATGACTCAGGTGAGGCTCGGCCGACGCCCGTGCTCCTCCCGTCCTTTCCCCAGTCATTTTCTGCCCGGCTTGATTTCTGACATTA
+
DDDDDFFFFFFFGGGGGFGGGGGHHHHHHHHHHHHHHGHHHGHHHGHHHHHHGGGGGHHHHHHHHHHHHHHHHGHHHGGHHHHHHHHHGGGGGHHGGGGGGGHHGGGGGGGGHGHHGGHGHHHHHHHHHHGGGGGGGGGGGGHHHHGGGGHGHHGGGGGGGGGGGGGGGGGGGGGGGGGGGGGGFFFFFFFFFFFF@DFFFFFFFFFFFFFFFFFFFFFFFFFFHHFFFFFFFFFFFFFFFFFFFFFFFF0
@M05620:45:000000000-G6HP7:1:1101:10473:3567 1:N:0:147
ATCTCTATCTCCTAAAAACCTGTTTAGATTTGGAGATAGACCTTCAGGTTTTTCATCATTTTCTGCATGAATTATACATTGACCACGTTCCAGCGTGGTCAGTTTGCAGCATTCTGTTATTTTGTTTGACAGAGTGTCTTGTTGAGAACATATGTAGGACATGATTTTTTCCTGCAACAGGGAAAATAAAGTATAAGTTTTAAAGATTTATTCTTTAATAAAGGATCTCAAAGCCAGCTTTAGAAAAAGGA
+
>>>1AFFFFFFFGGGGGGGGFAFGHHFHDGHHHHFF0A11FGFHGFHGFGGEGHHHGGHGGHHFEB2GHFBHDGFFHDHHF11EFHGEFHHHFEG/BEGHFHBB@FHHFGFDDGGBGFHHHHHH0GCEGHEGHHGBBFGH1GFCHHH>1FDD>E2FGG1<FGHHHHHHHGGDDGEHDHHHGFEFHGGH1FF@?GB<=FFHGHF1<DFG>1GH1GHFFBHFHHG0CGGHHGGHGFEGAEGHF0F0CGHF:?C
@M05620:45:000000000-G6HP7:1:1101:11651:3580 1:N:0:147
CATCCTGACCCTGAAGTACCCCGGCTTGATTTCTGACATTAGATCGGAAGAGCACACGTCTGAACTCCAGTCACGCACTACAATCTCGTATGCCGTCTTCTGCTTGAAAAAAAAAAAAAACACACGAAATTTAATCTTCAAAGCAATTCTACACAGAATCATCTGCTCAGTGCTTATACAACAATTGATTTAACTCATACCAGTTTTAGCCACGTGACCAGATAGGACCTTATCTTCCAACCTCATCCACC
+
CCCCCFFFFFFFGGGGGGGGGGGGGGGGHHHHHHHHHHHHHHHHHHGGGGHHHHHHHGHHHGHHHHHHFHHHHHGHGGGHHHHHCGGHFGHHHHGGGHGHHHHHHHHG3GGGGGGBC////=0..-<...1000000000<00/0/0000;;0/0.00000;00000:0/;0099000;000..00:0000000009000/0000000/0909-..9.90..0;9/00./00000000000.//000000;
@M05620:45:000000000-G6HP7:1:1101:20482:3596 1:N:0:147
TACCTGTACTGGGGAAGCATTTGAATATCCCCCCATGGTGATGGGGACGGAGAACTGCTCCATAAACACAGGCAACGTGCCTAACTTTCCCGGGAAGATGAAGTCAAAGAGCGACCACAGCTCTTCGGAGGTTATTTTGCATCGGTGAGCCAGACAGAATGATCCGATGAGGGGTGCGAAACTATTTGAGGAAAGGAAGCACCTTTTTATTAAATTTACCTTTTAGCAATCGCCATTCCTACCCTAAAGAT
+
BBBBBFFFFFFFGGCEEGGGGGHHHGHHHHHGGGGGHG5FGHGHHDAAEFGGGGFHHHHHHEGFGGFHHHHGGHEHGFHHHHHHHHHHHHHFGGGGDGFHHFHHHHHHGHHHGGGCGHHGHHHHHFHG<@DEFFHHHGHHGHHGDEGFGHHGHFGCGHHHHHHHHGDGGCGGGG.AEGDC-AFBFGGGGEFFGBC.;/FFGGFFFFFFAFBFF/FFFFFFFFFF/BBFBFFEEFDABFBFFFFFFFFFFFF
@M05620:45:000000000-G6HP7:1:1101:13647:3598 1:N:0:147
ATCTCTATCTCCTAAAAACCTGTTTAGATTTGGAGATAGACCTTCAGGTTTTTCATCATTTTCTGCATGAATTATACATTGACCACGTTCCAGCGTGGTCAGTTTGCAGCATTCTGTTATTTTGTTTGACAGAGTGTCTTGTTGAGAACATATGTAGGACATGATTTTTTCCTGCAACAGGGAAAATAAAGTATAAGTTTTAAAGATTTATTCTTTAATAAAGGATCTCAAAGCCAGCTTTAGAAAAAGGA
+
CDDDDFFFFFFFGGGGGGGGGGHHHHHHHHHHHHHHHHHHHHHHHHHHHHHGGHHHHHIHIIHIIHHHHHHHHHHHHHHHHHHHHHGHHHHHHHGFGGHHHHHHHHHHHHHHHHHHHHHHHHHHHHHHHHHHHHHHHHHHHHHHHHHHHHHHHHHHHHHHHHHHHHHHHGHHHHHHHHHHHGGHHHHHHGHHHHHHHHHHHHHHHHHHHGHHHHHHHGHHHFGHHHHHHHHHHHHHHGHHHHHGHHHHGGH
@M05620:45:000000000-G6HP7:1:1101:15284:3603 1:N:0:147
TACCTGTACTGGGGAAGCATTTGAATATCCCCCCATGGTGATGGGGACGGAGAACTGCTCCATAAACACAGGCAACGTGCCTAACTTTCCCGGGAAGATGAAGTCAAAGAGCGACCACAGCTCTTCGGAGGTTATTTTGCATCGGTGAGCCAGACAGAATGATCCGATGAGGGGTGCGAAACTATTTGAGGAAAGGAAGCACCTTTTTATTAAATTTACCTTTTAGCAATCGCCATTCCTACCCTAAAGAT
+
ABBBBFFFFFFFGGGGEGGGGGGHHGHHHHHGGGGHHHBGFHHHHGGGGGGGGHHHHHHHHGHGHGHGHHHHGHHHGHHHHHHHHHHHHHHGGGGGGHHHHHHHHHHHHHHHGGGGGHHHHHHHHHHGGGG?GHHHHHHHGHHGGDDEFFHHHHGHHGHHHHGHHHGGGHHGGGGGGGDGGGGGGGGGGGGFFGGFFFGGEFFFFFFFFFFFFBFFFFFFFFFFFFFFFFFFFFDFFFFFFFFFFFFFFFF
@M05620:45:000000000-G6HP7:1:1101:16090:3609 1:N:0:147
ATCTCTATCTCCTAAAAACCTGTTTAGATTTGGAGATAGACCTTCAGGTTTTTCATCATTTTCTGCATGAATTATACATTGACCACGTTCCAGCGTGGTCAGTTTGCAGCATTCTGTTATTTTGTTTGACAGAGTGTCTTGTTGAGAACATATGTAGGACATGATTTTTTCCTGCAACAGGGAAAATAAAGTATAAGTTTTAAAGATTTATTCTTTAATAAAGGATCTCAAAGCCAGCTTTAGAAAAAGGA
+
ABBAA@@DFFFFEGFGDDEGCAGHHHFFHHHFFHHFGBG5BFGGHFHHGHHGGFHFGHFGHHFFGFHBAA5DFHHHG5BGGDFFGFGHFHG5@GGGE0F@GBGHHGGHFGHHFGGFGH4FGFHHGGHHHHHFCFGFHFGHHHFGEGHEFHHHHHHHHHDHHHH1BGHHFB<GHFBH1GHFEA/FCGF1F???FD1DF=FGGH1=F1F<=<FGGHHHH0DD<DD0/<C0GHHGHH.CGGBGGHHGGHHHGC:
@M05620:45:000000000-G6HP7:1:1101:20489:3617 1:N:0:147
TACCTGTACTGGGGAAGCATTTGAATATCCCCCCATGGTGATGGGGACGGAGAACTGCTCCATAAACACAGGCAACGTGCCTAACTTTCCCGGGAAGATGAAGTCAAAGAGCGACCACAGCTCTTCGGAGGTTATTTTGCATCGGTGAGCCAGACAGAATGATCCGATGAGGGGTGCGAAACTATTTGAGGAAAGGAAGCACCTTTTTATTAAATTTACCTTTTAGCAATCGCCATTCCTACCCTAAAGAT
+
CCCCCFFFFFFFGGGGGGGGGGHHHHHHHHHGGGGHHHHHHHHHHGGGGGGGGHHHHHHHHHHHHHHHHHHHGHHHGHHHHHHHHHHHHHHGGGGGGHHHGHHHHHHHHHHHGGGGGHHHHHHHHHHGGGGCGHHHHHHHGHHGFGGGHHHHHHGHHHHHHHHHHHDGGHHGGG;CGGFGGGGGGGGGFGGFGGFFFGGGFFFFFFFFFFFFFFFFFFFFFFFFFFFFFFFFFFFEFFFFFFFFFFFFFFF
@M05620:45:000000000-G6HP7:1:1101:16108:3621 1:N:0:147
ATCTCTATCTCCTAAAAACCTGTTTAGATTTGGAGATAGACCTTCAGGTTTTTCATCATTTTCTGCATGAATTATACATTGACCACGTTCCAGCGTGGTCAGTTTGCAGCATTCTGTTATTTTGTTTGACAGAGTGTCTTGTTGAGAACATATGTAGGACATGATTTTTTCCTGCAACAGGGAAAATAAAGTATAAGTTTTAAAGATTTATTCTTTAATAAAGGATCTCAAAGCCAGCTTTAGAAAAAGGA
+
CCCCCFFFFFFFGGGGGGGGGGHHHHHHHHHHHHHHHHHHHHHHHHHHHHHGGHHHHIHHHHIHIHHHHHHHHHHHHHHHHHHHHHGHHHHHHHGGGGHHHHHHHHHHHHHHHHHHHHHHHHHHHHHHHHHHHHHHHHHHHHHHHHHHHHHHHHHHHHHHHHHHHHHHHGHHHHHHHHHHHGGHHHHHHHHGHHHHHGGHHGHHHHHHHHHHHHHHHHHHHFHHHHHHFHHHHHHHHGHHHHHFHHGHGGG
@M05620:45:000000000-G6HP7:1:1101:17823:3626 1:N:0:147
CATCCTGACCCTGAAGTACACTCTTTCCCTAACACGACGCTCTTCCGGCTTGATTTCTGACATTAGATCGGAAGAGCACACGTCTGAACTCCAGTCACGCACTACAATCTCGTATGCCGTCTTCTGCTTGAAAAAAAAAAAAAAACACAACTACATTCACTAGGCGGTCACTCTGTTTCATCCATGACTCCCACCTCCACTAGTACTATCTAACCAAGCGCTACTCTCGGACTCGACAATAACATGATCAT
+
CCCCCFFFFFFFGGGGGGGGGGHHHHHHHHFHHHHGGGGGGGHHHHGGGGGGHHHHHHHHHHHHFHHHHHGGGGHHHHHHHGHHHGHHHHHHHHHHHHGHGGGGHHHHEHHHFFHHHHGGGHGHHHGHHHFHGHACCCCC-----..;:../:/;00=00000//--9-.;00090000000;////;;//./;....///////9////////9/....-.--9//9:..--/..-.-////////////
@M05620:45:000000000-G6HP7:1:1101:16092:3642 1:N:0:147
ATCTCTATCTCCTAAAAACCTGTTTAGATTTGGAGATAGACCTTCAGGTTTTTCATCATTTTCTGCATGAATTATACATTGACCACGTTCCAGCGTGGTCAGTTTGCAGCATTCTGTTATTTTGTTTGACAGAGTGTCTTGTTGAGAACATATGTAGGACATGATTTTTTCCTGCAACAGGGAAAATAAAGTATAAGTTTTAAAGATTTATTCTTTAATAAAGGATCTCAAAGCCAGCTTTAGAAAAAGGA
+
BABBBFFFFFFFGGGGDGGGGFGHHHHHHHHGHHFGHHHHHHHHHHHHHHHGGHGHHHHHHHHHHHHHHFHHHFHHHHHHHHHGHHGHHHHHHHGEFEEGHHHHHHHHHHHHHHHHHHHHHHHHHHHHGHGHHHGHHHHHHHHHHHHFGHHHGHFGHHHHGHHHHHHHHGHHHGHHHHHHHGGAGHGBHFHGGHGHHGGGHGFFHGHHHHHHHHHHHGHGGHFFHHHFHGHGFHFHHGHHHHHEHFHHFAF
@M05620:45:000000000-G6HP7:1:1101:22146:3644 1:N:0:147
ATCTCTATCTCCTAAAAACCTGTTTAGATTTGGAGATAGACCTTCAGGTTTTTCATCATTTTCTGCATGAATTATACATTGACCACGTTCCAGCGTGGTCAGTTTGCAGCATTCTGTTATTTTGTTTGACAGAGTGTCTTGTTGAGAACATATGTAGGACATGATTTTTTCCTGCAACAGGGAAAATAAAGTATAAGTTTTAAAGATTTATTCTTTAATAAAGGATCTCAAAGCCAGCTTTAGAAAAAGGA
+
ABBBAFFFFFFFGGGGGBEFFFHHFHGFFFHHGBFHHFFFHCGHHHHGHHHGGFHGGHHFHFGFHGHGFHHHHHHHHGHHHFHHHHAGGHHHHHGEGEHHHFHHGGGHHHHGGHGHHGFHGHFHGHHHHHHHHHHHHFFHHHHHFGHHG3FHHHHHHHBGHHHBGHHHHCCGHHGC1GHGEGFFECGHHFGGGGGBF>DGGHBDGFGFHFHHHHHHHHG<=0DDFGFHHHHH0GCHGGHGHFHBGHHHGG/
@M05620:45:000000000-G6HP7:1:1101:14070:3663 1:N:0:147
CATCCTGACCCTGAAGTACCCCATTGAGCATGGCATCGTCACCAACTGGGACGACATGGAGAAGATCTGGCACCACACCTTCTACAACGAGCTGCGCGTGGCCCCGGAGGAGCACCCAGTGCTGCTGACCGAGGCCCCCCTGAACCCCAAGGCCAACAGAGAGAAGATGACTCAGGTGAGGCTCGGCCGACGCCCGTGCTCCTCCCGTCCTTTCCCCAGTCATTTTCTGCCCGGCTTGATTTCTGACATTA
+
DDDDCFFFFFFFGGGGGGGGGGGHHHHHHHHHHHHHHGHHHGHHHGHHHHHHGGGGGHHHHHHHHHHHHHHHHGHHHGGHHHHHHHHHGGGGGHHGGGGGGGHHGGGGGGGGHHHHGGHHHHHHHHHHHHGGGGGGGGGGGGHHHHGGGGHGHHGGGGGGGGGGGGGGGGGGGGGGHGGGGGGGFFFFFFFFFFFF9DDFFFFFFFFEFFFFFFFFFFFFFFFFFFFFFFFFFFFFFFFFFFFFFFFFFF0
@M05620:45:000000000-G6HP7:1:1101:14085:3676 1:N:0:147
CATCCTGACCCTGAAGTACCCCATTGAGCATGGCATCGTCACCAACTGGGACGACATGGAGAAGATCTGGCACCACACCTTCTACAACGAGCTGCGCGTGGCCCCGGAGGAGCACCCAGTGCTGCTGACCGAGGCCCCCCTGAACCCCAAGGCCAACAGAGAGAAGATGACTCAGGTAAGGCTCGGCCGACGCCCGTGCTCCTCCCGTCCTTTCCCCAGTCATTTTCTGCCCGGCTTGATTTCTGACATTA
+
BABBBFFFFFFFGGGGGEGGGGGHHGHHHGHHHHHHHGHHGGHHHGHHGHGHGGGGGHHHHHHFFHHHHHHGHFHHHGGHHHHHHHHHGGGGGHHGGGEGGGHHGGGGGGDAGHHHGGHGHHHHHHHHHHGGGCFGGGGGGGGHHHGGGGHGGHGGGGGGGGGGGGGGGGFGGGGGG0FGGGGGFFFFFFF;BFF=@ADFFFFFFFDFDA.9BFFFFFFFFFFEFFFFFFFFFFFFFFFFFFFBFFFFFF9
@M05620:45:000000000-G6HP7:1:1101:18538:3681 1:N:0:147
ATCTCTATCTCCTAAAAACCTGTTTAGATTTGGAGATAGACCTTCAGGTTTTTCATCATTTTCTGCATGAATTATACATTGACCACGTTCCAGCGTGGTCAGTTTGCAGCATTCTGTTATTTTGTTTGACAGAGTGTCTTGTTGAGAACATATGTAGGACATGATTTTTTCCTGCAACAGGGAAAATAAAGTATAAGTTTTAAAGATTTATTCTTTAATAAAGGATCTCAAAGCCAGCTCTAGAAAAAGGA
+
BCCBCFFFFFFFGGGGGGGGGGHHHHHHHHHHHHHHHHHHHHHHHHHHHHHGGHHHHHHHHHHHHHHHHHHHHHHHHHHHHHHHHHGHHHHHHHGGGGHHHHHHHHHHHHHHHHHHHHHHHHHHHHHHHHHHHHHHHHHHHHHHHHHHHHHHHHHHHHHHHHHHHHHHHGHHHHHHHHHHHGGHHHGHGGGHHHHHHGGHHHHHHHHHHHHHHHHHHHHHGHHHHHHHHHHHHHHHHGGHHHGGGHHHGGH
@M05620:45:000000000-G6HP7:1:1101:18537:3700 1:N:0:147
ATCTCTATCTCCTAAAAACCTGTTTAGATTTGGAGATAGACCTTCAGGTTTTTCATCATTTTCTGCATGAATTATACATTGACCACGTTCCAGCGTGGTCAGTTTGCAGCATTCTGTTATTTTGTTTGACAGAGTGTCTTGTTGAGAACATATGTAGGACATGATTTTTTCCTGCAACAGGGAAAATAAAGTATAAGTTTTAAAGATTTATTCTTTAATAAAGGATCTCAAAGCCAGCTCTAGAAAAAGGA
+
CABBBFFFFFFFGGGGGGGGGGHHHHGHHHHHGHHHHHGHHHHHHHHFHHHGGHHHHHHHHHHHHHHHHHHHHGHHHHHHHHHHHHGHHHHHHHGEGGHHHHHHHHHHHHHHHHHHHHHHHHHHHHHHHHHHHHHHHHHHHHHHHHGHHHHHHHHHGHHHHHHHHHHHHGHHHHHHHHHHHGGGHHHGFHHHHHHHHDGHHGHHGHHHHGHHHHHHHHHHHHHEHHHHHHHHHHHHHGGHHHHHHHHHGGH
@M05620:45:000000000-G6HP7:1:1101:9698:3735 1:N:0:147
ATCTCTATCTCCTAAACCTGTTTAGATTTGGAGATAGACCTTCAGGTTTTTCATCATTTTCTGCATGAATTATACATTGACCACGTTCCAGCGTGGTCAGTTTGCAGCATTCTGTTATTTTGTTTGACAGAGTGTCTTGTTGAGAACATATGTAGGACATGATTTTTTCCTGCAACAGGGAAAATAAAGTATAAGTTTTAAAGATTTATTCTTTAATAAAGGATCTCAAAGCCAGCTTTAGAAAAAGGAAG
+
CCBCCFFFFFFFGGGGGGGGGGHGFFGHHHHHHHHHHHHHHHHHHHHHHGGHHHHHHHIHHIHHHHHHHHHHHHHHHHHGHHGHGHHHHGHHGGGGHHHHHHHHHHHHHHHHHHHHHHHHHHHHHHHHHHHHHHHHHHHHHHHHHFHGGGHHFHHHHHHHHHHHHHHGHHHHHGHHHHHGGHHHHFGFGFHHHHHFHHHHGHGHHHHHHHHHHHGHGHHGHHHHHHHGHHGHHHHGHHHHHFHHHHGGHHF
@M05620:45:000000000-G6HP7:1:1101:9694:3757 1:N:0:147
ATCTCTATCTCCTAAACCTGTTTAGATTTGGAGATAGACCTTCAGGTTTTTCATCAATTTCTGCATGAATTATACATTGACCACGTTCCAGCGTGGTCAGTTTGCAGCATTCTGTTATTTTGTTTGACAGAGTGTCTTGTTGAGAACATATGTAGGACATGATTTTTTCCTGCAACAGGGAAAATAAAGTATAAGTTTTAAAGATTTATTCTTTAATAAAGGATCTCAAAGCCAGCTTTAGAAAAAGGAAG
+
BBBBBFFFFFFFGGGGGGGAGFHHHHHHHHHHHHHHHHHHHHHFGHHGHGGHHGHH3FHHHHBFHHBF5FHHHHHHHHHHHHGHGHHHHGBGEGGGHHHFHHHHHHHHFHHHHHHHHHHHHHHHHHHHGFFHHHHHHHFHHHHHEFGGHHHHHHFGHGHHHHHHHHHGHHHBGFGHFHEFGHHHHGHHHHHHFFHGHHHHGHHGHHHHHHHHHHHFGGGGF0GGHHHFDG=GGHHEHHHHGFHHHH.:GH.
@M05620:45:000000000-G6HP7:1:1101:15025:3770 1:N:0:147
CATCCTGACCCTGAAGTACCCCGGCTTGATTTCTGACATTAGATCGGAAGAGCACACGTCTGAACTCCAGTCACGCACTACAATCTCGTATGCCGTCTTCTGCTTGAAAAAAAAAAAAAAAAAGGAATACAAAACTTTTTATGAAAAATCCACTTATCAAGACAAATTATAAGGAAGATCTGATTACCGCTAGACTGATAAGAGGTATATAAAATACTAGACAAATCATCTATAAGCATATTATATGTATT
+
DDDDDFFFFFFFGGGGGGGGGGGGGGGGHHHHHHHHHHHHHHHHHHGGGGHHHHHHHGHHHGHHHHHHHHHHHHGHGGGHHHHH3GHHGGHHHHGGGHGHHHHHHHHHHHHGGGGD<>>/---..//<00000..00000.000:00.:00:0;00000000////000000000/..0000000000.---.:0000:0000:.00;:;0000000000000//;0;0:0000:000:00000:000000
@M05620:45:000000000-G6HP7:1:1101:8418:3787 1:N:0:147
TACCTGTACTGGGGAAGCATTTGAATATCCCCCCATGGTGATGGGGACGGAGAACTGCTCCATAAACACAGGCAACGTGCCTAACTTTCCCGGGAAGATGAAGTCAAAGAGCGACCACAGCTCTTCGGAGGTTATTTTGCATCGGTGAGCCAGACAGAATGATCCGATGAGGGGTGCGAAACTATTTGAGGAAAGGAAGCACCTTTTTATTAAATTTACCTTTTAGCAATCGCCATTCCTACCCTAAAGAT
+
AAABAFFFFFFFGGGGGGGGGGHHHHHHHHHGGGGHHHGHFHHHHGGGGGGGGHHHHHHHHHHHHGHHHHHHGHHHGHHHHHHHHHHHHHHGGGGGGHHHFHHHHHHHHHHHGGGGGHHHHHHHHHHGGGGEHHHHGHGHFHHGGGGFF1GHHHGHHHFHHHHGHH?FGEGHGGECDDADBGFFGGGGFGG:CFCFBFGGGGFFFFFFEFFFFBFFFFFFFFF;/:B/;;9AFF.A;FFBFFFA/BFF/9B
@M05620:45:000000000-G6HP7:1:1101:8816:3791 1:N:0:147
ATCTCTATCTCCTAAAAACCTGTTTAGATTTGGAGATAGACCTTCAGGTTTTTCATCATTTTCTGCATGAATTATACATTGACCACGTTCCAGCGTGGTCAGTTTGCAGCATTCTGTTATTTTGTTTGACAGAGTGTCTTGTTGAGAACATATGTAGGACATGATTTTTTCCTGCAACAGGGAAAATAAAGTATAAGTTTTAAAGATTTATTCTTTAATAAAGGATCTCAAAGCCAGCTTTAGAAAAAGGA
+
CCCCCFFFFFFFGGGGGGGGGGHHHHHHHHHHHHHHHHHHHHHHHHHHHHHGGHHHHHHIHHHHIHHHHHHHHHHHHHHHHHHHHHGGHHHHHHGGGGHHHHHHHHHHHHHHHHHHHHHHHHHHHHHHHHHHGHHHHHHHHHHHHHGHHHHHGHHHHHHHHHHHHHHHHGHHHHHHHHHHHGGHHHHHHHHHHHHHHGHHHHHHHHHHHHHHHHHHHHHHHHHHGHHHHHHHHHHHHGHHHHHHHHHHGGH
@M05620:45:000000000-G6HP7:1:1101:8799:3799 1:N:0:147
ATCTCTATCTCCTAAAAACCTGTTTAGATTTGGAGATAGACCTTCAGGTTTTTCATCATTTTCTGCATGAATTATACATTGACCACGTTCCAGCGTGGTCAGTTTGCAGCATTCTGTTATTTTGTTTGACAGAGTGTCTTGTTGAGAACATATGTAGGACATGATTTTTTCCTGCAACAGGGAAAATAAAGTATAAGTTTTAAAGATTTATTCTTTAATAAAGGATCTCAAAGCCAGCTTTAGAAAAAGGA
+
ABCCCFFFFFFFGGGGGGGGGGHHHHHHHHHHFCGHHFHHHHHHHHHHHHHGGHHHHHHHHIHHHHHHHGHHHHHHHHHHHHHHHHFGHHHHHHGGGGHHHHHHHHGHHGHHHHHHHHHHHHHHHHHHGHHHHHHHHHHHHHHHHHHHHHHHHHHHHHHHHHHGHHHHHGHHHHHHHHGHHGGHHHHHDFGGHHEHHHHHGFHHHGHHHHHHHHHHHHHHHHHHHHHHHHHHHHHHHGHHHHHHCFGHGGG
@M05620:45:000000000-G6HP7:1:1101:8826:3812 1:N:0:147
ATCTCTATCTCCTAAAAACCTGTTTAGATTTGGAGATAGACCTTCAGGTTTTTCATCATTTTCTGCATGAATTATACATTGACCACGTTCCAGCGTGGTCAGTTTGCAGCATTCTGTTATTTTGTTTGACAGAGTGTCTTGTTGAGAACATATGTAGGACATGATTTTTTCCTGCAACAGGGAAAATAAAGTATAAGTTTTAAAGATTTATTCTTTAATAAAGGATCTCAAAGCCAGCTTTAGAAAAAGGA
+
BCCCCFFFFFFFGGGGGGGGGGHHHHHHHHHHHHHHHHHHHHHHHHHHHHHGGHHHHHHHHIHHIHHHGGHHHHHHHHHHHHHHHHGHHHHHHHGGGGHHHHHHHGHHHHGHHHHHHHHHHHHHHHHHHHHHFFHHHHHHHHHHHGHHHHHHHHHHHHHHHHHHHHHHHGHHHHHHHHHHHEGGHHHHHHHHHGHHHGHHHHHHHHHHHHHHHGHHHGHHHHHGFHHGHGHHHHFHHGHHHHHGHHHHGGH
@M05620:45:000000000-G6HP7:1:1101:15317:3814 1:N:0:147
TACCTGTACTGGGGAAGCATTTGAATATCCCCCCATGGTGATGGGGACGGAGAACTGCTCCATAAACACAGGCAACGTGCCTAACTTTCCCGGGAAGATGAAGTCAAAGAGCGACCACAGCTCTTCGGAGGTTATTTTGCATCGGTGAGCCAGACAGAATGATCCGATGAGGGGTGCGAAACTATTTGAGGAAAGGAAGCACCTTTTTATTAAATTTACCTTTTAGCAATCGCCATTCCTACCCTAAAGAT
+
BCCCCFFFFFFFGGGGGGGGGGHHHHHHHHHGGGGHHHGHHHHHHGGGGGGGGHHHHHHHHHHHHHHHHHHHGHHHGHHHHHHHHHHHHHHGGGGGGHHHHHHHHHHHHHHHGGGGGHHHHHHHHHHGGGGEHHHHHHHGHHHGGFGGHHHHHHGHHHHHHGHHHHDGGHHHGGEGGGFGGGGGGGHGGGGFFGGGGGGGGGFFFFFFFHFFBFFFFFFFFFFFHFFFFFFFFFFFFFFFFFFFFFFFFFF
@M05620:45:000000000-G6HP7:1:1101:8167:3984 1:N:0:147
TACCTGTACTGGGGAAGCATTTGAATATCCCCCCATGGTGATGGGGACGGAGAACTGCTCCATAAACACAGGCAACGTGCCTAACTTTCCCGGGAAGATGAAGTCAAAGAGCGACCACAGCTCTTCGGAGGTTATTTTGCATCGGTGAGCCAGACAGAATGATCCGATGAGGGGTGCGAAACTATTTGAGGAAAGGAAGCACCTTTTTATTAAATTTACCTTTTAGCAATCGCCATTCCTACCCTAAAGAT
+
A>AABFFFFFFFCGGGGGGGGGHGHHHHHHHGGGGHHHAGFFHHHGEGGGGGGGHHHHHHHHHHHGHHHHHHGHHHGHHHHHHHHHHGHGHGGGGGGHHHHHHHHHHHHHFHGGGGGHHFHHHGGHHGDFGGHHHHHHHGFGHGCEFGFGGHHHGHHHHFFBDDHHAEEGGGGGDFFGDGA?FFFGGEFEFFFFFGFGGGGGFFFFFFFFFFFFFFFFFFFFFFFFF/BFBEFFFAB;BFFFF9BFBBBFF
@M05620:45:000000000-G6HP7:1:1101:18650:3987 1:N:0:147
CATCCTGACCCTGAAGTACACTCTTTCCCTAACACGACGCTCTTCCGGCTTGATTTCTGACATTATATCGGAAGAGCACACGTCTGAACTCCAGTCACGCACTACAATCGCGCATGCCGTCTTCTGCTTGAAAAAAAAACTGAACCCCAAGGCCAACAGAGAGCAGATGACTCAGGTGAGGCTCGGCCGACGCCCGTGCTCCTCCCGTCCTTTCCCCAGTCATTTTCTGCCCGGCTTGATTTCTGACATTT
+
BBBBBFFFFFFFGGGGGGGGGBFGH5D5F54AAGG2AA2E2E2BAF2E000A1A5A5DFHEHDAG5DGGG@EF1F12@F21/B?21B@343F3F4@@3??/E/3FE?43/?E/>//BFDF/0?22222220@220//--.1><1GEDG..<CGHFAEEHHEF:.:GGFHHHHHFFGGGBC??:FDAFGG-9B@;B-9A?AFFFFFFF;;AAFFFFFF.DFF/;:FFFFFBFF.@;FCA.;FBBBB/9/;;/
@M05620:45:000000000-G6HP7:1:1101:8176:4001 1:N:0:147
TACCTGTACTGGGGAAGCATTTGAATATCCCCCCATGGTGATGGGGACGGAGAACTGCTCCATAAACACAGGCAACGTGCCTAACTTTCCCGGGAAGATGAAGTCAAAGAGCGACCACAGCTCTTCGGAGGTTATTTTGCATCGGTGAGCCAGACAGAATGATCCGATGAGGGGTGCGAAACTATTTGAGGAAAGGAAGCACCTTTTTATTAAATTTACCTTTTAGCAATCGCCATTCCTACCCTAAAGAT
+
A1AAAFFFFF3CF11ECGGGGGHGFGHHHHGGGEEGHFDBGHHGHF/EA/EGCHHGHHFFHHHGHHGFGGFAFFHFEHHGEHHHGHHHHHHE@@EGEABGGFHGGGHH1BCG?/CCGHH0GHHHHHH//@//FFDFGHGHFFG?.CEFHFHH.GEHHHGFDGFHHG?EFFHC:CCCB@B@@@GFFGFGB?B0FFG.FGFEFGFFFFFF?FFFF/FFFBFFFBBFB9F/9B/:-ABEFFFFFFFFFFF//9F
@M05620:45:000000000-G6HP7:1:1101:8316:4036 1:N:0:147
ATCTCTATCTCCTAAAAACCTGTTTAGATTTGGAGATAGACCTTCAGGTTTTTCATCATTTTCTGCATGAATTATACATTGACCACGTTCCAGCGTGGTCAGTTTGCAGCATTCTGTTATTTTGTTTGACAGAGTGTCTTGTTGAGAACATATGTAGGACATGATTTTTTCCTGCAACAGGGAAAATAAAGTATAAGTTTTAAAGATTTATTCTTTAATAAAGGATCTCAAAGCCAGCTTTAGAAAAAGGA
+
CCCCCFFFFFFFGGGFGGGGGGHHHHHHHHHHHHHHHHHHHHHHHHHHGHHGGHHHHHHHIIHHHHHHHGHHHGHHHHHHHHHHHHGHHHHHHHGFGGHHHHGHHHHHHHHHHHHHHHHHHHHHHHHHGHHHHHHHHHHHHGHHHHHHHHHHHHHHHHHHHHHHHHHHHGHHHHHHHHHHHGGHHGGHHGHHHHHHGFGHHHHHHHHHHHHHHHHHHHHHHGHHHHHHHHGGGGHHGGHHHHHFFHHHGGG
@M05620:45:000000000-G6HP7:1:1101:8336:4036 1:N:0:147
ATCTCTATCTCCTAAAAACCTGTTTAGATTTGGAGATAGACCTTCAGGTTTTTCATCATTTTCTGCATGAATTATACATTGACCACGTTCCAGCGTGGTCAGTTTGCAGCATTCTGTTATTTTGTTTGACAGAGTGTCTTGTTGAGAACATATGTAGGACATGATTTTTTCCTGCAACAGGGAAAATAAAGTATAAGTTTTAAAGATTTATTCTTTAATAAAGGATCTCAAAGCCAGCTTTAGAAAAAGGA
+
>>3AAFFFFFFFGGGGGGGGFGHHHGEG5AFGHCHFEHHBGGFGHFHHEGHFCGFFHHGFHFHHHHGGGFFFGG55DGFHFFFFGCAFGGFGBGEGEGHHHGGFHHHHHHHHHHHHHFHHGHHHGHHGHHHHHHFGHHHHHHHFGHHHHHHHHHHHHGGFHHHHFHGHG?GHHFHFGFFHHGFFEBGHEHGFGGHFHFGHHHFBGHGHDFHHHHHHHHHGDHBGHFGFGFDGHHHEHGFHHGHFFGFHG?C
@M05620:45:000000000-G6HP7:1:1101:8319:4058 1:N:0:147
ATCTCTATCTCCTAAAAACCTGTTTAGATTTGGAGATAGACCTTCAGGTTTTTCATCATTTTCTGCATGAATTATACATTGACCACGTTCCAGCGTGGTCAGTTTGCAGCATTCTGTTATTTTGTTTGACAGAGTGTCTTGTTGAGAACATATGTAGGACATGATTTTTTCCTGCAACAGGGAAAATAAAGTATAAGTTTTAAAGATTTATTCTTTAATAAAGGATCTCAAAGCCAGCTTTAGAAAAAGGA
+
AA3AAFFFFFFFGGGGGGGGGFFGHGFFGHGHHFGFFGDFHHHHHHGHGHHFFHBGHGFGHHHGDGFHHHHHHHHHHHHHFHFGHHFGGHFHFFGFGGHFFHHGHHHHHGHHHHHHHHHHHHHHHHHHHHHHHHFHHHHHHFGHFHHHHHFHHHGHHFHHHHHHHHHHDBHHHGGFBGGHHAEGHFGHGHHGHHHEHHHHHHHDGHFHGHHHHHHHHHHHDG00CGHHFHHHHGHHFGHHHHEEEGHHD.C
@M05620:45:000000000-G6HP7:1:1101:16813:4091 1:N:0:147
TACCTGTACTGGGGAAGCATTTGAATATCCCCCCATGGTGATGGGGACGGAGAACTGCTCCATAAACACAGGCAACGTGCCTAACTTTCCCGGGAAGATGAAGTCAAAGAGCGACCACAGCTCTTCGGAGGTTATTTTGCATCGGTGCGCCAGACAGAATGATCCGATGAGGGGTGCGAAACTATTTGAGGAAAGGAAGCACCTTTTTATTAAATTTACCTTTTAGCAATCGCCATTCCTACCCTAAAGAT
+
A1AAAFFFFFBFAE11FGGGGGGGHHHHHHHGGG?GHCFGFFHGEGGGGE/E/AFHHGHHHFFFBHFHHGHHGHHHGHHHHHHHHHHGHHHGGGGGGGFHHFHHHGFHHHHGEGGGGHAGHHHHHHHCBCGEHGHHHHHHFHHG.<C-><C.@GG<CG/DHGHHHHCGGHHHGGEABGC?@AGBFGG0FEF0CFFF-BFFFFFFFFFF?FFFFFFFFBFFFFFF/FFF/BFEFFFFFBFFFFFFB--9FFB
@M05620:45:000000000-G6HP7:1:1101:16796:4102 1:N:0:147
TACCTGTACTGGGGAAGCATTTGAATATCCCCCCATGGTGATGGGGACGGAGAACTGCTCCATAAACACAGGCAACGTGCCTAACTTTCCCGGGAAGATGAAGTCAAAGAGCGACCACAGCTCTTCGGAGGTTATTTTGCATCGGTGAGCCAGACAGAATGATCCGATGAGGGGTGCGAAACTATTTGAGGAAAGGAAGCACCTTTTTATTAAATTTACCTTTTAGCAATCGCCATTCCTACCCTAAAGAT
+
CCCCCFFFFFFFGGGGGGGGGGHHHHHHHHHGGGGHHHHHHHHHHGGGGGGGGHHHHHHHHHHHHHHHHHHHGHHHGHHHHHHHHHHHHHHGGGGGGHHHHHHHHHHHHHHHGGGGGHHHHHHHHHHGGGG?GHHHHHHHHHHGGGGFGGHHHHGHHHHHHHHHHHEGGHHHGGEEGGCFGFGGGGGGGGGFFGGGGGGGGGFFFFFFFFFFFFFFFFFFFFFFFFFFFFFFFFFFFFFFFFFFFFFFFFF
@M05620:45:000000000-G6HP7:1:1101:16808:4123 1:N:0:147
TACCTGTACTGGGGAAGCATTTGAATATCCCCCCATGGTGATGGGGACGGAGAACTGCTCCATAAACACAGGCAACGTGCCTAACTTTCCCGGGAAGATGAAGTCAAAGAGCGACCACAGCTCTTCGGAGGTTATTTTGCATCGGTGAGCCAGACAGAATGATCCGATGAGGGGTGCGAAACTATTTGAGGAAAGGAAGCACCTTTTTATTAAATTTACCTTTTAGCAATCGCCATTCCTACCCTAAAGAT
+
DDDDDFFFFFFFGGGGGGGGGGHHHHHHHHHGGGGHHHHHHHHHHGGGGGGGGHHHHHHHHHHHHHHHHHHHGHHHGHHHHHHHHHHHHHHGGGGGGHHHHHHHHHHHHHHHGGGGGHHHHHHHHHHGGGG?GGHHHHHHGHHGGGGGHGHHHHGHHHHHHHHHHHFGGHHHGGEEGGDGGGGGGHGHGGGFGGGGGGGGEFFFFFFFFFHFFFFFFFFFFFFFFFFFFFFFFFFFFFFFFFFFFFFFFFF
@M05620:45:000000000-G6HP7:1:1101:20671:4330 1:N:0:147
ATCTCTATCTCCTAAAAACCTGTTTAGATTTGGAGATAGACCTTCAGGTTTTTCATCATTTTCTGCATGAATTATACATTGACCACGTTCCAGCGTGGTCAGTTTGCAGCATTCTGTTATTTTGTTTGACAGAGTGTCTTGTTGAGAACATATGTAGGACATGATTTTTTCCTGCAACAGGGAAAATAAAGTATAAGTTTTAAAGATTTATTCTTTAATAAAGGATCTCAAAGCCAGCTTTAGAAAAAGGA
+
B3AABFFFFFFFGFGGGGGGGGHHHFHHHHHHHGHCHHHHHHHHHGHHHHHGGHHHHEHHHHHHHHFHHHHHHHHHHHHHHHHHHHGHHHHGHHGEGGHHHHHHHHHHHHGHHHHHHHHHHHHHHHHHGHHHHHHHHHHHHHHHGHHFHHHHGHHHHHHHHHHHHHHHHGHHHHHHHHFHHGGCHFFFGFGHHHFHHHHHHHHFGGHHHGHHGHHHGHHHDDHHHGHFHHHHGGHGGGHHHHHHGHHEDDC
@M05620:45:000000000-G6HP7:1:1101:20689:4335 1:N:0:147
ATCTCTATCTCCTAAAAACCTGTTTAGATTTGGAGATAGACCTTCAGGTTTTTCATCATTTTCTGCATGAATTATACATTGACCACGTTCCAGCGTGGTCAGTTTGCAGCATTCTGTTATTTTGTTTGACAGAGTGTCTTGTTGAGAACATATGTAGGACATGATTTTTTCCTGCAACAGGGAAAATAAAGTATAAGTTTTAAAGATTTATTCTTTAATAAAGGATCTCAAAGCCAGCTTTAGAAAAAGGA
+
BABBBFFFFFFFGFBGGGGGGGHHHHHHHHGHHBFFHFHGHHGHHHHHHHHGGHHHHHHHGHHHGGHHHHFHHHHHHHGHHHGHGHGHHHHHHHGGGGHHHFHHHHHHHHHHHHHHHHHHHHHHHHHH3GFGHHFHHHHHHHHHHHHHHHHHHHHFHHHHHHHHHHHHHGHHHHGHHHHHHGFHHHGHHHHHGHHHHDHHHHHHHHHHHHHHHHHHHHHHHHHHHHHHHHHHHHHHHGHHHHHFC;GHGGH
@M05620:45:000000000-G6HP7:1:1101:19636:4354 1:N:0:147
ATCTCTATCTCCTAAAAACCTGTTTAGATTTGGAGATAGACCTTCAGGTTTTTCATCATTTTCTGCATGAATTATACATTGACCACGTTCCAGCGTGGTCAGTTTGCAGCATTCTGTTATTTTGTTTGACAGAGTGTCTTGTTGAGAACATATGTAGGACATGATTTTTTCCTGCAACAGGGAAAATAAAGTATAAGTTTTAAAGATTTATTCTTTAATAAAGGATCTCAAAGCCAGCTTTAGAAAAAGGA
+
CCCCCFFFFFFFGGGGGGGGGGHHHHHHHHHHHHHHHHHHHHHHHHHHHHHGGHHHHIIHHHIIHHHHHGHHHHHHHHHHHHHHHHGHHHHHHHGGGGHHHHHHHHHHHHHHHHHHHHHHHHHHHHHHHHHHHHHHHHHHHHHHHHHHHHHHHHHHHHHHHHHHHHHHHGHHHHHHHHHHHGGHHHHHGHHHHHHHHGHHHHHHHHHHHHHHHHHHHHHHHHHHHHHHHHHHHHHHHGHHHHHFHGHHGGG
@M05620:45:000000000-G6HP7:1:1101:22430:4367 1:N:0:147
ATCTCTATCTCCTAAAAACCTGTTTAGATTTGGAGATAGACCTTCAGGTTTTTCATCATTTTCTGCATGAATTATACATTGACCACGTTCCAGCGTGGTCAGTTTGCAGCATTCTGTTATTTTGTTTGACAGAGTGTCTTGTTGAGAACATATGTAGGACATGATTTTTTCCTGCAACAGGGAAAATAAAGTATAAGTTTTAAAGATTTATTCTTTAATAAAGGATCTCAAAGCCAGCTTTAGAAAAAGGA
+
BBBBCFFFFFFFGGGGGGGGGGHHHHHHHHHHHHHHHHHHHHHHHHHHHHHGGHHHHHHHHHHHHHHHHHHHHHHHHHHHHHHHHHGHHHHHHHGFGGHHHHHHHHHHHHHHHHHHHHHHHHHHHHHHHHHHHHHHHHHHHHHHFHHGHHHHHHHHHHHHHHHHHHHHHGHHHHHHHHHHHGGHHHGHHHHHHHHHHHHHHHHGGGHHHHHHHHHHHHHGHHHGHHHHHHHGHHHHHGHHHHHGHGGHGGH
@M05620:45:000000000-G6HP7:1:1101:22411:4381 1:N:0:147
ATCTCTATCTCCTAAAAACCTGTTTAGATTTGGAGATAGACCTTCAGGTTTTTCATCATTTTCTGCATGAATTATACATTGACCACGTTCCAGCGTGGTCAGTTTGCAGCATTCTGTTATTTTGTTTGACAGAGTGTCTTGTTGAGAACATATGTAGGACATGATTTTTTCCTGCAACAGGGAAAATAAAGTATAAGTTTTAAAGATTTATTCTTTAATAAAGGATCTCAAAGCCAGCTTTAGAAAAAGGA
+
CCCCDFFFFFFFGGGGGGGGGGGHHHHHHHHHHHHHHHHHHHHHHHHHHHHGGHHHHHIHHHHHHHHHHGHHHHHHHHHHHHHHGHGHHHHHHHGGGGHHFHHHHHHGHHHHHHHHHHHHHHHHHHHHGHGHHHHHHHHHHHHHHHHHHGHHHHHGHHHHGHHHHHHHHGHHHHHGHHHHHGGGHHHGHGHHHHHHHGHHHGFHHHHHHHHHHHHHGGHHHGHHHHHHHGGHHHHHHGHHHHHGGHHHGGH
@M05620:45:000000000-G6HP7:1:1101:12938:4388 1:N:0:147
ATCTCTATCTCCTAAAAACCTGTTTAGATTTGGAGATAGACCTTCAGGTTTTTCATCATTTTCTGCATGAATTATACATTGACCACGTTCCAGCGTGGTCAGTTTGCAGCATTCTGTTATTTTGTTTGACAGAGTGTCTTGTTGAGAACATATGTAGGACATGATTTTTTCCTGCAACAGGGAAAATAAAGTATAAGTTTTAAAGATTTATTCTTTAATAAAGGATCTCAAAGCCAGCTTTAGAAAAAGGA
+
BBAABFFFFFFFGGGGGGGGFGFHHHHGFHHHHHGGFHHHHHHHHHHHHHHGGHHHHHHHHHHHHHHHHHHHHHHHGHGHHHGHHHGFHHHHHHGEFGHHGHGHHHHHHHGHHHHHGHHHHGHHGHHHHHGHHHFGGHFHHHHHHHHHHHHFGHGHHHHHHHHHHHHHHGHHGHGHGHGHHFEHHHHHGHHGHFHHHGHHHHFHHHHHHHHHHHHHHGHHHGHHHHHHHHHGFCHHHGHHHHHFFFGHGGH
@M05620:45:000000000-G6HP7:1:1101:22429:4390 1:N:0:147
ATCTCTATCTCCTAAAAACCTGTTTAGATTTGGAGATAGACCTTCAGGTTTTTCATCATTTTCTGCATGAATTATACATTGACCACGTTCCAGCGTGGTCAGTTTGCAGCATTCTGTTATTTTGTTTGACAGAGTGTCTTGTTGAGAACATATGTAGGACATGATTTTTTCCTGCAACAGGGAAAATAAAGTATAAGTTTTAAAGATTTATTCTTTAATAAAGGATCTCAAAGCCAGCTTTAGAAAAAGGA
+
DCCDCFFFFFFFGGGGGGGGGGHHHHHHHHHHHHHHHHHHHHHHHHHHHHHGGHHHHHIHHHIHHHHHHHHHHHHHHHHHHGHHHHGHHHHHHHGFGGHHHHHHHHHGHHHHHHHHHHGHHHHHHHHHHHHHHHGHHHHHHHHHHHGHHHHHHHHHHHHHHHHHHHHHHGHHHHHHHHHHHGGGHHHHHGHHGHHHHFGHHGHHHHHHHHHHHHHHHGHHHGHHHHHHHHGGHGHHHGHHHHHHHHGGGGH
@M05620:45:000000000-G6HP7:1:1101:22022:4393 1:N:0:147
TACCTGTACTGGGGAAGCATTTGAATATCCCCCCATGGTGATGGGGACGGAGAACTGCTCCATAAACACAGGCAACGTGCCTAACTTTCCCGGGAAGATGAAGTCAAAGAGCGACCACAGCTCTTCGGAGGTTATTTTGCATCGGTGAGCCAGACAGAATGATCCGATGAGGGGTGCGAAACTATTTGAGGAAAGGAAGCACCTTTTTATTAAATTTACCTTTTAGCAATCGCCATTCCTACCCTAAAGAT
+
CCCCCFFFFFFFGGGGGGGGGGHHHHHHHHHGGGGHHHHHHHHHHGGGGGGGGHHHHHHHHHHHHHHHHHHHGHHHGHHHHHHHHHHHHHHGGGGGGHHHHHHHHHHHHHHHGGGGGHHHHHHHHHHGGGGCHHHHHHHHGHHGGEDFHGHHHHGHHHHHHHHHHHFGGHHGGGCDGGGGGGGGGGGGGGGFFFGFFFGGFFFFFFFFFFFFFFFFFFFFFFFFFFFFFFFFFFFFFFFFFFFFFFFFFFF
@M05620:45:000000000-G6HP7:1:1101:22039:4393 1:N:0:147
TACCTGTACTGGGGAAGCATTTGAATATCCCCCCATGGTGATGGGGACGGAGAACTGCTCCATAAACACAGGCAACGTGCCTAACTTTCCCGGGAAGATGAAGTCAAAGAGCGACCACAGCTCTTCGGAGGTTATTTTGCATCGGTGAGCCAGACAGAATGATCCGATGAGGGGTGCGAAACTATTTGAGGAAAGGAAGCACCTTTTTATTAAATTTACCTTTTAGCAATCGCCATTCCTACCCTAAAGAT
+
BABBBFFFFFFFAECEEGGFGFHHHHHGHHHGGGGHHHBFGHHHHGGGGGGGGHHHHHHHHHHHHHHHHHHHGHHHGHHHHHHHHHHHHHHGGGGGGHHHHHHHHHHHHHHHGGGGGHHHHHHHHHHGGGGCHHHHHHHHGHHGGDD.FCHHHGGHHHCHHHHHHHGGGGHFFCECGGFGGGGFGGGGBE::FFF.FFFGFFEFFFFFFFFFFFFFFFFFFFFFFFFFFFFFFFBFFFFBFFFFFFFFEFF
@M05620:45:000000000-G6HP7:1:1101:24201:4407 1:N:0:147
ATCTCTATCTCCTAAAAACCTGTTTAGATTTGGAGATAGACCTTCAGGTTTTTCATCATTTTCTGCATGAATTATACATTGACCACGTTCCAGCGTGGTCAGTTTGCAGCATTCTGTTATTTTGTTTGACAGAGTGTCTTGTTGAGAACATATGTAGGACATGATTTTTTCCTGCAACAGGGAAAATAAAGTATAAGTTTTAAAGATTTATTCTTTAATAAAGGATCTCAAAGCCAGCTTTAGAAAAAGGA
+
CCCCCFFFFFFFGGGGGGGGGGHHHHHHHHHHHHHHHHHHHHHHHHHHHHHGGHHHHIIHHIIHHHHHHHHHHHHHHHHHHHHHHHGHHHHHHHGFGGHHHHHHHHHHHHHHHHHHHHHHHHHHHHHHHHHHHHHHHHHHHHHHHHHHHHHHHHHHHHHHHHHHHHHHHGHHHHHHHHHHHGGHHHHHHHHGHHHHHGHHHHHHGFHHHHHHHHHHHHHHHHHHHHHHHGHHHHHHHGHHHHHHGHHGGGH
@M05620:45:000000000-G6HP7:1:1101:22031:4418 1:N:0:147
TACCTGTACTGGGGAAGCATTTGAATATCCCCCCATGGTGATGGGGACGGAGAACTGCTCCATAAACACAGGCAACGTGCCTAACTTTCCCGGGAAGATGAAGTCAAAGAGCGACCACAGCTCTTCGGAGGTTATTTTGCATCGGTGAGCCAGACAGAATGATCCGATGAGGGGTGCGAAACTATTTGAGGAAAGGAAGCACCTTTTTATTAAATTTACCTTTTAGCAATCGCCATTCCTACCCTAAAGAT
+
B?ABBFFFFFFFC?FFGGGGGGHHHHHHHHHGEGGHHHGFFHHHGGGGGGGGGHHHHHGHHHHGHHHHHHHHGGHHGGHHGGHFHHHHHHHGGGCEGGHHHHHGHGGHHHHHCGGGGHHGHHHHHGHGGGGDHGFHHHHHHHHG?CD<G1GHHFGGHGHHGHGHHHGGGBHHGGADDGDGGGGGGGGGFFFFB9AAFFGGFFEFFFFFFFFFBBFFFFFFFFFFFFFEFFFFEFFFFFFFFF.FFFFFFFF
@M05620:45:000000000-G6HP7:1:1101:23973:4506 1:N:0:147
ATCTCTATCTCCTAAAAACCTGTTTAGATTTGGAGATAGACCTTCAGGTTTTTCATCATTTTCTGCATGAATTATACATTGACCACGTTCCAGCGTGGTCAGTTTGCAGCATTCTGTTATTTTGTTTGACAGAGTGTCTTGTTGAGAACATATGTAGGACATGATTTTTTCCTGCAACAGGGAAAATAAAGTATAAGTTTTAAAGATTTATTCTTTAATAAAGGATCTCAAAGCCAGCTTTAGAAAAAGGA
+
AAA1ADFFFFFDAGDEAGGGGFHFAAEBDA3AAGG10DFGDFGHFGG1DBGFCGFFHFHHHHHFGHHBH1FDEDGEFGHGH1ABFGEHHCEDDCE?EE>@EFB@EFHHHHGFFF2FFFDGHDGHBGGHDGBGGHHHFEHHHHGHHHEFGHFDFHBGGFGF0GFHFGFGDBC1GG10G1GGFEECGCFDDDG??GBGHHFFHEHDG1GHHHHFHHFDF0GFD0<0/<CD0=D0GH.CCEHFFBC0;CC.AAH
@M05620:45:000000000-G6HP7:1:1101:18598:4511 1:N:0:147
TACCTGTACTGGGGAAGCATTTGAATATCCCCCCATGGTGATGGGGACGGAGAACTGCTCCATAAACACAGGCAACGTGCCTAACTTTCCCGGGAAGATGAAGTCAAAGAGCGACCACAGCTCTTCGGAGGTTATTTTGCATCGGTGAGCCAGACAGAATGATCCGATGAGGGGTGCGAAACTATTTGAGGAAAGGAAGCACCTTTTTATTAAATTTACCTTTTAGCAATCGCCATTCCTACCCTAAAGAT
+
CCCDCFFFFFFFGGGGGGGGGGHHHHHHHHHGGGGHHHGGHHHHHGGGGGGGGHHHHHHHHHHHHHHHHHHHGHHHGHHHHHHHHHHHHHHGGGGGGHHHHHHHHHHHHHHHGGGGGHHHHHHHHHHGGGG?GHHHHHHHGHHGGEEFGGHHHHGHHHHHHHHHHHEGGHHGGGCEGGEGGGGGGGHHGGGFGGGGGGGGGGFFFFFFFFFFFFFFFFFFFFFFFFFFFFFFFFFFFFFFBFAFFFFFFFB
@M05620:45:000000000-G6HP7:1:1101:19066:4516 1:N:0:147
ATCTCTATCTCCTAAAAACCTGTTTAGATTTGGAGATAGACCTTCAGGTTTTTCATCATTTTCTGCATGAATTATACATTGACCACGTTCCAGCGTGGTCAGTTTGCAGCATTCTGTTATTTTGTTTGACAGAGTGTCTTGTTGAGAACATATGTAGGACATGATTTTTTCCTGCAACAGGGAAAATAAAGTATAAGTTTTAAAGATTTATTCTTTAATAAAGGATCTCAAAGCCAGCTTTAGAAAAAGGA
+
CCCCCFFFFFFFGGGGGGGGGGHHHHHHHHHHHHHHHHHHHHHHHHHHHHHGGHHHHHIHHHHHHHHHHHHHHHHHHHHHHHHHHHGHHHHHHHGGGGHHHHHHHHHHHHHHHHHHHHHHHHHHHHHHHHHHHHHHHHHHHHHHHHHHHHHHHHHHHHHHHHHHHHHHHGHHHHHHHHHHHGGHHHHHHHHHHHHHHGGHHHHHHHHHHHHHHHHHHHHHHHHHHHHHHHHHHHHHHGHHHHHHHHHGEGH
@M05620:45:000000000-G6HP7:1:1101:23963:4524 1:N:0:147
ATCTCTATCTCCTAAAAACCTGTTTAGATTTGGAGATAGACCTTCAGGTTTTTCATCATTTTCTGCATGAATTATACATTGACCACGTTCCAGCGTGGTCAGTTTGCAGCATTCTGTTATTTTGTTTGACAGAGTGTCTTGTTGAGAACATATGTAGGACATGATTTTTTCCTGCAACAGGGAAAATAAAGTATAAGTTTTAAAGATTTATTCTTTAATAAAGGATCTCAAAGCCAGCTTTAGAAAAAGGA
+
CBCCCFFFFFFFGGGGGGGGGGHHHHHHHHHHHHHHHHHHHHHHHHHHHHHGGHHHHHHHHHHHHHHHHHHHHHHGHHHHHHHHGHGHHHHHHHGFGGHHHHHHHHHHHHHHHHHHHHHHHHHHHHHHGHFHHHHHHHHHHHHHHHGHHGHFHHHHHHHHGGHHHHHHHGHHHHHHHHGHHGGFHGHHFGHGHHGHHGHHHGFGHGHHHHHHHHHHHGHGGGHHGHHHHFFFFHGHGGHHHHHHHGGGGGH
@M05620:45:000000000-G6HP7:1:1101:19068:4536 1:N:0:147
ATCTCTATCTCCTAAAAACCTGTTTAGATTTGGAGATAGACCTTCAGGTTTTTCATCATTTTCTGCATGAATTATACATTGACCACGTTCCAGCGTGGTCAGTTTGCAGCATTCTGTTATTTTGTTTGACAGAGTGTCTTGTTGAGAACATATGTAGGACATGATTTTTTCCTGCAACAGGGAAAATAAAGTATAAGTTTTAAAGATTTATTCTTTAATAAAGGATCTCAAAGCCAGCTTTAGAAAAAGGA
+
CCCCCFFFFFFFGGGGGGGGGGHHHHHHHHHHHHHHHHHHHHHHHHHHHHHGGHHHHHIHHIIHHHHHHHHHHHHHHHHHHHHHHHGHHHHHHHGFGGHHGHHHHHHGHHHHHHHHHHHHHHHHHHHHHHHHHHHHHHHHHHHHHHHHHHHHHHHHHHHHHHHHHHHHHGHHHHHHHHHHHGGHHHHHHHHHHHHHHGHHHHGHHHHHHHHHHHHHHHHGHHHHHHHHHGHGHHHHHGHHHHHFGFHHGGH
@M05620:45:000000000-G6HP7:1:1101:18538:4546 1:N:0:147
ATCTCTATCTCCTAAAAACCTGTTTAGATTTGGAGATAGACCTTCAGGTTTTTCATCATTTTCTGCATGAATTATACATTGACCACGTTCCAGCGTGGTCAGTTTGCAGCATTCTGTTATTTTGTTTGACAGAGTGTCTTGTTGAGAACATATGTAGGACATGATTTTTTCCTGCAACAGGGAAAATAAAGTATAAGTTTTAAAGATTTATTCTTTAATAAAGGATCTCAAAGCCAGCTTTAGAAAAAGGA
+
CCCCCFFFFFFFGGGGGGGGGGHHHHHHHHHHHHHHHHHHHHHHHHHHHHHGGHHHHIIHHHIHHHHHHHHHHHHHHHHHHHHHHHGGHHHHHHGFGGHHHHHHGHHHHHHHHHHHHHHHHHHHHHHHHHGHHHGHHHHHHHHHHHHHHHHHHHHHHHHHHHHHHHHHHGHHHHHHHHHHHGGFHHGHHHHHHHHHHGHHHHHHHHHHHHHHHHHHHHHHHGHGHHHHHHHHHHHHHGHHHHHEFHHGGGH
@M05620:45:000000000-G6HP7:1:1101:18535:4566 1:N:0:147
ATCTCTATCTCCTAAAAACCTGTTTAGATTTGGAGATAGACCTTCAGGTTTTTCATCATTTTCTGCATGAATTATACATTGACCACGTTCCAGCGTGGTCAGTTTGCAGCATTCTGTTATTTTGTTTGACAGAGTGTCTTGTTGAGAACATATGTAGGACATGATTTTTTCCTGCAACAGGGAAAATAAAGTATAAGTTTTAAAGATTTATTCTTTAATAAAGGATCTCAAAGCCAGCTTTAGAAAAAGGA
+
CCCCCFFFFFFFGGGGGGGGGGHHHHHHGHHHHGHHHHHHHHHHHHHHHHHGGHHHHHHHHHHHHHHHHGHHHHHHHHHHHHHHHHGHHHHHHHGGGGHHGHHHHHHHHHHHHHHHGHHHHHHHHHHHGHHHHHHHHHHHHHHHHHGHHHHHHHHHHHHHFHHHHHHHHGHHHHHHHHHHHGFHHHHHGHHGGHHHHGHHHGGHHHHHHHHHHHHHGHHHHHHHHHHHFGHHHHHHHGHHHHHHHHGHGGH
@M05620:45:000000000-G6HP7:1:1101:8157:4622 1:N:0:147
TACCTGTACTGGGGAAGCATTTGAATATCCCCCCATGGTGATGGGGACGGAGAACTGCTCCATAAACACAGGCAACGTGCCTAACTTTCCCGGGAAGATGAAGTCAAAGAGCGACCACAGCTCTTCGGAGGTTATTTTGCATCGGTGAGCCAGACAGAATGATCCGATGAGGGGTGCGAAACTATTTGAGGAAAGGAAGCACCTTTTTATTAAATTTACCTTTTAGCAATCGCCATTCCTACCCTAAAGAT
+
BBBCBFFFFFFFGGGGGGGGGGHHGHHHHHHGGGGHHHGHHHHHHGGGGGGGGHHHHHHHHHHHHHHHHHHHGGHHGHHHHHHHHHHHHHHGGGGGGHHHHHHHHHHHHHGHGGGGGHHHHHHHHHHGGGGDHGHHHHHHGHHGGGGGHHHHHHGHHHHHHHHHHHGGGGHHGGEDGGCDFGGGGGGGGGGFGGGGGGFEFGFFFFFFFFFFFFFFFFFFFFFFFFFBBFBEFFFFFFFFFFFFFFFFFFF
@M05620:45:000000000-G6HP7:1:1101:16253:4681 1:N:0:147
TACCTGTACTGGGGAAGCATTTGAATATCCCCCCATGGTGATGGGGACGGAGAACTGCTCCATAAACACAGGCAACGTGCCTAACTTTCCCGGGAAGATGAAGTCAAAGAGCGACCACAGCTCTTCGGAGGTTATTTTGCATCGGTGAGCCAGACAGAATGATCCGATGAGGGGTGCGAAACTATTTGAGGAAAGGAAGCACCTTTTTATTAAATTTACCTTTTAGCAATCGCCATTCCTACCCTAAAGAT
+
CCCCCFFFFFFFGGGGGGGGGGHHHHHHHHHGGGGHHHGHHHHHHGGGGGGGGHHHHHHHHHHHHHHHHHHHGGHHGHHHHHHHHHHHHHHGGGGGGHHHHHHHHHHHHHHHGGGGGHHHHHHHHHHGGGGCHHHHHHHHGHHGGEDGHHHHHHGHHHHHHHHHHHGGGHHHGGEEGGDGGGGGGGGGGGGFGGGGGGGGFFFFFFFFFFFFFFFFFFFFFFFFFFFFFFFFFFFFFFFFFFFFFFFFFFF
@M05620:45:000000000-G6HP7:1:1101:22805:4688 1:N:0:147
CATCCTGACCCTAAGTACCCCGGCTTGATTTCTGACATTAGATCGGAAGAGCACACGTCTGAACTCCAGTCACGCACTACAATCTCGTATGCCGTCTTCTGCTTGAAAAAAAAAAAAAAAAGATAGTGAAAGATATTATATGATTATGGTAATATAAGACGTGTAAAAATGTGTATGAACAGGATTGTCGAAAGCAATTCAGGTGTGTTAGTGATGTGTAGACCTCAGAATATTATGCAAGTGAATATATG
+
CCCCCFFFFFFFGGGGGGGGGGGGGGGHHHHHHHGHHHHHHGHHHGGEEHHHHHHHGHHHGHFHHHHHHHHHHGHGGGHHHGHCGHHFGHHHHGEGHGGHHHHHHHHGHHGGGCD//<<-<..111<10000/00000000000<00=/000;0000000...//0000.00009000000/..00/00..:..///00000/:/:..///:////://////////9//9//:///////9///9/////
@M05620:45:000000000-G6HP7:1:1101:17573:4803 1:N:0:147
ATCTCTATCTCTAAAAACCTGTTTAGATTTGGAGATAGACCTTCAGGTTTTTCATCATTTTCTGCATGAATTATACATTGACCACGTTCCAGCGTGGTCAGTTTGCAGCATTCTGTTATTTTGTTTGACAGAGTGTCTTGTTGAGAACATATGTAGGACATGATTTTTTCCTGCAACAGGGAAAATAAAGTATAAGTTTTAAAGATTTATTCTTTAATAAAGGATCTCAAAGCCAGCTTTAGAAAAAGGAA
+
BBBBBFFFFFFFGGGGGGGGGGHHAGHHHHHHHHHHHHHHHHHHHHHHHHGGHHHHHHHHHHHHHHHHHGHHHHHHHHHHHHHHHGHHHHGHHGEFGHHGHHHHHHHHHHHHHHHHHHHHHHHHHHHHHHHGHHHGHHHHHHHGHHEGGHHHHHGHHGHHHHHHHHHHGHHHHGFHHHHHGGHHGHHHGHFGHHHHGHHHGFHHHHHHHHHHHHHHFHHHHHFHHGHHHGHHGHFHGHHHHHGFHFFGDHH
@M05620:45:000000000-G6HP7:1:1101:17555:4804 1:N:0:147
ATCTCTATCTCTAAAAACCTGTTTAGATTTGGAGATAGACCTTCAGGTTTTTCATCATTTTCTGCATGAATTATACATTGACCACGTTCCAGCGTGGTCAGTTTGCAGCATTCTGTTATTTTGTTTGACAGAGTGTCTTGTTGAGAACATATGTAGGACATGATTTTTTCCTGCAACAGGGAAAATAAAGTATAAGTTTTAAAGATTTATTCTTTAATAAAGGATCTCAAAGCCAGCTTTAGAAAAAGGAA
+
DDDDDFFFFFFFGGGGGGGGGGHHFHHHHHHHHHHHHHHHHHHHHHHHHHGGHHHHHIHHIIIHHHHHHHHHGHHHHHHHHHHHHGHHHHHHHGGGGHHHHHHHHHHHHHHHHHHHHHHHHHHHHHHHHHHHHHHHHHHHHHHGHHFHHHHHHHHHHHHHHHHHHHHHGHHHHHHHHHHHGGHHHHHGHHHHHHHHHHHHGHHHHHHHHHHHHHHHFHHHHHGGHHHHHHHHHHGHGHHHHHFHHHGGGHH
@M05620:45:000000000-G6HP7:1:1101:17538:4811 1:N:0:147
ATCTCTATCTCTAAAAACCTGTTTAGATTTGGAGATAGACCTTCAGGTTTTTCATCATTTTCTGCATGAATTATACATTGACCACGTTCCAGCGTGGTCAGTTTGCAGCATTCTGTTATTTTGTTTGACAGAGTGTCTTGTTGAGAACATATGTAGGACATGATTTTTTCCTGCAACAGGGAAAATAAAGTATAAGTTTTAAAGATTTATTCTTTAATAAAGGATCTCAAAGCCAGCTTTAGAAAAAGGAA
+
CCCCCFFFFFFFGGGGGGGGGGHH5GHHHHHHHHHHHHHHHHHHHHHHHHGGHHHHHIHHHHHHHHHHHHHHGHGHHHHHHHHHHGHHHHHHHGGGGHHGHHHHHHHHHHHHHHHHHHHHHHHHHHHHHHHHHHHHHHHHHHHGHHGHHGHHHHHHHHHHHHHHHHHHGHHHHHHHHHHHGGHHHHHHGG@GHHHHGHHHHHHHHHHHHHHHHHHGGGGHHHGHHHHHHHHHHHGHGHHHFFHHHHFGGHH
@M05620:45:000000000-G6HP7:1:1101:17556:4825 1:N:0:147
ATCTCTATCTCTAAAAACCTGTTTAGATTTGGAGATAGACCTTCAGGTTTTTCATCATTTTCTGCATGAATTATACATTGACCACGTTCCAGCGTGGTCAGTTTGCAGCATTCTGTTATTTTGTTTGACAGAGTGTCTTGTTGAGAACATATGTAGGACATGATTTTTTCCTGCAACAGGGAAAATAAAGTATAAGTTTTAAAGATTTATTCTTTAATAAAGGATCTCAAAGCCAGCTTTAGAAAAAGGAA
+
CCCCCFFFFFFFGGGGGGGGGGHHFHHHHHHHHGHHHHHHHHHHHHHHHHGGHHHHHIHIIIHHHHGHHHHHHHHHHHHHHHHGHGHHHHHHHGEGGHHHHHHHHHHHHHHHHHHHHGHHHHHHHHHHHGHGHFHHHHHHHHHGHGEGHFHHHHHHHGHHHHHHHHHHGHHHHHFFHHHHGGGGHHHHGHGHHHHHFGHHGGHHHHHHHHHHHHHHEGHHFHGGFHHFHGGHGHFHGHHHGHGHHGEGEHG
@M05620:45:000000000-G6HP7:1:1101:17834:4828 1:N:0:147
CATCCTGACCCTGAAGTACCCCATTGAGCATGGCATCGTCACCAACTGGGACGACATGGAGAAGATCTGGCACCACACCTTCTACAACGAGCTGCGCGTGGCCCCGGAGGAGCACCCAGTGCTGCTGACCGAGGCCCCCCTGAACCCCAAGGCCAACAGAGAGAAGATGACTCAGGTGAGGCTCGGCCGACGCCCGTGCTCCTCCCGTCCTTTCCCCAGTCATTTTCTGCCCGGCTTGATTTCTGACATTA
+
AAAAAFFFFFFFC1GFGFGGGG1GFHHGGFGGFHHHHEAFAEDD/EFBC/0GEEGGGFACHAAE1FGGEDGHGGFEHGGHB@FFEFHGEEEGGFHCGGEEGEHHGGGGGGGGHHHHGGHHHHGHHGFHHHGGGGGGGGGGGGHHGHGGGGHGHHGEGGGGGGGGGGGGGGGGGGGGGGGGGGGG@@FF@@@@@@@@@BFEFFFFFFF;AAABFFFFFFFFFFFFFFFFFFFFF@?@-@FBFFFFFBBBBF/
@M05620:45:000000000-G6HP7:1:1101:17834:4848 1:N:0:147
CATCCCGACCCTGAAGTACCCCATTGAGCATGGCATCGTCACCAACTGGGACGACATGGAGAAGATCTGGCACCACACCTTCTACAACGAGCTGCGCGTGGCCCCGGAGGAGCACCCAGTGCTGCTGACCGAGGCCCCCCTGAACCCCAAGGCCAACAGAGAGAAGATGACTCAGGTGAGGCTCGGCCGACGCCCGTGCTCCTCCCGTCCTTTCCCCAGTCATTTTCTGCCCGGCTTGATTTCTGACATTA
+
AAAAA1AADDDCFGGFGFGGGFGHHHHHHGHGFHHHHFFFHGHHHGFFBGGHEEGGCFAEHFFFFHFHFHHGHGFGHGGHHHHHHHHHGGGGGGHGGGGGEGHHGGGGGGGGHHHHGGHGHHHHHHHHHHGGGGGGGGGGGGHHHHGGGGGGGGGGGGGGGGGGGGGFGGGGGGGGFFFFFFFF@@FF@@@@@@@?>BFFFFFFFFAABFFFFFFFFFFBFFFFFFFFFFFFF@@@@@FFFFFFFFB/FF9
@M05620:45:000000000-G6HP7:1:1101:13899:4860 1:N:0:147
ATCTCTATCTCCTAAAAACCTGTTTAGATTTGGAGATAGACCTTCAGGTTTTTCATCATTTTCTGCATGAATTATACATTGACCACGTTCCAGCGTGGTCAGTTTGCAGCATTCTGTTATTTTGTTTGACAGAGTGTCTTGTTGAGAACATATGTAGGACATGATTTTTTCCTGCAACAGGGAAAATAAAGTATAAGTTTTAAAGATTTATTCTTTAATAAAGGATCTCAAAGCCAGCTTTAGAAAAAGGA
+
CCCCCFFFFFFFGGGGGGGGGGHHHHHHHHHHHHHHHHHHHHHHHHHHHHHGGHHHHHHHHIIHHHHHHHHHHHHHHHHHHHHHHHGHHHHHHHGGGGHHHHHHHHHHHHHHHHHHHHHHHHHHHHHHHHHHHHHHHHHHHHHHHHHHHHHHHHHHHHHHHHHHHHHHHGHHHHHHHHHHHGGHHHHHHHHHHHHHHHHHHHHHHHHHHHHHHHHHHGHHHHHHHHHHHHHHHHHHHG0GHHHHGHHHGGH
@M05620:45:000000000-G6HP7:1:1101:13913:4881 1:N:0:147
ATCTCTATCTCCTAAAAACCTGTTTAGATTTGGAGATAGACCTTCAGGTTTTTCATCATTTTCTGCATGAATTATACATTGACCACGTTCCAGCGTGGTCAGTTTGCAGCATTCTGTTATTTTGTTTGACAGAGTGTCTTGTTGAGAACATATGTAGGACATGATTTTTTCCTGCAACAGGGAAAATAAAGTATAAGTTTTAAAGATTTATTCTTTAATAAAGGATCTCAAAGCCAGCTTTAGAAAAAGGA
+
11A?>BDBDFFFGFGGFFEAGE113A3133A11B0101BA11BBEEE1DBA//0DFDFHB2221BAF1EGBBAF2FGFHD11F1EAEHFHHGHEE>EEHDGHGHD11FGEA@BF2BB2FE@G2B>BFE111FGEGDGF>EG>BF>FGBHFEDFEB2F<1BFHCD2FGDBB@FDHFC<FGCC/F0FBFGB1F<FDBGF1D1DG1DHBG1GBDFDGHHHHFB0<=<B0<D0GFFHFC/:E0:CFFCGHH...;
@M05620:45:000000000-G6HP7:1:1101:6592:4933 1:N:0:147
CATCCTGACCCTGAAGTACCCGGCTTGATTTCTGACATTAGATCGGAAGAGCACACGTCTGAACTCCAGTCACGCACTACAATCTCGTATGCCGTCTTCTGCTTGAAAAAAAAAAAAAACAAAAACAACAGTCAAATGATAGCTGTTCATACATGCTAAGTATTCTACAAGGTGCCTGAACTTCCTTCTTCGTACAAAACAATATGCAACAGATCCAATTCAATAGCAGCACTAGTACAGAGACCCAGTTT
+
CDDDDFFFFFFFGGGGGGGGGGGGGGGHHHHHHHHHGGHHHHHHHGG2EGHHHHHHGHHHGHGHHHHHHHHHHGHGGG3GHGHBGHHGGHHHHEEGHGHHHHHHHHGGGHGGFDGB<///=/?>>.....01111110000000000<0000000000000000:000000.000/<0/:000;000;900.//..00.:..00000000.//0000000;00000000/..000000000///....000
@M05620:45:000000000-G6HP7:1:1101:6605:4946 1:N:0:147
CATCCTGACCCTGAAGTACCCGGCTTGATTTCTGACATTAGATCGGAAGAGCACACGTCTGAACTCCAGTCACGCACTACAATCTCGTATGCCGTCTTCTGCTTGAAAAAAAAAAAAAACATAATCTATCTTCTAATCATGATCTTAATCAACTAATCACCTGCTTTTAACCAACCACCAGTAATCTCCATTCTGGTATTTATCCTGTCTATCTCTACTGCCTGGTCTCACCAGTCGCCTTTGATCCAGCC
+
BBBBBF4DFFFFGGGGGGGGGAAEFGGHHHHHGD5G3GGG5EGHHDG2AC2BGHHH0BFGAGHHHHHHGDGHH?GFEF3BGHFGFHFEFHHHHFEEHGHHHHHH3FFFBGF/E/B<//<//1?111>11<111111111>111=0000000</0/00<0//0/./00:00;:0.:.:....00000990000000009990000;000900;000000000///.;9B///9/.//.-.../////////.
@M05620:45:000000000-G6HP7:1:1101:22663:4955 1:N:0:147
CATCCTGACCCTGAAGTACCCCATTGAGCATGGCATCGTCACCAACTGGGACGACATGGAGAAGATCTGGCACCACACCTTCTACAACGAGCTGCGCGTGGCCCCGGAGGAGCACCCAGTGCTGCTGACCGAGGCCCCCCTGAACCCCAAGGCCAACAGAGAGAAGATGACTCAGGTGAGGCTCGGCCGACGCCCGTGCTCCTCCCGTCCTTTCCCCAGTCATTTTCTGCCCGGCTTGATTTCTGACATTA
+
BBBBAFFFFFFFGGGGGGGGGGGHHHHHHHHHHHHHHGHHHGHHHGHHHHHHGGGGGHHHHHHHHHHHHHHHHGHHHGGHHHHHHHHHGGGGGHHGGGGGGGHHGGGGGGGGHGHHGGHHHHHHHHHHHHGGGGGGGGGGGGHHHHGGGGHGHHGGGGGGGGGGGGGGGGGGGGGGGGGFGGGGFFFFFFFFFFFFDFFFFFFFFFFEFFFFFFFFFFFFFFFFFFFFFFFFDFFFFFFFFFFFFFFFFF/
@M05620:45:000000000-G6HP7:1:1101:22645:4955 1:N:0:147
CATCCTGACCCTGAAGTACCCCATTGAGCATGGCATCGTCACCAACTGGGACGACATGGAGAAGATCTGGCACCACACCTTCTACAACGAGCTGCGCGTGGCCCCGGAGGAGCACCCAGTGCTGCTGACCGAGGCCCCCCTGAACCCCAAGGCCAACAGAGAGAAGATGACTCAGGTGAGGCTCGGCCGACGCCCGTGCTCCTCCCGTCCTTTCCCCAGTCATTTTCTGCCCGGCTTGATTTCTGACATTA
+
A1A1ADFFFCC>AGFFGAFGFFGFHBDGFEHDCHHFHGFHCFHHHGHHHGFGEGGEEHGHHFHHGFHGHFFHFGHFHGGHHHHHGHHHGGGGGGHGGGGGGGHHGGGGGGGGHHHHGGHGHHHHHHHHHHGGGCGGGGGGGGHGHHGGGGHGHHGGGGGGGGGGGGGGGGGGGGGGGGGGGGGG@@FF@?@@@?@@@BF?BFFFFFFFFFBFFBBBFFAFFFFFBFFFFFFFB@@@@@FFFFFFEFBFFF/
@M05620:45:000000000-G6HP7:1:1101:7890:4962 1:N:0:147
CATCCTGACCCTGAAGTACCCCATTGAGCATGGCATCGTCACCAACTGGGACGACATGGAGAAGATCTGGCACCACACCTTCTACAACGAGCTGCGCGTGGCCCCGGAGGAGCACCCAGTGCTGCTGACCGAGGCCCCCCTGAACCCCAAGGCCAACAGAGAGAAGATGACTCAGGTGAGGCTCGGCCGACGCCCGTGCTCCTCCCGTCCTTTCCCCAGTCATTTTCTGCCCGGCTTGATTTCTGACATTT
+
DDDDDFFFFFFFGGGGGGGGGGGHHHHHHHHHHHHHHGHHHGHHHGHHHHHHGGGGGHHHHHHHHHHHHHHHHGHHHGGHHHHHHHHHGGGGGHHGGGGGGGHHGGGGGGGGHHHHGGHHHHHHHHHHHHGGGGGGGGGGGGHHHHGGGGHGHHGGGGGGGGGGGGGGGGGGGGGGGGGGGEFGFFFFFFFFFFFF:;DFFFFFFFFADFFFFFFFFFDFFFFFFFFFFFFFFFFFCF:FFFFFFFFFFF0
@M05620:45:000000000-G6HP7:1:1101:11989:5011 1:N:0:147
ATCTCTATCTCCTAAAAACCTGTTTAGATTTGGAGATAGACCTTCAGGTTTTTCATCATTTTCTGCATGAATTATACATTGACCACGTTCCAGCGTGGTCAGTTTGCAGCATTCTGTTATTTTGTTTGACAGAGTGTCTTGTTGAGAACATATGTAGGACATGATTTTTTCCTGCAACAGGGAAAATAAAGTATAAGTTTTAAAGATTTATTCTTTAATAAAGGATCTCAAAGCCAGCTTTAGAAAAAGGA
+
BBBBAFFFFFFFGGGGGFGGGGFFFGEGFHHFF4FFGHHGHHHHHHHHHHGFFFGGFFHFGGGGBGFFFFGGFGGHHHHHFDGHHFFHHHHGHGG>FCHHHFGHHGFHHFGFHGHHGFHHHHHHHHHHHHGHGGGHHGHHHHHHFGEFGFHFFGGDGHHHHHHHHHHHFC<GHHHGFGFHHFEHHHGHHFGHHHGHG<FGHHGGHHHHHHHHHGHHHHHGG0DDFHHHGFGGF<.GGGHGHFFFBGGHDGH
@M05620:45:000000000-G6HP7:1:1101:19899:5029 1:N:0:147
TACCTGTACTGGGGAAGCATTTACACTCTTTCCCTACACGACGCCATTCCTACCCTAAAGATCGGAAGAGCACACGTCTGAACTCCAGTCACGCACTACAATCTCGTATGCCGTCTTCTGCTTGAAAAAAAAAAATCTTTTTATCTTCAACCCGAATCCTGTTCTAATTACTTTTTTCCTTAGTCCTCCTTCCTCCTTTATCACATTTTCTCCTTTCCTCTCTTACCTCCCCTCTCTCTACTCTCATCTAC
+
CCCCCFFFFFFFGGGGGGGGGGGHHHHHHHHHHHHHHHHGGGGGGGGHHHHHHHHHHHHHHHHHGGGGHHHHHHHGHHHGGHHHHHHHHHHHGHGGGHHHHHBGGHGGHHHHGEGGGHFHHHHHGFFHHGGG@<-0111<11.1111=1>=..-<-..<0:00;000;00;0;000-::00000;0;0//00/;;//;09;;0000;000;0;0000//;///;:///:A.././;////////;//9///
@M05620:45:000000000-G6HP7:1:1101:11990:5033 1:N:0:147
ATCTCTATCTCCTAAAAACCTGTTTAGATTTGGAGATAGACCTTCAGGTTTTTCATCATTTTCTGCATGAATTATACATTGACCACGTTCCAGCGTGGTCAGTTTGCAGCATTCTGTTATTTTGTTTGACAGAGTGTCTTGTTGAGAACATATGTAGGACATGATTTTTTCCTGCAACAGGGAAAATAAAGTATAAGTTTTAAAGATTTATTCTTTAATAAAGGATCTCAAAGCCAGCTTTAGAAAAAGGA
+
CCCCCFFFFFFFGGGGGGGGGGHHHHHHHHHHHHHHHHHHHHHHHHHHHHHGGHHHHIHHHIHIIHHHHGHHHHHHHHHHHGHHHHGHHHHHHHGFGGHHHHHHHHHHHHHHHHHHHHHHHHHHHHHHGHHHHHHHHHHHHHHHHHGHHHHHHHHHHHHHHHHHHHHHHGHHHHHHHHGHHGGHHHHHHGHHHHHHHHHHHHGHHHHHHHHHHHHHHHHHHHHGHHHGHFGGHHHHHGHHHHHHHFHGGGG
@M05620:45:000000000-G6HP7:1:1101:13956:5117 1:N:0:147
ATCTCTATCTCCTAAAAACCTGTTTAGATTTGGAGATAGACCTTCAGGTTTTTCATCATTTTCTGCATGAATTATACATTGACCACGTTCCAGCGTGGTCAGTTTGCAGCATTCTGTTATTTTGTTTGACAGAGTGTCTTGTTGAGAACATATGTAGGACATGATTTTTTCCTGCAACAGGGAAAATAAAGTATAAGTTTTAAAGATTTATTCTTTAATAAAGGATCTCAAAGCCAGCTTTAGAAAAAGGA
+
A3AABFFBFFFFGGGGGGGGGGGHHHHHHHHHHHHHHHHGHHHHHHHHHGHGGHHHHHGHHHHHHHGHHFFGFFHGHHHHHGHHGHGGHHHHHHGGGGHGHHHHHHHGHHGHHHHHHHFHHHHHHHHHGHHHHHHHHHHHHHHHHHHFHHHHHHHGHHHHFHHGHHHHHGHHHHGGHGHHHGFFHGHFGFHGFHGHHFGHHFFHGGHHHFHHHHHHGGHHGFFGHHHHDDFFDG.GHGHHHHHFFFFFDDF
@M05620:45:000000000-G6HP7:1:1101:20151:5143 1:N:0:147
CATCCTGACCCTGAAGTACACTCTTTCCCTAACACGACGCTCTTCCGGCTTGATTTCTGACATTAGATCGGAAGAGCACACGTCTGAACTCCAGTCACGCACTACAATCTCGTATGCCGTCTTCTGCTTGAAAAAAAAAAAATTCACACCAATAACATACATACAATTAACCATCCCCCTTTCACCTACCATCTGCTGCTACCCACTGTCTTAGTTCAACCCTTCTATACACTCCTTCTCAGTCCCCATTC
+
CBBCCFFFFFFFGGGGGFGGGGHHHHGHHHHHHGHEGGGGGGHHHHGGGGGGHHHHHHHGHGHHGGFHHHGGGFFGHHHGHGHHHGGFHHHHHHHHGFFHGGGGHHHG3FGHGGHGGHGGGHGHHHHHHHGHHFGCGGGC-<./0000/<../000000000000:00000:00/.;..-.009090/9.;0/000000090/;0.90://///;/9///9;./9/9//9///:///////:////.////
@M05620:45:000000000-G6HP7:1:1101:19610:5250 1:N:0:147
ATCTCTATCTCCTAAAAACCTGTTTAGATTTGGAGATAGACCTTCAGGTTTTTCATCATTTTCTGCATGAATTATACATTGACCACGTTCCAGCGTGGTCAGTTTGCAGCATTCTGTTATTTTGTTTGACAGAGTGTCTTGTTGAGAACATATGTAGGACATGATTTTTTCCTGCAACAGGGAAAATAAAGTATAAGTTTTAAAGATTTATTCTTTAATAAAGGATCTCAAAGCCAGCTTTAGAAAAAGGA
+
CCCCCFFFFFFFGGGGGGGGGGHHHHHHHHHHHHHHHHHHHHHHHHHHHHHGGHHHHHHHHHIHIHHHHHHHHHHHHHHHHHHHHHGHHHHHHHGGGGHHHHHHHHHHHHHHHHHHHHHHHHHHHHHHHHHHHHHHHHHHHHHHHHHHHHHHHHHHHHHHHHHHGHHHHGHHHHHHHHHHHGGHHGHHGHHGHHHHHGHHHHHHHHHHHHHHHHHHHHHHHHHHHHHHHGHHHGHHHGHHHHHHHHHHGGH
@M05620:45:000000000-G6HP7:1:1101:9481:5269 1:N:0:147
CATCCTGACCCTGAAGTACCCGGCTTGATTTCTGACATTAGATCGGAAGAGCACACGTCTGAACTCCAGTCACGCACTACAATCTCGTATGCCGTCTTCTGCTTGAAAAAAAAAAAAAAGAAAGAAAAAAGAAAGCGGACGGAGTAAGGGCAAAACAAAAGACAAGAGGAGATATAGTAGGAATGTAAGAGGAACGTGGAGTAGGTCAGCGGCATCTAGTGCAGTAAGGAAACTTTCTGAGTGAGACATCT
+
CCCCCFFFFFFFGGGGGGGGGGGGGGGHHHHHHHHHHHHHHHHHHGGEGHHHHHGHGHHHGHHHHHHHHHHHHGHGGGHHHHHFHHHFFHHHHGEFHGHHHHHHHHHGFGEGGBB/</<//00100000-.../0/.-----.../000...../....././//./...../0;0000000000000000../..;..9.0/0000090.---;/00000000000000//90000;000000000/090
@M05620:45:000000000-G6HP7:1:1101:24408:5281 1:N:0:147
AGATTACTGCAACAGTTCCCCCTGACAAGCCAGGGACAAAACAAAGATCGGAAGAGCACACGTCTGAACTCCAGTCACGCACTACAATCTCGTATGCCGTCTTCTGCTTGACAAAAAAAACTCTCGGAGGTTATTTTGCATCGGTGAGCCAGACATAATGATCCGATGAGGGGTGCTAAACTATTTGAGTAAAGGAAGCACCTTTTTATTAAATTTACCTTTTAGCAATCTCCATTCCTACCCTAAAGATC
+
>111>D1@3BB11GFAFGGEEEEAF0F10FFB00A0FE00B0FAEGHBFG?/F/AFGHAGHCH/0/1FGD1GHG@GEGFHGE>GH1BFF1FHFE0BF1>?/BA22>11B>01>GF<G/C/?BFBG?/?B?C0GHGGH1GGHFA/CAF0FF00>FH1=DD0DHGH.<AC0</.-.-;0;;0GFFGFF0C.0;CF;CCF:;BFEF0CFGGFFGFFFFGGFFFFFFB/;BBBB/9BFFFFFFFFFFFFB/:FFF
@M05620:45:000000000-G6HP7:1:1101:9483:5289 1:N:0:147
CATCCTGACCCTGAAGTACCCGGCTTGATTTCTGACATTAGATCGGAAGAGCACACGTCTGAACTCCAGTCACGCACTACAATCTCGTATGCCGTCTTCTGCTTGAAAAAAAAAAAAAAAACAAAAAAAAAACAAAAAAAATAATAATAAAAACAAAAAATAAACGAAAATGATAGAACAAAATAAATGTATAAGTATGCTGATATAAAGTGATCAATATCATATCAAGAAGAATTAATCAAACTAAACAT
+
CCCCCFFFFFFFGGGGGGGGGGGGGGGHHHHHHHGHHHHHGFHHHGGGGHHHHHHHGHHHGHGHHHHHHHHHHGHGGGHHHHG3FHHFGHGHHGGGHGHHHHHHHHHHHFFGGCG/><//<.<.0<.-<-;:......--;.00000000000....:.-.0000.;..-000000009/;.90;0000900000:000000000900000000000::000;0000900//0/0;000;00000000:00
@M05620:45:000000000-G6HP7:1:1101:12983:5297 1:N:0:147
CATCCTGACCCTGAAGTACCCCATTGAGCATGGCATCGTCACCAACTGGGACGACATGGAGAAGATCTGGCACCACACCTTCTACAACGAGCTGCGCGTGGCCCCGGAGGAGCACCCAGTGCTGCTGACCGAGGCCCCCCTGAACCCCAAGGCCAACAGAGAGAAGATGACTCAGGTGAGGCTCGGCCGACGCCCGTGCTCCTCCCGTCCTTTCCCCAGTCATTTTCTGCCCGGCTTGATTTCTGACATTT
+
A3AABFFBFFFFGBG4GFGGGGGHHHHHHGHHGH4GGEGHGGHHHGHG3AAGGGGGGHHHCGHHHHHHHGHHHGHHHGGHHHHHHH3GEFGGGHHEGGGGGGHHGGGGGGFCGHHHGAGG1FFFFGGDFHDCCGDGGGGGGGCGHHGGAAHCHG9?E?FEFFFGFGBGFGGFGGGGGGFFGEGGBBFFBBBB@BB-;AA?FFFFFFFADDDFFFFFFBA:F/BFBFFFFFFFA--;BB.BFBBB//:/;B/
@M05620:45:000000000-G6HP7:1:1101:8106:5298 1:N:0:147
TACCTGTACTGGGGAAGCATTTGAATATCCCCCCATGGTGATGGGGACGGAGAACTGCTCCATAAACACAGGCAACGTGCCTAACTTTCCCGGGAAGATGAAGTCAAAGAGCGACCACAGCTCTTCGGAGGTTATTTTGCATCGGTGAGCCAGACAGAATGATCCGATGAGGGGTGCGAAACTATTTGAGGAAAGGAAGCACCTTTTTATTAAATTTACCTTTTAGCAATCGCCATTCCTACCCTAAAGAT
+
CCCCCFFFFFFFGGGGGGGGGGHHHHHHHHHGGGGHHHGHHHFHHGGGGGGGGHHHHHHHHHHHHHHHHHHHGHHHGHHHHHHHHHHHHHHGGGGGGHHHHHHHHHHHHHHHGGGGGHHHHHHHHHHGGGGGHHHHHHHHHHHGGGGGGGHHHGGHHHHHHHHHHHGGGHHHGGEEGGDGGGGGGGGGEFGCFFFCFFFGGGFFFFFFFFFFFBFFFFFFFFFFFFFBBFFFFFFEFFFFFFFFFFFFFFF
@M05620:45:000000000-G6HP7:1:1101:23698:5303 1:N:0:147
TACCTGTACTGGGGAAGCATTTGAATATCCCCCCATGGTGATGGGGACGGAGAACTGCTCCATAAACACAGGCAACGTGCCTAACTTTCCCGGGAAGATGAAGTCAAAGAGCGACCACAGCTCTTCGGAGGTTATTTTGCATCGGTGAGCCAGACAGAATGATCCGATGAGGGGTGCGAAACTATTTGAGGAAAGGAAGCACCTTTTTATTAAATTTACCTTTTAGCAATCGCCATTCCTACCCTAAAGAT
+
BCBCCFFFFFFFGGGGGGGGGGHGHHHHHHHGGGGHHHHHHHHHHGGGGGGGGHHHHHHHHHHHHGHHHHHHGHHHGHHHHHHHHHHHHHHGGGGGGHHHHHHHHHHHHHHHGGGGGHHHHHHHHHHGGGGCHGHHHHHHGHHGGEGGHHHHHHGHHHHHHHHHHHGGGHHHGGCDGGGCGGGGGGGGGGGBFFGCFFGGFFFFFFFFFFFFFFFFFFFFFFFFFFFFFFFFFFFFFFFFFFFFFFFFFFF
@M05620:45:000000000-G6HP7:1:1101:12989:5314 1:N:0:147
CATCCTGACCCTGAAGTACCCCATTGAGCATGGCATCGTCACCAACTGGGACGACATGGAGAAGATCTGGCACCACACCTTCTACAACGAGCTGCGCGTGGCCCCGGAGGAGCACCCAGTGCTGCTGACCGAGGCCCCCCTGAACCCCAAGGCCAACAGAGAGAAGATGACTCAGGTGAGGCTCGGCCGACGCCCGTGCTCCTCCCGTCCTTTCCCCAGTCATTTTCTGCCCGGCTTGATTTCTGACATTA
+
CCCCCFFFFFFFGGGGGGGGGGGHHHHHHHHHHHHHHGHHGGHHHGHHHHHHGGGGGHHHHHHHHHHHHHHHHGHHHGGHHHHHHHHHGGGGGHHGGGGGGGHHGGGGGGGGHGHHGGHGHHHHHHHHHHGGGGGGGGGGGGHHHHGGGGHGHHGGGGGGGGGGGGGGGGGGGGGGGGGGGGGGFFFFFFFFFFFF@DFFFFFFFFFEFFDFFFFFFFBFFFFFFFFFFFFFFFFFFFFFFFFFFEFFFF0
@M05620:45:000000000-G6HP7:1:1101:11573:5343 1:N:0:147
TACCTGTACTGGGGAAGCATTTGAATATCCCCCCATGGTGATGGGGACGGAGAACTGCTCCATAAACACAGGCAACGTGCCTAACTTTCCCGGGAAGATGAAGTCAAAGAGCGACCACAGCTCTTCGGAGGTTATTTTGCATCGGTGAGCCAGACAGAATGATCCGATGAGGGGTGCGAAACTATTTGAGGAAAGGAAGCACCTTTTTATTAAATTTACCTTTTAGCAATCGCCATTCCTACCCTAAAGAT
+
CCCCCFFFFFFFGGGGGGGGGGHHHHHHHHHGGGGHHHHHHHHHHGGGGGGGGHHHHHHHHHHHHGHHHHHHGHHHGHHHHHHHHHHHHHHGGGGGGHHHHHHHHHHHHHHHGGGGGHHHHHHHHHHGGGGEHHHHHHHHGHHGGEGGHHHHHHGHHHHHHHHHHHGGGHHHGGCEGGGGGGGGGGGGGGGFGGGGGGGGGGFFFFFFFFFFFFFFFFFFFFFFFFFFFFFFFFFFFFFFFFFFFFFFFFF
@M05620:45:000000000-G6HP7:1:1101:17774:5351 1:N:0:147
ATCTCTATCTCCTAAAAACCTGTTTAGATTTGGAGATAGACCTTCAGGTTTTTCATCATTTTCTGCATGAATTATACATTGACCACGTTCCAGCGTGGTCAGTTTGCAGCATTCTGTTATTTTGTTTGACAGAGTGTCTTGTTGAGAACATATGTAGGACATGATTTTTTCCTGCAACAGGGAAAATAAAGTATAAGTTTTAAAGATTTATTCTTTAATAAAGGATCTCAAAGCCAGCTTTAGAAAAAGGA
+
BBBBAF5DFFFFGGGGGGGGCGFGHHHHFHGHHGFFGGFHHFFFHHHHHHHAFFHFGFFHHHHHHGHGHHGGHHGHHHHHGHHHHHGGHHFHGHGAEGHHHFGHHHHHHGHDGHHHHHHHHHHHHHHHHHHHHHGHHHHHHHHHHHHHHHHHHHHHHHHHHHHHHHHHHGHHHHHHHHHHHGGHHHHHGHHHHHHHHGHHHHHHHGHHHHHHHHHHHHHHHHHHHHHHHGHHHHGHHGHHHHHGHHHGGGH
@M05620:45:000000000-G6HP7:1:1101:11591:5352 1:N:0:147
TACCTGTACTGGGGAAGCATTTGAATATCCCCCCATGGTGATGGGGACGGAGAACTGCTCCATAAACACAGGCAACGTGCCTAACTTTCCCGGGAAGATGAAGTCAAAGAGCGACCACAGCTCTTCGGAGGTTATTTTGCATCGGTGAGCCAGACAGAATGATCCGATGAGGGGTGCGAAACTATTTGAGGAAAGGAAGCACCTTTTTATTAAATTTACCTTTTAGCAATCGCCATTCCTACCCTAAAGAT
+
ABBCCFFFFFFFGGGEGGGGGGHHHHHHHHHGGGGHHHGHHHHHHGGGGGGGGHHHHHHHHHHHHHHHHGHHGEHHGHHHHHGHHHHHHHHGGGGGGGHHHGHHHHHHHHHHGGGGGHHGHHHHHHHGGGGCGGHHHHHHHHHGGEFGFHHHHHGHHHHHHHHHHHFGGHHHGGCCDGFGGGGGGGGGGGGFFGGGGGGGGGFFFFFFFFFFFFFFFFFFFFFFFFFFFFFFFFFFFFFFBFAFFFFFFFF
@M05620:45:000000000-G6HP7:1:1101:11574:5365 1:N:0:147
TACCTGTACTGGGGAAGCATTTGAATATCCCCCCATGGTGATGGGGACGGAGAACTGCTCCATAAACACAGGCAACGTGCCTAACTTTCCCGGGAAGATGAAGTCAAAGAGCGACCACAGCTCTTCGGAGGTTATTTTGCATCGGTGAGCCAGACAGAATGATCCGATGAGGGGTGCGAAACTATTTGAGGAAAGGAAGCACCTTTTTATTAAATTTACCTTTTAGCAATCGCCATTCCTACCCTAAAGAT
+
BCCCCFFFFFFFGGGGGGGGGGHHHHHHHHHGGGGHHHGHHHHHHGGGGGGGGHHHHHHHHHHHHHHHHHHHGHHHGHHHHHHHHHHHHHHGGGGGGHHHHHHHHHHHHHGHGGGGGHHHHHHHHHHGGGGEHHHHHHHHGHHGGFGGHHHHHHGHHHGHHHHHHHGGGHHGGGEEGGGGGGGGGGGGFGGGGGGGGGGGGGFFFFFFFFFFFFFFFFFFFFFFFFFFFFFFFFFFFFFFFFFFFFFFFFF
@M05620:45:000000000-G6HP7:1:1101:17754:5374 1:N:0:147
ATCTCTATCTCCTAAAAACCTGTTTAGATTTGGAGATAGACCTTCAGGTTTTTCATCATTTTCTGCATGAATTATACATTGACCACGTTCCAGCGTGGTCAGTTTGCAGCATTCTGTTATTTTGTTTGACAGAGTGTCTTGTTGAGAACATATGTAGGACATGATTTTTTCCTGCAACAGGGAAAATAAAGTATAAGTTTTAAAGATTTATTCTTTAATAAAGGATCTCAAAGCCAGCTTTAGAAAAAGGA
+
CBABCFFFFFFFGGGGGGGGGGGHHHHHHHHHHGHFHFHHHHHHHHHHHHHGGHHHHHHHHHHHBGFHHHHHHHHHHHHHHHGHHHGHHHHHHHGFGGHHHHHHHHHHHHHHHHHHHHHHHHHHHHHHGHGHGHHHHHHHHHHHHHHHHHGHFHHHHHHHHHHGHHHHHGHHHHHHHHHHHGFGHHHHGHHHFHHHHGHHHGHHHHHHHHHHHHHHHGHHGGGHHHHHHHGGHHHHHGHHHHGFHGHFGGG
@M05620:45:000000000-G6HP7:1:1101:14671:5389 1:N:0:147
ATCTCTATCTCCTAAAAACCTGTTTAGATTTGGAGATAGACCTTCAGGTTTTTCATCATTTTCTGCATGAATTATACATTGACCACGTTCCAGCGTGGTCAGTTTGCAGCATTCTGTTATTTTGTTTGACAGAGTGTCTTGTTGAGAACATATGTAGGACATGATTTTTTCCTGCAACAGGGAAAATAAAGTATAAGTTTTAAAGATTTATTCTTTAATAAAGGATCTCAAAGCCAGCTTTAGAAAAAGGA
+
CCCDDFFFFFFFGGGGGGGGGGHHHHHHHHHHHHHHHHHHHHHHHHHHHHHGGHHHHHIHHHIIIHHHHHHHHHHHHHHHHHHHHHGHHHHHHHGGGGHHHHHHHHHHHHHHHHHHHHHHHHHHHHHHHHHHHHHHHHHHHHHHHHHHHHHHHHHHHHHHHHHHHHHHHGHHHHHHHHHHHGGHHHHHHHHHHHHHHGHHHHHHHHHHHHHHHHHHHHHHHHHHHHHHHGHHHHHHHGHHHHHGHGGHGGH
@M05620:45:000000000-G6HP7:1:1101:18600:5410 1:N:0:147
ATCTCTATCTCCTAAAAACCTGTTTAGATTTGGAGATAGACCTTCAGGTTTTTCATCATTTTCTGCATGAATTATACATTGACCACGTTCCAGCGTGGTCAGTTTGCAGCATTCTGTTATTTTGTTTGACAGAGTGTCTTGTTGAGAACATATGTAGGACATGATTTTTTCCTGCAACAGGGAAAATAAAGTATAAGTTTTAAAGATTTATTCTTTAATAAAGGATCTCAAAGCCAGCTTTAGAAAAAGGA
+
BBCCCFFFFFFFGGGGGGGGGGHHHHHHHHHHHHHHHHHHHHHHHHHHHHHGGHHHHHHHHHIHIHHHHHHHHHHHHHHHHHHHHHGHHHHHHHGGGGHHHHHHHHHHHHHHHHHHHHHHHHHHHHHHHHHHHHHHHHHHHHHHHHGHHHHHHHHHHHHHHHHHHHHHHGHHHHHHHHHHHGGHHHHHGHHHHHHHGGHHHHHHHHHHHHHHHHHHHHHHHHHHHHHHHGHHHHHHHGHHHHHHHGHHGGH
@M05620:45:000000000-G6HP7:1:1101:20187:5414 1:N:0:147
TACCTGTACTGGGGAAGCATTTGAATATCCCCCCATGGTGATGGGGACGGAGAACTGCTCCATAAACACAGGCAACGTGCCTAACTTTCCCGGGAAGATGAAGTCAAAGAGCGACCACAGCTCTTCGGAGGTTATTTTGCATCGGTGAGCCAGACAGAATGATCCGATGAGGGGTGCGAAACTATTTGAGGAAAGGAAGCACCTTTTTATTAAATTTACCTTTTAGCAATCGCCATTCCTACCCTAAAGAT
+
BBBCCFFFFFFFGGGGGGGGGGHHHHHHHHHGGGGHHHHHHHHHHGGGGGGGGHHHHHHHHHHHHHHHHHHHGHHHGHHHHHHHHHHHHHHGGGGGGHHHHHHHHHHHHHHHGGGGGHHHHHHHHHHGGGGGHFHHHHHHHHHGGGGGHHHHHHGHHHHHHHHHHHAEEHHHGG;AEGFGGGGGGGGGFGGFGGF.CFGGFGFFFFFFFFFFFFFFFFFFFFFFFFFFFFFFFFFEBFFFFFFFFFFFFFF
@M05620:45:000000000-G6HP7:1:1101:14674:5414 1:N:0:147
ATCTCTATCTCCTAAAAACCTGTTTAGATTTGGAGATAGACCTTCAGGTTTTTCATCATTTTCTGCATGAATTATACATTGACCACGTTCCAGCGTGGTCAGTTTGCAGCATTCTGTTATTTTGTTTGACAGAGTGTCTTGTTGAGAACATATGTAGGACATGATTTTTTCCTGCAACAGGGAAAATAAAGTATAAGTTTTAAAGATTTATTCTTTAATAAAGGATCTCAAAGCCAGCTTTAGAAAAAGGA
+
ABABAFFFFFFFGGGGGGGGGGHHHHHHHHHHHHHHHHHHHHHHHHHHHHHGGHHHHHHHHHHHHHHHHHHHHHHHHHHHHHHHHHGGHHHHHHGGGGHHHHHHHHHHHHGHHHHHGHHHHHHHHHHHHHHGHHHHHHHHHHHHHHHHHHHHHHHHHHHHHHHGHGHHHGHHHHGHFHHHHGGHHHHHHGHFGHFBFFGHHHHHHHHHHHHHHHHHHHHHGHHHHHHHGHHGHHHHHGGGHHHHGHHGGGH
@M05620:45:000000000-G6HP7:1:1101:18597:5433 1:N:0:147
ATCTCTATCTCCTAAAAACCTGTTTAGATTTGGAGATAGACCTTCAGGTTTTTCATCATTTTCTGCATGAATTATACATTGACCACGTTCCAGCGTGGTCAGTTTGCAGCATTCTGTTATTTTGTTTGACAGAGTGTCTTGTTGAGAACATATGTAGGACATGATTTTTTCCTGCAACAGGGAAAATAAAGTATAAGTTTTAAAGATTTATTCTTTAATAAAGGATCTCAAAGCCAGCTTTAGAAAAAGGA
+
DDDCDFFFFFFFGGGGGGGGGGHHHHHHHHHHHHHHHHHHHHHHHHHHHHHGGHHHHHIHHIIHIHGHHHHHHHHHHHHHHGHHHHGGHHHHHHGFGGHHHHHHHHHGHHHHHHHHHHHHHHHHHHHHGHGHHHGHHHHHHHHHHHGHHHHHHHGFHHHHFHHGHHHHHGHHHHHHHHHHHGGHHHHHGGHHFHHGHHHHHHHHHHHHHHHHHHHHHHHHGHHHHHHHHGGEHHHHHGHHHHHHHEGHGGH
@M05620:45:000000000-G6HP7:1:1101:9353:5455 1:N:0:147
ATCTCTATCTCCTAAAAACCTGTTTAGATTTGGAGATAGACCTTCAGGTTTTTCATCATTTTCTGCATGAATTATACATTGACCACGTTCCAGCGTGGTCAGTTTGCAGCATTCTGTTATTTTGTTTGACAGAGTGTCTTGTTGAGAACATATGTAGGACATGATTTTTTCCTGCAACAGGGAAAATAAAGTATAAGTTTTAAAGATTTATTCTTTAATAAAGGATCTCAAAGCCAGCTTTAGAAAAAGGA
+
CCCDCFFFFFFFGGGGGGGGGGHHHHHHHHHHHHHHHHHHHHHHHHHHHHHGGHHHHHHHHHHIIHHHHHHHHHHHHHHHHHHHHHGHHHHHHHGGGGHHHHHHHHHHHHHHHHHHHHHHHHHHHHHHHHHHHHHHHHHHHHHHHHHHHHHHHHHHHHHHHHHHHHHHHGHHHHHHHHHHHGGHHHHHHHHHHHHHHGHHHHGHHHHHHHHHHHHHHGHHHGHHHHHHHGHHHHHHHGHHHHHHHHHHGGH
@M05620:45:000000000-G6HP7:1:1101:18034:5459 1:N:0:147
TACCTGTACTGGGGAAGCATTTGAATATCCCCCCATGGTGATGGGGACGGAGAACTGCTCCATAAACACAGGCAACGTGCCTAACTTTCCCGGGAAGATGAAGTCAAAGAGCGACCACAGCTCTTCGGAGGTTATTTTGCATCGGTGAGCCAGACAGAATGATCCGATGAGGGGTGCGAAACTATTTGAGGAAAGGAAGCACCTTTTTATTAAATTTACCTTTTAGCAATCGCCATTCCTACCCTAAAGAT
+
>A3AAFFFFFBBGCGFGGGFEEFGGHHGHHCFGGGHFHGFHEFFEDCEGGGGGHHFHHHHHHHHHFHFHGFEGHHHGFFCGEDGHGGDHHHAEGGGDFHHGHH?GHHHHHGHEGGGGHHHHGHHFGHGGCG?GFDDDFFGBGHGD.<FCGHFGGGHFHGHHHHHHHFGGHGHDGCCDBEGGGGGGGGGFGFFFGGGFFFFGGFFFFFFEFFFFBFBFFFFFFFFBFFEFBFFFFFFFFFFBBFFFFFFFFB
@M05620:45:000000000-G6HP7:1:1101:18297:5525 1:N:0:147
ATCTCTATCTCCTAAAAACCTGTTTAGATTTGGAGATAGACCTTCAGGTTTTTCATCATTTTCTGCATGAATTATACATTGACCACGTTCCAGCGTGGTCAGTTTGCAGCATTCTGTTATTTTGTTTGACAGAGTGTCTTGTTGAGAACATATGTAGGACATGATTTTTTCCTGCAACAGGGAAAATAAAGTATAAGTTTTAAAGATTTATTCTTTAATAAAGGATCTCAAAGCCAGCTTTAGAAAAAGGA
+
CDDCDFFFFFFFGGGGGGGGGGHHHHHHHHHHHHHHHHHGHHHHHHHHHHHGGHHHHHHHHHHHIHHHHHHHHHHHHHHHHHHHHHGHHHHHHHGGGGHHHHHHHHHHHHHHHHHHHHHHHHHHHHHHHHHHHHHHHHHHHHHHHHHHHHHHHHHHHHHHHHHHHHHHHGHHHHHHHHHHHGGGHHHHGHHHHHHHHHHHHHHHHHHHHHHHHHHHHHHHHHHHHHHHHGHHHHHHHGHHHHHHHHHHGGH
@M05620:45:000000000-G6HP7:1:1101:14007:5534 1:N:0:147
ATCTCTATCTCCTAAAAACCTGTTTAGATTTGGAGATAGACCTTCAGGTTTTTCATCATTTTCTGCATGAATTATACATTGACCACGTTCCAGCGTGGTCAGTTTGCAGCATTCTGTTATTTTGTTTGACAGAGTGTCTTGTTGAGAACATATGTAGGACATGATTTTTTCCTGCAACAGGGAAAATAAAGTATAAGTTTTAAAGATTTATTCTTTAATAAAGGATCTCAAAGCCAGCTTTAGAAAAAGGA
+
CCDCCFFFFFFFGGGGGGGGGGHHHHHHHHHHHHHHHHHHHHHHHHHHHHHGGHHHHIHHHHIHHHHHHHHHHHHHHHHHHHHHHHGHHHHHHHGGGGHHHHHHHHHHHHHHHHHHHHHHHHHHHHHHHHHHHHHHHHHHHHHHHHGHHHHHHHHHHHHHHHHHHHHHHGHHHHHHHHHHHGGHHHHHHHHHHHHHHHHHHHHHHHHHHHHHHHHHHHHHHGHHHHHHHHHHHHHHHGHHHHHGHHHHGGH
@M05620:45:000000000-G6HP7:1:1101:8053:5547 1:N:0:147
CATCCTGACCCTGAAGTACCCCATTGAGCATGGCATCGTCACCAACTGGGACGACATGGAGAAGATCTGGCACCACACCTTCTACAACGAGCTGCGCGTGGCCCCGGAGGAGCACCCAGTGCTGCTGACCGAGGCCCCCCTGAACCCCAAGGCCAACAGAGAGAAGATGACTCAGGTGAGGCTCGGCCGACGCCCGTGCTCCTCCCGTCCTTTCCCCAGTCATTTTCTGCCCGGCTTGATTTCTGACATTA
+
BBBBBFFFFFFFGGGGGGGGGGGHHHGHHHHGHHHHHGHHHGHHHGHHHHHHGGGGGHHGHHHHHHHHHHHHHGHHHGGHHHHHHHHHGGGGGHHGGGEGGGHHGGGGGGGDHHHHGGHHHHHHHHHHHHGGGFFFGGGCGGHHHHGGGGHGGHGGGGGGGGGGGGGGGGGGGGFGGBFGFEGGFFFDADFFCFFFDDFEBFFFFEFADD.BFFFFFFFFFFFFFFFFFFFFA9>:@A.:BFFFFBBFBF/
@M05620:45:000000000-G6HP7:1:1101:14013:5551 1:N:0:147
ATCTCTATCTCCTAAAAACCTGTTTAGATTTGGAGATAGACCTTCAGGTTTTTCATCATTTTCTGCATGAATTATACATTGACCACGTTCCAGCGTGGTCAGTTTGCAGCATTCTGTTATTTTGTTTGACAGAGTGTCTTGTTGAGAACATATGTAGGACATGATTTTTTCCTGCAACAGGGAAAATAAAGTATAAGTTTTAAAGATTTATTCTTTAATAAAGGATCTCAAAGCCAGCTTTAGAAAAAGGA
+
CBCCCFFFFFFFGGGGGGGGGGHHHHHHHHHHGHHHHHHHHHHHHHHHHHHGGHHHHHHHHIHHHHHHHHHHHHHHHHHHHHHHHHGGHHHHHHGGGGHHHHHHHHHHHHGHHHHHHHHHHHHHHHHHGHGHHHHHHHHHHHHHHHHHHHGHHHHHHHHHHHHHHHHHHGHHHHHHHHHHHGGGHHHHHHHGGHHHHGHHHHHHHHHHHHHHHHHHHGHHHGHHHHHHHHHGHHHHHGHHHHGHHHHHGGH
@M05620:45:000000000-G6HP7:1:1101:19608:5563 1:N:0:147
TACCTGTACTGGGGAAGCATTTGAATATCCCCCCATGGTGATGGGGACGGAGAACTGCTCCATAAACACAGGCAACGTGCCTAACTTTCCCGGGAAGATGAAGTCAAAGAGCGACCACAGCTCTTCGGAGGTTATTTTGCATCGGTGAGCCAGACAGAATGATCCGATGAGGGGTGCGAAACTATTTGAGGAAAGGAAGCACCTTTTTATTAAATTTACCTTTTAGCAATCGCCATTCCTACCCTAAAGAT
+
CCCCCFFFFFFFGGGGGGGGGGHHHHHHHHHGGGGHHHGHHHHHHGGGGGGGGHHHHHHHHHHHHHHHHHHHGHHHGHHHHHHHHHHHHHHGGGGGGHHHHHHHHHHHHHHHGGGGGHHHHHHHHHHGGGGEHHHHHHHHHHHGGEGGHHHHHHGHHHHHHHHHHHAEGHHHGGCEGGFGGFGGGGGGGGGBFGFFFGGGFGFFFFFFFFFFFFFFFFFFFFFFFFFFFFFFFFFEFFFFFFFFFFFFFFF
@M05620:45:000000000-G6HP7:1:1101:17912:5626 1:N:0:147
ATCTCTATCTCCTAAAAACCTGTTTAGATTTGGAGATAGACCTTCAGGTTTTTCATCATTTTCTGCATGAATTATACATTGACCACGTTCCAGCGTGGTCAGTTTGCAGCATTCTGTTATTTTGTTTGACAGAGTGTCTTGTTGAGAACATATGTAGGACATGATTTTTTCCTGCAACAGGGAAAATAAAGTATAAGTTTTAAAGATTTATTCTTTAATAAAGGATCTCAAAGCCAGCTTTAGAAAAAGGA
+
BBBBBFFFFFFFGGGGGGGGGFHHHHGFHHHGHHHHHGHGFGHHHHHHHHHGGHHGHHFHHHHHHHHGHHEHGHHHHHHHHHHHHHGGGHHHGHGEEGHHHHHHHHHGFHFHGFFHHHHHHHHHHHHHHHHHHHGHHHHGHHHHHHHHHHHHHHHHHHHHHHHHHHHHHGHHHHHH2FGGHGEFHFGHGHHGHHHHHFGHGGGFGFHHHHHHHGHHHHHFGGHHFHHHGHHHHGFHHGHHHHHGHHHHGFG
@M05620:45:000000000-G6HP7:1:1101:16165:5629 1:N:0:147
ATCTCTATCTCCTAAAAACCTGTTTAGATTTGGCGATAGACCTTCAGGTTTTTCATCATTTTCTGCATGAATTATACATTGACCACGTTCCAGCGTGGTCAGTTTGCAGCATTCTGTTATTTTGTTTGACAGAGTGTCTTGTTGAGAACATATGTAGGACATGATTTTTTCCTGCAACAGGGAAAATCAAGTATAAGTTTTAACGATTTATTCTTTAATAAAGGATCTCAAAGCCAGCTTTAGAAAAAGGA
+
AAAAAF3DFFFFGGG1D1EEGGHHH3DGHHHBF1A0E001BFHHHHFHHHHGGHFHHDGGGHHHFHDGDGFHH1GDHFHHGHHHFHCHGHHHGHEGGGHH2>GGHHHGFHEFHHHFHH2GHHHGHHHHHFFCGBFHHHHHHHHF2BC1F0B1G2FF21GGBGF1BGGHHGHHHGH01?00<CF0/0?1<>1GGH11FGGHH=11<.CGGFGHHHHH00=GD00C/;CGGCGGFFABGGGHGCGF00;FG?B
@M05620:45:000000000-G6HP7:1:1101:17911:5643 1:N:0:147
ATCTCTATCTCCTAAAAACCTGTTTAGATTTGGAGATAGACCTTCAGGTTTTTCATCATTTTCTGCATGAATTATACATTGACCACGTTCCAGCGTGGTCAGTTTGCAGCATTCTGTTATTTTGTTTGACAGAGTGTCTTGTTGAGAACATATGTAGGACATGATTTTTTCCTGCAACAGGGAAAATAAAGTATAAGTTTTAAAGATTTATTCTTTAATAAAGGATCTCAAAGCCAGCTTTAGAAAAAGGA
+
BBBBBFDFFFFFGGGGGGGGGGHHHHHHHHHHHHHGHHHHHHHHHHHHHHHGGHHHHHHHHHHGHHHGHFHHFHHHHHHHHGHHHHGGHHHHHHGEGGGHHHHHHHHHHHHHHHFHHHHHHHHHHHHHHHHHHHDHGHHHHHHHHHGHFHHHFHHHHHHHGHHHHHHHHGHHHHHHHHHHHGGHHHHHGFGFGHHHH<GGGHHGHHHHHHHHHHHHHGHHHHFHFHHHFHGHHHHHHGHHHHHHHGHHCGH
@M05620:45:000000000-G6HP7:1:1101:16169:5648 1:N:0:147
ATCTCTATCTCCTAAAAACCTGTTTAGATTTGGAGATAGACCTTCAGGTTTTTCATCATTTTCTGCATGAATTATACATTGACCACGTTCCAGCGTGGTCAGTTTGCAGCATTCTGTTATTTTGTTTGACAGAGTGTCTTGTTGAGAACATATGTAGGACATGATTTTTTCCTGCAACAGGGAAAATAAAGTATAAGTTTTAAAGATTTATTCTTTAATAAAGGATCTCAAAGCCAGCTTTAGAAAAAGGA
+
CCCCCFFFFFFFGGGGGGGGGGHHHHHHHHHHHHHHHHHHHHHHHHHHHHHGGHHHHHIHHIIHIHHHHHHHHHHHHHHHHHHHHHGHHHHHHHGFGGHHHHHHHHHHHHHHHHHHHHHHHHHHHHHHHHHHHHHHHHHHHHHHHHHHHHHHHHHHHHHHHHHHHHHHHGHHHHHHHHHHHGGHHHHHHHHHHHHHHHHHHHHHHHHHHHHHHHHHHBGHHFHBCGGF0HGFFHFGFEHHGCGHHHHEGAG
@M05620:45:000000000-G6HP7:1:1101:17907:5662 1:N:0:147
ATCTCTATCTCCTAAAAACCTGTTTAGATTTGGAGATAGACCTTCAGGTTTTTCATCATTTTCTGCATGAATTATACATTGACCACGTTCCAGCGTGGTCAGTTTGCAGCATTCTGTTATTTTGTTTGACAGAGTGTCTTGTTGAGAACATATGTAGGACATGATTTTTTCCTGCAACAGGGAAAATAAAGTATAAGTTTTAAAGATTTATTCTTTAATAAAGGATCTCAAAGCCAGCTTTAGAAAAAGGA
+
AAAAAFFFFFFFGFGGFGGGGGHHHHHHHHHHHHHGHHFCHFHHHHHHHHHGEHDGHFGHGHFFHHFBFFHHHHHGHHHHHGGHHHGHHHHHHGGEFGEHHHHHHGHHHGHFHHHHHHHHHHGHHHHHHHGHHHHHHHHHHHHHHGEFHHGHHHFFGFGFHFHFFHHHHGHHHHHHHHHHHGGFHHHHGFHGFHHFG1FGHFHHHGFHHHHHHHHHHFHHFFHHCGFHDGFFHHFHHGHGHHHGHFGFDDF
@M05620:45:000000000-G6HP7:1:1101:16170:5666 1:N:0:147
ATCTCTATCTCCTAAAAACCTGTTTAGATTTGGAGATAGACCTTCAGGTTTTTCATCATTTTCTGCATGAATTATACATTGACCACGTTCCAGCGTGGTCAGTTTGCAGCATTCTGTTATTTTGTTTGACAGAGTGTCTTGTTGAGAACATATGTAGGACATGATTTTTTCCTGCAACAGGGAAAATAAAGTATAAGTTTTAAAGATTTATTCTTTAATAAAGGATCTCAAAGCCAGCTTTAGAAAAAGGA
+
CCCCCFFFFFFFGGGGGGGGGGHHHHHHHHHHHHHHHHHHHHHHHHHHHHHGGHHHHIHIHHHHHHHGHHHHHHHHHHHHHHHHHHGHHHHHHHGFGGHHHHHHHHHHHHHHHHHHHHHHHHHHHHHHGHHHHHHHHHHHHHHHHHHHHHHHHHHHHHHHHHHHHHHHHGHHHHHHHHHHHGGHHHHHHHHHHHHHHGHHHHHHHHGHHHHHHHHHHHHHHGHHHHHHHHHHHHHHHGHHHHGFGGHFGGH
@M05620:45:000000000-G6HP7:1:1101:14533:5673 1:N:0:147
ATCTCTATCTCCTAAAAACCTGTTTAGATTTGGAGATAGACCTTCAGGTTTTTCATCATTTTCTGCATGAATTATACATTGACCACGTTCCAGCGTGGTCAGTTTGCAGCATTCTGTTATTTTGTTTGACAGAGTGTCTTGTTGAGAACATATGTAGGACATGATTTTTTCCTGCAACAGGGAAAATAAAGTATAAGTTTTAAAGATTTATTCTTTAATAAAGGATCTCAAAGCCAGCTTTAGAAAAAGGA
+
BBAABFFFFFFFGGGGGGGGGGHHHHHHHGHHHHHHHHHHHHHHHHHHHHHGGHHHHHHHHHHHHHHHHGHHHHHHHHHHHHHHHHGGHHHHHHGGGGGHHHHHHHHHHHHHHHHHHHHHHHHHHHHHGHGHHHHHHHHHHHHHHHGHHHHHHHHHHHHHGHHHHHHHHGHHHHGGHHHHHGGGHHHGHGHHFHHHHGHHHHHHHHHHHHHHHHHHGFHHHFHHHHHHHGHGHHHHHGHHHHHFGHGHGGH
@M05620:45:000000000-G6HP7:1:1101:14523:5688 1:N:0:147
ATCTCTATCTCCTAAAAACCTGTTTAGATTTGGAGATAGACCTTCAGGTTTTTCATCATTTTCTGCATGAATTATACATTGACCACGTTCCAGCGTGGTCAGTTTGCAGCATTCTGTTATTTTGTTTGACAGAGTGTCTTGTTGAGAACATATGTAGGACATGATTTTTTCCTGCAACAGGGAAAATAAAGTATAAGTTTTAAAGATTTATTCTTTAATAAAGGATCTCAAAGCCAGCTTTAGAAAAAGGA
+
A1>1ADFFFFFF1GFABGGGGAH13DF1F3311FHF0BDH1FGHCAG1A1D/AG2FGFHHHGHFBHHBHBEGD1FHDBHHHGBFFHCHH00210E?>EED2G@@2BGHHHE12B22FFDGH2EH>FGHEFBHFGHD>2FHHHHFHFAGFH1DFGBFFFFBCFFHHHGG1/0<F11<FFFCEAACGGGED1F?1GHHHHDDGFHFGBGHHHHDGF<D0<DG0000/0<<DGHEGH.;CEHF0000<GCC?.;
@M05620:45:000000000-G6HP7:1:1101:11332:5742 1:N:0:147
ATCTCTATCTCCTAAAAACCTGTTTAGATTTGGAGATAGACCTTCAGGTTTTTCATCATTTTCTGCATGAATTATACATTGACCACGTTCCAGCGTGGTCAGTTTGCAGCATTCTGTTATTTTGTTTGACAGAGTGTCTTGTTGAGAACATATGTAGGACATGATTTTTTCCTGCAACAGGGAAAATAAAGTATAAGTTTTAAAGATTTATTCTTTAATAAAGGATCTCAAAGCCAGCTTTAGAAAAAGGA
+
DDCCDFFFFFFFGGGGGGGGGGHHHHHHHHHHHHHHHHHHHHHHHHHHHHHGGHHHHHHHHHIIIHHHHHHHHHHHHHHHHHHHHHGHHHHHHHGFGGHHGHHHHHHHHHHHHHHHHHHHHHHHHHHHHHHHHHHHHHHHHHHHHHHHHHHHHHHHHHHHHHHHHHHHHGHHHHHHHHHHHGGGHHHHHHHHHHHHHHHHHHGHHHHHHHHHHHHHHGHHHFHHHHHHHHHHHHHHHGHHHHHGHHGHGGH
@M05620:45:000000000-G6HP7:1:1101:11339:5759 1:N:0:147
ATCTCTATCTCCTAAAAACCTGTTTAGATTTGGAGATAGACCTTCAGGTTTTTCATCATTTTCTGCATGAATTATACATTGACCACGTTCCAGCGTGGTCAGTTTGCAGCATTCTGTTATTTTGTTTGACAGAGTGTCTTGTTGAGAACATATGTAGGACATGATTTTTTCCTGCAACAGGGAAAATAAAGTATAAGTTTTAAAGATTTATTCTTTAATAAAGGATCTCAAAGCCAGCTTTAGAAAAAGGA
+
CCCCCFFFFFFFGGGGGGGGGGGHHHHHHHHHHHHHHHHHHHHHHHHHHHHGGHHHHHHHHHHHHHHHHHHHHHHHHHHHHHHHHHGGHHHHHHGGGGHHHHGHHHHHHHHHHHHHHHHHHHHHHHHHHHHHHHHHHHHHHHHHHHHHHHHHHHHHHHHHHHHHHHHHHGHHHHHHHHHHHGGHHHHHHHHHHHHHHHHHHHHHHHHHHHHHHHHHHGHHHHHHGHHHHHHGHGHHHGHHHHHHGHHFGGH
@M05620:45:000000000-G6HP7:1:1101:18004:5779 1:N:0:147
ATCTCTATCTCCTAAAAACCTGTTTAGATTTGGAGATAGACCTTCAGGTTTTTCATCATTTTCTGCATGAATTATACATTGACCACGTTCCAGCGTGGTCAGTTTGCAGCATTCTGTTATTTTGTTTGACAGAGTGTCTTGTTGAGAACATATGTAGGACATGATTTTTTCCTGCAACAGGGAAAATAAAGTATAAGTTTTAAAGATTTATTCTTTAATAAAGGATCTCAAAGCCAGCTTTAGAAAAAGGA
+
CCCCCFFFFFFFGGGGGGGGGGHHHHHHHHHHHHHHHHHHHHHHHHHHHHHGGHHHHHHHHIIHIHHHHHHHHHHHHHHHHHHHHHGGHHHHHHGFGGHHHHHHHHHHHHHHHHHHHHHHHHHHHHHHHHHHHHHHHHHHHHHHHHGHHHHHHHHHHHHHHHHHHHHHHGHHHHHHHHHHHGGGHHHHHHHHHHHHHHHHHGHHHHHHHHHHHHHHHGHHHGHHHHHHHGHGHHHHHGHHHHHHHGHGGGH
@M05620:45:000000000-G6HP7:1:1101:24516:5806 1:N:0:147
ATCTCTATCTCCTAAAAACCTGTTTAGATTTGGAGATAGACCTTCAGGTTTTTCATCATTTTCTGCATGAATTATACATTGACCACGTTCCAGCGTGGTCAGTTTGCAGCATTCTGTTATTTTGTTTGACAGAGTGTCTTGTTGAGAACATATGTAGGACATGATTTTTTCCTGCAACAGGGAAAATAAAGTATAAGTTTTAAAGATTTATTCTTTAATAAAGGATCTCAAAGCCAGCTTTAGAAAAAGGA
+
>A3AAFFFFFFFGGGGGGGGGFFGGGGHFGHHHCHBEGHFHHGFGGEHHHHGGHHHHGHHHHHHGGHHHGHGHHFHHFHHF5EGFEEFFGGHFHGFFGHHGHGEGHHHHHHGFFFGGGFHHFHHCGH3FGFHHHFGFGHHHEGHDFEHHHHHHFGHHHHFFHHHHHHHFGHGFGHFFHHHHFCGFFFHFGGFGHHHHDFHHHGHHHGHHHHHHGHHHFHHHHHHGHHHGHHGGGHGGGGHHHECFHHHGGH
@M05620:45:000000000-G6HP7:1:1101:21032:5808 1:N:0:147
CATCCTGACCCTGAAGTACACTCTTTCCCTAACACGACGCTCTTCCGGCTTGATTTCTGACATTAGATCGGAAGAGCACACGTCTGAACTCCAGTCACGCACTACAATCTCGTATGCCGTCTTCTGCTTGAAAAAAAAAAAAAAAAAAAAAAATATAAAACAACAGCAAATAAAGTTAAAAAAAACAATCTTATCAATGAACGAAGTGCAATAAAAAACCGCAATTAAGCAGCACAGCTGTACATGATGAA
+
EEEEEFFFFFFFGGGGGGGGGGHHHHHHHHHHHHHGGGGGGGHHHHGGGGGGHHHHHHHGHHHHHHHHHHGGGGGHHHHHHGHHHGHHHHHHHHHHHHGHGGGHHHHHHHHHFGHHHHGFGHGHGHGHHHGHHHHGGGGC<=<<---------.0<11110..<.:./<0<11:11111110<@-...00111111:11111.....0:11110110-.9----901110://:://9001111110:111
@M05620:45:000000000-G6HP7:1:1101:24835:5818 1:N:0:147
TACCTGTACTGGGGAAGCATTTGAATATCCCCCCATGGTGATGGGGACGGAGAACTGCTCCATAAACACAGGCAACGTGCCTAACTTTCCCGGGAAGATGAAGTCAAAGAGCGACCACAGCTCTTCGGAGGTTATTTTGCATCGGTGAGCCAGACAGAATGATCCGATGAGGGGTGCGAAACTATTTGAGGAAAGGAAGCACCTTTTTATTAAATTTACCTTTTAGCAATCGCCATTCCTACCCTAAAGAT
+
CCCCCFFFFFFFGGGGGGGGGGHHHHHHHHHGGGGHHHHHHHHHHGGGGGGGGHHHHHHHHHHHHHHGHHHHGHHHGHHHHHHHHHHHHHHGGG/EFHHHHHHHHHHHHHHHGGGGGHHHHHHHHHHGCDGEHHHHHHHHHHHGGGGGHHHHHHGHHHHHHHGHHHEGFHHHGGCA.;;;?DGFGGGGEGG0BFGGFFFGGGFFFFFF.FFFFFFFFFBFFFFFFFFFFFFFFFFEFFFFFFFFFFFFFFF
@M05620:45:000000000-G6HP7:1:1101:24289:5822 1:N:0:147
TACCTGTACTGGGGAAGCATTTGAATATCCCCCCATGGTGATGGGGACGGAGAACTGCTCCATAAACACAGGCAACGTGCCTAACTTTCCCGGGAAGATGAAGTCAAAGAGCGACCACAGCTCTTCGGAGGTTATTTTGCATCGGTGAGCCAGACAGAATGATCCGATGAGGGGTGCGAAACTATTTGAGGAAAGGAAGCACCTTTTTATTAAATTTACCTTTTAGCAATCGCCATTCCTACCCTAAAGAT
+
ABABBFFFFFFFGGGGGGGGGGHHFFHHHHHGGGGHHHHHHHHHHGGFGGGGGHHHHHHHHHHGHGHHHHHHGHHHGHHHHHHHHHHHHHHGGGGGGHHHHHHHHHHHHHHHGGGGGHHHHHHHHHHGGGGEHHHHHHHHGHHGG<EGHHHHHHGHHHHFHHHHHHEGGHHHGGCCDFDDFFGGGGGGGGGFGGGGFGGGGGFFFFFFEFFFFFFFFBBFFFFFFFFFFFFFFFFFFFFFEFFFFFFFFFF
@M05620:45:000000000-G6HP7:1:1101:24818:5841 1:N:0:147
TACCTGTACTGGGGAAGCATTTGAATATCCCCCCATGGTGATGGGGACGGAGAACTGCTCCATAAACACAGGCAACGTGCCTAACTTTCCCGGGAAGATGAAGTCAAAGAGCGACCACAGCTCTTCGGAGGTTATTTTGCATCGGTGAGCCAGACAGAATGATCCGATGAGGGGTGCGAAACTATTTGAGGAAAGGAAGCACCTTTTTATTAAATTTACCTTTTAGCAATCGCCATTCCTACCCTAAAGAT
+
>AAAA1DFFFFFGGFFEGGGGGGBAGGHHHHGGGGHHFGGHHHHHGGGGGGGFHHHHHHHHHHHHHHHHHHHGHHHGHFHHHHCGHHHHHHGGG/EEHHHHGFGGHHHFHHHGGGGGHHHHHHHHHHGGGGEHHHHHH1GHHHGCCCGHHHHHHGHHHHHHHHHHHGGGHHHGGEGGGGG@AGGGGGGGGGFGGGGFF.EFGFFFFFFFFFFFFFFFFBFFFFFFBFFFFFFEFFFFFFFFFFFFFFF/B;
@M05620:45:000000000-G6HP7:1:1101:20739:5849 1:N:0:147
TACCTGTACTGGGGAAGCATTTGAATATCCCCCCATGGTGATGGGGACGGAGAACTGCTCCATAAACACAGGCAACGTGCCTAACTTTCCCGGGAAGATGAAGTCAAAGAGCGACCACAGCTCTTCGGAGGTTATTTTGCATCGGTGAGCCAGACAGAATGATCCGATGAGGGGTGCGAAACTATTTGAGGAAAGGAAGCACCTTTTTATTAAATTTACCTTTTAGCAATCGCCATTCCTACCCTAAAGAT
+
BBBBBFFFFFFBGCCEFGFGGGHFGHFHHHHGGGGHHHFGFGHHGGGGGGFGGHHHHHHHHHHHHHHHHHHHGHHHCGHHHHHFHHHHHHHGGGEEGHHHHHHHHEHGHHHHGGGGGHHHHHHHHHHG?CGCHHHHHHHHGHHGGGGGHHHHHHGHHHHGHHHHHHEGGHHGGG:AGGDGGGGGGGGGGGGFFFCCFGGGFFFFFFFFFFFFFFFFFFFFFFFFFFFFFFFFEFFFFFFFFFFFFFFFFFF
@M05620:45:000000000-G6HP7:1:1101:11243:5863 1:N:0:147
TACCTGTACTGGGGAAGCATTTGAATATCCCCCCATGGTGATGGGGACGGAGAACTGCTCCATAAACACAGGCAACGTGCCTAACTTTCCCGGGAAGATGAAGTCAAAGAGCGACCACAGCTCTTCGGAGGTTATTTTGCATCGGTGAGCCAGACAGAATGATCCGATGAGGGGTGCGAAACTATTTGAGGAAAGGAAGCACCTTTTTATTAAATTTACCTTTTAGCAATCGCCATTCCTACCCTAAAGAT
+
BBBBBFFFFFFFGGGGGGCGGGFGDHHHHHHGGGGHHHHHFGHGHGGGGGCGGFHHGHHHHHHHHHHHHHFFGHFHGHHHHHHCGHHHHHHGGGEEFFHHHHHHHHFHHFHHGCCGGHGHHHHHHHHGAFGCGHHHHHHHHHHGCAE<FFHHHHFHHF<GHFHHHHGGGFHHDGEFGGFGGGG9FGGGEFG;C/CFGGGGGGFFFFFFAFFFF/BFFFFFFFFFBFFF/;BEFFFFFFFFFFFFFF./BFF
@M05620:45:000000000-G6HP7:1:1101:21988:5885 1:N:0:147
ATCTCTATCTCCTAAAAACCTGTTTAGATTTGGAGATAGACCTTCAGGTTTTTCATCATTTTCTGCATGAATTATACATTGACCACGTTCCAGCGTGGTCAGTTTGCAGCATTCTGTTATTTTGTTTGACAGAGTGTCTTGTTGAGAACATATGTAGGACATGATTTTTTCCTGCAACAGGGAAAATAAAGTATAAGTTTTAAAGATTTATTCTTTAATAAAGGATCTCAAAGCCAGCTTTAGAAAAAGGA
+
BBBBBFFFFFFFGGGGGFGGGGHHHHHFHHHHHGHGHHHHHHHHHHHHHHHGGHHHHHHHHHHHHHHHHGGHHHHHHHHHHHHHHHGHHHHHHHGGGGHHHHHHHHHHHHHHHHHHHHHHHHHHHHHHHHHHHHHHHHHHHHHHGHHHHHHHHHHHHHFHHHHFHHHHHGHHHHHEHHGHHGFHHHGHHGHHHHGHG>GHHHHHHHHHHHHHHHHHHHHHGHFHHHHHHHHHGHHHHGHHHHHFHHHHGGG
@M05620:45:000000000-G6HP7:1:1101:12636:5905 1:N:0:147
ATCTCTATCTCCTAAAAACCTGTTTAGATTTGGAGATAGACCTTCAGGTTTTTCATCATTTTCTGCATGAATTATACATTGACCACGTTCCAGCGTGGTCAGTTTGCAGCATTCTGTTATTTTGTTTGACAGAGTGTCTTGTTGAGAACATATGTAGGACATGATTTTTTCCTGCAACAGGGAAAATAAAGTATAAGTTTTAAAGATTTATTCTTTAATAAAGGATCTCAAAGCCAGCTTTAGAAAAAGGA
+
BBBBBFDFFFFFGGGGCGGGGGHHHHHHHHHHHHHHHHHHHHHHHHHGHHHGGHHHHHHHHHHHHHHHHHHHHHHHHDHHHHHHHHGHHHHGHHGFGGHHHHHHHHHHHHHHHHHHHHHHHHHHHHHGHHHHHHHHHHHHHHHHHHHHHHHHHHHHHHHHHHHHHHHHHGHHHHHGFHHHHGGHHGGHEDFHHHHFGHHHHHHGHHHHHHHHHHHHHGHHDGFHHHHHHHHHHHHEHEHHHHHHHHHHGGE
@M05620:45:000000000-G6HP7:1:1101:25074:5924 1:N:0:147
ATCTCTATCTCCTAAAAACCTGTTTAGATTTGGAGATAGACCTTCAGGTTTTTCATCATTTTCTGCATGAATTATACATTGACCACGTTCCAGCGTGGTCAGTTTGCAGCATTCTGTTATTTTGTTTGACATAGTGTCTTGTTGAGAAAATATGTAGGACATGATTTTTTCCTGCAACAGGGAAAATAAAGTATAAGTTTTAAAGATTTATTCTTTAATAAAGGATCTCAAAGCCAGCTTTAGAAAAAGGA
+
BBABBFFFFFFFGGFGGGGGGGHHHHHHHHHHHGHHHHHGHHHHHHHHHHHGGHHHHHHHHHHHHHHHHHHHHHHHHHHHHGHHHHGHHHHHHHGFGGHHHHHHHGHHHHHHHHHHHHHHHHHHHHHHGHHHHHHHHHHHHHHHHHHHHHHHGHHHHHHHHHHHHHHHHGHHHHHHGHHHHGGHHHFHGHHHHHHHHHHHHHHHHHHHHHHHHHHHHHHHHHHHGHHHHGHHGHHHHGHHHHGBCGHFGGH
@M05620:45:000000000-G6HP7:1:1101:15447:5925 1:N:0:147
CATCCTGACCCTGAAGTACCCCGTCTTGCTTTCCGTCATTAGCTCGGAAGACCACACGTCTGAACTCCAGTCCCGCACTACCATCTCCTATGCCCTCTTCTCCTCGAAGAAACACCCAGTGCTGCTGACCGAGGCCCCCCTGAACCCCAAGGCCAACAGAGAGAAGATGACTCAGGTGAGGCTCGGCCGACGCCCGTGCTCCTCCCGTCCTTTCCCCAGTCATTTTCTGCCCGGCTTGCTTTCTTACCTTC
+
AAAAAFFFFFFFGGGGGGGGGG00AA0FA1FDA101B0B2D10AA////BF0AFGH/EBF0/12BFGC1FBB1F/EEG/1>012B1111@@11101?0F1@1B10?/B//B0BGGFE/?B1B>BFGG1FG</C/BFCCCCCFBGHHGGCAGGGG..C.<C/C:./CCH;0<:CBCGGGHA?CEG-9;A--;9@@@@9-AEFF/BFF-9;BFFFFFBF--;B;B//;;B9BBE----;--/;FFB//;//;/
@M05620:45:000000000-G6HP7:1:1101:25574:5935 1:N:0:147
ATCTCTATCTCCTAAAAACCTGTTTAGATTTGGAGATAGACCTTCAGGTTTTTCATCATTTTCTGCATGAATTATACCTTGACCACGTTCCAGCGTGGTCAGTTTGCAGCATTCTGTTATTTTGTTTGACAGAGTGTCTTGTTGAGAACATATGTAGGACATGATTTTTTCCTGCAACAGGGAAAATAAAGTATAAGTTTTAAAGATTTATTCTTTAATAAAGGATCTCAAAGCCAGCTTTAGAAAAAGGA
+
AAAAAF3FFFFFFG1F1FEFGGHHHHFFGHHHBCBBFA11FGHHH1DGHHHGGGHHEFEHHHHHGHFGGG1DFHH2H2DGF1FHFHGHHHHBDHGGGGHHGHHHHHHGBHHHGHHHHHFHFGHHGBGGHHHEHHHHHHHHHHHF2BGGHHHFGHHFHGHHHHG1GHHHGCHHHGHGGGHGHEFHEHFGHHHHHHGHGD>GGHGDFGFFHGGGHHHHH0D=<=DB/DGHHGHGGH.:CEHHGHEHGGHHFCF
@M05620:45:000000000-G6HP7:1:1101:25081:5946 1:N:0:147
ATCTCTATCTCCTAAAAACCTGTTTAGATTTGGAGATAGACCTTCAGGTTTTTCATCATTTTCTGCATGAATTATACATTGACCACGTTCCAGCGTGGTCAGTTTGCAGCATTCTGTTATTTTGTTTGACATAGTGTCTTGTTGAGAAAATATGTAGGACATGATTTTTTCCTGCAACAGGGAAAATAAAGTATAAGTTTTAAAGATTTATTCTTTAATAAAGGATCTCAAAGCCAGCTTTAGAAAAAGGA
+
ABBBBF5FFFFFGGGGGGGGGFHHHHFHHHHHGCHHHHHBGHHHHHHEHHHGGHGHHHHHHHHHHHHHHHHHHHHHHHHHBGFHFH?GHHHFEHGF1EFFDFHHHDFGFGHHHHHFHHBGGGHHHHHHEGGHHHHHHHHHHHHH4FE4FFHHHFHHFFBFFGFBGHHHHCHHHHHGHH0FEC?FHHG1F1?GHHFFGGGHHHHDBFGHFHHHHGHHHDGGDD0<GGGHGGDGFHHHHGHHHHHBGGH.DGB
@M05620:45:000000000-G6HP7:1:1101:11768:6009 1:N:0:147
TACCTGTACTGGGGAAGCATTTGAATATCCCCCCATGGTGATGGGGACGGAGAACTGCTCCATAAACACAGGCAACGTGCCTAACTTTCCCGGGAAGATGAAGTCAAAGAGCGACCACAGCTCTTCGGAGGTTATTTTGCATCGGTGAGCCAGACAGAATGATCCGATGAGGGGTGCGAAACTATTTGAGGAAAGGAAGCACCTTTTTATTAAATTTACCTTTTAGCAATCGCCATTCCTACCCTAAAGAT
+
A3AABFFFFFFFAEGGGGGGGGHGGHHHHHGGGGGHHHGHGFHFHGGGGG??EFHHHHHHFEFGH5GBGHHHGHHHGHGFHHHFHHHHHHHGGG?EGFHHHGEHHHFHHHHGGGCGGHHHGHHHHHHGGGGGHHHHHHHEDGFGFEDCFGFHHHFHHHHHHBHHHH.CDGGCAD;DGGGB@BFBFGGGEGGBFBFFFF..BFFFFFFFFFFBB/BFFFFFFFFFFFFB9BFFFFFFFFBFBFAFFFFFFFF
@M05620:45:000000000-G6HP7:1:1101:7687:6031 1:N:0:147
TACCTGTACTGGGGAAGCATTTGAATATCCCCCCATGGTGATGGGGACGGAGAACTGCTCCATAAACACAGGCAACGTGCCTAACTTTCCCGGGAAGATGAAGTCAAAGAGCGACCACAGCTCTTCGGAGGTTATTTTGCATCGGTGAGCCAGACAGAATGATCCGATGAGGGGTGCGAAACTATTTGAGGAAAGGAAGCACCTTTTTATTAAATTTACCTTTTAGCAATCGCCATTCCTACCCTAAAGAT
+
AAABBFFFFFFFGGGGGGGGGGHHHHHHHHHGGGGHHHBGHHHHHGGGGGGGGHHHHHHHHHHHGHHHHHHHGHHHGHHHHHHHHHHHHHHGGGEGGHHHHHHHHHHGHHHHGGGGGHHHHHHHHGHGGGGEHGHHHHHHHHHGGEGGHHHHHHGHGGHHGFHHHHCGGHHHGG;ACDD?DGGGGGGGGGGCFGGGFFFEBFFFFFFFFFFFFBBFFF;FFFFFFFFFBFFFFFFFFFFFFFAFFFFFFFF
@M05620:45:000000000-G6HP7:1:1101:22550:6035 1:N:0:147
CATCCTGACCCTGAAGTACCCCATTGAGCATGGCATCGTCACCAACTGGGACGACATGGAGAAGATCTGGCACCACACCTTCTACAACGAGCTGCGCGTGGCCCCGGAGGAGCACCCAGTGCTGCTGACCGAGGCCCCCCTGAACCCCAAGGCCAACAGAGAGAAGATGACTCAGGTGAGGCTCGGCCGACGCCCGTGCTCCTCCCGTCCTTTCCCCAGTCATTTTCTGCCCGGCTTGATTTCTGACATTA
+
CCCCCFFFFFFFGGGGGGGGGGGHHHHGHHHHHHHHHGHHHGHHHGHHHHHHGGGGGHHHHHHHHHHHHHHHHGHHHGGHHHHHHHHHGGGGGHHGGGGGGGHHGGGGGGGGHHHHGGHHHHHHHHHHHHGGGGGGGGGGGGHHHHGGGGHGHHGGGGGGGGGGGGGGGGGGGGGGGGGGGGGGFFFFFFFFFFFFFFFFFFFFFFFFFFFFFFFFFFFFFFFFFFFFFFFFDCFFFFAFFFFFFFFFFF0
@M05620:45:000000000-G6HP7:1:1101:20550:6045 1:N:0:147
TACCTGTACTGGGGAAGCATTTGAATATCCCCCCATGGTGATGGGGACGGAGAACTGCTCCATAAACACAGGCAACGTGCCTAACTTTCCCGGGAAGATGAAGTCAAAGAGCGACCACAGCTCTTCGGAGATTATTTTGCATCGGTGAGCCAGACAGAATGATCCGATGAGGGGTGCGAAACTATTTGAGGAAAGGAAGCACCTTTTTATTAAATTTACCTTTTAGCAATCGCCATTCCTACCCTAAAGAT
+
CCCCCFFFFFFFGGGGGGGGGGHHHHHHHHHGGGGHHHHHHHHHHGGGGGGGGHHHHHHHHHHHHHHHHHHHGHHHGHHHHHHHHHHHHHHGGGGGGHHHHHHHHHHHHHHHGGGGGHHHHHHHHHHGGGGHHHHHHHHHGHHGGEGGHHHHHHGHHHHHHHHHHHGGGHHGGGCDGGFGGGGGGGGGGGGFGGGGGGGGGGGGFFFFFFFFFFFFFFFFFFFFFFFFFFFFFFFFFFFFFFFFFFFFFFF
@M05620:45:000000000-G6HP7:1:1101:7694:6048 1:N:0:147
TACCTGTACTGGGGAAGCATTTGAATATCCCCCCATGGTGATGGGGACGGAGAACTGCTCCATAAACACAGGCAACGTGCCTAACTTTCCCGGGAAGATGAAGTCAAAGAGCGACCACAGCTCTTCGGAGGTTATTTTGCATCGGTGAGCCAGACAGAATGATCCGATGAGGGGGGCGAAACTATTTGAGGAAAGGAAGCACCTTTTTATTAAATTTACCTTTTAGCAATCGCCATTCCTACCCTAAAGAT
+
AA3ABFFFFFF4FEFEEGCFGGHGHHHFHDFEEEGHGHHCHFHFGGE?EGGGEHHGFGFHHHFFHFHFHHHHGHHHEGGFGGFHHFHFGFDECGEEEFHHHHFGGFFHHHBFEDGG@GGGCGHHHGHGGGGCFDGHHHHHDGHGD<CFHHHGHCEHHHFDHHFHHHGGGHH/C@-;@B?;@BFFFFFFFFF9F9AFF/AAFFFFFFFFFFFB//BFFFFFFFFFF/B/BFFEAAFEFFFFFFFFFFFF/BF
@M05620:45:000000000-G6HP7:1:1101:15287:6100 1:N:0:147
TACCTGTACTGGGGAAGCATTTGAATATCCCCCCATGGTGATGGGGACGGAGAACTGCTCCATAAACACAGGCAACGTGCCTAACTTTCCCGGGAAGATGAAGTCAAAGAGCGACCACAGCTCTTCGGAGGTTATTTTGCATCGGTGAGCCAGACAGAATGATCCGATGAGGGGTGCGAAACTATTTGAGGAAAGGAAGCACCTTTTTATTAAATTTACCTTTTAGCAATCGCCATTCCTACCCTAAAGAT
+
CCCCCFFFFFFFGGGGGGGGGGHHHHHHHHHGGGGHHHGHHHHHHGGGGGGGGHHHHHHHHHHHHHHHHHHHGHHHGHHHHHHHHHHHHHHGGGGGGHHHHHHHHHHHHHHHGGGGGHHHHHHHHHHGGGGEHHHHHHHHGHHGGEGGHHHHHHGHHHHHHHHHHHGGGHHHGGCEGGDGGGGGGGGGGGGFGGGGGFGGGGFFFFFFFFFFFFFFFFFFFFFFFFFFFFFFFFFFFFFFFFFFFFFFFFF
@M05620:45:000000000-G6HP7:1:1101:18459:6117 1:N:0:147
AGATTACTGCAACAGTTCCCCCTGACAAGCCAGGGACAAAACAAAGATCGGAAGAGCACACGTCTGAACTCCAGTCACGCACTACAATCTCGTATGCCGTCTTCTGCTTGAAAAAAAAAAAAAAAAAAACAAATAAAAAAAAAAATACAAAGTTAAAAAAATAATAAAAAGAAATATATAATAAGCTAAAGCATAGTTTATCAAAATAAAAATAAACGAAACACAGATGAAAAACATATATAAAAAAGAAA
+
BAABBFFFFFDFGGGGGGGGGGGGFHHHHHGHHHGGGGHHGHHHHHHHHHGEGGHHHGHHHGHHHGHHHHHHHHHHHHGHGGGHHHHHFHHHGGHHHHGGGHGHHHHHHHHGGHHGGGGC/</<<><--;..;0;0:0::-----.00000/0//////--.//////9/...////////////99/////////////////////;//:./9//....-/.9.///////9..///;///;//-.../
@M05620:45:000000000-G6HP7:1:1101:17302:6125 1:N:0:147
ATCTCTATCTCCTAAAAACCTGTTTAGATTTGGAGATAGACCTTCAGGTTTTTCATCATTTTCTGCATGAATTATACATTGACCACGTTCCAGCGTGGTCAGTTTGCAGCATTCTGTTATTTTGTTTGACAGAGTGTCTTGTTGAGAACATATGTAGGACATGATTTTTTCCTGCAACAGGGAAAATAAAGTATAAGTTTTAAAGATTTATTCTTTAATAAAGGATCTCAAAGCCAGCTTTAGAAAAAGGA
+
1>AAAFFFFFFFGBAFFFGGGGHHHFHFHHHHH101GDG1GHHHHHHFHHHGGHHHHHGHHHHHHHFGHHHHHHHHHHHHHHHHGHGHHHHHHHGGGGHHEFHHHHHHGHFHHHHHHHHHHHHHHHHHFFHFHHHHHHHHHHHHBGHHH0GGHHHHHHGHEFGDGHHHHGHHHHHF1FGFGGEHHHFGDFFHHGHHHHHHH<FBGHHHHHHHHHHHHHG=<DGH/DGHHHHFGGHGHFFHHFFFHCGHGCC
@M05620:45:000000000-G6HP7:1:1101:17283:6132 1:N:0:147
ATCTCTATCTCCTAAAAACCTGTTTAGATTTGGAGATAGACCTTCAGGTTTTTCATCATTTTCTGCATGAATTATACATTGACCACGTTCCAGCGTGGTCAGTTTGCAGCATTCTGTTATTTTGTTTGACAGAGTGTCTTGTTGAGAACATATGTAGGACATGATTTTTTCCTGCAACAGGGAAAATAAAGTATAAGTTTTAAAGATTTATTCTTTAATAAAGGATCTCAAAGCCAGCTTTAGAAAAAGGA
+
AAABBFFFFFFFGGGGGGGGGGHHHHHHHHHHFGHHHFHHHHHHHHHHHHHGGHHHHHHHHHHHHHHHHFHHHFHHHGHHHBHHHHGHHHHHHHGFEGHHHHHHHHHHHHHHHHHHHHHHHHHHHHHHFHFHHHHHHHHHHHHFHHHHHHHEHHHGFGGHHGCGHHHHHGHHHHHFHHGHHFGHHHHHGFBGHHHHGGGHHHGHHHHHHHHHHHHHHHHHFFHHBGHHHFHHHHHBGGHHHHHB;CHGGG;
@M05620:45:000000000-G6HP7:1:1101:17296:6146 1:N:0:147
ATCTCTATCTCCTAAAAACCTGTTTAGATTTGGAGATAGACCTTCAGGTTTTTCATCATTTTCTGCATGAATTATACATTGACCACGTTCCAGCGTGGTCAGTTTGCAGCATTCTGTTATTTTGTTTGACAGAGTGTCTTGTTGAGAACATATGTAGGACATGATTTTTTCCTGCAACAGGGAAAATAAAGTATAAGTTTTAAAGATTTATTCTTTAATAAAGGATCTCAAAGCCAGCTTTAGAAAAAGGA
+
CCCCCFFFFFFFGGGGGGGGGGHHHHHHHHHHHHHHHHHHHHHHHHHHHHHGGHHHHHIHHHIHIHHHHHHHHHHHHHHHHHHHHHGHHHHHHHGGGGHHHHHHHHHHHHHHHHHHHHHHHHHHHHHHHHHHHHHHHHHHHHHHHHHHHHHHHHHHHHHHHHHHHHHHHGHHHHHHHHHHHGGGHHHHHHHHHHHHHGHHHHGHHHHHHHHHHHHHHHHHHHHHHHHHHHHHHFHHHGHHHHGFHHHHGGH
@M05620:45:000000000-G6HP7:1:1101:8861:6163 1:N:0:147
TACCTGTACTGGGGAAGCATTTGAATATCCCCCCATGGTGATGGGGACGGAGAACTGCTCCATAAACACAGGCAACGTGCCTAACTTTCCCGGGAAGATGAAGTCAAAGAGCGACCACAGCTCTTCGGAGGTTATTTTGCATCGGTGAGCCAGACAGAATGATCCGATGAGGGGTGCGAAACTATTTGAGGAAAGGAAGCACCTTTTTATTAAATTTACCTTTTAGCAATCGCCATTCCTACCCTAAAGAT
+
AAACCFFFFFFFGGGGGGGGGGHHHHHHHHHGGGGHHHHHHHHHHGGGGGGGGHHHHHHHHHHHHHHHHHHHGHHHGHHHHHHHHHHHHHHGGGGGGHHHHHHHHHHHHHHHGGGGGHHHHHHHHHHGGGGEHGHHHHHHHHHGGCGGHHHHHHGHHHHHHHHHHHGGGHHHGG;CGGFGGFGGGGGGGGGFGFGGGGGGGGFFFFFFFFFFFFFFFFFFFFFFFFFFFFFFFFFEFFFFFFFFFFFFFFF
@M05620:45:000000000-G6HP7:1:1101:19007:6165 1:N:0:147
CATCCTGACCCTGAAGTACACTCTTTCCCTAACACGACGCTCTTCCGGCTTGATTTCTGACATTAGATCGGAAGAGCACACGTCTGAACTCCAGTCACGCACTACAATCTCGTATGCCGTCTTCTGCTTGAAAAAAAAAAAAAACACTTTCAATTAAGTCATACCTGTCCTCTTTCTCCAGCTCATATATCCCATTTCCACCAACTCCACCTTTTTCCTTGCATTTTACAAGCCCTGTCCCCACCAACACT
+
BABCBFFFFFFFGGGGGGGGGGHHHHHHHHHHHHHGGGGGGGHHHHGGGGGGHHHHHHHGHHHHHHHHHHGGGGHHHHHHHGGHHGHHHHHHHHHHHHGHGGGHHHHHHHHHFGHHHHGEGHGGHHGHHHHHHHFGCFGC-<--..;000:;0000:00:0000/0:;::0;B0;00;00/90/000;0900/:090000;...9/9//:.9:/9B/;/://://////:/:.9./.;9//9;9D....;/
@M05620:45:000000000-G6HP7:1:1101:23813:6189 1:N:0:147
TACCTGTACTGGGGAAGCATTTGAATATCCCCCCATGGTGATGGGGACGGAGAACTGCTCCATAAACACAGGCAACGTGCCTAACTTTCCCGGGAAGATGAAGTCAAAGAGCGACCACAGCTCTTCGGAGGTTATTTTGCATCGGTGAGCCAGACAGAATGATCCGATGAGGGGTGCGAAACTATTTGAGGAAAGGAAGCACCTTTTTATTAAATTTACCTTTTAGCAATCGCCATTCCTACCCTAAAGAT
+
A>AABFFFFFDFGGAFGGGGGGHHHHHHHHHGGGAGHHHGGHHHHGGGGGEFGHHHHHHHHGHHHHHFHHHHGHHHGHHHHHHHHHHHHHHGGGGGFHHHHHHHHHHHHHHHGGGGGHHHGHHHHHHGDGGGHGHHHHHHHHHGGCD.FCHHHEGHHHFHHHHHHHAEGGHHGG;ADG.DADG0CFGGBEGBBFFFGFFGGGFFFFFFFFFFFBFFFFFFFFFFBFFFFFFFFFFEFF9FFFFFFF:BBFF
@M05620:45:000000000-G6HP7:1:1101:23798:6203 1:N:0:147
TACCTGTACTGGGGAAGCATTTGAATATCCCCCCATGGTGATGGGGACGGAGAACTGCTCCATAAACACAGGCAACGTGCCTAACTTTCCCGGGAAGATGAAGTCAAAGAGCGACCACAGCTCTTCGGAGGTTATTTTGCATCGGTGAGCCAGACAGAATGATCCGATGAGGGGTGCGAAACTATTTGAGGAAAGGAAGCACCTTTTTATTAAATTTACCTTTTAGCAATCGCCATTCCTACCCTAAAGAT
+
BBCCDFFFFFFFGGGGGGGGGGHHHHHHHHHGGGGHHHHHHHHHHGGGGGGGGHHHHHHHHHHHHHHHHHHHGHHHGHHHHHHHHHHHHHHGGGGGGHHHHHHHHHHHHHHHGGGGGHHHHHHHHGHGDFGGHDHHHHHG1FFG?>DCGGHHHFGFHHFDGBGHHH?EGCHHGG:EADDFA?FBFGGGEGGGGBFFGFFGGGEFFFFFFFFFFBFFBFF0FFFFB/FFBBBEFF.B<F:BFFF.BFFEB0<
@M05620:45:000000000-G6HP7:1:1101:7433:6207 1:N:0:147
TACCTGTACTGGGGAAGCATTTGAATATCCCCCCATGGTGATGGGGACGGAGAACTGCTCCATAAACACAGGCAACGTGCCTAACTTTCCCGGGAAGATGAAGTCAAAGAGCGACCACAGCTCTTCGGAGGTTATTTTGCATCGGTGAGCCAGACAGAATGATCCGATGAGGGGTGCGAAACTATTTGAGGAAAGGAAGCACCTTTTTATTAAATTTACCTTTTAGCAATCGCCATTCCTACCCTAAAGAT
+
BBBCCFFFFFFFGGGGGGGGGGHHHHHHHHHGGGGHHHHHHHHHHGGGGGGGGHHHHHHHHHHHHHHHHHHHGHHHGHHHHHHHHHHHHHHGGGGGGHHHHHHHHHHHHHHHGGGGGHHHHHHHHHHGGGGEHHHHHHHGGHHGGCEGHHHHHHGHHHHHHHHHHHGGGHHFGGCDFGGGGGGGGGGGGGGFGFGGGGGGGGFFFFFFFFFFFBFFFFFFFFFFFFFFFFFFFFFFFFFFFFFFFFFFFFF
@M05620:45:000000000-G6HP7:1:1101:20725:6249 1:N:0:147
ATCTCTATCTCCTAAAAACCTGTTTAGATTTGGAGATAGACCTTCAGGTTTTTCATCATTTTCTGCATGAATTATACATTGACCACGTTCCAGCGTGGTCAGTTTGCAGCATTCTGTTATTTTGTTTGACAGAGTGTCTTGTTGAGAACATATGTAGGACATGATTTTTTCCTGCAACAGGGAAAATAAAGTATAAGTTTTAAAGATTTATTCTTTAATAAAGGATCTCAAAGCCAGCTTTAGAAAAAGGA
+
3AABBFFFFFFFGGGGGGGGGGHHHEGGHHHHHCHHHHGBGHHHHGHHHHHGGHFGHFHHHHHHHHEHHFHHHHHFHFHHHHHHHHGHHHHFFHGGGGHHHHHHHHHHHHHHHHHHHHFGHHHHHHHHGHHHGHHHHHHHHHHHFGEEGGHHHHHHGHHHHHHFHHHHHGHHHHHHDGFHHGGHHHGFGHHHHHDFGGGHHHHGHHHHHGGHHHHHFFHF0DDGFHHHHHGFGHHFHGHHHHGFBHHFGGG
@M05620:45:000000000-G6HP7:1:1101:20734:6265 1:N:0:147
ATCTCTATCTCCTAAAAACCTGTTTAGATTTGGAGATAGACCTTCAGGTTTTTCATCATTTTCTGCATGAATTATACATTGACCACGTTCCAGCGTGGTCAGTTTGCAGCATTCTGTTATTTTGTTTGACAGAGTGTCTTGTTGAGAACATATGTAGGACATGATTTTTTCCTGCAACAGGGAAAATAAAGTATAAGTTTTAAAGATTTATTCTTTAATAAAGGATCTCAAAGCCAGCTTTAGAAAAAGGA
+
BCCCCFFFFFFFGGGGGGGGGGHHHHHHHHHHHHHHHHHHHHHHHHHHHHHGGHHHHHHHHIHHHHHHHHHHHHHHHHHHHHHHHHGHHHHHHHGFGGHHHHGHHHHHHHHHHHHHHHHHHHHHHHHHHHHHHHHHHHHHHHHHHHHHHHHHHHHHHHHHHHHHHHHHHGHHHHHHHHHHHGGHHHGHHHHHHHHHHGHHHHHHHHHHHHHHHHHHHHHHGFGHHHHHHHHHHHHHHGHHHHHGHHHHGGH
@M05620:45:000000000-G6HP7:1:1101:20728:6282 1:N:0:147
ATCTCTATCTCCTAAAAACCTGTTTAGATTTGGAGATAGACCTTCAGGTTTTTCATCATTTTCTGCATGAATTATACATTGACCACGTTCCAGCGTGGTCAGTTTGCAGCATTCTGTTATTTTGTTTGACAGAGTGTCTTGTTGAGAACATATGTAGGACATGATTTTTTCCTGCAACAGGGAAAATAAAGTATAAGTTTTAAAGATTTATTCTTTAATAAAGGATCTCAAAGCCAGCTTTAGAAAAAGGA
+
CCCCCFFFFFFFGGGGGGGGGGHHHHHHHHHHHHHHHHHHHHHHHHHHHHHGGHHHHHHHHHHHHHHHHHHHHHHHHHHHHHHHHHGHHHHGHGGEEGHHGHHHHHHHHHHHHHHHHHHHHHHHGHHHHHGHHHHHHHHHHHHHHHHHHHHHHHHHHHHHGHHHHHHHHGHHHHHHHHGHHGGHHHHHHHGGGHHHHHHHHGGHHHHHHHHHHHHHHHHHHGHHHHHHHGGHHHHHHGHHHHHHHGHHGGH
@M05620:45:000000000-G6HP7:1:1101:26115:6283 1:N:0:147
CATCCTGACCCTGAAGTACACTCTTTCCCTAACACGACGCTCTTCCGGCTTGATTTCTGACATTAGATCGGAAGAGCACACGTCTGAACTCCAGTCACGCACTACAATCTCGTATGCCGTCTTCTGCTTGAAAAAAAAAAAAAAAAAAAAGACAAAAGAATAAACAGATATTTGTTACAAAAAAAAAGAATATAAAGTAATACATATGAAGAAGAATATATATGTTAAAACAGTAAGGAATTGTAATATAA
+
CCCCCFFFFFFFGGGFGGGGGGHHHHHHHHHGHGHGGGGGGGHHHHGGGGGGHHHHHHHEHHHHHGEHHHGGGEHHHHHGHGGHHGHHHHHHHHHHHHGHGGGHHHHEFGGHFGHHHHGGGHGHHFHHHHGGHHHGGGGC-<--;-----..////./..0;0000////9//////////..--;-..9:B//////////////////////////9///;////////.////9//;9/9/9://///
@M05620:45:000000000-G6HP7:1:1101:24537:6305 1:N:0:147
CATCCTGACCCTGAAGTACCCTCTTTCCCTAACACGACGCTCTTCCGGCTTGATTTCTGACATTAGATCGGAAGAGCACACGTCTGAACTCCAGTCACGCACTACAATCTCGTATGCCGTCTTCTGCTTGAAAAAAAAAAAAAAAGAATAAAAAGAAAAAAAAGAGAAACAACGAATAAAAAAAAAAAAAAAATGACTAAAACAGACTAGTATGAGTATAGGAGAACAGAAAGTAGCATAGTGTTGAGCAA
+
DDDDDFFFFFFFGGGGGFGGGGHHHHHHHHHHHGHGGGGGGGHHHHGGGGGGHHHHHHHGHHHHGHGHHHGGGGHHHHHHHGHHHGHHHHHHHHHHHHGHGGGHHHHHFHHHFEHHHHGEFHGHHHGHHHHHHHGGGGGC<<---...00<0:0<../:.---9.//00//..-...<0000--9--9--9--.000000000.//.0<0<000000000000/..0///0000000000000<0<0000/
@M05620:45:000000000-G6HP7:1:1101:14351:6364 1:N:0:147
ATCTCTATCTCCTAAAAACCTGTTTAGATTTGGAGATAGACCTTCAGGTTTTTCATCATTTTCTGCATGAATTATACATTGACCACGTTCCAGCGTGGTCAGTTTGCAGCATTCTGTTATTTTGTTTGACAGAGTGTCTTGTTGAGAACATATGTAGGACATGATTTTTTCCTGCAACAGGGAAAATAAAGTATAAGTTTTAAAGATTTATTCTTTAATAAAGGATCTCAAAGCCAGCTTTAGAAAAAGGA
+
BAAABFFFFFFFGGGGGGGGGGGHHHHHHHHHHHHHHHHHHHHHHHHHHHHGGHHHHHHHHHHHHHHHHGHHHHHHHHHHHHHHHHGGHHHHHGGFGGHHFHGHHHHHHHHHHHHHHHHHHHHHHHHHGHHHHHBGGHHHHHHHHHHHHHHHHHGHHHGHHHHHHHHHHGHHHHHHHHHHHGGHHHHHGGGGHHHGHFHHHGGHHHHHHHHHHHHHGGHHHHHHHGHHHGHGHHCGGGHHHHHHHGGHGGH
@M05620:45:000000000-G6HP7:1:1101:14323:6366 1:N:0:147
ATCTCTATCTCCTAAAAACCTGTTTAGATTTGGAGATAGACCTTCAGGTTTTTCATCATTTTCTGCATGAATTATACATTGACCACGTTCCAGCGTGGTCAGTTTGCAGCATTCTGTTATTTTGTTTGACAGAGTGTCTTGTTGAGAACATATGTAGGACATGATTTTTTCCTGCAACAGGGAAAATAAAGTATAAGTTTTAAAGATTTATTCTTTAATAAAGGATCTCAAAGCCAGCTTTAGAAAAAGGA
+
CCCCCFFFFFFFGGGGGGGGGGHHHHHHHHHHHHHHHHHHHHHHHHHHHHHGGHHHHHHHHIHHHHHHHHHHHHHHHHHHHHHHHHGHHHHHHHGGGGHHHHHHHHHHHHHHHHHHHHHHHHHHHHHHHHGHHHHHHHHHHHHHHHHHHHHHHHHHHHHHHHHHHHHHHGHHHHHHHHHHHGGHHHHHGGHHHHHFHHGHHHHDFFGHHHHHHHHHHFHHHHHEHHHHHHGGHHHHHGHHHFEHHHHFDDH
@M05620:45:000000000-G6HP7:1:1101:14337:6381 1:N:0:147
ATCTCTATCTCCTAAAAACCTGTTTAGATTTGGAGATAGACCTTCAGGTTTTTCATCATTTTCTGCATGAATTATACATTGACCACGTTCCAGCGTGGTCAGTTTGCAGCATTCTGTTATTTTGTTTGACAGAGTGTCTTGTTGAGAACATATGTAGGACATGATTTTTTCCTGCAACAGGGAAAATAAAGTATAAGTTTTAAAGATTTATTCTTTAATAAAGGATCTCAAAGCCAGCTTTAGAAAAAGGA
+
BAABBFFFFFFFGGGGGGGGGGHHHHHHHHGHHHHHHHHHHHHHHHHHHHHGGHHHHHHHHHHHHHHHHHHHHHHHHHHHHHHHHHGHHHHHHGGFGGHHHHHHHHHHHHHHHHHHHHHHHHHHHHHHHHGHHHHHHHHHHHHHHHHHHHHHHHHHHHHHHHHHHHHHHGHHHHGHHHHHHGGHHHHHGHHGHHHGHHHHHHGHHHHHHHHHHHHHHHHHHHGHHHHHHGHHHHHHHGHHHHHHHHHHGGH
@M05620:45:000000000-G6HP7:1:1101:10073:6400 1:N:0:147
TACCTGTACTGGGGAAGCATTTACACTCTTTCCCTACACGACGCCATTCCTACCCTAAAGATCGGAAGAGCACACGTCTGAACTCCAGTCACGCACTACAATCTCGTATGCCGTCTTCTGCTTGAAAAACAAAAATACTATTTTCCAACCCCCGCCTCCCCTCCTTTTCCTATTCCCCCATTAACCTACATTACCATTTTTACATCTTTATTCTTTCATCACTTCTCTCCCATCCTTCTTTCTACACATCC
+
ABABBFFFFFFFGEAEEGGFGFGH5GHHHHHHFHHHHHHGGGGGGGGHHHHHHGHHHHFGBHHHGGGGGHHHHHF@GGHGHHHHHHHHHH3GEGEEGHFEGHGFHGFEGHHHCE@GGFBEDGGH0B?1G/?/F0/011222222@1@2<</<//-<...../..<0=00<0<=000<;:-/00:000::/;000;00;0;0.;;;0900;;0000;00;;900;0;09099/0/.0//B/9B//;/./9//
@M05620:45:000000000-G6HP7:1:1101:12526:6432 1:N:0:147
ATCTCTATCTCCTAAAAACCTGTTTAGATTTGGAGATAGACCTTCAGGTTTTTCATCATTTTCTGCATGAATTATACATTGACCACGTTCCAGCGTGGTCAGTTTGCAGCATTCTGTTATTTTGTTTGACAGAGTGTCTTGTTGAGAACATATGTAGGACATGATTTTTTCCTGCAACAGGGAAAATAAAGTATAAGTTTTAAAGATTTATTCTTTAATAAAGGATCTCAAAGCCAGCTTTAGAAAAAGGA
+
AAAABFFFFFFFGGGGGGGGGGGHHHHHHHHHHHGHHHHGHHHHHHHGHHHGGHHHHHHHHHHHHHHHHHFHHHHHHHHHHHHHHHGGHHHFHHGGGGHHHHGHHHHHGGHHHHHHHHHHHHHHHHHHHHHHHHHHHHHHHHHGHGHHHHHHHHHGHHGHHHHHHHHHHGHHHHHHHHHHEEGHHHHHHFHHHGHGHGHHHHHHHHHHHHHHHHHHHFGHGHHGEGHHHHHGGHEFCEHHHHHGHHHHGGG
@M05620:45:000000000-G6HP7:1:1101:12510:6442 1:N:0:147
ATCTCTATCTCCTAAAAACCTGTTTAGATTTGGAGATAGACCTTCAGGTTTTTCATCATTTTCTGCATGAATTATACATTGACCACGTTCCAGCGTGGTCAGTTTGCAGCATTCTGTTATTTTGTTTGACAGAGTGTCTTGTTGAGAACATATGTAGGACATGATTTTTTCCTGCAACAGGGAAAATAAAGTATAAGTTTTAAAGATTTATTCTTTAATAAAGGATCTCAAAGCCAGCTTTAGAAAAAGGA
+
CDDCDFFFFFFFGGGGGGGGGGHHHHHHHHHHHHHHHHHHHHHHHHHHHHHGGHHHHIHHHIHHIHHHHHHHHHHHHHHHHHHHHHGHHHHHHHGGGGHHHHHHHHHHHHHHHHHHHHHHHHHHHHHHHHHHHHHHHHHHHHHHHHHHHHHHHHHHHHHHHHHHHHHHHGHHHHHHHHHHHGGHHHHHHHHHHHHHHHHHHHHHHHHHHHHHHHHHHHHHHHGHHHGHHHHHHHHHHGHHHHHHHHGHGGH
@M05620:45:000000000-G6HP7:1:1101:20712:6442 1:N:0:147
TACCTGTACTGGGGAAGCATTTGAATATCCCCCCATGGTGATGGGGACGGAGAACTGCTCCATAAACACAGGCAACGTGCCTAACTTTCCCGGGAAGATGAAGTCAAAGAGCGACCACAGCTCTTCGGAGGTTATTTTGCATCGGTGAGCCAGACAGAATGATCCGATGAGGGGTGCGAAACTATTTGAGGAAAGGAAGCACCTTTTTATTAAATTTACCTTTTAGCAATCGCCATTCCTACCCTAAAGAT
+
BBBBBFFFFFFFFEFFGGFDGFHHHHHHHHHGGGGHHHHGFHHHGGGGGGFGGHHHHHHFGHFHHHHGHHHHGHHHGHHFHFHHHGHHHHHGGG>EEHHHHGHHFHFHHGHHGGGGGHHHHHHHHHHGGGGCHHHHHHHEBGHG?CEFGFHHHGGHHHFHGHHHHHDGGFHFGGCDGFEBGGGFGGGGGFG;FBFFFFFGGGFFFFFFFFFFB/FFFF/FFFFFFFFF9BFFFFFFFFFFEFFFFFFFFFF
@M05620:45:000000000-G6HP7:1:1101:12492:6444 1:N:0:147
ATCTCTATCTCCTAAAAACCTGTTTAGATTTGGAGATAGACCTTCAGGTTTTTCATCATTTTCTGCATGAATTATACATTGACCACGTTCCAGCGTGGTCAGTTTGCAGCATTCTGTTATTTTGTTTGACAGAGTGTCTTGTTGAGAACATATGTAGGACATGATTTTTTCCTGCAACAGGGAAAATAAAGTATAAGTTTTAAAGATTTATTCTTTAATAAAGGATCTCAAAGCCAGCTTTAGAAAAAGGA
+
BBBBBF5DFFFFGGGGGGGGGGHHHFHHHHHHHFHHHHHHHHHHHHHGHHHGGHHHHHHHHHHHHHHHHHDHHHHHHFHHHGHHHHGHHHHHHHGGGGHHHHHHHHHHHHHHHHHHHHHHHHHHHHHHHHHHHHHHHHHHHHHHGHHHFHHHHHHHHHHHHHHHHHHHHGHHHHHHHHHHHGGGHHHHDFHHHHHHHHHHHHHHHHHHHHHHHHHHHGHHHHHGGHFHHHHHHHHHHGHHHHGFGFHHGGC
@M05620:45:000000000-G6HP7:1:1101:6335:6449 1:N:0:147
CATCCTGACCCTGAAGTACCCCGGCTTGATTTCTGACATTAGATCGGAAGAGCACACGTCTGAACTCCAGTCACGCACTACAATCTCGTATGCCGTCTTCTGCTTGAAAAAAAAAAAAAAAAATAAATAAACCATAACTTGAGTATTCATACAGACATATTGATCATTTCAAATTATCATAGAAACTGATTTTCTATAAGTGAAGTTGAGAAGGAGTCAGACATCAAACTTATCTAGTTGGATATGTACAG
+
DDCCDFFFFFFFGGGGGGGGGGGGGGGGHHHHHHHHHHHHHHHHHHGGGGHHHHHHHGHHHGHHHHHHHHHHHHGHGGGHHHHHBGHHGGHHHHGFGHGHHHHHHHHHFHHGGGGC>>//-->.00000<00/.0000=000<<:0000000000./<0000000<0000<0<00<0:0000:<0/000000000000000000<00000.0/...//0000/000000000000000<000000000000
@M05620:45:000000000-G6HP7:1:1101:12507:6461 1:N:0:147
ATCTCTATCTCCTAAAAACCTGTTTAGATTTGGAGATAGACCTTCAGGTTTTTCATCATTTTCTGCATGAATTATACATTGACCACGTTCCAGCGTGGTCAGTTTGCAGCATTCTGTTATTTTGTTTGACAGAGTGTCTTGTTGAGAACATATGTAGGACATGATTTTTTCCTGCAACAGGGAAAATAAAGTATAAGTTTTAAAGATTTATTCTTTAATAAAGGATCTCAAAGCCAGCTTTAGAAAAAGGA
+
BBBABFFFFFBFGGGGGGGGGGHHHHHHHHHHHGHHHHHGHHHHHHHHHHHGGHHHHHHHHHHHHHGHHHHHHHHHHHHHGHHHHHGHHHHHHHGGGGHHHHHHGHHHHHHHHHHHHHHHHHHHFGHHHHGHHHGGHHGHHGHHHHHHHGHHHHHHHHHHHHHHHHGHHGHHHHHHGHHHHGGHGHHGHHHGFHHHHHHHHHHHHHHHHHHHHHHHHHHGHHHGHHHHHGGHHGHHHGGHHGGHHGHHDGE
@M05620:45:000000000-G6HP7:1:1101:6349:6463 1:N:0:147
CATCCTGACCCTGAAGTACCCCGGCTTGATTTCTGACATTAGATCGGAAGAGCACACGTCTGAACTCCAGTCACGCACTACAATCTCGTATGCCGTCTTCTGCTTGAAAAAAAAAAAATACAAATATCAAACAGAGTACTGCTTAGTCACCTAGTAACCTTTCCTATACTGCAGTATACCTAAACAAACATTAAGACGTGGTAAAACGTCGTAGAAACAAGGCGAGAAGTAAGTTAGCTTGTTAAAATTGG
+
BBBBBFFFFFFFGGGGGGGGGGEEFGGGHHHHHHHHHHHHHHGHHHGGGGGHHHHHHGHHHGHHHHHHHHHHHHFHGGGHHHHHEHHGGGHBHHGGGHGGHFHHHHCHFGH@EDGB>/01111<1?1111?100<01>11111111111111/<=000000=000000<00;0/0;000000/0;0....000000;.....00000-9.--...00//....-;--./9/////////9/.///://///
@M05620:45:000000000-G6HP7:1:1101:12402:6470 1:N:0:147
TACCTGTACTGGGGAAGCATTTGAATATCCCCCCATGGTGATGGGGACGGAGAACTGCTCCATAAACACAGGCAACGTGCCTAACTTTCCCGGGAAGATGAAGTCAAAGAGCGACCACAGCTCTTCGGAGGTTATTTTGCATCGGTGAGCCAGACAGAATGATCCGATGAGGGGTGCGAAACTATTTGAGGAAAGGAAGCACCTTTTTATTAAATTTACCTTTTAGCAATCGCCATTCCTACCCTAAAGAT
+
CCBCCFFFFFFFGGGGGGGGGGHHHHHHHHHGGGGHHHGHHHHHHGGGGGGGGHHHHHHHHHHHHHHHHHHHGHHHGHHHHHHHHHHHHHHGGGFGGHHHHHHHHHHHHHHHGGGGGHHHHHHGHHHGGGGEHHHHHHHHGHHGGGGEGGHHHHGHHHHHHHHHHHGGGHHHGGC@FGDGGGGGGGGGGEFFFFFGFFGGFGFFFFFFFFFFFFFFFFFFFFFFFFFFFFFFFFFEFFFFFFFFFFFFFFF
@M05620:45:000000000-G6HP7:1:1101:7072:6473 1:N:0:147
TACCTGTACTGGGGAAGCATTTGAATATCCCCCCATGGTGATGGGGACGGAGAACTGCTCCATAAACACAGGCAACGTGCCTAACTTTCCCGGGAAGATGAAGTCAAAGAGCGACCACAGCTCTTCGGAGGTTATTTTGCATCGGTGAGCCAGACAGAATGATCCGATGAGGGGTGCGAAACTATTTGAGGAAAGGAAGCACCTTTTTATTAAATTTACCTTTTAGCAATCGCCATTCCTACCCTAAAGAT
+
CCCCCFFFFFFFGGGGGGGGGGHHHHHHHHHGGGGHHHFHHHHHGGGGGGGGGHHHHHHHHHHHHHHHHHHHGHHHGHHHHHHHHGHHHGHGGGFGGHHHGHHHHHHHHHGHGGGGGHHHHHHHHHHGGGG?GHHHHHHGGHHGGGGGHHHHHHGHHGHHHHHHHHGGGHHBDGFGGGGGGGGGGGGGGGGFFFGGFBFGGGFFFFFFFFFFFBFFFFFFFFFFFFFFFFFFFFFEFFFFFFFFFFFFFFF
@M05620:45:000000000-G6HP7:1:1101:16988:6478 1:N:0:147
ATCTCTATCTCCTAAAAACCTGTTTAGATTTGGAGATAGACCTTCAGGTTTTTCATCATTTTCTGCATGAATTATACATTGACCACGTTCCAGCGTGGTCAGTTTGCAGCATTCTGTTATTTTGTTTGACAGAGTGTCTTGTTGAGAACATATGTAGGACATGATTTTTTCCTGCAACAGGGAAAATAAAGTATAAGTTTTAAAGATTTATTCTTTAATAAAGGATCTCAAAGCCAGCTTTAGAAAAAGGA
+
CCCCCFFFFFFFGGGGGGGGGGHHHFHHHHHHHFHHHHHHHHHHHHHHHHHGGHHHHHHHHHHHHHHHHHHHHHHHHHHHHHHHHHGHHHHHHHGGGGHHHHHHHHHHHHHHHHHHHHHHHHHHHHHHHHHHHHHHHHHHHHHHHHHHHHHHHHHHHHHHHHHHHHHHHGHHHHHHHHHHHGGHHHHHFH1GHHHHHHHHHHHHHHHHHHHHHHHHHHHHHHFHHHHHHHHHHHHHHGHHHHHGHHHGGGH
@M05620:45:000000000-G6HP7:1:1101:12405:6488 1:N:0:147
TACCTGTACTGGGGAAGCATTTGAATATCCCCCCATGGTGATGGGGACGGAGAACTGCTCCATAAACACAGGCAACGTGCCTAACTTTCCCGGGAAGATGAAGTCAAAGAGCGACCACAGCTCTTCGGAGGTTATTTTGCATCGGTGAGCCAGACAGAATGATCCGATGAGGGGTGCGAAACTATTTGAGGAAAGGAAGCACCTTTTTATTAAATTTACCTTTTAGCAATCGCCATTCCTACCCTAAAGAT
+
3AABCFFFFFFFGGGEGGGGGGHHHHHHHHHGGGGHHHGHHHHHGGGGGGGGGGHHGHHHHHHHHGGHHHHHGHHHGHHHHHHHHHHHHHHGGGGGGHHHHHHHHHHHHHHGGGGGGHHHHHHHHHHGGGGCHHHHHHHHFGHGGDGFGFHFHHGGHGHHDGHHHHGGGHHHGGCDGGGACGGGGGGGGGGBFFFFFFFEFFFFFFFFFFFFFFFFFFFFFFFFFFFFFBFFEFDFFFFFFFAFFFFFFFF
@M05620:45:000000000-G6HP7:1:1101:16975:6496 1:N:0:147
ATCTCTATCTCCTAAAAACCTGTTTAGATTTGGAGATAGACCTTCAGGTTTTTCATCATTTTCTGCATGAATTATACATTGACCACGTTCCAGCGTGGTCAGTTTGCAGCATTCTGTTATTTTGTTTGACAGAGTGTCTTGTTGAGAACATATGTAGGACATGATTTTTTCCTGCAACAGGGAAAATAAAATATAAGTTTTAAAGATTTATTCTTTAATAAAGGATCTCAAAGCCAGCTTTAGAAAAAGGA
+
CBCCCFFFFFFFGGGGGGGGGGHHHHHHHHHHHHHHHHHHHHHHHHHHHHHGGHHHHHHHHHIHHHHHHHHHHHHGHHHHHHHHHHGHHHHHHHGFGGHHHHHHHHHHHHHHHHHHHHHHHHHHHHHHGHHHHHHHHHHHHHHHHGHHHHHHHHHHHHHHHHHHHHHHHGHHHHHHHHHHHGGHHHHHHHEHHHHHHGHHHHHHHHHHHHHHHHHHHHHHHGHHHHHHHHHHGFGHHGHHHHFFGGHHGGG
@M05620:45:000000000-G6HP7:1:1101:16992:6499 1:N:0:147
ATCTCTATCTCCTAAAAACCTGTTTAGATTTGGAGATAGACCTTCAGGTTTTTCATCATTTTCTGCATGAATTATACATTGACCACGTTCCAGCGTGGTCAGTTTGCAGCATTCTGTTATTTTGTTTGACAGAGTGTCTTGTTGAGAACATATGTAGGACATGATTTTTTCCTGCAACAGGGAAAATAAAGTATAAGTTTTAAAGATTTATTCTTTAATAAAGGATCTCAAAGCCAGCTTTAGAAAAAGGA
+
CCCCCFFFFFFFGGGGGGGGGGHHHHHHHHHHHHHHHHHHHHHHHHHHHHHGGHHHHHHHHHHHHHHHHHHHHHHHHHHHHHHHHHGHHHHHHHGGGGHHHHHHHHHHHHHHHHHHHHHHHHHHHHHHGHHHHHGHHHHHHHHHHHHHHHHHHHHHHHHHHHHHGHHHHGHHHHGHHHHHHGGGHHHHGHBGHHHHHHHHHHHHHHHHHHHHHHHHHHHGHHHGHHHHHHHHHGHHHGHHHHHHHHHHGGH
@M05620:45:000000000-G6HP7:1:1101:21234:6508 1:N:0:147
CATCCTGACCCTGAAGTACCCCGGCTTGATTTCTGACATTAGATCGAAGAGCACACGTCTGAACTCCAGTCACGCACTACAATCTCGTATGCCGTCTTCTGCTTGAAAAAAAAAAAAAAAAAAAAAAAAAAAAAAAATTTATACACGAACAAAAAAAGAACAAAGAATAACTACTAAAAAAATGCATCCTTACACACGCGTAAGACACCGTCGTTTATACAAATATCTATCTACATACCGTACATACACGA
+
CCCCCFFFFFFFGGGGGGGGGGGGGGGGHHHHHHHGHHHHHHGHHHGHGGHHHHHHGHHHGHHHHHHHHHHHHGHGGGHHHHHHHHHGGHHHHGGGHGHHHHHHFHHHHHGFGGG>>/<<>-<-<:------;----.00000000.-.-9/..9--...//9?:/;0:9000000000;--.0990;:0000090.-9---..00//.-.;--...00000000;0:;00000000:/.....00000.9
@M05620:45:000000000-G6HP7:1:1101:9567:6509 1:N:0:147
CATCCTGACCCTGAAGTACCCCATTGAGCATGGCATCGTCACCAACTGGGACGACATGGAGAAGATCTGGCACCACACCTTCTACAACGAGCTGCGCGTGGCCCCGGAGGAGCACCCAGTGCTGCTGACCGAGGCCCCCCTGAACCCCAAGGCCAACAGAGAGAAGATGACTCAGGTGAGGCTCGGCCGACGCCCGTGCTCCTCCCGTCCTTTCCCCAGTCATTTTCTGCCCGGCTTGATTTCTGACATTT
+
CDDDCFFFFFFFGGGGGGGGGGGHHHHHHHHHHHHHHGHHHGHHHGHHHHHHGGGGGHHHHHHHHHHHHHHHHGHHHGGHHHHHHHHHGGGGGHHGGGGGGGHHGGGGGGGGHHHHGGHHHHHHHHHHHHGGGGGGGGGGGGHHHHGGGGHGHHGGGGGGGGGGGGGGGGGGGGGGHGGGGGGGFFFFFFFFFFFFFFFFFFFFFFFFFFFFFFFFFFFFFFFFFFHFFFFFFFFFFFAFFFFFFFFFFF0
@M05620:45:000000000-G6HP7:1:1101:16664:6528 1:N:0:147
TACCTGTACTGGGGAAGCATTTGAATATCCCCCCATGGTGATGGGGACGGAGAACTGCTCCATAAACACAGGCAACGTGCCTAACTTTCCCGGGAAGATGAAGTCAAAGAGCGACCACAGCTCTTCGGAGGTTATTTTGCATCGGTGAGCCAGACAGAATGATCCGATGAGGGGTGCGAAACTATTTGAGGAAAGGAAGCACCTTTTTATTAAATTTACCTTTTAGCAATCGCCATTCCTACCCTAAAGAT
+
CDCDCFFFFFFFGGGGGGGGGGHHHHHHHHHGGGGHHHGHHHHHHGGGGGGGGHHHHHHHHHHHHHHHHHHHGHHHGHHHHHHHHHHHHHHGGGGGGHHHHHHHHHHHHHHHGGGGGHHHHHHHHHHGGGGEHHHHHHHHGHHGGEGGHGHHHHGHHGHHHHHHHHGGGHHHGG:AFGGGGGGGGHHHGGGCFFFGGGGGGGFFFFFFFFFFFFFFFFFFFFFFFFFFFFFFFFFEFFFFFFFFFFFFFFF
@M05620:45:000000000-G6HP7:1:1101:16647:6530 1:N:0:147
TACCTGTACTGGGGAAGCATTTGAATATCCCCCCATGGTGATGGGGACGGAGAACTGCTCCATAAACACAGGCAACGTGCCTAACTTTCCCGGGAAGATGAAGTCAAAGAGCGACCACAGCTCTTCGGAGGTTATTTTGCATCGGTGAGCCAGACAGAATGATCCGATGAGGGGTGCGAAACTATTTGAGGAAAGGAAGCACCTTTTTATTAAATTTACCTTTTAGCAATCGCCATTCCTACCCTAAAGAT
+
AAABAFFFFFFFCEEAAGGEGGDFEGHFHHHGGGGHGFBG5FHGAAFEEE1EFHFHFGHFFF5GHGHHHHHHGEFHEHHHHHHGHFHHD@BE>E@EEEHHFGFBFEFHHFFH?CCGGHFHFCGHFDGGADG/<1FHFHG11GDEA>E.<GHFHFGGFCGHHHGHHHGGDHHGGGGCGGD-?BFFFFFGBAFFF9C.//99/:ABFFFF?BFFFBFFFFFFFFFF/BBFFFFFEFDEFFBBF/AFFFBBB99
@M05620:45:000000000-G6HP7:1:1101:9811:6596 1:N:0:147
ATCTCTATCTCCTAAAAACCTGTTTAGATTTGGAGATAGACCTTCAGGTTTTTCATCATTTTCTGCATGAATTATACATTGACCACGTTCCAGCGTGGTCAGTTTGCAGCATTCTGTTATTTTGTTTGACAGAGTGTCTTGTTGAGAACATATGTAGGACATGATTTTTTCCTGCAACAGGGAAAATAAAGTATAAGTTTTAAAGATTTATTCTTTAATAAAGGATCTCAAAGCCAGCTTTAGAAAAAGGA
+
BBCCCFFFFFFFGGGGGGGGGGHHHHHHHHHHHHHHHHHHHHHHHHHHHHHGGHHHHHHHHHHHIHHHHHHHHHHHHHHHHHHHHHGHHHHHHHGEGGHHHHHHHHHHHHHHHHHHHHHHHHHHHHHHHHHHHHHHHHHHHHHHHHHHHHHHHHHHHHGHHHHHHHHHHGHHHHHHHHHHHGGHHHHHHHHHHGHHHHHHHHHHHHHHHHHHHHHHHHHGHHHHGHHHHHHHHHHHHGHHHHHHGHHHGGH
@M05620:45:000000000-G6HP7:1:1101:9818:6613 1:N:0:147
ATCTCTATCTCCTAAAAACCTGTTTAGATTTGGAGATAGACCTTCAGGTTTTTCATCATTTTCTGCATGAATTATACATTGACCACGTTCCAGCGTGGTCAGTTTGCAGCATTCTGTTATTTTGTTTGACAGAGTGTCTTGTTGAGAACATATGTAGGACATGATTTTTTCCTGCAACAGGGAAAATAAAGTATAAGTTTTAAAGATTTATTCTTTAATAAAGGATCTCAAAGCCAGCTTTAGAAAAAGGA
+
BBBBBFFFFFFFGGGGGGGGGGHHHHHHHHGHHGHHHHHHHHHHHHHHHHHGGHGHHHHHHHHHHHHHHHHHHHHHHHHHHHHHHHGHHHHFHHGGGGHHGHGHHHHHHHGHHHHHHHHHHHHHFHHHGGHHHHHHHHHHHHHHHHHHHHGHHHHHHHFHFHHHHHHHHGHHHHGHHHHHHGGHHFFFHGHGHHHHHHHHHGHHHGHHHHHHHHHHHHHHHFHHHHHHHHHHHHFHHGHHHHFBGHGHGDH
@M05620:45:000000000-G6HP7:1:1101:11454:6615 1:N:0:147
ATCTCTATCTCCTAAAAACCTGTTTAGATTTGGAGATAGACCTTCAGGTTTTTCATCATTTTCTGCATGAATTATACATTGACCACGTTCCAGCGTGGTCAGTTTGCAGCATTCTGTTATTTTGTTTGACAGAGTGTCTTGTTGAGAACATATGTAGGACATGATTTTTTCCTGCAACAGGGAAAATAAAGTATAAGTTTTAAAGATTTATTCTTTAATAAAGGATCTCAAAGCCAGCTTTAGAAAAAGGA
+
?AABBFFFFFFFGGCGGGGGGGGHHHHHHHHHHBGFHGHHHHHHHHHHGHHGGHFHHFHHHHHHHHGHHGHHHHHGHHHHFHHHFHGHHHHHHHGGGGGHFHHHHHHGHHHHHHHHHHGHHHHGHHHHHHHHFGGHHHHHHHHHHHHFHFHHHHHHHHHHHHHGHHHHHGHHHHHHHHHHHGGHGGFFGEGGGH<GGFGHHHFFGGGGFHHHHHHHD0DGGGH0GHHHHGHHGG:/CEHHHBFGGHHCFCH
@M05620:45:000000000-G6HP7:1:1101:21646:6618 1:N:0:147
CATCCTGACCCTGAAGTACCCCGGCTTGATTTCTGACATTAGATCGGAAGAGCACACGTCTGAACTCCAGTCACGCACTACAATCTCGTATGCCGTCTTCTGCTTGAAAAAAAAAAACAAAAAACAACCATAGACCCTAATACCCCCCCCCTCACCCCTATCTCCACCACGACAATTTCATCCCTTCTGCCACCCCTGACACTTCGCACTCATCCCCCAGCCTTTCACTTCTCTCGCTCGACATTGCCATC
+
DDDDDFFFFFFFGGGGGGGGGGGGGGGGHHHHHHHHHHHHHHHHHHGGGGHHHHHHHGHHHGHHHHHHHHHHHHGHGGGHHHHHHHHHGGHHHHGGGHGHHHHHHHGHHHHE<BD<>//?@0//////<.111>11.00011100<-<---<.....-..00000<<.9..----000000<0.00/000000:.-../<00<:<...--//0<0..<-.<.:00<0:0000000...9---..0000000
@M05620:45:000000000-G6HP7:1:1101:26164:6627 1:N:0:147
AAACCAAGCAGACACTCACCGCTGACTGGAGTTAAGACATGAGGTCAGCTAGATCGGAAGAGCACACGTCTGAACTCCAGTCACGCACTACAATCTCGTATGCCGTCTTCTGCTTGAAAAAAAAAAAGGGTACTTTCTTTTTCTCAGCAGCTATCAACCTCAACGACGCATTTTTTCACTCAGTCCTTCTTAGTCATTCATGCCTTTTTCGCCGCCTTGCTTCTTCTCCCATACTCTCTACTCTCCTCCCC
+
BBBBBBBFBFFFGGGGGGGGGGGE2BEAFFECFEFFHHHF3BG3FGFFHFDGFAFHECC11GGFGHH0FFFGHEFGFHCHFHFHFHGEGFGFHH3GFHE>GGHHGGGGGHFDGFEBAGFFFCGC<////?<011?11D=G1101111>10<0=0/=0/CG//0/.<----::;0;9B0090;0990B090;009;0;0C0C000;09909-;99@>DD/99//9BFF///.//.;////;/B/9/99.;99
@M05620:45:000000000-G6HP7:1:1101:5971:6630 1:N:0:147
ATCTCTATCTCCTAAAAACCTGTTTAGATTTGGAGATAGACCTTCAGGTTTTTCATCATTTTCTGCATGAATTATCCATTGACCACGTTCCAGCGTGGTCAGTTTGCAGCATTCTGTTATTTTGTTTGACAGAGTGTCTTGTTGAGAACATATGTAGGACATGATTTTTTCCTGCAACAGGGAAAATACAGTATAAGTTTTAAAGATTTATTCTTTAATAAAGGATCTCAAAGCCAGCTTTAGAAAAAGGA
+
A11>AFBFFFD1BG11EGFGGFHDA3A1AAAB1GHGA1BF11FG11GBBAGEAGDGEEGHHHHFDHH1G1ADB1F2BAFFH1BBFGCHH00210EBEGF1BFBB2BGHHG0B@@@FGF@FG2@GEGGHF1FG>0FEFDGHHHHHH1/>BGFGGGFGFGD<FFCGGGDGD<<1G110@10F/<CC/??B11??1G1GGGFDHDFDF1>GHHHFHHGGD0DD0<00/<<G0=D0DG:CCFHFC0:0;C:.C.C
@M05620:45:000000000-G6HP7:1:1101:4871:6632 1:N:0:147
ATCTCTATCTCCTAAAAAGGAAGAAAGGGGAGGGAAGATCGGAAGAGCACACGTCTGAACTCCAGTCACGCACTACAATCTCGTATGCCGTCTTCTGCTTGAAAAAAAAAAAGAAAACAGATATAGGATGCTATTTTGCATCAGTGAGCCATATAGAATGATCCACTTAGGCGTGCTAAACTAATTGAGAAAAGGTAGTACCTTTTTATCAAATTTACATTTTAGCAATCGCCATTCCAACACTATATATT
+
BBBBBFFFFFFFGGGGGGFGEEFGFHHHGGEEGGGHEFHGGGEGEHHHHHFGFGHHGGHHHHHCGGGHHGHGGGHHGHHHHHGGGHHGHGEFHGHHHHHHHFFFHHGECG/>//0200/00F111?1<11011>=1>F1=111111111/<0<00=000000000/0;:C0/;.-..00;/0;009900.0//;.09;00;0;0900:00;9BFFB090;00://;9;//9..9./:B/9/.;///:/9B/
@M05620:45:000000000-G6HP7:1:1101:11445:6633 1:N:0:147
ATCTCTATCTCCTAAAAACCTGTTTAGATTTGGAGATAGACCTTCAGGTTTTTCATCATTTTCTGCATGAATTATACATTGACCACGTTCCAGCGTGGTCAGTTTGCAGCATTCTGTTATTTTGTTTGACAGAGTGTCTTGTTGAGAACATATGTAGGACATGATTTTTTCCTGCAACAGGGAAAATAAAGTATAAGTTTTAAAGATTTATTCTTTAATAAAGGATCTCAAAGCCAGCTTTAGAAAAAGGA
+
DDDCDFFFFFFFGGGGGGGGGGHHHHHHHHHHHHHHHHHHHHHHHHHHHHHGGHHHHHHHHHHHHHHHHHHHHHHHHHHHHHHHHHGHHHHHHHGGGGHHHHHHHHHHHHHHHHHHHHHHHHHHHHHHHHHHHHHHHHHHHHHHHHGHHHHHHHHHHHHHHHHHHHHHHGHHHHHHHHHHHGGHHHHHHHHHHHHGHGHHHHHHHHHHHHHHHHHHGHHHHHHHHHHHHGHHHHHHHGHHHHHGHHHGGGH
@M05620:45:000000000-G6HP7:1:1101:5989:6637 1:N:0:147
ATCTCTATCTCCTAAAAACCTGTTTAGATTTGGAGATAGACCTTCAGGTTTTTCATCATTTTCTGCATGAATTATACATTGACCACGTTCCAGCGTGGTCAGTTTGCAGCATTCTGTTATTTTGTTTGACAGAGTGTCTTGTTGAGAACATATGTAGGACATGATTTTTTCCTGCAACAGGGAAAATAAAGTATAAGTTTTAAAGATTTATTCTTTAATAAAGGATCTCAAAGCCAGCTTTAGAAAAAGGA
+
CCCCCFFFFFFFGGGGGGGGGGHHHHHHHHHHHHHHHHHHHHHHHHHFHHHGGHHHHHHHHIIHIHHHHHHHHGHHHHHHHHHHHHGHHHHHHHGGGGHHHHHHHHHHHHHHHHHHHHHHHHHHHHHHHGHHHHHHHHHHHHHHHHHHHHHHHHHHHHHHHHHHHHHHHGHHHHHHHHHHHGGHHHHHFHHHHHHHHHHHHHHHHHHHHHHHHHHHHHHHHGHHHHHHHHHHHHHHHGHHHHGHHHGHGGH
@M05620:45:000000000-G6HP7:1:1101:8551:6648 1:N:0:147
ATCTCTATCTCCTAAAAACCTGTTTAGATTTGGAGATAGACCTTCAGGTTTTTCATCATTTTCTGCATGAATTATACATTGACCACGTTCCAGCGTGGTCAGTTTGCAGCATTCTGTTATTTTGTTTGACAGAGTGTCTTGTTGAGAACATATGTAGGACATGATTTTTTCCTGCAACAGGGAAAATAAAGTATAAGTTTTAAAGATTTATTCTTTAATAAAGGATCTCAAAGCCAGCTTTAGAAAAAGGA
+
DDCDCFFFFFFFGGGGGGGGGGHHHHHHHHHHHHHHHHHHHHHHHHHHHHHGGHHHHHIHHHIIHHHHHHHHHHHHHHHHHHHHHHGGHHHHHHGGGGHHHHHHHHHHHHHHHHHHHHHHHHHHHHHHHHHHHHHHHHHHHHHHHHHHHHHHHHHHHHHHHHHHHHHHHGHHHHHHHHGHHGGHHHHHHHHHHHHHHHHHHHHHHHHHHHHHHHHHHHHHHHHHHHGHHGHHHHHHHGHHHHHHGHHHGGH
@M05620:45:000000000-G6HP7:1:1101:18034:6652 1:N:0:147
TACCTGTACTGGGGAAGCATTTGAATATCCCCCCATGGTGATGGGGACGGAGAACTGCTCCATAAACACAGGCAACGTGCCTAACTTTCCCGGGAAGATGAAGTCAAAGAGCGACCACAGCTCTTCGGAGGTTATTTTGCATCGGTGAGCCAGACAGAATGATCCGATGAGGGGTGCGAAACTATTTGAGGAAAGGAAGCACCTTTTTATTAAATTTACCTTTTAGCAATCGCCATTCCTACCCTAAAGAT
+
CDCDCFFFFFFFGGGGGGGGGGHHHHHHHHHGGGGHHHGHHHHHHGGGGGGGGHHHHHHHHHHHHHHHHHHHGHHHGHHHHHHHHHHHHHHGGGGGGHHHHHHHHHHHHHHHGGGGGHHHHHHHHHHGGGGEHHHHHHHHGHHGGFGFHHHHHHGHHHHHHHHHHHGGGHHHGGEEGGGGGGGGGGGGGGGCFFGGGGGGGGFFFFFFFFFFFFFFFFFFFFFFFFFFFFFFFFFEFFFFFFFFFFFFFFF
@M05620:45:000000000-G6HP7:1:1101:25413:6676 1:N:0:147
CATCCTGACCCTGAAGTACACTCTTTCCCTAACACGACGCTCTTCCGGCTTGATTTCGACATTAGATCGGAAGAGCACACGTCTGAACTCCAGTCACGCACTACAATCTCGTATGCCGTCTTCTGCTTGAAAAAAAAAAAAAAACTAACACACATATACATTCATAAAAATGTCCATCAGTCACTCTGTCCTATCAGCAATAACTAGACATCCATAATTACGTTAGCTCATTCTAATCAGCAGCAATTAAT
+
DDDDDFFFFFFFGGGGGGGGGGHHHHHHHHHHHHHGGGGGGGHHHHGGGGGGHHHHHHGGGGHHHHHHHGGGGHHHHHHHGHHHGHHHHHHHHHHHHGHGGGHHHHHBHHHFGHHHHDFFHGHHHHHHH=GHHHGGGGG><--:.00000:<.<0:0000000<0:0000.0<0<0<0000000000000000::B000/0000000:0000/000000<0.<//.000000000000000:././<0000
@M05620:45:000000000-G6HP7:1:1101:25398:6686 1:N:0:147
CATCCTGACCCTGAAGTACACTCTTTCCCTAACACGACGCTCTTCCGGCTTGATTTCGACATTAGATCGGAAGAGCACACGTCTGAACTCCAGTCACGCACTACAATCTCGTATGCCGTCTTCTGCTTGAAAAAAAAAATGTTGAGAACATATGTAGGACATGATTTTTTCCTGCAACAGGGCAAATAAAGTATAATTTTTACAGATTTATTCTTTAATAAAGGCTCTCAAAGCCAGCTTTAGAAAAAGGA
+
AAAABFFFFFFFFGGGGGGGGGHHHFHHHHFFFHHGFGGGFGHHHGGGGGGEHHHHHHEFEEFDHHFFHGGGAGFHHHFFGFHHGHFHHHHHHGHFHGHGGGHFFGB?BGEGEFEBG@B<GGDGHBGGFCHEHG@?<<-01<>11FGF</=DGFDFBFFH/DG0<0;;C-;0CGFC0:::E..;.9;90;0;;FF90;FFFE0090;0;FFGGFFGGGF//;//.;AF9//9/BFFFFFFF//;;/99..:
@M05620:45:000000000-G6HP7:1:1101:25797:6730 1:N:0:147
CATCCTGACCCTGAAGTACCCCATTGAGCATGGCATCGTCACCAACTGGGACGACATGGAGAAGATCTGGCACCACACCTTCTACAACGAGCTGCGCGTGGCCCCGGAGGAGCACCCAGTGCTGCTGACCGAGGCCCCCCTGAACCCCAAGGCCAACAGAGAGAAGATGACTCAGGTGAGGCTCGGCCGACGCCCGTGCTCCTCCCGTCCTTTCCCCAGTCATTTTCTGCCCGGCTTGATTTCTGACATTA
+
CCCCCFFFFFFFGGGGGGGGGGGHHHHHHHHHHHHHHGHHHGHHHGHHHHHHGGGGGHHHHHHHHHHHHHHHHGHHHGGHHHHHHHHHGGGGGHHGGGGGGGHHGGGGGGGGHHHHGGHHHHHHHHHHHHGGGGGGGGGGGGHHHHGGGGHGHHGGGGGGGGGGGGGGGGGGGGGGGGGGGGGGFFFFFFFFFFFFFFFFFFFFFFFFFFFFFFFFFFFFFFFFFFFFFFFFFFFFFF?FFFFFFBFFFF0
@M05620:45:000000000-G6HP7:1:1101:5668:6781 1:N:0:147
TACCTGTACTGGGGAAGCATTTGAATATCCCCCCATGGTGATGGGGACGGAGAACTGCTCCATAAACACAGGCAACGTGCCTAACTTTCCCGGGAAGATGAAGTCAAAGAGCGACCACAGCTCTTCGGAGGTTATTTTGCATCGGTGAGCCAGACAGAATGATCCGATGAGGGGTGCGAAACTATTTGAGGAAAGGAAGCACCTTTTTATTAAATTTACCTTTTAGCAATCGCCATTCCTACCCTAAAGAT
+
AAAABFFFFFFF4EAEEGGGGGHFFGHHGGFFGGCFBGBFGHHHEEEGGGFG?HHHFGHGFFGHGHHHHHHGFCGGFHHEGGF@GGHHHHHGGGCGGHHFGFHGHGHGHHHGE/>BBGFHHHHHHHHGFGGCHFHHHHHDGHHEGEDAGFFHHFCGCCFHGEHHFH?EGFGFGG;CDD;?BCGGGGGGBEB9;B;;9CFEFFFFFBFFEFFFF/FFFFBFFFFFFFFBBFBAFFFFFFBF/F.AFFFBFFF
@M05620:45:000000000-G6HP7:1:1101:21678:6792 1:N:0:147
ATCTCTATTCCTAAAAACCTGTTTAGATTTGGAGATAGACCTTCAGGTTTTTCATCATTTTCTGCATGAATTATACATTGACCACGTTCCAGCGTGGTCAGTTTGCAGCATTCTGTTATTTTGTTTGACAGAGTGTCTTGTTGAGAACATATGTAGGACATGATTTTTTCCTGCAACAGGGAAAATAAAGTATAAGTTTTAAAGATTTATTCTTTAATAAAGGATCTCAAAGCCAGCTTTAGAAAAAGGAA
+
BCDDDFFFFFFFGGGGGGGGGGHHHHHHHHHHHHHHHHHHHHHHHHHHHHGGHHHHHHHIHHHHHIHHHHHHHHHHHHHHGHHHHGHHHHFGHGGGGHHHHHHHHHHHHHHHHHHHHHHHHHHHHHHHHHHHHHHHHHHHHHHHHGFHGHHHHHHHHHHHHHHHHHHHGHHHHHHHHHHHGGHHHHHHGHHHHHHHHHHHHHHHHHHHHHHHHHHHGGHHHHFHHHGHHHGHGHFHGHHHHHGGHHGGGHH
@M05620:45:000000000-G6HP7:1:1101:5668:6803 1:N:0:147
TACCTGTACTGGGGAAGCATTTGAATATCCCCCCATGGTGATGGGGACGGAGAACTGCTCCATAAACACAGGCAACGTGCCTAACTTTCCCGGGAAGATGAAGTCAAAGAGCGACCACAGCTCTTCGGAGGTTATTTTGCATCGGTGAGCCAGACAGAATGATCCGATGAGGGGTGCGAAACTATTTGAGGAAAGGAAGCACCTTTTTATTAAATTTACCTTTTAGCAATCGCCATTCCTACCCTAAAGAT
+
BBBBBFFFFFFFGGGGFGGGGFHHHHHHHHHGGGGHGHBGEGHHHGGGGGGGGHHHHHHHHHHHHHHHHHHHGHHHGHHHHHHHHHHHHHHGGGGGGHHHGGHFFHHHHHHHGGGGGHHHHHHHHHHGFGGEGGGHHHHFFHHGGDGCFHHGHHGHGGFHHHHHHHGGGHHHGGGCGD;BGGGFFFGG0CFBBFCFF9CEFFFFFFFFFFFFFFFFFFFFFFFFFFEFFFFFFFDEFFFFFFFFFFFFBFF
@M05620:45:000000000-G6HP7:1:1101:5684:6812 1:N:0:147
TACCTGTACTGGGGAAGCATTTGAATATCCCCCCATGGTGATGGGGACGGAGAACTGCTCCATAAACACAGGCAACGTGCCTAACTTTCCCGGGAAGATGAAGTCAAAGAGCGACCACAGCTCTTCGGAGGTTATTTTGCATCGGTGAGCCAGACAGAATGATCCGATGAGGGGTGCGAAACTATTTGAGGAAAGGAAGCACCTTTTTATTAAATTTACCTTTTAGCAATCGCCATTCCTACCCTAAAGAT
+
AAABBFFFFFFFGCEEGGFGGGGFFHHHHHHGGFEHHHHBGHHHHGEGGGGGGHHHGHHHHHHHGHFHHGHHGHHHGHHHGHHHHHHHHHHGGGGGGGHHGFHHGHHHFHHHGGGGGHGHHHHGHHHDFGGGHHHHHHHHHHHD.CDCF<GHHGGGFHHHGHHHHHGDGGHHGCE?EADFGGGFFGGEFGBCFGFFEFEEFGFFFFFFFBFFFFFFFFFFFBFFFBFFFFFEEDFFFFFFFFAFFF.BFFB
@M05620:45:000000000-G6HP7:1:1101:26557:6818 1:N:0:147
ATCTCTATCTCCTAAAAACCTGTTTAGATTTGGAGATAGACCTTCAGGTTTTTCATCATTTTCTGCATGAATTATACATTGACCACGTTCCAGCGTGGTCAGTTTGCAGCATTCTGTTATTTTGTTTGACAGAGTGTCTTGTTGAGAACATATGTAGGACATGATTTTTTCCTGCAACAGGGAAAATAAAGTATAAGTTTTAAAGATTTATTCTTTAATAAAGGATCTCAAAGCCAGCTTTAGAAAAAGGA
+
BCCCCFFFFFFFGGGGGGGGGGHHHHHHHHHHHGHHHHHHHHHHHHHHHHHGGHHHHHIHHHHIIHHHHHHHHHHHHHHHHHHHGHGHHHHHHHGGGGHHHHHHHHHHHHHHHHHHHHHHHHHHHHHHHHHHHHHHHHHHHHHHHHHHHHHHHHHHHHHHHHHHHHHHHGHHHHHHHHHHHGGHHHHHHHHHHHHHHHHHHHHHHHHHHHHHHHHHHHHHHHHHHHHHHHHHHHHHHGHHHHHHGHHHGGH
@M05620:45:000000000-G6HP7:1:1101:17071:6854 1:N:0:147
ATCTCTATCTCCTAAAAACCTGTTTAGATTTGGAGATAGACCTTCAGGTTTTTCATCATTTTCTGCATGAATTATACATTGACCACGTTCCAGCGTGGTCAGTTTGCAGCATTCTGTTATTTTGTTTGACAGAGTGTCTTGTTGAGAACATATGTAGGACATGATTTTTTCCTGCAACAGGGAAAATAAAGTATAAGTTTTAAAGATTTATTCTTTAATAAAGGATCTCAAAGCCAGCTTTAGAAAAAGGA
+
BBBBAFDFFDFFGGGGDEEGFGHHHHFHHHHHHHGHHFFDFCGHHHHHHHHGFHHGHHHHHGHHFHHFAFEFGHHGHEFHFGGHFHGGGHHHHHGGGFHHHHGHHHFHFFGHHHHHFGFHGHHHHHHHHHHHHHGFHFHHHGHGFHHHGFFHHHHHHHDHHHHBGGHHG/FGHHFHFGHHEC/CCCGDHDGGHHHFGFGGHH1FGFFDGGGHHHHHHDGF<DFD/DGHHHHGEHHGHGFGHHHHHHHHGG:
@M05620:45:000000000-G6HP7:1:1101:25236:6874 1:N:0:147
CATCCTGACCCTGAAGTACCCCGGCTTGATTTCTGACATTAGATCGGAAGAGCACACGTCTGAACTCCAGTCACGCACTACAATCTCGTATGCCGTCTTCTGCTTGAAAAAAAAAAAAAAAAAAGCCCCGTCGACGCATAGAGAATTATCGTAGAATAGATAAGTGAGTACAGAAGTGATCATCTACGGAGATCAAGAAGGTATATGATGAGCCTATTATGCACAGTAGATACAGCTGTGGCGAATTAGAT
+
DDDDDFFFFFFFGGGGGGGGGGGGGGGGHHHHHHHGHHHHHHHHHHGGGGHHHHHHGGHHHGHHHHHHHHHHHHGHGGGHHHHHFHHHFGHHHHGGGHGHHHHHHHHHHHHGGGGD>>//----.<...::.;----9..9000000000./...0;0000;0000;00000000000000000000.9..-/90000//.0000000000;0//0000;00000/0090;00000000//.---;.0000
@M05620:45:000000000-G6HP7:1:1101:25216:6882 1:N:0:147
CATCCTGACCCTGAAGTACCCCGGCTTGATTTCTGACATTAGATCGGAAGAGCACACGTCTGAACTCCAGTCACGCACTACAATCTCGTATGCCGTCTTCTGCTTGAAAAAAAAAAAAAAAAAAGAAAAAAAAGAGATTTTATAATGAAAAAAAACACAGATGTAATACAATATGAATTACGTAAAAAAGTGATATTGGGAATGCAAACTGTTCGAAAATAAATGTAGAAGTGTATGTATTACGTCGGATA
+
BBBBBFDDFFFFGFGGGGGGGGEGGGGGHHHHHHHHHHHHHFFHHHGGGGGHHHHHHGHHHGHFHGHHHGHHHHEHGGGHHHHHFGGHGGHEHHGFGHGHHHHHHHFHHHHGGFGD<///<>>@...//<---..//00000000000090.---:....//9//////9////////9//;./9.//9./////////.././////.//;//....-//////////////9//////://...---;.
@M05620:45:000000000-G6HP7:1:1101:9505:6886 1:N:0:147
ATCTCTATCTCCTAAAAACCTGTTTAGATTTGGAGATAGACCTTCAGGTTTTTCATCATTTTCTGCATGAATTATACATTGACCACGTTCCAGCGTGGTCAGTTTGCAGCATTCTGTTATTTTGTTTGACAGAGTGTCTTGTTGAGAACATATGTAGGACATGATTTTTTCCTGCAACAGGGAAAATAAAGTATAAGTTTTAAAGATTTATTCTTTAATAAAGGATCTCAAAGCCAGCTTTAGAAAAAGGA
+
CCCCCFFFFFFFGGGGGGGGGGHHHHHHHHHHHHHHHHHHHHHHHHHHHHHGGHHHHHHHHHHHHHHHHHHHHHHHHHHHHHHHHHGHHHHHHHGGGGHHHHHHHHHHHHHHHHHHHHHHHHHHHHHHGHHHHHHHHHHHHHHHHHHHHHHHHHHHHHHHHHHHHHHHHGHHHHGHHHHHHGGHHHHHFHHHHHHHHGHHHHHHHHHHHHHHHHHHHHHHHHHHHHHHHHHHHGHHHGHHHHGHHHHHGFF
@M05620:45:000000000-G6HP7:1:1101:13971:6902 1:N:0:147
TCCCTGTACTGGGGAAGCATTTGAATATCCCCCCATGGTGATGGGGACGGAGAACTGCTCCATAAACACAGGCAACGTGCCTAACTTTCCCGGGAAGATGAAGTCAAAGAGCGACCACAGCTCTTCGGAGGTTATTTTGCATCGGTGAGCCAGACAGAATGATCCGATGAGGGGTGCGAAACTATTTGAGGAACGGAAGCACCTTTTTATTAAATTTACCTTTTAGCAATCGCCATTCCTACCCTAAAGCT
+
A1>AACFFFFFF1E1EEG1GGGGFCHHHHHHGGGGHHHHFHHHCHG/EEAEEEGGHFGHHHHHHFGHHG/0/FFFHEHGGHH1BGHHHHHHC?EE@/0BFD1<GGBFBGFHHG?BC/?CFHHHHGH/C?@CCH1FHHGHHHHHGCGC.GHH0C.CHFC/=D0GHHFCGG0CGFGEC.9C9?AFFFGGG09F;/.9.9.;EFFFFFFFF-BF;//BFFFFFFFFF/FFF/;B-EA-AFBFFFF-AFB-/9/;
@M05620:45:000000000-G6HP7:1:1101:13989:6907 1:N:0:147
TACCTGTACTGGGGAAGCATTTGAATATCCCCCCATGGTGATGGGGACGGAGAACTGCTCCATAAACACAGGCAACGTGCCTAACTTTCCCGGGAAGATGAAGTCAAAGAGCGACCACAGCTCTTCGGAGGTTATTTTGCATCGGTGAGCCAGACAGAATGATCCGATGAGGGGTGCGAAACTATTTGAGGAAAGGAAGCACCTTTTTATTAAATTTACCTTTTAGCAATCGCCATTCCTACCCTAAAGAT
+
CDCDDFFFFFFFGGGGGGGGGGHHHHHHHHHGGGGHHHHHHHHHHGGGGGGGGHHHHHHHHHHHHHHHHHHHGHHHGHHHHHHHHHHHHHHGGGGGGHHHHHHHHHHHHHHHGGGGGHHHHHHHHHHGGGGCHHHHHHHHGHHGGEGFHHHHHHGGHHHHHHHHHHGGGHHHGGAEDGFGGGGGGGGHGGGFFFGGGGGGGGFFFFFFFHHFFFFFFFFFFFFFFFFFFFFFFFFFFFFFFFFFFFFFFFF
@M05620:45:000000000-G6HP7:1:1101:17496:6934 1:N:0:147
TACCTGTACTGGGGAAGCATTTACACTCTTTCCCTACACGACGCCATTCCTACCCTAAAGATCGGAAGAGCACACGTCTGAACTCCAGTCACGCACTACAATCTCGTATGCCGTCTTCTGCTTGAAAAAAAAAAAAAAAAACTCCAAACCAAACTGTTATACCCCCCAAGGCAGAACCCATGAACAGATGACAGTAACACGCACGATTACTAACATACAATCAGAGAGTATATTATAGCCAGTCTGCTATG
+
BCCDCFFFFFFFGGGGGGGGGGHHHHHHHHHHHHHHHGHGGGGGGGGHHHHHHHHHHHHHHHHHGGGGHHHHHHHGHHHGHFHHHHHHHHGHGHGGGHHHHHBGHHGFHHHHGFGHGHHHHHHHFGGHF/DGFC<<-----.00000;...:..00;00;00;0.---.9..9..:/..9:/000://009000;00000.----....00;0000;00009:000/.0000000:090;0.09000:090
@M05620:45:000000000-G6HP7:1:1101:23589:6943 1:N:0:147
CATCCTGACCCTGAAGTACCCCGGCTTGATTTCTGACATTAGATCGGAAGAGCACACGTCTGAACTCCAGTCACGCACTACAATCTCGTATGCCGTCTTCTGCTTGAAAAAAAAAAAACTACCACACCGCATCTCTCTATCTCCTCTCCACGCTAACCCCTCACCAACCATGTTTTCCCACCCGCCTGCTTGTCCCTTCCTCCCTTTGTCGCCCCCTATCCCTTTCTCACCCTCCCGTTCCTCTCACCCCC
+
CCCCCFFFFFFFGGGGGGGGGGGGGGGGHHHHHHHHHHHHHHHHHHGGGGHHHHHHHGHHHGHHHFHHHHHHHFFHGGGHHHHHHGHHGGHHHHGGGHGFHHHHHGGHHHHE<CF////1?<0??////--.->11<11110000/<</0<....:/.;.:....0....00000/000;:..---;..000.:0000::09B.9000;0..:.:::.0;/000000;::.A.9.:9../9090:009.:-
@M05620:45:000000000-G6HP7:1:1101:22940:6946 1:N:0:147
TACCTGTACTGGGGAAGCATTTGAATATCCCCCCATGGTGATGGGGACGGAGAACTGCTCCATAAACACAGGCAACGTGCCTAACTTTCCCGGGAAGATGAAGTCAAAGAGCGACCACAGCTCTTCGGAGGTTATTTTGCATCGGTGAGCCAGACAGAATGATCCGATGAGGGGTGCGAAACTATTTGAGGAAAGGAAGCACCTTTTTATTAAATTTACCTTTTAGCAATCGCCATTCCTACCCTAAAGAT
+
CCCCDFFFFFFFGGGGGGGGGGHHHHHHHHHGGGGHHHGHHHHHHGGGGGGGGHHHHHHHHHHHHHHHHHHHGHHHGHHHHHHHHHHHHHHGGGGGGHHHHHHHHHHHHHHHGGGGGHHHHHHHHHHGGGGDHHHHHHHHGHHGGGGGHGHHHHGHHHHHHHHHHHGGGHHHGGCEGGGGGGGGGHHHGGGFFGGGGGGGGGFFFFFFFFHFFFFFFFFFFFFFFFFFFFFFFFFFFFFFFFFFFFFFFFF
@M05620:45:000000000-G6HP7:1:1101:19717:6973 1:N:0:147
ATCTCTATCTCCTAAAAACCTGTTTAGATTTGGAGATAGACCTTCAGGTTTTTCATCATTTTCTGCATGAATTATACATTGACCACGTTCCAGCGTGGTCAGTTTGCAGCATTCTGTTATTTTGTTTGACAGAGTGTCTTGTTGAGAACATATGTAGGACATGATTTTTTCCTGCAACAGGGAAAATAAAGTATAAGTTTTAAAGATTTATTCTTTAATAAAGGATCTCAAAGCCAGCTTTAGAAAAAGGA
+
DDDDDFFFFFFFGGGGGGGGGGHHHHHHHHHHHHHHHHHHHHHHHHHHHHHGGHHHHHHHHHIIHHHHHHHHHHHHHHHHHHHHHHGHHHHHHHGGGGHHHHHHHHHHHHHHHHHHHHHHHHHHHHHHHHHHHHHHHHHHHHHHHHHHHHHHHHHHHHHHHHHHHHHHHGHHHHHHHHHHHGGHHHHHHHHHHHHHHHHHHHHHHHHHHHHHHHHHHFHHHHHHHHHHHGHHHHHHHGGHHHHGHHHHGGH
@M05620:45:000000000-G6HP7:1:1101:6213:6984 1:N:0:147
TACCTGTACTGGGGAAGCATTTGAATATCCCCCCATGGTGATGGGGACGGAGAACTGCTCCATAAACACAGGCAACGTGCCTAACTTTCCCGGGAAGATGAAGTCAAAGAGCGACCACAGCTCTTCGGAGGTTATTTTGCATCGGTGAGCCAGACAGAATGATCCGATGAGGGGTGCGAAACTATTTGAGGAAAGGAAGCACCTTTTTATTAAATTTACCTTTTAGCAATCGCCATTCCTACCCTAAAGAT
+
AAABBFFBFFFFGGGCCGFAF5GFGHGHHHHGGGGHFFFGGHHHHGFEEEGAGHGHHGHHHHHHHHHHHGGHGHHHGEFHH43GFFGFGEHGGGE?ECHGFGEBFFHHGHHHEGGG?CEGGGGH1@?C/>DCG1?FGGDHBG1EDDD.<FF0.<<GFFCFGGFHEGFDDCHHGGDD.AD??@F0FFFFBEFFF/9FF/99/;EFFBFF?FFFFFFFBBFFFFFF;//FB/B.?D.AFF99//9.FFF/B/;
@M05620:45:000000000-G6HP7:1:1101:20266:6994 1:N:0:147
CATCCTGACCCTGAAGTACACTCTTTCCCTAACACGACGCTCTTCCGGCTTGATTTCTGACATTAGATCGGAAGAGCACACGTCTGAACTCCAGTCACGCACTACAATCTCGTATGCCGTCTTCTGCTTGAAAAAAAAAATGATCCAGACAGAATGATCCGATGAGGGGTGCGAAACTCTTTGCGGAACTTACGCACCTTTTTCTTAAATTTACCTTTTACCACTCGCCCTTCCTCCCCTCCAGATCGTAC
+
ABBBAFFFFFFFGGGGFGGGGGHHHHGFHFHHHHHGGGGGGGHHHHGGGGGGHHFHHHHHHHHHHGHHHHGGGGHGHHHHHGFHCF3EHHHHGHFHHHGHGGEGHHHFFFHHFFFFHHGFGHGDHHEHGFA?<DGD@@@@01>1>111>FGBG/<D00DD.<..<:B.:;;A@.--9;0000009-9--00:0.9.;BB9F/;//9/9//;9/BBB/;F//;B//B.99.99FFFFBEFF...//99....
@M05620:45:000000000-G6HP7:1:1101:6227:7003 1:N:0:147
TACCTGTACTGGGGAAGCATTTGAATATCCCCCCATGGTGATGGGGACGGAGAACTGCTCCATAAACACAGGCAACGTGCCTAACTTTCCCGGGAAGATGAAGTCAAAGAGCGACCACAGCTCTTCGGAGGTTATTTTGCATCGGTGAGCCAGACAGAATGATCCGATGAGGGGTGCGAAACTATTTGAGGAAAGGAAGCACCTTTTTATTAAATTTACCTTTTAGCAATCGCCATTCCTACCCTAAAGAT
+
ABCCCFFFFFFFGGGGGGGGGGHHHHHHHHHGGGGHHHHHHHHHHGGGGGGGGHHHHHHHHHHHHHHHHHHHGHHHGHHHHHHHHHHHHHHGGGGGGHHHHHHHHHHHHHHHGGGGGHHHHHHHHHHGGGGFHHHHHHHHHHHGGGGGHGHHHFGHHHHHHHHHHHDGGHHGGGGGGGFAGGGGGGGGGEGFGFFGGGGGGGFFFFFFFFFBBFFFFFFFFFFFFFFFFFFFFFFFFFFFFFFFFFFFFFF
@M05620:45:000000000-G6HP7:1:1101:22887:7013 1:N:0:147
ATCTCTATCTCCTAAAAACCTGTTTAGATTTGGAGATAGACCTTCAGGTTTTTCATCATTTTCTGCATGAATTATACATTGACCACGTTCCAGCGTGGTCAGTTTGCAGCATTCTGTTATTTTGTTTGACAGAGTGTCTTGTTGAGAACATATGTAGGACATGATTTTTTCTTGCAACAGGGAAAATAAAGTATAAGTTTTAAAGATTTATTCTTTAATAAAGGATCTCAAAGCCAGCTTTAGAAAAAGGA
+
CCCCCFFFFFFFGGGGGGGGGGHHHHHHHHHHHHHHHHHHHHHHHHHHHHHGGHHHHHHHIHIHHHHHHGHHHHHHHHHHHHHHHHGHHHHHHHGGGGHHHHHHHHHHHHHHHHHHHHHHHHHHHHHHHHHHHHHHHHHHHHHHHHHHHHHHHHHHHHHHHHHHHHHHHCHHHHGHHHHHHGGHGHHHGHHHHHHFGFGHHHFHHHHHHHHHHHHHHHHHHGHHHHHHHGHGHHHHHGHHHHGFHHHHGGH
@M05620:45:000000000-G6HP7:1:1101:25251:7013 1:N:0:147
ATCTCTATCTCCTAAAAAGGAAGAAAGGGGAGGGAAGATCGGAAGAGCACACGTCTGAACTCCAGTCACGCACTACAATCTCGTATGCCGTCTTCTGCTTGAAAAAAAAAAAAACAAACAAAACCAAAACCCAACCCCCGGTAAATCAATCACTATACAATAAAATGGCATTCAATATAAAACCTACAAACCTTTATACACTAAATAATCACGCCCCCATACTCTACACTACACCCCTCCTACACACCTTT
+
AABBBFFFFFFFGGFGGGFGFGH44FGHGGGGGGEFGHHHHGGGGHHHHHHHGHHHGHHHHHHHHHHHHGHGGGHHHHHFGHHGDHHHHGGGGGHHFHHHHFFHFFGG@CBB</<//0?0.>00.....<.....<..<----.00000000/0;0;0990000;000/90090000000;00.//9///..//////:///////9////:...----./.;9////.////./.-.9.9///99:.///
@M05620:45:000000000-G6HP7:1:1101:21461:7013 1:N:0:147
CATCCTGACCCTGAAGTACCCCGGCTTGATTTCTGACATTAGATCGGAAGAGCACACGTCTGAACTCCAGTCACGCACTACAATCTCGTATGCCGTCTTCTGCTTGAAAAAAAAAAAAAAACAAAATACTATACAAACTTCTTATTACAAACTCTCTACATAAACAACTGCTAAATAAATGAGCAACAGAATTTCATTTACGTATCGTCAGACCCACTCAAATAGATGGTTTGTTGTAGAGTTGCTCTTTT
+
DDDDDFFFFFFFGGGGGGGGGGGGGGGGHHHHHHHHHHHHHHHHHHGEGGHHHHHHHGHHHGHHHHHHHHHHHGGHGGGHHHHHFHHHGGHHHHGFGHGHHHHHHHHHHHHGGGGC<>>/-.>.<011<111000<0.0000000000000.00000:0000000;..0/0000;0000000000/..//000:0000000./00../:..00.:...//0000:000000..//./00000:00000000
@M05620:45:000000000-G6HP7:1:1101:16867:7052 1:N:0:147
AGATTACTGCAACAGTTCCCCCTGACAAGCCAGGGACAAAACAAAGATCGGAAGAGCACACGTCTGAACTCCAGTCACGCACTACAATCTCGTATGCCGTCTTCTGCTTGAAAAAAAAAAAAAACAATACACGAGCTCACGCCACCCTCCCACCTACGTCACGCCTTTCCCCTTTATCCCTCTTGTCGATCCACCTAACCCCACCCCACCATTTCTCCTTCCTACTCCCAACCCCTGGCCCCCACCCAGCC
+
B@BBBFFFFFDFGGGGGGGGGGGGHHHHHHGHHGGGGGGHHHHHHHGHHHGEGGHHHFHHHGFHHGHHHHHHHHHHHHGHGGGHHHHHCGHHFGHHHHGFGHGHHHFGHHHFGHHGGGGD///-...11>D1.>-<.000<...<....:.:...//...9....;.9000//.9;000/0C90000.;9A.FF.://.9......-A.D.;F////9;;////:;//.9/.9.;.;....-9-99.....
@M05620:45:000000000-G6HP7:1:1101:6870:7071 1:N:0:147
TACCTGTACTGGGGAAGCATTTGAATATCCCCCCATGGTGATGGGGACGGAGAACTGCTCCATAAACACAGGCAACGTGCCTAACTTTCCCGGGAAGATGAAGTCAAAGAGCGACCACAGCTCTTCGGAGGTTATTTTGCATCGGTGAGCCAGACAGAATGATCCGATGAGGGGTGCGAAACTATTTGAGGAAAGGAAGCACCTTTTTATTAAATTTACCTTTTAGCAATCGCCATTCCTACCCTAAAGAT
+
ABCCCFFFFFFFGGGGGGGGGGHHHHHHHHHGGGGGHHFGFHHHHGGGGGGGGHHHHHHHHGHGHHHHHHHHGHHHGHHHHHHHHHHHHHHGGGEGGGHHGHHHHHHHHHHHGGGGGHHHHHHHG>FDDFGEHFGHHHHGEHHGG<EFHHHHHHGFHHHHHHHHHHGGGHHFGG;CDGDGGGGFGGGGFGGBBCFGFBFFCFFFFFFFFFFFF/BFFFFFFFFFFFFEBFFFFFFEFFFFFFFFFFFFFFF
@M05620:45:000000000-G6HP7:1:1101:5927:7126 1:N:0:147
TACCTGTACTGGGGAAGCATTTGAATATCCCCCCATGGTGATGGGGACGGAGAACTGCTCCATAAACACAGGCAACGTGCCTAACTTTCCCGGGAAGATGAAGTCAAAGAGCGACCACAGCTCTTCGGAGGTTATTTTGCATCGGTGAGCCAGACAGAATGATCCGATGAGGGGTGCGAAACTATTTGAGGAAAGGAAGCACCTTTTTATTAAATTTACCTTTTAGCAATCGCCATTCCTACCCTAAAGAT
+
CCCCCFFFFFFFGGGEGGGGGGHHHHHHHHHGGGGHHHGGHHHHGGGGGGGGGHHHHHHHHHHHHHHHHHHHGHHHGHHHHHHHHHHHHHHGGGGGGHHHHHHHHHHHHHHHGGGGGHHHHHHHHHHGGGGEHHHHHHHGGHHGGGGGHHHHHHGHHHHHHHHHHHGGGHHHGGGGGGGGGGGGGGGGEGGGGGFFGGGGGGFFFFFFFFFFFFFFFFFFFFFFFFFFFFFFFFFFFFFFFFFFFFFFFFF
@M05620:45:000000000-G6HP7:1:1101:13654:7131 1:N:0:147
CATCCTGACCCTGAAGTACCCGGCTTGATTTCTGACATTAGATCGGAAGAGCACACGTCTGAACTCCAGTCACGCACTACAATCTCGTATGCCGTCTTCTGCTTGAAAAAAAAAAAAAAAAAAAAAATTAATTAAGTTATCTCTCTGTTCATATTCGCCATCACTTAACCTTAGTTTCCGCCTACATGACTCCTTCGTGCATGTCTCATCCTTCCGTTTCGCGATTGCATCCCCGCACCCATGACCACCAC
+
DDDDDFFFFFFFGGGGGGGGGGGGGGGHHHHHHHHHHHHHHHHHHGGGGHHFHHHHGHHHGHHHHHHHHHHHHGHGGGHHFBFBGHHGGHGHHGGGHGHHHHHHHGGHHHGGGCB>>//<>A-----.0000000000000000:00000000000/:...000000000000:0000:...../00000000000./...000::00000000/.;0/0..---.90000/..-----:.;/0000....
@M05620:45:000000000-G6HP7:1:1101:21333:7157 1:N:0:147
TACCTGTACTGGGGAAGCATTTGAATATCCCCCCATGGTGATGGGGACGGAGAACTGCTCCATAAACACAGGCAACGTGCCTAACTTTCCCGGGAAGATGAAGTCAAAGAGCGACCACAGCTCTTCGGAGGTTATTTTGCATCGGTGAGCCAGACAGAATGATCCGATGAGGGGTGCGAAACTATTTGAGGAAAGGAAGCACCTTTTTATTAAATTTACCTTTTAGCAATCGCCATTCCTACCCTAAAGAT
+
CCCCCFFFFFFFGGGGEGGGGGHHHHHHHHHGGGGHHHHHHHHHGGGGGGGGGHHHHHHHHHHHHHHHHHHHGHHHGHHHHHHHHHHHHHHGGGFGGHHHHHHHHHHHHHHHGGGGFHHHHHHHHHHGGGGGHHHHHHHHHHHGGGGGGHHHHHGHHHHHHHHHHHDGGHHHGGCCGGGGGGGGGGGGGGGFFFFGGGFGGGFFFFFFFFFFBFFFFFFFFFFFFFFFFFFFFFFEFFFFFFFFFFFFFFF
@M05620:45:000000000-G6HP7:1:1101:8603:7191 1:N:0:147
AAACCAAGCAGACACTCACCGCAGAAGACATGAGGTCAGCTAGATCGGAAGAGCACACGTCTGAACTCCAGTCACGCACTACAATCTCGTATGCCGTCTTCTGCTTGAAAAAAAAAAAGGTCAGCTGGGGGGCTTTCTTTGTGTCAGCAACTCGAAACCTGAAAGAAGCATTTTTTAACTAAGTCCTGCTGAGTCATTCATGAGTTTTTCGCCGCCTTGCTTCTTCTCACAGACTCTCTACTCTCATGCCC
+
AAAAAAAFAFFFGGGGGGGGGGG00BBGFGDFGHHGGHGHHHHFHHHCEGFHFGFFHHGHHG/GHHFHGFHDGBD/>@EECGB@1F@1BF/F>21EGEFFDG1B1GBG1B>FE/C@<<//@F1?FFF??C?@@@EFFFFFFFFF/B/;/-://;--A@FFF/9///:FF/;FFFF>-/BF//;;FFFFFFBB-;FFFFFFFFFB;FFFF/-:A--9BFFFFFFFFFFFBF/9FFFFFFF/;FFFF//9/FB
@M05620:45:000000000-G6HP7:1:1101:18788:7223 1:N:0:147
ATCTCTATCTCCTAAAAACCTGTTTAGATTTGGAGATAGACCTTCAGGTTTTTCATCATTTTCTGCATGAATTATACATTGACCACGTTCCAGCGTGGTCAGTTTGCAGCATTCTGTTATTTTGTTTGACAGAGTGTCTTGTTGAGAACATATGTAGGACATGATTTTTTCCTGCAACAGGGAAAATAAAGTATAAGTTTTAAAGATTTATTCTTTAATAAAGGATCTCAAAGCCAGCTTTAGAAAAAGGA
+
CBBCCFFFFFFFGGGGGGGGGGHHHHHHHHHHHFGHHHHFHHHHHHHHHHHGGHHHHHHHHHHHHHHHHHHHHHHGHHHHHHHHHHGHHHHHHHGGGGHHHHHHHHHHHHHHHHHHHHHHHHHHHHHHGHHHHHGHHHHHHHHHHHHHHHHHHHHHHHHHHHHHHHHHHGHHHHGHFHHGHGGGHHHHHHHGHHGHGFHHHHGHHHHHHHHHHHHHHHHHHGHHHHHHHHHHHHHHHGHHHHGHGHHHGGG
@M05620:45:000000000-G6HP7:1:1101:26724:7237 1:N:0:147
CATCCTGACCCTGAAGTACCCCATTGAGCATGGCATCGTCACCAACTGGGACGACATGGAGAAGATCTGGCACCACACCTTCTACAACGAGCTGCGCGTGGCCCCGGAGGAGCACCCAGTGCTGCTGACCAAGGCCCCCCTGAACCCCAAGGCCAACAGAGAGAAGATGACTCAGGTGAGGCTCGGCCGACGCCCGTGCTCCTCCCGTCCTTTCCCCAGTCATTTTCTGCCCGGCTTGATTTCTGACATTA
+
AAAAAFDFCFFFFFGAFBGGGGGHHDFFFDGHHGFHHEHHHGHGHGHHEGHHCAEEGHHFHHGFHHGHFFGHHGHHHGGHHHHFHHHHEGAEGFF>EEEEEEHHGG/BC?E/FGHHGGGF1FHHGHCHHH1?<FGGGGGGGAGHHHGGGGGCGHHEGG;CCGGG/CFGFFGGGGBCGBCCFEFGAAFG;@@-@@@99-;AFFFFFF-;AFFFFFFFFF;FBBFFFFFFBFFFB-9@@;?FFFFF//;FFF/
@M05620:45:000000000-G6HP7:1:1101:27071:7261 1:N:0:147
TACCTGTACTGGGGAAGCATTTGAATATCCCCCCATGGTGATGGGGACGGAGAACTGCTCCATAAACACAGGCAACGTGCCTAACTTTCCCGGGAAGATGAAGTCAAAGAGCGACCACAGCTCTTCGGAGGTTATTTTGCATCGGTGAGCCAGACAGAATGATCCGATGAGGGGTGCGAAACTATTTGAGGAAAGGAAGCACCTTTTTATTAAATTTACCTTTTAGCAATCGCCATTCCTACCCTAAGATC
+
CCCCCFFFFFFFGGFGGGGGGGHHHHHHHHHGGGGHHHGHGHHHHGGGGGGGGHHHHHHHHHHHHHHHHHHHGHHHGHHHHHHHHHHHHHHGGGGGGHHHHHHHHHHHHHHHGGGGGHHHHHHHHHHGGGGGHHHHHHHHHHHGGGGGHHHHHHGHHHHHHHHHHHEGGHHHGGCEEGDGGGGGGGGGEFG;FFCFF/CFGGFFFFFFFFFFFFFFFFFFFFFFFFFFFFFFFFFEFFFFFFFFFFFFFFB
@M05620:45:000000000-G6HP7:1:1101:23827:7302 1:N:0:147
CATCCTGACCCTGAAGTACCCCGGCTTGATTTCTGACATTAGATCGGAAGAGCACACGTCTGAACTCCAGTCACGCACTACAATCTCGTATGCCGTCTTCTGCTTGAAAAAAAAAAAAAAAAAAAAATGACAGTATAAAATACACTGTTGACAAACTAGAGATCGAGAATACAATCGACTCACCGCCGGCAGCAGCCTAACAGCTTCGACAGGACCACCTCCTAGAACTTCCTGTCTAAGCCTCTCCCTCT
+
DDDDDFFFFFFFGGGGGGGGGGGGGGGGHHHHHHHHHHHHHHHHHHGGGGHHHHHHHGHHHGHHHHHHHHHHHGGHGGGHHHHHFHHHGGHHHHGFGHGHHHHHHHHHHHHEECGC>//<><-----.00000000:0000:000000000000/.0000000:.....00000;0..-..00..-------..././00/0:.00:-...-.........9/0000000000:000000/00/0//////
@M05620:45:000000000-G6HP7:1:1101:5200:7358 1:N:0:147
CATCCTGACCCTGAAGTACCCCATTGAGCATGGCATCGTCACCAACTGGGACGACATGGAGAAGATCTGGCACCACACCTTCTACAACGAGCTGCGCGTGGCCCCGGAGGAGCACCCAGTGCTGCTGACCGAGGCCCCCCTGAACCCCAAGGCCAACAGAGAGAAGATGACTCAGGTGAGGCTCGGCCGACGCCCGTGCTCCTCCCGTCCTTTCCCCAGTCATTTTCTGCCCGGCTTGATTTCTGACATTT
+
DDDDCFFFFFFFGGGGGGGGGGGHHHHHHHHHHHHHHGHHHGHHHGHHHHHHGGGGGHHHHHHHHHHHHHHHHGHHHGGHHHHHHHHHGGGGGHHGGGGGGGHHGGGGGGGGHHHHGGHHHHHHHHHHHHGGGGGGGGGGGGHHHHGGGGHGHHGGGGGGGGGGGGGGGGGGGGGGHGGGGGGGFFFFFFFFFFFFDFFFFFFFFFFEFFFFFFFFFFFFFFFFFFFFFFFFFFFFFFFFFFFFFBFFFF0
@M05620:45:000000000-G6HP7:1:1101:17976:7396 1:N:0:147
TACCTGTACTGGGGAAGCATTTGAATATCCCCCCATGGTGATGGGGACGGAGAACTGCTCCATAAACACAGGCAACGTGCCTAACTTTCCCGGGAAGATGAAGTCAAAGAGCGACCACAGCTCTTCGGAGGTTATTTTGCATCGGTGAGCCAGACAGAATGATCCGATGAGGGGTGCGAAACTATTTGAGGAAAGGAAGCACCTTTTTATTAAATTTACCTTTTAGCAATCGCCATTCCTACCCTAAAGAT
+
CCCDCFFFFFFFGGGGGGGGGGHHHHHHHHHGGGGHHHHHHHHHHGGGGGGGGHHHHHHHHHHHHHHHHHHHGHHHGHHHHHHHHHHHHHHGGGEGGHHHHHHHHHHHHHHHGGGGGHHHHHHHHHHGGGGEHHHHHHHHHHHGGGGGHHHHHHGHHHHHHHHHHHGGGHHHGGEEGGGGGGGGGGHHGGGFFFFGGGGGGGFFFFFFFFHFFFFFFFFFFFFFFFFFFFFFFFFEFFFFFFFFFFFFFFF
@M05620:45:000000000-G6HP7:1:1101:12019:7409 1:N:0:147
ATCTCTATCTCCTAAAAAGGAAGAAAGGGGAGGGAAGATCGGAAGAGCACACGTCTGAACTCCAGTCACGCACTACAATCTCGTATGCCGTCTTCTGCTTGAAAAAAAAAAAAAAAAAAAAAAAAAAACAGTCATTACACAAATTCACAAATATACAAGAAACAAGGAAACTACTCACACTCAACGCAAGTACGCTCTCAACTCTACAAAAAACAGCCGTACTTTGAATCTATATCTGTTGACTTATGTAT
+
BBBBBFFFFFFFGGGGGGGGGGHG4GHHGGGGGGGHGHHHHGGGGHHHHHHHGHHHGHHHHHHHHHHHHGHGGGHHHHHHHHHGGHHHHGGGHGHHHHHHHGFHHHGGGGBB></->-<-:---9;9-../00:0000://..///:///:/://////.////...9///////////9////..:-:-;/9.....///.////////..-.....-....///;///:;////;//;//://///;9/
@M05620:45:000000000-G6HP7:1:1101:16780:7411 1:N:0:147
ATCTCTATCTCCGAAAAAGGAAGAAAGGGGAGGGAAGATCGGAAGAGCACACGTCTGAACTCCAGTCACGCACTACAATCTCGTATGCCGTCTTCTGCTTGAAAAAAAAAAAACAAAAAAATTTAGTAACTACGTAGGTCTGACTCAGACGACGTTCATAGGCTATAGTAAGAGACTGTATGATGTGAGAAAAGGAATGAAATCGATAGAGAGAATGATGGAACAGAGGAGGGAATAGACTAGTAAAAATG
+
ABCCCFFFFFFFGGGGGGGGGGHHFHHHGGGGGGGHGHHHHGGGGHHHHHHHGHHHGHHHHHHHHHHHHGHGGGHHHHHFHHHGGHHHHGFGHGHHHHHHHHHHGHGGGGBC<//?00.--<1000000000/..0..<00/00000:0/--:--;//0000/00000900000//00;0009000000/9///./////////.....///.;///////9/;////....-..//:////://////.9
@M05620:45:000000000-G6HP7:1:1101:7071:7427 1:N:0:147
CATCCTGACCCTGAAGTACCCCGGCTTGATTTCTGACATTAGATCGGAAGAGCACACGTCTGAACTCCAGTCACGCACTACAATCTCGTATGCCGTCTTCTGCTTGAAAAAAAAAAAAGAGCAGCTGGGGGGCGTGCTTTGTGTGGCCACCGATAAACCTGAAAAAACCATTTTTTAATAAAGCCCTGCTGAGACATTCATGAGTTTTTACCCCCCTTGCTCCTTCTTAACGACTCTCTATTCCTCTCCCA
+
CCCCCFFFFFFFGGGGGGGGGGGGGGGGHHHHHHHHHHHHHHHHHHGGGGHHHHHHHGHHHGHHHHHHHHHHHHGHGGGHHHHHGFHHGFHHHHGGGHGHHHHHHHGHEHHGGGGG><//00===010?<--9-;-.99B0B/;...9:9;.:-;.0:/:;/F00.:.;.0:BFF-.;000000.9;..0;0.00/:0000;00000;..09:.-:-.;00000;0000;:.;-A.09000000000/;//
@M05620:45:000000000-G6HP7:1:1101:21210:7429 1:N:0:147
AAACCAAGCAGACACTCACCGCTGACTGGAGTTAAGACATGAGGTCAGCTAGATCGGAAGAGCACACGTCTGAACTCCAGTCACGCACTACAATCTCGTATGCCGTCTTCTGCTTGAAAAAAAAAAAAAAACAACCCCCCAAACCCTCTCACCCTCACTACCATCGTAAACCCACAATTCTCAAGCCTCTCCCCCTACCGCTCCCCACACCTATACCCCTCCACCACATTTCACCTCTCCCACATGCCCTC
+
CCCCCCCFCFFFGGGGGGGGEGGGEGHHHHHHHHHHHHHHHHHHHHHHHHHHHHHHGGGGHHHHHHHGHHHGHHHHHHHHHHHHGHGGGHHHGHFHHHGGHHHHGGGHGHGHHHHHHHHHGGGGGD</---....<<<---....:.::/00:.....00/900/.....0/...;.0///;////./9/9//..-...----;.9/....////9:/.;..//..;./9/9///;A;////;.////9/.
@M05620:45:000000000-G6HP7:1:1101:8170:7443 1:N:0:147
CATCCTGACCCTGAAGTACCCCGGCTTGATTTCTGACATTAGATCGGAAGAGCACACGTCTGAACTCCAGTCACGCACTACAATCTCGTATGCCGTCTTCTGCTTGAAAAAAAAAAAATACACACACCCTTCTCCCCACAACAATACTCTCTCACCAAGAAAATAAACCAATAAAACACCTCTTGCGACTCGGATCTCACACTCATATACACTAGACAGGTTACTATCTCTCGCATATACCCACCTCACAC
+
CCCCCFFFFFFFGGGGGGGGGGGGGGGGHHHHHGGGHHHHHHHHHHGGGGHHHHHHHGHHHGHHHHHHHHHHHGGHGGGHHHHHGHHHGGGHHHGGGHGHHHHHHGGFHHHGGGG//>011111/<///.001110><...<..00000000000<0.../;/0:0;0/..000000;9./.0000--;9.....-000000///00000009/0000/.900:0:0:0009..-..00;000.9..9;00
@M05620:45:000000000-G6HP7:1:1101:7869:7570 1:N:0:147
CATCCTGACCCTGAAGTACACTCTTTCCCTAACACGACGCTCTTCCGGCTTGATTTCTGACATTAGATCGGAAGAGCACACGTCTGAACTCCAGTCACGCACTACAATCTCGTATGCCGTCTTCTGCTTGAAAAAAAAAAACAAAAATAATCACACCAGAAACTGGAACAAAATTGTAAAACTGAGATGCGGACATCCGAGAAAGAGCCTATTAGCGTGATATCTACAGACGAGTCACTCGTTGTGGGTAT
+
BBBBBFFFFFFFGGGGGGGGGGHHHHHHHHHHHGHGGGEFGGHHHHGGGCFGGHHHHHHHHHHHGHHHGHGGGGHHHHHHHGHHHFHHHHHHHHHHFHGHGGGHHHFHFHHHFGHHHHGGGHGHHGHHHHGHHGHGGGF-<.......<=000/0/....///00//:/;/..0/000000009000000-----90/..--.///..9///9///-...///9/:9///.---..////.;....9.9//
@M05620:45:000000000-G6HP7:1:1101:21455:7587 1:N:0:147
TACCTGTACTGGGGAAGCATTTGAATATCCCCCCATGGTGATGGGGACGGAGAACTGCTCCATAAACACAGGCAACGTGCCTAACTTTCCCGGGAAGATGAAGTCAAAGAGCGACCACAGCTCTTCGGAGGTTATTTTGCATCGGTGAGCCAGACAGAATGATCCGATGAGGGGTGCGAAACTATTTGAGGAAAGGAAGCACCTTTTTATTAAATTTACCTTTTAGCAATCGCCATTCCTACCCTAAAGAT
+
BBBBBFFFFFFFGCGGGGCGGGHFAGGHHHHGGGGHHHHHHHHHHGEEGGGGGHHHHHHHHHHHHFHHHHHHGHHHEHHHHHHHHHHHHHHGGGEEGHHHHHHHHFGHHHHHGGGG@GHHHHHHHHHGDGGGHGHHHHHHHHHGGFGEFHHHHHGHHHHHHHHHHHFGGHHHGGECGGD?BBGFGGGGGFGCFBFGGFFGFGFFFFFFFFFF/BFFFFFFFFFFFFFFFFFFFFFEFFFFFFFFFFFFFBF
@M05620:45:000000000-G6HP7:1:1101:22445:7606 1:N:0:147
CATCCTGACCCTGAAGTACCCCATTGAGCATGGCATCGTCACCAACTGGGACGACATGGAGAAGATCTGGCACCACACCTTCTACAACGAGCTGCGCGTGGCCCCGGAGGAGCACCCAGTGCTGCTGACCGAGGCCCCCCTGAACCCCAAGGCCAACAGAGAGAAGATGACTCAGGTGAGGCTCGGCCGACGCCCGTGCTCCTCCCGTCCTTTCCCCAGTCATTTTCTGCCCGGCTTGATTTCTGACATTA
+
BBBBBFFFFFFFGGGGGGGGGGEHHHHHHFHHHHHHHGHHDEFHEFHHHEFGGGGGGGHFGFHHHFHGFHHFGFHHHGGHHHFHHHHHGE?EEFHGGGGGGGHHGGGG@C/DHHHHGGH?GHHHHHHGHHGGGGGGGCGGGGHHHHGGDDHFHHGGGEGGFGGGFGBFFBFGGGFFGGFF?A99BFFFAFCDFFFAFFFFFFFFFFF.;A9BFB/:BF.FFFFFFFBFFFFFFDFFFFABBFFFFBFFFF/
@M05620:45:000000000-G6HP7:1:1101:6383:7619 1:N:0:147
CATCCTGACCCTGAAGTACACTCTTTCCCTAACACGACGCTCTTCCGGCTTGATTTCTGACATTAGATCGGAAGAGCACACGTCTGAACTCCAGTCACGCACTACAATCTCGTATGCCGTCTTCTGCTTGAAAAAAAAAAATGTAATCAACGAGAAACCTGAAAGACGCATTTTTTAATTAAGGCCTGATGAGTCATTCATGAGTTTTTATCCCCCTTGCTTTTTCTCACATACTCTCTCCGCTCATCCCA
+
BBBBBFFFFFFFGGGFGGGFGGHHHHHHHHHHHGHGGGGGGGHHHDFFGFFGHHHHHHHBDFGDGHGGFHGEFFGGHHFEGEHHGEHFFHHCHHHGFEFHGEFFHHGD3BFGFEGFFHFECGFD333BGH02F20<<</--0111=100<GDE.../<GHHE00;/:.:A::;0;-.0009000/././9000900CCFF0000;;/FF.////;.@.9FFF/;FFFF9FF/9///9/9//..99.;/;A/
@M05620:45:000000000-G6HP7:1:1101:24645:7623 1:N:0:147
CATCCTGACCCTGAAGTACACTCTTTCCCTAACACGACGCTCTTCCGGCTTGATTTCTGACATTAGATCGGAAGAGCACACGTCTGAACTCCAGTCACGCACTACAATCTCGTATGCCGTCTTCTGCTTGAAAAAAAAACCAAACACCAAGACAGACTGAGACGAGAAGACTCACGTGACTATTGGAGGACAGCCGTCACCTTTCTATCCCCTCCACATTCTATCACTGCCCAGTCTTACCTCTGACATCG
+
BBBBBFFFFFFFGGGGGGGFGGFHHGFHHHHHHHHGGGGGGGHHFH?FEGFCFHHFHHFHBHFHFHHFHHGFA1FFFHGHFCGHG1GEGHBGEGB@EFGHGGE3FFGHFDFH/?3?BFE?B0FHFGFHHGAG2<A/</@/.....00>>FG.<//<./<C000.;;.;///00:/....;90;0090/.../...-:=.;0090////;9/.;....;/9///;/9/9//:.B./////9///999/;;F.
@M05620:45:000000000-G6HP7:1:1101:22437:7626 1:N:0:147
CATCCTGACCCTGAAGTACCCCATTGAGCATGGCATCGTCACCAACTGGGACGACATGGAGAAGATCTGGCACCACACCTTCTACAACGAGCTGCGCGTGGCCCCGGAGGAGCACCCAGTGCTGCTGACCGAGGCCCCCCTGAACCCCAAGGCCAACAGAGAGAAGATGACTCAGGTGAGGCTCGGCCGACGCCCGTGCTCCTCCCGTCCTTTCCCCAGTCATTTTCTGCCCGGCTTGATTTCTGACATTA
+
DDDDDFFFFFFFGGGGGGGGGGGHHHHHHHHHHHHHHGHHHGHHHGHHHHHHGGGGGHHHHHHHHHHHHHHHHGHHHGGHHHHHHHHHGGGGGHHGGGEGGGHHGGGGGGGGHHHHGGHHHHHHHHHHHHGGGGGGGGGGGGHHHHGGGGHGHHGGGGGGGGGGGGGGGGGGGGGGHGGGGGGGFFFFFFFFFFFFDFFFFFFFFFFFFFFFFFFFFFFBFFFFFFFFFFFFFFFFFFFFFFFFFEFFFF0
@M05620:45:000000000-G6HP7:1:1101:6418:7632 1:N:0:147
ATCTCTATCTCCTAAAAACCTGTTTAGATTTGGAGATAGACCTTCAGGTTTTTCATCATTTTCTGCATGAATTATACATTGACCACGTTCCAGCGTGGTCAGTTTGCAGCATTCTGTTATTTTGTTTGACAGAGTGTCTTGTTGAGAACATATGTAGGACATGATTTTTTCCTGCAACAGGGAAAATAAAGTATAAGTTTTAAAGATTTATTCTTTAATAAAGGATCTCAAAGCCAGCTTTAGAAAAAGGA
+
CAABCFFFFFFFGGGGGGGGGGHHHGHHHHHHH4GHHGHHHHHHHHHHHHHGGHHHHHHHHHHHHHGHHHGHHHHHHHHHHHHHHHGHHHHHHGGGGGHHGHHHHHHHHHHHHHHHHHHHHHHHHHHHGHHHFHHHHHHHHHHHHHGHHHHHHHHHHHHHHGHHHHHHHGHHHHGHHHHHHGGHHHHHHHHHHHHHHGGGHHHHHGHHHHHHHHHHHHHHHFHHHHHHHHHHHHGHHGGHHHHHHFHHGGG
@M05620:45:000000000-G6HP7:1:1101:6437:7640 1:N:0:147
ATCTCTATCTCCTAAAAACCTGTTTAGATTTGGAGATAGACCTTCAGGTTTTTCATCATTTTCTGCATGAATTATACATTGACCACGTTCCAGCGTGGTCAGTTTGCAGCATTCTGTTATTTTGTTTGACAGAGTGTCTTGTTGAGAACATATGTAGGACATGATTTTTTCCTGCAACAGGGAAAATAAAGTATAAGTTTTAAAGATTTATTCTTTAATAAAGGATCTCAAAGCCAGCTTTAGAAAAAGGA
+
CCCCCFFFFFFFGGGGGGGGGGHHHHHHHHHHHHHHHHHHHHHHHHHHHHHGGHHHHIHHHHHIHHHHHHHHHHHHHHHHHHHHHHGHHHHHHHGGGGHHHHHHHHHHHHHHHHHHHHHHHHHHHHHHHHHHHHHHHHHHHHHHHHHHHHHHHHHHHHHHHHHHHHHHHGHHHHHHHHHHHGGHHHHHHHHHHHHHHGGHHHHHHHHHHHHHHHHHHHHHHHHHHHHHHHHHHHHHHGHHHHHGGHHHGGH
@M05620:45:000000000-G6HP7:1:1101:10918:7664 1:N:0:147
CACCTGACCCTGAAGTACACTCTTTCCCTAACACGACGCTCTTCCGGCTTGATTTCTGACATTAGATCGGAAGAGCACACGTCTGAACTCCAGTCACGCACTACAATCTCGTATGCCGTCTTCTGCTTGAAAAAAAAAATATTGAGAACATCTGTATGACATGCTTTTTTCCTGCACCATGGAAAATAAAGTATAAGTTTTAAAGATTTATTCTTTAATCAAGGATCTCAACGCCAGCTTTCTAACAATGA
+
BABABFFFFFFC4GGFGGGGGGHHHHHHHFFFFHGGGGGGGFHDHGGGGGGFHHFDGF5FAGGDHHHDHFGEFHHHHHBFGGHFEHFFHHHHHBGGFGFFGG3?FGB3EGFFFC34BEE/BF?G?3FGH0FBHA<//<-01111=1>1<0>0=0=00<0<0=<<<DGGDDHFGCG//CG0;/B00/;0000;FF000;CBBB00009;9BCCFFFF9BF0;90/.;BBF/9..;@.-:/BF//9/9;//99
@M05620:45:000000000-G6HP7:1:1101:24950:7702 1:N:0:147
TACCTGTACTGGGGAAGCATTTGAATATCCCCCCATGGTGATGGGGACGGAGAACTGCTCCATAAACACAGGCAACGTGCCTAACTTTCCCGGGAAGATGAAGTCAAAGAGCGACCACAGCTCTTCGGAGGTTATTTTGCATCGGTGAGCCAGACAGAATGATCCGATGAGGGGTGCGAAACTATTTGAGGAAAGGAAGCACCTTTTTATTAAATTTACCTTTTAGCAATCGCCATTCCTACCCTAAAGAT
+
A>>AAFFFFFFFFGCGEGFGGGGGHHGHHHHGGGEGHHHHHHHHHGGGGGGGGFHGHGHHHGHHHHHHHHHHGHHHGHHHHHHGHHHHHHHGGGGGGFHHHHHHHHHHHHHHGGGGCHHHHHHHHHHGFCG?GHHHHGHHHHHGGGG.FCGHHHGHHHEGGHFGHFCFGHHHGCG@EGG?BBGFGGGGGGE0;FGGB9FGGGEFFFFFEBFB/FFFFFFFFFFFFFFF/FFFFDFFFFFFFFFFFFFF/BF
@M05620:45:000000000-G6HP7:1:1101:24958:7718 1:N:0:147
TACCTGTACTGGGGAAGCATTTGAATATCCCCCCATGGTGATGGGGACGGAGAACTGCTCCATAAACACAGGCAACGTGCCTAACTTTCCCGGGAAGATGAAGTCAAAGAGCGACCACAGCTCTTCGGAGGTTATTTTGCATCGGTGAGCCAGACAGAATGATCCGATGAGGGGTGCGAAACTATTTGAGGAAAGGAAGCACCTTTTTATTAAATTTACCTTTTAGCAATCGCCATTCCTACCCTAAAGAT
+
CCCCCFFFFFFFGGGGGGGGGGHHHHHHHHHGGGGHHHGHHHHHHGGGGGGGGHHHHHHHHHHHHHHHHHHHGHHHGHHHHHHHHHHHHHHGGGGGGHHHHHHHHHHHHHHHGGGGGHHHHHHHHHHGGGGEHHHHHHHHGHHGGGGGHHHHHHGHHHHHHHHHHHGGGHHHGGGFGGGGGGGGGGGGGGGGGGGGGGGGGGFFFFFFFFFFFFFFFFFFFFFFFFFFFFFFFFFFFFFFFFFFFFFFFFF
@M05620:45:000000000-G6HP7:1:1101:24959:7736 1:N:0:147
TACCTGTACTGGGGAAGCCTTTGAATATCCCCCCATGGTGATGGGGACGGAGAACTGCTCCATAAACACAGGCAACGTGCCTAACTTTCCCGGGAAGATGAAGTCAAAGAGCGACCACAGCTCTTCGGAGGTTATTTTGCATCGGTGAGCCAGACAGAATGATCCGATGAGGGGTGCGAAACTATTTGAGGAAAGGAAGCACCTTTTTATTAAATTTACCTTTTAGCAATCGCCATTCCTACCCTAAAGAT
+
>1>AA1DDDFFFAFGEAF1BGGGHHHFGFHHGGGEFFFHHGGF1A/FGGCGECHFHGHHHH1FGHFHGHHHHFHHH@GAGHHDFHFHHFHH/EEEEEHHHHHDGGHBGHEFG?CGGCGHFHGHHHHHGGGGGHHHHHHFFHHHGCEFGGGFGHHGGHHCHGGFHHF.ECGH/.:CAGGBGGAFGGGGGG?F9FFFA9B?E/BFFFFFFFFF//9BFFFFBFFFFFFFFFF/:ABFFFFFFFFFFBFBF/BF
@M05620:45:000000000-G6HP7:1:1101:24938:7753 1:N:0:147
ATCTCTATCTCCTAAAAACCTGTTTAGATTTGGAGATAGACCTTCAGGTTTTTCATCATTTTCTGCATGAATTATACATTGACCACGTTCCAGCGTGGTCAGTTTGCAGCATTCTGTTATTTTGTTTGACAGAGTGTCTTGTTGAGAACATATGTAGGACATGATTTTTTCCTGCAACAGGGAAAATAAAGTATAAGTTTTAAAGATTTATTCTTTAATAAAGGATCTCAAAGCCAGCTTTAGAAAAAGGA
+
CCCCCFFFFFFFGGGGGGGGGGHHHHHHHHHHHHHHHHHHHHHHHHHHHHHGGHHHHIHHHHIHIHHHHHHHHHHHHHHHHHHHHHGHHHHHHHGGGGHHHHHHHHHHHHHHHHHHHHHHHHHHHHHHHHHHHHHHHHHHHHHHHHHHHHHHHHHHHHHHHHHHHHHHHGHHHHHHHHHHHGGHHHHHGHHHHHHHHHHHHHHHHHHHHHHHHHHHHHHHHHHHHHHHHGHHHHHHHGHHHHHHHGHHGGH
@M05620:45:000000000-G6HP7:1:1101:24924:7768 1:N:0:147
ATCTCTATCTCCTAAAAACCTGTTTAGATTTGGAGATAGACCTTCAGGTTTTTCATCATTTTCTGCATGAATTATACATTGACCACGTTCCAGCGTGGTCAGTTTGCAGCATTCTGTTATTTTGTTTGACAGAGTGTCTTGTTGAGAACATATGTAGGACATGATTTTTTCCTGCAACAGGGAAAATAAAGTATAAGTTTTAAAGATTTATTCTTTAATAAAGGATCTCAAAGCCAGCTTTAGAAAAAGGA
+
CCCCCFFFFFFFGGGGGGGGGGHHHHHHHHHHHHHHHHHHHHHHHHHHHHHGGHHHHHIHIIHIHHHHHHHHHHHHHHHHHHHHHHGHHHHHHHGGGGHHHHHHHHHGHHHHHHHHHHHHHHHHHHHHHHHHHHHHHHHHHHHHHHGHHHHHHHHHHHHHHHHGHHHHHGHHHHHHHHHHHGGGHHHHHHHHHHHHHHHHHHGHHHHHHHHHHGHHHHHHHHHHHHHGHGGHHHHHHGHHHHHGGGGHGGH
@M05620:45:000000000-G6HP7:1:1101:25955:7772 1:N:0:147
CATCCTGACCCTGAAGTACCCCGGCTTGATTCTGACATTAGATCGGAAGAGCACACGTCTGAACTCCAGTCACGCACTACAATCTCGTATGCCGTCTTCTGCTTGAAAAAAAAAAAATATTATATTTACCTCTATTCTTTTTTATCACCCCTATCTTACCTTCCTTTTTCCTTCAACCTTTCCAATCCAGTATCCTTTTTACCTCCTTCTTCTTTTATCCAATACCTCCCCCCCATCTTTCAAAAACTTAA
+
BBBABFFFFFFFGGGGGGGGFGGGGGGGHHHHHHHHGHHHFHHFHGGGGGHGHHHHGHHHGGHGHHHHHGHHHGHGGGFCHHFFGHHGGFFHHEFGHGGFHFHHHFFGHHGGC<<</@1111@1?1111111111111><1<-.1=1FC.-..0<000</0=//00;0:F000000;:/000;0:0/9900009;000;9.0;009/FFF0000;0090;000//;//....---9/99F;////;://9/
@M05620:45:000000000-G6HP7:1:1101:5318:7810 1:N:0:147
TACCTGTACTGGGGAAGCATTTACACTCTTTCCCTACACGACGCCATTCCTACCCTAAAGATCGGAAGAGCACACGTCTGAACTCCAGTCACGCACTACAATCTCGTATGCCGTCTTCTGCTTGAAAAAAAAAAAAACCTGATCCACCAGACAAACATAGAGACGATGACTCAGGCGAGGCTCGGCAGACGCCCGTGCTCCTCCCGTCCTTTCTTCAGTCATTTTGTGCCCGTCTTGCTTTCTGACCTTAG
+
BBBBBFFFFFFFGGEGGGGGGGGHDGHHHHHHHHHHFHHGGGGGGGGHHHHGHHHHHHHHHHGHGGEEGHFHHHHGGHHGHEGHFHHHHHHHGHCGGHHHHF3BGHEEHHGHGAEHGFGHHHFH02FFHGGCC><<-<./<<0000/....;:/::.00;0;0/.-:A909;90//-----..--.--..-9----9;./9/.9..:.../;9///9;9/;BFB//.9//;.-..9//;BFFF99///://
@M05620:45:000000000-G6HP7:1:1101:6500:7824 1:N:0:147
TACCTGTACTGGGGAAGCATTTGAATATCCCCCCATGGTGATGGGGACGGAGAACTGCTCCATAAACACAGGCAACGTGCCTAACTTTCCCGGGAAGATGAAGTCAAAGAGCGACCACAGCTCTTCGGAGGTTATTTTGCATCGGTGAGCCAGACAGAATGATCCGATGAGGGGTGCGAAACTATTTGAGGAAAGGAAGCACCTTTTTATTAAATTTACCTTTTAGCAATCGCCATTCCTACCCTAAAGAT
+
BBBBBFFFFFFFGGGFGGFGGGGHHHHHHHHGGGGHHHHHHHHHHGGGGGGGGHHHHHHHHHHHHHHHHHHHGHHHGHHHHHHHHHHHFHHGGGFGGHHHHHHHHHGHHGHHGGGGGHHHHHHHHHHGDGGEHGHHHHHGGHHGGFGGHHHHHHGHHHHHHHHHHHFGGHHGGGGGGGEDGGGGGGGGEEGFFFGGGFFGGGFFFFFFFFFF/9BFFFFFFFFFFFFFFFFFFFFFFFFFFFFFFFFFBFF
@M05620:45:000000000-G6HP7:1:1101:5490:7835 1:N:0:147
ATCTCTATCTCCTAAAAACCTGTTTAGATTTGGAGATAGACCTTCAGGTTTTTCATCATTTTCTGCATGAATTATACATTGACCACGTTCCAGCGTGGTCAGTTTGCAGCATTCTGTTATTTTGTTTGACAGAGTGTCTTGTTGAGAACATATGTAGGACATGATTTTTTCCTGCAACAGGGAAAATAAAGTATAAGTTTTAAAGATTTATTCTTTAATAAAGGATCTCAAAGCCAGCTTTAGAAAAAGGA
+
BBBABFFFFFFFGGGGGGGGGGGGHHHHHHHHHGHFHHHHHHHHHHHHHHHGGHHHHHHHHHHHHHHHHGHHHHHHGHHHHHHHHHGHHHHHHHGGGGHHHHHHGHHHHHHHHHHHHHHHHHHHHHHHHHGHHHHHHHHHHHHHHHHHHHHHHHHHHHHHHHHHHHHHHFHHHHGHHHHHHGGHHHHHHHHGHHHHHHHHHHHHHHHHHHHHHHHHHHHHHGHHHHHHHHGHHHHHHGHHHGHFGHGHGGH
@M05620:45:000000000-G6HP7:1:1101:8389:7837 1:N:0:147
ATCTCTATCTCCTAAAAACCTGTTTAGATTTGGAGATAGACCTTCAGGTTTTTCATCATTTTCTGCATGAATTATACATTGACCACGTTCCAGCGTGGTCAGTTTGCAGCATTCTGTTATTTTGTTTGACAGAGTGTCTTGTTGAGAACATATGTAGGACATGATTTTTTCCTGCAACAGGGAAAATAAAGTATAAGTTTTAAAGATTTATTCTTTAATAAAGGATCTCAAAGCCAGCTTTAGAAAAAGGA
+
ABBBCFFFFFFFGGGGGGGGGGHHHHHHHHHHHFHHHHHHHHHHHHHHHHHGGHHHHHHHHHHHHHHHHHHHHHHHHHHHHHHHHHGHHHHHHHGGGGHHHHHHHHHHHHHHHHHHHHHHHHHHHHHHHHHHHHHHHHHHHHHHHHHHHHHHHHHHHHHHHHHHHHHHHGHHHHHHHHHHHGGHHHHHGHHHHGHHHGHHHHHHHHHHHHHHHHHHHHHHHHHHHFHHHHHHHHHHHGHHHHGGHHHHGGH
@M05620:45:000000000-G6HP7:1:1101:22844:7850 1:N:0:147
CATCCTGACCCTGAAGTACACTCTTTCCCTAACACGACGCTCTTCCGGCTTGATTTCTGACATTAGATCGGAAGAGCACACGTCTGAACTCCAGTCACGCACTACAATCTCGTATGCCGTCTTCTGCTTGAAAACACCAATAACCCCCACGGCCCACCGCTCTCCGATTCCTCCGTTGATGCTCGTCCTCCCCCCTTCCTCCTCCCCGCCTTTCCCCCCTCCTTTTATTCCCTGCTTGAATTCATCCCTTT
+
BAABBFFFFFFFGGGGGGGGGBGHHHHFFE44B4F2EF2EAFCFHHEEEGGGHGFF5GHHHFGHEF5DGHFG1?F1F3B?1/FGFEH4FFBG3B@B@GGHEE/3BBBFFHHG/?B3BFEFCCFF211F110B1@0/0//<111@1F/<///-><-.<..-<-<</.-;.;;0G/::;..:0;;9.9...0;..9::;/9;F/9.;..--;..;9BFF?-;F?FBFB/9///:;99;9/./99B////;;B/
@M05620:45:000000000-G6HP7:1:1101:8385:7855 1:N:0:147
ATCTCTATCTCCTAAAAACCTGTTTAGATTTGGAGATAGACCTTCAGGTTTTTCATCATTTTCTGCATGAATTATACATTGACCACGTTCCAGCGTGGTCAGTTTGCAGCATTCTGTTATTTTGTTTGACAGAGTGTCTTGTTGAGAACATATGTAGGACATGATTTTTTCCTGCAACAGGGAAAATAAAGTATAAGTTTTAAAGATTTATTCTTTAATAAAGGATCTCAAAGCCAGCTTTAGAAAAAGGA
+
CCCCCFFFFFFFGGGGGGGGGGHHHHHHHHHHHHHHHHHHHHHHHHHHHHHGGHHHHHHHHHHHHHHHHHHGHHHHHHHHHHHHHHGHHHHHHHGGGGHHHHHHHHHHHHHHHHHHHHHHHHHHHHHHHHHHHHHHHHHHHHHHHHHHHHGHHHHHHHHHHHHHHHHHHGHHHHGHHHHHHGGHHHHHHHHHHHHHHGHHHHHHHGHHHHHHHHHHHHHHHHHHHGHHHHHGHHHHHGHHHHHHHHHHGGH
@M05620:45:000000000-G6HP7:1:1101:5490:7859 1:N:0:147
ATCTCTATCTCCTAAAAACCTGTTTAGATTTGGAGATAGACCTTCAGGTTTTTCATCATTTTCTGCATGAATTATACATTGACCACGTTCCAGCGTGGTCAGTTTGCAGCATTCTGTTATTTTGTTTGACAGAGTGTCTTGTTGAGAACATATGTAGGACATGATTTTTTCCTGCAACAGGGAAAATAAAGTATAAGTTTTAAAGATTTATTCTTTAATAAAGGATCTCAAAGCCAGCTTTAGAAAAAGGA
+
BBBBAFFFFFFFGGFGGGGGFGHHHHHFHHHGHHFGHHHGFFHHHHHHHHHGEHHGHGFHHGHHHHHFHGGGGHHHHFGHHHHHHHGHHHGHHHGGGGHHHHFHHHHFGHHHHHHHHHHFHGHHHHHHHHHHHHHHHHHHHGHHDGHHHHHHHHHHHHHHHHHGHHHHGCHHHHGHFHHHGFAFGHHHHGHDGHHHHGGHHHBGHHGHHHHHHHHHHHHGHHFHEGFHHHHHHHHHHGHHHHHHHHHHGGF
@M05620:45:000000000-G6HP7:1:1101:27101:7908 1:N:0:147
ATCTCTATCTCCTAAAAACCTGTTTAGATTTGGAGATAGACCTTCAGGTTTTTCATCATTTTCTGCATGAATTATACATTGACCACGTTCCAGCGTGGTCAGTTTGCAGCATTCTGTTATTTTGTTTGACAGAGTGTCTTGTTGAGAACATATGTAGGACATGATTTTTTCCTGCAACAGGGAAAATAAAGTATAAGTTTTAAAGATTTATTCTTTAATAAAGGATCTCAAAGCCAGCTTTAGAAAAAGGA
+
CCCDDFFFFFFFGGGGGGGGGGHHHHHHHHHHHHHHHHHHHHHHHHHHHHHGGHHHHIIHHHHIIHHHHHHHHHHHHHHHHHHHHHGHHHHHHHGGGGHHHHHHHHHHHHHHHHHHHHHHHHHHHHHHGHHHHHHHHHHHHHHHHHHHHHHHHHHHHHHHHHHHHHHHHGHHHHHHHHHHHGGHHHHHHHHHHHHHHHHHHHGGHHHHHHHHHHHHHHHHHHHHHHHHHHHHHHHHHGHHHHHFHHHFGGH
@M05620:45:000000000-G6HP7:1:1101:10684:7923 1:N:0:147
TACCTGTACTGGGGAAGCATTTGAATATCCCCCCATGGTGATGGGGACGGAGAACTGCTCCATAAACACAGGCAACGTGCCTAACTTTCCCGGGAAGATGAAGTCAAAGAGCGACCACAGCTCTTCGGAGGTTATTTTGCATCGGTGAGCCAGACAGAATGATCCGATGAGGGGTGCGAAACTATTTGAGGAAAGGAAGCACCTTTTTATTAAATTTACCTTTTAGCAATCGCCATTCCTACCCTAAAGAT
+
A1AAAFDFFFFFG?1AEFFGGFCHHBGHHGHGGGGHHHDGFHHHGC/EEGGGGHHFHHFHFHHHHGHHHHGHGHHHGGHHHHHGGHHHGGHGGG/EEEHHHFHHHHGHGHHHGGGGGHHHHHHGHGHGCGGAFHHHHHHHHHGGGGGFHHHHHHGHHHEDGHGHHHCEGFHHGGAC?A.AGAFFFFGGCEGBFBFGGGGGGGFFFFFFFFFFFFFFFFFFFFFFFFFFFFFFFFFABBFFFFFFFFFFFBF
@M05620:45:000000000-G6HP7:1:1101:12318:7960 1:N:0:147
ATCTCTATCTCCTAAAAACCTGTTTAGATTTGGAGATAGACCTTCAGGTTTTTCATCATTTTCTGCATGAATTATACATTGACCACGTTCCAGCGTGGTCAGTTTGCAGCATTCTGTTATTTTGTTTGACAGAGTGTCTTGTTGAGAACATATGTAGGACATGATTTTTTCCTGCAACAGGGAAAATAAAGTATAAGTTTTAAAGATTTATTCTTTAATAAAGGATCTCAAAGCCAGCTTTAGAAAAAGGA
+
CCCCDFFFFFFFGGGGGGGGGGHHHHHHHHHHHGHHHHHHHHHHHHHHHHHGGHHHHHHHHIHHHHHHHHHHHHHHHHHHHHHHHHGGHHHHHHGGGGHHHHHHHHHHHHHHHHHHHHHHHHHHHHHHHHHHHHHHHHHHHHHHHHHHHHHHHHHHHHHHHHHHHHHHHGHHHHHHHHHHHGGHHHHHHHHHHHHHHHHHHHHHHHHHHHHHHHHHHHHHHHGHHHHHHGHHHHHHHGHHHHHHHHGHGGH
@M05620:45:000000000-G6HP7:1:1101:15988:7971 1:N:0:147
CATCCTGACCCTGAAGTACCCCGGCTTGATTTCTGACATTAGATCGGAAGAGCACACGTCTGAACTCCAGTCACGCACTACAATCTCGTATGCCGTCTTCTGCTTGAAAAAAAAAAAAAAAAAAAAAAAACAGAAAAAATAAGACTATATAGAAAGAAAACAATAGAACAATCTAATTCTATATCAAGTGTATCTGTGAAATTATTAAAGGAAACAGGATTCAATGAGTTCTGTAGTTACTGTGGTTCTCT
+
CCCCCFFFFFFFGGGGGGGGGGGGGGGGHHHHHHHHHHHHHHHHHHGGGGHHHHHGHGHHHGHHHHHHGHHHHHGHGGGGHHHHFHHHGGHHHHGGGHGHHHHHHHHHHHHEECFC>>>/<<---:;---..//00/.-.00000000000000B0/9///.;0B00;://000000000900900000000009009090900009;900//////..000000000:000000000;00000/;.0000
@M05620:45:000000000-G6HP7:1:1101:10720:7999 1:N:0:147
ATCTCTATCTCCTAAAAACCTGTTTAGATTTGGAGATAGACCTTCAGGTTTTTCATCATTTTCTGCATGAATTATACATTGACCACGTTCCAGCGTGGTCAGTTTGCAGCATTCTGTTATTTTGTTTGACAGAGTGTCTTGTTGAGAACATATGTAGGACATGATTTTTTCCTGCAACAGGGAAAATAAAGTATAAGTTTTAAAGATTTATTCTTTAATAAAGGATCTCAAAGCCAGCTTTAGAAAAAGGA
+
BBCCCFFFFFFFGGGGGGGGGGHHHHHHHHHHHFHHHHHHHHHHHHHHHHHGGHHHHHHHHHHHHHHHHHHHHHHHHHHHHHHHHHGHHHHHHHGFGGHHHHHHHHHHHHHHHHHHHHHHHHHHHHHHHHHHHHHHHHHHHHHHFHHHGHHHHHHHHHHHHHHHHHHHHGHHHHHHGHGHHGGHHHGGHHHHHHHHGGHHHHHHHHHHHHHHHHHHHHHHHHHHHHHHHGHHHHHHHGHHHHHFHHHHGGF
@M05620:45:000000000-G6HP7:1:1101:10713:8018 1:N:0:147
ATCTCTATCTCCTAAAAACCTGTTTAGATTTGGAGATAGACCTTCAGGTTTTTCATCATTTTCTGCATGAATTATACATTGACCACGTTCCAGCGTGGTCAGTTTGCAGCATTCTGTTATTTTGTTTGACAGAGTGTCTTGTTGAGAACATATGTAGGACATGATTTTTTCCTGCAACAGGGAAAATAAAGTATAAGTTTTAAAGATTTATTCTTTAATAAAGGATCTCAAAGCCAGCTTTAGAAAAAGGA
+
CCCCDFFFFFFFGGGGGGGGGGHHHHHHHHHHHHHHHHHHHHHHHHHHHHHGGHHHHIHHHHHHIHHHHHHHHHHHHHHHHHHHHHGHHHHHHHGGGGHHHHHHHHHHHHHHHHHHHHHHHHHHHHHHHHHHHHHHHHHHHHHHHHHHHHHHHHHHHHHHHHHHHHHHHGHHHHHHHHHHHGGHHHHHHHHHHHHHHHHHHHHHHHHHHHHHHHHHHHHHHHHHHHHHHGGHHHHHHGGHHHHHHHHHGGH
@M05620:45:000000000-G6HP7:1:1101:4163:8020 1:N:0:147
TACCTGTACTGGGGAAGCATTTGAATATCCCCCCATGGTGATGGGGACGGAGAACTGCTCCATAAACACAGGCAACGTGCCTAACTTTCCCGGGAAGATGAAGTCAAAGAGCGACCACAGCTCTTCGGAGGTTATTTTGCATCGGTGAGCCAGACAGAATGATCCGATGAGGGGTGCGAAACTATTTGAGGAAAGGAAGCACCTTTTTATTAAATTTACCTTTTAGCAATCGCCATTCCTACCCTAAAGAT
+
BBBBBFFFFFFFGGGFGGGGGGHHHHHHHHHGGGFHHHGHHHHHGGGGFGGGGHHHHHHHHHHHHHHHHHHHGGHHGHHHHHHHHHHHHHHGGGGGGFHHHHHHGHHHHHHHGFGGGHHHHHHHHHHGGGGGHHHHHHFHHHHGD.CFHHHHHHGHHHHGHHHHHHEGGHHHGGF@GGDGFGGFGGGGFFF;FFFFFFGGGGFFFFFFFFFFFBFFFFFFFFFFFFFFFFFFFFFEFFFFFFFFFFBFBFF
@M05620:45:000000000-G6HP7:1:1101:10731:8021 1:N:0:147
ATCTCTATCTCCTAAAAACCTGTTTAGATTTGGAGATAGACCTTCAGGTTTTTCATCATTTTCTGCATGAATTATACATTGACCACGTTCCAGCGTGGTCAGTTTGCAGCATTCTGTTATTTTGTTTGACAGAGTGTCTTGTTGAGAACATATGTAGGACATGATTTTTTCCTGCAACAGGGAAAATAAAGTATAAGTTTTAAAGATTTATTCTTTAATAAAGGATCTCAAAGCCAGCTTTAGAAAAAGGA
+
CCCCCFFFFFFFGGGGGGGGGGHHHHHHHHHHHHHHHHHHHHHHHHHHHHHGGHHHHHHHHHIIIHHHHHHHHHHHHHHHHHHHHHGHHHHHHHGGGGHHHHHHHHHHHHHHHHHHHHHHHHHHHHHHHHHHHHHHHHHHHHHHHHHHHHHHHHHHHHHHHHHHHHHHHGHHHHHHHHHHHGGGHHHGGHHHHHHGHHHHHGHHHHHHHHHHHHHHHHHHHHHHHHHHHGHHHHHHHGHHHHHHHGGHGGG
@M05620:45:000000000-G6HP7:1:1101:6076:8060 1:N:0:147
ATCTCTATCTCCTAAAAACCTGTTTAGATTTGGAGATAGACCTTCAGGTTTTTCATCATTTTCTGCATGAATTATACATTGACCACGTTCCAGCGTGGTCAGTTTGCAGCATTCTGTTATTTTGTTTGACAGAGTGTCTTGTTGAGAACATATGTAGGACATGATTTTTTCCTGCAACAGGGAAAATAAAGTATAAGTTTTAAAGATTTATTCTTTAATAAAGGATCTCAAAGCCAGCTTTAGAAAAAGGA
+
AA3AAFFFFFFDGGGGGGGGGGHHHHHHHFHHHCHCFFHHFBGHHFHHGHHFCGFHGEHHFHHHHHHFHBGFGFHHHFHGHGDGFHGHHFGGHGFGGG?EDGGGFFHHHHHHHHHHHHHHGHHHHEHHEFFHHHHHHHHHHHHGHHFHHFHFFHHHHHHFCGHHDHHGHGHHHHHGHHHGHGACGHHFGFGFFHHHGGGHHFFFGFHHHHGHHGHHGHHHGFGBGHHHHHHHHHHCGFHHHFHBGGFCDDH
@M05620:45:000000000-G6HP7:1:1101:6056:8069 1:N:0:147
ATCTCTATCTCCTAAAAACCTGTTTAGATTTGGAGATAGACCTTCAGGTTTTTCATCATTTTCTGCATGAATTATACATTGACCACGTTCCAGCGTGGTCAGTTTGCAGCATTCTGTTATTTTGTTTGACAGAGTGTCTTGTTGAGAACATATGTAGGACATGATTTTTTCCTGCAACAGGGAAAATAAAGTATAAGTTTTAAAGATTTATTCTTTAATAAAGGATCTCAAAGCCAGCTTTAGAAAAAGGA
+
CCCCCFFFFFFFGGGGGGGGGGHHHHHHHHHHHHHHHHHHHHHHHHHHHHHGGHHHHIHHHHHIIHHHHHHHHHHHHHHHHGHHHHGHHHHHHHGGGGHHHHHHHHHHHHHHHHHHHHHHHHHHHHHHHHHHGHHHHHHHHHHHHHGHHHGHHHHGHHHHHHHGHHHHHGHHHHHHHHHHHGGHHHHHGGHHHHHHHGGHHHGHHHHHHHHHHHHHHHHHHGHHHHHHHGGFHHHHHGHHHGHHHGHGGGF
@M05620:45:000000000-G6HP7:1:1101:18072:8080 1:N:0:147
CATCCTGACCCTGAAGTACCCCGGCTTGATTTCTGACATTAGATCGGAAGAGCACACGTCTGAACTCCAGTCACGCACTACAATCTCGTATGCCGTCTTCTGCTTGAAAAAAAAAAAAAACAAAACGAGCAAAAAAGAGATCTCTTATCTGCAACTATGAAATAGTGTAAGAAAGGTAAGGAGAATACAAGCACAAAGGTGCGTGGGCACAAGATAAAATGATGAGAGTATCGAGTTCACTGTAGAACGAT
+
CCCCCFFFFFFFGGGGGGGGGGGGGGGGHHHHHHHHHHHHHHHHHHGGGGHHHHHGHGHHHGHHHHHHHHHHHHGHGGGHHHHH3GHHGGHHHHGGGHGHHHHHHHHHFHHE>BCB>>////.000-..-</</<-.</:00000000000000:/00000000000000000/0.;00000...000000./://.//00;B.:--././/./000000000000;0:000...:.000000000;0...
@M05620:45:000000000-G6HP7:1:1101:6062:8091 1:N:0:147
ATCTCTATCTCCTAAAAACCTGTTTAGATTTGGAGATAGACCTTCAGGTTTTTCATCATTTTCTGCATGAATTATACATTGACCACGTTCCAGCGTGGTCAGTTTGCAGCATTCTGTTATTTTGTTTGACAGAGTGTCTTGTTGAGAACATATGTAGGACATGATTTTTTCCTGCAACAGGGAAAATAAAGTATAAGTTTTAAAGATTTATTCTTTAATAAAGGATCTCAAAGCCAGCTTTAGAAAAAGGA
+
3AAABFFFFFFFGGGGGGGGGGGHHHFHHGHHHFHHHHAGHHHHHHH3GHHGGHHHHFHHHHHHFGFFFGHHHHHHHHHHHGHFHHGHHHHGHHEEGGHHHHHHHGGGHEFGHGHHHHFHGHHHHHHHHGFHHHFHHHHHHHHGHHFHHHHFGHB?GBGGHHEFHHHHHFHHHHHHHHGHGFFFE0?GHBGHFHEGFHHHHHHGBGFGGHHHHHHHGEHHHHHGFG/DDHFBGGGHHGHHHFHBCCCCDGE
@M05620:45:000000000-G6HP7:1:1101:26115:8098 1:N:0:147
ATCTCTATCTCCTAAAAACCTGTTTAGATTTGGAGATAGACCTTCAGGTTTTTCATCATTTTCTGCATGAATTATACATTGACCACGTTCCAGCGTGGTCAGTTTGCAGCATTCTGTTATTTTGTTTGACAGAGTGTCTTGTTGAGAACATATGTAGGACATGATTTTTTCCTGCAACAGGGAAAATAAAGTATAAGTTTTAAAGATTTATTCTTTAATAAAGGATCTCAAAGCCAGCTTTAGAAAAAGGA
+
BBCCCFFFFFFFGGGGGGGGGGHHHHHHHHHHHHHHHHHHHHHHHHHHHHHGGHHHHHHHHHIHIHHHHHHHHHHHHHHHHHHHHHGHHHHHHHGGGGHHHHHHHHHHHHHHHHHHHHHHHHHHHHHHHHHHHHGHHHHHHHHHHHHHHHHHHHHHHHHHHHHHHHHHHGHHHHHHHHHHHGGHHHHHGHHHHHHHHGHHHHHHHHHHHHHHHHHHHHHHHHHHHHHHHHHHHGHHHGHHHHHHHHHHGGH
@M05620:45:000000000-G6HP7:1:1101:8372:8107 1:N:0:147
CATCCTGACCCTGAAGTACCCCGGCTTGATTTCTACATTAGATCGGAAGAGCACACGTCTGAACTCCAGTCACGCACTACAATCTCGTATGCCGTCTTCTGCTTGAAAAAAAAAAAAAAAAAAAAAAAATAGACATAATTATGATTAATAGACAATAATAAACCATATATAATATACAACATTCGAAAAGAATTACTTTTAAAGCGACGACTTATTATGAGTATCACTAGACACTCAGTGTCATTGTGTCC
+
DDDCCFFFFFFFGGGGGGGGGGGGGGGGHHHHHHHHGHHHHHHHHGGGGHHHHHHHGHHHGGHHHHHHHHHHHGHGGGHHHGHCGHHFEHHHHGGGHGHHHHHHHHHHFHGGGGG>/</-->-------.;00000009000000000000000/00:00000/.00000000000;000./000;..-/..0000000000009..----.;00000000000000000000/0//00000000090/00
@M05620:45:000000000-G6HP7:1:1101:10579:8129 1:N:0:147
CATCCTGACCCTGAAGTACCCCGGCTTGATTTCTGACATTAGATCGGAAGAGCACACGTCTGAACTCCAGTCACGCACTACAATCTCGTATGCCGTCTTCTGCTTGAAAAAAAAAAAAATCACTAAACTTATATATTTCATCTTTTACACCACCCTCCTCCTCCTCTCCAATGCTCTCAACTATATACTTACACGAATCACATTCTTCCTACATTTACCTCTTAGCCATCACCATCCCTCCACACCAGATC
+
CCCCCFFFFFFFGGGGGFGGGGGGGGGGHHHHHHHGHHHHHHGHHHGGGGHHHHHHHGGHHGHHHHHHHHHHHHGHGGGHHGHHFHHHGGHHHHGFGHGHHHHHHHHHGHGGGGGFB>>0?1111?11111<11111=111=1111110</...<...//://///0//000:00::00;990;09900090;0.-...0000000;00;000;00:009000000;00000/9:0..0/.;/099...09
@M05620:45:000000000-G6HP7:1:1101:26708:8163 1:N:0:147
ATCTCTATCTCCTAAAAACCTGTTTAGATTTGGAGATAGACCTTCAGGTTTTTCATCATTTTCTGCATGAATTATACATTGACCACGTTCCAGCGTGGTCAGTTTGCAGCATTCTGTTATTTTGTTTGACAGAGTGTCTTGTTGAGAACATATGTAGGACATGATTTTTTCCTGCAACAGGGAAAATAAAGTATAAGTTTTAAAGATTTATTCTTTAATAAAGGATCTCAAAGCCAGCTTTAGAAAAAGGA
+
BBBBBFFFFFFFGGGGFGGGGGHHHHHHHHHHHBGHHHHHHHHHHHHFHHHGGHHHHHHGHHHHHHHHHHHHHFHHHHHDGHHHHHGHHHHHGHGGGGHHHHHHHHHHHHHHHHHGHHHHHHHHHHHHHHHHHHHHHHHHHHHHFGHHHHHHHHHHHHHHHHHHHHHHHGHHHHGGHHHGHGGHHFGHGGHHHHGFHHGFHHHFHHHHHHHHHHHHHHHHHHHGHHHHHHHHHFHFHGHHH0CGCGHAAAC
@M05620:45:000000000-G6HP7:1:1101:26684:8166 1:N:0:147
ATCTCTATCTCCTAAAAACCTGTTTAGATTTGGAGATAGACCTTCAGGTTTTTCATCATTTTCTGCATGAATTATACATTGACCACGTTCCAGCGTGGTCAGTTTGCAGCATTCTGTTATTTTGTTTGACAGAGTGTCTTGTTGAGAACATATGTAGGACATGATTTTTTCCTGCAACAGGGAAAATAAAGTATAAGTTTTAAAGATTTATTCTTTAATAAAGGATCTCAAAGCCAGCTTTAGAAAAAGGA
+
CABCCFFFFFFFGGGGGGGGGGHHHHHHHHHHGHHHGHGHHHHHHHHHHHHGGHHHHHHHHHHHHHHHHHHHHHHHHHHHHHHHGHGHHHHHHHGGGGHHHHHHHHHGHHHHHHHHHHHHHHHHHHHHFHHHHHHHHHHHHHHHHHHHHHHHHHHHHHHHHHHHHHHHHGHHHHHHHHHHHGGGHHHHGHHGHHHHHGHHHHGHHGHHHGHHHHHHHHHHHHHHHHHHHGHHHHHHHGHHHHHFGHHHGGH
@M05620:45:000000000-G6HP7:1:1101:16154:8168 1:N:0:147
TACCTGTACTGGGGAAGCATTTGAATATCCCCCCATGGTGATGGGGACGGAGAACTGCTCCATAAACACAGGCAACGTGCCTAACTTTCCCGGGAAGATGAAGTCAAAGAGCGACCACAGCTCTTCGGAGGTTATTTTGCATCGGTGCGCCAGACAGAATGATCCGATGAGGGGTGCGAAACTATTTGAGGAAAGGAAGCACCTTTTTATTAAATTTACCTTTTAGCAATCGCCATTCCTACCCTAAAGAT
+
A>ABAFFFFFDCC?F?AFFGGGGHHGHHHHHGGG?GGHFF5DGHECEGGGCGGHHHGHHHHHHH3BFDGFHEFCHHGHHHHHBGHHHHHHHCEGEGGEHH43EGG4F4?B0GEDGG/FF0GHHGHHH?BDCFHHHGHHHHEHH?.AA->@ECGAEFCF/=DBHFH..CEHBG?DD@?BAB-;C0;FG0;A/0;F.9BFFE/BEFFFFFFFF/;/;FF/BFFFFF/FBF9BBAAFDFFFFFFFAAFF.///F
@M05620:45:000000000-G6HP7:1:1101:14820:8189 1:N:0:147
TACCTGTACTGGGGAAGCATTTGAATATCCCCCCATGGTGATGGGGACGGAGAACTGCTCCATAAACACAGGCAACGTGCCTAACTTTCCCGGGAAGATGAAGTCAAAGAGCGACCACAGCTCTTCGGAGGTTATTTTGCATCGGTGAGCCAGACAGAATGATCCGATGAGGGGTGCGAAACTATTTGAGGAAAGGAAGCACCTTTTTATTAAATTACCCTTTTGGAAATCGCCTTTCTAACCTTAAGAAT
+
BBBBBFFFFFFFGGGFGGGFGGGHHGHHHHHGGGGHHHGHHHHHHGGGGGGGGHHHHHHHHHHHHHHHHHHHGHHHGHHHHHHHHHHHHHHGGGGGGHHHHHHHHHHHHHHHGGGGGHHHHHHHHHHGGGGCGHHHHHHHGHHGGFGEHHHGHHGHHHHHHHHHHHGGGHHGGGEDDGGGGGGGGGGGGGGGGGGGFGGGGGFFFFFFFFFFFFFF//;/BFF//-/;///.;..;9B///:A//;B////
@M05620:45:000000000-G6HP7:1:1101:16147:8192 1:N:0:147
TACCTGTACTGGGGAAGCATTTGAATATCCCCCCATGGTGATGGGGACGGAGAACTGCTCCATAAACACAGGCAACGTGCCTAACTTTCCCGGGAAGATGAAGTCAAAGAGCGACCACAGCTCTTCGGAGGTTATTTTGCATCGGTGAGCCAGACAGAATGATCCGATGAGGGGTGCGAAACTATTTGAGGAAAGGAAGCACCTTTTTATTAAATTTACCTTTTAGCAATCGCCATTCCTACCCTAAAGAT
+
DDCDDFFFFFFFGGGGGGGGGGHHHGHHHHHGGGGHHHGHHHHHHGGGGGGGGHHHHHHHHHHHHHHHHHHHGHHHGHHHHHHHHHHHHHHGGGGGGHHHHHHHHHHHHHHGGGGGGHHGHHHHHHHGGGGEHHHHHHHHGHHGGGGFHGHHHHGHHHHHHHHHHHGGGHHHGGEFGGEGGGGGGGGGGGGGGGGGFFGGGGFFFFFFFFHFFFFFHFFFFFFFFFFFFFFFEFFFFFFFFF.FFFFFBFF
@M05620:45:000000000-G6HP7:1:1101:14827:8207 1:N:0:147
TACCTGTACTGGGGAAGCATTTGAATATCCCCCCATGGTGATGGGGACGGAGAACTGCTCCATAAACACAGGCAACGTGCCTAACTTTCCCGGGAAGATGAAGTCAAAGAGCGACCACAGCTCTTCGGAGGTTATTTTGCATCGGTGAGCCAGACAGAATGATCCGATGAGGGGTGCGAAACTATTTGAGGAAAGGAAGCACCTTTTTATTAAATTTACCTTTTAGCAATCGCCATTCCTACCCTAAAGAT
+
CCCCCFFFFFFFGGGGGGGGGGHHHHHHHHHGGGGHHHGHHHHHHGGGGGGGGHHHHHHHHHHHHHHHHHHHGGHHGHHHHHHHHHHHHHHGGGGGGHHHHHHHHHHHHHHHGGGGGHHGHHHHHHHGGGGEHHHHHHHHGHGGGDGGHHHHHHGHHHHGGHHHHHGGGHHHGGCEEGDDGGGGGGGGGGGGGGGGGFGGFGFFFFFFFFFFFFFFFFFFFFFFFFFFFFFFFFFFFFFFFFAFFFFFFFF
@M05620:45:000000000-G6HP7:1:1101:9466:8256 1:N:0:147
TACCTGTACTGGGGAAGCATTTGAATATCCCCCCATGGTGATGGGGACGGAGAACTGCTCCATAAACACAGGCAACGTGCCTAACTTTCCCGGGAAGATGAAGTCAAAGAGCGACCACAGCTCTTCGGAGGTTATTTTGCATCGGTGAGCCAGACAGAATGATCCGATGAGGGGTGCGAAACTATTTGAGGAAAGGAAGCACCTTTTTATTAAATTTACCTTTTAGCAATCGCCATTCCTACCCTAAAGAT
+
CCCCDFFFFFFFGGGGGGGGGGHHHHHHHHHGGGGHHHGHHHHHHGGGGGGGGHHHHHHHHHHHHHHHHHHHGHHHGHHHHHHHHHHHHHHGGGGGGHHHHHHHHHHHHHHHGGGGGHHHHHHHHHHGGGGEHHHHHHHHGHHGGEGGHHHHHHGHHHHHHHHHHHGGGHHHGGCEGGFGGGGGGGHHGGGFGFFGGGGGGGFFFFFFFHHFFFFFFFFFFFFFFFFFFFFFFFFFFFFFFFFFFFFFFFF
@M05620:45:000000000-G6HP7:1:1101:14365:8260 1:N:0:147
ATCTCTATCTCCTAAAAACCTGTTTAGATTTGGAGATAGACCTTCAGGTTTTTCATCATTTTCTGCATGAATTATACATTGACCACGTTCCAGCGTGGTCAGTTTGCAGCATTCTGTTATTTTGTTTGACAGAGTGTCTTGTTGAGAACATATGTAGGACATGATTTTTTCCTGCAACAGGGAAAATAAAGTATAAGTTTTAAAGATTTATTCTTTAATAAAGGATCTCAAAGCCAGCTTTAGAAAAAGGA
+
DDDDDFFFFFFFGGGGGGGGGGHHHHHHHHHHHHHHHHHHHHHHHHHHHHHGGHHHHIHHHIIIIHHHHHHHHHHHHHHHHHHHHHGHHHHHHHGGGGHHHHHHHHHHHHHHHHHHHHHHHHHHHHHHHHHHHHHHHHHHHHHHHHHHHHHHHHHHHHHHHHHHHHHHHGHHHHHHHHHHHGGHHHHHHHHHHHHHHHHHHHHHHHHHHHHHHHHHHHHHHHHHHHHHHHHHHHHHHGHHHHHHHHHHGGH
@M05620:45:000000000-G6HP7:1:1101:14382:8263 1:N:0:147
ATCTCTATCTCCTAAAAACCTGTTTAGATTTGGAGATAGACCTTCAGGTTTTTCATCATTTTCTGCATGAATTATACATTGACCACGTTCCAGCGTGGTCAGTTTGCAGCATTCTGTTATTTTGTTTGACAGAGTGTCTTGTTGAGAACATATGTAGGACATGATTTTTTCCTGCAACAGGGAAAATAAAGTATAAGTTTTAAAGATTTATTCTTTAATAAAGGATCTCAAAGCCAGCTTTAGAAAAAGGA
+
>>AABFFFFFFFGGFGGGGGFGGGFHHHHHHGF4AEGGHHHHGHHHHHGHHGGFFHHHHHHHHHHHHHHFHHHGHHGHHHHHHHHHGGHHHHHHGEEEGHFHGHHHHGHHHHHHHHHHHHHHHHGHHHHHHHHHBGHHHHHHHHHHGHHHFFHHGEHHHHHHHHHHHHHGHHHHHHHHGHHGGHHHHHGHHHHHHHHGHHHHGHHHHHHHHHHHHHHHHHHGHHHHHHHGHHHHHHHGHHHHHGGFFHGGH
@M05620:45:000000000-G6HP7:1:1101:24070:8274 1:N:0:147
ATCTCTATCTCCTAAAAACCTGTTTAGATTTGGAGATAGACCTTCAGGTTTTTCATCATTTTCTGCATGAATTATACATTGACCACGTTCCAGCGTGGTCAGTTTGCAGCATTCTGTTATTTTGTTTGACAGAGTGTCTTGTTGAGAACATATGTAGGACATGATTTTTTCCTGCAACAGGGAAAATAAAGTATAAGTTTTAAAGATTTATTCTTTAATAAAGGATCTCAAAGCCAGCTTTAGAAAAAGGA
+
CDDDDFFFFFFFGGGGGGGGGGHHHHHHHHHHHHHHHHHHHHHHHHHHHHHGGHHHHIHHHHIIHHHHHHHHHHHHHHHHHHHHHHGHHHHHHHGGGGHHHHHHHHHHHHHHHHHHHHHHHHHHHHHHHHHHHHHHHHHHHHHHHHHHHHHHHHHHHHHHHHHHHHHHHGHHHHGHHHHHHGGHHHHHHHHHHHHHHHHHHHHHHHHHHHHHHHHHHHHHHHHHHHHHHHHHHHGHHGHHHHHHHHHHGGH
@M05620:45:000000000-G6HP7:1:1101:23046:8286 1:N:0:147
TACCTGTACTGGGGAAGCATTTGAATATCCCCCCATGGTGATGGGGACGGAGAACTGCTCCATAAACACAGGCAACGTGCCTAACTTTCCCGGGAAGATGAAGTCAAAGAGCGACCACAGCTCTTCGGAGGTTATTTTGCATCGGTGAGCCAGACAGAATGATCCGATGAGGGGTGCGAAACTATTTGAGGAAAGGAAGCACCTTTTTATTAAATTTACCTTTTAGCAATCGCCATTCCTACCCTAAAGAT
+
ABBBBFFFFFFBGEFFGEGGGGGHHHHHHFHDEGGHHHGGDGHGAFG0EEEEEHHHFGHGHFFGGHHHGHHGGHHHGHGHGHHHHBGHHFGGGGFEGFHGHGFHHFHHHEFFGFGGGGHHEHHGHHHGGGGDGHHHHHHDDGGGGGDGEBHHHGGHHGHBGFGHHHDGGGHFGGADGGGAGGGGGGGGEFGFFEGFFFFGBFEFFFFFEFFFFBFFFFFFFFFFFFFFFFFE?DDFFFFFFF;FFFFFFFF
@M05620:45:000000000-G6HP7:1:1101:7419:8296 1:N:0:147
TACCTGTACTGGGGAAGCATTTGAATATCCCCCCATGGTGATGGGGACGGAGAACTGCTCCATAAACACAGGCAACGTGCCTAACTTTCCCGGGAAGATGAAGTCAAAGAGCGACCACAGCTCTTCGGAGGTTATTTTGCATCGGTGAGCCAGACAGAATGATCCGATGAGGGGTGCGAAACTATTTGAGGAAAGGAAGCACCTTTTTATTAAATTTACCTTTTAGCAATCGCCATTCCTACCCTAAAGAT
+
BBBBBFFFFFFFGGGFGGGGGGHHHHHHHHHGGGGHHHHHHHHHHGGGGGGGGHHHHHHHHHHHHHHHHHHHGHHHGHHHHHHHHHHHHHHGGGGGGHHHHHHHHHHHHHHHGGGGGHHHHHHHHHHGGFG?GHHHHHHGGHHGGCGGHHHHHHGHHGHHHHHHHHGGGHHHGGEDDGFFGGGGGGGGGGGFFGGGGGGGGGFFFFFFFFFFFBFFFFBFFFFFFFFFFFFFFFFFFFFFFFFFFFFFFFF
@M05620:45:000000000-G6HP7:1:1101:19877:8308 1:N:0:147
TACCTGTACTGGGGAAGCATTTGAATATCCCCCCATGGTGATGGGGACGGAGAACTGCTCCATAAACACAGGCAACGTGCCTAACTTTCCCGGGAAGATGAAGTCAAAGAGCGACCACAGCTCTTCGGAGGTTATTTTGCATCGGTGAGCCAGACAGAATGATCCGATGAGGGGTGCGAAACTATTTGAGGAAAGGAAGCACCTTTTTATTAAATTTACCTTTTAGCAATCGCCATTCCTACCCTAAAGAT
+
BBBBBFFFFFFFGGGGGGGGGGHHHHHHHHHGGGGHHHHGGGHHGGGGGGGGGHHHFHHHHHHHGHHHHHHHGHHHGHHHHHHHHHHHHHHGGGGGGHHHHHHHHGHHHHHHGGGGGHHHHHHHHHHGGGGEHHHHHHHHHHHGGGGFHFHHHGGHHHGHHHHHHHADGHHHGGC@DGDBABGGGGGGGGGBFFFGGGGGGGFFFFFFFFFFFFFFFFFFFFFFFFFFFFFFFFFFFFFFFFFFFFFFFFF
@M05620:45:000000000-G6HP7:1:1101:26116:8319 1:N:0:147
ATCTCTATCTCCTAAAAACCTGTTTAGATTTGGAGATAGACCTTCAGGTTTTTCATCATTTTCTGCATGAATTATACATTGACCACGTTCCAGCGTGGTCAGTTTGCAGCATTCTGTTATTTTGTTTGACAGAGTGTCTTGTTGAGAACATATGTAGGACATGATTTTTTCCTGCAACAGGGAAAATAAAGTATAAGTTTTAAAGATTTATTCTTTAATAAAGGATCTCAAAGCCAGCTTTAGAAAAAGGA
+
BBBBBFDFFFFFGGGGGGGGGGHHHGHGHHHHHHHHHHHHHHHHHHHHHHHGGHGHHHHHHHHHGHHHHHHHHHHHHHGHHHHHHHGHHHHHHHGGGGHHHHHHHHHHHHHHHHHHHHGHHHHHHHHHHHHHGHHHHHHHHHHHGHGHHHHHHHHHHGHHHHHHHHHHHGHHHHHHHHGHHGGGEHGHHHHHHHDFGGHHHHHFHGGHHGHHHHHHHGHDFFGHFGHHHHHHGHHHGGHHHFHFGFCGFCC
@M05620:45:000000000-G6HP7:1:1101:26096:8319 1:N:0:147
ATCTCTATCTCCTAAAAACCTGTTTAGATTTGGAGATAGACCTTCAGGTTTTTCATCATTTTCTGCATGAATTATACATTGACCACGTTCCAGCGTGGTCAGTTTGCAGCATTCTGTTATTTTGTTTGACAGAGTGTCTTGTTGAGAACATATGTAGGACATGATTTTTTCCTGCAACAGGGAAAATAAAGTATAAGTTTTAAAGATTTATTCTTTAATAAAGGATCTCAAAGCCAGCTTTAGAAAAAGGA
+
CCCCCFFFFFFFGGGGGGGGGGHHHHHHHHHHHHHHHHHHHHHHHHHHHHHGGHHHHHHIHHIHIHHHHHHHHHHHHHHHHHHHHHGHHHHHHHGGGGHHHHHHHHHHHHHHHHHHHHHHHHHHHHHHHHHHHHHHHHHHHHHHHHHHHHHHHHHHHHHHHHHHHHHHHGHHHHHHHHHHHGGHHHHHGHHHHHHHHGHHHHHHHHHHHHHHHHHHHHHHHHHGHHHHHGHHHHHHHGHHHHHHHFGHGGH
@M05620:45:000000000-G6HP7:1:1101:19873:8325 1:N:0:147
TACCTGTACTGGGGAAGCATTTGAATATCCCCCCATGGTGATGGGGACGGAGAACTGCTCCATAAACACAGGCAACGTGCCTAACTTTCCCGGGAAGATGAAGTCAAAGAGCGACCACAGCTCTTCGGAGGTTATTTTGCATCGGTGAGCCAGACAGAATGATCCGATGAGGGGTGCGAAACTATTTGAGGAAAGGAAGCACCTTTTTATTAAATTTACCTTTTAGCAATCGCCATTCCTACCCTAAAGAT
+
3AABADFFFFFBFEGGEGFFGGHHHGHHHHGGFGEHGHEFHHHGGGAGGGGGGHHHGGHHHFHFHHHHHHHHGHHHGHHFHHHHHHHHHHHGGGEGGGHHGHHHHHHHHHHHGGGGGHHHHHHHHHHGGGGCHGHHHHHHFHHGGEGGHGHHHHGHHHHHHGHHGHGGGHHHGGCDGGDBGGGGGGGGGGGCFFGFFFGGGGFFFFFFFFFFF/FFFFBFFFFFFFFFFFFFFFFFFFFFFFFFFFFFFFF
@M05620:45:000000000-G6HP7:1:1101:26101:8336 1:N:0:147
ATCTCTATCTCCTAAAAACCTGTTTAGATTTGGAGATAGACCTTCAGGTTTTTCATCATTTTCTGCATGAATTATACATTGACCACGTTCCAGCGTGGTCAGTTTGCAGCATTCTGTTATTTTGTTTGACAGAGTGTCTTGTTGAGAACATATGTAGGACATGATTTTTTCCTGCAACAGGGAAAATAAAGTATAAGTTTTAAAGATTTATTCTTTAATAAAGGATCTCAAAGCCAGCTTTAGAAAAAGGA
+
CCCDDFFFFFFFGGGGGGGGGGHHHHHHHHHHHHHHHHHHHHHHHHHHHHHGGHHHHIHHIHIHIHHHHHHHHHHHHHHHHHHHHHGHHHHHHHGGGGHHHHHHHHHHHHHHHHHHHHHHHHHHHHHHHHHHHHHHHHHHHHHHHHHHHHHHHHHHHHHHHHHHHHHHHGHHHHHHHHHHHGGHHHHHHHHHHHHHHHHHHHHHHHHHHHHHHHHHHHHHHHHHHHHHHHHHHHHHHGHHHHHGHHHHGGH
@M05620:45:000000000-G6HP7:1:1101:16868:8336 1:N:0:147
TACCTGTACTGGGGAAGCATTTGAATATCCCCCCATGGTGATGGGGACGGAGAACTGCTCCATAAACACAGGCAACGTGCCTAACTTTCCCGGGAAGATGAAGTCAAAGAGCGACCACAGCTCTTCGGAGGTTATTTTGCATCGGTGAGCCAGACAGAATGATCCGATGAGGGGTGCGAAACTATTTGAGGAAAGGAAGCACCTTTTTATTAAATTTACCTTTTAGCAATCGCCATTCCTACCCTAAAGAT
+
CCCCCFFFFFFFGGGGGGGGGGHHHHHHHHHGGGGHHHGGHHHHHGGGGGGGGHHHHHHHHHFHHHHHHHHHGHHHGHHHHHHHHHHHHHHGGGGGGHHHHHHHHHHHHHHGGGGGGHHHHHHHHHHGGFGEHHHHHHHHFHHGGEGGHHHHHHGHHHHFHHHHHHGGGHHHGGCDGGGGGGGGGGGGGGGFGFGGGFGGGGFFFFFFFFFFFFFFFFFFFFFFFFFFFFFFFFFFFFFFFFFFFFFFFFF
@M05620:45:000000000-G6HP7:1:1101:24817:8344 1:N:0:147
TACCTGTACTGGGGAAGCATTTGAATATCCCCCCATGGTGATGGGGACGGAGAACTGCTCCATAAACACAGGCAACGTGCCTAACTTTCCCGGGAAGATGAAGTCAAAGAGCGACCACAGCTCTTCGGAGGTTATTTTGCATCGGTGAGCCAGACAGAATGATCCGATGAGGGGTGCGAAACTATTTGAGGAAAGGAAGCACCTTTTTATTAAATTTACCTTTTAGCAATCGCCATTCCTACCCTAAAGAT
+
CCCCCFFFFFFFGGGGGGGGGGHHHHHHHHHGGGGHHHHHGHHHHGGGGGGGGHHHHHHHHHHHHHHHHHHHGGHHGHHHHHHHHHHHHHHGGGGGGHHHHHHHHHHHHHHHGGGGGHHHHHHHHHHGGGGEHHHHHHHHGHHGGDGGHFHHHHGHHHHHHHHHHHGGGHHGGGCCGGDGFGGGGGGGGGGCFGGGGGGGGGFFFFFFFFFFFFFFFFFFFFFFFFFFFFFFFFDFFFFFFFFFFFFFFFF
@M05620:45:000000000-G6HP7:1:1101:5649:8345 1:N:0:147
TACCTGTACTGGGGAAGCATTTGCACTCTTTCCCTACACGACGCCATTCCTACCCTAAAGATCGGAAGAGCACACGTCTGAACTCCAGTCACGCACTACAATCTCGTATGCCGTCTTCTGCTTGAAAAAAAAAATTTTTTGATTTAACAACCATTATTCTGTCATTTGCGCTTTTTAACTCCTTCTTGCTGATTCATTCATCTTTTTTCATTCGTTCTCTCACTTCTCACTTTCTCTCTACTCCCACGTTT
+
??>>>D@3DDFB11FEEGG1BABGFGHHHFHDFEHGFHF?0EEAEEFHHFHHHHHHHFBB1GHHGEFC0FGGGH0>FGGFFHHEHHGFG1BG/E/>EFHFGF1BB0FCFEGHEE?CF2>111FGB111<B?/</011?1<-.111>1000<.<000000000<00000:---;E00.000000000;00;00000000000000009;/0;090//-://////;//;9////:9B/B//////99-;--/
@M05620:45:000000000-G6HP7:1:1101:19042:8350 1:N:0:147
TACCTGTACTGGGGAAGCATTTGAATATCCCCCCATGGTGATGGGGACGGAGAACTGCTCCATAAACACAGGCAACGTGCCTAACTTTCCCGGGAAGATGAAGTCAAAGAGCGACCACAGCTCTTCGGAGGTTATTTTGCATCGGTGAGCCAGACAGAATGATCCGATGAGGGGTGCGAAACTATTTGAGGAAAGGAAGCACCTTTTTATTAAATTTACCTTTTAGCAATCGCCATTCCTACCCTAAAGAT
+
BBBBBFFFFFFFGGGGGGGGGGHHHHHHHHHGGGGHHHHHHHHHHGGGGGGGGHHHHHHHHHHHHHHHHHHHGHHHGHHHHHHHHHHHHHHGGGGGGHHHHHHHHHHHHGHHGGGGGHHHHHHHHHHGGGGGHHHHHHHHGHHGGDFFHHHHHHGHHHHHHHHHHHGGGHHHGGC@GGGGGGGFGGGGGGGGGGGGGGGGGGFFFFFFFFFF/BFFFFFFFFFFFFFFFFFFFFFEFFFFFFFFFFFFFFF
@M05620:45:000000000-G6HP7:1:1101:19044:8370 1:N:0:147
TACCTGTACTGGGGAAGCATTTGAATATCCCCCCATGGTGATGGGGACGGAGAACTGCTCCATAAACACAGGCAACGTGCCTAACTTTCCCGGGAAGATGAAGTCAAAGAGCGACCACAGCTCTTCGGAGGTTATTTTGCATCGGTGAGCCAGACAGAATGATCCGATGAGGGGTGCGAAACTATTTGAGGAAAGGAAGCACCTTTTTATTAAATTTACCTTTTAGCAATCGCCATTCCTACCCTAAAGAT
+
CCCCCFFFFFFFGGGGGGGGGGHHHHHHHHHGGGGHHHGHHHHHHGGGGGGGGHHHHHHHHHHHHHHHHHHHGHHHGHHHHHHHHHHHHHHGGGGGGHHHHHHHHHHHHHHHGGGGGHHHHHHHHHHGGGGEHHHHHHHHHHHGGFGGHHHHHHGGHHHHHHHHHHGGGHHHGGEEGGGGGGGGGGGGGGGFGGGGGGGGGGFFFFFFFFFFFFFFFFFFFFFFFFFFFFFFFFFEFFFFFFFFFFFFFFF
@M05620:45:000000000-G6HP7:1:1101:17194:8386 1:N:0:147
ATCTCTATCTCCTAAAAACCTGTTTAGATTTGGAGATAGACCTTCAGGTTTTTCATCATTTTCTGCATGAATTATACATTGACCACGTTCCAGCGTGGTCAGTTTGCAGCATTCTGTTATTTTGTTTGACAGAGTGTCTTGTTGAGAACATATGTAGGACATGATTTTTTCCTGCAACAGGGAAAATAAAGTATAAGTTTTAAAGATTTATTCTTTAATAAAGGATCTCAAAGCCAGCTTTAGAAAAAGGA
+
3>AAAFFFFFFFGDAFGGGGGGGGHBDHHHHBFHHHHFHGHHHHHHHFHHHGGHFHHGHHHHGHFHHHHEFHH5F5GGHHHHHHFHFHHHHHHHGGEGHH4GHHHHHBGHCGHHHHHHHHHHHEGHHHHGHBHHHHHHHHHHHH4FGFH3GFHFHHHBBFFGFGGHHHFGHGHHHHBGFGHGGFC0FFGHHHHFFGGGHHHH11<1>DFBGHHHHHGHH0DGF0/<CHHHHHHFGFHGHHGGF0;G/CA.C
@M05620:45:000000000-G6HP7:1:1101:22259:8388 1:N:0:147
CATCCTGACCCTGAAGTACCCCATTGAGCATGGCATCGTCACCAACTGGGACGACATGGAGAAGATCTGGCACCACACCTTCTACAACGAGCTGCGCGTGGCCCCGGAGGAGCACCCAGTGCTGCTGACCGAGGCCCCCCTGAACCCCAAGGCCAACAGAGAGAAGATGACTCAGGTGAGGCTCGGCCGACGCCCGTGCTCCTCCCGTCCTTTCCCCAGTCATTTTCTGCCCGGCTTGATTTCTGACATTA
+
BBBBAFFFFFFFGGGGGGGGGGGHHHHHFHHGGHHHHGHHGGHHHGHHGHFHFGGGGHHEHHHHHGHGHHHHHGFHHGGHHHGHGHHHEFEFGFHGGG>EGGHHGGCG@FGGHHHHGEH?GHHHHHHGHHGGGGDGGGFFGGHHHHGGGGHGHHGGGGGGGGGGGGFFFGGGGFFEGFFAFGGGFFFFFAFBDFFFFADFFFFFFEAADFDFFFFBFFFFFFFF/FFFFFFFFFFFCFFBBFFFBFBFFF/
@M05620:45:000000000-G6HP7:1:1101:25372:8403 1:N:0:147
CATCCTGACCCTGAAGTACCCCATTGAGCATGGCATCGTCACCAACTGGGACGACATGGAGAAGATCTGGCACCACACCTTCTACAACGAGCTGCGCGTGGCCCCGGAGGAGCACCCAGTGCTGCTGACCGAGGCCCCCCTGAACCCCAAGGCCAACAGAGAGAAGATGACTCAGGTGAGGCTCGGCCGACGCCCGTGCTCCTCCCGTCCTTTCCCCAGTCATTTTCTGCCCGGCTTGATTTCTGACATTT
+
DCDDDFFFFFFFGGGGGGGGGGGHHHHHHHHHHHHHHGHHHGHHHGHHHHHHGGGGGHHHHHHHGHHHHHHHHGHHHGGHHHHHHHHHGGGGGHHGGGGGGGHHGGGGGGGGHHHHGGHFHHHHHHHHHHGGGGGGGGGGGGHHHHGGGDHGHHGGGGGGGGGFFFGGGGGGGGGGGGGGGGGGFFFFFBFFFFFFFFFFFFFFFFFADD?FFFFFFFDFFBFFFFFFFEFFADBFFF.;FFFFF0;0BF0
@M05620:45:000000000-G6HP7:1:1101:25359:8415 1:N:0:147
CATCCTGACCCTGAAGTACCCCATTGAGCATGGCATCGTCACCAACTGGGACGACATGGAGAAGATCTGGCACCACACCTTCTACAACGAGCTGCGCGTGGCCCCGGAGGAGCACCCAGTGCTGCTGACCGAGGCCCCCCTGAACCCCAAGGCCAACAGAGAGAAGATGACTCAGGTGAGGCTCGGCCGACGCCCGTGCTCCTCCCGTCCTTTCCCCAGTCATTTTCTGCCCGGCTTGATTTCTGACATTA
+
CCCCCFFFFFFFGGGGGGGGGGGHHHHGHHHHHHHHHGHHGGHHHGHHHGHHGGGGGHGHHHGHHHHHHHHHHGHHHGGHHHHHHHHHGGGGGHHGGGGGGGHHGGGGGGGGHGHHGGHFGHHHHHGHHHGGGGGGGGGGGGHHHHGGGGHGHGGGGGGGGGGGGGGFGGFGGGGGGGGGGGGGFFFFFFFFFFFFBFFFFFFFFFFEDF;BFFFFFFFFFFFFFFFFFFFFABDFFFFBFFFFFBFFFF0
@M05620:45:000000000-G6HP7:1:1101:23143:8424 1:N:0:147
ATCTCTATCTCCTAAAAACCTGTTTAGATTTGGAGATAGACCTTCAGGTTTTTCATCATTTTCTGCATGAATTATACATTGACCACGTTCCAGCGTGGTCAGTTTGCAGCATTCTGTTATTTTGTTTGACAGAGTGTCTTGTTGAGAACATATGTAGGACATGATTTTTTCCTGCAACAGGGAAAATAAAGTATAAGTTTTAAAGATTTATTCTTTAATAAAGGATCTCAAAGCCAGCTTTAGAAAAAGGA
+
CCCCDFFFFFFFGGGGGGGGGGHHHHHHHHHHHHHHHHHGHHHHHHHHHHHGGHHHHIHHHHHIHHHHHHHHHHHHHHHHHHHHHHGHHHHHHHGGGGHHHHHHHHHHHHHHHHHHHHHHHHHHHHHHHHHHHHGHHHHHHHHHHHHHHHHHHHHHHHHHHHHHHHHHHGHHHHHHHHHHHGGHHHHGHHHHHHHHHHGHHHGHHHHHHHHHHHHHHHHHHHHHHHHHHGHHHHHHHGHHHHGFHFHHGGH
@M05620:45:000000000-G6HP7:1:1101:23161:8425 1:N:0:147
ATCTCTATCTCCTAAAAACCTGTTTAGATTTGGAGATAGACCTTCAGGTTTTTCATCATTTTCTGCATGAATTATACATTGACCACGTTCCAGCGTGGTCAGTTTGCAGCATTCTGTTATTTTGTTTGACAGAGTGTCTTGTTGAGAACATATGTAGGACATGATTTTTTCCTGCAACAGGGAAAATAAAGTATAAGTTTTAAAGATTTATTCTTTAATAAAGGATCTCAAAGCCAGCTTTAGAAAAAGGA
+
CCCCCFFFFFFFGGGGGGGGGGHHHHHHHHHHHHHGHHHHHHHHHHHHHHHGGHHHHHHHHHHHIHHHHHHHHHHHHHHHHHHHHHGHHHHHHHGGGGHHHHHHHHHHHHHHHHHHHHHHHHHHHHHHHHHHHHHHHHHHHHHHHHHHHHHHHHHHHHHHHHHHHHHHHGHHHHHHHHHHHGGHHHGGGHHHHHHHHGHHHHHHHHHHHHHHHHHHHFHHHHHHHHHHHHHHHHHHHGHHHHGECHHGGGH
@M05620:45:000000000-G6HP7:1:1101:23151:8442 1:N:0:147
ATCTCTATCTCCTAAAAACCTGTTTAGATTTGGAGATAGACCTTCAGGTTTTTCATCATTTTCTGCATGAATTATACATTGACCACGTTCCAGCGTGGTCAGTTTGCAGCATTCTGTTATTTTGTTTGACAGAGTGTCTTGTTGAGAACATATGTAGGACATGATTTTTTCCTGCAACAGGGAAAATAAAGTATAAGTTTTAAAGATTTATTCTTTAATAAAGGATCTCAAAGCCAGCTTTAGAAAAAGGA
+
CCCCCFFFFFFFGGGGGGGGGGGHHHHHHHHHHHHHHHHHHHHHHHHHHHHGGHHHHHHHIHIHHHHHHHHHHHHHHHHHHHHHHHGHHHHHHHGFGGHHHHHHHHHHHHHHHHHHHHHHHHHHHHHHHHHHHHHHHHHHHHHHHHHHHHHHHHHHHHHHHHHHHHHHHGHHHHHHHHHHHGGGHHHHGHHHHHHGHGHHHHHHHHHHHHHHHHHHHGHHHHHHHHHHHHHHHHHHHGHHHHHHHHHHGGH
@M05620:45:000000000-G6HP7:1:1101:10775:8452 1:N:0:147
ATCTCTATCTCCTAAAAACCTGTTTAGATTTGGAGATAGACCTTCAGGTTTTTCATCATTTTCTGCATGAATTATACATTGACCACGTTCCAGCGTGGTCAGTTTGCAGCATTCTGTTATTTTGTTTGACAGAGTGTCTTGTTGAGAACATATGTAGGACATGATTTTTTCCTGCAACAGGGAAAATAAAGTATAAGTTTTAAAGATTTATTCTTTAATAAAGGATCTCAAAGCCAGCTTTAGAAAAAGGA
+
CCCCCFFFFFFFGGGGGGGGGGGHHHHHHHHHHGHHHHHHHHHHHHHHHHHGGHHHHHHHHIHHHHHHHHHHHHHHHHHHHHHHHHGGHHHHHHGFGGHHHHHHHHHHHHHHHHHHHHHHHHHHHHHHGHHHHHHHHHHHHHHHHHHHHHHHHHHHHHHHHHHHHHHHHGHHHHHHHHHHHGGHHHHHHHHHHGHGHGHHHHGHHHHHHHHHHHHHHHHHHHHHHHHHHGGHHFHHHGHHHGHHHGHHGGH
@M05620:45:000000000-G6HP7:1:1101:5526:8467 1:N:0:147
CATCCTGACCCTGAAGTACCCCATTGAGCATGGCATCGTCACCAACTGGGACGACATGGAGAAGATCTGGCACCACACCTTCTACAACGAGCTGCGCGTGGCCCCGGAGGAGCACCCAGTGCTGCTGACCGAGGCCCCCCTGAACCCCAAGGCCAACAGAGAGAAGATGACTCAGGTGAGGCTCGGCCGACGCCCGTGCTCCTCCCGTCCTTTCCCCAGTCATTTTCTGCCCGGCTTGATTTCTGACATTA
+
DDDDDFFFFFFFGGGGGGGGGGGHHHHHHHHHHHHHHGHHHGHHHGHHHHHHGGGGGHHHHHHHHHHHHHHHHGHHHGGHHHHHHHHHGGGGGHHGGGGGGGHHGGGGGGGGHHHHGGHHHHHHHHHHHHGGGGGGGGGGGGHHHHGGGGHGHHGGGGGGGGGGGGGGGGGGGGGGGGGGGGGGFFFFFFFFFFFFDFFFFFFFFFFFFFFFFFFFFFFFFFFFFFFFFFFFFFFFFFFFFFFFFBBFFF0
@M05620:45:000000000-G6HP7:1:1101:25553:8474 1:N:0:147
CATCCTGACCCTGAAGTACACTCTTTCCCTAACACGACGCTCTTCCGGCTTGATTTCTGACATTAGATCGGAAGAGCACACGTCTGAACTCCAGTCACGCACTACAATCTCGTATGCCGTCTTCTGCTTGAAAAAAAAAAAACTAAAAGCCACACTAATCACACTCGCCCACTCCATCGACAAAAAAAATATAATTGAACATCAGTAGAAAACAATACTAATAAAGCACATACTAAGTGCAATAACATAAC
+
DDDDDFFFFFFFGGGGGGGGGGHHHHHHHHHHHHHGGGGGGGHHHHGGGGGGHHHHHHHHHHHHHHHHGHGGGGHHHHHHHGHHHGHHHHHHHHHHHHGHGGGHHHGHFHHHFGHHHGGFGHGHHHHHHHGHHHHGGGGD><.00<000..//..//0000000//.--....//000./-.:/..---.;0000000000000000000;//..:000000000000//00:000000;00:00000000
@M05620:45:000000000-G6HP7:1:1101:5540:8487 1:N:0:147
CATCCTGACCCTGAAGTACCCCATTGAGCATGGCATCGTCACCAACTGGGACGACATGGAGAAGATCTGGCACCACACCTTCTACAACGAGCTGCGCGTGGCCCCGGAGGAGCACCCAGTGCTGCTGACCGAGGCCCCCCTGAACCCCACGGCCAACAGAGAGACGATGACTCAGGTGAGGCTCGGCCGACGCCCGTGCTCCTCCCGTCCTTTCCCCAGTCATTTTCTGCCCGGCTTGATTTCTGCCATTT
+
AAAAAFFFFFFFGBGGGGGGGG1FGEGHHHHHGGGHHFHHEGHHHGHHH/FFEAF?EHGFH1FHHHHHHEHHHGHHHGGHHHHEHHGHGG?EFGHEEGE@EGHHG?/BC?/CGHHHGGAGHGHHHHCHHFACC?CFGGGGGE/GHHGG..:-AA?.;:/FFFBE/.9CEFBFGFFFF/BF?9AF@@FB--;@@@@@@BB-BFFFFF--999FFFFFFFABF9FBFFFF/BFEA9@@?-::FFBB9/;FBF/
@M05620:45:000000000-G6HP7:1:1101:14935:8508 1:N:0:147
TACCTGTACTGGGGAAGCATTTGAATATCCCCCCATGGTGATGGGGACGGAGAACTGCTCCATAAACACAGGCAACGTGCCTAACTTTCCCGGGAAGATGAAGTCAAAGAGCGACCACAGCTCTTCGGAGGTTATTTTGCATCGGTGAGCCAGACAGAATGATCCGATGAGGGGTGCGAAACTATTTGAGGAAAGGAAGCACCTTTTTATTAAATTTACCTTTTAGCAATCGCCATTCCTACCCTAAAGAT
+
CDCDDFFFFFFFGGGGGGGGGGHHHHHHHHHGGGGHHHGHHHHHHGGGGGGGGHHHHHHHHHHHHHHHHHHHGHHHGHHHHHHHHHHHHHHGGGGGGHHHHHHHHHHHHHHHGGGGGHHHHHHHHHHGGGGEHHHHHHHHGHHGGGGFHHHHHHGHHHHHHHHHHHGGGHHHGGEEGGFCGGGGGGGHGGGFGFGGGGGGGGFFFFFFFFFFFFFFFFFFFFFFFFFFFFFFFFFFFFFFFFFFFFFFFFF
@M05620:45:000000000-G6HP7:1:1101:20703:8527 1:N:0:147
TACCTGTACTGGGGAAGCATTTGAATATCCCCCCATGGTGATGGGGACGGAGAACTGCTCCATAAACACAGGCAACGTGCCTAACTTTCCCGGGAAGATGAAGTCAAAGAGCGACCACAGCTCTTCGGAGGTTATTTTGCATCGGTGAGCCAGACAGAATGATCCGATGAGGGGTGCGAAACTATTTGAGGAAAGGAAGCACCTTTTTATTAAATTTACCTTTTAGCAATCGCCATTCCTACCCTAAAGAT
+
CCCCCFFFFFFFGGGGGGGGGGHHHHHHHHHGGGGHHHGHHHHGGGGGGGGGGHHHHHHHHHHHHHHHHHHHGHHHGHHHHHHHHHHHHHHGGGGGGHHHHHHHHHHHHHHHGGGGGHHHHHHHHHHGGGGDHHHHHHHHHHHGGGGGHGHHHHGHHHHHHHHHHHGGGHHHGGEEGGGGGGGGGGGGGGGFGGGGGGGGGGFFFFFFFFFFFFFFFFFFFFFFFFFFFFFFFFFFFFFFFFFFFFFFFFF
@M05620:45:000000000-G6HP7:1:1101:18077:8580 1:N:0:147
ATCTCTATCTCCTAAAAACCTGTTTAGATTTGGAGATAGACCTTCAGGTTTTTCATCATTTTCTGCATGAATTATACATTGACCACGTTCCAGCGTGGTCAGTTTGCAGCATTCTGTTATTTTGTTTGACAGAGTGTCTTGTTGAGAACATATGTAGGACATGATTTTTTCCTGCAACAGGGAAAATAAAGTATAAGTTTTAAAGATTTATTCTTTAATAAAGGATCTCAAAGCCAGCTTTAGAAAAAGGA
+
CBCCCFFFFFFFGGGGGGGGGGHHFHHHHHHHHHHHHHHHHHHHHHHHHHHGGHHHHHHHHHHHHHHHHHHHHHHHHHHHHHHHHHGHHHHHHHGEGFHHHHHHHHHHHHHHHHHHHHHHHHHHHHHHHHHHHHHHHHHHHHHHHHHHHHHHHHHHHHHHHHHHHHHHHGHHHHHHHHHHHGGHHHHHHHHFHHHHHGHHHHGHHHHHHHHHHHHHHHHHHGHHHHHHHGHGHHHHHGHHHHHHGHHHGGG
@M05620:45:000000000-G6HP7:1:1101:10995:8584 1:N:0:147
ATCTCTATCTCCTAAAAACCTGTTTAGATTTGGAGATAGACCTTCAGGTTTTTCATCATTTTCTGCATGAATTATACATTGACCACGTTCCAGCGTGGTCAGTTTGCAGCATTCTGTTATTTTGTTTGACAGAGTGTCTTGTTGAGAACATATGTAGGACATGATTTTTTCCTGCAACAGGGAAAATAAAGTATAAGTTTTAAAGATTTATTCTTTAATAAAGGATCTCAAAGCCAGCTTTAGAAAAAGGA
+
DDDDEFFFFFFFGGGGGGGGGGHHHHHHHHHHHHHHHHHHHHHHHHHHHHHGGHHHHIHHHIIHIHHHHHHHHHHHHHHHHHHHHHGHHHHHHHGGGGHHHHHHHHHHHHHHHHHHHHHHHHHHHHHHGHHHHHHHHHHHHHHHHHHHHHHHHHHHHHHHHHHHHHHHHGHHHHHHHHHHHGGHHHHHHHHHHHHHHHHHHHGHHHHHHHHHHHHHHHHHHHHHHHHHHGHHHHHHHGHHHHHHHHHHGGH
@M05620:45:000000000-G6HP7:1:1101:6507:8594 1:N:0:147
ATCTCTATCTCCTAAAAACCTGTTTAGATTTGGAGATAGACCTTCAGGTTTTTCATCATTTTCTGCATGAATTATACATTGACCACGTTCCAGCGTGGTCAGTTTGCAGCATTCTGTTATTTTGTTTGACAGAGTGTCTTGTTGAGAACATATGTAGGACATGATTTTTTCCTGCAACAGGGAAAATAAAGTATAAGTTTTAAAGATTTATTCTTTAATAAAGGATCTCAAAGCCAGCTTTAGAAAAAGGA
+
>1>1AFFFFDF@GGGGEGGG11AFGDDF3BGHH1B10BFEGG1FGFFHHHGCFHFF2EHFHGHHG1DGHBADAFDFEAAFFF1FAFC/FGGFGF>B/EGFB>B@2FFGHGHH2G2B@@BGHDHH>GHHFHBFFH>>>F22FFGF2<FGGHHF2BBGDFDCCGHHGHGHGCH1@DFF1FGHHA/FEGDGBHDFF<DDGHGHFHBFDFHHDHGHFFGFGHHGFHGFCHHHDGFHGCHGHGHHHBC0CGHHAFF
@M05620:45:000000000-G6HP7:1:1101:10980:8597 1:N:0:147
ATCTCTATCTCCTAAAAACCTGTTTAGATTTGGAGATAGACCTTCAGGTTTTTCATCATTTTCTGCATGAATTATACATTGACCACGTTCCAGCGTGGTCAGTTTGCAGCATTCTGTTATTTTGTTTGACAGAGTGTCTTGTTGAGAACATATGTAGGACATGATTTTTTCCTGCAACAGGGAAAATAAAGTATAAGTTTTAAAGATTTATTCTTTAATAAAGGATCTCAAAGCCAGCTTTAGAAAAAGGA
+
CCCCCFFFFFFFGGGGGGGGGGHHHHHHHHHHHHHHHHHHHHHHHHHHHHHGGHHHHIIHHHIIIHHHHHHHHHHHHHHHHHHHHHGHHHHHHHGGGGHHHHHHHHHHHHHHHHHHHHHHHHHHHHHHHHHHHHHHHHHHHHHHHHHHHHHHHHHHHHHHHHHHHHHHHGHHHHHHHHHHHGGHHHHHHHHHHGHHHHHHHHHHHHHHHHHHHHHHHHHHHHHHHHHHHHHHGHHHHGHHHHHHHHHHGGH
@M05620:45:000000000-G6HP7:1:1101:6520:8607 1:N:0:147
ATCTCTATCTCCTAAAAACCTGTTTAGATTTGGAGATAGACCTTCAGGTTTTTCATCATTTTCTGCATGAATTATACATTGACCACGTTCCAGCGTGGTCAGTTTGCAGCATTCTGTTATTTTGTTTGACAGAGTGTCTTGTTGAGAACATATGTAGGACATGATTTTTTCCTGCAACAGGGAAAATAAAGTATAAGTTTTAAAGATTTATTCTTTAATAAAGGATCTCAAAGCCAGCTTTAGAAAAAGGA
+
AAAAAFFFFFFFGGGGGGGGFFFGHHHHHHHHHCFHHHHHHHGHHHHHHHHGGHHHHHHHHHHHHGHHHGHHHHHHHHHHHHHHHHGGHHHHHEGGGGHHGHFGHHHHHHHHHHHHHHHHHHHHHHHHHHGHHHFGFGGGHHHHGHHHHHHGHHGHHHHHGHHHHHHHHGHHHGHHHHHHHGEHHGHHHHHHHHHHHHHHHGGHHHHHHHHHHHHHHHHGFGHHHHHHGHHHHHHGHGHHHCGFEGHHGGH
@M05620:45:000000000-G6HP7:1:1101:22761:8646 1:N:0:147
ATCTCTATCTCCTAAAAACCTGTTTAGATTTGGAGATAGACCTTCAGGTTTTTCATCATTTTCTGCATGAATTATACATTGACCACGTTCCAGCGTGGTCAGTTTGCAGCATTCTGTTATTTTGTTTGACAGAGTGTCTTGTTGAGAACATATGTAGGACATGATTTTTTCCTGCAACAGGGAAAATAAAGTATAAGTTTTAAAGATTTATTCTTTAATAAAGGATCTCAAAGCCAGCTTTAGAAAAAGGA
+
ABBBBFFFFFFFGGGGGGGGGGHHHHHHHGHHGHHHHHHHHHHHHHHHHHHGGHHHHHHHHHHHHHHGHGHHHHHHHHHHHHHHHHGHHHHHHHGGFGHHHHHHHHHHHHGHHHHHHHHHHHHHHHHHHHHHHHHHHHHHHHHHHHGHHHHHHHHHHHHHHHHGHHHHHGHHHHHHHHHHHGGFHHHFFGHFHHHHHHHHHGHHHGHHHHHHHHHHGHHHHHHHHHHHHHHHHHFHHGHHHFHFHHHGFDG
@M05620:45:000000000-G6HP7:1:1101:27886:8649 1:N:0:147
CATCCTGACCCTGAAGTACACTCTTTCCCTAACACGACGCTCTTCCGGCTTGATTTCTGACATTAGATCGGAAGAGCACACGTCTGAACTCCAGTCACGCACTACAATCTCGTATGCCGTCTTCTGCTTGAAAAAAAAAATTTAACAACCTATCAACTACATTCTTTTTTCCTACCTCATGCACAATCAAATCTCATTTTTAACTCTTTATTCTTTACTACATTATCTCCCCTCCATCTTTATAACAATTC
+
BBBBBFFFFFFFGGGGGGGGGGHHHHHFHHFFHHHGGGGGDFHHHHGGGGGGGFHHHHHHHFFHGHHHHHGGGFFFHHHFFFFHGEHHHFHHFFGH3GEHGGGHHHGB?BFGFFFHFFGGCHGFHHBGFCCGFGGGCD?@0<11>1<<F.CH000=/0<C/00=00DD0-:CC0::0:C000009;0/990;90000;;0;.0000;0000;009B90;00/0FBFBBB//..9;.BB/FBB/;9B/////
@M05620:45:000000000-G6HP7:1:1101:22778:8652 1:N:0:147
ATCTCTATCTCCTAAAAACCTGTTTAGATTTGGAGATAGACCTTCAGGTTTTTCATCATTTTCTGCATGAATTATACATTGACCACGTTCCAGCGTGGTCAGTTTGCAGCATTCTGTTATTTTGTTTGACAGAGTGTCTTGTTGAGAACATATGTAGGACATGATTTTTTCCTGCAACAGGGAAAATAAAGTATAAGTTTTAAAGATTTATTCTTTAATAAAGGATCTCAAAGCCAGCTTTAGAAAAAGGA
+
DDDDDFFFFFFFGGGGGGGGGGHHHHHHHHHHHHHHHHHHHHHHHHHHHHHGGHHHHIIHHHHHIHHHHHHHHHHHHHHHHHHHHHGHHHHHHHGGGGHHHHHHHHHHHHHHHHHHHHHHHHHHHHHHHHHHHHGHHHHHHHHHHHHHHHHHHHHHHHHHHHHHHHHHHGHHHHHHHHHHHGGHHHHHHHHHHHHHHHHHHHHHHHHHHHHHHHHHHHHHHHHHHHGHHGHHHHHHHGHHHHGHHGHHGGH
@M05620:45:000000000-G6HP7:1:1101:22791:8664 1:N:0:147
ATCTCTATCTCCTAAAAACCTGTTTAGATTTGGAGATAGACCTTCAGGTTTTTCATCATTTTCTGCATGAATTATACATTGACCACGTTCCAGCGTGGTCAGTTTGCAGCATTCTGTTATTTTGTTTGACAGAGTGTCTTGTTGAGAACATATGTAGGACATGATTTTTTCCTGCAACAGGGAAAATAAAGTATAAGTTTTAAAGATTTATTCTTTAATAAAGGATCTCAAAGCCAGCTTTAGAAAAAGGA
+
ABBBBFFFFFFFGFFGFAEGGGHHHDHHHHHHHFHHHGHFHHHHHHHGHHHGGHHHHFHHHHHHGHHHHHFHHHHGHHHHHHHHFHEHHHHHHHGGFGHHGHHHHHHHHHHHHHHHHHHHHHHHHHHHFGHHHHHHHHHHHHHGDFEGGFHEHHHHHGHHHHEGHHHHHGHHHHHFDGHHGGGEHEGHHFHHHHHGHFGHHHHBDGHHHHHHHHHHHHHHGHBHGHHHHHHHGHHHHGFHHHFFCGFHGDF
@M05620:45:000000000-G6HP7:1:1101:27594:8673 1:N:0:147
TACCTGTACTGGGGAAGCATTTGAATATCCCCCCATGGTGATGGGGACGGAGAACTGCTCCATAAACACAGGCAACGTGCCTAACTTTCCCGGGAAGATGAAGTCAAAGAGCGACCACAGCTCTTCGGAGGTTATTTTGCATCGGTGAGCCAGACAGAATGATCCGATGAGGGGTGCGAAACTATTTGAGGAAAGGAAGCACCTTTTTATTAAATTTACCTTTTAGCAATCGCCATTCCTACCCTAAAGAT
+
CCCCCFFFFFFFGGFGGGGGGGHHHHHHHHHGGGGHHHFGGHHHHGGGGGGGGHHHHHHHHHHHHHHHHHHHGHHHGHHHHHHHHHHHHHHGGGGGGHHHHGHHHHHHHHHHGGGGGHHHHHHHHHHGGGGGHHHHHHHGGHHGGAE.GFHHHHGHHHHHHHHHHHGGGHHGGGCDDGEGGGGGGGGGGGGFFFFFFCFGGGEFFFFFFFFFFFFFFFFFFFFFFFFFFFFFFFFEFFFFFFFFFFFFFFF
@M05620:45:000000000-G6HP7:1:1101:16395:8723 1:N:0:147
ATCTCTATCTCCTAAAAAGGAAGAAAGGGGAGGGAAGATCGGAAGAGCACACGTCTGAACTCCAGTCACGCACTACAATCTCGTATGCCGTCTTCTGCTTGAAAAAAAAAAAAAGCCTCCAATGTAGTACAAGAGCTGCTGCCACAATGGCAAGTAAGTCAGGCATTTCCGCTTTATCCCTCTTGTGGATCCAATTGACCCCTTCTCAGCATTTTTCCTTTTACCTTCCAAGCCCTGGCCCCAACACCTAT
+
BBBBBFFFFFFFGGGGFGEEFGHGGHHFAEDFGGGGGGHHHGGGGFHHHFFHGFHGGGHFHHHHGFHHHGHGGGFGHHFBGGFFDGHFHGEFGFFHHHHHHHHGHHGGGCC//</0?<F<0F11111>FGFFGBCFG//<CG.CGFCF0/<CFAGBC::;G0:/:::<;CEDEFGB0C09BFFFC99.;FFFF0C;9B0;/.;;.BFF/B9BFF/F/9BF//9/9B//;FF/9A..9.:A.-;;D?..//;
@M05620:45:000000000-G6HP7:1:1101:4807:8757 1:N:0:147
ATCTCTATCTCCTAAAAACCTGTTTAGATTTGGAGATAGACCTTCAGGTTTTTCATCATTTTCTGCATGAATTATACATTGACCACGTTCCAGCGTGGTCAGTTTGCAGCATTCTGTTATTTTGTTTGACAGAGTGTCTTGTTGAGAACATATGTAGGACATGATTTTTTCCTGCAACAGGGAAAATAAAGTATAAGTTTTAAAGATTTATTCTTTAATAAAGGATCTCAAAGCCAGCTTTAGAAAAAGGA
+
AABBBFFFFFFFGGGGGGGGGGHHHHHHHHHFGFCHGHHFHHHHHHHHHHHGGHHHHHHHHHHHFHHHFHHHHHHHHHHHHHHHHHDHHHHHHHGGCGHHHHHHHHHHGHFHHHHHHHHHHHHHHHHHFHHHHHHHHHHHHHHHHGHGHHHHHHHHHHHHHHGHHHHHHGHHHHHHHHHHGGGHHHHGGHGFGHHHHHHHHGHHEHHHHGHHHHHHGHHHHHHHHHHHHFGFHGHHHGHHHHGGHHHHGGH
@M05620:45:000000000-G6HP7:1:1101:26327:8761 1:N:0:147
CATCCTGACCCTGAAGTACCCCGGCTTGATTTCTGACATTAGATCGGAAGAGCACACGTCTGAACTCCAGTCACGCACTACAATCTCGTATGCCGTCTTCTGCTTGAAAAAAAAAAAAAAAAAAAAAACGGACAAAAAAAAAATCTCCATGCAAGGTAGATAAGCAAAACATAAAATACTAACTCTAGCTTATCTCTCACACCTACCACCGATCCACTACCCACTGTAGCCCTACCTTGAGCACGTCCTAT
+
DDDDDFFFFFFFGGGGGGGGGGGGGGGGHHHHHHHHHHHHGHGHHHGGGGHHHHHHHGGHHGHHHHHHHHHHHHGHGGGHHHHHEHHGFGHHHHGFGHGHHHHHHHHGHHHGGGGGB<//>-><----.-..--;/:.;9-;-.0000:000000.00;00:000:/0/:.0000:000000000000000000000000:0./0/.:0..---;000///.0..000000///..0;0000:.-....00
@M05620:45:000000000-G6HP7:1:1101:4790:8762 1:N:0:147
ATCTCTATCTCCTAAAAACCTGTTTAGATTTGGAGATAGACCTTCAGGTTTTTCATCATTTTCTGCATGAATTATACATTGACCACGTTCCAGCGTGGTCAGTTTGCAGCATTCTGTTATTTTGTTTGACAGAGTGTCTTGTTGAGAACATATGTAGGACATGATTTTTTCCTGCAACAGGGAAAATAAAGTATAAGTTTTAAAGATTTATTCTTTAATAAAGGATCTCAAAGCCAGCTTTAGAAAAAGGA
+
CCCCCFFFFFFFGGGGGGGGGGHHHHHHHHHHHHHHHHHHHHHHHHHHHHHGGHHHHIHHHHHHIHHHHHHHHHHHHHHHHHHHHHGHHHHHHHGFGGHHHHHHHHHHHHHHHHHHHHHHHHHHHHHHHHHHHHHHHHHHHHHHHHGHHHHHHHHHHHHHHHHHHHHHHGHHHHHHHHHHHGGHHHHHHHHHHHHHHGGHHHHHHHHHHHHHHHHHHHHHHGHHHHHHHHHHHHHHHGHHHHHHHGHHGGH
@M05620:45:000000000-G6HP7:1:1101:18681:8763 1:N:0:147
ATCTCTATCTCCTAAAAACCTGTTTAGATTTGGAGATAGACCTTCAGGTTTTTCATCATTTTCTGCATGAATTATACATTGACCACGTTCCAGCGTGGTCAGTTTGCAGCATTCTGTTATTTTGTTTGACAGAGTGTCTTGTTGAGAACATATGTAGGACATGATTTTTTCCTGCAACAGGGAAAATAAAGTATAAGTTTTAAAGATTTATTCTTTAATAAAGGATCTCAAAGCCAGCTTTAGAAAAAGGA
+
DDDDDFFFFFFFGGGGGGGGGGHHHHHHHHHHHHHHHHHHHHHHHHHHHHHGGHHHHHHIHIHHHHHHHHHHHHHHHHHHHHHHHHGHHHHHHHGGGGHHHHHHHHHHHHHHHHHHHHHHHHHHHHHHHHHHHHHHHHHHHHHHHHHHHHHHHHHHHHHHHHHHHHHHHGHHHHHHHHHHHGGHHHHHHHHHHHHHHHHHHHHHHHHHHHHHHHHHHHHHHHHHHHHHHHHHHHHHHGHHHHGHHHHHGGH
@M05620:45:000000000-G6HP7:1:1101:4068:8764 1:N:0:147
CATCCTGACCCTGAAGTACCCCGGCTTGATTTCTGACATTAGATCGGAAGAGCACACGTCTGAACTCCAGTCACGCACTACAATCTCGTATGCCGTCTTCTGCTTGAAAAAAAAAAAATAAAAAGAAACATTTTATATAAAAAATAGTGCATACATATGGTATGAGCACATTGAACCTGTTTTCGCACCGTAGGTCTGGGACGTTCAGGCACGAGGTCACGTTCTGTAGCCCAGTGTGAAACAGGGTCTCT
+
CCCCCFFFFFFFGGGGGGGGGGEGFGGGAGHGHG5DFGHHGGGHHHGDGEEGGHHHHGGHHGGHHHHHGHHHHHFFGGGGGHGHGHGHGGHHHHFGGFFFGHGHFHF?GHFE</C///011?11//?0001111111111111-<000000000000000=00/:00:./000000./.000/0-..-:-....000///..-../;///....--.///.9././/:////../;////////..;////
@M05620:45:000000000-G6HP7:1:1101:18662:8765 1:N:0:147
ATCTCTATCTCCTAAAAACCTGTTTAGATTTGGAGATAGACCTTCAGGTTTTTCATCATTTTCTGCATGAATTATACATTGACCACGTTCCAGCGTGGTCAGTTTGCAGCATTCTGTTATTTTGTTTGACAGAGTGTCTTGTTGAGAACATATGTAGGACATGATTTTTTCCTGCAACAGGGAAAATAAAGTATAAGTTTTAAAGATTTATTCTTTAATAAAGGATCTCAAAGCCAGCTTTAGAAAAAGGA
+
3>AABFFFFFFFGGGGGGGGFFFGHHFHHHHHFFHHGHHHHHHHHHHBGHHGGHHHFHHHHHHHHGHHHHDFGEGAGEFHHFFHHHGHHHHHFGEF1EHHHGGFHGHHEHHHHHHHFHHHHHHHGHHHHFHGHGFGGHHHGHHEGFHHHHHHHHHHFFDGFHGFHGHHHGHHHHGHFHFHHGGGHFGHGHFHGGFHHHHHGHEHHHHHHGHHHHHHHFHG0G0DGGGHHHEHHHFFHFFHHBFCGC:.EDC
@M05620:45:000000000-G6HP7:1:1101:4081:8776 1:N:0:147
CATCCTGACCCTGAAGTACCCCGGCTTGATTTCTAACATTAGATCGGAAGAGCACACGTCTGAACTCCAGTCACGCACTACAATCTCTTATGCCGTCTTCTGCTTGAAAAAAAAAAATATTTTTTTTGCCCTAGTATCTTGATGTGACCATACTGAGTACGTGTTTTTTTCCTGCAACCGGTACATCCCAGTATCTGTTTTCACTCTTTCTTCTTTAATACCGGCTTTCAATGCCAGCTTTCGACACTGTC
+
A1AAAFDBFFFFGGF1FFGGFGA00EEAFHHGHH2FGFHHHD1GH///CEAAAFGGHAGFG/1AFFHFFFGHFH/F/EEBG11BEGF2FFBBFH/?EHFGDF1GH10>FG0<//<//01@2D21<AC-1<110>111=<>11<00=00</<</0=0<00=.;//:/:.--;;00//0;.----.000/.00/;090/BB/-9/99/9;//;9BBBF///99/-----/9;B//////-9;//--;--////
@M05620:45:000000000-G6HP7:1:1101:4778:8778 1:N:0:147
ATCTCTATCTCCTAAAAACCTGTTTAGATTTGGAGATAGACCTTCAGGTTTTTCATCATTTTCTGCATGAATTATACATTGACCACGTTCCAGCGTGGTCAGTTTGCAGCATTCTGTTATTTTGTTTGACAGAGTGTCTTGTTGAGAACATATGTAGGACATGATTTTTTCCTGCAACAGGGAAAATAAAGTATAAGTTTTAAAGATTTATTCTTTAATAAAGGATCTCAAAGCCAGCTTTAGAAAAAGGA
+
3ABABFFFFFFFGGGGGGGGGGHHHFHFHHGHHEFCGHHHHHHHHHHHHHHGGHHHHHHHHHHHHHHHHHFHHHHHHHHHHGHHHHGHHHHHHHGGGGHHHHHHHHHGHHHHHHHHHHFHHHHHHHHHBGHHHHHHHHHHHHHHBGGHHHHHHHHHHHGHHHHEHHHHHGHHHHGH2CFGHGFHHFGH1?GHHHHHHGGHHFHFHGGHHHHHHHHHHFHGGGFHGHHHHDHFHFHHHGHHHGGHGCGHDGG
@M05620:45:000000000-G6HP7:1:1101:16768:8793 1:N:0:147
ATCTCTATCTCCTAAAAACCTGTTTAGATTTGGAGATAGACCTTCAGGTTTTTCATCATTTTCTGCATGAATTATACATTGACCACGTTCCAGCGTGGTCAGTTTGCAGCATTCTGTTATTTTGTTTGACAGAGTGTCTTGTTGAGAACATATGTAGGACATGATTTTTTCCTGCAACAGGGAAAATAAAGTATAAGTTTTAAAGATTTATTCTTTAATAAAGGATCTCAAAGCCAGCTTTAGAAAAAGGA
+
DCCCDFFFFFFFGGGGGGGGGGGHHHHHHHHHHHHHHHHHHHHHHHHHHHHGGHHHHHHHHHHHIHHHHGHHHHHHHHHHHHHHHHGHHHHHHHGGGGHHHHHHHHHHHHHHHHHHHHHHHHHHHHHHHHHHHHHHHHHHHHHHHHHHHHHHHHHHHHHHHHHHHHHHHGHHHHHHHHHHHGGHHHHHHHHHHHHHHGHHHHGHHHHHHHHHHHHHHHHGHHHHHHHHHHHHHHHHHGHHHHHHHHHHGGH
@M05620:45:000000000-G6HP7:1:1101:20947:8797 1:N:0:147
TACCTGTACTGGGGAAGCATTTGAATATCCCCCCATGGTGATGGGGACGGAGAACTGCTCCATAAACACAGGCAACGTGCCTAACTTTCCCGGGAAGATGAAGTCAAAGAGCGACCACAGCTCTTCGGAGGTTATTTTGCATCGGTGAGCCAGACAGAATGATCCGATGAGGGGTGCGAAACTATTTGAGGAAATGAAGCACCTTTTTATTAAATTTACCTTTTAGCAATCGCCATTCCTACCCTAAAGAT
+
AAAAAFFFFF3@GGGGFGGGGG33AFGHHHHGGGEHFHHFGHHB/AFE/EGCEHHH1FHHHGHHHGHHHGHGFFCGGHHHHHEHHHHHHHHEGGGCGHHHH1GHHHGHGF0F/<CG?GHCHHHFHHHGC@GEHFHHHHHHFHHG.>A.<GHHHC<GCHCHF0DGFFAEGG0/E-C@E-CAGAGGGGGBBFBFF/0CFGGGGGGFFFFF-BFF/9FFFFBFFFFFFFFFFFFEFFFEBFFFBFFFFF-FF/B
@M05620:45:000000000-G6HP7:1:1101:11095:8815 1:N:0:147
CATCCTGACCCTGAAGTACCCCGGCTTGATTTCTGACATTAGATCGGAAGAGCACACGTCTGAACTCCAGTCACGCACTACAATCTCGTATGCCGTCTTCTGCTTGAAAAAAAAAAAAAAACCAATTATAAAGTTTCTTTTTATCCTCCCCTCGGCAAATGACATGCGCCTTTTTATCTACTTCCAGCTTCTTCCTTCCTACACTCTTCCCCTCCTTTCATCGTATCACCTACTCTTTCCTCCTGTTTCCT
+
DDDDDFFFFFFFGGGGGGGGGGGGGGGGHHHHHHHHHHHHGHGHHHGGGGHHHHHHHGHHHGHHHHHHHHHHHHGHGGGHHHGHFGHHGGHHHHGEFHGHHHHHHHHHFHFFECFC>>//-..<.11111111=0=00000<.=00<</..:.-..--.00;;B009.9..9090.0000;00;00;/;0;09CF00;/0000/0/0000;//9./;000000:./.90/0:/90;000900//0000;00
@M05620:45:000000000-G6HP7:1:1101:15069:8817 1:N:0:147
TACCTGTACTGGGGAAGCATTTGAATATCCCCCCATGGTGATGGGGACGGAGAACTGCTCCATAAACACAGGCAACGTGCCTAACTTTCCCGGGAAGATGAAGTCAAAGAGCGACCACAGCTCTTCGGAGGTTATTTTGCATCGGTGAGCCAGACAGAATGATCCGATGAGGGGTGCGAAACTATTTGAGGAAAGGAAGCACCTTTTTATTAAATTTACCTTTTAGCAATCGCCATTCCTACCCTAAAGAT
+
CDCDDFFFFFFFGGGGGGGGGGHHHHHHHHHGGGGHHHGHHHHHHGGGGGGGGHHHHHHHHHHHHHHHHHHHGHHHGHHHHHHHHHHHHHHGGGGGGHHHHHHHHHHHHHHGGGGGGHHGHHHHHHHGFGGEHHHHHHHHGHHGGEGFHHHFHHGGHHHHHGHHHHGGGHHHGGAEEGGGGGGGGGGHGGGGGFGGGGGGGGFFFFFFFFFFFFFFFFFFFFFFFFFFFFFFFFFFFFFFFFFFFFFFFFF
@M05620:45:000000000-G6HP7:1:1101:6746:8818 1:N:0:147
TACCTGTACTGGGGAAGCATTTGAATATCCCCCCATGGTGATGGGGACGGAGAACTGCTCCATAAACACAGGCAACGTGCCTAACTTTCCCGGGAAGATGAAGTCAAAGAGCGACCACAGCTCTTCGGAGGTTATTTTGCATCGGTGAGCCAGACAGAATGATCCGATGAGGGGTGCGAAACTATTTGAGGAAAGGAAGCACCTTTTTATTAAATTTACCTTTTAGCAATCGCCATTCCTACCCTAAAGAT
+
CDDDCFFFFFFFGGGGGGGGGGHHHHHHHHHGGGGHHHGHHHHHHGGGGGGGGHHHHHHHHHHHHHHHHHHHGHHHGHHHHHHHHHHHHHHGGGGGGHHHHHHHHHHHHHHHGGGGGHHHHHHHHHHGGGGCHHHHHHHGHHHGGGGGHHHHHHGHHHHHHGHHHHFGGHHHGGCEGGDGGGGGGGGGGGGFGGGGFFGGGGFFFFFFFFFFFFFFFFBFFFFFFFFFFFFFFFFFFFFFFFFFFFFFFFF
@M05620:45:000000000-G6HP7:1:1101:20949:8821 1:N:0:147
TACCTGTACTGGGGAAGCATTTGAATATCCCCCCATGGTGATGGGGACGGAGAACTGCTCCATAAACACAGGCAACGTGCCTAACTTTCCCGGGAAGATGAAGTCAAAGAGCGACCACAGCTCTTCGGAGGTTATTTTGCATCGGTGAGCCAGACAGAATGATCCGATGAGGGGTGCGAAACTATTTGAGGAAAGGAAGCACCTTTTTATTAAATTTACCTTTTAGCAATCGCCATTCCTACCCTAAAGAT
+
CCCCCFFFFFFFGGGFGGGGGGHHHHHHHHHGGGGHHHHHHHHHGGGGGGGGGHHHHHHHHHHHHHHHHHHHGHHHGHHHHHHHHHHHHHHGGGGGGHHHHHHHHHHHHHHHGGGGGHHHHHHHHHHGGGGEHHHHHHHHGHHGGGGGHHHHHHGHHHHHHHHHHHGGGHHHGGCEGGGGGGGGGGGGGGGGGGGGGGGGGGFFFFFFFFFFFFFFFFFFFFFFFFFFFFFFFFFFFFFFFFFFFFFFFFF
@M05620:45:000000000-G6HP7:1:1101:12586:8829 1:N:0:147
TACCTGTACTGGGGAAGCAATCGCCATTCCTACCCTAAAGATCGGAAGAGCACACGTCTGAACTCCAGTCACGCACTACAATCTCGTATGCCGTCTTCTGCTTGAAAAAAAAAACCCAGTACTGCTGACCGAGACCCCCCTGACCCCCACAGCCACCAGAGCGCAGATTCCTCCGGTTATGCTCGGCCGCCGCCCTTGCTCCTCCCGTCCTTTCCCCAGTCATTTTCTGCCCGGCTTGATTTCTGCCATTT
+
AA>AAFFFFFFFGGGFGGGGFGGDFEFHHHHGGHHHHGFFHFHGGGEGFHHABBFCGGHFFGHHHHHHHHHHDHGGGHHE353BBC?EHFGHGEGHGHHHGGG?FFFHECGGDG//<??22@22@222@2>/>//>FEGG-.C/<GGG?...:;F/C..../---9-900;09B.;B.:00;0CD-.A--9--BC-9./:;BBFFE?99;;BFFBFFF.BF/9;BBFF//BE;--@=-.;B;/:///;F;/
@M05620:45:000000000-G6HP7:1:1101:22163:8872 1:N:0:147
ATCTCTATCTCCTAAAAACCTGTTTAGATTTGGAGATAGACCTTCAGGTTTTTCATCATTTTCTGCATGAATTATACATTGACCACGTTCCAGCGTGGTCAGTTTGCAGCATTCTGTTATTTTGTTTGACAGAGTGTCTTGTTGAGAACATATGTAGGACATGATTTTTTCCTGCAACAGGGAAAATAAAGTATAAGTTTTAAAGATTTATTCTTTAATAAAGGATCTCAAAGCCAGCTTTAGAAAAAGGA
+
DDDDDFFFFFFFGGGGGGGGGGHHHHHHHHHHHHHHHHHHHHHHHHHHHHHGGHHHHHHHHHIHHHHHHHHHHHHHHHHHHHHHHHGHHHHHHHGGGGHHHHHHHHHHHHHHHHHHHHHHHHHHHHHHHHHHHHHHHHHHHHHHHHHHHHHHHHHHHHHHHHHHHHHHHGHHHHHHHHHHHGGHHHHHGHHHHHHHHHHHHHGHHHHHHHHHHHHHHHHHHGHHHHHHHGHHHHHHHGGHHHGHHHGHGGH
@M05620:45:000000000-G6HP7:1:1101:19052:8880 1:N:0:147
CATCCTGACCCTGAAGTACACTCTTTCCCTAACACGACGCTCTTCCGGCTTGATTTATGACATTAGATCGGAAGAGCACACGTCTGAACTCCAGTCACGCACTACAATCTCGTATGCCGTCTTCTGCTTGAAAAAAAAAAAAAAAAAAGCAAAATCACTCATATCACAACACACTATACCTAAAACAAATGTAATCTTTGGAAAATTAAATCTGTAACTGTAAGACGACATTTTGTATCTTGTATGCGTGT
+
CCCCCFFFFFFFGGGGGGGGGGHHHHHHHHHHHFGGGGGGGGHHHHGGGGGGHHHHHHHGHGHHHHGHHHGGGGHHHHHHHGHHHGHHHHHHGHHHHHGHGGGHHHHHEHGHFGHHHHGEGHGHHHHHHHHGHFGGGGGC><<<=---..090/000;00/00000000.;...//00000900:0...00000000:00/000/009:00900000000000000.---.0000/000000:00009.:.
@M05620:45:000000000-G6HP7:1:1101:10608:8888 1:N:0:147
CATCCTGACCCTGAAGTACCCCGGCTTGATTTCTGACATTAGATCGGAAGAGCACACGTCTGAACTCCAGTCACGCACTACAATCTCGTATGCCGTCTTCTGCTTGAAAAAAAAAAAAGGTCATCTTGCCGTCTTTCTTTGTGTCCTCCCCGCTACCCCTGCCAGAATCCTTTTTTCCCTCCGTCCTTCTGTGTCATTCCTGCGTTTTTCTCCGCCCTGCTTCTTCTCCCCGACCTTCTACTCTCCTCCCC
+
CCCCCFFFFFFFGGGGGGGGGGGGGEGGFFFHHHHGHHHHGGFHHHGGGGGHHHGGHGHHHGHHHFHHHHHHHGGHGGGHGHHHFEHHGFHHHHGGGHGFHHHFFHHHEHGGEBC<<>//??1<1?1111/.-0.=>11<1<001<0=/.<-<-:-:..;.../0./0;00;0;F-/;:B/.9;.;.00:;009;0//9////-;9;..:/9F..A-:.:////:F/B//;----./;/;BBB/:;///..
@M05620:45:000000000-G6HP7:1:1101:21830:8903 1:N:0:147
ATCTCTATCTCCTAAAAACCTGTTTAGATTTGGAGATAGACCTTCAGGTTTTTCATCATTTTCTGCATGAATTATACATTGACCACGTTCCAGCGTGGTCAGTTTGCAGCATTCTGTTATTTTGTTTGACAGAGTGTCTTGTTGAGAACATATGTAGGACATGATTTTTTCCTGCAACAGGGAAAATAAAGTATAAGTTTTAAAGATTTATTCTTTAATAAAGGATCTCAAAGCCAGCTTTAGAAAAAGGA
+
DDDDDFFFFFFFGGGGGGGGGGHHHHHHHHHHHHHHHHHHHHHHHHHHHHHGGHHHHHHHHHHHHHHHHHHHHHHHHHHHHHHHHHGHHHHHHHGGGGHHHHHHHHHHHHHHHHHHHHHHHHHHHHHHHHHHHHHHHHHHHHHHHHHHHHHHHHHHHHHHHHHHHHHHHGHHHHHHHHHHHGGHHHHHHHHHHHHHHHHHHHHHHHHHHHHHHHHHHHHHHHHHHHHHHHHHHHHHHGHHHHGHHHHHGGH
@M05620:45:000000000-G6HP7:1:1101:6687:8942 1:N:0:147
CATCCTGACCCTGAAGTACCCCATTGAGCATGGCCTCGTCACCAACTGGGACGACATGGAGAAGATCTGGCACCACACCTTCTACAACGAGCTGCGCGTGGCCCCGGAGGAGCACCCAGTGCTGCTGACCGAGGCCCCCCTGAACCCCAAGGCCAACAGAGAGCAGATGACTCAGGTGAGGCTCGGCCGACGCCCGTGCTCCTCCCGTCCTTTCCCCAGTCATTTTCTGCCCGGCTTGATTTCTGACATTT
+
BAABBFFFFFFFGGBFGGGGGGCGHH5AGFGFHH4FGDHGCGHH2EHHHHAGGFGCFGFGHC1FFGHHHHHHFGHHHGGHHHHHHEGGFGGGGHGEGGGECGHHGGG?DF?GHHHHGGHHHHHHHHHHHGG-@DGGGGGGGG:GHHGGF?GAEEGEEFGFFBE.CF/FFGGGGEFGGGFFFEFFFFFFFAFADFFF;DAEFFFFFFFEDDFFFBFFFFFFFBFFFFFFFEFFFFFFFFFFFF//B//BBF/
@M05620:45:000000000-G6HP7:1:1101:9101:8959 1:N:0:147
CATCCTGACCCTGAAGTACCCCATTGAGCATGGCATCGTCACCAACTGGGACGACATGGAGAAGATCTGGCACCACACCTTCTACAACGAGCTGCGCGTGGCCCCGGAGGAGCACCCAGTGCTGCTGACCGAGGCCCCCCTGAACCCCAAGGCCAACAGAGAGAAGATGACTCAGGTGAGGCTCGGCCGACGCCCGTGCTCCTCCCGTCCTTTCCCCAGTCATTTTCTGCCCGGCTTGATTTCTGACATTA
+
BBABBFFFFFFFGGGGFGGGGGFHHHHGFHHHHHHHHGHHHGHHHGHHHHFHGGGGGHHEHGHHHDGFGHHHHGGHHGGHHHHHHHHHGGGGDHEGCGGGGGHHGGGGGGGGHHHHGGGHHHHHHHHGHHGGGGFFGGGCGGGHHHGGGGHGHHGGGGGGFGGGGGGGGGGGBBFFFFGGGGGGFCEF-9@DFFFADDFEBFBFFEFFDFFFB:FFFEF/FBBFFFFFFFFFD-->D-.9/BBFB9BBFB/
@M05620:45:000000000-G6HP7:1:1101:6703:8962 1:N:0:147
CATCCTGACCCTGAAGTACCCCATTGAGCATGGCATCGTCACCAACTGGGACGACATGGAGAAGATCTGGCACCACACCTTCTACAACGAGCTGCGCGTGGCCCCGGAGGAGCACCCAGTGCTGCTGACCGAGGCCCCCCTGAACCCCAAGGCCAACAGAGAGAAGATGACTCAGGTGAGGCTCGGCCGACGCCCGTGCTCCTCCCGTCCTTTCCCCAGTCATTTTCTGCCCGGCTTGATTTCTGACATTA
+
DDDDDFFFFFFFGGGGGGGGGGGHHHHHHHHHHHHHHGHHHGHHHGHHHHHHGGGGGHHHHHHHHHHHHHHHHGHHHGGHHHHHHHHHGGGGGHHGGGGGGGHHGGGGGGGGHHHHGGHHHHHHHHHHHHGGGGGGGGGGGGHHHHGGGGHGHHGGGGGGGGGGGGGGGGGGGGGGGGGGGGGGFFFFFFFFFFFFDDDFFFFFFFFFFFFFFFFFFFFFFFFFFFFFFFFFFFFFFFFFFFFFFFFFFF0
@M05620:45:000000000-G6HP7:1:1101:23126:8967 1:N:0:147
CATCCTGACCCTGAAGTACCCGGCTTGATTTCTGACATTAGATCGGAAGAGCACACGTCTGAACTCCAGTCACGCACTACAATCTCGTATGCCGTCTTCTGCTTGAAAAAAAAAAAAAAAAAAGAAAGAATAAAGAAAAAAAATTAATTCAAGAATACAAAAAAAATCATCGAAAGCACAAATATGATGTAAAACCAGAGAATACTACAAATACTAATGTATTATAAGTGCGACAGCATATAGTATAAAAA
+
DDDDDFFFFFFFGGGGGGGGGGGGGGGHHHHHHHGHGHHHHHHHHGGGGHHHHHHHGHHHGHHHHHHHHHHHHGHGGGHHFGGEGHHGGHHHHGGGHGGHHHHHHHHHHHGEEDG><///>-<.../0/.000000.//.---.000;000C00/00:000..---.:0000//../0://.00000000000009.9../000000000000000000000000000009-;;--./090090:000009
@M05620:45:000000000-G6HP7:1:1101:22160:8982 1:N:0:147
ATCTCTATCTCCTAAAAACCTGTTTAGATTTGGAGATAGACCTTCAGGTTTTTCATCATTTTCTGCATGAATTATACATTGACCACGTTCCAGCGTGGTCAGTTTGCAGCATTCTGTTATTTTGTTTGACAGAGTGTCTTGTTGAGAACATATGTAGGACATGATTTTTTCCTGCAACAGGGAAAATAAAGTATAAGTTTTAAAGATTTATTCTTTAATAAAGGATCTCAAAGCCAGCTTTAGAAAAAGGA
+
CCCDDFFFFFFFGGGGGGGGGGHHHHHHHHHHHHHHHHHHHHHHHHHHHHHGGHHHHIHHHIIHHHHHHHHHHHHHHHHHHHHHHHGHHHHHHHGGGGHHHHHHHHHHHHHHHHHHHHHHHHHHHHHHHHHHHHHHHHHHHHHHHHHHHHHHHHHHHHHHHHHHHHHHHGHHHHHHHHHHHGGHHHHHHHHHHHHHHHHHHHHHHHHHHHHHHHHHHHHHHHHHHHHHHGHHHHHHHGHHHHHHHHHHGGH
@M05620:45:000000000-G6HP7:1:1101:3350:8989 1:N:0:147
ATCTCTATCTCCTAAAAACCTGTTTAGATTTGGAGATAGACCTTCAGGTTTTTCATCATTTTCTGCATGAATTATACATTGACCACGTTCCAGCGTGGTCAGTTTGCAGCATTCTGTTATTTTGTTTGACAGAGTGTCTTGTTGAGAACATATGTAGGACATGATTTTTTCCTGCAACAGGGAAAATAAAGTATAAGTTTTAAAGATTTATTCTTTAATAAAGGATCTCAAAGCCAGCTTTAGAAAAAGGA
+
BBBBBFFFFFFFGGGGGGGGGGHHHFHHFHGHFFGGFHFHFFHHHFGHFGHGFHHFHFHHHHHHHHHHHEFHHGHGEDHHHHGHGHGHHGFBFEEBFGFGFGGGGHGHHHHHHFFHGHFHHHFHEHHHEFFGGHHHHHHHHHFHHHEHHHHGHHHFHHHFFGCFDGHHHCFGHHBCGGFGEFEGHHHHHBF@1GHHHHHHHEFDGFHHHHHHHHGHEBGHBBDDC<CFGHGBGG.GHGHHHGFCGG/CAAC
@M05620:45:000000000-G6HP7:1:1101:22143:8992 1:N:0:147
ATCTCTATCTCCTAAAAACCTGTTTAGATTTGGAGATAGACCTTCAGGTTTTTCATCATTTTCTGCATGAATTATACATTGACCACGTTCCAGCGTGGTCAGTTTGCAGCATTCTGTTATTTTGTTTGACAGAGTGTCTTGTTGAGAACATATGTAGGACATGATTTTTTCCTGCAACAGGGAAAATAAAGTATAAGTTTTAAAGATTTATTCTTTAATAAAGGATCTCAAAGCCAGCTTTAGAAAAAGGA
+
ABCCCFFFFFFFGGGGGGGGGGHHHHGHHHHHHHHHHHHHHHHHHHHHHHHGGHHHHHIHHHHIHHHHHHHHHHHHHHHHHHHHHHGHHHHHGHGGGGHHHHHHHHHHHHHHHHHHHHHHHHHHHHHHGHHHHHHHHHHHHHHHHHHHHHHHHHHHGHHHHHHHHHHHHGHHHHHHHHHHHGGHHHGHFHHHHHHHHHHHHGHBGHHHHHHHHHHHHHHHFHFHHHHHHHHHGHHHHGHHHHFGGHHHDDG
@M05620:45:000000000-G6HP7:1:1101:8199:8998 1:N:0:147
TACCTGTACTGGGGAAGCATTTGAATATCCCCCCATGGTGATGGGGACGGAGAACTGCTCCATAAACACAGGCAACGTGCCTAACTTTCCCGGGAAGATGAAGTCAAAGAGCGACCACAGCTCTTCGGAGGTTATTTTGCATCGGTGAGCCAGACAGAATGATCCGATGAGGGGTGCGAAACTATTTGAGGAAAGGAAGCACCTTTTTATTAAATTTACCTTTTAGCAATCGCCATTCCTACCCTAAAGAT
+
ABAABFFFFFFFFGFGGGGFGGFHGHHHHHFFGGFHGHHHHGHHHGGGGGGGGHHHGHHHHHHHHHHHHHHHGHHHGHHHHHHGHHHHHHHGGGGGGHHHHHHGGFHHHGFHGGGG@HHHHHHHHHHGGGGEHHHGHHHGHHHGGDDCGHHHHHGHHCFFFHHHGFCEGHHE?CCCDGCDABGFGGFFGEGBFFGGGFGGFGEFFFBFEFFFFBBFFFBFFFFFEFFFFFFFFFFFFFFFFFFFFFFEFFF
@M05620:45:000000000-G6HP7:1:1101:3341:9005 1:N:0:147
ATCTCTATCTCCTAAAAACCTGTTTAGATTTGGAGATAGACCTTCAGGTTTTTCATCATTTTCTGCATGAATTATACATTGACCACGTTCCAGCGTGGTCAGTTTGCAGCATTCTGTTATTTTGTTTGACAGAGTGTCTTGTTGAGAACATATGTAGGACATGATTTTTTCCTGCAACAGGGAAAATAAAGTATAAGTTTTAAAGATTTATTCTTTAATAAAGGATCTCAAAGCCAGCTTTAGAAAAAGGA
+
AAAA?DDFFFFFGGGGFGEEGGEFG5DGGHGHHBFGHFHBFGHFGFHHHHHGGAGHHHHHGGFHHGHHHGFHHHGG55FHH5FAGEFHHHHFHC?EEGHGFHGGGG34F3?FFDGHFHHGGHHHHHHHBE?GHHGGHFHGHFGHBGEHHHHHHFG4GGGFGGFDFHHHHCFG2GGHFGGFGFEFEFGHB1F1DDB1FFFGFFFGGFHHHGFGGHHHHEGFGFHGGHFGDDFFG<CCGGHHH0:CBGC..C;
@M05620:45:000000000-G6HP7:1:1101:13886:9005 1:N:0:147
TACCTGTACTGGGGAAGCATTTGAATATCCCCCCATGGTGATGGGGACGGAGAACTGCTCCATAAACACAGGCAACGTGCCTAACTTTCCCGGGAAGATGAAGTCAAAGAGCGACCACAGCTCTTCGGAGGTTATTTTGCATCGGTGAGCCAGACAGAATGATCCGATGAGGGGTGCGAAACTATTTGAGGAAAGGAAGCACCTTTTTATTAAATTTACCTTTTAGCAATCGCCATTCCTACCCTAAAGAT
+
BCCCCFFFFFFFGGGGGGGGGGHHHHHHHHHGGGGHHHHHHHHHHGGGGGGGGHHHHHHHHHHHHHHHHHHHGHHHGHHHHHHHHHHHHHHGGGGGGHHHHHFHHHHHHHHHGGGGGHHHHHHHHHHGGGGEGHHGHHHHHHHGGGGFHHHHHEGHHHHHHHHHHHGGGHHHGGCDGGGDGDGGGGGGGGGFGFFGGGGGGGFFFFFFFFFFFFFFFFFFFFFFFFFFFFFFFFDFFFFFFFFFFFFFFFF
@M05620:45:000000000-G6HP7:1:1101:8215:9008 1:N:0:147
TACCTGTACTGGGGAAGCATTTGAATATCCCCCCATGGTGATGGGGACGGAGAACTGCTCCATAAACACAGGCAACGTGCCTAACTTTCCCGGGAAGATGAAGTCAAAGAGCGACCACAGCTCTTCGGAGGTTATTTTGCATCGGTGAGCCAGACAGAATGATCCGATGAGGGGTGCGAAACTATTTGAGGAAAGGAAGCACCTTTTTATTAAATTTACCTTTTAGCAATCGCCATTCCTACCCTAAAGAT
+
BCBBCFFFFFFFGGCFEGGGGGHHHHHFHHHGGGGHHHHHGHHHHGGGGGGGGHHHHHHHHHHHGHHHHHHHGHHHGHHHHHHHHHHHHHHGGGGGGGHHFGHHHHHHGHHHGGGGGHHHHHHHHHHGGGG?FHHHHHHHGHHGGEGGHHHHHHGHHHHHHGHHHHDDEHHGGF;ACFBBFGGGGEGGGGGFFGGFBFGGGGFFFFFFFFFEBFFFFFBFFFFFFEFEFFFFFDFFFFFFFBFFFFFFBFF
@M05620:45:000000000-G6HP7:1:1101:12080:9012 1:N:0:147
ATCTCTATCTCCTAAAAAGGAAGAAAGGGGAGGGAAGATCGGAAGAGCACACGTCTGAACTCCAGTCACGGACTACAATCTCGTATGCCGTCTTCTGCTTGAAAAAAAAAAACACCAATATACAAAAATACTCGTCCCCCTGTCCCCCCCGTCACCCCGATTCCCGCTGCCGCCGTTGAGGCTCCGCTTGAGCCCCTGCGCCGCTCAGTCTCTCCCCAATCATGTCCGGCCCCGGCTCACCGCAGCCCTTC
+
BABBCFFFFFFFGGGGGGGGGGHFGGHHGGGGGGGFGHHHHGGGGHHHHHHHGGHHGHGHHHHHHHFHHG1EEGHHHHHBGHHGGHHHHGFGHGHHHHGHHHFHHHGGGDBC/<0?//111111110/01111.0.....-.0/00..-;-....0.--:-.000.---.9--;--9..//....;.....///;....--:--99.//;://:/:9/.;B/9/://.-----9---.//..--;-..:9/
@M05620:45:000000000-G6HP7:1:1101:3366:9014 1:N:0:147
ATCTCTATCTCCTAAAAACCTGTTTAGATTTGGAGATAGACCTTCAGGTTTTTCATCATTTTCTGCATGAATTATACATTGACCACGTTCCAGCGTGGTCAGTTTGCAGCATTCTGTTATTTTGTTTGACAGAGTGTCTTGTTGAGAACATATGTAGGACATGATTTTTTCCTGCAACAGGGAAAATAAAGTATAAGTTTTAAAGATTTATTCTTTAATAAAGGATCTCAAAGCCAGCTTTAGAAAAAGGA
+
BBBBBFFFFFFFGGGFGGGGGGHHHFFHHHGFFHHHHHCGHHHHHHHGHHHGGHHHHHHHHHHHFHHHHGHHHHHHHHHHHGHHHHGHHHHHHHGGGGHHHHHHHGHHFHGHHHHHHHHHHHHGGHHGFFFFFCGGHHHHHHHEHHEHHHHHHHHHHHHHHHHHHHHHHGHHHHFFHHHGHGGHHHHHHDHGFHHHHHGHHEHGGGHHHHHHHHHHGFGHHHBBCDGFHHHFGHHHEEHHHHB0GGCG?AC
@M05620:45:000000000-G6HP7:1:1101:26746:9021 1:N:0:147
ATCTCTATCTCCTAAAAACCTGTTTAGATTTGGAGATAGACCTTCAGGTTTTTCATCATTTTCTGCATGAATTATACATTGACCACGTTCCAGCGTGGTCAGTTTGCAGCATTCTGTTATTTTGTTTGACAGAGTGTCTTGTTGAGAACATATGTAGGACATGATTTTTTCCTGCAACAGGGAAAATAAAGTATAAGTTTTAAAGATTTATTCTTTAATAAAGGATCTCAAAGCCAGCTTTAGAAAAAGGA
+
BBBBBFFFFFFFGGFGGGGGGGHHHHHHHHHHHFHHHHHHHHHHHHHHHHHGGHGHHGHHHHHHHHGHHHHHHHHGHHHHHGHHGHGHHHHHHHGGGGHHHHHHHHHGHHHHHHHHHHGHHHHHHHHHGHHHHHHHHHHHHHHHHHGFGFHHHHHHHHHHHHHHHHHHHGHHHHGGHHHHHGEFHHHHFHHHHHGHHFGHHHGHHGHHHHHHHHHHHGHGFFHHHHHHHFFFHHHGHGGHHHHHHGFHGGE
@M05620:45:000000000-G6HP7:1:1101:13887:9024 1:N:0:147
TACCTGTACTGGGGAAGCATTTGAATATCCCCCCATGGTGATGGGGACGGAGAACTGCTCCATAAACACAGGCAACGTGCCTAACTTTCCCGGGAAGATGAAGTCAAAGAGCGACCACAGCTCTTCGGAGGTTATTTTGCATCGGTGAGCCAGACAGAATGATCCGATGAGGGGTGCGAAACTATTTGAGGAAAGGAAGCACCTTTTTATTAAATTTACCTTTTAGCAATCGCCATTCCTACCCTAAAGAT
+
CCBCCFFFFFFFGGGGGGGGGGHHHHHHHHHGGGGHHHGHHHHHHGGGGGGGGHHHHHHHHHHHHHHHHHHHGHHHGHHHHHHHHHHHHHHGGGGGGHHHHHHHHHHHHHHHGGGGGHHHHHHHHHHGGGGEHHHHHHHHGHHGGEFGHGHHHHGHHHHGHFHHHHGGGHHHGGCCGGDGGGGFGGGGGGGFFGGGGGGGGGFFFFFFFFFFFFFFFFFFFFFFFFFFFFFFFFFFFFFFFFFFFFFFBFF
@M05620:45:000000000-G6HP7:1:1101:8206:9031 1:N:0:147
TACCTGTACTGGGGAAGCATTTGAATATCCCCCCATGGTGATGGGGACGGAGAACTGCTCCATAAACACAGGCAACGTGCCTAACTTTCCCGGGAAGATGAAGTCAAAGAGCGACCACAGCTCTTCGGGGGTTTTTTGCCTCGGTGGGCCCGACCAGAATGACCCGTGGAGGGGGCGGAAACATTTTGGGGAAAGGAGCACCCTTTTTATTAATTTAACCTTTTAGCAACCCCCTTTCTTCCCTAAAAAAT
+
BBBBBFFFFFFFGGGGGGGGGGGHHHHHHHHGGGGHHHGHHHHHHGGGGGGGGHHHHHHHHHHHHHHHHHHHGHHHGHHHHHHHHHHHHHHGGGGGGHHHHGHHHHHHHHHHGGGGCHHHHHHG22?//>-C-.=EG-0000.;...-.;------.;/0000;/-..-.;AD-----:@-////B//-.9EF.;.:....;.;FFF/.;/BFBFF//;/BFFB9/:B/...;@-A/B//9;B//;B//-.
@M05620:45:000000000-G6HP7:1:1101:3809:9044 1:N:0:147
ATCTCTATCTCCTAAAAACCTGTTTAGATTTGGAGATAGACCTTCAGGTTTTTCATCATTTTCTGCATGAATTATACATTGACCACGTTCCAGCGTGGTCAGTTTGCAGCATTCTGTTATTTTGTTTGACAGAGTGTCTTGTTTAGAACATATGTAGGACATGATTTTTTCCTGCAACAGGGAAAATAAAGTATAAGTTTTAAAGATTTATTCTTTAATAAAGGATCTCAAAGCCAGCTTTAGAAAAAGGA
+
BBBBCFFFFFFFGGGGGGGGGGGHHHHHHHHHHGGGHHHGHHHHGHHHHHHGGHHHGHHHHIHIHFFHHHHHHHHGHHHHHGHHGHGGHHHHHGGGGGHHHHHHHHHHGGHHHHHHHHHHHHHHHHHHFHGHHHGGFHHHGGHHHHGHHHGHHHHGHHHHHHHGHHHHHGHHHHFFGGHGHGGGHHHGHGGFGHGGG>GHHHGHHHHHGFHHHHHHHGHHHGHHHHGHFGHGHCGHHGHHHHHHFGFHGGC
@M05620:45:000000000-G6HP7:1:1101:6639:9053 1:N:0:147
CATCCTGACCCTGAAGTACACTCTTTCCCTAACACGACGCTCTTCCGGCTTGATTTCTGACATTAGATCGGAAGAGCACACGTCTGAACTCCAGTCACGCACTACAATCTCGTATGCCGTCTTCTGCTTGAAAAAAAAAAAAAACACCACACAAAGTACATCACGACAAGGAGTGCTCCACTTCCGACGATGCACCTAATCCGCTCTGACAAACAACCACCCTACCTGTCCCCTTCTTAGCTTCCTCCTAC
+
DDDDDFFFFFFFGGGGGGGGGGHHHHHHHHHHHHHGGGGGGGHHHHGGGGGGHHHHHHHHHHHHHHHHHHGGGGGHHHHGHGHHHGHGHHHHHHHHHHGHGGGHHHHHBGGHFFHHHHGFGHGHHHHHHHGFHHHGGGGA----.<:.<...A../00000000..--<..../.00000/0:00..---...<0//00000...-.0000:/........../..000000./:/000000000<0//00
@M05620:45:000000000-G6HP7:1:1101:16808:9055 1:N:0:147
ATCTCTATCTCCTAAAAACCTGTTTAGATTTGGAGATAGACCTTCAGGTTTTTCTTCATTTTCTGCATGAATTATACATTGACCACGTTCCAGCGTGGTCAGTTTGCAGCATTCTGTTATTTTGTTTGACAGAGTGTCTTGTTGAGAACATATGTAGGACATGATTTTTTCCTGCAACAGGGAAAATAAAGTATAAGTTTTAAAGATTTATTCTTTAATAAAGGATCTCAAAGCCAGCTTTAGAAAAAGGA
+
DCCCDFFFFFFFGGGGGGGGGGHHHHHHHHHHHHHHHHHHHHHHHHHHHHHGGHHHHHIHHHIHIHHHHHHHHHHHHHHHHHHHHHGHHHHHHHGGGGHHHHHHHHHHHHHHHHHHHHHHHHHHHHHHHHHHHHHHHHHHHHHHHHGHHHHHHHHHHHHHHHHHHHHHHGHHHHHHHHHHHGGHHHHHHHHHHHHHHHHHHHGHHHHHHHHHHHHHHHHHHHHHHHHHHHGHHHHHHGHHHHHHGHHHGGF
@M05620:45:000000000-G6HP7:1:1101:3822:9055 1:N:0:147
ATCTCTATCTCCTAAAAACCTGTTTAGATTTGGAGATAGACCTTCAGGTTTTTCATCATTTTCTGCATGAATTATACATTGACCACGTTCCAGCGTGGTCAGTTTGCAGCATTCTGTTATTTTGTTTGACAGAGTGTCTTGTTTAGAACATATGTAGGACATGATTTTTTCCTGCAACAGGGAAAATAAAGTATAAGTTTTAAAGATTTATTCTTTAATAAAGGATCTCAAAGCCAGCTTTAGAAAAAGGA
+
CCCCCFFFFFFFGGGGGGGGGGHHHHHHHHHHHGHHHHHHHHHHHHHHHHHGGHHHHHHHHHHHIHHHHHHHHHHHHHHHHHHHHHGHHHHHHHGGGGHHHHHHHHHHHHHHHHHHHHHHHHHHHHHHHHHHHHHHHHHHHHHHHHHHHHHHHHHHHHHHHHHHHHHHHGHHHHHHHHHHHGGHHHHHHHHHHHHHHGHHHGHHHHHHHHHHHHHHHGHHHHHHHHHHHHHHHHHHHGHHHHGHHHGFGGH
@M05620:45:000000000-G6HP7:1:1101:16790:9058 1:N:0:147
ATCTCTATCTCCTAAAAACCTGTTTAGATTTGGAGATAGACCTTCAGGTTTTTCTTCATTTTCTGCATGAATTATACATTGACCACGTTCCAGCGTGGTCAGTTTGCAGCATTCTGTTATTTTGTTTGACAGAGTGTCTTGTTGAGAACATATGTAGGACATGATTTTTTCCTGCAACAGGGAAAATAAAGTATAAGTTTTAAAGATTTATTCTTTAATAAAGGATCTCAAAGCCAGCTTTAGAAAAAGGA
+
BACBBFFFFFFFGGGGGGGGGGHHHHHHHHHHHHHHHHHGHHHHHHHHHHHGGHHHHHHHHHHHHHHHHFHHHHHHHHHHHGHHHHGHHHHHHHGGGGHHHHHHHHHHHHHHHHHHHHHHHHHHHHHHHHHHHHGHHHHHHHHHHHGHHHGHHHGHHHHHHHHGHHHHHGHHHHHHHHHHHGGFHHHGGFGGHHHHH>GHHHHHHHHHHHHHHGHHHGHHHHHHHHHHHHHGHHHGHGHHHHGGHFGHGGF
@M05620:45:000000000-G6HP7:1:1101:21937:9074 1:N:0:147
ATCTCTATCTCCTAAAAACCTGTTTAGATTTGGAGATAGACCTTCAGGTTTTTCATCATTTTCTGCATGAATTATACATTGACCACGTTCCAGCGTGGTCAGTTTGCAGCATTCTGTTATTTTGTTTGACAGAGTGTCTTGTTGAGAACATATGTAGGACATGATTTTTTCCTGCAACAGGGAAAATAAAGTATAAGTTTTAAAGATTTATTCTTTAATAAAGGATCTCAAAGCCAGCTTTAGAAAAAGGA
+
CCCCCFFFFFFFGGGGGGGGGGHHHHHHHHHHHHHHHHHHHHHHHHHHHHHGGHHHHHHIHIHHIHHHHHHHHHHHHHHHHHHHHHGHHHHHHHGGGGHHHHHHHHHHHHHHHHHHHHHHHHHHHHHHHHHHHHHHHHHHHHHHHHGHHHHHHHHHHHHHHHHHHHHHHGHHHHGHHHHHHGGHHHHHHFGGHHHHHGHHHHGHHHHHHHHHHHHHHHHHHHHHHHGHHGHHHHHHHGHHHHHHGGHHGGH
@M05620:45:000000000-G6HP7:1:1101:8956:9084 1:N:0:147
CATCCTGACCCTGAAGTACCCCATTGAGCATGGCATCGTCACCAACTGGGACGACATGGAGAAGATCTGGCACCACACCTTCTACAACGAGCTGCGCGTGGCCCCGGAGGAGCACCCAGTGCTGCTGACCGAGGCCCCCCTGAACCCCAAGGCCAACAGAGAGAAGATGACTCAGGTGAGGCTCGGCCGACGCCCGTGCTCCTCCCGTCCTTTCCCCAGTCATTTTCTGCCCGGCTTGATTTCTGACATTA
+
DEDEEFFFFFFFGGGGGGGGGGGHHHHHHHHHHHHHHGHHHGHHHGHHHHHHGGGGGHHHHHHHHHHHHHHHHGHHHGGHHHHHHHHHGGGGGHHGGGGGGGHHGGGGGGGGHHHHGGHHHHHHHHHHHHGGGGGGGGGGGGHHHHGGGGHGHHGGGGGGGGGGGGGGGGGGGGGGHGGGGGGGFFFFFFFFFFFFDFFFFFFFFFFFFFFFFFFFFFFFFFFFFFHFFFFFFFFFFFFFFFFFFFFFFF1
@M05620:45:000000000-G6HP7:1:1101:21953:9091 1:N:0:147
ATCTCTATCTCCTAAAAACCTGTTTAGATTTGGAGATAGACCTTCAGGTTTTTCATCATTTTCTGCATGAATTATACATTGACCACGTTCCAGCGTGGTCAGTTTGCAGCATTCTGTTATTTTGTTTGACAGAGTGTCTTGTTGAGAACATATGTAGGACATGATTTTTTCCTGCAACAGGGAAAATAAAGTATAAGTTTTAAAGATTTATTCTTTAATAAAGGATCTCAAAGCCAGCTTTAGAAAAAGGA
+
CCCCCFFFFFFFGGGGGGGGGGGHHHHHHGHHHHHHHHHHHHHHHHHHHHHGGHHHHHHHHHHHHHHHHHHHHGHHHHHHHHHHHHGHHHHHHHGEGGGHHHGHHHHHHHHHHHHHHHHHHHHHHHHHGHHHHHGHHHHHHHHHGHGHHHHHHHFHHHHHHHHGHHHHHGHHHHGHHHHHHGGGHHHGHHHHHHHFHFGHHHHHHHHHHHHGHHHHHHHHHHHHGHGHHGHHHHHHHGHHHHHGHHFHDGF
@M05620:45:000000000-G6HP7:1:1101:8948:9101 1:N:0:147
CATCCTGACCCTGAAGTACCCCATTGAGCATGGCATCGTCACCAACTGGGACGACATGGAGAAGATCTGGCACCACACCTTCTACAACGAGCTGCGCGTGGCCCCGGAGGAGCACCCAGTGCTGCTGACCGAGGCCCCCCTGAACCCCAAGGCCAACAGAGAGAAGATGACTCAGGTGAGGCTCGGCCGACGCCCGTGCTCCTCCCGTCCTTTCCCCAGTCATTTTCTGCCCGGCTTGATTTCTGACATTA
+
BAABCFFFFFFFGGGGGGGGGGGHHHHHHGHHHHHHHGHHHGHHGGHHGHHHGGGGGHHHHHHHHHHHHHHHHGHHHGGHHHHHHHHHGGGGGHHGGGGGGGHHGGGGGGGGHHHHGGHHHHHHHHGHHHGGGGGGGGGGGGHHHHGGDGHGHHGGGGGFGGGGGGGGGGGGGGGGGGGEGEGGFFFFFFFFFFFFDFFFFFFFFFFFFFFFFFFFFFFFFEFFFFFFFFFFFFCFFFFFBFFFF/F/BF/
@M05620:45:000000000-G6HP7:1:1101:4012:9105 1:N:0:147
CATCCTGACCCTGAAGTACCCCGGCTTGATTTCTGACATTAGATCGGAAAGCACACGTCTGAACTCCAGTCACGCACTACAATCTCGTATGCCGTCTTCTGCTTGAAAAAAAAAAAAAGTGTTGCTTAACGGAGTGTCTCTGAACGAACATGTCTAGGGCATGAAGATGACCTGCGACAGGGACAGTAGAGGCCAGGGGTTCTAGAGTCATTCTTTAATACAGGATCTGCCCGCCAGCTTTAGTAAAATGA
+
BABBBFFFFFFFFGGGGGGGGGE2AEGGHHHGFFGFGBHHHFBFHE?AFE1FGHFHCEAFFGHGHHHCHFHHHEFGGGFFFGF@4FGFEBGFFCEEGFFEGFGGF0CG30EE<C/<///?11@C1?111>.-.>.01=11<000/.<.--0/:00:00././::000;00</9/.---;;?;....900;0/....;.-9-9/////;/BFF/;//;/;9/;B/.;BF///9;-9-9./;;9F/9//B/99
@M05620:45:000000000-G6HP7:1:1101:16627:9106 1:N:0:147
ATCTCTATCTCCTAAAAACCTGTTTAGATTTGGAGATAGACCTTCAGGTTTTTCATCATTTTCTGCATGAATTATACATTGACCACGTTCCAGCGTGGTCAGTTTGCAGCATTCTGTTATTTTGTTTGACAGAGTGTCTTGTTGAGAACATATGTAGGACATGATTTTTTCCTGCAACAGGGAAAATAAAGTATAAGTTTTAAAGATTTATTCTTTAATAAAGGATCTCAAAGCCAGCTTTAGAAAAAGGA
+
CCCCCFFFFFFFGGGGGGGGGGHHHHHHHHHHHHHHHHHHHHHHHHHHHHHGGHHHHHHHHHHHHHHHHHHHHHHHHHHHHHHHHHGHHHHHHHGGGGHHHHHHHHHHHHHHHHHHHHHHHHHHHHHHHHHHHHHHHHHHHHHHHHHHHHHHHHHHHHHHHHHHHHHHHGHHHHHHHHHHHGGHHHHHHHHHHHHHHHHHHHGHHHHHHHHHHHHHHHHHHHHHHHHHHHHHHHHHHGHHHHHFHHHHGGH
@M05620:45:000000000-G6HP7:1:1101:17318:9118 1:N:0:147
CATCCTGACCCTGAAGTACCCCGGCTTGATTTCTGACATTAGATCGGAAGAGCACACGTCTGAACTCCAGTCACGCACTACAATCTCGTATGCCGTCTTCTGCTTGAAAAAAAAAAATCCACAACAATCAACGCCCCCCTTCCCCACTCGCCATTCCGTCACTCATTACCTCTTAAGCCCTCTTGTGGCTCCCCTTTCACCATTCTCACCATTCGTCCTTGTCACTGCCCCGCCCGCTCCCACACCACGCC
+
CCCCCFFFFFFFGGGGGGGGGGGGGGGGHHHHHHHHHHHHHHHHHHGGGGHHHHHHHGHHHGHHHHHHHHHHHHGHGGGGHHHHHGHHGGHHHHGGGGGHGHHHHGFHHGHEEBBB/022222//?/1?110<-<><--<.///</../.--:;:00/:;..;;/0;90;000000;0:./C/0000...;.;99.///;B//9B;FF/://:///..:/9:/9;BB//..9---9--9;.99.99.;...
@M05620:45:000000000-G6HP7:1:1101:8123:9123 1:N:0:147
ATCTCTATCTCCTAAAAACCTGTTTAGATTTGGAGATAGACCTTCAGGTTTTTCATCATTTTCTGCATGAATTATACATTGACCACGTTCCAGCGTGGTCAGCTTGCAGCATTCTGTTATTTTGTTTGACAGAGTGTCTTGTTGAGAACATATGTAGGACATGATTTTTTCCTGCAACAGGGAAAATAAAGTATAAGTTTTAAAGATTTATTCTTTAATAAAGGATCTCAAAGCCAGCTTTAGAAAAAGGA
+
CCCCCFFFFFFFGGGGGGGGGGHHHHHHHHHHHHHHHHHHHHHHHHHHHHHGGHHHHHIHHHHIIHHHHHHHHHHHHHHHHHHHHHGHHHHHHHGGGGHHHHHHHHHHHHHHHHHHHHHHHHHHHHHHHHHHHHGHHHHHHHHHHHHHHHHHHHHHHHHHHHHHHHHHHGHHHHHHHHHHHGGHHHHHHHHHHHHHHHHHHHHHHHHHHHHHHHHHHHHHHHHHHHHHHHHHHHHHHGHHHHGHHHHHGGG
@M05620:45:000000000-G6HP7:1:1101:9200:9169 1:N:0:147
ATCTCTATCTCCTAAAAACCTGTTTAGATTTGGAGATAGACCTTCAGGTTTTTCATCATTTTCTGCATGAATTATACATTGACCACGTTCCAGCGTGGTCAGTTTGCAGCATTCTGTTATTTTGTTTGACAGAGTGTCTTGTTGAGAACATATGTAGGACATGATTTTTTCCTGCAACAGGGAAAGTAAAGTATAAGTTTTAAAGATTTATTCTTTAATAAAGGATCTCAAAGCCAGCTTTAGAAAAAGGA
+
A@AABDFFFFFFFG5DBGGGGCHFD5AAEAAB5GHHA5FGFHHHFFH3FEGCEGBGGHHHHHHGGHHFHBGFEEHFGFHHHBFHGGEHHFFEEFGEEEGFFHF@DDHHHHFF@F@GFGBGFGHFGHHHHFGEC?FFGGHHFHHFGH/FGBGHHHEGHEGCGGHBGFGGDCFDGH1GGHACHGE0/???<<?DG<GDD=FGHHGFGDGHDFFGHHHHD0DDD000<DHFHHGHB/GC.CCCGGB0C0C.ADG
@M05620:45:000000000-G6HP7:1:1101:16084:9175 1:N:0:147
TACCTGTACTGGGGAAGCATTTGAATATCCCCCCATGGTGATGGGGACGGAGAACTGCTCCATAAACACAGGCAACGTGCCTAACTTTCCCGGGATGATGAAGTCAAAGAGCGACCACAGCTCTTCGGAGGTTATTTTGCATCGGTGAGCCAGACAGAATGATCCGATGAGGGGTGCGAAACTATTTGAGGAAAGGAAGCACCTTTTTATTAAATTTACCTTTTAGCAATCGCCATTCCTACCCTAAAGAT
+
CCCCCFFFFFFFGGGGGGGGGGHHHHHHHHHGGGGHHHGHGHHHHGGGGGGGGHHHHHHHFHHHHHHGHHHHGHHHGHHHHHHHHHHHHHHGGGGGGHHHHHHGGHHHHHHGGGGGGHHHHHHHGHHGGGGCHHHHHHHHGHHGGCDEGHHFHHGFHHHGGHHHHHGGGHHHGG;AAF?DFGGGGGGGGGGGGGGGGFCEFFEFFFFFFFFFFFFFFFFFFFFFFFFFFFFFFF?FFFFFFFFFFFFFFF;
@M05620:45:000000000-G6HP7:1:1101:14201:9181 1:N:0:147
CATCCTGACCCTGAAGTACCCCGGCTTGATTTCTGACATTAGATCGGAAGAGCACACGTCTGAACTCCAGTCACGCACTACAATCTCGTATGCCGTCTTCTGCTTGAAAAAAAAAAAAAAACGGGAGACAAAGACAAAACGACACTAACCATAAAAAGTCAGAAATAAAAATTATGTGAGAGCTAGCAAATGACGGTGCGTCACTAGACGATGTCTACGTCGTTGGCAGGAATTGCGACAGGGTGATATAA
+
CCCCCFFFFFFFGGGGGGGGGGGGGGGGHHHHHHHGHHHHHHHHHHGGGGHHHHHGHGHHHGHGHHHHFHGHHHGHGGGGHHGHGDGHGGHHHHGFEHGHHHHHHHHHGHHEECDB>//>-.-...<..//<////</..-.---0/00.0;00000.0;00000000000.0000090000.00000000900.-:.--.-..00000.-..;0000..;-;./.00:-./0000.----../..00000
@M05620:45:000000000-G6HP7:1:1101:9204:9189 1:N:0:147
ATCTCTATCTCCTAAAAACCTGTTTAGATTTGGAGATAGACCTTCAGGTTTTTCATCATTTTCTGCATGAATTATACATTGACCACGTTCCAGCGTGGTCAGTTTGCAGCATTCTGTTATTTTGTTTGACAGAGTGTCTTGTTGAGAACATATGTAGGACATGATTTTTTCCTGCAACAGGGAAAGTAAAGTATAAGTTTTAAAGATTTATTCTTTAATAAAGGATCTCAAAGCCAGCTTTAGAAAAAGGA
+
DCDDDFFFFFFFGGGGGGGGGGHHHHHHHHHHHHHHHHHHHHHHHHHHHHHGGHHHHIHHHIHHIHHHHHHHHHHHHHHHHHHHHHGHHHHHHHGGGGHHHHHHHHHHHHHHHHHHHHHHHHHHHHHHHHHHHHHHHHHHHHHHHHGHHHHHHHHHHHHHHHHHHHHHHGHHHHHHHHHHHGGHHGGHHHHHHHHHHHHHHHHHHHHHHHHHHHHHHHHHHHHHHHHHHGHHHHHHHGHHHHHHHHHHGGH
@M05620:45:000000000-G6HP7:1:1101:9213:9205 1:N:0:147
ATCTCTATCTCCTAAAAACCTGTTTAGATTTGGAGATAGACCTTCAGGTTTTTCATCATTTTCTGCATGAATTATACATTGACCACGTTCCAGCGTGGTCAGTTTGCAGCATTCTGTTATTTTGTTTGACAGAGTGTCTTGTTGAGAACATATGTAGGACATGATTTTTTCCTGCAACAGGGAAAGTAAAGTATAAGTTTTAAAGATTTATTCTTTAATAAAGGATCTCAAAGCCAGCTTTAGAAAAAGGA
+
B?ABBF5DFFFFGGGGGGGGGGHHHHBGHHHGHFCGHFHHFGFHHFFBGHHGGHHHHHHHHHHHHGHHHHHHHFHHHEHHHHHHHHGHHHHGFGGFGGHHHHHHHHHHHHHHHHHHHH4GHHHHHHHHFGHH3FGFHHHHHHHHHHHHHHHHHHGHGHFHHHHHHHHHHCHGHHGCGHHHGGGG/FGGH1<GDGFHFHGHHHHHHGGHHHHHHHHHHGHH0=GBGGGHHFGB<GHFGGHHHHEGGGFC.CG
@M05620:45:000000000-G6HP7:1:1101:27018:9218 1:N:0:147
ATCTCTATCTCCTAAAAACCTGTTTAGATTTGGAGATAGACCTTCAGGTTTTTCATCATTTTCTGCATGAATTATACATTGACCACGTTCCAGCGTGGTCAGTTTGCAGCATTCTGTTATTTTGTTTGACAGAGTGTCTTGTTGAGAACATATGTAGGACATGATTTTTTCCTGCAACAGGGAAAATAAAGTATAAGTTTTAAAGATTTATTCTTTAATAAAGGATCTCAAAGCCAGCTTTAGAAAAAGGA
+
CCCCCFFFFFFFGGGGGGGGGGHHHHHHHHHHHHHHHHHHHHHHHHHHHHHGGHHHHHHHHHHHIHHHHHHHHHHHHHHHHHHHHHGHHHHHHHGGGGHHHHHHHHHHHHHHHHHHHHHHHHHHHHHHGHHHHHHHHHHHHHHHHHGHHHHHHHHHHHHHHHHHHHHHHGHHHHGHHHHHHGGHHHHHHHHHHHHHHFHHHHHHHHHHHHHHHHHHHHHHHHHHHHHHHHHHHHHHHGHHHHHFHGHHGGH
@M05620:45:000000000-G6HP7:1:1101:27006:9232 1:N:0:147
ATCTCTATCTCCTAAAAACCTGTTTAGATTTGGAGATAGACCTTCAGGTTTTTCATCATTTTCTGCATGAATTATACATTGACCACGTTCCAGCGTGGTCAGTTTGCAGCATTCTGTTATTTTGTTTGACAGAGTGTCTTGTTGAGAACATATGTAGGACATGATTTTTTCCTGCAACAGGGAAAATAAAGTATAAGTTTTAAAGATTTATTCTTTAATAAAGGATCTCAAAGCCAGCTTTAGAAAAAGGA
+
CCDCDFFFFFFFGGGGGGGGGGGHHHHHHHHHHHHHHHHHHHHHHHHHHHHGGHHHHIHHHIHHIHHHHHHHHHHHHHHHHHHHHHGHHHHHHHGFGGHHGHHHHHHHHHHHHHHHHHHHHHHHHHHHGHHHHHHHHHHHHHHHHHGHHHHHHHHHHHHGHHHHHHHHHGHHHHGHHHHHHGGGHHHHHHHGHHHHHGHHHHHHHHHHHHHHHHHHHHHHGHHHHHHHHGHGHHFHHGHHHHHEGHGGGGG
@M05620:45:000000000-G6HP7:1:1101:18499:9236 1:N:0:147
ATCTCTATCTCCTAAAAACCTGTTTAGATTTGGAGATAGACCTTCAGGTTTTTCATCATTTTCTGCATGAATTATACATTGACCACGTTCCAGCGTGGTCAGTTTGCAGCATTCTGTTATTTTGTTTGACAGAGTGTCTTGTTGAGAACATATGTAGGACATGATTTTTTCCTGCAACAGGGAAAATAAAGTATAAGTTTTAAAGATTTATTCTTTAATAAAGGATCTCAAAGCCAGCTTTAGAAAAAGGA
+
>AAABFFFFFFFGGGGGGGGGGHHHHHHHHHHHFHHHGHHHHHHHHHHHHHGGHHHHHHHHHH5FHHHHHHHHHHHHHHHHHHHHHGHHHHHHHGGGGHHHHHHHHHHHHGHHHHHHHHHHHHHHHHHHHHHHHGHHHHHHHHHHHHHHHHHHHHHHHHHHHHHHHHHHGHHHHHHFGHHHGGHHHHHHHHHHHHHHGHHHHHHHHHHHHHHHHHHHHHHHHHFHHGHHGHHHHHGHGGHHHHHHFFGGGG
@M05620:45:000000000-G6HP7:1:1101:19148:9243 1:N:0:147
ATCTCTATCTCCTAAAAACCTGTTTAGATTTGGAGATAGACCTTCAGGTTTTTCATCATTTTCTGCATGAATTATACATTGACCACGTTCCAGCGTGGTCAGTTTGCAGCATTCTGTTATTTTGTTTGACAGAGTGTCTTGTTGAGAACATATGTAGGACATGATTTTTTCCTGCAACAGGGAAAATAAAGTATAAGTTTTAAAGATTTATTCTTTAATAAAGGATCTCAAAGCCAGCTTTAGAAAAAGGA
+
CCCDDFFFFFFFGGGGGGGGGGHHHHHHHHHHHHHHHHHHHHHHHHHHHHHGGHHHHIIHHHHIIHHHHHHHHHHHHHHHHHHHHHGHHHHHHHGGGGHHHHHHHHHHHHHHHHHHHHHHHHHHHHHHHHHHHHHHHHHHHHHHHHHHHHHHHHHHHHHHHHHHHHHHHGHHHHHHHHHHHGGHHHHHHHHHHHHHHHHHHHHHHHHHHHHHHHHHHHHHHHHHHHHHHHHHHHHHHGHHHHHGHHHHGGH
@M05620:45:000000000-G6HP7:1:1101:18520:9247 1:N:0:147
ATCTCTATCTCCTAAAAACCTGTTTAGATTTGGAGATAGACCTTCAGGTTTTTCATCATTTTCTGCATGAATTATACATTGACCACGTTCCAGCGTGGTCAGTTTGCAGCATTCTGTTATTTTGTTTGACAGAGTGTCTTGTTGAGAACATATGTAGGACATGATTTTTTCCTGCAACAGGGAAAATAAAGTATAAGTTTTAAAGATTTATTCTTTAATAAAGGATCTCAAAGCCAGCTTTAGAAAAAGGA
+
CCCCDFFFFFFFGGGGGGGGGGHHHHHHHHHHHHHHHHHHHHHHHHHHHHHGGHHHHHHIHHIHHHHHHHHHHHHHHHHHHHHHHHGHHHHHHHGGGGHHHHHHHHHHHHHHHHHHHHHHHHHHHHHHHHHHHHHHHHHHHHHHHHHHHHHHHHHHHHHHHHHHHHHHHGHHHHHHHHHHHGGHHHHHHHHHHHHHHHHHHHHHHHHHHHHHHHHHHHHHHHHHHHHHHHHGGHHHHGHHHHGHFHHHGGH
@M05620:45:000000000-G6HP7:1:1101:11072:9249 1:N:0:147
ATCTCTATCTCCTAAAAACCTGTTTAGATTTGGAGATAGACCTTCAGGTTTTTCATCATTTTCTGCATGAATTATACATTGACCACGTTCCAGCGTGGTCAGTTTGCAGCATTCTGTTATTTTGTTTGACAGAGTGTCTTGTTGAGAACATATGTAGGACATGATTTTTTCCTGCAACAGGGAAAATAAAGTATAAGTTTTAACGATTTATTCTTTAATAAAGGATCTCAAAGCCAGCTTTAGAAAAAGGA
+
3>AABFFFFFFFGGGGFGGGGGHHHHHHHHHHCGHHHFHFHHHHHHHGHHHGGHHHHHHHHHHHHHHHHFFHHEHGHFGHHHHHHHGHHHHEHHGEEEHHFHHHHGHGHHHHHHHHHHFHHHHHHHHHEHHHHEHFHHHHFHHHHBH4FCHHHHHHHFFHHG2FGHHHHCHHHHHFGHHGH/FFG0?FGFFFHHFGGHFHHHH1C.FHFFHHHHHHGFHDGGHG/<FHHHHFEHHBGGHHHHHHEGHC.A;
@M05620:45:000000000-G6HP7:1:1101:9844:9250 1:N:0:147
ATCTCTATCTCCTAAAAAGGAAGAAAGGGGAGGGAAGACGGAAGAGCACACGTCTGAACTCCAGTCACGCACTACAATCTCGTATGCCGTCTTCTGCTTGAAAAAAAAAAAAAAAAAATATCATAATCCCTACAACACTCGAACCCTCAACTACATTACACCATCTAATCACATACTCCTACCTCAACCCCCACCCTCGCTCCCCACGCCCACCGCTCCGCACCCTGGTCCCGACCCCCCCTTCCCTCTCC
+
CCCCCFFFFFFFGGGGGGGGGGHGFGHHGGGGGGGHGHHGGGGGHHHHHHHGHHHGHHHHHHHHHHHHGHGGGHHHHHFHHHGGHHHHGGGHGHHHHHHHHHDGHGGGGF/>//---<.000=0=0000000;000..0/.:/.-....0/00;0000;00/.0000000900000009000.00909...-::;...--.9.../.-9;-....---...--:..9.000.-.---.----./;/0////
@M05620:45:000000000-G6HP7:1:1101:11090:9258 1:N:0:147
ATCTCTATCTCCTAAAAACCTGTTTAGATTTGGAGATAGACCTTCAGGTTTTTCATCATTTTCTGCATGAATTATACATTGACCACGTTCCAGCGTGGTCAGTTTGCAGCATTCTGTTATTTTGTTTGACAGAGTGTCTTGTTGAGAACATATGTAGGACATGATTTTTTCCTGCAACAGGGAAAATAAAGTATAAGTTTTAAAGATTTATTCTTTAATAAAGGATCTCAAAGCCAGCTTTAGAAAAAGGA
+
CCCCCFFFFFFFGGGGGGGGGGHHHHHHHHHHHHHHHHHHHHHHHHHHHHHGGHHHHIHHIIIHHHHHHHHHHHHHHHHHHHHHHHGHHHHHHHGGGGHHHHHHHHHHHHHHHHHHHHHHHHHHHHHHHHHHHHHHHHHHHHHHHHHHHHHHHHHHHHHHHHHHHHHHHGHHHHHHHHHHHGGHHHHHHHHHHHHHHHHHHHHHHHHHHHHHHHHHHHHHHHHHHHHHHHHHHHHHHGHHHHGHHHHHGGH
@M05620:45:000000000-G6HP7:1:1101:15010:9267 1:N:0:147
CATCCTGACCCTGAAGTACCCCATTGAGCATGGCATCGTCACCAACTGGGACGACATGGAGAAGATCTGGCACCACACCTTCTACAACGAGCTGCGCGTGGCCCCGGAGGAGCACCCAGTGCTGCTGACCGAGGCCCCCCTGAACCCCAAGGCCAACAGAGAGAAGATGACTCAGGTGAGGCTCGGCCGACGCCCGTGCTCCTCCCGTCCTTTCCCCAGTCATTTTCTGCCCGGCTTGATTTCTGACATTA
+
CCCCCFFFFFFFGGGGGGGGGGGHHHHHGHHHHHHHHGHHHGHHHGHHHHHHGGGGGHHHHHHHHHHHHHHHHGHHHGGHHHHHHGHHGGGGGHHGGGEGGGHHGGGGGGGGHGHHGGHFHHHHHHHHHHGGGGGGGGGGGGHHHHGGGGHGHHGGGGGGGGGGGGGFFGGGGGGGGGGGGGGGFFFFFFFFFFFFFFFFFFFFFFFFFFFFFFFFFFFFFFFFFFFFFFFFFFFFFFFFFFFFFEFFFF0
@M05620:45:000000000-G6HP7:1:1101:14995:9281 1:N:0:147
CATCCTGACCCTGAAGTACCCCATTGAGCATGGCATCGTCACCAACTGGGACGACATGGAGAAGATCTGGCACCACACCTTCTACAACGAGCTGCGCGTGGCCCCGGAGGAGCACCCAGTGCTGCTGACCGAGGCCCCCCTGAACCCCAAGGCCAACAGAGAGAAGATGACTCAGGTGAGGCTCGGCCGACGCCCGTGCTCCTCCCGTCCTTTCCCCAGTCATTTTCTGCCCGGCTTGATTTCTGACATTA
+
DDDDDFFFFFFFGGGGGGGGGGGHHHHHHHHHHHHHHGHHHGHHHGHHHHHHGGGGGHHHHHHHHHHHHHHHHGHHHGGHHHHHHHHHGGGGGHHGGGGGGGHHGGGGGGGGHGHHGGHGHHHHHHHHHHGGGGGGGGGGGGHHHHGGGGHGHHGGGGGGGGGGGGGGGGGGGGGGHGGGGGGGFFFFFFFFFFFFFFFFHFFFFFFFFFFFFFFFFFFFFFFFFHHHHFFFFFFFFFFFFFFFFFFFFF0
@M05620:45:000000000-G6HP7:1:1101:7426:9331 1:N:0:147
CATCCTGACCCTGAAGTACACTCTTTCCCTAACACGACGCTCTTCCGGCTTGATTTCTGACATTAGATCGGAAGAGCACACGTCTGAACTCCAGTCACGCACTACAATCTCGTATGCCGTCTTCTGCTTGAAAAAAAACAACGGAGTCCCAGACCAAATAGTCTCATGATGGAGGTTCTACACTGTGCGCTCTGCATTCACTTTTTTCTTCTATTTACCTTTTCTCTATCTTCTTAGCTCCCTTTCCGTTT
+
BBBBAFFFFFFFGBGFFGGBEGHHHHHGHHHHHFHEEGGGGGHHHHGGGGGGHHHHFHHFGFGHGHFGHGGGGGFHHHHHHGHHHGFGGHHGHHGHBHGHGGGBGFFF3FGHFDGFHHGGGHGFH1BGFGBB<1F//>////--...01111.../..<0<00000=000<://../00000/<00<0.--..00000;9900000;/0;00009;00/99/;/////////;/9/////9..:///9/;;
@M05620:45:000000000-G6HP7:1:1101:8428:9334 1:N:0:147
CATCCTGACCCTGAAGTACACTCTTTCCCTAACACGACGCTCTTCCGGCTTGATTTCTGACATTAGATCGGAAGAGCACACGTCTGAACTCCAGTCACGCACTACAATCTCGTATGCCGTCTTCTGCTTGAAAAAAAAAAAAAAAAAAAACAACCCAAACGCATAGACCCTTAACAACAAACAAACATAAAGTCACTGTAGAGAAATGTGTGGCCCAGCTGCAGTGCACACACCCATTACTGACTTGATAC
+
DDDDDFFFFFFFGGGGGGGGGGHHHHHHHHHGHHHGGGGGGGHHHHGGGGGGHHHHHHHGHHHHHHHHHHGGGGHHHHHGHGHHHGHGHHHHHHHHHHGHGGGHHHHH3GGHFEHHHHGFGHGHHHHHHHGHHHHGGGGC>-<<----999.9..9.....-<..000:.</0000<....<.....0:0000<00:000::0<000000<........00</<00000:....../0000000:00000:
@M05620:45:000000000-G6HP7:1:1101:26525:9343 1:N:0:147
TACCTGTACTGGGGAAGCATTTGAATATCCCCCCATGGTGATGGGGACGGAGAACTGCTCCATAAACACAGGCAACGTGCCTAACTTTCCCGGGAAGATGAAGTCAAAGAGCGACCACAGCTCTTCGGAGGTTATTTTGCATCGGTGAGCCAGACAGAATGATCCGATGAGGGGTGCGAAACTATTTGAGGAAAGGAAGCACCTTTTTATTAAATTTACCTTTTAGCAATCGCCATTCCTACCCTAAAGAT
+
A>AAAFFFFFFFGGGGGGEGGGHD1FFGHHHGGGGHHHHFHHHHHGAFGGEGEHHHHHHHHHGGFFHHHEHHGHHHGHHHHHFEHHHHHHHGGGC?GFHHHHHHHFHHHHGHGGGGGHGHHHHHHHHGCGGGHFHHHHHGHHHGCGGEGFHHHHGHHHGHHHHHHHCFGFHHGGFGGGA-AAFFFGGGEEGBFGGGBFFGGGFFFFFFFFFB/BFFFFFFFFFFBFFFFFFFEFFFFFFFFFFFFFFBFFF
@M05620:45:000000000-G6HP7:1:1101:7432:9347 1:N:0:147
CATCCTGACCCTGAAGTACACTCTTTCCCTAACACGACGCTCTTCCGGCTTGATTTCTGACATTAGATCGGAAGAGCACACGTCTGAACTCCAGTCACGCACTACAATCTCGTATGCCGTCTTCTGCTTGAAAAAAAAAAAAAAACACAACACACATATACAAGAGTACACACAAATAATAAAACACAATTGCAATGTAATGACTAATAATTGCGTAAAACTATATTAAAAGTCATACTGTAGACGTACAG
+
EEEEEFFFFFFFGGGGGGGGGGHHHHHHHHHHHHHGGGGGGGHHHHGGGGGGHHHHHHHGHHHHHHGHHHGGGGHHHHHHHGHHHGHHHHHHHHHHHHGHGGGHHHHHCHHHFGHHHHGGGHGHHGHHHHHHHHHGGGG>>-<<<...:<.<..:.0<1<1100/.1:11:0.9..<1111:110..<.01011110:11111:1101111111.....1<:111111111101111:11<<1<1....91
@M05620:45:000000000-G6HP7:1:1101:26522:9362 1:N:0:147
TACCTGTACTGGGGAAGCATTTGAATATCCCCCCATGGTGATGGGGACGGAGAACTGCTCCATAAACACAGGCAACGTGCCTAACTTTCCCGGGAAGATGAAGTCAAAGAGCGACCACAGCTCTTCGGAGGTTATTTTGGATCGGTGAGCCAGACAGAATGATCCGATGAGGGGTGCGAAACTATTTGAGGAAAGGAAGCACCTTTTTATTAAATTTACCTTTTAGCAATCGCCATTCCTACCCTAAAGAT
+
BAABBFFFFFFFGCGGGGFGGGHF5GHHHHHGGGGHHHGFFHHFGGGGEGGGGHHHHHHHHHHHHHHHHHHHGHGHGHGHHHHGHHHHHHHGGGGEECGHHHHHHFHFHHHHGGGGCHEHHHHHHHHGEFGGHBGHHHH/1GGGFDD.FCHHHAEHHHHHHHHHHHGGGGHHGGDDDGFA-AFFFGGGGGGFGFFFFEFG/FEFFFFFFFFBFBBFF/FFFFFFFFFFFFFFFFFEFFFFFFFFFFBFFFF
@M05620:45:000000000-G6HP7:1:1101:9493:9378 1:N:0:147
ATCTCTATCTCCTAAAAACCTGTTTAGATTTGGAGATAGACCTTCAGGTTTTTCATCATTTTCTGCATGAATTATACATTGACCACGTTCCAGCGTGGTCAGTTTGCAGCATTCTGTTATTTTGTTTGACAGAGTGTCTTGTTGAGAACATATGTAGGACATGATTTTTTCCTGCAACAGGGAAAATAAAGTATAAGTTTTAAAGATTTATTCTTTAATAAAGGATCTCAAAGCCAGCTTTAGAAAAAGGA
+
BBBBBF5DFFFFFGGFFDEGFFHHHHHHHHHHHHHHHHF5BBFGHGHHGGHFFHHFHGGHHHHHEHHFEGFFFHHHHFGHFBHHHHDHGGHEGHGGGGHHHGGHHGFHHFHHFHHHHHFHHHHHHHHHHHHHHHHFHFHHHHHH4FHHHHFHGGHHHGHHHHHFHGHHG@FGHGFHGHHHECCFGCGGHDFGGHFFGFGGGHF1GDGHHGHHHHHHHFGFGGHFGHHGHHHGBGHHHGHFHHHHBGHFGGG
@M05620:45:000000000-G6HP7:1:1101:16047:9378 1:N:0:147
ATCTCTATCTCCTAAAAAGGAAGAAAGGGGAGGGAAGATCGGAAGAGCACACGTCTGAACTCCAGTCACGCACTACAATCTCGTATGCCGTCTTCTGCTTGAAAAAAAAAAACAAACACCACGTACTTCCCCGCTCTGATTCCACACTAGCCATTAATTTCCACATATACGCTTTCTCCCTCGTGCACCTCCACTTTCACACTTCTCATCCTTCGACCTTTCTACTTCCCCCCCTTGTCCTCCACTCCTAT
+
BBBBBFFFFFFFGGGGGGFGFFH4BFGAFFGGGGGHGHHHHGGGGHHEHHHHGHHHGHHHHHHHHHHHFGHGGGHHHHHBGGHGGHHGHGFGHGHHBGHHHF?GHFGGCCDF/?/0?00?////0/.111>0---<.00000<00/<//0/;0:000;00000;/0000;.:...C009CBB-....0//99//000;C00///:/;////:;/:.999/////;9//9:..---..:/9///.9//.///
@M05620:45:000000000-G6HP7:1:1101:11578:9392 1:N:0:147
CATCCTGACCCTGAAGTACCCCATTGAGCATGGCATCGTCACCAACTGGGACGACATGGAGAAGATCTGGCACCACACCTTCTACAACGAGCTGCGCGTGGCCCCGGAGGAGCACCCAGTGCTGCTGACCGAGGCCCCCCTGAACCCCAAGGCCAACAGAGAGAAGATGACTCAGGTGAGGCTCGGCCGACGCCCGTGCTCCTCCCGTCCTTTCCCCAGTCCTTTTCTGCCCGGCTTGATTTCTGACATTT
+
BABBBFDFFFFFGGFDGFGGGG2GHGAFG4FGFG4GHGHH2EHD2EGGFEGGG0EAEGHEHEFHHGHHFHHHHGGHEGGHHHHHHDFHGGGGGHHCGGGGCEHHGGGCGG?DGHHHGAGHFGHHHHHDGHD@CGDGGGGGGFB:GHGGD:GAGHEAEFF/FBEG/CFGFGGGGFFGGGGGGECFBBEF??BBBBBB@?DFFFFFFFFEFFDFFFFFF..BF/BFFFFBBBBE?-@BB-9BFFFF/9F/FF/
@M05620:45:000000000-G6HP7:1:1101:11429:9392 1:N:0:147
ATCTCTATCTCCTAAAAACCTGTTTAGATTTGGAGATAGACCTTCAGGTTTTTCATCATTTTCTGCATGAATTATACATTGACCACGTTCCAGCGTGGTCAGTTTGCAGCATTCTGTTATTTTGTTTGACAGAGTGTCTTGTTGAGAACATATGTAGGACATGATTTTTTCCTGCAACAGGGAAAATAAAGTATAAGTTTTAAAGATTTATTCTTTAATAAAGGATCTCAAAGCCAGCTTTAGAAAAAGGA
+
3ABBBFFFFFFFGGGGEFFGGGGGHBGGHHHHH4GFHHHHHHHHHHFHHHHGGHGHHGHHHHHHHHHHFBFHHHHHHHHHFHHHHHGHHHHGHHEGDGHHHHHHHHHHHHHHHHHHHHHHHHHHGGHHGHGHFHHHHHHHHHHHHHFFGGGHHHHHHGEHHHHFHHHHHGHHHFHHGHFFHEGHEFFFDHHHHHFBGFGHHFG1FFGGHEHHHHHHG0D0DBFHHHGHHHHHHHHHHGHHHHFFHGHGGGG
@M05620:45:000000000-G6HP7:1:1101:9490:9396 1:N:0:147
ATCTCTATCTCCTAAAAACCTGTTTAGATTTGGAGATAGACCTTCAGGTTTTTCATCATTTTCTGCATGAATTATACATTGACCACGTTCCAGCGTGGTCAGTTTGCAGCATTCTGTTATTTTGTTTGACAGAGTGTCTTGTTGAGAACATATGTAGGACATGATTTTTTCCTGCAACAGGGAAAATAAAGTATAAGTTTTAAAGATTTATTCTTTAATAAAGGATCTCAAAGCCAGCTTTAGAAAAAGGA
+
DCCDDFFFFFFFGGGGGGGGGGHHHHHHHHHHHHHHHHHHHHHHHHHHHHHGGHHHHHHHHIHHHHHHHHHHHHHHHHHHHHHHHHGHHHHHHHGGGGHHHHHHHHHHHHHHHHHHHHHHHHHHHHHHHHHHHHHHHHHHHHHHHHHHHHHHHHHHHHHHHHHHHHHHHGHHHHHHHHHHHGGHHHHHHHHHHHHHHGGHHHHHHHHHHHHHHHHHHHHHHHHHHHHHHHHHHHHHHGHHHHGHHHHHGGH
@M05620:45:000000000-G6HP7:1:1101:11448:9397 1:N:0:147
ATCTCTATCTCCTAAAAACCTGTTTAGATTTGGAGATAGACCTTCAGGTTTTTCATCATTTTCTGCATGAATTATACATTGACCACGTTCCAGCGTGGTCAGTTTGCAGCATTCTGTTATTTTGTTTGACAGAGTGTCTTGTTGAGAACATATGTAGGACATGATTTTTTCCTGCAACAGGGAAAATAAAGTATAAGTTTTAAAGATTTATTCTTTAATAAAGGATCTCAAAGCCAGCTTTAGAAAAAGGA
+
BBBBBFFFFFFFGGDGFGGGGGHHFHHHHHHHHHHHHHHGHGHHHHHHHHHAFHHHHHHHHHHHGHHGHGGHHHHGHFHHFHHHHHGGGHBHHHGGFEHHGG@GHHHHHHHHHHHHHHHHHHHHGHHHGHHHGHGHHHHHHHHHHHHHHHHHHHHHHGHHHHHHHHHHHFHHHHHHHHHHHGGHHHHHFHHHHHHHHFGGHHGHGGHHHHHHHHHHHHHHHFHHHHHHHHHHHFHHHGHHHHHFHHHHGFF
@M05620:45:000000000-G6HP7:1:1101:11594:9409 1:N:0:147
CATCCTGACCCTGAAGTACCCCATTGAGCATGGCATCGTCACCAACTGGGACGACATGGAGAAGATCTGGCACCACACCTTCTACAACGAGCTGCGCGTGGCCCCGGAGGAGCACCCAGTGCTGCTGACCGAGGCCCCCCTGAACCCCAAGGCCAACAGAGAGAAGATGACTCAGGTGAGGCTCGGCCGACGCCCGTGCTCCTCCCGTCCTTTCCCCAGTCATTTTCTGCCCGGCTTGATTTCTGACATTA
+
DDDDDFFFFFFFGGGGGGGGGGGHHHHHHHHHHHHHHGHHHGHHHGHHHHHGGGGGGHHHHHHHHHHHHHHHHGHHHGGHHHHHHHHHGGDGGHHGGGGGGGHHGGGGGGGGHHHHGGHHHHHHHHHHHHGGGGGGGGGGGGHHHHGGGGHGHHGGGGGGGGGGGGGGGGGGGGGGHGGGGGGGFFFFFFFFFFFF@DDFFFFFFFFEFFDFFFFFFBDFFBFFFFFFFFFFDAFFFFFFFFFFFFFFFF0
@M05620:45:000000000-G6HP7:1:1101:4164:9426 1:N:0:147
ATCTCTATCTCCTAAAAACCTGTTTAGATTTGGAGATAGACCTTCAGGTTTTTCATCATTTTCTGCATGAATTATACATTGACCACGTTCCAGCGTGGTCAGTTTGCAGCATTCTGTTATTTTGTTTGACAGAGTGTCTTGTTGAGAACATATGTAGGACATGATTTTTTCCTGCAACAGGGAAAATAAAGTATAAGTTTTAAAGATTTATTCTTTAATAAAGGATCTCAAAGCCAGCTTTAGAAAAAGGA
+
CCCCDFFFFFFFGGGGGGGGGGHHHHHHHHHHHGHHHHHHHHHHHHHHHHHGGHHHHIHHHHHHIHHHHHHHHHHHHHHHHHHHHHGHHHHHHHGGGGHHHHHHHHHHHHHHHHHHHHHHHHHHHHHHHHHHHHHHHHHHHHHHHHHHHHHHHHHHHHHHHHHHHHHHHGHHHHHHHHHHHGGHHHHHHHHHHHHHHHHHHHHHHHHHHHHHHHHHHFHHHHHHHHHHHHHHHHHHHGHHHHGGHHHHGGH
@M05620:45:000000000-G6HP7:1:1101:22886:9428 1:N:0:147
CATCCTGACCCTGAAGTACCCCATTGAGCATGGCATCGTCACCAACTGGGACGACATGGAGAAGATCTGGCACCACACCTTCTACAACGAGCTGCGCGTGGCCCCGGAGGAGCACCCAGTGCTGCTGACCGAGGCCCCCCTGAACCCCAAGGCCAACAGAGAGAAGATGACTCAGGTGAGGCTCGGCCGACGCCCGTGCTCCTCCCGTCCTTTCCCCAGTCATTTTCTGCCCGGCTTGATTTCTGACATTT
+
BBBBBFFFFFFFGGCGGGGGGGGHHHHGGFHHAGHHHGHHHGHFCFHFFHHHGGGGGHHHHGGFAFGHFFHGHGHHHGGHHHHHHHEHGFFGFGHEGCGGGEHHGGCGFFGGHHHHGGEGFGHHHHHFHHGGCGCFGGGGGGHEHHGGGCHGGHGEGGGEFB;.BFFGG0CFGEFGFGEGGGEFFFEFF>F-BDF@;ADFBFFFFFBEDADFFFF9FB9/B/BBFB/;BBBF?BABC@.:FFFFB///;B/
@M05620:45:000000000-G6HP7:1:1101:22861:9437 1:N:0:147
CATCCTGACCCTGAAGTACCCCATTGAGCATGGCATCGTCACCAACTGGGACGACATGGAGAAGATCTGGCACCACACCTTCTACAACGAGCTGCGCGTGGCCCCGGAGGAGCACCCAGTGCTGCTGACCGAGGCCCCCCTGAACCCCAAGGCCAACAGAGAGAAGATGACTCAGGTGAGGCTCGGCCGACGCCCGTGCTCCTCCCGTCCTTTCCCCAGTCATTTTCTGCCCGGCTTGATTTCTGACATTA
+
>A>A1FBFF1CBGBGDEGGD111AEGH1FA11AGHHEGHHHAGGHGGFHHHHCGGCECCH0G0CF1GBDBGHGGHHGAE>111FHB11>??EFHHCECGG@EGEE?@CGCCAGGHHCFEGB1FGHGHHHGG-<C?.<CGGGEBFCCCGGGGGHHGEGGB9//.;BBB9;;BFFFF/9/C..9.9@;AB@;@-9-=99BBAFFFB/;---9-9B///;F-BB9FB/////;;EA@-@---//::F;FFBBF/
@M05620:45:000000000-G6HP7:1:1101:22878:9450 1:N:0:147
CATCCTGACCCTGAAGTACCCCATTGAGCATGGCATCGTCACCAACTGGGACGACATGGAGAAGATCTGGCACCACACCTTCTACAACGAGCTGCGCGTGGCCCCGGAGGAGCACCCAGTGCTGCTGACCGAGGCCCCCCTGAACCCCAAGGCCAACAGAGAGAAGATGACTCAGGTGAGGCTCGGCCGACGCCCGTGCTCCTCCCGTCCTTTCCCCAGTCATTTTCTGCCCGGCTTGATTTCTGACATTA
+
CCCCCFFFFFFFGGGGGGGGGGGHHHHHHHHHHHHHHGHHHGHHHGHHHHHHGGGGGHHHHHHHHHHHHHHHHGHHHGGHHHHHHHHHGGGGGHHGGGGGGGHHGGGGGGGGHHHHGGHHHHHHHHHHHHGGGGGGGGGGGGHHHHGGGGHGHHGGGGGFGGGGGGGGGGGGGGGGGGGGGGGGFFFFFFFFFFFF@DDFFFFFFFFFFFFFFFFFFFFFFFFFFFFFFFFFDFFFFFAFFFFFFBFFFF/
@M05620:45:000000000-G6HP7:1:1101:26449:9458 1:N:0:147
ATCTCTATCTCCTAAAAACCTGTTTAGATTTGGAGATAGACCTTCAGGTTTTTCATCATTTTCTGCATGAATTATACATTGACCACGTTCCAGCGTGGTCAGTTTGCAGCATTCTGTTATTTTGTTTGACAGAGTGTCTTGTTGAGAACATATGTAGGACATGATTTTTTCCTGCAACAGGGAAAATAAAGTATAAGTTTTAAAGATTTATTCTTTAATAAAGGATCTCAAAGCCAGCTTTAGAAAAAGGA
+
CDCCDFFFFFFFGGGGGGGGGGHHHHHHHHHHHHHHHHHHHHHHHHHHHHHGGHHHHIHHHIHHHHHHHHHHHHHHHHHHHHHHHHGHHHHHHHGGGGHHHHHHHHHHHHHHHHHHHHHHHHHHHHHHHHHHHHHHHHHHHHHHHHHHHHHHHHHHHHHHHHHHHHHHHGHHHHHHHHHHHGGHHHHHHHHHHHHHHHHHHHHHHHHHHHHHHHHHHHHHHHHHHHHHHHHHHHHHHGHHHHHHHHHHGGH
@M05620:45:000000000-G6HP7:1:1101:16623:9468 1:N:0:147
TACCTGTACTGGGGAAGCATTTGAATATCCCCCCATGGTGATGGGGACGGAGAACTGCTCCATAAACACAGGCAACGTGCCTAACTTTCCCGGGAAGATGAAGTCAAAGAGCGACCACAGCTCTTCGGAGGTTATTTTGCATCGGTGAGCCAGACAGAATGATCCGATGAGGGGTGCGAAACTATTTGAGGAAAGGAAGCACCTTTTTATTAAATTTACCTTTTAGCAATCGCCATTCCTACCCTAAAGAT
+
>A>AADFFFF3CGEGGEEFAAAFFEFHHHHBEAEGHFHHEHDFFEA/AFGGEEHHGFFGHFHHFHFHFGEFGFGHHC?>/?@BGHFGDFGHEEG>E>>GHFF<BFFGHHHCG@CGGCGGHHC<FD>GF<<C?FDFFFDDGDGGCA<<<FGHF.CEHFHGDGHFGGHFGGHFGCC:ABAG@@AGFFGGFFGG9F/:FFFFE/FFFF9FFFFFFB/BFFFBFFBFFFFFB9BFEEBBAFFFFFBF9BFFFFBB
@M05620:45:000000000-G6HP7:1:1101:15827:9476 1:N:0:147
CATCCTGACCCTGAAGTACCCCATTGAGCATGGCATCGTCACCAACTGGGACGACATGGAGAAGATCTGGCACCACACCTTCTACAACGAGCTGCGCGTGGCCCCGGAGGAGCACCCAGTGCTGCTGACCGAGGCCCCCCTGAACCCCAAGGCCAACAGAGAGAAGATGACTCAGGTGAGGCTCGGCCGACGCCCGTGCTCCTCCCGTCCTTTCCCCAGTCATTTTCTGCCCGGCTTGATTTCTGACATTA
+
BBBBBFFFFFFFGGGGGGGGGGGHHHGHHHHHHHHHHGHHHGHHHGHHHHHHGGGGGHHHHHHHHHHHHHHHHGHHHGGHHHHHHHHHGGFFFHHGGGEGGGHHGGGGGGGGHHHHGGHHHHHHHHHHGHGGGCFGGGGGGGHHHHGGGDHGHHGGGGGGGGGGGGGGGGGGGGGGGGGGGGGGFFFFFAFFFFFFFDFAFFFFFFFFFFFFFFFFFFFBFFFFFFFBFFFFFC;BF;ABFFFFFBFFFF/
@M05620:45:000000000-G6HP7:1:1101:16610:9480 1:N:0:147
TACCTGTACTGGGGAAGCATTTGAATATCCCCCCATGGTGATGGGGACGGAGAACTGCTCCATAAACACAGGCAACGTGCCTAACTTTCCCGGGAAGATGAAGTCAAAGAGCGACCACAGCTCTTCGGAGGTTATTTTGCATCGGTGAGCCAGACAGAATGATCCGATGAGGGGTGCGAAACTATTTGAGGAAAGGAAGCACCTTTTTATTAAATTTACCTTTTAGCAATCGCCATTCCTACCCTAAAGAT
+
CCCCCFFFFFFFCFGEGGGGGGHHHHHHHHHGGGGHHHFGHHHHHGGGGGGGGHHHHHHHHHHHHHHHHHHHGHHHGHGHHHHHHHHHHHHGGGGGGHHHHHHHHHHHHHHGGGGGGHHHHHHHHHHGGGGAHHHHHHHHFHHGGEDGHHHHHHGHHHHHHHHHHHGGGHHHGG;CGGDGFGGGGGGGGGGFE;FFGGFGFGFFFFFFFFFFFFFFFFFFFFFFFFFFFFFFFFFAFFFFFFFFFFFFFFF
@M05620:45:000000000-G6HP7:1:1101:6802:9507 1:N:0:147
TACCTGTACTGGGGAAGCATTTGAATATCCCCCCATGGTGATGGGGACGGAGAACTGCTCCATAAACACAGGCAACGTGCCTAACTTTCCCGGGAAGATGAAGTCAAAGAGCGACCACAGCTCTTCGGAGGTTATTTTGCATCGGTGAGCCAGACAGAATGATCCGATGAGGGGTGCGAAACTATTTGAGGAAAGGAAGCACCTTTTTATTAAATTTACCTTTTAGCAATCGCCATTCCTACCCTAAAGAT
+
CCCCCFFFFFFFGGGGGGGGGGHHHHHHHHHGGGGHHHGHHHHHHGGGGGGGGHHHHHHHHHHHHHHHHHHHGHHHGHHHHHHHHHHHHHHGGGGGGHHHGGHHHHHHHHHHGGGGGHHHHHHHHHHGGGGAGHHHHHHHHHHGGGGGHHHHHHGHHHHHHHHHHHGGGHHHGGCCGGGGGGGGGGGGGGGGGFFGGGGGGGFFFFFFFFFFFFFFFFBFFFFFFFFFFFFFFFFFFFFFFFFFFFFFFFF
@M05620:45:000000000-G6HP7:1:1101:8164:9563 1:N:0:147
TACCTGTACTGGGGAAGAGTGTAGCAATCGCCATTCCTACCCTAAAGATCGGAAGAGCACACGTCTGAACTCCAGTCACGCACTACAATCTCGTATGCCGTCTTCTGCTTGAAAAAAAAAAAAAAAACAAACTACAATCTATCCCCGACTTTAGTAACTTAGTCCTTAGTAGACAAACCAACGACACAGCTCACATGACTAAGAGAGACAATCCACTCAGCCTGAGCTAACACTCGAACTTTCACAGCACC
+
ACCCCFFFFFFFGGGGGGGGGGHHHHHHHGGGGFHHHHHHHHHHHHHHHHHGGGGHHHFHHHGHHHGHHHHHHHHHHHHGHGGGHHHHHHHHHGGHHHHGGGHGHHHHHHGHHHHHGGGGB>>>/<-.<.<.00000000000<0<----.000000:0;000000000000000//.......-:-/.:000:000:0000000/..///00/000//:0;/.//0000/000/../..0:00000./..
@M05620:45:000000000-G6HP7:1:1101:19943:9578 1:N:0:147
ATCTCTATCTCCTAAAAACCTGTTTAGATTTGGAGATAGACCTTCAGGTTTTTCATCATTTTCTGCATGAATTATACATTGACCACGTTCCAGCGTGGTCAGTTTGCAGCATTCTGTTATTTTGTTTGACAGAGTGTCTTGTTGAGAACATATGTAGGACATGATTTTTTCCTGCAACAGGGAAAATAAAGTATAAGTTTTAAAGATTTATTCTTTAATAAAGGATCTCAAAGCCAGCTTTAGAAAAAGGA
+
CCCDDFFFFFFFGGGGGGGGGGHHHHHHHHHHHHHHHHHHHHHHHHHHHHHGGHHHHHHHHHHIHHHHHHHHHHHHHHHHHHHHHHGHHHHHHHGGGGHHHHHHHHHHHHHHHHHHHHHHHHHHHHHHHHHHHHHHHHHHHHHHHHHHHHHHHHHHHHHHHHHHHHHHHGHHHHHHHHHHHGGHHHHHHHHHHHHHHHHHHHHHHHHHHHHHHHHHHHHHHHHHHHHHHGHHHHHHHGHHHHHHHHHHGGH
@M05620:45:000000000-G6HP7:1:1101:6255:9615 1:N:0:147
ATCTCTATCTCCTAAAAACCTGTTTAGATTTGGAGATAGACCTTCAGGTTTTTCATCATTTTCTGCATGAATTATACATTGACCACGTTCCAGCGTGGTCAGTTTGCAGCATTCTGTTATTTTGTTTGACAGAGTGTCTTGTTGAGAACATATGTAGGACATGATTTTTTCCTGCAACAGGGAAAATAAAGTATAAGTTTTAAAGATTTATTCTTTAATAAAGGATCTCAAAGCCAGCTTTAGAAAAAGGA
+
CCCCDFFFFFFFGGGGGGGGGGHHHHHHHHHHHGHHHHHHHHHHHHHHHHHGGHHHHIHHHIHIIHHHHHHHHHHHHHHHHHHHHHGHHHHHHHGGGGHHHHHHHHHHHHHHHHHHHHHHHHHHHHHHGHHHHHHHHHHHHHHHHHHHHHHHHHHHHHHHHHHHHHHHHGHHHHHHHHHHHGGHHHHHHHHHHHHHHHHHHHHHHHHHHHHHHHHHHHHHHHHHHHHHHHHHHHHHHGHHHHHHHHHGGGH
@M05620:45:000000000-G6HP7:1:1101:17292:9620 1:N:0:147
ATCTCTATCTCCTAAAAACCTGTTTAGATTTGGAGATAGACCTTCAGGTTTTTCATCATTTTCTGCATGAATTATACATTGACCACGTTCCAGCGTGGTCAGTTTGCAGCATTCTGTTATTTTGTTTGACAGAGTGTCTTGTTGAGAACATATGTAGGACATGATTTTTTCCTGCAACAGGGAAAATAAAGTATAAGTTTTAAAGATTTATTCTTTAATAAAGGATCTCAAAGCCAGCTTTAGAAAAAGGA
+
DCDDDFFFFFFFGGGGGGGGGGHHHHHHHHHHHHHHHHHHHHHHHHHHHHHGGHHHHHHHHHIHIHHHHHHHHHHHHHHHHHHHHHGHHHHHHHGGGGHHHHHHHHHHHHHHHHHHHHHHHHHHHHHHHHHHHHHHHHHHHHHHHHHHHHHHHHHHHHHHHHHHHHHHHGHHHHHHHHHHHGGHHHHHHHHHHHHHHGHHHHHHHHHHHHHHHHHHHHHHHHHHHHHHHHHHHHHHHGHHHHGHHHHHGGH
@M05620:45:000000000-G6HP7:1:1101:8373:9622 1:N:0:147
ATCTCTATCTCCTAAAAACCTGTTTAGATTTGGAGATAGACCTTCAGGTTTTTCATCATTTTCTGCATGAATTATACATTGACCACGTTCCAGCGTGGTCAGTTTGCAGCATTCTGTTATTTTGTTTGACAGAGTGTCTTGTTGAGAACATATGTAGGACATGATTTTTTCCTGCAACAGGGAAAATAAAGTATAAGTTTTAAAGATTTATTCTTTAATAAAGGATCTCAAAGCCAGCTTTAGAAAAAGGA
+
BAABBFFFFFFFGGGGGGGGGGGHHHHHHHHHHFHHHHHHHHGHHHHHHHHGGHHHHHHHHHHHHHHHHHHHHHHHHHHHHHGHHHGGHHHHHHGGGGHHHHHHHHHHHHHHHHHHHHHHHHHHHHHHGHGHHHFGGHHHHHHHGHHGHHHHGHFGHHHHHHHHHHHHHGHHHHHHHHHHHGGHHHHHGHHHHHHHHGHHHHHHHHHHHHHHHHHHHGHHHHGHHHHHHGHHHHHHHGHHHHHHHGHHGGH
@M05620:45:000000000-G6HP7:1:1101:11726:9630 1:N:0:147
TACCTGTACTGGGGAAGCATTTGAATATCCCCCCATGGTGATGGGGACGGAGAACTGCTCCATAAACACAGGCAACGTGCCTAACTTTCCCGGGAAGATGAAGTCAAAGAGCGACCACAGCTCTTCGGAGGTTATTTTGCATCGGTGAGCCAGACAGAATGATCCGATGAGGGGTGCGAAACTATTTGAGGAAAGGAAGCACCTTTTTATTAAATTTACCTTTTAGCAATCGCCATTCCTACCCTAAAGAT
+
CBBCCFFFFFFFGGGGGGGGGGHHHHHHHHHGGGGHHHGHGHHHHGGGGGGGGHHHHHHHHHHHHHHHHHHHGHHHGHHHHHHHHHHHHHHGGGGGGHHHHHHHHHHHHHHHGGGGGHHHHHHHHHHGGGGGHHHHHHHHGHHGGFGAFFHHHHGHHHHGHHHHHHEGGHHHGGEGGGDGGGGGGGGGFGGFGGFFGEFGGGFFFFFFFFFFFFFFFFFFFFFFFFFEFFFFFFFFFFFFFFFFFFFFFFF
@M05620:45:000000000-G6HP7:1:1101:6264:9634 1:N:0:147
ATCTCTATCTCCTAAAAACCTGTTTAGATTTGGAGATAGACCTTCAGGTTTTTCATCATTTTCTGCATGAATTATACATTGACCACGTTCCAGCGTGGTCAGTTTGCAGCATTCTGTTATTTTGTTTGACAGAGTGTCTTGTTGAGAACATATGTAGGACATGATTTTTTCCTGCAACAGGGAAAATAAAGTATAAGTTTTAAAGATTTATTCTTTAATAAAGGATCTCAAAGCCAGCTTTAGAAAAAGGA
+
ABBBBFFFFFFFGGGFGGGGGGHHHHHHHHHHHGGHHHHHHHHHHHHHHHHGGHHHHHHHHHHHHHHHHHHHHHHHHHHHHHHHHHGGHHHHHHGGGGHHHHHHHHHHHHHHHHHHHHHHHHHHHHHHHHHHFHHHHHHHHHHHHFHHHHHHHHHHHHHHHHHHHHHHHGHHHHHGHHHHHGGHGHHHHFHHHHGGHHHHHGHHHHHHHHHHHHHHHHHHHHHGHHHHHHHHFHHHHGHHHHFHHHGFADG
@M05620:45:000000000-G6HP7:1:1101:8554:9636 1:N:0:147
CATCCTGACCCTGAAGTACCCCATTGAGCATGGCATCGTCACCAACTGGGACGACATGGAGAAGATCTGGCACCACACCTTCTACAACGAGCTGCGCGTGGCCCCGGAGGAGCACCCAGTGCTGCTGACCGAGGCCCCCCTGAACCCCAAGGCCAACAGAGAGAAGATGACTCAGGTGAGGCTCGGCCGACGCCCGTGCTCCTCCCGTCCTTTCCCCAGTCATTTTCTGCCCGGCTTGATTTCTGACATTA
+
DDDDDFFFFFFFGGGGGGGGGGGHHHHHHHHHHHHHHGHHHGHHHGHHHHHHGGGGGHHHHHHHHHHHHHHHHGHHHGGHHHHHHHHHGGGGGHHGGGGGGGHHGGGGGGGGHHHHGGHGHHHHHHHHHHGGGGGGGGGGGGHHHHGGGGHGHHGGGGGGGGGGGGGGGGGGGGGGHGGGGGGGFFFFFFFFFFFFDFFFFFFFFFFEFFFFFFFFFFFFFFFFFFFFFFFFFFFFFFFFFFFFEFFFFF0
@M05620:45:000000000-G6HP7:1:1101:18973:9643 1:N:0:147
CATCCTGACCCTGAAGTACCCCATTGAGCATGGCATCGTCACCAACTGGGACGACATGGAGAAGATCTGGCACCACACCTTCTACAACGAGCTGCGCGTGGCCCCGGAGGAGCACCCAGTGCTGCTGACCGAGGCCCCCCTGAACCCCAAGGCCAACAGAGAGAAGATGACTCAGGTGAGGCTCGGCCGACGCCCGTGCTCCTCCCGTCCTTTCCCCAGTCATTTTCTGCCCGGCTTGATTTCTGACATTA
+
DDDDDFFFFFFFGGGGGGGGGGGHHHHHHHHHHHHHHGHHHGHHHGHHHHHHGGGGGHHHHHHHGHHHHHHHHGHHHGGHHHHHHHHHGGGGGHHGGGGGGGHHGGGGGGGGHHHHGGHHHHHHHHHHHHGGGGGGGGGGGGHHHHGGGGHGHHGGGGGGGGGGGGGGGGGGGGGGGGGGGGGGFFFFFFFFFFFF<DFFFFFFFFFFFFFFFFFFFFFFFFFFFFFFFFFFFFFFFFFFFFFFFFFFFF0
@M05620:45:000000000-G6HP7:1:1101:17731:9647 1:N:0:147
TACCTGTACTGGGGAAGCATTTGAATATCCCCCCATGGTGATGGGGACGGAGAACTGCTCCATAAACACAGGCAACGTGCCTAACTTTCCCGGGAAGATGAAGTCAAAGAGCGACCACAGCTCTTCGGAGGTTATTTTGCATCGGTGAGCCAGACAGAATGATCCGATGAGGGGTGCGAAACTATTTGAGGAAAGGAAGCACCTTTTTATTAAATTTACCTTTTAGCAATCGCCATTCCTACCCTAAAGAT
+
CBCCCFFFFFFFGGGGGGGGGGHHHGHHHHHGGGGHHHFGHHHHHGGGGGGGGHHHHHHHHHHHHHHHHHHHGGHHGHHHHHHHHHHHHHHGGGGGGHHHHHHHHHHHHHHHGGGGGHHHHHHHHHHGGGGGHHHHHHHHGHHGGEGGHHHHHHGHHHGHHHHHHHDGGHHHGGCDGGGGGFGGGGGGGGGFGFGGGGGGFGFFFFFFFFFFFFFFFFFFFFFFFFFFFFFFFFFEFFFFFFFFFFFFFFF
@M05620:45:000000000-G6HP7:1:1101:12154:9662 1:N:0:147
CATCCTGACCCTGAAGTACCCCGGCTTGATTTCTGACATTAGATCGGAAGAGCACACGTCTGAACTCCAGTCACGCACTACAATCTCGTATGCCGTCTTCTGCTTGAAAAAAAAAAAAAAAAGATATAATAAATGGAAACAACCTCGCTGAATATACAGAAGTGTATTATCTAGCTAGTATATACAACTGTTCCAGGACCCCTGAGTGAACTATCTCGTACCGCAATGAGTTCGTGGCTCTAACGATGTCT
+
CCCCCFFFFFFFGGGGGGGGGGGGGGGGHHHHHHHGHHHHHHHHHHGGGGGHHHHHHGHHHGHHHHHHHHHHHHGHGGGHHHHHEHHHGGGHHHGGCHGHHHHHFGGHHHHGGCFC><//>-.>111000000000000//...:/.-...0:0000000000000009000000000:0000000000/0000;0/.......//00090000000.;....---.00;900.9..-.0:000..9;.09
@M05620:45:000000000-G6HP7:1:1101:9160:9669 1:N:0:147
ATCTCTATCTCCTAAAAACCTGTTTAGATTTGGAGATAGACCTTCAGGTTTTTCATCATTTTCTGCATGAATTATACATTGACCACGTTCCAGCGTGGTCAGTTTGCAGCATTCTGTTATTTTGTTTGACAGAGTGTCTTGTTGAGAACATATGTAGGACATGATTTTTTCCTGCAACAGGGAAAATAAAGTATAAGTTTTAAAGATTTATTCTTTAATAAAGGATCTCAAAGCCAGCTTTAGAAAAAGGA
+
CBCCCFFFFFFFGGGGGGGGGGHHHHHHHHHHHHHHHHHHHHHHHHHHHHHGGHHHHHHHHHHHHHHHHHHHHHHHHHHHHHHHHHGHHHHHHHGFGGHHHHHHHHHHHHHHHHHHHHHHHHHHHHHHHHHHHHHHHHHHHHHHHHHHHHHHHHHHHHHHHHHHHHHHHGHHHHHHHHHHHGGHHHHHHHHHHHHHHGHHHHHHHHHHHHHHHHHHHHHHHHHHHHHHHHHHHHHHHGHHHHGHHHHHGGH
@M05620:45:000000000-G6HP7:1:1101:12142:9677 1:N:0:147
CATCCTGACCCTGAAGTACCCCGGCTTGATTTCTGACATTAGATCGGAAGAGCACACGTCTGAACTCCAGTCACGCACTACAATCTCGTATGCCGTCTTCTGCTTGAAAAAAAAAAAAAATAATAAAAAGTCTAGTTTTGTTTATGATAAAAGTTAAAGTAATAAAACGAAATGAATATGTGTAGTATCTTTACTAGTATCCACCACAGTATTACTATCGATTCTAATTGGCGTTCGACGAGTATCGCATA
+
CCCCCFFFFFFFGGGGGGGGGGGGGGGGHHHHHHHGHHHHHHHHHHGGGGHFHHHHHGHHHGHHHHHHHHHHHGGHGGGHHHHHGHHHGGHHHHGGGHGHHHHHHHHHFHGGGFCB<<//01111<111.1111111110<//=0<0000=0000<000;00000000-...:0000000000000000000000;00000000....:009000;000:.9:00000000/-.-;;..---:.00..99.
@M05620:45:000000000-G6HP7:1:1101:3917:9684 1:N:0:147
ATCTCTATCTCCTAAAAACCTGTTTAGATTTGGAGATAGACCTTCAGGTTTTTCATCATTTTCTGCATGAATTATACATTGACCACGTTCCAGCGTGGTCAGTTTGCAGCATTCTGTTATTTTGTTTGACAGAGTGTCTTGTTGAGAACATATGTAGGACATGATTTTTTCCTGCAACAGGGAAAATAAAGTATAAGTTTTAAAGATTTATTCTTTAATAAAGGATCTCAAAGCCAGCTTTAGAAAAAGGA
+
CCCCCFFFFFFFGGGGGGGGGGHHHHHHHHHHHHHHHHHHHHHHHHHHHHHGGHHHHHHHHIIHHHHHHHHHHHHHHHHHHHHHHHGHHHHHHHGGGGHHHHHHHHHHHHHHHHHHHHHHHHHHHHHHHHHHHHHHHHHHHHHHHHHHHHHHHHHHHHHHHHHHHHHHHGHHHHHHHHHHHGGHHHHHHHHHHHHHHHHHHHHHHHHHHHHHHHHHHGHHHGHGHHHHHHHHHHHHHGHHHHHHHHHHGGH
@M05620:45:000000000-G6HP7:1:1101:7716:9688 1:N:0:147
ATCTCTATCTCCTAAAAACCTGTTTAGATTTGGAGATAGACCTTCAGGTTTTTCATCATTTTCTGCATGAATTATACATTGACCACGTTCCAGCGTGGTCAGTTTGCAGCATTCTGTTATTTTGTTTGACAGAGTGTCTTGTTGAGAACATATGTAGGACATGATTTTTTCCTGCAACAGGGAAAATAAAGTATAAGTTTTAAAGATTTATTCTTTAATAAAGGATCTCAAAGCCAGCTTTAGAAAAAGGA
+
CCCCCFFFFFFFGGGGGGGGGGGHHHHHHHHHHGHHHHHHGHHHHHHHHHHGGHHHHHHHHHHHHHHHHHHHHHHHHHHHHHHHHHGHHHHHHHGGGGHHHHHHHHHHHHHHHHHHHHHHHHHHHHHHHHHHHHGHHHHHHHHHHHGHGHHHHHHHHHHHHHHHHHHHHGHHHHGHHHHHHGGHHHHHHHHHHHHHHHHHHHHHHHHHHHHHHHHHHHHHHHHHHHHHHGHHHHHHHGHHHHGHHHHHGGH
@M05620:45:000000000-G6HP7:1:1101:3924:9704 1:N:0:147
ATCTCTATCTCCTAAAAACCTGTTTAGATTTGGAGATAGACCTTCAGGTTTTTCATCATTTTCTGCATGAATTATACATTGACCACGTTCCAGCGTGGTCAGTTTGCAGCATTCTGTTATTTTGTTTGACAGAGTGTCTTGTTGAGAACATATGTAGGACATGATTTTTTCCTGCAACAGGGAAAATAAAGTATAAGTTTTAAAGATTTATTCTTTAATAAAGGATCTCAAAGCCAGCTTTAGAAAAAGGA
+
AAABBFDFFFFFGGGGGGFGGGHHHFGFHHHHHFHHHHGHGHHHHHHHHHHGGHHHHGHHHHHHFGHHEGFHHHHHHHHHGHGHHHGHHHHHFG@FEEHHHHHHHHHHGHHHHHHGHHHHHHHGHHHHGGGBFGGGHGHHHHHGGFHFGHHHHHHHGHDHGHHHHHHHHGHGHDGFFHHHHGGGFFHFGGHHHHGF1FFHHHHHHHHHHHHHHHHHG0DGGE0<GHHHHHHHFHHHGGHHHHFHHHHF.;C
@M05620:45:000000000-G6HP7:1:1101:16684:9708 1:N:0:147
ATCTCTATCTCCTAAAAACCTGTTTAGATTTGGAGATAGACCTTCAGGTTTTTCATCATTTTCTGCATGAATTATACATTGACCACGTTCCAGCGTGGTCAGTTTGCAGCATTCTGTTATTTTGTTTGACAGAGTGTCTTGTTGAGAACATATGTAGGACATGATTTTTTCCTGCAACAGGGAAAATAAAGTATAAGTTTTAAAGATTTATTCTTTAATAAAGGATCTCAAAGCCAGCTTTAGAAAAAGGA
+
3>AABFFFFFFFGGFGGGGGGGHHHGHHHHHHFHFHHHHGHHHHHHHHHHHGGHHHHHHHHHHHHHHHHHHHHHHHHHHHHHGHHHGHHHHHHHGGGGHHHHHHHHHHHHHHHHHHHHHHHHHHHHHGHFHHHHGHHHHHHHHHFHHHHHHHHHHGHHHHHHHHHHHHHGHHHHHHHHHHGGGHHHGHHHHHGHHHHHHHHHGHHHHHHHHHHHHHHHHHHHHHGHHHHGHHFGGHHGHHHHHFCGHEGCG
@M05620:45:000000000-G6HP7:1:1101:16700:9720 1:N:0:147
ATCTCTATCTCCTAAAAACCTGTTTAGATTTGGAGATAGACCTTCAGGTTTTTCATCATTTTCTGCATGAATTATACATTGACCACGTTCCAGCGTGGTCAGTTTGCAGCATTCTGTTATTTTGTTTGACAGAGTGTCTTGTTGAGAACATATGTAGGACATGATTTTTTCCTGCAACAGGGAAAATAAAGTATAAGTTTTAAAGATTTATTCTTTAATAAAGGATCTCAAAGCCAGCTTTAGAAAAAGGA
+
CCCCCFFFFFFFGGGGGGGGGGHHHHHHHHHHHHHHHHHHHHHHHHHHHHHGGHHHHIHHHHHHIHHHHHHHHHHHHHHHHHHHHHGHHHHHHHGFGGHHHHHHHHHHHHHHHHHHHHHHHHHHHHHHHHHHHHHHHHHHHHHHHHHHHHHHHHHHHHHHHHHHHHHHHGHHHHHHHHHHHGGHHHHHHHHHHHHHHGHHHHHHHHHHHHHHHHHHHHHHHHHHHHHHHHHHGHHHHGHHHHHHHHHHGGH
@M05620:45:000000000-G6HP7:1:1101:5463:9750 1:N:0:147
ATCTCTATCTCCTAAAAACCTGTTTAGATTTGGAGATAGACCTTCAGGTTTTTCATCATTTTCTGCATGAATTATACATTGACCACGTTCCAGCGTGGTCAGTTTGCAGCATTCTGTTATTTTGTTTGACAGAGTGTCTTGTTGAGAACATATGTAGGACATGATTTTTTCCTGCAACAGGGAAAATAAAGTATAAGTTTTAAAGATTTATTCTTTAATAAAGGATCTCAAAGCCAGCTTTAGAAAAAGGA
+
ABBBAFFFFFFFGGGGGGGGGGFGHHHHHHHHHHHHHHHFGHHHHHHHHHHGGHHHFHHHHHHHHHHHHHHHHGHHHGHHHFHHGFFHGHHHHHGEGGHHHHHHHHGFHEGHHHHHHHHHHHHHHHHHFHHHHHHHHGHHHHHHFHHHHHHHHHHGHHGGHHHHHHHHHGHHHHHHHHHHHGGHFFHHGGGFGHGHGFGHHHFHHGHHHGHHHHHHHHGFGFHFHHEHHFFHHFHHGGGHHHFFGHGG?DC
@M05620:45:000000000-G6HP7:1:1101:26713:9756 1:N:0:147
CATCCTGACCCTGAAGTACCCCGGCTTGATTTCTGACATTAGATCGGAAGAGCACACGTCTGAACTCCAGTCACGCACTACAATCTCGTATGCCGTCTTCTGCTTGAAAAAAAAAAAACACAAATCTTCCTACATTTCTATTTACACCAATCTTACTTCCCTTCTCTCATTCTTCCCACATACCCCTCCCTTCTCCATTTTCACTCTAACTTCTTCCCTCCCTTCTCTCCCCTCCCTCTCTACCCCCCTTC
+
CCCCCFFFFFFFGGGGGGGGGGGGGGGEHHHHHHHHHHHHHHGHHHGFGGHHHHHGHGHHHGGHHHHHHHHHHHGHGGGHHHHHFFHHGGHHHHGGGHGHHHHHHHHGGHH?EFGD<///0//01?111111<1=<1=111<1111<<<.//000<0000/00/0<000;0;:0:C/<:.00://:CD?./0/0:00009;9090;000:00;0000;09.9//:/;BF//.:;..9;://///:.---.;
@M05620:45:000000000-G6HP7:1:1101:5453:9768 1:N:0:147
ATCTCTATCTCCTAAAAACCTGTTTAGATTTGGAGATAGACCTTCAGGTTTTTCATCATTTTCTGCATGAATTATACATTGACCACGTTCCAGCGTGGTCAGTTTGCAGCATTCTGTTATTTTGTTTGACAGAGTGTCTTGTTGAGAACATATGTAGGACATGATTTTTTCCTGCAACAGGGAAAATAAAGTATAAGTTTTAAAGATTTATTCTTTAATAAAGGATCTCAAAGCCAGCTTTAGAAAAAGGA
+
BBBBBFFFFFFFGGGGFGGGGGFHHHHHHHHHHCGFFHHGHHHHHHHHHHHGGHHHHGHHHHHHHGFHHGHHHHHHHHHHHHHHHHGGHHHHHGGGGGHHHHHHHHHHGGHHGHFHHHGHHHHHGHHHHHHHHHHHHHHHHHHHHHEHHHHGHHHHHHHHHHHHHHHHHGHHHHHHHHFHHGGGGHGG1DGGFHHHHGGHHGHHHHHHHGHHHHHHHEHHHGHHFHHHGHFFHCGHHEHHHHHFGHGFGGF
@M05620:45:000000000-G6HP7:1:1101:7103:9776 1:N:0:147
ATCTCTATCTCCTAAAAACCTGTTTAGATTTGGAGATAGACCTTCAGGTTTTTCATCATTTTCTGCATGAATTATACATTGACCACGTTCCAGCGTGGTCAGTTTGCAGCATTCTGTTATTTTGTTTGACAGAGTGTCTTGTTGAGAACATATGTAGGACATGATTTTTTCCTGCAACAGGGAAAATAAAGTATAAGTTTTAAAGATTTATTCTTTAATAAAGGATCTCAAAGCCAGCTTTAGAAAAAGGA
+
CCBBCFFFFFFFGGGGGGGGGGGHHHHHHHHHHFHHHHHHHHHHHHHHHHHGGHHHHGHHHHHHHHHHHGHHHHHHHHHHHGHHGHGHHHHHHHGGGGHHFHHHHHHGHHGHHHHHHHHHHHHHHHHHGHHHHHGHHHHHHHHHHHHHHGHGHHHFHHHHFHHHHHHHHGHHHHHHHHGHHGGHHHHHGHHHGHHHHGHHHGGHHHHHGHHHHHHHGHHGGFHHHHHHHFHHHHHGHGHHHHHGGGGHGGH
@M05620:45:000000000-G6HP7:1:1101:4684:9779 1:N:0:147
TACCTGTACTGGGGAAGCATTTGAATATCCCCCCATGGTGATGGGGACGGAGAACTGCTCCATAAACACAGGCAACGTGCCTAACTTTCCCGGGAAGATGAAGTCAAAGAGCGACCACAGCTCTTCGGAGGTTATTTTGCATCGGTGAGCCAGACAGAATGATCCGATGAGGGGTGCGAAACTATTTGAGGAAAGGAAGCACCTTTTTATTAATTTTACCTTTTAGCAATCGCCATTCCTACCCTAAAGAT
+
CCCCCFFFFFFFGGGGGGGGGGHHHHHHHHHGGGGHHHHHHHHHHGGGGGGGGHHHHHHHHHHHHHHHHHHHGHHHGHHHHHHHHHHHHHHGGGGGGHHHHHHHHHHHHHHHGGGGGHHHHHHH22FA/ACGE1FHHH11111C.<<.0>0<<.<<<G0<<00DD<.::0CGGC;-.9CC--:0;FFF0C:CF/C.C/..0=.BFFFEAB:FF0BF0:F0BFF00/0:000.;..;0B00:;F.0;FB000
@M05620:45:000000000-G6HP7:1:1101:11697:9780 1:N:0:147
CATCCTGACCCTGAAGTACCCCGGCTTGATTTCTGACATTAGATCGGAAGAGCACACGTCTGAACTCCAGTCACGCACTACAATCTCGTATGCCGTCTTCTGCTTGAAAAAAAAAAAAAAAAAAAAAACAAAAACAAAATAAGTTGTGAATACACTATTAAGAAAAAAACAACAACAACATGAATGATTATCTAATTCTTACAACACACAGCACAAACTTCACACATCTATGAATACTACGTAACGTCACA
+
DDDDDFFFFFFFGGGGGGGGGGGGGGGGHHHHHHHHHHHHHHHHHHGGGGHHHHHHHGHHHGHHHHHHHHHHHHGHGGGHHHHHFHHHGGHHHHGGGHGHHHHHHHHHFHHGGGGD></<<--<-<--..<.:<..<..:0<00000.00000000/00000<0//.-9.........../00000:00<000000000000000......././/<.0000000.0000000:000000.<0...<...0
@M05620:45:000000000-G6HP7:1:1101:7086:9781 1:N:0:147
ATCTCTATCTCCTAAAAACCTGTTTAGATTTGGAGATAGACCTTCAGGTTTTTCATCATTTTCTGCATGAATTATACATTGACCACGTTCCAGCGTGGTCAGTTTGCAGCATTCTGTTATTTTGTTTGACAGAGTGTCTTGTTGAGAACATATGTAGGACATGATTTTTTCCTGCAACAGGGAAAATAAAGTATAAGTTTTAAAGATTTATTCTTTAATAAAGGATCTCAAAGCCAGCTTTAGAAAAAGGA
+
CCCCCFFFFFFFGGGGGGGGGGHHHHHHHHHHHHHHHHHHHHHHHHHHHHHGGHHHHIIHHHHIIHHHHHHHHHHHHHHHHHHHHHGHHHHHHHGGGGHHHHHHHHHHHHHHHHHHHHHHHHHHHHHHHHHHHHHHHHHHHHHHHHHHHHHHHHHHHHHHHHHHHHHHHGHHHHHHHHHHHGGHHHHHHHHHHHHHHHHHHHGHHHHHHHHHHHHHHHHHHHHHHHHHHGHHHHHHHGHHHHHHHHHHGGH
@M05620:45:000000000-G6HP7:1:1101:13193:9793 1:N:0:147
ATCTCTATCTCCTAAAAACCTGTTTAGATTTGGAGATAGACCTTCAGGTTTTTCATCATTTTCTGCATGAATTATACATTGACCACGTTCCAGCGTGGTCAGTTTGCAGCATTCTGTTATTTTGTTTGACAGAGTGTCTTGTTGAGAACATATGTAGGACATGATTTTTTCCTGCAACAGGGAAAATAAAGTATAAGTTTTAAAGATTTATTCTTTAATAAAGGATCTCAAAGCCAGCTTTAGAAAAAGGA
+
1>>>AFFFFFFDGGGGBGGGFEDGHHFGAFGHHBGFAFE1GGEGHFFHGHGEGHAEEFHFGFHHHFDGHD1FFFEDGEAHBEAFEGEAFGF2BCEEEFHHFFGFDHHHHHHHFHFDFFFHGFHH0GHHFHHHHHFFGGEFGGHHEGFDHHHH2FBGGFGFGHHHGHHHHCHFHHGGDGGHH/CCGF?GGHGHFFFGFGHHHH1<F1GHHHHHHHHFHHHH0D00GGHHHHHFHHHGGGHHHHGBCHHHF.;
@M05620:45:000000000-G6HP7:1:1101:4685:9803 1:N:0:147
TACCTGTACTGGGGAAGCATTTGAATATCCCCCCATGGTGATGGGGACGGAGAACTGCTCCATAAACACAGGCAACGTGCCTAACTTTCCCGGGAAGATGAAGTCAAAGAGCGACCACAGCTCTTCGGAGGTTATTTTGCATCGGTGAGCCAGACAGAATGATCCGATGAGGGGTGCGAAACTATTTGAGGAAAGGAAGCACCTTTTTATTAAATTTACCTTTTAGCAATCGCCATTCCTACCCTAAAGAT
+
BBBBBFFFFFFFGCFGEGGGGGGGHHHHHHHGGGGHHGHHHHFHH?EEGGGGGHHHHHHHHHHHHHHHHHHHGHHHGHHHHHHHHHHHHHHGGGGGEHHHHHHHGHHHHHHHGGGGGHHHHHHHHHHGGGGGHHHHHHHGHHHDF>CAGHGFGGEFGHGHHHHHHEGGGHHGG-::AACDGDGFGGGGFGFFGGF?FFFEFGFFFFFFF/BFF;FFFFFFFFFFF/FFFFFAEFDABFFFEFFFFFFB/;B
@M05620:45:000000000-G6HP7:1:1101:11567:9804 1:N:0:147
CATCCTGACCCTGAAGTACCCCATTGAGCATCTCATCGTCACCAACTGGGACGACCTGGTGAAGATCTGGCACCACACCTTCTACAACGAGCTGCGCGTGGCCCCGGAGGAGCACCCAGTGCTGCTGACCGAGGCCCCCCTGAACCCCAAGGCCAACAGAGAGAAGATGACTCAGGTGAGGCTCGGCCGACGCCCGTGCTCCTCCCGTCCTTTCCCCAGTCATTTTCTGCCCGGCTTGATTTCTGACTTTT
+
AAAAAFFFFFFFGGGGGGGGGC10B11111B111D311BA00A10000B/0B//A//001BFH111B2D1FHH/0//>B01BGE211@///E/G1/////>E0///<B/>C/<FGHGGHGHHHHHHHHHHGGGGGGGGGCC.C0;GGGC.CCGAH.:.//9/.;///;0099;9CFF/0C.99.@-:-9-;9@@@-99-9BFFFFAA9A?BFBFFFB-9/;/;FFF////B?B--@---;F///;/9/;9/
@M05620:45:000000000-G6HP7:1:1101:22317:9804 1:N:0:147
TACCTGTACTGGGGAAGCATTTGAATATCCCCCCATGGTGATGGGGACGGAGAACTGCTCCATAAACACAGGCAACGTGCCTAACTTTCCCGGGAAGATGAAGTCAAAGAGCGACCACAGCTCTTCGGAGGTTATTTTGCATCGGTGAGCCAGACAGAATGATCCGATGAGGGGTGCGAAACTATTTGAGGAAAGGAAGCACCTTTTTATTAAATTTACCTTTTAGCAATCGCCATTCCTACCCTAAAGAT
+
CCCCCFFFFFFFGGGGGGGGGGHHHFHHHHHGGGGHHGGGGHHGGGGGGGGGGHHHHHHHHHHHHHHHHHGHGGHHGHHHHHHHHHHHHHHGGGGFGHHHHHHHHHHHHHHHGGGGGHHHHHHHHHHGGGGEHHHHHHHHGHHGGEGGHFHHHHGHHHHGHHHHHHDGGHHGGGEGGGGGGGGGGGGGGGGFFGGGGGGGGGFFFFFFFFFFFFFFFFFFFFFFFFFFFFFFFFFFFFFFFFFFFFFFFFF
@M05620:45:000000000-G6HP7:1:1101:13169:9805 1:N:0:147
ATCTCTATCTCCTAAAAACCTGTTTAGATTTGGAGATAGACCTTCAGGTTTTTCATCATTTTCTGCATGAATTATACATTGACCACGTTCCAGCGTGGTCAGTTTGCAGCATTCTGTTATTTTGTTTGACAGAGTGTCTTGTTGAGAACATATGTAGGACATGATTTTTTCCTGCAACAGGGAAAATAAAGTATAAGTTTTAAAGATTTATTCTTTAATAAAGGATCTCAAAGCCAGCTTTAGAAAAAGGA
+
3ABBBFFFFFFFGGCGGFFGGGHHHGCFHHHHGCHHHBGHHHHHHHHHHHHGGHFHHHHHGHHHFHHHHFHGHHHHHHHHHHHHHHGHHHHHHHGEEGGHHHHHHHHFFHHHHGHHHHHHHHHHHHHHFGFHEHHHHHHHHHHHEGF?GGHHHGHHHGGHHGGDHHHHHGHHHGGH1GFGGEF<GFGH<FGHHHDGHDGHHHHDFDGHHFGHHHHHHHH<DGHHBGHHHHHHHHHHHFHHHFHHFHB.:DC
@M05620:45:000000000-G6HP7:1:1101:13186:9814 1:N:0:147
ATCTCTATCTCCTAAAAACCTGTTTAGATTTGGAGATAGACCTTCAGGTTTTTCATCATTTTCTGCATGAATTATACATTGACCACGTTCCAGCGTGGTCAGTTTGCAGCATTCTGTTATTTTGTTTGACAGAGTGTCTTGTTGAGAACATATGTAGGACATGATTTTTTCCTGCAACAGGGAAAATAAAGTATAAGTTTTAAAGATTTATTCTTTAATAAAGGATCTCAAAGCCAGCTTTAGAAAAAGGA
+
DCCCDFFFFFFFGGGGGGGGGGHHHHHHHHHHHHHHHHHHHHHHHHHHHHHGGHHHHHHHHIHHIHHHHHHHHHHHHHHHHHHHHHGHHHHHHHGGGGHHHHHHHHHHHHHHHHHHHHHHHHHHHHHHHHHHHHHHHHHHHHHHHHHHHHHHHHHHHHHHHHHHHHHHHGHHHHHHHHHHHGGHHHHHHHHHHHHHHGHHHHHHHHHHHHHHHHHHHHHHHHHHHHHHHHHHHGHHHGHHHHHHHHHHGGH
@M05620:45:000000000-G6HP7:1:1101:4472:9819 1:N:0:147
ATCTCTATCTCCTAAAAACCTGTTTAGATTTGGAGATAGACCTTCAGGTTTTTCATCATTTTCTGCATGAATTATACATTGACCACGTTCCAGCGTGGTCAGTTTGCAGCATTCTGTTATTTTGTTTGACAGAGTGTCTTGTTGAGAACATATGTAGGACATGATTTTTTCCTGCAACAGGGAAAATAAAGTATAAGTTTTAAAGATTTATTCTTTAATAAAGGATCTCAAAGCCAGCTTTAGAAAAAGGA
+
BBBBBFFFFFFFGGGGGGGGGGHHHHHGHHHHHHHHHHHHGGHGHHHHHHHGFHHHHHHHHHHHFHHHHGHFHHHHHHHHHHHHHHGHHHHHHHGGGGHHGHHHHHGHHHHHHHHHHHGHHHHHHHHHHHHHHHHHHGHHHHHHHHHHHHHHHHHHHHHHHHHHHHHHH?HHHHFHHHHHHGGHHFHGHFHGGHHHHGGHHHHHHGHHHHHHHHHHHHHGHHHHHHHHHHHGGHHHHGHHHHHHHHHHGGH
@M05620:45:000000000-G6HP7:1:1101:16481:9834 1:N:0:147
CATCCTGACCCTGAAGTACACTCTTTCCCTAACACGACGCTCTTCCGGCTTGATTTCTGACATTAGATCGGAAGAGCACACGTCTGAACTCCAGTCACGCACTACAATCTCGTATGCCGTCTTCTGCTTGAAAAAAAAAAAAAAAAAAATAAAAGTATAAATATCTCAAGAAAAAAAAGACTAAAAAAAATAGATAAAGAGAATAAAAGTAAAAAAACAACCAACGACGTTTCTGATACATCAAGAGGCGA
+
DDDDDFFFFFFFGGGGGGGGGGHHHHHHHHHHHGHEGGGGGGHHHHGGGGGGHHHHHHHHHHHHHHHHHHGGGGHHHHHHHGGHHGHHHHHHHHHHHHGHGGGHHHHH3FGHFGHHHHGEGHGHHHHHHHGHHHGGGFAC>-<------.<B<00000000000<000000/</.---../0<0<B0---.0:0000<00//0000000000000--.....<9...---9/:0<00000000:00...--
@M05620:45:000000000-G6HP7:1:1101:27330:9873 1:N:0:147
TACCTGTACTGGGGAAGCATTTGAATATCCCCCCATGGTGATGGGGACGGAGAACTGCTCCATAAACACAGGCAACGTGCCTAACTTTCCCGGGAAGATGAAGTCAAAGAGCGACCACAGCTCTTCGGAGGTTATTTTGCATCGGTGAGCCAGACAGAATGATCCGATGAGGGGTGCGAAACTATTTGAGGAAAGGAAGCACCTTTTTATTAAATTTACCTTTTAGCAATCGCCATTCCTACCCTAAAGAT
+
CCCCCFFFFFFFGGGGGGGGGGHHHHHHHHHGGGGHHHGHHHHHHGGGGGGGGHHHHHHHHHHHHHHHHHHHGHHHGHHHHHHHHHHHHHHGGGGGGHHHHHHHHHHHHHHHGGGGGHHHHHHHHHHGGGGGHHHHHHHHFHHGGGGGHHHHHHGHHHHHHHHHHHFGGHHHGGEGFGGGGGGFFGGGFEFFGFFFGCFGGGFFFFFFFFFFFFFFFFFFFFFFFFFFFFFFFFDEFFFFFFFFFFFFFFF
@M05620:45:000000000-G6HP7:1:1101:27313:9881 1:N:0:147
TACCTGTACTGGGGAAGCATTTGAATATCCCCCCATGGTGATGGGGACGGAGAACTGCTCCATAAACACAGGCAACGTGCCTAACTTTCCCGGGAAGATGAAGTCAAAGAGCGACCACAGCTCTTCGGAGGTTATTTTGCATCGGTGAGCCAGACAGAATGATCCGATGAGGGGTGCGAAACTATTTGAGGAAAGGAAGCACCTTTTTATTAAATTTACCTTTTAGCAATCGCCATTCCTACCCTAAAGAT
+
ABBBBFFFFFFFGGEFFGGGGGHGFGHHHHHGGGGHHHHHHHHHHGGGGGGGGHHHHHHHHHHHHHHHHGHHGHHHGHHHHHHHHHHHHHHGGGGGGGHHGGHHHHHHHHHHGGGGGHHHHHHGHHHGGGGCHDHHHHHHDHHGGCEEHGHHHGGHHHF<DFGHHHGGGFHHGG;CFGDCFGGGGGGGGGGFFFGFBFGGBFFFFFFFFFFFFFFFF:;;FFFFFFFFFBBEFFDFFFFFFFFFFFFFFF:
@M05620:45:000000000-G6HP7:1:1101:24452:9883 1:N:0:147
ATCTCTATCTCCTAAAAACCTGTTTAGATTTGGAGATAGACCTTCAGGTTTTTCATCATTTTCTGCATGAATTATACATTGACCACGTTCCAGCGTGGTCAGTTTGCAGCATTCTGTTATTTTGTTTGACAGAGTGTCTTGTTGAGAACATATGTAGGACATGATTTTTTCCTGCAACAGGGAAAATAAAGTATAAGTTTTAAAGATTTATTCTTTAATAAAGGATCTCAAAGCCAGCTTTAGAAAAAGGA
+
CCCCCFFFFFFFGGGGGGGGGGHHHHHHHHHHHHHHHHHHHHHHHHHHHHHGGHHHHIIHHHHIHHHHHHHHHHHHHHHHHHHHHHGHHHHHHHGGGGHHHHHHHHHHHHHHHHHHHHHHHHHHHHHHHHHHHHHHHHHHHHHHHHHHHHHHHHHHHHHHHHHHHHHHHGHHHHHHHHHHHGGHHHHHHHHHHHHHHHHHHHHHHHHHHHHHHHHHHHHHHHHGHHHHHHHHHHHHHGHHHHHHHHGHGGH
@M05620:45:000000000-G6HP7:1:1101:15011:9895 1:N:0:147
TACCTGTACTGGGGAAGCATTTGAATATCCCCCCATGGTGATGGGGACGGAGAACTGCTCCATAAACACAGGCAACGTGCCTAACTTTCCCGGGAAGATGAAGTCAAAGAGCGACCACAGCTCTTCGGAGGTTATTTTGCATCGGTGAGCCAGACAGAATGATCCGATGAGGGGTGCGAAACTATTTGAGGAAAGGAAGCACCTTTTTATTAAATTTACCTTTTAGCAATCGCCATTCCTACCCTAAAGAT
+
CCCDCFFFFFFFGGGGGGGGGGHHHHHHHHHGGGGHHHHHHHHHHGGGGGGGGHHHHHHHHHHHHHHHHHHHGHHHGHHHHHHHHHHHHHHGGGGGGHHHHHHHHHHHHHHHGGGGGHHHHHHHHHHGGGGEHHHHHHHHGHHGGGGGHHHHHHGHHHHHHHHHHHGGGHHHGGEEGGGGGGGGGHHHGGGFGGGGGGGGGGFFFFFFFHFFFFFFFFFFFFFFFFFFFFFFFFFFFFFFFFFFFFFFFFF
@M05620:45:000000000-G6HP7:1:1101:24454:9902 1:N:0:147
ATCTCTATCTCCTAAAAACCTGTTTAGATTTGGAGATAGACCTTCAGGTTTTTCATCATTTTCTGCATGAATTATACATTGACCACGTTCCAGCGTGGTCAGTTTGCAGCATTCTGTTATTTTGTTTGACAGAGTGTCTTGTTGAGAACATATGTAGGACATGATTTTTTCCTGCAACAGGGAAAATAAAGTATAAGTTTTAAAGATTTATTCTTTAATAAAGGATCTCAAAGCCAGCTTTAGAAAAAGGA
+
DCDCDFFFFFFFGGGGGGGGGGHHHHHHHHHHHHHHHHHHHHHHHHHHHHHGGHHHHHHHIHHIIHHHHHHHHHHHHHHHHHHHHHGHHHHHHHGGGGHHHHHHHHHHHHHHHHHHHHHHHHHHGHHHHHHHHHHHHHHHHHHHHHHHHHHHHHHHHHHHHHHHHHHHHGHHHHHHHHHHHGGHHHHHHHHHHHGHHGGHHHHHHHHHHHHHHHHHHHHHHHHHGEGHHHHHHHHHHGHHHHGHHHHHGGH
@M05620:45:000000000-G6HP7:1:1101:12143:9915 1:N:0:147
TTACCTGTACTGGGGAAGCATTTGAATATCCCCCCATGGTGATGGGGACGGAGAACTGCTCCATAAACACAGGCAACGTGCCTAACTTTCCCGGGAAGATGAAGTCAAAGAGCGACCACAGCTCTTCGGAGGTTATTTTGCATCGGTGAGCCAGACAGAATGATCCGATGAGGGGTGCGAAACTATTTGAGGAAAGGAAGCACCTTTTTATTAAATTTACCTTTTAGCAATCGCCATTCCTACCCTAAAGA
+
CBCCCFFFFFFFGGAAEFGGGGHHHFDGGHHHGGGGHHHHHGHHHHGGGGG1BAGHHHHHHHGHHHHHHHHHHGHHHGHHHHHHHHHHHHHHGGGE>EFGHHFFBGHHHHHHGGGGGGHHHHHHHHHHGDGGEHGHHHHHHFHHGGEEFHHHHHHGHHHHHGHHHHHFDDGHHGGECFDGGGGGGGGGGFGGFFGGGFFGGGFFFFFFFFFFFFFFFFFFFFFFFFFFFFFFFFFFFFFFFFFFFFFFFFF
@M05620:45:000000000-G6HP7:1:1101:16143:9917 1:N:0:147
ATCTCTATCTCCTAAAAACCTGTTTAGATTTGGAGATAGACCTTCAGGTTTTTCATCATTTTCTGCATGAATTATACATTGACCACGTTCCAGCGTGGTCAGTTTGCAGCATTCTGTTATTTTGTTTGACAGAGTGTCTTGTTGAGAACATATGTAGGACATGATTTTTTCCTGCAACAGGGAAAATAAAGTATAAGTTTTAAAGATTTATTCTTTAATAAAGGATCTCAAAGCCAGCTTTAGAAAAAGGA
+
BCCCCFFFFFFFGGGGGGGGGGHHHHHHHHHHHHHHHHHHHHHHHHHHHHHGGHHHHIIHHHHIHHHHHHHHHHHHHHHHHHHHHHGHHHHHHHGGGGHHHHHHHHHHHHHHHHHHHHHHHHHHHHHHHHHHHHHHHHHHHHHHHHHHHHHHHHHHHHHHHHHHHHHHHGHHHHHHHHHHHGGHHHHHHHHHHHHHHGHHHHHHHHHHHHHHHHHHHHHHHHHHGHHHHHHHHHHHHGHHHHHGHHHHGGH
@M05620:45:000000000-G6HP7:1:1101:13305:9917 1:N:0:147
CATCCTGACCCTGAAGTACACTCTTTCCCTAACACGACGCTCTTCCGGCTTGATTTCTGACATTAGATCGGAAGAGCACACGTCTGAACTCCAGTCACGCACTACAATCTCGTATGCCGTCTTCTGCTTGAAAAAAAAAAAACTAAAAGTAAAATCACACACATCTCAAGACACTCAACAATATAAAAAGAAAAGTACTAAAATGTTATAAAAGGAGCAAGGTAAGACATAAAATACAACACAATTTCCCA
+
DDDDDFFFFFFFGGGGGGGGGGHHHHHHHHHHHGHGGGGGGGHHHHGGGGGGHHHHHHHHHHHHHHGHHHGGGGHHHHHHHGHHHGHHHHHHHHHHDGEGFGGHHHHH3GGHFFHHHHGFGHGHHHHHHHGHHHGGGGGC><.0000<000000000000...00000000///0/<0/0.00000000...///000::00<00000000000./.../<.000000/0000:000000...90000000
@M05620:45:000000000-G6HP7:1:1101:16155:9935 1:N:0:147
ATCTCTATCTCCTAAAAACCTGTTTAGATTTGGAGATAGACCTTCAGGTTTTTCATCATTTTCTGCATGAATTATACATTGACCACGTTCCAGCGTGGTCAGTTTGCAGCATTCTGTTATTTTGTTTGACAGAGTGTCTTGTTGAGAACATATGTAGGACATGATTTTTTCCTGCAACAGGGAAAATAAAGTATAAGTTTTAAAGATTTATTCTTTAATAAAGGATCTCAAAGCCAGCTTTAGAAAAAGGA
+
B3ABBFFFFFFFGGGGGGGGGGHHHHHGHFHGHHFFHHHBHGHHHHHHHHHGGHHHHGHFHHGHHHHHHHHHHHHHHHHHHHHHHHGHHHHFHHGGGGHHHGHHHHGHHHHHHHHHHGHHHHHHFHHHGHHHHHHHHHHHHHHHHHHHHHHHHHGHHHGHHGGGEHHHHGHBGGEHHHHGHGGHHFHHGGG@GHHHHHHHHHFFHHHHGFHHHHHHHHHFDGFHEHGHFHG0GHFHHEHHHHHBHHHGGDH
@M05620:45:000000000-G6HP7:1:1101:16135:9936 1:N:0:147
ATCTCTATCTCCTAAAAACCTGTTTAGATTTGGAGATAGACCTTCAGGTTTTTCATCATTTTCTGCATGAATTATACATTGACCACGTTCCAGCGTGGTCAGTTTGCAGCATTCTGTTATTTTGTTTGACAGAGTGTCTTGTTGAGAACATATGTAGGACATGATTTTTTCCTGCAACAGGGAAAATAAAGTATAAGTTTTAAAGATTTATTCTTTAATAAAGGATCTCAAAGCCAGCTTTAGAAAAAGGA
+
CCCCCFFFFFFFGGGGGGGGGGHHHHHHHHHHHHHHHHHHHHHHHHHHHHHGGHHHHIHIHIIIHHHHHHHHHHHHHHHHHHHHHHGHHHHHHHGEGGHHHHHHHHHGHHHHHHHHHHHHHHHHHHHHHHHHHHHHHHHHHHHHHHHHHHHHHHHHHHHHHHHHHHHHHGHHHHHHHHHHHGGHHHHHHHGGHHHGHHHHHHGHHHHHHHHHHHHHHHHHHGFGHHHHHGHHHHHHHGHHHHHHGHHHGGF
@M05620:45:000000000-G6HP7:1:1101:19983:9937 1:N:0:147
CATCCTGACCCTGAAGTACCCCATTGAGCATGGCATCGTCACCAACTGGGACGACATGGAGAAGATCTGGCACCACACCTTCTACAACGAGCTGCGCGTGGCCCCGGAGGAGCACCCAGTGCTGCTGACCGAGGCCCCCCTGAACCCCAAGGCCAACAGAGAGCAGATGACTCAGGTGAGGCTCGGCCGCCGCCCGTGCTCCTCCCGTCCTTTCCCCAGTCCTTTTCTGCCCTGCTTTCTTTCTTCCCTTC
+
A1>AAFF1FFFFFB11F3FEGF1FEE1BFABA0B0FGEHHHGHBAEF0BA0FECEAF1G1B1BB1EFF1AFCGGAGEEGHHGH2FFEFE/EEFFGEEEEECEHHG<//</C?FFGHG//????1?G1FGH/--->FCCGGCEB0FHGG..:.;G..;CBF/9..;//0;BFGGGFBFB0.;:.9--:9--;-9@@@--;AFFFFFFBEBFFFFFFFF--9;/;BF9B/9/BA;-;;B//;;/B9//;-9;-
@M05620:45:000000000-G6HP7:1:1101:24248:9949 1:N:0:147
ATCTCTATCTCCTAAAAACCTGTTTAGATTTGGAGATAGACCTTCAGGTTTTTCATCATTTTCTGCATGAATTATACATTGACCACGTTCCAGCGTGGTCAGTTTGCAGCATTCTGTTATTTTGTTTGACAGAGTGTCTTGTTGAGAACATATGTAGGACATGATTTTTTCCTGCAACAGGGAAAATAAAGTATAAGTTTTAAAGATTTATTCTTTAATAAAGGATCTCAAAGCCAGCTTTAGAAAAAGGA
+
CCCDDFFFFFFFGGGGGGGGGGHHHHHHHHHHHHHHHHHHHHHHHHHHHHHGGHHHHHHHHHIHHHHHHHHHHHHHHHHHHHHHHHGHHHHHHHGGGGHHHHHHHHHHHHHHHHHHHHHHHHHHHHHHHHHHHHHHHHHHHHHHHHHHHHHHHHHHHHHHHHHGHHHHHGHHHHHHHHHHHGGHHHHHHHHHHHHHHHHHHHHHHHHHHHHHHHHHHHHHHHHHHHHHHHHHHHHHHGHHHHHGHHHHGGH
@M05620:45:000000000-G6HP7:1:1101:19982:9958 1:N:0:147
CATCCTGACCCTGAAGTACCCCATTGAGCATGGCATCGTCACCAACTGGGACGACATGGAGAAGATCTGGCACCACACCTTCTACAACGAGCTGCGCGTGGCCCCGGAGGAGCACCCAGTGCTGCTGACCGAGGCCCCCCTGAACCCCAAGGCCAACAGAGAGAAGATGACTCAGGTGAGGCTCGGCCGACGCCCGTGCTCCTCCCGTCCTTTCCCCAGTCATTTTCTGCCCGGCTTGATTTCTGACATTA
+
EEEEEFFFFFFFGGGGGGGGGGGHHHHHHHHHHHHHHGHHHGHHHGHHHHHHGGGGGHHHHHHHHHHHHHHHHGHHHGGHHHHHHHHHGGGGGHHGGGGGGGHHGGGGGGGGHHHHGGHHHHHHHHHHHHGGGGGGGGGGGGHHHHGGGGHGHHGGGGGGGGGGGGGGGGGGGGGGGGGGGGGGFFFFFFFFFFFFFFFFFFFFFFFEFFFFFFFFFFFFFFHFHHHFHFFFFFFFFFFFFFFFFFFFFF1
@M05620:45:000000000-G6HP7:1:1101:24254:9967 1:N:0:147
ATCTCTATCTCCTAAAAACCTGTTTAGATTTGGAGATAGACCTTCAGGTTTTTCATCATTTTCTGCATGAATTATACATTGACCACGTTCCAGCGTGGTCAGTTTGCAGCATTCTGTTATTTTGTTTGACAGAGTGTCTTGTTGAGAACATATGTAGGACATGATTTTTTCCTGCAACAGGGAAAATAAAGTATAAGTTTTAAAGATTTATTCTTTAATAAAGGATCTCAAAGCCAGCTTTAGAAAAAGGA
+
DDDCDFFFFFFFGGGGGGGGGGHHHHHHHHHHHHHHHHHHHHHHHHHHHHHGGHHHHHHIHHHHIHHHHHHHHHHHHHHHHHHHHHGHHHHHHHGGGGHHHHHHHHHHHHHHHHHHHHHHHHHHHHHHHHHHHHHHHHHHHHHHHHHHHHHHHHHHHHHHHHHHHHHHHGHHHHHHHHHHHGGHHHHHHHHHHHHHHHHHHHHHHHHHHHHHHHHHHHHHHHHHHHHHHGHHHHHHHGHHHHHHGHHHGGF
@M05620:45:000000000-G6HP7:1:1101:6303:9972 1:N:0:147
AAACCAAGCAGACACTCACCGCAGAAGACATGAGGTCAGCTAGATCGGAAGAGCACACGTCTGAACTCCAGTCACGCACTACAATCTCGTATGCCGTCTTCTGCTTGAAAAAAAAAAAAAAAAAAAAACAGAGAAAACAGTTATCACCTGATACAAAACAGACAGAAAGAGAACAGTCGCTTGACCACGCAGGACCAGCAACCCACAAGCGATCGAGCGTGCTTGCTGTCTCATTCTGCGGCAACACGTAG
+
DDDDDBCFCFFFGGGGGGGGGGGGEHHHHHHHHHHHHHHHHHHHHHHGGGGHHHHHHHGHHHGHHHHHHHHHHHHGHGGGHHHHH@GHHFFHHHHGGGHGHHHGHHHGGHHHGGGGC>>>/>------.:////<0//</00000<0/0/<00000<...//.//:000///00//<0.-....0:0.9.---......//.....9.......-...-<...0<.00<00000:00<:----9...../:
@M05620:45:000000000-G6HP7:1:1101:5924:9974 1:N:0:147
ATCTCTATCTCCTAAAAACCTGTTTAGATTTGGAGATAGACCTTCAGGTTTTTCATCATTTTCTGCATGAATTATACATTGACCACGTTCCAGCGTGGTCAGTTTGCAGCATTCTGTTATTTTGTTTGACAGAGTGTCTTGTTGAGAACATATGTAGGACATGATTTTTTCCTGCAACAGGGAAAATAAAGTATAAGTTTTAAAGATTTATTCTTTAATAAAGGATCTCAAAGCCAGCTTTAGAAAAAGGA
+
AACBCFFFFFFFGGGGGGGGGGHHHHHHHHHHHCHHHHHHHHHHHHHHFHHGGHHHHGHHHHHHHHHHHGHHHGHHHHHHHHHHFHGHHHHHHHGFGGHHGHHHHHHHHHGFHHHHHHHHHHHGGFHGHHHHGHGHHHHHHHHHHHGHHHGHHHHHHHHHHHHHHHHHGGHHHHHHHHGHHGGHGHHHHHHGHHHGGFGHHHHEHHHHHHHHHHHHGGHGGFFFEHHHHFFFHHGHGGCHHHHGHCGHGGG
@M05620:45:000000000-G6HP7:1:1101:27325:9992 1:N:0:147
CATCCTGACCCTGAAGTACCCCATTGAGCATGGCATCGTCACCAACTGGGACGACATGGCGAAGATCTGGCACCACACCTTCTACAACGAGCTGCGCGTGGCCCCGGAGGAGCACCCAGTGCTGCTGACCGAGGCCCCCCTGAACCCCAAGGCCAACAGAGAGAAGATGACTCAGGTGAGGCTCGGCCGACGCCCGTGCTCCTCCCGTCCTTTCCCCAGTCATTTTCTGCCCGGCTTGATTTCTGACATTT
+
BBBBBFFFFFFFGGGGGGGGGGEHFB5FG4F4444AF2GEEEG32ABEEGHG?EFG1GF10AE01DG55FF2FFHCH1??@GDFHE3CEG?EAEEEGCGE/<GCBF?D@/EEEHHHGFHHHHHHHHHHHHCCDGGGGGGGGGFCHHGGDDGGGGGGGGGGGGGFBFFFFGGGGGGGFFFFFFFFFFFFFFFCFFFFBDFFFFFFFFFFFFFFFFFFFFFFFFFFFFFFFFFFDFCFF;.BFFFFF9F/BF/
@M05620:45:000000000-G6HP7:1:1101:5914:9992 1:N:0:147
ATCTCTATCTCCTAAAAACCTGTTTAGATTTGGAGATAGACCTTCAGGTTTTTCATCATTTTCTGCATGAATTATACATTGACCACGTTCCAGCGTGGTCAGTTTGCAGCATTCTGTTATTTTGTTTGACAGAGTGTCTTGTTGAGAACATATGTAGGACATGATTTTTTCCTGCAACAGGGAAAATAAAGTATAAGTTTTAAAGATTTATTCTTTAATAAAGGATCTCAAAGCCAGCTTTAGAAAAAGGA
+
DDECDFFFFFFFGGGGGGGGGGHHHHHHHHHHHHHHHHHHHHHHHHHHHHHGGHHHHHHHHHHHHHHHHHHHHHHHHHHHHHHHHHGHHHHHHHGGGGHHHHHHHHHHHHHHHHHHHHHHHHHHHHHHHHHHHHHHHHHHHHHHHHHHHHHHHHHHHHHHHHHHHHHHHGHHHHHHHHHHHGGHHHHHHHHHHHHHHHHHHHHHHHHHHHHHHHHHHGHHHGHHHHHHHGHHHHHHHGHHHHHHHHHHGGH
@M05620:45:000000000-G6HP7:1:1101:5937:9992 1:N:0:147
ATCTCTATCTCCTAAAAACCTGTTTAGATTTGGAGATAGACCTTCAGGTTTTTCATCATTTTCTGCATGAATTATACATTGACCACGTTCCAGCGTGGTCAGTTTGCAGCATTCTGTTATTTTGTTTGACAGAGTGTCTTGTTGAGAACATATGTAGGACATGATTTTTTCCTGCAACAGGGAAAATAAAGTATAAGTTTTAAAGATTTATTCTTTAATAAAGGATCTCAAAGCCAGCTTTAGAAAAAGGA
+
BBBBBFFFFFFFGGGGGGGGGGHHHHHHHGHGHHHHHHFHHHHHHHHFHGHGGHGHHGHHHHHHFHHGFHHHHHHHHGHHHFHHHHEHGHHGHGGG?CGGGHHHHBGHHHEFHHFFHGHHHHHHHHHHFFHHHHHHHHHHHHHHGHHHHHHHHHHHGHHFHHHHHHHHHGHHHHGHHHHFHGGFHHHGH?1@FGHHHHHHHGHGFFHHHGHHHHHHFHHHHFD0GHGHHHFHEHC/GEHHHHEFHFHHDGC
@M05620:45:000000000-G6HP7:1:1101:27306:9997 1:N:0:147
CATCCTGACCCTGAAGTACCCCATTGAGCATGGCATCGTCACCAACTGGGACGACATGGAGAAGATCTGGCACCACACCTTCTACAACGAGCTGCGCGTGGCCCCGGAGGAGCACCCAGTGCTGCTGACCGAGGCCCCCCTGAACCCCAAGGCCAACAGAGAGAAGATGACTCAGGTGAGGCTCGGCCGACGCCCGTGCTCCTCCCGTCCTTTCCCCAGTCATTTTCTGCCCGGCTTGATTTCTGACATTA
+
DDDDDFFFFFFFGGGGGGGGGGGHHHHHHHHHHHHHHGHHHGHHHGHHHHHHGGGGGHHHHHHHHHHHHHHHHGHHHGGHHHHHHHHHGGGGGHHGGGGGGGHHGGGGGGGGHHHHGGHHHHHHHHHHHHGGGGGGGGGGGGHHHHGGGGHGHHGGGGGGGGGGGGGGGGGGGGGGCFGGGGGGFFFFFFFFFFFFFFFFFFFFFFFEFFFFFFFFFFFFFFFFFFFFFFFFFFFFFFFFFFFFFFFFFF0
@M05620:45:000000000-G6HP7:1:1101:22549:10008 1:N:0:147
TACCTGTACTGGGGAAGCATTTGAATATCCCCCCATGGTGATGGGGACGGAGAACTGCTCCATAAACACAGGCAACGTGCCTAACTTTCCCGGGAAGATGAAGTCAAAGAGCGACCACAGCTCTTCGGAGGTTATTTTGCATCGGTGAGCCAGACAGAATGATCCGATGAGGGGTGCGAAACTATTTGAGGAAAGGAAGCACCTTTTTATTAAATTTACCTTTTAGCAATCGCCATTCCTACCCTAAAGAT
+
CCCCCFFFFFFFGGGGGGGGGGHHHGHHHHHGGGGHHHGGHHHHHGGGGGGGGHHHHHHHHGHGHHHHHHHHGGHHGHHHHHHHHHHHHHHGGGGGGHHHHHHHHHHHHHHHGGGGGHGHHHHHHHHGGGGEHHHHHHHHFHHGGGGFHHHFHHGGHHHHHHHHHHGGGHHHGGEEGGFGGGGGGGGGFGGFGGFGGGGGGGFFFFFFFFFFFFFFFFFFFFFFFFFEFFFFFFDFFFFFFFAFFFFFFFF
@M05620:45:000000000-G6HP7:1:1101:2785:10008 1:N:0:147
CATCCTGACCCTGAAGTACCCCATTGAGCATGGCATCGTCACCAACTGGGACGACATGGAGAAGATCTGGCACCACACCTTCTACAACGAGCTGCGCGTGGCCCCGGAGGAGCACCCAGTGCTGCTGACCGAGGCCCCCCTGAACCCCAAGGCCAACAGAGAGAAGATGACTCAGGTGAGGCTCGGCCGACGCCCGAGCTCCTCCCGTCCTTTCCCCAGTCATTTTCTGCCCGGCTTGATTTCTGACATTA
+
BBCABFFFF4FFGFFGGGGGGGGHHHGHHHHHHGHHHGGHHGHHHEHHGGHHGGGGGHHGHFFHHHHHHHHHHGFGEEEHHHHFHFHHEFGGGHHGGGEGGGHHGEGCGGDGHHHHDGHHHHHHHHHHHGGGGGFFDGGGGGHHHHGGGGHGHHGGGGGFFFFEGGGGGGGGFBFGGGGGFEEGFFEFFABF@DFA-DCFFFFFFFFFFFFFFFFFFBD9/BFFFFFFF/BEADFFFF.FFFBFF/9FFF/
@M05620:45:000000000-G6HP7:1:1101:2796:10024 1:N:0:147
CATCCTGACCCTGAAGTACCCCATTGAGCATGGCATCGTCACCAACTGGGACGACATGGAGAAGATCTGGCACCACACCTTCTACAACGAGCTGCGCGTGGCCCCGGAGGAGCACCCAGTGCTGCTGACCGAGGCCCCCCTGAACCCCAAGGCCAACAGAGAGAAGATGACTCAGGTGAGGCTCGGCCGACGCCCGTGCTCCTCCCGTCCTTTCCCCAGTCATTTTCTGCCCGGCTTGATTTCTGACATTA
+
CCCCCFFFFFFFGGGGGGGGGGGHHHHHHHHHHHHHHGHHHGHHHGHHHHHHGGGGGHHHHHHHHHHHHHHHHGHHHGGHHHHHHHHHGGGGGHHGGGGGGGHHGGGGGGGGHHHHGGHHHHHHHHHHHHGGGGGGGGGGGGHHHHGGGGHGHHGGGGGGGGDGGGGGGGGGGGGGGGGGGGGGFFFFFFFFFFFF-DDFFFFFFFFFFFFFFFFFFFFFFFFFFFFFFFFFFFAFFFAFFFFFFFBFFF0
@M05620:45:000000000-G6HP7:1:1101:7172:10024 1:N:0:147
CATCCTGACCCTGAAGTACCCCGGCTTGATTTCTGACATTAGATCGGAAGAGCACACGTCTGAACTCCAGTCACGCACTACAATCTCGTATGCCGTCTTCTGCTTGAAAAAAAAAAAAAACGAAAACACCCCACACAACGACCCACTCATACCTCGCCAACAAACAAAAAATACAGCACAAAGCAATCCATCGCAGTCCACCAGACCCCCAGGCAGCAAAAGCCCATCGCCAACCCATCTCCGCGTGCTTC
+
CCCCDFFFFFFFGGGGGEGGGGGGGGGGHHHHHHHGHHHHHHHHHHGGGGHHHHHHHGGHHGHHHHHHHHHHFHGHGGGGHGGH3FGHGEHHHHGFGHGHHHHHHHHGGHHGGGGC></>/-...-0<0..-.......-.---...//111/10.--.9..........-.<0:10/.//.//0/00/:11.....0010.......9--.<.<.../0//....//<...<..<.//:10..-<-.911
@M05620:45:000000000-G6HP7:1:1101:12140:10026 1:N:0:147
TACCTGTACTGGGGAAGCATTTGCACTCTTTCCCTACACGACGCCATTCCTACCCTAAAGATCGGAAGAGCACACGTCTGAACTCCAGTCACGCACTACAATATCGTATGCCGTCTTCTGCTTGAAAAAAAAAAAAAAAAAAATCTCCACACCTACTTCCCTTCTATATATATTACCACATTCCCCTCCATTCTCCTATCTCCCTCTTCCTACTTTCCTCCCTTCACTGCCCTCCCTCTAGCTTCCCCATC
+
CCCCCFFFFFFFGGGGGGGGGGHHGGHHHHHHHHHHHHHGGGGGGGGHHHH5BBBFHHHHGHHHGGGGHHHHHHHGGHHGDGGHHHHHHHDGFHGGGHHHHH3DGGHHGHHHGGGHGHFHHHHHGCGGGCBDCC--<<---:-.0009;:0../0/00;0/00/00000900000;0;:.000:0;/D./0009:00;90000;/;/00900:0000000;./0/0;;00/.0..9///0:00000/:/9/
@M05620:45:000000000-G6HP7:1:1101:2796:10042 1:N:0:147
CATCCTGACCCTGAAGTACCCCATTGAGCATGGCATCGTCACCAACTGGGACGACATGGAGAAGATCTGGCACCACACCTTCTACAACGAGCTGCGCGTGGCCCCGGAGGAGCACCCAGTGCTGCTGACCGAGGCCCCCCTGAACCCCAAGGCCAACAGAGAGAAGATGACTCAGGTGAGGCTCGGCCGACGCCCGTGCTCCTCCCGTCCTTTCCCCAGTCATTTTCTGCCCGGCTTGATTTCTGACATTT
+
BABBBFFFFFFFGGG4GGGGGGGHHHHHHHHHGFHHHGHHHGHGHGHHHHHGFGGGGFHHFHHHEHHG5EHHHGHHHGGHHHHGHHHHGGGGGBGEFGFGGGHHGGGGGGGGHHHHDGHHGGG?FHFFHHG?@FGGGGGGGG/CGGFGGDHGHHGGGGGGFGGGGGGGGGGGFFFBFGFGGGGGAFFFFFF9=DD@@9DEFFBFBEFFFFFFFFFFFF?BFF/FFFBBFFFEDC-DF;.;BFBF/://;F/
@M05620:45:000000000-G6HP7:1:1101:13125:10076 1:N:0:147
ATCTCTATCTCCTAAAAACCTGTTTAGATTTGGAGATAGACCTTCAGGTTTTTCATCATTTTCTGCATGAATTATACATTGACCACGTTCCAGCGTGGTCAGTTTGCAGCATTCTGTTATTTTGTTTGACAGAGTGTCTTGTTGAGAACATATGTAGGACATGATTTTTTCCTGCAACAGGGAAAATAAAGTATAAGTTTTAAAGATTTATTCTTTAATAAAGGATCTCAAAGCCAGCTTTAGAAAAAGGA
+
AABBBFFFFFFFGGGGGGEGGGHHHHHHHHHHHGHHHHHHHHHHHHHHHHHGGHHHHHHHHHHHHHHHHGFHHHHHHHHHHHHHHHGHHHHHHHGGGGHHHHHHHHHHHHHHHHHHHHHHHHHHHHHHHHHHHHHHHHHHHHHHHHHHHHHHHHHHHHHHHHHHHHHHHGHHHHHFGHHHHGGHFGGGGGHHHHGHHFHHHHHHHHHHHHHHHHHHHHGHHHHHHHGHHGHHHGHGHGHHHHBG;CGGDGH
@M05620:45:000000000-G6HP7:1:1101:13144:10081 1:N:0:147
ATCTCTATCTCCTAAAAACCTGTTTAGATTTGGAGATAGACCTTCAGGTTTTTCATCATTTTCTGCATGAATTATACATTGACCACGTTCCAGCGTGGTCAGTTTGCAGCATTCTGTTATTTTGTTTGACAGAGTGTCTTGTTGAGAACATATGTAGGACATGATTTTTTCCTGCAACAGGGAAAATAAAGTATAAGTTTTAAAGATTTATTCTTTAATAAAGGATCTCAAAGCCAGCTTTAGAAAAAGGA
+
DCCCDFFFFFFFGGGGGGGGGGHHHHHHHHHHHHHHHHHHHHHHHHHHHHHGGHHHHHHIHIIIIHHHHHHHHHHHHHHHHHHHHHGHHHHHHHGFGGHHHHHHHHHHHHHHHHHHHHHHHHHHHHHHHHHHHHHHHHHHHHHHHHHHHHHHHHHHHHHHHHHHHHHHHGHHHHHHHHHHHGGHHHHHGHHHHHHHHHHHHHHHHHHHHHHHHHHHHHHHHHHHHHHHHGGHHHHHHGHHHHHHGHHHGGH
@M05620:45:000000000-G6HP7:1:1101:15734:10088 1:N:0:147
ATCTCTATCTCCTAAAAACCTGTTTAGATTTGGAGATAGACCTTCAGGTTTTTCATCATTTTCTGCATGAATTATACATTGACCACGTTCCAGCGTGGTCAGTTTGCAGCATTCTGTTATTTTGTTTGACAGAGTGTCTTGTTGAGAACATATGTAGGACATGATTTTTTCCTGCAACAGGGAAAATAAAGTATAAGTTTTAAAGATTTATTCTTTAATAAAGGATCTCAAAGCCAGCTTTAGAAAAAGGA
+
DCCCDFFFFFFFGGGGGGGGGGHHHHHHHHHHHHHHHHHHHHHHHHHHHHHGGHHHHIIHHHIIHHHHHHHHHHHHHHHHHHHHHHGHHHHHHHGGGGHHHHHHHHHHHHHHHHHHHHHHHHHHHHHHHHHHHHHHHHHHHHHHHHHHHHHHHHHHHHHHHHHHHHHHHGHHHHHHHHGHHGGHHHHHHHHHHHHHHHHHHHHHHHHHHHHHHHHHHHHHHHHGHHHHHHHHHHHHHGHHHHHHHHHHGGH
@M05620:45:000000000-G6HP7:1:1101:13481:10099 1:N:0:147
CATCCTGACCCTGAAGTACCCGGCTTGATTTCTGACATTAGATCGGAAGAGCACACGTCTGAACTCCAGTCACGCACTACAATCTCGTATGCCGTCTTCTGCTTGAAAAAAAAAAAAACTACATCCATCACTTCACATCCTACCTACCACTCCTCTTACACCTTCCACACTTACACCTTAAACCCTGTTGCTCCTCAAGCGTCCGCCGCTCACCCCTCTCTCACCCCAGCCTCTTCTCTACTCCCCTCTCT
+
CCCCCFFFFFFFGGGGGGGGGGGGGGGHHHHHFFGHHHHGHFGHHGGGGFHFHHHHGHHHGHHHGHHHHHHHHGHGGGGHGB@FDGGFEFHHHCEEGGEGHHHHHFGHHHGGGC@///?1<?1110111111111111101110110.00//<0/000000</0//00:./00000//000;9/../;900000//;000...---.-:-9./..-;.////:/..-....////9///;9/:/.././;/
@M05620:45:000000000-G6HP7:1:1101:9248:10143 1:N:0:147
CATCCTGACCCTGAAGTACCCCGGCTTGATTTCTGACATTAGATCGGAAGAGCACACGTCTGAACTCCAGTCACGCACTACAATCTCGTATGCCGTCTTCTGCTTGAAAAAAAAAAAAAAAATAAAAAAATAGAACACAATAACGTCGGCTCGTGCTTGACTTCAGTTACCACACGTCGATTCGGGGCACAGCGGTGAGGGACCCCACGCATGTATACTGCCACGGAGCTCCTACACAGTTGGGTCCCGTC
+
ABBBBFFFFCFFGFGGGGGGGFCGGCGGHHHFHHHHHGHFHHCGHGGGEEFHHHHHGCFGHFFFHHGHHFGHHHGHGGEFHHGHGHHFFFHFGHGGGGFGHHFHHHFH3EFEEFD@<///--0<1111<-.<0000//..000<./.---..--...00.00000000000009.-..--;//...---....--.-...........-.9..///////////--9.-.//////././//9-9...9..
@M05620:45:000000000-G6HP7:1:1101:10660:10146 1:N:0:147
TACCTGTACTGGGGAAGCATTTGAATATCCCCCCATGGTGATGGGGACGGAGAACTGCTCCATAAACACAGGCAACGTGCCTAACTTTCCCGGGAAGATGAAGTCAAAGAGCGACCACAGCTCTTCGGAGGTTATTTTGCATCGGTGAGCCAGACAGAATGATCCGATGAGGGGTGCGAAACTATTTGAGGAAAGGAAGCACCTTTTTATTAAATTTACCTTTTAGCAATCGCCATTCCTACCCTAAAGAT
+
AABABFFFFFFCCEGGGGGFGGHHHFHHHGGGGGGGHGGGAFGBEFGGFG?EEGHHFHHFCGEGHGHHHHHECGFH@GFFHHGFHFHHFHHGGGCFGHHFHHGHHHHHHGGEECCFGGHHEHHHHDGGGCFEFFHHHFFBBHDGECDG0GGHGFEHHFH0D0DGDG.EFBCCAG:@E?EFAAFGGGGGGGG0F/C?BBF?BFEFFFFFAFFF//;FBFBBFFFFFFFB//BEEFBEFF/F/B?FBFFFFFF
@M05620:45:000000000-G6HP7:1:1101:12174:10160 1:N:0:147
ATCTCTATCTCCTAAAAACCTGTTTAGATTTGGAGATAGACCTTCAGGTTTTTCATCATTTTCTGCATGAATTATACATTGACCACGTTCCAGCGTGGTCAGTTTGCAGCATTCTGTTATTTTGTTTGACAGAGTGTCTTGTTGAGAACATATGTAGGACATGATTTTTTCCTGCAACAGGGAAAATAAAGTATAAGTTTTAAAGATTTATTCTTTAATAAAGGATCTCAAAGCCAGCTTTAGAAAAAGGA
+
BBBBBFFFFFFFGFFGGGGGGGHHHFHHHHHHGGHHHGHGHHHHHHHFHHHGGHGHHHHHHHHHHHHHHEGHHHHGHBHHHGHHFHGHHHHFHHGEGCHHHFHHHGHHHHHGHGHHHHHHHHHHHHHHHHHGHHHHHHHHHHHHGHGHHHHHFHHHGGHHHHHHHHHHHGHHHHHFFGHEEEGHFFGHGHHHHGHFGGHHHHBHHHHHHHHHHHHHHHHHHFHEBDGHHHGHHGHHHGHHHHGB;GGHCDG
@M05620:45:000000000-G6HP7:1:1101:12194:10168 1:N:0:147
ATCTCTATCTCCTAAAAACCTGTTTAGATTTGGAGATAGACCTTCAGGTTTTTCATCATTTTCTGCATGAATTATACATTGACCACGTTCCAGCGTGGTCAGTTTGCAGCATTCTGTTATTTTGTTTGACAGAGTGTCTTGTTGAGAACATATGTAGGACATGATTTTTTCCTGCAACAGGGAAAATAAAGTATAAGTTTTAAAGATTTATTCTTTAATAAAGGATCTCAAAGCCAGCTTTAGAAAAAGGA
+
CCDCDFFFFFFFGGGGGGGGGGHHHHHHHHHHHHHHHHHHHHHHHHHHHHHGGHHHHIHHHIHHIHHHHHHHHHHHHHHHHHHHHHGHHHHHHHGGGGHHHHHHHHHHHHHHHHHHHHHHHHHHHHHHHHHHHHHHHHHHHHHHHHHHHHHHHHHHHHHHHHHHHHHHHGHHHHHHHHHHHGGHHHHHHHHHHHHHHHHHHHHHHHHHHHHHHHHHHHHHHHGHHHHHHHHHHHHHHGHHHHHHHHHHGGH
@M05620:45:000000000-G6HP7:1:1101:15073:10171 1:N:0:147
ATCTCTATCTCCTAAAAAGGAAGAAAGGGGAGGGAAGATCGGAAGAGCACACGTCTGAACTCCAGTCACGCACTACAATCTCGTATGCCGTCTTCTGCTTGAAAAAAAAAAAAACCACCGCTCTCTGCTGTTCTTTTGCCTCTGTTCGCCATACATCCTCATCCGCTGATTTGTTCTACACTATTTTCTGCCCTGCATCACCTTTTTCTTCCCTTTCCCTTTTCTCCATCGCCCTTCCTCCCCTCCCGCTC
+
AABAAFFFFFFFGGGGGGGGFCGGECFHEEEEEEEFGFHHHGGGGHHHGGGGEFHHGHBGFHGHGFGHHGHEGGHHHHGGGGGFFHGFHE?EHGHGHGHHHHGFHHGGFGCB//?</?/.-<@CG11<10=DHDDFBDG0=0/0<=<.;CA:0;000/C0<0CC..9-.00;00/;C000;999FF090009./.../9/;.B/9/9;BBB/.9BFFFEB/9BF//99/B9;9A-FFBB//;AF....9;D
@M05620:45:000000000-G6HP7:1:1101:22770:10172 1:N:0:147
ATCTCTATCTCCTAAAAACCTGTTTAGATTTGGAGATAGACCTTCAGGTTTTTCATCATTTTCTGCATGAATTATACATTGACCACGTTCCAGCGTGGTCAGTTTGCAGCATTCTGTTATTTTGTTTGACAGAGTGTCTTGTTGAGAACATATGTAGGACATGATTTTTTCCTGCAACAGGGAAAATAAAGTATAAGTTTTAAAGATTTATTCTTTAATAAAGGATCTCAAAGCCAGCTTTAGAAAAAGGA
+
CCCCCFFFFFFFGGGGGGGGGGHHHHHHHHHHHHHHHHHHHHHHHHHHHHHGGHHHHGHIHHIIGHHHHHHHHHHHHHHHHHHHHHGHHHHHHHGGGGHHHHHHHHHHHHHHHHHHHHHHHHHHHHHHHHHHHHGHHHHHHHHHHHHHHHHHHHHHHHHHHHHHHHHHHGHHHHHHHHHHHGGHHGHHHHHGHHHHHGHGHHHHHHHHHHHHHHHHHHHHHHGHHHHHHGHHHHHHHGHHHHGHHHHHGGH
@M05620:45:000000000-G6HP7:1:1101:23763:10189 1:N:0:147
ATCTCTATCTCCTAAAAACCTGTTTAGATTTGGAGATAGACCTTCAGGTTTTTCATCATTTTCTGCATGAATTATACATTGACCACGTTCCAGCGTGGTCAGTTTGCAGCATTCTGTTATTTTGTTTGACAGAGTGTCTTGTTGAGAACATATGTAGGACATGATTTTTTCCTGCAACAGGGAAAATAAAGTATAAGTTTTAAAGATTTATTCTTTAATAAAGGATCTCAAAGCCAGCTTTAGAAAAAGGA
+
3AAABFFFFFFFGGGGGEFGGGHHHFGGHHHHBHHGHHHCGHHHHFDHHHHGGHGHHGHHHHHHHHHHHHHHHHHHHHHHHHHHFHGHHHHFFHGGEGHHFFHHHHHGHHFFHHHHHHHHHHHHHHHHGHHEHHHHHGGHGHGC43F?FHHEHHHHBB3GGGHHHHHHHGHHHBGHHHHBHGE0/0?<DFGGGH111>GHHFG11FGHHGHHHHHHH0GHH000/DCHHHHHHHHEHGHHH00;:;:ADDH
@M05620:45:000000000-G6HP7:1:1101:23774:10205 1:N:0:147
ATCTCTATCTCCTAAAAACCTGTTTAGATTTGGAGATAGACCTTCAGGTTTTTCATCATTTTCTGCATGAATTATACATTGACCACGTTCCAGCGTGGTCAGTTTGCAGCATTCTGTTATTTTGTTTGACAGAGTGTCTTGTTGAGAACATATGTAGGACATGATTTTTTCCTGCAACAGGGAAAATAAAGTATAAGTTTTAAAGATTTATTCTTTAATAAAGGATCTCAAAGCCAGCTTTAGAAAAAGGA
+
DDCCDFFFFFFFGGGGGGGGGGHHHHHHHHHHHHHHHHHHHHHHHHHHHHHGGHHHHIHHHHHHIHHHHHHHHHHHHHHHHHHHHHGHHHHHHHGGGGHHHHHHHHHHHHHHHHHHHHHHHHHHHHHHHHHHHHHHHHHHHHHHHHHHHHHHHHHHHHHHHHHHHHHHHGHHHHHHHHHHHGGHHHHHHHHHHHHHHHHHHHHHHHHHHHHHHHHHHHHHHHHHHHHHHHHHHHHHHGHHHHGHHHHHGGH
@M05620:45:000000000-G6HP7:1:1101:23755:10206 1:N:0:147
ATCTCTATCTCCTAAAAACCTGTTTAGATTTGGAGATAGACCTTCAGGTTTTTCATCATTTTCTGCATGAATTATACATTGACCACGTTCCAGCGTGGTCAGTTTGCAGCATTCTGTTATTTTGTTTGACAGAGTGTCTTGTTGAGAACATATGTAGGACATGATTTTTTCCTGCAACAGGGAAAATAAAGTATAAGTTTTAAAGATTTATTCTTTAATAAAGGATCTCAAAGCCAGCTTTAGAAAAAGGA
+
DDCDDFFFFFFFGGGGGGGGGGHHHHHHHHHHHHHFHHHHHHHHHHHHHHHGGHHHHHHHHIIIIHHHHHHHHHHGHHHHHHHHHHGHHHHHHHGFGGHHHHHHHHHHHHGHHHHHHHHHHHHHHHHHHHGHHHHHHHHHHHHHHHGHHHHHHHHHHHHHHHHHHHHHHGHHHHHHHHHHHGGHHHHHHHHHHHGHH>GHHHGHHHHHHHHHHHHHHHHHHGHHHHGHHGGGHHHHHGHHHHHHGGGGGGH
@M05620:45:000000000-G6HP7:1:1101:23792:10215 1:N:0:147
ATCTCTATCTCCTAAAAACCTGTTTAGATTTGGAGATAGACCTTCAGGTTTTTCATCATTTTCTGCATGAATTATACATTGACCACGTTCCAGCGTGGTCAGTTTGCAGCATTCTGTTATTTTGTTTGACAGAGTGTCTTGTTGAGAACATATGTAGGACATGATTTTTTCCTGCAACAGGGACAATAAAGTATAAGTTTTAAAGATTTATTCTTTAATAAAGGATCTCAAAGCCAGCTTTAGAAAAAGGA
+
11AAAFFFFFFFGDF11EEGGGHHH3FGHHHHG1GCGHHFGHHHH1GGHHHGGHDGHFHHHHHHGHBHFHHHHHHHHHHHHGHHEHGHGHHBFHEEGGHHHHHHHHHHHHHHHHHHHGBGHHHHHHHHHHHHFFGHHHHHHHHGGHHFGFFHHHHHGHHHHHHHHHHHHGHHHHHGHHFHGFG/FC?FDGHHHHHHHFFGHGG1FFFHFHHHHHHHFHHHHGH0CGHHHGGHHHHFEEHHHHHBGHHGFCB
@M05620:45:000000000-G6HP7:1:1101:8449:10270 1:N:0:147
ATCTCTATCTCCTAAAAACCTGTTTAGATTTGGAGATAGACCTTCAGGTTTTTCATCATTTTCTGCATGAATTATACATTGACCACGTTCCAGCGTGGTCAGTTTGCAGCATTCTGTTATTTTGTTTGACAGAGTGTCTTGTTGAGAACATATGTAGGACATGATTTTTTCCTGCAACAGGGAAAATAAAGTATAAGTTTTAAAGATTTATTCTTTAATAAAGGATCTCAAAGCCAGCTTTAGAAAAAGGA
+
BCCBCFFFFFFFGGGGGGGGGGHHHHHHHHHHHHHHHHHHHHHHHHHHHHHGGHHHHIHHHIIHHHHHHGHHHHHHHHHHHHHHHHGHHHHHHHGFGGHHGHHHHHHHHHHHHHHHHHHHHHHHHHHHHHHHHHHHHHHHHHHHHHGHHHHHHHHHHHHHHHHHHHHHHGHHHHHHHHGHHGGHHHHHGHHHHHHHHGHHHHHHHHHHHHHHHHHHHHHHHGHHHHHHHHHGHHHHHGFHHHHHGHHGGGH
@M05620:45:000000000-G6HP7:1:1101:8467:10281 1:N:0:147
ATCTCTATCTCCTAAAAACCTGTTTAGATTTGGAGATAGACCTTCAGGTTTTTCATCATTTTCTGCATGAATTATACATTGACCACGTTCCAGCGTGGTCAGTTTGCAGCATTCTGTTATTTTGTTTGACAGAGTGTCTTGTTGAGAACATATGTAGGACATGATTTTTTCCTGCAACAGGGAAAATAAAGTATAAGTTTTAAAGATTTATTCTTTAATAAAGGATCTCAAAGCCAGCTTTAGAAAAAGGA
+
BAABBFFFFFFFGGGGGGGGGGHHHHHHHHHHHGHHHHHGHHHHHHHHHHHGGHGHHHHHHHHHHHHHHGHHHHHHHHHHGHHHHHGFHHHHHHGGGGHFHFGGHHGHHHHHHHHHHGHHHHHHHHHHGHGHHHGGHHHHHHHGHHHDGHFHGHGHHHHHFHHEFGHHHGHHHHHHHHHHHGGGHHHGG1GDGHGHHHHHHGFGHGFHHHHHHHHHGHEFGHHHHHHHHFHHHHHHHGGHHGHGFGFFGGG
@M05620:45:000000000-G6HP7:1:1101:8430:10282 1:N:0:147
ATCTCTATCTCCTAAAAACCTGTTTAGATTTGGAGATAGACCTTCAGGTTTTTCATCATTTTCTGCATGAATTATACATTGACCACGTTCCAGCGTGGTCAGTTTGCAGCATTCTGTTATTTTGTTTGACAGAGTGTCTTGTTGAGAACATATGTAGGACATGATTTTTTCCTGCAACAGGGAAAATAAAGTATAAGTTTTAAAGATTTATTCTTTAATAAAGGATCTCAAAGCCAGCTTTAGAAAAAGGA
+
BBBBBFBFFFFFGGGGGGGGGGHHHHHHHHHHHGHHHHHHHHHHHHHHHHHGGHHHHHHHHHHHHHHHHEHHHHHHHGHHHHHHHHGHHHHHHHGGGGHHHHHHHHHHHHHHHHHHHHHHHHHHHHHHHHHHHHHHHHHHHHHHHHHHHHHHHHHHHHHHHHHFHHHHHGHHHHHHHHHHHGGHHHHHHHHHHGHEHGGHHHHHHHHHHHHHHHHHHGHHHHHHHHHHHHHGHHHHHGHHHHHHHHHHGGC
@M05620:45:000000000-G6HP7:1:1101:9095:10286 1:N:0:147
TACCTGTACTGGGGAAGCATTTGAATATCCCCCCATGGTGATGGGGACGGAGAACTGCTCCATAAACACAGGCAACGTGCCTAACTTTCCCGGGAAGATGAAGTCAAAGAGCGACCACAGCTCTTCGGAGGTTATTTTGCATCGGTGAGCCAGACAGAATGATCCGATGAGGGGTGCGAAACTATTTGAGGAAAGGAAGCACCTTTTTATTAAATTTACCTTTTAGCAATCGCCATTCCTACCCTAAAGAT
+
CCCCCFFFFFFFGGGGGGGGGGHHHHHHHHHGGGGHHHGHHHHHHGGGGGGGGHHHHHHHHHHHHHHHHHHHGHHHGHHHHHHHHHHHHHHGGGGGGGHHHHHHHHHHHHHHGGGGGHHHHHHGHHHGGGGAHHHHHHHHGHHGGEGGHHHHHHGHHHHHHHHHHHGGGHHHGGCEGGGGGGGGGGGGEGGGGBFGGGGGGGFFFFFFFFFFFFFFFFFFFFFFFFFFFFFFFFFFFFFFFFFFFFFFFFF
@M05620:45:000000000-G6HP7:1:1101:8450:10289 1:N:0:147
ATCTCTATCTCCTAAAAACCTGTTTAGATTTGGAGATAGACCTTCAGGTTTTTCATCATTTTCTGCATGAATTATACATTGACCACGTTCCAGCGTGGTCAGTTTGCAGCATTCTGTTATTTTGTTTGACAGAGTGTCTTGTTGAGAACATATGTAGGACATGATTTTTTCCTGCAACAGGGAAAATAAAGTATAAGTTTTAAAGATTTATTCTTTAATAAAGGATCTCAAAGCCAGCTTTAGAAAAAGGA
+
DDDDDFFFFFFFGGGGGGGGGGHHHHHHHHHHHHHHHHHHHHHHHHHHHHHGGHHHHHHHHHIHIHHHHHHHHHHHHHHHHHHHHHGHHHHHHHGGGGHHHHHHHHHHHHHHHHHHHHHHHHHHHHHHHHHHHHHHHHHHHHHHHHHHHHHHHHHHHHHHHHHHHHHHHGHHHHHHHHHHHGGHHHHHHHHHHHHHHHHHHHHHHHHHHHHHHHHHHHHHHHHHHHHHHGHHHHHHHGHHHHHHHHHGGGH
@M05620:45:000000000-G6HP7:1:1101:16174:10296 1:N:0:147
CATCCTGACCCTGAAGTACCCGGCTTGATTTCTGACATTAGATCGGAAGAGCACACGTCTGAACTCCAGTCACGCACTACAATCTCGTATGCCGTCTTCTGCTTGAAAAAAAAAAAAAAAAAAAAAAAAAAAACGAAAAGTTAGTGAACAAAAAAAAAAGAAAAAAGAAAAGAAACTCTGTAAAAGAAAAGTTAATGAGGAACAGGAGACACAATGAAGAACAAATAGGATAAGAAGCAGTGATCACATTC
+
EEEEEFFFFFFFGGGGGGGGGGGGGGGHHHHHHHHHGHHHHHHHHGGGGGHHHH2FFHHHGHGHHHHHHHHHHGHGGGHHFGGFGHHGEHHHHFEEHGHHHHHHHHHHHHGEECC>><//-<<-<-:----<<.-...9/01111:1101/.:.---9-...//.-..<///..//1011<11111.:///011111:1/0<.//.<...///.:01111////.:100010<0<1/00<101111/0:1<
@M05620:45:000000000-G6HP7:1:1101:21899:10296 1:N:0:147
TACCTGTACTGGGGAAGCATTTGAATATCCCCCCATGGTGATGGGGACGGAGAACTGCTCCATAAACACAGGCAACGTGCCTAACTTTCCCGGGAAGATGAAGTCAAAGAGCGACCACAGCTCTTCGGAGGTTATTTTGCATCGGTGAGCCAGACAGAATGATCCGATGAGGGGTGCGAAACTATTTGAGGAAAGGAAGCACCTTTTTATTAAATTTACCTTTTAGCAATCGCCATTCCTACCCTAAAGAT
+
BBBBBFFFFFFFFGGGGGGGGGFHHHHHHHHGGGGHHHGHHHHHHGGGGGGGGHHHHHHHHHHHHHHHHHHHGHHHGHHHHHHHHHHHHHHGGGCGGHHHHHGHHHHGHHHHGGGGGHHHGHHGHHHGGGGGHHHHHHHHEFHG?CEGEGHHHEEFHHHHFFGHHHGGGGHHGGDFGGGGGGGGGGGGFGFFGGGGGGGGGGFFFFFFFFFFFEFFFFFFFFFFFFFFFFFFFFDEFFBFFFFFFFFFFFF
@M05620:45:000000000-G6HP7:1:1101:9104:10303 1:N:0:147
TACCTGTACTGGGGAAGCATTTGAATATCCCCCCATGGTGATGGGGACGGAGAACTGCTCCATAAACACAGGCAACGTGCCTAACTTTCCCGGGAAGATGAAGTCAAAGAGCGACCACAGCTCTTCGGAGGTTATTTTGCATCGGTGAGCCAGACAGAATGATCCGATGAGGGGTGCGAAACTATTTGAGGAAAGGAAGCACCTTTTTATTAAATTTACCTTTTAGCAATCGCCATTCCTACCCTAAAGAT
+
CCCCCFFFFFFFGGGGGGGGGGHHHHHHHHHGGGGHHHFHHHHHHGGGGGGGGHHHHHHHHHHHHHHHHHHHGHHHGHHHHHHHHHHHHHHGGGGGGHHHHHHHHHHHHHHHGGGGGHHHHHHFHHHGGGGCHHHHHHHHGHHGGGGGHHHHHHGHHHHHHHHHHHGGGHHHGGEEGGDFGGGGGGGGGGGFGFFGGGGGGGFFFFFFFFFFFFFFFFFFFFFFFFFFFFFFFFFEFFFFFFFFFFFFFFF
@M05620:45:000000000-G6HP7:1:1101:21909:10311 1:N:0:147
TACCTGTACTGGGGAAGCATTTGAATATCCCCCCATGGTGATGGGGACGGAGAACTGCTCCATAAACACAGGCAACGTGCCTAACTTTCCCGGGAAGATGAAGTCAAAGAGCGACCACAGCTCTTCGGAGGTTATTTTGCATCGGTGAGCCAGACAGAATGATCCGATGAGGGGTGCGAAACTATTTGAGGAAAGGAAGCACCTTTTTATTAAATTTACCTTTTAGCAATCGCCATTCCTACCCTAAAGAT
+
AAAABFFFFFFFGGGGFGGGGGHFFFGHHHHGGGGHGHGFHGGHGGGGGGGGGHHHHHHHHHHGHGHHHHHHGHHHGGHHHHHHHHHFHHHEGGGGGHHHGHHHGHHHHHHHEGGGGHHHHHHHHHHGGGGCHHHHHHHHFHHGGCEFHHHHHFGHHHHHHHHHHHGGGHHHGGCCGGGGGGGGGGGGFGGFGGGGGGGGGGFFFFFFFFFFFFFFFFFFFFFFBFEFFFFFFFFFFFFFFFFFFFFFFFF
@M05620:45:000000000-G6HP7:1:1101:25120:10347 1:N:0:147
TACCTGTACTGGGGAAGCATTTGAATATCCCCCCATGGTGATGGGGACGGAGAACTGCTCCATAAACACAGGCAACGTGCCTAACTTTCCCGGGAAGATGAAGTCAAAGAGCGACCACAGCTCTTCGGGGGTTATTTTGCACCGGGAAGCAAGACAGAATGATCCGTTGAGGGGGGCGAAATATTTTGAGGAAAGAAAGAACTTTTTTATTAAATTACCCTTTTAGCAATCGCCATTCTAACCTAAAGGAT
+
CCCCCFFFFFFFGGGGGGGGGGHHHHHHHHHGGGGHHHHHHHHHHGGGGGGGGHHHHHHHHHHHHHHHHHHHGHHHGHHHHHHHHHHHHHHGGGGGGHHHHHGHHHHHHHHHGGGGGHHGHHHH22?//>-A-.=GH00000/=----.:0//////;00000=0..0..;FG-----:@-.00;F00.;/BF/F/;/0/.;0;FFF-.;0:F0BF00;/;FF00/:B000.;9.;0;000;F00;B00/0
@M05620:45:000000000-G6HP7:1:1101:13530:10348 1:N:0:147
CATCCTGACCCTGAAGTACCCCGGCTTGATTTCTGACATTAGATCGGAAGAGCACACGTCTGAACTCCAGTCACGCACTACAATCTCGTATGCCGTCTTCTGCTTGAAAAAAAAAAAAAAAACAAAAAAAATAGTTTTCCTCGGTCAGGCCTCCCCCCTGCCTCTCTTCCTGTGGCCGACATCTTTGTGATCCGGCCTCCACGTTATCATCACTCCACCACTAACCATTCCCCCTTCCTCATCTTCATCAC
+
CCCCCFFFFFFFGGGGGGGGGGGGGGGGHHHHHHHGHHHHHHGHHHGGGGHHHHHHHGHHHGHHHHHHHHHHHHGHGGGHHGHHFHHHGGHHHHGFGHGHGHHHGHHHFHGGGGGG<>>/<-...<..---.00;0000000.....///.09.9..--...0:0/009000;0/..----.0;0000/0000.--:.:.//.../.0009:B00/0/...0/00.000;0099-9/:9;90000000;0:
@M05620:45:000000000-G6HP7:1:1101:13076:10357 1:N:0:147
TACCTGTACTGGGGAAGCATTTGAATATCCCCCCATGGTGATGGGGACGGAGAACTGCTCCATAAACACAGGCAACGTGCCTAACTTTCCCGGGAAGATGAAGTCAAAGAGCGACCACAGCTCTTTGGAGGTTATTTTGCATCGGTGAGCCAGACAGAATGATCCGATGAGGGGTGCGAAACTATTTGAGGAAAGGAAGCACCTTTTTATTAAATTTACCTTTTAGCAATCGCCATTCCTACCCTAAAGAT
+
CCCDDFFFFFFFGGGGGGGGGGHHHHHHHHHGGGGHHHHHHHHHHGGGGGGFGHHHHHHHHHHHHHHHHHHHGHHHGHHHHHHHHHHHHHHGGGGGGHHHHHHHHHHHHHHHGGGGGHHHHHHHH2GHHHGGHHHHHHHHGHHGGGGGFFHHHHGHHHHHHHHHHHGGGHHHGGCEGGFGGGGGGGGHGGGFFFGGGGGGGGGGGGGFFFFFFFFFFFFFFFFFFFFFFFFFFFFFFFFFFFBFFFFFFFF
@M05620:45:000000000-G6HP7:1:1101:21265:10361 1:N:0:147
ATCTCTATCTCCTAAAAACCTGTTTAGATTTGGAGATAGACCTTCAGGTTTTTCATCATTTTCTGCATGAATTATACATTGACCACGTTCCAGCGTGGTCAGTTTGCAGCATTCTGTTATTTTGTTTGACAGAGTGTCTTGTTGAGAACATATGTAGGACATGATTTTTTCCTGCAACAGGGAAAATAAAGTATAAGTTTTAAAGATTTATTCTTTAATAAAGGATCTCAAAGCCAGCTTTAGAAAAAGGA
+
AAABBFFFFFFFGGGGGGGGGGGGHHHHGHHHHCHGHHGFHHGHHHHHHHHGGHHHHHHHHHHHHHHHHHHHHHHHHHHHHHHHHHGHHHHHHHGFGGHHHHHHHHHHHHHHHHHHHHHHHHHHHHHGGHHHHHFHHHHHHHHHHHHHHHHHHHFHHHHHHHHHHHHHHGHHHGHHHHHHHGGHHHHHHHHGHEHHHGHHHHHHHHHHFHHHHHHHHHHHFGHHHHHHHHHHHHHHHGHHHHHHGHHGGGH
@M05620:45:000000000-G6HP7:1:1101:25116:10367 1:N:0:147
TACCTGTACTGGGGAAGCATTTGAATATCCCCCCATGGTGATGGGGACGGAGAACTGCTCCATAAACACAGGCAACGTGCCTAACTTTCCCGGGAAGATGAAGTCAAAGAGCGACCACAGCTCTTCGGAGGTTATTTTGCATCGGTGAGCCAGACAGAATGATCCGATGAGGGGTGCGAAACTATTTGAGGAAAGGAAGCACCTTTTTATTAAATTTACCTTTTAGCAATCGCCATTCCTACCCTAAAGAT
+
CDDDDFFFFFFFGGGGGGGGGGHHHHHHHHHGGGGHHHHHHHHHHGGGGGGGGHHHHHHHHHHHHHHHHHHHGHHHGHHHHHHHHHHHHHHGGGGGGHHHHHHHHHHHHHHHGGGGGHHHHHHHHHHGGGGCHHHHHHHHGHHGGGGGHGHHHHGHHHHHHHHHHHGGGHHHGGEEGGDGGGGGGGGGGGGCFGGGGGGGGGFFFFFFFHHFFFFFFFFFFFFFFFFFFFFFFFFFFFFFFFFFFFFFFFF
@M05620:45:000000000-G6HP7:1:1101:4729:10371 1:N:0:147
ATCTCTATCTCCTAAAAACCTGTTTAGATTTGGAGATAGACCTTCAGGTTTTTCATCATTTTCTGCATGAATTATACATTGACCACGTTCCAGCGTGGTCAGTTTGCAGCATTCTGTTATTTTGTTTGACAGAGTGTCTTGTTGAGAACATATGTAGGACATGATTTTTTCCTGCAACAGGGAAAATAAAGTATAAGTTTTAAAGATTTATTCTTTAATAAAGGATCTCAAAGCCAGCTTTAGAAAAAGGA
+
CCCCCFFFFFFFGGGGGGGGGGHHHHHHHHHHHHHHHHHHHHHHHHHHHHHGGHHHHHHHHHHHIHHHHHHHHHHHHHHHHHHHHHGHHHHHHHGGGGHHHHHHHHHHHHHHHHHHHHHHHHHHHHHHHHHHHHHHHHHHHHHHHHHHHHHHHHHHHHHHHHHHHHHHHGHHHHHHHHHHHGGHHHHHGGHHHHHHHGHHHHHGHHHHHHHHHHHHHGHHHHHHHHHHHHHHHHHHHGHHHHGHHHHHGGH
@M05620:45:000000000-G6HP7:1:1101:20967:10381 1:N:0:147
CATCCTGACCCTGAAGTACCCCGGCTTGATTTCTGACATTAGATCGGAAGAGCACACGTCTGAACTCCAGTCACGCACTACAATCTCGTATGCCGTCTTCTGCTTGAAAAAAAAAAAAAAAAAAAAAAAAAGAGAAAATTAATATAATTACAAAATAAAAAAAAAATAAACATAACAAGAAATATAGTGTATGTCAAAAATATAAAAAAAAGCATAACAAGAACTAGTAAACTATTAATCTCAAAATATCA
+
DDDECFFFFFFFGGGGGGGGGGGGGGGGHHHHHHHGHHHHHHHHHHGEGGHHHGHFHGHHHGHFHHHHHHHHHHGHGGGHHHHHEHHHGGHHHHGGGHGHHHHHHHHGHHGGGGGD>><<-<-<-:-:--9..//00:100111111111<1<0.001110-----.<:101011000////1111111:1:<1<1110..011111<9--..0111:00////100<11111111111111110::0111
@M05620:45:000000000-G6HP7:1:1101:24219:10389 1:N:0:147
ATCTCTATCTCCTAAAAACCTGTTTAGATTTGGAGATAGACCTTCAGGTTTTTCATCATTTTCTGCATGAATTATACATTGACCACGTTCCAGCGTGGTCAGTTTGCAGCATTCTGTTATTTTGTTTGACAGAGTGTCTTGTTGAGAACATATGTAGGACATGATTTTTTCCTGCAACAGGGAAAATAAAGTATAAGTTTTAAAGATTTATTCTTTAATAAAGGATCTCAAAGCCAGCTTTAGAAAAAGGA
+
DCCDDFFFFFFFGGGGGGGGGGHHHHHHHHHHHHHHHHHHHHHHHHHHHHHGGHHHHHIHIHHIIHHHHHHHHHHHHHHHHHHHHHGHHHHHHHGGGGHHHHHHHHHHHHHHHHHHHHHHHHHHHHHHHHHHHHGHHHHHHHHHHHHHHHHHHHHHHHHHHHHHHHHHHGHHHHHHHHHHHGGHHHHHGHHHHHHHHHHHHGHHHHHHHHHHHHHHHHHHHHHHHHHHHGHGHHHHHGHHHHHHHGHHGGG
@M05620:45:000000000-G6HP7:1:1101:22146:10408 1:N:0:147
ATCTCTATCTCCTAAAAACCTGTTTAGATTTGGAGATAGACCTTCAGGTTTTTCATCATTTTCTGCATGAATTATACATTGACCACGTTCCAGCGTGGTCAGTTTGCAGCATTCTGTTATTTTGTTTGACAGAGTGTCTTGTTGAGAACATATGTAGGACATGATTTTTTCCTGCAACAGGGAAAATAAAGTATAAGTTTTAAAGATTTATTCTTTAATAAAGGATCTCAAAGCCAGCTTTAGAAAAAGGA
+
CBCCCFFFFFFFGGGGGGGGGGHHHHHHHHHHHHHHHHHHHHHHHHHHHHHGGHHHHHHHIIIHHHHHHHHHHHHHHHHHHGGHHHGHHHHHHGGFGGHHHHHHHGHHHHHHHHHHHHHHHHHHHHHHHHHHHHGHHHHHHHHHHHGHHHHHHHHHHHHHHHHGHHHHHGHHHHGHHHHHHGGHHHHHGHHGGHHHHFHHHHHHHHHHGHHHHHHHHGHHGHHHHHHHHGHGHHHHHGHHHHHHHFHHGGG
@M05620:45:000000000-G6HP7:1:1101:22169:10416 1:N:0:147
ATCTCTATCTCCTAAAAACCTGTTTAGATTTGGAGATAGACCTTCAGGTTTTTCATCATTTTCTGCATGAATTATACATTGACCACGTTCCAGCGTGGTCAGTTTGCAGCATTCTGTTATTTTGTTTGACAGAGTGTCTTGTTGAGAACATATGTAGGACATGATTTTTTCCTGCAACAGGGAAAATAAAGTATAAGTTTTAAAGATTTATTCTTTAATAAAGGATCTCAAAGCCAGCTTTAGAAAAAGGA
+
11AAAFBFFFFFGGGGGGGAGAFDDD3EEDDAFGGFHGHHHGHHHHHHHHHGEFHHHHHGFF2GFBGFGHHHFHHHHHGHGBHFHCAHGHHGHHGEGGHHHGEGDGHHHHGHHHGFGGHHHHGGFGHHFFFGHHHHHHGHHFGHFFHHHHGHHEGHHHFHGHFHHHHHF<GHHHHGHHHHHEGCHCGHEFHGGDFGHDGHHHGGHHGGHFHHHHHHHFFBD<DGFH/G0DFHHGC/GGHHHHBCHHHFFCG
@M05620:45:000000000-G6HP7:1:1101:25486:10417 1:N:0:147
CATCCTGACCCTGAAGTACCCCGGCTTGATTTCTGACATTAGATCGGAAGAGCACACGTCTGAACTCCAGTCACGCACTACAATCTCGTATGCCGTCTTCTGCTTGAAAAAAAAAAAAAACAAATATACCCTACATATCGCCCGCCCCTTCGCTCTCAAACAACCGACGATTCAACTCTGATGACGATTACCCCACTCTACTCACTCTTCTTTATTCTGATACCCCTCACCTGACTTTCCCGCCACACTAT
+
DDDDDFFFFFFFGGGGGGGGGGGGGGGGHHHHHHHHHHHHHHGHHHGGGGHHHHHGHGHHHGHGHHHHHHHHHHGHGGGHHHHH3GHHGGHHHHGGGHGHHHHHHHHHHHHGGGGB></<??.<111111110011110....-----..<.:...00000....-----..0000000000000.....0</..../00000:000000:00000000000000......0///000000.---...//0
@M05620:45:000000000-G6HP7:1:1101:20607:10454 1:N:0:147
CATCCTGACCCTGAAGTACCCCGGCTTGATTTCTGACATTAGATCGGAAGAGCACACGTCTGAACTCCAGTCACGCACTACAATCTCGTATGCCGTCTTCTGCTTGAAAAAAAAAAACAACTCTCTCGTCATTTCTTTTTCATCCTTGCCCCAGCCAGCCTTCTCCTCTTATTTTTTCCACCCTCTTTTCGTCACGTCATCCCCTTTTTCTTTCCTTTCCCGTTTCGCCATCTCCATTCCTACCCTCCAGC
+
BBBBBFFFFFFFGGGGGGGGGGGGGGGGHFHFHFGCGFHHHHGHHHGAFGHHHHHGHEHHHFFHHGHHHGHHHHGHGGGHHGHHFGHHFFHHHFE?EGGHFHGHFHGHGHGGGGGD<////<<11?1////0111=DFD1011<1111<11..<.<.<../<00::0/0000:000:;000;9../9009-....;....;;EEFA99/9///;;9/://:..9//.;;;.//;;//;9/:/BA./.;.//
@M05620:45:000000000-G6HP7:1:1101:24972:10477 1:N:0:147
TACCTGTACTGGGGAAGCATTTGAATATCCCCCCATGGTGATGGGGACGGAGAACTGCTCCATAAACACAGGCAACGTGCCTAACTTTCCCGGGAAGATGAAGTCAAAGAGCGACCACAGCTCTTCGGAGGTTATTTTGCATCGGTGAGCCAGACAGAATGATCCGATGAGGGGTGCGAAACTATTTGAGGAAAGGAAGCACCTTTTTATTAAATTTACCTTTTAGCAATCGCCATTCCTACCCTAAAGAT
+
CDDDCFFFFFFFGGGGGGGGGGHHHHHHHHHGGGGHHHHHHHHHHGGGGGGGGHHHHHHHHHHHHHHHHHHHGHHHGHHHHHHHHHHHHHHGGGGGGHHHHHHHHHHHHHHHGGGGGHHHHHHHHHHGGGGEHHHHHHHHHHHGGGGGHGHHHHGHHHHHHHHHHHGGGHHHGGGEGGGGGGGGGGGHGGGGGGGGGGGGGGFFFFFFFHHFFFFFHFFFFFFFFFFFFFFFFFFFFFFFFFFFFFFFFFF
@M05620:45:000000000-G6HP7:1:1101:6047:10500 1:N:0:147
TACCTGTACTGGGGAAGCATTTGAATATCCCCCCATGGTGATGGGGACGGAGAACTGCTCCATAAACACAGGCAACGTGCCTAACTTTCCCGGGAAGATGAAGTCAAAGAGCGACCACAGCTCTTCGGAGGTTATTTTGCATCGGTGAGCCAGACAGAATGATCCGATGAGGGGTGCGAAACTATTTGAGGAAAGGAAGCACCTTTTTATTAAATTTACCTTTTAGCAATCGCCATTCCTACCCTAAAGAT
+
CCCDCFFFFFFFGGGGGGGGGGHHHHHHHHHGGGGHHHGGGHHHHGGGGGGGGHHHHHHHHHHHHHHHHHHHGFHHGHHHHHHHHHHHHHHGGGGGGHHHHHHHHHHHHHHGG/BDGHHHHHHHHHHGGGGEHHHHHHHHHHHGGGGGHHHHHHGHHHHHHHHHHHDGGHHGGGEGGGGGGGGGGGGGBEGCFFFCFFGGGGFFFFFFFFFFFFFFFFFFFFFFHFFFFFFFFFFFFFFFFFFFFFFFFFF
@M05620:45:000000000-G6HP7:1:1101:24487:10503 1:N:0:147
TACCTGTACTGGGGAAGCATTTGAATATCCCCCCATGGTGATGGGGACGGAGAACTGCTCCATAAACACAGGCAACGTGCCTAACTTTCCCGGGAAGATGAAGTCAAAGAGCGACCACAGCTCTTCGGAGGTTATTTTGCATCGGTGAGCCAGACAGAATGATCCGATGAGGGGTGCGAAACTATTTGAGGAAAGGAAGCACCTTTTTATTAAATTTACCTTTTAGCAATCGCCATTCCTACCCTAAAGAT
+
CCCDCFFFFFFFGGGGGGGGGGHHHHHHHHHGGGGGHHHHHHHHHGGGGGGGGGHHHHGHHGHHGHHHHHHHGEHHGHHHHHHHHHHHHHHGGGGGGHHHHHHHHHHHHHHHGGGGGHGHHHHHHHHGGGGCHHHHHHHHFHHGGCEGHFHFHGGGHHHHHGFHHHDEFHHHGGCEGGBGGGGGGGGGGGGFFGGGGGGGFFEFFFFFFFFFFFFFFFFFFFFFFFFEFFFFFFDFFFFFBBAFFFFFFFB
@M05620:45:000000000-G6HP7:1:1101:14336:10510 1:N:0:147
ATCTCTATCTCCTAAAAACCTGTTTAGATTTGGAGATAGACCTTCAGGTTTTTCATCATTTTCTGCATGAATTATACATTGACCACGTTCCAGCGTGGTCAGTTTGCAGCATTCTGTTATTTTGTTTGACAGAGTGTCTTGTTGAGAACATATGTAGGACATGATTTTTTCCTGCAACAGGGAAAATAAAGTATAAGTTTTAAAGATTTATTCTTTAATAAAGGATCTCAAAGCCAGCTTTAGAAAAAGGA
+
DDDDDFFFFFFFGGGGGGGGGGHHHHHHHHHHHHHHHHHHHHHHHHHHHHHGGHHHHIIHHIHIIHHHHHHHHHHHHHHHHHHHHHGHHHHHHHGGGGHHHHHHHHHGHHHHHHHHHHHHHHHHHHHHHHHHHHGHHHHHHHHHHHHHHHHHHHHHHHHHHHHHHHHHHGHHHHHHHHHHHGGHHHHHGHHHHHHHHHHHHHHHHHHHHHHHHHHHHHHHHHHHHHHHHHHHHHHHHGHHHHHHHHHHGGH
@M05620:45:000000000-G6HP7:1:1101:6062:10515 1:N:0:147
TACCTGTACTGGGGAAGCATTTGAATATCCCCCCATGGTGATGGGGACGGAGAACTGCTCCATAAACACAGGCAACGTGCCTAACTTTCCCGGGAAGATGAAGTCAAAGAGCGACCACAGCTCTTCGGAGGTTATTTTGCATCGGTGAGCCAGACAGAATGATCCGATGAGGGGGGCGAAACTATTTGAGGAAAGGAAGCACCTTTTTATTAAATTTACCTTTTAGCAATCGCCATTCCTACCCTAAAGAT
+
ABAABFFFFFFFGFGEEGGGFGGGFGHGHGGFEEGHGHGGHFGFEECEGGGGGHHFHFFHFHGDGHHFHEHEGHFHEGEFGFFHHGGGDFFEEFG?E0GHFHGGHDFGHFBFEFGGGFEHAFGFFGGDGGG?FBFGGFFHEFDAD<CFHFF<CGGFCHFHHH0DGGGGGHFFDC-;9BA;9DFFB/BFFFFBBFFFB/AEFFFFFFFFFFFEB;FFFF;;FBFFF/B/B:BAEDFAFBBBB/AAFFFFBFF
@M05620:45:000000000-G6HP7:1:1101:14346:10525 1:N:0:147
ATCTCTATCTCCTAAAAACCTGTTTAGATTTGGAGATAGACCTTCAGGTTTTTCATCATTTTCTGCATGAATTATACATTGACCACGTTCCAGCGTGGTCAGTTTGCAGCATTCTGTTATTTTGTTTGACAGAGTGTCTTGTTGAGAACATATGTAGGACATGATTTTTTCCTGCAACAGGGAAAATAAAGTATAAGTTTTAAAGATTTATTCTTTAATAAAGGATCTCAAAGCCAGCTTTAGAAAAAGGA
+
BBBBAFFFFFFFGGGGEGGGFCHHHHHCHHHGGHHGHFHFGEHFHFHHGHHFFHHHHHHHHHHHDHHFHFFGHHHHHHGHGBHHGHGGGHHFDHGFDEGHHHFGHGFHFFHEFHHHGGGFHHHHHHHHHHHGHHGGHHHHHGHGFFHHHGFHHHHHGHGHHHHHHHHHF/GHHHGHGHHHHCACGHHHGFG<GGFDHGGGGHFGGGHHHHHHHHHHHHHGHHHHHHHHHHHHHHHHHGHGGHHHHHHHGGG
@M05620:45:000000000-G6HP7:1:1101:28007:10599 1:N:0:147
CATCCTGACCCTGAAGTACACTCTTTCCCTAACACGACGCTCTTCCGGCTTGATTTCTGACATTAGATCGGAAGAGCACACGTCTGAACTCCAGTCCCGCACTACAATCTCGCACGCCGTCTTCTGCTTGAAAAAAACCATGAACCCCAAGGCCAACAGAGAGAAGATGACTCAGGTGAGGCTCGGCCGACGCCCGTGCTCCTCCCGTCCTTTCCCCAGTCATTTTCTGCCCGGCTTGATTTCTGACATTA
+
BBBBBFFFFFFFGGGGGGGFG5FGHH55BAABAAEE2AAE2E2B5FAEEE0ABB5A5DFHDGFGHFAGGGDG11F123F21/F?21GF@@BF3F4B3B>EEE/3FFB43?4B/>//>/>B<0F22@22220@1<0/-.<.1<>GHHGGGG<CGEHHEFCHHHCGHGHH0CGEHFGFH/;.;CEFB-;DFGADFFD-9;DFFFFF/EA:ADA9FFFFFFAFFFFFFFFFFFFE;@=;AFFFFFFF;9FFFF/
@M05620:45:000000000-G6HP7:1:1101:27987:10600 1:N:0:147
CATCCTGACCCTGAAGTACACTCTTTCCCTAACACGACGCTCTTCCGGCTTGATTTCTGACATTAGATCGGAAGAGCACACGTCTGAACTCCAGTCACGCACTACAATCTCGTATGCCGTCTTCTGCTTGAAAAAAAAAAAAAATCCACCATACACACAATAGTCGACAACTCTAATATGTTACTTAATGATAAACATCAGAGTTTGCATATTCCCCGGTCGTATCGTGCTCTTAGTTAAATCTCGCACTT
+
BAABBBFFFFFFGFGGGBGGGGHGHHGHHHFFGFHEAF?EGGHGHHGGGGGGHHHHHHGDGHHHFAFHHFGGG1FFHCGFH>FHHFHFHHFHBGBGFHEG@EEFHFFB3?FG/<FFHHGGGHGHHHGEHHFFFFFFCCDC-<--.</0/..0:/;00...:000;..-.-./090000000;0000090000000000///;//;/////////;;.--;--9./......//////////////..---/
@M05620:45:000000000-G6HP7:1:1101:13903:10602 1:N:0:147
CATCCTGACCCTGAAGTACCCCGGCTTGATTTCTGACATTAGATCGGAAGAGCACACGTCTGAACTCCAGTCACGCACTACAATCTCGTATGCCGTCTTCTGCTTGAAAAAAAAAAAAAAACAAGAAAAAAAAACAAAAATACGTGTTTAAAAAAACACAGTAAATCTGAAAATAGTAATACAATGTATAAGTATCAAAATGAAAGATCATCTAGTTTGAGTAGGTAACACAAAGAAAAGAACTCAAGGAC
+
DDDDDFFFFFFFGGGGGGGGGGGGGGGGHHHHHHHHHHHHHHHHHHGGGGHHHHHHHGHHHGHHHHHHHHHHHHGHGGGHHHHHEHHHGGHHHHGGGHGHHHHHHHHHHHHGEDGC><><<..>000000<---.<.....:0.</:./00000--.9...000<000000000<00:000<0000<0000000:00000:00000<0<00<00000000.0000<00000...//.///.</000000..
@M05620:45:000000000-G6HP7:1:1101:13071:10608 1:N:0:147
CATCCTGACCCTGAAGTACCCCGGCTTGATTTCTGACATTAGATCGGAAGAGCACACGTCTGAACTCCAGTCACGCACTACAATCTCGTATGCCGTCTTCTGCTTGAAAAAAAAAAAAAAAAAAAAGAGACAGAAAAAAGAAAATAGTAGATAAAGAATAGAATGAAGGGAAAGAGGATAAATGTGGTTGAGGAGGAAGAAAGGTACGAGCAAGACATGCGGAACAAAATTGAAAGAAGAAGAGCGATAAT
+
CCCCDFFFFFFFGGGGGFGGGGGGGGGGHHHHHHHHHHHHHHGHHHGGGGHHHGHGHGGHHGHHHHHHHHHHFHGHGGGHHGGHEGHHFGHHHHGFGHGHHHHHHHGHFHGGGGGCB<//<<><-<.<///<//<<:.-.../<10011:111<111.:1<=:110110.....//..<:011<110/.</0/0.../..//0.011...--/////100.-<--//..0011111<./0//0</--...1
@M05620:45:000000000-G6HP7:1:1101:11672:10611 1:N:0:147
ATCTCTATCTCCTAAAAACCTGTTTAGATTTGGAGATAGACCTTCAGGTTTTTCATCATTTTCTGCATGAATTATACATTGACCACGTTCCAGCGTGGTCAGTTTGCAGCATTCTGTTATTTTGTTTGACAGAGTGTCTTGTTGAGAACATATGTAGGACATGATTTTTTCCTGCAACAGGGAAAATAAAGTATAAGTTTTAAAGATTTATTCTTTAATAAAGGATCTCAAAGCCAGCTTTAGAAAAAGGA
+
CABBCFFFFFFFGGGGGGGGGGHHHHHHHHHHHGHHHHHHHHHHHHHHHHHGGHHHHHHHHHIHHHHHHHHHHHHHHHHHHHHHHHGHHHHHHHGGGGHHHHHHHHHHHHGHHHHHHHHHHHHHGHHHHHGHHHGHHHHHHHHHHHHHHGHHHHHFHHHHHHHHHHHHHGHHHHGHHHHHHGGHHHHHGHHGHHHHHFGHHGHHHHHHHHHHHHHHHHHHHHHHHHHGHGGHHCGHHGHHHHHHHGHHGGG
@M05620:45:000000000-G6HP7:1:1101:17033:10630 1:N:0:147
TACCTGTACTGGGGAAGCATTTGCACTCTTTCCCTACACGACGCCATTCCTACCCTAAAGATCGGAAGAGCACACGTCTGAACTCCAGTCACGCACTACAATCTCGTATGCCGTCTTCTGCTTGAAAAAAAAAAAAATTTATATCCACACCGCAAAACCTTCCCACAGCCTTTTTTCCCTCAGTCCTTCTTCATCATTCATGCATTTTTCACCTCCTTTCATCTTCTCCCCACCTCTCTACTCTCATTCCC
+
BBBBBFFFFFFFGGGCEGGGGGHHHHHHHHHHHHHFHHHFCGGGGEGHHHHHHHHHHGFHEHHHGGGGHHHFHFHEHHHGGHFHHHHHHHHHGHGGGGHFGHF4GHFFHHHHFEEEGHHHGFHHHCFFA<@@D?---0/=00000=0</<E-:--;/:;:0:/;0..;../09BB?;9009.;9C090;0000;;;/;B/////;:;BF//99/;AF/99/:B/;;/9B/....;.9B//9:BBF///;//
@M05620:45:000000000-G6HP7:1:1101:14162:10634 1:N:0:147
ATCTCTATCTCCTAAAAACCTGTTTAGATTTGGAGATAGACCTTCAGGTTTTTCATCATTTTCTGCATGAATTATACATTGACCACGTTCCAGCGTGGTCAGTTTGCAGCATTCTGTTATTTTGTTTGACAGAGTGTCTTGTTGAGAACATATGTAGGACATGATTTTTTCCTGCAACAGGGAAAATAAAGTATAAGTTTTAAAGATTTATTCTTTAATAAAGGATCTCAAAGCCAGCTTTAGAAAAAGGA
+
CBCCCFFFFFFFGGGGGGGGGGHHHHHHHHHHHHHHHHHHHHHHHHHHHHHGGHHHHHHHHHHIIHHHHHHHHHHHHHHHHHHHHHGHHHHHHHGGGGHHHHHHHHHHHHHHHHHHHHHHHHHHHHHHHHHHHHHHHHHHHHHHHHHHHHHHHHHHHHHHHHHHHHHHHGHHHHHHHHHHHGGHHHHHHHGGHHHHHHHHHHHHHHHHHHHHHHHHHHHHHHHHHHHHHHHHHHHHHGHHHHHGHHHHGGH
@M05620:45:000000000-G6HP7:1:1101:14149:10647 1:N:0:147
ATCTCTATCTCCTAAAAACCTGTTTAGATTTGGAGATAGACCTTCAGGTTTTTCATCATTTTCTGCATGAATTATACATTGACCACGTTCCAGCGTGGTCAGTTTGCAGCATTCTGTTATTTTGTTTGACAGAGTGTCTTGTTGAGAACATATGTAGGACATGATTTTTTCCTGCAACAGGGAAAATAAAGTATAAGTTTTAAAGATTTATTCTTTAATAAAGGATCTCAAAGCCAGCTTTAGAAAAAGGA
+
CCCCCFFFFFFFGGGGGGGGGGHHHHHHHHHHHHHHHHHHHHHHHHHHHHHGGHHHHIIHHHHIIHHHHHHHHHHHHHHHHHHHHHGHHHHHHHGFGGHHHHHHHHHHHHHHHHHHHHHHHHHHHHHHHHHHHHHHHHHHHHHHHHHHHHHHHHHHHHHHHHHHHHHHHGHHHHHHHHHHHGGHHHHHHHHHHHHHHHHHHHHHHHHHHHHHHHHHHHHHHHHHHHHHHHHHHHHHHGHHHHHGHHHHGGH
@M05620:45:000000000-G6HP7:1:1101:14171:10649 1:N:0:147
ATCTCTATCTCCTAAAAACCTGTTTAGATTTGGAGATAGACCTTCAGGTTTTTCATCATTTTCTGCATGAATTATACATTGACCACGTTCCAGCGTGGTCAGTTTGCAGCATTCTGTTATTTTGTTTGACAGAGTGTCTTGTTGAGAACATATGTAGGACATGATTTTTTCCTGCAACAGGGAAAATAAAGTATAAGTTTTAAAGATTTATTCTTTAATAAAGGATCTCAAAGCCAGCTTTAGAAAAAGGA
+
CCCCCFFFFFFFGGGGGGGGGGHHHHHHHHHHHHHHHHHHHHHHHHHHHHHGGHHHHIIHHIIIIHHHHHHHHHHHHHHHHHHHHHGHHHHHHHGFGGGHHHHHHHHHHHHHHHHHHHHHHHHHHHHHHHGHHHHHHHHHHHHHHHHHHHHHHHHHHHHHHHHHHHHHHGHHHHHHHHHHHGGHHHHHHHHGHHHGHFGHHHHHHHHHHHHHHHHHHHHHHHHGHHHHHHHHHHHHHGHHHHHFGGHGGGH
@M05620:45:000000000-G6HP7:1:1101:5678:10662 1:N:0:147
ATCTCTATCTCCTAAAAACCTGTTTAGATTTGGAGATAGACCTTCAGGTTTTTCATCATTTTCTGCATGAATTATACATTGACCACGTTCCAGCGTGGTCAGTTTGCAGCATTCTGTTATTTTGTTTGACAGAGTGTCTTGTTGAGAACATATGTAGGACATGATTTTTTCCTGCAACAGGGAAAATAAAGTATAAGTTTTAAAGATTTATTCTTTAATAAAGGATCTCAAAGCCAGCTTTAGAAAAAGGA
+
DCDDDFFFFFFFGGGGGGGGGGHHHHHHHHHHHGHHHHHHHHHHHHHHHHHGGHHHHHIHHHIIIHHHHHHHHHHHHHHHHHHHHHGHHHHHHHGGGGHHHHHHHHHHHHHHHHHHHHHHHHHHHHHHHHHHHHHHHHHHHHHHHHHHHHHHHHHHHHHHHHHHHHHHHGHHHHHHHHHHHGGHHHHHHHHHHHHHHHHHHHHHHHHHHHHHHHHHHHHHHHHHHHHHHHHHHHHHHGHHHHHHHHGHGGH
@M05620:45:000000000-G6HP7:1:1101:4720:10670 1:N:0:147
TACCTGTACTGGGGAAGCATTTGAATATCCCCCCATGGTGATGGGGACGGAGAACTGCTCCATAAACACAGGCAACGTGCCTAACTTTCCCGGGAAGATGAAGTCAAAGAGCGACCACAGCTCTTCGGAGGTTATTTTGCATCGGTGAGCCAGACAGAATGATCCGATGAGGGGTGCGAAACTATTTGAGGAAAGGAAGCACCTTTTTATTAAATTTACCTTTTAGCAATCGCCATTCCTACCCTAAAGAT
+
ABABBFFFFFFFGGGGGGGGGFGFDFHHHHFGGGGHFHGFHGGFHGEGGGGFGHHHHHHHHHHHHHHHHHHHGHHHGGFEHFFHHGHFHHHEGGGGDGHHHHHDGHHHHHHHGGGGGHHHHFHHFFHGGCGCHHFFGHGHEHHGDCDCGHHHCCEHFGHHHHHHHHGGGHHHGGCDFGGGGGGFGGGGGFG;FGAAFFAEGGFFFFFFAFFFE/FFFFFFFFFFFFFFBFFFEFFEFFFFFFFFFFFFFFF
@M05620:45:000000000-G6HP7:1:1101:5667:10679 1:N:0:147
ATCTCTATCTCCTAAAAACCTGTTTAGATTTGGAGATAGACCTTCAGGTTTTTCATCATTTTCTGCATGAATTATACATTGACCACGTTCCAGCGTGGTCAGTTTGCAGCATTCTGTTATTTTGTTTGACAGAGTGTCTTGTTGAGAACATATGTAGGACATGATTTTTTCCTGCAACAGGGAAAATAAAGTATAAGTTTTAAAGATTTATTCTTTAATAAAGGATCTCAAAGCCAGCTTTAGAAAAAGGA
+
AAABBFFFFFFFGGGGGGGGGGHHHHHHHHHHFGHHHHHHHHHHHHHHHHHGGHHHHHHHHHHHHHHHHBHHHHHHHFGHHHHHHHGHHHHHHHGGGGHHHHHHHGHHHHHHHHHHHHHHHHHHHHHHFHHHHHHHHHHHHHHHGHHHHHHHHHHHHHHHGHHHHHHHHGHHHHHCDGHHGFGHGFHHFHHGHHEGHGGHHHEFHHHHHHHHHHHHHFHHHHGHHHHHHBHHHHHHHGHHHFHHHHHGGGG
@M05620:45:000000000-G6HP7:1:1101:23127:10682 1:N:0:147
CATCCTGACCCTGAAGTACCCGGCTTGATTTCTGACATTAGATCGGAAGAGCACACGTCTGAACTCCAGTCACGCACTACAATCTCGTATGCCGTCTTCTGCTTGAAAAAAAAAAAAAAAAAATAAAAGAACTGATTAAACACTGTCACGGAAGTCAGACCTATCCGCTTTATCACTCCTGCTGATCCAATTAAACAATTCTCCGCATTTGAACTTGTCACTTACAAGCCATTAACAAAACCGAGATCGTA
+
CCCCCFFFFFFFGGGGGGGGGGGGGGGHHHHHHHHHGHHHHHHGHGGGGGHHHHHHGHHHGHHHHHHHHHHHHGHGGGGHFHHFFGHFFHHHHGGGHGHHHHHHHHHHHHGE<<</<>//->-.00<00<.<00<<0:000;.000000:.-;990090:.;0;0;.:9..009;BFF/9000:;0:B000090009.;99090:.-A?0000;9000000;0000;0;.;;000009..A?----.;.;9
@M05620:45:000000000-G6HP7:1:1101:4732:10685 1:N:0:147
TACCTGTACTGGGGAAGCATTTGAATATCCCCCCATGGTGATGGGGACGGAGAACTGCTCCATAAACACAGGCAACGTGCCTAACTTTCCCGGGAAGATGAAGTCAAAGAGCGACCACAGCTCTTCGGAGGTTATTTTGCATCGGTGAGCCAGACAGAATGATCCGATGAGGGGTGCGAAACTATTTGAGGAAAGGAAGCACCTTTTTATTAAATTTACCTTTTAGCAATCGCCATTCCTACCCTAAAGAT
+
BBBBBFFFFFFFGGGGGGGGGGHHHHHHHHHGGGGHHHGHHHHHHGGGGGGGGHHHHHHHHHHHHGHGHHHHGHHHGHHGHHHHHHHHHHHGGGGGGHHHGHHHHGHHHHHHGGGGGHHHHHHHHHHGGGGEHHHHHHHHHHHG?CEGHHHHHHGHHHHHHHHHHHGGGHHHGGGFGGGGGGGGGGGGGGGFFGGGGGGGGGFFFFFFFFFFFFFFFFFFFFFFFFFFFFFFFFFFFFFFFFFFFFFFFFF
@M05620:45:000000000-G6HP7:1:1101:26529:10686 1:N:0:147
ATCTCTATCTCCTAAAAACCTGTTTAGATTTGGAGATAGACCTTCAGGTTTTTCATCATTTTCTGCATGAATTATACATTGACCACGTTCCAGCGTGGTCAGTTTGCAGCATTCTGTTATTTTGTTTGACAGAGTGTCTTGTTGAGAACATATGTAGGACATGATTTTTTCCTGCAACAGGGAAAATAAAGTATAAGTTTTAAAGATTTATTCTTTAATAAAGGATCTCAAAGCCAGCTTTAGAAAAAGGA
+
BBBBBFFFFFFFGGGGGGGGGGHHHHHHHHHHHCGHHHHGHHHHHHHHHHHGGHHHHHHHHHHHHHHHHFHHHHHHHHHHHGHHGHGHHHHHHHGFGGHHHHHHHHHHHHHHHHHHHHHHHHHHHHHHHHHHHHHHHHHHHHHHHHHHHHHHHHHHHHHHHHHHHHHHHGHHHHHHHHHHHGGHHHGHHHHHHHHHHHHHHHHHHGHHHHHHHHHHHHHHHHHHHHHHHHHHHHHHHGHHHHHHHHHHGGH
@M05620:45:000000000-G6HP7:1:1101:15706:10692 1:N:0:147
ATCTCTATCTCCTAAAAACCTGTTTAGATTTGGAGATAGACCTTCAGGTTTTTCATCATTTTCTGCATGAATTATACATTGACCACGTTCCAGCGTGGTCAGTTTGCAGCATTCTGTTATTTTGTTTGACAGAGTGTCTTGTTGAGAACATATGTAGGACATGATTTTTTCCTGCAACAGGGAAAATAAAGTATAAGTTTTAAAGATTTATTCTTTAATAAAGGATCTCAAAGCCAGCTTTAGAAAAAGGA
+
BBBBBFFFFFFFGGGGGGGGGGHHHHHHHHHHHHHGHHHHHHHHHHHHHHHGGHHHHHHHHHHHHHHGHHHHHHHHHHHHHFHHHHGHHHHHHHGGGGHHHGHHHHHHHHHHHHHHHHHHHHHHFHHHHHHHHHHHHHHHHHHHHHHHHHHHHHHHHHHHHHHHHHHHHGHHHHGHFHHHHGGGGHHHHHHGGGGHHGGHHHFHHGGHHHHHHHHHHHHHHFGHHHHHHHHHHHFHHGHHHHHGHHHHGGG
@M05620:45:000000000-G6HP7:1:1101:26511:10693 1:N:0:147
ATCTCTATCTCCTAAAAACCTGTTTAGATTTGGAGATAGACCTTCAGGTTTTTCATCATTTTCTGCATGAATTATACATTGACCACGTTCCAGCGTGGTCAGTTTGCAGCATTCTGTTATTTTGTTTGACAGAGTGTCTTGTTGAGAACATATGTAGGACATGATTTTTTCCTGCAACAGGGAAAATAAAGTATAAGTTTTAAAGATTTATTCTTTAATAAAGGATCTCAAAGCCAGCTTTAGAAAAAGGA
+
CCCBCFFFFFFFGGGGGGGGGGHHHHHHHHHHGCHHHHHGHHHHHHHHHHHGGHHHHHIHIHIHHHHHHHHHHHHHHHHHHHHHGHGHHHHHHHGFGGHHHHHHGHHHHHHHHHHHHHHHHHHHHHHHHHHHGHHHHHHHHHHHHHHHHHHHHHHFHHHHHHHGHHHHHGHHHHGFGHHHHGGGHHHHHFHHHHHGHHHHHHGHHHHHHHHHHHHHHHHHHHBHHHHHHGHHFHHHHGFHHHHHGFGHFGH
@M05620:45:000000000-G6HP7:1:1101:6658:10698 1:N:0:147
CATCCTGACCCTGAAGTACCCCATTGAGCATGGCATCGTCACCAACTGGGACGACATGGAGAAGATCTGGCACCACACCTTCTACAACGAGCTGCGCGTGGCCCCGGAGGAGCACCCAGTGCTGCTGACCGAGGCCCCCCTGAACCCCAAGGCCAACAGAGAGAAGATGACTCAGGTGAGGCTCGGCCGACGCCCGTGCTCCTCCCGTCCTTTCCCCAGTCATTTTCTGCCCGGCTTGATTTCTGACATTA
+
EEEEEFFFFFFFGGGGGGGGGGGHHHHHHHHHHHHHHGHHHGHHHGHHHHHHGGGGGHHHHHHHHHHHHHHHHGHHHGGHHHHHHHHHGGGGGHHGGGGGGGHHGGGGGGGGHHHHGGHHHHHHHHHHFHGGGGGGGGGGFGHHHHGGFGHGHHGGGGGGGGGEGGGFGGGGGGGGGGFGGGEGFFFFFFFFFFFA@ADEFFBFFFFADFFFFFFFFFF<FBFFFFFFFFFFFFDFFAAFFFFFF1FFFF1
@M05620:45:000000000-G6HP7:1:1101:18106:10708 1:N:0:147
ATCTCTATCTCCTAAAAACCTGTTTAGATTTGGAGATAGACCTTCAGGTTTTTCATCATTTTCTGCATGAATTATACATTGACCACGTTCCAGCGTGGTCAGTTTGCAGCATTCTGTTATTTTGTTTGACAGAGTGTCTTGTTGAGAACATATGTAGGACATGATTTTTTCCTGCAACAGGGAAAATAAAGTATAAGTTTTAAAGATTTATTCTTTAATAAAGGATCTCAAAGCCAGCTTTAGAAAAAGGA
+
DCCCDFFFFFFFGGGGGGGGGGHHHHHHHHHHHHHHHHHHHHHHHHHHHHHGGHHHHHHHHHHHIHHHHHHHHHHHHHHHHHHHHHGHHHHHHHGFGGHHHHHHHHHHHHHHHHHHHHHHHHHHHHHHHHHHHHHHHHHHHHHHHHHFHHHHHHHHHHHHHHHHHHHHHGHHHHGHHHHHHGGHHHHHHHHHHHHHHGHHHHGGHHHHHHHHHHHHHHHHHGHHHHHHHGHHHHHHHGHHHHHFHHHHGGH
@M05620:45:000000000-G6HP7:1:1101:26533:10709 1:N:0:147
ATCTCTATCTCCTAAAAACCTGTTTAGATTTGGAGATAGACCTTCAGGTTTTTCATCATTTTCTGCATGAATTATACATTGACCACGTTCCAGCGTGGTCAGTTTGCAGCATTCTGTTATTTTGTTTGACAGAGTGTCTTGTTGAGAACATATGTAGGACATGATTTTTTCCTGCAACAGGGAAAATAAAGTATAAGTTTTAAAGATTTATTCTTTAATAAAGGATCTCAAAGCCAGCTTTAGAAAAAGGA
+
AAABBFFFFFFFGD5AEFFGGGHHHHHHHHHHHCHHHGHFHHHHHHFGHHHGGHGHHHHHHHHHHHHHHGHHHHHGHHHHHHHHHHGHHHHHGHGGGGHHHHHHHHHEHHGHHHHHHHHHHHHHHHHHHHHHHHHHHHHHHHHHFHHHHFHHHHHHHHGHHGHBHHHHHGHHHHHC1FGHHGGHHHGGDGHHHHHHHGGHHHFHHHHHHHHHHHHHFGGGDH0G/GHHHHHHHGHGHGHHHHGFHHHFDFC
@M05620:45:000000000-G6HP7:1:1101:15701:10710 1:N:0:147
ATCTCTATCTCCTAAAAACCTGTTTAGATTTGGAGATAGACCTTCAGGTTTTTCATCATTTTCTGCATGAATTATACATTGACCACGTTCCAGCGTGGTCAGTTTGCAGCATTCTGTTATTTTGTTTGACAGAGTGTCTTGTTGAGAACATATGTAGGACATGATTTTTTCCTGCAACAGGGAAAATAAAGTATAAGTTTTAAAGATTTATTCTTTAATAAAGGATCTCAAAGCCAGCTTTAGAAAAAGGA
+
CCCCCFFFFFFFGGGGGGGGGGHHHHHHHHHHHHHHHHHHHHHHHHHHHHHGGHHHHHHIHIHHIHHHHHHHHHHHHHHHHHHHHHGHHHHHHHGGGGHHHHHHHHHHHHHHHHHHHHHHHHHHHHHHHHHHHHHHHHHHHHHHHHHHHHHHHHHHHHHHHHHGHHHHHGHHHHHHHHHHHGGHHHHHHHHHHHHHHHHHHHHHGHHHHHHHHHHHHHHHHHHHHHHHHHHHHHHHHGHHHHHHHHHHGGH
@M05620:45:000000000-G6HP7:1:1101:6657:10717 1:N:0:147
CATCCTGACCCTGAAGTACCCCATTGAGCATGGCATCGTCACCAACTGGGACGACATGGAGAAGATCTGGCACCACACCTTCTACAACGAGCTGCGCGTGGCCCCGGAGGAGCACCCAGTGCTGCTGACCGAGGCCCCCCCTGAACCCCAAGCCCACCAGAGAGAAGATGACTCAGTGGAGCCCCGCCCGCGGCCCGTGCCCCCCCCGCCCTTCCCCCAGCCATTTTCTGCCCGGTTTGTTTTCTGACTTT
+
BAABBFFFFFFFGGFGGGGGGGGHHGDHHHHHHHFHHGGHHGHHGGHHHGAGGGGGGHHFHHHHHHHHHHHHHGFHHGGHHHHHHFHHGGGGGHHFGGGECEHHGGGCGGGGHHHHGGHHHHHHHHHHHHG@CGGGGGGG-:.;0CGGG?DE.;EE.9....9.A9//00;00;0C//9;;...;@-@-9--9;B--9...;A-;@--9B-@FBFBFDAF?A.;FFF/9/9:.A--;A..;FF/FB/;/BB
@M05620:45:000000000-G6HP7:1:1101:9782:10726 1:N:0:147
TACCTGTACTGGGGAAGCATTTGAATATCCCCCCATGGTGATGGGGACGGAGAACTGCTCCATAAACACAGGCAACGTGCCTAACTTTCCCGGGAAGATGAAGTCAAAGAGCGACCACAGCTCTTCGGAGGTTATTTTGCATCGGTGAGCCAGACAGAATGATCCGATGAGGGGTGCGAAACTATTTGAGGAAAGGAAGCACCTTTTTATTAAATTTACCTTTTAGCAATCGCCATTCCTACCCTAAAGAT
+
CCBCCFFFFFFFGGGGGGGGGGHHHHHHHHHGGGGHHHGHHHHHHGGGGGGGGHHHHHHHHHHHHHHHHHHHGHHHGHHHHHHHHHHHHHHGGGGGGHHHHHHHHHHHHHHHGGGGGHHHHHHHHHHGGGGCGHHHHHHHHHHGDEGGHGHHHHGHHHHHHHHHHHGGGGHHGGEDGGGGGDGGGGGGGGGGGBFFGGGGGGFFFFFFEFFFFFFFFFFFFFFFFFFFFFFFFFDAFFFFFFFFFFFFFFF
@M05620:45:000000000-G6HP7:1:1101:9803:10734 1:N:0:147
TACCTGTACTGGGGAAGCATTTGAATATCCCCCCATGGTGATGGGGACGGAGAACTGCTCCATAAACACAGGCAACGTGCCTAACTTTCCCGGGAAGATGAAGTCAAAGAGCGACCACAGCTCTTCGGAGGTTATTTTGCATCGGTGAGCCAGACAGAATGATCCGATGAGGGGTGCGAAACTATTTGAGGAAAGGAAGCACCTTTTTATTAAATTTACCTTTTAGCAATCGCCATTCCTACCCTAAAGAT
+
CCCCCFFFFFFFGGGGGGGGGGHHHHHHHHHGGGGHHHGHHHHHHGGGGGGGGHHHHHHHHHHHHHHHHHHHGHHHGHHHHHHHHHHHHHHGGGGGGGHHGHHHHHHHHHHHGGGGGHHHHHHHHHHGGGGEHGHHHHHHGHHGGEGGHHHHHHGHHHHFHGHHHHGGGHHHGG;AEGDGGGGGGGGGGGGBFGGGGGGGGGFFFFFFFFFFFFFFFFFFFFFFFFFFFFFFFFFFFFFFFFFFFFFFFFF
@M05620:45:000000000-G6HP7:1:1101:22349:10736 1:N:0:147
ATCTCTATCTCCTAAAAACCTGTTTAGATTTGGAGATGGACCTTCAGGTTTTTCATCATTTTCTGCATGAATTATACATTGACCACGTTCCAGCGTGGTCAGTTTGCAGCATTCTGTTATTTTGTTTGACAGAGTGTCTTGTTGAGAACATATGTAGGACATGATTTTTTCCTGCAACAGGGAAAATAAAGTATAAGTTTTAAAGATTTATTCTTTAATAAAGGATCTCAAAGCCAGCTTTAGAAAAAGGA
+
CBCCCFFFFFFFGGGGGGGGGGHHHHHHHHHHHHHHHHHHHHHHHHHHHHHGGHHHHHHHHIHHHHHHHHHHHHHHHHHHHHHHGHGHHHHHHHGFGGHHHHHHHHHHHHHHHHHHHHHHHHHHHHHHGHHHHHHHHHHHHHHHHHHHHHHHHHHHHHHHHHHHHHHHHGHHHHHHHHHHHGGHHHHHGHHGHHHHHGHHHHGHHHHHHHHHHHHHHHHHHHHHHHHHHGHHHHHHHGHHHHHHHHGHGGG
@M05620:45:000000000-G6HP7:1:1101:12457:10739 1:N:0:147
ATCTCTATCTCCTAAAAACCTGTTTAGATTTGGAGATAGACCTTCAGGTTTTTCATCATTTTCTGCATGAATTATACATTGACCACGTTCCAGCGTGGTCAGTTTGCAGCATTCTGTTATTTTGTTTGACAGAGTGTCTTGTTGAGAACATATGTAGGACATGATTTTTTCCTGCAACAGGGAAAATAAAGTATAAGTTTTAAAGATTTATTCTTTAATAAAGGATCTCAAAGCCAGCTTTAGAAAAAGGA
+
CBCCCFFFFFFFGGGGGGGGGGHHHHHHHHHHHHHHHHHHHHHHHHHHHHHGGHHHHHHHHHHHHHHHHHHHHHHHHHHHHHHHHHGHHHHHHHGFGGHHHHHHHHHHHHGHHHHHHHHHHHHHHHHHHHGHHHGHHHHHHHHHHHGHHHHHHHHHHHHHGHHHHHHHHGHHHHHHGHGHHGGGHHHHHGHHGHHGHGHHGHGHHHHHHHHHHHHHGHHHHGHGHHHHHFGHHGHHHGHHHHHHHGGGGGG
@M05620:45:000000000-G6HP7:1:1101:9787:10752 1:N:0:147
TACCTGTACTGGGGAAGCATTTGAATATCCCCCCATGGTGATGGGGACGGAGAACTGCTCCATAAACACAGGCAACGTGCCTAACTTTCCCGGGAAGATGAAGTCAAAGAGCGACCACAGCTCTTCGGAGGTTATTTTGCATCGGTGAGCCAGACAGAATGATCCGATGAGGGGTGCGAAACTATTTGAGGAAAGGAAGCACCTTTTTATTAAATTTACCTTTTAGCAATCGCCATTCCTACCCTAAAGAT
+
CCBCCFFFFFFFGGGGGGGGGGHHHHHHHHHGGGGHHHGHHHHHHGGGGGGGGHHHHHHHHHHHHHHHHGHHGHHHGHHHHHHHHHHHHHHGGGGGGHHHHHHHHHHGHHHHGGGGGHHHHHHHHHHGGGGGHHHHHHHHGHHGGGGGHHHHHGGFHHHHHGGHHHGGGGHHGGEFGGBGGGGFGGGGGFGGG/C?FGGGGGFFFFFF?FFFFFFFFFFFFFFFFFFFFFF?ADA;BFFFFFFFFFFFFFF
@M05620:45:000000000-G6HP7:1:1101:5329:10804 1:N:0:147
TACCTGTACTGGGGAAGCATTTGAATATCCCCCCATGGTGATGGGGACGGAGAACTGCTCCATAAACACAGGCAACGTGCCTAACTTTCCCGGGAAGATGAAGTCAAAGAGCGACCACAGCTCTTCGGAGGTTATTTTGCATCGGTGAGCCAGACAGAATGATCCGATGAGGGGTGCGAAACTATTTGAGGAAAGGAAGCACCTTTTTATTAAATTTACCTTTTAGCAATCGCCATTCCTACCCTAAAGAT
+
ABBCBFFFFFFFGEFEFGGGGGHHGHHHHHFFDEGHFHBBDGHHHGGGGGGGGHHHHHHHHHHGHHHHHHHGFHHHEGHHHHHGHHHHHHHGGGGEGGHHHHHGFHHFHHHGE@DCCHHHGHHHHEHGG@DCHGHHHHHHFHHGGCECHG0GHHGFHGHHHGHHHHDGGGHGGGCFFGGGGGGGGGGGFEG9B/;99CFGFGFFFFFFFFFFFFFFFFFFFFFFFFFFFFFFFFFEF9FFFF?FBBFFFFF
@M05620:45:000000000-G6HP7:1:1101:5345:10813 1:N:0:147
TACCTGTACTGGGGAAGCATTTGAATATCCCCCCATGGTGATGGGGACGGAGAACTGCTCCATAAACACAGGCAACGTGCCTAACTTTCCCGGGAAGATGAAGTCAAAGAGCGACCACAGCTCTTCGGAGGTTATTTTGCATCGGTGAGCCAGACAGAATGATCCGATGAGGGGTGCGAAACTATTTGAGGAAAGGAAGCACCTTTTTATTAAATTTACCTTTTAGCAATCGCCATTCCTACCCTAAAGAT
+
BBBBBFFFFFFFGFGGGGGGGGHFFGHHHHHGGGGHFHGHHHHGHGGGGGGGGHHHHHHHHHHHHHHGHHHHGHHHGHHHHHHHHHHHHHHGGGGGGHHHHHHHHHHHHHHHGGGGGHHHHHHHHHHGGGGAHHHHHHHHGHHGGEEGHHHHHHGHHHHHHHHHHHGGGHHHGGCFFGGGGGGGGGGGGGGFGGFAFFGGGGFFFFFFFFFFFFFFFFFFFFFFFFFFFFFFFFFFFFFFFFFFFFFFFFF
@M05620:45:000000000-G6HP7:1:1101:5620:10827 1:N:0:147
CATCCTGACCCTGAAGTACCCCGGCTTGATTTCTGACATTAGATCGGAAGAGCACACGTCTGAACTCCAGTCACGCACTACAATCTCGTATGCCGTCTTCTGCTTGAAAAAAAAAAAAAAAAAAAAAAATAAAAAATTTATAAATTTGTAATTAATAAAAATTTGTATAGTGTGTGAATAATCATCATGAAAAGGTAGTATAAAAGCGTTCGAGGATTGAGAGAAGAAGTTTAATGTACAGTCGACAAGAT
+
DDDDDFFFFFFFGGGGGGGGGGGGGGGGHHHHHHHHHHHHHHGHHHGEGGHHHHHGHGHHHGHGHHHHHHHHHHGHGGGHHGHHFHHHGGHHHHGGGHGHHHHHHHHHGHHGFFGC@</<<->------.:0:00-.000000000000000000000000:00000000;000:.0000:000000000000/.00000000000......9/--:0/00.0.:/0/:000;000000000:..-.-./0
@M05620:45:000000000-G6HP7:1:1101:19360:10831 1:N:0:147
TACCTGTACGGGGAAGCATTTGAATATCCCCCCATGGTGATGGGGACGGAGAACTGCTCCATAAACACAGGCAACGTGCCTAACTTTCCCGGGAAGATGAAGTCAAAGAGCGACCACAGCTCTTCGGAGGTTATTTTGCATCGGTGAGCCAGACAGAATGATCCGATGAGGGGTGCGAAACTATTTGAGGAAAGGAAGCACCTTTTTATTAAATTTACCTTTTAGCAATCGCCATTCCTACCCTAAAGATC
+
BBBBBFFFFBBBCGGGGGGFGFEFEGHHHHGGGGHHFBFHHHHHGGGGGGGGHHHHHHHHHHHHHHHHHHHGHHHGHHHHHHHHFGHGHFGFE?EF0GHFFHFHHFHFHHFGFGC?GHHHHHGHHHGGGGCHHHHHHHHGHHGGGGGFHHFHHGHHHHGFHHHHHGGGGHHGGGGGGGABGGGGGFGGAFFGGGFFFFFFFFFFFFFFFFFFFFFFFEFFFFFFFFFFFFFFFFFFFFFFF?FFFF9FBBF
@M05620:45:000000000-G6HP7:1:1101:19149:10833 1:N:0:147
ATCTCTATCTCCTAAAAACCTGTTTAGATTTGGAGATAGACCTTCAGGTTTTTCATCATTTTCTGCATGAATTATACATTGACCACGTTCCAGCGTGGTCAGTTTGCAGCATTCTGTTATTTTGTTTGACAGAGTGTCTTGTTGAGAACATATGTAGGACATGATTTTTTCCTGCAACAGGGAAAATAAAGTATAAGTTTTAAAGATTTATTCTTTAATAAAGGATCTCAAAGCCAGCTTTAGAAAAAGGA
+
CCCDDFFFFFFFGGGGGGGGGGHHHHHHHHHHHHHHHHHHHHHHHHHHHHHGGHHHHHIHHHHIIHHHHHHHHHHHHHHHHHHHHHGHHHHHHHGGGGHHHHHHHHHHHHHHHHHHHHHHHHHHHHHHHHHHHHHHHHHHHHHHHHHHHHHHHHHHHHHHHHHHHHHHHGHHHHHHHHHHHGGHHHHHHHHHHHHHHHHHHHHHHHHHHHHHHHHHHHHHHHHHHHHHHHHHHHHHHGHHHHHHHHHHGGH
@M05620:45:000000000-G6HP7:1:1101:3953:10868 1:N:0:147
TACCTGTACTGGGGAAGCATTTGAATATCCCCCCATGGTGATGGGGACGGAGAACTGCTCCATAAACACAGGCAACGTGCCTAACTTTCCCGGGAAGATGAAGTCAAAGAGCGACCACAGCTCTTGGGGGGTATTTTGGATTGGTTGGCCAGGACGGATGGTTCGGTGAGGGGGGCGGAACTTATTTGAGGAAAGAAGGACCTTTTTAATTAATTTAACTTTTAGCAAACGCCCTTCCTTACCTAAAGATT
+
AABAAFFFFFFFCEFFGGGGGGHHFGHHHFGGGGGHGGEGFGGHFGFGGGEGGHHHFGHHHHGFGHHHHHGHGHGHGHHHHHGHHHHHHHHGGGCFGHHHGFHHHHHHHHHEEGGGGHHHHHHH2@G</<-;.0;FF/-///.;9..-/;/.;..--:.-.//;--...9:AF----9;@-///;B///;.:B/;/:/.:9;.;FFF./;/9F/BF9BF/BBB////9/..-;--;.;9/;B9//;F////
@M05620:45:000000000-G6HP7:1:1101:28608:10868 1:N:0:147
CATCCTGACCCTGAAGTACACTCTTTCCCTAACACGACGCTCTCCCGGCTTGATTTCTGACATTAGATCGGAAGAGCACACGTCTGAACTCCAGTCACGCACTACAATCTCGTATGCCGTCTTCTGCTTGAAAAAAAAAAAAAAAAAATATTAAAACAAACACAAAGTAACGTGAATATAAACAAAAGAAATAACAATAACTAACACCATTTGATTACAGTATGCTAGTAATCCATGAAGATGCTATACAG
+
DDDDCFFFFFFFGGGGGGGGGGHHHHHHHHHHHHHGGGGGGGHHHHGGGGGGHHHHHHHHHHHHHHGHHHGGGGHHHHHHHGHHHGHHHHHHHHHHDHGHGGGHHHHHFHHHFGGHHHGGGHGHHHFHHHFHGHHGGGGG<-<<----.00<00000<.......</0000./..<000000<0.../..:0000000<00000000.<0000:0<00:0000000000:00000000000000000:000
@M05620:45:000000000-G6HP7:1:1101:28594:10880 1:N:0:147
CATCCTGACCCTGAAGTACACTCTTTCCCTAACACGACGCTCTCCCGGCTTGATTTCTGACATTAGATCGGAAGAGCACACGTCTGAACTCCAGTCACGCACTACAATCTCGTATGCCGTCTTCTGCTTGAAAAAAAAAAACAAATCTCACTCCCTTCATCACTACATACTATTTCTCCCCGAAGAACTACGTTTCACACCATATACCAATCTACACGATACACTCTGTCTGTTCGATACCCATCTCTCAC
+
BBBBBFFFFFFFFGGGGGGGGGHHHHHHHHHHHGHGGGGGGGHHHHGGGGGFHHHHHHHHHHHHHFGHHFGGGEFHHHHHHEGHHFHHHHHHGGGHBG>GGGGHHHHFHFGHFGHHGHGGGHGHHHGGHFHHHHGGFGCC>...<0<000=0=/</0/<0:0000//000000000000/:9-9-.//00/..///;09;..0000000/9/////9.-..9///9////9////.;:.-////;///9//
@M05620:45:000000000-G6HP7:1:1101:3965:10886 1:N:0:147
TACCTGTACTGGGGAAGCATTTGAATATCCCCCCATGGTGATGGGGACGGAGAACTGCTCCATAAACACAGGCAACGTGCCTAACTTTCCCGGGAAGATGAAGTCAAAGAGCGACCACAGCTCTTCGGAGGTTATTTTGCATCGGTGAGCCAGACAGAATGATCCGATGAGGGGTGCGAAACTATTTGAGGAAAGGAAGCACCTTTTTATTAAATTTACCTTTTAGCAATCGCCATTCCTACCCTAAAGAT
+
CCCCCFFFFFFFGGGGGGGGGGHHHHHHHHHGGGGHHHGHHHHHHGGGGGGGGHHHHHHHHHHHHHHHHHHHGHHHGHHHHHHHHHHHHHHGGGGGGHHHHHHHHHHHHHHHGGGGGHHHHHHHHHHGGGGEHHHHHHHHGHHGGGGGHHHHHHGGHHHHHHHHHHGGGHHHGGEEGGEGGGGGGGGGEGGCFGFFGGGGGGFFFFFFFFFFFFFFFFFFFFFFFFFFFFFFFFFFFFFFFFFFFFFFFFF
@M05620:45:000000000-G6HP7:1:1101:3981:10897 1:N:0:147
TACCTGTACTGGGGAAGCATTTGAATATCCCCCCATGGTGATGGGGACGGAGAACTGCTCCATAAACACAGGCAACGTGCCTAACTTTCCCGGGAAGATGAAGTCAAAGAGCGACCACAGCTCTTCGGAGGTTATTTTGCATCGGTGAGCCAGACAGAATGATCCGATGAGGGGTGCGAAACTATTTGAGGAAAGGAAGCACCTTTTTATTAAATTTACCTTTTAGCAATCGCCATTCCTACCCTAAAGAT
+
AAAAADFFFFFFCCAEFGGGGG3FGHHGHGHGEG0GHHGGHHGFHGFGEGGGCHHHHHHHHBHFHHHHHHHAFHHHGHHGHHGFHHHHHHHGGGGGCHHGGGBGFGHHFHCGEGGGGHHHHHHHHGHGGGG?FFHHHHFFGHHGECGGFHHFHGEFHGFHHGFHHHGGGHHFFGG@B@BGGGGGFGGEGEE09CFAFFFFFGEFFFFFFFFFFFFFFFFFFFFFF/BBFBFEEBFFFFFFFFFFFFBFFEF
@M05620:45:000000000-G6HP7:1:1101:4006:10955 1:N:0:147
ATCTCTATCTCCTAAAAACCTGTTTAGATTTGGAGATAGACCTTCAGGTTTTTCATCATTTTCTGCATGAATTATACATTGACCACGTTCCAGCGTGGTCAGTTTGCAGCATTCTGTTATTTTGTTTGACAGAGTGTCTTGTTGAGAACATATGTAGGACATGATTTTTTCCTGCAACAGGGAAAATAAAGTATAAGTTTTAAAGATTTATTCTTTAATAAAGGATCTCAAAGCCAGCTTTAGAAAAAGGA
+
DCCCDFFFFFFFGGGGGGGGGGHHHHHHHHHHHHHHHHHHHHHHHHHHHHHGGHHHHHHIHIIIHHHHHHHHHHHHHGHHHHHHHHGHHHHHHHGGGGHHHHHHHHHHHHHHHHHHHHHHHHHHHHHHHHHHHHHHHHHHHHHHHHHHHHHHHHHHHHHHHHHHHHHHHGHHHHHHHHHHHGGHHHHHHHHHHHHHHHHHHHHHHHHHHHHHHHHHHHHHHHHHHHHHHHHHHHHHHGHHHHHHHHHHGGH
@M05620:45:000000000-G6HP7:1:1101:27105:10963 1:N:0:147
ATCTCTATCTCCTAAAAACCTGTTTAGATTTGGAGATAGACCTTCAGGTTTTTCATCATTTTCTGCATGAATTATACATTGACCACGTTCCAGCGTGGTCAGTTTGCAGCATTCTGTTATTTTGTTTGACAGAGTGTCTTGTTGAGAACATATGTAGGACATGATTTTTTCCTGCAACAGGGAAAATAAAGTATAAGTTTTAAAGATTTATTCTTTAATAAAGGATCTCAAAGCCAGCTTTAGAAAAAGGA
+
AAAABFFFFFFFGGGGGGGGGGHHHHHHHHHHHHHHHHHHHHHHHHHHHHHGGHHHHHHHHHHHHHHHHGHHHHHHHHHHHHHHHHGHHHHHHHGGGGHHHHHHHHHHHHHHHHHHHHGHHHHHHHHHHHHHHHFHHHHHHGGHHHGHHHHHHHHHHHHHHHHHHHHHHGHHHHHHHHGHHGGHHHHHGHHHHHHHHFGHHHHHGHHHHHHHHHHHHGHHHFFHHHHHHHHHHHCHHGHHHHHFCGFHGGF
@M05620:45:000000000-G6HP7:1:1101:10931:10966 1:N:0:147
ATCTCTATCTCCTAAAAACCTGTTTAGATTTGGAGATAGACCTTCAGGTTTTTCATCATTTTCTGCATGAATTATACATTGACCACGTTCCAGCGTGGTCAGTTTGCAGCATTCTGTTATTTTGTTTGACAGAGTGTCTTGTTGAGAACATATGTAGGACATGATTTTTTCCTGCAACAGGGAAAATAAAGTATAAGTTTTAAAGATTTATTCTTTAATAAAGGATCTCAAAGCCAGCTTTAGAAAAAGGA
+
CCCCCFFFFFFFGGGGGGGGGGHHHHHHHHHHHGHHHHHHHHHHHHHHHHHGGHHHHHHHHHIIIHHHHHHHHHHHHHHHHHHHHHGHHHHHHHGGGGHHHHHHHHHHHHHHHHHHHHHHHHHHHHHHHHHHHHHHHHHHHHHHHHHHHHHHHHHHHHHHHHHHHHHHHGHHHHHHHHHHHGGHHHHHHHHHHHHHHHHHHHHHHHHHHHHHHHHHHFHHHHHHHHHHHHHHHHHHHGHHHHHGHHHHGGH
@M05620:45:000000000-G6HP7:1:1101:4022:10967 1:N:0:147
ATCTCTATCTCCTAAAAACCTGTTTAGATTTGGAGATAGACCTTCAGGTTTTTCATCATTTTCTGCATGAATTATACATTGACCACGTTCCAGCGTGGTCAGTTTGCAGCATTCTGTTATTTTGTTTGACAGAGTGTCTTGTTGAGAACATATGTAGGACATGATTTTTTCCTGCAACAGGGAAAATAAAGTATAAGTTTTAAAGATTTATTCTTTAATAAAGGATCTCAAAGCCAGCTTTAGAAAAAGGA
+
BBBBBFFFFFFFGFGBAFEGGGFHHBD4GFGDD4F4FE5DFHFHHDDFHGHGGHHHHHHHHHHHDDGHHBFHFGHHHBGHF5AGCG1GHHHHBFEGG?GGFFHHHFFGFHHGHHG@GHGHFHHHHGHFGHBGFHHGHHHHHGHH4GGHHHHDGGDEBFFHFHHHHHHHGGHHHDG0FHFHGAFFGBGHB11GGHHHHHHGHGHHHHHGHHHHHGHHHGGH0<0<CGGHD0DBFHGHHGFHHHHEH0:CDGH
@M05620:45:000000000-G6HP7:1:1101:27123:10969 1:N:0:147
ATCTCTATCTCCTAAAAACCTGTTTAGATTTGGAGATAGACCTTCAGGTTTTTCATCATTTTCTGCATGAATTATACATTGACCACGTTCCAGCGTGGTCAGTTTGCAGCATTCTGTTATTTTGTTTGACAGAGTGTCTTGTTGAGAACATATGTAGGACATGATTTTTTCCTGCAACAGGGAAAATAAAGTATAAGTTTTAAAGATTTATTCTTTAATAAAGGATCTCAAAGCCAGCTTTAGAAAAAGGA
+
1AAAAF3FFFFFGGGGGGGGGAGGHAGHHHHHGFF1FGF1FHHHHHHHHHHGGHFGHBGHHHHHHHHHHHHHHGHFHGHHHGHHGHGHHHHHHGGGGGHHHHHHHHHHHHHHHHHHHHHHHHHHHHHFDGFHHHHFHHHHGHHHEGHHHHHHHHHGHGHHGHGGHHHHHGHHHHHHFHHHHFGHFGFHHHHHHHBGHHHHHFFBFGGHHHHHHHHHHHHDHHHGHHHHGFHHHHGFHGHHHFFFGFGGCGH
@M05620:45:000000000-G6HP7:1:1101:27103:10982 1:N:0:147
ATCTCTATCTCCTAAAAACCTGTTTAGATTTGGAGATAGACCTTCAGGTTTTTCATCATTTTCTGCATGAATTATACATTGACCACGTTCCAGCGTGGTCAGTTTGCAGCATTCTGTTATTTTGTTTGACAGAGTGTCTTGTTGAGAACATATGTAGGACATGATTTTTTCCTGCAACAGGGAAAATAAAGTATAAGTTTTAAAGATTTATTCTTTAATAAAGGATCTCAAAGCCAGCTTTAGAAAAAGGA
+
CCDDDFFFFFFFGGGGGGGGGGHHHHHHHHHHHHHHHHHHHHHHHHHHHHHGGHHHHIIHHHHHIHHHHHHHHHHHHHHHHHHHHHGHHHHHHHGGGGHHHHHHHHHHHHHHHHHHHHHHHHHHHHHHHHHHHHHHHHHHHHHHHHHHHHHHHHHHHHHHHHHHHHHHHGHHHHHHHHHHHGGHHHHHHHHHHHHHHHHHHHHHHHHHHHHHHHHHHHHHHHGHGHHHHHHHHHHHHGHHHHGHHHHHGGH
@M05620:45:000000000-G6HP7:1:1101:2992:10987 1:N:0:147
TACCTGTACTGGGGAAGCATTTGAATATCCCCCCATGGTGATGGGGACGGAGAACTGCTCCATAAACACAGGCAACGTGCCTAACTTTCCCGGGAAGATGAAGTCAAAGAGCGACCACAGCTCTTCGGAGGTTATTTTGCATCGGTGAGCCAGACAGAATGATCCGATGAGGGGTGCGAAACTATTTGAGGAAAGGAAGCACCTTTTTATTAAATTTACCTTTTAGCAATCGCCATTCCTACCCTAAAGAT
+
ABBBBFFFFFFFGGGCEGGFGFFFAGGHHHHGGGGHHHDGHHHHEEAEEE?FGHGHHHHHHHHFHHHHHEHHGHHHEHGHHGHEHHHHHFHEEEEEEHHFFHHGGFDFHHBFECGGGHCGHHHHHFGGDCCGFDGHHHBG1DGG.>C.>FHHGEGHGHHHGGDGHCDFGFCFDFE-.AEBCAB0CFGGG?FBFBF.B/.AFFEFFFFFABBFB/BFFFFFFFFF/9BF/9B.AF.E/F//9FF.B..;/B/
@M05620:45:000000000-G6HP7:1:1101:27124:10988 1:N:0:147
ATCTCTATCTCCTAAAAACCTGTTTAGATTTGGAGATAGACCTTCAGGTTTTTCATCATTTTCTGCATGAATTATACATTGACCACGTTCCAGCGTGGTCAGTTTGCAGCATTCTGTTATTTTGTTTGACAGAGTGTCTTGTTGAGAACATATGTAGGACATGATTTTTTCCTGCAACAGGGAAAATAAAGTATAAGTTTTAAAGATTTATTCTTTAATAAAGGATCTCAAAGCCAGCTTTAGAAAAAGGA
+
AAABBFDFFFFFGFGEGGEGGGHHHFFCHHHHF4FFHFH5FHHHHHHHHHHGGHFHHFHHHHHHGHHHHHHHHHHFHHGHGDGHCGGHHHHHHHGGGGHGFHHHHHHHHHCHHHHHHHFHHHHHHHHHEGGHFGFHHHHHHHHF4FGGHBGFHHHGGHBGFFFFHHHHHGHHHHHC1FFHHGG0GGGD1?FHBGDGGGGHHBG1<<FHHFHHHHHHB0DD<GFEGHHHHB0<DHHHHGHHHHFBHHFFFC:
@M05620:45:000000000-G6HP7:1:1101:25826:11023 1:N:0:147
CATCCTGACCCTGAAGTACCCCGGCTTGATTTCTGACATTAGATCGGAAGAGCACACGTCTGAACTCCAGTCACGCACTACAATCTCGTATGCCGTCTTCTGCTTGAAAAAAAAAATTATTTTTTTTTCCCTCTTTTCTTGTTTCTCCCATCTTTCTTCCCTTATTTTTTCCTTCACCCTTTCCCCTACCTTCTCCTTTTTAACTCTTTCTTCTTTCCTACCTTCTCTCACCTCCCTCTTTATACCCCTTC
+
AAAAAFFDFCF4FGGGFGGGGGGCCEECFHHHFHHHFHHGGDDGHGGEFE1FCGHFHCHEHGGBG5GCCFFF@GGHEEEFFH3434BFFAEFFHGGEHGHFH4GHG0BB?F/<///011>FFF1<<@-0>1100<1=>FH0=D/0=00</D/D=DD=C0</C;/;GGHFGHHH:F00;.99;990/;.9.;C9CB00;BFF.09;0CBF/FFFFFF/9F/;.//9BBFF/9./AA.9;9BF/9///9..A.
@M05620:45:000000000-G6HP7:1:1101:21187:11027 1:N:0:147
CATCCTGACCCTGAAGTACCCCATTGAGCATGGCATCGTCACCAACTGGGACGACATGGAGAAGATCTGGCACCACACCTTCTACAACGAGCTGCGCGTGGCCCCGGAGGAGCACCCAGTGCTGCTGACCGAGGCCCCCCTGAACCCCAAGGCCAACAGAGAGAAGATGACTCAGGTGAGGCTCGGCCGACGCCCGTGCTCCTCCCGTCCTTTCCCCAGTCATTTTCTGCCCGGCTTGATTTCTGACATTT
+
CBCCCFFFFFFFGGGGGGGGGGGHHHHHHHHHHHHHHGHHHGHHHGHHHHHHGGGGGGHHHHHHHHHHHHHHHGHHHGGHHHHHHHHHGGGGGHHGGGGGGGHHGGGGGGGGHHHHGGHHHHHHHHHHHHGGGGGGGGGGGGHHHHGGGDHGHHGGGGGGGGGGGGGGGGGGGGGGGGGGGGGGFFFFFFFFFFFFDFFFFFFFFFFFFFFFFFFFFFFFFFFFFFFFFFFFFFFFFFFFFFFFFBFFFF/
@M05620:45:000000000-G6HP7:1:1101:27933:11031 1:N:0:147
ATCTCTATCTCCTAAAAACCTGTTTAGATTTGGAGATAGACCTTCAGGTTTTTCATCATTTTCTGCATGAATTATACATTGACCACGTTCCAGCGTGGTCAGTTTGCAGCATTCTGTTATTTTGTTTGACAGAGTGTCTTGTTGAGAACATATGTAGGACATGATTTTTTCCTGCAACAGGGAAAATAAAGTATAAGTTTTAAAGATTTATTCTTTAATAAAGGATCTCAAAGCCAGCTTTAGAAAAAGGA
+
DCCDDFFFFFFFGGGGGGGGGGHHHHHHHHHHHHHHHHHHHHHHHHHHHHHGGHHHHIHHHHHIIHHHHHHHHHHHHHHHHHHHHHGHHHHHHHGGGGHHHHHHHHHHHHHHHHHHHHHHHHHHHHHHHHHHHHHHHHHHHHHHHHHHHHHHHHHHHHHHHHHHHHHHHGHHHHHHHHHHHGGHHHHHHHHHHHHHHHHHHHHHHHHHHHHHHHHHHHHHHHHHHHHHHHHHHHGHHGHHHHGHHHHHGGH
@M05620:45:000000000-G6HP7:1:1101:27914:11041 1:N:0:147
ATCTCTATCTCCTAAAAACCTGTTTAGATTTGGAGATAGACCTTCAGGTTTTTCATCATTTTCTGCATGAATTATACATTGACCACGTTCCAGCGTGGTCAGTTTGCAGCATTCTGTTATTTTGTTTGACAGAGTGTCTTGTTGAGAACATATGTAGGACATGATTTTTTCCTGCAACAGGGAAAATAAAGTATAAGTTTTAAAGATTTATTCTTTAATAAAGGATCTCAAAGCCAGCTTTAGAAAAAGGA
+
BBBBBFFFFFFFGGBFGGGGGGGHHFHHHHHFFFHHHHHHHGHHHHHFHHHGGHFHHGHHHHHHHHHHFBGGHHHHHHHHGHHHFHGHHHHHHHGGGGHHGHHHHHHGHHGHHHHHHHHHHHHHHHHHGHHHHHHHHHHHHHHHHGGGHHHHHHHHHHHHFHHHHHHHHGHHHHHHHHHHHGGGHHHGGHHGFHGFHHHHHGFHHHHFHDFHHHHHGHHHGGGHGHHHHGGHHGHHGGHHHHGHFGHHGGH
@M05620:45:000000000-G6HP7:1:1101:12305:11077 1:N:0:147
TACCTGTACTGGGAAGCATTTGAATATCCCCCCATGGTGATGGGGACGGAGAACTGCTCCATAAACACAGGCAACGTGCCTAACTTTCCCGGGAAGATGAAGTCAAAGAGCGACCACAGCTCTTCGGAGGTTATTTTGCATCGGTGAGCCAGACAGAATGATCCGATGAGGGGTGCGAAACTATTTGAGGAAAGGAAGCACCTTTTTATTACATTTACCTTTTAGCAATCGCCATTCCTACCCTAAAGATC
+
AAAAAFFFFFFFGGCFGBGGG3FGHHHHHHGGGGHHHGHBGHHHGFEGGGGGHHHHGHHHHHHHFHGHGGHGHHH>B?FGHHHHHHHHHHGCGGGGFHH11FGGH2GGFHHGGGGCHAHGHHHHHEECCGCHHHHHFHHHHHCAECFFGHFFHGHHHHHFHHHHGCGGHHHGCGGF@.@?AGGGGGGBE/9/FFFBFGGGFGFFFFFFFFF/9FFFFBFFFFFFFFF/BF-ABBFFFFFFFFFFBBFFFFF
@M05620:45:000000000-G6HP7:1:1101:2782:11079 1:N:0:147
ATCTCTATCTCCTAAAAACCTGTTTAGATTTGGAGATAGACCTTCAGGTTTTTCATCATTTTCTGCATGAATTATACATTGACCACGTTCCAGCGTGGTCAGTTTGCAGCATTCTGTTATTTTGTTTGACAGAGTGTCTTGTTGAGAACATATGTAGGACATGATTTTTTCCTGCAACAGGGAAAATAAAGTATAAGTTTTAAAGATTTATTCTTTAATAAAGGATCTCAAAGCCAGCTTTAGAAAAAGGA
+
BBBBBFFFFFFFGGGFGGGGGGHHHHHHHHHHHGHHHHHHHHHHHHHHHHHGGHHHHHHHHHHHHHHHHGHHHHHHHHHHHFHHHHGHHHHHHHGGGGGGHHHHHHHHHHHHHHHHHHHHHHHHHHHHGHHHHFHHHHHHHHHHBGGGHHHHHHHFFHFHHHHGHHHHHGHHHHHHHHGHHGGHHGGGHFGGHHH1GGHHHHHHHGHHHHHHHHHHHGGHHHHHHHHHHHHHHHGFHGHHHHHE:GG:EGH
@M05620:45:000000000-G6HP7:1:1101:2429:11083 1:N:0:147
TCCCTGTACTGGGGAAGCATTTGAATATCCCCCCATGGTGATGGGGACGGAGAACTGCTCCATAAACACAGGCAACGTGCCTAACTTTCCCGGGAAGATGAAGTCAAAGAGCGACCACAGCTCTTCGGAGGTTATTTTGCATCGGTGAGCCAGACAGAATGATCCGATGAGGGGTGCGAAACTATTTGAGGAAAGGAAGCACCTTTTTATTAAATTTACCTTTTAGCAATCGCCATTCCTACCCTATAGAT
+
A1AAAFFFFFFB11FEECGAFG3F1G3FHHFF?0AEGG11B2DEH//AAEAEEHHFGBHHEFG2FGBGGG0CE/0B/B/?GF1BFGEGHEGGGGEEEEGFB1FHH2DFFFFF?/B//<GHAFHFHGC?//AAH1FGGHGFDHHG.<..<<GHEHEFF/<=00DGH..:.:C/.-.-;9.--9C0;FF00.;9//;.//9CFFEFFFFF-FFBB/;BBFBBFFFF/9/9/99-9;-9BF9FFF-FF-////9
@M05620:45:000000000-G6HP7:1:1101:12294:11092 1:N:0:147
TACCTGTACTGGGAAGCATTTGAATATCCCCCCATGGTGATGGGGACGGAGAACTGCTCCATAAACACAGGCAACGTGCCTAACTTTCCCGGGAAGATGAAGTCAAAGAGCGACCACAGCTCTTCGGAGGTTATTTTGCATCGGTGAGCCAGACAGAATGATCCGATGAGGGGTGCGAAACTATTTGAGGAAAGGAAGCACCTTTTTATTAAATTTACCTTTTAGCAATCGCCATTCCTACCCTAAAGATC
+
CBCCCFFFFFFFGGGGGGGGGGHHHHHHHHGGGGHHHHHHHHHHGGFGGGGGHHHHHHHHHHHHHHHHCGHGHHHEFFGHHHHHHHHHHHGGGGGGHHHHHHHHHHHHFHHGGGGFHHHHHHHHHHGGGGGHHHHHHHHHHHGGGGGHHHHHHGHHHHHHHHHHHDGGHHHDGGGGAEGCGGGGGGGGGFBFGGGGFGGGGGGGFFFFFFF0;FFFFFFFFFFFFFFFFF?EFAEFFFFFFFFFFFFFFFF
@M05620:45:000000000-G6HP7:1:1101:2793:11095 1:N:0:147
ATCTCTATCTCCTAAAAACCTGTTTAGATTTGGAGATAGACCTTCAGGTTTTTCATCATTTTCTGCATGAATTATACATTGACCACGTTCCAGCGTGGTCAGTTTGCAGCATTCTGTTATTTTGTTTGACAGAGTGTCTTGTTGAGAACATATGTAGGACATGATTTTTTCCTGCAACAGGGAAAATAAAGTATAAGTTTTAAAGATTTATTCTTTAATAAAGGATCTCAAAGCCAGCTTTAGAAAAAGGA
+
CCCCCFFFFFFFGGGGGGGGGGHHHHHHHHHHHGHHHHHHHHHHHHHHHHHGGHHHHHHHHHHHHHHHHHHHHHHHHHHHHHHHHHGHHHHHHHGGGGHHHHHHHHHHHHHHHHHHHHHHHHHHHHHHHHHHHHHHHHHHHHHHBHHHHHHHHHHHHHHHHHHHHHHHHGHHHHHGGHHHHGGHHHFGGGGHHHFFHGGHHHHHHHHHHHHHHHHHHHHHFHHHHHHHHHHHHHHHHGHHHHHFGGCFGGG
@M05620:45:000000000-G6HP7:1:1101:12312:11098 1:N:0:147
TACCTGTACTGGGAAGCATTTGAATATCCCCCCATGGTGATGGGGACGGAGAACTGCTCCATAAACACAGGCAACGTGCCTAACTTTCCCGGGAAGATGAAGTCAAAGAGCGACCACAGCTCTTCGGAGGTTATTTTGCATCGGTGAGCCAGACAGAATGATCCGATGAGGGGTGCGAAACTATTTGAGGAAAGGAAGCACCTTTTTATTAAATTTACCTTTTAGCAATCGCCATTCCTACCCTAAAGATC
+
?AAABFFFFFFFGGGGGGGGGGEFGHFGHHGGGGHHGFHGHHFGGGEGGGGGHHHGGHHHHHHGHHHHHHHGHHHEBBGGHHHHGHHHGFEGGCEGHHHFGHGHHHHFHHHGGGGGGHHHHHHGHHGGFGEHHHHHHHHHHGDFGGGGGHHHHGHHHFHHHHHHHDDGHGHFGCCGGGBFGGGGGGGFEB;BFFFFFGGFGGGBFFFFFFFFFBFFFFFFFFFFFFFFFFEFFFFFFFFF/:;FFBFFFFF
@M05620:45:000000000-G6HP7:1:1101:4863:11173 1:N:0:147
ATCTCTATCTCCTAAAAACCTGTTTAGATTTGGAGATAGACCTTCTGGTTTTTCATCATTTTCTGCATGAATTATACATTGACCACGTTCCAGCGTGGTCAGTTTGCAGCATTCTGTTATTTTGTTTGACAGAGTGTCTTGTTGAGAACATATGTAGGACATGATTTTTTCCTGCAACAGGGAAAATAAAGTATAAGTTTTAAAGATTTATTCTTTAATAAAGGATCTCAAAGCCAGCTTTAGAGAAAGGA
+
3AAABFFFFFFFGFGFGGGGGGHHHHHHHHHHHGHHHHHHHHHHHHHHHHHGGHHHHHHHHHHHHHHHFFHHHHHHHHHHHHHHHHGHGHHHHHGGGGHHHHHHHHHFGHHHHHHHHHHHHHHHHHHHHHHHHHHHHHHHHHHGFHGHHFHHHGHHHGHHHHHFHGHHHGHHHHGH2<GGHGEGHHGHHGHHHHHHH>FGHHHHHHHHHHHHHHHHHHGGGGHGHHHGHHHHHGHHHGHEGHHHBCGFHHG
@M05620:45:000000000-G6HP7:1:1101:18142:11182 1:N:0:147
ATCTCTATCTCCTAAAAACCTGTTTAGATTTGGAGATAGACCTTCAGGTTTTTCATCATTTTCTGCATGAATTATACATTGACCACGTTCCAGCGTGGTCAGTTTGCAGCATTCTGTTATTTTGTTTGACAGAGTGTCTTGTTGAGAACATATGTAGGACATGATTTTTTCCTGCAACAGGGAAAATAAAGTATAAGTTTTAAAGATTTATTCTTTAATAAAGGATCTCAAAGCCAGCTTTAGAAAAAGGA
+
CCCCCFFFFFFFGGGGGGGGGGHHHHHHHHHHHHHHHHHHHHHHHHHHHHHGGHHHHHHHHHHHHHHHHHHHHHHHHHHHHHHHHHGHHHHHHHGGGGHHHHHHHHHHHHHHHHHHHHHHHHHHHHHHHHHHHHHHHHHHHHHHHHHHHHHHHHHHHHHHHHHGHHHHHGHHHHGHHHHHHGGHHGGHHFGGHHHGHHHHHHHHHHHHHHHHHHHHHHHHHHHHHHHHHHHHHHHHHGHHHHHGHHHHGGH
@M05620:45:000000000-G6HP7:1:1101:11714:11182 1:N:0:147
CATCCTGACCCTGAAGTACCCCGGCTTGATTTCTGACATTAGATCGGAAGAGCACACGTCTGAACTCCAGTCACGCACTACAATCTCGTATGCCGTCTTCTGCTTGAAAAAAAAAAAAAACAAAAATCCACCCCAAAATGATTCTTTTTTCCCTTTCCAACCCCTCTATTTTAAACACTCATCAAATTTTGCCTACCCTTTCAACACCTACCGATCTCAGAAACCACTCTTTCCTCCATCTCCCCCATCAA
+
CCCCDFFFFFFFGGGGGGGGGGGGGGGGHHHHHHHHHHHHHHGHHHGGGGHHHHHHHGHHHGHHHHHHHHHHHHGHGGGHHHHHFHHHGGHHHHGGGHGHHHHHHHHHHHHGGGGF/<///=<00.011110.-....00<000<0000-/<00000<0:0....</0000000000.::/000000000:0000/:.:/0000009./0/:-.--.0:0000:..<0:0000<0<//0<000/..-/<00
@M05620:45:000000000-G6HP7:1:1101:18122:11185 1:N:0:147
ATCTCTATCTCCTAAAAACCTGTTTAGATTTGGAGATAGACCTTCAGGTTTTTCATCATTTTCTGCATGAATTATACATTGACCACGTTCCAGCGTGGTCAGTTTGCAGCATTCTGTTATTTTGTTTGACAGAGTGTCTTGTTGAGAACATATGTAGGACATGATTTTTTCCTGCAACAGGGAAAATAAAGTATAAGTTTTAAAGATTTATTCTTTAATAAAGGATCTCAAAGCCAGCTTTAGAAAAAGGA
+
CCCCCFFFFFFFGGGGGGGGGGHHHHHHHHHHHHHHHHHHHHHHHHHHHHHGGHHHHIHIHHHIHHHHHFHHHHHHHHHHHHHHHHGHHHHHHHGGGGHHHHHHHHHHHHHHHHHHHHHHHHHHHHHHHHHHHHHHHHHHHHHHHHHHHHHHHHHHHHHHHHHHHHHHHGHHHHHHGHHHHGGHHHHGHHHHHHHHHGGHHHHHHHHHHHHHHHHHHHHHHHGGGGHHHHHHHHHHHGHHHGHHHHHFGGG
@M05620:45:000000000-G6HP7:1:1101:4849:11185 1:N:0:147
ATCTCTATCTCCTAAAAACCTGTTTAGATTTGGAGATAGACCTTCTGGTTTTTCATCATTTTCTGCATGAATTATACATTGACCACGTTCCAGCGTGGTCAGTTTGCAGCATTCTGTTATTTTGTTTGACAGAGTGTCTTGTTGAGAACATATGTAGGACATGATTTTTTCCTGCAACAGGGAAAATAAAGTATAAGTTTTAAAGATTTATTCTTTAATAAAGGATCTCAAAGCCAGCTTTAGAGAAAGGA
+
DDDDDFFFFFFFGGGGGGGGGGHHHHHHHHHHHGHHHHHHHHHHH3GGHHHGGHHHHHHHHIIHHHHHHHHHHHHHHHHHHHHHHHGHHHHHHHGGGGHHHHHHHHHHHHHHHHHHHHHHHHHHHHHHHHHHHHHHHHHHHHHHHHHHHHHHHHHHHHHHHHHHHHHHHGHHHHHHHHHHHGGHHHHHHHHHHHHHHHHHHHHHHHHHHHHHHHHHHHHHHHHHHHHHHHHHHGHHHGHHHHHH0CFHHHH
@M05620:45:000000000-G6HP7:1:1101:5781:11232 1:N:0:147
ATCTCTATCTCCTAAAAACCTGTTTAGATTTGGAGATAGACCTTCAGGTTTTTCATCATTTTCTGCATGAATTATACATTGACCACGTTCCAGCGTGGTCAGTTTGCAGCATTCTGTTATTTTGTTTGACAGAGTGTCTTGTTGAGAACATATGTAGGACATGATTTTTTCCTGCAACAGGGAAAATAAAGTATAAGTTTTAAAGATTTATTCTTTAATAAAGGATCTCAAAGCCAGCTTTAGAAAAAGGA
+
BBBBBFFFFFFFGFGF4FEGGFHHHGHHHHHHGHHHHHHGHHHHHHGGHGHGGHHHHHHHHHHHHHHHHFGHHHHHHHHHHHGHHHGHHGHGHHGGGGHHHHHHHHHHHHHHHHHHHHHHHHHHHHHHGHHHHHHHHHHHHHHHGHHHHHHHHHHHHHGHHHHHHHHHHGHGHHGHFHGHGGGHHHGHHEGGHHHGGGHHHHHHHHHHHGHHHHHHHFHFHHHHHHHHHHHHHHHGGGHHHHHBGHHHGGC
@M05620:45:000000000-G6HP7:1:1101:5802:11243 1:N:0:147
ATCTCTATCTCCTAAAAACCTGTTTAGATTTGGAGATAGACCTTCAGGTTTTTCATCATTTTCTGCATGAATTATACATTGACCACGTTCCAGCGTGGTCAGTTTGCAGCATTCTGTTATTTTGTTTGACAGAGTGTCTTGTTGAGAACATATGTAGGACATGATTTTTTCCTGCAACAGGGAAAATAAAGTATAAGTTTTAAAGATTTATTCTTTAATAAAGGATCTCAAAGCCAGCTTTAGAAAAAGGA
+
CCCCCFFFFFFFGGGGGGGGGGHHHHHHHHHHHHHHHHHHHHHHHHHHHHHGGHHHHHHHHHIIHHHHHGHHHHHHHHHHHHHHHHGHHHHHHHGGGGHHHHHHHHHHHHHHHHHHHHHHHHHHHHHHHHHHHHGHHHHHHHHHHHHHHHHHHHHHHHHHHHHHHHHHHGHHHHHHHHHHHGGHHHHHHHHHHHHHHGHHHHHHHHHHHHHHHHHHHHHHHHHHHHHHHHHHHHHHHGHHHHHHHGHHGGH
@M05620:45:000000000-G6HP7:1:1101:19060:11246 1:N:0:147
ATCTCTATCTCCTAAAAACCTGTTTAGATTTGGAGATAGACCTTCAGGTTTTTCATCATTTTCTGCATGAATTATACATTGACCACGTTCCAGCGTGGTCAGTTTGCAGCATTCTGTTATTTTGTTTGGCAGAGTGTCTTGTTGAGAACATATGTAGGACATGATTTTTTCCTGCAACAGGGAAAATAAAGTATAAGTTTTAAAGATTTATTCTTTAATAAAGGATCTCAAAGCCAGCTTTAGAAAAAGGA
+
CCCCCFFFFFFFGGGGGGGGGGHHHHHHHHHHHHHHHHHHHHHHHHHHHHHGGHHHHHHHHIHHHHHHHHHHHHHHHHHHHHHHHHGHHHHHHHGFGGHHHHHHHHHHHHHHHHHHHHHHHHHHHHHH/GHGGHHHHHHHHHHHHHGHHHHHHHHHHHHHHHHHHHHHHGHHHHHHHHHHHGGGHHHHHHHHHHHHHGHHHHHHHHHHHHHHHHHHHHHHHGHHHHHHHHHHHHHHHGHHHHHHHHHHGGF
@M05620:45:000000000-G6HP7:1:1101:5819:11251 1:N:0:147
ATCTCTATCTCCTAAAAACCTGTTTAGATTTGGAGATAGACCTTCAGGTTTTTCATCATTTTCTGCATGAATTATACATTGACCACGTTCCAGCGTGGTCAGTTTGCAGCATTCTGTTATTTTGTTTGACAGAGTGTCTTGTTGAGAACATATGTAGGACATGATTTTTTCCTGCAACAGGGAAAATAAAGTATAAGTTTTAAAGATTTATTCTTTAATAAAGGATCTCAAAGCCAGCTTTAGAAAAAGGA
+
AAABBFFFFFFFGGGGGGGGGGHHHHHGHGHHHHHHHFHGHHHHHHGGHHHGGHHHGGHHHHHHHGHHEGHHHHHHHGHHHHGHHHGHGHHHFHGGECFG4CHHHHHGHHFHFHHHHFFHHHHHHHHHHGHFFHGHGHHHHHHFFGHH3FHHFHHHHGB22FGDHHHHFCH2GGHHHHFHHGGHFEFGFGHGFGHGDHHHHGHFHFHHHGHHFHHGHFHFHHHHBGHHEFHFFGHFHGHHHGHHHHGHGGG
@M05620:45:000000000-G6HP7:1:1101:12767:11259 1:N:0:147
ATCTCTATCTCCTAAAAACCTGTTTAGATTTGGAGATAGACCTTCAGGTTTTTCATCATTTTCTGCATGAATTATACATTGACCACGTTCCAGCGTGGTCAGTTTGCAGCATTCTGTTATTTTGTTTGACAGAGTGTCTTGTTGAGAACATATGTAGGACATGATTTTTTCCTGCAACAGGGAAAATAAAGTATAAGTTTTAAAGATTTATTCTTTAATAAAGGATCTCAAAGCCAGCTTTAGAAAAAGGA
+
B@BBAFFFFF5FGGFGGGGGGGHHHHHHHHHHHHHHHGHHHHHHHHHHGHHGGFHHGFHHHHHHHHHHHEHHHHHFGHHHHHHHFFEAGHHHHHGFGG?FGHGHHFGFHHHHHHHHHHHHHHHHFEGHFGGHHHFGHFHHHFHFHHHHGBFFGHGHHHGHFHHHHHHHHGHHHHFFBGGHHGEFEFHGFFHFGGHGH=DGFHBFGFHHHHHHHHHHGHHFHFHHHHGHHFGFHH.CGGGHHHHGHHHHGGB
@M05620:45:000000000-G6HP7:1:1101:20037:11288 1:N:0:147
TACCTGTACTGGGGAAGCATTTGAATATCCCCCCATGGTGATGGGGACGGAGAACTGCTCCATAAACACAGGCAACGTGCCTAACTTTCCCGGGAAGATGAAGTCAAAGAGCGACCACAGCTCTTCGGAGGTTATTTTGCATCGGTGAGCCAGACAGAATGATCCGATGAGGGGTGCGAAACTATTTGAGGAAAGGAAGCACCTTTTTATTAAATTTACCTTTTAGCAATCGCCATTCCTACCCTAAAGAT
+
CCCCCFFFFFFFGGGGGGGGGGHHHHHHHHHGGGGHHHGHHHHHHGGGGGGGGHHHHHHHHHHHHHHHHHHHGHHHGHHHHHGHHHHHHHHGGGGGGHHHHHHHHHHHHHHHGGGGGHHHHHHHHHHGGGGEHHHHHHHHHHHGGGGGHGHHHHGHHGHHHHHHHHGGGHHHGGGGGGGGGGGGGGGGGGGCFGGGGGGGGGFFFFFFFFFFFFFFFFFFFFFFFFFFFFFFFFFFFFFFFFFFFFFFFFF
@M05620:45:000000000-G6HP7:1:1101:9372:11290 1:N:0:147
ATCTCTATCTCCTAAAAACCTGTTTAGATTTGGAGATAGACCTTCAGGTTTTTCATCATTTTCTGCATGAATTATACATTGACCACGTTCCAGCGTGGTCAGTTTGCAGCATTCTGTTATTTTGTTTGACAGAGTGTCTTGTTGAGAACATATGTAGGACATGATTTTTTCCTGCAACAGGGAAAATAAAGTATAAGTTTTAAAGATTTATTCTTTAATAAAGGATCTCAAAGCCAGCTTTAGAAAAAGGA
+
CCCCCFFFFFFFGGGGGGGGGGHHHHHHHHHHHHHHHHHHHHHHHHHHHHHGGHHHHIHHHHIHIHHHHHHHHHHHHHHHHHHHHHGHHHHHHHGGGGHHHHHHHHHHHHHHHHHHHHHHHHHHHHHHHHHHHHHHHHHHHHHHHHHHHHHHHHHHHHHHHHHHHHHHHGHHHHHHHHHHHGGHHHHHHHHHHHHGHGHHHHHHHHHHHHHHHHHHHHHHHHHHHHHHHHHHHHHHHGHHHHHGHHHHGGH
@M05620:45:000000000-G6HP7:1:1101:19065:11291 1:N:0:147
CATCCTGACCCTGAAGTACACTCTTTCCCTAACACGACGCTCTTCCGGCTTGATTTCTGACATTAGATCGGAAGAGCACACGTCTGAACTCCAGTCACGCACTACAATCTCGTATGCCGTCTTCTGCTTGAAAAAAAAAAAAACTCCCCCATCACACCTCACTCCTAACCTACCACCATAATAATAGCTCTACCTTACTATTAATCTCCACCACCCTGACCCGCGACTATCATTTTCTTGCGCTTCTGTCC
+
DDDDDFFFFFFFGGGGGGGGGGHHHHHHHHHHHHHGGGGGGGHHHHGGGGGGHHHHHHHHHHHHHHHHHHGGGGHHHHHHHGHHHGHHHHHHHHHHGHGHGGGHHHHHFHHHGGHHHHGGGHGHHHHHHHFHHHHGGGG<>--.000...-/<00:0:/.0<00/000/.00/.00..0000000:00<0000000:00000000000<0/:..<<.///</-------000000000:00-<<..0000<
@M05620:45:000000000-G6HP7:1:1101:12718:11331 1:N:0:147
TACCTGTACTGGGGAAGCATTTGAATATCCCCCCATGGTGATGGGGACGGAGAACTGCTCCATAAACACAGGCAACGTGCCTAACTTTCCCGGGAAGATGAAGTCAAAGAGCGACCACAGCTCTTCGGAGGTTATTTTGCATCGGTGAGCCAGACAGAATGATCCGATGAGGGGTGCGAAACTATTTGAGGAAAGGAAGCACCTTTTTATTAAATTTACCTTTTAGCAATCGCCATTCCTACCCTAAAGAT
+
CCCCCFFFFFFFGGGGGGGGGGHHHHHHHHHGGGGHHHGHHHHHHGGGGGGGGHHHHHHHHHHHHHHHHHHHGHHHGHHHHHHHHHHHHHHGGGGGGHHHHHHHHHHHHHHHGGGGGHHHHHHHHHHGGGGEHHHHHHHHEHHGGGGGHHHHHHGHHHHHHHHHHHGGGHHHGGCDGGDGGGGGGGGGGGGFGGGGGGGGGGFFFFFFFFFFFFFFFFFFFFFFFFFFFFFFFFDFFFFFFFFFFFFFFFF
@M05620:45:000000000-G6HP7:1:1101:29135:11332 1:N:0:147
GACCTGTACTGGGGAAGCATTTGAATATCCCCCCATGGTGATGGGGACGGAGAACTGCTCCATAAACACAGGCAACGTGCCTAACTTTCCCGGGAAGATGAAGTCAAAGAGCGACCACAGCTCTTCGGAGGTTCTTTTGCATCGGTGAGCCAGACAGAATGATCCGATGAGGGGTGCGAAACTATTTGAGGAAAGGACGCACCTTTTTATTAAATTTACCTTTTAGCAATCGCCATTCCTACCCTAAAGAT
+
3>>AAFFFFFFFGGCEGGGGGGHFFHHHHHHGGGGHHHGHFGHHHFFGGGGGGGHHHHHHHHHHHHHHHFHHGHHHEHHHHHHHHHHHHHHGGGE@EEGHGEHHHHHHHHHHGGGGGHHHHHHHHHHGDGGCHFHHHHHGHHHGGDE.><><GCEHHHHHHEHHHHDFGGHFFGGGGGC-;AFCFGGGB9F;C/;F9.=B9BBFFFFF?FFB9FFFFFFFFFFFBFFBFFFFFFA;FFFFBFFFFF./B/F
@M05620:45:000000000-G6HP7:1:1101:11066:11332 1:N:0:147
ATCTCTATCTCCTAAAAACCTGTTTAGATTTGGAGATAGACCTTCAGGTTTTTCATCATTTTCTGCATGAATTATACATTGACCACGTTCCAGCGTGGTCAGTTTGCAGCATTCTGTTATTTTGTTTGACAGAGTGTCTTGTTGAGAACATATGTAGGACATGATTTTTTCCTGCAACAGGGAAAATAAAGTATAAGTTTTAAAGATTTATTCTTTAATAAAGGATCTCAAAGCCAGCTTTAGAAAAAGGA
+
CCCCCFFFFFFFGGGGGGGGGGHHHHHHHGHHHHHHHHHHHHHHHHHHHHHGGHHHHHHIHHHHHHHHHHHHHHHHHHHHHHHHHHGHHHHHHHGGGGHHHHHHHHHHHHHHHHHHHHHHHHHHHHHHHGHHHHHHHHHHHHHHHHHHHHHHHHHHHHHHHHHHHHHHHGHHHHHHDHHHHGGHHHHHHHHHHHHHHFGHHHHHHHHHHHHHHHHHHHHHHHHHHHHHHHHHHHHHHGHHHHHHHHGHGGG
@M05620:45:000000000-G6HP7:1:1101:6706:11347 1:N:0:147
CATCCTGACCCTGAAGTACCCCGGCTTGATTTCTGACATTAGATCGGAAGAGCACACGTCTGAACTCCAGTCACGCACTACAATCTCGTATGCCGTCTTCTGCTTGAAAAAAAAAAATATTTTTTTTTCCATAGTCTCTTTTTCCTTCCCTCCTTCTACCCTTATCTCTTCCTGCCCCATGTCCCCTCCCTTCTCCTATTTCCCTCTTTCTTCTTTCATCCATGATCTCCCTTCCACTTTTCTCATCATGA
+
BBBBBFFFFFFFGGGGGGGGGGGGGGGGHHHHHHHFHHHHHHHHHHGGGGHHHHHHHGHHHGHHHHHHHHHHHHGHGGGHHHFHHFHHGGHHGHGGGHGHFHFHHHHFHHFFFCC>/022@222/<-->>>1=<100=<000</0000<<0/./:0:00<;0//00:0;:;C00/;.;.//;;B0?/.../;B0000;;;;;CB0/BB//9/;//;F9/://:////;;9;./.;//////;;/////;//
@M05620:45:000000000-G6HP7:1:1101:24504:11348 1:N:0:147
CATCCTGACCCTGAAGTACCCCATTGAGCATGGCATCGTCACCAACTGGGACGACATGGAGAAGATCTGGCACCACACCTTCTACAACGAGCTGCGCGTGGCCCCGGAGGAGCACCCAGTGCTGCTGACCGAGGCCCCCCTGAACCCCAAGGCCAACAGAGAGAAGATGACTCAGGTGAGGCTCGGCCGACGCCCGTGCTCCTCCCGTCCTTTCCCCAGTCATTTTCTGCCCGGCTTGATTTCTGCCATTC
+
DDDDDFFFFFFFGGGGGGGGGGGHHHHHHHHHHHHHHGHHHGHHHGHHHHHHGGGGGHHHHHHHHHHHHHHHHGHHHGGHHHHHHHHHGGGGGHHGGGGGGGHHGGGGGGGGHHHHGGGGHHHHHHHHHHGDFGGGGGGGGGHHHHGGDDGFHHEEFEFFFFDGFFBCFFGGGGBFBB;::CAFB@EFA-C-@FF-:.;.BFBFFF.9AD.0:FFFF/90;0::::F00BFFA-@-9-.0::BB00;0::0
@M05620:45:000000000-G6HP7:1:1101:24486:11349 1:N:0:147
CATCCTGACCCTGAAGTACCCCATTGAGCATGGCATCGTCACCAACTGGGACGACATGGAGAAGATCTGGCACCACACCTTCTACAACGAGCTGCGCGTGGCCCCGGAGGAGCACCCAGTGCTGCTGACCGAGGCCCCCCTGAACCCCAAGGCCAACAGAGAGAAGATGACTCAGGTGAGGCTCGGCCGACGCCCGTGCTCCTCCCGTCCTTTCCCCAGTCATTTTCTGCCCGGCTTGATTTCTGACATTA
+
BBCABFFFFFFFGGGGGGGGGGGHHHHHHGHHHHHHHGHHHGHGHGHHHGHHGGGGGHHHHHHHHHHHHHHHHGGHHGGHHHHHHHHHGGGGGHHGGGEEGGHHGGGGGGGGHHHHGGHHHHHHHHHHHHGGGGGGGGGGGGHFHHGGGGHGHHFGGGGGGGGGGGGGGGGGGGGGGFGGGGEGFFFFFFFFFFFDDDDFFFFFFFFEFFFFFFFFFFFFFFFFFFFFF/FFDAB@FFFBFFBFFBFFFF/
@M05620:45:000000000-G6HP7:1:1101:11072:11349 1:N:0:147
ATCTCTATCTCCTAAAAACCTGTTTAGATTTGGAGATAGACCTTCAGGTTTTTCATCATTTTCTGCATGAATTATACATTGACCACGTTCCAGCGTGGTCAGTTTGCAGCATTCTGTTATTTTGTTTGACAGAGTGTCTTGTTGAGAACATATGTAGGACATGATTTTTTCCTGCAACAGGGAAAATAAAGTATAAGTTTTAAAGATTTATTCTTTAATAAAGGATCTCAAAGCCAGCTTTAGAAAAAGGA
+
BBBCCFFFFFFFGGGGGGGGGGHHHHHHHHHHHHHHHHHHHHHHHHHHHHHGGHHHHIHHHHHHHHHHHHHHHHHHHHHHHHHHHHGHHHHHHHGGGGHHHHHHHHHHHHHHHHHHHHHHHHHHHHHHHHHHHHGHHHHHHHHHHHHHHHHHHHHHHHHHHHHHHHHHHGHHHHHHHHHHHGGHHHHHHHHHHHHHHDHHHHHHHHHHHHHHHHHHHHHHHHHHHHHHHHHHHHHHHGHHHHHHHHHHGGG
@M05620:45:000000000-G6HP7:1:1101:16537:11362 1:N:0:147
CATCCTGACCCTGAAGTACCCCGGCTTGATTTCTGACATTAGATCGGAAGAGCACACGTCTGAACTCCAGTCACGCACTACCATCTCGTATGCCGTCTTCTGCTTGAAAAAAAAACCAGTGCTGCTGACCGAGGCCCCCCTGAACCCCAAGGCCAACAGAGAGAAGATGACTCAGGTGAGGCTCGGCCGACGCCCGTGCTCCTCCCGTCCTTTCCCCAGTCATTTTCTGCCCGGCTTGATTTCTGACCTTA
+
BBBBBFFFFFFFGGGGGGGGGGE22AAEEGGFDBF5FFGBH5AEGE2AAEH1CGHHFGBGHFHFHHHBEGAF3F1BEE/3??34B331?EF?4B/>ECFFD4G4?F0B33GC/B//???@1FGGHFFGFHCCCGGEFGGGGGF0GHGGDGHEEEHHGGHFGGDFGGGGGGGGGFBFBFGGGGEGGGGGB<BB?B?BB.AEFFFFFFD.;DAFFFFFFBDFFBFBFFFFFFFFFB>BBB.BFFFFF/9/;9/
@M05620:45:000000000-G6HP7:1:1101:11090:11372 1:N:0:147
ATCTCTATCTCCTAAAAACCTGTTTAGATTTGGAGATAGACCTTCAGGTTTTTCATCATTTTCTGCATGAATTATACATTGACCACGTTCCAGCGTGGTCAGTTTGGAGCATTCTGTTATTTTGTTTGACAGAGTGTCTTGTTGAGAACATATGTAGGACATGATTTTTTCCTGCAACAGGGAAAATAAAGTATAAGTTTTAAAGATTTATTCTTTAATAAAGGATCTCAAAGCCAGCTTTAGAAAAAGGA
+
CCCCCFFFFFFFGGGGGGGGGGHHHHHHHHHHHGHHHHHHHHHHHHHHHHHGGHHHHHHHHHHIHHHHHHHHHHHHHHHHHHHHHHGHHHHHHHGGGGHHHHHHHH1GGHHHHHHHHHHHHHHHHHHHHHHHHHHHHHHHHHHHHHHHHHHHHHHHHHHHHHHHHHHHHGHHHHHHHHHHHGGHHHHHHHHHHHHHHFGHHHHHHHHHHHHHHHHHHHHHHHHHHHHHHHHHHHHHHGHHHHHGHHHHGGF
@M05620:45:000000000-G6HP7:1:1101:11170:11412 1:N:0:147
TACCTGTACTGGGGAAGCATTTGAATATCCCCCCATGGTGATGGGGACGGAGAACTGCTCCATAAACACAGGCAACGTGCCTAACTTTCCCGGGAAGATGAAGTCAAAGAGCGACCACAGCTCTTCGGAGGTTATTTTGCATCGGTGAGCCAGACAGAATGATCCGATGAGGGGTGCGAAACTATTTGAGGAAAGGAAGCACCTTTTTATTAAATTTACCTTTTAGCAATCGCCATTCCTACCCTAAAGAT
+
CCCCCFFFFFFFGGGGGGGGGGHHHHHHHHHGGGGHHHHHHHHHHGGGGGGGGHHHHHHHHHHHHHHHHHHHGHHHGHHHHHHHHHHHHHHGGGGGGHHHHHHHHHHHHHHHGGGGGHHHHHHHHHHGGGGEHFGHHHHHEHHGGGGA><>GHHGHHHHHHHHHHHGGGHHHGGEFGGGGGGGFGGGGGGGFFGGGFBFGFFFFFFFFFFFFFFFFFFFFFFFFFFFFFFFFFFDFFFFFFF;AFFFFFFF
@M05620:45:000000000-G6HP7:1:1101:9925:11419 1:N:0:147
CATCCTGACCCTGAAGTACCCCGGCTTGATTTCTGACATTAGATCGGAAGAGCACACGTCTGAACTCCAGTCACGCACTACAATCTCGTATGCCGTCTTCTGCTTGAAAAAAAAAAAAAAAAAAAAAATATAAAAAAAATACTCTTGTGAATATCTAAGAAATGTAATTAAATATAGTATAAATTAAACGTTAATGTAAGTATTATAATAGGAAAATGAACGTGTAACAGGAGTACCTGGGACATACATAC
+
DDDDDFFFFFFFGGGGGGGGGGGGGGGGHHHHHHHHHHHHHHHHHHGGGGHHHHHHHGHHHGHHHHHHHHHHHHGHGGGHHHHHHHHGFFHHHHGGGHGHHHHHHHHHGHHGGGGG<</>-----=-<.00:0000---.<0000:0<00000:0000000/0000<0000000::0:00000<00:00..:/.00<000:0<000000<0000//00000...//00<0...//0000.....0000000
@M05620:45:000000000-G6HP7:1:1101:11197:11432 1:N:0:147
ATCTCTATCTCCTAAAAACCTGTTTAGATTTGGAGATAGACCTTCAGGTTTTTCATCATTTTCTGCATGAATTATACATTGACCACGTTCCAGCGTGGTCAGTTTGCAGCATTCTGTTATTTTGTTTGACAGAGTGTCTTGTTGAGAACATATGTAGGACATGATTTTTTCCTGCAACAGGGAAAATAAAGTATAAGTTTTAAAGATTTATTCTTTAATAAAGGATCTCAAAGCCAGCTTTAGAAAAAGGA
+
CCCCCFFFFFFFGGGGGGGGGGHHHHHHHHHHHHHHHHHHHHHHHHHHHHHGGHHHHIHHHIIIHHHHHHHHHHHHHHHHHHHHHHGHHHHHHHGGGGHHHHHHHHHHHHHHHHHHHHHHHHHHHHHHHHHHHHHHHHHHHHHHHHHHHHHHHHHHHHHHHHHHHHHHHGHHHHHHHHHHHGGHHHHHHHHHHHHHHFGHHHHHHHHHHHHHHHHHHHHHHHHHHHHHHHHHHHHHHGHHHHHFHHHHGGH
@M05620:45:000000000-G6HP7:1:1101:7261:11436 1:N:0:147
ATCTCTATCTCCTAAAAAGGAAGAAAGGGGAGGGAAGATCGGAAGAGCACACGCCTGAACTCCAGTCACGCACTACAATCTCGTATGCCGTCTTCTGCTTGAAAAAAAAAACCAACAAGTACCGCTGGCGGGCGTTCTTTTTTTCCCCCCCTAAACCCCTGCCAACCGCATTTTTTCCCTGCGTCCTGCTTACTCCTTCCTCCGTCTTTCTCCCCCTTGCCTCTTCTCCCCCCCTCTCTACTCTCCTACCC
+
AAA?AFFFFFFFGGG1FGAAAAAB0FH0E?EEAEEFAGHHFCEFEAGBFHCGC//FGF1BFGHHG2FGFGG?EGFHFFFBDFGFC0CD1/EEFGHHHEFGHAGHHF/E/<////<?//01111/<<>-<<--;-;;CE00;0--90;9.>@---//:AF-9--//-----;A99/-/;9//9--;>;/;///////;9B/9/9-:-9;9F9/B/;A---;/9/;F/9B/9---;@-9;///;B/9/;//-9
@M05620:45:000000000-G6HP7:1:1101:26606:11436 1:N:0:147
TACCTGTACTGGGGAAGCATTTGAATATCCCCCCATGGTGATGGGGACGGAGAACTGCTCCATAAACACAGGCAACGTGCCTAACTTTCCCGGGAAGATGAAGTCAAAGAGCGACCACAGCTCTTCGGAGGTTATTTTGCATCGGTGAGCCAGACAGAATGATCCGATGAGGGGTGCGAAACTATTTGAGGAAAGGAAGCACCTTTTTATTAAATTTACCTTTTAGCAATCGCCATTCCTACCCTAAAGAT
+
CDCDCFFFFFFFGGGGGGGGGGHHHHHHHHHGGGGHHHGHHHHHHGGGGGGGGHHHHHHHHHHHHHHHHHHHGHHHGHHHHHHHHHHHHHHGGGGGGGHHHHHHHHHHHHHHGGGGGHHHHHHHHHHGGGGEHFHHHHHHGHHGGGGGHHHHHHGHHHHHHHHHHHGGGHHGGGCAFGEGGGGGGGGGGGGFGFGGGFGGGGFFFFFFFFFFFFFFFFFFFFFFFFFFFFFFFFFAFFFFFFFFFFFFFFF
@M05620:45:000000000-G6HP7:1:1101:25612:11457 1:N:0:147
CATCCTGACCCTGAAGTACCCCATTGAGCATGGCATCGTCACCAACTGGGACGACATGGAGAAGATCTGGCACCACACCTTCTACAACGAGCTGCGCGTGGCCCCGGAGGAGCACCCAGTGCTGCTGACCGAGGCCCCCCTGAACCCCAAGGCCAACAGAGAGAAGATGACTCAGGTGAGGCTCGGCCGACGCCCGTGCTCCTCCCGTCCTTTCCCCAGTCATTTTCTGCCCGGCTTGATTTCTGACATTA
+
CCCCCFFFFFFFGGGGGGGGGGFHHHFHHHHFGFGGHGHHHGHFCEGHHHHHFGGGGHH3GCGGGGHFGHHHHGFHEEGHHHHHHGFHCGEFFHHGGGGCE@HHGGFGGGGGHHHHGGHHHHHHHHHHHHGGGGGGGGGGGGHHHHGGGGHGHHGGGGGGGGGGGGGGGGGGGGGGGGGGGGGGFFFFFFFFFFFFFFFFFFFFFFFFFFFFFFFFFFFFFFFFFFFFFFFFFFFFFFFFFFFFFFFFFF/
@M05620:45:000000000-G6HP7:1:1101:5758:11471 1:N:0:147
ATCTCTATCTCCTAAAAACCTGTTTAGATTTGGAGATAGACCTTCAGGTTTTTCATCATTTTCTGCATGAATTATACATTGACCACGTTCCAGCGTGGTCAGTTTGCAGCATTCTGTTATTTTGTTTGACAGAGTGTCTTGTTGAGAACATATGTAGGACATGATTTTTTCCTGCAACAGGGAAAATAAAGTATAAGTTTTAAAGATTTATTCTTTAATAAAGGATCTCAAAGCCAGCTTTAGAAAAAGGA
+
CCCCDFFFFFFFGGGGGGGGGGHHHHHHHHHHHGHHHHHHHHHHHHHHHHHGGHHHHIHIHIHHIHHHHHHHHHHHHHHHHGHHHHGHHHHHHHGGGGHHHHHHHHHHHHHHHHHHHHHHHHHHHHHHGHHHHHHHHHHHHHHHHHHHHHHHHHHHHHHHHHHHHHHHHGHHHHHHHHGHHGGHHHHHHHHHHHHHHHHHHHHHHHHHHHHHHHHHHHHHHHHHHHHHHHHGHHHHHGHHHHHHHHHHGGH
@M05620:45:000000000-G6HP7:1:1101:18170:11476 1:N:0:147
ATCTCTATCTCCTAAAAACCTGTTTAGATTTGGAGATAGACCTTCAGGTTTTTCATCATTTTCTGCATGAATTATACATTGACCACGTTCCAGCGTGGTCAGTTTGCAGCATTCTGTTATTTTGTTTGACAGAGTGTCTTGTTGAGAACATATGTAGGACATGATTTTTTCCTGCAACAGGGAAAATAAAGTATAAGTTTTAAAGATTTATTCTTTAATAAAGGATCTCAAAGCCAGCTTTAGAAAAAGGA
+
CCCCCFFFFFFFGGGGGGGGGGHHHHHHHHHHHHHHHHHHHHHHHHHHHHHGGHHHHHIHIHIIIHHHHHHHHHHHHHHHHHHHHHGHHHHHHHGGGGHHHHHHHHHHHHHHHHHHHHHHHHHHHHHHHHHHHHHHHHHHHHHHHHHHHHHHHHHHHHHHHHHHHHHHHGHHHHHHHHHHHGGGHHHHHHHHHHHHHGHHHHHHHHHHHHHHHHHHHHHHHHHHHHHHHHHGHHHHHGHHHHHGHHHHGGH
@M05620:45:000000000-G6HP7:1:1101:18191:11481 1:N:0:147
ATCTCTATCTCCTAAAAACCTGTTTAGATTTGGAGATAGACCTTCAGGTTTTTCATCATTTTCTGCATGAATTATACATTGACCACGTTCCAGCGTGGTCAGTTTGCAGCATTCTGTTATTTTGTTTGACAGAGTGTCTTGTTGAGAACATATGTAGGACATGATTTTTTCCTGCAACAGGGAAAATAAAGTATAAGTTTTAAAGATTTATTCTTTAATAAAGGATCTCAAAGCCAGCTTTAGAAAAAGGA
+
DDDDDFFFFFFFGGGGGGGGGGHHHHHHHHHHHHHHHHHHHHHHHHHHHHHGGHHHHHHHHIHHIHHHHHHHHHHHHHHHHHHHHHGHHHHHHHGGGGHHHHHHHHHHHHHHHHHHHHHHHHHHHHHHHHHHHHHHHHHHHHHHHHHHHHHHHHHHHHHHHHHHHHHHHGHHHHHHHHHHHGGHHHHHHHHHHHHHHHHHHHHHHHHHHHHHHHHHHHHHHHHHHHHHHHHHHHHHHGHHHHHGHHHHGGH
@M05620:45:000000000-G6HP7:1:1101:11823:11482 1:N:0:147
TACCTGTACTGGGGAAGCATTTGAATATCCCCCCATGGTGATGGGGACGGAGAACTGCTCCATAAACACAGGCAACGTGCCTAACTTTCCCGGGAAGATGAAGTCAAAGAGCGACCACAGCTCTTCGGAGGTTATTTTGCATCGGTGAGCCAGACAGAATGATCCGATGAGGGGTGCGAAACTATTTGAGGAAAGGAAGCACCTTTTTATTAAATTTACCTTTTAGCAATCGCCATTCCTACCCTAAAGAT
+
CCCCCFFFFFFFGGGGGGGGGGHHHHHHHHHGGGGHHHGHHHHHHGGGGGGGGHHHHHHHHHHHHHHHHHHHGHHHGHHHHHHHHHHHHHHGGGGGGHHHHHHHHHHHHHHHGGGGGHHHHHHHHHHGGGGGHHHHHHHHGHHGGGGGHHHHHHGHHHHHHHHHHHGGGHHHGGGFGGGGGGGGGGGGEGGFGGGGGGGGGGFFFFFFFFFFFFFFFFFFFFFFFFFFFFFFFFFFFFFFFFAFFFFFFFF
@M05620:45:000000000-G6HP7:1:1101:11843:11484 1:N:0:147
TACCTGTACTGGGGAAGCATTTGAATATCCCCCCATGGTGATGGGGACGGAGAACTGCTCCATAAACACAGGCAACGTGCCTAACTTTCCCGGGAAGATGAAGTCAAAGAGCGACCACAGCTCTTCGGAGGTTATTTTGCATCGGTGAGCCAGACAGAATGATCCGATGAGGGGTGCGAAACTATTTGAGGAAAGGAAGCACCTTTTTATTAAATTTACCTTTTAGCAATCGCCATTCCTACCCTAAAGAT
+
ABAABFFFFFBFCEGGGGFFGGHFFGHHFGEFEGGFHFGHGGHFEFGFGG?E?EHGFHHDABFFHHHGHHGGGHHHGHFEGGHFHDGHHHHGGGEFGFHHHGFHFGFHFHFBECGGGEHHEHGHHFGFDCGGHFHHHHFB1FGFDEGGHHGHFFGHHFFFD0GHBG.CDCC:.A;AEDD?-BFGGGGGFEG0;/AF/B.?/FFFFFFFEFF999BFBF/BFFFFEFFBBBFF.DFFFF/F/9AFFFFFFF;
@M05620:45:000000000-G6HP7:1:1101:17610:11484 1:N:0:147
ATCTCTATCTCCTAAAAACCTGTTTAGATTTGGAGATAGACCTTCAGGTTTTTCATCATTTTCTGCATGAATTATACATTGACCACGTTCCAGCGTGGTCAGTTTGCAGCATTCTGTTATTTTGTTTGACAGAGTGTCTTGTTGAGAACATATGTAGGACATGATTTTTTCCTGCAACAGGGAAAATAAAGTATAAGTTTTAAAGATTTATTCTCTAATAAAGGATCTCAAAGCCAGCTTTAGAAAAAGGA
+
BBBBBFFFFFFFGGGGFGGGGGHHHHHGHHHHHHHHHHHHHHHHHHHHHHHGGHHHHHHHHHHHHHGHHGHHHHHHHHHHHGHHHHGHHHHHHHGGGGHHHHHHHHHHGHHHHHHHHHHHHHHHHHHHHHHHHHHHHHHHHHHHHHHHHHHHHHHHHHHHHHHGHHHHHGHHHHHHHHHHHGGHHHGHHHHHHHHHHHHHHHHHHHHHHHHHHHFHHHHHHHHHHHHHHHHFHHGHHGHHHHHFHGHHGGH
@M05620:45:000000000-G6HP7:1:1101:17598:11505 1:N:0:147
ATCTCTATCTCCTAAAAACCTGTTTAGATTTGGAGATAGACCTTCAGGTTTTTCATCATTTTCTGCATGAATTATACATTGACCACGTTCCAGCGTGGTCAGTTTGCAGCATTCTGTTATTTTGTTTGACAGAGTGTCTTGTTGAGAACATATGTAGGACATGATTTTTTCCTGCAACAGGGAAAATAAAGTATAAGTTTTAAAGATTTATTCTTTAATAAAGGATCTCAAAGCCAGCTTTAGAAAAAGGA
+
BCCCCFFFFFFFGGGGGGGGGGHHHHHHHHHHHHHHHHHFHHHHHHHHHHHGGHHHHHHHHHHHHHHHHHHHHHHGHHHHHHHHHHGHHHHHHHGGGGHHHHHHHHHHHHHHHHHHHHHHHHHHHHHHHHHHHHHHHHHHHHHHHHHHHHHHHHHHHHHHHHHHHHHHHGHHHHHHHHHHHGGHHHHHHHGHHHGHHHHHHHHHHFGHHHHHHHHHHGHHHHHGHHHHHHHGHHHHHGHHHHHGHHHHGGG
@M05620:45:000000000-G6HP7:1:1101:26650:11527 1:N:0:147
CATCCTGACCCTGAAGTACCCCGGCTTGATTTCTGACATTAGATCGGAAGAGCACACGTCTGAACTCCAGTCACGCACTACAATCTCGTATGCCGTCTTCTGCTTGAAAAAAAAAAAACAACATAACACCCTCTTAACCCTCATCTCCCCACATACTTCCCTTCAAGACAACTTCCCCCTTTCCCCCTCCTACACCTCTACCCCTCAGCCACCAAGCCACCCTTCACACCCCTCCCTCCTCCTCCCCCTTC
+
CCCCCFFFFFFFGGGGGGGGGGGGGGGGHHHGHGGGHHHHHHHHHHGGGGHHHHHHHGGHHGHHHHHHHHHHHHGHGGGHHHHHHHHHGGHHGHGGGFGHHHHHHHHHFHHEFDG/>//??//0??11?<...0111=1.0.000000/./<<00<000;:00/<:0;///.00;::9.-.0;00/.-.9/:00///.00909...;00/./;...9.;/:..//0000..-..;.//.//////...-.:
@M05620:45:000000000-G6HP7:1:1101:5677:11529 1:N:0:147
CATCCTGACCCTGAAGTACCCCATTGAGCATGGCATCGTCACCAACTGGGACGACATGGAGAAGATCTGGCACCACACCTTCTACAACGAGCTGCGCGTGGCCCCGGAGGAGCACCCAGTGCTGCTGACCGAGGCCCCCCTGAACCCCAAGGCCAACAGAGAGAAGATGACTCAGGTGAGGCTCGGCCGACGCCCGTGCTCCTCCCGTCCTTTCCCCAGTCATTTTCTGCCCGGCTTGATTTCTGACATTA
+
CCCCCFFFFFFFGGGGGGGGGGGHHHHHHHHHHHHHHGHHHGHHHGHHHHHHGGGGGHHHHHHHHHHHHHHHHGHHHGGHHHHHHHHHGGGGGHHGGGGGGGHHGGGGGGGGHHHHGGHHHHHHHHHHHHGGGGGGGGGGGGHHHHGGGGHGHHGGGGGGGGGGGGGGGGGGGGGGGGGGGGGGFFFFFFFFFFFFFFFFFFFFFFFEDFDFFFFFFFFFFFFFFFFFFFFFFFFFFFFFFFFFFBFFFF0
@M05620:45:000000000-G6HP7:1:1101:19343:11531 1:N:0:147
CATCCTGACCCTGAAGTACCCCATTGAGCATGGCATCGTCACCAACTGGGACGACATGGAGAAGATCTGGCACCACACCTTCTACAACTAGCTGCGCGTGGCCCCGGAGGAGCACCCAGTGCTGCTGACCGAGGCCCCCCTGAACCCCAAGGCCAACAGAGAGAAGATGACTCAGGTGAGGCTCGGCCGACGCCCGTGCTCCTCCCGTCCTTTCCCCAGTCATTTTCTGCCCGGCTTGATTTCTGACATTA
+
CCCCCFFFFFFFGGGGGGGGGGGHHHHHHHHHHHHHHGHHHGHHHGHHHHHHGGGGGHHHHHHHHHHHHHHHHGHHHGGHHHHHHHHHHHHHHHHGGGGGGGHHGGGGGGGGHHHHGGGHHHHHHHHHHHGGGGGGGGGGGGGHHHGGGEHGHHGHGGGGGGGGGGGGGGGGGGGGGGGGGGGGGFFFFFFFFFFFCFFFFFFFFFFFFFDFFFFFFFFFFFFFFFFFFFFFDFFFFFAFFFFF0;FFFF0
@M05620:45:000000000-G6HP7:1:1101:5685:11546 1:N:0:147
CATCCTGACCCTGAAGTACCCCATTGAGCATGGCATCGTCACCAACTGGGACGACATGGAGAAGATCTGGCACCACACCTTCTACAACGAGCTGCGCGTGGCCCCGGAGGAGCACCCAGTGCTGCTGACCGAGGCCCCCCTGAACCCCAAGGCCAACAGAGAGAAGATGACTCAGGTGAGGCTCGGCCGACGCCCGTGCTCCTCCCGTCCTTTCCCCAGTCATTTTCTGCCCGGCTTGATTTCTGACATTA
+
CCCCCFFFFFFFGGGGGGGGGGGHHHHHHHHHHGHHHGHHHGHHHGHHHHHHGGGGGHHHHHHHHHHHHHHHHGHHHGGHHHHHHHHHGGGGGHHGGGGGGGHHGGGGGGGGHHHHGGHHHHHHHHHHHHGGGGGGGGGGGGHHHHGGGGHGHHGGGGGGGGGGGGGGGGGGGGGGGGGGGGGGFFFFFFFFFFFFBDFFFFFFFFDEFFFFFFFFFFAFFFFFFFFFFFFFFFFFFFAFFFFFF:FFFF/
@M05620:45:000000000-G6HP7:1:1101:19827:11573 1:N:0:147
ATCTCTATCTCCTAAAAACCTGTTTAGATTTGGAGATAGACCTTCAGGTTTTTCATCATTTTCTGCATGAATTATACATTGACCACGTTCCAGCGTGGTCAGTTTGCAGCATTCTGTTATTTTGTTTGACAGAGTGTCTTGTTGAGAACATATGTAGGACATGATTTTTTCCTGCAACAGGGAAAATAAAGTATAAGTTTTAAAGATTTATTCTTTAATAAAGGATCTCAAAGCCAGCTTTAGAAAAAGGA
+
BABBBFFFFFFFGGGGGFGGGGHHHHHHHHHHHHHHHHHHGHHHHHHHHHHGGHHHHHHHHHHHHHHHHHHHHHHHHHHHHHHHHHGHHHHHHHGGGGHHHHHHHHHHHHHHHHHHHHHHHHHHHHHHGHHHHHHHHHHHHHHHHHHHGHHHHHHHHHHHHHHHHHHHHGHHHHHHHHEGHGGHHHHFHHGGHHHHHFGHHHHHHHHHHHHHHHHHHHHHHHHHHHHHHHGGHHHHHGHHHGHFHGHHGGF
@M05620:45:000000000-G6HP7:1:1101:28958:11587 1:N:0:147
ATCTCTATCTCCTAAAAACCTGTTTAGATTTGGAGATAGACCTTCAGGTTTTTCATCATTTTCTGCATGAATTATACATTGACCACGTTCCAGCGTGGTCAGTTTGCAGCATTCTGTTATTTTGTTTGACAGAGTGTCTTGTTGAGAACATATGTAGGACATGATTTTTTCCTGCAACAGGGAAAATAAAGTATAAGTTTTAAAGATTTATTCTTTAATAAAGGATCTCAAAGCCAGCTTTAGAAAAAGGA
+
CCDDDFFFFFFFGGGGGGGGGGHHHHHHHHHHGFHHHHHHHHHHHHHHHHHGGHHHHGHHGIHHHHHHHHHHHHHHHHHHHHHHHHGHHHHHHHGGGGHHHHHHHHHHHHHHHHHHHHHHHHHHHHHHGGHHHHHHHHHHHHHHHHHHHHHHHHHHHHHHHHHFHHHHHGHHHHHHFHHHHGGHHHGHGGHHHHHHHGHHHHHHHHHHHHHHHHHHHHHHHFHHHHHHHHHHHHHHHGHHHHHGFHHFGGH
@M05620:45:000000000-G6HP7:1:1101:28937:11590 1:N:0:147
ATCTCTATCTCCTAAAAACCTGTTTAGATTTGGAGATAGACCTTCAGGTTTTTCATCATTTTCTGCATGAATTATACATTGACCACGTTCCAGCGTGGTCAGTTTGCAGCATTCTGTTATTTTGTTTGACAGAGTGTCTTGTTGAGAACATATGTAGGACATGATTTTTTCCTGCAACAGGGAAAATAAAGTATAAGTTTTAAAGATTTATTCTTTAATAAAGGATCTCAAAGCCAGCTTTAGAAAAAGGA
+
BAAABFFFFFFFGGGGGGGGGGFGHHHHHHHHH4BGHHHGHHHHHHHGFGHGGGHHHHHHHHHHHHHHHHFHHHHFHGHFHHHHHHGFHHHHHHGFGGGFFHHHHGHFHHHHHHHHHHFHHHHHHHHHFGGBGHGFHHHHHHHHHHEDFGHHGHHFHGHHHHFHHHHHHGHHHHHHGHFHHGGEHHHGFDGD<GFGHGHHHGHGHGHHGHHHHGHHHHHHGHFFGHHHHFHEGHHHGGGHHFFHHHFGGGG
@M05620:45:000000000-G6HP7:1:1101:28493:11612 1:N:0:147
TACCTGTACTGGGGAAGCATTTGAATATCCCCCCATGGTGATGGGGACGGAGAACTGCTCCATAAACACAGGCAACGTGCCTAACTTTCCCGGGAAGATGAAGTCAAAGAGCGACCACAGCTCTTCGGAGGTTATTTTGCATCGGTGAGCCAGACAGAATGATCCGATGAGGGGTGCGAAACTATTTGAGGAAAGGAAGCACCTTTTTATTAAATTTACCTTTTAGCAATCGCCATTCCTACCCTAAAGAT
+
CCCCCFFFFFFFGGGGGGGGGGHHHHHHHHHGGGGHHHGHHHHHHGGGGGGGGHHHHHHHHHHHHHHHHHHHGHHHGHHHHHHHHHHHHHHGGGGGGHHHHHHHHHHHHHHHGGGGGHHHHHHHHHHGGGGGHHHHHHHHHHHGGGGGHGHHHHGHHHHHHHHHHHGGGHHHGGCEGGFGGGGGGGHHEGGCFFGGGGFGFGFFFFFFFFFFFFFFFFFFFHFFFFFFFFFFFFFAFFFFFFFFFFFFFFF
@M05620:45:000000000-G6HP7:1:1101:18110:11613 1:N:0:147
ATCTCTATCTCCTAAAAACCTGTTTAGATTTGGAGATAGACCTTCAGGTTTTTCATCATTTTCTGCATGAATTATACATTGACCACGTTCCAGCGTGGTCAGTTTGCAGCATTCTGTTATTTTGTTTGACAGAGTGTCTTGTTGAGAACATATGTAGGACATGATTTTTTCCTGCAACAGGGAAAATAAAGTATAAGTTTTAAAGATTTATTCTTTAATAAAGGATCTCAAAGCCAGCTTTAGAAAAAGGA
+
AABBBFFFFFFFGFGGGGGGGGHHHHHHHHHHHHHHHHGHHHHHHHHGHHHGGHGHHHHHHHHHGHHHHGHHHHHHHHHHHHHHGHGHHHHHHHGGGGHHHHHHHHHGHHHHHHHHHHHHHHHHHHHHHHHHHHHHHHHHHHHHHHHHHHHHHHHHHHHHHHHHHHHHHGHHHHHHHHHHHGGHHFGHGFGHHHHHHGHHHHHHHHHHHHHHHHHHHGHHHHEHHHHGHGHHHHHHHGHHHHHFHHHHGGH
@M05620:45:000000000-G6HP7:1:1101:18099:11628 1:N:0:147
ATCTCTATCTCCTAAAAACCTGTTTAGATTTGGAGATAGACCTTCAGGTTTTTCATCATTTTCTGCATGAATTATACATTGACCACGTTCCAGCGTGGTCAGTTTGCAGCATTCTGTTATTTTGTTTGACAGAGTGTCTTGTTGAGAACATATGTAGGACATGATTTTTTCCTGCAACAGGGAAAATAAAGTATAAGTTTTAAAGATTTATTCTTTAATAAAGGATCTCAAAGCCAGCTTTAGAAAAAGGA
+
CCCCDFFFFFFFGGGGGGGGGGHHHHHHHHHHHHHHHHHHHHHHHHHHHHHGGHHHHIHHHHHHIHHHHHHHHHHHHHHHHHHHHHGHHHHHHHGGGGHHHHHHHHHHHHHHHHHHHHHHHHHHHHHHHHHHHHHHHHHHHHHHHHHHHHHHHHHHHHHHHHHHHHHHHGHHHHHHHHHHHGGHHHHHHHHHHHHHHHHHHHHHHHHHHHHHHHHHHHHHHHHHHHHHHHHHHHHHHGHHHHHGHHHHGGH
@M05620:45:000000000-G6HP7:1:1101:28484:11633 1:N:0:147
TACCTGTACTGGGGAAGCATTTGAATATCCCCCCATGGTGATGGGGACGGAGAACTGCTCCATAAACACAGGCAACGTGCCTAACTTTCCCGGGAAGATGAAGTCAAAGAGCGACCACAGCTCTTCGGAGGTTATTTTGCATCGGTGAGCCAGACAGAATGATCCGATGAGGGGTGCGAAACTATTTGAGGAAAGGAAGCACCTTTTTATTAAATTTACCTTTTAGCAATCGCCATTCCTACCCTAAAGAT
+
ABBBBFFFFFFFGGGEEGGGGGHHHHHHHHHGGGGHHHGHHHHHHGGGGGGGGHHHHHHHGHHHHHHHHHHHGHHHGHHHHHHHHHHHHHHGGGGGGHHHHHHHHHHHHHHHGGGGGHHHHHHHHHHGGGGFHGHHHHHHHHHGGGGGHHHHGHGHHHHHHHHHHHGFGHHHGGEFGGGGGDGGGGGGGGGBFFFFFGFEFGFFFFFFFFFFBFFFFFFFFFFFFFFFFFFFFFFEFFFFFFFFFFFFFFF
@M05620:45:000000000-G6HP7:1:1101:19085:11639 1:N:0:147
ATCTCTATCTCCTAAAAACCTGTTTAGATTTGGAGATAGACCTTCAGGTTTTTCATCATTTTCTGCATGAATTATACATTGACCACGTTCCAGCGTGGTCAGTTTGCAGCATTCTGTTATTTTGTTTGACAGAGTGTCTTGTTGAGAACATATGTAGGACATGATTTTTTCCTGCAACAGGGAAAATAAAGTATAAGTTTTAAAGATTTATTCTTTAATAAAGGATCTCAAAGCCAGCTTTAGAAAAAGGA
+
BCCCCFFFFFFFGGGGGGGGGGHHHHHHHHHHHHHHHHHHHHHHHHHHHHHGGHHHHIHHHHIIHHHHHHHHHHHHHHHHHHHHHHGHHHHHHHGGGGHHHHHHHHHHHHHHHHHHHHHHHHHHHHHHHHHHHHHHHHHHHHHHHHHHHHHHHHHHHHHHHHHHHHHHHGHHHHHHHHHHHGGHHHHHHHHHHHHHHHHHHHHHHHHHHHHHHHHHHHHHHHHHHHHHHHGHHHHHHGHHHHHGHFHHGGH
@M05620:45:000000000-G6HP7:1:1101:8302:11642 1:N:0:147
TACCTGTACTGGGGAAGCATTTGAATATCCCCCCATGGTGATGGGGACGGAGAACTGCTCCATAAACACAGGCAACGTGCCTAACTTTCCCGGGAAGATGAAGTCAAAGAGCGACCACAGCTCTTCGGAGGTTATTTTGCATCGGTGAGCCAGACAGAATGATCCGATGAGGGGTGCGAAACTATTTGAGGAAAGGAAGCACCTTTTTATTAAATTTACCTTTTAGCAATCGCCATTCCTACCCTAAAGAT
+
CCBCCFFFFFFFGGGGGGGGGGHHHHHHHHHGGGGHHHGHHHHGHGGGGGGGGHHHHHHHHHHHHHHHHHHHGHHHGGHHHHHHHHHHHHHGGGGGGHHHHHHHHHHHHHHHGGGGGHHHGHHHHHHGGGGEHHHHHHHHHHHGGEGFHEHHHHGHHHHHHHHHHHDGGHHHGGEFGGDGGGGGGGGGGGGFGGGGFGGGGGFFFFFFFFFFFFFFFFFFFFFFFFFFFFFFFFFFFFFFFFAFFFFFFFF
@M05620:45:000000000-G6HP7:1:1101:12395:11642 1:N:0:147
CATCCTGACCCTGAAGTACCCCGGCTTGATTTCTGACATTAGATCGGAAGAGCACACGTCTGAACTCCAGTCACGCACTACAATCTCGTATGCCGTCTTCTGCTTGAAAAAAAAAAAAAAAAGAAAAACTTTACAATATACAAAAGTCTTCGTCCCTCCTACACACGAACCTACTATCTCCTCCCCTCTTTGCCATCCTCCCCTTTAACCTCCGAACCCCGGTACTACGCTTGCTTTAACCCTCCTCCTCT
+
CCCCCFFFFFFFGGGGGGGGGGGGGGGGHHHHHHHGHHHHHHGHHHGGGGHHHGHGHGHHHGHHHHHHHHHHHGGHGGGGHHHHFHHHGGHHGGGECGGHHHFHHHHGHHGGGGGC<<//<-..<0/<<00=000000000000./00000./...0/./000/09--;-;/0/0;000000//.././00000000.00/../.000000/:.-.--..----.000.-....9:;9000..;.////99
@M05620:45:000000000-G6HP7:1:1101:21540:11693 1:N:0:147
CATCCTGACCCTGAAGTACCCCGGCTTGATTTCTGACATTAGATCGGAAGAGCACACGTCTGAACTCCAGTCACGCACTACAATCTCGTATGCCGTCTTCTGCTTGAAAAAAAAAAAAAAAAATCAATCAGAATATAAAAAAATCCTCTTACAAAAAAGATAATAAACAATAAATGTTCTACTTCCCCCGCACCCTAAACACCCTCAAACAATACACCGTGCATCATATCCTTTGTTACCATCTGGTTCTT
+
CDDDDFFFFFFFGGGGGGGGGGGGGGGGHHHHHHHHHHHHHHHHHHGGGGHHHHHHHGHHHGHHHHHHHHHHHHGHGGGHHHHHHHHHGGHHHHGGGHGHHHHHHHGHHHHGGGGD>></<<-.<<000000000000000--.00<0000:000..-9.0:0:C0000.000000:000<00<00//.--<--..//000......000<.00000<-.9..00000<0000<0</000000000<0000
@M05620:45:000000000-G6HP7:1:1101:13982:11715 1:N:0:147
ATCTCTATCTCCTAAAAACCTGTTTAGATTTGGAGATAGACCTTCAGGTTTTTCATCATTTTCTGCATGAATTATACATTGACCACGTTCCAGCGTGGTCAGTTTGCAGCATTCTGTTATTTTGTTTGACAGAGTGTCTTGTTGAGAACATATGTAGGACATGATTTTTTCCTGCAACAGGGAAAATAAAGTATAAGTTTTAAAGATTTATTCTTTAATAAAGGATCTCAAAGCCAGCTTTAGAAAAAGGA
+
BAABBFFFFFFFGGGGGGGGGGHHHHHHHHGHHHHHHHHHHHHHHHHHHHHGGHHHHHHHHHHHHHHHHHHHHHHHHHHHHHHHHHGHHHHHHHGEGGHHHHHHHHHHHHHHHHHHHHHHHHHHHHHHHHHHHHHHHHHHHHHHHHHHHHHHHHHHHHHHHHHHHHHHHGHHHHHHHHHHHGGHHHHHHHHHHHHHHHHHHHGHHHHHHHHHHHHHHHHHHHHHHHHHGHHHFHHHHGHHHHHFHHHHGGH
@M05620:45:000000000-G6HP7:1:1101:2742:11736 1:N:0:147
TACCTGTACTGGGGAAGCATTTGAATATCCCCCCATGGTGATGGGGACGGAGAACTGCTCCATAAACACAGGCAACGTGCCTAACTTTCCCGGGAAGATGAAGTCAAAGAGCGACCACAGCTCTTCGGAGGTTATTTTGCATCGGTGAGCCAGACAGAATGATCCGATGAGGGGTGCGAAACTATTTGAGGAAAGGAAGCACCTTTTTATTAAATTTACCTTTTAGCAATCGCCATTCCTACCCTAAAGAT
+
BBCCBFFFFFFFGGFFGGGGGGHHHHHHHHHGGGGHHHGGGHHHHGGGGGGGGHHHHHHHHHHHHHHHHHHHGHHHGHHHHHHHHHHHHHHGGGGGGHHHHHHHHHHHHHHHGGGGGHHHHHHHHHHGGGGEHHHHHHHHGHHGGGGGFFGHHHGHHHHHHHHHHHDGGHHHGGEGGGDGGGGGGGGGFGGGGGGGGGGGGGFFFFFFFFFFFFFFFFFFFFFFFFFFFFFFFFDFFFFFFFAFFFBFFFF
@M05620:45:000000000-G6HP7:1:1101:17240:11737 1:N:0:147
ATCTCTATCTCCTAAAAACCTGTTTAGATTTGGAGATAGACCTTCAGGTTTTTCATCATTTTCTGCATGAATTATACATTGACCACGTTCCAGCGTGGTCAGTTTGCAGCATTCTGTTATTTTGTTTGACAGAGTGTCTTGTTGAGAACATATGTAGGACATGATTTTTTCCTGCAACAGGGAAAATAAAGTATAAGTTTTAAAGATTTATTCTTTAATAAAGGATCTCAAAGCCAGCTTTAGAAAAAGGA
+
DDDDDFFFFFFFGGGGGGGGGGHHHHHHHHHHHHHHHHHHHHHHHHHHHHHGGHHHHHHHHHHHIHHHHHHHHHHHHHHHHHHHHHGHHHHHHHGGGGHHHHHHHHHHHHHHHHHHHHHHHHHHHHHHHHHHHHHHHHHHHHHHHHHHHHHHHHHHHHHHHHHHHHHHHGHHHHHHHHHHHGGHHHHHHHHHHHHHHHHHHHHHHHHHHHHHHHHHHHHHHHHHHHHHHHHHHHHHHGHHHHHHHHHHGGH
@M05620:45:000000000-G6HP7:1:1101:4122:11741 1:N:0:147
ATCTCTATCTCCTAAAAACCTGTTTAGATTTGGAGATAGACCTTCAGGTTTTTCATCATTTTCTGCATGAATTATACATTGACCACGTTCCAGCGTGGTCAGTTTGCAGCATTCTGTTATTTTGTTTGACAGAGTGTCTTGTTGAGAACATATGTAGGACATGATTTTTTCCTGCAACAGGGAAAATAAAGTATAAGTTTTAAAGATTTATTCTTTAATAAAGGATCTCAAAGCCAGCTTTAGAAAAAGGA
+
CCCCDFFFFFFFGGGGGGGGGGGHHHHHHHHHHHHHHHHHHHHHHHHHHHHGGHHHHIHHHHIHIHHHHHHHHHHHHHHHHHHHHHGHHHHHHHGGGGHHHHHHHHHHHHHHHHHHHHHHHHHHHHHHHHHHHHHHHHHHHHHHHHHHHHHHHHHHHHHHHHHHHHHHHGHHHHHHHHHHHGGHHHHHHHHHHHHHHHHHHHGHHHHHHHHHHHHHHHHHHHHHHHHHHHHHHHHHHGHHHHHEGHGHGGG
@M05620:45:000000000-G6HP7:1:1101:17931:11745 1:N:0:147
TACCTGTACTGGGGAAGCATTTGAATATCCCCCCATGGTGATGGGGACGGAGAACTGCTCCATAAACACAGGCAACGTGCCTAACTTTCCCGGGAAGATGAAGTCAAAGAGCGACCACAGCTCTTCGGAGGTTATTTTGCATCGGTGAGCCAGACAGAATGATCCGATGAGGGGTGCGAAACTATTTGAGGAAAGGAAGCACCTTTTTATTAAATTTACCTTTTAGCAATCGCCATTCCTACCCTAAAGAC
+
CCCCCFFFFFFFGGGGGGGGGGHHHHHHHHHGGGGHHHHHHHHHHGGGGGGGGHHHHHHHHHHHHHHHHHHHGHHHGHHHHHHHHHHHHHHGGGGGGHHHHHHHHHHHHHHHGGGGGHHHHHHHHHHGGGGEHHHHHHHHGHHGGGGGHFHHHHGHHHHHHHHHHHFGGHHHGGFEGGGGGGGGGGGGFGGFGGGFGGGGFFFFFFFFFFFFFFFFFFFFFFFFFFFFFFFFFFDFFFFFFFFFFFFFFFF
@M05620:45:000000000-G6HP7:1:1101:11106:11751 1:N:0:147
TACCTGTACTGGGGAAGCATTTGCACTCTTTCCCTACACGACGCCATTCCTACCCTAAAGATCGGAAGAGCACACGTCTGAACTCCAGTCACGCACTACAATCTCGTATGCCGTCTTCTGCTTGAAAAAAAAAAAATCTTTTTCCTACCCTCTGTCTCACCTTCCTCTTTCCTCCCCCCTTCTCCCTCTCCTATCTTCTTTCCCTCTTTCTTCTTTCCTCCATTCTCTCCCTTTCCTCTTTCTCCCCCTTC
+
BBBBBFFFFFFFGGGGGGGGGGHGHHHHHHHHHHHHHHHGGGGGGGGHFFHFBFGHHHHHEHHHGGGGHHHHHHH>BBFFDGHHHHHGGHHHGHGGGHGHHH3BGGFGHHHHG/EGGFHGBGHHF23BGFGCGC><0>1111100000<<0./0<=<000.00:/00000<000:.A.;-./0;0/;;/:/;09;090;;B0;B0;99/;BB///;BFEBF.///;BFB;/.9/;/://99B/:/9.:-..
@M05620:45:000000000-G6HP7:1:1101:4108:11754 1:N:0:147
ATCTCTATCTCCTAAAAACCTGTTTAGATTTGGAGATAGACCTTCAGGTTTTTCATCATTTTCTGCATGAATTATACATTGACCACGTTCCAGCGTGGTCAGTTTGCAGCATTCTGTTATTTTGTTTGACAGAGTGTCTTGTTGAGAACATATGTAGGACATGATTTTTTCCTGCAACAGGGAAAATAAAGTATAAGTTTTAAAGATTTATTCTTTAATAAAGGATCTCAAAGCCAGCTTTAGAAAAAGGA
+
BBCBCFFFFFFFGGGGGGGGGGHHHHHHHHHHHCHGHHHHHHHHHHHHHHHGGHHHHIHHHHIIIHHHHHHHHHHHHHHHHHHHHHGHHHHHHHGGGGHHHHHHHHHHHHHHHHHHHHHHHHHHHHHHHHHHHHHHHHHHHHHHHHHHHHHHHHHHHHHHHHHHHHHHHGHHHHHHHHHHHGGHHHHHHHHHHHHHHHHHHHHHHHHHHHHHHHHHHGHHHHHHHHHHHHHHHGHHHGHHHHHGGHHHGGG
@M05620:45:000000000-G6HP7:1:1101:2753:11758 1:N:0:147
TACCTGTACTGGGGAAGCATTTGAATATCCCCCCATGGTGATGGGGACGGAGAACTGCTCCATAAACACAGGCAACGTGCCTAACTTTCCCGGGAAGATGAAGTCAAAGAGCGACCACAGCTCTTCGGAGGTTATTTTGCATCGTTGAGCCAGACAGAATGATCCGATGAGGGGTGCGAAACTATTTGAGGAAAGTAAGCACCTTTTTATTAAATTTACCTTTTAGCAATCTCCATTCCTACCCTAAAGAT
+
AAABBFFFFFDFGCFFEGGGGGGGHHHHHHHGGGGHFFGHHHHHHF2EGGGGGHHHFHGHHHHHHGHGHAFAFHHH@HFGHHHFHHHHHHHGGGCEDFHGHBFHHHHHBGCGCGGGGHHHHHHHHHH//ACFHEHHHHFGFHH.<.0<>GHHAFEHGHHHHBDGGFDCAFH/??FCG?A@DFGGGGGFF./9BBG00;CFFGGGGGFFFFFFFFFFFFFFFFFFBBBFFFF/BFEFFFFFFFFFF.9///B
@M05620:45:000000000-G6HP7:1:1101:4135:11762 1:N:0:147
ATCTCTATCTCCTAAAAACCTGTTTAGATTTGGAGATAGACCTTCAGGTTTTTCATCATTTTCTGCATGAATTATACATTGACCACGTTCCAGCGTGGTCAGTTTGCAGCATTCTGTTATTTTGTTTGACAGAGTGTCTTGTTGAGAACATATGTAGGACATGATTTTTTCCTGCAACAGGGAAAATAAAGTATAAGTTTTAAAGATTTATTCTTTAATAAAGGATCTCAAAGCCAGCTTTAGAAAAAGGA
+
AABBBFFFFFFFGGGGGGGGGGHHHHHHHHHHGFHGHHHHHHHHHGHHHHHGGHHHHHHHHHHHFHHHHHGHHFHHHFHHFHHHGHGHHHHHHHGGGGHHHHHHHHHHHHHHHHHHHHGHHHHHHHHHHHHHHGHHHHHHHHHHFHGHHHHHHGHHHHHHHHHHHHHHHGHHHHHHHHGHHGGHHHGHHFHHHHGFGHHHHHHFHHHHHHHHHHHHHGGGFBBGHHHHHHFGHHHHHGHHHHHBGHGFDDH
@M05620:45:000000000-G6HP7:1:1101:10151:11821 1:N:0:147
TACCTGTACTGGGGAAGCATTTGAATATCCCCCCATGGTGATGGGGACGGAGAACTGCTCCATAAACACAGGCAACGTGCCTAACTTTCCCGGGAAGATGAAGTCAAAGAGCGACCACAGCTCTTCGGAGGTTATTTTGCATCGGTGAGCCAGACAGAATGATCCGATGAGGGGTGCGAAACTATTTGAGGAAAGGAAGCACCTTTTTATTAAATTTACCTTTTAGCAATCGCCATTCCTACCCTAAAGAT
+
DCCDDFFFFFFFGGCGGGGGGGHHHHHHHHHGGGGHHHGHHHHHHGGGGGGGGHHHHHHHHHHHHHHHHHHHGHHHGHHHHHHHHHHHHHHGGGGGGHHHHHHHHHHHHHHHGGGGGHHHHHHHHHHGGGGGHFHHHHHHEHHGGGGG>>FGHHGHHHHHHHHHHHGGGHHHGGCEGGEGGGGGGGGGGGGFGGGGFBFFEFEFFFFFFHFFFFFFFFFFFFFFFFFFFFFFFFFFFFFFFFFFFFFFFFF
@M05620:45:000000000-G6HP7:1:1101:11203:11824 1:N:0:147
CATCCTGACCCTGAAGTACCCCGGCTTGATTTCTGACATTAGATCGGAAGAGCACACGTCTGAACTCCAGTCACGCACTACAATCTCGTATGCCGTCTTCTGCTTGAAAAAAAAAAAAAAAAAAAATAAAAAAAAAAAAAAAAATAATGGAATAAAAAAAAACAAAAAAATAAAGGTAAAGTAAACAATGAAGCGTTATAATAAGATACAGAGAGAGATAGTACCATAGTATAGAATAAATACTGTGATCT
+
DCCCDFFFFFFFGGGGGFGGGGGGGGGGHHHHHHHHHHHHGHGHHHGGGGHHHGGFHGGHHGHGHHHHHHHHHHGGGGGGHHGH@FHBBEFHHHGFGHGHHHHHHHGFFHGEECDCB/>/-<>---.00000----------:-.0000000000000----......--.00000000:0000000.000000-..9.00;0000000000//;...000000000000000000;00000000000000
@M05620:45:000000000-G6HP7:1:1101:10036:11838 1:N:0:147
CATCCTGACCCTGAAGTACACTCTTTCCCTAACACGACGCTCTTCCGGCTTGATTTCTGACATTAGATCGGAAGAGCACACGTCTGAACTCCAGTCACGCACTACAATCTCGTATGCCGTCTTCTGCTTGAAAAAAAAAAAAAAATAATTAACTTCTTAACCTGCCCTACAAACAATCCTGCAAGAATAGCCTAACAATCAACACAGGACTCGAGATTTGACACCAGCCCCACTAAAACCTGTAATCATGT
+
CCDDDFFFFFFFGGGGGGGGGGHHHHHHHHHHHHHGGGGGGGHHHHGGGGGGHHHHHHHGHHHHHHGHHHGGGGHBBFGHHGHHGFGGHHHHHHHHHHGHGGGHHHHH3GHHFGHHHHGGGHGHHHGGHHGHHFGDGGC><<<-:.00;;;0:0000000000:...0/.;;0...00/000/009/00000000/000900/0......//.....0009;00....;...../0000./.;00000;00
@M05620:45:000000000-G6HP7:1:1101:18164:11845 1:N:0:147
ATCTCTATCTCCTAAAAACCTGTTTAGATTTGGAGATAGACCTTCAGGTTTTTCATCATTTTCTGCATGAATTATACATTGACCACGTTCCAGCGTGGTCAGTTTGCAGCATTCTGTTATTTTGTTTGACAGAGTGTCTTGTTGAGAACATATGTAGGACATGATTTTTTCCTGCAACAGGGAAAATAAAGTATAAGTTTTAAAGATTTATTCTTTAATAAAGGATCTCAAAGCCAGCTTTAGAAAAAGGA
+
ABBBBFFFFFFFGGGGFGGGGGHHHHHHHHHHHHHHHHHHHHHHHHHHHHHGGHHHHGHHHHHHHHHHHHHHHHHHHGHHHHHHHHGHHHHHHHGGGGHHHHHHHHHHHHHHHHHHHHHHHHHHHHHHHHHHHHHHHHHHHHHHHHHHHHHFHHHHHGHHHHHGHHHHHGHHHHHHHHHHGGGHHHHHFHGHHHHHHHHHHHHHGHGHHHHHHHHHHHHHFHHGHHHHHHHHHHHHHGHHHHHFHGHHGGH
@M05620:45:000000000-G6HP7:1:1101:10556:11854 1:N:0:147
AAACCAAGCAGACATGAGGTCAGCTAGATCGGAAGAGCACACGTCTGAACTCCAGTCACGCACTACAATCTCGTATGCCGTCTTCTGCTTGAAAAAAAAAAAACCTCCTCTCCCCCACTTTCCTCTTTTTTTCTTTCTTTATTTCCTCCCCTCCCCCCCTTCCCTCCTCCTTTTTTCCCTCCTTCCTTCTTCTTCCTACCTTCTTTTTTCACCTCCTTTCTTCTTCTCCCCTCCTCTCTCCTCTCCTTCCC
+
BBBBBBBFBFFFGGGGGGGBFGHHGHHHHHEEEGGHHHHHGHGHHHGFHHHHHHBDBEFFGCGGHHHHHBGHFFEGHHHGGGHGFGGBHHHGGFFFEEEEC<//<2B?2?2222/?/?0111?1?<1111--<11<11<>0000=00=<<E<...;.;??99BC9/.//;/90:B-CBF9/EB:BFB;9///9/;/9//:/:/;/:BB;B/;F/.:BBBBF/F/9FFFFE..999FFB9BF/;9BB///:.
@M05620:45:000000000-G6HP7:1:1101:18171:11862 1:N:0:147
ATCTCTATCTCCTAAAAACCTGTTTAGATTTGGAGATAGACCTTCAGGTTTTTCATCATTTTCTGCATGAATTATACATTGACCACGTTCCAGCGTGGTCAGTTTGCAGCATTCTGTTATTTTGTTTGACAGAGTGTCTTGTTGAGAACATATGTAGGACATGATTTTTTCCTGCAACAGGGAAAATAAAGTATAAGTTTTAAAGATTTATTCTTTAATAAAGGATCTCAAAGCCAGCTTTAGAAAAAGGA
+
DDDDDFFFFFFFGGGGGGGGGGHHHHHHHHHHHHHHHHHHHHHHHHHHHHHGGHHHHIHHIIIIIHHHHHHHHHHHHHHHHHHHHHGHHHHHHHGGGGHHHHHHHHHHHHHHHHHHHHHHHHHHHHHHHHHHHHHHHHHHHHHHHHHHHHHHHHHHHHHHHHHHHHHHHGHHHHHHHHHHHGGHHHHHHHHHHHHHHHHHHHHHHHHHHHHHHHHHHHHHHHHHHHHHHHHHHHHHHGHHHHHHHHHHGGH
@M05620:45:000000000-G6HP7:1:1101:6437:11867 1:N:0:147
ATCTCTATCTCCTAAAAACCTGTTTAGATTTGGAGATAGACCTTCAGGTTTTTCATCATTTTCTGCATGAATTATACATTGACCACGTTCCAGCGTGGTCAGTTTGCAGCATTCTGTTATTTTGTTTGACAGAGTGTCTTGTTGAGAACATATGTAGGACATGATTTTTTCCTGCAACAGGGAAAATAAAGTATAAGTTTTAAAGATTTATTCTTTAATAAAGGATCTCAAAGCCAGCTTTAGAAAAAGGA
+
BBCCCFFFFFFFGGGGGGGGGGHHHHHHHHHHHGHHHHHHHHHHHHHHHHHGGHHHHHHHHHIHHHHHHHHHHHHHHHHHHHHHHHGHHHHHHHGGGGHHHHHHHHHHHHHHHHHHHHHHHHHHHHHHHHHHHHGHHHHHHHHHHHHHHHHHHHHHHHHHHHHHHHHHHGHHHHHHHHHHHGGHHHHHHHHHHHHHHGHHHHHHHHHHHHHHHHHHHHHHHHHHHHGHHHHHHHHHHGHHHHHHHHHHGGH
@M05620:45:000000000-G6HP7:1:1101:11689:11881 1:N:0:147
CATCCTGACCCTGAAGTACCCCGGCTTGATTTCTGACATTAGATCGGAAGAGCACACGTCTGAACTCCAGTCACGCACTACAATCTCGTATGCCGTCTTCTGCTTGAAAAAAAAAAAAAAAAAAGAAATACAGAAAAAAAAAATTTGCATACATGTAAGACAAAAACAAAGAAAGGTTAATCTCGGACATAAAACTCAGCTTATAACAAGTGACAATAGTCCTGTAACATTCTGATTTAGATATGTCTATC
+
CDDDDFFFFFFFGGGGGGGGGGGGGGGGHHHHHHHHHHHHHHHHHHGGGGHHHHHGHGHHHGHHHHHHHHHHHHGHGGGHHHHHFHHHGGHHHHGGGHGHHHHHHHGHHHHGGGGCB<</><<-.<.<0000000;/.-----.;0000000000:;:;00///......//.:0.:0000:00.9.--:0000:00000000000000/0000:0000;00000000000000000000000:000:0:0
@M05620:45:000000000-G6HP7:1:1101:10446:11881 1:N:0:147
CATCCTGACCCTGAAGTACCCCATTGAGCATGGCATCGTCACCAACTGGGACGACATGGAGAAGATCTGGCACCACACCTTCTACAACGAGCTGCGCGTGGCCCCGGAGGAGCACCCAGTGCTGCTGACCGAGGCCCCCCTGAACCCCAAGGCCAACAGAGAGAAGATGACTCAGGTGAGGCTCGGCCGACGCCCGTGCTCCTCCCGTCCTTTCCCCAGTCATTTTCTGCCCGGCTTTTTTTCTGACATTA
+
AAA>AFD1C1C>1BAAEAFFFGAGGHHDABGHHCHHHGGH0AB1BAGG0/0A/EE?E10101AFAB1BFF1>G/GHH/>FFGFHHDE@//?E?GCECE>EEC0///>/<<//?<<F?FAG11?1<FGHFFCGG??.C@--C.:GGHCGF.;.GCE?A./9//A./9/C90CFB0B/99BFGGFG@-AB@<9--;>>@--;:FFFFA-AA-A/;9/9B--;B/BBF///9;9A---9-//;;@/9:BBBFF/
@M05620:45:000000000-G6HP7:1:1101:20998:11883 1:N:0:147
ATCTCTATCTCCTAAAAACCTGTTTAGATTTGGAGATAGACCTTCAGGTTTTTCATCATTTTCTGCATGAATTATACATTGACCACGTTCCAGCGTGGTCAGTTTGCAGCATTCTGTTATTTTGTTTGACAGAGTGTCTTGTTGAGAACATATGTAGGACATGATTTTTTCCTGCAACAGGGAAAATAAAGTATAAGTTTTAAAGATTTATTCTTTAATAAAGGATCTCAAAGCCAGCTTTAGAAAAAGGA
+
CDDCDFFFFFFFGGGGGGGGGGHHHHHHHHHHHHHHHHHHHHHHHHHHHHHGGHHHHIHHHIHHIHHHHHHHHHHHHHHHHHHHHHGHHHHHHHGGGGHHHHHHHHHHHHHHHHHHHHHHHHHHHHHHHHHHHHHHHHHHHHHHHHHHHHHHHHHHHHHHHHHHHHHHHGHHHHHHHHHHHGGHHHHHHHHHHHHHHHHHHHHHHHHHHHHHHHHHHHHHHHHHHHHHHHHHHHHHHGHHHHHFHHHHGGH
@M05620:45:000000000-G6HP7:1:1101:6444:11886 1:N:0:147
ATCTCTATCTCCTAAAAACCTGTTTAGATTTGGAGATAGACCTTCAGGTTTTTCATCATTTTCTGCATGAATTATACATTGACCACGTTCCAGCGTGGTCAGTTTGCAGCATTCTGTTATTTTGTTTGACAGAGTGTCTTGTTGAGAACATATGTAGGACATGATTTTTTCCTGCAACAGGGAAAATAAAGTATAAGTTTTAAAGATTTATTCTTTAATAAAGGATCTCAAAGCCAGCTTTAGAAAAAGGA
+
AAABBFFFFFFFGGGGGFGGGGHHHHHHHHHHHGHHHHHGHHHHHHHHHHHGGHHHHHHHHHHHHHHHHFHHHHHHGHHHHHHHHHGHHHHHHHGGGGHHHHHHHHHHHHHHHHHHHHHHHHHHHHHHGHGHHHHHHHHHHHHHHHHHHHHHGHGHHHHHHHHHHHHHHCHHHHGHHHHHHGGHHHHHHGHHGHHHHGHHHHHHHHHHHHHHHHHHHGHHHHEFHHHHHHHHHHGHHGHHHHGHHHHHGGC
@M05620:45:000000000-G6HP7:1:1101:20977:11887 1:N:0:147
ATCTCTATCTCCTAAAAACCTGTTTAGATTTGGAGATAGACCTTCAGGTTTTTCATCATTTTCTGCATGAATTATACATTGACCACGTTCCAGCGTGGTCAGTTTGCAGCATTCTGTTATTTTGTTTGACAGAGTGTCTTGTTGAGAACATATGTAGGACATGATTTTTTCCTGCAACAGGGAAAATAAAGTATAAGTTTTAAAGATTTATTCTTTAATAAAGGATCTCAAAGCCAGCTTTAGAAAAAGGA
+
BBBCCFFFFFFFGGGGGGGGGGHHHHHHHHHHHHHHHHHGHHHHHGHHHHHGGHHHHHHHHHHHHHHHHHHHHHHHHHHHHHHHHHGGHHHHHHGFGGHHHHHHHHHHHHHHHHHHHHHHHHHHHHHHHHHHGHFHHHHHHHHHHHGFHHHHHHHHHHHHGHHHHHHHHGHHHHHHHHHHHGGFHHHGHHHHHHGGHGHHHHHHHHHGHHHHHHHHHHHHGHHHHHGHHHHHHHHHHGHHHHH0FFFHGGF
@M05620:45:000000000-G6HP7:1:1101:4917:11896 1:N:0:147
ATCTCTATCTCCTAAAAACCTGTTTAGATTTGGAGATAGACCTTCAGGTTTTTCATCATTTTCTGCATGAATTATACATTGACCACGTTCCAGCGTGGTCAGTTTGCAGCATTCTGTTATTTTGTTTGACAGAGTGTCTTGTTGAGAACATATGTAGGACATGATTTTTTCCTGCAACAGGGAAAATAAAGTATAAGTTTTAAAGATTTATTCTTTAATAAAGGATCTCAAAGCCAGCTTTAGAAAAAGGA
+
DCDDDFFFFFFFGGGGGGGGGGHHHHHHHHHHHHHGHHHHHHHHHHHHHHHGGHHHHIHHHIHHHHHHHGHHHHHHHHHHHHHHHHGHHHHHHHGGGGHHHHHHHHHHHHHHHHHHHHHHHHHHHHHHHHHHHHHHHHHHHHHHHHHHHHHHHHHHHHHHHHHHHHHHHGHHHHHHHHHHHGGHHHHHHHHHHHHHHHHHHHHHHHHHHHHHHHHHHHHHHFHHHHHHHHHHHHHHHGHHHHHFHHHHGGH
@M05620:45:000000000-G6HP7:1:1101:10433:11898 1:N:0:147
CATCCTGACCCTGAAGTACCCCATTGAGCATGGCATCGTCACCAACTGGGACGACATGGAGAAGATCTGGCACCACACCTTCTACAACGAGCTGCGCGTGGCCCCGGAGGAGCACCCAGTGCTGCTGACCGAGGCCCCCCTGAACCCCAAGGCCAACGGAGAGAAGATGACTCAGGTGAGGCTCGGCCGACGCCCGTGCTCCTCCCGTCCTTTCCCCAGTCATTTTCTGCCCGGCTTGATTTCTGACATTA
+
DDDDDFFFFFFFGGGGGGGGGGGHHHHHHHHHHHHHHGHHHGHHHGHHHHHHGGGGGHHHHHHHHHHHHHHHHGHHHGGHHHHHHHHHGGGGGHHGGGGGGGHHGGGGGGGGHHHHGGHHHHHHGHHGHHGGGGGGGGGGGGHHHHGGGGHGHHGGGBGGGGGGGGGGGGGGGGGGGGGGFFFFFFFFFFFFFFFFFFFFFFFFFFFFFFFFFFFFFFFFFFFFFHFFFFFFFFFFFFFFFFFFFBFFFF0
@M05620:45:000000000-G6HP7:1:1101:20999:11901 1:N:0:147
ATCTCTATCTCCTAAAAACCTGTTTAGATTTGGAGATAGACCTTCAGGTTTTTCATCATTTTCTGCATGAATTATACATTGACCACGTTCCAGCGTGGTCAGTTTGCAGCATTCTGTTATTTTGTTTGACAGAGTGTCTTGTTGAGAACATATGTAGGACATGATTTTTTCCTGCAACAGGGAAAATAAAGTATAAGTTTTAAAGATTTATTCTTTAATAAAGGATCTCAAAGCCAGCTTTAGAAAAAGGA
+
CCCCCFFFFFFFGGGGGGGGGGHHHHHHHHHHHHHHHHHHHHHHHHHHHHHGGHHHHHHHHHHIHHHHHHHHHHHHHHHHHHHHHHGHHHHHHHGGGGHHHHHHHHHHHHHHHHHHHHHHHHHHHHHHHHHHHHHHHHHHHHHHHHHHHHHHHHHHHHHHHHHHHHHHHGHHHHHHHHHHHGGHHHHHHHHHHHHHHGHHHHHHHHHHHHHHHHHHHHHHHHHHHHHHHHHHHHHGHGHHHHHHHHHHGGH
@M05620:45:000000000-G6HP7:1:1101:24029:11938 1:N:0:147
CATCCTGACCCTGAAGTACCCCGGCTTGATTTCTGACATTAGATCTGAAGAGCACACGTCTGAACTCCAGTCACGCACTACAATCTCGTATGCCGTCTTCTGCTTGAAAAAAAAAAATAACCAATATGGACCACTCTAGTAACGCCCTTTCAATTAGTACCTTCCATTCCTCTTTCGCCCTCTTTATTCTCCCCTATCCCAGATCTCCTCAGTTTTGCTTTTCCCTTCCCCGCCCTCTCCACCACCCCTCT
+
BBABBFFBFFFFGGGGGGGGGGGGGGGAAHHHHHGGGFHHFHCGHHHHHHGHHHHHHFFGHFGHHFHHGHGHFHGGFGGEHGHH34GHEAGFHHFE>FFBFFFGHGGHHHHGGEBB><222<2/222221?<//101111111.<---<<1>00<00=0==<0</00=0000=000..:C?CCC00000000/;B.;9/;00.;;0FB0;0/00;0.0;00009/9/9/.9-----..;9/9..;A.-.:.
@M05620:45:000000000-G6HP7:1:1101:10412:11945 1:N:0:147
ATCTCTATCTCCTAAAAACCTGTTTAGATTTGGAGATAGACCTTCAGGTTTTTCATCATTTTCTGCATGAATTATACATTGACCACGTTCCAGCGTGGTCAGTTTGCAGCATTCTGTTATTTTGTTTGACAGAGTGTCTTGTTGAGAACATATGTAGGACATGATTTTTTCCTGCAACAGGGAAAATAAAGTATAAGTTTTAAAGATTTATTCTTTAATAAAGGATCTCAAAGCCAGCTTTAGAAAAAGGA
+
CBCCCFFFFFFFGGGGGGGGGGHHHHHHHGHHHHHHHHHHHHHHHHHHHHHGGHHHHHHHHHHHHHHHHHHHHHHHHHHHHGHHGHGGHHHHHHGFGGHHGHHHHHHHHHHHHHHHHHHHHHHHHHHHHHHHHHHHHHHHHHHHGHGHGHHHHHHHHHHHHHHHHHHHHGHHHHGHHHHHHGGGHHHHHGHHHHHHHGHHHHGHHGHHHGHHHHHHGGHHHGHHHHHHHGHHHHEHHGHHHHHHHHGGGGH
@M05620:45:000000000-G6HP7:1:1101:5423:11948 1:N:0:147
CATCCTGACCCTGAAGTACCCCATTGAGCATGGCATCGTCACCAACTGGGACGACATGGAGAAGATCTGGCACCACACCTTCTACAACGAGCTGCGCGTGGCCCCGGAGGAGCACCCAGTGCTGCTGACCGAGGCCCCCCTGAACCCCAAGGCCAACAGAGAGAAGATGACTCAGGTGAGGCTCGGCCGACGCCCGTGCTCCTCCCGTCCTTTCCCCAGTCATTTTCTGCCCGGCTTGATTTCTGACATTA
+
BBBBBFFFFFFFGGGGGGGGGGGHHHHHHHHHHHHHHGHHHGHHHGHHHHHHGGGGGHHGHGHHHHHHHHHHHGGHHGGHHHHHHHHHGGGGGHHGGGGGGGHHGGGGGGGGHHHHGGHHHHHHHHHHHHGGGGGGGGGGGGGGHHGGGGHGHHGGGGGGGGGGGGGGGGGGGGGGGGGGGGGGFFFFFFCFFFFFFFFFFFFFFFFFFFFFFFFFFFF/FFFFFFFFFFFFFFFFFDAFFFFFFFFFFF/
@M05620:45:000000000-G6HP7:1:1101:9395:11955 1:N:0:147
CATCCTGACCCTGAAGTACCCCGGCTTGATTTCTGACATTAGATCGGAAGAGCACACGTCTGAACTCCAGTCACGCACTACAATCTCGTATGCCGTCTTCTGCTTGAAAAAAAAAAAATAAACTAAAACACTGAGCAAACTAAACCCCGCATATTCCTTATCCCACCAACCGATACTCTACCTCCTGCGCTGCACCTACCATCCCCAAACCGTCCACCATCCTCCATGTCCCCGGCATACACACTGCCTTC
+
CCCCCFFFFFFFGGGGGGGGGGGGGGGGHHHHHHHHHHHHHHHHHHGGGGHHHGHHHGGHHGGHHHGHHHHHHHGHGGGHGHHHBHHBBEGHHHGGGHGHHHHHGHGGFFHGGGGDB<01?11111?11/=111111>1011>110..---..000000000000......-----00000000./00----./0//0/.000.../....-....0..00.0://000000.-----00000./00/000
@M05620:45:000000000-G6HP7:1:1101:11498:11956 1:N:0:147
TACCTGTACTGGGGAAGCATTTGAATATCCCCCCATGGTGATGGGGACGGAGAACTGCTCCATAAACACAGGCAACGTGCCTAACTTTCCCGGGAAGATGAAGTCAAAGAGCGACCACAGCTCTTCGGAGGTTATTTTGCATCGGTGAGCCAGACAGAATGATCCGATGAGGGGTGCGAAACTATTTGAGGAAAGGAAGCACCTTTTTATTAAATTTACCTTTTAGCAATCGCCATTCCTACCCTAAAGAT
+
AAAABFFFFFFFGGCEGGGGGGHHHGHHHGHGGGGGHHFGHHHHHGGGGGGGGHHHGHHHHHHGHHHHHHHHGHHHGHHHHHHHHHHHHHHGGGGGGHHFGHHHHHHHHHHGFGGGGHHHHHHHHHHGGGF?GHHHHHHHFHHGGDGGHHHHHHGHHHHHHHHHHHGGGHHGGGCCGGDGGGGGGGGGGGGFFGGGGGGGFGFFFFFFFFFFFFFFFFBFFFFFFFFFFFFFFFFFFFFFFFAFFFFFFFB
@M05620:45:000000000-G6HP7:1:1101:10412:11965 1:N:0:147
ATCTCTATCTCCTAAAAACCTGTTTAGATTTGGAGATAGACCTTCAGGTTTTTCATCATTTTCTGCATGAATTATACATTGACCACGTTCCAGCGTGGTCAGTTTGCAGCATTCTGTTATTTTGTTTGACAGAGTGTCTTGTTGAGAACATATGTAGGACATGATTTTTTCCTGCAACAGGGAAAATAAAGTATAAGTTTTAAAGATTTATTCTTTAATAAAGGATCTCAAAGCCAGCTTTAGAAAAAGGA
+
CCCCCFFFFFFFGGGGGGGGGGHHHHHHHHHHHHHHHHHHHHHHHHHHHHHGGHHHHIIIHIHHHHHHHGHHHHHHHHHHHHHHHHGHHHHHHHGGGGHHFHHHHHHGHHGHHHHHHHHHHHHHHHHHGHHHHHHHHHHHHHHHHHHHHGHHHHHHHHHHGHHHHHHHHGHHHHHHGHHHHGGHHHHHGHHHHHHHHDHHGHGHHHHHHHHHHHHHHHHHHHGHHHHHHHHHHHHHHGHHHHHHHGHHGGF
@M05620:45:000000000-G6HP7:1:1101:11484:11966 1:N:0:147
TACCTGTACTGGGGAAGCATTTGAATATCCCCCCATGGTGATGGGGACGGAGAACTGCTCCATAAACACAGGCAACGTGCCTAACTTTCCCGGGAAGATGAAGTCAAAGAGCGACCACAGCTCTTCGGAGGTTATTTTGCATCGGTGAGCCAGACAGAATGATCCGATGAGGGGTGCGAAACTATTTGAGGAAAGGAAGCACCTTTTTATTAAATTTACCTTTTAGCAATCGCCATTCCTACCCTAAAGAT
+
CCCCCFFFFFFFGGGGGGGGGGHHHHHHHHHGGGGHHHHHHHHHHGGGGGGGGHHHHHHHHHHHHHHHHHHHGHHHGHHHHHHHHHHHHHHGGGGGGHHHHHHHHHHHHHHHGGGGGHHHHHHHHHHGGGGEHHHHHHHHEHHGGGGGHHHHHHGHHHHHHHHHHHGGGHHFGGEEGGGGGGGGGGGGGGGGGGGGGGGGGGFFFFFFFFFFFFFFFFFFFFFFFFFFFFFFFFFFFFFFFF:FFFFFFFF
@M05620:45:000000000-G6HP7:1:1101:10395:11967 1:N:0:147
ATCTCTATCTCCTAAAAACCTGTTTAGATTTGGAGATAGACCTTCAGGTTTTTCATCATTTTCTGCATGAATTATACATTGACCACGTTCCAGCGTGGTCAGTTTGCAGCATTCTGTTATTTTGTTTGACAGAGTGTCTTGTTGAGAACATATGTAGGACATGATTTTTTCCTGCAACAGGGAAAATAAAGTATAAGTTTTAAAGATTTATTCTTTAATAAAGGATCTCAAAGCCAGCTTTAGAAAAAGGA
+
BBBBBFFFFFFFGDGFGGGGGGHHHHHHHGHGHGHHHHGHHHHHHHHGHHHGGHFHHHHHHHHHHHHHHHHHHHHGHHHHHFHHHHGGHHGHHHGGGGHHHHHHHHHHHHHHHHHHHHHHHHHHHHHHHHHHHHHHHHHHHHHHHHHHHHHHHHHHHHHHHHHHHHHHHGHHHHGFHHHHGEGHHHHHHGGHHHHGHGHHHHHHHHHHHHHHHHHHHHHHHHBGHHHHHHHHHHEHHGHHHHHFHHHGGGG
@M05620:45:000000000-G6HP7:1:1101:2206:11976 1:N:0:147
ATCTCTATCTCCTAAAAACCTGTTTAGATTTGGAGATAGACCTTCAGGTTTTTCATCATTTTCTGCATGAATTATACATTGACCACGTTCCAGCGTGGTCAGTTTGCAGCATTCTGTTATTTTGTTTGACAGAGTGTCTTGTTGAGAACATATGTAGGACATGATTTTTTCCTGCAACAGGGAAAATAAAGTATAAGTTTTAAAGATTTATTCTTTAATAAAGGATCTCAAAGCCAGCTTTAGAAAAAGGA
+
BBBBBFFFFFFFGGGGGGGGGGGHHGHHHGHHHGHHHHHHHHHHHHHGHHHGGHHHHHHHHHHHHHGHHHHHHHHGHHHHGHHGFHGGHHHHHHGGGGHHHHHHGHHHHHHHHHHHHHHHHHGHGHHHFHGHHHHHHHHHHHHHFHGHHGHHHHHGHHHHHHHHGHHHHGHHHHGGHHHHHGEHHHHHHHFFGHHHH<GHHHFFHGHHHHHHGHHHHHHHFHGGHHHHHFHFHGHHGGHHFHHHGFHGGGC
@M05620:45:000000000-G6HP7:1:1101:25605:11977 1:N:0:147
TACCTGTACTGGGGAAGCATTTGAATATCCCCCCATGGTGATGGGGACGGAGAACTGCTCCATAAACACAGGCAACGTGCCTAACTTTCCCGGGAAGATGAAGTCAAAGAGCGACCACAGCTCTTCGGAGGTTATTTTGCATCGGTGAGCCAGACAGAATGATCCGATGAGGGGTGCGAAACTATTTGAGGAAAGGAAGCACCTTTTTATTAAATTTACCTTTTAGCAATCGCCATTCCTACCCTAAAGAT
+
DDDDDFFFFFFFGGGGGGGGGGHHHHHHHHHGGGGHHHHHHHHHHGGGGGGGGHHHHHHHHHHHHHHHHHHHGHHHGHHHHHHHHHHHHHHGGGGGGHHHHHHHHHHHHHHHGGGGGHHHHHHHHHHGGGGCHHHHHHHHHHHGGGGGHHHHHHGHHHHHHHHHHHGGGHHHGGEEGGDGGGGGGGGHGGGFGGGGGGGGGGFFFFFFFHHFFFFFFFFFFFFFFFFFFFFFFFFFFFFFFFFFFFFFFFF
@M05620:45:000000000-G6HP7:1:1101:25587:11979 1:N:0:147
TACCTGTACTGGGGAAGCATTTGAATATCCCCCCATGGTGATGGGGACGGAGAACTGCTCCATAAACACAGGCAACGTGCCTAACTTTCCCGGGAAGATGAAGTCAAAGAGCGACCACAGCTCTTCGGAGGTTATTTTGCATCGGTGAGCCAGACAGAATGATCCGATGAGGGGTGCGAAACTATTTGAGGAAAGGAAGCACCTTTTTATTAAATTTACCTTTTAGCAATCGCCATTCCTACCCTAAAGAT
+
AAAAADFFFFFFGEGGCGCGGGHFHHHHHHHGGGGHHHGFHHGHGGFGGGGGGHHHHHHHHHGHHHHFGEGHGHHHGGFEHHHHHFHHHHHGGGGGGGHHEHHHHHHHHHHHGGGGGHGHHHHHHHHGGGGEGFHHHHHHFHHGG<CFHHHFFHGGFHHHHHBGHHGGGHHHGC:AEGGG@GGGGGGGFGG;FFGGGGGGGGEFFFFFFFFFBFFFFFFFFFFFF/FFFBFEFFFFFFFFFFFFFFFFFF9
@M05620:45:000000000-G6HP7:1:1101:22492:11981 1:N:0:147
CATCCTGACCCTGAAGTACCCCGGCTTGATTTCTGACATTAGATCGGAAGAGCACACGTCTGAACTCCAGTCACGCACTACAATCTCGTATGCCGTCTTCTGCTTGAAAAAAAAAAAAAAAAAAAAACATGCAGAAACAATAGCACTGCTATAAACGAACACAATACAAAAAACAAATAAGTACTAAAACAATACAGTGTACACGATACATGACCAAACACTATAGAATTGAACTAATGAGACAAGAACAC
+
DEEEEFFFFFFFGGGGGGGGGGGGGGGGHHHHHHHHHHHHHHHHHHGGGGHHHHHHHGHHHGHHHHHHHHHHHHGFEEECHFHHGHHHGGHHHHGGGHGHHHHHHHHHHHHGGGGDB<</<--<<--..000011/0:/90:11100/011111:0.9<--:..0100<0..<.<9.11:1111111000..0:00111<11:1.-..91:10000.....0/1:11111011010011<110/:./////
@M05620:45:000000000-G6HP7:1:1101:11491:11983 1:N:0:147
TACCTGTACTGGGGAAGCATTTGAATATCCCCCCATGGTGATGGGGACGGAGAACTGCTCCATAAACACAGGCAACGTGCCTAACTTTCCCGGGAAGATGAAGTCAAAGAGCGACCACAGCTCTTCGGAGGTTATTTTGCATCGGTGAGCCAGACAGAATGATCCGATGAGGGGTGCGAAACTATTTGAGGAAAGGAAGCACCTTTTTATTAAATTTACCTTTTAGCAATCGCCATTCCTACCCTAACGAT
+
B@ABBFFFFFFFGGAEFGGGGGHHGHHHHGGGGGCFHHFGFHHHHGGGGGGFGHGHHHHHHHHHHGHFHHFHFHFHGHFHHHGHHGHHGFHGGGGGGFHHGGHHHGHHHGHGCGGGCHHHHGHHHHHGGCGEHHHGHHFGFHHGD>E<FFGHHHGHHHHHHHGHHHCEGHHHGGGDGGE@-AFBFGGGFGGCFGGGGGGFGGFFFFFFFFF/B/:FFFFFFFFFF/FFBFFFFDFEFFFFFFFFFFF.;EE
@M05620:45:000000000-G6HP7:1:1101:2186:11987 1:N:0:147
ATCTCTATCTCCTAAAAACCTGTTTAGATTTGGAGATAGACCTTCAGGTTTTTCATCATTTTCTGCATGAATTATACATTGACCACGTTCCAGCGTGGTCAGTTTGCAGCATTCTGTTATTTTGTTTGACAGAGTGTCTTGTTGAGAACATATGTAGGACATGATTTTTTCCTGCATCAGGGAAAATAAAGTATAAGTTTTAAAGATTTATTCTTTAATAAAGGATCTCAAAGCCAGCTTTAGAAAAAGGA
+
AA?A13BD33@@1FEBDFGGBAFGHHHBGHHBGGGFHFGBABGFHEGHFGHFABGFFB2FHHGFADF1G1FAFHHE2FAAA1ABCAEBBGGF@0>/B@BGHHF@GB@GFBCGF@GFBFHHGH2GFGHHGGHEHFGGGHGHGGFH2GCHBF1BGHHHFHB10BB<DFDG1C0@GG@F1@<FCF<AGH1GG1F<1DGBD1FGHD1=<1FGHHHB<GHDGFH0D<GHCGHG0GFGG<.::.:CHHGCC0:CC?;
@M05620:45:000000000-G6HP7:1:1101:16089:11992 1:N:0:147
ATCTCTATCTCCTAAAAACCTGTTTAGATTTGGAGATAGACCTTCAGGTTTTTCATCATTTTCTGCATGAATTATACATTGACCACGTTCCAGCGTGGTCAGTTTGCAGCATTCTGTTATTTTGTTTGACAGAGTGTCTTGTTGAGAACATATGTAGGACATGATTTTTTCCTGCAACAGGGAAAATAAAGTATAAGTTTTAAAGATTTATTCTTTAATAAAGGATCTCAAAGCCAGCTTTAGAAAAAGGA
+
BBBBBFFFFFFFGGGGGGGGGGHHHHHHHHHHHFHHHHHHHHHHHHHGHHHGGHHHHHHHHHHHHHFFGHHHHHHHHHHHHFHHGHGHHHHGHHGFGGHHHHHHHHHHHHGGHHHHHGHHHHGHFHHHHGGHHHHHHHHHHHHHGHHHHHHHHHHHHHHHHHHHHHHHHGHHHHHHGHHHHGGHHHHHGHHGGHHHHHHHHHGHHHHHHHHHHHHHHFHHHF0DGHHHFHGHHHGCGGHHHHGBHHHGGGH
@M05620:45:000000000-G6HP7:1:1101:2211:11996 1:N:0:147
ATCTCTATCTCCTAAAAACCTGTTTAGATTTGGAGATAGACCTTCAGGTTTTTCATCATTTTCTGCATGAATTATACATTGACCACGTTCCAGCGTGGTCAGTTTGCAGCATTCTGTTATTTTGTTTGACAGAGTGTCTTGTTGAGAACATATGTAGGACATGATTTTTTCCTGCAACAGGGAAAATAAAGTATAAGTTTTAAAGATTTATTCTTTAATAAAGGATCTCAAAGCCAGCTTTAGAAAAAGGA
+
AA>AA3FFFDD@GGFDAGGGFGHHHH3ABFG11FH1FA1GGFGGGFG1DBFFCGGFE2FHFGH12DG1H1AFFGGHHFHDHDECAG/GHGFF1>EB/E/FEGFGFFHHHHHHHDFFBF2FGHFHGHCHE>1FB>GDGFHHHHF0G1<BFHFFBGFGBGFGFG1GDFGFG@CGHBCFHFAC//??F<F<1<F1?GDGDGHFH1F1=<FHHHGGH1FFGDDFB<00<DGH0DHD0G.C:CHFHFG00GCC..G
@M05620:45:000000000-G6HP7:1:1101:17856:12003 1:N:0:147
CATCCTGACCCTGAAGTACCCAGGCTTGATTTCTGACATTAGATCGGAAGAGCACACGTCTGAACTCCAGTCACGCACTACAATCTCGTATGCCGTCTTCTGCTTGAAAAAAAAAAAAAAAACAAAAACAAAAACAGAAGAAAATCTATTGTCAATGTAATCGTATGAAGAGAGGACGTACTAATACTAGTGTGCGACTGAATTAAAGCGTGATTTAAATAATCAAAGGATTGTAGTAGGTGTCTCGCATG
+
CCDDEFFFFFFFGGGGGGGGGGHGHHHGHHHHHHHHHHHHHHGHHHGGGGHHHGHHHGGHHGHHHHGHHHHHHHGHGGGHHHHHBGHHGGHHHHGGGHGHHHHHHHHHHHHGGGGG>///>><>.00....0....//<00/</10111:111111111111.<.//1111./....-....1111111111111<.--.001111111..../11111111111001//01/0:<1110100011/.-..
@M05620:45:000000000-G6HP7:1:1101:11041:12010 1:N:0:147
CATCCTGACCCTGAAGTACCCCGGCTTGATTTCTGACATTAGATCGGAAGAGCACACGTCTGAACTCCAGTCACGCACTACAATCTCGTATGCCGTCTTCTGCTTGAAAAAAAAAAAAAAAAGAAAAGAAAAAAAAGAAAAAAAAATAGGAAAAGAAGAAGGAAAAAGAAAATGAAGAGAAAGAAAATGGGAAAAGTAAGAAATGAATAAAGAGAGGTGAAGAGCGAAGGATGAAGAAATGAAGAGAAAGA
+
DCCDDFFFFFFFGGFGGFGGGGGGGGGGHHHHHHHGHHHHHHGHHHGGFGHHHFGFGEGHHGGFGHHHHHHHHHGFGGGGHGGH3GHBFEGHHHGFGHGHHHGGHHHFFGGEGFGC<</>--..00//..//.-;-...//.----.00000///../0//..///....:/000000./0:0/.//000./0.//000;00/0000000000//..:.0000./----..0:0000//00000:./0:0/
@M05620:45:000000000-G6HP7:1:1101:6653:12030 1:N:0:147
TACCTGTACTGGGGAAGCATTTACACTCTTTCCCTACACGACGCCATTCCTACCCTAAAGATCGGAAGAGCACACGTCTGAACTCCAGTCACGCACTACAATCTCGTATGCCGTCTTCTGCTTGAAAAAAAAAAAAAAAAAATAAATAAAAAAAAGATATAGTTTATAAATAATGAAATAAAAAAAAAAGGAACATGAGTAAAAATGTAAAAAAAGGATAAGACAAAGAAAAAAGAGAGAAAGAATAGATA
+
DDDDDFFFFFFFGGGGGGGGGGHHHHHHHHHHHHHHHHHGGGGGGGGHHHHHHHHHHHGHGHHHGGGGHHHHHHHGHHHGHHHHHHHHHHHHGHGGGHHHHH3FHHGGHHHHGGGHGHHHHHHHGFGHGFGGGG<<---;:-.:0000;000---..0:000000000:000000000:;0000-----..//./000;000000.0000000--../000000/////.//.-.;//:.00::.00:000
@M05620:45:000000000-G6HP7:1:1101:12914:12037 1:N:0:147
ATCTCTATCTCCTAAAAACCTGTTTAGATTTGGAGATAGACCTTCAGGTTTTTCATCATTTTCTGCATGAATTATACATTGACCACGTTCCAGCGTGGTCAGTTTGCAGCATTCTGTTATTTTGTTTGACAGAGTGTCTTGTTGAGAACATATGTAGGACATGATTTTTTCCTGCAACAGGGAAAATAAAGTATAAGTTTTAAAGATTTATTCTTTAATAAAGGATCTCAAAGCCAGCTTTAGAAAAAGGA
+
BBBBBFFFFFFFGGGGGGGGGGHHHHHHHHHHHHHHHHHHHHHHHHHHHHHGGHHHHHHHHHHHHHHHHHHHHHHHHHHHHHHHHHGHHHHHHHGGGGHHHHHHHHHHHHHHHHHHHHHHHHHHHHHHHHHHHHHHHHHHHHHHHHGHHHHHHHHHHHHHHHHHHHHHHGHHHHHHHHHHHGGHHHHHHHHHHHHHHHGHHHHHHHHHHHHHHHHHHHHHHHGHHHHHHHHHHHHHHGHHHHHGHHHHCDG
@M05620:45:000000000-G6HP7:1:1101:12937:12042 1:N:0:147
ATCTCTATCTCCTAAAAACCTGTTTAGATTTGGAGATAGACCTTCAGGTTTTTCATCATTTTCTGCATGAATTATACATTGACCACGTTCCAGCGTGGTCAGTTTGCAGCATTCTGTTATTTTGTTTGACAGAGTGTCTTGTTGAGAACATATGTAGGACATGATTTTTTCCTGCAACAGGGAAAATAAAGTATAAGTTTTAAAGATTTATTCTTTAATAAAGGATCTCAAAGCCAGCTTTAGAAAAAGGA
+
DDDDDFFFFFFFGGGGGGGGGGHHHHHHHHHHHHHHHHHHHHHHHHHHHHHGGHHHHHHHHHHIHHHHHHHHHHHHHHHHHHHHHHGGHHHHHHGGGGHHHHHHHHHHHHHHHHHHHHHHHHHHHHHHGHGHHHGHHHHHHHHHHHHHHHHHHHHHHHHHGHHHHHHHHGHHHHHHGHHHHGGHHHHHGHHHGHHHHHHHHHGHHHHHHHHHHHHHHHHHHHHHHHHHHGHHHHHHHGHHHHHHHGHHGGF
@M05620:45:000000000-G6HP7:1:1101:3356:12045 1:N:0:147
ATCTCTATCTCCTAAAAACCTGTTTAGATTTGGAGATAGACCTTCAGGTTTTTCATCATTTTCTGCATGAATTATACATTGACCACGTTCCAGCGTGGTCAGTTTGCAGCATTCTGTTATTTTGTTTGACAGAGTGTCTTGTTGAGAACATATGTAGGACATGATTTTTTCCTGCAACAGGGAAAATAAAGTATAAGTTTTAAAGATTTATTCTTTAATAAAGGATCTCAAAGCCAGCTTTAGAAAAAGGA
+
CCCCCFFFFFFFGGGGGGGGGGGHHHHHHHHHHHHHHHHHHHHHHHHHHHHGGHHHHHHHHHIHIHHHHHHHHHHHHHHHHGHHHHGGHHHHHHGFGGGHHHHHHHHHHGHHHHHHHHHHHHHHHHHHHHHHHHHHHHHHHHHHHHGHHHHHHHHGHHHHHHHHHHHHHGHHHHHHHHHHHGGHHHHHHGHHHHHHHFHHHHGHHHHHHHHHHHHHHGHHHFHHHHHHFHGGHHHHHGHHHHHHHHGGGGH
@M05620:45:000000000-G6HP7:1:1101:3310:12046 1:N:0:147
ATCTCTATCTCCTAAAAACCTGTTTAGATTTGGAGATAGACCTTCAGGTTTTTCATCATTTTCTGCATGAATTATACATTGACCACGTTCCAGCGTGGTCAGTTTGCAGCATTCTGTTATTTTGTTTGACAGAGTGTCTTGTTGAGAACATATGTAGGACATGATTTTTTCCTGCAACAGGGAAAATAAAGTATAAGTTTTAAAGATTTATTCTTTAATAAAGGATCTCAAAGCCAGCTTTAGAAAAAGGA
+
BBCBCFFFFFFFGGGGGGGGGGHHHHHHHHHHHHHHHHHHHHGHHHHHHHHGGHHHHHHHHHHHHHHHHGHHHHHHHFHHHGHFHHFGHHGHHHGFGGEGHHHHHHHHHHHHHHHHHHHHHHHHHHHHGHGHHHHHHHHHHHHHFHHHHHHHHHHHHHHHGHHHHHHHHGHHHHHGHHHHHGGHGHGHGHHHHHHHHFHHHHGHHHHHHHHHHHHHHHHHHHHHHHHHHGHHHHHHHGHHHHHFCGHFGGF
@M05620:45:000000000-G6HP7:1:1101:12924:12054 1:N:0:147
ATCTCTATCTCCTAAAAACCTGTTTAGATTTGGAGATAGACCTTCAGGTTTTTCATCATTTTCTGCATGAATTATACATTGACCACGTTCCAGCGTGGTCAGTTTGCAGCATTCTGTTATTTTGTTTGACAGAGTGTCTTGTTGAGAACATATGTAGGACATGATTTTTTCCTGCAACAGGGAAAATAAAGTATAAGTTTTAAAGATTTATTCTTTAATAAAGGATCTCAAAGCCAGCTTTAGAAAAAGGA
+
CCCCCFFFFFFFGGGGGGGGGGHHHHHHHHHHHHHHHHHHHHHHHHHHHHHGGHHHHHHHHHHHHHHHHGHHHHHHHHHHHHHHHHGHHHHGHHGGGGHHHHHHHHHHHHHHHHHHHHHHHHHHHHHHGGHHGHHHHHHHHHHHHHHHHHHHHHHHHHHHHHHHHHHHHGHHHHHHHHHHHGGHHHHHHGGHHHHHHHHHHHGHHHHHHHHHHHHHGHHHHGHHHHHHHHHHHHHHHGHHHHHGHHHHGGH
@M05620:45:000000000-G6HP7:1:1101:3374:12056 1:N:0:147
ATCTCTATCTCCTAAAAACCTGTTTAGATTTGGAGATAGACCTTCAGGTTTTTCATCATTTTCTGCATGAATTATACATTGACCACGTTCCAGCGTGGTCAGTTTGCAGCATTCTGTTATTTTGTTTGACAGAGTGTCTTGTTGAGAACATATGTAGGACATGATTTTTTCCTGCAACAGGGAAAATAAAGTATAAGTTTTAAAGATTTATTCTTTAATAAAGGATCTCAAAGCCAGCTTTAGAAAAAGGA
+
CCCCCFFFFFFFGGGGGGGGGGHHHHHHHHHHHHHHHHHHHHHHHHHHHHHGGHHHHHHHHIHHIHHHHHHHHHHHHHHHHHHHHHGHHHHHHHGGGGHHHHHHHHHHHHHHHHHHHHHHHHHHHHHHHHHHHHHHHHHHHHHHHHHHHHHHHHHHHHHHHHHHHHHHHGHHHHGHHHHHHGGHHHHHHHHHHHHHHHHHHHHHHHHHHHHHHHHHHHHHHHHHHHHHHHHHHHGHHGHHHHHGHHHHGGH
@M05620:45:000000000-G6HP7:1:1101:3307:12065 1:N:0:147
ATCTCTATCTCCTAAAAACCTGTTTAGATTTGGAGATAGACCTTCAGGTTTTTCATCATTTTCTGCATGAATTATACATTGACCACGTTCCAGCGTGGTCAGTTTGCAGCATTCTGTTATTTTGTTTGACAGAGTGTCTTGTTGAGAACATATGTAGGACATGATTTTTTCCTGCAACAGGGAAAATAAAGTATAAGTTTTAAAGATTTATTCTTTAATAAAGGATCTCAAAGCCAGCTTTAGAAAAAGGA
+
CCBCCFFFFFFFGGGGGGGGGGHHHHHHHHHHHHHHHHHHHHHHHHHHHHHGGHHHHIIHIHIHIHHHHHHHHHHHHHHHHHHHHHGHHHHHHHGGGGHHHHHHHHHHHHHHHHHHHHHHHHHHHHHHHHGHHHHHHHHHHHHHHHHHHHHHHHHHHHHHHHHHHHHHHGHHHHHHHHHHHGGHHHHHHHHHHHHHHGHHHHHHHHHHHHHHHHHHHGHHHGHHHHHHHHHGHHHHHGHHHHHGGFHGGGH
@M05620:45:000000000-G6HP7:1:1101:17449:12071 1:N:0:147
TACCTGTACTGGGGAAGCATTTGAATATCCCCCCATGGTGATGGGGACGGAGAACTGCTCCATAAACACAGGCAACGTGCCTAACTTTCCCGGGAAGATGAAGTCAAAGAGCGACCACAGCTCTTCGGAGGTTATTTTGCATCGGTGAGCCAGACAGAATGATCCGATGAGGGGTGCGAAACTATTTGAGGAAAGGAAGCACCTTTTTATTAAATTTACCTTTTAGCAATCGCCATTCCTACCCTAAAGAT
+
AAAAAFFFFFFFGGCE1G1GGGHHHHGHHHHGGGGHHHHHHHGBHFGGGGGGGHHHHHHHHHHGHHFHHGHHGHHHGHHHHHHEGHHHHHHGGGEEGHHHHHHHHHHHFHFHGGGGGHHHHHHHHHHGGGCEGHHHHHGHHHHGGGCCFGGFHEEFHHFHHHHHHH?AEGFHGGECBGGG@AGFGGGGE?FGFFFEBFFGGGFFFFFFFFFFFFFFFFFFFFFFFFFFFFFEAFBFFFFFFB-AFFBB/BF
@M05620:45:000000000-G6HP7:1:1101:27378:12072 1:N:0:147
ATCTCTATCTCCTAAAAACCTGTTTAGATTTGGAGATAGACCTTCAGGTTTTTCATCATTTTCTGCATGAATTATACATTGACCACGTTCCAGCGTGGTCAGTTTGCAGCATTCTGTTATTTTGTTTGACAGAGTGTCTTGTTGAGAACATATGTAGGACATGATTTTTTCCTGCAACAGGGAAAATAAAGTATAAGTTTTAAAGATTTATTCTTTAATAAAGGATCTCAAAGCCAGCTTTAGAAAAAGGA
+
CCCDCFFFFFFFGGGGGGGGGGHHHHHHHHHHHHHHHHHHHHHHHHHHHHHGGHHHHHHHHIIHHHHHHHHHHHHHHHHHHHHHHHGHHHHHHHGGGGHHHHHHHHHHHHHHHHHHHHHHHHHHHHHHHHHHHHGHHHHHHHHHHHHHHHHHHHHHHHHHHHHHHHHHHGHHHHHHHHHHHGGHHHHHHHHHHHHHHHHHHHHHHHHHHHHHHHHHHHHHHHHHHHHHHHHHHHHHHGHHHHGHGFHHGGH
@M05620:45:000000000-G6HP7:1:1101:3292:12076 1:N:0:147
ATCTCTATCTCCTAAAAACCTGTTTAGATTTGGAGATAGACCTTCAGGTTTTTCATCATTTTCTGCATGAATTATACATTGACCACGTTCCAGCGTGGTCAGTTTGCAGCATTCTGTTATTTTGTTTGACAGAGTGTCTTGTTGAGAACATATGTAGGACATGATTTTTTCCTGCAACAGGGAAAATAAAGTATAAGTTTTAAAGATTTATTCTTTAATAAAGGATCTCAAAGCCAGCTTTAGAAAAAGGA
+
CCCCCFFFFFFFGGGGGGGGGGHHHHHHHHHHHHHHHHHHHHHHHHHHHHHGGHHHHHHHHFHHIHHHHHHHHHHHHHHHHHHHHHGHHHHHHHGGGGHHHHHHHHHHHHHHHHHHHHHHHHHHHHHHHHHHHHHHHHHHHHHHHHHHHHHHHHHHHHHHHHHHHHHHHGHHHHGHHHHHHGGHHHHHFGGHHHHHHGHHHHHHHHHHHHHHHGHHHGHHGFHHHHHHHHHGHHHHHGHHHHHHHHHHGGH
@M05620:45:000000000-G6HP7:1:1101:7989:12081 1:N:0:147
ATCTCTATCTCCTAAAAACCTGTTTAGATTTGGAGATAGACCTTCAGGTTTTTCATCATTTTCTGCATGAATTATACATTGACCACGTTCCAGCGTGGTCAGTTTGCAGCATTCTGTTATTTTGTTTGACAGAGTGTCTTGTTGAGAACATATGTAGGACATGATTTTTTCCTGCAACAGGGAAAATAAAGTATAAGTTTTAAAGATTTATTCTTTAATAAAGGATCTCAAAGCCAGCTTTAGAAAAAGGA
+
CCCCCFFFFFFFGGGGGGGGGGHHHHHHHHHHHHHHHHHGHHHHHHHHHHHGGHHHHHHHHHHHGHHHHHHHHHHHHHHHHHHHHHGHHHHHHHGGGGHHHHHHHHHHHHHHHHHHHHHHHHHHHHHHHHHHHHHHHHHHHHHHHHHHHHHHHHHHHHHHHHHHHHHHHGHHHHHHHHHHHGGHHHHHHHHHHHGHHGHHHHGHHGHHGHHHHHHHHHHHHHGHHHHHHGHHHHHHHGHHHHHGHHGHGGG
@M05620:45:000000000-G6HP7:1:1101:17430:12081 1:N:0:147
TACCTGTACTGGGGAAGCATTTGAATATCCCCCCATGGTGATGGGGACGGAGAACTGCTCCATAAACACAGGCAACGTGCCTAACTTTCCCGGGAAGATGAAGTCAAAGAGCGACCACAGCTCTTCGGAGGTTATTTTGCATCGGTGAGCCAGACAGAATGATCCGATGAGGGGTGCGAAACTATTTGAGGAAAGGAAGCACCTTTTTATTAAATTTACCTTTTAGCAATCGCCATTCCTACCCTAAAGAT
+
CDCDDFFFFFFFGGGGGGGGGGHHHHHHHHHGGGGHHHHHHHHHHGGGGGGGGHHHHHHHHHHHHHHHHHHHGHHHGHHHHHHHHHHHHHHGGGGGGHHHHHHHHHHHHHHHGGGGGHHHHHHHHHHGGGGGHHHHHHHHGHHGGGGGHHHHHHGHHHHHHHHHHHGGGHHHGGEEGGGGGGGGGGHHGGGFGGGGGFGGEFFFFFFFFHHFFFFFFFFFFHFFFFFFFFFFFFFFFFFFFFFFFFFFFFF
@M05620:45:000000000-G6HP7:1:1101:20585:12098 1:N:0:147
ATCTCTATCTCCTAAAAACCTGTTTAGATTTGGAGATAGACCTTCAGGTTTTTCATCATTTTCTGCATGAATTATACATTGACCACGTTCCAGCGTGGTCAGTTTGCAGCATTCTGTTATTTTGTTTGACAGAGTGTCTTGTTGAGAACATATGTAGGACATGATTTTTTCCTGCAACAGGGAAAATAAAGTATAAGTTTTAAAGATTTATTCTTTAATAAAGGATCTCAAAGCCAGCTTTAGAAAAAGGA
+
CCCCCFFFFFFFGGGGGGGGGGHHHHHHHHHHHGHHHHHHHHHHHHHHHHHGGHHHHHHHHHHHHHGHHHHHHHHHHHHHHHHHHHGHHHHHHHGGGGHHHHHHHHHHHHHHHHHHHHHHHHHHHHHHHHHHHHHHHHHHHHHHHHHHHHHHHHHHHHHHHHHHHHHHHGHHHHGHHHHHHGGHHHHHGHHHHHHHHGHHHHHHHHHHHHHHHHHHHHHHGHHHHHHHHGGGHHHHHGHHHHHHHGHHGGH
@M05620:45:000000000-G6HP7:1:1101:16374:12099 1:N:0:147
CATCCTGACCCTGAAGTACCCCATTGAGCATGGCATCGTCACCAACTGGGACGACATGGAGAAGATCTGGCACCACACCTTCTACAACGAGCTGCGCGTGGCCCCGGAGGAGCACCCAGTGCTGCTGACCGAGGCCCCCCTGAACCCCAAGGCCAACAGAGAGAAGATGACTCAGGTGAGGCTCGGCCGACGCCCGTGCTCCTCCCGTCCTTTCCCCAGTCATTTTCTGCCCGGCTTGATTTCTGACATTA
+
CCCCCFFFFFFFGGGGGGGGGGGHHHHHHHHHHHHHHGHHGGHHHGHHGGFHGGGGGHHHHGHHHHHGHHHHHGHHHGGHHHHHHHHHGGGGGHHGGGGGGGHHGGGGGGGGHHHHGGHGHHHHHHHHHHGGGGGGGGGGGGHHHHGGGGHGHHGGGGGGGGGGGGGGGGGGGGGGGGGGGGGGBDEFCCFFFFFFFFFEFFFFFFFFFFFBFFFFFFF9FFFFFFFFFFFFDCAFFB:BBFFF/:;BFF/
@M05620:45:000000000-G6HP7:1:1101:28775:12116 1:N:0:147
TACCTGTACTGGGGAAGCATTTGAATATCCCCCCATGGTGATGGGGACGGAGAACTGCTCCATAAACACAGGCAACGTGCCTAACTTTCCCGGGAAGATGAAGTCAAAGAGCGACCACAGCTCTTCGGAGGTTATTTTGCATCGGTGAGCCAGACAGAATGATCCGATGAGGGGTGCGAAACTATTTGAGGAAAGGAAGCACCTTTTTATTAAATTTACCTTTTAGCAATCGCCATTCCTACCCTAAAATC
+
BBBBBFFFFFFFGGGGGGGGGGHHHHHHHHHGGGGHHHHGHHHHHGEGGGGGGHHHHHHHHHHHHHHHHHHHGHHHGHHHHHHHHHHHHHHGGGFGGHHHHHHHHHHHHHHHGGGGGHHHHHHHHHHGGCGDHFHHHHHFGHHGGDEGHHHHHFGHHHHHHHHHHHGGGHHHGGEDGGGGGGGGGGGGGGGFGGGGB:AEFFFFFFFFFFFFBFFFFFFFFFFFFFFFFFFFFFFEFFFFFFFFFFFFFFF
@M05620:45:000000000-G6HP7:1:1101:16212:12146 1:N:0:147
TACCTGTACTGGGGAAGCATTTGAATATCCCCCCATGGTGATGGGGACGGAGAACTGCTCCATAAACACAGGCAACGTGCCTAACTTTCCCGGGAAGATGAAGTCAAAGAGCGACCACAGCTCTTCGGAGGTTATTTTGCATCGGTGAGCCAGACAGAATGATCCGATGAGGGGTGCGAAACTATTTGAGGAAAGGAAGCACCTTTTTATTAAATTTACCTTTTAGCAATCGCCATTCCTACCCTAAAGAT
+
ABBBBFFFFFFFGEFGGFGGGGHHGGHHHHHGGGGHHHFGGHHHHGGGGGGGGHHHHHHHHHHHHHHHHHHHGHHHGHHHGFHHHHHHHHHGGGEFGHHHHFHHHHHHHHHHGGGGGHHHHHHGHHHGGGGCHHHHHHHHFHHGDCEFHGHHHGGHHHHHHHHHHHGGGHHHGG:@EGEGGGGFGGGGFEGCFGFFGGGGGGFFFFFFFBFFFFFFFFFFFFFFFFFFFFFFFFFEFFFFFF?FFFFFFFF
@M05620:45:000000000-G6HP7:1:1101:2081:12194 1:N:0:147
ATCTCTATCTCCTAAAAACCTGTTTAGATTTGGAGATAGACCTTCAGGTTTTTCATCATTTTCTGCATGAATTATACATTGACCACGTTCCAGCGTGGTCAGTTTGCAGCATTCTGTTATTTTGTTTGACAGAGTGTCTTGTTGAGAACATATGTAGGACATGATTTTTTCCTGCAACAGGGAAAATAAAGTATAAGTTTTAAAGATTTATTCTTTAATAAAGGATCTCAAAGCCAGCTTTAGAAAAAGGA
+
BBCCCFFFFFFFGGGGGGGGGGHHHHHHHHHHHHHGHHHHHHHHHHHHHHHGGHHHHIHHIIIHHHHHHHHHHHHHHHHHHHHHHHGHHHHHHHGGGGHHHHHHHHHHHHHHHHHHHHHHHHHHHHHHHHHHHHHHHHHHHHHHHFHHHHHHHHHHHHHHHHHHHHHHHGHHHHHHHHHHHEGHHHHHHHHHHHHHHHHHHHHHHHHHHHHHHGHHHHHHHHHHHHHHHHHHGHHHHGHHHHHEHHHHGGH
@M05620:45:000000000-G6HP7:1:1101:14811:12239 1:N:0:147
ATCTCTATCTCTAAAAACCTGTTTAGATTTGGAGATAGACCTTCAGGTTTTTCATCATTTTCTGCATGAATTATACATTGCCCACGTTCCAGCGTGGTCAGTTTGCAGCATTCTGTTATTTTGTTTGACAGAGTGTCTTGTTGAGAACATATGTAGGACATGATTTTTTCCTGCAACAGGGAAAATAAAGTATAAGTTTTAAAGATTTATTCTTTAATAAAGGATCTCAAAGCCAGCTTTAGAAAAAGGAA
+
AAAABF5FFFFFGGGGGGGGGGHHHGHHHHHHCFGHGHHHHHHHHHHHHHGGHHHHHHHHHHHHHHHHGHHHHHHHHHHH5GGHGGHHHH5DGGEGGHHFHHHHGHHHHHHHHH4GGGGHHH4FGHHHHDFHHHFHHHHHHHGGEHHHHHHHHGHHHHHHHHHHHHHHGHHHHHHHHHHEFCGGHGHGGFFHHHGHGHHHHHGHEFGHFHHHHHGH0=DDGD0CGEGHHHHHHHH.CGHHHHEHGHADG/C
@M05620:45:000000000-G6HP7:1:1101:24184:12255 1:N:0:147
ATCTCTATCTCCTAAAAACCTGTTTAGATTTGGAGATAGACCTTCAGGTTTTTCATCATTTTCTGCATGAATTATACATTGACCACGTTCCAGCGTGGTCAGTTTGCAGCATTCTGTTATTTTGTTTGACAGAGTGTCTTGTTGAGAACATATGTAGGACATGATTTTTTCCTGCAACAGGGAAAATAAAGTATAAGTTTTAAAGATTTATTCTTTAATAAAGGATCTCAAAGCCAGCTTTAGAAAAAGGA
+
CBCCCFFFFFFFGGGGGGGGGGHHHHHHHHHHHHHHHHHHHHHHHHHHHHHGGHHHHHHHHHHHHHHHHHHHHHHHHHHHHHHHHHGHHHHHHHGGGGHHHHHHHHGHHHHHHHHHHHHHHHHHHHHHHHHHHHHHHHHHHHHHHHHHHHHHHHHHHHHHHHHHHHGHHGHHHHGHHGHHHGGHHHHHHHHHHHHHHGHHHHHHHHHHHHHHHHHHHHHHHHHHHHHHHGHHHFHHHGHHHHHHHHGHGGH
@M05620:45:000000000-G6HP7:1:1101:14813:12257 1:N:0:147
ATCTCTATCTCTAAAAACCTGTTTAGATTTGGAGATAGACCTTCAGGTTTTTCATCATTTTCTGCATGAATTATACATTGACCACGTTCCAGCGTGGTCAGTTTGCAGCATTCTGTTATTTTGTTTGACAGAGTGTCTTGTTGAGAACATATGTAGGACATGATTTTTTCCTGCAACAGGGAAAATAAAGTATAAGTTTTAAAGATTTATTCTTTAATAAAGGATCTCAAAGCCAGCTTTAGAAAAAGGAA
+
[truncated: 8,291,220 more chars]
