# Supplementary material for: Fast but not furious: a streamlined selection method for genome-edited cells
Source: Life Sci Alliance. 2021 Apr 26;4(6):e202101051. doi: 10.26508/lsa.202101051 (PMC8127327; doi:10.26508/lsa.202101051)
Supplement: Supplementary file 1 [file LSA-2021-01051_Supplemental_Data_1.zip › SANGER and Deep Sequencing/AFP/148_S148_L001_R1_001.fastq]

@M05620:45:000000000-G6HP7:1:1101:19026:1827 1:N:0:148
TAACCAAGCAGACACTCACCGCTGTTCAGACATGAGGTCAGCTAGATCGGAAGAGCACACGTCTGAACTCCAGTCACGCACTACAATCTCGTATGCCGTCTTCTGCTTGAAAAAAAAAAAACTTCTGACCAAGGCCCCCCTGAACCCCAAGGCCAACAGAGAGACGATGACTCAGATGAGGCTAGGCAGACGCCCGTGCTCCTCCCCTCCTTTCCCAACTCCTGTTCTGACCGGCTTGATTTATTTAAGTT
+
1>1AAFAFAFFFGGGGGGGGFEEEGHHHHGHHHHHHHCFFFHFHHFHHHGGGGHGHHHHHGGHHGEHHHHHHHDHDHGHGGGHHHHGHHGHF>GHFHGGEHGHFEHHHHFHHHHGG?C@///1<<??@1?1?0..<.@CCC.<<CEC......;GCEE/;/:.C/.-.:0900;00;099/..09.90...9-@9-;;A-//9-9A--;ABF/9///9-///;9/:/BB/9/9-99---/9//////9//9
@M05620:45:000000000-G6HP7:1:1101:17610:2060 1:N:0:148
AAACCAAGCAGACACTCACCGCTACTGGAGTTAAGACATGAGGTCAGCTAGATCGGAAGAGCACACGTCTGAACTCCAGCCACGCACTACAATCTCGTATGCCGTCTTCTGCTTGAAAAAAAAAAAAAAAAAAACTGCAAAATCAACTGATGAGACAGTCAAGCACTTGAGCACAAACACGTTAGGATATCAATATGACAAACAGTTAGAGTATCTGCGAGGAAATCTAAAAGATGGCTTTAACCAAAGAC
+
CCCCCCBFCFFFGGGGGGGGGGGCEHHHGHHHHHHHHHHHHHHHHHHHHHHHHHHGGGGHHHHHHHGHHHGHHHHHHHHGGHHGGGGGHHHHHHHHHGGHHHHGGGHGHHHHHHGFHHHHGGGF?>/---<<--.00<::0;0/00/0/0000;0://0990009/9/00000.:/.;.A..:/.//9//:://///////9..//////////;///----;/9////9://./;///.//////..///
@M05620:45:000000000-G6HP7:1:1101:11371:2096 1:N:0:148
TACCTGTACTGGGGAAGCATTTGAATATCCCCCCATGGTGATGGGGACGGAGAACTGCTCCATAAACACAGGCAACGTGCCTAACTTTCCCGGGAAGATGAAGTCAAAGAGCGACCACAGCTCTTCGGAGGTTATTTTGCATCGGTGAGCCAGACAGAATGATCCGATGAGGGGTGCGAAACTATTTGAGGAAAGGAAGCACCTTTTTATTAAATTTACCTTTTAGCAATCGCCATTCCTACCCTAAAGAT
+
CCCCCFFFFFFFGGGGGGFGGGHHHHHHHHHGGGGHHHFGHHHHGGGGGGGGGGHHHHHHHHHHHHHHHHHHGHHHGHHHHHHHHHHHHHHGGGEGGHHHFGHHHHHHHHHHGGGGGHHHHHHHHHHGDGGCHGHHHHHHHHHGGEGGHHHHHFGHHHHHHHHHHHEGGHHHGG;CEFBCGDGGGGGGGGGCFFFGGGGGGGFFFFFFFFFFFFFFFFFFFFFFFFFFFFFFFFFEFFFFFFFFFFFFFFF
@M05620:45:000000000-G6HP7:1:1101:11501:2200 1:N:0:148
AGATTACTGCAACAGTTCCCCCTGGACCTGGAAAAGTTTCTTGCCTGGCTTACAGAAGCTGAAACAACTGCCAATGTCCTACAGGATGCTACCCGTAAGGAAAGGCTCCTAGAAGACTCCAAGGGAGTAAAAGAGCTGATGAAACAATGGCAAGTAAGTCAGGCATTTCCGCTTTAGCACTCTTGTGGATCCAATTGAACAATTCTCAGCATTTGTACTTGTAACTGACAAGCCAGGGACAAAACAAAGAT
+
AAAAA1FD3D@BFGFAFGGGFEGGHHFFFGHGHFHHBFGHFHHHHFHEFHHBGHBFGHGHFH1DHHFHHHBGHFEEF2AFHHFFFCGFGFHHHFFEEEEGDC>0BG@GFFEDB1G>0BB>B>FFA/E<0FFHH/GB1G1BGFBGHHGBDECCGFGGFF>>@F00CFHHFHFCG?<G1?FFCCGDGHBADHG010<DG0<0GGGDGG00<<0;CHF:G0;;CGHGBF00/<GHHGGG?.9.CFFGAEG?GGF
@M05620:45:000000000-G6HP7:1:1101:11610:2258 1:N:0:148
TACCTGTACTGGGGAAGCATTTGAATATCCCCCCATGGTGATGGGGACGGATAACTGCTCCATAAACACAGGCAACGTGCCTAACTTTCCCGGGAAGATGAAGTCAAAGAGCGACCACAGCTCTCGGAGGTTATTTTGCATCGGTGAGCCAGACAGAATGATCCGATGAGGGGTGCGAAACTATTTGAGGAAAGGAAGCACCTTTTTATTAAATTTACCTTTTAGCAATCGCCATTCCTACCCTAAAGATC
+
AAABBFFFFFFFGGGGGGGGGGHGGHHHHHHGGGGHHHGHGHHHHGGGGGEGGHHHHHHHHHHHHHHHHHHHGHHHGHHHHHHHHHHHHGHGGGGGGHHHHHHHHHHHHHHHGGGGGHHHHHHHHGGDDGCHHHHHHHGFHHGGGGGHHHHHHGHHHGHHHHHHHEGGHHHGGGGGGGDGGGGGGGGFEG9;FGGFGGGGGGFFFFFFFFFFFFFFFFFFFFFFFFFFFFFEFFEFFFFFFAFFFFFFFF;
@M05620:45:000000000-G6HP7:1:1101:12483:2260 1:N:0:148
TACCTGTACTGGGGAAGCATTTGAATATCCCCCCATGGTGATGGGGACGGAGAACTGCTCCATAAACACAGGCAACGTGCCTAACTTTCCCGGGAAGATGAAGTCAAAGAGCGACCACAGCTCTCGGAGGTTATTTTGCATCGGTGAGCCAGACAGAATGATCCGATGAGGGGTGCGAAACTATTTGAGGAAAGGAAGCACCTTTTTATTAAATTTACCTTTTAGCAATCGCCATTCCTACCCTAAAGATC
+
CCCCCFFFFFFFGGGGGGGGGGHHHHHHHHHGGGGHHHGHGHHHHGGGGGGGGHHHHHHHHHHHHHHHHHHHGGHHGHHHHHHHHHHHHHHGGGEGGHHHFHHHHHHHHHHHGGGGGHGHHHHHHGGEFGCGHHHHHHFFFHGGGGGHHGHHHFHGGGHHGHHHHGGFHHHGGGGGGGGGGGGGGGGGGGBFBFGGGGGGGFFFFFFFFFFFFFFFFFFFFFFFFFFFFFFFFFAFFFFFFFFFFFFFFFF
@M05620:45:000000000-G6HP7:1:1101:13007:2318 1:N:0:148
TACCTGTACTGGGGAAGCATTTGAATATCCCCCCATGGTGATGGGGACGGAGAACTGCTCCATAAACACAGGCAACGTGCCTAACTTTCCCGGGAAGATGAAGTCAAAGAGCGACCACAGCTCTCGGAGGTTATTTTGCATCGGTGAGCCAGACAGAATGATCCGATGAGGGGTGCGAAACTATTTGAGGAAAGGAAGCACCTTTTTATTAAATTTACCTTTTAGCAATCGCCATTCCTACCCTAAAGATC
+
AAAA1DFFFFFFGCF?E11AB3DDFFGBHFGFEGGHBHGFFFEGGEAAEEEEEHHFF1AD1FB@GGHFEAECFEGHG/E/E11FHE@F1E@/EEE/?0FG1B12BFDGHBEG<CGGCG/G/1FGHFGECC?F1FDF1GF<GDCACAF<1<0<.CHGHHBG00D<C.:CCFGCC:A9A?A@AGEFBBC9;;;99;9C/CFEFEFBBBFEFFFBBBB/;B/B/BF9FBF/BFEEB-9F/BFFF-AF-B:BFF9
@M05620:45:000000000-G6HP7:1:1101:13871:2318 1:N:0:148
AGATTACTGCAACAGTTCCCCCTGGACCTGGAAAAGTTTCTTGCCTGGCTTACAGAAGCTGAAACAACTGCCAATGTCCTACAGGATGCTACCCGTAAGGAAAGGCTCCTAGAAGACTCCAAGGGAGTAAAAGAGCTGATGAAACAATGGCAAGTAAGTCAGGCATTTCCGCTTTAGCACTCTTGTGGATCCAATTGAACAATTCTCAGCATTTGTACTTGTAACTGACAAGCCAGGGACAAAACAAAGAT
+
ABCBCFFFFFFFGGGGGGGGGGGGHHHHHHHHFHHHHHHHHHHHHHHHHHHGHHHHHHHHHHHHHHHHHHHHHHHHHHHHHHHHCFHHHHHHHHGGGGHGHHFHHHHHGHHHHHHHHHHHFEGGG/EEHHHHHGHHHHGHHHHHHHHHHHHHHGHHHHHHHHGHHHHHHHGGGGGHHHHHHHHHHGHGHHHHHHHHHHHGHHHHHHHHHHHHHHHHHHHHHHHHHHHHHHHHHGGGGGGGGGGGGGGGGGG
@M05620:45:000000000-G6HP7:1:1101:13020:2331 1:N:0:148
TACCTGTACTGGGGAAGCATTTGAATATCCCCCCATGGTGATGGGGACGGAGAACTGCTCCATAAACACAGGCAACGTGCCTAACTTTCCCGGGAAGATGAAGTCAAAGAGCGACCACAGCTCTCGGAGGTTATTTTGCATCGGTGAGCCAGACAGAATGATCCGATGAGGGGTGCGAAACTATTTGAGGAAAGGAAGCACCTTTTTATTAAATTTACCTTTTAGCAATCGCCATTCCTACCCTAAAGATC
+
A?ABBFFFFFFFGCGGGGGGGGGCHHHHHHHGGGGHHHFHHHHHHGGGGGGGGHHHHHHHGHHFHHHHHHHHGHHHGHHHHHHHHHHHHGHGGGGGGHHHHHHHHHHHHHHHGGGGGHHHHHHHHGGFFGGHHHHHHHHFHHGDGGGGHHHHHGHHHHHHGHGHHDGDHHGGGDDDGGCBGGFGGGGGFEBFBGFGFGGGGFFFFFFFFFFFFFFFFBBFFFFFEFFFFFFFDFFFFFFFFAFFFFFFFFB
@M05620:45:000000000-G6HP7:1:1101:13002:2335 1:N:0:148
TACCTGTACTGGGGAAGCATTTGAATATCCCCCCATGGTGATGGGGACGGAGAACTGCTCCATAAACACAGGCAACGTGCCTAACTTTCCCGGGAAGATGAAGTCAAAGAGCGACCACAGCTCTCGGAGGTTATTTTGCATCGGTGAGCCAGACAGAATGATCCGATGAGGGGTGCGAAACTATTTGAGGAAAGGAAGCACCTTTTTATTAAATTTACCTTTTAGCAATCGCCATTCCTACCCTAAAGATC
+
AAAAADFFFFFFGAGFEGFEEAGEGDHFHHFEEEGHFHHFHGFHAAAEGGGGEHHGHHHHGHHGHFHFGGHHGHHHGGFCGDFHHGHFFGGEEGEEECGHDGFFGGHHHHFGEGGGGHHHHGFGHGGGCCCGDGDG<FHGHHGDAAFGHHGHFGHGFHHHFHFFHDDGHHGAC:AEGBBBBBFFGGFFEGCBFFFFGGGEGFFBFFFFFFFBFFFFFFFFFFFFFFFFFFFFF?AFFFFFB9FFFFFFFFB
@M05620:45:000000000-G6HP7:1:1101:13879:2336 1:N:0:148
AGATTACTGCAACAGTTCCCCCTGGACCTGGAAAAGTTTCTTGCCTGGCTTACAGAAGCTGAAACAACTGCCAATGTCCTACAGGATGCTACCCGTAAGGAAAGGCTCCTAGAAGACTCCAAGGGAGTAAAAGAGCTGATGAAACAATGGCAAGTAAGTCAGGCATTTCCGCTTTAGCACTCTTGTGGATCCAATTGAACAATTCTCAGCATTTGTACTTGTAACTGACAAGCCAGGGACAAAACAAAGAT
+
AABBBFFFDFFFGGGGGGGGGGGGHFHHHHFHHHHHGHHHHHHHHHHHHHHHHHHHHHHHHHHHHHHHHHHHHHHEHHHHHHHHEGHHGHHHHHGFEGHHGHHFFEHHGHHHHHFHHHHH3GFGG/EEGHHHGGHHHHFHHHHHGHHHGBGHHGHHHHHHHGHHHHHHHHGGGGGHHHHHHHHHHGHGHHHHGHHHHHHHFFHFHHHHDGHHHHGHHFHHCGHHHHGHFFGGHGGGGGGGGGFGGGGGFF:
@M05620:45:000000000-G6HP7:1:1101:18374:2342 1:N:0:148
CATCCTGACCCTGAAGTACCCCGGCTTGATTTCTGACATTAGATCGGAAGAGCACACGTCTGAACTCCAGTCACGCACTACAATCTCGTATGCCGTCTTCTGCTTGAAAAAAAAAAACAGATCTTCTCTAATCTTATACACCTATTATCACTCCCACATTCTATCATTCCACGTTCTAACGCCTATCAACTCTTTCATTCACATTTTCTTCTATTTACTATGTCACTCACAGCCTGCATCCCGCCCAGCGC
+
CCBCCFFFFFFFGGGGGGGGGGGEEGGGGHHHHHHHHHHHHHGHHHGGGGHHHHHHHGHHGGGHHHHHFGHHHHGHGGGHHGHHFGHHFGHHHHGGGHGHHHHHHHFGHGFFGFCD>//22211111111<111<11111100111111=111<.0..<00<000=<00000<..;.00<.--:.0000/0000;0;00000000;0000000000000000000000//00../..9//99.---...--
@M05620:45:000000000-G6HP7:1:1101:18363:2356 1:N:0:148
CATCCTGACCCTGAAGTACCCCGGCTTGATTTCTGACATTAGATCGGAAGAGCACACGTCTGAACTCCAGTCACGCACTACAATCTCGTATGCCGTCTTCTGCTTGAAAAAAATAAGCATTTGTACTTGTAACTGACAAGCCAGGGACAAAACAAAGATCGGAAGAGCACACGTCTGAACTCCAGTCACATTCAGAAATCTCGTATGCCGTCTTCTGCTTGAAAAACAAAAACCATGCTGACACTACATGC
+
A1>1>BD1>CC>FG1FGGGGGGGG0A0A012DD2B211FD111EGCFEF/00FGAGGGAAAEGHHDBFHHFHHB>0EG@CE11B1@B>FFH021E/>F>GDE1B1>F1FG0</0BF1B<1BFDFGBFG1>FGHGFDHHHHHGBFF/<FFH0<FG/<FGHEEAAFA0GBBFHH@GHCFBFHHHHH/:CCCFGHHHB0CFGEFHACACBFGGBAAEFFF0CFBC0B0..9:A-9--;//////-/////9///
@M05620:45:000000000-G6HP7:1:1101:15661:2392 1:N:0:148
CATCCTGACCCTGAAGTACCCCGGCTTGATTTCTGACATTAGATCGGAAGAGCACACGTATGAACTCCAGTCACGCACTACAATCTCGTATGCCGTCTTCTGCTTGAAAAAAAAAACAGTGCTGCTGACCGAGGCCCCCCTGAACCCCACGGCCAACAGAGAGAAGATGACTCAGGTGAGGCTCGGCCGACGCCCGTGCTCCTCCCGTCCTTTCCCCAGTCATTTTCTGCCCGGCTTGATTTCTGACATTA
+
BBBBBFFFFFFFGGGGGGGGGGC2AAAE2AF5B5A5D3G5GA5A5A222BGA2GHHAEAGGFH5BGHCFGB3@F>GGG03?B34B4B11B3343>>>BF4B4F43F0B33F</>///?@@GHHHHGHGHGCGCCGGGGGGCFHHGGFGG.:@CCC.EGGGF/AE/CCFG9BFG0BFFGE??EA.BBFFB?;BBBBB9DBFFFFFFFFAA?AFFFBFFB:BF/BBBBFFFBFF?@@B-B.FFBBBB/9BFB/
@M05620:45:000000000-G6HP7:1:1101:11306:2427 1:N:0:148
TACCTGTACTGGGGAAGCATTTGAATATCCCCCCATGGTGATGGGGACGGAGAACTGCTCCATAAACACAGGCAACGTGCCTAACTTTCCCGGGAAGATGAAGTCAAAGAGCGACCACAGCTCTTCGGAGGTTATTTTGCATCGGTGAGCCAGACAGAATGATCCGATGAGGGGTGCGAAACTATTTGAGGAAAGGAAGCACCTTTTTATTAAATTTACCTTTTAGCAATCGCCATTCCTACCCTAAAGAT
+
CCCCCFFFFFFFGGGGGGGGGGHHHHHHHHHGGGGHHHHHHHHHHGGGGGGGGHHHHHHHHHHHHHHHHHHHGHHHGHHHHHHHHHHHHHHGGGGGGHHHHHHHHHHHHHHHGGGGGHHHHHHHHHHGGGGEHHHHHHHHGHHGGGGGHHHHHHGHHHHHHHHHHHFGGHHHGGEFGGDGGGGGGGHGGGGFGGGGGGGGGGFFFFFFFFFFFFFFFFFFFFFFFFFFFFFFFFFFFFFFFFFFFFFFFFF
@M05620:45:000000000-G6HP7:1:1101:19603:2468 1:N:0:148
AGATTACTGCAACAGTTCCCCCTGGACCTGGAAAAGTTTCTTGCCTGGCTTACAGAAGCTGAAACAACTGCCAATGTCCTACAGGATGCTACCCGTAAGGAAAGGCTCCTAGAAGACTCCAAGGGAGTAAAAGAGCTGATGAAACAATGGCAAGTAAGTCAGGCATTTCCGCTTTAGCACTCTTGTGGATCCAATTGAACAATTCTCAGCATTTGTACTTGTAACTGACAAGCCAGGGACAAAACAAAGAT
+
AAABAFFFFFFFGGGGGGGGGGGGHFHHHHHHHHHHFGHHHHHHGHHHHHHGGHHHHHHHHHHHGEHHHHGFHFGGHHHHHHHHHHHHHHHHHHGFGFHHGF?EGHHHGHHHHHHHHFHHHFHGG?EECFGHHEHHHHDGHFDHGHFGGGHFFGGHHHHGHHGHHHGHHHGGGGGFFGFGHHHHF>GDEHFHHBGDGBGHHCDHHHFHFFFGHHFGGHHFFFGFHGHFGHHHFGBFGGEF??FFFEEFB/B
@M05620:45:000000000-G6HP7:1:1101:19628:2485 1:N:0:148
AGATTACTGCAACAGTTCCCCCTGGACCTGGAAAAGTTTCTTGCCTGGCTTACAGAAGCTGAAACAACTGCCAATGTCCTACAGGATGCTACCCGTAAGGAAAGGCTCCTAGAAGACTCCAAGGGAGTAAAAGAGCTGATGAAACAATGGCAAGTAAGTCAGGCATTTCCGCTTTAGCACTCTTGTGGATCCAATTGAACAATTCTCAGCATTTGTACTTGTAACTGACAAGCCAGGGACAAAACAAAGAT
+
3A3AAFFFFFDDGGGGGGGGGGEGHHHHHHFHGHHHFGHHHHGFHHHHHHHHHHHHHHHGHHHHHHHHHHHHHFGGGHHHHHGHHHHGHHHHHHGGGGHGFH3FAHHHGHHHHHHHHGHHHGHGGGEEHGHHHGHHHHDGHHHHHFCGHFHGHGHHFDFGHGGHHHGHHHGGGGGHGHHHGHHHHGFDHFHHHCGGHHHGGHGHHHHHGHGHHHHHHHHHHHGCHHHEHHHHGFFFFGGGGGBFFFGGFGF
@M05620:45:000000000-G6HP7:1:1101:19609:2485 1:N:0:148
AGATTACTGCAACAGTTCCCCCTGGACCTGGAAAAGTTTCTTGCCTGGCTTACAGAAGCTGAAACAACTGCCAATGTCCTACAGGATGCTACCCGTAAGGAAAGGCTCCTAGAAGACTCCAAGGGAGTAAAAGAGCTGATGAAACAATGGCAAGTAAGTCAGGCATTTCCGCTTTAGCACTCTTGTGGATCCAATTGAACAATTCTCAGCATTTGTACTTGTAACTGACAAGCCAGGGACAAAACAAAGAT
+
BCCCCFFFFFFFGGGGGGGGGGGGHHHHHHHHHHHHHHHHHHHHHHHHHHHHHHHHHHHHHHHHHHHHHHHHHHHHHHHHHHHHHGHHHHHHHHGGGGHHHHHHHHHHGHHHHGHHHHHHHHHGGHGGHHHHHGHHHHHHHHHHHHHHHGHHHGHHHHHHHHHHHHHHHHGGGGGHHHHHHHHHHHHGHHHHHHHHHHHGFGHHHHHHHHHHHHHHHGHHHHHGHHHHHHHHHGGGGGGGGGGGGGGGGGG
@M05620:45:000000000-G6HP7:1:1101:12252:2550 1:N:0:148
TACCTGTACTGGGGAAGCATTTGAATATCCCCCCATGGTGATGGGGACGGAGAACTGCTCCATAAACACAGGCAACGTGCCTAACTTTCCCGGGAAGATGAAGTCAAAGAGCGACCACAGCTCTTCGGAGGTTATTTTGCATCGGTGAGCCAGACAGAATGATCCGATGAGGGGTGCGAAACTATTTGAGGAAAGGAAGCACCTTTTTATTAAATTTACCTTTTAGCAATCGCCATTCCTACCCTAAGATC
+
BBBBBFFFFFFFAEFF2FGGGGHFHHHGHHHGGGGHHHFHBGHBADF0EEDEGHFHHFHGFFHHHHHHHHHHGHHHGFFGHHHHHHFHHFHEEEEEA0BGGHHGGHHHHHHHGGGGGHHHHHHGHHHGADGAGHHHGHFFBHFDG<A<CGHFFGGHHHHHHHGHHGGFFHG/:CGCGBF@GGGFFFGGG?F9BFGFEFFFFFFBFFFFEFFFEFFFFFFFFFFFBFFFFFFFFFBFFFFFFFFFFFBFFFF
@M05620:45:000000000-G6HP7:1:1101:14557:2577 1:N:0:148
CATCCTGACCCTGAAGTACCCCGGCTTGATTTCTGACATTAGATCGGAAGAGCACACGTCTGAACTCCAGTCACGCACTACAATCTCGTATGCCGTCTTCTGCTTGAAAAAAAAAACTACTCTGTTGTAAAAAAGCTCTTGAAACAATCACAAGTAAGACATGCATTTCCGCTTCAGCACTCTTATTGCTCCACTTGATCAATTCTCTGCTTTTGTACTTATACATCACAAACCCAGCACTACACAAATAT
+
AAAABFFBFFFFGGGGGGGGGGGGGCEECHHHHFFGFGHFFGGHHHGGFGAGHHHFHGGEHGHHHGFHFHFHHHGHGGGEHHHHFFHHFEGHHHGGGHGHFHHHHHCGDFGEGGGC/@22222@22222<@11//0F11>>1<<<0.111<<<.=GBH0<<00<0=DB00<:=..00;;CCG0000000009F/0000000:00;000000;0;0;00F000000;00;F/..9;.;.;9/;/;9FAF///
@M05620:45:000000000-G6HP7:1:1101:15879:2584 1:N:0:148
TACCTGTACTGGGGAAGCATTTGAATATCCCCCCATGGTGATGGGGACGGAGAACTGCTCCATAAACACAGGCAACGTGCCTAACTTTCCCGGGAAGATGAAGTCAAAGAGCGACCACAGCTCTCGGAGGTTATTTTGCATCGGTGAGCCAGACAGAATGATCCGATGAGGGGTGCGAAACTATTTGAGGAAAGGAAGCACCTTTTTATTAAATTTACCTTTTAGCAATCGCCATTCCTACCCTAAAGATC
+
BBBBBFFFFFFFGGGGGGGGGGHHHHHHHHHGGGGHHHGHHHHHHGGGGGGGGHHHHHHHHHHHHHHHHHHHGHHHGHHHHHHHHHHHHHHGGGGGGHHHHHGHHHHHHHHHGGGGGHHHHHHHHGGGGGGHHHHHHHHFGHGGGGGHHHHHHGHHHHHHHHHHHGGGHHHGGCCGGGGGGGGGGGGGGGCFGGGGGGGGGFFFFFFFFFFFFFFFFFFFFFFFFFFFFFEFFFFFFFFFFFFFFFFFFFF
@M05620:45:000000000-G6HP7:1:1101:21545:2605 1:N:0:148
AAACCAAGCAGACACTCACCGCTGTTCAGACATGAGGTCAGCTAGATCGGAAGAGCACACGTCTGAACTCCAGTCACGCACTACAATCTCGTATGCCGTCTTCTGCTTGAAAAAAAAAAAAACACAGCGAGTTTTTAGTTATTTCCGCGGCGCTCGAACTGATAGACACGTTATTCATCTGCCACATGCAGTGTGCTACATGAGTTCGTACTTGCCTAGTTGTCTGTCCTTTTATCTGTACGTTCATATTG
+
BBBBBABFBFFFGGGGGGGGEGGGGHFFFGGHHHHHHHHH2GHHHHHHHGGGGH1FGHHHGHHGGHFHHHHHHHHHHGHGGGHHHHHHGGFGDHHHHGFEHGFHHHHHHHHHHGGGFF@<////?/0.---<.<1.</000<000<..-----;.--/..0:000;00/.:...///////;///.;//////9///////////:/.;:../9///:;///////;/////9/////;/9.././;/;//
@M05620:45:000000000-G6HP7:1:1101:15930:2636 1:N:0:148
TACCTGTACTGGGGAAGCATTTGAATATCCCCCCATGGTGATGGGGACGGAGAACTGCTCCATAAACACAGGCAACGTGCCTAACTTTCCCGGGAAGATGAAGTCAAAGAGCGACCACAGCTCTCGGAGGTTATTTTGCATCGGTGAGCCAGACAGAATGATCCGATGAGGGGTGCGAAACTATTTGAGGAAAGGAAGCACCTTTTTATTAAATTTACCTTTTAGCAATCGCCATTCCTACCCTAAAGATC
+
CCCCCFFFFFFFGGGGGGGGGGHHHHHHHHHGGGGHHHFGHHHHHGGGGGGGGHHHHHHHHHHHHHHHHHHHGHHHGHHHHHHHHHHHHHHGGGGGGHHHHHHHHHHHHHHHGGGGGHHGHHHHHGGGGGAHHHHHHHHHHHGGGGGHHHHHHGHHHHHHHHHHHGGGHHHGGFFGGDDGGGGGGGGGGGBFGGGGGGGGGFFFFFFFFFFFFFFFFFFFFFFFFFFFFFFFFFFFFFFFFFFFFFFFFFF
@M05620:45:000000000-G6HP7:1:1101:16832:2757 1:N:0:148
TACCTGTACTGGGGAAGCATTTGAATATCCCCCCATGGTGATGGGGACGGAGAACTGCTCCATAAACACAGGCAACGTGCCTAACTTTCCCGGGAAGATGAAGTCAAAGAGCGACCACAGCTCTCGGAGGTTATTTTGCATCGGTGAGCCAGACAGAATGATCCGATGAGGGGTGCGAAACTATTTGAGGAAAGGAAGCACCTTTTTATTAAATTTACCTTTTAGCAATCGCCATTCCTACCCTAAAGATC
+
BABBBFFFFFFFGGFEGGGGGGHHHHHHHHHGGGGHHHGGGHHHHGGGGGGGGHHHHHHHHHHHGHHHHHHHGHHHGHHHHHHHHHHHHHHGGGGGGHHHFHHHHHHHHHHHGGGGGHHHHHHHHGGGFGCHFHHHHHHHHHGGGGGHHGHHHGHHHHHHFHHHHGGGGHHGG;C?DDDGGGFGGGGGFG;;FGGGFGGGGFFFFFFFFFFFFFFFFFFFFFFFFFFFFBAEFFEFFFFFFFFF:FFFFFB
@M05620:45:000000000-G6HP7:1:1101:16823:2775 1:N:0:148
TACCTGTACTGGGGAAGCATTTGAATATCCCCCCATGGTGATGGGGACGGAGAACTGCTCCATAAACACAGGCAACGTGCCTAACTTTCCCGGGAAGATGAAGTCAAAGAGCGACCACAGCTCTCGGAGGTTATTTTGCATCGGTGAGCCAGACAGAATGATCCGATGAGGGGTGCGAAACTATTTGAGGAAAGGAAGCACCTTTTTATTAAATTTACCTTTTAGCAATCGCCATTCCTACCCTAAAGATC
+
BBBBBFFFFFFFGGGEEGGFGGHHHHHHHHHGGGGHHHFGFHHHHGGGGGFGGHHHHHHHHFHHHHHHHHHHGGHHGHHHHHHHHHHHGHHGEGEGGGHHGGHGGGHHHHHHGGGGGHGHHHHHHGGGGGCHHHHHHHHFHHGGGGGHHHHHHGHHHHHFDGHHHGGGGHHGGEFGGGGGGGGGGGGGEGBFBAFGEFGGGEFFFFFFFFFFFFFFFEFFFFFF9FFFFFAEFFEFFFFFFAFFFFEFFFB
@M05620:45:000000000-G6HP7:1:1101:19987:2787 1:N:0:148
AAACCAAGCAGACACTCACCGCTACTGGAGTTAAGACATGAGGTCAGCTAGATCGGAAGAGCACACGTCTGAACTCCAGTCACGCACTACAATCTCGTATGCCGTCTTCTGCTTGAAAAAAAAAAAAAAAAAAATAACAAGAAGATTGTAATGATAAATGTGAACATAAGCAATGAAAGAATAAAATATAAAATATAGATCGTGTTTTATGAAAATAACAAATGGGATCAGACAGTGGTAATGGTATGTGT
+
CCCCCBCFCFFFGGGGGGGGGGGGGHHHHHHHHHHHHHHHHHHHHHHHHHHHHHHGGGGHHHGHHHGHHHGHGHHHHHHHHHHGHGGGHHHHHEHHHGGHHHHGFGHGHHHHHHHGHHGHGGGGG><>-<<---.0::0://:/0:00:000000000;0900000000000/00;0009900000000000000000900./..9//9000099000000;000.;0..0009/00/900000:090900
@M05620:45:000000000-G6HP7:1:1101:20004:2793 1:N:0:148
AAACCAAGCAGACACTCACCGCTACTGGAGTTAAGACATGAGGTCAGCTAGATCGGAAGAGCACACGTCTGAACTCCAGTCACGCACTACAATCTCGTATGCCGTCTTCTGCTTGAAAAAAAAAAAAGAAAATACGAGAATATAAATTAAGGTGATACATAACGACAAAAAACTTTGGATTTGTGTTTGAATTAGATGTACGATCTATTGAGACATGAATAGAATCTATTCAATTTGTTTAGTTATGGGAA
+
BABBBBAFBFFFGGGGGGGGGFG2EHFHHHHHHGFFHHHHFHHHHCGBGGHHHHHGGGGFHHGHFHEGEHGHHHHHHHHHHHHGHGGGHHHHHHHHHGGHGHHGEEFEGHHHGHHGH3DGGGGBB<///000111.....>110000000000/00000000:..---/..-.0000//00900/////0000;0000000.....//////././///9////////////:/9;//.;/;/9////../
@M05620:45:000000000-G6HP7:1:1101:11897:2836 1:N:0:148
TACCTGTACTGGGGAAGCATTTGAATATCCCCCCATGGTGATGGGGACGGAGAACTGCTCCATAAACACAGGCAACGTGCCTAACTTTCCCGGGAAGATGAAGTCAAAGAGCGACCACAGCTCTCGGAGGTTATTTTGCATCGGTGAGCCAGACAGAATGATCCGATGAGGGGTGCGAAACTATTTGAGGAAAGGAAGCACCTTTTTATTAAATTTACCTTTTAGCAATCGCCATTCCTACCCTAAAGATC
+
BCCCCFFFFFFFGGGGGGGGGGHGHHHHHHHGGGGHHHGHHHHHHGGGGGGGGHHHHHHHHHHHHHHHHHHHGHHHGHHHHHHHHHHHHHHGGGGGGHHHHHHHHHHHHHHHGGGGGHHHHHHHHGGGGGGHHHHHHHHHHHGGGGGHHHHHHGHHHHHHHHHHHGGGHHHGGDFGGGGGGGGGGGGGGGCGGGGGGGGGGFFFFFFFFFFFFFFFFFFFFFFFFFFFFFFFFFFFFFFFFFFFFFFFFFF
@M05620:45:000000000-G6HP7:1:1101:18025:2897 1:N:0:148
TACCTGTACTGGGGAAGCATTTGAATATCCCCCCATGGTGATGGGGACGGAGAACTGCTCCATAAACACAGGCAACGTGCCTAACTTTCCCGGGAAGATGAAGTCAAAGAGCGACCACAGCTCTCGGAGGTTATTTTGCATCGGTGAGCCAGACAGAATGATCCGATGAGGGGTGCGAAACTATTTGAGGAAAGGAAGCACCTTTTTATTAAATTTACCTTTTAGCAATCGCCATTCCTACCCTAAAGATC
+
CBBCCFFFFFFFGGGGGGGGGGHHHHHHHHHGGGGHHHGHHHHHHGGGGGGGGHHHHHHHHHHHHHHHHHHHGHHHGHGHHHHHHHHHHHHGGGGGGHHHGHHHHHHHHHHHGGGGGHHHHHHHHGGGGGEHHHHHHHHHHHGGGGGHHHHHHGHHHHHHHHHHHGGGHHGGGCEGGDAGGGGGGGGFEG0CFGGFFGGGFFFFFFFFFFFFFFFFFFFFFFFFFFFFFFEFFDEFFFFFFFFFFFFFFFF
@M05620:45:000000000-G6HP7:1:1101:18033:2914 1:N:0:148
TACCTGTACTGGGGAAGCATTTGAATATCCCCCCATGGTGATGGGGACGGAGAACTGCTCCATAAACACAGGCAACGTGCCTAACTTTCCCGGGAAGATGAAGTCAAAGAGCGACCACAGCTCTCGGAGGTTATTTTGCATCGGTGAGCCAGACAGAATGATCCGATGAGGGGTGCGAAACTATTTGAGGAAAGGAAGCACCTTTTTATTAAATTTACCTTTTAGCAATCGCCATTCCTACCCTAAAGATC
+
BBBBBFFFFFFFGGGGEGGGGFHHHHHHHHHGGGGHFGBGFHHHHGGGGGDFGHHHHHHGHGHHHHHHHHHHGHHHGHHHHHHHHHHHHHHGGGGGGHHHGHHGGHHHHHHHGGGGGHHHHHHHHGGGGGCHHHHHHHFGHHGGDGGFHHHHHGHHHHGFHHHHHGGGGHHGGEGGGGFGGGGGGGGFEG9CFFFGGGGGFFFFFFFFFFFFFFFFFFFFFFFFFFFFFFFFFDFFFFFFFAFFFFFFFFF
@M05620:45:000000000-G6HP7:1:1101:18015:2922 1:N:0:148
TACCTGTACTGGGGAAGCATTTGAATATCCCCCCATGGTGATGGGGACGGAGAACTGCTCCATAAACACAGGCAACGTGCCTAACTTTCCCGGGAAGATGAAGTCAAAGAGCGACCACAGCTCTCGGAGGTTATTTTGCATCGGTGAGCCAGACAGAATGATCCGATGAGGGGTGCGAAACTATTTGAGGAAAGGAAGCACCTTTTTATTAAATTTACCTTTTAGCAATCGCCATTCCTACCCTAAAGATC
+
BABCCFFFFFFFGGGGFGGGGGHHHHHHHHHGGGGHHHHHHHHHHGGGGGGGGHHHHHHHHHHHHHHHHHHHGHHHGHHHHHHHHHHHHHHGGGGGGGHHHGFHHHHHHHHHGGGGGHHHHHHHHGGGGGEHHHHHHHHHHHGGGGGHHHHHHGHHGHHHFHHHHGGGHHGGGEGGGGGGGGGGGEFGGGBFFFEFGGGFGFFFFFFFFFFFFFFFFFFFFFFFFFFFFFEEFFFFFFFFBFFFFFFFFFF
@M05620:45:000000000-G6HP7:1:1101:13874:2958 1:N:0:148
AGATTACTGCAACAGTTCCCCCTGGACCTGGAAAAGTTTCTTGCCTGGCTTACAGAAGCTGAAACAACTGCCAATGTCCTACAGGATGCTACCCGTAAGGAAAGGCTCCTAGAAGACTCCAAGGGAGTAAAAGAGCTGATGAAACAATGGCAAGTAAGTCAGGCATTTCCGCTTTAGCACTCTTGTGGATCCAATTGAACAATTCTCAGCATTTGTACTTGTAACTGACAAGCCAGGGACAAAACAAAGAT
+
ABBBBFFFFFFFGGGGGGGGGGGGHHHHFHHHGHHHGHHHHHHGFHHHHHHHHHGHHHHHHHHHHHHHHHHHHHHHHHHHHHHHEFGHHHHHHHGGGGHGGHFHHHHHGHHHFHHGHHHHB3GFG/EEEHHHHGHHHH2FFFHHHHFHHHHGHGHGHHHHHHHHHHHHHHGGGGGGHHHHHHHHHGFEHHHHHFHHHHEFHHHHHHGHHGHHHHHHHCGHHHHHHGHHFHHHEFGGGGGGGGG.CEE.BFF
@M05620:45:000000000-G6HP7:1:1101:13892:2965 1:N:0:148
AGATTACTGCAACAGTTCCCCCTGGACCTGGAAAAGTTTCTTGCCTGGCTTACAGAAGCTGAAACAACTGCCAATGTCCTACAGGATGCTACCCGTAAGGAAAGGCTCCTAGAAGACTCCAAGGGAGTAAAAGAGCTGATGAAACAATGGCAAGTAAGTCAGGCATTTCCGCTTTAGCACTCTTGTGGATCCAATTGAACAATTCTCAGCATTTGTACTTGTAACTGACAAGCCAGGGACAAAACAAAGAT
+
BBBBBFFFF5DFGGGGGGGGGGGGHGHHHHHHHHHHHHHHGHHHHHHGHHHGHHHHFHHHHHHHHHHHHHHHHHHGHHHHFHHHFHHHHHHHHHGGGGHHGHGFHHHHGHHHHHHGHHHHFCFFG?EFHHHHGEHHHHFHHDGHHHGHHHHHHGHHGHGHHHGGHHHHHHGGGGGHHHGHGHGHHGHGHHHFHHHHHGFFHHHGGHHHHHFHHHHGHHHHHHGHHHHHHHHHGGFGGGGEGGGFGGGEFFC
@M05620:45:000000000-G6HP7:1:1101:21650:3035 1:N:0:148
AAACCAAGCAGACACTCACCGCTACTGGAGTTAAGACATGAGGTCAGCTAGATCGGAAGAGCACACGTCTGAACTCCAGTCACGCACTACAATCTCGTATGCCGTCTTCTGCTTGAAAAAAAAAAAAACAAAAACACCCCCAAACTACAATTACTCCCACTCCACGAGAACTCAAAAATAACTCGACCTAAAACCAACCACCACCCTCCCCTACCCCACGCCCAGTATCCCCTCCTCATATACTTCCACGA
+
CCCCCCCFCFFFGGGGGGGGGGGGGHHHGHHHHHHGHHHHHHHHHHHHHHHHHHGGGGGHHHHHHHGHHHGHHHHHHHHHHHHGHGGGHHHHHBGHHGGHHHHGEGHGHHHHHHHHHHHHGGGG@<<<...00.>.<A<---.<.00<00000:000./..//0:.9-.:;0000009.0000;..;-.00090....:..:.A??..;;:/..;9.99-..-..:0000:./.;//00;990000000.-
@M05620:45:000000000-G6HP7:1:1101:15097:3037 1:N:0:148
CATCCTGACCCTGAAGTACCCCGGCTTGATTTCTGACATTAGATCGGAAGAGCACACGTCTGAACTCCAGTCACGCACTACAATCTCGTATGCCGTCTTCTGCTTGAAAAAAAAAAAAAAAAAAACGACACAAAGGAATAAAAGTTGAAATTGGAAAAACTATAAAAAAACGATGCTAAAAAGATGAGAACATAAGGGGATACAACATAGAACAGAGAAAAGGACATAGTCATATTAATGATAAACATCAT
+
CCCCDFFFFFFFGGGGGFGGGGGGGGGGHHHHHHHGHHHHGHHHHHGGGGGHHHHHHGGHHGGHHHHHHHHHHHGHGGGHHGHGCHHHGGHHHHGFGHGHHHHHHHHGHHHGGGGF></<--<--.-.---/..////00:00;0000000000:00/..:0000000--.-....000000.:0000000/00000.-../0000./00000/////:;//././000:00;000000000000000000
@M05620:45:000000000-G6HP7:1:1101:16863:3037 1:N:0:148
CATCCTGACCCTGAAGTACCCCGGCTTGATTTCTGACATTAGATCGGAAGAGCACACGTCTGAACTCCAGTCACGCACTACAATCTCGTATGCCGTCTTCTGCTTGAAAAAAAAAAAATTACAACTAGAAAACATTCTTTGTCTCCTCCACAAGTAACCTGACATCCTCATTTTTTACATCCTTACTGCTTAATAGTTCCTACGTTTTCATCTGCCTTGCTTCGTCTCACCTCCTATCCCCTCACTTTCCC
+
CCCCCFFFFFFFFGGGGFGGGGGGGGGGHHHHHHHHHHHGGHGHHHGGFGHHHHHHHGHHHGHHHHHHHHHHHGGHGGGHHHFH3GGHGFHHHHGEEHGHHHHHHHHHGHHGGFGC><011111111111100.11>11=<>11<1100>//<.<=0000<</000/00=00;00:;:000;000/00000;0000;000000..:/90000000:90:/0//-:..9/;./../////;;/.:.//////
@M05620:45:000000000-G6HP7:1:1101:13608:3080 1:N:0:148
ATCTCTATCTCCTAAAAAGGAAGAAAGGGGAGGGAAGATCGGAAGAGCACACGTCTGAACTCCAGTCACGCACTACAATCTCGTATGCCGTCTTCTGCTTGAAAAAAACAAAAGAACTCGAAAGCAGGAAGGTAGTTGTTGAGTAACTAACGAGTAAGCTAAAAGAATCATCTTTTAACCACTTGCGGCTGCAACATCACAGATCTCATACTTTGCATGCGTACGTGACACGCCTCGCACATCACCACCCA
+
AAABAFFFFF@@FGGFGGGE4BF4AFG4EGEACCEGEGHHHFAFGFHHEGEHEEGHFFGGHHHHHFGGHGHGGEEHFFGEFGGFEHFBGEFGFF4GFHHHHFFDDEEG/?F0?0/0011/?0//010//00/111?11<<F111?<1<11>.>.<<11<<00000..00000==D000000:/000-:-9-./00./00000/0/0000;0000000000.;.9-.:A./9.-....-9--////./;...
@M05620:45:000000000-G6HP7:1:1101:11770:3137 1:N:0:148
CATCCTGACCCTGAAGTACCCCGGCTTGATTTCTGACATTAGATCGGAAGAGCACACGTCTGAACTCCAGTCACGCACTACAATATCGTATGCCGTCTTCTGCTTGAAAAAAAAAAAACTATTGTTTGACAGAGTGTCTTGTTGAGTATATATGTCGGACATGATTTTATCCTGAAACAGGGACAATAAAGTATGAGTTTTAAAGATTTATTCTTTAATACAGGATCTCAAAGTTAGCTTTAGTAAGAGGA
+
A?AABFFBFCFFGGGGGGGGGEEFAEEECGHGDGHHHHHHHHFHHHGEFF1GFFFFHFHHHGHEGGGHHHHHFHGFGEFGFFGH3B4BGGHHDGFEEGGGFH4FGHGF3GHEECC////11111@<?0<11?00F1F1GG11<011111111<0=0.<<-<000;0000;0;C0;00</;C...99:000;;00000;900900;BB9000;09C00000990B.///////;///9/9/9BB/9///;;.
@M05620:45:000000000-G6HP7:1:1101:11777:3156 1:N:0:148
CATCCTGACCCTGAAGTACCCCGGCTTGATTTCTGACATTAGATCGGAAGAGCACACGTCTGAACTCCAGTCACGCACTACAATCTCGTATGCCGTCTTCTGCTTGAAAAAAAAAAAAAAAAAAAAATAAAGAATTTGTAGTGGTTTCAAAAAGTAAGTAATAGCTATACACAGGAAAACTGAGAAGAATGGATATGTATAACAAATAGATAGAGCACAGAAGGATATATAATATAGGTAAGAATACGTGC
+
CCCCCFFFFFFFGGGGGGGGGGGGGGGGHHHHHHHHHHHHHHHHHHGGGGHHHHHHHGHHHGHHHHHHHHHHHHGHGGGHHHHH3GGHGGHHHHGGGHGHHHHHHHHHEHHGGGGD<></<------.0;000;0000;00;9.0..90000..990000;000000900000.../;//000000/;/009000009000:000.:009;000000.//000..0090000099990900000000.0/9
@M05620:45:000000000-G6HP7:1:1101:14699:3182 1:N:0:148
TACCTGTACTGGGGAAGCATTTGAATATCCCCCCATGGTGATGGGGACGGAGAACTGCTCCATAAACACAGGCAACGTGCCTAACTTTCCCGGGAAGATGAAGTCAAAGAGCGACCACAGCTCTCGGAGGTTATTTTGCATCGGTGAGCCAGACAGAATGATCCGATGAGGGGTGCGAAACTATTTGAGGAAAGGAAGCACCTTTTTATTAAATTTACCTTTTAGCAATCGCCATTCCTACCCTAAAGATC
+
AAAAADFFFDFFAA1AAFEAGAGHHFGEEHHGGEEHFGBF1FGHHGGGEE/EEGEGGGHFFGEHHHFHHGHHGGFHGHHGHEEGHFFGF@FEEG@EEFDGBGF>BD>GHFEHECGGGHGHHFFGHCGCCG?FGGHHFDD1@=EFCACC1<0<GEHHHFFDD<DDGGCECCF?@FCB@BAG@FFGFBBFAB9F9AAFBFEFB99/FFFFFFF/9BBBBBBFFFFB/FFFFFEE--;BBFFFF-AFBFBF9B9
@M05620:45:000000000-G6HP7:1:1101:14715:3193 1:N:0:148
TACCTGTACTGGGGAAGCATTTGAATATCCCCCCATGGTGATGGGGACGGAGAACTGCTCCATAAACACAGGCAACGTGCCTAACTTTCCCGGGAAGATGAAGTCAAAGAGCGACCACAGCTCTCGGAGGTTATTTTGCATCGGTGAGCCAGACAGAATGATCCGATGAGGGGGGCGAAACTATTTGAGGAAAGGAAGCACCTTTTTATTAAATTTACCTTTTAGCCATCGCCCTTCCTACCCTAAAGATC
+
BBBBBFFFFFFFGGGGGGGFGGHHHHHHHHHGGGGHHGGHHGFFFGGGGGGGGHHHHHHHHHHGHHHGHHHHGHHHGHHHHHHGHHHHHHHGGGGGGHHHHHHHHHHHHFHHEGGGGHHHHGHHB/F/AA/F1?GHHBF1?1<C<..0>FFACEHFBGB00<0=...ACCGDC-9---;;D/9BFF/9../:FAFBB.9FFEBFFFFE/B9BBFFFBBFFFFF/9//;:/.;A.9FBF/B9FFFFFF;//9
@M05620:45:000000000-G6HP7:1:1101:21513:3286 1:N:0:148
AGATTACTGCAACAGTTCCCCCTGGACCTGGAAAAGTTTCTTGCCTGGCTTACAGAAGCTGAAACAACTGCCAATGTCCTACAGGATGCTACCCGTAAGGAAAGGCTCCTAGAAGACTCCAAGGGAGTAAAAGAGCTGATGAAACAATGGCAAGTAAGTCAGGCATTTCCGCTTTAGCACTCTTGTGGATCCAATTGAACAATTCTCAGCATTTGTACTTGTAACTGACAAGCCAGGGACAAAACAAAGAT
+
CCCCCFFFFFFFGGGGGGGGGGGGHHHHHHHHHHHHGHHHHHHHHHHHHHHHHHFHHHHHHHHHHHHHHHHHHHHHHHHHHHHHHHHHHHHFHHGFGGHHGHHHHHHHGHHGHHHHHHHHHHHGGEGFHBHHHFHHHHGHGHHHHHHHGHHHHGHHHHHHHHHHHHHHHHGGGGGHGHHHHHHHHHHGHHHHHGHHHGHFDCHHHHHHFGHHHHHHHHHHHFHHHHGHFHHHHGFGGGGGGGGGGGGGGGF
@M05620:45:000000000-G6HP7:1:1101:10920:3287 1:N:0:148
TACCTGTACTGGGGAAGCATTTGAATATCCCCCCATGGTGATGGGGACGGAGAACTGCTCCATAAACACAGGCAACGTGCCTAACTTTCCCGGGAAGATGAAGTCAAAGAGCGACCACAGCTCTCGGAGGTTATTTTGCATCGGTGAGCCAGACAGAATGATCCGATGAGGGGTGCGAAACTATTTGAGGAAAGGAAGCACCTTTTTATTAAATTTACCTTTTAGCAATCGCCATTCCTACCCTAAAGATC
+
AAAAAFFFFFFFGGGG11CGGGFGGED3GHHGGECHHFB11GHHHCFEGGGEEHEHHFAGHEHHHHGHHHHG/GGHEFFGHHH@FGHGHHHGGGGG?AEGHGHF>FHFFFHF@CG/CGEFFFGF1CF<CCGHFHHHHHD1?DGGCC.<GHFHGGHHHGHFFFHFHCCAHHHGCCCGGGG?ABBFGFFBEFFG/FFGFFFFG-FFFFFFFFFFEFFFFFFFFFFFBFF/BB9EBBFFFFBFFFFFFFFF/B;
@M05620:45:000000000-G6HP7:1:1101:11224:3306 1:N:0:148
AAACCAAGCAGACACTCACCGCTGTTCAGACATGAGGTCAGCTAGATCGGAAGAGCACACGTCTGAACTCCAGTCACGCACTACAATCTCGTATGCCGTCTTCTGCTTGAAAAAAAAAAAACAGCAGGGAGTCTGTCTTTGAGAAAGCAACGAGAAACCTGAACGAAGAATTTTTTAACTAAGTCAGGCTGTGTCATTCATGAGTTTTTATCCGTCTTGCTTCTTCTAACAGTCTCGCTAATCCCATGCTA
+
CCCCCAAFCFFFGGGGGGGGGGGGGHHHHHHHHBFHHFHHCHHHHHHHHGGGGHHHHHHHGGHHGHHHHHHHHHHHHGHGGGGHHHFFHHHGGHHHHGEEHGHFHHHHHHGHHGGFFG<<//?0000<//..<111>1<<11..<00/0/.<C.<.;C./;/;0;.::./:00;0-.0;0;99;B00//:A.;90;000;90990:00..0:09.;:A00BFB0:00:;999000::.;:.;00009;000
@M05620:45:000000000-G6HP7:1:1101:12516:3348 1:N:0:148
TACCTGTACTGGGGAAGCATTTGAATATCCCCCCATGGTGATGGGGACGGAGAACTGCTCCATAAACACAGGCAACGTGCCTAACTTTCCCGGGAAGATGAAGTCAAAGAGCGACCACAGCTCTCGGAGGTTATTTTGCATCGGTGAGCCAGACAGAATGATCCGATGAGGGGTGCGAAACTATTTGAGGAAAGGAAGCACCTTTTTATTAAATTTACCTTTTAGCAATCGCCATTCCTACCCTAAAGATC
+
CCCCCFFFFFFFGGGGGGGGGGHHHHHHHHHGGGGHHHHHHHHHHGGGGGGGGHHHHHHHHHHHHHHHHHHHGHHHGHHHHHHHHHHHHHHGGGGGGHHHHHHHHHHHHHHHGGGGGHHHHHHHHGGGGGGHHHHHHHHHHHGGGGGHHGHHHGHHHHHHHHHHHGGGHHHGGEEGGEDGGGGGGGGGGGFGGGGGGGGFGFFFFFFFFFFFFFFFFFFFFFFFFFFFFFFFFFFFFFFFFFFFFFFFFFF
@M05620:45:000000000-G6HP7:1:1101:22011:3361 1:N:0:148
TACCTGTACTGGGGAAGCATTTGAATATCCCCCCATGGTGATGGGGACGGAGAACTGCTCCATAAACACAGGCAACGTGCCTAACTTTCCCGGGAAGATGAAGTCAAAGAGCGACCACAGCTCTTCGGAGGTTATTTTGCATCGGTGAGCCAGACAGAATGATCCGATGAGGGGTGCGAAACTATTTGAGGAAAGGAAGCACCTTTTTATTAAATTTACCTTTTAGCAATCGCCATTCCTACCCTAAGATC
+
CCCCCFFFFFFFGGGGGGGGGGHHHHHHHHHGGGGHHHGHGHHHHGGGGGGGGHHHHHHHHHHHHHHHHHHHGGHHGHHHHHHHHHHHHHHGGGGGGHHHHHHHHHHHHHHHGGGGGHHHHHHHHHHGGGGEHHHHHHHHHHHGGEGGGFHHHGGHHHHHHHHHHHGGGHHHGGECGGEGGGGGGGGGGGGFF/FAFFGGFFFFFFFFFFFFFFFFFFFFFFFFFFFFFFFFFFFFFFFFFFFFFFFFFFF
@M05620:45:000000000-G6HP7:1:1101:12529:3370 1:N:0:148
TACCTGTACTGGGGAAGCATTTGAATATCCCCCCATGGTGATGGGGACGGAGAACTGCTCCATAAACACAGGCAACGTGCCTAACTTTCCCGGGAAGATGAAGTCAAAGAGCGACCACAGCTCTCGGAGGTTATTTTGCATCGGTGAGCCAGCCAGAATGATCCGATGAGGGGTGCGAACCTATTTGAGGAAAGAAGGCACCTTTTTATTAAATTTACCTTTTAGCAATCCCCATTCCTACCCTAAAGATC
+
AABBB4DDFFFCAECA2FFGGGHHHHGHHHHGEGGHCFGDHHHHHGGGCCGGGHHHHFHHGHFHHHHHHHHHGHGHGHHHHHHHHHHHHHHGGGGGGHHHHHEHHHH4D30?/<BC/FA0<@F>DFA/>/EFFGHHH1111FDCAAACGF0...<.</0<<0=0..:::GH?C:-.9C9--/9CF0;0A/9F/A/;/.;.FAFFFFB.FBFF/FFFFFFFFFFB/9B/:B.;.9FBF//;BFF/BB///9/
@M05620:45:000000000-G6HP7:1:1101:21996:3381 1:N:0:148
TACCTGTACTGGGGAAGCATTTGAATATCCCCCCATGGTGATGGGGACGGAGAACTGCTCCATAAACACAGGCAACGTGCCTAACTTTCCCGGGAAGATGAAGTCAAAGAGCGACCACAGCTCTTCGGAGGTTATTTTGCATCGGTGAGCCAGACAGAATGATCCGATGAGGGGTGCGAAACTATTTGAGGAAAGGAAGCACCTTTTTATTAAATTTACCTTTTAGCAATCGCCATTCCTACCCTAAGATC
+
BBBBBFFFFFF4CEFGEGGGGG6DGEFHHHHGGGGHHHHHFHGFECFGEGGDEHHHHHHHHGHHHHHHHHHEGHHHEGAGHHHHHHHHHHHEEECFGHHHHHHHHHHHHHHHCGGGGHFFHHHHHHGGGGGAHDHHHHDDDGHD?<EGHGGHCGEFHHHHHHHHHHGGCF0GFGGCEBDGGGGGFFG0FGFGF/.;BB.;/;AFFFFFFFFFFFFFFBFFFFFFFBFFFFFFFFFFFFFFFFFFFFFFFFF
@M05620:45:000000000-G6HP7:1:1101:21370:3392 1:N:0:148
CATCCTGACCCTGAAGTACCCCGGCTTGATTTCTGACATTAGATCGGAAGAGCACACGTCTGAACTCCAGTCACGCACTACAATCTCGTATGCCGTCTTCTGCTTGAAAAAAAAAAAAATACAGCTAAACAAGATTCTTTGTAAACTCTACTCGTCGCAAAAGATGATCATATATAAATGAATCCGTACAGAGTCAGTCAGTACCGCTCAGTTTCCTAGCAGCGCTCCACAGGCTCTCAAATCACCCACCA
+
BBCBCFFFFFFFGGGGGGGGGGGGGFGGHHHHHHHGHHHHHHHHHGGGGGHHHHHHHGHHHGHHHHHHHHHHHGEHGGGHHHHHGFGHGEHBGHGGGHGHGHHFHFHHFHHGGFGF>//0111111<11<1.0011>11=1111=1000=000...---.-:/.000:0000;000000000;00...:;B0/9:0000000000.---.///:/;;///:/:-9...;//..9..9////:///:...;:
@M05620:45:000000000-G6HP7:1:1101:20312:3464 1:N:0:148
CATCCTGACCCTGAAGTACCCCGGCTTGCTTTCTGACATTAGATCGGAAGAGCACACGTCTGAACTCCAGTCACGCACTACAATCTCGTATGCCGTCTTCTGCTTGAAAAAAAAAACAGTACTGCTTGCCGCCGCCCCTCTTCCCCCCAACGCCCACCCCGAAACAATGACTCTTGAACTACTCCCCGCCGAACCATTCACGACCTGTCATTCCCCCTGCCCCTTCCCACACACCCTCTTCTCTCCTCTCC
+
BABBBFFFFFFFGGFGGGGGGGGGGECE2DAFHFH5FFEFFEAFGHDFEECAAFGHHEGHHGHFCFGFFHEHDGFHEG@BE33BF4D?FEG343@EFEF4GEG43BB?BFGE/BD//?222@2@<@22/1/</---<<..<000//.;-C:.@:-;...--;---/99000;0;00//;/////9..-------;.:/;9/..9;..;//////99;-...9.;9././9...9..;..//;;F///.///
@M05620:45:000000000-G6HP7:1:1101:21080:3497 1:N:0:148
CATCCTGACCCTGAAGTACCCCGGCTTGATTTCTGACATTAGATCGGAAGAGCACACGTCTGAACTCCAGTCACGCACTACAATCTCGTATGCCGTCTTCTGCTTGAAAAAAAAAAAAGTGCTGCTGACCGACGCCCCCCGGTAAACCAAGACCTACATAAAGAAGATACCCCACAACATTATCAACCGACTCCCATGCTCCACTCCTTCTTCCGCCAGACACTATCTCCAATCCTTCATTTCTAACACAA
+
CCCCCFFFFFFFGGGFGGGGGGGGGGGGFHHHHGHHHHHHHHHHHHGGFEHHFHHHHGGHHGHGHHHHHHHHHHGHGGGHHHGHFFFGGGHHHHGGGHGGHHHHHHGHFGHGGG?B/>/111111111??/<----<<<:---;.0;:.;:.9;00/0000;00.:BB00;0......./000000/9--9-.0;/0/0000;/09/000;;90.;.;9..9BF/:000;090//00000;0;:090;0.9
@M05620:45:000000000-G6HP7:1:1101:21571:3510 1:N:0:148
AGATTACTGCAACAGTTCCCCCTGGACCTGGAAAAGTTTCTTGCCTGGCTTACAGAAGCTGAAACAACTGCCAATGTCCTACAGGATGCTACCCGTAAGGAAAGGCTCCTAGAAGACTCCAAGGGAGTAAAAGAGCTGATGAAACAATGGCAAGTAAGTCAGGCATTTCCGCTTTAGCACTCTTGTGGATCCAATTGAACAATTCTCAGCATTTGTACTTGTAACTGACAAGCCAGGGACACAACAAAGAT
+
>>3>AFDDFFFFGFGFGGGGGGGFHFHHGFFGCHHHGHHHHHHHGHGEHHHHHHFBHHHFFHHGGHCGGFHGHHHHHFHFEFHFHEGHHHDGHHGGGGHHHHHHHHFHGHGGHHHG?BGH3BDEE/EEFHHGFGHGHHGFHGGHFHHHHHHHHGHEGHHGHHHGGGHHFFFDGGGFFGHGHHFHGHHFFGHHHHHFGHFHHFGHGHHGHFHHGHHHHHHGHHFGHGHFCGGHGGFG?A9EG.:AFGEGFG0
@M05620:45:000000000-G6HP7:1:1101:14793:3513 1:N:0:148
TACCTGTACTGGGGAAGCATTTGAATATCCCCCCATGGTGATGGGGACGGAGAACTGCTCCATAAACACAGGCAACGTGCCTAACTTTCCCGGGAAGATGAAGTCAAAGAGCGACCACAGCTCTCGGAGGTTATTTTGCATCGGTGAGCCAGACAGAATGATCCGATGAGGGGTGCGAAACTATTTGAGGAAAGGAAGCACCTTTTTATTAAATTTACCTTTTAGCAATCGCCATTCCTACCCTAAAGATC
+
CCCDCFFFFFFFGGGGGGGGGGHHHHHHHHHGGGGHHHGGHHHHHGGGGGGGGHHHHHHHHHHHHHHHHHHHGHHHGHHHHHHHHHHHHHHGGGGGGHHHHHHHHHHHHHHHGGGGGHHGHHHHHGGGGGEHHHHHHHHHHHGGGGGHHHHHHGHHHHGHHHHHHGGDHHHGGEEGGGGGGGGGHGGGGEFGFGGGEGGGGFFFFFFFFFFFFFFFHFFFFFFFFFHFFFFFFFFFFFFFFFFFFFFBFFF
@M05620:45:000000000-G6HP7:1:1101:14783:3527 1:N:0:148
TACCTGTACTGGGGAAGCATTTGAATATCCCCCCATGGTGATGGGGACGGAGAACTGCTCCATAAACACAGGCAACGTGCCTAACTTTCCCGGGAAGATGAAGTCAAAGAGCGACCACAGCTCTCGGAGGTTATTTTGCATCGGTGAGCCAGACAGAATGATCCGATGAGGGGTGCGAAACTATTTGAGGAAAGGAAGCACCTTTTTATTAAATTTACCTTTTAGCAATCGCCATTCCTACCCTAAAGATC
+
BBBBBFFFFFFFGGGGGGGGGGHHHHHHHHHGGGGHHHGHHHHGHGGGGGGGFHHHHHHHHGHGGHHGHHGGGHHHGHHHHHHHHHHHHHHGGGGGGHHHHGHHHHHHHHHHGGGGGHGHHHHHHGGGGGAHGHHHHHGGFHGGDGFFHHHHHGGHHF0GGHHHHGGGHFHGGGCGBDADGGFGGGGGGGFFGAFGFGGBCEFFFFFFFFFFFFFFFFFFFFFFBFFFFFFFFFFFEFFFFFFFFFFFBFB
@M05620:45:000000000-G6HP7:1:1101:21584:3530 1:N:0:148
AGATTACTGCAACAGTTCCCCCTGGACCTGGAAAAGTTTCTTGCCTGGCTTACAGAAGCTGAAACAACTGCCAATGTCCTACAGGATGCTACCCGTAAGGAAAGGCTCCTAGAAGACTCCAAGGGAGTAAAAGAGCTGATGAAACAATGGCAAGTAAGTCAGGCATTTCCGCTTTAGCACTCTTGTGGATCCAATTGAACAATTCTCAGCATTTGTACTTGTAACTGACAAGCCAGGGACAAAACAAAGAT
+
ABBCCFFFFFFFGGGGGGGGGGGGHHHHHHHHHHHHHHHHHHHHHHHHHHHHHHHHHHHHHHHHHHHHHHHHHGHHHHHHHHHHHHHHHHHHHHGGGGHHHHHHHHHHGHHHHHHHHHHHHHHGGHGGHGHHHGHHHHHHHHHHHHHHHHHHHGHHHHHHHHGHHHHHHHGGGGGHHHHHHHHHHHHGHHHHHHHHHHHFFCHHHHHHHHHHHHHHHGHHHHHHHHHHHHHHHGGGGGGGGGGGGGGGGGF
@M05620:45:000000000-G6HP7:1:1101:21561:3532 1:N:0:148
AGATTACTGCAACAGTTCCCCCTGGACCTGGAAAAGTTTCTTGCCTGGCTTACAGAAGCTGAAACAACTGCCAATGTCCTACAGGATGCTACCCGTAAGGAAAGGCTCCTAGAAGACTCCAAGGGAGTAAAAGAGCTGATGAAACAATGGCAAGTAAGTCAGGCATTTCCGCTTTAGCACTCTTGTGGATCCAATTGAACAATTCTCAGCATTTGTACTTGTAACTGACAAGCCAGGGACAAAACAAAGAT
+
ABBBBFFFFFFFGGGGGGGGGGGGHHHHHCGCGGHHGGGHHHGHHHHEGHHHGHHFHHHHHGFGHGHHHFHHHGHHHHHHHHHHHHHHHHHHHHGGGGHGHGHGFGFGGHHHHHGFHHHHHHGGGGGEEEHHGFHHHHEHHHHGHHHHHFHHHGHHGHHHHGHHHHHHHHGDEGGHFHHHHHHHHHHGGGHHGFGHGFHFFGHGHHHHGHGHHHGHHHHGFHHHHHBFHHFFGGGFG?EGGGBFGGGG/F0
@M05620:45:000000000-G6HP7:1:1101:17183:3535 1:N:0:148
TACCTGTACTGGGGAAGCATTTGAATATCCCCCCATGGTGATGGGGACGGAGAACTGCTCCATAAACACAGGCAACGTGCCTAACTTTCCCGGGAAGATGAAGTCAAAGAGCGACCACAGCTCTCGGAGGTTATTTTGCATCGGTGAGCCAGACAGAATGATCCGATGAGGGGTGCGAAACTATTTGAGGAAAGGAAGCACCTTTTTATTAAATTTACCTTTTAGCAATCGCCATTCCTACCCTAAAGATC
+
BCCCCFFFFFFFGGGGGGGGGGHHHHHHHHGGGGGHHHHHHHHHHGGGGGGGGHHHHHHHGHHGHHHHHHHHGHHHGHHHHHHHHHHHHHHGGGGGGHHHHHHHHHHHHHHHGGGGGHGHHHHHHGGGGGEHGHHHHHHHHHGGGGGHHHHHHGHHHHHFGHHHHGGGGHGGGCDDGDAGGGGGGGGGGGBFGFGGGGGEGFFFFFFFFFFFFFFFFFFFFFFFFFBFFFAEFFEFFFFFFFFFFFFFFFF
@M05620:45:000000000-G6HP7:1:1101:13240:3555 1:N:0:148
TACCTGTACTGGGGAAGCATTTGAATATCCCCCCATGGTGATGGGGACGGAGAACTGCTCCATAAACACAGGCAACGTGCCTAACTTTCCCGGGAAGATGAAGTCAAAGAGCGACCACAGCTCTTCGGAGGTTATTTTGCATCGGTGAGCCAGACAGAATGATCCGATGAGGGGTGCGAAACTATTTGAGGAAAGGAAGCACCTTTTTATTAAATTTACCTTTTAGCAATCGCCATTCCTACCCTAAAGAT
+
CBCCCFFFFFFFFGFGGGGGGGHHHHHHHHHGGGGHHHHGFHHHHGGGGGGGGHHHHHHHHHHHGFHHHHHHGHHHGHHHHHHHHHHHHHHGGGCGGHHHHHHHHHHHHHHHGGGGGHHHHHHHHHHGGGGEHHHHHHHGGHHGGEDFGCGHHFFHHHHHHHHFHHGGGHHHGGECFGEGAGGBFGGGFGF;/FFGGGGGGGEFFFFFFFFFFBFFFFFFFFFFFFFFFFFFFFFEFFFFFFFFFFBFFFF
@M05620:45:000000000-G6HP7:1:1101:13236:3574 1:N:0:148
TACCTGTACTGGGGAAGCATTTGAATATCCCCCCATGGTGATGGGGACGGAGAACTGCTCCATAAACACAGGCAACGTGCCTAACTTTCCCGGGAAGATGAAGTCAAAGAGCGACCACAGCTCTTCGGAGGTTATTTTGCATCGGTGAGCCAGACAGAATGATCCGATGAGGGGTGCGAAACTATTTGAGGAAAGGAAGCACCTTTTTATTAAATTTACCTTTTAGCAATCGCCATTCCTACCCTAAAGAT
+
CCCCCFFFFFFFGGGGGGGGGGHHHHHHHHHGGGGHHHGHHHHHHGGGGGGGGHHHHHHHHHHHHHHHHHHHGHHHGHHHHHHHHHHHHHHGGGGGGHHHHHHHHHHHHHHHGGGGGHHHHHHHHHHGGGGEHHHHHHHHGHHGGEGGHHHHHHGHHHHHHHHHHHGGGHHHGGCEGGGGGGGGGGHHGGGFGGGGGGGGGGFFFFFFFHHHFFFFFFFFFFFFFFFFFFFFFFFFFFFFFFFFFFFFFFF
@M05620:45:000000000-G6HP7:1:1101:20583:3590 1:N:0:148
CATCCTGACCCTGAAGTACCCCGGCTTGATTTCTGACATTAGATCGGAAGAGCACACGTCTGAACTCCAGTCACGCACTACAATCTCGTATGCCGTCTTCTGCTTGAAAAAAAAAAAAACAAAATATAAAAGAACTTGATTCAAAAAAGAGAAGAAGAAAAAGATTACTACCTAAAACAGTCATGATACAGTATAAGGTTATAAGACTAAAAATTTTATAGTAGAACATAAAGCTAGCATAAGAAAAATGA
+
CBCCDFFFFFFFGGGGGGGGGGGGGGGGHHHHHHHHHHHHHHHHHHGGGGHHHHHHHGHHHGHHHHHHHHHHHHGHGGGHHHHHCGHHFGHHHHGGGHGHHHHHHHHHHHHGGGGG</</?/001111>1<1.00=1111111000<-..//0/0:/0///..:0000000:00;;00./00000;;00000;0:0;0:00000000::0000:0:0::0000:00;/;0000000;00000000//..00
@M05620:45:000000000-G6HP7:1:1101:18628:3609 1:N:0:148
CATCCTGACCCTGAAGTACCCCGGTTTGCTTTCTGACATTACATCGGGAGAGCACACGTCTTAACTCTGGTCACGCACTTCAACCCCGTATGTCGTCTTCTGCTTGAAGCAAAACCCTATTTTGCTTTCTAAAGCCTCTCTTTGACAACATATCTAGAACGTGATTTTTTCCTGCATCAGGCAAAATAGAGTCTCAGTTTTATACCTTCATTCTTTCATACATTTTCTCCCAGCCATCTTTTGACAAATTA
+
>>>>AFD1F1FC1EGDFGGGFE00A0AA1BDA12DAEDG2D11DE/A//A///BABAAG/F/D2BAA11B112B/B>/>11211>///?/002B>?C/FDFD>BFE0B11B0100//00B12B>1BFB12>211101@101@112111<?01111?1111/?//011=1->1111<00<D0/..</000=0;:0:00:0;:00000;C/0;G00;;0;F0;0000;CF00//;.E.0;0CF00.000:000
@M05620:45:000000000-G6HP7:1:1101:18085:3633 1:N:0:148
TACCTGTACTGGGGAAGCATTTGAATATCCCCCCATGGTGATGGGGACGGAGAACTGCTCCATAAACACAGGCAACGTGCCTAACTTTCCCGGGAAGATGAAGTCAAAGAGCGACCACAGCTCTCGGAGGTTATTTTGCATCGGTGAGCCAGACAGAATGATCCGATGAGGGGTGCGAAACTATTTGAGGAAAGGAAGCACCTTTTTATTAAATTTACCTTTTAGCAATCGCCATTCCTACCCTAAAGATC
+
CCCCCFFFFFFFGGGGGGGGGGHHHHHHHHHGGGGHHHGHHHHHHGGGGGGGGHHHHHHHHHHHHHHHHHHHGHHHGHHHHHHHHHHHHHHGGGGGGHHHHHHHHHHHHHHHGGGGGHHHHHHHHGGGGGGHHHHHHHHHHHGGGGGHHHHHHGHHHHHGHHHHHGGGFHHGGGGGGGGGGGGGGGGGGG;FGGGGGGGGGFFFFFFFFFFFFFFFFFFFFFFFFFFFFFEFFFFFFFFFFAFFFFFFFFF
@M05620:45:000000000-G6HP7:1:1101:9135:3644 1:N:0:148
AGATTACTGCAACAGTTCCCCCTGGACCTGGAAAAGTTTCTTGCCTGGCTTACAGAAGCTGAAACAACTGCCAATGTCCTACAGGATGCTACCCGTAAGGAAAGGCTCCTAGAAGACTCCAAGGGAGTAAAAGAGCTGATGAAACAATGGCAAGTAAGTCAGGCATTTCCGCTTTAGCACTCTTGTGGATCCAATTGAACAATTCTCAGCATTTGTACTTGTAACTGACAAGCCAGGGACAAAACAAAGAT
+
>>1>>@13@FD@AGFBGFGGGGCFHBBBAFHFBFGHAFGHFFGGCGGHHHGGFHDGCHFFHHHFGBFGHGHFHHGHFHHHFHBGGHFEEFDHFHE?EAGHBEGGGGGFFHHHHHHHHFCGGGHFA/E?<GFHHEFHHCF<GGHHHHFFFFB0F<@GHHHFFHGHGGHHHHCGFGGGHGGHFGHFHFCAFGHC<GGHHFDBG<DDGDF<DGFHHFGCBGHGFCC0CGFG/CCFG.FFEEE??9CCA9EA/FB
@M05620:45:000000000-G6HP7:1:1101:9149:3667 1:N:0:148
AGATTACTGCAACAGTTCCCCCTGGACCTGGAAAAGTTTCTTGCCTGGCTTACAGAAGCTGAAACAACTGCCAATGTCCTACAGGATGCTACCCGTAAGGAAAGGCTCCTAGAAGACTCCAAGGGAGTAAAAGAGCTGATGAAACAATGGCAAGTAAGTCAGGCATTTCCGCTTTAGCACTCTTGTGGATCCAATTGAACAATTCTCAGCATTTGTACTTGTAACTGACAAGCCAGGGACAAAACAAAGAT
+
ABBBAFFFFFFFGGGGGGGGGGFGHHHHHHHGFGHHBGHHHHHHHHHGHHHHHHHHGHHHHHHHHGHHHHHHHFHFHHHHHHFHGHHHHHGHHHGFGGHHHHHHHHHHGHHHHHHGHHHHHHHGFFGGHHHHHGBGGHGHHHGHHHGHGHHHGFHHHHHHHHHHHHHHHHGGGGGGHHHHHHHHHGFGHHHHHHHHGGFGHFHFHHHF=GHHHCGC0CGGCGHFHHHHFHFFHGG?EGGGEFGGGGGGBFF
@M05620:45:000000000-G6HP7:1:1101:17892:3731 1:N:0:148
AGATTACTGCAACAGTTCCCCCTGGACCTGGAAAAGTTTCTTGCCTGGCTTACAGAAGCTGAAACAACTGCCAATGTCCTACAGGATGCTACCCGTAAGGAAAGGCTCCTAGAAGACTCCAAGGGAGTAAAAGAGCTGATGAAACAATGGCAAGTAAGTCAGGCATTTCCGCTTTAGCACTCTTGTGGATCCAATTGAACAATTCTCAGCATTTGTACTTGTAACTGACAAGCCAGGGACAAAACAAAGAT
+
>AAACFFFFFFFGGGGGGGGGGGGHHHHHHHHGHHHHHHHHHHHHHHHHHHHHHHHHHHHHHHHHHHHHHHHHHHHHHHHHHHHHHHHHHHHHHGGGGHHHHHHHHHHGHHHHHHHHHHHHHHGGHGGHHGHHGHGHHHHHHHHHGHHHHHHHGHHGHHHHHHHHHHHHHGGGGGHGGHHHHHGHGHGHHHHHHHHHHGFHGHHHHHHHGHHHHHHHHHHHHHGHHHHGHFHHGGGGGGGGGGEGGGGGGF
@M05620:45:000000000-G6HP7:1:1101:17891:3749 1:N:0:148
AGATTACTGCAACAGTTCCCCCTGGACCTGGAAAAGTTTCTTGCCTGGCTTACAGAAGCTGAAACAACTGCCAATGTCCTACAGGATGCTACCCGTAAGGAAAGGCTCCTAGAAGACTCCAAGGGAGTAAAAGAGCTGATGAAACAATGGCAAGTAAGTCAGGCATTTCCGCTTTAGCACTCTTGTGGATCCAATTGAACAATTCTCAGCATTTGTACTTGTAACTGACAAGCCAGGGACAAAACAAAGAT
+
ABBCCFFFFFFFGGGFGGGGGGGGHHHHHHHHHHHHGHHHHHHHHHHHHHHHHHHHHGHHHHHHHHHHHHHHHHHHHHHHHHHHHHHHHHHHHHGGGGHHHHHHHHHHGHHHHHHHHHHHHHHGGHGGHHHHHGHHHHHHHHHHHHHHGHHHHGHHHHHHHHHHHHHHHHGGGGGHHHHHHHHHHHHGHHHHHHHHHHHGGHHHHHHHHHHHHHHHHHHHHHHHHHHHHHHHGGGGGGGGGGGGGGGGGGC
@M05620:45:000000000-G6HP7:1:1101:17279:3814 1:N:0:148
TACCTGTACTGGGGAAGCATTTGAATATCCCCCCATGGTGATGGGGACGGAGAACTGCTCCATAAACACAGGCAACGTGCCTAACTTTCCCGGGAAGATGAAGTCAAAGAGCGACCACAGCTCTCGGAGGTTATTTTGCATCGGTGAGCCAGACAGAATGATCCGATGAGGGGTGCGAAACTATTTGAGGCAAGGAAGCACCTTTTTATTAAATTTACCTTTTAGCAATCGCCATTCCTACCCTAAAGATC
+
AABBBFFFFFFFGGGGGGGGFGHFHHCHHHFGDGGHHGFFGBBGGGGGGGGGGHHFFHHHHHG53GHHHHHHGGAGEGGHHHGHHHHHHHHGGGEGGGHHFBGFGHHHGHHHGGGG?GHHGHHHHGGGGGCGGHHGGGFFHHGDEFCFGFGFGGHFBGHGFGDDG.CDGFFDG;CFAD??DFFFFFGFEF.;?E.CGFGGFFFFFB/.9B/9FBFF/;FFFFFFFB/9BBAEFAEFFFFFF.;B..;;/;;
@M05620:45:000000000-G6HP7:1:1101:13856:3827 1:N:0:148
ATCTCTATCTCCTAAAAAGGAAGAAAGGGGAGGGAAGATCGGAAGAGCACACGTCTGAACTCCAGTCACGCACTACAATCTCGTATGCCGTCTTCTGCTTGAAAAAAAAAAAAAAAAAACCCAGTCAACGCAACTTACTCATATGTATACACATACATTCATAAGTAGTCATATCACAACAACGTTATACTGGCCGTGTATCATTTACACTGTCGCACACTGATTATAGGTTATCTGGTGGTTTGGCGTAC
+
CCCCCFFFFFFFGGGGGGGGGGHFHHHGGGGGGGGHGHHHHGGGGHHHHHHHGHHHGHHHHHHHHHHHHGHGGGHHHHHHHHHGGHHHHGGGHGHHHHHHHHGHHHGGGGG<>/<---<..<..00;00.:---;;0C0900000000000000000;0900;0000009000000000....-.//:00000:.---./00000009000000..--9.;00;0;000909:0;:000/....9:0-.--
@M05620:45:000000000-G6HP7:1:1101:11185:3830 1:N:0:148
TACCTGTACTGGGGAAGCATTTGAATATCCCCCCATGGTGATGGGGACGGAGAACTGCTCCATAAACACAGGCAACGTGCCTAACTTTCCCGGGAAGATGAAGTCAAAGAGCGACCACAGCTCTCGGAGGTTATTTTGCATCGGTGAGCCAGACAGAATGATCCGATGAGGGGTGCGAAACTATTTGAGGAAAGGAAGCACCTTTTTATTAAATTTACCTTTTAGCAATCGCCATTCCTACCCTAAAGATC
+
DBCCCFFFFFFFGGGGGGGGGGHHHHHHHHHGGGGHHHGHHHHHHGGGGGGGGHHHHHHHHHHHHHHHHHHHGHHHGHHHHHHHHHHHHHHGGGGGGHHHHHHHHHHHHHHHGGGGGHHHHHHHHGGGGGGHHHHHHHHHHHGGGGGHFHHHHGHHHHHHHHHHHGGGHHHGGEGGGGFGGGGHHGGGGGBFFGGGGGGGGFFFFFFFFFFFFFFFFFFFHFFFFFFFFFEFFFFFFFFFFFFFFFFFFFF
@M05620:45:000000000-G6HP7:1:1101:17271:3831 1:N:0:148
TACCTGTACTGGGGAAGCATTTGAATATCCCCCCATGGTGATGGGGACGGAGAACTGCTCCATAAACACAGGCAACGTGCCTAACTTTCCCGGGAAGATGAAGTCAAAGAGCGACCACAGCTCTCGGAGGTTATTTTGCATCGGTGAGCCAGACAGAATGATCCGATGAGGGGTGCGAAACTATTTGAGGAAAGGAAGCACCTTTTTATTAAATTTACCTTTTAGCAATCGCCATTCCTACCCTAAAGATC
+
CCCCCFFFFFFFGGGGGGGGGGHHHHHGHHHGGGGHHHHHHHHHHGGGGGGGGHHHHHHHHHHHHHHHHHHHGHHHGHHHHHHHHHHHHHHGGGGGGHHHHHHHHHHHHHHHGGGGGHHHHHHHHGGGGGEHGHHHHHHHHHGGGGGHHHHHHGHHHHHHHHHHHGGGHHHGGCCDG?DGGGGGGGGFGG0CGFGGGGGGGFFFFFFEFFFFFFFFFFFFFFFFBFFFFFFFFFFFFFFFFFFFFFFFFFF
@M05620:45:000000000-G6HP7:1:1101:16192:3835 1:N:0:148
CATCCTGACCCTGAAGTACCCCGGCTTGATTTCTGACATTAGATCGGAAGAGCACACGTCTGAACTCCAGTCACGCACTACAATCTCGTATGCCGTCTTCTGCTTGAAAAAAAAAAACAGCTCTCGGAGGTTATTTTGCATCGGTGAGCCAGACAGAATGATCCGCTTATGGGTGCTAAACTATTTGAGGAAAGGAAGCACCTTTTTATTAAATTTCCCTTGTATCAATCTCCATTCCTACCCTAAAGATC
+
ABBBBFFFFFFFGGGGGGGGFGGGGGGGEGGGHEGDFHHHHHHHHHGGGGHHHHHHHGHHFGDHHGHHGFHHHHGHGGGGHCHFGHHGEFGHGGGEEFFGFFFGEGHHHHCEEG@/B//2@FC1FA/EA@.>GF1FGDF11G.?E.CCHHH.CCGCGH0::CHH:...:0<:C/9D0000CFFFBFGF.;;BF.://9.;/EFBFF/./;F/BB/B/9BFF.;//;/9/;/;////;B/;BAA9.;B//9F
@M05620:45:000000000-G6HP7:1:1101:17258:3843 1:N:0:148
TACCTGTACTGGGGAAGCATTTGAATATCCCCCCATGGTGATGGGGACGGAGAACTGCTCCATAAACACAGGCAACGTGCCTAACTTTCCCGGGAAGATGAAGTCAAAGAGCGACCACAGCTCTCGGAGGTTATTTTGCATCGGTGAGCCAGACAGAATGATCCGATGAGGGGTGCGAAACTATTTGAGGAAAGGAAGCACCTTTTTATTAAATTTACCTTTTAGCAATCGCCATTCCTACCCTAAAGATC
+
AAAAAFDFFFBFGGGFGGGGFGHHHHHHHHHGGGGHHHHGHHGHHGEGGGGGGHHHHHHGHHHHHHHHHHHGGHHHGGEHHFFHHFHFHHHGGGGGEFHHGHGEGHHHHHHHGGGGGHHHHCHHHGGGCCCGHHGHHHHFHHGGGGEFHHFHFGHGFHFDBDGFCEFGHFFGC.ADGABFGGGGGFBFFF0:FAFFFGGGGFFEFFFFFFFFFFFFFFFFFFFF/BF/9F.ADFEFFFFFFFFFFFFFFFF
@M05620:45:000000000-G6HP7:1:1101:16194:3852 1:N:0:148
CATCCTGACCCTGAAGTACCCCGGCTTGATTTCTGACATTAGATCGGAAGAGCACACGTCTGAACTCCAGTCACGCACTACAATCTCGTATGCCGTCTTCTGCTTGAAAAAAAAAAAAAGTTAGAGGGGGGGCGTGTTGAGGGGAAAAAACAATACACAAAAAAGAATCGAAGGAAACAGAAGAACAACGGTGCATGATAGAAACAGTCAGTCTCTAGGAGCAACTCAAAAAACGTAGGTCAGCAAGATGA
+
>>ABBFBFFFFFFGGBGDGGGGGEEEFGHHHHHGHHHHHHHFHHHEEGGGGHHHHHHGHHHGHHAGHHGFHHGGGHGGGHHHHH3FG?FEHFHFE1EHGHHHHHHEFGHHHCG@D/////?111110.----9---.../9..-.....-...//////...9-.;.//../...///:9/////./..9-..-9///////////99//9////////9/.././/9///.-.-9..9///.//.../;/
@M05620:45:000000000-G6HP7:1:1101:15914:3855 1:N:0:148
AGATTACTGCAACAGTTCCCCCTGGACCTGGAAAAGTTTCTTGCCTGGCTTACAGAAGCTGAAACAACTGCCAATGTCCTACAGGATGCTACCCGTAAGGAAAGGCTCCTAGAAGACTCCAAGGGAGTAAAAGAGCTGATGAAACAATGGCAAGTAAGTCAGGCATTTCCGCTTTAGCACTCTTGTGGATCCAATTGAACAATTCTCAGCATTTGTACTTGTAACTGACAAGCCAGGGACAAAACAAAGAT
+
BBCCBFFFFFFFGGGGGGGGGGGGGHHHHHHHHHHHGHHHHHHHHHHHHHHHHHHHHHHHHHHHHHHHHHHHHHHHHHHHHHHHGHHHHHHHHHGGFGHHHHGHHHHHGHHHHHHHHHHHFGFGGFFGHHHHHGHHHHHHHFHHHHHHHHHHHGHHHHHHHHHHHHHHHHGGGGGHHHHHHHHHHFHGHHHHGHHHHHHHHHHHHHHHHHHHHHHHHHHHGHHHHHHHHGHHHGGGGGGGGGGGGGGGGGF
@M05620:45:000000000-G6HP7:1:1101:7811:3855 1:N:0:148
AGATTACTGCAACAGTTCCCCCTGGACCTGGAAAAGTTTCTTGCCTGGCTTACAGAAGCTGAAACAACTGCCAATGTCCTACAGGATGCTACCCGTAAGGAAAGGCTCCTAGAAGACTCCAAGGGAGTAAAAGAGCTGATGAAACAATGGCAAGTAAGTCAGGCATTTCCGCTTTAGCACTCTTGTGGATCCAATTGAACAATTCTCAGCATTTGTACTTGTAACTGACAAGCCAGGGACAAAACAAAGAT
+
AAABAFFFFFFFFGGGGGGGGGGGAGHHHHGHHHHHHHHHHHHHHHHHHHHHHHHHHHHHHHHHHHHHHHHHGHHEHHHHGHHHHHHHHHDHHHGFFGHHHFGGFGHHGHHHHHFFHHHHHBEFFCEGHHHHHGHHHHGHHFGHHHHHHHHHHGHHHHHHHHHHHHHHHHGGGGGHHHHHHHHHHHHGHHHHHHHHHGFFHHHHHHHHFHHHHHFHHHHHGFHFHGGFGHGHHGGFEGEFGGGGGFGGGGF
@M05620:45:000000000-G6HP7:1:1101:22936:3856 1:N:0:148
AAACCAGAAGACATGAGGTCAGCTAGATCGGAAGAGCACACGTCTGAACTCCAGTCACGCACTACAATCTCGTATGCCGTCTTCTGCTTGAAAAAAAAAAAAAAAAAAAACAAAAGGTAGAAATCCGAAAGAGACCTTAAGTAAAAATAACAAAAGATACTAAAGGATAGAGAGAAACTGTATTTAATGAGACAGTGATAGTAGGAATAGATTGGTTTGACAGTGTCTGTGAGACGAACCAACTAAGTAGA
+
CCCCCCBFFFFFGGGGGGGGGGHHFHHHHHGGGGHHHHHHHGHHHGHHHHHHHHHHHHGHGGGHHHHHHHHHGGHHHHGGGHGHHHHHHHFHHHHGGGG><<////>/-<.<.0</.<00000000..:-;////.0:0;00;009;.00000../.900000:00/000090..00/000000000000000//90:0909000000900000.0...0000009000000000;----..9/000;000
@M05620:45:000000000-G6HP7:1:1101:13870:3870 1:N:0:148
TACCTGTACTGGGGAAGCATTTGAATATCCCCCCATGGTGATGGGGACGGAGAACTGCTCCATAAACACAGGCAACGTGCCTAACTTTCCCGGGAAGATGAAGTCAAAGAGCGACCACAGCTCTCGGAGGTTATTTTGCATCGGTGAGCCAGACAGAATGATCCGATGAGGGGTTCGAAACTATTTGAGGAAAGGAAGCACCTTTTTATTAAATTTACCTTTTAGCAATCGCCATTCCTACCCTAAAGATC
+
CBCCCFFFFFFFGGGGGGGGGGHHHHHHHHHGGGGHHHGHGHHHGGGGGGGGGHHHHHHHHHHHHHHHHHHHGHHHGHHHHHHHHHHHHHHGGGGGGHHHHHHHHHHHHHGHGGGGGHHHHHHHHGGGGGGHHHHHHHHHHHGGGGGHHHHHHGHHHHHHHHHHHGGGHHHGGGGHGFGGGGGHGGHGGF;FFGGGGGGGGGGGGGFFFFFFFFFFHFFFFFFFFFFFFFFFFFFFFFFFFFFFFFFFFFF
@M05620:45:000000000-G6HP7:1:1101:22972:3913 1:N:0:148
AGATTACTGCAACAGTTCCCCCTGGACCTGGAAAAGTTTCTTGCCTGGCTTACAGAAGCTGAAACAACTGCCAATGTCCTACAGGATGCTACCCGTAAGGAAAGGCTCCTAGAAGACTCCAAGGGAGTAAAAGAGCTGATGAAACAATGGCAAGTAAGTCAGGCATTTCCGCTTTAGCACTCTTGTGGATCCAATTGAACAATTCTCAGCATTTGTACTTGTAACTGACAAGCCAGGGACAAAACAAAGAT
+
ABBCCFFFFFFFGGGGGGGGGGGGHHHHHHHHHHHHHHHHHHHHHHHHHHHHHHGHHHHHHHHHHHHHHHHHHHHHHHHHHHHHHHHHHHFHHHGFGGHHHHHHHHHHGHHHHHHHHHHHHHHGGHGGHFHHHGHHHHGHHHHHHHHHHHHHHGHHHHHHHHHHHHHHHHGGGGGHHHHHHHHHHFHGFHHHGGHHHHHGFFHHHHHHHHHHHHHHHGHHHHHHHHGGHHHHHGGGGGGGGGGGGGGGGGF
@M05620:45:000000000-G6HP7:1:1101:22980:3931 1:N:0:148
AGATTACTGCAACAGTTCCCCCTGGACCTGGAAAAGTTTCTTGCCTGGCTTACAGAAGCTGAAACAACTGCCAATGTCCTACAGGATGCTACCCGTAAGGAAAGGCTCCTAGAAGACTCCAAGGGAGTAAAAGAGCTGATGAAACAATGGCAAGTAAGTCAGGCATTTCCGCTTTAGCACTCTTGTGGATCCAATTGAACAATTCTCAGCATTTGTACTTGTAACTGACAAGCCAGGGACAAAACAAAGAT
+
BCCCBFFFFFFFGGGGGGGGGGGGHHHHHHGHHHHHHHHHHHHHGHHGGHHHHHBFGHHHFHHHHHHHHGHHFHHHHHHHHHHHHHHFHHHHHHGFGGHHHHHHHHHHGHHHHHHHHHHHHHHGGFGGHFHHHGHHHHGHHHHGHHHHHHHHHGHHGHHHHHHHHHHHGHGGGGGHHHHHHHHHHHHGHHHHGGHHHHHFFGHHHHHHFHHHHHHHHHHHHHHHHHHGHGHHGGGGGGGGGGFGGGGGGGF
@M05620:45:000000000-G6HP7:1:1101:23637:4030 1:N:0:148
AGATTACTGCAACAGTTCCCCCTGGACCTGGAAAAGTTTCTTGCCTGGCTTACAGAAGCTGAAACAACTGCCAATGTCCTACAGGATGCTACCCGTAAGGAAAGGCTCCTAGAAGACTCCAAGGGAGTAAAAGAGCTGATGAAACAATGGCAAGTAAGTCAGGCATTTCCGCTTTAGCACTCTTGTGGATCCAATTGAACAATTCTCAGCATTTGTACTTGTAACTGACAAGCCAGGGACAAAACAAAGAT
+
BCBBCFFFFFFFGGGGGGGGGGGGHHHHHHHHHHHHGHHHHHHHHHHHHHHHHHHHHHHHHHHHHHHHHHHHHGHHHHHHHHHHHHHHHHHHHHGFGGHHHHHHHHHHGHHHHHHHHHHHHHHGGGGGHGHHHGHHHHHHHHHHHHHHHHHHHGHHHHHHHHHHHHHHHHGGGGGHHHHHHHHHHHHGHHHHGFHHHGGFFGHHHHHGGHHHHHHHHHHHHHHGHHHGHHGHHGGGGGGGGGGGGGGGGGF
@M05620:45:000000000-G6HP7:1:1101:23619:4035 1:N:0:148
AGATTACTGCAACAGTTCCCCCTGGACCTGGAAAAGTTTCTTGCCTGGCTTACAGAAGCTGAAACAACTGCCAATGTCCTACAGGATGCTACCCGTAAGGAAAGGCTCCTAGAAGACTCCAAGGGAGTAAAAGAGCTGATGAAACAATGGCAAGTAAGTCAGGCATTTCCGCTTTAGCACTCTTGTGGATCCAATTGAACAATTCTCAGCATTTGTACTTGTAACTGACAAGCCAGGGACAAAACAAAGAT
+
ABBBBFFFFFFFGGGGFGGDGGGGCHHHHBFGGHHHHHHHHHHHHGHHHHHHHHBDGHHHHHHEGHHHHBFHBFHGGHHHHHHFHHHHHHHHGHGFGFHHDBGFFFGHGCGFGHFFFGHHHGFFGFGFCFFGGEGHHHEGHGGGHFHBGFHHEGFFFH>FDFFHHHHHHGDEDGGHBGHHGHFGFFGDHGHHFB0DGFGFBFDFDHHG0<DCHCFGCGHHC;GHGHFHGHGAGGGFGAE?.A/A.ACFFF0
@M05620:45:000000000-G6HP7:1:1101:20958:4243 1:N:0:148
AGATTACTGCAACAGTTCCCCCTGGACCTGGAAAAGTTTCTTGCCTGGCTTACAGAAGCTGAAACAACTGCCAATGTCCTACAGGATGCTACCCGTAAGGAAAGGCTCCTAGAAGACTCCAAGGGAGTAAAAGAGCTGATGAAACAATGGCAAGTAAGTCAGGCATTTCCGCTTTAGCACTCTTGTGGATCCAATTGAACAATTCTCAGCATTTGTACTTGTAACTGACAAGCCAGGGACAAAACAAAGAT
+
BBBCCFFFFFFFGGGGGGGGGGGGHHHHHHHHHHHHHHHHHHHHHHHHHHHHHHHHHHHHHHHHHGHHHHHHHHHHHHHHHHGHGHHHHHHHHHGFGGHHGHHHHHHHGHHHHHHHHHHHGHHGGHGGHHHHHGHHHHHHHHHHHHHHGHHGHGHHHHHHHHHHHHHHHHGGGGGHHHHHHHHHHFHGFGHHGHHHHGHGGGHHHHHFHHGHHHHHHGHHHHHGHHHHHHGHHGGGGGGGGGGGGGGGGGG
@M05620:45:000000000-G6HP7:1:1101:15428:4279 1:N:0:148
AAACCAAGAAGACATGAGGTCAGCTAGATCGGAAGAGCACACGTCTGAACTCCAGTCACGCACTACAATCTCGTATGCCGTCTTCTGCTTGAAAAAAAAAAAAAAAAACAAAAAACATAGATATATATATAAGAGAATTGAAGAAAAACACAAAGGAACAGTCTCACAATGCATCAAGCAGCAAAGAAACGTAATGTATCTAGATAAGAGACATTAAATAAAATATCCTAAACACAACGTAGTGAGTCGTT
+
AABCCBCFFFFFGGGGGGGGGGHHHGHHHHHGGGGHHHGHGHGHHHGHHHHHHHHHGGGGHGGGHHHHGBHHHFGHHHHGFGHGGHHHHHHHHHHGEGGGE</>///////00.-..1=1110000000000000/00000000///.......////.;/000000000000090;00///9/0//.//;....0:0000000000000/:/000000000000;00:00000.:;.-..../00009..
@M05620:45:000000000-G6HP7:1:1101:15405:4285 1:N:0:148
AAACCAAGAAGACATGAGGTCAGCTAGATCGGAAGAGCACACGTCTGAACTCCAGTCACGCACTACAATCTCGTATGCCGTCTTCTGCTTGAAAAAAAAAAACAAAAAAAAACCTCCATTGCTAATACACTAAGGCTTCCATAACCCACCGACATACAACAATCATTGTGTCTGCATTACTCAAATCAAACTATCAATCGTACACATCCTATTTTTACTACAGTCTCATAAATCCAGTTATATAAAAACCA
+
ABBBBABFFFFFGGGGGGFBFGHHHHHHHHFGGGGGFHHHHHGHHHGHHHHHHGGGHDGEGEFGHFGHFFHHHFEGHGHGGGHGHHHHHHHHHHGHEGEEF>///?B?//<///00?011111111111110110>1/</0000<<<....-:-.:<0</..0/000090/0000000000;0/0000009000900;0.9;..////9/////9/.///;///;/;//////://////9///////...
@M05620:45:000000000-G6HP7:1:1101:24048:4340 1:N:0:148
AAACCAAGAAGACATGAGGTCAGCTAGATCGGAAGAGCACACGTCTGAACTCCAGTCACGCACTACAATCTCGTATGCCGTCTTCTGCTTGAAAAAAAAAAACCAGGAAGAGCACCCAGTGCTGCTTACCGACGCCCCCCTGAACCCCCAGGCCAACAGACAAAATATGACTCAGGTAAGTCTCGGCCGACGCCCTGTCTCCACCCCTCCTTTCCCCAGACCTTTTATACCCAGCTTGATTTCTCCCATTA
+
BB@BB@AFFFFFGGGGFB4BFGHGHHHGHGHGCGGFFHFHHHCFGGFFFGHHGFFBGDGEFEEEGCGGEB55F1?BCGHGGGHGHBFHFFG?3FHGGCCEE/?////?00B00@0//?/11@>1<?1??G/?/<<-ACGG?.::/.CE?-...;....99./9/;09;00;B0F0/0000000;/.9;-9---@B-./99BF/;A.-.;A9/;BBFFF....///////9/9/9;///.9/9F9/9/9:;/
@M05620:45:000000000-G6HP7:1:1101:20292:4353 1:N:0:148
TACCTGTACTGGGGAAGCATTTGAATATCCCCCCATGGTGATGGGGACGGAGAACTGCTCCATAAACACAGGCAACGTGCCTAACTTTCCCGGGAAGATGAAGTCAAAGAGCGACCACAGCTCTTCGGAGGTTATTTTGCATCGGTGAGCCAGACAGAATGATCCGATGAGGGGTGCGAAACTATTTGAGGAAAGGAAGCACCTTTTTATTAAATTTACCTTTTAGCAATCGCCATTCCTACCCTAAAGAT
+
CCCCCFFFFFFFGGGGGGGGGGHHHHHHHHHGGGGHHHGHHHHHHGGGGGGGGHHHHHHHHHHHHHHHHHHHGHHHGHHHHHHHHHHHHHHGGGGGGHHHHHHHHHHHHHHHGGGGGHHHHHHHHHHGGGGCHHHHHHHHGHHGGEGGHGHHHHGHHHHHHHHHHHGGGHHHGG;ADGDGGGGFGGGHGGGCFGFCFFGGFFFFFFFFFHHFFFFFFFFFFFFFFFFEFFFFFFFFFFFFFFFFFFFFFFF
@M05620:45:000000000-G6HP7:1:1101:17413:4371 1:N:0:148
TACCTGTACTGGGGAAGCATTTGAATATCCCCCCATGGTGATGGGGACGGAGAACTGCTCCATAAACACAGGCAACGTGCCTAACTTTCCCGGGAAGATGAAGTCAAAGAGCGACCACAGCTCTCGGAGGTTATTTTGCATCGGTGAGCCAGACAGAATGATCCGATGAGGGGTGCGAAACTATTTGAGGAAAGGAAGCACCTTTTTATTAAATTTACCTTTTAGCAATCGCCATTCCTACCCTAAAGATC
+
A3A>AFFFFFFFCEFGGGGFGGHHHHHHHHFFEEGHHHGFHFGCGGGGGGDE?GHHHGHFCFFFFDGFFHHH1GFHGEGFHGHFHFHHFHHGGCCEGGHGGHEHFHHHHGHHCGGGGAHFHHHFFGGFGCDHGHHHHGEGG1DGEFGGGHFHGGFHHGHHHHHHH?EDHCCD@.;C@;BGGGGGFGGGGG;CF.CFFGGB/ABFFFFFFFF/BFFFFF/FFFFFFBB//99EF?EFFFFF/99FFFFFFFF
@M05620:45:000000000-G6HP7:1:1101:17395:4372 1:N:0:148
TACCTGTACTGGGGAAGCATTTGAATATCCCCCCATGGTGATGGGGACGGAGAACTGCTCCATAAACACAGGCAACGTGCCTAACTTTCCCGGGAAGATGAAGTCAAAGAGCGACCACAGCTCTCGGAGGTTATTTTGCATCGGTGAGCCAGACAGAATGATCCGATGAGGGGTGCGAAACTATTTGAGGAAAGGAAGCACCTTTTTATTAAATTTACCTTTTAGCAATCGCCATTCCTACCCTAAAGATC
+
BBBBBFFFFFFFGEGGGGGEGFHHHHHHHGFGGGGGHHFFHFHHHGGFGGGGGHHHHHHFFGDGHHHHHHHHGHHHGGHHHFHHHHHHHHHGGGCGGHHFGGHFFGHHHHHHGGGGGHHHHGHHHGGGGGEHHHHHHHGHHHGGGGGFHHHHHGHHHHFDBGHHHGGGBGHGFCDGGEGGGGGGFGGGEF0CFFFFFGGGGFFFFFFFFFFFFFFFFFFFFFFFF/9BFF9EFFEFFFFFFFFFFFFFFFF
@M05620:45:000000000-G6HP7:1:1101:20286:4373 1:N:0:148
TACCTGTACTGGGGAAGCATTTGAATATCCCCCCATGGTGATGGGGACGGAGAACTGCTCCATAAACACAGGCAACGTGCCTAACTTTCCCGGGAAGATGAAGTCAAAGAGCGACCACAGCTCTTCGGAGGTTATTTTGCATCGGTGAGCCAGACAGAATGATCCGATGAGGGGTGCGAAACTATTTGAGGAAAGGAAGCACCTTTTTATTAAATTTACCTTTTAGCAATCGCCATTCCTACCCTAAAGAT
+
AABCCFFFFFFFGGGGGGGGGGHHHHHHHHHGGGGHHHFGHHHHHGGGGGGGGHHHHHHHHGHHHHHHHHHHGHHHGHHHHHHHHHHHHHHGGGGGGHHHHHHHHHHHHHHGGGGGGHGHHHHHHHHGGGGCGGHHHHHHGHHGGAGGHHHFHHGGHGHGGHHHHHGGGHHHGGCEGGEGGGGGGGGGGGGGGGGFGFGGFFFFFFFFFFFFFFFFFFFFFFFFFFFFFFFEFFFFFFFFFF;FFFFFFFF
@M05620:45:000000000-G6HP7:1:1101:9086:4373 1:N:0:148
TACCTGTACTGGGGAAGCATTTGAATATCCCCCCATGGTGATGGGGACGGAGAACTGCTCCATAAACACAGGCAACGTGCCTAACTTTCCCGGGAAGATGAAGTCAAAGAGCGACCACAGCTCTCGGAGGTTATTTTGCATCGGTGAGCCAGACAGAATGATCCGATGAGGGGTGCGAAACTATTTGAGGAAAGGAAGCACCTTTTTATTAAATTTACCTTTTAGCAATCGCCATTCCTACCCTAAAGTCG
+
CCCCCFFFFFFFGGGGGGGGGGHHHHHHHHHGGGGHHHFGFHHHHGGGGGGGGHHHHHHHHHHHHFHHHHHHGGHHGHHHHHGHHHHHHGHFGGGGGGHHHGHGHHHHHHHHGGGDGHHHHHHHHGGGGGEFHHHHHHGGHHGGGGGHGHHHHGHHHGHHGHHHHEEFHHHGGGGGGDDDGGGGGGGFEGFGGGGGFGGGGFFFFFFFFFFFFFFFFFFFFFFFFFFFFFFFFFFFFFFFFFFFFFFFFFD
@M05620:45:000000000-G6HP7:1:1101:12622:4406 1:N:0:148
TACCTGTACTGGGGGAAGCATTTGAATATCCCCCCATGGTGATGGGGACGGAGAACTGCTCCATAAACACAGGCAACGTGCCTAACTTTCCCGGGAAGATGAAGTCAAAGAGCGACCACAGCTCTCGGAGGTTATTTTGCATCGGTGAGCCAGACAGAATGATCCGATGAGGGGTGCGAAACTATTTGAGGAAAGGAAGCACCTTTTTATTAAATTTACCTTTTAGCAATCGCCATTCCTACCCTAAAGAT
+
BBBBBFFFFFFFGGGGGGGGGG5FFFDGFGGHGGGGHHHFGGFHHGGGGGGGGGHHHHHHHHHHHGHHHHHHGGHHHGFGHHHHHHGFHHHHGGGGGGGHHHHHEGHHDHHHHGGGGGHHHHHHHHGGGGG>GHHHHHHHFHHGG<EEGGHFHGGHGHHHHHHHHHGGGHHHGGCBEGFGGGGGGGGGFGGCFGGFFFFEFFFFFFFFFFFFEBFFFFFFFFFFFFFFFFFFFFFFFFFFFFFFFFFFFFF
@M05620:45:000000000-G6HP7:1:1101:10317:4506 1:N:0:148
CATCCTGACCCTGAAGTACCCCGGCTTGATTTCTGACATTAGATCGGAAGAGCACACGTCTGAACTCCAGTCACGCACTACAATCTCGTATGCCGTCTTCTGCTTGAAAAAAAAAAAAAAAAAAAAAAACAATAAATCATCAAAAGACTCAAAAAAAATAATAAAATAAAAACATCATTTGTGATTCACACTTACACATTCCAACATTCCTAAAGTTCCAGACAGTCGAATGAGAATATATACAACCACCT
+
CCCDDFFFFFFFGGGGGGGGGGGGGGGGHHHHHHHHHHHHHHHHHHGGGGGHHHHGHGGHHGGHHHHHHHHHFHGHGGGHHHGH3GHFFCHHHHGFGHGHHHHHHHHHHHGGGFGC@<//--<--:---.:.0:0000:0;:000/./000000.:9-:0000000000;00..00000000/000:0000/0000000000000./0::000000::0000://0;.;.0000000000000000..9;;
@M05620:45:000000000-G6HP7:1:1101:24399:4522 1:N:0:148
CATCCTGACCCTGAAGTACCCCGGCTTGATTTCTGACATTAGATCGGAAGAGCACACGTCTGAACTCCAGTCACGCACTACAATCTCGTATGCCGTCTTCTGCTTGAAAAAAAAAAAAAAAAAGCCAAAAAAGAACGAAAAGGATCTGACACATAAGCTAAAAAAAAAAAGAAAACATGCGAAAATAATGTATAGGGGTGTAATATGTCTGAGAAATACAAAGTCTGAGAGACCATCGAATTGATATGACA
+
BBBBBFFFFFFFFGGDBAFGGGCEEEGEGGGHFFHHHHHHCHHFFFGGGGHHFBHFAEBGHFHFGHHHHGEGFDEC@EGHFHBHBGHF?1FFBFEEEGGEHHGGHGHHFHF<EBFF<<//-<-..</<<..<D../....-/./;/000000/00000000000------..././:///..---/9/////:///..9--/////9////9///////////////////....//.///.///////9/
@M05620:45:000000000-G6HP7:1:1101:21398:4535 1:N:0:148
TACCTGTACTGGGGAAGCATTTGAATATCCCCCCATGGTGATGGGGACGGAGAACTGCTCCATAAACACAGGCAACGTGCCTAACTTTCCCGGGAAGATGAAGTCAAAGAGCGACCACAGCTCTCGGAGGTTATTTTGCATCGGTGAGCCAGACAGAATGATCCGATGAGGGGTGCGAAACTATTTGAGGAAAGGAAGCACCTTTTTATTAAATTTACCTTTTAGCAATCGCCATTCCTACCCTAAAGATC
+
BBBCCFFFFFFFGGGGGGGGGGHHHHHHHHHGGGGHHHHHHHHHHGGGGGGGGHHHHHHHHHHHHHHHHHHHGHHHGHHHHHHHHHHHHHHGGGGGGHHHHHHHHHHHHHHHGGGGGHHHHHHHHGGGGGEHHHHHHHHHHHGGGGGHHHHHHGHHGHHHHHHHHGGGHHHGGEGGGFFGGGGGGGGGGGFFGGGGGGGGGFFFFFFFFFFFFFFFFFFFFFFFFFFFFFFFFFFFFFFFFFFFFFFFFFF
@M05620:45:000000000-G6HP7:1:1101:21380:4540 1:N:0:148
TACCTGTACTGGGGAAGCATTTGAATATCCCCCCATGGTGATGGGGACGGAGAACTGCTCCATAAACACAGGCAACGTGCCTAACTTTCCCGGGAAGATGAAGTCAAAGAGCGACCACAGCTCTCGGAGGTTATTTTGCATCGGTGAGCCAGACAGAATGATCCGATGAGGGGTGCGAAACTATTTGAGGAAAGGAAGCACCTTTTTATTAAATTTACCTTTTAGCAATCGCCATTCCTACCCTAAAGATC
+
AAAAAFFFFF3FGGGEEEGGFGHBFFHHHHFFGGGHFHHHHHHHHGCEGGGGGHHFGGFHHHFHHHHHHHFEGHHHGGCFEFHHHEFFGHFEGGGEFHHHGHHHHGFHHHFHGGGGGHHHEGHHHGGGGC?FGFFFFDFFHGCCCFGHHHHGHGHGHFHEGHHHFFGGHHGGGACGGE@GGGGGFFFGGEBBFFFGFFEFFFFFFFFFFFFBFFFFFFFFF/FFFFFFFFEFFFEB;FFFFAFFFFFFFF/
@M05620:45:000000000-G6HP7:1:1101:14448:4551 1:N:0:148
AGATTACTGCAACAGTTCCCCCTGGACCTGGAAAAGTTTCTTGCCTGGCTTACAGAAGCTGAAACAACTGCCAATGTCCTACAGGATGCTACCCGTAAGGAAAGGCTCCTAGAAGACTCCAAGGGAGTAAAAGAGCTGATGAAACAATGGCAAGTAAGTCAGGCATTTCCGCTTTAGCACTCTTGTGGATCCAATTGAACAATTCTCAGCATTTGTACTTGTAACTGACAAGCCAGGGACAAAACAAAGAT
+
CCCCCFFFFFFFGGGGGGGGGGGGHFHHHHHHHHHHGHHHHHHHHHHHHHHHHHHHHHHHHHHHHHHHHHHHHHHHHHHHHHHHGHHHHHHHHHGFGGHHHHHHHHHHGHHHHHHHHHHHHHHGGFFFHHHHHGHHHHHHHHHHHHHHHHHHHGHHHHHHHHHHHHHHHHGGGGGHHHHHHHHHHHHGHHHHGHHHHHHHHHHHHHHHHHHHHHHHHFHGHHHHHHHHHHHHHGGGGGGGGGGGGGGGGGC
@M05620:45:000000000-G6HP7:1:1101:9946:4564 1:N:0:148
CATCCTGACCCTGAAGTACCCCGGCTTGATTTCTGACATTAGATCGGAAGAGCACACGTCTGAACTCCAGTCACGCACTACAATCTCGTATGCCGTCTTCTGCTTGAAAAAAAAAAAAATAAAGTTTGACAGAGTGTCTTGTTGAGAAGGTATGTAGGTTCTGATTTTTTTCTGTAAATGGTGAAGTAATGTCTCAGTTGTAAAGCGTTAGTATTTACTGACGGATTTCCAAGCTTGCTTTGAGTATGGAG
+
CBCCCFFFFFFFGGGGGGGGGGGGGGGGHHHHHHHGHHHHHHGHHHGGGGGHHHHHHGHHHGHGHHHHFHGHFHGHGGGHHHHHCGGHGGHHHHGGGHGHHHHHHHHHGHHGGDGC</<0111111?1111100>11<1111101<.0<./00<0000=0<000000;0--::00;00;0;09900;;000900;00990;009;0.:...;99/B//9///99AA.//////.://.;:B//.///////
@M05620:45:000000000-G6HP7:1:1101:19809:4698 1:N:0:148
AGATTACTGCAACAGTTCCCCCTGGACCTGGAAAAGTTTCTTGCCTGGCTTACAGAAGCTGAAACAACTGCCAATGTCCTACAGGATGCTACCCGTAAGGAAAGGCTCCTAGAAGACTCCAAGGGAGTAAAAGAGCTGATGAAACAATGGCAAGTAAGTCAGGCATTTCCGCTTTAGCACTCTTGTGGATCCAATTGAACAATTCTCAGCATTTGTACTTGTAACTGACAAGCCAGGGACAAAACAAAGAT
+
BBBBBFFFFFFFFGGGGGGGGGGGHHHHHHGHHHHHHHHHGHHHHHHHHHHHHHHFHHHHHGHFHHHHHHHHGHHHGHGHFHHHFHHHHGHHHHGGGGHHHHHHHHGHGHHHHGHGHHHHFGHGEGFGHHHHHGHHHGFHHHHGHHHHFFHHGGHHFHFHHHHHHHHHHHGGGGFHGHHHHHHGH>GGHFHHHGFHHFFFFGHGHGH<DCDGFHHHHHHFGFHEHHHFHHHGHGGGGDFGGGGGGGGGGGF
@M05620:45:000000000-G6HP7:1:1101:12883:4750 1:N:0:148
TACCTGTACTGGGGAAGCATTTGAATATCCCCCCATGGAGATGGGGACGGAGAACTGCTCCATAAACACAGGCAACGTGCCTAACTTTCCCGGGAAGATGAAGTCAAAGAGCGACCACAGCTCTCGGAGGTTATTTTGCATCGGTGAGCCAGACAGAATGATCCGATGAGGGGTGCGAAACTATTTGAGGAAAGGAAGCACCTTTTTATTAAATTTACCTTTTAGCAATCGCCATTCCTACCCTAAAGATC
+
AAAAAFFFFFFFGGGGGGG1F3GAA3AFHHB0EEAG001BGH1GH/FEAE///BGDFGHBAF@@111@>/0///0/>F/>/FG1FFH@11FEEE>@/0GH111B1BGHDHC0<CCCGHHHHHHHHGGGGGEHHHHHHHHGHHGGFGGHHHHHHGHHHHHHHHHHHCGGHHHGGGGGGGGGGGGGGGGGFGFGGGGGGGGEFFFFFFFFFFFFFFFFFFFFFFFFFFFFFFFFFFFFFFFFFFFFFFFFFFF
@M05620:45:000000000-G6HP7:1:1101:11492:4762 1:N:0:148
AGATTACTGCAACAGTTCCCCCTGGACCTGGAAAAGTTTCTTGCCTGGCTTACAGAAGCTGAAACAACTGCCAATGTCCTACAGGATGCTACCCGTAAGGAAAGGCTCCTAGAAGACTCCAAGGGTGTAAAAGAGCTGATGAAACAATGGCAAGTAAGTCAGGCATTTCCGCTTTAGCACTCTTGTGGATCCAATTGAACAATTCTCAGCATTTGTACTTGTAACTGACAAGCCAGGGACAAAACAAAGAT
+
BBBCCFFFFFFFGGGGGGGGGGGGHGHHHHHHHHHHGHHHHHHHHHHHHHHHHGHHHHHHHHHHHHHHHHHHHHHHHHHHHHHHHHHHHHHHHHGFGGHHGHHHHHHHGHHHHHHHHHHHHHHGGFFEHGHHHGHHHHHHHHHHHHHHHHHHHGGGHHHHHHHHHHHHHHGGGGGHHHHHHHHHHGHGFHHHHHHHHHHHHGHHHHHHHHHHHHHHHGHHHHHHHHHHHHGHHGGGGGGGGGGGGGGGGGF
@M05620:45:000000000-G6HP7:1:1101:12867:4766 1:N:0:148
TACCTGTACTGGGGAAGCATTTGAATATCCCCCCATGGTGATGGGGACGGAGAACTGCTCCATAAACACAGGCAACGTGCCTAACTTTCCCGGGAAGATGAAGTCAAAGAGCGACCACAGCTCTCGGAGGTTATTTTGCATCGGTGAGCCAGACAGAATGATCCGATGAGGGGTGCGAAACTATTTGAGGAAAGGAAGCACCTTTTTATTAAATTTACCTTTTAGCAATCGCCATTCCTACCCTAAAGATC
+
AAAA1DFFFFFFFGGGGGGAGGHHHFFFGHFEEGGHGHFHHDGBEEFEEEF?/FHHHFHGHHHHHHHFHHHEEHHHEGA/FFGFHFHHFHHGCEEGGGHHHFFHFHHHHHHHGGGGGHGFHHHHHGGGCC?GHHHHGFFFFHGGCGGGHHGHHGHGHHGGHHHHGGGGHGFCGECGGFGGGGGGGGGGGG9BFFFGGFG/BEFFBFFFFFFBFFFFFFFFFFFFFEFBBFAFBFEFFFFFFFFFFFFFFFF
@M05620:45:000000000-G6HP7:1:1101:12885:4771 1:N:0:148
TACCTGTACTGGGGAAGCATTTGAATATCCCCCCATGGTGATGGGGACGGAGAACTGCTCCATAAACACAGGCAACGTGCCTAACTTTCCCGGGAAGATGAAGTCAAAGAGCGACCACAGCTCTCGGAGGTTATTTTGCATCGGTGAGCCAGACAGAATGATCCGATGAGGGGTGCGAAACTATTTGAGGAAAGGAAGCACCTTTTTATTAAATTTACCTTTTAGCAATCGCCATTCCTACCCTAAAGATC
+
CCCCCFFFFFFFGGGFGGGGGGHHHHHHHHHGGGGHHHHHHHHHHGGGGGGGGHHHHHHHHHHHHHHHHHHHGHHHGHGHHHHHHHHHHHHGGGGGGHHHHGHHHHHHHHHHGGGGGHHHHHHHHGGGGGGHHHHHHHHGHHGG.>CHHHHHHGHHHHHHFHHHHGGGHHHGGEGGGGGFGGGGGGGGGGGGGGGGGFFFGFFFFFFFFFFFFFFFFFFFFFFFFFFFFFFFFFFFFFFFFFFFFFFFFFF
@M05620:45:000000000-G6HP7:1:1101:22511:4774 1:N:0:148
AAACCAAGCAGACACTCACCGCTGTTCAGACATGAGGTCAGCTAGATCGGAAGAGCACACGTCTGAACTCCAGTCACGCACTACAATCTCGTATGCCGTCTTCTGCTTGAAAAAAAAAAAAAATGAGTAAAAAAGCTGATGAAACACTATCAAGTAAGTCATGCATTTCCACTTTATCAAACTTGTGGATCCCATTTAAAAATTCTCCACATTTTTCCTTGTACCTTCCAATCCAAGGACAAACCAACGAT
+
BABAAABFBFFFGGGGGGGGGGGGGHHHHHHHHFGHHHHHHGHHHHHHHGGGGHHHHHHHGGHHGHHHHHHHHHHHHGHGGGHHHHHEGHGFFHHHHEEEHGFHGHHHHEGHHHGGGC</>>/0<111===D1><.D0<<DF00<<<0/0=0C0::C0<:0:0;00<;0:0;0;GGBF000000000.:00//090000;9;.;09000;99;9/////9/9;//////;//;B///.9;..9..:.....
@M05620:45:000000000-G6HP7:1:1101:17906:4776 1:N:0:148
TACCTGTACTGGGGAAGCATTTGAATATCCCCCCATGGTGATGGGGACGGAGAACTGCTCCATAAACACAGGCAACGTGCCTAACTTTCCCGGGAAGATGAAGTCAAAGAGCGACCACAGCTCTTCGGAGGTTATTTTGCATCGGTGAGCCAGACAGAATGATCCGATGAGGGGTGCGAAACTATTTGAGGAAAGGAAGCACCTTTTTATTAAATTTACCTTTTAGCAATCGCCATTCCTACCCAAAGATC
+
CCCCCFFFFFFFGGGGGGGGGGHHHHHHHHHGGGGHHHGHHHHHHGGGGGGGGHHHHHHHHHHHHHHHHHHHGHHHGHHHHHHHHHHHHHHGGGGGGHHHHHHHHHHHHHHHGGGGGHHHHHHHHHHGGGG?GHHHHHHHFHHGGGFGHFHHHHGGHHHHHHHHHHGGGHHHGGCEFFDGGGGGGHHGGGGFGGGGGGGGGGFFFFFFFFHFFFFFFFFFFFFFFFFEFFFFFFDFFFFFFFFFFFFFFFF
@M05620:45:000000000-G6HP7:1:1101:22494:4776 1:N:0:148
AAACCAAGCAGACACTCACCGCTGTTCAGACATGAGGTCAGCTAGATCGGAAGAGCACACGTCTGAACTCCAGTCACGCACTACAATCTCGTATGCCGTCTTCTGCTTGAAAAAAAAAAAAATACGGACCCACACCCCCTGTACAACCCGGCCGACCTGTGCAACTCTCCTACCTTAACACCCAGCCGCCGAACACGTCTCATACCTCCCTCTCCCTCATCTTTTCCATCCGGGCATCCTTGCTACCCGAT
+
BBBBBAAFBFFFGGGGGGGGEEGGGHHHHEGHHFHHGGGHHHGHHHHHHCGGGHHHHHHHGHHHGGHHHHHGFGHHHGHFGGHHHHHHHHFF?FHHHGFFHEHFHHHHHHHHHHGCGGG/</011//<>-<...<..---<00<00;::--::;-;9./000000/000/000.000090/......--------...;..//9//;/...../99...///////////..----./////BB//...--
@M05620:45:000000000-G6HP7:1:1101:7356:4813 1:N:0:148
AAACCAAGCAGACACTCACCGCTGTTCAGACATGAGGTCAGCTAGATAGGAAGAGCACACGTCTGAACTCCAGTCACGCACTACAATCTCGTATGCCGTCTTCTGCTTGAAAAAAAAAAAAACATCTTAGCTTATTTAGCACCTATTTAGCAGATAATGTTATCCTATCAGAGGTAAAAAACTATATAAGTTAAGCAAGTCCATTCTTATCAAATTTACCTCACAGCAATCTCCATCCCCACACACAACAT
+
ABBBBABFBFFFGGGGGGGGGGGGEHHGHHHHHHHHHGHFHHHHHHH5FHFHHHGHHHHHGHHHGHHHHHHHHGHHHGHGGGHHHEH3FHHGGHHHHGGGHGHFDHHHHGFDDGFEC>@<//</1<1??1<DDGFGHB1<11.01=1111000/<000000<=0DD=0<=0;:.;00000;D00C0;;090090000//00009;;000000000;900;;0/.00:9;/9////:/AE.9....9...;/
@M05620:45:000000000-G6HP7:1:1101:12030:4838 1:N:0:148
TACCTGTACTGGGGAAGCATTTGAATATCCCCCCATGGTGATGGGGACGGAGAACTGCTCCATAAACACAGGCAACGTGCCTAACTTTCCCGGGAAGATGAAGTCAAAGAGCGACCACAGCTCTCGGAGGTTATTTTGCATCGGTGAGCCAGACAGAATGATCCGATGAGGGGTGCGACACTATTTGAGGAAAGGAAGCACCTTTTTATTAAATTTACCTTTTAGCAATCGCCATTCCTACCCTAAAGATC
+
AAABB4FFFFFFGFGFCGGGGGHHHHHHHHHGGGGHHGGHHHHHEGGGGGGGGHHHHHHHHHHH3GHFGGHFGHHHGHHHHHBGHHHHHHHGGG?FGHHHGHEHHHHGHFGGG@CGCHEHHHHHHGG/CFEGFHHHHHEHHHGFG?.GHHBFHE/CFHHHHGFDHAEFHHFGGDCG-;-;AFFFGGGFEB9FBFF/;C.9BABFFFFFFFFBFFFFFFFFFFFFFFF/B;..AFAFFBFFFF?F../9FF;
@M05620:45:000000000-G6HP7:1:1101:12054:4842 1:N:0:148
TACCTGTACTGGGGAAGCATTTGAATATCCCCCCATGGTGATGGGGACGGAGAACTGCTCCATAAACACAGGCAACGTGCCTAACTTTCCCGGGAAGATGAAGTCAAAGAGCGACCACAGCTCTCGGAGGTTATTTTGCATCGGTGAGCCAGACAGAATGATCCGATGAGGGGTGCGAAACTATTTGAGGAAAGGAAGCACCTTTTTATTAAATTTACCTTTTAGCAATCGCCATTCCTACCCTAAAGATC
+
CBBCCFFFFFFFGGGGGGFGGGHHHHHHHHHGGGGHHHGHGHHHHGGGGGGGGHHHHHHHHHHHHGHHHHHHGEHGGHHHHHGHHHHHHHHGGGGGGGHHGHHHHHHGGHHHGGGGGHHHHHHHHDGGGG?GFHHHHHHGHHGGGGGHHHGHHGHHHHHHHHHHHGGGHHHGG;AGFBAGGGGGGGGGGGFFFGFGFGGFFEBFFFFFFFFFFFFFFFFFFFFFFFFFFFFFFFFFFFFFFFFFF//FFFF
@M05620:45:000000000-G6HP7:1:1101:23894:4854 1:N:0:148
ATCTCTATCTCCTAAAAAGGAAGAAAGGGGAGGGAAGATCGGAAGAGCACACGTCTGAACTCCAGTCACGCACTACAATCTCGTATGCCGTCTTCTGCTTGAAAAAAAAAAAAAAAAATAAACAAAAACATATAATGTGTACATAACTGAAGATAAAAAAAAAAATTAAAGGGAGAAGCGGATCGGTTAGAGAAGAAGTGTGGCAAGATACATGTGGGGCAGTAAAGCATTGGAAGAGCTGGATTAAAATG
+
BCCCCFFFFFFFGGGGGGGGFGFGHHHHGGGGGGEHFHHHHGGGGHHHHHHHGHHHGGHHHHGFHHHHHGGGGGHHHHHFHHFFGHHHHEEEHGHHHHHHHGHHHHGGGGC<>/>>-<.00000......0000000;0:00000000;0000000000---9--.909000...../0---9-:.9...0;09;;//0000.9/0./000000:00.-.-./000000000000/;./00/.9:000900
@M05620:45:000000000-G6HP7:1:1101:12043:4856 1:N:0:148
TACCTGTACTGGGGAAGCATTTGAATATCCCCCCATGGTGATGGGGACGGAGAACTGCTCCATAAACACAGGCAACGTGCCTAACTTTCCCGGGAAGATGAAGTCAAAGAGCGACCACAGCTCTCGGAGGTTATTTTGCATCGGTGAGCCAGACAGAATGATCCGATGAGGGGTGCGAAACTATTTGAGGAAAGGAAGCACCTTTTTATTAAATTTACCTTTTAGCAATCGCCATTCCTACCCTAAAGATC
+
DCDDDFFFFFFFGGGGGGGGGGHHHHHHHHHGGGGHHHHHHHHHHGGGGGGGGHHHHHHHHHHHHHHHHHHHGHHHGHHHHHHHHHHHHHHGGGGGGHHHGHHHHHHHHHHHGGGGGHHHHHHHHGGGGGEHHHHHHHHGHHGGGGGHHHHHHGHHGGHHHHHHHGGGHHHGGGGGGGGGGHGHHHHGGGFGGGGGGGGFGFFFFFFFFFFFFFFHFFFFFFFFFFFFFFFFFFFFFFFFFFFFFFFFFFF
@M05620:45:000000000-G6HP7:1:1101:22137:4867 1:N:0:148
CATCCTGACCCTGAAGTACCCCGGCTTGATTTCTGACATTAGATCGGAAGAGCACACGTCTGAACTCCAGTCACGCACTACAATCTCGTATGCCGTCTTCTGCTTGAAAAAAAAAAAAAAAAAAGAAAAAAAAAAGATAAGAAAGAGAAGAAAAAAAGAAGAATAGGAACAATGAGTGTGAATAAGGGAAGGTAATGATTACGGGAGCAATGGAGATAGAGGGAGTCAGAATGGGAACGCGAGCGCGACGA
+
CABCCFFFFFFFGGFGGFGGGGGGGGGGHHHHHHHHHGHHGHGHHHGGGGGHHGHFHGGHHGHFHHHHHHHHDFGHGGGHHGHH@FHEFEHHHHGEEHGHHHHHHHHGHHGGGCGC<//<-<--.<.//.-:---..000000:0///0/0///.--.9./:/00000;.//0000000;0000000..;9.;000000000..-.-../:000/0/0000/..../0000:0;./09..9-9-9----:-
@M05620:45:000000000-G6HP7:1:1101:12050:4874 1:N:0:148
TACCTGTACTGGGGAAGCATTTGAATATCCCCCCATGGTGATGGGGACGGAGAACTGCTCCATAAACACAGGCAACGTGCCTAACTTTCCCGGGAAGATGAAGTCAAAGAGCGACCACAGCTCTCGGAGGTTATTTTGCATCGGTGAGCCAGACAGAATGATCCGATGAGGGGTGCGAAACTATTTGAGGAAAGGAAGCACCTTTTTATTAAATTTACCTTTTAGCAATCGCCATTCCTACCCTAAAGATC
+
>AABBFFFFFFBCGCEEGGGGGHHHGHGHHHGGGGHHF5FGGHHEGGGGGGGGHHHHHHHHHHHHHHHHFGHGFGHEHFHHHHHHGHHGGHGGGGGGFHHHFFHHFHHHHGHGGGGGHHHHHHHHGGGGGEHHHHHHHGFFHGGGGGGCGGHHGHHFHHHHHGFHCDDHHGGGADGGBD@BFGFFFFGGEBFFCA/F.CBFAF;BFFFFFF/BFFFFFFFFFFFFFBF/BAEDFFFFFFFF.9BFFFFFFB
@M05620:45:000000000-G6HP7:1:1101:15957:4877 1:N:0:148
AGATTACTGCAACAGTTCCCCCTACACTCTTTCCCGACAAGCCAGGGACAAAACAAAGATCGGAAGAGCACACGTCTGAACTCCAGTCACGCACTACAATCTCGTATGCCGTCTTCTGCTTGAAAAAAAAAAAAAACAATTTAAAGACCCCTACACGAGCACCATCCACCTTCTTTATCACCATCCTTCTGTTACGGTTCTTCTTTGCTCTGCATATGTCATCTACTCCACGCTTGTCCTCGAGCATATAC
+
AAABBFFFFFFFGGFFGGGGGGGGHHHHHHHHHHHGGGGGFFGHHHGGGGFHHHGGHHFHHHGGGGGHHHHHHGFHHGGGHHHHHGHHGHGHGGGHHHHH3FGHGEGFHHGFGHGHHHHHHHHGHGFCFCGC<-<-...0000<000//.....:/.;---.:.0/;;/..0/00000;00:00/.00000000/../../////9//;///;//////;/////////99......////....-::///
@M05620:45:000000000-G6HP7:1:1101:10859:4981 1:N:0:148
AAACCAAGCAGACACTCACCGCTGTTCAGACATGAGGTCAGCTAGATCGGAAGAGCACACGTCTGAACTCCAGTCACGCACTACAATCTCGTATGCCGACTTCTGCTTGAAAAAAAAAGGACAGCTGGGAGGCTTTCTTTGTGTAAGCAACGAGAAACCTGAAAGAAGCATTTTTTAACTAAGTCCTGCTGAGTCATTCATGAGTTTTTAGCCGCCTTGCTTCTTCTCACAGACTCTCTACTCTCATGCCA
+
BBBBBBAFBFFFGGGGGGGGGGGC24A6F5FG5BBF3A2BE3FDG3BF2A2A11BBG1FAE1F21FG3FBFC3G3B5EFEG/3?@@43B4?F1FH4BE//>?G4?4?3FB?3B0>><B//2@FFG2FBA0?<C/GCHBGHH1<>GGG110FCGE?EHHHBGGGHBCHCH/CGGGHDEGHCFFGGGGGFFG0BF0;BFFFFBF000;;;A.:B/:9BDDFF/FF/FFFF/FFFFF//B9BFFFFFFFF9BF/
@M05620:45:000000000-G6HP7:1:1101:10872:5005 1:N:0:148
AAACCAAGCAGACACTCACCGCTGTTCAGACATGAGGTCAGCTAGATCGGAAGAGCACACGTCTGAACTCCAGTCACGCACTACAATCTCGTATGCCGTCTTCTGCTTGAAAAAAAAAAAAAAACCAATTCCCAACCTCCTCCCCCCAGATCCTCCCCCCCAAATGCACCCTGAAGTGCTGTAACGCAGCTCTCACTTCGCGCAGCTTCCTCACCCGACACGGCTACGGCCTTGCATTCCGTTCACCCTGC
+
BBBBCBBFCF>FGFGGGGGGEGEGGHHGGHHHH33GFFGF2GGHHFFHGGGGGHHHHGHHEGGFFHHHHGHH3FGGGEGGGGBGHHB3DGHFEHGHHGEFHGHEBGHFEGHEGFGGGGD/</>-....111100/..//<///...--.:0/009/.:.---..00;0//..../9///9//:/;.-:--/////////..-----9//;///.9.--;-;.--9....--./////9/////.///....
@M05620:45:000000000-G6HP7:1:1101:7204:5037 1:N:0:148
ATCTCTATCTCCTAAAAAGGAAGAAAGGGGAGGGAAGATCGGAAGAGCACACGTCTGAACTCCAGTCACGCACTACAATCTCGTATGCCGTCTTCTGCTTGAAAAAAAAAAAACAAATCTATTTTTTAACATAAGCTGATGTTACAACGATAATTATGACATTCATTTTTCCTACCTCCGTGCCGATCAACGCATTCATTTACCTATTACTTCTTTACTAAAGGATCTGAAATCCAGCTTTCAACAAATGA
+
BCCCCFFFFFFFGGGGGGGGCGHFFGHGGGGGGGGHGHHHHGGGGHHHGFFGGGHHGGHHHHHGHGHFHGHGEGFHHHHHHHHGGHHGHG>EHGGHHHHGHAFEDGGGDGF/////0?111<1111-.<=<111<1>1100000=0<<-<<<.00:000::;G00;;C00/0:00.00......----90/.--..//:/B///////////:;9/9:F//////;9B///////:;//;B//9//;.///
@M05620:45:000000000-G6HP7:1:1101:7139:5051 1:N:0:148
AAACCAAGCAGACACTCACCGCTGTTCAGACATGAGGTCAGCTAGATCGGAAGAGCACACTTCTGAACTCCAGTCACGCACTACAATCTCGTATGCCGTCTTCTTCTTGAAAAAAAAAATTTAGTTTGACAGAGTGTCTTGTTGAGAACATATGTAGGAACTGATTTTTTCCTGCAAACGGGAAACTGATGTATCAGTTTTAAAGTTTTATTCTTTAATAAAGGATCTCAAAGCTAGCTTTAGAACAGGGA
+
A?AAAAA1AFFFGFGFFGGG?EEEFHGHH2F0F1AB0FBF0FGF1GFHG////B0A1GBF0BGGG2EG1F1FEF1GHGF/>>EGH1@1FG0?/>EFBEGGH>FG1BFFHGHBGGE///<0<12>1@FFB11@@FHFGBGHF<1FD1/?CC11<=1<<D110><11=110-/0=D/<<0...;:-./:0:0:<;00;CB00;000;0;;F009=09;009C0090/0;0FFB0;B00BBF/;/;9////---
@M05620:45:000000000-G6HP7:1:1101:25177:5114 1:N:0:148
TACCTGTACTGGGGAAGCATTTGAATATCCCCCCATGGTGATGGGGACGGAGAACTGCTCCATAAACACAGGCAACGTGCCTAACTTTCCCGGGAAGATGAAGTCAAAGAGCGACCACAGCTCTCGGAGGTTATTTTGCATCGGTGAGCCAGACAGAATGATCCGATGAGGGGTGCGAAACTATTTGAGGAAAGGAAGCACCTTTTTATTAAATTTACCTTTTAGCAATCGCCATTCCTACCCTAAAGATC
+
AAABAFDDFBFB4EFAEGGGGGCFHGHFHHGGGGGHHFFFHHHHEGFGCAEGGHHHGGFHHHHHHHHHHHHHGHHHGHHHHHHGHHHHHHHEEEGGGHHHHHHHHHHHHHGHGGGGGHHHHHHHHGGGGGCGHHHHHHHGHHGGGGGHHHHHHGHHGHHHHHHHHGGGHGHGGGGG?D@GGGGGGGGGGGEGF.FBC?EFGFFFFFFFFFFFFFFFFFFFFFFFFFFFFFEFDFFFFFFFFFFFFFFFFFF
@M05620:45:000000000-G6HP7:1:1101:15503:5152 1:N:0:148
TACCTGTACTGGGGAAGCATTTGAATATCCCCCCATGGTGATGGGGACGGAGAACTGCTCCATAAACACAGGCAACGTGCCTAACTTTCCCGGGAAGATGAAGTCAAAGAGCGACCACAGCTCTCGGAGGTTATTTTGCATCGGTGAGCCAGACAGAATGATCCGATGAGGGGTGCGAAACTATTTGAGGAAAGGAAGCACCTTTTTATTAAATTTACCTTTTAGCAATCGCCATTCCTACCCTAAGATCG
+
BBBBAFFFFFFFGGGGGGGGGGHHHGFHHHHGGGGHHHGHHHHHHGGGGGGGGHHHHHHHHHHHHHHHHHHHGHHHEHHHHHHHHHHHHHHGGGGGGGHHHHHHHHHHHHHHGGGGGHHHGHHHHGGGGGCHHHHHHHGFHHGGDGFHHHHHHEFHGFFGGHHHHGGGHHGGGA@?DGAGGGGGGGGGGGFGFFGGGGFBFFFFFFFFFFFFFFFFFFFFFFFFFFF/:B9EFFFFFFFFFFFFFFBBFF9
@M05620:45:000000000-G6HP7:1:1101:8423:5157 1:N:0:148
AGATTACTGCAACAGTTCCCCCTGGACCTGGAAAAGTTTCTTGCCTGGCTTACAGAAGCTGAAACAACTGCCAATGTCCTACAGGATGCTACCCGTAAGGAAAGGCTCCTAGAAGACTCCAAGGGAGTAAAAGAGCTGATGAAACAATGGCAAGTAAGTCAGGCATTTCCGCTTTAGCACTCTTGTGGATCCAATTGAACAATTCTCAGCATTTGTACTTGTAACTGACAAGCCAGGGACAAAACAAAGAT
+
AA?AAFFFFF1FAGGFGGGGGGGF0FGGBFFFBAGHEFGHHDFFHEGEFHHHHHGGCFHFHHHFHGHHHHHHHHFFGHHHHHFGHGHFHHHHHHGEGGHHHHGGFHHHGGHHHHHHGHHHHFHGGGGEHHFFHGHHHFFFHBDGHHHHHHHHHEGGHHHGFFHHHHHHHHGGGCGHGGGFFHHHHHFAD<G0DCGGBGFEHHHGHH0<=CFHHHHCFHHGFHHFHHHGFGFHAEF?FGGEFGFFEA99C/;
@M05620:45:000000000-G6HP7:1:1101:8628:5193 1:N:0:148
CATCCTGACCCTGAAGTACCCCGGCTTGATTTCTGACATTAGATCGGAAGAGCACACGTCTGAACTCCAGTCACGCACTACAAATCTCGTATGCCGTCTTCTGCTTGAAAAAAAAAAAAAACAAAAAAGGAAAAAAATAAAGCATAATACAGATAAAAAAAATACGAAAAACATAAAGAATAAGAAATAAGCTAACATGTAGCGAGTCATGATAGTCGCAAACACGGTGAAAGGGTTGTATGCGAAGTTCA
+
BBCCCFFFFFFFGGGGGFGGGGGGGGGGHHHHHHHGHGHHHHHHHHGAFFGHHGHHHGHHHGHHHHHHHHHHFHGHGGGHHHGHG3GHGFGHHHHGGGHGHHHHHHHFHFHHGGGGF>/<</><<0.-../<//<--;0000000000000;0000000-9-.00....;...00000090;0:00/00000000/0000900----:000000000.--9-....-...000:...-.90009.--.0;0
@M05620:45:000000000-G6HP7:1:1101:8641:5206 1:N:0:148
CATCCTGACCCTGAAGTACCCCGGCTTGATTTCTGACATTAGATCGGAAGAGCACACGTCTGAACTCCAGTCACGCACTACAAATCTCGTATGCCGTCTTCTGCTTGAAAAAAAAAAAAAGAATACTGAAAATAAGTGACACTGTCGTTAAACAAATGAAAGTAAAAGGATTAAGTGGAGCGGTTCATATGGTGTGGAGGACATATGTATGTCATTATTAGTACAATATTAAATGCAGGACATGATGCGTC
+
AABBBFFFFFFFGGGGGEGGGGGEGGGGHHHHHGHBHFHHF5GHHHGAFGFHHGHHHGHHHGGHHHHHHHHHDFEGGGGHHGGFF@GGHGGFHHHGGGHGHHHHHHHFHHFFEEDCC/////0111111111111111=1=11110.....000..000000:00000./000000000./--.-90;0000;09..0..../0///9////////9///9///////9////////;....//////-.-
@M05620:45:000000000-G6HP7:1:1101:17305:5228 1:N:0:148
TACCTGTACTGGGGAAGCATTTGAATATCCCCCCATGGTGATGGGGACGGAGAACTGCTCCATAAACACAGGCAACGTGCCTAACTTTCCCGGGAAGATGAAGTCAAAGAGCGACCACAGCTCTTCGGAGGTTATTTTGCATCGGTGAGCCAGACAGAATGATCCGATGAGGGGTGCGAAACTATTTGAGGAAAGGAAGCACCTTTTTATTAAATTTACCTTTTAGCAATCGCCATTCCTACCCTAAAGAT
+
CCCCCFFFFFFFGGGGGGGGGGHHHHHHHHHGGGGHHHHHHHHHHGGGGGGGGHHHHHHHHHHHHHHGHHHHGHHHGHHHHHHHHHHHHHHGGGGGGHHHHHHHHHHHHHHHGGGGGHHHHHHHHHHGGGGCHHHHHHHHGHHGGGGGHHHHHHGHHHFHHHHHHHAGGHHHGGCEGGEGGGGGGGGGGGGFGGGGGGGGGGFFFFFFFFFFFFFFFFFFFFFFFFFFFFFFFFFFFFFFFFFFFFFFFFF
@M05620:45:000000000-G6HP7:1:1101:17322:5235 1:N:0:148
TACCTGTACTGGGGAAGCATTTGAATATCCCCCCATGGTGATGGGGACGGAGAACTGCTCCATAAACACAGGCAACGTGCCTAACTTTCCCGGGAAGATGAAGTCAAAGAGCGACCACAGCTCTTCGGAGGTTATTTTGCATCGGTGAGCCAGACAGAATGATCCGATGAGGGGTGCGAAACTATTTGAGGAAAGGAAGCACCTTTTTATTAAATTTACCTTTTAGCAATCGCCATTCCTACCCTAAAGAT
+
CCCCCFFFFFFFGGGGGGGGGGHHHHHHHHHGGGGHHHGHHHHHHGGGGGGGGHHHHHHHHHHHHHHHHHHHGGHHGHHHHHHHHHHHHHHGGGGGGGHHHHHHHHHHHHHHGGGGGHHHHHHHHHHGGGGEHHHHHHHHGHHGGEGEFFHHHHGHHHHHHHHHHHGGGHHHGGEEGGEGGGGGGGGGGGGGGGGGGGGGGGFFFFFFFFFFFFFFFFFFFFFFFFFFFFFFFFFFFFFFBBAFFFFFFFF
@M05620:45:000000000-G6HP7:1:1101:17307:5247 1:N:0:148
TACCTGTACTGGGGAAGCATTTGAATATCCCCCCATGGTGATGGGGACGGAGAACTGCTCCATAAACACAGGCAACGTGCCTAACTTTCCCGGGAAGATGAAGTCAAAGAGCGACCACAGCTCTTCGGAGGTTATTTTGCATCGGTGAGCCAGACAGAATGATCCGATGAGGGGTGCGAAACTATTTGAGGAAAGGAAGCACCTTTTTATTAAATTTACCTTTTAGCAATCGCCATTCCTACCCTAAAGAT
+
CACCCFFFFFFFGGGGGGGGGGHHHHHHHHHGGGGHHHHHGHHHHGGGGGGGGHHHHHHHHHHHHHHHHHHHGGHHGHHHHHHHHHHHHHHGGGGGGHHHHHHHHHHHHHHHGGGGGHHHHHHHHHHGGGG?GHHHHHHHGHHGGGGGGGHHHHGHHHHHHHGHHHGGGHHHGGCDGGGGDGGGGGGGGGGFGGGGGGGGGGFFFFFFFFFFFFFFFFFFFFFFFFFFFFFFFFFFFFFFFFFFFFFFFFF
@M05620:45:000000000-G6HP7:1:1101:17331:5252 1:N:0:148
TACCTGTACTGGGGAAGCATTTGAATATCCCCCCATGGTGATGGGGACGGAGAACTGCTCCATAAACACAGGCAACGTGCCTAACTTTCCCGGGAAGATGAAGTCAAAGAGCGACCACAGCTCTTCGGAGGTTATTTTGCATCGGTGAGCCAGACAGAATGATCCGATGAGGGGTGCGAAACTATTTGAGGAAAGGAAGCACCTTTTTATTAAATTTACCTTTTAGCAATCGCCATTCCTACCCTAAAGAT
+
A3AABFF5DFFFGGGGGGGGGGHHFHHGHHHGGGGHHHHHGHHHHGGFFGGGGHHHHHHHHGHFHHHHHHGHGHGHGGGEGGGHHHHGGHHGGGGGGFDGHFHFGGHHGHHHGGGGGHFHGFHHHHHGDGGCGGHHFHHHEHHA<<CECGHHHHGGFGFHFHGHEGDDGHGHGG;CDCDCAFFGGGGGGGGGGGGFBFCFBBEFFF;BAFFF//;FFFFFFFFFFEFFFFFFFFDFFFF/99.F/FFFFF:
@M05620:45:000000000-G6HP7:1:1101:17138:5266 1:N:0:148
TACCTGTACTGGGGAAGCATTTGAATATCCCCCCATGGTGATGGGGACGGAGAACTGCTCCATAAACACAGGCAACGTGCCTAACTTTCCCGGGAAGATGAAGTCAAAGAGCGACCACAGCTCTCGGAGGTTATTTTGCATCGGTGAGCCAGACAGAATGATCCGATGAGGGGTGCGAAACTATTTGAGGAAAGGAAGCACCTTTTTATTAAATTTACCTTTTAGCAATCGCCATTCCTACCCTAAAGATC
+
BABBBFFFFFFFGGGGGGGGGGHHHHHHHHHGGGGHHHGHFHHHHGGGGGGGGHHHHHHHHHHHHHHHHHHHGHHHGHHHHHGHHHHHHHHGGGGGGHHHFHHGHHHHHHHHGGGGGHHHHHHHHGGGGGCHHHHHHHHHHHGGGGGHHHHHHGHHHHHHHHGHHGGGHGGGGADGGGAGGGGGGGGGGGFGGGGGGGGGFFFFFFFFFFFFFFFFFFFFFFFFFFFFFFEFFFFFFFFFFFFFF.:FFFF
@M05620:45:000000000-G6HP7:1:1101:14817:5266 1:N:0:148
TACCTGTACTGGGGAAGCATTTGAATATCCCCCCATGGTGATGGGGACGGAGAACTGCTCCATAAACACAGGCAACGTGCCTAACTTTCCCGGGAAGATGAAGTCAAAGAGCGACCACAGCTCTCGGAGGTTATTTTGCATCGGTGAGCCAGACAGAATGATCCGATGAGGGGTGCGAAACTATTTGAGGAAAGGAAGCACCTTTTTATTAAATTTACCTTTTAGCAATCGCCATTCCTACCCTAAAGATC
+
CCCCCFFFFFFFGGGGGGGGGGHHHHHHHHHGGGGHHHFGGHHHHGGGGGGGGHHHHHHHHHHHHHHHHHHHGHHHGHHHHHHHHHHHHHHGGGGGGHHHGHHHHHHHHHHHGGGGGHHHHHHHHGGGGGAHHHHHHHHFHHGGDGGHHHFHHGHHHHGHHHHHGGGGFHHGGGGGGGGGGGGGGGGGGGCFGGGGGGGGGFFFFFFFFFFFFFFFFFFFFFFFFFFFFFFFFFFFFFFFFFFFFFFFFFF
@M05620:45:000000000-G6HP7:1:1101:21278:5270 1:N:0:148
AGATTACTGCAACAGTTCCCCCTGGACCTGGAAAAGTTTCTTGCCTGGCTTACAGAAGATGAAACAACTGCCAATGTCCTACAGGATGCTACCCGTAAGGAAAGGCTCCTAGAAGACTCCAAGGGAGTAAAAGAGCTGATGAAACAATGGCAAGTAAGTCAGGCATTTCCGCTTTAGCACTCTTGTGGATCCAATTGAACAATTCTCAGCATTTGTACTTGTAACTGACAAGCCAGGGACAAAACAAAGAT
+
BCBCCFFFFFFFGGGGGGGGGGGGHHHHHHHHHHHHGHHHHHHHHHHHHHHHHHHHHHHHHHHHHHHHHHHHHHHHHHHHHHHHHHHHHHHHHHGGGGHHHHHHHHHHGHHHHHHGHHHHHHHGGHGGHHHHHGHHHHHHHHHHHHHHHHHHHGHHHHHHHHHHHHHHHHGGGGGHHHHHHHHHHHHGHHHHHHHHHHHGHHHHHHHGGHHHHHHHHHHHHHHHHHHHHHHHHGGGGGGGGGGGGGGGGGG
@M05620:45:000000000-G6HP7:1:1101:17123:5280 1:N:0:148
TACCTGTACTGGGGAAGCATTTGAATATCCCCCCATGGTGATGGGGACGGAGAACTGCTCCATAAACACAGGCAACGTGCCTAACTTTCCCGGGAAGATGAAGTCAAAGAGCGACCACAGCTCTCGGAGGTTATTTTGCATCGGTGAGCCAGACAGAATGATCCGATGAGGGGTGCGAAACTATTTGAGGAAAGGAAGCACCTTTTTATTAAATTTACCTTTTAGCAATCGCCATTCCTACCCTAAAGATC
+
DCCDDFFFFFFFGGGGGGGGGGHHHHHHHHHGGGGHHHGHHHHHHGGGGGGGGHHHHHHHHHHHHHHHHHHHGHHHGHHHHHHHHHHHHHHGGGGGGHHHHHHHHHHHHHHHGGGGGHHHHHHHHGGGGGEHHHHHHHHHHHGGGGGHHHHHHGHHHHHHHHHHHGGGHHGGGEGGGGGGGGGGHGGGGGFGGGGGGGGFGFFFFFFFFFFFFFFHFFFFFFFFFFHFFFFFFFFFFFHFFFFFFFFFFFF
@M05620:45:000000000-G6HP7:1:1101:14833:5280 1:N:0:148
TACCTGTACTGGGGAAGCATTTGAATATCCCCCCATGGTGATGGGGACGGAGAACTGCTCCATAAACACAGGCAACGTGCCTAACTTTCCCGGGAAGATGAAGTCAAAGAGCGACCACAGCTCTCGGAGGTTATTTTGCATCGGTGAGCCAGACAGAATGATCCGATGAGGGGTGCGAAACTATTTGAGGAAAGGAAGCACCTTTTTATTAAATTTACCTTTTAGCAATCGCCATTCCTACCCTAAAGATC
+
CCCCCFFFFFFFGGGGGGGGGGHHHHHHHHHGGGGHHHGHGHHHHGGGGGGGGHHHHHHHHHHHHHHHHHHHGEHHGHHHHHHHHHHHHHHGGGGGGGHHHHHHHHHHHHHHGGGGGHHHHHHHHGGGGGCHHHHHHHHHHHGGGGGHHHHHHGHHHHHHGHHHHGGGHHHGGGGGGGGGGGGGGHGFGGBGGGGGGGGGGEFFFFFFHFFBFFFFFFFFFFFFFFFFFFEFFFFFFFFFFAFFFFFFFFF
@M05620:45:000000000-G6HP7:1:1101:23525:5341 1:N:0:148
AGATTACTGCAACAGTTCCCCCTGGACCTGGAAAAGTTTCTTGCCTGGCTTACAGAAGCTGAAACAACTGCCAATGTCCTACAGGATGCTACCCGTAAGGAAAGGCTCCTAGAAGACTCCAAGGGAGTAAAAGAGCTGATGAAACAATGGCAAGTAAGTCAGGCATTTCCGCTTTAGCACTCTTGTGGATCCAATTGAACAATTCTCAGCATTTGTACTTGTAACTGACAAGCCAGGGACAAAACAAAGAT
+
AAAABFFFFFFFGGGGGGGGGGGGHHHHHHHHHHHHGHHHHHHHHHHHHHHHHHHHHHHHHHHHHHHHHHHHHHHHHHHHHHGHHGHHHHHHHHGGGGHHHHHHGHHHGHHHHHHHHHHHHHHGGEGGHGHHHGHHHHHHHGHHHHHHHHHHHGHHHHHHHHHHHHHHHHGGGGGHHHHHHHHHHHHGHHHHHHHHHHHGHHHHHHHHHHHHHHHGHHHHHHHHHHGHHHHHHGGGGGGGGGGGGGGGGGF
@M05620:45:000000000-G6HP7:1:1101:23508:5349 1:N:0:148
AGATTACTGCAACAGTTCCCCCTGGACCTGGAAAAGTTTCTTGCCTGGCTTACAGAAGCTGAAACAACTGCCAATGTCCTACAGGATGCTACCCGTAAGGAAAGGCTCCTAGAAGACTCCAAGGGAGTAAAAGAGCTGATGAAACAATGGCAAGTAAGTCAGGCATTTCCGCTTTAGCACTCTTGTGGATCCAATTGAACAATTCTCAGCATTTGTACTTGTAACTGACAAGCCAGGGACAAAACAAAGAT
+
ABCCCFFFFFFFGGGGGGGGGGGGHHHHHHHHHHHHGHHHHHHHHHHHHHHHHHHHHHHHHHHHHHGHHHHHFGHHHHHHHHHHHHHHHHHHHHGFGGHHHHHHHHHHGHHHHHHGHHHHHHHGGHGGHFHHHGHHHHGHHHGHHHHHGHHHHGHHHHHHHHHHHHHHHHGGGGGHHHHHHHHHHHHGHHHHGFGHHGHGFGHHHHHGGHGHHHHHHHHHH0CFHHHHHHGHHGGGGGGGGGGGGGGGGGB
@M05620:45:000000000-G6HP7:1:1101:23518:5365 1:N:0:148
AGATTACTGCAACAGTTCCCCCTGGACCTGGAAAAGTTTCTTGCCTGGCTTACAGAAGCTGAAACAACTGCCAATGTCCTACAGGATGCTACCCGTAAGGAAAGGCTCCTAGAAGACTCCAAGGGAGTAAAAGAGCTGATGAAACAATGGCAAGTAAGTCAGGCATTTCCGCTTTAGCACTCTTGTGGATCCAATTGAACAATTCTCAGCATTTGTACTTGTAACTGACAAGCCAGGGACAAAACAAAGAT
+
ABABAFFBFFFFGGFGGFGGGGGFGHHHHAGGHHHHHHHHHHHHHHHHHHHHHHHHHHHHHGHHHHHHHFHHFHHEGHHHHHHHHHGHHHHHHHGGGFHHFHHHHHHHGHHHHFGHHHHHGHHGGGGGFFHHFGHHHHGHGHHHHHHGGHHHHGHGGHHGHBHHHHHHHHGGDGGHDGHFHHHHHGHGGHHHGFGHHFHFFFHFHHHH0CGHH;GHHHHGCGHHHHHGHFGFEGGGGGGGGGGGGGGGFFB
@M05620:45:000000000-G6HP7:1:1101:23769:5398 1:N:0:148
AGATTACTGCAACAGTTCCCCCTGGACCTGGAAAAGTTTCTTGCCTGGCTTACAGAAGCTGAAACAACTGCCAATGTCCTACAGGATGCTACCCGTAAGGAAAGGCTCCTAGAAGACTCCAAGGGAGTAAAAGAGCTGATGAAACAATGGCAAGTAAGTCAGGCATTTCCGCTTTAGCACTCTTGTGGATCCAATTGAACAATTCTCAGCATTTGTACTTGTAACTGACAAGCCAGGGACAAAACAAAGAT
+
AAABBFFFFFFFGGGFGGGGGGGGHHHHHGHHHHHHHHHHHHHHHHHHHHHHHHHHHGHHHHHHHHHHHHHHHHHHHHHHGHHHHHHHHHFHHHGGGGHHHHHHHHHHGHHHGGHFGHHHHHHGGHGGHHHHHGHHHGFHHHHHHHHGHHHHHGHFHHHHHHHHHHHHHHGGGGGHGHHHHHHHHGHDHEHHGGHHHHHEFGHHHFHGGCFGFGHHHHHFFFFHFGGBGFFAEGGFGGFGGEFGGGGGGGB
@M05620:45:000000000-G6HP7:1:1101:23777:5419 1:N:0:148
AGATTACTGCAACAGTTCCCCCTGGACCTGGAAAAGTTTCTTGCCTGGCTTACAGAAGCTGAAACAACTGCCAATGTCCTACAGGATGCTACCCGTAAGGAAAGGCTCCTAGAAGACTCCAAGGGAGTAAAAGAGCTGATGAAACAATGGCAAGTAAGTCAGGCATTTCCGCTTTAGCACTCTTGTGGATCCAATTGAACAATTCTCAGCATTTGTACTTGTAACTGACAAGCCAGGGACAAAACAAAGAT
+
ABBCCFFFFFFFGGGGGGGGGGGGHHHHHHHHHHHHFHHHHHHHHHHHHHHHHHHHHHHHHHHHHHHHHHHHHHHHHHHHHHHHHHHHHHFHHHGGGGHHHGHHHHHHGHHHHHHHHHHHHHHGGEGGGFHHHGHHHHGHHHHHHHHGHHHHHGHHGHHHFHHHHHHHHGGGGGGHHHHHHHHHHHGGHHHHGGHHGGHGFGHHHHHHHHHHHGHHHGHHHHGHHHHGHFFHHGFGGGGGGFFGFEGGGGF
@M05620:45:000000000-G6HP7:1:1101:8601:5424 1:N:0:148
TACCTGTACTGGGGAAGCATTTGAATATCCCCCCATGGTGATGGGGACGGAGAACTGCTCCATAAACACAGGCAACGTGCCTAACTTTCCCGGGAAGATGAAGTCAAAGAGCGACCACAGCTCTCGGAGGTTATTTTGCATCGGTGAGCCAGACAGAATGATCCGATGAGGGGTGCGAAACTATTTGAGGAAAGGAAGCACCTTTTTATTAAATTTACCTTTTAGCAATCGCCATTCCTACCCTACAGATC
+
BBBCBFFFFFFFGG2EFGGGGGHHHHHHHHHGGGGHHFFGFHHHHGGGGGGGGGHHHHHHHHHHHHHHHHHHGGHHGHHHHHHHHGHHHHHGGGFGGHHHGHHHHHHFHHGHGGGFDGHHHHHHHGGGGGCGHHHHHHHFHHGGGGGHHHHHHGHHGHHHHHGHHFGGHFHGG=CGG?BGGGGGGGGFFGFFGGGGBFEFFFFFFFFFFFFFFFFFFFFFFFFFFFFBF;EEFFFFFFFFFFFFF./BFFF
@M05620:45:000000000-G6HP7:1:1101:8610:5439 1:N:0:148
TACCTGTACTGGGGAAGCATTTGAATATCCCCCCATGGTGATGGGGACGGAGAACTGCTCCATAAACACAGGCAACGTGCCTAACTTTCCCGGGAAGATGAAGTCAAAGAGCGACCACAGCTCTCGGAGGTTATTTTGCATCGGTGAGCCAGACAGAATGATCCGATGAGGGGTGCGAAACTATTTGAGGAAAGGAAGCACCTTTTTATTAAATTTACCTTTTAGCAATCGCCATTCCTACCCTAAAGATC
+
CBCCCFFFFFFFGGGGGGGGGGHHHHHHHHHGGGGHHHGHHHHHHGGGGGGGGHHHHHHHHHHHHHHHHHHHGGHHGHHHHHHHHHHHHHHGGGGGGHHHHGHHHHHHHHGHGGGGGHHHHHHHHGGGGGEHHHHHHHGGHHGGGGGHHHHHHGHHHFHHHHHHHGGGHHGGGEGGGFGBGGGGGGGGGGFGGGGGFGGFGFFFFFFFFFFFFFFFFFFFFFFFFFFFFFEEDFFFFFFFFAFFFFFFFFF
@M05620:45:000000000-G6HP7:1:1101:7742:5456 1:N:0:148
TACCTGTACTGGGGAAGCATTTGAATATCCCCCCATGGTGATGGGGACGGAGAACTGCTCCATAAACACAGGCAACGTGCCTAACTTTCCCGGGAAGATGAAGTCAAAGAGCGACCACAGCTCTCGGAGGTTATTTTGCATCGGTGAGCCAGACAGAATGATCCGATGAGGGGTGCGAAACTATTTGAGGAAAGGAAGCACCTTTTTATTAAATTTACCTTTTAGCAATCGCCATTCCTACCCTAAAGATC
+
CCCCCFFFFFFFGGGCGGGGGGHHHHHHHHHGGGGHFHBGGHHHHGGGGGGGGHHHHHHHHGHHHHHHHHHHGGHHGHHHHHHHHHHHHHHGGGGGGHHHHGHHHHHHHHHHGGGGGHHHHHHHHGGGGGEHHHHHHHFGHHGGGGGHHHHHHGHHHGHHGHHHHFGGHHHGGGGGGDADGGGGFGGGFGBFFGFBFFGFGEFFFFFFFFFFFFFFFFFFFFFFFFFFFFFFFFFFFFFFFFFFFFFFFFF
@M05620:45:000000000-G6HP7:1:1101:7767:5459 1:N:0:148
TACCTGTACTGGGGAAGCATTTGAATATCCCCCCATGGTGATGGGGACGGAGAACTGCTCCATAAACACAGGCAACGTGCCTAACTTTCCCGGGAAGATGAAGTCAAAGAGCGACCACAGCTCTCGGAGGTTATTTTGCATCGGTGAGCCAGACAGAATGATCCGATGAGGGGTGCGAAACTATTTGAGGAAAGGAAGCACCTTTTTATTAAATTTACCTTTTAGCAATCGCCATTCCTACCCTAAAGATC
+
AAABBFFFFFFFGGGEGGGGGGHHHHHHHHHGGGGHHHBFFHHHHGGGGGGGGHHHHHHHHHHHHHHHHHHHGEHHGHHHHHHHHHHHHGHGGGGGGHHHHFHHHHHHHHHHGGGGGHHHHHHHHGGGGGEHHHHHHHGFHHGGGGGHHHHHHGHHHHHHHHHHHGGGHFHGGGGGGGFAGGGGGGGGGGFGGFFFGEGBFEFFFFFFFFFFFFFFFFFFFFFFFFFEFFFFFFFFFFFFFFFFFFFFFFF
@M05620:45:000000000-G6HP7:1:1101:6582:5460 1:N:0:148
AGATTACTGCAACAGTTCCCCCTGGACCTGGAAAAGTTTCTTGCCTGGCTTACAGAAGCTGAAACAACTGCCAATGTCCTACAGGATGCTACCCGTAAGGAAAGGCTCCTAGAAGACTCCAAGGGAGTAAAAGAGCTGATGAAACAATGGCAAGTAAGTCAGGCATTTCCGCTTTAGCACTCTTGTGGATCCAATTGAACAATTCTCAGCATTTGTACTTGTAACTGACAAGCCAGGGACAAAACAAAGAT
+
AABBBFFFFFDFGGGGGGGGGGGGDHHHHHHHHHHHHHHHHHHHHHHHHHHHHHHHHHHHHHHGHHHHHHHHHHHHHHHHHHHHHHHHHHEHHHGGGGHHHFHGGHHHGHHHHGHGHHHHHGHGGHGGHFHHHGHHHHFHHGHHHHHHHHHHHGHHHHHHHGHHHHHHHHGGGGGHHHHHHHHHHHHGHHHHHHHHHHHHHHHHHHHHFHHHGHHHHHHHCFHHHHHHHHHGHGGAEGGGGGGGGGGGGGF
@M05620:45:000000000-G6HP7:1:1101:14755:5469 1:N:0:148
TACCTGTACTGGGGAAGCATTTGAATATCCCCCCATGGTGATGGGGACGGAGAACTGCTCCATAAACACAGGCAACGTGCCTAACTTTCCCGGGAAGATGAAGTCAAAGAGCGACCACAGCTCTTCGGAGGTTATTTTGCATCGGTGAGCCAGACAGAATGATCCGATGAGGGGTGCGAAACTATTTGAGGAAAGGAAGCACCTTTTTATTAAATTTACCTTTTAGCAATCGCCATTCCTACCCTAAAGAT
+
DDDDDFFFFFFFGGGGGGGGGGHHHHHHHHHGGGGHHHGHHHHHHGGGGGGGGHHHHHHHHHHHHHHHHHHHGHHHGHHHHHHHHHHHHHHGGGGGGHHHHHHHHHHHHHHHGGGGGHHHHHHHHHHGGGGCHHHHHHHHHHHGGGFFHHHHHHGHHHHHHHHHHHGGGHHHGGEEGGGGGGGGGHHHGGGFGGGGGGGGGGFFFFFFFHHFFFFFFFFFFFFFFFFFFFFFFFFFFFFFFFFFFFFFFFF
@M05620:45:000000000-G6HP7:1:1101:7415:5475 1:N:0:148
TACCTGTACTGGGGAAGCATTTGAATATCCCCCCATGGTGATGGGGACGGAGAACTGCTCCATAAACACAGGCAACGTGCCTAACTTTCCCGGGAAGATGAAGTCAAAGAGCGACCACAGCTCTCGGAGGTTATTTTGCATCGGTGAGCCAGACAGAATGATCCGATGAGGGGTGCGAAACTATTTGAGGAAAGGAAGCACCTTTTTATTAAATTTACCTTTTAGCAATCGCCATTCCTACCCTAAAGATC
+
BABCBFFFFFFFGGGGGGGGGGHHHHHHHHHGGGGHHHGGGHHHHGGGGGGGGHHHHHHHHHHHHHHHHHHHGHHHGHHHHHHHHHHHHHHGGGGGGHHHHHHHHHHHHHGGGGGDFHHHHHHHHGGGGGCHHHHHHHHHHHGGGGGHHHHHHGHHHHHHHHHHHGGGHHGGGEEGGDADGGGGGGGGGGFFGGFBFFEBFEFFFFFFFFFFFFFFFFFFFFFFFFFEFBEFFFFFFFFFFFFFFFFFFFB
@M05620:45:000000000-G6HP7:1:1101:14773:5478 1:N:0:148
TACCTGTACTGGGGAAGCATTTGAATATCCCCCCATGGTGATGGGGACGGAGAACTGCTCCATAAACACAGGCAACGTGCCTAACTTTCCCGGGAAGATGAAGTCAAAGAGCGACCACAGCTCTTCGGAGGTTATTTTGCATCGGTGAGCCAGACAGAATGATCCGATGAGGGGTGCGAAACTATTTGAGGAAAGGAAGCACCTTTTTATTAAATTTACCTTTTAGCAATCGCCATTCCTACCCTAAAGAT
+
BABCCFFFFFFFGGGGGGGGGGHGHGHFHHHGGGGHHHHHGHHHHGGGGGGGGHHHHHHHHHHHGGHGHHHHGEHGGGGHHHHHHHHHHHHGGGGGGGHHGHHHHHHGHHHHGGGGGHHHHHHHHHHGGGGCFGGHHHGHGHHGGEEGHHHHHHGHHHHHHGHHHHGGGHHHGG;ADGDGGGGGGGHGGGGFFGGGGGGGEBEFFFFFEFFFFFFFFBBBFBFFFFFFFFFEFFFFFFFFFFFFFFFFFF0
@M05620:45:000000000-G6HP7:1:1101:14753:5494 1:N:0:148
TACCTGTACTGGGGAAGCATTTGAATATCCCCCCATGGTGATGGGGACGGAGAACTGCTCCATAAACACAGGCAACGTGCCTAACTTTCCCGGGAAGATGAAGTCAAAGAGCGACCACAGCTCTTCGGAGGTTATTTTGCATCGGTGAGCCAGACAGAATGATCCGATGAGGGGTGCGAAACTATTTGAGGAAAGGAAGCACCTTTTTATTAAATTTACCTTTTAGCAATCGCCATTCCTACCCTAAAGAT
+
AAAAADFFFFFCCEAAEGAEGGHHHGHHHHHGGGGHHHHHGFHFHGAGECEEEHHHHHHHHHFFFHHGHHHHGHHHGHCGHGHGHHHHHHHGGGGGGFHHHHHHGHHHHHHHGGGGGHHHHHHHHFHGGCG?GGHHHHHHEHDFCAC.CGHHHHGHHHGHHHGHHHGGGHHBGGCCGGG@GGGGGGFGGGGEFFFFGF.EBFFFFFFFEFFF//FFFFFFFFFFF/BBBBFFEFFFFFBFFFAFFFFF/BB
@M05620:45:000000000-G6HP7:1:1101:7419:5498 1:N:0:148
TACCTGTACTGGGGAAGCATTTGAATATCCCCCCATGGTGATGGGGACGGAGAACTGCTCCATAAACACAGGCAACGTGCCTAACTTTCCCGGGAAGATGAAGTCAAAGAGCGACCACAGCTCTCGGAGGTTATTTTGCATCGGTGAGCCAGACAGAATGATCCGATGAGGGGTGCGAAACTATTTGAGGAAAGGAAGCACCTTTTTATTAAATTTACCTTTTAGCAATCGCCATTCCTACCCTAAAGATC
+
CCCBCFFFFFFFGGGGGGGGGGHHHHHHHHHGGGGHHHGHHHHHHGGGGGGGGHHHHHHHHHHHHGHHHHHHGHHHGHHHHHHHHHHHHHHGGGGGGHHHHHHHHHHHHHHHGGGGGHHHHHHHHGGGGGGHHHHHHHHHHHGGGGGHHHHHHGHHHHHHHHHHHGGGHHHGGGGGGFGFGGGGGGGGGGGGGGGGGGGEGFFFFFFFFFFFFFFFFFFFFFFFFFFBFFAFFFFFFFFFFFFFFFFFFFF
@M05620:45:000000000-G6HP7:1:1101:15694:5506 1:N:0:148
TACCTGTACTGGGGAAGCATTTGAATATCCCCCCATGGTGATGGGGACGGAGAACTGCTCCATAAACACAGGCAACGTGCCTAACTTTCCCGGGAAGATGAAGTCAAAGAGCGACCACAGCTCTCGGAGGTTATTTTGCATCGGTGAGCCAGACAGAATGATCCGATGAGGGGGGCGAAACTATTTGAGGAAAGGAAGCACCTTTTTATTAAATTTACCTTTTAGCAATCGCCATTCCTACCCTAAAGATC
+
BBBBBFFFFFFFGGGGCFGGGF6FGDGFHHHGGGFHHHAFDGGHHAFEGGDGFHGFDGDHFFGHHHGHGFHEFGHHGGFHGFG3FGHFGHFGGGGCECGFHBGFFGHHHHGHECFFGHCCGCGGGGGADCGFEHHHHBGBFGED<A<FGFHFCEFBGGHGHDHGFGDDFHHGG-9@;DCAA/BFFB9BA.BFBFFF/AEFFEFFFFFEFFFFFFFFFFFFFFBB9/B9BB9A..AFFFFFFFFFFFBFBBF
@M05620:45:000000000-G6HP7:1:1101:9835:5550 1:N:0:148
TACCTGTACTGGGGAAGCATTTGAATATCCCCCCATGGTGATGGGGACGGAGAACTGCTCCATAAACACAGGCAACGTGCCTAACTTTCCCGGGAAGATGAAGTCAAAGAGCGACCACAGCTCTCGGAGGTTATTTTGCATCGGTGAGCCAGACAGAATGATCCGATGAGGGGTGCGAAACTATTTGAGGAAAGGAAGCACCTTTTTATTAAATTTACCTTTTAGCAATCGCCATTCCTACCCTAAAGATC
+
CCCCBFFFFFFFGGGGGGGGGGHHHHHHHHHGGGGHHHHHHHHHHGGGGGGGGHHHHHHHHHHHHGHHHHHHGHHHGHHHHHHHHHHHHHHGGGGGGHHHHHHHHHHHHHHHGGGGGHHHHHHHHGGGGGGHHHHHHHHHHHGGGGGHHGHHHGHHHHHHHHHHHGGGHHHGGEGGGGFGGGGGGGGFGGFGGGGGGGGGGFFFFFFFFFFFFFFHHFFFFFFFFFFFFFEFFFFFFFFFFFFFFFFFFFB
@M05620:45:000000000-G6HP7:1:1101:19171:5573 1:N:0:148
TACCTGTACTGGGGAAGCATTTGAATATCCCCCCATGGTGATGGGGACGGAGAACTGCTCCATAAACACAGGCAACGTGCCTAACTTTCCCGGGAAGATGAAGTCAAAGAGCGACCACAGCTCTCGGAGGTTATTTTGCATCGGTGAGCCAGACAGAATGATCCGATGAGGGGTGCGAAACTATTTGAGGAAAGGAAGCACCTTTTTATTAAATTTACCTTTTAGCAATCGCCATTCCTACCCTAAAGATC
+
BBBBBFFFFFFFGGGGGGGGGGHHHHHHHHHGGGGHHHFGFHHHHGGGGGGGGHHHHHHHHHHHHHHHHHHHGHHHGHHHHHHHHHHHHHHGGGGGGHHHGHHGGHHHHHHHGGGGGHHHHHHHHGGGGGCGFHHHHHHHHHGGGGGHHHHHHGHHHHHHHHHHHGGGHHHGGGGGGFGGGGGGGGGGGGFGGGGFGGGGGFFFFFFFFFFFFFFFFFFFFFFFFFFFFFFFFFFFFFFFFFFFFFFFFFF
@M05620:45:000000000-G6HP7:1:1101:14375:5665 1:N:0:148
AAACCAAGCAGACACTCACCGCTACTGGAGTTAAGACATGAGGTCAGCTAGATCGGAAGAGCACACGTCTGAACTCCAGTCACGCACTACAATCTCGTATGCCGTCTTCTGCTTGAAAAAAAAAATAACCGAAACCCCCCTGCACCGCAAGGACAACACAGAGAAGATGACGTATGTAAGAAGCGGTCGACGCCCAGGCTCCTCCCGTCCTCTCCCCAGTCATTTACTGCCCGGCTTGATCTCAAACATTA
+
BBBBBAAFBFFFGGGGGGGGGGGFFHHHHHHHHHHHHHHHHHHFHHHHHHHFFHHGGGGHHGHHHHGHFHGHHHHHHHHHHHHGHGGGHHHHHHHGHGFHHHHC>EHFGGFHDGGGHHFF</></02@11/////>..>--..<//-<AC-...;..:.:./99//:009:...0/;0;000//--.-----9;B......./:9...:A./;//:9:.:F///://////;.-;-;-.//;////::///
@M05620:45:000000000-G6HP7:1:1101:16371:5668 1:N:0:148
AGATTACTGCAACAGTTCCCCCTGGACCTGGAAAAGTTTCTTGCCTGGCTTACAGAAGCTGAAACAACTGCCAATGTCCTACAGGATGCTACCCGTAAGGAAAGGCTCCTAGAAGACTCCAAGGGAGTAAAAGAGCTGATGAAACAATGGCAAGTAAGTCAGGCATTTCCGCTTTAGCACTCTTGTGGATCCAATTGAACAATTCTCAGCATTTGTACTTGTAACTGACAAGCCAGGGACAAAACAAAGAT
+
BBBCCFFFFFFFGGGGGGGGGGGGHHHHHHHHHHHHGHHHHHHHHHHHHHHHHHHHHHHHHHHHHHHHHHHHHHHHHHHHHHGHHGHHHHHHHHGGGGHHHHHHHHHHGHHHHHHHHHHHHHHGGHGGHHHHHGHHHHGHHHHHHHHHHHHGHGHHHHHHHHHHHHHHHHGGGGGHHHHHHHHHHHHGHHHHGHHGHGHGHHHHHHHHHHHHHHHHHHHHHHHGHHHHHHHHHGFGGGGGGGGGGGGGGGF
@M05620:45:000000000-G6HP7:1:1101:19569:5799 1:N:0:148
TACCTGTACTGGGGAAGCATTTGAATATCCCCCCATGGTGATGGGGACGGAGAACTGCTCCATAAACACAGGCAACGTGCCTAACTTTCCCGGGAAGATGAAGTCAAAGAGCGACCACAGCTCTCGGAGGTTATTTTGCATCGGTGAGCCAGACAGAATGATCCGATGAGGGGTGCGAAACTATTTGAGGAAAGGAAGCACCTTTTTATTAAATTTACCTTTTAGCAATCGCCATTCCTACCCTAAAGATC
+
DCCDDFFFFFFFGGGGGGGGGGHHHHHHHHHGGGGHHHGHHHHHHGGGGGGGGHHHHHHHHHHHHHHHHHHHGHHHGHHHHHHHHHHHHHHGGGGGGHHHHHHHHHHHHHHHGGGGGHHHHHHHHGGGGGGHHHHHHHHHHHGGGGGHHHHHHGHHHHHHHHHHHGGGHHHGGEFGGFGGGGGGHGGGGGFGGGGGGGGGGFFFFFFFFFHFFFFHHFFFFFFFFFFFFFFFFFFFFFFFFFFFFFFFFFF
@M05620:45:000000000-G6HP7:1:1101:13352:5834 1:N:0:148
TACCTGTACTGGGGAAGCATTTGAATATCCCCCCATGGTGATGGGGACGGAGAACTGCTCCATAAACACAGGCAACGTGCCTAACTTTCCCGGGAAGATGAAGTCAAAGAGCGACCACAGCTCTCGGAGGTTATTTTGCATCGGTGAGCCAGACAGAATGATCCGATGAGGGGTGCGAAACTATTTGAGGAAAGGAAGCACCTTTTTATTAAATTTACCTTTTAGCAATCGCCATTCCTACCCTAAAGATC
+
BBBBBFF5FFFFGG2EGGGGGGHHHHFHHHHGGGGGHHEGHHHHHGGGGGGGGHHHHHHHHHHHHHHHHHHHGHHHGHHHHHB@GHHHHHHGGGGGGHHHFFHHHHHB3FHHGGGGGHHHHGHHHDGGGGGHHHHHHFHHHHGFGGGHHHHHHGHHHHHHGHHHHGGGHHHGGDGGGG@BGGGGGGGG./9CFFGGGGFBFAFFFFFFFFFFFFFFFFFFFFFFFFFBFFAEDFEFFF/BFFFFFFFFFFB
@M05620:45:000000000-G6HP7:1:1101:13350:5857 1:N:0:148
TACCTGTACTGGGGAAGCATTTGAATATCCCCCCATGGTGATGGGGACGGAGAACTGCTCCATAAACACAGGCAACGTGCCTAACTTTCCCGGGAAGATGAAGTCAAAGAGCGACCACAGCTCTCGGAGGTTATTTTGCATCGGTGAGCCAGACAGAATGATCCGATGAGGGGTGCGAAACTATTTGAGGAAAGGAAGCACCTTTTTATTAAATTTACCTTTTAGCAATCGCCATTCCTACCCTAAAGATC
+
BBBBBFFFFFFFGCGFGGGGGGHD5GEHHHHGGGCHHHHHGHHHHGGGGG?EGHHHHHHHHHHHHHHHHHHHGHHHGHHHHHHFHHHHHHHGGGE/EHHHHGHHHHFHHHHHGGGGGHHHHHHHHGGDDCEHHHHHHHHHHHGGGGGHHHHHGGHHHHHHHHHHHGGGHHHGGEDGGGGGGGGGGGGGGGF9FGGGGGGGGFFFFFFFFFFFFFFFFFFFFFFFFFFFFFFFFFFFFFFFFFFFFFFFFFF
@M05620:45:000000000-G6HP7:1:1101:13331:5864 1:N:0:148
TACCTGTACTGGGGAAGCATTTGAATATCCCCCCATGGTGATGGGGACGGAGAACTGCTCCATAAACACAGGCAACGTGCCTAACTTTCCCGGGAAGATGAAGTCAAAGAGCGACCACAGCTCTCGGAGGTTATTTTGCATCGGTGAGCCAGACAGAATGATCCGATGAGGGGTGCGAAACTATTTGAGGAAAGGAAGCACCTTTTTATTAAATTTACCTTTTAGCAATCGCCATTCCTACCCTAAAGATC
+
A?>AABFDFFFFFGCFGGEGGGHHCHFHHHHGGGGHHHHHGHHHAGFEGGGGEFHHHFHHHHHFFFBGHHGGFHAGCHGGHHD@GHHHHGHGGG?EFAHH4FGGGHHGHFHHGGGGGHEHHHHHHGGECGGHEHHHHHGEHHFGGGGHHHHHAFHHG/BHGHGDH?DE0CGGGGGGB9BBGGFFGGGFEG;FFFGFFFEFFEFFFFFFFFFFFFFFEFFFFFFFFFFBFFFFF?AFFFFFFFFFFF/;9BF
@M05620:45:000000000-G6HP7:1:1101:20655:5865 1:N:0:148
CATCCTGACCCTGAAGTACCCCGGCTTGATTCTGACATTCGATCGGAAGAGCACCCCTGAACTCCAGTCACGCACTACCATCTCGTATGCCGTCTTCTGCTTGACCCCCAAACACCCACCTCATCGTCTCTCATCTCCTCTACCTCGCGCATACCACCTCCCTAACAACCTGCCTCCTAACTAATGCCTCCTCCCAATATCTGCACTCGTGTACTTCTATCCCAGCCATCCTCGTTGACTCTCGACCGTTT
+
3>AAAFFFFFFFG44BGBGGGGG?EGG?2DGFHGFH3DG5D5BG?222B1BGFF1BEFCA3FGFHGFGHHH?G0E>@G23FFHGEG?EHHHEFGFGHGBFGBC0330////0/0B<?///001111///0211@F21110111?1F///<-..1011<..<./0///0../...00./00;00000:000./9/9///0000000/0/.;..900000000//0/...9/.//.....;9;BF./---.;/
@M05620:45:000000000-G6HP7:1:1101:16348:5904 1:N:0:148
CATCCTGACCCTGAAGTACCCCGGCTTGATTTCTGACATTAGATCGGAAGAGCACACGTCTGAACTCCAGTCACGCACTACAATCTCGTATGCCGTCTTCTGCTTGAAAAAAAAAAAAAAACCAACCTACTCTACACCCCAACCCCCCTCTACATCCATACCACCCCAACAACCGATCGCTCCAAAACATTCTCTTCCGCACGTCCTCCCTTACATCAATCATCCCGACCCCTCGTGCCCTGCGTCCCCTC
+
BBBBBFFFFFFFGFGGGGGGGGGEEGGGHHHHHHHGHHHHHHHHHHGGGGHHHHHHHGHHHGHHHHHHHHHHHHGHGGGEHFFHFHHHGGHHHHGGGHGHHHHHHHGHBGHFE//<////-......01/000000</.-......---./00000/000//00..-....9..-----....///...////9////..---..9./9..////////;/////...---;;.-....//..-.--...;
@M05620:45:000000000-G6HP7:1:1101:9695:5907 1:N:0:148
AAACCAAGCAGACACTCACCGCTGTTCAGACATGAGGTCAGCTAGATCGGAAGAGCACACGTCTGAACTCCAGTCACGCACTACAATCTCGTATGCCGTCTTCTGCTTGAAAAAAAAAAAATATTCATACACACCTTCCTCTCGCTTCCCTCATTCTTTATTCCTCATAACCTTCCTCATTTCCCCACTCTTCTCCTTTGTTCCTCTGTCCGGCTCCACTCCTTCCATCCCCTACCTACTCATCTTCCTTC
+
AAAABBAFBFFBGGGGGFGGFGGGGHHHGGHCGHFHHHHHHHHFHHHHHGEEFHHGFGFHGHHHGGHHHHHFHHHFHGHEFGBGFGHGHHHGGHHHHGGGHGHHFHHHHF3GEGEECC///01111<11?11</<01101=10..>..//0/.000000000000;0000:/0://0::00:0;0:/../000;0000000/0;090000:9--9.././/;;/99/;/99.....//////9///9////
@M05620:45:000000000-G6HP7:1:1101:9724:5959 1:N:0:148
TACCTGTACTGGGGAAGCATTTGAATATCCCCCCATGGTGATGGGGACGGAGAACTGCTCCATAAACACAGGCAACGTGCCTAACTTTCCCGGGAAGATGAAGTCAAAGAGCGACCACAGCTCTCGGAGGTTATTTTGCATCGGTGAGCCAGACAGAATGATCCGATGAGGGGTGCGAAACTATTTGAGGAAAGGAAGCACCTTTTTATTAAATTTACCTTTTAGCAATCGCCATTCCTACCCTAAAGATC
+
BABBBFFFFFFFGGCCGGGGGGFDAGDGHHHGGGEHHHHGBFHHGGGFEGEGAGGHGHHHHCGDF@G5GFGGFGFHEHFHHHD3FFHHHHHGGGEEEFGHG?BGFE4FGCGHGCDG/F?CGHHHHGGDCGGHFHGHHGH1GHGGGGAGHHFH.C/G/<DGGHHHH.CDHGGDGGGGBA99@BFFGGGBEF0:/9F/BFEBFFFFFFF.BF//:BFFFFFFFFF/BB9/BFFEF9;FFFF/BAFF.999BFF
@M05620:45:000000000-G6HP7:1:1101:9720:5980 1:N:0:148
TACCTGTACTGGGGAAGCATTTGAATATCCCCCCATGGTGATGGGGACGGAGAACTGCTCCATAAACACAGGCAACGTGCCTAACTTTCCCGGGAAGATGAAGTCAAAGAGCGACCACAGCTCTCGGAGGTTATTTTGCATCGGTGAGCCAGACAGAATGATCCGATGAGGGGTGCGAAACTATTTGAGGAAAGGAAGCACCTTTTTATTAAATTTACCTTTTAGCAATCGCCATTCCTACCCTAAAGATC
+
BAABBFFFFFFFGGGFGGGGGGHGHHHHHHHGGGGHHHHHHHHGEFEFEFDEGHHHHHHHHHGGDEGGHFGGGHHHGHHHHHHGHHHHHHHGFGG@E?FGGFDHHHEGHCGHGGFG@HGGGHHHHGGDGGGHHHHHHFHDGHGGGGGHGH0GCE/CCGGGDHHHHDFGGGHCCGGE@9A-;FFGGGGEGG9FFFGG/FEFFFFFFFF?FFB/9FFFFFFFFFFFFFF/FFAEFAAFFFFFFFFFB.B/BFF
@M05620:45:000000000-G6HP7:1:1101:23511:5980 1:N:0:148
CATCCTGACCCTGAAGTACCCCGGCTTGATTTCTGACATTAGATCGGAAGAGCACACGTCTGAACTCCAGTCACGCACTACAATCTCGTATGCCGTCTTCTGCTTGAAAAAAAAAACTGCTCATCTTGGCGGCTTTCTTTGTTTCACCAACTATAAAACTGAACGCATCATCTTTTAACTCCGTCCTTCTGAGTCATTCCTTATTTTTTCCCCTCCTCTCTTCTTCCCCCATCCTTTCTCCTCTCACACCC
+
BBBBBFFFFFFFFGGGGGGGGGGGGGGEHHHHHGHGHEGHFHGHHHG?FECFHHHHHGHHHGGHHFHHCGHHFHGHFGGHHFGHHFHHGEHGHHGFGHGGGHHGHHFGFGFG/>D//22222222>2220//-<<<<F1>11//000<<C./<00=0000000/..-.;0C0CGH000;000.999;90C0900;909;000000;00-///:.99..99/BB/B//9..9.;;////////9/B///;A.
@M05620:45:000000000-G6HP7:1:1101:12935:6005 1:N:0:148
AAACCAAGCAGACACTCACCGCTGTTCAGACATGAGGTCAGCTAGATCGGAAGAGCACACGTCTGAACTCCAGTCACGCACTACAATCTCGTATGCCGTCTTCTGCTTGAAAAAAAAAAAAAAAAAAACACACACAAAAATAGCCATCACAGATATTACAGAAGACAGAGAAAATCTTTCAAGCTCACGGAGGCCCAGGGACGCATGGAGGGGAGAGGACCGATCAAGAGGGAATCAAAAGTCGCGCGTTG
+
ABBCCBCFDFFFGGGGGGGGGGGGGHHHHHHHHHHHHHHHHHHHHHHHHGG1BBFGHHHHGHHHGHHHHHHHHHHHHGHGGGHHHHGGHHHGGHHHHGEFHFGHHHHHHHHHHGGGGGD>>>/>-<<<.............00000000000000<00000000<//////00/000000000000::..-.<...<.....---..:0/.--.-......9---.000..<../0<000/0:.-9-----
@M05620:45:000000000-G6HP7:1:1101:6818:6064 1:N:0:148
TACCTGTACTGGGGAAGCATTTGAATATCCCCCCATGGTGATGGGGACGGAGAACTGCTCCATAAACACAGGCAACGTGCCTAACTTTCCCGGGAAGATGAAGTCAAAGAGCGACCACAGCTCTTCGGAGGTTATTTTGCATCGGTGAGCCAGACAGAATGATCCGATGAGGGGTGCGAAACTATTTGAGGAAAGGAAGCACCTTTTTATTAAATTTACCTTTTAGCAATCGCCATTCCTACCCTAAAGAT
+
BBBCCFFFFFFFGGGGGGGGGGHHHHHHHHHGGGGHHHHHHHHHHGGGGGGGGHHHHHHHHHHHHHHHHHHHGHHHGHHHHHHHHHHHHHHGGGFGGGHHHHHHHHHHHHHHGGGGGHHHHHHHHHHGGGGCHHHHHHHHGHHGGDGGHHHHHHGHHHHHHHHHHHEGGGHHGGEDGGGBFGGGGGGGGGGFGGGGFFGGGGFFFFFFFFFBB:BFFFBFFFFFFFFFFFFFFFFFFFFFFFFFFFFFFFF
@M05620:45:000000000-G6HP7:1:1101:21799:6130 1:N:0:148
TACCTGTACTGGGGAAGCATTTGAATATCCCCCCATGGTGATGGGGACGGAGAACTGCTCCATAAACACAGGCAACGTGCCTAACTTTCCCGGGAAGATGAAGTCAAAGAGCGACCACAGCTCTCGGAGGTTATTTTGCATCGGTGAGCCAGACAGAATGATCCGATGAGGGGTGCGAAACTATTTGAGGAAAGGAAGCACCTTTTTATTAAATTTACCTTTTAGCAATCGCCATCCTACCCTAAAGATCG
+
AAAAAFFFFFFFCEGGGGGGGGHGGGHHHHEDDGGGHGFGFGHHHFGGGGDEEGHHGHHHFFAFFGHFHHHGEHFHEHEHHHHFHFHHFHHGGGC?GFHHHGHHHHFHHCGFECCCCHHHGHFHFFFDGCCGHHHHHHFBHHDGGGGGHHGHEEHGCGHHHHHHHDEDFHCDGC@GGFGGGGGGGGGGGG0FFGGGGGGBBFFFFFFFFFFEFFFFFFFFFFFFFBF/BFEFFDEFFBB9.;FFFFFFFFA
@M05620:45:000000000-G6HP7:1:1101:14918:6160 1:N:0:148
AGATTACTGCAACAGTTCCCCCTGGACCTGGAAAAGTTTCTTGCCTGGCTTACAGAAGCTGAAACAACTGCCAATGTCCTACAGGATGCTACCCGTAAGGAAAGGCTCCTAGAAGACTCCAAGGGAGTAAAAGAGCTGATGAAACAATGGCAAGTAAGTCAGGCATTTCCGCTTTAGCACTCTTGTGGATCCAATTGAACAATTCTCAGCATTTGTACTTGTAACTGACAAGCCAGGGACAAAACAAAGAT
+
AAAABFFFFFBDFGFGGGGGGGGFHHHHHHHHHHHHHHHHHHHHHHHHHHHHHHHGHHHHHGHFHHHHHHHHHHHHHHHHHHHHHHHGHHHHHHGGGGGGHHGHHHHHGHHHHHHHHHHHGFHGE?EEHHHHHGHHHHFHHHGHHHHHHGHHHGHHHHGHHHHHHHHHHHGGGGGHHHHHHHHHHFHGHHHHHHHHHFFFHHHHHGHFGHHHHHHHHHHGHHGGHHHFHHHHHGGGGGGGGGFFGGGGGGF
@M05620:45:000000000-G6HP7:1:1101:9060:6192 1:N:0:148
ATCTCTATCTCCTAAAAAGGAAGAAAGGGGAGGGAAGATCGGAAGAGCACACGTCTGAACTCCAGTCACGCACTACAATCTCGTATGCCGTCTTCTGCTTGAAAAAAAAAAAAACAACCAACCACAAATCTAATTGCTTTTTATACTCGAATACAACACTACTCACCAGCTGTATGCCAACCAATGTACAGGACCCGGACTTGCTTTATCTCCTCGAGGCCACTTCACCAGCTCTCTCTCCATCACCTCAC
+
CCCCCFFFFFFFGGGGGGGGFGHGFGHHGGGGGGGHGHHHHGGGGHHGHHHHGHHHGHFHHHHHHHHHHGHGGGHHHHHFHHHGGHHHHGFGHGHHHGHHHGGGHHGGCCCC/<//////......<01110000000=0<0.0000<../0:0000..0//0000.0..00;0000000....0000000/..9.---:-0000000000;00/...--...00:0000:99:00;:09900000/0.0.
@M05620:45:000000000-G6HP7:1:1101:16258:6222 1:N:0:148
AAACCCAGAAGACATGAGGTCAGCTAGATCGGAAGAGCACACGTCTGAACTCCAGTCACGCACTACAATCTCGTATGCCGTCTTCTGCTTGAAAAAAAAAAATTATCCTCCTTCTGTTATTTTTGTTTCCCGCTTTTCTTTATTCTCCCCTCTGTATTCCATTCTTTTTTCCTTCCCCCTTTCCCCTCCCATCTACTTTTTCCCGCTTTCTTCTTTCCTACATTCTCTCCACTCCCTCTTTCTCACCCTTC
+
BBAABABBBFFCEFFGFFGBAGHFHHHGHHHGFGGGHHHHHHGHHHGHHHHHFHGHHHHGFCGGHHGGHGHHHEAGEHDEGGFFGGHBHFH1CGGGCEEEE/0223B33BCF3F23332>>D@D/@<22@2//<//<?DFG1<11=1<0.0<011110=D0=0==<DD0-<CC00=CB.:.00<;/:.C./;;B0009B00/90.-:990;BFFFG0;F/9////9BBF9/B/;B.;;.;9//B//9.9/.
@M05620:45:000000000-G6HP7:1:1101:9925:6267 1:N:0:148
CATCCTGACCCTGAAGTACCCCGGCTTGATTTCTGACATTAGATCGGAAGAGCACACGTCTGAACTCCAGTCACGCACTACAATCTCGTATGCCGTCTTCTGCTTGAAAAAAAAAAAAGATCAGCTGGGGAGCTTTCTTTGTGTAATCAACGATAAACCTGAAAGAAGCATTTTTTAACTAAGTCCTGCTGAGTCATTCATGAGTTTTTATCCGCCTTGCTTCTTCTCACCGACTCTCTACTCTCATGCCC
+
BCCCCFFFFFFFGGGGGGGGGGGGGGGGHHHHHHHHHHHHHHGHHHGGGGGHHHHHHGHHHGGHHFHHHHHHHGGHGGGHHHHHHFHHGFHHHHGEFHGFHHHFHHHHFGFGE@FB<>?/<?FDBD10?<.<>C<DDGHH1<CG000=DC/....:00//.:0C0C.:/;GFGBBD.0BFGFFFBBF0CFB0;0;;B0CFG00;;F0BEE/;B9AA../9//:9BB/9/;..-:-AFFF//FFFF///;//
@M05620:45:000000000-G6HP7:1:1101:14655:6284 1:N:0:148
AAACCAAGCAGACACTCACCGCTACTGGAGTTAAGACATGAGGTCAGCTAGATCGGAAGAGCACACGTCTGAACTCCAGTCACGCACTACAATCTCGTATGCCGTCTTCTGCTTGAAAAAAAAAAAAACAAACTTTTCTTATACCTCCACACTTTCTTGCCTTCCAATCTTCTTTCTCCCAGTACCTCCTTACTCCTCTTTCTCTCTCTCTTCTTTCCTCCCTTCTCTCCCCCCCGTCCGTCAGCCCCTTC
+
CCCCCABFCFFFGGGGGGGGGGGGGHHGHHHHHHHHHHHHHHHHHHHHHGHHHHHGGGGGHHHHHHGGHHGHHHHHHHHHHHHGHGGGFHFGG3FHHGDHHHHGEGHGHHHHHHHEHHHHGDGGG///...0<1<11<111>10000<//<C/0FD0000000;/000/:0C000;0;0//0000;009/009;;00/00;00;009099:09;00;9009A/0/9:00:9D.;@-...-....0/:...;
@M05620:45:000000000-G6HP7:1:1101:25202:6343 1:N:0:148
AAACCAAGCAGACACTCACCGCTACTGGAGTTAAGACATGAGGTCAGCTAGATCGGAAGAGCACACGTCTGAACTCCAGTCACGCACTACAATCTCGTATGCCGTCTTCTGCTTGAAAAAAAAAAAAAAAAAAAATTATAAAAATACATAAACAAACCCACATAATATCATAAATATTACACGAAAAGTATACATGATATGAGCGTACCACTTTGAATGTGTGTCTGGACTAAGGTTCTCCAAGCCGACGC
+
BBCCCCCFDFFFGGGGGGGGGGGCGHHHHHHHHGHHHHHHHHHHHHHHHHHHHHHGGGGHHHHHHHGHHHGHGHHHHHHHHHHGHGGGHHHHHGHHHGGHHHHGGGHGHHGHHHHGHHHHGGGGC></->-----:000:0;00.00:000000........00000000000000000000.-..-/0;000:0000:00000-;.-.0000000::000:..0:0/0.0/00/:00000000..--:--
@M05620:45:000000000-G6HP7:1:1101:5301:6366 1:N:0:148
TACCTGTACTGGGGAAGCATTTGAATATCCCCCCATGGTGATGGGGACGGAGAACTGCTCCATAAACACAGGCAACGTGCCTAACTTTCCCGGGAAGATGAAGTCAAAGAGCGACCACAGCTCTCGGAGGTTATTTTGCATCGGTGAGCCAGACAGAATGATCCGATGAGGGGTGCGAAACTATTTGAGGAAAGGAAGCACCTTTTTATTAAATTTACCTTTTAGCAATCGCCATTCCTACCCTAAAGATC
+
DCCDDFFFFFFFGGGGGGGGGGHHHHHHHHHGGGGHHHGHHHHHHGGGGGGGGHHHHHHHHHHHHHHHHHHHGHHHGHHHHHHHHHHHHHHGGGGGGHHHHHHHHHHHHHGHGGGGGHHHHHHHHGGGGGGHHHHHHHHGHHGGGGGHHHHHHGHHHHHHHHHHHGGGHHHECFGGGGGGGGGGHHGGGGGGGGGGGGGFGFFFFFFFFFFFFHHFFFFFFFFFFFFFFFEFFFFFFFFFFFFFFFFFFFF
@M05620:45:000000000-G6HP7:1:1101:18427:6386 1:N:0:148
AGATTACTGCAACAGTTCCCCCTGGACCTGGAAAAGTTTCTTGCCTGGCTTACAGAAGCTGAAACAACTGCCAATGTCCTACAGGATGCTACCCGTAAGGAAAGGCTCCTAGAAGACTCCAAGGGAGTAAAAGAGCTGATGAAACAATGGCAAGTAAGTCAGGCATTTCCGCTTTAGCACTCTTGTGGATCCAATTGAACAATTCTCAGCATTTGTACTTGTAACTGACAAGCCAGGGACAAAACAAAGAC
+
AAABAFFFFF4FGGGGGGGGGGGGHHHHHHHHGHHHGHHHHHHHHHHHHHHHHHHHHHHHHHHHHHHHHHHHHHHHHHHHGHHHGHHHHH5GGHGGEEHHHHHHEHHHGHHHHHHGHHHBGH?FEFEEHDGHHGHHHHFHHDFHHHHGGHHHHGHHHHHHHHHHHHHHHHGGGGGHGHHHHHHGHDGFHGHHHGGHHGHGHHGGHHHFHHGHHHHHHHHGHFHFHHHHFHHHHGGGGGGGGG/9FGGGGGF
@M05620:45:000000000-G6HP7:1:1101:11655:6391 1:N:0:148
AGATTACTGCAACAGTTCCCCCTGGACCTGGAAAAGTTTCTTGCCTGGCTTACAGAAGCTGAAACAACTGCCAATGTCCTACAGGATGCTACCCGTAAGGAAAGGCTCCTAGAAGACTCCAAGGGAGTAAAAGAGCTGATGAAACAATGGCAAGTAAGTCAGGCATTTCCGCTTTAGCACTCTTGTGGATCCAATTGAACAATTCTCAGCATTTGTACTTGTAACTGACAAGCCAGGGACAAAACAAAGAT
+
AAABCFFFBDBBFGBBFFGGGGGGEGGHHHGHHHHHHHHHHHHHHHHHHHH3BBGFHHHHHHHHHHHHHHHHHHHHGHHHEFFHHGHHHHDGHHGFEEGGGHGGGHHHGHHHHHHHHHHHHHHGFHGFHFHHHGHGHHGHHFHHHHHHHHHHHGHHHHHHHHHHEHHHHHGGGGGHHHFHHHHHHHHDHHHHHGHHHGHGGGHHHHHHHHHHHHHGHFHHHHFGFHHGFHCHHGBFEGGGGGGFFGGGFGF
@M05620:45:000000000-G6HP7:1:1101:11647:6406 1:N:0:148
AGATTACTGCAACAGTTCCCCCTGGACCTGGAAAAGTTTCTTGCCTGGCTTACAGAAGCTGAAACAACTGCCAATGTCCTACAGGATGCTACCCGTAAGGAAAGGCTCCTAGAAGACTCCAAGGGAGTAAAAGAGCTGATGAAACAATGGCAAGTAAGTCAGGCATTTCCGCTTTAGCACTCTTGTGGATCCAATTGAACAATTCTCAGCATTTGTACTTGTAACTGACAAGCCAGGGACAAAACAAAGAT
+
AAABCFFFFFFDGGFBGGGGGGGGGGHHHHHHHHHHHHHHHHHHHHHHHHHAFFGHHHHHHHHHHHHHHHHHHHHHHHHHFGHHHGHHHHFGHHGGEEGGGHFHHHHHGHHHHHHHHHHHHHHGFGGFHFHHHGHHHHHHHGHHHHHHHHHHHGHHHHHHHHHHHHHHHHGGGGGHHHHHHHHHHGHGHHHHHFHHHGHGGGHHHHHHHHHHHHHHHFHHHHGHHHHHHHHHHGGGGGGGGGGGGGGGGGF
@M05620:45:000000000-G6HP7:1:1101:19676:6420 1:N:0:148
AAACCAAGAAGACATGAGGTCAGCTAGATCGGAAGAGCACACGTCTGAACTCCAGTCACGCACTACAATCTCGTATGCCGTCTTCTGCTTGAAAAAAAAAAAATAGCAACAATATATAATTTTTTTTTTCAAAGTTGCTGATTAATAACCTAAGTATTACCAGCTATTATCCTCCCCCAGTGCGGCTACCTTCGCAGTATTACCGCTCTAGTCATAATTGCATGCTCTCCAAACCATCTTTATATGGATGT
+
CCCCCBBFFFFFGGGGGGGFGGHHHHHHHHHGGGGHHHHHHHGHHHGGHHHHHHHHHHHGHGGGHHHHHFHHHFGHHHHGGGHGHHHHHHHHGHHHGGGGG<<022333?B/?>22222222@2///<-0<100000=0000000000<0D:0/:00000:0<.0000000<00/.:;-9:00----.//0;0....;0:00B0:---.:0;000000000:0:0:000/000:..B0:0;0000000000
@M05620:45:000000000-G6HP7:1:1101:5464:6440 1:N:0:148
CATCCTGACCCTGAAGTACCCCGGCTTGATTTCTGACATTAGATCGGAAGAGCACACGTCTGAACTCCAGTCACGCACTACAATCTCGTATGCCGTCTTCTGCTTGAAAAAAAAAAAAATAAAATTTACCAACTTCTCTGTTATTCCCCATCTTTCTTCCCTTAATTTAACCTTCATACAATCCGCTGTCTTATCCAACTTAACTACTCCTTCTTTCCTCATAACCCTACCCTCCCGCGTTAGACCACAAC
+
B@BABFFFFFFFGGGGGGGGGGFGEGGGHHHHHGHHHHHHHHGHHHGDFGGHHHHGHGHHHGHFHHHGHGGHFHGGGGGHHHHH3EDGFGHHGHGE>GFHHHFHHHHHFHHFGBC?</<011111111?111.0111<<111111100<C//000=00=0/00/0;0000<0:0/0000000//..:-.;0;009;00//0:0;00/00/99;00;000///////.....9/..A.---:;.///.....
@M05620:45:000000000-G6HP7:1:1101:22110:6466 1:N:0:148
CATCCTGACCCTGAAGTACCCCGGCTTGATTTCTGACATTAGATCGGAAGAGCACACGTCTGAACTCCAGTCACGCACTACAATCTCGTATGCCGTCTTCTGCTTGAAAAAAAAAAACACACATCATCCCACTACCCCCCTACCCCCCACCTCCCCCCTCACTCATCTCCCCCCTCGCCCTCTCTTCCCTCCCCCTGCACACTCCCCCCCTTTCCCCCTTCCACTTGACACCCCCGGTACTACCCACATCC
+
CCCCCFFFFFFFGGGGGGGGGGGGGGGGHHHHHGHGHHHHHHHHHHGGGGHHHHHHHGHHHGHHHHHHHHHHHHGHGGEHHGHHHFHFFGHFHHGFGFGGFHHGHHHHHHHE<BB<///0///111111/1000<>0.<-<.<.<CC--....:..:--:..09/90;0;:..--.-;:.-9;//////9;....-..///9B/B.;.-;-.:/9/:.-;/////9/////.::---9-;/B//./..///
@M05620:45:000000000-G6HP7:1:1101:11133:6505 1:N:0:148
AGATTACTGCAACAGTTCCCCCTGGACCTGGAAAAGTTTCTTGCCTGGCTTACAGAAGCTGAAACAACTGCCAATGTCCTACAGGATGCTACCCGTAAGGAAAGGCTCCTAGAAGACTCCAAGGGAGTAAAAGAGCTGATGAAACAATGGCAAGTAAGTCAGGCATTTCCGCTTTAGCACTCTTGTGGATCCAATTGAACAATTCTCAGCATTTGTACTTGTAACTGACAAGCCAGGGACAAAACAAAGAT
+
BBBBCFFFFFFFGGGGGGGGGGGGHHHHHHHHHHHHHHHHHHHHHHHHHHHHHHHHHHHHHHHHHHHHHHHHHHHHHHHHHHHHHHHHHHHHHHGGGGHHHHCHHHHHGHHHHHHHHHHHHGHGG/EEGGGHHGHHHHHHHHHHHHHHHHHHHGHHHHHHHHHHHHHHHHGGGGGHGHHHHHHHHHHGFHHHHBGHHHHHHHHHHHHHHHHHHHHHHGHHHHHHHHHGGHHHHGGGGGGGEFFFGGGGGGG
@M05620:45:000000000-G6HP7:1:1101:14165:6508 1:N:0:148
CATCCTGACCCTGAAGTACCCCGGCTTGATTTCTGACATTAGATCGGAAGAGCACACGTCTGAACTCCAGTCACGCACTACAATCTCGTATGCCGTCTTCTGCTTGAAAAAAAAAACACCAAGAGAGTCAAACAGCTTATTACCCACTTTCCATTCAATCCTTCATTTCCTCTTTCTTCCTCTTTTGTCTCCCCTTTAACCCTTCTCATCATTTGTCCTTGTCACTGCCACCCCCGCGCCCCACCCCCTAC
+
BAAAAFFFFFFFGGGGGGGGGGGGGGGEGHHHHGHHHHHFEHHHHHGGGGHHHHHHHGGHHGHHHGHHHHFHHHGGGGEFFFHHBF4G?AEFHHGG/CFGGHHHHHFHFFH<>BCC//@?F/0000/111111000<11>DF11<1><111<1<11000</0<=<==0=0=0D0=000;;:0;C0:0:000;/.;.900;09C//900000;;BCCBFF00;00;C00//:.;999-;---9.;.A@D9..
@M05620:45:000000000-G6HP7:1:1101:11132:6525 1:N:0:148
AGATTACTGCAACAGTTCCCCCTGGACCTGGAAAAGTTTCTTGCCTGGCTTACAGAAGCTGAAACAACTGCCAATGTCCTACAGGATGCTACCCGTAAGGAAAGGCTCCTAGAAGACTCCAAGGGAGTAAAAGAGCTGATGAAACAATGGCAAGTAAGTCAGGCATTTCCGCTTTAGCACTCTTGTGGATCCAATTGAACAATTCTCAGCATTTGTACTTGTAACTGACAAGCCAGGGACAAAACAAAGAT
+
AAABBFFFFFFFGGGGGGGGGGGGHHHHHHHHHHHHHHHHHHHHHHHHHHHHHHFHHHHHHHHHHHHHHHHHHHHHHHHHHHHHHHHHHHFHHHGFEGHHHH3FGHHHGHHHHHEHHHHHHHHGDGGGHHHHHGHHHHHHHHHHHHHHHHHHGGHHHHHHHHGFHHHHHHGGGGGHHHFHHHHHHHHGHHHHHBGHHHHHHHHHHHHHHHHHHHHHHGHHHHHHHHHHGHHHGGGFGGGG?A/;FGGGGBF
@M05620:45:000000000-G6HP7:1:1101:11458:6567 1:N:0:148
AGATTACTGCAACAGTTCCCCCTGGACCTGGAAAAGTTTCTTGCCTGGCTTACAGAAGCTGAAACAACTGCCAATGTCCTACAGGATGCTACCCGTAAGGAAAGGCTCCTAGAAGACTCCAAGGGAGTAAAAGAGCTGATGAAACAATGGCAAGTAAGTCAGGCATTTCCGCTTTAGCACTCTTGTGGATCCAATTGAACAATTCTCAGCATTTGTACTTGTAACTGACAAGCCAGGGACAAAACAAAGAT
+
>AAABFFFDFFBFFBBFFGGGGGGHGGHHHHHHHHHHHHHHHHHHHHHHHHAFFGGGHHHHHHHHHHHHHHHHHHHGHHHEFHHHGHHHHFGHHGF@EFGFGFFHHHHGHHHHHHHHHHHFHHGDGGEGGHHHGHHHHHHHHHHHHHHGHHHHGHHHHHHHHHHHHHHHHGGGGGHGHHHHHHHHHHGGHHHGFHHHGHHHFGGHHHHHHHHHHHHHGHFHHHHHHHGFHHHHGGGGGGGGFBCFGEGGFF
@M05620:45:000000000-G6HP7:1:1101:11453:6590 1:N:0:148
AGATTACTGCAACAGTTCCCCCTGGACCTGGAAAAGTTTCTTGCCTGGCTTACAGAAGCTGAAACAACTGCCAATGTCCTACAGGATGCTACCCGTAAGGAAAGGCTCCTAGAAGACTCCAAGGGAGTAAAAGAGCTGATGAAACAATGGCAAGTAAGTCAGGCATTTCCGCTTTAGCACTCTTGTGGATCCAATTGAACAATTCTCAGCATTTGTACTTGTAACTGACAAGCCAGGGACAAAACAAAGAT
+
AAABBFFFDDFFGGGFGGGGGGGGHHHHHHHHGHHHHHHHHHHHHHHHHHH3BFGFHHHHHGHFGHHHHHHHHHHGGHHHFHHHHGHHHHFGGHGGCEGFHGFHHHHHGHHHHHHHHHHHGFHGGEGEHHHHHGHHHHEHHHGFHGHGHHHHHGHHHHHHHHHHHHHHHHGGGGGHHHHHHHHGHFHGHHHHHHHHHEBFFCHGGHHDGHFHHHHHHFHGGFFFHHHEHHHFHGGGGGGGE?FFFGGGGF;
@M05620:45:000000000-G6HP7:1:1101:12247:6624 1:N:0:148
TACCTGTACTGGGGAAGCATTTGAATATCCCCCCATGGTGATGGGGACGGAGAACTGCTCCATAAACACAGGCAACGTGCCTAACTTTCCCGGGAAGATGAAGTCAAAGAGCGACCACAGCTCTCGGAGGTTATTTTGCATCGGTGAGCCAGACAGAATGATCCGATGAGGGGTGCGAAACTATTTGAGGAAAGGAAGCACCTTTTTATTAAATTTACCTTTTAGCAATCGCCATTCCTACCCTAAAGATC
+
CCCCCFFFFFFFGGGGGGGGGGHHHHHHHHHGGGGHHHHHHHHHHGGGGGGGGHHHHHHHHHHHHHHHHHHHGHHHGHHHHHHHHHHHHHHGGGGGGHHHHHHHHHHHHHHHGGGGGHHHHHHHHGGGGGEHHHHHHHHGHHGGGGGHHHHHHGHHHHHHHHHHHGGGHHHGGEGGGGGGGGGGGGGFFGFGGGGGGGGGGFFFFFFFFFFFFFFFFFFFFFFFFFFFFFFFFFFFFFFFFFFFFFFFFFF
@M05620:45:000000000-G6HP7:1:1101:10866:6636 1:N:0:148
TACCTGTACTGGGGAAGCATTTGAATATCCCCCCATGGTGATGGGGACGGAGAACTGCTCCATAAACACAGGCAACGTGCCTAACTTTCCCGGGAAGATGAAGTCAAAGAGCGACCACAGCTCTCGGAGGTTATTTTGCATCGGTGAGCCAGACAGAATGATCCGATGAGGGGTGCGAAACTATTTGAGGAAAGGAAGCACCTTTTTATTAAATTTACCTTTTAGCAATCGCCATTCCTACCCTAAAGATC
+
CCCCCFFFFFFFGGGGGGGGGGHHHHHHHHHGGGGHHHGHHHHHHGGGGGGGGHHHHHHHHHHHHHHHHHHHGHHHGHHHHHHHHHHHHHHGGGEGGHHHHHHHHHHHHHHHGGGGGHHHHHHGHGGGGGEHHHHHHHHHHHGGGGGHHHHHHGHHHHHHGHHHHGGGHHHGGEFGGGGGGGGGGGGGGGFFGFGGGGGGGFFFFFFFFFFFFFFFFFFFFFFFFFFFFBEFDFFFFFFFFFFFFFFFFFB
@M05620:45:000000000-G6HP7:1:1101:25953:6646 1:N:0:148
TACCTGTACTGGGGAAGCATTTGAATATCCCCCCATGGTGATGGGGACGGAGAACTGCTCCATAAACACAGGCAACGTGCCTAACTTTCCCGGGAAGATGAAGTCAAAGAGCGACCACAGCTCTCGGAGGTTATTTTGCATCGGTGAGCCAGACAGAATGATCCGATGAGGGGTGCGAAACTATTTGAGGAAAGGAAGCACCTTTTTATTAAATTTACCTTTTAGCAATCGCCATTCCTACCCTAAAGATC
+
CCCCCFFFFFFFGGGGGGGGGGHHHHHHHHHGGGGHHHGHHHHHHGGGGGGGGHHHHHHHHHHHHHHHHHHHGGHHGHHHHHHHHHHHHHHGGGFGGHHHHHHHHHHHHHHHGGGGGHHHHHHHHGGGGGEHHHHHHHHHHHGGGGGHHHHHHGHHHHHHHHHHHGGGHHHGGEEGGGGGGGGGGGGGGGCGGGGGFGGGGFFFFFFFFFFFFFFFFFFFFFFFFFFFFFFFFDFFFFFFFFFFFFFFFFF
@M05620:45:000000000-G6HP7:1:1101:14123:6676 1:N:0:148
CATCCTGACCCTGAAGTACCCCGGCTTGATTTCTGACATTAGATCGGAAGAGCACACGTCTGAACTCCAGTCACGCACTACAATCTCGTATGCCGTCTTCTGCTTGAAAAAAAAAAAAAAACAAGAGTGAGGAATTTTTTTATTCCACAACGAGCCATCGAGATCTCACATTTATATCCTCGGTGATTCTAGTTCCTTACAGCGTTTATCGTCTCCTATCTACTTCTACCCGCATTTCTCCTATCAATACC
+
CCCCDFFFFFFFGGGGGGGGGGGGGGGGHHHHHHHHHHHHGHGHHHGGGGGHHGHGHGHHHGHHHHHHHHHHHHGHGGGHHHHHFHHHGGHHHHGFEHGHHHHHHHHHGHGEE@DC><//-...0001111.0/<0000<:.000:000..-..--:0<./...:000:00:000<0<000..9..00:00000:00<00000-<.<.0<./../:0000<00<::<0<B..--..<:<FF00<000:00:
@M05620:45:000000000-G6HP7:1:1101:19837:6722 1:N:0:148
AGATTACTGCAACAGTTCCCCCTGGACCTGGAAAAGTTTCTTGCCTGGCTTACAGAAGCTGAAACAACTGCCAATGTCCTACAGGATGCTACCTGTAAGGAAAGGCTCCTAGAAGACTCCAAGGGAGTAAAAGAGCTGATGAAACAATGGCAAGTAAGTCAGGCATTTCCGCTTTAGCACTCTTGTGGATCCAATTGAACAATTCTCAGCATTTGTACTTGTAACTGACAAGCCAGGGACAAAACAAAGAT
+
ABABBFFFFFFFGGGGGGGGGGGGHHHHHHHHHHHHHHHHHHHHHHHGHHHHHHGHHHHHHHHHHHHHHHHHHFHHHHHHFHHHGHHHHHHHHGHHGHHHHGHCAGGHGHHEHHHGHHHHGGHGGFFGHHHHFEHHHGHHHFHHHHHHHHGFHGHFHHHHHHHGHHHHHHGGGGGGHHHHHHHGHDGDHHHHHCGHH<GHHHHHHHHHHHHGHHHHHHHGHHHHHHHFFHEGHFHFHGGGEFGGGGGGGBF
@M05620:45:000000000-G6HP7:1:1101:19816:6741 1:N:0:148
AGATTACTGCAACAGTTCCCCCTGGACCTGGAAAAGTTTCTTGCCTGGCTTACAGAAGCTGAAACAACTGCCAATGTCCTACAGGATGCTACCTGTAAGGAAAGGCTCCTAGAAGACTCCAAGGGAGTAAAAGAGCTGATGAAACAATGGCAAGTAAGTCAGGCATTTCCGCTTTAGCACTCTTGTGGATCCAATTGAACAATTCTCAGCATTTGTACTTGTAACTGACAAGCCAGGGACAAAACAAAGAT
+
BBBBBFFFFFFFGGGGGGGGGGGGHHHHHHFFHHHHHHHHHHHHHHHHHHHHHHHGHHHHHHHDGHHHHHHHHHHGHHHHHHHHGHGHHHHHHHHHGHHHHHHHHHHHGHHHHHHGHHHHHHHGGAFEHHHHHGHHHHFHHGFGHGHHGHHHHGHHHHGHHHHHHHHHHHGGGGGHHHHHHHHHHFHGHHHHGGHHHEFFGHHGHHHDHHGHHHHHHHHHHFGCHHHHHHGHGGGHHGGGGGFGGGGGGGC
@M05620:45:000000000-G6HP7:1:1101:18076:6751 1:N:0:148
AAACCAAGAAGACATGAGGTCAGCTAGATCGGAAGAGCACACGTCTGAACTCCAGTCACGCACTACAATCTCGTATGCCGTCTTCTGCTTGAAAAAAAAAAAAAAAACAACAAATAAATATCCTCTAATCTAATCTCCCCACTGCCCCCCATCTTCCCCCGCCACGCTCCAGCCAGGCATCCACGCACACCTGCACAACTCCCCGCGTTCATATCGATCACCGTGTATCCCCCACATATTCTCAAAATGTC
+
CCCCCCCFFFFFGGGGGGGFGGHHHHHHHHHGEFGGHHHHHHGHHHGHHHHHHHHHHFGGHFGGHHHHHCHHGFEGHHHGGGHGHHHHHHHHGGHHFGGGG>><////==///011111=111111111111111110/./..00/.<---//0000:/.:---.-...:00/;....;0//00..--::.//./00/.0;0..9--9-:0000:...../:9.9./00;:..-..0000000000000:0
@M05620:45:000000000-G6HP7:1:1101:14705:6756 1:N:0:148
AGATTACTGCAACAGTTCCCCCTGGACCTGGAAAAGTTTCTTGCCTGGCTTACAGAAGCTGAAACAACTGCCAATGTCCTACAGGATGCTACCCGTAAGGAAAGGCTCCTAGAAGACTCCAAGGGAGTAAAAGAGCTGATGAAACAATGGCAAGTAAGTCAGGCATTTCCGCTTTAGCACTCTTGTGGATCCAATTGAACAATTCTCAGCATTTGTACTTGTAACTGACAAGCCAGGGACAAAACAAAGAT
+
AAABBFFFFF4DGGGGGGGGGGGGHHHGHHHHHHHHGHHHHGHHHHFHHHHHHHHHHHHHHGHHHHHHHHHHHHHHHHHHHHHHGHHHHHHHHHGGEEFBBC?EHHHHGHHHHGHHHHHHHFHFE?EEFFFHHGHHHHHHHHHHHGHHGFHHHGHHHHHHHHHFHHHHHHGGGGGGDGHHHHHHHHHFHHHHHBGHHHHFHFGGHHHHHHGHHHGCGGHHHGHHHHHFHHHHHGGGGGGGG.:FGGGGGGF
@M05620:45:000000000-G6HP7:1:1101:16553:6778 1:N:0:148
AGATTACTGCCACAGTTCCCCCTGGACCTGGAAAAGTTTCTTGCCTGGCTTACAGAAGCTGAAACAACTGCCAATGTCCTACAGGATGCTACCCGTAAGGAAAGGCTCCTAGAAGACTCCAAGGGAGTAAAAGAGCTGATGAAACAATGGCAAGTAAGTCAGGCATTTCCGCTTTAGCACTCTTGTGGATCCAATTGAACAATTCTCAGCATTTGTACTTGTAACTGACAAGCCAGGGACAAAACAAAGAT
+
AAAABFFFDF4@FG4GGGGGGGGCDGGHHHFGFHFHDGHHHHHHHHHHHHHBGGFHHFHHGHHHHHHHHHHHFFFGHHHHHHGBGCHHHHBGHHGGEFHHFHHHAGHHGHHH3EGCGHHFFF3?//EEH4FGHGHHHHFHH3FHHGGHGHHFGGGHGFFHHHFGHHHHHHGGGGGHBFGHHHHGHDHGHHHHG0DFHBDC0CGGHHHHHHFHHHHHHFHGHHHFHHHEFHHGHGGGGGGG.ACFFGA.CB9
@M05620:45:000000000-G6HP7:1:1101:6595:6795 1:N:0:148
TACCTGTACTGGGGAAGCATTTGAATATCCCCCCATGGTGATGGGGACGGAGAACTGCTCCATAAACACAGGCAACGTGCCTAACTTTCCCGGGAAGATGAAGTCAAAGAGCGACCACAGCTCTCGGAGGTTATTTTGCATCGGTGAGCCAGACAGAATGATCCGATGAGGGGTGCGAAACTATTTGAGGAAAGGAAGCACCTTTTTATTAAATTTACCTTTTAGCAATCGCCATTCCTACCCTAAAGATC
+
CCCCCFFFFFFFGGGGGGGGGGHHHHHHHHHGGGGHHHGHHHHHHGGGGGGGGHHHHHHHHHHHHHHHHHHHGHHHGHHHHHHHHHHHHHHGGGGGGHHHGHHHHHHHHHHHGGGGGHHHHHHHHGGGGGEHHHHHHHHHHHGGGGGHHHHHHGHHHHHHHHHHHGGGHHHGGEEGGDFGGGGGGGGGGFCFGGGGGGGEGFFFFFFFFFFFFFFFFFBFFFFFFFFFFFFFFFFFFFFFFFFFFFFFFFF
@M05620:45:000000000-G6HP7:1:1101:6579:6802 1:N:0:148
TACCTGTACTGGGGAAGCATTTGAATATCCCCCCATGGTGATGGGGACGGAGAACTGCTCCATAAACACAGGCAACGTGCCTAACTTTCCCGGGAAGATGAAGTCAAAGAGCGACCACAGCTCTCGGAGGTTATTTTGCATCGGTGAGCCAGACAGAATGATCCGATGAGGGGTGCGAAACTATTTGAGGAAAGGAAGCACCTTTTTATTACCTTTACCTTTTAGCAATCGCCCTTCCTACCCTAAAGATC
+
AAAAAFFFFFFFGEGC?G1ABDD313FEFGHGG0EG001A12B1ACAA////E01FDDGBF1DFD1BGH/FGFA0GCFHEHBFEF1@FE1FE??//EFGFF112BF2>B00F<C<C<<FHHBGHH?FCCGCGBGHHHDD1FFC?CCFAGH0C<CHHGCFDDDHHHGGG0CF.-CAB?E-;AFFFFFF0./;CB.A//9EFBEBFFFF9FFB//;:99/BBFFF9/9//9B;AB-;B;FFFF-AFBB9B/9B
@M05620:45:000000000-G6HP7:1:1101:15864:6817 1:N:0:148
AGATTACTGCAACAGTTCCCCCTGGACCTGGAAAAGTTTCTTGCCTGGCTTACAGAAGCTGAAACAACTGCCAATGTCCTACAGGATGCTACCCGTAAGGAAAGGCTCCTAGAAGACTCCAAGGGAGTAAAAGAGCTGATGAAACAATGGCAAGTAAGTCAGGCATTTCCGCTTTAGCACTCTTGTGGATCCAATTGAACAATTCTCAGCATTTGTACTTGTAACTGACAAGCCAGGGACAAAACAAAGAT
+
BCCCCFFFFF4FGGGGGGGGGGGGHHHHHHHHHHHHHHHHHHHHHHHHHHHHHHHHHHHHHHHHHHHHHHHHHHHHHHHHHHHHHHHHHHGHHHGGGEGHHH3FHHHHGHHHHHHHHHHHHHHGA?EEGFHHHGHHHHHHHHHHHHHHHHHHHGFHHHHHHHHHHHHHHHGGGGGHGHHHHHHHHGHGHHHHHFHHHHFFHHHHHHHHHHHHHHHHHHHHHHHHHHHHGHHHHGGGGGGGGGGGGGGGGGF
@M05620:45:000000000-G6HP7:1:1101:9650:6826 1:N:0:148
AAACCAAGCAGACACTCACCGCTGTTCAGACATGAGGTCAGCTAGATCGGAAGAGCACACGTCTGAACTCCAGTCACGCACTACAATCTCGTATGCCGTCTTCTGCTTGAAAAAAAAAAAAAAAAATAACAAACAGAAGGCAAATCACAATACACTAAAAGAATAAAAAAAACATCAATTAAAACAAACTTGAATCACTGCATAGATCCATAGTGCAATAAATGCTGTGAATGTGCGTGTGATCGTATTCT
+
BCBBCCCFCFFFGGGGGGGGGGGGGHHHHHHHHHHHHHHHHHHHHHHGHGGGGHHHHHGHGHHHGHHHHHHGHHHHHGHGGGHHHHHHHHHFGHHHHGGGHGGHHHHHHHHGGHGGGGG>/<>--<.0000<...//00.:..;0:0:0000;000/0:00..:;;00:---..0:;000000:09:..0:0000000;00;00:0000000000;00000:000000/0000:00.....000.;./000
@M05620:45:000000000-G6HP7:1:1101:14695:6887 1:N:0:148
AGATTACTGCAACAGTTCCCCCTGGACCTGGAAAAGTTTCTTGCCTGGCTTACAGAAGCTGAAACAACTGCCAATGTCCTACAGGATGCTACCCGTAAGGAAAGGCTCCTAGAAGACTCCAAGGGAGTAAAAGAGCTGATGAAACAATGGCAAGTAAGTCAGGCATTTCCGCTTTAGCACTCTTGTGGATCCAATTGAACAATTCTCAGCATTTGTACTTGTAACTGACAAGCCAGGGATAAAACAAAGAT
+
BBBBBFFFFFDFGGGGGGGGGGGGHHHHHHHHHHHHGHHHHHHHHHHHHHHHHHHHHHHHHHHHHHHHHHHHHHHHHHHHHHHHHHHHHHHHHHGGGGGGGHGGHHHHGHHHHHHGHHHHHHHGEFFFHGHHHGHHHHGHHGHHHHHHHHHHHGHHHHGHHHHHHHHHHHGGGGGHHHGHHHHHHGHGHHHHGHHHHGDFHHHHHHHFHHHHHHHGHHHHHGHGHHHHHHGHHGGGGGGGGGFFFGGGGGF
@M05620:45:000000000-G6HP7:1:1101:16549:6992 1:N:0:148
TACCTGTACTGGGGAAGCATTTGAATATCCCCCCATGGTGATGGGGACGGAGAACTGCTCCATAAACACAGGCAACGTGCCTAACTTTCCCGGGAAGATGAAGTCAAAGAGCGACCACAGCTCTCGGAGGTTATTTTGCATCGGTGAGCCAGACAGAATGATCCGATGAGGGGTGCGAAACTATTTGAGGAAAGGAAGCACCTTTTTATTAAATTTACCTTTTAGCAATCGCCATTCCTACCCTAAAGATC
+
ABBBAFFFFFFFGFGGEGGGGGHHHHFFHHHGGGGHHFBFFGHHHGGGGGDEGHHHHHHHHFFHHHHHHGHHGGGHGHHHHGFHHFHHGHHGFGFFGGHHGGGFGHHHHHHHGGGGGHHHHHHGGGGGGGEHHHHHHHFEHHGGGGGHHHGHHGHHGHHHHGHHHGGFHHHGGGGGGE?GGGGGGGGGFGGGFFFFFFGBBAFFFFFFFFFFFFFFFFFFFFFFFBFFFFFFFD.FFFFFFFFFFBBFFFF
@M05620:45:000000000-G6HP7:1:1101:25414:7021 1:N:0:148
TACCTGTACTGGGGAAGCATTTGAATATCCCCCCATGGTGATGGGGACGGAGAACTGCTCCATAAACACAGGCAACGTGCCTAACTTTCCCGGGAAGATGAAGTCAAAGAGCGACCACAGCTCTTCGGAGGTTATTTTGCATCGGTGAGCCAGACAGAATGATCCGATGAGGGGTGCGAAACTATTTGAGGAAAGGAAGCACCTTTTTATTAAATTTACCTTTTAGCAATCGCCATTCCTACCCTAAAGAT
+
DCCDDFFFFFFFGGGGGGGGGGHHHHHHHHHGGGGHHHHHHHHHHGGGGGGGGHHHHHHHHHHHHHHHHHHHGHHHGHHHHHHHHHHHHHHGGGGGGHHHHHHHHHHHHHHHGGGGGHHHHHHHHHHGGGGCGHHHHHHHGHHGGEGFHFHHHHGHHHHHHHHHHHGGGHHGGGFGGGFGGGGGGGHHGGGCFGGGGGGGGGFFFFFFFHHFFFFFFFFFFFFFFFFFFFFFFFFFFFFFFFFFFFFFFFF
@M05620:45:000000000-G6HP7:1:1101:25404:7036 1:N:0:148
TACCTGTACTGGGGAAGCATTTGAATATCCCCCCATGGTGATGGGGACGGAGAACTGCTCCATAAACACAGGCAACGTGCCTAACTTTCCCGGGAAGATGAAGTCAAAGAGCGACCACAGCTCTTCGGAGGTTATTTTGCATCGGTGAGCCAGACAGAATGATCCGATGAGGGGTGCGAAACTATTTGAGGAAAGGAAGCACCTTTTTATTAAATTTACCTTTTAGCAATCGCCATTCCTACCCTAAAGAT
+
AABBBFFFFFFFGGGGFGGGGGHHHHHHHHHGGGGHHGHHHHHFFGGGGGGGGHHHHHHHHHHHHHHHHHHHGHHHGHHHHHHHHHHHHHHGGGFGGHHHHHHHHHHHHHFHFGGGGHHHGHHHHHHGGGGEHHHHHHHHHHHGGGGGHFHHHHGHHHGHHHHHHHGGGHHFGGFGGGGGGFGGGGGGGGGGGGFFFGGGGGFFFFFFFFFFFFFFFFFFFFFFFFFFFFFFEFFFFFFFFFAFFFFFFFF
@M05620:45:000000000-G6HP7:1:1101:17607:7048 1:N:0:148
AAACCAAGAAGACATGAGGTCAGCTAGATCGGAAGAGCACACGTCTGAACTCCAGTCACGCACTACAATCTCGTATGCCGTCTTCTGCTTGAAAAAAAAAAAAAAACAACAACCTAATTAAAATAAATCAACTAAATTGGACAACCAATATACATACGCAACTATGATGACATACGTTAGACCACGCTGACTAGCTACGAGACCACGGACACTAAACACGATAGCAGGTAAATAGCATGATTTGCATACTG
+
CCCCCCCFFFFFGGGGGGGFGGHHHHHHHHGG?FGHHHHHHHGHHHGHHHHHHHHHHHHGHGGGHHHHHFHHHFGHHHHGGGHGHHHHHHHHHHHHCGEEE<<///////?///011111111111111110111111110/<.....<00000000:..--:/00000000000.9;/9000/......900//090....../..----.:9////;.-...///..//////////////////////
@M05620:45:000000000-G6HP7:1:1101:13866:7080 1:N:0:148
CATCCTGACCCTGAAGTACCCCGGCTTGATTTCTGACATTAGATCGGAAGAGCACACGTCTGAACTCCAGTCACGCACTACAATCTCGTATGCCGTCTTCTGCTTGAAAAAAAAAAAAACACTACTTACCTACTCCCACCAGTACCCCATTCCCTACTTAACAACGAATATTCCTCTCTGTAACGGTCTACGCCCGTGGTCCTCCCTTCCTATCCCCCGTCCTTTTCTGCCTGTCTTTCTGTTTGACTTTT
+
CCCCCFFFFFFFGGGGGGGGGGGGGGGGHHHHHHHHHHHHHHHHHHGGGGHHHHHHHGHHHGHHHHHHHHGHHHGHGGGHHHHHGHHHGGHHHHGFGHGHHHHHHHHGHHHEEFC>/<///010=111>G1<01<1.00...00=00<./<0=<00.0:00:00.-:..:000000;/009000.-...;0.-:---.::0BFB/A/9/;B000/;;.-:9..9000;00000;0000009000/0;0900
@M05620:45:000000000-G6HP7:1:1101:13850:7098 1:N:0:148
CATCCTGACCCTGAAGTACCCCGGCTTGATTTCTGACATTAGATCGGAAGAGCACACGTCTGAACTCCAGTCACGCACTACAATCTCGTATGCCGTCTTCTGCTTGAAAAAAAAAAAAGAATAGTATAATATGTGCATATAAGTTATCTAACAGCGACAGTAAGGGTGTCAGATTAAATATTGTCGTAATGGTTCTCTTTGCTGGATTCAATATGTATCGTCAAGTATCTTAGAGCATTTCTGCCAAGATT
+
BBBBBFFFFFFFGGGGGGGGGGG2EEF?FHHHHHGHHHHHHHHHHEGGGGHHHHHHHGHHHGHFHHHHHHHHFHGH@EGHHHGHFHGFFEHFHHGFGHGFGHHHHHCGHHHE<>@/>///0111<111111111?11111111111>11111>10---<-<000/.;.-/00:0000::00;00C.....00000000;00009/.0090000000000.;.../////////////////9/////..9/
@M05620:45:000000000-G6HP7:1:1101:17185:7144 1:N:0:148
AGATTACTGCAACAGTTCCCCCTGGACCTGGAAAAGTTTCTTGCCTGGCTTACAGAAGCTGAAACAACTGCCAATGTCCTACAGGATGCTACCCGTAAGGAAAGGCTCCTAGAAGACTCCAAGGGAGTAAAAGAGCTGATGAAACAATGGCAAGTAAGTCAGGCATTTCCGCTTTAGCACTCTTGTGGATCCAATTGAACAATTCTCAGCATTTGTACTTGTAACTGACAAGCCAGGGACAAAACAAAGAT
+
BABBBFFFFF4DGGGGGGGGGGGGHHHHHHHHHHHHGHHHHHHHHHHHHHHHHHHHHHHHHHHHHHHHHHHHHHHHHHHHHHHHHHHHHHFHHHGGGGHHHHHHFHHHGHHHHHHHHHHGHHBFEGFFHFHHHGHHHHHHHFGHHHHHHHHHHGHHHHHHHHHHHHHHHHGGGGGHHHHHHHHHHGHGHHHHHHHHHFHHHHHHHHHHHGHHHHHHHGHHHGHHHHHHHHHHHGGGGGGGGGFFGGGGGGG
@M05620:45:000000000-G6HP7:1:1101:23491:7161 1:N:0:148
AGATTACTGCAACAGTTCCCCCTGGACCTGGAAAAGTTTCTTGCCTGGCTTACAGAAGCTGAAACAACTGCCAATGTCCTACAGGATGCTACCCGTAAGGAAAGGCTCCTAGAAGACTCCAAGGGAGTAAAAGAGCTGATGAAACAATGGCAAGTAAGTCAGGCATTTCCGCTTTAGCACTCTTGTGGATCCAATTGAACAATTCTCAGCATTTGTACTTGTAACTGACAAGCCAGGGACAAAACAAAGAT
+
AAABBFFFFFFFGGGFGGGGGGGGHHHHHHHHHHHHHHHHHHHHHHHHHHHHHHHHHHHHHHHHHHHHHHHHHHHHHHHHFHHHHGHHHHGHHHGGGGHHHHGHHHHHGHHHHHHHHHHHHHHGGGGGHHHHHGHHHHGHHHHHHHHHHHHHHGHHHHHHHHHHHHHHHHGGGGGHHHHHHHHHHHHGHHHHHHHHHHFFHGHHHHHHHHHHHHHHHHHHHHHHHHHFGHHHHGGGGGGGGGGFGGGGGGG
@M05620:45:000000000-G6HP7:1:1101:6350:7163 1:N:0:148
AAACCAGAAGACATGAGGTCAGCTAGATCGGAAGAGCACACGTCTGAACTCCAGTCACGCACTACAATCTCGTATGCCGTCTTCTGCTTGAAAAAAAAAAAAGTCAAAGAGCGACCACAGCTCTTTTGAGGCTATTTTTCATTGTTCCCCCAGAAACACTCTTCCGTTGCGGGGCCCGACATTATTTGCGGTACGCAAGTCCCTTTTTACTACATTAACCTTTTCGCAACCCTCATTCTTACCCTCACGTC
+
BBBBBBAFFFFFGGGGGCFFFGHFFHHHHGGGFGHHGHHHHGHHHGHHHHHHHHHFHHGHGGGHHHHGHGHHFGHFFHGFGHGHHBFHGGFFBFHGEG?/<@??3B3B3B22<///<//0/<11<11?/>0..1>1F11>1111==00<=.-..////.0/000;.0;;.:9---99----./99;B//--......9-//9/9/:BF./:;//:B/9//;/;99-;..-;..:./9////////;.9...
@M05620:45:000000000-G6HP7:1:1101:12421:7171 1:N:0:148
TACCTGTACTGGGGAAGCATTTGAATATCCCCCCATGGTGATGGGGACGGAGAACTGCTCCATAAACACAGGCAACGTGCCTAACTTTCCCGGGAAGATGAAGTCAAAGAGCGACCACAGCTCTCGGAGGTTATTTTGCATCGGTGAGCCAGACAGAATGATCCGATGAGGGGTGCGAAACTATTTGAGGAAAGGAAGCACCTTTTTATTAAATTTACCTTTTAGCAATCGCCATTCCTACCCTAAAGATC
+
CBCCCFFFFFFFGGGGGGGGGGHHHHHHHHHGGGGHHHGHGHHHHGGGGGGDGHHHHHHHHHHHHHHHHHHHGGHHGHHHHHHHGHHHHHHGGGGGCHHHHHGHHHHHHHHHGGGGGHHGHHHHHGGGFGEHHHHHHHHFHHGGGGGHGHHHHGHHHHHHHHHHHGGGHHHGDCCGGDFFGGFGGGGFEGBFGFGFF?EGGFFFFFFFFFFFFFFFFFFFFFFFFFFFFFFEFFFFFFFFFFFFFFFFFFF
@M05620:45:000000000-G6HP7:1:1101:12402:7172 1:N:0:148
TACCTGTACTGGGGAAGCATTTGAATATCCCCCCATGGTGATGGGGACGGAGAACTGCTCCATAAACACAGGCAACGTGCCTAACTTTCCCGGGAAGATGAAGTCAAAGAGCGACCACAGCTCTCGGAGGTTATTTTGCATCGGTGAGCCAGACAGAATGATCCGATGAGGGGTGCGAAACTATTTGAGGAAAGGAAGCACCTTTTTATTAAATTTACCTTTTAGCAATCGCCATTCCTACCCTAAAGATC
+
DCCDDFFFFFFFGGGGGGGGGGHHHHHHHHHGGGGHHHHHHHHHHGGGGGGGGHHHHHHHHHHHHHHHHHHHGHHHGHHHHHHHHHHHHHHGGGGGGHHHHHHHHHHHHHHHGGGGGHHHHHHHHGGGGGGHHHHHHHHHHHGGGGGHHHHHHGHHHHHHHHHHHGGGHHHGGGGGGGGGGGGGGHHGGGFGGGGGGGGGGFFFFFFFFFFFFFFFHFFFFFFFFFFFFFFFFFFFFFFFFFFFFFFFFFF
@M05620:45:000000000-G6HP7:1:1101:6261:7185 1:N:0:148
TACCTGTACTGGGGAAGCATTTGAATATCCCCCCATGGTGATGGGGACGGAGAACTGCTCCATAAACACAGGCAACGTGCCTAACTTTCCCGGGAAGATGAAGTCAAAGAGCGACCACAGCTCTCGGAGGTTATTTTGCATCGGTGAGCCAGACAGAATGATCCGATGAGGGGTGCGAAACTATTTGAGGAAAGGAAGCACCTTTTTATTAAATTTACCTTTTAGCAATCGCCATTCCTACCCTAAAGATC
+
BBBBBFFFFFFFGGGGGGGGGGHGHHHHHHHGGGGHGHGHHHHHHGGGGGGGGHHHHHHHHHHHHHHHHHHHGHHHGHHHHHHHHHHHHHHGGGGGGHHHHHHHHGHHHHHHGGGGFHHHHHHHHGGGGGGHHHHHHHHBGHGGGGGHGHHHHGHHHHHHHHHHHGGGHHHGCDDFCCDFGGGGGGGGGF;FFFGGFGGFFFFFFFFFFFFB/BFFFFBFFFFFFFFBFFAEFFFFFFFFFFAFFFFFFFF
@M05620:45:000000000-G6HP7:1:1101:6279:7188 1:N:0:148
TACCTGTACTGGGGAAGCATTTGAATATCCCCCCATGGTGATGGGGACGGAGAACTGCTCCATAAACACAGGCAACGTGCCTAACTTTCCCGGGAAGATGAAGTCAAAGAGCGACCACAGCTCTCTGAGGTTATTTTGCATCGGTGAGCCAGACAGAATGATCCGATGAGGGGTGCGAAACTATTTGAGGAAAGGAAGCACCTTTTTATTAAATTTACCTTTTAGCAATCGCCATTCCTACCCTAAAGATC
+
AAAAA@FBDDFFEEGAEG1FGGBBAGHFGHHGGGGHFHHGHGEA/EEEEGGGGAHGGGHFHHHHHFHHHHHGGGHH/F>EGGGHHDHHHHFE?>?EEHHFHE1GFHHHHC0FECCGGGHHHHHHH1@DFFGHHHHHHFF1DGCFGCGAGHFHHGHHHHHFGHGHHGGGBCC?-;:C-CAGGGGGGG0BG/;FF..;B.CFFGGGGGGGGFF/BFFFFF9FFFFF/BBBFF9AB?EFFFFFF?FFFB;F/FF
@M05620:45:000000000-G6HP7:1:1101:12411:7191 1:N:0:148
TACCTGTACTGGGGAAGCATTTGAATATCCCCCCATGGTGATGGGGACGGAGAACTGCTCCATAAACACAGGCAACGTGCCTAACTTTCCCGGGAAGATGAAGTCAAAGAGCGACCACAGCTCTCGGAGGTTATTTTGCATCGGTGAGCCAGACAGAATGATCCGATGAGGGGTGCGAAACTATTTGAGGAAAGGAAGCACCTTTTTATTAAATTTACCTTTTAGCAATCGCCATTCCTACCCTAAAGATC
+
CABCCFFFFFFFGGGFGGGGGGHHGHHHHHHGGGGHHHGHHHHHHGGGGGGGGHHHHHHHHHHHHHHHHHHHGHHHGHHHHHHHHHHHHHHGGGGGGGHHHGHHHHHHGHHHGGGGGHHHHHHHHGGGGGEHHHHHHHHHHHGGGGGHHHHHHGHHHHHHHHHHHGGGGHHGGGGGGGGGGGGGGGGGGGFGGGGGGGGEFFFFFFFFFFFFFFFFFFFFFFFFFFFFFFFFFFFFFFFFFFFFFFBFFFF
@M05620:45:000000000-G6HP7:1:1101:22558:7250 1:N:0:148
AAACCAAGCAGACACTCACCGCTACTGGAGTTAAGACATGAGGTCAGCTAGATCGGAAGAGCACACGTCTGAACTCCAGTCACGCACTACAATCTCGTATGCCGTCTTCTGCTTGAAAAAAAAAATAAGGGGCTTTCTTTGTTTAAGCAACGAGAAACCTGAACGAAGCATTTTTTCACTACCTCCTGCTTAGTCCTTCATTCGTTTTTAGCCGCCTTGCTTCTTCTCCCCCACTCTCTACTCTCCTCCCC
+
BBBBBBBFBFFFGGGGGGGGGGGEGGG3EGFGHHHGHHHGFGHHHHHEHHHHHHHGGGGFHHHHHHFGHHGGHFHHHHHHHHHGHGGGFHBFB3FGHGGHHHHFE@GFGDGHFHHAFGFE@BGCB022?10/>/FFDFFH1=0<11<>10<-<.<.//<C./0<..:.:F:0CBC-90;BB:/:;CFB/;0000;00;C0F0;0:9CEG./9;.--.;/;/::9FFBF/:..-;9FFFF/;B/99:/./9:
@M05620:45:000000000-G6HP7:1:1101:18475:7250 1:N:0:148
AGATTACTGCAACAGTTCCCCCTGGACCTGGAAAAGTTTCTTGCCTGGCTTACAGAAGCTGAAACAACTGCCAATGTCCTACAGGATGCTACCCGTAAGGAAAGGCTCCTAGAAGACTCCAAGGGAGTAAAAGAGCTGATGAAACAATGGCAAGTAAGTCAGGCATTTCCGCTTTAGCACTCTTGTGGATCCAATTGAACAATTCTCAGCATTTGTACTTGTAACTGACAAGCCAGGGACAAAACAAAGAT
+
BBBBBFFFFFBFGGEGGGGGGGGGHHHHHHHHGHHHHHHHHHHHHHHHHHHHHHHHHHHHHHHHHHHHHHHHHHHHHHHHHHHHHHHHHHFHHHGGGGHHHHHHFHHHGHHHHHHHHHHHHH3F/FEGFFGHHGHHHHGHHFGHHHHHHHHHHGHHHHHHHHHHHHHHHHGGGGGHHHHHHHHHHHHGHHHHGGHHHFGHGHHHHHHGHHHHHHHHHHHHHHHHHHHHGHHHHGGGGGGGGGFAFGGGGGF
@M05620:45:000000000-G6HP7:1:1101:8520:7251 1:N:0:148
TACCTGTACTGGGGAAGCATTTGAATATCCCCCCATGGTGATGGGGACGGAGAACTGCTCCATAAACACAGGCAACGTGCCTAACTTTCCCGGGAAGATGAAGTCAAAGAGCGACCACAGCTCTCGGAGGTTATTTTGCATCGGTGAGCCAGACAGAATGATCCGATGAGGGGTGCGAAACTATTTGAGGAAAGGAAGCACCTTTTTATTAAATTTACCTTTTAGCAATCGCCATTCCTACCCTAAAGATC
+
CCCCCFFFFFFFGGGGGGGGGGHHHHHHHHHGGGGHHHHHHHHHHGGGGGGGGHHHHHHHHHHHHHHHHHHHGHHHGHHHHHHHHHHHHHHGGGGGGHHHHHHHHHHHHHHHGGGGGHHHHHHHHGGGGGGHHHHHHHHHHHGGGGGHHHHHHGHHHHHHHHHHHGGGHHHGGEEG?EFGGGGGGGGGGGBFGGGGGGGFGFFFFFFFFFFFFFFFFFFFFFFFFFFFFFFFFFFFFFFFFFFFFFFFFFF
@M05620:45:000000000-G6HP7:1:1101:25967:7262 1:N:0:148
TACCTGTACTGGGGAAGCATTTGAATATCCCCCCATGGTGATGGGGACGGAGAACTGCTCCATAAACACAGGCAACGTGCCTAACTTTCCCGGGAAGATGAAGTCAAAGAGCGACCACAGCTCTCGGAGGTTATTTTGCATCGGTGAGCCAGACAGAATGATCCGATGAGGGGTGCGAAACTATTTGAGGAAAGGAAGCACCTTTTTATTAAATTTACCTTTTAGCAATCGCCATTCCTACCCTAAAGATC
+
?AAAAFFFFF3FGCC1AGGGGGHH1G3GHHHGGG0GHCGFBGHHG?FEGGGGGHHHHGHHHHH2GHFHH/GEFH0GCHAFGHF1GHHHHHGGGGCECHGHFHFGGHFGHFHHGCGGGHEFHHFFHGGGCGEHFHHHHHHFHHGGGCFHECFGHGHHEGFHHHHHH.AE0FHCCGGGGC@@@GGGGGGFGG0/;CFFFFGFGFFFFFF?FFFEFFFF/BFFFFFFBFBFF/AEB-:FFFFFFAAFBFBBBF/
@M05620:45:000000000-G6HP7:1:1101:25987:7269 1:N:0:148
TACCTGTACTGGGGAAGCATTTGAATATCCCCCCATGGTGATGGGGACGGAGAACTGCTCCATAAACACAGGCAACGTGCCTAACTTTCCCGGGAAGATGAAGTCAAAGAGCGACCACAGCTCTCGGAGGTTATTTTGCATCGGTGAGCCAGACAGAATGATCCGATGAGGGGTGCGAAACTATTTGAGGAAAGGAAGCACCTTTTTATTAAATTTACCTTTTAGCAATCGCCATTCCTACCCTAAAGATC
+
A?AABFFFFFFFGGGGGGGGGGGFHHHHHHHGGGCGHHHGHHHGHGGGGGGGGHHHHHHHHHHFHHGHHHGHGHHHGHHHHHFHGHHHHHHGGGEEGFGH?FHHHFHHHHEHGGGGCEGHHHHHHGGGGGGHHHHHHGHHHHGGGGGFGGFGCEHHEHHGHHHHHDGFCHHGGCCDGDBACGGGGGG0;/0;BFE//FEGFEFFFFF?FFF/BFFFFEFFFFFFFFBBFFAEADAB;:FFFFFFBF9;FFB
@M05620:45:000000000-G6HP7:1:1101:18476:7270 1:N:0:148
AGATTACTGCAACAGTTCCCCCTGGACCTGGAAAAGTTTCTTGCCTGGCTTACAGAAGCTGAAACAACTGCCAATGTCCTACAGGATGCTCCCCGTAAGGAAAGGCTCCTAGAAGACTCCAAGGGAGTAAAAGAGCTGATGAAACAATGGCAAGTAAGTCAGGCATTTCCGCTTTAGCACTCTTGTGGATCCAATTGAACAATTCTCAGCATTTGTACTTGTAACTGACAAGCCAGGGACAAAACAAAGAT
+
1>1>A@1D3@1BEGBAFGFDFEEF0FCG00001BFAGFHFGHFHHHGEGHGGHH1AGGHFCGFGHHGHHCHH1FF1FFGF2FHHHAG1FF1BEEEE/EEHHGGH0FBGFHFGHH1EGEGG111?/<?EH1EFDFHFHH<FD2FFGHEHHGHH1FGHFHFHHFHHHHHHHHGGGFGH1FHHHHGHFGHGHHHHH0DGFHHHHHFHGHHFGFFHFHGHHHHGHHHBHE0CGBGHFEG.;B.C.F/C.EGFGGF
@M05620:45:000000000-G6HP7:1:1101:4689:7278 1:N:0:148
AGATTACTGCAACAGTTCCCCCTGGACCTGGAAAAGTTTCTTGCCTGGCTTACAGAAGCTGAAACAACTGCCAATGTCCTACAGGATGCTACCCGTAAGGAAAGGCTCCTAGAAGACTCCAAGGGAGTAAAAGAGCTGATGAAACAATGGCAAGTAAGTCAGGCATTTCCGCTTTAGCACTCTTGTGGATCCAATTGAACAATTCTCAGCATTTGTACTTGTAACTGACAAGCCAGGGACAAAACAAAGAT
+
AAAAAFFFFFFFGGGGGGGGGGGGHHHHFFHHHFFHGHHHHHGFHHHHHHHHHHHHGHHHHHHHHHHHHHHGHHHHHHHHHHGHHHHBGHHHHHGGGGHHHHHGFHHHGHHHGHHHHHHHHHHGGEGEHHHHHFHHHHGHHHHHHHHHHHHHHGHHGHHHHHHHHHGH1FGGGGGHGHHHHHHHHGFGFHHHHFFHHHHGHFGGHHHHGHHHHHHGGGHHFFHFFHGHFHHGHGGAEGGGGEGFGGEGFGG
@M05620:45:000000000-G6HP7:1:1101:25972:7280 1:N:0:148
TACCTGTACTGGGGAAGCATTTGAATATCCCCCCATGGTGATGGGGACGGAGAACTGCTCCATAAACACAGGCAACGTGCCTAACTTTCCCGGGAAGATGAAGTCAAAGAGCGACCACAGCTCTCGGAGGTTATTTTGCATCGGTGAGCCAGACAGAATGATCCGATGAGGGGTGCGAAACTATTTGAGGAAAGGAAGCACCTTTTTATTAAATTTACCTTTTAGCAATCGCCATTCCTACCCTAAAGATC
+
CCCCCFFFFFFFGGGGGGGGGGHHHHHHHHHGGGGHHHHHHHHHHGGGGGGGGHHHHHHHHHHHHHHHHHHHGHHHGHHHHHHHHHHHHHHGGGGGGHHHHHHHHHHHHHGHGGGGGHHHHHHHHGGGGGGHHHHHHHHHHHGGGGGHHHHHHGHHHHHHHHHHHGGGHHHGGGGGGGGGGGGGGGGGGGCGGGGGGGGGGFFFFFFFFFFFFFFFFFFFFFFFFFFFFFFFFFFFFFFFFFFFFFFFFFF
@M05620:45:000000000-G6HP7:1:1101:24614:7324 1:N:0:148
AAACCAGAAGACATGAGGTCAGCTAGATCGGAAGAGCACACGTTCTGAACTCCAGTCACGCACTACAATCTCGTATGCCGTCTTCTGCTTGAAAAAAAAAAAATAACATCAATCTATAATGTTTTATTACATATGATCTTAATAATAACATCATAAAAAAATTAACGTGACCATCAAAATTATACATAAATGGTACTTATTAAATATTTATGCTGTAATACATTCTCTCAAAACCATCTGGATACCACTTA
+
CBCCCBCFFFFFGGGGGGGGGGHHFHHHHHGGGGHHHHHHHGHHHGHHHHHHHHHHHFHGHGGGHHHHHHHHHGGHHHHGGGHGHHHHHHHHGHHHGGGGG>>023?232?23@2222222@22@2222@F?111111111?<111?11111111>111--./000<<<.;0/0/00000/000:CG00:000;000;000;000900;000;90;00;00=0000C0B0000.:://9://////////9
@M05620:45:000000000-G6HP7:1:1101:26588:7338 1:N:0:148
AAACCAGAAGACATGAGGTCAGCTAGATCGGAAGAGCACACGTCTGAACTCCAGTCACGCACTACAATCTCGTATGCCGTCTTCTGCTTGAAAAAAAAAAAAATACATGAAGTGTGATTTACCACTTTTCGTGTGTATAACCTGTAGATTACATTAAGTTGTCCTTCAAGATTTAACCTCAATTACAATTTTCAAATATCTATTCTTTATTACATTATCTCACATCCCTCTTTATAAATAATAATAAAGGT
+
BBCCCCCFFFFFGGGGGGGGGGHHBGHHHHGGGGHHHHHHHGHHHGHHHHHHHHHHHHGHGGGHHHHHGHHHFGHHHHGFGHGHHHHHHHGHHHHGGGGG<//02D22?22222222@222>22111<??<0///<11111110=111111<11100000000=00=0=0000=;00:0;;:0000:<0000000:0;0000009;;00000;0;000;0;009009.9//0000;0;00///;//;9;99
@M05620:45:000000000-G6HP7:1:1101:13788:7359 1:N:0:148
AAACCAAGCAGACACTCACCGCTACTGGAGTTAAGACATGAGGTCAGCTAGATCGGAAGAGCACACGTCTGAACTCCAGTCACGCACTACAATCTCGTATGCCGTCTTCTGCTTGAAAAAAAAAAAAAAAACAACCCCACAAAAACCCACGGCCAACAGAACAACAATAACTATGCTACTAACCCACATTAACTCGTGCTCTCCTTCGCCTCTCCCACGTCCTATACTGTACTTTTTAATAGCTCTCCTAA
+
BCCCCCBFCFFFGGGGGGGGGGGEGHHHHHHHHHHHHHHHHHHHHHHHHHHCDFGGFGGHHHHHHHGHHHGHHHHHHHHHHHHGHGGGHHFBGFGHHGGHHHHE?EHGHHHHHHHGHHHHEDBB</>>--<...<.<A.;......:...---;-.9:/:0//;...00:0000000000000.....000000:...;.:09:000...9.0////.-;AE.0;000000000009.000000000/000
@M05620:45:000000000-G6HP7:1:1101:13806:7363 1:N:0:148
AAACCAAGCAGACACTCACCGCTACTGGAGTTAAGACATGAGGTCAGCTAGATCGGAAGAGCACACGTCTGAACTCCAGTCACGCACTACAATCCCGTATGCCGTCTTCTGCTTGAAAAAAAAAATTACCGAGTCCCCCCTGCCCCCCCAGTCCCACAGCCATAAGATGACTCAGCTCGGGCCCTGCCGGCGCCCTCGCTCCCCCCGGCCTTTCTCCATTCATGTTATGCCCGGCTTGCTTTCTGGCATTT
+
AA?AA??FAF1CFCEBABGG0E0AEFBGGCGH2FFBGBG1GE00AFGFFB1F2DAE/AEHFFFBFC/GCE>GHGEGF11FFFF/FGE>FG11B10B//>FGGH??>0?22111>10<FB0///</01??GA/@/01<FACC><..<<:--.:<0/0.;....00;0000;09900/;/.-----;---9----9@----9;---:@?--9AB/9/;//99//;/;9/BF///-------//;//9/:-;B:
@M05620:45:000000000-G6HP7:1:1101:13794:7376 1:N:0:148
AAACCAAGCAGACACTCACCGCTACTGGAGTTAAGACATGAGGTCAGCTAGATCGGAAGAGCACACGTCTGAACTCCAGTCACGCACTACAATCTCGTATGCCGTCTTCTGCTTGAAAAAAAAAAAAAAACCGAATAGAGAATCTAAGGCTATATGTATCATGTGCTAAAAAGGACTCTGCTAAGAAAAGAGAAATATAGACACGGTCGAAGTAGGTGTCGGGAGAGAGGTAAGTAAGGAACGATGATTCG
+
@ABCCBBFCFFFGGGGGGGGGGGGGHHGHHHHHGHHHHHHHHHHGHHHHHH3DDFEGGGHHHHHHHGGHHGHHHHHHHHHHGHGHGGGHHF@F3FGHGGHHHHGEEHGHHHHHHHFGFHGGGGGC/>/-<>.---..000=/<00000///00:00000:0;00:0000000..:.//000000000///.////00;000;//.-9.--...///////.----.....;/////;/;//...9:/://.
@M05620:45:000000000-G6HP7:1:1101:5599:7409 1:N:0:148
AGATTACTGCAACAGTTCCCCCTGGACCTGGAAAAGTTTCTTGCCTGGCTTACAGAAGCTGAAACAACTGCCAATGTCCTACAGGATGCTACCCGTAAGGAAAGGCTCCTAGAAGACTCCAAGGGAGTAAAAGAGCTGATGAAACAATGGCAAGTAAGTCAGGCATTTCCGCTTTAGCACTCTTGTGGATCCAATTGAACAATTCTCAGCATTTGTACTTGTAACTGACAAGCCAGGGACAAAACAAAGAT
+
>AAABFFFFFFFFFFGGGGGGGGFHGHGFGGFGGHHGHHHHHHGHHHGHHHHHHGFHHHHHHHFHHEGHGHHHHHHHHHHHGHHHGHHHHGHGHGAEEGHHHHHHHHHFHHHHHGFGHHHGFHGGFGEBGHFHFHBGHFHHGFHGEGHHHHHFGHHHHHGHHHHHHHGGHFGGGGFHHGHHHHHHGGG1<FF<0=DF=0CGFHHHHFDGGBGFHHHEFCFHHFCHHFCFGBGEAFCEGFGEGGFF?EA9FG
@M05620:45:000000000-G6HP7:1:1101:5617:7416 1:N:0:148
AGATTACTGCAACAGTTCCCCCTGGACCTGGAAAAGTTTCTTGCCTGGCTTACAGAAGCTGAAACAACTGCCAATGTCCTACAGGATGCTACCCGTAAGGAAAGGCTCCTAGAAGACTCCAAGGGAGTAAAAGAGCTGATGAAACAATGGCAAGTAAGTCAGGCATTTCCGCTTTAGCACTCTTGTGGATCCAATTGAACAATTCTCAGCATTTGTACTTGTAACTGACAAGCCAGGGACAAAACAAAGAT
+
AABBBFFFFFFFGGGFGGGGGGGGHHHHGHHHHHHHHHHHHHHHHHHHHHHHHHHHHHHHHHGHHHHHHHHHHHHHHHHHHHHHHGHHHHHHHHGGGGHHHHGHHHHHGHHHHHHHHHHHHGHGGHGGHHHHHFHHHHHHHHHHHHHHHHHHHGHHHHHHHHHHHHHHHHGGGGGHHHHHGHHHHHHGHHHHHHHHHHHHHHHHHHHHHGHHHHHHHHFHHGHHHHHGFHGHHGGFEDGGGGGGGGGGGGF
@M05620:45:000000000-G6HP7:1:1101:23042:7460 1:N:0:148
CATCCTGACCCTGAAGTACCCCATTGAGCATGGCATCGTCACCAACTGGGACGACATGGAGAAGATCTGGCACCACACCTTCTACAACGAGCTGCGCGTGGCCCCGGAGGAGCACCCAGTGCTGCTGACCGAGGCCCCCCTGAACCCCAAGGCCAACAGAGAGAAGATGACTCAGGTGAGGCTCGGCCGACGCCCGTGCTCCTCCCGTCCTTTCCCCAGTCATTTTCTGCCCGGCTTGATTTCTGACATTA
+
BBBBBFFFFFFFGGGGGGGGGGAGE55FG4G444AEGDH2GDGD2AB3BFHHEFGGEG232EGCAGG55F32BFEGHGACCGFEHBDB>F1>?BF>EEGE/<G/EE<CCCF/GHHHGGHHHHHHHHHHHHGGGGGGGGGGGGHHHHGGGGHGHHGGGGGGGGGGGGGGGGGGGGGGGGGGGGGGBBFFBBBBBBBBBFFFFFFFFFFEFFFFFFFFFFFBFFFFFFFFFFFEF==B<@.BFB/B/BFFFF/
@M05620:45:000000000-G6HP7:1:1101:23027:7475 1:N:0:148
CATCCTGACCCTGAAGTACCCCGGCTTGATTTCTGACATTAGATCGGAAGAGCACACGTCTGAACTCCAGTCACGCACTACAATCTCGTATGCCGTCTTCTGCTTGAAAAAAAAAAAAAAAAAAAAACAAAGAATGAATACCTCTTATCCCTATCTATCAAGAGGATAACAAACACACTAATCATAATACTTTATTCAAAATCACAAAAGACATTTTTCGAGAGCGCATGCACAGTCACTCCGAGCTTAGC
+
CCDDDFFFFFFFGGGGGGGGGGGGGGGGHHHHHHHHHHHHHHHHHHGGGGHHHHHHHGHHHGHHHHHHHHHHHHGHGGGHHHHHFHHHGGHHHHGGGHGHGHHHHHHHFHHGEBGC///>-----:-....//;00000900000;;0000000000000090.../00000.:....//0000000000000000000000:0000.././/;0000/9./;-.---..00;0/;00;90/.9--.0000
@M05620:45:000000000-G6HP7:1:1101:21134:7565 1:N:0:148
AGCTTACTGCAACAGTTCCCCCTGGACCTGGAGAAGTTTCTTGCCTGGCTTACAGAAGCTGAAACAACTGCCAATGTCCTACAGGATTCTACCCGTAAGGAAAGGCTCCTAGAAGACTCCAAGGGAGTAAAAGAGCTGATGAAACAATGGCAAGTAAGTCAGGCATTTCCGCTTTAGCACTCTTGTGGATCCAATTGAACAATTCTCAGCATTTGTACTTGTAACTGACAAGCCAGGGACAAAACAAAGAT
+
>A1>1@CF31B11FFAGGGGEEGFGGHHH00BGHHFHHHHFEFFHFHHFHHHHHHFBCCGF11ABAGGHHFHHHHGFGBGFGFFFHG1B@@GDGEGECA1GGFE0F@GE1BGBF11BGH11>1?E/EEGFGFD?<CG11FGGDDHGGB1B0CCFHHFH@FGBFGFGHHD?/CEGCD1GFFHHGFH>1.FCHHH0=<G0D<<CF00=D<0C0D:GCHHHHFH0::GG00GHHCEGB?E....9/9CE.FBB0
@M05620:45:000000000-G6HP7:1:1101:21154:7571 1:N:0:148
AGATTACTGCAACAGTTCCCCCTGGACCTGGAGAAGTTTCTTGCCTGGCTTACAGAAGCTGAAACAACTGCCAATGTCCTACAGGATGCTACCCGTAAGGAAAGGCTCCTAGAAGACTCCAAGGGAGTAAAAGAGCTGATGAAACAATGGCAAGTAAGTCAGGCATTTCCGCTTTAGCACTCTTGTGGATCCAATTGAACAATTCTCAGCATTTGTACTTGTAACTGACAAGCCAGGGACAAAACAAAGAT
+
BBBCCFFFFFFFGGGGGGGGGGGGHHHHHHHHFHHHHHHHHHHHHHHHHHHHHHHHHHHHHHHHHHHHHHHHHHHHHHHHHHHHHHHHHHHHHHGFGGHHHHHHHHHHGHHHHHHHHHHHHHHGGGGGHHHHHGHHHHHHHHHHHHHHHHHHHGHHHHHHHHHHHHHHHHGGGGGHGHHHHHHHHHHGHHHHGBGHHGGHHHHHHHHHHHHHHHHHHHHGHHHGHHHGHHHGHGGGGGGG?FGGGGGGGBF
@M05620:45:000000000-G6HP7:1:1101:20261:7619 1:N:0:148
AAACCAAGAAGACATGAGGTCAGCTAGATCGGAAGAGCACACGTCTGAACTCCAGTCACGCACTACAATCTCGTATGCCGTCTTCTGCTTGAAAAAAAAAAAATTAACTCATTCTATTATTTATTTTGCCACATTGTCTTAATTCTAACATCTTCATGCCCTACTTTTTTCCTGCCCCACGGCCAATCAAGTCTCATTTCTACAGATTTATTCTTTCTTACAGTCTCTCCAATCCAGCTTCATAAAAATGC
+
CCCCCCCFFFFFGGGGGGGFGGHHHHHHHHHGGGGHHHHHHHGHHHGFHHHHHHHHHHHGHGGGHHHHHFHHHGGHHHHGGGHGHFGGHHHHGHHGGGGGG>/022333323B2>2222>22222222@@210111??1111111111?111111=111<0F00<00<0</<<0<....;-:---.;/00:00;0;0000;000000;9009FB0F0000;;0;00;09BB0:/;09/9B9;09:099F09
@M05620:45:000000000-G6HP7:1:1101:4665:7662 1:N:0:148
CATCCTGACCCTGAAGTACCCCGGCTTGATTTCTGACATTAGATCGGAAGAGCACACGTCTGAACTCCAGTCACGCACTACAATCTCGTATGCCGTCTTCTGCTTGAAAAAAAAAAAAAAAGAGCGAATTAAACAATGGGAAGTTATTTAGCAACTAAGGGTATAGGATGATTGTGTACAAACTTGAACAATTATTAGGCATAATATACGTAAATGACCAGCATGGGAGAAAGACATGTGCGTGATAAATA
+
AAABBFFFFFFFGGGGGGGGGGGGGGGGGHHHHGGGHHHHGHHHHHGGGGHHHHHHHGGHHGHHHGHHHHHHFGGHGGGHHGHHFHHHGGHFHHGGFHGHHHGHHHGFHHHGEDF<<>//<.<00----<=000=.<<<./<.<000000;000.//0//..;;000;0//09000;00009.0009000/00;00000/0;///////.9/..//////...//....;.///.////9/....//99/9
@M05620:45:000000000-G6HP7:1:1101:21108:7689 1:N:0:148
CATCCTGACCCTGAAGTACCCCGGCTTGATTTCTGACATTAGATCGGAAGAGCACACGTCTGAACTCCAGTCACGCACTACAATCTCGTATGCCGTCTTCTGCTTGAAAAAAAAAAAAAAAAAATATTAAACAATGTATACATGAAAAGTACAGTGTGATCAAAGTAGAGAGTGTCAATCTAAATATCAGTATGAAGAATGAGTGTTTGAAAGTAGAGGCGGCGCACAAAATGAATACGAAATAACTGACC
+
DDDDDFFFFFFFGGGGGGGGGGGGGGGGHHHHHHHHHHHHHHHHHHGAFGHHHHHHHGHHHGHHHHHHHHHHHHGHGGGHHHHHFHHHGGHGHHGGGHGHHHHHHHHHHHGGGGGC>>/<--<-.00000=00.00000000000000/00000;:0;0000000000000.0:00;;00000000000000000000/00000000//0000:0000/.9;------/..0000:00.....000:000/
@M05620:45:000000000-G6HP7:1:1101:17723:7692 1:N:0:148
TACCTGTACTGGGGAAGCATTTGAATATCCCCCCATGGTGATGGGGACGGAGAACTGCTCCATAAACACAGGCAACGTGCCTAACTTTCCCGGGAAGATGAAGTCAAAGAGCGACCACAGCTCTCGGAGGTTATTTTGCATCGGTGAGCCAGACAGAATGATCCGATGAGGGGTGCGAAACTATTTGAGGAAAGGAAGCACCTTTTTATTAAATTTACCTTTTAGCAATCGCCATTCCTACCCTAAAGATG
+
BBBBBFFFFFFFFGGGGGGGGGFGGHHHHHHGGGGHHHGHHHHGHGGGGGGEGGGHHHHHHEGHHDGHHHHHGHHHEHHHHFHHHGHHHFHGGGEGDGHHHFHGGHFHHFHHCGGGGHHHHHHHHDGBDG?GFHHHHHF1GHGDGGGHGHHHHGHHHHGHHHHGHGGGHHHGGGGGGGGGGGGGFFGGEB:FFFFFFAEGFEFFFFFFFFFFFFFFFFFFFFFFFFFBFFFFFFFFFFFFFAFFFFBFFFB
@M05620:45:000000000-G6HP7:1:1101:17705:7697 1:N:0:148
TACCTGTACTGGGGAAGCATTTGAATATCCCCCCATGGTGATGGGGACGGAGAACTGCTCCATAAACACAGGCAACGTGCCTAACTTTCCCGGGAAGATGAAGTCAAAGAGCGACCACAGCTCTCGGAGGTTATTTTGCATCGGTGAGCCAGACAGAATGATCCGATGAGGGGTGCGAAACTATTTGAGGAAAGGAAGCACCTTTTTATTAAATTTACCTTTTAGCAATCGCCATTCCTACCCTAAAGATG
+
BBCCCFFFFFFFGGGGGGGGGGHHHHHHHHHGGGGHHHHHHHHHHGGGGGGGGHHHHHHHHHHHHHHHHHHHGHHHGHHHHHGHHHHHHHHGGGGGGHGHHHGHGHHHGHHHGGGGGHHHHHHHHGGGGGGHHHHHHHHDGFGGGGFGHHHHHGHHGHHHHHHHHDFGHHHGGGGGGGGGGGGGGGGGGGFGFGGGGGGGGFFFFFFFFFFFFFFFFFFFFFFFFFFFFFEEDFFFFFFFFFFFFFFFFFB
@M05620:45:000000000-G6HP7:1:1101:14752:7697 1:N:0:148
AGATTACTGCAACAGTTCCCCCTGGACCTGGAAAAGTTTCTTGCCTGGCTTACAGAAGCTGAAACAACTGCCAATGTCCTACAGGATGCTACCCGTAAGGAAAGGCTCCTAGAAGACTCCAAGGGAGTAAAAGAGCTGATGAAACAATGGCAAGTAAGTCAGGCATTTCCGCTTTAGCACTCTTGTGGATCCAATTGAACAATTCTCAGCATTTGTACTTGTAACTGACAAGCCAGGGACAAAACAAAGAT
+
1A1AAFFFFD@FGG1FGGGGGGGFHHHHHEFHFHHHHHHHHHHHHHHHHHHHHHHGHHHHHFFGHGHHHHHHHBGHHGHHHHFFHAG1GGHHHHGEEAGHFF0BCFGHFFHHF@G>GHHHHFHE?/?EGGHHHGGHHHHHHHGHHHHHGFGGFGHFHHHHGHGHHHHHHHGGGGGHDGHHGHHHHGHGEHHHHCGHHBDFFHHHHHHHEFGEGHHHFFHHFFFEHHH0:CGFGGG?EGEEAFGGGGEG/BF
@M05620:45:000000000-G6HP7:1:1101:20094:7725 1:N:0:148
TACCTGTACTGGGGAAGCATTTGAATATCCCCCCATGGTGATGGGGACGGAGAACTGCTCCATAAACACAGGCAACGTGCCTAACTTTCCCGGGAAGATGAAGTCAAAGAGCGACCACAGCTCTCGGAGGTTATTTTGCATCGGTGAGCCAGACAGAATGATCCGATGAGGGGTGCGAAACTATTTGAGGAAAGGAAGCACCTTTTTATTAAATTTACCTTTTAGCAATCGCCATTCCTACCCTAAAGATC
+
BBBBBFFFFFFFEGEFCGCEGFGGFGHFHHHGGGGHHFBGCGHC2?FEGEFGEFFHGHHHFHEGHFHHHHHHGHHHCHHHHFGHHFHHGFFEEGEEEFHHGHG?FG?GHFFGEGGG@EHHHBGHHGGDGGFHFGHHHFHBGGGDGGGFHHHHHGHHHGGHGFHHHGGGHHE?-CC?BGGGGGGGGGGGA/9BFC;FCFEGGFFFFFFEFFF//BFFFFBFFFFFFFFBBFAEDFEFFFFFFFFFFB9FFBF
@M05620:45:000000000-G6HP7:1:1101:22719:7734 1:N:0:148
AGATTACTGCAACAGTTCCCCCTGGACCTGGAAAAGTTTCTTGCCTGGCTTACAGAAGCTGAAACAACTGCCAATGTCCTACAGGATGCTACCCGTAAGGAAAGGCTCCTAGAAGACTCCAAGGGAGTAAAAGAGCTGATGAAACAATGGCAAGTAAGTCAGGCATTTCCGCTTTAGCACTCTTGTGGATCCAATTGAACAATTCTCAGCATTTGTACTTGTAACTGACAAGCCAGGGACAAAACAAAGAT
+
ABABBFFFFFFFGGGFGGGGGGGGHHHHHHHHHHHHHHHHHHHHHHHHHHHHHHHHHHHHHHHHHHHHHHHHHHHHHHHHHHHHHFHHHHFHHHGGGGHHHHGHHHHHGHHGHHHGHHHHHHHGGGGGHHHHHGHHHHHHHHHHHHHHHHHHHGHHHHHHHHHHHHHHHHGGGGGHHHHHHHHHHHHGHHHHHHHHHHFGHHHHHHHHHHHHHHHHHHHHHHHHHHHHHHHHHGGGGGGGGGGGGGGGGGG
@M05620:45:000000000-G6HP7:1:1101:14747:7742 1:N:0:148
TACCTTTACTGGGGAAGCATTTGAATATCCCCCCATGGTGATGGGGACGGAGAACTGCTCCATAAACACAGGCAACGTGCCTAACTTTCCCGGGAAGATGAAGTCAAAGAGCGACCACAGCTCTCGGAGGTTATTTTGCATCGGTGAGCCAGACAGAATGATCCGATGAGGGGTGCGAAACTATTTGAGGAAAGGAAGCACCTTTTTATTAAATTTACCTTTTAGCAATCGCCATTCCTACCCTAAAGATC
+
CCCCCFFFFFFFGGGGGGGGGGHHHHHHHHHGGGGHHHHHHHHHHGGGGGGGGHHHHHHHHHHHHHHHHHHHGHHHGHHHHHHHHHHHHHHGGGGGGHHHHHHHHHHHHHHHGGGGGHHHHHHHHGGGGGGHHHHHHHHHHHGGGGGHHHHHHGHHHHHHHHHHHGGGHHHGGEEGGGGGGGGGGGGGGGGGGGGGGGGGGFFFFFFFFFFFFFFFFFFFFFFFFFFFFFFFFFFFFFFFFFFFFFFFFFF
@M05620:45:000000000-G6HP7:1:1101:22734:7745 1:N:0:148
AGATTACTGCAACAGTTCCCCCTGGACCTGGAAAAGTTTCTTGCCTGGCTTACAGAAGCTGAAACAACTGCCAATGTCCTACAGGATGCTACCCGTAAGGAAAGGCTCCTAGAAGACTCCAAGGGAGTAAAAGAGCTGATGAAACAATGGCAAGTAAGTCAGGCATTTCCGCTTTAGCACTCTTGTGGATCCAATTGAACAATTCTCAGCATTTGTACTTGTAACTGACAAGCCAGGGACAAAACAAAGAT
+
AAABCFFFFFFFGGGFGGGGGGGGHHHHGHHGHHHHHHHHHHHHHHHEHHHHHHHHHHHHHHHHHHHHHHHHHHHHHHHHFHHHGGHHHHFHHHGGGGHGHHGHHHHHGHHHGHHHHHHHHHHGGGGGHHHHHGHHHFHHHHHHHHHHHHHGHGHHHHHHHHHHHHHHHHGGGGGHHGGHHHHHHGHGGHHHGFHHHHFFHGHHHHHHHHHHHHHHHFGHHGHHHHHHGHGHHGGGEGGGGGGGGGGGGGG
@M05620:45:000000000-G6HP7:1:1101:22717:7751 1:N:0:148
AGATTACTGCAACAGTTCCCCCTGGACCTGGAAAAGTTTCTTGCCTGGCTTACAGAAGCTGAAACAACTGCCAATGTCCTACAGGATGCTACCCGTAAGGAAAGGCTCCTAGAAGACTCCAAGGGAGTAAAAGAGCTGATGAAACAATGGCAAGTAAGTCAGGCATTTCCGCTTTAGCACTCTTGTGGATCCAATTGAACAATTCTCAGCATTTGTACTTGTAACTGACAAGCCAGGGACAAAACAAAGAT
+
ABABCFFFFFFFGGGGGGGGGGGGHHHHHHHHHHHHHHHHHHHHHHHHHHHHHHHHHHHHHHHHHHHHHHHHHHHHHHHHHHHHHHHHHHFHHHGGGGHGHHFHHHHHGHHHHHHHHHHHHHHGGHGGHHHHHGHHHHHHHHHHHHHHHHHHHGHHHHHHHHHHHHHHHHGGGGGHHHHHHHHHHHHGGGHHHHHHHHGEHHHHHHHHHHHHHHHHHHHHHGHHHHHEGHHHHGFGGGGGGGBAFGEGGGF
@M05620:45:000000000-G6HP7:1:1101:14735:7755 1:N:0:148
TACCTTTACTGGGGAAGCATTTGAATATCCCCCCATGGTGATGGGGACGGAGAACTGCTCCATAAACACAGGCAACGTGCCTAACTTTCCCGGGAAGATGAAGTCAAAGAGCGACCACAGCTCTCGGAGGTTATTTTGCATCGGTGAGCCAGACAGAATGATCCGATGAGGGGTGCGAAACTATTTGAGGAAAGGAAGCACCTTTTTATTAAATTTACCTTTTAGCAATCGCCATTCCTACCCTAAAGATC
+
AAAAAFFFFFFCC1FGEG1FGGHHHFHHHHFFFEEGHHBEGGHHHCFEEGCEGHHHGHHHHFFHF1GFGHHEEGFHEFFEGFECGFHHFHHGGGECGCHFHFDHHHGHHGCGE@CCCFHFEHHHHGGCCCAGHHHHHFF1?FAFCGGGHHFHFECF<CGDGHFGH.EAFFFE-::C@EG@?FGGGFFGGG9CFFFF/CE/9-9BFFFEFFFB/BFFFF/BFFFFF/B/;:AEBFEFBBFF/:9:FFFFFF9
@M05620:45:000000000-G6HP7:1:1101:14756:7759 1:N:0:148
TACCTTTACTGGGGAAGCATTTGAATATCCCCCCATGGTGATGGGGACGGAGAACTGCTCCATAAACACAGGCAACGTGCCTAACTTTCCCGGGAAGATGAAGTCAAAGAGCGACCACAGCTCTCGGAGGTTATTTTGCATCGGTGAGCCAGACAGAATGATCCGATGAGGGGTGCGAAACTATTTGAGGAAAGGAAGCACCTTTTTATTAAATTTACCTTTTAGCAATCGCCATTCCTACCCTAAAGATC
+
BBCCCFFFFFFFGGGGGGGGGGHHHHHHHHHGGGGHHHHHGHHHHGGGGGGGGHHHHHHHHHHHHHHHHHHHGHHHGHHHHHHHHHHHHHHGGGGGGHHHGHHGHHHHHHHHGGGGGHHFHHHHHGGGGGCHHHHHHHHGHHGGDGGHHHHHHGHHHHHHHHHHHGGGHHHGGCCGGGGGGGGGGGGGEFF9FGEGGGGGGEFFFFFFFFFFFFFFFFFFFFFFFFFFFFFFFFFFFFFFF;FFFBFFFFF
@M05620:45:000000000-G6HP7:1:1101:20580:7803 1:N:0:148
TACCTGTACTGGGGAAGCATTTGAATATCCCCCCATGGTGATGGGGACGGAGAACTGCTCCATAAACACAGGCAACGTGCCTAACTTTCCCGGGAAGATGAAGTCAAAGAGCGACCACAGCTCTCGGAGGTTATTTTGCATCGGTGAGCCAGACAGAATGATCCGATGAGGGGTGCGAAACTATTTGAGGAAAGGAAGCACCTTTTTATTAAATTTACCTTTTAGCAATCGCCATTCCTACCCTAAAGATC
+
BBBBBFFFFFFFGGGGGGGGGGHHHHHHHHHGGGGHHHFGGHHFHGGGGGGGGHHHHHHHHHHHHHHHHHHHGHHHGHHHHHHHHHHHHHHGGGGGGHHHHHHHHHHHHHHHGGGGGHHHGHHHHGGFGGEHHHHHHHGGHHGGGGGHHHHHAEHHHGFHGHHHHGGGHHFGFACDFFCGGGFGGGGBC:9FFFAFFGGGGFF:FFFFFFFFFFFFFFFFFFFFFFFFFFFFFFFFFFFFF.AFFFFFFFF
@M05620:45:000000000-G6HP7:1:1101:12267:7803 1:N:0:148
CATCCTGACCCTGAAGTACCCCGGCTTGATTTCTGACATTAGATCGGAAGAGCACACGTCTGAACTCCAGTCACGCACTACATCTCGTATGCCGTCTTCTGCTTGAAAAAAAAAAAAAAAAAAAAAAAACAATATGAACAAAACAACGTGTAAAGTAAGAACATAATTAGCGACAAAAAAGTAAGTGATGCTACGTGAGCACTACAGACAACTAGTAAAGGGGAGTAAGTGCCACGCTAGATAAAGAACTG
+
DDDDDFFFFFFFGGGGGGGGGGGGGGGGHHHHHHHHHHHHHHGHHHGGGGHHHHHHHGHHHGHHHHHHHHHHHHGHGGGHHHHHHHHGGHHHHGGGHGHHHHHHHHHHHHGGGGC><>>->><--::--...00000000/......-..//000000000//0000000/--;--/..-.::000000000:0../..00.00/000.//.0:0000000.-.9./00000000-..9.00000;0./00
@M05620:45:000000000-G6HP7:1:1101:20553:7811 1:N:0:148
TACCTGTACTGGGGAAGCATTTGAATATCCCCCCATGGTGATGGGGACGGAGAACTGCTCCATAAACACAGGCAACGTGCCTAACTTTCCCGGGAAGATGAAGTCAAAGAGCGACCACAGCTCTCGGAGGTTATTTTGCATCGGTGAGCCAGACAGAATGATCCGATGAGGGGTGCGAAACTATTTGAGGAAAGGAAGCACCTTTTTATTAAATTTACCTTTTAGCAATCGCCATTCCTACCCTAAAGATC
+
AABBABDDFFFFGCCEEGGGGGHHHGBBGHHGGGGHHHFGFHHHAFFEGGDGGHHHHHHHH3FFHHHHHHAHGGHHEHAHHFHHHHGHHHHGGGFGGHHHGFHHGGHGHHFHC@FGGHAGFHHGHGGDGCDGGHHHHHFBDGGGEDEFHHHHHGHFGHFHHHHHHGDGHHHGGDCGCFGFAGFFBFFFEFBFBFAF/AE/;;BFFFFFFFEBFFFFFEFFFFFFFFFFFFFEDDFFFFFFFFFFFFFFFFF
@M05620:45:000000000-G6HP7:1:1101:11381:7823 1:N:0:148
AAACCAAGCAGACACTCACCGCTGTTCAGACATGAGGTCAGCTAGATCGGAAGAGCACACGTCTGAACTCCAGTCACGCACTACAATCTCGTATGCCGTCTTCTGCTTGAAAAAAAAAAAAAAAGAAAAAAAAAAGAGAAAATGTGGGGGAAAGGAAGGGAAAAGAAAAAAGAGTGAAAAGGATAGTGGAGGAGAAGAAAGGGAGACAGAGAAGGTGAGGTAAGGAGTGAGAGACAACGGGAGAGTAAAGG
+
CBBCCBBFCFFFGGGGGGGGGGGGEHHGHHHGHHHHGHHGHHHHHHHHHGG1BBFGHHGHGHHHGGGHHHHHHHHHHGHGGGHHHHHFHHGGGHHHHGGGHGHHGHHHHHHHHHGGGGC>><>-.>0000<----..//00/00000.---.;..//......//..//.-../0:00:0/;/00000.;.::.../9//0..:.../////0/.000..:00900.;.0000.///.--:.-..000000
@M05620:45:000000000-G6HP7:1:1101:4372:7829 1:N:0:148
AGATTACTGCAACAGTTCCCCCTGGACCTGGAAAAGTTTCTTGCCTGGCTTACAGAAGCTGAAACAACTGCCAATGTCCTACAGGATGCTACCCGTAAGGAAAGGCTCCTAGAAGACTCCAAGGGAGTAAAAGAGCTGATGAAACAATGGCAAGTAAGTCAGGCATTTCCGCTTTAGCACTCTTGTGGATCCAATTGAACAATTCTCAGCATTTGTACTTGTAACTGACAAGCCAGGGACAAAACAAAGAT
+
AAABCFFFFFFFGGGGGGGGGGGGHHHHHHHHHHHHGHHHHHHHHHHHHHHHHHHHHHHHHHHHHHHHHHHHHHHHHHHHHHHHHHHHHHHHHHGGGGHHHHHHHHHHGHHHHHHHHHHHHHHGGGGGGHHHHGHHHHHHHHHHHHHHHHHHHGHHHHHHHHHHHHHHHHGGGGGHHHHHHHHHHHHGHHHHGHHHHDFHHHHHHHHHHHHHHHHGHHHHHHHGHHHHGHGHHGGGGGGGGGGGGGGGGGF
@M05620:45:000000000-G6HP7:1:1101:4392:7832 1:N:0:148
AGATTACTGCAACAGTTCCCCCTGGACCTGGAAAAGTTTCTTGCCTGGCTTACAGAAGCTGAAACAACTGCCAATGTCCTACAGGATGCTACCCGTAAGGAAAGGCTCCTAGAAGACTCCAAGGGAGTAAAAGAGCTGATGAAACAATGGCAAGTAAGTCAGGCATTTCCGCTTTAGCACTCTTGTGGATCCAATTGAACAATTCTCAGCATTTGTACTTGTAACTGACAAGCCAGGGACAAAACAAAGAT
+
AABBBFFFFFFFGGGFGGGGGGGGHHHHHHGHHGHHHHHHHHHHHHHEFHHGHDGDHHHHHHFHHHHHHFHHHGHHHHHHHHHHHHHGGHHHHHGGGGHHHHFEHHHHGHFHFGHFHHHHHHHGGAEGHGGHHFHHHHEHHHHHEHFHFHFHHGHHHHHHHGHHAGHHGHGEEGGHFGHHHHHHEGHCFHHHHHHHHHFGGHHHHHHHHHHHHHFCGCGHCCFFHHHEGHHFGEFFGGGGGGGGGGGG/BB
@M05620:45:000000000-G6HP7:1:1101:21351:7861 1:N:0:148
AAACCAAGAAGACATGAGGTCAGCTAGATCGGAAGAGCACACGTCTGAACTCCAGTCACGCACTACAATCTCGTATGCCGTCTTCTGCTTGAAAAAAAAAAAAAAATTTAAACTATACTGAAACGACCTTTTTAGATAAGATATTTAACGCTATCGTACTACAGTTCTCTGATCCATACACCAGAAAATCCTTGACCAAACAACGACAATCAGTCAGCTAAAAGACGAATAGACACCACCTAGCAAACAAC
+
CBCCCCBFFFFFGGGGGGGGGGHHHHHHHHHGGGGHHHHHHHGHHHGEHHHHHHHHHHHGHGGGHHHHHFHHHGGHGHHGGGHGHHFGHHHHHHHHGCGEFE/<<>022221111@11111111//--.1111>010000000000000.-.../.:..:00:000000000900900/90/..990/0000000009......-.---000000000000000./.--..0;00/.;;..000000....
@M05620:45:000000000-G6HP7:1:1101:8447:7888 1:N:0:148
TACCTGTACTGGGGAAGCATTTGAATATCCCCCCATGGTGATGGGGACGGAGAACTGCTCCATAAACACAGGCAACGTGCCTAACTTTCCCGGGAAGATGAAGTCAAAGAGCGACCACAGCTCTCGGAGGTTATTTTGCATCGGTGAGCCAGACAGAATGATCCGATGAGGGGTGCGAAACTATTTGAGGAAAGGAAGCACCTTTTTATTAAATTTACCTTTTAGCAATCGCCATTCCTACCCTAAAGATC
+
CCCCCFFFFFFFGGGGGGGGGGHHHHHHHHHGGGGHHHGHGFHHHGGGGGGGGHHHHHHHHHHHHHHHHHHHGHHHGHHHHHHHHHHHHHGGGGGGGHHHGHHHHHHHHHHHGGGGCHHHHHHHHGGGGGCGGHHHHHHHHHGGGGGHHHFHHGHHHHHHHHHHHDGGHHHGGGFGGDGGGGGGGGGGGF;FGGGGGGGGGFFFFFFFFFFFFFFFFFBFFFFFFFFFFFFFFBFFFFFFFFFFFFFFFFF
@M05620:45:000000000-G6HP7:1:1101:19843:7899 1:N:0:148
CATCCTGACCCTGAAGTACCCCGGCTTGATTTCTGACATTAGATCGGAAGAGCACACGTCTGAACTCCAGTCACGCACTACAATCTCGTATGCCGTCTTCTGCTTGAAAAAAAAAACAGGTCAGCTGGGGGACTTTCTTTGTGTAACCAACGAGAAACCTGAACGAAGCATTTTTTACCTAAGTCCTGCTGAGTCATTCACGAGCTTTTAGCCGCCTTGCTTCTTCTCACAGACTCTCTCCTCTCATCCCA
+
BBBBBFFFFFFFCGGGGGGGGGGCGAEEGGHFHFHFHFHGDGFHHHG2AECFGHFHHGHHHGGHHFGHHHHHHGGHFGGGHBFHHBDFF?GEGFGEEHGDGHHFEB0F?3?//<B//?2/2@FG2F20///->0>1=FFHG=00110<<CG<C<.<//C:.;C/.:..A/;0;FG?90;0;//;CFFFFB00.009C0CB09.;-;/9B/9/:9-@../9;BFF/9FFBFF/B;99FF//BFF/BF///;/
@M05620:45:000000000-G6HP7:1:1101:8448:7906 1:N:0:148
TACCTGTACTGGGGAAGCATTTGAATATCCCCCCATGGTGATGGGGACGGAGAACTGCTCCATAAACACAGGCAACGTGCCTAACTTTCCCGGGAAGATGAAGTCAAAGAGCGATCACAGCTCTCGGAGGTTATTTTGCATCGGTGAGCCAGACAGAATGATCCGATGAGGGGTGCGAAACTATTTGAGGAAAGGAAGCACCTTTTTATTAAATTTACCTTTTAGCAATCGCCATTCCTACCCTAAAGATC
+
AABAAFFFFFFFFEFGEGGGGGHHGHHHFHHGGGGHGHGHHHH3GFGFGCAEEGHHFHHFFEFFFHHHHHHHFHHHCGFEHFHGHHHHHHHGGGGGGHHHHHDHHHGHHFHFCG/?BFHHHHHHH?FDDC?GHHHHHHF1GGDGGGGHHHHHFGHHHFHHHHHHFDGDGC/.-;;E@DDFGGGGFGFGG/9BF?FGBF?BBEGGGGGFFFB/9BFFFFBFFFFFFBB9BF;EDDAFBFFFB??FFFFFFFF
@M05620:45:000000000-G6HP7:1:1101:13537:7971 1:N:0:148
AGATTACTGCAACAGTTCCCCCTGGACCTGGAAAAGTTTCTTGCCTGGCTTACAGAAGCTGAAACAACTGCCAATGTCCTACAGGATGCTACCCGTAAGGAAAGGCTCCTAGAAGACTCCAAGGGAGTAAAAGAGCTGATGAAACAATGGCAAGTAAGTCAGGCATTTCCGCTTTAGCACTCTTGTGGATCCAATTGAACAATTCTCAGCATTTGTACTTGTAACTGACAAGCCAGGGACAAAACAAAGAT
+
AAAABFFFDDBDGGBBFGGGGGGGEFGHHHHHHHHHGHHHHHHHHHHHHHHAFFHHHHHHHHHHHHHHHHHHHHHHHHHHFGHHHGHHHHFGHHGGEEGGHHFFHHHHGHHHHHHHHHHHFHHGDEGFHFHHHGHHHHGHHGHHHHHHGHHHHGHHHHHHHHHHHHHHHHGGGGGHHHHHHHHHHHHGHHHHGHHHHGHGGGHHHHHHHHHHHHHHHHHGHHGHHHHHGHGHHGFGGGGGGFGGGGGGGFF
@M05620:45:000000000-G6HP7:1:1101:13519:7983 1:N:0:148
AGATTACTGCAACAGTTCCCCCTGGACCTGGAAAAGTTTCTTGCCTGGCTTACAGAAGCTGAAACAACTGCCAATGTCCTACAGGATGCTACCCGTAAGGAAAGGCTCCTAGAAGACTCCAAGGGAGTAAAAGAGCTGATGAAACAATGGCAAGTAAGTCAGGCATTTCCGCTTTAGCACTCTTGTGGATCCAATTGAACAATTCTCAGCATTTGTACTTGTAACTGACAAGCCAGGGACAAAACAAAGAT
+
ABABBFFFFFFFGGGBGGGGGGGGGGHHHHHHHFHHHHHHHHHHHHHHHHHCGFGHHHHHHHFGHHEHHHHHHHHHHHHHEFGGHFHHHHHHHHGFFGHHHHFHHHHHGHHHHHHGHHHHHHHGFFGGCGGHHGHHHHGHHHHHHHHHHHHGHGHFGHHHHFHHHHHHHHGGGGGHHHHHHHHGHGHGGHHHG0DHHHFHHHHHHHHHEHHHHHHHHFHHHHHHHHHHHHHHHGGGGGEEGFFFGGFAFGG
@M05620:45:000000000-G6HP7:1:1101:13535:7991 1:N:0:148
AGATTACTGCAACAGTTCCCCCTGGACCTGGAAAAGTTTCTTGCCTGGCTTACAGAAGCTGAAACAACTGCCAATGTCCTACAGGATGCTACCCGTAAGGAAAGGCTCCTAGAAGACTCCAAGGGAGTAAAAGAGCTGATGAAACAATGGCAAGTAAGTCAGGCATTTCCGCTTTAGCACTCTTGTGGATCCAATTGAACAATTCTCAGCATTTGTACTTGTAACTGACAAGCCAGGGACAAAACAAAGAT
+
AAAACFFFDDFDGGFBFGGGGGGGHGHHHHHHHHHHHHHHHHHHHHHHHHH3BBGGHHHHHHHHHHHHHHHHHHHHHHHHFGGHHFHHHHFHHHGGEEGGGHFFHHHHGHHHHHHHHHHHHHHGGGGFHFHHHGHHHHGHHHHHHHHHHHHHHGHGHHHHHHHHHHHHHHGGGGGHHHGHHHHHHGHGHHHHHHHHGFGFFGHHHHHHHHHHHHHHHHHHHGHGHHHHFHGHHGFGGGGGGFFGGGFGGF=
@M05620:45:000000000-G6HP7:1:1101:6189:7995 1:N:0:148
TACCTGTACTGGGGAAGCATTTGAATATCCCCCCATGGTGATGGGGACGGAGAACTGCTCCATAAACACAGGCAACGTGCCTAACTTTCCCGGGAAGATGAAGTCAAAGAGCGACCACAGCTCTCGGAGGTTATTTTGCATCGGTGAGCCAGACAGAATGATCCGATGAGGGGTGCGAAACTATTTGAGGAAAGGAAGCACCTTTTTATTAAATTTACCTTTTAGCAATCGCCATTCCTACCCTAAAGATC
+
BBBBBFFFFFFFGGGGGGGGGGHHFHHHHHHGGGGHHHHHGHHGFGGGGGGGGHHHHHHHHHHHHHHHHHHHGHHHGHHHHHHHHHHHHHHGGGEGGHHHHHHHHHHHHHGHGGGGGHHHHHHHHCGEGGGHHHHHHHHFGHGGGGGHHHFGHGHHHHHHHHHHHGGGHFHDGGGGGFGGGGGGGGGGGB;FFGGGGGGGGFFFFFFFFFF//BFFFFBFFFFF/FFFFFEFFAEFFFFFFFFFFFFFFFF
@M05620:45:000000000-G6HP7:1:1101:4206:8017 1:N:0:148
AGATTACTGCAACAGTTCCCCCTGGACCTGGAAAAGTTTCTTGCCTGGCTTACAGAAGCTGAAACAACTGCCAATGTCCTACAGGATGCTACCCGTAAGGAAAGGCTCCTAGAAGACTCCAAGGGAGTAAAAGAGCTGATGAAACAATGGCAAGTAAGTCAGGCATTTCCGCTTTAGCACTCTTGTGGATCCAATTGAACAATTCTCAGCATTTGTACTTGTAACTGACAAGCCAGGGACAAAACAAAGAT
+
ABABBFFFFFFFGGGGGGGGGGGGHHHHHHHHHHHHFHHHHHHHHHHHHHHHHHHHHHHHHHHHHHHHHHHHHHHHHHHHHHHHHHHHHHHHHHGGGGHHHHHHHHHHGHHHHHHHHHHHHHHGGGGGHHHHHGHHHHHHHHHHGHHHHHHHHGHHHHHHHHHHHHHHHHGGGGGHHHHHHHHHHHHGHHHHHFHHHGHHHHGHHHHHHHHHHHHHHGHHHFHFHHHGFHHHHGGGGGGGGGFFGGGGGGG
@M05620:45:000000000-G6HP7:1:1101:16350:8031 1:N:0:148
AGATTACTGCAACAGTTCCCCCTGGACCTGGAAAAGTTTCTTGCCTGGCTTACAGAAGCTGAAACAACTGCCAATGTCCTACAGGATGCTACCCGTAAGGAAAGGCTCCTAGAAGACTCCAAGGGAGTAAAAGAGCTGATGAAACAATGGCAAGTAAGTCAGGCATTTCCGCTTTAGCACTCTTGTGGATCCAATTGAACAATTCTCAGCATTTGTACTTGTAACTGACAAGCCAGGGACAAAACAAAGAT
+
BBCCCFFFFFDFGGGGGGGGGGGGHHHHHHHHHHHHHHHHHHHHHHHHHHHHHHHHHHHHHHHHHHHHHHHHHHHHHHHHHHHHHHHHHHHHHHGGGGHHHHFHHHHHGHHHHHHHHHHHHHDFAGGGHFFHHGHHHHGHHBGHHHHHHHHHHGHHHHHHHHHHHHHHHHGGGGGHHHHHHHHHHHHGHHHHHHHHHHHHFHHHHHHHHHHHHHHHHFHHHHHHHHHHHHHHHGGGGGGGGGGGGGGGFGF
@M05620:45:000000000-G6HP7:1:1101:14350:8037 1:N:0:148
CATCCTGACCCTGAAGTACCCCGGCTTGATTTCTGACATTAGATCGGAAGAGCACACGTCTGAACTCCAGTCACGCACTACAATCTCGTATGCCGTCTTCTGCTTGAAAAAAAAAAAATAACCTCTTCCATCCTTTCTTTTTCTCATCCCCCCTCAACCTTCCATCCGCATTTATTCCCTCTCTCCTTCTTCTTCACTACTTCTTTTTTCGCCTCCTTTCTTCTTCTCTCCGCCTCTCTCCTCTCCTTCCC
+
BBBBBFBFFFFFGGGGGGGGGGG?EEEEHHHHHHHHHGHGFGHHHHGGGEFHHHHHHGHHHGGHHFHHHHHHHDGHFGGHHHGHHFGHGGHCGHGECGG4FFHFHCBC3DCE/<////011111<1?111<101<=FFH1=10=<1<1><<.--..0/./0:C00C...-:.909000;0C//;0/90090090;00;9/0;000;009/-99..99F/;/:B/BB/9/9/.....////;:9//////;;
@M05620:45:000000000-G6HP7:1:1101:14370:8041 1:N:0:148
CATCCTGACCCTGAAGTACCCCGGCTTGATTTCTGACATTAGATCGGAAGAGCACACGTCTGAACTCCAGTCACGCACTACAATCTCGTATGCCGTCTTCTGCTTGAAAAAAAAAAAATTAGAACTACAACACTAATCAGTGCATTACCCAGTTACTACAAAACATTTTTCCTAGCTGGATTACCCAAGCCTCACCTATGTCCATGCTACTTCTTTCCACCGTTCTCGCCCCTCACTCATTATCAAACTTC
+
BAABBFFFFFFFGGGGGGGGGGGGGGGGFHHHHHHHHHHHHHGHHHGGGGHHHHHGHGHHHGGGHHHHGHFFHHGHGGGGHHHFFFHHGGFGHHGEEHGHHHFHHHHGHGHEGDFB<<0111?111<1?11/?10111111111111=100./00000=C00...00;00;0000/00/.000:0/0..../9/..0/;0000090/00;9;09C0B;00:...../;A-.-..../9/////9//99/;;
@M05620:45:000000000-G6HP7:1:1101:21210:8177 1:N:0:148
TACCTGTACTGGGGAAGCATTTGAATATCCCCCCATGGTGATGGGGACGGAGAACTGCTCCATAAACACAGGCAACGTGCCTAACTTTCCCGGGAAGATGAAGTCAAAGAGCGACCACAGCTCTCGGAGGTTATTTTGCATCGGTGAGCCAGACAGAATGATCCGATGAGGGGTGCGAAACTATTTGAGGAAAGGAAGCACCTTTTTATTAAATTTACCTTTTAGCAATCGCCATTCCTACCCTAAAGATC
+
ABABBFFFFFBBGGGG?GFGFFGD5GFGGHHEGE?FAGH5FHFCEGGGGGGG0GHGEFHHHHHHFGGGHGCGFHFHGHGHHFFHHHHHHHHG?EEGGEHHBFBGGFGHHC0FEDGG@HFGHHHHHGGDGCAGFHHHHHHHHHFDGGGHHHFGCEHHHHHHHHHHG?FGHHHDG.;EGDB@BGGGGGGGEFBFGGGGGGEBFEFFFFFEFFEBBBFFFEFFFFFFFFFBFFEADDFFFFFFFFFF9F;BFFF
@M05620:45:000000000-G6HP7:1:1101:3885:8184 1:N:0:148
TACCTGTACTGGGGAAGCATTTGAATATCCCCCCATGGTGATGGGGACGGAGAACTGCTCCATAAACACAGGCAACGTGCCTAACTTTCCCGGGAAGATGAAGTCAAAGAGCGACCACAGCTCTCGGAGGTTATTTTGCATCGGTGAGCCAGACAGAATGATCCGATGAGGGGTGCGAAACTATTTGAGGAAAGGAAGCACCTTTTTATTAAATTTACCTTTTAGCAATCGCCATTCCTACCCTAAAGATC
+
AAAABFFFFFFFGGAEEFFGGGHGGHHHHHHGGGGHGHGGFGHHHGGGGGGGGGHHHGHHHHHHHGHHHHHHFEF1EGHHHHHHHHHHHHHEEGCEFGHGGGGFHHHGHHGHECCBGHHFGGHHH?F?CFCGFHHHHHFBGGDGGGGHFFFHGEHC<<GGDHHHG<AFHGFGG;CAC;?DGGGGGGGBEGBBFFFB/AABF.FFFFFFFFFEFFFFFFFFFFFFFFBBFBEAAFFFBBFFFAFFFFFFFF9
@M05620:45:000000000-G6HP7:1:1101:3904:8193 1:N:0:148
TACCTGTACTGGGGAAGCATTTGAATATCCCCCCATGGTGATGGGGACGGAGAACTGCTCCATAAACACAGGCAACGTGCCTAACTTTCCCGGGAAGATGAAGTCAAAGAGCGACCACAGCTCTCGGAGGTTATTTTGCATCGGTGAGCCAGACAGAATGATCCGATGAGGGGTGCGAAACTATTTGAGGAAAGGAAGCACCTTTTTATTAAATTTACCTTTTAGCAATCGCCATTCCTACCCTAAAGATC
+
CCCDCFFFFFFFGGGGGGGGGGHHHHHHHHHGGGGHHHGHHHHHHGGGGGGGGHHHHHHHHHHHHHHHHHHHGHHHGHHHHHHHHHHHHHHGGGGGGHHHHHHHHHHHHHHHGGGGGHHHHHHHHGGGGGEHHHHHHHHGHHGGGGGHHHHHHGHHHHHHHHHHHGGGHHHGGEGGGGGFGGGGGHGGGGFGGGGFGGGFGFFFFFFFFFFFFFFHHFFFFFFFFFFFFFFFFFFFFFFHFFFFFFFFFFF
@M05620:45:000000000-G6HP7:1:1101:19654:8199 1:N:0:148
TACCTGTACTGGGGAAGCATTTGAATATCCCCCCATGGTGATGGGGACGGAGAACTGCTCCATAAACACAGGCAACGTGCCTAACTTTCCCGGGAAGATGAAGTCAAAGAGCGACCACAGCTCTCGGAGGTTATTTTGCATCGGTGAGCCAGACAGAATGATCCGATGAGGGGTGCGAAACTATTTGAGGAAAGGAAGCACCTTTTTATTAAATTTACCTTTTAGCAATCGCCATTCCTACCCTAAAGATC
+
CCCCCFFFFFFFGGGGGGGGGGHHHHHHHHHFGGGHHHHGHHHGFGGGGGGGGHHHHHHHHHHHHHHHHHHHGHHHGHHHHHHHHHHHHHHGGGGGGHHHHHHHHHHHHHHHGGGGGHHHHHHHHGGGGGGHHHHHHHHHHHGGGGGHHHHHHGHHHHHHHHHHHGGGHHHGGDGGGGGGGGGGGGGGGGGGGGFGGGGFGFFFFFFFFFFFFFFFFFFFFFFFFFF/BFFFFFFFFFFFFFFFFFFFFFF
@M05620:45:000000000-G6HP7:1:1101:16227:8224 1:N:0:148
AAACCAAGCAGACACTCACCGCTGTTCAGACATGAGGTCAGCTAGATCGGAAGAGCACACGTCTGAACTCCAGTCACGCACTACAATCTCGTATGCCGTCTTCTGCTTGAAAAAAAAAAAACAACTTACCCCCTCCCCCCTTTTCCCCCCTTCCCCCACCTCTCCTATTCCTTACCTCCTTCTCCCCCTCCTCCCCTTTTCCCCCCTTCCTTTCTTCCTCCCTTCTCTTCCCTTCTTCATTCTTCTCCTTC
+
CCCCCABFCFFFGGGGGGGGGGGGGHHGGHHHHHHHHGHHHHHHHHHHHGGGGHGHHHFHGHHHGHHHHHHHHFHHHGHCGGHHHHHFHHHEAHHHHEEGHGHHHHHHHHHDFGGGGGF//////<11?0?/--..<>.--<00<00:.:-./;/:9-....0;/;00;0;000//09;/;00;99.9-;./:/;.;9/////;.@C;/BF/9////9;/9ABB/9B:/99;//9////:://9:/9///;
@M05620:45:000000000-G6HP7:1:1101:13703:8256 1:N:0:148
AGATTACTGCAACAGTTCCCCCTGGACCTGGAAAAGTTTCTTGCCTGGCTTACAGAAGCTGAAACAACTGCCAATGTCCTACAGGATGCTACCCGTAAGGAAAGGCTCCTAGAAGACTCCAAGGGAGTAAAAGAGCTGATGAAACAATGGCAAGTAAGTCAGGCATTTCCGCTTTAGCACTCTTGTGGATCCAATTGAACAATTCTCAGCATTTGTACTTGTAACTGACAAGCCAGGGACAAAACAAAGAT
+
>A>ABFFFDFFDGGBBFGGGGGGGGGHHHHHHHHHHHHHHHHHHHHHHHHH3FBGGHHHHHHHHHHHHHHHHHHHHHHHGGHHHHGHHHHHHHHGGE1FBFGHHHHHHGHHHHHHGHHHHHHHGEHGGHHHHHGHHHHGHHHHHHHHHHHHHHGHHHHHHHHHHHHHHHHGGGGGGHHHHHHHHHHHGGHHHHCGHHGHGHGGHHHHHGHHHHHHHHGHGHGHHHHHFFHHHHGGGGGGGGGGGGGGGGGF
@M05620:45:000000000-G6HP7:1:1101:25728:8262 1:N:0:148
AGATTACTGCAACAGTTCCCCCTGGACCTGGAAAAGTTTCTTGCCTGGCTTACAGAAGCTGAAACAACTGCCAATGTCCTACAGGATGCTACCCGTAAGGAAAGGCTCCTAGAAGACTCCAAGGGAGTAAAAGAGCTGATGAAACAATGGCAAGTAAGTCAGGCATTTCCGCTTTAGCACTCTTGTGGATCCAATTGAACAATTCTCAGCATTTGTACTTGTAACTGACAAGCCAGGGACAAAACAAAGAT
+
BBABAFFFFB4BAFGEGGGGGEGGHHHFGGHHHHHHHGHHFFDDGEHHHHHFFHGDGBFGGDDEGGHHHHFHCHHHFFEGFHHHHGHHHF5BEHGGGGHFHHFEHHFFEGHHGDGFGGFFGCGGGEEEG4GHFFHHHF1GHFFHGFHFGFFGGGHHFHFHHHHHHHHHFHGGGGGHGHHHHGGDG<GDHGFFGGFGHBDCDHHHGFFDDFDGCGHHHHHGCCGFGHFCGHH.EF/9E?AAAFBFFGGGGGF
@M05620:45:000000000-G6HP7:1:1101:26168:8264 1:N:0:148
AAACCAAGAAGACATGAGGTCAGCTAGATCGGAAGAGCACACGTCTGAACTCCAGTCACGCACTACAATCTCGTATGCCGTCTTCTGCTTGAAAAAAAAAAAACCAGAGGAGCACCCAGTTCTGCTGCCCGAGGCCCCCCTAAACCCCAATTCCAACAGATAAAATATTACTCAAGTTCGACTCAACCGACGCCCCTTCTCCTCCCGTCCTTTCCCCATTCATTTTCTGCCCCGCCTCATTTCTTTCATTA
+
BAABBAAFFFFFGGGGGFFBFGHHHHHHHHHGDGGGGHFHGHGGHHGHGHHHHHHGGDGEFEGGHHHFFAGHFFEGHHHGGGHGHGGHHHHHFFHFGGEFE>//<//B?/0</<FGFF/11@111?1<?F<---<<A@DGC./=:G?D../0;::GH.//00090000099B00/090;..;..0;:::-;9--:-..:;BFB./99;D;.:/BBBFF./9/F/:BB//;99.-;-..;/9/////;////
@M05620:45:000000000-G6HP7:1:1101:4648:8316 1:N:0:148
CATCCTGACCCTGAAGTACCCCGGCTTGATTTCTGACATTAGATCGGAAGAGCACACGTCTGAACTCCAGTCACGCACTACAATCTCGTATGCCGTCTTCTGCTTGAAAAAAAAAAAAAATAACTTTAACAACCAGGCCAGATAAGTAAAGCTTAAGTAATTTAGCCCGCTGTGACATGAAGTAACACACTTCTACTCTTCTTAACTTTACACTGCCAAACCGTGGCGCACACCCCTCTCGGTCGTGCACC
+
CCCCCFFFFFFFGGGGGGGGGGGGGGGGHHHHHHHHHHHHHHHHHHGGGGGHHHHHHGHHHGHHHHHHHHHHHHGHGGGHHHHH3FGGGGHHHHGGGHGHHHHHHHHHGHGGGCGB>>>/0=11<1111111.....<....000<00<0000=00000000000:0;----./000009000000009:/00;000000000000;000000;00/0;/..-..---.--9.;.-.://9...--..;0/
@M05620:45:000000000-G6HP7:1:1101:26924:8324 1:N:0:148
AGATTACTGCAACAGTTCCCCCTGGACCTGGAAAAGTTTCTTGCCTGGCTTACAGAAGCTGAAACAACTGCCAATGTCCTACAGGATGCTACCCGTAAGGAAAGGCTCCTAGAAGACTCCAAGGGAGTAAAAGAGCTGATGAAACAATGGCAAGTAAGTCAGGCATTTCCGCTTTAGCACTCTTGTGGATCCAATTGAACAATTCTCAGCATTTGTACTTGTAACTGACAAGCCAGGGACAAAACAAAGAT
+
BCCCCFFFFFFFGGGGGGGGGGGGHHHHHHHHHHHHGHHHHHHHHHHHHHHHHHHHHHHHHHHHHHHHHHHHHHHHHHHHHHGHHGHHHHHHHHGF/EHHHHHHHHHHGHHHHHHHHHHH3GHGGCEEGHHHHGHHHHGHHFHFHHHHHHHGHGHHHHHHHHHHHHHHHHGGGGGHGHHHHHHHHHGGHGHHGHHHHHGHGHHHHHHHHHHHHHHHHFHHHHHGHHHHFFHHHGFGGGGGGGFGGGGGGGF
@M05620:45:000000000-G6HP7:1:1101:26944:8329 1:N:0:148
AGATTACTGCAACAGTTCCCCCTGGACCTGGAAAAGTTTCTTGCCTGGCTTACAGAAGCTGAAACAACTGCCAATGTCCTACAGGATGCTACCCGTAAGGAAAGGCTCCTAGAAGACTCCCAGGGCGTAAAAGAGCTGATGAAACAATGGCAAGTAAGTCAGGCATTTCCGCTTTAGCACTCTTGTGGATCCAATTGAACAATTCTCAGCATTTGTACTTGTAACTGACAAGCCAGGGACAAAACAAAGAT
+
AAAAAFFFBFDDGF1GGGGGGGGGHGHHHHHEBDCGFGGHHHHHHHHEHHHBGFFGCFHHHHFHHFHHHHHHFGGGGHHHHHHFHHHHHHHHHFGE/EGHHHFHGHHHGHFHBGGHHHHH/FHGG/>EE/GHHEHHHHDGH2BBGFEGHHHHHGHGHHHHGHEGHHHHHHGGGGGHHHHHHHHHHGFGHHHHHFGHH<DFGGGHHHHHHHGHHCGHGGHHHHGFHHHBFGF?FGG?EGGGGGGGGGEAGGG
@M05620:45:000000000-G6HP7:1:1101:26927:8343 1:N:0:148
AGATTACTGCAACAGTTCCCCCTGGACCTGGAAAAGTTTCTTGCCTGGCTTACAGAAGCTGAAACAACTGCCAATGTCCTACAGGATGCTACCCGTAAGGAAAGGCTCCTAGAAGACTCCAAGGGAGTAAAAGAGCTGATGAAACAATGGCAAGTAAGTCAGGCATTTCCGCTTTAGCACTCTTGTGGATCCAATTGAACAATTCTCAGCATTTGTACTTGTAACTGACAAGCCAGGGACAAAACAAAGAT
+
BBBBBFFFFFFFGGGGGGGGGGGGHHHHHHHHHHHHGHHHHHHHHHHHHHHHHHHHHHHHHHHHHHHHHHHHHHHHHHHHHHHHHHHHHHHHHHGG/FHHHHHHHHHHGHHHHHHHHHHH3FFGGCEFGHHHHGHHHHHHH3GHHHHHHHHHHGHHHHHHHHHHHHHHHHGGGGGHGHHHHHHHHHHGHHHHHHHHHFFFHHHHHHHHGHHHHHHHHHHHHFHGHHHFGHHHHGGGGGGGGGEFGGGGGGF
@M05620:45:000000000-G6HP7:1:1101:19263:8357 1:N:0:148
AGATTACTGCAACAGTTCCCCCTGGACCTGGAAAAGTTTCTTGCCTGGCTTACAGAAGCTGAAACAACTGCCAATGTCCTACAGGATGCTACCCGTAAGGAAAGGCTCCTAGAAGACTCCAAGGGAGTAAAAGAGCTGATGAAACAATGGCAAGTAAGTCAGGCATTTCCGCTTTAGCACTCTTGTGGATCCAATTGAACAATTCTCAGCATTTGTACTTGTAACTGACAAGCCAGGGACAAAACAAAGAT
+
BCBCCFFFFFFFGGGGGGGGGGGGHGHHHHHHHHHHHHHHHHHHHHHHHHHHHHHHHHHHHHHHHHHHHHHHHHHHHHHHHHHHHHHHHHHHHHGGGGHHHHHHHHHHGHHHHHHHHHHHHHHGGGGGHHHHHGHHHHHHHHHHHHHHHHHHHGHHHHHHHHHHHHHHHHGGGGGHHHHHHHHHHGHGHHHHHGHHHGHHHHHHHHHHHHHHHHHHHFHHHHHHHHHGHHHHHGGGGGGGGGGGGGGGGGF
@M05620:45:000000000-G6HP7:1:1101:19257:8374 1:N:0:148
AGATTACTGCAACAGTTCCCCCTGGACCTGGAAAAGTTTCTTGCCTGGCTTACAGAAGCTGAAACAACTGCCAATGTCCTACAGGATGCTACCCGTAAGGAAAGGCTCCTAGAAGACTCCAAGGGAGTAAAAGAGCTGATGAAACAATGGCAAGTAAGTCAGGCATTTCCGCTTTAGCACTCTTGTGGATCCAATTGAACAATTCTCAGCATTTGTACTTGTAACTGACAAGCCAGGGACAAAACAAAGAT
+
BCCCBFFFFFFFGGGGGGGGGGGGHHHHHHHHHHHHHHHHHHHHHHHHHHHHHHEHHHHHHHHHHFHHHHHHHHHHHHHHHHHHHHHGHHHHHHGGGGHHHGHGFHHHGHHHHHHHHHHHHHGGGGGFHHHHHGHHHHHHHHHHHHHHFGHHHGHHGHGHHHGHHHHHHHGGGGGHFHGHHHHHHGHGHHHHH0GHHHHHHHHHHHHHHHHHHFHHHCHHGCGFHHF0CGHFHGFFEDEF.;FFGGGEF90
@M05620:45:000000000-G6HP7:1:1101:23502:8435 1:N:0:148
AAACCAAGAAGACATGAGGTCAGCTAGATCGGAAGAGCACACGTCTGAACTCCAGTCACGCACTACAATCTCGTATGCCGTCTTCTGCTTGAAAAAAAAAAAATTCTCCTCACCCCCTCCCATCTATTACCCTTTCTTATTCCCCCCTTCCACGAACTTCCCACATTTACTCTTTCGCCCTCTTGTGCTTCCCCCTTCACCCTTCTCCACCTTCTTCATTCTTCCTCCCCCTCCCTTTCCCCTCCTCCTCT
+
CCCCCCCFFFFFGGGGGGGFGGHHHHHHHHHGGGGHHHGHHHGHHHGHHHHHHHHHHGHGHGGGHHHHHCHHGFEHHHHGFGGGGGHGHHHHGHGAGGFCE/<02?DBF?F2?@0/<@/<<CF0?1111@10101=><1==1>F0>--./<=0.-.-.;0:/0..00000;:BC00.9..-9:00;00009;/;:;.:00/9.9//////..:://///;///////;;9.-;..:/9/////;.//9///
@M05620:45:000000000-G6HP7:1:1101:13271:8437 1:N:0:148
TACCTGTACTGGGGAAGCATTTGAATATCCCCCCATGGTGATGGGGACGGAGAACTGCTCCATAAACACAGGCAACGTGCCTAACTTTCCCGGGAAGATGAAGTCAAAGAGCGACCACAGCTCTCGGAGGTTATTTTGCATCGGTGAGCCAGACAGAATGATCCGATGAGGGGTGCGAAACTATTTGAGGAAAGGAAGCACCTTTTTATTAAATTTACCTTTTAGCAATCGCCATTCCTACCCTAAAGATC
+
CABBCFFFFFFFGGGFGGGGGGHHHHHHHHHGGGGHHHHHHHHHHGGGGGGGGHHHHHHHHHHHHHHHHHHGGHHHGHHHHHHHHHHHHHHGGGGGGHHHHHHHHHHHHHHHGGGGGHHHGHHHHGGGGGGHHHHHHHHHHHGGGGGHHHHHHGHHHHHHHHHHHGGGHHHGGEDGGECBGGGGGGGFFGFGGFGGGFGGGFFFFFFFFFFFFFFFFFFFFFFFFFFFFFFFFFEFFFFFFFFFFFFFFFF
@M05620:45:000000000-G6HP7:1:1101:13283:8454 1:N:0:148
TACCTGTACTGGGGAAGCATTTGAATATCCCCCCATGGTGATGGGGACGGAGAACTGCTCCATAAACACAGGCAACGTGCCTAACTTTCCCGGGAAGATGAAGTCAAAGAGCGACCACAGCTCTCGGAGGTTATTTTGCATCGGTGAGCCAGACAGAATGATCCGATGAGGGGTGCGAAACTATTTGAGGAAAGGAAGCACCTTTTTATTAAATTTACCTTTTAGCAATCGCCATTCCTACCCTAAAGATC
+
CCCCCFFFFFFFGGGGGGGGGGHHHHHHHHHGGGGHHHHHHHHHHGGGGGGGGHHHHHHHHHHHHHHHHHHHGGHHGHHHHHGHHHHHHHHGGGGGFHFHGGHGHHHHHHHHGGGGGHHHHHHHHGGGGGCHHHHHHHHHHHGGGGGHHHHHHGHHGHHHHHHHHGGGHHHGGCEGGGGGGGGGGGGGGGGGGFGGGFGFFFFFFFFFFFFFFFFFFFFFFFFFFFFFFFFFFFFFFFFFFFFFFFFFFFF
@M05620:45:000000000-G6HP7:1:1101:20399:8492 1:N:0:148
AGATTACTGCAACAGTTCCCCCTGGACCTGGAAAAGTTTCTTGCCTGGCTTACAGAAGCTGAAACAACTGCCAATGTCCTACAGGATGCTACCCGTAAGGAAAGGCTCCTAGAAGACTCCAAGGGAGTAAAAGAGCTGATGAAACAATGGCAAGTAAGTCAGGCATTTCCGCTTTAGCACTCTTGTGGATCCAATTGAACAATTCTCAGCATTTGTACTTGTAACTGACAAGCCAGGGACAAAACAAAGAT
+
CCBCCFFFFFFFGGGGGGGGGGGGHHHHHHHHHHHHHHHHHHHHHHHHHHHHHHHHHHHHHHHHHHHHHHHHHHHHHHHHHHHHHHHHHHHHHHGGGGHHHHHHGHHHGHHHHHHHHHHHHHHGGHGGHHHHHGHHHHHHHHHHHHHHHHHHHGHHHHHHHHHHHHHHHHGGGGGHHHGHHHHHHHHGHHHHHHHHHHHGHHHHHHHHHHHHHHHHHHHHHHHHHHHHGHHHHGGGGGGGGFGGGGGGGGF
@M05620:45:000000000-G6HP7:1:1101:6497:8499 1:N:0:148
TACCTGTACTGGGGAAGCATTTGAATATCCCCCCATGGTGATGGGGACGGAGAACTGCTCCATAAACACAGGCAACGTGCCTAACTTTCCCGGGAAGATGAAGTCAAAGAGCGACCACAGCTCTCGGAGGTTATTTTGCATCGGTGAGCCAGACAGAATGATCCGATGAGGGGTGCGAAACTATTTGAGGAAAGGAAGCACCTTTTTATTAAATTTACCTTTTAGCAATCGCCATTCCTACCCTAAAGATC
+
CCCCCFFFFFFFGGGGGGGGGGHGHHHHHHHGGGGHHHGHHHHHHGGGGGGGGHHHHHHHHHHHHHHHHHHHGHHHGHHHHHHHHHHHHHHGGGGGGHHHGHHHHHHHHHHHGGGGGHGHHHHHHGGGGGCHHHHHHHHFHHGGGGGHHHGHHGHHHHHGHHHHHGGGHHHGGFEGGGGGGGGGGGGGFB;FGGGGGGGGGFFFFFFFFFFFFFFFFFFFFFFFFFFFFFFFFFFFFFFFFFFFFFFFFFF
@M05620:45:000000000-G6HP7:1:1101:24992:8499 1:N:0:148
AGATTACTGCAACAGTTCCCCCTGGACCTGGAAAAGTTTCTTGCCTGGCTTACAGAAGCTGAAACAACTGCCAATGTCCTACAGGATGCTACCCGTAAGGAAAGGCTCCTAGAAGACTCCAAGGGAGTAAAAGAGCTGATGAAACAATGGCAAGTAAGTCAGGCATTTCCGCTTTAGCACTCTTGTGGATCCAATTGGACAATTCTCAGCATTTGTACTTGTAACTGACAAGCCAGGGACAAAACAAAGAT
+
BBBCCFFFFFFFGGGGGGGGGGGGHHFHHHHHHHHHFHHHHHHHHHHHHHHHHHHHHHHHHHHHHHHHHHHHHHHHHHHHHHHHHHHHHHHHHHGGGGHHHHHHHHHHGHHHHHHHHHHHHGHGGHGGHHHHHGHHHHHHHHHHHHHHHHHHHGHHHHHHHHFHHHHHHHGGGGGHFHHHHHHHHHHGGHHHHHHHH0DFHHHHHHHHHHHHHHHHHCGHHHHHHHHHGHHHHGGGGGGGGGGGGGGGGGF
@M05620:45:000000000-G6HP7:1:1101:6517:8506 1:N:0:148
TACCTGTACTGGGGAAGCATTTGAATATCCCCCCATGGTGATGGGGACGGAGAACTGCTCCATAAACACAGGCAACGTGCCTAACTTTCCCGGGAAGATGAAGTCAAAGAGCGACCACAGCTCTCGGAGGTTATTTTGCATCGGTGAGCCAGACAGAATGATCCGATGAGGGGTGCGAAACTATTTGAGGAAAGGAAGCACCTTTTTATTAAATTTACCTTTTAGCAATCGCCATTCCTACCCTAAAGATC
+
ABBCCFFFFFFBEGGGGGGGGGHHHHHGHHHGGGGGHHGHHHHGHGGGGGGGGHHHHHHHHHHHGHHHHHHHGHHHGHGHHHHEHHHHHHHGGGCEGHHHHHHHFHHHHHHHGGGGCHHHHHHHH/?DGGCHHHHHHHHEGHGGGGGHHHHHHGHHHHHHHHHHHGGGHFHFG.;EDD?BFGGGGGFFE9:FFGGEFGE/FFFFFFFFFFFFFFFFFFFFFFFFBFFBFF9ADDFFFFFFF.:FFBFFFFF
@M05620:45:000000000-G6HP7:1:1101:20405:8511 1:N:0:148
AGATTACTGCAACAGTTCCCCCTGGACCTGGAAAAGTTTCTTGCCTGGCTTACAGAAGCTGAAACAACTGCCAATGTCCTACAGGATGCTACCCGTAAGGAAAGGCTCCTAGAAGACTCCAAGGGAGTAAAAGAGCTGATGAAACAATGGCAAGTAAGTCAGGCATTTCCGCTTTAGCACTCTTGTGGATCCAATTGAACAATTCTCAGCATTTGTACTTGTAACTGACAAGCCAGGGACAAAACAAAGAT
+
AAABBFFFDFFFGGGGGGGGGGGGHHHHHHGHHHHHGHHHHFHHHHHHHHHHHHGHHHHHHHHHHHHHHHHHHHHHHHHHHHHHHHHHHHHHHHGFGGHHHHHHHHHHGHHHHHHHHHHHHHHGGEGFHHHHHGHHHHHHHHGHHHHHHHHGHGHHHGGHHHHHHHHHHHGGGGGHHHHHHHHHHHHGHHHHGHHHHHGFHHHHHHHHHHHHHHHGHGHHHFHHHHHHGHGHGGGGGGGGEFGGGGGGGGF
@M05620:45:000000000-G6HP7:1:1101:14978:8514 1:N:0:148
AGATTACTGCAACAGTTCCCCCTGGACCTGGAAAAGTTTCTTGCCTGGCTTACAGAAGCTGAAACAACTGCCAATGTCCTACAGGATGCTACCCGTAAGGAAAGGCTCCTAGAAGACTCCAAGGGAGTAAAAGAGCTGATGAAACAATGGCAAGTAAGTCAGGCATTTCCGCTTTAGCACTCTTGTGGATCCAATTGAACAATTCTCAGCATTTGTACTTGTAACTGACAAGCCAGGGACAAAACAAAGAT
+
ABBBCFFFFF4FGGGGGGGGGGGGHHHHHHHHHHHHHHHHHHHHHHHHHHHHHHHHHHHHHHHHHHHHHHHHHHHHHHHHHHGHHHHHHHHHHHGGGEGFGGFFHHHHGHHHHHHHHHHHHHHGE?EEGFGHHGHHHHHHHHHHHHHHHHHHHGHHHHHHHHGHHHHHHHGGGGGHHHGHHHHHHHHGHHHHHFHHHHGFHHHHHHHFHHHHHHHHHHHHHHHHHHHHHHHGHGGGGGGGGGFGGGGGFGB
@M05620:45:000000000-G6HP7:1:1101:24985:8516 1:N:0:148
AGATTACTGCAACAGTTCCCCCTGGACCTGGAAAAGTTTCTTGCCTGGCTTACAGAAGCTGAAACAACTGCCAATGTCCTACAGGATGCTACCCGTAAGGAAAGGCTCCTAGAAGACTCCAAGGGAGTAAAAGAGCTGATGAAACAATGGCAAGTAAGTCAGGCATTTCCGCTTTAGCACTCTTGTGGATCCAATTGAACAATTCTCAGCATTTGTACTTGTAACTGACAAGCCAGGGACAAAACAAAGAT
+
ABBCCFFFFFFFGGGGGGGGGGGGHHFHHFHFHHHHHHHHHHHHHHHHHHHHHHHHHHHHHHHHHHHHHHHHHHHHHHHHHHHHHHHHHHHHHHGGGGHHGHHHHHHHGHHHHHHGHHHHHGHGGHGGFHHHHGHHHHHHHHHHHHHHHHHHHGHHHHHHHHHHHHHHHHGGGGGHGHHHHHHHHFHGHHHHGHHHHHGHHGHHHHHHGHHHHCGHHFGHHHHHHHHHGFGGHGFFEGGGGGGGGGGGGG9
@M05620:45:000000000-G6HP7:1:1101:21107:8523 1:N:0:148
TACCTGTACTGGGGAAGCATTTGAATATCCCCCCATGGTGATGGGGACGGAGAACTGCTCCATAAACACAGGCAACGTGCCTAACTTTCCCGGGAAGATGAAGTCAAAGAGCGACCACAGCTCTCGGAGGTTATTTTGCATCGGTGAGCCAGACAGAATGATCCGATGAGGGGTGCGAAACTATTTGAGGAAAGGAAGCACCTTTTTATTAAATTTACCTTTTAGCAATCGCCATTCCTACCCTAAAGATC
+
DDDDDFFFFFFFGGGGGGGGGGHHHHHHHHHGGGGHHHGHHHHHHGGGGGGGGHHHHHHHHHHHHHHHHHHHGHHHGHHHHHHHHHHHHHHGGGGGGHHHHHHHHHHHHHHHGGGGGHHHHHHHHGGGGGGHHHHHHHHHHHGGGGGHHHHHHGHHHHHHHHHHHGGGHHHGGFGGGGGGGHGHHHGGGGFGGGFGGGGGGFFFFFFFFFHFFFFFFFFFFFFFFFFFFFFFFFFFFFFFFFFFFFFFFFF
@M05620:45:000000000-G6HP7:1:1101:24834:8525 1:N:0:148
TACCTGTACTGGGGAAGCATTTGAATATCCCCCCATGGTGATGGGGACGGAGAACTGCTCCATAAACACAGGCAACGTGCCTAACTTTCCCGGGAAGATGAAGTCAAAGAGCGACCACAGCTCTCGGAGGTTATTTTGCATCGGTGAGCCAGACAGAATGATCCGATGAGGGGTGCGAAACTATTTGAGGAAAGGAAGCACCTTTTTATTAAATTTACCTTTTAGCAATCGCCATTCCTACCCTAAAGATC
+
CCCCCFFFFFFFGGGGGGGGGGHHHHHHHHHGGGGHHHHHHHHHHGGGGGGGGHHHHHHHHHHHHHHHHHHHGHHHGHHHHHHHHHHHHHHGGGGGGHHHHHHHHHHHHHHHGGGGGHHHHHHHHGGGGGEHHHHHHHHHHHGGGGGHHHHHHGHHHHHHHHHHHGGGHHHGGFGGGGGGGGGGGGGGGGFGGGGGGGGGGFFFFFFFFBFFFFFFFFFFFFFFFFFFFFFFFDEFFFFFFFFFFFFFFFF
@M05620:45:000000000-G6HP7:1:1101:21124:8527 1:N:0:148
TACCTGTACTGGGGAAGCATTTGAATATCCCCCCATGGTGATGGGGACGGAGAACTGCTCCATAAACACAGGCAACGTGCCTAACTTTCCCGGGAAGATGAAGTCAAAGAGCGACCACAGCTCTCGGAGGTTATTTTGCATCGGTGAGCCAGACAGAATGATCCGATGAGGGGTGCGAAACTATTTGAGGAAAGGAAGCACCTTTTTATTAAATTTACCTTTTAGCAATCGCCATTCCTACCCTAAAGATC
+
BBBBBFFFFFFFGCGFGEGGGGHFAGGHHHHGGGEHHHGFFHGHGGGGGGDGGHHHFHHHHEHFHHEGHHHHGHHHEHHHHHHHHHHHHHHG?EEGGHHHHFHHG4F43FCGGGGGGH/GHHHHHGGDCGGHFGHGHHHHGHGGDFEHHGHHHGHHGHEFHHHHHGGGHHHGGFGGGA?BDGFFGGGBAB099A.FBFEGGFFFFFFEFFFF/BFFFFFFFFFFFFFBFF?EFFFFFFFFFFFFF;:BFFF
@M05620:45:000000000-G6HP7:1:1101:14103:8534 1:N:0:148
AAACCAAGCAGACACTCACCGCTGTTCAGACATGAGGTCAGCTAGATCGGAAGAGCACACGTCTGAACTCCAGTCACGCACTACAATCTCGTATGCCGTCTTCTGCTTGAAAAAAAAAAAAACACAACAAAATAAAAAATAAATAGATAAAAAAATTAAAAAAAAAAAACGACAGATAAGAGAAAGAATATGAACACGAATAGAAATAGGTGAGATGTAACGGAATACAATAATGTCGAAATATTGGACTT
+
CCDDDCCFDFFFGGGGGGGGGGGGGHHGGHHHHHHHHHHHHHHHHHHHHGGGGHHHHHGHGHHHGHHHHHHHHHHHHGHGGGHHHHHFHHHGGHHHHEEEHGHHHHHHHHHEGGGGGGC/////0//.><001111<1<.0<00<000000=0--.0:0000--:----.-.---/000000/900/.000000;0/.-...00000000000.000;000.-...0000000000;.....09000009;
@M05620:45:000000000-G6HP7:1:1101:14982:8539 1:N:0:148
AGATTACTGCAACAGTTCCCCCTGGACCTGGAAAAGTTTCTTGCCTGGCTTACAGAAGCTGAAACAACTGCCAATGTCCTACAGGATGCTACCCGTAAGGAAAGGCTCCTAGAAGACTCCAAGGGAGTAAAAGAGCTGATGAAACAATGGCAAGTAAGTCAGGCATTTCCGCTTTAGCACTCTTGTGGATCCAATTGAACAATTCTCAGCATTTGTACTTGTAACTGACAAGCCAGGGACAAAACAAAGAT
+
BBBBAFFFFFFFGGGGGGGGGGGGHHHHFGHHHHHHFGHHHHHHHHHHHHHHHGHHHHHHGHHHHHHHHHHHHHHHHHHHGHGHHGHHHHFGHHGFEFFGFHEGHHHHGHHHHHHHHHHHHHHGE?EEHDGHHGHHHHGHHGHHHHHHHHHHHGHFHHHHHHHHHHHHHHGGGGGHHHFHHHHHHGGGHHHHGHHHHGHGFHHHHHHGHGHHHHHGHHHHHGHHHHHGFHHHHGFGGGGFFGGGGGGGGGC
@M05620:45:000000000-G6HP7:1:1101:21105:8540 1:N:0:148
TACCTGTACTGGGGAAGCATTTGAATATCCCCCCATGGTGATGGGGACGGAGAACTGCTCCATAAACACAGGCAACGTGCCTAACTTTCCCGGGAAGATGAAGTCAAAGAGCGACCACAGCTCTCGGAGGTTATTTTGCATCGGTGAGCCAGACAGAATGATCCGATGAGGGGTGCGAAACTATTTGAGGAAAGGAAGCACCTTTTTATTAAATTTACCTTTTAGCAATCGCCATTCCTACCCTAAAGATC
+
BBBBBFFFFFFFGGGFGGGGGGGHHHHHHHHGGGGHHHHHHHHHEGGGGGGGGHHHHHHHHHHHHHHHHHHHGHHHGHGHHHHHHHHHHHHGGGCGGFHHFHHHHHHHHHEHGGGGGHHHHHHHHGGGGGFHHHHHHHHHHHGGGGGHHHHHHGHHHHHHHHGHHGGGHHHGGECGFFGGGGGGGGGGGGFGGGFFFFGFFEFFFFFFFFFFFFFFFFBFFFFFFFFFFFFFFFFFFFFFFFFFFFFFFFF
@M05620:45:000000000-G6HP7:1:1101:24826:8541 1:N:0:148
TACCTGTACTGGGGAAGCATTTGAATATCCCCCCATGGTGATGGGGACGGAGAACTGCTCCATAAACACAGGCAACGTGCCTAACTTTCCCGGGAAGATGAAGTCAAAGAGCGACCACAGCTCTCGGAGGTTATTTTGCATCGGTGAGCCAGACAGAATGATCCGATGAGGGGTGCGAAACTATTTGAGGAAAGGAAGCACCTTTTTATTAAATTTACCTTTTAGCAATCGCCATTCCTACCCTAAAGATC
+
BBCCCFFFFFFFGGGGGGGGGGHHHHHHHHHGGGGHHHGHHHHHHGGGGGGGGHHHHHHHHHHHHHHHHHHHGHHHGHHHHHHHHHHHHHHGGGGGGHHHHHHHHHHHHHHHGGGGGHHHHHHHHGGGGGEHHHHHHHHHHHGGGGGHHHHHHGHHHGHHHHHHHGGGHHHGGEDGGGGGGGGGGGGGGGFFGGGGGGGFGEFFFFFFFFFFFFFFFFFFFFFFFFFFFFFFFFFFFFFFFFFFFFFFFFF
@M05620:45:000000000-G6HP7:1:1101:17146:8551 1:N:0:148
TACCTGTACTGGGGAAGCATTTGAATATCCCCCCATGGTGATGGGGACGGAGAACTGCTCCATAAACACAGGCAACGTGCCTAACTTTCCCGGGAAGATGAAGTCAAAGAGCGACCACAGCTCTCGGAGGTTATTTTGCATCGGTGAGCCAGACAGAATGATCCGATGAGGGGTGCGAAACTATTTGAGGAAAGGAAGCACCTTTTTATTAAATTTACCTTTTAGCAATCGCCATTCCTACCCTAAAGATC
+
DDDDDFFFFFFFGGGGGGGGGGHHHHHHHHHGGGGHHHHHHHHHHGGGGGGGGHHHHHHHHHHHHHHHHHHHGHHHGHHHHHHHHHHHHHHGGGGGGHHHHHHHHHHHHHHHGGGGGHHHHHHHHGGGGGGHHHHHHHHHHHGGGGGHHHHHHGHHHHHHHHHHHGGGHHHGGEGGGGGGGGGHHHHHGGGGGGGGGGGGGFFFFFFFHHHFHHHHFFFFFFFFFFFFFFFFFFFFFFFHFFFFFFFFFFF
@M05620:45:000000000-G6HP7:1:1101:17137:8566 1:N:0:148
TACCTGTACTGGGGAAGCATTTGAATATCCCCCCATGGTGATGGGGACGGAGAACTGCTCCATAAACACAGGCAACGTGCCTAACTTTCCCGGGAAGATGAAGTCAAAGAGCGACCACAGCTCTCGGAGGTTATTTTGCATCGGTGAGCCAGACAGAATGATCCGATGAGGGGTGCGAAACTATTTGAGGAAAGGAAGCACCTTTTTATTAAATTTACCTTTTAGCAATCGCCATTCCTACCCTAAAGATC
+
CCCCCFFFFFFFGGGGGGGGGGHHHHHHHHHGGGGHHHHHHHHHHGGGGGGGGHHHHHHHHHHHHHHGHHHHGGHHGHHHHHHHHHHHHHHGGGGGGHHHHHHHHHHHHHHHGGGGGHHHHHHHHGGGGGGHHHHHHHHHHHGGGGGHHHFHHGHHHHHHHHHHHGGGHHHGG.AF?DCGGGGGGGGGGFFGGGFGGGGGGFFFFFFFFFFFFFFFFFFFFFFFFEFFFFFFFFFFFFFFFFFFFFFFFFF
@M05620:45:000000000-G6HP7:1:1101:13426:8580 1:N:0:148
ATCTCTATCTCCTAAAAACCTGTTTAGATTTGGAGATAGACCTTCAGGTTTTTCATCATTTTCTGCATGAATTATACATTGACCACGTTCCAGCGTGGTCAGTTTGCAGCATTCTGTTATTTTGTTTGACAGAGTGTCTTGTTGAGAACATATGTAGGACATGATTTTTTCCTGCAACAGGGAAAATAAAGTATAAGTTTTAAAGATTTATTCTTTAATAAAGGATCTCAAAGCCAGCTTTAGAAAAAGGA
+
BBBBBFFFFFFFGGGGGGGGGGHHGHHHHHHHHHHHHHHGHHHHHHHHHHHEFHHHHHHHHHHHHHHHHHHHHHHHHHGHGGHHHHGHHHHHHHGE?EGHHHHHHHHHHHHHHHHHHHHHHHHHGFHHHGHHHHHHHHHHHHHHHGHGHHHHHHHHHHHHHHHHHHHHHGHHHHGHHHHHHGGHHHHHGHHGHHEHHGHHHHGGHHHHHHHHHHHHHGHHHHHHHHHHHHHHHGFFHGHHHHHHFHHHGDH
@M05620:45:000000000-G6HP7:1:1101:25839:8597 1:N:0:148
CATCCTGACCCTGAAGTACCCCGGCTTGATTTCTGACATTAGATCGGAAGAGCACACGTCTGAACTCCAGTCACGCACTACAATCTCGTATGCCGTCTTCTGCTTGAAAAAAAAAAAAAAAACAGAAATATAAATTCTCGTGTTCCTCTCCTATCAGCCTACCCAAATCCGTAATACCCGCATGCCACATTGTAACAACCTAGTATTGACACCTCCTGTCTTCTTCTCGCCTCCACGCGCAGATCCTTCCC
+
CDDDDFFFFFFFGGGGGGGGGGGGGGGGHHHHHHHHHHHHGHHHHHGGGGHHHHHGHGHHHGHHHHHHHHHHHHGHGGGHHHHHGHHFFGHHHHGGGHGHHHHHHHHHHHGGGGGC><</->.<0010000<=00=000.....000<0:/0000000//0/..0:.090....:0000.--..0;00.000000000;;/00000900000./../00909009009..-.9./:..-----9000009/
@M05620:45:000000000-G6HP7:1:1101:18239:8604 1:N:0:148
AGATTACTGCAACAGTTCCCCCTGGACCTGGAAAAGTTTCTTGCCTGGCTTACAGAAGCTGAAACAACTGCCAATGTCCTACAGGATGCTACCCGTAAGGAAAGGCTCCTAGAAGACTCCAAGGGAGTAAAAGAGCTGATGAAACAATGGCAAGTAAGTCAGGCATTTCCGCTTTAGCACTCTTGTGGATCCAATTGAACAATTCTCAGCATTTGTACTTGTAACTGACAAGCCAGGGACAAAACAAAGAT
+
AAAAAFFFDF@FGGEGGGGGGGGGHHHHHFCGGFHHHHHHHHHHHHHHHHHHHHHHHHHHHHHHHHHHHHHHHHHHHHHHHHHHHHHHHH5GHHGGGGHHHHGHHHHHGHHHHHHHHHHHEGFFEGEGHFHHHGHHHHGHH?GHHHHHHHHHHGHHHHHHHHHHHHHHHHGGGGGHHHHHHHHHHFGGHHHHH<GHHGHHFHHHHHHHHHHHHHHHHHHHHHHHHHHHHHHHHGGGGGGGEF9AFGGGFFF
@M05620:45:000000000-G6HP7:1:1101:22512:8611 1:N:0:148
TACCTGTACTGGGGAAGCATTTGAATATCCCCCCATGGTGATGGGGACGGAGAACTGCTCCATAAACACAGGCAACGTGCCTAACTTTCCCGGGAAGATGAAGTCAAAGAGCGACCACAGCTCTCGGAGGTTATTTTGCATCGGTGAGCCAGACAGAATGATCCGATGAGGGGTGCGAAACTATTTGAGGAAAGGAAGCACCTTTTTATTAAATTTACCTTTTAGCAATCGCCATTCCTACCCTAAAGATC
+
DCCDDFFFFFFFGGGGGGGGGGHHHHHHHHHGGGGHHHGHHHHHHGGGGGGGGHHHHHHHHHHHHHHHHHHHGHHHGHHHHHHHHHHHHHHGGGGGGHHHHHHHHHHHHHHGGGGGGHHHHHHHHGGGGGGHHHHHHHHHHHGGGGGHHHHHHGHHHHHHHHHHHGGGHHHGGEFGGGGGGGGGHHGGGGBFGGGGGGGGGFFFFFFFFFFFFFHHFFFFFFFFFFFBFFEFFFFFFFFFFFFFFFFFFFB
@M05620:45:000000000-G6HP7:1:1101:18255:8612 1:N:0:148
AGATTACTGCAACAGTTCCCCCTGGACCTGGAAAAGTTTCTTGCCTGGCTTACAGAAGCTGAAACAACTGCCAATGTCCTACAGGATGCTACCCGTAAGGAAAGGCTCCTAGAAGACTCCAAGGGAGTAAAAGAGCTGATGAAACAATGGCAAGTAAGTCAGGCATTTCCGCTTTAGCACTCTTGTGGATCCAATTGAACAATTCTCAGCATTTGTACTTGTAACTGACAAGCCAGGGACAAAACAAAGAT
+
BABBBFFFFF4BGGCGGGGGGGGGHHHHHHFHHHHHHHHHHHHHHHHHHHHHHHHGHHGHHHHHHHHHHHHHHHHHGHHHHHHHGHHHHHDGHHGGFFHHHGHHFHHHGHHHHHHGHHHGFH3?AFEGH4GHHGHHHGBHH3DGHHHHHGGHGGHHHHHHHGHHHHHHGHGGGGGHGHHHHHHHHGHGHHHHHFHHHFHHBGHHHHHGHHHHHHHHHHHHHFHHHHHFHHHGHGGGGGGGGF;FFGGGGGC
@M05620:45:000000000-G6HP7:1:1101:15972:8627 1:N:0:148
TACCTGTACTGGGGAAGCATTTGAATATCCCCCCATGGTGATGGGGACGGAGAACTGCTCCATAAACACAGGCAACGTGCCTAACTTTCCCGGGAAGATGAAGTCAAAGAGCGACCACAGCTCTTCGGAGGTTATTTTGCATCGGTGAGCCAGACAGAATGATCCGATGAGGGGTGCGAAACTATTTGAGGAAAGGAAGCACCTTTTTATTAAATTTACCTTTTAGCAATCGCCATTCCTACCCTAAAGAT
+
CCCCCFFFFFFFGGGGGGGGGGHHHHHHHHHGGGGHHHGHHHHHHGGGGGGGGHHHHHHHHHHHHHHHHHHHGHHHGHHHHHHHHHHHHHHGGGGGGHHHHHHHHHHHHHHHGGGGGHHHHHHHHHHGGGGCHHHHHHHGFHHGGEGFHHHHHHGHHHHGGHHHHHDGGHHHGGCDFGGDGGGGGGGGGGGBFFGGGGFGGGFFFFFFFFFFFFFFFFFFFFFFFFFFFFFFFFFFFFFFFFFFFFFFFFF
@M05620:45:000000000-G6HP7:1:1101:4246:8678 1:N:0:148
AGATTACTGCAACAGTTCCCCCTGGACCTGGAAAAGTTTCTTGCCTGGCTTACAGAAGCTGAAACAACTGCCAATGTCCTACAGGATGCTACCCGTAAGGAAAGGCTCCTAGAAGACTCCAAGGGAGTAAAAGAGCTGATGAAACAATGGCAAGTAAGTCAGGCATTTCCGCTTTAGCACTCTTGTGGATCCAATTGAACAATTCTCAGCATTTGTACTTGTAACTGACAAGCCAGGGACAAAACAAAGAT
+
A?1A>@DFFBDFCGFBFFGGCCEGHHFCFHFECHGFHFHHGFFBGGGHFHHFGEEBGCCGGDGDFFHGGHDE1GHFDBAGFGGGG>F10@EBCGFGCEGFHEBCCGGGEFGFFBD10FGE11FFG/E?EFGDEAGCGG1FHFDB<0GFGCFHFGHHBHFGGFHGEGHHD<?EGGEHGHHGGGFDFFBCGFCFD<DGG00<<GG<0<0=0/0G0GCHHHHFG0CBCGGBGFF.CEGFG..9:C/F?EGGGGC
@M05620:45:000000000-G6HP7:1:1101:4241:8695 1:N:0:148
AGATTACTGCAACAGTTCCCCCTGGACCTGGAAAAGTTTCTTGCCTGGCTTACAGAAGCTGAAACAACTGCCAATGTCCTACAGGATGCTACCCGTAAGGAAAGGCTCCTAGAAGACTCCAAGGGAGTAAAAGAGCTGATGAAACAATGGCAAGTAAGTCAGGCATTTCCGCTTTAGCACTCTTGTGGATCCAATTGAACAATTCTCAGCATTTGTACTTGTAACTGACAAGCCAGGGACAAAACAAAGAT
+
ABABCFFFFFFFGGGGGGGGGGGGHHHHHHHHHHHHGHHHHHHHHHHHHHHHHHHHHHHHHHHHHHHHHHHHHHHHHHHHHHHHHHHHHHHHHHGGGGHHHHHHHHHHGHHHHHHHHHHHHHHGGHGGHHHHHGHHHHFHHHHHHGHHHHHHHGHHHHHHHHHHHHHHHHGGGGGHHHHHHHHHHHHGHHHHHHHHHHFGHHHHHHHHHHHHHHHHHGHHHGHGHHHHHHHHHGGGGGGGGGGFGGGGGGG
@M05620:45:000000000-G6HP7:1:1101:4261:8703 1:N:0:148
AGATTACTGCAACAGTTCCCCCTGGACCTGGAAAAGTTTCTTGCCTGGCTTACAGAAGCTGAAACAACTGCCAATGTCCTACAGGATGCTACCCGTAAGGAAAGGCTCCTAGAAGACTCCAAGGGAGTAAAAGAGCTGATGAAACAATGGCAAGTAAGTCAGGCATTTCCGCTTTAGCACTCTTGTGGATCCAATTGAACAATTCTCAGCATTTGTACTTGTAACTGACAAGCCAGGGACAAAACAAAGAT
+
AABCBFFFFFFFGGGGGGGGGGGGHHHHHHHHHHHHHHHHHHEFHHHEHHHHHHFHHGGHGBGHHHHHHHHHHHHHHHHHHHHHHHHFGHHHHHGFGGHHHHHFHHHHGHGFHHFHHHHHHHHGGHGGGHFHFGHHHHHHHHHHHHHHGHGHHGHHHHHHGHHHFHHHHHGGGGGHGHHHHHHHHGHFHHHHHHHGHHHHHHHHHHHH0CGHHH0GHCHHCGGHHHGFHHCCCFGFFGGGGGGGGGGE/9;
@M05620:45:000000000-G6HP7:1:1101:19618:8739 1:N:0:148
AAACCAAGAAGACATGAGGTCAGCTAGATCGGAAGAGCACACGTCTGAACTCCAGTCACGCACTACAATCTCGTATGCCGTCTTCTGCTTGAAAAAAAAAAAAAATAAAACACCAGTAAATGTAAAAGGCTGAGAGAATAAAGTATTAAATCTCATAAGGTCCAGAGGAGAAAAGATATAGAGGAAAAGAGGGTAGTGATCACAAATGTAGCGACGGAAGAGCGAATTTGGAAAGAAGTGGCTAATGGAGG
+
CCCCDCCFFFFFGGGGGGGGGGHHHHHHHHHGGGGHHHHHHHGHHHGHHHHHHHHHHHHGHGGGHHHHHCHHHGGHHHHGGGHGHHHHHHHGGGHHGGGGE/</<022222/0//011?11@1?1111//<0>011.1>1111110000000000000000000<<......0//.0000000/<///<9/.../<0/0000/00.000000-----...../<---.000<00.<./00:..000000/.
@M05620:45:000000000-G6HP7:1:1101:26420:8769 1:N:0:148
AGATTACTGCAACAGTTCCCCCTGGACCTGGAAAAGTTTCTTGCCTGGCTTACAGAAGCTGAAACAACTGCCAATGTCCTACAGGATGCTACCCGTAAGGAAAGGCTCCTAGAAGACTCCAAGGGAGTAAAAGAGCTGATGAAACAATGGCAAGTAAGTCAGGCATTTCCGCTTTAGCACTCTTGTGGATCCAATTGAACAATTCTCAGCATTTGTACTTGTAACTGACAAGCCAGGGACAAAACAAAGAT
+
AAAABFFFFFDFGGGFGGGGGGGGHHHHHHHHHHHHGHHHHHHHHHHHHHHHHHHHHHHHHHHHHHHHHHHHHHHHFHHHHHHHHHHHHHHHHHGGGGHHHHHHHHHHGHHHHHHHHHHHHHHGGGGEHHHHHGHHHHHHHHHHHHHHHGHGHGHHHHHHHHHHHHHHHHGGGGGHHHHHHHHHHGHGHHHHHHHGHFFFHHHHHHHFHHGHHFHGHHHHHHHGHHHFGHHHGGFGGGGGGGGGGGGGGGF
@M05620:45:000000000-G6HP7:1:1101:25046:8774 1:N:0:148
CATCCTGACCCACACTCTTTCCCTACACGTCTGAACTCCAGTCACATTACTCGATCTCGTATGCCGTCTTCTGCTTGAAAAAAAAACATATACCGTCTTCTGCTTCAAAACAAAAACCATAACAAAACATAGCAAATAAGCTCCCAGACGCATACTATACATTTTTCGACCCTATACCCACCACCATCAACAAACCAAACACTCAGCAACGCGAAATTTAACACAGAACAAACTACGGCCACAAAGTAAAT
+
BBBBBFFFFFFAFGGGGGGGGGHH4GHHGHGHFDGHGFHFFGHHHHHHGHHHGHC2AGGFEHFHHGFGHGFEFHHHGB@G@GEEGE1133444B1?/BF4444BB4?B4?0?G00////22222200B/222222222222222?01///<//.111111=11<11<-..-<//0000/0.:....0:00/0.........9::/0/0/.------.////9//..//9/..9///..---....////9/
@M05620:45:000000000-G6HP7:1:1101:16265:8795 1:N:0:148
AAACCAGAAGACATGAGGTCAGCTAGATCGGAAGAGCACACGTCTGAACTCCAGTCACGCACTACAATATCGTATGCCGTCTTCTGCTTGAAAAAAAAAAACCCCTGCTTAACCCCCCCTTCTTCTGCCCTCTTCCCCCCTTCACCCCCCCACCCACCACTCTCCTCTTCCTCCTTTCCTTCTCTTCCTCCGCCCGTTCTCCTCCCGGCCTTTCCCCCTTCCTTTTCTTCCCTCCTTGCTTTCTTCCCTTC
+
BBBBBABFFF@CFGCFGCBGGGHH5GHHHHGGGFHHHGHHHEBGHGFFBGHHHHGHFHGHGGGGHGHH5DGFBGGGHHGGCAFHDFHEHFEB3DF@FEEC<//////?2333B2//B?//0?DF=111>.>C011>>GGC-.<0;0CCD?--;;A.:A../;;9/09B00;0BF9/9/;//;/9//:9//;.9AD--.9:BB/;BE.-;;.99;BFF.-.;///9;//;;99/..;////999///B.9B.
@M05620:45:000000000-G6HP7:1:1101:26047:8810 1:N:0:148
TACCTGTACTGGGGAAGCATTTGAATATCCCCCCATGGTGATGGGGACGGAGAACTGCTCCATAAACACAGGCAACGTGCCTAACTTTCCCGGGAAGATGAAGTCAAAGAGCGACCACAGCTCTTCGGAGGTTATTTTGCATCGGTGAGCCAGACAGAATGATCCGATGAGGGGTGCGAAACTATTTGAGGAAAGGAAGCACCTTTTTATTAAATTTACCTTTTAGCAATCGCCATTCCTACCCTAAAGAT
+
BBBBBFFFFFFFGGGFGGGGGGHHHHHHHHHGGGGHHHGHHHHHHGGGGGGGGHHHHHHHHHHHHHHHHHHHGHHHGHHHHHHHHHHHHHHGGGGGGHHHHHHHHHHHHHHHGGGGGHHHHHHHHHHGGGGCHHHHHHHHGHHGGEGGHFHHHHGHHHHHHHHHHHGGGHHHGGGGGGGGGGGGGGGGGGGFGGGGGGGGGGFFFFFFFFFFFFFFFFFFFFFFFFFFFFFFFFFFFFFFFFFFFFFFFFF
@M05620:45:000000000-G6HP7:1:1101:3743:8845 1:N:0:148
CATCCTGACCCTGAAGTACCCCGGCTTGATTTCTGACATTAGATCGGAAGAGCACACGTCTGAACTCCAGTCACGCACTACAATCTCGTATGCCGTCTTCTGCTTGAAAAAAAAACCAGTGCTGCTGACCGAGGCCCCCCTGAACCCCAAGGCCAACAGAGAGAAGATGACTCAGGTGAGGCTCGGCCGACGCCCGTGCTCCTCCCGTCCTTTCCCCAGTCATTTTCTGCCCGGCTTGATTTCTGCCATTA
+
AAAAAFFFFFFFGGGGGGGGGGA0AAAE0AFA2B22F1GAGD1AB///ABGE0FHHAEAABAG2FHH11BA@@F>GGG?1>111B1@0/B>02@//>>F2F1B11B0B11F//>//<?<<FHHFH1FDGFCGGGGFGGGGGGGGCGGGGGHGHHHHGFHGH/CAFGGGGGGGGGFGFBFFFGAF@AEB@@;@?@@@;;AEFFFFFFF9BBFFF/BFFFBFFFF//B/BFEFA-@@@;@FFBFFFB/9BBF/
@M05620:45:000000000-G6HP7:1:1101:13930:8847 1:N:0:148
TACCTGTACTGGGGAAGCATTTGAATATCCCCCCATGGTGATGGGGACGGAGAACTGCTCCATAAACACAGGCAACGTGCCTAACTTTCCCGGGAAGATGAAGTCAAAGAGCGACCACAGCTCTCGGAGGTTATTTTGCATCGGTGAGCCAGACAGAATGATCCGATGAGGGGTGCGAAACTATTTGAGGAAAGGAAGCACCTTTTTATTAAATTTACCTTTTAGCAATCGCCATTCCTACCCTAAAGATC
+
BBBBBFFFFFFFGGGGGGGGGGHHHFHHHHHGGGEEFFBBFBGHHGGGGEGGGHHHHHHHHHHGHHHHHHHGGHHHEGEHHDFHHHHGHHHGGGGGGHFHFFFHHHHHHGHHGGGGGHHHHHHHHGGGGGGHHHHHHHHFHHGGGGGHHHHHHGHHHHHHHHHHHGGGHHHGGCDGGGGGGGGGGGGGEFFGGGGGGGGGGFFFFFFFFFFFFFFFFFFFFFFFFFFFFFFFFFFFFFFFFFFFFFFFFFF
@M05620:45:000000000-G6HP7:1:1101:23177:8853 1:N:0:148
CATCCTGACCCTGAAGTACCCCGGCTTGATTTCTGACATTAGATCGGAAGAGCACACGTCTGAACTCCAGTCACGCACTACAATCTCGTATGCCGTCTTCTGCTTGAAAAAAAAAAATATTTTTTTTTACATATTGTCTTCTTTTTAACCAATGTAAGACCTGCTTTTTTCCTGCCACCTGCATAATCAATTATAATTTTTCTATATTTATTCTTTAATAAATTATCTCAAATCCAGCTTTAGAAAAATGA
+
BBABBFFFFFFFGGGGGGGGGGGGGGGGHHHHHHHHFHHHHHHHHGGGGGGHHHHHHGHHHGGGHFHHHGHHHHGGGGGHHGHG@FGHGGHGEHGEFHGHGHFHHHHHGGHEECC><0@>2222/>--.<11>110DBGB00=000<0DG0<//;00CFF/0/.;0<C09BFB0F.;C.././099C000;00;09090;9/0000;9/;999BFF//://9B/9BBB/9///;B//99;;9////9.9//
@M05620:45:000000000-G6HP7:1:1101:13946:8855 1:N:0:148
TACCTGTACTGGGGAAGCATTTGAATATCCCCCCATGGTGATGGGGACGGAGAACTGCTCCATAAACACAGGCAACGTGCCTAACTTTCCCGGGAAGATGAAGTCAAAGAGCGACCACAGCTCTCGGAGGTTATTTTGCATCGGTGAGCCAGACAGAATGATCCGATGAGGGGTGCGAAACTATTTGAGGAAAGGAAGCACCTTTTTATTAAATTTACCTTTTAGCAATCGCCATTCCTACCCTAAAGATC
+
BABBBFFFFFFFGGFEGGGGFGGHHDGHHHHGGGGHGH5AF5G3EAFEFCDGGHHEHHDGHHHHHHHHHHHHFHHGEHEHHHHHHHHGGHHEGGCGGEFGGHFGFHFFFHHHG?DG/FHHHHHHGGGGGGGHHHHHHHHHHHGGGGGHFGHHGFGHHGHHGFHHHGGGHHHGGDDGFDAGGGEFGGFFGGEFFGGGGGGEFEFFFFFFFFFFFFFFFFFFFFBBFFFFFFFFFFFFFFFFFAAFFBFFFFF
@M05620:45:000000000-G6HP7:1:1101:15248:8881 1:N:0:148
AAACCAAGCAGACACTCACCGCTGTTCAGACATGAGGTCAGCTAGATCGGAAGAGCACACGTCTGAACTCCAGTCACGCACTACAATCTCGTATGCCGTCTTCTGCTTGAAAAAAAAAAAAAATAAATCCCCATTTTATTATTCTCCCTTACCTGCCTTCCTACCATTCTCCATCCCACTACACCCTCCCTTCCCCTTCCTCACTCTCTCCACTAGCCTCCCTCCTCGCCCCTCCCTCTTTCCCCCCCTCC
+
CCCCCBBFCFFFGGGGGGGGGGGGGHHGHHHHHHHHHHHHHHHHHHHHHGGGGHHHHHGHGHHHGHHHHHHHHHHHHGHGGGHHHHHBGHHFEHHHHFFGHGHHHHHHHHHEFGGFGGD><//0111111<.0011111100<<000</000/00..000/00;.0:0000;00:;:0..//0//...../0/99//.//090;00000:/0/0/0:;B/9.//://.:-.-..;.///00000;.9--.9
@M05620:45:000000000-G6HP7:1:1101:10633:8896 1:N:0:148
AGATTACTGCAACAGTTCCCCCTGGACCTGGAAAAGTTTCTTGCCTGGCTTACAGAAGCTGAAACAACTGCCAATGTCCTACAGGATGCTACCCGTAAGGAAAGGCTCCTAGAAGACTCCAAGGGAGTAAAAGAGCTGATGAAACAATGGCAAGTAAGTCAGGCATTTCCGCTTTAGCACTCTTGTGGATCCAATTGAACAATTCTCAGCATTTGTACTTGTAACTGACAAGCCAGGGACAAAACAAAGAT
+
AAAAAFFFBFFFGG1GGGGGGGGACFGHHF0GFHHHFDGFGFHFGHHGHGHFHGGHHHHGHHGGHHHHHHHHHHHFHGHHHHHHFGFFGHBEGGGEEFHHHG0BFGCHGBEFBFGGHHHHHGHGE/EEFGFHFAGFGHDHHFGFFGHHFFHGHGHHHHFGFHHHHHGHHHGGGGGHHHHHHHHHGDGGGHGHGCDGH0GHHHHHHHHGHGGC:GGCGFHBHHFFFHHBGHHHGGFGGGEG.AB?FGGFFFB
@M05620:45:000000000-G6HP7:1:1101:7401:8900 1:N:0:148
AAACCAGAAGACATGAGGTCAGCTAGATCGGAAGAGCACACGTCTGAACTCCAGTCACGCACTACAATCTCGTATGCCGTCTTCTGCTTGAAAAAAAAAAAACAAAAAAGAACCCGCAATTCGTCTGGCCAACGCCCCCCGTCGACCCCATTCCACCCACACGACTATAACTCGACAAAGGCACAACCACCTACAGAGCGCATGGACGCACTCCCCCATACAACTTCTTACCGCCGGTGCTAGTGCAAAGA
+
CBBCCBCFFFFFGGGGGGGGGGHHGHHHHHGGGGHHHGHHHGHHHGGFHHHHHHGHHHGHGGGGHHHH3GHHFGHHHHGGGHGHHHHHHHGHGHHGEGGE?>//?00////=2/////>/11.0.<.0101...----<@-:.--:--../090;0.....:;-@A-00:009..-.-///..;//.9....09000:;=--...09-:--://..;-///0000;9:000/.-9-----0000000;0/9
@M05620:45:000000000-G6HP7:1:1101:20002:8912 1:N:0:148
CATCCTGACCCTGAAGTACCCCGGCTTGATTTCTGACATTAGATCGGAAGAGCACACGTCTGAACTCCAGTCACGCACTACAATCTCGTATGCCGTCTTCTGCTTGAAAAAAAAAAAAAAAAAAAAAAAAAAACAGAAAGTAAATGATAAGGAGAATACAACAAAAGAAATAAAAATATAAACAAGATGAAGTAAATCATCGAAAAGACAGCTGACGGAGGAAAGAGCGATAGATAATAACTGGAAGAACA
+
CBCCDFFFFFFFGGGGGGGGGGGGGGGGHHHHHHHGHHHHHHHHHHGEGGHHHHHHHGHHHGHHHHHHHHHHHGGHGGGHHGHHCHHHGGHHHHGEFHGHHHHHHHHGHHGGGGGF><<<->-<A-<-----A../:0<00000000<:0000<..000000<..</../00:000.0000000.//00000000<00<000//.-/.</<.0:0/.9..-.//.///--...000000:000/<0:.///
@M05620:45:000000000-G6HP7:1:1101:5799:8918 1:N:0:148
AGATTACTGCAACAGTTCCCCCTGGACCTGGAAAAGTTTCTTGCCTGGCTTACAGAAGCTGAAACAACTGCCAATGTCCTACAGGATGCTACCCGTAAGGAAAGGCTCCTAGAAGACTCCAAGGGAGTAAAAGAGCTGATGAAACAATGGCAAGTAAGTCAGGCATTTCCGCTTTAGCACTCTTGTGGATCCAATTGAACAATTCTCAGCATTTGTACTTGTAACTGACAAGCCAGGGACAAAACAAAGAT
+
BBBCCFFFFFFFGGGGGGGGGGGGHHHHHHHHHHGHFHHHHHHHHHHHHHHHHHHHHHHHHHHHHHHHHHHHGHHHHHHHHHHHHGHHHHHHHHGGGGHHHHHHHHHHGHHHHHHGHHHHHHHGGHGGHHHHHEHHHHGHGHHHHGHHHHHHHGHHHHHHHHHGHHHHHHGGGGGHHHHHHHHHHHHGGHHHGHHHHFHHHHHHHHHHHHHHHHHHHHHGHHHGHHHHHHHHGGGGGGGGGGGFGGGGGGF
@M05620:45:000000000-G6HP7:1:1101:26609:8974 1:N:0:148
TACCTGTACTGGGGAAGCATTTGAATATCCCCCCATGGTGATGGGGACGGAGAACTGCTCCATAAACACAGGCAACGTGCCTAACTTTCCCGGGAAGATGAAGTCAAAGAGCGACCACAGCTCTCGGAGGTTATTTTGCATCGGTGAGCCAGACAGAATGATCCGATGAGGGGTGCGAAACTATTTGAGGAAAGGAAGCACCTTTTTATTAAATTTACCTTTTAGCAATCGCCATTCCTACCCTAAAGATC
+
CCCCCFFFFFFFGGGGGGGGGGHHHHHHHHHGGGGGHHFGHHHHHGGGGGGGGHHHHHHHHHHHHHHHHHHHGHHHGHHHHHHHHHHHHHHGGGGGGHHHHHHHHHHHHHHHGGGGGHHHHHHHHDGFGGFHHHHHHHHGHHGGGGGHHHHHHGHHGHHHHHHHHGGGHHHGG=EGFCADGGGGGGGGGGFFFGGFGGGFGFFFFFFFFFFFFFFFFFFFFFFFFFFFFFFFFFFFFFFFFAFFFFFFFFF
@M05620:45:000000000-G6HP7:1:1101:8915:9009 1:N:0:148
TACCTGTACTGGGGAAGCATTTGAATATCCCCCCATGGTGATGGGGACGGAGAACTGCTCCATAAACACAGGCAACGTGCCTAACTTTCCCGGGAAGATGAAGTCAAAGAGCGACCACAGCTCTCGGAGGTTATTTTGCATCGGTGAGCCAGACAGAATGATCCGATGAGGGGTGCGAAACTATTTGAGGAAAGGAAGCACCTTTTTATTAAATTTACCTTTTAGCAATCGCCATTCCTACCCTAAAGATC
+
DDDDDFFFFFFFGGGGGGGGGGHHHHHHHHHGGGGHHHGHHHHHHGGGGGGGGHHHHHHHHHHHHHHHHHHHGHHHGHHHHHHHHHHHHHHGGGGGGHHHHHHHHHHHHHHHGGGGGHHHHHHHHGGGGGGHHHHHHHHHHHGGGGGHHHHHHGHHHHHHHHHHHGGGHHHGGEFGGGGGGGGGHHGGGGGGGGGGGGGGGFFFFFFFHHFFFFFFFFFFFFFFFFFFFFFFFFFFFFHHFFFFFFFFFFF
@M05620:45:000000000-G6HP7:1:1101:8927:9024 1:N:0:148
TACCTGTACTGGGGAAGCATTTGAATATCCCCCCATGGTGATGGGGACGGAGAACTGCTCCATAAACACAGGCAACGTGCCTAACTTTCCCGGGAAGATGAAGTCAAAGAGCGACCACAGCTCTCGGAGGTTATTTTGCATCGGTGAGCCAGACAGAATGATCCGATGAGGGGTGCGAAACTATTTGAGGAAAGGAAGCACCTTTTTATTAAATTTACCTTTTAGCAATCGCCATTCCTACCCTAAAGATC
+
ABBBBFFFFFFFGGGGGGGGGGHGFHHHHHHGGGGHGHGFGFHBFEFGGGGGGFHHFHHHGHHHHHHHHHHHGHHHGGGEHHGCGGHHHHHGGGFGGHHHHHGHHHFHFCGGCCFGGFHHHHHHHDAEDCCGFHHHHFFBHFGFD?FGHHHHGGHHHHHHHHHHACEGHHHFCCDED9;AGFFGFGFBAB:B9FGGGFEBFFFFFFFAFFFBBFFFFFBFFFFBB/B/FF9EDDAFFFFFFFFFBFBBFFF
@M05620:45:000000000-G6HP7:1:1101:6321:9068 1:N:0:148
TACCTGTACTGGGGAAGCATTTGAATATCCCCCCATGGTGATGGGGACGGAGAACTGCTCCATAAACACAGGCAACGTGCCTAACTTTCCCGGGAAGATGAAGTCAAAGAGCGACCACAGCTCTCGGAGGTTATTTTGCATCGGTGAGCCAGACAGAATGATCCGATGAGGGGTGCGAAACTATTTGAGGAAAGGAAGCACCTTTTTATTAAATTTACCTTTTAGCAATCGCCATTCCTACCCTAAAGATC
+
CBCCCFFFFFFFGGGGGGGGGGHHHHHHHHHGGGGHHHHHFHHHHGGGGGGGGHHHHHHHHGHHHHH5GHHGGHHHGHHGHHFHHHHHHHHGGGEGGHHHGHHHHHHHHHHHGGGGGHHHHHHHHGGDGGCGHHHHHHHHHHGGGGGHHHHHHGHHFHHHHHHHHGGGHFHDGCCF?;BDGGGGGGGGGGCFGGGGEGEFFFFFFFFFFFFBFFFFFFBFFFFFFFBFFB.ADDEFFFFFFFFFFFFFFF:
@M05620:45:000000000-G6HP7:1:1101:15890:9077 1:N:0:148
AGATTACTGCAACAGTTCCCCCTGGACCTGGAAAAGTTTCTTGCCTGGCTTACAGAAGCTGAAACAACTGCCAATGTCCTACAGGATGCTACCCGTAAGGAAAGGCTCCTAGAAGACTCCAAGGGAGTAAAAGAGCTGATGAAACAATGGCAAGTAAGTCAGGCATTTCCGCTTTAGCACTCTTGTGGATCCAATTGAACAATTCTCAGCATTTGTACTTGTAACTGACAAGCCAGGGACAAAACAAAGAT
+
BBBCCFFFFFFFGGGGGGGGGGGGHHHHHHHHHHHHGHHHHHHHHHHHHHHHHHHHHHHHHHHHHHHHHHHHHHHHHHHHFHGHHHHHHHGHHHGFEEGGGH?GHHHHGHHHHHHHHHHHHHHGEFFFHFGHHGHHHHHHHGHHHHHHHHHHHGHHHHHHHHHHHHHHHHGGGGGHGHGHHHHHHGHGHHHHHHHHHHFFHHHHHHHGHHHHHHHHHFHHHHHHHHHHGHHHGGGGEGGGGGFGGGGGGGF
@M05620:45:000000000-G6HP7:1:1101:6326:9086 1:N:0:148
TACCTGTACTGGGGAAGCATTTGAATATCCCCCCATGGTGATGGGGACGGAGAACTGCTCCATAAACACAGGCAACGTGCCTAACTTTCCCGGGAAGATGAAGTCAAAGAGCGACCACAGCTCTCGGAGGTTATTTTGCATCGGTGAGCCAGACAGAATGATCCGATGAGGGGTGCGAAACTATTTGAGGAAAGGAAGCACCTTTTTATTAAATTTACCTTTTAGCAATCGCCATTCCTACCCTAAAGATC
+
CCCCCFFFFFFFGGGGGGGGGGHHHHHHHHHGGGGHHHHHHHHHHGGGGGGGGHHHHHHHHHHHHHHHHHHHGHHHGHHHHHHHHHHHHHHGGGGGGHHHHHHHHHHHHHHHGGGGGHHHHHHHHGGGGGGHHHHHHHHDGHGGGGGHHHHHHGHHHHHHHHHHHFGGHHHGGGGGGDFGGGGGGGGGGF;FGGGGGGGGGFFFFFFFFFFFFFFFFFFFFFFFFFFFFFAEFFFFFFFFFFFFFFFFFFF
@M05620:45:000000000-G6HP7:1:1101:21183:9096 1:N:0:148
CATCCTGACCCTGAAGTACCCCGGCTTGATTTCTGACATTAGATCGGAAGAGCACACGTCTGAACTCCAGTCACGCACTACAATCTCGTATGCCGTCTTCTGCTTGAAAAAAAAAAAACAAAAAAAATCAGTGTATAAACAAATCACCTGACATGCATCACAACAAACAAATGAGCCTAATTCCCCATCCTACCGCTGGAACCTTTGGTCAAGAACTCACCCTATAACTCCCATGTTTAGACACCCTCAAC
+
CBCCDFFFFFFFGGGGGGGGGGGGGGGGHHHHHHHHHHHHHHHHHHGDGGHHHHHHHGGHHGHHHHGHHHHHHGGHGGGHHHHHHHHHGGHHHHGGGHGHHHHHHHHGHHGGGGG?>//?/0=/<--01110000000000..0000/0/:/000000000:0.;......:0000//0000000//:/.000;-----.:0./000/.0:000//0000.../000:000./0/;0000000/.....0/
@M05620:45:000000000-G6HP7:1:1101:6557:9097 1:N:0:148
TACCTGTACTGGGGAAGCATTTGAATATCCCCCCATGGTGATGGGGACGGAGAACTGCTCCATAAACACAGGCAACGTGCCTAACTTTCCCGGGAAGATGAAGTCAAAGAGCGACCACAGCTCTTCGGAGGTTATTTTGCATCGGTGAGCCAGACAGAATGATCCGATGAGGGGTGCGAAACTATTTGAGGAAAGGAAGCACCTTTTTATTAAATTTACCTTTTAGCAATCGCCATTCCTACCCTAAAGAT
+
>AAA1@FFFF311AFEEGFAABGDFHHHHGCCCEGHGHGHHBAFGAFEGGGGCHHG1GHHBFGHHFHHFFFEGHHHG?>/?FGGHFBEFHHACG/EEAGHHHFFHHHHHHHHCGCCCEEHEF<GF1FGBCC?GGFHFH1D1FGGG<EG0GHBCAEGBGGDDGGGHHAGGGHF.C;A.ACG?@GGGFFGGGGBFFFFF/F?9BEFFFFFEFFB//;BFF;:BBFFBFFBB/BEFBBAFBFF//AAFFFFFFF
@M05620:45:000000000-G6HP7:1:1101:17335:9163 1:N:0:148
AAACCAAGCAGACACTCACCGCTGTTCAGACATGAGGTCAGCTAGATCGGAAGAGCACACGTCTGAACTCCAGTCACGCACTACAATCTCGTATGCCGTCTTCTGCTTGAAAAAAAAAAAAGTAAAAGAGATGAAGAAACAATGGCAACTAAATCAGGCAATTCCTCTATAGCACTCTCGTGGATCCAAGTGAACAATTCTCAGCATTTGTAATTTTAACTGACAAGTCACGTACAAACCAAAGAACCGAC
+
AABBCBBFCFFFGGGGGGGGGGGGGHHGGGHHHHHHHHFHHHHHHHHHHGGGGHHHHHGHGHHHGHHHHHHHHGHHHGHGGGHHHHDFHHHFEHHHHGFGHGHHBGHHHHHHF?EEGFC///1<1<11/00<111<1000<.>>1><<.<<<000<<</<.00=C0000:0<0C00/00...:;BFG000;000FB/:90;0009;09;0;000;;000;0;0000.0000;9/9:0;.....//./.--:
@M05620:45:000000000-G6HP7:1:1101:11988:9196 1:N:0:148
AGATTACTGCAACAGTTCCCCCTGGACCTGGAAAAGTTTCTTGCCTGGCTTACAGAAGCTGAAACAACTGCCAATGTCCTACAGGATGCTACCCGTAAGGAAAGGCTCCTAGAAGACTCCAAGGGAGTAAAAGAGCTGATGAAACAATGGCAAGTAAGTCAGGCATTTCCGCTTTAGCACTCTTGTGGATCCAATTGAACAATTCTCAGCATTTGTACTTGTAACTGACAAGCCAGGGACAAAACAAAGAT
+
BBBA3DFF@54DGGCFEGGGBFGEGAAGHFAGGHFHAAFGHFHBEGHAGFHCFAFBGHFGHEGGHFHHHFHGHGHEGGFG5FFGF?F3?GDFGGGA/AGFFFGFHE3GFBDGFHHFFHHGBGHGEAE?FHBDBFGFHHBFGGGEHHHDGFFHHG>GBG2GHHHHGHHH<?CDGGGD1GHFHHDGH1>CFGGHHFH0F0BFBCGH<GGDGGB00CGGG0GBCGHBGFCFBGBGHAFFE..C..9:FEAF9F9
@M05620:45:000000000-G6HP7:1:1101:28170:9233 1:N:0:148
AGATTACTGCAACAGTTCCCCCTGGACCTGGAAAAGTTTCTTGCCTGGCTTACAGAAGCTGAAACAACTGCCAATGTCCTACAGGATGCTACCCGTAAGGAAAGGCTCCTAGAAGACTCCAAGGGAGTAAAAGAGCTGATGAAACAATGGCAAGTAAGTCAGGCATTTCCGCTTTAGCACTCTTGTGGATCCAATTGAACAATTCTCAGCATTTGTACTTGTAACTGACAAGCCAGGGACAAAACAAAGAT
+
BBBBAFFFFFFFGGGGGDGGGGGEEGGHHHGHFHHHBDFFHFHGFHHHHGH3GHHHHHHHHGHHHFGHHHHHFFGFHHHHHHGHHGCGFHFGHHFE/>FGGGFC1CCGFBGFGGHHHHFH3GGGE/EEGGFFGFHHFHDGH?FGDGHFFFHHHGFGHHFGHHFHHHGHHFEGGGGGFGHGHFHHG<GGBGGHGHGDH0GHHHGHHHHGHHHFCC:;CGHFHHFBGGHBGHFHHFFFGGEFEA9AFGEFBB9
@M05620:45:000000000-G6HP7:1:1101:23932:9255 1:N:0:148
CATCCTGACCCTGAAGTACCCCGGCTTGATTTCTGACATTAGATCGGAAGAGCACACGTCTGAACTCCAGTCACGCACTACAATCTCGTATGCCGTCTTCTGCTTGAAAAAAAAAAATATTTTGTTTGACAGAGTGTCTTGTTGAGACCATATGTAGGACATGATTTTTTCCTGCAACAGGGACACTCAAGTATCCTTTTTAACGATTTATTCTTTCCTAAAGTATCTCAAATCCAGCTTTAGACAAATTA
+
BBAABFFFFFFFGGGGGGGGFGGGGGGEGHHHHGHHGHHHHFFHHGGGEGFGFHHFHGHHHGFBGAGEHFFGFHGHGGGFHHFE@@FHGEFFFHGGFHGHGH4GHHAH?DF<<>///<@@FFD@2?F01?F10<1FFGHHGDH011.1>>>BGH>100<<GDC0==DDGACC;</:CG./:.:C..;9//;09C0009;C0.;0;.CEG0;;C;BF00CFB0/;B/BFFFB9/9;/9;/9BFB//;..//9
@M05620:45:000000000-G6HP7:1:1101:23966:9276 1:N:0:148
AAACCAAGAAGACATGAGGTCAGCTAGATCGGAAGAGCACACGTCTGAACTCCAGTCACGCACTACAATCTCGTATGCCGTCTTCTGCTTGAAAAAAAAAAAAGTCTCCTAGCATCCTCCACTGGCATCAACTCTCTTATTACACAATTGCCCTTCATTCCGTCATTTCCTCTTTCGCCCTCTTATGTCTCCACTTGAACAATTCTCAGCATTTGTCCTTGTCACTTCCCAGCCAGCTACCCCACCCAGCT
+
BABAABBFFBFFGGGGFGFBGGHHHHHHHHHGGGGHHHHHGHGGHHGHHHHHHHHHHFHGHGGGHHHHHCGHF?EHHHHGEGHGFGFFDGFFFGFFGGCCC/</?3?BDG232@@2@@DGF2@@2/01?11<11?1?FD11111<1.>111<11<000=D0G0=.C=DFHBDFFHH.;.;-;:;0;000;C;0:F;009;0/;99;C00;0;090;0;CF099C990;0://;;.../9;......;9;./
@M05620:45:000000000-G6HP7:1:1101:15238:9338 1:N:0:148
CATCCTGACCCTGAAGTACCCCGGCTTGATTTCTGACATTAGATCGGAAGAGCACACGTCTGAACTCCAGTCACGCACTACAATCTCGTATGCCGTCTTCTGCTTGAAAAAAAAAAAAAAAAAAAAAAAAAAAAGAAAAGATTCTAGGCTAGCAATAGATAAAGAAATACATATGCCAACGATTAAGTCTATGGGATGATTACAAGTAAAGCACGTACATTATGACAGGGAGAGGTAGTATGAGTAGAATT
+
CCDCCFFFFFFFGGGGGGGGGGGGGGGGHHHHHHHHHHHHHHHHHHGGGGHHHHHHHGHHHGHHHHHHHHHHHHGHGGGHHHHHHHHHGGHHHHGGGHGHHHHHHHHHGHHFGFGC><//>----::-------...///.000;000/00.00000000;0000./0::000000000...9..000090:00./0.000000000000000/-;/..000000000.......:00000000;000000
@M05620:45:000000000-G6HP7:1:1101:8695:9349 1:N:0:148
AGATTACTGCAACAGTTCCCCCTGGACCTGGAAAAGTTTCTTGCCTGGCTTACAGAAGCTGAAACAACTGCCAATGTCCTACAGGATGCTACCCGTAAGGAAAGGCTCCTAGAAGACTCCAAGGGAGTAAAAGAGCTGATGAAACAATGGCAAGTAAGTCAGGCATTTCCGCTTTAGCACTCTTGTGGATCCAATTGAACAATTCTCAGCATTTGTACTTGTAACTGACAAGCCAGGGACAAAACAAAGAT
+
CCCCCFFFFFFFGGGGGGGGGGGGHHHHHHHHHHHHHHHHHHHHHHHHHHHHHHHHHHHHHHHHHHHHHHHHHHHHHHHHHHHHHHHHHHFHHHGGGGHHHHFHHHHHGHHHHHFGHHHHHHHGFHGGHFHHHGHHHHHHHHHHHHHHHHHHHGHHHHHHHHHHHHHHHHGGGGGHHHHHHHHHHHHGHHHHHFHHHHHHHHHHHHHHHHHHHHHHHFHGHHHHHHHHGHHGHGGGGGGGECFGGGGGGGF
@M05620:45:000000000-G6HP7:1:1101:8712:9355 1:N:0:148
AGATTACTGCAACAGTTCCCCCTGGACCTGGAAAAGTTTCTTGCCTGGCTTACAGAAGCTGAAACAACTGCCAATGTCCTACAGGATGCTACCCGTAAGGAAAGGCTCCTAGAAGACTCCAAGGGAGTAAAAGAGCTGATGAAACAATGGCAAGTAAGTCAGGCATTTCCGCTTTAGCACTCTTGTGGATCCAATTGAACAATTCTCAGCATTTGTACTTGTAACTGACAAGCCAGGGACAAAACAAAGAT
+
BABCCFFFFFFFGGGGGGGGGGGGHHGHHHHHGGHGGHHHGHHHGHHHHHHHHHHHHHHGHHHHHHHHHHHHHHHHHHHHHHGHHHHHHHHHHHGFGGHGHHHGHHHHGHHHHHHGHHHHHHHGGEGFHHHHHGHHHHHHHGGHHHHHHHHHHGHHHHFHHHHHHHHHHHGGGGGHHHHHHHHHHHHGGHHHGHHHHHHHHGHHHHHHHGHHHHHHHFHHHHHHHHHGHGFGEGFGGGGGEAFFFFGGFGB
@M05620:45:000000000-G6HP7:1:1101:4452:9374 1:N:0:148
AGATTACTGCAACAGTTCCCCCTGGACCTGGAAAAGTTTCTTGCCTGGCTTACAGAAGCTGAAACAACTGCCAATGTCCTACAGGATGCTACCCGTAAGGAAAGGCTCCTAGAAGACTCCAAGGGAGTAAAAGAGCTGATGAAACAATGGCAAGTAAGTCAGGCATTTCCGCTTTAGCACTCTTGTGGATCCAATTGAACAATTCTCAGCATTTGTACTTGTAACTGACAAGCCAGGGACAAAACAAAGAT
+
ABBCCFFFFFFFGGGGGGGGGGGGHHHHHHHHHHHHHHHHHHHGHHHHHHHHHHHHHHHHHHHHHHHHHHHHHHHHHHHHHHHHHGHHHHHHHHGGGGHHHHHGHHHHGHHHHHHHHHHHHHHGGHGGHHHHHEHHHHHHHHHHHHHHHHHHHGHHHHHHHHHHHHHHHHGGGGGHHHHHHHHHHHFGHHHHGGHHHHHHHHHHHHHHHHHHHHHHHFHHHHGGHHHHHHGHGGGGGGGGGGFFGGGGGGG
@M05620:45:000000000-G6HP7:1:1101:4457:9391 1:N:0:148
AGATTACTGCAACAGTTCCCCCTGGACCTGGAAAAGTTTCTTGCCTGGCTTACAGAAGCTGAAACAACTGCCAATGTCCTACAGGATGCTACCCGTAAGGAAAGGCTCCTAGAAGACTCCAAGGGAGTAAAAGAGCTGATGAAACAATGGCAAGTAAGTCAGGCATTTCCGCTTTAGCACTCTTGTGGATCCAATTGAACAATTCTCAGCATTTGTACTTGTAACTGACAAGCCAGGGACAAAACAAAGAT
+
ABABBFFFFFFFGGGGGGGGGGGGHHHHHHHGHHHHFHHHHHHHHHHGHHHHHGHHHHHHHHHHHHHHHHHHHHHHHHHHGGHHHHHHHHHHHHGGGGHHHHHHHHHHGHHHGHHHHHHHHHHGGHGGHHHHHGHHHHHHHHHHHHHHHHHHHGHHHHHHHHHGHHHHHHGGGGGHHHHHHHHHHHHGHHHHFGHGHFGHHFHHHHHFHHHHHHHHHFHHHFCCHHHFHHHHEGGFGBGGEFGGGGEGFFG
@M05620:45:000000000-G6HP7:1:1101:15114:9409 1:N:0:148
TACCTGTACTGGGGAAGCATTTGAATATCCCCCCATGGTGATGGGGACGGAGAACTGCTCCATAAACCCAGGCAACGTGCCTCACTTTCCCGGGAAGATGAAGTCAAAGAGCGACCACAGCTCTCGGAGGTTATTTTGCCTCGGTGAGCCAGACAGCATGATCCGATGAGGGGTGCGAAACTATTTGAGGCAAGGAAGCACCTTTTTATTAAATTTACCTTTTAGCAATCGCCATTCCTACCCTAAAGATC
+
A11A11DFFF31111E1A1BFE3FFH3FGHGGGE0GFCGF1A21CACEE?AAGFGG1GHHH1DGHBG0?CCFG/>G/?/?GD11?@GEGHHGGG/EEFFHB11BFDGFHFHHC/BC/FFFHFHHHGGG/@/<FGFF11F1><CAAA.FFHF..E//.<D0<<GHACA:CCG.-.9C-9--;FBGGGBB./.9...;CFFBFEFBFBFF9///9BB//FBFB9F/B/FBFB-9A-AFBF/9BA9B--/;B;9
@M05620:45:000000000-G6HP7:1:1101:19695:9419 1:N:0:148
AGATTACTGCAACAGTTCCCCCTGGACCTGGAAAAGTTTCTTGCCTGGCTTACAGAAGCTGAAACAACTGCCAATGTCCTACAGGATGCTACCCGTAAGGAAAGGCTCCTAGAAGACTCCAAGGGAGTAAAAGAGCTGATGAAACAATGGCAAGTAAGTCAGGCATTTCCGCTTTAGCACTCTTGTGGATCCAATTGAACAATTCTCAGCATTTGTACTTGTAACTGACAAGCCAGGGACAAAACAAAGAT
+
ABBBBFFFFFFFGGGGGGGGGGGGH4GHHHHHHHHHHHHHHHHHHHHFHFHHHHFHHHHHHHHHHHHHHHHHHHHHHHHHFHHHHHHHHHHHHHGGEGHHHFHHHHHHGHHHGHHHHHHHHHFGGGGGHHHHHGHHHHHHHHHHHHHHHHHHHGHHHHHHHHHHHHHHHHGGGGGHEHHHHHHHHHHGHHHHHFHHHGGHGHHHHHHHHHGHHHHHHHHHFHHHHHHHHHHFHGGGGGGG.FFGGGGGBFF
@M05620:45:000000000-G6HP7:1:1101:15127:9424 1:N:0:148
TACCTGTACTGGGGAAGCATTTGAATATCCCCCCATGGTGATGGGGACGGAGAACTGCTCCATAAACACAGGCAACGTGCCTAACTTTCCCGGGAAGATGAAGTCAAAGAGCGACCACAGCTCTCGGAGGTTATTTTGCATCGGTGAGCCAGACAGAATGATCCGATGAGGGGTGCGAAACTATTTGAGGAAAGGAAGCACCTTTTTATTAAATTTACCTTTTAGCAATCGCCATTCCTACCCTAAAGATC
+
CCCCCFFFFFFFGGGGGGGGGGHHHHHHHHHGGGGHHHGHHHHHHGGGGGGGGHHHHHHHHHHHHHHHHHHHGHHHGHHHHHGHHHHHHGHGGGGGGHHHHHHHHHHHHHHHGGGGGHHFHHHHFGGDGGEHHHHHHHHHHEGGDGGHHGHHHGHHHHHHHHHHHGGDHHHGGEEGGGGGGGGGGGGFFGG/BFFFGGGFFFFFFFFFFFFBBFFFFFFFFFEFFFFFFFFFFFFFFFFFFFFFFFFFFFF
@M05620:45:000000000-G6HP7:1:1101:19699:9438 1:N:0:148
AGATTACTGCAACAGTTCCCCCTGGACCTGGAAAAGTTTCTTGCCTGGCTTACAGAAGCTGAAACAACTGCCAATGTCCTACAGGATGCTACCCGTAAGGAAAGGCTCCTAGAAGACTCCAAGGGAGTAAAAGAGCTGATGAAACAATGGCAAGTAAGTCAGGCATTTCCGCTTTAGCACTCTTGTGGATCCAATTGAACAATTCTCAGCATTTGTACTTGTAACTGACAAGCCAGGGACAAAACAAAGAT
+
BCBCCFFFFFFFGGGGGGGGGGGGHHHHHHHHHHHHHHHHHHHHHHHHHHHHHHHHHHHHHHHHHHHHHHHHHHHHHHHHHHHHHHHHHHHHHHGGGGHHHHHHHHHHGHHHHHHHHHHHHHHGGFGGHHHHHEHHHHHHHHHHHHHHHHHHHGHHHHHHHHHHHHHHHHGGGGGHFHHHHHHHHGHGHHHHGGHHHGHHHHHHHHHHHHHHHHHGHFHHHHHHHHHHGHHHHGGGGGGGGGGGGGGGGFF
@M05620:45:000000000-G6HP7:1:1101:8791:9538 1:N:0:148
AGATTACTGCAACAGTTCCCCCTGGACCTGGAAAAGTTTCTTGCCTGGCTTACAGAAGCTGAAACAACTGCCAATGTCCTACAGGATGCTACCCGTAAGGAAAGGCTCCTAGAAGACTCCAAGGGAGTAAAAGAGCTGATGAAACAATGGCAAGTAAGTCAGGCATTTCCGCTTTAGCACTCTTGTGGATCCAATTGAACAATTCTCAGCATTTGTACTTGTAACTGACAAGCCAGGGACAAAACAAAGAT
+
BBCBCFFFFFFFGGGGGGGGGGGGHHHHHHHHHHHHHHHHHHHHHHHHHHHHHHHHHHHHHHHHHHHHHHHHHHHHHHHHHHHHHHHHHHDHHHGGGGHHHHEGHHHHGHHHHHFHHHHHHHGGGHGGHHHHHGHHHHHHHHHHHHHHHHHHHGHHHHHHHHHHHHHHHHGGGGGHGHHHHHHHHHHGHHHHHCGHHHHGHHHHHHHHHHHHHHHHHHHGHHHHHHHFGHHHHGGGGGGGEFGGGGGGGGG
@M05620:45:000000000-G6HP7:1:1101:8811:9540 1:N:0:148
AGATTACTGCAACAGTTCCCCCTGGACCTGGAAAAGTTTCTTGCCTGGCTTACAGAAGCTGAAACAACTGCCAATGTCCTACAGGATGCTACCCGTAAGGAAAGGCTCCTAGAAGACTCCAAGGGAGTAAAAGAGCTGATGAAACAATGGCAAGTAAGTCAGGCATTTCCGCTTTAGCACTCTTGTGGATCCAATTGAACAATTCTCAGCATTTGTACTTGTAACTGACAAGCCAGGGACAAAACAAAGAT
+
ABABCFFFFFFFGGGGGGGGGGGGHHHHHHHHHHFHFHHHHHHHHHHHHHHHHHHHHHHHHHHHHHHHHHHHGGHHHHHHHHHHHGHHHHGHHHGFGGHHGHGHHHHHGHHHHHHFHHHHHHHGGHGGHHHGHEHHHHGHHFHGGHHHHHHGHGHHFHHHFHGHHHHHHHGGGGGHFHFHHHHHHHHGHHHHHHHHHHHGHHHHHHHHHHHHHHHHHGHHHHHHHHHGHFGGHGGGGGGGGFFFGGGGEG;
@M05620:45:000000000-G6HP7:1:1101:8795:9556 1:N:0:148
AGATTACTGCAACAGTTCCCCCTGGACCTGGAAAAGTTTCTTGCCTGGCTTACAGAAGCTGAAACAACTGCCAATGTCCTACAGGATGCTACCCGTAAGGAAAGGCTCCTAGAAGACTCCAAGGGAGTAAAAGGGCTGATGAAACAATGGCAAGTAAGTCAGGCATTTCCGCTTTAGCACTCTTGTGGATCCAATTGAACAATTCTCAGCATTTGTACTTGTAACTGACAAGCCAGGGACAAAACAAAGAT
+
BBCCCFFFFFDFGGGGGGGGGGGGHHHHHHEHHHHHHHHHHHHHHHHHHHHHHHHHHHHHHHHHHHHHHHHHHHHHHHHHHHHHHHHHHHFHHHGGGGHHHH3FHHHHGHHHHHFHHHHHHHHGEHFGHHHHH/EFHGGHHGHHHHHHHHHHHGHHHHHHHHHHHHHHHHGGGGGHGHHHHHHHHGHGHHHHHBGHHGHHHHHHHHHHHHHHHHHHHFHHHHHGHHHHFHHHGGGFGGGGEF/:FGGGGFG
@M05620:45:000000000-G6HP7:1:1101:23776:9581 1:N:0:148
AGATTACTGCAACAGTTCCCCCTGGACCTGGAAAAGTTTCTTGCCTGGCTTACAGAAGCTGAAACAACTGCCAATGTCCTACAGGATGCTACCCGTAAGGAAAGGCTCCTAGAAGACTCCAAGGGAGTAAAAGAGCTGATGAAACAATGGCAAGTAAGTCAGGCATTTCCGCTTTAGCACTCTTGTGGATCCAATTGAACAATTCTCAGCATTTGTACTTGTAACTGACAAGCCAGGGACAAAACAAAGAT
+
BBBCBFFFFFFFGGGGGGGGGGGGHHHHHHHHHHHHHHHHHHHHHHHHHHHHHHHHHHHHHHHHHHHHHHHHHHHHHHHHHHHHHHHHHHHHHHGGGGHHHHHHHHHHGHHHHHHGHHHHHHHGGGGGHHHHHGHHHHGHHHHHHHHHHHHHHGHHHHHHHHHHHHHHHHGGGGGHHHHHHHHHHGHGGHHHGHHHHHHGHHHHHHHHHHGHHHHHHHHHHGHHHHHFHHHHHGGGGFGGGGGGGGGGGGF
@M05620:45:000000000-G6HP7:1:1101:7298:9625 1:N:0:148
TACCTGTACTGGGGAAGCATTTGAATATCCCCCCATGGTGATGGGGACGGAGAACTGCTCCATAAACACAGGCAACGTGCCTAACTTTCCCGGGAAGATGAAGTCAAAGAGCGACCACAGCTCTCGGAGGTTATTTTGCATCGGTGAGCCAGACAGAATGATCCGATGAGGGGTGCGAAACTATTTGAGGAAAGGAAGCACCTTTTTATTAAATTTACCTTTTAGCAATCGCCATTCCTACCCTAAAGATC
+
CCCCCFFFFFFFGGGGGGGGGGHHHHHHHHHGGGGHHHGHHHHHGGGGGGGGGHHHHHHHHHHHHHHHHHHHGGHHGHHHHHHHHHHHHHHGGGGGGHHHHHHHHHHHHHHHGGGGGHHHHHHHHGGGGGEHHHHHHHHGHHGGGGGHHHHHHGHHHHHHHHHHHGGGHHHGGEDGGGGGGGGGGGGGEF;FGGGGGGGGGFFFFFFFFFFFFFFFFFFFFFFFFFFFFFEFFFFFFFFFFAFFFFFFFFF
@M05620:45:000000000-G6HP7:1:1101:22054:9644 1:N:0:148
TACCTGTACTGGGGAAGCATTTGAATATCCCCCCATGGTGATGGGGACGGAGAACTGCTCCATAAACACAGGCAACGTGCCTAACTTTCCCGGGAAGATGAAGTCAAAGAGCGACCACAGCTCTCGGAGGTTATTTTGCATCGGTGAGCCAGACAGAATGATCCGATGAGGGGTGCGAAACTATTTGAGGAAAGGAAGCACCTTTTTATTAAATTTACCTTTTAGCAATCGCCATTCCTACCCTAAAGATC
+
BBBBBFFFFFFFCFEEGGGGGFHHHGHHHHHGGGGHHHHHGHHHHGGGFGGCGHHGHHHHHHHHHHHHHHHHGHGHGHGHHHHHHHHHHHHGGGECEHHHHHHHHHHHGHHFGGGGGHHH/FGHGFGGGC?GHHHHHHHFHHFGGGGHHHHHHGHHHHHHHHHHHGGGHHGGGFGGGGGGGGGGGGGGGGFGGGGGFFEFFFFFFFFFFFFFFFFFFFFFFFFFFFFBF/AEFFFFFFFFF.FFFFFFFFF
@M05620:45:000000000-G6HP7:1:1101:8931:9685 1:N:0:148
TACCTGTACTGGGGAAGCATTTGAATATCCCCCCATGGTGATGGGGACGGAGAACTGCTCCATAAACACAGGCAACGTGCCTAACTTTCCCGGGAAGATGAAGTCAAAGAGCGACCACAGCTCTCGGAGGTTATTTTGCATCGGTGAGCCAGACAGAATGATCCGATGAGGGGTGCGAAACTATTTGAGGAAAGGAAGCACCTTTTTATTAAATTTACCTTTTAGCAATCGCCATTCCTACCCTAAAGATC
+
DCDDDFFFFFFFGGGGGGGGGGHHHHHHHHHGGGGHHHGHHHHHHGGGGGGGGHHHHHHHHHHHHHHHHHHHGGHHGHHHHHHHHHHHHHHGGGGGGHHHHHHHHHHHHHHHGGGGGHHHHHHHHGGGGGGHHHHHHHHHHHGGGGGHHHHHHGHHHHHHHHHHHGGGHHHGGEEGGGGGGGGGHHHGGGFGGGGGGGGGGFFFFFFFHHHFFFFHFFFFFFFFFFFFFFFFFFFFFFFFFFFFFFFFFFF
@M05620:45:000000000-G6HP7:1:1101:3389:9687 1:N:0:148
AGATTACTGCAACAGTTCCCCCTGGACCTGGAAAAGTTTCTTGCCTGGCTTACAGAAGCTGAAACAACTGCCAATGTCCTACAGGATGCTACCCGTAAGGAAAGGCTCCTAGAAGACTCCAAGGGAGTAAAAGAGCTGATGCAACAATGGCAAGTAAGTCAGGCATTTCCGCTTTAGCACTCTTGTGGATCCAATTGAACAATTCTCAGCATTTGTACTTGTAACTGACAAGCCAGGGACAAAACAAAGAT
+
BB@BBFF5BBD@F4CFDGGGGGGF4FFGGGGHFHFHFGFHHHG5FGGFGGHHH5EBFGFGHGHBBA1B3GGGCCGFH5FGGAA3BEGHHH5DGHEB>11FFF31GHFFFGGHHFDC3FFBFGB?//?<?4?FGAFFFHBFB3B?B0/FFCGCFFGFEHFFFDGGCGHHHD?EDDGFHHHBHEGFG1FCFEC00<0=<0DGEFFGDG00==DGGHBGGCFBFG000<CGCGBA;99AEDA.AA/.;9CF9BB
@M05620:45:000000000-G6HP7:1:1101:3411:9693 1:N:0:148
AGATTACTGCAACAGTTCCCCCTGGACCTGGAAAAGTTTCTTGCCTGGCTTACAGAAGCTGAAACAACTGCCAATGTCCTACAGGATGCTACCCGTAAGGAAAGGCTCCTAGAATACTCCCAGGTAGTAAAAGAGCTGCTGCAACAATGGCAAGTAAGTCAGGCATTTCCGCTTTAGCACTCTTGTGGATCCAATTGAACAATTCTCAGCATTTGTACTTGTCACTGACAAGCCAGGGACAACACAAAGAT
+
AAAAAFFFBD1DGGGGGGGGGGGG0GHHHHFHHHHHHHHHHHHHHHHHHHHFHHEGHHHHHHHHHHHHHHHHHHHFHHHHHHHH0GGFGH2FGHGG/B>FGH000?GGGHHHHH2BGGHB/B1?11BFG2FGHFHHHH1BG1BGGHGHGCGHHGHHHHHHH>0GHHHHHHGGGGGHHHHHHHHHGHHGHHHHHGFHHD0=0CGHHHHG0CHHGH0GFHHGHG0;GHGEHFHFGGFFGGGG?9.;AEGGFBC
@M05620:45:000000000-G6HP7:1:1101:8932:9704 1:N:0:148
TACCTGTACTGGGGAAGCATTTGAATATCCCCCCATGGTGATGGGGACGGAGAACTGCTCCATAAACACAGGCAACGTGCCTAACTTTCCCGGGAAGATGAAGTCAAAGAGCGACCACAGCTCTCGGAGGTTATTTTGCATCGGTGAGCCAGACAGAATGATCCGATGAGGGGTGCGAAACTATTTGAGGAAAGGAAGCACCTTTTTATTAAATTTACCTTTTAGCAATCGCCATTCCTACCCTAAAGATC
+
CCCCCFFFFFFFGGGGGGGGGGHHHHHHHHHGGGGHHHGHHHHHHGGGGGGGGHHHHHHHHHHHHHHHHHHHGHHHGHHHHHHHHHHHHHHGGGGGGHHHHHHHHHHHHHHHGGGGGHHHHHHHHGGGFGEHHHHHHHHHHHGGGGGHHHHHHGHHHHHHHHHHHGGGHHHGG:CDDACGGGGGGGGGGGCFGGGGGGGGGFFFFFFFFFFFFFFFFFFFFFFFFFFFFFFFFFFFFFFFFFFFFFFFFFF
@M05620:45:000000000-G6HP7:1:1101:10264:9723 1:N:0:148
TACCTGTACTGGGGAAGCATTTGAATATCCCCCCATGGTGATGGGGACGGAGAACTGCTCCATAAACACAGGCAACGTGCCTAACTTTCCCGGGAAGATGAAGTCAAAGAGCGACCACAGCTCTCGGAGGTTATTTTGCATCGGTGAGCCAGACAGAATGATCCGATGAGGGGTGCGAAACTATTTGAGGAAAGGAAGCACCTTTTTATTAAATTTACCTTTTAGCAATCGCCATTCCTACCCTAAAGATC
+
DCCCDFFFFFFFGGGGGGGGGGHHHHHHHHHGGGGHHHHHHHHHHGGGGGGGGHHHHHHHHHHHHHHHHHHHGHHHGHHHHHHHHHHHHHHGGGGGGHHHHHHHHHHHHHHHGGGGGHHHHHHHHGGGGGGHHHHHHHHHHHGGGGGHHHHHHGHHHHHHHHHHHGGGHHHGGEFGGFAGGGGGHHGGGGBGGGGGGGGGGFFFFFFFFFFFFFFHFFFFFFFFFFFFFFFFFFFFFFFFFFFFFFFFFFF
@M05620:45:000000000-G6HP7:1:1101:6823:9775 1:N:0:148
CATCCTGACCCTGAAGTACCCCGGCTTGATTTCTGACATTAGATCGGAAGAGCACACGTCTGAACTCCAGTCACGCACTACAATCTCGTATGCCGTCTTCTGCTTGAAAAAAAAAAAAAACAAAGCATCTACCCATAATCCGCCCCCCACAGACACATCACGTGAAGACAACGAGCGAGCCTCCCCACCCACCACTTCACCCCCCCAGCCCATGGGCCACCGTTGCAGGGCGCAGGTAGAATTGTCCTTAC
+
BCCCCFFFFFFFGGGGGGGGGGGGGGGGHHHHHHHHHHHHHHHHHHGGGGHHHHHHHGHHHGHHHHHHHHHHHGGHGGGGHHGHGHHHGEHHGHGGGHGHHHHHHGHHFHHGGGGFB/////>0001111111010/0000..<----:.:.099//00;;....9009C/:-..-----://.../.......9000000.----;.9..;://.........9900.-.-----.000000:000000;
@M05620:45:000000000-G6HP7:1:1101:18194:9777 1:N:0:148
AAACCAAGCAGACACTCACCGCTGTTCAGACATGAGGTCAGCTAGATCGGAAGAGCACACGTCTGAACTCCAGTCACGCACTACAATCTCGTATGCCGTCTTCTGCTTGAAAAAAAAAAAAAAAAATAAGAAAAAAAACAACAGTATGAAAGCATAAAAAAAAAAAAAAAACTATGAGAAGAAAAGTAATACAGAGAGAACTAAGATGATATAGGATGCAGAATTGATCAAAGTGAAAGTCAAAACAGTGA
+
CCCDDBCFDFFFGGGGGGGGGGGGFHHFGHHHHHHHHHHHHHHHHHHHHGGGGGHHHHFHGHHHGHGHHHHHHHHHHGHGGGHHHHHEHHHGGHHHHGFGHGHHHHHHHHHEFGGFGGG/></<>-.0=111//.:<:...../<1111111/011111<-----9-----.0<111111/0/://011111011//..0010000111111110010/011/11<<1<1001111111111110../111
@M05620:45:000000000-G6HP7:1:1101:26980:9779 1:N:0:148
TACCTGTACTGGGGAAGCATTTGAATATCCCCCCATGGTGATGGGGACGGAGAACTGCTCCATAAACACAGGCAACGTGCCTAACTTTCCCGGGAAGATGAAGTCAAAGAGCGACCACAGCTCTTCGGAGGTTATTTTGCATCGGTGAGCCAGACAGAATGATCCGATGAGGGGTGCGAAACTATTTGAGGAAAGGAAGCACCTTTTTATTAAATTTACCTTTTAGCAATCGCCATTCCTACCCTAAAGAT
+
CBCCCFFFFFFFGGFGGGGGGGHHHHHHHHHGGGGHFGDGGHHHHGGGGGGGGHHHHHHHHHHHGHHHHGHHGHHHGHHHHGHHHHHHHHHGGGCGGHHHHFHHGHHHHHHHGGGGGHHHHHHHHHHGFGFDHHHHHHHHHHHGGGGFHHHHHHGHHGHHHHHHHHFGGHHHGGGDGG;DCDGCCFGGEGBFGGC9FCFFGGFFFFFFFFFFFFFFFFFFFFFFFFFFFFFFFFDEFFFFFFFFFFFBBFF
@M05620:45:000000000-G6HP7:1:1101:26963:9793 1:N:0:148
TACCTGTACTGGGGAAGCATTTGAATATCCCCCCATGGTGATGGGGACGGAGAACTGCTCCATAAACACAGGCAACGTGCCTAACTTTCCCGGGAAGATGAAGTCAAAGAGCGACCACAGCTCTTCGGAGGTTATTTTGCATCGGTGAGCCAGACAGAATGATCCGATGAGGGGTGCGAAACTATTTGAGGAAAGGAAGCACCTTTTTATTAAATTTACCTTTTAGCAATCGCCATTCCTACCCTAAAGAT
+
BBBBBFFFFFFFGGGGGGGGGGHHFGHHHHHGGGGHHHFGGHHHHGGGGGGGGHHHHHHHHHHHHHHHHHHHGHHHGHHHHHGHHHHHHHHGGGGGGHHHGGHHHHHHHHHHGGGGGHHHHHHHHHHGGGGDHHHHHHHFFHHGGDGGHHHHGGGHHHHHHHGHHHDGGHHHGGCDDGGGGGGGGGGGGGGFFFGCBFGGFGFFFFFFFFFFFFFFFFBFFFFFFFFFFFFFFFFFFFFFFFFFFFFFFFF
@M05620:45:000000000-G6HP7:1:1101:12731:9814 1:N:0:148
TACCTGTACTGGGGAAGCATTTGAATATCCCCCCATGGTGATGGGGACGGAGAACTGCTCCATAAACACAGGCAACGTGCCTAACTTTCCCGGGAAGATGAAGTCAAAGAGCGACCACAGCTCTCGGAGGTTATTTTGCATCGGTGAGCCAGACAGAATGATCCGATGAGGGGTGCGAAACTATTTGAGGAAAGGAAGCACCTTTTTATTAAATTTACCTTTTAGCAATCGCCATTCCTACCCTAAAGATC
+
BBBBBFFFFFFFFGCEFGGGGGGHHHHHHHHGGGGHHGHHDGHGEFGGGGGGGHHHHHFFHHHHHHHHHHHHGFHHGHHHHHHHHHFGGHHGGGGGCHFHHGHGGHGHHHHGGGGGGHGHHFHGHGGGGGCHHHHHHHHHHHGGGGGGHHHHHGHHHHHHHHHHHGGGHFGGFGGGGGGBGGGGGFFF?FBFFFGFFGGFGFFFFFFFFFFFFFFFFFFFFFFFFFFFFBEFFFFFFFFFFFFFFFFFFFF
@M05620:45:000000000-G6HP7:1:1101:12749:9818 1:N:0:148
TACCTGTACTGGGGAAGCATTTGAATATCCCCCCATGGTGATGGGGACGGAGAACTGCTCCATAAACACAGGCAACGTGCCTAACTTTCCCGGGAAGATGAAGTCAAAGAGCGACCACAGCTCTCGGAGGTTATTTTGCATCGGTGAGCCAGACAGAATGATCCGATGAGGGGTGCGAAACTATTTGAGGAAAGGAAGCACCTTTTTATTAAATTTACCTTTTAGCAATCGCCATTCCTACCCTAAAGATC
+
>3A>>@FDFFF@4EEFGGGFGGHGFDFGGD4FAEEFHGFFFEH3AAFGEEDEAGHHAGHFC3ABFGHGHHHHEGFHEF?1GHG@G3GHHHHGGE@EGGHBGGFHGFFHHGC0EDGCCCHH/GFHFDGC?@?FHHHHHDB1GBED<EGCGHHFFECGBGF<GHGHH?FGFHF.-;:E?9B@?GFFGGGEEFBBFGFGFF?/;AF/B9FEFFBBFFFFFFBF/9BFBBF//BAEDF.FFFFF/AFFFFFFEFF
@M05620:45:000000000-G6HP7:1:1101:16855:9835 1:N:0:148
AAACCAAGAAGACATGAGGTCAGCTAGATCGGAAGAGCACACGTCTGAACTCCAGTCACGAACTACAATCTCGTATGCCGTCTTCTGCTTGAAAAAAAAAAAAAAAAAAAAAATAGAGGAGGAGAAGGTGGGAGAAGAGTATGTAATAGAAGAAGCATTTAGAAGTAGAGTGTGTGAGGTTAGTACGATCGAAGTAATGAGAATAGTACAAAATAGAGTGTAGATGAATGGTGTGTTATAGGGATTGAGAA
+
BBBBCBBFFFFFGGGGGGGGGGHHHHHHHHHGGGGHHHHHHHGGHHGHHHHHHHGHHHHGGGGHHHHHFBGHHFGGHHHGGGHGHHHHHHHHGHGHEEEEE</<<////<-<<.000</......././/.-....//.000000000;000/////000000000009090/;../;./9/.///....-./..///;//////9;/////.////://:///9///;////..9://///.9/////./
@M05620:45:000000000-G6HP7:1:1101:16837:9839 1:N:0:148
AAACCAAGAAGACATGAGGTCAGCTAGATCGGAAGAGCACACGTCTGAACTCCAGTCACGAACTACAATCTCGTATGCCGTCTTCTGCTTGAAAAAAAAAAAAAAATAAAAACCAAAAAATCAAAGTCCCAGTAAAATGTAATGTGGAACCACTAAGACCCACGGAGTATCGACAATCTGGACAATATTGATAGCATGTACAAATACGGGTCTATCGGACTCATGCACTGCACGTAGTTACAGAGACCTGC
+
CCCCCBBFFFFFGGGGGGGFGGHHHHHHHHGGEFGHHHHHHHGHHHGHHHHHHHHHHFGGGGGHHHHHG3GHHFFHHHHGGGHGHHHHHHHGHGGHGGGGG><>//022D>?//?/F/F-01111111111110=00000000<000000...0/0000/..:;-9..:00..-.-;00000.0.0000000000000900000000..--9/000.-.--/0;900;:/;00..9:9000000///.9/.
@M05620:45:000000000-G6HP7:1:1101:8277:9842 1:N:0:148
AAACCAGAAGACATGAGGTCAGCTAGATCGGAAGAGCACACGTCTGAACTCCAGTCACGCACTACAATCTCGTATGCCGTCTTCTGCTTGAAAAAAAAAAAAAAAAACAAAAGACAAAAACACAGAACCTCTGAAAAAGGTGAACCTGTCATCACTCTTGTGCCAGGAAGGAAAGCTCGACTTAGCAATGCGCAGGAGACACCATCGGACAGGAGGACATCCAGCAACGGTGTGAGAACGGGCGTCGTAAC
+
CBBCCCBFFFFFGFGGGGGGGGHHDHHHHHGGGGHHGHHHHGHHHGHHGHHHHHHHHHGHGGGHHGHHCGHHFGHHHHGFFHGHHHHHHHHHGHHGGGGG//>///////000.00000...<../</./<000000...0/0:0./.0/0:00000000000090../9../;./00.--..0900////..---....//.;//...-9......./:///////.--....//;//...--;---...
@M05620:45:000000000-G6HP7:1:1101:20253:9852 1:N:0:148
AGATTACTGCAACAGTTCCCCCTGGACCTGGAAAAGTTTCTTGCCTGGCTTACAGAAGCTGAAACAACTGCCAATGTCCTACAGGATGCTACCCGTAAGGAAAGGCTCCTAGAAGACTCCAAGGGAGTAAAAGAGCTGATGAAACAATGGCAAGTAAGTCAGGCATTTCCGCTTTAGCACTCTTGTGGATCCAATTGAACAATTCTCAGCATTTGTACTTGTAACTGACAAGCCAGGGACAAAACAAAGAT
+
CCCCDFFFFFFFGGGGGGGGGGGGHHHHHHHHHHHHHHHHHHHHHHHHHHHHHHHHHHHHHHHHHHHHHHHHHHHHHHHHHHHHHHHHHHHHHHGGGGHHHHHHHHHHGHHHHHHHHHHHHHHGGGFFHHHHHGHHHHHHHHHHHHHHHHHHHGHHHHHHHHHHHHHHHHGGGGGHHHHHHHHHHGHGHHHHGHHHHHGHHHHHHHHHHHHHHHHHHHHHHHHHHHHHHHHHHGGGGGGGGGGGGGGGGFF
@M05620:45:000000000-G6HP7:1:1101:20244:9867 1:N:0:148
AGATTACTGCAACAGTTCCCCCTGGACCTGGAAAAGTTTCTTGCCTGGCTTACAGAAGCTGAAACAACTGCCAATGTCCTACAGGATGCTACCCGTAAGGAAAGGCTCCTAGAAGACTCCAAGGGAGTAAAAGAGCTGATGAAACAATGGCAAGTAAGTCAGGCATTTCCGCTTTAGCACTCTTGTGGATCCAATTGAACAATTCTCAGCATTTGTACTTGTAACTGACAAGCCAGGGACAAAACAAAGAT
+
AAAAAFFFDFFFGGGGGGGGGGEFHHHHFHAFHHHH3GGHHHGHHFFHHHHHHHGHHHHHHHHGHHHHHFHHBGHEGHHHHHHFCGHBGHHHHHEF/EHHGFHFGHHHGHHHHHHFGHHHHGFFA/EEHHHHHGGHHFGFHGHHHHHGGHHGFFFGGFGHHHHHHHHHHHGGGGGHBGHHHHHHHFGDFGHHHFGHHGHGHHHFHHHFGFGHHFHCGGHHFFFCGHGBFHHHEFGGGGGGEABAFGGGGEG
@M05620:45:000000000-G6HP7:1:1101:10003:9891 1:N:0:148
TACCTGTACTGGGGAAGCATTTGAATATCCCCCCATGGTGATGGGGACGGAGAACTGCTCCATAAACACAGGCAACGTGCCTAACTTTCCCGGGAAGATGAAGTCAAAGAGCGACCACAGCTCTCGGAGGTTATTTTGCATCGGTGAGCCAGACAGAATGATCCGATGAGGGGTGCGAAACTATTTGAGGAAAGGAAGCGCCTTTTTATTAAATTTACCTTTTAGCAATCGCCATTCCTACCCTAAAGATC
+
AAAAA1FFFFBF1AFGGGGGGGHHHGGHHHHGGGGHHGFFHFHHGGGGGG?ECGHHHHHDFGGGHHHHHHGFGHHHEHHHHHHHHFHHHHHGGGCGGGHGHGFHGHEHHGFGGCCCGHHGHHHHFGGGGCCHGHHHHGFFHHGGGGGGHHGHHGGHGHFGHHGHG?FCFFGCC;@E@E@GGGGFGGFFGG9CBGGBFFE-@@BBFFFFFFBBFFFFFFFFFFFFF/FBBFFFBFAFFFFFEFFFFFFFFFB
@M05620:45:000000000-G6HP7:1:1101:9995:9908 1:N:0:148
TACCTGTACTGGGGAAGCATTTGAATATCCCCCCATGGTGATGGGGACGGAGAACTGCTCCATAAACACAGGCAACGTGCCTAACTTTCCCGGGAAGATGAAGTCAAAGAGCGACCACAGCTCTCGGAGGTTATTTTGCATCGGTGAGCCAGACAGAATGATCCGATGAGGGGTGCGAAACTATTTGAGGAAAGGAAGCGCCTTTTTATTAAATTTACCTTTTAGCAATCGCCATTCCTACCCTAAAGATC
+
DCCDDFFFFFFFGGGGGGGGGGHHHHHHHHHGGGGHHHHHHHHHHGGGGGGGGHHHHHHHHHHHHHHHHHHHGHHHGHHHHHHHHHHHHHHGGGGGGHHHHHHHHHHHHHHHGGGGGHHHHHHHHGGGGGGHHHHHHHHHHHGGGGGHHHHHHGHHHHHHHHHHHGGGHHHGGEGGGGGGGGGHHHHGGGFGGGGGGGGGFFFFFFFFFHHFFFHHHFFFHFFFFFFFFFFFFFFFFFFFFFFFFFFFFFF
@M05620:45:000000000-G6HP7:1:1101:10012:9911 1:N:0:148
TACCTGTACTGGGGAAGCATTTGAATATCCCCCCATGGTGATGGGGACGGAGAACTGCTCCATAAACACAGGCAACGTGCCTAACTTTCCCGGGAAGATGAAGTCAAAGAGCGACCACAGCTCTCGGAGGTTATTTTGCATCGGTGAGCCAGACAGAATGATCCGATGAGGGGTGCGAAACTATTTGAGGAAAGGAAGCGCCTTTTTATTAAATTTACCTTTTAGCAATCGCCATTCCTACCCTAAAGATC
+
CBBCCFFFFFFFGGGGGGCGGGHHHHHHHHHGGGGHHHGHCHHHHGGGGGGGGHHHHHHHHHHHHHHHHHHHGHHHGHHHHHHHHHHHHHHGGGGGGGHHFHHHHHHGGHHHGGGGGHHHGHHHHGGGGGAGHHHHHHHGHHGGGGGHHGHHHGHHHHHHHHHHHGGGHHGCG;AFGDADGGGGGGGGEC9FGGGGGGGGFFFFFFFFFFFFFFFFFFBFFFFFFFFFFFEFFFFFFFFFF.AFFBFBFFF
@M05620:45:000000000-G6HP7:1:1101:21204:9935 1:N:0:148
TACCTGTACTGGGGAAGCATTTGAATATCCCCCCATGGTGATGGGGACGGAGAACTGCTCCATAAACACAGGCAACGTGCCTAACTTTCCCGGGAAGATGAAGTCAAAGAGCGACCACAGCTCTCGGAGGTTATTTTGCATCGGTGAGCCAGACAGAATGATCCGATGAGGGGTGCGAAACTATTTGAGGAAAGGAAGCACCTTTTTATTAAATTTACCTTTTAGCAATCGCCATTCCTACCCTAAAGATC
+
DDDDDFFFFFFFGGGGGGGGGGHHHHHHHHHGGGGHHHHHHHHGHGGGGGGGGHHHHHHHHHHHHHHHHHHHGHHHGHHHHHHHHHHHHHHGGGGGGHHHHHHHHHHHHHHHGGGGGHHHHHHHHGGGGGEHHHHHHHHHHHGGGGGHHHHHHGHHHHHHHHHHHGGGHHHGGFFGGGGGGGGGHHHGGGGGGGGGGGGGGFFFFFFFFFFFFFFFFFFFFFFFFFFFFFFFFFFFFFFHFFFFFFFFFFF
@M05620:45:000000000-G6HP7:1:1101:17167:9949 1:N:0:148
AGATTACTGCAACAGTTCCCCCTGGACCTGGAAAAGTTTCTTGCCTGGCTTACAGAAGCTGAAACAACTGCCAATGTCCTACAGGATGCTACCCGTAAGGAAAGGCTCCTAGAAGACTCCAAGGGAGTAAAAGAGCTGATGAAACAATGGCAAGTAAGTCAGGCATTTCCGCTTTAGCACTCTTGTGGATCCAATTGAACAATTCTCAGCATTTGTACTTGTAACTGACAAGCCAGGGACAAAACAAAGAT
+
BBCCCFFFFFDFGGGGGGGGGGGGHHHHHHHHHHHHHHHHHHHHHHHHHHHHHHHHHHHHHHHHHHHHHHHHHHHHHHHHHHHHHHHHHHGHHHGGGGHHHHHHFHHHGHHHHHHHHHHHHHEFEGFGHDHHHGHHHHGHHFGHHHHHHHHHHGHHHHHHHHHHHHHHHHGGGGGHGHHHHHHHHFHGHHHHHHHHHGHHHHHHHHHHHHGHHHHHHFHHHHHGHHHHHHHHHGGGGGGGGGGGGGGGGGF
@M05620:45:000000000-G6HP7:1:1101:21195:9950 1:N:0:148
TACCTGTACTGGGGAAGCATTTGAATATCCCCCCATGGTGATGGGGACGGAGAACTGCTCCATAAACACAGGCAACGTGCCTAACTTTCCCGGGAAGATGAAGTCAAAGAGCGACCACAGCTCTCGGAGGTTATTTTGCATCGGTGAGCCAGACAGAATGATCCGATGAGGGGTGCGAAACTATTTGAGGAAAGGAAGCACCTTTTTATTAAATTTACCTTTTAGCAATCGCCATTCCTACCCTAAAGATC
+
BAABBFFFFFFFCGGEGGGGGGFHFHHHHHHGGGGHGHHHHHHGHGGGGGGGGHHHFHHHHHHHGHHHHGHHGGHHEHEHHHHGHHHHHHHGGG/EFFHFHHHHHHHHHHEHGGGGGHHHHHHHHGGGGGEHHHHHHHHHHHGGGGGHHHHHGGGHHHHHHHGHHGGGGHHGG:CDGGFFGGGGGGGGEFBFFG?FCFGBFFFFFFFFFFFF/BFFFFFFFFFFFFFFFFFFBFFFFFFFFFFFF9BFFFF
@M05620:45:000000000-G6HP7:1:1101:15976:10028 1:N:0:148
CATCCTGACCCTGAAGTACCCCGGCTTGATTTCTGACATTAGATCGGAAGAGCACACGTCTGAACTCCAGTCACGCACTACAATCTCGTATGCCGTCTTCTGCTTGAAAAAAAAAAAAAAAAAAAAAAAACAACAAAAAGAAGAAGAAAAATATATTGAAAAAACGATATCACGAATTAGGGGCAGAGTGAGACTCAGCAGAGACAGGCACAGTGTGAGGACACAAAAGGGTGATGGACGGAGGAAGTATT
+
CCDDDFFFFFFFGGGGGGGGGGGGGGGGHHHHHHHHHHHHHHHHHHGGGGHHHHHHHGHHHGHHHHHHHGHHHHGHGGGHHHHHGHHHFFHHHHGGGHGHHHHHHHHHHHHEECGC>><>------:---......:...../0//0///..0000:00:00.-.-...-:00.9...000..--9..000;00000000./9////...;/:000000.0././.../.....000/0--..-./.0000
@M05620:45:000000000-G6HP7:1:1101:9353:10068 1:N:0:148
TACCTGTACTGGGGAAGCATTTGAATATCCCCCCATGGTGATGGGGACGGAGAACTGCTCCATAAACACAGGCAACGTGCCTAACTTTCCCGGGAAGATGAAGTCAAAGAGCGACCACAGCTCTCGGAGGTTATTTTGCATCGGTGAGCCAGACAGAATGATCCGATGAGGGGTGCGAAACTATTTGAGGAAAGGAAGCACCTTTTTATTAAATTTACCTTTTAGCAATCGCCATTCCTACCCTAAAGATC
+
A@ABBFFFFFFFEGGGGGGGGGGFHHHHHHHGGGEHHHFEEG5GFGGGGGGGGHHHHHHHHHHHHHH5FEFHGHHHGHHHHH33BGGHHHHGGGGGDAGHB?GHHEGF?GFFFCFGGHHHHHHHHGGEGGGHHHHHHEHEGHFGGGGHHHHG.EH/<CFHHHHHHFDAGHFG-;ADGD?-BG0CFGGBA/0CFFFFF?EEFFFFFFFFFFFFBFFFBFFFFFFBFFFFFF?EFFEFFFFFFFFFBFBBBFF
@M05620:45:000000000-G6HP7:1:1101:25097:10079 1:N:0:148
AGATTACTGCAACAGTTCCCCCTGGACCTGGAAAAGTTTCTTGCCTGGCTTACAGAAGCTGAAACAACTGCCAATGTCCTACAGGATGCTACCCGTAAGGAAAGGCTCCTAGAAGACTCCAAGGGAGTAAAAGAGCTGATGAAACAATGGCAAGTAAGTCAGGCATTTCCGCTTTAGCACTCTTGTGGATCCAATTGAACAATTCTCAGCATTTGTACTTGTAACTGACAAGCCAGGGACAAAACAAAGAT
+
AA1AAFFFFF1@FFGGGGGGGGGFA0FGHHGA11AGFDEHHHGHFHE/GEGFHHFFFGGHGE1FGF/GHHHHBGHGHFHHFHHEEHHFHH2DGHGGGGHFHHFHHHFGGF1GD@F>FHHHHHHAEAEFFBGHFFE<GGBGFHHGHHGFHGHFCFDGF1FGDH0FGFHHHHCGGGGB?FDGFGFHHFGCDHHHH0DDD<DGD<DDGHHGHHBFCC0GB:CF:GC0GGH0CBC.;EF?..9E..;.F?..//0
@M05620:45:000000000-G6HP7:1:1101:9367:10080 1:N:0:148
TACCTGTACTGGGGAAGCATTTGAATATCCCCCCATGGTGATGGGGACGGAGAACTGCTCCATAAACACAGGCAACGTGCCTAACTTTCCCGGGAAGATGAAGTCAAAGAGCGACCACAGCTCTCGGAGGTTATTTTGCATCGGTGAGCCAGACAGAATGATCCGATGAGGGGTGCGAAACTATTTGAGGAAAGGAAGCACCTTTTTATTAAATTTACCTTTTAGCAATCGCCATTCCTACCCTAAAGATC
+
ECDEEFFFFFFFGGGGGGGGGGHHHHHHHHHGGGGHHHGHHHHHHGGGGGGGGHHHHHHHHHHHHHHHHHHHGGHHGHHHHHHHHHHHHHHGGGGGGHHHHHHHHHHHHHHHGGGGGHHHHHHHHGGGGGGHHHHHHHHHHHGGGGGHHHHHHGHHHHHHHHHHHGGGHHHGGCFGGGGGGGGGHGHGGGFFGGGGGGGGGFFFFFFFFHFFFFFHHFFFFFFFFFFFFFFFFFFFFFFFFFFFFFFFFFF
@M05620:45:000000000-G6HP7:1:1101:25077:10087 1:N:0:148
AGATTACTGCAACAGTTCCCCCTGGACCTGGAAAAGTTTCTTGCCTGGCTTACAGAAGCTGAAACAACTGCCAATGTCCTACAGGATGCTACCCGTAAGGAAAGGCTCCTAGAAGACTCCAAGGGAGTAAAAGAGCTGATGAAACAATGGCAAGTAAGTCAGGCATTTCCGCTTTAGCACTCTTGTGGATCCAATTGAACAATTCTCAGCATTTGTACTTGTAACTGACAAGCCAGGGACAAAACAAAGAT
+
BBBCCFFFFFFFGGGFGGGGGGGGHHHHHHHHHHHHHHHHHHHHHHHHHHHHHHHHHHHHHHHHHHHHHHHHHHHHHHHHHHHHHHHHHHHHHHGGGGHHHHHHHHHHGHHHHHHGHHHHHGHGGHGGHHHHHGHHHHHHHHHHHHHHHHHHHGHHHHHHGHFHHHHHHHGGGGGHHHGHHHHHHFHGHHHHGHHHHHFFHHHHHHHHHHHHHGHHHHHHHFHGHHHHGGHHHGGGGGGGGGGFGGGGGGF
@M05620:45:000000000-G6HP7:1:1101:20172:10109 1:N:0:148
AGATTACTGCAACAGTTCCCCCTGGACCTGGAAAAGTTTCTTGCCTGGCTTACAGAAGCTGAAACAACTGCCAATGTCCTACAGGATGCTACCCGTAAGGAAAGGCTCCTAGAAGACTCCAAGGGAGTAAAAGAGCTGATGAAACAATGGCAAGTAAGTCAGGCATTTCCGCTTTAGCACTCTTGTGGATCCAATTGAACAATTCTCAGCATTTGTACTTGTAACTGACAAGCCAGGGACAAAACAAAGAT
+
ABBCCFFFFFFFGGGGGGGGGGGGHGHHHHHHHHHHGHHHHHHHHHHHHHHHHHHHHHHHHHHHHHHHHHHHHHHHHHHHHHHHHHHHHHHHHHGFGGHHHHHHHHHHGHHHHHHHHHHHHHHGGGFFHHGHHGHHHHHHHHHHHHHHHHHHHGHHHHHHHHHHHHHHHHGGGGGHHHHHHHHHHGHGHHHHHHHHHFHHHHHHHHHGHHHHHHHHHFHHHHHHHHGHGHHHGGGGGGGGGGFFGEEGGGF
@M05620:45:000000000-G6HP7:1:1101:16786:10140 1:N:0:148
AGATTACTGCAACAGTTCCCCCTGGACCTGGAAAAGTTTCTTGCCTGGCTTACAGAAGCTGAAACAACTGCCAATGTCCTACAGGATGCTACCCGTAAGGAAAGGCTCCTAGAAGACTCCAAGGGAGTAAAAGAGCTGATGAAACAATGGCAAGTAAGTCAGGCATTTCCGCTTTAGCACTCTTGTGGATCCAATTGAACAATTCTCAGCATTTGTACTTGTAACTGACAAGCCAGGGACAAAACAAAGAT
+
B@BBBFFFFFDFGGEGGGGGGGGGHHHHHHHHHHHHHHHHHHHHHHHHHHHHHHHHHHHHHHHGHHHHHHHHHHHHHHHHHHHHHHHHHHHHHHGFEEHHHHHHHHHHGHHHHHHHHHHHGHFFGHGGFEGHHGHHHHGHHFGHHHHHHHHHHGHHHHHHHHHHHHHHHHGGGGGHHHHHHHHHHHHGHHHHHHHHHFHHHHHHHHHHHHGHHHHHHHHHHHHHHHHHHHHGHGGGGGGGGFCAFEGGGGF
@M05620:45:000000000-G6HP7:1:1101:18665:10141 1:N:0:148
AGATTACTGCAACAGTTCCCCCTGGACCTGGAAAAGTTTCTTGCCTGGCTTACAGAAGCTGAAACAACTGCCAATGTCCTACAGGATGCTACCCGTAAGGAAAGGCTCCTAGAAGACTCCAAGGGAGTAAAAGAGCTGATGAAACAATGGCAAGTAAGTCAGGCATTTCCGCTTTAGCACTCTTGTGGATCCAATTGAACAATTCTCAGCATTTGTACTTGTAACTGACAAGCCAGGGACAAAACAAAGAT
+
B?ABBFFFFF4FGGBGGGGGGGGGHHHHHHGHHHHHHHHHHHHHGHHHGHHHHHGHHHHHHHHHHHHHHHHHHHHHHHHHHHHHGGHHHHFHHHGFGGHHHHHHFHHHGHHHHHHHHHHFGHBFEGEEHFGHHGHHHHHHHBGHHHHHHHHGHGHHHHHHHHHHHHHHHHGGGGGHHHHHHHHHHHHGHHHHHHHHHGHHGHHHHGHHHHHHHHHHHHHHHHHHHHHHHHHHHGGGGGGGEFCAFGGGGGF
@M05620:45:000000000-G6HP7:1:1101:23739:10151 1:N:0:148
AGATTACTGCAACAGTTCCCCCTGGACCTGGAAAAGTTTCTTGCCTGGCTTACAGAAGCTGAAACAACTGCCAATGTCCTACAGGATGCTACCCGTAAGGAAAGGCTCCTAGAAGACTCCAAGGGAGTAAAAGAGCTGATGAAACAATGGCAAGTAAGTCAGGCATTTCCGCTTTAGCACTCTTGTGGATCCAATTGAACAATTCTCAGCATTTGTACTTGTAACTGACAAGCCAGGGACAAAACAAAGAT
+
BBBCCFFFFFFFGGGBGGGGGGGGHHHHHHHHHHHHHHHHHHHHHHHHHHHHHHHHHHHHHHHFHHHHHHHHHHHHHHHHFGHHGHHHHHFHHHGFGGHHHHFHHHHHGHHHHHHHHHHHHHHGFGGEHHHHHGHHHHFHHHHHHHHHHHHHHGHHHHHHHHHHHHHHHHGGGGGHFHGHHHHHHHHGHFHHGHHHHGFFFGFGHHHFGHGHHHHHHFHHFGHHHHHFFHHHEGGGGGEGGGGGGGGGGGF
@M05620:45:000000000-G6HP7:1:1101:13546:10179 1:N:0:148
AAACCAAGAAGACATGAGGTCAGCTAGATCGGAAGAGCACACGTCTGAACTCCAGTCACGCACTACAATCTCGTATGCCGTCTTCTGCTTGAAAAAAAAAAAAACATAAACACACCCCCAACCTCTACCCAATGCCCCCCAACACCCCGAGTCCCAGATATACAAGCTGACTCATTTGCAGCTCTTCCAACCTCCGTGCTCCTCCCCGCCAGTCCCCCATCCTATTCTGTCCTTGATGCCTGTAGACCTTT
+
CCBCCAAFFFFFGGGGGFGGGGHHHHHHHHHGGGGHHHGHHHGHHHGGGGHHHHHGHHHGHGGGHHHHHFHHHFFHGHHGGGHGHHFHHHHHFFHHEEEEE/<///222222?/??/</////001<<1<1.01>1<>-<-...;C.;-;-./0/00;0;000000./:0:09:00;0000;/9;09900:.//.;..;./B/B/..::---9://..-;/.9/////9//9//////9///////;//:/
@M05620:45:000000000-G6HP7:1:1101:10735:10203 1:N:0:148
TACCTGTACTGGGGAAGCATTTGAATATCCCCCCATGGTGATGGGGACGGAGAACTGCTCCATAAACACAGGCAACGTGCCTAACTTTCCCGGGAAGATGAAGTCAAAGAGCGACCACAGCTCTCGGAGGTTATTTTGCATCGGTGAGCCAGACAGAATGATCCGATGAGGGGTGCGAAACTATTTGAGGAAAGGAAGCACCTTTTTATTAAATTTACCTTTTAGCAATCGCCATTCCTACCCTAAAGATC
+
BBBCCFFFFFFFEEGGGGGGGGHHHHHHHHHGGGGHHHHHHHHHHGGGGGGGGHHHHHHHHHHHHHHHHHHHGHHHGHHHHHHHHHHHHHHGGGGGGHHHHHHHHHHHHHHHGGGGGHHHHHHHHGGGGGGHHHHHHHHHHHGGGGGHHHHHGGHHGHHHHHHHHGGGHHHDGDDGGGGGGGGGGGGGGGGGGGEGGGGGGFFFFFFEFFFFFFFFFFFFFFFFFFFFFFFFFFFFFFFFFFFFFFFFFFF
@M05620:45:000000000-G6HP7:1:1101:10736:10223 1:N:0:148
TACCTGTACTGGGGAAGCATTTGAATATCCCCCCATGGTGATGGGGACGGAGAACTGCTCCATAAACACAGGCAACGTGCCTAACTTTCCCGGGAAGATGAAGTCAAAGAGCGACCACAGCTCTCGGAGGTTATTTTGCATCGGTGAGCCAGACAGAATGATCCGATGAGGGGTGCGAAACTATTTGAGGAAAGGAAGCACCTTTTTATTAAATTTACCTTTTAGCAATCGCCATTCCTACCCTAAAGATC
+
DCCDDFFFFFFFGGGGGGGGGGHHHHHHHHHGGGGHHHFGHHHHHGGGGGGGGHHHHHHHHHHHHHHHHHHHGHHHGHHHHHHHHHHHHHHGGGGGGHHHHHHHHHHHHHHGGGGGGHHHHHHHHGGGGGDHHHHHHHHHHHGGGGGHHHHHHGHHHHHHHHHHHGGGHHHGGEFGGFCDGGGGGGGGFGFFGGGFGGGFGFFFFFFFFFFFFFFFHFFFFFFFFFFFFFFFFFFFFFFFFFFFFFFFFFF
@M05620:45:000000000-G6HP7:1:1101:23332:10233 1:N:0:148
CATCCTGACCCTGAAGTACCCCGGCTTGATTTCTGACATTAGATCGGAAGAGCACACGTCTGAACTCCAGTCACGCACTACAATCTCGTATGCCGTCTTCTGCTTGAAAAAAAAAAAAAAAAAAAAAAAACTAATAAGAAACTATGTGCTCAGAAAAATTTACAAAGTAGAGTTGCTCAGATTAGATCGTGTTTCATATTAATATTTTAGATTAGTGCTTTCTTTTATTTTTGGATGAGTAAGTTATTTCT
+
DCDDDFFFFFFFGGGGGGGGGGGGGGGGHHHHHHHHHHHHHHHHHHGGGGHHHHHHHGHHHGHHHHHHHHHHHHGHGGGHHHHHFHHHGGHHHHGGGHGHHHHHHHHHHHHEEFGB>>>>><<A-----:.000000000//0000000000/000/..00000:0/00000;00000;/00;00000.;.../00000;0000000:0/:00;00000000:000;00000--0;000:000::000000
@M05620:45:000000000-G6HP7:1:1101:11844:10271 1:N:0:148
CATCCTGACCCTGAAGTACCCCGGCTTGATTTCTGACATTAGATCGGAAGAGCACACGTCTGAACTCCAGTCACGCACTACAATCTCGTATGCCGTCTTCTGCTTGAAAAAAAAAAACAGATCACATAGTTTCTGTTTCAACGTTGTGGCATATATTATGCTCTCAAACTAAATTCTTACCTCTTTGTGTATCGGACGATCCTATTTCTTAACTTTTCCATTTCTCAGTCTCCCTTACTACCGTAAGGAAC
+
CBCCCFFFFFFFGGGGGGGGGGGGGGGGHHHHHHHHHHHHHHGHHHGGGGHHHHHHHGHHHGHHHHHHHGHHHHGHGGGHHGHHFHHHFGHHHHGGGHGHHHHHHHHHFHGFGCCB>//22>1101?11=1=1111=1111>..0.....<000000=<0<0=0000<000000000000:00:0C0://000.-.---...;0;000;0;09;0009;000:000009000://;009;0/-:...00/;
@M05620:45:000000000-G6HP7:1:1101:6498:10282 1:N:0:148
TACCTGTACTGGGGAAGCATTTGAATATCCCCCCATGGTGATGGGGACGGAGAACTGCTCCATAAACACAGGCAACGTGCCTAACTTTCCCGGGAAGATGAAGTCAAAGAGCGACCACAGCTCTCGGAGGTTATTTTGCATCGGTGAGCCAGACAGAATGATCCGATGAGGGGTGCGAAACTATTTGAGGCAAGGAAGCACCTTTTTATTAAATTTACCTTTTAGCAATCGCCATTCCTACCCTAAAGATC
+
AAAAAFFFFDDFGAFCEF11B3D3DFGFGG1EEGGHFHHAFG2GEEA/AEE//FHE1AEGCB1@GFEFCEA/FGFH?>///1EFH1FDFGF/EEE/AFGHHHB2FFFHGGBE/BCG/<CGH1CFGAFFC@?<1FD1FDG1FDAA.<<GHHFGGEFBGHFBDFDGC.ECFFGCC:AA?9@?@00BB0CFC/.;AA??BFGGFFFFFFFFF/B//;BFFF/BBFFFB/BBBF-ABBAF9BFFF-FFFFFFBF9
@M05620:45:000000000-G6HP7:1:1101:23868:10291 1:N:0:148
TACCTGTACTGGGGAAGCATTTGAATATCCCCCCATGGTGATGGGGACGGAGAACTGCTCCATAAACACAGGCAACGTGCCTAACTTTCCCGGGAAGATGAAGTCAAAGAGCGACCACAGCTCTCGGAGGTTATTTTGCATCGGTGAGCCAGACAGAATGATCCGATGAGGGGTGCGAAACTATTTGAGGAAAGGAAGCACCTTTTTATTAAATTTACCTTTTAGCAATCGCCATTCCTACCCTAAAGATC
+
@BBBBFFFFFFFCECEEGGGFDGFFFGFHHHGGGGHHHFEFHHFHGCEGGGGGHHGHGFHHHHHHHHHHHGEGHFGGA1FGDGFHHHHHGHEEGECDFHHHGFBGHHHFHHHCGGGGHHFHHHGHGGGCC?CFFHFHHHGGHGDAAFFFGHGHEHFFGHHHHBGFDGGHFGDGDGGGGGGGFFFGGGBAFBFFFFBFFGGGFFFFFFFFBFFFBFFFFFFFFFFFF9;BFAEFFFFFFFFFFFFFFFBFFF
@M05620:45:000000000-G6HP7:1:1101:24137:10294 1:N:0:148
CATCCTGACCCTGAAGTACCCCGGCTTGATTTCTGACATTAGATCGGAAGAGCACACGTCTGAACTCCAGTCACGCACTACAATCTCGTATGCCGTCTTCTGCTTGAAAAAAAAAAAAAAAAAAAAAAGAACAAACAGAGAAAAGTTTAAAGAAATACATCAAGAAAACCTAGTTACTAAAAGCAAACATAATACATAAGATGGTCTACATGTATGCTCGACCATCAGACAAATAAAAAGGATTCCTTCAT
+
CCCCCFFFFFFFGGGGGFGGGGGGGGGGHHHHHHHHHHHHGHHHHHGGGGHHHHHHHGHHHGHHHHHHHHHHFGGHGGGHHHGHFFHHFEHHHHGGGHGHHHHHHHHHHHGGGGGDB<>>->><<-@-...///...///;00//00000000./0000000000///:./0000;0000000.;/9..000000009000000:00000000000000;----000000///000000../000000000
@M05620:45:000000000-G6HP7:1:1101:17990:10353 1:N:0:148
CATCCTGACCCTGAAGTACCCCGGCTTGATTTCTGACATTAGATCGGAAGAGCACACGTCTGAACTCCAGTCACGCACTACAATCTCGTATGCCGTCTTCTGCTTGAAAAAAAAAAAAAATCATCTTACCTACACCCTCCTTCCCCCCCCATCCCCCCTCTATCCTCTTCCTCCATTTCTTCTCTTCCACCTCCCACTCTCCTCCCTCCCTATCCCCCATCATGTTCCTCCCTTCTTTCTTTCTATCCTTT
+
CCCCCFFFFFFFGGGGGGGGGGGGGGGGHHHHHHHGHHHHHHHHHHGGGGHHHHHHHGHHHGHHHHHHHHHHHHGHGGGGHHHHGFHHGGHHHHGFGHGHHHHHHHHHFHHEEDCB//>/0=111111=<1101<<>.<</0=/<<.@---//.;AA--9/000/0C0;0B:://9:000000;000000...:./..900:0/9A//..;0009BED-/:0:0;0;000/;/99:00;B0:0000;;0F0
@M05620:45:000000000-G6HP7:1:1101:25057:10365 1:N:0:148
TACCTGTACTGGGGAAGAGTGTAGCAATCGCCATTCCTACCCTAAAGATCGGAAGAGCACACGTCTGAACTCCAGTCACGCACTACAATCTCGTATGCCGTCTTCTGCTTGAAAAAAAAAAAAAAAAAAAAAAAAAAGAAAAAGTGATGTAAGTGATAAAAGCCAGAAGAAAACGATTAAAAAAGAATAGACAATGAGTTAAAAGAAGATAAAAGTAAGTAGTAGTAATGTAGTAAGTAGGATGATGATTG
+
CCCDDFFFFFFFGGGGGGGGGGHHHHHHHGGGGGHHHHHHHHHHHHHHHHHGGGGHHHHHHHGHHHGGHHHHHGHHHHHGHGGGHHGHHCHHHGGHHHHGGGHGHHHHHHHHHHHGGGGGGC<>/><-------<--..:</<.01111<111111111111../../00:<//-....1110<...010:0</00111:111119./01111:10<11111111<11:1<11111<<11<0100111:11
@M05620:45:000000000-G6HP7:1:1101:22472:10415 1:N:0:148
TACCTGTACTGGGGAAGCATTTGAATATCCCCCCATGGTGATGGGGACGGAGAACTGCTCCATAAACACAGGCAACGTGCCTAACTTTCCCGGGAAGATGAAGTCAAAGAGCGACCACAGCTCTCGGAGGTTATTTTGCATCGGTGAGCCAGACAGAATGATCCGATGAGGGGTGCGAAACTATTTGAGGAAAGGAAGCACCTTTTTATTAAATTTACCTTTTAGCAATCGCCATTCCTACCCTAAAGATC
+
CCCCCFFFFFFFGGGGGGGGGGHHHHHHHHHGGGGHHHGHGHHHHGGGGGGGGHHHHHHHHHHHHHHHHHHHGHHHGHHHHHHHHHHHHHHGGGGGGHHHHHHHHHHHHHHHGGGGGHHHHHHHHGGGGGEHHHHHHHHFHHGGGGGHHHHHHGHHHHHHHHHHHGGGHHHGGEGGGGGGGGGGGGGGGGFGGGGGFGGGGFFFFFFFFFFFFFFFFFFFFFFFFFFBFFFFFFFFFFFFFFFFFFFFFFF
@M05620:45:000000000-G6HP7:1:1101:11129:10423 1:N:0:148
AGATTACTGCAACAGTTCCCCCTGGACCTGGAAAAGTTTCTTGCCTGGCTTACAGAAGCTGAAACAACTGCCAATGTCCTACAGGATGCTACCCGTAAGGAAAGGCTCCTAGAAGACTCCAAGGGAGTAAAAGAGCTGATGAAACAATGGCAAGTAAGTCAGGCATTTCCGCTTTAGCACTCTTGTGGATCCAATTGAACAATTCTCAGCATTTGTACTTGTAACTGACAAGCCAGGGACCAAACAAAGAT
+
BABBBFFFFFFFGGBGGGGGGGGGHHHHHHAGEGHHGHHHHHHHHHHHHHHFHHFGHHHHHHHHHHHHHHHHHHHHHHHHHHHHGHHFHHDHHHGEFFHHHF3FFGHHGHHHHHGHHHHHHHHGEAFFHFFHHEHGHHEHHFHFHHHGGGHFHGGGHHGGGFFHEHHGHHGGGGGHHHHHHHGHHFGGHHHHF<DGHFHHHHHHHHHDHGGHGHHHHHHFHHHBHHHHHHHGHGFGGGGG.999EFGGFFF
@M05620:45:000000000-G6HP7:1:1101:11148:10425 1:N:0:148
AGATTACTGCAACAGTTCCCCCTGGACCTGGAAAAGTTTCTTGCCTGGCTTACAGAAGCTGAAACAACTGCCAATGTCCTACAGGATGCTACCCGTAAGGAAAGGCTCCTAGAAGACTCCAAGGGAGTAAAAGAGCTGATGAAACAATGGCAAGTAAGTCAGGCATTTCCGCTTTAGCACTCTTGTGGATCCAATTGAACAATTCTCAGCATTTGTACTTGTAACTGACAAGCCAGGGACAAAACAAAGAT
+
AB?ABFFFFFFFGF4BGFGGGGGGHFHHHGFHCGHHFHFGFFHHFHHFHGGHHHEFGFHHHHHHHHHHGHHHHEGFHFHHHGHHFHHHFHBGHGGGGGHHGH3FFGHFGGHHHBBGHFHHFHFGGEEGC4FGHGHHHHEHHGHHHHGGFFGGHGHHHHDHFBCHHHHHHHGGGGGH1GHHFHHHHGHGHHHHHHFHHFHHHHFGHHHHHHGFHHHHHGHGCHHFHHHGHGGHHGFGGGEG?F9AFGGGGBC
@M05620:45:000000000-G6HP7:1:1101:11485:10431 1:N:0:148
AAACCAAGCAGACACTCACCGCTACTGGAGTTAAGACATGAGGTCAGCTAGATCGGAAGAGCACACGTCTGAACTCCAGTCACGCACTACAATCTCGTATGCCGTCTTCTGCTTGAAAAAAAAAAAAAAAAAAAAAAAAAAAAATCTACGAACCCCAAGCATTGTCGTCCAGAGAATCGATCTAAATTAACTAAAGCATCATCAAAGACTGAGAGGTGTGACAAGTAATGTCGAAATGGGAGGATGAAAGC
+
BBBBBBBFBFFFGGGGGFGGGGG?FFHFCGFGGHHHGHHHHHHHHGHFGHHA5DFFEGFHHHHHGHFGHHGHFHHFHHGHHHGGHGGGHHCG@3BGEFEHHHGE?EHGHHHGHHHFHHHHECDDCC>/-----;:--9--9-9-.////...9-......./////....9//..;//..A..////;//////////////////9/.//////./././///.9//://;.....//...-.///9///
@M05620:45:000000000-G6HP7:1:1101:7717:10467 1:N:0:148
AAACCAGAAGACATGAGGTCAGCTAGATCGGAAGAGCACACGTCTGAACTCCAGTCACGCACTACAATCTCGTATGCCGTCTTCTGCTTGAAAAAAAAAAAAAACACCAAAAATCAACATCTCTTAACATATAGAGGTTAAGAACCAACAAACTGCGAACTCCCCCCATCAGTCTGCCTACCACAAATGATCTGATACTCGTCAAGTGGCTGCACGAACACGAGCAATCTCATGAAGTACCGATATCAAAC
+
>AABBBBFFFFFFFGGGGGGGGHHHHHGFHDEFGGGHBGGHGGHHGHGGHHHHHFGHHGHGGGHFHHG3FGHFEFHHHE?@CFHHHHHHHFHGHGFGCEE<<>///0//////011101011111111111111110101<111/........000<-:-.00...--99000000;000/.00.9.00000000/////...9.////..../9...--..----;/9////////////..---/////
@M05620:45:000000000-G6HP7:1:1101:2930:10473 1:N:0:148
AGATTACTGCAACAGTTCCCCCTGGACCTGGAAAAGTTTCTTGCCTGGCTTACAGAAGCTGAAACAACTGCCAATGTCCTACAGGATGCTACCCGTAAGGAAAGGCTCCTAGAATACTCCAAGGTAGTAAAAGAGCTGATGCAACAATGGCAAGTAAGTCAGGCATTTCCGCTTTAGCACTCTTGTGGATCCAATTGAACAATTCTCAGCATTTGTACTTGTAACTGACAAGCCAGGGACAACACAAAGAT
+
?1AAAFFFBB1FFGEGGGGGGCGG0GGFHHHHHGHHHHHHHGHHHHGHHHHHHH1FHHHHHHHHHHHHHHHHGEHFHHHHHHGH0FGFGH2FGHEB/B>FFH000>FGGHHHHH2>GGHB1>1?11BBGBFHHFHHHH1FG1BGGHCGFCGHHGHHGHGHHGBGHHHHHHGGGGGHHFFHFHFHHGFGHHHGFGHHF=<GHCHH0DGF=CHG=G<DCGHGHG00;GHHFCFGAE/CEGGFA.99;EAFBB;
@M05620:45:000000000-G6HP7:1:1101:2911:10480 1:N:0:148
AGATTACTGCAACAGTTCCCCCTGGACCTGGAAAAGTTTCTTGCCTGGCTTACAGAAGCTGAAACAACTGCCAATGTCCTACAGGATGCTACCCGTAAGGAAAGGCTCCTAGAAGACTCCAAGGGAGTAAAAGAGCTGATGCAACAATGGCAAGTAAGTCAGGCATTTCCGCTTTAGCACTCTTGTGGATCCAATTGAACAATTCTCAGCATTTGTACTTGTAACTGACAAGCCAGGGACAAGACAAAGAT
+
?AAAABFFBD1DCCGGFGGGGGGF0FCHHHHCGFFHHBGHHHGBGFGHFGHBGFFBGHGGHEH1BFCEBGFG1EGFH2EGHHHG0CGHGH2@>CBB/?0FFB000/FGFHGGHH11BBB11B1?>/?<01>>FAG<GH1BB11<B0CDFCGFFFFGBG@>D><FAGHH1??CGGGGGFG1>0DGFDFAHBC>0<0=<0=00/<D=D=00<<GGFCFHFGCGC000;CC:CC.:;9AEGEC.A.9;9BF999
@M05620:45:000000000-G6HP7:1:1101:19554:10483 1:N:0:148
TACCTGTACTGGGGAAGCATTTGAATATCCCCCCATGGTGATGGGGACGGAGAACTGCTCCATAAACACAGGCAACGTGCCTAACTTTCCCGGGAAGATGAAGTCAAAGAGCGACCACAGCTCTCGGAGGTTATTTTGCATCGGTGAGCCAGACAGAATGATCCGATGAGGGGTGCGAAACTATTTGAGGAAAGGAAGCACCTTTTTATTAAATTTACCTTTTAGCAATCGCCATTCCTACCCTAAAGATC
+
B@BBAFFFFFFCECCE?GGGGGHHGGHHGHHGGGGHGGHGFHF3EDFGGGD1AAGHEBGFFFFFHHHGFHHHGHFHCGHHHH3GG3FHFGHGGGGFEHHHHGHHGGDFHCFHCFGGGFHHEHGHHGGDFGCHGHHHHHFFHHCGDGGHFHHHFEHHGGHHHHHGH?EGHGFDFG@EGADAGGGGEFGGEF0FFFCGFGEBFFFFFFFFFFFBBFFFFFBF/BFFFFFBBFEF?DAFFFFFFFFFFFBFFFF
@M05620:45:000000000-G6HP7:1:1101:7710:10484 1:N:0:148
AAACCAGAAGACATGAGGTCAGCTAGATCGGAAGAGCACACGTCTGAACTCCAGTCACGCACTACAATCTCGTATGCCGTCTTCTGCTTGAAAAAAAAAAAAACCCGCTGAGCACCCATTGCTACTGACCACGGCCACCCTGAACCACACTACCAACAAATCACAGCTTCCTCAGGTTAGTCTCTGCCGACGCCCCGGGTCCTCCCGACCTCTCGTCACTCCTTGTCTGTCCGGCTGTGCTCTATGCCTTT
+
BBABBBBFFF4CFGFFGGGGGGHHBGHHHG?EGDHHHHHFHEFHHGFHHHHHHHGHHHGHGGGGHHHHCGHHFGFGHHGGGHGHHHHHHGGFEFFE/EEE////?//<///0<GG?//01<111?111<01<.><<-<.<.//<<..;.://:C0:...:000;:0.000/090//;00.000000;;--;--9@----9-;B//A..--./9/9..;.//.//:;///9//.----.////9//:;//;/
@M05620:45:000000000-G6HP7:1:1101:2930:10491 1:N:0:148
AGATTACTGCAACAGTTCCCCCTGGACCTGGAAAAGTTTCTTGCCTGGCTTACAGAAGCTGAAACAACTGCCAATGTCCTACAGGATGCTACCCGTAAGGAAAGGCTCCTAGAAGACTCCAAGGTAGTAAAAGAGCTGATGCAACAATGGCAAGTAAGTCAGGCATTTCCGCTTTAGCACTCTTGTGGATCCAATTGAACAATTCTCAGCATTTGTACTTGTCACTGACAAGCCAGGGACAACACAAAGAT
+
A>AAAFFF@B1DGGFGGGGGGGGG0FHHHHCGHHHHHHHHHHHHHHHHHHHHHH1GHHHHHHHHHHHHHHHHHHHGHHHHHHHH0FGFGH2FHHGG/B0FGH000?GHGHHHHH1BGGHF1B1?11BGG2FGHGHHHH1FG1FGHHHHGCFGHGHHHHHHH1CGHHHHHHGGGGGHHHHHHHHHHHHGHHHHGHHHHF0CBCGFHHHG<GHHHH0CHGHHFH0:CGFHGHHFHGG.EGGG.9.;CGGGFFF
@M05620:45:000000000-G6HP7:1:1101:12156:10517 1:N:0:148
AGATTACTGCAACAGTTCCCCCTACACTCTTTCCCTACAAGCCAGGGACAAAACAAAGATCGGAAGAGCACACGTCTGAACTCCAGTCACGCACTACAATCTCGTATGCCGTCTTCTGCTTGAAAAAAAAAAAAAAAACAAATCTCCTATACCAGCCAACTTACCACTAATTAACGTCCAACATCAAATCTACGACTCCCCCTCGTACCACACTTTCAAAAATATCACACGCACTCATTCATCCACCCACA
+
AAABCFFFFFFDGGFBFGGGGGGGHHHHHHHHHHHHHHHHHHGHHHGGGGH2BBGGHHHHHHGGGGHHHHHHHGHHHGHHHHHHHHHHHHGHGGGHHHHFFHHF?FHHHHGEGHGHHHHHHHHHHFGGGCDA</----....000;000000000..././000/00//900000./...0/./000000000...../...-.-....//..////////.::/9////---9-///////:///...9;
@M05620:45:000000000-G6HP7:1:1101:12142:10529 1:N:0:148
AGATTACTGCAACAGTTCCCCCTACACTCTTTCCCTACAAGCCAGGGACAAAACAAAGATCGGAAGAGCACACGTCTGAACTCCAGTCACGCACTACAATCTCGTATGCCGTCTTCTGCTTGAAAAAAAAAAAACAACACAAAACGACAAATACAACCAATAAAAGAATACACCAGTACAACACATCTGACGCCCGTCTTCCTCTCATCCTATCCCCAATACTCGTCAGTCCGGTTTGCAACATGACCTTC
+
AAAAAFFFFFFFGGGFGGGGGGGDHHHHHHHHHHHHHHHHHHGHHHGGGGHABBGGHHHHHHGGGGHHHHHHHGHHHGFHHHHHHHHHHHGHGGGHGHHHEHHGFFHHHHGEFHFHHHHHHHHHGFGGGGCC><........000-.---/0<000/...:00000..00:00/..;0000/...0000;0.;;;--...///////;//://///:/./////.9;..//9.--...////.////://9
@M05620:45:000000000-G6HP7:1:1101:4230:10534 1:N:0:148
AGATTACTGCAACAGTTCCCCCTGGACCTGGAAAAGTTTCTTGCCTGGCTTACAGAAGCTGAAACAACTGCCAATGTCCTACAGGATGCTACCCGTAAGGAAAGGCTCCTAGAAGACTCCAAGGGAGTAAAAGAGCTGATGAAACAATGGCAAGTAAGTCAGGCATTTCCGCTTTAGCACTCTTGTGGATCCAATTGAACAATTCTCAGCATTTGTACTTGTAACTGACAAGCCAGGGACAAAACAAAGAT
+
ABBCCFFFFFFFGGGGGGGGGGGGHHHHHHHHHHHHGHHHHHHHHHHHHHHHHHHHHGHHHHHHHHHHHGHHHHHHHHHHHHHHHHHGHHHHHHGGGGHHHHHHHHHHGHHHHHHHHHHHHHHGGHGGHGHHHGHHHHHHHHHHHHGHHHHHHGHHHHHHHHGHHHHHHHGGGGGHHGGHHHHHHHHGHHHHHHHHHHGHHHHHHHHHHHHHHHHHGGHHHHHHHHHGHHHGHGFGGFGGGFBFGGGGFGF
@M05620:45:000000000-G6HP7:1:1101:27982:10546 1:N:0:148
AGATTACTGCAACAGTTCCCCCTGGACCTGGAAAAGTTTCTTGCCTGGCTTACAGAAGCTGAAACAACTGCCAATGTCCTACAGGATGCTACCCGTAAGGAAAGGCTCCTAGAAGACTCCAAGGGAGTAAAAGAGCTGATGAAACAATGGCAAGTAAGTCAGGCATTTCCGCTTTAGCACTCTTGTGGATCCAATTGAACAATTCTCAGCATTTGTACTTGTAACTGACAAGCCAGGGACAAAACAAAGAT
+
BCBCCFFFFFFFGGGGGGGGGGGGHHHHHHGHHHHHGHHHHHHHHHHHHHHHHHHHHHHHHHHHHHHHHHHHHHHHGHHHHHGHHHHHHHFHHHGF/EHHHHHHHHHHGHHHHHHHHHHH3GHGG/EEHHHHHGHHHHFGH3FHHHHHHHHHHGHHHHHHHHHHHHHHHHGGGGGHHHHHHHHHHHHGHHHHGHHHHGHFHHHHHHHHHHHHHGHHHHHHHGHGHHHHGHHHHGFGGGGGGGFFGEGGGGF
@M05620:45:000000000-G6HP7:1:1101:18460:10593 1:N:0:148
AGATTACTGCAACAGTTCCCCCTGGACCTGGAAAAGTTTCTTGCCTGGCTTACAGAAGCTGAAACAACTGCCAATGTCCTACAGGATGCTACCCGTAAGGAAAGGCTCCTAGAAGACTCCAATGGAGTAAAAGAGCTGATGAAACAATGGCAAGTAAGTCAGGCATTTCCGCTTTAGCACTCTTGTGGATCCAATTGAACAATTCTCAGCATTTGTACTTGTAACTGACAAGCCAGGGACAAAACAAAGAT
+
AAAAADFF3B1BEGBBGGGGGGGGFHHHHF0EGHHHHHHHFFHFHHHHGHHHFHHFHHEGHFHDGHHHHHHFFHHFAGFGFHHGEFFFF@2DGGGGECGFHFGH0GFGGFHFHGFFGGH11B1B>1BFG1FFFEHFHF1GG2>DGHHGFFBHFGHHFHDHHBHHGHHHFDAEGCAHFHHGGHGGHBGCGGFCG<DDD0=<0GHFFFD0DHBG0GHHHHHGFCFBGH00CGHEAGHFEA?99C9AFEGGGG9
@M05620:45:000000000-G6HP7:1:1101:14784:10628 1:N:0:148
ATCTCTATCTCCTAAAAAGGAAGAAAGGGGAGGGAAGATCGGAAGAGCACACGTCTGAACTCCAGTCACGCACTACAATCTCGTATGCCGTCTTCTGCTTGAAAAAAAAAAAAAAACACAAAAAAATCAAGACAAATATCATATATCTATCACTCTCCAACAGACCACCTTTTCTCTCCCTACGACTCTTCTCTCGCTTCGCAAGCATAACTCACACGTGAAACTGCCGCTTGCAGTGCGTAACGCTCCGT
+
BBBBBFFFFFFFGGGGGGGGGGHB4BGFGGGGGGGHGHHHHGGGGHHHHHHHGHHHGGGHHHHGHHHHHGHGGGHHHHHBGHHFGHHHHGGGHGHHHGHHHF3BGHGGGGGC<//-..0..00.--./000://:/00000:000000000000000/0//.//../...00000000//99..:...///////.....-9..-..//////9///-:..9//////---...///9:-.....-....9
@M05620:45:000000000-G6HP7:1:1101:3224:10639 1:N:0:148
CATCCTGACCCTGAAGTACCCCGGCTTGATTTCTGACATTAGATCGGAAGAGCACACGTCTGAACTCCAGTCACGCACTACAATCTCGTATGCCGTCTTCTGCTTGAAAAAAAAAAACCTCGATTCCACTCACTTTGTCACTGTTTTCTCCCATCCACCGTCACCCCGAATATTGTCTCATCTCTTTGCGTGCCGTCCCACGCTTTGTCTGCTGATTCCCCTTTTACCGCCCCCTCTCGTCCCCTCTCTCT
+
?AAABFFFFCFFGGFGGGGGGFEGGGGGCGHHHHFFFFHHGGFHEAE2BEGGGHHGHCGHHEDGGGGHGGGGFFEBE>ECHBFF3FGHCEHHB3E?EGG4BGFGFGGFGGA/</<////2@</01111110011111<11111<1<01111001/<0<......<.:---;.0;00:;0;0900;B900;...9-9-..0.-...;/9::/9////9///.;9///9/.-9-;99../..;....9.//9/
@M05620:45:000000000-G6HP7:1:1101:3235:10654 1:N:0:148
CATCCTGACCCTGAAGTACCCCGGCTTGATTTCTGACATTAGATCGGAAGAGCACACGTCTGAACTCCAGTCACGCACTACAATCTCGTATGCCGTCTTCTGCTTGAAAAAAAAAAAACACCAAACTACCAAACTGTTCCTTGATTCGACACTCACCAGTTCACATGGACTTTTGACTGCCCACTTGACTGCCCGACGTCCCCATCATCTGTCCTCTAGCGACGCTACTCCTACTTCCAGCCCCTCCACCC
+
CCCCCFFFFFFFGGFGGGGGGGECFGGGHHHHHHGHHHHHGHHHHHGGGGHHHHHHHGHHHGHHHHHHHHHHHHGHGGGHHGHHFHHGFEHHHHGEGHGHHHHGHHHHGHF/ECG>B>//0/<///11101<..1<>1<11111=1<.0<<-0///.0.0000:000/00:0000.000//.0.9000000//;.-9--..../////;:////9;////-----.:-//;//:///////....;.//..
@M05620:45:000000000-G6HP7:1:1101:19145:10685 1:N:0:148
AGATTACTGCAACAGTTCCCCCTGGACCTGGAAAAGTTTCTTGCCTGGCTTACAGAAGCTGAAACAACTGCCAATGTCCTACAGGATGCTACCCGTAAGGAAAGGCTCCTAGAAGACTCCAAGGGAGTAAAAGAGCTGATGAAACAATGGCAAGTAAGTCAGGCATTTCCGCTTTAGCACTCTTGTGGATCCAATTGAACAATTCTCAGCATTTGTACTTGTAACTGACAAGCCAGGGACAAAACAAAGAT
+
BBBCCFFFFFFFGGGGGGGGGGGGHGHHHHHHHHHHGHHHHHHHHHHHHHHGHHHHHHHHHHHHHHHHHHHHHHHHHHHHHHHHHGHHHHHHHHGFCGHHHHHGHHHHGHHHHHHHHHHHHHHGGHGGHHHHHGHHHHHHHHHGHHHHHHHHHGHHHHHHHHHHHHHHHHGGGGGHHHGHHHHHHHHGHHHHGHHHHHFFHHHHHHHHHHHHHHHHHFHHHHHHHHHHGGHGHGGGGGGGGFGGGGGGGGF
@M05620:45:000000000-G6HP7:1:1101:11778:10703 1:N:0:148
AGATTACTGCAACAGTTCCCCCTGGACCTGGAAAAGTTTCTTGCCTGGCTTACAGAAGCTGAAACAACTGCCAATGTCCTACAGGATGCTACCCGTAAGGAAAGGCTCCTAGAAGACTCCAAGGGAGTAAAAGAGCTGATGAAACAATGGCAAGTAAGTCAGGCATTTCCGCTTTAGCACTCTTGTGGATCCAATTGAACAATTCTCAGCATTTGTACTTGTAACTGACAAGCCAGGGACAAAACAAAGAT
+
AAABCFFFDFFFGGFBGGGGGGGGHHHHHHHHHHHHHHHHHHHHHHHHHHHHHHHHHHHHHHHHHHHHHHHHHHHHHHHHHHHHHHHHHHHHHHGGGGHGHHHHHHHHGHHHHHHHHHHHHHHGGHGFHFHHHGHHHHGHHHHHHHHHHHHHHGHHHHHHHHHHHHHHHHGGGGGHHHHHHHHHHHHGHHHHHHHHHGHGHHHHHHHHHHHHHHHHHFHHHHHHHHHHHHHHHGFGGGGGGGGGGGGGGGF
@M05620:45:000000000-G6HP7:1:1101:20282:10703 1:N:0:148
AAACCAAGCAGACACTCACCGCTACTGGAGTTAAGACATGAGGTCAGCTAGATCGGAAGAGCACACGTCTGAACTCCAGTCACGCACTACAATCTCGTATGCCGTCTTCTGCTTGAAAAAAAAAATTGACAGAGTGTCTTGTTGAGAACATATGTAGGACATGATTTTTTCCTGCAACAGGGAAAATAACGTATAAGTTTTAAAGATTTATTCTTTCATAAAGGATCTCAAAGCCAGCTTTAGAAAAAGGA
+
AAAABAB?BFFF4GGGGGGGCGGEEFHFFHHGHHHHFHHHHHHHHHHHHDGFHHHFGGGCFBGGCHGHHFGEBGHHHHHHGHHGHGGGBHHHGCDFGFACE4GEE/?F44B4G3E033F0/////02@?FGFFFG1FFGG1FGH11C1FBDGBG==>1GC0<<DGGHFD@GDH0:/00.CGAE.:/<:009:FFFGGFFFF09FGBCFGGFBF9CF09BB00C0FFGG000/9FAF?E/B/B//BFBF?AB
@M05620:45:000000000-G6HP7:1:1101:19151:10705 1:N:0:148
AGATTACTGCAACAGTTCCCCCTGGACCTGGAAAAGTTTCTTGCCTGGCTTACAGAAGCTGAAACAACTGCCAATGTCCTACAGGATGCTACCCGTAAGGAAAGGCTCCTAGAAGACTCCAAGGGAGTAAAAGAGCTGATGAAACAATGGCAAGTAAGTCAGGCATTTCCGCTTTAGCACTCTTGTGGATCCAATTGAACAATTCTCAGCATTTGTACTTGTAACTGACAAGCCAGGGACCAAACAAAGCT
+
AA?>>DDF3FFFGG1FEGGGFGGCE0BGH0BG1FFG1A2FGFH11FGEHCHGE1AFGHFGHGFGG0FF1AAF1BEFHEFGBGCH>BE10FE@G>FB>>FB@F000>@GC@11@@F1BF1>C>DFE/E?<D22>/BCFE1FG2>B1FG111F0GG>FHF@@DG0FFC1FHF//CGGF<F111<FGD<FEBHGBD00=<0=C=CFF0GD0<C000;00:0;00;;0:000;:FH.EF....;..AEFFA;//9
@M05620:45:000000000-G6HP7:1:1101:11798:10706 1:N:0:148
AGATTACTGCAACAGTTCCCCCTGGACCTGGAAAAGTTTCTTGCCTGGCTTACAGAAGCTGAAACAACTGCCAATGTCCTACAGGATGCTACCCGTAAGGAAAGGCTCCTAGAAGACTCCAAGGGAGTAAAAGAGCTGATGAAACAATGGCAAGTAAGTCAGGCATTTCCGCTTTAGCACTCTTGTGGATCCAATTGAACAATTCTCAGCATTTGTACTTGTAACTGACAAGCCAGGGACAAAACAAAGAT
+
>AAABFFFBDBBFFBBFFGGGGGGHGHHHHGHHGHHBGFHHHHHHHHHHHHHHHHHGHGHHHGHHHHHHHHHHHHGFGHHHGGHHFHHHHHGFHGEGDEFFGHFFHFHGHHHHHHHHHHHHGHGAGFEFDGHHGHHHHHHHHHHHHHGGHHHHGGHFHHHHHGGHHHHHGGGDGGHHHHFHHHHHGGGGGHHHHHHHFHHFCGHHHHHHHHHHBFGH:GHHCGHHHHHHFFHGGEGFGGGEFFFGGGGGF9
@M05620:45:000000000-G6HP7:1:1101:11789:10723 1:N:0:148
AGATTACTGCAACAGTTCCCCCTGGACCTGGAAAAGTTTCTTGCCTGGCTTACAGAAGCTGAAACAACTGCCAATGTCCTACAGGATGCTACCCGTAAGGAAAGGCTCCTAGAAGACTCCAAGGGAGTAAAAGAGCTGATGAAACAATGGCAAGTAAGTCAGGCATTTCCGCTTTAGCACTCTTGTGGATCCAATTGAACAATTCTCAGCATTTGTACTTGTAACTGACAAGCCAGGGACAAAACAAAGAT
+
>AA>AFFFBDBDGGGFGFGGGGGGHHHHHHHHHHHHHHHHHHHHHHHHHHHHHGHGHGHHHGHFHHGHHHHHHHHHHHHHHGHHHGHHHHHGHHGGEEFHGHHHGHHHGHHHHHHHHHHHHFHFEEFEFFGHHGHHGFFGFHHHHHHGHHHGHG@DFHHFHHFHGHGGHHGCEGGHHHGHGHHHHFGEHHHHEFGHFDFFFGHEHHHFGGHHHCGGHG:CGCGFHHHHGGFGHGBF?AGGG.BFGEEFGFF
@M05620:45:000000000-G6HP7:1:1101:26459:10732 1:N:0:148
AAACCAAGCAGACACTCACCGCTACTGGAGTTAAGACATGAGGTCAGCTAGATCGGAAGAGCACACGTCTGAACTCCAGTCACGCACTACAATCTCGTATGCCGTCTTCTGCTTGAAAAAAAAAAAAAAAAAAAAAAAAACAATATTCGGATCTCCGATGTGACAGAAACATGAACCCAAGACACGGATGGGACAGAGAGAACAAATATAAGCAATATACCAATCCAGAATAACATGAATTCAACCATGAT
+
BBBBBBBFBFFFGGGGGGGGGGGEGHHHHHHHHHHHHHHHHHHHHHHGHHHHHHHGGGGHHHHHHHGHHHGHHHHHHHHHHHHGHGGGHHHHHGHHHGGHHHHGGGHGHHHHHHHFHHHHEFCFB@<<>-------;9--9..000009...-///9-...9/;///////////9...9.A./..--.-......//...///..9/9////////////////.;//////////////////.9////
@M05620:45:000000000-G6HP7:1:1101:4181:10768 1:N:0:148
TACCTGTACTGGGGAAGCATTTGAATATCCCCCCATGGTGATGGGGACGGAGAACTGCTCCATAAACACAGGCAACGTGCCTAACTTTCCCGGGAAGATGAAGTCAAAGAGCGACCACAGCTCTCGGAGGTTATTTTGCATCGGTGAGCCAGACAGAATGATCCGATGAGGGGTGCGAAACTATTTGAGGAAAGGAAGCACCTTTTTATTAAATTTACCTTTTAGCAATCGCCATTCCTACCCTAAAGATC
+
BABBBFFFFFFFC?FEGFFGGGHGFFHHHGHGGGGHHHEGFHHHHGFGGGGGGHHHHHHHHHHHHHHHHGHEGEHHGHHHHHHGGHHHHHGFGGCCGHHHHDDBGGHHGHFGECGCGHHGHHHGHGGEDG<FFHHHHHHEGHGGGGGHGHFFHGGGFFBFFHHHHDGGFGGGGACGGG?@DGGGGGGFGFBF9AC/FFGBFFFFFFFEFFFFEFFFFBFFBFFFFFFEFBEEDFFFFFFBFFFFFFFFFFF
@M05620:45:000000000-G6HP7:1:1101:4171:10783 1:N:0:148
TACCTGTACTGGGGAAGCATTTGAATATCCCCCCATGGTGATGGGGACGGAGAACTGCTCCATAAACACAGGCAACGTGCCTAACTTTCCCGGGAAGATGAAGTCAAAGAGCGACCACAGCTCTCGGAGGTTATTTTGCATCGGTGAGCCAGACAGAATGATCCGATGAGGGGTGCGAAACTATTTGAGGAAAGGAAGCACCTTTTTATTATATTTACCTTTTAGCAATCGCCATTCCTACCCTAAAGATC
+
BABAAFFFFFFFCEGGGGGGGGHFFHHHHHFFGGGGHHGHHHHHEGGGGGEGGHHHHHHGGFGFFHHHHHHHEHGGEGGEHHHGHDHHDHHGGC/EGGHFHFHHHHHHHHHHGCDGGHHGGHHHHGGBDGDHHHHHHGD1DGFGGGGHHHFHFEGCCCHHHHHHHDGGHHFEF::ECADCGGGGGGGGGGBBFGABBFEBFEFFFFFFFFF/BFFFFFFBFBFFFBFBBFFFFFAFBFFF/9.BFFFFFFF
@M05620:45:000000000-G6HP7:1:1101:4189:10787 1:N:0:148
TACCTGTACTGGGGAAGCATTTGAATATCCCCCCATGGTGATGGGGACGGAGAACTGCTCCATAAACACAGGCAACGTGCCTAACTTTCCCGGGAAGATGAAGTCAAAGAGCGACCACAGCTCTCGGAGGTTATTTTGCATCGGTGAGCCAGACAGAATGATCCGATGAGGGGTGCGAAACTATTTGAGGAAAGGAAGCACCTTTTTATTAAATTTACCTTTTAGCAATCGCCATTCCTACCCTAAAGATC
+
BBBBBFFFFFFFGEFGGGGGGGFGHHHHHHHGGGGHHHHHHHHHHGGGFFGGGHHHHHHHHHHHHHHHHHHHGHHHGHHHHHHHHHHHHHHGGGGGGHHHGHHHGHHHFHHHGGGGGHHHHHHHHGGGGGGHHHHHHHHHHHGCGGGHHHHHGGHHHHHHHHHHHGGGHHHFGGGEGFGGGGGGGGGGGGGGGGGGGFEBFFFFFFFFFFFFFFFFFFFFFFFFFFFFFFAFFFFFFFFFFFFFFFFFFFF
@M05620:45:000000000-G6HP7:1:1101:18975:10800 1:N:0:148
AGATTACTGCAACAGTTCCCCCTGGACCTGGAAAAGTTTCTTGCCTGGCTTACAGAAGCTGAAACAACTGCCAATGTCCTACAGGATGCTACCCGTAAGGAAAGGCTCCTAGAAGACTCCAAGGGAGTAAAAGAGCTGATGAAACAATGGCAAGTAAGTCAGGCATTTCCGCTTTAGCACTCTTGTGGATCCAATTGAACAATTCTCAGCATTTGTACTTGTAACTGACAAGCCAGGGACAAAACAAAGAT
+
ABBCCFFFFFFFGGGGGGGGGGGGHGHHHHHHHHHHHHHHHHHHHHHHHHHHHHHHHHHHHHHHHHHHHHHHHHHHHHHHHHHHHGHHHHHHHHGGGGHHHHHGHHHHGHHHHHHHHHHHHHHGGHGFHHHHHGHHHHHHHHHHHHHHHHHHHGHHHHHHHHHHHHHHHHGGGGGHFHGHHHHHHGHGHHHHHHHHHHDFGHHHHHHHHHHHHGHHHHHHHHHHHHHHGHHHHGGGGGGGFGFGGGGGGGG
@M05620:45:000000000-G6HP7:1:1101:18959:10816 1:N:0:148
AGATTACTGCAACAGTTCCCCCTGGACCTGGAAAAGTTTCTTGCCTGGCTTACAGAAGCTGAAACAACTGCCAATGTCCTACAGGATGCTACCCGTAAGGAAAGGCTCCTAGAAGACTCCAAGGGAGTAAAAGAGCTGATGAAACAATGGCAAGTAAGTCAGGCATTTCCGCTTTAGCACTCTTGTGGATCCAATTGAACAATTCTCAGCATTTGTACTTGTAACTGACAAGCCAGGGACAAAACAAAGAT
+
BCCCCFFFDFFFGGGGGGGGGGGGHHHHHHFHHHFHHHHHHHHHHHHHHHHHHHHHHHHHHHHHHHGHHHHHHHHHHHHHHHHHHHHHHHHHHHGGCFHHHHHHHHHHGHHHHHHHHHHHHHHGGEGGHHHHHFHHHHGHHHHHHHHHHHHHHGHHHHHHHHGHHHHHHHGGGGGHGHGHGHHHHFHGFHHHHHHGHDFHHHHHHHHHHHGHHCGHHHHGHCHHHHHFGHHHHGGGGGGGFFFFFGGGGBF
@M05620:45:000000000-G6HP7:1:1101:23434:10817 1:N:0:148
TACCTGTACTGGGGAAGCATTTGAATATCCCCCCATGGTGATGGGGACGGAGAACTGCTCCATAAACACAGGCAACGTGCCTAACTTTCCCGGGAATATGCAGTCAAAGAGCGACCACAGCTCTCGGAGGTTATTTTGCATCGTTTAGCCAGACAGAATGATCCGATGAGGGGTGCGAAACTATTTGAGGAAAGGAAGCACCTTTTTATTAAATTTCCCTTTTAGCACTCGCCATTCCTACCCTCACGATC
+
AAAAAFFFFFFFGFEEAGGGGGGFFGFHHGCDDE2GHG5E5FHGGDFEF?1A?GHHGFDEGHFFHHH5G1?FF1FEEGHHGHFFFHHHFGHE?CE/2?BGB43BBFG43B22EEBDC/?FFFCBB/C/>@?CF<F1<GHHFHG<C..1GCD0GE//CGFHB0<=<.CAGFH?@.AEA.--AB0;BFG09/0/;FE/CA?/=CFBBBF.B/B/BBFFBFFF;/FF/B//:9.-=.://9/BF?FF.....9A
@M05620:45:000000000-G6HP7:1:1101:18978:10818 1:N:0:148
AGATTACTGCAACAGTTCCCCCTGGACCTGGAAAAGTTTCTTGCCTGGCTTACAGAAGCTGAAACAACTGCCAATGTCCTACAGGATGCTACCCGTAAGGAAAGGCTCCTAGAAGACTCCAAGGGAGTAAAAGAGCTGATGAAACAATGGCAAGTAAGTCAGGCATTTCCGCTTTAGCACTCTTGTGGATCCAATTGAACAATTCTCAGCATTTGTACTTGTAACTGACAAGCCAGGGACAAAACAAAGAT
+
BCABCFFFDFFFGGGGGGGGGGGGGHHHHHHHHHHHHHHHHHHHHHHHHHHHHHHHHHHHHHHHHHHHHHHHHHHHHHHHHHHHHHHHHHHHHHGG@FHHHHFHHHHHGHHHHHFGHHHHHHGGGEGGHHHHHGHHHHGHHHHHHHHHHHHHHGHHHHHHHHHHHHHHHHGGGGGHHHHHHHHHHHHGHHHHHEHHHHHHHHHHHHHHHHHHH;GGHFHHHFFHHHHFHHHHGGGGGGGGEFFGGGGGGFF
@M05620:45:000000000-G6HP7:1:1101:26667:10833 1:N:0:148
TACCTGTACTGGGGAAGCATTTGAATATCCCCCCATGGTGATGGGGACGGAGAACTGCTCCATAAACACAGGCAACGTGCCTAACTTTCCCGGGAAGATGAAGTCAAAGAGCGACCACAGCTCTTCGGAGGTTATTTTGCATCGGTGAGCCAGACAGAATGATCCGATGAGGGGTGCGAAACTATTTGAGGAAAGGAAGCACCTTTTTATTAAATTTACCTTTTAGCAATCGCCATTCCTACCCTAAAGAT
+
1>A>>FFFFFFC1AFGCGFFGGHFBDFBFGFGGGGGHFBFFGGHC/FGGE?EAEBG11GDFB1DDFGFHHFE/GFG@GHHGFFBF1DHFHHEGC?EGHHFHHHHGGHHHHGFCC@B@/GHGFCGHHEGG@@<CGGFHFF11GDFECAFCG0GCCEHHFH000DGDG.CC0C/AC.;??B@??FFGFGGFEF9F/C9/9AA/CAFFFFFEFFFFBFF9B/999FFFBF/9:/9AFFFFF/FBF--9FFFFF;
@M05620:45:000000000-G6HP7:1:1101:23425:10836 1:N:0:148
TACCTGTACTGGGGAAGCATTTGAATATCCCCCCATGGTGATGGGGACGGAGAACTGCTCCATAAACACAGGCAACGTGCCTAACTTTCCCGGGAAGATGAAGTCAAAGAGCGACCACAGCTCTCGGAGGTTATTTTGCATCGGTGAGCCAGACAGAATGATCCGATGAGGGGTGCGAAACTATTTGAGGAAAGGAAGCACCTTTTTATTAAATTTACCTTTTAGCAATCGCCATTCCTACCCTAAAGATC
+
DDDDDFFFFFFFGGGGGGGGGGHHHHHHHHHGGGGHHHHHHHHHHGGGGGGGGHHHHHHHHHHHHHHHHHHHGHHHGHHHHHHHHHHHHHHGGGGGGHHHHHHHHHHHHHHHGGGGGHHHHHHHHGGGGGGHHHHHHHHGHHGGGGGHHHHHHGHHHHHHHHHHHGGGHHHGGEGGGGGGGHGGHHHGGGGGGGGGGGGGGFFFFFFFHHHFFFFFHFFFFFFFFFFFFFFFFFFFFFFHFFFFFFFFFFF
@M05620:45:000000000-G6HP7:1:1101:23931:10845 1:N:0:148
TACCTGTACTGGGGAAGCATTTGAATATCCCCCCATGGTGATGGGGACGGAGAACTGCTCCATAAACACAGGCAACGTGCCTAACTTTCCCGGGAAGATGAAGTCAAAGAGCGACCACAGCTCTTCGGAGGTTATTTTGCATCGGTGAGCCAGACAGAATGATCCGATGAGGGGTGCGAAACTATTTGAGGAAAGGAAGCACCTTTTTATTAAATTTACCTTTTAGCAATCGCCATTCCTACCCTAAAGAT
+
EDCDDFFFFFFFGGGGGGGGGGHHHHHHHHHGGGGHHHFGHHHHHGGGGGGGGHHHHHHHHHHHHHHHHHHHGHHHGHHHHHHHHHHHHHHGGGGGGHHHHHHHHHHHHHHHGGGGGHHHHHHHHHHGGGGCHHHHHHHHGHHGGEGGHHHHHHGHHHHHHHHHHHGGGHHHGG<AEGDGGGGGGGGGGGGFFFGGGGGGGGFFFFFFFFHFFFFFFFFFFFFFFFFFFFFFFFFFFFFFFFFFFFFFFFF
@M05620:45:000000000-G6HP7:1:1101:21150:10846 1:N:0:148
AAACCAGAAGACATGAGGTCAGCTAGATCGGAAGAGCACACGTCTGAACTCCAGTCACGCACTACAATCTCGTATGCCGTCTTCTGCTTGAAAAAAAAAAAAATATAAAGAAGGAGAATGGATGATAAAGGGAGGTAACAACGGGGTGTCATTCATGGGTGTATGAGAACGAACGGTATGATATGTGAGAAGTATGGGCAGTGGTCTGCTTAGATGAGAGCAGGGAGTATCAGGTATATGTTGTATGTTGT
+
CCCCCCCFFFBFGGGGGGGGGGHHFGHHHHGGGGHHHHHHHGHHHGH5GHHHHHHHHHGHGGGHHHHHHHHHGGHHHHGGGHGHHHHHHHHHFFGF?EGG<//023332220=0@//02@1111=111111///-.11111.--.-<--000000000.::-00000000..:--...;000000;00000/;00;/.././9/000/0000000:0000.0/.-.../00000009000900;0:000:/
@M05620:45:000000000-G6HP7:1:1101:26672:10850 1:N:0:148
TACCTGTACTGGGGAAGCATTTGAATATCCCCCCATGGTGATGGGGACGGAGAACTGCTCCATAAACACAGGCAACGTGCCTAACTTTCCCGGGAAGATGAAGTCAAAGAGCGACCACAGCTCTTCGGAGGTTATTTTGCATCGGTGAGCCAGACAGAATGATCCGATGAGGGGTGCGAAACTATTTGAGGAAAGGAAGCACCTTTTTATTAAATTTACCTTTTAGCAATCGCCATTCCTACCCTAAAGAT
+
CCCCCFFFFFFFGGFGGGGGGGHHHHHHHHHGGGGHHHBGGHHHHGGGGGGGGHHHHHHHHHHHHHHHHHHHGGHHGHHHHHHHHHHHHHHGGGGGGHHHHHHHHHHHHHHHGGGGGHHHHHHGHHHGGGGGHHHHHHHHFHHGGGGGHHHHHHGHHHHHHHHHHHGGGHHHGGEGFGDGDFGGGGGGGFGFFGFCFCFGGGFFFFFFFFFFFFFFFFFFFFFFFFFFFFFFFFDFFFFFFFFFFFFFFFB
@M05620:45:000000000-G6HP7:1:1101:27564:10857 1:N:0:148
CATCCTGACCCTGAAGTACCCCATTGAGCATGGCATCGTCACCAACTGGGACGACATGGAGAAGATCTGGCACCACACCTTCTACAACGAGCTGCGCGTGGCCCCGGAGGAGCACCCAGTGCTGCTGACCGAGGCCCCCCTGAACCCCAAGGCCAACAGAGAGAAGATGACTCAGGTGAGGCTCGTCCGACGCCCGTGCTCCTCCCGTCCTTTCCCCAGTCATTTTCTGCCCGGCTTGATTTCTGACATTA
+
AAABAFDFFFFFAGG4GGGGGGGHHFGBFGHDCF4FGEGHAEHFEGHH3GFG?AEEGHH3GFHCGFHHG5BFGGHHGGGHHHHGHFHHECEEEHHGGGGGEEAGGG/CDCDFEHHHGEGGBFFGF1F<GGACDGGGFGGGG:CGHHGGCDHGGAE.AE9FFFGGBFFF0CBFGFG;0;;FFACF?-:ABFB?BB=-;;D?FFFFFF.:AADFFFEFFF;BFFFFFFFFFFFF?--@B?FFEB9;/9/BB//
@M05620:45:000000000-G6HP7:1:1101:12424:10857 1:N:0:148
TACCTGTACTGGGGAAGCATTTGAATATCCCCCCATGGTGATGGGGACGGAGAACTGCTCCATAAACACAGGCAACGTGCCTAACTTTCCCGGGAAGATGAAGTCAAAGAGCGACCACAGCTCTCGGAGGTTATTTTGCGTCGGTGAGCCAGACAGAATGATCCGATGAGGGGTGCGAAACTATTTGAGGAAAGGAAGCACCTTTTTATTAAATTTACCTTTTAGCAATCGCCATTCCTACCCTAAAGATC
+
BABBBFFFFFFFGGGGGGGGGGHGHHHHHHHGGGGHHHHHGHHHHGGGGGDGGHHHHHHHHHHHHHHHHHHHGHGHGHHHHHHHHHHHHGHGGGEGGHHHHHHEGHHHGHHHGGGGGHHGHHHHHGGGGG?GFHHHHHHGGGGGGGGHHHHHHGHHHFHHHHHHHGGGHHHGGFGGGGGGGGGGGGGGGGGGFFFFFFFFFFFFFFFFFFFFFFFFFFFFFFFFFEFFFFFFFFFFFFFFBFFFFFFFFFF
@M05620:45:000000000-G6HP7:1:1101:12158:10860 1:N:0:148
TACCTGTACTGGGGAAGCATTTGAATATCCCCCCATGGTGATGGGGACGGAGAACTGCTCCATAAACACAGGCAACGTGCCTAACTTTCCCGGGAAGATGAAGTCAAAGAGCGACCACAGCTCTTCGGAGGTTATTTTGCATCGGTGAGCCAGACAGAATGATCCGATGAGGGGTGCGAAACTATTTGAGGAAAGGAAGCACCTTTTTATTAAATTTACCTTTTAGCAATCGCCATTCCTACCCTAAAGAT
+
AAAABFFFFFFFGGGGGGGGGGHHHHGHHHHGGGGHHGBGFHHHHGGGGEGGGHHHHHHHHHGHFFHFHFHHGGHHGFGGGHFFHFGHHHHGGGEGFCBBDGHFHGGFFGHFGGGGGHGHGHGHHHHGDGG?GDFHDHHHHHHGC<DFF>GBGGGGHGGHGHFHHGDEGGFHGC:CDGDCGGGGGGGGGGGBFBCFFBAA/99BFFFBEFBFFFFFFFBFFFFFFFFEFFFAEA.EFFFFFB9./.9BFF9
@M05620:45:000000000-G6HP7:1:1101:12140:10860 1:N:0:148
TACCTGTACTGGGGAAGCATTTGAATATCCCCCCATGGTGATGGGGACGGAGAACTGCTCCATAAACACAGGCAACGTGCCTAACTTTCCCGGGAAGATGAAGTCAAAGAGCGACCACAGCTCTTCGGAGGTTATTTTGCATCGGTGAGCCAGACAGAATGATCCGATGAGGGGTGCGAAACTATTTGAGGAAAGGAAGCACCTTTTTATTAAATTTACCTTTTAGCAATCGCCATTCCTACCCTAAAGAT
+
DCCDDFFFFFFFGGGGGGGGGGHHHHHHHHHGGGGHHHGHHHHHHGGGGGGGGHHHHHHHHHHHHHHHHHHHGHHHGHHHHHHHHHHHHHHGGGGGGHHHHHHHHHHHHHHHGGGGGHHHHHHHHHHGGGGGHHHHHHHHGHHGGFGEGHHHHHGHHHHHHHHHHHGGGHHHGGEGGGDGGGGGGGGHGGGFGGFFGGGGGGFFFFFFFFHHFFFFFFFFFFFFFFFFFFFFFFFFFFFFFFFFFFFFFFF
@M05620:45:000000000-G6HP7:1:1101:18336:10874 1:N:0:148
AGATTACTGCAACAGTTCCCCCTGGACCTGGAAAAGTTTCTTGCCTGGCTTACAGAAGCTGAAACAACTGCCAATGTCCTACAGGATGCTACCCGTAAGGAAAGGCTCCTAGAAGACTCCAAGGGAGTAAAAGAGCTGATGAAACAATGGCAAGTAAGTCAGGCATTTCCGCTTTAGCACTCTTGTGGATCCAATTGAACAATTCTCAGCATTTGTACTTGTAACTGACAAGCCAGGGACAAAACAAAGAT
+
AABBBFFFFFDFGGGGGGGGGGGGHHHHHHGHHHHHHHHHHHHHHHHHHHHHHHHHHHHHHHHHHHHHHHHHHHHHHHHHHHHHHGHHHHDHHHGG@FHHHHHHHHHHGHHGHHHHHHHHHHFFAFFGHFHHHGHHHHGHH3FHHHHHHHHHHGHHHHHHHHHHHHHHHHGGGGGHHHGHHHHHHGHGHHHEHHHHHHHHFHHHHHHHHHHHHHHHHHHHHHHHHHHHGGGHGGGFGGGGGFCFFGGGFFF
@M05620:45:000000000-G6HP7:1:1101:7498:10874 1:N:0:148
AAACCAGAAGACATGAGGTCAGCTAGATCGGAAGAGCACACGTCTGAACTCCAGTCACGCACTACAATCTCGTATGCCGTCTTCTGCTTGAAAAAACAAAACCCCATCTACACACCCCTTTCTGCTGCCCACTGCCCCCCTTCTCCCCACAGCCAACAGATCTCATCTGACTCAAGTTCTACTCTTCCTACAACCGTTCACCTCCCTTCCTTTCCCCCTTCTTTTGTGTTACGTCTATACTCTTGACCTCC
+
BBBBBBBFFFFFGGGGGGGGGGHHFGHHHDEGGGHHHHHHHGGHHGHHHHHHHHGHHHGHGGGHHHHHBHHHGGHHHHGGGHGHGHHGHHFHGHHG1??E?0//?>2B34?BF3<<E//B2?33B3220?2?02<@//B</001<10?0..0..><<.//</0<=G00<<<000/<0;G00;0;000;00:/0::-..//000=.9/;/FB0;000CE?.;00000...///.9...///;/;////;//.
@M05620:45:000000000-G6HP7:1:1101:18318:10876 1:N:0:148
AGATTACTGCAACAGTTCCCCCTGGACCTGGAAAAGTTTCTTGCCTGGCTTACAGAAGCTGAAACAACTGCCAATGTCCTACAGGATGCTACCCGTAAGGAAAGGCTCCTAGAAGACTCCAAGGGAGTAAAAGAGCTGATGCAACAATGGCAAGTAAGTCAGGCATTTCCGCTTTAGCACTCTTGTGGATCGAATTGAACAATTCTCAGCATTTGTACTTGTAACTGACAAGCCAGGGACAAAACAAAGAT
+
A1AAAFFFFF1DGG1BFGGGGGGGCHHHHG0FGHGHHHHHFHHGHHHHHHHGFEGFGHHHHB1BFFEHHBHHCFGFGHHHHHHHG0C@FD2FGHGF/ECHHH0FAGHHGHBFHEGFHHHH111?>/?/E12BG/FHHGFHH1BBGHGHFHHGGGGHHHHHHDHHCGHHHHEGGGGGBFGGHHHHHFHFBHHGC/CCD0DF0GGHHHHFHGBGHGHFHGHGHFCBGGGFF0CFFFGGGGFE.A;CFCE?B/F
@M05620:45:000000000-G6HP7:1:1101:18851:10919 1:N:0:148
AGATTACTGCAACAGTTCCCCCTGGACCTGGAAAAGTTTCTTGCCTGGCTTACAGAAGCTGAAACAACTGCCAATGTCCTACAGGATGCTACCCGTAAGGAAAGGCTCCTAGAAGACTCCAAGGGAGTAAAAGAGCTGATGAAACAATGGCAAGTAAGTCAGGCATTTCCGCTTTAGCACTCTTGTGGATCCAATTGAACAATTCTCAGCATTTGTACTTGTAACTGACAAGCCAGGGACAAAACAAAGAT
+
AAAABFFFDF4FGGCGGGGGGGGGHHHHHGGHHHHHHHHHHHHHHHHHHHHHHHHHHHHHHHHFHHHHHHHHHHHHHHHHHHHHHHHHHH5GHHGGCFHHHHHHFHHHGHHGHHHHHHHHFHDFAEEFH4GGHGHHHHHHH?GHHHHHHHHHHGHHHHHHHHHHHHHHHHGGGGGHGHHHHHHHH=GDHHHHHFHHHGHHHHHHHHHFGHGHHHHHHGHHGHHGHHHGHHHHHGGGGGGGFFGGGGGFFGF
@M05620:45:000000000-G6HP7:1:1101:12026:10926 1:N:0:148
TACCTGTACTGGGGAAGCATTTGAATATCCCCCCATGGTGATGGGGACGGAGAACTGCTCCATAAACACAGGCAACGTGCCTAACTTTCCCGGGAAGATGAAGTCAAAGAGCGACCACAGCTCTCGGAGGTTATTTTGCATCGGTGAGCCAGACAGAATGATCCGATGAGGGGTGCGAAACTATTTGAGGAAAGGAAGCACCTTTTTATTAAATTTACCTTTTAGCAATCGCCATTCCTACCCTAAAGATC
+
CCCCCFFFFFFFGGGGGGGGGGHHHHHHHHHGGGGHHHGGGHHHHGGGGGGGGHHHHHHHHHHHHHHHHHHHGGHHGHHHHHHHHHHHHHHGGGGGGGHHHHHHHHHHHHHHGGGGGHHHHHHHHGGGGGGHHHHHHHHHHHGGGGGHHHHHHGHHHHHHHHHHHGGGHHHGGGGGGGGGGGGGGGGFGGFGGGGGGGGGGFFFFFFFFFFFFFFFFFFFFFFFFFFFFFFFFFFFFFFFFFFFFFFFFFF
@M05620:45:000000000-G6HP7:1:1101:7941:10935 1:N:0:148
AAACCAGGACATGAGGTCAGCTAGATCGGAAGAGCACACGTCTGAACTCCAGTCACGCACTACAATCTCGTATGCCGTCTTCTGCTTGAAAAAAAACAAAACAAAGAATAAAACTAAGTTATTATATCCCCCAATCATAATCCAGGAACAGTGTCACTTGTACTCCTCGTCCCGCGTTTAGTAAAGATTCAGCAAATATACTAGGCGGAGGACTTACATGAATCCAACTGTAGACAGTCTTGGCACGCCGC
+
BBBBBBBBBBCFGGGGGGGGGGHHCHHHGGGGHHHHHHHGHHHGHHHHHHHHHHHHGHGGGHHHHHHHHHGGHHHHGGGHGHHFFHHHGHFFHGC//?/??B//03?034333B3322333?33333332////22@2>2222110/?00?111<1?11111111110..<..------.0:00;0;0000<00//0000=;;0//-----../////////////9////9///9./////////.-.--
@M05620:45:000000000-G6HP7:1:1101:7959:10937 1:N:0:148
AAACCAGGACATGAGGTCAGCTAGATCGGAAGAGCACACGTCTGAACTCCAGTCACGCACTACAATCTCGTATGCCGTCTTCTGCTTGAAAAAAAAAAAGAAAGGCTCCTAAAAGACTCCAAGGGAGTAAAAGAGCTGTTTACACAATGGCAAGTAAGTCAGGCATTTCCGCTGTAGCACTCTTGTGGATCCATTTGCACAATTCTCAGCATATGTACTTGTAACTGACAAGCCAGGGACAGAACAAATAA
+
A?AAAAAA@AFFGGGFGGGGGADHA5FCE?AEHGHFGFFEHEHFHHFGHHFEBBFGEHGEEHHHH535FG1E3BE3E>EHFHGHBBGGHB3BBEE/@@//?BB1B/1B/1B1B1>/@FCF1@G/B/??G1G11??0FC111111<><F<10>>ED000<=00C/<00=00:.:-.000:::/;CG00.90:B000000;00900000;0/FC0;0;C;B00;9BBFB//;B.::B9AD??..99.B:.///
@M05620:45:000000000-G6HP7:1:1101:28923:10940 1:N:0:148
CATCCTGACCCTGAAGTACCCCGGCTTGATTTCTGACATTAGATCGGAAGAGCACACGTCTGAACTCCAGTCACGCACTACAATCTCGTATGCCGTCTTCTGCTTGAAAAAAAAAAAATTTCATCTGAGGTGCTTTCTTTTTGTTATCTACGAGAAACCTTAAACAAGCATTTTTTTCCTAAATCCTTCTGATTCATTCATGATTTTTTAGCCGCCTTGCTTCTTCTCACATACTCTCTAATCTCATTCCA
+
CCCCCFFFFFFFGGGGGGGGGGGGGGGGHHHHHHHHHHHHHHHHHHGCFGHHHHHGHGHHHGHHHHHHGHHHHHGHGGGHHHGHHFHHGGHHHHGEFHGFHHHHHHHHHHH/ECFB</01<1111111?/0/1<==F1=111<0011<110C...<//./0;0000././;:;;::-/00000;0900;B0;0;0BBF0090000;F0@.///.-9../:::::/B//BF////;B:;/9///9///////
@M05620:45:000000000-G6HP7:1:1101:8527:10964 1:N:0:148
TACCTGTACTGGGGAAGCATTTGAATATCCCCCCATGGTGATGGGGACGGAGAACTGCTCCATAAACACAGGCAACGTGCCTAACTTTCCCGGGAAGATGAAGTCAAAGAGCGACCACAGCTCTCGGAGGTTATTTTGCATCGGTGAGCCAGACAGAATGATCCGATGAGGGGTGCGAAACTATTTGAGGAAAGGAAGCACCTTTTTATTAAATTTACCTTTTAGCAATCGCCATTCCTACCCTAAAGATC
+
BBBBBFFFFFFFGGGGGGGGGGHHHHGHHHHGGGCHHHGHFHHHHGGGGGGGGHHHHHHHHHHHHHHHHHHHGHHHGHHHHHHFHHHHHHHGGGGGGHHHHHHHHGHHHHHHGGGGGHHHHHHHHGGGGGGHHHHHHHHFHHGGGGGHHHHHHGHHHHHHHHHHHGGGGHHGGEFDAEDCDGGGGGGGGG;FGGFGGGGGGFFFFFFFFFFFFFFFFFFFFFFFFFFFFFFFFFFFFFFFFFFFFFFFFFF
@M05620:45:000000000-G6HP7:1:1101:20507:10965 1:N:0:148
AGATTACTGCAACAGTTCCCCCTGGACCTGGAAAAGTTTCTTGCCTGGCTTACAGAAGCTGAAACAACTGCCAATGTCCTACAGGATGCTACCCGTAAGGAAAGGCTCCTAGAAGACTCCAAGGGAGTAAAAGAGCTGATGAAACAATGGCAAGTAAGTCAGGCATTTCCGCTTTAGCACTCTTGTGGATCCAATTGAACAATTCTCAGCATTTGTACTTGTAACTGACAAGCCAGGGACAAAACAAAGAT
+
BCBCCFFFFFFFGGGGGGGGGGGGGHHHHHHGHHHHHHHHHHHHHHHHHHHHHHHHHHHHHHHHHHHHHHHHHHHHHHHHHHHHHHHHHHHHHHGEGGHHHHHHHHHHGHHHHHHHHHHHHHHGGGGEFHHHHGHHHHHHHGHHHHHHHHHHHGHHHHHHHHGHHHHHHHGGGGGHHHGHHHHHHGHGHHHHGHHHHGGHHHHHHHHGHHHHHHHHHGHHHHHHHHHHHGHHGGGGGGGGGFGGGGGGGGF
@M05620:45:000000000-G6HP7:1:1101:8545:10968 1:N:0:148
TACCTGTACTGGGGAAGCATTTGAATATCCCCCCATGGTGATGGGGACGGAGAACTGCTCCATAAACACAGGCAACGTGCCTAACTTTCCCGGGAAGATGAAGTCAAAGAGCGACCACAGCTCTCGGAGGTTATTTTGCATCGGTGAGCCAGACAGAATGATCCGATGAGGGGTGCGAAACTATTTGAGGAAAGGAAGCACCTTTTTATTAAATTTACCTTTTAGCAATCGCCATTCCTACCCTAAAGATC
+
CBBCDFFFFFFFGGGGGGGGGGHHHHHHHHHGGGGHHHGHHHHHHGGGGGGGGHHHHHHHHHHHHHHHHHHHGHHHGHHHHHHHHHHHHHHGGGGGGHHHHHHHHHHHHHHHGGGGGHHHHHHHHGGGGGEHHHHHHHHHHHGGGGGHHHHHHGHHHHHHHHHHHGGGHHHGGCAGGGFGGGGHGGGGGFCFGGGGGGGFGFFFFFFFFFFFFFFFFFFFFFFFFFHFFFEFFFFFFFFFFFFFFFFFFFF
@M05620:45:000000000-G6HP7:1:1101:8530:10986 1:N:0:148
TACCTGTACTGGGGAAGCATTTGAATATCCCCCCATGGTGATGGGGACGGAGAACTGCTCCATAAACACAGGCAACGTGCCTAACTTTCCCGGGAAGATGAAGTCAAAGAGCGACCACAGCTCTCGGAGGTTATTTTGCATCGGTGAGCCAGACAGAATGATCCGATGAGGGGTGCGAAACTATTTGAGGAAAGGAAGCACCTTTTTATTAAATTTACCTTTTAGCAATCGCCATTCCTACCCTAAAGATC
+
AAAAAFFFFFDBAECAEF1BFFGHHHGHHHHGGGCFFFGHGGHHGGAEECCEEFGHHHHHHHHHHHHHGFHEF>FG/F>GGGE@FGHHHHHEEE?EGAGH1GFHGFFED0CGE/BC?GFHHHHHHGF/@CAG1FGHHHHFHHGFGFGFHGGFAEHFBCHGFGHHHCGGGHHCCFCE?9:@AGFFBFGF.F0B/9C/BFGFGFFFFFFAFFF//BFF/BFBFBF/9B/FFF?EBA9FFFFEFFFFB-///BF
@M05620:45:000000000-G6HP7:1:1101:27943:10987 1:N:0:148
TACCTGTACTGGGGAAGCATTTGAATATCCCCCCATGGTGATGGGGACGGAGAACTGCTCCATAAACACAGGCAACGTGCCTAACTTTCCCGGGAAGATGAAGTCAAAGAGCGACCACAGCTCTTCGGAGGTTCTTTTGCATCGGTGAGCCAGACAGAATGATCCGATGAGGGGTGCGAAACTATTTGAGGAAAGGAAGCACCTTTTTATTAAATTTACCTTTTAGCAATCGCCATTCCTACCCTAAAGAT
+
BBBBBFFFFFFFGGGGGGGGGGHHHHHHHHHGGGGHHHGHHHHHHGFGGGGGGHHHHHHHHHHHHHHHHHHHGHHHGHHHHHHHHHHHHHHGGGECGHHHHHHHHHHHHHHHGGGGGHHHHHHHHHHGACGEH1FGHHHGHHHGGGGEHHHHHGGHHHFHHHHHHHDGGHHHFGEDGGGGGGGFGGGGEGFFF9FFGFFG9FFFFFFFEFFFB9FFFFFFFFFFFFFFBFFFFFA;BFFFFFFFFFBFFFF
@M05620:45:000000000-G6HP7:1:1101:27925:11000 1:N:0:148
TACCTGTACTGGGGAAGCATTTGAATATCCCCCCATGGTGATGGGGACGGAGAACTGCTCCATAAACACAGGCAACGTGCCTAACTTTCCCGGGAAGATGAAGTCAAAGAGCGACCACAGCTCTTCGGAGGTTATTTTGCATCGGTGAGCCAGACAGAATGATCCGATGAGGGGTGCGAAACTATTTGAGGAAAGGAAGCACCTTTTTATTAAATTTACCTTTTAGCAATCGCCATTCCTACCCTAAAGAT
+
BBCCCFFFFFFFGGGGGGGGGGHHHHHHHHHGGGGHHHFHHHHHHGGGGGGGGHHHHHHHHHHHHHHHHHHHGHHHGHHHHHHHHHHHHHHGGGGGGGHHHHHHHHHHHHHHGGGGGHHHHHHGHHHGGGGDH1GHHHHHHHHGGGGFGFHHHFGHHGHHHHHHHHGGGHHHGGEDGGFAGGGGGGGGGGGFGGGGGFFGGGFFFFFFFFFFFFFFFFFFFFFFFFFFFFFFEFFEFFFFFFFFFFFFFFF
@M05620:45:000000000-G6HP7:1:1101:15802:11011 1:N:0:148
TACCTGTACTGGGGAAGCGTGTAGCAATCGCCATTCCTACCCTAAAGATCGGAAGAGCACACGTCTGAACTCCAGTCACGCACTACAATCTCGTATGCCGTCTTCTGCTTGAAAAAAAAACAAAAAACTCTACAATAACAACCTTTCCCCCCATCCTTCCCGTCCACACCTATTTCCCCATTCGCCAGCCCACGCCAACCAGCCACCGGTGAACAACCCGCCCTCCACTCTGTTTCACCACCTCCCGGTCC
+
CDCDDFFFFFFFGGGGGGGGGGHHHHHHHGGGDGHHHHHHHHHHHHH5BGHGGGGHHHGHHHGHHHGHHHHHHHHHHHHGHGGGFHFHHHHHHGGHHHHGGGHGHHHGGHGEEGH0E@C///?00/</11111111=1111<.0111110.--//.00<//...:.;0.::0000;00///000:..-....;-...-......./..-:-.000/...-----..//0/000000:000.......--9-
@M05620:45:000000000-G6HP7:1:1101:7461:11022 1:N:0:148
CATCCTGACCCTGAAGTACCCCGGCTTGATTTCTGACATTAGATCGGAAGAGCACACGTCTGAACTCCAGTCACGCACTACAATCTCGTATGCCGTCTTCTGCTTGAAAAAAAAAACAAAAAACTATCTTACTACTGCTCAATTACCTGCCTCGCACTAACACTACCACTTTTGCTACCCTCCAAGTCTACCTAACGCGCCTGAGCGCGCCCCCTCCATAGACTCTCCGTCTGCACCTCCCTTCCCCCTCC
+
CCCCCFFFFFFFGGGGGGGGGGGGGGGGHHHHHGGGHHHHHHHHHHGGGGHHHHHHHGHHHGHHHHHGHHHHHFGHGGGHHHEHFHHHGGHHHHGGGHGHFHFHHHFG3GFGCBC@///00///111111?111?111<11111111110011.----00000:///00000000000/.;../00000000000/.---;..//0---;-9---../0000:0000/..9;.000/:.../0////.-..
@M05620:45:000000000-G6HP7:1:1101:14880:11027 1:N:0:148
AAACCAAGCAGACACTCACCGCTACTGGAGTTAAGACATGAGGTCAGCTATCGGAAGAGCACACGTCTGAACTCCAGTCACGCACTACAATCTCGTCTGCCGTCTTCTGCTTGAAAAAAAAAAAATAACCGAAACCCTCCTCACCCCCAACAACCCCCCCGCAACAAAACAGTCATAAAAGATCACCGGTAAGCCAGGCATGTGCCGACCGGCGCCTCGTTTCGTAGAACACCACAGGTATTCTTACGATA
+
CCCCCCCFCFFFGGGGGGGGGGGGGHHHHHHHHHHHHHHHHHHHHHHHHHHHGGGGGHHHGHHHGHHHGHHHHHHHHHHHHGHGGGHHHHHHHHHG1FCHHGEEHGHHHHHHHHH3GHG@//></01??1-----0.0<.//0...<--:C..;;..--9----;...:../000000090.000/9.---.0;0/...;0.0090:-:-------...9..09;;..00//......000099000..;.
@M05620:45:000000000-G6HP7:1:1101:4720:11091 1:N:0:148
AAACCAAGAAGACATGAGGTCAGCTAGATCGGAAGAGCACACGTCTGAACTCCAGTCACGCACTACAATCTCGTATGCCGTCTTCTGCTTGAACAAAAAAAGTTTGCAGCATTCTTTTATTTTGTTTGACATAGTGTCTTGTTGAGAACATATGTAGGACATGATTTTTTCCTGCCACAGGGAAAATAATGTATAAGTTTTAAAGATTTATTCTTTAATAAAGGATCTCAAATCCAGCTTTATAAAAAGGA
+
>11>>>A?C>B@AGEGGGGG1AGBGFHHHHCGEFEFEGCG0FEHHHGGEBGBF11FHHFECAEEBGF1BAAAB//>0D1>B>>>22B1B11B1110>B//>/BFG>EG1FGFDFE2FGGGFHHFGGHBFDB2BFGBGGFGHFF021/FF0FFFBG2D11?0F1<G?1FFCHHHFF0<CGG..<.</=<D00=<=DD0=CFGHFB0:CGHFHFGGGFGCCGCCGB/0;FBF0C0CF9:;FFFF00009C?.;
@M05620:45:000000000-G6HP7:1:1101:6915:11092 1:N:0:148
AGATTACTGCAACAGTTCCCCCTGGACCTGGAAAAGTTTCTTGCCTGGCTTACAGAAGCTGAAACAACTGCCAATGTCCTACAGGATGCTACCCGTAAGGAAAGGCTCCTAGAAGACTCCAAGGGAGTAAAAGAGCTGATGAAACAATGGCAAGTAAGTCAGGCATTTCCGCTTTAGCACTCTTGTGGATCCAATTGAACAATTCTCAGCATTTGTACTTGTAACTGACAAGCCAGGGACAAAACAAAGAT
+
ACBCCFFFDFFFGGGGGGGGGGGGHHHHHHHHFHHHHHHHHHHHHHHHHHHHHHHHHHHHHHHHHHHHHHHHHHHHHHHHHHHHHGHHHHHHHHGGGGHHHHHHHHHHGHHHHHHHHHHHHGHGGGGGHHHGHGHHHHGHHFHHHHHHHHHHHGHHHHHHHHHHHHHHHHGGGGGHHHHHHHHHHGHGHHHHHHHHHGHHHHHHHHHHHHHHHGHHHGHHHFHHHHHFHHHHHGFGGGGGGGGGGGGGGGG
@M05620:45:000000000-G6HP7:1:1101:25561:11098 1:N:0:148
AAACCCAGAAGACATGAGGTCAGCTAGATCGGAAGAGCACACGTCTGAACTCCAGTCATGCACTACAATCTCGTATGCCGTCTTCTGCTTGAAAAAAAAAAAAAAAAAAAAAAAAAAAAAAGAGATAAGATGTTTAATAAATAAAGAATAGCATAAAAGAAGAATACAGCAAGAAGCTCGGATGAAGCAGAAGACATCTACCGCGGTTGATAGAATAGTGAATGGACGAGAGTGGAGTGGGTCTTAGAGAA
+
ABBCCCBBBFFFGGGGGGGFGGHHHHHHHHHGGGGHHHHHHHGHHHGGHHHHHHHHHH5DGHHHHHHHHFHHHGGHHHHGFGHGHHHHHHHHGHHHGGGGF><<<<<//>-<<<@------.9//00000<0000000000000000.00000000000../0/0:0000//////0009<99-000:0///00//<<0000----9--/000000000000<0000<--.-00.0.0....//0000000
@M05620:45:000000000-G6HP7:1:1101:4738:11100 1:N:0:148
AAACCAAGAAGACATGAGGTCAGCTAGATCGGAAGAGCACACGTCTGAACTCCAGTCACGCACTACAATCTCGTATGCCGTCTTCTGCTTGAAAAAAAAAAAAAAATCATCAACATACCCAAATACTTTATCCTTTGTTCATCTTTGGTCATATCCATTTCGTCGCTCACTGTCTTCATATTCTTTTTTCATCATCCTTCTTCGTTTGCGTGCATGCCACCTTCCGTATTCCTTTCACTCGTCATCTTTAT
+
AAABBBBCFFFFGGGFG4FGGGHHHHHHHHG2ECGHFGGHGHEHHHGHEHHHHHAFGGHGGGEGFHEHHFFHFGGHFHHGGEHGED4FGH@FFFFHGCEC//>/</022221101011011/<11111<111111111011111000/.000000000000/..--.:.000000;000000;00000-/00000000000;0.9/..9-...99/////.;//:./..///////////.....//////
@M05620:45:000000000-G6HP7:1:1101:25543:11100 1:N:0:148
AAACCCAGAAGACATGAGGTCAGCTAGATCGGAAGAGCACACGTCTGAACTCCAGTCACGCACTACAATCTCGTATGCCGTCTTCTGCTTGAAAAAAAAAAAAAAAATAACCATAAAAGGCTATTATACCGTATATGCTATATAGTCATCAACAGTATAATAACTAAAAACTTACGTCAATCACACAGTTCATACATAGTATACACATAACACACAACGTCATTACTAGTCTAATCTATACTTGTTCGCCA
+
AAAABBBBBFFFGGFFGBBBBGAFGFGGGGHGDFGG2BCGHHGHHHGFHHHHHHHHHHHAGEGGFHHHFFFGHFFHHHHGEEHGHHHGHHHHGHHGEFEEE///<<<011111111111..111111111..../00=00000000000000/0/000;000:00000:0.0000.;...0;0/0/..;000000000000;90;00900/9/.9.:.-....//9////////////9////////.-..
@M05620:45:000000000-G6HP7:1:1101:11212:11117 1:N:0:148
AAACCAAGCAGACACTCACCGCTGTTCAGACATGAGGTCAGCTAGATCGGAAGAGCACACGTCTGAACTCCAGTCACGCACTACAATCTCGTATGCCGTCTTCTGCTTGAAAAAAAAAAAAAAAAAAACACTCACTAAACAAATCTCCGCCTCCATCCTACACCACAAAATGATACCCCCATCCTCTCGTCCCACCTACACCCCTCACTTCCTCAGCGACCCTCTGCATCCCATTCCGCCCCTGCCCCCTC
+
ABBCCCCFCFFFGGGGGGGGGGGGEHHGHHHHHHHHHGHHHHHHHHHHHGGFEGABFGFGGGHHGHHHHHHHHFHHHGHGGGHHHHH3GHHFEHHHGGEGFFFHFFGFHHHGHHGGGG<<@//--<--...0;/00;00:0..00000..;...;;0.0;00//......00000900.--//.000/...9.0...0/0//.-....000000000.----/./00000/.00;00/9;--......--.
@M05620:45:000000000-G6HP7:1:1101:3492:11154 1:N:0:148
AAACCAAGCAGACACTCACCGCTGTTCAGACATGAGGTCAGCTAGATCGGAAGAGCACACGTCTGAACTCCAGTCACGCACTACAATCTCGTATGCCGTCTTCTGCTTGAAAAAAAAAAAAAAAAAAAATTATAGAATGTAGGTTATGTATGAGAGTGGAGAAAAAAGCAAAATAGAGAAAAGGGAGCGATGACAGCAACAGTGATAACTGTGCAGTGTAGAAGTGAGATTCAGGTGGTAATATATGAAAT
+
AAAABBBFAFFFGFGGGGGGGGGEEHHGGGFGHHGHHFGFGFHHGHHHHGGGGFGFGGHHFHHHGFFGHHGGFGFGFEGFGGHHFFH3GHBBEHHFBE?>GGDGFGHHHFFHFFECCF@/<//--<---./00000000:000000:000090009/0.0.9.//.-..////009///////.....--..///:.//../////////////////////:/:////////////..//////////:/
@M05620:45:000000000-G6HP7:1:1101:3508:11165 1:N:0:148
AAACCAAGCAGACACTCACCGCTGTTCAGACATGAGGTCAGCTAGATCGGAAGAGCACACGTCTGAACTCCAGTCACGCACTACAATCTCGTATGCCGTCTTCTGCTTGAAAAAAAAAAAAAAAAAAAATAAAAAGAAACAATAAATTTTGTATATACTGATATAAGACAATAAAGTGAAGGGTAGGTAAGTAAATTGTGAAACAGCAGAACGATAAAGAAGTAATAATGTTGCAAGTGATAACTGTATTT
+
CCCCC@AFCFCFGGGGGGGGGGGGGHHHHGHHHHGHHHHHHHHHHHHHHGGGGHHHHHGHGHHHGHHHHHHHHHHHHGHGGGGHGGHEGHHGGHHHHGGGHGGHHHHHHGFGEGGFFFC////-<-<--.000:0...;//.000000000/90000000000000900/:00000;00000../..000:0000090000000//9;.///.;9..000./000000;0:0000000000;00;000900
@M05620:45:000000000-G6HP7:1:1101:16587:11171 1:N:0:148
TACCTGTACTGGGGAAGCATTTGAATATCCCCCCATGGTGATGGGGACGGAGAACTGCTCCATAAACACAGGCAACGTGCCTAACTTTCCCGGGAAGATGAAGTCAAAGAGCGACCACAGCTCTCGGAGGTTATTTTGCATCGGTGAGCCAGACAGAATGATCCGATGAGGGGTGCGAAACTATTTGAGGAAAGGAAGCACCTTTTTATTAAATTTACCTTTTAGCAATCGCCATTCCTACCCTAAAGATC
+
BBBBBFFFFFFFGEGEGGGGGGHHHHHHHHHGGGGHHHAGHHHHHGGGGGGGGHHHHHHHHHHHHHHHHHHHGGHHGHHHHHHHHHHHHHHGGGEGGHHHHHHHHHHHHHHHGGGGGHHHHHHHHGGGGGEHHHHHHHHGHHGGGGGHHHHHHGHHGHHHHHHHHGGGHHHGGEGGGGGGGGGGGGGGGGFGGGGGGGGGGFFFFFFFFFFFFFFFFFFFFFFFFFFFFFFFFFFFFFFFFFFFFFFFFFF
@M05620:45:000000000-G6HP7:1:1101:20893:11179 1:N:0:148
CATCCTGACCCTGAAGTACCCCGGCTTGATTTCTGACATTAGATCGGAAGAGCACACGTCTGAACTCCAGTCACGCACTACAATCTCGTATGCCGTCTTCTGCTTGAAAAAAAAAAAAAAAAAAAATATAATAATGAAAGTGGGAGTATGTATTTTATATAAATAAACAAATAGGAAACGATTGAGGAGAGAATGTAAATACAATTAGTTATGAAAATAAAGTGAAATAAATGCATGTTGTGTGTTTCTGA
+
CCCCDFFFFFFFGGGGGGGGGGGGGGGGHHHHHHHHHHHHHHGHHHGGGGHHHHHHHGHHHGHHHHHHHHHHHHGHGGGGHHHHGHHHGGHHHHGGGHGHHHHHHHHG3FFEGFGF<><<<----:.00;C000000000000..../0000;000000000000:000..:00000//:.:..:0/0..;.000000000000000;000:00000:000000000;000000000000/9/..//0;00
@M05620:45:000000000-G6HP7:1:1101:28373:11213 1:N:0:148
TACCTGTACTGGGGAAGCATTTGAATATCCCCCCATGGTGATGGGGACGGAGAACTGCTCCATAAACACAGGCAACGTGCCTAACTTTCCCGGGAAGATGAAGTCAAAGAGCGACCACAGCTCTCGGAGGTTATTTTGCATCGGTGAGCCAGACAGAATGATCCGATGAGGGGTGCGAAACTATTTGAGGAAAGGAAGCACCTTTTTATTAAATTTACCTTTTAGCAATCGCCATTCCTACCCTAAAGATC
+
CCCCCFFFFFFFGGGGGGGGGGHHHHHHHHHGGGGHHHGHHHHHHGGGGGGGGHHHHHHHHHHHHHHHHHHHGGHHGHHHHHHHHHHHHHHGGGGGGHHHHHHHHHHHHHHHGGGGGHGHHHHHHGGGGGEHHHHHHHHGHHGGGGGHHHHHHGHHGHHHGHHHHGGGHHHGGGGGGGGGGGGGGGGGGGFGGGGGGGGBFEFFFFFFFFFFFFFFFFFFFFFFFFFFFFFFFFFFFFFFFFFFFFFFFFF
@M05620:45:000000000-G6HP7:1:1101:28396:11218 1:N:0:148
TACCTGTACTGGGGAAGCATTTGAATATCCCCCCATGGTGATGGGGACGGAGAACTGCTCCATAAACACAGGCAACGTGCCTAACTTTCCCGGGAAGATGAAGTCAAAGAGCGACCACAGCTCTCGGAGGTTATTTTGCATCGGTGAGCCAGACAGAATGATCCGATGAGGGGTGCGAAACTATTTGAGGAAAGGAAGCACCTTTTTATTAAATTTACCTTTTAGCAATCGCCATTCCTACCCTAAAGATC
+
BBBBBFFFFFFFGGGGGGGGGGHHHHHHHHHGGGGHHHFGFGHHHGEFGGEGGHHHHHHHHHHFHHHHHGHHGHHHGHHHHHHHHHHHHHHGGGGGGHHHHHHHHHHHHHHHGGGGGHHHHHHHHGGGGGGHGHHHHHHHHHGGGGFHHHHHHGHHGGHHHHHHHDGGHHHGGEGGGE?FGGFGGGGGGGFFFGGGFGGFFFFFFFFEFFFFBFFFFEFFFFFFFFFBFFFFFFFFBFFFFFFFFBBBFFF
@M05620:45:000000000-G6HP7:1:1101:21007:11225 1:N:0:148
TACCTGTACTGGGGAAGCATTTGAATATCCCCCCATGGTGATGGGGACGGAGAACTGCTCCATAAACACAGGCAACGTGCCTAACTTTCCCGGGAAGATGAAGTCAAAGAGCGACCACAGCTCTCGGAGGTTATTTTGCATCGGTGAGCCAGACAGAATGATCCGATGAGGGGTGCGAAACTATTTGAGGAAAGGAAGCACCTTTTTATTAAATTTACCTTTTAGCAATCGCCATTCCTACCCTAAAGATC
+
BBBBBFFFFFFFGGGEGGGGGGHHHHHHHHHGGGGHHHGHGHHHHGGGGGGGGHHHHHHHHHHHHHHHHHHHGGHHGHHHHHHHHHHHHHHGGGGGGHHHHHHHHHHHHHHHGGGGGHHHHHHHHGGGGGGHHHHHHHHBGHGGGGGHHHHHGGHHHHHHHHHHHGGGFHHGGGGGGGGGGGGGGGGGFGEFGGGGGGGGGFFFFFFFFFFFFFFFFFFFFFFFFFFFFFFFFFFFFFFFFFFFFEFFFFF
@M05620:45:000000000-G6HP7:1:1101:21028:11231 1:N:0:148
TACCTGTACTGGGGAAGCATTTGAATATCCCCCCATGGTGATGGGGACGGAGAACTGCTCCATAAACACAGGCAACGTGCCTAACTTTCCCGGGAAGATGAAGTCAAAGAGCGACCACAGCTCTCGGAGGTTATTTTGCATCGGTGAGCCAGACAGAATGATCCGATGAGGGGTGCGAAACTATTTGAGGAAAGGAAGCACCTTTTTATTAAATTTACCTTTTAGCAATCGCCATTCCTACCCTAAAGATC
+
AAAABFFFFFFFCGGGGGGGGGHHHHHHHHHGFFGGHG5DFHFHGGGGGGGGGFHGHEHHHHHHHHHHHHHHGHHHGGHGHHEHHHHHHHHGGGGGGGHGHGHHGHHHFHFHGGGG/GFGGFFHHGGGGGDHHHGHHHHHHHGGGGGFFFHHFEHFCCHHHGHHH?EGHHGGG:;DFC-BFGGGGGGGEGB9FGGGGFEBFFFFFFFFFFFFFFFFFFFFFFFFBFFEFFFEBDEB/BFFB.AFF9FFFFF
@M05620:45:000000000-G6HP7:1:1101:28384:11232 1:N:0:148
TACCTGTACTGGGGAAGCATTTGAATATCCCCCCATGGTGATGGGGACGGAGAACTGCTCCATAAACACAGGCAACGTGCCTAACTTTCCCGGGAAGATGAAGTCAAAGAGCGACCACAGCTCTCGGAGGTTATTTTGCATCGGTGAGCCAGACAGAATGATCCGATGAGGGGTGCGAAACTATTTGAGGAAAGGAAGCACCTTTTTATTAAATTTACCTTTTAGCAATCGCCATTCCTACCCTAAAGATC
+
CCCCCFFFFFFFGGGGGGGGGGGHHHGHHHHGGGGHHHGHHHHHHGGGGGGGGHHHHHHHHHHHHHHHHGHHGHHHGHHHHHHHHHHHHHHGGGGGGHHHHHHHHHHHGHGHEGGGGHHGHHHHHGGGGGGHHHHHHHHGGHGGGGGHHHHHHGHHHHHHHHHHHGGGHHGGGCEFGGGGGGGGGGGGGFFGGGGGGEEFGFFFFFFFFFFFFFFFFFFFFFFFFFFFFFFFFFFFFFFFFFFFF/FFFFF
@M05620:45:000000000-G6HP7:1:1101:12299:11238 1:N:0:148
AGATTACTGCAACAGTTCCCCCTGGACCTGGAAAAGTTTCTTGCCTGGCTTACAGAAGCTGAAACAACTGCCAATGTCCTACAGGATGCTACCCGTAAGGAAAGGCTCCTAGAAGACTCCAAGGGAGAAAAAGAGCTGATGAAACAATGGCAAGTAAGTCAGGCATTTCCGCTTTAGCACTCTTGTGGATCCAATTGAACAATTCTCAGCATTTGTACTTGTAACTGACAAGCCAGGGACAAAACAAAGAT
+
>AABBFFFBDDBFGBBBFGGGGGGHHHHHHHHHHHHHHHHHHHHHHHHHHHHHHHHGHHHHHHGHHHHHHHHHHHFDFHHHHHGHHHHHHHHHHGGGGHHHHHFHHHHGHHHHHHGHHHHHHHGDEF/FHHHGGHHHHGHHHHHHHHHHHHHHGHHHHHHHHHHHHHHHHGGGGGHFHHHHHHHHHHGHHHHHGHHHHHFGFGGHHHHHHHHHGHHHGHHHFHHHHHBFHFHGGGGGGGGGAFGGGEGGGG
@M05620:45:000000000-G6HP7:1:1101:12317:11242 1:N:0:148
AGATTACTGCAACAGTTCCCCCTGGACCTGGAAAAGTTTCTTGCCTGGCTTACAGAAGCTGAAACAACTGCCAATGTCCTACAGGATGCTACCCGTAAGGAAAGGCTCCTAGAAGACTCCAAGGGAGTAAAAGAGCTGATGAAACAATGGCAAGTAAGTCAGGCATTTCCGCTTTAGCACTCTTGTGGATCCAATTGAACAATTCTCAGCATTTGTACTTGTAACTGACAAGCCAGGGACAAAACAAAGAT
+
>>3AAFFFBB4BBCBBBBBGFGGGHHHHHHHHHGHGGHHHHHHHHHGFHHHHHHHHHHHHHHHGHHHHHHHGHHHEDDDGHGGHHFHHHHHHHHGFGGCBFCGFHHHHGHHHHHHGHHHHHFHGEEFFF4FGHGHHHHEHHGHHHHHHHHGHGGHHGHHHGGBGHHHHGHGGGGGHFGFHHHHHHHHGGHGHHHHHHGGGGGHHGHHGHHHHGHHHHCGGHHHHHHHFHFGFHGBFEDFGGGGGGGGGFGF
@M05620:45:000000000-G6HP7:1:1101:10840:11249 1:N:0:148
TACCTGTACTGGGGAAGCATTTGAATATCCCCCCATGGTGATGGGGACGGAGAACTGCTCCATAAACACAGGCAACGTGCCTAACTTTCCCGGGAAGATGAAGTCAAAGAGCGACCACAGCTCTCGGAGGTTATTTTGCATCGGTGAGCCAGACAGAATGATCCGATGAGGGGTGCGAAACTATTTGAGGAAAGGAAGCACCTTTTTATTAAATTTACCTTTTAGCAATCGCCATTCCTACCCTAAAGATC
+
CCCCCFFFFFFFGGGGGFGGGGHHHHHHHHHGGGGHHHHHHHHHHGGGGGGGGHHHHHHHHHHHHHHHHHHHGHHHGHHHHHHHHHHHHHHGGGGGGHHHHHHHHHHHHGGHGGGGGHHHHHHHHGGGGGGHHHHHHHHHHHGGGGGHFHHHHGHGHHHHHHHHHGGGHHHGGDFGGGGGGGGGGGGGGFFGGGGGGEFFFFFFFFFFFFFFFFFFFFFFFFFFFFFFFFEFFFFFFFFFFFFFFFFFFFF
@M05620:45:000000000-G6HP7:1:1101:10819:11254 1:N:0:148
TACCTGTACTGGGGAAGCATTTGAATATCCCCCCATGGTGATGGGGACGGAGAACTGCTCCATAAACACAGGCAACGTGCCTAACTTTCCCGGGAAGATGAAGTCAAAGAGCGACCACAGCTCTCGGAGGTTATTTTGCATCGGTGAGCCAGACAGAATGATCCGATGAGGGGTGCGAAACTATTTGAGGAAAGGAAGCACCTTTTTATTAAATTTACCTTTTAGCAATCGCCATTCCTACCCTAAAGATC
+
B?ABBFFFFFFFCC2EEGFGGGFGGHHHHHHGGGEHFGFF5GFHHG2FEEDEEHHGHHHHHHHHHHHGHHGHGHHHGH1GGGHHHHHHHHHGGGEGGHHHGHHGHHHFGFHHGGGGGHHHHHHHHGGGGGGHHHHHHHHHHHGGGGGGCGFGHGHHHHHHGHHHHDGGHHHGGGGGGABGGGGGGGGGGGFFGFGBFAFGGFFFFFFFFFFFFFFFFFFFFFFFFFFFFFFFFDEFFFFFF?FFFEFFFFF
@M05620:45:000000000-G6HP7:1:1101:12304:11255 1:N:0:148
AGATTACTGCAACAGTTCCCCCTGGACCTGGAAAAGTTTCTTGCCTGGCTTACAGAAGCTGAAACAACTGCCAATGTCCTACAGGATGCTACCCGTAAGGAAAGGCTCCTAGAAGACTCCAAGGGAGTAAAAGAGCTGATGAAACAATGGCAAGTAAGTCAGGCATTTCCGCTTTAGCACTCTTGTGGATCCAATTGAACAATTCTCAGCATTTGTACTTGTAACTGACAAGCCAGGGACAAAACAAAGAT
+
BBBBCFFFDFBBFGBBBFGGGGGGHHHHHHHHHHHHHHHHHHHHHHHHHHHHHHHHHHHHHHHHHHHHHHHHHHHFFFHHHHHHHHHHHHHHHHGGGGGGHHHGHHHHGHHHHHHHHHHHHFHGEEGEGDGHHGHHHHGHHHHHHHHHHHHHHGHHHHHHHHHHHHHHHHGGGGGHHHHHHHHHHHHGHHHHHHHHHHHGHHHHHHHHHHHHHHHHHFHHHHHHHHHFGHHHHGGGGGGGGGGGGGGGGGF
@M05620:45:000000000-G6HP7:1:1101:27686:11262 1:N:0:148
CATCCTGACCCTGAAGTACCCCGGCTTGATTTCTGACATTAGATCGGAAGAGCACACGTCTGAACTCCAGTCACGCACTACAATCTCGTATGCCGTCTTCTGCTTGAAAAAAAAAAAAGAACAACAAACCGAGTACCCCCTCCCCACCACAGCCACACCACAAGCACTACTTCCAGTGGTCCTCTCCCGCCACCCGTCCCCCCCCCGACCTCTCCGCCCTCATTTATGGCCCTTATTGCCCTCTCTCGTTC
+
CCCCDFFFFFFFGGGGGGGGGGGGGGGGHHHHHHHGHGHGHHHHHHGGGGHGHGHHHGHHHGHHHHHHHHFHHHGHGGGGHHHHHGGCFFHHGHGGGHGHHHHHHHGHFHHFEDG/////=0???//0/<-->.011><--..../......::./...:.....//00/00000000/00::00///.---...-.9....------:-.00//...--..000000;./../00000000.//0:....
@M05620:45:000000000-G6HP7:1:1101:20023:11266 1:N:0:148
TACCTGTACTGGGGAAGCATTTGAATATCCCCCCATGGTGATGGGGACGGAGAACTGCTCCATAAACACAGGCAACGTGCCTAACTTTCCCGGGAAGATGAAGTCAAAGAGCGACCACAGCTCTCGGAGGTTATTTTGCATCGGTGAGCCAGACAGAATGATCCGATGAGGGGTGCGAAACTATTTGAGGAAAGGAAGCACCTTTTTATTAAATTTACCTTTTAGCAATCGCCATTCCTACCCTAAAGATC
+
DCCDDFFFFFFFGGGGGGGGGGHHHHHHHHHGGGGHHHHHHHHHHGGGGGGGGHHHHHHHHHHHHHHHHHHHGHHHGHHHHHHHHHHHHHHGGGGGGHHHHHHHHHHHHHHHGGGGGHHHHHHHHGGGGGGHHHHHHHHHHHGGGGGHHHHHHGHHHHHHHHHHHGGGHHHGGCEGGGGGGGGHHGGGGGGGGGGGGGGGGFFFFFFFHHHFHFFFHFFFFFFHFFFFFFFFFFFFFFFFFFFFFFFFFFF
@M05620:45:000000000-G6HP7:1:1101:16407:11266 1:N:0:148
CATCCTGACCCTGAAGTACCCCGGCTTGATTTCTGACATTAGATCGGAAGAGCACACGTCTGAACTCCAGTCACGCACTACAATCTCGTATGCCGTCTTCTGCTTGAAAAAAAAAAACTGTAAAAATCAATTTATAGGAGAACCTATGCTTAGATCACATTCTTTAGAACACATAACACCAGAGATGACTAAATATTATAATCTGATTGTAGAAATAGCGAGAGTAGACTAGATAGAATAAACATCTTCAC
+
AABCCFFFFFFFGGGGGGGGGGGGGGGGHHHHHHHHHHHHFHGHHHGFGGHHHHHHHGHHHGFHGHHHGHHHHGGHGGGHHGHG3GGHEGHHHHGGGGGFHHHHHHAFGHHCGGGD/<22222@1101111111111110.01.0111111111<10/<000000000=0//.000/:/..;..;00000000;0000;;000000000;000000009-----90//////://;/9////////://:/
@M05620:45:000000000-G6HP7:1:1101:19268:11350 1:N:0:148
TACCTGTACTGGGGAAGCATTTGAATATCCCCCCATGGTGATGGGGACGGAGAACTGCTCCATAAACACAGGCAACGTGCCTAACTTTCCCGGGAAGATGAAGTCAAAGAGCGACCACAGCTCTCGGAGGTTATTTTGCATCGGTGAGCCAGACAGAATGATCCGATGAGGGGTGCGAAACTATTTGAGGAAAGGAAGCACCTTTTTATTAAATTTACCTTTTAGCAATCGCCATTCCTACCCTAAAGATC
+
DDDDDFFFFFFFGGGGGGGGGGHHHHHHHHHGGGGHHHGHHHHHHGGGGGGGGHHHHHHHHHHHHHHHHHHHGHHHGHHHHHHHHHHHHHHGGGGGGHHHHHHHHHHHHHHHGGGGGHHHHHHHHGGGGGGHHHHHHHHHHHGGGGGHHHHHHGHHHHHHHHHHHGGGHHHGGGGGGFGGGGGHHHHGGGGGGGGGGGGGGFFFFFFFHHFFFHFFFFFFFFFFFFFFFFFFFFFFFFFFFFFFFFFFFFF
@M05620:45:000000000-G6HP7:1:1101:2932:11350 1:N:0:148
AAACCAAGCAGACACTCACCGCTGTTCAGACATGAGGTCAGCTAGATCGGAAGAGCACACGTCTGAACTCCAGTCACGCACTACAATCTCGTATGCCGTCTTCTGCTTGAAAAAAAAAAAAAAATAATATCTCACTATAATACATTACAACCGTACATCTCAACAATAAAACCTCCCCGTTAACTATCCCTGGACCAACTCCGTTTGCAGTGCGTAGCTACGTCTACACTCCTCACACATATACCGTCTAC
+
CCCCCBCFCFFFGGGGGGGGGGGGGHHHHHHHHHHHHGHHHHHHHHHHHGGGGHGHHHHHGHHHGHHHHHHHHHHHHGHGGGHHHHHFHHHGGHHHHGGGHGGHHGHHHHHGHGGEFGB<</>-011111<1>1=100=000000000000.-....000000/;.00:000./;...-....00;;0/009././.../009.0/.00000:-..-.000...;.00/0//9/0.00.000000.;...9
@M05620:45:000000000-G6HP7:1:1101:2736:11351 1:N:0:148
AGATTACTGCAACAGTTCCCCCTGGACCTGGAAAAGTTTCTTGCCTGGCTTACAGAAGCTGAAACAACTGCCAATGTCCTACAGGATGCTACCCGTAAGGAAAGGCTCCTAGAAGACTCCAAGGGAGTAAAAGAGCTGATGAAACAATGGCAAGTAAGTCAGGCATTTCCGCTTTAGCACTCTTGTGGATCCAATTGAACAATTCTCAGCATTTGTACTTGTAACTGACAAGCCAGGGACAAAACAAAGAT
+
ABBBBFFFFFFDGGGGGGGGGGGGHHHHHHHHHHGHHHHHHHHHHHHGHHHHHHHFHHHHHHHHHHHHHHHHHHGHHHHHHHGHHHHHHHHHHHGGGGHHFHHHHHHHGHHHHHHHHHHHHHHGGHGGHHHHHGGHHHHHHHHHHHGHHHHHHGHHHHHHHHFGHHHHHHGGGGGHFHHHHHHHGHHGHHHHHHHHHHHGHGHHHHHHHHHHHHHHHGHHHHHHHHHFHHFHHGGGGGGGGGGGGGFGGGG
@M05620:45:000000000-G6HP7:1:1101:29017:11359 1:N:0:148
AAACCAAGCAGACATGAGGTGAGCTAGACCTTACCTGCACGCGGCTCTTCCGATGTCACGCACTACGATCTGGTATGCCGTCTTCTGCTTGAGAAACAAAAAGGGATAGAGGGTCCTAGGTCAATTTGTGTAGGCGGTGTTCGTTGTCATATCCGATTGAATCGAAAGAATAGTGGTACACGTCCTTTTACGTCACTCTGCGGCTCTTACTCCTGCCATTTCCGATATCACTGAGTGTTATTTTGTCTCTC
+
AAAAAAAC1CFFCFB11BB111FB1F111AA111A11ABF00//AE/01D1///AB2D1AFGE/CB////B1B11@121/?>0/2B11B@BB1?B100/00/?///00<1B0//B/121011<12222>002111/////>1.<00.1111111..<..00<0../.;/:00000.;0000.....;0000.99..00;00----./0/;;//;//-/99///-----//99///9//:9/////-/////
@M05620:45:000000000-G6HP7:1:1101:19264:11371 1:N:0:148
TACCTGTACTGGGGAAGCATTTGAATATCCCCCCATGGTGATGGGGACGGAGAACTGCTCCATAAACACAGGCAACGTGCCTAACTTTCCCGGGAAGATGAAGTCAAAGAGCGACCACAGCTCTCGGAGGTTATTTTGCATCGGTGAGCCAGACAGAATGATCCGATGAGGGGTGCGAAACTATTTGAGGAAAGGAAGCACCTTTTTATTAAATTTACCTTTTAGCAATCGCCATTCCTACCCTAAAGATC
+
AABBBFFFFFFFGC2EEFGGGGH6AFDGHHHGGGGHHHFGHHFFHF2AEGEGGGHHHHHHHHHBBEGHHEHHGHHHEHHHHHHHHHGHHFH?EGE?E0FGHFHHHH4FFFHG@CGG?HHHHHHHHGGGGGGHBHHGHGH1FGGDGDFHHFGHHGEFGHHHFHFHHGGGFHGGCCDD?9BGGGGGGGGE?B9B/CFBC?E/FFFFFFF?FFFFFFFFFFFFFFFFFFFFFFEFF?EFFFFFBFFFF.///BF
@M05620:45:000000000-G6HP7:1:1101:17978:11378 1:N:0:148
AGATTACTGCAACAGTTCCCCCTGGACCTGGAAAAGTTTCTTGCCTGGCTTACAGAAGCTGAAACAACTGCCAATGTCCTACAGGATGCTACCCGTAAGGAAAGGCTCCTAGAAGACTCCAAGGGAGTAAAAGAGCTGATGAAACAATGGCAAGTAAGTCAGGCATTTCCGCTTTAGCACTCTTGTGGATCCAATTGAACAATTCTCAGCATTTGTACTTGTAACTGACAAGCCAGGGACAAAACAAAGAT
+
>A>ABFFFFFFFGGGGGGGGGGGGHHHHHHHHHGHHHHHHHHHHHHHHHHHHHHHHHHHHHHHHHHHHHHHHHHHHHHHHHHHHHHHGGHHHHHGG?FHHHHHHHHHHGHHHHHHHHHHHHGHGGGGGHHHHHGHHHHGHHHHHHHHHHHHHHGHHHHHHHHHHHHHHHHGGGGGHFHHHHHHHHHHGHHHHHHHHHHHGHCGHHHHHHHHHHHHHHFHHHGHHHHHCFHHHGGGGGGGGGFFCFGGFGF;
@M05620:45:000000000-G6HP7:1:1101:17990:11395 1:N:0:148
AGATTACTGCAACAGTTCCCCCTGGACCTGGAAAAGTTTCTTGCCTGGCTTACAGAAGCTGAAACAACTGCCAATGTCCTACAGGATGCTACCCGTAAGGAAAGGCTCCTAGAAGACTCCAAGGGAGTAAAAGAGCTGATGAAACAATGGCAAGTAAGTCAGGCATTTCCGCTTTAGCACTCTTGTGGATCCAATTGAACAATTCTCAGCATTTGTACTTGTAACTGACAAGCCAGGGACAAAACAAAGAT
+
AAABCFFFFFFFGGGFGGGGGGGGHHHHHHHHHHHHGHHHHHHHHHHHHHHHHHHHHHHHHHHHHHHHHHHHGHHHHHHHHHHHHHHGHHHHHHGG?FHHHHHHHHHHGHHHHHHHHHHHHHHGGGGGHHHHHGHHHHGHHHHHHHHHHHHHHGHHHHHHHHHHHHHHHHGGGGGHGHHHHHHHHHHGHHHHHHHHHGHGGGHHHHHHHHHHHHHHHHHGHHHHHHHGGHHHHGGGGGEGGGGGGGGGGGF
@M05620:45:000000000-G6HP7:1:1101:20370:11397 1:N:0:148
ATCTCTATCTCCTAAAAAGGAAGAAAGGGGAGGGAAGATCGGAAGAGCACACGTCTGAACTCCAGTCACGCACTACAATCTCGTATGCCGTCTTCTGCTTGAAAAAAAAAAAAAAAAACAAAGTGAATCATTCAGAATAATGCTCTCCTCGTAATCTACATAACGAACGAAGAATCCGTTTCCGCTACCCACTACTAGAGACTCAGTAACAGAAGACGCCCCTTCAACTCCCACATAGTGGCTGCGCGTTT
+
CCDDDFFFFFFFGGGGGGGGGGHGGHHHGGGGGGFHGHHHHGGGGHHGHHFHGHHHGHGHHHHGHHHHHGHGGGGHHHH3GHHGGHHHHFEFHGHHHHHHHFHHHHGG/BC>>/>---<<../00<00<=0000000;000<00000/0/.....0000;0000;..--:..9/00;..0/00...9-/.0..:/;00000/:0000000:0/000/.--9-../000000./:.00000.....;-----
@M05620:45:000000000-G6HP7:1:1101:22301:11403 1:N:0:148
CATCCTGACCCTGAAGTACCCCGGCTTGATTTCTGACATTAGATCGGAAGAGCACACGTCTGAACTCCAGTCACGCACTACAATCTCGTATGCCGTCTTCTGCTTGAAAAAAAAAAAACAAAAAAAAAGCCACAAAAAAAAAATTTCCAGACATACCAGAGATCCGAGAAATACACCGCTTTACCTGCCCAGCACCTACAAAGCTCTCACGACTGTGTGCCTTTCTCACCCCTACCACACACCCACCTCTC
+
BAABCFFFFFFFGGGGGGGGGGGGGGGGHHHHHHHHHHHHHHGHHHGGGGHHHHHGHGHHHGHGHHHHHHHHHGGHGGGHHHHHEHGGFFHHHHGGGHGHHHHHHHHHHHHGGGGF@<///0<//<--...//.<.<.---:-.0000000./090/00../000..-9.090900/---..00000...0../.;/0:000//000:90..-.9000.0;00000009.9-....09.::....9..9;/
@M05620:45:000000000-G6HP7:1:1101:4146:11417 1:N:0:148
TACCTGTACTGGGGAAGCATTTGAATATCCCCCCATGGTGATGGGGACGGAGAACTGCTCCATAAACACAGGCAACGTGCCTAACTTTCCCGGGAAGATGAAGTCAAAGAGCGACCACAGCTCTCGGAGGTTATTTTGCATCGGTGAGCCAGACAGAATGATCCGATGAGGGGTGCGAAACTATTTGAGGAAAGGAAGCACCTTTTTATTAAATTTACCTTTTAGCAATCGCCATTCCTACCCTAAAGATC
+
BBBBBFFFFFFFGGGGFGGGGGHHHHHHHHHGGGGHHHHGHHHHHGGGGGGGGHHHHHHHHHHHHHHHHHHHGHHHGHHHHHHHHHHHHHHGGGGGGHHHFHHHHHHHHHHGGGGGGHHHGHHHHGGGGGEHFHHHHHHHHHGGGGGHHHGHHGGHHHHHHHHHHGGGHHHCDECGGGGGGGGGGGGFECFFGGGGGGGGGFFFFFFFFFFEFFFFFFBFFFFFFFFFFFFFFFFFFFFFFFFFFFFFFFF
@M05620:45:000000000-G6HP7:1:1101:4162:11434 1:N:0:148
TACCTGTACTGGGGAAGCATTTGAATATCCCCCCATGGTGATGGGGACGGAGAACTGCTCCATAAACACAGGCAACGTGCCTAACTTTCCCGGGAAGATGAAGTCAAAGAGCGACCACAGCTCTCGGAGGTTATTTTGCATCGGTGAGCCAGACAGAATGATCCGATGAGGGGTGCGAAACTATTTGAGGAAAGGAAGCACCTTTTTATTAAATTTACCTTTTAGCAATCGCCATTCCTACCCTAAAGATC
+
AAABBFFFFFFFGCEECFGGGGFHHHGHHHHGGGFHHHFFHHHHGGGGGGGGGHFHGHHHHEHFFFGHHHHHGHHHCEGHHHHHHHHHHHHFGGGGGHHGHHHHGHFHFHHHGGGGCHGHHHHGHGGGGGGF1GHHHHHHHHGAGCFGHHHHHGHEHHHHHHHHH?GGHGGFFGGF?ECDGGFGGGGBE/C/BFAF/FEFGFFFFFFFFFFFFFFFFBBFFFFFFFFFFFEEFFFFFFFFFFFFF.BFFFF
@M05620:45:000000000-G6HP7:1:1101:4138:11440 1:N:0:148
TACCTGTACTGGGGAAGCATTTGAATATCCCCCCATGGTGATGGGGACGGAGAACTGCTCCATAAACACAGGCAACGTGCCTAACTTTCCCGGGAAGATGAAGTCAAAGAGCGACCACAGCTCTCGGAGGTTATTTTGCATCGGTGAGCCAGACAGAATGATCCGATGAGGGGTGCGAAACTATTTGAGGAAAGGAAGCACCTTTTTATTAAATTTACCTTTTAGCAATCGCCATTCCTACCCTAAAGATC
+
CBBCCFFFFFFFGGGGGGGGGGHHHHHHHHHGGGGHHHHHHHHHHGGGGGGGGHHHHHHHHHHHHHHHHGHHGHHHGHHHHHHHHHHHHHHGGGFCGHHHHHHHHHHHHHHHGGGGGHHHHHHHHGGGGGGHHHHHHHHHHHGGGGGHHHHHHGHHHHHHHHHHHGGGHHHCGGGGGEGGGGFGGGGGEFFGGGGGGGGGGFFFFFFFFFFFBFFFFFFFFFFFFFFFFFEFFFEFFFFFFFFFFFBFFFB
@M05620:45:000000000-G6HP7:1:1101:27130:11492 1:N:0:148
AAACCAGAAGACATGAGGTCAGCTAGATCGGAAGAGCACACGTCTGAACTCCAGTCACGCACTACAATCTCGTATGCCGTCTTCTGCTTGAAAAAAAAAAAAAAAAAAACAAAAAAACTATCTTAATACCTAGGCACCAAACAAACAACCATCATCCAAATTCTTCACTCCAACGGGCTAACAAGTCTGATACGATGATGCCGCCCGCTCTTACCACATGCATACAACTTACAACGGTACGAGGAGCAAGA
+
BBBBBBBFFFCFGGFGGGGGGGHHFHHHHHGGGEGHHHHHHGHHHGHHHHHHHHHHHHGHGGGHHHHHFHHHGGHHHHGGGHGHHHHHHH1BGHHG/EEF/<//<//<<...<0.<-.000000000000000/:0.:...........;90;00;999F0090000000:///.-.--.////.////////..../////--9-----.///;//.////9////////////--......--.../..
@M05620:45:000000000-G6HP7:1:1101:5070:11535 1:N:0:148
AGATTACTGCAACAGTTCCCCCTGGACCTGGAAAAGTTTCTTGCCTGGCTTACAGAAGCTGAAACAACTGCCAATGTCCTACAGGATGCTACCCGTAAGGAAAGGCTCCTAGAAGACTCCAAGGGAGTAAAAGAGCTGATGAAACAATGGCAAGTAAGTCAGGCATTTCCGCTTTAGCACTCTTGTGGATCCAATTGAACAATTCTCAGCATTTGTACTTGTAACTGACAAGCCAGGGACAAAACAAAGAT
+
BBBBBFFFFFFFGGGGGGGGGGGGEHHHHHHHHHHHGHHHHHHHHHHHHHHHHHHHHHHHHHHHHHHHHHHHHHHHHHHHHHHHEGHHHHHHHHGGGGHHHHBGHHHHGHHHHHHHHHHHHHHGGEGGHHHHHGHHHHFHHHGHHGHHHHHHHGHHHHHHHHHHHHHHHHGGGGGHHHHHHHHHHGHGHHHHHHHHHGHHHHHHHHHGHHGHHHHHHHHHHGHHHHHGHHHHHGGGGGGGGGFGGGGGGGF
@M05620:45:000000000-G6HP7:1:1101:27208:11545 1:N:0:148
CATCCTGACCCTGAAGTACCCCGGCTTGATTTCTGACATTAGATCGGAAGAGCACACGTCTGAACTCCAGTCACGCACTACAATCTCGTATGCCGTCTTCTGCTTGAAAAAAAAAAAAAAACATCGTCTTTATCATCAGTACGCTCTGTCATAAATATCACATGCAGAACTAGATCTTCCTTAGCCACTCTTGGCCTTCTTTGCATAGACAGGAAGGCAGTGCTGAACTTCTATGTGAAGGGAGCTTGAAC
+
CDDDDFFFFFFFGGGGGGGGGGGGGGGGHHHHHGGFHHHHHHHHHHGGGGHHHHHHHGHHHGHHHHHHHHHHFGGHGGGHHHHHEHHAFGHHHHGGGHGHHHHHHHHHHHHGFGGB>//>-><11...>.0000=000000<..<.:0000:000000000:000:00:/000000000000000:0/0/0000/:000000000000000/../...../0000000000;000;00000..;.;0/.00
@M05620:45:000000000-G6HP7:1:1101:28428:11640 1:N:0:148
CATCCTGACCCTGAAGTACCCCGGCTTGATTTCTGACATTAGATCGGAAGAGCACACGTCTGAACTCCAGTCACGCACTACAATCTCGTATGCCGTCTTCTGCTTGAAAAAAAAAAAAAAACACATCTGGCTCTATATTGCCTATTTCCTCGATTCTCCATGTCAGCTCACTACTGGTGTCAGGGTGGTGTTTGTCTAGTCGCTTTGCATGCGAGGTGGACTTATGTGACTCACTGTACACTACCCGTCTG
+
BCCCCFFFFFFFGGGGGGGGGGGGGGGGHHHHHDDDFGHHHHHHHHGGGEHHHHHHHGHHHGHHHHGHHHHHBFGHGGGHHGGHFHHHGGHHHHGGGHGGHHHHHHHGGHHFECF/////-..0<11111100/00=0<<000000000<0../0000000;00000000000/900;/.000/9/.-....///000000.-...000000..;-..;.0000000000;00000000000///..;...
@M05620:45:000000000-G6HP7:1:1101:7747:11648 1:N:0:148
TACCTGTACTGGGGAAGCATTTGAATATCCCCCCATGGTGATGGGGACGGAGAACTGCTCCATAAACACAGGCAACGTGCCTAACTTTCCCGGGAAGATGAAGTCAAAGAGCGACCACAGCTCTCGGAGGTTATTTTGCATCGGTGAGCCAGACAGAATGATCCGATGAGGGGTGCGAAACTATTTGAGGAAAGGAAGCACCTTTTTATTAAATTTACCTTTTAGCAATCGCCATTCCTACCCTAAGATCG
+
CCCCCFFFFFFFGGGGGGGGGGGHHHHHHHHGGGGHHHFGHHHHHGGGGGGGGHHHHHHHHHHHHHHHHHHHGHHHGHHHHHHHHHHHHHHGGGGGGHHHHHHHHHHHHHHHGGGGGHHHHHHHHGGGGGEHHHHHHHHHHHGGGGGHHHHHHGHHHHHHHHHHHGGGHHHGGEFGGGGGGGGGGGGGGGFFGGGGGGGFFFFFFFFFFFFFFFFFFFFFFFFFFFFFFFFFFFFFFFFFFFFFFFFFFFE
@M05620:45:000000000-G6HP7:1:1101:2857:11659 1:N:0:148
AGATTACTGCAACAGTTCCCCCTGGACCTGGAAAAGTTTCTTGCCTGGCTTACAGAAGCTGAAACAACTGCCAATGTCCTACAGGATGCTACCCGTAAGGAAAGGCTCCTAGAAGACTCCAAGGGAGTAAAAGAGCTGATGAAACAATGGCAAGTAAGTCAGGCATTTCCGCTTTAGCACTCTTGTGGATCCAATTGAACAATTCTCAGCATTTGTACTTGTAACTGACAAGCCAGGGACAAAACAAAGAT
+
AA3AAFFFDDFDEGEBFGGGGGGGHHHGHHGFHHFGHHHHHHHHHHHHHHHHHHGFGFHHHHHHGHHHHHHHGHHHGGGHFHHHHHHHHHGHHHGFGGFGFFFHHHHHFHHHHHHFGHHHGFHGGHGEFHHHHGHFHHFHGHGHGFHHHHFHFFHHGHHHHHFHHHHHFFEDGFFHHHHHHGHHHGHGHHCHHEGHHHHFFHHGGHHHHHHHGFHHHHHGHGFCFGHFHFCGGGGGGFEGEFEFFGGGFG;
@M05620:45:000000000-G6HP7:1:1101:2855:11679 1:N:0:148
AGATTACTGCAACAGTTCCCCCTGGACCTGGAAAAGTTTCTTGCCTGGCTTACAGAAGCTGAAACAACTGCCAATGTCCTACAGGATGCTACCCGTAAGGAAAGGCTCCTAGAAGACTCCAAGGGAGTAAAAGAGCTGATGAAACAATGGCAAGTAAGTCAGGCATTTCCGCTTTAGCACTCTTGTGGATCCAATTGAACAATTCTCAGCATTTGTACTTGTAACTGACAAGCCAGGGACAAAACAAAGAT
+
CCCDCFFFFFFFGGGGGGGGGGGGHHHHHHHHHHHHGHHHHHHHHHHHHHHHHHHHHHHHHHHHHHHHHHHHHHHHHHHHHHHHHHHHHHHHHHGGGGHHHHHHHHHHGHHHHHHGHHHHHHHGGHGGHHHHHGHHHHGHHHHHHHHHHHHHHGHHHHHHHHHHHHHHHHGGGGGHHHHHHHHHHHHGHHHHGHHHHHGGGGHHHHHHHHHHHGHHHGHHHHHHHHHGHHHHHGGGGGGGGGGGGGGGGFF
@M05620:45:000000000-G6HP7:1:1101:9959:11682 1:N:0:148
AAACCAAGCAGACACTCACCGCTACTGGAGTTAAGACATGAGGTCAGCTAGATCGGAAGAGCACACGTCTGAACTCCAGTCACGCACTACAATCTCGTATGCCGTCTTCTGCTTGAAAAAAAAAAAAACACATAAAAAATTACTCTCCTTCTAAGTTATCCACTATAATAATAAACCACTAACGCCACTACAGACGCAAAACCCTCAGACAGTAAACAGCCCATCATCACCCTTGTTAATCGTCCCCGATT
+
CCCCCCCFCFFFGGGGGGGGGGGEGHHHFBBFGHHHHHHHHHHHHHHHHHHHHHABBFEHHHHHHHGHHHGHHGHHHHHHHHHGGGGGHHHHHCGHHGGHHHHE?EHGHHHHHHHGHHHHEC>>>@<<..0.1><111<./000000/0000==0:000000/0/0000:0000;0/..////:--..////00.-----9.....9/////:9/:///....////////..;/;/////......---.
@M05620:45:000000000-G6HP7:1:1101:28599:11684 1:N:0:148
AAACCCAGAAGACATGAGGTCAGCTAGATCGGAAGAGCACACGTCTGAACTCCAGTCACGCACTACAATCTCGTATGCCGTCTTCTGCTTGAAAAAAAAAAAAAACACAACACCACATCCACATTATTACATTCGCTATTGCCCCTAGAAAAAATATTCCCTGACAATCCTCTACATCCCACAAACATTGCACCTCTATCCCCCACATTCATTCTTACTCTTCCCATCCATACCCTATACCAAAAACCAAC
+
AABBCCCCCFFFGGGGGGGFGGHHHHHHHHHGFGGHHHGHHHGHHHGHHHHHHHHHHHHGHGGGHHHHGBHHHFGHHHHGFGHGHHHGHHHHHHHH/EFGG><<///0/?/?/////1101?11111<1<11111.<..000<0..</000/.:.:000;000//000;/0:000;00990;..;:.00;900//.090;:0..-..00900000;00000000/00/.000//00/900000..9....9
@M05620:45:000000000-G6HP7:1:1101:15020:11686 1:N:0:148
AAACCCAGAAGACATGAGGTCAGCTAGATCGGAAGAGCACACGTCTGAACTCCAGTCACGCACTACAATCTCGTATGCCGTCTTCTGCTTGAAAAAAAAAAAGAAAAAGAGCGACCACAGCTATTGGAGGTTATTTTGCATCGGTGAGCCAGACAGAGTGATCCGATGAGTGTCGCGAAACTATTTGATGAAAGGAAGCACCTTTTTATTAAATTTACCTTTTAGCAATCGCCATTGCTACCCTAAAGATC
+
AABBA3>ABBFFGFGGGGFFECHGGHHHHHGGDGFHHGHHHHGFGGE5BFGHGHFHGHFGHGCEHFHHF3BFF?EFGDFE>>FFHGG4DDC1@EFG/>/<EE</0BFA<?C0<</</CCACGDB1<<1?C.011=1D111=<<<<A.CB//<.<</:/;GFB00:..:C00000..---;-09009;009000;F//..9;.B/9:/9/9/;F//////9;/;BB//9//.;9..9//99/99/B./BFBF
@M05620:45:000000000-G6HP7:1:1101:2185:11833 1:N:0:148
AGATTACTGCAACAGTTCCCCCTGGACCTGGAAAAGTTTCTTGCCTGGCTTACAGAAGCTGAAACAACTGCCAATGTCCTACAGGATGCTACCCGTAAGGAAAGGCTCCTAGAAGACTCCAAGGGAGTAAAAGAGCTGATGAAACAATGGCAAGTAAGTCAGGCATTTCCGCTTTAGCACTCTTGTGGATCCAATTGAACAATTCTCAGCATTTGTACTTGTAACTGACAAGCCAGGGACAAAACAAAGAT
+
AABABFFFFFFFGGGGGGGGGGGGHHHHHHCHHHHHHHHHHHHHHHHGHHHHHHHHHHHHHHHHHHHHHHHHHHHHHHHHHGHHHGHHHHHHHHGGGGHHHHHHFGHHGHHHHHHHHHHHHGHGGGGGHFHHHGHHHHGHHGHHHHHHHHHGHGGHHHHHHHFGGHHHHHGGGGGHDGHHHHHHHHHGGHGHHHHHHHHFFGHHHHHHHHHHHCHHGHHHHHHHHHGEHGFHGEGGGGEEGGGFFGGGGGG
@M05620:45:000000000-G6HP7:1:1101:17154:11849 1:N:0:148
TACCTGTACTGGGGAAGCATTTGAATATCCCCCCATGGTGATGGGGACGGAGAACTGCTCCATAAACACAGGCAACGTGCCTAACTTTCCCGGGAAGATGAAGTCAAAGAGCGACCACAGCTCTCGGAGGTTATTTTGCATCGGTGAGCCAGACAGAATGATCCGATGAGGGGTGCAAAACTATTTGAGGAAAGGAAGCACCTTTTTATTAAATTTACCTTTTAGCAATCGCCATTCCTACCCTAAAGATC
+
BABBBFFFFFFFGGGGGGGGGGHHHHHHHHHGGGGHHHGHHHHHHGEGGGGGGHHHHHHHHHHGHHHHHHHHGHHHGHHHHHHHHHHHHHHGGGEGGHHHHFHHHHHHHHHHGGGGGHHHHHHHHGGGGGEHHHHHHHHEHHGGGGGHGHHFHFHHHGHHHHHHHGGGHHGGGGGGGGGGGGGGGGGGEFFFGGGGFFFBCGGGGGGFFFFFFFFFFFFFFFFFFFFFFFFFFFFFFFFFBFFFFFFFFFF
@M05620:45:000000000-G6HP7:1:1101:26068:11859 1:N:0:148
CATCCTGACCCTGAAGTACCCCGGCTTGATTTCTGACATTAGATCGGAAGAGCCACGTCTGAACTCCAGTCACGCACTACAATCTCGTATGCCGTCTTCTGCTTGAAAAAAAAAAAAAATAAAATATACTCTGATATTACTTCTCACCCCCATTTATTAACATCATGTTTTTTTCCCCCTATCACCTCTCTGTTCCTTGCTTCCTCTCTCGTCTTATCTGACTCTCCCGCCTGCCCTCTCCTTGCTGCTGT
+
CCCCCFFFFFFFGGGGGGGGGGGGGGGGHHHHHHHHHHHHHHGHHHGGGGHHHHHHGHHHGHHHHHHHHHHHHGHGGGHHHHHGGHHGEGHHHFFGHGGHHHHHHHHHGHGGGGG<<</011?11111111111<1=1111110000..---/0000000;00:000000/.--/:0:.-.0000/0.0/0;000000000000000/00.:...00000;000009/.--.....0.9//0000000909
@M05620:45:000000000-G6HP7:1:1101:7495:11962 1:N:0:148
TACCTGTACTGGGGAAGCATTTGAATATCCCCCCATGGTGATGGGGACGGAGAACTGCTCCATAAACACAGGCAACGTGCCTAACTTTCCCGGGAAGATGAAGTCAAAGAGCGACCACAGCTCTCGGAGGTTATTTTGCATCGGTGAGCCAGACAGAATGATCCGATGAGGGGTGCGAAACTATTTGAGGAAAGGAAGCACCTTTTTATTAAATTTACCTTTTAGCAATCGCCATTCCTACCCTAAAGATC
+
BBBBBFFFFFFFGGGGGGGGGGHFHGHHHHHGGGGHHHGGHHHHHGGGGGGGGHHHHHHHHHHHHHHHHHHHGHHHGHHHHHHHHHHHHHHGGGGGGHHHHHHHHHHHHHHHGGGGGHHHGHHHHGGGGGEHHHHHHHGFHHGGGGGHHHHHHGHHGHHHHHHHHFGGHHHGGEDGGGGGGGGGGGGGEFBFGGGGFGGEGFFFFFFFFFFFFFFFFFFFFFFFFEFFFFFFFFFFFFFFFFFFFFFFFFF
@M05620:45:000000000-G6HP7:1:1101:23929:11968 1:N:0:148
TACCTGTACTGGGGAAGCATTTGAATATCCCCCCATGGTGATGGGGACGGAGAACTGCTCCATAAACACAGGCAACGTGCCTAACTTTCCCGGGAAGATGAAGTCAAAGAGCGACCACAGCTCTTCGGAGGTTATTTTGCATCGGTGAGCCAGACAGAATGATCCGATGAGGGGTGCGAAACTATTTGAGGAAAGGAAGCACCTTTTTATTAAATTTACCTTTTAGCAATCGCCATTCCTACCCTAAAGAT
+
DDDDDFFFFFFFGGGGGGGGGGHHHHHHHHHGGGGHHHGHHHHHHGGGGGGGGHHHHHHHHHHHHHHHHHHHGHHHGHHHHHHHHHHHHHHGGGGGGHHHHHHHHHHHHHHHGGGGGHHHHHHHHHHGGGGEHHHHHHHHHHHGGGGGGFHHHHGHHHHHHHHHHHGGGHHHGGEEDGDGGGGGGGGGEGGCFFGFFFGGGGFFFFFFFHHHFFFFFFFFFFFFFFFFFFFFFFDFFFFFFFAFFFFFFFF
@M05620:45:000000000-G6HP7:1:1101:7488:11979 1:N:0:148
TACCTGTACTGGGGAAGCATTTGAATATCCCCCCATGGTGATGGGGACGGAGAACTGCTCCATAAACACAGGCAACGTGCCTAACTTTCCCGGGAAGATGAAGTCAAAGAGCGACCACAGCTCTCGGAGGTTATTTTGCATCGGTGAGCCAGACAGAATGATCCGATGAGGGGTGCGAAACTATTTGAGGAAAGGAAGCACCTTTTTATTAAATTTACCTTTTAGCAATCGCCATTCCTACCCTAAAGATC
+
CCCCCFFFFFFFGGGGGGGGGGHHHHHHHHHGGGGHHHGHHHHHHGGGGGGGGHHHHHHHHHHHHHHHHHHHGHHHGHHHHHHHHHHHHHHGGGGGGHHHHHHHHHHHHHHHGGGGGHHHHHHHHGGGGGGHHHHHHHHHHHGGGGGHHHHHHGHHHHHHHHHHHGGGHHHGGCEGGGGGGGGGGGGGGGFGGGGGGGGGGFFFFFFFFFFFFFFFFFFFFFFFFFFFFFFFFFFFFFFFFFFFFFFFFFF
@M05620:45:000000000-G6HP7:1:1101:23937:11985 1:N:0:148
TACCTGTACTGGGGAAGCATTTGAATATCCCCCCATGGTGATGGGGACGGAGAACTGCTCCATAAACACAGGCAACGTGCCTAACTTTCCCGGGAAGATGAAGTCAAAGAGCGACCACAGCTCTTCGGAGGTTATTTTGCATCGGTGAGCCAGACAGAATGATCCGATGAGGGGTGCGAAACTATTTGAGGAAAGGAAGCACCTTTTTATTAAATTTACCTTTTAGCAATCGCCATTCCTACCCTAAAGAT
+
AAAABFFFFFBFGGGGGGGGGGGHHHHHHHHGGGGHHHHHHHHHHGGGGGGGGHHHHGHHHHHHHHHHHHHHGHHHGHHHHHFFHHHHHHHGGGGGGHHGHHHHHHGHH3GHGFGG?HEHHHHHHHHGGGGEHHHHHHHHHHHGCFGAGFHHHHGHHHHHHHHHHHDEGHHHGGCDFF;DFBGFFGGGEGGBFFFFFGGGFGFFFFFFFFFFFBFFFFFFFFFFFFFFBFFFFFFABFFFFFFFFBB/FFF
@M05620:45:000000000-G6HP7:1:1101:10087:12019 1:N:0:148
AGATTACTGCAACAGTTCCCCCTGGACCTGGAAAAGTTTCTTGCCTGGCTTACAGAAGCTGAAACAACTGCCAATGTCCTACAGGATGCTACCCGTAAGGAAAGGCTCCTAGAAGACTCCAAGGGAGTAAAAGAGCTGATGAAACAATGGCAAGTAAGTCAGGCATTTCCGCTTTAGCACTCTTGTGGATCCAATTGAACAATTCTCAGCATTTGTACTTGTAACTGACAAGCCAGGGACAAAACAAAGAT
+
>>>AAFFFBDBBBEBBBBFGGGGGHHHHFBFAEBFGFHHHHHHHHHHHHHHHHHBDBFGHHHHHHHHHHHHHHHGBDDFGHHHHHGHFHHHHHHGGGGGHGHHFHHHHGHHHHHHHHHHHFFHGEEFEGGHHHGHHHGGHHHHHHHHHFFFGHGHHHHHHHHHHHHHHHHGGGGGHGHHHHHHHHHHGHHHHHHHHHDFEF<DDGGHHHHHHHHHHHHHHHFHHHHHFFHCGGGFGEGGGEABFFGGGGGG
@M05620:45:000000000-G6HP7:1:1101:2191:12034 1:N:0:148
CATCCTGACCCTGAAGTACCCCGGCTTGATTTCTGACATTAGATCGGAAGAGCACACGTCTGAACTCCAGTCACGCACTACAATCTCGTATGCCGTCTTCTGCTTGAAAAAAAAAAACAAATAAGAAATATATAAGTAAATTCCCATTCGTCATGCATAATTCGAACTGTAAGGACTCGAGGTGAAATAAAAAATAAAAGGATTAAAGTCAGAAAAGAACACAGGCGATGAATTGGATTATCACTCGAATA
+
BBCCDFFFFFFFGGGGGFGGGGEGGGGEGHHHHHHGHHHHHHGHHGG2FEFHGFFFGEGHHGFFHHGHGGHHFHGHGFGHHGHH3FGFFEHHHHGGGHGGHHFGHHGFHFHGGFGC</??=@1111101111=@111=1111111111110..011000000<.0...0==0000.//:..-..000000000-90;000./00000000;0000//..///:...-;-.000000:000900000..;0.
@M05620:45:000000000-G6HP7:1:1101:4987:12045 1:N:0:148
AAACCAAGCAGACACACGTCTGAACTCCAGTCACGCACTACAATCTCGTATGCCGTCTTCTGCTTGAAAAAAAAAAAAAAAAAAAGCAATAAAAAAAGAGTAAAAAAGGAAAATATAGAAATAAAAAGAAAGAAAAAAATAGGATAAACGTAAGGAAATAACTATTGAGTTAATATAAAACACAAAGGGAGATAGACATATAAACGAATACATGAAACTGATAAAAGGATAATTAGGAGTGAGAATGTAAG
+
AABCCBBFCFFFGGGGFGGGGGGHHHHHFHHHHHGHGGGGHGGHFHHHGGHHHHGGGHGHHHHHHHEFHHHGGGFE>>/</<////02=222111</..01<<111<..////000000000:0000.../0/.//.--.000000000.....00//0000000000000000:00<000.....//..../000000000000<....0000000000000:000./000000000//.00000:<0<0
@M05620:45:000000000-G6HP7:1:1101:10182:12050 1:N:0:148
AGATTACTGCAACAGTTCCCCCTGGACCTGGAAAAGTTTCTTGCCTGGCTTACAGAAGCTGAAACAACTGCCAATGTCCTACAGGATGCTACCCGTAAGGAAAGGCTCCTAGAAGACTCCAAGGGAGTAAAAGAGCTGATGAAACAATGGCAAGTAAGTCAGGCATTTCCGCTTTAGCACTCTTGTGGATCCAATTGAACAATTCTCAGCATTTGTACTTGTAACTGACAAGCCAGGGACAAAACAAAGAT
+
AAAABFFFBB4BFGBBBBBGGGGGHHHHGAFBCGGHFHHHHHHHHHHHHHHHHHBDBGGHHHHFHHHHHHHHHHHBDDFGGHHHHFHHHHHHHHGGGGGGHHGFHHHHGHHHHHHHHHHHFFHGACFEFFHHHEHGHHFHHHHHHHHHFGFGGGHHGHHHHHHHHHHHHHGGGGGHHHHHHHHHHHHGGHHHFHHHHBFFFCGHGHHHHHHHHGGGHHHHHFHGHHHHHHHHGGFGGGGGGGFGGGGGGGF
@M05620:45:000000000-G6HP7:1:1101:5297:12062 1:N:0:148
AGATTACTGCAACAGTTCCCCCTGGACCTGGAAAAGTTTCTTGCCTGGCTTACAGAAGCTGAAACAACTGCCAATGTCCTACAGGATGCTACCCGTAAGGAAAGGCTCCTAGAAGACTCCAAGGGAGTAAAAGAGCTGATGAAACAATGGCAAGTAAGTCAGGCATTTCCGCTTTAGCACTCTTGTGGATCCAATTGAACAATTCTCAGCATTTGTACTTGTAACTGACAAGCCAGGGACAAAACAAAGAT
+
BABABFFFFFFFFFGGGGGGGGFGCGHFHFHHHFHGBGGHGHHHHHHHEHHHHHHHHHHHHHHFHHHHHHHHGFFHHHHHHHHHBGFHHHHHHHGEGGHHHGGHHHHHGHHHHHHGHHHHHHHGGFGEFFHHHGHGHFFHGHGHHFGHHHGHGGGGFHGHHHHHHHHHHHGGGGGHHGFHHHHHHFGGFGHHFGHHHGFHHFHHHHHFHHGHHGGGHFHHHFHHHHHHHFFHEEFGGGGGGGFGGEFFEGC
@M05620:45:000000000-G6HP7:1:1101:10181:12067 1:N:0:148
AGATTACTGCAACAGTTCCCCCTGGACCTGGAAAAGTTTCTTGCCTGGCTTACAGAAGCTGAAACAACTGCCAATGTCCTACAGGATGCTACCCGTAAGGAAAGGCTCCTAGAAGACTCCAAGGGAGTAAAAGAGCTGATGAAACAATGGCAAGTAAGTCAGGCATTTCCGCTTTAGCACTCTTGTGGATCCAATTGAACAATTCTCAGCATTTGTACTTGTAACTGACAAGCCAGGGACAAAACAAAGAT
+
>A1>11DFBDFBBCBBBBGGGGEFEFHHBABBB1FGFGGGHGGHHHHEHHHHHHADAGHHHH1EHHGFHHHHFHHABDGHHHGFF0G@BFGHEG?E>>F@DBEECCHHGHHHHFHGHGHHFHDGF/EE0FBFGEFHBCG11GHDGG/FBB<<1?>F2@GHGF0FFGFHHHCC?AF?DFHHHHHHF>FFBFGG1GGGHFGBG/GDGDGFHH0CH:GH0CHHCC:0;C:0;:C..9F9?AEE.9:.A.?AFFF
@M05620:45:000000000-G6HP7:1:1101:27403:12088 1:N:0:148
TACCTGTACTGGGGAAGCATTTGAATATCCCCCCATGGTGATGGGGACGGAGAACTGCTCCATAAACACAGGCAACGTGCCTAACTTTCCCGGGAAGATGAAGTCAAAGAGCGACCACAGCTCTCGGAGGTTATTTTGCATCGGTGAGCCAGACAGAATGATCCGATGAGGGGTGCGAAACTATTTGAGGAAAGGAAGCACCTTTTTATTAAATTTACCTTTTAGCAATCGCCATTCCTACCCTAAAGATC
+
DCCDDFFFFFFFGGGGGGGGGGHHHHHHHHHGGGGHHHFHHHHHHGGGGGGGGFHHHHHHHHHHHHHHHGHHGHHHGHHHHHHHHHHHHHHGGGGGGHHHHHHHHHHHHHHHGGGGGHHHHHHGHGGGGGGHHHHHHHHHHHGGGGGHHHHHHGHHHHHHGHHHHGGGGHHGGEGGGGCGGGGGGGGGEGFGGGGGGGGGGFFFFFFFFFFFFFFFFFFFFFFFFFHFFFFFFFFFFFFFFFFFFFFFFFF
@M05620:45:000000000-G6HP7:1:1101:23048:12089 1:N:0:148
AAACCAAGCAGACACTCACCGCTACTGGAGTTAAGACATGAGGTCAGCTAGATCGGAAGAGCACACGTCTGAACTCCAGTCACGCACTACAATCTCGTATGCCGTCTTCTGCTTGAAAAAAAAAAAAACCCCACTCTTTTTACCCCCATTCCCATCCTTCCTACCTATCCTCTGTCTCCCTCTATTTTCTCCCCCATCCCCCTACTCCTCCTTTTTCCTGTTCCCTCCGCCTCCCTTTTCACCACCCCTCC
+
CBCCCBCFDFFFGGGGGGGGGGGGGHHHGHHHHHHGHGHHHHHHHHHGHGHHHHHGGGGGHHHHHHGGHGGHHHHHHHFHHHHGHGGGHHHHGEHHHGGHHHHGEGHGHHHHHHHGHHHHGGCFD>//...<.<0>>1000.<</<A-/0=<C00:.0;;/000:000:/009;9009CF/:/0000090;;/;.-/:..CC-.99;0099/0009BF09000000/.....;:A/000;0000..:-...
@M05620:45:000000000-G6HP7:1:1101:7789:12091 1:N:0:148
TACCTGTACTGGGGAAGCATTTGAATATCCCCCCATGGTGATGGGGACGGAGAACTGCTCCATAAACACAGGCAACGTGCCTAACTTTCCCGGGAAGATGAAGTCAAAGAGCGACCACAGCTCTCGGAGGTTATTTTGCATCGGTGAGCCAGACAGAATGATCCGATGAGGGGTGCGAAACTATTTGAGGAAAGGAAGCACCTTTTTATTAAATTTACCTTTTAGCAATCGCCATTCCTGCCCTAAAATCG
+
CBCCCFFFFFFFGGGGGGGGGGHHHHHHHHHGGGGHHHGHHHHHHGGGGGGGGHHHHHHHHHHHHHHHHHHHGHHHGHHHHHHHHHHHHHHGGGGGGHHHHHHHHHHHHHHHGGGGGHHHHHHGHGGGGGGHHHHHHHHHHHGGGGGHHHHHHGHHHHHHHHHHHGGGHHHGGGGGGGGGGGGGGGGGEGFGGGGGGGGGGFFFFFFFFFFFFFFFFFFFFFFFFFFFFFFFFFFFFFFFFFFFFFFFFF.
@M05620:45:000000000-G6HP7:1:1101:2101:12112 1:N:0:148
AAACCAAGCAGACACTCACCGCTACTTGAGTTAAGACATGAGGTCAGCTAGATCGGAAGAGCACACGTCTGAACTCCAGTCACGCACTACAATCTCGTATGCCGTCTTCTGCTTGAAAAAAAAAAAAAAAAAAACATTACGTAAACCCTAGGATTATAGATAAAATATGAGTTAGATACATATAGGCTCAGGGGACGGTCATTGGTGCCTATTACCTAGTCGTTTTACGGTGGGCTGGTTGTCGGATCTTG
+
CCCCCBBFCFFFGGGGGGGGGGGGGHHHHHHHHHHHHHHGHGHHHHHHHHHHHHHGGGGHHHHHHHEHHHGHHHHHHHHHHHHGHGGGHHGHHHHHGGGHHHHGGFHGHHHHHHHFHHHHEDG<<></<<----..0000./0;.0/9./:;000000000000000;009;00;090000000;00:.;//.-.-;-9..00000.0/;00000000;90.;.;.009./..-./9./;..0;--.-0;0
@M05620:45:000000000-G6HP7:1:1101:2488:12114 1:N:0:148
TACCTGTACTGGGGAAGCATTTGAATATCCCCCCATGGTGATGGGGACGGAGAACTGCTCCATAAACACAGGCAACGTGCCTAACTTTCCCGGGAAGATGAAGTCAAAGAGCGACCACAGCTCTCGGGGGGTATTTTTGATCGGTGGGGCAGGCAGGATTGTCCGGTGGAGGGGGGGGAACTATTTTAGGGAAGGAAGCACCTTTTTATTAAATTTACCTTTTAGGAATCGCCATTCCTACCCTAAAGATC
+
CCCDDFFFFFFFGGGGGGGGGGHHHHHHHHHGGGGGHHGHHHHHHGGGGGGGGHHHHHHHHHHHHHHGHHHHGHHHGHHHHHHHHHHHHHHGGGGGGHHHGHHHHHHHHHHHGGGGGHHHHHHH2<F/<A-D.:BFF0-.00.;9..--;9.-.:.-;00/00;.-9-..;AF9--;-;A.;0:BF00:;.BF.A.;..;/;BFFFF.0;0;F:BF00FBFFF0/00:00..;..;0;0:0:F0/;B:000
@M05620:45:000000000-G6HP7:1:1101:14577:12116 1:N:0:148
CATCCTGACCCTGAAGTACCCCGGCTTGATTTCTGACATTAGATCGGAAGAGCACACGTCTGAACTCCAGTCACGCACTACAATCTCGTATGCCGTCTTCTGCTTGAAAAAAAAAAACATTCTACTTCCCTATTCCCCCCTTCCCCCCCCGTCCCCCCTCTCACCTCTACCTCCTATTCTTCTCTTCCTCCTCCCGTTCTCCTCCCTTCCTTTCCCCCTTCCTTTTCTTCCCTTCTTTCTTTCTTACCTTC
+
CCCCCFFFFFFFGGGGGGGGGGG?EGGGHHHHHGHFHGHHHGHHHHGEFEHFHHHHHGHHHGHGHHHHHHHHFHEHGGGFFHFGFFHFGGHHHHEEEHGFHHHFGHHHGHHEEFG/>//22@21@@11FC111?<@BGDFC00FGGDGGF-.;;..A--;/C0;90;000;/;.//::///;:BB/;BBFB/;BF.:.9.9B/B/:/9::9/:B/BB.:.;/BB9:FB//;B//;;B//9/9BF//99:B;
@M05620:45:000000000-G6HP7:1:1101:23107:12127 1:N:0:148
TACCTGTACTGGGGAAGCATTTGAATATCCCCCCATGGTGATGGGGACGGAGAACTGCTCCATAAACACAGGCAACGTGCCTAACTTTCCCGGGAAGATGAAGTCAAAGAGCGACCACAGCTCTCGGAGGTTATTTTGCATCGGTGAGCCAGACAGAATGATCCGATGAGGGGTGCGAAACTATTTGAGGAAAGGAAGCACCTTTTTATTAAATTTACCTTTTAGCAATCGCCATTCCTACCCTAAAGATC
+
AAABBFFFFFFFGGGGGFGGGGHHHHHHHHHGGGGHHHFFGHHHHGGGGGGGGEGHHHHGHHHHFHGHHHGHGHHHGHHHHHHHHHHHHHGGGGGGCHHHBGFFFEHHFHHHGGGGGHHGEGHHHGGFGGEHHHHHHHHHHHGGGGGGCGHHHGHHFHHHHHHHHGGGHHHGGAFGG.ABGGGGGGGEEGBFFFF/CAAFGFFFFFFFFFFFE9BFFFFFFFFFFFF;BBEEDFFFFBFFFFFFFFFFFF:
@M05620:45:000000000-G6HP7:1:1101:10253:12130 1:N:0:148
AGATTACTGCAACAGTTCCCCCTACACTCTTTCCCTACAAGCCAGGGACAAAACAAAGATCGGAAGAGCACACGTCTGAACTCCAGTCACGCACTACAATCTCGTATGCCGTCTTCTGCTTGAAAAAAAAAAAAATAAATAAATACACGTCGAGAAACCTGTTCAAAGAATTTATTCCCTCCGTCCTGCTGCGACCTACATGCGATCTCCACCTCCTGGCTTCTCATCGCCGCCTCTCTCCTCTCCTTCCC
+
>A>AAFFFBB4BBFBBBBBGGGGGHHHHHHHHHHHHHHHHHHGHHHGGGGHHHHFFHHGHHHGGGGHHHGHHHGHHHGGGHHHHHHHHFGGHGGGHHGHHFHHB?EGHHHGEGHGHHHHHHHHEH30@CCCA//-011111=11110<.<<-<-..0/./.00;00:0/.00:0;0;009/.;9.:.0009;--:-.0/9900.9;..090:A..:/0/./;/0000::.9---.;9/00::/0/;90;//
@M05620:45:000000000-G6HP7:1:1101:23099:12145 1:N:0:148
TACCTGTACTGGGGAAGCATTTGAATATCCCCCCATGGTGATGGGGACGGAGAACTGCTCCATAAACACAGGCAACGTGCCTAACTTTCCCGGGAAGATGAAGTCAAAGAGCGACCACAGCTCTCGGAGGTTATTTTGCATCGGTGAGCCAGACAGAATGATCCGATGAGGGGTGCGAAACTATTTGAGGAAAGGAAGCACCTTTTTATTAAATTTACCTTTTAGCAATCGCCATTCCTACCCTAAAGATC
+
BBBBBFFFFFFFGGGGGGGFGGHHHHHHHHFGGGGHFHBFHHHHHGGGGGGEEHHHHHHHHHHHHHHHHHHGGEHGGHHHHHHHHHHHGFHGGGECEHHHHFFGGHHHHHHHGGGGGHHHHHHHHDFDGGEHHHHHHHHGHHGGGGGHHHHHHGHHGHHHHHHHHGGGHHHGGCDGGGGGGGGGGGGGGGCGGGGFFFGGGFFFFFFFFFFFFFFFFFFFFFFFFFFFFFFFFFFFFFFFBFFFFFFFFFF
@M05620:45:000000000-G6HP7:1:1101:6865:12152 1:N:0:148
TACCTGTACTGGGGAAGCATTTGAATATCCCCCCATGGTGATGGGGACGGAGAACTGCTCCATAAACACAGGCAACGTGCCTAACTTTCCCGGGAAGATGAAGTCAAAGAGCGACCACAGCTCTCGGAGGTTATTTTGCATCGGTGAGCCAGACAGAATGATCCGATGAGGGGTGCGAAACTATTTGAGGAAAGGAAGCACCTTTTTATTAAATTTACCTTTTAGCAATCGCCATTCCTACCCTAAAGATC
+
AAAAAFFFFFFFGGGGGGG1G3GEF3AGHHGEGGGHBF1BFHGHG?FE?E?/EGHBGHH1AF1EGFG@BCEFEFHFGGHHHHH1G1GG11GEECE@>GHHB1E>EGGFEGFFGGGGGHGHHHHHHGGGGGEHHHHHHHHGFHGGGGGHHHHGHGHHGHHHFGHHHGGGHHHGGCCGGG@@GFFGGGGGGGBGFFFGFGGEFEFFFFFFFFFFFFFFFFFFFFFFFFFFFFFFFFFFFFFFFFFFFFFFFFF
@M05620:45:000000000-G6HP7:1:1101:2506:12164 1:N:0:148
TACCTGTACTGGGGAAGCATTTGAATATCCCCCCATGGTGATGGGGACGGAGAACTGCTCCATAAACACAGGCAACGTGCCTAACTTTCCCGGGAAGATGAAGTCAAAGAGCGACCACAGCTCTCGGAGGTTATTTTGCATCGGTGAGCCAGACAGAATGATCCGATGAGGGGTGCGAAACTATTTGAGGAAAGGAAGCACCTTTTTATTAAATTTACCTTTTAGCAATCGCCATTCCTACCCTAAAGATC
+
BBBBBFDFFFFFGGFFGFFGGGFGHHHHHFGGGGGHCG5BBGHFFGGGFGEEGECFFGDGGHGHFEHFHEHHFEFAEGHEHHEGCHHHHGHFFGGGGHHFFGGGFHGHHHHFGFDDCHEGGHHHHGGFGGCGFHHHHH?FGGEGGGEHGGHHHGFHFFGHGHDGGCDACHGGG;ACF??DFBBFGGF;EFBBBFGGFFCBFEFFFFFFFFFFFFFFFBFFFFFFFFFFB9E.A9EFBFFB9AAFFFFFBF9
@M05620:45:000000000-G6HP7:1:1101:2520:12174 1:N:0:148
TACCTGTACTGGGGAAGCATTTGAATATCCCCCCATGGTGATGGGGACGGAGAACTGCTCCATAAACACAGGCAACGTGCCTAACTTTCCCGGGAAGATGAAGTCAAAGAGCGACCACAGCTCTCGGAGGTTATTTTGCATCGGTGAGCCAGACAGAATGATCCGATGAGGGGTGCGAAACTATTTGAGGAAAGGAAGCACCTTTTTATTAAATTTACCTTTTAGCAATCGCCATTCCTACCCTAAAGATC
+
DCCDDFFFFFFFGGGGGGGGGGHHHHHHHHHGGGGHHHGHGHHHHGGGGGGGGHHHHHHHHHHHHHHHHHHHGHHHGHHHHHHHHHHHHHHGGGGGGHHHHHHHHHHHHHHHGGGGGHHHHHHHHGGGGGGHHHHHHHHHHHGGGGGHHHHHHGHHHHHGGHHHHGGGHGHGGCEGGGGGGGGGGGGGGGCGGGGGGGGGGFFFFFFFFFFHFFFFFFFFHFFHFFFFFFEFFFFFFFFFFFFFFFFFFFF
@M05620:45:000000000-G6HP7:1:1101:18517:12180 1:N:0:148
AAACCAAGCAGACACTCACCGCTACTGGAGTTAAGACATGAGGTCAGCTAGATCGGAAGAGCACACGTCTGAACTCCAGTCACGCACTACAATCTCGTATGCCGTCTTCTGCTTGAAAAAAAAAAAACCCCACTCCTCCCTTTCCCCCCCTCCCCCTCCCCTTCCTCTTTCTTCCCTCCTTCCCCCTCCCCTCCCCTTTTTCCCCCTTCCTTCCTTCCTCCCTGTTCTCCCCTCCCTCTTTCTCCCCCTTC
+
BBBBB@AFBFFFFGGGGGGGGGGGGHHGHHHHFHHHHHHHHFHGHHHGHFHGHHFGGGGHHHHHHHEGGHFHHHHHHHHHHHHGHGGGFHHHHBGGHGFHHHHE?EHFGGFFG3GFFHGFFGCC@///??<..00<1<0.010000<CD?-....;-.;;9/.C/;0900;000;;0/;900/9/.-;.9....;9::/9/9/;.9-9.:;9////;9//B9:9/9;B:/9A..99.9.99////;AAA.F
@M05620:45:000000000-G6HP7:1:1101:2534:12188 1:N:0:148
TACCTGTACTGGGGAAGCATTTGAATATCCCCCCATGGTGATGGGGACGGAGAACTGCTCCATAAACACAGGCAACGTGCCTAACTTTCCCGGGAAGATGAAGTCAAAGAGCGACCACAGCTCTCGGAGGTTATTTTGCATCGGTGAGCCAGACAGAATGATCCGATGAGGGGTGCGAAACTATTTGAGGAAAGGAAGCACCTTTTTATTAAATTTACCTTTTAGCAATCTCCATTCCTACCCTACAGATC
+
BBBBBBFFFFFFGCAEFGGGGGCEDGHHHHHGGGEHGHFDGH53AE2EAEFGGFGHFHHHHFGBGHHHH1EGFCGH/F1BGGHHHHHHHHH1E///EGG3GDFGFHGHDG?G@?CGCHAHCFHHH//AC/AG1?GHH1FBGHG.C.FFFFFF.CGBFHHB<FDGA<CEB0C.-A-;:9ABBGBFGFBGGB0B;9.F/C;FFFFFFFF.FFBFFFFFB9FFFFF//;/BFF/:BBFFFFFFFFFFF.999FF
@M05620:45:000000000-G6HP7:1:1101:2510:12189 1:N:0:148
TACCTGTACTGGGGAAGCATTTGAATATCCCCCCATGGTGATGGGGACGGAGAACTGCTCCATAAACACAGGCAACGTGCCTAACTTTCCCGGGAAGATGAAGTCAAAGAGCGACCACAGCTCTCGGAGGTTATTTTGCATCGGTGAGCCAGACAGAATGATCCGATGAGGGGTGCGAAACTATTTGAGGAAAGGAAGCACCTTTTTATTAAATTTACCTTTTAGCAATCGCCATTCCTACCCTAAAGATC
+
BBBBBFFFFFFFGGFGGGGGGGHHHHHHHHHGGGGHHHEGFHHHHGEGGGGGGGHHHGHGHHHHHFHGHEHHGHHHGHHHHHGHHHHHHHHFGGEEFHHHFHHHHHHHHHHHGFGFGHHHEHHHHGGGGGEHHHHHHHGHHHFGEGGHGHHGHGHHHHHHGHHHGGDDGHHGGDGDGDAGGGGGGGGBEFCFBFGFFFEFFFFFFFFFFFFFFFFFFFFFFFFFFFF/FFFFFFFF/BFFFFFFFF;BFFB
@M05620:45:000000000-G6HP7:1:1101:19419:12227 1:N:0:148
AGATTACTGCAACAGTTCCCCCTGGACCTGGAAAAGTTTCTTGCCTGGCTTACAGAAGCTGAAACAACTGCCAATGTCCTACAGGATGCTACCCGTAAGGAAAGGCTCCTAGAAGACTCCAAGGGAGTAAAAGAGCTGATGAAACAATGGCAAGTAAGTCAGGCATTTCCGCTTTAGCACTCTTGTGGATCCAATTGAACAATTCTCAGCATTTGTACTTGTAACTGACAAGCCAGGGACAAAACAAAGAT
+
BBCCCFFFFFFFGGGGGGGGGGGGHHHHHHHHHHHHHHHHHHHHHHHHHHHHHHHHHHHHHHHHHHHHHHHHHHHHHHHHHHHHHHHHHHHHHHGGEFHHHHHHHHHHGHHHHHHHHHHHHHHGGHGGHHHHHGHHHHGHHHHHHHHHHHHHHGHHHHHHHHHHHHHHHHGGGGGHHHHHHHHHHHHGHHHHHHHHHHHGFGHHHHHHHHHHHHHHHHHHHHHHHHHHHHHHHGFGGGGGGGGGGGGGGGG
@M05620:45:000000000-G6HP7:1:1101:12747:12267 1:N:0:148
TACCTGTACGGGGAAGCATTTGAATATCCCCCCATGGTGATGGGGACGGAGAACTGCTCCATAAACACAGGCAACGTGCCTAACTTTCCCGGGAAGATGAAGTCAAAGAGCGACCACAGCTCTCGGAGGTTATTTTGCATCGGTGAGCCAGACAGAATGATCCGATGAGGGGTGCGAAACTATTTGAGGAAAGGAAGCACCTTTTTATTAAATTTACCTTTTAGCAATCGCCATTCCTACCCTAAAGATCG
+
DCCDDFFFFCBCGGGGGGGGGGHHHHHHHHGGGGHHHGHHHHHHGGGGGGGGHHHHHHHHHHHHHHHHHHHGHHHEB?GHHHHHHHHHHHGGGGGGHHHHHHHHHHHHHHHGGGGGHHHHHHHH?/<AFCGHHHHHHHGHHGGEGGHHHHHHGHHHHHHHHHHHGGGHHHGG;CEGACDGGGGGGGGGGGGGGGGFFFFFFFFFFFFFHFFFFFFFFFHHFFHFHFFFFFFFFFFHFFFFFFFFFFFFFFA
@M05620:45:000000000-G6HP7:1:1101:12765:12268 1:N:0:148
TACCTGTACGGGGAAGCATTTGAATATCCCCCCATGGTGATGGGGACGGAGAACTGCTCCATAAACACAGGCAACGTGCCTAACTTTCCCGGGAAGATGAAGTCAAAGAGCGACCACAGCTCTCGGAGGTTATTTTGCATCGGTGAGCCAGACAGAATGATCCGATGAGGGGTGCGAAACTATTTGAGGAAAGGAAGCACCTTTTTATTAAATTTACCTTTTAGCAATCGCCATTCCTACCCTAAAGATCG
+
AABBBFFFFBABGGFGGGGGGGEGFGEFGHGGGGHHHFGHHHHHGGGGGGGGHGHHHHHHGHHHHHGHHHHGHHH>B?FGHHHHHHHHHHGGGGGGHHGFGHGHHHHHHHHGGGGGHHHHGHHH?/<ACCGHHHHHHHFFGGGEGFHHHHHGGGHHGHHHHHHHFGGGHFGG;BGDDBDDGGGGGGFGGGFGGFGFFFFFFFFFFFFFFFFBFFFFFFFFFFFFFFFFFFFFFFFFFFFF:FFFFFFFFFF
@M05620:45:000000000-G6HP7:1:1101:12739:12285 1:N:0:148
TACCTGTACGGGGAAGCATTTGAATATCCCCCCATGGTGATGGGGACGGAGAACTGCTCCATAAACACAGGCAACGTGCCTAACTTTCCCGGGAAGATGAAGTCAAAGAGCGACCACAGCTCTCGGAGGTTATTTTGCATCGGTGAGCCAGACAGAATGATCCGATGAGGGGTGCGAAACTATTTGAGGAAAGGAAGCACCTTTTTATTAAATTTACCTTTTAGCACTCGCCATTCCTACCCTAAAGATCG
+
BAABBFFFFB?DGGGGGGGGGGGHHHHHHHGGGGHHHGHFHGHHFAEEEEGECGHHHHHHHHEGHHGHAGHGHHHEB?GGHDGHHHHHHHGGGGCFHHGFGHHHHGDGFHHGGGGGHEGHHHHHGFA@GEHGHHHHHHGHHGGGGGHHHFHHGHHGHHHHHHHH.;DGHH?CAADG9-;BG0FGGGGGGFBFFFFEAEFFFFFFFFFFFFE/BBFFFFFFFFFFFF/BFEBBFFFFFBFFAFFFFFFFFF9
@M05620:45:000000000-G6HP7:1:1101:28545:12360 1:N:0:148
TACCTGTACTGGGGAAGCATTTGAATATCCCCCCATGGTGATGGGGACGGAGAACTGCTCCATAAACACAGGCAACGTGCCTAACTTTCCCGGGAAGATGAAGTCAAAGAGCGACCACAGCTCTCGGAGGTTATTTTGCATCGGTGAGCCAGACAGAATGATCCGATGAGGGGTGCGAAACTATTTGAGGAAAGGAAGCACCTTTTTATTAAATTTACCTTTTAGCAATCGCCATTCCTACCCTAAAGATC
+
DDDDDFFFFFFFGGGGGGGGGGHHHHHHHHHGGGGHHHGHHHHHHGGGGGGGGHHHHHHHHHHHHHHHHHHHGHHHGHHHHHHHHHHHHHHGGGGGGHHHGHHHHHHHHHHHGGGGGHHHHHHHHGGGGGEHHHHHHHHHHHGGGGGHHHHHHGHHHHHHHHHHHGGGHHHGGGGGGGGGGGGHHGHGGGFGGGGGGGGGGFFFFFFFHHFFFFFFFFFFFFFFFFFFFFFFFFFFFFFFFFFFFFFFFFF
@M05620:45:000000000-G6HP7:1:1101:28215:12390 1:N:0:148
AGATTACTGCAACAGTTCCCCCTGGACCTGGAAAAGTTTCTTGCCTGGCTTACAGAAGCTGAAACAACTGCCAATGTCCTACAGGATGCTACCCGTAAGGAAAGGCTCCTAGAAGACTCCAAGGGAGTAAAAGAGCTGATGAAACAATGGCAAGTAAGTCAGGCATTTCCGCTTTAGCACTCTTGTGGATCCAATTGAACAATTCTCAGCATTTGTACTTGTAACTGACAAGCCAGGGACAAAACAAAGAT
+
AAAAAFFF@D1DGG1EGGGGGGGGHFHHHGFBCFGGFGHHHHHHHHHHAGHCFFHHFHEGHHHHHHHHHHGHGHGFGHHHHHHHH>GFHH2FHHGE/EFHHHFHHGGHEHHGHHHHHHHFH1FFCFEEH1FGHAGHHG1GG2FFHHFFHGHHHGHHHHGHHHHHHHHHHHGGGGGHHHHGFHHHHGHGGHHGH0GGHDDHDGHHFHHGHHHHHGHHHFHHGHCGHHHFGHHFA?9FEGGGEG/AFGFGGEF
@M05620:45:000000000-G6HP7:1:1101:3096:12422 1:N:0:148
TACCTGTACTGGGGAAGCATTTGAATATCCCCCCATGGTGATGGGGACGGAGAACTGCTCCATAAACACAGGCAACGTGCCTAACTTTCCCGGGAAGATGAAGTCAAAGAGCGACCACAGCTCTCGGAGGTTATTTTGCATCGGTGAGCCAGACAGAATGATCCGATGAGGGGTGCGAAACTATTTGAGGAAAGGAAGCACCTTTTTATTAAATTTACCTTTTAGCAATCGCCATTCCTACCCTAAAGATC
+
BBBBBFFFFFFFGGGGGGGGGGHHHHHHHHHGGGGHHHGHHHHHHGGGGGGGGHHHHHHHGHHHHHHHHHHHGHHHGHHHHHHHHHHHHHHGGGGGGGHHHHHGHHHHHHHHGGG/CHHHHHHHHGGGGGCHHHHHHHHHHHGGGGGHHHHHHGHHHHHGHHHHHGGGHHHGGFGGGGGGGGGGGGGGFGCFGGGGGGGFGFFFFFFFFFFFFFFFFFFFFFFFFFFFFFEFFFEFFFFFFFFFFFFFFFF
@M05620:45:000000000-G6HP7:1:1101:17524:12502 1:N:0:148
CATCCTGACCCTGAAGTACCCCGGCTTGATTTCTGACATTAGATCGGAAGAGCACACGTCTGAACTCCAGTCACGCACTACAATCTCGTATGCCGTCTTCTGCTTGAAAAAAAAAAAAATATAATACTAACGCGTTATTTCATTTTTATGTCTAACATCAGATCTATAGTCTTGCTCCTCTTACGCATGCTACAATATGTTAATTCTGTAGTGTGTACTCCATCTTCTCCCCTCCCCCTGTAGCACACGGC
+
AA11A@1@CFF11FF1BAFGGG?EA0EAAGGH2E22DFDG1B1BAFE?F?0GB1AGF/BCEA1F11AF112@1B>F>EE@>1GF1@10?>0B2FE?/0F>2F11F1BFGHHGGGGC@>/01111<?111?<.>---..=0=000=00.<0000000/0:00:0/00;00:000:0000/90000.....00;000000090;0000009000/9;9/////9/////////---------///9//-----
@M05620:45:000000000-G6HP7:1:1101:14377:12543 1:N:0:148
CATCCTGACCCTGAAGTACCCCGGCTTGATTTCTGACATTAGATCGGAAGAGCACACGTCTGAACTCCAGTCACGCACTACAATCTCGTATGCCGTCTTCTGCTTGAAAAAAAAAAAAAACCAAACAAACGCAAAAGACAGTACTCCAAAGTCAGATCAAAAAAAGACTAATGAAATACCAAGAGAACATGTCCTTTCATGGGTCCACACGCGAACGCAGTACCTACTCGCTTCCTTTCCGCTGTCCCTCT
+
CBBCCFFFFFFFGGGGGGGGGGGGGGGFHHHHHHHHHGHHHHGHHHGEGGGHHHHGHGFHHGHHHHHHHHHHHGGHGGGGHHHHCGHHGGHHHHGFGHGHHHHHHHHGFGF<EGG>>///?/....0.<<.---<//.///00;0;0000/0:0:0000000.:-../000:0000000000.../00/000::00;00:0;.//.00:.------9.--.00000/0;.-9::000000...-.0000:/
@M05620:45:000000000-G6HP7:1:1101:4891:12551 1:N:0:148
AGATTACTGCAACAGTTCCCCCTGGACCTGGAAAAGTTTCTTGCCTGGCTTACAGAAGCTGAAACAACTGCCAATGTCCTACAGGATGCTACCCGTAAGGAAAGGCTCCTAGAAGACTCCAAGGGAGTAAAAGAGCTGATGAAACAATGGCAAGTAAGTCAGGCATTTCCGCTTTAGCACTCTTGTGGATCCAATTGAACAATTCTCAGCATTTGTACTTGTAACTGACAAGCCAGGGACAAAACAAAGAT
+
AAAABFFFFFFFGGGGGGGGGGGGDHGHHHHHHHHHGHHHHHHHHHHHHHHHHHHHHHHHHGGFHHHHHHHHHHHHHHHHHHHHBHHHHHHHHHGGGGHHHHGHHHHHGHHHHHHGGHHHHHHGGGGGHHHHHFHHHHGHHHGHHHHGHGHHHGHHHHHGHHHHHHHHHHGGGGGHGHGHHHHHHGHDHGGHHHHHHHHHHHFGHHHGHHGGGGHHHCGGFGHGHHHHGHHHGGGGGGGGGGFGGGGGGGF
@M05620:45:000000000-G6HP7:1:1101:19425:12585 1:N:0:148
TACCTGTACTGGGGAAGCATTTGAATATCCCCCCATGGTGATGGGGACGGAGAACTGCTCCATAAACACAGGCAACGTGCCTAACTTTCCCGGGAAGATGAAGTCAAAGAGCGACCACAGCTCTCGGAGGTTATTTTGCATCGGTGAGCCAGACAGAATGATCCGATGAGGGGTGCGAAACTATTTGAGGAAAGGAAGCACCTTTTTATTAAATTTACCTTTTAGCAATCGCCATTCCTACCCTAAAGATC
+
CCCCCFFFFFFFGGGGGGGGGGHHHHHHHHHGGGGHHHGHHHHHHGGGGGGGGHHHHHHHHHHHHHHHHHHHGHHHGHHHHHHHHHHHHHHGGGGGGHHHHHHHHHHHHHHHGGGGGHHHHHHHHGGGGGGHHHHHHHHHHHGGGGGHHHHHHGHGHHHHHHHHHGGGHHHGGACGGFGGGGGGGGGGGGFGGGGGGGGGGFFFFFFFFFFFFFFFFFFFFFFFFFFFFFFFFFFFFFFFFFFFFFFFFFF
@M05620:45:000000000-G6HP7:1:1101:19406:12592 1:N:0:148
TACCTGTACTGGGGAAGCATTTGAATATCCCCCCATGGTGATGGGGACGGAGAACTGCTCCATAAACACAGGCAACGTGCCTAACTTTCCCGGGAAGATGAAGTCAAAGAGCGACCACAGCTCTCGGAGGTTATTTTGCATCGGTGAGCCAGACAGAATGATCCGATGAGGGGTGCGAAACTATTTGAGGAAAGGAAGCACCTTTTTATTAAATTTACCTTTTAGCAATCGCCATTCCTACCCTAAAGATC
+
BBBBBFFFFFFFGGGGGGGGGGHHHHHHHHHGGGGHHHFHHHHHHGGGGGGGGHHHHHHHHGHHHHHHHHHHGHHHGHHHHHHHHHHHHHHGGGGGGHHHHHFHHHHHHHHHGGGGGHHHHHHHHGGGGGGHHHHHHHHHHHGGGGGHHHHHHGHHHHHHHHHHHDGGFHHGGGGGGGFGGGGGGGGGGGFGGGGGGGGGGFFFFFFFFFFFFFFFFFFFFFFFFFFFFFFFFFFFFFFFFFFFFFFFFFF
@M05620:45:000000000-G6HP7:1:1101:19314:12597 1:N:0:148
AGATTACTGCAACAGTTCCCCCTGGACCTGGAAAAGTTTCTTGCCTGGCTTACAGAAGCTGAAACAACTGCCAATGTCCTACAGGATGCTACCCGTAAGGAAAGGCTCCTAGAAGACTCCAAGGGAGTAAAAGAGCTGATGAAACAATGGCAAGTAAGTCAGGCATTTCCGCTTTAGCACTCTTGTGGATCCAATTGAACAATTCTCAGCATTTGTACTTGTAACTGACAAGCCAGGGACAAAACAAAGAT
+
AAABBFFFFFFFGGGGGGGGGGGGEHHHHHHHFHHHHHHHHHHHHHHHHHHHHHHHHHHHHHHHHHHHHHHHHHHHHHHHHHHHHHHHHHGHHHGGEFHHHHHHHHHHGHHHHHHHHHHHHHHGGHGFHHHHHGHHHHGHHHHHHHHHHHHHHGHHHHHHHHHHHHHHHHGGGGGHGHHHHHHHHGGGHHHHHHHHHHGGFGHHHHHHHHGHHHHHHHHHHGHHHHHFFHGGHGFGGGGGGGEGGGGGGGF
@M05620:45:000000000-G6HP7:1:1101:19419:12604 1:N:0:148
TACCTGTACTGGGGAAGCATTTGAATATCCCCCCATGGTGATGGGGACGGAGAACTGCTCCATAAACACAGGCAACGTGCCTAACTTTCCCGGGAAGATGAAGTCAAAGAGCGACCACAGCTCTCGGAGGTTATTTTGCATCGGTGAGCCAGACAGAATGATCCGATGAGGGGTGCGAAACTATTTGAGGAAAGGAAGCACCTTTTTATTAAATTTACCTTTTAGCAATCGCCATTCCTACCCTAAAGATC
+
AAABBFFFFFBFFGGFGGBGGGFFHHHHFHHGGGGHHHFGBGHHHGGGCFEGGHHHHHHHHHHHHGHFHHGHGHHHGHFEHHGHHHHHHHHGGGGGDEHHHHHHHFHHHHHHGGGGGHHHGHHHHGGGGGEGHHHHHHHHHHGGGGGHHHGHHGFHHHHHHHHHHGGDHFFCDEDGFABGGGGGGGGFEFFFGGGGFFEGGFFFFFFFFFF/BFFFFFFFFFFF/;F/FFFFFFFFFFFE/FFFFF/FFFB
@M05620:45:000000000-G6HP7:1:1101:19324:12612 1:N:0:148
AGATTACTGCAACAGTTCCCCCTGGACCTGGAAAAGTTTCTTGCCTGGCTTACAGAAGCTGAAACAACTGCCAATGTCCTACAGGATGCTACCCGTAAGGAAAGGCTCCTAGAAGACTCCAAGGGAGTAAAAGAGCTGATGAAACAATGGCAAGTAAGTCAGGCATTTCCGCTTTAGCACTCTTGTGGATCCAATTGAACAATTCTCAGCATTTGTACTTGTAACTGACAAGCCAGGGACAAAACAAAGAT
+
ABBBBFFFFFFFGGFGGGGGGGGGFHHHHHHHFHHHHHHHHHHHHHHHHHHHHHHHHHHHHHHHHHHHHHHHHHHHHHHHHHHHHHHHHHHHHHGGEFHHHHHHHHHHGHHHHHHHHHHHHHHGEFGFHHHHHGHHHHGHHFHHHHHHHHHGHGHHHHHHHHHHHHHHHHGGGGGHFHGHHHHHHHHGGHHHHHHHHHGFFCGHHHGHHHHHHCHHHHHHHHHGHHHGHHGHHGGGGGGEGGFGGGEGGGG
@M05620:45:000000000-G6HP7:1:1101:27318:12621 1:N:0:148
AAACCAGAAGACATGAGGTCAGCTAGATCGGAAGAGCACACGTCTGAACTCCAGTCACGCACTACAATCTCGTATGCCGTCTTCTGCTTGAAAAAAAAAAAACCATCCGCTCCGCCTATGTCATCTGTGGTGCTTTCTTTTTGTACTCACCGAGAAACCTGCACGACGCCTTTTTTAACTCCGTCCTTCTGAGTCCTTCCTGATTTTTTCTCCGCCTTGCTTCTTCTCCCCTCCTCTCTCCTCTCCTTCCC
+
AAAAAAAFFFFFGG1AFFAFFFFH1GGHHCEGGGGHHHHHHGGHHGHFHGHHHFGFHHGGCGEHHHHD1GHHAEGCFHEEE0FF21EGGG0@G1EE//>///??/<10/?//B//??/11?@11?G<<10><1<FGGDFF1>-<10==0/.C---./;:/../:.:--;-;A9BB?.9;F00.;CBA09BB//;F/;BF/;//9/;9F@//9;9;BF9/;BBFFFFFF/9---:99BFF/BBFFE/B/;/9
@M05620:45:000000000-G6HP7:1:1101:3820:12626 1:N:0:148
TACCTGTACTGGGGAAGCATTTGAATATCCCCCCATGGTGATGGGGACGGAGAACTGCTCCATAAACACAGGCAACGTGCCTAACTTTCCCGGGAAGATGAAGTCAAAGAGCGACCACAGCTCTTCGGAGGTTATTTTGCATCGGTGAGCCAGACAGAATGATCCGATGAGGGGTGCGAAACTATTTGAGGAAAGGAAGCACCTTTTTATTAAATTTACCTTTTAGCAATCGCCATTCCTACCCTAAAGAT
+
CBBBCFFFFFFFGGGGGGGGGGHHGHHHHHHGGGGHHHGHHHHHHGEGGGGGGGHHHHHHHFHGGHHHHHHHGHHHGHHHHHHHHHHHHHHGGGGGGHHHHHHHHHHHHHHEEDGGGHHHGHHHHHGGECG?GFGHHHHHFHFGGDFEHHFHHHGHHHHFHHHHHGEGGHHHGGCADFDBGGGGGGGGFGG0CBFGBFFEBFEFFFFFFFFFFFFFFFFFFFFFFFFFFFFFFFFAFBFFFFFFFFFFFFF
@M05620:45:000000000-G6HP7:1:1101:3852:12628 1:N:0:148
TACCTGTACTGGGGAAGCATTTGAATATCCCCCCATGGTGATGGGGACGGAGAACTGCTCCATAAACACAGGCAACGTGCCTAACTTTCCCGGGAAGATGAAGTCAAAGAGCGACCACAGCTCTTCGGAGGTTATTTTGCATCGGTGAGCCAGACAGAATGATCCGATGAGGGGTGCGAAACTATTTGAGGAAAGGAAGCACCTTTTTATTAAATTTACCTTTTAGCAATCGCCATTCCTACCCTAAAGAT
+
AAAAA1DFFF@111AEEGGGGGHHHHHHHHHGGGEGFHGH1FDGFGEE??FG?GHFFFHHHHHFFHGHHHG/FGHH/F/FGHHFHHHHHHHCCCEEGHHHHH1GHEF11BGHECCG?HGFGHEFHHGGGGGGHHHHHHHHHHHGGA.<GCHHEFEHFFFHHEGGHHCG:GHBAC;CCABG@AFBGGGGGFG0/CFFGB.CBFEFFFFFFEFFFBFFBFFFFFFFF/;B9BF;9BFFFFFFFFFFFBFB;F9
@M05620:45:000000000-G6HP7:1:1101:3834:12636 1:N:0:148
TACCTGTACTGGGGAAGCATTTGAATATCCCCCCATGGTGATGGGGACGGAGAACTGCTCCATAAACACAGGCAACGTGCCTAACTTTCCCGGGAAGATGAAGTCAAAGAGCGACCACAGCTCTTCGGAGGTTATTTTGCATCGGTGAGCCAGACAGAATGATCCGATGAGGGGTGCGAAACTATTTGAGGAAAGGAAGCACCTTTTTATTAAATTTACCTTTTAGCAATCGCCATTCCTACCCTAAAGAT
+
DDCDDFFFFFFFGGGGGGGGGGHHHHHHHHHGGGGHHHHHHHHHHGGGGGGGGHHHHHHHHHHHHHHHHHHHGHHHGHHHHHHHHHHHHHHGGGGGGHHHHHHHHHHHHHHHGGGGGHHHHHHGHHHGGGGGHHHHHHHHHHHGGGGGHHHHHHGHHHHHHHHHHHGGGHHHGGEEGGDGGGGGGGHHGGGFGGGGGGGGGGFFFFFFFHHFFFFFFFFFFFFFFFFFFFFFFFFEFFFFFFFFFFFFFFF
@M05620:45:000000000-G6HP7:1:1101:27635:12652 1:N:0:148
AGATTACTGCAACAGTTCCCCCTGGACCTGGAAAAGTTTCTTGCCTGGCTTACAGAAGCTGAAACAACTGCCAATGTCCTACAGGATGCTACCCGTAAGGAAAGGCTCCTAGAAGACTCCAAGGGAGTAAAAGAGCTGATGAAACAATGGCAAGTAAGTCAGGCATTTCCGCTTTAGCACTCTTGTGGATCCAATTGAACAATTCTCAGCATTTGTACTTGTAACTGACAAGCCAGGGACAAAACAAAGAT
+
BBBBBFFFDFFFGGGGGGGGGGGGHHHHHGHFHHHHGHHHHHHHHHHHHHHHHGHHHHHHHHHHHHHHHGHHHHHHHHHGHHHHHGHGGHFHHHGG/EHFHFHHHHHHGHHHHFBGHHHHHFFF?CEFBBGHHGHHHHHGF3FDFFEFGCGFHGHHFHGHGGGHEHHHHHGGGGGHGHFHHHGHHFHGFBGHFGHHHFHHHGHHHHHFDGEHHBGHHFGGHHHFHGHFHFFGEGGGGFGGGF:AFEFGGG0
@M05620:45:000000000-G6HP7:1:1101:22067:12661 1:N:0:148
AGATTACTGCAACAGTTCCCCCTGGACCTGGAAAAGTTTCTTGCCTGGCTTACAGAAGCTGAAACAACTGCCAATGTCCTACAGGATGCTACCCGTAAGGAAAGGCTCCTAGAAGACTCCAAGGGAGTAAAAGAGCTGATGAAACAATGGCAAGTAAGTCAGGCATTTCCGCTTTAGCACTCTTGTGGATCCAATTGAACAATTCTCAGCATTTGTACTTGTAACTGACAAGCCAGGGACAAAACAAAGAT
+
AABBBFFFBDFDGGGGGGGGGGGGHHHHHHHHHHHHHHHHHHHHHHHHHHHHHHHHHHHHHHHHHHHHHHHHHHHHHHHHHHHHHHHHHHFGGHGFGGHHHHHHHHHHGHHHHHHHHHHHHGHGGFGFHHHHHGHHHHGHHHHHHHHHHGHHHGHHHHHHHHHHHHHHHHGGGGGHHHHHHHHHHGHGGHHHGHHHHFFFHHHHHHHHHHHHHHGHHHHHHHHHHHHHHHHHHGGGGGGGGGGGGGGGGGF
@M05620:45:000000000-G6HP7:1:1101:3502:12694 1:N:0:148
TACCTGTACTGGGGAAGCATTTGAATATCCCCCCATGGTGATGGGGACGGAGAACTGCTCCATAAACACAGGCAACGTGCCTAACTTTCCCGGGAAGATGAAGTCAAAGAGCGACCACAGCTCTCGGAGGTTATTTTGCATCGGTGAGCCAGACAGAATGATCCGATGAGGGGTGCGAAACTATTTGAGGAAAGGAAGCACCTTTTTATTAAATTTACCTTTTAGCAATCGCCATTCCTACCCTAAAGATC
+
CCCCCFFFFFFFGGGGGGGGGGHHHHHHHHHGGGGHHHGHHHHHHGGGGGGGGHHHHHHHHHHHHHHHHHHHGHHHGHHHHHHHHHHHHHHGGGGGGHHHHGHHHHHGHHHHGGGGGHEHFHGGHGGGGGEHHHHHHHGEHHGGGGEHGHHHHEFHFFHHFHGHHGGGGHHGGEEGGBAC?FFGGGGGGGBGEFGGGGE0;AFFFFFFFFFFFFFFFFFFFFFFFFFBFBEEFFFFFFFFFFFFFFEFFF;
@M05620:45:000000000-G6HP7:1:1101:12363:12720 1:N:0:148
AGATTACTGCAACAGTTCCCCCTGGACCTGGAAAAGTTTCTTGCCTGGCTTACAGAAGCTGAAACAACTGCCAATGTCCTACAGGATGCTACCCGTAAGGAAAGGCTCCTAGAAGACTCCAAGGGAGTAAAAGAGCTGATGAAACAATGGCAAGTAAGTCAGGCATTTCCGCTTTAGCACTCTTGTGGATCCAATTGAACAATTCTCAGCATTTGTACTTGTAACTGACAAGCCAGGGACAAAACAAAGAT
+
AAAABFFFBB4BBGBBBFGGGGGGHHHHHHHHHHHHHHHHHHHHHHHHHHHHHHHHHHHHHHHFHHHHHHHHHHHEDFGHHHHHHHHHHHHHHHGGGGGGGHHHHHHHGHHHHHHHHHHHHFHGEEFEHFHHHGHHHHFHHHHHHHHHHHGHHGHHHHHHHHHHHHHHHHGGGGGHHHHHHHHHHHHGHGHHGHHHHGFFGHHHHHHFHHGHHHHHHCGGHHHGHHHEGHHHEFFGGGGGEAFFGGGGGGF
@M05620:45:000000000-G6HP7:1:1101:8785:12745 1:N:0:148
TACCTGTACTGGGGAAGCATTTGAATATCCCCCCATGGTGATGGGGACGGAGAACTGCTCCATAAACACAGGCAACGTGCCTAACTTTCCCGGGAAGATGAAGTCAAAGAGCGACCACAGCTCTCGGAGGTTATTTTGCATCGGTGAGCCAGACAGAATGATCCGATGAGGGGTGCGAAACTATTTGAGGAAAGGAAGCACCTTTTTATTAAATTTACCTTTTAGCAATCGCCATTCCTACCCTAAAGATC
+
CCCCCFFFFFFFGGGGGGGGGGHHHHHHHHHGGGGHHHHHHHHHHGGGGGGGGHHHHHHHHGHHHHHHHHHHGGHHGHHHHHHHHHHHHHHGGGGGGHHHHHGHHHHHHHHHGGGGGHHHHHHHHGGGGGGHHHHHHHHHHHGGGGGHFHHHHGHHHHHHHHHHHGGGHHHGGEEGGFGGGGGGGGGGGGFGGGGGG.EFFFFFFFFFFFFFFFFFFFFFFFFFFFFFFFFFFFFFFFFFFFFFFFFFFFF
@M05620:45:000000000-G6HP7:1:1101:8768:12748 1:N:0:148
TACCTGTACTGGGGGAGCATTTGAATATCCCCCCATGGTGATGGGGACGGAGAACTGCTCCATAAACACAGGCAACGTGCCTAACTTTCCCGGGAAGATGAAGTCAAAGAGCGACCACAGCTCTCGGAGGTTATTTTGCATCGGTGAGCCAGACAGAATGATCCGATGAGGGGTGCGAAACTATTTGAGGAAAGGAAGCACCTTTTTATTAAATTTACCTTTTAGCAATCGCCATTCCTACCCTACAGATC
+
AAAAAFFFFFFFGG1AEGAGGGHHBGDHHHHGGGAGHHFGFGGHHGEEAEEC>GHHHHHHHFHHHFGHHGHEGHHHGHHGHHHHGHHHHHHGGGGGGGHHBGHHHGFBDGFGGGGGGHAGHHHHHGEACGGHGHHHHGHHHHGGGFGG/CGHHGHGHGHHGHHHHCGGGHHCGGGG?;?-AFBFGGGGEB9BBFFFB-EFFFFFFFFAFFBFBFFF/FFFFFFBFFBFFF9EB-AFFFFFFFFFF-9;/FF
@M05620:45:000000000-G6HP7:1:1101:8805:12750 1:N:0:148
TACCTGTACTGGGGAAGCATTTGAATATCCCCCCATGGTGATGGGGACGGAGAACTGCTCCATAAACACAGGCAACGTGCCTAACTTTCCCGGGAAGATGAAGTCAAAGAGCGACCACAGCTCTCGGAGGTTATTTTGCATCGGTGAGCCAGACAGAATGATCCGATGAGGGGTGCGAAACTATTTGAGGAAAGGAAGCACCTTTTTATTAAATTTACCTTTTAGCAATCGCCATTCCTACCCTAAAGATC
+
AAAAA1FDDFFFGC1AEG1GGFHHHHHHHHHGGGGHHHFHCHHCGFGGGGGGGFHHHGHHFHGHHGHGHHHGGHHHEGAEGFHHHEHGHHHGGG/EEHGHGGHFFGHHHHHHGGGGCHHHEFHHHCGGGGEHHHHHFHHHHFGGCEGHFHHHHGHFHHHGFFHHFEGGHHHGC.AGGGG@GGGFGGGGFFFFGGGFG.EBFFFFFFFFFFBFFFFFFFFF9BFBFF//BF;EFFFFFFFFFFFFFBBFFFF
@M05620:45:000000000-G6HP7:1:1101:3037:12755 1:N:0:148
TACCTGTACTGGGGAAGCATTTGAATATCCCCCCATGGTGATGGGGACGGAGAACTGCTCCATAAACACAGGCAACGTGCCTAACTTTCCCGGGAAGATGAAGTCAAAGAGCGACCACAGCTCTTCGGAGGTTATTTTGCATCGGTGAGCCAGACAGAATGATCCGATGAGGGGTGCGAAACTATTTGAGGAAAGGAAGCACCTTTTTATTAAATTTACCTTTTAGCAATCGCCATTCCTACCCTAAAGAT
+
BBBCCFFFFFFFGGFGGGGGGGHHHHHHHHHGGGGGGHFGFGHHHGGGGGGGGGHHHGHHHHHHHGGFHHHHGGHHGHHHHHHHHHGHHHHGGGGGGHHHHHHHHHHHHHHFGGGGGHGHGHHHHHHGFDGCGHHHHHHHFHHGGEFFF<FFHHGFHHHHHHHHHHEGGHHHGGCFEGADCGGGGGGGEGGBFGFGFGGGEFEFFFFFFFFFFFFFFBBFFFFFFFFFFFFFEFDFFFFFFFAAFFFFFFF
@M05620:45:000000000-G6HP7:1:1101:27193:12765 1:N:0:148
AGATTACTGCAACAGTTCCCCCTGGACCTGGAAAAGTTTCTTGCCTGGCTTACAGAAGCTGAAACAACTGCCAATGTCCTACAGGATGCTACCCGTAAGGAAAGGCTCCTAGAAGACTCCAAGGGAGTAAAAGAGCTGATGAAACAATGGCAAGTAAGTCAGGCATTTCCGCTTTAGCACTCTTGTGGATCCAATTGAACAATTCTCAGCATTTGTACTTGTAACTGACAAGCCAGGGACAAAACAAAGAT
+
AABBBFFFDDFDGGCFFGGGGGGGHHHHHHCGGHHHGHHHHHHHHHGGHHHHHHHHHHHHGHGHHHHHHHHHGFHHHGHHHHGHHGH@GHGHHHGF/EFFGHGGHHHHGHHHHHDGHHHHHFFFFFEGFGHHHGHHHHHHH3FFGHHHFFGHHGFGHHHHFGHGHFHHHHGGGGGHFHGHHHHHHFHGHHHHHBGHHGBGHHFHFHHHHHFHHHHGHFFHGGHFHGHGHGHHHGGFEGFGFG/.CEEGGGC
@M05620:45:000000000-G6HP7:1:1101:27215:12771 1:N:0:148
AGATTACTGCAACAGTTCCCCCTGGACCTGGAAAAGTTTCTTGCCTGGCTTACAGAAGCTGAAACAACTGCCAATGTCCTACAGGATGCTACCCGTAAGGAAAGGCTCCTAGAAGACTCCAAGGGAGTAAAAGAGCTGATGAAACAATGGCAAGTAAGTCAGGCATTTCCGCTTTAGCACTCTTGTGGATCCAATTGAACAATTCTCAGCATTTGTACTTGTAACTGACAAGCCAGGGACAAAACAAAGAT
+
BBBBBFFFDF4DGGCGGGGGGGGGHHHHHHGHGHHHGHHHHHHHHHHHHHHHHHHHHHHHHHHHHHHHHGHHHHHHHHHHHHHHHHHFHHBGHHGG/EGHHHHHHHHHGHHHHHHHHHHHH3EFEHFGH4GHHGHHHHGHH3GGHHHHHEHHHGHHHHHHHHHHHHHHHHGGGGGHBHHHHHHHHHHGHHHHHFHHHGHHGHHHHHHHHHHHHHHHHFHHHHFGHHHGHHHHGGGGGGGG?FBFGGGGGGG
@M05620:45:000000000-G6HP7:1:1101:6900:12797 1:N:0:148
TACCTGTACTGGGGAAGCATTTGAATATCCCCCCATGGTGATGGGGACGGAGAACTGCTCCATAAACACAGGCAACGTGCCTAACTTTCCCGGGAAGATGAAGTCAAAGAGCGACCACAGCTCTTCGGAGGTTATTTTGCATCGGTGAGCCAGACAGAATGATCCGATGAGGGGTGCGAAACTATTTGAGGAAAGGAAGCACCTTTTTATTAAATTTACCTTTTAGCAATCGCCATTCCTACCCTAAAGAT
+
CCCCCFFFFFFFGGGGGGGGGGHHHHHHHHHGGGGHHHHHHHHHHGGGGGGGGHHHHHHHHHHHHHHHHHHHGHHHGHHHHHHHHHHHHHHGGGGGGHHHHHHHHHHHHHHHGGGGGHHHHHHHHHHGGGGCHGHHHHHGHHHGGGGGHGHHHHGHHHHHHHHHHHGGGHHHGGCEGGFGGGGGGGGGGGGFGGGGGFGGGGFFFFFFFFHFFFFFFFFFFFFFFFFFFFFFFFFFFFFFFFAFFFFFFFF
@M05620:45:000000000-G6HP7:1:1101:9556:12802 1:N:0:148
TACCTGTACTGGGGAAGCATTTGAATATCCCCCCATGGTGATGGGGACGGAGAACTGCTCCATAAACACAGGCAACGTGCCTAACTTTCCCGGGAAGATGAAGTCAAAGAGCGACCACAGCTCTCGGAGGTTATTTTGCATCGGTGAGCCAGACAGAATGATCCGATGAGGGGTGCGAAACTATTTGAGGAAAGGAAGCACCTTTTTATTAAATTTACCTTTTAGCAATCGCCATTCCTACCCTAAAGATC
+
CCCCCFFFFFFFGGGGGGGGGGHHHHHHHHHGGGGHHHHHHHHHHGGGGGGGGHHHHHHHHHHHHHHHHHHHGHHHGHHHHHHHHHHHHHHGGGGGGHHHHHHHHHHHHHHHGGGGGHHHHHHHHGGGGGGHHHHHHHHHHHGGGGGHHHHHHGHHHHHHHHHHHGGGHHHGGGGGGGGGGGGGGGGGGGFGGGGGGEGGGFFFFFFFFFFFFFFFFFFFFFFFFFFFFFEFFDEFFFFFFFFFFFFFFFF
@M05620:45:000000000-G6HP7:1:1101:9570:12814 1:N:0:148
TACCTGTACTGGGGAAGCATTTGAATATCCCCCCATGGTGATGGGGACGGAGAACTGCTCCATAAACACAGGCAACGTGCCTAACTTTCCCGGGAAGATGAAGTCAAAGAGCGACCACAGCTCTCGGAGGTTATTTTGCATCGGTGAGCCAGACAGAATGATCCGATGAGGGGTGCGAAACTATTTGAGGAAAGGAAGCACCTTTTTATTAAATTTACCTTTTAGCAATCGCCATTCCTACCCTAAAGATC
+
BBBBBFFFFFFFGGCGGGGGGGHHHHHHHGHGGGGHHHHGHHHHHGGGGGGGGHHHHHHHHHHHHGHHHGHHGGGEGHHHHHHHHHHHHHHFGGEFFFFGHFHFGHHGGHHHGGGGGHHHHBHHEGGDDGGFHGHHHHHGGHGGGGGHGHHHHGGHGHHHGFHHHGGDHHHGGACDFGGGAGGGGGGFEFCBFGGGF?EFGFFFFFFFFFFFFFBFFFFFFFFFFFFFFFEEFFFFFFFFBFFFFFFFFFF
@M05620:45:000000000-G6HP7:1:1101:24891:12816 1:N:0:148
CATCCTGACCCTGAAGTACCCCGGCTTGATTTCTGACATTAGATCGGAAGAGCACAAGTCTGAACTCCAGTCACGCACTACAATCTCGTATGCCGTCTTCTGCTTGAAAAAAAAAAAAAAAAAAAAAAAAGAACTCAATAACAATACTCTAAAAAGAATAAAAAAGTAAATAAAATATAAAAACAATGACACAGCATTCCATACTATTCTGGTATGCCGTAAATTATTGATTTATGAGTATACTTATATGT
+
CCDDDFFFFFFFGGGGGGGGGGGGGGGGHHHHHHHHHHHHHHHHHHGGGGHHHHHHHHHHHHHHHHHHHHHHHGGHGGGHHHHHHHHHGGHHHHGGGHGHHHHHHHHHHHHGGGGF/><//-<-<-----.../0;00000:0:000;;;;000:;.::B0000-.:0000:000000:0000...000000/../0000000::000000000:000-;...0000000000000000000000000:0:
@M05620:45:000000000-G6HP7:1:1101:24874:12824 1:N:0:148
CATCCTGACCCTGAAGTACCCCGGCTTGATTTCTGACATTAGATCGGAAGAGCACAAGTCTGAACTCCAGTCACGCACTACAATCTCGTATGCCGTCTTCTGCTTGAAAAAAAAAAAAAATAACTTCTATTAATCTTCTTATTTAATTAATTAACAGAAATGTCCTATATGTTTTAGTCTGTGAATATTACGCTACATCAGAGAAGAGGACGATAACATTACAAGATCATAACTCATTCACATCACAGTTC
+
BBBCBFFFFFFFGGGGGGGGGGFGGGGFFHHHGHGHHGHHGCFFGHGEFGHGHHHHHHHHHHHHHGHHHHHHHGGHGGGHHHHHGGHHFEHHHFGFGHGHHHFHHHHHHGHFGGGG<<><0?1111111111111<111111111110=00000000///0000<0000000:0/;/:;0=00000000:C....-0;00009////9...--...////;/9//.///9////;/;///////////9//
@M05620:45:000000000-G6HP7:1:1101:4237:12839 1:N:0:148
TACCTGTACTGGGGAAGCATTTGAATATCCCCCCATGGTGATGGGGACGGAGAACTGCTCCATAAACACAGGCAACGTGCCTAACTTTCCCGGGAAGATGAAGTCAAAGAGCGACCACAGCTCTCGGAGGTTATTTTGCATCGGTGAGCCAGACAGAATGATCCGATGAGGGGTGCGAAACTATTTGAGGAAAGGAAGCACCTTTTTATTAAATTTACCTTTTAGCAATCGCCATTCCTACCCTAAAGATC
+
CCCCCFFFFFFFGGGGGGGGGGHHHHHHHHHGGGGGHHGHHHHHHGGGGGGGGHHHHHHHHHHHHHHHHHHHGHHHGHHHHHHHHHHHHHHGGGGGGHHHHHHHHHHHHHHHGGGGGHHHHHHHHGGGGGGHHHHHHHHHHHGGGGGHHHHHHGHHHHHHHHHHHFGGHHHGGEEGGDGGGGGGHGGGGGGGGGGGGGGGGFFFFFFFHHHFFFFFFFFFFFFFFFFFFFEFFFFFFFFFFFFFFFFFFFF
@M05620:45:000000000-G6HP7:1:1101:4266:12874 1:N:0:148
AGATTACTGCAACAGTTCCCCCTGGACCTGGAAAAGTTTCTTGCCTGGCTTACAGAAGCTGAAACAACTGCCAATGTCCTACAGGATGCTACCCGTAAGGAAAGGCTCCTAGAAGACTCCAAGGGAGTAAAAGAGCTGATGAAACAATGGCAAGTAAGTCAGGCATTTCCGCTTTAGCACTCTTGTGGATCCAATTGAACAATTCTCAGCATTTGTACTTGTAACTGACAAGCCAGGGACAAAACAAAGAT
+
ABBBCFFFFFFFGGGGGGGGGGGGAGHHHHHHHHHHHHHHHHHHHHHHHHHHHHHHHHHHHHHHHHHHHHHHHHHHHHHHHHHHBGHHHHHHHHGGGGHHHHCHHHHHGHHHHHHHHHHHHHHGGFGGHHHHHGHHHHHHHHHHHHHHHHHHHGHHHHHHHHHHHHHHHHGGGGGHGHHHHHHHHHHGHHHHHHHHHGHHGHHHHHHHHHHHHHHHHGHGHHHHHHHFHHHHHGGGGGGGGGGGGGGGGGG
@M05620:45:000000000-G6HP7:1:1101:18713:12884 1:N:0:148
TACCTGTACTGGGGAAGCATTTGAATATCCCCCCATGGTGATGGGGACGGAGAACTGCTCCATAAACACAGGCAACGTGCCTAACTTTCCCGGGAAGATGAAGTCAAAGAGCGACCACAGCTCTCGGAGGTTATTTTGCATCGGTGAGCCAGACAGAATGATCCGATGAGGGGTGCGAAACTATTTGAGGAAAGGAAGCACCTTTTTATTAAATTTACCTTTTAGCAATCGCCATTCCTACCCTAAAGATC
+
CCCCCFFFFFFFGGGGGEGGGGHHHHHHHHHGGGGHHHGHHHHHHGGGGGGGGHHHHHHHHHHHHHHHHHHHGHHHGHHHHHHHHHHHHHHGGGGGGHHHHHHHHHHHHHHHGGGGGHHHHHHGHGGGGGGHHHHHHHHHHHGGGGGHHHHHHGHHHHHHHHHHHGGGHHHGGEFGGGGGGGGGGGGGGGFGGGGGGGGGGFFFFFFFFFFFFFFFFEFFFFFFFFFFFFFFFFFFFFFFFFFFFFFFFFF
@M05620:45:000000000-G6HP7:1:1101:4272:12891 1:N:0:148
AGATTACTGCAACAGTTCCCCCTGTACCTGGAAAAGTTTCTTGCCTGGCTTACAGAAGCTGAAACAACTGCCAATGTCCTACAGGATGCTACCCGTAAGGAAAGGCTCCTAGAAGACTCCAAGGGAGTAAAAGAGCTGATGAAACAATGGCAAGTAAGTCAGGCATTTCCGCTTTAGCACTCTTGTGGATCCAATTGAACAATTCTCAGCATTTGTACTTGTAACTGACAAGCCAGGGACAAAACAAAGAT
+
A?ABBFFFBDDFGGFGGGGGGGGG4FGHHGGCHHFHHGHHHGHGHHHGHHHFHHGHHHHHHHHGHGHHHGHH3FGHHHHHFHHG3FGFGHHHHHGGGDHGHHFGGGGHFHHHHGGCGGHHFGFGGFFGHFHHHGHHHHHHH3GHHHFHHGHHHGHGHHHHHHHHHHHHHHGGGGGH1GHHHGHHHGHGHHHHHCHGHDGGBGGFHGHHFHGHHGHHFCHH0;CBGHGFFHHHFGF?EGGG?.99FFAF/BF
@M05620:45:000000000-G6HP7:1:1101:25654:12928 1:N:0:148
TACCTGTACTGGGGAAGCATTTGAATATCCCCCCATGGTGATGGGGACGGAGAACTGCTCCATAAACACAGGCAACGTGCCTAACTTTCCCGGGAAGATGAAGTCAAAGAGCGACCACAGCTCTCGGAGGTTATTTTGCATCGGTGAGCCAGACAGAATGATCCGATGAGGGGTGCGAAACTATTTGAGGAAAGGAAGCACCTTTTTATTAAATTTACCTTTTAGCAATCGCCATTCCTACCCTAAAGATC
+
CCBCCFFFFFFFGGGFGGGGGGGHHHHHHHHGGGGHHHBDGHHHHGGGGGGGGHHHHHHHHHHHHHHHHHGHGHHHGHGHHHHHHHHHHGHGGGGGGHHHFHHHHHGHHGHHGGGGGGHHHHHHHGGDFGGHHHHHHHHHHHGGGGGHHHHHHGHHHHHHHHHHHGGGHGGGGGGGGGGGGGGGGGGBAFFGGGGGGGGGFEFFFFFFFFFFFFFFFFFFFFFFFFFBFFFFFFFFFFFFF;FFBFBFFFF
@M05620:45:000000000-G6HP7:1:1101:25656:12950 1:N:0:148
TACCTGTACTGGGGAAGCATTTGAATATCCCCCCATGGTGATGGGGACGGAGAACTGCTCCATAAACACAGGCAACGTGCCTAACTTTCCCGGGAAGATGAAGTCAAAGAGCGACCACAGCTCTCGGAGGTTATTTTGCATCGGTGAGCCAGACAGAATGATCCGATGAGGGGTGCGAAACTATTTGAGGAAAGGAAGCACCTTTTTATTAAATTTACCTTTTAGCAATCGCCATTCCTACCCTAAAGATC
+
BBBBBFFFFFFFGGGFAGBFGGGGHBFFHHHGGGEHHGBF5DGFHE2EGEEEEAEBGFFFBBGHHFHHEGHAFH1?>F1GHHH3BFGGFHHGG?EEF0B?G3DB?FGD3FCGEBDCCHHFAFGBFEF/ADGHFGHHGGHFFHE.<A<GGHGHCCBGHCGHF0FDG?.:CGHGG.;A9DG@BBFGGFF0CCBG/FFF/C.FFEFFFFFFFFFFFFFFFB/BFFFFFEFBFBEFBDEFFEFFFFFFFFBFFFF
@M05620:45:000000000-G6HP7:1:1101:24130:12955 1:N:0:148
TACCTGTACTGGGGAAGCATTTGAATATCCCCCCATGGTGATGGGGACGGAGAACTGCTCCATAAACACAGGCAACGTGCCTAACTTTCCCGGGAAGATGAAGTCAAAGAGCGACCACAGCTCTCGGAGGTTATTTTGCATCGGTGAGCCAGACAGAATGATCCGATGAGGGGTGCGAAACTATTTGAGGAAAGGAAGCACCTTTTTATTAAATTTACCTTTTAGCAATCGCCATTCCTACCTAAAGATCG
+
BBBBBFFFFFFFGCGEEGGGGGHHHHHHHHHGGGGHHHDGFHHHHGGGGGGGGHHHHHHHHHGHHHHHHHHHGFHHGHHHHHHHHHHHHHHGFGFGGHHHGGHGHHHHHHHHGGGGGHGHHHHHHGGGGGEHHHHHHHHFHHGGGGFHHHHHHGHHHHHHHHHHHGDGHHEFFGGGGGGGGGGGGGGGEFFGEGGGGGGGGFFFFFFFFFFFFFFFFBBFFFFFFFFFFFFFFFFFFFFFFFFFFFFFFFA
@M05620:45:000000000-G6HP7:1:1101:17315:12996 1:N:0:148
AAACCAAGAAGACATGAGGTCAGCTAGATCGGAAGAGCACACGTCTGAACTCCAGTCACGCACTACAATCTCGTATGCCGTCTTCTGCTTGAAAAAAAAAAAAAAAAGAAAAAAGAAGAAAGGTAATATGTCAAAAAAAAAAAATGCGGGAAGATGGAAGAGGTAGAAAAGAGAAAAGGGGGAATAGAAGTTCAGGAAGTATGAGAACATAGACGGGGATAGAGCAGGGAGTAATAATGTGGGCATATGGG
+
ABCCCCCFFFFFGGGGGGGGGGHHHHHHHHHGGGGHHHHHHHGHHHGHHHHHHHHHHHHGHGGGHHHHGFHHHGGHHHHGFGHGHHHHHHHHHHHH/EEGGE<//<//=0?00-..>0100101110000=00000.-:-----;00.----.:00:/0/..9009000//.//00//..---./000000000000/.:00000000/90000..---./00000/.-..;:000000000..//0000.
@M05620:45:000000000-G6HP7:1:1101:10104:12996 1:N:0:148
AGATTACTGCAACAGTTCCCCCTGGACCTGGAAAAGTTTCTTGCCTGGCTTACAGAAGCTGAAACAACTGCCAATGTCCTACAGGATGCTACCCGTAAGGAAAGGCTCCTAGAAGACTCCAAGGGAGTAAAAGAGCTGATGAAACAATGGCAAGTAAGTCAGGCATTTCCGCTTTAGCACTCTTGTGGATCCAATTGAACAATTCTCAGCATTTGTACTTGTAACTGACAAGCCAGGGACAAAACAAAGAT
+
AAABCFFFDDBBFGBBBBFGGGGGHHHHFEGFFGHHHHHHHHHHHHHHHHHHHHBDFFHHHHHHHHHHHHHHHHHBDDGHHHHHHGHHHHHHHHGGGGGGGHHFHHHHGHHHHHHHHHHHFGHGDEEEGFHHHGHHHHGHHHHHHHHHGHHGHGHHHHHHHHHHHHHHHHGGGGGHHGHHHHHHHGHGHHHHHHHHGFHGFCHHHHHHHHHHHFHGHFGHHFHHHHHFFHHGHGGGGGGGGGFGGGGGGGG
@M05620:45:000000000-G6HP7:1:1101:26329:13025 1:N:0:148
CATCCTGACCCTGAAGTACCCCGGCTTGATTTCTTGACATTAGATCGGAAGAGCACACGTCTGAACTCCAGTCACGCACTACAATCTCGTATGCCGTCTTCTGCTTGAAAAAAAAAAAAAAAAAAAAAACATATTCGAAATAGATTAGATAAAGGAATAAGAAAAGAGGCACATAGTACAAAGAAAAATAAGGAGAAGGGAGCGACAGACGGGAAGCGAAGAACACAGAATTAATGACTAAAATCAAGATT
+
DDDDDFFFFFFFGGGGGGGGGGGGGGGGHHHHHHHHHHHHHHHHHHHGGGFFHHHHHHGHHHGHHHHHHHHGHHHGHGGGHHHHHFHHHFGHHHHGGGHGHHHHHHHGFHHHGGGGG><</><-<-;;-..00000/0...000;:00000000://000000///./..../00:0000:0//./:.:0:0009../...9.-----/.-.-.9..-.--.///::.00;0000;;0;000000000000
@M05620:45:000000000-G6HP7:1:1101:9973:13038 1:N:0:148
TACCTGTACTGGGGAAGCATTTGAATATCCCCCCATGGTGATGGGGACGGAGAACTGCTCCATAAACACAGGCAACGTGCCTAACTTTCCCGGGAAGATGAAGTCAAAGAGCGACCACAGCTCTCGGAGGTTATTTTGCATCGGTGAGCCAGACAGAATGATCCGATGAGGGGTGCGAAACTATTTGAGGAAAGGAAGCACCTTTTTATTAAATTTACCTTTTAGCAATCGCCATTCCTACCCTAAAGATC
+
CCCCCFFFFFFFGGGGGGGGGGHHHHHHHHHGGGGHHHHHHHHHHGGGGGGGGHHHHHHHHHHHHHHHHHHHGHHHGHHHHHHHHHHHHHHGGGGGGHHHHHHHHHHHHHHHGGGGGHHHHHHHHGGGGGGHHHHHHHHHHHGGGGGHHHHHHGHHHHHHHHHHHGGGGGHGGGGGGEGGGGGGGGGFEBCGGGGGG?FGFFFFFFFFFFFFFFFFFFFFFFFFFFFFFFFFFFFFFFFFFFFFFFFFFFF
@M05620:45:000000000-G6HP7:1:1101:28735:13041 1:N:0:148
AAACCAGAAGACATGAGGTCAGCTAGATCGGAAGAGCACACGTCTGAACTCCAGTCACGCACTACAATCTCGTATGCCGTCTTCTGCTTGAAAAAAAAAAAAAAAAAAAAAACAACAATGTCCACAATCCTGTATACTCAATCATAAAACGACACAGAAATCATATATATCCTCTTGCAAACTACATACGTAACACTATATACACCTTCACTACTTAAAAAACGATCATCCACAGATACAAACCAGAAGAT
+
CCCCCBCFFF@FFGGGGGGGGGHHGHHHHHGGGEHHHHHHHGHHHGHHHHHHHHHHHHGHGGGHHHHHFHHHFGHHHHGGGHGHHHHHHH1BGHHG/EEEE</</<><@@--.<....000;00:/.::/000000000:/000000000-.---/.///0000000090;//////////.////9//.;/9.//////////////:////;///////-.-....//9//9.///////.....////
@M05620:45:000000000-G6HP7:1:1101:28936:13044 1:N:0:148
TACCTGTACTGGGGAAGCATTTGAATATCCCCCCATGGTGATGGGGACGGAGAACTGCTCCATAAACACAGGCAACGTGCCTAACTTTCCCGGGAAGATGAAGTCAAAGAGCGACCACAGCTCTCGGAGGTTATTTTGCATCGGTGAGCCAGACAGAATGATCCGATGAGGGGTGCGAAACTATTTGAGGAAAGGAAGCACCTTTTTATTAAATTTACCTTTTAGCAATCGCCATTCCTACCCTAAAGATC
+
DDDDDFFFFFFFGGGGGGGGGGHHHHHHHHHGGGGHHHHHHHHHHGGGGGGGGHHHHHHHHHHHHHHHHHHHGHHHGHHHHHHHHHHHHHHGGGGGGHHHHHHHHHHHHHHHGGGGGHHHHHHHHGGGGGGHHHHHHHHHHHGGGGGHHHHHHGHHHHHHHHHHHGGGHHHGGGGGGGGGGGGGGGGGGGFGGGGGGGGGGFFFFFFEFFFFFFFFFFFFFFFFFFFFFFFFFFFFFFFFFFFFFFFFFFF
@M05620:45:000000000-G6HP7:1:1101:28313:13104 1:N:0:148
AGATTACTGCAACAGTTCCCCCTGGACCTGGAAAAGTTTCTTGCCTGGCTTACAGAAGCTGAAACAACTGCCAATGTCCTACAGGATGCTACCCGTAAGGAAAGGCTCCTAGAAGACTCCAAGGGAGTAAAAGAGCTGATGAAACAATGGCAAGTAAGTCAGGCATTTCCGCTTTAGCACTCTTGTGGATCCAATTGAACAATTCTCAGCATTTGTACTTGTAACTGACAAGCCAGGGACAAAACAAAGAT
+
BBBBBFFFBD4DGGGGGGGGGGGGHHHHHHHHBGHHGHHHHHHGHHHHGHHFHHHHHHHHHHHHHHHHHHHHBGHFHHHHHHHHHHHGHH@GHHGG/EGHHHFHHHHHGHHHHHHHHHHHH3FFGGEEHBHHHFHHHHDHH3BGHHHHGFHHHGHHHHHHHHHHHHHHHHGGGGGHHHHHHHHHHHHGHHHHHFHHH==G0GGHHHHHHHHHHHHHHHHHHHBFHHHGHHHHGGFFGGGGEF9FGFGGGGG
@M05620:45:000000000-G6HP7:1:1101:23429:13126 1:N:0:148
AAACCAAGCAGACACGTCTGAACTCCAGTCACGCACTACAATCTCGTATGCCGTCTTCTGCTTGAAAAAAAAAAAAATAAAACAACAAAAAATAAAAACAATAGGAAATAAAAAAAAAATGTGAGACAAAAAAGCCAGAAGAAAAAAGCATACATATATAGGAAAAAAAAATAAACGTAAATACTGCATGGGTCGACATAAATACATTCTAAGCAGAGCGAAATATGTCAGTATTCGAATTAGATCAATAC
+
CCCCDCCFDFFFGGGGGGGGGGHHHHHHHHHHGHGGGHHHHHFGHHGGHHHHGGGHGHHHHHHHHHHHHGGGGGE>>0B?333//?F/F0?/02B222///2222>222222?>//---01<00000///..-.../..:00/:/.-..000000090090000//.----.:000.....0090000;0..//-9-.9000::00000000;/0/9./----9000:0000000:/0.0.0:09B00000
@M05620:45:000000000-G6HP7:1:1101:19796:13170 1:N:0:148
AGATTACTGCAACAGTTCCCCCTGGACCTGGAAAAGTTTCTTGCCTGGCTTACAGAAGCTGAAACAACTGCCAATGTCCTACAGGATGCTACCCGTAAGGAAAGGCTCCTAGAAGACTCCAAGGGAGTAAAAGAGCTGATGAAACAATGGCAAGTAAGTCAGGCATTTCCGCTTTAGCACTCTTGTGGATCCAATTGAACAATTCTCAGCATTTGTACTTGTAACTGACAAGCCAGGGACAAAACAAAGAT
+
BBABBFFFFFFFGGFGGGGGGGGGFHHHHHHHHHHHHHHHHHHHHHHHHHHHHHHHHHHHHHHHHHHHHHHHHHHHHHHHHHHHHHHHHHHHHHGGGFHHHHHHHHHHGHHHHHHHHHHHHHHGGHGGHHHHHGHHHHGHHHHHHHHHHHHHHGHHHHHHHHHHHHHHHHGGGGGHHHHHHHHHHGHGHHHHHHHHHHHGGGHHHHHHHHHHHHHHHGHHHGHHHHHFGHHHHGGGGGGGGGGGGGGGGGG
@M05620:45:000000000-G6HP7:1:1101:19777:13174 1:N:0:148
AGATTACTGCAACAGTTCCCCCTGGACCTGGAAAAGTTTCTTGCCTGGCTTACAGAAGCTGAAACAACTGCCAATGTCCTACAGGATGCTACCCGTAAGGAAAGGCTCCTAGAAGACTCCAAGGGAGTAAAAGAGCTGATGAAACAATGGCAAGTAAGTCAGGCATTTCCGCTTTAGCACTCTTGTGGATCCAATTGAACAATTCTCAGCATTTGTACTTGTAACTGACAAGCCAGGGACAAAACAAAGAT
+
BCBCBFFFFFFFGGGGGGGGGGGGHHHHHHHHHHHHHHHHHHHHHHHHHHHHHHHHHHHHHHHHHHHHHHHHHHHHHHHHHHHHHHHHHHHHHHGGFFHGHHHHHHHHGHHHHHHHHHHHHHFGGHGGHHHHHGHHHHGHHFHHHHHHHHHHHGHHHHHHHHHHHHHHHHGGGGGHFHHHHHHHHHHGHHHHHHHHHHHGHHHHHHHHHHHHHHHHHHHHHHHHHHHBGHHHGGGGGGGGGGGGGGGGGGG
@M05620:45:000000000-G6HP7:1:1101:16218:13177 1:N:0:148
TACCTGTACTGGGGAAGCATTTGAATATCCCCCCATGGTGATGGGGACGGAGAACTGCTCCATAAACACAGGCAACGTGCCTAACTTTCCCGGGAAGATGAAGTCAAAGAGCGACCACAGCTCTCGGAGGTTATTTTGCATCGGTGAGCCAGACAGAATGATCCGATGAGGGGTGCGAAACTATTTGAGGAAAGGAAGCACCTTTTTATTAAATTTACCTTTTAGCAATCGCCATTCCTACCCTAAAGATC
+
DDCDDFFFFFFFGGGGGGGGGGHHHHHHHHHGGGGHHHFHHHHHHGGGGGGGGHHHHHHHHHHHHHHHHHHHGHHHGHHHHHHHHHHHHHHGGGGGGHHHHHHHHHHHHHHHGGGGGHHHHHHHHGGGGGGHHHHHHHHHHHGGGGGHHHHHHGHHHHHHHHHHHGGGHHHGGEGGGGGGGGGHGGHGFGGGGGGGGGGGGFFFFFFFFFFFFFFFHFFFHFFFFFFFFFFFFFFFFFFFFFFFFFFFFFF
@M05620:45:000000000-G6HP7:1:1101:3551:13185 1:N:0:148
AGATTGGAAGAGCACACGTCTGAACTCCAGTCACGCACTACAATCTCGTATGCCGTCTTCTGCTTGAAAAAAAAAAAATTGAACAAGTTCAAGAGTGGTTAGTTTGTAGAATTGTGTTATTTGGTTTGAGAGAGTGTCTTGTTGAGAACATATGTAGGACATGATTTTTTCCTGCAACAGGGAAAATAAAGTATAAGTTTTAAAGATTTATTATTTAATAAAGGATCTAAAAGGAAGAGTTAGAAAAAGGA
+
?BBBBFFFFFCFBFFCBABGGFCFHFGFEGHF3DEGCEEFHFFG355FFEHHGHABE1FGHHHHGHEEBFHC?E/@/>?3333342BB44?4B3B4B?4/4B443323BB33B23B2B3?FF22/<0<@//@<????1<1??F?1?.1101==>>1FF1<<1F0<<<DG-<0<=//0::;CEA..::0:0;;0;00;;000999;9090000;;00B00;0099/0/00000;.//9..///9/9/..;A.
@M05620:45:000000000-G6HP7:1:1101:12793:13186 1:N:0:148
AGATTACTGCAACAGTTCCCCCTGGACCTGGAAAAGTTTCTTGCCTGGCTTACAGAAGCTGAAACAACTGCCAATGTCCTACAGGATGCTACCCGTAAGGAAAGGCTCCTAGAAGACTCCAAGGGAGTAAAAGAGCTGATGAAACAATGGCAAGTAAGTCAGGCATTTCCGCTTTAGCACTCTTGTGGATCCAATTGAACAATTCTCAGCATTTGTACTTGTAACTGACAAGCCAGGGACAAACAAAGATC
+
AAAABFFFDFBBFGBBBFGGGGGGHHHHHHHHHHHHGHHHHHHHHHHHHHHHHHHHHHHHHHHHHHHHHHHHHHHFDFGHHGHHHGHHHHHHHHGGGGFGFHHGHHHHGHHHHHHHHHHHHHHGEFFFHFHHHGHHHHGHHHHHHHHHHHHHHGHHHHHHHHHHHHHHHHGGGGGHFHGHHHHHHGHGHHHHGHHHHHGGHHHHHHHHHHHHHHHGHFHHHHHHHHHHGHHHGGFFCGGGGGGEFEFFGGG
@M05620:45:000000000-G6HP7:1:1101:5846:13257 1:N:0:148
CATCCTGACCCTGAAGTACCCCGGCTTGATTTCTGACATTAGATCGGAAGAGCACACGTCTGAACTCCAGTCACGCACTACAATCTCGTATGCCGTCTTCTGCTTGAAAAAAAAAAAAAATAAAAAATATAAGTATTTATGTTAATGGAAGATAGTCGTCTAAACAGAGATTTTCGATGTTAGTAATCATATCTAGTTTGATGATATTATGTGAATAGTCATTCAGGTGTTGTGGATATGTTATGCGAGTT
+
ABCCBFFFFFFFGGGFGGGGGGGGGGGGHHHHHHHHHHHHHHHHHHGGGGHHHHHHHGGHHGHHHHHHHHHHGHGHGGGHHHHHBGGHGGHHHHGGGHGHHHHHHHHHFHHEGDGC></<0?1111<0111<1=1000=000=00=0000/.00000..;..0000//;/00000-.;09000;900009000009;0090;0000900000000;000;00:000000;../;.0000:000:00..--.
@M05620:45:000000000-G6HP7:1:1101:21532:13287 1:N:0:148
CATCCTGACCCTGAAGTACCCCGGCTTGATTTCTGACATTAGATCGGAAGAGCACACGTCTGAACTCCAGTCACGCACTACAATCTCGTATGCCGTCTTCTGCTTGAAAAAAAAAAATATTTTTTTTGACAGAGTGTCTTGTTTAGAACATATGTAGGACATGATTTTTTCCTGCACCAGGGAAAATAACGTCTAAGTTTTAAAGATTTATTCTTTACTACAGGATCTCACCGCCAGCTTTAGAAAAAGTA
+
BBBBBFFFFFFFGGGGGGGGGGGGGGGGHHHHHHHHGHHHGGFHHHGGGGHHGHHGHGHHHGHGHHHFHGHHHHGHGGGHHHFH3@GHGGHHGHGGGHGHEHFHHHFHFFHCGC@</022>@D2/>@-.=<1F0<F>DGHHGF/<00GF/GGHFD0G00;/C:0;GGHGFHHHFF9/:9;....9BBF00.C.:99B;;0;0C00BBFFFFFFFFFFFFF/B//9/;/;9/..----9/B:B99B/:..//
@M05620:45:000000000-G6HP7:1:1101:7551:13293 1:N:0:148
TACCTGTACTGGGGAAGCATTTGAATATCCCCCCATGGTGATGGGGACGGAGAACTGCTCCATAAACACAGGCAACGTGCCTAACTTTCCCGGGAAGATGAAGTCAAAGAGCGACCACAGCTCTCGGAGGTTATTTTGCATCGGTGAGCCAGACAGAATGATCCGATGAGGGGTGCGAAACTATTTGAGGAAAGGAAGCACCTTTTTATTAAATTTACCTTTTAGCAATCGCCATTCCTACCCTAAAGATC
+
CCCCCFFFFFFFGGGGGGGGGGHHHHHHHHHGGGGHHHHHHHHHHGGGGGGGGHHHHHHHHHHHHHHHHHHHGHHHGHHHHHHHHHHHHHHGGGGGGHHHHHHHHHHHHHHHGGGGGHHHHHHHHGGGGGGHHHHHHHHHHHGGGGGHHHHHHGHHHHHHHHHHHCGGHHHGGEEGGDGGGGGGHHHGGGFGGGGGGGGGGFFFFFFFFFFFFFFFHFFFFFFFFFFFFFFFFFFFFFFFFFFFFFFFFFF
@M05620:45:000000000-G6HP7:1:1101:7565:13307 1:N:0:148
TACCTGTACTGGGGAAGCATTTGAATATCCCCCCATGGTGATGGGGACGGAGAACTGCTCCATAAACACAGGCAACGTGCCTAACTTTCCCGGGAAGATGAAGTCAAAGAGCGACCACAGCTCTCGGAGGTTATTTTGCATCGGTGAGCCAGACAGAATGATCCGATGAGGGGTGCGAAACTATTTGAGGAAAGGAAGCACCTTTTTATTAAATTTACCTTTTAGCAATCGCCATTCCTACCCTAAAGATC
+
BABBBFFFFFFFGGGGGFGGGGGHHHHHHHHGGGGHHHHHGGHCGEGGGGGGGHHHHHHHHFHHHHHHHGHGGHHHGHHHHHHHHHFHGGHGGGGGGGHHHGHHHHFHHHGHGCFGGEGHHHHHHFFCDGGHFHHHHHHHHGGDGFGHGGHHFGHEFHHGHHHHHGCGHHHGGACFGG?BGGGGGGGGGB;FEGGGGECBFFFFFFF?FFFFFFFFFFBFFFFFFFFFFFEFDDFFFFFFBFFFF.;//FF
@M05620:45:000000000-G6HP7:1:1101:17700:13342 1:N:0:148
TACCTGTACTGGGGAAGCATTTGAATATCCCCCCATGGTGATGGGGACGGAGAACTGCTCCATAAACACAGGCAACGTGCCTAACTTTCCCGGGAAGATGAAGTCAAAGAGCGACCACAGCTCTCGGAGGTTATTTTGCATCGGTGAGCCAGACAGAATGATCCGATGAGGGGTGCGAAACTATTTGAGGAAAGGAAGCACCTTTTTATTAAATTTACCTTTTAGCAATCGCCATTCCTACCCTAAAGATC
+
CCCCCFFFFFFFGGGGGGGGGGHHHHHHHHHGGGGHHHGHHHHHHGGGGGGGGHHHHHHHHHHHHHHHHHHHGHHHGHHHHHHGHHHHHHHGGGGGGHHHHHHHHHHHHHHHGGGGGHHHHHHHHGGGGGGHHHHHHHHHHHGGGGGHHHHHHGHHGHHHHHHHHGGGHHHGGGGGGGGGGGGGGGGGFFCFFGGGGGGGGFFFFFFFFFFFFFFFFFFFFFFFFFFFFFFFFFFFFFFFFFFFFFFFFFF
@M05620:45:000000000-G6HP7:1:1101:10068:13351 1:N:0:148
AGATTACTGCAACAGTTCCCCCTGGACCTGGAAAAGTTTCTTGCCTGGCTTACAGAAGCTGAAACAACTGCCAATGTCCTACAGGATGCTACCCGTAAGGAAAGGCTCCTAGAAGACTCCAAGGGAGTAAAAGAGCTGATGAAACAATGGCAAGTAAGTCAGGCATTTCCGCTTTAGCACTCTTGTGGATCCAATTGAACAATTCTCAGCATTTGTACTTGTAACTGACAAGCCAGGGACAAAACAAAGAT
+
AAAACFFFDDBBFGBBBBFGGGGGHHHHHEGFFGHHGHHHHHHHHHHHHHHHHHBDBFGHGHHHHHHHHHHHFHFBDFGHHHHHHGHHHHHHHHGGGGFGGFHFHHHHGHHHHHHHHHHHHGHGDFFEHFHHHGHHHHGHHHHHHHHHFFGGHGHHHHHHHHHHHHHHHHGGGGGHFHHHHHHHHGHGHHHHHHHHGDGFF<GGGHHHHHHHHHHHHGHHHFHHHHHGHHHHGGGGGGGGGGGFGGGGGGF
@M05620:45:000000000-G6HP7:1:1101:5081:13354 1:N:0:148
TACCTGTACTGGGGAAGCATTTGAATATCCCCCCATGGTGATGGGGACGGAGAACTGCTCCATAAACACAGGCAACGTGCCTAACTTTCCCGGGAAGATGAAGTCAAAGAGCGACCACAGCTCTTCGGAGGTTATTTTGCATCGGTGAGCCAGACAGAATGATCCGATGAGGGGTGCGAAACTATTTGAGGAAAGGAAGCACCTTTTTATTAAATTTACCTTTTAGCAATCGCCATTCCTACCCTAAAGAT
+
BBBBBFFFFFFCGGGCGGGGGGFBDHFHHHHGGGCHHHHCHHHBHGEGEGGGGHHHHHHHHHHGHHFGHHHHGHHH/GEGHHHHHHHHHHHGGGGGGHHHHHHHHHEHHHHHGGGGCHHHGHHHFDHDCGCFF1GHHHDGFGGGAEAEAGHEFFEFGFCGFFHGHHDFGGHGFDA@ABGGG?FFFGGGE?F0BBAFFF9CFC.FFFFFEFFFFFFF9BFBFFFFB/;/B:B?AD?EBF/9FFF:FFFBB//
@M05620:45:000000000-G6HP7:1:1101:5059:13357 1:N:0:148
TACCTGTACTGGGGAAGCATTTGAATATCCCCCCATGGTGATGGGGACGGAGAACTGCTCCATAAACACAGGCAACGTGCCTAACTTTCCCGGGAAGATGAAGTCAAAGAGCGACCACAGCTCTTCGGAGGTTATTTTGCATCGGTGAGCCAGACAGAATGATCCGATGAGGGGTGCGAAACTATTTGAGGAAAGGAAGCACCTTTTTATTAAATTTACCTTTTAGCAATCGCCATTCCTACCCTAAAGAT
+
DDDCDFFFFFFFGGGGGGGGGGHHHHHHHHHGGGGHHHHHHHHHHGGGGGGGGHHHHHHHHHHHHHHHHHHHGHHHGHHHHHHHHHHHHHHGGGFGGHHHHHHHHHHHHHHHGGGGGHHHHHHHHHHGGGGGHHHHHHHHGHHGGEGGHHHHHHGHHHHHHHHHHHGGGHHHGGEEGGGDGGGGGHGHGGGFFGGGGGGGGGFFFFFFFFFFFFFFHFFFFFFFFFFFFFFFFFFEFFFFFFBFFFFFFFF
@M05620:45:000000000-G6HP7:1:1101:17580:13375 1:N:0:148
TACCTGTACTGGGTAAGCATTTGAATATCCCCCCATGGTGATGGGGACGGAGAACTGCTCCATAAACACAGGCAACGTGCCTAACTTTCCCGGGAAGATGAAGTCAAAGAGCGACCACAGCTCTCGGAGGTTATTTTGCATCGGTGAGCCAGACAGAATGATCCGATGAGGGGTGCGAAACTATTTGAGGAAAGGAAGCACCTTTTTATTAAATTTACCTTTTAGCAATAGCCATTCCTACCCTAAAGATC
+
CCCCCFFFFFFFGGGGGGGGGGHHHHHHHHHGGGGHHHHHHHHHHGGGGGGGGHHHHHHHHHHHHHHHHHHHGHHHGHHHHHHHHHHHHHHGGGGGGHHHHHHHHHHHHHHHGGGGGHHHHHHHHGGGGGGHHHHHHHHHHHGGGGGHHHHHHGHHHHHHHHHHHGGGHHHGGGGGGGGGGGGGGGGGGGFGGGGGFGGGGGGGGFFFFFFFFFFFFFFFFFFFFFFFFFFFFFFFFFFFFFFFFFFFFFF
@M05620:45:000000000-G6HP7:1:1101:9011:13376 1:N:0:148
TACCTGTACTGGGGAAGCATTTGAATATCCCCCCATGGTGATGGGGACGGAGAACTGCTCCATAAACACAGGCAACGTGCCTAACTTTCCCGGGAAGATGAAGTCAAAGAGCGACCACAGCTCTTCGGAGGTTATTTTGCATCGGTGAGCCAGACAGAATGATCCGATGAGGGGTGCGAAACTATTTGAGGAAAGGAAGCACCTTTTTATTAAATTTACCTTTTAGCAATCGCCATTCCTACCCTAAAGAT
+
CCCCCFFFFFFFGGGGGGGGGGHHHHHHHHHGGGGHHHGHHHHHHGGGGGGGGHHHHHHHHHHHHHHHHHHHGHHHGHHHHHHHHHHHHHHGGGGGGHHHHHHHHHHHHHHHGGGGGHHHHHHHHHHGGGGEHFHHHHHHEHHGGGGG>>>GHHGHHHHHHHHHHHGGGHHHGGEFGGGGGGGGGGGGGGGFGGGGC/;EBFEFFFFFFFFFFFFFFFFFFFFFFFFFFFFFFFFFFFFFFFAFFFFFFFF
@M05620:45:000000000-G6HP7:1:1101:21082:13377 1:N:0:148
AGATTACTGCAACAGTTCCCCCTGGACCTGGAAAAGTTTCTTGCCTGGCTTACAGAAGCTGAAACAACTGCCAATGTCCTACAGGATGCTACCCGTAAGGAAAGGCTCCTAGAAGACTCCAAGGGAGTAAAAGAGCTGATGAAACAATGGCAAGTAAGTCAGGCATTTCCGCTTTAGCACTCTTGTGGATCCAATTGAACAATTCTCAGCATTTGTACTTGTAACTGACAAGCCAGGGACAAAACAAAGAT
+
BBBCCFFFFFFFGGGGGGGGGGGGHHHHHHHHHHHHHHHHHHHHHHHHHHHHHHHHHHHHHHHHHHHHHHHHHHHHHHHHHHHHHHHHHHHHHHGGEEHHHHHHHHHHGHHHHHHHHHHHHHGGGHGGHHHHHGHHHHGHHHHHHHHHHHHHHGHHHHHHHHHHHHHHHHGGGGGHGHHHHHHHHGHGGHHHHHHHHHHGGGHHHHHHHHHHHHHHHHHHHHHHHHHEHHHHEGGGGGGGGGGGGGGGGGG
@M05620:45:000000000-G6HP7:1:1101:9021:13391 1:N:0:148
TACCTGTACTGGGGAAGCATTTGAATATCCCCCCATGGTGATGGGGACGGAGAACTGCTCCATAAACACAGGCAACGTGCCTAACTTTCCCGGGAAGATGAAGTCAAAGAGCGACCACAGCTCTTCGGAGGTTATTTTGCATCGGTGAGCCAGACAGAATGATCCGATGAGGGGTGCGAAACTATTTGAGGAAAGGAAGCACCTTTTTATTAAATTTACCTTTTAGCAATCGCCATTCCTACCCTAAAGAT
+
AAAAAFFFDFFFGGAFGGGGGGHHHHHHHHHGEGGHHHGHHHHHHGGGGGGGGHHHHHHHHHHHHHHHHHHHGHHHGHGHHHHHGHHHHHHGGGGGGGHHHHHHHHGHHHFHGGGGGHHHHHHHHHHG?CCGHHHHHHHHEHHGGEEEFCGHHHFHHHHHHGHHHHGGGFHHGGCCGGAA@AGGGGGGGGGFGGGG//;ABFFFFFFFFFFFFFFFFFFFFBFFBFFFFFFFFFFFFFFFFFAFFF-BBFB
@M05620:45:000000000-G6HP7:1:1101:21083:13397 1:N:0:148
AGATTACTGCAACAGTTCCCCCTGGACCTGGAAAAGTTTCTTGCCTGGCTTACAGAAGCTGAAACAACTGCCAATGTCCTACAGGATGCTACCCGTAAGGAAAGGCTCCTAGAAGACTCCAAGGGAGTAAAAGAGCTGATGAAACAATGGCAAGTAAGTCAGGCATTTCCGCTTTAGCACTCTTGTGGATCCAATTGAACAATTCTCAGCATTTGTACTTGTACCTGACAAGCCAGGGACAAAACAAAGAT
+
AA>ABFFFFFFFGGGGGGGGGGGGDHHHHGHHHHHHHHHHHHHHHHHHHHHHHHHHHHHHHHHHHHEHHHHHHHHHHHHHFHHHHGHHHHDHHHGGGGHHHHFHHHHHGHHHHHHHHHHHHHHGGGGGHHHHHGHHHHHHHHHBGFEHHHHHHGHHFHHHHHHHHGHGHHGGGGGHBGGHHHHHHHHGHHHHGHHHHGFGHHHGHHGEHG0GHCHHHGHHFFH0CGH/GHGFGGGFEGFGGGGGGGGGGFF
@M05620:45:000000000-G6HP7:1:1101:25332:13401 1:N:0:148
AAACCAAGCAGACACTCACCGCTGTTCAGACATGAGGTCAGCTAGATCGGAAGAGCACACGTCTGAACTCCAGTCACGCACTACAATCTCGTATGCCGTCTTCTGCTTGAAAAAAAAAAAAAACAATCACAAAAAACCCCAACCACCCCCATACGCTGTCTCACCACAAAATCCAATTCACACTGATCTACAGCACATAGTCGTCCGACTACCACCCCTACATTATCTATGCTTCGTATAGTCATTACTAT
+
CCCCCCCFBFFFGGGGGGGGGGGGGHHHHHHHHHGHHHHHHHHHHHHHHGGGGHHHHHGHGHHHGHHHHHHHHHHHHGHGGGHHHHHGHHHGGHHHHGGGHGHHHHHHHHHFHHGGGGC</<<.<<111<<100.-..<C.....::.:--///....::0;00.0:..9990000;00;00;/000000;000/./90000....-.:--//09:.-;..0000090000;000-///:000000;0000
@M05620:45:000000000-G6HP7:1:1101:20362:13424 1:N:0:148
AGATTACTGCAACAGTTCCCCCTGGACCTGGAAAAGTTTCTTGCCTGGCTTACAGAAGCTGAAACAACTGCCAATGTCCTACAGGATGCTACCCGTAAGGAAAGGCTCCTAGAAGACTCCAAGGGAGTAAAAGAGCTGATGAAACAATGGCAAGTAAGTCAGGCATTTCCGCTTTAGCACTCTTGTGGATCCAATTGAACAATTCTCAGCATTTGTACTTGTAACTGACAAGCCAGGGACAAAACAAAGAT
+
BBBCCFFFFFFFGGGGGGGGGGGGHHHHHHHHHHHHHHHHHHHHHHHHHHHHHHHHHHHHHHHHHHHHHHHHHHHHHHHHHHHHHHHHHHHHHHGGGGHHHHHHHHHHGHHHHHHHHHHHHHHGGHGGHHHHHGHHHHGHHHHHHHHHHHHHHGHHHHHHHHHHHHHHHHGGGGGHFHHHHHHHHHHGHHHHHHHHHHHGGHHHHHHHHHHHHHHHHHHHHHHHHHHGGHHHHGFGGGGGGGGGGGGGGGG
@M05620:45:000000000-G6HP7:1:1101:20373:13439 1:N:0:148
AGATTACTGCAACAGTTCCCCCTGGACCTGGAAAAGTTTCTTGCCTGGCTTACAGAAGCTGAAACAACTGCCAATGTCCTACAGGATGCTACCCGTAAGGAAAGGCTCCTAGAAGACTCCAAGGGAGTAAAAGAGCTGATGAAACAATGGCAAGTAAGTCAGGCATTTCCGCTTTAGCACTCTTGTGGATCCAATTGAACAATTCTCAGCATTTGTACTTGTAACTGACAAGCCAGGGACAAAACAAAGAT
+
ABABBFFFFFFFGGCGGGGGGGGGCHHHHHHFHFHHHHHHHHHHHHHHHHHHHHHHHGHHHHHHHHHHHHHHGHHHHHHHHHHHHGHHHHFHHHGEEEHHGFCHHHHHGHHHHHHHHHHHHHHGGHGGFHHHHGHHHGGHHFHGHHHHHHHHFGHHHHHHGHHHHHHHHHGGGGGD<GHHHHHHHHHGGHHHHHHHHDHFHFHHHHHGHHHHHHHHHGHGHGHFHHHGHFHHEFGGEGGGGGGGGGGGGGG
@M05620:45:000000000-G6HP7:1:1101:12222:13463 1:N:0:148
AGATTACTGCAACAGTTCCCCCTGGACCTGGAAAAGTTTCTTGCCTGGCTTACAGAAGCTGAAACAACTGCCAATGTCCTACAGGATGCTACCCGTAAGGAAAGGCTCCTAGAAGACTCCAAGGGAGTAAAAGAGCTGATGAAACAATGGCAAGTAAGTCAGGCATTTCCGCTTTAGCACTCTTGTGGATCCAATTGAACAATTCTCAGCATTTGTACTTGTAACTGACAAGCCAGGGACAAAACAAAGAT
+
>A>ABFFFDD4@BGBBBFFGGGGGHHHHHHHGFHHHGHHHHHHHHHHHHHHHHHHHHHHHHHHGHHHHHHHHHHHEDDGHHHHHHGHHHHHHHHGGGFFGGHHHHHHHGHHHHHHHHHHHHFHFEEFEHDFGHGHHHHGHHHHHHHHHHHHHHGHHHHGHHHHHHHHHHHGGGGGGHHFHHHHHHGFGHHHHGHHHHHFFFHHHHHHHHHHHHHHHHFHGHHHGHHHHGHHHHF/FCFGGGGGGGGGGGGF
@M05620:45:000000000-G6HP7:1:1101:12224:13481 1:N:0:148
AGATTACTGCAACAGTTCCCCCTGGACCTGGAAAAGTTTCTTGCCTGGCTTACAGAAGCTGAAACAACTGCCAATGTCCTACAGGATGCTACCCGTAAGGAAAGGCTCCTAGAAGACTCCAAGGGAGTAAAAGAGCTGATGAAACAATGGCAAGTAAGTCAGGCATTTCCGCTTTAGCACTCTTGTGGATCCAATTGAACAATTCTCAGCATTTGTACTTGTAACTGACAAGCCAGGGACAAAACAAAGAT
+
AAABCFFFBDBBFGBBBFGGGGGGHHHHHHHHHHHHHHHHHHHHHHHHHHHHHHHHHHHHHHHHHHHHHHHHHHHFFFGHHHHHHHHHHHHHHHGGGGGHHHHHHHHHGHHHHHHHHHHHHFHGEEGFHFHHHGHHHHGHHHHHHHHHHHHHHGHHHHHHHHHHHHHHHHGGGGGHHHHHHHHHHHHGHHHHGHHHHHFGHHHHHHHHHHGHHHHHHHHHHHHHHHHFHHHHHGGGGGGGGGGGGGGGGGF
@M05620:45:000000000-G6HP7:1:1101:8785:13515 1:N:0:148
AATTACTGCAACAGTTCCCCCTGGACCTGGAAAAGTTTCTTGCCTGGCTTACAGAAGCTGAAACAACTGCCAATGTCCTACAGGATGCTACCCGTAAGGAAAGGCTCCTAGAAGACTCCAAGGGAGTAAAAGAGCTGATGAAACAATGGCAAGTAAGTCAGGCATTTCCGCTTTAGCACTCTTGTGGATCCAATTGAACAATTCTCAGCATTTGTACTTGTAACTGACAAGCCAGGGACAAAACAAAGATC
+
AACBCFFFFF4BFGGGGGGGGGGHGHHHHABBFGHHHHHHHHHHHHHHHHHHHHGHHHHHHHHHHHHHHHHHHHHHHHHHHHHHFHHHHHHHHGGGGHHHHHHFGGHGHHHHHHHHHHHHGHGGFGFHHFHHGHHHHHHHFHHHHHHHBBBGGGHHHHHHHHHHHHHHHGGGGGHHHHHHHHHHHHGHHHHHHHHHD0<=CDGHHHFHHHHHHHHFFHHHGHHHHHHHHHGHGGGGGGGGGFFGGGGGGGF
@M05620:45:000000000-G6HP7:1:1101:13688:13525 1:N:0:148
AGATTACTGCAACAGTTCCCCCTGGACCTGGAAAAGTTTCTTGCCTGGCTTACAGAAGCTGAAACAACTGCCAATGTCCTACAGGATGCTACCCGTAAGGAAAGGCTCCTAGAAGACTCCAAGGGAGTAAAAGAGCTGATGAAACAATGGCAAGTAAGTCAGGCATTTCCGCTTTAGCACTCTTGTGGATCCAATTGAACAATTCTCAGCATTTGTACTTGTAACTGACAAGCCAGGGACAAAACAAAGAT
+
AAABCFFFDDBBFGBBBBGGGGGGHHHHHHHHHHHHHHHHHHHHHHHHHHHHHHHHHHHHHHHHHHHHHHHHHHHGFFGHHHHHHFHHHHHHHHGGGGHGHHHHHHHHGHHHHHHGHHHHHGHGEEFEHFHHHGHHHHFHHHHHHHHHHHHHHGHHHHHHHHHHHHHHHHGGGGGGFHHHHHHHHGGGGHHHGHHHHHHHHHHHHHHGHHGHHHHHHFHHHGHHHHHEFHFHGGFGGGGGGGGGGGGGGGF
@M05620:45:000000000-G6HP7:1:1101:8775:13530 1:N:0:148
AATTACTGCAACAGTTCCCCCTGGACCTGGAAAAGTTTCTTGCCTGGCTTACAGAAGCTGAAACAACTGCCAATGTCCTACAGGATGCTACCCGTAAGGAAAGGCTCCTAGAAGACTCCAAGGGAGTAAAAGAGCTGATGAAACAATGGCAAGTAAGTCAGGCATTTCCGCTTTAGCACTCTTGTGGATCCAATTGAACAATTCTCAGCATTTGTACTTGTAACTGACAAGCCAGGGACAAAACAAAGATC
+
BABBBFFFFF4BFGGGGGGGGGGHFHHHHAFBGGHHHHHHHHHHHHHHHHHHHHHHHHHHHHHHHHHHHHHHHHHHHHHHHHHGGHHHHHHHHGGGGHHGHHHFGGHGHHHHHHHHHHHHFHGGFDFHHFHHGHHHHHHHGHHHHHHHBBBGGHHHHHHHHHHHHHHHHGGGGGHHHHHHHHHHGHGHHHHHHHHHG0<=CGHHHHFHHHHHHHGFFHHHGHHHHHHHHHHHGGGGGGGGGFFGGGGGGGC
@M05620:45:000000000-G6HP7:1:1101:8793:13533 1:N:0:148
AATTACTGCAACAGTTCCCCCTGGACCTGGAAAAGTTTCTTGCCTGGCTTACAGAAGCTGAAACAACTGCCAATGTCCTACAGGATGCTACCCGTAAGGAAAGGCTCCTAGAAGACTCCAAGGGAGTAAAAGAGCTGATGAAACAATGGCAAGTAAGTCAGGCATTTCCGCTTTAGCACTCTTGTGGATCCAATTGAACAATTCTCAGCATTTGTACTTGTAACTGACAAGCCAGGGACAAAACAAAGATC
+
BAABBFFFFF4BFGGGGGGGGGGHHHHHHABFFHHGHHHHHHHHHHHHHHHHHHHHHHHHHHFHHHHHHHHHHHHHHHHGHFHHGHHHHHHHHGGGGHHHHHHFGHHGHHHHHHHHHHHHGHGGEGEHHFHHGHHHHHHHGHHHHHHHBBFCGGFHHHHHHHHHHHHHHGGGGGGHHHHHHHHHHHGHGHHHHHHHH0CDCDHHHHFHHHHHHHHHGHHHCGFHHHFHHGHHGGGGGGGGEF.AEECFGFF
@M05620:45:000000000-G6HP7:1:1101:4846:13544 1:N:0:148
AGATTACTGCAACAGTTCCCCCTGGACCTGGAAAAGTTTCTTGCCTGGCTTACAGAAGCTGAAACAACTGCCAATGCCCTACAGGATGCTACCCGTAAGGAAAGGCTCCTAGAAGACTCCAAGGGAGTAAAAGAGCTGATGAAACAATGGCAAGTAAGTCAGGCATTTCCGCTTTAGCACTCTTGTGGATCCAATTGAACAATTCTCAGCATTTGTACTTGTAACTGACAAGCCAGGGACAAAACAAAGAT
+
AAAABFFFDFFFGGGGGGGGGGGFDHHHHHHHHHHHHHHHHHHHHHHHHHHHHHHHHHHHHHFGHHHHHHHHHHHHHHHHHHHGCGGHHHHHHHGFGGHHHHFHHHHHGHHHHHHHHHHHGHHGFCFEHHHHHGGHHHFHHFHHHHHHGHHHHGGHGHGHHHHHHHHHHHGGGGGGHHGHHHHHHGGGGHHHHHHHHDGHFHHHHHHHHHGHHHHHHHHHHHHHHHHFHHGHGGGGGGGGEFBFGGGGBGF
@M05620:45:000000000-G6HP7:1:1101:4860:13559 1:N:0:148
AGATTACTGCAACAGTTCCCCCTGGACCTGGAAAAGTTTCTTGCCTGGCTTACAGAAGCTGAAACAACTGCCAATGCCCTACAGGATGCTACCCGTAAGGAAAGGCTCCTAGAAGACTCCAAGGGAGTAAAAGAGCTGATGAAACAATGGCAAGTAAGTCAGGCATTTCCGCTTTAGCACTCTTGTGGATCCAATTGAACAATTCTCAGCATTTGTACTTGTAACTGACAAGCCAGGGACAAAACAAAGAT
+
BBBBBFFFFFFFGGGGGGGGGGGGDHHHHHHHHHHHHHHHHHHHHHHHHHHHHHHHHHHHHHHHHHHHHHHHHHHHHHHHHHHHBGHHHHHHHHGGGGHHHHGFHHHHGHHHHHHHHHHHHHHGGGGGHHHHHGHHHHGHHHHHHHHHHHHHHGHHHHHHHHHHHHHHHHGGGGGHHHHHHHHHHHHGHHHHHHHHHGHHHHHHHHHHHHHHHHHHHHHHHHHHHHHHHHHHGGGGGGGGGGGGGGGGGGG
@M05620:45:000000000-G6HP7:1:1101:4840:13563 1:N:0:148
AGATTACTGCAACAGTTCCCCCTGGACCTGGAAAAGTTTCTTGCCTGGCTTACAGAAGCTGAAACAACTGCCAATGCCCTACAGGATGCTACCCGTAAGGAAAGGCTCCTAGAAGACTCCAAGGGAGTAAAAGAGCTGATGAAACAATGGCAAGTAAGTCAGGCATTTCCGCTTTAGCACTCTTGTGGATCCAATTGAACAATTCTCAGCATTTGTACTTGTAACTGACAAGCCAGGGACAAAACAAAGAT
+
BBBBBFFFFFFFGGCGGGGGGGGG4FGHHHGHHHHHHHHHHHHHHHHHHHHGHHHHHHHHHHHHHHHHHHHHHHHH3FGHHHHH3GHHHHHHHHGGGGHHHH3GHHHHGHHHHHHHHHHHHFHFGHGGHHHHHGHHHHHHHFHHHHHHHHHHHGHHHHHHHHGHHHHHHHGGGGGHGHHHHHHHHGHGHHHHHFHHHGHGBGHHHHHHHHHHHGHHHGHHHHHHHHHFGHHHGGGGGGGG.FGFGGFGGGF
@M05620:45:000000000-G6HP7:1:1101:2525:13572 1:N:0:148
AAACCAGAAGACATGAGGTCAGCTAGATCGGAAGAGCACACGTCTGACCTCCAGTCACGCACTACAATCTCGTATGCCGTCTTCTGCTTGAAAAAAAAAAAAATGCAGCGAAAAATAGCCGTCTGCGTCATTAAAGTAAGCATACTTCCCGCTTTCTTTCCGCCAGTTTTCCTCCCCCTCGGCCTGTATCTGCTCGTAATGTCTACGACCAATAGGACTTCATACTTAGCTTTCATAGTCTATACCCATTT
+
BBBABA@FFFFFGFGGGAFFGGHHGHHHHFGGGEFHHHHHHCGHHGH5FGHHHBGHHHGHGGGHHGHHBGHHGGHHHHGGGHGHHGHHHHHFHHFGGEE////023222/////00?1?1?//0.1-<-.0110000000000000000/.--.;0000;0:..--:00090009...99-...9.00///////.-9..////99.;.-9.////:///;////9/////////:////9///;/9//;/
@M05620:45:000000000-G6HP7:1:1101:4869:13578 1:N:0:148
AGATTACTGCAACAGTTCCCCCTGGACCTGGAAAAGTTTCTTGCCTGGCTTACAGAAGCTGAAACAACTGCCAATGCCCTACAGGATGCTACCCGTAAGGAAAGGCTCCTAGAAGACTCCAAGGGAGTAAAAGAGCTGATGAAACAATGGCAAGTAAGTCAGGCATTTCCGCTTTAGCACTCTTGTGGATCCAATTGAACAATTCTCAGCATTTGTACTTGTAACTGACAAGCCAGGGACAAAACAAAGAT
+
A1>AAFFF3BFFGGFGGGGGGGGG0FHHHFGHHHBHHHHHHHHHHHHEHHHFHH1EFGGHHBGFHHHHHGHHHHHHHHHHGGHH0BFCFHFHHHGGG?GHHH0EGGHHGHGHHHFGHHHH1CGGGGGGHGGHHGHHHHGHH2GHHHHHHHHHHGHHFHHHHHHHHHHHHHGGGGGGFHHFHHHHHFHCHHHHHHHHEGFHFHHHHGHHHHGHHCGHHFHH0GFBHFHHHHHFGGGFEFGGEFGGGFEGCB;
@M05620:45:000000000-G6HP7:1:1101:1963:13605 1:N:0:148
AGATTACTGCAACAGTTCCCCCTGGACCTGGAAAAGTTTCTTGCCTGGCTTACAGAAGCTGAAACAACTGCCAATGTCCTACAGGATGCTACCCGTAAGGAAAGGCTCCTAGAAGACTCCAAGGGAGTAAAAGAGCTGATGAAACAATGGCAAGTAAGTCAGGCATTTCCGCTTTAGCACTCTTGTGGATCCAATTGAACAATTCTCAGCATTTGTACTTGTAACTGACAAGCCAGGGACAAAACAAAGAT
+
BCBCCFFFFFFFGGGGGGGGGGGGHHHHHHHHHGGHGHHHHHHHGHGCHHHHHHHFHHHHHGHFGHGHHHGFHHHHHHHHGHHHHHHHHHHHHHGFFGHHHHHHFHHHGHHHHFFFGHHHHGHGGHGEFBHGHFHHHHEHHHHHHFEHHHHHGGGFFHFHHHHHHHHHHHGGGGGHGHHHHHHHHHHGGHGHFHHHHHFHFCHHHHHHFHGHH:GCGFHHHHHGHHHHHGGHEGEGGGEEGGGGGGFFFFB
@M05620:45:000000000-G6HP7:1:1101:19353:13637 1:N:0:148
TACCTGTACTGGGGAAGCATTTGAATATCCCCCCATGGTGATGGGGACGGAGAACTGCTCCATAAACACAGGCAACGTGCCTAACTTTCCCGGGAAGATGAAGTCAAAGAGCGACCACAGCTCTCGGAGGTTATTTTGCATCGGTGAGCCAGACAGAATGATCCGATGAGGGGTGCGAAACTATTTGAGGAAAGGAAGCACCTTTTTATTAAATTTACCTTTTAGCAATCGCCATTCCTACCCTAAAGATC
+
CCCCCFFFFFFFGGGGGGGGGGHHHHHHHHHGGGGHHHGFHHHHHGGGGGGGGHHHHHHHHHHHHHHHHHHHGHHHGHHHHHHHHHHHHHHGGGGGGHHHHHHHHHHHHHHHGGGGGHHHHHHHHGGGGGGHHHHHHHHHHHGGGGGHHHHHHGHHHHHHHHHHHGGGHHHGGEGGFEGGGGGGGGGGGGFGGGGGGGGGGFFFFFFFFFFFFFFFFFFFFFFFFFFFFFFFFFFFFFFFFFFFFF000::
@M05620:45:000000000-G6HP7:1:1101:12184:13646 1:N:0:148
AAACCAAGCAGACACTCACCGCTACTGGAGTTAAGACATGAGGTCAGCTAGATCGGAAGAGCACACGTCTGAACTCCAGTCACGCACTACAATCTCGTATGCCGTCTTCTGCTTGAAAAAAAAAAAACAAACACAACAAACCCCACCCCCACATCCCCCCCCACCACAACTATCCACCCCCACCACATCCCCTCACCCCCTACCAACCCCCCTCCCCCACCCCGCCCCTAACTCCCACCCCATCCCCCACC
+
CCCCCBCFCFFFGGGGGGGGGGGGGHHHHHHHHHHHHHHHHHHHHHHGHHHHHHHGGGGHHHHHHHGHHHGHHHHHHHHHHHHGHGGGHHHHHFHHHGGHHHHEEFHGHHHHHHHGHHHHGGDCCC<//?0.0>.<...<..<<....<--.:00/...----.......000;/00..---.....0;;../;..9.---:..00....---.....-.9.--:;--..//000./...9.//....-.:
@M05620:45:000000000-G6HP7:1:1101:17727:13679 1:N:0:148
AAACCAGAAGACATGAGGTCAGCTAATCGGAAGAGCACACGTCTGAACTCCAGTCACGCACTACAATCTCGTATGCCGTCTTCTGCTTGAAAAAAAAAAAAAAAATACTTTACAAAACTCACACAAACCAGCTACTGAAGAAAATACTGTCTGTGTTTCATAATAAAACAAAAAAGTTTATATCCGACTTAGCACCTAGTACTCCGGCAGCTGACACGAGCTCTTAGGTGCCTTACTTCGGTACTTCTAAT
+
CCCCCCCFFFFFGGGFGGGGGGHHGHHHGGGGGHHHHHHHGHHHGHHHHHHHHHHHHGHGGGHHHHHHHHHFGHHHHGGGHGHHHHHHHHGHHFGG?EE<///>/01?111111110?1111<1..0...<.100000000/</00000<000000//;0000000000:....-.00000000;:.--900000.//////://.--;-.//////.;9-./;:9/////////////.....//////9
@M05620:45:000000000-G6HP7:1:1101:17198:13704 1:N:0:148
TACCTGTACTGGGGAAGCATTTGAATATCCCCCCATGGTGATGGGGACGGAGAACTGCTCCATAAACACAGGCAACGTGCCTAACTTTCCCGGGAAGATGAAGTCAAAGAGCGACCACAGCTCTTGGAGGTTATTTTGCATCGGTGAGCCAGACAGAATGATCCGATGAGGGGTGCGAAACTATTTGAGGAAAGGAAGCACCTTTTTATTAAATTTACCTTTTAGCAATCGCCATTCCTACCCTAAAGATC
+
BBBBBFFFFFFFGGGGGGFFGGHHHHHHHHHGGGGHGHFFFHHHHGGGGGEGGHHHHHHHHHHHHHHHHHHHGGHHCHHHHHHHHGHHHFHGGGEGGGHHHHHHHHGHHHHHGGGGGHHHGGHHHGHGHGEHHHHHHHHFHHGGGGGHHHHHHGHHGFHGHHHHHGGGHHGDGGGGGGGGGGGGGGGGFFFFFGFGFGGGFGGGGGGFFFFFFFFFFFFFFFFEFFFBFFFFFFFFFFFFFFFFFBFFFFF
@M05620:45:000000000-G6HP7:1:1101:13559:13711 1:N:0:148
TACCTGTACTGGGGAAGCATTTGAATATCCCCCCATGGTGATGGGGACGGAGAACTGCTCCATAAACACAGGCAACGTGCCTAACTTTCCCGGGAAGATGAAGTCAAAGAGCGACCACAGCTCTTCGGAGGTTATTTTGCATCGGTGAGCCAGACAGAATGATCCGATGAGGGGTGCGAAACTATTTGAGGAAAGGAAGCACCTTTTTATTAAATTTACCTTTTAGCAATCGCCATTCCTACCCTAAAGAT
+
AAAAAFD@DDFBAE1EGGGGGFFGFFHHFHFGGGCHHHGGHHHFGGGGGGFGGHHHHHHFHHFGHHHHHHGEGHFFGFGAGEGHHGHHHHHGGG?EFHHHHHHHHHHHFHCHGGGGGGHFHHHHHHHGGGCAHHHHHHHHBGGCA<EEGFHHHHGHHGHHGFHHHHCGGFH/ACCCG?;AAAGGGGGGGGGFFGGGFGGGGGFFFFFFFFF/B9FFFF/FFFFFFFFFFBFFFFBFFFFF9FAFFFFFFFF
@M05620:45:000000000-G6HP7:1:1101:17212:13719 1:N:0:148
TACCTGTACTGGGGAAGCATTTGAATATCCCCCCATGGTGATGGGGACGGAGAACTGCTCCATAAACACAGGCAACGTGCCTAACTTTCCCGGGAAGATGAAGTCAAAGAGCGACCACAGCTCTTGGAGGTTATTTTGCATCGGTGAGCCAGACAGAATGATCCGATGAGGGGTGCGAAACTATTTGAGGAAAGGAAGCACCTTTTTATTAAATTTACCTTTTAGCAATCGCCATTCCTACCCTAAAGATC
+
CBBCCFFFFFFFGGGGGGGGGGHHHHHHHHHGGGGHHHGHHHHHHGGGGGGGGHHHHHHHHHHHHHHHHHHHGHHHGHHHHHHHHHHHHHHGGGGGGHHHHGHHHHHHHHHHGGGGGHHHHHHHHHHHHGGHHHHHHHHHHHGGGGGHHGHHHGHHHHHHHHHHHGFGHHHGGCEGGDFGGGGGGGGFGGFGGGGGGFGGGGGGGGGFFFFFFFFFFFFFFFFFFFFFFFFFFFFFFFFFFFFFFFFFFFF
@M05620:45:000000000-G6HP7:1:1101:17189:13722 1:N:0:148
TACCTGTACTGGGGAAGCATTTGAATATCCCCCCATGGTGATGGGGACGGAGAACTGCTCCATAAACACAGGCAACGTGCCTAACTTTCCCGGGAAGATGAAGTCAAAGAGCGACCACAGCTCTTGGAGGTTATTTTGCATCGGTGAGCCAGACAGAATGATCCGATGAGGGGTGCGAAACTATTTGAGGAAAGGAAGCACCTTTTTATTAAATTTACCTTTTAGCAATCGCCATTCCTACCCTAAAGATC
+
CBCCCFFFFFFFGGGGGGGGGGHHHHHHHHHGGGGHHHHHHHHHHGGGGGGGGHHHHHHHHHHHHHHHHHHHGHHHGHHHHHHHHHHHHHHGGGGGGHHHHHHHHHHHHHHHGGGGGHHHHHHHHHHHHGGHHHHHHHHHHHGGGGGHHGHHHGHHHHHHHHHHHGGGHHHGGGGGGGGFGGGGGGGGGGBFGGGGGFGGGGGGGGGEFFFFFFFFFFFFFFFFFFFBFFFFFFFFFFFFFFFFFFFFFFF
@M05620:45:000000000-G6HP7:1:1101:13552:13729 1:N:0:148
TACCTGTACTGGGGAAGCATTTGAATATCCCCCCATGGTGATGGGGACGGAGAACTGCTCCATAAACACAGGCAACGTGCCTAACTTTCCCGGGAAGATGAAGTCAAAGAGCGACCACAGCTCTTCGGAGGTTATTTTGCATCGGTGAGCCAGACAGAATGATCCGATGAGGGGTGCGAAACTATTTGAGGAAAGGAAGCACCTTTTTATTAAATTTACCTTTTAGCAATCGCCATTCCTACCCTAAAGAT
+
DDCDDFFFFFFFGGGGGGGGGGHHHHHHHHHGGGGHHHGHHHHHHGGGGGGGGHHHHHHHHHHHHHHHHHHHGHHHGHHHHHHHHHHHHHHGGGGGGHHHHHHHHHHHHHHHGGGGGHHHHHHHHHHGGGGDHHHHHHHHGHHGGGGGHHHHHHGHHHHHHHHHHHGGGHHHGGGGGGGCGGGGGGGGGGGFGGGGFGGGGGFFFFFFFFHFFFFFFFFFFFFFFFFFFFFFFFFFFFFFFFAFFFFFFFF
@M05620:45:000000000-G6HP7:1:1101:2816:13734 1:N:0:148
CATCCTGACCCTGAAGTACCCCGGCTTGATTTCTGACATTAGATCGGCAGAGCACACGTCTGAACTCCAGTCACGCACTACAATCTCGTATGCCGTCTTCTGCTTGAAAAAAAAAAACAGATCTCGGAGGTTATTTTGCATCGGTGAGCCAGACAGAATGATCCGATGAGGGGTGCGAAACTATTTGAGGTAAGGAAGCACCTTTTTATTAAATTTACCTTTTAGCAATCGCCATTCCTACCCTAACGATC
+
AAAAAFFFFCC1GAGFGGGFCEE0EGEEHHHHH2E211G2GFF21FE//AFHFHHF0EHHHFFFHFHHFF@1FGEHEGCFHGF@FFBA/EEG2DE?>FF2FGEGDGHH1B0/<><<B?CC0111?CFA@@<<<GBF<=11F1<<<<CABCCGFEFF:GHH000;:..:;C/A@.;.;9;?A0;00B90;9/9;9://99/;:FFBFB-/;/B//:FF9;9/:FFFBFBBFE-ABA/9//9/;-;-B-9-A-
@M05620:45:000000000-G6HP7:1:1101:7752:13745 1:N:0:148
CATCCTGACCCTGAAGTACCCCGGCTTGATTCTGACATTAGATCGGAAGAGCACACGTCTGAACTCCAGTCACGCACTACAATCTCGTATGCCGTCTTCTGCTTGAAAAAAAAAAAAACAAAAAAAACGACTTAGAGAAAAAGCTATTTGCGAAGGAACGTAATGACGACTAATACCATACACTCCGGTCAGGATGTGAGACGTTCAAGGGAAAAAGTCGTGCACAAAGCGGATAGAAAGAGAGCCTCAAG
+
CCCCDFFFFFFFGGGGGGGGGGGGGGGGHHHHHHHHHHHHHHHHHGGGGHHHHHHHGHHHGHHHHHHHHHHHHGHGGGGHHHHFHHHGEHHHHGGGHGHHHHHHHHHHHHGGGGGB/>/??00/-<-.-.<..0000000/...:00<000----../......000..-.-00000000/000//.99-.//000000000.../0000..../..<0.99..0</.//.9-<.00000///...//0<0
@M05620:45:000000000-G6HP7:1:1101:26823:13754 1:N:0:148
CATCCTGACCCTGAAGTACCCCGGCTTGATTTCTGACATTAGATCGGAAGAGCACACGTCTGAACTCCAGTCACGCACTACAATCTCGTATGCCGTCTTCTGCTTGAAAAAAAAAAAAAAAAAAAGAAACAGAAATAATACCTCATAATGAAAAATGAACTCAGAATTAATATAACAAGCAAAGAAAATGTAAGTTGTAATGAAAAAATAGTACTTATAGAGGAAGACAAAGTGTCACTGGCACACATACA
+
CCCCDFFFFFFFGGGGGGGGGGGGGGGGHHHHHGHHHHHB5A5B5B2E2A1A2A1A1A11AAGE35FA3BB335>1>0/BFGDD34@?11??F3E>/B?44B4FBFHFFHHGGFGB<>//<-<--...//://0000000:0000000000000..00<<00000<00000<000000/.</0//<//000000000000000000.-.00000<<000000/./../:///000<<000/./0/..000<
@M05620:45:000000000-G6HP7:1:1101:19918:13756 1:N:0:148
TACCTGTACTGGGGAAGCATTTGAATATCCCCCCATGGTGATGGGGACGGAGAACTGCTCCATAAACACAGGCAACGTGCCTAACTTTCCCGGGAAGATGAAGTCAAAGAGCGACCACAGCTCTCGGAGGTTATTTTGCATCGGTGAGCCAGACAGAATGATCCGATGAGGGGTGCGAAACTATTTGAGGAAAGGAAGCACCTTTTTATTAAATTTACCTTTTAGCAATCCCATTCCTACCCTAAAGATCG
+
DDDDDFFFFFFFGGGGGGGGGGHHHHHHHHHGGGGHHHFHHHHHHGGGGGGGGHHHHHHHHHHHHHHHHHHHGHHHGHHHHHHHHHHHHHHGGGGGGHHHHHHHHHHHHHHHGGGGGHHHHHHHHGGGGGGHHHHHHHHHHHGGGGGHHHHHHGHHHHHHHHHHHGGGHHHGGGGGGGGGGGGHHHHGGGGGGGGGGGGGGFFFFFFFFHHFHFFFFFFFFFFFFFFFFFFFFFFHFFFFFFFFFFFFFFA
@M05620:45:000000000-G6HP7:1:1101:19936:13758 1:N:0:148
TACCTGTACTGGGGAAGCATTTGAATATCCCCCCATGGTGATGGGGACGGAGAACTGCTCCATAAACACAGGCAACGTGCCTAACTTTCCCGGGAAGATGAAGTCAAAGAGCGACCACAGCTCTCGGAGGTTATTTTGCATCGGTGAGCCAGACAGAATGATCCGATGAGGGGTGCGAAACTATTTGAGGAAAGGAAGCACCTTTTTATTAAATTTACCTTTTAGCAATCCCATTCCTACCCTAAAGATCG
+
CCCCCFFFFFFFGGGGGGGGGGHHHHHHHHHGGGGHHHGHHHHHHGGGGGGGGHHHHHHHHHHHHHHHHHHHGHHHGHHHHHHHHHHHHHHGGGGGGHHHHHHHHHHHGHHHGGGGGHHHHHHHHGGGGGGHHHHHHHHHHHGGGGGHHHHHHGHHHHHHHHHHHGGGHHHGGCDGGGGGGGGGGGGGGGGGGGGGGGGGGFFFFFFFFFFFFFFFFFFFFFFFFFFBFFFFFFFFFFFFFFFFFFFBFFE
@M05620:45:000000000-G6HP7:1:1101:20263:13766 1:N:0:148
AAACCAAGCAGACACTCACCGCTACTGGAGTTAAGACATAGGTCAGCTAGATCGGAAGAGCACACGTCTGAACTCCAGTCACGCACTACAATCTCGTATGCCGTCTTCTGCTTGAAAAAAAAAAAAAAACATCATATTATATATTACCCCTCTTTCTCCCCATCTTTTTTTCTACATCCCGTCCTCTCTCTTCTCCCTGTTATCTCTCACTTCTAGCCTCCCTCCTCTCACCCCCCTCTTTCTCCCCCTTC
+
CCCCCABFCFFFGGGGGGGGGGGGGHHHHHHHGHHHHHHHHHHHHHFHHHHHHHGGGGGHHGHHHGHHHGHHHHHHHGHHHHGHGGGGHHHH3FGGGGHGGHGGGGGHHHHHHHGHHHHGGFBC<</--.>1>00000000<000000/<C./:0:000;;:/=000:09-;900000;.;.9..;0C0000;///////9//:/;B//;//;9//99/9..//./99/9/;.9;9-;:/9/////9.-.;
@M05620:45:000000000-G6HP7:1:1101:2679:13777 1:N:0:148
AAACCAAGCAGACACTCACCGCTACTGGAGTTAAGACATGAGGTCAGCTAGATCGGAAGAGCACACGTCTGAACTCAAGTCACGCACTACAATCTCGTATGCCGTCTTCTGCTTGAAAAAAAAAAAAAACAGAGTGTCTCGTTGCGAAAATATTGAGGGAATGATATTTTCCTGCATAAGGGAAAATAAAGTATACGTTTTAAAGATTTATTCTTTAATAACGGAGCTCAAAGCCAGCTTTAGATAACGGA
+
CBCCCABFCFFFGGGGGGGGGGGGGHHHHHHHGHHHHHHHHHHHHHHHHHHGHHHGGGGGHGHHGHGHGGGHFHHHHHHHHFHGFGGGHHHHHGHHHGFHHHHGGGHGGHHHHHHEFFHAECD?>///-.><F0<>=100<<.<.<----0C00000/..;;090000000009;B0000:.;;.CB900F0000;:09/;///:/F///;B/99B/9:///9:..9;//;/9/9/A.//:/;//9/99-:
@M05620:45:000000000-G6HP7:1:1101:29119:13936 1:N:0:148
TACCTGTACTGGGGAAGCATTTGAATATCCCCCCATGGTGATGGGGACGGAGAACTGCTCCATAAACACAGGCAACGTGCCTAACTTTCCCGGGAAGATGAAGTCAAAGAGCGACCACAGCTCTCGGAGGTTATTTTGCATCGGTGAGCCAGACAGAATGATCCGATGAGGGGTGCGAAACTATTTGAGGAAAGGAAGCACCTTTTTATTAAATTTACCTTTTAGCAATCGCCATTCCTACCCTAAAGATC
+
BBBBBFFFFFFFGGEGGGGGGGGHHHHHHHHGGGGHHHHHHHHHEFGGGGGGGHHHHHFHHHHHHHHHHHHHGGHHEHHHHHHFHHHHHHHGGGGGGHHHHHHHHHHHHHBGGGGGGHHFHHHHHGGGGGFHHGHHHHHHHHGGGGGHHHFHHGHHHHHGHHHHHDGGFHFGFGCGAEGCCGGFGGGFG/BFFGFFGEEGGFFFFFFEFFFFBFFFFFBB;FFB9BFFFFFFFFFFFFFFFFFFFFFFFFF
@M05620:45:000000000-G6HP7:1:1101:29134:13953 1:N:0:148
TACCTGTACTGGGGAAGCATTTGAATATCCCCCCATGGTGATGGGGACGGAGAACTGCTCCATAAACACAGGCAACGTGCCTAACTTTCCCGGGAAGATGAAGTCAAAGAGCGACCACAGCTCTCGGAGGTTATTTTGCATCGGTGAGCCAGACAGAATGATCCGATGAGGGGTGCGAAACTATTTGAGGAAAGGAAGCACCTTTTTATTAAATTTACCTTTTAGCAATCGCCATTCCTACCCTAAAGATC
+
CCCCCFFFFFFFGGCFGGGGGGHHHHHHHHHGGGGHHHGHHHHHHGGGGGGGGHHHHHHHHHHHHHHHHHHHGHHHGHHHHHHHHHHHHHHGGGGGGHHHGHHHHGHHHHHHGGGGGHHFHHHHHBF?CGEHHHHHHHHHHHGGGGGHHHFHHGHC<<GHHHHHHEGGBGFEGGFGA.:@DGFGGGFBEFFFFGGGGFGGGFFFFFFEFF0;FFFFFBFF;FFB:FFBFFFFFFFFFFFFFFFFFFBFFFF
@M05620:45:000000000-G6HP7:1:1101:17486:13965 1:N:0:148
CATCCTGACCCTGAAGTACCCCGGCTTGATTTCTGACATTAGATCGGAAGAGCACACGTCTGAACTCCAGTCACGCACTACAATCTCGTATGCCGTCTTCTGCTTGAAAAAAAAAACCATACAGCTTCCCGAAGCCCCCATTATCCCCAAAGACAATAAACAAAAACAGACTAAGGTTAGTCTCTTCCGACGCCCGGACTACTCCCGTCCTCGCCCCCTACCTCGTCTCCCCCTCTTCCTTTCTTGCCACT
+
BBBBBFFFFFFFGGGGGGGGGGGGGGGFHHHHHHHGHGHHHBHHHHGGGGHHHHHHGGHHHGHFHHHHHHHHFGEHGGGGHGFGFFGFGGGHHFGFGHGHHHHF?GFGGGHGEG////?22@22@221??/////<.>>-0>11F1<</<.////<000=00....;./:;C00//<00.;B9;0000..---;:-----/;//9.:;:9.:A--99-;.99B/..9..//9.-..///////////////
@M05620:45:000000000-G6HP7:1:1101:11930:13969 1:N:0:148
CATCCTGACCCTGAAGTACCCCGGCTTGATTTCTGACATTAGATCGGAAGAGCACACGTCTGAACTCCAGTCACGCACTACAATCTCGTATGCCGTCTTCTGCTTGAAAAAAAAAAACCCCACCCACCCCCCCCCCCCCCCCCCCCCCCCCCCCCCCCCACCCCCCCCCACCCCCCCCCCCCCCCCCCCCCCCCCCCCACCCCCCCCCCCCCCCCCCCCCCCCCCCCCCCCCCCCCCTCCACCCCCCCCCC
+
CBCCDFFFFFFFGGGGGGGGGGGGGGGGHHHHHHHHHHHHHHHHHHGGGGHHHHHHHGGHHGHHHHHHHGHHHGGHGGGHHHHHHHHFFGHHHHGEGHGHFFHHHHHHEHHFGGF/<////?//////<>>-----:--9-:9-:-99----9-@-----...--;-:--;..--;@---@-;-;9-:------9--:-;..-@--9-@;=--9-;9@-;;@--9;:-------;---.;//..---9--:
@M05620:45:000000000-G6HP7:1:1101:18768:13970 1:N:0:148
TACCTGTACTGGGGAAGCATTTGAATATCCCCCCATGGTGATGGGGACGGAGAACTGCTCCATAAACACAGGCAACGTGCCTAACTTTCCCGGGAAGATGAAGTCAAAGAGCGACCACAGCTCTCGGAGGTTATTTTGCATCGGTGAGCCAGACAGAATGATCCGATGAGGGGTGCGAAACTATTTGAGGAAAGGAAGCACCTTTTTATTAAATTTACCTTTTAGCAATCGCCATTCCTACCCTAAAGATC
+
BABBAFFFFFFFGGGGGGGGGGHHHHHHHHHGGGGHHHBAFFHHHGGGGGGGGHHHGHHHHHHHHHHHHHHHGHGHGHHGHHHHHHHHHHHGGGGGGHHHHHHHGHHHHHHHGGGGGHHHHHHHHGGFGGFHHHHHHHHHHHGGGGGHGHHHHGHGGHHHHHHHHEGGHHHGGEDGGGGGGGGGGGGGFGFFFGGGGFGGGFFFFFFFFFFFFFFFFFFFFFFFFFFFFFFFFFFFFFFFFFFFFFFFFFF
@M05620:45:000000000-G6HP7:1:1101:28179:14011 1:N:0:148
TACCTGTACTGGGGAAGCATTTGAATATCCCCCCATGGTGATGGGGACGGAGAACTGCTCCATAAACACAGGCAACGTGCCTAACTTTCCCGGGAAGATGAAGTCAAAGAGCGACCACAGCTCTTCGGAGGTTATTTTGCATCGGTGAGCCAGACAGAATGATCCGATGAGGGGTGCGAAACTATTTGAGGAAAGGAAGCACCTTTTTATTAAATTTACCTTTTAGCAATCGCCATTCCTACCCTAAAGAT
+
3AAAADFFFFFFCEFEEGGFGDGHHFHFHHHGG?EHHFBB5FGHHGGGEECEGHFHFGHFHHHHHFGHHFHHGGGHGGHHGDGHHFHHHFHGCGCEGGHHHFFEGHHHHHHHGGCGGHHHHFFHFFGGDDG<?DGHFHHFEHHGG<EFC1FFCCCGFC<GGHGGHHGGDHHFDDEDA?;@GGGFFFFGGGGFECFFB:9./;9FFFFFFFFBFFFFFFBFFFFFFFFFFFFFEFAAFFBB/BFFFFBBF99
@M05620:45:000000000-G6HP7:1:1101:17866:14042 1:N:0:148
TACCTGTACTGGGGAAGCATTTGAATATCCCCCCATGGTGATGGGGACGGAGAACTGCTCCATAAACACAGGCAACGTGCCTAACTTTCCCGGGAAGATGAAGTCAAAGAGCGACCACAGCTCTCGGAGGTTATTTTGCATCGGTGAGCCAGACAGAATGATCCGATGAGGGGTGCGAAACTATTTGAGGAAAGGAAGCACCTTTTTATTAAATTTACCTTTTAGCAATCGCCATTCCTACCCTAAAGATC
+
CBCCCFFFFFFFGGGGGGGGGGHHHHHHHHHGGGGHHHHGHHHHHGGGGGGGGHHHHHHHHHHHHHHHHHHHGGHHGHHHHHHHHHHHHHGGGGGGGHHHHHHHHHHHHHHHGGGGGHHGHHHHHGGGGGEHHHHHHHHGHHGGGGGHHHHHHGHHHHHHHHHHHGGGHHHGGDGGGGGGGGGGGGGGGEFGGGGEFFFEFFFFFFFFFFFFFFFFFFFFFFFFFFFFFFFFFFFFFFFFFAAFFFFFFFF
@M05620:45:000000000-G6HP7:1:1101:17852:14057 1:N:0:148
TACCTGTACTGGGGAAGCATTTGAATATCCCCCCATGGTGATGGGGACGGAGAACTGCTCCATAAACACAGGCAACGTGCCTAACTTTCCCGGGAAGATGAAGTCAAAGAGCGACCACAGCTCTCGGAGGTTATTTTGCATCGGTGAGCCAGACAGAATGATCCGATGAGGGGTGCGAAACTATTTGAGGAAAGGAAGCACCTTTTTATTAAATTTACCTTTTAGCAATCGCCATTCCTACCCTAAAGATC
+
CCCCCFFFFFFFGGGGGGGGGGHHHHHHHHHGGGGHHHGHHHHHHGGGGGGGGHHHHHHHHHHHHHHHHHHHGHHHGHHHHHHHHHHHHHHGGGGGGHHHHHHHHHHHHHHHGGGGGHHHHHHHHGGGGGEHHHHHHHHGHHGGGGGHHHHHHGHHHHHHHHHHHGGGHHHGGGGGGGGGGGGGGGGGGGGGGGGGGFGFFFFFFFFFFFFFFFFFFFFFFFFFFFFFFFFFFFFFFFFFFFFFFFFFFFF
@M05620:45:000000000-G6HP7:1:1101:18001:14068 1:N:0:148
AAACCAAGAAGACATGAGGTCAGCTAGATCGGAAGAGCACACGTCTGAACTCCAGTCACGCACTACAATCTCGTATGCCGTCTTCTGCTTGAAAAAAAAAAGCCCTCAGCTCCGCCGAGGTCAGCTGGGGGGCTTTCTTTTTATACGCAACGCGAACCCTGAAACAATCCTTTTTTAACTAATTCCTGCTGAGTCATTCATTAGTTTTCAGCCCCCTTGCTTCTTCCCACCCACTCTCTCCTCTCCTCCCC
+
BBBBBBBFFFFFGGGGFFEAFGHHHFHHHHHGFGGFFHHHFHGHGHGFHHHHHHGHHFFGGGGGHHHH53FHAFE3FDGFEEHGH4@4GHG?GBFA/>E///BB/BFCHBBCG//C/></EF1<FG1?/--99=9BFB//9B.:;/.;A;-------9;...9//9.//.9;//F@.9BBFB//BBF/9B;9./;/;/FB//;/9:BB///;/.;@@ABFB/9;F//.;;..;9.///9//;BF9/:.:.;
@M05620:45:000000000-G6HP7:1:1101:28549:14079 1:N:0:148
AGATTACTGCAACAGTTCCCCCTGGACCTGGAAAAGTTTCTTGCCTGGCTTACAGAAGCTGAAACAACTGCCAATGTCCTACAGGATGCTACCCGTAAGGAAAGGCTCCTAGAAGACTCCAAGGGAGTAAAAGAGCTGATGAAACAATGGCAAGTAAGTCAGGCATTTCCGCTTTAGCACTCTTGTGGATCCAATTGAACAATTCTCAGCATTTGTACTTGTAACTGACAAGCCAGGGACAAAACAAAGAT
+
BBBBBFFFDF@FGGFGGGGGGGGGHHHHHHHHHHHHHHHHHHHHHHHHHHHHHHHHHHHHHHHHHHHHHHHHHHHHHHHHHHHHHHHHHH5GHHGG/EGHHHHHHHHHGHHHHHHHHHHHH3GGEHFGHDGHHFHHHHGHH3FGHHHHHHHHHGHHHHHHHHHHHHHHHHGGGGGHHHHHHHHHHFHGHHHHFCGHHDGHFHHHHHHHHHHHHHHHHHHGHHFFHHHHHHGHHGGGGGGGEF9AFGGGGGF
@M05620:45:000000000-G6HP7:1:1101:18603:14091 1:N:0:148
TACCTGTACTGGGGAAGCATTTGAATATCCCCCCATGGTGATGGGGACGGAGAACTGCTCCATAAACACAGGCAACGTGCCTAACTTTCCCGGGAAGATGAAGTCAAAGAGCGACCACAGCTCTCGGAGGTTATTTTGCATCGGTGAGCCAGACAGAATGATCCGATGAGGGGTGCGAAACTATTTGAGGAAAGGAAGCACCTTTTTATTAAATTTACCTTTTAGCAATCGCCATTCCTACCCTAAAGATC
+
CCCCCFFFFFFFGCFEGGGGGFHGFGHHHHHGGGGHGHGGGHHGHGGCGGGGGHHFHHHHHHGHHHHHGHHHGGHHGHHHHGHHHHHHHHHGGGGGGHHHHHHHHHHHHHGHGGGGGHHHHHHGHGGGFGAGHHHGHHHHHHGFFGGHHFHHHGHFGGHHHGHHHGGDHHHGGEGGGDCDGGGGGGGFEFCFGGFFGFGFFFFFFFFFFFFFFFFFFFFFFFFFFFFFFFFFFFFFFFFFFFFFFFFBFFF
@M05620:45:000000000-G6HP7:1:1101:27460:14092 1:N:0:148
TACCTGTACTGGGGAAGCATTTGAATATCCCCCCATGGTGATGGGGACGGAGAACTGCTCCATAAACACAGGCAACGTGCCTAACTTTCCCGGGAAGATGAAGTCAAAGAGCGACCACAGCTCTCGGAGGTTATTTTGCATCGGTGAGCCAGACAGAATGATCCGATGAGGGGTGCGAAACTATTTGAGGAAAGGAAGCACCTTTTTATTAAATTTACCTTTTAGCAATCGCCATTCCTACCCTAAAGATC
+
CCCCCFFFFFFFGGGGGGGGGGHHHHHHHHHGGGGGHHFGHHHHHGGGGGGGGHHHHGHHGHHHHHHHHHHHGGHHGHHHHHHHHGHHHHHGGGGGGGHHHGHHHHHHHHHHGGGGGHHHHHHGHGGGGGFHHHHHHHHGHHGGGGGHHHHHHGHHHHHHHHHGHGGGHHHGGEGGFFGGGGGGGGGGFGFGFGGGGGGGGFFFFFFFFFFFFFFFFFBBFFFFFFFFFFFFFFFFFFFFFFFFFFFFFFF
@M05620:45:000000000-G6HP7:1:1101:14660:14137 1:N:0:148
AGATTACTGCAACAGTTCCCCCTGGACCTGGAAAAGTTTCTTGCCTGGCTTCCAGAAGCTGAAACAACTGCCAATGTCCTCCAGGATGCTCCCCGTCAGGAACGGCTCCTAGAAGACTCCCAGGGAGTAAAAGAGCTGATGCAACAATGGCAAGTAAGTCAGGCATTTCCGCTTTAGCACTCTTGTGGATCCAATTGAACAATTCTCAGCATTTGTACTTGTAACTGACAAGCCAGGGACAAAACAAAGAT
+
AAAAAFFFBF1FGGFGGGGGGGGG0GHHHHHHHHHHGHHHHHHHHHHHHHH0GHBHHHHHHHHHHHHHHHHHCHHFHHHH1FGHFHH@GH1FFGGG/EEHHH0?EEGGGHHHHHGGHHHG/<1FEAEFHDHHHGHHHHDHH1GHHHHHHEGHHGHHHHHHHHEGHHHHHHGGGGGGFHHHHHHHHGHGHHHHHFHHHHHHHHFHHHHHGHHHHFHHHCGGFHFGHGGGGGGGGGGEEFGGGGBFGGGGGFF
@M05620:45:000000000-G6HP7:1:1101:14642:14149 1:N:0:148
AGATTACTGCAACAGTTCCCCCTGGACCTGGAAAAGTTTCTTGCCTGGCTTCCAGAAGCTGAAACAACTGCCAATGTCCTCCAGGATGCTCCCCGTCAGGAACGGCTCCTAGAAGACTCCAAGGGAGTAAAAGAGCTGATGCAACAATGGCAAGTAAGTCAGGCATTTCCGCTTTAGCACTCTTGTGGATCCAATTGAACAATTCTCAGCATTTGTACTTGTAACTGACAAGCCAGGGACAAAACAAAGAT
+
AAAAAFFFBD@FGGGGFGGGGGGGAGHHHHHHCFGHGHHHHHHHHHHHHHH0GHBHHHHHHHHHHHHHHHHHFHHHHHHH1FGHEHHEGH1FFFGF/?EHHH0?AEGGGHHHFF1BGHHG1B1FECEGH1GHHFHHHHFGH1FGHHHHHEHFHGHHHHHHHHHHHHHHHHGGGGGHHHHHHHHHHGHGFHHHHGHHHHHHHHHHHHHHEHHHHGHHHGHGFHEFHHFGGGGGGGGFGGGGEGBFGFGGGGG
@M05620:45:000000000-G6HP7:1:1101:17933:14164 1:N:0:148
CATCCTGACCCTGAAGTACCCCGGCTTGATTTCTGACATTAGATCGGAAGAGCACACGTCTGAACTCCAGTCACGCACTACAATCTCGTATGCCGTCTTCTGCTTGAAAAAAAAAAAAAACCAAAAAACAACACACTAATACCCTCCTAAACCATACAACCAACCATGACACATTCTGACACAATTATCATCCCCTTCCCCCTGCTCCTCCCTATGCCGTTGCACATGCCCACACTCTACCACACCACTCT
+
CCCCEFFFFFFFGGGGGGGGGGGGGGGGHHHHHHHHHHHHHHGHHHGGGGHHHHHHHGHHHGHHHHHHHHHHHHGHGGGGHHHH3GHHGGHHHHGGGHGHHHHHHHHGHHGGGGGG<>////....<<.....<..//01110:0../01:0<.00/000.9C<..010000/01:111100/.0<:1111:0<././///.-.<0<<0//./0000:-....00<1000/0<..</:1110:.....0/1
@M05620:45:000000000-G6HP7:1:1101:24977:14178 1:N:0:148
TACCTGTACTGGGGAAGCATTTGAATATCCCCCCATGGTGATGGGGACGGAGAACTGCTCCATAAACACAGGCAACGTGCCTAACTTTCCCGGGAAGATGAAGTCAAAGAGCGACCACAGCTCTCGGAGGTTATTTTGCATCGGTGAGCCAGACAGAATGATCCGATGAGGGGTGCGAAACTATTTGAGGAAAGGAAGCACCTTTTTATTAAATTTACCTTTTAGCAATCGCCATTCCTACAAAGATCGGA
+
CCCCCFFFFFFFGGGGGGGGGGHHHHHHHHHGGGGHHHFHGHHHHGGGGGGGGHHHHHHHHHHHHHHHHHHHGGHHGHHHHHHHHHHHHHHGGGGGGHHHHHHHHHHHHHHHGGGGGHHHHHHHHGGGGGGHHHHHHHHHHHGGGGGHHHHHHGHHHHHHHHHHHGGGHHGGGDDGGGGGGGGGGGGGEGEGFGGGGGGGGFFFFFFFFFFFFFFFFFBFFFFFFFFFFFFFFFFFFFFFFFFFFFFFFFF
@M05620:45:000000000-G6HP7:1:1101:13958:14207 1:N:0:148
CATCCTGACCCTGAAGTACCCCGGCTTGATTTCTGACATTAGATCGGGAGAGCACACGTCTGAACTCCAGTCACGCACTACAATCTCGTATGCCGTCTTCTGCTTGAAAAAAAAAAAAAAAAAAAAAAAAATCTAAAAGGACATGTTGTAATAAGTAAATAAATAAAGAAAAAAATCAGAAAGGTTAACAAGTGAGAAGAAGTGAGGGATGGAGTGTGATATTATGAGGATGAAACATGGGGTTGTGGATG
+
BABCCFFFFFFFGGGGGGGGGGGGGGGGHHHHHHHHHHHHHHGHHHGGGGGGHGHGHGGHHGHGHHHHHHHHHHGHGGGHHHHH3GHHGFHHHHGEGHGHHHHHHHHGGGF<CCG><</---<<--<----.0000000./:/00000/0::000:00000:<000000<//.--:00:0::0.0000:00/000<00:0//0000.../..//0.000000000000/0<00000:<0/...--...0:0
@M05620:45:000000000-G6HP7:1:1101:25475:14318 1:N:0:148
CATCCTGACCCTGAAGTACCCCGGCTTGATTTCTGACATTAGATCGGAAGAGCACACGTCTGAACTCCAGTCACGCACTACAATCTCGTATGCCGTCTTCTGCTTGAAAAAAAAAAAATAAAAATAACAAATCTTCACTATTTTATTATCATCTCCACCTCTAGAAAACTTCGCAACTAACGTACAAGTGTTGCCAACATAACCTTTTTAGTATGCAGTAGGCGACCACCAGTACTCTTGCTCATCTCTGC
+
CCDDCFFFFFFFGGGGGGGGGGGGGGGGHHHHHHHHHHHHHHGHHHGGGGHHHHHHHGHHHGHHHHHHHHHHHGGHGGGHHHHHHHHHGGHHHHGFGHGEHHHHHHHHHHHGGGGD<<0111110111110=1111111111111111111111=00/...000000//000....</0:0./...00:000.0000../00<:C0000./0000000:0000-----..9.000:000000000000000
@M05620:45:000000000-G6HP7:1:1101:23798:14332 1:N:0:148
CATCCTGACCCTGAAGTACCCCGGCTTGATTTCTGACATTAGATCGGAAGAGCACACGTCTGAACTCCAGTCACGCACTACAATCTCGTATGCCGTCTTCTGCTTGAAAAAAAAAAAAAAAAAAAAAAGACACACAAAAATAAACACGAGGCAAAGAAGAGAAGAAGAAAAGCAGGGATAACGCAGATCGACGGCCTGGCGCGACGACACAGTCGAGCAGCGAAGTGATGGGCAGGAGAAACAGCTGAATA
+
BABCCFFFFFFFGGGGGGGGGGGGGGGGHHHHHHHGHHHHHHGHHHGGGGHHHGHGHGGHHGGGHHHHHHHHHHGHGGGHHHHHCGHGFEFHHHFEEHGHHHFHHHFHHHHGGGGDC//>>--<---:..///;..9..:.00;00..----...9/9:0./0/0//0/:/:.9/.-./;90.----00..-----...:-.--9-----/.00.9-.-//--;-.00090../.:....0/9/.0:0:00
@M05620:45:000000000-G6HP7:1:1101:9009:14334 1:N:0:148
TACCTGTACTGGGGAAGCATTTGAATATCCCCCCATGGTGATGGGGACGGAGAACTGCTCCATAAACACAGGCAACGTGCCTAACTTTCCCGGGAAGATGAAGTCAAAGAGCGACCACAGCTCTCGGAGGTTATTTTGCATCGGTGAGCCAGACAGAATGATCCGATGAGGGGTGCGAAACTATTTGAGGAAAGGAAGCACCTTTTTATTAAATTTACCTTTTAGCAATCGCCATTCCTACCCTAAAGATC
+
DDCDDFFFFFFFGGGGGGGGGGHHHHHHHHHGGGGHHHGHHHHHHGGGGGGGGHHHHHHHHHHHHHHHHHHHGHHHGHHHHHHHHHHHHHHGGGGGGHHHHHHHHHHHHHHHGGGGGHHHHHHHHGGGGGEHHHHHHHHHHHGGGGGHHHHHHGHHHHHHHHHHHGGFHHHGGCEGGDGGGGGGGGGGGGFGGGGGGFGFGFFFFFFFFFFFFFFFFFFFFFFFFHHFFFEFFFFFFFFHFFFFFFFFFFF
@M05620:45:000000000-G6HP7:1:1101:29464:14336 1:N:0:148
AGATTACTGCAACAGTTCCCCCTGGACCTGGAAAAGTTTCTTGCCTGGCTTACAGAAGCTGAAACAACTGCCAATGTCCTACAGGATGCTACCCGTAAGGAAAGGCTCCTAGAAGACTCCAAGGGAGTAAAAGAGCTGATGAAACAATGGCAAGTAAGTCAGGCATTTCCGCTTTAGCACTCTTGTGGATCCAATTGAACAATTCTCAGCATTTGTACTTGTAACTGACAAGCCAGGGACAAAACAAAGAT
+
ABBBCFFFBBDDGGBBBBFGGGGGHHHHHHHHHHHHGHHHHHHHHHHHHHHHHHHHHHHHHHHHHHHHHHHHGHHBDDDGAFFFGFGEFGFGHHGGEFGFGH3FFGGHGHHHHHHGHHHHHGHFEFEEHBGHHGFGHHGHHGHHHGHHFGGGHGHHGHHHHHHHGHHHHHGGGGGHHHGHHHHHHGCEGHHHHFHHHGGFB<DGGHHHHHHHHGHHHFHGHGHGHHGGGHHHHGFGEGGGEFFFGGGGFGF
@M05620:45:000000000-G6HP7:1:1101:12762:14343 1:N:0:148
TACCTGTACTGGGGAAGCATTTGAATATCCCCCCATGGTGATGGGGACGGAGAACTGCTCCATAAACACAGGCAACGTGCCTAACTTTCCCGGGAAGATGAAGTCAAAGAGCGACCACAGCTCTCGGAGGTTATTTTGCATCGGTGAGCCAGACAGAATGATCCGATGAGGGGTGCGAAACTATTTGAGGAAAGGAAGCACCTTTTTATTAAATTTACCTTTTAGCAATCGCCATTCCTACCCTAAAGATC
+
CBCCCFFFFFFFGGGGGGGGGGHHHHHHHHHGGGGHHHGHHHHHHGGGGGGGGHHHHHHHHHHHHHHHHHHHGHHHGHHHHHHHHHHHHHHGGGGGGHHHHHHHHHHHHHHHGGGGGHHHHHHHHGGGGGGHHHHHHHHGHHGGGGGHHHHHHGHHHHHHHHHHHGGGHHHGGEFGGGFGGGGGGGGGGFFGGGGGGGGGGFFFFFFFFFFFFFFFFFFFFFFFFFFFFFFFFFFFFFFFFFFFFFFFFFF
@M05620:45:000000000-G6HP7:1:1101:29450:14347 1:N:0:148
AGATTACTGCAACAGTTCCCCCTGGACCTGGAAAAGTTTCTTGCCTGGCTTACAGAAGCTGAAACAACTGCCAATGTCCTACAGGATGCTACCCGTAAGGAAAGGCTCCTAGAAGACTCCAAGGGAGTAAAAGAGCTGATGAAACAATGGCAAGTAAGTCAGGCATTTCCGCTTTAGCACTCTTGTGGATCCAATTGAACAATTCTCAGCATTTGTACTTGTAACTGACAAGCCAGGGACAAAACAAAGAT
+
AAACBFFFB@4BGGFBBBFGGGGGHHHHHHHGHHHHGHHHHHHHHHHHHHHHHHHHHHHHHHHHHHHHHFHHCFHBDDFG5BEFGFGFGHBFGHGGFFGFGF3BGGGHGHHHHGHFBHHHHFHGFGFFGDFHFFHGHHEFHDDGGHHHFGGHGGGHFGHHHHGHHHHHHHGGGGGHGFHHGGHHHGGGGHHHH0DGHFHFDCGFGFHHBGGGHCGGHFCGGCGHHGFHHHHHGGFGGFFGEFFGFGGGGGC
@M05620:45:000000000-G6HP7:1:1101:4829:14405 1:N:0:148
AAACCAAGCAGACACTCACCGCTGTTCAGACATGAGGTCAGCTAGATCGGAAGAGCACACGTCTGAACTCCAGTCACGCACTACAATCTCGTATGCCGTCTTCTGCTTGAAAAAAAAAAATTTATTTTACATAGAGTCTTTTTGAGACCCTATTTCGGCCCTGCTTTTTTCCTGCCTCCGTGCAAATAACTTATACGTTTTTCAGATTTGTTCTTTACTACATGCTCTCACACCCTGCTTTCTACCCAAGC
+
AAAABAB?AFFFGGGGGGGGGGGGGHHFFFFFHHHHCGCGHHHHHHHHHGDFGHHGHHGHGHHHGHHHGHHHHGGFGEGEGGHHHHG3BGHF1EHFHEEGGGDG4FGHHHHHFHF?@/B/02@22111<D111111??1@11<-...1<.00<<0=/@-<-<<.C00C:-/;C0/.00....:.0000;;000;00.9;/;.;909;0;0;.;99B/9B///;///;/9////...;;/////://./.;.
@M05620:45:000000000-G6HP7:1:1101:18892:14406 1:N:0:148
CATCCTGACCCTGAAGTACCCCGGCTTGATTTCTGACATTAGATCGGAAGAGCACACGTCTGAACTCCAGTCACGCACTACAATCTCGTATGCCGTCTTCTGCTTGAAAAAAAAAAAAAAAAAAAATAAAATACAAAAAAAACAGTTGTTAACATACAAAAGTTAGGTAGAAGGAATGAGGTAGGGAATGTACATGAATGAAGAGCGAAACAGAAAACATCATCGAGAGTGACGATCAGTGAAAGGATATT
+
CCCDDFFFFFFFGGGGGGGGGGGGGGGGHHHHHHHHHHHHHHHHHHGGGGHHHHHHHGHHHGHHHHHHHHHHHHGHGGGGHHHHBGHHGGHHHHGGGHGHHHHHHHHGHHHGGGGG><>/><<--:.0000000000..:9?../:0:0.0;00000000./0000/000000.:/0000/;00..:./00000000:00:0;0.:-----///00//;000000/.9:0000.....0:000;0./:0:0
@M05620:45:000000000-G6HP7:1:1101:22231:14467 1:N:0:148
AGATTACTGCAACAGTTCCCCCTGGACCTGGAAAAGTTTCTTGCCTGGCTTACAGAAGCTGAAACAACTGCCAATGTCCTACAGGATGCTACCCGTAAGGAAAGGCTCCTAGAAGACTCCAAGGGAGTAAAAGAGCTGATGAAACAATGGCAAGTAAGTCAGGCATTTCCGCTTTAGCACTCTTGTGGATCCAATTGAACAATTCTCAGCATTTGTACTTGTAACTGACAAGCCAGGGACAAAACAAAGAT
+
>>>AAFFFBDDFGGGBGGGGGGGGGGHHHHGHHHHHGHHHHHHHHHHHHHHHHHHHHHHHHHHHHHHHHHHHHHHHHHHHHGHHHFHHHHGHFHGGEFHHHHHGGHHHGHHHHHHHHHHHHGHGDEGEGFHHHGHHHHGHHHHHHHHHHFHHHGGHHHHHHHHHHGHHHHGGGGGHHHGHHHHHHGHGGHHHHHHHHGGGHHGHHHHHHHHHHGFGHFHGHHHHHHHHFHHHGGFGEFGGGFGGGGGGGGF
@M05620:45:000000000-G6HP7:1:1101:6639:14469 1:N:0:148
ATCTCTATCTCCTAAAAAGGAAGAAAGGGGAGGGAAGATCGGAAGAGCACACGTCTGAACTCCAGTCACGCACTACAATCTCGTATGCCGTCTTCTGCTTGAAAAAAAAAAAAACCCAGTAATGCTAACCGATGCCCCCCTGAACCCCAGTGCCCCCGGAGATACGCTGCCTCAGGTGGGTCTCTGTCGACTCCTCCATTCCTCCCGTCCTTTCCCCCGGCATCTACTTTTCGTAGTGATTTTTCTCATTT
+
BBBBBFFFFFFFGGGGGGGGGGHCFBFFGGCGGGEFEFGHHGGGGHHHHHHHGHHHGFBGHHHGHHHFGGHGGGHHHHH3FGFFEGHHHGEGHGHHFFHHHGHHHHGGCDG<////?</11>F1111100-<-<<0/.<:@./:/:;.../009/C----:-;;9.....AFF/:/;/.;.9./99//;.-.9;/././///://...9:.//;/:..--9--/9////9/;@A..:////;////9////
@M05620:45:000000000-G6HP7:1:1101:21501:14474 1:N:0:148
AGATTACTGCAACAGTTCCCCCTGGACCTGGAAAAGTTTCTTGCCTGGCTTACAGAAGCTGAAACAACTGCCAATGTCCTACAGGATGCTACCCGTAAGGAAAGGCTCCTAGAAGACTCCAAGGGAGTAAAAGAGCTGATGAAACAATGGCAAGTAAGTCAGGCATTTCCGCTTTAGCACTCTTGTGGATCCAATTGAACAATTCTCAGCATTTGTACTTGTAACTGACAAGCCAGGGACAAAACAAAGAT
+
>A>AAFFFBDFDGGGFGGGGGGGGHHHHHHHHHHHHHHHHHHHHHHHHHHHHHHHHHHHHHHHHHHHHHHHHHHHHGHHHHHHHHGHHHHFHHHGFGGHHHHHFHHHHGHHHHHHGHHHHHGHGECFEHHHHHGHHHHFHHGHHHHHHHFGHHGGHHHHHHHHHHHHHHHGGGGGHHHHHHHHHHGHGHHHHHHHHHGGHGHHHHHHFGHGHHGHHHGHHHCGFHHHHHHHHHGFGGGGGEFFGGGGFGGC
@M05620:45:000000000-G6HP7:1:1101:25527:14482 1:N:0:148
AAACCAAGCAGACACTCACCGCTGCACAGATTTGAGACAAGCTAGATTTGAAGAGCACACGACTGAACTCCAGTCACGCACTACAATATCGTATGCCGTCTTCTGCTTGAAAAAAAAAAAGAAGAAAAGTGACGGAATACGATCTCAGATACAGCCTGCAGCATGAAAGTAAAAAAGCGACTGAACGTCAGGGACGTACAAGTACTGAACCGCCTCATGAGAGCCCAACAGGAACCCGTGGACCACTCGAC
+
AAAAAAAFACCFGGGGGGGGGGG000B1011121200100B/11112221211100BAFG//A//F11B1F@12BBB/B>EFGG1G11FFE>0FCF1>EECEB>GDDDFHF1FFE@C@C///001?0?01111//<.>1>..<.<110000=000./..//<.0<C:000000<0:....--:99/...9./...-.---//////////------/////9/------;--:;--------/---//---
@M05620:45:000000000-G6HP7:1:1101:25546:14483 1:N:0:148
AAACCAAGCAGACACTCACCGCTGCTCTCTCTTGCTGCCCGCCAGTTTTGCGGTCCACACGACTCAGCTCCAGTCCCGCACTCCAATCTCGTATCCCGTCTTCTGCTTGAAAAAACAACAGGGCAACAGTCACTCACTACCAGATCCTGTGCGCGTTACAGACTAGAGAGAGACAGTGGACACCGGGCGCAACACTCCCGGCGCCGGGGTCGGACACCGGCCTCGTGGGTGGAGGCCGCAGTTGTTGCCAC
+
AAAAAAAFAFFFGGGGGGGGGGG001B11111211A110ABA///112201/////BFGG//>//B111BB112BB@/>/>E0B1B10BBGC?G0BF>GEFAF>FGFHHH111B//?///0//////00?1<11101110011011111111.----..000./0/000...:///0;/0/0..-----------//---------------------------9---9------9-----;///9-////
@M05620:45:000000000-G6HP7:1:1101:17946:14492 1:N:0:148
TACCTGTACTGGGGAAGCATTTGAATATCCCCCCATGGTGATGGGGACGGAGAACTGCTCCATAAACACAGGCAACGTGCCTAACTTTCCCGGGAAGATGAAGTCAAAGAGCGACCACAGCTCTTCGGAGGTTATTTTGCATCGGTGAGCCAGACAGAATGATCCGATGAGGGGTGCGAAACTATTTGAGGAAAGGAAGCACCTTTTTATTAAATTTACCTTTTAGCAATCGCCATTCCTACCCTAAAGAT
+
DDDDDFFFFFFFGGGGGGGGGGHHHHHHHHHGGGGHHHGHHHHHHGGGGGGGGHHHHHHHHHHHHHHHHHHHGHHHGHHHHHHHHHHHHHHGGGGGGHHHHHHHHHHHHHHHGGGGGHHHHHHHHHHGGGGEHHHHHHHHHHHGGGGGHHHHHHGHHHHHHHHHHHGGGHHHGGCEGGGGGGGGGGHHHGGGGGGGGFGGGGFFFFFFFHHFFFFFFFFFFFFFFFFFFFFFFFFFFFFFFFFFFFFFFFF
@M05620:45:000000000-G6HP7:1:1101:17928:14494 1:N:0:148
TACCTGTACTGGGGAAGCATTTGAATATCCCCCCATGGTGATGGGGACGGAGAACTGCTCCATAAACACAGGCAACGTGCCTAACTTTCCCGGGAAGATGAAGTCAAAGAGCGACCACAGCTCTTCGGAGGTTATTTTGCATCGGTGAGCCAGACAGAATGATCCGATGAGGGGTGCGAAACTATTTGAGGAAAGGAAGCACCTTTTTATTAAATTTACCTTTTAGCAATCGCCATTCCTACCCTAAAGAT
+
B?ABBFFFFFFFCCFFGGFGGGGHHHFHHHHGGGGHHHGHDGHHHGGGEGFGGFHHHHHHHHHHHGHHHHFHGHHHGHGHHHHGHHHHHHHGGGGGGHHHHHGHHHHFHFHHECGGGHHHHHHHHHHGEGGEHHHHHHHHHHHGGEFFGFHHHHGHHHFHHDHHHH.EDHHHGGECGGD?@BGGGGGGGGGCFGGE/BFFGGFFFFFFFFFFBFFFFFFFFFFFFFFFFFFFFFFFFFFFFF9AFFFFFFF
@M05620:45:000000000-G6HP7:1:1101:17648:14508 1:N:0:148
TACCTGTACTGGGGAAGCATTTGAATATCCCCCCATGGTGATGGGGACGGAGAACTGCTCCATAAACACAGGCAACGTGCCTAACTTTCCCGGGAAGATGAAGTCAAAGAGCGACCACAGCTCTCGGAGGTTATTTTGCATCGGTGAGCCAGACAGAATGATCCGATGAGGGGTGCGAAACTATTTGAGGAAAGGAAGCACCTTTTTATTAAATTTACCTTTTAGCAATCGCCATTCCTACCCTAAAGATC
+
CCCCCFFFFFFFGGGGGGGGGGHHHHHHHHHGGGGHHHGGHHHHHGGGGGGGGHHHHHHHHHHHHHHHHHHHGHHHGHHHHHHHHHHHHHHGGGGGGHHHHHHHHHHHHHGHGGGGGHHHHHHHHGGGGGEHHHHHHHHHHHGGGGGHHHHHHGHHHHHHHHHHHGGGHHHGGEDGGGGGGGGGGGGGGGFGGGGGGGGGGFFFFFFFFFFFFFFFFFFFFFFFFFFFFFFFFFFFFFFFFFFFFFFFFFF
@M05620:45:000000000-G6HP7:1:1101:6648:14514 1:N:0:148
CATCCTGACCCTGAAGTACCCCGGCTTGATTTCTGACATTAGATCGGAAGAGCACACGTCTGAACTCCAGTCACGCACTACAATCTCGTATGCCGTCTTCTGCTTGAAAAAAAAAAAAAAAAATAAAATAATAAAACAATTAAGCCTCCCCTCTCCCACTTCTCACCTCCAATTTTCCCTACTGTCTACAACTTCTTTCCATCATATGTGTCCACCGTTCTTCTGCTCGCCTCCACACGACGCTACCACCC
+
CCDDDFFFFFFFGGGGGGGGGGGGGGGGHHHHHHHHHHHHHHGHHHGGGGHHHHHHHGHHHGHHHHHHHHHHHHGHGGGHHHHHGFHHGGHHHHGGGHGHHHHHHHHHHHHGGGGGB>//<--.0000000000<00..0000000:/.../</////..0:0<<:.0.<:00:00<00:0.000000<00000<000::000000:0:000000.9..:.<0000<0.-<..<//0<--<-<9.-/00<<
@M05620:45:000000000-G6HP7:1:1101:27223:14522 1:N:0:148
AAACCAAGAAGACATGAGGTCAGCTAGATCGGAAGAGCACACGTCTGAACTCCAGTCACGCACTACAATCTCGTATGCCGTCTTCTGCTTGAAAAAAAAAAAAAAAACAACACCATAGCAGTAATCCAGCCTATTCTCGTACCATACCTCACTTGCTAGCCAAGCGTGTAACGACCCACTTACCTATACACGCTGCTACTGCCCTCAGTCGCAGTACAACCGACTTCCACCCACAATCGTCTCCGCGCTCA
+
CCBCCCCFFFFFGGGGGGGFGGHHHHHHHHHGFGGHHHHHHHGHHHGHHHHHHHHHHHHGHGGGHHHHHFHHHFEHHHHGFGHGHHHHHHHHHHHH/>EGE>//><///FC=///1111=1111111110.0000000..<<.=00C/000:00000000/0/....../00..-:-...000/0000000.-...000000/:0..000.--..00000;----.0000.9....00.:../0..---..
@M05620:45:000000000-G6HP7:1:1101:5198:14527 1:N:0:148
AAACCAAGCAGACACTCACCGCTGTTCAGACATGAGGTCAGCTAGATCGGAAGAGCACACGTCTGAACTCCAGTCACGCACTACAATCTCGTATGCCGTCTTCTGCTTGAAAAAAAAAAATCAGCTGGGGGGCTTTCTTTGTTTCATCCACGAGACACCTGACAGAAGCATTTTTTACCTACGTCCTTCTGAGTCATTCCTTATTTTTTAGCCGCCTTTCTTCTTCTCACAGACTCTCTACTCTCATGCCA
+
CCCCCCCFCFFFGGGGGGGGGGGGEHHGHHHHHHHHHFGHHHHHHHHHHFDEEHGHHHGHGFGHGHHHFGHHFHHHHGGFGGGHHHF3BGGGGHHFGE?EHGHFGHHGHHFHHFGECGC/0222?<1</>/?;;A:FBFFBB/B/;/9BBFAA-../:AB///://;/:/B/BFFA./;F//99AFD//9B:9BFFFFFFF;F/;:BFBEFFF;CF.9/;B/BBFFFFFBB//;9FFFFBBFBBFB:BFF/
@M05620:45:000000000-G6HP7:1:1101:24364:14543 1:N:0:148
AAACCAAGCAGACACTCACCGCTACTGGAGTTAAGACATGAGGTCAGCTAGATCGGAAGAGCACACGTCTGAACTCCAGTCACGCACTACAATCTCGTATGCCGTCTTCTGCTTGAAAAAAAAAAAAAAAAAAAAGAAAAGCACAAATGTAAATATATAAAAACATGACATAAAAAAGAATGTAGGGCAAAGAGTGGAGGCAGATGAACAGATAGGTGCACAAAGTGCGAATATCACAACATATACAGAAG
+
BCCCCCCFBFFFGGGGGGGGGGGGGHHHHHHHHHHHHHHHHHHHHHHHHHHHHHHGGGGHHHHHHHGGHHGHHHHHHHHHHHHGHGGGHHHHHFHHHGDHHHHGGGHGHHHHHHHGHHHHGGGGC</<<<--<--...://.:///.0000000000009;00..00000000000-...:00000./.:.///0090....9A000:00//000/00;0;0/./900-9--.000000../0090000;0
@M05620:45:000000000-G6HP7:1:1101:19395:14569 1:N:0:148
AGATTACTGCAACAGTTCCCCCTGGACCTGGAAAAGTTTCTTGCCTGGCTTACAGAAGCTGAAACAACTGCCAATGTCCTACAGGATGCTACCCGTAAGGAAAGGCTCCTAGAAGACTCCAAGGGAGTAAAAGAGCTGATGAAACAATGGCAAGTAAGTCAGGCCTTTCCGCTTTAGCACTCTTGTGGATCCAATTGAACAATTCTCAGCATTTGTACTTGTAACTGACAAGCCAGGGACAAAACAAAGAT
+
BCBCCFFFFFFFGGGGGGGGGGGGHHHHHHHFHHHHHHHHHHHGHHHHHHHHHHHHHHHHHHHHHHHHHHHHHHHHH5FA5FAEG1@@BB5FGHA>>EFH3GG1GHC1FE@BFHBBF33FEHDGEF/EFGHHGGBG332?B3FGD2FF2F22F?>@F2>2>2FB/<?GFGA<<CFD<111101><=>DB<1G0GF=<<GGHHHH0<<<0/;CGGC00<0CC00<CC00::GFEFGGGG?A.CFGGEGG/B0
@M05620:45:000000000-G6HP7:1:1101:3923:14575 1:N:0:148
AGATTACTGCAACAGTTCCCCCTGGACCTGGAAAAGTTTCTTGCCTGGCTTACAGAAGCTGAAACAACTGCCAATGTCCTACAGGATGCTACCCGTAAGGAAAGGCTCCTAGAAGACTCCAAGGGAGTAAAAGAGCTGATGAAACAATGGCAAGTAAGTCAGGCATTTCCGCTTTAGCACTCTTGTGGATCCAATTGAACAATTCTCAGCATTTGTACTTGTAACTGACAAGCCAGGGACAAAACAAAGAT
+
AAABBFFFFFDFGGFGGGGGGGGGAGHHHHHHHHHHHHHHHHHHHHHHHHHHFHGHHHHHHHHGHHHHHHHHHHHHHHHHHHHHBGFFGHHHHHGGFGHHHH3EFHHHGHHHHHFFHHHHFHHGGFGFHHHHHGHGHHFHHFHFHHHHHHHHHGHHGHHHHGHHHHHHHHGGGGGHHHHHHHHHHFHGHHHHGGHHHBDGGHHHHHHGHHGHHHHHHHHGHFHHHHHFHHHHGGGGGGGGEFEGGGGGGGF
@M05620:45:000000000-G6HP7:1:1101:16527:14671 1:N:0:148
AGATTACTGCAACAGTTCCCCCTGGACCTGGAAAAGTTTCTTGCCTGGCTTACAGAAGCTGAAACAACTGCCAATGTCCTACAGGATGCTACCCGTAAGGAAAGGCTCCTAGAAGACTCCAAGGGAGTAAAAGAGCTGATGAAACAATGGCAAGTAAGTCAGGCATTTCCGCTTTAGCACTCTTGTGGATCCAATTGAACAATTCTCAGCATTTGTACTTGTAACTGACAAGCCAGGGACAAAACAAAGAT
+
AA>ABFFFFFFFGGGFGGGGGGGGHHHHHHHHHHHHHHHHHHHHHHHHHHHHHHHHHHHHHHHHHHHHHHHHHHHHHHHHHHHHHGHHHHHHHHGGEGHHHHHHHHHHGHHHHHHHHHHHHHHGGGGGHHHHHGHHHHGHHHHHHHHHHHHHHGHHHHHHHHHHHHHHHHGGGGGHHHHHHHHHHHHGHHHHHHHHHGGFGGHHHHHHHHHHHHHHHHHHHGHHHHHGHHHHHGGGGGGGEGFFFGGGGGF
@M05620:45:000000000-G6HP7:1:1101:4422:14724 1:N:0:148
AAACCAAGAAGACATGAGGTCAGCTAGATCGGAAGAGCACACGTCTGAACTCCAGTCACGCACTACAATCTCGTATGCCGTCTTCTGCTTGAAAAAAAAAAAAAAAAAGAAAAAAAAAGGGTAGGAAGTGTGAGAAGTTAAGTAAGAGAAAATAGTGTAAACGAGAGGGAAAATGAAGATGGGATAGTGGAGAGACAGAGGGACACATAGATGAAGAAGAGAGTGTAAGCGGTGTAGAGTGAGGTGGTAGA
+
BCCCCAAFFFFFGGGGGGGGGGHHHHHHHHHGGGGHHHHHGHGHHHGHHHHHHHHHHFHGHGGGHHHHGCHHGFFHHHHGFGHGGHHHHHHGGGHHGGGGF></><///?00?0<---....:..00.00000000/:0000090000/00/0000000000....-...../000090000./0/000.0:0../////....../0;00000000//0./.00;0000--.-.00000000.9..;000
@M05620:45:000000000-G6HP7:1:1101:26293:14730 1:N:0:148
TACCTGTACTGGGGAAGCATTTGAATATCCCCCCATGGTGATGGGGACGGAGAACTGCTCCATAAACACAGGCAACGTGCCTAACTTTCCCGGGAAGATGAAGTCAAAGAGCGACCACAGCTCTCGGAGGTTATTTTGCATCGGTGAGCCAGACAGAATGATCCGATGAGGGGTGCGAAACTATTTGAGGAAAGGAAGCACCTTTTTATTAAATTTACCTTTTAGCAATCGCCATTCCTACCCTAAAGATC
+
@BBBBFFFFFFFG?FEGFGGGFHHHGHGGHHGGGGHGHDGHHHHHGFGGGGGGHHHHGHHHHHHHHFHHHHGGHHFGGEHHHHHHHHHHHHGGGGGGGHHHHGHGHHHHHHHGGGGGHHHGHHGHDFEDGCGHHHGHHHHFHGGGGGFFHHHFFHGGFHHGHHHHGFDHGFDG:CGGFFGGGGGGGGE:B;FFFFFFFGGGFFFFFFFFFFFFFFF//FFFFFEFFFBFFEEDFFFFBFFFFFFFF;/FFF
@M05620:45:000000000-G6HP7:1:1101:28742:14731 1:N:0:148
AAACCAAGCAGACACTCACCGCTGTTCAGACATGAGGTCAGCTAGATCGGAAGAGCACACGTCTGAACTCCAGTCACGCACTACAATCTCGTATGCCGTCTTCTGCTTGAAAAAAAAAAAGCACTACAATCTCGTATGCCGTCTTCTGCTTGAAAAAAAAAAAAATAAACATTCTATTAACTCAATATCTATATTAATCCTCAAGAATAAACGCTACGTCAATATTCAAAGATCATATCACTCACTACAGT
+
BCCCCBCFCFFFGGGGGGGGGGGGGHHHHHHHHHHHHGHHHHHHHHHHHGGGGHHHHHHHGHHHGHHHHHHHHHHHHGHGGGHHHHHGHHHFGHHHHGFGHGHHHHHHHHFFEFE/><B//@@=CGFHH111?F/CF0DDF<CFFFH1DGFFFHF<CEE@@C-:-.0000;0000:0000000;00:000:00000;0000000:0/00:0:.-..-.:...000:0:000/0;000000000/0::/000
@M05620:45:000000000-G6HP7:1:1101:26280:14741 1:N:0:148
TACCTGTACTGGGGAAGCATTTGAATATCCCCCCATGGTGATGGGGACGGAGAACTGCTCCATAAACACAGGCAACGTGCCTAACTTTCCCGGGAAGATGAAGTCAAAGAGCGACCACAGCTCTCGGAGGTTATTTTGCATCGGTGAGCCAGACAGAATGATCCGATGAGGGGTGCGAAACTATTTGAGGAAAGGAAGCACCTTTTTATTAAATTTACCTTTTAGCAATCGCCATTCCTACCCTAAAGATC
+
AABABFFFFFFFCEFE?FFGGDBGHGHBGHHGGGGHHGHFFHHHFDFGGGFGGHGHHGHFHHHHHHHHFFFEGHGHGCCCG4GFHHHHHHHDCECEFHHHHHGGHHHHHHHHGGGGGHHGHFHHHFGDCGCCGFHFHHHFHHGFADGFGFHHHGFHHGHHHHHGFDGGHFEA@DGFGGG@BFFFFGGGEFFGGGGFFGEGGFFFFFFFFFFFFFFFFF;FBFFFFFFFFFFFFFFFFFFFFFFFFFFFFFF
@M05620:45:000000000-G6HP7:1:1101:19203:14743 1:N:0:148
CATCCTGACCCTGAAGTACCCCGGCTTGATTTCTGACATTAGATCGGAAGAGCACACGTCTGAACTCCAGTCACGCACTACAATCTCGTATGCCGTCTTCTGCTTGAACAAAAAAAATCCAATGTATTCCCATATCTCATTCCTCCCCCTCCTGTAAGTCATTCCTTTCCCCTTTACCCCTCTTCTTCCTCCCACTGTACTCTCCTCCTCATCTTTCCTTCCAGCTCTCAAACCCTGCTCTCGACACCGAT
+
B@AAAFFBFFFFGGGGGGGGGGGGGGGECGHHHGHHHHHFGHCHHHGEGGEHHHHHHGHFHGHGHEHHHHHHHHGHGGGFHHHHFDDGFEEFHHGGGHGHFHGHHHFH?GGGHE@//022BBD2F2>@2@2222>@F>2@2211?<//////01>1=11>11><1>FF110=C.0=<</.<<<000;000:/./..;0000;00:0///;0;9;;F0;F00/00/;90;0000;.././0//./;;@.---
@M05620:45:000000000-G6HP7:1:1101:16783:14814 1:N:0:148
TACCTGTACTGGGGAAGCATTTGAATATCCCCCCATGGTGATGGGGACGGAGAACTGCTCCATAAACACAGGCAACGTGCCTAACTTTCCCGGGAAGATGAAGTCAAAGAGCGACCACAGCTCTCGGAGGTTATTTTGCATCGGTGAGCCAGACAGAATGATCCGATGAGGGGTGCGAAACTATTTGAGGAAAGGAAGCACCTTTTTATTAAATTTACCTTTTAGCAATCGCCATTCCTACCCTAAAGATC
+
BBBBBFFFFFFBGAAEGGGGGGHHHHHHHHHGGGGFHHFGFHHHHGGGGGGGGHGHFHHHHHHHHHHHHHHHGGHHGHHHHHHFHHHHHHHGGGGGGHHHHFGHHHHHHHHGGGGGGHHHHHGHHGGGGGDGHHGHHHHHHHGGGGGHHHHFGGHF<GHHHGHHHGGGHHHGGFFGFDGGGGGGGGGGFGBGGGGGGGGGGFFFFFFFFFFFFFFFFFFFFFFFFFFFFFFFFFFFFFFFFFFFFFFFFFF
@M05620:45:000000000-G6HP7:1:1101:12458:14833 1:N:0:148
CATCCTGACCCTGAAGTACCCCGGCTTGATTTCTGACATTAGATCGGAAGAGCACACGTCTGAACTCCAGTCACGCACTACAATCTCGTACGCCGTCTTCTGCTCGAAAAAAAAACACCGCTCTCGGCGGTTCTTTTGCATCCCTGAGCCCCACCTACTGATCCTCTCCGCTTTGCTCCCCTATTTGCGCCCCTGACGCCCCTTTTTCTTTCCTTTCCCTTTTCTCCCTCTCCCTTCCTACCCTACCGATC
+
>A1A>FFFFCFFGCGFGGGDA1EAEG?EFD2AG2D21BGHHFFHFHF/AFHHHHHFF/FHBADGHBGHC1FGGHFHEGGFGFGFGH1C///>A@E/EAFD2D1F1<>F/E0/<B///@//>ACHF/..>--<.<0;G000:C/.:0//;;..9;.9//000;CF00;//...9;0;090.;F-9BF//--------:-;-@@E-;////////;BFFBBFF/;B/;//-B-;B/9FFFB/;FF/-----;@
@M05620:45:000000000-G6HP7:1:1101:16783:14834 1:N:0:148
TACCTGTACTGGGGAAGCATTTGAATATCCCCCCATGGTGATGGGGACGGAGAACTGCTCCATAAACACAGGCAACGTGCCTAACTTTCCCGGGAAGATGAAGTCAAAGAGCGACCACAGCTCTCGGAGGTTATTTTGCATCGGTGAGCCAGACAGAATGATCCGATGAGGGGTGCGAAACTATTTGAGGAAAGGAAGCACCTTTTTATTAAATTTACCTTTTAGCAATCGCCATTCCTACCCTAAAGATC
+
CCCCCFFFFFFFGGGGGGGGGGHHHHHHHHHGGGGGHHBGGHHHHGGGGGGGGHHHHHHHHHHHHHHHHHHHGHHHGHHHHHHHHHHHHHHGGGGGGHHHHHHHHHHHHHHHGGGGGHHHHHHGHGGGGGDFHHHHHHHHHHGGGGGHHHHHHGHFGHHHHHHHHGGGHHHGGEEGGGFGGGGGGGGGEGFFGGGGGGGGGFFFFFFFFFFFFFFFFFFFFFFFFFFFFFFFFFFFFFFFFFFFFFFFFFF
@M05620:45:000000000-G6HP7:1:1101:5759:14842 1:N:0:148
TACCTGTACTGGGGAAGCATTTGAATATCCCCCCATGGTGATGGGGACGGAGAACTGCTCCATAAACACAGGCAACGTGCCTAACTTTCCCGGGAAGATGAAGTCAAAGAGCGACCACAGCTCTCGGAGGTTATTTTGCATCGGTGAGCCAGACAGAATGATCCGATGAGGGGTGCGAAACTATTTGAGGAAAGGAAGCACCTTTTTATTAAATTTACCTTTTAGCAATCGCCATTCCTACCCTAAAGATC
+
BBBBBFFBFFFFEEFFGGGGGGHHHHHHHHHGGGGHHHHHHHHHHGFGGGGGGHHHHHHHHHHHHHHHHGHHGHHHGHHHHHFHHHHHHGHGGGGFGHHHGHHHHHHHFHHEGGGGGHHHHHHHHGGGGGEHHHHHHHHHHHGGGGGHGHHHHGGHHHHHHHHHHGGGHHHGFFGGCGGCCFGGGGGGGGGGGGGGGGGGGFFFFFFFFFFEFFFFFFFFFFFFFFFFFFFFFFEFFFFFFFFFFFFFFFF
@M05620:45:000000000-G6HP7:1:1101:5796:14845 1:N:0:148
TACCTGTACTGGGGAAGCATTTGAATATCCCCCCATGGTGATGGGGACGGAGAACTGCTCCATAAACACAGGCAACGTGCCTAACTTTCCCGGGAAGATGAAGTCAAAGAGCGACCACAGCTCTCGGAGGTTATTTTGCATCGGTGAGCCAGACAGAATGATCCGATGAGGGGTGCGAAACTATTTGAGGAAAGGAAGCACCTTTTTATTAAATTTACCTTTTAGCAATCGCCATTCCTACCCTAAAGATC
+
AAAAA1DFFFFFGCFF1FFGGGFFHBHGDGFGGECHHGHBFHHB/?/EEECE?GFHGHGHHHHEHGGHHHFFGHAF//FGHFHHFHHHHFH?EG@EEHHHHHHHHHHHFHBGECGG?GFFHHHHGGGGCGCHGGGFHHHGHHC?AEGHHHHHHGHHHHHHHGHHHCGGHHH?-ECEAEG@GGGGGGGGE/B/CFA/9CEGGFFFFFFEFFFBFFFFFB;FFFFBFBFFFF-ABFFFFFFFFFFFFBBFFFF
@M05620:45:000000000-G6HP7:1:1101:5777:14845 1:N:0:148
TACCTGTACTGGGGAAGCATTTGAATATCCCCCCATGGTGATGGGGACGGAGAACTGCTCCATAAACACAGGCAACGTGCCTAACTTTCCCGGGAAGATGAAGTCAAAGAGCGACCACAGCTCTCGGAGGTTATTTTGCATCGGTGAGCCAGACAGAATGATCCGATGAGGGGTGCGAAACTATTTGAGGAAAGGAAGCACCTTTTTATTAAATTTACCTTTTAGCAATCGCCATTCCTACCCTAAAGATC
+
DCDDDFFFFFFFGGGGGGGGGGHHHHHHHHHGGGGHHHHHHHHHHGGGGGGGGHHHHHHHHHHHHHHHHHHHGGHHGHHHHHHHHHHHHHHGGGGGGHHHHHHHHHHHHHHHGGGGGHHHHHHHHGGGGGEHHHHHHHHHHHGGGGGHHHHHHGHHHHHHHHHHHGGGHHHGGGGGGGGGGHGHHHGGGGGGGGGGGGGFGFFFFFFFFHFFFFFFFFFFFFFFFFFFFFFFFFFFFFFFFFFFFFFFFFF
@M05620:45:000000000-G6HP7:1:1101:5779:14865 1:N:0:148
TACCTGTACTGGGGAAGCATTTGAATATCCCCCCATGGTGATGGGGACGGAGAACTGCTCCATAAACACAGGCAACGTGCCTAACTTTCCCGGGAAGATGAAGTCAAAGAGCGACCACAGCTCTCGGAGGTTATTTTGCATCGGTGAGCCAGACAGAATGATCCGATGAGGGGTGCGAAACTATTTGAGGAAAGGAAGCACCTTTTTATTAAATTTACCTTTTAGCAATCGCCATTCCTACCCTAAAGATC
+
AAA1>FFFFFD11EEE1G1BGGDFGFHFFGGGGGCFACFFBFF1F/FEA?/A/FCGFAGDEAB2F1BFFEHACHCHEG/>FD1@FDGHFGHEGEE/EGHFHGBGHGFHHBFC//>@@CHGEHHHHFA/>CAGHHHHHHF<GHCGCCGCGHFGFGFHB/=DGHHHF.EAGFGA-:::?9AAGFGFBF0FC/99F9.FBFA/99BBFFFEFFB//;FFFFFFFFFBFF/BBB9EB-;BBFFFBFA9FFFFFBB
@M05620:45:000000000-G6HP7:1:1101:21105:14887 1:N:0:148
AGATTACTGCAACAGTTCCCCCTGGACCTGGAAAAGTTTCTTGCCTGGCTTACAGAAGCTGAAACAACTGCCAATGTCCTACAGGATGCTACCCGTAAGGAAAGGCTCCTAGAAGACTCCAAGGGAGTAAAAGAGCTGATGAAACAATGGCAAGTAAGTCAGGCATTTCCGCTTTAGCACTCTTGTGGATCCAATTGAACAATTCTCAGCATTTGTACTTGTAACTGACAAGCCAGGGACAAAACAAAGAT
+
ABBBBFFFFFFFGGGGGGGGGGGGFHHHHHHHHHHHHHHHHHHHHHHHHHHHHHHHHHHHHHHHHHHHHHHHHHHHHHHHHHHHHHHHHHHHHHGGFFHHHHHHHHHHGHHHHHHHHHHHHGHGGHGGHHHHHGHHHHGHHGHHHHHHHHHHHGHHHHHHHHHHHHHHHHGGGGGHHHHHHHHHHHHGHHHHHHHHHHHGGGHHHHHHHHHHHHHHHGHGHFHHHHHHHHHHGGGGGGGGGFGGGGFGGGF
@M05620:45:000000000-G6HP7:1:1101:17548:14890 1:N:0:148
AAACCAAGCAGACACTCACCGCTGTTCAGACATGAGGTCAGCTAGATCGGAAGAGCACACGTCTGAACTCCAGTCACGCACTACAATCTCGTATGCCGTCTTCTGCTTGAAAAAAAAAAAACAAAAGATTATCAAACTATAAGGTAACACATCTCGCAAAACACAAATCCATAATCTAATAATACAATCAGACTCATGCAACATTTGATACACCCTATTCTTCTTCAAACAAGCACACTACTCAGCTACCC
+
CCCCCCCFCFFFGGGGGGGGGGGGGHHHHHHHHHHHHHHHHHHHHHHHHGGGGHHHHHHHGHHHGHHHHHHHHHHHHGHGGGHHHHHFHHHGGHHHHGGGHGHHHHHHHHHHHHGGGGGB>/?/?00/11?1111<<11=1=11111111.0<00.<A<-/:.:...0:00<000;0:000;00;00900009000000000./000000090/9.;0000;00;:000:.././//.///00009000/.
@M05620:45:000000000-G6HP7:1:1101:21115:14903 1:N:0:148
AGATTACTGCAACAGTTCCCCCTGGACCTGGAAAAGTTTCTTGCCTGGCTTACAGAAGCTGAAACAACTGCCAATGTCCTACAGGATGCTACCCGTAAGGAAAGGCTCCTAGAAGACTCCAAGGGAGTAAAAGAGCTGATGAAACAATGGCAAGTAAGTCAGGCATTTCCGCTTTAGCACTCTTGTGGATCCAATTGAACAATTCTCAGCATTTGTACTTGTAACTGACAAGCCAGGGACAAAACAAAGAT
+
AAAABFFFFFFFGGCDGGGGGGGGGHHHHHH4GFGHFGGHHHHHHHHFHHHHHHEHHGHHHHHHHFHHHHHHG3GGHHHHEHHHHHHHHHHHHHG?EEGGGFFFHGHGGHHHHHHEHHGHHHFGGHGFHEHGHGHGHHHHHBGBHHGGHGHHHGHHFGFHGHGFHHHHHHGGGFGFFHFFHGHFHDG?FGGHBHHHFHHHHCGHHHGHHGGHHGHHFCCGHHFHHHH0CGCGGGGFEGEEF?FGGGFAFFG
@M05620:45:000000000-G6HP7:1:1101:21128:14956 1:N:0:148
TACCTGTACTGGGGAAGCATTTGAATATCCCCCCATGGTGATGGGGACGGAGAACTGCTCCATAAACACAGGCAACGTGCCTAACTTTCCCGGGAAGATGAAGTCAAAGAGCGACCACAGCTCTCGGAGGTTATTTTGCATCGGTGAGCCAGACAGAATGATCCGATGAGGGGTGCGAAACTATTTGAGGAAAGGAAGCACCTTTTTATTAAATTTACCTTTTAGCAATCGCCATTCCTACCCTAAAGATC
+
CCCCCFFFFFFFGGGGGGGGGGHHHHHHHHHGGGGHHHGHHHHHHGGGGGGGGHHHHGHHHHHHHHHHHHHHGHHHGHHHHHHHHHHHHHHGGGGGGHHHHGHHHHHHHHHHGGGGGHHHHHHHHGGGGGGHHHHHHHGHHHGGGGGHHHHHHGHHHHHHHHHHHGGGHHHGGGFGGGGGGGGGGGGGGGGGGGGGGGGGGFFFFFFFFFFFFFFFFFFFFFFFFFFFFFFFFFFFFFFFFFFFFFFFFFF
@M05620:45:000000000-G6HP7:1:1101:16898:15010 1:N:0:148
AAACCAAGCAGACACTCACCGCTACTGGAGTTAAGACATGAGGTCAGCTAGATCGGAAGAGCACACGTCTGAACTCCAGTCACGCACTACAATCTCGTATGCCGTCTTCTGCTTGAAAAAAAAAAAAACACTCTATTAATGATACTTCTCACTATCTTTCCTACATATATACTACCCAATAACACCCTCCTACTCATGTTACCCTCATTCTACATTCCTCCCTACTCTGCCCTCGTACTATCCCCCCTTAC
+
CCCDCBCFCFFFGGGGGGGGGGGGGHHHHHHHHHHHHHHHHHHHHHHHHHHHHHHGGGGHHHHHHHGHHHGHHHHHHHHHHHHGHGGGHHHHHEGHHGGHHHHGEEHGHHHHHHHHHHHHGGGGD?</.<>10111111111=10000000000000000000<00000000000::0./:0000....9/000:0009;000=0..900;000;00;00;./0.900000.0;-..:9000/9..--.09
@M05620:45:000000000-G6HP7:1:1101:3536:15013 1:N:0:148
AAACCAGAAGACATGAGGTCAGCTAGATCGGAAGAGCACACGTCTGAACTCCAGTCACGCACTACAATCTCGTATGCCGTCTTCTGCTTGAAAAAAAAAAAAGTAAAAGAGCGATAATAGATTTTTGGAGGTTATTTTGTATCGGTGCGCTAGTTAGAATGATCTGTTGAGGGGCGCGAAACTATTTGAGGACAGGAAGTACCTTTTTATTAAATTCATCTTTTAGCAATCGCCATTCTTACACTAAAGAT
+
A?AAA1ACCF1>11AEFBAB1F1ADHFFHHGCEACGACF0FEF/0AD2BAE1BADAAFEGEEE10FG1BEAFFE0>2FEEEG>E2D1GHFH111>@/>//>//B>>>2BCC0/<///2@>@@1??1>/10/<<<FDG1<01>1.-><--<-=C00000:000;C0;0;C0//;--9---9--9/99;9/:9/9-----9//::9/9;F-/;///;//;9B//;F/BF///:--9-;BF9B/9/;/9///9/
@M05620:45:000000000-G6HP7:1:1101:6380:15016 1:N:0:148
TACCTGTACTGGGGAAGCATTTGAATATCCCCCCATGGTGATGGGGACGGAGAACTGCTCCATAAACACAGGCAACGTGCCTAACTTTCCCGGGAAGATGAAGTCAAAGAGCGACCACAGCTCTCGGAGGTTATTTTGCATCGGTGAGCCAGACAGAATGATCCGATGAGGGGTGCGAAACTATTTGAGGAAAGGAAGCACCTTTTTATTAAATTTACCTTTTAGCAATCGCCATTCCTACCCTAAAGATC
+
CCCCCFFFFFFFGGGGGGGGGGGHHHHHHHHGGGGGHHGHHHHHHGGGGGGGGHHHHHHHHHHHHHHHHHHHGHHHGHHHHHHHHHHHHHHGGGGGGHHHHHHHHHHHHHHHGGGGGHHHHHHHHGGGGGEHHHHHHHHHHHGGGGGHHHHHHGHHHHHHHHHHHGGGHHHGGFGGGGGGGGGGGGGGGFBFGGGGGGGGGFFFFFFFFFFFFFFFFFFFFFFFFFFFFFEFFFFFFFFFFFFFFFFFFFF
@M05620:45:000000000-G6HP7:1:1101:6370:15033 1:N:0:148
TACCTGTACTGGGGAAGCATTTGAATATCCCCCCATGGTGATGGGGACGGAGAACTGCTCCATAAACACAGGCAACGTGCCTAACTTTCCCGGGAAGATGAAGTCAAAGAGCGACCACAGCTCTCGGAGGTTATTTTGCATCGGTGAGCCAGACAGAATGATCCGATGAGGGGTGCGAAACTATTTGAGGAAAGGAAGCACCTTTTTATTAAATTTACCTTTTAGCAATCGCCATTCCTACCCTAACGATC
+
AAAAAFFFFFFFCCFEGGFGGGHBGHHHFHHGGGGHHHG5EGHHEG2EEEADGFHHHHHHHGHGFEBGHFHEFAGHGHHGHH3CGHHHHGHGGGGCFFFH4GBGGBG4GF0F@CDGDGFGHHHHHFG?DCGHHHGHG1GBGHDDGGGCFHBGGEBGHHHHHHGGHDGGBHHCGADFG9-9BGBFGGF09F9BFGFBFFGBBEFFFFFEEFB/;FFF//BFFEFB/BF/;FFEFFFFBFFBBFFFFF..9EE
@M05620:45:000000000-G6HP7:1:1101:18604:15036 1:N:0:148
AGATTACTGCAACAGTTCCCCCTGGACCTGGAAAAGTTTCTTGCCTGGCTTACAGAAGCTGAAACAACTGCCAATGTCCTACAGGATGCTACCCGTAAGGAAAGGCTCCTAGAAGACTCCAAGGGAGTAAAAGAGCTGATGAAACAATGGCAAGTAAGTCAGGCATTTCCGCTTTAGCACTCTTGTGGATCCAATTGAACAATTCTCAGCATTTGTACTTGTAACTGACAAGCCAGGGACAAAACAAAGAT
+
AAAAAFFFDFFFGGFBGGGGGGGEGHHHGGHHHFHFGGHHHHGGHHHGHHHFHHHHHHHHHHHGHHHHHHHH3FGFGHHHHHHHFHFFGHHHHHGF/EGHHFHFHHHHGHHHHHHGHHHHHHHGGEGGHHGHHGHHHHGHHHHHHHHHHGHGHGDHHFHHHHHHHHHHHHGGGGGHFHHHHHHHHGGGHHHHHGHHHFHFF<GHHHHHGHHHHGFGHHHHFFHFHHHHGHHHHGFGGGGGEFGGGGGGGGF
@M05620:45:000000000-G6HP7:1:1101:18622:15044 1:N:0:148
AGATTACTGCAACAGTTCCCCCTGGACCTGGAAAAGTTTCTTGCCTGGCTTACAGAAGCTGAAACAACTGCCAATGTCCTACAGGATGCTACCCGTAAGGAAAGGCTCCTAGAAGACTCCAAGGGAGTAAAAGAGCTGATGAAACAATGGCAAGTAAGTCAGGCATTTCCGCTTTAGCACTCTTGTGGATCCAATTGAACAATTCTCAGCATTTGTACTTGTAACTGACAAGCCAGGGACAAAACAAAGAT
+
ABBBCFFFFFFFGGGBGGGGGGGGHHHHHHHHHHHHGHHHHHHHHHHHHHHHHHHHHHHHHHHHHHHHHHHHHHHHHHHHHHHHHHHHHHHHHHGG@FHHHHHHHHHHGHHHHHHHHHHHHHHGGGGGHHHHHGHHHHGHHHHHHHHHHHHHHGHHHHHHHHHHHHHHHHGGGGGHHHHHHHHHHHHGHHHHHHHHHHHGFGHHHHHHHHHHHHHHHHHGHGHHHHHGHHHHHGFGFGGGEFFFGGGGGGF
@M05620:45:000000000-G6HP7:1:1101:16133:15045 1:N:0:148
AAACCAAGCAGACACTCACCGCTACTGGAGTTAAGACATGAGGTCAGCTAGATCGGAAGAGCACACGTCTGAACTCCAGTCACGCACTACAATCTCGTATGCCGTCTTCTGCTTGAAAAAAAAAAAAACCCACATTACCATTTCTTCCCTCCATACTTCACATGAAAAAACCTTACCCCATACCCCTCTCTACGCCTTTGCCGTACTCTCACCATACCTCCCTTCCCTGCCCTTCCTCTTTCTCCCCCTTC
+
CCCDDDDFCFFFGGGGGGGGGGGGGHHHHHHHHHHHHHHHHHHHHHHGHHHHHHGEEGGHHHHHHHGHHHGHHHHHHHHHHHHGHGGGGHFHHFHHHGDHHHHGFGHGHHHHHH3BEGHE/<</</>/.>><>.11111100000000/0/./00/00000000000<.<../00</:..////<...</000.<-..0000-....00000.000//00.9/0//<00...0///0<0:00000/..-.:
@M05620:45:000000000-G6HP7:1:1101:25355:15054 1:N:0:148
CATCCTGACCCTGAAGTACCCCGGCTTGATTTCTGACATTAGATCGGAAGAGCACACGTCTGAACTCCAGTCACGCACTACAATCTCGTATGCCGTCTTCTGCTTGAAAAAAAAAAAACAAAAAAATCCTCTCTCTTCTTACATTTCCCCACCTAATAACACACAAAACCCCTTCCTACCCACCAACCCCATCCCCTGTAACACTCTAACTACCTTCCACCGTTTCCCCCCCACCCTCAACATAACCCTTC
+
CDDDDFFFFFFFGGGGGGGGGGGGGGGGHHHHHHHHHHHHHHHHHHGEGGHHHHHHHGHHHGHHHHHHHHHHHHGHGGGHHHHHGHHHGGHHHHGGGHGHHHHHHHHHHHHGGGGC>////?0//-01<111>11100000000000=0/<.<.0000<000<.......<.<.//0<0..<....<..../<.9./.00000<0/00<:0<</00</<0:.../0<0<.<9-..<..B0<0/000<../<
@M05620:45:000000000-G6HP7:1:1101:25426:15078 1:N:0:148
TACCTGTACTGGGGAAGCATTTGAATATCCCCCCATGGTGATGGGGACGGAGAACTGCTCCATAAACACAGGCAACGTGCCTAACTTTCCCGGGAAGATGAAGTCAAAGAGCGACCACAGCTCTCGGAGGTTATTTTGCATCGGTGAGCCAGACAGAATGATCCGATGAGGGGTGCGAAACTATTTGAGGAAAGGAAGCACCTTTTTATTAAATTTACCTTTTAGCAATCGCCATTCCTACCCTAAAGATC
+
CCCCCFFFFFFFGGGGGGGGGGHHHHHHHHHGGGGHHHHHHHHHHGGGGGGGGHHHHHHHHHHHHHHHHHHHGHHHGHHHHHHHHHHHHHHGGGGGGHHHHHHHHHHHHHHHGGGGGHHHHHHHHGGGGGGHHHHHHHHHHHGGGGGHHHHHHGHHHHHHHHHHHGGGHHGGGGGGGGGGGGGGGGGGGGFGGGGGGGGGGFFFFFFFFFFFFFFFFFFFFFFFFFFFFFFFFFFFFFFFFFFFFFFFFFF
@M05620:45:000000000-G6HP7:1:1101:25445:15080 1:N:0:148
TACCTGTACTGGGGAAGCATTTGAATATCCCCCCATGGTGATGGGGACGGAGAACTGCTCCATAAACACAGGCAACGTGCCTAACTTTCCCGGGAAGATGAAGTCAAAGAGCGACCACAGCTCTCGGAGGTTATTTTGCATCGGTGAGCCAGACAGAATGATCCGATGAGGGGTGCGAAACTATTTGAGGAAAGGAAGCACCTTTTTATTAAATTTACCTTTTAGCAATCGCCATTCCTACCCTAAAGATC
+
BBBBBFFFFFFFGGGGGGGGGGFFGHHHHHHGGGGHHHGHHHHHHGGGGGGGGHHHHHHHHHHHHGHHHHHHGHHHGHHHHHHHHHHHHHHGGGGGGHHHHHHHHHHHHHHHGGGGGHHHHHHHHGGDGGGHFGHHHHHHGHGGGGGHHHHHHGHHHHHHHHHHHDGGHHHCFFGGACDFDGGGGGGFAFCFGGGFGGGGGFFFFFFEFF9BFFFFFBFFFFFFFFFFFFFFFFFFFFFFFFFFFFBFFFB
@M05620:45:000000000-G6HP7:1:1101:16767:15095 1:N:0:148
TACCTGTACTGGGGAAGCATTTGAATATCCCCCCATGGTGATGGGGACGGAGAACTGCTCCATAAACACAGGCAACGTGCCTAACTTTCCCGGGAAGATGAAGTCAAAGAGCGACCACAGCTCTTCGGAGGTTATTTTGCATCGGTGAGCCAGACAGAATGATCCGATGAGGGGTGCGAAACTATTTGAGGAAAGGAAGCACCTTTTTATTAAATTTACCTTTTAGCAATCGCCTTCCTAACCTAAAGATT
+
CCCCCFFFFFFFGGGGGGGGGGHHHHHHHHHGGGGHHHGHHHHHHGGGGGGGGHHHHHHHHHHHHHHHHHHHGHHHGHHHHHHHHHHHHHHGGGGGGHHHHHHHHHHHHHHHGGGGGHHHHHHH2DGDDGGGHFGHHHFH1=DG.>EEFGHHHFEFFHFHHE0GHG.DGHHHGG:@DGGG?9B0FGGGGGFBFGGGGB.EGGAFFFFFFFFFFBFFBFFBFFFFBBFFB9BAA..A/B//:FF//BF////
@M05620:45:000000000-G6HP7:1:1101:25427:15096 1:N:0:148
TACCTGTACTGGGGAAGCATTTGAATATCCCCCCATGGTGATGGGGACGGAGAACTGCTCCATAAACACAGGCAACGTGCCTAACTTTCCCGGGAAGATGAAGTCAAAGAGCGACCACAGCTCTCGGAGGTTATTTTGCATCGGTGAGCCAGACAGAATGATCCGATGAGGGGTGCGAAACTATTTGAGGAAAGGAAGCACCTTTTTATTAAATTTACCTTTTAGCAATCGCCATTCCTACCCTAAAGATC
+
AAABBFFFFFFFGGGGGGEGGGHHHHHHHHHGGGGHHHHHHHHHHGGFFGGGGHHHHHHHHHHHHGHHHHHHGHHHGHHHHHGFHHHHHHHGGGGGGHHHHHHHHHGHHHHHGGGGGHHHHHHHHGGDGGGHHHHHHHHHHHGGGGGGHHHHHGHGGGHHHHHHHGGGHHGGGCDFBDFGGGGGGGGGGGFFGGGGGGFFFFFFFFFEFF99BFFFFFFFFFFFFFFFFFFFFDFFFFFFFFFFFFFFFFF
@M05620:45:000000000-G6HP7:1:1101:2188:15102 1:N:0:148
AAACCAAGCAGACACTCACCGCTCCACACCTTCACTACACAAGTCTGTTCTCCACTAACCCACTACAACCTGGTGTGCCGTCTTCCGCTTGAACAGAGATGGGAACCAGATCCGACGAGGACAGCTGGGGGGCTTTCTTTGTGTTAGCAACGAGAAACCTGAAAGAAGCATTTTTTAACTAAGTCCTGCTGAGTCATTCATGAGTTTTTAGCCGCCTTGCTTCTTCTCACAGACTCTCTACTCTCATGCCA
+
AAAAAAAF@FFFGG1FFECA00AA0B0100A111122BBG1/0DDG1A2D2A110A0A10A/E0FFFG1/000B0?/11/>>E/21//??/01110000111/01//B>B111<E/<BCC//B//1@CBCG@--;B00;FFFF;//;;/B-9AAA?F/;9999;BB?F/9BBFBF;-9B/BFFBF/BBBBFF?;BBFFBBBB9FBFBBEEFB/:--;BFFFF/;BFFFBBBFB9B9BBFB;B9;;/BB/9:
@M05620:45:000000000-G6HP7:1:1101:2106:15110 1:N:0:148
TACCTGTACTGGGGAAGCATTTGAATATCCCCCCATGGTGATGGGGACGGAGAACTGCTCCATAAACACAGGCAACGTGCCTAACTTTCCCGGGAAGATGAAGTCAAAGAGCGACCACAGCTCTCGGAGGTTATTTTGCATCGGTGAGCCAGACAGAATGATCCGATGAGGGGTGCGAAACTATTTGAGGAAAGGAAGCACCTTTTTATTAAATTTACCTTTTAGCAATCGCCATTCCTACCCTAAAGATC
+
CCCDCFFFFFFFGGGGGGGGGGHHHHHHHHHGGGGHHHFGHHHGHGGGGGGGGHHHHHHHHHHHHHHHHHHHGHHHGHHHHHHHHHHHHHHGGGGGGHHHGHHHFHHHHHHHGGGGGHHGGHHHHGGGGGGHHHHHHHHHHHGGGGGHHHHHHGHHHHHHHHHHHGGGHHHGGCFGGGGGGGFGGGGGGGFFFGGGGGGGGFFFFFFFFFFFFFFFFFFFHFFFFFFFFFFFFFFFFFFFFFFFFFFFFFF
@M05620:45:000000000-G6HP7:1:1101:16776:15111 1:N:0:148
TACCTGTACTGGGGAAGCATTTGAATATCCCCCCATGGTGATGGGGACGGAGAACTGCTCCATAAACACAGGCAACGTGCCTAACTTTCCCGGGAAGATGAAGTCAAAGAGCGACCACAGCTCTTCGGAGGTTATTTTGCATCGGTGAGCCAGACAGAATGATCCGATGAGGGGTGCGAAACTATTTGAGGAAAGGAAGCACCTTTTTATTAAATTTACCTTTTAGCAATCGCCATTCCTACCCTAAAGAT
+
CBCCCFFFFFFFGGGGGGGGGGHHHHHHHHHGGGGHHHHHHHHHHGGGGGGGGHHHHHHHHHHHHHHHHHHHGHHHGHHHHHHHHHHHHHHGGGGGGHHHHHHHHHHHHHHHGGGGGHHHHHHHHHHGGGGCHHHHHHHGGGHGGEGGHFHHGGGHHHGHHHHHHHGGGGHHGGDDGGDGGGGGGGGGEGGFGBFF9BFGEFEFFFFFFFFFFFFFFFFFFFFFEFFFFFFFF..A:F99BFF.9BF/9:/
@M05620:45:000000000-G6HP7:1:1101:15021:15111 1:N:0:148
AGATTACTGCAACAGTTCCCCCTGGACCTGGAAAAGTTTCTTGCCTGGCTTCCAGAAGCTGAAACAACTGCCAATGTCCTCCAGGATGCTACCCGTCAGGAACGGCTCCTAGAAGACTCCAAGGGAGTAAAAGAGCTGATGCAACAATGGCAAGTAAGTCAGGCATTTCCGCTTTAGCACTCTTGTGGATCCAATTGAACAATTCTCAGCATTTGTACTTGTAACTGACAAGCCAGGGACAAAACAAAGAT
+
A@AAAFFFDF1FGGFGGGGGGGGG0GHHHFHGHHHHGHHHHHHHHHHHHHH0GHFHHHHHHHHHHHHHHHHHFHHHFHHH1FHHHHHEGH2FGHGG/EEHHH0?EEGGGHHHHHFGHHHG1<1??<EEHDGHHGHHHHFGH1GHHHHHHGHHHGHHHHHHHHHHHHHHHHGGGGGHHHHHHHHHHHHGGHHHHHHHHHHHHHHHHHHHHHHHHHHHHFHHHHGGHHHHGGGGGGGGGGGGGGGFGGGGGGF
@M05620:45:000000000-G6HP7:1:1101:16834:15123 1:N:0:148
TACCTGTACTGGGGAAGCATTTGAATATCCCCCCATGGTGATGGGGACGGAGAACTGCTCCATAAACACAGGCAACGTGCCTAACTTTCCCGGGAAGATGAAGTCAAAGAGCGACCACAGCTCTCGGAGGTTATTTTGCATCGGTGAGCCAGACAGAATGATCCGATGAGGGGTGCGAAACTATTTGAGGAAAGGAAGCACCTTTTTATTAAATTTACCTTTTAGCAATCGCCATTCCTACCCTAAAGATC
+
CCCCCFFFFFFFGGGGGGGGGGHHHHHHHHHGGGGHHHGHHHHHHGGGGGGGGHHHHHHHHHHHHHHHHHHHGHHHGHHHHHHHHHHHHHHGGGGGGHHHHHHHHHHHHHHHGGGGGHHHHHHHHGGGGGGHHHHHHHHHHHGGGGGHHHHHHGHHHHHHHHHHHGGGHHHGGGGGGGGGGGGGGGGGGGGGGGGGGFGGGFFFFFFFFFFFFFFFFFFFFFFFFFFFFFFFFFFFFFFFFFFFFFFFFFF
@M05620:45:000000000-G6HP7:1:1101:16387:15147 1:N:0:148
TACCTGTACTGGGGAAGCATTTGAATATCCCCCCATGGTGATGGGGACGGAGAACTGCTCCATAAACACAGGCAACGTGCCTAACTTTCCCGGGAAGATGAAGTCAAAGAGCGACCACAGCTCTCGGAGGTTATTTTGCATCGGTGAGCCAGACAGAATGATCCGATGAGGGGTGCGAAACTATTTGAGGAAAGGAAGCACCTTTTTATTAAATTTACCTTTTAGCAATCGCCATTCCTACCCTAAAGATC
+
AABBBFFFFFFFECGGGGCEGFHHHHHHHHFGGGGHHHHHFHHGHGGGGGDGGFHGHHHGGHDGHGHHHHHHGHHHGHHHHHHHHHHHHHHGGFEEGHHHGHHHHHHHHHHHGGGGGHHHHHHHHGGGGGDHHHHHHHHFHHGGGGGHHGGFHGFGFGHGHHHHHDGGGHHGGGGGGGGGGGGGGGGGGFFFFGFG/FEGGFBFFFFEFFFFFFFFFFBFFFFFFBFFFFFFFFFFFFFF/AFFFBFFFFB
@M05620:45:000000000-G6HP7:1:1101:15073:15149 1:N:0:148
AGATTACTGCAACAGTTCCCCCTGGACCTGGAAAAGTTTCTTGCCTGGCTTCCAGAAGCTGAAACAACTGCCAATGTCCTCCAGGATGCTCCCCGTAAGGAAAGGCTCCTAGAAGACTCCAAGGGAGTAAAAGAGCTGATGCAACAATGGCAAGTAAGTCAGGCATTTCCGCTTTAGCACTCTTGTGGATCCAATTGAACAATTCTCAGCATTTGTACTTGTAACTGACAAGCCAGGGACAAAACAAAGAT
+
BABBBFFFBFDFGGFGGGGGGGGG4GHHHGHHHGHHGHHHHHHHHHHHHHH2FGDGHHHHHHGFHHHHHHHHCGGHFHHH5FHHGHH3FG5FFGGG/BFGHH3?EGGFGHHHHHFGHHHF3B3F?FEEH4GHHGHHHH1GH1FGHHHHHGHHHGHHHHHHHHHHHHHHHHGGGGGHFHGGHHHHHHHGFHHHG<GHHFHHHHHHHHHFGHGHHCGGHCGHBGFHHHFGHHHGGGG.CFEGGG/AFGGGGFC
@M05620:45:000000000-G6HP7:1:1101:21853:15156 1:N:0:148
AAACCAAGAAGACATGAGGTCAGCTAGATCGGAAGAGCACACGTCTGAACTCCAGTCACGCACTACAATCTCGTATGCCGTCTTCTGCTTGAAAAAAAAAAAAGGCTCCTAGAAGACTCCAATGGAGTCAAAGAGCTGATGAAACAATTGCAAGTAAGTCAGGCATTTCCTCTTTAGCACTCTTGTGGATCCACTTGAACAATTCTCATCATTTGTACTTGTAACTGACAAGCCAGGGACACAACACAGAT
+
BABBABBFFBCFGGGGFGGBGFHHHHGHHHHGGGGGHHFHGHGHHHGGFGHGHHHFGDHGGGGGHHHHHFGHFE?GHHHGEEFGFFHDEHHAGHEFEE@?E<>/???CF22?<G2@CGHHHG2?CB0101<11?0?F<<1<1>FHHHG11>1F1<00<<GBF/<<CB0DH0=CHGH0;;CGC:=0;0:0<GHF/0;09CFG/9;FFCF0;CFB0;F09;B0C009;00B00.9;B....;E..9AE.;.;9
@M05620:45:000000000-G6HP7:1:1101:16117:15159 1:N:0:148
AGATTACTGCAACAGTTCCCCCTGGACCTGGAAAAGTTTCTTGCCTGGCTTACAGAAGCTGAAACAACTGCCAATGTCCTACAGGATGCTACCCGTAAGGAAAGGCTCCTAGAAGACTCCAAGGGAGTAAAAGAGCTGATGCAACAATGGCAAGTAAGTCAGGCATTTCCGCTTTAGCACTCTTGTGGATCCAATTGAACAATTCTCAGCATTTGTACTTGTAACTGACAAGCCAGGGACAAAACAAAGAT
+
AABBBFFFDFDFGGFGGGGGGGGGHHHHHHHHHHHHGHHHHHHHHHHHHHHHHHGHHHHHHHHHHHHHHHHHFHHHHHHHHHHHFHHFGHDHHHGG/EFHHH3FFGHHGHHHHHEFHHHG3B?FECEEHFHHHGHHHHGHH3FGHHHGHHHHHGHHHHHHHHGGHHHHHHGGGGGHHHHHHHHHHGHGHHHHHHHHHHHHHHHHHHHHHHHHHGHHHCGHHGFFHHHHHHHHGGGGGGGGGGGGGGGGGFF
@M05620:45:000000000-G6HP7:1:1101:16136:15160 1:N:0:148
AGATTACTGCAACAGTTCCCCCTGGACCTGGAAAAGTTTCTTGCCTGGCTTACAGAAGCTGAAACAACTGCCAATGTCCTACAGGATGCTACCCGTAAGGAAAGGCTCCTAGAAGACTCCAAGGGAGTAAAAGAGCTGATGAAACAATGGCAAGTAAGTCAGGCATTTCCGCTTTAGCACTCTTGTGGATCCAATTGAACAATTCTCAGCATTTGTACTTGTAACTGACAAGCCAGGGACAAAACAAAGAT
+
AABBBFFFBD@FGGGGGGGGGGGGHHHHHHHHHHHHFGHHHHHHHHHGHHHHHHBHHHHHHHHHHHHHHHHHBGHHHHHHHHHHHHHCGHBGHHGG/EFHHH3B?FHHGHHHHHDFHHHF3?FFE/EEH4FHHGHHHHDGG3FGHHHHHHHHHGGHHHHHHHGHHHHHHHGGGGGHHHHHHHHHHFGGHHHHHFHHHHHHHHHHHHHHHHHHH0CGH:;GGFFHHHHHHHHHEGG?FGGGGFGFGGGFF9F
@M05620:45:000000000-G6HP7:1:1101:7132:15234 1:N:0:148
TACCTGTACTGGGGAAGCATTTGAATATCCCCCCATGGTGATGGGGACGGAGAACTGCTCCATAAACACAGGCAACGTGCCTAACTTTCCCGGGAAGATGAAGTCAAAGAGCGACCACAGCTCTCGGAGGTTATTTTGCATCGGTGAGCCAGACAGAATGATCCGATGAGGGGTGCGAAACTATTTGAGGAAAGGAAGCACCTTTTTATTAAATTTACCTTTTAGCAATCGCCATTCCTACCCTAAAGATC
+
DCCCDFFFFFFFGGGGGGGGGGHHHHHHHHHGGGGHHHHHHHHHHGGGGGGGGHHHHHHHHHHHHHHHHHHHGHHHGHHHHHHHHHHHHHHGGGGGGHHHHHHHHHHHHHHHGGGGGHHHHHHHHGGGGGGHGHHHHHHHHHGGGGGHHHHHHGHHHHHHHHHHHGGGHHHGGEFGGGGGGGGGHHHHGGGGGGGGGGGGGFFFFFFFHHHFFHFHHFFFFFFFFFFFFFFFFFFFFFFHFFFFFFFFFFF
@M05620:45:000000000-G6HP7:1:1101:7044:15269 1:N:0:148
AAACCAAGCAGACACTCACCGCTGTTCAGACATGAGGTCAGCTAGATCGGAAGAGCACACGTCTGAACTCCAGTCACGCACTACAATCTCGTATGCCGTCTTCTGCTTGAAAAAAAAAAAAAATAAAACCCTCTCCTCCCTAATCTCCCCTCCTACCTCCCATCCTATCACCTTTCCCCAACCCTCCCTCTTCCCCTTCTTCTCTCTATCTTCTCCCCTTCCTTCTCTCCCCTCCCTCTTTCTCCCCCTTC
+
CCCCCBBFCFFFGGGGGGGGGGGGGHHGHHHHHHHHHGHHHHHHHHHHHGGGGHHHHHFHGHHHGHHHHHHHHFHHHGHGGGHHHHGBHHHFEHHHHGGGHGFHGHHHHHHHHHGGGGG/>>/011111<<0.0001</./0/0<0=</A/../00.0:../0;.:0<000/000000//...:..../:/0;0;//./0000;0:000;9900909./.;BB00090;//:/9../9/00B000/..-./
@M05620:45:000000000-G6HP7:1:1101:27789:15294 1:N:0:148
AGATTACTGCAACAGTTCCCCCTGGACCTGGAAAAGTTTCTTGCCTGGCTTACAGAAGCTGAAACAACTGCCAATGTCCTACAGGATGCTACCCGTAAGGAAAGGCTCCTAGAAGACTCCAAGGGAGTAAAAGAGCTGATGAAACAATGGCAAGTAAGTCAGGCATTTCCGCTTTAGCACTCTTGTGGATCCAATTGAACAATTCTCAGCATTTGTACTTGTAACTGACAAGCCAGGGACAAAACAAAGAT
+
AAAABFFFDF4FGGGGGGGGGGGGHHHHHHGHHHHHHHHHHHHHHHHHHHHHHHHHHHHHHHHHHHHHHHHHHHHHHHHHHHHHHHHFHH5FHHGG/EGHHHHHHHHHGHHHHHHHHHHHHCGGGHGGH4GHHEHHHHBGH3GHHHHHHGHHHGHHHHHHHHHHHHHHHHGGGGGHHHHHHHHHHFHGHHHHHHHHHGFHGHGHHHHHHHHHHHHHHGHGHHHHHHHHHHGHHGGGGGGGGG/CFGGGGGG
@M05620:45:000000000-G6HP7:1:1101:27773:15309 1:N:0:148
AGATTACTGCAACAGTTCCCCCTGGACCTGGAAAAGTTTCTTGCCTGGCTTACAGAAGCTGAAACAACTGCCAATGTCCTACAGGATGCTACCCGTAAGGAAAGGCTCCTAGAAGACTCCAAGGGAGTAAAAGAGCTGATGAAACAATGGCAAGTAAGTCAGGCATTTCCGCTTTAGCACTCTTGTGGATCCAATTGAACAATTCTCAGCATTTGTACTTGTAACTGACAAGCCAGGGACAAAACAAAGAT
+
AABCCFFFFF4FGGFGGGGGGGGGHHHHHHHHHHGGGHHHHHHHHGHGHHHCHHHHHHHHHHHHHHHHGEFHHFHGHHHHHHHHHHHCGHBGHHGE>EHHFHHFHHHHGHFGFGDFHHHGHEBFEFEEEGFHHFHHHHGHHGFFGHHHHFHHGGGHHHFHHFHHHHGHHHGGGGGH1FFHHHHHHGFGHHFHHHHHHGHHHFHDDGHHHEDGFCGHGGGFFHFFHGHFHFGCHGGGGGEGE9/:;EEGFG:
@M05620:45:000000000-G6HP7:1:1101:27161:15310 1:N:0:148
AGATTACTGCAACAGTTCCCCCTGGACCTGGAAAAGTTTCTTGCCTGGCTTACAGAAGCTGAAACAACTGCCAATGTCCTACAGGATGCTACCCGTAAGGAAAGGCTCCTAGAAGACTCCAAGGGAGTAAAAGAGCTGATGAAACAATGGCAAGTAAGTCAGGCATTTCCGCTTTAGCACTCTTGTGGATCCAATTGAACAATTCTCAGCATTTGTACTTGTAACTGACAAGCCAGGGACAAAACAAAGAT
+
BAABBFFF@F@FGGGGGGGGGGGGHHHHHHFHHHHHHHHHHHHHHHHHHHHFHHHHHHHHHHHHHHHHHHHHFHHGHHHHHHHHHHHGGH5GHHGG/EGHHHHHHHHHGHHHHHHHHHHHH3?F/FEGH4HHHFHHHHGHH3FHHHHHHHHHHGHHHHHHHHHHHHHHHHGGGGGHHHHHHHHHHHHGHHHHHFHHHDGHGHHHHHHHHHHHHHHHHHHHHHFFHHHFHHHHHGGGGGGG.F;FGGGGGGF
@M05620:45:000000000-G6HP7:1:1101:27152:15327 1:N:0:148
AGATTACTGCAACAGTTCCCCCTGGACCTGGAAAAGTTTCTTGCCTGGCTTACAGAAGCTGAAACAACTGCCAATGTCCTACAGGATGCTACCCGTAAGGAAAGGCTCCTAGAAGACTCCAAGGGAGTAAAAGAGCTGATGAAACAATGGCAAGTAAGTCAGGCATTTCCGCTTTAGCACTCTTGTGGATCCAATTGAACAATTCTCAGCATTTGTACTTGTAACTGACAAGCCAGGGACAAAACAAAGAT
+
AAAABFFFDF@FGGFGGGGGGGGGHHHHHHHHHFHHHHHHHHHHHHHHHHHHHHHGHHHHHHHHHHHHHHHHHHHGHHHHHHHHHHH3FG5GHHGE/?GHGGGFHHHHGGHHHHEHHHHHHFEF?GEFC4FGHGGHHHFGG?GHHHHHHGHHGGFHHHHHHHGHEHHHHHGGGGGHDGHHHHHHHFCFGGHHHHFHHHBGDCGHHHHG0GHHHHGHHHHFGHHGHHHHHHHHHGGGFGGGE9/;CFGGEFC
@M05620:45:000000000-G6HP7:1:1101:26225:15349 1:N:0:148
AGATTACTGCAACAGTTCCCCCTGGGCCTGGAAAAGTTTCTTGCCTGGCTTACAGAAGCTGAAACAACTGCCAATGTCCTACAGGATGCTACCCGTAAGGAAAGGCTCCTAGAAGACTCCAAGGGAGTAAAAGAGCTGATGAAACAATGGCAAGTAAGTCAGGCATTTCCGCTTTAGCACTCTTGTGGATCAAATTGAACAATTCTCAGCATTTGTACTTGTAACTGACAAGCCAGGGACAAAACAAAGAT
+
BBBBBFFFDF4FGGBGGGGGGGGGHGHHGGHHHHHHHHHHHHHHHHHHHHHHHHHHHHHHHHHHHHHHHHHHHHHHHHHHHHHHHHHHHHHHHHGGEGHHHHFHHHHHGHHHHHHHHHHHHHHGGGGGHHHHHGHHHHHHH2GHHHHHHHHHHGHHHHHHHHGHHHHHHHGGGGGHHHHHHHHHHHHGHHHHHHHHHGFHHHHHHHHHHHHHHHHHHHHHHHHGHHHFFHHHHGGGGGGGFGFFGGGFGGG
@M05620:45:000000000-G6HP7:1:1101:26207:15353 1:N:0:148
AGATTACTGCAACAGTTCCCCCTGGACCTGGAAAAGTTTCTTGCCTGGCTTACAGAAGCTGAAACAACTGCCAATGTCCTACAGGATGCTACCCGTAAGGAAAGGCTCCTAGAAGACTCCAAGGGAGTAAAAGAGCTGATGAAACAATGGCAAGTAAGTCAGGCATTTCCGCTTTAGCACTCTTGTGGATCCAATTGAACAATTCTCAGCATTTGTACTTGTAACTGACAAGCCAGGGACAAAACAAAGAT
+
CBCCCFFFFFFFGGFGGGGGGGGGHHHHHHHHHHHHHHHHHHHHHHHHHHHHHHHHHHHHHHHHHHHHHHHHHHHHHHHHHHHHHGHHHHHHHHGGGGHHHHHHHHHHGHHHHHHHHHHHHGHGGGGGHHHHHGHHHHHHHGHHHHHHHHHHHGHHHHHHHHHHHHHHHHGGGGGHHHHHHHHHHFHGHHHHGHHHHGFFHHHHHHHHGHHHHHHHHFHGHHHHHHHHHGHHGGGGGGGGGFGGGGGGGGF
@M05620:45:000000000-G6HP7:1:1101:26219:15366 1:N:0:148
AGATTACTGCAACAGTTCCCCCTGGACCTGGAAAAGTTTCTTGCCTGGCTTACAGAAGCTGAAACAACTGCCAATGTCCTACAGGATGCTACCCGTAAGGAAAGGCTCCTAGAAGACTCCAAGGGAGTAAAAGAGCTGATGAAACAATGGCAAGTAAGTCAGGCATTTCCGCTTTAGCACTCTTGTGGATCAAATTGAACAATTCTCAGCATTTGTACTTGTAACTGACAAGCCAGGGACAAAACAAAGAT
+
A??AAFFFDD4BFFGGGGGGGGGGC4FGGHFGHHHHGHHHHHHHHHHHHHHFHHHGHGHHHHHHHGHHHHHHBGHHHHHHHHGHFGHBHHHHHHGG>EFHHH3BEGHHGHHHHHHGHHHHHHHGGEGGHBHHHGHHHHFGHDGHHHGHHHHHGGFGGHHHHHHHHHHHHHGGGGGHGHHHHHHHHGHGHHH<GHHHHGHHGFHHHHHHHHHHHFHHHCGHHHHBGHHFFHGHHGGGGGGGEGGGGGGGGGG
@M05620:45:000000000-G6HP7:1:1101:28246:15369 1:N:0:148
TACCTGTACTGGGGAAGCATTTGAATATCCCCCCATGGTGATGGGGACGGAGAACTGCTCCATAAACACAGGCAACGTGCCTAACTTTCCCGGGAAGATGAAGTCAAAGAGCGACCACAGCTCTCGGAGGTTATTTTGCATCGGTGAGCCAGACAGAATGATCCGATGAGGGGTGCGAAACTATTTGAGGAAAGGAAGCACCTTTTTATTAAATTTACCTTTTAGCAATCGCCATTCCTACCCTAAAGATC
+
EDDDEFFFFFFFGGGGGGGGGGHHHHHHHHHGGGGHHHGHHHHHHGGGGGGGGHHHHHHHHHHHHHHHHHHHGHHHGHHHHHHHHHHHHHHGGGGGGHHHHHHHHHHHHHHHGGGGGHHHHHHHHGGGGGGHHHHHHHHHHHGGGGGHHHHHHGHHHHHHHHHHHGGGHHHGGEEGGGFGGGGGGGGGGGFGGGGGGGGGGFFFFFFFFFFFFFFFFFFFFFFFFFFFFFFFFFFFFFFFFFFFFFFFFFF
@M05620:45:000000000-G6HP7:1:1101:3854:15376 1:N:0:148
CATCCTGACCCTGAAGTACCCCGGCTTGATTTCTGACATTAGATCGGAAGACCACACGTCTGAACTCCAGTCACGCACTACATTCTCGTATGTCGTCTTCTGCCTGAAAAAACAACCAGTGCTGCTGACCGAGTCCCCCCTGAACCCCAAGGCCAACAGAGAGAAGATGACTCATGTGATGCTCGGCCCACGCCCGTGCTCCTCCCTTCCTTTCCCCTGTCATTTTCTGCCCTGCTTGCTTTCTCACCTTA
+
AAAAAFFFFFFFGGGGGGGGGG?00AAE01DB22A2DAF2D11A1AA/ABF0ABGG/EF/BEGE1GHC1F211D?GGG/10112B22/BB>022//?/F2@1F11B0B11B</?/??FGG1BF1FHGGFHG?@F@1FG/<A/<1GHGGA<>FGECGG./<CG.C//<00;:C0000;0:0:;;C.-.C-.;-99A-;.;A00/FF--;FB/99FFFB-;99/9BFB9//;/A99-9:/-//;FF/;/-BB/
@M05620:45:000000000-G6HP7:1:1101:16861:15381 1:N:0:148
TACCTGTACTGGGGAAGCATTTGAATATCCCCCCATGGTGATGGGGACGGAGAACTGCTCCATAAACACAGGCAACGTGCCTAACTTTCCCGGGAAGATGAAGTCAAAGAGCGACCACAGCTCTCGGAGGTTATTTTGCATCGGTGAGCCAGACAGAATGATCCGATGAGGGGTGCGAAACTATTTGAGGAAAGGAAGCACCTTTTTATTAAATTTACCTTTTAGCAATCGCCATTCCTACCCTAAAGATC
+
DCDDDFFFFFFFGGGGGGGGGGHHHHHHHHHGGGGHHHGHHHHHHGGGGGGGGHHHHHHHHHHHHHHHHHHHGHHHGHHHHHHHHHHHHHHGGGGGGHHHHHHHHHHHHHHHGGGGGHHHHHHHHGGGFGEHHHHHHHHHHGGGGGGHGHHHHGHHHHHHHHHHHGGGHGHGGAGGGGGGGGGHHHHGGGFGGGGGGGGGGFFFFFFFFFFFFFHHHFFFFFFFFFFFFFFFFFFFFFFHFFFFFFFFFFF
@M05620:45:000000000-G6HP7:1:1101:20134:15411 1:N:0:148
AAACCAGAAGACATGAGGTCAGCTAGATCGGAAGAGCACACGTCTGAACTCCAGTCACGCACTACAATCTCGTATGCCGTCTTCTGCTTGAAAAAAAAAAAACACCCCCCCCCCCCTCCACTCTCTTCTCTTCTTTTTCATCTTTTACCCATCCAGACCTGTCCTACGACTTTATCTCCACCATTTTCGTACGCCTGTACATTTTTATGTCACTTCCCCTTTTACCACCCGCACTCTCTCCCCTTCCACCG
+
ABBBBBBFFFFFGGFFGFFGFGFHFHHHHHGFGGHHHGHHGGHHHGGHHHFHHHGHHHGHGGGHHHHFCGHHEEHFGHGFGFGHFHHHHH?GFFHGGGE@////0?/////>?@-C-:://0/;0000000;00BF0;/;00;000009/B//9000..0/0/;009.....9/9/B///...///9/-...-.-..//;9/////.///9////9/....////;//9.-----/////;/....///..
@M05620:45:000000000-G6HP7:1:1101:21933:15423 1:N:0:148
TACCTGTACTGGGGAAGCATTTGAATATCCCCCCATGGTGATGGGGACGGAGAACTGCTCCATAAACACAGGCAACGTGCCTAACTTTCCCGGGAAGATGAAGTCAAAGAGCGACCACAGCTCTCGGAGGTTATTTTGCATCGGTGAGCCAGACAGAATGATCCGATGAGGGGTGCGAAACTATTTGAGGAAAGGAAGCACCTTTTTATTAAATTTACCTTTTAGCAATCGCCATTCCTACCCTAAAGATC
+
BBBBBFFFFFFFGGFGGGGGGGHHHHHHHHHGGGFHHHFHHHHHHGGGGGGGGGHHHHHHHHHGHHGHHHHHGGHHGHHHGGHHGHHHHHHGGGGGFHHHFBHBBHHHHHHGGGGGGHGHGHHHHDGADGGHHHHHHGHGHHGFGGGHHFHFGFHHBBGHHHHHHGGGHHHGGAFGGGGGGGFFGGGEAFFBBFGBFGGGGFFFFFFEFFEFFFFFFFFFFFFFFFFFFFFEFFFFBBFFFFFF.9BFFFF
@M05620:45:000000000-G6HP7:1:1101:21925:15440 1:N:0:148
TACCTGTACTGGGGAAGCATTTGAATATCCCCCCATGGTGATGGGGACGGAGAACTGCTCCATAAACACAGGCAACGTGCCTAACTTTCCCGGGAAGATGAAGTCAAAGAGCGACCACAGCTCTCGGAGGTTATTTTGCATCGGTGAGCCAGACAGAATGATCCGATGAGGGGTGCGAAACTATTTGAGGAAAGGAAGCACCTTTTTATTAAATTTACCTTTTAGCAATCGCCATTCCTACCCTAAAGATC
+
CCCCCFFFFFFFGGGGGGGGGGHHHHHHHHHGGGGHHHGHHHHHHGGGGGGGGHHHHHHHHHHHHHHHHHHHGHHHGHHHHHHHHHHHHHHGGGGGGHHHHHHHHHHHHHHHGGGGGHHHHHHHHGGGGGGHHHHHHHHHHHGGGGGHHHHHHGHHGHHHHHHHHGGGHHHGGEGGGGGGGGGGGGGGGGCGGGGGGGGGGFFFFFFFFFFFFFFFFFFFFFFFFFFFFFFFFFFFFFFFFFFFFFFFFFF
@M05620:45:000000000-G6HP7:1:1101:21932:15456 1:N:0:148
TACCTGTACTGGGGAAGCATTTGAATATCCCCCCATGGTGATGGGGACGGAGAACTGCTCCATAAACACAGGCAACGTGCCTAACTTTCCCGGGAAGATGAAGTCAAAGAGCGACCACAGCTCTCGGAGGTTATTTTGCATCGGTGAGCCAGACAGAATGATCCGATGAGGGGTGCGAAACTATTTGAGGAAAGGAAGCACCTTTTTATTAAATTTACCTTTTAGCAATCGCCATTCCTACCCTAAAGATC
+
CBCCCFFFFFFFGGGGGGGGGGHHHHHHHHHGGGGHHHHHHHHHHGGGGGGGGHHHHHHHHHHHHHHHHHHHGHHHGHHHHHHHHHHHHHHGGGGGGHHHHHHHHHHHHHHHGGGGGHHHGHHHHGGFGGDHGHHHHHHHGHGGGGGHHHHHHGHHHHHHHHHHHGGGHHHGGCFGGEGFGGGGGGGEGG;FGFGFGFGGGFFFFFFFFFFFFFFFFFFFFFFBFFFFFFFFFFFFFFFFFFFFFFFFFFF
@M05620:45:000000000-G6HP7:1:1101:20907:15468 1:N:0:148
AAACCAAGAAGACATGAGGTCAGCTAGATCGGAAGAGCACACGTCTGAACTCCAGTCACGCACTACAATCTCGTATGCCGTCTTCTGCTTGAAAAAAAAAAAAACAAATCACCCCCCCATCTCTCTTCTCGTGTTATCCCTCTTCTCCCTCTCCCACCTGATCCTCATCACTTTTCTCCGCACTTTTCTTCACACCATCCCCTCTCTCATCCATCTCCCTCTTCTCCTTCACCCTTCCACCCCTCACCCTC
+
CBBCCBBFFFFFGGGGGGGGGGHHHHHHHHHGGGGHHHGHHHGHHHGHHHHHHHHHHGGEHGGGHHHHHHHHG?EFHGHGEGHGHHHGHHHHGFHHEEECE/<////0222?20><C@-0>111>11=10.....000=<C</000:0://;:GC/:..//00000000000000;000..---000;0000900..09.9;/.//:900090000:;////0000;00;090..://0;..-...9..9A
@M05620:45:000000000-G6HP7:1:1101:22350:15469 1:N:0:148
AAACCAAGCAGACACTCACCGCTGTTCAGACATGAGGTCAGCTAGATCGGAAGAGCACACGTCTGAACTCCAGTCACGCACTACAATCTCGTATGCCGTCTTCTGCTTGAAAAAAAAAAAAAAAAAACACACAAGTGTAGAACGACTTTTCTTATTACACATCCAATGACGAATACAATAAGATAAAACGTAAGGAAAAAATAGTATGCAGAAAATACACGTTGTGTGAGAGATAAGATATGTGACGAGCA
+
CCCCCABFCFFFGGGGGGGGGGGGEHHHHHHHHHHHHHHHHHHHHHHHHGGGGHHHHHHHGHHHGHHHHHHHHHGHHGHGGGHHHHHHHHHFGHHHHGGGHGHHGHHHHHHHHHGGGGG>A//--<<........00:00000..-..0;00000;00;0000/000/0:..-;.000000////////-..../////;-./////:///:////////.....././///./////////////..---
@M05620:45:000000000-G6HP7:1:1101:22339:15484 1:N:0:148
AAACCAAGCAGACACTCACCGCTGTTCAGACATGAGGTCAGCTAGATCGGAAGAGCACACGTCTGAACTCCAGTCACGCACTACAATCTCGTATGCCGTCTTCTGCTTGAAAAAAAAAAAAAAAGAATAAATAAATAGAAGACTTAAATGCAATGCAGAGAAATAAGAACAAGCAAAAGAAGAATATTCGAAGGTAGAGATATTAGTATAGAGAAGGTTCGCAATGAACAGAAGAGGACAAGAATGATAAC
+
CCCCCBCFCFFFGGGGGGGGGGGGGHHGHGHHHHHHHHHHHHHHHHHHHGGGGHHHHHHHGHHHGHHHHHHHHHGHHGHGGGHHHHHFHHHFGHHHHGEFHGHHGHHHHHHHHHGGGCF<></<><01111110000<0000/0000000<000:0000;/;000<00;////.9/0:/.;/0/00000/0...000990009000000000000/.900--...00000//000....:..//0000000
@M05620:45:000000000-G6HP7:1:1101:2093:15511 1:N:0:148
CATCCTGACCCTGAAGTACCCCGGCTGATTTCTGACATTAGATCGGAAGAGCACACGTCTGAACTCCAGTCACGCACTACAATATCGTATGCCGTCTTCTGCTTGAAAAAAAAAAAAAGAACAAATGGATAATTATTGTAAGTAAGTTTAGGGAATGAAGTTATTGATGATTGATGCGAGATGAAGGAGTGTGTCGTAGTTGTATTGCTATTTATGCGAGTATGTTTCACTAATTGTGTTGCGTTTGTTAT
+
>3AAAFBD4BBCGFFGFFBFGFAEAEAGGGHFHDFFFHHGFDGFBEEABEGB3BEBEBFGFFFFGBF3FGEEFEBEEEFFHFG3BFBB?GEBB>?/GFGHEFHFBB?B?C/E@<B<////00?001<11=11111111111==111100000././0000000000000000;0000-.--.0000/../.00.0:...900000;00000000;;0..;;9;/////////////;/.9./-..;.999/
@M05620:45:000000000-G6HP7:1:1101:2108:15520 1:N:0:148
CATCCTGACCCTGAAGTACCCCGGCTGATTTCTGACATTAGATCGGACGAGCACACGTCTGAACTCCAGTCACGCACTACAATCTCGTATGCCGTCTTCTGCTTGAAAAAAAAAAAAAAAAAATATTATAATAATATTATTGGTTTTTGATTATATAGATAATCATATAAGTATTGTTAACTATAATTGTCATTATCGTTGTATTTGTCGGTTTTATTTTGTTGGTTTACACATACGTTTTAATATTGTGA
+
BBBBBFFFFFFFGGGGGGGGGGGGGGGHHHHHHGHGHHHHFHHHHGG2EEEFGHHHEHGHGHHHHHHHHHHHHGHGGGHHHHHHHHHGGHHHHGGGHGHHHHHHHHHHEHG/BBD>><--<-<.:0:00000000000000000.:..-.900000090000000000000;0000090000000000000//////9....//;////.-9...//9///9;9...:////////.;//.////99/9//
@M05620:45:000000000-G6HP7:1:1101:15987:15559 1:N:0:148
TACCTGTACTGGGGAAGCATTTGAATATCCCCCCATGGTGATGGGGACGGAGAACTGCTCCATAAACACAGGCAACGTGCCTAACTTTCCCGGGAAGATGAAGTCAAAGAGCGACCACAGCTCTTCGGAGGTTATTTTGCATCGGTGAGCCAGACAGAATGATCCGATGAGGGGTGCGAAACTATTTGAGGAAAGGAAGCACCTTTTTATTAAATTTACCTTTTAGCAATCGCCATTCCTACCCTAAAGAT
+
[truncated: 6,158,273 more chars]
