# Supplementary material for: Fast but not furious: a streamlined selection method for genome-edited cells
Source: Life Sci Alliance. 2021 Apr 26;4(6):e202101051. doi: 10.26508/lsa.202101051 (PMC8127327; doi:10.26508/lsa.202101051)
Supplement: Supplementary file 1 [file LSA-2021-01051_Supplemental_Data_1.zip › SANGER and Deep Sequencing/AFP/151_S151_L001_R1_001.fastq]

@M05620:45:000000000-G6HP7:1:1101:14344:1717 1:N:0:151
TTCTCTATCTCCTAAAAACCTGTTTAGATTTGGAGATAGACCTTCAGGTTTTTCATCATTTTCTGCATGAATTATACATTGACCACGTTCCAGCGTGGTCAGTTTGCAGCATTCTGTTATTTTGTTTGACAGAGTGTCTTGTTGAGAACATATGTAGGACATGATTTTTTCCTGCAACAGGGAAAATAAAGTATAAGTTTTAAAGATTTATTCTTTAATAAAGGATCTCAAAGCCAGCTTTAGAAAAAGGA
+
3>>AAFFFFFFFGGFBFFFGGGHHHGHHHHHGHCFFHFHFFHHHHHHGHHHGGHFHHHHHHHHHHFFGHBFHHFHHHFHHHEGHFFEHHHHHFFEGGGHHGFHHHHHHHHHHHHHHHHFHHHHHHHHHEFGHFHHHHHHHHHHHDGEHFHHHHHHGHHHHHHHEHHHHHGFHHHFFDFFGHGEGEFGGFFGHHHHEGHGHHGFFHFHHHHHHHHHHHDGHGDFHEGHHHHHHHHHHFGHHHHGB0CCCDDC
@M05620:45:000000000-G6HP7:1:1101:14348:1735 1:N:0:151
TTCTCTATCTCCTAAAAACCTGTTTAGATTTGGAGATAGACCTTCAGGTTTTTCATCATTTTCTGCATGAATTATACATTGACCACGTTCCAGCGTGGTCAGTTTGCAGCATTCTGTTATTTTGTTTGACAGAGTGTCTTGTTGAGAACATATGTAGGACATGATTTTTTCCTGCAACAGGGAAAATAAAGTATAAGTTTTAAAGATTTATTCTTTAATAAAGGATCTCAAAGCCAGCTTTAGAAAAAGGA
+
3>ABBFFFFFFFGFBFFFFFGGHHHFFHHHHGFCBFHCHCGFHHHHGEHHHGGHHHHFHHHHHHBEDGDDFHHHHHHHHHFHHHBFEHHHGHHHGGFFHHGGHHHGGHFHHHHHHGHHFHHHHHHHHEFFFFFHHGHHHHHHHEFEGHHGHHHGHGHFFHFGFFHHHHHGHHHFFF2FCGEFEFABFFG1FHHHHHHHGHHHHHHFGHHHHHHHHHG0DGGFGHFHHHFGGHFFFHFEHHHGFFFFGADA:
@M05620:45:000000000-G6HP7:1:1101:17138:1856 1:N:0:151
ATCTCTATCTCCTAAAAACCTGTTTAGATTTGGAGATAGACCTTCAGGTTTTTCATCATTTTCTGCATGAATTATACATTGACCACGTTCCAGCGTGGTCAGTTTGCAGCATTCTGTTATTTTGTTTGACAGAGTGTCTTGTTGAGAACATATGTAGGACATGATTTTTTCCTGCAACAGGGAAAATAAAGTATAAGTTTTAAAGATTTATTCTTTAATAAAGGATCTCAAAGCCAGCTTTAGAAAAAGGA
+
1>1>AFFFFFDDBG1B1FEGGFH133D1DAAAAGHGA1BG11FGAAFDBAGCFGDGEFHHHHHHFHHBH1DFBDGABFHHH1ABAFEHHCAB@0EEEEGEEGBB2BGHHHFF@E@EFG@GHFFGBGGHDBDG0FGFFDGHHHHHHHE11GDFGGFGGG1<BFCHGFFH1<0FGG1<GF0@F</C/0?<11??FG1GGHFGHFHFGBFHHHHFHHHF<0D0<0<</<GFDDHFGH./;EHFF0;00<:;:.;
@M05620:45:000000000-G6HP7:1:1101:14608:1861 1:N:0:151
TTCTCTATCTCCTAAAAACCTGTTTAGATTTGGAGATAGACCTTCAGGTTTTTCATCATTTTCTGCATGAATTATACATTGACCACGTTCCAGCGTGGTCAGTTTGCAGCATTCTGTTATTTTGTTTGACAGAGTGTCTTGTTGAGAACATATGTAGGACATGATTTTTTCCTGCAACAGGGAAAATAAAGTATAAGTTTTAAAGATTTATTCTTTAATAAAGGATCTCAAAGCCAGCTTTAGAAAAAGGA
+
1>>AAFFFFFFFGAFFGGGGFGGHHHHFGHHHGFHHHHHGBGGHHHHHHHHGGHHHHHHHHHHHHGHHHGHHHGHGHHHHHHHHHHEGFHHHHHGEGGHHHHHHHHHHHHGHHHHHHHHHHHHHHHHHHHHHHHHHHHHHHHHHFGHHHHHHHHHEGHGHHGHDHHHHHGHHHHHGGGHGHGGHHHGFF1FGEHHGGGHHHGB<GGHHHHHHHHHHGHHH0=GFHHHHHHFHGHHHGGHHHHFBFCGCEG/
@M05620:45:000000000-G6HP7:1:1101:17131:1873 1:N:0:151
ATCTCTATCTCCTAAAAACCTGTTTAGATTTGGAGATAGACCTTCAGGTTTTTCATCATTTTCTGCATGAATTATACATTGACCACGTTCCAGCGTGGTCAGTTTGCAGCATTCTGTTATTTTGTTTGACAGAGTGTCTTGTTGAGAACATATGTAGGACATGATTTTTTCCTGCAACAGGGAAAATAAAGTATAAGTTTTAAAGATTTATTCTTTAATAAAGGATCTCAAAGCCAGCTTTAGAAAAAGGA
+
3AABCFFFFFFFGGGGGGGGGGHHHHHHHHHHHHHHHHHHHHHHHHHHHHHGGHHHHIIHIIHIHHHHHHHHHHHHHHHHHHHHHHGHHHHHHHGGGGHHHHHHHHHHHHHHHHHHHHHHHHHHHHHHHHHHHHHHHHHHHHHHHHHHHHHHHHHHHHHHHHHHHHHHHGHHHHHHHHHHHGGHHHHHHHHGHHHHHHHHHHHHHHHHHHHHHHHHHHHHHHHHHHHHHHHGHHGHHGHHHHHGHHHHGGH
@M05620:45:000000000-G6HP7:1:1101:17151:1876 1:N:0:151
TTCTCTATCTCCTAAAAACCTGTTTAGATTTGGAGATAGACCTTCAGGTTTTTCATCATTTTCTGCATGAATTATACATTGACCACGTTCCAGCGTGGTCAGTTTGCAGCATTCTGTTATTTTGTTTGACAGAGTGTCTTGTTGAGAACATATGTAGGACATGATTTTTTCCTGCAACAGGGAAAATAAAGTATAAGTTTTAAAGATTTATTCTTTAATAAAGGATCTCAAAGCCAGCTTTAGAAAAAGGA
+
3>AABFFFFFFFGGGGCGGGGGHHHHGHHHHHHHHHHHHHHHHHHHHFHHHGGHHHHHHHHHHHHHGHHHHHHHHHHHHHHHHHHHGHHHHHHHGGEGHHHHHHHHHHGHGHHHHHHHHHHHHHHHHHHHHHHHHHHHHHHHHHHHHHHHHHHHHHHHHHHHHHHHHHHGHHHHGHHGHHGGGHHHHHHHHHHHHHHHHHHHHHHHHHHHHHHHHHHHHHHHHHHHHGHGHHHHHHHGHHHHGEGFFHGGH
@M05620:45:000000000-G6HP7:1:1101:14607:1880 1:N:0:151
ATCTCTATCTCCTAAAAACCTGTTTAGATTTGGAGATAGACCTTCAGGTTTTTCATCATTTTCTGCATGAATTATACATTGACCACGTTCCAGCGTGGTCAGTTTGCAGCATTCTGTTATTTTGTTTGACAGAGTGTCTTGTTGAGAACATATGTAGGACATGATTTTTTCCTGCAACAGGGAAAATAAAGTATAAGTTTTAAAGATTTATTCTTTAATAAAGGATCTCAAAGCCAGCTTTAGAAAAAGGA
+
3AABCFFFFFFFGGGGGGGGGGGHHHHHHHHHHHHHHHHHHHHHHHHHHHHGGHHHHHHHHHHHHHHHHHHHHHHGHHHHHHHHHHGGHHHHHHGFGGHHHHHHHHHHHHHHHHHHHHHHHHHHHHHHHHHHHHHHHHHHHHHHHHHHHHHHHHHHHHHHHHHHHHHHHGHHHHHHHHHHHGGHHHHHHHHHHHHHHGGHHHGHHHHHHHHHHHHHHGHHHHHHHHHHHGHHHHHHHGHHHHHEGFHHGGH
@M05620:45:000000000-G6HP7:1:1101:13899:2109 1:N:0:151
TACCTGTACTGGGGAAGAGTGTAGCAATCGCCATTCCTACCCTAAAGATCGGAAGAGCACACGTCTGAACTCCAGTCACGCACTACAATCTCGTATGCCGTCTTCTGCTTGAAAAAAAAAACAATACACCATAGAGACGCTGGTATGCATAGAAATATAAATACAATATAACAAAATATTGAGAAAAATGTTACCAATAACCAAGATTCTTGAACAATATAGCATATGCGTTATAGTGAAGAGTATGTTAA
+
CDCCCFFFFFFFGGGGGGGGGGHHHHHHHGGGGGHHHHHHHHHHHHHGHHHGGGGHHHHHHHGHHHGHHHHHHHHHHHHGHGGGHHHHHFHHHGGHHHHGGGHGHHHHHHHHHGHHGGGGB//?22222@?2?111?0///?->11111111111<11100000<0<0000<00..0000000.;0/..:0000000;0000:.;.:0F0000000/0000000000;0.;..;00:00000.:00::000
@M05620:45:000000000-G6HP7:1:1101:16782:2124 1:N:0:151
TACCTGTACTGGGGAAGCATTTGAATATCCCCCCATGGTGATGGGGACGGAGAACTGCTCCATAAACACAGGCAACGTGCCTAACTTTCCCGGGAAGATGAAGTCAAAGAGCGACCACAGCTCTTCGGAGGTTATTTTGCATCGGTGAGCCAGACAGAATGATCCGATGAGGGGTGCGAAACTATTTGAGGAAAGGAAGCACCTTTTTATTAAATTTACCTTTTAGCAATCGCCATTCCTACCCTAAAGAT
+
ABABBFFFFFFFGGGCCGGGGGHHHHHHHHHGGGGHHHGHFHHHHGGGGGGGGHHHHHHHHGHHHHHHHHHHGHHHGHHHHHHHHHHHHHHGGGGGGHHHHHHGHHHHHHHHGGGGGHHHHHHHHHHGDGG?FGHHHHFFBHHGGGGAFGHHHHGHHHHHHHHHHHFGGHHHCGGDGGFGGGGGFGGGFGGFFFFGGFGGEFFEFFFFFFFFFFFFFFFFFFFFFFFFFFFFFFDFFFFFFFFFFFFFFFF
@M05620:45:000000000-G6HP7:1:1101:13897:2130 1:N:0:151
TACCTGTACTGGGGAAGAGTGTAGCAATCGCCATTCCTACCCTAAAGATCGGAAGAGCACACGTCTGAACTCCAGTCACGCACTACAATCTCGTATGCCGTCTTCTGCTTGAAAAAAAAAATACTTAGTTTGATAGCCTTTGGGAATGCTTTAGAGCAAAGTCAACCTATTAGTAGTCAGAACTCATATATCATAAGTCGTGCCTAAGTGTCTTCTACTTCATTGAGTGTTAAGACATATTACTGACAGTT
+
AAAAAFFFFFFBGGGGGGGGBFGAGHFHHFFFEAGHHHHHHHHHHHGHHHBEFF/EFBFHHHCHHFFFFHHFHHBGHHHGAEEGFHHFG1GHHGGG>FH/>>GFHHGHHGBGFDH>/E@C/0@12@212221122211?1110//1011111=1111<0101=111.//0000000<00000/0000000;00<000<0.....;0//000000;0000000;90000000009009009000000///9/
@M05620:45:000000000-G6HP7:1:1101:15110:2152 1:N:0:151
TACCTGTACTGGGGAAGCATTTGAATATCCCCCCATGGTGATGGGGACGGAGAACTGCTCCATAAACACAGGCAACGTGCCTAACTTTCCCGGGAAGATGAAGTCAAAGAGCGACCACAGCTCTTCGGAGGTTATTTTCCATCGGGGAGCCAGACAGAATGATCCGATGAGGGGTGCGAAACTATTTGAGGAAAGAAACCACCTTTTTATTAATTTTACCTTTTACCAATCGCCATTCTTACCCTAAAGAT
+
ABCCCFFFFFFFGGGGGGGGGGHHHHHHHHHGGGGHHHHHHHHGHGGGGGGGGHHHHHHHHHHHHHHHHHHHGHHHGHHHHHHHHHHHHHHGGGGGGGHHHFHHHHHHHHGHGGGGGHHHHHHH22FB/>/C01?GHG1?111>.----<./..<//C00000<;:..:0C/EG:-99CC--90;F9;0:9F:/;/;//..;:FFFFB.B0:B0BF0BF0BFFB00;B00;.;D.A0B009;F/0:B0000
@M05620:45:000000000-G6HP7:1:1101:14850:2317 1:N:0:151
TACCTGTACTGGGGAAGCATTTGAATATCCCCCCATGGTGATGGGGACGGAGAACTGCTCCATAAACACAGGCAACGTGCCTAACTTTCCCGGGAAGATGAAGTCAAAGAGCGACCACAGCTCTTCGGAGGTTATTTTGCATCGGTGAGCCAGACAGAATGATCCGATGAGGGGTGCGAAACTATTTGAGGAAAGGAAGCACCTTTTTATTAAATTTACCTTTTAGCAATCGCCATTCCTACCCTAAAGAT
+
CCCCCFFFFFFFGGGGGGGGGGHHHHHHHHFFGGGHHHFGHHHHHGGGGGEGGHHHHHHHHHHHHHHHHHHHGHHHGHHHHHGHHHHHHHHGGGGGGHHHFFHHHHHHHHHHGGGGGHHHHHHHHHHGGGGEHHHHHHHHHHHGGGGFHHHHHGGHHHHHHHHHHHDGGHHHGG=CEGDFGGGGGGGGGGGFFGGGGGGGGGFFFFFFFFFFFFFFFFFFFFFFFFFFFFFFFFFFFFFFFFAFFFFFFFF
@M05620:45:000000000-G6HP7:1:1101:14858:2334 1:N:0:151
TACCTGTACTGGGGAAGCATTTGAATATCCCCCCATGGTGATGGGGACGGAGAACTGCTCCATAAACACAGGCAACGTGCCTAACTTTCCCGGGAAGATGAAGTCAAAGAGCGACCACAGCTCTTCGGAGGTTATTTTGCATCGGTGAGCCAGACAGAATGATCCGATGAGGGGTGCGAAACTATTTGAGGAAAGGAAGCACCTTTTTATTAAATTTACCTTTTAGCAATCGCCATTCCTACCCTAAAGAT
+
1AAAAFFFFFD1GEGECCCEFEGFGGHFHHFFEEGHFHGFHEGGHEEEGGGEEHHHHGHHGHHFHGHFGHGGFHHHGGEAFGBHHHGFFHHFCGECEFHHFFGBFGGHHGGFEGGGCHCHFFGFDFHGGCG?CDGGFGBG1FHCCCCFFFHFF<EHFHFGHHDGHHGGGHHFCC:AAAGG?GGGGFGGGGFFFGFFBBAEGGAFFFFFFFFFBBFFFFFFFFFFB/BBFBFFFFFFFFFFFFFFFFFFBBB
@M05620:45:000000000-G6HP7:1:1101:13609:2341 1:N:0:151
AGATTACTGCAACAGTTCCCCCTGGACCTGGAAAAGTTTCTTGCCTGGCTTACAGAAGCTGAAACAACTGCCAATGTCCTACAGGATGCTACCCGTAAGGAAAGGCTCCTAGAAGACTCCAAGGGAGTAAAAGAGCTGATGAAACAATGGCAAGTAAGTCAGGCATTTCCGCTTTAGCACTCTTGTGGATCCAATTGAACAATTCTCAGCATTTGTACTTGTAACTGACAAGCCAGGGACAAAACAAAGAT
+
AAABBFFFFF4DGGGGGGGGGGGGHHHHHHHHHHHHGHHHHHHHHHGHHHHHHHHHHHHHHGHHHHHHHHHHHHHHHHHHHHHHHFHHHHHHHHGFGGHHHHHHHGHHGHHHHGHHHHHHGFHGGHGGGGHHHGHHHHDGGFGHHHHHHHHHHGHHHHHHHHHHHHHHHHGGGGGHGHHHHHHHHGGGHHHHGHHHGHHHHGGHHHHHHGHHHHHHHEHHHHHHHHHFGHHHGGGGGGGGGGGGGGGGGGC
@M05620:45:000000000-G6HP7:1:1101:12590:2342 1:N:0:151
ATCTCTATCTCCTAAAAACCTGTTTAGATTTGGAGATAGACCTTCAGGTTTTTCATCATTTTCTGCATGAATTATACATTGACCACGTTCCAGCGTGGTCAGTTTGCAGCATTCTGTTATTTTGTTTGACAGAGTGTCTTGTTGAGAACATATGTAGGACATGATTTTTTCCTGCAACAGGGAAAATAAAGTATAAGTTTTAAAGATTTATTCTTTAATAAAGGATCTCAAAGCCAGCTTTAGAAAAAGGA
+
BB@BBFFFFFBFGD5GFGEGGGHHHGHHHHHHHHHBG5FHFHHHHHHHHHHGGHHGHHHHHHHHHHHHHFGHHGHHGFGHHHHHHGEHHGFHHFGEGGGHFGHHHHHGHHHHHFHHHHHHHHHHHHHHFHHH3GHHHHHHHHHG4FGHHGHHHHGHHGHFHFGGHHHHHGHHHHFFGGHGHGGHHHF<1??FFHFDFGGHHGGHGHHHHGHHHHHHHHHGGGHHHHHHEGFGGGFGCFHHHHG0CG;GDG/
@M05620:45:000000000-G6HP7:1:1101:12601:2359 1:N:0:151
ATCTCTATCTCCTAAAAACCTGTTTAGATTTGGAGATAGACCTTCAGGTTTTTCATCATTTTCTGCATGAATTATACATTGACCACGTTCCAGCGTGGTCAGTTTGCAGCATTCTGTTATTTTGTTTGACAGAGTGTCTTGTTGAGAACATATGTAGGACATGATTTTTTCCTGCAACAGGGAAAATAAAGTATAAGTTTTAAAGATTTATTCTTTAATAAAGGATCTCAAAGCCAGCTTTAGAAAAAGGA
+
CCDCCFFFFFFFGGGGGGGGGGHHHHHHHHHHHHHHHGHHHHHHHHHHHHHGGHHHHHHHHIIHHHHHHHHHHHHHHHHHHHHHHHGHHHHHHHGGGGHHHHHHHHHHHHHHHHHHHHHHHHHHHHHHHHHHHHHHHHHHHHHHHHHHHHHHHHHHHHHHHHHHHHHHHGHHHHHHHHHHHGGHHHHHHHHHHHHHHGHHHHHHHHHHHHHHHHHHHGHHHHHHHHHHHHHHHHHHHGHHHHHFHGHHGGG
@M05620:45:000000000-G6HP7:1:1101:12620:2365 1:N:0:151
ATCTCTATCTCCTAAAAACCTGTTTAGATTTGGAGATAGACCTTCAGGTTTTTCATCATTTTCTGCATGAATTATACATTGACCACGTTCCAGCGTGGTCAGTTTGCAGCATTCTGTTATTTTGTTTGACAGAGTGTCTTGTTGAGAACATATGTAGGACATGATTTTTTCCTGCAACAGGGAAAATAAAGTATAAGTTTTAAAGATTTATTCTTTAATAAAGGATCTCAAAGCCAGCTTTAGAAAAAGGA
+
A1A1>FFFFFFFDGGGFGFFGFDBB3DFAEFGDAF1GAEBGEGHGBFGEGGFEFBGFBGFDGF1BFDEFGFBAGGGHFHFF1FGCEEGGHHHHGG/EEHDGFFG2GDGHFEEFGBDEDGHFHFG>F>EFEDFHHHGHHDGF>GHFHHFHF1<FG>FGE1FFGFFFFHHB@FDGHGGGHHHHAFCG0FHBDGFGHFHGFDGDGCDFFFHHGHHHHHHHGBB0<<DCD<GDHGFDG./CEHFHFF0;CGFC.;
@M05620:45:000000000-G6HP7:1:1101:13398:2391 1:N:0:151
AGATTACTGCAACAGTTCCCCCTGGACCTGGAAAAGTTTCTTGCCTGGCTTACAGAAGCTGAAACAACTGCCAATGTCCTACAGGATGCTACCCGTAAGGAAAGGCTCCTAGAAGACTCCAAGGGAGTAAAAGAGCTGATGAAACAATGGCAAGTAAGTCAGGCATTTCCGCTTTAGCACTCTTGTGGATCCAATTGAACAATTCTCAGCATTTGCACTTGTAACTGACAACCAGGGACAAAACAAAGATC
+
A1A1AF1B3DDFGF1GGGGGFGG0AFCGHFAGBGFG1BD2FGH11BGCHBG1EDFBGHHHH1AAEFAECCEB11FFH2GGFGGHHABG0G21F>E>/>FG1>00>/1>?GFFBGD1BEGHHHFFC/EECBEF1/F01B1BGGFH1B/B<<G0FF@2>>@22@<CAF1?F1?/EGG<<11><0<FF=CAFHFHB0<00000=/<D0DFGF<D:000000;/:GH000:CCGGACA...99CA/..9..9/90
@M05620:45:000000000-G6HP7:1:1101:13382:2402 1:N:0:151
AGATTACTGCAACAGTTCCCCCTGGACCTGGAAAAGTTTCTTGCCTGGCTTACAGAAGCTGAAACAACTGCCAATGTCCTACAGGATGCTACCCGTAAGGAAAGGCTCCTAGAAGACTCCAAGGGAGTAAAAGAGCTGATGAAACAATGGCAAGTAAGTCAGGCATTTCCGCTTTAGCACTCTTGTGGATCCAATTGAACAATTCTCAGCATTTGTACTTGTAACTGACAACCAGGGACAAAACAAAGATC
+
CCCCCFFFFFFFGGGGGGGGGGGGHHHHHHGHHHHHGHHHHHHHHHHFHHHHHHHHHHHHHGGHHHHHHHHHHHHHHHHHHHGHHHHHHHHGHHGEEEGHFFHHFHGHGHHHHGGFGGHHHHHGGGGFFGHHHGHGHHBGHFFHHHHHHHHGHGHHHHFFHHHHHHHHHGGGGGGHHHFHHHGHHHHGEHFHGHHHHFHHFHHHHHHFHFHHHHHFFFHFHHFGFHHEGHHHGGGGGAEFGGGGGGGGFGC
@M05620:45:000000000-G6HP7:1:1101:13619:2410 1:N:0:151
ATCTCTATCTCCTAAAAACCTGTTTAGATTTGGAGATAGACCTTCAGGTTTTTCATCATTTTCTGCATGAATTATACATTGACCACGTTCCAGCGTGGTCAGTTTGCAGCATTCTGTTATTTTGTTTGACAGAGTGTCTTGTTGAGAACATATGTAGGACATGATTTTTTCCTGCAACAGGGAAAATAAAGTATAAGTTTTAAAGATTTATTCTTTAATAAAGGATCTCAAAGCCAGCTTTAGAAAAAGGA
+
AAAABFFFFFFBGGFGFFGGGGHFFAGFHHHHH4BFFHHFGHHHHGGHHHHGGHDGHDFHHHHHHHHHGGHHHEHFGFGHHFHHHHFHHGHFFCEEFGHGHHHHHHGFGFFGHHHGHHGHHHHHHHHHGHHHHHHHHHHHHHHH4FFHHHHHHHHEGFFGHGHGHHHHHGHHHHHHHHHHHGGHHHGGFHGGHHGGFGGHHHHHGGHHHHHHHHHHFDDGDGHHHHHHHFGFGCGFGGGHHHHHGGGGEG:
@M05620:45:000000000-G6HP7:1:1101:13395:2418 1:N:0:151
AGATTACTGCAACAGTTCCCCCTGGACCTGGAAAAGTTTCTTGCCTGGCTTACAGAAGCTGAAACAACTGCCAATGTCCTACAGGATGCTACCCGTAAGGAAAGGCTCCTAGAAGACTCCAAGGGAGTAAAAGAGCTGATGAAACAATGGCAAGTAAGTCAGGCATTTCCGCTTTAGCACTCTTGTGGATCCAATTGAACAATTCTCAGCATTTGTACTTGTAACTGACAACCAGGGACAAAACAAAGATC
+
CCCDCFFFFFFFGGGGGGGGGGGGHHHHHHHHHHHHGHHHHHHHHHHHHHHHHHHHHHHHHHHHHHHHHHHHHHHHHHHHHHGHHGHHHHHHHHGFGGHHHHHHHHHHGHHHHHHHHHHHHHHGGHGGHHHHHGHHHHHHHHHHHHHHHHHHHGHHHHHHHHHHHHHHHHGGGGGHHHHHHHHHHFGGHHHHHHHHHHHHHHHHHHHHHHHHHHHHHHHHHHHHHHHHGHHHGGGGGGGGGGGGGGGGGFG
@M05620:45:000000000-G6HP7:1:1101:13630:2428 1:N:0:151
ATCTCTATCTCCTAAAAACCTGTTTAGATTTGGAGATAGACCTTCAGGTTTTTCATCATTTTCTGCATGAATTATACATTGACCACGTTCCAGCGTGGTCAGTTTGCAGCATTCTGTTATTTTGTTTGACAGAGTGTCTTGTTGAGAACATATGTAGGACATGATTTTTTCCTGCAACAGGGAAAATAAAGTATAAGTTTTAAAGATTTATTCTTTAATAAAGGATCTCAAAGCCAGCTTTAGAAAAAGGA
+
BCCCCFFFFFFFGGGGGGGGGGHHHHHHHHHHHHHHHHHHHHHHHHHHHHHGGHHHHIHHHIHHHHHHHHHHHHHHHHHHHHHHHHGHHHHHHHGGGGHHHHHHHHHHHHHHHHHHHHHHHHHHHHHHHHHHHHHHHHHHHHHHHHGHHHHHHHHHHHHHHHHHHHHHHGHHHHHHHHHHHGGHHGGHHHHHHHHHHHHHHHHHHHHHHHHHHHHHHHHHHHHHHHHHHHGGHGHHHGHHHHHGHHHGGGF
@M05620:45:000000000-G6HP7:1:1101:13639:2446 1:N:0:151
ATCTCTATCTCCTAAAAACCTGTTTAGATTTGGAGATAGACCTTCAGGTTTTTCATCATTTTCTGCATGAATTATACATTGACCACGTTCCAGCGTGGTCAGTTTGCAGCATTCTGTTATTTTGTTTGACAGAGTGTCTTGTTGAGAACATATGTAGGACATGATTTTTTCCTGCAACAGGGAAAATAAAGTATAAGTTTTAAAGATTTATTCTTTAATAAAGGATCTCAAAGCCAGCTTTAGAAAAAGGA
+
BBBBBFFFFFFFGGGGGGGGGGGHHHHHHHHHHHHHHHGHHHHHHFHHHHGFGHHHHHHHHHHHHHHH5FGHHHHGHGHHHGHHGHGGGGHHHHGFGGHHHHHHHHHHHHHHHHHHHHHHHHHHHHHHGHHHHHHGHHHHHHHHHHGHHHGHHHHHHHHHHHHGHHHHHGHHHHHGHHGHHGGHHFHHHDGHHHHGHHHHHGHGHHHHHHHHHHHHHHHFGHGHHHHGHHHGHHHGFGHHHGGBFFFFGDG
@M05620:45:000000000-G6HP7:1:1101:17478:2486 1:N:0:151
TACCTGTACTGGGGAAGCATTTGAATATCCCCCCATGGTGATGGGGACGGAGAACTGCTCCATAAACACAGGCAACGTGCCTAACTTTCCCGGGAAGATGAAGTCAAAGAGCGACCACAGCTCTTCGGAGGTTATTTTGCATCGGTGAGCCAGACAGAATGATCCGATGAGGGGTGCGAAACTATTTGAGGAAAGGAAGCACCTTTTTATTAAATTTACCTTTTAGCAATCGCCATTCCTACCCTAAAGAT
+
CCCCCFFFFFFFGGGGGGGGGGHHHHHHHHHGGGGHHHHHHHHHHGGGGGGGGHHHHHHHHHHHHHHHHHHHGHHHGHHHHHHHHHHHHHHGGGGGGHHHHGHHHHHHHHHHGGGGGHHHHHHHHHHGGGGEHHHHHHHFGHHGGGGGFGHHHHGHHHHHHGHHHHEGGHHHGGEFGGGGGGGGGGGGGGGBFBFGFFGGGGFFFFFFFFFFFBFFFFFFFFFFFFFEFFFFFFFFFFFFFFAFFFFFFFF
@M05620:45:000000000-G6HP7:1:1101:15545:2516 1:N:0:151
TACCTGTACTGGGGAAGCATTTGAATATCCCCCCATGGTGATGGGGACGGAGAACTGCTCCATAAACACAGGCAACGTGCCTAACTTTCCCGGGAAGATGAAGTCAAAGAGCGACCACAGCTCTTCGGAGGTTATTTTGCATCGGTGAGCCAGACAGAATGATCCGATGAGGGGTGCGAAACTATTTGAGGAAAGGAAGCACCTTTTTATTAAATTTACCTTTTAGCAATCGCCATTCCTACCCTAAAGAT
+
AAAAA1DFFFFBAE1AAABBGGHHHHHFFHHCEE?HEEBFDFGFEEFGGE/EGCGFFHHFFHGHHDGHFGHHGHHHGHHGFHHFHBGHHFGGCGEEGHHHGHFGGGHHHFHHGGGGGHGGCGBHHDGGCAG??DGHGHD1<GFCAAE.<<FFHGFHFGHHGFGHHHGGGHHGCCGCB@C@@GGGFFGGEAGFEBFA/99E//ABFFFF-9B9//;9BFBFFFFFBBBFFFFF?BBEFFBFFFFFFFFB/B:
@M05620:45:000000000-G6HP7:1:1101:12366:2571 1:N:0:151
TACCTGTACTGGGGAAGCATTTGAATATCCCCCCATGGTGATGGACGGAGAACTGCTCCATAAACACAGGCAACGTGCCTAACTTTCCCGGGAAGATGAAGTCAAAGAGCGACCACAGCTCTTCGGAGGTTATTTTGCATCGGTGAGCCAGACAGAATGATCCGATGAGGGGTGCGAAACTATTTGAGGAAAGGAAGCACCTTTTTATTAAATTTACCTTTTAGCAATCGCCATTCCTACCCTAAAGATCG
+
BBBBBFFFFFFFGGGGGGGGGGHGFHHHHHHGGGGHHHGHHHHHHHGGEFGHFFGGHHFGGHFHHHHHHHGHHHE?GEHFDFHGFHFFHFFGEEEHHH4BFGHHFGGHHFEEEDDHHFCGHHFGGG?CGCGFFHHHHGFGFGGCEFHHHFF<FGG>GDHHHFHH<DFFHHGG;DDD::@?FGGGGGCEF:FGFGBFAAFBEFGGGGEFFFFFFFF/BFFFFFBFFFFFBEEFFFFFFFFFFFFFFFFF/:9
@M05620:45:000000000-G6HP7:1:1101:10528:2590 1:N:0:151
CATCCTGACCCTGAAGTACCCCATTGAGCATGGCATCGTCACCAACTGGGACGACATGGAGAAGATCTGGCACCACACCTTCTACAACGAGCTGCGCGTGGCCCCGGAGGAGCACCCAGTGCTGCTGACCGAGGCCCCCCTGAACCCCAAGGCCAACAGAGAGAAGATGACTCAGGTGAGGCTCGGCCGACGCCCGTGCTCCTCCCGTCCTTTCCCCAGTCATTTTCTGCCCGGCTTGATTTTGACATTAG
+
BBBBBFFFFFFFGGGGGGGGGGGHGHGDHHHHHHHHHGHHGGHHHGHHGEHHGFGGGHHFHHHGHHHGHHHHHGHHHGGHHHHGHHHHGEFGDHHGGGEGGGHHGGGGGGGGHGHHGGHFGHGHHHHGHHGGCCGFGGGFGGHHHEGFGGHGHHGGGGFGFFDGGFGFBGFGFFFGGGFGFEEFB=ED9-@F=FFFDFFEFFFFFFFFFFFFFFFFFBD9FB:FFF9:FFFED=-@B@.;:F/:::/;B/9
@M05620:45:000000000-G6HP7:1:1101:12363:2591 1:N:0:151
TACCTGTACTGGGGAAGCATTTGAATATCCCCCCATGGTGATGGACGGAGAACTGCTCCATAAACACAGGCAACGTGCCTAACTTTCCCGGGAAGATGAAGTCAAAGAGCGACCACAGCTCTTCGGAGGTTATTTTGCATCGGTGAGCCAGACAGAATGATCCGATGAGGGGTGCGAAACTATTTGAGGAAAGGAAGCACCTTTTTATTAAATTTACCTTTTAGCAATCGCCATTCCTACCCTAAAGATCG
+
A1AAAFF@FFFC1AFGEFFGGGHCBBDEFGEFEGGGCFBAFGE1BGFG///ABFFBEGCEG2F1BFHCHFFE0GE/>>>GFHHHGGDFEEEE@>EFEH1BBFD>BFGHHHCEEGGCF0FHHHHHE?/>/<?<GFHF1F1GD</<<.<<GHFHFBFHBFGHFDFG.C.0<CA:ECGGGAG?B9CBBB0;/F/BFAFGGEBB99BB9BAFFFB/BFF/;BFBF9BFF//FF?-A-ABB9:99-99FFFBFFF;
@M05620:45:000000000-G6HP7:1:1101:15218:2606 1:N:0:151
ATCTCTATCTCCTAAAAAGGAAGAAAGGGGAGGGAAGATCGGAAGAGCACACGTCTGAACTCCAGTCACGCACTACAATCTCGTATGCCGTCTTCTGCTTGAAAAAAAAAAAAAAAAAAAATAAGGGAAGACATGTTTCTTGAAAGAAACAGATAAGACAAATAGAGTGTATACGATAACTGTATAGTGAGAATTATGAAAGTAGTGACAACATGTATGTATTGGACCATGGCTACTTAGGAGTACTATAT
+
BBBBBFFFFFFFGGGGGGGGFGHFFGHHGGEFGGGHGHHHHGGGGHHHHHGHGHHHGGHHHHHGHGHHHGFGGGHHHHGCGHHFGHHHHGFGHGHHHHHHHFFHHHGGGGG>//>-->---.0000.....//00:0000000900/.//;//9000;0///00000;000;0;.....////////;//9////////9//:////////../;////;///////..9//../.;//////.;//////
@M05620:45:000000000-G6HP7:1:1101:11496:2611 1:N:0:151
ATCTCTATCTCCTAAAAAGGAAGAAAGGGGAGGGAAGATCGGAAGAGCACACGTCTGAACTCCAGTCACGCACTACAATCTCGTATGCCGTCTTCTGCTTGAAAAAAAAAAAAAAAATAGAAAAGAAGAATGAGATTGATATTGTGATCGAAAATAAAATCGTGGTGTAGTCTGTAGTCTGGGTAATTACGTCAACACAATGTGGTTATAGAATTATTCATTAACACATATGACAAGCTGTATGCTTGCCA
+
CCCCCFFFFFFFGGGGGGGGGGHEFGGHGGGGGGGHGHHHHGGGGHHHHHHHGHHHGHHHHHHGHHHHHGHGGGHHHHHFHHHGGHHHHGGGHGHHHHHHHGHHHHGG?F>></>-<<1111<//..///00000<0000000000000..:.-000000/:......9000000000000//:0/000;.9...//9..//////./////////:;///////9/.///9////..9/////////.//
@M05620:45:000000000-G6HP7:1:1101:12689:2655 1:N:0:151
ATCTCTATCTCCTAAAAACCTGTTTAGATTTGGAGATAGACCTTCAGGTTTTTCATCATTTTCTGCATGAATTATACATTGACCACGTTCCAGCGTGGTCAGTTTGCAGCATTCTGTTATTTTGTTTGACAGAGTGTCTTGTTGAGAACATATGTAGGACATGATTTTTTCCTGCAACAGGGAAAATAAAGTATAAGTTTTAAAGATTTATTCTTTAATAAAGGATCTCAAAGCCAGCTTTAGAAAAAGGA
+
CCCCCFFFFFFFGGGGGGGGGGHHHHHHHHHHHHHGHHHHHHHHHHHHHHHGGHHHHHIHHHHIHHHHHHHHHHHHHHHHHGHHHHGGHHHHHHGEGGHHHHHHHHHHHHHHHHHHHHHHHHHHHHHHGHHHHHGHHHHHHGHHHHHHHHHHHHHHHHGHHHHHHHHHHGHHHHHHHGHGHGGHHHHHHGHGHHHHGFGHHHFHHHHHHHHHHHHHGHHHHGHHGHHHHFHGHGCHHGHHHHGFCGGHGGC
@M05620:45:000000000-G6HP7:1:1101:12678:2670 1:N:0:151
ATCTCTATCTCCTAAAAACCTGTTTAGATTTGGAGATAGACCTTCAGGTTTTTCATCATTTTCTGCATGAATTATACATTGACCACGTTCCAGCGTGGTCAGTTTGCAGCATTCTGTTATTTTGTTTGACAGAGTGTCTTGTTGAGAACATATGTAGGACATGATTTTTTCCTGCAACAGGGAAAATAAAGTATAAGTTTTAAAGATTTATTCTTTAATAAAGGATCTCAAAGCCAGCTTTAGAAAAAGGA
+
CCCCCFFFFFFFGGGGGGGGGGGHHHHHHHHHHHHHHHHHHHHHHHHHHHHGGHHHHHHHHHIIIHHHHHHHHHHHHHHHHHHHHHGGHHHHHHGGGGHHHHHHHHHHHHHHHHHHHHHHHHHHHHHHHHHHHHHHHHHHHHHHHHHHHHHHHHHHHHHHHHHHHHHHHGHHHHHHHHHHHGGHHHHHHHHHHHHHHFHHHHHHHHHHHHHHHHHHHGHHHGHHHHHHHGGHHGHHHGHHHHHHHGHHGGH
@M05620:45:000000000-G6HP7:1:1101:12681:2689 1:N:0:151
ATCTCTATCTCCTAAAAACCTGTTTAGATTTGGAGATAGACCTTCAGGTTTTTCATCATTTTCTGCATGAATTATACATTGACCACGTTCCAGCGTGGTCAGTTTGCAGCATTCTGTTATTTTGTTTGACAGAGTGTCTTGTTGAGAACATATGTAGGACATGATTTTTTCCTGCAACAGGGAAAATAAAGTATAAGTTTTAAAGATTTATTCTTTAATAAAGGATCTCAAAGCCAGCTTTAGAAAAAGGA
+
CCCCCFFFFFFFGGGGGGGGGGHHHHHHHHHHHHHGHHHHHHHHHHHHHHHGGHHHHHHHHHHHHHHGHHHHHHHHHHHHHHHHHHGHHHHHHHGGGGHHHHHHHHHHHHHHHHHHHHHHHHHHHHHHHHHHHHHHHHHHHHHHHHHHHHHHHHHHHHHHHHHHHHHHHGHHHHHHHHHHHGGHHHHHHHHHHHHHHHHHHHHHHHHHHHHHHHHHHHHHHHHHHHHHHHHHHHHHHGHHHHHHGHHHGGH
@M05620:45:000000000-G6HP7:1:1101:11990:2762 1:N:0:151
CATCCTGACCCTGAAGTACCCCGGCTTGATTTCTGACATTAGATCGGAAGAGCACACGTCTGAACTCCAGTCACGCACTACAATCTCGTATGCCGTCTTCTGCTTGAAAAAAAAAAAAATTTTGTTTGACATAGTTCCTTGTTTATTACATATTTAGTACATGATTTTTTCCTTCAACCGGCAAAATAAACTATAATTTTTAAATATTTATTCTTTAATAAATGATCTCAAAGCCATCTTTAGTAAACGTA
+
CCCCCFFFFFFFGGGGGGGGGGGGGGGGCHHHHHHHHHHHHHHHHHGGGGHHHHHHHGHHHGHHHHHHHGGGFHGHGGGHHGHH3@GGGGHHHHGEEHGHHHGHHHGHFHHGGFG>//<<?111<0?0><>111<11>1<>>DF110==D<=D00<00=<0D=0=0<DB@/C00;:0;:----;.9CB00000;000CBFGE090;FGFF0;B/9;//9F///;/;9:/::/;9A./9;9BF//:/:/.9.
@M05620:45:000000000-G6HP7:1:1101:16811:2810 1:N:0:151
ATCTCTATCTCTAAAAACCTGTTTAGATTTGGAGATAGACCTTCAGGTTTTTCATCATTTTCTGCATGAATTATACATTGACCACGTTCCAGCGTGGTCAGTTTGCAGCATTCTGTTATTTTGTTTGACAGAGTGTCTTGTTGAGAACATATGTAGGACATGATTTTTTCCTGCAACAGGGAAAATAAAGTATAAGTTTTAAAGATTTATTCTTTAATAAAGGATCTCAAAGCCAGCTTTAGAAAAAGGAA
+
BCCBCFFFFFFFGGGGGGGGGGHHFGGHHHHHGGHHHHHHHHHHHHHHHHGGHHHHHHHHHHHHHHHHDHHHHHHHHHHHHHHGHGHHHHHHHGGGGHHHHHHHHHHHHHHHHHHHHHHHHHHGHHHGHHHHHHHHHHHHHHHHHHFHGHHHHHHHHHHHHHHHHHHHGHHHHHGHHHGHGGGGHHHHHG@GHHHF@GHHHHHHHHHHHHHHHHHHGGGHFGFHHHHHHHHHGGFHGHHHHHFGGHHEFHH
@M05620:45:000000000-G6HP7:1:1101:18375:2838 1:N:0:151
ATCTCTATCTCCTAAAAACCTGTTTAGATTTGGAGATAGACCTTCAGGTTTTTCATCATTTTCTGCATGAATTATACATTGACCACGTTCCAGCGTGGTCAGTTTGCAGCATTCTGTTATTTTGTTTGACAGAGTGTCTTGTTGAGAACATATGTAGGACATGATTTTTTCCTGCAACAGGGAAAATAAAGTATAAGTTTTAAAGATTTATTCTTTAATAAAGGATCTCAAAGCCAGCTTTAGAAAAGGAA
+
BCCBCFFFFFFFGGGGGGGGGGHHHHHHHHHHHHHHHHHHHHHHHHHHHHHGGHHHHIHHHHIHHHHHHHHHHHHHHHHHHHHHHHGHHHHHHHGGGGHHHHHHHHHHHHHHHHHHHHHHHHHHGHHHHHHHHHHHHHHHHHHHHHHHHHHHHHHHHHHHHHHHHHHHHGHHHHHHHHHHHGGHHHGHHHHGHHHHHGHHHHHHHHHHHHHHHHHHHHHHHFHHHHHHHHHHHHHHHGHHHHHFGHHHGHH
@M05620:45:000000000-G6HP7:1:1101:18361:2853 1:N:0:151
ATCTCTATCTCCTAAAAACCTGTTTAGATTTGGAGATAGACCTTCAGGTTTTTCATCATTTTCTGCATGAATTATACATTGACCACGTTCCAGCGTGGTCAGTTTGCAGCATTCTGTTATTTTGTTTGACAGAGTGTCTTGTTGAGAACATATGTAGGACATGATTTTTTCCTGCAACAGGGAAAATAAAGTATAAGTTTTAAAGATTTATTCTTTAATAAAGGATCTCAAAGCCAGCTTTAGAAAAGGAA
+
AABBAFFFFFFFGGGFGGGGGGHFFHHHHHFFDHHFEGHHHGHHHFHFDFGFFHGHHFHHGHHHGHHGHHFGFFHHGFHHHFGGHHGHHFGFEEFEEEFFFGFFGHHHHHGHGGHGBFFGHHHHFGGHFFFHGGHHHFHHHHHGHHEFHHFFGHGGHFHFFGHHFHHFGCHHHGCCHHHHHFEFHFGFGDGD<GDGHGHFHFHDFDGHHHHFHHHHFEFGFB<B/DGHFHHFHHAGGGHFGCC0CGBGCCG
@M05620:45:000000000-G6HP7:1:1101:18380:2855 1:N:0:151
ATCTCTATCTCCTAAAAACCTGTTTAGATTTGGAGATAGACCTTCAGGTTTTTCATCATTTTCTGCATGAATTATACATTGACCACGTTCCAGCGTGGTCAGTTTGCAGCATTCTGTTATTTTGTTTGACAGAGTGTCTTGTTGAGAACATATGTAGGACATGATTTTTTCCTGCAACAGGGAAAATAAAGTATAAGTTTTAAAGATTTATTCTTTAATAAAGGATCTCAAAGCCAGCTTTAGAAAAGGAA
+
CCCCCFFFFFFFGGGGGGGGGGHHHHHHHHHHHHHHHHHHHHHHHHHHHHHGGHHHHIIHHHIHHHHHHHHHHHHHHHHHHHHHHHGHHHHHHHGGGGHHHHHHHHHHHHHHHHHHHHHHHHHHHHHHHHHHHHGHHHHHHHHHHHHHHHHHHHHHHHHHHHHHHHHHHGHHHHHHHHHHHGGHHHHHHHHHHHHHHGHHHHHHHHHHHHHHHHHHHHHHHGHHHHHHHGHHHHGHHGHHHHGHHHHHDHH
@M05620:45:000000000-G6HP7:1:1101:22159:2906 1:N:0:151
CATCCTGACCCTGAAGTACCCCATTGAGCATGGCATCGTCACCAACTGGGACGACATGGAGAAGATCTGGCACCACACCTTCTACAACGAGCTGCGCGTGGCCCCGGAGGAGCACCCAGTGCTGCTGACCGAGGCCCCCCTGAACCCCAAGGCCAACAGAGAGAAGATGACTCAGGTGAGGCTCGGCCGACGCCCGTGCTCCTCCCGTCCTTTCCCCAGTCATTTTCTGCCCGGCTTGATTTCTGACATTA
+
DDDDDFFFFFFFGGGGGGGGGGGHHHHHHHHHHHHHHGHHGGHHHGHHHHHHGGGGGHHHHHHHHHHHHHHHHGHHHGGHHHHHHHHHGGGGGHHGGGGGGGHHGGGGGGGGHHHHGGHHHHHHHHHHHHGGGGGGGGGGGGHHHHGGGGHGHHGGGGGGGGGGGGGGGGGGGGGGHGGGGGGGFFFFFFFFFFFFDFFFFFFFFFFFFFFFFFFFFFFFFFFFFFFHHFFFFFFFFFFFFFFFFFFFFF0
@M05620:45:000000000-G6HP7:1:1101:22147:2924 1:N:0:151
CATCCTGACCCTGAAGTACCCCATTGAGCATGGCATCGTCACCAACTGGGACGACATGGAGAAGATCTGGCACCACACCTTCTACAACGAGCTGCGCGTGGCCCCGGAGGAGCACCCAGTGCTGCTGACCGAGGCCCCCCTGAACCCCAAGGCCAACAGAGAGAAGATGACTCAGGTGAGGCTCGGCCGACGCCCGTGCTCCTCCCGTCCTTTCCCCAGTCATTTTCTGCCCGGCTTGATTTCTGACATTA
+
ABBBBFFFFFFFGGGFGGGGGGFHHFGFGGHHHHHHHEFGHGHHHDHFFHGGEGGGGFHHHGH3GEGHB5GHHGHHHGGHGHFHHHHH@FGFGHHEGEEEFFHHGGBDCCDDGGHHGGGHCGGFGHGGHHDC>@CGGGGGGGHHHHFGFGEEHHGGGEFGFFDEGFFGGFFFGGB/9/FGGC9FB=AD>@F9@FFAD.9.BF/;9AAEFFFFFFFFFFD9FFBFFFFF9FFF?@@DFFAFFFFF///BFF9
@M05620:45:000000000-G6HP7:1:1101:22240:2949 1:N:0:151
AGATTACTGCAACAGTTCCCCCTGGACCTGGAAAAGTTTCTTGCCTGGCTTACAGAAGCTGAAACAACTGCCAATGTCCTACAGGATGCTACCCGTAAGGAAAGGCTCCTAGAAGACTCCAAGGGAGTAAAAGAGCTGATGAAACAATGGCAAGTAAGTCAGGCATTTCCGCTTTAGCACTCTTGTGGATCCAATTGAACAATTCTCAGCATTTGTACTTGTAACTGACAAGCCAGGGACAAAACAAAGAT
+
ABAABFFFFFFFGGGGGGGGGGGGHGHHHHGHHHHHHGHHHHHHHHHHHHHHHHHHHHHHHHHHHHGHHHHHHHHHHHHHHHHHHHHHHHHHHHGFGGHHHHHHHHHHGHHHHHHHHHHHHHHGGFGEHFHHHGHHHHGFHHHHHHGHHHHHHGHHHHHHHHGHHHHHHHGGGGGGGHGHHHHHHGHGHHHHGFHHHHHGHGGHHHHFHFHHHHHHHGHHHHHGFHFFCGGHHGFGGGGEGGGGGGEFFF:
@M05620:45:000000000-G6HP7:1:1101:22226:2963 1:N:0:151
AGATTACTGCAACAGTTCCCCCTGGACCTGGAAAAGTTTCTTGCCTGGCTTACAGAAGCTGAAACAACTGCCAATGTCCTACAGGATGCTACCCGTAAGGAAAGGCTCCTAGAAGACTCCAAGGGAGTAAAAGAGCTGATGAAACAATGGCAAGTAAGTCAGGCATTTCCGCTTTAGCACTCTTGTGGATCCAATTGAACAATTCTCAGCATTTGTACTTGTAACTGACAAGCCAGGGACAAAACAAAGAT
+
DDDDDFFFFFFFGGGGGGGGGGGGHHHHHHHHHHHHHHHHHHHHHHHHHHHHHHHHHHHHHHHHHHHHHHHHGHHHHHHHHHHHHHHHHHHHHHGGGGHHHHHHHHHHGHHHHHHHHHHHHHHGGHGGHGHHHGHHHHGHHHHHHHHHHHHHHGHHHHHHHHHHHHHHHHGGGGGHGHHHHHHHHGHGHHHHGFHHHHHGFGHHHHHHHGHHHHHHHHHHHGHHHHHHHGHHHGGGGGGGGGGGGGGGGGF
@M05620:45:000000000-G6HP7:1:1101:18932:3011 1:N:0:151
AGATTACTGCAACAGTTCCCCCTGGACCTGGAAAAGTTTCTTGCCTGGCTTACAGAAGCTGAAACAACTGCCAATGTCCTACAGGATGCTACCCGTAAGGAAAGGCTCCTAGAAGACTCCAAGGGAGTAAAAGAGCTGATGAAACAATGGCAAGTAAGTCAGGCATTTCCGCTTTAGCACTCTTGTGGATCCAATTGAACAATTCTCAGCATTTGTACTTGTAACTGACAAGCCAGGGACAAAACAAAGAT
+
ABABCFFFFFFFGGGGGGGGGGGGHHHHHHHHHHHHHHHHHHHHHHHHHHHHHHHHHHHHHHHHHHHHHHHHHHHHHHHHHHHHHHHHHHHHHHGGGGHHHHHHHHHHGHHHHHHGGHHGHHHGGGGFHGHHHGHHHHHHHHHHHHHHGHHHHGHHHHHHHHHHHHHHGHGGGGGHHHHHHHHHHGFDHHHHGFHHHGHGHHHHHHHHHHGHHHHGHFHGHHGGHHHHGHHHHGGGGGGGGGGGGGGFGGG
@M05620:45:000000000-G6HP7:1:1101:22336:3015 1:N:0:151
TACCTGTACTGGGGAAGCAATCGCCATTCCTACCCTAAAGATCGGAAGAGCACACGTCTGAACTCCAGTCACGCACTACAATCTCGTATGCCGTCTTCTGCTTGAAAAAAAAAAAAAAAAAAAATATACCAAAGCCTCAAAATGATAGCGAAGAAACGAAAAATGACTAACGCCACTACAACACAATGTAAAAGATAAAAGTAGTGAGCATAATTACAAGCCTGAAGAAAACCACGCACATGTATGACGGG
+
BCBCCFFFFFFFGGGGGGGGGGGGGGGHHHHHHHHHHHHHHHHHGGGGHHHHHHHGGHHGHGHHHHHHHGHHGHGGGGHHHHGHHGGGHHHHGGGHGHHHHHHHHHHHHGGGGFB>>//>--<<.0000000./;.0/0:000000000----.///....-..0000000.;-..9//000....00;00000.0000000000/00000000000000..0./000////.....---00;00000.--
@M05620:45:000000000-G6HP7:1:1101:21352:3031 1:N:0:151
CATCCTGACCCTGAAGTACCCCATTGAGCATGGCATCGTCACCAACTGGGACGACATGGAGAAGATCTGGCACCACACCTTCTACAACGAGCTGCGCGTGGCCCCGGAGGAGCACCCAGTGCTGCTGACCGAGGCCCCCCTGAACCCCAAGGCCAACAGAGAGAAGATGACTCAGGTGAGGCTCGGCCGACGCCCGTGCTCCTCCCGTCCTTTCCCCAGTCATTTTCTGCCCGGCTTGATTTCTGACATTC
+
BBBBBFFBFFFFGG4FGGGGGGGHHHGHHFFHHFFGHGHHGGHHHGHHFHFHGGGGGHHFHHCFHHHHHGGHHGHHHGGHHHHGHHHHGGDGEGFGGGGGGGHHGGGGGGGGHEHHGGHHHHHHHGGFHHGDCGGGGGGGGGHGGHGGGGHGHHGGGGGFGGGEFBCFGGGGGGGGGGFFFEGGFFFF;9BCCFFF9DA?FFFFFEDEFF.BBFFFF.ABFBFFFFFFFFFFFFFAC=99BBFFF/9/;B/
@M05620:45:000000000-G6HP7:1:1101:12380:3034 1:N:0:151
CATCCTGACCCTGAAGTACCCCATTGAGCATGGCATCGTCACCAACTGGGACGACATGGAGAAGATCTGGCACCACACCTTCTACAACGAGCTGCGCGTGGCCCCGGAGGAGCACCCAGTGCTGCTGACCGAGGCCCCCCTGAACCCCAAGGCCAACAGAGAGAAGATGACTCAGGTGAGGCTCGGCCGACGCCCGTGCTCCTCCCGTCCTTTCCCCAGTCATTTTCTGCCCGGCTTGATTTCTGACATTA
+
CCCCCFFFFFFFGGGGGGGGGGGHHHHHHHHHHHHHHGHHHGHHHGHHHHGHGGGGGHHHHGHHHHHHHHHHHGHHHGGHHHHHHHHHGGGGGHHGGGGGGGHHGGGGGGGGHHHHGGHHHHHHHHHGHHGGGGGGGGGGGGGHHHGGGGHGHHGGGGGGGGGGGGGFGGGGGGGGGGGGGGGGFFFFFFDFFFFFFFFFFFFFFFFFFDDFFFFFFFFFFFFFFFFFFFFFFFABC;.BFFFFFFFFFF/
@M05620:45:000000000-G6HP7:1:1101:21360:3047 1:N:0:151
CATCCTGACCCTGAAGTACCCCATTGAGCATGGCATCGTCACCAACTGGGACGACATGGAGAAGATCTGGCACCACACCTTCTACAACGAGCTGCGCGTGGCCCCGGAGGAGCACCCAGTGCTGCTGACCGAGGCCCCCCTGAACCCCAAGGCCAACAGAGAGAAGATGACTCAGGTGAGGCTCGGCCGACGCCCGTGCTCCTCCCGTCCTTTCCCCAGTCATTTTCTGCCCGGCTTGATTTCTGACATTA
+
CCDCDFFFFFFFGGGGGGGGGGGHHHHHHHHHHHHHHGHHHGHHHGHHHHHHGGGGGHHHHHHHHHHHHHHHHGHHHGGHHHHHHHHHGGGGGHHGGGGGGGHHGGGGGGGGHHHHGGHHHHHHHHHHHHGGGGGGGGGGGGHHHHGGGGHGHHGGGGGGGGGGGGGGGGGGGGGGGGGGGGGGFFFFFFFFFFFFFFFFFFFFFFFFFFFFFFFFFFFFFFFFFFFFFFFFFFFFFFBFFFFFFFFFFF0
@M05620:45:000000000-G6HP7:1:1101:14354:3063 1:N:0:151
ATCTCTATCTCCTAAAAACCTGTTTAGATTTGGAGATAGACCTTCAGGTTTTTCATCATTTTCTGCATGAATTATACATTGACCACGTTCCAGCGTGGTCAGTTTGCAGCATTCTGTTATTTTGTTTGACAGAGTGTCTTGTTGAGAACATATGTAGGACATGATTTTTTCCTGCAACAGGGAAAATAAAGTATAAGTTTTAAAGATTTATTCTTTAATAAAGGATCTCAAAGCCAGCTTTAGAAAAAGGA
+
CCCCCFFFFFFFGGGGGGGGGGHHHHHHHHHHHHHHHHHHHHHHHHHHHHHGGHHHHIHHHHHHHHHHHHHHHHHHHHHHHHHHHHGGHHHHHHGGGGHHHHGHHHHHHHHHHHHHHHHHHHHHHHHHGHHHHHHHHHHHHHHHHHHHHHHHHHHHHHHHHHHHHHHHHGHHHHHHHHHHHGGHHHHHHHHGHHHHHGHHHHGHHHHHHHHHHHHHHHHHHFHHHHHHHHHHHHHHHGHHHHFFFCHHGGH
@M05620:45:000000000-G6HP7:1:1101:11423:3218 1:N:0:151
CATCCTGACCCTGAAGTACCCCATTGAGCATGGCATCGTCACCAACTGGGACGACATGGAGAAGATCTGGCACCACACCTTCTACAACGAGCTGCGCGTGGCCCCGGAGGAGCACCCAGTGCTGCTGACCGAGGCCCCCCTGAACCCCAAGGCCAACAGAGAGAAGATGACTCAGGTGAGGCTCGGCCGACGCCCGTGCTCCTCCCGTCCTTTCCCCAGTCATTTTCTGCCCGGCTTGATTTCTGACATTA
+
BBBBBFFFFFFFGGGGGGGGGGGHHHFGHHFFFHHHHGHHHGHHHGHHHHHHGGGGGHHHHGHFHFHFHHHHHGHHHGGHHHHHHHHHGEGGGHHGGGEGGGHHGGGGGGDDHGHHGGHGHHHHHHHGHGGGGGCEED@DCGGHGHGGGGHGHHGGGGGGGGGGGGGFGGGGFFGGGFFGFEEGCDFF9;@FAFFFFDFEFFFFFFFFFDFBBFFFFFD9FFFFFFBBFFFFFC;=B-.;BFFFFBBBBF/
@M05620:45:000000000-G6HP7:1:1101:18287:3267 1:N:0:151
TACCTGTACTGGGGAAGCGTGTAGCAATCGCCATTCCTACCCTAAAGATCGGAAGAGCACACGTCTGAACTCCAGTCACGCACTACAATCTCGTATGCCGTCTTCTGCTTGAAAAAAAAAAAATTAATACAGATAGTCGTATTAATGCAATAATACGGCCCAAAAAAAAACTTATCACCTAGAACCTACTTTCTCATTCATACAGTGGTATGATTTCATCCATGTGCTACCGGCCCGCTTGCCCCACGTGA
+
>AABBFFFFFFFGGGGGGGGGGEFHHHHHGGGGGHHHHGHHHHHHHHHHHCEGGGHHHHHHHEHHGGFHHHHHHHFHHHGHGGGHHHHHFFHHFEHHHHGFGHGHHHHHGHHHHHGGGGC@<<0111111111111<1.>001111111000000<..--:.....----.0000000/0/0009./9/000/;//////;;://///;://///9//9/9;/////://;----;--;...//...-..;
@M05620:45:000000000-G6HP7:1:1101:9772:3418 1:N:0:151
CATCCTGACCCTGAAGTACCCCATTGAGCATGGCATCGTCACCAACTGGGACGACATGGAGAAGATCTGGCACCACACCTTCTACAACGAGCTGCGCGTGGCCCCGGAGGAGCACCCAGTGCTGCTGACCGAGGCCCCCCTGAACCCCAAGGCCAACAGAGAGAAGATGACTCAGGTGAGGCTCGGCCGACGCCCGTGCTCCTCCCGTCCTTTCCCCAGTCATTTTCTGCCCGGCTTGATTTCTGACCTTA
+
AAA3AFFFFFFFGGGGGGGGGGGHHHHHHHHHGHGHHGHHHGHHHGHHGHEFEEFCGGHHHFHHGHGGGHHHHGGEHGGHHHHFHFGHGGGGGHHGGGEGFEGHGGGGGGGGHHHHGGHGFGHHHGHGHGGGGGGGGGGGFEGHHHGGCDCEHHGGGGGGGFGGGGFFFGFGBFFGFGFFGGEF@FFABBFF@DF@-.:.;/BFFFFADD?BFBBFFBDFFBF/BFFBF/;;;;B;BBA/FFFFB9//9;/
@M05620:45:000000000-G6HP7:1:1101:9768:3436 1:N:0:151
CATCCTGACCCTGAAGTACCCCATTGAGCATGGCATCGTCACCAACTGGGACGACATGGAGAAGATCTGGCACCACACCTTCTACAACGAGCTGCGCGTGGCCCCGGAGGAGCACCCAGTGCTGCTGACCGAGGCCCCCCTGAACCCCAAGGCCAACAGAGAGAAGATGACTCAGGTGAGGCTCGGCCGACGCCCGTGCTCCTCCCGTCCTTTCCCCAGTCATTTTCTGCCCGGCTTGGTTTCTGACATTT
+
CCCCCFFFFFFFGGGGGGGGGGGHHHHHHHHHHHHHHGHHHGHHHGHHHHHHGGGGGHHHHHHHGHHHHHHHHGHHHGGHHHHHHHHHGGGGGHHGGGGGGGHHGGGGGGGGHHHHGGHHHHHHHHHHHHGGGGGGGGGGGGHHHHGGGGHGHHGGGGGGGGGGGFFGGGGGGGGGGGFGGGGGFFFFFFFFFFFFFFFEFFFFFFFEFFFFFFFFFFFFFFFFFFB9FBFFBFFFFF.;EFBFFBFFFF0
@M05620:45:000000000-G6HP7:1:1101:9786:3445 1:N:0:151
CATCCTGACCCTGAAGTACCCCATTGAGCATGGCATCGTCACCAACTGGGACGACATGGAGAAGATCTGGCACCACACCTTCTACAACGAGCTGCGCGTGGCCCCGGAGGAGCACCCAGTGCTGCTGACCGAGGCCCCCCTGAACCCCAAGGCCAACAGAGAGAAGATGACTCAGGTGAGGCTCGGCCGACGCCCGTGCTCCTCCCGTCCTTTCCCCAGTCATTTTCTGCCCGGCTTGATTTCTGACATTA
+
DDDCDFFFFFFFGGGGGGGGGGGHHHHHHHHHHHHHHGHHHGHHHGHHHHHHGGGGGHHHHHHHHHHHHHHHHGHHHGGHHHHHHHHHGGGGGHHGGGEGGGHHGGGGGGGGHHHHGGHHHHHHHHHHHHGGGGGGGGGGGGHHHHGGGGHGHHGGGGGGGGGGGGGGGGGGGGGGGGGGGGGGFFFFFFFFFFFF9ADFFFFFFFFFFFDFFFFFFFFFFFFFFFFFFFFFDFFFFFAFFFFFF0BBFF0
@M05620:45:000000000-G6HP7:1:1101:12281:3467 1:N:0:151
AGATTACTGCAACAGTTCCCCCTGGACCTGGAAAAGTTTCTTGCCTGGCTTACAGAAGCTGAAACAACTGCCAATGTCCTACAGGATGCTACCCGTAAGGAAAGGCTCCTAGAAGACTCCAAGGGAGTAAAAGAGCTGATGAAACAATGGCAAGTAAGTCAGGCATTTCCGCTTTAGCACTCTTGTGGATCCAATTGAACAATTCTCAGCATTTGTACTTGTAACTGACAAGCCAGGGACAAAACAAAGAT
+
ABACBFFFFFFFGGGGGGGGGGGGHHHHHHHHHHHHGHHHHHHHHHHHHHHHHHHHHHHHHHHHHHHHHHHHHHHHHHHHHHHHHHHHHHHHHHGGGGHHHHHHHHHHGHHHHHHHHHHHHGHGGHGGHGHHHGHHHHHHHFHHHHHHHHHHHGHHHHHHHHHHHHHHHHGGGGGHHHHHHHHHHHHGHHHHHHHHHHHHHHHHHHHHHFHHHHHHHGHHHHHHHHHHFHHHGGGGGGGGGGGGGGGGGGF
@M05620:45:000000000-G6HP7:1:1101:14181:3580 1:N:0:151
AGATTACTGCAACAGTTCCCCCTGGACCTGGAAAAGTTTCTTGCCTGGCTTACAGAAGCTGAAACAACTGCCAATGTCCTACAGGATGCTACCCGTAAGGAAAGGCTCCTAGAAGACTCCAAGGGAGTAAAAGAGCTGATGAAACAATGGCAAGTAAGTCAGGCATTTCCGCTTTAGCACTCTTGTGGATCCAATTGAACAATTCTCAGCATTTGTACTTGTAACTGACAAGCCAGGGACAAAACAAAGAT
+
CCCCCFFFFFFFGGGGGGGGGGGGHHHHHHHHHHHHHHHHHHHHHHHGHHHHHHHHHHHHHHHHHHHHHHHHHHHHHHHHGHHHGFHHHHHHHHGFGGHHHHHHHHHHGHHHHHHHHHHHBGHGGEEEHHHHHGHHHHHHHHHHHHHHHHHHHGHHHHHHHHHHHHHHHHGGGGGHGHHHHHHHHHHGHHHHHHHHHHHGHHHHHHHHHHHHHHHHHHHHHHHHHHHGHHHHHGGGGGGGGGGGGGGGGGG
@M05620:45:000000000-G6HP7:1:1101:21104:3589 1:N:0:151
ATCTCTATCTCCTAAAAACCTGTTTAGATTTGGAGATAGACCTTCAGGTTTTTCATCATTTTCTGCATGAATTATACATTGACCACGTTCCAGCGTGGTCAGTTTGCAGCATTCTGTTATTTTGTTTGACAGAGTGTCTTGTTGAGAACATATGTAGGACATGATTTTTTCCTGCAACAGGGAAAATAAAGTATAAGTTTTAAAGATTTATTCTTTAATAAAGGATCTCAAAGCCAGCTTTAGAAAAAGGA
+
CCCCDFFFFFFFGGGGGGGGGGHHHHHHHHHHHHHHHHHHHHHHHHHHHHHGGHHHHHIHIHHIIHBGHHHHHHHHHHHHHHHHHHGHHHHHHHGGGGHHHHHHHHHHHHHHHHHHHHHHHHHHHHHHHGHHHHHHHHHHHHHHHHHHHHHHHHHHHHHHHHHHHHHHHGHHHHHHHHHHHGGHHHHHHHHHHHHHHGHHHHHHHHHHHHHHHHHHHHHHHGHHHHHHHGHHHFHHHGHHHHHGHHHHGGH
@M05620:45:000000000-G6HP7:1:1101:21096:3606 1:N:0:151
ATCTCTATCTCCTAAAAACCTGTTTAGATTTGGAGATAGACCTTCAGGTTTTTCATCATTTTCTGCGTGAATTATACATTGACCACGTTCCAGCGTGGTCAGTTTGCAGCATTCTGTTATTTTGTTTGACAGAGTGTCTTGTTGAGAACATATGTAGGACATGATTTTTTCCTGCAACAGGGAAAATAAAGTATAAGTTTTAAAGATTTATTCTTTAATAAAGGATCTCAAAGCCAGCTTTAGAAAAAGGA
+
BBBBBFFFFFFFGGGGGGGGGGFGHHGHHHHHHHHHHHHGHHHHHHHHHHHGGHHHHHHHHHHHHH0EFGGHHHHHHHHHHHHHGHGHHHHHFHGFEGHHGHHHHHHHHHHHHHHHHHHHHHHHHHHHHHHHHHHHHHHHHHHHHHHHHHHHHGHHHHHHFHHHHHHHHGHHHHHHHHHHHGGHHHHGHHGHHHHHHHHHHGHHHHHHHHHHHHHHHFHFHGGFHHHHHGHHGHHHHGHHHHHBGCGFAFF
@M05620:45:000000000-G6HP7:1:1101:11510:3639 1:N:0:151
TACCTGTACTGGGGAAGCATTTGAATATCCCCCCATGGTGATGGGGACGGAGAACTGCTCCATAAACACAGGCAACGTGCCTAACTTTCCCGGGAAGATGAAGTCAAAGAGCGACCACAGCTCTTCGGAGGTTATTTTGCATCGGTGAGCCAGACAGAATGATCCGATGAGGGGTGCGAAACTATTTGAGGAAAGGAAGCACCTTTTTATTAAATTTACCTTTTAGCAATCGCCATTCCTCCCTAAAGATC
+
CCCCCFFFFFFFGGGGGGGGGGHHHHHHHHHGGGGHHHHHHHHHHGGGGGGGGHHHHHHHHHHHHHHHHHHHGHHHGHHHHHHHHHHHHHHGGGGGGHHHHHHHHHHHHHHHGGGGGHHHHHHHHHHGGGGEHHHHHHHHHHHGGGGGHHHHHHGHHHHHHHHHHHDGGHHHGGCEGGFGGGGGGGGGGGGFFGGGGGGGGGFFFFFFFFFFFFFFFFFFFFFFFFFFFFFFFFFFFFFFFFFFFFFFFFF
@M05620:45:000000000-G6HP7:1:1101:9763:3772 1:N:0:151
CATCCTGACCCTGAAGTACCCCATTGAGCATGGCATCGTCACCAACTGGGACGACATGGAGAAGATCTGGCACCACACCTTCTACAACGAGCTGCGCGTGGCCCCGGAGGAGCACCCAGTGCTGCTGACCGAGGCCCCCCTGAACCCCAAGGCCAACAGAGAGAAGATGACTCAGGTGAGGCTCGGCCGACGCCCGTGCTCCTCCCGTCCTTTCCCCAGTCATTTTCTGCCCGGCTTGATTTCTGACATTT
+
CCCCCFFFFFFFGGGGGGGGGGGHHHHHHHHHHHHHHGHHHGHHHGHHHHHHGGGGGHHHHHHHHHHHHHHHHGHHHGGHHHHHHHHHGGGGGHHGGGGGGGHHGGGGGGGGHHHHGGHGHHHHHHHHHHGGGGGGGGGGGGHHHHGGGGHGHHGGGGGGGGGGGGGFGGGGGGGGGGGGGGGGFFFFFFFFFFFFFFFFFFFFFFFFFFFFFFFFFFFFFFFFFFFFFFFFFFFFFFAFFFFFFBFBFF0
@M05620:45:000000000-G6HP7:1:1101:14140:3777 1:N:0:151
AAACCAAGCAGACACTCACCGCTCCCTCGCCACAGGCCAATAGTTTGTCCTCACTGAGTTGGCAACAAGTGGCTGCTGTGGCTGCCATTTTTCTGGTGATGGCCATCAGCTCCGACGAGGTCAGCTGGGGGGCTTTCTTTGTGTAAGCAACGAGAAACCTGAAAGAAGCATTTTTTAACTAAGTCCTGCTGAGTCATTCATGAGTTTTTAGCCGCCTTGCTTCTTCTCACAGACTCTCTACTCTCATGCCA
+
1A?AAAAFAFFBGGGGG1FGGGEEGGHHGGGGGHCGGGH/FFGHHHHHFGGHHHHHHGGHHGHGFGGHHHEHGHGGHHGHHHHGEHHHDGHHHHHHHHHHHEHHFHHHBGHHHG?EE?@CEGBGGHHC/C?@@AGGGGGGFGGG0;BFFFF;EFBBFFFFFFF/9BFFFFFFFFF9-BBB//BBFFFFFFFBFBFBBFFFFF/B9BFFAAFFFF@@FFFFFBFFFFFF99BB/AFFFFF/BFFFFF//BB/
@M05620:45:000000000-G6HP7:1:1101:19550:3781 1:N:0:151
ATCTCATCTCCTAAAAACCTGTTTAGATTTGGAGATAGACCTTCAGGTTTTTCATCATTTTCTGCATGAATTATACATTGACCACGTTCCAGCGTGGTCAGTTTGCAGCATTCTGTTATTTTGTTTGACAGAGTGTCTTGTTGAGAACATATGTAGGACATGATTTTTTCCTGCAACAGGGAAAATAAAGTATAAGTTTTAAAGATTTATTCTTTAATAAAGGATCTCAAAGCCAGCTTTAGAAAAAGGAA
+
BCCCCFFFFFFFGGGGGGGGGGHHDHHHHHHHHHHHHHHHHHHHHHHHHHGGHHHHHHHHHIHHHHHHHHHHHHHHHHHHHHHHHGHHHHHHHGGGGHHHHHHHHHHHHHHHHHHHHHHHHHHHHHHHHHHHHHHHHHHHHHHHHHHHHHHHHHHHHHHHHHHHHHHHGHHHHHHHHHHHGFHHGHHHGHGHHHHHGHHHHHHHHHHHHHHHHHHGFGGGHHGHHHHHHHHGHHHHGHHHHHHHHHHGGHG
@M05620:45:000000000-G6HP7:1:1101:9747:3781 1:N:0:151
CATCCTGACCCTGAAGTACCCCATTGAGCATGGCATCGTCACCAACTGGGACGACATGGAGAAGATCTGGCACCACACCTTCTACAACGAGCTGCGCGTGGCCCCGGAGGAGCACCCAGTGCTGCTGACCGAGGCCCCCCTGAACCCCAAGGCCAACAGAGAGAAGATGACTCAGGTGAGGCTCGGCCGACGCCCGTGCTCCTCCCGTCCTTTCCCCAGTCATTTTCTGCCCGGCTTGATTTCTGACATTT
+
BBBBBFFFFFFFGGGFGGGGGGGHHHHHHHHHHHHHHGHHHGHHHGHHFHHHGGGGGHHGHHGHHHHHHHHHHGHHHGGHHHHHHGHHGGGGFHHGGGGGGGHHGGGCGGGGHHHHGGHGHGHHHHGHHHGGGGGGGGGGGGEHGHGGGGHGHHGGGGGFGFGGGGGGGGGGGGGGGGBFGEEGFFFFCFFFFFFF@DDEFFFFFFF;ADDBFFFFFFDFFFFFFFFBFFFE.@DFFFABFFFFFFFBFF/
@M05620:45:000000000-G6HP7:1:1101:9775:3791 1:N:0:151
CATCCTGACCCTGAAGTACCCCATTGAGCATGGCATCGTCACCAACTGGGACGACATGGAGAAGATCTGGCACCACACCTTCTACAACGAGCTGCGCGTGGCCCCGGAGGAGCACCCAGTGCTGCTGACCGAGGCCCCCCTGAACCCCAAGGCCAACAGAGAGAAGATGACTCAGGTGAGGCTCGGCCGACGCCCTTGCTCCTCCCGTCCTTTCCCCAGTCCTTTTCTGCCCCGGTTTATTTCTTACATTT
+
B?ABBFFFFFFFFCCDFDGGFGGHHBGBEGHH4GFHHGHHHGHGHGHFBGHHEFGGGHHHHHFFFGHHHHHGHGHHHGGHHHHFHHHHEFGEGHHEE@E@EGHHGG?FG/AEHFHHGGGGFGH1FCFGFGCGD-AGGGGGDGFFGHGGF?CEGHGGGGBFGECABBBCFGFGGGFFFF0.9EE?BFFFFFF@FFF-;9//9FF9BA9ADFDFFFFFF..;BB/;BB////;9.--9;./;9///////9/9
@M05620:45:000000000-G6HP7:1:1101:14117:3795 1:N:0:151
AAACCAAGCAGACACTCACCGCTCCCTCGCCACAGGCCAATAGTTTGTCCTCACTGAGTTGGCAACAAGTGGCTGCTGTGGCTGCCATTTTTCTGGTGATGGCCATCAGCTCCGACGAGGTCAGCTGGGGGGCTTTCTTTGTGTAAGCAACGAGAAACCTGAAAGAAGCATTTTTTAACTAAGTCCTGCTGAGTCATTCATGAGTTTTTAGCCGCCTTGCTTCTTCTCACAGACTCTCTACTCTCATGCCA
+
BBBBBBCFCFFFGGGGGGGGGGGGGGHHGGGGGHHHGGGHHHHHHHHHHHHHHHHHHHHHHHHHHHFHHHHHGHGGHHHHHHHGGHEHHHHHHHHHHHGHHHHHHHHGHHHHHGGGGEGGGHFHHHHHGGGGGGGGGGGGGGGGFFFFFFFFFFDFFFFFFFFFFFFFFFFFFFFFEFFFBBFFFFFFFFFFFBFFFFFEFFFFBFFFFFFFFFFFFFFFFFFFFFFFFFFFFFFFFFFFFFFFFFFFFFF
@M05620:45:000000000-G6HP7:1:1101:14137:3796 1:N:0:151
AAACCAAGCAGACACTCACCGCTCCCTCGCCACAGGCCAATAGTTTGTCCTCACTGAGTTGGCAACAAGTGGCTGCTGTGGCTGCCATTTTTCTGGTGATGGCCATCAGCTCCGACGAGGTCAGCTGGGGGGCTTTCTTTGTGTAAGCAACGAGAAACCTGAAAGAAGCATTTTTTAACTAAGTCCTGCTGAGTCATTCATGAGTTTTTAGCCGCCTTGCTTCTTCTCACAGACTCTCTACTCTCATGCCA
+
DDDDDCBFCFFFGGGGGGGGGGGGGGHHGGGGGHHHGGHHHHHHHHHHHHHHHHHHHHGGHHHHHHHHHHHHGHGGHHGHHHHGGHHHHHHHHHHHHHHHHHHHHHHHHHHHHGGGGGGGGHHHHHHHGGGGGGGGGGGGGGGGGGFFFFFFFFFFFFFFFFFFFFFFFFFFFFHFFFFFFFFFFFFFFFFFFFFFFFFFFFFFFFFFFFFFFFFFFFFFFFHFFFFFFFFFFFFFFFFFFFFFFFFFFFF
@M05620:45:000000000-G6HP7:1:1101:9365:3814 1:N:0:151
AGATTACTGCAACAGTTCCCCCTGGACCTGGAAAAGTTTCTTGCCTGGCTTACAGAAGCTGAAACAACTGCCAATGTCCTACAGGATGCTACCCGTAAGGAAAGGCTCCTAGAAGACTCCAAGGGAGTAAAAGAGCTGATGAAACAATGGCAAGTAAGTCAGGCATTTCCGCTTTAGCACTCTTGTGGATCCAATTGAACAATTCTCAGCATTTGTACTTGTAACTGACAAGCCAGGGACAAAACAAAGAT
+
ABBCCFFFFFFFGGGGGGGGGGGGHGHHHHHHFGHHHHHHHHHHHHHHHHHHHHGGHHHHHHHHHGHHHHHHHHHHHHHHHHGHHHHHHHHHHHGGGGHHHHHHHHHHGHHHHHHGHHHHHHHGFHGGHGHHHFHHHHHHHHHHHHHHHHHHHGHHHHHHHHHHHHHHHHGGGGGHHHHHHHHHHHHGHHHHHHHHHHHGHGHHHHHHHHHHHHHHHGHHHHHHHHHHGHGHHGGGGGGGGGGGGGGGGGG
@M05620:45:000000000-G6HP7:1:1101:9407:3825 1:N:0:151
CATCCTGACCCTGAAGTACCCGGCTTGATTTCTGACATTAGATCGGAAGATCACACGTCTGAACTCCAGTCACGCACTACAATCTCGTATGCCGTCTTCTGCTTGAAAAAAAAAAGATATTTTGTTTGTCAGCGTGTCTTGTTGAGCAAATGTGATGGCAATCATTTTATCCTGATACTGGGAGAATAGATTGTAAGTTTTAAAGATCTATTCTTTATTAAAGGATCTCATTGACAGCTTTTGTATCCTGC
+
BBBBBFFFFFFFGGGGGGGGGEEAEGCHHHHGH5AF3FGH5GGFAAEFA25BFHHHAGGHEGHFHFHFHHGHH1BEGGFHFHHGEGHGFH3DGEEEHGHFHBGH3BGHFHGFC<<//22222222<2<22@@2///<?F1F?1?1<110<1>111<1>000/0000<000<=0000<=0=C.....;0000;0;0;;0:C0009C000;0000;0900000000/9;:00000000:.:009/.9/9//9/
@M05620:45:000000000-G6HP7:1:1101:10543:3833 1:N:0:151
AAACCAAGCAGACACTCACCGCTACACTCTTTCCCTACACGTCTGAACTCCAGTCACGAATTCGTATCTCGTATGCCGTCTTCTGCTTGAAAAAAAAAAAAACCCAAAGGAGCACCCAGTGCTGCTGACCTAGTCCCCCCTGAACCCCAAGGCCAACAGATAGAAGATGACTCAGGTGAGGCGCGGCCGACGCCCGTGCGCCTCCCTTCCTTTCCCCCTTCATTGTCTGCCCGTCTTGCTTTCTGACATTT
+
BB@BBAAFBFFFGGGGGGGGGGGGGHHHHHHHHHHHGHFHEHHHGGFHHHHHHFHHFGEEHHHGECACGHHFFGFHFEEEHFFGFBGGFHG3EGGGGGE////?A//0?22/?F<GDGEF11@1?1?10<11<1=11.C-CGEB/.AD?.GEEHE:../:0900CB/09009000/;/0..;--;9--@-;--;9-9..-9:9AE../;//;/99BB.-;:/B//9/;;F9..-9;.///99/B//9/9B/
@M05620:45:000000000-G6HP7:1:1101:8125:3835 1:N:0:151
AGATTACTGCAACAGTTCCCCCTGGACCTGGAAAAGTTTCTTGCCTGGCTTACAGAAGCTGAAACAACTGCCAATGTCCTACAGGATGCTACCCGTAAGGAAAGGCTCCTAGAAGACTCCAAGGGAGTAAAAGAGCTGATGAAACAATGGCAAGTAAGTCAGGCATTTCCGCTTTAGCACTCTTGTGGATCCAATTGAACAATTCTCAGCATTTGTACTTGTAACTGACAAGCCAGGGACAAAACAAAGAT
+
BCBCCFFFFFFFGGGGGGGGGGGFGGHHGHHHHHHHFGHHHHHHHHHHHHHHHHHHHHHHHHHHHHHHHHHHGHHHHHHHHHFHHFHHHHFHHHGGGGHHHHHGGHHHGHHHHHHFHHHHHGHGGGGGGHHHHGHHHHGHHBGHFHHHHHHHHGHHHHHHHHHHHHHHHHFGGGGHHGHHHHHHHHHGGHHHHHHHFHHFHHHHHHHHHFHHHHHHHHHHHHHHHHHEGFGHGGFFGGGGGGGGGGGGGGG
@M05620:45:000000000-G6HP7:1:1101:8105:3837 1:N:0:151
AGATTACTGCAACAGTTCCCCCTGGACCTGGAAAAGTTTCTTGCCTGGCTTACAGAAGCTGAAACAACTGCCAATGTCCTACAGGATGCTACCCGTAAGGAAAGGCTCCTAGAAGACTCCAAGGGAGTAAAAGAGCTGATGAAACAATGGCAAGTAAGTCAGGCATTTCCGCTTTAGCACTCTTGTGGATCCAATTGAACAATTCTCAGCATTTGTACTTGTAACTGACAAGCCAGGGACAAAACAAAGAT
+
BBBBBFFFFFDFGGGGGFGGGGFFEGHHHHHHGHHHHHHHHHHHHHHHGGHGHHHGGGHHHGHGHFHHHHGHFGHHGHHHGHHHHHHHHHFFHHEEEGHGGFFCAEHHGHHHGHHBCFEGHFHGGGFEHHHGHEHGHGDHHBDGFBGHHHFHFGHHGHHFHHHHGHHHGGCGGGGHGGFHHHHHHHHGFHGGDGHHDFD0GGGHGHHDG/GGHHHHGHHHGHBCHHHB:CCGEGFFFGE:AFBFAEGGFFF
@M05620:45:000000000-G6HP7:1:1101:8117:3852 1:N:0:151
AGATTACTGCAACAGTTCCCCCTGGACCTGGAAAAGTTTCTTGCCTGGCTTACAGAAGCTGAAACAACTGCCAATGTCCTACAGGATGCTACCCGTAAGGAAAGGCTCCTAGAAGACTCCAAGGGAGTAAAAGAGCTGATGAAACAATGGCAAGTAAGTCAGGCATTTCCGCTTTAGCACTCTTGTGGATCCAATTGAACAATTCTCAGCATTTGTACTTGTAACTGACAAGCCAGGGACAAAACAAAGAT
+
>AABBFFFFFBFGGFGGGGGGGGGCGHHHFFHHHHHHHHHHHHHHHHHHHHHHHHHHGHHHHHHHHHHHHHHHHHGHHHHHHHHHHHHHHEHHHGGGGHHHHFGFGHHGHHHHHHHHHHHHGHGGFGGHHHHHGHHHHHHHFHHHHHHHHHHHGHHHHHHHHHHHHHHHHGGGGGGHHHHHHHHHHHGHHHHHHHHHHHHHHGHHHHHGHHHHHHHHHHHGHHHHHHHFHHHHGGAEGEGGGGGGGFGGGG
@M05620:45:000000000-G6HP7:1:1101:10543:3886 1:N:0:151
CATCCTGACCCTGAAGTACCCCATTGAGCATGGCATCGTCACCAACTGGGACGACATGGAGAAGATCTGGCACCACACCTTCTACAACGAGCTGCGCGTGGCCCCGGAGGAGCACCCAGTGCTGCTGACCGAGGCCCCCCTGAACCCCAAGGCCAACAGAGAGAAGATGACTCAGGTGAGGCTCGGCCGACGCCCGTGCTCCTCCCGTCCTTTCCCCAGTCATTTTCTGCCCGGCTTGATTTCTGACATTA
+
DDDDDFFFFFFFGGGGGGGGGGGHHHHHHHHHHHHHHGHHHGHHHGHHHHHHGGGGGHHGHHHHHHHHHHHHHGHHHGGHHHHHHHHHGGGGGHHGGGGGGGHHGGGGGGGGHGHHGGHHHHHHHHHHHHGGGGGGGGGGGGHHHHGGGGHGHHGGGGGGGGGGGGGGGGGGGGGGHGGGGGGGFFFFFFFFFFFFFFFFFFFFFFFFFFFFFFFFFFFFFFFFFFFFFFFFFFFFFFFFFFFFF;BFFF0
@M05620:45:000000000-G6HP7:1:1101:17055:3886 1:N:0:151
TACCTGTACTGGGGAAGCATTTGAATATCCCCCCATGGTGATGGGGACGGAGAACTGCTCCATAAACACAGGCAACGTGCCTAACTTTCCCGGGAAGATGAAGTCAAAGAGCGACCACAGCTCTTCGGAGGTTATTTTGCATCGGTGAGCCAGACAGAATGATCCGATGAGGGGTGCGAAACTATTTGAGGAAAGGAAGCACCTTTTTATTAAATTTACCTTTTAGCAATCGCCATTCCTACCCTAAAGAT
+
BCABBFFFFFFFGGGGGGGGGGHGHHHHHHHGGGGHHHGHHGFHHCGEGGGGCHHHHGHGGHHHHHHHHHHGGHHHGHHHHHHHHHHGFGHGGGGFDGHHF3GGHHHHHHFFFGGGGHGHFHHHGHHGGGGCGFHHHHHHFHHGGFG.F>FHHFGHHHBGHHHHHHGGGGHHEFCCDFECCDGBGGGGGGGFG/FFFFFEGGFFFFFF.BFFF/BFFFFFFFFF/FFFBFFFFFFFFFFFFFFFFF9FBFF
@M05620:45:000000000-G6HP7:1:1101:22534:3892 1:N:0:151
ATCTCTATCTCCTAAAAACCTGTTTAGATTTGGAGATAGACCTTCAGGTTTTTCATCATTTTCTGCATGAATTATACATTGACCACGTTCCAGCGTGGTCAGTTTGCAGCATTCTGTTATTTTGTTTGACAGAGTGTCTTGTTGAGAACATATGTAGGACATGATTTTTTCCTGCAACAGGGAAAATAAAGTATAAGTTTTAAAGATTTATTCTTTAATAAAGGATCTCAAAGCCAGCTTTAGAAAAAGGA
+
CCCCCFFFFFFFGGGGGGGGGGHHHHHHHHHHHHHHHHHHHHHHHHHHHHHGGHHHHHHHGHHHHHHHHHHHHHHHHHHHHGHHHHGHHHHHHHGFGGHHHHHHHHHHHHHHHHHHHHFHHHHHHHHHGHHHHHHHHHHHHHHHGHHHHHHHHHHFHHHHHHHHHHHHHGHHHHHHHHHHHGGHHHHHHHHHHHHGGFGHHHHHHHHHHHHHHHHHHHGHHFHHHHHHHGHHHHFHHGHHHGHHGHHHGGG
@M05620:45:000000000-G6HP7:1:1101:16687:3901 1:N:0:151
TACCTGTACTGGGGAAGCATTTTAATATCCCCCCATGGTGATGGGGACGGAGAACTGCTCCATAAACACAGGCAACGTGCCTAACTTTCCCGGGAAGATGAAGTCAAAGAGCGACCACAGCTCTTCGGAGGTTATTTTGCATCGGTGAGCCAGACAGAATGATCCGATGAGGGGTGCGAAACTATTTGAGGAAAGGAAGCACCTTTTTATTAAATTTACCTTTTAGCAATCGCCATTCCTACCCTAAAGAT
+
CCCCCFFFFFFFGGGGGGGGGGHHHHHHHHHGGGGHHHHHGHHHHGGGGGGGGHHHHHHHHH5GHHHHHHHHGHHHGHHHHHHHHHHHHHHGGGGGGHHHHHHHHHHHHHHHGGGGGHHHHHHHHHHGGGGEHHHHHHHHGHHGGGFFGGHHHHGHHHHHHHHHHHEGGHHHGGFFGGDGGGGGGGGGGGGFGGGGGGGGFGEFFFFFFFFFFFFFFFFFFFFFFFFFFFFFFFFFFFFFFFFFFFFFFFF
@M05620:45:000000000-G6HP7:1:1101:10552:3903 1:N:0:151
CATCCTGACCCTGAAGTACCCCATTGAGCATGGCATCGTCACCAACTGGGACGACATGGAGAAGATCTGGCACCACACCTTCTACAACGAGCTGCGCGTGGCCCCGGAGGAGCACCCAGTGCTGCTGACCGAGGCCCCCCTGAACCCCAAGGCCAACAGAGAGAAGATGACTCAGGTGAGGCTCGGCCGACGCCCGTGCTCCTCCCGTCCTTTCCCCAGTCATTTTCTGCCCGGCTTGATTTCTGACATTA
+
CDCCCFFFFFFFGGGGGGGGGGGHHHHHHHHHGHHHHGHHHGHHHGHHHHHHGGGGGHHHHHHHHHHHHHHHHGHHHGGHHHHHHHHHGGGGGHHGGGGGGGHHGGFGGGGGHHHHGGHGHHHHHHHHHHGGGCDGGGGGGGHHHHGGGGHFHHGGGGGGGGGGGGGBGGGGGGGGGGGGGGGGFFFFFFFFFFFDCDFFFFFFFFFEDFFFFFFFFFDFFFFFFFFFFFFF?BFF=F.FFFFFFBFBFF0
@M05620:45:000000000-G6HP7:1:1101:17061:3904 1:N:0:151
TACCTGTACTGGGGAAGCATTTGAATATCCCCCCATGGTGATGGGGACGGAGAACTGCTCCATAAACACAGGCAACGTGCCTAACTTTCCCGGGAAGATGAAGTCAAAGAGCGACCACAGCTCTTCGGAGGTTATTTTGCATCGGTGAGCCAGACAGAATGATCCGATGAGGGGTGCGAAACTATTTGAGGAAAGGAAGCACCTTTTTATTAAATTTACCTTTTAGCAATCGCCATTCCTACCCTAAAGAT
+
CCCCCFFFFFFFGGGGGGGGGGHHHHHHHHHGGGGHHHHHHHHHHGGGGGGGGHHHHHHHHHHHHHHHHHHHGHHHGHHHHHHHHHHHHHHGGGGGGHHHHHHHHHHHHHHHGGGGGHHHHHHHHHHGGGGEHHHHHHHHHHHGGGGGGGHHHHGHHHHHHGHHHHDGGHHHGGEEGGGGGGGGGGGGGGGFGGGGGGGGFGFFFFFFFFFFFBFFFFFFFFFFFFFFFFFFFFFFFFFFFFFFFFFFFFF
@M05620:45:000000000-G6HP7:1:1101:16673:3918 1:N:0:151
TACCTGTACTGGGGAAGCATTTTAATATCCCCCCATGGTGATGGGGACGGAGAACTGCTCCATAAACACAGGCAACGTGCCTAACTTTCCCGGGAAGATGAAGTCAAAGAGCGACCACAGCTCTTCGGAGGTTATTTTGCATCGGTGAGCCAGACAGAATGATCCGATGAGGGGTGCGAAACTATTTGAGGAAAGGAAGCACCTTTTTATTAAATTTACCTTTTAGCAATCGCCATTCCTACCCTAAAGAT
+
BCCCCFFFFFFFGGGGGGGGGGGHHHHHHHHGGGGHHHHHHHHHHGGGGGGGGHHHHHHHHGHHHHHHHHHHGHHHGHHHHHHHHHHHHHHGGGGGGHHHHHHHHHHHHHHHGGGGGHHHHHHHHHHGDGGEHFHHHGHHBGFGFCCFFHGFFHGGGHHHGGHHHHGAEHHHGG:ADGGGGGFGGGGFGGGGGGGFGF?EFGFFFFFFFFFFFBFFFFFFFFFFFEFFFBFFFFDEFFFFFFFFFFFFFFB
@M05620:45:000000000-G6HP7:1:1101:16821:3922 1:N:0:151
ATCTCTATCTCCTAAAAACCTGTTTAGATTTGGAGATAGACCTTCAGGTTTTTCATCATTTTCTGCATGAATTATACATTGACCACGTTCCAGCGTGGTCAGTTTGCAGCATTCTGTTATTTTGTTTGACAGAGTGTCTTGTTGAGAACATATGTAGGATATGATTTTTTCCTGCAACAGGGAAAATAAAGTATAAGTTTTAAAGATTTATTCTTTAATAAAGGATCTCAAAGCCAGCTTTAGAAAAAGGA
+
CCCCCFFFFFFFGGGGGGGGGGHHHHHHHHHHHHHHHHGHHHHHHHHHHHHGGHHHHHHHHHHHHHHHHHHHHHHHHHHHHHHHHHGHHHHHHHGGGGHHHHHHHHHHHHHHHHHHHHHHHHHHHHHHHHHGHHHHHHHHHHHHHHHHHHHHHHHHHHHHHHHHHHHHHGHHHHGHHHHHHGGGHHHHHGGGGHHHHFGHHHHHHHHHHHHHHHHHHHHHHHHHHHHFHGHGHHFFGGHHHHHHHHHHGGF
@M05620:45:000000000-G6HP7:1:1101:17885:3952 1:N:0:151
AGATTACTGCAACAGTTCCCCCTGGACCTGGAAAAGTTTCTTGCCTGGCTTACAGAAGCTGAAACAACTGCCAATGTCCTACAGGATGCTACCCGTAAGGAAAGGCTCCTAGAAGACTCCAAGGGAGTAAAAGAGCTGATGAAACAATGGCAAGTAAGTCAGGCATTTCCGCTTTAGCACTCTTGTGGATCCAATTGAACAATTCTCAGCATTTGTACTTGTAACTGACAAGCCAGGGACAAAACAAAGAT
+
CCCCCFFFFFFFGGGGGGGGGGGGHHHHHHHHHHHHHHHHHHHHHHHHHHHHHHHGGHHHHHHHHHHHHHHHGHHHHHHHHHHHHGHHHHHHHHGGGGHHHHHHHHHHGHHHHHHHHHHHHGHGGHGGHHHHHGHHHHFHHHHHHHHHHHHHHGHHGHHHHHHHHHHHHHGGGGGHHHHHHHHHHHHGHHHHGHHHHHHGGHHHHHHHHHHHHHHHHHHHHHHHHHHGHHHHHGGGGGGGGGGGGGGGGGF
@M05620:45:000000000-G6HP7:1:1101:17890:3969 1:N:0:151
AGATTACTGCAACAGTTCCCCCTGGACCTGGAAAAGTTTCTTGCCTGGCTTACAGAAGCTGAAACAACTGCCAATGTCCTACAGGATGCTACCCGTAAGGAAAGGCTCCTAGAAGACTCCAAGGGAGTAAAAGAGCTGATGAAACAATGGCAAGTAAGTCAGGCATTTCCGCTTTAGCACTCTTGTGGATCCAATTGAACAATTCTCAGCATTTGTACTTGTAACTGACAAGCCAGGGACAAAACAAAGAT
+
BCCCCFFFFFFFGGGGGGGGGGGGHHHHHHGHHHHHGHHHHHHHHHGHHHHGHHHHHHHHHHGHHHGHHHHHFHHHHHHHHHHHHGHHHHHHHHGFGGHHHHHHHHHHGHHHHHHGHHHHHHHGGHGGFFHHHGHHHHHHHHHGHHGHHHHHHGHHHHHHHHHHHHHHHHGGGGGHHHHHHHHHHGHGHHHHGHHHHHHGFGHHHHHHFHHHHHHHHFHHGHHHHHHHHGHGHGEFGGGGGGGGGGGGGGB
@M05620:45:000000000-G6HP7:1:1101:10311:4008 1:N:0:151
ATCTCTATCTCCTAAAAACCTGTTTAGATTTGGAGATAGACCTTCAGGTTTTTCATCATTTTCTGCATGAATTATACATTGACCACGTTCCAGCGTGGTCAGTTTGCAGCATTCTGTTATTTTGTTTGACAGAGTGTCTTGTTGAGAACATATGTAGGACATGATTTTTTCCTGCAACAGGGAAAATAAAGTATAAGTTTTAAAGATTTATTCTTTAATAAAGGATCTCAAAGCCAGCTTTAGAAAAAGGA
+
AAA1AFFFFFFBAFGFFGGGGGHHHHHHGHHHHBFFG111GHHHHHGHHGGFFFHHHHFFHHHHHHHFHDHFHHHFHEGHHBGFHHFFGGHHHHGGGGHHHHHHHHHHHFHHHHHGHHHHHHHHGHHHGHHHHGHHHHHHHGFFGHEHHHHHHHHHHHHHFHHGEHHHHGHHHGGHHHHHHGGHHHHGGBGHHHHHGFGHHGHGHGGGHHHHHHHHHGHGHGHGFHHHGHGGHHFCGFHHHHHHHHHG.C/
@M05620:45:000000000-G6HP7:1:1101:15445:4059 1:N:0:151
TACCTGTACTGGGGAAGCATTTGAATATCCCCCCATGGTGATGGGGACGGAGAACTGCTCCATAAACACAGGCAACGTGCCTAACTTTCCCGGGAAGATGAAGTCAAAGAGCGACCACAGCTCTTCGGAGGTTATTTTGCATCGGTGAGCCAGACAGAATGATCCGATGAGGGGTGCGAAACTATTTGAGGAAAGGAAGCACCTTTTTATTAAATTTACCTTTTAGCAATCGCCATTCCTACCCTAAAGAT
+
ABBBBFFFFFFFFGGGFGGGGGHHHGHHHHHGGGGHHHHHHHHHGGGGGGGGGHHHHHHHHHHHHHHHHHHHGHHHGHHHHHHHHHHHHHHGCGEFGHHHHHHHHHHHHHEHEGGGGHHHHHHHHHHGGGG<GGHHHHHFFHHGGEDFGHGHHFGHGFGGHFHHHHDGGHGHGFCCGGGGGGGGGGGGGEFCCFFFFFFF/FEFFFFFFFFB/9FFFFFFFFFFFFFFFBBFFFDFFFFFFFFFFFFF/FB
@M05620:45:000000000-G6HP7:1:1101:23023:4081 1:N:0:151
AAACCAAGCAGACACTCACCGCTCCCTCGCCACAGGCCAATAGTTTGTCCTCACTGAGTTGGCAACAAGTGGCTGCTGTGGCTGCCATTTTTCTGGTGATGGCCATCAGCTCCGACGAGGTCAGCTGGGGGGCTTTCTTTGTGTAAGCAACGAGAAACCTGAAAGAAGCATTTTTTAACTAAGTCCTGCTGAGTCATTCATGAGTTTTTAGCCGCCTTGCTTCTTCTCACAGACTCTCTACTCTCATGCCA
+
?AAAAA@FBFFFGGGGGGGGGGGGFGHHGGEEGHGHGGHHFEGAFGFHHHGHHGHGHGDEGBHGHFHHHGHHGHFGHGFHHHHEFHHHHHHHHHHGGFDHHFFHFFFHHHHHHGGGGE/CBGHHH3FGGCGFAFGGGGGGGFFFGGFFFFFFFFFFFFFFFFFFFFFFFFFFFFFFFFFFFFEFFFFFFFFFE9BBBFFFFFFF9BB9AEFBFFFFFFFFFEFFFFFFFFFF/:BFFFFEFFFF/9/;FF/
@M05620:45:000000000-G6HP7:1:1101:23039:4088 1:N:0:151
AAACCAAGCAGACACTCACCGCTCCCTCGCCACAGGCCAATAGTTTGTCCTCACTGAGTTGGCAACAAGTGGCTGCTGTGGCTGCCATTTTTCTGGTGATGGCCATCAGCTCCGACGAGGTCAGCTGGGGGGCTTTCTTTGTGTAAGCAACGAGAAACCTGAAAGAAGCATTTTTTAACTAAGTCCTGCTGAGTCATTCATGAGTTTTTAGCCGCCTTGCTTCTTCTCACAGACTCTCTACTCTCATGCCA
+
CCCCCBCFCFFFGGGGGGGGGGGGGGHHGGGGGHHHGGHHHHHHHHHHHHHHHHHHHHHHHHHHHHHHHHHHGHGGHHHHHHHGGHHHHHHHHHHHHHHHHHHHHHHHHHGHHGGGGGGGGHHHHHHHGGGGGGGGGGGGGGGGGGFFFFFFFFFFFFFFFFFFFFFFFFFFFFFFFFFFFFFFFFFFFFFFFFFFFFFFFFFFFFFFFFFFFFFFFFFFFFFFFFFFFFFFFFFFFFFFFFFFFFFFFFB
@M05620:45:000000000-G6HP7:1:1101:14704:4099 1:N:0:151
ATCTCTATCTCCTAAAAAGGAAGAAAGGGGAGGGAAATCGGAAGAGCACACGTCTGAACTCCAGTCACGCACTACAATCTCGTATGCCGTCTTCTGCTTGAAAAAAAAAAAAAATCAAAAAAAAATCAAGAAAATACAGTGGAATCAACACAAACAAAAAAAAAAATAAAAGTAAATAGGAGAAGAAAATCAGAAGACGCAGAAGGAGAAGGAAGACCAAGACCAACGGCGATAGTAATGACGATATAGAA
+
DDDDDFFFFFFFGGGGGGGGGGHGGHHHGGGGGGGGHHHGGGGGHHHHHHHGHHHGHHHHHHGHHHFHGHGGGHHGHHFHHHFFGHHHGFGHGHHHHHHHGGHHHGGGGF>>>/011=1<.----.00000://:000000/000000/0:..:..9...------.00000000:00000/..:0///00000000/.9-9-/0....:/../..///.:.///...-;9--..;00:000....-0000
@M05620:45:000000000-G6HP7:1:1101:22629:4107 1:N:0:151
TACCTGTACTGGGGAAGCATTTGAATATCCCCCCATGGTGATGGGGACGGAGAACTGCTCCATAAACACAGGCAACGTGCCTAACTTTCCCGGGAAGATGAAGTCAAAGAGCGACCACAGCTCTTCGGAGGTTATTTTGCATCGGTGAGCCAGACAGAATGATCCGATGAGGGGTGCGAAACTATTTGAGGAAAGGAAGCACCTTTTTGTTAAATTTACCTTTTAGCAATCGCCATTCCTACCCTAAAGAT
+
BBBBBFFFFFFFGGGGGGGGGGHHGHHHHHHGGGGHHHHGHHHHHGGGGGGGGHHHHHHHHHHHHHHHHHHHGHHHGHHHHHHHHHHHHHHGGGGGGHHHGHHHHHHHHHHHGGGGGHHHHHHHHHHGGGGCGHHHHHHHGHHGGADEHHHHHHGHHHFHHHHHHHGGGHHHGG;CGGGGGGGGGGGGGEGFFGFFFFFG/FFFFFFF-FFFF/FFFFFFFFFFFFFFFFFFFFFEFFFFFFFFFFFFFFF
@M05620:45:000000000-G6HP7:1:1101:22651:4108 1:N:0:151
TACCTGTACTGGGGAAGCATTTGAATATCCCCCCATGGTGATGGGGACGGAGAACTGCTCCATAAACACAGGCAACGTGCCTAACTTTCCCGGGAAGATGAAGTCAAAGAGCGACCACAGCTCTTCGGAGGTTATTTTGCATCGGTGAGCCAGACAGAATGATCCGATGAGGGGTGCGAAACTATTTGAGGAAAGGAAGCACCTTTTTATTAAATTTACCTTTTAGCAATCGCCATTCCTACCCTAAAGAT
+
A>3AAFFFDFFFCEAAFGFEGGGHFHHFGFFFDEGHHGHHBGHFEGGGGG?ECHFFFHFFHHGHFHHBFHHHGHHHCHEEHHH3BGHGHDGGCE@EDHHHHBFGFHHFFFGHEGGCGEEFHGHHFFH?E@@CGGHHHHHB11GFGDA.F1GHH.CFH<CFHFHHHG.CF0C/D?CDABD?9AF9FGFFGG/0;9F.BBFGEFEFBFBF.;FBB/:FFFB/BFFFFFFFBBBEFF?EFBFFFFFFFFFFFFF
@M05620:45:000000000-G6HP7:1:1101:22642:4128 1:N:0:151
TACCTGTACTGGGGAAGCATTTGAATATCCCCCCATGGTGATGGGGACGGAGAACTGCTCCATAAACACAGGCAACGTGCCTAACTTTCCCGGGAAGATGAAGTCAAAGAGCGACCACAGCTCTTCGGAGGTTATTTTGCATCGGTGAGCCAGACAGAATGATCCGATGAGGGGTGCGAAACTATTTGAGGAAAGGAAGCACCTTTTTATTAAATTTACCTTTTAGCAATCGCCATTCCTACCCTAAAGAT
+
BBBBBFFFFFFFGGGGGGGGGGHGHHHHHHHGGGGHHGHHHHHHHGGGGGGGGHHHHHHHHGHHHHHHHHHHGHHHGHGHHHHHHHHHHHHGGGGGGHHHHHHHHHHHHHHHGGGGGHHHHHHHHHHGGGGGHHHHHHHGGHHGA>ACHHGHHGGHHHGGHHHHHHGGGHHHGGGGGGGGGGGGGGGGFFFCF/F?FGGGGGFFFFFFFFFFFBFFFFFFFFFFFFEFFFFEFFFFFFFFFFFFFFFFFFF
@M05620:45:000000000-G6HP7:1:1101:22624:4134 1:N:0:151
TACCTGTACTGGGGAAGCATTTGAATATCCCCCCATGGTGATGGGGACGGAGAACTGCTCCATAAACACAGGCAACGTGCCTAACTTTCCCGGGAAGATGAAGTCAAAGAGCGACCACAGCTCTTCGGAGGTTATTTTGCATCGGTGAGCCAGACAGAATGATCCGATGAGGGGTGCGAAACTATTTGAGGAAAGGAAGCACCTTTTTATTAAATTTACCTTTTAGCAATCGCCATTCCTACCCTAAAGAT
+
BBBBBFFFFFFFFCFEAGGGGGFGHGHHHHHGGGGHFCGFHHHHHFGEEEEEFHHHEGHHHHHHHHHHHHFHGHHH@GHHHHFEHHHHHHHCFFGEGHHHHHHHHHHHHBGHCCGGGHHGHHHHHHHGDGGFHDHHHH<GFGHG.>AFFHGF<CGHHGHHHDGHHGGGE:CHGGEFGGGGGGGFGGGGFFGFGBFAFF;EFGAFFFFF.FFFFBFFFFFEFFFFFBFFFFFFFFDFFFFFFFFFBFFFFFB
@M05620:45:000000000-G6HP7:1:1101:16215:4150 1:N:0:151
ATCTCTATCTCCTAAAAACCTGTTTAGATTTGGAGATAGACCTTCAGGTTTTTCATCATTTTCTGCATGAATTATACATTGACCACGTTCCAGCGTGGTCAGTTTGCAGCATTCTGTTATTTTGTTTGACAGAGTGTCTTGTTGAGAACATATGTAGGACATGATTTTTTCCTGCAACAGGGAAAATAAAGTATAAGTTTTAAAGATTTATTCTTTAATAAAGGATCTCAAAGCCAGCTTTAGAAAAAGGA
+
>AAABFFFFFFFGGGGFGGGGGHHHHHHHHHHHHHFEFFFHHHHHHHGHFHGGHHHHDGFFGGHHGHFFGFHGHHHHHGHHHHHHHGHHHHHHHGGGGHHHHHHHHHHHHGHHHHHHHHHHHHHHHHHGHHHHHHHHHHHHHHHHHHHHHHGHGHHHHHHHHHHHHHHHGHHHHHHGHHHHGGHHHGGHHHHHHHHHGGHHHHHHGHHHHHHHHHHHHGHHFHHFHHHHHHHHHHHHGHHHHHHHHHHGGH
@M05620:45:000000000-G6HP7:1:1101:11736:4151 1:N:0:151
ATCTCTATCTCCTAAAAACCTGTTTAGATTTGGAGATAGACCTTCAGGTTTTTCATCATTTTCTGCATGAATTATACATTGACCACGTTCCAGCGTGGTCAGTTTGCAGCATTCTGTTATTTTGTTTGACAGAGTGTCTTGTTGAGAACATATGTAGGACATGATTTTTTCCTGCAACAGGGAAAATAAAGTATAAGTTTTAAAGATTTATTCTTTAATAAAGGATCTCAAAGCCAGCTTTAGAAAAAGGA
+
CCCCCFFFFFFFGGGGGGGGGGHHHHHHHHHHHHHHHHHHHHHHHHHHHHHGGHHHHIHHHHIIHHHHHHHHHHHHHHHHHHHHHHGHHHHHHHGFGGHHHHHHHHHHHHHHHHHHHHHHHHHHHHHHHHHHHHHHHHHHHHHHHHHHHHHHHHHHHHHHHHHHHHHHHGHHHHHHHHHHHGGHHHHHHHHHHHHHHHHHHHGHHHHHHHHHHHHHHGHHHGHHHHHHHGHHHHHHHGHHHHHHGHHHGGH
@M05620:45:000000000-G6HP7:1:1101:11724:4165 1:N:0:151
ATCTCTATCTCCTAAAAACCTGTTTAGATTTGGAGATAGACCTTCAGGTTTTTCATCATTTTCTGCATGAATTATACATTGACCACGTTCCAGCGTGGTCAGTTTGCAGCATTCTGTTATTTTGTTTGACAGAGTGTCTTGTTGAGAACATATGTAGGACATGATTTTTTCCTGCAACAGGGAAAATAAAGTATAAGTTTTAAAGATTTATTCTTTAATAAAGGATCTCAAAGCCAGCTTTAGAAAAAGGA
+
CDDDDFFFFFFFGGGGGGGGGGHHHHHHHHHHHHHHHHHGHHHHHHHHHHHGGHHHHHHHHHIHHHHHHHHHHHHHHHHHHHHHHHGHHHHHHHGGGGHHHHHHHHHHHHHHHHHHHHHHHHHHHHHHHHHHHHHHHHHHHHHHHHHHHHHHHHHHHHHHHHHHHHHHHGHHHHHHHHHHHGGHHHHHHHHHHHHHHHHHHHHHHHGHHHHHHHHHHGHHHFDGHHHHHGHHHHHHHGGHHHHGHHHHGGH
@M05620:45:000000000-G6HP7:1:1101:11744:4167 1:N:0:151
ATCTCTATCTCCTAAAAACCTGTTTAGATTTGGAGATAGACCTTCAGGTTTTTCATCATTTTCTGCATGAATTATACATTGACCACGTTCCAGCGTGGTCAGTTTGCAGCATTCTGTTATTTTGTTTGACAGAGTGTCTTGTTGAGAACATATGTAGGACATGATTTTTTCCTGCAACAGGGAAAATAAAGTATAAGTTTTAAAGATTTATTCTTTAATAAAGGATCTCAAAGCCAGCTTTAGAAAAAGGA
+
CCCCCFFFFFFFGGGGGGGGGGHHHHHHHHHHHHHHHHHHHHHHHHHHHHHGGHHHHHHHHHHIHHHHHHHHHHHHHHHHHHHHHHGHHHHHHHGGGGHHHHHHHHHHHHHHHHHHHHHHHHHHHHHHHHHHHHHHHHHHHHHHHHHHHHHHHHHHHHHHHHHHHHHHHGHHHHHHHHHHHGGHHHHHHHHHHHHHHGHHHHGHHHHHHGHHHHHHHHHHGGHHHHHHHHHHHHHHHGHHHHHHGHHHGGH
@M05620:45:000000000-G6HP7:1:1101:16219:4168 1:N:0:151
ATCTCTATCTCCTAAAAACCTGTTTAGATTTGGAGATAGACCTTCAGGTTTTTCATCATTTTCTGCATGAATTATACATTGACCACGTTCCAGCGTGGTCAGTTTGCAGCATTCTGTTATTTTGTTTGACAGAGTGTCTTGTTGAGAACATATGTAGGACATGATTTTTTCCTGCAACAGGGAAAATAAAGTATAAGTTTTAAAGATTTATTCTTTAATAAAGGATCTCAAAGCCAGCTTTAGAAAAAGGA
+
DDCCDFFFFFFFGGGGGGGGGGGHHHHHHHHHHHHHHHHGHHHHHHHHHHHGGHHHHHIHIHIHHHHHHHHHHHHHHHHHHHHHHHGHHHHHHHGFGGHHHHHHHHHHHHHHHHHHHHHHHHHHHHHHGHHHHHHHHHHHHHHHHHHHHHHHHHHHHHHHHHHHHHHHHGHHHHHHHHHHHGGHHHHHHHHHHHHHHHHHHHHHHHHHHHHHHHHHHGHHHHHHHHHHHHHHHHHHHGHHHHHFFGHHGGH
@M05620:45:000000000-G6HP7:1:1101:16374:4171 1:N:0:151
ATCTCTATCTCCTAAAAAGGAAGAAAGGGGAGGGAAGATCGGAAGAGCACACGTCTGAACTCCAGTCACGCACTACAATCTCGTATGCCGTCTTCTGCTTGAAAAAAAAAAAAAAAAAATTTTGTTTAACAAATTTTCTTTTTAAGAAAATCAATCATACCTTATTTTTTCCTTCAACAAGTAACCTATAGTATAAGCTTTAAAGATTTATACTTTAATAAAGGATCTCAAAGCCAGCTTTAGCAAAAGGA
+
CCCCCFFFFFFFGGGGGGGGFGHGCGHGGGGGGGGHGHHHHGGGGHHHHHHHGGHHGHHHHHHGHHHGHGHGGGHHHHHFHHHGGHHGHGGGHGHHHHHHHGHHHHGGGGD@///---<.<000///0=000.0;00;0=0C:.;000//0900090000/90000;CC?FFB;B0000./90;//;B////9/:9////;:///99///9/::;FB/BFFF//.:////;//..BF./99BF//::F/;.
@M05620:45:000000000-G6HP7:1:1101:11736:4183 1:N:0:151
ATCTCTATCTCCTAAAAACCTGTTTAGATTTGGAGATAGACCTTCAGGTTTTTCATCATTTTCTGCATGAATTATACATTGACCACGTTCCAGCGTGGTCAGTTTGCAGCATTCTGTTATTTTGTTTGACAGAGTGTCTTGTTGAGAACATATGTAGGACATGATTTTTTCCTGCAACAGGGAAAATAAAGTATAAGTTTTAAAGATTTATTCTTTAATAAAGGATCTCAAAGCCAGCTTTAGAAAAAGGA
+
BBBBBFFFFFFFGGGGGGGGGGHHHHFFFGHHHHHHFHHHHHHHHHHHHHHGGHHHHHHHHHHHGHHHHGHHHHHHHHHHHHGHHHGGHHHHHHGEFGHHHHGHHHHHHHHHHHHHGHHHHHHHFHHHHHHHHHFGHHHHHHHHGHHFHHHHHHFFGHFHFHHHHHHHHGHHHHHGGGAGHFEHHHHHB1FFHHHBGHGHHHFHGHHHHHHHHHHHFFFFHGBDHHHHHHHHHHHHHGHHHHHBBCGC.AG
@M05620:45:000000000-G6HP7:1:1101:16362:4186 1:N:0:151
ATCTCTATCTCCTAAAAAGGAAGAAAGGGGAGGGAAGATCGGAAGAGCACACGTCTGAACTCCAGTCACGCACTACAATCTCGTATGCCGTCTTCTGCTTGAAAAAAAAAAAAAAAAAAAAAAAGAAAGAGCTTTAAAACAGGTTAGCAGAGGTACAAGTGAACAACACATTACACTGGAATGCCAAATGATGATCAGAGACTATTGTATAGTCGACTAGGGAACAGAACAGATACTGCGAGACTGCCTCG
+
AABBBFFFFFFFGGGGGFGGFGHHFFHHGGGGGGGFEFGHCGEGEHHGHHGHG1FBE5FFFHHFHFGEGFHGGGHGGF@3FGFCA3FGH?EEHGHHHHHHHHHHHHGGGG@<<//<-----:--.../////0/000000./.000.000:9./0///////////....//////9:/;//////9/////////;//////////://////..-.-//./..////////////9/.-9-./////;.
@M05620:45:000000000-G6HP7:1:1101:11691:4216 1:N:0:151
CATCCTGACCCTGAAGTACCCCATTGAGCATGGCATCGTCACCAACTGGGACGACATGGAGAAGATCTGGCACCACACCTTCTACAACGAGCTGCGCGTGGCCCCGGAGGAGCACCCAGTGCTGCTGACCGAGGCCCCCCTGAACCCCAAGGCCAACAGAGAGAAGATGACTCAGGTGAGGCTCGGCCGACGCCCGTGCTCCTCCCGTCCTTTCCCCAGTCATTTTCTGCCCGGCTTGATTTCTGACATTT
+
CCCCCFFFFFFFGGGGGFGGGGGHHHHHHHHHHHHHHGHHHGHHHGHHHHHHGGGGGHHHHHHHHHHHHHHHHGHHHGGHHHHHHHHHGGGGGHHGGGGGGGHHGGGGGGGGHHHHGGHHHHHHHHHHHHGGGGGGGGGGGGHHHHGGGGHGHHGGGGGGGGGGGGGGGGGGGGGGGGGGGGGGFFFFFFFFFFFFFFFFFFFFFFFFFFFFFFFFFFFFFFFFFFFFFFFFFFFFFAAFFFFFFFFFFF0
@M05620:45:000000000-G6HP7:1:1101:24261:4240 1:N:0:151
TACCTGTACTGGGGAAGCATTTGAATATCCCCCCATGGTGATGGGGACGGAGAACTGCTCCATAAACACAGGCAACGTGCCTAACTTTCCCGGGAAGATGAAGTCAAAGAGCGACCACAGCTCTTCGGAGGTTATTTTGCATCGGTGAGCCAGACAGAATGATCCGATGAGGGGTGCGAAACTATTTGAGGAAAGGAAGCACCTTTTTATTAAATTTACCTTTTAGCAATCGCCATTCCTACCCTAAAGAT
+
ABAABFFFFFFFGGFGGGGGGGHHGHHHHHHGGGGHHHHHFHHHHGGGGGGGGHHHHHHGHHHHHHHHHHHHGHHHFHHGHHHHHHHHFGFEGGFGGHHHHHHHHHHHHHHHGGGGGHHHHHHHHHHGGGGGHHHHHHHHHHHGGDDGGHEHHCEGHHBGGHHHHG<CE<GFGGCACD9@9BFBFFGGFGF0CFGGFGGGBFFFFFFFFFFFF/FFFFFFFFFFFFFFBFFFFFFABBFFFFFFFFFFBFF
@M05620:45:000000000-G6HP7:1:1101:24240:4246 1:N:0:151
TACCTGTACTGGGGAAGCATTTGAATATCCCCCCATGGTGATGGGGACGGAGAACTGCTCCATAAACACAGGCAACGTGCCTAACTTTCCCGGGAAGATGAAGTCAAAGAGCGACCACAGCTCTTCGGAGGTTATTTTGCATCGGTGAGCCAGACAGAATGATCCGATGAGGGGTGCGAAACTATTTGAGGAAAGGAAGCACCTTTTTATTAAATTTACCTTTTAGCAATCGCCATTCCTACCCTAAAGAT
+
CCCCCFFFFFFFGGGGGGGGGGHHHHHHHHHGGGGHHHGHHHHHHGGGGGGGGHHHHHHHHHHHHHHHHHHHGHHHGHHHHHHHHHHHHHHGGGGGGHHHHHHHHHHHHHHHGGGGGHGHHHHHHHHGGGGCGHHHHHHHGHHGGEGGHHHHHHGHHHHFHHHHHHGGGHHHGGAAEGBAGGGGGGGGGGGFGGGGFGGGGGFFFFFFFFFFFFFFFFFFFFFFFFFFFFFFFFFEFFFFFFFFFFFFFFF
@M05620:45:000000000-G6HP7:1:1101:24239:4264 1:N:0:151
TACCTGTACTGGGGAAGCATTTGAATATCCCCCCATGGTGATGGGGACGGAGAACTGCTCCATAAACACAGGCAACGTGCCTAACTTTCCCGGGAAGATGAAGTCAAAGAGCGACCACAGCTCTTCGGAGGTTATTTTGCATCGGTGAGCCAGACAGAATGATCCGATGAGGGGTGCGAAACTATTTGAGGAAAGGAAGCACCTTTTTATTAAATTTACCTTTTAGCAATCGCCATTCCTACCCTAAAGAT
+
1A?AAD@DFFF1GEGEAGGGFGHHFHHHHHFFECGFHFHHFHHEHGGEGCFGGHHGHGDGHHHHGHHHHHHCFHHGEHGFHHHHFHHHHHHGCGGGGEHHGHFHHHHHGHGHGGGGGHHHHHHHHHHGGGGGHHHHHHHHHHHGGEGGHHHHHHGHHHHHHHHHHHFGGHHHGG:ACGB@@AGGGGGGFGGCFGGGGGGGGGFFFFFFFFFFFFFFFFBFFFFFFFFFFFFFEFFFFFFFFFFFFFFFFFB
@M05620:45:000000000-G6HP7:1:1101:9063:4267 1:N:0:151
AAACCAAGCAGACACTCACCGCTCCCTCGCCACAGGCCAATAGTTTGTCCTCACTGAGTTGGCAACAAGTGGCTGCTGTGGCTGCCATTTTTCTGGTGATGGCCATCAGCTCCGACGAGGTCAGCTGGGGGGCTTTCTTTGTGTAAGCAACGAGAAACCTGAAAGAAGCATTTTTTAACTAAGTCCTGCTGAGTCATTCATGAGTTTTTAGCCGCCTTGCTTCTTCTCACAGACTCTCTACTCTCATGCCA
+
BBBBBBBFBFFFGGGGGGGGGGGGGGHHGGGGGHHHGGHHGFHHHHHHHHHGHHHBGHGGHFFHHHHHHGFHGHGGHHHHHHHGGHGHHHHHHHFHHGHHHHGHHFHHEHHHHGGEGGGGGHFHGHHHGGGGGGGGGGGGGGGGGGFFFFFFFFFFFFFFFFFFFFFFFFFFFFFFEFFFFFFFFFFFFFFFFBFFFFFFFFFFFFFFFAFFFDFFFFFFFFFFFFFFFFFFFFFFFFFFFFFFFFFFFFB
@M05620:45:000000000-G6HP7:1:1101:13168:4275 1:N:0:151
ATCTCTATCTCCTAAAAACCTGTTTAGATTTGGAGATAGACCTTCAGGTTTTTCATCATTTTCTGCATGAATTATACATTGACCACGTTCCAGCGTGGTCAGTTTGCAGCATTCTGTTATTTTGTTTGACAGAGTGTCTTGTTGAGAACATATGTAGGACATGATTTTTTCCTGCAACAGGGAAAATAAAGTATAAGTTTTAAAGATTTATTCTTTAATAAAGGATCTCAAAGCCAGCTTTAGAAAAAGGA
+
CCCCCFFFFFFFGGGGGGGGGGHHHHHHHHHHHHHHHHHHHHHHHHHHHHHGGHHHHHHHHHIHIHHHHHHHHHHHHHHHHHHHHHGHHHHHHHGGGGHHHHHHHHHHHHHHHHHHHHHHHHHHHHHHHHHHHHHHHHHHHHHHHHGHHHHHHHHHHHHHHHHHHHHHHGHHHHHHHHHHHGGHHHHHHHHHHHHHHHHHHHHHHHHHHHHHHHHHHHHHHGHHHHHHHGHGHHHHHGHHHHHHHHGHGGH
@M05620:45:000000000-G6HP7:1:1101:10723:4289 1:N:0:151
TACCTGTACTGGGGAAGCATTTGAATATCCCCCCATGGTGATGGGGACGGAGAACTGCTCCATAAACACAGGCAACGTGCCTAACTTTCCCGGGAAGATGAAGTCAAAGAGCGACCACAGCTCTTCGGAGGTTATTTTGCATCGGTGAGCCAGACAGAATGATCCGATGAGGGGTGCGAAACTATTTGAGGAAAGGAAGCACCTTTTTATTAAATTTACCTTTTAGCAATCGCCATTCCTACCCTAAAGAT
+
BCBBCFFFFFFFGGFFGGGGGGHHHHHHHHHGGGGHHHGGHHHHFGGGGGGGGHHHHHHHHHHHHGHHHHHHGHHHGHHHHHHEHHHHHHHGGGGGGHHHFFHHHHGGFHHHGGGGGHHHHHHHHHHGGGCEHFHHHHHHFFHDFGD.<FGFH.CGGHBGHHFDHG.CDFGHG?;CDFFGCGGFFGGG0CCFFGGGGGFGGGFFFFFEAFFFFBFFFFFBFFFFB//BBBBEFDFEFBFFFB:FFFF//BF
@M05620:45:000000000-G6HP7:1:1101:13177:4295 1:N:0:151
ATCTCTATCTCCTAAAAACCTGTTTAGATTTGGAGATAGACCTTCAGGTTTTTCATCATTTTCTGCATGAATTATACATTGACCACGTTCCAGCGTGGTCAGTTTGCAGCATTCTGTTATTTTGTTTGACAGAGTGTCTTGTTGAGAACATATGTAGGACATGATTTTTTCCTGCAACAGGGAAAATAAAGTATAAGTTTTAAAGATTTATTCTTTAATAAAGGATCTCAAAGCCAGCTTTAGAAAAAGGA
+
CCCCCFFFFFFFGGGGGGGGGGHHHHHHHHHHHHHHHHHHHHHHHHHHHHHGGHHHHHHIIHIHIHHHHHHHHGHGHHHHHHHHHHGGHHHHHHGFGGHHGHHHHHHHHHGHHHHHHHHHHHHHHHHHHHHHHHHHHHHHHHHHHHHHHGHHHHHHHHHHHHHHHHHHHGHHHHHHHHHHHGGGHHHGHHHHHHHHHGHHHGGGHGHHHGHHHGHHHHHGHFHHHHHHHFHHHHHHHGHHHHHGGHGHGGH
@M05620:45:000000000-G6HP7:1:1101:10739:4298 1:N:0:151
TACCTGTACTGGGGAAGCATTTGAATATCCCCCCATGGTGATGGGGACGGAGAACTGCTCCATAAACACAGGCAACGTGCCTAACTTTCCCGGGAAGATGAAGTCAAAGAGCGACCACAGCTCTTCGGAGGTTATTTTGCATCGGTGAGCCAGACAGAATGATCCGATGAGGGGTGCGAAACTATTTGAGGAAAGGAAGCACCTTTTTATTAAATTTACCTTTTAGCAATCGCCATTCCTACCCTAAAGAT
+
CCCCCFFFFFFFGGGGGGGGGGHHHHHHHHHGGGGHHHHHHHHHHGGGGGGGGHHHHHHHHHHHHGHHHHHHGHHHGHHHHHHHHHHHHHHGGGGGGHHHHHHHHHHHHHHHGGGGGHHHHHHHHHHGGGGGHFGHHHHHGHHGGEEF>>GHHHGGHHHHHHHHHHEGGHHHGGCEDGFGGGGGGGGGGGGGGFGGGGFGGGFFFFFFFFFFFFFFFFFFFFFFFFFFFFFFFFDFFFFFFFFFFFFFFFF
@M05620:45:000000000-G6HP7:1:1101:10749:4313 1:N:0:151
TACCTGTACTGGGGAAGCATTTGAATATCCCCCCATGGTGATGGGGACGGAGAACTGCTCCATAAACACAGGCAACGTGCCTAACTTTCCCGGGAAGATGAAGTCAAAGAGCGACCACAGCTCTTCGGAGGTTATTTTGCATCGGTGAGCCAGACAGAATGATCCGATGAGGGGTGCGAAACTATTTGAGGAAAGGAAGCACCTTTTTATTAAATTTACCTTTTAGCAATCGCCATTCCTACCCTAAAGAT
+
BCCCCFFFFFFFGGGGGGGGGGHHHHHHHHHGGGGHHHHHHHHH2EFGGGGGGHHHHHHHHHHHHHHHHHHHGHHHGHHHHHGHHHHHHHHGGGGGGGHHHGHHHHHHHHHHGGGGGHHHHHHHHHHGGGCGH<FGHHGHHHHGGEDFFCHHHHGHHHHHHGHHHHFGGHHHGGCCDGGGGGGFGGGGGGGGG9F?FFAEGGFFFFFFFFFFEBFFFFFFFFFFFFFFBBFEFFFFFFFFFFFFFFFFFFF
@M05620:45:000000000-G6HP7:1:1101:19640:4318 1:N:0:151
ATCTCTATCTCCTAAAAACCTGTTTAGATTTGGAGATAGACCTTCAGGTTTTTCATCATTTTCTGCATGAATTATACATTGACCACGTTCCAGCGTGGTCAGTTTGCAGCATTCTGTTATTTTGTTTGACAGAGTGTCTTGTTGAGAACATATGTAGGACATGATTTTTTCCTGCAACAGGGAAAATAAAGTATAAGTTTTAAAGATTTATTCTTTAATAAAGGATCTCAAAGCCAGCTTTAGAAAAAGGA
+
1AAAAFBFFFFFGDGGCDEGGFHGHHHHHHHHHHHHHGHEGHHHHHHFHHGGGHBGHFHHHHHHHHHHFHHHHHHHGHHHGHHHFHAHHHHHFHCFEEHHHHHHHHGHGHHHGHHHHHHHHHHHHHHHHHHHGHHHHHHHHHHHHGHHFHHHHGHHFHHHHHGHHHHHHGHHHHHGHHAGEGEGHB?<DGHGFFFGHHHHHGHDGHHHHHHHHHHHHHHHHGEHHHHHHHHHFHHHHGHHH00:0CGH.:G
@M05620:45:000000000-G6HP7:1:1101:23531:4319 1:N:0:151
TACCTGTACTGGGGAAGCAATCGCCATTCCTACCCTAAAGATCGGAAGAGCACACGTCTGAACTCCAGTCACGCACTACAATCTCGTATGCCGTCTTCTGCTTGAAAAAAAAAAAAACATACTGCGTAAAACGGACTGCAGAAGACAAAATGACAACAAAAAGATGTTAATCGAGATGAGGCTAGAACAACGACCAGGCTTATCCAGTCTATTCTCAAGTCAGCATCTGACAGGCATGCTTTATGAATGTT
+
AABBBFFFFFFFGCEGGGGGGGGGGGFHHHHGHHHHHGHGHFHHGEEGHHHHHGHGGHHGGFHHHHHFFGHHEHGGGFHHHFCGHGGGHHHHGFGHGHHHHHHGHHHGHGGGG@</>//111111//?..11-..-<./0/0<//////.0<=000.....:..000<0;00..9..0;0/9.0:900/99;9---..../////:9;/////://9///;/////9/9///9...9.///////////;/
@M05620:45:000000000-G6HP7:1:1101:19627:4331 1:N:0:151
ATCTCTATCTCCTAAAAACCTGTTTAGATTTGGAGATAGACCTTCAGGTTTTTCATCATTTTCTGCATGAATTATACATTGACCACGTTCCAGCGTGGTCAGTTTGCAGCATTCTGTTATTTTGTTTGACAGAGTGTCTTGTTGAGAACATATGTAGGACATGATTTTTTCCTGCAACAGGGAAAATAAAGTATAAGTTTTAAAGATTTATTCTTTAATAAAGGATCTCAAAGCCAGCTTTAGAAAAAGGA
+
CCDCCFFFFFFFGGGGGGGGGGHHHHHHHHHHHHHHHHHHHHHHHHHHHHHGGHHHHHHHHHIIIHHHHHHHHHHHHHHHHHHHHHGHHHHHHHGGGGHHHHHHHHHHHHHHHHHHHHHHHHHHHHHHHHHHHHHHHHHHHHHHHHHHHHHHHHHHHHHHHHHHHHHHHGHHHHHHHHHHHGGHHHHHGHHHHHHHHHHHHHHHHHHHHHHHHHHHHHHHHHHHHHHHHHHHHHHHHGHHHHHHHHHHGGH
@M05620:45:000000000-G6HP7:1:1101:13780:4357 1:N:0:151
AGATTACTGCAACAGTTCCCCCTGGACCTGGAAAAGTTTCTTGCCTGGCTTACAGAAGCTGAAACAACTGCCAATGTCCTACAGGATGCTACCCGTAAGGAAAGGCTCCTAGAAGACTCCAAGGGAGTAAAAGAGCTGATGAAACAATGGCAAGTAAGTCAGGCATTTCCGCTTTAGCACTCTTGTGGATCCAATTGAACAATTCTCAGCATTTGTACTTGTAACTGACAAGCCAGGGACAAAACAAAGAT
+
BCCCCFFFBFFFGGGFGGGGGGFGHHHHFHHHHGHHFHHHGHHHHHHHHHHHHGHHHHHHHHHGHGHHHHHHHHHHGHHHHHGHHGHGHHHHHHGFGGHHHHHHHHHHGHHHHHHHHHHHHHHGGHGFHHHHHGHHHHHHHHHHHHHHGGHHHGHHHHHHHHHHHHHHHHGGGGGHHHHHHHHHHFGFHHHHHHHHHHHGHHHHHHHDGHGHHHHHHHHHHHHHHHHHHHHHHGGGGGGGGGGGGGGGFGF
@M05620:45:000000000-G6HP7:1:1101:15416:4366 1:N:0:151
AGATTACTGCAACAGTTCCCCCTGGACCTGGAAAAGTTTCTTGCCTGGCTTACAGAAGCTGAAACAACTGCCAATGTCCTACAGGATGCTACCCGTAAGGAAAGGCTCCTAGAAGACTCCAAGGGAGTAAAAGAGCTGATGAAACAATGGCAAGTAAGTCAGGCATTTCCGCTTTAGCACTCTTGTGGATCCAATTGAACAATTCTCAGCATTTGTACTTGTAACTGACAAGCCAGGGACAAAACAAAGAT
+
CACCCFFFBFFFGGGGGGGGGGGGHHHHHHHHHHHHGHHHHHHHHHHHHHHHHGHHHHHHHGHHHHHHHHHHHHHHHHHHHHGHGFHHHHHHHHGGGGHHFHGHHHHHGHHHHHHHHHHHFFHGGGFGHHHHHGHHHHHHHHHHHHHHHHHGHGHHHHHHGHHHHHHHHHGGGGGHHHGHHHHHHGHGHHHHGHHHHHHGFHHHHHHHHHHHHHHHHHHHHHHHHHHHHGHHHGGGGGGGGGGGGGGGGGF
@M05620:45:000000000-G6HP7:1:1101:13717:4367 1:N:0:151
AAACCAAGCAGACACTCACCGCTCCCTCGCCACAGGCCAATAGTTTGTCCTCACTGAGTTGGCAACAAGTGGCTGCTGTGGCTGCCATTTTTCTGGTGATGGCCATCAGCTCCGACGAGGTCAGCTGGGGGGCTTTCTTTGTGTAAGCAACGAGAAACCTGAAAGAAGCATTTTTTAACTAAGTCCTGCTGAGTCATTCATGAGTTTTTAGCCGCCTTGCTTCTTCTCACAGACTCTCTACTCTCATGCCA
+
ABBBBBBFBFFFGGGGGGGGGGGGGGHHGGGDGHHHGGHFHHHHHHHHHHHHHHHHHHHHHHHHHHHGHGHHGHGGHHHHHHHGGHFHHHHHHHGHHHHHFHHHHHHHHHHHHGGGGGGGFHHHHHHHGFGGGGGGGGGGGGFGGGFFFFFFFFFFFFFFFFFFFFFFFFFFFFFFFFFFBFFFFFFFFFFEFFFFFFFFFFFFFFFFFFFFFFFFFFFFFFBFFFFFFFFBFFFFFFFFFFFFFBFFFFB
@M05620:45:000000000-G6HP7:1:1101:15397:4371 1:N:0:151
AGATTACTGCAACAGTTCCCCCTGGACCTGGAAAAGTTTCTTGCCTGGCTTACAGAAGCTGAAACAACTGCCAATGTCCTACAGGATGCTACCCGTAAGGAAAGGCTCCTAGAAGACTCCAAGGGAGTAAAAGAGCTGATGAAACAATGGCAAGTAAGTCAGGCATTTCCGCTTTAGCACTCTTGTGGATCCAATTGAACAATTCTCAGCATTTGTACTTGTAACTGACAAGCCAGGGACAAAACAAAGAT
+
BABBBFFF5DBFGGEFGGGGGGGGFGHHHHFHHHHHAGGHHHHHHHHFHFHCGHGHHHHGHHHGGHHHHHHHHFHHHHHHHHFHBFGFGHHHHHGGGGHHHHFFFHHHGHHHHHHHHHHHHBGFGFEEFGFGHGHHHHGHHFFGHGHHFFHHHGFHHHGHHGFHHHHHHHGGGGGHGGGHHHHHHGHGHHHHFGHHHEHHHHHHHHHD=CFGGHHHHHHHHHHFHHHGHHHHGGFGGGEEGFFFGGGGGGB
@M05620:45:000000000-G6HP7:1:1101:13793:4377 1:N:0:151
AGATTACTGCAACAGTTCCCCCTGGACCTGGAAAAGTTTCTTGCCTGGCTTACAGAAGCTGAAACAACTGCCAATGTCCTACAGGATGCTACCCGTAAGGAAAGGCTCCTAGAAGACTCCTATGGTGTAAAAGAGCTGATGAAACAATGGCAAGTAAGTCATGCATTTCCGCTTTAGCACTCTTGTGGATCCAATTGAACAATTCTCAGCATTTGTACTTGTAACTGACAAGCCAGGGACAAAACAAAGAT
+
AAAAABFF31BD1G133FGG1AEC0GCFG0CF1GAAGD2FAAB1BBGHFHHA1AB1BA1F11A1ABGC1AFA1FG12AAFFFGB001B01B@0GFF??F1F0>00/1B>1B11BB10BB1112B12>>F2F>1/B0F11BG21>10F111<FFFHHBG2FG2FG1FHHD><CEA/G1FG11<11111.F110>111>1100<<<00000/0=0=0=GGH00000;C00;CH..CB.C....;/CAEGGGG0
@M05620:45:000000000-G6HP7:1:1101:13706:4382 1:N:0:151
AAACCAAGCAGACACTCACCGCTCCCTCGCCACAGGCCAATAGTTTGTCCTCACTGAGTTGGCAACAAGTGGCTGCTGTGGCTGCCATTTTTCTGGTGATGGCCATCAGCTCCGACGAGGTCAGCTGGGGGGCTTTCTTTGTGTAAGCAACGAGAAACCTGAAAGAAGCATTTTTTAACTAAGTCCTGCTGAGTCATTCATGAGTTTTTAGCCGCCTTGCTTCTTCTCACAGACTCTCTACTCTCATGCCA
+
CDCCCDCFCFFFGGGGGGGGGGGGGGHHGGGGGHHHGGHHHHHHHHHHHHHHHHHHHHHHHHHHHHHHHHHHGHGGHHHHHHHGGHHHHHHHHHHHHHHHHHHHHHHHHHHHHGGGGGGGFHHHHHHHGGGGGGGGGGGGGGGGGGFFFFFFFFFFFFFFFFFFFFFFFFFFFFHFFFFFFFFFFFFFFFFFFFFFFFFFFFFFFFFFFFFFFFFFFFFFHHHFHHHFHHFFFFFFFFFFFFFHFFFFFFB
@M05620:45:000000000-G6HP7:1:1101:17289:4432 1:N:0:151
AAACCAAGCAGACACTCACCGCTCCCTCGCCACAGGCCAATAGTTTGTCCTCACTGAGTTGGCAACAAGTGGCTGCTGTGGCTGCCATTTTTCTGGTGATGGCCATCAGCTCCGACGAGGTCAGCTGGGGGGCTTTCTTTGTGTAAGCAACGAGAAACCTGAAAGAAGCATTTTTTAACTAAGTCCTGCTGAGTCATTCATGAGTTTTTAGCCGCCTTGCTTCTTCTCACAGACTCTCTACTCTCATGCCA
+
CCCCCCCFCFFFGGGGGGGGGGGGGGHHGGGGGHHHGGHHHHHHHHHHHHHHHHHHHHHHHHHHHHHHHGHHGHGGHHHHHHHGGHHHHHHHHHHHHHHHHHHHHHHHHHHHHGGGGGGGFHHHHHHHGGGGGGGGGFGGGGGGGGFFFFFFFFFFFFFFFFFFFFFFFFFFFFFFFFFFFFFFFFFFFFFFFFFFFFFFFFFFFFFFFFFFFFFFFFFFFFFFFFFFFFFFFFFFFFFFFFFFFFFFFFB
@M05620:45:000000000-G6HP7:1:1101:17304:4448 1:N:0:151
AAACCAAGCAGACACTCACCGCTCCCTCGCCACAGGCCAATAGTTTGTCCTCACTGAGTTGGCAACAAGTGGCTGCTGTGGCTGCCATTTTTCTGGTGATGGCCATCAGCTCCGACGAGGTCAGCTGGGGGGCTTTCTTTGTGTAAGCAACGAGAAACCTGAAAGAAGCATTTTTTAACTAAGTCCTGCTGAGTCATTCATGAGTTTTTAGCCGCCTTGCTTCTTCTCACAGACTCTCTACTCTCATGCCA
+
BBBBBBBFBFFFGGGGGGGGGGGGGFFGGGGGGHHGGGD2GHHHHHHHHHHHHHGHHHFGGGHHHHHHHGHHGHGGHHHHHHHGFHHHHHHHHHHHHHHHHGHHHHHHHHHHHGGGGGGG/FGHHHHHGGGGGGGGGGGGGGGGGGFFFFFFFFFDFFFFFFFFFFFFFFFFFFFFFFFFFFFFFFFFFFFFFBFFFFFFFFFFFFFFFFFFFFAFFFFFFFFFFFFFFFFFFFEFFFFFFFFFFFFFFFF
@M05620:45:000000000-G6HP7:1:1101:21392:4454 1:N:0:151
ATCTCTATCTCCTAAAAACCTGTTTAGATTTGGAGATAGACCTTCAGGTTTTTCATCATTTTCTGCATGAATTATACATTGACCACGTTCCAGCGTGGTCAGTTTGCAGCATTCTGTTATTTTGTTTGACAGAGTGTCTTGTTGAGAACATATGTAGGACATGATTTTTTCCTGCAACAGGGAAAATAAAGTATAAGTTTTAAAGATTTATTCTTTAATAAAGGATCTCAAAGCCAGCTTTAGAAAAAGGA
+
CCCCCFFFFFFFGGGGGGGGGGHHHHHHHHHHHGHHHGHHHHHHHHHHHHHGGHHHHHHHHHIIHHHHHHHHHHHHHHHHHHHHHHGHHHHHHHGGGGHHHHHHHHHHHHHHHHHHHHHHHHHHHHHHHHHHHHHHHHHHHHHHHHHHHHHHHHHHHGHHHHHHHHHHHGHHHHHHGHHHHGGHHHHHGGHHHHHGHGHHHHHHHHHHHHHHHHHHHHHHHHHGFHHHHHHHHHHHHGGHHHHHGHHGGGH
@M05620:45:000000000-G6HP7:1:1101:21413:4458 1:N:0:151
ATCTCTATCTCCTAAAAACCTGTTTAGATTTGGAGATAGACCTTCAGGTTTTTCATCATTTTCTGCATGAATTATACATTGACCACGTTCCAGCGTGGTCAGTTTGCAGCATTCTGTTATTTTGTTTGACAGAGTGTCTTGTTGAGAACATATGTAGGACATGATTTTTTCCTGCAACAGGGAAAATAAAGTATAAGTTTTAAAGATTTATTCTTTAATAAAGGATCTCAAAGCCAGCTTTAGAAAAAGGA
+
AAABBFBFFFFFGGGGGGGGGGHHHGBEGHHHGBFHHHHCGHHHHHGHHHHGGHFHHGHHHHGHFHHHHHHHHHHHHHHHGHHHGHGHHHHFHHGFGGHHHHHHHHHGGHGHHHHGHHGHHHHGHHHEFHDHHEHHHGHHHHHH4EEHHHHGHHHFHGHHHHGHHHHHHGHHHHHHDFGHECEGHHFFGFFHHHGHHHHHHHGHGHHHHHHHHHHHH0DGGGDBFHHHHHHHFFFHHGHHHGHFGHHFGDB
@M05620:45:000000000-G6HP7:1:1101:21376:4466 1:N:0:151
ATCTCTATCTCCTAAAAACCTGTTTAGATTTGGAGATAGACCTTCAGGTTTTTCATCATTTTCTGCATGAATTATACATTGACCACGTTCCAGCGTGGTCAGTTTGCAGCATTCTGTTATTTTGTTTGACAGAGTGTCTTGTTGAGAACATATGTAGGACATGATTTTTTCCTGCAACAGGGAAAATAAAGTATAAGTTTTAAAGATTTATTCTTTAATAAAGGATCTCAAAGCCAGCTTTAGAAAAAGGA
+
BABACFFFFFFFGGGGGGGGGGHHHHHHHHHHHHHHHHHHHHHHHHHHHHHGGHHHHFHHHIHGHHHHHHHHHHHHHHHHHHHHHHGHHHHHHHGEFGHHHHHHHHHHHHHHHHHHGHFHHHHHHHHHHHHHHHGHHHHHHHHHHHGHHHHHHHHFHHHHHHHHHHHHHGHHHHHHGHHHHGGFHHHGHBGGGHGHH>GHHGGGHGHHHFHHHHHHHGHGHEDGHHHHHGGGHGHHHGHHHHHHHHGHGGH
@M05620:45:000000000-G6HP7:1:1101:21396:4472 1:N:0:151
ATCTCTATCTCCTAAAAACCTGTTTAGATTTGGAGATAGACCTTCAGGTTTTTCATCATTTTCTGCATGAATTATACATTGACCACGTTCCAGCGTGGTCAGTTTGCAGCATTCTGTTATTTTGTTTGACAGAGTGTCTTGTTGAGAACATATGTAGGACATGATTTTTTCCTGCAACAGGGAAAATAAAGTATAAGTTTTAAAGATTTATTCTTTAATAAAGGATCTCAAAGCCAGCTTTAGAAAAAGGA
+
CDDCDFFFFFFFGGGGGGGGGGHHHHHHHHHHHHHHHHHHHHHHHHHHHHHGGHHHHHIHIHHIIHHHHHHHHHHHHHHHHHHHHHGHHHHHHHGGGGHHHHHHHHHHHHHHHHHHHHHHHHHHHHHHHHHHHHHHHHHHHHHHHHHHHHHHHHHHHHHHHHHHHHHHHGHHHHHHHHHHHGGHHHHHHHHHHHHHHHHHHHHHHHHHHHHHHHHHHHHHHHHHHHHHHHHHHHHHHGHHHHHHHHHHGGH
@M05620:45:000000000-G6HP7:1:1101:13486:4477 1:N:0:151
TACCTGTACTGGGGAAGCATTTGAATATCCCCCCATGGTGATGGGGACGGAGAACTGCTCCATAAACACAGGCAACGTGCCTAACTTTCCCGGGAAGATGAAGTCAAAGAGCGACCACAGCTCTTCGGAGGTTATTTTGCATCGGTGAGCCAGACAGAATGATCCGATGAGGGGTGCGAAACTATTTGAGGAAAGGAAGCACCTTTTTATTAAATTTACCTTTTAGCAATCGCCATTCCTACCCTAAAGAT
+
BBBBBFFFFFFFEFFGGGGGGGHHHHHHHHHGGGGHHGGGHHHHHGGGGGGGGHHHHHHHHHHHHHHHHHHHGHHHGHHHHGHFHHHHHHHGGGGGGHHHFHHHHHHHHGHHGGGGGHHHHHHHHHHGDFGCHHHHHHHHGHHGGEGCGCGHH.EHHHFHHHHHHHEGGGHHGGCDDFADAGGGGGGGGGG0FBFFFFGGGGFFFFFFAFFFFBFFFFFFFFFFFFFFFFFFFFFEFFFFFFAFFFFBFFF
@M05620:45:000000000-G6HP7:1:1101:15134:4477 1:N:0:151
CATCCTGACATTAGATCGGAAGAGCACACGTCTGAACTCCAGTCACGCACTACAATCTCGTATGCCGTCTTCTGCTTGAAAAAAAAAAAACAAGAAAGTAATGAAGGAAGAGAACGCAGAAACAAGATCAGAGAGAAATAAGAAACACAAGAAAAGTAAATACACTGCAACGAAGATGCGCCTCAAAAAATGAATCGATGAACTAATAAGATGACGAGTAACAAAGATGGCAGTGTGTGGACACAGAAGTT
+
CCBCCFFFFFFFFGGGGGGGGGGHHFH4FEFGHEFFHHHHFHGHFGGHGGGGHFHFAGHHFEGHHGGGGHGGHHFHFHGFHFFFGFEE/</?/2??33?22223332020?B222/////2100/001111110..11111111<000...///</000=00000000000-....0:0-....000:.;.90000...0;0900000000000:..-..0000.//000//.:000...000./.90900
@M05620:45:000000000-G6HP7:1:1101:18993:4479 1:N:0:151
ATCTCTATCTCCTAAAAAGGAAGAAAGGGGAGGGAAGATCGGAAGAGCACACGTCTGAACTCCAGTCACGCACTACAATCTCGTATGCCGTCTTCTGCTTGAAAAAAAAAAAACAAAAAGACAGCAAATCAAATCCTGCCTTCCCCCACAATAACAGCAATCAACAAGAACGAAACAAGCGCACAAGAACACATCAAACATTACAGTACATCAACCACTACTAGTTACAGTGCCATTTGCTTCTGAGCACA
+
CCCCDFFFFFFFGGGGGGGGGGHGHHHHGGGGGGGHGGHHHGGGGHHHHHFHGHHHGGGHHHHGHHHFHGHGGGGHGHHEGHHGGHHHHGFGHGHHHHHHHGHHHHGGGGGC<///0?///000<0<1111>111>110.0<0/</.-...000000.//0000/0./://....-9./..----/./////.000000;:00:0009::0009/:..0//000:090000000000000000000000./
@M05620:45:000000000-G6HP7:1:1101:13517:4483 1:N:0:151
TACCTGTACTGGGGAAGCATTTGAATATCCCCCCATGGTGATGGGGACGGAGAACTGCTCCATAAACACAGGCAACGTGCCTAACTTTCCCGGGAAGATGAAGTCAAAGAGCGACCACAGCTCTTCGGAGGTTATTTTGCATCGGTGAGCCAGACAGAATGATCCGATGAGGGGTGCGAAACTATTTGAGGAAAGGAAGCACCTTTTTATTAAATTTACCTTTTAGCAATCGCCATTCCTACCCTAAAGAT
+
ABABBFFFFFFFGGGGGGGGGGHHHHHHHHHGGGGHHHGHHHHHHGGGGGGGGHHHHHHHHHHHHHHHHHHHGHHHGHHHHHHHHHHHHHHGGGGGFHGGHGHGHHHHHHHHGGGGGHHHHHHHHHHGGGGEHGHHHHHHHHHGGDFGHFGGHGGHFFHHHHHHHHDGGHHHGGDGGGGGGGGGGGGGGGGFGGFGGGGGGGEFFFFFFFFFFFFFFFFFFFFFFFFFFFFFEFDFFFFFFFFFFFFFFFB
@M05620:45:000000000-G6HP7:1:1101:13500:4490 1:N:0:151
TACCTGTACTGGGGAAGCATTTGAATATCCCCCCATGGTGATGGGGACGGAGAACTGCTCCATAAACACAGGCAACGTGCCTAACTTTCCCGGGAAGATGAAGTCAAAGAGCGACCACAGCTCTTCGGAGGTTATTTTGCATCGGTGAGCCAGACAGAATGATCCGATGAGGGGTGCGAAACTATTTGAGGAAAGGAAGCACCTTTTTATTAAATTTACCTTTTAGCAATCGCCATTCCTACCCTAAAGAT
+
DDDCDFFFFFFFGGGGGGGGGGHHHHHHHHHGGGGHHHHHHHHHHGGGGGGGGHHHHHHHHHHHHHHHHHHHGHHHGHHHHHHHHHHHHHHGGGGGGHHHHHHHHHHHHHHHGGGGGHHHHHHHHHHGGGGEHHHHHHHHGHHGGEGGHHHHHHGHHHHHHHHHHHGGGHHHGGEEGGGGGGHGGHHGGGGFGGGGGGGGGGFFFFFFFHHFFFFFFFFFFFFFFFFFFFFFFFFFFFFFFFFFFFFFFFF
@M05620:45:000000000-G6HP7:1:1101:18922:4558 1:N:0:151
TACCTGTACTGGGGAAGCATTTGAATATCCCCCCATGGTGATGGGGACGGAGAACTGCTCCATAAACACAGGCAACGTGCCTAACTTTCCCGGGAAGATGAAGTCAAAGAGCGACCACAGCTCTTCGGAGGTTATTTTGCATCGGTGAGCCAGACAGAATGATCCGATGAGGGGTGCGAAACTATTTGAGGAAAGGAAGCACCTTTTTATTAAATTTACCTTTTAGCAATCGCCATTCCTACCCTAAAGAT
+
CCCBBFFFFFFFGGGGGGGGGGHHHHHHHHHGGGGGHHGGGHHHHGGGGGGGGHHHHHHHHHHHFHHHHHHHGHHHGHHHHHHHHHHHHHHGGGGGGHHHHHHHHHHHHHHHGGGGGHHHHHHHHHHGGGGEHHHHHHHHHHHGGGGFFGHHHHGHHHHHHHHHHHCEGHHHGG;AFD9A-AFFFGGGGGGFGBCCFFGGFGFFFFFF.BFFFBFFFFFFFFFFFFFFBFFAEFFAFFFFFFAFFFFB00F
@M05620:45:000000000-G6HP7:1:1101:18917:4574 1:N:0:151
TACCTGTACTGGGGAAGCATTTGAATATCCCCCCATGGTGATGGGGACGGAGAACTGCTCCATAAACACAGGCAACGTGCCTAACTTTCCCGGGAAGATGAAGTCAAAGAGCGACCACAGCTCTTCGGAGGTTATTTTGCATCGGTGAGCCAGACAGAATGATCCGATGAGGGGTGCGAAACTATTTGAGGAAAGGAAGCACCTTTTTATTAAATTTACCTTTTAGCAATCGCCATTCCTACCCTAAAGAT
+
CCCCCFFFFFFFGGGGGGGGGGHHHHHHHHHGGGGHHHGHHHHHHGGGGGGGGHHHHHHHHHHHHHHHHHHHGHHHGHHHHHHHHHHHHHHGGGGGGHHHHHHHHHHHHHHHGGGGGHHHHHHHHHHGGGGEHFHHHHHHGHHGGGGGHHHHHHGHHHHHHGHHHHEGGHHHGGCEGGDGGGGGGGGGGGGCFGFFFGGGFGFFFFFFFFFFFFFFFFFFFFFFFFFFFFFFFFFFFFFFFFAFFFFFFFF
@M05620:45:000000000-G6HP7:1:1101:14533:4584 1:N:0:151
ATCTCTATCTCCTAAAAACCTGTTTAGATTTGGAGATAGACCTTCAGGTTTTTCATCATTTTCTGCATGAATTATACATTGACCACGTTCCAGCGTGGTCAGTTTGCAGCATTCTGTTATTTTGTTTGACAGAGTGTCTTGTTGAGAACATATGTAGGACATGATTTTTTCCTGCAACAGGGAAAATAAAGTATAAGTTTTAAAGATTTATTCTTTAATAAAGGATCTCAAAGCCAGCTTTAGAAAAAGGA
+
CCCCCFFFFFFFGGGGGGGGGGHHHHHHHHHHHHFHHHHHHHHHHHHHHHHGGHHHHIHHHHHHIHHHHHHHHHHHHHHHHHHHHHGGHHHHHHGFGGHHHHHHHHHHHHHHHHHHHHHHHHHHHHHHHHHHHHHHHHHHHHHHHHHHHHHHHHHHHHHHHHHHHHHHHGHHHHHHHHHHHGGHHHHHHGHHHHHHHFGHHHGHHHHHHHHHHHHHHGHHHFHHHHHHHHHHHHHHHGHHHHHGHHHHGGG
@M05620:45:000000000-G6HP7:1:1101:18899:4585 1:N:0:151
TACCTGTACTGGGGAAGCATTTGAATATCCCCCCATGGTGATGGGGACGGAGAACTGCTCCATAAACACAGGCAACGTGCCTAACTTTCCCGGGAAGATGAAGTCAAAGAGCGACCACAGCTCTTCGGAGGTTATTTTGCATCGGTGAGCCAGACAGAATGATCCGATGAGGGGTGCGAAACTATTTGAGGAAAGGAAGCACCTTTTTATTAAATTTACCTTTTAGCAATCGCCATTCCTACCCTAAAGAT
+
>AAAAFFFFFFCEEFGEGGGGGHHHGHFFHFFGGGGHHGFHFHHHGGGGGGEAGHHHHHGFEGHHHHGHHHHGHGHEHEGHHHGHHHHHHHGGGCFFFHHHFGHGHGHHGGHGGGGGHHHGHHHHHHGGGF?<?GHGF1D1FFDFGE.CGHHCGGGGFFGGFHHHFDFCFGGFGCCDF.@DAFGFGGFFFGBBFGFFFFEBFFFFFFFFFFFF/FFFFFFFFFFFBFFFBBEFFFFFFFFFFAFFFFB/B;
@M05620:45:000000000-G6HP7:1:1101:14555:4593 1:N:0:151
ATCTCTATCTCCTAAAAACCTGTTTAGATTTGGAGATAGACCTTCAGGTTTTTCATCATTTTCTGCATGAATTATACATTGACCACGTTCCAGCGTGGTCAGTTTGCAGCATTCTGTTATTTTGTTTGACAGAGTGTCTTGTTGAGAACATATGTAGGACATGATTTTTTCCTGCAACAGGGAAAATAAAGTATAAGTTTTAAAGATTTATTCTTTAATAAAGGATCTCAAAGCCAGCTTTAGAAAAAGGA
+
BBBBCFFFFFFFGGGGGGGGGGGHHHHGHHHHGHHHHHHHHHHHHHHGGHHGGHHHHHHHHHHHHHHHHHHHHFHHHGHHHFHHHHGFGHHHHGGEEGGHGHGHHHHGHHGHHHHHHHHHHHHHHHHHHHHHHHGHHHHHHHHHHHHHHHHFHHGHHHGHGHHHHHHHHGHHHHHGHHFHHGGGHGHGGHHFGHHGH>GHHGGHHGHHHGHHHGHHGGHGHHHHHHHGHFHGHHHHHGHHHGHHEFFGGGG
@M05620:45:000000000-G6HP7:1:1101:23264:4616 1:N:0:151
CATCCTGACCCTGAAGTACCCCATTGAGCATGGCATCGTCACCAACTGGGACGACGTGGAGAAGATCTGGCACCACACCTTCTACAACGAGCTGCGCGTGGCCCCGGAGGAGCACCCAGTGCTGCTGACCGAGGCCCCCCTGAACCCCAAGGCCAACAGAGAGAAGATGACTCAGGTGAGGCTCGGCCGACGCCCGTGCTCCTCCCGTCCTTTCCCCAGTCATTTTCTGCCCGGCTTGATTTCTGACATTA
+
CCCCCFFFFFFFGGGGGGGGGGGHHHHHHHHHHHHHHGHHHGHHHGHHHHHHGGGCGEGGHHHHHHHHHHHHHGHHHGGHHHHHHHHHGGGGGHHGGGGGGGHHGGGGGGGGHHHHGGHHHHHHHHHGHHGGGGGGGGGGGGHHHHGGGGGGGGGGGGGGGGGGGGGGGGGGGFFGGGGFFFFFFFFFFFFFFFFFCFFFFFFFFFFFFFFFFFFFFFFFFFFFFFFFFFFF?DAFFCAFFFFFFFFFFF0
@M05620:45:000000000-G6HP7:1:1101:23247:4619 1:N:0:151
CATCCTGACCCTGAAGTACCCCATTGAGCATGGCATCGTCACCAACTGGGACGACATGGAGAAGATCTGGCACCACACCTTCTACAACGAGCTGCGCGTGGCCCCGGAGGAGCACCCAGTGCTGCTGACCGAGGCCCCCCTGAACCCCAAGGCCAACAGAGAGAAGATGACTCAGGTGAGGCTCGGCCGACGCCCGTGCTCCTCCCGTCCTTTCCCCAGTCATTTTCTGCCCGGCTTGATTTCTGACATTA
+
CCCBCFFFFFFFGFFGGGGGGGGHHHHHHHHHHHHHGGHHHGHHHGHGHHHHGGGGGHHHHHHFGHHHHHHHGGHHHGGHHHHHHHHHGGGGGHHGGGEGGGGHGGGGGGGGFGHHGGHGHHHHHHGHHHGGGGGGGGGGGGHHHHGGGGHGHHGGGGGGGGGGGGGGGGGGGGGGFFFFGGGGFFFFFAFDFCD;-:;AFFFFFFFADFFFFFFFFFBFFFFFFFFFFFFFFFFFFFFFFFFFBFFFFF0
@M05620:45:000000000-G6HP7:1:1101:12786:4625 1:N:0:151
TACCTGTACTGGGGAAGCATTTGAATATCCCCCCATGGTGATGGGGACGGAGAACTGCTCCATAAACACAGGCAACGTGCCTAACTTTCCCGGGAAGATGAAGTCAAAGAGCGACCACAGCTCTTCGGAGGTTATTTTGCATCGGTGAGCCAGACAGAATGATCCGATGAGGGGTGCGAAACTATTTGAGGAAAGGAAGCACCTTTTTATTAAATTTACCTTTTAGCAATCGCCATTCCTACCCTAAAGAT
+
CCCCCFFFFFFFGGGGGGGGGGHHHHHHHHHGGGGHHHHHHHHHHGGGGGGGGGHHHHHHHHHHHGHHHHHHGHHHGHHHHHHHHHHHHHHGGGGGGHHHHHHHHHHHHHHHGGGGGHHHHHHHHHHGGGGCHHHHHHHHFHHGGEGGHGHHHHGHHHHHHHHHHHGGGHHHGGCDGGEGGGGGGGGGGGGFFGGGGGGGGGFFFFFFFFFFFFFFFFFFFFFFFFFFFFFFFFFFFFFFFFFFFFFFFFF
@M05620:45:000000000-G6HP7:1:1101:12804:4626 1:N:0:151
TACCTGTACTGGGGAAGCATTTGAATATCCCCCCATGGTGATGGGGACGGAGAACTGCTCCATAAACACAGGCAACGTGCCTAACTTTCCCGGGAAGATGAAGTCAAAGAGCGACCACAGCTCTTCGGAGGTTATTTTGCATCGGTGAGCCAGACAGAATGATCCGATGAGGGGTGCGAAACTATTTGAGGAAAGGAAGCACCTTTTTATTAAATTTACCTTTTAGCAATCGCCATTCCTACCCTAAAGAT
+
AAABCFFFFFFFGGGGGGGGGGHHGHHHHHHGGGGHHHGGHHHHHGGGGGGGGHHHHHHHHGHGHHHGHHHHGHGHGHHHHHHHHHHHHHHGGGFGGGHHHHHHHHHHHHHGGGGGGHHHHHHHHHHGGGGCGGHHHHHGEHHGGEDGHHHHHHGHHGHHHFHHHHGGGHHHGG.ABFDGGGGGGGGGGGGFGGGGFGGGFGFFFFFFFFFFFFFFFFFBFFFFFFFFFFFFFFFFFFFFFFAFBFFFFFB
@M05620:45:000000000-G6HP7:1:1101:24177:4658 1:N:0:151
TACCTGTACTGGGGAAGCATTTGAATATCCCCCCATGGTGATGGGGACGGAGAACTGCTCCATAAACACAGGCAACGTGCCTAACTTTCCCGGGAAGATGAAGTCAAAGAGCGACCACAGCTCTTCGGAGGTTATTTTGCATCGGTGAGCCAGACAGAATGATCCGATGAGGGGTGCGAAACTATTTGAGGAAAGGAAGCACCTTTTTATTAAATTTACCTTTTAGCAATCGCCATTCCTACCCTAAAGAT
+
CCCCCFFFFFFFGGGGGGGGGGHHHGHHHHHGGGGHHHHHHHHHHGGGGGGGGHHHHHHHHHHHHHHHHHHHGHHHGHHHHHHHHHHHHHHGGGGGGHHHHHHHHHHHHHHHGGGGGHHHHHHHHHHGGGGEHHHHHHHHGHHGGEGGHHHHHHGHHHHHHHHHHHDGGHHHGGCACBAADGGGGGGGGGGFFGGGFGGGGGFFFFFFEFFFFFFFFFBFFFFFFFFFFFBFFFFEFFFFFFFFFFFFFFF
@M05620:45:000000000-G6HP7:1:1101:11122:4665 1:N:0:151
CATCCTGACCCTGAAGTACCCCATTGAGCATGGCATCGTCACCAACTGGGACGACATGGAGAAGATCTGGCACCACACCTTCTACAACGAGCTGCGCGTGGCCCCGGAGGAGCACCCAGTGCTGCTGACCGAGGCCCCCCTGAACCCCAAGGCCAACAGAGAGAAGATGACTCAGGTGAGGCTCGGCCGACGCCCGTGCTCCTCCCGTCCTTTCCCCAGTCATTTTCTGCCCGGCTTGATTTCTGACATTA
+
CCCCCFFFFFFFGGGGGGGGGGGHHHHHHHHHHHHHHGHHHGHHHGHHHHHHGGGGGHHHHHHHHHHHHHHHHGHHHGGHHHHHHGHHGGGGGHHGGGFGGGHHGGGGGGFFGHHHGGH?CGGHHHFHHHGGGGGGGGGGGGGHHHGGGDHGHHGGFGGGGGGGFFF9CFFGGGGGFFFFGGGGFFADD-BCFFFF9ADAFFFFFFD;ADA9FFFFFFFFFFFFFFFBFEFE.;=ADFFFFFFBFFFFFF0
@M05620:45:000000000-G6HP7:1:1101:9572:4674 1:N:0:151
AGATTACTGCAACAGTTCCCCCTGGACCTGGAAAAGTTTCTTGCCTGGCTTACAGAAGCTGAAACAACTGCCAATGTCCTACAGGATGCTACCCGTAAGGAAAGGCTCCTAGAAGACTCCAAGGGAGTAAAAGAGCTGATGAAACAATGGCAAGTAAGTCAGGCATTTCCGCTTTAGCACTCTTGTGGATCCAATTGAACAATTCTCAGCATTTGTACTTGTAACTGACAAGCCAGGGACAAAACAAAGAT
+
CCCCCFFFFFFFGGGFGGGGGGGGHHHHHHHGFGHHFGHHHHHHHHHHHHHHHHGGHHHHHHGHHGHHHHHHGHHHHHHHHHFHHGHHHHHHHHGGGGHHHFHGHHHHGHHHHHHGHHHHHHHGEHGFHFHHHGHHHHHHHHHHHHHHFFGHGGHHHHHHHHGHHHHHHHGGGGGHHHHHHHHHHHGGHHHHHGHHHGHGFGHHHHHFGHFHHHHGHGHHHGHHHHHHHFHHGGFGGGGGEGFGFEGGGGF
@M05620:45:000000000-G6HP7:1:1101:16533:4682 1:N:0:151
AGATTACTGCAACAGTTCCCCCTGGACCTGGAAAAGTTTCTTGCCTGGCTTACAGAAGCTGAAACAACTGCCAATGTCCTACAGGATGCTACCCGTAAGGAAAGGCTCCTAGAAGACTCCAAGGGAGTAAAAGAGCTGATGAAACAATGGCAAGTAAGTCAGGCATTTCCGCTTTAGCACTCTTGTGGATCCAATTGAACAATTCTCAGCATTTGTACTTGTAACTGACAAGCCAGGGACAAAACAAAGAT
+
BAABCFFFBFFFGGGFGGGGGGGGGHHHHHHGFHHFFGHHHHHHHHHFHHHHHHHHHHHHHHFHHHHHHHHHFHHHHHHHHHHHHFHHHHGHHGGEGGHHHGHHHHHHGHHHHHHHHHHHHHHGGHGGHFHHHGHHHHHHHHHHHHHHHHHGHG@FHHHHHHHHHHHHHHGGGGGHHHGHHHHHHGHGGHHHHHGHHGHGFHHHHHHHHHGHHHHHHFHHHGHHHHHHHFHHHGEFEFFEEGGGGEEFFGC
@M05620:45:000000000-G6HP7:1:1101:16515:4688 1:N:0:151
AGATTACTGCAACAGTTCCCCCTGGACCTGGAAAAGTTTCTTGCCTGGCTTACAGAAGCTGAAACAACTGCCAATGTCCTACAGGATGCTACCCGTAAGGAAAGGCTCCTAGAAGACTCCAAGGGAGTAAAAGAGCTGATGAAACAATGGCAAGTAAGTCAGGCATTTCCGCTTTAGCACTCTTGTGGATCCAATTGAACAATTCTCAGCATTTGTACTTGTAACTGACAAGCCAGGGACAAAACAAAGAT
+
CCABCFFFFFFFGGGGGGGGGGGGHGHHHHHGHHHHFGHHHHHHHHHHHHHHHHHHHHHHHHHFHFFHHHHHHHHHHHHHHHGHHGHHHHHHHHGEGGHHGGHGHHHHGHHHHHHHHHHHHGHGGGGEFHGHHGHHHHGHHHGGGHGHFHHGHGGGHHFGFHHHHHHHHHGGGGGHHHGHHHHHHGHGGHHHFHHHHFGGFFHGHHHDGHFHHHHFGHHHHGHEHHHGGFHHEFFGGGGGEFCFFFGGGG:
@M05620:45:000000000-G6HP7:1:1101:16396:4692 1:N:0:151
ATCTCTATCTCCTAAAAACCTGTTTAGATTTGGAGATAGACCTTCAGGTTTTTCATCATTTTCTGCATGAATTATACATTGACCACGTTCCAGCGTGGTCAGTTTGCAGCATTCTGTTATTTTGTTTGACAGAGTGTCTTGTTGAGAACATATGTAGGACATGATTTTTTCCTGCAACAGGGAAAATAAAGTATAAGTTTTAAAGATTTATTCTTTAATAAAGGATCTCAAAGCCAGCTTTAGAAAAAGGA
+
DCCDDFFFFFFFGGGGGGGGGGHHHHHHHHHHHHHHHHHHHHHHHHHHHHHGGHHHHHHHHHIHHHHHHHHHHHHHHHHHHHHHHHGHHHHHHHGGGGHHHHHHHHHHHHHHHHHHHHHHHHHHHHHHHHHHHHHHHHHHHHHHHHHHHGHHHHHHHHHHHHHHHHHHHGHHHHHHHHHHHGGHHHHHGHHHHHHHHHHHHHHHHHHHHHHHHHHHHHHHHHHHHHHHHGHHHHFHHGHHHHHFGHHFGGH
@M05620:45:000000000-G6HP7:1:1101:19516:4714 1:N:0:151
ATCTCTATCTCCTAAAAACCTGTTTAGATTTGGAGATAGACCTTCAGGTTTTTCATCATTTTCTGCATGAATTATACATTGACCACGTTCCAGCGTGGTCAGTTTGCAGCATTCTGTTATTTTGTTTGACAGAGTGTCTTGTTGAGAACATATGTAGGACATGATTTTTTCCTGCAACAGGGAAAATAAAGTATAAGTTTTAAAGATTTATTCTTTAATAAAGGATCTCAAAGCCAGCTTTAGAAAAAGGA
+
CCCCCFFFFFFFGGGGGGGGGGHHHHHHHHHHHHHHGHHHHHGHHHHHHHHGGHHHHIHHHHIIHHHHHHHHHHHHHHHHHHHHHHGHHHHHHHGGGGHHHHHHHHHHHHHHHHHHHHHHHHHHHHHHHHHHHHGHHHHHHHHHHHHHHHHHHHHHHHHHHHHHHHHHHGHHHHHHHHHHHGGHHHHHHHHHHHHHHGHHHHHHHHHHHHHHHHHHHHHHHHHHHHGHHGHGHHHHHGHHHHHHGHHHGGG
@M05620:45:000000000-G6HP7:1:1101:20081:4719 1:N:0:151
ATCTCTATCTCCTAAAAACCTGTTTAGATTTGGAGATAGACCTTCAGGTTTTTCATCATTTTCTGCATGAATTATACATTGACCACGTTCCAGCGTGGTCAGTTTGCAGCATTCTGTTATTTTGTTTGACAGAGTGTCTTGTTGAGAACATATGTAGGACATGATTTTTTCCTGCAACAGGGAAAATAAAGTATAAGTTTTAAAGATTTATTCTTTAATAAAGGATCTCAAAGCCAGCTTTAGAAAAAGGA
+
DDDDDFFFFFFFGGGGGGGGGGHHHHHHHHHHHHHHHHHHHHHHHHHHHHHGGHHHHHIHHHIIIHHHHHHHHHHHHHHHHHHHHHGHHHHHHHGFGGHHHHHHHHHHHHHHHHHHHHHHHHHHHHHHGHHHHHHHHHHHHHHHHHHHHHHHHHHHHHHHHHHHHHHHHGHHHHHHHHHHHGGHHHHHGHHHHHHHHHHHHHHHHHHHHHHHHHHHHGHHHGHHHHHHHHHHHHHHHGHHHHHHHHGHGGH
@M05620:45:000000000-G6HP7:1:1101:16391:4721 1:N:0:151
ATCTCTATCTCCTAAAAACCTGTTTAGATTTGGAGATAGACCTTCAGGTTTTTCATCATTTTCTGCATGAATTATACATTGACCACGTTCCAGCGTGGTCAGTTTGCAGCATTCTGTTATTTTGTTTGACAGAGTGTCTTGTTGAGAACATATGTAGGACATGATTTTTTCCTGCAACAGGGAAAATAAAGTATAAGTTTTAAAGATTTATTCTTTAATAAAGGATCTCAAAGCCAGCTTTAGAAAAAGGA
+
BBBBBFFFFFFFGGGGGGGGGGHHHHHHHHHHGHHHHHHHGHHHHHHGGHHGGHHHHGHHHHHHHHHHHHHHHHHGHHHHHHHHGHGHHHHHHHGEFGHHHHHHHHHHHHHHHHHHHHHHHHHHHHHHHHHHHHHHHHHHHHHHHHHHHHHHHHHHHHHHHHHHHHHHHGHHHHHHHHHHHGGCHHHHHGHGGHHHHHHHHGFGHGHHHHGHHHHHHHHHHHHGHHHHHHHHHHHHHGHHHHHHHHHHGFH
@M05620:45:000000000-G6HP7:1:1101:20064:4732 1:N:0:151
ATCTCTATCTCCTAAAAACCTGTTTAGATTTGGAGATAGACCTTCAGGTTTTTCATCATTTTCTGCATGAATTATACATTGACCACGTTCCAGCGTGGTCAGTTTGCAGCATTCTGTTATTTTGTTTGACAGAGTGTCTTGTTGAGAACATATGTAGGACATGATTTTTTCCTGCAACAGGGAAAATAAAGTATAAGTTTTAAAGATTTATTCTTTAATAAAGGATCTCAAAGCCAGCTTTAGAAAAAGGA
+
CCCCCFFFFFFFGFGFGGGGGGHHHHHGHHHHHHHHHHHGHHHHHHHHHHHGGHHHHHHHHHHHHHGHHHHHHHHHHHHHHGHHHHGHHHHHHHGFGGHHHHHHHHHHHHHHHHHHHHGHHHHHHHHHHHGHHHHHHHHHHHHHHHGHHHHHHHHFHHHHHHHHHHHHHGHHHHHGHHHHHGGGHHHHGGHFGGHGHGGHHGHHHHHHHHHHHHHHHGHHGGHHHHHHHGGFHGHFHGHHHHHGFFHHGGG
@M05620:45:000000000-G6HP7:1:1101:7683:4745 1:N:0:151
AGATTACTGCAACAGTTCCCCCTGGACCTGGAAAAGTTTCTTGCCTGGCTTACAGAAGCTGAAACAACTGCCAATGTCCTACAGGATGCTACCCGTAAGGAAAGGCTCCTAGAAGACTCCAAGGGAGTAAAAGAGCTGATGAAACAATGGCAAGTAAGTCAGGCATTTCCGCTTTAGCACTCTTGTGGATCCAATTGAACAATTCTCAGCATTTGTACTTGTAACTGACAAGCCAGGGACAAAACAAAGAT
+
BBBBAFFFFFFFGGFGGGGGGGGDEGGHHHCHHHHHAGFHHHHHFHHEHFHHFHHFHHHHHHHHHHHHHHHHHFHBHHHHHHFHFGHHFHFHHGGFGGHHGFCBFGHHGHHHHFEHHHFHHCGGEFEEHFHGHEFFHHFHHHGHFHGGFGHGHGGHHHGHHHHHHHHHHHGGGGGHGFHGGHHHGDGGEHHHGGFHHFGHHFHHHHHHGFHHGHHGFCGF;GHHFGHHHHGHGGE?EGEGGFGFGFEFFGF
@M05620:45:000000000-G6HP7:1:1101:19386:4755 1:N:0:151
ATCTCTATCTCTAAAAACCTGTTTAGATTTGGAGATAGACCTTCAGGTTTTTCATCATTTTCTGCATGAATTATACATTGACCACGTTCCAGCGTGGTCAGTTTGCAGCATTCTGTTATTTTGTTTGACAGAGTGTCTTGTTGAGAACATATGTAGGACATGATTTTTTCCTGCAACAGGGAAAATAAAGTATAAGTTTTAAAGATTTATTCTTTAATAAAGGATCTCAAAGCCAGCTTTAGAAAAAGGAA
+
BABBBFFFFFFFGGGGGGGGGGHHGHHHHHHHHHHHHHHHHHHHFHHHHHGGHHHHHHHHHHHHHHHHHHHHHHHHHHHHGHHHHGHHHHGHHGGGGHHHHHHHHHHHHHHHHHHHHHHHHHHHHHHHHHHHHHHHHHHHHHHGHHFHHHHHHHHHHHHHHHHHHHHHGHHHHGGHHGHHGGGHHHHGGHGHHHHHHHHHGFHHHHHHHHHHHHHHFGGHGFGHHHGHHHHHHHGHGHHHHHFGHHFGGGH
@M05620:45:000000000-G6HP7:1:1101:11601:4777 1:N:0:151
CATCCTGACCCTGAAGTGCCCCATTGAGCATGGCATCGTCACCAACTGGGACGACATGGAGAAGATCTGGCACCACACCTTCTACAACGAGCTGCGCGTGGCCCCGGAGGAGCACCCAGTGCTGCTGACCGAGGCCCCCCTGAACCCCAAGGCCAACAGAGAGAAGATGACTCAGGTGAGGCTCGGCCGACGCCCGTGCTCCTCCCGTCCTTTCCCCAGTCATTTTCTGCCCGGCTTGATTTCGACATTAG
+
CCCCCFFFFFFFGGGGGFGGGGGHHHHHHHHHHHHHHGHHHGHHHGHHHHHHGGGGGHHHHHGHHHHHHHHHHGHHHGGHHHHHHGHHGGGGGHHGGGEFGGHHGGGGGGGGHEHHGGGGHHHHHHHHHHGGGGGGGGGGGGHHHHGGGGHGHGGGGGGGGGDEFGGFGGGGGGGGGGGGFEEFFFFFFFFFFFFF@FFFFFFFFFFEDFFFFFFFFF?FFFFFFFFBFFFFDFFFCAFFBBFF?E.DFF:
@M05620:45:000000000-G6HP7:1:1101:18234:4844 1:N:0:151
AAACCAAGCAGACACTCACCGCTCCCTCGCCACAGGCCAATAGTTTGTCCTCACTGAGTTGGCAACAAGTGGCTGCTGTGGCTGCCATTTTTCTGGTGATGGCCATCAGCTCCGACGAGGTCAGCTGGGGGGCTTTCTTTGTGTAAGCAACGAGAAACCTGAAAGAAGCATTTTTTAACTAAGTCCTGCTGAGTCATTCATGAGTTTTTAGCCGCCTTGCTTCTTCTCACAGACTCTCTACTCTCATGCCA
+
CCCCCCCFCFFFGGGGGGGGGGGGGGHHGGGGGHHHGGHHHHHHHHHHHHHHHHHHHHGFHHGHHHHHHGHHGHGGHHHHHHHGGHHHHHHHHHHHHHGHHHHHHHHHHHHHHGGGGGGGFHHHHHHHGGGGGGGGGGGGGGGGGGFFFFFFFFFFFFFFFFFFFFFFFFFFFFFFFFFFFFFFFFFFFFFFFFFFFFFFFFFFFFFFFFFFFFFFFFFFFFFFFFFFFFFFFFFFFFFFFFFFFFFFFFF
@M05620:45:000000000-G6HP7:1:1101:18519:4855 1:N:0:151
ATCTCTATCTCCTAAAAACCTGTTTAGATTTGGAGATAGACCTTCAGGTTTTTCATCATTTTCTGCATGAATTATACATTGACCACGTTCCAGCGTGGTCAGTTTGCAGCATTCTGTTATTTTGTTTGACAGAGTGTCTTGTTGAGAACATATGTAGGACATGATTTTTTCCTGCAACAGGGAAAATAAAGTATAAGTTTTAAAGATTTATTCTTTAATAAAGGATCTCAAAGCCAGCTTTAGAAAAAGGA
+
CCDDDFFFFFFFGGGGGGGGGGHHHHHHHHHHHHHHHHHHHHHHHHHHHHHGGHHHHIHHHIIHHHHHHHHHHHHHHHHHHHHHHHGHHHHHHHGGGGHHHHHHHHHHHHHHHHHHHHHHHHHHHHHHHHHHHHHHHHHHHHHHHHHHHHHHHHHHHHHHHHHHHHHHHGHHHHHHHHHHHGGHHHHHHHHHHHHHHGHHHHHHHHHHHHHHHHHHHHHHHHHHHHHGHHHHHHHHHGHHHHHHHHHHGGH
@M05620:45:000000000-G6HP7:1:1101:18513:4876 1:N:0:151
ATCTCTATCTCCTAAAAACCTGTTTAGATTTGGAGATAGACCTTCAGGTTTTTCATCATTTTCTGCATGAATTATACATTGACCACGTTCCAGCGTGGTCAGTTTGCAGCATTCTGTTATTTTGTTTGACAGAGTGTCTTGTTGAGAACATATGTAGGACATGATTTTTTCCTGCAACAGGGAAAATAAAGTATAAGTTTTAAAGATTTATTCTTTAATAAAGGATCTCAAAGCCAGCTTTAGAAAAAGGA
+
BABCCFFFFFFFGGGGGGGGGGGHHFHHHHHHHHHHHHHGGHHHHHHHHHHGGHHHHGIIIHIHHHHHHGHHHHHGHHHHHGHHGHGFGHHHHHGFGGHHHHGHHHHFHHGHHHHHHHHHHHHHHHHHGHHHHHGHHHHHHGHHHHGHHFHHHHGHHHHHFHHHHHHHHGHHHHHGGHHHHGGGHHHHGFHGFHHHHFHHHGGFHGHHGFHHHHHHHGHHGGHHHHHHHFFFHHFHHGHHHHHFGFFHGGG
@M05620:45:000000000-G6HP7:1:1101:23557:4885 1:N:0:151
CATCCTGACCCTGAAGTACCCCATTGAGCATGGCATCGTCACCAACTGGGACGACATGGAGAAGATCTGGCACCACACCTTCTACAACGAGCTGCGCGTGGCCCCGGAGGAGCACCCAGTGCTGCTGACCGAGGCCCCCCTGAACCCCAAGGCCAACAGAGAGAAGATGACTCAGGTGAGGCTCGGCCGACGCCCGTGCTCCTCCCGTCCTTTCCCCAGTCATTTTCTGCCCGGCTTGATTTCTGACATTA
+
CCCCDFFFFFFFGGGGGGGGGGGHHHHHHHHHHHHHHGHHHGHHHGHHHHHHGGGGGHHHHHHHHHHGHHHHHGHHHGGHHHHHHHHHGGGGGHHGGGGGGGHHGGGGGGGGHHHHGGHHHHHHHHHHHHGGGGGGGGGGGGHHHHGGGGHGHHGGGGGGGGGGGGGGGGGGGGGGGGGGGGGGFFFFFFFFFFFFBDFFFFFFFFFFFFFFFFFFFFFFFFFFFFFFFFFFFFFFFFFFFFFHFFFFFF0
@M05620:45:000000000-G6HP7:1:1101:12854:4887 1:N:0:151
TACCTGTACTGGGGAAGCATTTGAATATCCCCCCATGGTGATGGGGACGGAGAACTGCTCCATAAACACAGGCAACGTGCCTAACTTTCCCGGGAAGATGAAGTCAAAGAGCGACCACAGCTCTTCGGAGGTTATTTTGCATCGGTGAGCCAGACAGAATGATCCGATGAGGGGTGCGAAACTATTTGAGGAAAGGAAGCACCTTTTTATTAAATTTACCTTTTAGCAATCGCCATTCCTACCCTAAAGAT
+
CCCCCFFFFFFFGGGFGGGGGGHHHHHHHHHGGGGHHHGHHHHHHGGGGGGGGHHGHHHHHHHHHHHHHHHHGHHHGHHHHHHHHHHHHHHGGGGGGHHHHHHHHHHHHHHHGGGGGHHHHHHHHHHGGGGEHHHHHHHHHHHGGGGGHFHHHHGHHHHHHHHHHHDGGHHGGGEGGGDGGGGGGGGGGGGFGGGGGGGGGGFFFFFFFFFFFFFFFFFFFFFFFFFFFFFFFFFFFFFFFFFFFFFFFFF
@M05620:45:000000000-G6HP7:1:1101:12876:4933 1:N:0:151
TACCTGTACTGGGGAAGCATTTGAATATCCCCCCATGGTGATGGGGACGGAGAACTGCTCCATAAACACAGGCAACGTGCCTAACTTTCCCGGGAAGATGAAGTCAAAGAGCGACCACAGCTCTTCGGAGGTTATTTTGCATCGGTGAGCAAGACAGAATGATCCGATGAGGGGTGCGAAACTATTTGAGGAAAGGAAGAACCTTTTTATTAATTTTACCTTTTAGCAATCGCCATTCCTACCCTAAAGAT
+
DDDDCFFFFFFFGGGGGGGGGGHHHHHHHHHGGGGHHHHHHHHHHGGGGGGGGHHHHHHHHHHHHHHHHHHHGHHHGHHHHHHHHHHHHHHGGGGGGHHHHHHHHHHHHHHHGGGGGHHHHHHHB2G//>@E01?GHD11111>.<..<F10////<<0<<00D<<...:<GG@::.9AC--99CFB0;C/FF/C.C/../C.BFFFB9B0FF0BF0;FBFFFB;/0900:.;..A0F90;FF.0;B90:9
@M05620:45:000000000-G6HP7:1:1101:12879:4955 1:N:0:151
TACCTGTACTGGGGAAGCATTTGAATATCCCCCCATGGTGATGGGGACGGAGAACTGCTCCATAAACACAGGCAACGTGCCTAACTTTCCCGGGAAGATGAAGTCAAAGAGCGACCACAGCTCTTCGGAGGTTATTTTGCATCGGTGAGCCAGACAGAATGATCCGATGAGGGGTGCGAAACTATTTGAGGAAAGGAAGCACCTTTTTATTAAATTTACCTTTTAGCAATCGCCATTCCTACCCTAAAGAT
+
AAABBFFFFFFFGGGGGGGGGGHHHHHHHHHGGGGHHHHHGHHHHGGGGGGGGHHHHHHHHHHHHHHHHHHHGFHHGHHHHHHHHHHHHHHGGGGGGHHHHGHHHHHHHHGHGGGGGHHHHHHHHHHGGGGEGGHHHHHHGHHGGCEGHHHHHHGHHHGHHGHHHHGGGHHHGGFDGGGGGGGGGGGGGGGCFGGGGGGGEFFFFFFFFFFFFFFFFFBFFFFFFFFFFFFFFFFFFFFFFFFFBFFFFF;
@M05620:45:000000000-G6HP7:1:1101:12148:4996 1:N:0:151
ATCTCTATCTCCTAAAAAGGAAGAAAGGGGAGGGAAGATCGGAAGAGCACACGTCTGAACTCCAGTCACGCACTACAATCTCGTATGCCGTCTTCTGCTTGAAAAAAAAAAAAAAAAAAAAATAAAAGAAGAAAAGAATTGGAAGATAAGAATAACAAACGACACAAGAAAGTATAGATAGACAAAAATAGAGTAGGATATAATGTAGCATTACAAAACAAAATAATAGAAAGAGACAATGTTTATCTGAT
+
CCCCCFFFFFFFGGGGGGGGGGHHHHHHGGGGGGGHGHHHHGGGGHHHHHHHGHHHGGHHHHHGHGHHHGHGGGHHGGGFFHGGGHHGHGEGHGHHHHHHHGGHHHGGDGDB/<<-------.00000../0///:..;00000/.000000900000....---/..///0000000090000//...0000000000099000000000009000......0000000000//////000000000000
@M05620:45:000000000-G6HP7:1:1101:13430:5004 1:N:0:151
ATCTCTATCTCCTAAAAACCTGTTTAGATTTGGAGATAGACCTTCAGGTTTTTCATCATTTTCTGCATGAATTATACATTGACCACGGTCCACCGTTGTCAGCTTGCAGCATTCTGTTATTATGTTTTACAGAGTTTCTTGCTGAGAACATACGTAGTTCATGATTTCTACCTGCAACAGGCAAAATAAGGTATAAGGTTTAAATCTTTATTCTTTAATAAAAGATCTCAATGCCAGCTTTAGAAAAAGGA
+
B?AABFFFFDDFGGGFGGGGFGHFHHHHHFGHFHGHHH55GBHHHFHHFGHGCGHGHHBHHFHGBGHEAEGFEHHGGHHHEHHHG110B1>331EG111BFF3BF3?33313B4B44B4B4444444143434?F43B443333B0343?3B30B30/222B222B2222BB1@00<1@0</?00?FGH11F1@GDG1<GF1<111><FG1GDD1>FFHF0000<DGDDB=00/00<.0000:00;CG.:/
@M05620:45:000000000-G6HP7:1:1101:17812:5010 1:N:0:151
TACCTGTACTGGGGAAGCATTTGAATATCCCCCCATGGTGATGGGGACGGAGAACTGCTCCATAAACACAGGCAACGTGCCTAACTTTCCCGGGAAGATGAAGTCAAAGAGCGACCACAGCTCTTCGGAGGTTATTTTGCATCGGTGAGCCAGACAGAATGATCCGATGAGGGGTGCGAAACTATTTGAGGAAAGGAAGCACCTTTTTATTAAATTTACCTTTTAGCAATCGCCATTCCTACCCTAAAGAT
+
CDCCCFFFFFFFGGGGGGGGGGHHHHHHHHHGGGGHHHGHHHHHHGGGGGGGGGHHHHHHHHHHHHHHHHHHGHHHGHHHHHHHHHHHHHHGGGGGGHHHHHHHHHHHHHHHGGGGGHHHHHHHHHHGGGGCHHHHHHHHGHHGGEEFGGHHHHGHHHHHHHHHHHEGGHHHGGCEFGEGGGGGGGHHGGGFFGGGGGGGGGFFFFFFFFFFFFFFFFFFFFFFFFFFFFFFFFFFFFFFFFAFFFFFFFF
@M05620:45:000000000-G6HP7:1:1101:17798:5022 1:N:0:151
TACCTGTACTGGGGAAGCATTTGAATATCCCCCCATGGTGATGGGGACGGAGAACTGCTCCATAAACACAGGCAACGTGCCTAACTTTCCCGGGAAGATGAAGTCAAAGAGCGACCACAGCTCTTCGGAGGTTATTTTGCATCGGTGAGCCAGACAGAATGATCCGATGAGGGGTGCGAAACTATTTGAGGAAAGGAAGCACCTTTTTATTAAATTTACCTTTTAGCAATCGCCATTCCTACCCTAAAGAT
+
ABBBBFFFFFFFGGGEGGGGGGHHHHHHHHHGGGGHHHGGHHHHGGGGGGGGGHHHHHHHHHHHHHHHHHHHGEGGGHHHHHHHHHHHHHHGGGGGGHHHHHHHHHHHHHHHGGGGGHHGHHHHHHHGGGG?GHHHHHHHGHHGGEFFGHHFHHGFHFHHHHHHHHGGGHHGGG:AFGDGGGGGGGGGGGGFGGGGGGGGGGFFFFFFFFFFFFFFFBFFFFFFFFFFFFFFFFFFFFFFBF.AFFFFFFF
@M05620:45:000000000-G6HP7:1:1101:7630:5026 1:N:0:151
ATCTCTATCTCCTAAAACCTGTTTAGATTTGGAGATGGACCTTCAGGTTTTTCATCATTTTCTGCATGAATTATACATTGACCACGTTCCAGCGTGGTCAGTTTGCAGCATTCTGTTATTTTGTTTGACAGAGTGTCTTGTTGAGAACATATGTAGGACATGATTTTTTCCTGCAACAGGGAAAATAAAGTATAAGTTTTAAAGATTTATTCTTTAATAAAGGATCTCAAAGCCAGCTTTAGAAAAAGGAA
+
AA1AA3FDF3@1BF1AG1ECGAAFGH133ABFFAGH1101BAA1BF11BFEA0BDBGGA2A2AFAGHHFHFHHHG22FAADF11/BAGFA2FHEE>/?GFGHHHFHBHHEHD2@B22B@FEGHGHHHFHGHHHGHGHHHHHHHHGGFBEHHHHGGGHFHHHHHHGHHHCHFHHHGHHAFHGGHE0FFFFHD<GD1?@FDHFGFHHHFFHHFFHHHFBGHFBGDGHHH0DFBDHH/GEHHFFHFHFHAC.C9
@M05620:45:000000000-G6HP7:1:1101:9693:5050 1:N:0:151
TACCTGTACTGGGGAAGCGTGTAGCAATCGCCATTCCTACCCTAAGATCGGAAGAGCACACGTCTGAACTCCAGTCACGCACTACAATCTCGTATGCCGTCTTCTGCTTGAAAAAAAAAAAAAGGAAGGAAACAATCTTTGTGTAAGGGGCGAGGCTGAGATTGCCAGACTGTTTTGAGAATGTAATACTGGGTATTAGAAGAGTATGTCGACGGCTTGAGGACTCTACTTGACGACTAGCATGACTTACT
+
CCCCCFFFFFFFGGFFGGGGGGHFFHHHHGGGGGHHHHHHHHHHHHFHHHGGGGHHFFHGHGHHHGGHHHHHGHGHHHGHGGGGHHHGHHHH?EHHHHEEEHGHHHHHHHFHHFHFFDC@B/>//=00.00000.1111000</<0=0<-------..9.0;00000;..0090;9....;00;00009;00./0000000;0.000000..------9.0/0.//::0:09:0..-.-0/00000000;0
@M05620:45:000000000-G6HP7:1:1101:19295:5056 1:N:0:151
CATCCTGACCCTGAAGTACCCCATTGAGCATGGCATCGTCACCAACTGGGACGACATGGAGAAGATCTGGCACCACACCTTCTACAACGAGCTGCGCGTGGCCCCGGAGGAGCACCCAGTGCTGCTGACCGAGGCCCCCCTGAACCCCAAGGCCAACAGAGAGAAGATGACTCAGGTGAGGCTCGGCCGACGCCCGTGCTCCTCCCGTCCTTTCCCCAGTCATTTTCTGTCCGGCTTGATTTCTGACATTA
+
CCCCDFFFFFFFGGGGGGGGGGGHHHHHHHHHHHHHHGHHHGHHHGHHHHHHGGGGGHHHHHHHHHHHHHHHHGHHHGGHHHHHHHHHGGGGGHHGGGGGGGHHGGGGGGGGHHHHGGHHHHHHHHHHHHGGGGGGGGGGGGHHHHGGGGHGHHGGGGGGGGGGGGGGGGGGGGGGGGGGGGGGFFFFFFFFFFFF@FFFFFFFFFFFFFFFFFFFFFFFFFFFFFHFFFFFFFFFFFFFFFFFFFFFFF0
@M05620:45:000000000-G6HP7:1:1101:9704:5066 1:N:0:151
TACCTGTACTGGGGAAGCGTGTAGCAATCGCCATTCCTACCCTAAGATCGGAAGAGCACACGTCTGAACTCCAGTCACGCACTACAATCTCGTATGCCGTCTTCTGCTTGAAAAAAAAAAACATCTGACCCAGACCCCACTAAACACCGGGACCACCCGAAAGCATATGCCTCATATCACACTCGCCGTACGACCGTGCTCCTCCCGTCCATTCGCCATTGCTTCTTTCCAGAGTTTGATATCTACCATTC
+
AAAABFFFFFFFGGGFGGEEEEGHHGHHHGGGDEEGHHGHHHHHHHGHHHDGGAAEGCGFHCFGGEHDHHHHHCFGHHEFEGGHHHH4FFHFGGHGHHGEGGGHGHEFFHHHHHHGGGB/@//1111110?/?//.>..<00>1110<--<--.....----.//9090;009/0;00000;9/9---9.;9.99-;...//;BBE..;D.;://.;..:;;///9///:///.//;B9///////:/99/
@M05620:45:000000000-G6HP7:1:1101:19278:5068 1:N:0:151
CATCCTGACCCTGAAGTACCCCATTGAGCATGGCATCGTCACCAACTGGGACGACATGGAGAAGATCTGGCACCACACCTTCTACAACGAGCTGCGCGTGGCCCCGGAGGAGCACCCAGTGCTGCTGACCGAGGCCCCCCTGAACCCCAAGGCCAACAGAGAGAAGATGACTCAGGTGAGGCTCGGCCGACGCCCGTGCTCCTCCCGTCCTTTCCCCAGTCATTTTCTGTCCGGCTTGATTTCTGACATTA
+
BBAABFFFFFFFEGGGGFGGGGGCG5FGFGHHFHFHHD2FFFHHEGHHF2CGEFGAAF2BFEHHHDGBHHGHHGHHHGGHHHHHHHFHGFGCGFHGGGGGGGHHGGGGGGGGHHHHGGHGHHHHHHHHHHGGGGGGGGGGGGHHHHGGGGHGHHGGGGGGGGGGGGGGGGGGGGGGGGGGGGGGFFFFFFFFFFFF;AFFFFFFFFFEFFFFFFFFFFFFFFFFFFFFFFFFFFFFFFFFFFFFFFBFFF/
@M05620:45:000000000-G6HP7:1:1101:18592:5083 1:N:0:151
CATCCTGACCCTGAAGTACCCCATTGAGCATGGCATCGTCACCAACTGGGACGACATGGAGAAGATCTGGCACCACACCTTCTACAACGAGCTGCGCGTGGCCCCGGAGGAGCACCCAGTGCTGCTGACCGAGGCCCCCCTGAACCCCAAGGCCAACAGAGAGAAGATGACTCAGGTGAGGCTCGGCCGACGCCCGTGCTCCTCCCGTCCTTTCCCCAGTCTTTTTCTGCCCGGCTTGACTTCTGACATTT
+
>A1>1BD1C11BBFGBGGFGFGA011DAA1110AB1F?AFC01FG?CF0/00/A/A/101B1F01B121BGB@F0BCE>FHHFFEGF@>//E>11EC?/>//<G/E/B/BE?<FFFFCA?FH1GHFHBGFCGGCCFFGG-@EGHHHGGCGCAHGEFGGFFFFF?FGFG0FC9000;C/C9ACE.@@?B--@-@@@?@BF-/BFFF-9;-BAFF/9BB9BFF//9;FB//BFA-----9-//;FF/9:B///
@M05620:45:000000000-G6HP7:1:1101:12160:5206 1:N:0:151
ATCTCTATCTCCTAAAAACCTGTTTAGATTTGGAGATAGACCTTCAGGTTTTTCATCATTTTCTGCATGAATTATACATTGACCACGTTCCAGCGTGGTCAGTTTGCAGCATTCTGTTATTTTGTTTGACAGAGTGTCTTGTTGAGAACATATGTAGGACATGATTTTTTCCTGCAACAGGGAAAATAAAGTATAAGTTTTAAAGATTTATTCTTTAATAAAGGATCTCAAAGCCAGCTTTAGAAAAAGGA
+
DCDDDFFFFFFFGGGGGGGGGGHHHHHHHHHHHHHHHHHHHHHHHHHHHHHGGHHHHHHHHHHHIHHHHHHHHHHHHHHHHHHHHHGGHHHHHHGGGGHHHHHHHHHHHHHHHHHHHHHHH4GHHHHHHHHHHHHHHHHHHHHHHHHHHHHHHHHHHHHHHHHHHHHHHGHHHHHHHHHHHGGHHHHHHHHHHHHHHHHHHGGHHHHHHHHHHHHHHHHHHFHHHHGHHGHGHHHHHGHHHHHHHHHHGGH
@M05620:45:000000000-G6HP7:1:1101:12141:5214 1:N:0:151
ATCTCTATCTCCTAAAAACCTGTTTAGATTTGGAGATAGACCTTCAGGTTTTTCATCATTTTCTGCATGAATTATACATTGACCACGTTCCAGCGTGGTCAGTTTGCAGCATTCTGTTATTTTGTTTGACAGAGTGTCTTGTTGAGAACATATGTAGGACATGATTTTTTCCTGCAACAGGGAAAATAAAGTATAAGTTTTAAAGATTTATTCTTTAATAAAGGATCTCAAAGCCAGCTTTAGAAAAAGGA
+
CCCCCFFFFFFFGGGGGGGGGGHHHHHHHHHHHHHHHHHHHHHHHHHHHHHGGHHHHHIHIHIIHHHHHHHHHHHHHHHHHHHHHHGHHHHHHHGGGGHHHHHHHHHHHHHHHHHHHHHHHHHHHHHHHHHHHHHHHHHHHHHHHHGHHHHHHHHHHHHHHHHHHHHHHGHHHHHHHHHHHGGHHHHGHGHHHHHHHHHHHGHHHHHHHHHHHHHHHGHHHHHHHHHHHHHHHHHHHGGHHHHEFGHHGGG
@M05620:45:000000000-G6HP7:1:1101:12927:5216 1:N:0:151
CATCCTGACCCTGAAGTACCCCATTGAGCATGGCATCGTCACCAACTGGGACGACATGGAGAAGATCTGGCACCACACCTTCTACAACGAGCTGCGCGTGGCCCCGGAGGAGAAACAAGTGCTGCTGACCGAGGCCCCCCTGAACCCCAAGGCCAACAGAGAGAAGATGACTCAGGTGAGGCTCGGCCGACGCCCGTGCTCCTCCCGTCCTTTCCCCAGTCATTTTCTGCCCGGCTTGATTTCTGACATTA
+
DDDDDFFFFFFFGGGGGGGGGGGHHHHHHHHHHHHHHGHHHGHHHGHHHHHHGGGGGHHHHHHHHHHHHHHHHGHHHGGHHHHHHHHHGGGGGHHGGGGGGGHHGGGGGG?//@=22?2>>?1=F??GHHFGFFGGGGGGGGHHHHGGGGHGHHHGGGGGGGGGGGGGGGGGGGGGGGGGGGGGFFFFFFFFFFFFBFFFFFFFFFFEFFFFFFFFFFFFFFFFFFFFHFFFFFFFFFFFFFBFFFFFFF0
@M05620:45:000000000-G6HP7:1:1101:12158:5224 1:N:0:151
ATCTCTATCTCCTAAAAACCTGTTTAGATTTGGAGATAGACCTTCAGGTTTTTCATCATTTTCTGCATGAATTATACATTGACCACGTTCCAGCGTGGTCAGTTTGCAGCATTCTGTTATTATGTTTGACAGAGTGTCTTGTTGAGAACATATGTAGGACATGATTTTTTCCTGCAACAGGGAAAATAAAGTATAAGTTTTAAAGATTTATTCTTTAATAAAGGATCTCAAAGCCAGCTTTAGAAAAAGGA
+
BBBBBFFFFFFFGGGGGGGGGGHHHHHHGHHHHHHHHHHHHHHHHHGHHHHGGHHHHHHHHHHHHHHGHGGHHHHGHHHHHHHHHHGGHHHHHHGFGGHHHHHHHHHGHHHHHHHHHHHHH4FHGHHHFHGHHHHHHHHHHHHHHHHHHHHHHHHHHHHHHHHHHHHHHGHHHHHHHHGHHGFFHHHHHHHGHHHHHFGHHGFFHGHHHHHHHHHHHGHFGGGHHHHGHHHHHHHHHGHHHHHHGHGHGGH
@M05620:45:000000000-G6HP7:1:1101:12912:5226 1:N:0:151
CATCCTGACCCTGAAGTACCCCATTGAGCATGGCATCGTCACCAACTGGGACGACATGGAGAAGATCTGGCACCACACCTTCTACAACGAGCTGCGCGTGGCCCCGGAGGAGCACCCAGTGCTGCTGACCGAGGCCCCCCTGAACCCCAAGGCCAACAGAGAGAAGATGACTCAGGTGAGGCTCGGCCGACGCCCGTGCTCCTCCCGTCCTTTCCCCAGTCATTTTCTGCCCGGCTTGATTTCTGACATTA
+
BCABCFFFFFFFGGGGGGGGGGGHHHHHHHHHHHHHHGHHHGHHHGHHHHHHGGGGGHHHHHHHHHHHHHHHHGHHHGGHHHHHHHHHGGGGGHHGGGGGGGHHGGGGGGGGHGHHGGHFHHHHHHHGHHGGGGGGGGGGGGHHHHGGGGHGHHGGGGGGGGGGBFFFGGGGGGGGGGGGGGGGFFFFFFFFFFFFCFFFFFFFFFFFFFFFFFFFFFDBFFFFFFFFFFFFFFFFFFFFFFFFF;BFFF0
@M05620:45:000000000-G6HP7:1:1101:12921:5242 1:N:0:151
CATCCTGACCCTGAAGTACCCCATTGAGCATGGCATCGTCACCAACTGGGACGACATGGAGAAGATCTGGCACCACACCTTCTACAACGAGCTGCGCGTGGCCCCGGAGGAGCACCCAGTGCTGCTGACCGAGGCCCCCCTGAACCCCAAGGCCAACAGAGAGAAGATGACTCAGGTGAGGCTCGGCCGACGCCCGTGCTCCTCCCGTCCTTTCCCCAGTCATTTTCTGCCCGGCTTGATTTCTGACATTT
+
BCBBCFFFFFFFGGGGGEGGGGGHHHHFHHHHHHHHHGGHHGHHHGHHHHHHGEGGGHHHHGHHHHHHHHHHHGHHHGGHHHHHHHHHGGGGGHHGGGGGFGHHGGGGGGGGHHHHGGHHFHHHHHGHHHGGGGGGGGGGGGHHHHGGGGHGHHGFGGGGGGFGGGGFGGGGGGFCFFFFGGEGFFFFAFFFFFFF@DDFFFFFFFBEDFFFFFFFFFBFFFFFFFFFFFFF?DBFFA9BFFFFFBF/BF/
@M05620:45:000000000-G6HP7:1:1101:14866:5257 1:N:0:151
ATCTCTATCTCCTAAAAAGGAAGAAAGGGGAGGGAAGATCGGAAGAGCACACGTCTGAACTCCAGTCACGCACTACAATCTCGTATGCCGTCTTCTGCTTGAAAAAAAAAAAAAAAAAAACTAAAAAATTGTCTTTTGATGTTGCTGCCCAGACACTACATATCAACAACTATGTCTACACACCTCTACGAACACCATGAACGGTCAATGACATAGCTGTGTCATATGGCAGATGCTAATAATCCAATGGT
+
CCCCCFFFFFFFGGGGGGGGGGHHFGHHGGGGGGGHGHHHGGGGGHHHHHFHGFGHGHFHHHHHHHHFGGHGGGGHGHF3FGHEGHHHHGGGHGHHHHHHHGHHHHGGGGG><</><A-<.000000-./:;;0:00<.000000000.90...//0://000000/0.://0///////;/.././9/...--/../////.;...///9/////////99//////:./..///////////9//////
@M05620:45:000000000-G6HP7:1:1101:13780:5277 1:N:0:151
CATCCTGACCCTGAAGTACCCCATTGAGCATGGCATCGTCACCAACTGGGACGACATGGAGAAGATCTGGCACCACACCTTCTACAACGAGCTGCGCGTGGCCCCGGAGGAGCACCCAGTGCTGCTGACCGAGGCCCCCCTGAACCCCAAGGCCAACAGAGAGAAGATGACTCAGGTGAGGCTCGGCCGACGCCCGTGCTCCTCCCGTCCTTTCCCCAGTCATTTTCTGCCCGGCTTGATTTCTGACATTA
+
ABAABFFFFFFFGGGGGGGGGGGHHHHHHHHCGHHHHGGHFGHHHGHGGHHHGGGGGHHHHGHHGHHHHGHHHGGHHGGHHHHHHFHHGGGGGHHGGGGGGGHHGGGGGGFEHHHHGGH1FHHHHGHFGHGGGGGGGGCDCEFHHGGGGGHGHEGGFGGGFGDGGFCBFGGGGGGGGFFGFGGFFFEFF-9>=DFF;9AEFFFFFE.9;;9BFFFFB.A/:;BFFBFFFBFF?AABD-./BFB//9FFFF/
@M05620:45:000000000-G6HP7:1:1101:16839:5277 1:N:0:151
CATCCTGACCCTGAAGTACCCGGCTTGATTTCTGACATTAGATCGGAAGAGCACACGTCTGAACTCCAGTCACGCACTACAATCTCGTATGCCGTCTTCTGCTTGAAAAAAAAAAAAAAACCAGCAGGGAGAACTTCTATGTCCAAGTAACGCGCCCCCAGAAACAAGCATATTTTAACTAAGTCCTGCTCAGCCATACACCAGCTCTTAGCCTACTTTCTTCATTTCACCGACCCTCCACTCTCAAGCCA
+
CCCCCFFFFFFFGGGGGGGGGGGGGGGHHHHHHHHHHHHHHHHHHGGGGHHHHHHHGHHHGHHHHHHHHHHHHGHGGGHHHHHGFHHGGHHHHGGGHGHHHHGHHHHHHHGGGFG/////.<<<.<<.-..../00=<0=0000<00000;.--------..9;/:9/:/0009900:900:/9/99//9/////.//;B//..::;:/://///;;/;/9://///:://.9--;/9.:;/;/:///9./
@M05620:45:000000000-G6HP7:1:1101:13759:5285 1:N:0:151
CATCCTGACCCTGAAGTACCCCATTGAGCATGGCATCGTCACCAACTGGGACGACATGGAGAAGATCTGGCACCACACCTTCTACAACGAGCTGCGCGTGGCCCCGGAGGAGCACCCAGTGCTGCTGACCGAGGCCCCCCTGAACCCCAAGGCCAACAGAGAGAAGATGACTCAGGTGAGGCTCGGCCGACGCCCGTGCTCCTCCCGTCCTTTCCCCAGTCATTTTCTGCCCGGCTTGATTTCTGACATTA
+
CCDDDFFFFFFFGGGGGGGGGGGHHHHHHHHHHHHHHGHHHGHHHGHHHHHHGGGGGHHHHHHHHHHHHHHHHGHHHGGHHHHHHHHHGGGGGHHGGGGGGGHHGGGGGGGGHHHHGGHHHHHHHHHHHHGGGGGGGGGGGGHHHHGGGGHGHHGGGGGGGGGGGGGGGGGGGGGGGGGGGGGGFFFFFFFFFFFFCFFFFFFFFFFEFFFFFHFFFFFFFFFHFHHFFFFFFFFFFFFFFFFFFFFFFF0
@M05620:45:000000000-G6HP7:1:1101:13775:5296 1:N:0:151
CATCCTGACCCTGAAGTACCCCATTGAGCATGGCATCGTCACCAACTGGGACGACATGGAGAAGATCTGGCACCACACCTTCTACAACGAGCTGCGCGTGGCCCCGGAGGAGCACCCAGTGCTGCTGACCGAGGCCCCCCTGAACCCCAAGGCCAACAGAGAGAAGATGACTCAGGTGAGGCTCGGCCGACGCCCGTGCTCCTCCCGTCCTTTCCCCAGTCATTTTCTGCCCGGCTTGATTTCTGACATTA
+
CCCCCFFFFFFFGGGGGFGGGGGHHHHHHGHHHHHHHGHHHGHHHGHHHHFHGGGGGHHHHHHHHHHGHHHHHGHHHGGHHHHHHHGHGGGGGHHGGGEGGGHHGGGGGGGGHHHHGGHFHHHHHHHHHHGGGGGGGGGGGGHHHHGGGGHGHHGGGGGGGGGGGGGFGGGGGGFGGGGGGGGGFFFFAFFFFFFFBDFFFFFFFFFEDFFFFFFFFFDFFFFEFFFFFFFFDAFFCDFFFFFBFFFFFFB
@M05620:45:000000000-G6HP7:1:1101:13751:5302 1:N:0:151
CATCCTGACCCTGAAGTACCCCATTGAGCATGGCATCGTCACCAACTGGGACGACATGGAGAAGATCTGGCACCACACCTTCTACAACGAGCTGCGCGTGGCCCCGGAGGAGCACCCAGTGCTGCTGACCGAGGCCCCCCTGAACCCCAAGGCCAACAGAGAGAAGATGACTCAGGTGAGGCTCGGCCGACGCCCGTGCTCCTCCCGTCCTTTCCCCAGTCATTTTCTGCCCGGCTTGATTTCTGACATTA
+
AAAABFFFFFFFGGGGGGGGGGGHHHHHFHHHHHGHHGGHHGHHHGHHHGFHGGGGGHHGHGHHGFHHHHHHHFFHHGGHGHHHHHHHEGGGGHHEEGEECGHHGGGGGGGFHHHHGGHGFGHHGHHGFHCDCGGGGGGGFGEHHHGGGGHGHHGEGGGGFFFGGGGGGGGGGFFGFFGGGGAFFBEFCCCDFFCC:??FFFFFBE.AD.DFFFFFFFFFFFFFFFFFFBFFFCCFFA.;FFBBFBBFFF/
@M05620:45:000000000-G6HP7:1:1101:12484:5322 1:N:0:151
CATCCTGACCCTGAAGTACCCCGGCTTGATTTCTGACATTAGATCGGAAGAGCACACGTCTGAACTCCAGTCACGCACTACAATCTCGTATGCCGTCTTCTGCTTGAAAAAAAAAAAAAAAAAAGAACTATAGAACAATCAAATTTTCAGATAAGTAACTCGAACAGAGATAAATGGGGTAATCCCAGCCTGTATCAAGCAGGCACATGCGCGAAGCGGTGGCTTGTGGGGGATGCTTGTCGTGCGCCTAT
+
CBCCDFFFFFFF4FGGGGGGGGGGGGGGHHHHHHHHHHHHHHHHHHGGGGHHHGHHHGGHHGHGHHHHHHHHGGGHGGGHHGGHBGHHGGHHHHGEEHGHHHHHHHHGFHHGGGGD></>-<-<.<./000=000://000000000:00000:0000000../.-/://0000000.;../000;0;../.00000000//.:../000..-------.-...;-.0.9---../000.0....--.;.0
@M05620:45:000000000-G6HP7:1:1101:20046:5368 1:N:0:151
AGATTACTGCAACAGTTCCCCCTGGACCTGGAAAAGTTTCTTGCCTGGCTTACAGAAGCTGAAACAACTGCCAATGTCCTACAGGATGCTACCCGTAAGGAAAGGCTCCTAGAAGACTCCAAGGGAGTAAAAGAGCTGATGAAACAATGGCAAGTAAGTCAGGCATTTCCGCTTTAGCACTCTTGTGGATCCAATTGAACAATTCTCAGCATTTGTACTTGTAACTGACAAGCCAGGGACAAAACAAAGGT
+
CCBCCFFFFFFFGGGGGGGGGGGGHHHHHHHHHHHHGHHHHHHHHHHHHHHHHHHHHHHHHHHGHHHHHHHHHHHHHHHHHHGHGHHHHHHHHHGGGGHHHHHHHHHHGHHHHHHGHHHHHHHGGHGGHHGHHGHHHHHHHHHHHHHHGHHGHGHHHHHHHHFHHHHHHHGGGGGHHHGHHHHHHGHGHHHHFGHHHGHGGGHHHHHDDGFHHHHHHFGHHGHGHHHHHHHHHGFGGGGGGGGGGGGGG/=
@M05620:45:000000000-G6HP7:1:1101:5967:5425 1:N:0:151
ATCTCTATCTCCTAAAAACCTGTTTAGATTTGGAGATAGACCTTCAGGTTTTTCATCATTTTCTGCATGAATTATACATTGACCACGTTCCAGCGTGGTCAGTTTGCAGCATTCTGTTATTTTGTTTGACAGAGTGTCTTGTTGAGAACATATGTAGGACATGATTTTTTCCTGCAACAGGGAAAATAAAGTATAAGTTTTAAAGATTTATTCTTAATAAAGGATCTCAAAGCCAGCTTTAGAAAAAGGAA
+
AABBBFFFFFFFGGGGGGGGGGHHHHHHHHHHHHHHHGHHHHHHHHHGHHHGGHHHHHHHHHHHHHHGHHHHHHHHHGHHHFHHGHGHHHHHGFGGGGHHHHHHHGHHHHHHHHHHHHHHHHHHHHHGHHHHGHHHHHHHHHHHHHHHHHHHHHHHHHHHHHHHHHHHHGHHHHHHGHHHGEGHHFFGDGBGFHDGHHGHHHHHHHHHHHHHHHHFDDDGD<DGHHHHHGHHFHFFGHHHHFFFGHHGGHG
@M05620:45:000000000-G6HP7:1:1101:5942:5431 1:N:0:151
ATCTCTATCTCCTAAAAACCTGTTTAGATTTGGAGATAGACCTTCAGGTTTTTCATCATTTTCTGCATGAATTATACATTGACCACGTTCCAGCGTGGTCAGTTTGCAGCATTCTGTTATTTTGTTTGACAGAGTGTCTTGTTGAGAACATATGTAGGACATGATTTTTTCCTGCAACAGGGAAAATAAAGTATAAGTTTTAAAGATTTATTCTTAATAAAGGATCTCAAAGCCAGCTTTAGAAAAAGGAA
+
?AABBFFFFFFFGGGGGGGGGGHHHFFFGHHFFFHGHFHHHHHHHGHGHHHGGHGHHHHHHHHHGHHHHFFHHHHFHHGHHEGHHHGHHHHHGGGGCEHHHHHHHHHGHHHHHHHHHHHHHHHHHHHHEFHHGHHHHHHHHHHHHFEFHHHHHHHHHHHHHHHFHHHHHGHHHGHHFHFFHGGHHHGHFFGHGHBGFHGHHHHFHHGHHEGHHHHDD==<DF0CGHHHHHHGGHHGGHHHGG0:FGGA.CF
@M05620:45:000000000-G6HP7:1:1101:25125:5440 1:N:0:151
ATCTCTATCTCCTAAAAACCTGTTTAGATTTGGAGATAGACCTTCAGGTTTTTCATCATTTTCTGCATGAATTATACATTGACCACGTTCCAGCGTGGTCAGTTTGCAGCATTCTGTTATTTTGTTTGACAGAGTGTCTTGTTGAGAACATATGTAGGACATGATTTTTTCCTGCAACAGGGAAAATAAAGTATAAGTTTTAAAGATTTATTCTTTAATAAAGGATCTCAAAGCCAGCTTTAGAAAAAGGA
+
BBBBBFFFFFFFGGGGGGGGGGHHHHHHHHHHHCHCHHHHHHHHHHHHHHHGGHHHHHHHHHHHHHHHHHHHHHHHHHHHHHHHGHGHHHHHHHGEGGHHGHHHHHHHHHHHHHHHHHHHHHHHHHHHHHHHGHHHHHHHHHHHHGHHHHHHHHGHHHHHGHHGHHHHHGHHHHHHHHHHHGGGHHHHHHHHHHHHHHHHHHHHHHHHHHHHHHHHHHHHHHHHHHHHHHHHHHHHHGHHHHHEHHHHGGH
@M05620:45:000000000-G6HP7:1:1101:25104:5445 1:N:0:151
ATCTCTATCTCCTAAAAACCTGTTTAGATTTGGAGATAGACCTTCAGGTTTTTCATCATTTTCTGCATGAATTATACATTGACCACGTTCCAGCGTGGTCAGTTTGCAGCATTCTGTTATTTTGTTTGACAGAGTGTCTTGTTGAGAACATATGTAGGACATGATTTTTTCCTGCAACAGGGAAAATAAAGTATAAGTTTTAAAGATTTATTCTTTAATAAAGGATCTCAAAGCCAGCTTTAGAAAAAGGA
+
3AAABFFFFFFFGGGGGGGGGGFHGFGGGHHGHGHHHGHHHHHHHGFHHHHGGHHHHGHGHHHHHEHHHGHHHHHHHHHHGHFHHHGEHHHHFHGGFGHHHGGGGHHHHHHEHHHGGHHHHHHHFHHHGHGHHHGHHHHFHHHFHHHHHHHHFHGHHGHHHHHHHHHHFDHHHHHHHHHGHGGHHHHHHHFGHHHHGGGGGHHGHGHHFHHHHGHHHHHHHHGFHHHHGFHHHGHFFGHHHHFFCGHGFGG
@M05620:45:000000000-G6HP7:1:1101:18736:5454 1:N:0:151
TACCTGTACTGGGGAAGCATTTGAATATCCCCCCATGGTGATGGGGACGGAGAACTGCTCCATAAACACAGGCAACGTGCCTAACTTTCCCGGGAAGATGAAGTCAAAGAGCAACCACAGCTCTTCGGAGGTTATTTTGCATCGGTGAGCCAGACAGAATGATCCGATGAGGGGTGCGAAACTATTTGAGGAAAGGAAGCACCTTTTTATTAAATTTACCTTTTAGCAATCGCCATTCCTACCCTAAAGAT
+
BBBBBFFFFFFFGGGGGGGGGGHHHHHHHHHGGGGHHHGHHHHHHGGGGGGGGHHHHHHHHHHHHHHHHHHHGEHHGHHHHHHHHHHHHHHGGGGGGHHHHHHHHHHHGHHH3EGHGGHHHHHHHHHGEGGCHHHHHHHHHHHGGDEGHHHHHHGHHHHHHHHHHHDEGHHHGGCCGGCGGGGGGGGGGGGFFGGGGGGGGGGGGGGGGFFFFFFFFFFFFFFFFFFFFFFFFFFFFFFFBFAFFFFFFFB
@M05620:45:000000000-G6HP7:1:1101:18754:5460 1:N:0:151
TACCTGTACTGGGGAAGCATTTGAATATCCCCCCATGGTGATGGGGACGGAGAACTGCTCCATAAACACAGGCAACGTGCCTAACTTTCCCGGGAAGATGAAGTCAAAGAGCGACCACAGCTCTTCGGAGGTTATTTTGCATCGGTGAGCCAGACAGAATGATCCGATGAGGGGTGCGAAACTATTTGAGGAAAGGAAGCACCTTTTTATTAAATTTACCTTTTAGCAATCGCCATTCCTACCCTAAAGAT
+
CCCCCFFFFFFFGGGGGGGGGGHHHHHHHHHGGGGHHHGHHHHHHGGGGGGGGHHHHHHHHHHHHHHHHHHHGHHHGHHHHHHHHHHHHHHGGGGGGHHHHHHHHHHHHHHHGGGGGHHHHHHHHHHGGGG?GHHHHHHHGHHGGEGGHFHHHHGHHHHHHHHHHHGGGHHHGGCEGGFGGGGGHHHHGGGFGGGGGGGGFFFFFFFFFHHHFFFFFFFFFFFFFFFFFFFFFFFFFFFFFFFFFFFFFFF
@M05620:45:000000000-G6HP7:1:1101:16611:5492 1:N:0:151
CATCCTGACCCTGAAGTACCCCATTGAGCATGGCATCGTCACCAACTGGGACGACATGGAGAAGATCTGGCACCACACCTTCTACAACGAGCTGCGCGTGGCCCCGGAGGAGCACCCAGTGCTGCTGACCGAGGCCCCCCTGAACCCCAAGGCCAACAGAGAGAAGATGACTCAGGTGAGGCTCGGCCGACGCCCGTGCTCCTCCCGTCCTTTCCCCAGTCATTTTCTGCCCGGCTTGATTTCTGACATTA
+
BBBBBFFFFFFFGGGGGGGGGGGHHHHHHHHHHHHHHGHHGGHHHGHHHHGHGGGGGHHFHFHHHFHGHHHHHGGHHGGHHHHHHHHHGFGGGHHGGGGGGGHHGGGGGGGGHEFHGGHGHHHHHHHGGHGGGGGFGGGCGGGGHHGGGGHGHHGGGGGGGGGGGGGFFGGGFFFGGGGGFF?FBCED==ADAFFFDDFFFFFFFFFFFFFFFFFFFFF9FFFFFFFBBFFFF=B=DAFFFFFFFFFFFFB
@M05620:45:000000000-G6HP7:1:1101:8613:5546 1:N:0:151
ATCTCTATCTCCTAAAAACCTGTTTAGATTTGGAGATAGACCTTCAGGTTTTTCATCATTTTCTGCATGAATTATACATTGACCACGTTCCAGCGTGGTCAGTTTGCAGCATTCTGTTATTTTGTTTGACAGAGTGTCTTGTTGAGAACATATGTAGGAAATGATTTTTTCCTGCAACAGGGAAAATAAAGTATAAGTTTTAAAGATTTATTCTTTAATAAAGGATCTCAAAGCCAGCTTTAGAAAAAGGA
+
AAAAAFFFFFFFGGGGG1EAGAGHF3AEGHHHFB01CA11BAFE1AGFHHHGE0BA2AFHHFAAF1AFGHAG21AAB2FB1BGAEAAGCHF2@0E>F??@@BGHHD12110BF2FEHF2GHHBFGHC>@11F0BBBB2FEFHFE2BEF1011>B22B1<10<11FGHHH<G1>11F110@G<FFH0?GG1F11?G1FGHHFHH1F1FG<1><1FHGF0<DH0G0/<<D0=F00C.::.CGC0:GHHGAF?G
@M05620:45:000000000-G6HP7:1:1101:9206:5546 1:N:0:151
TACCTGTACTGGGGAAGCATTTGAATATCCCCCCATGGTGATGGGGACGGAGAACTGCTCCATAAACACAGGCAACGTGCCTAACTTTCCCGGGAAGATGAAGTCAAAGAGCGACCACAGCTCTTCGGAGGTTATTTTGCATCGGTGAGCCAGACAGAATGATCCGATGAGGGGTGCGAAACTATTTGAGGAAAGGAAGCACCTTTTTATTAAATTTACCTTTTAGCAATCGCCATTCCTACCCTAAAGAT
+
CCBCCFFFFFFFGGGGGGGGGGHHGHHHHHHGGGGHHHHHHHHGHGGGGGGGGHHHHHHHHHHHHGHHHHHHGHHHGHHHHHFHHHHHHHHGGGGGGHHHGHHFHHHHHHHHGGGGGHHHGHHHHHHGGGGCG<FGHHHHEHHGGAEF><>GHHGHHHHHHHHHHHGGGHHHGGEGDGDGCGGGGGGGGGGFGGGGGFGGFGFFFFFFFFFFEFFFFFFFFFFFFFFBFFFFFF?FFFFFBFFFFFFFFFF
@M05620:45:000000000-G6HP7:1:1101:8622:5562 1:N:0:151
ATCTCTATCTCCTAAAAACCTGTTTAGATTTGGAGATAGACCTTCAGGTTTTTCATCATTTTCTGCATGAATTATACATTGACCACGTTCCAGCGTGGTCAGTTTGCAGCATTCTGTTATTTTGTTTGACAGAGTGTCTTGTTGAGAACATATGTAGGACATGATTTTTTCCTGCAACAGGGAAAATAAAGTATAAGTTTTAAAGATTTATTCTTTAATAAAGGATCTCAAAGCCAGCTTTAGAAAAAGGA
+
CCCCCFFFFFFFGGGGGGGGGGHHHHHHHHHHHHHGHHHHHHHHHHHHHHHGGHHHHHIIHHIIIHHHHGHHHHHHHHHHHHHHHHGHHHHHHHGGGGHHHHHHHHHGHHGHHHHHHHHHHHHHHHHHHHGHHHHHHHHHHHHHHHGHHHHHHHHHHHHHFHHHHHHHHGHHHHHHHHHHHGGGHHHHHGHGHHHHHHHHHGHHHHHHHGHHHHHHHGHHHGFGHHHHHGHGHHHHHGHHHHHHGFHGGGH
@M05620:45:000000000-G6HP7:1:1101:19116:5571 1:N:0:151
TACCTGTACTGGGGAAGCATTTGAATATCCCCCCATGGTGATGGGGACGGAGAACTGCTCCATAAACACAGGCAACGTGCCTAACTTTCCCGGGAAGATGAAGTCAAAGAGCGACCACAGCTCTTCGGAGGTTATTTTGCATCGGTGAGCCAGACAGAATGATCCGATGAGGGGTGCGAAACTATTTGAGGAAAGGAAGCACCTTTTTATTAAATTTACCTTTTAGCAATCGCCATTCCTACCCTAAAGAT
+
ABAABFFFFFFFGGGGGGGGGGHHHHHHHHHGGGGFHHHHHHHHHGGGGGGGGHHHHHHHHHHHHHHHHHHHGHHHGHHEHHHHHHHHHHHGGGEFGHHHHHHFGHHGHHHHGGGGGHFHHHHGHHHGGGGDHFHHHHHHHHHGFEGAGGHHHGGHHHBFHHHHHHEGGGGFEFEDCDAB?BB0FGFFFE/0;BCAFFG?FGFFFFFFFFFFE/FFF/BBFFFFFFFF/B;EEDFFFFF/BFFFFFFFFFF
@M05620:45:000000000-G6HP7:1:1101:19098:5577 1:N:0:151
TACCTGTACTGGGGAAGCATTTGAATATCCCCCCATGGTGATGGGGACGGAGAACTGCTCCATAAACACAGGCAACGTGCCTAACTTTCCCGGGAAGATGAAGTCAAAGAGCGACCACAGCTCTTCGGAGGTTATTTTGCATCGGTGAGCCAGACAGAATGATCCGATGAGGGGTGCGAAACTATTTGAGGAAAGGAAGCACCTTTTTATTAAATTTACCTTTTAGCAATCGCCATTCCTACCCTAAAGAT
+
CDDDCFFFFFFFGGGGGGGGGGHHHHHHHHHGGGGHHHGHHHHHHGGGGGGGGHHHHHHHHHHHHHHHHHHHGHHHGHHHHHHHHHHHHHHGGGGGGHHHHHHHHHHHHHHHGGGGGHHHHHHHHHHGGGGCHHHHHHHHFHHGGGGGGHHHHHGHHHHHHHHHHHEGGHHHGG:AFGFGGFGGGGGGEGGGGFC.FFGGGGFFFFFFEFFFFFFFFFFFFFFFFFFFFFFFFFFEFFFFFFFFFFFFFFF
@M05620:45:000000000-G6HP7:1:1101:25046:5581 1:N:0:151
ATCTCTATCTCCTAAAAACCTGTTTAGATTTGGAGATAGACCTTCAGGTTTTTCATCATTTTCTGCATGAATTATACATTGACCACGTTCCAGCGTGGTCAGTTTGCAGCATTCTGTTATTTTGTTTGACAGAGTGTCTTGTTGAGAACATATGTAGGACATGATTTTTTCCTGCAACAGGGAAAATAAAGTATAAGTTTTAAAGATTTATTCTTTAATAAAGGATCTCAAAGCCAGCTTTAGAAAAAGGA
+
1AAA1@3@DFFFFDF11BEG11DBGFHFHFHFHFHFFHF1AGHFHHHEGHFFFHHHGFDGFBGBHBGFFBGHFHHHGBAGG1FGBGE/FGH2FGGE?@GFHGFGHF1FFEGB@2GHBGBGBDHHHGHHHHGFBGG>GGFHHHFC2</BGHFGBFHFFHGHHHGFDGHHGCCHHHGH1FGHHGC?CCFGHF1?@FD1F<>GFG1F=<1>GFHGDHHHHHGFGDD0FHHHHHHGGGFFHGFHHHHECHHGG?;
@M05620:45:000000000-G6HP7:1:1101:19086:5589 1:N:0:151
TACCTGTACTGGGGAAGCATTTGAATATCCCCCCATGGTGATGGGGACGGAGAACTGCTCCATAAACACAGGCAACGTGCCTAACTTTCCCGGGAAGATGAAGTCAAAGAGCGACCACAGCTCTTGGGAGGTTATTTTGCTTCGGGGAGCCAGACAGAATGATCCGATGAGGGGGGCGAAACTATTTGAGGAAAGAAAGCACTTTTTTATTAATTTTACCTTTTACCAATCGCCATTCTTACCTTAAAGAT
+
CCCCCFFFFFFFGGGGGGGGGGHHHHHHHHHGGGGHHHGHHHHHHGGGGGGGGHHHHHHHHHHHHHHHHHHHGHHHGHHHHHHHHHHHHHHGGGGGGHHHHHHHHHHHHHHHGGGGGHHHHHHH22@=/F/E=1FHH11?111>..---<</<.<//C00000=:....:;GG?-;-9CF--90;F0:0A9BF/A/;/09;F0BFFF-.;9BF0BF0:B0BFF0000;00/.;..;0;00;FF00BF0000
@M05620:45:000000000-G6HP7:1:1101:25056:5606 1:N:0:151
ATCTCTATCTCCTAAAAACCTGTTTAGATTTGGAGATAGACCTTCAGGTTTTTCATCATTTTCTGCATGAATTATACATTGACCACGTTCCAGCGTGGTCAGTTTGCAGCATTCTGTTATTTTGTTTGACAGAGTGTCTTGTTGAGAACATATGTAGGACATGATTTTTTCCTGCAACAGGGAAAATAAAGTATAAGTTTTAAAGATTTATTCTTTAATAAAGGATCTCAAAGCCAGCTTTAGAAAAAGGA
+
CCCCCFFFFFFFGGGGGGGGGGHHHHHHHHHHHHHHHHHHHHHHHHHHHHHGGHHHHHIHHHIHHHHHHHHHHHHHHHHHHHHHHHGHHHHHHHGGGGHHHHHHHHHHHHHHHHHHHHHHHHHHHHHHHHHHHHHHHHHHHHHHHHHHHHHHHHHHHHHHHHHHHHHHHGHHHHHHHHHHHGGHHHHHHHHHHHHHHHHHHHHHHHHHHHHHHHHHHHHHHHHHHHHHHHHHHHHHHGHHHHGFHHHHGGH
@M05620:45:000000000-G6HP7:1:1101:16032:5619 1:N:0:151
ATCTTTCTCCTAAAAACCTGTTTAGATTTGGAGATAGACCTTCAGGTTTTTCATCATTTTCTGCATGAATTATACATTGACCACGTTCCAGCGTGGTCAGTTTGCAGCATTCTGTTATTTTGTTTGACAGAGTGTCTTGTTGAGAACATATGTAGGACATGATTTTTTCCTGCAACAGGGAAAATAAAGTATAAGTTTTAAAGATTTATTCTTTAATAAAGGATCTCAAAGCCAGCTTTAGAAAAAGGAAG
+
BBBBBFFFFFFFGGGGGGFGGGHHGHHHHHHHHHHHHHHHHHHHHHHHHGGHHHHHHHHHHHHHHHHHHHHHHHHHHHHHHHHHEHHHHGHHGGGGHHHHHHHEHHHHHHHHHHGHHHHHHHHHHHHHHHHHHHHHHHHHHHHHHGHHHHHHDGHHHHHHHHHHHHHGHHHHHGGHHHHGGHHGHHHHHDHHHHHGHHHHGGHHHHHHHHHHHHHHHHHHHFHHHHHGHHGHHHHGHHHGHFHGGHGGHHA
@M05620:45:000000000-G6HP7:1:1101:7645:5633 1:N:0:151
CATCCTGACCCTGAAGTACCCCATTGAGCATGGCATCGTCACCAACTGGGACGACATGGAGAAGATCTGGCACCACACCTTCTACAACGAGCTGCGCGTGGCCCCGGAGGAGCACCCAGTGCTGCTGACCGAGGCCCCCCTGAACCCCAAGGCCAACAGAGAGAAGATGACTCAGGTGAGGCTCGGCCGACGCCCGTGCTCCTCCCGTCCTTTCCCCAGTCATTTTCTGCCCGGCTTGATTTCTGACATTA
+
BBBBBFFFFFFFGGGFGFGGGGGHHHHHFHHHHHHHGFGHHGHHGGHHHHGHGCEGGFHHHHGHGEHHHHGHHFGHFEEHHHHHGHGHGGGGGHHGGGEC/EHGFGGGGGGGHHHHGGGHHHHHHHHGFGCCCGGGGGGGGGHHHGGDGGHEGHFGGEFB9BFGGGFGGFGBFFBCBFFFGGGF@AEABFDDADFFBFFFFFFFFEFEFDDFFFFFFFD/BFFFBFFFF/9ED-BDF=.FFBBB/BFFFF/
@M05620:45:000000000-G6HP7:1:1101:8958:5650 1:N:0:151
ATCTCTATCTCCTAAAAACCTGTTTAGATTTGGAGATAGACCTTCAGGTTTTTCATCATTTTCTGCATGAATTATACATTGACCACGTTCCAGCGTGGTCAGTTTGCAGCATTCTGTTATTTTGTTTGACAGAGTGTCTTGTTGAGAACATATGTAGGACATGATTTTTTCCTGCAACAGGGAAAATAAAGTATAAGTTTTAAAGATTTATTCTTTAATAAAGGATCTCAAAGCCAGCTTTAGAAAAAGGA
+
CCCCCFFFFFFFGGGGGGGGGGHHHHHHHHHHHHHHHHHHHHHHHHHHHHHGGHHHHHHHIIIHIHHHHGHHHHHHHHHHHHHHHHGHHHHGHHGFGGHHHHHHHHHHHHHHHHHHHHHHHHHHHHHHHHHHHHHHHHHHHHHHHHHHHHHHHHHHHHHHHHHHHHHHHGHHHHHHHHHHHGGHHHHHGHHHHHHHHFGHHHGHHHHHHHHHHHHHHHHHHHHHHHHHHGHHHHGHHGFHHHHGHHHHGGH
@M05620:45:000000000-G6HP7:1:1101:7648:5653 1:N:0:151
CATCCTGACCCTGAAGTACCCCATTGAGCATGGCATCGTCACCAACTGGGACGACATGGAGAAGATCTGGCACCACACCTTCTACAACGAGCTGCGCGTGGCCCCGGAGGAGCACCCAGTGCTGCTGACCGAGGCCCCCCTGAACCCCAAGGCCAACAGAGAGAAGATGACTCAGGTGAGGCTCGGCCGACGCCCGTGCTCCTCCCGTCCTTTCCCCAGTCATTTTCTGCCCGGCTTGATTTCTGACATTA
+
DDDDDFFFFFFFGGGGGGGGGGGHHHHHHHHHHHHHHGHHHGHHHGHHHHHHGGGGGHHHHHHHHHHHHHHHHGHHHGGHHHHHHHHHGGGGGHHGGGGGGGHHGGGGGGGGHHHHGGHHHHHHHHHHHHGGGGGGGGGGGGHHHHGGGGHGHHGGGGGGGGGGGGGGGGGGGGGGGGGGGGGGFFFFFAFFFFFF-;AFFFFFFFFEDFDFFFFFFFFFFFFFHFHHFFFFFFFFAFAFFFFFFFFFFF0
@M05620:45:000000000-G6HP7:1:1101:8946:5670 1:N:0:151
ATCTCTATCTCCTAAAAACCTGTTTAGATTTGGAGATAGACCTTCAGGTTTTTCATCATTTTCTGCATGAATTATACATTGACCACGTTCCAGCGTGGTCAGTTTGCAGCATTCTGTTATTTTGTTTGACAGAGTGTCTTGTTGAGAACATATGTAGGACATGATTTTTTCCTGCAACAGGGAAAATAAAGTATAAGTTTTAAAGATTTATTCTTTAATAAAGGATCTCAAAGCCAGCTTTAGAAAAAGGA
+
33AAAFFFFFFFGGGGGGGGGGHHHHHFHHHHHHHHHHHHHHHHHHHHHHHGGHHHHHHHHHHHHGGHHHHHHHHHHHHHHHHHHHGBGHHHHHGGGGHHHHHHHHHHGHHHHHHHHHHHHHHHHHHHHHHHHHFHHHHHHHHHHGHHHHHHHHHGHHHHHHHHHHHHHGHHHGHHFHHGHGGHGFGGFHHHFFHHHGHHHHHFHHHHHHHHHHHHHFFHHHHFHHHHHHHHHHGHHGGHHHGHHGHHDGH
@M05620:45:000000000-G6HP7:1:1101:7639:5672 1:N:0:151
CATCCTGACCCTGAAGTACCCCATTGAGCATGGCATCGTCACCAACTGGGACGACATGGATAAGATCTGGCACCACACCTTCTACAACGAGCTGCGCGTGGCCCCGGAGGAGCACCCAGTTCTGCTGACCGAGGCCCCCCTGAACCCCCAGGCCAACAGAGAGAAGATGACTCAGGTGAGGCTCGGCCGACGCCCGTGCTCCTCCCGTCCTTTCCCCAGTCATTTTCTGCCCGGCTTGTTTTCTGACATTA
+
BBBBBFFBFFFFGGF4GGGGGGEHHCH4FGHHGHGHH2FGFEGF2AGHB2BGEEGCGFHF5DGDGGHHH5FGHFGHEGGHHHHHHGHH/11/ECF/>/EEEGHHGG/>CFDDGHGHGGHH2?GFGHFGHH<-<->FDGGGCFFGHHGG-:A.=AA.EFFFF/EGFFGGGGGGGGFFFFFGGGGFBFADCFF-BDF-;.9AFB/FBF..;AAFFFFFFF.BFFFFFFFFFFFFD-@DD@.;FFFFFBF/F//
@M05620:45:000000000-G6HP7:1:1101:8967:5674 1:N:0:151
ATCTCTATCTCCTAAAAACCTGTTTAGATTTGGAGATAGACCTTCAGGTTTTTCATCATTTTCTGCATGAATTATACATTGACCACGTTCCAGCGTGGTCAGTTTGCAGCATTCTGTTATTTTGTTTGACAGAGTGTCTTGTTGAGAACATATGTAGGACACGATTTTTTCCTGCAACAGGGAAAATAAAGTATAAGTTTTAAAGATTTATTCTTTAATAAAGGATCTCAAAGCCAGCTTTAGAAAAAGGA
+
CCCCCFFFFFFFGGGGGGGGGGHHHHHHHHHHHGHHHHHHHHHHHHHHHHHGGHHHHIIHIIIIHHHHHGHHHHHHHHHHHHHHHHGGHHHHHHGGGGHHHHHHHHHGHHHHHHHHHHHHHHHHHHHHGHHHHHHHHHHHHHHHHHGHHGHHHHHHHHHHH0CEHHGHHGHHHHHHHHHHHGGHHHHHGHHHHHHHHGHHHGHHHHHHHHHHHHHHHHHGHHHGGHHHHGHHHHGHHGHHHHHHHHHHGGG
@M05620:45:000000000-G6HP7:1:1101:18082:5695 1:N:0:151
ATCTCTATCTCCTAAAAACCTGTTTAGATTTGGAGATAGACCTTCAGGTTTTTCATCATTTTCTGCATGAATTATACATTGACCACGTTCCAGCGTGGTCAGTTTGCAGCATTCTGTTATTTTGTTTGACAGAGTGTCTTGTTGAGAACATATGTAGGACATGATTTTTTCCTGCAACAGGGAAAATAAAGTATAAGTTTTAAAGATTTATTCTTTAATAAAGGATCTCAAAGCCAGCTTTAGAAAAAGGA
+
CCCCCFFFFFFFGGGGGGGGGGHHHHHHHHHHHHHHHHHHHHHHHHHHHHHGGHHHHHHHHHIHHHHHHHHHHHHHHHHHHHHHHHGHHHHHHHGGGGHHHHHHHHHHHHHHHHHHHHHHHHHHHHHHHHHHHHHHHHHHHHHHHHHHHHHHHHHHGHHHHHHGHHHHHGHHHHHHHHHHHGGHHHHHHHHHHHHHHHHHHHHHHHHHHHHHHHHHHHHHHHHGHHHGHHHHHHHHHGGHHHHHHHHGGGH
@M05620:45:000000000-G6HP7:1:1101:24551:5709 1:N:0:151
AAACCAAGCAGACACTCACCGCTCCCTCGCCACAGGCCAATAGTTTGTCCTCACTGAGTTGGCAACAAGTGGCTGCTGTGGCTGCCATTTTTCTGGTGATGGCCATCAGCTCCGACGAGGTCAGCTGGGGGGCTTTCTTTGTGTAAGCAACGAGAAACCTGAAAGAAGCATTTTTTAACTAAGTCCTGCTGAGTCATTCATGAGTTTTTAGCCGCCTTGCTTCTTCTCACAGACTCTCTACTCTCATGCCA
+
CCCCDCCFDFFFGGGGGGGGGGGGGGHHGGGGGHHHGGHHHHHHHHHHHHHHHHHHHHGGHHHHHHHHHHHHGHGGHHHHHHHGGHHHHHHHHHHHHHHHHHHHHHHHHHHHHGGGGGGGGHHHHHHHGGGGGGGGGGGGGFGGGGFFFFFFFFFFFFFFFFFFFFFFFFFFFFHFFFHHFFFFFFFFFFFHFFFFFFFFFFFFFFFFFFFFFFFFFFFFHHHFHFFFFFFFFFFFFFFHHFFHFFFFFFF
@M05620:45:000000000-G6HP7:1:1101:18071:5709 1:N:0:151
ATCTCTATCTCCTAAAAACCTGTTTAGATTTGGAGATAGACCTTCAGGTTTTTCATCATTTTCTGCATGAATTATACATTGACCACGTTCCAGCGTGGTCAGTTTGCAGCATTCTGTTATTTTGTTTGACAGAGTGTCTTGTTGAGAACATATGTAGGACATGATTTTTTCCTGCAACAGGGAAAATAAAGTATAAGTTTTAAAGATTTATTCTTTAATAAAGGATCTCAAAGCCAGCTTTAGAAAAAGGA
+
CCDCDFFFFFFFGGGGGGGGGGHHHHHHHHHHHHHHHHHHHHHHHHHHHHHGGHHHHHHHHIHHIHHHHHHHHHHHHHHHHHHHHHGHHHHHHHGGGGHHHHHHHHHHHHHHHHHHHHHHHHHHHHHHHHHHHHHHHHHHHHHHHHHHHHHHHHHHHHHHHHHHHHHHHGHHHHHHHHHHHGGGHHHHHHHHHHHHHHHHHGHHHHHHHHHHHHHHHHHHHGHHHHHGHHHHHHHHHGHHHHGHHHHHGGH
@M05620:45:000000000-G6HP7:1:1101:16931:5714 1:N:0:151
ATCTCTATCTCCTAAAAACCTGTTTAGATTTGGAGATAGACCTTCAGGTTTTTCATCATTTTCTGCATGAATTATACATTGACCACGTTCCAGCGTGGTCAGTTTGCAGCATTCTGTTATTTTGTTTGACAGAGTGTCTTGTTGAGAACATATGTAGGACATGATTTTTTCCTGCAACAGGGAAAATAAAGTATAAGTTTTAAAGATTTATTCTTTAATAAAGGATCTCAAAGCCAGCTTTAGAAAAAGGA
+
CCCCCFFFFFFFGGGGGGGGGGHHHHHHHHHHHHHHHHHHHHHHHHHHHHHGGHHHHIHHHHIHHHHHHHHHHHHHHHHHHHHHHHGHHHHHHHGGGGHHHHHHHHHHHHHHHHHHHHHHHHHHHHHHHHHHHHHHHHHHHHHHHHHHHHHHHHHHHHHHHHHHHHHHHGHHHHHHHHHHHGGHHHHHHHHHHHHHHHHHHHHHHHHHHHHHHHHHHHHHGGHFHHHGHHHHHHHHHGHHHHGHGHHHGCH
@M05620:45:000000000-G6HP7:1:1101:18095:5715 1:N:0:151
ATCTCTATCTCCTAAAAACCTGTTTAGATTTGGAGATAGACCTTCAGGTTTTTCATCATTTTCTGCATGAATTATACATTGACCACGTTCCAGCGTGGTCAGTTTGCAGCATTCTGTTATTTTGTTTGACAGAGTGTCTTGTTGAGAACATATGTAGGACATGATTTTTTCCTGCAACAGGGAAAATAAAGTATAAGTTTTAAAGATTTATTCTTTAATAAAGGATCTCAAAGCCAGCTTTAGAAAAAGGA
+
BBABBBFFFFFFGGGGGGGGGGGHHHHHHHHGHHHHGGFHGHHHHHFHHHHGGHHGHHGHHHHHHHHHHHHHHHHHHHHHHHHHHHGHHHHHHGGFGGHHFHHHHHHHHHHGFHFHHHHHHHHHHHHHFHHHBGGHHHHHGHGHHHHGHFFFHFHHHHGHHHHGGHHHHGHHHHGHGHGHHGEHHHHHGGHGDDGDGFGGHHGHHHHHHHHHHHHHHHHHGHHGHHHHGGHGGHFGGGHHHHHGH0CGGGH
@M05620:45:000000000-G6HP7:1:1101:24543:5725 1:N:0:151
AAACCAAGCAGACACTCACCGCTCCCTCGCCACAGGCCAATAGTTTGTCCTCACTGAGTTGGCAACAAGTGGCTGCTGTGGCTGCCATTTTTCTGGTGATGGCCATCAGCTCCGACGAGGTCAGCTGGGGGGCTTTCTTTGTGTAAGCAACGAGAAACCTGAAAGAAGCATTTTTTAACTAAGTCCTGCTGAGTCATTCATGAGTTTTTAGCCGCCTTGCTTCTTCTCACAGACTCTCTACTCTCATGCCA
+
ABAABBBFBFFFGGGGGGGGEFEGGGHF2EEEGFGAFGHGHFBHHHHHHHHHHHGHHHHGHBGHHHHHHFGHFHFGHGHHFGHFGHHGGHHHHHHDGFHHHEHHHHGHHHHHGGGGFGGCFFHHHHHH?@DFGGGGGGGGGGGGGGBBFFFBFDFDFFFFFFFFFFFFFFFFFFFAEFFFFF/;BFFBBFFFFFFFFFFFFEFB;FFF9EB/FDFFFFBFBFFFFFFFEFFFEFFFFFFBFBFFFFF/BB9
@M05620:45:000000000-G6HP7:1:1101:18079:5725 1:N:0:151
ATCTCTATCTCCTAAAAACCTGTTTAGATTTGGAGATAGACCTTCAGGTTTTTCATCATTTTCTGCATGAATTATACATTGACCACGTTCCAGCGTGGTCAGTTTGCAGCATTCTGTTATTTTGTTTGACAGAGTGTCTTGTTGAGAACATATGTAGGACATGATTTTTTCCTGCAACAGGGAAAATAAAGTATAAGTTTTAAAGATTTATTCTTTAATAAAGGATCTCAAAGCCAGCTTTAGAAAAAGGA
+
CBCCCFFFFFFFGGGGGGGGGGHHHHHHHHHHHHHHHHHHHHHHHHHHHHHGGHHHHHHHHHHHHHHHHHHHHHHGHHHHHHHHHHGHHHHHHHGEGGHHHHHHHHHHHHHHHHHHHHHHHHHHHHHHGHHHHHGHHHHHHHHHHHHHHHHHHHHHHHHHHHHHHHHHHGHHHHHHHHHHHGGHHHHHHHHHHHHGHGHHHHHHHHHHHHHHHHHHHGHHHHHHHHHGHGHHHHHHHGHHHHHHHGHHGGH
@M05620:45:000000000-G6HP7:1:1101:22746:5727 1:N:0:151
AGATTACTGCAACAGTTCCCCCTGGACCTGGAAAAGTTTCTTGCCTGGCTTACAGAAGCTGAAACAACTGCCACTGTCCTACAGGATGCTACCCGTAAGGAAAGGCTCCTAGAAGACTCCAAGGGAGTAAAAGAGCTGATGAAACAATGGCAAGTAAGTCAGGCATTTCCGCTTTAGCACTCTTGTGGATCCAATTGAACAATTCTCAGCATTTGTACTTGTAACTGACAAGCCAGGGACAAAACAAAGAT
+
1>1AAB1DBFFFG1EGGGGGGGEFHBGFHHG0AFBGGGGF2G1FHFFGGHHFHHH1B1BGBDDGGFHGHHHFH1B1BFGFBGBGFHHHHG2GBG/?EEHHHGBGHFHHGH1GGBGFHHHEE1GFE?EEHGHGHGEHHHFHGFGHHGEDFFEHHEHEH1GHHH0GA@GEDGECGGGH11FBGHHHFH<.11<GGHHHHHHGF/DGGFHHFH0BGHFG0CGG0GH0:CG0:C0::AF9EG.CF./;FE.;FFG
@M05620:45:000000000-G6HP7:1:1101:16937:5732 1:N:0:151
ATCTCTATCTCCTAAAAACCTGTTTAGATTTGGAGATAGACCTTCAGGTTTTTCATCATTTTCTGCATGAATTATACATTGACCACGTTCCAGCGTGGTCAGTTTGCAGCATTCTGTTATTTTGTTTGACAGAGTGTCTTGTTGAGAACATATGTAGGACATGATTTTTTCCTGCAACAGGGAAAATAAAGTATAAGTTTTAAAGATTTATTCTTTAATAAAGGATCTCAAAGCCAGCTTTAGAAAAAGGA
+
BBBBBFFFFFFFGGGGGGGGGGHHHHHHHHHHHHHHHHHHHHHHHHHHHHHGGHHHHGHHHHHHHHHHHHHHHHHHHHHHHHHHHHGHHHHHHHGGGGHHHHHHHHHGHHHHHHHHHHHHHHHHHHHHHHHHHHHHHHHHHHHHHHHHHHHHHHHHHHHHHHHHHHHHHGHHHHHHHHHHHGGGHHHHGGHGGHHGHFHHHHHHHHHHHHHHHHHHHHHHHGHHHHHHHHHGHHHHHGHHHHHHGHHHGGH
@M05620:45:000000000-G6HP7:1:1101:16731:5748 1:N:0:151
AGATTACTGCAACAGTTCCCCCTGGACCTGGAAAAGTTTCTTGCCTGGCTTACAGAAGCTGAAACAACTGCCAATGTCCTACAGGATGCTACCCGTAAGGAAAGGCTCCTAGAAGACTCCAAGGGAGTAAAAGAGCTGATGAAACAATGGCAAGTAAGTCAGGCATTTCCGCTTTAGCACTCTTGTGGATCCAATTGAACAATTCTCAGCATTTGTACTTGTAACTGACAAGCCAGGGACAAAACAAAGAT
+
CBCCDFFFFFFFGGGGGGGGGGGGHHHHHHHHHHHHHHHHHHHHHHHHHHHHHHHHHHHHHHHHHHHHHHHHHHHHHHHHHHHHHGHHHHHHHHGGGGHHHHHHHHHHGHHHHHHHHHHHHHHGGHGGHHHHHGHHHHHHHHHHHHHHHHHHHGHHHHHHHHHHHHHHHHGGGGGHHHGHHHHHHGHGHHHHHHHHHHHGHHHHHHHHHHHHHHHHHHHHHHHHHHHHHHHHHGFGGGGGGGGGGGGGGGB
@M05620:45:000000000-G6HP7:1:1101:22729:5749 1:N:0:151
AGATTACTGCAACAGTTCCCCCTGGACCTGGAAAAGTTTCTTGCCTGGCTTACAGAAGCTGAAACAACTGCCAATGTCCTACAGGATGCTACCCGTAAGGAAAGGCTCCTAGAAGACTCCAAGGGAGTAAAAGAGCTGATGAAACAATGGCAAGTAAGTCAGGCATTTCCGCTTTAGCACTCTTGTGGATCCAATTGAACAATTCTCAGCATTTGTACTTGTAACTGACAAGCCAGGGACAAAACAAAGAT
+
BBBBAFFFFFFFGGGGGFGGGGGGGHHHHHGHHHHHFGHHHHHHHHHHHHHHHHFHHHGHHGHHHHHHHHHHHFHHHHHHHHHHHHHHHHHHHHGEGGHHGGHHHHHHGHHGHHHHHHHHHHHGFGGEHFHHHEHHHHGHHHHHHHHHHGHHHGHHHHHHHHHHHHHHHHGGGGGHGHHHHGHHHHHGGHHHGGHHHGHGFFHHHHHHGHHHHHHHHHHGHHHHHHHHHHHHHGGGGGGGGGGGGGGGEF;
@M05620:45:000000000-G6HP7:1:1101:10960:5786 1:N:0:151
TACCTGTACTGGGGAAGCATTTGAATATCCCCCCATGGTGATGGGGACGGAGAACTGCTCCATAAACACAGGCAACGTGCCTAACTTTCCCGGGAAGATGAAGTCAAAGAGCGACCACAGCTCTTCGGAGGTTATTTTGCATCGGTGAGCCAGACAGAATGATCCGATGAGGGGTGCGAAACTATTTGAGGAAAGGAAGCACCTTTTTATTAAATTTACCTTTTAGCAATCGCCATTCCTACCCTAAAGAT
+
ABABBFFFFFFFGGGGGGGGGGHHHHHHGHHGGGGHFHGHHHHGHGGGGGGGGGHGHHHHHHHHHFHHHHHFGHHHGHGHHHGHHHHGHHHEFGGGEHHHDGHBGHHHHHHHGGGFGHHGHHHHHHHGGGGEHFDFGHFHFHHGGCGF><GHHFGHHHGHHHHHHHDEGHHHGGDFDGEGGGGGGGFFFGGGGGGGGFFEGGFFFFFFFFBFBBFFFFFFBFFFFFFBFFFFFDDFFFFFBFAFFFFFFFF
@M05620:45:000000000-G6HP7:1:1101:10942:5798 1:N:0:151
TACCTGTACTGGGGAAGCATTTGAATATCCCCCCATGGTGATGGGGACGGAGAACTGCTCCATAAACACAGGCAACGTGCCTAACTTTCCCGGGAAGATGAAGTCAAAGAGCGACCACAGCTCTTCGGAGGTTATTTTGCATCGGTGAGCCAGACAGAATGATCCGATGAGGGGTGCGAAACTATTTGAGGAAAGGAAGCACCTTTTTATTAAATTTACCTTTTAGCAATCGCCATTCCTACCCTAAAGAT
+
ABABBFFFFFFFGGGGGGGGGFHFFGHHHHHGGGGHHHHHHHHHHGEGGGGGGHHHHHHHHHHGHFHHHHHGGHHHGHFHHHFHHHHHHHHGGGGGGHHHHHHGGHHHHHHHGGGGGHHHHHHHHHHGGGGCHD?FGHHHFHHGGAEFF<GHHHGHHHHHHHHHHHGGGHHHGGEGGGGGGGGGGGGGGGGGGGGGGGGGGGFFFFFFEFFFEFFFFFFFFFFFFFFFFFFFFFFFFFFFFFFFFFFFFFF
@M05620:45:000000000-G6HP7:1:1101:22007:5804 1:N:0:151
AGATTACTGCAACAGTTCCCCCTGGACCTGGAAAAGTTTCTTGCCTGGCTTACAGAAGCTGAAACAACTGCCAATGTCCTACAGGATGCTACCCGTAAGGAAAGGCTCCTAGAAGACTCCAAGGGAGTAAAAGAGCTGATGAAACAATGGCAAGTAAGTCAGGCATTTCCGCTTTAGCACTCTTGTGGATCCAATTGAACAATTCTCAGCATTTGTACTTGTAACTGACAAGCAGGGACAAAACAAAGATC
+
BABABFFFFFFFGFGGGGGGGGGFGGGHHF4GFHHHBGFHHFHGFGHAGFHCGG3FGHGHHHHGGCGHFCGHG3GGHFHHHHFHHFHHFHD5GGGEGGHFGFGFHFHHGGFGGBEGHFHHHHHGECGEFGFHFEGFGHDHHHHHHHGGFFHGHGHHHHFGHGFHHHFGHHDGGGGHFEFHFGHHH=GFHHGHHFBDFFHHFGHHHHHFFFHCGHHCC:GFHGGHCCC0:CCHG:BE?;9EFBFF?FAFF0F
@M05620:45:000000000-G6HP7:1:1101:21985:5807 1:N:0:151
AGATTACTGCAACAGTTCCCCCTGGACCTGGAAAAGTTTCTTGCCTGGCTTACAGAAGCTGAAACAACTGCCAATGTCCTACAGGATGCTACCCGTAAGGAAAGGCTCCTAGAAGACTCCAAGGGAGTAAAAGAGCTGATGAAACAATGGCAAGTAAGTCAGGCATTTCCGCTTTAGCACTCTTGTGGATCCAATTGAACAATTCTCAGCATTTGTACTTGTAACTGACAAGCAGGGACAAAACAAAGATC
+
CCCCDFFFFFFFGGGGGGGGGGGGHHHHHHHHHHHHGHHHHHHHHHHHHHHHHHHHHGHHHGHHHHHHHHHHGHHHHHHHHHHHHHHHHHHHHHGFGGHHHHHHHHHHGHHHHHHGHHHHHHHGGHGGHFHHHGHHHHGHHHHHHHHHHGHHHGHHHHHHHHHHHHHHHHGGGGGHHHGHHHHHHHHGHHHHGGHHHGHGFGHHHHHGHHHHHHHHHHHHHGHHHHHHHGFHHGGGGGGGGGGGGGGGGGG
@M05620:45:000000000-G6HP7:1:1101:12597:5828 1:N:0:151
CATCCTGACCCTGAAGTACCCCATTGAGCATGGCATCGTCACCAACTGGGACGACATGGAGAAGATCTGGCACCACACCTTCTACAACGAGCTGCGCGTGGCCCCGGAGGAGCACCCAGTGCTGCTGACCGAGGCCCCCCTGAACCCCAAGGCCAACAGAGAGAAGATGACTCAGGTGAGGCTCGGCCGACGCCCGTGCTCCTCCCGTCCTTTCCCCAGTCATTTTCTGCCCGGCTTGATTTCTGACATTA
+
CCCCCFFFFFFFGGGGGGGGGGGHHHHHHGHFHHHHHGHHHGHHHGHGHGHHGGGGGHGHHHHHGHHGHHHHHGHHHGGHHHHHHHHHGGGGGHHGGGGGGGHHGGGGGGGGHHHHGGHFHHHHHHHHHHGGGGGGGGGGGGHHHHGGGGHGHHGGGGGGGGGGGGGGGGGGGGGGGGGGGGGGFFFFFFFFFFFF9DFEFFFFFFD;ADDFFFFFFFBFFFFFFFFFFFFFFFFFFFFFFFFFFFFFFF9
@M05620:45:000000000-G6HP7:1:1101:15170:5857 1:N:0:151
AAACCAAGCAGACACTCACCGCTCCCTCGCCACAGGCCAATAGTTTGTCCTCACTGAGTTGGCAACAAGTGGCTGCTGTGGCTGCCATTTTTCTGGTGATGGCCATCAGCTCCGACGAGGTCAGCTGGGGGGCTTTCTTTGTGTAAGCAACGAGAAACCTGAAAGAAGCATTTTTTAACTAAGTCCTGCTGAGTCATTCATGAGTTTTTAGCCGCCTTGCTTCTTCTCACAGACTCTCTACTCTCATGCCA
+
BBBBBAAFBFFFGGGGGGGGGGGGGGHHGGGGGFHHGGFFG3GGHHHHHHHHHHHHFHHHHHHHHHHHHHHHGHGGHEGHHHHGGHHHHHHHHHHHHHGHHHHHHHHHHHHHHGFGGGGGGH2GHHHHGGGGGGGGGGGGGGGGBBFFFFFFEFADFFFFFFFFFFFFFFFFFFFFFFFFFFFFFFFFFFFFFFFFFFFFFFFFFFFFFFFFFFFFFFFFFFFFFFFFFFBFFFFFFFFFFFFFFFFFFF/
@M05620:45:000000000-G6HP7:1:1101:7086:5859 1:N:0:151
CATCCTGACCCTGAAGTACCCCATTGAGCATGGCATCGTCACCAACTGGGACGACATGGAGAAGATCTGGCACCACACCTTCTACAACGAGCTGCGCGTGGCCCCGGAGGAGCACCCAGTGCTGCTGACCGAGGCCCCCCTGAACCCCAAGGCCAACAGAGAGAAGATGACTCAGGTGAGGCTCGGCCGACGCCCGTGCTCCTCCCGTCCTTTCCCCAGTCATTTTCTGCCCGGCTTGATTTCTGACATTT
+
BBBAAFFFFFFFGGGGGGGGGGGHHHHHHHHHHHFHHGHHGGHGHGFGHHEGGEGGGHHFHFHFFGHHHGHHHGHHHGGHHGHHHHHHGEFGGHGGGGGGGGHHGGFBDG/CHHHHGGHHHHHHHHH1GHGCFGGGGGGGGGBGHHGGFDGEHHEEG?FFGFGGFGBFGFGGGGFGGGGGGGEFFFFFF=DFCFFF9;99FFFFFFF;DFFFFFFFFFFFFFFFBFFFF9BEDFAFFA.BFFEFF/;/BF/
@M05620:45:000000000-G6HP7:1:1101:24801:5873 1:N:0:151
TACCTGTACTGGGGAAGCATTTGAATATCCCCCCATGGTGATGGGGACGGAGAACTGCTCCATAAACACAGGCAACGTGCCTAACTTTCCCGGGAAGATGAAGTCAAAGAGCGACCACAGCTCTTCGGAGGTTATTTTGCATCGGTGAGCCAGACAGAATGATCCGATGAGGGGTGCGAAACTATTTGAGGAAAGGAAGCACCTTTTTATTAAATTTACCTTTTAGCAATCGCCATTCCTACCCTAAAGAT
+
BBBBBFFFFFFFGGGGGGEGGGHHHHHHHHHGGGEHHHHHHHHHHGGGGGGGGHHHHHHHHHHHHHHHHHHHGHGHGHHHHHHHHHHHHHHGGGC/FHHHHHHHHHHHHHHHGGGGGHHHHHHHHHHGFGGGHGHHHHHGHHHGGGGAGGHGHFGGHHGHHHHHHHCEGFHHFGEFGFC@DDGFFGGGEEGCFFFGFGGGGGFFFFFFFFFBB/BFFFFFFFFFEFFFFFFFFFFEFFFFFFFFFFBBFFF
@M05620:45:000000000-G6HP7:1:1101:24782:5890 1:N:0:151
TACCTGTACTGGGGAAGCATTTGAATATCCCCCCATGGTGATGGGGACGGAGAACTGCTCCATAAACACAGGCAACGTGCCTAACTTTCCCGGGAAGATGAAGTCAAAGAGCGACCACAGCTCTTCGGAGGTTATTTTGCATCGGTGAGCCAGACAGAATGATCCGATGAGGGGTGCGAAACTATTTGAGGAAAGGAAGCACCTTTTTATTCCATTTACCTTTTAGCAATCGCCATTCCTACCCTAAAGAT
+
A>AAA1FDDFFCF?FEAAAFGG3A1DGHHHHGGGCHBCG1DDF1AEAEECCAFHHHFHHHHGHHGHHHHEFEFGFH>GEHGHHGHHHHHHHEEGE/EGHHGHEGFGDGFHBG@?BCCHHHHHHGHHAEGGGGHHHHHHGFFHHGCECFGHHFFHGHHHHHFHFDG.ECCFB/;-CCC@?-AAGGFGGBF.B0CB.AFBFAFGFFFFFFEEF//BFFFFFFFFFFF/BBFFFAEBFFFFFFFFFFFFFF/B;
@M05620:45:000000000-G6HP7:1:1101:17078:5927 1:N:0:151
TACCTGTACTGGGGAAGCATTTGAATATCCCCCCATGGTGATGGGGACGGAGAACTGCTCCATAAACACAGGCAACGTGCCTAACTTTCCCGGGAAGATGAAGTCAAAGAGCGACCACAGCTCTTCGGAGGTTATTTTGCATCGGTGAGCCAGACAGAATGATCCGATGAGGGGTGCGAAACTATTTGAGGAACGGAAGCACCTTTTTATTAAATTTACCTTTTAGCAATCGCCATTCCTACCCTAAAGAT
+
BBBBBFFFFFFFGGGGGGGGGGHHHHFHHHHGGGGHHHHHHHHHHGEFGGFGGHHHHHHHHHHHHHHHHHHHGHHHGHHHHHHGHHHHHHHGGGGEGGHHHHHHHHHFHFHHGGGGCHHHHHHHHHHGDFGEH1GHHHHHHHHGGGGGHHHHHHEHHGHHHFHHHHAFGGHHGGEGGGG?-AFFGGGGGGGFG.9EGAEFBFFFFFFFEFFFFEFFFFFFFFFFEFFFBFFFFFFFFFFFBFFFFBBBFBB
@M05620:45:000000000-G6HP7:1:1101:10493:5931 1:N:0:151
AGATTACTGCAACAGTTCCCCCTGGACCTGGAAAAGTTTCTTGCCTGGCTTACAGAAGCTGAAACAACTGCCAATGTCCTACAGGATGCTACCCGTAAGGAAAGGCTCCTAGAAGACTCCAAGGGAGTAAAAGAGCTGATGAAACAATGGCAAGTAAGTCAGGCATTTCCGCTTTAGCACTCTTGTGGATCCACTTGAACAATTCTCAGCATTTGTACTTGTAACTGACAAGCCAGGGACAAAACAAAGAT
+
A>AAAFFFDF1@FG1GGGGGGGGFFHGHHFE0FAEHHHHHHHHHHHHGHHHFGGFFEGGHHHHFHGHHHHHHFEG1GHHH2GGFGGHHGH2FHHGG@/FHEF0BGFGHGHHHGHGFGHHH1B>FC/EEH1FEG/FFHHFHHGDFHGHHFFGG1FHHHHHHGHHHCGHHHHGGGGGD1GHHHHHHFHHGHHHHH/DHH<GG0CGHHHHGHHHHHHHHFCGHGHECGHH0CGHFGG9AEG?E.9/CFGAAG/F
@M05620:45:000000000-G6HP7:1:1101:17105:5951 1:N:0:151
CATCCTGACCCTGAAGTACCCGGCTTGATTTCTGACATTAGATCGGAAGAGCACACGTCTGAACTCCAGTCACGCACTACAATCTCGTATGCCGTCTTCTGCTTGAAAAAAAAAACCCCATCATCTCCCCTCCCCCCCCCTCCCCCCCCCACCCCCCCCTTCCCCCCTCCCTCCTTTTCCTCCTCCCCTCCTCCCCCCCTCCCCCCTGCCTCTCCCCCCTCCTATTCTCCCCTCCCTCTACTCTCCCCTCC
+
CCCCCFFFFFFFGGGGGGGGGGGGGGGHHHHHHHHHHHHHHFHHHGFGGGHHHHHHGHHHGHHHHHHHHHHFHGHGGGHHBFHHGHHFGHHHHGGGHGHHHHGHC0FFGFEE////////2@22222@0?0///</>A---..;.;--:--.;AB-@---.;/9/.;-.:./B.////;//;//9/../:9/9/...;9-9....;-.9.////9:..--:.;/////:/:./..9:;////;:/:/.9.9
@M05620:45:000000000-G6HP7:1:1101:14370:6014 1:N:0:151
CATCCTGACCCTGAAGTACCCCATTGAGCATGGCATCGTCACCAACTGGGACGACATGGAGAAGATCTGGCACCACACCTTCTACAACGAGCTGCGCGTGGCCCCGGAGGAGCACCCAGTGCTGCTGACCGAGGCCCCCCTGAACCCCAAGGCCAACAGAGAGAAGATGACTCAGGTGAGGCTCGGCCGACGCCCGTGCTCCTCCCGTCCTTTCCCCAGTCATTTTCTGCCCGGCTTGATTTCTGACATTA
+
CCCCCFFFFFFFGGGGGGGGGGGHHHHHHHHHHGHHHGHHHGHHHGHHHHHHGGGGGHHHGHHHHHHHHHHHHGHHHGGHHHHHHHHHGGGGGHHGGGGGGGHHGGGGGGGGHGHHGGHFHHHHFHHHHHGGGGGGGGGGGGHHHHGGGGHGHHGGGGGGGGGGGGGFGGGGGGGGGGGFGGGGFFFFFDACCFFFCFFFFFFFFFFADFAFFFFFFFFFFBFFFFFFFEFF.CFFFFFFFFFFFBFFFF0
@M05620:45:000000000-G6HP7:1:1101:9670:6029 1:N:0:151
CATCCTGACCCTGAAGTACCCCATTGAGCATGGCATCGTCACCAACTGGGACGACATGGAGAAGATCTGGCACCACACCTTCTACAACGAGCTGCGCGTGGCCCCGGAGGAGCACCCAGTGCTGCTGACCGAGGCCCCCCTGAACCCCAAGGCCAACAGAGAGAAGATGACTCAGGTGAGGCTCGGCCGACGCCCGTGCTCCTCCCGTCCTTTCCCCAGTCATTTTCTGCCCGGCTTGATTTCTGATATTT
+
CCCCDFFFFFFFGGGGGGGGGGGHHHHHHHHHHHHHHGHHHGHHHGHHHHHHGGGGGHHHHHHHHHHHHHHHHGHHHGGHHHHHHHHHGGGGGHHGGGGGGGHHGGGGGGGGHHHHGGHHHHHHHHHHHHGGGGGGGGGGGGGHHHGGGGHGHHGGGGGGGGGGGGGGGGGGGGGGHGGGGGGGFFFFFFFFFFFFFFFFFFFFFFFFFFFFFFFFFFFFFFFFFFFFFFFFFFFFFFFFFFFFFBFFFF0
@M05620:45:000000000-G6HP7:1:1101:9681:6044 1:N:0:151
CATCCTGACCCTGAAGTACCCCATTGAGCATGGCATCGTCACCAACTGGGACGACATGGAGAAGATCTGGCACCACACCTTCTACAACGAGCTGCGCGTGGCCCCGGAGGAGCACCCAGTGCTGCTGACCGAGGCCCCCCTGAACCCCAAGGCCAACAGAGAGAAGATGACTCAGGTGAGGCTCGGCCGACGCCCGTGCTCCTCCCGTCCTTTCCCCAGTCATTTTCTGCCCGGCTTGATTTCTGATATTA
+
CCBCCFFDFFFFGGGGGGGGGGGHHHGHGHHHGHGHHGHHHGHHHGHHHHHHGEFEGHHHHHHHHHHHHGHHHGGHHGGHHHHFHHHH?FGGGHHGGGGGGGHHGGGGGGGFHHHHGGHHHHHHHHHHHHGGGGGGGGGGGGHHHHGGGGHGHHGEGGGGGGGEBFFFGGGGGGFGFGFGGFGGFCEFFAFFFFFFDADFFFFFFFAEFFFFFFFFFFDFF0FFFFFF0FFFDFFFFCFFFFFFF09FBF0
@M05620:45:000000000-G6HP7:1:1101:9457:6088 1:N:0:151
ATCTCTATCTCCTAAAAACCTGTTTAGATTTGGAGATAGACCTTCAGGTTTTTCATCATTTTCTGCATGAATTATACATTGACCACGTTCCAGCGTGGTCAGTTTGCAGCATTCTGTTATTTTGTTTGACAGAGTGTCTTGTTGAGAACATATGTAGGACATGATTTTTTCCTGCAACAGGGAAAATAAAGTATAAGTTTTAAAGATTTATTCTTTAATAAAGGATCTCAAAGCCAGCTTTAGAAAAAGGA
+
BAABBFFFFFFFGGGGGGGGGGHHHHHHHHHHHGHHHHHHHHHHHHHHHHHGGHHHHFHHHHHHHHEHHGHHHHHHHHHHHHHHHHGHHHHFHHGGGGHHHHHHHHHHHHGHHHHHHHHHHHHHHHHHHHHHHGGHHHHHHHHHHHHGHHHHHHHHHHHHFHHHHHHHHGHHHHHHGHHHHGGHEHGGEGGHHHHHGFGHHHFGHHHHHHHHHHHHHHHHDFFGFFHHHGFHGCGGGGHHHHHHCFHHGGF
@M05620:45:000000000-G6HP7:1:1101:9435:6093 1:N:0:151
ATCTCTATCTCCTAAAAACCTGTTTAGATTTGGAGATAGACCTTCAGGTTTTTCATCATTTTCTGCATGAATTATACATTGACCACGTTCCAGCGTGGTCAGTTTGCAGCATTCTGTTATTTTGTTTGACAGAGTGTCTTGTTGAGAACATATGTAGGACATGATTTTTTCCTGCAACAGGGAAAATAAAGTATAAGTTTTAAAGATTTATTCTTTAATAAAGGATCTCAAAGCCAGCTTTAGAAAAAGGA
+
BBBBBFFFFFFFGGGGGFGGFGHHHHHFHHHHHFHHHGFFGFHHHHHHHHHGEHGHHHHHHGHHHHHHHHDGHHHHHFGHHFHHHHGHHHHBEHGGGGHHHHHHHHHHHHHHHHHHHHHHHHHHHHHHGHHHHHHHHHHHHHHGFGHHHHHHHHHHHHHHHHHFHHHHHCHHHHGHGHHFFAFGAFFGHFGGHFGFGFGHHHBFGGGGGHHHHHHHHGGDGFGFFGFHHHHHHHHHHGHGHHHGGHHHGGF
@M05620:45:000000000-G6HP7:1:1101:9449:6106 1:N:0:151
ATCTCTATCTCCTAAAAACCTGTTTAGATTTGGAGATAGACCTTCAGGTTTTTCATCATTTTCTGCATGAATTATACATTGACCACGTTCCAGCGTGGTCAGTTTGCAGCATTCTGTTATTTTGTTTGACAGAGTGTCTTGTTGAGAACATATGTAGGACATGATTTTTTCCTGCAACAGGGAAAATAAAGTATAAGTTTTAAAGATTTATTCTTTAATAAAGGATCTCAAAGCCAGCTTTAGAAAAAGGA
+
CCCCDFFFFFFFGGGGGGGGGGHHHHHHHHHHHHHHHHHHHHHHHHHHHHHGGHHHHHHHHHIHHHHHHHHHHHHHHHHHHHHHHHGHHHHHHHGGGGHHHHHHHHHHHHHHHHHHHHHHHHHHHHHHHHHHHHHHHHHHHHHHHHHHHHHHHHHHHHHHHHHHHHHHHGHHHHGHHHHHHGGHHHHHHHHHHHHHHHHHHHHHHHHHHHHHHHHHHHHHHGHHGHGHHHHHHHHHHGHHHHGHHHHHGGH
@M05620:45:000000000-G6HP7:1:1101:22489:6124 1:N:0:151
CATCCTGACCCTGAAGTACCCCATTGAGCATGGCATCGTCACCAACTGGGACGACATGGAGAAGATCTGGCACCACACCTTCTACAACGAGCTGCGCGTGGCCCCGGAGGAGCACCCAGTGCTGCTGACCGAGGCCCCCCTGAACCCCAAGGCCAACAGAGAGAAGATGACTCAGGTGAGGCTCGGCCGACGCCCGTGCTCCTCCCGTCCTTTCCCCAGTCATTTTCTGCCCGGCTTGATTTCTGACATTA
+
CCCCDFFFFFFFGGGGGGGGGGGHHHHHHHHHHHHHHGHHHGHHHGHHHHHHGGGGGHHHHHHHHHHHHHHHHGHHHGGHHHHHHHHHGGGGGHHGGGGGGGHHGGGGGGGGHGHHGGHHHHHHHHHHHHGGGGGGGGGGGGHHHHGGGGHGHHGGGGGGGGGGGGGGGGGGGGGGHGGGGGGGFFFFFFFFFFFFDFFFFFFFFFFFFFFFHFFFFFFFFFFFFHFFFFFFFFFFFFFFFFFFFEFFFF0
@M05620:45:000000000-G6HP7:1:1101:12232:6202 1:N:0:151
AAACCAAGCAGACACTCACCGCTCCCTCGCCACAGGCCAATAGTTTGTCCTCACTGAGTTGGCAACAAGTGGCTGCTGTGGCTGCCATTTTTCTGGTGATGGCCATCAGCTCCGACGAGGTCAGCTGGGGGGCTTTCTTTGTGTAAGCAACGAGAAACCTGAAAGAAGCATTTTTTAACTAAGTCCTGCTGAGTCATTCATGAGTTTTTAGCCGCCTTGCTTCTTCTCACAGACTCTCTACTCTCATGCCA
+
CCCCCCCFCFFFGGGGGGGGGGGGGGHHGGGGGHHHGGHHHHHHHHHHHHHGHHHHHHHHHHHHHHHHHHHHGHGGHHHHHHHGGHHHHHHHHHHHHHHHHHHHHHHHHHHHHGGGGGGGGHHHHHHHGGGGGGGGGGGGGGGGGGFFFFFFFFFFFFFFFFFFFFFFFFFFFFFFFFFFFFFFFFFFFFFFFFFFFFFFFFFFFFFFFFFFFFFFFFFFFFFFFFFFFFFFFFFFFFFFFFFFFFFFFF/
@M05620:45:000000000-G6HP7:1:1101:12251:6205 1:N:0:151
AAACCAAGCAGACACTCACCGCTCCCTCGCCACAGGCCAATAGTTTGTCCTCACTGAGTTGGCAACAAGTGGCTGCTGTGGCTGCCATTTTTCTGGTGATGGCCATCAGCTCCGACGAGGTCAGCTGGGGGGCTTTCTTTGTGTAAGCAACGAGAAACCTGAAAGAAGCATTTTTTAACTAAGTCCTGCTGAGTCATTCATGAGTTTTTAGCCGCCTTGCTTCTTCTCACAGACTCTCTACTCTCATGCCA
+
?BBBBBBFBFFFGGGGGGGGGGGGGGHHGGGGGHHGGGHHHHHHHHHHHHH5GHHHHHHHHHHHHHHHHHHHGHGGHHHHHHHGGHHHHHHHHHHHHHGHHHHHHHHHHHHHHGGGFGGGGHHHHHHHGGGGGGGGGGGGGGGGGGFFFFFFFFFFFFFFFFFFFFFFFFFFFFFFFFFFFFFFFFFFFFFFFBFFFFFFFFFFFFFFFFFFFFFFFFFFFFFFFFFFFFFFFFFFFFFFFFFFFFFFFFF
@M05620:45:000000000-G6HP7:1:1101:13225:6212 1:N:0:151
TACCTGTACTGGGGAAGCATTTGAATATCCCCCCATGGTGATGGGGACGGAGAACTGCTCCATAAACACAGGCAACGTGCCTAACTTTCCCGGGAAGATGAAGTCAAAGAGCGACCACAGCTCTTCGGAGGTTATTTTGCATCGGTGAGCCAGACAGAATGATCCGATGAGGGGTGCGAAACTATTTGAGGAAAGGAAGCACCTTTTTATTAAATTTACCTTTTAGCAATCGCCATTCCTACCCTAAAGAT
+
BABABFFFFFFFGGFGGGFGGGHHBHHHHHHGGGGHHHHHHHHHHGGGGGGCFHHHHHHHHHHHH5BGHHHHGHHHGHHHHHHHHHHHHHHGGGGGGHHHHGGHHHHHHHHHGGGGGHHHHHHHHHHGGGGCHHHHHHHHGHHGGGGFF>GHHHGHHHFHHHHHHH?GGGHHGGEDDGGCGDGBFGGGGGGFGEFFFBFGGGFFFFFFFFFFBBFFFFFFFFFFFFFFBFFFFFFFFFFFFFAFFFFFFFF
@M05620:45:000000000-G6HP7:1:1101:13242:6218 1:N:0:151
TACCTGTACTGGGGAAGCATTTGAATATCCCCCCATGGTGATGGGGACGGAGAACTGCTCCATAAACACAGGCAACGTGCCTAACTTTCCCGGGAAGATGAAGTCAAAGAGCGACCACAGCTCTTCGGAGGTTATTTTGCATCGGTGAGCCAGACAGAATGATCCGATGAGGGGTGCGAAACTATTTGAGGAAAGGAAGCACCTTTTTATTAAATTTACCTTTTAGCAATCGCCATTCCTACCCTAAAGAT
+
BBCCCFFFFFFFGGFGGGGGGGHHHHHHHHHGGGGHHHGHHHHHHGGGGGGGGHHHHHHHHHHHHHHHHHHHGHHHGHHHHHHHHHHHHHHGGGGGGHHHHHHHHHHHHHHHGGGGGHHHHHHHHHHGGGGGHHHHHHHHGHHGGGGCFFHHHHGHHHHHHHHHHHGGGHHHGGECGGDGGGGFGGGGGGGFFGFFFFGGFGFFFFFFFFFFFFFFFFFFFFFFFFFFFFFFFFFFFFFFBF.FFFFFFBB
@M05620:45:000000000-G6HP7:1:1101:13224:6230 1:N:0:151
TACCTGTACTGGGGAAGCATTTGAATATCCCCCCATGGTGATGGGGACGGAGAACTGCTCCATAACCACAGGCAACGTGCCTAACTTTCCCGGGAAGATGAAGTCAAAGAGCGACCACAGCTCTTCGGAGGTTATTTTGCATCGGTGAGCCAGACAGAATGATCCGATGAGGGGTGCGAAACTATTTGAGGAAAGGAAGCACCTTTTTATTAAATTTACCTTTTAGCAATCGCCATTCCTACCCTAAAGAT
+
BBBBBFFFFFFFGGGGGGGGGGHHGHHHHHHGGGGHHHGHHHHHHGGGGGGGGHHHHHHHHHHHHFHHGHHHGGHHGHHHHHHHHHHHHHHGGGGGGHHHHHHFGHHHHHHHGGGGGHHHHHHHHHHGGGGEHGHHHHHHGHHGGEGGF>CGHHGHHHHFHHHHHHFGGHHHGGDFGGDGGGGGGGGGGGGFFBFGGFGGGFFFFFFFFFFFFFFFFFFFFFFFFFFFFFFFFFFFFFFFFFFFFFFFFFF
@M05620:45:000000000-G6HP7:1:1101:13076:6233 1:N:0:151
ATCTCTATCTCCTAAAAACCTGTTTAGATTTGGAGATAGACCTTCAGGTTTTTCATCATTTTCTGCATGAATTATACATTGACCACGTTCCAGCGTGGTCAGTTTGCAGCATTCTGTTATTTTGTTTGACAGAGTGTCTTGTTGAGAACATATGTAGGACATGATTTTTTCCTGCAACAGGGAAAATAAAGTATAAGTTTTAAAGATTTATTCTTTAATAAAGGATCTCAAAGCCAGCTTTAGAAAAAGGA
+
ABBBBFFFFF@FFGFFGGGGGFHFFHGHHGHGGHHHHHHGDGHHHHHHFGHCFGHHHGHHHHHHHHHFHFHHHHHHFFFHHHHHHHGHHHCGFFGEEGGHFHFGHHHHHHGGHHHHHHGHHHHHGHHHGHHHHHGHGFHHHHHHHHGHHHHGHHHHHHHHHHHHHHHHHCGHHHBFHHHHHGGHHGGGGHHFGHHFHGHHHHHHHHHHHHHHHHHHGHHHHEHGHHHHHHHHHHGHHGHHHHHHHHHHGGH
@M05620:45:000000000-G6HP7:1:1101:24957:6321 1:N:0:151
ATCTCTATCTCCTAAAAACCTGTTTAGATTTGGAGATAGACCTTCAGGTTTTTCATCATTTTCTGCATGAATTATACATTGACCACGTTCCAGCGTGGTCAGTTTGCAGCATTCTGTTATTTTGTTTGACAGAGTGTCTTGTTGAGAACATATGTAGGACATGATTTTTTCCTGCAACAGGGAAAATAAAGTATAAGTTTTAAAGATTTATTCTTTAATAAAGGATCTCAAAGCCAGCTTTAGAAAAAGGA
+
DDDDDFFFFFFFGGGGGGGGGGHHHHHHHHHHHHHHHHHHHHHHHHHHHHHGGHGHHHIIHHIIHHGHHHHHHGHHHHHHHHHHHHGHHHHHHHGGGGHHHHHHHHHHHHHHHHHHHHGHHHHHHHHHHHGHHHGHHHHHHHHHHHHHHHHHHHHHHHHHHHHGHHHHHGHHHHHHHHHHHGGFHHHHHHHGHHHGGHHHHHHGHHHHHHHHHGHHHGHHHGHHGHHHHHHHHHHHHGHHHHHHHHHHDGH
@M05620:45:000000000-G6HP7:1:1101:24184:6338 1:N:0:151
TACCTGTACTGGGAAGCATTTGAATATCCCCCCATGGTGATGGGGACGGAGAACTGCTCCATAAACACAGGCAACGTGCCTAACTTTCCCGGGAAGATGAAGTCAAAGAGCGACCACAGCTCTTCGGAGGTTATTTTGCATCGGTGAGCCAGACAGAATGATCCGATGAGGGGTGCGAAACTATTTGAGGCAAGGAAGCACCTTTTTATTAAATTTACCTTTTAGCAATCGCCATTCCTACCCTAAAGATC
+
ABBABFFFFFFFE4AEGFGGGFGGF6FHHHGGGG2FGBGBEHBDGCEGG1B0FBHHHHHHHHFFHHGGCCGGHFF?CEGFHFEGHHHHHFGEGE/ECDG4?EDGHDGG3?GGGGGGHHHHHGHHHHGDGGGHGHHHHHHFHHGGGGGHHFHHFGHHHFHHHHHHHCGFGHHGGECGGD-AGGGGGGGBEE.;.EEFGGGGFEFFFFFEFFFBBFFFFFFFFFFFFFFFFFFFDDFFFFFFFFFFFFBFBFB
@M05620:45:000000000-G6HP7:1:1101:17336:6345 1:N:0:151
AGATTACTGCAACAGTTCCCCCTGGACCTGGAAAAGTTTCTTGCCTGGCTTACAGAAGCTGAAACAACTGCCAATGTCCTACAGGATGCTACCCGTAAGGAAAGGCTCCTAGAAGACTCCAAGGGAGTAAAAGAGCTGATGAAACAATGGCAAGTAAGTCAGGCATTTCCGCTTTAGCACTCTTGTGGATCCAATTGAACAATTCTCAGCATTTGTACTTGTAACTGACAAGCCAGGGACCAAACAAAGAT
+
AAAAAFFF3D1BGG1GGGGGGGGEAGHHHBAG1AFHGGHHHHHFHHHFHHHEHHFFHHHHHGFGHHHHHHHHFGHHHHHHFHHHH0GFHH2FGHGEEGFHHB0FAGGHGHHHFHHFHHHF11F?>/EEGGGHHEGFGH1FH2BGHHHHHGHHHGGHHGDFGDHHFHGHHHGGGGGF<DHGHGHHG<GF1FCGF0DDHFFH0CGHHHHDGGHHFHFGGFGFFHFBHHF0::GFHGFGFGFG...9EGEFF99
@M05620:45:000000000-G6HP7:1:1101:5854:6355 1:N:0:151
TACCTGTACTGGGGAAGCATTTGAATATCCCCCCATGGTGATGGGGACGGAGAACTGCTCCATAAACACAGGCAACGTGCCTAACTTTCCCGGGAAGATGAAGTCAAAGAGCGACCACAGCTCTTCGGAGGTTATTTTGCATCGGTGAGCCAGACAGAATGATCCGATGAGGGGTGCGAAACTATTTGAGGAAAGGAAGCACCTTTTTATTAAATTTACCTTTTAGCAATCGCCATTCCTACCCTAAAGAT
+
BBCCCFFFFFFFGGGGGGGGGGHHHHHHHHHGGGGHHHGHHHHHHGGGGGFEGHHHHHHHHHHHHHHGHHHHGHHHGHHHHHHHHHHHHHHGGGCGGHHHHHHHHHHHHHGHGGGGGHHGHHHHHHHGGGGAGGHHHHHHFHHGDEGGGHHHHHGHHHHHHHHHHFAGGHHHGGGCGGGGGGGGGGGGGGGFGGGGGGGGGGFFFFFFFFFFF0FFFFFFFFFFFBFFFFFFFFFEFFFFFFFFFFFFFFF
@M05620:45:000000000-G6HP7:1:1101:17346:6360 1:N:0:151
AGATTACTGCAACAGTTCCCCCTGGACCTGGAAAAGTTTCTTGCCTGGCTTACAGAAGCTGAAACAACTGCCAATGTCCTACAGGATGCTACCCGTAAGGAAAGGCTCCTAGAAGACTCCAAGGGAGTAAAAGAGCTGATGAAACAATGGCAAGTAAGTCAGGCATTTCCGCTTTAGCACTCTTGTGGATCCAATTGAACAATTCTCAGCATTTGTACTTGTAACTGACAAGCCAGGGACAAAACAAAGAT
+
BABBBFFFDF4FGGGGGGGGGGGGHHHHHHFHHHHHHHHHHHHHHHHHHHHHHHHHHHHHHHHHHHHHHHHHHHHHHHHHHHHHHHHHHHGHHHGGEGHHHHHHGHHHGHHHHHHHHHHHHHDFEGFGHDGHHGHHHHGHH?FGHHHHHHHHHGHHHHHHHHHHHHHHHHGGGGGHHHGHHHHHHHHGGHHHGGHHHFHHHHHHHHHHHHHHHHHHHGHHHHHGHHHHGHHHHGGGGGGGEFCFGGGGGGG
@M05620:45:000000000-G6HP7:1:1101:16680:6375 1:N:0:151
TACCTGTACTGGGGAAGAGTGTAGCAATCGCCATTCCTACCCTAAAGATCGGAAGAGCACACGTCTGAACTCCAGTCACGCACTACAATCTCGTATGCCGTCTTCTGCTTGAAAAAAAAAAAAAAAAAAGAAAACAACAAACATACAGAGATCGACTATAGCAAAACAAACAACGAGTGATAGGTAACTGTAAACGGCAACATAAAAACGAGAACACAACAGCGCGAGGCAGTAGAGGAAGGCAGGATGCG
+
CCCCDFFFFFFFGGGGGGGGGGHHHHHHHGGGGGHHHHGHHHHHHHHHHHHGGGGHHHGHHHGHHHGGGHHHHGHGHHHGHGGGHHHHHFHHHFFHHHHGFGHGHHHHHHHFGGHHGGGF>/>><<-><.../</<A....::0:0000//0<..-.-0000000/........-....<000/00000000000..---../00000.-...90//.<../.---<-9-../0000/./:....-.00/-
@M05620:45:000000000-G6HP7:1:1101:9632:6516 1:N:0:151
AGATTACTGCAACAGTTCCCCCTGGACCTGGAAAAGTTTCTTGCCTGGCTTACAGAAGCTGAAACAACTGCCAATGTCCTACAGGATGCTACCCGTAAGGAAAGGCTCCTAGAAGACTCCAAGGGAGTAAAAGAGCTGATGAAACAATGGCAAGTAAGTCAGGCATTTCCGCTTTAGCACTCTTGTGGATCCAATTGAACAATTCTCAGCATTTGTACTTGTAACTGACAAGCCAGGGACAAAACAAAGAT
+
AAAAAFFFFF4DFGGGGGGGGGGGHHHHHFAGHHHHHHHHHHHGHHHHHHHHHHHGHHHHHGHFHHHHHHHHHHHHGHHHHHHHHHHHGHBGHHGGGGHHHHGFGHHHGHHHHH3CGHHGFHHFAAEEHFGFHEHHHHFHHFGHHHHHHHHHHGHHHHHHHHHHHHHHHHGGGGGHHHHHHHHHHGHGHHHHH0GHHFFCGHHHHHHGHHHHFHHHHHHGHFGHHHG0FHHHHGFFGDEEAFCFGGGGGGF
@M05620:45:000000000-G6HP7:1:1101:15966:6557 1:N:0:151
CATCCTGACCCTGAAGTACCCCGGCTTGATTTCTGACATTAGATCGGAAGAGCACACGTCTGAACTCCAGTCACGCACTACAATCTCGTATGCCGTCTTCTGCTTGAAAAAAAAAAAAAAAACACACCATGAACGATACCATCAGATTTCCTCAATAACTAATAAAACGAATTAGGAAGCAATGACTCACAGTACACCGACTACATACCAGCGAAAGAGGGTTGACGAGCCACCTGACCTACAACCACTCC
+
BCCBCFFFFFFFGGGGGGGGGGGGGGGGHHHHHHHGHHHHHHHHHHGGGGGHHHHHHGHHHGHHHHHHHHHHHHGHGGGHHHFHGHHHGGHHGHGGGHGHHHHHHHFFHHHE<B@B//</->..0...<000<0<..<-:00/000000000C00000C000090;09-9...00000..//0000000/00/;////---9-:///////.----.//....-/9;:---//:A//////9///.;.///
@M05620:45:000000000-G6HP7:1:1101:5304:6574 1:N:0:151
CATCCTGACCCTGAAGTACCCCATTGAGCATGGCATCGTCACCAACTGGGACGACATGGAGAAGATCTGGCACCACACCTTCTACAACGAGCTGCGCGTGGCCCCGGAGGAGCACCCAGTGCTGCTGACCGAGGCCCCCCTGAACCCCAAGGCCAACAGAGAGAAGATGACTCAGGTGAGGCTCGGCCGACGCCCGTGCTCCTCCCGTCCTTTCCCCAGTCATTTTCTGCCCGGCTTGATTTCTGACATTT
+
CCCCCFFFFFFFGGGGGGGGGGGHHHHHHHHHHGHHHGHHHGHHHGHHHHHHGGGGGHHHHHHHHHHHHHHHHGHHHGGHHHHHHHHHGGGGGHHGGGGGGGHHGGGGGGGGHGHHGGHGHHHHHHHHHHGGGGGGGGGGGGHHHHGGGGHGHHGGGGGGGGGFGGGGGGGGGGGGGGGGGGGGFFFFFFFFFFFF@DFFFFFFFFFEFFFFFFFFFFBFFFFFFFFFFFFFFFFFFFAFFFFFFBFFFF0
@M05620:45:000000000-G6HP7:1:1101:15563:6616 1:N:0:151
ATCTCTATCTCCTAAAAACCTGTTTAGATTTGGAGATAGACCTTCAGGTTTTTCATCATTTTCTGCATGAATTATACATTGACCACGTTCCAGCGTGGTCAGTTTGCAGCATTCTGTTATTTTGTTTGACAGAGTGTCTTGTTGAGAACATATGTAGGACATGATTTTTTCCTGCAACAGGGAAAATAAAGTATAAGTTTTAAAGATTTATTCTTTAATAAAGGATCTCAAAGCCAGCTTTAGAAAAAGGA
+
CDDDDFFFFFFFGGGGGGGGGGHHHHHHHHHHHHHHHHHHHHHHHHHHHHHGGHHHHHIHHHIIHHHHHHHHHHHHHHHHHHHHHHGHHHHHHHGGGGHHHHHHHHHHHHHHHHHHHHHHHHHHGHHHHHHHHHHHHHHHHHHHHHHHHHHHHHHGHHHHHHHHHHHHHGHHHHHHHHHHHGGHHHHHHHHHHHHHHHHHHHGHHHHHHHHHHHHHHGHHHHHHHHHHHHHHHHHHHGHHHHHHHHHHGGH
@M05620:45:000000000-G6HP7:1:1101:15574:6632 1:N:0:151
ATCTCTATCTCCTAAAAACCTGTTTAGATTTGGAGATAGACCTTCAGGTTTTTCATCATTTTCTGCATGAATTATACATTGACCACGTTCCAGCGTGGTCAGTTTGCAGCATTCTGTTATTTTGTTTGACAGAGTGTCTTGTTGAGAACATATGTAGGACATGATTTTTTCCTGCAACAGGGAAAATAAAGTATAAGTTTTAAAGATTTATTCTTTAATAAAGGATCTCAAAGCCAGCTTTAGAAAAAGGA
+
AAABBFFFFFFFGFGFGGGGGGHHHHHHHHHHHHHHHHHHHHHHHHHHHHHGGHHHHHHHHHHHHHHHHHHHHHHHHHHHHHHHHHGHHHHHHHGGGGHHHHHHHHHHHHHGHHHHHHHHHHHHHHHHHHFHHHGHHHHHHHHHHHHHHHGHGHHHHHGHHHHHHHHHHGHHHHHHHHFHHGGGHHGHHHHGHGB1GFGHHHHGHHHHHHHHHHHHHHHHHHHGHHHHHHHHHHHHHGFHHHHHGFCFDGG
@M05620:45:000000000-G6HP7:1:1101:16344:6709 1:N:0:151
ATCTCTATCTCCTAAAAACCTGTTTAGATTTGGAGATAGACCTTCAGGTTTTTCATCATTTTCTGCATGAATTATACATTGACCACGTTCCAGCGTGATCAGTTTGCAGCATTCTGTTATTTTGTTTGACAGAGTGTCTTGTTGAGAACATATGTAGGACATGATTTTTTCCTGCAACAGGGAAAATAAAGTATAAGTTTTAAAGATTTATTCTTTAATAAAGGATCTCAAAGCCAGCTTTAGAAAAAGGA
+
3>AABFFFFFFFGGGFGGGGGGGGHDGHHHHHHHHHHHFGGHHHHFHHHHHGGH5GH5GHHHHH5FHHHHHHHHHFHHHHHHHHGHEHHHFGHHGGG1BGFFHHHHHHHHHHHHHHHHFGHHHHHHHHHHGFEGHHHHHHHHHH4FG4BFGGHHHHHE?GHG2GHHHHHGHHHHGHFGFHEAFAGCF1F11FFH1?GGGHH<F11=FGHDGHHHHHB1DD000<CDGHHHFD0CHBCEFHHFFCGFFAD.;
@M05620:45:000000000-G6HP7:1:1101:16335:6724 1:N:0:151
ATCTCTATCTCCTAAAAACCTGTTTAGATTTGGAGATAGACCTTCAGGTTTTTCATCATTTTCTGCATGAATTATACATTGACCACGTTCCAGCGTGGTCAGTTTGCAGCATTCTGTTATTTTGTTTGACAGAGTGTCTTGTTGAGAACATATGTAGGACATGATTTTTTCCTGCAACAGGGAAAATAAAGTATAAGTTTTAAAGATTTATTCTTTAATAAAGGATCTCAAAGCCAGCTTTAGAAAAAGGA
+
CCCDDFFFFFFFGGGGGGGGGGHHHHHHHHHHHHHHHHHHHHHHHHHHHHHGGHHHHIHHIIIHHHHHHHHHHHHHHHHHHHHHHHGHHHHHHHGGGGHHHHHHHHHHHHHHHHHHHHHHHHHHHHHHHHHHHHHHHHHHHHHHHHHHHHHHHHHHHHHHHHHHHHHHHGHHHHHHHHHHHGGHHHHHHHHHHHHHHHHHHHHHHHHHHHHHHHHHHHHHHHHHHHHHHHHHHHHHHGHHHHHFHHHHGGH
@M05620:45:000000000-G6HP7:1:1101:6622:6787 1:N:0:151
CATCCTGACCCTGAAGTACCCCGGCTTGATTTCTGACATTAGATCGGAAGAGCACACGTCTGAACTCCAGTCACGCACTACAATCTCGTATGCCGTCTTCTGCTTGAAAAAAAAAAAACACCACATTCCAAACCCGCTTTCGTATTGTTTGACGCATTAATAAGATAAATCACGGCAATCGCCATGCTAACTGACGCTCTGTCCCTGTAGTGCCAGTCTTACCTTACTGCATCGCCGTCTGTGATGCTGAT
+
BBCBCFFFFFFFGGGGGGGGGGGGGGGGHHHHHGHHHHHHFHFHHHGGGGHHHGHHHGHHHGHGHHHHHHHGGGGHGGGHHGHH3FHHGDFHHHGFGHGHHHHHHHFCFHHGG/D>/<//0//?/1111@11...---..0..<</000//00:.-..:0;000;00;0000/..---/0.....0/000/;00/....9////////;////;//////////9////////9.:;9-..//////9///
@M05620:45:000000000-G6HP7:1:1101:6159:6792 1:N:0:151
CATCCTGACCCTGAAGTACCCCATTGAGCATGGCATCGTCACCAACTGGGACGACATGGAGAAGATCTGGCACCACACCTTCTACAACGAGCTGCGCGTGGCCCCGGAGGAGCACCCAGTGCTGCTGACCGAGGCCCCCCTGAACCCCAAGGCCAACAGAGAGAAGATGACTCAGGTGAGGCTCGGCCGACGCCCGTGCTCCTCCCGTCCTTTCCCCAGTCATTTTCTGCCCGGCTTGATTTCTGACATTA
+
CCCCCFFFFFFFGGGGGGGGGGGHHHHHHHHHHHHHHGHHHGHHHGHHHHHHGGGGGHHGHHHGGHHHHHHHHGHHHGGHHHHHHHHHGGGGGHHGGGGGGGHHGGGGGGGGHHHHGGHGHHHHHHHHHHGGGGGGGGGGGGHHHHGGGGHGHHGGGGGGGGGGGGFGGGGGGGGGGGGGGGGGFFFFFCFFFFFFFFDFFFFFFFFADFFFFFFFFFFFFFFFFBFFFFFFFFFFFFFFFFFFFBFFFF0
@M05620:45:000000000-G6HP7:1:1101:26100:6806 1:N:0:151
CATCCTGACCCTGAAGTACCCCATTGAGCATGGCATCGTCACCAACTGGGACGACATGGAGAAGATCTGGCACCACACCTTCTACAACGAGCTGCGCGTGGCCCCGGAGGAGCACCCAGTGCTGCTGACCGAGGCCCCCCTGAACCCCAAGGCCAACAGAGAGAAGATGACTCAGGTGAGGCTCGGCCGACGCCCGTGCTCCTCCCGTCCTTTCCCCAGTCATTTTCTGCCCGGCTTGATTTCTGACATTT
+
DDCCDFFFFFFFGGGGGGGGGGGHHHHHHHHHHHHHHGHHHGHHHGHHHHHHGGGGGHHHHHHHHHHHHHHHHGHHHGGHHHHHHHGHGGGGGHHGGGGGGGHHGGGGGGGGHHHHGGHHHHHHHHHHHHGGGGGGGGGGGGHHHHGGGGHGHHGEGGGGGGGFGFFFGFGGGGGGHGGGGGGGFFFFFFFFFFFFBDFFFFFFFFFFFFFFFFFFFFFFFFFFFHHFFFFFFFAFFF.BFFFFF9FFFF0
@M05620:45:000000000-G6HP7:1:1101:26074:6806 1:N:0:151
CATCCTGACCCTGAAGTACCCCATTGAGCATGGCATCGTCACCAACTGGGACGACATGGAGAAGATCTGGCACCACACCTTCTACAACGAGCTGCGCGTGGCCCCGGAGGAGCACCCAGTGCTGCTGACCGAGGCCCCCCTGAACCCCAAGGCCAACAGAGAGAAGATGACTCAGGTGAGGCTCGGCCGACGCCCGTGCTCCTCCCGTCCTTTCCCCAGTCATTTTCTGCCCGGCTTGATTTCTGACATTA
+
CCCCCFFFFFFFGGGGGGGGGGGHHHHHHHHHHHHHHGHHHGHHHGHHHHHHGGGGGHHGHHHHHHHHHHHHHGHHHGGHHHHHHHHHGGGGGHHGGGGGGGHHGGGGGGGGHHHHGGHHHHHHHHHHHHGGGGGGGGGGGGGHHHGGGGHGHHGGGGGGGGGGFGGGGGGGGGGGGGGGGGGGFFFFACFFFFFFDDFEFFFFFFFFFFFBFFFFFFDFFFFFFFFFFFFF?-BBCAABFFFFFBFFFF0
@M05620:45:000000000-G6HP7:1:1101:5200:6817 1:N:0:151
AGATTACTGCAACAGTTCCCCCTGGACCTGGAAAAGTTTCTTGCCTGGCTTACAGAAGCTGAAACAACTGCCAATGTCCTACAGGATGCTACCCGTAAGGAAAGGCTCCTAGAAGACTCCAAGGGAGTAAAAGAGCTGATGAAACAATGGCAAGTAAGTCAGGCATTTCCGCTTTAGCACTCTTGTGGATCCAATTGAACAATTCTCAGCATTTGTACTTGTAACTGACAAGCCAGGGACAAAACAAAGAT
+
CCCCCFFFFFFFGGGFGGGGGGGGHHHHHHHHHHHHHHHHHHHHHHHHHHHHHHHHHHHHHHHFHHHHHHHHHHHHHHHHHHHHHHHGHHHHHHGGGGHHHHGHHHHHGHHHHHHGHHHHGGHGGEGFHHHHHGHHHHFHHHGHHGHHHHHHHGHHGHHHHHHHHHHHHHGGGGGHHHHHHGHHHHHGHHHHHHHHHGDFHHHHFHHFHHHHHHHHHHHGHGHFHHHHHFHHHGGGGGEGGGGGGGGGGGF
@M05620:45:000000000-G6HP7:1:1101:5221:6820 1:N:0:151
AGATTACTGCAACAGTTCCCCCTGGACCTGGAAAAGTTTCTTGCCTGGCTTACAGAAGCTGAAACAACTGCCAATGTCCTACAGGATGCTACCCGTAAGGAAAGGCTCCTAGAAGACTCCAAGGGAGTAAAAGAGCTGATGAAACAATGGCAAGTAAGTCAGGCATTTCCGCTTTAGCACTCTTGTGGATCCAATTGAACAATTCTCAGCATTTGTACTTGTAACTGACAAGCCAGGGACAAAACAAAGAT
+
CCCCCFFFFFFFGGGGGGGGGGGGHHHHHHHHHHHHHHHHHHHHHHHHHHHHHHHHHHHHHEHHHHHHHHHHHHHHHHHHHHHHHGHEGHHHHHGGGGHHHGFFHHHHGHHHHHHGHHHHHHHGGGGGHHHHHGHHHHGHHHHHHHHHHHHHGGHHGHHHHHHHHHHHHHGGGGGGGHHHHHHHHGHGHHGHGHHHHHHGHHHHHHHGFHHHHHHHHGHGHFHHHHHGHHHFGGGGGGGGGGGGGGGGGFB
@M05620:45:000000000-G6HP7:1:1101:7454:6821 1:N:0:151
CATCCTGACCTGAAGTACCCCATTGAGCATGGCATCGTCACCAACTGGGACGACATGGAGAAGATCTGGCACCACACCTTCTACAACGAGCTGCGCGTGGCCCCGGAGGAGCACCCAGTGCTGCTGACCGAGGCCCCCCTGAACCCCAAGGCCAACAGAGAGAAGATGACTCAGGTGAGGCTCGGCCGACGCCCGTGCTCCTCCCGTCCTTTCCCCAGTCATTTTCTGCCCGGCTTGATTTCTGACATTAG
+
CCCCCFFFFFFFFGGGGGGGGGHHHHHHHHHHHHHHGHHHGHHHGHHHHGHGGGGGHHGHGHGHHHFHHGHHGHHHGGHHHFHHHHHCFGGGHHEGCGGGGHHGGGGGGGGHHHHGEFHHHHHHHFHHHGGGGGGGGGG?F:GHHGGFGGGHHHGGGGFFGDGGFGGGGGFFFFG;CFFGGAFBFFFCFFA9CF=;DDAFFBFFFD:DD.BFBFFFFFFF/BFFFBBBBFFAFA-@AAFFFFFFFFFFF//
@M05620:45:000000000-G6HP7:1:1101:26086:6822 1:N:0:151
CATCCTGACCCTGAAGTACCCCATTGAGCATGGCATCGTCACCAACTGGGACGACATGGAGAAGATCTGGCACCACACCTTCTACAACGAGCTGCGCGTGGCCCCGGAGGAGCACCCAGTGCTGCTGACCGAGGCCCCCCTGAACCCCAAGGCCAACAGAGAGAAGATGACTCAGGTGAGGCTCGGCCGACGCCCGTGCTCCTCCCGTCCTTTCCCCAGTCATTTTCTGCCCGGCTTGATTTCTGACATTA
+
DDDDDFFFFFFFGGGGGGGGGGGHHHHHHHHHHHHHHGHHHGHHEGHHHHHHGGGGGHHHHHHHHHHHHHHHHGHHHGGHHHHHHHHHGGGGGHHGGGGGGGHHGGGGGGGGHHHHGGHHHHHHHHHHHHGGGGGGGGGGGGHHHHGGGGHGHHGGGGGGGGGGGGGGGGGGGGGGGGGGGGGGFFFFFFFFFFFFBDFFFFFFFFFFFFFFFHFFFFFFFFFFFFFFHFFFFFFFFFAFFFFFFBFFFF0
@M05620:45:000000000-G6HP7:1:1101:21896:6829 1:N:0:151
AAACCAAGCAGACACACGTCTGAACTCCAGTCACGCACTACAATCTCGTATGCCGTCTTCTGCTTGAAAAAAAAAAAACTACAACACCAAACTGCACTTACAACCATCAACGACCCCATATCTTACTCCAAAAGCACCCCCAACCCCACCTACCACCATAACTCACCTGCCTCCAGTGACTCTCTTCCTCATCCATCGTTCCTTCCCGCCTTTCTCCATTCCTCCTCTGCCCTTATTAGTTTCGTCCCTTC
+
BBBBBBBFBFFFGGGGGFGGGGHHHHHHHHHHGHGHGGGHHHHG3GGHGGHHHHGEGHGHHHHHHHGFFGHGGGGE///3333B3?//?///B33332222222//?2222//>//?/0011?1<1111111.0010..---........./;.:::.000/000/.0/..00.//;0000000000000090:000...9.////..;-..////;/////;//:.;///9/:/:B//;///.....//9
@M05620:45:000000000-G6HP7:1:1101:7437:6832 1:N:0:151
CATCCTGACCTGAAGTACCCCATTGAGCATGGCATCGTCACCAACTGGGACGACATGGAGAAGATCTGGCACCACACCTTCTACAACGAGCTGCGCGTGGCCCCGGAGGAGCACCCAGTGCTGCTGACCGAGGCCCCCCTGCACCCCAAGGCCAACAGAGAGAAGATGACTCAGGTGAGGCTCGGCCGACGCCCGTGCTCCTCCCGTCCTTTCCCCAGTCATTTTCTGCCCGGCTTGATTTCTGACATTAG
+
CCCCCFFFFFFFGGGGGGGGGGHHHFHHHHHHHHHHGHHHGHHHGHHHHGGGGGGGHHHHHHGHHHHHHHHHGHHHGGHHHHHHHHHFGGGGHHGGGGGGGHHGGGDGGGGHHHHGGHHHHHHHHBGGGGGGGGGGGGFGG.CGHGG.CGGHHEEGGGBCFDFGGGGGGGGGGGGFGFGGGGGFFFFFFFF-BDDFFFFFFFFFFFFFD;BBBFFFBDFFFFFFFFFFFFEFFFFFFFFFFFFF/B/;B9/
@M05620:45:000000000-G6HP7:1:1101:10488:6846 1:N:0:151
AGATTACTGCAACAGTTCCCCCTGGACCTGGAAAAGTTTCTTGCCTGGCTTACAGAAGCTGAAACAACTGCCAATGTCCTACAGGATGCTACCCGTAAGGAAAGGCTCCTAGAAGACTCCAAGGGAGTAAAAGAGCTGATGAAACAATGGCAAGTAAGTCAGGCATTTCCGCTTTAGCACTCTTGTGGATCCAATTGAACAATTCTCAGCATTTGTACTTGTAACTGACAAGCCAGGGACAAAACAAAGAT
+
BBCCCFFFFFFFGGGGGGGGGGGGHHHHHHHHHHHHHHHHHHHHHHHHHHHHHHHHHHHHHHHHHHHHHHHHHHHHHHHHHHHHHHHHHHHHHHGGGGHHHHHHHHHHGHHHHHGHHHHHHHHGGGGGHFHHHGHHHHHHHHHHHHHHHHHHHGHHHHHHHHHHHHHHHHGGGGGHHHHHHHHHHGHGHHHHFCGHHHGGHHHHHHHGHHGHHHHHHHHHHGHGHHHGGHGHHGGGGGGGGFGGGGGGGGG
@M05620:45:000000000-G6HP7:1:1101:24696:6850 1:N:0:151
AGATTACTGCAACAGTTCCCCCTGGACCTGGAAAAGTTTCTTGCCTGGCTTACAGAAGCTGAAACAACTGCCAATGTCCTACAGGATGCTACCCGTAAGGAAAGGCTCCTAGAAGACTCCAAGGGAGTAAAAGAGCTGATGAAACAATGGCAAGTAAGTCAGGCATTTCCGCTTTAGCACTCTTGTGGATCCAATTGAACAATTCTCAGCATTTGTACTTGTAACTGACAAGCCAGGGACAAAACAAAGAT
+
AAABCFFFFFFFGGGFGGGGGGGGHHHHHHGHHHHHGHHHHHHHHHHHHHHHHHHHHHHHHHHHHHHHHHHHHHHHHHHHHHHHHHHHHHHHHHGGGGHHHHHHHHHHGHHHHHHHHHHHHGHGGHGGHHHHHGHHHHHHHHHHHHHHHHHHHGHHHHHHHHHHHHHHHHGGGGGHHHGHHHHHHGHGHHHHHHHHHHFHHHHHHHHHHHHHHHHHHHHHHGHGHHHHHHGHGGFGGGGGGGGGGGGGGGF
@M05620:45:000000000-G6HP7:1:1101:10488:6864 1:N:0:151
AGATTACTGCAACAGTTCCCCCTGGACCTGGAAAAGTTTCTTGCCTGGCTTACAGAAGCTGAAACAACTGCCAATGTCCTACAGGATGCTACCCGTAAGGAAAGGCTCCTAGAAGACTCCAAGGGAGTAAAAGAGCTGATGAAACAATGGCAAGTAAGTCAGGCATTTCCGCTTTAGCACTCTTGTGGATCCAATTGAACAATTCTCAGCATTTGTACTTGTAACTGACAAGCCAGGGACAAAACAAAGAT
+
CCCCCFFFFFFFGGGGGGGGGGGGHHHHHHHHHHHHHHHHHHHHHHHHHHHHHHHHHHHHHHHHHHHHHHHHHHHHHHHHHHHHHHHHHHHHHHGGGGHHHHFHHHHHGHHHHHHHHHHHHHHFAGGGHHHHHGHHHHHHHGHHHHHHHHHHHGHHHHHHHHHHHHHHHHGGGGGHHHGHHHHHHGHGHHHHHGHHHHHGHHHHHHHHHHHHHHHHHHHHHGHHHHHHGHHHHGGGGGGGEFFGGGGGGGF
@M05620:45:000000000-G6HP7:1:1101:19692:6912 1:N:0:151
ATCTCTATCTCCTAAAAACCTGTTTAGATTTGGAGATAGACCTTCAGGTTTTTCATCATTTTCTGCATGAATTATACATTGACCACGTTCCAGCGTGGTCAGTTTGCAGCATTCTGTTATTTTGTTTGACAGAGTGTCTTGTTGAGAACATATGTAGGACATGATTTTTTCCTGCAACAGGGAAAATAAAGTATAAGTTTTAAAGATTTATTCTTTAATAAAGGATCTCAAAGCCAGCTTTAGAAAAAGGA
+
CCCCDFFFFFFFGGGGGGGGGGHHHHHHHHHHHHHHHHHHHHHHHHHHHHHGGHHHHHHIHIHIHHHHHHHHHHHHHHHHHHHHHHGHHHHHHHGGGGHHHHHHHHHHHHHHHHHHHHHHHHHHHHHHHHHHHHHHHHHHHHHHHHHHHHHHHHHHHHHHHHHHHHHHHGHHHHHHHHHHHGGHHHHHHHHHHHHHHHHHHHHHHHHHHHHHHHHHHHHHHHHHHHHHHGHHHHHHHGHHHHHGHGHHGGH
@M05620:45:000000000-G6HP7:1:1101:18590:6966 1:N:0:151
TACCTGTACTGGGGAAGCATTTGAATATCCCCCCATGGTGATGGGGACGGAGAACTGCTCCATAAACACAGGCAACGTGCCTAACTTTCCCGGGAAGATGAGGTCAAAGAGCGACCACAGCTCTTCGGAGGTTATTTTGCATCGGTGAGACAGACAGAATGATCCGATGAGGGGTGCGAAACTATTTGAGGAACGGAAGCACCTTTTTATTAAATTTACCTTTTAGCAATCGCCATTCCTACCCTACAGAT
+
BBBABFFFFFFBFGGCGGGGGGH65G6FGHHGGG2GHGFGBHFGEG2EEE1EEHGHHHHHHEGGE5GHHH1GFAFHGHGHHHGFHHHHHHGDEG?CD0FF4?3GHF3433FFC/BC@GGHHGHHFHHG<@CAF1?GHGFHHHHGFG?.<=FGB/CGHFFHF0DGHH:CDGHHGG:AD@.--;CFGGGG0EF;;.CD9.;A/;EFFFF/9FF//9;BBFFFFFFE/FFF/BFEED.;BFFFFF?FFF?/;9B
@M05620:45:000000000-G6HP7:1:1101:22113:6976 1:N:0:151
CATCCTGACCCTGAAGTACCCCGGCTTGATTTATGACATTAGATCGGAAGAGCACACGTCTGAACTCCAGTCACGCACTACAATCTCGTATGCCGTCTTCTGCTTGAAAAAAAAAAAACCAAAACAAAAAAAGAACTTATTACACAAGGTCCATTCATTCACACCTCTCCTCTTTAGCCCTCTCTTCGTTCCACCTGAACCCTCCCCATCACACGCACTGGCAACAGCCAAGCCTGGACCCCCACACCATC
+
CCCCCFFFFFFFGGGGGGGGGGGGGGGGHHHHHHHHHHHHHHHHHHGGGGHHHHHHHGHHHGHHHHHHHHHHHHGHGGGHHHHHGHHHFGHHHHGGGHGHHHHGHGFHGHHE<BB<////?/=?0//00.--...<00000==GD0<..;C0:000000;:00;./.:;/0/0900000//;9/909.//9/0;../;9C.......///0000--;9;//./0.;/..;9...0../9/9.-99....00
@M05620:45:000000000-G6HP7:1:1101:18602:6980 1:N:0:151
TACCTGTACTGGGGAAGCATTTGAATATCCCCCCATGGTGATGGGGACGGAGAACTGCTCCATAAACACAGGCAACGTGCCTAACTTTCCCGGGAAGATGAAGTCAAAGAGCGACCACAGCTCTTCGGAGGTTATTTTGCATCGGTGAGACAGACAGAATGATCCGATGAGGGGTGCGAAACTATTTGAGGAAAGGAAGCACCTTTTTATTAAATTTACCTTTTAGCAATCGCCATTCCTACCCTAAAGAT
+
CCCCCFFFFFFFGGGGGGGGGGHHHHHHHHHGGGGHHHGGFHHHHGGGGGGGGHHHHHHHHHHHGHHHHHHGGHHHGHHHHHHHHHHHHHHGGGEGGHHHHHHHHHHHHHHHGGGGGHHHHHHHHHHGGGGDHHHHHHHHFHHGGDGFHGHHHHHHHHHHHHHHHHDGGHHGGGGGFDDGGGGGGGGGGGGCFFFGGGGGGGFFFFFFFFFFFBFFFFBFFFFFFFFFFFFFFFFEFFFFFFFFFFFFFFF
@M05620:45:000000000-G6HP7:1:1101:22105:6993 1:N:0:151
CATCCTGACCCTGAAGTACCCCGGCTTGATTTATGACATTAGATCGGAAGAGCACACGTCTGAACTCCAGTCACGCACTACAATCTCGTATGCCGTCTTCTGCTTGAAAAAAAAACACGATCTTCTCACCGCAGCACCCCTGGCCCCCCAGGCCATCAGAGCGACGACGACTCAGGTACGGCTCGGCCGATGCCCGTCCTCCCCCCGTCCTATCCCCCGTCATTTACTGCCCGTCTTTTTTTCTGACTTTT
+
BBBBBFFFFFFFGGGGGGGGGGG2EEEGCFGHFBG5GHHHHGGGHGGGGGHEHHHHFGHHHEHFHGFGHGHHGHCHGGGHFHF@3BD1FEHHFHF?EHGHEBFDFGHHFHG</>///0////02222@>0/////00<.-.<.00.----...C.//0000/--9--9--9..00/000..--.--..-;-..//.-..9//...99D...////;..-...;///////9..-...9//--/////9/;/
@M05620:45:000000000-G6HP7:1:1101:18597:6998 1:N:0:151
TACCTGTACTGGGGAAGCATTTGAATATCCCCCCATGGTGATGGGGACGGAGAACTGCTCCATAAACACAGGCAACGTGCCTAACTTTCCCGGGAAGATGAAGTCAAAGAGCGACCACAGCTCTTGGGGGGTTTTTTTCCATCGGGGGCCCGGACGGAATGATCCGATGAGGGGGGCGAAACTATTTGGGGAAGGAAGCCCCCTTTTTATTAAATTTACCTTTTAGCAACCCCCTTTCCTACCCAAAGATT
+
BBBBBFFFFFFFGGCEEGGGGGHHFHHHHHHGGGGHHHGHHHHHHGGGGGGGGHHHHHHHHHHHHHHHHHHHGHHHGHHHHHHHHHHHGHHGGGFGGHHHHHGHHHGFBHHGGGGGGHHHHHHG22@//>-;-.;EF-/9///;.-9----------9..///:/.;../;FF----999--//;F9B/;-AD.A.;....:-@FFF/.B/;9/;F//;/BFF////:/...;--;/;///:A./:;////
@M05620:45:000000000-G6HP7:1:1101:17452:7014 1:N:0:151
CATCCTGACCCTGAAGTACCCCATTGAGCATGGCATCGTCACCAACTGGGACGACATGGAGAAGATCTGGCACCACACCTTCTACAACGAGCTGCGCGTGGCCCCGGAGGAGCACCCAGTGCTGCTGACCGAGGCCCCCCTGAACCCCAAGGCCAACAGAGAGAAGATGACTCAGGTGAGGCTCGGCCGACGCCCGTGCTCCTCCCGTCCTTTCCCCAGTCATTTTCTGCCCGGCTTGATTTCTGACATTA
+
DDDDDFFFFFFFGGGGGGGGGGGHHHHHHHHHHHHHHGHHHGHHHGHHHHHHGGGGGHHHHHHHHHHHHHHHHGHHHGGHHHHHHHHHGGGGGHHGGGGGGGHHGGGGGGGGHHHHGGHHHHHHHHHHHHGGGGGGGGGGGGHHHHGGGGHGHHGGGGGGGGGGGGGGGGGGGGGGHGGGGGGGFFFFFFFFFFFFBADFFFFFFFFFFFFFFFFFFFFFFFFFFFFFFFFFFD@FFFBFFFFFFFFFFF0
@M05620:45:000000000-G6HP7:1:1101:12362:7037 1:N:0:151
AGATTACTGCAACAGTTCCCCCTGGACCTGGAAAAGTTTCTTGCCTGGCTTACAGAAGCTGAAACAACTGCCAATGTCCTACAGGATGCTACCCGTAAGGAAAGGCTCCTAGAAGACTCCAAGGGAGTAAAAGAGCTGATGAAACAATGGCAAGTAAGTCAGGCATTTCCGCTTTAGCACTCTTGTGGATCCAATTGAACAATTCTCAGCATTTGTACTTGTAACTGACAAGCCAGGGACAAAACAAAGAT
+
CCCCCFFFBD4DFGFBFGGGGGGGGGGHHHHGHHHHGHHHHHHHHHHHHHH3BBGGHGHHHFHHHHHHHHHHHGHHHHHHDFFHGFGGHHDFGHGE@EGHFFFFHHHHGHHHHGHGHHHHHGHGGFGEGDFGHGHHHHGHHEGHHHHHFHHGHGGHFHHHHHHHGHHHHHGGGGGHHGHHHHHHHGGGFHHHGFHHHGHHFHHHHHHHHGGHHHHHHFHHHHFCGHGHGFGHHG/FEGGGEFFFGEEFFF:
@M05620:45:000000000-G6HP7:1:1101:12341:7037 1:N:0:151
AGATTACTGCAACAGTTCCCCCTGGACCTGGAAAAGTTTCTTGCCTGGCTTACAGAAGCTGAAACAACTGCCAATGTCCTACAGGATGCTACCCGTAAGGAAAGGCTCCTAGAAGACTCCAAGGGAGTAAAAGAGCTGATGAAACAATGGCAAGTAAGTCAGGCATTTCCGCTTTAGCACTCTTGTGGATCCAATTGAACAATTCTCAGCATTTGTACTTGTAACTGACAAGCCAGGGACAAAACAAAGAT
+
BBBBBFFFDDBDGGGBGGGGGGGGHHHHHHHHHHHHGHHHHHHHHHHHHHH3BBFGHHHHHHHHHGGHHHHHHHHHGGHHFGHHGGGHHHFGHHGFEGHHHHFHHHHHGHHGHHHHHHHHGHHGEEFEFFHHGGHHHHEHHFHHHGHHHHHHHGFHFHHHHHHGHHHHHHGGGGGGGHHHHHHHHDGGHHHHFCGGHGEHFHHHHHHFGGHHHB:;C0CG0<;CCF0:/:B:GEFFG.:CEFFFFGG?/;;
@M05620:45:000000000-G6HP7:1:1101:13530:7073 1:N:0:151
CATCCTGACCCTGAAGTACCCCATTGAGCATGGCATCGTCACCAACTGGGACGACATGGAGAAGATCTGGCACCACACCTTCTACAACGAGCTGCGCGTGGCCCCGGAGGAGCACCCAGTGCTGCTGACCGAGGCCCCCCTGAACCCCAAGGCCAACAGAGAGAAGATGACTCAGGTGAGGCTCGGCCGACGCCCGTGCTCCTCCCGTCCTTTCCCCAGTCATTTTCTGCCCGGCTTGATTTCTGACATTA
+
BBBBBFFFFFFFGGGGGGGGGGGHHHFHHGHGHHHHHGHHHGHD2FHHHHHFGGGGGHHHHHHHHHHHHHHFHGHHFGGHHHHHHHHHGGGGGHHGGGGGGGHHGGF@DGGGHHHHGEHGHHHHHHHHHHGGGGGGGGGGGGGFHHGGGGHGHHGGGGGGGGGGBGGGGFFGGGGGGGGGGEEGFFFFFFFFFFFA@FFFFFFFFFFAADAFFFFFFBAFFFFFFFFFFFFFFADFFFAFFFFFF/FBFF/
@M05620:45:000000000-G6HP7:1:1101:13547:7083 1:N:0:151
CATCCTGACCCTGAAGTACCCCATTGAGCATGGCATCGTCACCAACTGGGACGACATGGAGAAGATCTGGCACCACACCTTCTACAACGAGCTGCGCGTGGCCCCGGAGGAGCACCCAGTGCTGCTGACCGAGGCCCCCCTGAACCCCAAGGCCAACAGAGAGAAGATGACTCAGGTGAGGCTCGGCCGACGCCCGTGCTCCTCCCGTCCTTTCCCCAGTCATTTTCTGCCCGGCTTGATTTCTGACATTA
+
BBBBBFFFFFFFFGGGGGGGGGGHFHHHHHHHFHHHHGHHDGHHHGHHHHFHGGGGGHHFHHHHHHHGHHHHHGHHHGGHHHHHHHHHGGGGGHHGGGEGGGHHGGFGGGGGHGHHGGHFGHFHHHHGHHGGCGGEGGGCGGGHHHGGGGHGHHGGGGGGGGGGGGGGGGGGGFGGGGGGGGGFCFFFCAFFAFFFFFFEBFFFFFFFFFFFBFFFFFF/BBFFFFB/FFFFFCA;B;.BFBFF/B9;FB/
@M05620:45:000000000-G6HP7:1:1101:11946:7090 1:N:0:151
TACCTGTACTGGGGAAGCATTTGAATATCCCCCCATGGTGATGGGGACGGAGAACTGCTCCATAAACACAGGCAACGTGCCTAACTTTCCCGGGAAGATGAAGTCAAAGAGCGACCACAGCTCTTCGGAGGTTATTTTGCATCGGTGAGCCAGACAGAATGATCCGATGAGGGGTGCGAAACTATTTGAGGAAAGGAAGCACCTTTTTATTAAATTTACCTTTTAGCAATCGCCATTCCTACCCTAAAGAT
+
BBBBBFFFFF5FGGGGGGGGGGHHHHHHHHHGGGGHHHHHGGHHHGGGGGF1EHHHHHHHHHHHHHHHHHHHGHHHGHHHHHHGHHHHHHHGGGGGGHHHHHGHGHHHHHHHGGGGGHHHHHHHHHHGGGGEHHHHHHHGGGHGGGGFFFHHHHGHHHHHGGHHHHDGGHHHGGGFGGFGGGGFFGGGGGGF/BF.CFFGFGFFFFFFFFFFBBFFFFFFFFFFFFFFBFFFFFFFFFFFFFAFFFFFFFF
@M05620:45:000000000-G6HP7:1:1101:22438:7185 1:N:0:151
TACCTGTACTGGGGAAGCATTTGAATATCCCCCCATGGTGATGGGGACGGAGAACTGCTCCATAAACACAGGCAACGTGCCTAACTTTCCCGGGAAGATGAAGTCAAAGAGCGACCACAGCTCTTCGGAGGTTATTTTGCATCGGTGCGCCAGACAGAATGATCCGATGAGGGGTGCGAAACTATTTGAGGAAAGGAAGCACCTTTTTATTAAATTTACCTTTTAGCAATCGCCATTCCTACCCTAAAGAT
+
BBABBFFFFFFFAE2AEGFGGGHGHHBHHHHGGGGHHHGHHHHHHGCFGGGGGHHHGHHHHGHFHHGFHFGHGHHHGHHHHHF3GGHHGHHG?EEG?0GHEGBFFGH4EEGHGCGGCHHHHHHHHFH/?A@FFFGHHHEFGHFD.EG-<<E.C.EBGH<GDHFGHF.DDCHHC-C-9BD--:CFFGGGFEBB9/;:B/.EFFEFFFFFEFFFF/BF:BFBFBFF99FF/BF9ADFFFFBFFFAFF..B;BF
@M05620:45:000000000-G6HP7:1:1101:16170:7200 1:N:0:151
TACCTGTACTGGGGAAGCATTTGAATATCCCCCCATGGTGATGGGGACGGAGAACTGCTCCATAAACACAGGCAACGTGCCTAACTTTCCCGGGAAGATGAAGTCAAAGAGCGACCACAGCTCTTCGGAGGTTATTTTGCATCGGTGGGCCAGACAGAATGATCCGATGAGGGGGGCGAACCTATTTGAGGAAAGGAAGCACCTTTTTATTAATTTTACCTTTTAGCAATCGCCATTCCTACCCTAAAGAT
+
CCCCCFFFFFFFGGGGGGGGGGHHHHHHHHHGGGGHHHFHHHHHHGGGGGGGGHHHHHHHHHHHHHHHHHHHGHHHGHHHHHHHHHHHHHHGGGGGGHHHHHHHHHHHHHHHGGGGGHHHHHHH22FA/>/EF1?GH<111<1C.<<.-<....<//G/0<00=0:..:0;CD---99@C-:9/BFBB/;/;F/9:B/.A/B.BFFFF.BBBF/BF/BFBFFFF///;//9.;A.;/B///;F./BF////
@M05620:45:000000000-G6HP7:1:1101:22446:7204 1:N:0:151
TACCTGTACTGGGGAAGCATTTGAATATCCCCCCATGGTGATGGGGACGGAGAACTGCTCCATAAACACAGGCAACGTGCCTAACTTTCCCGGGAAGATGAAGTCAAAGAGCGACCACAGCTCTTCGGAGGTTATTTTGCATCGGTGAGCCAGACAGAATGATCCGATGAGGGGTGCGAAACTATTTGAGGAAAGGAAGCACCTTTTTATTAAATTTACCTTTTAGCAATCGCCATTCCTACCCTAAAGAT
+
AAABBFFFFFFFGGGGGGGGGGHHHFBHHHHFEGGHHHFGHHFHHGFGGGDAAGHHHHHHHHHHFHHHHFHHGHFGGGHHHHGGHHHHHHHGGGCG/0GGGGEGHGHHHHHHGGGGGHHHGHHHGHHGDGGFHGFHHHGHHHHGGCDFHFHHHHGHHHHHGHHHHHEGFGHHGG;CDGDCGFGGGGGGGEF;FFFFGGFGGGFFFFFFFFFFFFFFFFFFFFFFFFFFFFFFFFFEBBFFFFFFFFFF/FF
@M05620:45:000000000-G6HP7:1:1101:16191:7205 1:N:0:151
TACCTGTACTGGGGAAGCATTTGAATATCCCCCCATGGTGATGGGGACGGAGAACTGCTCCATAAACACAGGCAACGTGCCTAACTTTCCCGGGAAGATGAAGTCAAAGAGCGACCACAGCTCTTCGGAGGTTATTTTGCATCGGTGAGCCAGACAGAATGATCCGATGAGGGGTGCGAAACTATTTGAGGAAAGGAAGCACCTTTTTATTAAATTTACCTTTTAGCAATCGCCATTCCTACCCTAAAGAT
+
ACBBBFFFFFFFGGGGGGGGGGHHHHHHHHHGGGGHHHGHGHHHHGGGGGGGGHHHHHHHHHHHHHHHHHHHGHHHGHHHHHHHHHHHHHHGGGGGGHHHHHHHHHHHHHHHGGGGGHHGHHHHHGHGGGGEHGHHHHHHHHHGGCGGHGHHHHGHHHHHHHHHHHGGGHHHGGCDGGB?GGFFGGGGGGGFFGGGGGGGFGFFFFFFFFFFFFFFFFFFFFFFFFFEFFFFFFBFFFFFFFFFFFFFFFF
@M05620:45:000000000-G6HP7:1:1101:22431:7224 1:N:0:151
TACCTGTACTGGGGAAGCATTTGAATATCCCCCCATGGTGATGGGGACGGAGAACTGCTCCATAAACACAGGCAACGTGCCTAACTTTCCCGGGAAGATGAAGTCAAAGAGCGACCACAGCTCTTCGGAGGTTATTTTGCATCGGTGAGCCAGACAGAATGATCCGATGAGGGGTGCGAAACTATTTGAGGAAAGGAAGCACCTTTTTATTAAATTTACCTTTTAGCAATCGCCATTCCTACCCTAAAGAT
+
ABBAAFFFFFFBAEGEAEGGGGF6GHFHHHHGGGGHFGHHHHHCEGFC?EGGGHHGGHHHHGFHHGFFFHHEGHHHGGHHEHHBGHHHHHHGGGGGGHFHGHFGHFFHHHHHGFGGGHHHHHHHHHHGGGGAHHHHHHGHFHHGGGGEFFHHHHGHHHHHHHHHHHGGGHHGGGCDGGD?BFGGGGGGGGGCFGAGGGGGGGFFFFFFFFFFFFFFFFFFFFFFFFFFFFFFFFFFFFFFFFFFFFFFFFF
@M05620:45:000000000-G6HP7:1:1101:23610:7234 1:N:0:151
TACCTGTACTGGGGAAGCGTGTAGCAATCGCCATTCCTACCCTAAAGATCGGAAGAGCACACGTCTGAACTCCAGTCACGCACTACAATCTCGTATGCCGTCTTCTGCTTGAAAAAAAAAAAAATCTACCACCATATCTGTTTTTACCTCTCAATACTACCATCTTTTCACCTACCCCCATCCCCCTCTATTCACTCTGTTCCCACTTTCTTCAATCTTCCCTGCTCTGTCCTCCTCGTTTGTCCCCCATC
+
AAABBFFFFFFFGGFGGGGGEGHHHHHHHFGGEFHHHHHHHHHHHDGFGGGGGEEHHHHHGHGHHHGFGGHHHBGGHDGGHGGG@FCGHHHHHGGHFHGGEGHGFHHHHHEF3FH0EF//<<//01?11111..1111<1<=10.<0000</0000/<00<00/000000000/;...--//:...-./000;09;000;;00:09.000;9//////9//.//.:////;//;/......:.///..-.9
@M05620:45:000000000-G6HP7:1:1101:23597:7246 1:N:0:151
TACCTGTACTGGGGAAGCGTGTAGCAATCGCCATTCCTACCCTAAAGATCGGAAGAGCACACGTCTGAACTCCAGTCACGCACTACAATCTCGTATGCCGTCTTCTGCTTGAAAAAAAAAAAAAAAAAAAAATAAAAAAATACATACAAGTACAAGGAAGAACGAAAGAGAAAAGGGACAAACCGATTACGATACGACGAAGTGCAGGATCAGACAGTAGCTAGTCATATCTGGACTGTGATGTTAGCTGT
+
CDDDCFFFFFFFGGGGGGGGGGHHHHHHHGGGGGHHHHHHHHHHHHHHHHHGGGGHHHGHHHGHHHGHHHHHHHHHHHHGHGGGHHHHHHHHHGGHHHHGGGHGHHHHHHGHGHHHGGGGG<>/><<<<---.000009-.0000000000<0000../../:.....///00//...<../..---..0....-..<-<-..0000..0<.000//0000<000<00000000<.090000:00000000
@M05620:45:000000000-G6HP7:1:1101:24705:7283 1:N:0:151
CATCCTGACCCTGAAGTACCCCGGCTTGATTTCTGACATTAGATCGGAAGAGCACACGTCTGAACTCCAGTCACGCACTACAATCTCGTATGCCGTCTTCTGCTTGAAAAAAAAAAAAAAAAAAAAAAAAAAAATAATACTATAATTGTCGTAACATAGACAACACATATTAATAGTTGAAATGTATGCGCTGACGACATCGACGTAGTGATTGATGTTGCGTTCAGAAGCGTAACAGTCGCCGTGGTCCT
+
CCCCCFFFFFFFGGGGGGGGGGGGGGGGHHHHHHHHHHHHHHGHHHGGGGHHHHHGHGHHHGHHHHHHHHHHHHGHGGGGHHHHEHHHGGHHHHGGGHGHHHHHHHHHHHHGGGGD><</<<-<-;--:--;--.000000:0:0000:0..;..000;000/....000000000;00000000000:..:-./..--.0./---:../00000000000-...000000-....00:0.-.99--;000
@M05620:45:000000000-G6HP7:1:1101:21006:7284 1:N:0:151
CATCCTGACCCTGAAGTACCCCATTGAGCATGGCATCGTCACCAACTGGGACGACATGGAGAAGATCTGGCACCACACCTTCTACAACGAGCTGCGCGTGGCCCCGGAGGAGCACCCAGTGCTGCTGACCGAGGCCCCCCTGAACCCCAAGGCCAACAGAGAGAAGATGACTCAGGTGAGGCTCGGCCGACGCCCGTGCTCCTCCCGTCCTTTCCCCAGTCATTTTCTGCCCGGCTTGATTTCTGACATTA
+
BBBBBFFFFFFFGGGGGFGGGGGHHHHHGHGHHHHHHGHHHGHHHGHHFGFGFEGCGHHGHHFGFHHHHHHGGGHHGGGHHHHHHHHHGGGGGHHGGGFEGFHHGGGGGGGFHFHGGGHHHHHHHHHHHHGGGGGGGGGGGGHBGGGGGGHGHHGGGGGGGGGGFGGGGGGGGGGGGGFGGGGGFFFFFFFFFFFFDDFFFFFFFFFFFFFFFFFFFFFFFFFFFFFFFFFFFFFFFF:FFFFFFBBFFF;
@M05620:45:000000000-G6HP7:1:1101:9038:7294 1:N:0:151
TACCTGTACTGGGGAAGCATTTGAATATCCCCCCATGGTGATGGGGACGGAGAACTGCTCCATAAACACAGGCAACGTGCCTAACTTTCCCGGGAAGATGAAGTCAAAGAGCGACCACAGCTCTTCGGAGGTTATTTTGCATCGGTGAGCCAGACAGAATGATCCGATGAGGGGTGCGAAACTATTTGAGGAAAGGAAGCACCTTTTTATTAAATTTACCTTTTAGCAATCGCCATTCCTACCCTAAAGAT
+
CCCCCFFFFFFFGGGGGGGGGGHHHHHHHHHGGGGHHHHHHHHHHGGGGGGGGHHHHHHHHHHHHHHHHHHHGHHHGHHHHHHHHHHHHHHGGGGGGHHHHHHHHHHHHHHHGGGGGHHHHHHHHHHGGGGDHHHHHHHHGHHGGEGEHHHHHHGHHHHGHHHHHHDGGHHHGGEGGGGGGGGFGGGGGGGFG/FFGGGGGGFFFFFFFFFFFFFFFFFFFFFFFFFFFFFFFFDAFFFFFFFFFFFFFFF
@M05620:45:000000000-G6HP7:1:1101:16333:7319 1:N:0:151
ATCTCTATCTCCTAAAAACCTGTTTAGATTTGGAGATAGACCTTCAGGTTTTTCATCATTTTCTGCATGAATTATACATTGACCACGTTCCAGCGTGGTCAGTTTGCAGCATTCTGTTATTTTGTTTGACAGAGTGTCTTGTTGAGAACATATGTAGGACATGATTTTTTCCTGCAACAGGGAAAATAAAGTATAAGTTTTAAAGATTTATTCTTTAATAAAGGATCTCAAAGCCAGCTTTAGAAAAAGGA
+
CCCCCFFFFFFFGGGGGGGGGGHHHHHHHHHHHHHHHHHHHHHHHHHHHHHGGHHHHHHHHIHHHHHHHHHHHHHHHHHHHHHHHHGHHHHHHHGFGGHHHHHHHHHHHHHHHHHHHHHHHHHHHHHHHHHHHHHHHHHHHHHHHHHHHHHHHHHHHHHHHHHHHHHHHGHHHHHHHHHHHGGHHHHHHHHHHHHHHHHHHHHHHHHHHHHHHHHHHHHHFHHHGHHHHHHHHHHHHGHHHHHHHHHHGGF
@M05620:45:000000000-G6HP7:1:1101:21383:7350 1:N:0:151
CATCCTGACCCTGAAGTACCCCATTGAGCATGGCATCGTCACCAACTGGGACGACATGGAGAAGATCTGGCACCACACCTTCTACAACGAGCTGCGCGTGGCCCCGGAGGAGCACCCAGTGCTGCTGACCGAGGCCCCCCTGAACCCCAAGGCCAACAGAGAGAAGATGACTCAGGTGAGGCTCGGCCGACGCCCGTGCTCCTCCCGTCCTTTCCCCAGTCATTTTCTGCCCGGCTTGATTTCTGACATTT
+
CCCCCFFFFFFFGGGGGGGGGGGHHHHHHHHHGHHHHGHHHGHHHGHHHHHHGGGGGHHHHHHHHHHHHHHHHGHHHGGHHHHHHHHHGGGGGHHGGGGGGGHHGGGGGGGGHHHHGGHHHHHHHHHHHHGGGGGGGGGGGGHHHHGGGGHGHHGGGGGGGGGGGGGGGGGGGGGGGGGGGGGGFFFFFFFFFFFFDFFFFFFFFFFFFFFFFFFFFBDFFFFFFFFFFFFFBCFFFFFFFFFFFFFFFF0
@M05620:45:000000000-G6HP7:1:1101:21364:7361 1:N:0:151
CATCCTGACCCTGAAGTACCCCATTGAGCATGGCATCGTCACCAACTGGGACGACATGGAGAAGATCTGGCACCACACCTTCTACAACGAGCTGCGCGTGGCCCCGGAGGAGCACCCAGTGCTGCTGACCGAGGCCCCCCTGAACCCCAAGGCCAACAGAGAGAAGATGACTCAGGTGAGGCTCGGCCGACGCCCGTGCTCCTCCCGTCCTTTCCCCAGTCATTTTCTGCCCGGCTTGATTTCTGACATTA
+
BBBBBFFFFFFFGGGGGGGGGGGHHHHHHHHHHHHHHGHHHGHHHGHHHHHHGGGGGHHHHHHHHHHHHHHHHGHHHGGHHHHHHHHHGGGGGGHEGGGGGGHHGGGGGGGGHHHHGGHHHHHHHHHHHHGGGGGGGGGGGGHHHHGGGGHGHHGGGGGGGGGGGGGGGGGGGGGGGGGGGGGGFFFFFFFFFFFFFFFFFFFFFFFFFFFFFFFFFFFFFEFFFFFFFFFFFFFFFF.FFFFFF/FFFF/
@M05620:45:000000000-G6HP7:1:1101:6934:7366 1:N:0:151
TACCTGTACTGGGGAAGCATTTGAATATCCCCCCATGGTGATGGGGACGGAGAACTGCTCCATAAACACAGGCAACGTGCCTAACTTTCCCGGGAAGATGAAGTCAAAGAGCGACCACAGCTCTTCGGAGGTTATTTTGCATCGGTGAGCCAGACAGAATGATCCGATGAGGGGTGCGAAACTATTTGAGGAAAGGAAGCACCTTTTTATTAAATTTACCTTTTAGCAATCGCCATTCCTACCCTAAAGAT
+
BBBBBFFFFFFFGGFGGGGGGGHHHHHHHHHGGGGHHHHHHHHHHGGGGGGGGHHHHHHHHHHHHHHHHHHHGHHHGHHHHHHHHHHHHHHGGGGGGGHHHHHHHHHHHHHHGGGGGHHHHHHHHGHGGGGDHFHHHHHHGHHGGGGGHGHHHHGFHHHHHHHHHHGGGHHHGGEDGGGAGGGGGGGGGGGGGFGGGGGGFGFFFFFFFFFFFFFFFFFFFFFFFFFFFFFFFFFFFFFFFFFFFFFFFFF
@M05620:45:000000000-G6HP7:1:1101:6929:7388 1:N:0:151
TACCTGTACTGGGGAAGCATTTGAATATCCCCCCATGGTGATGGGGACGGAGAACTGCTCCATAAACACAGGCAACGTGCCTAACTTTCCCGGGAAGATGAAGTCAAAGAGCGACCACAGCTCTTCGGAGGTTATTTTGCATCGGTGAGCCAGACAGAATGATCCGATGAGGGGTGCGAAACTATTTGAGGAAAGGAAGCACCTTTTTATTAAATTTACCTTTTAGCAATCGCCATTCCTACCCTAAAGAT
+
AAAAAFFFFFFFGGGGGG1GGGBB1FGHHHHGG0EGAEAAGF2AECF/AA/EEHHFHHEHHH1GH11FFF0FFHHGEG/FC1FHHFHFHHHGGCGEGFGHE11FGGBEGFHHCGGGGHHHGHHHHHHGGGGEHBGHHHHHHHHGGGGGHHHHHHGHHHHHHHHHHHGGGHHBCGCCGGB-AAGGGGGGFEF9F/9FBBFFGGFFFFFFFFFF/BFFFFFFFFFFFBFFFFFEFBFFFFFFFFFFFFFF/BF
@M05620:45:000000000-G6HP7:1:1101:9941:7393 1:N:0:151
CATCCTGACCCTGAAGTACCCCGGCTTGATTTCTGACATTAGATCGGAAGAGCACACGTCTGAACTCCAGTCACGCACTACAATCTCGTATGCCGTCTTCTGCTTGAAAAAAAAAAAACACCCCCCCCCGGACTAAAAACAACATTTAATATAACATACAACACATAGACAAGCAGGATACAGTTGGAGCCAGAGCTCATGAGGTTGAGTCAGAGACTCGCTAAGATGATGGCAGCAGAGTTAATGACAAG
+
CCCCCFFFFFFFGGGGGGGGGGGGGGGGHHHHHHHHHHHHHHHHHHGGGGHHHHHHHGHHHGHHHHHHHHHHHHGHGGGHHHHHHHHHGGHHHHGGGHGHHHHHHHHHGHHGGGDD>>/?0///>---------:;000.99.:/000000000900000:09..000000/..//..0900000000//./.../0000000////900000:09/00.-...00000000//..../.0000000000.
@M05620:45:000000000-G6HP7:1:1101:8397:7399 1:N:0:151
TACCTGTACTGGGGAAGCATTTGAATATCCCCCCATGGTGATGGGGACGGAGAACTGCTCCATAAACACAGGCAACGTGCCTAACTTTCCCGGGAAGATGAAGTCAAAGAGCGACCACAGCTCTTCGGAGGTTATTTTGCATCGGTGAGCCAGACAGAATGATCCGATGAGGGGTGCGAAACTATTTGAGGAAAGGAAGCACCTTTTTATTAAATTTACCTTTTAGCAATCGCCATTCCTACCCTAAAGAT
+
CCCCCFFFFFFFGGGGGGGGGGHHHHHHHHHGGGGHHHHHHHHHHGGGGGGGGHHHHHHHHHHHHHHHHHHHGHHHGHHHHHHHHHHHHHHGGGGGGHHHHHHHHHHHHHHHGGGGCHHHHHHHHHHGGGGCHHHHHHHHHHHGGDGGHHHHHHGHHHHHHHHHHHDGGHHHGGEDGGFGGFGFGGGGGGGFFBFGGFFGGGFFFFFFFFFFBFFFFFFFFFFFFFFFFFFFFFFFFFFFFFFFFFFFFFF
@M05620:45:000000000-G6HP7:1:1101:8413:7409 1:N:0:151
TACCTGTACTGGGGAAGCATTTGAATATCCCCCCATGGTGATGGGGACGGAGAACTGCTCCATAAACACAGGCAACGTGCCTAACTTTCCCGGGAAGATGAAGTCAAAGAGCGACCACAGCTCTTCGGAGGTTATTTTGCATCGGTGAGCCAGACAGAATGATCCGATGAGGGGTGCGAAACTATTTGAGGAAAGGAAGCACCTTTTTATTAAATTTACCTTTTAGCAATCGCCATTCCTACCCTAAAGAT
+
ABBBBFFFFFFFGCGGGGGGGGHHHHHHGHHGGGGHHHFHHHHHHGGGGGGGGHHHHHHHHHHHHHHHHHHHGHHHGHHHHHHHHHGHGHHGGGGGGHHHHHHHHHHHHHHHGGGGGGHHHHHHHGHGGGGDHHHHHHHHHHHGGDGGGHGHHHGHHGHHHHHHHHGGGHHHGGCDGGG?DGGGGGGGGEGFGFGFFGGGGGFFFFFFFFFFBFFFFFFFFFFFFFFFFFFFFFFFFFFFFFFFFFFFFFF
@M05620:45:000000000-G6HP7:1:1101:21069:7412 1:N:0:151
TACCTGTACTGGGGAAGCATTTGAATATCCCCCCATGGTGATGGGGACGGAGAACTGCTCCATAAACACAGGCAACGTGCCTAACTTTCCCGGGAAGATGAAGTCAAAGAGCGACCACAGCTCTTCGGAGGTTATTTTGCATCGGTGAGCCAGACAGAATGATCCGATGAGGGGTGCGAAACTATTTGAGGAAAGGAAGCACCTTTTTATTAAATTTACCTTTTAGCAATCGCCATTCCTACCCTAAAGAT
+
CCCCCFFFFFFFGGGGGGGGGGHHHHHHHHHGGGGHHHHHHHHHHGGGGGGGGHHHHHHHHHHHHHHHHHHHGHHHGHHHHHHHHHHHHHHGGGGGGHHHHHHHHHHHHHHHGGGGGHHHHHHHHHHGGGGDHHHHHHHHHHHGGGGGHGHHHHGHHHHHHHHHHHGGGHHHGGFDGGFAGGGGGGGGGGGFFFFGGGFGFGFFFFFFFFFFFFFFFFFFFFFFFFFFFFFFEFFFFFFFFF.FFFFFFFF
@M05620:45:000000000-G6HP7:1:1101:13300:7412 1:N:0:151
ATCTCTATCTCCTAAAAACCTGTTTAGATTTGGAGATAGACCTTCAGGTTTTTCATCATTTTCTGCATGAATTATACATTGACCACGTTCCAGCGTGGTCAGTTTGCAGCATTCTGTTATTTTGTTTGACAGAGTGTCTTGTTGAGAACATATGTAGGACATGATTTTTTCCTGCAACAGGGAAAATAAAGTATAAGTTTTAAAGATTTATTCTTTAATAAAGGATCTCAAAGCCAGCTTTAGAAAAAGGA
+
CDDCDFFFFFFFGGGGGGGGGGHHHHHHHHHHHHHHHHHHHHHHHHHHHHHGGHHHHHHHHHIHIHHHHHHHHHHHHHHHHHHHHHGHHHHHHHGGGGHHHHHHHHHHHHHHHHHHHHHHHHHHHHHHHHHHHHHHHHHHHHHHHHHHHHHHHHHHHHHHHHHHHHHHHGHHHHHHHHHHHGGHHHHHHHHHHHHHHHHHHHHHHHHHHHHHHHHHHHHHHHHHHHHHHGHHHGHHHGHHHHHHHHHHGGH
@M05620:45:000000000-G6HP7:1:1101:13672:7504 1:N:0:151
TACCTGTACTGGGGAAGCATTTGAATATCCCCCCATGGTGATGGGGACGGAGAACTGCTCCATAAACACAGGCAACGTGCCTAACTTTCCCGGGAAGATGAAGTCAAAGAGCGACCACAGCTCTTCGGAGGTTATTTTGCATCGGTGAGCCAGACAGAATGATCCGATGAGGGGTGCGAAACTATTTGAGGAAAGGAAGCACCTTTTTATTAAATTTACCTTTTAGCAATCGCCATTCCTACCCTAAAGAT
+
CCCCCFFFFFFFGGGGGGGGGGHHGHHHHHHGGGGHHHGHHHHHHGGGGGGGGHHHHHHHHHHHHHHHHHHHGHHHGHHHHHHHHHHHHHHGGGGGGHHHHHHHHHHHHHHHGGGGGHHHHHHHHHHGGGGEHHHHHHHHGHHGGGGFFFHHHHGHHHHHHHHHHHGGGHHHGGGEGGGGGGGGGGGGGGGBFFFGFFGGFGFFFFFFFFFFFFFFFFFFFFFFFFFFFFFFFFFFFFFFFFAFFFFFFFF
@M05620:45:000000000-G6HP7:1:1101:4892:7506 1:N:0:151
TACCTGTACTGGGGAAGCATTTGAATATCCCCCCATGGTGATGGGGACGGAGAACTGCTCCATAAACACAGGCAACGTGCCTAACTTTCCCGGGAAGATGAAGTCAAAGAGCGACCACAGCTCTTCGGAGGTTATTTTGCATCGGTGAGCCAGACAGAATGATCCGATGAGGGGTGCGAAACTATTTGAGGAAAGGAAGCACCTTTTTATTAAATTTACCTTTTAGCAATCGCCATTCCTACCCTAAAGAT
+
BBBBBFFFFFFFGGGGGGGGGGHHHHHHHHHGGGGHHGGGHHHHHGGGGGGGGHHHHHHHHHHHHHHHHHHHGHHHGHHHHHHHHHHHHHHGGGGGGHHHHHHHHHHHHHHHGGGGGHHHHHHHHHHGGGGEHGHHHHFFHHHGGDGGHHHHHHGHHHHHHHHHHHGGGHHGGGGCFGDGGGGGGGGGEGGFFFC.CFFGGGFFFFFFFFFFFBFFFFFFFFFFFFFFFFFFFFFFFFFFFFFFFFEFFFF
@M05620:45:000000000-G6HP7:1:1101:22347:7524 1:N:0:151
CATCCTGACCCTGAAGTACCCCATTGAGCATGGCATCGTCACCAACTGGGACGACATGGAGAAGATCTGGCACCACACCTTCTACAACGAGCTGCGCGTGGCCCCGGAGGAGCACCCAGTGCTGCTGACCGAGGCCCCCCTGAACCCCAAGGCCAACAGAGAGAAGATGACTCAGGTGAGGCTCGGCCGACGCCCGTGCTCCTCCCGTCCTTTCCCCAGTCATTTTCTGCCCGGCTTGATTTCTGACATTA
+
DDDDDFFFFFFFGGGGGGGGGGGHHHHHHHHHHHHHHGHHHGHHHGHHHHHHGGGGGHHHHHHHHHHHHHHHHGHHHGGHHHHHHHHHGGGGGHHGGGGGGGHHGGGGGGGGHHHHGGHHHHHHHHHHHHGGGGGGGGGGGGHHHHGGGGHGHHGGGGGGGGGGGGGGGGGGGGGGHGGGGGGGFFFFFFFFFFFFFFFFFFFFFFFFFFFFFFFFFFFFFFFFHHFFFFFFFFFFFFFFFFFFFFFFFF0
@M05620:45:000000000-G6HP7:1:1101:23300:7540 1:N:0:151
AGATTACTGCAACAGTTCCCCCTGGACCTGGAAAAGTTTCTTGCCTGGCTTACAGAAGCTGAAACAACTGCCAATGTCCTACAGGATGCTACCCGTAAGGAAAGGCTCCTAGAAGACTCCAAGGGAGTAAAAGAGCTGATGAAACAATGGCAAGTAAGTCAGGCATTTCCGCTTTAGCACTCTTGTGGATCCAATTGAACAATTCTCAGCATTTGTACTTGTAACTGACAAGCCAGGGACAAAACAAAGAT
+
BCCCCFFFFFFFGGGGGGGGGGGGHHHHHGHHHHHHHHHHHHHHHHHHHHHGHHHHHHHHHHHHHHHHHHHHHHHHHHHHFHHHHHHHHHFHHHGGGGHHHHHHHHHHGHHHHHHHHHHHHHHGGGGGHHHHHGHHHHGHHHHHHHHHHHHHHGHHHHHHHHHHHHHHHHGGGGGHGHGHHHHHHHHGHHHHHHHHHHHFHHHHHHHHHHGHHGHGHFHHHFGHHHGBHHHHGGGGGGGGGGFGGGGGGGG
@M05620:45:000000000-G6HP7:1:1101:22342:7543 1:N:0:151
CATCCTGACCCTGAAGTACCCCATTGAGCATGGCATCGTCACCAACTGTGACGACATGGAGAAGATCTGGCACCACACCTTCTACAACGAGCTGCGCGTGGCCCCGGAGGAGCACCCAGTGCTGCTGACCGAGGCCCCCCTGAACCCCAAGGCCAACAGAGAGAAGATGACTCAGGTGAGGCTCGGCCGACGCCCGTGCTCCTCCCGTCCTTTCCCCATTCCTTTTCTGCCCGGCTTGATTTCTGCCATTT
+
AAAAAF11CFFF11A1FFGGGGEHH11AEGFCFHHHHCGHEFHH/EC02B2FEFGGGHFFFGFFEGHHHHHGHGHH/EEHFHHFHFHHG//>E1G>E?EE?EGHGG?CCG/CGGHHGGHH1GHHHHC?GGC@CCCGGGGGG.<0CGGG.C.;CHEHGC//;99.:CBF0BFGGFFFGBFFGEEF;9AB=-@9;@@@@BBFFFFFFF-;;B9FFFFFFB-9B/BBFFFF9;FEA-@@?--BFFEB////;F/
@M05620:45:000000000-G6HP7:1:1101:12025:7546 1:N:0:151
AAACCAAGCAGACACTCACCGCTCCCTCGCCACAGGCCAATAGTTTGTCCTCACTGAGTTGGCAACAAGTGGCTGCTGTGGCTGCCATTTTTCTGGTGATGGCCATCAGCTCCGACGAGGTCAGCTGGGGGGCTTTCTTTGTGTAAGCAACGAGAAACCTGAAAGAAGCATTTTTTAACTAAGTCCTGCTGAGTCATTCATGAGTTTTTAGCCGCCTTGCTTCTTCTCACAGACTCTCTACTCTCATGCCA
+
1>1>A111>BC11FEGBGGG0EEEGAC00EAEE0B/FA//1BDFHFHHF1DBGF1DFFH2GBEGHA0EBFFFFAFFG1B0E>EFFC1FHEHFFFHGBC1@FGHGEHFHHGFHHA/E?>CG?GGHGHHHGGG@@AFFFFF0BFFCFFFFBFF@-9AB/BFFFFFFFBFF/BFFFFF?A/BFFBBBFFFFFFFFF9:/FBFFF//BBFFFEEBB/B?@F9BFFF/FFFBBFFBFEFF/BFF/9FFF9FB/BB/
@M05620:45:000000000-G6HP7:1:1101:23081:7548 1:N:0:151
AGATTACTGCAACAGTTCCCCCTGGACCTGGAAAAGTTTCTTGCCTGGCTTACAGAAGCTGAAACAACTGCCAATGTCCTACAGGATGCTACCCGTAAGGAAAGGCTCCTAGAAGACTCCAAGGGAGTAAAAGAGCTGATGAAACAATGGCAAGTAAGTCAGGCATTTCCGCTTTAGCACTCTTGTGGATCCAATTGAACAATTCTCAGCATTTGTACTTGTAACTGACAAGCCAGGGACAAACAAAGATC
+
ABBCCFFFFFFFGGGGGGGGGGGGHHHHHHHHHHHHHHHHHHHHHHHHHHHHHHHHHHHHHHHHHHHHHHHHHHHHHHHHHHHHHHHHHHHHHHGGGGHHHHHHHHHHGHHHHHHHHHHHHHHGGHGGHHHHHGHHHHHHHHHHHHHHHHHHHGHHHHHHHHHHHHHHHHGGGGGGHHHHHHHHHHHGHHHHHHHHHHFFHGHHHHHHHHHHHHHHHHHHHHHHHHHGGHHHHGGGGGGGGGGGGGGGGGG
@M05620:45:000000000-G6HP7:1:1101:11328:7583 1:N:0:151
CATCCTGACCCTGAAGTACCCGGCTTGATTTCTGACATTAGATCGGAAGAGCACACGTCTGAACTCCAGTCACGCACTACAATCTCGTATGCCGTCTTCTGCTTGAAAAAAAAAAACTCCAATTCAGTACAAGACCTTATGACCCACTTGCCATTAATTCACTCATTTCCTCTTTATCCCTCTTCTTGATCCCCTTTAACACTTCTCATCATTTGTCCTTGTACCTGCCACCCCCGTGCCCCAACCCCTAT
+
BBBBBFFFFFFFGGGGGGGGGGGGGGGHHHHHHHHHHHHHHHHHHGGGGHHCGHFHGHHHGHHHHHHHHHHHHGGGGFHHF@B3FHGFGHGHHGGGHGFHHHHHHFF3GHGGGDC//2@@FC222@1?11<1??00?1??1?F1<..0=1<1=1<1000=D00=/=0DDG==DGD00<C/;C:;0:0000:0/.:.;;0;0;9;0;F0090CFB0F00;9;000;F0.::0..;--:...9A..;.:AE./
@M05620:45:000000000-G6HP7:1:1101:13850:7613 1:N:0:151
TACCTGTACTGGGGAAGCATTTGAATATCCCCCCATGGTGATGGGGACGGAGAACTGCTCCATAAACACAGGCAACGTGCCTAACTTTCCCGGGAAGATGAAGTCAAAGAGCGACCACAGCTCTTCGGAGGTTATTTTGCATCGGTGAGCCAGACAGAATGATCCGATGAGGGGTGCGAAACTATTTGAGGAAAGGAAGCACCTTTTTATTACATTTACCTTTTAGCAATCGCCATTCCTACCCTAAAGAT
+
AAAAAFFFFFFFFEGGGGBGGGHF1FBGHHFGGGGHHCFGHHHHHGGGGGGGGHHHHHHHHHHHHHHFHFHHGHHHGHHEHHHGHHHHHHHGGGEEGEGHHHHHGGHHHFHHGGGGCHFHHHHHHHHGECCEHFHHHHHGFHHGGGG.<FHFAGG/CGHGGFHHHHFGGBGHG?CCGGB?9AF;FGGGBEEFF/A?FFGFGGFFFFFFFFFF/;FFFFFFFFFFBFFFFFFEEFBABFFFFFAFFFFF9FF
@M05620:45:000000000-G6HP7:1:1101:13861:7632 1:N:0:151
TACCTGTACTGGGGAAGCATTTGAATATCCCCCCATGGTGATGGGGACGGAGAACTGCTCCATAAACACAGGCAACGTGCCTAACTTTCCCGGGAAGATGAAGTCAAAGAGCGACCACAGCTCTTCGGAGGTTATTTTGCATCGGTGAGCCAGACAGAATGATCCGATGAGGGGTGCGAAACTATTTGAGGAAAGGAAGCACCTTTTTATTAAATTTACCTTTTAGCAATCGCCATTCCTACCCTAAAGAT
+
ABBABFFFFFFFGGGGGGGGGGHHHHHHHHHGGGGHHHHHHHHHHGGGGGGGGHHHHHHHHHHHHHHHHHHHGGHHGHHHHHHHHHHHHHHGGGGGGGHHGHHHHHHHHHHGGGGGGHHGHHHHHHHGGGG?GHHHHHHHHHHGGGGGHHHHHHGHGHFHHHHHHHCGGHHHGGCCGGGGFGGFGGGGFGGFGGGGGFGGGGFFFFFFFFFFFFFFFFFFFFFFFFFE:BFFFFFFFFFFFF9AFFFFFFF
@M05620:45:000000000-G6HP7:1:1101:13843:7632 1:N:0:151
TACCTGTACTGGGGAAGCATTTGAATATCCCCCCATGGTGATGGGGACGGAGAACTGCTCCATAAACACAGGCAACGTGCCTAACTTTCCCGGGAAGATGAAGTCAAAGAGCGACCACAGCTCTTCGGAGGTTATTTTGCATCGGTGAGCCAGACAGAATGATCCGATGAGGGGTGCGAAACTATTTGAGGAAAGGAAGCACCTTTTTATTAAATTTACCTTTTAGCAATCGCCATTCCTACCCTAAAGAT
+
CDDCDFFFFFFFGGGGGGGGGGHHHHHHHHHGGGGHHHHHHHHHHGGGGGGGGHHHHHHHHHHHHHHHHHHHGHHHGHHHHHHHHHHHHHHGGGGGGHHHHHHHHHHHHHHHGGGGFHHHHHHHHHHGGGGGHHHHHHHHHHHGGGGGHHHHHHGHHHHHHHHHHHGGGHHHGGEEGGGGGFGGGGGGGGGFGGGGGGGGGGFFFFFFFFFFFFFFFFFFFFFFFFFFFFFFFF.AFFFFFFFFFFFFFFF
@M05620:45:000000000-G6HP7:1:1101:5831:7644 1:N:0:151
CATCCTGACCCTGAAGTACCCCATTGAGCATGGCATCGTCACCAACTGGGACGACATGGAGAAGATCTGGCACCACACCTTCTACAACGAGCTGCGCGTGGCCCCGGAGGAGCACCCAGTGCTGCTGACCGAGGCCCCCCTGAACCCCAAGGCCAACAGAGAGAAGATGACTCAGGTGAGGCTCGGCCGACGCCCGCGCTCCTCCCGTCCTTTCCCCAGTCATTTTCTGCCCGGCTTGATTTCGACATTAG
+
3ABABFFFFCFFGFFGGGFFGGDHCHHHGHHHHFCHHGHHDEGDHEHCHGEGEFGEEHHHHGFFEFGHHHFFHFHHFGFHHHHHHGHHGFFEGHHGFEEEEGFFCECCFGGGHEFH?FC??1FGHGHGGGFCCFCECDD?@EFH;:AAD?CEHHGFGGGGGFF?///CFFFFFBCBBFFFGFAC@DADA--;-;-;-99@DFFFFEDAD.9:B/B/B9./9/FFFF/9;BBEAD=B--.9FFBB9AAAF/9
@M05620:45:000000000-G6HP7:1:1101:13849:7650 1:N:0:151
TACCTGTACTGGGGAAGCATTTGAATATCCCCCCATGGTGATGGGGACGGAGAACTGCTCCATAAACACAGGCAACGTGCCTAACTTTCCCGGGAAGATGAAGTCAAAGAGCGACCACAGCTCTTCGGAGGTTATTTTGCATCGGTGAGCCAGACAGAATGATCCGATGAGGGGTGCGAAACTATTTGAGGAAAGGAAGCACCTTTTTATTAAATTTACCTTTTAGCAATCGCCATTCCTACCCTAAAGAT
+
BBBBBFFFFFFFGGGEFGGGGGHGBGHHHHHGGGGHHHGHGHHHGGGGGGGGGHHHHHHHHHHHHHHHHHHHGHHHGHHHHHHHHHHHHHHGGGEGGHHHGGHHHHHHHHGHGGGGGHHHHHHHHHHGGGGCGDGHHHHHGHHGGDGGHHHHHHGHHHHHHHHHHHGGGHHHGG;DFGF9@DFFGGGGGGGFF/A?FGF?FFFFFFFFFFFFFFFFFFFFFFFFFBFFFFFFFF?EFFFFFFFFFFFF/FB
@M05620:45:000000000-G6HP7:1:1101:5850:7661 1:N:0:151
CATCCTGACCCTGAAGTACCCCATTGAGCATGGCATCGTCACCAACTGGGACGACATGGAGAAGATCTGGCACCACACCTTCTACAACGAGCTGCGCGTGGCCCCGGAGGAGCACCCAGTGCTGCTGACCGAGGCCCCCCTGAACCCCAAGGCCAACAGAGAGAAGATGACTCAGGTGAGGCTCGGCCGACGCCCGTGCTCCTCCCGTCCTTTCCCCAGTCATTTTCTGCCCGGCTTGATTTCGACATTAG
+
CCCCCFFFFFFFGGGGGGGGGGGHHHHHHHHHHHHHHGHHHGHHHGHHHHHHGGGGGHHHHHHHHHHGHHHHHGHHHGGHHHHHHHHHGGFGGHHGGGGGGFHHGGGGGGGGHHHHGGHHHHHHHHHHHHGGGGGGGGGGGGHHHHGGGGHGHHGGGGGGGGGGFGGGGGGGGGGGGGGFGFGGFFFFFFFFFFFADDFFFFFFFFFFFFDFFFFFFFDFFBFFFFFFFFFF?ACFC;FFFFFF.E.AFF;
@M05620:45:000000000-G6HP7:1:1101:6358:7674 1:N:0:151
CATCCTGACCCTGAAGTACCCCATTGAGCATGGCATCGTCACCAACTGGGACGACATGGAGAAGATCTGGCACCACACCTTCTACAACGAGCTGCGCGTGGCCCCGGAGGAGCACCCAGTGCTGCTGACCGAGGCCCCCCTGAACCCCAAGGCCAACAGAGAGAAGATGACTCAGGTGAGGCTCGGCCGACGCCCGTGCTCCTCCCGTCCTTTCCCCAGTCATTTTCTGCCCGGCTTGATTTCTGACATTA
+
BBBBBFFFFCFFFGGGGGGGGGGHHHHHGGGHHHGHHGHHDGHBGEHHHEFGGCEFGHHCHGGHHFHGHHHHHGHHHGGHHHHHHDHHGFGGGHGGGGGGGGHHGGGGGGDGHHHHGGHHHHHHHHHHFHGGFGGEFCDCFFGHHHGGGGHGGGGGGGGGGGGGGGGGGGGGBBFGGFFFGGGGFF?A==ACAFFFFDFE/9BFFFFFFFF/BBFFFBF/;:/FFFB/FFFED-9>DC.BBFFFBBFFBB/
@M05620:45:000000000-G6HP7:1:1101:20160:7688 1:N:0:151
TACCTGTACTGGGGAAGCATTTGAATATCCCCCCATGGTGATGGGGACGGAGAACTGCTCCATAAACACAGGCAACGTGCCTAACTTTCCCGGGAAGATGAAGTCAAAGAGCGACCACAGCTCTTCGGAGGTTATTTTGCATCGGTGAGCCAGACAGAATGATCCGATGAGGGGTGCGAAACTATTTGAGGAAAGGAAGCACCTTTTTATTAAATTTACCTTTTAGCAATCGCCATTCCTACCCTAAAGAT
+
BBBBBFFFFFFFGGGGGGGGGGGHHHHHHHHGGGGHHHHHHHHHHGGGGGGGGHHHHHHHHHHHHHHHHHHHGHHHGHHHHHHHHHHHHHHGGGGGGHHHHHHHHHHHHHHHGGGGGHHHHHHHHHHGGGGEHHHHHHHHGHHGGEGCHHHHHHGHHHHHHHHHHHDGGHHHGGEDGGEGGGGFGGGGEEGFGFFGGGGGGGFFFFFFFFFFFFFFFFFFFFFFFFFFFFFFFFFEFFFFFFFFFFFFFFF
@M05620:45:000000000-G6HP7:1:1101:26846:7692 1:N:0:151
CATCCTGACCCTGAAGTACCCCATTGAGCATGGCATCGTCACCAACTGGGACGACATGGAGAAGATCTGGCACCACACCTTCTACAACGAGCTGCGCGTGGCCCCGGAGGAGCACCCAGTGCTGCTGACCGAGGCCCCCCTGAACCCCAAGGCCAACAGAGAGAAGATGACTCAGGTGAGGCTCGGCCGACGCCCGTGCTCCTCCCGTCCTTTCCCCAGTCATTTTCTGCCCGGCTGATTTCTGACATTAG
+
DDDDDFFFFFFFGGGGGGGGGGGHHHHHHHHHHHHHHGHHHGHHHGHHHHHHGGGGGHHHHHHHHHHHHHHHHGHHHGGHHHHHHHHHGGGGGHHGGGGGGGHHGGGGGGGGHHHHGGHHHHHHHHHHHHGGGGGGGGGGGGHHHHGGGGHGHHGGGGGGGGGGGGGGGGGGGGGGGGGGGGGGFFFFFFFFFFFFCFFFFFFFFFFFFFFFFHFFFFFFFFFFFHFFFFFFFFFFFAFFFFFFFFFFFF;
@M05620:45:000000000-G6HP7:1:1101:6364:7693 1:N:0:151
CATCCTGACCCTGAAGTACCCCATTGAGCATGGCATCGTCACCAACTGGGACGACATGGAGAAGATCTGGCACCACACCTTCTACAACGAGCTGCGCGTGGCCCCGGAGGAGCACCCAGTGCTGCTGACCGAGGCCCCCCTGAACCCCAAGGCCAACAGAGAGAAGATGACTCAGGTGAGGCTCGGCCGACGCCCGTGCTCCTCCCGTCCTTTCCCCAGTCATTTTCTGCCCGGCTTGATTTCTGACATTT
+
BBBBBFFFFFFFGGGFGGGGGGGHHHHHHHHHHFHHHGHHHGHHHGHHHHGGGGGGGHHHHHGGFHHHGHHHHGHHHGGHHHHHHHHHGGGGFGHEGGFEEGHHGGCGGGGGHHHHGGHHHHHHHH1FGHGGCGFGGGGGGGHHHHGGFAHGHH.EGGGGGGDGGGGFGGGGGGFGGGEFA;EFDFFFAFA@AFFFFDF.:B99BEFFFFFFFFFFFFDFFFFFFFFF/BFFD;DFF-9BBFFFBBFBFF/
@M05620:45:000000000-G6HP7:1:1101:14303:7700 1:N:0:151
CATCCTGACCCTGAAGTACCCGGCTTGATTTCTGACATTAGATCGGAAGAGCACACGTCTGAACTCCAGTCACGCACTACAATCTCGTATGCCGTCTTCTGCTTGAAAAAAAAAAAAAAAAACAAAAAAAAACCGTAAAAAACTTCCCCTACATGAAACAGAAGAAACAATTATATTGGACAGTCTCTCTCGTGCAACACGTATTCAACTAAGGCACGCACCATGCTGCTCTATACTATCCATGCGTCCTC
+
DDDDDFFFFFFFGGGGGGGGGGGGGGGHHHHHHHHHHHHHHHHHHGGGGHHHHHHHGHHHGHHHHHHHHHHHHGHGGGHHGGGEHHHGGHHHHGGGHGHHHHHHHHHHHHGEEB<<>>/<>>.....<----..-...900-.0:0:///<.0000000///000:///.<0:0000000<0.0<000000.<...0:...</0000000000//...----.000000<000<0:00:0/00<099--.0
@M05620:45:000000000-G6HP7:1:1101:16731:7709 1:N:0:151
TACCTGTACTGGGGAAGCATTTGAATATCCCCCCATGGTGATGGGGACGGAGAACTGCTCCATAAACACAGGCAACGTGCCTAACTTTCCCGGGAAGATGAAGTCAAAGAGCGACCACAGCTCTTCGGAGGTTATTTTGCATCGGTGAGCCAGACAGAATGATCCGATGAGGGGTGCGAAACTATTTGAGGAAAGGAAGCACCTTTTTATTAAATTTACCTTTTAGCAATCGCCATTCCTACCCTAAAGAT
+
AAAAADFFFFFF1A1A1FB1FABFGEEAFHHGGGGHF0BA1DGFE?E/EA/AFAFGFHHFFFAGH1GHGGHHGFGHEHGHGDFFHDGH1@@/>E@EEEGHGGDBFFEGGCGHEGGGGHHHE<GHD>GGCGGE0DGHFHF11GFCCAC<CGHGHHGHFGCHHGGHHHGGFHGH?CG@E@.-@AGB0;FG0AFCF/9.//99/;AFFFFF?FFFB/99FF/FFFFFB//BB/BFFF-AFF/B//A9/F-F9//
@M05620:45:000000000-G6HP7:1:1101:10144:7717 1:N:0:151
TACCTGACTGGGGAAGCATTTGAATATCCCCCCATGGTGATGGGGACGGAGAACTGCTCCATAAACACAGGCAACGTGCCTAACTTTCCCGGGAAGATGAAGTCAAAGAGCGACCACAGCTCTTCGGAGGTTATTTTGCATCGGTGAGCCAGACAGAATGATCCGATGAGGGGTGCGAAACTATTTGAGAAAAGGAAGCACCTTTTTATTAAATTTACCTTTTAGCAATCGCCATTCCTACCCTAAAGATC
+
A?AAAFFFFDAAE2EFGFFGGGHHHHHHHHGGGGHHHHHHFHHF?FGGCAEGHHHFHHHGHHHHFHHHGFFGGHH@FEGHHHEHHHGHFHGGGEGGCGH43FHHHGGGHFHCCGGGH/FHHHHHHHDECGDHFGHHHHHFGHGGGGGHHG0C<E/CGFHHHHHHGAEDHHHFGF@G@BB@BGFFGGGGGGCFGGGGGGGGFFFFFFFFFFFFFFFFFFFFFFFFFFBBFBFFFFEFFFFFFFFFFEBFFFB
@M05620:45:000000000-G6HP7:1:1101:7516:7719 1:N:0:151
TACCTGTACTGGGGAAGCATTTGAATATCCCCCCATGGTGATGGGGACGGAGAACTGCTCCATAAACACAGGCAACGTGCCTAACTTTCCCGGGAAGATGAAGTCAAAGAGCGACCACAGCTCTTCGGAGGTTATTTTGCATCGGTGAGCCAGACAGAATGATCCGATGAGGGGTGCGAAACTATTTGAGGAAAGGAAGCACCTTTTTATTAAATTTACCTTTTAGCAATCGCCATTCCTACCCTAAAGAT
+
CCCCCFFFFFFFGGGGGGGGGGHHHHHHHHHGGGGHHHGHHHHHHGGGGGGGGHHHHHHHHHHHHHHHHHHHGHHHGHHHHHHHHHHHHHHGGGGGGHHHHHHHHHHHHHHHGGGGGHHHHHHHHHHGGGGCHFHHHHHHHHHGGGGGHHHHHHGHHHHHHHHHHHDGGHHHGGEDFGEFFGGGGGGGGGGBFGGGGFFFFFFFFFFFFFFB;BFFFFBFFFFFFFFFBFFFFFFFFFFFFFFFFFFFFFF
@M05620:45:000000000-G6HP7:1:1101:10160:7728 1:N:0:151
TACCTGACTGGGGAAGCATTTGAATATCCCCCCATGGTGATGGGGACGGAGAACTGCTCCATAAACACAGGCAACGTGCCTAACTTTCCCGGGAAGATGAAGTCAAAGAGCGACCACAGCTCTTCGGAGGTTATTTTGCATCGGTGAGCCAGACAGAATGATCCGATGAGGGGTGCGAAACTATTTGAGGAAAGGAAGCACCTTTTTATTAAATTTACCTTTTAGCAATCGCCATTCCTACCCTAAAGATC
+
DDDCCFFFFFCCGGGGGGGGGGHHHHHHHHGGGGHHHFGHHHHHGGGGGGGGHHHHHHHHHHHHHHHHHHHGHHHGHHHHHHHHHHHHHHGGGGGGGHHHHHHHHHHHHHHGGGGGHHHHHHHHHHGGGGGHHHHHHHHHHHGGGGGHHHHHHGHHHHHHHHHHHGGGHHHGGCDGGGGGGGGGHHHGG9;FGGGGGGGGFFFFFFFFHFFFFFFFFFFFFFFFFFFFFFFFFFFFFFFHFFFFFFFFFFF
@M05620:45:000000000-G6HP7:1:1101:14139:7729 1:N:0:151
AGATTACTGCAACAGTTCCCCCTGGACCTGGAAAAGTTTCTTGCCTGGCTTACAGAAGCTGAAACAACTGCCAATGTCCTACAGGATGCTACCCGTAAGGAAAGGCTCCTAGAAGACTCCAAGGGAGTAAAAGAGCTGATGAAACAATGGCAAGTAAGTCAGGCATTTCCGCTTTAGCACTCTTGTGGATCCAATTGAACAATTCTCAGCATTTGTACTTGTAACTGACAAGCCAGGGACAAAACAAAGAT
+
AABBBFFFFFDFGGGGGGGGGGGGHHHHHHHHHHHHHHHHHHHHHHHHHHHHHHHHHHHHHHHHHHHHHHHHHHHHHHHHFHHHHHHHHHHHHHGGEFGGFHFHHHHHGHHHHHHHHHHHHHHGEFFFHHHHHGHHHHHHHHHHHHHHHHHHHGHHHHHHHHFHHHHHHHGGGGGHHHHHHHHHHHHGHHHHHFHHHGFFHHHHHHHHHHHHHHHHHGHHHHHHHHHGGHHHGGGGGGGGGGFGGGGGGGG
@M05620:45:000000000-G6HP7:1:1101:7533:7733 1:N:0:151
TACCTGTACTGGGGAAGCATTTGAATATCCCCCCATGGTGATGGGGACGGAGAACTGCTCCATAAACACAGGCAACGTGCCTAACTTTCCCGGGAAGATGAAGTCAAAGAGCGACCACAGCTCTTCGGAGGTTATTTTGCATCGGTGAGCCAGACAGAATGATCCGATGAGGGGTGCGAAACTATTTGAGGAAAGGAAGCACCTTTTTATTAAATTTACCTTTTAGCAATCGCCATTCCTACCCTAAAGAT
+
CCCCCFFFFFFFGGGGGGGGGGHHHHHHHHHGGGGHHHGHHHHHHGGGGGGGGHHHHHHHHHHHHHHHHHHHGHHHGHHHHHHHHHHHHHHGGGGGGHHHHHHHHHHHHHHHGGGGGHHHHHHHHHHGGGGDHHHHHHHHHHHGGGGGHHHHHHGHHHHHHHHHHHGGGHHHGGEFGGGGGGGGGGGGGGGFGGGGGGGGGGFFFFFFFFFFBFFFFFFFFFFFFFFFFFFFFFFFFFFFFFFFFFFFFFF
@M05620:45:000000000-G6HP7:1:1101:16991:7742 1:N:0:151
AAACCAAGCAGACACTCACCGCTCCCTCGCCACAGGCCAATAGTTTGTCCTCACTGAGTTGGCAACAAGTGGCTGCTGTGGCTGCCATTTTTCTGGTGATGGCCATCAGCTCCGACGAGGTCAGCTGGGGGGCTTTCTTTGTGTAAGCAACGAGAAACCTGAAAGAAGCATTTTTTAACTAAGTCCTGCTGAGTCATTCATGAGTTTTTAGCCGCCTTGCTTCTTCTCACAGACTCTCTACTCTCATGCCA
+
BBBBBBBFBFFFGGGFGFGGEFCFGGHHAFEDGFFGGGFGHGHHHHHFEGGHHGHFFHHHHGHHHHHHGGHHGHGGHHHHHHHGGHHHHHHHHHHHHHHHHHHHHHHHHHHHHGGGGGGGGHHHHHHHGGGGGGGGFGGGFFFFGGFFFFFFFFFFEFFFFFFFFFFFFFFFFFFFFFFFBFFFFFFFFFFBFFBFFFFFFFFFFFFFFFFFFDFFFFFFFFBFFFFFBFFF/AFFFFFFFFFFFFFFFF/
@M05620:45:000000000-G6HP7:1:1101:17003:7756 1:N:0:151
AAACCAAGCAGACACTCACCGCTCCCTCGCCACAGGCCAATAGTTTGTCCTCACTGAGTTGGCAACAAGTGGCTGCTGTGGCTGCCATTTTTCTGGTGATGGCCATCAGCTCCGACGAGGTCAGCTGGGGGGCTTTCTTTGTGTAAGCAACGAGAAACCTGAAAGAAGCATTTTTTAACTAAGTCCTGCTGAGTCATTCATGAGTTTTTAGCCGCCTTGCTTCTTCTCACAGACTCTCTACTCTCATGCCA
+
BBBBBBBFBFFFGGGGGGGGGGGGGGHHGGGGGHHHGGHHHHHHHHHHHHHHHHHHHHHHHHHHHHHHHHHHGHGGHHHHHHHGGHHHHHHHHHHHHHHHHHHHHHHHHHHHHGGGGGGGGHHHHHHHGGGGGGGGGGGGGGGGGGFFFFFFFFFFFFFFFFFFFFFFFFFFFFFFFFFFFFFFFFFFFFFEFFFFFFFFFFFFFFFFFFFFFFFFFFFFFFFFFFFFFFFFFFFFFFFFFFFFFFFFFFF
@M05620:45:000000000-G6HP7:1:1101:5384:7756 1:N:0:151
AGATTACTGCAACAGTTCCCCCTGGACCTGGAAAAGTTTCTTGCCTGGCTTACAGAAGCTGAAACAACTGCCAATGTCCTACAGGATGCTACCCGTAAGGAAAGGCTCCTAGAAGACTCCAAGGGAGTAAAAGAGCTGATGAAACAATGGCAAGTAAGTCAGGCATTTCCGCTTTAGCACTCTTGTGGATCCAATTGAACAATTCTCAGCATTTGTACTTGTAACTGACAAGCCAGGGACAAAACAAAGAT
+
ABACCFFFFFFFGGGGGGGGGGGGHHHHHHHHHHHHGHHHHHHHHHHHHHHHHGHHHHHHHHHHHGGHHHHHHHHHHHHHHHHHHHHHHHHHHHGFGGHHHHHHHHHHGHHHHHHGHHHHHHHGGEGGHHHHHGHHHHFHHHHHHGHHHHHHHGHHHHHHHHHHHHHHHHGGGGGHHHHHHHHHHHHGHHHHFHHHHHFHHHHHHHHFHHHHHHHHHHHHHHHGHHHHHFFHHGGGGGGGGGGGGGGGFGF
@M05620:45:000000000-G6HP7:1:1101:8623:7782 1:N:0:151
CATCCTGACCCTGAAGTACCCCGGCTTGATTTCTGACATTAGATCGGAAGAGCACACGTCTGAACTCCAGTCACGCACTACAATCTCGTATGCCGTCTTCTGCTTGAAAAAAAAAAAATAACAAGAACAAACACACTGAGTACATCATTTGTCTCTCTTACAACACGACCGATCTCCCACCCTCTTGGCTCCCCTCAACCCACTCCCACCCACTTCCCTCCTAACCTAGCCCAGATAGACACAGCCGACCC
+
CCCCCFFFFFFFGGGGGGGGGGGGGGGGHHHHHGGHHHHHFHFHHHGGGGGHHHHHGGGHHGHHHHHHHHGGHFGHGGGHHHGHBEGHEAFHHHGEFHGFHHFHGHHHHHGGGGGD/>0<11<10?<0000/00..011111111<00000000=<0000=00<<..-;--9--.00//.....9;00/9:9;./.90/;.:.9//.:......000/9:./09/.000://...000090//...-----
@M05620:45:000000000-G6HP7:1:1101:16210:7783 1:N:0:151
TACCTGTACTGGGGAAGCATTTGAATATCCCCCCATGGTGATGGGGACGGAGAACTGCTCCATAAACACAGGCAACGTGCCTAACTTTCCCGGGAAGATGAAGTCAAAGAGCGACCACAGCTCTTCGGAGGTTATTTTGCATCGGTGAGCCAGACAGAATGATCCGATGAGGGGTGCGAAACTATTTGAGGAAAGGAAGCACCTTTTTATTAAATTTACCTTTTAGCAATCGCCATTCCTACCCTAAAGAT
+
CCCCCFFFFFFFGGGGGGGGGGHHHHHHHHHGGGGHHHGHHHHHHGGGGGGGGHHHHHHHHHHHHHHHHHHHGHHHGHHHHHHHHHHHHGHGGGGGGHHHHHHHHHHHHHHHGGGGGHHHHHHHHHHGGGGEHHHHHHHHGHHGGGGGHHHHHHGHHHHHHHHHHHGGGHHHGGGGGGEFGDGGGGGGGGGFGGGGGGGGGGFFFFFFFFFFFFFFFFFFFFFFFFFFFFFFFFFFFFFFFFAFFFFFFFF
@M05620:45:000000000-G6HP7:1:1101:15737:7796 1:N:0:151
AGATTACTGCAACAGTTCCCCCTGGACCTGGAAAAGTTTCTTGCCTGGCTTACAGAAGCTGAAACAACTGCCAATGTCCTACAGGATGCTACCCGTAAGGAAAGGCTCCTAGAAGACTCCAAGGGAGTAAAAGAGCTGATGAAACAATGGCAAGTAAGTCAGGCATTTCCGCTTTAGCACTCTTGTGGATCCAATTGAACAATTCTCAGCATTTGTACTTGTAACTGACAAGCCAGGGACAAAACAAAGAT
+
BBBBBFFFFFFFGGBGGGGGGGGGHHHHHGHHGHHHHHHHHHHHHHHHHHHHHHHHHHHHHHHHHHHHHHHHHHHHHHHHHHHHHHHHHHHHHHGGGDGGGHBGHHHHGHHHHHHHHHHHHGHGE?EFHFHHHGHHHHHHHHHHHHHHHGHHHGHHHHHHHHFHHHHHHHGGGGGHHHHHHHHHHFHGHHHHHHHHHGFHHHHHHHHHHHHHHHHHHHHHHHHHGHHHHHHHGGGGGGGGGGGGGGGGGGF
@M05620:45:000000000-G6HP7:1:1101:18281:7806 1:N:0:151
ATCTCTATCTCCTAAAAACCTGTTTAGATTTGGAGATAGACCTTCAGGTTTTTCATCATTTTCTGCATGAATTATACATTGACCACGTTCCAGCGTGGTCAGTTTGCAGCATTCTGTTATTTTGTTTGACAGAGTGTCTTGTTGAGAACATATGTAGGACATGATTTTTTCCTGCAACAGGGAAAATAAAGTATAAGTTTTAAAGATTTATTCTTTAATAAAGGATCTCAAAGCCAGCTTTAGAAAAAGGA
+
CCCDDFFFFFFFGGGGGGGGGGHHHHHHHHHHHHHHHHHHHHHHHHHHHHHGGHHHHIHHHIHHIHHHHHHHHHHHHHHHHHHHHHGHHHHHHHGGGGHHHHHHHHHHHHHHHHHHHHHHHHHHHHHHHHHHHHHHHHHHHHHHHHHHHHHHHHHHHHHHHHHHHHHHHGHHHHHHHHHHHGGHHHHHHHHHHHHHHHHHHHHHHHHHHHHHHHHHHHHHHHHHHHHHHHHHHHHHHGHHHHHHHHHHGGH
@M05620:45:000000000-G6HP7:1:1101:18263:7813 1:N:0:151
ATCTCTATCTCCTAAAAACCTGTTTAGATTTGGAGATAGACCTTCAGGTTTTTCATCATTTTCTGCATGAATTATACATTGACCACGTTCCAGCGTGGTCAGTTTGCAGCATTCTGTTATTTTGTTTGACAGAGTGTCTTGTTGAGAACATATGTAGGACATGATTTTTTCCTGCAACAGGGAAAATAAAGTATAAGTTTTAAAGATTTATTCTTTAATAAAGGATCTCAAAGCCAGCTTTAGAAAAAGGA
+
BAAABFFFFFFFGGGGGGGGGFFGGHHGHFFGFHHCEGGHFHHHHFHHGHHFFHHHHGHHGHHHHHHGHHHHHHHHHHHHHHHHHHGHHHHGHHGEGGGHFHFGHHHHHHGHHHHHHHFHHGHHEGHHEFFHHHGHGHHHHHGHHHEHHHHHHHGHHHHHCGHHHHGHHGHHHHHGGHHHHGEFHHHFFFHGDFHHHFGHHFFFHGHHHHHHHGHHGGGHGFFHHHHHHGGFGCCHHGHHGHFCCGFHGGG
@M05620:45:000000000-G6HP7:1:1101:18295:7818 1:N:0:151
ATCTCTATCTCCTAAAAACCTGTTTAGATTTGGAGATAGACCTTCAGGTTTTTCATCATTTTCTGCATGAATTATACATTGACCACGTTCCAGCGTGGTCAGTTTGCAGCATTCTGTTATTTTGTTTGACAGAGTGTCTTGTTGAGAACATATGTAGGACATGATTTTTTCCTGCAACAGGGAAAATAAAGTATAAGTTTTAAAGATTTATTCTTTAATAAAGGATCTCAAAGCCAGCTTTAGAAAAAGGA
+
AAAABFFFFFFFGGGGGGGGFEFGHGHHHHHHH4E4FGHHHHGHHGHHHHHGGHGHGHHHHHHHHHHHHHBHGHHHHHHHHFGHGHGGHHHHGHGGEFHHFCFGFHFHHHHHHFHGGHHHHHHHFHHHGHGHFHFGFGHGHHHHHHHHHHHGGHFGHHHHHHHHHHHHGCHHHHHHBGGHHGEHEFFHFHHHFHFFHHHHHHF<GHGHHHHHHHHHHHHHFGHHHHHHGHHFGGHHHGHHHHF:CCGHCDG
@M05620:45:000000000-G6HP7:1:1101:9464:7851 1:N:0:151
ATCTCTATCTCCTAAAAACCTGTTTAGATTTGGAGATAGACCTTCAGGTTTTTCATCATTTTCTGCATGAATTATACATTGACCACGTTCCAGCGTGGTCAGTTTGCAGCATTCTGTTATTTTGTTTGACAGAGTGTCTTGTTGAGAACATATGTAGGACATGATTTTTTCCTGCAACAGGGAAAATAAAGTATAAGTTTTAAAGATTTATTCTTTAATAAAGGATCTCAAAGCCAGCTTTAGAAAAAGGA
+
CCCCCFFFFFFFGGGGGGGGGGHHHHHHHHHHHHHHHHHHHHHHHHHHHHHGGHHHHHHHGHHHHHHHHHHHHHHHHHHHHHHHHHGHHHHHHHGFGGHHHHHHHHHHHHHHHHHHHHHHHHHHHHHHHGHHHHHHHHHHHHHHHHHHHHHHHHHHHHHHHHHHHHHHHGHHHHHHHHHHHGGHHHGHHHHHHGHHHGHHHHGHHHHHHHHHHHHHHHHHHHHHHHGHHGGHHGFHHGHHHHFFHHHHGGG
@M05620:45:000000000-G6HP7:1:1101:12897:7852 1:N:0:151
AGATTACTGCAACAGTTCCCCCTGGACCTGGAAAAGTTTCTTGCCTGGCTTACAGAAGCTGAAACAACTGCCAATGTCCTACAGGATGCTACCCGTAAGGAAAGGCTCCTAGAAGACTCCAAGGGAGTAAAAGAGCTGATGAAACAATGGCAAGTAAGTCAGGCATTTCCGCTTTAGCACTCTTGTGGATCCAATTGAACAATTCTCAGCATTTGTACTTGTAACTGACAAGCCAGGGACAAAACAAAGAT
+
BAABCFFFDDFFGGFBFGGGGGGGHHHHHHHHHHHHHHHHHHHHHHHHHHHAFFHGHHHHHHHHHHHHHHHHHHHHHHHHEGHHHGHHHHFGGHGG@FGGGHFFHHHHGHHHHHHHHHHHHGHGEFGEHFHHHGHHHHGHHHHHHHHHHHHHHGHHHHHHHHHHHHHHHHGGGGGHHHHHHHHHHHHGHHHHGHHHHGGGHHHHHHHHHHHHHHHHHHHHHHGHHHHHHHHHHGFGGGGGGGGGGGGGGGF
@M05620:45:000000000-G6HP7:1:1101:10260:7858 1:N:0:151
CATCCTGACCCTGAAGTACCCCGGCTTGATTTCTGACATTAGATCGGAAGAGCACACGTCTGAACTCCAGTCACGCACTACAATCTCGTATGCCGTCTTCTGCTTGAAAAAAAAAAAACAAAAAAATACCCCCATATCTATTATCTCCCCTCTATCTTCCCAACCATTTTACTTCACACATTACCGTCCCTTCCCCAAACTCCCTCGTCCATCTTTCCTCCCTACACGCCCCCCCCTCTTTCTACTCCATC
+
CCCCCFFFFFFFGGGGGGGGGGGGGGGGHHHHHHHHHHHHHHGHHHGGGGHHHHHHHGHHHGHHHHHHHHHHHHGHGGGHHHHHHHHHGGHHHHGGGHGHHHHHHHHGFHHFFDG@<>/?/00/<<011><.<-/<00000000000D/././00000::/0/...00000;0090000.00090....;09//9//...:90;/9-.;99:0:99;000;./0.09.9.::9----::9B0000000009
@M05620:45:000000000-G6HP7:1:1101:22508:7871 1:N:0:151
TACCTGTACTGGGGAAGCATTTGAATATCCCCCCATGGTGATGGGGACGGAGAACTGCTCCATAAACACAGGCAACGTGCCTAACTTTCCCGGGAAGATGAAGTCAAAGAGCGACCACAGCTCTTCGGAGGTTATTTTGCATCGGTGAGCCAGCCAGAATGATCCGATGAGGGGTGCGAAACTATTTGAGGAAAGGAAGCACCTTTTTATTAAATTTACCTTTTAGCAATCGCCATTCCTACCCTAAAGAT
+
CCCCCFFFFFFFGGGGGGGGGGHHHHHHHHHGGGGHHHHHHHHHHGGGGGGGGHHHHHHHHHHHHHHHHHHHGHHHGHHHHHHHHHHHHHHGGGGGGHHHHHGHHHHHHHHHGGGGGHHHHHHHFGHFBDGGHFGHHHFF1DFGDCD.<><<<.<<<G/0=0DGHG.:.0<CFC.:.ADG-:90CFFFFECFG/C.FBFFFFAFFFFFFFFFF0BF09F9FFFF:90;99BAADAA0B09:FF.9FFB000
@M05620:45:000000000-G6HP7:1:1101:22487:7873 1:N:0:151
TACCTGTACTGGGGAAGCATTTGAATATCCCCCCATGGTGATGGGGACGGAGAACTGCTCCATAAACACAGGCAACGTGCCTAACTTTCCCGGGAAGATGAAGTCAAAGAGCGACCACAGCTCTTCGGAGGTTATTTTGCATCGGTGAGCCAGACAGAATGATCCGATGAGGGGTGCGAAACTATTTGAGGAAAGGAAGCACCTTTTTATTAAATTTACCTTTTAGCAATCGCCATTCCTACCCTAAAGAT
+
CCCCCFFFFFFFGGGGGGGGGGHHHHHHHHHGGGGHHHGHHHHHHGGGGGGGGHHHHHHHHHHHHHHHHHHHGHHHGHHHHHHHHHHHHHHGGGGGGHHHHHGHHHHHHHHHGGGGGHHHHHHHHHHGGGGCHHHHHHHHGHHGGGGGHHHHHHGHHHGHHHHHHHGGGHHHGGCEGGGGGGGGGGGGGGGCFGGGGGGGGGFFFFFFFFFFFFFFFFFFFFFFFFFFFFFFFFFFFFFFFFFFFFFFFFF
@M05620:45:000000000-G6HP7:1:1101:26187:7876 1:N:0:151
AGATTACTGCAACAGTTCCCCCTGGACCTGGAAAAGTTTCTTGCCTGGCTTACAGAAGCTGAAACAACTGCCAATGTCCTACAGGATGCTACCCGTAAGGAAAGGCTCCTAGAAGACTCCAAGGGAGTAAAAGAGCTGATGAAACAATGGCAAGTAAGTCAGGCATTTCCGCTTTAGCACTCTTGTGGATCCAATTGAACAATTCTCAGCATTTGTACTTGTAACTGACAAGCCAGGGACAAAACAAAGAT
+
A>AABFFFFFFFGGGFGGGGFGEGHFHHHHHGHHHFAFDHHHGHGHGGFHHHHHHHHHHHFFHHHHHHFFHHHHHHFFHGGHHFHFHGHHHHHHGEFGHHHHHGHHHGGGHHHGHHHGHHHHHGGHGAGHHHHGHHHHGHGHHHHHHHHFHHHGHHHHHHHHHGHGHHHHGFGGGHHHHHHHHGH>FEFFHHHHHFHHDGHGFFGHGDDGFHCCCGGGGFHBGEHGGBCGHHGGGFFGGGGGFGGFGF9C;
@M05620:45:000000000-G6HP7:1:1101:26187:7895 1:N:0:151
AGATTACTGCAACAGTTCCCCCTGGACCTGGAAAAGTTTCTTGCCTGGCTTACAGAAGCTGAAACAACTGCCAATGTCCTACAGGATGCTACCCGTAAGGAAAGGCTCCTAGAAGACTCCAAGGGAGTAAAAGAGCTGATGAAACAATGGCAAGTAAGTCAGGCATTTCCGCTTTAGCACTCTTGTGGATCCAATTGAACAATTCTCAGCATTTGTACTTGTAACTGACAAGCCAGGGACAAAACAAAGAT
+
BBBBBFFFFFDFGGGFGGGGGGGGHHHHHHHHGHHGGHHHHHHHHHHHHHHHHHHHHHGHHHHHHHHHHHHHGGHHHHHGHHGHHHHHHHHHHHGFGGHHHHHHGHHHGHHHHHHGHHHHGEGFGGGEHHHGHGHHHHEHHHHHHGHGHHHHHGHHHHGHGHHHHHHHHHGGGGGHGHHHHHHHHFHGHHHHGGHHHHBCGHHHHGHFFHHHHHHHHHHGHHHHHHHEHFHHEFGFGGGGGGFGFEFGGG0
@M05620:45:000000000-G6HP7:1:1101:6507:7898 1:N:0:151
TACCTGTACTGGGGAAGCATTTGAATATCCCCCCATGGTGATGGGGACGGAGAACTGCTCCATAAACACAGGCAACGTGCCTAACTTTCCCGGGAAGATGAAGTCAAAGAGCGACCACAGCTCTTCGGAGGTTATTTTGCATCGGTGAGCCAGACAGAATGATCCGATGAGGGGTGCGAAACTATTTGAGGAAAGGAAGCACCTTTTTATTAAATTTACCTTTTAGCAATCGCCATTCCTACCCTAAAGAT
+
BCCBBFFFFFFFGGGGGGGGGGHHHHHFHHHGGGGHHHHHHHHGHGGGGGGGGHHHHHHHHHHHHHHHHHHHGHHHGHHHHHHHHHHHHHHGGGGGGGHHHHHHHHHHFHHHFGGG@GHHHHHHHHHGGGGDHHHHHHHHHHHGGEDGGHHHHHGHHGHHHHHHHHDGGHHHGGEDGGGGGFGGGGGGGFGFGGFGGGGEGGFFFFFFFFF/BBFFFFFFFFFFFFFFFFFFFFFFFFFFFFFFFFFFFFF
@M05620:45:000000000-G6HP7:1:1101:9808:7902 1:N:0:151
CATCCTGACCCTGAAGTACCCCATTGAGCATGGCATCGTCACCAACTGGGACGACATGGAGAAGATCTGGCACCACACCTTCTACAACGAGCTGCGCGTGGCCCCGGAGGAGCACCCAGTGCTGCTGACCGAGGCCCCCCTGAACCCCAAGGCCAACAGAGAGAAGATGACTCAGGTGAGGCTCGGCCGACGCCCGTGCTCCTCCCGTCCTTTCCCCAGTCATTTTCTGCCCGGCTTGATTTCTGACATTA
+
CCCCCFFFFFFFGGGGGGGGGGGHHHHHHHHHHHHHHGHHHGHHHGHHHHHHGGGGGHHHHHHHHHHHHHHHHGHHHGGHHHHHHHHHGGGGGHHGGGGGGGHHGGGGGGGGHHHHGGGHHHHHHHHHHHGGGGGGGGGGGGHHHHGGGGHGHHGGGGGGGGGGGGGGGGGGGGGGGGGGGGGGFFFFFFFFFFFFFFFFFFFFFFFFFFFFFFFFFFFFFFFFFFFFFFFFFFFFFFFFFFFFFBFEFF0
@M05620:45:000000000-G6HP7:1:1101:6487:7906 1:N:0:151
TACCTGTACTGGGGAAGCATTTGAATATCCCCCCATGGTGATGGGGACGGAGAACTGCTCCATAAACACAGGCAACGTGCCTAACTTTCCCGGGAAGATGAAGTCAAAGAGCGACCACAGCTCTTCGGAGGTTATTTTGCATCGGTGAGCCAGACAGAATGATCCGATGAGGGGTGCGAAACTATTTGAGGAAAGGAAGCACCTTTTTATTAAATTTACCTTTTAGCAATCGCCATTCCTACCCTAAAGAT
+
CCCCCFFFFFFFGGGGGGGGGGHHHHHHHHHGGGGHHHHHHHHHHGGGGGGGGHHHHHHHHHHHHHHHHHHHGHHHGHHHHHHHHHHHHHHGGGGGGHHHHHHHHHHHHHHHGGGGGHHHHHHHHHHGGGGEHHHHHHHHGHHGGGGGHHHHHHGHHHHHHHHHHHGGGHHGGGEEGGGDGGGGGGGGGGGFFFFGGGFGGGFFFFFFFFFF0BFFFFFFFFFFFFFFFFFFFFFFFFFFFFFFFFFFFFF
@M05620:45:000000000-G6HP7:1:1101:9061:7915 1:N:0:151
AGATTACTGCAACAGTTCCCCCTGGACCTGGAAAAGTTTCTTGCCTGGCTTACAGAAGCTGAAACAACTGCCAATGTCCTACAGGATGCTACCCGTAAGGAAAGGCTCCTAGAAGACTCCAAGGGAGTAAAAGAGCTGATGAAACAATGGCAAGTAAGTCAGGCATTTCCGCTTTAGCACTCTTGTGGATCCAATTGAACAATTCTCAGCATTTGTACTTGTAACTGACAACCAGGGACAAAACAAAGATC
+
AB@ABBFFDF4DGGFGGGGGGGGGHHHHHH4AGFHHHHHHHHHHHHHHHHHHHHHHFHHHHHHHGHHHHHHHHHGFHHHHHHHFHHHHHHBHHHGGGFHHHH3GHHHHGHHGHFDGHHHHHFHFEGGGHBGHHGHHHHHHHHHHHHEHHHHHHGHHHHFGHHHHHHHHHHGGGGGHHHEHHHHHHGHGEFHGG0DGHFHFDHHHHHGFHHHHHHHG0CHFHFHHHHH0GGFHGGFFGGGGF/9FEF?FGGF
@M05620:45:000000000-G6HP7:1:1101:9075:7930 1:N:0:151
AGATTACTGCAACAGTTCCCCCTGGACCTGGAAAAGTTTCTTGCCTGGCTTACAGAAGCTGAAACAACTGCCAATGTCCTACAGGATGCTACCCGTAAGGAAAGGCTCCTAGAAGACTCCAAGGGAGTAAAAGAGCTGATGAAACAATGGCAAGTAAGTCAGGCATTTCCGCTTTAGCACTCTTGTGGATCCAATTGAACAATTCTCAGCATTTGTACTTGTAACTGACAACCAGGGACAAAACAAAGATC
+
BBCCCFFFFFFFGGGGGGGGGGGGHHHHHHHHHHHHHHHHHHHHHHHHHHHHHHHHHHHHHHHHHHHHHHHHHHHHHHHHHHHHHHHHHHHHHHGGGGHHHHGHHHHHGHHHHHHHHHHHHHHGGHGGHHHHHGHHHHHHHGHHHHHHHHHHHGHHHHHHHHHHHHHHHHGGGGGHHHHHHHHHHHHGHHHHHFHHHHHHHHHHHHHHHHHHHHHHHGHHHHHHHHHHHGHHGGGCFGGGAFGGGGGGGGG
@M05620:45:000000000-G6HP7:1:1101:15573:7934 1:N:0:151
TACCTGTACTGGGGAAGCATTTGAATATCCCCCCATGGTGATGGGGACGGAGAACTGCTCCATAAACACAGGCAACGTGCCTAACTTTCCCGGGAAGATGAAGTCAAAGAGCGACCACAGCTCTTCGGAGGTTATTTTGCATCGGTGAGCCAGACAGAATGATCCGATGAGGGGTGCGAAACTATTTGAGGAAAGGAAGCACCTTTTTATTAAATTTACCTTTTAGCAATCGCCATTCCTACCCTAAAGAT
+
AAAABFFFFFFFGFFGGGGGGGFHFHFFHHHGGGGHHHHHGHHHGFGGGCDGGGHHGHHHHFHHHHHHHGAHGHEHGHEHHHHHHHHHHGHGCEEGG?GFG3BGHHHEFHHGGGGGCE?FGFHHHHHG/@@/F1GHHHHFFHHGGAECGHHBCCEHFHFFDFGHHHDGDHHGGGC@GGGBDAFBFGGF0CF09/.AFFFEGFEFFF9BFFBB99BFFF/FFFFF/;FFFFFEFFFFFFFFFFFFFFFFFFF
@M05620:45:000000000-G6HP7:1:1101:9091:7940 1:N:0:151
AGATTACTGCAACAGTTCCCCCTGGACCTGGAAAAGTTTCTTGCCTGGCTTACAGAAGCTGAAACAACTGCCAATGTCCTACAGGATGCTACCCGTAAGGAAAGGCTCCTAGAAGACTCCAAGGGAGTAAAAGAGCTGATGAAACAATGGCAAGTAAGTCAGGCATTTCCGCTTTAGCACTCTTGTGGATCCAATTGAACAATTCTCAGCATTTGTACTTGTAACTGACAACCAGGGACAAAACAAAGATC
+
AAAAAFFFFFFFGGGGGGGGGGGGHHHHHFHHHFHHHHHHHHHHHHHHHHHHHHGHHHHHHHHHHHHHHHGHHHHHHHHHHHHHHGHHHHHHHHGEEGHHGHFHHHHHGHFHHHFFHHHHFFHGAGGGFHHFHGHHHHFHHHGHHHFHGHHGHGHHGHGBGHHHHHHHGHGGGGGHHHFFHGHHHHGGHHFHHHHGHGHHHHHHHHHHFFHHHHHHHHHHHHGHGHHHHFFGGGGGGEGGAFGGGGEGFG0
@M05620:45:000000000-G6HP7:1:1101:15567:7953 1:N:0:151
TACCTGTACTGGGGAAGCATTTGAATATCCCCCCATGGTGATGGGGACGGAGAACTGCTCCATAAACACAGGCAACGTGCCTAACTTTCCCGGGAAGATGAAGTCAAAGAGCGACCACAGCTCTTCGGAGGTTATTTTGCATCGGTGAGCCAGACAGAATGATCCGATGAGGGGTGCGAAACTATTTGAGGAAAGGAAGCACCTTTTTATTAAATTTACCTTTTAGCAATCGCCATTCCTACCCTAAAGAT
+
BBBBBFFFFFFFGGGFEGGFGGHHHHHGHHHGGGGHHHHHHHHHHGGGGGGGGHHHHHHGHHHHHHHHHHHHGHFHGHHEHHHHHHHHHGHGGGEEFHHHHHHHHHHHHGHHGGGGCHHCHHHHHHHGGGGDHHHHHHHGFHHGGEDAHGHHHHGHHHHHGHHHHHEGGHGGGCEFDDGBGBGFFGGGGEF:CB9FFFFEGGFFFFFFFFFF99FFFFFFFFFFFFFFFFFFFFFFFFFFFF9FFFFFFFF
@M05620:45:000000000-G6HP7:1:1101:21757:7956 1:N:0:151
AGATTACTGCAACAGTTCCCCCTGGACCTGGAAAAGTTTCTTGCCTGGCTTACAGAAGCTGAAACAACTGCCAATGTCCTACAGGATGCTACCCGTAAGGAAAGGCTCCTAGAAGACTCCAAGGGAGTAAAAGAGCTGATGAAACAATGGCAAGTAAGTCAGGCATTTCCGCTTTAGCACTCTTGTGGATCCAATTGAACAATTCTCAGCATTTGTACTTGTAACTGACAAGCAGGGACAAAACAAAGATC
+
CCCCDFFFFFFFGGGGGGGGGGGGHHHHHHHHHHHHHHHHHHHHHHHHHHHHHHHHHHHHHHHHHHHHHHHHHHHHHHHHHHHHHHHHHHFHHHGGGGHHHHGHHHHHGHHHHHHHHHHHHHHGGHGGHHHHHGHHHHGHHHHHHHHHHHHHHGHHHHHHHHHHHHHHHHGGGGGHHHHHHHHHHHHGHHHHHHHHHHFGGHHHHHHHHHHHHHHHHHHFHHHHHHGHHHHHHHGGGGGGGGGGGGGGGGF
@M05620:45:000000000-G6HP7:1:1101:21758:7974 1:N:0:151
AGATTACTGCAACAGTTCCCCCTGGACCTGGAAAAGTTTCTTGCCTGGCTTACAGAAGCTGAAACAACTGCCAATGTCCTACAGGATGCTACCCGTAAGGAAAGGCTCCTAGAAGACTCCAAGGGAGTAAAAGAGCTGATGAAACAATGGCAAGTATGTCAGGCATTTCCGCTTTAGCACTCTTGTGGATCCAATTGAACAATTCTCAGCATTTGTACTTGTAACTGACAAGCAGGGACAAAACAAAGATC
+
3ABBAFFFFFFFGGGGGGGGGGGFGFHHHHHHHHGHHHHHFHHHHHHHHHHGHFHHHGFHHGHHHBGHHHHHEHHHHHHHFHGHGFHFFHGHHHGGGGHGFHFHEHHHGHHHHHHHHHHHGFGFGFGGHGHHHGHHHFFHHGHHHHHHHFHHHGGH2FGHHHFHHHHHGHGGGGGHEHHHHHHGHGGGHHGGHGHHHBFFHHHDGGHHHGFHCHHHHGH0;CFFHHHEHHHHHHGGGFEEFGGGGGGGGGG
@M05620:45:000000000-G6HP7:1:1101:8641:8029 1:N:0:151
CATCCTGACCCTGAAGTACCCCGGCTTGATTTCTGACATTAGATCGGAAGAGCACACGTCTGAACTCCAGTCACGCACTACAATCTCGTATGCCGTCTTCTGCTTGAAAAAAAAAAGAGGTCAGCTGGGGGACTTTCTTTGGTTAAGCACCACGCACCCTGAAAGAATCATTTTTTAACTAATTCCTGCTTCGTCCTTAAGGAGTTTCTACCCGCCTTGCTACTTCTCAACGCCTATCTCCCCTCCCACCA
+
BBABBFDFFCFFFGGFFFGGGGGAEEEEFDBFGFHFHHHFDBDGHEEAFFCFGFFCGEGEEFHHH5FHCGFGGFGHEEGFHHGDG@FEFAHBG3E1>CF?DGF433BFB3?EECG</?@/1010@110/><-<<FG1<11G0>.<0=BDF....<<-;:C/:C00;:0:0CCGGG-.0000:;00;C0/C009/..:;0900/..9;/;:/;9:--9.//9//;9B////..-9../9:///.9.......
@M05620:45:000000000-G6HP7:1:1101:8623:8039 1:N:0:151
CATCCTGACCCTGAAGTACCCCGGCTTGATTTCTGACATTAGATCGGAAGAGCACACGTCTGAACTCCAGTCACGCACTACAATCTCGTATGCCGTCTTCTGCTTGAAAAAAAAAAAAAAACATATTATCTTATATGTTTTTTACTTCTCCTCACCCAGAAAACTTGTCCATTAAACCCTGCGCAGTACTACTTGCGTACGTCCATTCTCTGTATTTATCTTCATCACTCCACCTATGTCCTATCCATCTC
+
CCCCCFFFFFFFGGGGGFGGGGGGGGGGHHHHHGHHHHHHFHFHHHGGGGHHHGHFHGGHHGGGHHHHHHHHHGGHGGGHHHHHHHHFGDHFHHGGGHGHHHGHHHHHBGFGGGGB>///-.<111111111111000=0/.-.00000000/;....../::/00000;0000000/../.----.00;000;//-..:-/.../////////////9;/9://////////../9///://///////;
@M05620:45:000000000-G6HP7:1:1101:7461:8056 1:N:0:151
CATCCTGACCCTGAAGTACCCCATTGAGCATGGCATCGTCACCAACTGGGACGACATGGAGAAGATCTGGCACCACACCTTCTACAACGAGCTGCGCGTGGCCCCGGAGGAGCACCCAGTGCTGCTGACCGAGGCCCCCCTGAACCCCAAGGCCAACAGAGAGAAGATGACTCAGGTGAGGCTCGGCCGACGCCCGTGCTCCTCCCGTCCTTTCCCCAGTCATTTTCTGCCCGGCTTGATTTCTGACATTA
+
DDDDCFFFFFFFGGGGGGGGGGGHHHHHHHHHHHHHHGHHHGHHHGHHHHHHGGGGGHHHHHHHHHHHHHHHHGHHHGGHHHHHHHHHGGGGGHHGGGGGGGHHGGGGGGGGHHHHGGHHHHHHHHHHHHGGGGGGGGGGGGHHHHGGGGHGHHGGGGGGGGGGGGGGGGGGGGGGHGGGGGGGFFFFFFFFFFFFBDFFFFFFFFFFFFFFFFFFFFFFFFFFFFFFFFFFFFFFFFFFFFFFFFFFFF0
@M05620:45:000000000-G6HP7:1:1101:7435:8062 1:N:0:151
CATCCTGACCCTGAAGTACCCCATTGAGCATGGCATCGTCACCAACTGGGACGACATGGAGAAGATCTGGCACCACACCTTCTACAACGAGCTGCGCGTGGCCCCGGAGGAGCACCCAGTGCTGCTGACCGAGGCCCCCCTGAACCCCAAGGCCAACAGAGAGAAGATGACTCAGGTGAGGCTCGGCCGACGCCCGTGCTCCTCCCGTCCTTTCCCCAGTCATTTTCTGCCCGGCTTGATTTCTGACCTTT
+
AAAAAFFFFFFFGGGGGDGGGGAGHHGHHFHHHGFHHGHHHGHGFGHHHHHGEGGGGHHFHHFGBFHHHHHHHGHHHGGHHGHHHFHHGGGGGHHGGGGGGGHHGGGCGGCGHHHHGGHHHHHHHHHGFHGGGGGGGGGGGGFFHHGG..CEHHGFGGGGGGBEGGEGGGGGGGGGGGFGGGEG@?FF@@@@@@@@@BF-BFFFFFFFFBFFFFFFFFFFFFFFFFB9FFFFF@?@@@-9FB/9;/B/BF/
@M05620:45:000000000-G6HP7:1:1101:13004:8066 1:N:0:151
CATCCTGACCCTGAAGTACCCCATTGAGCATGGCATCGTCACCAACTGGGACGACATGGAGAAGATCTGGCACCACACCTTCTACAACGAGCTGCGCGTGGCCCCGGAGGAGCACCCAGTGCTGCTGACCGAGGCCCCCCTGAACCCCAAGGCCCACAGAGAGAAGATGACTCAGGTGAGGCTCGGCCGACGCCCGTGCTCCTCCCGTCCTTTCCCCAGTCATTTTCTGCCCGGCTTGATTTCTGACATTA
+
A1AAAFDFFFFFGBGGGGGGGGEGHFDHGEFGGGHHHGHHHGHHEGHHHEHGGGGEFHFHHHHHFHHF11FHHGEHFGGHHHHHHB1FEFFEGHG>EEEG?>GHGGCCGGGGHGHHGEGGHHGFGHHHHHG?CCCGFGGGGCGHHHGGA.CEGH.CA..;B/A.CB/CB0:FGEFEF/0F?CEF--AB?@@@@@@@@BBAFFFFFFFEFFBF9FFFFF?BFBB/FB/BBBFFA-@@?=-BFFFF/99BFB/
@M05620:45:000000000-G6HP7:1:1101:26732:8066 1:N:0:151
CATCCTGACCCTGAAGTACCCCATTGAGCATGGCATCGTCACCAACTGGGACGACATGGAGAAGATCTGGCACCACACCTTCTACAACGAGCTGCGCGTGGCCCCGGAGGAGCACCCAGTGCTGCTGACCGAGGCCCCCCTGAACCCCAAGGCCAACAGAGAGAAGATGACTCAGGTGAGGCTCGGCCGACGCCCGTGCTCCTCCCGTCCTTTCCCCAGTCATTTTCTGCCCGGCTTGATTTCTGACATTA
+
DDDDDFFFFFFFGGGGGGGGGGGHHHHHHHHHHHHHHGHHHGHHHGHHHHHHGGGGGHHHHHHHHHHHHHHHHGHHHGGHHHHHHHHHGGGGGHHGGGGGGGHHGGGGGGGGHHHHGGHHHHHHHHHHHHGGGGGGGGGGGGHHHHGGGGHGHHGGGGGGGGGGGGGGGGGGGGGGFGGGGGGGFFFFFFFFFFFF@DFFFFFFFFFEFFDFFFFFFFFFFFFFHHHHHFFFFFFFCCAFFFFFFFFFFF0
@M05620:45:000000000-G6HP7:1:1101:7454:8077 1:N:0:151
CATCCTGACCCTGAAGTACCCCATTGAGCATGGCATCGTCACCAACTGGGACGACATGGAGAAGATCTGGCACCACACCTTCTACAACGAGCTGCGCGTGGCCCCGGAGGAGCACCCAGTGCTGCTGACCGAGGCCCCCCTGAACCCCAAGGCCAACAGAGAGAAGATGACTCAGGTGAGGCTCGGCCGACGCCCGTGCTCCTCCCGTCCTTTCCCCAGTCATTTTCTGCCCGGCTTGATTTCTGACATTA
+
DDDCCFFFFFFFGGGGGGGGGGGHHHGFFHHHHHHHHGHHHGHHHGHHHHHHGGGGGHHHHGHHHHHHHHHHHGHHHGGHHHHHHHHHGGGGGGHFGGGGGGHHGGGGGGGGHHHHGGHGHHHHHHHHHHGGGGGGGGGGGGHHHHGGGGHGHHGGGGGGGGGGGGGFGGGGGGGGGGGFGGEFFFFFFFFFFFFDDDFFFFFFFFFFFFFFFFFFFFFFFFFFFFFFFFFFDFFFF;FFFFFFF0:BBF0
@M05620:45:000000000-G6HP7:1:1101:12999:8083 1:N:0:151
CATCCTGACCCTGAAGTACCCCATTGAGCATGGCATCGTCACCAACTGGGACGACATGGAGAAGATCTGGCACCACACCTTCTACAACGAGCTGCGCGTGGCCCCGGAGGAGCACCCAGTGCTGCTGACCGAGGCCCCCCTGAACCCCAAGGCCAACAGAGAGAAGATGACTCAGGTGAGGCTCGGCCGACGCCCGTGCTCCTCCCGTCCTTTCCCCAGTCATTTTCTGCCCGGCTTGATTTCTGACATTA
+
CCCCCFFFFFFFGGGGGGGGGGGHHHHHHHHHHGHHHGHHHGHHHGHHHHHGGGGGGHHHHHHHHHHHHHHHHGHHHGGHHHHHHHHHGGGGGHHGGGGGGGHHGGGGGGGGHHHHGGHHHHHHHHHHHHGGGGGGGGGGGGHHHHGGGGHGHHGGGGGGGGGGGGGGGGGGGGGGGGGGGGGGFFFFFFFFFFFFBFFFFFFFFFFFFFFFFFFFFFBFFFFFFFFFFFFFFFFFFF?FFFFFFBFFFF0
@M05620:45:000000000-G6HP7:1:1101:7895:8085 1:N:0:151
ACCTGTACTGGGGAAGCATTTGAATATCCCCCCATGGTGATGGGGACGGAGAACTGCTCCATAAACACAGGCAACGTGCCTAACTTTCCCGGGAAGATGAAGTCAAAGAGCGACCACAGCTCTTCGGAGGTTATTTTGCATCGGTGAGCCAGACAGAATGATCCGATGAGGGGTGCGAAACTATTTGAGGAAAGGAAGCACCTTTTTATTAAATTTACCTTTTAGCAATCGCCATTCCTACCCTAAAGATC
+
CCCCCFFFFFFCGGGGGGGGGGHHHHHHHHGGGGHHHFGHHHHHGGGGGGGGHHHHHHHHFHHHHHHHHHHGHHHGGHFHHHHHHHHHHHGGGGGGGHHHHHHHHHHHGHHGGGGGHHHEHHHHHFGGGGGHHHHHHHGFHHGGGGGHHHFHHGHHHHHHHHHHHGGGHGHGGCAGGGGGGGGGGGGGGGCFGGGGGGGGGFFFFFFFFFFBFFFFFFFFFFFFFBFBFFEFFFEFFFFFFFFFFFFFFFF
@M05620:45:000000000-G6HP7:1:1101:13014:8099 1:N:0:151
CATCCTGACCCTGAAGTACCCCATTGAGCATGGCATCGTCACCAACTGGGACGACATGGAGAAGATCTGGCACCACACCTTCTACAACGAGCTGCGCGTGGCCCCGGAGGAGCACCCAGTGCTGCTGACCGAGGCCCCCCTGAACCCCAAGGCCAACAGAGAGAAGATGACTCAGGTGAGGCTCGGCCGACGCCCGTGCTCCTCCCGTCCTTTCCCCAGTCATTTTCTGCCCGGCTTGATTTCTGACATTT
+
BBBBBFFFFFFFGGGGGGGGGGGHHHHHHFHHHGHHHGHHHGHHHGGGGEHFGGGGGHHHHGHHHHHHHHHHHGGHEGGHHHGHHHHHGEGGGHHCFG@EEGHHGGGGGGGGHHHHGGHHGHGHHHHHHHGCGCGGGGGGGGHHHHGGGDHEHHGGGGGEFGGGGGGGGGGGGGGEGFGGGGGGFFFFFFFFFFFFFFFFFFFFFFFFDFFFFFFFFFDFFFFBFFFFFFFFFAFFAD.BFFBB/BFFFF/
@M05620:45:000000000-G6HP7:1:1101:25959:8134 1:N:0:151
TACCTGTACTGGGGAAGCATTTGAATATCCCCCCATGGTGATGGGGACGGAGAACTGCTCCATAAACACAGGCAACGTGCCTAACTTTCCCGGGAAGATGAAGTCAAAGAGCGACCACAGCTCTTCGGAGGTTATTTTGCATCGGTGAGCCAGACAGAATGATCCGATGAGGGGTGCGAAACTATTTGAGGAAAGGAAGCACCTTTTTATTAAATTTACCTTTTAGCAATCGCCATTCCTACCCTAAAGAT
+
CDDCCFFFFFFFGGGGGGGGGGHHHHHHHHHGGGGHHHGHHHHHHGGGGGGGGHHHHHHHHHHHHHHHHHHHGHHHGHHHHHHHHHHHHHHGGGGGGHHHHHHHHHHHHHHHGGGGGHHHHHHHHHHGGGGEHHHHHHHHGHHGGGGGHFHHHHGHHHHHHHHHHHGGGHHHGGEGGGGGFGGGGGGGFGGFGGGGGGGGGGFFFFFFFFFFFFFFFFFFFFFFFFFFFFFFFFFFFFFFFFFFFFFFFFF
@M05620:45:000000000-G6HP7:1:1101:25974:8148 1:N:0:151
TACCTGTACTGGGGAAGCATTTGAATATCCCCCCATGGTGATGGGGACGGAGAACTGCTCCATAAACACAGGCAACGTGCCTAACTTTCCCGGGAAGATGAAGTCAAAGAGCGACCACAGCTCTTCGGAGGTTATTTTGCATCGGTGAGCCAGACAGAATGATCCGATGAGGGGTGCGAAACTATTTGAGGAAAGGAAGCACCTTTTTATTAAATTTACCTTTTAGCAATCGCCATTCCTACCCTAAAGAT
+
AAAAAFFDFFFFCGAFEAFGGGG3AGDHHHHGGGEHFFHFHHDG/AFFE/AEECGHGGHHHCHHHBGFHGFHGHHHEHEGHHG1GHHHHHHE??>E/GHHEGDHGF2EFCCGE@CG/F/FGHHHHHGCFGCCG1FHHHFHGHHGFEC.FFHHHFEGHB/DDGGHHH.EC0:CC-E@CA9-9AF0FGGG0.B0/BF?F/;CBFFFFFFFFFFB99BFFBFFFFFFF/BBBFFEEFFFFFFFFFFFF-;/9/;
@M05620:45:000000000-G6HP7:1:1101:26262:8168 1:N:0:151
CATCCTGACCCTGAAGTACCCGGCTTGATTTCTGACATTCGCTCGGAAGAGCACCCGTCTGAACTCCCGTCACGCACTACCATCTCTTATGCCGTCTTCTGCTTGAAACACAAAAAAGAAAAACCAGACCACTAGCGCACCGCCTAGACAGCCATATATCGCAGGCGCAAAGTATAAACACGACTAAAATCATCCAGGACGAGAATGTGAGACGTCAAAAACATAAACAGAAAGACACACTAGACACAAAC
+
AAAABFFFFFFFCFAFGFGGG22FGG22GHHHHH5F3DF5D2BGEC?FD1EGFH1ECFGHGBFFHGH1BFFDGGH/EE3G23BEFH4FGGHFHGGGHGFF4FGHH0B33?0/?FF?///0000////0//0/101?////----.<0000<...00000=..:.-.-----/00000000..-9.-0000/000000/9.-9-..//9/9///.....//...//////.////;./...//9/9/.....
@M05620:45:000000000-G6HP7:1:1101:22452:8174 1:N:0:151
CATCCTGACCCTGAAGTACCCCGGCTTGATTTCTGACATTAGATCGGAAGAGCACACGTCTGAACTCCAGTCACGCACTACAATCTCGTATGCCGTCTTCTGCTTGAAAAAAAAAAAAGAACATCTATTGGTCTTTCTTTATTTACGCAACTCTCCCCCTGCACGAATCCTTTTTTCCCTAATTCCTTCTGCGTCCTTCCTGCGTTTTTCGCCGCCTTGCTTCTTCTCACAGACTCTCTCCTCTCCTTCCC
+
BBBBBFFFFFFFFGGGGEGGGGGGGCGEFFGHHHHGHHHHFHFHHHGGGGGHHHHGHGGHHGHHHFHHHHHHHFGHGGGGGHFHHGGHGCHFHFGF?HFEHHHHHHHHFHFE/<C/>>//0001<111@111<1>DGH11111>11>.>-<<<00</<AA..;/....;:;C:CBD/0:;09;;BCC0;:009;;-9BC/9//9;A=..999A-;-.A9BBBFFBFFB/////:/9:FFFFFFFB;//;BB
@M05620:45:000000000-G6HP7:1:1101:26256:8184 1:N:0:151
CATCCTGACCCTGAAGTACCCGGCTTGATTTCTGACATTAGATCGGAAGAGCACACGTCTGAACTCCAGTCACGCACTACAATCTCGTATGCCGTCTTCTGCTTGAAACAAAAAAAAAAACACAGTACACAACCATATTCTCTGATAACGAAAACACCACAATCAATAGACGTCCTAAACGAATAACAGACTACATACAATGACCAGCAAATCAGCTAGACACTATGTGGAACGCAACACAACGCCACGTA
+
BBBBBFFFFFFFGGGGGGGGGGGGGGGHHHHHHHHHHHHGHDGHHGGFGHHHHHGHGHHHGHHHHHHGHHHFHGHGGGFHHHHGHHHGGHHHHGGGHGHHHGHHHAED3BFGFEE<//////0/01?1?1?<///11111111>1=11<....</...<...0/0000:0:.....000/....90000/./0//000000009//..////9///////9/.;9///9////:.9--..9..---..-:.
@M05620:45:000000000-G6HP7:1:1101:17932:8209 1:N:0:151
CATCCTGACCCTGAAGTACCCCATTGAGCATGGCATCGTCACCAACTGGGACGACATGGAGAAGATCTGGCACCACACCTTCTACAACGAGCTGCGCGTGGCCCCGGAGGAGCACCCAGTGCTGCTGACCGAGGCCCCCCTGAACCCCAAGGCCAACAGAGAGAAGATGACTCAGGTGAGGCTCGGCCGACGCCCGTGCTCCTCCCGTCCTTTCCCCAGTCATTTTCTGCCCGGCTTGATTTCTGACATTA
+
DDDDDFFFFFFFGGGGGGGGGGGHHHHHHHHHHHHHHGHHHGHHHGHHHHHHGGGGGHHHHHHHHHHHHHHHHGHHHGGHHHHHHHHHGGGGGHHGGGGGGGHHGGGGGGGGHHHHGGHHHHHHHHHHHHGGGGGGGGGGGGHHHHGGGGHGHHGGGGGGGGGGGGGGGGGGGGGGHGGGGGGGFFFFFFFFFFFFBFFFFFFFFFFFFFFFFFFFFFFFFFFFFFFFFFFFFFFFFFBFFFFFFFFFFF0
@M05620:45:000000000-G6HP7:1:1101:11877:8209 1:N:0:151
AAACCAAGCAGACACTCACCGCTCCCTCGCCACAGGCCAATAGTTTGTCCTCACTGAGTTGGCAACAAGTGGCTGCTGTGGCTGCCATTTTTCTGGTGATGGCCATCAGCTCCGACGAGGTCAGCTGGGGGGCTTTCTTTGTGTAAGCAACGAGAAACCTGAAAGAAGCATTTTTTAACTAAGTCCTGCTGAGTCATTCATGAGTTTTTAGCCGCCTTGCTTCTTCTCACAGACTCTCTACTCTCATGCCA
+
BBBBABBFBFFFGFGGGGGGGGGGGGEFGGGGGHHHGGFEGEHHHHHGHHH5FGHHHHHHFGGHHHHHHDGHGHGGHHGGFGFFGHHHHHHHHHHHGHFHHHHHGHHHHHHHHGGGGCFG?FHHHHHHGGGGGGGGFGGGGFGFFGFFFFFFFFFFFFFFAFFFFF?FFFFFFFFFFFFFFFFFFFFFFFFFF9BFFFFFFFFFFFFFFFFFFFAFFFFFFFFFFFFFFFFFFFFFFFFFFFFFFFFFFF/
@M05620:45:000000000-G6HP7:1:1101:11859:8220 1:N:0:151
AAACCAAGCAGACACTCACCGCTCCCTCGCCACAGGCCAATAGTTTGTCCTCACTGAGTTGGCAACAAGTGGCTGCTGTGGCTGCCATTTTTCTGGTGATGGCCATCAGCTCCGACGAGGTCAGCTGGGGGGCTTTCTTTGTGTAAGCAACGAGAAACCTGAAAGAAGCATTTTTTAACTAAGTCCTGCTGAGTCATTCATGAGTTTTTAGCCGCCTTGCTTCTTCTCACAGACTCTCTACTCTCATGCCA
+
DDDDDDDFDFFFGGGGGGGGGGGGGGHHGGGGGHHHGGHHHHHHHHHHHHHHHHHHHHHHHHHHHHHHHHHHGHGGHHHHHHHGGHHHHHHHHHHHHHHHHHHHHHHHHHHHHGGGGGGGGHGHGHHHGGGGGGGGGGGGGGGGGGFFFFFFFFFFFFFFFFFFFFFFFFFFFFHFFFFHFFFFFFFFFFFFFFFFFFFFHHHFFFFFFFFHFFFFFFFFHHHFFFFFHFFFFFFFFFFFFFFFFFFFFFB
@M05620:45:000000000-G6HP7:1:1101:22382:8241 1:N:0:151
ATCTCTATCTCCTAAAAACCTGTTTAGATTTGGAGATAGACCTTCAGGTTTTTCATCATTTTCTGCATGAATTATACATTGACCACGTTCCAGCGTGGTCAGTTTGCAGCATTCTGTTATTTTGTTTGACAGAGTGTCTTGTTGAGAACATATGTAGGACATGATTTTTTCCTGCAACAGGGAAAATAAAGTATAAGTTTTAAAGATTTATTCTTTAATAAAGGATCTCAAAGCCAGCTTTAGAAAAAGGA
+
CCCCDFFFFFFFGGGGGGGGGGHHHHHHHHHHHHHHHHHHHHHHHHHHHHHGGHHHHHHHHHHHIHHHHHHHHHHHHHHHHHHHHHGHHHHHHHGGGGHHHHHHHHHGHHHHHHHHHHHHHHHHHHHHHHHHHHHHHHHHHHHHHHHHHHHHHHHHHHHHHHHHHHHHHGHHHHHHHHHHHGGHHHHHHHHHHHHGHHHHHHHHHHHHHHHHHHHHHGHHHGHHHHHHHGHGHHFHHGHHHHHHHHHHGGH
@M05620:45:000000000-G6HP7:1:1101:26592:8249 1:N:0:151
TACCTGTACTGGGGAAGCAATCGCCATTCCTACCCTAAAGATCGGAAGAGCACACGTCTGAACTCCAGTCACGCACTACAATCTCGTATGCCGTCTTCTGCTTGAAAAAAAAACTGTTATTTTGTTTAACAGAGTGTCTTGTTGAGAACATATGTAGGACATGATTTTTTCCTGCAACAGGGAAAATAAAGTCTAAGTTTTAAAGATTTATTCTTTAATAAATGCTCTCAAAGCCAGCTTTAGAACACGGA
+
AABBBFFFFFFFGGGGGGFGGGGEFGGHHHHHHGFHHHHFGGGHFGFECGEGHHHGEFHGFFHHGHHHFHHGFHFGGHHHFFHFFF??FFHFG>@HGGHEHHH30?3FF>E/</23B3?BFDF3C22222@2<2@F2F2DFFD01?/<10<1?GDG1DFGFD1<1=1>1<C0D=CF0CF/<CCGGG0;CB0C0;000<:0C0BB9CF0;B9FFB;;9BFB0;000;;CFFB:0/.B.EB0900;BFF..;-
@M05620:45:000000000-G6HP7:1:1101:22371:8255 1:N:0:151
ATCTCTATCTCCTAAAAACCTGTTTAGATTTGGAGATAGACCTTCAGGTTTTTCATCATTTTCTGCATGAATTATACATTGACCACGTTCCAGCGTGGTCAGTTTGCAGCATTCTGTTATTTTGTTTGACAGAGTGTCTTGTTGAGAACATATGTAGGACATGATTTTTTCCTGCAACAGGGAAAATAAAGTATAAGTTTTAAAGATTTATTCTTTAATAAAGGATCTCAAAGCCAGCTTTAGAAAAAGGA
+
CCCCCFFFFFFFGGGGGGGGGGGHHHHHHHHHHGHHHHHHHHHHHHHHHHHGGHHHHHHHHHHHHHHHHGHHHHHHHHHHHHHHHHGHHHHHHHGEGGHHHHHHHHHGHHHHHHHHHHHHHHHHHHHHHHGHHHGHHHHHHHHHHHGHHHHGFHGHHHHHGHHHHHHHHGHHHHHHHHHHHGGHHHHHGHHHHHHGHGHHHHHHHHHHHHHHHHHHHHHHHHHHHHHHHGGHHHHHHGHHHHHFFFHHGGH
@M05620:45:000000000-G6HP7:1:1101:10009:8262 1:N:0:151
CATCCTGACCCTGAAGTACCCCATTGAGCATGGCATCGTCACCAACTGGGACGACATGGAGAAGATCTGGCACCACACCTTCTACAACGAGCTGCGCGTGGCCCCGGAGGAGCACCCAGTGCTGCTGACCGAGGCCCCCCTGAACCCCAAGGCCAACAGAGAGAAGATGACTCAGGTGAGGCTCGGCCGACGCCCGTGCTCCTCCCGTCCTTTCCCCAGTCATTTTCTGCCCGGCTTGATTTCTGACATTT
+
DDDDDFFFFFFFGGGGGGGGGGGHHHHHHHHHHHHHHGHHHGHHHGHHHHHHGGGGGHHHHHHHHHHHHHHHHGHHHGGHHHHHHHHHGGGGGHHGGGGGGGHHGGGGGGGGHHHHGGHHHHHHHHHHHHGGGGGGGGGGGGHHHHGGGGHGHHGGGGGGGGGGGGGGGGGGGGGGGGGGGGGGFFFFFFFFFFFF@FFFFFFFFFFFFFFFHFFFFFFFFFFFFFHFFFFFFFFBDA:FFFFFFFFFFF0
@M05620:45:000000000-G6HP7:1:1101:13803:8279 1:N:0:151
CATCCTGACCCTGAAGTACCCCATTGAGCATGGCATCGTCACCAACTGGGACGACATGGAGAAGATCTGGCACCACACCTTCTACAACGAGCTGCGCGTGGCCCCGGAGGAGCACCCAGTGCTGCTGACCGAGGCCCCCCTGAACCCCAAGGCCAACAGAGAGAAGATGACTCAGGTGAGGCTCGGCCGACGCCCGTGCTCCTCCCGTCCTTTCCCCAGTCATTTTCTGCCCGGCTTGATTTCTGACATTA
+
CCCCCFFFFFFFGGGGGGGGGGGHHHHHHHHHHHHHHGHHHGHHHGHHHHHHGGGGGHHHHHHHFHHHHHHHHGHHHGGHHHHHHHHHGGGGGHHGGGGGGFHHGGGGGGGGHHHHGGHGHHHHHHHEHHGGGGGGGGGGGGHHHHGGGGHGHHGGGGGGGFGGGGGGGGGGGGGGGFFGGGGGFFFFFFFFCFFFDFFFFFFFFFFFFFDFFFFFFBDFF0FFFFFEFFFFDCFFFF?FFFFFFBF0;B0
@M05620:45:000000000-G6HP7:1:1101:18421:8291 1:N:0:151
ATCTCTATCTCCTAAAAACCTGTTTAGATTTGGAGATAGACCTTCAGGTTTTTCATCATTTTCTGCATGAATTATACATTGACCACGTTCCAGCGTGGTCAGTTTGCAGCATTCTGTTATTTTGTTTGACAGAGTGTCTTGTTGAGAACATATGTAGGACATGATTTTTTCCTGCAACAGGGAAAATAAAGTATAAGTTTTAAAGATTTATTCTTTAATAAAGGATCTCAAAGCCAGCTTTAGAAAAAGGA
+
DCCDDFFFFFFFGGGGGGGGGGHHHHHHHHHHHHHHHHHHHHHHHHHHHHHGGHHHHHHHHHHHHHHHHHHHHHHHHHHHHHHHHHGHHHHHHHGGGGHHHHHHHHHHHHHHHHHHHHHHHHHHHHHHHGGHHHHHHHHHHHHHHHGHHHHHHHHHHHHHHHHHHHHHHGHHHHGHHHHHHGGHHHHHHHHHHHHHGGHHHHGHHGHHHHHHHHHHHHHHHGHHHHHHHHHHHFHHHGHHHHGHFGHHGGH
@M05620:45:000000000-G6HP7:1:1101:18399:8294 1:N:0:151
ATCTCTATCTCCTAAAAACCTGTTTAGATTTGGAGATAGACCTTCAGGTTTTTCATCATTTTCTGCATGAATTATACATTGACCACGTTCCAGCGTGGTCAGTTTGCAGCATTCTGTTATTTTGTTTGACAGAGTGTCTTGTTGAGAACATATGTAGGACATGATTTTTTCCTGCAACAGGGAAAATAAAGTATAAGTTTTAAAGATTTATTCTTTAATAAAGGATCTCAAAGCCAGCTTTAGAAAAAGGA
+
AABABFFFFFFFGGGGGGGGGGGGHHGHFGHHHHGFFHHHHHFHHHHHHHHGGHHHHHHHHHHHHHHHHGHHHHHHHHHHHHGHHHGGHHHHHHGEEGHHFGFGFHHHHHHHHHGGFGHHHHHHFHHHHHGHHHFGFHHHHHHHHHHHHHHHHHFHHHHHGHHHHHHHHGHHHHHGHHHHHGEHGGHHHHHHHFHGHFGHHHFHHHHHHHHHHHHHHHHHHHHHHHHHHHHHHHHGHGGHHHGFBGHHGGF
@M05620:45:000000000-G6HP7:1:1101:6341:8295 1:N:0:151
TACCTGTACTGGGGAAGCATTTGAATATCCCCCCATGGTGATGGGGACGGAGAACTGCTCCATAAACACAGGCAACGTGCCTAACTTTCCCGGGAAGATGAAGTCAAAGAGCGACCACAGCTCTTCGGAGGTTATTTTGCATCGGTGAGCCAGACAGAATGATCCGATGAGGGGTGCGAAACTATTTGAGGAAAGGAAGCACCTTTTTATTAAATTTACCTTTTAGCAATCGCCATTCCTACCCTAAAGAT
+
CCCCCFFFFFFFGGGGGGGGGGHHHHHHHHHGGGGHHHHHGHHHHGGGGGGGGHHHHHHHHHHHHHHHHHHHGHHHGHHHHHHHHHHHHHHGGGEGGGHHGHHHHHHHHHHHGGGGGHHHHHHHHGHGGGGCGFHHHHHGHHHGGEGGFHGHHHGHHHGHHHHHHHGGGHHHGGEDGGFDGFGGGGGGGGGBFFGFFFFGGGEFFFFFFFFB;BFFFFBFFFFFEFFFFFFFFFFFFFFFFFFFFFFFFFF
@M05620:45:000000000-G6HP7:1:1101:13806:8297 1:N:0:151
CATCCTGACCCTGAAGTACCCCATTGAGCATGGCATCGTCACCAACTGGGACGACATGGAGAAGATCTGGCACCACACCTTCTACAACGAGCTGCGCGTGGCCCCGGAGGAGCACCCAGTGCTGCTGACCGAGGCCCCCCTGAACCCCAAGGCCAACAGAGAGAAGATGACTCAGGTGAGGCTCGGCCGACGCCCGTGCTCCTCCCGTCCTTTCCCCAGTCATTTTCTGCCCGGCTTGATTTCTGACATTT
+
CCCCCFFFFFFFGGGGGGGGGGGHHHHHHHHHHHGHHGHHHGHHHGHHHHHHGGGGGHHHHHHHHHHHHHHHHGHHHGGHHHHHHHHHGGGGGHHGGGGGGGHHGGGGGGGGHHHHGGHGHHHHHHHHHHGGGGGGGGGGGGHHHHGGGGHGHHGGGGGGGGGGGGGGGGGGGGGGGGGGGGGGFFFFFFFFFFFF@DDFFFFFFFFFFDDFFFFFFFFBFFFFFFFFFFFF;:BFFFAFFFFFB:FFFF/
@M05620:45:000000000-G6HP7:1:1101:6359:8309 1:N:0:151
TACCTGTACTGGGGAAGCATTTGAATATCCCCCCATGGTGATGGGGACGGAGAACTGCTCCATAAACACAGGCAACGTGCCTAACTTTCCCGGGAAGATGAAGTCAAAGAGCGACCACAGCTCTTCGGAGGTTATTTTGCATCGGTGAGCCAGACAGAATGATCCGATGAGGGGTGCGAAACTATTTGAGGAAAGGAAGCACCTTTTTATTAAATTTACCTTTTAGCAATCGCCATTCCTACCCTAAAGAT
+
ABBBBFFFFFFFGCFEEGGGGGGDDGHHHHHGGGFHFHHHGHHHGGGGGGGGGFHHFHHHHHHHHHHHHHGHGHHHFHFGGGHHHHHHHHHGCG/EFAGFHHGHHHHGHHGHGGGGGHHHHHHHHHHG?FGCGBGHHHGFFHHGGDGGHHHHACEHFGHHHHHHHHEGDEFFADEGGGF9BFGGGGFGEEF=CFFFBFFGGGFFFFFFFFFF/:BFFFFFFFFFE9BFFFFFFFFFFEFFFFFFFFFFBFF
@M05620:45:000000000-G6HP7:1:1101:20586:8319 1:N:0:151
ATCTCTATCTCCTAAAAACCTGTTTAGATTTGGAGATAGACCTTCAGGTTTTTCATCATTTTCTGCATGAATTATACATTGACCACGTTCCAGCGTGGTCAGTTTGCAGCATTCTGTTATTTTGTTTGACAGAGTGTCTTGTTGAGAACATATGTAGGACATGATTTTTTCCTGCAACAGGGAAAATAAAGTATAAGTTTTAAAGATTTATTCTTTAATAAAGGATCTCAAAGCCAGCTTTAGAAAAAGGA
+
CDDDDFFFFFFFGGGGGGGGGGGHHHHHHHHHHHHHHHHHHHHHHHHHHHHGGHHHHIHIIHIIIHHHHHHHHHHHHHHHHHHHHHGHHHHHHHGGGGHHHHHHHHHHHHHHHHHHHHHHHHHHHHHHHHHHHHHHHHHHHHHHHHHHHHHHHHHHHHHHHHHHHHHHHGHHHHHHHHHHHGGHHHHHHHHHHHHHHHHHHHHHHHHHHHHHHHHHHHHHHGHHHHHHHGHHHGHHHGHHHHHHHHHHGGH
@M05620:45:000000000-G6HP7:1:1101:20569:8324 1:N:0:151
ATCTCTATCTCCTAAAAACCTGTTTAGATTTGGAGATAGACCTTCAGGTTTTTCATCATTTTCTGCATGAATTATACATTGACCACGTTCCAGCGTGGTCAGTTTGCAGCATTCTGTTATTTTGTTTGACAGAGTGTCTTGTTGAGAACATATGTAGGACATGATTTTTTCCTGCAACAGGGAAAATAAAGTATAAGTTTTAAAGATTTATTCTTTAATAAAGGATCTCAAAGCCAGCTTTAGAAAAAGGA
+
CBCBCFFFFFFFGGGGGGGGGGFHHHHHHHHHHHHHHHHHHHHHHHHHHHHGGHHHHHHHHHHHHHHHHHHHHHHHHGHHHGHHHHGGHHHGHHGEGGHHFHGHHHHHHHGGHHHHHHGHHHHHHHHHGHHHHHHHHHHHHHHHHHGHHFHFGHGBHHHHGHHFGHHHHGHHHHGHHHHHHGEFGFHHHHHGGFHGGFGHHHEGHHHHHHHHHGHHGGHHHEFHHHHHHGHGHHHHHGGHHHHFHHGHGGF
@M05620:45:000000000-G6HP7:1:1101:26858:8355 1:N:0:151
AGATTACTGCAACAGTTCCCCCTGGACCTGGAAAAGTTTCTTGCCTGGCTTACAGAAGCTGAAACAACTGCCAATGTCCTACAGGATGCTACCCGTCAGGAAAGGCTCCTAGAAGACTCCAAGGGAGTAAAAGAGCTGATGAAACAATGGCAAGTAAGTCAGGCATTTCCGCTTTAGCACTCTTGTGGATCCAATTGAACAATTCTCAGCATTTGTACTTGTAACTGACAAGCCAGGGACAAAACAAAGAT
+
AABBBFFFFFFFGGFGGGGGGGGGHHHHHHHFHEHHGHHHHHHHHHHHHHHHHHHHHHHHHHHHHGHHHHHHGHHHHHHHHHHGHFHHHHHHHHGG1EFHHGHHHHHHGHHHHHHHFHHH3FGGG/?EFHHHHGHHHHFGH2FFGHHHHHHHHGHHHHHHHHHHHHHHHHGDGGGFHHGHHHHHHHGG1CGFFFHHHGFHHHHHHHHFGHHHHHHHHHHHHGGBGHHHGHHHHG/CFFGGEGEGEFGFEFF
@M05620:45:000000000-G6HP7:1:1101:24858:8366 1:N:0:151
CATCCTGACCCTGAAGTACCCCATTGAGCATGGCATCGTCACCAACTGGGACGACATGGAGAAGATCTGGCACCACACCTTCTACAACGAGCTGCGCGTGGCCCCGGAGGAGCACCCAGTGCTGCTGACCGAGGCCCCCCTGAACCCCAAGGCCAACAGAGAGAAGATGACTCAGGTGAGGCTCGGCCGACGCCCGTGCTCCTCCCGTCCTTTCCCCAGTCATTTTCTGCCCGGCTTGATTTCTGACATTA
+
CCCCCFFFFFFFGGGGGGGGGGGHHHHHHHHHGFHHHGHHHGHHHGHHHHGHGGGGGHHHHHHHHHHHHHHHHGHHHGGHHHHGHHHHGGGGGHHGGGGGGFHHGGGCGGGGHHHHGGHHHHHHHHHHHHGGFGGGGGGGGGHHHHGGG?HGHH?FGGGGFEFGFGGBFBCFGGGGFFGGGGGGFFFFFFFFFFFF;AAEFFFFFFFAAA.BFFFFFFFFFFFFFFFFFFFFD@B=CAABFFFFE;FFFF/
@M05620:45:000000000-G6HP7:1:1101:7437:8370 1:N:0:151
ATCTCTATCTCCTAAAAAGGAAGAAAGGGGAGGGAAGATCGGAAGAGCACACGTCTGAACTCCAGTCACGCACTACAATCTCGTATGCCGTCTTCTGCTTGAAAAAAAAAAAAAAAAAAAAAAAAAAAAAGAAAAAAGGGAGACGAGGAAAAAGAAAACAGACCAAAAAAGTAGAGTGAAATGTAGGCTGTCTAGGACAAGGTCAGAAATGAAAAAGGCTGTAACGAGTTTGACTCAAGAGAACAACTAAT
+
CCCCCFFFFFFFGGGGGGGGGGHFFGHGGGGGGGEHGHHHHGGGGHHHHHHHGHHHGHGHHHHHHHHHHGHGGGHHHHGCGHGFDGHHHEEEHGHHHGHHHGHHHHGGGGC@><<-><--:-----9-:-...//:-........----///....///.//..9...:-.000009;00:00000000..0000000;...900/00000000;...90.9000.:...:000000000./90//.0000
@M05620:45:000000000-G6HP7:1:1101:26853:8373 1:N:0:151
AGATTACTGCAACAGTTCCCCCTGGACCTGGAAAAGTTTCTTGCCTGGCTTACAGAAGCTGAAACAACTGCCAATGTCCTACAGGATGCTACCCGTAAGGAAAGGCTCCTAGAAGACTCCAAGGGAGTAAAAGAGCTGATGAAACAATGGCAAGTAAGTCAGGCATTTCCGCTTTAGCACTCTTGTGGATCCAATTGAACAATTCTCAGCATTTGTACTTGTAACTGACAAGCCAGGGACAAAACAAAGAT
+
BCCCCFFFFFFFGGGGGGGGGGGGHHHHHHHGHHHHGHHHHHHHHHHHHHHHHHHHHHHHHHHHHHHHHHHHHHHHHHHHHHHHHHHHHHHHHHGF>EHHHHHHHHHHGHHGHHHHHHHH3FGGG/EFHFHHHGHHHHHHH3FHHHHHHHHHHGHHHHHHHHHHGHHHHHGGGGGHGHHHHHHHHHHGHHHHHHHHHDGFHHHHHHHHHHHHHGHHHFHHHHHGHHHGHHGHHGGGGGGGGGGGGGEGGGF
@M05620:45:000000000-G6HP7:1:1101:24845:8384 1:N:0:151
CATCCTGACCCTGAAGTACCCCATTGAGCATGGCATCGTCACCAACTGGGACGACATGGAGAAGATCTGGCACCACACCTTCTACAACGAGCTGCGCGTGGCCCCGGAGGAGCACCCAGTGCTGCTGACCGAGGCCCCCCTGAACCCCAAGGCCAACAGAGAGAAGATGACTCAGGTGAGGCTCGGCCGACGCCCGTGCTCCTCCCGTCCTTTCCCCAGTCATTTTCTGCCCGGCTTGATTTCTGACATTA
+
DDDCCFFFFFFFGGGGGFGGGGGHHHHHHHHHHHHHHGHHHGHHHGHHHHHHGGGGGHHHHHHHGHHHHHHHHGHHHGGHHHHHHGHHGGGGGHHGGGFGGGHHGGGGGGGGHHHHGGHGHHHHHHHHHHGGGGGGGGGGGGHHHHGGGGHGHHGGGGGGGGGGGGGGGGGGGGGGGGFGGGGGFFFFFFFFFFFFCFFFFFFFFFFFFFFFFFFFFFFFFFFFFFFFFFFFFFFFFFFFFFFFFBFFFF0
@M05620:45:000000000-G6HP7:1:1101:7448:8384 1:N:0:151
ATCTCTATCTCCTAAAAAGGAAGAAAGGGGAGGGAAGATCGGAAGAGCACACGTCTGAACTCCAGTCACGCACTACAATCTCGTATGCCGTCTTCTGCTTGAAAAAAAAAAAAAAACAAACAATAAATCATACATTTGATTGACCTCCACTGAAAACGCACCACAGTAAAAATAACCGATCATACGAAGCATCGCCAGGTCGTCTGGCATTTTGTTCCACGCTTCACAACCCTGCCAACGTCCGCTCATCC
+
CCCCCFFFFFFFGGGGGGGGGGHGGGHHGGDGGGGHGHHHHGGGGHHGHHHHGHHHGHBGHHHHHHHGHGHGGGHHHHHEHHHGGHHHHGGGHGHHHHHHHGHHHHGGGGG/></-...0.0<110000<=GB0000000=0<0000.//0000:;/--:--....000000:0000----.000..:.-090.9..-.00--.../0/;00009/0000.9;..0000..../..00.....--.-.:00
@M05620:45:000000000-G6HP7:1:1101:24864:8384 1:N:0:151
CATCCTGACCCTGAAGTACCCCATTGAGCATGGCATCGTCACCAACTGGGACGACATGGAGAAGATCTGGCACCACACCTTCTACAACGAGCTGCGCGTGGCCCCGGAGGAGCACCCAGTGCTGCTGACCGAGGCCCCCCTGAACCCCAAGGCCAACAGAGAGAAGATGACTCAGGTGAGGCTCGGCCGACGCCCGTGCTCCTCCCGTCCTTTCCCCAGTCATTTTCTGCCCGGCTTGATTTCTGACATTA
+
CCCCCFFFFFFFGGGGGGGGGGGHHHHHHHHHHHHHHGHHHGHHHGHHHHHHGGGGGHHHHHHHHHHHHHHHHGHHHGGHHHHHHHHHGGGGGHHGGGGGGGHHGGGGGGGGHHHHGGHGHHHHHHHHHHGGGGGGGGGGGGHHHHGGGGHGHHGGGGGGGGGGGGGGGGGGGGGGGGGGGGGGFFFFFFFFFFFFFFFFFFFFFFFFFFFFFFFFFFFFFFFFFFFFFFFFFFFFFFAFFFFFFFFFFF0
@M05620:45:000000000-G6HP7:1:1101:10320:8406 1:N:0:151
AGATTACTGCAACAGTTCCCCCTGGACCTGGAAAAGTTTCTTGCCTGGCTTACAGAAGCTGAAACAACTGCCAATGTCCTACAGGATGCTACCCGTAAGGAAAGGCTCCTATAAGACTCCAAGGGAGTAAAAGAGCTGATGAAACAATGGCAAGTAAGTCAGGCATTTCCGCTTTAGCACTCTTGTGGATCCAATTGAACAATTCTCAGCATTTGTACTTGTAACTGACAAGCCAGGGACAAAACAAAGAT
+
CCCCCFFFFFFFGGGGGGGGGGGGHHHHHHGHHHHHHHHHHHHHHHHHHHHHHHHHHHHHHHHHHHHHHHHHHHHHHHHHHHHHHHHHHHFHHHGGGGHHHHGFHHHHGHHHHHBFHHHHHHHGGGGGHHHHHGHHHHHHHHHHHHHHHHHHHGHHGHHHHHHHHHHHHHGGGGGHHHHHHHHHHHHGHHHHHGHHHHHHHHHHHHHHHHHHHHHHHHHHHGHHHHHHHHHHHGGGGGGGGFFGGGGGGGG
@M05620:45:000000000-G6HP7:1:1101:26835:8436 1:N:0:151
ATCTCTATCTCCTAAAAACCTGTTTAGATTTGGAGATAGACCTTCAGGTTTTTCATCATTTTCTGCATGAATTATACATTGACCACGTTCCAGCGTGGTCAGTTTGCAGCATTCTGTTATTTTGTTTGACAGAGTGTCTTGTTGAGAACATATGTAGGACATGATTTTTTCCTGCAACAGGGAAAATAAAGTATAAGTTTTAAAGATTTATTCTTTAATAAAGGATCTCAAAGCCAGCTTTAGAAAAAGGA
+
DDCDDFFFFFFFGGGGGGGGGGHHHHHHHHHHHHHHHHHHHHHHHHHHHHHGGHHHHIHIHIIIIHHHHHHHHHHHGHHHHHHHHHGHHHHHHHGGGGHHHHHHHHHHHHHHHHHHHHHHHHHHHHHHHHHHHHHHHHHHHHHHHHHHHHHHHHHHHHHHHHHHHHHHHGHHHHHHHHHHHGGHHHHHHHHHHHHHHHHHHHHHHHHHHHHHHHHHHHHHHHHHHHHHHHHHHHHHHGHHHHHFFHHHGGH
@M05620:45:000000000-G6HP7:1:1101:11441:8441 1:N:0:151
AAACCAAGCAGACACTCACCGCTCCCTCGCCACAGGCCAATAGTTTGTCCTCACTGAGTTGGCAACAAGTGGCTGCTGTGGCTGCCATTTTTCTGGTGATGGCCATCAGCTCCGACGAGGTCAGCTGGGGGGCTTTCTTTGTGTAAGCAACGAGAAACCTGAAAGAAGCATTTTTTAACTAAGTCCTGCTGAGTCATTCATGAGTTTTTAGCCGCCTTGCTTCTTCTCACAGACTCTCTACTCTCATGCCA
+
CCCCCABFCFFFGGGGGGGGGGGGGGHHGGGGGHHHGGHHHGHHHHFHFHH5FGHHHHGHGHHHHHHHHGHHGHGEHHHHHHHGGHHHHHHHHHHHHHFHHHHFFHGHHHHHHGGGGGGG<GFGFFHHGGGGGGGGGGGGGFGCGGFFFFFFFFFFFFFFFFFFFFFFFFFFFFFFFFFFFFFFFFFFFFFFF0F0BFFFFFFFFFFFFEFFFFFFFFFFFFFFFFFFFFFFFFFFFFFFFFFFFFBFFFF
@M05620:45:000000000-G6HP7:1:1101:11425:8448 1:N:0:151
AAACCAAGCAGACACTCACCGCTCCCTCGCCACAGGCCAATAGTTTGTCCTCACTGAGTTGGCAACAAGTGGCTGCTGTGGCTGCCATTTTTCTGGTGATGGCCATCAGCTCCGACGAGGTCAGCTGGGGGGCTTTCTTTGTGTAAGCAACGAGAAACCTGAAAGAAGCATTTTTTAACTAAGTCCTGCTGAGTCATTCATGAGTTTTTAGCCGCCTTGCTTCTTCTCACAGACTCTCTACTCTCATGCCA
+
CCCCCCCFCFFFGGGGGGGGGGGGGGHHGGGGGHHHGGHHHHHHHHHHHHHGHHHHHHHHHHHHHHHHHHHHGHGGHHHHHHHGGHHHHHHHHHHHHHHHHHHHHHHHHHHHHGGGGGGGGHHHHHHHGGGGGGGGGGGGGGGGGGFFFFFFFFFFFFFFFFFFFFFFFFFFFFFFFFFFFFFFFFFFFFFFFFFFFFFFFFFFFFFFFFFFFFFFFFFFFFFFFFFFFFFFFFFFFFFFFFFFFFFFFFF
@M05620:45:000000000-G6HP7:1:1101:26824:8450 1:N:0:151
ATCTCTATCTCCTAAAAACCTGTTTAGATTTGGAGATAGACCTTCAGGTTTTTCATCATTTTCTGCATGAATTATACATTGACCACGTTCCAGCGTGGTCAGTTTGCAGCATTCTGTTATTTTGTTTGACAGAGTGTCTTGTTGAGAACATATGTAGGACATGATTTTTTCCTGCAACAGGGAAAATAAAGTATAAGTTTTAAAGATTTATTCTTTAATAAAGGATCTCAAAGCCAGCTTTAGAAAAAGGA
+
CDDCCFFFFFFFGGGGGGGGGGGHHHHHHHHHHGHHGHHHHHGHHHGGHHHGGHGHHGIHIIHHHHGHHHHHHHHHHHHHHHGHGHGHHHHHGHGEGGHHHHHHHHHHHHHHHHHHHHHHHHHHHHHHGHGHHHHHGHHHHHHHHHHFHHHHHHHHHHHHHHHHHHHHHGHHHHHHHHHHHGGGHHHHHGHGHHHHHHHHHHHHHHHHHHGHHGHHHGHHHGFHHHHHHHHGHHHHHGHHHHHHHGHHGGH
@M05620:45:000000000-G6HP7:1:1101:11439:8460 1:N:0:151
AAACCAAGCAGACACTCACCGCTCCCTCGCCACAGGCCAATAGTTTGTCCTCACTGAGTTGGCAACAAGTGGCTGCTGTGGCTGCCATTTTTCTGGTGATGGCCATCAGCTCCGACGAGGTCAGCTGGGGGGCTTTCTTTGTGTAAGCAACGAGAAACCTGAAAGAAGCATTTTTTAACTAAGTCCTGCTGAGTCATTCATGAGTTTTTAGCCGCCTTGCTTCTTCTCACAGACTCTCTACTCTCATGCCA
+
ABA?AAAFBFFFGGBFGGGGGGGGGDFGEGGGGGHHGGHHHHHFHHHFHHF5FGEGHHFGHGHGHHHHGDGFGHGGFHGHHHHGGHHHHHHGHHHG3?EHHHFHHFGHHHEHHGGGGGGGDHHHBHHHGGGGAGGGGGGGGBF:FFFFFFFF?DDFFFFFFFFFFFFFF/FFFFFFFFFFFFFFFFEFFFFFF/F9BBFF/FFEFFFFFFFFFFFFFFFEFE/9;BB9FBFFFFFFEFFFFFFFFFF9FFF
@M05620:45:000000000-G6HP7:1:1101:18021:8472 1:N:0:151
TACCTGTACTGGGGAAGCATTTGAATATCCCCCCATGGTGATGGGGACGGAGAACTACTCCATAAACACAGGCAACGTGCCTAACTTTCCCGGGAAGATGAAGTCAAAGAGCGACCACAGCTCTTCGGAGGTTATTTTGCATCGGTGAGCCAGACAGAATGATCCGATGAGGGGTGCGAAACTATTTGAGGAAAGGAAGCACCTTTTTATTAAATTTACCTTTTAGCAATCGCCATTCCTACCCTAAAGAT
+
CCCCCFFFFFFFGGGGGGGGGGHHHHHHHHHGGGGHHHFGHHHHHGGGGGGGGHHHDHHHHHHHHHHHHHHHGGHHGHHHHHHHHHHHHHHGGGGGGHHHHHHHHHHHHHHHGGGGGHHHHHHHHHHGGGGEHHHHHHHHFHHGGDGGHHHFHHGHHHHHHHHHHHDGGHHHGG:CGGFGGGGGGGGGFGGBFFGGGGGGFGFFFFFFFFFFFFFFFFFFFFFFFFFFFFFFFFFFFFFFFFFFFFFFFFF
@M05620:45:000000000-G6HP7:1:1101:5230:8501 1:N:0:151
AGATTACTGCAACAGTTCCCCCTGGACCTGGAAAAGTTTCTTGCCTGGCTTACAGAAGCTGAAACAACTGCCAATGTCCTACAGGATGCTACCCGTAAGGAAAGGCTCCTAGAAGACTCCAAGGGAGTAAAAGAGCTGATGAAACAATGGCAAGTAAGTCAGGCATTTCCGCTTTAGCACTCTTGTGGATCCAATTGAACAATTCTCAGCATTTGTACTTGTAACTGACAAGCCAGGGACAAAACAAAGAT
+
BBBBBFFFFBFFFGFBGGGGGGGGHFGHHHHHGHHGGHHHHHHGHHHHHHHGHHGFHHHHHGHGGHHHHHHHFHHGFGFHHHHHHGHHHHHHHHGGGGHGHGFHHHHHGHHHHHHEGHHHHFHGGEGFHHHHHEGHHFBHHGFHHGHHHHGHEGHHGHGHHHHHHHHHDFAGGGFHGHHFHHHGHFHGGGHHHGHFHFDCGHHHHHHGHHHHFHHHHHHGGFHHGHHFHHHHHGGGGD?EEFFGGGGGGGB
@M05620:45:000000000-G6HP7:1:1101:5229:8519 1:N:0:151
AGATTACTGCAACAGTTCCCCCTGGACCTGGAAAAGTTTCTTGCCTGGCTTACAGAAGCTGAAACAACTGCCAATGTCCTACAGGATGCTACCCGTAAGGAAAGGCTCCTAGAAGACTCCAAGGGAGTAAAAGAGCTGATGAAACAATGGCAAGTAAGTCAGGCATTTCCGCTTTAGCACTCTTGTGGATCCAATTGAACAATTCTCAGCATTTGTACTTGTAACTGACAAGCCAGGGACAAAACAAAGAT
+
BBBBBFFFFFFFGGGGGGGGGGGGHHHHHHHHHHHHHHHHHHHHHHHHHHHHHHHHHHHHHHHHHHHHHHHHHHHHHHHHHHGHHHHHHHHHHHGGGGHHHHHHHHHHGHHHHHHHHHHHHHHGGGGGHHHHHGHHHHHHHHHHHHHHHHHHHGHGHHHHHHHHHHHHHHGGGGGHHHHHHHHHHGHGHHHHGHHHHHHGHHHHHHHHHHHHHHHHHHHHHFHFHHHGHHHHHGGGGGGGGGGFGFGGGGF
@M05620:45:000000000-G6HP7:1:1101:22911:8550 1:N:0:151
AGATTACTGCAACAGTTCCCCCTGGACCTGGAAAAGTTTCTTGCCTGGCTTACAGAAGCTGAAACAACTGCCAATGTCCTACAGGATGCTACCCGTAAGGAAAGGCTCCTAGAAGACTCCAAGGGAGTAAAAGAGCTGATGAAACAATGGCAAGTAAGTCAGGCATTTCCGCTTTAGCACTCTTGTGGATCCAATTGAACAATTCTCAGCATTTGTACTTGTAACTGACAAGCCAGGGACAAAACAAAGAT
+
CCCCCFFFFFFFGGGGGGGGGGGGHHHHHHHHHHHHGHHHHHHHHHHHHHHGHHHHHHHHHHHHHHHHHHHHHHHHHHHHFGHHHFHHHHFHHHGFGGHHHHFHHHHHGHHHHHHHHHHHHHHGGHGGHHHHHGHHHHGHGHHHHHHHHHHHHGHHHHHHHHHHHHHHHHGGGGGHHHGHHHHHHGGGHGHHHHHHHHFFHGHHHHHGHHHHHHHHHHHGHGHGHHHHGHHHGGFGGGGGGGGFGGFGGGF
@M05620:45:000000000-G6HP7:1:1101:26120:8560 1:N:0:151
ATCTCTATCTCCTAAAAACCTGTTTAGATTTGGAGATAGACCTTCAGGTTTTTCATCATTTTCTGCATGAATTATACATTGACCACGTTCCAGCGTGGTCAGTTTGCAGCATTCTGTTATTTTGTTTGACAGAGTGTCTTGTTGAGAACATATGTAGGACATGATTTTTTCCTGCAACAGGGAAAATAAAGTATAAGTTTTAAAGATTTATTCTTTAATAAAGGATCTCAAAGCCAGCTTTAGAAAAAGGA
+
BBBBBFFFFFFFGFGGGGCGGGHHHHHHHHHHGFFHFHHHHHHHHFHHHHHGGHGHFFGFHGHHHHFHHHHHHHHHHHHHHEHHBHGHHHHFGHGGGGHHHHHHHHHHHHGHHHHHHHHHHHHHHHHHHHHHHHHHHHHHHHHHFHGHHGHHHHHHHHFFHHHHHHHHHGHHHGHHHHGHHGGHHHGHGGHGHGHHHGHHHHHHHHHHHHHHHHHHHHHHHHHHHHHHHGHHHHHGHGHHHFHFGHHHGGH
@M05620:45:000000000-G6HP7:1:1101:22918:8568 1:N:0:151
AGATTACTGCAACAGTTCCCCCTGGACCTGGAAAAGTTTCTTGCCTGGCTTACAGAAGCTGAAACAACTGCCAATGTCCTACAGGATGCTACCCGTAAGGAAAGGCTCCTAGAAGACTCCAAGGGAGTAAAAGAGCTGATGAAACAATGGCAAGTAAGTCAGGCATTTCCGCTTTAGCACTCTTGTGGATCCAATTGAACAATTCTCAGCATTTGTACTTGTAACTGACAAGCCAGGGACAAAACAAAGAT
+
BBBBBFFFFFFFGFFBFGGGGGGGHHHHHHHHHHHHGHHGHHHHHHHHHHHHHHGHHHHHHHHHHGHHHHHHHHHHHHHHHHHHGGHHHHFHFHGGGGHHHHFFHHHHFHHHHHHGHHHHHHHGFGGEGHHFHEFHHHHHHFGHHGHGHHHHHGHHHHGHHHHGHHHHHHGGFGGFFGHFHHHHHHHGHHHHHHHHHGDFGHFHDFHHGHHHFGHHHHHHFC:CGHHFHHHHGGGGEDGGGF/CFGGGGGF
@M05620:45:000000000-G6HP7:1:1101:26118:8582 1:N:0:151
ATCTCTATCTCCTAAAAACCTGTTTAGATTTGGAGATAGACCTTCAGGTTTTTCATCATTTTCTGCATGAATTATACATTGACCACGTTCCAGCGTGGTCAGTTTGCAGCATTCTGTTATTTTGTTTGACAGAGTGTCTTGTTGAGAACATATGTAGGACATGATTTTTTCCTGCAACAGGGAAAATAAAGTATAAGTTTTAAAGATTTATTCTTTAATAAAGGATCTCAAAGCCAGCTTTAGAAAAAGGA
+
CCCCCFFFFFFFGGGGGGGGGGHHHHHHHHHHHFHHHHHHHHHHHHHHHHHGGHHHHIHHHHHHHHHHHHHHHHHHHHHHHHHHHHGHHHHHHHGGGGHHHHHHHHHHHHHHHHHHHHHHHHHHHHHHHHHHHHHHHHHHHHHHHHHHHHHHHHHHHHHHHHHHHHHHHGHHHHHHHHHHHGGHHHHHHHHHHHHHHHHHHHHHHHHHHHHHHHHHHHHHHHHHHHHHHHHHHHHHHGHHHHHGHHHHGGH
@M05620:45:000000000-G6HP7:1:1101:17714:8597 1:N:0:151
AAACCAAGCAGACACTCACCGCTCCCTCGCCACAGGCCAATAGTTTGTCCTCACTGAGTTGGCAACAAGTGGCTGCTGTGGCTGCCATTTTTCTGGTGATGGCCATCAGCTCCGACGAGGTCAGCTGGGGGGCTTTCTTTGTGTAAGCAACGAGAAACCTGAAAGAAGCATTTTTTAACTAAGTCCTGCTGAGTCATTCATGAGTTTTTAGCCGCCTTGCTTCTTCTCACAGACTCTCTACTCTCATGCCA
+
CCCCCCCFCFFFGGGGGGGGGGGGGGHHGGGGGHHHGGHHHHHHHHHHHHHHHHHHHHGHHHHHHHHHHHHHGHGGHHHHHHHGGHHHHHHHHHHHHHHHHHHHHHHHHHHHHGGGGGGGGHHHHHHHGGGGGGGGGGGGGGGGGGFFFFFFFFFFFFFFFFFFFFFFFFFFFFFFFFFFFFFFFFFFFFFFFFFFFFFFFFFFBFFFFFFFFDFFFFFFFFFFFFFFFFFFFFFFFFFFFFFFFFFFFF0
@M05620:45:000000000-G6HP7:1:1101:20739:8643 1:N:0:151
AGATTACTGCAACAGTTCCCCCTGGACCTGGAAAAGTTTCTTGCCTGGCTTACAGAAGCTGAAACAACTGCCAATGTCCTACAGGATGCTACCCGTAAGGAAAGGCTCCTAGAAGACTCCAAGGGAGTAAAAGAGCTGATGAAACAATGGCAAGTAAGTCAGGCATTTCCGCTTTAGCACTCTTGTGGATCCAATTGAACAATTCTCAGCATTTGTACTTGTAACTGACAAGCCAGGGACAAAACAAAGAT
+
CCCCCFFFFFFFGGGGGGGGGGGGHHHHHHHHHHHHHHHHHHHHHHHHHHHHHHHHHHHHHGHHHHHHHHHHHHHHHHHHHHHHHHHHHHHHHHGGGGHHHHHHHHHHGHHHHHHHHHHHHHHGGFGGHHHHHGHHHHGHHHHHHHHHHHHHHGHHHHHHHHHHHHHHHHGGGGGHHHHHHHHHHDGGHHHHHHHHHGFFGHHHHHHHHHHHHHHHHHHGHHHGHHHHGHHHGGGGGGGGGGFGGGGGGGF
@M05620:45:000000000-G6HP7:1:1101:13160:8652 1:N:0:151
CATCCTGACCCTGAAGTACCCCGGCTTGATTTCTGACATTAGATCGGAAGAGCACACGTCTGAACTCCAGTCACGCACTACAATCTCGTATGCCGTCTTCTGCTTGAAAAAAAAAAAAAAATAGAATAAAATAGTGTCTTGTTGAGAACATCTGTCGTCCATGATTTTTTCCTGCCACAGGGCACCTACAGTCTAAGTTTTAAATATTTATTCTTTAATAAAGGATCTCAAAGCCAGCTTTATCAAAATTA
+
CCCCCFFFFFFFGGGGGFGGGGGGGGGGGHHHHHHHHHHHHHGHHHGGGGGHHHHGHGHHHGHGHHHGHHHHDGGHGGGFGHHHCGHHGGHHHHGF@GGHHH4GGGGHFGHGGDC?////-011111111>1>1=0=00=000.0<.=</G000;;.;...GEB0;;;:-FFFF/.9:....;.9.;///0000;9009;BFB///////FFFF;///9//////;//B9//B:./.;;B;/:B:/:9///
@M05620:45:000000000-G6HP7:1:1101:27235:8665 1:N:0:151
TACCTGTACTGGGGAAGCATTTGAATATCCCCCCATGGTGATGGGGACGGAGAACTGCTCCATAAACACAGGCAACGTGCCTAACTTTCCCGGGAAGATGAAGTCAAAGAGCGACCACAGCTCTTCGGAGGTTATTTTGCATCGGTGAGCCAGACAGAATGATCCGATGAGGGGTGCGAAACTATTTGAGGAAAGGAAGCACCTTTTTATTAAATTTACCTTTTAGCAATCGCCATTCCTACCCTAAAGAT
+
AAAAAFFFFFDFGEGEGCGEEEGEHHCFDAAAE0AAAAFFHDDGEEF?EEGGGHHB11DG11BFFDG10?>/?/F/E/>/>GH1GHHHHGFEE@>@?0FFBDGHFEHHFHCF<CCBGHEFGHHHHDGCACGEHHHHHHHGBGGEGC<CGGHGHHGGHGHBFHHHHHFGGCGFGG:A.AB@@GGFGGGFFCBCFFC.B9CFGGFFFFFFFFFFFFFFBFFFFFFFFFBBBFBFFF-EBFFBFFFF/FFFFFF
@M05620:45:000000000-G6HP7:1:1101:27251:8679 1:N:0:151
TACCTGTACTGGGGAAGCATTTGAATATCCCCCCATGGTGATGGGGACGGAGAACTGCTCCATAAACACAGGCAACGTGCCTAACTTTCCCGGGAAGATGAAGTCAAAGAGCGACCACAGCTCTTCGGAGGTTATTTTGCATCGGTGAGCCAGACAGAATGATCCGATGAGGGGTGCGAAACTATTTGAGGAAAGGAAGCACCTTTTTATTAAATTTACCTTTTAGCAATCGCCATTCCTACCCTAAAGAT
+
>A>AA@BFFD31G1F1AABABAGFHHFAEA10E0AA0AFDHBA1/EAEAEGGEHH1A1GHC1BG1@F1B?E>FC>/>?>/?FH1GHFGEFDEEE/E>0FFBBGHFEHHFHFHCGGCGHHHHHHHHHHGGGGEHHHHHHHHGHHGGEGGHHHHHHGHHHHHHHHHHHFGGHHHGGEGGGGGGGGGGGGGFGGFFGGGGFGGGGFFFFFFFFFFFFFFFFFFFFFFFFFFFFFFFFFFFFFFFFFFFFFFFFF
@M05620:45:000000000-G6HP7:1:1101:21093:8695 1:N:0:151
ATCTCTATCTCCTAAAAACCTGTTTAGATTTGGAGATAGACCTTCAGGTTTTTCATCATTTTCTGCATGAATTATACATTGACCACGTTCCAGCGTGGTCAGTTTGCAGCATTCTGTTATTTTGTTTGACAGAGTGTCTTGTTGAGAACATATGTAGGACATGATTTTTTCCTGCAACAGGGAGAATAAAGTATAAGTTTTAAAGATTTATTCTTTAATAAAGGATCTCAAAGCCAGCTTTAGAAAAAGGA
+
BBBBBFFFFFFFGGGGFGGGGFHHHHFHHHHHHHHHHHHGGHHHHHHHHHHGEHHHHHHHHHHHHHHHHGFHHHHGHHGHHHHHHHGHHHHGGHGGGGHHHHHHHGHHHHHHGHHHFHHHHHHHHHHHGHHHHHGEGHHHHHHHHHHHHGHHHHHHHHHHHHHHHHHHHGHHHHGHGHHGHGFAGHHGHHHGHHHGH>FHHHFHHGHHHHHHHHHHHHHGHFHGHHHHHGHGHHHHHGGHHHHHHHHHGGF
@M05620:45:000000000-G6HP7:1:1101:15466:8705 1:N:0:151
ATCTCTATCTCCTAAAAACCTGTTTAGATTTGGAGATAGACCTTCAGGTTTTTCATCATTTTCTGCATGAATTATACATTGACCACGTTCCAGCGTGGTCAGTTTGCAGCATTCTGTTATTTTGTTTGACAGAGTGTCTTGTTGAGAACATATGTAGGACATGATTTTTTCCTGCAACAGGGAAAATAAAGTATAAGTTTTAAAGATTTATTCTTTAATAAAGGATCTCAAAGCCAGCTTTAGAAAAAGGA
+
ABBBBFFFFFFFGGGGGGGGGGHHHHHHHHHHHHHBHDGHHHHHHHHHHHHGGHHHHHHHHHHHGHHHHGHHHHHGHHHHHHHHFHGHHHHGHHGFGGHHHHHHHHHGHHHGHHHHHHHHHHHHHHHHGHHHHHHHHHHHHHHHHHHGH3GHHHHHHGHHHHFGHHHHHGHHHHGF2GFHHFEHHFFHGHHHHHGGHHHHHHHBHGHHHHHHHHHHHHHDGFGF/GHHHHHHGHHHHGHHHHGEGGHHGGG
@M05620:45:000000000-G6HP7:1:1101:15456:8722 1:N:0:151
ATCTCTATCTCCTAAAAACCTGTTTAGATTTGGAGATAGACCTTCAGGTTTTTCATCATTTTCTGCATGAATTATACATTGACCACGTTCCAGCGTGGTCAGTTTGCAGCATTCTGTTATTTTGTTTGACAGAGTGTCTTGTTGAGAACATATGTAGGACATGATTTTTTCCTGCAACAGGGAAAATAAAGTATAAGTTTTAAAGATTTATTCTTTAATAAAGGATCTCAAAGCCAGCTTTAGAAAAAGGA
+
BCCCCFFFFFFFGGGGGGGGGGHHHHHHHHHHHHHGHHHHHHHHHHHHHHHGGHHHHHHHHHHHHHHHHHHHHHHHHHHHHHHHHHGHHHHHHHGGGGHHHHHHHHHHHHHHHHHHHHHHHHHHHHHHHHHHHHHHHHHHHHHHHHHGHHHHHHHHHHHHHHHHHHHHHGHHHHHHHHHHHGGHHHHHHHHHHHGHHHHHHHHGHHGHHGHHHHHHHHHHHHHGHHHHHHHHHHHHHGHHHHHHGHHHFGH
@M05620:45:000000000-G6HP7:1:1101:15474:8723 1:N:0:151
ATCTCTATCTCCTAAAAACCTGTTTAGATTTGGAGATAGACCTTCAGGTTTTTCATCATTTTCTGCATGAATTATACATTGACCACGTTCCAGCGTGGTCAGTTTGCAGCATTCTGTTATTTTGTTTGACAGAGTGTCTTGTTGAGAACATATGTAGGACATGATTTTTTCCTGCAACAGGGAAAATAAAGTATAAGTTTTAAAGATTTATTCTTTAATAAAGGATCTCAAAGCCAGCTTTAGAAAAAGGA
+
DCCDDFFFFFFFGGGGGGGGGGHHHHHHHHHHHHHHHHHHHHHHHHHHHHHGGHHHHIIHHIHIIHHHHHHHHHHHHHHHHHHHHHGHHHHHHHGGGGHHHHHHHHHHHHHHHHHHHHHHHHHHHHHHHHHHHHHHHHHHHHHHHHHHHHHHHHHHHHHHHHHHHHHHHGHHHHHHHHHHHGGHHHHHHHHHHHHHHHHHHHHHHHHHHHHHHHHHHHHHHHHHHHHHHHHHHHHHHGHHHHHHHHHHGGH
@M05620:45:000000000-G6HP7:1:1101:24341:8742 1:N:0:151
TACCTGTACTGGGGAAGCAATCGCCATTCCTACCCTAAAGATCGGAAGAGCACACGTCTGAACTCCAGTCACGCACTACAATCTCGTATGCCGTCTTCTGCTTGAAAAAAAAAAAAAAAAAAAAGAAAACAAAAATAAAAAGGGGGATGAATAAAAAAGACAAAAGGAAAATATGCTATGGAGCACATCATATAACACAAACAAAGAGATAAAACGAAACAGAATGAGATCGATATTACGGTATTGATTAA
+
CCBCCFFFFFFFGGFGGGGGGGGGGGGHHHHFHHHHHHHHGHHHGGGGHHHHHGHGHHHGGGHHHHHHHHHHGHGGGHHGHHFHHHFGHHHHGGGHGHHHHHHHHHHGHGGGGCB>>//-<--<.<C/;:..:.:.:;0;:...-;-..0000000:-..:///././///0:000000000//../00000000000.......////000000-...-///00000000.9.A-000..:..0000000
@M05620:45:000000000-G6HP7:1:1101:24339:8760 1:N:0:151
TACCTGTACTGGGGAAGCAATCGCCATTCCTACCCTAAAGATCGGAAGAGCACACGTCTGAACTCCAGTCACGCACTACAATCTCGTATGCCGTCTTCTGCTTGAAAAAAAAAAAAAACAAAAAGAATCCCACTCATCCATATTTCCCACCCCTACCTCACATCACGTACCAATTACCCTACGCACTCGCTACGCCTAGTGCTCGTACACAGTACCCCACCCTTCTCACTCCTCCCTCGATCTCCCTCTAT
+
AAABBFFFFFFFEC2EEFGGGGFFGGGGHHHHHHGHHCFFHHHFEA2EFAFHHHHGGGHGGHHHHHHHHHFHEGEGGCGG3BFHGHGDHFGH@EEHFGG4GGHHH3B30>EEGB<//////00/.<<11<>100001<000000000<0<<<-..:.00/.00:<0..:..00/0000/0/..-.--/.9.:-.--..//////.-.../9./9//9.9A..././/9///././9..-./../9/...//
@M05620:45:000000000-G6HP7:1:1101:22611:8774 1:N:0:151
CATCCTGACCCTGAAGTACCCCGGCTTGATTTCTGACATTAGATCGGAAGAGCACACGTCTGAACTCCAGTCACGCACTACAATCTCGTATGCCGTCTTCTGCTTGAAAAAAAAAAAACAAATAATTTCCATAATTGCATTTATCCCCCCTAATAAAACACACCTGAAATCCTTCACCCATCCCCCGCGCTTCTCCATTATCCCTCTTACTTCTCTCCTCCCTTCTCACCCCTCCTTCTTACTCCCCTTAC
+
CCCCDFFFFFFFGGGGGGGGGGGGGGGGHHHHHHHHHHHHHHHHHHGGGGHHHHHHHGHHHGHHHHHHHHHHHHGHGGGHHHHHGHHHGGHHHHGGGHGHHHHHHHHHHHHEEFGB>>///011111111111111<111111111<..--./00=000.....///000;;00;00;.;//....-----..0:000000;:B0//00:0000000:0//./0/:000;:-..9:0;00;0000..:.0;
@M05620:45:000000000-G6HP7:1:1101:8297:8795 1:N:0:151
TACCTGTACTGGGGAAGCATTTGAATATCCCCCCATGGTGATGGGGACGGAGAACTGCTCCATAAACACAGGCAACGTGCCTAACTTTCCCGGGAAGATGAAGTCAAAGAGCGACCACAGCTCTTCGGAGGTTATTTTGCATCGGTGAGCCAGACAGAATGATCCGATGAGGGGTGCGAAACTATTTGAGGAAAGGAAGCCCCTTTTTATTAAATTTACCTTTTAGCAATCGCCATTCCTACCCTAAAGAT
+
ABBBBFFFFFFFGGG2EGFGGGHHGHHHHHHGGGGHHHGHGHHHHGGGGGGGGHHHFHHHHHHHFHHFHHHHGHHHGHHHHHHHHHHHHHHGGGGGGHHHHFHHHHHGHHHHGGGG@HHHHHHHHDGDDDGEG1GHGHHHFHHG.CDE0CGBA.<CGHHHHFGHHGAEDHHHGG?GGGG?-;F0FGGGFEGFF/CAFFFG.;?FFFFF.FFB//;F9BBFFFFFBFFFFFFEFFFEFFFFFFAFFFBFFFF
@M05620:45:000000000-G6HP7:1:1101:8308:8813 1:N:0:151
TACCTGTACTGGGGAAGCATTTGAATATCCCCCCATGGTGATGGGGACGGAGAACTGCTCCATAAACACAGGCAACGTGCCTAACTTTCCCGGGAAGATGAAGTCAAAGAGCGACCACAGCTCTTCGGAGGTTATTTTGCATCGGTGAGCCAGACAGAATGATCCGATGAGGGGTGCGAAACTATTTGAGGAAAGGAAGCACCTTTTTATTAAATTTACCTTTTAGCAATCGCCATTCCTACCCTAAAGAT
+
CCCCCFFFFFFFGGGGGGGGGGHHHHHHHHHGGGGHHHHHHHHHHGGGGGGGGHHHHHHHHHHHHHHHHHHHGHHHGHHHHHHHHHHHHHHGGGGGGHHHHHHHHHHHHHHHGGGGGHHHHHHHHHHGGGGEHHHHHHHHHHHGGGGGHHHHHHGHHHHHHHHHHHGGGGHHGGEEGGGGGGGGGGGGGGGGGGGGGGGGGGFFFFFFFFFFFFFFFFFFFFFFFFFFFFFFFFFFFFFFFFFFFFFFFFF
@M05620:45:000000000-G6HP7:1:1101:5402:8815 1:N:0:151
TACCTGTACTGGGGAAGCATTTGAATATCCCCCCATGGTGATGGGGACGGAGAACTGCTCCATAAACACAGGCAACGTGCCTAACTTTCCCGGGAAGATGAAGTCAAAGAGCGACCACAGCTCTTCGGAGGTTATTTTGCATCGGTGAGCCAGACAGAATGATCCGATGAGGGGTGCGAAACTATTTGAGGAAAGGAAGCACCTTTTTATTAAATTTACCTTTTAGCAATCGCCATTCCTACCCTAAAGAT
+
ABBABFFFFFFFGGFGGGGGGGHHGHHHHHHGGGGHGHFGFHHGHGGGGGGGGGHHHHHHHGHHHG3FGHHHGHHHGHHHHHHHHHHHHHHGGGGGGHHHFGHGHHHHHHHFEFGGGHHHGHHHHFGGGGGCHHHHHHHGFHHGGDGFHHFHGCEFHHHHHHHHHHEGGCGHGGCDEFDGGGGGGGGGGGGCBFCCFFGFFFFFFFFFFFFFFFFFFFFBFFFFFFFFFFBEFFFEFBFFFFFFFFFFFFF
@M05620:45:000000000-G6HP7:1:1101:5421:8817 1:N:0:151
TACCTGTACTGGGGAAGCATTTGAATATCCCCCCATGGTGATGGGGACGGAGAACTGCTCCATAAACACAGGCAACGTGCCTAACTTTCCCGGGAAGATGAAGTCAAAGAGCGACCACAGCTCTTCGGAGGTTATTTTGCATCGGTGAGCCAGACAGAATGATCCGATGAGGGGTGCGAAACTATTTGAGGAAAGGAAGCACCTTTTTATTAAATTTACCTTTTAGCAATCGCCATTCCTACCCTAAAGAT
+
CCCCCFFFFFFFGGGGGGGGGGHHHHHHHHHGGGGHHHGHHHHHHGGGGGGGGHHHHHHHHHHHHHHHHHHHGHHHGHHHHHHHHHHHHHHGGGGGGHHHHHHHHHHHHHHHGGGGGHHHHHHHHHHGGGGEHHHHHHHHGHHGGEGFHHHHHHGHHHHHHHHHHHGGGHHHGGEEFGDGGGGGGGGGGGGCFGFFFGGGGGFFFFFFFFFFFFFFFFFFFFFFFFFFFFFFFFFEFFFFFFAFFFFFFFF
@M05620:45:000000000-G6HP7:1:1101:5437:8829 1:N:0:151
TACCTGTACTGGGGAAGCATTTGAATATCCCCCCATGGTGATGGGGACGGAGAACTGCTCCATAAACACAGGCAACGTGCCTAACTTTCCCGGGAAGATGAAGTCAAAGAGCGACCACAGCTCTTCGGAGGTTATTTTGCATCGGTGAGCCAGACAGAATGATCCGATGAGGGGTGCGAAACTATTTGAGGAAAGGAAGCACCTTTTTATTAAATTTACCTTTTAGCAATCGCCATTCCTACCCTAAAGAT
+
?ABBBFFFFFFFGGGGGGCGGGHHHHHGHHHGFGGHHHHHGGHFHGFG?EEGGHHGHHHHHHHHHGGHGHHHGHHHGHHHHHHHHHHHHGHGGGGGGHHHHFHDGGHF3FFFFGGGGHHFEHHHGHHFFGFDFHHHHHHHHHHFGDEFFFHHHGGHHHHGHHHHHHEGGEHHGGDCGGDFAGFFGGGEFEBCFFG.BB?EFGEFFFFFFFFFEFFFFFFFFFFFFFFEFFF?FFFFFFFBFFFFF.BF/BF
@M05620:45:000000000-G6HP7:1:1101:16617:8832 1:N:0:151
TACCTGTACTGGGGAAGCATTTGAATATCCCCCCATGGTGATGGGGACGGAGAACTGCTCCATAAACACAGGCAACGTGCCTAACTTTCCCGGGAAGATGAAGTCAAAGAGCGACCACAGCTCTTCGGAGGTTATTTTGCATCGGTGAGCCAGACAGAATGATCCGATGAGGGGTGCGAAACTATTTGAGGAAAGGAAGCACCTTTTTATTAAATTTACCTTTTAGCAATCGCCATTCCTACCCTAAAGAT
+
BCCCCFFFFFFFGGGGGGGGGGHHHHHHHHHGGGGHHHGHHHHHHGGGGGGGGHHHHHHHHHHHHHHHHHHHGHHHGHHHHHHHHHHHHHHGGGGGGHHHHHHHHHHHHHHHGGGGGHHHHHHHHHHGGGGCHHHHHHHHHHHGGEGGHHHGHHGHHHHHHHHHHHGGGHHHGGCDGGGFGGGGGGGGGGG9FFGGFGGGFGFFFFFFFFFFFFFFFFFFFFFFFFFFFFFFFFFEFFFFFFFFFFFFFFF
@M05620:45:000000000-G6HP7:1:1101:26360:8832 1:N:0:151
CATCCTGACCCTGAAGTACCCCGGCTTGATTTCTGACATTAGATCGGAAGAGCACACGTCTGAACTCCAGTCACGCACTACAATCTCGTATGCCGTCTTCTGCTTGAAAAAAAAAAAAAAAAAAAAAAAACAAAAAACAAAGATCAAAGGTAAAGCAAAAAGGCATAGACAAGAGACAGAGCAAGAAGATAAAACTGCATCAAACATGAACCTGAATAGAAAAATTCATAAATAGTGGACAAGTAAGTTAA
+
DDDDDFFFFFFFGGGGGGGGGGGGGGGGHHHHHHHHHHHHHHHHHHGGGGHHHHHHHGHHHGHHHHHHHHHHHHGHGGGHHHHHBGHHGGHHHHGGGHGHHHHHHHHHGHHGGGGC>>/<<>-<----:-...;..-;...//00000;/0000000/:/.....000000:././//////0////;00000:00:0000:000:0:000././00000::/.;;B00000000;0.000..00000000
@M05620:45:000000000-G6HP7:1:1101:9488:8846 1:N:0:151
AAACCAAGCAGACACTCACCGCTCCCTCGCCACAGGCCAATAGTTTGTCCTCACTGAGTTGGCAACAAGTGGCTGCTGTGGCTGCCATTTTTCTGGTGATGGCCATCAGCTCCGACGAGGTCAGCTGGGGGGCTTTCTTTGTGTAAGCAACGAGAAACCTGAAAGAAGCATTTTTTAACTAAGTCCTGCTGAGTCATTCATGAGTTTTTAGCCGCCTTGCTTCTTCTCACAGACTCTCTACTCTCATGCCA
+
DDDCDDDFCFFFGGGGGGGGGGGGGGHHGGGGGHHHGGHHHHHHHHHHHHHHHHHHHHHHHHHHHHHHHHHHGHGGHHHHHHHGGHHHHHHHHHHHHHHHHHHHHHHHHHHHHGGGGGGGGHHHHHHHGGGGGGGGGGGGGGGGGGFFFFFFFFFFFFFFFFFFFFFFFFFFFFHFFFHHHFFFFFFFFFFFFFFFFFFFFFFFFFFFFFFFFFFFFFFFHHHFHHHFFFFFFFFFFFFHHFFFFFFFFFF
@M05620:45:000000000-G6HP7:1:1101:26842:8847 1:N:0:151
AGATTACTGCAACATTCCCCCTGGACCTGGAAAAGTTTCTTGCCTGGCTTACAGAAGCTGAAACAACTGCCAATGTCCTACAGGATGCTACCCGTAAGGAAAGGCTCCTAGAAGACTCCACGGGAGTAAAAGAGCTGATGAAACAATGGCAAGTAAGTCAGGCATTTCCGCTTTAGCACTCTTGTGGATCCAATTGAACAATTCTCAGCATTTGTACTTGTAACTGACAAGCCAGGGACAAAACAAAGATC
+
ABCCBFFFFFFFGGGGGGGGGGGHHHHHHHGHHHHHHHHHHHHHGHHHHHHHHHHGHHHHHHHHHHHHHHHHHHHHHHHHHGHGHHGHHHHHHGEG?GHHHHHHHHHGHHHFHHHHHHHG2?EGCE?GHHHHGHHHHHHHH3BGHHHHHHHHGFHHHHHHHHHHHHHHHGGGGGGHHHHGHHHHHHGHHHHHHHHGGHHHHGHHHHHHHHHHHHHFFFGGCHHHHHHGHCFGGGGGGFEGFGGFGGGGGGF
@M05620:45:000000000-G6HP7:1:1101:14198:8859 1:N:0:151
AGATTACTGCAACAGTTCCCCCTGGACCTGGAAAAGTTTCTTGCCTGGCTTACAGAAGCTGAAACAACTGCCAATGTCCTACAGGATGCTACCCGTAAGGAAAGGCTCCTAGAAGACTCCAAGGGAGTAAAAGAGCTGATGAAACAATGGCAAGTAAGTCAGGCATTTCCGCTTTAGCACTCTTGTGGATCCAATTGAACAATTCTCAGCATTTGTACTTGTAACTGACAAGCCAGGGACAAAACAAAGAT
+
CCCCCFFFFFDFGGGGGGGGGGGGHHHHHHHHHHHHHHHHHHHHHHHHHHHHHHHHHHHHHHHHHHHHHHHHHHHHHHHHHHHHHHHHHHFHHHGGFFHHHHGHHHHHGHHHHHHHHHHHHHHGFFFFHFHHHGHHHHGHHHHHHHHHHHHHHGHHHHHGHHHHHHHHHHGGGGGHHHHHHHHHHGHGHHHHGHHHHHFFHHHHHHHGHHHHHHHHHHHHHHHGHHHGHHGHHGGGGGGGGGFFGGGGGGG
@M05620:45:000000000-G6HP7:1:1101:9489:8864 1:N:0:151
AAACCAAGCAGACACTCACCGCTCCCTCGCCACAGGCCAATAGTTTGTCCTCACTGAGTTGGCAACAAGTGGCTGCTGTGGCTGCCATTTTTCTGGTGATGGCCATCAGCTCCGACGAGGTCAGCTGGGGGGCTTTCTTTGTGTAAGCAACGAGAAACCTGAAAGAAGCATTTTTTAACTAAGTCCTGCTGAGTCATTCATGAGTTTTTAGCCGCCTTGCTTCTTCTCACAGACTCTCTACTCTCATGCCA
+
ABBBBAB?AFFCGGGGGGGGGGGGGGHH?EG?EAEHFFF2F3FHHHHHHHHHGHHH3FGGHHHHGHGEHHHFFHGFHFGHHHHFFHHHHHHHHHHHHGBHHGHHFHHFHHHHHCEGEEGCGHHHHHFHGFGGGGGGGGGGFFFGFGFFFFFFFFDFFFFFFFFFE/AFFFFFFFFFFFFFFFFFFFFFFFFBFFBFFFFFFFFBFFFFFF/FF.BFFFFFFFFFFFFF/FB:/FFFFFFFFFFFFFFFFF/
@M05620:45:000000000-G6HP7:1:1101:26840:8866 1:N:0:151
AGATTACTGCAACATTCCCCCTGGACCTGGAAAAGTTTCTTGCCTGGCTTACAGAAGCTGAAACAACTGCCAATGTCCTACAGGATGCTACCCGTAAGGAAAGGCTCCTAGAAGACTCCACGGGAGTAAAAGAGCTGATGAAACAATGGCAAGTAAGTCAGGCATTTCCGCTTTAGCACTCTTGTGGATCCAATTGAACAATTCTCAGCATTTGTACTTGTAACTGACAAGCCAGGGACAAAACAAAGATC
+
CCCCCFFFFFFFGGGGGGGGGGGHHHHHHHHHHHHHHHHHHHHHHHHHHHHHHHHHHHHHHHHHHHHHHHHHHHHHHHHHHHHHHHHHHHHHHGGG1FGHHHHHHHHGHHHBGHHHHHHG2EEGGGFHHHHHGHHHHHHHH3GHHHHHHHHHGHHHHHHHHHHHHHHHHGGGGGHHHHHHHHGHHGGHHHHHHHHGGGHHHHHHHHGHHHHHHFHGFHHHCGHGHHHGHGGGGGGGGGGGGGGGEEFGGGG
@M05620:45:000000000-G6HP7:1:1101:12997:8887 1:N:0:151
TACCTGTACTGGGGAAGCATTTGAATATCCCCCCATGGTGATGGGGACGGAGAACTGCTCCATAAACACAGGCAACGTGCCTAACTTTCCCGGGAAGATGAAGTCAAAGAGCGACCACAGCTCTTCGGAGGTTATTTTGCATCGGTGAGCCAGACAGAATGATCCGATGAGGGGTGCGAAACTATTTGAGGAAAGGAAGCACCTTTTTATTAAATTTACCTTTTAGCAATCGCCATTCCTACCCTAAAGAT
+
AAAAAFFFFFF111AEFGGGGGBGGBAFHHHGGGGHHH1FFFGHE?EEGGC?E0BGGFEGHFFFHGHHHGHHGHHHGH/CHFHBHDGHHHHGGCGGFFHHHHHFHH2DG0FGGGGGGHHHGHHGHHHGACC?FGHHHHHEFHHGGECCFCHHHFFGHHFFGHFHHHGGGHHHGC;@F@.?AAGFFGGG09FC/;C?/9FEGGFFFFFFFFFFFFFFFFFFFFFFF/BFFFFEFFFFFFFF/FFFF-BFBFB
@M05620:45:000000000-G6HP7:1:1101:18394:8903 1:N:0:151
CATCCTGACCCTGAAGTACCCCGGCTTGATTTCTGACATTAGATCGGAAGAGCACACGTCTGAACTCCAGTCACGCACTACAATCTCGTATGCCGTCTTCTGCTTGAAAAAAAAAAAAGAAAAGAAAATCAAGGAAGACGTCTAAGCGAAGCAGGTATTAAGATAATAATAAAGACAAGAGGAGAGAAGAAACGAATGATGAACAACGCAAGTGGAGAAACAAAGCAGAGTCTAGGAGGATGGGGTGTATG
+
BABBCFFFFFFFGGGGGFGGGGGGGGGEHHHHHHHGHHHHGHGHHHGGGGGHHGHGHGGHHGHFGHHHHHGFHHGHGGGFHGFH3BGGFGHHHHFEEHGHHHGHHHHFFHG@EBD?>//=0000?00011111>000>0.<./.=0/<.---:/.;000:<0000;0<C000:00///./9......0/0///:;..00000000/.-----0000.0.0//..//0//.00;0000/../0.:..--000
@M05620:45:000000000-G6HP7:1:1101:25254:8925 1:N:0:151
CTCTCTATCTCCTAAAAACCTGTTTAGATTTGGAGATAGCCCTTCAGGTTTTTCATCATTTTCTGCATGAATTATACATTGACCACGTTCCAGCGTGGTCAGTTTGCAGCATTCTGTTATTTTGTTTGACAGAGTGTCTTGTTGAGAACATATGTAGGACATGATTTTTTCCTGCAACAGGGAAAATAAAGTATAAGTTTTAAAGATTTATTCTTTAATCAAGGATCTCAAAGCCAGCTTTAGAAAAAGGA
+
3>>AAFBFFFFFGGGGGGGGGGHHHHHFHHHHH4FBGFF5BGHHHFFFHHHGGHFHHBGHHHHHHHDGGHFHHHHGHBGHFGHHHH1GGHHHHHGGGFHHHHHHHHHEHHHHHHHGHHFHHHHHHHHGFGFGFGHHHHHHHHHA4BEDGCHHHFHHHFGHCGHBHGHHHGHHHFF<2FGHGFFFH0??FGGHHHGFGGGHHFC1=1<GHHHHHHHHH0G00CDG.DGHG0<0CGHHGEGHHH0:GGHHGCC
@M05620:45:000000000-G6HP7:1:1101:25235:8928 1:N:0:151
ATCTCTATCTCCTAAAAACCTGTTTAGATTTGGAGATAGACCTTCAGGTTTTTCATCATTTTCTGCATGAATTATACATTGACCACGTTCCAGCGTGGTCAGTTTGCAGCATTCTGTTATTTTGTTTGACAGAGTGTCTTGTTGAGAACATATGTAGGACATGATTTTTTCCTGCAACAGGGAAAATAAAGTATAAGTTTTAAAGATTTATTCTTTAATAAAGGATCTCAAAGCCAGCTTTAGAAAAAGGA
+
CCCCCFFFFFFFGGGGGGGGGGHHHHHHHHHHHHHHHHHHHHHHHHHHHHHGGHHHHIHHHIIIIHHHHHHHHHHHHHHHHHHHHHGHHHHHHHGGGGHHHHHHHHHHHHHHHHHHHHHHHHHHHHHHHHHHHHHHHHHHHHHHHHGHHHHHHHHHHHHHHHHHHHHHHGHHHHHHHHHHHGGHHHHHHHHHHHHHHHHHHHHHHHHHHHHHHHHHHHHHHHHHHHHHHHHHGHHHHGHHHHHHHHHHGGH
@M05620:45:000000000-G6HP7:1:1101:24404:8939 1:N:0:151
TACCTGTACTGGGGAAGCATTTGAATATCCCCCCATGGTGATGGGGACGGAGAACTGCTCCATAAACACAGGCAACGTGCCTAACTTTCCCGGGAAGATGAAGTCAAAGAGCGACCACAGCTCTTCGGAGGTTATTTTGCATCGGTGAGCCAGACAGAATGATCCGATGAGTGGTGCGAAACTATTTGAGGAAAGGAAGCACCTTTTTATTAAATTTACCTTTTAGCAATCGCCATTCCTACCCTAAAGAT
+
?ABBBFFFFFFFGEGEEGCFGGGGGGHFHHHGGGGHFHF5GEGCHFEEEGGGGHHHFFHHHGHHHHHGFHHHFFFHEHHHHGHHHFHHHHHGEGCCGHHHEGGHHGHHFHEHEGGGGHGHHHHHHHHFGGGEHHHHHHHGGHHGFDFFHHGFHFGHHHBGHHHHHHGGDHH::.C.GCADGBGCFGGGG./;BFFFFFFEFFGGGGGGGGGFBFFFFFFFFFFFBFBFFFFEEDFFFFFFFB9ABF./FFF
@M05620:45:000000000-G6HP7:1:1101:25223:8942 1:N:0:151
ATCTCTATCTCCTAAAAACCTGTTTAGATTTGGAGATAGACCTTCAGGTTTTTCATCATTTTCTGCATGAATTATACATTGACCACGTTCCAGCGTGGTCAGTTTGCAGCATTCTGTTATTTTGTTTGACAGAGTGTCTTGTTGAGAACATATGTAGGACATGATTTTTTCCTGCAACAGGGAAAATAAAGTATAAGTTTTAAAGATTTATTCTTTAATAAAGGATCTCAAAGCCAGCTTTAGAAAAAGGA
+
BABBBFFFFFFFGGGGGGGGGG5FHHHHHHHFHHHHHHHHHHHHHHHHHHHGGHGHHGHHHHHHHGHHHHGHHHGHHHHHHHHHHHGHHHHHHHGFGGHHHHHHHHHHHHHHHHHHHHHHHHHHHHHHHHGHHHHHHHHHHHHHHHHHGHHHHHHGHHHHHHHHHHHHHGHHHHHHHHHHGGGHHHHHHBGHGHHHHGHHHGHHHHHHHHHHHGHHGGHHHHHHHHHHHGHGHGHHHGHHHHHGFGHHGGH
@M05620:45:000000000-G6HP7:1:1101:24416:8952 1:N:0:151
TACCTGTACTGGGGAAGCATTTGAATATCCCCCCATGGTGATGGGGACGGAGAACTGCTCCATAAACACAGGCAACGTGCCTAACTTTCCCGGGAAGATGAAGTCAAAGAGCGACCACAGCTCTTCGGAGGTTATTTTGCATCGGTGAGCCAGACAGAATGATCCGATGAGGGGTGCGAAACTATTTGAGGAAAGGAAGCACCTTTTTATTAAATTTACCTTTTAGCAATCGCCATTCCTACCCTAAAGAT
+
CCCCCFFFFFFFGGGGGGGGGGHHHHHHHHHGGGGHHHHHHHHHHGGGGGGGGHHHHHHHHHHHHHHHHHHHGHHHGHHHHHHHHHHHHHHGGGGGGHHHHHHHHHHHHHHHGGGGGHHHHHHHHHHGGGGEHHHHHHHGHHHGGGGGHFHHHHGHHHHHHHHHHHGGGHHGGGEEGGFCGGGGGGGGGEGFFGGGGGGGGGFFFFFFFFFFFFFFFFFFFFFFFFFFFFFFFFFFFFFFFFAFFFFFFFF
@M05620:45:000000000-G6HP7:1:1101:21884:8955 1:N:0:151
TACCTGTACTGGGGAAGCATTTGAATATCCCCCCATGGTGATGGGGACGGAGAACTGCTCCATAAACACAGGCAACGTGCCTAACTTTCCCGGGAAGATGAAGTCAAAGAGCGACCACAGCTCTTCGGAGGTTATTTTGCATCGGTGAGCCAGACAGAATGATCCGATGAGGGGTGCGAAACTATTTGAGGAAAGGAAGCACCTTTTTATTAAATTTACCTTTTAGCAATCGCCATTCCTACCCTAAAGAT
+
DDDDDFFFFFFFGGGGGGGGGGHHHHHHHHHGGGGHHHGHHHHHHGGGGGGGGHHHHHHHHHHHHHHHHHHHGHHHGHHHHHHHHHHHHHHGGGGGGHHHHHHHHHHHHHHGGGGGGHHHHHHHHHHGGGGEHHHHHHHHGHHGGGGGHGHHHHGHHHHHHHHHHHGGGHHHGGCFGGEGGGGGGGGHEGGFGGGGGGGGGGFFFFFFFHFFFFFFFFFFFFFFFFFFFFFFFFFFFFFFFFFFFFFFFFF
@M05620:45:000000000-G6HP7:1:1101:12129:8961 1:N:0:151
CATCCTGACCCTGAAGTACCCCATTGAGCATGGCATCGTCACCAACTGGGACGACATGGAGAAGATCTGGCACCACACCTTCTACAACGAGCTGCGCGTGGCCCCGGAGGAGCACCCAGTGCTGCTGACCGAGGCCCCCCTGAACCCCAAGGCCAACAGAGAGAAGATGACTCAGGTGAGGCTCGGCCGACGCCCGTGCTCCTCCCGTCCTTTCCCCAGTCATTTTCTGCCCGGCTTGATTTCTGACATTA
+
DDDDDFFFFFFFGGGGGGGGGGGHHHHHHHHHHHHHHGHHHGHHHGHHHHHHGGGGGHHHHHHHHHHHHHHHHGHHHGGHHHHHHHHHGGGGGHHGGGGGGGHHGGGGGGGGHHHHGGHGHHHHHHHHHHGGGGGGGGGGGGHHHHGGGGHGHHGGGGGGGGGGGGGGGGGGGGGGGGGGGGGGFFFFFCFFDFFF@FFFFFFFFFFEFFFFFFFFFFFFFFFFFFFFFFFFFFFFCFFFFFFFFBFFFF0
@M05620:45:000000000-G6HP7:1:1101:24426:8967 1:N:0:151
TACCTGTACTGGGGAAGCATTTGAATATCCCCCCATGGTGATGGGGACGGAGAACTGCTCCATAAACACAGGCAACGTGCCTAACTTTCCCGGGAAGATGAAGTCAAAGAGCGACCACAGCTCTTCGGAGGTTATTTTGCATCGGTGAGCCAGACAGAATGATCCGATGAGGGGTGCGAAACTATTTGAGGAAAGGAAGCACCTTTTTATTAAATTTACCTTTTAGCAATCGCCATTCCTACCCTAAAGAT
+
AAAAAFFFFFFFGGGGEGFGGGC31F3GHHHGGGEHHHHFCGHFHGFEEGGGGHHHHHHHHHHHHGH1GFFHFHHHEHHHHHF1GHHHHHHGGGCCGHHGGFGHG2DEFECGEGGGCHCGHHHHHHHGCGCGHFHHHHHGHHH?CCC.FGHHHCEGHHFFFHHHHHAEGBGGC?E@EGB-AAFFGGGGFE/C/9AEB/FEBFFFFFFFFFF9//BFFBFFFFFFBFFF9BFEFFFFFFFFFFFFFF-/B/B
@M05620:45:000000000-G6HP7:1:1101:12297:8978 1:N:0:151
TACCTGTACTGGGGAAGCATTTGAATATCCCCCCATGGTGATGGGGACGGAGAACTGCTCCATAAACACAGGCAACGTGCCTAACTTTCCCGGGAAGATGAAGTCAAAGAGCGACCACAGCTCTTCGGAGGTTATTTTGCATCGGTGAGCCAGACAGAATGATCCGATGAGGGGTGCGAAACTATTTGAGGAAAGGAAGCACCTTTTTATTAAATTTACCTTTTAGCAATCGCCATTCCTACCCTAAAGAT
+
AABBBFFFFFFFGCGGGGGGGGHHHHHFHHHGGGGHHHFFHHHHHGGGGGGDGHHHHHHHHHHHHGHHHHHHGHHHGHHHGHHHHHGHHHHGGGGGGHHHHGHFGHHHFHGGGGGGGHHHGHHGHHHGGGGEHHHHHHGHFHHGGGGFFFGHHGGHHHHHGHHHHHGGGHHHGGECGGDGGGGGGGGGGGFFGGGFGGGGFGFFFFFFFFFFFFFFFFFFFFFFFFFFFFFFFFFFFFFFFFAFFFFEFFB
@M05620:45:000000000-G6HP7:1:1101:15988:8983 1:N:0:151
TACCTGTACTGGGGAAGCATTTGAATATCCCCCCATGGTGATGGGGACGGAGAACTGGTCCATAAACACAGGCAACGTGCCTAACTTTCCCGGGAAGATGAAGTCAAAGAGCGACCACAGCTCTTCGGAGGTTATTTTGCATCGGTGAGCCAGACAGAATGATCCGATGAGGGGTGCGAAACTATTTGAGGAAAGGAAGCACCTTTTTATTAAATTTACCTTTTAGCAATCGCCATTCCTACCCTAAAGAT
+
ABBBBFFFFFFFGGGGGGFFGFHB5GHHHHHGGGGHHHHHGFGHHGFGGGGGGHHHHHHHGHHHHHHHHHHHGHHHGHHAHHHHHHHHHHHGGGEGGGHHHHGHGHGHHHHHCGGG@HHHHHHHGGHGCCGEHFGGHHHGFHHGCCE.CGHGHGGHHHHHGHHHHHGGGHHHGGCADGGBGBFFGGGGGGG9FBFFFBFEGGFFFFFFFFFFFBFFFFFFFFFFBFFFBFFFFFAAFFFFFFFFFFFF/BB
@M05620:45:000000000-G6HP7:1:1101:16004:8991 1:N:0:151
TACCTGTACTGGGGAAGCATTTGAATATCCCCCCATGGTGATGGGGACGGAGAACTGGTCCATAAACACAGGCAACGTGCCTAACTTTCCCGGGAAGATGAAGTCAAAGAGCGACCACAGCTCTTCGGAGGTTATTTTGCATCGGTGAGCCAGACAGAATGATCCGATGAGGGGTGCGAAACTATTTGAGGAAAGGAAGCACCTTTTTATTAAATTTACCTTTTAGCAATCGCCATTCCTACCCTAAAGAT
+
CCBCCFFFFFFFGGFGGGGGGGHHFHHHHHHGGGGHHHFHHHHGFGGGGGGGGHHHHHHGGHFHHHHHHHHHGGHHGHHHHHHHHEHHHGFGGGGGGHHHHHHHHHHHHHHHGGGGGHHGEHHGHHHGGGGAHHHHHHHHFHHGGCGFHGHFHHGFHHHGHHHGHHFGGHHHGGEGGGDCGGGGGGGGFFGFFFGGGGGGGGFFFFFFFFFFFFFFFFFFFFFFFFEFFFFEFFDFFFFFFFFFFFFFFFF
@M05620:45:000000000-G6HP7:1:1101:11652:8993 1:N:0:151
CATCCTGACCCTGAAGTACCCCATTGAGCATGGCATCGTCACCAACTGGGACGACATGGAGAAGATCTGGCACCACACCTTCTACAACGAGCTGCGCGTGGCCCCGGAGGAGCACCCAGTGCTGCTGACCGAGGCCCCCCTGAACCCCAAGGCCAACAGAGAGAAGATGACTCAGGTGAGGCTCGGCCGACGCCCGTGCTCCTCCCGTCCTTTCCCCAGTCATTTTCTGCCCGGCTTGATTTCTGACATTA
+
DDDDDFFFFFFFGGGGGGGGGGGHHHHHHHHHHHHHHGHHHGHHHGHHHHHHGGGGGHHHHHHHHHHHHHHHHGHHHGGHHHHHHHHHGGGGGHHGGGGGGGHHGGGGGGGGHHHHGGHHGHHHHHHHHHGGGGGGGGGGGGHHHHGGGGHGHHGGGGGGGGGGGGGGGGGGGGGGGGGGGGGGFFFFFFFFFFFFCFFFFFFFFFFEDFFFFFFFFFFFFFFFFHFFFFFFFFFFFFAFFFFFFFFFFF0
@M05620:45:000000000-G6HP7:1:1101:12287:8995 1:N:0:151
TACCTGTACTGGGGAAGCATTTGAATATCCCCCCATGGTGATGGGGACGGAGAACTGCTCCATAAACACAGGCAACGTGCCTAACTTTCCCGGGAAGATGAAGTCAAAGAGCGACCACAGCTCTTCGGAGGTTATTTTGCATCGGTGAGCCAGACAGAATGATCCGATGAGGGGTGCGAAACTATTTGAGGAAAGGAAGCACCTTTTTATTAAATTTACCTTTTAGCAATCGCCATTCCTACCCTAAAGAT
+
CDDDCFFFFFFFGGGGGGGGGGHHHHHHHHHGGGGHHHGHHHHHHGGGGGGGGHHHHHHHHHHHHHHHHHHHGHHHGHHHHHHHHHHHHHHGGGGGGHHHHHHHHHHHHHHHGGGGGHHHHHHHHHHGGGGEHHHHHHHHGHHGGEGFFFHHHHGHHHHHHHHHHHGGGHHHGGEEGGGGGGGGGGGGGGGCFFFGGFGGGGFFFFFFFFHFFFFFFFFFFFFFFFFFFFFFFFFFFFFFFFFFFFFFFFF
@M05620:45:000000000-G6HP7:1:1101:7516:9005 1:N:0:151
TACCTGTACTGGGGAAGCATTTGAATATCCCCCCATGGTGATGGGGACGGAGAACTGCTCCATAAACACAGGCAACGTGCCTAACTTTCCCGGGAAGATGAAGTCAAAGAGCGACCACAGCTCTTCGGAGGTTATTTTGCATCGGTGAGCCAGACAGAATGATCCGATGAGGGGTGCGAAACTATTTGAGGAAAGGAAGCACCTTTTTATTAAATTTACCTTTTAGCAATCGCCATTCCTACCCTAAAGAT
+
ABBBBFFFFFFFCGGGGGGGGGHHHGHHHHHGGGGHHHHHHHHGHGGGGGGGGHHHHHHHHGHHHHHHHHHHGHHHGHHHHHHHHHHHHHHGGGGGGHHHHHHHHHHHHHHHGGGGGHHGHHHHHGHGGGGCGFHHHHHHEHHGG<EFFHHHHHGHHHHHHGHHHHGGGHHHGG;CDGGDFGGGGGGGGGGFFFGGEFGGGGFFFFFFFFFFFBFFFFFFFFFFFFFFFFFFFFFFFFFFFFFFFFFFFFF
@M05620:45:000000000-G6HP7:1:1101:12273:9007 1:N:0:151
TACCTGTACTGGGGAAGCATTTGAATATCCCCCCATGGTGATGGGGACGGAGAACTGCTCCATAAACACAGGCAACGTGCCTAACTTTCCCGGGAAGATGAAGTCAAAGAGCGACCACAGCTCTTCGGAGGTTATTTTGCATCGGTGAGCCAGACAGAATGATCCGATGAGGGGTGCGAAACTATTTGAGGAAAGGAAGCACCTTTTTATTAAATTTACCTTTTAGCAATCGCCATTCCTACCCTAAAGAT
+
ABAAAFFFFFBFGGCGGGFGGGHHHGHHHHHGGGGHHFAEGHFFHGEEGEG?EHHHHHHHHGHHHHHGHFCHGHFHFHHHHHB3GHHHHHHDGC?EFHHHFHHHGHFGFHHHGGGGCHHHHHHHHHHGGGGGHHHHHHHHFHHGGGGGGGHHGHGHHH<DGHHGHH?FGFHHGC;CEGGGAAB;BGFG0CFBF/CFFGGGGGFFFFFFEFFFFBFFFFFFF9FF9/9BFFF9.AFEFFFFFFFFF.B//;B
@M05620:45:000000000-G6HP7:1:1101:7498:9011 1:N:0:151
TACCTGTACTGGGGAAGCATTTGAATATCCCCCCATGGTGATGGGGACGGAGAACTGCTCCATAAACACAGGCAACGTGCCTAACTTTCCCGGGAAGATGAAGTCAAAGAGCGACCACAGCTCTTCGGAGGTTATTTTGCATCGGTGAGCCAGACAGAATGATCCGATGAGGGGTGCGAAACTATTTGAGGAAAGGAAGCACCTTTTTATTAAATTTACCTTTTAGCAATCGCCATTCCTACCCTAAAGAT
+
CCCCCFFFFFFFGGGGGGGGGGHHHHHHHHHGGGGHHHFGHHHHHGGGGGGGGHHHHHHHHHHHHHHHHHHHGHHHGHHHHHHHHHHHHHHGGGGGGHHHHHHHHHHHHHHHGGGGGHHHHHHHHHHGGGGCHHHHHHHHHHHGGGGGHHHHHHGHHHHHHHHHHHGGGHHHGGCEGGGGGGGGGGGGGGGFGGGGGFGGGGFFFFFFFFFBBFFFFFFFFFFFFFFFFFFFFFFFFFFFFFFFFFFFFFF
@M05620:45:000000000-G6HP7:1:1101:16174:9020 1:N:0:151
TACCTGTACTGGGGAAGCATTTGAATATCCCCCCATGGTGATGGGGACGGAGAACTGCTCCATAAACACAGGCAACGTGCCTAACTTTCCCGGGAAGATGAAGTCAAAGAGCGACCACAGCTCTTCAGAGGTTATTTTGCATCGGTGAGCCAGACAGAATGATCCGATGAGGGGTGCGAAACTATTTGAGGAAAGGAAGCACCTTTTTATTAAATTTACCTTTTAGCAATCGCCATTCCTACCCTAAAGAT
+
CDCDCFFFFFFFGGGGGGGGGGHHHHHHHHHGGGGHHHHHHHHHHGGGGGGGGHHHHHHHHHHHHHHHHHHHGHHHGHHHHHHHHHHHHHHGGGGGGHHHHHHHHHHHHHHHGGGGGHHHHHHHHHHHHHGGHHHHHHHHHHHGGEGGHHHHHHGHHHHHHHHHHHGGGHHHGGEEGGDGGGGGGGGHGGGFGGGGGGGGGGGGGGGGGHHFFFFFFFFFFFFFFFFFFFFFFFFFFFFFFFFFFFFFFFF
@M05620:45:000000000-G6HP7:1:1101:16156:9031 1:N:0:151
TACCTGTACTGGGGAAGCATTTGAATATCCCCCCATGGTGATGGGGACGGAGAACTGCTCCATAAACACAGGCAACGTGCCTAACTTTCCCGGGAAGATGAAGTCAAAGAGCGACCACAGCGCTCCAGAGGTTATTTTGCATCGGTGAGCCAGACAGAATGATCCGATGAGGGGTGCGAAACTATTTGAGGAAAGGAAGCACCTTTTTATTAAATTTACCTTTTAGCAATCGCCATTCCTACCCTAAAGAT
+
BAAAAFFFFFFFGGGGGGGGGGH6GGHHHHHGGGGHHHGHHHHHGGGCGGGGGHHHHHHHHHHHHGHHHHHHGHHHGHHHHHHGHHHHHHHGGGGGGHHHHHHHHHHHHHHHGGGGGHHHH/CG/CGHHHGGHHHHHHHHGHHGGEGGHGHGHHGHHHHFGHHHHHGGGHHHGG:BDGDF?DFGGGGGGGGGFFFGBFGFGFFFFFFFFFFFFBFFFFFFFFFFFFFFFFFFEDFEFBFFFF.:FFBFEFF
@M05620:45:000000000-G6HP7:1:1101:14773:9037 1:N:0:151
AGATTACTGCAACAGTTCCCCCTGGACCTGGAAAAGTTTCTTGCCTGGCTTACAGAAGCTGAAACAACTGCCAATGTCCTACAGGATGCTACCCGTAAGGAAAGGCTCCTAGAAGACTCCAAGGGAGTAAAAGAGCTGATGAAACAATGGCAAGTAAGTCAGGCATTTCCGCTTTAGCACTCTTGTGGATCCAATTGAACAATTCTCAGCATTTGTACTTGTAACTGACAAGCCAGGGACAAAACAAAGAT
+
CCCCCFFFFFFFGGGGGGGGGGGGHHHHHHHHHHHHHHHHHHHHHHHHHHHHHHHHHHHHHHHGHHHHHHHHHHHHHHHHGHHHHHHHHHHHHHGGGEGFGHGHHHHHGHHHHHHHHHHHHHHGEFFEHFHHHGHHHHGHHGHHHHHHHHHHHGHGHHHHHGGHHHHHHHGGGGGHHHGHHHHHHFGGHHHHGHHHHGDFHHHHHHHFHHHHHHHHHFHHHHHGHHHGHHGHEGGGGGGGGGFGGGGGGGF
@M05620:45:000000000-G6HP7:1:1101:12988:9050 1:N:0:151
ATCTCTATCTCCTAAAAACCTGTTTAGATTTGGAGATAGACCTTCAGGTTTTTCATCATTTTCTGCATGAATTATACATTGACCACGTTCCAGCGTGGTCAGTTTGCAGCATTCTGTTATTTTGTTTGACAGAGTGTCTTGTTGAGAACATATGTAGGACATGATTTTTTCCTGCAACAGGGAAAATAAAGTATAAGTTTTAAAGATTTATTCTTTAATAAAGGATCTCAAAGCCAGCTTTAGAAAAAGGA
+
BBBBBFFFFFFFGGGGGGGGGGHHHHHHHHHHHGHHHHHHHHHHHHHHHHHGGHHHHHHHHHHHHHHHHHHHHHHHHHHHHHHHHHGHHHHHHHGGGGHHHHHHGHHHHHHHHHHHHHHHHHHHHHHHHHHHHHHHHHHHHHHHHHHHHHHHHHHHHHHHHHHHHHHHHGHHHHHHHHHHHGGHHHGGHHHHHHGHHFGHHHHGHHHHHHHHHHHHHHHHHHHHHHGHHGHHHHHHHGHHHHHHHHHHGGH
@M05620:45:000000000-G6HP7:1:1101:13006:9053 1:N:0:151
ATCTCTATCTCCTAAAAACCTGTTTAGATTTGGAGATAGACCTTCAGGTTTTTCATCATTTTCTGCATGAATTATACATTGACCACGTTCCAGCGTGGTCAGTTTGCAGCATTCTGTTATTTTGTTTGACAGAGTGTCTTGTTGAGAACATATGTAGGACATGATTTTTTCCTGCAACAGGGAAAATAAAGTATAAGTTTTAAAGATTTATTCTTTAATAAAGGATCTCAAAGCCAGCTTTAGAAAAAGGA
+
DDDDDFFFFFFFGGGGGGGGGGHHHHHHHHHHHHHHHHHHHHHHHHHHHHHGGHHHHHHHHHIHHHHHHHHHHHHHHHHHHHHHHHGHHHHHHHGGGGHHHHHHHHHHHHHHHHHHHHHHHHHHHHHHGHHHHHGHHHHHHHHHHHHHHHHHHHHHHHHHHHHHHHHHHGHHHHHHHHGHHGGHHHHHGHHHHHHHHHHHHHHHHHHHHHHHHHHHHHHHHHGHHHGHHGHHHHFHHGHHHHHGGHGHGGH
@M05620:45:000000000-G6HP7:1:1101:11058:9069 1:N:0:151
AGATTACTGCAACAGTTCCCCCTGGACCTGGAAAAGTTTCTTGCCTGGCTTACAGAAGCTGAAACAACTGCCAATGTCCTACAGGATGCTACCCGTAAGGAAAGGCTCCTAGAAGACTCCAAGGGAGTAAAAGAGCTGATGAAACAATGGCAAGTAAGTCAGGCATTTCCGCTTTAGCACTCTTGTGGATCCAATTGAACAATTCTCAGCATTTGTACTTGTAACTGACAAGCCAGGGACAAAACAAAGAT
+
BBBBBDFFBBBFFGFBGGGGFEGGGHHHHGFGGHFGHGHHDGHBHHHHHHHFHHGBHGBGHFHFGHHHHGHFFHHFFGDGHHHFEGHHFE5GHHGFGGHGHF?1FHCHGFGHFG3BGGHC33FFA/EEFEGHHEHFHC1GFB11FCGG1CCHFGHHFHDGGHHHGHHHBFAFGGEHGHHHHHHGHDGGHGFFG<GFHFB0DGHFGFG0DCBGCHHHHHHGHFFBHHE0CFHFFFGGGDEE9A/CFGGGGGB
@M05620:45:000000000-G6HP7:1:1101:11040:9072 1:N:0:151
AGATTACTGCAACAGTTCCCCCTGGACCTGGAAAAGTTTCTTGCCTGGCTTACAGAAGCTGAAACAACTGCCAATGTCCTACAGGATGCTACCCGTAAGGAAAGGCTCCTAGAAGACTCCAAGGGAGTAAAAGAGCTGATGAAACAATGGCAAGTAAGTCAGGCATTTCCGCTTTAGCACTCTTGTGGATCCACTTGAACAATTCTCAGCATTTGTACTTGTAACTGACAAGCCAGGGACAAAACAAAGAT
+
BBBBBBFFFFDFGGFGGGGGGGGGGHHHHHGBEGFHFHHHHHHHHHHHHHHHHHHHGHHHHGHGHHHHHHHHFHFGHHHHHHHHHHGHHH5GGHGGGCHHGHCGHHHHGHHHFGHHHHHGHFHGGHGGH4G4GAHHHHHHHHGHHHHHHHHGHGHHHHHHGHGGHHHHHHGGGGGGGHFHHHHHHFHGEHHHH/DGGHHHFGHHHHHHHHHHHHHFFCGHHH0GHHHFHGHHHGFFGGGGEFFGGGEFFBF
@M05620:45:000000000-G6HP7:1:1101:20255:9072 1:N:0:151
AGATTACTGCAACAGTTCCCCCTGGACCTGGAAAAGTTTCTTGCCTGGCTTACAGAAGCTGAAACAACTGCCAATGTCCTACAGGATGCTACCCGTAAGGAAAGGCTCCTAGAAGACTCCAAGGGAGTAAAAGAGCTGATGAAACAATGGCAAGTAAGTCAGGCATTTCCGCTTTAGCACTCTTGTGGATCCAATTGAACAATTCTCAGCATTTGTACTTGTAACTGACAAGCCAGGGACAAAACAAAGAT
+
CCCDDFFFFFFFGGGGGGGGGGGGGFCFHGHF3FAGBAAFGFEFBFGCHFFHFGFHHHFGCBDGGFGEABGGCAFCHDGE5ABB31GEF@DEGFG>EEFFHFGH1EHFGGHFFEFFFGHFCBFEDGEEGHHHHGHHHHGHHHHHHHHHHHHHHGHHHHHHHHHHHHHHHHGGGGGHHHGHHHHHHGHGHHHHGHHGHFFHHHHHHHHFHHHHHHHHHGHGHHHGHHHHHGGHHGGGGGGGGFFGGGGGGGF
@M05620:45:000000000-G6HP7:1:1101:20248:9092 1:N:0:151
AGATTACTGCAACAGTTCCCCCTGGACCTGGAAAAGTTTCTTGCCTGGCTTACAGAAGCTGAAACAACTGCCAATGTCCTACAGGATGCTACCCGTAAGGAAAGGCTCCTAGAAGACTCCAAGGGAGTAAAAGAGCTGATGAAACAATGGCAAGTAAGTCAGGCATTTCCGCTTTAGCACTCTTGTGGATCCAATTGAACAATTCTCAGCATTTGTACTTGTAACTGACAAGCCAGGGACAAAACAAAGAT
+
BCB@AFFFFFFFGGGGGGGGGGGGGFFHFFHFAFBFB5FGHFFHBGFEHFHHFDDHFHHHFDEGFGGGGCHFFFHFHDGE5FC3CBGGC5F5GGE?>E?3FBHF1FHHGCGHFGEEFDGBFGGCEGEEGHHHGEFFHHFHFGFGGFHHHHHHGGHHHHGHHHGGHHHHHHGGGGGHGFHHGGHHHFHGHHGHFFFHHD<CGHGHHHGFHHHHHGHGFFHHHHHHHHHGHFFFHGGEEGGEEACACEGGB/:
@M05620:45:000000000-G6HP7:1:1101:12049:9108 1:N:0:151
TACCTGTACTGGGGAAGCATTTGAATATCCCCCCATGGTGATGGGGACGGAGAACTGCTCCATAAACACAGGCAACGTGCCTAACTTTCCCGGGAAGATGAAGTCAAAGAGCGACCACAGCTCTTCGGAGGTTATTTTGCATCGGTGAGCCAGACAGAATGATCCGATGAGGGGTGCGAAACTATTTGAGGAAAGGAAGCACCTTTTTATTAAATTTACCTTTTAGCAATCGCCATTCCTACCCTAAAGAT
+
AABBBFFFFFFFGGGGGGGGGGHHHHHHHHHGGGGHHHHHHHHHGGGGGGGGGHHHHHHHHHHHHHHHHHHHGHHHGHHHHHHHHHHHHHHGGGGGGHHHHHHHHHHHHHHHGGGGGHHHHHHHHHHGGGGDHHHHHHHHGHHGGGGGGGHHHHGHHHHHGHHHHHGGGHHHGGCCGGGGGGGGGGGGGGGFGGAFFBFFBFFFFFFFFFFFFFFFFFFFFFFFFFFEBBFFEFDFFFFFFF9FFFFFFFF
@M05620:45:000000000-G6HP7:1:1101:6490:9117 1:N:0:151
ATCTCTATCTCCTAAAAACCTGTTTAGATTTGGAGATAGACCTTCAGGTTTTTCATCATTTTCTGCATGAATTATACATTGACCACGTTCCAGCGTGGTCAGTTTGCAGCATTCTGTTATTTTGTTTGACAGAGTGTCTTGTTGAGAACATATGTAGGACATGATTTTTTCCTGCAACAGGGAAAATAAAGTATAAGTTTTAAAGATTTATTCTTTAATAAAGGATCTCAAAGCCAGCTTTAGAAAAAGGA
+
EEEEEFFFFFFFGGGGGGGGGGHHHHHHHHHHHHHHHHHHHHHHHHHHHHHGGHHHHIHHHIHIIHHHHHHHHHHHHHHHHHHHHHGHHHHHHHGGGGHHHHHHHHHHHHHHHHHHHHHHHHHHHHHHHHHHHHHHHHHHHHHHHHHHHHHHHHHHHHHHHHHHHHHHHGHHHHHHHHHHHGGHHHHHHHHHHHHHHHHHHHHHHHHHHHHHHHHHHGHHHHHHHHHHHGHHHHHGHGHHHHHHHHHHGGH
@M05620:45:000000000-G6HP7:1:1101:25817:9155 1:N:0:151
TACCTGTACTGGGGAAGCATTTGAATATCCCCCCATGGTGATGGGGACGGAGAACTGCTCCATAAACACAGGCAACGTGCCTAACTTTCCCGGGAAGATGAAGTCAAAGAGCGACCACAGCTCTTCGGAGGTTATTTTGCATCGGTGAGCCAGACAGAATGATCCGATGAGGGGTGCGAAACTATTTGAGGAAAGGAAGCACCTTTTTATTAAATTTACCTTTTAGCAATCGCCATTCCTACCCTAAAGAT
+
CCCCCFFFFFFFGGGGGGGGGGHHHHHHHHHGGGGHHHGHHHHHHGGGGGGGGHHHHHHHHHHHHHHHGHHHGHHHGHHHHHHHHHHHHHHGGGGGGHHHHHHHHHHHHHHHGGGGGHHHHHHGHHHGGGGGHHHHHHHHHHHGGEGGGFHHHHGHHHHHHHHHHHGGGHHHGGFGGGGGGGGGGGGGGGGCFGGGGGGGGGFFFFFFFFFFFFFFFFFFFFFFFFFFFFFFFFFFFFFFFFFFFFFFFFF
@M05620:45:000000000-G6HP7:1:1101:8185:9166 1:N:0:151
AGATTACTGCAACAGTTCCCCCTGGACCTGGAAAAGTTTCTTGCCTGGCTTACAGAAGCTGAAACAACTGCCAATGTCCTACAGGATGCTACCCGTAAGGAAAGGCTCCTAGAAGACTCCAAGGGAGTAAAAGAGCTGATGAAACAATGGCAAGTAAGTCAGGCATTTCCGCTTTAGCACTCTTGTGGATCCAATTGAACAATTCTCAGCATTTGTACTTGTAACTGACAAGCCAGGGACAAAACAAAGAT
+
DDCCCFFFFFFFGGGGGGGGGGGGHHHHHHHHHHHHHHHHHHHHHHHHHHHHHHHHHHHHHHHHHHHHHHHHHHHHHHHHHHHHHGHHHHHHHHGGGGHHHHHHHHHHGHHHHHHGHHHHHHHGGGGGHHHHHGHHHHHHHFGHHHHHHHHHHGHHHHHHGHHHHHHHHHGGGGGHGHHHHHHHHGHGHHHHHHHHHGFFHHGHHHHHHHGHHHHHHHHHHGHGHHHFFHGGHGGGGGGGFFFFFGGGGGG
@M05620:45:000000000-G6HP7:1:1101:22976:9185 1:N:0:151
TACCTGTACTGGGGAAGCATTTGAATATCCCCCCATGGTGATGGGGACGGAGAACTGCTCCATAAACACAGGCAACGTGCCTAACTTTCCCGGGAAGATGAAGTCAAAGAGCGACCACAGCTCTTCGGAGGTTATTTTGCATCGGTGAGCCAGACAGAATGATCCGATGAGGGGTGCGAAACTATTTGAGGAAAGGAAGCACCTTTTTATTAAATTTACCTTTTAGCAATCGCCATTCCTACCCTAAAGAT
+
DDDDDFFFFFFFGGGGGGGGGGHHHHHHHHHGGGGHHHGHHHHHHGGGGGGGGHHHHHHHHHHHHHHHHHHHGHHHGHHHHHHHHHHHHHHGGGGGGHHHHHHHHHHHHHHHGGGGGHHHHHHHHHHGGGGEHHHHHHHHGHHGGGGGHGHHHHGHHHHHHHHHHHGGGHHHGGAEFGGGGGGGGGHHGGGFGGFGGGGGGGFFFFFFFFHFFFFFFFFFFFFFFFFFFFFFFFFFFFFFFFFFFFFFFFF
@M05620:45:000000000-G6HP7:1:1101:22962:9198 1:N:0:151
TACCTGTACTGGGGAAGCATTTGAATATCCCCCCATGGTGATGGGGACGGAGAACTGCTCCATAAACACAGGCAACGTGCCTAACTTTCCCGGGAAGATGAAGTCAAAGAGCGACCACAGCTCTTCGGAGGTTATTTTGCATCGGTGAGCCAGACAGAATGATCCGATGAGGGGTGCGAAACTATTTGAGGAAAGGAAGCACCTTTTTATTAAATTTACCTTTTAGCAATCGCCATTCCTACCCTAAAGAT
+
CCCCCFFFFFFFGGGFGGGGGGHHHGHHHHHGGGGHHHHHHHHHHGGGGGGGGHHHGHHHHHHHHHHHHGHHGHHHEHHHHHHHHGHHHHHGGGGGGHHGHHHHHHHHHHHGGGGGGHHHHHHHHHHGGGGDHHHHHHHHGHHGGCEGHHHHHGGHHHHHHHHHHHGGGGHHGGCCGGEGGGGGGGGGGGGFFGGGGGGGGGFFFFFFFFFFFFFFFFFFFFFFFFFFFFFFFFFFFFFFFFFFFFFFFFF
@M05620:45:000000000-G6HP7:1:1101:6821:9225 1:N:0:151
TACCTGTACTGGGGAAGCATTTGAATATCCCCCCATGGTGATGGGGACGGAGAACTGCTCCATAAACACAGGCAACGTGCCTAACTTTCCCGGGAAGATGAAGTCAAAGAGCGACCACAGCTCTTCGGAGGTTATTTTGCATCGGTGAGCCAGACAGAATGATCCGATGAGGGGTGCGAAACTATTTGAGGAAAGGAAGCACCTTTTTATTAAATTTACCTTTTAGCAATCGCCATTCCTACCCTAAAGAT
+
CCCCCFFFFFFFGGGGGGGGGGHHHHHHHHHGGGGHHHGHHHHHHGGGGGGGGHHHHHHHHHHHHHHHHHHHGHHHGHHHHHHHHHHHHHHGGGGGGHHHHHHHHHHHHHHHGGGGGHHHHHHHHHHGGGGEHHHHHHHHGHHGGGGGHHHHHHGHHHHHHHHHHHGGGGHGGGEEGGGGGGGGGGGGGFGFGFGGFFGGGGFFFFFFFFFFBFFFFFFFFFFFFFFFFFFFFFFFFFFFFFFFFFFFFFF
@M05620:45:000000000-G6HP7:1:1101:7306:9231 1:N:0:151
AAACCAAGCAGACACTCACCGCTCCCTCGCCACAGGCCAATAGTTTGTCCTCACTGAGTTGGCAACAAGTGGCTGCTGTGGCTGCCATTTTTCTGGTGATGGCCATCAGCTCCGACGAGGTCAGCTGGGGGGCTTTCTTTGTGTAAGCAACGAGAAACCTGAAAGAAGCATTTTTTAACTAAGTCCTGCTGAGTCATTCATGAGTTTTTAGCCGCCTTGCTTCTTCTCACAGACTCTCTACTCTCATGCCA
+
ABBBBBBFBFFFGGGGGGGGGGGGGGHHGGG?EHHHGGHHHGHHHHHHHHHHHHHHGHHGHHHHHHHHHHHHGHGGHHHHHHHGGHGHHHHHHHGFHHHHHHHHHHGHHHHHHGGGGGGGGHFHHHFGGGGGGGGGGGGGGFGGGGFFFFFFFFFFFFFFFFFFFFFFFFFFFFFFEFFFFFFFFFFBFFFFFFFFFFFFFFFFFFFFFEFFFDFFFFFFFFFFFFFFFFFFFFFFFFFFFFFFFFB/FFF
@M05620:45:000000000-G6HP7:1:1101:27617:9266 1:N:0:151
AAACCAAGCAGACACTCACCGCTCCCTCGCCACAGGCCAATAGTTTGTCCTCACTGAGTTGGCAACAAGTGGCTGCTGTGGCTGCCATTTTTCTGGTGATGGCCATCAGCTCCGACGAGGTCAGCTGGGGGGCTTTCTTTGTGTAAGCAACGAGAAACCTGAAAGAAGCATTTTTTAACTAAGTCCTGCTGAGTCATTCATGAGTTTTTAGCCGCCTTGCTTCTTCTCACAGACTCTCTACTCTCATGCCA
+
DDDDDCCFDFFFGGGGGGGGGGGGGGHHGGGGGHHHGGHHHHHHHHHHHHHHHHHHHHHHHHHHHHHHHHGHGHGGHGHHHHHGGHHHHHHGHHHHHHHHHHHHHHHHHHHHHGGGGGGGGHHHHHHHGGGGGGGGGGGGGGGGGGFFFFFFFFFFFFFFFFFFFFFFFFFFFFFFFFFHHFFFFFFFFFFFFFFFFFFHHFFFFFFFFFFFFFFFFFFFHFFFFFFFFFFFFFFFFFFFFFFFFFFFFFF
@M05620:45:000000000-G6HP7:1:1101:12190:9277 1:N:0:151
TACCTGTACTGGGGAAGCATTTGAATATCCCCCCATGGTGATGGGGACGGAGAACTGCTCCATAAACACAGGCAACGTGCCTAACTTTCCCGGGAAGATGAAGTCAAAGAGCGACCACAGCTCTTCGGAGGTTATTTTGCATCGGTGAGCCAGACAGAATGATCCGATGAGGGGTGCGAAACTATTTGAGGAAAGGAAGCACCTTTTTATTAAATTTACCTTTTAGCAATCGCCATTCCTACCCTAAAGAT
+
BBBBBFFFFFFFGGGGGFGGGGHHHHHHHHHGGGGHHHFGGHHHGGGGGGGGGGHHHHHHHHHGHGHHHHHHGGHHGHGHHHHHHHHHHHHGGGGGGHHHGHGFFHHHHHHHGGGGGHHHHHHHHHHGGGGCHGHHHHGHEHHGG>AF>>FHHHGHHHHGGHHHHHGGGHHGGGACEGDGGGGGGGGGGGGFFGGFGFFFFFFFFFFFFFFFFBFFFFF/FFFFFFFFFFBEEFBEFBFF/BFFFFFFBF;
@M05620:45:000000000-G6HP7:1:1101:12173:9281 1:N:0:151
TACCTGTACTGGGGAAGCATTTGAATATCCCCCCATGGTGATGGGGACGGAGAACTGCTCCATAAACACAGGCAACGTGCCTAACTTTCCCGGGAAGATGAAGTCAAAGAGCGACCACAGCTCTTCGGAGGTTATTTTGCATCGGTGAGCCAGACAGAATGATCCGATGAGGGGTGCGAAACTATTTGAGGAAAGGAAGCACCTTTTTATTAAATTTACCTTTTAGCAATCGCCATTCCTACCCTAAAGAT
+
CCCCCFFFFFFFGGGGGGGGGGHHHHHHHHHGGGGHHHGHHHHHHGGGGGGGGHHHHHHHHHHHHHHHHHHHGHHHGHHHHHHHHHHHHHHGGGGGGHHHHHHHHHHHHHHHGGGGGHHHHHHHHHHGGGGEHHHHHHHHGHHGGGGGGGHHHHGHHHHHHHHHHHGGGHHHGGEGGGGGGGGGGGGGGGGFGGGGGGGGFGFFFFFFFFFFFFFFFFFFFFFFFFFFFFFFFFFFFFFFFFFFFFFFFFF
@M05620:45:000000000-G6HP7:1:1101:26828:9363 1:N:0:151
CATCCTGACCCTGAAGTACCCCATTGAGCATTCCATCGTCACCAACTGGGACGACATGGCGAAGATCCAGCCCCACACCTTCTACACCGAGCTGCGCTTGGCCCCGGAGGAGCACCCAGTGCTGCTGACCGAGGCCCCCCTGAACCCCAAGGCCAACAGAGAGAAGATGACTCAGGTGAGGCTCGGCCGACGCCCGTGCTCCTCCCGTCCTTTCCCCAGTCATTTTCTGCCCGGCTTGATTTCTGCCATTC
+
BBBBBFFFFFFFGGGGFFGGGGEG555BA4F5566BFAF2F2AB22B33BCE2EEG1F210AE01DF33B31?E?1EF?GHB3BG42B>E///3?>E/?//BGEEB<D//C//FFEDEH?CGGGGFB1C??@?>CFGGCCCEF0CHD?E:GFGE?:9.FFGED?BFBB9090BFGGFFBAFAAADF??@99@A;>;-A?./9FFFFF.:.9;FFFFB.9/:BBBBFFFFE/A9=>;-@.;9BFFF///9//
@M05620:45:000000000-G6HP7:1:1101:7101:9363 1:N:0:151
AGATTACTGCAACAGTTCCCCCTGGACCTGGAAAAGTTTCTTGCCTGGCTTACAGAAGCTGAAACAACTGCCAATGTCCTACAGGATGCTACCCGTAAGGAAAGGCTCCTAGAAGACTCCAAGGGAGTAAAAGAGCTGATGAAACAATGGCAAGTAAGTCAGGCATTTCCGCTTTAGCACTCTTGTGGATCCAATTGAACAATTCTCAGCATTTGTACTTGTAACTGACAAGCCAGGGACAAAACAAAGAT
+
CCCCCFFFFFFFGGGGGGGGGGGGHHHHHHHHHHHHHHHHHHHHHHHHHHHHHHHHHHHHHHHHHHHHHHHHHHHHHHHHHHHHHHHHHHHHHHGGGGHHHHHHHHHHGHHHHHHHHHHHHHHGGGGGHHHHHGHHHHHHHDGHHHHHHHHHHGHHHHHHHHHHHHHHHHGGGGGHGHGHHHHHHGHGHHHHHHHHHFFHHHHHHHHHHHHHHHHHHFHHHHHHHHHGHHHHGGGGGGGG?AFGGGGGFGG
@M05620:45:000000000-G6HP7:1:1101:26815:9377 1:N:0:151
CATCCTGACCCTGAAGTACCCCATTGAGCATGGCATCGTCACCAACTGGGACGACATGGAGAAGATCTGGCACCACACCTTCTACAACGAGCTGCGCGTGGCCCCGGAGGAGCACCCAGTGCTGCTGACCGAGGCCCCCCTGAACCCCAAGGCCAACAGAGAGAAGATGACTCAGGTGAGGCTCGGCCGACGCCCGTGCTCCTCCCGTCCTTTCCCCAGTCATTTTCTGCCCGGCTTGATTTCTGACATTT
+
DDDDDFFFFFFFGGGGGGGGGGGHHHHHHHHHHHHHHGHHHGHHHGHHHHHHGGGGGHHHHHHHHHHHHHHHHGHHHGGHHHHHHHHHGGGGGHHGGGGGGGHHGGGGGGGGHHHHGGHGHHHHHHHHHHGGGGGGGGGGGGHHHHGGGGHGHHGGGGGGGGGGGGGGGGGGGGGGGGGGGGGGFFFFFFFFFFFFAFFFFFFFFFFEFFFFFFFFFFFFFFFFFFFFFEFFFFFDFFAFFFFFFFFFFF0
@M05620:45:000000000-G6HP7:1:1101:26795:9382 1:N:0:151
CATCCTGACCCTGAAGTACCCCATTGAGCATGGCATCGTCACCAACTGGGACGACATGGAGAAGATCTGGCACCACACCTTCTACAACGAGCTGCGCGTGGCCCCGGAGGAGCACCCAGTGCTGCTGACCGAGGCCCCCCTGAACCCCAAGGCCAACAGAGAGAAGATGACTCAGGTGAGGCTCGGCCGACGCCCGTGCTCCTCCCGTCCTTTCCCCAGTCATTTTCTGCCCGGCTTGATTTCTGACATTA
+
BBBBBFFFFFFFGGGGGGGGGGGHHHHHHHHHHFHHHDHHHGHHHGHHHHHHGGGGGHHHGHHHFHHHHFHHHGHHHGGHHHHHHHHHGGGGGHHEGGGEGGHHGGGGGGGGHHHHGGHHHGHHHGHHHHGGCFGGGGGGGAGHHHGGGDGGHHEGGGFEGGGGGGGGGGGGGGFG9FFFFEGGFFFFFBFFFFFCBDFFFFFFFFF:;DFFFFFFFFF;FFFFFFFFFFFFFFFCFF?FFFFFBFFBBF9
@M05620:45:000000000-G6HP7:1:1101:9070:9387 1:N:0:151
CTCCTGACCCTGAAGTACCCCATTGAGCATGGCATCGTCACCAACTGGGACGACATGGAGAAGATCTGGCACCACACCTTCTACAACGAGCTGCGCGTGGCCCCGGAGGAGCACCCAGTGCTGCTGACCGAGGCCCCCCTGAACCCCAAGGCCAACAGAGAGACGATGACTCAGGCGAGGCTCGGCCGACGCCCGTGCTCCCCCCGTCCTTTCCCCAGTCCTTTTCTGCCCGGCTTGATTTCTGCCCTTCC
+
AAAAAFDCFFFF1E1FGGGGGGHHBGHHHHDGEGHHGGHHGHHHGHGFHHHGGGGGHHGGHHHFHGHHFFBGGFG/EGHGHHHHHEHE/>EGGHGEEE/EEGHG@??CGCGHGHHGGHFEGHFDFG1GHCC-A@FFGCCCE/;CHGG.::EGHE.EAF/FFBE/.99.FFBFFBB/--;-=AF--EB@-@999@---:AFF-:B@-A?B99BBFBB-9/;/9BF9B/9/;A--@9=--/9;//;//-;;-/
@M05620:45:000000000-G6HP7:1:1101:9091:9388 1:N:0:151
CTCCTGACCCTGAAGTACCCCATTGAGCATGGCATCGTCACCAACTGGGACGACATGGAGAAGATCTGGCACCACACCTTCTACAACGAGCTGCGCGTGGCCCCGGAGGAGCACCCAGTGCTGCTGACCGAGGCCCCCCTGAACCCCAAGGCCAACAGAGAGAAGATGACTCAGGTGAGGCTCGGCCGACGCCCGTGCTCCTCCCGTCCTTTCCCCAGTCATTTTCTGCCCGGCTTGATTTCTGACATTAG
+
CCCCCFFFFFFFGGFGGGGGGGHHHHHHHHHHHHHHGHHHGHHHGHHHHHHGGGGGHHHHHHHHHHHHHHHHGHHHGGHHHHHHHHHGGGGGHHGGGGGGGHHGGGGGGGGHHHHGGHHHHHHHHHHHHGGGGGGGGGGGGHHHHGGFGGGHHGGGGGGGGGGGGGGGGGGGGGG;BFGGGGGFFEFFFFFAFFF@DDFFFFFFFFADFDFFFFFFFDBF9BFFFFFFFFEDAA=FFAFFFFFF0B;BF0;
@M05620:45:000000000-G6HP7:1:1101:23393:9391 1:N:0:151
ATCTCTATCTCCTAAAAACCTGTTTAGATTTTGAGATAGACCTTCAGGTTTTTCATCATTTTCTGCATGAATTATACATTGACCACGTTCCAGCGTGGTCAGTTTGCAGCATTCTGTTATTTTGTTTGACAGAGTGTCTTGTTGAGAACATATGTAGGACATGATTTTTTCCTGCAACAGGGAAAATAAAGTATAAGTTTTAAAGATTTATTCTTTAATAAAGGATCTCAAAGCCAGCTTTAGAAAAAGGA
+
CDDDDFFFFFFFGGGGGGGGGGHHHHHHHHHHHGGHHHHHHHHHHHHHHHHGGHHHHHHIHHHIHHHHHHHHHHHHHHHHHHHHHHGHHHHHHHGGGGHHHHHHHHHHHHHHHHHHHHHHHHHHHHHHHHHHHHHHHHHHHHHHHHHHHHHHHHHHHHHHHHHHHHHHHGHHHHHHHHHHHGGHHHHHHHHHHHHHHHHHHHHHHHHHHHHHHHHHHHHHHHHHHHHHHHHHHHHHHGHHHHHHHHHHGGG
@M05620:45:000000000-G6HP7:1:1101:28191:9398 1:N:0:151
CATCCTGACCCTGAAGTACCCCATTGAGCATGGCATCGTCACCAACTGGGACGACATGGAGAAGATCTGGCACCACACCTTCTACAACGAGCTGCGCGTGGCCCCGGAGGAGCACCCAGTGCTGCTGACCGAGGCCCCCCTGAACCCCAAGGCCAACAGAGAGAAGATGACTCAGGTGAGGCTCGGCCGACGCCCGTGCTCCTCCCGTCCTTTCCCCAGTCATTTTCTGCCCGGCTTGATTTCTGACATTA
+
CCCCCFFFFFFFGGGGGGGGGGGHHHHHHHHHHHHHHGHHHGHHHGHHHHHHGGGGGHHHHHHHHHHHHHHHHGHHHGGHHHHHHHHHGGGGGHHGGGGGGGHHGGGGGGGGHHHHGGHHHHHHHHHHHHGGGGGGGGGGGGHHHHGGGGHGHHGGGGGGGGGGGGGGGGGGGGGGGGGGGGGGFFFFFFFFFFFFFFFFFFFFFFFFFFFFFFFFFFFFFFFFFFFFFFFFFFFFFFFFFFFFFFFFFF0
@M05620:45:000000000-G6HP7:1:1101:23384:9407 1:N:0:151
ATCTCTATCTCCTAAAAACCTGTTTAGATTTTGAGATAGACCTTCAGGTTTTTCATCATTTTCTGCATGAATTATACATTGACCACGTTCCAGCGTGGTCAGTTTGCAGCATTCTGTTATTTTGTTTGACAGAGTGTCTTGTTGAGAACATATGTAGGACATGATTTTTTCCTGCAACAGGGAAAATAAAGTATAAGTTTTAAAGATTTATTCTTTAATAAAGGATCTCAAAGCCAGCTTTAGAAAAAGGA
+
AAAAABFFFFFFDG111AEGGCGBBGBCHFFC3FFCGBGH11EEGAGF1BGCEGEHHGHHGHHF2HHBGBGFFHHHHHGEHFDECEEFFGF@DEEEFEEEFFG2E@GFHHFF2BE@BGGHHHHHFHHHFHGGFHHEGHFGGGHFGGHHHFFHFHHGGHGHHHFFFHHHFG0GHFEBGHACHGEAGGGFHEGHFHHGHFGHHEHHHHHHHGFHHHHHF0GHF0DGFHFHHHHFHHHCHEH00CCCGHCFCCF
@M05620:45:000000000-G6HP7:1:1101:25168:9423 1:N:0:151
TACCTGTACTGGGGAAGCATTTGAATATCCCCCCATGGTGATGGGGACGGAGAACTGCTCCATAAACACAGGCAACGTGCCTAACTTTCCCGGGAAGATGAAGTCAAAGAGCGACCACAGCTCTTCGGAGGTTATTTTGCATCGGTGAGCCAGACAGAATGATCCGATGAGGGGTGCGAAACTATTTGAGGAAAGGAAGCACCTTTTTATTAAATTTACCTTTTAGCAATCGCCATTCCTACCCTAAAGAT
+
CCCCCFFFFFFFGGGGGGGGGGHHHHHHHHHGGGGHHHHHHHHHHGGGGGGGGHHHHHHHHHHHHHHHHHHHGHHHGHHHHHHHHHHHHHHGGGGGGHHHHHHHHHHHHHHHGGGGGHHHHHHHHHHGGGGGHHHHHHHHHHHGGEGGHFHHHHGHHHHHHHHHHHEGGGHHGGEEGGGGGGGGGGGGGGGFGGGGGGGGGGFFFFFFFFFFFFFFFFFFFFFFFFFFFFFFFFFFFFFFFFFFFFFFFFF
@M05620:45:000000000-G6HP7:1:1101:13453:9443 1:N:0:151
TACCTGTACTGGGGAAGCATTTGAATATCCCCCCATGGTGATGGGGACGGAGAACTGCTCCATAAACACAGGCAACGTGCCTAACTTTCCCGGGAAGATGAAGTCAAAGAGCGACCACAGCTCTTCGGAGGTTATTTTGCATCGGTGAGCCAGACAGAATGATCCGATGAGGGGTGCGAAACTATTTGAGGAAAGGAAGCACCTTTTTATTAAATTTACCTTTTAGCAATCGCCATTCCTACCCTAAAGAT
+
CDDDCFFFFFFFGGGGGGGGGGHHHHHHHHHGGGGHHHGHHHHHHGGGGGGGGHHHHHHHHHHHHHHHHHHHGHHHGHHHHHHHHHHHHHHGGGGGGHHHHHHHHHHHHHHHGGGGGHHHHHHHHHHGGGGGHHHHHHHHHHHGGGGEGFHHHHGHHHHHHHHHHHGGGHHHGGFFGGGGGGGGGGGGGGGFGFFFGFGGGGFFFFFFFFFFFFFFFFFFFFFFFFFFFFFFFFFFFFFFFFAFFFFFFFF
@M05620:45:000000000-G6HP7:1:1101:13435:9450 1:N:0:151
TACCTGTACTGGGGAAGCATTTGAATATCCCCCCATGGTGATGGGGACGGAAAACTGCTCCATAAACACAGGCAACGTGCCTAACTTTCCCGGGAAGATGAAGTCAAAGAGCGACCACAGTTCTTCGGAGGTTATTTTGCATCGGTGAGCCAGACAGAATGATCCGCTGAGGGGTGCGAAACTATTTGAGGAACGGAAGCACCTTTTTATTAAATTTACCTTTTAGCAATCGCCATTCCTACCCTAAAGAT
+
BBBBBFFFFFBFGGGGGGGGGGHHGFHHHHHGGGCFHFEG5DGHFE2AAEE1AA3F5GEGF3FEGGHBGAHEFHECEH1BGFF3BFH@GHDEGGG?/0?3?BGF4FHFDGFFEEFGGHGA2@FGFBHG/BCDC1?GHHGHEGFGGC?.0FHFG0<CFHF0D0=GD..<@.;E?-.@.BF?99B0CFBF0CCFG.=.;.CFBF?FFFFF?FBFF/;FBFFFFFFF/B/;FBBEFFFEFFFFEFFFFFFEB/;
@M05620:45:000000000-G6HP7:1:1101:16076:9460 1:N:0:151
CATCCTGACCCTGAAGTACCCGGCTTGATTTCTGACATTAGATCGGAAGAGCACACGTCTGAACTCCAGTCACGCACTACAATCTCGTATGCCGTCTTCTGCTTGAAAAAAAAAAAAAACCAAAGCAACACAAAAATTAATAACTCCCTACAATACCTAAACCCAGAACAGCTACAGACATGGATTAGAAACTCCTACGACAAAGTGTGATAACGGACCACTGTATATAAAACCCACATCAGTCCAAGTCC
+
DDDDDFFFFFFFGGGGGGGGGGGGGGGHHHHHHHHHHHHHHHHHHGGGGHHHHHHHGHHHGHHHHHHHHHHHHGHGGGHHHGGGHHHGGHHHHGGGHGHHHHHHHFHHHHGEEBC>/>///?/.0<1000...00..<<=0D0<000./0.:00:0000000/.<..////:000<00./00/:<0<000:/00<000..9--//0000000:<.-.--..000000000000.....0<000000<000:
@M05620:45:000000000-G6HP7:1:1101:25806:9512 1:N:0:151
AGATTACTGCAACAGTTCCCCCTGGACCTGGAAAAGTTTCTTGCCTGGCTTACAGAAGCTGAAACAACTGCCAATGTCCTACAGGATGCTACCCGTAAGGAAAGGCTCCTAGAAGACTCCAAGGGAGTAAAAGAGCTGATGAAACAATGGCAAGTAAGTCAGGCATTTCCGCTTTAGCACTCTTGTGGATCCAATTGAACAATTCTCAGCATTTGTACTTGTAACTGACAAGCCAGGGACAAAACAAAGAT
+
BAACCFFFFFBFGGGFGGGGGGGGHHHHHHHHHHHHHHHHHHHHHHHHHHHHHHHHHHHHHHHHHHHHHHHHHHHHHHHHHHHHHGHHHHHHHHGGGGHHHHHHHHHHGHHHHHHHHHHHHGHGGHGGHHHHHGHHHHHHHHHHHHHHHHHHHGHHHHHHHHHHHHHHHHGGGGGHEHHHHHHHHHHGHHHHHHHHHHFFHHHHHHHHHHHHHGHHHHHHHHHHHHHGGGHGHGGGFGGGGGGGGGGGGGF
@M05620:45:000000000-G6HP7:1:1101:25793:9527 1:N:0:151
AGATTACTGCAACAGTTCCCCCTGGACCTGGAAAAGTTTCTTGCCTGGCTTACAGAAGCTGAAACAACTGCCAATGTCCTACAGGATGCTACCCGTAAGGAAAGGCTCCTAGAAGACTCCAAGGGAGTAAAAGAGCTGATGAAACAATGGCAAGTAAGTCAGGCATTTCCGCTTTAGCACTCTTGTGGATCCAATTGAACAATTCTCAGCATTTGTACTTGTAACTGACAAGCCAGGGACAAAACAAAGAT
+
CCCCCFFFFFFFGGGGGGGGGGGGGHHHHHHGGHHHHHHHHHHHHHHHHHHHHHHHHHHHHHHHHHHHHHHHGHHGHHHHHHHHHHHHHHHHHHGGGGHHGHHHHHHHGHHHHHHGHHHHHHHGGHGGHHHHHGHHHHGHHHHHHHHHHHHHHGHHHHHGHHGHHHHHHHGGGGGHDGHHHHHHHFGGHHHHHHHHHHHHHGHHHHHHHHHHHGHHHFHHGGHHHHHEFFHFHGFGGGGGGGGGGGGGFGC
@M05620:45:000000000-G6HP7:1:1101:16556:9527 1:N:0:151
CATCCTGACCCTGAAGTACCCGGCTTGATTTCTGACATTAGATCGGAAGAGCACACGTCTGAACTCCAGTCACGCACTACAATCTCGTATGCCGTCTTCTGCTTGAAAAAAAAAAAAAAAAAAAAAAAACAAAGAAAACCTCGATTAAGCACCCATCATAACACAATACAAAAAGAGTTACGATTGATGAACAATCACGTCCTAAGAGACCAACAAGAATACTGGTATGGTCCTGGAAACTACAGTACGCG
+
DDDDDFFFFFFFGGGGGGGGGGGGGGGHHHHHHHHHHHHHHHHHHGGGGHHHHHHHGHHHGHHHHHHHHHHHHGHGGGHHFHGFHHHFGHHHHGGGHGHHHHHHBHHHFHGEECC>></<->------9....//.//:9/:.:/;.0000/...//0000000;.00000;...;/9000.....0000000/0::0.9...00/00//./..9.///0;00009000/90000/900/:9000:00.9-
@M05620:45:000000000-G6HP7:1:1101:22371:9540 1:N:0:151
AAACCAAGCAGCACACGTCTGAACTCCAGTCACGCACTACAATCTCGTATGCCGTCTTCTGCTTGAAAAAAAAAAAAATAAACCCCAAACAAACAAAATCCGAGATCATCCACACAAAAAAATACATACAAGAATCTCAATACTCTACCAAAATTAACCCAATAATCTAACCTAAAACACATCCTCGAAATGACCACAAGACACACACGACAATATCAAAAAAAAGAACACATCCCGCATAATAAAATATA
+
BCBCCCCFCFFFGGGGGGGGGGHHHHHHHHHHHGHGGGHHHHHBGHHGGHHHHGFGHGHHHHHHHHHHGGGGGGE>>>03BB33///?0/B/BC0/?0222/////222>2=21///0?/--011111<110</000=<000000000000..00;00<C../:0000000;00000;9..00900../..0;000..../;/;/...-----9000;000.--:...//:.00/..:-..000;;F00;0
@M05620:45:000000000-G6HP7:1:1101:12499:9549 1:N:0:151
CATCCTGACCCTGAAGTACCCCGGCTTGATTTCTGACATTAGATCGGAAGAGCACACGTCTGAACTCCAGTCACGCACTACAATCTCGTATGCCGTCTTCTGCTTGAAAAAAAAAAACAGAACTCGGAGAATAAGTTGCATAGGTGAGCCAGACAGCAGGAGCCGAGGAGGGGAGCGAAACTATTAGAGGAAAGGAAGCACTCATTTAGTAAATTTACCTTGTATTAATCGACAATTCTACACTAAAGATC
+
BBBBBFFFFFFFGGGGGGGGGGGGGGFGHHHHHHGHHHHHHHHHHHGGGGHHHHHHGGHHHGHHHHHHHHHHHHGHGGGHHHHHHHHHGGHHHHGGGHGHHHHHGGHHHHGGGG/<B//222011/////0<F11=1111=1<1111>//<...//./....:.-:--:.AF-.:C?--9-0//////:9../.9./.././////:9//99//////:9//////;/9/;.-.9:////9/9//;////9
@M05620:45:000000000-G6HP7:1:1101:20446:9559 1:N:0:151
ATCTCTATCTCCTAAAAACCTGTTTAGATTTGGAGATAGACCTTCAGGTTTTTCATCATTTTCTACATGAATTATACATTGACCACGTTCCAGCGTGGTCAGTTTGCAGCATTCTGTTATTTTGTTTGACAGAGTGTCTTGTTGAGAACATATGTAGGACATGATTTTTTCCTGCAACAGGGAAAATAAAGTATAAGTTTTAAAGATTTATTCTTTAATAAAGGATCTCAAAGCCAGCTTTAGAAAAAGGA
+
DEDEDFFFFFFFGGGGGGGGGGHHHHHHHHHHHHHHHHHHHHHHHHHHHHHGGHHHHHIHHHIIHHHHHHHHHHHHHHHHHHHHHHGHHHHHHHGFGGHHHHHHHHHHHHHHHHHHHHHHHHHHHHHHHHHHHHHHHHHHHHHHHHHHHHHHHHHHHHHHHHHHHHHHHGHHHHHHHHHHHGGHHHHHHHHHHHHHHHHHHHHHHHHHHHHHHHHHHHHHHGHHHHHHHHHHHHHHHGHHHHHHHHHHGGH
@M05620:45:000000000-G6HP7:1:1101:20429:9566 1:N:0:151
ATCTCTATCTCCTAAAAACCTGTTTAGATTTGGAGATAGACCTTCAGGTTTTTCATCATTTTCTACATGAATTATACATTGACCACGTTCCAGCGTGGTCAGTTTGCAGCATTCTGTTATTTTGTTTGACAGAGTGTCTTGTTGAGAACATATGTAGGACATGATTTTTTCCTGCAACAGGGAAAATAAAGTATAAGTTTTAAAGATTTATTCTTTAATAAAGGATCTCAAAGCCAGCTTTAGAAAAAGGA
+
BBBBBFFFFFFFGGGGGGGGGGGHHHHHHHHHGHHGHHHHHHHHHHHHHHHGGHHHHHHHHHHHGHHHHGHHHHHGHGHHHGHHGHGHHHHGHHGFGGHHFHGHHHHHHHHHHHHHHHHHHHHHHHHHGHGHHHHHHHHHHHHHHHGHHGHGHHHHHHHHGHHHHHHHHGHHGHHGHHHHHGGHHHHHGHHHHHHHHGHHHHHHHHHHHHHHHHHHHHHHGFFHGHHGHGHHHHHHHGGHHHHGGEGHGGG
@M05620:45:000000000-G6HP7:1:1101:12503:9568 1:N:0:151
CATCCTGACCCTGAAGTACCCCGGCTTGATTTCTGACATTAGATCGGAAGAGCACACGTCTGAACTCCAGTCACGCACTACAATCTCGTATGCCGTCTTCTGCTTGAAAAAAAAAAAACAAAAAGACGAACACAGGGCATGATTATTAAGAAGTGCTTAATGTAATGTGCATACTGATGCGAGGAGTGCAGTCCAGTGATGGGAAGCTGGTGGGAGTGTAGACTTGGTGTAAAGCGTTCTTATATGCAGAT
+
CCCCCFFFFFFFGGGGGGGGGGGGGGGGHHHHHHHHHHHHHHHHHHGGGGHGHHHHHGHHHGHHHHHHHHHHHHGHEEGHHHHHBGGHGGFHHHGGGHGHHHHHGFFFEGHGGDGD>////?0///0/-<--0.0..../.00000000000/;000;00;0000000000000000000-.:--./.0000/0;9;00000.//../////.-....9////;//:/..///;9.....//////////;
@M05620:45:000000000-G6HP7:1:1101:9223:9645 1:N:0:151
TACCTGTACTGGGGAAGCATTTGAATATCCCCCCATGGTGATGGGGACGGAGAACTGCTCCATAAACACAGGCAACGTGCCTAACTTTCCCGGGAAGATGAAGTCAAAGAGCGACCACAGCTCTTCGGAGGTTATTTTGCATCGGTGAGCCAGACAGAATGATCCGATGAGGGGTGCGAAACTATTTGAGGAACGGAAGCACCTTTTTATTAAATTTACCTTTTAGCAATCGCCATTCCTACCCTAAAGAT
+
AAAAAFFFFF31G?GGGGFFFEG3FGHFHH1EEGGHBHHHHDFBF?/EEGGGGHHEHHHHHHGFHHHFHFEEFHHHC>//>1EGHGFFGHHACEEEECGHEGFBFEGHHHGH@CGGGHGHGHHF1>FCC/A?F1F1?<1F1GHGC.<.<GHHHAEHFHHDGHHHHHGGGHFGAC.;AAG@AAFFGGFGFFBCF.;A.9AEFFEBBBFF?BFFB/BBBB9BFFFFB/BB9BFEFF?AFFFFBBFFFFFFBBB
@M05620:45:000000000-G6HP7:1:1101:9205:9656 1:N:0:151
TACCTGTACTGGGGAAGCATTTGAATATCCCCCCATGGTGATGGGGACGGAGAACTGCTCCATAAACACAGGCAACGTGCCTAACTTTCCCGGGAAGATGAAGTCAAAGAGCGACCACAGCTCTTCGGAGGTTATTTTGCATCGGTGAGCCAGACAGAATGATCCGATGAGGGGTGCGAAACTATTTGAGGAAAGGAAGCACCTTTTTATTAAATTTACCTTTTAGCAATCGCCATTCCTACCCTAAAGAT
+
CCCCCFFFFFFFGGGGGGGGGGHHHHHHHHHGGGGHHHGHHHHHHGGGGGGGGHHHHHHHHHHHHHHHHHHHGHHHGHHHHHHHHHHHHHHGGGGGGHHHHHHHHHHHHHHHGGGGGHHHHHHHHHHGGGGEHHHHHHHHHHHGGEGGHHHHHHGHHHHHHHHHHHAGGHHHGGGGGGGGGFGGGGGGGGGGGFGGGGGGGGFFFFFFFFFFFFFFFFFFFFFFFFFFFFFFFFFFFFFFFFFFFFFFFFF
@M05620:45:000000000-G6HP7:1:1101:12910:9665 1:N:0:151
TACCTGTACTGGTGAAGCACACGTCTGAACTCCAGTCACGCACTACAATCTCGTATGCCGTCTTCTGCTTGAAAAAAAAAAAAAATCAAGACTTCAACAACACAACTCTGCCAGCCCCTGACATCAAAATCTTCGCCTGACCCCCCCTTGCTCTCCTCAGCACCACCCACGACAGGTGCACTCAGGGTGCCCTCGCCCAGCCCACGCGGCCAGCACCTGTGCCAGCTCTGTTCAGCCTGTCCTGCCTCACG
+
BBBBBFFFFFFFGCFGFEGGGGGHHHFHHHHHHHHHHGHGHGGGHHHHHEHHHG1FHGHGEGHGHHGHHHHCFGHHGGGGG/>//0B333323444222///?//?22222222/?////0011?<11111111...<.0000.----.//0000/0;0:/0........-----;0;0:00//:/....9//;---:;......-.-----.....////////./9////;////..//////.///..
@M05620:45:000000000-G6HP7:1:1101:20471:9668 1:N:0:151
TACCTGTACTGGGGAAGCATTTGAATATCCCCCCATGGTGATGGGGACGGAGAACTGCTCCATAAACACAGGCAACGTGCCTAACTTTCCCGGGAAGATGAAGTCAAAGAGCGACCACAGCTCTTCGGAGGTTATTTTGCATCGGTGAGCCAGACAGAATGATCCGATGAGGGGTGCGAAACTATTTGAGGAAAGGAAGCACCTTTTTATTAAATTTACCTTTTAGCAATCGCCATTCCTACCCTAAAGAT
+
BBBBBFFFFFFFGFGGGFGGGGHFHHHHGHHGGGGHHHGHHHHHGGGGGGGGGHHHHHHHHHHHHHHHHHHHGHHHGHHHHHGHHHHHHHHGGGFGGHHHGGHHGGGGHBGHGGGGGHHHHHHGHHHGGGGGHHHHHHHHHHHGGADGHHHHHFGHHHHHHHHHHHEGGHHHGGEDGGECF@FGGGGGGGGBF;FGGGGGGGFFFFFFFFFFFFFFFFFFFFFFFFFFFFFFFFFEFFFFFFFFFFFBFF/
@M05620:45:000000000-G6HP7:1:1101:20488:9680 1:N:0:151
TACCTGTACTGGGGAAGCATTTGAATATCCCCCCATGGTGATGGGGACGGAGAACTGCTCCATAAACACAGGCAACGTGCCTAACTTTCCCGGGAAGATGAAGTCAAAGAGCGACCACAGCTCTTCGGAGGTTATTTTGCATCGGTGAGCCAGACAGAATGATCCGATGAGGGGTGCGAAACTATTTGAGGAAAGGAAGCACCTTTTTATTAAATTTACCTTTTAGCAATCGCCATTCCTACCCTAAAGAT
+
CDCCCFFFFFFFGGGGGGGGGGHHHHHHHHHGGGGHHHHHHHHHHGGGGGGGGHHHHHHHHHHHHHHHHHHHGHHHGHHHHHHHHHHHHHHGGGFGGHHHHHHHHHHHHHHHGGGGGHHHHHHHHFHGGGGEHHHHHHHHGHHGGGGGHFHHHHGHHHHHHGHHHHEGGHHHGGCEEGDGGGGGGGHHGGGCFFFGGGGGGGFFFFFFFHFFFFFFFFFFFFFFFFFFFFFFFFFFFFFFFFFFFFFFFFF
@M05620:45:000000000-G6HP7:1:1101:25288:9719 1:N:0:151
CATCCTGACCCTGAAGTACCCCATTGAGCATGGCATCGTCACCAACTGGGACGACATGGAGAAGATCTGGCACCACACCTTCTACAACGAGCTGCGCGTGGCCCCGGAGGAGCACCCAGTGCTGCTGACCGAGGCCCCCCTGAACCCCAAGGCCAACAGAGAGAAGATGACTCAGGTGAGGCTCGGCCGACGCCCGTGCTCCTCCCGTCCTTTCCCCAGTCATTTTCTGCCCGGCTTGATTTCTGACATTT
+
CCCCCFFFFFFFGGGGGGGGGGGHHHHHHHHHHHHHHGHHHGHHHGHHHHHHGGGGGHHHHHHHHHHHHHHHHGHHHGGHHHHHHHHHGGGGGHHGGGGGGGHHGGGGGGGGHHHHGGHHHHHHHHHHHHGGGGGGGGGGGGHHHHGGGGHGHHGGGGGGGGGGGGGGGGGGGGGGGGGGGGGGFFFFFFFFFFFFFADEFFFFFFFFFFFFFFFFFFFFFFFFFFFFFFFFDFFFFA.0FFFFFBFFFF0
@M05620:45:000000000-G6HP7:1:1101:22303:9724 1:N:0:151
TACCTGTACTGGGGAAGCATTTGAATATCCCCCCATGGTGATGGGGACGGAGAACTGCTCCATAAACACAGGCAACGTGCCTAACTTTCCCGGGAAGATGAAGTCAAAGAGCGACCACAGCTCTTCGGAGGTTATTTTGCATCGGTGAGCCAGACAGAATGATCCGATGAGGGGTGCGAAACTATTTGAGGAAAGGAAGCACCTTTTTATTAAATTTACCTTTTAGCAATCGCCATTCCTACCCTAAAGAT
+
CDCDDFFFFFFFGGGGGGGGGGHHHHHHHHHGGGGHHHHHHHHHHGGGGGGGGHHHHHHHHHHHHHHHHHHHGHHHGHHHHHHHHHHHHHHGGGGGGHHHHHHHHHHHHHHHGGGGGHHHHHHHHHHGGGGEHHHHHHHHGHHGGFGGHHHHHHGHHHHHHHHHHHGGGHHHGG;EFGGGGGGGGGHHGGGCFGGGGGGGGGFFFFFFFFFFFFFFFFFFFFFFFFFFFFFFFFFFFFFFFFFFFFFFFFF
@M05620:45:000000000-G6HP7:1:1101:22291:9738 1:N:0:151
TACCTGTACTGGGGAAGCATTTGAATATCCCCCCATGGTGATGGGGACGGAGAACTGCTCCATAAACACAGGCAACGTGCCTAACTTTCCCGGGAAGATGAAGTCAAAGAGCGACCACAGCTCTTCGGAGGTTATTTTGCATCGGTGAGCCAGACAGAATGATCCGATGAGGGGTGCGAAACTATTTGAGGAAAGGAAGCACCTTTTTATTAAATTTACCTTTTAGCAATCGCCATTCCTACCCTAAAGAT
+
AAAAAFFBFFFFGGGGGGGGGGHHHGHHHHHGGGGGHHGHHHHHGGGGGGGGGHHHGHHHHFHHHHHGHHHHGGHHGEHHHHHHHHHHHHHGGGEEEHHHFHHFGHHHHHHHGGGGGHHHHHHHHHHGFGGCGGHHHHHHGHHGG>EGHHHHHHGHHHHHHHHHHHGGGHHHGG.CGGGGGGGGGGGGGGGCFFGGGGGGFGFFFFFFFFFFFFFFFFFFFFFFFFFFFFFFFFFFFFFFFFFFFFFFFFF
@M05620:45:000000000-G6HP7:1:1101:17424:9796 1:N:0:151
TACCTGTACTGGGGAAGCATTTGAATATCCCCCCATGGTGATGGGGACGGAGAACTGCTCCATAAACACAGGCAACGTGCCTAACTTTCCCGGGAAGATGAAGTCAAAGAGCGACCACAGCTCTTCGGAGGTTATTTTGCATCGGTGAGCCAGACAGAATGATCCGATGAGGGGTGCGAAACTATTTGAGGAAAGGAAGCACCTTTTTATTAAATTTACCTTTTAGCAATCGCCATTCCTACCCTAAAGAT
+
BCCCCFFFFFFFGGGGGGGGGGHHHHHHHHHGGGGHHHGHHHHHHGGGGGGGGHHHHHHHHHHHHHHHHHHHGHHHGHHHHHHHHHHHHHHGGGEGGHHGHHHHHHHHHHHHGGGGGHHHHHHHGHHGGGGEHHHHHHHHHHHGGEFGHHHHGHGHHHGHHHHHHHGGGHHHGGEFGGEGGGGGGGGGGGGCFFFFFGGGFGFFFFFFFFFFFFFFFFFFFFFFFFFFFFFFFFFEFBFFFFFFFFFFFFF
@M05620:45:000000000-G6HP7:1:1101:21459:9803 1:N:0:151
CATCCTGACCCTGAAGTACCCCATTGAGCATGGCATCGTCACCAACTGGGACGACATGGAGAAGATCTGGCACCACACCTTCTACAACGAGCTGCGCGTGGCCCCGGAGGAGCACCCAGTGCTGCTGACCGAGGCCCCCCTGAACCCCAAGGCCAACAGAGAGAAGATGACTCAGGTGAGGCTCGGCCGACGCCCGTGCTCCTCCCGTCCTTTCCCCAGTCATTTTCTGCCCGGCTTGATTTCTGACATTA
+
EEEEEFFFFFFFGGGGGGGGGGGHHHHHHHHHHHHHHGHHHGHHHGHHHHHHGGGGGHHHHHHHHHHHHHHHHGHHHGGHHHHHHHHHGGGGGHHGGGGGGGHHGGGGGGGGHHHHGGHHHHHHHHHHHHGGGGGGGGGGGGHHHHGGGGHGHHGGGGGGGGGGGGGGGGGGGGGGHGGGGGGGFFFFFFFFFFFFDDFFFFFFFFFEDFFFFFFFFFFFFFFFFHFFFFFFFFFFFFFFFFFFFFFFFF1
@M05620:45:000000000-G6HP7:1:1101:20864:9831 1:N:0:151
TACCTGTACTGGGGAAGCATTTGAATATCCCCCCATGGTGATGGGGACGGAGAACTGCTCCATAAACACAGGCAACGTGCCTAACTTTCCCGGGAAGATGAAGTCAAAGAGCGACCACAGCTCTTCGGAGGTTATTTTGCATCGGTGAGCCAGACAGAATGATCCGATGAGGGGTGCGAAACTATTTGAGGAAAGGAAGCACCTTTTTATTAAATTTACCTTTTAGCAATCGCCATTCCTACCCTAAAGAT
+
BCCCCFFFFFFFGGGEFGGGGGHHHHHHHHHGGGGHHHHHHHHFFGGGGGGGGHHGHHHHHHHGHHHHHHHGGHHHGHHHHHHHHGFHHHHGGGGGGGHHHHHHHHHHHHHHGGGGGHHHGHHGHGHDFFGCHHHHHHHHGHHGGEGGHGHHHFGHHHHHHGHHHHGGGHHHGGEGGGFGGGGGGGGGFEGFFFGGGGGGGGFFFFFFFFFFFFFFFFFFFFFFFFFFFFFF?DFEFFFFFFFFFFFFFFF
@M05620:45:000000000-G6HP7:1:1101:20882:9836 1:N:0:151
TACCTGTACTGGGGAAGCATTTGAATATCCCCCCATGGTGATGGGGACGGAGAACTGCTCCATAAACACAGGCAACGTGCCTAACTTTCCCGGGAAGATGAAGTCAAAGAGCGACCACAGCTCTTCGGAGGTTATTTTGCATCGGTGAGCCAGACAGAATGATCCGATGAGGGGTGCGAAACTATTTGAGGAAAGGAAGCACCTTTTTATTAAATTTACCTTTTAGCAATCGCCATTCCTACCCTAAAGAT
+
CCCCCFFFFFFFGGGGGGGGGGGHHHHHHHHGGGGHHHHHHHHGEGGGGGGGGHHHHHHHHHHHHHHHHHHHGHHHGHHHHHHHHHHHHHHGGGGGGHHHHHHHHGHHHHHHGGGGGHHHHHHHHHHGGGGDHHHHHHHHHHHGGGGFHFHGHHGHHHHHHHHHHHDGGHHHGGCDGGDGGGGGGGGGGGGFGGGGGGGGGGFFFFFFFFFFFFFFFFFFFFFFFFFFFFFFEFFFFFFFFFFFFFFFFFF
@M05620:45:000000000-G6HP7:1:1101:12432:9852 1:N:0:151
AGATTACTGCAACAGTTCCCCCTGGACCTGGAAAAGTTTCTTGCCTGGCTTACAGAAGCTGAAACAACTGCCAATGTCCTACAGGATGCTACCCGTAAGGAAAGGCTCCTAGAAGACTCCAAGGGAGTAAAAGAGCTGATGAAACAATGGCAAGTAAGTCAGGCATTTCCGCTTTAGCACTCTTGTGGATCCAATTGAACAATTCTCAGCATTTGTACTTGTAACTGACAAGCCAGGGACAAAACAAAGAT
+
AAACCFFFDDBDGGFBGGGGGGGGFGHHHHHHHHHHHHHHHHHHHHHHHHH3FFGGHHHHHHHHHHHHHHHHHHHHHHHHEFGHHGHHHHEGHHGGEFGGGHFFHHHHGHHHHHHHHHHHHGHFEGFEHFFHHGHHHHGHHHHHHHHHHHHHHGHHHHHHHHHHHHHHHHGGGGGHHHHHHHHHHHHGHHHHGHHHHGHGHHHHHHHHHHHHHHHHHFHHHHHHHHHHGHHHHGFGGGGGEFFGGGGGGF=
@M05620:45:000000000-G6HP7:1:1101:24293:9866 1:N:0:151
ATCTCTATCTCCTAAAAACCTGTTTAGATTTGGAGATAGACCTTCAGGTTTTTCATCATTTTCTGCATGAATTATACATTGACCACGTTCCAGCGTGGTCAGTTTGCAGCATTCTGTTATTTTGTTTGACAGAGTGTCTTGTTGAGAACATATGTAGGACATGATTTTTTCCTGCAACAGGGAAAATAAAGTATAAGTTTTAAAGATTTATTCTTTAATAAAGGATCTCAAAGCCAGCTTTAGAAAGAGGA
+
CCCCCFFFFFFFGGGGGGGGGGHHHHHHHHHHHHHHHHHHHHHHHHHHHHHGGHHHHHIHHHHHHHHHHHHHHHHHHHHHHHHHHHGHHHHHHHGGGGHHGHHHHHHHHHHHHHHHHHHHHHHHHHHHHHHHHHHHHHHHHHHHHHHHHHHHHHHHHHHHGHHHHHHHHGHHHHHHHHHHHGGGHHHHGHHGHHHHHGHHHGGHHHGHHHHHHHHHHHHGHHHHHHHHHGHHHHHHHGHHHHHGGH:GHHG
@M05620:45:000000000-G6HP7:1:1101:14382:9866 1:N:0:151
TACCTGTACTGGGGAAGCATTTGAATATCCCCCCATGGTGATGGGGACGGAGAACTGCTCCATAAACACAGGCAACGTGCCTAACTTTCCCGGGAAGATGAAGTCAAAGAGCGACCACAGCTCTTCGGAGGTTATTTTGCATCGGTGAGCCAGACAGAATGATCCGATGAGGGGTGCGAAACTATTTGAGGAAAGGAAGCACCTTTTTATTAAATTTACCTTTTAGCAATCGCCATTCCTACCCTAAAGAT
+
BBBBBFFFFFFFGGGGGGGGGGHHHHHHHHHGGGGHHHFGHHHHHGGGGGGGGHHHHHHHHHHHGHHGHHHHGHHEEGGHGFHHHHHHHHHGGGECGGHHHHHHHHFHHHHHGGGGGHHHHHHHHHHGDGGEHHHHHHGGGHGGGEGGHHHHHGGHHHHHHGHHHHDGGHHHGG:CGFDGGFGGGFFFFGGFGFGGF/FGFFFFFFFFFFFF99BFFF:FFFFFFFFEFFFFFFFFFFBFBFFFFFFBFFB
@M05620:45:000000000-G6HP7:1:1101:9410:9924 1:N:0:151
TACCTGTACTGGGGAAGCATTTGAATATCCCCCCATGGTGATGGGGACGGAGAACTGCTCCATAAACACAGGCAACGTGCCTAACTTTCCCGGGAAGATGAAGTCAAAGAGCGACCACAGCTCTTCGGAGGTTATTTTGCATCGGTGAGCCAGACAGAATGATCCGATGAGGGGTGCGAAACTATTTGAGGAAAGGAAGCACCTTTTTATTAAATTTACCTTTTAGCAATCGCCATTCCTACCCTAAATAT
+
ABABAB5DFFFFFGGGGFGGGFHHHBGFHGHFDE?FHFADGHHHHG20EEEGGHHHHHHHHHGGHHHHAACHGEHFFAGHGHHHHGFHHHHFGGCG/?GG4EHHHHHFGG?FGGG/DHHHHHHFFHHF/A/<CGHHHGHHDGHGGF..>CHHHGGHHGBD=DFFHHGGGHHGGC;:AB.@CBFFB0FG0AG:FFAABFFFGFFBFFFFF/BFFFFFFFFFF/FFBBFBB/B.?D.AF;FFFF.;BB9///9
@M05620:45:000000000-G6HP7:1:1101:23776:9927 1:N:0:151
CATCCTGACCCTGAAGTACCCCATTGAGCATGGCATCGTCACCAACTGGGACGACATGGAGAAGATCTGGCACCACACCTTCTACAACGAGCTGCGCGTGGCCCCGGAGGAGCACCCAGTGCTGCTGACCGAGGCCCCCCTGAACCCCAAGGCCAACAGAGAGAAGATGACTCAGGTGAGGCTCGGCCGACGCCCGTGCTCCTCCCGTCCTTTCCCCAGTCATTTTCTGCCCGGCTTGATTTCTGACATTA
+
DDDCDFFFFFFFGGGGGGGGGGGHHHHHHHHHHHHHHGHHHGHHHGHHHHHHGGGGGHHHHHHHHHHHHHHHHGHHHGGHHHHHHHHHGGGGGHHGGGGGGGHHGGGGGGGGHHHHGGHHHHHHHHHHHHGGGGGGGGGGGGHHHHGGGGHGHHGGGGGGGGGGGGGGGGGGGGGGGGGGGGGGFFFFFFFFFFFFDFFFFFFFFFFEFFFFFHFFFFFFFFFFFFFFHFFFFFFFFFFFFFFFFBFFFF0
@M05620:45:000000000-G6HP7:1:1101:20512:9931 1:N:0:151
CATCCTGACCCTGAAGTACCCCATTGAGCATGGCATCGTCACCAACTGGGACGACATGGAGAAGATCTGGCACCACACCTTCTACAACGAGCTGCGCGTGGCCCCGGAGGAGCACCCAGTGCTGCTGACCGAGGCCCCCCTGAACCCCAAGGCCAACAGAGAGAAGATGACTCAGGTGAGGCTCGGCCGACGCCCGTGCTCCTCCCGTCCTTTCCCCAGTCATTTTCTGCCCGGCTTGATTTCTGACATTA
+
CBBBCFFFFFFFGGGGGGGGGGGHHHHHHHHHHHGHHGHHHGHHHGHHHHGHGGGGGHHHHHHHGHHHHGHHHGHHHGGHHHHHHHHHGGGGGHHGGGGGGGHHGGGGGGGGHHHHGGHHHHHHHHHGHHGDGGGFGGGGGGFHHHGGGGHFHHGGGGGGGGGGGGGGGGGGGGFGFGGGGG?FFFEDBF@FFFFF;DFFBFFFFFFFDDBFFFBFFFF;BFFFFFFFFFFFFFFFF=.FFFFFFFFFFFB
@M05620:45:000000000-G6HP7:1:1101:23761:9936 1:N:0:151
CATCCTGACCCTGAAGTACCCCATTGAGCATGGCATCGTCACCAACTGGGACGACATGGAGAAGATCTGGCACCACACCTTCTACAACGAGCTGCGCGTGGCCCCGGAGGAGCACCCAGTGCTGCTGACCGAGGCCCCCCTGAACCCCAAGGCCAACAGAGAGAAGATGACTCAGGTGAGGCTCGGCCGACGCCCGTGCTCCTCCCGTCCTTTCCCCAGTCATTTTCTGCCCGGCTTGATTTCTGACATTA
+
CCCCCFFFFFFFGGGGGFGGGGGHHHHHHHHHHHGHHGHHHGHHHGHHHHHHGGGGGHGHHHHHHHHHHHHHHGHHHGGHHHHHHHHHGGGGGHHGGGGGFGHHGGGGGGGGHHHHGGHGHHHHHHHHHHGGGGGGGGGGGGHHHHGGGGHGHHGGGGGGGGGGGGGFGGGGGGGFFFGGGG?FFAEDAFAFFFFA;DDEFF0FBEFAFFFFFFFFFFF0FFFFEFFFFEFEDCFFFFFFFFFFFFFFFF9
@M05620:45:000000000-G6HP7:1:1101:7778:9966 1:N:0:151
CGATTACTGCAACAGTTCCCCCTGGACCTGGAAAAGTTTCTTGCCTGGCTTACAGAAGCTGAAACAACTGCCAATGTCCTACAGGATGCTACCCGTAAGGAAAGGCTCCTAGAAGACTCCAAGGGAGTAAAAGAGCTGATGAAACAATGGCAAGTAAGTCAGGCATTTCCGCTTTAGCACTCTTGTGGATCCAATTGAACAATTCTCAGCATTTGTACTTGTAACTGACAAGCCAGGGACAAAACAAAGAT
+
1A1AAAFFFF11GGFFGGGGGGGGHHHHHGHCFDEHGHHHHHHHHHHGHHHHHHHHEFHHFHFGHGHHHHHHHHFGHHHHFHHGHHHHHHHHHHGGCCHHHH0FHHHHGHHHDFFGHHHHH1FFEEGCE1EFH?FHHHHHH2FGHHHHHGHFHGHHFGGHFGHGHHHHHHGGGGGB1FFHHHHHHHHGHHHHH0DGH<GFBGGHHHHHHHHHHHHHGHHHHHHHHHG0CGGFGFFGGGGG9FFFFFGGGGG
@M05620:45:000000000-G6HP7:1:1101:7800:9966 1:N:0:151
AGATTACTGCAACAGTTCCCCCTGGACCTGGAAAAGTTTCTTGCCTGGCTTACAGAAGCTGAAACAACTGCCAATGTCCTACAGGATGCTACCCGTAAGGAAAGGCTCCTAGAAGACTCCAAGGGAGTAAAAGAGCTGATGAAACAATGGCAAGTAAGTCAGGCATTTCCGCTTTAGCACTCTTGTGGATCCAATTGAACAATTCTCAGCATTTGTACTTGTAACTGACAAGCCAGGGACAAAACAAAGAT
+
DDDDDFFFFFFFGGGGGGGGGGGGHHHHHHHHHHHHHHHHHHHHHHHHHHHHHHHHHHHHHHHHHHHHHHHHHHHHHHHHHHHHHHHHHHHHHHGGGGHHHHHHHHHHGHHHHHHHHHHHHHHGGGGGHHHHHGHHHHHHHFGHHHHHHHHHHGHHHHHHHHHHHHHHHHGGGGGHEHHHHHHHHGHGHHHHHHHHHGHHHHHHHHHHHHGHHHHHHHHHHGHHHHHFHHHHHGGGGGGGGGGFGGGGGGF
@M05620:45:000000000-G6HP7:1:1101:7812:9980 1:N:0:151
AGATTACTGCAACAGTTCCCCCTGGACCTGGAAAAGTTTCTTGCCTGGCTTACAGAAGCTGAAACAACTGCCAATGTCCTACAGGATGCTACCCGTAAGGAAAGGCTCCTAGAAGACTCCAAGGGAGTAAAAGAGCTGATGAAACAATGGCAAGTAAGTCAGGCATTTCCGCTTTAGCACTCTTGTGGATCCAATTGAACAATTCTCAGCATTTGTACTTGTAACTGACAAGCCAGGGACAAAACAAAGAT
+
BAABBFFFFFFFGGGFGGGGGGGGHHHHGHGHHHHHHHHHHHHHHHHFHHHHHHHHHHHHHFHHHHHHHGHHHHHGHHHHHHHHGGHHHHHHHHGGGGHHHHHHHHHHGHHHGHHHHHHHFHHFGFGFHHHHHGHHHHHHG3GFHHHHHHGHHGHHHHFHHHGHHHHGHHGGGGGHHHGHHHHHHBFDFHGHHHHHHHGHGHGHHGHHHHHHHHHHGGFH0CFFGCHEHFCFHGGGGGEGAFGFF?CCFGC
@M05620:45:000000000-G6HP7:1:1101:6960:10008 1:N:0:151
ATCTCTATCTCCTAAAAACCTGTTTAGATTTGGAGATAGACCTTCAGGTTTTTCATCATTTTCTGCATGAATTATACATTGACCACGTTCCAGCGTGGTCAGTTTGCAGCATTCTGTTATTTTGTTTGACAGAGTGTCTTGTTGAGAACATATGTAGGACATGATTTTTTCCTGCAACAGGGAAAATAAAGTATAAGTTTTAAAGATTTATTCTTTAATAAAGGATCTCAAAGCCAGCTTTAGAAAAAGGA
+
CCCCCFFFFFFFGGGGGFGGGGHHHHHHHHGHHFHHHHHHHHHHHHGHFGHGGHHHHHHHHHHIHHHHHHHHHHHHHHHHHHGHHHGHHHHHHHGGGGHHHHHHHHHHHHHHHHHHHHHHHHHHHHHHGHGHHHGHHHHHHHHHHHGHHHHGHHFHGHHHHHHHHHHHFGHHHHHHHHHHHGGHHHHHHFHHHHHHHGHHHHHHHHHHHHHHHHHHHHHHHHHHHHHHHHHHHHHHHGHHHHHFHFHGDGH
@M05620:45:000000000-G6HP7:1:1101:21481:10011 1:N:0:151
TACCTGTACTGGGGAAGCATTTGAATATCCCCCCATGGTGATGGGGACGGAGAACTGCTCCATAAACACAGGCAACGTGCCTAACTTTCCCGGGAAGATGAAGTCAAAGAGCGACCACAGCTCTTCGGAGGTTATTTTGCATCGGTGAGCCAGACAGAATGATCCGATGAGGGGTGCGAAACTATTTGAGGAAAGGAAGCACCTTTTTATTAAATTTACCTTTTAGCAATCGCCATTCCTACCCTAAAGAT
+
BBBBBFFFFFFFGGGGGGGGGFHHFGHHHHHGGGGGHHHHHHHHHGGGGGGGGHHHHHHHHHHHHHHHHHHHGHHHGHHHHFHHHHHHHHHGGGFEGHHHHHGHHHHHHHHHGGGGGHHHHHHHHHHGGGGEHHHHHHHHHHHGGFGGHHHHHHGGHHHHGHHHHHFGGHHFGF:@GCGGGFGGGGGGGGGCGGGGGGGGGGFFFFFFFFFFFBFFFFFFFFFFFFFFFFFFFFFFFFFFFFFFFFFFFFF
@M05620:45:000000000-G6HP7:1:1101:19934:10032 1:N:0:151
ATCTCTATCTCCTAAAAACCTGTTTAGATTTGGAGATAGACCTTCAGGTTTTTCATCATTTTCTGCATGAATTATACATTGACCACGTTCCAGCGTGGTCAGTTTGCAGCATTCTGTTATTTTGTTTGACAGAGTGTCTTGTTGAGAACATATGTAGGACATGATTTTTTCCTGCAACAGGGAAAATAAAGTATAAGTTTTAAAGATTTATTCTTTAATAAAGGATCTCAAAGCCAGCTTTAGAAAAAGGA
+
DDDDDFFFFFFFGGGGGGGGGGHHHHHHHHHHHHHHHHHHHHHHHHHHHHHGGHHHHIIHHHIHHHHHHHHHHHHHHHHHHHHHHHGHHHHHHHGGGGHHHHHHHHHHHHHHHHHHHHHHHHHHHHHHHHHHHHHHHHHHHHHHHHHHHHHHHHFHHHHHHHHHHHHHGGHHHHHHHHHHHGGHHHHHHHHHHHHHHHHHHHHHHHHHHHHHHHHHHHHHHHHHHHHHHGHHHHHHHGHHHHHGHHHGGGH
@M05620:45:000000000-G6HP7:1:1101:5936:10045 1:N:0:151
CATCCTGACCCTGAAGTACCCCATTGAGCATGGCATCGTCACCAACTGGGACGACATGGAGAAGATCTGGCACCACACCTTCTACAACGAGCTGCGCGTGGCCCCGGAGGAGCACCCAGTGCTGCTGACCGAGGCCCCCCTGAACCCCAAGGCCAACAGAGAGAAGATGACTCAGGTGAGGCTCGGCCGACGCCCGTGCTCCTCCCGTCCTTTCCCCAGTCATTTTCTGCCCGGCTTGATTTCTGACATTT
+
BBBBBFFFFFFFGGGGGGGGGGGHHHHHGHHHHHHHHGHHHGHHHGHHHHEHGGGGGHHHHHFGGHHHHHHHHGHHHGGHHHHHHHHHGGGGGHHGGGGGGGHHGGGGGGDGHHHHGGGHHHHHHHHHHHGGGGGGGGGGGGHHHHGGA.CEHHGGGGFFGFGGGGFFFGGGGGBGGGGGGGFFFFFFFDFFFFFCBFDFFFFFFFFADFFFFFFFFFDFFFFFBFFFFFFFFFFFFA.FFFFBFEFBBF/
@M05620:45:000000000-G6HP7:1:1101:5960:10046 1:N:0:151
CATCCTGACCCTGAAGTACCCCATTGAGCATGGCATCGTCACCAACTGGGACGACATGGAGAAGATCTGGCACCACACCTTCTACAACGAGCTGCGCGTGGCCCCGGAGGAGCACCCAGTGCTGCTGACCGAGGCCCCCCTGAACCCCAAGGCCAACAGAGAGAAGATGACTCAGGTGAGGCTCGGCCGACGCCCGTGCTCCTCCCGTCCTTTCCCCAGTCATTTTCTGCCCGGCTTGATTTCTGACATTA
+
CDCDDFFFFFFFGGGGGGGGGGGHHHHHHHHHHHGHHGHHHGHHHGHHHHHHGGGGGHHHHHHHHHHHHHHHHGHHHGGHHHHHHHHHGGGGGHGGGGGGGFHHGGGGGGGGHHHHGGGHHHHHHHHGHHGGGGGGGGGGGGHHHHGGGGGEHHGGGGGGGGGGGGGGGGGGGGGGGGGGGGGGFFFFFAAFFFFA@DFFFFFFFFFAFDDFFFFFFFDFFFFFFFFFFFFF?DFAFFFFFFBB00;FFF0
@M05620:45:000000000-G6HP7:1:1101:5958:10063 1:N:0:151
CATCCTGACCCTGAAGTACCCCATTGAGCATGGCATCGTCACCAACTGGGACGACATGGAGAAGATCTGGCACCACACCTTCTACAACGAGCTGCGCGTGGCCCCGGAGGAGCACCCAGTGCTGCTGACCGAGGCCCCCCTGAACCCCAAGGCCAACAGAGAGAAGATGACTCAGGTGAGGCTCGGCCGACGCCCGTGCTCCTCCCGTCCTTTCCCCAGTCATTTTCTGCCCGGCTTGATTTCTGACATTT
+
CDDCDFFFFFFFGGGGGGGGGGGHHHHHHHHHHHHHHGHHHGHHHGHHHHHHGGGGGHHHHHHHHHHHHHHHHGHHHGGHHHHHHHHHGGGGGHHGGGGGGGHHGGGGGGGGHHHHGGHGHHHHHHHHHHGGGGGGGGGGGGHHHHGGGGHGHHGGGGGGGGGGGGGGGGGGGGGGGGGGGGGGFFFFFFFFFFFFDFFFFFFFFFFEFFDFFFFFFFFFFFFFFFFFFFFFACCFFFAFFFFBFBFFFF0
@M05620:45:000000000-G6HP7:1:1101:12330:10094 1:N:0:151
CATCCTGACCCTGAAGTACCCGGCTTGATTTCTGACATTAGATCGGAAGAGCACACGTCTGAACTCCAGTCACGCACTACAATCTCGTATGCCGTCTTCTGCTTGAAAAAAAAAAAAACAAACTGGGAGCTTTCGTTGAATACGCACGGCGAACCCATAACGAAGCATAGTGTAACGAAATCCTGCGGGGTCATGCACAACCTTTTACCCACTTTGCTCTTTCTCAAAGCCCCACTACTCCCACCCCGTAA
+
CCBCCFFFFFFFFGGGGGGGGGGGGGGHHHHHGHHGGHHHHGHHHGGGGGHHHHHHGHHHGHHHGHHHHHHHHGHGGGGHCBB@BGHGGHHGHGFGHGHHHHHFFGGHGHEFGGG///?//0/110<<..0111.0<>.1<00..<--<--:--9../909....9/00000;009.;...///;/:@---..//9////../:/B/////../;///:/9///////:9..;.9A///::./...--.;.
@M05620:45:000000000-G6HP7:1:1101:3118:10106 1:N:0:151
TACCTGTACTGGGGAAGCATTTGAATATCCCCCCATGGTGATGGGGACGGAGAACTGCTCCATAAACACAGGCAACGTGCCTAACTTTCCCGGGAAGATGAAGTCAAAGAGCGACCACAGCTCTTCGGAGGTTATTTTGCATCGGTGAGCCAGACAGAATGATCCGATGAGGGGTGCGAAACTATTTGAGGAAAGGAAGCACCTTTTTATTAAATTTACCTTTTAGCAATCGCCATCCTACCTAAATCGGA
+
BCBBCFFFFFFFGGGGEGFGGGHHHHHHHHHGGGGHHHFGGHHHHGGGGGGGGGHHHHHHHHHHHHHGHHHHGFHHGHHHHHHHHHHHHHHGGGGGGHHHGHHHHHHHHHHHGGGGGHHHHHHHHHHGDFG?GGHHHHHHGHHGGEGGHHHHHHGFHGHHHHHHHGEGGHHGGG=EDFDGGGGGGGGGGGGFE:CFF;FEFBFEFFFFFFFFFEFFFFBBFFFFFFFFFFFFEFDAFFFFFFFFFFFFDFD
@M05620:45:000000000-G6HP7:1:1101:3141:10110 1:N:0:151
TACCTGTACTGGGGAAGCATTTGAATATCCCCCCATGGTGATGGGGACGGAGAACTGCTCCATAAACACAGGCAACGTGCCTAACTTTCCCGGGAAGATGAAGTCAAAGAGCGACCACAGCTCTTCGGAGGTTATTTTGCATCGGTGAGCCAGACAGAATGATCCGATGAGGGGTGCGAAACTATTTGAGGAAAGGAAGCACCTTTTTATTAAATTTACCTTTTAGCAATCGCCATCCTACCTAAATCGGA
+
BCCCCFFFFFFBGGGGFGGGGGHGHHHHHHHGGGGHHHHHHGHHGFFGEEGGGHHHHHHHHHHHGHHGHHFGFHHHEHHHHHHGHHHHHHHGGGEGDHHGHHHHHHHH?GFHGGGGGHGHHHHGHHHAFGFGHHHHHHFGGHF<.CDGGGGHGHGHHGHHHHHHHHGGGGFEFGG-C?DCGGGGGGGBG?/FFGGGGFFFGFFFFFFFFFFFFFFFFFFFFFFFFFFFFFFA?DAEFFFFFFFFFFFF;AD
@M05620:45:000000000-G6HP7:1:1101:3123:10125 1:N:0:151
TACCTGTACTGGGGAAGCATTTGAATATCCCCCCATGGTGATGGGGACGGAGAACTGCTCCATAAACACAGGCAACGTGCCTAACTTTCCCGGGAAGATGAAGTCAAAGAGCGACCACAGCTCTTCGGAGGTTATTTTGCATCGGTGAGCCAGACAGAATGATCCGATGAGGGGTGCGAAACTATTTGAGGAAAGGACGCACCTTTTTATTAAATTTACCTTTTAGCAATCGCCATCCTACCTAAATCTGA
+
AAAAAFFFFF3FG1F11FGGGGFGHGHHGHHGGGGHFFGB1F2F/BFEAEEFGHHFHHHHHHHFH1FHHC0>BGFH@GHHHHHBGHGHHHGC//>@/FFGHB1FGHHBFHHGE/CC?G/FGHFHHHFE?@?EF1GGHHFGFGHA.>AA0FFGCFEHHGFGDFBGHHCGGGHBC?E-CA.@-@F9FGGGG.99B/FGG9?@-@@FFFFFFFFBB/;FBFFFFFFFF/:BFFF??A-:BFFBFFF/:/;F/9/
@M05620:45:000000000-G6HP7:1:1101:19069:10138 1:N:0:151
TACCTGTACTGGGGAAGCATTTGAATATCCCCCCATGGTGATGGGGACGGAGAACTGCTCCATAAACACAGGCAACGTGCCTAACTTTCCCGGGAAGATGAAGTCAAAGAGCGACCACAGCTCTTCGGAGGTTATTTTGCATCGGTGAGCCAGACAGAATGATCCGATGAGGGGTGCGAAACTATTTGAGGAAAGGAAGCACCTTTTTATTAAATTTACCTTTTAGCAATCGCCATTCCTACCCTAAAGAT
+
>AABAFDFFFFFAEFE2GGGGFHHH5F5GHHGGGGGHFDFCHHGADEEGEEGGHFHHFHHHFHHHHHHHHGHGHGHECGHH4GFHFHHHGHCGGEEGGHHGGHGGGHHHHEHGGGGGHHHHHHHHHHGGGDEBDHHHHHGFHHGGDD.FGHHHGGHHHCHGHHHHHGGGHHFGGE@FGA-BGGFB0FFB.FFFF.A/BCEGFFFFFFFFBFF/BFFFFFFFFFFFFFFF/FE?DDAFFFFFF.AFFFFF/;
@M05620:45:000000000-G6HP7:1:1101:2846:10150 1:N:0:151
AGATTACTGCAACAGTTCCCCCTGGACCTGGAAAAGTTTCTTGCCTGGCTTACAGAAGCTGAAACAACTGCCAATGTCCTACAGGATGCTACCCGTAAGGAAAGGCTCCTAGAAGACTCCAAGGGAGTAAAAGAGCTGATGCAACAATGGCAAGTAAGTCAGGCATTTCCGCTTTAGCACTCTTGTGGATCCAATTGAACAATTCTCAGCATTTGTACTTGTAACTGACAAGCCAGGGACAAAACAAAGAT
+
BBBBBFFF5D4FGGGGGGGGGGGGEHHHHHHHHGHHHHHHHHHHHHHGHHHHHGHHHHHHHGHHHHGHHHHHHGHHHHHHHHHHEFGHHHDHHHEE>E1FFH3?CGFHGGHHHH3FGGHF3F3?/???F?GHHEHHHH1FF1BFGHEHHEGFFGHHGHGGF1GGHHHHGGEGGGGHHHFGHGHHHHHGHHHHFCHFD=<C0<DGGHBDDGHHHHGHHHHHHH00CGHHFEFHEGGGEGGGA9/;CEEGBFF
@M05620:45:000000000-G6HP7:1:1101:17796:10168 1:N:0:151
TACCTGTACTGGGGAAGCATTTGAATATCCCCCCATGGTGATGGGGACGGAGAACTGCTCCATAAACACAGGCAACGTGCCTAACTTTCCCGGGAAGATGAAGTCAAAGAGCGACCACAGCTCTTCGGAGGTTATTTTGCATCGGTGAGCCAGACAGAATGATCCGATGAGGGGTGCGAAACTATTTGAGGAAAGGAAGCACCTTTTTATTAAATTTACCTTTTAGCAATCGCCATTCCTACCCTAAAGAT
+
DDDDDFFFFFFFGGGGGGGGGGHHHHHHHHHGGGGHHHHHHHHHHGGGGGGGGHHHHHHHHHHHHHHHHHHHGHHHGHHHHHHHHHHHHHHGGGEGGHHHHHHHHHHHHHHHGGGGGHHHHHHHHHHGGGGGHHHHHHHHGHHGGEGGHHHHHHGHHHHHHHHHHHGGGHHHGGEGGGGGGGGGGHHHGGGGGGGGGGGGGGFFFFFFFFFFFFFFFFFFFFFFFFFFFFFFFFFEFFFFFFFFFFFFFFF
@M05620:45:000000000-G6HP7:1:1101:19277:10170 1:N:0:151
CATCCTGACCCTGAAGTACCCCATTGAGCATGGCATCGTCACCAACTGGGACGACATGGAGAAGATCTGGCACCACACCTTCTACAACGAGCTGCGCGTGGCCCCGGAGGAGCACCCAGTGCTGCTGACCGAGGCCCCCCTGAACCCCAAGGCCAACAGAGAGAAGATGACTCAGGTGAGGCTCGGCCGACGCCCGTGCTCCTCCCGTCCTTTCCCCAGTCATTTTCTGCCCGGCTTGATTTCTGACATTA
+
DDDDDFFFFFFFGGGGGGGGGGGHHHHHHHHHHHHHHGHHHGHHHGHHHHHHGGGGGHHHHHHHHHHHHHHHHGHHHGGHHHHHHHHHGGGGGHHGGGGGGGHHGGGGGGGGHHHHGGHHHHHHHHHHHHGGGGGGGGGGGGHHHHGGGGHGHHGGGGGGGGGGGGGGGGGGGGGGGGGGGGGGFFFFFFFFFFFFCFFFFFFFFFFEFFFFFFFFFFFFFFFFFFHHHFFFFFFFFFFFFFFFFFFFFF0
@M05620:45:000000000-G6HP7:1:1101:27457:10180 1:N:0:151
ATCTCTATCTCCTAAAAACCTGTTTAGATTTGGAGATAGACCTTCAGGTTTTTCATCATTTTCTGCATGAATTATACATTGACCACGTTCCAGCGTGGTCAGTTTGCAGCATTCTGTTATTTTGTTTGACAGAGTGTCTTGTTGAGAACATATGTAGGACATGATTTTTTCCTGCAACAGGGAAAATAAAGTATAAGTTTTAAAGATTTATTCTTTAATAAAGGATCTCAAAGCCAGCTTTAGAAAAAGGA
+
BBBBBFFFFFFFGGFGBGGGFFGHHHFHHHHGGHGGHFHGEEGFHFHHEGHGFHGGHGHHHGHGFHHFHEHHHHHFGHFGFEFHHFGFGHHGGCE??EGHHHFEGFH4FGCGHHHGGFHHHHFHHHHHHHHFHGHHGHHHHHHHFHHHFFGHHHHHHHHFCHHGDGGHGGFFHHHHBHHGHGAAGHGHHEH?<DHED=FHHFBGHFHHHHHHGHHGHHHHHGHHFGHHHFHHHHGHFEGHHHGFGEHHCDG
@M05620:45:000000000-G6HP7:1:1101:26718:10182 1:N:0:151
TACCTTACTGGGGAAGCATTTGAATATCCCCCCATGGTGATGGGGACGGAGAACTGCTCCATAAACACAGGCAACGTGCCTAACTTTCCCGGGAAGATGAAGTCAAAGAGCGACCACAGCTCTTCGGAGGTTATTTTGCATCGGTGAGCCAGACAGAATGATCCGATGAGGGGTGCGAAACTATTTGAGGAAAGGAAGCACCTTTTTATTAAATTTACCTTTTAGCAATCGCCATTCCTACCCTAAAGATC
+
BBBBBFFFFFFAFAEEGGGGGGHHHHHHHHGGGGFGHFGBFHHHGEGGGGEAGGHHHHHHHHHHHHHHEHHGGFHGHHHHHHHHFHHHHHGGGEEG0BFGGHHHHHHH3GHGGGGGHHHHHHHHHHGGGGDFFDGHHHHGHHGGGFEHHGHHFGGGGHHHFHHGHFGGHHHGG;AGG;@AGGFFGGFBEFFB/FG/BFGGGFFFFFF.FF/BFFFFFFFFFFFFFFFFFFFFFAEFFFFFFFFFF.9/9BF
@M05620:45:000000000-G6HP7:1:1101:17799:10187 1:N:0:151
TACCTGTACTGGGGAAGCATTTGAATATCCCCCCATGGTGATGGGGACGGAGAACTGCTCCATAAACACAGGCAACGTGCCTACCTTTCCCGGGAAGATGAAGTCAAAGAGCGACCACAGCTCTTCGGAGGTTATTTTGCATCGGTGAGCCAGACAGAATGATCCGATGAGGGGTGCGAAACTATTTGAGGAAAGGAAGCACCTTTTTATTAAATTTACCTTTTAGCAATCGCCATTCCTACCCTAAAGAT
+
A>AAAFFFFFFFGEGGGEFGGGFHHHGHHHHGGGAHGGB5FGHBHDEEGCEEA1FFF3DFGBFGHGHHEHHEGH1?/F1GHFG2BGBEHFHGG/>EEHFFHB3GHHBG3BGHF/>D@HHHGGHGHHFGCGCDFFGHHDGHEGFDDADFFGBFCFF<G</0000DDC:;.;GCEF:-.@DC??BCGGFB0AB0:/9.B/../9AFFBBFEFFFFBFFFFFEFFFFB//B/;BEF?DA;BBF/B9A/9B9//9
@M05620:45:000000000-G6HP7:1:1101:26355:10194 1:N:0:151
CATCCTGACCCTGAAGTACCCCATTGAGCATGGCATCGTCACCAACTGGGACGACATGGAGAAGATCTGGCACCACACCTTCTACAACGAGCTGCGCGTGGCCCCGGAGGAGCACCCAGTGCTGCTGACCGAGGCCCCCCTGAACCCCAAGGCCAACAGAGAGAAGATGACTCAGGTGAGGCTCGGCCGACGCCCGTGCTCCTCCCGTCCTTTCCCCAGTCATTTTCTGCCCGGCTTGATTTCTGACATTA
+
CCCCCFFFFFFFGGGGGGGGGGGHHHGHHHHHHHHHHGHHHGHHHGHHHHHHGGGGGHHHHHHHHHHFHHHHHGHHHGGHHHGGHGHHGGGGGHHGGGGGGGHHGGGGGGGGHHHHGGHGHHHHHHHHGHGGGGGGGGGGGGHHHHGGGGHGHHGGGGGGGGGGGGGFGGGGGGGGGGGGGGGGFFFFCFAFFFFFBDFFFFFFFFFEDFFFFFFFFFFFFFFFFFFFFEFEFFFFFFFFFFFFF;:FFF0
@M05620:45:000000000-G6HP7:1:1101:21306:10195 1:N:0:151
ATCTCTATCTCCTAAAAACCTGTTTAGATTTGGAGATAGACCTTCAGGTTTTTCATCATTTTCTGCATGAATTATACATTGACCACGTTCCAGCGTGGTCAGTTTGCAGCATTCTGTTATTTTGTTTGACAGAGTGTCTTGTTGAGAACATATGTAGGACATGATTTTTTCCTGCAACAGGGAAAATAAAGTATAAGTTTTAAAGATTTATTCTTTAATAAAGGATCTCAAAGCCAGCTTTAGAAAAAGGA
+
CCCCCFFFFFFFGGGGGGGGGGHHHHHHHHHHHGHHHHHHHHHHHHHHHHHGGHHHHHIHHHHHHHHHHHHHHHHHHHHHHHHHHHGHHHHHHHGGGGHHHHHHHHHHHHHHHHHHHHHHHHHHHHHHHHHHHHHHHHHHHHHHHHHHHHHHHHHHHHHHHHHHHHHHHGHHHHHHHHHHHGGHHHHHGHHGHHHHHHHHHHHHHHHHHHHHHHHHHHHHHHHHHHHHHHHHHHHHHGHHHHHGHHHHGGH
@M05620:45:000000000-G6HP7:1:1101:15468:10201 1:N:0:151
TACCTGTACTGGGGAAGCATTTGAATATCCCCCCATGGTGATGGGGACGGAGAACTGCTCCATAAACACAGGCAACGTGCCTAACTTTCCCGGGAAGATGAAGTCAAAGAGCGACCACAGCTCTTCGGAGGTTATTTTGCATCGGTGAGCCAGACAGAATGATCCGATGAGGGGTGCGAAACTATTTGAGGAAAGGAAGCACCTTTTTATTAAATTTACCTTTTAGCAATCGCCATTCCTACCCTAAAGAT
+
CCCCCFFFFFFFGGGGGGGGGGHHHHHHHHHGGGGHHHHHHHHHHGGGGGGGGHHHHHHHHHHHHHHHHHHHGHHHGHHHHHHHHHHHHHHGGGGGGHHHHGHHHHHHHHHHGGGGGHHHHHHHHHHGGGGEHHHHHHHHHHHGGGGFHHHHHHGHHHHGHHHHHHEGGHHHGGEEGGDGGGGGGGGGGGGCFGGGGGGGGGFFFFFFFFFFFFFFFFFFFFFFFFFFFFFFFFFFFFFFFFFFFFFFFFB
@M05620:45:000000000-G6HP7:1:1101:25543:10212 1:N:0:151
ATCTCTATCTCCTAAAAACCTGTTTAGATTTGGAGATAGACCTTCAGGTTTTTCATCATTTTCTGCATGAATTATACATTGACCACGTTCCAGCGTGGTCAGTTTGCAGCATTCTGTTATTTTGTTTGACAGAGTGTCTTGTTGAGAACATATGTAGGACATGATTTTTTCCTGCAACAGGGAAAATAAAGTATAAGTTTTAAAGATTTATTCTTTAATAAAGGATCTCAAAGCCAGCTTTAGAAAAAGGA
+
DDDDDFFFFFFFGGGGGGGGGGHHHHHHHHHHHGHHHHHHHHHHHHHHHHHGGHHHHHHHHHHIHHHHHHHHHHHHHHHHHHHHHHGHHHHHHHGGGGHHGHHHHHHHHHHHHHHHHHHHHHHHHHHHHHHHHHHHHHHHHHHHHHHHHHHHHHHHHHHHHHHHHHHHHGHHHHHHHHHHHGGHHHHHGHHHHHHHHHHHHHGHHHHHHHHHHHHHHHHHHHHHHHHHHGHHHHHHHGHHHHHHHGHHGGH
@M05620:45:000000000-G6HP7:1:1101:25561:10212 1:N:0:151
ATCTCTATCTCCTAAAAACCTGTTTAGATTTGGAGATAGACCTTCAGGTTTTTCATCATTTTCTGCATGAATTATACATTGACCACGTTCCAGCGTGGTCAGTTTGCAGCATTCTGTTATTTTGTTTGACAGAGTGTCTTGTTGAGAACATATGTAGGACATGATTTTTTCCTGCAACAGGGAAAATAAAGTATAAGTTTTAAAGATTTATTCTTTAATAAAGGATCTCAAAGCCAGCTTTAGAAAAAGGA
+
AAABBFFFFBFFGGFFFGGGGGHHHEFFHHHHFHHCFFHGHHHHHGHEHHHGEHBGFFHHHHHGBHHFHFFGHHHHHGHHHFFHFG?GHHHFFFGEEEGHGHGHDHHHHHGHHHBGHGDHHHFHGHHHGGFHEGHHHHHHHHEHHEGDEGGFFHGHHHDGBGBGFGFHF@CFHGFGHEHFE//?/?F11?F?1GDGFHHFHFH1DGGHHHGGHFGHG0GDHHFBCGGHDGHGFHG/.EFFHFB0;CFFDAH
@M05620:45:000000000-G6HP7:1:1101:15451:10216 1:N:0:151
TACCTGTACTGGGGAAGCATTTGAATATCCCCCCATGGTGATGGGGACGGAGAACTGCTCCATAAACACAGGCAACGTGCCTAACTTTCCCGGGAAGATGAAGTCAAAGAGCGACCACAGCTCTTCGGAGGTTATTTTGCATCGGTGAGCCAGACAGAATGATCCGATGAGGGGTGCGAAACTATTTGAGGAAAGGAAGCACCTTTTTATTAAATTTACCTTTTAGCAATCGCCATTCCTACCCTAAAGAT
+
ABBBBFFFFFFFGGGGGGGGGGHHHHHHHHHGGGGHHHGHHHHHHGGGGGGGGHHHHHHHHHHHHHHHHHHHGHHHGHHHHHHHHHHHHHHGGGCGGHHHHHGHHGHHHHHHGGGG?GHGHHHHHHHGGGGAGHHHHHHHGHHGGEGFHHHHHHGHHHHHHHHHHHGGGHHHGGCCGGGGGFGGGGGGGGGBF9FGGGFGGGFFFFFFFFFFBFFFFFFFFFFFFFFFFFFFFFFFFFFFFFFFFFFFFFF
@M05620:45:000000000-G6HP7:1:1101:17741:10216 1:N:0:151
ATCTCTATCTCCTAAAAACCTGTTTAGATTTGGAGATAGACCTTCAGGTTTTTCATCATTTTCTGCATGAATTATACATTGACCACGTTCCAGCGTGGTCAGTTTGCAGCATTCTGTTATTTTGTTTGACAGAGTGTCTTGTTGAGAACATATGTAGGACATGATTTTTTCCTGCAACAGGGAAAATAAAGTATAAGTTTTAAAGATTTATTCTTTAATAAAGGATCTCAAAGCCAGCTTTAGAAAAAGGA
+
DDDDDFFFFFFFGGGGGGGGGGHHHHHHHHHHHHHHHHHHHHHHHHHHHHHGGHHHHIHHHHIHHHHHHHHHHHHHHHHHHHHHHHGHHHHHHHGGGGHHHHHHHHHHHHHHHHHHHHHHHHHHHHHHHHHHHHHHHHHHHHHHHHHHHHHHHHHHHHHHHHHHHHHHHGHHHHHHHHHHHGGHHHHHHHHHHHHHHHHHHHHHHHHHHHHHHHHHHHHHHHHHHHHHHHHHHHHHHGHHHHHHHHHHGGH
@M05620:45:000000000-G6HP7:1:1101:14565:10220 1:N:0:151
ATCTCTATCTCCTAAAAACCTGTTTAGATTTGGAGATAGACCTTCAGGTTTTTCATCATTTTCTGCATGAATTATACATTGACCACGTTCCAGCGTGGTCAGTTTGCAGCATTCTGTTATTTTGTTTGACAGAGTGTCTTGTTGAGAACATATGTAGGACATGATTTTTTCCTGCAACAGGGAAAATAAAGTATAAGTTTTAAAGATTTATTCTTTAATAAAGGATCTCAAAGCCAGCTTTAGAAAAAGGA
+
CCCDCFFFFFFFGGGGGGGGGGHHHHHHHHHHHHHHHHHHHHHHHHHHHHHGGHHHHHIHHHIIHHHHHHHHHHHHHHHHHHHHHHGHHHHHHHGGGGHHHHHHHHHHHHHHHHHHHHHHHHHHHHHHHHHHHHHHHHHHHHHHHHHHHHHHHHHHHHHHHHHHHHHHHGHHHHHHHHHHHGGHHHHHHHHHHHHHHHHHHHHHHHHHHHHHHHHHHHHHHHGHHHHHHHHHHHHHHGHHHHHHHHHHGGH
@M05620:45:000000000-G6HP7:1:1101:15473:10220 1:N:0:151
TACCTGTACTGGGGAAGCATTTGAATATCCCCCCATGGTGATGGGGACGGAGAACTGCTCCATAAACACAGGCAACGTGCCTAACTTTCCCGGGAAGATGAAGTCAAAGAGCGACCACAGCTCTTCGGAGGTTATTTTGCATCGGTGAGCCAGACAGAATGATCCGATGAGGGGTGCGAAACTATTTGAGGAAAGGAAGCACCTTTTTATTAAATTTACCTTTTAGCAATCGCCATTCCTACCCTAAAGAT
+
BBBBBFFFFFFFGGGGGGGGGGHHHHHHHHHGGGGHHHGHGHHHHGGGGGGGGHHHHHHHHHHHHHHHHHHHGHHHGHHHHHHHHHHHHHHGGGGGGHHHHHHHHHHHHHHHGGGGGHHHHHHHHHHGFGGEHHHHHHHHFHHGGEGGHHHFHHGFHHHHHHHHHHGGGHHHGGCCFGDFGGGGGGGGEGG:FBFGGGFGGGFFFFFFFFFFFFFFFFFFFFFFFFFFFFFFFFFFFFFFFF.AFFFFFFF
@M05620:45:000000000-G6HP7:1:1101:11261:10230 1:N:0:151
TACCTGTACTGGGGAAGCATTTGAATATCCCCCCATGGTGATGGGGACGGAGAACTGCTCCATAAACACAGGCAACGTGCCTAACTTTCCCGGGAAGATGAAGTCAAAGAGCGACCACAGCTCTTCGGAGGTTATTTTGCATCGGTGAGCCAGACAGAATGATCCGATGAGGGGTGCGAAACTATTTGAGGAAAGGAAGCACCTTTTTATTAAATTTACCTTTTAGCAATCGCCATTCCTACCCTAAAGAT
+
BBBAAFFFFF5FGGGGGGGGGGHHHHHHHHHGGGGHHGFHGGHHHGGGGGGGGHHHHHHHHHHHHHHHHHHHGHHHGHHHHHHHHHHHHHGGGGCFGHHHHHFGGGGHHGHHGGGGGHHFHHHHEHHD/CGDFGHHHHHHFFHGDDGF<FGGHHGHGHHHHFBGHGDDGHHHGGGG.ACFCGGFFGGG0;9:FFFFFB9AFGEFFFFFEFFBFFFFFFF/FFFB9BFFFFFFFFDF9BF9BFAFFFBB//:
@M05620:45:000000000-G6HP7:1:1101:14577:10235 1:N:0:151
ATCTCTATCTCCTAAAAACCTGTTTAGATTTGGAGATAGACCTTCAGGTTTTTCATCATTTTCTGCATGAATTATACATTGACCACGTTCCAGCGTGGTCAGTTTGCAGCATTCTGTTATTTTGTTTGACAGAGTGTCTTGTTGAGAACATATGTAGGACATGATTTTTTCCTGCAACAGGGAAAATAAAGTATAAGTTTTAAAGATTTATTCTTTAATAAAGGATCTCAAAGCCAGCTTTAGAAAAAGGA
+
DDDCDFFFFFFFGGGGGGGGGGHHHHHHHHHHHHHHHHHHHH3FHHHHHHHGGHHHHIIHHHIIHHHHHHHHHHHHHHHHHHHHHHGGHHHHHHGGGGHHHHHHHHHGHHGGHHHHHHHHHHHHGHHHGHHHHHHHHHHHHHHHHHHHHHHHHHHHHHHHHHHGHHHHHGHHHHHHGHGHHGGHHHHHGHHHHHHHHHHHHHGHHHHHHHHHHHHHHHHGHHHHHHHHHGGHHHHHHGHHHHHHHHGGGGH
@M05620:45:000000000-G6HP7:1:1101:14556:10236 1:N:0:151
ATCTCTATCTCCTAAAAACCTGTTTAGATTTGGAGATAGACCTTCAGGTTTTTCATCATTTTCTGCATGAATTATACATTGACCACGTTCCAGCGTGGTCAGTTTGCAGCATTCTGTTATTTTGTTTGACAGAGTGTCTTGTTGAGAACATATGTAGGACATGATTTTTTCCTGCAACAGGGAAAATAAAGTATAAGTTTTAAAGATTTATTCTTTAATAAAGGATCTCAAAGCCAGCTTTAGAAAAAGGA
+
CCCCCFFFFFFFGGGGGGGGGGHHHHHHHHHHHHHHHHHHHHHHHHHHHHHGGHHHHHIHIHIHIHHHHHHHHGHHHHHHHHHHHHGHHHHHHHGFGGHHHHHHHHHHHHHGHHHHHHHHHHHHHHHHHHHHHHHHHHHHHHHHHHHHHHGHHHHHHHHHHHHHHHHHHGHHHHHHHHHHHGGHHHHHHHGGHHHGHGHHHHHHHHHHGHHHHHHHHHHHHHHHHHGHHHHHHHHHHGGHHHHHHGHHGGH
@M05620:45:000000000-G6HP7:1:1101:17749:10239 1:N:0:151
ATCTCTATCTCCTAAAAACCTGTTTAGATTTGGAGATAGACCTTCAGGTTTTTCATCATTTTCTGCATGAATTATACATTGACCACGTTCCAGCGTGGTCAGTTTGCAGCATTCTGTTATTTTGTTTGACAGAGTGTCTTGTTGAGAACATATGTAGGACATGATTTTTTCCTGCAACAGGGAAAATAAAGTATAAGTTTTAAAGATTTATTCTTTAATAAAGGATCTCAAAGCCAGCTTTAGAAAAAGGA
+
CCCCCFFFFFFFGGGGGGGGGGGHHHHHHHHHHHHHHHHHHHHHHHHHHHHGGHHHHIIHIHHHHHHHHHHHHHHHHHHHHHHHHHGHHHHHHHGGGGHHGHHHHHHHHHHHHHHHHHHHHHHHGHHHHHHHHHGGHHHHHHHHHHHHHHHHHHHHHHHHHHHHHHHHHGHHHHGHHHHHHGGHHHHHGHHHHHHHHFGHHHGHHHGHHHHHHHHHHHHHHFGHHHHHHHGGHGHHHGHHHHHHHEHHGGG
@M05620:45:000000000-G6HP7:1:1101:9971:10241 1:N:0:151
AAACCAAGCAGACACTCACCGCTCCCTCGCCACAGGCCAATAGTTTGTCCTCACTGAGTTGGCAACAAGTGGCTGCTGTGGCTGCCATTTTTCTGGTGATGGCCATCAGCTCCGACGAGGTCAGCTGGGGGGCTTTCTTTGTGTAAGCAACGAGAAACCTGAAAGAAGCATTTTTTAACTAAGTCCTGCTGAGTCATTCATGAGTTTTTAGCCGCCTTGCTTCTTCTCACAGACTCTCTACTCTCATGCCA
+
BBBBBBB@BFFFGGGGGGGGGGGGGGFHGGGGGHHGGGHHHHHHGHFHHHHGHHHHHHGHHHHHHHHHHFGHGHGGHHGHHHHGGGFHHHHHHHHHGHHHHHHHHHHHHHHHHGGGGGGGGHHHHHHHGGGGGGGGGGGGGFGGGGFFFFFFFFFFFFFFFFFFFFFFFFFFFFFFFFFFFFFFFFFFFFFFFBFFFFFFFFFFBFFFFFFFFFFFFFFFFFFFFFFFFFFFFFFFFFFFFFFFFFFFFFF
@M05620:45:000000000-G6HP7:1:1101:18706:10244 1:N:0:151
CATCCTGACCCTGAAGTACCCCATTGAGCATGGCATCGTCACCAACTGGGACGACATGGAGAAGATCTGGCACCACACCTTCTACAACGAGCTGCGCGTGGCCCCGGAGGAGCACCCAGTGCTGCTGACCGAGGCCCCCCTGAACCCCAAGGCCAACAGAGAGAAGATGACTCAGGTGAGGCTCGGCCGACGCCCGTGCTCCTCCCGTCCTTTCCCCAGTCATTTTCTGCCCGGCTTGATTTCTGACATTA
+
CCCCCFFFFFFFGGGGGGGGGGGHHHGHHHHHHHHHHGHHHGHGHGHGHHHHGGGGDHHHHGHHHHHDGHGHHGHHHGGHHHHHHHHHGGGGGGHGGGGGGGHHGGGGGGGGHHHHGGHHHHHHHHHHHHGGGGGGGGGGGGGHHHGGGGHGHHGGGGGGGGGGGGGGGGGGGGGGGGGGGGEGFFFFFFDFFFFF9ADAFFFFFFFFFFFFFFFFFFDBFFFFFFFFFFFFFFFBF=.FFFFFFFFFFF0
@M05620:45:000000000-G6HP7:1:1101:6328:10260 1:N:0:151
TACCTGTACTGGGGAAGCATTTGAATATCCCCCCATGGTGATGGGGACGGAGAACTGCTCCATAAACACAGGCAACGTGCCTAACTTTCCCGGGAAGATGAAGTCAAAGAGCGACCACAGCTCTTCGGAGGTTATTTTGCATCGGTGAGCCAGACAGAATGATCCGATGAGGGGTGCGAAACTATTTGAGGAAAGGAAGCACCTTTTTATTACATTTACCTTTTAGCAATCGCCATTCCTACCCTAAAGAT
+
BAABBFFFFFFFGGGGCG4BGGGGCGDGGEEFGEEGBHHHDFBCAEFFGC1ECHHHBGHFCEGGG5FFHGHHEHHHGGAEHG3EGFFHFHHGGGEEGFFGF33FHB44F?GHE?DCCGHHAGGHHBGF/<A?G1FGHBFB<GFDDEF.0>CHG.CCHFGGHHHHFH?CDFCCDGCDDB.--;FBFFCFFEB0:/9A/;9./;EFFFFFABB//9;FBFBFFFFF//F//9;AAD.;BFFFBF.A9;./FFF
@M05620:45:000000000-G6HP7:1:1101:6349:10261 1:N:0:151
TACCTGTACTGGGGAAGCATTTGAATATCCCCCCATGGTGATGGGGACGGAGAACTGCTCCATAAACACAGGCAACGTGCCTAACTTTCCCGGGAAGATGAAGTCAAAGAGCGACCACAGCTCTTCGGAGGTTATTTTGCATCGGTGAGCCAGACAGAATGATCCGATGAGGGGTGCGAAACTATTTGAGGAAAGGAAGCACCTTTTTATTAAATTTACCTTTTAGCAATCGCCATTCCTACCCTAAAGAT
+
CDCDDFFFFFFFGGGGGGGGGGHHHHHHHHHGGGGHHHHHHHHHHGGGGGGGGHHHHHHHHHHHHHHHHHHHGHHHGHHHHHHHHHHHHHHGGGGGGHHHHHHHHHHHHHHHGGGGGHHHHHHHHHHGGGGEHHHHHHHHHHHGGGGGHHHHHHGHHHHHHHHHHHFGGHHHEGCEGGGFGGGGGGGGGGGFGGGGGGGGGGFFFFFFFHFFFFFFFFBFFFFFFFFFFFFFFFFFFFFFFFFFFFFFFFF
@M05620:45:000000000-G6HP7:1:1101:6366:10263 1:N:0:151
TACCTGTACTGGGGAAGCATTTGAATATCCCCCCATGGTGATGGGGACGGAGAACTGCTCCATAAACACAGGCAACGTGCCTAACTTTCCCGGGAAGATGAAGTCAAAGAGCGACCACAGCTCTTCGGAGGTTATTTTGCATCGGTGAGCCAGACAGAATGATCCGATGAGGGGTGCGAAACTATTTGAGGAAAGGAAGCACCTTTTTATTAAATTTACCTTTTAGCAATCGCCATTCCTACCCTAAAGAT
+
ABBBBFFFFFFFGGGGGGGGGGHHHHHHHHHGGGGHHHHHHHHHHGGGGGGGGHHHHHHHHHHHHHHHHHHHGHHHEHHHHHHHHHHHHHHGGGEGGHHHHHHHGHHHHHHHFGGGCHHHHHHGHHHGGGGCHHHHHHHHHHHGGGGGHHHHHHGHHHHHHHHHHHGGGHHHGGEFGGBGAGGGGGGGGGGGFGGGGGGGFGFFFFFFFFFFFFFFFF:FFFFFFFFBFFFEEDFFFFFFFFFFFFFFFBB
@M05620:45:000000000-G6HP7:1:1101:3466:10266 1:N:0:151
TACCTGTACTGGGGAAGAGTGTAGCAATCGCCATTCCTACCCTAAAGATCGGAAGAGCACACGTCTGAACTCCAGTCACGCACTACAATCTCGTATGCCGTCTTCTGCTTGAAAAAAAAACAAAAAAAGTAAGGAATACAGGAAAATGATAGCAGAGGTACTATAGGAGGGGGAAGAGAGTAAAAATAGACGTGGTCGTAGAGCAGAAATGTGATAATGGAAGCAGAAGACAGATTGAGTTCGCAAGAATA
+
CCCCCFFFFFFFGGGGGGGGGGHHHHHHHGGGGGHHHHEFFGHHHHHHHHHGGG1GHHGHHH0GHHGFHHHHHGHGHHHGHGGGGHHHHFHHHGDGHHHGGGHGHHHHHHHFHHHGEED?//?00////?=11110111?10000<11111111<0..0000000000<.----..../.:00000.0000.....0--...000///:::000:0000000:.0///00////:0000::0.-..-//00
@M05620:45:000000000-G6HP7:1:1101:10438:10267 1:N:0:151
TACCTGTACTGGGGAAGCATTTGAATATCCCCCCATGGTGATGGGGACGGAGAACTGCTCCATAAACACAGGCAACGTGCCTAACTTTCCCGGGAAGATGAAGTCAAAGAGCGACCACAGCTCTTCGGAGGTTATTTTGCATCGGTGAGCCAGACAGAATGATCCGATGAGGGGTGCGAAACTATTTGAGGAAAGGAAGCACCTTTTTATTAAATTTACCTTTTAGCAATCGCCATTCCTACCCTAAAGAT
+
ABBBBFFFFFFFGGGGGGGGGGHHHHHHHHHGGGGHHHFEGHHGHGGGGGGGGHHHHHHHHHHHHHHHHHHHGHHHGHHHHHHHHHHHHHHGGGGGGHHHHHHHHHHHGHHGGGGGGHHHHHHHHHHGGGGEHHHHHHHHHHHFGEGFHHHHHHGHHHHFHHHHHHAGGHHHGGCDGGEGGGGGGGGGGGGFGBFGFGGGEGFFFFFFFFFFFFFFFFFFFFFFFFFFFFFFFFFAFFFFFFFFFFFFFFF
@M05620:45:000000000-G6HP7:1:1101:10457:10277 1:N:0:151
TACCTGTACTGGGGAAGCATTTGAATATCCCCCCATGGTGATGGGGACGGAGAACTGCTCCATAAACACAGGCAACGTGCCTAACTTTCCCGGGAAGATGAAGTCAAAGAGCGACCACAGCTCTTCGGAGGTTATTTTGCATCGGTGAGCCAGACAGAATGATCCGATGAGGGGTGCGAAACTATTTGAGGAAAGGAAGCACCTTTTTATTAAATTTACCTTTTAGCAATCGCCATTCCTACCCTAAAGAT
+
BBBBBFFFFFFFGCEFGGGGGGHHHHHHHHHGGGGHHHHHHHHHGGGGGGGGGHHHHHHHHHHHHHHHHGHHGHHHGHHHHHHEGHHHHHHGGGFGGHHHHHHHHHHGHHHHGGGGGHHHHHHHHHHGGGGEHHHHHHHHHHHGGGGEGHHHHGGHHHHGHHHHHHGGGHHHGGA@GGGCG@FGGGGGEGGFG/CFFFGGGGFFFFFFFFFFFFFFFFFFFFFFEFFFFFFFFFDEFFFFFFFFFFFFBFF
@M05620:45:000000000-G6HP7:1:1101:6339:10279 1:N:0:151
TACCTGTACTGGGGAAGCATTTGAATATCCCCCCATGGTGATGGGGACGGAGAACTGCTCCATAAACACAGGCAACGTGCCTAACTTTCCCGGGAAGATGAAGTCAAAGAGCGACCACAGCTCTTCGGAGGTTATTTTGCATCGGTGAGCCAGACAGAATGATCCGATGAGGGGTGCGAAACTATTTGAGGAACGGAAGCACCTTTTTATTAAATTTACCTTTTAGCAATCGCCATTCCTACCCTAAAGAT
+
ABBBAFFFFFFBGGCECGGGGGHDBGHHHHGGGGGHGHGFHHFFHGEGGGGGGGHHHHHHHHHHHHHHHAGHGHHHGHHGHHHHHGHHHHHGGGG?EAFHHGHHHFHHHHFHECGGGHHHHHHHHHHGDGC?G<GHHGHGGHHGE.A.FGHHHHFHHGHHHHHFHHGGDFH/CDECDGG??BGGGGGG0AFBF.9ECEDE/FFFFFFF.;B9/;BFFFBFF9FF9BFFFFFFFFFEFFFFBFAAFF.;BFF
@M05620:45:000000000-G6HP7:1:1101:26877:10284 1:N:0:151
AGATTACTGCAACAGTTCCCCCTGGACCTGGAAAAGTTTCTTGCCTGGCTTACAGAAGCTGAAACAACTGCCAATGTCCTACAGGATGCTACCCGTAAGGAAAGGCTCCTAGAAGACTCCAAGGGAGTAAAAGAGCTGATGAAACAATGGCAAGTAAGTCAGGCATTTCCGCTTTAGCACTCTTGTGGATCCAATTGAACAATTCTCAGCATTTGTACTTGTAACTGACAAGCCAGGGACAAAACAAAGAT
+
CCCCCFFFFFFFGGGGGGGGGGGGHHHHHHHHHHHHFHHHHHHHHHHHHHHHHHHHHHHHHHHGHHHHHHHHHHHHHHHHHHHHHGHHHHFHHHGE/EHHHGHHHHHHGHHHHHHHHHHH3FGGG?EFHHHHHGHHHHHHHDGFGHGHHHHGHGHHHHHHHHHHHHHHHHGGGGGHHHGHHHHHHGGGHHHHGFHHHGFHFHHHHHHGHHGHHGHHHHHHHGHGGHHFHFHHHGEFGGGGGGGGGGGGGG;
@M05620:45:000000000-G6HP7:1:1101:10252:10285 1:N:0:151
CATCCTGACCCTGAAGTACCCCATTGAGCATGGCATCGTCACCAACTGGGACGACATGGAGAAGATCTGGCACCACACCTTCTACAACGAGCTGCGCGTGGCCCCGGAGGAGCACCCAGTGCTGCTGACCGAGGCCCCCCTGAACCCCAAGGCCAACAGAGAGAAGATGACTCAGGTGAGGCTCGGCCGACGCCCGTGCTCCTCCCGTCCTTTCCCCAGTCATTTTCTGCCCGGCTTGATTTCTGACATTA
+
CCCCCFFFFFFFGGGGGGGGGGGHHHHHHHHHHHHHHGHHGGHHHGHHHHGHGGGGGHHHHHHHHHHHHHHHHGGHHGGHHHHHHHHHGGGGGHHGGGGGGGHHGGGGGGGGHHHHGGHHHHHHHHHHHHGGGGGGGGGGGGHHHHGGGGHGHHGGGGGGGGGGGGGGGGGGGGGGGGGGGGGGFFFFFDFFFFFFFFFFFFFFFFFFFFFFFFFFFFFBFFFFFFFFFFFFFFFFFAFFFFFFFFFFFF/
@M05620:45:000000000-G6HP7:1:1101:27320:10292 1:N:0:151
CATCCTGACCCTGAAGTACCCCATTGAGCATGGCATCGTCACCAACTGGGACGACATGGAGAAGATCTGGCACCACACCTTCTACAACGAGCTGCGCGTGGCCCCGGAGGAGCACCCAGTGCTGCTGACCGAGGCCCCCCTGAACCCCAAGGCCAACAGAGAGAAGATGACTCAGGTGAGGCTCGGCCGACGCCCGTGCTCCTCCCGTCCTTTCCCCAGTCATTTTCTGCCCGGCTTGATTTCTGACATTT
+
CCCCCFFFFFFFGGGGGGGGGGGHHHHHHHHHHHHHHGHHHGHHHGHHHHHHGGGGGHHHHHHHHHHHHHHHHGHHHGGHHHHHHHHHGGGGGHHGGGGGGGHHGGGGGGGGHHHHGGHGHHHHHHHHHHGGGGGGGGGGGGHHHHGGGGHGHHGGGGGGGGGGGGGFGGGGGGGGGGGGGGGGFFFFFFFFFFFFBFDFFFFFFFFADDDFFFFFFFFFFBFFFFFFFFFFFFFFFF.FFFFFFBFFFF0
@M05620:45:000000000-G6HP7:1:1101:23661:10351 1:N:0:151
CATCCTGACCCTGAAGTACCCGGCTTGATTTCTGACATTAGATCGGAAGAGCACACGTCTGAACTCCAGTCACGCACTACAATCTCGTATGCCGTCTTCTGCTTGAAAAAAAAAAAACAAAAAAAAAATAAAAACCCTAATACCTTACAAATACTAAATATACACAATACCAATAATTATACTCTTAATACACACAAACTGCTCTCTCCCAACATCATATCGAAGAATAAAGTTATTATGTCCTTGATACC
+
CCCCCFFFFFFFGGGGGGGGGGGGGGGHGHHHGHHHHHHHHHHHHGGGGHFHHHHHGHHFFHGHHHHHGHHHHGHGGGHHHFGFGHHFFHHHHGGGHGHHHHHHHHHHHHGGEGF<>//<0??/----.00<00.<..//0:0000;:00:0000<0:0;000900.09/000/00000000000900000000.....///;////9////.9////;/9../..;://9///////9///////////:
@M05620:45:000000000-G6HP7:1:1101:11372:10356 1:N:0:151
CATCCTGACCCTGAAGTACCCCATTGAGCATGGCATCGTCACCAACTGGGACGACATGGAGAAGATCTGGCACCACACCTTCTACAACGAGCTGCGCGTGGCCCCGGAGGAGCACCCAGTGCTGCTGACCGAGGCCCCCCTGAACCCCAAGGCCAACAGAGAGAAGATGACTCAGGTGAGGCTCGGCCGACGCCCGTGCTCCTCCCGTCCTTTCCCCAGTCATTTTCTGCCCGGCTTGATTTCTGACATTA
+
CCCCCFFFFFFFGGGGGGGGGGGHHHHHHHHHHHHHHGHHHGHHHGHHHHHHGGGGGHHHEHHHHHHHHHHHHGHHHGGHHHHHHHHHGGGGGHHGGGGGGGHHGGGGGGGGHHHHGGHHHHHHHHHHHHGGGGGGGGGGGGHHHHGGGGHGHHGGGGGGGGGGGGGGGGGGGGGGGGGGGGGGFFFFFFFFFFFF@DFFFFFFFFFEFFDFFFFFFFFFFFFFFFFFFFFFFFFFFFFFFFFFFFFFFF0
@M05620:45:000000000-G6HP7:1:1101:11388:10367 1:N:0:151
CATCCTGACCCTGAAGTACCCCATTGAGCATGGCATCGTCACCAACTGGGACGACATGGAGAAGATCTGGCACCACACCTTCTACAACGAGCTGCGCGTGGCCCCGGAGGAGCACCCAGTGCTGCTGACCGAGGCCCCCCTGAACCCCAAGGCCAACAGAGAGAAGATGACTCAGGTGAGGCTCGGCCGACGCCCGTGCTCCTCCCGTCCTTTCCCCAGTCATTTTCTGCCCGGCTTGATTTCTGACATTA
+
DDCDDFFFFFFFGGGGGGGGGGGHHHHHHHHHHHHHHGHHHGHHHGHHHHHHGGGGGHHHHHHHHHHHHHHHHGHHHGGHHHHHHHHHGGGGGHHGGGGGGGHHGGGGGGGGHHHHGGHGHHHHHHHHHHGGGGGGGGGGGGHHHHGGGGHGHHGGGGGGGGGGGGGFGGGGGGGGGGGGGGGGFFFFFFFFFFFF@DDFFFFFFFFEFFDFFFFFFFFFFFFFFHHFFEFFDFFFFAFFFFFFFFFFFF0
@M05620:45:000000000-G6HP7:1:1101:22480:10370 1:N:0:151
ATCTCTATCTCCTAAAAAGGAAGACAGGGGAGGGAAGATCGGAAGAGCACACGTCTGAACTCCAGTCACGCACTACAATCTCGTATGCCGTCTTCTGCTTGAAAAAAAAAAACACACCCAACCAGATCATAACACCACCCTATCCCCCCGTTCCCCCCAACGTCCCCATCTACATCTCCCCCCAACCTCACCCCTCTACCCTAACACCGTCCCACCCTTTCCTCAACCTCCGACACTGTCCTACCCCATCC
+
AAAAAFFFFFFFGGFGGGGGGGH00BFFFGGGGGGHGGHHACGGGHGHHHHH?GHHFFHHHHHHHGHHGGGGGGHHHHGGHGFGFHHHHGEEHGHGHHHGHHHHHEE/CCCG//0/??//?///.01<1111<<1..<.../00//.<--..;/0/.--........//:0000000///-------///-----:-/9/-/--9//---;--/;-9-////////--//------////////--9--/-
@M05620:45:000000000-G6HP7:1:1101:24413:10403 1:N:0:151
ATCTCTATCTCCTAAAAACCTGTTTAGATTTGGAGATAGACCTTCAGGTTTTTCATCATTTTCTGCATGAATTATACATTGACCACGTTCCAGCGTGGTCAGTTTGCAGCATTCTGTTATTTTGTTTGACAGAGTGTCTTGTTGAGAACATATGTAGGACATGATTTTTTCCTGCAACAGGGAAAATAAAGTATAAGTTTTAAAGATTTATTCTTTAATAAAGGATCTCAAAGCCAGCTTTAGAAAAAGGA
+
DDDDDFFFFFFFGGGGGGGGGGHHHHHHHHHHHHHHHHHHHHHHHHHHHHHGGHHHHIIHHHHHIHHHHHHHHHHHHHHHHHHHHHGHHHHHHHGGGGHHHHHHHHHHHHHHHHHHHHHHHHHHHHHHHHHHHHHHHHHHHHHHHHHHHHHHHHHHHHHHHHHHHHHHHGHHHHHHHHHHHGGHHHHHHHHHHHHHHHHHHHHHHHHHHHHHHHHHHHHHHHHHHHHHHGHHHHHHHGHHHHGHHHHHGGH
@M05620:45:000000000-G6HP7:1:1101:28575:10430 1:N:0:151
CATCCTGACCCTGAAGTACCCGGCTTGATTTCTGACATTAGATCGGAAGAGCACACGTCTGAACTCCAGTCACGCACTACAATCTCGTATGCCGTCTTCTGCTTGAAAAAAAAAAAACAACCCTCCTTTCACTCTACTCATCACCCCTCCCCCAACCCGCTTCCCTCTACTCATATTCCACCTTTGCTCACCTCTTTTCCCAGTCTGCTCATGTCTCTCTTTCATCACCTCCCCTTTTCCTACTCTCTTAC
+
CCCCCFFFFFFFGGGGGGGGGGGGGGGHHHHHHHHHGHHHHHHHHGGFFHHHHHHHGHHHGHHHHHHHHHHHHGHGGGHHHHHBFHGFGHHHHGGGHGFHHHHHHHHHHFG@EF/><///?//0//011111111111<1111100-<....<-<...---..0/0;/0900000000900:.00;00000.0;00;009C000;0000000000090000000:000/0..../:000000000000000
@M05620:45:000000000-G6HP7:1:1101:4063:10502 1:N:0:151
TACCTGTACTGGGGAAGCATTTGAATATCCCCCCATGGTGATGGGGACGGAGAACTGCTCCATAAACACAGGCAACGTGCCTAACTTTCCCGGGAAGATGAAGTCAAAGAGCGACCACAGCTCTTCGGAGGTTATTTTGCATCGGTGAGCCAGACAGAATGATCCGATGAGGGGTGCGAAACTATTTGAGGAAAGGAAGCACCTTTTTATTAAATTTACCTTTTAGCAATCGCCATTCCTACCCTAAAGAT
+
ABAAADDFFFFFAECGGGGGGGHGHGFHHHGGGGEHFGBFFHHHGGEGGGGGGHHHHGHHHHHFHGHGHHGHECEFEGFGHHHHGGGHHHGEEGCGGHHHFGFFGFGGHFHFEDCCGFHCHHHHHHHGDGG?FDGGHHH?1GHA.>C.FGHHGFEBGCGDDDFHHH?FGHHHGG:AABDBGGGGGGGGBCF0=BF?/9CEFFEFFFFFFFFBF/FFBF9BFBFFFFFEFBBEEDDFFF/99BAF/.9BFFB
@M05620:45:000000000-G6HP7:1:1101:4513:10511 1:N:0:151
TACCTGTACTGGGGAAGCATTTGAATATCCCCCCATGGTGATGGGGACGGAGAACTGCTCCATAAACACAGGCAACGTGCCTAACTTTCCCGGGAAGATGAAGTCAAAGAGCGACCACAGCTCTTCGGAGGTTATTTTGCATCGGTGAGCCAGACAGAATGATCCGATGAGGGGTGCGAAACTATTTGAGGAAAGGAAGCACCTTTTTATTAAATTTACCTTTTAGCAATCGCCATTCCTACCCTAAAGAT
+
ABAAAFFDFFFFGGGGGGFGGGFHHFHHCHHGFGECBBBFFGGHHGGGGCEGGHHHHHHHHEHFHHGHFHHHFHAGGHHHHHGFHHHGHHHFGGEFGFFFBGHFHGGHFGHHGCDGGEGGHGHHFFHF?CC<FFFGHHHEGHFE?CECGFFHCHFHHB/<=GHHFHD?GCGGGG:@DA?AFG00;CFGGEG9/BCFF99CFF?FFFFFFFEFFFFBFFFFFFFFFFFEBBBEFFBEBFBFFBA9F.9////
@M05620:45:000000000-G6HP7:1:1101:17860:10515 1:N:0:151
TACCTGTACTGGGGAAGCATTTGAATATCCCCCCATGGTGATGGGGACGGAGAACTGCTCCATAAACACAGGCAACGTGCCTAACTTTCCCGGGAAGATGAAGTCAAAGAGCGACCACAGCTCTTCGGGGGTTTTTTTGCTTCGTGGGGCCAACCAGAATGTTCCGTTGGGGGGGGCGAACCTTTTTGGGGAAGGGAAGCCCCTTTTTATTAATTTACCCTTTTAGCATTCGCCATTCCTCCCCTAAGAAC
+
BBBBBFFFFFFFGGGGGGGGGGHGDHHHHHHGGGEHHHHFHHHHHGGGGGGGGHHHHHHHHHHHHHHHHFHHGHHHEHHHHHHHHHHHHHHGGG@EEFHHGDGHGGHHFFHHGGGGCHHHHHHH22F?/<->-.=EG--:0:0;/..--9-......;/0000;990:9.;@BB---99B--./;FB;-;-AD.9.;...:A.AFFF/9;/;B/;F//;/FFF///;F////;9.;/;///:9..9B///.
@M05620:45:000000000-G6HP7:1:1101:4584:10515 1:N:0:151
CATCCTGACCCTGAAGTACCCCATTGAGCATGGCATCGTCACCAACTGGGACGACATGGAGAAGATCTGGCACCACACCTTCTACAACGAGCTGCGCGTGGCCCCGGAGGAGCACCCAGTGCTGCTGACCGAGGCCCCCCTGAACCCCAAGGCCAACAGAGAGAAGATGACTCAGGTGAGGCTCGGCCGACGCCCGTGCTCCTCCCGTCCTTTCCCCAGTCATTTTCTGCCCGGCTTGATTTCTGACATTA
+
BBBBBFFFFFFFGGGGGGGGGGGHHHHHHHHHHHHHHGHHHGHHHGHHHHHHGGGGGHGHHGHHGHHHHHHHHGHHHGGHHHHHHHHHGGGGGHHGGGGGGGHHGGGGGGGGHHHHGGHHHHHHHHHHHHGGGGGFGGGGGGHGHHGGGGHGHHGGGGGGGGGGGGGGGGGGGGGGGGGGGGGGFFFFFFCFFFCF@DDFBFFFFFFFFFFFFFFBFFFFFFFFFFFFFFFFFFFFFFEFFFFFFFFFFF/
@M05620:45:000000000-G6HP7:1:1101:4069:10520 1:N:0:151
TACCTGTACTGGGGAAGCATTTGAATATCCCCCCATGGTGATGGGGACGGAGAACTGCTCCATAAACACAGGCAACGTGCCTAACTTTCCCGGGAAGATGAAGTCAAAGAGCGACCACAGCTCTTCGGAGGTTATTTTGCATCGGTGAGCCAGACAGAATGATCCGATGAGGGGTGCGAAACTATTTGAGGAAAGGAAGCACCTTTTTATTAAATTTACCTTTTAGCAATCGCCATTCCTACCCTAAAGAT
+
CCCDDFFFFFFFGGGGGGGGGGHHHHHHHHHGGGGHHHGHHHHHHGGGGGGGGHHHHHHHHHHHHHHHHHHHGHHHGHHHHHHHHHHHHHHGGGGGGHHHHHHHHHHHHHHHGGGGGHHHHHHHHHHGGGGEHHHHHHHGHHHGGCGGHHHHHHGHHHHHHHHHHHGGGHHHGGEEGGFGGGGGGGGGEGGCFGFAFFGGGGFFFFFFFFFFFBFFFFFFFFFFFFFFFFFFFFFFFFFFFFFFFFFFFFF
@M05620:45:000000000-G6HP7:1:1101:4520:10529 1:N:0:151
TACCTGTACTGGGGAAGCATTTGAATATCCCCCCATGGTGATGGGGACGGAGAACTGCTCCATAAACACAGGCAACGTGCCTAACTTTCCCGGGAAGATGAAGTCAAAGAGCGACCACAGCTCTTCGGAGGTTATTTTGCATCGGTGAGCCAGACAGAATGATCCGATGAGGGGTGCGAAACTATTTGAGGAAAGGAAGCACCTTTTTATTAAATTTACCTTTTAGCAATCGCCATTCCTACCCTAAAGAT
+
CCCDCFFFFFFFGGGGGGGGGGHHHHHHHHHGGGGHHHFGHHHHHGGGGGGGGHHHHHHHHHHHHHHHHHHHGHHHGHHHHHHHHHHHHHHGGGGGGHHHHHHHHHHHHHHHGGGGGHHHHHHGHHHGGGGEHHHHHHHHHHHGGEGGHGHHHHGHHHHHHHHHHHGGGHHHGGEEGGEDGGGGGGHHGGGFFGFFFFGGGGFFFFFFFHHFFFFFFFFFFFFFFFFFFFFFFFFFFFFFFFFFFFFFFFF
@M05620:45:000000000-G6HP7:1:1101:17872:10535 1:N:0:151
TACCTGTACTGGGGAAGCATTTGAATATCCCCCCATGGTGATGGGGACGGAGAACTGCTCCATAAACACAGGCAACGTGCCTAACTTTCCCGGGAAGATGAAGTCAAAGAGCGACCACAGCTCTTCGGAGGTTATTTTGCATCGGTGAGCCAGACAGAATGATCCGATGAGGGGTGCGAAACTATTTGAGGAAAGGAAGCACCTTTTTATTAAATTTACCTTTTAGCAATCGCCATTCCTACCCTAAAGAT
+
BBBBBFFFFFFFGGGGGGGGGGHHHHHHHHHGGGGHHHFHHHHHHGGGGGGGGHHHHHHHHHHHHHHHHHHHGHHHGHHHHHHHHHHHHHHGGGGGGHHHHHHHGHHHHHHHGGGGGHHHHHHHHHHGGGGDHHHHHHHHGHHGGFGGHHHHHHGHHHHHHHHHHHGFGHHGG-;@EGGGAGGGGGGGGGGFGEFEGFGGFGFFFFFFFFFFFBFFFFFFFFFFFFFEBFBEAADEBFFFFFAFFFFFFFF
@M05620:45:000000000-G6HP7:1:1101:17853:10535 1:N:0:151
TACCTGTACTGGGGAAGCATTTGAATATCCCCCCATGGTGATGGGGACGGAGAACTGCTCCATAAACACAGGCAACGTGCCTAACTTTCCCGGGAAGATGAAGTCAAAGAGCGACCACAGCTCTTCGGAGGTTATTTTGCATCGGTGAGCCAGACAGAATGATCCGATGAGGGGTGCGAAACTATTTGAGGAAAGGAAGCACCTTTTTATTAAATTTACCTTTTAGCAATCGCCATTCCTACCCTAAAGAT
+
CDDCDFFFFFFFGGGGGGGGGGHHHHHHHHHGGGGHHHGHHHHHHGGGGGGGGHHHHHHHHHHHHHHHHHHHGHHHGHHHHHHHHHHHHHHGGGGGGHHHHHHHHHHHHHHHGGGGGHHHHHHHHHHGGGGEHHHHHHHHHHHGGGGGHHHHHHGHHHHHHHHHHHGGGHHHGGFGGGGGGGGGGGHHGGGFGGGGGGGGGGFFFFFFFFHFFFFFFFFFFFFFFFFFFFFFFFFFFFFFFFFFFFFFFFF
@M05620:45:000000000-G6HP7:1:1101:17372:10545 1:N:0:151
ATCTCTATCTCTAAAAACCTGTTTAGATTTGGAGATAGACCTTCAGGTTTTTCATCATTTTCTGCATGAATTATACATTGACCACGTTCCAGCGTGGTCAGTTTGCAGCATTCTGTTATTTTGTTTGACAGAGTGTCTTGTTGAGAACATATGTAGGACATGATTTTTTCCTGCAACAGGGAAAATAAAGTATAAGTTTTAAAGATTTATTCTTTAATAAAGGATCTCAAAGCCAGCTTTAGAAAAAGGAA
+
CCCCCFFFFFFFGGGGGGGGGGHHEGHHHHHHGHHHHHHHHHHHHHHHHHGGHHHHHHHHHHIHHHHHHHHHHHHHHHHHHHHHHGHHHHHHHGGGGHHHHHHHHHHHHHHHHHHHHHHHHH@GHHHHHGHHHHHHHHHHHHHHHHFHHHHHHHHHHHHHHHHHHHHHGHHHHHHHHHHHGGHHHHHHHHGHHHHHHHHHFHGHHHHHHHHHHHHHFGHGDGGHHHHHHHHHHHHHGHHHHHGFHHHGGHH
@M05620:45:000000000-G6HP7:1:1101:23025:10562 1:N:0:151
AGATTACTGCAACAGTTCCCCCTGGACCTGGAAAAGTTTCTTGCCTGGCTTACAGAAGCTGAAACAACTGCCAATGTCCTACAGGATGCTACCCGTAAGGAAAGGCTCCTAGAAGACTCCAAGGGAGTAAAAGAGCTGATGAAACAATGGCAAGTAAGTCAGGCATTTCCGCTTTAGCACTCTTGTGGATCCAATTGAACAATTCTCAGCATTTGTACTTGTAACTGACAAGCCAGGGACAAAACAAAGAT
+
AAABBFFFFFFFGGGFGFGGGGGGHGHHGHHCFFGHGHHHHHHGHHHHHHHHHHHHHGHHHHHHHHGHGHHHGHGEFHHHGFHGHHHHHHFGFHGF/1GHHHHFHGHGGHHHGHHEHHGHHHHFEHGGHHB4FEGHHHHHHHEGHGEGGHHHHGHBFHHHHG2FAGHGHHGGGGGHHHHHHHHHHGFDGHHHHGHHGHFHHHFHHHGHGGEHHCGGHCGGHHHGHHHGEHHHEFFF;EGGFG/9FFG.;:F
@M05620:45:000000000-G6HP7:1:1101:23018:10579 1:N:0:151
AGATTACTGCAACAGTTCCCCCTGGACCTGGAAAAGTTTCTTGCCTGGCTTACAGAAGCTGAAACAACTGCCAATGTCCTACAGGATGCTACCCGTAAGGAAAGGCTCCTAGAAGACTCCAAGGGAGTAAAAGAGCTGATGAAACAATGGCAAGTAAGTCAGGCATTTCCGCTTTAGCACTCTTGTGGATCCAATTGAACAATTCTCAGCATTTGTACTTGTAACTGACAAGCCAGGGACAAAACAAAGAT
+
BBBCCFFFFFFFGGGBGGGGGGGGHHHHHHHHHHHHGHHHHHHHHHHHHHHGHHHHHHHHHHHHHHHHHHHHHHHHHHHHFGHHGHHHHHFHHHGGGGHHHHGHHHHHGHHHHHHHHHHHHGHGGHGFHHHHHGHHHHGHHHHHHHHHHHHHHGHHHHHHHHHHHHHHHHGGGGGHHHHHHHHHHGHGHHHHHHHHHHFFGGHHHHHFHHGHHHHHHHHHHGHHHHHHHHHHGGGGGGGGGGGGGGGGGGF
@M05620:45:000000000-G6HP7:1:1101:13009:10599 1:N:0:151
CATCCTGACCCTGAAGTACCCCATTGAGCATGGCATCGTCACCAACTGGGACGACATGGAGAAGATCTGGCACCACACCTTCTACAACGAGCTGCGCGTGGCCCCGGAGGAGCACCCAGTGCTGCTGACCGAGGCCCCCCTGAACCCCAAGGCCAACAGAGAGAAGATGACTCAGGTGAGGCTCGGCCGACGCCCGTGCTCCTCCCGTCCTTTCCCCAGTCATTTTCTGCCCGGCTTGATTTCTGACATTA
+
CCABCFFFFFFFGGGGGGGGGGGHHHHHHHHHHHHHHGHHHGHHHGHHHHHHGGGGGHHHHHHHHHHHHHHHHGHHHGGHHHHHHHHHGGGGGHHGGGEGGGHHGGGGGGGGHGHHGGHGHHHHHHHHHHGGGGGGGGGGGGHHHHGGGGHGHHGGGGGGGGGGGGGGGGGGGGGGGGGGGGGGFFFFFFFFFFFFCDFFFFFFFFFEFFFFFFFFFFFFFFFFFFFFFFFFFFFFFFFFFFFFFFFFFF0
@M05620:45:000000000-G6HP7:1:1101:5208:10623 1:N:0:151
ATCTCTATCTCCTAAAAACCTGTTTAGATTTGGAGATAGACCTTCAGGTTTTTCATCATTTTCTGCATGAATTATACATTGACCACGTTCCAGCGTGGTCAGTTTGCAGCATTCTGTTATTTTGTTTGACAGAGTGTCTTGTTGAGAACATATGTAGGACATGATTTTTTCCTGCAACAGGGAAAATAAAGTATAAGTTTTAAAGATTTATTCTTTAATAAAGGATCTCAAAGCCAGCTTTAGAAAAAGGA
+
CDCDCFFFFFFFGGGGGGGGGGGHHHHHHHHHHHHHHHHHHHHHHHHHHHHGGHHHHHHHIHHIIHHHHHHHHHHHHHHHHHHHHHGHHHHHHHGGGGHHHHHHHHHHHHGHHHHHHHHHHHHHHHHHGHHHHHHHHHHHHHHHHHGHHHHHHHHHHHHHHHHHHHHHHGHHHHHHHHHHHGGGHHHGHHHHHHGHHHHHHGHHHHHHHGHHHHHHHGHHHFHHHHHHHHHGHHHHHGHHHHGHGHGGGGH
@M05620:45:000000000-G6HP7:1:1101:5198:10639 1:N:0:151
ATCTCTATCTCCTAAAAACCTGTTTAGATTTGGAGATAGACCTTCAGGTTTTTCATCATTTTCTGCATGAATTATACATTGACCACGTTCCAGCGTGGTCAGTTTGCAGCATTCTGTTATTTTGTTTGACAGAGTGTCTTGTTGAGAACATATGTAGGACATGATTTTTTCCTGCAACAGGGAAAATAAAGTATAAGTTTTAAAGATTTATTCTTTAATAAAGGATCTCAAAGCCAGCTTTAGAAAAAGGA
+
CCCCCFFFFFFFGGGGGGGGGGHHHHHHHHHHHHHHHHHHHHHHHHHHHHHGGHHHHHHHHIHHIHHHHHHHHHHHHHHHHHHHHHGHHHHHHHGGGGHHHHHHHHHHHHHHHHHHHHGHHHHHHHHHHHGHHHHHHHHHHHHHHHGHHHHHHHHHHHHHHHHHHHHHHGHHHHHHHHHHHGGGHHHHHGHHHHHGHGGHHHHHHHHHHHHHHGHHHEHHHHGEHHHHHHHGHHHHHGHHHHGFHFHFGGH
@M05620:45:000000000-G6HP7:1:1101:12308:10663 1:N:0:151
AGATTACTGCAACAGTTCCCCCTGGACCTGGAAAAGTTTCTTGCCTGGCTTACAGAAGCTGAAACAACTGCCAATGTCCTACAGGATGCTACCCGTAAGGAAAGGCTCCTAGAAGACTCCAAGGGAGTAAAAGAGCTGATGAAACAATGGCAAGTAAGTCAGGCATTTCCGCTTTAGCACTCTTGTGGATCCAATTGAACAATTCTCAGCATTTGTACTTGTAACTGACAAGCCAGGGACAAAACAAAGAT
+
BBBCCFFFDFBDGGFBFGGGGGGGHHHHHHHHHHHHHHHHHHHHHHHHHHHHHHHHHHHHHHHHHHHHHHHHHHHHHHHHHHHHHHHHHHHHHHGGGGGHHHHHHHHHGHHHHHHHHHHHHHHGEEGEGFHHHGHHHHGHHHHHHHHHHHHHHGHHHHHHHHHHHHHHHHGGGGGHHHHHHHHHHHHGHHHHGHHHHGHGGGHHHHHHHHHHHHHHHFHHHHHHHHHGHHHHHGFGGGGGGFFGGGGGGGF
@M05620:45:000000000-G6HP7:1:1101:27600:10669 1:N:0:151
AGATTACTGCAACAGTTCCCCCTGGACCTGGAAAAGTTTCTTGCCTGGCTTACAGAAGCTGAAACAACTGCCAATGTCCTACAGGATGCTACCCGTAAGGAAAGGCTCCTAGAAGACTCCAAGGGAGTAAAAGAGCTGATGAAACAATGGCAAGTAAGTCAGGCATTTCCGCTTTAGCACTCTTGTGGATCCAATTGAACAATTCTCAGCATTTGTACTTGTAACTGACAAGCCAGGGACAAAACAAAGAT
+
CCCCCFFFFFFFGGGGGGGGGGGGHHHHHHHHGHHHGHHHHGHHHHHHHHHHHHHHHHHHHHHHHHHHHHHHHHHGHHHHHHHHHHHHHHHHHHGFEEHHHHHHHHGHGHHHHHHGHHHFCFGGG?EFHHHHHGHHHHFHHHFHHHHHHGHHHGHHHHHHHHHHHHHHHHGGGGGHGHGHHHHHHFHGHHHHHGHHHGFFHHHHHHHGGHGHHHHHHHHHHFHFHHHFHHHHHGGGGGFEFGFGGGGGGG;
@M05620:45:000000000-G6HP7:1:1101:12298:10678 1:N:0:151
AGATTACTGCAACAGTTCCCCCTGGACCTGGAAAAGTTTCTTGCCTGGCTTACAGAAGCTGAAACAACTGCCAATGTCCTACAGGATGCTACCCGTAAGGAAAGGCTCCTAGAAGACTCCAAGGGAGTAAAAGAGCTGATGAAACAATGGCAAGTAAGTCAGGCATTTCCGCTTTAGCACTCTTGTGGATCCAATTGAACAATTCTCAGCATTTGTACTTGTAACTGACAAGCCAGGGACAAAACAAAGAT
+
AAAABFFFBDDDGGGFGGGGGGGGHHHHHHHHHCHHGHHHHHHHHHHHHHHHHGHHHHHHHHHGHHHHHHHHHHHHHHHHHHHHHGHHHHHHHHGGGGHGHHHHHHHHGHHHHHHHHHHHHHHGGGGFHDGHGGHHHHGHHHHHHHHHGFFHFGHHHHHHHGFGGHHHHHGGGGGGHHHHHHHHHHHGGHHHHFHHFGHGFGHHHHHHHHHHHGHHHHHHHGHHHHHHGHEHGGGGGGGGEFGGFGGGGG;
@M05620:45:000000000-G6HP7:1:1101:15464:10683 1:N:0:151
AGATTACTGCAACAGTTCCCCCTGGACCTGGAAAAGTTTCTTGCCTGGCTTCCAGAAGCTGAAACAACTGCCAATGTCCTACAGGATGCTACCCGTAAGGAAAGGCTCCTAGAAGACTCCAAGGGAGTAAAAGAGCTGATGAAACAATGGCAAGTAAGTCAGGCATTTCCGCTTTAGCACTCTTGTGGATCCAATTGAACAATTCTCAGCATTTGTACTTGTAACTGACAAGCCAGGGACAAAACAAAGAT
+
BBBBBFFFFFDFGGGGGGGGGGGGGHHHHHHHHHHHHHHHHHHHHHHHHHH2FHHHHHHHHHHHHHHHHHHHHHHHHHHHGHHHHHHHHHHHHHGGGGGGHH3BGHHHGHHHHHHHHHHHHHHGD?FEHFGHHGHHHHHHHHHHHHHHHHHHHGHHHHHHHHHHHHHHHHGGGGGHGHBHHHHHHHHGHHHHHHHHHHFHHHHHHHHGHHHHHHHHHFHHHHHHHHHHHHHHGGGGGGGGGGGGGGGGGGG
@M05620:45:000000000-G6HP7:1:1101:15484:10689 1:N:0:151
AGATTACTGCAACAGTTCCCCCTGGACCTGGAAAAGTTTCTTGCCTGGCTTACAGAAGCTGAAACAACTGCCAATGTCCTACAGGATGCTACCCGTAAGGAAAGGCTCCTAGAAGACTCCAAGGGAGTAAAAGAGCTGATGAAACAATGGCAAGTAAGTCAGGCATTTCCGCTTTAGCGCTCTTGTGGATCCAATTGAACAATTCTCAGCATTTGTACTTGTAACTGACAAGCCAGGGACAAAACAAAGAT
+
BBBBBFFFFFFFGGFGGGGGGGGGHHHHHHHHHHHHBGHHHHHHHHHHHHH3FFGHGHHHHHHHHHHHHHHHHHHHHHHHHHGHHFHHHHHHHHGGGGHHFH3FGHHHGHHHHHHHHHHHHHHGA?EEGFHHHGFGHGGGHFHHHHHHHHGFHGHFHHGGFDFGHHHHGHGGGGGHHH-AFGHHHGGGGHHHHHHHHHHHHHHHHHHHHHHHH;GGGFHHHGHHHHGGHGGGGGBFGGGGGFBFGGFGFGF
@M05620:45:000000000-G6HP7:1:1101:28024:10742 1:N:0:151
CATCCTGACCCTGAAGTACCCCATTGAGCATGGCATCGTCACCAACTGGGACGACATGGAGAAGATCTGGCACCACACCTTCTACAACGAGCTGCGCGTGGCCCCGGAGGAGCACCCAGTGCTGCTGACCGAGGCCCCCCTGAACCCCAAGGCCAACAGAGAGAAGATGACTCAGGTGAGGCTCGGCCGACGCCCGTGCTCCTCCCGTCCTTTCCCCAGTCATTTTCTGCCCGGCTTGATTTCTGACATTA
+
DDDDDFFFFFFFGGGGGGGGGGGHHHHHHHHHHHHHHGHHHGHHHGHHHHHHGGGGGHHHHHHHHHHHHHHHHGHHHGGHHHHHHHHHGGGGGHHGGGGGGGHHGGGGGGGGHHHHGGHGHHHHHHHHHHGGGGGGGGGGGGHHHHGGGGHGHHGGGGGGGGGGGGGGGGGGGGGGGGGGGGGGFFFFFFFFFFFFDFFFFFFFFFFEFFFFFFFFFFFFFFFFFFHHFEFFFFFFFFAFFFFFFEFFFF0
@M05620:45:000000000-G6HP7:1:1101:28006:10743 1:N:0:151
CATCCTGACCCTGAAGTACCCCATTGAGCATGGCATCGTCACCAACTGGGACGACATGGAGAAGATCTGGCACCACACCTTCTACAACGAGCTGCGCGTGGCCCCGGAGGAGCACCCAGTGCTGCTGACCGAGGCCCCCCTGAACCCCAAGGCCAACAGAGAGAAGATGACTCAGGTGAGGCTCGGCCGACGCCCGTGCTCCTCCCGTCCTTTCCCCAGTCATTTTCTGCCCGGCTTGATTTCTGACATTA
+
BBAACFFFFFFFGGFGFBFGGGGHHHHHHGHHHHHHHGHHGGHHGGHHHHGHGGGGGHHGHGHHGGHHHHHHHGHHHGGHHHHHHHHHGGGGGHHGGGGGGGHHGGGGGGGGHFHHGGH?GHHHHHHHHHGGGGGGGGGGGGHGHHGGGGEGHHGGGGFGGGGGFGGGFGGGGGGGGGFGGGGGFFFFFFAFFCFF@FFFFFFFFFF.DFDFFFFFFFDBFFFFFFFFFFFFFFFFFFEFFFFFFF/BFF/
@M05620:45:000000000-G6HP7:1:1101:6139:10876 1:N:0:151
TACCTGTACTGGGGAAGCATTTGAATATCCCCCCATGGTGATGGGGACGGAGAACTGCTCCATAAACACAGGCAACGTGCCTAACTTTCCCGGGAAGATGAAGTCAAAGAGCGACCACAGCTCTTCGGAGGTTATTTTGCATCGGTGAGCCAGACAGAATGATCCGATGAGGGGTGCGAAACTATTTGAGGAAAGGAAGCACCTTTTTATTAAATTTACCTTTTAGCAATCGCCATTCCTACCCTAAAGAT
+
CCCCCFFFFFFFGGGGGGGGGGHHHHHHHHHGGGGHHHGHHHHHHGGGGGGGGHHHHHHHHHHHHHHHHHHHGHHHGHHHHHHGHHGHHHHGGGGGGHHHHGHHHHHHHHHHGGGGGHHHHHHGHHHGGGGEHHHHHHHHHHHGGDGGFHHHHHGHHHHHHHHHHHFGGHHHGG;CGGBAFDGGGGGGGGGBFGGGGGGGGGFFFFFFFFFFFFFFFFBFFFFFFFFFFFFFFFFFFFFFFFFFFFFFFFF
@M05620:45:000000000-G6HP7:1:1101:11165:10876 1:N:0:151
CATCCTGACCCTGAAGTACCCCATTGAGCATGGCATCGTCACCAACTGGGACGACATGGAGAAGATCTGGCACCACACCTTCTACAACGAGCTGCGCGTGGCCCCGGAGGAGCACCCAGTGCTGCTGACCGAGGCCCCCCTGAACCCCAAGGCCAACAGAGAGAAGATGACTCAGGTGAGGCTCGGCCGACGCCCGTGCTCCTCCCGTCCTTTCCCCAGTCATTTTCTGCCCGGCTTGATTTCTGACATTA
+
DDDDDFFFFFFFGGGGGGGGGGGHHHHHHHHHHHHHHGHHHGHHHGHHHHHHGGGGGHHHHHHHHHHHHHHHHGHHHGGHHHHHHHHHGGGGGHHGGGGGGGHHGGGGGGGGHHHHGGHHHHHHHHHHHHGGGGGGGGGGGGHHHHGGGGHGHHGGGGGGGGGGGGGGGGGGGGGGGGGGGGGGFFFFFFFFFFFFFFFFFFFFFFFFFFFFFFFFFFFFFFFFFFFFHFFAFFFFFFFFFFFFFFFFFF0
@M05620:45:000000000-G6HP7:1:1101:11177:10891 1:N:0:151
CATCCTGACCCTGAAGTACCCCATTGAGCATGGCATCGTCACCAACTGGGACGACATGGAGAAGATCTGGCACCACACCTTCTACAACGAGCTGCGCGTGGCCCCGGAGGAGCACCCAGTGCTGCTGACCGAGGCCCCCCTGAACCCCAAGGCCAACAGAGAGAAGATGACTCAGGTGAGGCTCGGCCGACGCCCGTGCTCCTCCCGTCCTTTCCCCAGTCATTTTCTGCCCGGCTTGATTTCTGACATTA
+
CCCBCFFFFFFFGGGGGGGGGGGHHHHHHHHHHHHHHGGHHGHGHGHHHHHHGGGGGHHHHHHHHHHHHHHHHGHHHGGHHHHHHHHHGGGGGHHGGGGGGGHHGGGGGGGGHGHHGGHGHHHHHHHHHHGGGGGGGGGGGGHHHHGGGGHGHHGGGGGGGGGGGGGGGGGGGGGGGGGGGGGGFFFFFFFFFFFFDFFEFFFFFFFEDFFFFFFFFFDBFFFFFFFFFFFFBFFFFF?FEFFFFFFFFF/
@M05620:45:000000000-G6HP7:1:1101:4027:10917 1:N:0:151
TACCTGTACTGGGGAAGCATTTGAATATCCCCCCATGGTGATGGGGACGGAGAACTGCTCCATAAACACAGGCAACGTGCCTAACTTTCCCGGGAAGATGAAGTCAAAGAGCGACCACAGCTCTTCGGAGGTTATTTTGCATCGGTGAGCCAGACAGAATGATCCGATGAGGGGTGCGAAACTATTTGAGGAAAGGAAGCACCTTTTTATTAAATTTACCTTTTAGCAATCGCCATTCCTACCCTAAAGAT
+
CCCCCFFFFFFFGGGGGGGGGGHHHHHHHHHGGGGHHHHHHHHHHGGGGGGGGHHHHHHHHHHHHHHHHHHHGHHHGHHHHHHHHHHHHHHGGGGGGHHHHHHHHHHHHHHHGGGGGHHHHHHHHFHGGGGEHFHHHHHGHHHGDEGGHHHHHHGHHGHHHHHHHHFGGFHHGGCEGGGGGGGGGGGGGGGFFFFCFGGFGGFFFFFFFF0BF0FFFFFFFFFFFFFFFFFFFDDFFFFFFF.ABFFFFFF
@M05620:45:000000000-G6HP7:1:1101:4005:10918 1:N:0:151
TACCTGTACTGGGGAAGCATTTGAATATCCCCCCATGGTGATGGGGACGGAGAACTGCTCCATAAACACAGGCAACGTGCCTAACTTTCCCGGGAAGATGAAGTCAAAGAGCGACCACAGCTCTTCGGAGGTTATTTTGCATCGGTGAGCCAGACAGAATGATCCGATGAGGGGTGCGAAACTATTTGAGGAAAGGAAGCACCTTTTTATTAAATTTACCTTTTAGCAATCGCCATTCCTACCCTAAAGAT
+
ABBAAFFFFFFFGGFEGGGGGFHHGHHHHHHEGGGHGHEGFGHGHGGGGGGFGGHHGGHHHHHHHHHHHHHHGHHHGHHHHHHGGHHHHGHFGGGGGHHHFGGFGHHGHHHFECFGGHHHFGHHHFGGEDGEHHHGHGHGGHHGGGGFH<FFG.EHHHFFHHHGGGAEGFHHGG;ACD9CGGGFFGGG0;C:;FC9CBFE/CAFFFFFFFFFFFFFFFFFFFFFFFFFFF/E.ADAB/FFFF?AFFFFFFF
@M05620:45:000000000-G6HP7:1:1101:28166:10924 1:N:0:151
CATCCTGACCCTGAAGTACCCCATTGAGCATGGCATCGTCACCAACTGGGACGACATGGAGAAGATCTGGCACCACACCTTCTACAACGAGCTGCGCGTGGCCCCGGAGGAGCACCCAGTGCTGCTGACCGAGGCCCCCCTGAACCCCAAGGCCAACAGAGAGAAGATGACTCAGGTGAGGCTCGGCCGACGCCCGTGCTCCTCCCGTCCTTTCCCCAGTCATTTTCTGCCCGGCTTGATTTCTGACATTA
+
DCDDDFFFFFFFGGGGGGGGGGGHHHHHHHHHHHHHHGHHHGHHHGHHHHHHGGGGGHHGHHHHHHHHHHHHHGHHHGGHHHHHHHHHGGGGGHHGGGGGGGHHGGGGGGGGHHHHGGHHHHHHHHHHHHGGGGGGGGGGGGHHHHGGGGHGHHGGGGGGGGGGGGGGGGGGGGGGFGGGGGGGFFFFFFCFFFFFDFFFFFFFFFFFFFFFFFFFFFFFFFFFFFHFHFFFFFFFFFFFFFFFFFFFFF0
@M05620:45:000000000-G6HP7:1:1101:4030:10937 1:N:0:151
TACCTGTACTGGGGAAGCATTTGAATATCCCCCCATGGTGATGGGGACGGAGAACTGCTCCATAAACACAGGCAACGTGCCTAACTTTCCCGGGAAGATGAAGTCAAAGAGCGACCACAGCTCTTCGGAGGTTATTTTGCATCGGTGAGCCAGACAGAATGATCCGATGAGGGGTGCGAAACTATTTGAGGAAAGGAAGCACCTTTTTATTAAATTTACCTTTTAGCAATCGCCATTCCTACCCTAAAGAT
+
BCCCCFFFFFFFGGGGGGGGGGHHHHHHHHHGGGGHHHGHHHHHHGGGGGGGGHHHHHHHHHHGHHHHHGHHGHHHGHHHHHHHHHHHHHHGGGGGGHHHHHHHHHHHHHGHGGGGGHHHHHHHHHHGGGGGHHHHHHHHHHHGDEFGHFHHHHGHHHHHHHHHHHGGGHHHGGGFGGDGGGGGGGGGFFFCFGFFFGGGGGFFFFFFFFFFFFFFFFFFFFFFFFFFFFFFFFFFFFFFFFFFFFFFFFF
@M05620:45:000000000-G6HP7:1:1101:24660:10945 1:N:0:151
AGATTACTGCAACAGTTCCCCCTGGACCTGGAAAAGTTTCTTGCCTGGCTTACAGAAGCTGAAACAACTGCCAATGTCCTACAGGATGCTACCCGTAAGGAAAGGCTCCTAGAAGACTCCAAGGGAGTAAAAGAGCTGATGAAACAATGGCAAGTAAGTCAGGCATTTCCGCTTTAGCACTCTTGTGGATCCAATTGAACAATTCTCAGCATTTGTACTTGTAACTGACAAGCCAGGGACAAAACAAAGAT
+
CCCCDFFFFFFFGGGGGGGGGGGGFGHHHHHHHHHHHHHHHHHHHHHHHHHHHHHHHHHHHHHHHHHHHHHHHHHHHHHHHHHHHHHHHHHHHHGGGGHHHHHHHHHHGHHHHHHHHHHHHGHGGHGGHHHHHGHHHHGHHHHHHHHHHHHHHGHHHHHHHHHHHHHHHHGGGGGHHHGHHHHHHGHGHHHHHHHHHHFGHHHHHHHHHHHHHGHHHHHHHHHGHHHHHGHHHGFGGGGGGGGGGGGGGFC
@M05620:45:000000000-G6HP7:1:1101:21474:10977 1:N:0:151
CATCCTGACCCTGAAGTACCCCATTGAGCATGGCATCGTCACCAACTGGGACGACATGGAGAAGATCTGGCACCACACCTTCTACAACGAGCTGCGCGTGGCCCCGGAGGAGCACCCAGTGCTGCTGACCGAGGCCCCCCTGAACCCCAAGGCCAACAGAGAGAAGATGACTCAGGTGAGGCTCGGCCGACGCCCGTGCTCCTCCCGTCCTTTCCCCAGTCATTTTCTGCCCGGCTTGATTTCTGACATTA
+
CCCCCFFFFFFFGGGGGGGGGGGHHHGHHFHHHHHHHGHHHGHGHGHHHHHHGGGGGHHFHHHHHHHHHHHHHGHHHGGHHHHHHHHHGEGGGHHGGGGGGGHHGGGGGGGGHHHHGGHFHHHHHHHHHHGGGGGGGGGGGGHHHHGGGGHGHHGGGGGGGGGGGGGGGGGGGGGGGGGGGGGFFCFDFDFFFFFFFFFFFFFFFFFFFFFFFFFFFFFBFFFFFFFFFEFEDFACCF:BFFFFFBFBFF/
@M05620:45:000000000-G6HP7:1:1101:12033:10980 1:N:0:151
TACCTGTACTGGGGAAGCATTTGAATATCCCCCCATGGTGATGGGGACGGAGAACTGCTCCATAAACACAGGCAACGTGCCTAACTTTCCCGGGAAGATGAAGTCAAAGAGCGACCACAGCTCTTCGGAGGTTATTTTGCATCGGTGAGCCAGACAGAATGATCCGATGAGGGGTGCGAAACTATTTGAGGAAAGGAAGCACCTTTTTATTAAATTTACCTTTTAGCAATCGCCATTCCTACCCTAAAGAT
+
CCCCCFFFFFFFGGGGGGGGGGHHHHHHHHHGGGGHHHHHHHHHHGGGGGGGGHHHHHHHHHHHHHHHHHHHGHHHGHHHHHGHHHHHHHHGGGEEEHHHHHHHHHHHHHHHGGGGGHHHHHHHHHHGGGGGHHHHHHHHHHHGDEFGGFHHHHGHHHGHHHHHHHEGGHHHDGEFGGGGGGGGGGGGGGGFGGFFGFGGGGFFFFFFFFFFFFFFFFFFFFFFFFFFFFFEFFFFFFFFFFFFFFFBFFF
@M05620:45:000000000-G6HP7:1:1101:8677:10983 1:N:0:151
TACCTGTACTGGGAAGCATTTGAATATCCCCCCATGGTGATGGGGACGGAGAACTGCTCCATAAACACAGGCAACGTGCCTAACTTTCCCGGGAAGATGAAGTCAAAGAGCGACCACAGCTCTTCGGAGGTTATTTTGCATCGGTGAGCCAGACAGAATGATCCGATGAGGGGTGCGAAACTATTTGAGGAAAGGAAGCACCTTTTTATTAAATTTACCTTTTAGCAATCGCCATTCCTACCCTAAAGATC
+
CCCCCFFFFFFFGGGGGGGGGGHHHHHHHHGGGGHHHHHHHHHHGGGGGGG0FGHHHHHHHHHHHHHHHHHGHHHGHHHHHHHHHHHHHHGGGGGGHHHHHHHHHHHHHHHGGGGGHHGHHHHHHHGEGGGHHHHHHHHHHHGGGGGHHHHHHGHHHHHHHHHHHDGGHHHGGEFGGDCGGGGGGGGGFGBGGGGGGGGGGGGGFFFFFFFFFFFFFFFFFFFFFFFFFFFFF.AFFFFFFFFFFFBFFFF
@M05620:45:000000000-G6HP7:1:1101:12040:10998 1:N:0:151
TACCTGTACTGGGGAAGCATTTGAATATCCCCCCATGGTGATGGGGACGGAGAACTGCTCCATAAACACAGGCAACGTGCCTAACTTTCCCGGGAAGATGAAGTCAAAGAGCGACCACAGCTCTTCGGAGGTTATTTTGCATCGGTGAGCCAGACAGAATGATCCGATGAGGGGTGCGAAACTATTTGAGGAAAGGAAGCACCTTTTTATTAAATTTACCTTTTAGCAATCGCCATTCCTACCCTAAAGAT
+
BBBBBFFFFFFFGGGGGGGGGGHHDHHHHHHGGGEHHHHGHGHHHGAFGGGGGHHHHHHHHFHBHHHHHGHHGHFHGHHHHHHFGHHHHHHGGGEEFCHHHHHHHHHHGHHHFGGGGHHHHHHHHHHGGGGGHFHHHHHHHHHGD<EGHHHHHGGHHHHHHHHHHHDDGHHHGG:CGGGGGCGFGGGGGEGCFGGG/CFGGGFFFFFFFFFFBFFFFFFFFFFFFFFFFFFFFFDFFFFFFFFFFFFFFFF
@M05620:45:000000000-G6HP7:1:1101:5090:11005 1:N:0:151
AGATTACTGCAACAGTTCCCCCTGGACCTGGAAAAGTTTCTTGCCTGGCTTACAGAAGCTGAAACAACTGCCAATGTCCTACAGGATGCTACCCGTAAGGAAAGGCTCCTAGAAGACTCCACGGGAGTAAAAGAGCTGATGAAACAATGGCAAGTAAGTCAGGCATTTCCGCTTTAGCACTCTTGTGGATCCAATTGAACAATTCTCAGCATTTGTACTTGTAACTGACAAGCCAGGGACAAAACAAAGAT
+
AA>AB5DFFFDDGGBGGGGGGGGGEHHHHHH4GBGFGHHHHHHHHHHHHHHBGHFHHGHHHHGGHHHHHHHHGFGHHHHHFGHGBGGHHGFHHHGE?1BGFG3BGGHHGHHHDFHHHHHHB0?EG/EECFGBG?GHHHHHH2FHHHEG1FFCHGHHHHHHGHHGHHHHHHGGGGGGBGGHHHHHHHHGBCHGH0DHH=GH0<DHHHFHHGHHH;CCCCGGHH0GGHG0;:FFFGGFGGGG?.FFFGA?F/C
@M05620:45:000000000-G6HP7:1:1101:5108:11005 1:N:0:151
AGATTACTGCAACAGTTCCCCCTGGACCTGGAAAAGTTTCTTGCCTGGCTTACAGAAGCTGAAACAACTGCCAATGTCCTACAGGATGCTACCCGTAAGGAAAGGCTCCTAGAAGACTCCAAGGGAGTAAAAGAGCTGATGAAACAATGGCAAGTAAGTCAGGCATTTCCGCTTTAGCACTCTTGTGGATCCAATTGAACAATTCTCAGCATTTGTACTTGTAACTGACAAGCCAGGGACAAAACAAAGAT
+
BBBBBFFFFFFFGGGGGGGGGGGGAGHHHHHHHHHHGHHHHHHHHHHHHHHHHHHHHHHHHHHHHHHHHHHHHHHHHHHHHHHHFHHHHHHHHHGGGGHHHHCGHGHHGHHHHHHHHHHHGHHGGHGGHHHHHGHHHHGHHDHHHHHHHGHHHGHHHHHHGHHHHHHHHHGGGGGGFHHHHHHHGHHGHHHHHHHHHDGHGFGHHHHHHHHHHHHHHFHHHGHHHHHFHHHHHGGGGGGGEFFFGGGGGGF
@M05620:45:000000000-G6HP7:1:1101:19607:11012 1:N:0:151
AGATTACTGCAACAGTTCCCCCTGGACCTGGAAAAGTTTCTTGCCTGGCTTACAGAAGCTGAAACAACTGCCAATGTCCTACAGGATGCTACCCGTAAGGAAAGGCTCCTAGAAGACTCCAAGGGAGTAAAAGAGCTGATGAAACAATGGCAAGTAAGTCAGGCATTTCCGCTTTAGCACTCTTGTGGATCCAATTGAACAATTCTCAGCATTTGTACTTGTAACTGACAAGCCAGGGACAAAACAAAGAT
+
BBABBFFFFFFFGGGGGGGGGGGGHHHHHHHGGHHHHHHHHHHHHHHHHHHHHHHHHHHHHHHGHHHHHHHHHHHHHHHHHHHHHEHGHHHHHHGGGGHHHHHHHHHHGHHHHHHHHHHHHHHGEEFFHHHHHGHHHHHHHFHHHHHHHHHHHGHHHHHHHHHHHHHHHHGGGGGHHHHHHHHHHGHGGHHGHHHHHGHGHHHGHHHHHHHHHHHHHGHHHFHHHHHEGHHHGGGGGGGGGGGGGGGGGGG
@M05620:45:000000000-G6HP7:1:1101:10638:11013 1:N:0:151
AGATTACTGCAACAGTTCCCCCTGGACCTGGAAAAGTTTCTTGCCTGGCTTACAGAAGCTGAAACAACTGCCAATGTCCTACAGGATGCTACCCGTAAGGAAAGGCTCCTAGAAGACTCCAAGGGAGTAAAAGAGCTGATGAAACAATGGCAAGTAAGTCAGGCATTTCCGCTTTAGCACTCTTGTGGATCCAATTGAACAATTCTCAGCATTTGTACTTGTAACTGACAAGCCAGGGACAAAACAAAGAT
+
AAAABFFF@B4BBFABBBBGGGGGHHHHGEFFGGHHGHHHHHHHHHHHHHHHHHBDBFGHHFHHHHHHHHHHHHHADDFHHHHHGFHGHHHHHHGGGGFGHHHGHHGHGHHHHHHHHHHHHFHGEEFEGEGHHEHHHHHHHHHHHHHH?FFFHGHHHHHHHHFHHHHHHHGGGGGHHHHHHHHHHHHGGHHHHHHHHBDFFCGHHHHHHHHHHHHGHFHHHFHHHHHGHGHHHGFGFGGGGGFFGGGGFGC
@M05620:45:000000000-G6HP7:1:1101:26323:11018 1:N:0:151
AAACCAAGCAGACACTCACCGCTCCCTCGCCACAGGCCAATAGTTTGTCCTCACTGAGTTGGCAACAAGTGGCTGCTGTGGCTGCCATTTTTCTGGTGATGGCCATCAGCTCCGACGAGGTCAGCTGGGGGGCTTTCTTTGTGTAAGCAACGAGAAACCTGAATGAAGCATTTTTTAACTAAGTCCTGCTGAGTCATTCATGAGTTTTTAGCCGCCTTGCTTCTTCTCACAGACTCTCTACTCTCATGCCA
+
?AABBAAFAB4>FGGCGFGGECGGGGFGFGGGGH2EEFEEGFGHHHGGEGGHHH5EGEGGGGFFHHHGG@DDF1?FFGHFFF11FFEHE@4BFGBFHG3EEFFGHGHFHHFHH/@EE/</??GGHFFF?CG@GBGG0CFF0;BFFBBBFBFBFADFEFFFF/99BBBFFFFFFFFBEFFFFFF9BBFBFFBB9BFFFFFFB9/9FFFFFFFFF.-9A./BF//BFB///BF/:FFFFFFFF/BBFBB//B/
@M05620:45:000000000-G6HP7:1:1101:14327:11043 1:N:0:151
CATCCTGACCCTGAAGTACCCGGCTTGATTTCTGACATTAGATCGGAAGAGCACACGTCTGAACTCCAGTCACGCACTACCATCTCGTATGCCGTCTTCTGCTTGAAAAAAAAAAAAAAACCAAAGATCCAAACCAAACAAGAAAACGATGACAAACACAGAAAAAACAAATATAGAATAGAATGATGGTAGTATGAGGGTGGTGAGTAAGTAGCACAATAGTGTAACAAAAATTTGAAGCACTGAGGTTG
+
EEEEEFFFFFFFGGGGGGGGGGGGGGGHHHHHHHHHHHHHHHHHHGG2FHHHHHHHGHHHGHHHHHHHHHHHHGHGGGHH2GHFHHHGGHHHHGGGHGHHHHHHCHHH3FF/>CG/>>//>..<.0<11<111.<....../////<:..<10:1/.....00</.-..9.11111111:011110110:11011111/...-..1.1111111110//01111:11110...:01111100/0/<0.///
@M05620:45:000000000-G6HP7:1:1101:16036:11064 1:N:0:151
AGATTACTGCAACAGTTCCCCCTGGACCTGGAAAAGTTTCTTGCCTGGCTTACAGAAGCTGAAACAACTGCCAATGTCCTACAGGATGCTACCCGTCAGGAACGGCTCCTAGAAGACTCCAAGGGAGTAAAAGAGCTGATGCAACAATGGCAAGTAAGTCAGGCATTTCCGCTTTAGCACTCTTGTGGATCCAATTGAACAATTCTCAGCATTTGTACTTGTAACTGACAAGCCAGGGACAAAACAAAGAT
+
A>AABFFF5D4DGGFGGGGGGGGGCHHHHHHHFHHHGHHHHHHHHHHHHHHCHHHHHHHHHHHHHHHHHHHH3GGGHHHHHHHHBGH3GH@GHHGG1BEHHH1?EEGGGHHHHHFBGHHH333?E?EGHBHHHFHHHH1GH1FGHHHHHBGHHGHHHHHHHHHHHHHHHHGGGGGHGHHHHGHHHFHGGHHHHEHHHHHHHHHHHHHHFHHHHFHHHFHHGH0GGHHGFGGGGGGGGGGG?F/CFEGGGGG
@M05620:45:000000000-G6HP7:1:1101:18394:11098 1:N:0:151
TACCTGTACTGGGGAAGCATTTGAATATCCCCCCATGGTGATGGGGACGGAGAACTGCTCCATAAACACAGGCAACGTGCCTAACTTTCCCGGGAAGATGAAGTCAAAGAGCGACCACAGCTCTTCGGAGGTTATTTTGCATCGGTGAGCCAGACAGAATGATCCGATGAGGGGTGCGAAACTATTTGAGGAAAGGAAGCACCTTTTTATTAAATTTACCTTTTAGCAATCGCCATTCCTACCCTAAAGAT
+
CCCCCFFFFFFFGGGGGGGGGGHHHHHHHHHGGGGHHHHHHHHHHGGGGGGGGHHHHHHHHHHHHHHHHHHHGHHHGHHHHHHHHHHHHHHGGGGGGHHHHHHHHHHHHHHHGGGGCHHHHHHHHHHGGGGGHHHHHHHHHHHGGGGFGGHHHGGHHHHHHHHHHHGGGHHHGGCEGGGGGGGFGGGGGGGGGGGG//AEFGFFFFFFFFFFFFFFFFFFFFFFFFFFFFFFFFFFFFFFFFFFFFFFFFF
@M05620:45:000000000-G6HP7:1:1101:18408:11114 1:N:0:151
TACCTGTACTGGGGAAGCATTTGAATATCCCCCCATGGTGATGGGGACGGAGAACTGCTCCATAAACACAGGCAACGTGCCTAACTTTCCCGGGAAGATGAAGTCAAAGAGCGACCACAGCTCTTCGGAGGTTATTTTGCATCGGTGAGCCAGACAGAATGATCCGATGAGGGGTGCGAAACTATCTGAGGAAAGGAAGCACCTTTTTATTAAATTTACCTTTTAGCAATCGCCATTCCTACCCTAAAGAT
+
BBBBBFFFFDDFCCACE4BFFEEDHEGFFHBAAEECGHAEGHDEGGGGGCGGGHHGHHHHFEGFHHGHHHGFGHHFCHHHHFF@GGHHHHHGGG?EEADE?BF?FGHFFFCHGGGC@HHCEHHGFHEGFGGEHHHHHHHHHHHGGFGFHHHHHHGGHHHHHHHHHHEGFHHHGG:AEGEGGGGGG;FFGGGFGGFG/9AEFFEFFFFFFFFFFFFFFFFFFFFFFFFFFFFFFFFFFFFFBB9AFFFFFFF
@M05620:45:000000000-G6HP7:1:1101:19803:11117 1:N:0:151
CATCCTGACCCTGAAGTACCCCATTGAGCATGGCATCGTCACCAACTGGGACGACATGGAGAAGATCTGGCACCACACCTTCTACAACGAGCTGCGCGTGGCCCCGGAGGAGCACCCAGTGCTGCTGACCGAGGCCCCCCTGAACCCCAAGGCCAACAGAGAGAAGATGACTCAGGTGAGGCTCGGCCGACGCCCGTGCTCCTCCCGTCCTTTCCCCAGTCATTTTCTGCCCGGCTTGATTTCTGACATTA
+
DDDDEFFFFFFFGGGGGGGGGGGHHHHHHHHHHHHHHGHHHGHHHEHHHHHHGFFEGHHFFHGHEEEGHFFGHGHHEGFHHHHFHHHHCEEEGFGEFG>EEGHHGGG@FGGGFGHHGFGGHHHFFHGFHHCCG@FGGGGGFGHHHHGGGGHGHHGAEFGFB/AFGFFFGFGFFGGGFFBFGGAFFFFFFFFFFFF>-.9AFFFFFFF<BDFFFFFFFFD0BFFFFFFFFFFFFAAFAFAFFF1BBBFBBF1
@M05620:45:000000000-G6HP7:1:1101:11461:11184 1:N:0:151
ATCTCTATCTCCTAAAAACCTGTTTAGATTTGGAGATAGACCTTCAGGTTTTTCATCATTTTCTGCATGAATTATACATTGACCACGTTCCAGCGTGGTCAGTTTGCAGCATTCTGTTATTTTGTTTGACAGAGTGTCTTGTTGAGAACATATGTAGGACATGATTTTTTCCTGCAACAGGGAAAATAAAGTATAAGTTTTAAAGATTTATTCTTTAATAAAGGATCTCAAAGCCAGCTTTAGAAAAAGGA
+
DDDDDFFFFFFFGGGGGGGGGGHHHHHHHHHHHHHHHHHHHHHHHHHHHHHGGHHHHHHHHIIIIHHHHHHHHHHHHHHHHHHHHHGHHHHHHHGGGGHHHHHHHHHHHHHHHHHHHHHHHHHHHHHHHHHHHHHHHHHHHHHHHHHHHHHHHHHHHHHHHHHHHHHHHGHHHHHHHHHHHGGHHHHHHHHHHHHHHHHHHHHHHHHHHHHHHHHHHHHHHHHHHHHHHHHHHHHHHGHHHHHHHHHHGGH
@M05620:45:000000000-G6HP7:1:1101:11444:11194 1:N:0:151
ATCTCTATCTCCTAAAAACCTGTTTAGATTTGGAGATAGACCTTCAGGTTTTTCATCATTTTCTGCATGAATTATACATTGACCACGTTCCAGCGTGGTCAGTTTGCAGCATTCTGTTATTTTGTTTGACAGAGTGTCTTGTTGAGAACATATGTAGGACATGATTTTTTCCTGCAACAGGGAAAATAAAGTATAAGTTTTAAAGATTTATTCTTTAATAAAGGATCTCAAAGCCAGCTTTAGAAAAAGGA
+
AAABBFFFFFFFGGCGG4EGGGHHHGFHHHHGFFHFHHHFGHHHHHHGHHHGGHFHHHHHHHHHHHGHHFHHHGHHHHGHFGGHFHGHHHHHGHGGGGHHHHHHHGHHHHEHHHHHHHFHHHHHHHHHHHEGHHHHHHHHHHHHGFHFHHHHHHHHHGFHHGGHHHHHHGHHHHHHDGGFEFGGHFFDGHGHHHHFFGGHHGHGHHHHHGHHHHHHHHHHHGDGGGHHHHHHGHFHHGHHHGHGBFHF?.;
@M05620:45:000000000-G6HP7:1:1101:2905:11198 1:N:0:151
CATCCTGACCCTGAAGTACCCCATTGAGCATGGCATCGTCACCAACTGGGACGACATGGAGAAGATCTGGCACCACACCTTCTACAACGAGCTGCGCGTGGCCCCGGAGGAGCACCCAGTGCTGCTGACCGAGGCCCCCCTGAACCCCAAGGCCAACAGAGAGAAGATGACTCAGGTGAGGCTCGGCCGACGCCCGTGCTCCTCCCGTCCTTTCCCCAGTCATTTTCTGCCCGGCTTGATTTCTGACATTA
+
CCDBBFFFFFFFGGGGGGGGGGGHHHHHHHHHHHHHHGHHHGHHHGHHGHHHGGGGGHHGHGHHGHHHHHHHHGHHGFGHHHHHHHHHGGGGGHHGGGGGGGFHGGGGGGGGHEHHGGHGHHHHHHHHHHGGGGGGGGGGGGHHHHGGGGHGHHGGGGGGGGGGGGGGGGGGFGGGGGGGGGGGFFFFFFFFAFFFDFDAFFFFFFFAFFFFFFFFFFFBFFFFFFFFFEFFFFFFFFAFFFFFFEBFFF0
@M05620:45:000000000-G6HP7:1:1101:11462:11202 1:N:0:151
ATCTCTATCTCCTAAAAACCTGTTTAGATTTGGAGATAGACCTTCAGGTTTTTCATCATTTTCTGCATGAATTATACATTGACCACGTTCCAGCGTGGTCAGTTTGCAGCATTCTGTTATTTTGTTTGACAGAGTGTCTTGTTGAGAACATATGTAGGACATGATTTTTTCCTGCAACAGGGAAAATAAAGTATAAGTTTTAAAGATTTATTCTTTAATAAAGGATCTCAAAGCCAGCTTTAGAAAAAGGA
+
BBBBBFFFFFFFGGFGGGGGGGHHHGHHHHHHHHHHHHHGHHHHHHHHHHHGGHHHHHHHHHHHHHHHHHHHHHHGHHHHHHHHHHGHHHHHHHGGGGHHHHHHHHHHHHHHHHHHHHHHHHHHHHHHHHHHHHGHHHHHHHHHEGHHHHHHHHHHHHHHHHHEFHHHHGHHHHHHHHGHHGFHEBGDFGGHHHBGHHHHHHHFHFGHHHHHHHHHHHHHHHHGHHHHHHHHHHHHGGHHH00CHFCG?DF
@M05620:45:000000000-G6HP7:1:1101:25061:11225 1:N:0:151
TACCTGTACTGGGGAAGCGTGTAGCAATCGCCATTCCTACCTAAAGATCGGAAGAGCACACGTCTGAACTCCAGTCACGCACTACAATCTCGTATGCCGTCTTCTGCTTGAAAAAAAAAAAAAAAAAAAAAAAAATGAAGAAGAAATTTGATATCTAAAAAAAATAAAAAATAATATATTAAAACATAATAAACTCCGAACAAAATGTAACACAATATAGCGCATGCGGCTACAGCAAATGTATTCTGTTT
+
CCCCCFFFFFFFGGGGGGFEFGHHHHHHHGGGGGHHHHHHHHHHHHHHHHGGGGHHHHHHHGHHHGHHHHHHHHHHHHGHGGGHHHHHFHHHGGHHHHGGGHGHHHHHHHFHHHHGGGGF<</-->-<-:----;.00000//99/0000;000000:0:0---.;0000-90000000000009.000:0000000.-.--/..:0000000..000000---:.0.---./000//0000000000000
@M05620:45:000000000-G6HP7:1:1101:19581:11248 1:N:0:151
ATCTCTATCTCCTAAAAACCTGTTTAGATTTGGAGATAGACCTTCAGGTTTTTCATCATTTTCTGCATGAATTATACATTGACCACGTTCCAGCGTGGTCAGTTTGCAGCATTCTGTTATTTTGTTTGACAGAGTGTCTTGTTGAGAACATATGTAGGACATGATTTTTTCCTGCAACAGGGAAAATAAAGTATAAGTTTTAAAGATTTATTCTTTAATAAAGGATCTCAAAGCCAGCTTTAGAAAAAGGA
+
CCDDDFFFFFFFGGGGGGGGGGHHHHHHHHHHHFHHHHHHHHHHHHHHHHHGGHHHHHHHHHHHHHHHHHHHHHHHHHHHHHHHHHGHHHHHHHGGGGHHHHHHHHHHHHHHHHHHHHHHHHHHHHHHHHHHHHHHHHHHHHHHHHHHHHHHHHHHHHHHHHHHHHHHHGHHHHHHHHHHHGGHHHHHHHHHHHHHHHHHHHHHHHHHHHHHHHHHHHHHHHHHHHHHHHHHHHHHHGHHHHHGHHHHGGH
@M05620:45:000000000-G6HP7:1:1101:19575:11265 1:N:0:151
ATCTCTATCTCCTAAAAACCTGTTTAGATTTGGAGATAGACCTTCAGGTTTTTCATCATTTTCTGCATGAATTATACATTGACCACGTTCCAGCGTGGTCAGTTTGCAGCATTCTGTTATTTTGTTTGACAGAGTGTCTTGTTGAGAACATATGTAGGACATGATTTTTTCCTGCAACAGGGAAAATAAAGTATAAGTTTTAAAGATTTATTCTTTAATAAAGGATCTCAAAGCCAGCTTTAGAAAAAGGA
+
BBBBBFFFFFFFGGGGGGGGGGHHHHHHHHHHHHHHHHHGHHHHHHHHHHHGGHHHHHHHHHHHHHHHHHHHHHHHHHHHHHHHHHGHHHHHHHGGGGHHHHHHHHHHHHHHHHHHHHHHHHHHHHHHHHHHHHHHHHHHHHHHHHHHHHHHHHHHHHHHHHHHHHHHHGHHHHHHHHHHHGGHHHHHHHHHHHHGHGGHHHHHHHHHHHHHHHHHHHHHHHHHHHHHHHGHHHHHHGHHHHHFGHHHGGG
@M05620:45:000000000-G6HP7:1:1101:6506:11275 1:N:0:151
TACCTGTACTGGGGAAGCATTTGAATATCCCCCCATGGTGATGGGGACGGAGAACTGCTCCATAAACACAGGCAACGTGCCTAACTTTCCCGGGAAGATGAAGTCAAAGAGCGACCACAGCTCTTCGGAGGTTATTTTGCATCGGTGAGCCAGACAGAATGATCCGATGAGGGGTGCGAAACTATTTGAGGAAAGGAAGCACCTTTTTATTAAATTTACCTTTTAGCAATCGCCATTCCTACCCTAAAGAT
+
CCCCCFFFFFFFGGGGGGGGGGHHHHHHHHHGGGGHHHGHHHHHHGGGGGGGGHHHHHHHHHHHHHHHHHHHGHHHGHHHHHHHHHHHHHHGGGGGGHHHHHHHGHHHHHHGGGGGCHGHHHHHHFHGEDGGHGHHHHHHFHHG.CGEHFHHGFGFHHHHHHHHHH?DGHHHGG.@ADDGGGGFFGGGGGGGGFFFEBFGGGFFFFFFFFFFFFFFFFFFFFFFFFFFBFFEEFDEFFFFFFAAFFFFF9:
@M05620:45:000000000-G6HP7:1:1101:17125:11307 1:N:0:151
CATCCTGACCCTGAAGTACCCCATTGAGCATGGCATCGTCACCAACTGGGACGACATGGAGAAGATCTGGCACCACACCTTCTACAACGAGCTGCGCGTGGCCCCGGAGGAGCACCCAGTGCTGCTGACCGAGGCCCCCCTGAACCCCAAGGCCAACAGAGAGAAGATGACTCAGGTGAGGCTCGGCCGACGCCCGTGCTCCTCCCGTCCTTTCCCCAGTCATTTTCTGCCCGGCTTGATTTCTGACATTC
+
BBBBBFFFFFFFGGGGGGGGGGGHHHGHHHGHFHHHHGHHHGHHHGHHHHHHGGGGFHHHHGHFFHFGHHHHHGHHHGGHHHHHHHHHGGGGGHHGGGGGGGHHGGGGGGGGHHHHGGHHHHHGHHHGHHGFGGGGGGGGGGGHHHGGGGHGHHGGFGGGGGDFGGGFGGGGGGGGGFFFGEGGFFFFAAFFFFFF@9A?FFFFFAAEDFDFFFFFFFBFFBBFFFFBBBBF.9=DA-ABFFFB;//BFF/
@M05620:45:000000000-G6HP7:1:1101:17108:11315 1:N:0:151
CATCCTGACCCTGAAGTACCCCATTGAGCATGGCATCGTCACCAACTGGGACGACATGGAGAAGATCTGGCACCACACCTTCTACAACGAGCTGCGCGTGGCCCCGGAGGAGCACCCAGTGCTGCTGACCGAGGCCCCCCTGAACCCCAAGGCCAACAGAGAGAAGATGACTCAGGTGAGGCTCGGCCGACGCCCGTGCTCCTCCCGTCCTTTCCCCAGTCATTTTCTGCCCGGCTTGATTTCTGACATTT
+
CDDDDFFFFFFFGGGGGGGGGGGHHHHHHHHHHHHHHGHHHGHHHGHHHHHHGGGGGHHHHHHHHHHHHHHHHGHHHGGHHHHHHHHHGGGGGHHGGGGGGGHHGGGGGGGGHHHHGGHHHHHHHHHHHHGGGGGGGGGGGGHHHHGGGGHGHHGGGGGGGGGGGGGGGGGGGGGGHGGGGGGGFFFFFFFFFFFFFFFFFFFFFFFEDFFFFFFFFEDFFFFFFFFFFFFFFFFFFFFFFFFFFEFFFF0
@M05620:45:000000000-G6HP7:1:1101:27883:11317 1:N:0:151
CATCCTGACCCTGAAGTACCCCATTGAGCATGGCATCGTCACCAACTGGGACGACATGGAGAAGATCTGGCACCACACCTTCTACAACGAGCTGCGCGTGGCCCCGGAGGAGCACCCAGTGCTGCTGACCGAGGCCCCCCTGAACCCCAAGGCCAACAGAGAGAAGATGACTCAGGTGAGGCTCGGCCGACGCCCGTGCTCCTCCCGTCCTTTCCCCAGTCATTTTCTGCCCGGCTTGATTTCTGACATTA
+
AAAAAF1@F1CCCGFG3BGGCG1FF111CDDFC0BGG0AAFEGAGGHGBA0B//AAEG01B10BE1ADGGHCGFFHEGAGEGFFH1G1///E?GFG?E>>EEHH?/>CCC//FACFAFGF1?FGHHGDBGCGCGC.C<<-AE/0:..CEGCCG.AAAEFGFGBAGGFFEF0CB0CB9/09A.9C-----;-@;?@-@-A-///;;??E--B99FBB-;B/;B/;F////;9A-9--;--:/BFF/B/BB/9
@M05620:45:000000000-G6HP7:1:1101:17116:11331 1:N:0:151
CATCCTGACCCTGAAGTACCCCATTGAGCATGGCATCGTCACCAACTGGGACGACATGGAGAAGATCTGGCACCACACCTTCTACAACGAGCTGCGCGTGGCCCCGGAGGAGCACCCAGTGCTGCTGACCGAGGCCCCCCTGAACCCCAAGGCCAACAGAGAGAAGATGACTCAGGTGAGGCTCGGCCGACGCCCGTGCTCCTCCCGTCCTTTCCCCAGTCCTTTTCTGCCCCGCTTGATTTCTGACATTC
+
BBBABFFFFFCFFFGBGGGGGGGHHCBFGDHHAGFHHGHHHGHGGGHHHH2GEGGGGGHBGHHHHHHHHHHHHGGGAFGGHHHFHHHHGFFGGHHGGGGGGGHHGGGCGGDGHHHHGGHGHHHHHHHHHHGDDGGGGGGGGGHFHHGGDDHGHH.AEEBFG/D?BFFFGFFFF00FGFBFFEFGFAFFCAFFFFF;B.DEFFFFFF?ADF.FFFFFFB:FF/FBFFFFF/BA.99@A.;:BBFFB/9/9;/
@M05620:45:000000000-G6HP7:1:1101:16567:11370 1:N:0:151
TACCTGTACTGGGGAAGCATTTGAATATCCCCCCATGGTGATGGGGACGGAGAACTGCTCCATAAACACAGGCAACGTGCCTAACTTTCCCGGGAAGATGAAGTCAAAGAGCGACCACAGCTCTTCGGAGGTTATTTTGCATCGGTGAGCCAGACAGAATGATCCGATGAGGGGTGCGAAACTATTTGAGGAAAGGAAGCACCTTTTTATTAAATTTACCTTTTAGCAATCGCCATTCCTACCCTAAAGAT
+
BBBBBFFFFFFFGGFFGGGGGGHHHHHHHHHGGGGHHHGGHHHHHGGGGGGGGHHHHHHHHHHHHHHHHHHHGHHHGHHHHHHHHHHHHGHGGGGGGHHHHHHHHHHHHHHHGGGGGHHHHHHHHHHGGGGDHHHHHHHHGHHGGGGFGFHHHHGHHHHHHHHHHHFGGHHHGGEGGGEGGGGFGGGGGEGFGGFFFFFFFGFFFFFFFFFFFFFFFFFFFFFFFFFFFFFFFFFFFFFFFFAFFFFFFFF
@M05620:45:000000000-G6HP7:1:1101:9196:11373 1:N:0:151
AAACCAAGCAGACACTCACCGCTCCCTCGCCACAGGCCAATAGTTTGTCCTCACTGAGTTGGCAACAAGTGGCTGCTGTGGCTGCCATTTTTCTGGTGATGGCCATCAGCTCCGACGAGGTCAGCTGGGGGGCTTTCTTTGTGTAAGCAACGAGAAACCTGAAAGAAGCATTTTTTAACTAAGTCCTGCTGAGTCATTCATGAGTTTTTAGCCGCCTTGCTTCTTCTCACAGACTCTCTACTCTCATGCCA
+
BBBBB@BFBFFFGGGGGGGGGGGGEGHGGGGGGHHGGGGHHHHHFHHHHHHHHHHHHHHHHHHFGHHHHGHHGHGGHGGHHHHGGHHHHFHHHHHHHHEHHHHHHHHHHHHHHGGGGGGGGHFHHHHHGGGGFGGGGGGGGGGGGGFFFFFFFFFFFFFFFFFFFFFFFFFFFFFFFFFFFFFFFFFFFFFFFFFEFFFFFFFFBFFFFFFFFFFFFFFFFFFFFFFFFFFFEFFFFFFFFFFFFFFFFFF
@M05620:45:000000000-G6HP7:1:1101:9184:11387 1:N:0:151
AAACCAAGCAGACACTCACCGCTCCCTCGCCACAGGCCAATAGTTTGTCCTCACTGAGTTGGCAACAAGTGGCTGCTGTGGCTGCCATTTTTCTGGTGATGGCCATCAGCTCCGACGAGGTCAGCTGGGGGGCTTTCTTTGTGTAAGCAACGAGAAACCTGAAAGAAGCATTTTTTAACTAAGTCCTGCTGAGTCATTCATGAGTTTTTAGCCGCCTTGCTTCTTCTCACAGACTCTCTACTCTCATGCCA
+
BB?ABBBFAF4CFGGFGGGG?EGEGGHHGGAEEHHHGGEHGFHHHHHHGGHFGHHHHHHHHHHHHHHEHFGHGHGGHFHHFHFFGHHHHFHHHGHHHFGFGFHFHHHHHGHHFECEE/C/CCFHGHCHGC??BGGGFBFGFG/FGFFFFBAB.DDFFFFFFFFFFFFFFFFFFFFBEFFFFFFFFFFFFFF/AFFFFFFBFFFFFFFFFEFBF.>>DFFFFFFFFFFBBB//FFBFFFFFFFFFFFFBF/9
@M05620:45:000000000-G6HP7:1:1101:14164:11416 1:N:0:151
TACCTGTACTGGGGAAGCATTTGAATATCCCCCCATGGTGATGGGGACGGAGAACTGCTCCATAAACACAGGCAACGTGCCTAACTTTCCCGGGAAGATGAAGTCAAAGAGCGACCACAGCTCTTCGGAGGTTATTTTGCATCGGTGAGCCAGACAGAATGATCCGATGAGGGGTGCGAAACTATTTGAGGAAAGGAAGCACCTTTTTATTAAATTTACCTTTTAGCAATCGCCATTCCTACCCTAAAGAT
+
CCCCCFFFFFFFGGGGGGGGGGHHHGHHHHHGGGGHHHFGHHHGHGGGGGGGGHHHHHHHHHHHHHHHHHHHGHHHGHHHHHHHHHHHHHHGGGGGGHHHHHHHHHHHHHHHGGGGGHHHHHHHHHHGGGGEHHHHHHHHGHHGGGGGHHHHHHGHHHHHHHGHHHGGGHHHGGEAFGDGGGGGGGGGGGGFGGGGGGGGGGFFFFFFFFFFFFFFFFFFFFFFFFFFFFFFFFFEFFFFFFFFFFFFFFF
@M05620:45:000000000-G6HP7:1:1101:21535:11426 1:N:0:151
AGATTACTGCAACAGTTCCCCCTGGACCTGGAAAAGTTTCTTGCCTGGCTTACAGAAGCTGAAACAACTGCCAATGTCCTACAGGATGCTACCCGTAAGGAAAGGCTCCTAGAAGACTCCAAGGGAGTAAAAGAGCTGATGAAACAATGGCAAGTAAGTCAGGCATTTCCGCTTTAGCACTCTTGTGGATCCAATTGAACAATTCTCAGCATTTGTACTTGTAACTGACAAGCCAGGGACAAAACAAAGAT
+
>A3AA5DFFFFFGGGFGGGGGGGGHGHHHGH4ADGHGFHHFFHHHHHAGHHHHHHHHHHHGFGFHFHHHFHHHHHHHHHHHHHGHFHHHGHHHGEFEDHHHHHHHHHHGHGHHBHHHHHHGHHAEAE?FGHEHEGHHHGHHHHHHHGHHHGHHEHHGHHHFHBFFHHHHHGGGGGHFFHHHHHHDFGGBHHHF0DDDGHGGHHHHHHHGHHHFHHHHCGGGHHFHHHEHGGCCEFG9DGFF.;AFGE.BBB
@M05620:45:000000000-G6HP7:1:1101:21518:11432 1:N:0:151
AGATTACTGCAACAGTTCCCCCTGGACCTGGAAAAGTTTCTTGCCTGGCTTACAGAAGCTGAAACAACTGCCAATGTCCTACAGGATGCTACCCGTAAGGAAAGGCTCCTAGAAGACTCCAAGGGAGTAAAAGAGCTGATGAAACAATGGCAAGTAAGTCAGGCATTTCCGCTTTAGCACTCTTGTGGATCCAATTGAACAATTCTCAGCATTTGTACTTGTAACTGACAAGCCAGGGACAAAACAAAGAT
+
AAABCFFFDFFFGGGGGGGGGGGGHHHHHHHHHHHHHHHHHHHHHHHHHHHHHHHHHHHHHHHHHHHHHHHHHHHHHHHHHHHHHHHHHHHHHHGGGGHHHHHHHHHHGHHHHHHHHHHHHHHGGGGGHHHHHGHHHHGHHHHHHHHHHHHHHGHHHHHHHHHHHHHHHHGGGGGHHHHHHHHHHGHGHHHHHHHHHHGGHHHHHHHHHHHHHGHHHGHHHFHHHHHHHHHHHGGGGGGGGGGGGGGGGGF
@M05620:45:000000000-G6HP7:1:1101:27893:11447 1:N:0:151
ATCTCTATCTCCGAAAAAGGAAGAAAGGGGAGGGAAGATCGGAAGAGCACACGTCTGAACTCCAGTCACGCACTACAATCTCGTATGCCGTCTTCTGCTTGAAAAAAAAAAAACAAAACAACAAAAAAGCCTAATTTGAATGATTTCCCCACATACATGACAACATATAATATACCCATTATCTGCGCGTCGACCCTGCAGTCCTCTCCCATCCGAGGACACTTCGCGCCCTTACTTCTTCCTGCCCATTC
+
CCCCCFFFFFFFGGGGGGGGGGHGFGHHGGGGGGFHGHHHHGGGGHHGHHGHGHHHGGGHHHHGHGHFFGHGGGHHHHH3GHHGGHHHHGEGHGHHHHHHHFGHHHGGCDD@>/=/=00...<.00.-.<.000000000000000000:/..000000:000.:/009;00000900/0000000-----:-:-;//./0000000//;90;..9---./.000..-----/000000900000..0/00
@M05620:45:000000000-G6HP7:1:1101:5372:11450 1:N:0:151
ATCTCTATCTCCTAAAAACCTGTTTAGATTTGGAGATAGACCTTCAGGTTTTTCATCATTTTCTGCATGAATTATACATTGACCACGTTCCAGCGTGGTCAGTTTGCAGCATTCTGTTATTTTGTTTGACAGAGTGTCTTGTTGAGAACATATGTAGGACATGATTTTTTCCTGCAACAGGGAAAATAAAGTATAAGTTTTAAAGATTTATTCTTTAATAAAGGATCTCAAAGCCAGCTTTAGAAAAAGGA
+
DCCDDFFFFFFFGGGGGGGGGGHHHHHHHHHHHHHHHHHHHHGHHHHHHHHGGHHHHHHHHHIIIHHHHHHHHGHHHHHHHHHHHHGHHHHHHHGFGGHHHHHHHHHHHHHHHHHHHHHHHHHHHHHHGHHHHHHHHHHHHHHHHHHHHHHHHHHHHHHHHHHHHHHHHGHHHHHHHHHHHGGHHHHHGHHHHHHHHHHHHHGHHGHHHHHHHHHHHHHHHGHHHHHHHGHHHHHHHGHHHGHFHHGHGGH
@M05620:45:000000000-G6HP7:1:1101:5380:11467 1:N:0:151
ATCTCTATCTCCTAAAAACCTGTTTAGATTTGGAGATAGACCTTCAGGTTTTTCATCATTTTCTGCATGAATTATACATTGACCACGTTCCAGCGTGGTCAGTTTGCAGCATTCTGTTATTTTGTTTGACAGAGTGTCTTGTTGAGAACATATGTAGGACATGATTTTTTCCTGCAACAGGGAAAATAAAGTATAAGTTTTAAAGATTTATTCTTTAATAAAGGATCTCAAAGCCAGCTTTAGAAAAAGGA
+
ABBBBFFFFFFFGGGFGGGGGGHHHHHHHHHHGFHHHHGHHHHHHHHHHHHGGHHHHHHHHHHHGHHHHHHHHHHHHFHHHHHHHHGHHHHHGHGGGGHHHHHHHHHHHHHHHHHHHHHHHHHHHHHFHHHGHHHHHHHHHHHHHHHHHHGHHHHHHHHHHHHHHHHHHGHHHHG2FGGHHGGHHHHHHFEFGHHHHHGHHHHHGHHHHHHHHHHHHGHHBGFFHGHHHHHHHHHHHGHHHHGGFHHGG?;
@M05620:45:000000000-G6HP7:1:1101:20009:11470 1:N:0:151
TACCTGTACTGGGGAAGCATTTGAATATCCCCCCATGGTGATGGGGACGGAGAACTGCTCCATAAACACAGGCAACGTGCCTAACTTTCCCGGGAAGATGAAGTCAAAGAGCGACCACAGCTCTTCGGAGGTTATTTTGCATCGGTGAGCCAGACAGAATGATCCGATGAGGGGTGCGAAACTATTTGAGGAAAGGAAGCACCTTTTTATTAAATTTACCTTTTAGCAATCGCCATTCCTACCCTAAAGAT
+
CCCCCFFFFFFFGGGGGGGGGGHHHHHHHHHGGGGHHHGHHHHHHGGGGGGGGHHHHHHHHHHHHHHHHHHHGHHHGHHHHHHHHHHHHHHGGGGGGHHHHHHHHHHHHHHHGGGGGHHHHHHHHHHGFGGEHHHHHHHHGHHGGGGGHHHHHHGHHHHHFHHHHHGGGHHHGGCCGGDGGGGGGGGGEGGFFFGGGFGGEGFFFFFFFFFFFFFFFFFFFFFFFFFFFFFFEDFFFFFFFFAFFFFFFFF
@M05620:45:000000000-G6HP7:1:1101:4642:11480 1:N:0:151
AAACCAAGCAGACACACGTCTGAACTCCAGTCACGCACTACAATCTCGTATGCCGTCTTCTGCTTGAAAAAAAAAATCCTACACTATGCTCCCCGTAATTAATTTCTCCTATAAGCCTCCTCTGGAGTACAGTAGCTGATGCAACAATGCCACGTAAGTCATGCATTTCCGCTTTCTCACTCTTGTTGATCCACTTGAACAATTCTCATCATTTTTACTTTTCGCTCACAATCCCAGGACTCGACAAATAT
+
BABBBBB@BFFFGGGGGEBGFFDEGGGHFHHHHHGHEGGHFFFFGHFHFAGFHHGEFHEAGHHGEFG3BFG?EF/>133@4BF233?4B4?3F/E?///4?44BB44BB3B33332?BFA2222220@<2222222@11?<1?FFFAG11?<1AF000=1D11=1=DFE0.<AEF00=0<GHFFB00:00;:0/0<:00:0/;BCB900;0;;;;F.;CB000-9;..00:0;90//.../9.:-:-.//9
@M05620:45:000000000-G6HP7:1:1101:17397:11483 1:N:0:151
CATCCTGACCCTGAAGTACCCCGGCTTGATTTCTGACATTAGATCGGAAGAGCACACGTCTGAACTCCAGTCACGCACTACAATCTCGTATGCCGTCTTCTGCTTGAAAAAAAAAAAAAACAAAAAAATAGAAATTTTAAAACATTAAGAAAAATGATCAATACACATAAGGTACTTATACATGAAAAGTTATCGTCTGTATATATATAACGGCTTATATATACTGACGCAGAATTGCACATATCAAGAAA
+
CCCCCFFFFFFFGGGGGGGGGGGGGGGGHHHHHHHHHHHHHHGHHHGGGGHHHHHHHGHHHGHHHHHHHHHHHHGHGGGHHHHHHHHHGGHHHHGGGHGHHHHHHHHHHHHGGGGG><>///>00.--.00000000000000.0000;0:/:..:0000000000009000;9090000000000;0900000.;...;00900900000.----900;00000000..---/090000000;00000//
@M05620:45:000000000-G6HP7:1:1101:20015:11487 1:N:0:151
TACCTGTACTGGGGAAGCATTTGAATATCCCCCCATGGTGATGGGGACGGAGAACTGCTCCATAAACACAGGCAACGTGCCTAACTTTCCCGGGAAGATGAAGTCAAAGAGCGACCACAGCTCTTCGGAGGTTATTTTGCATCGGTGAGCCAGACAGAATGATCCGATGAGGGGTGCGAAACTATTTGAGGAAAGGAAGCACCTTTTTATTAAATTTACCTTTTAGCAATCGCCATTCCTACCCTAAAGAT
+
BBBBBFFBFFFFGGGGGGEGGGHHFFHHHHHGGGGHHHGFHHHHEDFF?FGGFHHHHHHHHBGGHHHHHHHHGHHHGHHHHHHCGHHHHHHGGGEEEGHHHHHHHF4GFFHHGGGGCHAGHHHHHHHGDFGCGHHHHHHHHHHGGEG.>CGFHHEFHGBGHEGHHHCGGHHHGGEDGGEBFBF9FGGFFEG0;CFGFGGGGGFFFFFFFBBBB/FFF/FFFBFFBBFF///9ADFEBFFFFFAFFFB/FB/
@M05620:45:000000000-G6HP7:1:1101:27665:11489 1:N:0:151
TACCTGTACTGGGGAAGCATTCGAATATCCCCCCATGGTGATGGGGACGGAGAACTGCTCCATAAACACAGGCAACGTGCCTAACTTTCCCGGGAAGATGAAGTCAAAGAGCGACCACAGCTCTTCGGAGGTTATTTTGCATCGGTGAGCCAGACAGAATGATCCGATGAGGGGTGCGAAACTATTTGAGGAAAGGAAGCACCTTTTTATTAAATTTACCTTTTAGCAATCGCCATTCCTACCCTAAAGAT
+
AAAAAFFFFFFFGGGGGGG1G3DBA10DGH1FEG0G001BGH2GH/FAEF/A/FH1AGH1BF12B1@1>/0///0?/>BGEHG1G1GDB1B>E////BBG>>1BFGHHFHGCEGGGGHHHHHHHHHHGGGGEHFGHHHHHGHHGGGGGHHHHGHGHHHHHHHHHHHGGGHHHGGEAGGGGGGGGGGGGFGGFFFGGGGGGGFFFFFFFFFFFFFFFFFFFFFFFFFFFFFFFFFFEFFFFFFFFFFFFFFF
@M05620:45:000000000-G6HP7:1:1101:27673:11506 1:N:0:151
TACCTGTACTGGGGAAGCATTCGAATATCCCCCCATGGTGATGGGGACGGAGAACTGCTCCATAAACACAGGCAACGTGCCTAACTTTCCCGGGAAGATGAAGTCAAAGAGCGACCACAGCTCTTCGGAGGTTATTTTGCATCGGTGAGCCAGACAGAATGATCCGATGAGGGGTGCGAAACTATTTGAGGAAAGGAAGCACCTTTTTATTAAATTTACCTTTTAGCACTCGCCATTCCTACCCTAAAGAT
+
BABBBFFFFFFFCGGGCGBEGEGHHHFGHHHGGGGHHGHCBGHFHGEGGCDGEGHFHHHGHGHHFHHEGHHHGHFHGH1GGGD@FGHHHFHGEGEE?HHHGEHHH4FDGHHHGGGG@GCFHFGHHHHG/@DEH1FFGHGFDGHGGFGACHGHHGFHHBCDGHHHHF.=A0CCA?DBGGD--;C9FGGG0AB://;AB/;C/;AFFFFFEFF99/;BB/;BFFFF/BFF/9B9@B.;FBBF/FFFFFB/B/B
@M05620:45:000000000-G6HP7:1:1101:4638:11519 1:N:0:151
CATCCTGACCCTGAAGTACCCCATTGAGCATGGCATCGTCACCAACTGGGACGACATGGAGAAGATCTGGCACCACACCTTCTACAACGAGCTGCGCGTGGCCCCGGAGGAGCACCCAGTGCTGCTGACCGAGGCCCCCCTGAACCCCAAGGCCAACAGAGAGAAGATGACTCAGGTGAGGCTCGGCCGACGCCCGTGCTCCTCCCGTCCTTTCCCCAGTCATTTTCTGCCCGGCTTGATTTCTGACATTA
+
DDDDDFFFFFFFGGGGGGGGGGGHHHHHHHHHHHHHHGHHHGHHHGHHHHHHGGGGGHHHHHHHHHHHHHHHHGHHHGGHHHHHHHHHGGGGGHHGGGGGGGHHGGGGGGGGHHHHGGHHHHHHHHHHHHGGGGGGGGGGGGHHHHGGGGHGHHGGGGGGGGGGGGGGGGGGGGGGHGGGGGGGFFFFFFFFFFFFBFFFFFFFFFFFFFFFFFFFFFFFFFFFFFFHFFFFFFFFFFAFFFFFFBFEFF0
@M05620:45:000000000-G6HP7:1:1101:9413:11548 1:N:0:151
CATCCTGACCCTGAAGTACCCGGCTTGATTTCTGACATTAGATCGGAAGAGCACACGTCTGAACTCCAGTCACGCACTACAATCTCGTATGCCGTCTTCTGCTTGAAAAAAAAAAAAAAAAAAAGAATAAATAAGAAAGAAACGTGCTGGTAAGTCCCTGAGACCCCATTAAACAAGGGAAACAGTGTACAAGACTAAAAAACTAAGCAGAAACAATTAAGAAGCAGACATAATAAAGCAACACCCGTGGT
+
CCCCCFFFFFFFGGGGGGGGGGGGGGGHHHHHHHHHGHHHHHHHHGGGGHHHHHHHGHHHGHHHHHHHHHHHHGHGGGHHHGGFGHHFGHHHHGGGHGHHHHHHGFGGFHGGGBC><>>/<-<-.<.000=0:0000:0/./;.....:0/;00090000//00..9./00;000./.....///00000000//000000-.0000/0///0//.0000000/00//./9000000000/.....-..-.
@M05620:45:000000000-G6HP7:1:1101:16934:11558 1:N:0:151
ATCTCTATTTCCTAAAAACCTGTTTAGATTTGGAGATAGACCTTCAGGTTTTTCATCATTTTCTGCATGAATTATACATTGACCACGTTCCAGCGTGGTCAGTTTGCAGCATTCTGTTATTTTGTTTGACAGAGTGTCTTGTTGAGAACATATGTAGGACATGATTTTTTCCTGCAACAGGGAAAATAAAGTATAAGTTTTAAAGATTTATTCTTTAATAAAGGATCTCAAAGCCAGCTTTAGAAAAAGGA
+
>AABBFFFFFFFGGGGGGGGGGHHHHHHHHHHHHHHHHHHHHHHHHHHHHHGGHHHHGHHHHHHHHHHHHHHHHHHHHHHHHHHHHGHHHHHHBEFGGHHHHHHHHHHHHHHHHHHHHHHHHHHHHHHGHHHHHHHHHHHHHHHGHHHHHHHHHHHHHHHHHHHHHHHHGHHHHHHHHHHHGGGHHGBGHHHHHHHHHHHGHHFHHGHHHHHHHHHHDDGHHHEGHHHHHHHHHHHHGHHHFFEGHHHDCH
@M05620:45:000000000-G6HP7:1:1101:6315:11558 1:N:0:151
CATCCTGACCCTGAAGTACCCCATTGAGCATGGCATCGTCACCAACTGGGACGACATGGAGAAGATCTGGCACCACACCTTCTACCACGAGCTGCGCGTGGCCCCGGAGGAGCACCCAGTGCTGCTGACCGAGGCCCCCCTGAACCCCCAGGCCAACAGAGAGAAGATGACTCAGGTGAGGCTCGGCCGACGCCCGTGCTCCTCCCGTCCTTTCCCCAGTCATTTTCTGCCCGGCTTGATTTCTGCCATTT
+
B@AABFFFFCFF4AFGGGGGGGFGHGGFFDGHAHHFGGHHDFFB2EHH3C2FE?FGEHHFHHEEAGHHHHHEFFFHGGGHHHHFH3BG?/EEGFGG@EEEEEHEEGGGGGGGHHHHGGHHGFHHGHGHHHC>CGGGGDDCGFECHHGG-:AEEG.;AEF/FFGGGFBBFBFFFBFFGFGGGEFFBBFFB?BBBBBBBD?EFFFFFFFFDFFFFFFBFFABFFFFFFFFBFFFD<BBB-99FFFFF/;/;F/
@M05620:45:000000000-G6HP7:1:1101:16906:11571 1:N:0:151
ATCTCTATCTCCTAAAAACCTGTTTAGATTTGGAGATAGACCTTCAGGTTTTTCATCATTTTCTGCATGAATTATACATTGACCACGTTCCAGCGTGGTCAGTTTGCAGCATTCTGTTATTTTGTTTGACAGAGTGTCTTGTTGAGAACATATGTAGGACATGATTTTTTCCTGCAACAGGGAAAATAAAGTATAAGTTTTAAAGATTTATTCTTTAATAAAGGATCTCAAAGCCAGCTTTAGAAAAAGGA
+
AAABBFFFFFFFGGGGFGGGGGGHHFHHHHHHHBGGHHHHHHHHHHHHHHHGGHHHHGHHHHHHHHHHHHHHHHHHHHHHHGHHHHGHHHHHHHGFFGHHHHHHHHHHHHHHHHHHHHHHHHHHHHHHHHHHHHHHHHGHHHHHHHGHGHHHHHHHHHHHHHHGHHHHHGHHHHGHHHHHHGGHHHHHHHHHHHHHHHHHHGHHFHHHHHHHHGHHHHHEFHHGHHHHHHHHHHHHHGHHFHHFGFGHGGH
@M05620:45:000000000-G6HP7:1:1101:16925:11577 1:N:0:151
ATCTCTATCTCCTAAAAACCTGTTTAGATTTGGAGATAGACCTTCAGGTTTTTCATCATTTTCTGCATGAATTATACATTGACCACGTTCCAGCGTGGTCAGTTTGCAGCATTCTGTTATTTTGTTTGACAGAGTGTCTTGTTGAGAACATATGTAGGACATGATTTTTTCCTGCAACAGGGAAAATAAAGTATAAGTTTTAAAGATTTATTCTTTAATAAAGGATCTCAAAGCCAGCTTTAGAAAAAGGA
+
CCCDDFFFFFFFGGGGGGGGGGHHHHHHHHHHHHHHHHHHHHHHHHHHHHHGGHHHHHHHIHIIHHHHHHHHHHHHHHHHHHHHHHGHHHHHHHGGGGHHHHHHHHHHHHHHHHHHHHHHHHHHHHHHHHHHHHHHHHHHHHHHHHHHHHHHHHHHHHHHHHHHHHHHHGHHHHHHHHHHHGGHHHHHHHHHHHHHHGHHHHHHHHHHHHHHHHHHHHHHHHHHHHHHHHHHHHHHHGHHHHHGHHHHGGH
@M05620:45:000000000-G6HP7:1:1101:16912:11589 1:N:0:151
ATCTCTATCTCCTAAAAACCTGTTTAGATTTGGAGATAGACCTTCAGGTTTTTCATCATTTTCTGCATGAATTATACATTGACCACGTTCCAGCGTGGTCAGTTTGCAGCATTCTGTTATTTTGTTTGACAGAGTGTCTTGTTGAGAACATATGTAGGACATGATTTTTTCCTGCAACAGGGAAAATAAAGTATAAGTTTTAAAGATTTATTCTTTAATAAAGGATCTCAAAGCCAGCTTTAGAAAAAGGA
+
CCCBCFFFFFFFGGGGGGGGGGHHHHHHHHHHHHHHHHHHHHHHHHHHHHHGGHHHHHHHHHHHHHHHHHHHHHHHHHHHHHHHHHGHHHHHHHGGGGHHHHHHHHHHHHHHHHHHHHHHHHHHHHHHHHHHHHHHHHHHHHHHHHHHHHHHHHHGHHHHHHHHHHHHHGHHHHHHHHHHHGGHHGFGGHHHHHHHHFHHHHHHHHHHHHHHHHHHHHHHHHHHHHHHHHHHHHGHHGHHHFHEHGHGGGG
@M05620:45:000000000-G6HP7:1:1101:24689:11591 1:N:0:151
ATCTCTATCTCCTAAAAACCTGTTTAGATTTGGAGATAGACCTTCAGGTTTTTCATCATTTTCTGCATGAATTATACATTGACCACGTTCCAGCGTGGTCAGTTTGCAGCATTCTGTTATTTTGTTTGACAGAGTGTCTTGTTGAGAACATATGTAGGACATGATTTTTTCCTGCAACAGGGAAAATAAAGTATAAGTTTTAAAGATTTATTCTTTAATAAAGGATCTCAAAGCCAGCTTTAGAAAAAGGA
+
BBBCCFFFFFFFGGGGGGGGGGHHHHHHHHHHHFHGHHHGHHGHHHHHHHHGGHHHHGHHHHHHIHGHHHHHHHHHHHHHHGHHGHGHHHHHHHGGGGHHHHGHHHHHHHHHHHHHHHHHHHHHGHHHHHHHHHFHHHHHHHHHHHGHHHHHHHHHHHHHHHHHHHHHHGHHHHHHGHHHHGGHHHGDGHHHHHGHHHHHHHHGHHHHHHHHHHHHHHHHHHHHHHHHHHHHHHHHHGHHHHHEHHHHGGH
@M05620:45:000000000-G6HP7:1:1101:11903:11604 1:N:0:151
AGATTACTGCAACAGTTCCCCCTGGACCTGGAAAAGTTTCTTGCCTGGCTTACAGAAGCTGAAACAACTGCCAATGTCCTACAGGATGCTACCCGTAAGGAAAGGCTCCTAGAAGACTCCAAGGGAGTAAAAGAGCTGATGAAACAATGGCAAGTAAGTCAGGCATTTCCGCTTTAGCACTCTTGTGGATCCAATTGAACAATTCTCAGCATTTGTACTTGTAACTGACAAGCCAGGGACAAAACAAAGAT
+
AA>ABFFFDDDDFGBBBFGGGGGGHHHHHHHHHHHHHHHHHHHHHHHHHHHHHHHHHHHHHHHHHHHHHHHHHHHEDFHHHHHHHHHHHHHHHHGGGGHHHHHFHHHHGHHHHHHGHHHHHHHGEAFEHFHHHGHHHHGHHHHHHHHHHHHHHGHHHHHHHHHHHHHHHHGGGGGHGHHHHHHGHHHGHHHHHHHHHHHGHHGHHHHHHHGHHHHHHGHGHFHHHHHEFHGHHFGGGGGGGGGFGGGGGGG
@M05620:45:000000000-G6HP7:1:1101:24687:11610 1:N:0:151
ATCTCTATCTCCTAAAAACCTGTTTAGATTTGGAGATAGACCTTCAGGTTTTTCATCATTTTCTGCATGAATTATACATTGACCACGTTCCAGCGTGGTCAGTTTGCAGCATTCTGTTATTTTGTTTGACAGAGTGTCTTGTTGAGAACATATGTAGGACATGATTTTTTCCTGCAACAGGGAAAATAAAGTATAAGTTTTAAAGATTTATTCTTTAATAAAGGATCTCAAAGCCAGCTTTAGAAAAAGGA
+
DDDDDFFFFFFFGGGGGGGGGGHHHHHHHHHHHHHHHHHHHHHHHHHHHHHGGHHHHHHHHHHHIHDHHHHHHHHHHHHHHHHHHHGHHHHHHHGGGGHHHHHHHHHHHHHHHHHHHHHHHHHHHHHHHHHHHHHHHHHHHHHHHHHHHHHHHHHHHHHHHHHHHHHHHGHHHHHHHHHHHGGHHHHHHHHHHHHHHHHHHHHHHHHHHHHHHHHHHHHHHHHHHHHHHHHHHGHHHGHHHHHGHHHHGGH
@M05620:45:000000000-G6HP7:1:1101:12529:11615 1:N:0:151
CATCCTGACCCTGAAGTACCCCATTGAGCATGGCATCGTCACCAACTGGGACGACATGGAGAAGATCTGGCACCACACCTTCTACAACGAGCTGCGCGTGGCCCCGGAGGAGCACCCAGTGCTGCTGACCGAGGCCCCCCTGAACCCCAAGGCCAACAGAGAGAAGATGACTCAGGTGAGGCTCGGCCGACGCCCGTGCTCCTCCCGTCCTTTCCCCAGTCATTTTCTGCCCGGCTTGATTTCTGACATTA
+
CCCCCFFFFFFFGGGGGGGGGGGHHHHHHHHHHHHHHGHHHGHHHGHHHHHHGGGGGHHHHHHHHHHHHHHHHGHHHGGHHHHHHHHHGGGGGHHGGGGGGGHHGGGGGGGGHHHHGGHHHHHHHHHHHHGGGGGGGGGGGGHHHHGGGGHGHHGGGGGGGGGGGGGGGGGGGGGGGGGGGGGGFFFFFFFFFFFF@DFFFFFFFFFFFFFFFFFFFFFFFFFFFFFFFFFFFFFFFFFFFFFFFFFFFF0
@M05620:45:000000000-G6HP7:1:1101:7490:11629 1:N:0:151
TACCTGTACTGGGGAAGCATTTGAATATCCCCCCATGGTGATGGGGACGGAGAACTGCTCCATAAACACAGGCAACGTGCCTAACTTTCCCGGGAAGATGAAGTCAAAGAGCGACCACAGCTCTTCGGAGGTTATTTTGCATCGGTGAGCCAGACAGAATGATCCGATGAGGGGTGCGAAACTATTTGAGGAAAGGAAGCACCTTTTTATTAAATTTACCTTTTAGCAATCGCCATTCCTACCCTAAAGAT
+
BBAABFFFFFFFGGGGGGGGGGGHHHHHHHHGGGGHHHGHFGHHHGGGGGGGGHHHHHHHHHHHHHHBHHFHGHHHGHHHHHGFHHHHHHHGGGGGGHHHGHFHHGHHHHHHGCGGGHHHHHHHHHHGGGGAGHHHHHHHHHHGGGGGHGHHHHGHHFHHGHHHHHCE?GHFGGDCFGDGAFFFGGGGEGG:FGGGFGGGFGFFFFFFFFFBBFFFFFFFFFFFEBFF:BFEFFFFFFBFFFFFFFFFFFF
@M05620:45:000000000-G6HP7:1:1101:12578:11631 1:N:0:151
AAACCAAGCAGACACTCACCGCTCCCTCGCCACAGGCCAATAGTTTGTCCTCACTGAGTTGGCAACAAGTGGCTGCTGTGGCTGCCATTTTTCTGGTGATGGCCATCAGCTCCGACGAGGTCAGCTGGGGGGCTTTCTTTGTGTAAGCAACGAGAAACCTGAAAGAAGCATTTTTTAACTAAGTCCTGCTGAGTCATTCATGAGTTTTTAGCCGCCTTGCTTCTTCTCACAGACTCTCTACTCTCATGCCA
+
CCCCCCC@BFFFGGGGGGGGGGGGGGHHGGGGGHHHGGHHHHHHHHHHHHHHHHHHHHHHHHHHHHHHHHHHGHGGHHHHHHHGGHHHHHHHHHHHHHGHHHHHHHHHHHHHHGGGGGGGGHHHHHHHGGGGGGGGGGGGGGGGGGFFFFFFFFFFFFFFFFFFFFFFFFFFFFFFFFFFFFFFFFFFFFFFFFFFFFFFFFFFFFFFFFFFFFFFFFFFFFFFFFFFFFFFFFFFFFFFFFFFFFFFFFB
@M05620:45:000000000-G6HP7:1:1101:22691:11634 1:N:0:151
CATCCTGACCCTGAAGTACCCCGGCTTGATTTCTGACATTAGATCGGAAGAGCACACGTCTGAACTCCAGTCACGCACTACAATCTCGTATGCCGTCTTCTGCTTGAAAAAAAAAAAAATACCTCTTTCAATCTTTCTTTGTTTCCACCCCCTTTCACCCTACAGTCTCTCTTTCTACCTCCTCCCTGCTTTCTCATTCCTCCCTCTTTCTCCGCCTCTCATCTTCCCCCCACCTCTCTTCTCTCATCCCC
+
BBBBBFFFFFFFGGGGGGGGGGGGGGGFHHHHHHHHHHHHFFFHHHGGGGFHHHHHHGHHHGHHHFHHHHHHHHGHGGGHHHHHHDHHGGHHHHGGGHGHGHGGHHHHGFHGGGG@///011<111<1111111>F11=F>=00<1=<<A---.0<00C.././0:0<0000<0000<;;09//;;90;/000;;0;99;;0/.:/:;BB00;..9../B//;//9;.;.--9;.;/;B/////9;///.9
@M05620:45:000000000-G6HP7:1:1101:7496:11646 1:N:0:151
TACCTGTACTGGGGAAGCATTTGAATATCCCCCCATGGTGATGGGGACGGAGAACTGCTCCATAAACACAGGCAACGTGCCTAACTTTCCCGGGAAGATGAAGTCAAAGAGCGACCACAGCTCTTCGGAGGTTATTTTGCATCGGTGAGCCAGACAGAATGATCCGATGAGGGGTGCGAAACTATTTGAGGAAAGGAAGCACCTTTTTATTAAATTTACCTTTTAGCAATCGCCATTCCTACCCTAAAGAT
+
CCCCCFFFFFFFGGGGGGGGGGHHHHHHHHHGGGGHHHGHHHHHHGGGGGGGGHHHHHHHHHHHHHHHHHHHGHHHGHHHHHHHHHHHHHHGGGGGGHHHHHHHHHHHHHHHGGGGGHHHHHHHHHHGGGGEHHHHHHHHGHHGGGGGHHHHHHGHHHHHHHHHHHGGGHHHGGEFGGGGGGGGGGGGGGGGGGGGGGGGGGFFFFFFFFFFFFFFFFFFFFFFFFFFFFFFFFFFFFFFFFFFFFFFFFF
@M05620:45:000000000-G6HP7:1:1101:7477:11647 1:N:0:151
TACCTGTACTGGGGAAGCATTTGAATATCCCCCCATGGTGATGGGGACGGAGAACTGCTCCATAAACACAGGCAACGTGCCTAACTTTCCCGGGAAGATGAAGTCAAAGAGCGACCACAGCTCTTCGGAGGTTATTTTGCATCGGTGAGCCAGACAGAATGATCCGATGAGGGGTGCGAAACTATTTGAGGAAAGGAAGCACCTTTTTATTAAATTTACCTTTTAGCAATCGCCATTCCTACCCTAAAGAT
+
BBBBBFFFFFFFGGGGGGFGGGHGHHHHHHHGGGGHHHHHFHHHHGGGGGGGGHHHHHHHHHHHHHHHHGHHGHHHGHHHHHHFHHHHHHHGGGFFGGHHHHHHHFHFHHHHGGGGGHHHHHHHHGHG<AFFF1GHHHHHFHGGDEG<GFHHHHGHHHHHHFHHHH.EGHHHGGEFGGFG?:F9FGGG0EFFB9CFFFFG/CEFFFFFEFFFB/BFFEFFFFFFFFFFBBFFEFFAFFFFFFFFFFBFFFF
@M05620:45:000000000-G6HP7:1:1101:9390:11650 1:N:0:151
TACCTGTACTGGGGAAGCATTTGAATATCCCCCCATGGTGATGGGGACGGAGAACTGCTCCATAAACACAGGCAACGTGCCTAACTTTCCCGGGAAGATGAAGTCAAAGAGCGACCACAGCTCTTCGGAGGTTATTTTGCATCGGTGAGCCAGACAGAATGATCCGATGAGGGGTGCGAAACTATTTGAGGAAAGGAAGCACCTTTTTATTAAATTTACCTTTTAGCAATCGCCATTCCTACCCTAAAGAT
+
BCBBCFFFFFFFFFGGGGGGGGHHHHHHHHGGGGGHHHHHHHHHHGGGGGGGGHHHHHHHHHHHHHHGHHHGGHHHGHHHHHHHHHHHHHHGGGFGGHHHHHHHHHHHHHHHGGGGGHHHHHHHHHHGGGGEHFHHHHHH1GHGGDGE<<>GHHGHHHHHHHHHHHFGGHFGFGCCGGGGGGGGGGGGGGGBFFGGC9CEBFEFFFFFFFFFFFFFFFBFFFFFFFFEFFFFFDFFFFFFEFFFFFFFFFF
@M05620:45:000000000-G6HP7:1:1101:10381:11655 1:N:0:151
ATCTCTATCTCCTAAAAAGGAAGAAAGGGGAGGGAAGATCGGAAGAGCACACGTCTGAACTCCAGTCACGCACTACAATCTCGTATGCCGTCTTCTGCTTGAAAAAAAAAAAAAAAAAAAAAATAAAATAGGATTATACCTGTGTTTATAAAAAACAAGTATCACTACATCAAAACATGAGTAGAATATAAATCGAGGCGCGTGAATGATTAGAAACCAGAATGATAGGGTAATGCACGATCTGAGCTACT
+
DDCDCFFFFFFFGGGGGGGGFGHGHHHHG2AEEGEHGHHHHGGGGHHHHHGHGHHHGGGHHHHGHHHGHGHGGGGHHHHEGHHGGHHHHGGGHGHHHHHHHGHHHHGGCFBB<</-<<--:--.000000000000000000000//000000:-.../00000:00/0000:0;..00000000000000000...-------..0000:00000/.9;./:0000:/.///000009....00000000
@M05620:45:000000000-G6HP7:1:1101:6397:11658 1:N:0:151
TACCTGTACTGGGGAAGCATTTGAATATCCCCCCATGGTGATGGGGACGGAGAACTGCTCCATAAACACAGGCAACGTGCCTAACTTTCCCGGGAAGATGAAGTCAAAGAGCGACCACAGCTCTTCGGAGGTTATTTTGCATCGGTGAGCCAGACAGAATGATCCGATGAGGGGTGCGAAACTATTTGAGGAAAGGAAGCACCTTTTTATTAAATTTACCTTTTAGCAATCGCCATTCCTACCCTAAAGAT
+
ABABBFFFFFFFGGCGGGGGGGHGHHHHHHHGGGGHHHGHHHHHHGGGGGGGGHHHHHHHHHHHHHHHHHHHGGHHGHHHHHHHHHHHHHHG/EEGGHHHHHHHHGHHHHHHGGGGGHHHHHHHHHHGFGGFHHHHHHHHHHHGGGGFHFHHHHGHHHHHHHHHHH?EGHHHGGGGGGCAGBFBFGGGFEGCFFCFFGFGFGFFFFFFFFFFFFFFFFFFFFFFFFFFFFFFEDFEFFBFFFFFFFFBFFF
@M05620:45:000000000-G6HP7:1:1101:6411:11671 1:N:0:151
TACCTGTACTGGGGAAGCATTTGAATATCCCCCCATGGTGATGGGGACGGAGAACTGCTCCATAAACACAGGCAACGTGCCTAACTTTCCCGGGAAGATGAAGTCAAAGAGCGACCACAGCTCTTCGGAGGTTATTTTGCATCGGTGAGCCAGACAGAATGATCCGATGAGGGGTGCGAAACTATTTGAGGAAAGGAAGCACCTTTTTATTAAATTTACCTTTTAGCAATCGCCATTCCTACCCTAAAGAT
+
CDDDCFFFFFFFGGGGGGGGGGHHHHHHHHHGGGGHHHGHHHHHHGGGGGGGGHHHHHHHHHHHHHHHHHHHGGHHGHHHHHHHHHHHHHHGGGGGGHHHHHHHHHHHHHHHGGGGGHHHHHHHHHHGGGGEHHHHHHHHHHHGGGGFHGHHHHGHHHHHHHHHHHGGGHHHGGCEGGFGGGGGGGGGGGGFGGGGFGGGGGFFFFFFFFFFFFFFFFFFFHFFFFFFFFFFFFFFFFFFFFAFFFFFFFF
@M05620:45:000000000-G6HP7:1:1101:6394:11680 1:N:0:151
TACCTGTACTGGGGAAGCATTTGAATATCCCCCCATGGTGATGGGGACGGAGAACTGCTCCATAAACACAGGCAACGTGCCTAACTTTCCCGGGAAGATGAAGTCAAAGAGCGACCACAGCTCTTCGGAGGTTATTTTGCATCGGTGAGCCAGACAGAATGATCCGATGAGGGGTGCGAAACTATTTGAGGAAAGGAAGCACCTTTTTATTAAATTTACCTTTTAGCAATCGCCATTCCTACCCTAAAGAT
+
AABBBFFFFFFFGGGGGGGGGGHHHHHHHHHGGGGHHHHHHHHHHGFGGGGGGHHHHHHHHHHHHHHHHGHHGHHHGHHHHHGHHHHHHHHGGGGGGHHHHHHHHHHHHHHHGGGGGHHHFHHHHHHGGGGCGHHHHHHGGHHGGEGGHFHHHHGHHHHHHHHHHHGGGHHHGGDDGGDGGGGFGGGGGGGFFFFFFFFFFGFFFFFFFFFFFFFFFFFFFFFFFFFFFFFFFFFEFFFFFFFFFFFFFFF
@M05620:45:000000000-G6HP7:1:1101:6413:11689 1:N:0:151
TACCTGTACTGGGGAAGCATTTGAATATCCCCCCATGGTGATGGGGACGGAGAACTGCTCCATAAACACAGGCAACGTGCCTAACTTTCCCGGGAAGATGAAGTCAAAGAGCGACCACAGCTCTTCGGAGGTTATTTTGCATCGGTGAGCCAGACAGAATGATCCGATGAGGGGTGCGAAACTATTTGAGGAAAGGAAGCACCTTTTTATTAAATTTACCTTTTAGCAATCGCCATTCCTACCCTAAAGAT
+
BBBBBFFBFFFFGGAFGGGGGGHHHHHHHHHGGGGHGHHHHHHBEEEGGGFGGHHHHHHHHHHHHHHHHHHHGHHHGHGHHHHHHHHHGHHGGGEEFFGHHHHHGHHHHHBGEGGGGHFHGHHHHHHGCDGDHHHHHHGHGHHDACDAGFHHHHGHHHGHHFHHHHGGGHH/DGECGG??@BGFGGGGG.BBFBFE;CC:FFFFFFFFFFFFFFFFFFFFFFFF99FBFFF.EDFEFFFFFFFFFF.FFFF
@M05620:45:000000000-G6HP7:1:1101:28867:11690 1:N:0:151
TACCTGTACTGGGGAAGCGTGTAGCAATCGCCATTCCTACCCTAAAGATCGGAAGAGCACACGTCTGAACTCCAGTCACGCACTACAATCTCGTATGCCGTCTTCTGCTTGAAAAAAAAAACAAATACACACAGAAACTTGTACTCTCATTATTTACTAATGAATTAAGAAAAGTAATTGACGAAGTTAAGTAAACGTTGTGAAGACGCAGGTGATGTTATAGCAGCAGGATGTGGTGGTTAGATGTATGG
+
DDDCDFFFFFFFGGGGGGGFFGHHHHHHHGGGGBFGHHHHHHHHHHHHHHHGGGGHHHGHGHGHHHGHHHHHHHHHHHHGHGGGHHHHHHHHHGGHHHHGGGHGHHHHHHHHHHHHGGGGG/=/0221111//01111111111<111111<1111111=0000000000=<//000<0000..@..0000<0000.</.<.0000/.--9-:00000000000<0/....00000/.9<.<.<00<000/
@M05620:45:000000000-G6HP7:1:1101:8990:11698 1:N:0:151
ATCTCTATCTACTAAAAACCTGTTTAGATTTGGAGATAGACCTTCAGGTTTTTCATCATTTTCTGCATGAATTATACATTGACCACGTTCCAGCGTGGTCAGTTTGCAGCATTCTGTTATTTTGTTTGACAGAGTGTCTTGTTGAGAACATATGTAGGACATGATTTTTTCCTGCAACAGGGAAAATAAAGTATAAGTTTTAAAGATTTATTCTTTAATAAAGGATCTCAAAGCCAGCTTTAGAAAAAGGA
+
AAAAA@3@@D3FGFDGFGGGGGDGHHHHGDFDEEHHFGFHHHHHHHFEFHHFGHGHGHHFHGHGHHHHHGHFHHH2FHHHHFFHFHEGHGCGFHEEEEGFHHHHHHHHHHHHHHHHHHHHHHHHGHHHGHGHHHGGHHHHHHHHHHHHGHHHHHHFHHHHHHHHHHHHHGHHHHHFGHHHHGGHHGHHGGHGFHHGHGGHGHHHHHHHHHHHHGHHGHHHGHHHHHHHGFFHHHFHHGHHHHHHHFHHGGF
@M05620:45:000000000-G6HP7:1:1101:14393:11718 1:N:0:151
CATCCTGACCCTGAAGTACCCCATTGAGCATGGCATCGTCACCAACTGGGACGACATGGAGAAGATCTGGCACCACACCTTCTACAACGAGCTGCGCGTGGCCCCGGAGGAGCACCCAGTGCTGCTGACCGAGGCCCCCCTGAACCCCAAGGCCAACAGAGAGAAGATGACTCAGGTGAGGCTCGGCCGACGCCCGTGCTCCTCCCGTCCTTTCCCCAGTCATTTTCTGCCCGGCTTGATTTCTGACATTA
+
ABABBFBFFFFFGGGGGGGGGGGHHHHHHHHHGHHHHGHHCGHFHGHHHHHGEGGGGHGFHHHHHHGHGFHHHGGHHGGHHHHHHHHHGGGGGHHGGGEG?FHHGGFGGGGGHHHHG/FFHGHHHHHHHHGGGGGGGGGGGGFHHHGG?DHGHHGGGGGGGGGGFGGFFGGGGGGBFFB.FFFGFFFFA@CFBDFFFFDFFFFFFFDADD9BFFFFFB9FF/FFFFFFFFFFDDDD=D.;B9BF9/BFFE;
@M05620:45:000000000-G6HP7:1:1101:8982:11722 1:N:0:151
ATCTCTATCTCCTAAAAACCTGTTTAGATTTGGAGATAGACCTTCAGGTTTTTCATCATTTTCTGCATGAATTATACATTGACCACGTTCCAGCGTGGTCAGTTTGCAGCATTCTGTTATTTTGTTTGACAGAGTGTCTTGTTGAGAACATATGTAGGACATGATTTTTTCCTGCAACAGGGAAAATAAAGTATAAGTTTTAAAGATTTATTCTTTAATAAAGGATCTCAAAGCCAGCTTTAGAAAAAGGA
+
BBBBBFFFFFFFGGGGGGGGGGGHHHHHHHHHHHHHHHHHHHHHHHHHHHHGGHHHHHHHHHHHHHHHHHHHHHHHHHHHHHHHHHGHHHHHHHGFGGHHHHHHHHHHHHHHHHHHHHHHHHHHHHHHHHHHHHHHHHHHHHHHHHHHHHHHHHHHHHHHHHHHHHHHHGHHHHHHGHHHHGGGHHHHGHHHHHHGHFGHGHGHHHHHHHHHHHHHHHHHHHHHHHHHHHHHHHHHHGHHHHHHHGHHGGF
@M05620:45:000000000-G6HP7:1:1101:23247:11722 1:N:0:151
ATCTCTATCTCCTAAAAACCTGTTTAGATTTGGAGATAGACCTTCAGGTTTTTCATCATTTTCTGCATGAATTATACATTGACCACGTTCCAGCGTGGTCAGTTTGCAGCATTCTGTTATTTTGTTTGACAGAGTGTCTTGTTGAGAACATATGTAGGACATGATTTTTTCCTGCAACAGGGAAAATAAAGTATAAGTTTTAAAGATTTATTCTTTAATAAAGGATCTCAAAGCCAGCTTTAGAAAAAGGA
+
CCCCCFFFFFFFGGGGGGGGGGHHHHHHHHHHHHHHHHHHHHHHHHHHHHHGGHHHHHHHHHHHHHHHHHHHHHHHHHHHHHHHHHGHHHHHHHGGGGHHHHHHHHHHHHHHHHHHHHHHHHHHHHHHHHHHHHHHHHHHHHHHHHHHHHHHHHHHHHHHHHHHHHHHHGHHHHGHHHHHHGGHHHGHGGGHHHHHHGHHHHGHHHHHHHHHHHHHHHHHHHGHHHGHHHHHHHHHHGHHHHHEHHHHGGH
@M05620:45:000000000-G6HP7:1:1101:23267:11723 1:N:0:151
ATCTCTATCTCCTAAAAACCTGTTTAGATTTGGAGATAGACCTTCAGGTTTTTCATCATTTTCTGCATGAATTATACATTGACCACGTTCCAGCGTGGTCAGTTTGCAGCATTCTGTTATTTTGTTTGACAGAGTGTCTTGTTGAGAACATATGTAGGACATGATTTTTTCCTGCAACAGGGAAAATAAAGTATAAGTTTTAAAGATTTATTCTTTAATAAAGGATCTCAAAGCCAGCTTTAGAAAAAGGA
+
BBBBBFFFFFFFGGGGGGGGGGHHHHHHHHHHGHHHHHHHHHHHHGHHHHHGGHHHHHHHHHHHHHHHHHHHHHHHHFHHHBHHHHGHHHHFHHGGGGHHHHHHHHHHHHHHHHHHHHHHHHHHHHHHHHHHHHHHHHHHHHHHHHHHHHHHHHHHHHHHHHHHHHHHHGHHHHHFHHHHHGGHHHGHHHHHHHHGHHHHHHHHHGHHHHHHHHHHHHHHHHHEHHHHFHHHHHEFFGHHHGHBGHHHDDC
@M05620:45:000000000-G6HP7:1:1101:23261:11740 1:N:0:151
ATCTCTATCTCCTAAAAACCTGTTTAGATTTGGAGATAGACCTTCAGGTTTTTCATCATTTTCTGCATGAATTATACATTGACCACGTTCCAGCGTGGTCAGTTTGCAGCATTCTGTTATTTTGTTTGACAGAGTGTCTTGTTGAGAACATATGTAGGACATGATTTTTTCCTGCAACAGGGAAAATAAAGTATAAGTTTTAAAGATTTATTCTTTAATAAAGGATCTCAAAGCCAGCTTTAGAAAAAGGA
+
BCCCCFFFFFFFGGGGGGGGGGHHHHHHHHHHHFHHHHHHHHHHHHHHHHHGGHHHHIHHHHHIHHHHHHHHHHHHHHHHHHHHHHGHHHHHHHGGGGHHHHHHHHHHHHHHHHHHHHHHHHHHHHHHGHHHHHHHHHHHHHHHHHHHHHHHHHHHHHHHHHHHHHHHHGHHHHHHHHHHHGGHHHGHHHGHHHGHHGGHHHFFFGHHHHHHHHHHHHHHHHGHHHHHHHHHHHHHHGHHHHHFHHHHGCF
@M05620:45:000000000-G6HP7:1:1101:27219:11744 1:N:0:151
ATCTCTATCTCCTAAAAACCTGTTTAGATTTGGAGATAGACCTTCAGGTTTTTCATCATTTTCTGCATGAATTATACATTGACCACGTTCCAGCGTGGTCAGTTTGCAGCATTCTGTTATTTTGTTTGACAGAGTGTCTTGTTGAGAACATATGTAGGACATGATTTTTTCCTGCAACAGGGAAAATAAAGTATAAGTTTTAAAGATTTATTCTTTAATAAAGGATCTCAAAGCCAGCTTTAGAAAAAGGA
+
DDDDDFFFFFFFGGGGGGGGGGHHHHHHHHHHHFHHHGHHHHHHHHHHHHHGGHHHHHHHHHHHHHHHHHHHHHHHHHHHHHHHHHGHHHHHHGGGGGHHHHHHHHHHHHHHHHHHHHHHHHHHHHHHHHHHHHHHHHHHHHHHHHHHHHHHHHHHHHHHHHHHHHHHHGHHHHGHHHHHHGGHHHGHGFHHHHHHHHHHHHHHHHHHHHHHHHHHHHHHHHHHHHHHHHHHHGHGHGHHHHGFGHHHGGH
@M05620:45:000000000-G6HP7:1:1101:8595:11748 1:N:0:151
ATCTCTATCTCCTAAAAACCTGTTTAGATTTGGAGATAGACCTTCAGGTTTTTCATCATTTTCTGCATGAATTATACATTGACCACGTTCCAGCGTGGTCAGTTTGCAGCATTCTGTTATTTTGTTTGACAGAGTGTCTTGTTGAGAACATATGTAGGACATGATTTTTTCCTGCAACAGGGAAAATAAAGTATAAGTTTTAAAGATTTATTCTTTAATAAAGGATCTCAAAGCCAGCTTTAGAAAAAGGA
+
CCCCCFFFFFFFGGGGGGGGGGHHFHHHHHHHHHHHHHHGHHHHHHHHHHHGGHHHHHHHHHHHHHHHHHHHHHHHHHHHHHHHHHGHHHHHHHGFGGHHHHHHHHHHHHHHHHHHHHHHHHHHHHHHHHHHHHHHHHHHHHHHHHHHHHHHHHHHHHHHHHHHHHHHHGHHHHGHHHHHHGGHHHHHHHHHHHHHHHHHHHHHHHHHHHHHHHHHHHHHHHHHHHHHHGHHHHHHHGHHHHHHHHHHGGH
@M05620:45:000000000-G6HP7:1:1101:24137:11755 1:N:0:151
CATCCTGACCCTGAAGTACCCCGGCTTGATTTCTGACATTAGATCGGAAGAGCACACGTCTGAACTCCAGTCACGCACTACAATCTCGTATGCCGTCTTCTGCTTGAAAAAAAAAAAAAAAAAACAAATTAAAAAAATAATCACTCCTTCAACTAAATCCATACACTATCAACCCCGTAACAAATGTATGCACACAACACTAGAACCAATTGTAATACACATTACCATTTTCCACACGCTGCAAAGACTCC
+
CCCCCFFFFFFFGGGGGGGGGGGGGGGGHHHHHHHHHHHHHHHHHHGDGGHHHHHHHGHHHGHHHHHHHHHHHHGHGGGHHHHHFHHHGGHHHHGGGHGHHHHHHHHGHHHGGGGD<></-<>-....00<0000:-.000<0000900;0000000000000/090/0000/;..-9-;.00.0000000:00......090000..:00000009;09000000000900:090.--.../00///000
@M05620:45:000000000-G6HP7:1:1101:8585:11767 1:N:0:151
ATCTCTATCTCCTAAAAACCTGTTTAGATTTGGAGATAGACCTTCAGGTTTTTCATCATTTTCTGCATGAATTATACATTGACCACGTTCCAGCGTGGTCAGTTTGCAGCATTCTGTTATTTTGTTTGACAGAGTGTCTTGTTGAGAACATATGTAGGACATGATTTTTTCCTGCAACAGGGAAAATAAAGTATAAGTTTTAAAGATTTATTCTTTAATAAAGGATCTCAAAGCCAGCTTTAGAAAAAGGA
+
BBBBBFFFFFFFGGGGGGGGGGGHFHCHHHHHHGFHGHHHHHGHHHHHHHHGGHHHHHHHHHHHGGHHHGGHHHHHHHHHHHHHHHGHHHHHHHGFGGHHHHHHHGHHHHHHGGHHHHHHHHHHHGHHGHHHHHFHHHHHHHHHHHHHHHHHGHHHHHHHHHHHHHHHHGHHHHFHBGHHHGGHHHHHFHHGHHHHHHHHHHHHHHHHHHHHHHHHHGHHHHHHFHHGFHHHHHHHGGHHHHHHHHHHGGF
@M05620:45:000000000-G6HP7:1:1101:23686:11779 1:N:0:151
TACCTGTACTGGGGAAGCATTTGAATATCCCCCCATGGTGATGGGGACGGAGAACTGCTCCATAAACACAGGCAACGTGCCTAACTTTCCCGGGAAGATGAAGTCAAAGAGCGACCACAGCTCTTCGGAGGTTATTTTGCATCGGTGAGCCAGACAGAATGATCCGATGAGGGGTGCGAAACTATTTGAGGAAAGGAAGCACCTTTTTATTAAATTTACCTTTTAGCAATCGCCATTCCTACCCTAAAGAT
+
BBAAAFFFFFFFA?FFGGGGGGHHHHHHHHHGGGGHHHFHHGHHHGGGGGGGGHHHHHHHHHHHHGHHHHHGEHHHGHHHHHDGHHHHHGHGGGGGGHHHHBGGGHHHHGHHGGGGGHGHHHHHHHHCFGGDHHHHHHGHHHHGGEG.F1GHFHEHHGHHHHHHHHGGGHHHGGCAEGDGADGFGGGGEGBBFFFFFFGGGGFFFFFFFFFFFBFFFFFFFFFFFFFFFFFEEFFEFFFFFFFFFF.9BFF
@M05620:45:000000000-G6HP7:1:1101:27943:11795 1:N:0:151
TACCTGTACTGGGGAAGCATTTGAATATCCCCCCATGGTGATGGGGACGGAGAACTGCTCCATAAACACAGGCAACGTGCCTAACTTTCCCGGGAAGATGAAGTCAAAGAGCGACCACAGCTCTTCGGAGGTTATTTTGCATCGGTGAGCCAGACAGAATGATCCGATGAGGGGTGCGAAACTATTTGAGGAAAGGAAGCACCTTTTTATTAAATTTACCTTTTAGCAATCGCCATTCCTACCCTAAAGAT
+
CDCCCFFFFFFFGGGGGGGGGGHHHHHHHHHGGGGHHHGHHHHHHGGGGGGGGHHHHHHHHHHHHHHHHHHHGHHHGHHHHHHHHHHHHHHGGGGGGHHHHHHHHHHHHHHHGGGGGHHHHHHHHHHGGGGEHHHHHHHHHHHGGGGGHHHHHHGHHHHHHHHHHHGGGHHHGGCAFGGGGGGGGGGGGGGCFGGGGFFGFGFFFFFFFFHFFFFFFFFFFFFFFFFFFFFFFFFEFFFFFFFFFFFFFFF
@M05620:45:000000000-G6HP7:1:1101:23688:11797 1:N:0:151
TACCTGTACTGGGGAAGCATTTGAATATCCCCCCATGGTGATGGGGACGGAGAACTGCTCCATAAACACAGGCAACGTGCCTAACTTTCCCGGGAAGATGAAGTCAAAGAGCGACCACAGCTCTTCGGAGGTTATTTTGCATCGGTGAGCCAGACAGAATGATCCGATGAGGGGTGCGAAACTATTTGAGGAAAGGAAGCACCTTTTTATTAAATTTACCTTTTAGCAATCGCCATTCCTACCCTAAAGAT
+
CCCCCFFFFFFFGGGGGGGGGGHHHHHHHHHGGGGHHHHHHHHHHGGGGGGGGHHHHHHHHHHHHHHHHHHHGHHHGHHHHHHHHHHHHHHGGGGGGHHHHHHHHHHHHHHHGGGGGHHHHHHHHHHGGGGGHHHHHHFHHHHGGGGGHFHHHHGHHHHHHHHHHHGGGHHHGGEEGGGGGGGFGGGGGGGFGGFGGGGGGGFFFFFFFFFFFFFFFFFFFFFFFFFFFFFFFFDEFFFFFFAFFFFFFFF
@M05620:45:000000000-G6HP7:1:1101:16106:11852 1:N:0:151
TACCTGTACTGGGGAAGCATTTGAATATCCCCCCATGGTGATGGGGACGGAGAACTGCTCCATAAACACAGGCAACGTGCCTAACTTTCCCGGGAAGATGAAGTCAAAGAGCGACCACAGCTCTTCGGAGGTTATTTTGCATCGGTGAGCCAGACAGAATGATCCGATGAGGGGTGCGAAACTATTTGAGGAAAGGAAGCACCTTTTTATTAAATTTACCTTTTAGCAATCGCCATTCCTACCCTAAAGAT
+
CCCCCFFFFFFFGGGGGGGGGFHHHGHGHHHGGGGGHGFGGHHGHGGGGGGGGHHHHGHHHHHHHHHHGHHGGHHGGHHHHHHHHHHHHHHGGGGGGHHHHFHHHHHHHHHHGGGGGHHHHHHGHHHGGGFDHHHHHHHHHHHGGGGCHFHHHHGHHGHHHHHHHHGGGHHHGGD:EGCDGGGBFFGGBEFFFGFGFGGGGFFFFFFFFFFFFFFFFFFFFFFFBFFFFFF?.DDEFFFFFFFFFFFFFFB
@M05620:45:000000000-G6HP7:1:1101:17396:11860 1:N:0:151
ATCTCTATCTCCTAAAAACCTGTTTAGATTTGGAGATAGACCTTCAGGTTTTTCATCATTTTCTGCATGAATTATACATTGACCACGTTCCAGCGTGGTCAGTTTGCAGCATTCTGTTATTTTGTTTGACAGAGTGTCTTGTTGAGAACATATGTAGGACATGATTTTTTCCTGCAACAGGGAAAATAAAGTATAAGTTTTAAAGATTTATTCTTTAATAAAGGATCTCAAAGCCAGCTTTAGAAAAAGGA
+
CCDDDFFFFFFFGGGGGGGGGGHHHHHHHHHHHHGHHHHHHHHHHHHHHHHGGHHHHIHHHIHHHHHHHHHHHHHHHHHHHHHHHHGHHHHHHHGGGGHHHHHHHHHHHHHHHHHHHHHHHHHHHHHHHHHHHHHHHHHHHHHHGHHHHHHHHHHHHHHHHHHHHHHHHGHHHHHHHGHHGGGHHHHHHGHHHHHHHHHHH1GHHHHHHHHHHHHHHHHHHHHHHHHHHHHHHHHHHGHHHHHHHHHHGGH
@M05620:45:000000000-G6HP7:1:1101:9375:11879 1:N:0:151
ATCTCTATCTCCTAAAAACCTGTTTAGATTTGGAGATAGACCTTCAGGTTTTTCATCATTTTCTGCATGAATTATACATTGACCACGTTCCAGCGTGGTCAGTTTGCAGCATTCTGTTATTTTGTTTGACAGAGTGTCTTGTTGAGAACATATGTAGGACATGATTTTTTCCTGCAACAGGGAAAATAAAGTATAAGTTTTAAAGATTTATTCTTTAATAAAGGATCTCAAAGCCAGCTTTAGAAAAAGGA
+
>AAAAFFFFFFFGGGGGFEGCCBGHGFHFHHHHBGBAGGFHHFHHHHHHHHFGHHGHGHHHHHHHFGHHFHHHHHHHHFHFFDHFHGCGHHHHHEFEGHHGGGGFHHHHHHHHHHHGFHHHFHH?GHHFHGHGHGFBGGFHHHHDFHHHHHHHHHHFHHHGHHHGHHHHGHFHHHHHHHHHFCGHHGHHHFHHHHEHGHHHHFDGDGHGHHHHGHGHFHFHHHGGHHHHHFHHHHFHGHHHHHBCFGHDGG
@M05620:45:000000000-G6HP7:1:1101:10993:11928 1:N:0:151
TCCTGTACTGGGGAAGCAATCGCCATTCCTACCCTAAAGATCGGAAGAGCACACGTCTGAACTCCAGTCACGCACTACAATCTCGTATGCCGTCTTCTGCTTGAAAAAAAAAAAAAAAAAAAAAGAAAAAAAGAAAAAAGGATATTAAGGAAAAAAATAAAAAAATAAAAAGAAAGGTAGTTAAAAATCAAGAAGAAAGTAAGCGTAGAGGTTAATAAATACAGATGGAATTATAGAGATAAGTAACTGTT
+
ABCCAFFFDFFBGGGGGFGGGGGGGGHHHHFHGHHHGHHGHHHGGGGGHHHHHHABBFFFFGHHHGHHHGHGHGGGHHGGH3GHGBEGHHHGFGHGHHGGGHHEGHGGCGGGG>>/</-><---.:.:/:--...//.-../000000000///.--.00900--.09000.../0.0009:0900:.0000;//0//090000-..-;9/9/900000000900000/0000009090000000000000
@M05620:45:000000000-G6HP7:1:1101:22872:11933 1:N:0:151
AGATTACTGCAACAGTTCCCCCTGGACCTGGAAAAGTTTCTTGCCTGGCTTACAGAAGCTGAAACAACTGCCAATGTCCTACAGGATGCTACCCGTAAGGAAAGGCTCCTAGAAGACTCCAAGGGAGTAAAAGAGCTGATGAAACAATGGCAAGTAAGTCAGGCATTTCCGCTTTAGCACTCTTGTGGATCCAATTGAACAATTCTCAGCATTTGTACTTGTAACTGACAAGCCAGGGACAAAACAAAGAT
+
ABAA3@FF55DBAGFBFGGGFGGGGHGHHHHFCHGGGHHHDAGBHHHHFHHGGHFDGHFHHFGBGHHEGHHFGHHFAFFGFHHFGGHHE5FHFHGGGGHFHGFHHGFHGFGHHHHFGHHB?EGGF/EEHFHHHFHHH31GHBDFGFHFDCBGFGHHFHFHHHHGHHHHDDAEGGFHGHHHBHHFH<FAGGFFGGFFHBB0<GHFHHG0DGBGFGHHHHHFF000FGB0CGHFEGGGGD...;BFGGGGGG;
@M05620:45:000000000-G6HP7:1:1101:16623:11945 1:N:0:151
CATCCTGACCCTGAAGTACCCCATTGAGCATGGCATCGTCACCAACTGGGACGACATGGAGAAGATCTGGCACCACACCTTCTACAACGAGCTGCGCGTGGCCCCGGAGGAGCACCCAGTGCTGCTGACCGAGGCCCCCCTGAACCCCAAGGCCAACAGAGAGAAGATGACTCAGGTGAGGCTCGGCCGACGCCCGTGCTCCTCCCGTCCTTTCCCCAGTCATTTTCTGCCCGGCTTGATTTCTGACATTA
+
DDDDDFFFFFFFGGGGGGGGGGGHHHHHHHHHHHHHHGHHHGHHHGHHHHHHGGGGGHHHHHHHHHHHHHHHHGHHHGGHHHHHHHHHGGGGGHHGGGGGGGHHGGGGGGGGHHHHGGHGHHHHHHHHHHGGGGGGGGGGGGHHHHGGGGHGHHGGGGGGGGGGGGGFGGGGGGGGGGGGGGGGFFFFFDFFFFFFBDFEFFFFFFFEFFFFFFFFFFFFFBFFFFFFFEFF?FFFFFFFFFFFF:FFFF0
@M05620:45:000000000-G6HP7:1:1101:22889:11946 1:N:0:151
AGATTACTGCAACAGTTCCCCCTGGACCTGGAAAAGTTTCTTGCCTGGCTTACAGAAGCTGAAACAACTGCCAATGTCCTACAGGATGCTACCCGTAAGGAAAGGCTCCTAGAAGACTCCAAGGGAGTAAAAGAGCTGATGAAACAATGGCAAGTAAGTCAGGCATTTCCGCTTTAGCACTCTTGTGGATCCAATTGAACAATTCTCAGCATTTGTACTTGTAACTGACAAGCCAGGGACAAAACAAAGAT
+
AAAABFFFFFFFGGGGGGGGGGGGHHHHHHHHHHFHHGHHHHHHHHHHHHHHHGHDHFHHHDGHHHHHHHHHHHHHHHHHGHGGGFHHHHHHHHGFGFHHHHGGHHHHGHHHHFHGHHHHHHHGGHGGHHHHHGHHHHHHHHFDHHHHHHHHFFHHDDGHGHEHEHHHHHGGGGGDGGHHHHHHHBHFBHHHHHHHHHHGHHHHHGHHHGFGHCGGGCGCHFHHHHHFHHFHHGGGGGGEGFFGGGG?FBF
@M05620:45:000000000-G6HP7:1:1101:3874:11950 1:N:0:151
ATCTCTATCTCCTAAAAACCTGTTTAGATTTGGAGATAGACCTTCAGGTTTTTCATCATTTTCTGCATGAATTATACATTGACCACGTTCCAGCGTGGTCAGTTTGCAGCATTCTGTTATTTTGTTTGACAGAGTGTCTTGTTGAGAACATATGTAGGACATGATTTTTTCCTGCAACAGGGAAAATAAAGTATAAGTTTTAAAGATTTATTCTTTAATAAAGGATCTCAAAGCCAGCTTTAGAAAAAGGA
+
BCCCCFFFFFFFGGGGGGGGGGHHHHHHHHHHHHHHHHHHHHHHHHHHHHHGGHHHHIHHHHIHHHHHHHHHHHHHHHHHHHHHHHGHHHHHHHGGGGHHHHHHHHHHHHHHHHHHHHHHHHHHHHHHHHHHHHHHHHHHHHHHHHHHHHHHHHHHHHHHHHHHHHHHHGHHHHHHHHHHHGGHHHHHHHHHHHHHHHHHHHHHHHHHHHHHHHHHHHHHHHHHHHHHHGHHHHHHHGHHHHHGHHHGGGH
@M05620:45:000000000-G6HP7:1:1101:2804:11952 1:N:0:151
AAACCAAGCAGACACTCACCGCTCCCTCGCCACAGGCCAATAGTTTGTCCTCACTGAGTTGGCAACAAGTGGCTGCTGTGGCTGCCATTTTTCTGGTGATGGCCATCAGCTCCGACGAGGTCAGCTGGGGGGCTTTCTTTGTGTAAGCAACGAGAAACCTGAAAGAAGCATTTTTTAACTAAGTCCTGCTGAGTCATTCATGAGTTTTTAGCCGCCTTGCTTCTTCTCACAGACTCTCTACTCTCATGCCA
+
BCCBCAAFAFFFGGGGGGGGGGGGGGHHGGGGGGHGGGHGHGHGGHFHGHHHHHHHHHGHHHHFGGFHHGHHFHFBGHGFGFGGFFHHHHHHHHHHHHGHHHEGCGFFGGHHHFE>E@FGDGGHGHHHGGGGAGGGFGGGGFGGGEFFFFFDFFDFEFFFFFBFFFFFFFFFFFFFFFFFFFFFFBFFFFFFFBFBFFFFFFFFFFFFFFFFFFFFFFFFFFFFFFFFFFFFFFFFFFFFFFBFFFFFFFF
@M05620:45:000000000-G6HP7:1:1101:28112:11962 1:N:0:151
CATCCTGACCCTGAAGTACCCCATTGAGCATGGCATCGTCACCAACTGGGACGACATGGAGAAGATCTGGCACCACACCTTCTACAACGAGCTGCGCGTGGCCCCGGAGGAGCACCCAGTGCTGCTGACCGAGGCCCCCCTGAACCCCAAGGCCAACAGAGAGAAGATGACTCAGGTGAGGCTCGGCCGACGCCCGTGCTCCTCCCGTCCTTTCCCCAGTCATTTTCTGCCCGGCTTGATTTCTGACATTA
+
DDDCDFFFFFFFGGGGGGGGGGGHHHHHHHHHHHHHHGHHHGHHHGHHHHHHGGGGGHHHHHHHHHHHHHHHHGHHHGGHHHHHHHHHGGGGGHHGGGGGGGHHGGGGGGGGHHHHGGHHHHHHHHHHHHGGGGGGGGGGGGHHHHGGGGHGHHGGGGGGGGGGGGGGGGGGGGGGHGGGGGGGFFFFFFFFFFFFFFFFFFFFFFFFFFFFFHFFFFFFFFFFHHHFHFFFFFFFFFAFFFFFFEFFFF:
@M05620:45:000000000-G6HP7:1:1101:3862:11964 1:N:0:151
ATCTCTATCTCCTAAAAACCTGTTTAGATTTGGAGATAGACCTTCAGGTTTTTCATCATTTTCTGCATGAATTATACATTGACCACGTTCCAGCGTGGTCAGTTTGCAGCATTCTGTTATTTTGTTTGACAGAGTGTCTTGTTGAGAACATATGTAGGACATGATTTTTTCCTGCAACAGGGAAAATAAAGTATAAGTTTTAAAGATTTATTCTTTAATAAAGGATCTCAAAGCCAGCTTTAGAAAAAGGA
+
BAABBFFFFFFFGGGGGGGGGGGHHGHHHHHHHFHFHHHHHHHHHHHHGHHGGHHHHHHHHHHHHGHHHGGHHHHHGGHHHHHHHHGHHHFHHHGFGGHHHHHHHHHHHHHHHHHHHHHHHHHHGHHHHHGHHHHHHHHHHHHHHHGHHHHHHHHHHHGHHHHHHHHHHGHHHHHHHHHHHGGHHHHHHHHHHGHHGFGHHHGHHHHHHHHHHHHHHHHHHHHHHHHHHHHHHHGHHGHHHHHEGHHHGGG
@M05620:45:000000000-G6HP7:1:1101:2826:11974 1:N:0:151
AAACCAAGCAGACACTCACCGCTCCCTCGCCACAGGCCAATAGTTTGTCCTCACTGAGTTGGCAACAAGTGGCTGCTGTGGCTGCCATTTTTCTGGTGATGGCCATCAGCTCCGACGAGGTCAGCTGGGGGGCTTTCTTTGTGTAAGCAACGAGAAACCTGAAAGAAGCATTTTTTAACTAAGTCCTGCTGAGTCATTCATGAGTTTTTAGCCGCCTTGCTTCTTCTCACAGACTCTCTACTCTCATGCCA
+
CCCCCCCFCFFFGGGGGGGGGGGGGGHHGGGGGHHHGGHHHHHHHHHHHGHHHHHHHHHHHHHHHHHHHHHHGHGGHHHHHHHGGHHHHGHHHHHHHHHHHHHHHHHHHHHHHGGGGFGGBGHHHHHHGGGGGGGGGGGGGGGGGGFFFFFFFFFFFFFFFFFFFFFFFFFFFFFFFFFFFFFFFFFFFFFFFBFFFFFFFFFFFFFFFFFFFFFFFFFFFFFFFFFFFFFFFFFFFFFFFFFFFFFFFF/
@M05620:45:000000000-G6HP7:1:1101:24619:11988 1:N:0:151
TACCTGTACTGGGGAAGCATTTGAATATCCCCCCATGGTGATGGGGACGGAGAACTGCTCCATAAACACAGGCAACGTGCCTAACTTTCCCGGGAAGATGAAGTCAAAGAGCGACCACAGCTCTTCGGAGGTTATTTTGCATCGGTGAGCCAGACAGAATGATCCGATGAGGGGTGCGAAACTATTTGAGGAAAGGAAGCACCTTTTTATTAAATTTACCTTTTAGCAATCGCCATTCCTACCCTAAAGAT
+
CCCCCFFFFFFFGGGGGGGGGGHHHHHHHHHGGGGHHHHHGHHHHGGGGGGGGHHHHHHHHHHHHHHHHHHHGHGHGHHHHHHHHHHHHHHGGGGGGHHHHHHHHHHHHHHHGGGGGHHHHHHHHHHGGGGCHHHHHHHGGHHGGEGGHHHHHGGHHHHHHHHHHHGGGHHHGGECGGGGGGGGGGGGGGGFGGGGGGFGGGFFFFFFFFFFFFFFFFFFFFFFFFFFFFFFFFFFFFFFFFFFFFFFFFF
@M05620:45:000000000-G6HP7:1:1101:16801:12025 1:N:0:151
AGATTACTGCAACAGTTCCCCCTGGACCTGGAAAAGTTTCTTGCCTGGCTTACAGAAGCTGAAACAACTGCCAATGTCCTACAGGATGCTACCCGTAAGGAAAGGCTCCTAGAAGACTCCAAGGGAGTAAAAGAGCTGATGAAACAATGGCAAGTAAGTCAGGCATTTCCGCTTTAGCACTCTTGTGGATCCAATTGAACAATTCTCAGCATTTGTACTTGTAACTGACAAGCCAGGGACAAAACAAAGAT
+
AAAAAFFFDDF4AGGBGFGGFFGDGHHHHF4GCGGHHHFHFDGFHHHHHHHBEGBD3BCGH3GFFEGFGHGHEHHFAG5FGHFFF1F3?@FHHHGGEEFEHHBHEE@E1FGFGHFECGHHBFGGGAEEGHHGHGHGHE1GHFGGFGHHDCBGFGHHFHGHHHHHHHHHFFAEGGGE?GHHHHGHH=<DHHHHHFHHHGF<0<GGGHHFFHFHHGHHGFHFFCGHHHF0GHHFEGGGGG?A.9BCFFGGGGC
@M05620:45:000000000-G6HP7:1:1101:16779:12028 1:N:0:151
AGATTACTGCAACAGTTCCCCCTGGACCTGGAAAAGTTTCTTGCCTGGCTTACAGAAGCTGAAACAACTGCCAATGTCCTACAGGATGCTACCCGTAAGGAAAGGCTCCTAGAAGACTCCAAGGGAGTAAAAGAGCTGATGAAACAATGGCAAGTAAGTCAGGCATTTCCGCTTTAGCACTCTTGTGGATCCAATTGAACAATTCTCAGCATTTGTACTTGTAACTGACAAGCCAGGGACAAAACAAAGAT
+
AAAABFFFFFFFGGGBGGGGGGGGHHHHHHHHHHHHGHHHHHHHHHHHHHHHHHHHHHHHHHHHHHHHHHHHHHHHHHHDGHHHHHHHHHHHHHGG>FHHHHHHHHHHGHHHHHHHHHHHHHHGGGGGHHHHHGHHHHGHHHHHHHHHHHHHHGHHHHHHHHHHHHHHHHGGGGGHHHHHHHHHHHHGHHHHHHHHHHHGGHHHHHHHHHHHHHHHHFHHHGHHHHHGHHHHHGFGGGGGEFGGGGGGGGG
@M05620:45:000000000-G6HP7:1:1101:3770:12038 1:N:0:151
CATCCTGACCCTGAAGTACCCCGGCTTGATTTCTGACATTAGATCGGAAGAGCACACGTCTGAACTCCAGTCACGCACTACAATCTCGTATGCCGTCTTCTGCTTGAAAAAAAAAAAAAACCTGCTGACCACTGTCCCCCTGCACGCCACACCCACCATACCGCATATGCCTCCGATACTCCTCAGCCACCGCCCTCCCCCTCCCCTTCCTTTCACCTTTCATTTCCCTCCCTGCTTTCTTTCCTGCTTTT
+
BBBBBFFFFFFFGGGGGGGGGGGGCGCFHHHHHFFCGFHHHHHGHFGDFGHHHHHGFFHHGFHGHHHHHHDHHHGHGGGGHGFFFDFCFGHHEHE?EHGGGFFGDGGHEHHEEDC//////?000<<1001<F111<0.<-../<.:EA.:.:....:00//.--..000090;.-.-900/9.////...;----..9..-.....;999/://9;/;BB/B/////;9;:F/.BF/////;///;////
@M05620:45:000000000-G6HP7:1:1101:3402:12067 1:N:0:151
ATCTCTATCTCCTAAAAACCTGTTTAGATTTGGAGATAGACCTTCAGGTTTTTCATCATTTTCTGCATGAATTATACATTGACCACGTTCCAGCGTGGTCAGTTTGCAGCATTCTGTTATTTTGTTTGACAGAGTGTCTTGTTGAGAACATATGTAGGACATGATTTTTTCCTGCAACAGGGAAAATAAAGTATAAGTTTTAAAGATTTATTCTTTAATAAAGGATCTCAAAGCCAGCTTTAGAAAAAGGA
+
CCCCCFFFFFFFGGGGGGGGGGFHHHHHHHHHHGHHHHHHHHHHHHHHHHHGGHHHHHHHHIHHHHHHHHHHHHHGHHHHHHHHHHGHHHHHHHGGGGHHHHHHHHHHHHHHHHHHHHHHHHHHHHHHGHHHHHHHHHHHHHHHHHHHHHHHHHHHHHHHGHHHHHHHHGHHHHHHHHHHHGGHHHHHHHHGHHHHHGHHHGHGHHHHHHHHHHHHGHHHHHHHHHHHHGGGHHHHHGHHHHHHHHHGGGH
@M05620:45:000000000-G6HP7:1:1101:6344:12078 1:N:0:151
TACCTGTACTGGGGAAGCATTTGAATATCCCCCCATGGTGATGGGGACGGAGAACTGCTCCATAAACACAGGCAACGTGCCTAACTTTCCCGGGAAGATGAAGTCAAAGAGCGACCACAGCTCTTCGGAGGTTATTTTGCATCGGTGAGCCAGACAGAATGATCCGATGAGGGGTGCGAAACTATTTGAGGAAAGGAAGCACCTTTTTATTAAATTTACCTTTTAGCAATCGCCATTCCTACCCTAAAGAT
+
BBBBBFFFFFFFGGGGGGGGGFGHHHHHHHHGGGGHHHGGHHHHGGGGGGGGGHHHHHHHHHHHHHHHHHHHGHHHGHHGHHHHHHHHHHHGGGGGGGHHGHHHHHHHHHHHGGGGGHHHHHHHHHHGGGGCHFHHHHHGEHHGGEGFFHHHHHGHHHHHHHHHHHGGGHHHGGEDGGGGGGGGFGGGGGGFGGFGFFFGGGFFFFFFFFFFFFFFFFFFFFFFFFFFFFFFFFFFFFFFFFFFFFFFFFF
@M05620:45:000000000-G6HP7:1:1101:25123:12103 1:N:0:151
CATCCTGACCCTGAAGTACCCCATTGAGCATGGCATCGTCACCAACTGGGACGACATGGAGAAGATCTGGCACCACACCTTCTACAACGAGCTGCGCGTGGCCCCGGAGGAGCACCCAGTGCTGCTGACCGAGGCCCCCCTGAACCCCAAGGCCAACAGAGAGAAGATGACTCAGGTGAGGCTCGGCCGACGCCCGTGCTCCTCCCGTCCTTTCCCCAGTCATTTTCTGCCCGGCTTGATTTCTGACATTT
+
BCABBFFFFFFFGGGGGGGGGCFHHHHHHFGHHGGHHGHHGGHHHGHGFFHHGGGGGHHHHGHFHHHFHHGHHGHHHGGHHHHHHGHHGGGGGHGGGGGGGGHHGGGGGGGGGFHHGGHFGHHHHHFHHHGGGGGGGGGGGGHHHGGGGGHGHGGGGGGGGGGGGGGGGGGGGGGGGGGGGGFGFFFFCFBFCFFF;DBEFFFFFFD.AD.BFFFFFFF/BBFFFFFFFEFFFFFFFFABFBBBB/BFFF/
@M05620:45:000000000-G6HP7:1:1101:8687:12116 1:N:0:151
AGATTACTGCAACAGTTCCCCCTGGACCTGGAAAAGTTTCTTGCCTGGCTTACAGAAGCTGAAACAACTGCCAATGTCCTACAGGATGCTACCCGTAAGGAAAGGCTCCTAGAAGACTCCAAGGGAGTAAAAGAGCTGATGAAACAATGGCAAGTAAGTCAGTCATTTCCGCTTTAGCACTCTTGTGGATCCAATTGAACAATTCTCAGCATTTGTACTTGTAACTGACAAGCCAGGGACAAAACAAAGAT
+
AAAABFFFBB4BBGGGGGGGGGGGHHHHHHHHGHHHGHHHHHHHHHHHHHHHHHHHHHHHHHHHHHHHHHHHHHHBDDFGGGHHHGHGHHHHHHGGGGGHGHHGHHHHGHHHHHHGHHHHFFHGEEFEHFHHHEHHHHGHHHHHHHHHFGFGHGHHHHHHHHHHHHHHHHGGGGGHHHHHHHHHHHHGHHHHHHHHHEFFFCGHGHHHHHHHHHHHHHHHHFHHHHHGHHHHGGFGFGGGFGBCFFGGGGF
@M05620:45:000000000-G6HP7:1:1101:8706:12118 1:N:0:151
AGATTACTGCAACAGTTCCCCCTGGACCTGGAAAAGTTTCTTGCCTGGCTTACAGAAGCTGAAACAACTGCCAATGTCCTACAGGATGCTACCCGTAAGGAAAGGCTCCTAGAAGACTCCAAGGGAGTAAAAGAGCTGATGAAACAATGGCAAGTAAGTCAGTCATTTCCGCTTTAGCACTCTTGTGGATCCAATTGAACAATTCTCAGCATTTGTACTTGTAACTGACAAGCCAGGGACAAAACAAAGAT
+
>AAABFFFB@BBAFBBBBGGFFGGHHHHGGGGBFGGBFGHBGGBGHHHGHHHFFA5BBFFFFHFHHHGHHHHFFHABDAGHHHGHFHHGFHHHHGGGGHFGHFHHHFHGFHHHGHGHHHHB3GEEAEEHFGGHCGFGFBGHFEFGFGHBCBGFGHHGHGHHHHHFHHHFFGGGGGHFHHHHHHHHFGDHHGHHBDGB0000<<DDGGDGHFHFGHHHHHGHCFFHHFBCHBGGEFGEFEE?A9FGGGGGBC
@M05620:45:000000000-G6HP7:1:1101:28088:12135 1:N:0:151
AGATTACTGCAACAGTTCCCCCTGGACCTGGAAAAGTTTCTTGCCTGGCTTACAGAAGCTGAAACAACTGCCAATGTCCTACAGGATGCTACCCGTAAGGAAAGGCTCCTAGAAGACTCCAAGGGAGTAAAAGAGCTGATGAAACAATGGCAAGTAAGTCAGGCATTTCCGCTTTAGCACTCTTGTGGATCCAATTGAACAATTCTCCGCATTTGTACTTGTAACTGACAAGCCAGGGACAAAACAAAGAT
+
CCCCCFFFDFDFGGGGGGGGGGGGHHHHHHGHHHHHHHHHHHHHHHHHHHHHHHHHHHHHHHHHHHHHHHHHFHHHHHHHHHHHHHHFHH5GHHGG/EGHHHFHHHHHGHHHHHHHHHHHH3FFEFEFH4GHHFHHHHGHH3FHHHHHHHHHHGHHHHHHHHHHHHHHHHGGGGGHHHHHHHHHHHHGHHHHGHHHHDDHGHHHHHHBEGGGGHHHHHHHHHCGHHHFGGGGGGGGGGGG.A:FGGGGGGF
@M05620:45:000000000-G6HP7:1:1101:18120:12171 1:N:0:151
ATCTCTATCTCCTAAAAACCTGTTTAGATTTGGAGATAGACCTTCAGGTTTTTCATCATTTTCTGCATGAATTATACATTGACCACGTTCCAGCGTGGTCAGTTTGCAGCATTCTGTTATTTTGTTTGACAGAGTGTCTTGTTGAGAACATATGTAGGACATGATTTTTTCCTGCAACAGGGAAAATAAAGTATAAGTTTTAAAGATTTATTCTTTAATAAAGGATCTCAAAGCCAGCTTTAGAAAAAGGA
+
CCCCCFFFFFFFGGGGGGGGGGHHHHHHHHHHHHHHHHHHHHHHHHHHHHHGGHHHHHHHHHHHHHHHHHHHHHHHHHHHHHHHHHGHHHHHHHGGGGHHHHHHHHGHHHHHHHHHHHHHHHHHHHHHHHHHHHHHHHHHHHHHHHHHHHHHHHHFHHHHHHHHHHHHHGHHHHHHHHHHHGGHHHHHHHHGGHHHHGHHHHHHHHHHHHHHHHHHHHHHHHHHHHHHHHHHHHHHHGHHHFHGHHHHGGG
@M05620:45:000000000-G6HP7:1:1101:18136:12182 1:N:0:151
ATCTCTATCTCCTAAAAACCTGTTTAGATTTGGAGATAGACCTTCAGGTTTTTCATCATTTTCTGCATGAATTATACATTGACCACGTTCCAGCGTGGTCAGTTTGCAGCATTCTGTTATTTTGTTTGACAGAGTGTCTTGTTGAGAACATATGTAGGACATGATTTTTTCCTGCAACAGGGAAAATAAAGTATAAGTTTTAAAGATTTATTCTTTAATAAAGGATCTCAAAGCCAGCTTTAGAAAAAGGA
+
BBCBCFFFFFFFGGGGGGGGGGHHHHGHHHHHHGHHHHHHHHHHHHHHHHHGGHHHHHHHHHHHHHGHHHHHHHHHHHHHHHHHHHGHHHHHHGGFGGHHHHHHHHHHHHGHHHHHHHHHHHHHHHHHGHGHHHGHHHHHHHHHHHGHHHHHHHGHHHHHHHHHHHHHHGHHHHGHHHHHHGGGHHHGHHHHGHHHHFGHHGHHHHHHHHHHHHHHGHHHHHHHHHHHHHGHHFHHHGHHHHHHHGGHGGF
@M05620:45:000000000-G6HP7:1:1101:25803:12189 1:N:0:151
CATCCTGACCCTGAAGTACCCGGCTTGATTTCTGACATTCGATCGGAAGAGCACCCGTCTGAACTCCAGTCACGCACTACAATCTCGTATGCCGTCTTCTGCTTGAAAAAAAAAACAAAAAAGTTAACACTATTCCAACGGCGATATTCTGAGCAGACTGACATATAATATAGTGCTCATAACTATACACACTCCAGACGCTACGACTGTGGGACGAAACATACGCGATCATCTGCAACAACGACACTCGG
+
BAABBFFFFFFFGGFGGGGGGAEFGGG2FGHHHH5F3FG5F5FGGGG2E1BGHH1EGGGHFHHHHHHFHHHGHGH0FEFGGEG@GGEFGHHHHGGGHGHHHGHHGBFH3FE<<@C//<00///1111111101111111.->---.-<00000/0//./0//0000000000000000000;/00000009./9//90.--..9.9...//....---.-////..---../////9//...-.---//..
@M05620:45:000000000-G6HP7:1:1101:9582:12202 1:N:0:151
ATCTCTATCTCCTAAAAACCTGTTTAGATTTGGAGATAGACCTTCAGGTTTTTCATCATTTTCTGCATGAATTATACATTGACCACGTTCCAGCGTGGTCAGTTTGCAGCATTCTGTTATTTTGTTTGACAGAGTGTCTTGTTGAGAACATATGTAGGACATGATTTTTTCCTGCAACAGGGAAAATAAAGTATAAGTTTTAAAGATTTATTCTTTAATAAAGGATCTCAAAGCCAGCTTTAGAAAAAGGA
+
CCCCCFFFFFFFGGGGGGGGGGFHHHHHHCHHHGHHHHHHHHHHHHHHHHHGGHHHHHIHHHIHHHHHHGHHHHHHHGHHHHHHGHGBGHHHHHGGGGGG4GGHHHHFHHFHHHHHHHHHHHHHFGHHGHGHHHGHHHHHHHHHHHGHHFHFGHGFHHHHFHHHHHHHHGHHHHGFFGFGHGGHGFHHGHH@FHHGH1GHHHFFHHHHHGHHHHHHGHHGHFHHGHHHHFHHHH.CGGHHHGHHFFFGGDF
@M05620:45:000000000-G6HP7:1:1101:5114:12203 1:N:0:151
ATCTCTATCTCCTAAAAACCTGTTTAGATTTGGAGATAGACCTTCAGGTTTTTCATCATTTTCTGCATGAATTATACATTGACCACGTTCCAGCGTGGTCAGTTTGCAGCATTCTGTTATTTTGTTTGACAGAGTGTCTTGTTGAGAACATATGTAGGACATGATTTTTTCCTGCAACAGGGAAAATAAAGTATAAGTTTTAAAGATTTATTCTTTAATAAAGGATCTCAAAGCCAGCTTTAGAAAAAGGA
+
CCCCCFFFFFFFGGGGGGGGGGHHHHHHHHHHHHHHHHHHHHHHHHHHHHHGGHHHHHHHHHHHIHHHHHHHHHHHHHHHHGHHHHGHHHHHHHGGGGHHGHHHHHHHHHHHHHHHHHHHHHHHHHHHHHHHHHGHHHHHHHHHHHHHHHHHHHHHHHHHHHHHHHHHHGHHHHHHHHFHHGGHHHHHHHHHHHHHHGGHHHGHHHHHHHHHHHHHHHHHHGHHHHHHHGHHHFHHHGGHHHHHGGHHGGC
@M05620:45:000000000-G6HP7:1:1101:5131:12206 1:N:0:151
ATCTCTATCTCCTAAAAACCTGTTTAGATTTGGAGATAGACCTTCAGGTTTTTCATCATTTTCTGCATGAATTATACATTGACCACGTTCCAGCGTGGTCAGTTTGCAGCATTCTGTTATTTTGTTTGACAGAGTGTCTTGTTGAGAACATATGTAGGACATGATTTTTTCCTGCAACAGGGAAAATAAAGTATAAGTTTTAAAGATTTATTCTTTAATAAAGGATCTCAAAGCCAGCTTTAGAAAAAGGA
+
AABBBFFFFFFFGGGGGGGGGGEGHHGFGHHHHGHHHHHHHHHHGHGHHHHGGHHGHHHHHHHHHHHHFGHHHHHGHHHHHGHHGHGGHHHHGHGGGGHHGHHHHHHGHHHGHHHHHHHHHGHHHHHHGHHHHHHHFHHHHHHHFHHHHHGHGHHHHHHHHHHHHHHHFGHHHHHHFGFHHGGFHGGHBDGGHHGHHGHHHHGHHHHHHHHHHHHHHHHFHFHHEGFHFFFHHGHHHEHHHHFGFHFFDFB
@M05620:45:000000000-G6HP7:1:1101:20472:12206 1:N:0:151
CATCCTGACCCTGAAGTACCCCGGCTTGATTTCTGACATTAGATCGGAAGAGCACACGTCTGAACTCCAGTCACGCACTACAATCTCGTATGCCGTCTTCTGCTTGAAAAAAAAAAAAAAAAAAAAAAAAAGAAAAAAAAAAGATAAAAAACAGAAAGAAATAGAAAGCAAAAGAAAAAAGAAGACAAGAATTGGAGGAAAAAAGGAGAGGAAGAAATGGGAAAGAAGAAAGAAACAAAAGTGAATAGAGA
+
CBBBCFFFFFFFGGGGGGGGGGGGGGGGHHHHHHHHHHHHHHGHHHGGGGGHHGHHHGHHHGHHHHHHHHHHHHGHGGGHHHHHEGHHGGHHHHGFEHGHHHHHHHHH?GFEGGGCB<<<<<---<:---9..://.-----..<11110-..//000/./11:1110/0/0//<.//.<.../<///.//01000/..///.-../..9../..//1:0./0.././0//0/.///.../0111110111
@M05620:45:000000000-G6HP7:1:1101:9562:12209 1:N:0:151
ATCTCTATCTCCTAAAAACCTGTTTAGATTTGGAGATAGACCTTCAGGTTTTTCATCATTTTCTGCATGAATTATACATTGACCACGTTCCAGCGTGGTCAGTTTGCAGCATTCTGTTATTTTGTTTGACAGAGTGTCTTGTTGAGAACATATGTAGGACATGATTTTTTCCTGCAACAGGGAAAATAAAGTATAAGTTTTAAAGATTTATTCTTTAATAAAGGATCTCAAAGCCAGCTTTAGAAAAAGGA
+
CCCCCFFFFFFFGGGGGGGGGGHHHHHHHHHHHHHHHHHHHHHHHHHHHHHGGHHHHHHHHHHHIHHHHHHHHHHHHHHHHHHHHHGHHHHHHHGGGGHHHHHHHHHHHGGHHHHHHHHHHHHHHHHHHHHHHHHHHHHHHHHHHHHHHHHHHHHHHHHHHHHHHHHHHGHHHHHHHHHHHGGGHHHGHHHHHHHHHFHHHHGHHHHHHHHHHHHHHGHHHHHHHHHHHHHHHHHHHGHHHHHGHHHGGGH
@M05620:45:000000000-G6HP7:1:1101:27760:12215 1:N:0:151
AGATTACTGCAACAGTTCCCCCTGGACCTGGAAAAGTTTCTTGCCTGGCTTACAGAAGCTGAAACAACTGCCAATGTCCTACAGGATGCTACCCGTAAGGAAAGGCTCCTAGAAGACTCCAAGGGAGTAAAAGAGCTGATGAAACAATGGCAAGTAAGTCAGGCATTTCCGCTTTAGCACTCTTGTGGATCCAATTGAACAATTCTCAGCATTTGTACTTGTAACTGACAAGCCAGGGACAAAACAAAGAT
+
BBBBBFFFDFDFGGGGGGGGGGGGHHHHHHHHHHHHGHHHHHHHHHHHHHHHHHHHHHHHHHHHHHHHHHHHGHHHHHHHHHHHHHHHHH5FHHGG/EGHHHHHHHHHGHHHHHHHHHHHH3FFEFFFHFHHHFHHHHDGH3FHHHHHHHHHHGHHHHHHHHHHHHHHHHGGGGGHHHHHHHHHHHHGHHHHGGHHHDGHFHHHHHHHHHHHHHHHHFHHHHFFHHHHHHHHHGGGGGGGFG/FGGGGGGG
@M05620:45:000000000-G6HP7:1:1101:5098:12217 1:N:0:151
ATCTCTATCTCCTAAAAACCTGTTTAGATTTGGAGATAGACCTTCAGGTTTTTCATCATTTTCTGCATGAATTATACATTGACCACGTTCCAGCGTGGTCAGTTTGCAGCATTCTGTTATTTTGTTTGACAGAGTGTCTTGTTGAGAACATATGTAGGACATGATTTTTTCCTGCAACAGGGAAAATAAAGTATAAGTTTTAAAGATTTATTCTTTAATAAAGGATCTCAAAGCCAGCTTTAGAAAAAGGA
+
BBBBBFFFFFFFGGGGGGGGGGHHHHHGHHHHHCGGHHHHHHHHHHHHHHHGGHHHHHHHHHHHHHGHHHHHHHHHHHHHHHHHHHGHHHHHHHGGGGHHHHHHHHGHGGHHHHHHHHHHHHHHHHHHHHHHHHHHHHHHHHHHHHGHHHHHHHHGHHHHHHHFHHHHHGHHHHHHGHHGHGGFHHGHHFGGGHHHHGGHHHHHGGHHHHHHGHHHHGHFHFHHHHHHFGHGFCGHHGHHHHHHEEFG.EB
@M05620:45:000000000-G6HP7:1:1101:5124:12224 1:N:0:151
ATCTCTATCTCCTAAAAACCTGTTTAGATTTGGAGATAGACCTTCAGGTTTTTCATCATTTTCTGCATGAATTATACATTGACCACGTTCCAGCGTGGTCAGTTTGCAGCATTCTGTTATTTTGTTTGACAGAGTGTCTTGTTGAGAACATATGTAGGACATGATTTTTTCCTGCAACAGGGAAAATAAAGTATAAGTTTTAAAGATTTATTCTTTAATAAAGGATCTCAAAGCCAGCTTTAGAAAAAGGA
+
CBCCCFFFFFFFGGGGGGGGGGHHHHHHHHHHHHHHHHHGHHHHHHHHHHHGGHHHHHHHHHHIHHHHHHHHHHHGHHHHHHHHHHGHHHHHHHGGGGHHFHHHHHHFHHHHHHHHHHHHHHHHHHHHHHGHHHHHHHHHHHHHHHHHHHHHHHHHHHHHHHHHHHHHHGHHHHHHHHGHHGGHHHHHGHHHHHHHHHHHHGGHHHHHHHHHHHHHHHHHHGHHHHHHGHHGHHHHHGHHHHHGFCFGFGF
@M05620:45:000000000-G6HP7:1:1101:15457:12226 1:N:0:151
ATCTCTATCTCCTAAAAACCTGTTTAGATTTGGAGATAGACCTTCAGGTTTTTCATCATTTTCTGCATGAATTATACATTGACCACGTTCCAGCGTGGTCAGTTTGCAGCATTCTGTTATTTTGTTTGACAGAGTGTCTTGTTGAGAACATATGTAGGACATGATTTTTTCCTGCAACAGGGAAAATAAAGTATAAGTTTTAAAGATTTATTCTTTAATAAAGGATCTCAAAGCCAGCTTTAGAAAAAGGA
+
CDDDDFFFFFFFGGGGGGGGGGHHHHHHHHHHHHHHHHHHHHHHHHHHHHHGGHHHHIHHHHHIIHHHHHHHHHHHHHHHHHHHHHGHHHHHHHGGGGHHHHHHHHHHHHHHHHHHHHHHHHHHHHHHHHHHHHHHHHHHHHHHHHHHHHHHHHHHHHHHHHHHHHHHHGHHHHHHHHHHHGGHHHHHHHGHHHHHHHHHHHHHHHHHHHHHHHHHHHHHHHHHHHHHHHHHHHHHHGHHHHHHHHHHGGH
@M05620:45:000000000-G6HP7:1:1101:4912:12228 1:N:0:151
CATCCTGACCCTGAAGTACCCCATTGAGCATGGCATCGTCACCAACTGGGACGACATGGAGAAGATCTGGCACCACACCTTCTACAACGAGCTGCGCGTGGCCCCGGAGGAGCACCCAGTGCTGCTGACCGAGGCCCCCCTGAACCCCAAGGCCAACAGAGAGAAGATGACTCAGGTGAGGCTCGGCCGACGCCCGTGCTCCTCCCGTCCTTTCCCCAGTCATTTTCTGCCCGGCTTGATTTCTGACATTA
+
BAAABFFFFFFF4EGBFFGGGG2GHFGHGFHHHH4FGGHH2EF32EGH322BA0E0EH23FB1ABDFHFGGFFGFH1FEHHHGGHD@F@1EEEFFEGGGECEGGGGDCCCFDGCGHGEGH1DHHGHCDGHCDCGGGDGGCG.;:GEGGDD.EHHGGGEGFGEDGGFGF9FFFBBFFGFGGGG?FBBFF?;BBB?B9@..ABFFFFFFEDFFFBFFBF..:;9FFEFFFFFFF.9@BB-.;FFFF/9B/BF/
@M05620:45:000000000-G6HP7:1:1101:24368:12234 1:N:0:151
ATCTCTATCTCCTAAAACCTGTTTAGATTTGGAGATAGACCTTCAGGTTTTTCATCATTTTCTGCATGAATTATACATTGACCACGTTCCAGCGTGGTCAGTTTGCAGCATTCTGTTATTTTGTTTGACAGAGTGTCTTGTTGAGAACATATGTAGGACATGATTTTTTCCTGCAACAGGGAAAATAAAGTATAAGTTTTAAAGATTTATTCTTTAATAAAGGATCTCAAAGCCAGCTTTAGAAAAAGGAA
+
DDCDDFFFFFFFGGGGGGGGGGHHGHHHHHHHHHHHHHHHHHHHHHHHHHGGHHHHHHHIHHIHHHHHHHHHHHHHHHHHHHHHHGHHHHHHHGGGGHHFHHHHHHHHHHHHHHHHHHHHHHHHHHHGHHHHHHHHHHHHHHHGHGGHGHHHHHHHHGHHHHHHHHHHGHHHHHGHHGHHGGHHHHHHHHHHHHHHGHHHHGHHGHHHHHHHHHHGFDFHGGGHHGHHHHGHGHGHGHHHHHFGHGFFGHH
@M05620:45:000000000-G6HP7:1:1101:4918:12248 1:N:0:151
CATCCTGACCCTGAAGTACCCCATTGAGCATGGCATCGTCACCAACTGGGACGACATGGAGAAGATCTGGCACCACACCTTCTACAACGAGCTGCGCGTGGCCCCGGAGGAGCACCCAGTGCTGCTGACCGAGGCCCCCCTGAACCCCAAGGCCAACAGAGAGAAGATGACTCAGGTGAGGCTCGGCCGACGCCCGTGCTCCTCCCGTCCTTTCCCCAGTCATTTTCTGCCCGGCTTGATTTCTGACATTA
+
CCCCCFFFFFFFGGGGGGGGGGGHHHHHHHHHHHHHHGHHHGHHHGHHHHHHGGGGGHHHHHHHHHHHHHHHHGHHHGGHHHHHHHHHGGGGGHHGGGGGGGHHGGGGGGGGHHHHGGHHHHHHHHHHHHGGGGGGGGGGGGHHHHGGGGHGHHGGGGGGGGGGGGGGGGGGGGGGGGGGGGGGFFFFFFFFFFFFFFFFFFFFFFDEDFFFFFFFFFFFFFFFFFFFFFFFFFFFFFFFFFFFFBFFFF0
@M05620:45:000000000-G6HP7:1:1101:13922:12261 1:N:0:151
ATCTCTATCTCCTAAAAACCTGTTTAGATTTGGAGATAGACCTTCAGGTTTTTCATCATTTTCTGCATGAATTATACATTGACCACGTTCCAGCGTGGTCAGTTTGCAGCATTCTGTTATTTTGTTTGACAGAGTGTCTTGTTGAGAACATATGTAGGACATGATTTTTTCCTGCAACAGGGAAAATAAAGTATAAGTTTTAAAGATTTATTCTTTAATAAAGGATCTCAAAGCCAGCTTTAGAAAAAGGA
+
CCCCCFFFFFFFGGGGGGGGGGHHHHHHHHHHHHHHHHHHHHHHHHHHHHHGGHHHHHHHHHHIHHHHHHHHHGHHHHHHHHHHHHGHHHHHHHGFGGHHGHHHHHHGHHGHHHHHHHHHHHHHHHHHHHGHHHHHHHHHHHHHHHHHHHHHHHHFHHHHGHHGHHHHHGHFHHHHHHHHHGGHHGHHHHHHHHHHHHHHHHHHHHHHHHHHHGHHHFHHHGHHHHHHHHHHHHHHHGHHHHFHHHHGGGH
@M05620:45:000000000-G6HP7:1:1101:11065:12262 1:N:0:151
ATCTCTATCTCCTAAAAACCTGTTTAGATTTGGAGATAGACCTTCAGGTTTTTCATCATTTTCTGCATGAATTATACATTGACCACGTTCCAGCGTGGTCAGTTTGCAGCATTCTGTTATTTTGTTTGACAGAGTGTCTTGTTGAGAACATATGTAGGACATGATTTTTTCCTGCAACAGGGAAAATAAAGTATAAGTTTTAAAGATTTATTCTTTAATAAAGGATCTCAAAGCCAGCTTTAGAAAAAGGA
+
3AAABFFFFFFFGFBFFGGGGGGHHHHGHHHHC4FFHHHHHHHHHGHHHHHGGHHHHHHHGHHHFHEHHHHHHGHGHHHHHFHHFH?GHHHHHHGEGGHHHHHHHFHHGHHHHHHHHHHHHHHHHHHHHHHHHHHHHHHHHHHHHHHHFFHHHHHGHGHHHHGDHHHHHGHHHHHH<GGHHGGHHHGH1FGHHGGHH1GHGHFHHHHHGHHHHHHHHHGGDGGHGHHFHHBDGGEFGGFHFFB:G0CCGG/
@M05620:45:000000000-G6HP7:1:1101:23422:12263 1:N:0:151
CATCCTGACCCTGAAGTACCCGGCTTGATTTCTGACATTAGATCGGAAAGCACACGTCTGAACTCCAGTCACGCACTACAATCTCGTATGCCGTCTTCTGCTTGAAAAAAAAAAACAGCTAATCGGCGTTTCTATTTCATCATCTCGCCGCACACAACGCACCGATGAACTGTGCCTCTCTCTTTGCGCTCTGCCAGCACCCCTCTCTCCACACTTCCTTCTACCAATCCCCTCTCCTCCCTCCCCTCTCC
+
AAAABFFFFFFF4GGFGFGGFEGGGGGHHHHHHHHHFHHHHHHHHGGGGHHFGFGGHHHGGFHHHHHHFFHHFHGGGHHGHGGGDHFEFHHHGEEFFGHFGHHFCGGFFECGCB//<2022>22?//</--<11111<<1<1110=.<------....----9---.900;0000000//0900000---../////.:...-.../////9/.//9/////////;//./9.9.///;;.........//
@M05620:45:000000000-G6HP7:1:1101:11084:12266 1:N:0:151
ATCTCTATCTCCTAAAAACCTGTTTAGATTTGGAGATAGACCTTCAGGTTTTTCATCATTTTCTGCATGAATTATACATTGACCACGTTCCAGCGTGGTCAGTTTGCAGCATTCTGTTATTTTGTTTGACAGAGTGTCTTGTTGAGAACATATGTAGGACATGATTTTTTCCTGCAACAGGGAAAATAAAGTATAAGTTTTAAAGATTTATTCTTTAATAAAGGATCTCAAAGCCAGCTTTAGAAAAAGGA
+
BBBABFFFFF5FGFBGFGEGGGGHHHHHHGGHHGHHHGGHHGHHHFGHHHHGGHBGFHHHHHHHHHDGHHHHHGHGHGHHHFHHFHG1GGHHHHGGGGFGFHFHHHFFHGFGFHGHGHFHHFFHFGCGFBDGHGBGGGGHHGHHGHEFGFGDHHHFHHHHFHHHFHHHHGHHGHHGGHGHHGGEHHHGGGHGGFHFHDGHFGGGHGHHHHHHHHHHFGHHGEHHHHHFHFFFHH:CGFHHHGHFGEFFFGE
@M05620:45:000000000-G6HP7:1:1101:13936:12273 1:N:0:151
ATCTCTATCTCCTAAAAACCTGTTTAGATTTGGAGATAGACCTTCAGGTTTTTCATCATTTTCTGCATGAATTATACATTGACCACGTTCCAGCGTGGTCAGTTTGCAGCATTCTGTTATTTTGTTTGACAGAGTGTCTTGTTGAGAACATATGTAGGACATGATTTTTTCCTGCAACAGGGAAAATAAAGTATAAGTTTTAAAGATTTATTCTTTAATAAAGGATCTCAAAGCCAGCTTTAGAAAAAGGA
+
CCCCCFFFFFFFGGGGGGGGGGHHHHHHHHHHHHHHHHHHHHHHHHHHHHHGGHGHHHHHHHHHHHHHHGHHHHHHHHHHHHHHHHGHHHHHHHGFGGHHGHHHHHHHHHEHHHHHHHHHHHHHHHHHGGGHHHHHHHHHHHHHGHHHHHHFGHFDHHHHFHHGHHHHHGHGGHFGGHFHHGGHGFHHGGGGFHGFHGHGHHFHHHHHHGHHHHHHHGHHHHGHHHHHHGGHHHHHHGGHHHGHGFGFFGH
@M05620:45:000000000-G6HP7:1:1101:13918:12278 1:N:0:151
ATCTCTATCTCCTAAAAACCTGTTTAGATTTGGAGATAGACCTTCAGGTTTTTCATCATTTTCTGCATGAATTATACATTGACCACGTTCCAGCGTGGTCAGTTTGCAGCATTCTGTTATTTTGTTTGACAGAGTGTCTTGTTGAGAACATATGTAGGACATGATTTTTTCCTGCAACAGGGAAAATAAAGTATAAGTTTTAAAGATTTATTCTTTAATAAAGGATCTCAAAGCCAGCTTTAGAAAAAGGA
+
BBBBBFFFFFFFGGGGGGGGGGHHHHHHHHHHHGHHHHHHHHHHHHHFHHHGGHHHHHHHHHHHHHHHHHFHHHHHHGHHHHHHGHGHHHHHHGGGGGHHHHHHHHHHHHHHHHHHHHHHHHHHHHHHHGHHHHGHHHHHHHHHHHHHHHHHHHHHHHHHHHGHHHHHFGHHHHHGHHHHHGGHHGGHHHHHFHHHHFGHHHHGHGHHHHHHHHHHHHHHHHGHHHHHHHHHBFHHHGFHHHGHHHHHGGH
@M05620:45:000000000-G6HP7:1:1101:6167:12279 1:N:0:151
TACCTGTACTGGGGAAGCATTTGAATATCCCCCCATGGTGATGGGGACGGAGAACTGCTCCATAAACACAGGCAACGTGCCTAACTTTCCCGGGAAGATGAAGTCAAAGAGCGACCACAGCTCTTCGGAGGTTATTTTGCATCGGTGAGCCAGACAGAATGATCCGATGAGGGGTGCGAAACTATTTGAGGAAAGGAAGCACCTTTTTATTAAATTTACCTTTTAGCAATCGCCATTCCTACCCTAAAGAT
+
CCCCAFFFFFFFGGGGGGGGGGHHHHHHHHHGGGGHHHGHHHHHGGGGGGGGGHHHHHHHHHHHHHHHHHHHGHHHGHHHHHHHFHHHHGHGGGGGGHHHHHHHHHHHHGHHGGGGGHGHHGHHHHHGGGGFHHHHHHHHHHHGGEDGHHHHHHGHHCHHHHHHHHGGGHHHGGGGGGGGGGGGGGGGGGGGGGGGGGGGEGFFFFFFFFFBFFFFFFBFFFFFFFFEFFFFFFDFFFFFFFFFFFFFFFF
@M05620:45:000000000-G6HP7:1:1101:11073:12280 1:N:0:151
ATCTCTATCTCCTAAAAACCTGTTTAGATTTGGAGATAGACCTTCAGGTTTTTCATCATTTTCTGCATGAATTATACATTGACCACGTTCCAGCGTGGTCAGTTTGCAGCATTCTGTTATTTTGTTTGACAGAGTGTCTTGTTGAGAACATATGTAGGACATGATTTTTTCCTGCAACAGGGAAAATAAAGTATAAGTTTTAAAGATTTATTCTTTAATAAAGGATCTCAAAGCCAGCTTTAGAAAAAGGA
+
CCCCCFFFFFFFGGGGGGGGGGHHHHHHHHHHHHHHHHHHHHHHHHHHHHHGGHHHHHHHIHHIIHHHHHHHHHHHHHHHHHHHHHGHHHHHHHGGGGHHHHHHHHHHHHHHHHHHHHHHHHHHHHHHHHHHHHHHHHHHHHHHHHHHHHHHHHHHHHHHHHHHHHHHHGHHHHHHHHHHHGGHHHHHGHHHHHHHHFHHHHHHHHHHHHHHHHHHHHHHHHHHHHHHHHHHHHHHHGHHHHHHHHHHGGG
@M05620:45:000000000-G6HP7:1:1101:6148:12289 1:N:0:151
TACCTGTACTGGGGAAGCATTTGAATATCCCCCCATGGTGATGGGGACGGAGAACTGCTCCATAAACACAGGCAACGTGCCTAACTTTCCCGGGAAGATGAAGTCAAAGAGCGACCACAGCTCTTCGGAGGTTATTTTGCATCGGTGAGCCAGACAGAATGATCCGATGAGGGGTGCGAAACTATTTGAGGAAAGGAAGCACCTTTTTATTAAATTTACCTTTTAGCAATCGCCATTCCTACCCTAAAGAT
+
CDDCCFFFFFFFGGGGGGGGGGHHHHHHHHHGGGGHHHGHHHHHHGGGGGGGGHHHHHHHHHHHHHHHHHHHGHHHGHHHHHHHHHHHHHHGGGGGGHHHHHHHHHHHHHHHGGGGGHHHHHHHHHHGGGGEHHHHHHHHHHHGGGGGHHHHHHGHHHHHHHHHHHGGGHHHGGEFGGGGGGGGGGGHGGGFGGGGGGGGGGFFFFFFFHFFFFFFFFFFFFFFFFFFFFFFFFFFFFFFFFFFFFFFFFF
@M05620:45:000000000-G6HP7:1:1101:11056:12290 1:N:0:151
ATCTCTATCTCCTAAAAACCTGTTTAGATTTGGAGATAGACCTTCAGGTTTTTCATCATTTTCTGCATGAATTATACATTGACCACGTTCCAGCGTGGTCAGTTTGCAGCATTCTGTTATTTTGTTTGACAGAGTGTCTTGTTGAGAACATATGTAGGACATGATTTTTTCCTGCAACAGGGAAAATAAAGTATAAGTTTTAAAGATTTATTCTTTAATAAAGGATCTCAAAGCCAGCTTTAGAAAAAGGA
+
BBBBBFFFFFFFGG5GFFGGGGHHHFHGGFHHHFH4GFFGHHHHHHHHHHHGGHHHHHHHHHHHHHHHHHFHHHHHHGHHHHHHGGGHHHHHHHGGGGHHHHHHHHHGHHHHHHHHHHHHHHHFGGHHBHHGHHHHHHHHHHHHGFGHHFHHHHHHGHHHHGHFHHHHHGHHHHHH2GHHHGFHGCGG<GGHHHFHGFGHHGGEGGHHHGHHHHHHFFHBGHHGFHHHHHHHHHAHHGHHHHFHHHHHD?G
@M05620:45:000000000-G6HP7:1:1101:20807:12308 1:N:0:151
CATCCTGACCCTGAAGTACCCCATTGAGCATGGCATCGTCACCAACTGGGACGACATGGAGAAGATCTGGCACCACACCTTCTACAACGAGCTGCGCGTGGCCCCGGAGGAGCACCCAGTGCTGCTGACCGAGGCCCCCCTGAACCCCAAGGCCAACAGAGAGAAGATGACTCAGGTGAGGCTCGGCCGACGCCCGTGCTCCTCCCGTCCTTTCCCCAGTCATTTTCTGCCCGGCTTGATTTCTGACATTA
+
CCBCDFFFFFFFGGGGGGGGGGGHHHHHHHHHHHHHHGHHHGHHHGHHHHHHGGGGGHHHHHHHHHHHHHHHHGHHHGGHHHHHHHHHGGGGGHHGGGGGGGHHGGGGGGGGHHHHGGHHHHHHHHHHHHGGGGGGGGGGGGHHHHGGGGHGHHGGGGGGGGGGGGGGGGGGGGGGGGGGGGGGFFFFFFFFFFFFDFFFFFFFFFFEFFFFFFFFFFFFFFFFFFFFFFFFDDFFFFFFFFFFFFFFFF0
@M05620:45:000000000-G6HP7:1:1101:20790:12314 1:N:0:151
CATCCTGACCCTGAAGTACCCCATTGAGCATGGCATCGTCACCAACTGGGACGACATGGAGAAGATCTGGCACCACACCTTCTACAACGAGCTGCGCGTGGCCCCGGAGGAGCACCCAGTGCTGCTGACCGAGGCCCCCCTGAACCCCAAGGCCAACAGAGAGAAGATGACTCAGGTGAGGCTCGGCCGACGCCCGTGCTCCTCCCGTCCTTTCCCCAGTCATTTTCTGCCCGGCTTGATTTCTGACATTA
+
DDDCDFFFFFFFGGGGGGGGGGGHHHHHHHHHHHHHHGHHHGHHHGHHHHHHGGGGGHHHHHHHHHHHHHHHHGHHHGGHHHHHHHHHGGGGGHHGGGGGGGHHGGGGGGGGHHHHGGHHHHHHHHHHHHGGGGGGGGGGGGHHHHGGGGHGHHGGGGGGGGGGGGGGGGGGGGGGHGGGGGGGFFFFFFFFFFFF@FFFFFFFFFFFFFFFHHFFFFFFFFFFFFFFHFFFFFFFFFFFFFFFFFFFFF0
@M05620:45:000000000-G6HP7:1:1101:7263:12331 1:N:0:151
AAACCAAGCAGACACTCACCGCTCCCTCGCCACAGGCCAATAGTTTGTCCTCACTGAGTTGGCAACAAGTGGCTGCTGTGGCTGCCATTTTTCTGGTGATGGCCATCAGCTCCGACGAGGTCAGCTGGGGGGCTTTCTTTGTGTAAGCAACGAGAAACCTGAAAGAAGCATTTTTTAACTAAGTCCTGCTGAGTCATTCATGAGTTTTTAGCCGCCTTGCTTCTTCTCACAGACTCTCTACTCTCATGCCA
+
BBBBBBBFBFFFGGGGGGGGGGGGGGHHGGGGGGHHGGGHHHHHHHHHHHHHHHGHHHHGFHGHHHHHGFHHGHFGHHGFHGHGGHHHHHHHHHHHGHFFHHHHFHHHHHHHHGGGGEGGAGFHHHHHGGGGGGGGFGGGGGGGGGFFFFFFFFFFFFFFFFFFFFFFFFFFFFFFFFFFFFFFFFFFFFFFFFFFFFFFFFFFFFFFFFFFFFFFFFFFFFFFFFFFFFFFFFFFFFFFFFFFFFFFFF/
@M05620:45:000000000-G6HP7:1:1101:21692:12337 1:N:0:151
TACCTGTACTGGGGAAGCATTTGAATATCCCCCCATGGTGATGGGGACGGAGAACTGCTCCATAAACACAGGCAACGTGCCTAACTTTCCCGGGAAGATGAAGTCAAAGAGCGACCACAGCTCTTCGGAGGTTATTTTGCATCGGTGAGCCAGACAGAATGATCCGATGAGGGGTGCGAAACTATTTGAGGAAAGGAAGCACCTTTTTATTAAATTTACCTTTTAGCAATCGCCATTCCTACCCTAAGATC
+
BBCCCFFFFFFFGGGGGGGGGGHHHHHHHHHGGGGHHHHHHHHHHGGGGGGGGGHHHHHHHHHHHHHHHHHHGHHHGHHHHHHHHHHHHHHGGGGGGHHHHHHHHHHHHHHHGGGGGHHHHHHHHGHGGGGGHHHHHHHHGHHGGGGGHFHHHHGGHHHHHHHHHHGGGHHHGGACGGDGGGGGGGGGGGGGGGFFFFGGFGFFFFFFFFFFFFFFFFFFFFFFFFFFFFFFFFAFFFFFFFFFFFFFFFF
@M05620:45:000000000-G6HP7:1:1101:21710:12343 1:N:0:151
TACCTGTACTGGGGAAGCATTTGAATATCCCCCCATGGTGATGGGGACGGAGAACTGCTCCATAAACACAGGCAACGTGCCTAACTTTCCCGGGAAGATGAAGTCAAAGAGCGACCACAGCTCTTCGGAGGTTATTTTGCATCGGTGAGCCAGACAGAATGATCCGATGAGGGGTGCGAAACTATTTGAGGAAAGGAAGCACCTTTTTATTAAATTTACCTTTTAGCAATCGCCATTCCTACCCTAAGATC
+
CCCCCFFFFFFFGGGGGGGGGGHHHHHHHHHGGGGHHHGGHHHHHGGGGGGGGHHHHHHHHHHHHHHHHHHHGHHHGHHHHHHHHHHHHHHGGGGGDHHHGFHHHHHHHHHGGGGGGHHHHHHGHGHGDCCAHHHHHHHHHHHGGGG.F<GGHEFHHGGHHHHHHHGGGHHHGC:AEGDFGGGFFGGGBE/BFGCFFFGGGGFFFFFFFFFFFBFFFFFFFFFFBFFFFFFF?DDEFBFFFFFFFFFFFFF
@M05620:45:000000000-G6HP7:1:1101:7251:12345 1:N:0:151
AAACCAAGCAGACACTCACCGCTCCCTCGCCACAGGCCAATAGTTTGTCCTCACTGAGTTGGCAACAAGTGGCTGCTGTGGCTGCCATTTTTCTGGTGATGGCCATCAGCTCCGACGAGGTCAGCTGGGGGGCTTTCTTTGTGTAAGCAACGAGAAACCTGAAAGAAGCATTTTTTAACTAAGTCCTGCTGAGTCATTCATGAGTTTTTAGCCGCCTTGCTTCTTCTCACAGACTCTCTACTCTCATGCCA
+
CCCCCBCFCFFFGGGGGGGGGGGGGGHHGGGGGHHHGGHHHHHHHHHHHHHHHHHHHHHHHHHHHHHHGGGHGHGGHHHHHHHGGHHHHHHHHGHGHHHHHHHHHHHHHHHHHGGGGGGGGHHHHHHHGGGGGGGGGGGGGFGGGGFFFFFFFFFFFFFFFFFFFFFFFFFFFFFFFFFFFFFFFFFFFFFFFFFFFFFFFFFFFFFFFFFFFFFFFFFFFFFFFFFFFFFFFFFFFFFFFFFFFFFFFFF
@M05620:45:000000000-G6HP7:1:1101:21282:12347 1:N:0:151
TACCTGTACTGGGGAAGCATTTGAATATCCCCCCATGGTGATGGGGACGGAGAACTGCTCCATAAACACAGGCAACGTGCCTAACTTTCCCGGGAAGATGAAGTCAAAGAGCGACCACAGCTCTTCGGAGGTTATTTTGCATCTGTGAGCCAGACAGAATGATCCGATGAGGGGTGCGAAACTATTTGAGGAAAGGAAGCACCTTTTTTTTAAATTTACCTTTAAGCAATCGCATTCCTACCCTAAAGATC
+
BBBBBFFFFFFFGGCEEGGGGGHHHHHHHHHGGGGHHHGGHHGHHGFFGGGGGHHHHHHHHHHHGHHGHHHHGHHHGHHHHHHHHHHHHHHGGGGGGHHHBGHHHHHHHGHHGGGGGHHHHHHHDFHGDG?GF<GHHH1G11>F1FFB1FFCF0>BGHFFB00=DG.<CBHHG?C:.@GF-9B0FGGFBEGGGBG?FEEFGG?FGGG/-;9AF/;F/9B/:FF////;///.99DFFFFFFFFFFFFFFFF
@M05620:45:000000000-G6HP7:1:1101:25762:12352 1:N:0:151
TACCTGTACTGGGGAAGCATTTGAATATCCCCCCATGGTGATGGGGACGGAGAACTGCTCCATAAACACAGGCAACGTGCCTAACTTTCCCGGGAAGATGAAGTCAAAGAGCGACCACAGCTCTTCGGAGGTTATTTTGCATCGGTGAGCCAGACAGAATGATCCGATGAGGGGTGCGAAACTATTTGAGGAAAGGAAGCACCTTTTTATTAAATTTACCTTTTAGCAATCGCCATTCCTACCCTAAAGAT
+
BBBBAFFFFBFFGGGGGGFGGGHHHHHHHHHGGGAGGHFGHHHHHGGGGGGGGGHHHHHHHHHHHGHHHHHHGGHHGHHHHHHHHHHHHHHGGGGGGHHHHFHHGHHHHHHHGGGGGHHGHHHHFGHGEFGGHHHHHHGHHDGGGDGC0GHFFAEHGHHHHFGHHHGGFHHHGG:@AD?DGGGCGGGFGGGFFBFFE/;EBFFFFFFFFFFFFFFFFFFFFFFFBFFFBFFEFFFABFFF/BFFBFFFFBF
@M05620:45:000000000-G6HP7:1:1101:21305:12357 1:N:0:151
TACCTGTACTGGGGAAGCATTTGAATATCCCCCCATGGTGATGGGGACGGAGAACTGCTCCATAAACACAGGCAACGTGCCTAACTTTCCCGGGAAGATGAAGTCAAAGAGCGACCACAGCTCTTCGGAGGTTATTTTGCATCTGTGAGCCAGACAGAATGATCCGATGAGGGGTGCGAAACTATTTGAGGAAAGGAAGCACCTTTTTATTAAATTTACCTTTTAGCAATCGCATTCCTACCCTAAAGATC
+
[truncated: 8,618,817 more chars]
