# Supplementary material for: Fast but not furious: a streamlined selection method for genome-edited cells
Source: Life Sci Alliance. 2021 Apr 26;4(6):e202101051. doi: 10.26508/lsa.202101051 (PMC8127327; doi:10.26508/lsa.202101051)
Supplement: Supplementary file 1 [file LSA-2021-01051_Supplemental_Data_1.zip › SANGER and Deep Sequencing/AFP/152_S152_L001_R1_001.fastq]

@M05620:45:000000000-G6HP7:1:1101:17532:1721 1:N:0:152
CATCCTGACCCTGAAGTACCCGGCTTGATTTCTGACATTAGATCGGAAGAGCACACGTCTGAACTCCAGTCACGCACTACAATCTCGTATGCCGTCTTCTGCTTGAAAAAAAAAATTTTTTTTTTTTTTTTTTTTTTTTTTTTTTTTTTTTTTTTTTTTTTTTTTTTTTCTTTTTTTTTTTTTTTTTTTTTTTTCTTTTTTTCTTTTTTTTTTTTTTTTTTTTTTTCTTTTTTTTTTCTTTTTTTTTTTTT
+
33>>AFDBCFFFCFFFGGGGGA2AEGEHHHHHHGFFDGHG5DGGEE2E222FGHHHCHHHEDFFGFGBFGHHHAC@EEBFBEHGHFAFEG?GEEGEGGFGFDGHFAEFFECGC//01121<///--<--:-----;--9-9>?--9-------9---;---9--;-9@-///;//-9---9--------99---///99/--////9/--99-9-------9B;9>//////--999/999//-----9--
@M05620:45:000000000-G6HP7:1:1101:17088:1726 1:N:0:152
CATCCTGACCCTGAAGTACCCCGGCTTGATTTCTGACATTAGATCGGAAGAGCACACGTCTGAACTCCAGTCACGCACTACAATCTCGTATGCCGTCTTCTGCTTGAAAAAAAAACTATTTCTTCTTTCCTTTTTCCCTCTTTTCCCCTTTTCCTACTTATTTTATTTTCCTTTTCTTTTTCTTTTCTTTTTCCCTTTCTTCTCCCTTCCTTTTCTCTTTCTTTTTCTTCCTTTCTTTTTTTCTTTCTTTT
+
1>AAAFFFFFFFGCFGGGGGGGGC0EEG0DGHD2D2DBFE1A1FFFC/AECFFGHHCEHEHGFFFGGC1FFD1FEHEGE1011BFBBCFEHF2@>EEHGBG1D>BE0>>DAE////11BB22@>2>1121122@101110?11111100011111111<1>1111<1<110000<0=0000/=000000000/0000:0;00;00/;::/;B0000000900;C;B/;0000;00;;009@@/9;///;B9
@M05620:45:000000000-G6HP7:1:1101:18548:1740 1:N:0:152
TACCTGTACTGGGGAAGCATTTGAATATCCCCCCATGGTGATGGGGACGGAGAACTGCTCCATAAACACAGGCAACGTGCCTAACTTTCCCGGGAAGATGAAGTCAAAGAGCGACCACAGCTCTTCGGAGGTTATTTTGCATCGGTGAGCCAGACAGAATGATCCGATGAGGGGTGCGAAACTATTTGAGGAAAGGAAGCACCTTTTTATTAAATTTACCTTTTAGCAATCGCCATTCCTACCCTAAAGTT
+
>>>ABFFFFFFFGGGGFGGGGGHGHHHHHHHGGGGHHHHHHHGGHGGGGGCGGHHHHHHHHHHHHEHFHGHHGHGHGHHHHHHFHGHHHHHGGGGGGHHHHHHHHHGHHGHHGGGGGHGHHHHHHHHGGGGGHHHHHHGFGHHGDFGAFGHHHGGHHGHHHHHHHH.EGFHHGGGGDGDGGDFFGGGGFGG:BFFGFFF?FGFFFFFFFFFFF/BFFFFFFFFFBBFBBFFFEDFEFFFFFFFFFFFF///
@M05620:45:000000000-G6HP7:1:1101:18555:1757 1:N:0:152
TACCTGTACTGGGGAAGCATTTGAATATCCCCCCATGGTGATGGGGACGGAGAACTGCTCCATAAACACAGGCAACGTGCCTAACTTTCCCGGGAAGATGAAGTCAAAGAGCGACCACAGCTCTTCGGAGGTTATTTTGCATCGGTGAGCCAGACAGAATGATCCGATGAGGGGTGCGAAACTATTTGAGGAAAGGAAGCACCTTTTTATTAAATTTACCTTTTAGCAATCGCCATTCCTACCCTAAAGAT
+
>1>>ADFBFFFBGCCC1ACGGGGBFFFFHHFGCEEHHCGFFG21G//AA???CFEHFFGHGHFFB1F1F/FGFFFH?GHGHHHFHGHHHFFC/E/EAFGFH11BFHFGFHHHCCCG/F/CFHFHHHHF?CGFFGHHHHED?GHF?EC.>BGGFEEFHGHGHGHHGH?CGFFBAGGC?@A-A@F0FFGBFE/;//.C/9.ABFFFFFFFEFFF//;FFFFFFFFF//:/B9B-EBBEFFFFF/FAFFBF//B
@M05620:45:000000000-G6HP7:1:1101:12753:1804 1:N:0:152
CATCCTGACCCTGAAGTACCCCGGCTTGCTTTCTGACATTAGCTCGTAAGAGCACACGTCTGAACTCCAGTCACGCACTTCATTCTCGTATGCCGTCTTCTGCTTGAAGAAAAACCCAGTGCTGCTGACCGAGGCCCCCCTGAACCCCAAGGCCAACATAGATAAGATGACTCAGGTGAGGCTCGGCCGACGCCCGTTCTCCTCCCGTCCTTTCCCCAGTCATTTTCTGCCCCGCTTGATTTCTTACATTT
+
1>AAAFFFFFFFGGGGGGGGGGA00AAE01FF12A2D1DAG1011///0BF1CGHH0EF/AAGB1FG1AB@11D/FEG/11222B22/?E0021/>>>F2F1E11B0B11B>0B/<?/FGB1F1BG1FFHC/</<?BCCCG.C1FFCC....<CG.CC/=0<0==00G0;CHHF0:CC0.::CC--.;--;-:;@-;-9:9B9BFA-:ABBFFFFBFB-;;/FFFFFF/9:A--99A--:BFBB/;9/;B/
@M05620:45:000000000-G6HP7:1:1101:13661:2132 1:N:0:152
TACCTGTACTGGGGAAGCATTTGAATATCCCCCCATGGTGATGGGGACGGAGAACTGCTCCATAAACACAGGCAACGTGCCTAACTTTCCCGGGAAGATGAAGTCAAAGAGCGACCACAGCTCTTCGGAGGTTATTTTGCATCGGTGAGCCAGACAGAATGATCCGATGAGGGGTGCGAAACTATTTGAGGAAAGGAAGCACCTTTTTATTAAATTTACCTTTTAGCAATCGCCATTCCTACCCTAAAGAT
+
BCCCCFFFFFFFGGGGGGGGGGHHHHHHHHHGGGGHHHGHFHHHHGGGGGGGGHHHHHHHHHHHHHHHHHHHGHHHGHHHHHHHHHHHHHHGGGGGGHHHFHHHHHHGHFHFEFGGGG/GEFGGD2GA/A@EGDGHHD1D1F1CA.<.>F<<.<C<<GC0D0DHGG?ADCGHGC.;9AEG?BF0CFFF0CFFF/CAF/A.:F.FFFFFEFFFF/;FBBFBFFFF///BBB9EFD.;;BB9FFF./BF//BF
@M05620:45:000000000-G6HP7:1:1101:13638:2138 1:N:0:152
TACCTGTACTGGGGAAGCATTTGAATATCCCCCCATGGTGATGGGGACGGAGAACTGCTCCATAAACACAGGCAACGTGCCTAACTTTCCCGGGAAGATGAAGTCAAAGAGCGACCACAGCTCTTCGGAGGTTATTTTGCATCGGTGAGCCAGACAGAATGATCCGATGAGGGGTGCGAAACTATTTGAGGAAAGGAAGCACCTTTTTATTAAATTTACCTTTTAGCAATCGCCATTCCTACCCTAAAGAT
+
ABABBFFFFFFFGGFAAGGGGFFBG5GHGBCFEGGHBHHGGGGBEFEGGGC?0GHH33AB3FF5F5GFA?FEFHHHEGAEGFDGH3FF4FGEEEE>E0FG?33BBBDGHFBG/CGGGFEH/<G11FG??@D/<??1?F1G1FFAD<<.<F<FGGGFCGBDDD0=0CAEGHGFEC:;CBC?-AFBBBFBCAB0:/;C/;A.;FEFFFFF.BFB9;BBFFBFFFFFBBFE/;FFED.AFBFFB9.:FFFFFFB
@M05620:45:000000000-G6HP7:1:1101:13682:2146 1:N:0:152
CATCCTGACCCTGAAGTACCCCCGGCTTGATTTCTGACATTAGATCGGAAGAGCACACGTCTGAACTCCAGTCACGCACTACAATCTCGTATGCCGTCTTCTGCTTGAGAAAAAAAAAGGCAAGTCGGGGGGAGTTCTTTGTGTAGGCACAGAGAAAACTGAAAGGAGCATTTGTTAAAAAAGAGCTGCTGCGAGTATGAAGAGGTTTGAGTAGCCTCCCTTCTCGTAAACGCCTGTCTTATCCAATGTCA
+
BBBBAF4FF4BFBGGFGFGGFFEEEECEEAEDDFBEAFDFHHHBHDG?11BBAGF1GEEFG2FFHFF@BCGBGD5>1>>@GHCED3B4BF1GH43>E/BC4DFDBFGG3F4?00E/<//?/00/@1?//<<>--;;//;//;9./////...9/;//.//9/9//.:9.9//;//.////;-....//////----.//////:./99.9./9////..9:9.//...:./.--..;9//9/B/////;//
@M05620:45:000000000-G6HP7:1:1101:13661:2152 1:N:0:152
TACCTGTACTGGGGAAGCATTTGAATATCCCCCCATGGTGATGGGGACGGAGAACTGCTCCATAAACACAGGCAACGTGCCTAACTTTCCCGGGAAGATGAAGTCAAAGGCGACCCCCGCTCTTCGGAGGGTATTTTGCATCGGTGAGCCAGACCAAATGATCCCATGAGGGGGGCGGAACTATTTGAGGAAAGGAAGCCCCTTTTTTTTAAATTTAACTTTTAGCAATCGCCATTCCTACCCTAAAGAAC
+
ABCCCFFFFFFFGGGGEGGGGGHHHHHHGHHGGGGHHHHHHHHHGGGGGGGCFHHHGHHHHHFHHGHHHHHHGHHHGHHHHHHHHHHHHHHGGGGGGHHHGHHHHHH432?///>/////<//?1/?/<A-C>1FHH100=<<...../<<.:;./.;0000:C/00:00C?D-----::-///:F//.://B../B....;.FFFF--;.;BBFF//;:FFF//9/;//..;:.;/B///;FB/FF//./
@M05620:45:000000000-G6HP7:1:1101:13686:2164 1:N:0:152
CATCCTGACCCTGAAGTACCCCCGGCTTGATTTCTGACATTAGATCGGAAGAGCACACGTCTGAACTCCAGTCACGCACTACAATCTCGTATGCCGTCTTCTGCTTGAAAAAAAAAAAACCAAGGGAGTAAAAGAGCTGAGGAAACAATGGGAGGAAAGTCAGGAATTTCCGCTTTCGAACTCTTTTGGAGAGCATTGAACAATTCTCAGCATTTGTACTGGTACTTGACAAGCCAGGGACAAATCAAAGA
+
BAAABFFFFFFFGGGGGGGGGGGGGGGGGGHHFGHHHHHHHGHHHHHG1AAGHHHHHHGHHHFHHHHHHHHGHHGGHGGGHHHHFBGGGGDGHHHGGGGGGHHHHHGA3FFGGGG@F////???C....0<FFDF0F</<C.<<//<<00/.<.-.;/;:;C0///:0000..9..0.....0000009///../09:B/;/./;////;//;/;/99////9////99///9.9.9.....9./9///;/
@M05620:45:000000000-G6HP7:1:1101:19726:2179 1:N:0:152
ATCTCTATCTCCTAAAAACCTGTTTAGATTTGGAGATAGACCTTCAGGTTTTTCATCATTTTCTGCATGAATTATACATTGACCACGTTCCAGCGTGGTCAGTTTGCAGCATTCTGTTATTTTGTTTGACAGAGTGTCTTGTTGAGAACATATGTAGGACATGATTTTTTCCTGCAACAGGGAAAATAAAGTATAAGTTTTAAAGATTTATTCTTTAATAAAGGATCTCAAAGCCAGCTTTAGAAAAAGGA
+
ABABCFFFFFFFGGGGGGGGGGHHHHHHHHHHGGHHHHHHGHHHHHGHHHHGGHHHHGHHHHHHHHFHHGHHHHHHHHHHHHHHHHGGHHHHHHGGGGHHHHHHHHHHHHHHHHHHHHHHHHHHHHHHHHHHHHGGHHHHHHHHHHFHHHHHHHHHHHHHGHHHHHHHHGHHHHHHHHHHHGEFFFHFGHGHHHHHGGHHHHGBGHHHHHHHHHHHHGHGFHFFFHHHHHHGFHHHHGHHHHHHGCG.:DC
@M05620:45:000000000-G6HP7:1:1101:19710:2186 1:N:0:152
ATCTCTATCTCCTAAAAACCTGTTTAGATTTGGAGATAGACCTTCAGGTTTTTCATCATTTTCTGCATGAATTATACATTGACCACGTTCCAGCGTGGTCAGTTTGCAGCATTCTGTTATTTTGTTTGACAGAGTGTCTTGTTGAGAACATATGTAGGACATGATTTTTTCCTGCAACAGGGAAAATAAAGTATAAGTTTTAAAGATTTATTCTTTAATAAAGGATCTCAAAGCCAGCTTTAGAAAAAGGA
+
CDDCDFFFFFFFGGGGGGGGGGHHHHHHHHHHHHHHHHHHHHHHHHHHHHHGGHHHHIHHIHIIIHHHHHHHHHHHHHHHHHHHHHGHHHHHHHGGGGHHHHHHHHHHHHHHHHHHHHHHHHHHHHHHHHHHHHHHHHHHHHHHHHHHHHHHHHHHHHHHHHHHHHHHHGHHHHHHHHHHHGGGHHHHHHHHHHHHHHHHHHHHHHHHHHHHHHHHHHHHGFHHHHHHHHHHHHHHHGHHHHHHHHHHGGH
@M05620:45:000000000-G6HP7:1:1101:15548:2189 1:N:0:152
ATCTCTATCTCCTAAAAACCTGTTTAGATTTGGAGATAGACCTTCAGGTTTTTCATCATTTTCTGCATGAATTATACATTGACCACGTTCCAGCGTGGTCAGTTTGCAGCATTCTGTTATTTTGTTTGACAGAGTGTCTTGTTGAGAACATATGTAGGACATGATTTTTTCCTGCAACAGGGAAAATAAAGTATAAGTTTTAAAGATTTATTCTTTAATAAAGGATCTCAAAGCCAGCTTTAGAAAAAGGA
+
BCCCDFFFFFFFGGGGGGGGGGHHHHHHHHHHHHHHHHHHHHHHHHHHHHHGGHHHHHIHHHHHIHHHHHHHHHHHHHHHHHHHHHGGHHHHHHGGGGHHHHHHHHHHHHHHHHHHHHHHHHHHHHHHGHHHHHHHHHHHHHHHHHHHHHHHHHHHHHHHHHHHHHHHHGHHHHHHHHHHHGGHHHHHHHHHHHHHHHHHHHHHHHHHHHHHHHHHHHHHHHHHHHHHHHHHHHHHHGHHHHHEGHHHGGG
@M05620:45:000000000-G6HP7:1:1101:15529:2204 1:N:0:152
ATCTCTATCTCCTAAAAACCTGTTTAGATTTGGAGATAGACCTTCAGGTTTTTCATCATTTTCTGCATGAATTATACATTGACCACGTTCCAGCGTGGTCAGTTTGCAGCATTCTGTTATTTTGTTTGACAGAGTGTCTTGTTGAGAACATATGTAGGACATGATTTTTTCCTGCAACAGGGAAAATAAAGTATAAGTTTTAAAGATTTATTCTTTAATAAAGGATCTCAAAGCCAGCTTTAGAAAAAGGA
+
ABBCCFFFFFFFGGGGGGGGGGHHHHHHHHHHHHHHHHHHHHHHHHHGHHHGGHHHHHHHHHHHHHHHHHHHHHHGHHHHHHHHHHGHHHHHHHGFGGHHGHHHHHHHHHGHHHHHHHHHHHHHHHHHHGHHHHHHHHHHHHHHGFGHHHHHHHGEHHHHHHHHHHHHHGHHHHHHHHHHHGGHHGHFHGHHHHHGHHGHHGGHHGHHHHHHHHHHGFHGHFGHHHHFHFHGHHHHHGHHHHHHHHGHFGG
@M05620:45:000000000-G6HP7:1:1101:13615:2223 1:N:0:152
ATCTCTATCTCCTAAAAACCTGTTTAGATTTGGAGATAGACCTTCAGGTTTTTCATCATTTTCTGCATGAATTATACATTGACCACGTTCCAGCGTGGTCAGTTTGCAGCATTCTGTTATTTTGTTTGACAGAGTGTCTTGTTGAGAACATATGTAGGACATGATTTTTTCCTGCAACAGGGAAAATAAAGTATAAGTTTTAAAGATTTATTCTTTAATAAAGGATCTCAAAGCCAGCTTTAGAAAAAGGA
+
CDCCDFFFFFFFGGGGGGGGGGHHHHHHHHHHHHHHHHHHHHHHHHHHHHHGGHHHHIHHHHIHIHHHHGHHHHHHHHHHHHHHGHFGHHHHHHGGGGHHHHHHHHHHHHHHHHHHHHHHHHHHHHHHGHHHHHHHHHHHHHHHGHHHHHHHHHHHHHHHHHHHHHHHHGHHHHHHHHHHHGGHHHHHHHHHHHHHHGHHHHHHHHHHHHHHHHHHHHHHHHHHHHHHHHHHHHHHHGGHHHHHGGHFGGH
@M05620:45:000000000-G6HP7:1:1101:13619:2242 1:N:0:152
ATCTCTATCTCCTAAAAACCTGTTTAGATTTGGAGATAGACCTTCAGGTTTTTCATCATTTTCTGCATGAATTATACATTGACCACGTTCCAGCGTGGTCAGTTTGCAGCATTCTGTTATTTTGTTTGACAGAGTGTCTTGTTGAGAACATATGTAGGACATGATTTTTTCCTGCAACAGGGAAAATAAAGTATAAGTTTTAAAGATTTATTCTTTAATAAAGGATCTCAAAGCCAGCTTTAGAAAAAGGA
+
BCABBFFFFFFFGGGGGGGGGGHHHHHHHHHHHGHHHHHHHHHHHHHGHHHGGHHHHHIIIHHHHHGHHHHHHHHHHHHHHHHHHHGGHHHHHHGGGGHHHHHHHHHHHHGHHHHHHHGHHHHHHHHHGHHHHHGHHHHHHHHHHHHFHHHHHHHHHHHHHHHHHHHHHGHHHHHHHHHHHGGGHGHHHHHHGHHHHHHHHHHHHHHHHGHHHHHHGFHHHHFHHHHGHHHGHHHHHGHHHHHGHHHHGGH
@M05620:45:000000000-G6HP7:1:1101:18573:2244 1:N:0:152
ATCTCTATCTCCTAAAAACCTGTTTAGATTTGGAGATAGACCTTCAGGTTTTTCATCATTTTCTGCATGAATTATACATTGACCACGTTCCAGCGTGGTCAGTTTGCAGCATTCTGTTATTTTGTTTGACAGAGTGTCTTGTTGAGAACATATGTAGGACATGATTTTTTCCTGCAACAGGGAAAATAAAGTATAAGTTTTAAAGATTTATTCTTTAATAAAGGATCTCAAAGCCAGCTTTAGAAAAAGGA
+
AA>>AFFFFDDFGG54AGFGGFHDB5DBEBAFAGHFEAFF3GGHFGGHGFHEFHHHFFGHHFHGHHHFHDDGFGGDABFGHFDFGHGHHFEGF?F??FFFFGFFDGHHHHHDGEFGFFEGHFFGBGGHDDBGBGHHGFHHHHHHHHEFGHFFFGFGHFF??FGHFGGFD@CDGH1@GGGFGEAF/<?<1<??1GDGGHHHHDG1FDGHHHHGHHHHBDGD0<<D/DHHFGHFGHC/;EHFGC:0;GCFAAC
@M05620:45:000000000-G6HP7:1:1101:18572:2272 1:N:0:152
ATCTCTATCTCCTAAAAACCTGTTTAGATTTGGAGATAGACCTTCAGGTTTTTCATCATTTTCTGCATGAATTATACATTGACCACGTTCCAGCGTGGTCAGTTTGCAGCATTCTGTTATTTTGTTTGACAGAGTGTCTTGTTGAGAACATATGTAGGACATGATTTTTTCCTGCAACAGGGAAAATAAAGTATAAGTTTTAAAGATTTATTCTTTAATAAAGGATCTCAAAGCCAGCTTTAGAAAAAGGA
+
ABCCCFFFFFFFGGGGGGGGGGGHHGHHHHHHHHHHHHHHHHHHHHHGHHHGGHHHHIHHHHIHHHHHHHHHHHHHHHHHHHHHHHGHHHHHHHGGGGHHHHHHHHHHHHHHHHHHHHGHHHHHHHHHHHHHHHGHHHHHHGHHHHHHHHHHHHHHHHHHHHHHHHHHHGHHHHHHHHHHHGGHHHHHHHHHHHHGHHHHHHHHHHHHHHHHHHHHHHHHHHHGHHHFHGHHGHHHHGHHHHHGHGHHGGG
@M05620:45:000000000-G6HP7:1:1101:20314:2324 1:N:0:152
TACCTGTACTGGGGAAGCATTTGAATATCCCCCCATGGTGATGGGGACGGAGAACTGCTCCATAAACACAGGCAACGTGCCTAACTTTCCCGGGAAGATGAAGTCAAAGAGCGACCACAGCTCTTCGGAGGTTATTTTGCATCGGTGAGCCAGACAGAATGATCCGATGAGGGGTGCGAAACTATTTGAGGAAAGGAAGCACCTTTTTATTAAATTTACCTTTTAGCAATCGCCATTCCTACCCTAAAGAT
+
CCCCCFFFFFFFGGGGGGGGGGHHHHHHHHHGGGGHHHGHHHHHHGGGGGGGGHHHHHHHHHHHHHHHHHHHGHHHGHHHHHHHHHHHHHHGGGGGGHHHHHHHHHHHHHHHGGGGGHHHHHHHHHHGGGGEHHHHHHHHGHHGGEGGGGHHHHGHHHHHGHHHHHAGGHHHGG;AEGDDGDGFGGGGGEGCFBCFFFGGGGFFFFFFEFFFFFFFFFFFFFFFFFFFFFFFFFFEFFFFFFFFFFFFFFF
@M05620:45:000000000-G6HP7:1:1101:20299:2335 1:N:0:152
TACCTGTACTGGGGAAGCATTTGAATATCCCCCCATGGTGATGGGGACGGAGAACTGCTCCATAAACACAGGCAACGTGCCTAACTTTCCCGGGAAGATGAAGTCAAAGAGCGACCACAGCTCTTCGGAGGTTATTTTGCATCGGTGAGCCAGACAGAATGATCCGATGAGGGGTGCGAAACTATTTGAGGAAAGGAAGCACCTTTTTATTAAATTTACCTTTTAGCAATCGCCATTCCTACCCTAAAGAT
+
ABAABFFFFFFFGGGFEGGGGGHGGGHHHHHGGGGHHHHHHHHHHGGGGGGGGHHHHHHHGHHHHHHHHHHHGHHHGHHHHHHHHGHHHHHGGGGGGGHHGHHHHHHHHHHHGGGGGHHHFGHHHHHGGCG?GFHHHHGHFHHGA.CGGHHFCHFHHHHHHHHHHHGGGHHHFGADGGFCGGGGGFGGGGGBFFF?EFGGGGFFFFFFFFFFFFFFFFFFFFFFF/FFFFFFFFFEFFFFFFFFFFFFFFF
@M05620:45:000000000-G6HP7:1:1101:14574:2354 1:N:0:152
CATCCTGACCCTGAAGTACCCCGGCTTGATTTCTGACATTAGATCGGAAGAGCACACGTCTGAACTCCAGTCACGCACTACAATCTCGTATGCCGTCTTCTGCTTGAAAAAAAAAACTCCAAAAGAATAAAAGAGCTGATGAAACAATGGCAAGTAAGTCAGGCATTTCCGCTTTAGCACTCTTGTGGATCCAATTGACCAATTCTCAGCATTTGTACTTTTAACTGCCAAGCCAGGGACAACACACAGAT
+
>1>>>111BFF1AFFDGGGGGGEEGCEA0FHFH2FFGHHCBDFFHFGEFFCFHHHHFEFGGFHHFDGHHFEGHFGHCG>FF1GF@BFG//BEGHGEGEFHGEGHHF0G11GEGGCB/1@1111/0?01?1?11?FGHC1F11<>DG.F11<<<C>FG00==0/<.CFGFDE.CEFG0;:G0;:CG:0.:0;/BFF00;0CFC/9;CBBBBCBFF0;0;90;0B00C00/:/-:9--;A?EEF-:---;-//
@M05620:45:000000000-G6HP7:1:1101:14294:2559 1:N:0:152
TACCTGTACTGGGGAAGCATTTGAATATCCCCCCATGGTGATGGGGACGGAGAACTGCTCCATAAACACAGGCAACGTGCCTAACTTTCCCGGGAAGATGAAGTCAAAGAGCGACCACAGCTCTTCGGAGGTTATTTTGCATCGGTGAGCCAGACAGAATGATCCGATGAGGGGTGCGAAACTATTTGAGGAAAGGAAGCACCTTTTTATTAAATTTACCTTTTAGCAATCGCCATTCCTACCCTAAAGAT
+
CCCCCFFFFFFFGGGGGGGGGGHHHHHHHHHGGGGHHHGHHHHHHGGGGGGGGHHHHHHHHHHHHHHHHHHHGHHHGHHHHHHHHHHHHHHGGGEGGHHHHHHHHHHHHHHHGGGGGHHHHHHHHHHGGGGCHHHHHHHHGHHGGGGFHGHHHHGHHHHHHHHHHHFGGHHHGGEEGGCFGGGGGGGGGGGFGGGGFGFGEGFFFFFFFFFFFEFFFFFFFFFFFFFFFFFFEFFFFFFFFFFFFFFFFFF
@M05620:45:000000000-G6HP7:1:1101:17912:2691 1:N:0:152
CATCCTGACCCTGAAGTACCCCCGGCTTGATTTCTGACATTAGATCGGAAGAGCACACGTCTGAACTCCAGTCACGCACTACAATCTCGTATGCCGTCTTCTGCTTGAAAAAAAAAATATTTTGTTGGACAGAGTGTCTTGTTGAGAACATATGTAGGACATGATTTTTTCCTGCAACAGGGACACTCAAGTATAAGTTTTCAAGATTTATTCTTTCATAAAGGATCTCAAAGCCAGCTTTAGAAAAAGAA
+
A1A>AFFDF1CF1FGFEGGGGAAEEEGCE0FHHHHFBEFBF1B1ABFGECE0CFGC0FEHEGC1DGF@FFGHBF1EHC?F@FB11BGE>>/>FG1EE?H/2F11FGCG1<DCE////01>DFDDFG0?1?1/0?<GFFFGHF10F1<1F0FFDGH1<0DGG00DHDDFFCF0GB//:0CCE.;.:.;/9/;;;B000;9CF0000;CFG099FGFF0;FB0009/;C/FBF//-9--;//;//;/9;:9--
@M05620:45:000000000-G6HP7:1:1101:17927:2700 1:N:0:152
CATCCTGACCCTGAAGTACCCCCGGCTTGATTTCTGACATTAGATCGGAAGAGCACACGTCTGAACTCCAGTCACGCACTACAATCTCGTATGCCGTCTTCTGCTTGAAAAAAAAAAAAAAACCTATGACAAAACTCATGGCTAATAACACACTTAGGAAATGAAGTAAAGCTGCAAGAAGGAAAATATATGAAATATCTCAAAGATTCATTAATTAACAAAATAGCGAAAAGCATTCTCTCCACAAGTTA
+
CCCCCFFFFFFFGGGGGGGGGGGEGGGGGGHHHHHHHHHHHGHHHHHGEGGHHHHHHHGHHHGHHHHHHHHHHHHGHGGGGHHGGFHHGFFGHHHGGGHGHHHGHHHFGHHHGGGDC<//--..01110000<..000000./0000:0:0.;/000000/00;00900000000/90///..///0;0000000090000;000/:900000000:0000..0090-----/.000:B00090/9;:00;
@M05620:45:000000000-G6HP7:1:1101:17915:2718 1:N:0:152
CATCCTGACCCTGAAGTACCCCCGGCTTGATTTCTGACATTAGATCGGAAGAGCACACGTCTGAACTCCAGTCACGCACTACAATCTCGTATGCCGTCTTCTGCTTGAAAAAAAAAAAAAAAAAAAAGTAAACGAATCAATATGAACACAGATGTAATACAAGAGTTTAACTCAAAAAAGTGAAAGTAAAGGATAAGGATGAAAGAATGAGTCTTCAAGAAACGAGCTCAAAGCCAGCATTACAAAAAGGA
+
CCCDDFFFFFFFGGGGGEGGGGGGGGGGGHHHHHHHGHHHHHHHHHHGGG?GHHHHHHGHHHGHHHHHHHHHHHHGHGGGHHGHBEFHHGGHHHHGGGHGHHHHHHHGHHHHGGGCB///-----::.00;00...:9000000:0;0/9.:0:;B00:00::F.000000000:00.-.000;00:0000:;0;0:00000000/.0000;0000000:///...9.00:00/./.;:0:00:0;..../
@M05620:45:000000000-G6HP7:1:1101:17198:2783 1:N:0:152
CATCCTGACCCTGAAGTACCCCGGCTTGATTTCTGACATTAGATCGGAAGAGCACACGTCTGAACTCCAGTCACGCACTACAATCTCGTATGCCGTCTTCTGCTTGAAAAAAAAAAAAAAGCAACTACCCAAGACCACCCTAACCCCCAAGACCAACATATAACAGATAACTCAGATTCTCATCTGCAGACGTCCGTGCTCCTCCCGTCATTACCCCACGCATTTTCTACCTGGTTCTATTTCTTTCCTTT
+
CDDDDFFFFFFFGGGGGGGGGGGGGGGGGHHHHHGFHHHHHHHHHHGGGGHHHHHHHGGHHGHHHHHHHHHHHHGHGGGHHHFHCGHHGFHHGHGGGHGHHHHGFHGHHHHGGGGB/>///010<011<F1>.0<</<.CC/</..:A-;..::/CEE/0000;00/00::00000;0000000000000.-..;;.;..0:0:/A?9A..:00;:;A.-.;9.:;B:00000:0;000;::::00:00:0
@M05620:45:000000000-G6HP7:1:1101:16713:2786 1:N:0:152
ATCTCTATCTCCTAAAAACCTGTTTAGATTTGGAGATAGACCTTCAGGTTTTTCATCATTTTCTGCATGAATTATACATTGACCACGTTCCAGCGTGGTCAGTTTGCAGCATTCTGTTATTTTGTTTGACAGAGTGTCTTGTTGAGAACATATGTAGGACATGATTTTTTCCTGCAACAGGGAAAATAAAGTATAAGTTTTAAAGATTTATTCTTTAATAAAGGATCTCAAAGCCAGCTTTAGAAAAAGGA
+
BBBBCFFFFFFFGGGGGGGGGGHHHHHHHHHHHHHHHHHGHHHHHHHHHHHGGHHHHHHHHHIHIHHHHGHHHHHHHHHHHHHHHHGHHHHHHHGFGGHHHHHHHHHHHHHHHHHHHHHHHHHHHHHHGHHHGHGHHHHHHHHHHHHHHHHHHHHHHHHHHHHHHHHHHGHHHHHHHHHHHGGHHHGGFGHGHHHHGFGHHHHHHGHHHHHHHHHHHHHHGHHHBGHHHGHHHHHHGGHHHHHGHHHHGGH
@M05620:45:000000000-G6HP7:1:1101:21244:2786 1:N:0:152
AGATTACTGCAACAGTTCCCCCTGGACCTGGAAAAGTTTCTTGCCTGGCTTACAGAAGCTGAAACAACTGCCAATGTCCTACAGGATGCTACCCGTAAGGAAAGGCTCCTAGAAGACTCCAAGGGAGTAAAAGAGCTGATGAAACAATGGCAAGTAAGTCAGGCATTTCCGCTTTAGCACTCTTGTGGATCCAATTGAACAATTCTCAGCATTTGTACTTGTAACTGACAAGCCAGGGACAAAACAAAGAT
+
AAAAAFFF3B1DGGCGGGGGCEGCCEFGHC0E1GGHGGGHHHHB1GHAHFHH1GGBGHFHHFFF1FHEGFD0FFHCGBDGHHGHF0GCGHFFGFG>@EGHGGEGFEFFFFFDGDFGGFHCFFFG??E/B12EGCF0FG1GHD1DDFCHFCGFHGDGHF2DDGFGGHFHHGECGGGFFFFBFGGHGDCEEF1<1CGFHFHHB<DFFGF00/0:CFHHBCHBCGC0CCCGCFHHHGFF?..;A./:AFE?BBB
@M05620:45:000000000-G6HP7:1:1101:16705:2803 1:N:0:152
ATCTCTATCTCCTAAAAACCTGTTTAGATTTGGAGATAGACCTTCAGGTTTTTCATCATTTTCTGCATGAATTATACATTGACCACGTTCCAGCGTGGTCAGTTTGCAGCATTCTGTTATTTTGTTTGACAGAGTGTCTTGTTGAGAACATATGTAGGACATGATTTTTTCCTGCAACAGGGAAAATAAAGTATAAGTTTTAAAGATTTATTCTTTAATAAAGGATCTCAAAGCCAGCTTTAGAAAAAGGA
+
CCCCCFFFFFFFGGGGGGGGGGHHHHHHHHHHHHHHHHHHHHHHHHHHGHHGGHHHHHHHIIIHHHHHHGHHHHHHHHHHHHHHHHGHHHHHHHGGGGHHHHHHHHHHHHHHHHHHHHHHHHHHHHHHHHHHHHGHHHHHHHHHHHHHHHHHHHHHHHHHHHHHHHHHHGHHHHHHHHHHHGGGHHHGHHHHHHHHHFGHHGHHHHGHHHHHHHHHHHHHHGHHHHHHHHHGHHHHHGHHHHHGHFHHGGH
@M05620:45:000000000-G6HP7:1:1101:16713:2820 1:N:0:152
ATCTCTATCTCCTAAAAACCTGTTTAGATTTGGAGATAGACCTTCAGGTTTTTCATCATTTTCTGCATGAATTATACATTGACCACGTTCCAGCGTGGTCAGTTTGCAGCATTCTGTTATTTTGTTTGACAGAGTGTCTTGTTGAGAACATATGTAGGACATTATTTTTTCCTGCAACAGGGAAAATAAAGGATAAGTTTTAAAGATTTATTCTTTAATAAAGGATCTCAAAGCCAGCTTTAGAAAAAGGA
+
BCCCCFFFFFFFGGGGGGGGGGHHHHHHHHHHHHHHHHHHHHHHHHHHHHHGGHHHHHHHHHHHHHHHHHHHHHHHHHHHHHHHHHGHHCH5530>1>13@?@FH43433B3D44@4D4@FHH42BG33?43334???4F33D04B/D?B?34444?F32B2333DFHHGBH2222G202?F/FHHF1GHF1=11><1>GH1GHB1<GHBFG11DG0GD0=G0</0<<0=GG0/CC.:0GH0;0CGFH.A/
@M05620:45:000000000-G6HP7:1:1101:12811:2879 1:N:0:152
TACCTGTACTGGGGAAGCATTTGAATATCCCCCCATGGTGATGGGGACGGAGAACTGCTCCATAAACACAGGCAACGTGCCTAACTTTCCCGGGAAGATGAAGTCAAAGAGCGACCACAGCTCTTCGGAGGTTATTTTGCATCGGTGAGCCAGACAGAATGATCCGATGAGGGGTGCGCAACTATTTGAGGAAAGGAAGCACCTTTTTATTAAATTTACCTTTTAGCAATCGCCATTCCTACCCTAAAGAT
+
BBBCBFFFFFFFGGFGEGGGGFHHHFHHHHHCEGGHFHDGFGHHHGEFGGGGGHHHHHHHHHHHGHHHHHHHGHHHGHHHHFHHHHHHHHHGGGCGGGHHGFHHGHHHHHGHECCGGGHFHHHFHHHFCADAGFHGHHHHGHHGGFF>F<FB.<C/CG/D=DGHHH<DEHHHGCCD9B-;-@FFFGGGGGGB:FCFFFFFFFFFFFFFFFFFFFFFFFFFFFFFBFFFFFFF?DDAFFFFFF?FFFB/FFF
@M05620:45:000000000-G6HP7:1:1101:14089:2918 1:N:0:152
ATCTCTATCTCCTAAAAACCTGTTTAGATTTGGAGATAGACCTTCAGGTTTTTCATCATTTTCTGCATGAATTATACATTGACCACGTTCCAGCGTGGTCAGTTTGCAGCATTCTGTTATTTTGTTTGACAGAGTGTCTTGTTGAGAACATATGTAGGACATGATTTTTTCCTGCAACAGGGAAAATAAAGTATAAGTTTTAAAGATTTATTCTTTAATAAAGGATCTCAAAGCCAGCTTTAGAAAAAGGA
+
ABCCCFFFFFFFGGGGGGGGGGHHHHHHHHHHHHHHHHHGHHHHHHHHHHHGGHHHHHHHHHHHIHHHHHHHHHHHHHHHHHHHHHFGHHHHHHGEGGHHHHHHHHGHHHHHHHHHHHHHHHHHHHHHHHHHHHHHHHHHHHHHFGHHHHHHHHHHHHHHHHHHHHHHHGHHHHHHHHHHHGGHHHGGGHGHHHHGGGHHHHHHHHHHHHHHHHHHHHHHGFFHGHHHHGHHHHHHHGHHHHHGHGHEGGG
@M05620:45:000000000-G6HP7:1:1101:14091:2938 1:N:0:152
ATCTCTATCTCCTAAAAACCTGTTTAGATTTGGAGATAGACCTTCAGGTTTTTCATCATTTTCTGCATGAATTATACATTGACCACGTTCCAGCGTGGTCAGTTTGCAGCATTCTGTTATTTTGTTTGACAGAGTGTCTTGTTGAGAACATATGTAGGACATGATTTTTTCCTGCAACAGGGAAAATAAAGTATAAGTTTTAAAGATTTATTCTTTAATAAAGGATCTCAAAGCCAGCTTTAGAAAAAGGA
+
CCCCCFFFFFFFGGGGGGGGGGHHHHHHHHHHHHHHHHHHHHHHHHHHHHHGGHHHHHIHHHIHHHHHHHHHHHHHHHHHHHHHHHGHHHHHHHGGGGHHHHHHHHHHHHGHHHHHHHHHHHHHHHHHHHGHHHHHHHHHHHHHHHHHHHHHHHHHHHHHHHHHHHHHHGHHHHHHHHHHHGGHHHHHHHHHHHHHHGHHHHHHHHHHHHHHHHHHHGHHHGHHHHHHHHHHHHHHHGHHHHHGGGHHGGH
@M05620:45:000000000-G6HP7:1:1101:21212:3110 1:N:0:152
ATCTCTATCTCCTAAAAACCTGTTTAGATTTGGAGATAGACCTTCAGGTTTTTCATCATTTTCTGCATGAATTATACATTGACCACGTTCCAGCGTGGTCAGTTTGCAGCATTCTGTTATTTTGTTTGACAGAGTGTCTTGTTGAGAACATATGTAGGACATGATTTTTTCCTGCAACAGGGAAAATAAAGTATAAGTTTTAAAGATTTATTCTTTAATAAAGGATCTCAAAGCCAGCTTTAGAAAAAGGA
+
BCCCCFFFFFFFGGGGGGGGGGHHHHHHHHHHHHHHHHHHHHHHHHHHHHHGGHHHHHIHHHIHIHHHHHHHHHHHHHHHHHHHHHGHHHHHHHGGGGHHHHHHHHHHHHHHHHHHHHHHHHHHHHHHHHHGHHHHHHHHHHHHHHHHHHHHHHHHHHHHHHHHHHHHHGHHHHHHHHHHHGEHHHHHHHHHHHHHHFHHHHHHHHHHHHHHHHHHHHHHHHHHHHGHHHHHHHHHHGHHHHHGHHHHGGH
@M05620:45:000000000-G6HP7:1:1101:14450:3146 1:N:0:152
TACCTGTACTGGGGAAGCAATCGCCATTCCTACCCTAAAGATCGGAAGAGCACACGTCTGAACTCCAGTCACGCACTACAATCTCGTATGCCGTCTTCTGCTTGAAAAAAAAAAAAAAAACGAAACACACAAAAGAAAAAGCTGTGAAGATAGTAAGATAATGCAATATAAAAAGGTGAAGAAAATACAATGAAAGGAGTGAGAGACTCACAAGAAAAATAGAGAACATAAAGAGGATATGCACTGGATAT
+
CCCCCFFFFFFFGGGGGGGGGGGGGGGHHHHHHHHHHHHHHHHHGGGGGHHHHHHGHHHGHHHHHHHHHHHHGHGGGHHHHHFHHHGGHHHHGFGHGHHHHHHHHHHHHGGGGF>/<>>>.-...-/......./..//...001/1111111111111<<1111111111<10..001011///10000101111././.10109/000000.////..0011100/111:11/..:011:10<///111
@M05620:45:000000000-G6HP7:1:1101:11863:3161 1:N:0:152
CATCCTGACCCTGAAGTACCCCGGCTTGATTTCTGACATTAGATCGGAAGAGCACACGTCTGAACTCCAGTCACGCACTACAATCTCGTATGCCGTCTTCTGCTTGAAAAAAAAAAAAAAAAATGATAAAAAATGACCATGTGATTTAAAGCATATGAGATACAGTACAATAGTTTTGCACTATATTGTAAGTGAATCTATATAGGTATGTTGCGGTAATACTGTATATTATGTATTATAGTTAGTGAGGA
+
CCCCDFFFFFFFGGGGGGGGGGGGGGGGHHHHHHHHHHHHHHHHHHGGGGHHHHHHHGHHHGHHHHHHHHHHHHGHGGGHHHHHGHHHGGHHHHGFGHGHHHGHHHHHGHHGEGGB>/>/>--.00000000-.000000:C00000<00:00000000000000:0000000000;.000000000;;000;000000000;000;00000009-...0000000;00;000000:0000:000:000.0
@M05620:45:000000000-G6HP7:1:1101:11876:3175 1:N:0:152
CATCCTGACCCTGAAGTACCCCGGCTTGATTTCTGACATTAGATCGGAAGAGCACACGTCTGAACTCCAGTCACGCACTACAATCTCGTATGCCGTCTTCTGCTTGAAAAAAAAAAAAACAAACATAAAGCTAACTTTTTCAATTATCTAAAATACGTAAGTGATCTCACTTACTAAATAGTTGTTTGAATTTACTCTCTCAAAGATATATTCACTCTCAAACTAGATAATAATATTATAATCTTTATGTG
+
AABBBFFFFFFFGGGCGEGGGGEAFEGFHHHHHHHHHHHHHFHHHHGGGGHHHHHHHGHHHGHHHHHHGHHHHHGHGGGHHHHGCGGHGEHHHHGGGHGHHHHHHHGHHHHGGGG>>///?/0/01111111110=111<01100000<0000=00<00..0000:000000000000000000:.//00900;00900900000/00;;0;0;000000000009/;/;////////;//;////////9
@M05620:45:000000000-G6HP7:1:1101:12891:3209 1:N:0:152
CATCCTGACCCTGAAGTACCCCGGCTTGATTTCTGACATTAGATCGGAAGAGCACACGTCTGAACTCCAGTCACGCACTACAATCTCGTATGCCGTCTTCTGCTTGAAAAAAAAAAAACTATAAAAAAAACACATATCTGTTATCACCACGCATGATGCCCTTCATATATCCTAGCACATTACCCATACCTTAACCTGTATCACTCTTGCGGTTTACATCACTACCCTCATTTACTTCATTCTGACCCTTC
+
BBBABFFFFFFFGGGGGGGGGGGGGGGGFHHHHHHHHHHHHHHHHHGGGFHHHHHHHGHHHGHFHHHHEGGHHHGHGGGHHHHH3GGGFGHHHHGGGHGHHHFHHHHF3F0>E@D@<>/??1?1111/--.<<.000000000000<<<..:-..0000:://:0000090;000/09/00000/0;///0000900.9000900/////--.-.//////9///../..//////////9/////99/9.
@M05620:45:000000000-G6HP7:1:1101:10242:3209 1:N:0:152
AGATTACTGCAACAGTTCCCCCTGGACCTGGAAAAGTTTCTTGCCTGGCTTACAGAAGCTGAAACAACTGCCAATGTCCTACAGGATGCTACCCGTAAGGAAAGGCTCCTAGAAGACTCCAAGGGAGTAAAAGAGCTGATGAAACAATGGCAAGTAAGTCAGGCATTTCCGCTTTAGCACTCTTGTGGATCCAATTGAACAATTCTCAGCATTTGTACTTGTAACTGACAAGCCAGGGACAAAACAAAGAT
+
ABBCCFFFFFFFGGFGGGGGGGGGHHHHHHHHGHHHGHHHHHHHHHHHHHHHHHGGHHHHHHHHHHHHHHHHGHHHHHHHHHHHHHHHHHHHHHGGGGHHHHHHHHHHGHHHHHHGHHHHHHHGGHGGHHHHHFHHHHEHHHHHHHHHHGGGHGHHGHHHHHHHHHHHHHGGGGGHHHHHHHHGHFHGGHHHGHHHHGGGGHHHHHHFGHGHHHHHHHHGHGGBHHHFHHHHHGGGGGFGGGGGGGGGGGG
@M05620:45:000000000-G6HP7:1:1101:11582:3236 1:N:0:152
CATCCTGACCCTGAAGTACCCGGCTTGATTTCTGACATTAGATCGGAAGAGCACACGTCTGAACTCCAGTCACGCACTACAATCTCGTATGCCGTCTTCTGCTTGAAAAAAAAAAAAAGGTCAGCTTGGGGGCTTTCTTTGTGTAAGCAACTAGACACCTGAAAGAAGCATTTTTTAACTAAGTCCTGCTGAGTCAGTCATGAGTTTTTAGCCGCCTTGCTTCTGCTCCCATACTCTCTACTCTCATGCCA
+
BBBBBFFFFFFFGGGGGGGGGGGGGGGHHHHHGHFGHHHHHHHHHGGGGAAGHHHHGHHHGGHHHHHHHHHHHGGGGGGHHHHGFGHGFHHFHGFGHGHHHFGFGC?GDC<@E<C//<//<<??1?10.<--<-<GDGGHFD/C0=0;CCGCCGEC0:.;/:GH0G.9/B0CF0;-;0;BFB/;;0CCFGF0.9;00CF//;B/9;;BAEBBF.-B.ABFBBFF///9/.9/9;/BFFFFB/9B/B9/;B/
@M05620:45:000000000-G6HP7:1:1101:20098:3255 1:N:0:152
ATCTCTATCTCCTAAAAACCTGTTTAGATTTGGAGATAGACCTTCAGGTTTTTCATCATTTTCTGCATGAATTATACATTGACCACGTTCCAGCGTGGTCAGTTTGCAGCATTCTGTTATTTTGTTTGACAGAGTGTCTTGTTGAGAACATATGTAGGACATGATTTTTTCCTGCAACAGGGAAAATAAAGTATAAGTTTTAAAGATTTATTCTTTAATAAAGGATCTCAAAGCCAGCTTTAGAAAAAGGA
+
BCCCCFFFFFFFGGGGGGGGGGHHHHHHHHHHHFHHHHHHHHHHHGHHHHHGGHHHHIIHHHHHHHHHHHHHHHHHHHHHHHHHHHGHHHHHHHGFGGHHHHHHHHHHHHHHHHHHHHHHHHHHHHHHHHHHHHHHHHHHHHHHHHHHHHHHHHHHHHHHHHHHHHHHHGHHHHHHHHHHHGGHHHGHGHHHHGHHHGGHHHGGHHHHHHHHHHHHHHHHHGFHHHHHHHHHGHHHHGHHHFGCCFHHGGG
@M05620:45:000000000-G6HP7:1:1101:20110:3267 1:N:0:152
ATCTCTATCTCCTAAAAACCTGTTTAGATTTGGAGATAGACCTTCAGGTTTTTCATCATTTTCTGCATGAATTATACATTGACCACGTTCCAGCGTGGTCAGTTTGCAGCATTCTGTTATTTTGTTTGACAGAGTGTCTTGTTGAGAACATATGTAGGACATGATTTTTTCCTGCAACAGGGAAAATAAAGTATAAGTTTTAAAGATTTATTCTTTAATAAAGGATCTCAAAGCCAGCTTTAGAAAAAGGA
+
CCCCCFFFFFFFGGGGGGGGGGHHHHHHHHHHHHHHHHHHHHHHHHHHHHHGGHHHHHHHHHHHHHHHHHHHHHHHHHHHHHHHHHGHHHHHHHGFGGHHHHHHHHHHHHGHHHHHHHHHHHHHHHHHGHHHHHHHHHHHHHHHHHHHHHHHHHHHHHHHHHHHHHHHHGHHHHHHHHHHHGGHHHHHGHGGHGHGHGHHHHHHHHHHHHHHHHHHHHHHHGHHGHGGHGHFHGCGHGGHHHHHHHGHGGG
@M05620:45:000000000-G6HP7:1:1101:17108:3295 1:N:0:152
CATCCTGACCCTGAAGTACCCCGGCTTGATTTCTGACATTAGATCGGAAGAGCACACGTCTGAACTCCAGTCACGCACTACAATCTCGTATGCCGTCTTCTGCTTGAAAAAAAAAAAAAAAAAAAAACTATGAAATTAAGAAAGAAGTGGCTAAGAGCATCAAGTAAGATGCAAAAGCCCTACAAAGTAGGCATAAAAGAGTGATTAGTTGAGTATACAGATACAGGCAAAGTGTGGACAAAACAGAGAAC
+
CCCCCFFFFFFFGGGGGGGGGGGGGGGGHHHHHHHGHHHHHHHHHHGGGGHHHHHGHGHHHGHHHHHHGHHHFHGHGGGHHGHHCHHHGGHHHHGGGHGHHHHHHHHHGHHGGGGC<///<--A---.000;0000:00000/0/.;900..00000/99000000000000000//...//.000;000000000000:/0000000:00000000000000000/..../0000.000;/...////00
@M05620:45:000000000-G6HP7:1:1101:12152:3310 1:N:0:152
ATCTCTATCTCCTAAAAACCTGTTTAGATTTGGAGATAGACCTTCAGGTTTTTCATCATTTTCTGCATGAATTATACATTGACCACGTTCCAGCGTGGTCAGTTTGCAGCATTCTGTTATTTTGTTTGACAGAGTGTCTTGTTGAGAACATATGTAGGACATGATTTTTTCCTGCAACAGGGAAAATAAAGTATAAGTTTTAAAGATTTATTCTTTAATAAAGGATCTCAAAGCCAGCTTTAGAAAAAGGA
+
ABBBBFFFFFFFGGGGGGGGGGGHHFHHHHHHHHHBGHHFGHHHHHHGHHHGGHFGHFGHHHHHHHHHHHHHHHHGHHHHHHHHGHFGHHGHHHCBEEHHHHHHHHHHHHHHHHHHHH4GHHHHHHHHGHFHHHHHHHHHHHHHGGHGHHHHHHHBGHGGHGH2GHHHGGHHHHHHFFHHHGGGHGGFGGGHHHHHGGGHHHHHGFHHHHHHHHHHG<DGGGDHHHHHHGHHHHHGGGHHHHHBFGHHGGC
@M05620:45:000000000-G6HP7:1:1101:12132:3322 1:N:0:152
ATCTCTATCTCCTAAAAACCTGTTTAGATTTGGAGATAGACCTTCAGGTTTTTCATCATTTTCTGCATGACTTATACATTGACCACGTTCCAGCGTGGTCAGTTTGCAGCATTCTGTTATTTTGTTTGACAGAGTGTCTTGTTGAGAACATATGTAGGACATGATTTTTTCCTGCAACAGGGAAAATAAAGTATAAGTTTTAAAGATTTATTCTTTAATAAAGGATCTCAAAGCCAGCTTTAGAAAAAGGA
+
A@AABFFFFFFFGGGG4GGGGFEGHGBGHHHGH4GBGBGGHHHHHHHHHHHGGHHHHHHHHHGFEFGHHG3DFDGGGHFGHBFFGHEHHFHHHHGEGCGHHHHHHHGGGHHHHHHHHHHHHHHHHGHHFFFBHFGHHHHHHHHEFFGFHCHFHHHHGG1FCF11FFGHHGGHHB<<FGFGHFFHHHGF1?GGHHGFGGFFHGFGHGGGHHHGHHHHHBGGGGGBCGHHFBFGHGHHHGHHHB:C;C:.:A;
@M05620:45:000000000-G6HP7:1:1101:12153:3330 1:N:0:152
ATCTCTATCTCCTAAAAACCTGTTTAGATTTGGAGATAGACCTTCAGGTTTTTCATCATTTTCTGCATGAATTATACATTGACCACGTTCCAGCGTGGTCAGTTTGCAGCATTCTGTTATTTTGTTTGACAGAGTGTCTTGTTGAGAACATATGTAGGACATGATTTTTTCCTGCAACAGGGAAAATAAAGTATAAGTTTTAAAGATTTATTCTTTAATAAAGGATCTCAAAGCCAGCTTTAGAAAAAGGA
+
CDDDDFFFFFFFGGGGGGGGGGHHHHHHHHHHHHHHHHHHHHHHHHHHHHHGGHHHHHHHHHIIHHHHHHHHHHHHHHHHHHHHHHGGHHHHHHGGGGHHHHHHHHHHHHHHHHHHHHHHHHHHHHHHHHHHHHHHHHHHHHHHHHHHHHHHHHHHHHHHHHHHHHHHHGHHHHHHHHHHHGGHHHHHHHHHHHHHHHHHHHGHHHHHHHHHHHHHHHHHHHHHHHHHHHHHHHHHHGHHHHHFHHHFGGH
@M05620:45:000000000-G6HP7:1:1101:14103:3330 1:N:0:152
ATCTCTATCTCCTAAAAACCTGTTTAGATTTGGAGATAGACCTTCAGGTTTTTCATCATTTTCTGCATGAATTATACATTGACCACGTTCCAGCGTGGTCAGTTTGCAGCATTCTGTTATTTTGTTTGACAGAGTGTCTTGTTGAGAACATATGTAGGACATGATTTTTTCCTGCAACAGGGAAAATAAAGTATAAGTTTTAAAGATTTATTCTTTAATAAAGGATCTCAAAGCCAGCTTTAGAAAAAGGA
+
ABBBBFFFFFFFGGGGGFGFGGHHHHFHHGFFFEGGHHHGHGHHHGHHHHHGGHFGGDGGFGFFGHFFFFHHHHHHHHHHHFHHHHGHGHHGHHGEGGHHHHHHGHFHHFHHHHHHHGHHHHHFGHHHGGHHGHHHHHHHHHHHHHHHHHHHHHHDDGHHHHHBFGHHHGHHHHHFFHHHFGGGHHFGFGGGHHHHHGFFHHFGHGGGHHHHHHHHH0DG0DGFHHHFGHHGHHFHHGHHHHH0GGHGGDC
@M05620:45:000000000-G6HP7:1:1101:14093:3349 1:N:0:152
ATCTCTATCTCCTAAAAACCTGTTTAGATTTGGAGATAGACCTTCAGGTTTTTCATCATTTTCTGCATGAATTATACATTGACCACGTTCCAGCGTGGTCAGTTTGCAGCATTCTGTTATTTTGTTTGACAGAGTGTCTTGTTGAGAACATATGTAGGACATGATTTTTTCCTGCAACAGGGAAAATAAAGTATAAGTTTTAAAGATTTATTCTTTAATAAAGGATCTCAAAGCCAGCTTTAGAAAAAGGA
+
CCCCDFFFFFFFGGGGGGGGGGHHHHHHHHHHHHHHHHHHHHHHHHHHHHHGGHHHHIHHHIHHHHHHHHHHHHHHHHHHHHHHHHGHHHHHHHGFGGHHHHHHHHHHHHHHHHHHHHHHHHHHHHHHGHHHHHHHHHHHHHHHHHGHHHHHHHHHHHHHHHHHHHHHHGHHHHHHHHHHHGGHHGHHGFHHHHHHHHHHHHHHHHHHHHHHHHHHHHHHHHHHHHHHHHGGHHHHHGHHHHHGHHHHGGH
@M05620:45:000000000-G6HP7:1:1101:16540:3370 1:N:0:152
ATCTCTATCTCCTAAAAACCTGTTTAGATTTGGAGATAGACCTTCAGGTTTTTCATCATTTTCTGCATGAATTATACATTGACCACGTTCCAGCGTGGTCAGTTTGCAGCATTCTGTTATTTTGTTTGACAGAGTGTCTTGTTGAGAACATATGTAGGACATGATTTTTTCCTGCAACAGGGAAAATAAAGTATAAGTTTTAAAGATTTATTCTTTAATAAAGGATCTCAAAGCCAGCTTTAGAAAAAGGA
+
CCCCDFFFFFFFGGGGGGGGGGHHHHHHHHHHHHHHHHHHHHHHHHHHHHHGGHHHHFHHHHHHHHHHHHHHHHHHHHHHHHHHHHGHHHHHHHGGGGHHHHHHHHHHHHHHHHHHHHFHHHHHHHHHHHHHHHHHHHHHHHHHGHHHHHHHHHHHHHHHHHHHHHHHHGHHHHHHGHHHHGGHHHGHGHGGHHHFHGHHHHGHHHHHHHHHHHHHHHHHHHHHHHHHHHHHHHHHHGHHHHGHHHHHGGG
@M05620:45:000000000-G6HP7:1:1101:16554:3381 1:N:0:152
ATCTCTATCTCCTAAAAACCTGTTTAGATTTGGAGATAGACCTTCAGGTTTTTCATCATTTTCTGCATGAATTATACATTGACCACGTTCCAGCGTGGTCAGTTTGCAGCATTCTGTTATTTTGTTTGACAGAGTGTCTTGTTGAGAACATATGTAGGACATGATTTTTTCCTGCAACAGGGAAAATAAAGTATAAGTTTTAAAGATTTATTCTTTAATAAAGGATCTCAAAGCCAGCTTTAGAAAAAGGA
+
BBBBBFFFFFFFGGGGGGGGGGHHHHHHHHGHHHHHHHHFHHHHHHHHHHHGGHHHHHHGHHHHHGHHHHHHHHHHHHHHHHHHHHGHHHHHHHGGGGHHGHHHHHHHHHGFHHHHHHHHHHHHHHHHHHHHHHHHHHHHHHHHGHHHHHHHHHHHHHHHHHHHHHHHHGHHHHHHHHHHHGGHHGHHHHHGHHHGHGHHHHHHHHHHHGHHHHHHGHHHDFHHHHHGHGHHHHAGGGHHHHHHGHGHGGH
@M05620:45:000000000-G6HP7:1:1101:12605:3387 1:N:0:152
ATCTCTATCTCCTAAAAACCTGTTTAGATTTGGAGATAGACCTTCAGGTTTTTCATCATTTTCTGCATGAATTATACATTGACCACGTTCCAGCGTGGTCAGTTTGCAGCATTCTGTTATTTTGTTTGACAGAGTGTCTTGTTGAGAACATATGTAGGACATGATTTTTTCCTGCAACAGGGAAAATAAAGTATAAGTTTTAAAGATTTATTCTTTAATAAAGGATCTCAAAGCCAGCTTTAGAAAAAGGA
+
BCCCCFFFFFFFGGGGGGGGGGHHHHHHHHHHHHHHHHHHHHHHHHHHHHHGGHHHHHHHHIIIIHHHHHHHHHHHHHHHHHHHHHGHHHHHHHGGGGHHHHHHHHHHHHHHHHHHHHHHHHHHHHHHHHHHHHHHHHHHHHHHHHHHHHHHHHHHHHHHHHHHHHHHHGHHHHHHHHHHHGGGHHHHHHHHHHHHHHHHHGGHHHHHHHHHHHHHHGHHHGGHHHHHHGHGHHHHHGHHHHHFGHGHGGH
@M05620:45:000000000-G6HP7:1:1101:12594:3404 1:N:0:152
ATCTCTATCTCCTAAAAACCTGTTTAGATTTGGAGATAGACCTTCAGGTTTTTCATCATTTTCTGCATGAATTATACATTGACCACGTTCCAGCGTGGTCAGTTTGCAGCATTCTGTTATTTTGTTTGACAGAGTGTCTTGTTGAGAACATATGTAGGACATGATTTTTTCCTGCAACAGGGAAAATAAAGTATAAGTTTTAAAGATTTATTCTTTAATAAAGGATCTCAAAGCCAGCTTTAGAAAAAGGA
+
ABBBBFFFFFFFGGGGGGGGGGHHHHHHHHHHGHHHHHHGHHHHHHHEHHHGGHHHHHHHHHHHHGHGHHGHHHHHHHHHHHHHHHGHHHHGHGGFGGHHHHHHHHHHGHGHHHHHHHHHHHHFHHHHGHHHHHHHHHHHHHHHHHHHHGHHHHHHHHHHHHHGHHHGHGHHHHHHHHHHHGEHFFHHHFGGHHHHHHHHHHHHHHHHHGHHHHHHHGHHHHHEHHHHHGHGBHHHGGHHHHHGHEGFDFH
@M05620:45:000000000-G6HP7:1:1101:14517:3462 1:N:0:152
ATCTCTATCTCCTAAAAACCTGTTTAGATTTGGAGATAGACCTTCAGGTTTTTCATCATTTTCTGCATGAATTATACATTGACCACGTTCCAGCGTGGTCAGTTTGCAGCATTCTGTTATTTTGTTTGACAGAGTGTCTTGTTGAGAACATATGTAGGACATGATTTTTTCCTGCAACAGGGAAAATAAAGTATAAGTTTTAAAGATTTATTCTTTAATAAAGGATCTCAAAGCCAGCTTTAGAAAAAGGA
+
CCBCCFFFFFFFGGGGGGGGGGHHHHHHHHHHHHHHHHHHHHHHHHHHHHHGGHHHHIHHHHIHHHHHHHHHHHHHHHHHHHHHHHGHHHHHHHGGGGHHHHHHHHHHHHHHHHHHHHHHHHHHHHHHHHHHHHHHHHHHHHHHHHGHHHHHHHHHHHHHHHHHHHHHHGHHHHHHHHHHHGGHHHHHHGHHHHHHHHHHHHHHHHHHHHHHHHHHHGHHHFHHFGHHGHHHHHHGGGHHHHHGHGHHGGH
@M05620:45:000000000-G6HP7:1:1101:14503:3473 1:N:0:152
ATCTCTATCTCCTAAAAACCTGTTTAGATTTGGAGATAGACCTTCAGGTTTTTCATCATTTTCTGCATGAATTATACATTGACCACGTTCCAGCGTGGTCAGTTTGCAGCATTCTGTTATTTTGTTTGACAGAGTGTCTTGTTGAGAACATATGTAGGACATGATTTTTTCCTGCAACAGGGAAAATAAAGTATAAGTTTTAAAGATTTATTCTTTAATAAAGGATCTCAAAGCCAGCTTTAGAAAAAGGA
+
BCCCCFFFFFFFGGGGGGGGGGGHHHHHHHHHHHHHHHHHHHHHHHHHHHHGGHHHHHIHHIIHHHHHHHHHHHHHHHHHHHHHHHGHHHHHHHGGGGHHHHHHHHHGHHHHHHHHHHHHHHHHHHHHHHHHHHHHHHHHHHHHHHHHHHHHHHHHHHHHHHHGHHHHHGHHHHHHHHHHHGGHHHHHHGHHHHHHHHHHHGHHHHHHHHHHHHHHHGHGHGHHHHHHHHHGHHHHHGHHHHHHHHHHGGH
@M05620:45:000000000-G6HP7:1:1101:9551:3484 1:N:0:152
AGATTACTGCAACAGTTCCCCCTGGACCTGGAAAAGTTTCTTGCCTGGCTTACAGAAGCTGAAACAACTGCCAATGTCCTACAGGATGCTACCCGTAAGGAAAGGCTCCTAGAAGACTCCAAGGGAGTAAAAGAGCTGATGAAACAATGGCAAGTAAGTCAGGCATTTCCGCTTTAGCACTCTTGTGGATCCAATTGAACAATTCTCAGCATTTGTACTTGTAACTGACAAGCCAGGGACAAAACAAAGAT
+
AAAA1DBF31BFGGABA3GGGFGGHGFGHHHFFHCFBFHFGFHBGHHHHFHHBEBAFGFGGDDFGHHEHHDFGHHGHGDGFHGHHFHGBGFHHHEEC/GGFBEGHE1GCFFFHFH1FHGEHFHFGCGEGHHHHAGFHH1FHE1FFCGFBC<FFFGHFHHHGHFHFHHHF1CCGGGHEHHHHGHFHHGCFHFGHHGGHGB0DGHHFHH0DCGCHHHHHHHFHB00GHFCGHHFHEGGGGEE.C/FFGGEFF:
@M05620:45:000000000-G6HP7:1:1101:14516:3487 1:N:0:152
ATCTCTATCTCCTAAAAACCTGTTTAGATTTGGAGATAGACCTTCAGGTTTTTCATCATTTTCTGCATGAATTATACATTGACCACGTTCCAGCGTGGTCAGTTTGCAGCATTCTGTTATTTTGTTTGACAGAGTGTCTTGTTGAGAACATATGTAGGACATGATTTTTTCCTGCAACAGGGAAAATAAAGTATAAGTTTTAAAGATTTATTCTTTAATAAAGGATCTCAAAGCCAGCTTTAGAAAAAGGA
+
BCCCCFFFFFFFGGGGGGGGGGHHHHHHHHHHHHHHHHHHHHHHHHHHHHHGGHHHHHIHHHHIIHHHHHHHHHHHHHHHHHHHHHGGHHHHHHGGGGHHHHHHHHHHHHHHHHHHHHHHHHHHHHHHHHHHHHHHHHHHHHHHHHHHHHHHHHHHHHHHHHHHHHHHHGHHHHHHHHHHHGGGHHHHHGHHHHHHHHHHHGHGHHHHHHHHHGHHGGHHHFGHHHHHHHHGHHHHHGHHHHHHGHHGGGH
@M05620:45:000000000-G6HP7:1:1101:22570:3528 1:N:0:152
AGATTACTGCAACAGTTCCCCCTGGACCTGGAAAAGTTTCTTGCCTGGCTTACAGAAGCTGAAACAACTGCCAATGTCCTACAGGATGCTACCCGTAAGGAAAGGCTCCTAGAAGACTCCAAGGGAGTAAAAGAGCTGATGAAACAATGGCAAGTAAGTCAGGCATTTCCGCTTTAGCACTCTTGTGGATCCAATTGAACAATTCTCAGCATTTGTACTTGTAACTGACAAGCCAGGGACAAAACAAAGAT
+
AAACCFFFFFFFGGGGGGGGGGGGHGHHHHGGHHHHGHHHHHHHHHHHHHHHHGHHHHHHHHHGGHHHHHHHHHHHHHHHGGHHHGHHHHHHHHGGGGHHHHHHHHHHGHHHHHHHHHHHHGHGGEFFGGHHHGHHHHHHHHHHHHGHHHHHHGHHHHHHHHHHHHHHHHGDGGGGHHHHHHHHHHHGHHHHHGHHHGHHHGHHHHHHHHHHHHHHHHHHHHHHHHFHGHFHFGGGGGGGGEFGGGGGFFF
@M05620:45:000000000-G6HP7:1:1101:22562:3547 1:N:0:152
AGATTACTGCAACAGTTCCCCCTGGACCTGGAAAAGTTTCTTGCCTGGCTTACAGAAGCTGAAACAACTGCCAATGTCCTACAGGATGCTACCCGTAAGGAAAGGCTCCTAGAAGACTCCAAGGGAGTAAAAGAGCTGATGAAACAATGGCAAGTAAGTCAGGCATTTCCGCTTTAGCACTCTTGTGGATCCAATTGAACAATTCTCAGCATTTGTACTTGTAACTGACAAGCCAGGGACAAAACAAAGAT
+
BCCCCFFFFFFFGGGGGGGGGGGGHHHHHHHHHHHHGHHHHHHHHHHHHHHHHHHHHHHHHHHHHHGHHHHHGHHHHHHHHHHHHGHHHHHHHHGGGGHHHHHHHHHHGHHHHHHGGHHHHHHGGHGGHFHHHGHHHHGHHHHHHHHHHHHHHGHHHHHHHHHHHHHHHHGGGGGHHHHHHHHHHHHGGHHHHFHHHGHGGHHHHHHHGHHHHHHHHGHHHHHHHHGHHHHHHGGGGGGGGGGGGGGGGGF
@M05620:45:000000000-G6HP7:1:1101:21721:3584 1:N:0:152
ATCTCTATCTCCTAAAAACCTGTTTAGATTTGGAGATAGACCTTCAGGTTTTTCATCATTTTCTGCATGAATTATACATTGACCACGTTCCAGCGTGGTCAGTTTGCAGCATTCTGTTATTTTGTTTGACAGAGTGTCTTGTTGAGAACATATGTAGGACATGATTTTTTCCTGCAACAGGGAAAATAAAGTATAAGTTTTAAAGATTTATTCTTTAATAAAGGATCTCAAAGCCAGCTTTAGAAAAAGGA
+
AAAAAFFFFFFFGGGGGGGGCGEGHHHHFHHHHCGFFFGDFHGHHGHHHHGGGHHHHHHGHHHHGEHHHFFHHHHHHHFHFFGHHHGFGHHHFGFGEGHHGFGEGHHHHHHHFHHGFGHHHGHHFHHHGHGHHHEFFGGEGHHHDGEGHHHHHHHHHHHHGHHHHHHHHGHHHHGGGHHHHGEHFHGHEHHHHHHHHHGHHHFHHFFHHHHHHHHHHHHGDGFFFHHHHHHHGHHFHGHHHFHEGHHHGGH
@M05620:45:000000000-G6HP7:1:1101:10544:3622 1:N:0:152
ATCTCTATCTCCTAAAAACCTGTTTAGATTTGGAGATAGACCTTCAGGTTTTTCATCATTTTCTGCATGAATTATACATTGACCACGTTCCAGCGTGGTCAGTTTGCAGCATTCTGTTATTTTGTTTGACAGAGTGTCTTGTTGAGAACATATGTAGGACATGATTTTTTCCTGCAACAGGGAAAATAAAGTATAAGTTTTAAAGATTTATTCTTTAATAAAGGATCTCAAAGCCAGCTTTAGAAAAAGGA
+
CCCCCFFFFFFFGGGGGGGGGGHHHHHHHHHHHHHHHHHHHHHHHHHHHHHGGHHHHHIHHHHHHHHHHHHHHHHHHHHHHHHHHHGGHHHHHHGFGGHHHHHHHHHHHHHHHHHHHHHHHHHHHHHHHHHHHHHHHHHHHHHHHHHHHHHHHHHHHHHHHHHHHHHHHGHHHHHHHHHHHGGHHHHHHHGHHHHHHGHHHHHHHHHHHHHHHGHHHGHHHGHHHHHHHHHHHHHHHGHHHHHHHHHHGGG
@M05620:45:000000000-G6HP7:1:1101:9009:3624 1:N:0:152
ATCTCTATCTCCTAAAAACCTGTTTAGATTTGGAGATAGACCTTCAGGTTTTTCATCATTTTCTGCATGAATTATACATTGACCACGTTCCAGCGTGGTCAGTTTGCAGCATTCTGTTATTTTGTTTGACAGAGTGTCTTGTTGAGAACATATGTAGGACATGATTTTTTCCTGCAACAGGGAAAATAAAGTATAAGTTTTAAAGATTTATTCTTTAAAAAAGGATCTCAAAGCCAGCTTTAGAAAAAGGA
+
CDDCDFFFFFFFGGGGGGGGGGHHHHHHHHHHHHHHHHHHHHHHHHHHHHHGGHHHHIHHHHIIIHHHHHHHHHHHHHHHHHHHHHGHHHHHHHGGGGHHHHHHHHHHHHHHHHHHHHHHHHHHHHHHHHHHHHHHHHHHHHHHHHHHHHHHHHHHHHHHHHHHHHHHHGHHHHGHHHHHHGGHHHHHHHHHHHHHHHHHHHHHHHHHHHHHHHHHHHDDHEGGHHHHHHHHHHHHHGHHHHHHHGGGGGF
@M05620:45:000000000-G6HP7:1:1101:21940:3639 1:N:0:152
TACCTGTACTGGGGAAGCATCGCCATTCCTACCCTAAAGATCGGAAGAGCACACGTCTGAACTCCAGTCACGCACTACATCCCCGTATGCCGTCTTTTGCTTGAAAAAAAAAAATGTTATTTTATTTGAAAGATGATCTTGTTGAGAACATCATACGGACATGATTTTTTCCTGCCACAGGGCAAATAATGTATAAGTTTTAAAGATTTATTCTTTAATAAATACTCTCAAAGCCAGCTTTAGAACAATGA
+
BBBBBFFFFFFFGGGGGGGGGGGGGGHHHHHHHHHHHHHHHHHGGGGGGFGHHHCHHGGGHHHHHHHHHHHGHGGGHHH55311/1/13B@/1>F14433B430FFGHGGGC@/0222@@HD>22@D111?DH111?FFB11?>11.11>1<111=<.<@CG<0====D-:0G</C/G.;;..9..09B009BFB9009C;9C090FBF0CFF0=;BFFBBB000;BBB/B//....;99:///;//;//;
@M05620:45:000000000-G6HP7:1:1101:10544:3646 1:N:0:152
ATCTCTATCTCCTAAAAACCTGTTTAGATTTGGAGATAGACCTTCAGGTTTTTCATCATTTTCTGCATGAATTATACATTGACCACGTTCCAGCGTGGTCAGTTTGCAGCATTCTGTTATTTTGTTTGACAGAGTGTCTTGTTGAGAACATATGTAGGACATGATTTTTTCCTGCAACAGGGAAAATAAAGTATAAGTTTTAAAGATTTATTCTTTAATAAAGGATCTCAAAGCCAGCTTTAGAAAAAGGA
+
BBBBBFFFFFFFGGGGGGGGGGHHHHDFHHHHFFHHHHGHHHHHHHFDHHHGGHHHHHHHHHHHHHHHGHHHHHHHHHHHHGHHHHGGHHGHHHGGGGHHHHHHHHHHGHHHHHHHHHHHHHHHHHHHGHHHHHHGHHHHHHHHHGHHHHHHHHHHHHGHHHHHHHHHHGHHHHHFHHHFHEFHHFHHHHHFHHHHHHHHHGHHHHHHHHHHHHHHHGHHHHFEEHHHHHHHBFHHHGHHHHGGHHHGDFH
@M05620:45:000000000-G6HP7:1:1101:9016:3651 1:N:0:152
ATCTCTATCTCCTAAAAACCTGTTTAGATTTGGAGATAGACCTTCAGGTTTTTCATCATTTTCTGCATGAATTATACATTGACCACGTTCCAGCGTGGTCAGTTTGCAGCATTCTGTTATTTTGTTTGACAGAGTGTCTTGTTGAGAACATATGTAGGACATGATTTTTTCCTGCAACAGGGAAAATAAAGTATAAGTTTTAAAGATTTATTCTTTAAAAAAGGATCTCAAAGCCAGCTTTAGAAAAAGGA
+
BCCCCFFFFFFFGGGGGGGGGGHHHHFHHHHHGHHHHGHHHHHHHHHBHHHGGHHHHIHHHIIHFHHHHFHHHHHHHEHHHHHHHHGHHHHHHHGG1@HHGHHHHHHHHHHHHHHHHHHHHHHHHHHHGHHHHGHGHHHHHHHFHFHHHHHHHHHHGHHHHHEHHHHHHGHHHBHFFHHGHGGHHHGHHHHHHFDGGGHHHHHHFHHHHHHHHHHHHFDGHGDCHHHHHHHHBGHHGGFHHHHGHGFGD?F
@M05620:45:000000000-G6HP7:1:1101:18144:3667 1:N:0:152
AGATTACTGCAACAGTTCCCCCTGGACCTGGAAAAGTTTCTTGCCTGGCTTACAGAAGCTGAAACAACTGCCAATGTCCTACAGGATGCTACCCGTAAGGAAAGGCTCCTAGAAGACTCCAAGGGAGTAAAAGAGCTGATGAAACAATGGCAAGTAAGTCAGGCATTTCCGCTTTAGCACTCTTGTGGATCCAATTGAACAATTCTCAGCATTTGTACTTGTAACTGACAAGCCAGGGACAAAACAAAGAT
+
AABBCFFFFFFFGGGBGGGGGGGGHHHHHHHHHHHHBFHHHHHHHHHHHHHHHHHHHHHHHHHHHHHHHHHHHHHHHHHHHHHHHHHHHHHHHHGGGGHHGHHHHHHHGHHHHHHHHHHHHGHGGHGGGHHHHGHHHHHHHHHHHHHHFHHHHGHHHHHHHHFHHHHHHHGGGGGHHHHHHHHHHHHGHHHHHHHHHHHGGHHHHHHHGGHHHHHHHHHHHHHHHHHHHHHHHGGGAGGGGGGGGGGGGGG
@M05620:45:000000000-G6HP7:1:1101:18126:3671 1:N:0:152
AGATTACTGCAACAGTTCCCCCTGGACCTGGAAAAGTTTCTTGCCTGGCTTACAGAAGCTGAAACAACTGCCAATGTCCTACAGGATGCTACCCGTAAGGAAAGGCTCCTAGAAGACTCCAAGGGAGTAAAAGAGCTGATGAAACAATGGCAAGTAAGTCAGGCATTTCCGCTTTAGCACTCTTGTGGATCCAATTGAACAATTCTCAGCATTTGTACTTGTAACTGACAAGCCAGGGACAAAACAAAGAT
+
AABCBFFFFFFFGGGGGGGGGGGGHHHHHHHHHHHHHHHHHHHHHHHHHHHHHHHHHHHHHHHHHHHHHHHHHHHHHHHHHHHHHGHHHHHHHHGGGGHHHHHHHHHHGHHHHHHHHHHHHHHGGHGFHHHHHGHHHHGHHHHHHHHHHHHHGGHHHHHHHHHHHHHHHHGGGGGFFHHHHHHHHGHGHHHHHHHGHHHHHHHHHHHHHHHHHHHHFFHHHGHHHHHGHHHHHGFGGGGGGGGGGGGEFGC
@M05620:45:000000000-G6HP7:1:1101:19135:3686 1:N:0:152
CATCCTGACCCTGAAGTACCCCGGCTTGATTTCTGACATTAGATCGGAAGAGCACACGTCTGAACTCCAGTCACGCACTACAATCTCGTATGCCGTCTTCTGCTTGAAAAAAAAAAAAACAAACTAGAAAACGATAAATTGAAAGTTGGACAAAGAAAAACAAAAGTATCAAAATAGTTATAGAAAGGATGTGCGGGTATATACCTGGAAAGAGCAATATGCATTGGTGAAGAGGGGATGATAGTGATAAG
+
BCCCCFFFFFFFGGGGGGGGGGGGGGGGHHHHHHHHHHHHHHHHHHGGGGHHHHHGHGHHHGHHHHHHHHHHHHGHGGGHHHHHCGHHGGHHHHGFGHGHHHHHHHHHGHHGGGGG>/>/??=?11111100-....100000=00000000.//:.//......:0:00;00::00;00:000;00.:00000.----00000000.:00.///0/00:000000::.0000;..-...00000000000
@M05620:45:000000000-G6HP7:1:1101:18122:3690 1:N:0:152
AGATTACTGCAACAGTTCCCCCTGGACCTGGAAAAGTTTCTTGCCTGGCTTACAGAAGCTGAAACAACTGCCAATGTCCTACAGGATGCTACCCGTAAGGAAAGGCTCCTAGAAGACTCCAAGGGAGTAAAAGAGCTGATGAAACAATGGCAAGTAAGTCAGGCATTTCCGCTTTAGCACTCTTGTGGATCCAATTGAACAATTCTCAGCATTTGTACTTGTAACTGACAAGCCAGGGACAAAACAAAGAT
+
BCCCCFFFFFFFGGGGGGGGGGGGHHHHHHHHHHHHGHHHHHHHHHHHHHHHHHHHHGHHHHHHHHHHHHHHHHHHHHHHHHHHHHHHHHHHHHGGGGHHHHHHHHHHGHHHHHHHHHHHHHHGFHGGHHHHHGHHHHGHHHHHHHHHHHHHHGHHHHHHHHGHHHHHHHGGGGGHFHHHHHHHHHHGHHHHHHHHHHHHHHHHHHHHHHHHHHHHHFHHHHHGHHHHHHHHHGGGGGGGGGGGGGGGGGG
@M05620:45:000000000-G6HP7:1:1101:16535:3698 1:N:0:152
ATCTCTATCTCCTAAAACCTGTTTAGATTTGGAGATAGACCTTCAGGTTTTTCATCATTTTCTGCATGAATTATACATTGACCACGTTCCAGCGTGGTCAGTTTGCAGCATTCTGTTATTTTGTTTGACAGAGTGTCTTGTTGAGAACATATGTAGGACATGATTTTTTCCTGCAACAGGGAAAATAAAGTATAAGTTTTAAAGATTTATTCTTTAATAAAGGATCTCAAAGCCAGCTTTAGAAAAAGGAA
+
CCCCCFFFFFFFGGGGGGGGGGHHGHHHHHHHHHHHHHHHHHHHHHHHHHGGHHHHHIIHIHHHHHHHHHHHHHHHHHHHHHHHHGHHHHHHHGGGEHHHHHHHHHHHHHHHHHHHHHHHHHHHHHHHHHHHHGHHHHHHHHHHHHHHHHHHGHHHHHHHHHHHHHHHGHHHHHGHHGHHGGHHHHHHHHFHHHHHGHHHGHHHHHHHHHHHHHHHGGHHHHGHHHHHHGHHGGGHGHHHHGGHHHHGGHH
@M05620:45:000000000-G6HP7:1:1101:18918:3705 1:N:0:152
AGATTACTGCAACAGTTCCCCCTGGACCTGGAAAAGTTTCTTGCCTGGCTTACAGAAGCTGAAACAACTGCCAATGTCCTACAGGATGCTACCCGTAAGGAAAGGCTCCTAGAAGACTCCAAGGGAGTAAAAGAGCTGATGAAACAATGGCAAGTAAGTCAGGCATTTCCGCTTTAGCACTCTTGTGGATCCAATTGAACAATTCTCAGCATTTGTACTTGTAACTGACAAGCCAGGGACAAAACAAAGAT
+
ABABBFFFFFFFGGGGGGGGGGGGHHHHHHHGHHHHGGHHHHHHHHHHHHHHHHHHHHHHHHHHHHHHHHHHHHHHHHHHHHGHHHHHHHHHHHGFGGHHHHHHHHHHGHHHHHHHHHHHHHHGGEGGHHHHHGHHHHHHHHHHHHHHHHHHHGHHHHHHHHHHHHHHHHGGGGGFHGHHHHHHHHHGHHHHHHHHHGHHHCHHHHHHHFHHHHHHHHHHHHHHHHHHHHHHHGGGGGGGGGGGGGGGGGG
@M05620:45:000000000-G6HP7:1:1101:18911:3722 1:N:0:152
AGATTACTGCAACAGTTCCCCCTGGACCTGGAAAAGTTTCTTGCCTGGCTTACAGAAGCTGAAACAACTGCCAATGTCCTACAGGATGCTACCCGTAAGGAAAGGCTCCTAGAAGACTCCAAGGGAGTAAAAGAGCTGATGAAACAATGGCAAGTAAGTCAGGCATTTCCGCTTTAGCACTCTTGTGGATCCAATTGAACAATTCTCAGCATTTGTACTTGTAACTGACAAGCCAGGGACAAAACAAAGAT
+
BCCCCFFFFFFFGGGGGGGGGGGGHHHHHHHHHHHHHHHHHHHHHHHGHHHHHHHHHHHHHHHHHHHHHHHHHHHHHHHHHHHHHGHHHHHHHHGFGGHHHHHHHGHHGHHHHHHHHHHHHHHGGFGFHHHHHGHHHHHHHHHHHHHHHHHHHGHHHHHGHHHHHHHHHHGGGGGHHHHHHHHHHHHGHHHHHHHHHGHHHHHHHHHHHHHHHHHHHHHHHHHHHHHHHHHHHGGGGGGGGGGFGGGGGGG
@M05620:45:000000000-G6HP7:1:1101:12373:3741 1:N:0:152
AGATTACTGCAACAGTTCCCCCTGGACCTGGAAAAGTTTCTTGCCTGGCTTACAGAAGCTGAAACAACTGCCAATGTCCTACAGGATGCTACCCGTAAGGAAAGGCTCCTAGAAGACTCCAAGGGAGTAAAAGAGCTGATGAAACAATGGCAAGTAAGTCAGGCATTTCCGCTTTAGCACTCTTGTGGATCCAATTGAACAATTCTCAGCATTTGTACTTGTAACTGACAAGCCAGGGACAAAACAAAGAT
+
CCCBCFFFFFFFGGGGGGGGGGGGHHHHHHGHHHHHFHHHHHHHGHHHHHHHHHHHHHHHHHHHHHHHHHHHHGHHHHHHHHGHHHGHHHHHHHGFGGHHGHHHHHHHGHHHHHGCGHHHHHHGGGGGFGHHHGHGHHHHHHHHHHHHHHHHHGHHHHHHHHFHHHHHHHGGGGGHHHHHHHHHHHHGHHHHGHHHHHHHHHHHHHHHHHHHHHGGGFGFHHHHHHGHHHHHGGGGGGGGGGGGGGGGFGF
@M05620:45:000000000-G6HP7:1:1101:12358:3750 1:N:0:152
AGATTACTGCAACAGTTCCCCCTGGACCTGGAAAAGTTTCTTGCCTGGCTTACAGAAGCTGAAACAACTGCCAATGTCCTACAGGATGCTACCCGTAAGGAAAGGCTCCTAGAAGACTCCAAGGGAGTAAAAGAGCTGATGAAACAATGGCAAGTAAGTCAGGCATTTCCGCTTTAGCACTCTTGTGGATCCAATTGAACAATTCTCAGCATTTGTACTTGTAACTGACAAGCCAGGGACAAAACAAAGAT
+
BBBBAFFFBFFFGGGGGGGGGGGEFEFHHGFFHHGHFFHHHGHFGHHEHHHCFGDBGHFHHE3BGFGHGHHHHFHGHHFHHHHHGFHBEGGFHFGFEGGHHHBBGGGHFGHHGHHGHHGFGHHGG/EEFHHHHEFFHHBGHBDGHFFHHGHHHGHHHHFHHHGHEHHHHHGGGGGGFHHGHHHFH=CEBHHGF0DDD0GHFHHHFHFD0CDGFCCGFCHFFGB:FCC0CGHHGGGGGF?AEFGFGGGFFGB
@M05620:45:000000000-G6HP7:1:1101:13858:3788 1:N:0:152
CATCCTGACCCTGAAGTACCCCCGGCTTGATTTCTGACATTAGATCGGAAGAGCACACGTCTGAACTCCAGTCACGCACTACAATCTCGTATGCCGTCTTCTGCTTGAAAAAAAAAAAAATCTGCTGCCCGAGGCCCCCCTTACACACCAGACCAACAGAAAGAAGAGGACTCAGATGAGGCACGGCAGACTCCCAGGCTCAACCCTTCCTTTCCCAACAACTTTTCTCACAGGCATGCTTTCTGAAATTA
+
BBBBBFFFFFFFGGGGGGGGGGGC?EEFGHHHHHHHFHGHHHFHHHHG?FGFHHHHHHGHHGGHHHGHHHHGHHHFHGGGHHGH43BGHEDFHHHGEEGGHHFFFGGFGHHHGGF/////011@1DC10>.--<<CGF?:-.//0;0::...../;../9/999./;..9;9C00009;BB9...-9--;9///..9..;AB/....:B/B//;///9....9/99//////9.9.;./;;/9;///;BB/
@M05620:45:000000000-G6HP7:1:1101:16162:3865 1:N:0:152
ATCTCTATCTCCTAAAAACCTGTTTAGATTTGGAGATAGACCTTCAGGTTTTTCATCATTTTCTGCATGAATTATACATTGACCACGTTCCAGCGTGGTCAGTTTGCAGCATTCTGTTATTTTGTTTGACAGAGTGTCTTGTTGAGAACATATGTAGGACATGATTTTTTCCTGCAACAGGGAAAATAAAGTATAAGTTTTAAAGATTTATTCTTTAATAAAGGATCTCAAAGCCAGCTTTAGAAAAAGGA
+
BCCCCFFFFFFFGGGGGGGGGGGHHHHGHHHGHHHHHHHHHHHHHHHHHHHGGHHHHHHHIHHIHHHHHGHFHGHFHHHHHHHHHHGFHHHHHHGEGGGHHHHHHHHHGHHGHHHHHHHHHHHHHHHHGHHHHHFHHHHHHHHHHHHHHHHHHHHHHHHHHHHHHHHHHGHHHHHHHHFHHGGGGHHHHHHGGHHGHGHHHHHHHHHHHHHHHHHHHGHHHFHHHHHHHGHHHHHHHGGHHGHHHFGGFGG
@M05620:45:000000000-G6HP7:1:1101:16144:3879 1:N:0:152
ATCTCTATCTCCTAAAAACCTGTTTAGATTTGGAGATAGACCTTCAGGTTTTTCATCATTTTCTGCATGAATTATACATTGACCACGTTCCAGCGTGGTCAGTTTGCAGCATTCTGTTATTTTGTTTGACAGAGTGTCTTGTTGAGAACATATGTAGGACATGATTTTTTCCTGCAACAGGGAAAATAAAGTATAAGTTTTAAAGATTTATTCTTTAATAAAGGATCTCAAAGCCAGCTTTAGAAAAAGGA
+
BCCCCFFFFFFFGGGGGGGGGGHHHHHHHHHHHHHHHHHGHHHHHHHHHHHGGHHHHGIHHIIHHGGGHFHHHHHHHHHHHGHHHHGHHHHHHHGEGGHHGHHHHHHGHHFHHHHHHHGHHHHHHHHHGHHHHHHHHHHHHHHHHHGHHGHHHHHHHHHHGHHGHHHHHGHHHHGHHHHHHGGFHGHFGGHHFHHHHGHHHGHGHGHHHHHHHGHHGFHHGGGHHHHHHFFEGGHHHGHHHHHFHEFFFGF
@M05620:45:000000000-G6HP7:1:1101:8325:3957 1:N:0:152
CATCCTGACCCTGAAGTACCCCGGCTTGATTTCTGACATTAGATCGGAAGAGCACACGTCTGAACTCCAGTCACGCACTACAATCTCGTATGCCGTCTTCTGCTTGAAAAAAAAAAAAAAATATCAGAGGATATTTTGTAGCGTTTAGAAAGACAGAATGATCAGAAGAAGGATTCGAAAATATTTGATGGAAGGAAGCACATGTTTATAAAATCCAGCTTTTAGCAAGCACCATTTCTACTCTCAAGATC
+
CCCCCFFFFFFFGGGGGGGGGGGGGGGGGHHHHHHHGHHHHHGHHHG2BEHHHHHGHGHHHGHHHHHH3FGHHHGHGGG3FFGHGGHHGGHHGHGFGHGGHGHHGHGHHHFEEGGDF<</-011>1111>00<1=0<</000-<<-.0000/://:/::0:0;0:00////;.000.0:;-90;0000900:0/../..////;;;9/999/B////////9////;//.//.:////9:;/;;:///9/;
@M05620:45:000000000-G6HP7:1:1101:12239:3990 1:N:0:152
ATCTCTATCTCCTAAAAACCTGTTTAGATTTGGAGATAGACCTTCAGGTTTTTCATCATTTTCTGCATGAATTATACATTGACCACGTTCCAGCGTGGTCAGTTTGCAGCATTCTGTTATTTTGTTTGACAGAGTGTCTTGTTGAGAACATATGTAGGACATGATTTTTTCCTGCAACAGGGAAAATAAAGTATAAGTTTTAAAGATTTATTCTTTAATAAAGGATCTCAAAGCCAGCTTTAGAAAAAGGA
+
CCCCCFFFFFFFGGGGGGGGGGHHHHHHHHHHHGHHHHHHHHHHHHHHHHHGGHHHHHHHHHHHHHHHHHHHHHHHHHHHHHHHGHGHHHHHHHGGGGHHHHHHHHHHHHHHHHHHHHHHHHHHHHHHHHHHHHHHHHHHHHHHHHHHHHHHHHHHHHHHHHHHHHHHHGHHHHHHHHGHHGGHHHHHHHHHHHHHHHHHHHGHHHHHHHHHHHHHHHHHHGHHHHHHHGHHHHGHHGHHHHHGHHHHGGG
@M05620:45:000000000-G6HP7:1:1101:22246:4047 1:N:0:152
AGATTACTGCAACAGTTCCCCCTGGACCTGGAAAAGTTTCTTGCCTGGCTTACAGAAGCTGAAACAACTGCCAATGTCCTACAGGATGCTACCCGTAAGGAAAGGCTCCTAGAAGACTCCAAGGGAGTAAAAGAGCTGATGAAACAATGGCAAGTAAGTCAGGCATTTCCGCTTTAGCACTCTTGTGGATCCAATTGAACAATTCTCAGCATTTGTACTTGTAACTGACAAGCCAGGGACAAAACAAAGAT
+
CCCCCFFFFFFFGGGGGGGGGGGGHHHHHHHHHHHHGHHHHHHHHHHHHHHHHHHHHHHHHGHHHHHHHHHHHHHHHHHHHHHHHHHHHHHHHHGGGGHHHHHHHHHHGHHHHHHGHHHHHHHGGHGGHFHHHGHHHHGHHHHHHHHHHHHHHGHHGHHHHHHHHHHHHHGGGGGHHHHHHHHHHHHGHHHHGGHHHHGFFGHHHHHHHHHHHHHHHHHHHHHGHHHHHHHHHGGGGGGGGGGGGGGGGGF
@M05620:45:000000000-G6HP7:1:1101:20223:4097 1:N:0:152
TACCTGTACTGGGGAAGCATTTGAATATCCCCCCATGGTGATGGGGACGGAGAACTGCTCCATAAACACAGGCAACGTGCCTAACTTTCCCGGGAAGATGAAGTCAAAGAGCGACCACAGCTCTTCGGAGGTTATTTTGCATCGGTGAGCCAGACAGAATGATCCGATGAGGGGTGCGAAACTATTTGAGGAAAGGAAGCACCTTTTTATTAAATTTACCTTTTAGCAATCGCCATTCCTACCCTAAAGAT
+
BBBAAFFFFFFFGGGGGGCAFDECFHHHGHFFGGCHHHHHFGBFHG2F?E?EGHHGGHHHHHHHGHHHHHAHGFHHGHFEHEFFHFHHHHHD?EEGEHHHGHFFGFFHFHFGECGGGHHFHHHHGHHGGGC?GHHFFFFHBHFGD<A<FGGHHGGHHHGFGHFGHHAEGHHHGG:@DBDB-;C9FGGGEEB0C/C?BFFEGGFFFFFF.;FBFBFFFFFFFFFFB/FF9BFEEF.;FFFFFF;AF..///;
@M05620:45:000000000-G6HP7:1:1101:11916:4109 1:N:0:152
CATCCTGACCCTGAAGTACCCCCGGCTTGATTTCTGACATTAGATCGGAAGAGCACACGTCTGAACTCCAGTCACGCACTACAATCTCGTATGCCGTCTTCTGCTTGAAAAAAAAAAAATTATGTTTGACAGAGTGTCTTGTTGAGAACATATGTCGGACATGATTTTTTCCTCCAACAGGGACAATAAAGTATACGTTTTAAAGATTTATTCTTTAATAAAGGATCTCAAAGCCAGCTTTAGAAACAGGC
+
AAAABFDDF4CCCGGGDFGGFGGGGEEGGCHHHBGG5GGHDA5DFHGGEFDFAHFEA1AGABFDFGE5GFEG3GB?HGEGHHH343@@FFD3FFH?EEFFDF44FGFFFFHHGCC<@/<01111<110<D1<<0F1>FF11<1<11.0<<00=0D0<---;:0:0;GF0;GHF09B/;.C?E..CFBFF0;99099A9;FFG;000:/;/;BBBFFF/9BF///.99BBBB//BFBAE//:BB9////;..
@M05620:45:000000000-G6HP7:1:1101:20227:4114 1:N:0:152
TACCTGTACTGGGGAAGCATTTGAATATCCCCCCATGGTGATGGGGACGGAGAACTGCTCCATAAACACAGGCAACGTGCCTAACTTTCCCGGGAAGATGAAGTCAAAGAGCGACCACAGCTCTTCGGAGGTTATTTTGCATCGGTGAGCCAGACAGAATGATCCGATGAGGGGTGCGAAACTATTTGAGGAAAGGAAGCACCTTTTTATTAAATTTACCTTTTAGCAATCGCCATTCCTACCCTAAAGAT
+
CCCDDFFFFFFFGGGGGGGGGGHHHHHHHHHGGGGHHHGHHHHHHGGGGGGGGHHHHHHHHHHHHHHHHHHHGGHHGHHHHHHHHHHHHHHGGGGGGHHHHHHHHHHHHHHHGGGGGHHHHHHHHHHGGGG?GGHHHHHGGHHGGEGGHHHHHHGHHHHHHHHHHHGGGHHHGGAEFGCFGGGGGGGHGGGFFFFCFFGGEFFFFFFFFFHFFFFFFFFFFFFFFFFFFFFFFFFFFFFFFF;FFFFFFFF
@M05620:45:000000000-G6HP7:1:1101:23821:4124 1:N:0:152
ATCTCTATCTCCTAAAAACCTGTTTAGATTTGGAGATAGACCTTCAGGTTTTTCATCATTTTCTGCATGAATTATACATTGACCACGTTCCAGCGTGGTCAGTTTGCAGCATTCTGTTATTTTGTTTGACAGAGTGTCTTGTTGAGAACATATGTAGGACATGATTTTTTCCTGCAACAGGGAAAATAAAGTATAAGTTTTAAAGATTTATTCTTTAATAAAGGATCTCAAAGCCAGCTTTAGAAAAAGGA
+
AABBAFFFFFFFGGGGGGGGGGFFHHH4GHHHHFHCFGHHHHGHHHGHHHHGGGHHHHHHHHGGDHHHHFFGHHHHFHFGHHHHHHGHHGHHHHGFEFGHHGHHHHGGGGFHHHHHHHHHHHHHHHGHF3GGHHHHHHHHGHHHBGHHHHHHHHHHHHGHFHGFHHHHHGHHHHFHHHHFHFFHHHFH<FGGHBGBF>GHHHFFGHHHFHHHHHHHHHHHGDGHHHHHGGGBGC.GCFFHHHH0C:CGGGG
@M05620:45:000000000-G6HP7:1:1101:23810:4146 1:N:0:152
ATCTCTATCTCCTAAAAACCTGTTTAGATTTGGAGATAGACCTTCAGGTTTTTCATCATTTTCTGCATGAATTATACATTGACCACGTTCCAGCGTGGTCAGTTTGCAGCATTCTGTTATTTTGTTTGACAGAGTGTCTTGTTGAGAACATATGTAGGACATGATTTTTTCCTGCAACAGGGAAAATAAAGTATAAGTTTTAAAGATTTATTCTTTAATAAAGGATCTCAAAGCCAGCTTTAGAAAAAGGA
+
CDDCDFFFFFFFGGGGGGGGGGHHHHHHHHHHHHHHHHHHHHHHHHHHHHHGGHHHHHHHHIIHHHHHHGHHHHHHHHHHHGHHHHGGHHHHHHGGGGHHHHHHHHHHHHHHHHHHHHHHHHHHHHHHHHGHHHHHHHHHHHHHHHGHHHHHHHHHHHHHHHHHHHHHHGHHHHGHHHHHHGGHHHHHHHHHHHHHHGHHHHHHHHHHHHHHHHHHHGHHHGHHHHHHHHGGHHHHHGHHHHHHGHHHGGH
@M05620:45:000000000-G6HP7:1:1101:23809:4167 1:N:0:152
ATCTCTATCTCCTAAAAACCTGTTTAGATTTGGAGATAGACCTTCAGGTTTTTCATCATTTTCTGCATGAATTATACATTGACCACGTTCCAGCGTGGTCAGTTTGCAGCATTCTGTTATTTTGTTTGACAGAGTGTCTTGTTGAGAACATATGTAGGACATGATTTTTTCCTGCAACAGGGAAAATAAAGTATAAGTTTTAAAGATTTATTCTTTAATAAAGGATCTCAAAGCCAGCTTTAGAAAAAGGA
+
CCCCCFFFFFFFGGGGGGGGGGHHHHHHHHHHHHHHHHHGHHHHHHHHHHHGGHHHHHIHIHIHHHHHHHHHHGHHHHHHHGHHHHGHHHHHHHGFGGHHFHHHHHHHHHHHHHHHHHHHHHHHHHHHHHHHHHHHHHHHGHHHGHHHHHFHHHHHHHHHHHHHHHHHHGHHHHHHHHHHHGGHGHHGHGHHHGHHHGHHHHGGHGHHHHHHHHHHHHHHHGHHHHHHHHGGFGFHHGHHHHHHGFHFGGH
@M05620:45:000000000-G6HP7:1:1101:23671:4270 1:N:0:152
TACCTGTACTGGGGAAGCAATCGCCATTCCTACCCTAAAGATCGGAAGAGCACACGTCTGAACTCCAGTCACGCACTACAATCTCGTATGCCGTCTTCTGCTTGAAAAAAAAAAAAAAAAATCCCCTCACCCAGTTCTAATGCGTGCGATCGAAATAAAAGATACAAGAATAGCTATTCAAAATCATTGACATCAAACTCAGAAGACCATCACGTGTACCACCCCATGCTAACTCCTTTACCCATCCCTTC
+
CCCCCFFFFFFFGGFGGGGGGGGGGGGHHHHHHHHHHHHHGHHHGGGGFHHHHHHGHHHGHHHHHHHHHHHHGHGGGGHHHHHHHHGGHHHHGFGHGHGHGHHHHHHHHGG?GB/</</--<111./.......0000<0000....-...-./:.00000.0:;:00//00000000:000:0000000000000000000;000://00:0...:/0:00..-://0000/00000000:/0//..00/
@M05620:45:000000000-G6HP7:1:1101:16413:4277 1:N:0:152
CATCCTGACCCTGAAGTACCCCGGCTTGATTTCTGACATTAGATCGGAAGAGCACACGTCTGAACTCCAGTCACGCACTACAATCTCGTATGCCGTCTTCTGCTTGAAAAAAAAAAAAAAACCTCTTAAAAACTTTCTTTTTCTCCCCCCCTCCCCCCCATACAACCTCCTTTATTTCCTCCTTCCTCCACAACCCTTTCTCCGCTTATCTCCTCCTATTTTCTTCTCCCCTGCACTCTCCTCTCCACTCC
+
DDDDDFFFFFFFGGGGGGGGGGGGGGGGHHHHHHHHHHHHGHHHHHGGGGHHHHHHHGHHHGHHHHHHHHHHHGGHGGGHHHGHCFHHGEHHHHGGGHGHHHHGHHHHGHHFGFDB////-..0<111111<<000=00000<=DB/<;-:-C9:.9-:-///000.//./0000:00000;/00/:0//:0....:/00000.....:;00:0;//0:00000::0:0/./../;0B0BB0/://0;0:;
@M05620:45:000000000-G6HP7:1:1101:15876:4281 1:N:0:152
ATCTCTATCTCCTAAAAACCTGTTTAGATTTGGAGATAGACCTTCAGGTTTTTCATCATTTTCTGCATGAATTATACATTGACCACGTTCCAGCGTGGTCAGTTTGCAGCATTCTGTTATTTTGTTTGACAGAGTGTCTTGTTGAGAACATATGTAGGACATGATTTTTTCCTGCAACAGGGAAAATAAAGTATAAGTTTTAAAGATTTATTCTTTAATAAAGGATCTCAAAGCCAGCTTTAGAAAAAGGA
+
CCCCCFFFFFFFGGGGGGGGGGHHHHHHHHHHHHHHHHHHHHHHHHHHHHHGGHHHHHHHHIIHHHHHHHHHHHHHHHHHHHHHHHGHHHHHHHGGGGHHGHHHHHHHHHHHHHHHHHHHHHHHHHHHHHHHHHHHHHHHHHHHHHHHHHHHHHHHHHHHHHHHHHHHHGHHHHHHHHHHHGGHGHHHHHHGHHHHHHHHHHGGHHHHHHHHHHHHHGHHHFGHHHHHGHHHHHFFGGHHHHHHHHHHGGG
@M05620:45:000000000-G6HP7:1:1101:23657:4284 1:N:0:152
TACCTGTACTGGGGAAGCAATCGCCATTCCTACCCTAAAGATCGGAAGAGCACACGTCTGAACTCCAGTCACGCACTACAATCTCGTATGCCGTCTTCTGCTTGAAAAAAAAAAAAAAAACCACTGTAGTCTATTTCTTGTGTTATGCAAAAGAAAGCTGTAAGAAGATTTTTCGTAATAAAGCCTTCCGAGTGATTCGTTCACGTTTAAGCGCATCACATCTGATATACGAGTTTCTCATCTCTTTTATC
+
AAABBDFDF5FFGEGGEGGGGG2FGGGHHHFGFGFFHHHFGGHH?EFEGGHFGHFEBFGBGFGFFGH3DFAD1FEGGBGGHBGHH1?>BBFFEGGHFBDBFFD3B3FFAEEEC/<////-....1<1111000<<000<000//00=0000//..///00;00000//000;0/9./..00000.900/..-9.;000.//.//.9././9/---.-//////99/////...9.////////////////
@M05620:45:000000000-G6HP7:1:1101:12109:4289 1:N:0:152
ATCTCTATCTCCTAAAAACCTGTTTAGATTTGGAGATAGACCTTCAGGTTTTTCATCATTTTCTGCATGAATTATACATTGACCACGTTCCAGCGTGGTCAGTTTGCAGCATTCTGTTATTTTGTTTGACAGAGTGTCTTGTTGAGAACATATGTAGGACATGATTTTTTCCTGCAACAGGGAAAATAAAGTATAAGTTTTAAAGATTTATTCTTTAATAAAGGATCTCAAAGCCAGCTTTAGAAAAAGGA
+
CCCCCFFFFFFFGGGGGGGGGGHHHHHHHHHHHHHGHHHHHHHHHHHHHHHGGHHHHHHHIIIHHHHHHGHHHHHHHHHHHHGHHHGGHHHHHHGFGGHHHHHHHHHHHHHHHHHHHHHHHHHHHHHHGGGHHHHHHHHHHHHHHHHHHHHHHHHHHHHHHHHHHHHHHGHHHHHHHHHHHGGHHHHHHHHGGHHHHHHHHHHHHHHHHHHHHHHHHFHHHGHHHHHHHHHHHHHHHGHHHHHHHHGHGGH
@M05620:45:000000000-G6HP7:1:1101:9948:4303 1:N:0:152
ATCTCTATCTCCTAAAAACCTGTTTAGATTTGGAGATAGACCTTCAGGTTTTTCATCATTTTCTGCATGAATTATACATTGACCACGTTCCAGCGTGGTCAGTTTGCAGCATTCTGTTATTTTGTTTGACAGAGTGTCTTGTTGAGAACATATGTAGGACATGATTTTTTCCTGCAACAGGGAAAATAAAGTATAAGTTTTAAAGATTTATTCTTTAATAAAGGATCTCAAAGCCAGCTTTAGAAAAAGGA
+
CCCCCFFFFFFFGGGGGGGGGGHHHHHHHHHHHHHHHHHHHHHHHHHHHHHGGHHHHIHHHIHHIHHHHHHHHHHHHHHHHHHHHHGHHHHHHHGGGGHHHHHHHHHHHHHHHHHHHHHHHHHHHHHHGHHHHHHHHHHHHHHHHHHHHHHHHHHHHHHHHHHHHHHHHGHHHHHHGHHHHGGHHHHHHHHHHHHHHHHHHHHHHHHHHHHHHHHHHHHHHFHHHHHHHHHHHHGHHGHHHHHHHHHHGGH
@M05620:45:000000000-G6HP7:1:1101:15865:4307 1:N:0:152
ATCTCTATCTCCTAAAAACCTGTTTAGATTTGGAGATAGACCTTCAGGTTTTTCATCATTTTCTGCATGAATTATACATTGACCACGTTCCAGCGTGGTCAGTTTGCAGCATTCTGTTATTTTGTTTGACAGAGTGTCTTGTTGAGAACATATGTAGGACATGATTTTTTCCTGCAACAGGGAAAATAAAGTATAAGTTTTAAAGATTTATTCTTTAATAAAGGATCTCAAAGCCAGCTTTAGAAAAAGGA
+
CBBCCFFFFFFFGGGGGGGGGGHHHHGHHHHHHHHHHHHHHHHHHHHHHHHGGHHHHHHHIIHHHHGHHHHHHHHGHHHHHHHHHHGGHHHHHHGEGGHHHHGHHHHHHHHHHHHHHHGHHHHHHHHHGHGHHHGHHHHHHHHHHHGHHHHHHHHHHHHHHHHHHHHHHGHHHHHHHHGHHGGHHHHHHHHHHHHHHGHHHGHHHHGHHGHHHHHHHGHHHGFHHHHHFHHFHHHHHGHHHHHFGGHHGGH
@M05620:45:000000000-G6HP7:1:1101:17025:4331 1:N:0:152
ATCTCTATCTCCTAAAAACCTGTTTAGATTTGGAGATAGACCTTCAGGTTTTTCATCATTTTCTGCATGAATTATACATTGACCACGTTCCAGCGTGGTCAGTTTGCAGCATTCTGTTATTTTGTTTGACAGAGTGTCTTGTTGAGAACATATGTAGGACATGATTTTTTCCTGCAACAGGGAAAATAAAGTATAAGTTTTAAAGATTTATTCTTTAATAAAGGATCTCAAAGCCAGCTTTAGAAAAAGGA
+
ABBABFFFFFFFGGGGGGGGFGGGHGHHHHHHHHHHHGHHHHHHHHHHHHHGGHHHHHFHHHHHGHHGHFFHHHHHHHHHHHHHHHGHHHHHHHGEFGHHGHHHHHHHHHHHHHHHHHHHHHHHHHHHHHHHHHHHHHHHHHHHHHHHHHHHHHHHHHHHHHHHHHHHHGHHHHHHHHHHHGGHHHHHHHHGHHHHHGHHHHHHHHHHHHHHHHHHHHHHHGHHHHHHHHHHHHHHHGHHHHHHHHHHGGH
@M05620:45:000000000-G6HP7:1:1101:18245:4353 1:N:0:152
TACCTGTACTGGGGAAGCATTTGAATATCCCCCCATGGTGATGGGGACGGAGAACTGCTCCATAAACACAGGCAACGTGCCTAACTTTCCCGGGAAGATGAAGTCAAAGAGCGACCACAGCTCTTCGGAGGTTATTTTGCATCGGTGAGCCAGACAGAATGATCCGATGAGGGGTGCGAAACTATTTGAGGAAAGGAAGCACCTTTTTATTAAATTTACCTTTTAGCAATCGCCATTCCTACCCTAAAGAT
+
AAAAAFFFFFFFEEFGCCGAGEHHHFFFHHHGGGGHABBADDGHHGGGG?CAEGHHHFHHGFFHHFGHHHHHGHHHGHHHHDFFHFFHDEFEEGEGFEGHFHE>BDGHHGHHEGGGGHFHGCFH1FHGECG?CDGHDGGFBHHGF<E.<1FCGHGHGGBHHHH0GGFFCHHGCCEAA@.9AAGFBBFGFEGGBB.9/9.;/B9FFFFFEFFFFFB9FFBFFFFF/BBFF//E-A?AFFBBF/AFFFFB/9/
@M05620:45:000000000-G6HP7:1:1101:9124:4356 1:N:0:152
AGATTCTGCAACAGTTCCCCCTGGACCTGGAAAAGTTTCTTGCCTGGCTTACAGAAGCTGAAACAACTGCCAATGTCCTACAGGATGCTACCCGTAAGGAAAGGCTCCTAGAAGACTCCAAGGGAGTAAAAGAGCTGATGAAACAATGGCAAGTAAGTCAGGCATTTCCGCTTTAGCACTCTTGTGGATCCAATTGAACAATTCTCAGCATTTGTACTTGTAACTGACAAGCCAGGGACAAAACAAAGATC
+
AAABBFFFFFFFGGGGGGGGGGGHEHHHHHGGGHHHHHHHHHHHHHHHHHGHHHHHHHHHHGHHHGHHHHHHGHHHHHHHHHHHFGHHHHHHHGFGGHHGHHGHHHHGHHHHHHHHHHHHHHGGHGEHHGHHGHHHHGHGFHHHFEHHFGGCCFHHHHHHHHHHHHHHHGGGGGHHHHHHHHHHGGGFHHHHHHHGFGFHHHHHHHFHHHHHHHHFHGGH:CHGHFHGHGGHGGFFGGGGGGGGGGGGGGB
@M05620:45:000000000-G6HP7:1:1101:9143:4365 1:N:0:152
AGATTCTGCAACAGTTCCCCCTGGACCTGGAAAAGTTTCTTGCCTGGCTTACAGAAGCTGAAACAACTGCCAATGTCCTACAGGATGCTACCCGTAAGGAAAGGCTCCTAGAAGACTCCAAGGGAGTAAAAGAGCTGATGAAACAATGGCAAGTAAGTCAGGCATTTCCGCTTTAGCACTCTTGTGGATCCAATTGAACAATTCTCAGCATTTGTACTTGTAACTGACAAGCCAGGGACAAAACAAAGATC
+
BBBCCFFFFFFFGGGGGGGGGGGHGHHHHHHHGHHHHHHHHHHHHHHHHHHHHHHHHHHHHHHHHHHGHHHHHHHHHHHHHHHHHHHHHGHHHGGGGHGHHHHHHHHGHHHHHHHHHHHHHHGGHGFHHFHHGHHHHHHHHHHHHHHHFFHHGHGHHHHHHHHHHHHHHGGGGGHHHHHHHHHHHHGGHHHHHHHHHHHHHHHHHHHHHHHHHHGHFGGHCGHHHGHHHHCHGGGGGGGGGGGGGEFGGGG
@M05620:45:000000000-G6HP7:1:1101:20740:4379 1:N:0:152
ATCTCTATCTCCTAAAAACCTGTTTAGATTTGGAGATAGACCTTCAGGTTTTTCATCATTTTCTGCATGAATTATACATTGACCACGTTCCAGCGTGGTCAGTTTGCAGCATTCTGTTATTTTGTTTGACAGAGTGTCTTGTTGAGAACATATGTAGGACATGATTTTTTCCTGCAACAGGGAAAATAAAGTATAAGTTTTAAAGATTTATTCTTTAATAAAGGATCTCAAAGCCAGCTTTAGAAAAAGGA
+
CCCCCFFFFFFFGGGGGGGGGGHHHHHHHHHHHHHHHHHHHHHHHHHHHHHGGHHHHHHHHHHHHHHGHHHHHHHHHHHHHHHHHHGHHHHHHHGGGGHHHHHHHHHHHHHHHHHHHHHHHHHHHHHHHHHHHHHHHHHHHHHHHHHHHHHHHHHHHHHHHHHHHHHHHGHHHHHHHHHHHGGHHHHHGHHHHHHHHGHHHHHHHHHHHHHHHHHHHHHHHHHHHHGHHGHHHHHHHGHHHHHHHHHHGGG
@M05620:45:000000000-G6HP7:1:1101:22838:4404 1:N:0:152
CATCCTGACCCTGAAGTACCCGGCTTGATTTCTGACATTAGATCGGAAGAGCACACGTCTGAACTCCAGTCACGCACTACAATCTCGTATGCCGTCTTCTGCTTGAAAAAAAAAAAAAAAAAAAAGAGAATCATATACTGAGTCTGTATAGAGAAGAAAAAAAAAGTATTAAGAAGTTGTGGGAAGTATATATGCACGTACTAGAAGTATTAACTATAAGCAGTAATTAGGCAACGCTCATGTGTCGGTGG
+
DCDDDFFFFFFFGGGGGGGGGGGGGGGHHHHHHHHHHHHHHHHHHGGFGHHHHHHHGHHHGHHHHHHHHHHHHGHGGGHHHHHFHHHGGHHHHGFGHGHHHHHHHHHGHHGGGBF>////<----..//:000000:00000:0;000;;000:0:0://.----.000:000::;:00:....0.000000:0000.;/..;0000;::00000:000000/:00000:000..:-...0000;0.-9..
@M05620:45:000000000-G6HP7:1:1101:16462:4412 1:N:0:152
ATCTCTATCTCCTAAAAACCTGTTTAGATTTGGAGATAGACCTTCAGGTTTTTCATCATTTTCTGCATGAATTATACATTGACCACGTTCCAGCGTGGTCAGTTTGCAGCATTCTGTTATTTTGTTTGACAGAGTGTCTTGTTGAGAACATATGTAGGACATGATTTTTTCCTGCAACAGGGAAAATAAAGTATAAGTTTTAAAGATTTATTCTTTAATAAAGGATCTCAAAGCCAGCTTTAGAAAAAGGA
+
CCCCDFFFFFFFGGGGGGGGGGHHHHHHHHHHHHHHHHHHHHHHHHHHHHHGGHHHHHHHHIIIIHHHHHHHHHHHHHHHHHHHHHGHHHHHHHGFGGHHHHHHHHHHHHHHHHHHHHHHHHHHHHHHHHHHHHHHHHHHHHHHHHHHHHHHHHHHHHHHHHHHHHHHHGHHHHHHHHHHHGGHHHHHHHHHHHHHHGHHHHHHHHHHHHHHHHHHHHHHHHHHHHHHHGHHHHHHHGHHHHHGHHHHGGH
@M05620:45:000000000-G6HP7:1:1101:10728:4417 1:N:0:152
TACCTGTACTGGGGAAGCATTTGAATATCCCCCCATGGTGATGGGGACGGAGAACTGCTCCATAAACACAGGCAACGTGCCTAACTTTCCCGGGAAGATGAAGTCAAAGAGCGACCACAGCTCTTCGGAGGTTATTTTGCATCGGTGAGCCAGACAGAATGATCCGATGAGGGGTGCGAAACTATTTGAGGAAAGGAAGCACCTTTTTATTAAATTTACCTTTTAGCAATCGCCATTCCTACCCTAAAGAT
+
CBCCCFFFFFFFGGGGGGGGGGHHHHHHHHHGGGGHHHGHHHHHHGGGGGGGGHHHHHHHHHHHHHHHHHHHGGHHGHHHHHGHHHHHHHHGGGCGGHHHHGHHHHHHHHHHGGGGGHHHHHHHHHHGGFGEGDGGHHHGFHHGGAEFF>0FGHGHHGHHHHHHHHDFGFGHGGCDGGEGGGGGGGGGGGGFFBFFGGGGGFFFFFFFFFFFFFFFFFFFFFFFFFFFFFFFFFDFFFFFFFAFFFFFFFF
@M05620:45:000000000-G6HP7:1:1101:17189:4425 1:N:0:152
CATCCTGACCCTGAAGTACCCCCGGCTTGATTTCTGACATTAGATCGGAAGAGCACACGTCTGAACTCCAGTCACGCACTACAATCTCGTATGCCGTCTTCTGCTTGAAAAAAAAAAGAGTAAAAGAGCTGATAAAACAATTGCAAGTAAGTCAGGCATTTCCGCTTTAGCACTCTTTTTTATACAATTGAACAATTCTCAGCATTTGTACTAGTAACTGACAAGCCAGGACCAAAACAACGCTCGGAAGA
+
BABBBFFFFFFFFGGGGGGGGGFGGGGCGGGHGHHFEGGHHFHHGHHGFAEHFHHHHHCHHHGHHHFHFHH@GGHGGCGGGHGH4GBEGFFFFHHFEFFFHFFGF?G0CGFHGGG@//?222@GB1/001<1<1<<?1>.11>1<D1<1111=<1//.0<0==.A...0000:0/0000:-.0;0090;090;0B00C0B00;0;000;09000;;00000CFFF.A.9.....;.9....--.;--;...
@M05620:45:000000000-G6HP7:1:1101:16459:4431 1:N:0:152
ATCTCTATCTCCTAAAAACCTGTTTAGATTTGGAGATAGACCTTCAGGTTTTTCATCATTTTCTGCATGAATTATACATTGACCACGTTCCAGCGTGGTCAGTTTGCAGCATTCTGTTATTTTGTTTGACAGAGTGTCTTGTTGAGAACATATGTAGGACATGATTTTTTCCTGCAACAGGGAAAATAAAGTATAAGTTTTAAAGATTTATTCTTTAATAAAGGATCTCAAAGCCAGCTTTAGAAAAAGGA
+
CCCCCFFFFFFFGGGGGGGGGGHHHHHHHHHHHHHHHFHHHHHHHHHHHHHGGHHHHIHHHIHHIHHHHHHHHHHGHHHHHHHHHHGHHHHHHHGGGGHHHHHHHHHHHHHHHHHHHHGHHHHHHHHHGHHHHHGHHHHHHHHHHHGHHHHHHHHHHHHHHHHGHHHHHGHHHHHHHHHHHGGHHHHGHHHGHGHHHGHHHGHHHHHHHGHHGHHHHHHGHHHGHHHHHHHHHHHHHGHHHGHHGGHHFGH
@M05620:45:000000000-G6HP7:1:1101:20079:4446 1:N:0:152
CATCCTGACCCTGAAGTACCCCGGCTTGATTTCTGACATTAGATCGGAAGAGCACACGTCTGAACTCCAGTCACGCACTACAATCTCGTATGCCGTCTTCTGCTTGAAAAAAAAAAAAATTTTGCTTGCCCGAGCCCCTCTTTGACCCCATACGAACGAAATGATTTTTACCTACAACAGGCAAAATAGAGTCTCAGTTTTCACCATTCCTTCTTTCATAAATGATCTCCCAGCCTGCTTTTGTAAAGTGA
+
CBCCCFFFFFFFGGGGGGGGGGGGFGGGHHHHGHHFHHHHHFHHHGGGGGFHHHHGGFGHHGHFGGHFFGGHHHGHGGGFFHFF34FFGGFHEHGEGHGHHHGHHHGHEHHGG@CB///?11?F1?11.>1.----.<..<0=0000/.;///..;--....0;90000.;000990/;CE..:./000;0009//9//9//99///9//;;/9///////;///;:F/;/.:.;.:.:BF/9./://9//
@M05620:45:000000000-G6HP7:1:1101:7634:4476 1:N:0:152
CATCCTGACCCTGAAGTACCCCGGCTTGATTTCTGACATTAGATCGGAAGAGCACACGTCTGAACTCCAGTCACGCACTACAATCTCGTATGCCGTCTTCTGCTTGAAAAAAAAAAAAACAATTTCCAGAAAGTCAAGCAGTTCCTCTTTAGAAATCTTTGAGATCCAATGTAACAATTCTCAGCATTTGTCCTTTTAACTGACACTCCCTTTCCCACACAAACATCATACTCGCCCCCGTCTGAACTCCA
+
AAAAAFFFFFFFFFFGGGGGGGGGEEEAFGHHDFGBGDHHFHFGHHGAFECGHHHHGEFGHFFHHFHHCFFF@@EGGEGHHEHG3@BB?1FC4GE>/FFFGGBEFCGFHFHGCCC/C/<?//11<1?1110>111=1<100=<F00=G=<==0<0=0=0=<0.;0<0<C0/00;CG0CCHGFG0/0;;00;0;0;0000;90;C000;;./900=09.......;9;//;;//.--:-;-;;9./99BFFB
@M05620:45:000000000-G6HP7:1:1101:22065:4484 1:N:0:152
TACCTGTACTGGGGAAGCATTTGAATATCCCCCCATGGTGATGGGGACGGAGAACTGCTCCATAAACACAGGCAACGTGCCTAACTTTCCCGGGAAGATGAAGTCAAAGAGCGACCACAGCTCTTCGGAGGTTATTTTGCATCGGTGAGCCAGACAGAATGATCCGATGAGGGGTGCGAAACTATTTGAGGAAAGGAAGCACCTTTTTATTAAATTTACCTTTTAGCAATCGCCATTCCTACCCTAAAGAT
+
CCCCDFFFFFFFGGGGGGGGGGHHHHHHHHHGGGGHHHGGGHHHHGGGGGGGGHHHHHHHHHHHHHHHHHHHGHHHGHHHHHHHHHHHHHHGGGGGGHHHHHHHHHHHHHHHGGGGGHHHHHHHHHHGGGGEHHHHHHHHGHHGGGGGHHHHHHGHHHHHHHHHHHGGGHHGGG<EGGGGGGGGGGHHFFGCFBFFFGGGEFEFFFFFFFHFFFFFFFFFFFFFFFFFFFFFFFFFFFFFFFFFFFFFFFF
@M05620:45:000000000-G6HP7:1:1101:22184:4489 1:N:0:152
ATCTCTATCTCCTAAAAACCTGTTTAGATTTGGAGATAGACCTTCAGGTTTTTCATCATTTTCTGCATGAATTATACATTGACCACGTTCCAGCGTGGTCAGTTTGCAGCATTCTGTTATTTTGTTTGACAGAGTGTCTTGTTGAGAACATATGTAGGACATGATTTTTTCCTGCAACAGGGAAAATAAAGTATAAGTTTTAAAGATTTATTCTTTAATAAAGGATCTCAAAGCCAGCTTTAGAAAAAGGA
+
CDCCDFFFFFFFGGGGGGGGGGHHHHHHHHHHHHHHHHHHHHHHHHHHHHHGGHHHHIIHHHHIHHHHHHHHHHHHHHHHHGHHHHGHHHHHHHGGGGHHHHHHHHHHHHHHHHHHHHHHHHHHHHHHGHHHHHHHHHHHHHHHHHGHHHHHHHHHHHHHHHHHHHHHHGHHHHHHHHHHHGGGHHHHGGHHHHHHHHHHHHGHHHHHHHHHHHHHHGHHHHHHGHHHHGHGHHHHHGHHHHHHHHHHGGH
@M05620:45:000000000-G6HP7:1:1101:22050:4498 1:N:0:152
TACCTGTACTGGGGAAGCATTTGAATATCCCCCCATGGTGATGGGGACGGAGAACTGCTCCATAAACACAGGCAACGTGCCTAACTTTCCCGGGAAGATGAAGTCAAAGAGCGACCACAGCTCTTCGGAGGTTATTTTGCATCGGTGAGCCAGACAGAATGATCCGATGAGGGGTGCGAAACTATTTGAGGAAAGGAAGCACCTTTTTATTAAATTTACCTTTTAGCAATCGCCATTCCTACCCTAAAGAT
+
AABCCFFFFFFFGGFEFGGGGGFGGGHHHHHGGGGHHHFGHHHHHGGGGGGGGHHHHHHHHHHHHHHHHHHHGEHHGHHHHHHHHHHHHHHGGGGGGHHHHGHHHHHHHHHHGGGGGHHHHHHHHHHGGGGCHGHHHHHHGHHGDCEGHHHHHGGHHHHFHHHHHHGGGHHHGGEGGGEGFGGGGGGGBFGFF/F.;9CEBCEFFFFFFFFFBBFFFBBFFFFFFEFFFFFFFFFFFFFFBBAFFFFFFF;
@M05620:45:000000000-G6HP7:1:1101:22200:4501 1:N:0:152
ATCTCTATCTCCTAAAAACCTGTTTAGATTTGGAGATAGACCTTCAGGTTTTTCATCATTTTCTGCATGAATTATACATTGACCACGTTCCAGCGTGGTCAGTTTGCAGCATTCTGTTATTTTGTTTGACAGAGTGTCTTGTTGAGAACATATGTAGGACATGATTTTTTCCTGCAACAGGGAAAATAAAGTATAAGTTTTAAAGATTTATTCTTTAATAAAGGATCTCAAAGCCAGCTTTAGAAAAAGGA
+
BCBCCFFFFFFFGGGGGGGGGGHHHHHHHHHHHHHHHHHHHHHHHHHHHHHGGHHHHHHHIHIHHHHHHHHHHHHHHHHHHGHHHHGGHHHHHHGEGGHHHHHHHHHGHHGHHHHHGHHHHHHHHHHHHHGHHHHHHHHHHHHHHHGHHHHHHHHHHHHHHHHHHHHHHGHHHHHGHHFHHGGHHHHHGFHHHGHHHDGHHHHHHGHHHGHHHHHHGHHHHGHGHHGHFHGGGGHHHGHHHHHGHHGFGGH
@M05620:45:000000000-G6HP7:1:1101:22182:4512 1:N:0:152
ATCTCTATCTCCTAAAAACCTGTTTAGATTTGGAGATAGACCTTCAGGTTTTTCATCATTTTCTGCATGAATTATACATTGACCACGTTCCAGCGTGGTCAGTTTGCAGCATTCTGTTATTTTGTTTGACAGAGTGTCTTGTTGAGAACATATGTAGGACATGATTTTTTCCTGCAACAGGGAAAATAAAGTATAAGTTTTAAAGATTTATTCTTTAATAAAGGATCTCAAAGCCAGCTTTAGAAAAAGGA
+
CCCCCFFFFFFFGGGGGGGGGGGHHHGHHHHHHHHHHHHHHHHHHHHGHHHGGHHHHHHHHHHHHHGHHGHHHHHHHHHHHGHHHHGHHHHHHHGFGGHHHHHHHHHHHHHHHHHHHHHHHHHHHHHHGHGHHHHHHHHHHHHHHHHGHHHHHHHHFHHHHHHHHHHHGGHHHHHHHHHHHGGHHHHGHGHGHBGHHGHHFHHHHHHHHHHHHHHHHFHHHGFBHHHHHHFFBGGHHGHHHHHGFFGGADG
@M05620:45:000000000-G6HP7:1:1101:16202:4516 1:N:0:152
TACCTGTACTGGGGAAGCATTTGAATATCCCCCCATGGTGATGGGGACGGAGAACTGCTCCATAAACACAGGCAACGTGCCTAACTTTCCCGGGAAGATGAAGTCAAAGAGCGACCACAGCTCTTCGGAGGTTATTTTGCATCGGTGAGCCAGACAGAATGATCCGATGAGGGGTGCGAAACTATTTGAGGAAAGGAAGCACCTTTTTATTAAATTTACCTTTTAGCAATCGCCATTCCTACCCTAAAGAT
+
CCCCDFFFFFFFGGGGGGGGGGHHHHHHHHHGGGGHHHGHHHHHHGGGGGGGGHHHHHHHHHHHHHHHHHHHGHHHGHHHHHHHHHHHHHHGGGGGGHHHHHHHHHHHHHHHGGGGGHHHHHHHHHHGGGGCHHHHHHHHHHHGGGGGHHHHHHGHHHHHHHHHHHGGGHHHGGEEGGDFGGGGGHHHGGGFFGGGGGGGGGFFFFFFFHHFFFFFFFFFFFFFFFFFFFFFFFFFFFFFFFFFFFFFFFF
@M05620:45:000000000-G6HP7:1:1101:16198:4535 1:N:0:152
TACCTGTACTGGGGAAGCATTTGAATATCCCCCCATGGTGATGGGGACGGAGAACTGCTCCATAAACACAGGCAACGTGCCTAACTTTCCCGGGAAGATGAAGTCAAAGAGCGACCACAGCTCTTCGGAGGTTATTTTGCATCGGTGAGCCAGACAGAATGATCCGATGAGGGGTGCGAAACTATTTGAGGAAAGGAAGCACCTTTTTATTAAATTTACCTTTTAGCAATCGCCATTCCTACCCTAAAGAT
+
AAACCFFFFFFFGGGGGGGGGGHHHHHHHHHGGGGHHGGGHHHHHGGGGGGGGHHHHHHHHFHHGHHHHHHHGGHHGHHHHHHHHHHHHHHGGGGGGHHHHHHHHHHHHHGGGGGGGHHHHHHHHHHGGGGCGGHHHHHHHHHGGEEFHHHHHHGGHGHHHGHHHHGFGHHHGGCEGGDGAGGGGGGFGGGFFGGGGFGGFGFFFFFFFFFFFFFFFFFFFFFFFFFFFFFFEDDFFFFFFFFFFFFFFFB
@M05620:45:000000000-G6HP7:1:1101:10881:4559 1:N:0:152
ATCTCTATCTCCTAAAAACCTGTTTAGATTTGGAGATAGACCTTCAGGTTTTTCATCATTTTCTGCATGAATTATACATTGACCACGTTCCAGCGTGGTCAGTTTGCAGCATTCTGTTATTTTGTTTGACAGAGTGTCTTGTTGAGAACATATGTAGGACATGATTTTTTCCTGCAACAGGGAAAATAAAGTATAAGTTTTAAAGATTTATTCTTTAATAAAGGATCTCAAAGCCAGCTTTAGAAAAAGGA
+
CCCCCFFFFFFFGGGGGGGGGGHHHHHHHHHHHHHHHHHHHHHHHHHHHHHGGHHHHHHHHIIIHHHHHHHHHHHGHHHHHHHHHHGGHHHHHHGGGGHHGHHHHHHHHHHHHHHHHHHHHHHHHHHHGHHHHHGHHHHHHHHHHHGHHHHHHHHHHHHHHHHHHHHHHGHHHHHHHHHHHGGHHHHHGHHGHGHHHGHHHHHHHHHHHHHHHHHHHHHHHHHHHHHHHGHHHHHHHGHHHGGHHGHHGGH
@M05620:45:000000000-G6HP7:1:1101:23361:4615 1:N:0:152
TACCTGTACTGGGGAAGCATTTGAATATCCCCCCATGGTGATGGGGACGGAGAACTGCTCCATAAACACAGGCAACGTGCCTAACTTTCCCGGGAAGATGAAGTCAAAGAGCGACCACAGCTCTTCGGAGGTTATTTTGCATCGGTGAGCCAGACAGAATGATCCGATGAGGGGTGCGAACCTATTTGAGGAAAGGAAGCACCTTTTTATTAAATTTACCTTTTAGCAATCGCCATTCCTACCCTAAAGAT
+
CACCCFFFFFFFGGGGGGGGGGHHHBGHHHHGGFGEGGBFDF5GFEGGGEEEGHHFHHFHHFHB3FGHHEFGGHHHEECGHHF3BFHGGHHGGGGGGAGHGBGHHHHDGHHHGGGGGHHHGHHHF2?A?A@EGHHHHHEG1<DE.<<.>FFFH.</<</=DFBGHH.CE0;GGD.;.CFG-@B;CFBBBC/;//C.=:FEFFFFFFFFFBBFF/BFFFF9FFFFBB/;/99::;:;;;BBFFFFFFFF/:;
@M05620:45:000000000-G6HP7:1:1101:23343:4622 1:N:0:152
TACCTGTACTGGGGAAGCATTTGAATATCCCCCCATGGTGATGGGGACGGAGAACTGCTCCATAAACACAGGCAACGTGCCTAACTTTCCCGGGAAGATGAAGTCAAAGAGCGACCACAGCTCTTCGGAGGTTATTTTGCATCGGTGAGCCAGACAGAATGATCCGATGAGGGGTGCGAAACTATTTGAGGAAAGGAAGCACCTTTTTATTAAATTTACCTTTTAGCAATCGCCATTCCTACCCTAAAGAT
+
DDDDDFFFFFFFGGGGGGGGGGHHHHHHHHHGGGGHHHGHHHHHHGGGGGGGGHHHHHHHHHHHHHHHHHHHGHHHGHHHHHHHHHHHHHHGGGGGGHHHHHHHHHHHHHHHGGGGGHHHHHHHHHHGGGGCHGHHHHHHHHGGGGGGHHHHHHGHHHHHHHHHHHGGGHHGGGCFGGDGGGGGGHHHFGGCFFGFFGGGFFFFFFFFFFFFFFFFFFFFFFFFFFFEFFFFFFFFFFFFFFFFFFFFFFF
@M05620:45:000000000-G6HP7:1:1101:14006:4636 1:N:0:152
ATCTCTATCTCCTAAAAACCTGTTTAGATTTGGAGATAGACCTTCAGGTTTTTCATCATTTTCTGCATGAATTATACATTGACCACGTTCCAGCGTGGTCAGTTTGCAGCATTCTGTTATTTTGTTTGACAGAGTGTCTTGTTGAGAACATATGTAGGACATGATTTTTTCCTGCAACAGGGAAAATAAAGTATAAGTTTTAAAGATTTATTCTTTAATAAAGGATCTCAAAGCCAGCTTTAGAAAAAGGA
+
CDDDDFFFFFFFGGGGGGGGGGHHHHHHHHHHHHHHHHHHHHHHHHHHHHHGGHHHHHIHHIIHIHHHHHHHHHHGHHHHHHHHHHGGHHHHHHGFGGHHHHHHHHHHHHHHHHHHHHHHHHHHHHHHHHHHHHGHHHHHHHHHHHHHHHHHHHHHHHHHHHHHHHHHHGHHHHHHHHHHHGGHHHHHHGHHHHHHHHHHHGHHHHHHHHHHHHHHHGHHHFHHHHHHHHHHHHHHHGHHHHHHHGGHGGH
@M05620:45:000000000-G6HP7:1:1101:7244:4680 1:N:0:152
TACCTGTACTGGGGAAGCATTTGAATATCCCCCCATGGTGATGGGGACGGAGAACTGCTCCATAAACACAGGCAACGTGCCTAACTTTCCCGGGAAGATGAAGTCAAAGAGCGACCACAGCTCTTCGGAGGTTATTTTGCATCGGTGAGCCAGACAGAATGATCCGATGAGGGGTGCGAAACTATTTGAGGAAAGGAAGCACCTTTTTATTAAATTTACCTTTTAGCAATCGCCATTCCTACCCTAAAGAT
+
CCBCCFFFFFFFGGGGGGGGGGHHGHHHHHHGGGGHGHEGHHHHHGGGGGGGGHHHHHHHHHHHHHHHHHHHGHHHGHHHHHHFHHHHHHHGGGGGGHHHHGHHHHHHGHHGGGGGGHHGHHHGHHHGDDGCHHHHHHHHGHHGGEGGGHHHHHGHHHHHHHHHHHEGGHHHGGCEEGADGGGGGGGGEGGFGGFFFGGGGGFFFFFFFFFFFBFFFFFFFFFFFFFEFFFEFFFEFFFFFFFFFFFFFFF
@M05620:45:000000000-G6HP7:1:1101:19891:4708 1:N:0:152
TACCTGTACTGGGGAAGCATTTGAATATCCCCCCATGGTGATGGGGACGGAGAACTGCTCCATAAACACAGGCAACGTGCCTAACTTTCCCGGGAAGATGAAGTCAAAGAGCGACCACAGCTCTTCGGAGGTTATTTTGCATCGGTGAGCCAGACAGAATGATCCGATGAGGGGTGCGAAACTATTTGAGGAAAGGAAGCACCTTTTTATTAAATTTACCTTTTAGCAATCGCCATTCCTACCAAAGATCG
+
DDCDDFFFFFFFGGGGGGGGGGHHHHHHHHHGGGGHHHHHHHHHHGGGGGGGGHHHHHHHHHHHHHHHHHHHGHHHGHHHHHHHHHHHHHHGGGGGGHHHHHHHHHHHHHHHGGGGGHHHHHHHHHHGGGGCHHHHHHHHHHHGGGGFGHHHHHGHHHHHHHHHHHEGGHHHGGEEGGDGGGGGGGGGGGGFGFCAFGGGGGFFFFFFFFFFFBFFFFFFFFFFFFFFBFFEFFFEFFFFFFFFFFFFFFA
@M05620:45:000000000-G6HP7:1:1101:11384:4712 1:N:0:152
CATCCTGACCCTGAAGTACCCCGGCTTGATTTCTGACATTAGATCGGAAGAGCACACGTCTGAACTCCAGTCACGCACTACAATCTCGTATGCCGTCTTCTGCTTGAAAAAAAAAAAACAGCTACTGACCCAACCCCCCCTGAACCCCAAGGACTACATAGCGAAGATGACGCAGCACACCCTCGGCGCACCCCCAACGTCCTACCGTCCGTTCCCAACTGCCGCTATGCTCAGCTTACTTTCTGACATAA
+
CCCCCFFFFFFFGGGGGGGGGGGGGGGFAGHHHHHHHHHGHH5GHHGGGGHHHHHHHGHHHGHGHHHHHHHGHHGHGGGHHHFH3EHBFEHHFGEFGHGHHEFGFFFGFGHGGDCD<///0011?111100<..<<.<--:./0/......:.:///;000:--;-900;0;.--:../....9;.;-----.9--......./;.-.;;-;///9/;.////--:-:/9///:/9B///9//9;FE////
@M05620:45:000000000-G6HP7:1:1101:19890:4726 1:N:0:152
TACCTGTACTGGGGAAGCATTTGAATATCCCCCCATGGTGATGGGGACGGAGAACTGCTCCATAAACACAGGCAACGTGCCTAACTTTCCCGGGAAGATGAAGTCAAAGAGCGACCACAGCTCTTCGGAGGTTATTTTGCATCGGTGAGCCAGACAGAATGATCCGATGAGGGGTGCGAAACTATTTGAGGAAAGGAAGCACCTTTTTATTAAATTTACCTTTTAGCAATCGCCATTCCTACCAAAGATCG
+
CCCCCFFFFFFFGGGGGGGGGGHHHHHHHHHGGGGHHHGHHHHHHGGGGGGGGHHHHHHHHHHHHHHHHHHHGHHHGHHHHHHHHHHHHHHGGGGGGGHHHHHHHHHHHHHHGGGGGHHGHHHHHHHGGGGCHHHHHHHHGHHGGEGGHHHHHHGHHHHHHHHHHHGGGHHHGG<EFGFGGGGGGGHHGGGCFGFGGGGGGGFFFFFFFHHFFFFFFFFFFFFFFFFFFFFFFFFFFFFFFFFFFFBFFFE
@M05620:45:000000000-G6HP7:1:1101:11386:4730 1:N:0:152
CATCCTGACCCTGAAGTACCCCGGCTTGATTTCTGACATTAGATCGGAAGAGCACACGTCTGAACTCCAGTCACGCACTACAATCTCGTATGCCGTCTTCTGCTTGAAAAAAAAAAAAAAAAAACAAATAAGAAAACAAACGTATATCTGATACTGACTACCTCATCAACATTAAATCCGCTACAAGACAACACATGTATTCATCACCCGAGGTCCATAGACAACAACCAGCATTAAGTCGAAGTCCATCC
+
CBCCDFFFFFFFGGGGGFGGGGGGGGGGHHHHHHHHHHHHHHHHHHGGGGHHHGHHHGHHHGHGHHHHHHHHGHGHGGGHHGHH3GHHGEHHHHGGGHGHHHHHHHHHHHHGGGGCB>//<<><....111111/</<......1011111111111011//000111:/0/111<110...--000////.9..001<11:<1110<.----.:<0110101/......../11111<1.....11111<
@M05620:45:000000000-G6HP7:1:1101:17195:4804 1:N:0:152
ATCTCTATCTCCTAAAAACCTGTTTAGATTTGGAGATAGACCTTCAGGTTTTTCATCATTTTCTGCATGAATTATACATTGACCACGTTCCAGCGTGGTCAGTTTGCAGCATTCTGTTATTTTGTTTGACAGAGTGTCTTGTTGAGAACATATGTAGGACATGATTTTTTCCTGCAACAGGGAAAATAAAGTATAAGTTTTAAAGATTTATTCTTTAATAAAGGATCTAAAAGCAAGCTTTAGAAAAGGGA
+
CCCCCFFFFFFFGGGGGGGGGGHHHHHHHHHHHHHHHHHHHHHHHHHHHHHGGHHHHHIHHIIHHHHHHHHHHHHHHHHHHHHHHHGHHHHHHHGGGGHHHHHHHHHHHHHHHHHHHHHHHHHHHHHHHHHHHHHHHHHHHHHHHHHHHHHHHHHHHHHHHHHHHHHHH/G2>>2FD20FH/FFH0=FG1?111@1=FGH1FH1=1FH1<F11FHDF0=DH0G0/<<00=D0<C0/:.CGC0;GHHG/C.C
@M05620:45:000000000-G6HP7:1:1101:24277:4807 1:N:0:152
ATCTCTATCTCCTAAAAACCTGTTTAGATTTGGAGATAGACCTTCAGGTTTTTCATCATTTTCTGCATGAATTATACATTGACCACGTTCCAGCGTGGTCAGTTTGCAGCATTCTGTTATTTTGTTTGACAGAGTGTCTTGTTGAGAACATATGTAGGACATGATTTTTTCCTGCAACAGGGAAAATAAAGTATAAGTTTTAAAGATTTATTCTTTAATAAAGGATCTCAAAGCCAGCTTTAGAAAAAGGA
+
CCCDDFFFFFFFGGGGGGGGGGHHHHHHHHHHHHHHHHHHHHHHHHHHHHHGGHHHHHIHHHIIIHHHHHHHHHHHHHHHHHHHHHGHHHHHHHGFGGHHHHHHHHHHHHHHHHHHHHHHHHHHHHHHHHHHHHHHHHHHHHHHHHHHHHHHHHHHHHHHHHHHHHHHHGHHHHHHHHHHHGGHHHHHHHHHHHHHHHHHHHHHHHHHHHHHHHHHHGHHHHHHHHHHHHGHHHHHHGHHHHGFHHHHGGG
@M05620:45:000000000-G6HP7:1:1101:24257:4815 1:N:0:152
ATCTCTATCTCCTAAAAACCTGTTTAGATTTGGAGATAGACCTTCAGGTTTTTCATCATTTTCTGCATGAATTATACATTGACCACGTTCCAGCGTGGTCAGTTTGCAGCATTCTGTTATTTTGTTTGACAGAGTGTCTTGTTGAGAACATATGTAGGACATGATTTTTTCCTGCAACAGGGAAAATAAAGTATAAGTTTTAAAGATTTATTCTTTAATAAAGGATCTCAAAGCCAGCTTTAGAAAAAGGA
+
CCDDCFFFFFFFGGGGGGGGGGHHHHHHHHHHHHHHHHHHHHHHHHHHHHHGGHHHHHIHHIIIIHHHHHHHHHHHHHHHHHHHHHGHHHHHHHGGGGHHHHHHHHHHHHHHHHHHHHHHHHHHHHHHHHGHHHHHHHHHHHHHHHHHHHHHHHHHHHHHHHHHHHHHHGHHHHHHHHHHHGGHHHHHGHHHHHHHHHHHHHHHHHHHHHHHHHHHHHHHHHHHHHHHHHHHHHHHHGGHHHHGGGHHGGH
@M05620:45:000000000-G6HP7:1:1101:24275:4827 1:N:0:152
ATCTCTATCTCCTAAAAACCTGTTTAGATTTGGAGATAGACCTTCAGGTTTTTCATCATTTTCTGCATGAATTATACATTGACCACGTTCCAGCGTGGTCAGTTTGCAGCATTCTGTTATTTTGTTTGACAGAGTGTCTTGTTGAGAACATATGTAGGACATGATTTTTTCCTGCAACAGGGAAAATAAAGTATAAGTTTTAAAGATTTATTCTTTAATAAAGGATCTCAAAGCCAGCTTTAGAAAAAGGA
+
CCCCCFFFFFFFGGGGGGGGGGHHHHHHHHHHHHHHHHHHHHHHHHHHHHHGGHHHHHHHHIIIHHHHHHHHHHHHHHHHHHHHHHGHHHHHHHGFGGHHGHHHHHHHHHHHHHHHHHHHHHHHHHHHHHHHHHHHHHHHHHHHHHHHHHHHHHHHHHHHHHHHHHHHHGHHHHHHHHHHHGGHHHHHGHHHHHHHHFGHHHGHHHHHHHHHHHHHHHHHHGHHHHHHHHHHHFHHHGHHHHHHGHFHGGH
@M05620:45:000000000-G6HP7:1:1101:23237:4859 1:N:0:152
TACCTGTACTGGGGAAGCATTTGAATATCCCCCCATGGTGATGGGGACGGAGAACTGCTCCATAAACACAGGCAACGTGCCTAACTTTCCCGGGAAGATGAAGTCAAAGAGCGACCACAGCTCTTCGGAGGTTATTTTGCATCGGTGAGCCAGACAGAATGATCCGATGAGGGGTGCGAAACTATTTGAGGAAAGGAAGCACCTTTTTATTAAATTTACCTTTTAGCAATCGCCATTCCTACCCTAAAGAT
+
CCDDCFFFFFFFGGGGGGGGGGHGHHHHHHHGGGGHHHGGHHHHHGGGGGGGGHHHHHHHHHHHHGHHHHHHGHHHGHHHHHHHHHHHHHHGGGGGGHHHHHHHHHHHHHHHGGGGGHHHHHHHHHHGGGG?GGHHHHHHGHHGGGGGHGHHHHGHHHHHHHHHHHGGGHHHGGCEGGFGGGGGGGHHGGGFFFGFFGGGEFFFFFFFFFFFFFFFHFFFFFFFFFFFFFFFFFFFFFFFFF;FFFFFFFB
@M05620:45:000000000-G6HP7:1:1101:15687:4873 1:N:0:152
TACCTGTACTGGGGAAGCATTTGAATATCCCCCCATGGTGATGGGGACGGAGAACTGCTCCATAAACACAGGCAACGTGCCTAACTTTCCCGGAAAGATGAAGTCAAAGAGCGACCACAGCTCTTCGGAGGTTATTTTGCATCGGTGAGCCAGACAGAATGATCCGATGAGGGGTGCGAAACTATTTGAGGAAAGGAAGCACCTTTTTATTAAATTTACCTTTTAGCAATCGCCATTCCTACCCTAAAGAT
+
BBBBBFFFFFFFGGGGGGGGGGHHHHHHHHHGGGGHHGGGHHHGHGGGGGGGFHHHHHHHHHHHHHHHHHHHGHEHGHHHHHHHHHHHHHHGG?EEHFHHHBHHHHHGHHEHGGGGGHHGHHHHHHHGGGGCHHHHHHHHHHHGGGGGHGHHHGGHHHHHFGHHHHFGGHHHGGGCEGBAGGGGFGGGFGFBBGGF/CFGGGGFFFFFFFFFFFFFFFFEFFFFFFFFBFFFFFDEBFFFFFEAF.;B/BF
@M05620:45:000000000-G6HP7:1:1101:15577:4886 1:N:0:152
CATCCTGACCCTGAAGTACCCCATTGAGCATGGCATCGTCACCAACTGGGACGACATGGAGAAGATCTGGCACCACACCTTCTACAACGAGCTGCGCGTGGCCCCGGAGGAGCACCCAGTGCTGCTGACCGAGGCCCCCCTGAACCCCAAGGCCAACAGAGAGAAGATGACTCAGGTGAGGCTCGGCCGACGCCCGTGCTCCTCCCGTCCTTTCCCCAGTCATTTTCTGCCCGGCTTGATTTCTGACATTA
+
AAAABDFFFFFFGGGGGGGGGGGHHGHHHHGFHHHHHGGHHGHHHGHHHHGHGGGGGHHHHGHHGHHFHGHFHGHHHGGHHHGHHGHHGGGGGHHGGGECEGHHGGGGGGGGGEHHGGHGGHHHHHHHHHGGGGGGGGGGGGGGGHGGGGHGHHGGGGGGGGGGGGGGGGGGGGGGFFFGGGGGFCFFFFFFFFFF-:AEFFFFFFDEFD.FFFFFFFDBFFFFFFFFFFFFFFFFFDAFFFFFFFFFFF/
@M05620:45:000000000-G6HP7:1:1101:15671:4886 1:N:0:152
TACCTGTACTGGGGAAGCATTTGAATATCCCCCCATGGTGATGGGGACGGAGAACTGCTCCATAAACACAGGCAACGTGCCTAACTTTCCCGGGAAGATGAAGTCAAAGAGCGACCACAGCTCTTCGGAGGTTATTTTGCATCGGTGAGCCAGACAGAATGATCCGATGAGGGGTGCGAAACTATTTGAGGAAAGGAAGCACCTTTTTATTAAATTTACCTTTTAGCAATCGCCATTCCTACCCTAAAGAT
+
CCCCCFFFFFFFGGGGGGGGGGHHHHHHHHHGGGGHHHGHHHHHHGGGGGGGGHHHHHHHHHHHHHHHHHHHGGHHGHHHHHHHHHHHHHHGGGGGGHHHHGHHHHHHHHHHGGGGGHHHHHHHHHHGGGGCGHHHHHHHGHHGGEGGHHHHHHGHHHHHHGHHHHGGGHHHGGEEGGGGGGGGGGGGGGGFGGGGGGGGGGFFFFFFFFFFFFFFFFFFFFFFFFFFFFFFFFFFFFFFFFFFFFFFFFF
@M05620:45:000000000-G6HP7:1:1101:17487:4916 1:N:0:152
TACCTGTACTGGGGAAGCATTTGAATATCCCCCCATGGTGATGGGGACGGAGAACTGCTCCATAAACACAGGCAACGTGCCTAACTTTCCCGGGAAGATGAAGTCAAAGAGCGACCACAGCTCTTCGGAGGTTATTTTGCATCGGTGAGCCAGACAGAATGATCCGATGAGGGGTGCGAAACTATTTGAGGAAAGGAAGCACCTTTTTATTAAATTTACCTTTTAGCAATCGCCATTCCTACCCTAAAGAT
+
CDCCDFFFFFFFGGGGGGGGGGHHHHHHHHHGGGGHHHGHHHHHHGGGGGGGGHHHHHHHHHHHHHHHHHHHGHHHGHHHHHHHHHHHHHHGGGGGGHHHHHHHHHHHHHHHGGGGGHHHHHHHHHHGGGG?GHHHHHHHGHHGGEGFGGHHHHGHHHHHHHHHHHFGGHHHGGCEGGFGGGGGGHHHGGGFGGGGGGGGFGFFFFFFFFFFFFFFFFFFFFFFFFFFFFFFFFFFFFFFFFBFFFFFFFF
@M05620:45:000000000-G6HP7:1:1101:12598:4929 1:N:0:152
TACCTGTACTGGGGAAGCATTTGAATATCCCCCCATGGTGATGGGGACGGAGAACTGCTCCATAAACACAGGCAACGTGCCTAACTTTCCCGGGAAGATGAAGTCAAAGAGCGACCACAGCTCTTCGGAGGTTATTTTGCATCGGTGAGCCAGACAGAATGATCCGATGAGGGGTGCGAAACTATTTGAGGAAAGGAAGCACCTTTTTATTAAATTTACCTTTTAGCAATCGCCATTCCTACCCTAAAGAT
+
CCCDCFFFFFFFGGGGGGGGGGHHHHHHHHHGGGGHHHGGHHHHHGGGGGGGGHHHHHHHHHHHHHHHHHHHGHHHGHHHHHHHHHHHHHHGGGGGGHHHHHHHHHHHHHHHGGGGGHHHHHHHHHHGGGGCHHHHHHHHGHHGGDGGHHHHHHGHHHHHHHHHHHGGGHHHGGEFGGFGGGHGGHHGGGGFFGGGGGGGGGFFFFFFFHHFFFFFFFFFFFFFFFFFFFFFFFFFFFFFFFFFFFFFFFF
@M05620:45:000000000-G6HP7:1:1101:23278:4947 1:N:0:152
ATCTCTATCTCCTAAAAACCTGTTTAGATTTGGAGATAGACCTTCAGGTTTTTCATCATTTTCTGCATGAATTATACATTGACCACGTTCCAGCGTGGTCAGTTTGCAGCATTCTGTTATTTTGTTTGACAGAGTGTCTTGTTGAGAACATATGTAGGACATGATTTTTTCCTGCAACAGGGAAAATAAAGTATAAGTTTTAAAGATTTATTCTTTAATAAAGGATCTCAAAGCCAGCTTTAGAAAAAGGA
+
BBABBFFFFFFFFGGGGGGGGGHHHHHFHHHHHHHHHHHFFFHHHGHHGGHGFHGHGHFHHHHGHHHFHGHHHHHGHHHHHHHHHHGGGHHHHHGGEGGHHHGHHHHHGFHHFGHHHHHHHHHHHGHHHFFHHHGGHHGHHGHFFFFGHHHHHHHHHHHHHHHGHHHHHGHHHHEHGHHHHGEFHGGHHFHHHBFGG<FF<GFDHGHHHHHHHHHHHHHHHHHGHHHFHHGGHHFHHGFHGHHGGFHFGGF
@M05620:45:000000000-G6HP7:1:1101:12610:4952 1:N:0:152
TACCTGTACTGGGGAAGCATTTGAATATCCCCCCATGGTGATGGGGACGGAGAACTGCTCCATAAACACAGGCAACGTGCCTAACTTTCCCGGGAAGATGAAGTCAAAGAGCGACCACAGCTCTTCGGAGGTTATTTTGCATCGGTGAGCCAGACAGAATGATCCGATGAGGGGTGCGAAACTATTTGAGGAAAGGAAGCACCTTTTTATTAAATTTACCTTTTAGCAATCGCCATTCCTACCCTAAAGAT
+
3>AABFFFFFFFGCFGGGGGGGHHHHHHFHHGGGGHHFBFGHHGHGGGGGGGGGHHFHHHHGHHHGFFHGFHGGGHEHGHAHHHHHFHBHHGGGGCEFHHFF3FGHHFGHGHGGGGGHHHHGHHFHHGFGGCFFHHHEFHGHHGGDDGHHHHHGGHFHHHHGHHHHGGGHHHGGECGGBGGGGGGGGFF.CFFGG?FGGGFGFEFFFFEFFFFFFFFFFBFFFFFBFFFBFEFFDFFFFFFFFFFBFFFF9
@M05620:45:000000000-G6HP7:1:1101:14501:4953 1:N:0:152
TACCTGTACTGGGGAAGCAATCGCCATTCCTACCTAAAGATCGGAAGAGCACACGTCTGAACTCCAGTCACGCACTACAATCTCGTATGCCGTCTTCTGCTTGAAAAAAAAAAAAAAAAAAGAAAGAAAGGTAATAGAAACACCAATACCAAAGACAAACCACACTCCAGATGCCACATCATAAATAAACACACGCACGTCACAGAACCACAACCACAGGAACATTGTGAAAGTAGCACGTAACGTACAGA
+
AAAACFFFFFFFGGGFFGFFGGGGGGGHHHHFGHFDGFHGHHHGGGGHHHFGGHEEHHGHFHHHHHHHHEGGHCFEGHHGF3BGGC?FHHHGGGHGHHHHHHHGHHHGGGGGG<>>>/--<.../0/</<.00000000;//....00:00:://////......//:00000:000.9000000000;00..;-----....000:/...;........././900000000000000-./9../.9.00
@M05620:45:000000000-G6HP7:1:1101:15621:4977 1:N:0:152
ATCTCTATCTCCTAAAAACCTGTTTAGATTTGGAGATAGACCTTCAGGTTTTTCATCATTTTCTGCATGAATTATACATTGACCACGTTCCAGCGTGGTCAGTTTGCAGCATTCTGTTATTTTGTTTGACAGAGTGTCTTGTTGAGAACATATGTAGGACATGATTTTTTCCTGCAACAGGGAAAATAAAGTATAAGTTTTAAAGATTTATTCTTTAATAAAGGATCTCAAAGCCAGCTTTAGAAAAAGGA
+
BCCCDFFFFFFFGGGGGGGGGGHHHHHHHHHHHHHHHHHHHHHHHHHHHHHGGHHHHIHHHHHHIHHHHHHHHGHHHHHHHHHHHHGGHHHHHHGFGGHHHHHHHHHHHHHHHHHHHHHHHHHHHHHHHHHHHHHHHHHHHHHHHHHHHHHHHHHHHHHHHHHHHHHHHGHHHHHHHHHHHGGGHHHHHGHHHHGHHHHHHGHHHHHHHHHHHHHHHGHHHHHHHHHHHGHGHHHHHGHHHHHHHFHHGGH
@M05620:45:000000000-G6HP7:1:1101:22212:4982 1:N:0:152
TACCTGTACTGGGGAAGCATCGCCATTCCTACCCTAAAGATCGGAAGAGCACACGTCTGAACTCCAGTCACGCACTACAATCTCGTATGCCGTCTTCTGCTTGAAAAAAAAAACAGTTACTATATTTGACACAATCTCTTGTCGAGCACATAATTAAGACATGACTTTTTCCTTCAACATGCAAAATAAAGTATAAGTTTTAAAGACTTATTCTTTAATAAAGGATCTCAAAGCCATCCTTACACAAAGAA
+
BABBBFFFFFFFGGGGGGGFGGEGEFHGHGHHHHHFFFHHFHHGGFGFHFCGGHEHHGGGFHHGGHGHHHGGHGEFHHHFHBDGG?EGHHHFEEHGHHHGHHHAGHFHGGGFG//222@222@222@>FDF2</11?11?G11/?/.<FF111=1111>>CD0<<=DG00<<<00<000//0000/::0;00;000;0;::C0000/0;;0C0;CFGBC0C000/CFFBFFF09A;09.0;B///BA.//.
@M05620:45:000000000-G6HP7:1:1101:15626:4997 1:N:0:152
ATCTCTATCTCCTAAAAACCTGTTTAGATTTGGAGATAGACCTTCAGGTTTTTCATCATTTTCTGCATGAATTATACATTGACCACGTTCCAGCGTGGTCAGTTTGCAGCATTCTGTTATTTTGTTTGACAGAGTGTCTTGTTGAGAACATATGTAGGACATGATTTTTTCCTGCAACAGGGAAAATAAAGTATAAGTTTTAAAGATTTATTCTTTAATAAAGGATCTCAAAGCCAGCTTTAGAAAAAGGA
+
BCCCCFFFFFFFGGGGGGGGGGGHHHHHHHHHHHHHHHHGHHHHHHHHHHHGGHHHHHHHHIHHHHHHHHHHHHHGHGHHHHHHHHGHHHHHHHGFGGHHGHHHHHHGHHHHHHHHHHHHHHHHHHHHGHHHHHHHHHHHHHHHHHGGHHHHHHHHHHHHGHHHHHHHHGHHHHHHHHHHHGGGHHHHGGHHGHHHHFHHHGGHHGHHHGHHHHHHGHHGHFHHHHHHHFGFHHHHHGHHHHHHGFFFGGF
@M05620:45:000000000-G6HP7:1:1101:20357:5076 1:N:0:152
ATCTCTATCTCCTAAAAACCTGTTTAGATTTGGAGATAGACCTTCAGGTTTTTCATCATTTTCTGCATGAATTATACATTGACCACGTTCCAGCGTGGTCAGTTTGCAGCATTCTGTTATTTTGTTTGACAGAGTGTCTTGTTGAGAACATATGTAGGACATGATTTTTTCCTGCAACAGGGAAAATAAAGTATAAGTTTTAAAGATTTATTCTTTAATAAAGGATCTCAAAGCCAGCTTTAGAAAAAGGA
+
BBBBBFFFFFFFGGGGGGGGGGEGHHHGHHHHHHFHHHHHHHHHHHHHHHHGGHHHHHHHHHHHHGHHHHHHHHHHHHHHHHGHHHGGHHHHHHGFGGHHFHGHHHHHHHHHHHHHHHHHHHHHFHHHHHHHHHGGHHHHHHHHHHHHHHHHHHGHHHHHGHHHHHHHHGHHHHFGHHHHHGGHHHGHGHHHHGHGHFGHHHFHHHHHHHHHHHHHHHHGHHHHHHHHHGHHHHHHHGHHHGHFFGHHGGH
@M05620:45:000000000-G6HP7:1:1101:23333:5081 1:N:0:152
ATCTCTATCTCCTAAAAACCTGTTTAGATTTGGAGATAGACCTTCAGGTTTTTCATCATTTTCTGCATGAATTATACATTGACCACGTTCCAGCGTGGTCAGTTTGCAGCATTCTGTTATTTTGTTTGACAGAGTGTCTTGTTGAGAACATATGTAGGACATGATTTTTTCCTGCAACAGGGAAAATAAAGTATAAGTTTTAAAGATTTATTCTTTAATAAAGGATCTCAAAGCCAGCTTTAGAAAAAGGA
+
CDCCCFFFFFFFGGGGGGGGGGHHHHHHHHHHHHHHHHHHHHHHHHHHHHHGGHHHHHHHHHHHHHHHHHHHHHHHHGHHHHHHHHGHHHHHHHGGGGHHHHHHHHHGHHHHHHHHHHHHHHHHHHHHHHHHHHHHHHHHHHHHHHHHHHHHHHHHHHHHHHHHHHHHHGHHHHHHHHHHHGGHHHHHHGHHHHHHHGGHHGHHHHHHHHHHHHHHHHHHHHHHHHHHFHHHHHGHHGHHHHHGGHHHGGH
@M05620:45:000000000-G6HP7:1:1101:23824:5135 1:N:0:152
CATCCTGACCCTGAAGTACCCCGGCTTGATTTCTGACATTAGATCGGAAGAGCACACGTCTGAACTCCAGTCACGCACTACAATCTCGTATGCCGTCTTCTGCTTGAAAAAAAAAAATATTTATTGAAAAATTTGGTTTTGTTGAACATCTCTAGCTCATCTTTTTTTATTGTACCACGAAACATAAATTATAAGTTTTATACATTTATTCTCTAACCTACCATCTCAACGCCCGCTCTATCAACCACAAC
+
CCCCCFFFFFFFGGGGGGGGGGGGGGGGHHHHHHHHHHHHHHHHHHG2FGGHHHHGHGHHHGHHHHHHHHHHDGGHGGGHHHHHFHHGFGHHHHGFGHGHHHFHHHHHHHHGCBC@@0@2222222<1?1001111?/0.000011>><11<<11000<00000=0<@.000;00000;-::-/0;0000000000000;000000;000000000090//.;////;//.99-----:/9////...99.
@M05620:45:000000000-G6HP7:1:1101:24129:5150 1:N:0:152
ATCTCTATCTCCTAAAAACCTGTTTAGATTTGGAGATAGACCTTCAGGTTTTTCATCATTTTCTGCATGAATTATACATTGACCACGTTCCAGCGTGGTCAGTTTGCAGCATTCTGTTATTTTGTTTGACAGAGTGTCTTGTTGAGAACATATGTAGGACATGATTTTTTCCTGCAACAGGGAAAATAAAGTATAAGTTTTAAAGATTTATTCTTTAATAAAGGATCTCAAAGCCAGCTTTAGAAAAAGGA
+
CDDDCFFFFFFFGGGGGGGGGGHHHHHHHHHHHHHHHHHHHHHHHHHHHHHGGHHHHHHHDHHIHHHHHHHHHHHHHHHHHHHHHHGHHHHHHHGFGGHHHHHHHHHGHHHHHHHHHHHHHHHHHHHHHHGHHHHHHHHHHHHHHHHHHHHHHHHHHHHHHHHHHHHHHGHHHHHHHHHHHGGHHHHHHHHHHHHHHFHHHHHHHGHHHHHHHHHHHHHHHHHHHHHHHGHHHHHHHGGHHHGHGGHHGGH
@M05620:45:000000000-G6HP7:1:1101:17449:5189 1:N:0:152
ATCTCTATCTCCTAAAAACCTGTTTAGATTTGGAGATAGACCTTCAGGTTTTTCATCATTTTCTGCATGAATTATACATTGACCACGTTCCAGCGTGGTCAGTTTGCAGCATTCTGTTATTTTGTTTGACAGAGTGTCTTGTTGAGAACATATGTAGGACATGATTTTTTCCTGCAACAGGGAAAATAAAGTATAAGTTTTAACGATTTATTCTTTAATAAAGGATCTCAAAGCCAGCTTTAGAAAAAGGA
+
A1AAAFFFFFFFGGGGGFGGBC1FGGFFFFHHH1BEEGHBFHFHFEDHHHGFFF2AFDGGH2HHHEGHHEF2GDBFGGDHFBGCGG/AFGGHFFEEAEHFFHGDFHHHHGHFFGFGGFGHHHHGCGGGEGGHGG>DFGF2EGHEGCE>GGHHHHGFFDHHCHHGDG2GFCHDGGHHFGFGHAEHEGGFGHG@DD11FGFHHHH1><GGEBGHFHHHGHHFGHHHEHHHGHHEGHHCGEFHHHGGHHHGBGG
@M05620:45:000000000-G6HP7:1:1101:17809:5191 1:N:0:152
AGATTACTGCAACAGTTCCCCCTGGACCTGGAAAAGTTTCTTGCCTGGCTTACAGAAGCTGAAACAACTGCCAATGTCCTACAGGATGCTACCCGTAAGGAAAGGCTCCTAGAAGACTCCAAGGGAGTAAAAGAGCTGATGAAACAATGGCAAGTAAGTCAGGCATTTCCGCTTTAGCACTCTTGTGGATCCAATTGAACAATTCTCAGCATTTGTACTTGTAACTGACAAGCCAGGGACAAAACAAAGAT
+
ABBCCFFFFFFFGGGGGGGGGGGGHHHHHHHHHHHHGHHHHHHHHHHHHHHHHHHHHHHHHHHHHHHHHHHHHHHHHHHHHHHHHHHHHHHHHHGGGGHHHHHHHHHHGHHHHHHHHHHHHHHGGHGGHHHHHGHHHHGHHHHHHHHHGHHHHGHHHHHHHHHHHHHHHHGGGGGHHHHHHHHHHGHGHHHHHHHHHGHGGGHHHHHFHHGHHHHHHHHHHHHHHHHHHHHHGGFGGGGGGGGGGGGGGGF
@M05620:45:000000000-G6HP7:1:1101:17467:5193 1:N:0:152
ATCTCTATCTCCTAAAAACCTGTTTAGATTTGGAGATAGACCTTCAGGTTTTTCATCATTTTCTGCATGAATTATACATTGACCACGTTCCAGCGTGGTCAGTTTGCAGCATTCTGTTATTTTGTTTGACAGAGTGTCTTGTTGAGAACATATGTAGGACATGATTTTTTCCTGCAACAGGGAAAATAAAGTATAAGTTTTAAAGATTTATTCTTTAATAAAGGATCTCAAAGCCAGCTTTAGAAAAAGGA
+
CCCCCFFFFFFFGGGGGGGGGGHHHHHHHHHHHHHHHHHHHHHHHHHHHHHGGHHHHHIHHIIIHHHHHHHHHHHHHHHHHHHHHHGHHHHHHHGGGGHHHHHHHHHHHHHHHHHHHHHHHHHHHHHHHHHHHHHHHHHHHHHHHHHHHHHHHHHHHHHHHHHHHHHHHGHHHHHHHHHHHGGHHHHHHHHHHHHHHGHHHHHHHHHHHHHHHHHHHHHHHHHHHHHHHHHHHHHHHGHHHHHHHHGHGGH
@M05620:45:000000000-G6HP7:1:1101:12459:5201 1:N:0:152
AGATTACTGCAACAGTTCCCCCTGGACCTGGAAAAGTTTCTTGCCTGGCTTACAGAAGCTGAAACAACTGCCAATGTCCTACAGGATGCTACCCGTAAGGAAAGGCTCCTAGAAGACTCCAAGGGAGTAAAAGAGCTGATGAAACAATGGCAAGTAAGTCAGGCATTTCCGCTTTAGCACTCTTGTGGATCCAATTGAACAATTCTCAGCATTTGTACTTGTAACTGACAAGCCAGGGACAAAACAAAGAT
+
AAAABFFFFFFFGGGGGGGGGGGGHHHHHHHHHFHHHHHHHHHHHHHHHHHGHHHHHHHHHHHHHHHHHHHHHHHHHGHHHHHHHHHHHHFHHHGFGGHHHHHHHHHHGHHHHHHHHHHGHHHGGHGGHHGHHGHHHHHHHGHHHHHHHHHHHGHHHHHHHHHGHHHHHHGGGGGHHGHHHHHHHGHDGHHHF0GHHDFGHHHHHHHHHHHHHHHHHHHHHHGHHHHGGHHGHGGGGGGGGGGGGGGFFGG
@M05620:45:000000000-G6HP7:1:1101:12477:5204 1:N:0:152
AGATTACTGCAACAGTTCCCCCTGGACCTGGAAAAGTTTCTTGCCTGGCTTACAGAAGCTGAAACAACTGCCAATGTCCTACAGGATGCTACCCGTAAGGAAAGGCTCCTAGAAGACTCCAAGGGAGTAAAAGAGCTGATGAAACAATGGCAAGTAAGTCAGGCATTTCCGCTTTAGCACTCTTGTGGATCCAATTGAACAATTCTCAGCATTTGTACTTGTAACTGACAAGCCAGGGACAAAACAAAGAT
+
ACCCCFFFFFFFGGGGGGGGGGGGHHHHHHHHHHHHHHHHHHHHHHHHHHHHHHHHHHHHHHHHHHHHHHHHHHHHHHHHHHHHHHHHHHHHHHGFGGHHHHHHHHHHGHHHHHHHHHHHHGHGGHGGHHHHHGHHHHHHHHHHHHHHHHHHHGHHHHHHHHHHHHHHHHGGGGGHHHHHHHHHHGHGHHHHHHHHHGHHHHHHHHHHHEHHHHHHHGHHHHHHHHHGHFHHHGFGGGGGGGGGGGGGGGF
@M05620:45:000000000-G6HP7:1:1101:8098:5207 1:N:0:152
TACCTGTACTGGGGAAGCAATCGCCATTCCTACCCTAAAGATCGGAAGAGCACACGTCTGAACTCCAGTCACGCACTACAATCTCGTATGCCGTCTTCTGCTTGAAAAAAAAAAAAATACAAGTAAGTAAAATAGCATCTGAAACCCAGACAAGATGATCAGAAAATTGAGGCGAAGCAATCTGGGGTAACGAAGCTACTAATTCTCACAATTTCTATTTGGTAATCATAAGCCCTAGCTAAAAGATGGGT
+
ABACBFFFFFFFGGGGGGGGGGGGGGGHHHHHHHHH2GGHHHHHGGGGHHHHHHHGHHHGHHHHHGHHHHHHGHGGGHHFHH3GHHGGHHHHGEEHGHHHHHHFHHHHFFF?DB/><0==?11?11=?1@1?11<F<111111>10..<.<</./00000=0000/00:0:;.-::--0/::;00/9..;0.;..-0:0000;90;B000000000000000.:;;000;0000.9//0000;:0.000./
@M05620:45:000000000-G6HP7:1:1101:15377:5223 1:N:0:152
ATCTCTATCTCCTAAAAACCTGTTTAGATTTGGAGATAGACCTTCAGGTTTTTCATCATTTTCTGCATGAATTATACATTGACCACGTTCCAGCGTGGTCAGTTTGCAGCATTCTGTTATTTTGTTTGACAGAGTGTCTTGTTGAGAACATATGTAGGACATGATTTTTTCCTGCAACAGGGAAAATAAAGTATAAGTTTTAAAGATTTATTCTTTAATAAAGGATCTCAAAGCCAGCTTTAGAAAAAGGA
+
BBBBBFFFFFFFGGGGGGGGFFGHFHHHHHGHHGGHHHHGHHGHHHHGFEGFGHHHHHFFHHHFHFHDEDGGHHHGHHHHHHGHHHFFFGGHHFFGGGHHHHGGFHHHHHHHHHHHHHHHHHHHHHHHGHHHHHHHHHHHHHHHHHGHHHHHHHHHHHHHHHHHHHHHHGHHHHHHHHHHHGGHHHHHHHHHHHHHHGHHHHHHHHHHHHHHHHHHHGHHHFGHHHHHHHHHHHHHHGHHHHHFHHGHGGH
@M05620:45:000000000-G6HP7:1:1101:15199:5224 1:N:0:152
ATCTCTATCTCCTAAAAACCTGTTTAGATTTGGCGATAGACCTTCAGGTTTTTCATCATTTTCTGCATGAATTATACATTGACCACGTTCCAGCGGGGTCAGTTTGCAGCATTCTGTTATTTTGTTTGACAGAGTGTCTTGTTGCGAACATATGTAGGACATGATTTTTTCCTGCATCAGGGAAAATAAAGTATAAGTTTTAAAGATTTATTCTTTAATAAAGGATCTCAAAGCCAGCTTTAGAAAAAGGA
+
A>A>AFD@FFFFGGGB1FEG1A1BGB3F33FGH1000AA1BFABCA1GGHFAA02AAAFDHDFB212DG11ADA2D222F11A11A//BBB2@E>//>EAC0BBEG1GHFHFE>>>BBFGHEHHEHHC>F>F0G><BF>21BB<1/<<C/DB1<1FD11<0?GG1DFHG-GGFDC/0=<GH.<.</<<<D0C:;00CCCGF:00<0;GC0CHFFGH0BFF0;C0CFFGC000;BFFFGFGGGFB;FFF..9
@M05620:45:000000000-G6HP7:1:1101:20120:5236 1:N:0:152
ATCTCTATCTCCTAAAAACCTGTTTAGATTTGGAGATAGACCTTCAGGTTTTTCATCATTTTCTGCATGAATTATACATTGACCACGTTCCAGCGTGGTCAGTTTGCAGCATTCTGTTATTTTGTTTGACAGAGTGTCTTGTTGAGAACATATGTAGGACATGATTTTTTCCTGCAACAGGGAAAATAAAGTATAAGTTTTAAAGATTTATTCTTTAATAAAGGATCTCAAAGCCAGCTTTAGAAAAAGGA
+
BCBCCFFFFFFFGGGGGGGGGGHHHHHHHHHHHFHHHHHHHHHHHHHHHHHGGHHHHIHHHHIIIHHHHHHHHHHHHHHHHHHHHHGHHHHHHHGGGGHHHHHHHHHHHHHHHHHHHHHHHHHHHHHHHHHHHHHHHHHHHHHHGHHHHHHHHHHHHHHHHHHHHHHHHGHHHHHHHHHHHGGHHHGHGHHHHHGHHGHHHHGFHDHHHHHHHHHHHHHHHHHHHHHHHHHHHGHHHGHHHHHHHHHHGGH
@M05620:45:000000000-G6HP7:1:1101:13673:5240 1:N:0:152
ATCTCTATCTCCTAAAAACCTGTTTAGATTTGGAGATAGACCTTCAGGTTTTTCATCATTTTCTGCATGAATTATACATTGACCACGTTCCAGCGTGGTCAGTTTGCAGCATTCTGTTATTTTGTTTGACAGAGTGTCTTGTTGAGAACATATGTAGGACATGATTTTTTCCTGCAACAGGGAAAATAAAGTATAAGTTTTAAAGATTTATTCTTTAATAAAGGATCTCAAAGCCAGCTTTAGAAAAAGGA
+
CCCCCFFFFFFFGGGGGGGGGGHHHHHHHHHHHHHHHHHHHHHHHHHHHHHGGHHHHIHHHIHHIHHHHHHHHHHHHHHHHHHHHHGHHHHHHHGGGGHHHHHHHHHHHHHHHHHHHHHHHHHHHHHHHHHHHHHHHHHHHHHHHHHHHHHHHHHHHHHHHHHHHHHHHGHHHHHHHHHHHGGHHHHHHHHHHHHHHHHHHHGHHHHHHHHHHHHHHHHHHHGHHHHHHHHHHHHHHGHHHHHEFHHHGGH
@M05620:45:000000000-G6HP7:1:1101:15209:5242 1:N:0:152
ATCTCTATCTCCTAAAAACCTGTTTAGATTTGGAGATAGACCTTCAGGTTTTTCATCATTTTCTGCATGAATTATACATTGACCACGTTCCAGCGTGGTCAGTTTGCAGCATTCTGTTATTTTGTTTGACAGAGTGTCTTGTTGAGAACATATGTAGGACATGATTTTTTCCTGCAACAGGGAAAATAAAGTATAAGTTTTAAAGATTTATTCTTTAATAAAGGATCTCAAAGCCAGCTTTAGAAAAAGGA
+
CCCCCFFFFFFFGGGGGGGGGGGHHHHHHHHHHHHHHHHHHHHHHHHHHHHGGHHHHHIHHHIHIHHHHGHHHHHHHHHHHHHHHHGFHHHHHHGFGGHHGHHHHHHHHHHHHHHHHHHHHHHHHHHHHHHHHHGHHHHHHHHHHHHHHHHHHHHHHHHHHHHHHHHHHGHHHHHHHHHHHGGHHHHHHHHHHHGHHFHHHGHHHHHHHHHHHHHHHGHGHGHHHHHHHHHHHHHHHGHHHHHHGHGHGGH
@M05620:45:000000000-G6HP7:1:1101:15191:5247 1:N:0:152
ATCTCTATCTCCTAAAAACCTGTTTAGATTTGGAGATAGACCTTCAGGTTTTTCATCATTTTCTGCATGAATTATACATTGACCACGTTCCAGCGTGGTCAGTTTGCAGCATTCTGTTATTTTGTTTGACAGAGTGTCTTGTTGAGAACATATGTAGGACATGATTTTTTCCTGCAACAGGGAAAATAAAGTATAAGTTTTAAAGATTTATTCTTTAATAAAGGATCTCAAAGCCAGCTTTAGAAAAAGGA
+
BCCCCFFFFFFFGGGGGGGGGGHHHHHHHHHHHHHHHHHHHHHHHHHHHHHGGHHHHHHHHIHIHHGGHHHHHHHHHHHHHGHHHHGGHHHHHHGFGGHHHHHHHHHHHHHHHHHHHHHHHHHHHHHH3FGHHHFGHHHHHHHHHHGHHHHHHHHHHHHHHHHHHHHHHGHHHHHHHHHHHGGHHHHGGGHHHGHHHGGHHHHHHHHHHHHHHGHHHGHHHHHHHHHHHHHHHHHHHGHHHHHFGFGFGGH
@M05620:45:000000000-G6HP7:1:1101:13694:5248 1:N:0:152
ATCTCTATCTCCTAAAAACCTGTTTAGATTTGGAGATAGACCTTCAGGTTTTTCATCATTTTCTGCATGAATTATACATTGACCACGTTCCAGCGTGGTCAGTTTGCAGCATTCTGTTATTTTGTTTGACAGAGTGTCTTGTTGAGAACATATGTAGGACATGATTTTTTCCTGCAACAGGGAAAATAAAGTATAAGTTTTAAAGATTTATTCTTTAATAAAGGATCTCAAAGCCAGCTTTAGAAAAAGGA
+
AAABBFFFFFFFGFFGGGFGGGDGHHHHHHHHHHHHHHHHHHHHHHHHHHHGGHHHHHHHHHHHHHHGHHHHHHHHHHHHHHHHHHGGHHHHHHGFGEGHGHHHHHHGHHHHHHHHHHHHHFHHHHHHGHHHHHFGHHHHHHHHHHGHHHGGHHGGHHHHHHHGHHHHHGHHHHHHHHGHHGGEHFHGGHHGGHHGH<=GGHFFHGHHHHHHHHHHGHHHHHGGFHGGHGHHHFHHHGEHHFHFFGFFFCC
@M05620:45:000000000-G6HP7:1:1101:20136:5256 1:N:0:152
ATCTCTATCTCCTAAAAACCTGTTTAGATTTGGAGATAGACCTTCAGGTTTTTCATCATTTTCTGCATGAATTATACATTGACCACGTTCCAGCGTGGTCAGTTTGCAGCATTCTGTTATTTTGTTTGACAGAGTGTCTTGTTGAGAACATATGTAGGACATGATTTTTTCCTGCAACAGGGAAAATAAAGTATAAGTTTTAAAGATTTATTCTTTAATAAAGGATCTCAAAGCCAGCTTTAGAAAAAGGA
+
AABBBFFFFFFFGGGGGGEEGGHHHHHHHHHHHHHGHHHHHHHHHHHHHHHGGHHHHHHHHHHHHHHGHHHHHHHHHHHHHHHHHHGGHHHHHHGFGGHHFHGHHHHFHHGHHHHHHHHHHHHHHHHHGGGHHHFGHHHHHHHHHHHFGHHHHHGHHHHHHHHHHHHHHGHHHHHHGHHHHGGHHHHGGHHHHHHHHFGHHHFHHHHHHGHHHHHHHHHGHHHHHHHHHHHGHHHHHGGHHFHHFGFGGGC
@M05620:45:000000000-G6HP7:1:1101:13684:5263 1:N:0:152
ATCTCTATCTCCTAAAAACCTGTTTAGATTTGGAGATAGACCTTCAGGTTTTTCATCATTTTCTGCATGAATTATACATTGACCACGTTCCAGCGTGGTCAGTTTGCAGCATTCTGTTATTTTGTTTGACAGAGTGTCTTGTTGAGAACATATGTAGGACATGATTTTTTCCTGCAACAGGGAAAATAAAGTATAAGTTTTAAAGATTTATTCTTTAATAAAGGATCTCAAAGCCAGCTTTAGAAAAAGGA
+
AAABBFFFFFFFGGGGGGGGGGHHHHHHHHHHHHHHHHHHHHHHHHHHHHHGGHHHHHIHHIIHHHHHHHHHHHHHHHHHHHHHHHGGHHHHHHGFGGHHGHHHHHHHHHGHHHHHHHHHHHHHHHHHGHHHHHHHHHHHGHHHHHHHHHHHHHHFHHHHHHHHHHGHGGHHHHHHHHHHHGGGHHHGHHHGHHHHHGHHHHGHHHHHHHHHHHHHHHHGHHHHHHHHHHHGHHHGHGHHHGHHFHHFFFG
@M05620:45:000000000-G6HP7:1:1101:13662:5265 1:N:0:152
ATCTCTATCTCCTAAAAACCTGTTTAGATTTGGAGATAGACCTTCAGGTTTTTCATCATTTTCTGCATGAATTATACATTGACCACGTTCCAGCGTGGTCAGTTTGCAGCATTCTGTTATTTTGTTTGACAGAGTGTCTTGTTGAGAACATATGTAGGACATGATTTTTTCCTGCAACAGGGAAAATAAAGTATAAGTTTTAAAGATTTATTCTTTAATAAAGGATCTCAAAGCCAGCTTTAGAAAAAGGA
+
BCCCCFFFFFFFGGGGGGGGGGHHHHHHHHHHHHHHHHHGHHHHHHHHHHHGGHHHHHHIHHHHHHHHHHHHHHHHHHHHHHHHGHGHHHHHHHGFGGHHHHHHHHHHHHHHHHHHGHHHHHHHHHHHHHHHHHGHHHHHHHHHHHHHHHHHHHHHHHHHHHHHHHHHGGHHHHHHHHHHHGGGHHHHHHHHHHHHHGFHHGFHHHHHHHHHHHHHHGHHHHFHHHHHHHHGHHHFHGHHHGHGFHHGGGC
@M05620:45:000000000-G6HP7:1:1101:22763:5267 1:N:0:152
TACCTGTACTGGGGAAGCATTTGAATATCCCCCCATGGTGATGGGGACGGAGAACTGCTCCATAAACACAGGCAACGTGCCTAACTTTCCTGGGAAGATGAAGTCAAAGAGCGACCACAGCTCTTCGGAGGTTATTTTGCATCGGTGAGCCAGACAGAATGATCCGATGAGGGGTGCGAAACTATTTGAGGAAAGGAAGCACCTTTTTATTAAATTTACCTTTTAGCAATCGCCATTCCTACCCTAAAGAT
+
CCCDCFFFFFFFGGGGGGGGGGHHHHHHHHHGGGGHHHEFGHHHHGGGGGGGGHHHHHHHHHHHHHHHHHHHGGHHGHHHHHHHHHHHHH4GHGGHGHHHHHHHHHHHHHHHGGGGGHHHHHHHHGHGGGGEHHHHHHHHFHHGGEGAGFHHHHGHHHHHHHHHHHEGGHHHGGCEDGCFGGGGGGGHGFGFFFFFFFGGGGGGGGGGGGFFF0FFFFFFFFFFFFFFFFFFFFFEFFFFFFFFFFFFFFF
@M05620:45:000000000-G6HP7:1:1101:19236:5281 1:N:0:152
TACCTGTACTGGGGAAGCATTTGAATATCCCCCCATGGTGATGGGGACGGAGAACTGCTCCATAAACACAGGCAACGTGCCTAACTTTCCCGGGAAGATGAAGTCAAAGAGCGACCACAGCTCTTCGGAGGTTATTTTGCATCGGTGAGCCAGACAGAATGATCCGACGAGGGGTGCGAAACTATTTGAGGAAAGGAAGCACCTTTTTATTAAATTTACCTTTTAGCAATCGCCATTCCTACCCTAAAGAT
+
CCDDDFFFFFFFGGGGGGGGGGHHHHHHHHHGGGGHHHGHHHHHHGGGGGGGGHHHHHHHHHHHHHHHHHHHGHHHGHHHHHHHHHHHHHHGGGGGGHHHHHHHHHHHHHHHGGGGGHHHHHHHHFHGFGGGHHHHHHHHGGHGGEGFGHHHHHGGHHHHHHHHHHACGGGGGG;ADFEGA?BFGGGGFEGFFFFAFFFFFFFFFFFFFFFFFBFFBFFFFFFFFEFFFFFFEFFEFF09FFFFFFFFFFF
@M05620:45:000000000-G6HP7:1:1101:22757:5284 1:N:0:152
TACCTGTACTGGGGAAGCATTTGAATATCCCCCCATGGTGATGGGGACGGAGAACTGCTCCATAAACACAGGCAACGTGCCTAACTTTCCCGGGAAGATGAAGTCAAAGAGCGACCACAGCTCTTCGGAGGTTATTTTGCATCGGTGAGCCAGACAGAATGATCCGATGAGGGGTGCGAAACTATTTGAGGAAAGGAAGCACCTTTTTATTAAATTTACCTTTTAGCAATCGCCATTCCTACCCTAAAGAT
+
CCCCCFFFFFFFGGGGGGGGGGHHHHHHHHHGGGGHHHHHHHHHHGGGGGGGGHHHHHHHHHHHHHHHHHHHGFHHGHHHHHHHHHHHHGHGGGGGGGHHGHHHHHHHHHHHGGGGGHGHHHHHHHHGGGGGHFHHHHHGFHHGACEEHHHGHHGGHHHHHHHHHHGGGHHHGGEEGGGFGGGGGGGGGGGFFBFFFFFGBFEFFFFFFFFFFFFFFFFFFFFFFFFFFFFFFFDFFFFFFFFFFFFFFFB
@M05620:45:000000000-G6HP7:1:1101:22775:5289 1:N:0:152
TACCTGTACTGGGGAAGCATTTGAATATCCCCCCATGGTGATGGGGACGGAGAACTGCTCCATAAACACAGGCAACGTGCCTAACTTTCCCGGGAAGATGAAGTCAAAGAGCGACCACAGCTCTTCGGAGGTTATTTTGCATCGGTGAGCCAGACAGAATGATCCGATGAGGGGTGCGAAACTATTTGAGGAAAGGAAGCACCTTTTTATTAAATTTACCTTTTAGCAATCGCCATTCCTACCCTAAAGAT
+
CCCCCFFFFFFFGGGGGGGGGGHHHHHHHHHGGGGHHHGGHHHHHGGGGGGGGHHHHHHHHGHHHHHGHHHHGHHHGHHHHHHHHFHHHHHGGGGGGHHHHHHHHHHHHHHHGGGGGHHHHHHHHHHGGGGCGHHHHHHHGHHGGEGGHGHHHHGHHHHHHHHHHHGGGHHGGGCEGGGGGGGGGGGGEEFCFFFAFFFGFFFFFFFFFFFFFFFFFFFFFFFFFFFFFFFFFFFFFFFFFF;FFFFFFFB
@M05620:45:000000000-G6HP7:1:1101:21173:5309 1:N:0:152
TACCTGTACTGGGGAAGCATTTGAATATCCCCCCATGGTGATGGGGACGGAGAACTGCTCCATAAACACAGGCAACGTGCCTAACTTTCCCGGGAAGATGAAGTCAAAGAGCGACCACAGCTCTTCGGAGGTTATTTTGCATCGGTGAGCCAGACAGAATGATCCGATGAGGGGTGCGAAACTATTTGAGGAAAGGAAGCACCTTTTTATTAAATTTACCTTTTAGCAATCGCCATTCCTACCCTAAAGAT
+
CCCCCFFFFFFFGGGGGGGGGGHHHHHHHHHGGGGHHHFGHHHHHGGGGGGGGHHHHHHHHHHHHHHHHHHHGHHHGHHHHHHHHHHHHHHGGGGGGGHHHHHHHHHHHHHHGGGGGHHHHHHHHHHGGGGEHHHHHHHHGHHGGEGEGHHHHHGHHHHGHHHHHHDGGHHGGGCEGGDGGGGGGGGGGGGFGFFFGFGGGGFFFFFFFFFFFBFFFFFFFFFFFFFFBFFFFFFEFFFFFFFFFFFFFFF
@M05620:45:000000000-G6HP7:1:1101:21161:5327 1:N:0:152
TACCTGTACTGGGGAAGCATTTGAATATCCCCCCATGGTGATGGGGACGGAGAACTGCTCCATAAACACAGGCAACGTGCCTAACTTTCCCGGGAAGATGAAGTCAAAGAGCGACCACAGCTCTTCGGAGGTTATTTTGCATCGGTGAGCCAGACAGAATGATCCGATGAGGGGTGCGAAACTATTTGAGGAAAGAAAGCACCTTTTTATTAAATTTACCTTTTACCAATCGCCTTTCTTACCCTAAAGAT
+
BBBBBFFFFFFFGECEAGGGGGFGFGHF6GHGGGGHFGBGBEGFCDFECEAEGHHHHFHEGFDGHHHHHHHHGGFHE1?GFHHFHFGHHHHE?@>EECGHFFF?FGFHHCGHCCCGCHEGHCFF11FD/CG?01FGGG111>1C..>.<FG0.<<</<CFGE0GDCA..CGHDCGCB-AB??00;CFGFFGGF99/9///9;ABFFFF.B/9B/;BFFBFFFFF//9BB/9EEF.ABF//;9B//BB9///
@M05620:45:000000000-G6HP7:1:1101:11401:5394 1:N:0:152
ATCTCTATCTCCTAAAAACCTGTTTAGATTTGGAGATAGACCTTCAGGTTTTTCATCATTTTCTGCATGAATTATACATTGACCACGTTCCAGCGTGGTCAGTTTGCAGCATTCTGTTATTTTGTTTGACAGAGTGTCTTGTTGAGAACATATGTAGGACATGATTTTTTCCTGCAACAGGGAAAATAAAGTATAAGTTTTAAAGATTTATTCTTTAATAAAGGATCTCAAAGCCAGCTTTAGAAAAAGGA
+
1A>>AF3@FDFFFGGFFGGGBCAAG33AABGHHBEG01F1AF1FFGFFHHFEFHBFHFHFHHFHHFDGH11AD1D22D2GFFABCAAAFFG2BGE?AEGGFFGFHHFHH@G1@2FGGE@GFFHHEGH01FDCEGBFFGFEG>B<2B/>FGFBDGFGF11B0BGGFGGHGCHGD1G0DGHHHFGFEBF1DGHGGH1DGHHHHHB1G1GHE1FHHHHFGHHHBHHE/GHHDDFHHFGFHGBGHGHFGHFG..C
@M05620:45:000000000-G6HP7:1:1101:11413:5408 1:N:0:152
ATCTCTATCTCCTAAAAACCTGTTTAGATTTGGAGATAGACCTTCAGGTTTTTCATCATTTTCTGCATGAATTATACATTGACCACGTTCCAGCGTGGTCAGTTTGCAGCATTCTGTTATTTTGTTTGACAGAGTGTCTTGTTGAGAACATATGTAGGACATGATTTTTTCCTGCAACAGGGAAAATAAAGTATAAGTTTTAAAGATTTATTCTTTAATAAAGGATCTCAAAGCCAGCTTTAGAAAAAGGA
+
BCCCDFFFFFFFGGGGGGGGGGHHHHHHHHHHHHHHHHHHHHHHHHHHHHHGGHHHHHHHHIIHHHGHHHHHHHHHHHHHHHHHHHGGHHHHHHGGGGHHHHHHHHHHHHHHHHHHHHHHHHHHHHHHGHHHHHHHHHHHHHHHHHGHHHHHHHHHHHHHHHHHHHHHHGHHHHHHHHHHHGGGHHHHHGHHHHHHHHHHHHHHHHHHHHHHHHHHGGHHHHHHHHHHHHGGHHHHHGHHHHHHHHHHGGH
@M05620:45:000000000-G6HP7:1:1101:11431:5410 1:N:0:152
ATCTCTATCTCCTAAAAACCTGTTTAGATTTGGAGATAGACCTTCAGGTTTTTCATCATTTTCTGCATGAATTATACATTGACCACGTTCCAGCGTGGTCAGTTTGCAGCATTCTGTTATTTTGTTTGACAGAGTGTCTTGTTGAGAACATATGTAGGACATGATTTTTTCCTGCAACAGGGAAAATAAAGTATAAGTTTTAAAGATTTATTCTTTAATAAAGGATCTCAAAGCCAGCTTTAGAAAAAGGA
+
CCCDCFFFFFFFGGGGGGGGGGHHHHHHHHHHHHHHHHHHHHHHHHHHHHHGGHHHHHHHHIHHIHHHHGHHHHHHHHHHHHHHHHGGHHHGHHGGGGHHHHHHHHHHHHHHHHHHHHHHHHHHHHHHGHHHHHGHHHHHHHHHHHGHHHHHHHHHHHHHHHHHHHHHHGHHHHHHHHHHHGGHHHHHHHHHHHHHHFHHHHHHHHGHHHHHHHHHHGHHHHHFHHHHHGGGHHHHHGHHHHHGHGHGGGG
@M05620:45:000000000-G6HP7:1:1101:8876:5450 1:N:0:152
ATCTCTATCTCCTAAAAACCTGTTTAGATTTGGAGATAGACCTTCAGGTTTTTCATCATTTTCTGCATGAATTATACATTGACCACGTTCCAGCGTGGTCAGTTTGCAGCATTCTGTTATTTTGTTTGACAGAGTGTCTTGTTGAGAACATATGTAGGACATGATTTTTTCCTGCAACAGGGAAAATAAAGTATAAGTTTTAAAGATTTATTCTTTAATAAAGGATCTCAAAGCCAGCTTTAGAAAAAGGA
+
BBAABFFFFFFFGGGGGGGGFFFGHGFEBFGHHFFFEGHDGHEGCEGHGGGEFFDFGFHFHGDHFFEGHFFGFHHHHFFHGFECGC1AGHH5FGEEEGHHFHGFFHHFHHHFGHGGFGHHHHHHFHHFHHHHHGEGGHFFHHGCBFGGFFGGGHGHHFGCGGHHHHFHF@GFGFECGGHHHFEGECFFBGGFGHGHG<FGHHBDFGGHFHHHHHHHHHHGGGHHFHHFHGFHHCGHGFFHHHHFHCFGGGG
@M05620:45:000000000-G6HP7:1:1101:8885:5470 1:N:0:152
ATCTCTATCTCCTAAAAACCTGTTTAGATTTGGAGATAGACCTTCAGGTTTTTCATCATTTTCTGCATGAATTATACATTGACCACGTTCCAGCGTGGTCAGTTTGCAGCATTCTGTTATTTTGTTTGACAGAGTGTCTTGTTGAGAACATATGTAGGACATGATTTTTTCCTGCAACAGGGAAAATAAAGTATAAGTTTTAAAGATTTATTCTTTAATAAAGGATCTCAAAGCCAGCTTTAGAAAAAGGA
+
BCCCCFFFFFFFGGGGGGGGGGHHHHHHHHHHHGHHHHHHHHHHHHHHHHHGGHHHHIIHIIHIIHHHHHHHHHHHHHHHHHHHHHGGHHHHHHGGGGHHGHHHHHHHHHHHHHHHHHHHHHHHHHHHHHHHHHHHHHHHHHHHHHHHHHHFHHHHHHHHHHHHHHHHHGHHHHHGHHHHHGGHGHHHGHHGHFHHHGHHHGHHHHHHHHHHHHHHGFHHHHHHHHHHHGHHHHFHHGHHHHGGHGHGGGH
@M05620:45:000000000-G6HP7:1:1101:6132:5481 1:N:0:152
CATCCTGACCCTGAATTACCCCGTCTTTATTTCTGACATTATATCTTAATAGCACACTTCTTAACTCCAGTCACGCACTACAATCTCGTATGCCGTCTTCTGCTTGAAAAAAAAAAAAACATCACGAATAAAAGTATGTGAATGTTGTGATGGTATGTAAAGTATGTTCAATCAAGTGCATATATATTAGCTCCTTGACTCGAGCAGTCTGGTATTATATCTGTTTATTACATGCTCCGTAGTGACACTGC
+
BBCCCFFFFFFFGGGFGGGGGGGBEHGFHHHHHHHFHHHHHHHHHGG5FGGGGFHGHGHHHGFFGHGHAFHHFGGGGGGHHGHH@FGGFEHHFGFEEHFHHHFHHHHF3DGEEEEE@///=2222///?/111111?1=111111=10.11111111111111100<=000=000<00000000000000/00;0;C00;0....-/9000/00000000000;00000000;00;90.;..:/00000:0
@M05620:45:000000000-G6HP7:1:1101:6145:5496 1:N:0:152
CATCCTGACCCTGAAGTACCCCGGCTTGATTTCTGACATTAGATCGGAAGAGCACACGTCTGAACTCCAGTCACGCACTACAATCTCGTATGCCGTCTTCTGCTTGAAAAAAAAAAAAAGACAAACCCATAACACATTACATCATGATATGGAGCCTACCCAAATGCCATGACTAGGTATATAAAGTTAACTAGTATTTCGACGTGCGATTTGTGTTCATATTCTCGATGCACAGTCCACGAAATCTGTAC
+
BCCCCFFFFFFFGGGGGGGGGGEEFGGGHHHHHHHHHHHHH5DHHHG2FEHHHHHHHGHGHEHHHHHH3FGHHHGHGGGBGGHHHHHCFGHHHHGGGHGHHHHHHHHHDHHCGBFB<<///0?00/.><<0111<.111000=0000=0000<</.///..0..00000000/00//90090000090099000000000;..--..-.9..//..//9///////.9//.///.;////.-...///://
@M05620:45:000000000-G6HP7:1:1101:17258:5503 1:N:0:152
ATCTCTATCTCCTAAAAACCTGTTTAGATTTGGAGATAGACCTTCAGGTTTTTCATCATTTTCTGCATGAATTATACATTGACCACGTTCCAGCGTGGTCAGTTTGCAGCATTCTGTTATTTTGTTTGACAGAGTGTCTTGTTGAGAACATATGTAGGACATGATTTTTTCCTGCAACAGGGAAAATAAAGTATAAGTTTTAAAGATTTATTCTTTAATAAAGGATCTCAAAGCCAGCTTTAGAAAAAGGA
+
CDDDDFFFFFFFGGGGGGGGGGHHHHHHHHHHHHHHHHHHHHHHHHHHHHHGGHHHHIHHHHHIIHHHHHHHHHHHHHHHHHHHHHGHHHHHHHGFGGHHHHHHHHHHHHHHHHHHHHHHHHHHHHHHHHHHHHHHHHHHHHHHHHGHHHHHHHHHHHHHHHHHHHHHHGHHHHHHHHHHHGGHHHHHHHHHHHHHHHHHHHHHHHHHHHHHHHHHHHHHHHHHHHHHHGHHHHHHHGHHHHHHHHHHGGH
@M05620:45:000000000-G6HP7:1:1101:8771:5507 1:N:0:152
ATCTCTATCTCCTAAAAAGGAAGAAAGGGGAGGGAAGATCGGAAGAGCACACGTCTGAACTCCAGTCACGCACTACAATCTCGTATGCCGTCTTCTGCTTGAAAAAAAAAAAAAAAAAAAACAAGAAAAAAAAAAAAAGGAAACCATTTAGAAAAAAATAAAAAACAAAAAAAAGTGTACCTCCGAAAGATAGATGCAATGAGAAATGCTAAGACACAGAATTAATGAGGACAGATAGAAATAAACAGAGG
+
CDDDDFFFFFFFGGGGGGGGGGHGHHHHGGGGGGGHGHHHHGGGGHHHHHHHGGHHGHHHHHHGHHHHHGHGGGHHHHHHHHHGGHHHHGGGHGHHHHHHHGHHHHGGGGC/></->---<.../<:C/C-@-9<--<..///:..<000<00</.--.0000099....9--9.<0000000..-9-./0000000000000000000000000///.0000000000/0././<00:000:0000///.
@M05620:45:000000000-G6HP7:1:1101:20198:5517 1:N:0:152
CATCCTGACCCTGAAGTACCCCGGCTTGATTTCTGACATTAGATCGGAAGAGCACACGTCTGAACTCCAGTCACGCACTACAATCTCGTATGCCGTCTTCTGCTTGAAAAAAAAAAAACAAAAAAAATACAAAACTTCAACAACTTACTAAAACAAAACGAAAATACAAAATTATATACGACATGGTAAAGATATTGTATACTAAGAACATCACATTACACTAAGCCTATAACGGTGTCACCTCTTATCGC
+
CCCDDFFFFFFFGGGGGGGGGGGGGGGGHHHHHHHHHHHHHHHHHHGGGGHHHHHGHGHHHGHHHHHHHHHHHHGHGGGHHHHHHHHHGGHHHHGFGHGHHHHHHHHHHHHGGGGG>>//?00//<-011100<<0000000.<0000000000.....-.:990000<0.00000000...-.0/0000000<00000000<00000</0<0000000000/00/0000000.-9..000:0.00000..
@M05620:45:000000000-G6HP7:1:1101:13595:5517 1:N:0:152
ATCTCTATCTCCTAAAAAGGAAGAAAGGGGAGGGAAGATCGGAAGAGCACACGTCTGAACTCCAGTCACGCACTACAATCTCGTATGCCGTCTTCTGCTTGAAAAAAAAAAAAAAAAAAAAACAAAATTCAAAACTATTCGTATAAAATAACATTATGAAAAAAATAAAGGAGAAATCTACTAAAATAAATAATATATTGATATGGTAAGATAAAGATGAAAAGAGATGAGAGTCTGTGATACAGAATACG
+
BBBBBFFFFFFFGGGGGGGGGGHBBGHHGGGGGGGGGHHHHGGGGHHHHHHHGHHHGHHHHHHHHHHHHGHGGGHHHHHFHHHGGHHHHGFGHGHHHHHHHHHHHHGGCGC@<//-------.....0/00000.09000;////;000000000009900;.--:/9///..../////////B////////////;/////////////;//;/////////.../;;/////////9///;//////.
@M05620:45:000000000-G6HP7:1:1101:13589:5535 1:N:0:152
ATCTCTATCTCCTAAAAAGGAAGAAAGGGGAGGGAAGATCGGAAGAGCACACGTCTGAACTCCAGTCACGCACTACAATCTCGTATGCCGTCTTCTGCTTGAAAAAAAAAAAACACAGAAATGGCACCACAGAGTGTGCATGTGAGAACAAAAGTCGGACACGAGTGGCACGTGCAAAAGGGAAAAGAACGTACATGACTGAAAGAGGAAAAATTTAATAAAGAATCTCAAAGCCACCATATGAAAAAAAA
+
BBBBBFFFFFFFGGGGGGGGGGHGCGHFGGGGGFGHGHHHHGGGGHHHHHHHGGHHGGHHHHHGHHHFHGHGGGHHHGHHHHHGEGHHHFGGHGHHHHHHHGHHHGGG/BC<///0?0111111001.<..0101111>100<00000/</../<=:---:..:-9.../0.....;09/...9.;/.:9.9;..///////////...9/.../9//////99.B/;////99...99////////.--;
@M05620:45:000000000-G6HP7:1:1101:13122:5546 1:N:0:152
CATCCTGACCCTGAAGTACCCCCGGCTTGATTTCTGACATTAGATCGGAAGAGCACACGTCTGAACTCCAGTCACGCACTACAATCTCGTATGCCGTCTTCTGCTTGAAAAAAAAAAAATGTTGCTTAACAAAGCCCCCCGGTGACCAAAGACCAACAGAGAGAAGATGACTCACCAAAGGCACATCCACGTCCCGGTCTTCTACTGTCATTCCCTCATTCATGTTCTACCCGGACGCTTTTGTACAAGGA
+
CBCCCFFFFFFFGGGGGGGGGGGGGGGGGHHHHHHHHHGHHHHHHHHGGGGHHHHHHHGHHHGGHHHHHHHGHHHGHGGGHHHHBCFHHEGHHHHGFGHGHHFGHGHHFHGHGGGBG</=?1=111111?110><0>.---<--.:00.://;//.;./9:/.90/0;;0:0000.0.99;..=/00/0;.....:9--900000099:00;0000/.0;0000:0BF000:;-----.;900/00000:.
@M05620:45:000000000-G6HP7:1:1101:24627:5564 1:N:0:152
ATCTTATCTCCTAAAAACCTGTTTAGATTTGGAGATAGACCTTCAGGTTTTTCATCATTTTCTGCATGAATTATACATTGACCACGTTCCAGCGTGGTCAGTTTGCAGCATTCTGTTATTTTGTTTGACAGAGTGTCTTGTTGAGAACATATGTAGGACATGATTTTTTCCTGCAACAGGAAAAATAAAGTATAAGTTTTAAAGATTTATTCTTTAATAAAGGATCTCAAAGCCAGCTTTAGAAAAAGGAA
+
BCCCCFFFFFFFGGGGGGGGGGHHHHHHHHHHHFHHHHHHHHHHGHHHHHGGHHHHHIHHIHHHHGHHHGHHFHHHHHHHHHHHHGHHHHHGHGGGGFHFHHHHFHHHHHHHHHDGHHHHHHFHHHGHHHHHGHHHHHHHHHHHGHDHHHHHHGFHHGHGHHHHHHHHGHHHHHFHHGHHFHGHGHHGFHGGHHGHGHHHHGHHGHHHHHHHHHHGHHFHHHGHFHBHHHHHGFFHGGHHFFGGFFEGDHF
@M05620:45:000000000-G6HP7:1:1101:10405:5571 1:N:0:152
CATCCTGACCCTGAAGTACCCCCGGCTTGATTTCTGACATTAGATCGGAAGAGCACACGTCTGAACTCCAGTCACGCACTACAATCTCGTATGCCGTCTTCTGCTTGAAAAAAAAAAAAAAAAAAAATAAAATCAGATAAGAACAATTGCTTAGCACTCCTGGTCTGATTTACTAATGTCTACAACCTCATCCATACAACAGGAGCACGCTCTGCGCATACGCACATCCAATTTCGATCTAGTGCTCTGCT
+
CCCDDFFFFFFFGGGGGGGGGGGGGGGGGHHHHHHHFHHHHGHHHHHGFGGHHHHHHHGHHHGHHHHHHHHHHHHGHGGGHHHGFEGHHGGHHHHGGGHGHHHHHHHFBGBGGCGFC///-->--;-.000000000000000///0000;0000000//00/;00/00000090000000000009//0000000/009./......--...00---9.0...9;00/000000/90..00;0000000;
@M05620:45:000000000-G6HP7:1:1101:13305:5572 1:N:0:152
ATCTCTATCTCCTAAAAACCTGTTTAGATTTGGAGATAGACCTTCAGGTTTTTCATCATTTTCTGCATGAATTATACATTGACCACGTTCCAGCGTGGTCAGTTTGCAGCATTCTGTTATTTTGTTTGACAGAGTGTCTTGTTGAGAACATATGTAGGACATGATTTTTTCCTGCAACAGGGAAAATAAAGTATAAGTTTTAAAGATTTATTCTTTAATAAAGGATCTCAAAGCCAGCTTTAGAAAAAGGA
+
CDDDDFFFFFFFGGGGGGGGGGHHHHHHHHHHHHHHHHHHHHHHHHHHHHHGGHHHHHHHHIIIIHHHHHHHHHHHHHHHHHHHHHGHHHHHHHGGGGHHHHHHHHHHHHHHHHHHHHHHHHHHHHHHHHHHHHHHHHHHHHHHHHHHHHHHHHHHHHHHHHHHHHHHHGHHHHHHHHHHHGGHHHHHHHHHHHHHHHHHHHGHHHHHHGHHHHHHHHHHHHHHHHHHHHHHHHHHHGHHHHHHHHHHGGH
@M05620:45:000000000-G6HP7:1:1101:11484:5578 1:N:0:152
TACCTGTACTGGGGAAGCATTTGAATATCCCCCCATGGTGATGGGGACGGAGAACTGCTCCATAAACACAGGCAACGTGCCTAACTTTCCCGGGAAGATGAAGTCAAAGAGCGACCACAGCTCTTCGGAGGTTATTTTGCATCGGTGAGCCAGACAGAATGATCCGATGAGGGGTGCGAAACTATTTGAGGAAAGGAAGCACCTTTTTATTAAATTTACCTTTTAGCAATCGCCATTCCTACCCTAAAGAT
+
BBBBBFDFFFFF4EFGGGGFGFHHHFHHHHHGGGGHHFBGFGGHHGGGGCEGGHHHHFHHHHHHHHHHHHHHGGHHGHHHGFHHHFGHHHHGGGEEEFHHEFGGGHGHHGHHGGGGGHHGHGHHGHHGFGGAGHHHGHFFFHHGGEGEFHGHAGGHGFFHHHHHHHGFGHHHGCD@DD.ABGFFFBGGEFGFFGFA/FFFGBEFFFFFFFFBFFFFFFFFFFFFFFFFFFFFFF?EFFFBFFFFFFFFBFF
@M05620:45:000000000-G6HP7:1:1101:24645:5583 1:N:0:152
ATCTTATCTCCTAAAAACCTGTTTAGATTTGGAGATAGACCTTCAGGTTTTTCATCATTTTCTGCATGAATTATACATTGACCACGTTCCAGCGTGGTCAGTTTGCAGCATTCTGTTATTTTGTTTGACAGAGTGTCTTGTTGAGAACATATGTAGGACATGATTTTTTCCTGCAACAGGGAAAATAAAGTATAAGTTTTAAAGATTTATTCTTTAATAAAGGATCTCAAAGCCAGCTTTAGAAAAAGGAA
+
CCCCCFFFFFFFGGGGGGGGGGHHGHFHHHHHHGHHHHHHHHHHHHHHHHGGHHHHGHIHHHHIHGHHHHHHGHHHHHHHHHHHHGHHHHDHHGGGGHHHHHHHHHHHHHHHHHFHHHHHHHGHHHHHHHHHHHHHHHHHHHHHHHHHHHHHHHHHGHHHHHHHHHHHGHHHHHHHHHHHGGHHHHHGHHGHHHHHGHHHGFHHHHHHFHHHHHHFGHFFHHHHFHHHHGHFHHHAEGGHHEHHHHGGGHG
@M05620:45:000000000-G6HP7:1:1101:19223:5593 1:N:0:152
ATCTCTATCTCCTAAAAACCTGTTTAGATTTGGAGATAGACCTTCAGGTTTTTCATCATTTTCTGCATGAATTTTACATTGACCACGTTCCAGCGTGGTCAGTTTGCAGCATTCTGTTATTTTGTTTGACAGAGTGTCTTGTTGAGAACATATGTAGGACATGATTTTTTCCTGCAACAGGGAAAATAAAGTATAAGTTTTAAAGATTTATTCTTTAATAAAGGATCTCAAAGCCAGCTTTAGAAAAAGGA
+
BABBBFFFFFFFGGFGFGGGGGHGHHHHHHHGHEG4F5GHHHHHHGFHHHHGGGFHHBHHHHHHHHDHHHHHHHHHHGHHHHHHGHCHHHHHHHGGGGHHGFHHHHHHHHHHHHHHHHGHHHHHFHHHGHHHEGFHHHHHHHHHHHHHHHHHHGHGHGHHHHGHHHHHHGHHHHHHFFGGGGGHHHHHEFHGFGFHGFGFHHGHHHHHHHHHHHHHHHHHDFHHHHHHHGHHHHHHHGHHHHHGHFHHGGG
@M05620:45:000000000-G6HP7:1:1101:11490:5595 1:N:0:152
TACCTGTACTGGGGAAGCATTTGAATATCCCCCCATGGTGATGGGGACGGAGAACTGCTCCATAAACACAGGCAACGTGCCTAACTTTCCCGGGAAGATGAAGTCAAAGAGCGACCACAGCTCTTCGGAGGTTATTTTGCATCGGTGAGCCAGACAGAATGATCCGATGAGGGGTGCGAAACTATTTGAGGAAAGGAAGCACCTTTTTATTAAATTTACCTTTTAGCAATCGCCATTCCTACCCTAAAGAT
+
BBCCCFFFFFFFGGGGGGGGGGHHHHHHHHHGGGGHHHGHHHHHHGGGGGGGGHHHHHHHHHHHHHHHHHHHGEHFFHHHHHHHHHHHHHHGGGGGGHHHHHHHHHHHHHHHGGGGGHHGHHHHHHHGGGGAHHHHHHHHHHHGGCDGHFHHHHGHHGHHHHHHHHDGGHHGGGEDGGFGGGGGGGGGGGGFFGGGGGGGGGFFFFFFFFFFFFFFFFFFFFFFFFFFFFFEFFDFFFFFFFFFFFFFFFB
@M05620:45:000000000-G6HP7:1:1101:19211:5607 1:N:0:152
ATCTCTATCTCCTAAAAACCTGTTTAGATTTGGAGATAGACCTTCAGGTTTTTCATCATTTTCTGCATGAATTTTACATTGACCACGTTCCAGCGTGGTCAGTTTGCAGCATTCTGTTATTTTGTTTGACAGAGTGTCTTGTTGAGAACATATGTAGGACATGATTTTTTCCTGCAACAGGGAAAATAAAGTATAAGTTTTAAAGATTTATTCTTTAATAAAGGATCTCAAAGCCAGCTTTAGAAAAAGGA
+
CDDDDFFFFFFFGGGGGGGGGGHHHHHHHHHHHHHHHHHHHHHHHHHHHHHGGHHHHIHHHHIHHHHHHHHHHHHHHHHHHHHHHHGHHHHHHHGGGGHHHHHHHHHHHHHHHHHHHHHHHHHHHHHHHHHHHHHHHHHHHHHHHHHHHHHHHHHHHHHHHHHHHHHHHGHHHHHHHHHHHGGHHHHHHHHHHHHHHHHHHHHHHHHHHHHHHHHHHHHHHGHGHHHHHHHHHHHHHGHHHHHHGGHHGGG
@M05620:45:000000000-G6HP7:1:1101:14882:5615 1:N:0:152
TACCTGTACTGGGGAAGCATTTGAATATCCCCCCATGGTGATGGGGACGGAGAACTGCTCCATAAACACAGGCAACGTGCCTAACTTTCCCGGGAAGATGAAGTCAAAGAGCGACCACAGCTCTTCGGAGGTTATTTTGCATCGGTGAGCCAGACAGAATGATCCGATGAGGGGTGCGAAACTATTTGAGGAAAGGAAGCACCTTTTTATTAAATTTACCTTTTAGCAATCGCCATTCCTACCCTAAAGAT
+
CBCCCFFFFFFFGGGGGGGGGGHHHHHHHHHGGGGGHHFFFHHHHGGGGGGGGHHHHHHHHHHHHHHHHHHHGGHHGHHHHHHHHHHHHHHGGGGGGHHHHHHHHHHHHHHHGGGGGHHHHHHGHHHGGGGEHGHHHHHHHHHGGGGGHHHHHGGHHHHHHHHHHHEGGHHHGGEGGGGGGGGFGGGGGGGFGGGGGGGGGGFFFFFFFFFFFFFFFFFFFFFFFFFFFFFEEFFFFFFFFFFFFFFEFFF
@M05620:45:000000000-G6HP7:1:1101:19209:5625 1:N:0:152
ATCTCTATCTCCTAAAAACCTGTTTAGATTTGGAGATAGACCTTCAGGTTTTTCATCATTTTCTGCATGAATTTTACATTGACCACGTTCCAGCGTGGTCAGTTTGCAGCATTCTGTTATTTTGTTTGACAGAGTGTCTTGTTGAGAACATATGTAGGACATGATTTTTTCCTGCAACAGGGAAAATAAAGTATAAGTTTAAAGGATTAATTCTTTATTAAGGAATCTAAAACCCGGCTTTAGAAAAGGGA
+
ABAAAFFFFFFFGGGGGGGGGGFGHGHHHHHHHFHGFHHHHHHHHHHHHHHGGHHHGHHGHHHHHGHHHGGHGGHHHHHHFHHHHHGGHHHHHHGGGGHHHHHHHHHHHHHHHHHHHHHHHHHHFHHHHHHHHHGHHHHHHHHHHHHHHHHFGHGHHHHHHHHHHHHHHGHHHHHHHHHHHGFHHHHHHHHHHHFHHHHH1FG110>F11>11>G0G00<D0<0/0000=D00;.---;A/0099BFBA.C
@M05620:45:000000000-G6HP7:1:1101:14144:5628 1:N:0:152
ATCTCTATCTCCTAAAAACCTGTTTAGATTTGGAGATAGACCTTCAGGTTTTTCATCATTTTCTGCATGAATTATACATTGACCACGTTCCAGCGTGGTCAGTTTGCAGCATTCTGTTATTTTGTTTGACAGAGTGTCTTGTTGAGAACATATGTAGGACATGATTTTTTCCTGCAACAGGGAAAATAAAGTATAAGTTTTAAAGATTTATTCTTTAATAAAGGATCTCAAAGCCAGCTTTAGAAAAAGGA
+
CCCCCFFFFFFFGGGGGGGGGGHHHHHHHHHHHHHHHHHHHHHHHHHHHHHGGHHHHHHHHHHHHHHHHHHHHHHHHGHHHHHHHHGHHHHHHHGGGGHHHHHHHHHGGHHHHHHHHHHHHHHHHHHHGHHHHHHHHHHHHHHHHHHHHHHHHHHHHFHHHHHHHHHHHGHHHHHHHHHHHGGHHHGFGHHGHGHHHGGHHHHHHHHHHHHHHHHHHHHHHGHHHHHHHGHGHHHHHGHHHHHGHHHHGGH
@M05620:45:000000000-G6HP7:1:1101:14879:5632 1:N:0:152
TACCTGTACTGGGGAAGCATTTGAATATCCCCCCATGGTGATGGGGACGGAGAACTGCTCCATAAACACAGGCAACGTGCCTAACTTTCCCGGGAAGATGAAGTCAAAGAGCGACCACAGCTCTTCGGAGGTTATTTTGCATCGGTGAGCCAGACAGAATGATCCGATGAGGGGTGCGAAACTATTTGAGGAAAGGAAGCACCTTTTTATTAAATTTACCTTTTAGCAATCGCCATTCCTACCCTAAAGAT
+
CCCCCFFFFFFFGGGGGGGGGGHHHHHHHHHGGGGHHHFGGHHHHGGGGGGGGHHHHHHHHHHHHHHHHHHHGGHHGHHHHHHHHHHHHHHGGGGGGHHHHHHHHHHHHHHHGGGGGHHHHHHHHHHGGGGCGGHHHHHGGHHGGEEGHHHHHHGHHHHHHHHHHHFGGHHHGGGFGGGGGGGGGGGGGGGGGGGGGGGGGGFFFFFFFFFFFFFFFFFFFFFFFFFFFFFFFFDFFFFFFFFFFFFFFFB
@M05620:45:000000000-G6HP7:1:1101:12632:5633 1:N:0:152
CATCCTGACCCTGAAGTACCCCGGCTTGATTTCTGACATTAGATCGGAAAGCACACGTCTGAACTCCAGTCACGCACTACAATCTCGTATGCCGTCTTCTGCTTGAAAAAAAAAAAAAGAGCAACAGGGGGGCTATATTTGGGGATGCAATGAAAAAAAAGAAACAAGAAGTAAGGAACTATGCAATGATGAGCCATTCATGAGGTGCAAGCCGCCTTGCTTCTGCACACAGCATCACGACTATCATGCCA
+
CCCCCFFFFFFFGGGGGFGGGGGGGGGGFHHHHHHHHHHHHHHHHHGGGGHHHHHHGHHHGHHHHHHHHHHHHGHGGGHHHHHBGHHFGHHHHGEEHGHHHHHHHFFHEGCFGFG</<//00?0000..-<---.;//;///:9....;///////.9--;A.///9..:/;9/;///./;//////9///:;;/99/99/:///:.///:.:-9-;./B/;/////9;....9////..-.-:/:///9B
@M05620:45:000000000-G6HP7:1:1101:10519:5676 1:N:0:152
AGATTACTGCAACAGTTCCCCCTGGACCTGGAAAAGTTTCTTGCCTGGCTTACAGAAGCTGAAACAACTGCCAATGTCCTACAGGATGCTACCCGTAAGGAAAGGCTCCTAGAAGACTCCAAGGGAGTAAAAGAGCTGATGAAACAATGGCAAGTAAGTCAGGCATTTCCGCTTTAGCACTCTTGTGGTTCCAATTGAACAATTCTCAGCATTTGTACTTGTAAATGACAAGCCAGGGACAAAACAAAGAT
+
ABBCCFFFFFFFGGGFGGGGGGGFHGHHHHHHGHHHFHHHHHHHHHHHHHHHHHGHHHHHHHHHHGHHHHHHHHHHHHHHHHGHHHHHHHHHHHGGGGHHHHHHHHHHGHHHHHHGHHHHHHHGEHGFHFHHHGHHHHGGHHHHHHHHGGHHHGHHHHHHHHHHHHHHHHGGGGGHHHHHHHHHHGHG0FHHGHHHHGHGHHHHHHHFHHHHHHHHHFHHHHHHHHHHFHHHHGFGFGGGGGGGGGGGGGF
@M05620:45:000000000-G6HP7:1:1101:19584:5681 1:N:0:152
TACCTGTACTGGGGAAGCATTTGAATATCCCCCCATGGTGATGGGGACGGAGAACTGCTCCATAAACACAGGCAACGTGCCTAACTTTCCCGGGAAGATGAAGTCAAAGAGCGACCACAGCTCTTCGGAGGTTATTTTGCATCGGTGAGCCAGACAGAATGATCCGATGAGGGGTGCGAAACTATTTGAGGAAAGGAAGCACCTTTTTATTAAATTTACCTTTTAGCAATCGCCATTCCTACCCTAAAGAT
+
CBCCCFFFFFFFGGGGGGGGGGHHHHHHHHHGGGGHHHFGHHHHHGGGGGGGGHHHHHHHHHHHHHHHHHHHGGHHGHHHHHHHHHHHHHHGGGGGGGHHHHHHHHHHHHHHGGGGGHHHHHHHHHHGGGGEHHHHHHHHHHHGGGGGHHHHHHGHHHHHHHHHHHDGGHHGGGCCGGFGGDGFGGGGEEGFGGF?FGGGGGFFFFFBAFFFF/BF/:F/FFFF///B//:;A9.;BF//;FF.:BFBBBB
@M05620:45:000000000-G6HP7:1:1101:19603:5683 1:N:0:152
TACCTGTACTGGGGAAGCATTTGAATATCCCCCCATGGTGATGGGGACGGAGAACTGCTCCATAAACACAGGCAACGTGCCTAACTTTCCCGGGAAGATGAAGTCAAAGAGCGACCACAGCTCTTCGGAGGTTATTTTGCATCGGTGAGCCAGACAGAATGATCCGATGAGGGGTGCGAAACTATTTGAGGAAAGGAAGCACCTTTTTATTAAATTTACCTTTTAGCAATCGCCATTCCTACCCTAAAGAT
+
CDDCCFFFFFFFGGGGGGGGGGHHHHHHHHHGGGGHHHHHHHHHHGGGGGGGGHHHHHHHHHHHHHHHHHHHGHHHGHHHHHHHHHHHHHHGGGGGGHHHHHHHHHHHHHHHGGGGGHHHHHHHHHHGGGGCHHHHHHHHHHHGGGGGGHHHHHGHHHHHHHHHHHDGGHHHGGCEGGEGGGGGGHHHGGGFGGFGGGGGGGFFFFFFFFFFFFFFFFFFFFFFFFFEBFFFFFFFFFFFBFFFFFFFFFF
@M05620:45:000000000-G6HP7:1:1101:10536:5685 1:N:0:152
AGATTACTGCAACAGTTCCCCCTGGACCTGGAAAAGTTTCTTGCCTGGCTTACAGAAGCTGAAACAACTGCCAATGTCCTACAGGATGCTACCCGTAAGGAAAGGCTCCTAGAAGACTCCAAGGGAGTAAAAGAGCTGATGAAACAATGGCAAGTAAGTCAGGCATTTCCGCTTTAGCACTCTTGTGGTTCCAATTGAACAATTCTCAGCATTTGTACTTGTAAATGACAAGCCAGGGACAAAACAAAGAT
+
1AAAAFFF@1DFGGCBEG31FAECEBEFGFFHCHHHBGHHHHHHGHGEHHHFHFFBFFGHFHFHHHHHEGHHHHGGGHFHHHCFF0GHHGHHHHGEEFHHHFFFFHFHGHFHFGGHHHHHHFHGAEGECBFFF/<BGGHGHFFFFFHHDFHFHE@GFFHGGHCGHHHHHHGGGGGHHGHHHHHHGHHGHGHHHD0DGFHHGHHHHHHHG/GCGHHHHHGHHHFHGCGFCGFHHG/CCEFGGGGFGGGGFFF
@M05620:45:000000000-G6HP7:1:1101:19592:5698 1:N:0:152
TACCTGTACTGGGGAAGCATTTGAATATCCCCCCATGGTGATGGGGACGGAGAACTGCTCCATAAACACAGGCAACGTGCCTAACTTTCCCGGGAAGATGAAGTCAAAGAGCGACCACAGCTCTTCGGAGGTTATTTTGCATCGGTGAGCCAGACAGAATGATCCGATGAGGGGTGCGAAACTATTTGAGGAAAGGAAGCACCTTTTTATTAAATTTACCTTTTAGCAATCGCCATTCCTACCCTAAAGAT
+
CCCCDFFFFFFFGGGGGGGGGGHHHHHHHHHGGGGHHHHHGHHHHGGGGGGGGHHHHHHHHHHHHGHHHHHHGGHHGHHHHHHHHHHHHHHGGGGGGHHHGHHHHHHHHHHHGGGGGHHHHHHHHHHGGGGEHHHHHHHHGHHGGEGGHHHHHHGHHHHHHHGHHHGGGHHHGGEEGGGGGGGGGHHHGGGFGFC.FFGGEFFFFFFFFHHFFFFFFFFFFFFFFFFFFFFFFFFFFFFFFFFFFFFFFFF
@M05620:45:000000000-G6HP7:1:1101:23602:5709 1:N:0:152
CATCCTGACCCTGAAGTACCCCGGCTTGATTTCTGACATTAGATCGGAAGAGCACACGTCTGAACTCCAGTCACGCACTACAATATCGTATGCCGTCTTCTGCTTGAAAAAAAAAAAAAAATAATGAAAAAAAACAATTAGTGTAAGTAGATTACAGTAATATAAACTTCTGTGTGTAAAACTAATTAGAAATGGCGTTAATTAGATCATACAAGAGGTCAAGTGATGGATCTGTCGTGTTACAGAGATTA
+
ABBBBFFFFFFFGGFGFGGGGGGGGFGGHHHHHHFGHHHHHHHHHHG2BEHHHGHGHEEHHGHHFGHHGHHHFGGHGGGHHGHH3GHFGHHHHHGFGHGHHGHHHHHFHHGGGGGC@/</-01111>1110---...0000;000000:000000000000;;0000000000009.000000000;90000;90/-.-..///////;//////..././///////:/9/////.;.9.//////.///
@M05620:45:000000000-G6HP7:1:1101:18877:5716 1:N:0:152
TACCTGTACTGGGGAAGCATTTGAATATCCCCCCATGGTGATGGGGACGGAGAACTGCTCCATAAACACAGGCAACGTGCCTAACTTTCCCGGGAAGATGAAGTCAAAGAGCGACCACAGCTCTCCGGGGGTTATTTTCCATCGTTGACCCGGCCAGAATGATCCGATGAGGGGGGCGAAACTATTTGAGGAAAGGAACCACCTTTTTATTAATTTTACCTTTTAGCAATCCCCATTCTTACCCTAAAAAT
+
CCCCCFFFFFFFGGGGGGGGGGHHHHHHHHHGGGGHHHGHHHHGHGGGGGGGGHHHHHHHHHHHHHHHHGHHGHHHGHHHHHHHHHHHHHHGGGGGGHHHHHHHHHHHGGHHGGGGGHHHHHHH22?//>-A-.<GH00<000<../.0=/-----.;/9000;0....;CFG-9---;@--00;FF00;/BF:A.;/...;.FFFF0.;0;F0;F09BBFFF00/0:09:/;:/;0F0099F/0;B000.
@M05620:45:000000000-G6HP7:1:1101:11979:5722 1:N:0:152
ATCTCTATCTCCTAAAAACCTGTTTAGATTTGGAGATAGACCTTCAGGTTTTTCATCATTTTCTGCATGAATTATACATTGACCACGTTCCAGCGTGGTCAGTTTGCAGCATTCTGTTATTTTGTTTGACAGAGTGTCTTGTTGAGAACATATGTAGGACATGATTTTTTCCTGCAACAGGGAAAATAAAGTATAAGTTTTAAAGATTTATTCTTTAATAAAGGATCTCAAAGCCAGCTTTAGAAAAAGGA
+
A11>ADFFFFFFGGGGDGGGGAFGGGFCFFGGHCGF011EFHGHFFGHHHHCAGEHGDHHGHHFGHHFHFDFEGHFGFGHHFEFEG?GHHHGEEG?EEGFBGF@EHHHHHHFDFFDFEBGHFHH>GCGFGEGGGGFBGHHHHHHFFHGFHHFFHDGGGBHGFFHHGFHG<F<GFEGHHHHHGGHHGFG1<G@GHHHFHDGHGHFHBGHHHHFHHGDD<GGD<DG/DGFDGHFHHGHAEHHHFF0;GHGCGH
@M05620:45:000000000-G6HP7:1:1101:18864:5733 1:N:0:152
TACCTGTACTGGGGAAGCATTTGAATATCCCCCCATGGTGATGGGGACGGAGAACTGCTCCATAAACACAGGCAACGTGCCTAACTTTCCCGGGAAGATGAAGTCAAAGAGCGACCACAGCTCTTCGGAGGTTATTTTGCATCGGTGAGCCAGACAGAATGATCCGATGAGGGGTGCGAAACTATTTGAGGAAAGGAAGCACCTTTTTATTAAATTTACCTTTTAGCAATCGCCATTCCTACCCTAAAGAT
+
CCCCCFFFFFFFGGGGGGGGGGHHHHHHHHHGGGGHHHGHHHHHHGGGGGGGGHHHHHHHHHHHHHHHHHHHGHHHGHHHHHHHHHHHHHHGGGGGGHHHHHHHHHHHHHHHGGGGGHHHHHHHHHHGGGGCGGHHHHHHGHHGGGGGHHHHHHGHHHHHHHHHHHGGGHHHGG;EFGGGGGGGGGGGGGGGGGGGGGGGGGFFFFFFFFFFFBFFBFFFFFFFFFFFFBFFFFDEFFFBFFFFBFFFFFF
@M05620:45:000000000-G6HP7:1:1101:11981:5741 1:N:0:152
ATCTCTATCTCCTAAAAACCTGTTTAGATTTGGAGATAGACCTTCAGGTTTTTCATCATTTTCTGCATGAATTATACATTGACCACGTTCCAGCGTGGTCAGTTTGCAGCATTCTGTTATTTTGTTTGACAGAGTGTCTTGTTGAGAACATATGTAGGACATGATTTTTTCCTGCAACAGGGAAAATAAAGTATAAGTTTTAAAGATTTATTCTTTAATAAAGGATCTCAAAGCCAGCTTTAGAAAAAGGA
+
BCCDDFFFFFFFGGGGGGGGGGHHHHGHHHHHHHHHHHHHHHHHHHHHHHHGGHHHHHHHHHIHHHHHHHHHHHHHHHHHHHHHHHGGHHHGHHGFGGHHHHHHHHHHHHHHHHHHHHHHHHHHHHHHHHHHHHHHHHHHHHHHHHHHHHHHHHHGHHHHHHHHHHHHHGHHHHHHHHHHHGGGHHHHGGHHFHHHHHHHHGHHHHHHHHHHHHHHHFHGHHHGHHHHHGFFHHHHHGHHHHHGHEGHGGE
@M05620:45:000000000-G6HP7:1:1101:7370:5743 1:N:0:152
CATCCTGACCCTGAAGTACCCCGGCTTGATTTCTGACATTAGATCGGAAGAGCACACGTCTGAACTCCAGTCACGCACTACAATCTCGTATGCCGTCTTCTGCTTGAAAAAAAAAACAGTGCTGCTGACCGAGGCCCCCCTGAACCCCAAGGCCAACAGAGAGAAGATGACTCAGGTGAGGCTCGGCCGACGCCCGGGCTCCTCCCCACCCTTCCCCCGTCATTTTCTGCCCGGTCTGATTTCTGACACTA
+
BBBBBFFFFFFFGGGGGGGGGGGCEFEF2BFGG5GBGDGFHBFD5AA2AEGFFHHHFGFGHFHFGHHFBFD@GHDHGGEBB@3BG4B???F?4B>?EGFFHDH43FAGB3G/EG@//?@@2@22F2<FFHF@C->CEFC@AEHFCGEGDGEEHHGHGACGFGAE/;FFFGGGGGFFGBB?.EEFA?EA;@9-BFF---;;AEFFFF..;..;BFFF..99A../;/;/9//999;-;9//;/:B///:/:/
@M05620:45:000000000-G6HP7:1:1101:8223:5775 1:N:0:152
ATCTCTATCTCCTAAAAACCTGTTTAGATTTGGAGATAGACCTTCAGGTTTTTCATCATTTTCTGCATGAATTATACATTGACCACGTTCCAGCGTGGTCAGTTTGCAGCATTCTGTTATTTTGTTTGACAGAGTGTCTTGTTGAGAACATATGTAGGACATGATTTTTTCCTGCAACAGGGAAAATAAAGTATAAGTTTTAAAGATTTATTCTTTAATAAAGGATCTCAAAGCCAGCTTTAGAAAAAGGA
+
CCCCCFFFFFFFGGGGGGGGGGHHHHHGHHHHHGHHHHHFHHHHHHHHHHHGGHHHHHHHHHIHHHHHHHHHHHHFHHHHHHHHHHGHHHHHHHGGGGHHHHHHHHHHHHHHHHHHHHHHHHHHHHHHHHHHHHHHHHHHHHHHHHHHHHHGHHHHHHHHHHHGHHHHHGHHHHHHGHFHHGGHHHHHHHHHHHHHGFHHHHFHHHHHHHHHHHHHHHHHHFHHHHHGHHHHHHHHHGHHHHHHHHHHGGH
@M05620:45:000000000-G6HP7:1:1101:8221:5794 1:N:0:152
ATCTCTATCTCCTAAAAACCTGTTTAGATTTGGAGATAGACCTTCAGGTTTTTCATCATTTTCTGCATGAATTATACATTGACCACGTTCCAGCGTGGTCAGTTTGCAGCATTCTGTTATTTTGTTTGACAGAGTGTCTTGTTGAGAACATATGTAGGACATGATTTTTTCCTGCAACAGGGAAAATAAAGTATAAGTTTTAAAGATTTATTCTTTAATAAAGGATCTCAAAGCCAGCTTTAGAAAAAGGA
+
CCCCCFFFFFFFGGGGGGGGGGHHHHHHHHHHHHHHHHHHHHHHHHHHHHHGGHHHHHHHHHHIHHHHHHHHHHHHHHHHHHHHHHGHHHHHHHGGGGHHHHHHHHHHHHHHHHHHHHHHHHHHHHHHHHHHHHHHHHHHHHHHHHHHHHHHHHHHHHHHHHHHHHHHHGHHHHHHHHHHHGGHHHHHHHHHHHHHHGHHHHHHHHHHHHHHHHHHHHHHHHHHHHHHHHHHHHHHHGHHHHHGGHHHGGH
@M05620:45:000000000-G6HP7:1:1101:12596:5810 1:N:0:152
CATCCTGACCCTGAAGTACCCGGCTTGATTTCTGACATTAGATCGGAAGAGCACACGTCTGAACTCCAGTCACGCACTACAATCTCGTATGCCGTCTTCTGCTTGAAAAAAAAAAAAATCACTACTAACCAAGGCCCCCCTTACCCCCAAAGCCAACAGATATACTATGACTCAGGTTAGTCTCTTCCGCCTCCCGTGCTACTCCCAACCTTTCCCCCATCATCTTCTGCCCGGCTTGTTTTCTTCAATTC
+
CCCCCFFFFFFFGGGGGGGGGGGGGGGHHHHHHHHHHHHHHHHHHGEGGHHHHHHHGHHGGHHGHHHGHHHHHGHGGGHHFHHBFGG?EGHHHGEEGGHHHHGHHHGHGHGGGGG//<011?11011?FH1.0>.F<-<C-.00/<CDC..//CC;C./:0000009;00000C0/;9;A090000;;..;..;A.9..9090BF?/9;./00::FFA9;:9:0;B09:0:E.----:.0/::BB090090
@M05620:45:000000000-G6HP7:1:1101:8214:5811 1:N:0:152
ATCTCTATCTCCTAAAAACCTGTTTAGATTTGGAGATAGACCTTCAGGTTTTTCATCATTTTCTGCATGAATTATACATTGACCACGTTCCAGCGTGGTCAGTTTGCAGCATTCTGTTATTTTGTTTGACAGAGTGTCTTGTTGAGAACATATGTAGGACATGATTTTTTCCTGCAACAGGGAAAATAAAGTATAAGTTTTAAAGATTTATTCTTTAATAAAGGATCTCAAAGCCAGCTTTAGAAAAAGGA
+
ABBBAFFFFFFFGGGGGGGFGGHHFFDGHHHHHHHHGHHHHHHHHHGHGHHGGHHHGGHHHHHHHHFHHEHHHHHHHHHHHGHHHHGGGHHG5F0EEFHHFHHHHHHHHHHHHHHGHHGHHHGHHHHHHHFGFHGFHHHHHHHHHGGHHHHFHHHHHHHHHHHHHHHHHGHHHHHFFHHHHGGHHFGHHFGHGHHHHFHHHHHFHHHHFHHHHGHHHBGGHHF0/DGHGHHGHGHHHGHGHGGHHHHF:EH
@M05620:45:000000000-G6HP7:1:1101:8842:5829 1:N:0:152
CATCCTGACCCTGAAGTACCCCGGCTTGATTTCTGACATTAGATCGGAAGAGCACACGTCTGAACTCCAGTCACGCACTACAATCTCGTATGCCGTCTTCTGCTTGAAAAAAAAAAAAATAAAAAATAACCACACTTCTTAAAGATCCTGACTAACGTCAATCAATTTTTCCTGCATCATTAACAATCACCGCTCAGATAACAACATCTCTTTTTTCAAACCGTAGCTCACCTCCCGCATTCACTCACTAC
+
CBCCCFFFFFFFGGGGGGGGGGGGGGGGHHHHHHHHHHHHHHHHHHGGGGHHHGHGHGGHHGHGHHHHHHHHFHGHGGGHHHGH3GHFFEHHHHGFGHGHHHHHHHHGHHHGGGGC</<0?1=11-01=1<1>..<10000000D000000/0000.=.;.000000:0:/0009/;;:;0;09;00;909.-9-./00000;0../00000009-/0000.-...;090990....;-..00;00/000;
@M05620:45:000000000-G6HP7:1:1101:16426:5859 1:N:0:152
ATCTCTATCTCTAAAACCTGTTTAGATTTGGAGATAGACCTTCAGGTTTTTCATCATTTTCTGCATGAATTATACATTGACCACGTTCCAGCGTGGTCAGTTTGCAGCATTCTGTTATTTTGTTTGACAGAGTGTCTTGTTGAGAACATATGTAGGACATGATTTTTTCCTGCAACAGGGAAAATAAAGTATAAGTTTTAAAGATTTATTCTTTAATAAAGGATCTCAAAGCCAGCTTTAGAAAAAGGAAG
+
BBBBBFFFFFFFFGGGGGGGGGH5GHHHHGHBGHHHHHHHHHHFHHHHHGGHHHHFHHHHHHHHHHHHHHHHHGHFHHHHHHHHGHHHHGHHGGGGHHBGHHHHHGHHHHHHHHHHHHHHHHHHHHHHHHHHHHHHHHHHHHHHGHHHHHHHGHHHGGHHHFHHHHHGHHHHHHHHGGHGGHHHHHHHHFGHH1?DGHHHGHHHHHHGHHHHHHHHHHHHHHHHHHHGHGGHHHHGHHHHHG0;CGGGHBF
@M05620:45:000000000-G6HP7:1:1101:16777:5868 1:N:0:152
TACCTGTACTGGGGAAGCATTTGAATATCCCCCCATGGTGATGGGGACGGAGAACTGCTCCATAAACACAGGCAACGTGCCTAACTTTCCCGGGAAGATGAAGTCAAAGAGCGACCACAGCTCTTCGGAGGTTATTTTGCATCGGTGAGCCAGACAGAATGATCCGATGAGGGGTGCGAAACTATTTGAGGAAAGGAAGCACCTTTTTATTAAATTTACCTTTTAGCAATCGCCATTCCTACCCTAAAGAT
+
AAAAAFFFFFBCGGGGGGFFEGHFFHHHHHHGGGEFHFHHGHHFHCEEGGGEGEHFHHEGHHH2DGHHHGHHGHCGEHHGHHH1FHHHHGHGGG?>>FFGFDFHHHHHHHHHGGGGGHHHHHHHHHHGEGGCG1GHHHGHHHHGGCE.F<GFHGGHHHHHHDHHHHGGG0GHEGCCBGFG@GGGGGGGGGG0C/=FFGGGFGFFFFFFEFFFB/FFFFFFFFFFEFFE/;B?EFFEFFFFFFFFFFFFFBF
@M05620:45:000000000-G6HP7:1:1101:21178:5894 1:N:0:152
TACCTGTACTGGGGAAGCATTTGAATATCCCCCCATGGTGATGGGGACGGAGAACTGCTCCATAAACACAGGCAACGTGCCTAACTTTCCCGGGAAGATGAAGTCAAAGAGCGACCACAGCTCTTCGGAGGTTATTTTGCATCGGTGAGCCAGACAGAATGATCCGATGAGGGGTGCGAAACTATTTGAGGAAAGGAAGCACCTTTTTATTAAATTTACCTTTTAGCAATCGCCATTCCTACCCTAAAGAT
+
BABBBFFFFFFFGGGGGGEGGGHDGHHHHHHGGGGHHHGGHHHGHGFFGGGGEHHHHHHHHGHFHFHFHGHHGHHHEHHHHHHFHHHHHHHGGGEEGFHHHHHHHDFGHFHHGGGG@GEHHHHHHHHGGGGFHBGHHHHHHHHGGGGEGHHHHCEHHHGHHHHHHHDGGFHHGGGGGGE?BBGBFGGGGGGBF/9FBFFGFFFFFFFFEFFF/;FFFFFFFFFFFFFFFFFFFFFEFFFFBFFFFF.BF/B
@M05620:45:000000000-G6HP7:1:1101:25019:5905 1:N:0:152
TACCTGTACTGGGGAAGCATTTGAATATCCCCCCATGGTGATGGGGACGGAGAACTGCTCCATAAACACAGGCAACGTGCCTAACTTTCCCGGGAAGATGAAGTCAAAGAGCGACCACAGCTCTTCGGAGGTTATTTTGCATCGGTGAGCCAGACAGAATGATCCGATGAGGGGTGCGAAACTATTTGAGGAAAGGAAGCACCTTTTTATTAAATTTACCTTTTAGCAATCGCCATTCCTACCCTAAAGAT
+
BABBBFFFFFFFGGGGGGCGGGHGFHHHHHHGGGGHHHHHHHHHHGGGGGGGGHHHHHHHHHHHHHHHHHHHGHHHGHHHHHGFHHHHHHHGGGC>EHHHHHHHHHHHHHHHGGGGCHHHHHHHHHHGGGGGHFHHHHHHHHHG?EDCGFHHHAEHHFCHHHHHHHDGGFHGGGFDGGD?DDGFGGGGGGGFFBFGFFFGGGFFFFFF.FFBB/BFFFFFFFFFFFFFFFFFFFFEFFFFFFFFFF:BFFF
@M05620:45:000000000-G6HP7:1:1101:21163:5906 1:N:0:152
TACCTGTACTGGGGAAGCATTTGAATATCCCCCCATGGTGATGGGGACGGAGAACTGCTCCATAAACACAGGCAACGTGCCTAACTTTCCCGGGAAGATGAAGTCAAAGAGCGACCACAGCTCTTCGGAGGTTATTTTGCATCGGTGAGCCAGACAGAATGATCCGATGAGGGGTGCGAAACTATTTGAGGAAAGGAAGCACCTTTTTATTAAATTTACCTTTTAGCAATCGCCATTCCTACCCTAAAGAT
+
BBBBBFFFFFFCGGGGGGFGGGGF5GFHHHHGGGGHGHHHHHHBEE2EEEGGEHHHEGHHHHHHGGHHHHHHGHGHEHHGHHFCGHHHHHHGGG/EGHHHHGHHHD4FH?2FEFGG@GEHHHHHHHHGGGGGHDHHHHHHHHHGFEGEHGHHHGGHHGGHHHHHHHAEGHHHGGCDGGA@AAFFGGGGGGG:CB.CBBFGBGFFFFFFFFF//9BFFFFFFFFFFFFFFFFFFFDAFFFFFFFFFFF9F9F
@M05620:45:000000000-G6HP7:1:1101:11129:5969 1:N:0:152
ATCTCTATCTCCTAAAAACCTGTTTAGATTTGGAGATAGACCTTCAGGTTTTTCATCATTTTCTGCATGAATTATACATTGACCACGTTCCAGCGTGGTCAGTTTGCAGCATTCTGTTATTTTGTTTGACAGAGTGTCTTGTTGAGAACATATGTAGGACATGATTTTTTCCTGCAACAGGGAAAATAAAGTATAAGTTTTAAAGATTTATTCTTTAATAAAGGATCTCAAAGCCAGCTTTAGAAAAAGGA
+
BBBBBFFFFFFFGGGDAGEGGGHHH5FGHHHHHGH4G5G5FGHHHBGHHHHGGHBGHDGHHHHHHHGHHG5HHGHFHHHHHHHHHHGHHHHFGHGGGGHHGHHHHHHFHHCHHHHHHHFHHHHHHHHHEGDG3FGHHHHHHHHHDGA4FCHFHHHFHHDHEGHFHHHHHGHHHHHGBGFFHGGF<<?<<DGHHH1FGGHHHFG1FFGHHFHHHHHHFDGD<DGFBGHHHHFFHHHCGGHHHGHECCF.AD:
@M05620:45:000000000-G6HP7:1:1101:11154:5971 1:N:0:152
ATCTCTATCTCCTAAAAACCTGTTTAGATTTGGAGATAGACCTTCAGGTTTTTCATCATTTTCTGCATGAATTATACATTGACCACGTTCCAGCGTGGTCAGTTTGCAGCATTCTGTTATTTTGTTTGACAGAGTGTCTTGTTGAGAACATATGTAGGACATGATTTTTTCCTGCAACAGGGAAAATAAAGTATAAGTTTTAAAGATTTATTCTTTAATAAAGGATCTCAAAGCCAGCTTTAGAAAAAGGA
+
BBBBBFFFFFFFGGGFGGGGGGHHHHHHHHHHHFHFHBFDGHHHHFHHHHHGGHFHHHHHHHHHHHDGGFEHHHHHHHHHHHHHHHGHHHH5GGGGGGHHHHHHHHHHHHHHHHHHHHBGHHHHHHHHGHDH3FGHHHHHHHHHFHGEGHHHHHHHHHHHHHHDHHHHHGHHHGHHDGHHHFGHHF??FDGHHHDFGFGHHHFDGGHHHGHHHHHHGDDD00GFHHHHHHHFHHHBGEHHHHHFHCHFGGH
@M05620:45:000000000-G6HP7:1:1101:11125:5988 1:N:0:152
ATCTCTATCTCCTAAAAACCTGTTTAGATTTGGAGATAGACCTTCAGGTTTTTCATCATTTTCTGCATGAATTATACATTGACCACGTTCCAGCGTGGTCAGTTTGCAGCATTCTGTTATTTTGTTTGACAGAGTGTCTTGTTGAGAACATATGTAGGACATGATTTTTTCCTGCAACAGGGAAAATACAGTATAAGTTTTAAAGATTTATTCTTTAATAAAGGATCTCAAAGCCAGCTTTAGAAAAAGGA
+
CCCCCFFFFFFFGGGGGGGGGGHHHFHHHHHHHBHHHHHHHHHHHHHEHHHGGHHHHHHHHHHHHHHHHFHHHHHHHHHHHHHHHGGGHHHHHHGGGGHHBGHHHHHHHHHHHHHHHHHHHHHHHHHGFHGHGHHHHHHHHHHHHHGHH3GHHHHHHHHHFGHFHHHHHGHHHFH22@@CHEEF/0?F1<GHHGDGHHHHHGB1F1FGHEGHHHHHDGG0DDFFCGHHHBGGHHFFHGHHHHFEFFFGDDF
@M05620:45:000000000-G6HP7:1:1101:11143:5989 1:N:0:152
ATCTCTATCTCCTAAAAACCTGTTTAGATTTGGAGATAGACCTTCAGGTTTTTCATCATTTTCTGCATGAATTATACATTGACCACGTTCCAGCGTGGTCAGTTTGCAGCATTCTGTTATTTTGTTTGACAGAGTGTCTTGTTGAGAACATATGTAGGACATGATTTTTTCCTGCAACAGGGAAAATAAAGTATAAGTTTTAAAGATTTATTCTTTAATAAAGGATCTCAAAGCCAGCTTTAGAAAAAGGA
+
CDDDDFFFFFFFGGGGGGGGGGHHHHHHHHHHHHHHHHHHHHHHHHHHHHHGGHHHHHHHHIHHHHHHHGHHHHHHHHHHHHHHHHGHHHHHHHGGGGHHHHHHHHHHHHHHHHHHHHHHHHHHHHHHHHHHHHHHHHHHHHHHHHHHHFHHHHHHHHHHHHHHHHHHHGHHHHGHFGHHHGGHE0FDGHHHHGFHHHHHHHGDGDGHHHHHHHHHGHH0GFHFCGHHHHHHHHFHHGHHHHHGHHGHFGF
@M05620:45:000000000-G6HP7:1:1101:11158:6000 1:N:0:152
ATCTCTATCTCCTAAAAACCTGTTTAGATTTGGAGATAGACCTTCAGGTTTTTCATCATTTTCTGCATGAATTATACATTGACCACGTTCCAGCGTGGTCAGTTTGCAGCATTCTGTTATTTTGTTTGACAGAGTGTCTTGTTGAGAACATATGTAGGACATGATTTTTTCCTGCAACAGGGAAAATAAAGTATAAGTTTTAAAGATTTATTCTTTAATAAAGGATCTCAAAGCCAGCTTTAGCACAAGGA
+
BBBBBFFFFFFFGGGGGGGGGGHGHHHHHHHFFHHHGFDFHHHHHEHBGHHGGHHHHEHHHHHHDGDGFGHHHHHHHFHHHGGHEGAGHHHGHHGGGGHHHGHHH4GGFHHHHHHHHHGGGHHHHHHHHGHGHHHHHHHHHHHCHGAHH?GFHHHHHHHHHHHEHHHHHGGFHFHFHHFGE/CC/0?GHGHHHHG11FGHHHGHDDFGHFHHHHHHH0=DD0D<CDHHDGHHEFHHHGHHHFF0:0:C.EG
@M05620:45:000000000-G6HP7:1:1101:10259:6071 1:N:0:152
ATTCTATCTCCTAAAAACCTGTTTAGATTTGGAGATAGACCTTCAGGTTTTTCATCATTTTCTGCATGAATTATACATTGACCACGTTCCAGCGTGGTCAGTTTGCAGCATTCTGTTATTTTGTTTGACAGAGTGTCTTGTTGAGAACATATGTAGGACATGATTTTTTCCTGCAACAGGGAAAATAAAGTATAAGTTTTAAAGATTTATTCTTTAATAAAGGATCTCAAAGCCAGCTTTAGAAAAAGGAA
+
DDDDDFFFFFFFGGGGGGGGGGHHBGGHHHHHFHHHHHHHHHHHHHHHHHGGHHHHHHHHHHHIHHHHHHHHHHHHHHHHHHHHHGHHHHFHHGGGGHHHHHHHHHHHHHHHHHGHHHHHHHHHHHHHHHHHHHHHHHHHHHHHHHGHHHHHHHHHHHHHHHFHHHHHGHHHHHGHHHHHGGHHGGHHHHGHHDGGGHHHFGHHHHHHHHHHHHHHGDGGGGFHHHGHHHHHHHHGGHHHFHFHHHHG?GG
@M05620:45:000000000-G6HP7:1:1101:8332:6094 1:N:0:152
ATCTCTATCTCCTAAAAACCTGTTTAGATTTGGAGATAGACCTTCAGGTTTTTCATCATTTTCTGCATGAATTATACATTGACCACGTTCCAGCGTGGTCAGTTTGCAGCATTCTGTTATTTTGTTTGACAGAGTGTCTTGTTGAGAACATATGTAGGACATGATTTTTTCCTGCAACAGGGAAAATAAAGTATAAGTTTTAAAGATTTATTCTTTAATAAAGGATCTCAAAGCCAGCTTTAGAAAAAGGA
+
CCBCCFFFFFFFGGGGGGGGGGHHHHHHHHHHHHHHHHHHHHHHHHHHHHHGGHHHHHHHHHHHHHHHHHHHHHHHHHHHHHHHHHGHHHHHHHGGGGHHHHHHHHHHHHHHHHHHHHHHHHHHHHHHHHHHHHHHHHHHHHHHHHHHHHHHHHHHHHHHHHHHHHHHHGHHHHHHHHHHHGGGHHG1GGGHHHHHHHHHHHHHHHHHHHHHHHHHHHHHHHHHHHGHHHHGHHHHHGHHHHHGHHHHGGH
@M05620:45:000000000-G6HP7:1:1101:8343:6110 1:N:0:152
ATCTCTATCTCCTAAAAACCTGTTTAGATTTGGAGATAGACCTTCAGGTTTTTCATCATTTTCTGCATGAATTATACATTGACCACGTTCCAGCGTGGTCAGTTTGCAGCATTCTGTTATTTTGTTTGACAGAGTGTCTTGTTGAGAACATATGTAGGACATGATTTTTTCCTGCAACAGGGAAAATAAAGTATAAGTTTTAAAGATTTATTCTTTAATAAAGGATCTCAAAGCCAGCTTTAGAAAAAGGA
+
CDCCDFFFFFFFGGGGGGGGGGHHHHHHHHHHHHHHHHHHHHHHHHHHHHHGGHHHHHHHHHHHHHHHHHHHHHHHHHHHHHHHHHGHHHHHHHGGGGHHHHHHHHHHHHHHHHHHHHHHHHHHHHHHHHHHHHHHHHHHHHHHHHHHHHHHHHHHHHHHHHHHHHHHHGHHHHHHHHHHHGGHHHHHHHHHHHHHHHHHHHHHHHHHHHHHHHHHHHHHHHHHHHHHHHHHHHHHHGHHHHHHGHHHGGH
@M05620:45:000000000-G6HP7:1:1101:24980:6114 1:N:0:152
TACCTGTACTGGGGAAGCATCGCCATTCCTACCCTAAAGATCGGAAGAGCACACGTCTGAACTCCAGTCACGCACTACAATCTCGTATGCCGTCTTCTGCTTGAAAAAAAAAAATGTTATATTTTATGACATAATGTCTTGTTTAAAACCTACTTATGACCTGATCTTTCCCTGCAACCGGGAACATCAAGTATCAGTATTACAGATTTCTTCTTTCATCACTGATCTCAAAGCCAGCTTTAGAAAAATGA
+
BBBBBFFFFFFFGGGGGGFGGGFGAFHGHHFHHHHHHHHHHHHGGGGHHHHHHHGHHHGGHHHHHHGHHHHGHGGGHHHHHBGHH?EHHHHGGGHGHHHHGHGAGHHHGGGGD/0222222222@22>22<1<111<1<F1GF0111<<.0<0<11<1=F110<00<0G0<D00./0<.-----./090;0=F00;0909;00000;;;0;CF;;BFF90CB0000;;B00BB.AFAEBB9//;//...//
@M05620:45:000000000-G6HP7:1:1101:13073:6120 1:N:0:152
TACCTGTACTGGGGAAGCATTTGAATATCCCCCCATGGTGATGGGGACGGAGAACTGCTCCATAAACACAGGCAACGTGCCTAACTTTCCCGGGAAGATGAAGTCAAAGAGCGACCACAGCTCTTCGGAGGTTATTTTGCATCGGTGAGCCAGACAGAATGATCCGATGAGGGGTGCGAAACTATTTGAGGAAAGGAAGCACCTTTTTATTAAATTTACCTTTTAGCAATCGCCATTCCTACCCTAAAGAT
+
CCCCCFFFFFFFGGGGGGGGGGHHHHHHHHHGGGGHHHGHHHHHHGGGGGGGGHHHHHHHHHHHHHHHHHHHGHHHGHHHHHHHHHHHHHHGGGGGGHHHHHHHHHHHHHHHGGGGGHHHHHHHHHHGGGGEHHHHHHHHGHHGGGGGGFHHHHGHHHHHHHHHHHGGGHHHGGCEGGFGGGGFGGGGGGGFGFFGGFGGGGFFFFFFFFFFFFFFFFFFFFFFFFFFFFFFFFFEFFFFFFAFFFFFFFF
@M05620:45:000000000-G6HP7:1:1101:13056:6120 1:N:0:152
TACCTGTACTGGGGAAGCATTTGAATATCCCCCCATGGTGATGGGGACGGAGAACTGCTCCATAAACACAGGCAACGTGCCTAACTTTCCCGGGAAGATGAAGTCAAAGAGCGACCACAGCTCTTCGGAGGTTATTTTGCATCGGTGAGCCAGACAGAATGATCCGATGAGGGGTGCGAAACTATTTGAGGAAAGGAAGCACCTTTTTATTAAATTTACCTTTTAGCAATCGCCATTCCTACCCTAAAGAT
+
BAABBFFFFFBFGGCEEGGGGGG6EGFHHHHGGGGHHHHHGHHHGGGEGGCCGHHHHHHHHHHFHHHHHHHHGHHHCHGHHHFGHHHHHHGGGGGGGCGHHHBGFFHGHHHHGGGGGHHGHHHHHHHG<CDEHHHHHHHHHHHGGFD.>FGHHFFHHHHHHFHHHH.EGGHHGGFCGGE@@BGFGGGG0;CCF/;CFGGGGGFFFFFF.BFFBBFFFFFFFFFF99FFFFFEEFFAFFFFFFAFFFEB/BF
@M05620:45:000000000-G6HP7:1:1101:8688:6146 1:N:0:152
TACCTGTACTGGGGAAGCATTTGAATATCCCCCCATGGTGATGGGGACGGAGAACTGCTCCATAAACACAGGCAACGTGCCTAACTTTCCCGGGAAGATGAAGTCAAAGAGCGACCACAGCTCTTCGGAGGTTATTTTGCATCGGTGAGCCAGACAGAATGATCCGATGAGGGGTGCGAAACTATTTGAGGAAAGGAAGCACCTTTTTATTAAATTTACCTTTTAGCAATCGCCATTCCTACCCTAAAGAT
+
AAABAFFFFFFFGGGGGGGGGGHHHHHHHHGGFGGHHHHHHDGHGGEGGGGGGHHHGHHHGHHFHHHGHHHHGHHHGGHEHFGHHGHHGHHGGGGGGGGHGGHHHHGHHHFFEGGGGHHHGHGHFBGGA@FEHFGHHDHGBHHGGDGEFFFHHGGHHHEGGHHHFGEGGHFHGG:AADEA?AFCFGGGGGG0F/=FBBFEFFFFFFFFAFF://BFFFFFFFFFBBFB;BFEEF.;BFBFBFAFFFFFBBF
@M05620:45:000000000-G6HP7:1:1101:19917:6151 1:N:0:152
TACCTGTACTGGGGAAGCATTTGAATATCCCCCCATGGTGATGGGGACGGAGAACTGCTCCATAAACACAGGCAACGTGCCTAACTTTCCCGGGAAGATGAAGTCAAAGAGCGACCACAGCTCTTCGGCGGGTATGTTGCTTCGGTGCGCCAGACAGGATGATCCGATGAGGTGAGCGGAACTATTTGAGGTGAGGAAGCGCCTTTTTATTATATTTACCTTTTAGCATTCGCCATTCCTACCCTAACGTT
+
BBBBBFFFFFFFG?FEGGGGGGHAFGHHHHHGGGGHHHHHHHHHGGGGGGGGGHHHHHHHHHHHHHHHHHHHGHHHGHHHHHHHHHHHHHHGGGGGGHHHHHGHHGHHHHHHGGGGGHHHHH2G22<///---=0/=G000<0;...-;-..-.;//.;0//009CEGA0;//;099@---;/;B/9/B../.;AFFB.9-;-..///.BB///;F/;9;FF/9////////...9/;F///9;BF.....
@M05620:45:000000000-G6HP7:1:1101:19944:6153 1:N:0:152
TACCTGTACTGGGGAAGCATTTGAATATCCCCCCATGGTGATGGGGACGGAGAACTGCTCCATAAACACAGGCAACGTGCCTAACTTTCCCGGGAAGATGAAGTCAAAGAGCGACCACAGCTCTTCGGAGGTTATTTTGCATCGGTGAGCCAGACAGAATGATCCGATGAGGGGTGCGAAACTATTTGAGGAAAGGAAGCACCTTTTTATTAAATTTACCTTTTAGCAATCGCCATTCCTACCCTAAAGAT
+
CCCCCFFFFFFFGGGGGGGGGGHHHHHHHHHGGGGHHHHHHHHHHGGGGGGGGHHHHHHHHHHHHHHHHHHHGHHHGHHHHHHHHHHHHHHGGGEGGHHHHHHHHHHHHGHHGGGGGHHHHHHHHHHGGGGEHHHHHHHGDHHGGEGFHGHGHHGHHHHHHHHHHHGGGHHHGGEDGGDDGGGFFGGGGFGFFFFFFFFGGGFFFFFFFFFFBBFFFFFFFFFFFFFFFFFFFFFEFFFFFFFFFFFFFEF
@M05620:45:000000000-G6HP7:1:1101:15680:6164 1:N:0:152
AGATTACTGCAACAGTTCCCCCTGGACCTGGAAAAGTTTCTTGCCTGGCTTACAGAAGCTGAAACAACTGCCAATGTCCTACAGGATGCTACCCGTAAGGAAAGGCTCCTAGAAGACTCCAAGGGAGTAAAAGAGCTGATGAAACAATGGCAAGTAAGTCAGGCATTTCCGCTTTAGCACTCTTGTGGATCCAATTGAACAATTCTCAGCATTTGTACTTGTAACTGACAAGCCAGGGACAAAACAAAGAT
+
AAABBFFFFFFFGGGGGGGGGGGGHHHHHHHHHHHHGHHHHHHHHHHHHHHHHHHHHHHHHHHHHHHHHHHHHHHHHHHHHHHHHHHHHHHHHHGGGFGHGHCGHHHHGHHHHHHHHHHHHHHGE?EEGFGHHGHHHHHHHHHHHHHHHHHHGGHHHHHHHHGGHHHHHHGGGGGBGHHHHHHHHHHGHHHHHFHGHDGFHHHHHHHHHHHHHHHHHFHHHHHHHHHHGHGHHGFGEGGGGGGGGGGGGGG
@M05620:45:000000000-G6HP7:1:1101:19932:6166 1:N:0:152
TACCTGTACTGGGGAAGCATTTGAATATCCCCCCATGGTGATGGGGACGGAGAACTGCTCCATAAACACAGGCAACGTGCCTAACTTTCCCGGGAAGATGAAGTCAAAGAGCGACCACAGCTCTTCGGAGGTTATTTTGCATCGGTGAGCCAGACAGAATGATCCGATGAGGGGTGCGAAACTATTTGAGGAAAGGAAGCACCTTTTTATTAAATTTACCTTTTAGCAATCGCCATTCCTACCCTAAAGAT
+
BBBCCFFFFFFFGGGGGGGGGGHHHHHHHHHGGGGHHHHHHHHHGGGGGGGFGHHHHHHHHHHHHHHHHHHHGHHHGHHHHHHHHHHHHHHGGGCGGGHHHHHHHHHHHHHHGGGGGHHHHHHHHHHGGGGEHHHHHHHHGHHGGFGGHHHHHGGHHGHHGHHHHHGGGHHHGGADGGGGCGGGFGGGGGGGGGGGGGGGGGFFFFFFFFFFBFFFFFFFFFFFFFFFFFFFFFFFFFFFFFFFFFFFFFF
@M05620:45:000000000-G6HP7:1:1101:15664:6173 1:N:0:152
AGATTACTGCCACAGTTCCCCCTGGACCTGGAAAAGTTTCTTGCCTGGCTTACAGAAGCTGAAACAACTGCCAATGTCCTACAGGATGCTACCCGTAAGGAAAGGCTCCTAGAAGACTCCAAGGGAGTAAAAGAGCTGATGAAACAATGGCAAGTAAGTCAGGCATTTCCGCTTTAGCACTCTTGTGGATCCAATTGAACAATTCTCAGCATTTGTACTTGTAACTGACAAGCCAGGGACAAAACAAAGAT
+
AAAABFFFFF4CGGGGGGGGGGGDHHHHHHHHHHHHHHHHHHHHHHHHHHHHHHHHHHHHHHHHHHHHHHHHFHHHHHHHHHHFHHHHHHHHHHGGGDGHGC?GHHHHGHHHHHHHHHHHGHHGGFGFHHHHHFHHHHHHHHHGHHHHHHHHFGHHHHHHHHHHGHHHHHGGGGGGFHHHHHHHHHHGHHHHG0GHHDDFFGHHHHHFHHHHHHHHHFHHHFHHHHHEFHHHHGGGGGGGGGGGGGGGGGG
@M05620:45:000000000-G6HP7:1:1101:14063:6184 1:N:0:152
CATCCTGACCCTGAAGTACCCCGGCTTGATTTCTGACATTAGATCGGAAGAGCACACGTCTGAACTCCAGTCACGCACTACAATCTCGTATGCCGTCTTCTGCTTGAAAAAAAAAAAACCACGAGAGTCACAGATCTCATTACCCCATTTCAAGTAACTCAGTCATTTCCTCTTTCGCCCTCTTTCTGCTCCACTTGAACCCTTCTCATCATTTGTCCTTGTAACTGACAAGCCAGTCACCCCACAACTCT
+
CCCCCFFFFFFFGGGGGGGGGGGGGGGGHHHHHGHHHHHHGHHHHHGGGGGHHHHHHGHHHGHHHHHHHHHHHHGHGGGGHHHHFFGHFEHHHHGGGHGHGHHHHHFGHHH@ECDC//////////-<1>1<11>>111<>1<0=..<00D000=000<=::0;000;CB<;CCC0.:..9CBF000000;;/FBF000:;.CBBBBF0;;0;/:;/B::/:/9:;///;/A?E/99//;/.-..9A.//9
@M05620:45:000000000-G6HP7:1:1101:15678:6185 1:N:0:152
AGATTACTGCAACAGTTCCCCCTGGACCTGGAAAAGTTTCTTGCCTGGCTTACAGAAGCTGAAACAACTGCCAATGTCCTACAGGATGCTACCCGTAAGGAAAGGCTCCTAGAAGACTCCAAGGGAGTAAAAGAGCTGATGAAACAATGGCAAGTAAGTCAGGCATTTCCGCTTTAGCACTCTTGTGGATCCAATTGAACAATTCTCAGCATTTGTACTTGTAACTGACAAGCCAGGGACAAAACAAAGAT
+
BBBBBFFFFFDFGGGGGGGGGGGGHHHHHHHHGHHHHHHHHHHHHHHHHHHHHHHHHHHHHHHHHHHHHHHHHHHHHHHHHHHHHHHHHHFHHHGFEFHGHHEGHHHHGHHHHHHHHHHHHHHGGFFGHFHHHGHHHHHHHHHHHHHHHHHGHGHHHHHHHHGHHHHHHHGGGGGHHHHHHHHHHGHGHHHHGHHHGDFFHHHHHHHHHHHHHHHHHGHHHHHHHHHHHHHHGGGGGGGGGGGGGGGGFGF
@M05620:45:000000000-G6HP7:1:1101:16219:6207 1:N:0:152
CATCCTGACCCTGAAGTACCCCCGGCTTGATTTCTGACATTAGATCGGAAGAGCACACGTCTGAACTCCAGTCACGCACTACAATCTCGTATGCCGTCTTCTGCTTGAAAAAAAAAACATACATCTTCAATCAGCCCCTTTATCCCCCCTCACAACCCTACTCACACATCCTCTTTACCCCCACCTACGTTCTCCAGTCTACCCTCTTTCTCCCCCGCACGCCTGTCTCCATCTCTCCTTCTCACGCTCTC
+
BBABBFFFFFFFGGGGGGGGGGG??ECFGGHHHHFHHHHFHFHFHHHEGGG1FFGFHHGGHFFHHHHHHHHGGHGEHGGGGHFFGFEFGE?FGHHGGGAFGH4EGHHGEGEB<>BB>/?222221?111111111<//.011111<..--<.<0<..:./:0:0:0:.00/00000090/.--...//..9/.900/;00000./..//::///.9-----99../////////////9///B//.9...9
@M05620:45:000000000-G6HP7:1:1101:11079:6228 1:N:0:152
CATCCTGACCCTGAAGTACCCCGGCTTGATTTCTGACATTAGATCGGAAGAGCACACGTCTGAACTCCAGTCACGCACTACAATCTCGTATGCCGTCTTCTGCTTGAAAAAAAAAAAAAAAAAAAAAAGGCAAAATAAAATAAATAACTCAGAATCAATAAATCAAAAAAAGCAGACACATATTTGACCGAACACGAAGAGGCCCAACACTATCCACCATCCAACCGCTTGTCACCTCAAACCTCTCCATC
+
BBCCDFFFFFFFGGGGGFGGGGGGGGGGHHHHHHHGHHHHGHHHHHGGGGHHHHHHHGGHHGHHHHHHHHHHHHGHGGGHHHGHFHHHGGHHHHGGGHGHHHHHHHHHFHHEEFGCB</>-------<......<0:1111011<11<11<0:1111<1101110000<--..0//.///001111110-----<.-..........9.90/:1/10..00.0<0.---.<.01100.:000.//0//111
@M05620:45:000000000-G6HP7:1:1101:13760:6241 1:N:0:152
ATCTCTATCTCCTAAAAACCTGTTTAGATTTGGAGATAGACCTTCAGGTTTTTCATCATTTTCTGCATGAATTATACATTGACCACGTTCCAGCGTGGTCAGTTTGCAGCATTCTGTTATTTTGTTTGACAGAGTGTCTTGTTGAGAACATATGTAGGACATGATTTTTTCCTGCAACAGGGAAAATAAAGTATAAGTTTTAAAGATTTATTCTTTAATAAAGGATCTCAAAGCCAGTTTTAGAAAAAGGA
+
CCCCCFFFFFFFGGGGGGGGGGHHHHHHHHHHHHHHHHHGHHHHHHHHHHHGGHHHHHHHHHIIIHHHHHHHHHHHHHHHHHHHHHGHHHHHHHGGGGHHHHHHHHHHHHHHHHHHHHHHHHHHHHHHHHHHHHHHHHHHHHHHHHGHHHHHHHHHHHHHHHHHHHHHHGHHHHHHHHHHHGGHHHHHGHHHHHHHGFGHHHGHHHHHHHHHHHHHHHHHHHGHHHHHHHHHHHHHGHHHHHHFGHHHGCG
@M05620:45:000000000-G6HP7:1:1101:13763:6258 1:N:0:152
ATCTCTATCTCCTAAAAACCTGTTTAGATTTGGAGATAGACCTTCAGGTTTTTCATCATTTTCTGCATGAATTATACATTGACCACGTTCCAGCGTGGTCAGTTTGCAGCATTCTGTTATTTTGTTTGACAGAGTGTCTTGTTGAGAACATATGTAGGACATGATTTTTTCCTGCAACAGGGAAAATAAAGTATAAGTTTTAAAGATTTATTCTTTAATAAAGGATCTCAAAGCCAGTTTTAGAAAAAGGA
+
BBCCBFFFFFFFGGGGGGGGGGGGHHHHHHHHHHHGHHHHHHHHHHHHHHHGGHHHHHIHHHIIHHHHHGFHHHHHHHHHGHHHHHGHHHHHGHGGGGHHGHGHHHHHHHHHHHHHHHHHHHHHGHHHHHHHHHHHHHHHHHHHHHHGHHHHHHHHHHHHHHHHHHHHFGHHHHHGHHHHHGGHHGHHHHHHHEHGHGHHHHHHHHHHHHHHHHHHHHHHHGHGHHHHHHHHHHHHGGHHHHGFGHHHGGH
@M05620:45:000000000-G6HP7:1:1101:6099:6265 1:N:0:152
TACCTGTACTGGGGAAGCATTTGAATATCCCCCCATGGTGATGGGGACGGAGAACTGCTCCATAAACACAGGCAACGTGCCTAACTTTCCCGGGAAGATGAAGTCAAAGAGCGACCACAGCTCTTCGGAGGTTATTTTGCATCGGTGAGCCAGACAGAATGATCCGATGAGGGGTGCGAAACTATTTGAGGAAAGGAAGCACCTTTTTATTAAATTTACCTTTTAGCAATCGCCATTCCTACCCTAAAGAT
+
AAAABFFFFFFFCAFAEGGFGGGHHBG5FHHGGGGHHHBG5GGCH2AE0A?EEGHHHHHFGCHHHHHHFCEHGEFHEFGHEFDFGGHHGFHEE///E0FGFBGFGGFHHHGHGGGGGHGHGGHFHFHGCGG/?FGHHHDDGFFFDCDAFGHFHFGHHFEHGGHHGGGCFFHECGGGGGBGBGGFBCFGBABBBF9;//9CB9EEFFFFFFFFFBFFFFBFFFFFFBBBF9FFFF?EFF/9B/F.;FFB/B9
@M05620:45:000000000-G6HP7:1:1101:22455:6271 1:N:0:152
ATCTCTATCTCCTAAAAACCTGTTTAGATTTGGAGATAGACCTTCAGGTTTTTCATCATTTTCTGCATGAATTATACATTGACCACGTTCCAGCGTGGTCAGTTTGCAGCATTCTGTTATTTTGTTTGACAGAGTGTCTTGTTGAGAACATATGTAGGACATGATTTTTTCCTGCAACAGGGAAAATAAAGTATAAGTTTTAAAGATTTATTCTTTAATAAAGGATCTCAAAGCCAGCTTTAGAAAAAGGA
+
CCCDDFFFFFFFGGGGGGGGGGHHHHHHHHHHHHHHHHHHHHHHHHHHHHHGGHHHHHHHHHHHIHHHHHHHHHHHHHHHHGHHHHGHHHHHHHGGGGHHHHHHHHHHHHHHHHHHHHHHHHHHHHHHHHHHHHHHHHHHHHHHHHHHHHHHHHHHHHHHHHHHHHHHHGHHHHHHFHHHHGGHHHGGHHHHHHHHHHHHHHHHHHHHHHHHHHHHHHHHHHHHHHGHHHHHHHHHHGHHHHHHHHHHGGH
@M05620:45:000000000-G6HP7:1:1101:6081:6273 1:N:0:152
TACCTGTACTGGGGAAGCATTTGAATATCCCCCCATGGTGATGGGGACGGAGAACTGCTCCATAAACACAGGCAACGTGCCTAACTTTCCCGGGAAGATGAAGTCAAAGAGCGACCACAGCTCTTCGGAGGTTATTTTGCATCGGTGAGCCAGACAGAATGATCCGATGAGGGGTGCGAAACTATTTGAGGAAAGGAAGCACCTTTTTATTAAATTTACCTTTTAGCAATCGCCATTCCTACCCTAAAGAT
+
CCCCCFFFFFFFGGGGGGGGGGHFBFGFHHHGGGGHHHGHHHHHHGFGGGGGGHHHHHHHHHHHHHHHHHHHGHHHGHHHHHHHHHHHHHHGGGGGGGHHGHHHHHHHHHHHGGGGGHHHHHHHHHHGGGGCGGHHHHHH1FHGGEFFHHHHHHGHHHHHHHHHHHGGGHHHGGCEEGGAGGGGGGGGGGGBFGFFEFFGGGFFFFFFFFFFFFFFFFFFFFFFFFFEFFFFFFFFFFFFFFFFFFFFFFF
@M05620:45:000000000-G6HP7:1:1101:20303:6290 1:N:0:152
TACCTGTACTGGGGAAGCATTTGAATATCCCCCCATGGTGATGGGGACGGAGAACTGCTCCATAAACACAGGCAACGTGCCTAACTTTCCCGGGAAGATGAAGTCAAAGAGCGACCACAGCTCTTCGGAGGTTATTTTGCATCGGTGAGCCAGACAGAATGATCCGATGAGGGGTGCGAAACTATTTGATGAAAGGAAGCACCTTTTTATTAAATTTACCTTTTAGCAATCGCCATTCCTACCCTAAAGAT
+
CDCCDFFFFFFFGGGGGGGGGGHHHHHHHHHGGGGHHHGHHHHHGGGGGGGGGHHHHHHHHHHHHHHHHHHHGHHHGHHHHHHHHHHHHHHGGGGGGHHHGHHHHHHHHHHHGGGGGHHHHHHHHHHGGGGCHHHHHHHGHHHGGFGGHGHHHHGHHHHHHHHHHHGGGHHHGGEFGGGGGGGGGHHHGGHGGGGGGGGGGGGGFFFFFFFFFFFFFFFFFFFFFFHFFFFFFFFEFFFFFFFFFFFFFFF
@M05620:45:000000000-G6HP7:1:1101:20287:6302 1:N:0:152
TACCTGTACTGGGGAAGCATTTGAATATCCCCCCATGGTGATGGGGACGGAGAACTGCTCCATAAACACAGGCAACGTGCCTAACTTTCCCGGGAAGATGAAGTCAAAGAGCGACCACAGCTCTTCGGAGGTTATTTTGCATCGGTGAGCCAGACAGAATGATCCGATGAGGGGTGCGAAACTATTTGATGAAAGGAAGCACCTTTTTATTAAATTTACCTTTTAGCAATCGCCATTCCTACCCTAAAGAT
+
AABCCFFFFFFFGGGGEGGGGGHHHHHHHHHGGGGHHHGHHHHGGGGGGGGGGHHHHHHHHHHFGHHHHHHHGFGHEGFHHHHHHHHHHHHGGGFGGHHHGGGHHGHHHHHHGGGGGHHHHHHHHHHGDGG?GGHHHHHHFHHGGDEFHHHFHGGCGFHGHHHHHHFGGHHHGGACGGEGGFFGGGGGGGGFB;CFFFFGGGGGFFFFFFFFFFFFFFFFFFFFFFFFFFFFFFFFFFFFFFFFFFFFFFF
@M05620:45:000000000-G6HP7:1:1101:24099:6321 1:N:0:152
CATCCTGACCCTGAAGTACCCCGGCTTGATTTCTGACATTAGATCGGAAGAGCACACGTCTGAACTCCAGTCACGCACTACAATCTCGTATGCCGTCTTCTGCTTGAAAAAAAAAAAAACACACTCTCCAAACCAACAATTACCCAACATCCATACATTCCCTCAATACCACTCTATTCCACCCAATCATCCCCTTCTCCTCATCTCGCCTTCTCCCTTCCCCTCCCCGCCTCCCCCAACACACTTCCTCT
+
AAABAFFFFFFFGGGGGGGGGGGGGGGEFHHHHHHFHHHHFHGHHHGGGGGGHHHHHGBGHFHHHFHHHHGHHHGHGGGGHHHHFFDGFAGHHHGGGHGHHHHHGFFHHFHGGGGF</<//0//0<110111....>.<00000/0.../<<000/:0;0:00;.000/00;:900000000..:.:/00;0..9./0;00;00000..;.;///;;./9/.....9.9--..9;..-9....9//;//;/
@M05620:45:000000000-G6HP7:1:1101:21023:6327 1:N:0:152
TACCTGTACTGGGGAAGCATTTGAATATCCCCCCATGGTGATGGGGACGGAGAACTGCTCCATAAACACAGGCAACGTGCCTAACTTTCCCGGGAAGATGAAGTCAAAGAGCGACCACAGCTCTTCGGAGGTTATTTTGCATCGGTGCGCCAGACAGAATGATCCGATGAGGGGTGCGAAACTATTTGAGGAAAGGAAGCACCTTTTTATTAAATTTACCTTTTAGCAATCGCCATTCCTACCCTAAGATC
+
BBBBBFFFFFBFCEGGFGFGFFG6FGHHHHGGGGGHHHGCDGFH2EEEEGGGCHHHGHHHHHHHF5F5FC?GFGEH?GEGHHBFHGHFHHHC@E?EAGGHDGFHH4D4E30GEGGG@GCGGHHHHHHGEGGGFFGHHHHHEDFDGGG-><D.C.CCFG/GHHHHHF:E?GFCFG9:EB?@-ABFGGGF0CF;B/.9BBFF/BEFFFFF.BF///;FBFFFFFFFFBFF/:F.EF?AFFFF/;AFFF.BFF/
@M05620:45:000000000-G6HP7:1:1101:25283:6328 1:N:0:152
ATCTCTATCTCCTAAAAACCTGTTTAGATTTGGAGATAGACCTTCAGGTTTTTCATCATTTTCTGCATGAATTATACATTGACCACGTTCCAGCGTGGTCAGTTTGCAGCATTCTGTTATTTTGTTTGACAGAGTGTCTTGTTGAGAACATATGTAGGACATGATTTTTTCCTGCAACAGGGAAAATAAAGTATAAGTTTTAAAGATTTATTCTTTAATAAAGGATCTCAAAGCCAGCTTTAGAAAAAGGA
+
CCCCCFFFFFFFGGGGGGGGGGHHHHHHHHHHHHHHHHHHHHHHHHHHHHHGGHHHHHHHHHHHHHHHHHHHHHHFHHHHHHHHHHGHHHHHHHGGGGHHHHHHHHHHHHHHHHHHHHHHHHHHHHHHHHHHHHHHHHHHHHHHHHHHHHHHHHHHHHHHHHHHHHHHHGHHHHHHHHHHHGGHHHGHHHHHHHHHHHHHHHHHHHHHHHHHHHHHHHHHHHHHFHHHHHHHHHHHHGHHHHHHGHHHGGH
@M05620:45:000000000-G6HP7:1:1101:17686:6331 1:N:0:152
ATCTCTATCTCCTAAAAACCTGTTTAGATTTGGAGATAGACCTTCAGGTTTTTCATCATTTTCTGCATGAATTATACATTGACCACGTTCCAGCGTGGTCAGTTTGCAGCATTCTGTTATTTTGTTTGACAGAGTGTCTTGTTGAGAACATATGTAGGACATGATTTTTTCCTGCAACAGGGAAAATAAAGTATAAGTTTTAAAGATTTATTCTTTAATAAAGGATCTCAAAGCCAGCTTTAGAAAAAGGA
+
CDDDDFFFFFFFGGGGGGGGGGHHHHHHHHHHHHHHHHHHHHHHHHHHHHHGGHHHHHHHHHHHHHHHHHHHHHHHHHHHHHHHHHGHHHHHHHGGGGHHHHHHHHHHHHHHHHHHHHHHHHHHHHHHHHHHHHHHHHHHHHHHHHHHHHHHHHHHHHHHHHHHHHHHHGHHHHHHHHHHHGGHHHHHGHHHHHHHHHHHFHGHHHHHHHHHHHHHHHHHHHHHGHHHHHHHHHHHHGHHHHGGHHHGGGG
@M05620:45:000000000-G6HP7:1:1101:25297:6343 1:N:0:152
ATCTCTATCTCCTAAAAACCTGTTTAGATTTGGAGATAGACCTTCAGGTTTTTCATCATTTTCTGCATGAATTATACATTGACCACGTTCCAGCGTGGTCAGTTTGCAGCATTCTGTTATTTTGTTTGACAGAGTGTCTTGTTGAGAACATATGTAGGACATGATTTTTTCCTGCAACAGGGAAAATAAAGTATAAGTTTTAAAGATTTATTCTTTAATAAAGGATCTCAAAGCCAGCTTTAGAAAAAGGA
+
CCCCDFFFFFFFGGGGGGGGGGHHHHHHHHHHHHHHHHHFHHHHHHHHHHHGGHHHHIIHHHIIIHHHHHHHHHHHHHHHHHHHHHGHHHHHHHGGGGHHHHHHHHHHHHHHHHHHHHHHHHHHHHHHHHHHHHHHHHHHHHHHHHHHHHHHHHHHHHHHHHHHHHHHHGHHHHHHHHHHHGGHHHHHHHHHHHHHHHHHHHHGHHGHHHHHHHHHHHHHHHHHFHHHHHHHHHHHHGHHHFHFCGHFGGF
@M05620:45:000000000-G6HP7:1:1101:21039:6351 1:N:0:152
TACCTGTACTGGGGAAGCATTTGAATATCCCCCCATGGTGATGGGGACGGAGAACTGCTCCATAAACACAGGCAACGTGCCTAACTTTCCCGGGAAGATGAAGTCAAAGAGCGACCACAGCTCTTCGGAGGTTATTTTGCATCGGTGAGCCAGACAGAATGATCCGATGAGGGGTGCGAAACTATTTGAGGAAAGGAAGCACCTTTTTATTAAATTTACCTTTTAGCAATCGCCATTCCTACCCTAAGATC
+
BBBBBFFFFFFFGGGFGGGGGGHHHFHHHHHGGGGHHHGGHHHHGGGGGGGGGHHHHHHHHHHHHHHHHGHHGHHHEHGHHHHFHHHHHHHGGGEEGHHHFHHHHGHHGHHHFGGGGHHHHHHHHHHGGGGEHFHHHHHHHHHGGGGGHFHHH.CHHHGHHHHHHHFGGHHHGGGGGGEDGGGGGGGGGGGFF/FGBFFFGGFFFFFFFFFFFFFFFFFFFFFFFFFFFFFFFFFEFFBFBFFFFFBFFFF
@M05620:45:000000000-G6HP7:1:1101:17683:6351 1:N:0:152
ATCTCTATCTCCTAAAAACCTGTTTAGATTTGGAGATAGACCTTCAGGTTTTTCATCATTTTCTGCATGAATTATACATTGACCACGTTCCAGCGTGGTCAGTTTGCAGCATTCTGTTATTTTGTTTGACAGAGTGTCTTGTTGAGAACATATGTAGGACATGATTTTTTCCTGCAACAGGGAAAATAAAGTATAAGTTTTAAAGATTTATTCTTTAATAAAGGATCTCAAAGCCAGCTTTAGAAAAAGGA
+
ABBCCFFFFFFFGGGGGGGGGGGHHHHHHHHHHHHGHHHHHHHHHHHHHHHGGHHHHHHHHHHHHHHHHHHHHHHHHHHHHHHHHHGHHHHHHHGGGGHHHHHHHHHHHHHHHHHHHHHHHHHHHHHHHHGHHHGHHHHHHHHHHHHHHHHHHHHHHHHHHHHHHHHHHGHHHHHHHHHHHGGHHHHHHHHHHHHHHGHHHHHHHHHHHHHHHHHHHHHHHHHHHHGHFHHHHHHHHGHHHHHHHHHHGGH
@M05620:45:000000000-G6HP7:1:1101:21015:6357 1:N:0:152
TACCTGTACTGGGGAAGCATTTGAATATCCCCCCATGGTGATGGGGACGGAGAACTGCTCCATAAACACAGGCAACGTGCCTAACTTTCCCGGGAAGATGAAGTCAAAGAGCGACCACAGCTCTTCGGAGGTTATTTTGCATCGGTGAGCCAGACAGAATGATCCGATGAGGGGTGCGAAACTATTTGAGGAAAGGAAGCACCTTTTTATTAAATTTACCTTTTAGCAATCGCCATTCCTACCCTAAGATC
+
CCCCCFFFFFFFGGGGGGGGGGHHHHHHHHHGGGGHHHGHHHHHHGGGGGGGGHHHHHHHHHHHGHHHHHHHGHHHGHHHHHHHHHHHHHHGGGEGGHHHHHHHHHHHHHHHGGGGGHHHHHHHHHHGGGGEHHHHHHHHGHHGGEGGHHHHHHGHHHHHHHHHHHGGGHHHGGCEGGGGGGGGGGGGGGGFFFFFGGGGGGFFFFFFFFFFBFFFFFFFFFFFFFFFFFFFFFFFFFFFFFFFFFFFFFF
@M05620:45:000000000-G6HP7:1:1101:6378:6359 1:N:0:152
ATCTCTATCTCCTAAAAACCTGTTTAGATTTGGAGATAGACCTTCAGGTTTTTCATCATTTTCTGCATGAATTATACATTGACCACGTTCCAGCGTGGTCAGTTTGCAGCATTCTGTTATTTTGTTTGACAGAGTGTCTTGTTGAGAACATATGTAGGACATGATTTTTTCCTGCAACAGGGAAAATAAAGTATAAGTTTTAAAGATTTATTCTTTAATAAAGGATCTCAAAGCCAGCTTTAGAAAAAGGA
+
BBBBBFFFFFFFEGFGGFEGFEGHHHGFGHHGHHHGHFG5BAGGHFHHFGHFEHHHHFGHHHHFFGHBHFGGFHHHFEGHHHHFHHGHFEEFEHGGGGHHHHGHHFFGFFGFFHHHEGFGHFHHHFHGHHGHHHHHHHHHHGHF?GHFHH3GFHHHHHFHHHHFHHHHD@FHHH2GGHHFH//0?FGFH1?<FGDDGFFFFHFDG1<DGHHHHHHHHEGGG00GGGHGHHHGDHAGGGHCFHFHGHHHGGH
@M05620:45:000000000-G6HP7:1:1101:21342:6361 1:N:0:152
AGATTACTGAACAGTTCCCCCTGGACCTGGAAAAGTTTCTTGCCTGGCTTACAGAAGCTGAAACAACTGCCAATGTCCTACAGGATGCTACCCGTAAGGAAAGGCTCCTAGAAGACTCCAAGGGAGTAAAAGAGCTGATGAAACAATGGCAAGTAAGTCAGGCATTTCCGCTTTAGCACTCTTGTGGATCCAATTGAACAATTCTCAGCATTTGTACTTGTAACTGACAAGCCAGGGACAAAACAAAGATC
+
CBCCCFFFFFFFGGGGGGGGGGGHBGHHHHHHGHHHHHHHHHHHHHHHHHHHHHHHHHHHHHHHHHHGHHHHGHHHHHHHHHHHHHHGHHHHHGGGFGHHHHHHHHHGHGHGEGHHHHHHGGFGGGEGHHHHGHHHHGHHHHHHGHHHHHHHGHHHHHHHHHHHHHHHHGGGGGHHHHHHHHHHGHFHHHHHHHHFGFHHGHHGHHHHHHHGHHHHFGHHGGHGHHFHHHHHGHGGGGGG.FGGGGGGGGF
@M05620:45:000000000-G6HP7:1:1101:13641:6364 1:N:0:152
ATCTCTATCTCCTAAAAACCTGTTTAGATTTGGAGATAGACCTTCAGGTTTTTCATCATTTTCTGCATGAATTATACATTGACCACGTTCCAGCGTGGTCAGTTTGCAGCATTCTGTTATTTTGTTTGACAGAGTGTCTTGTTGAGAACATATGTAGGACATGATTTTTTCCTGCAACAGGGAAAATAAAGTATAAGTTTTAAAGATTTATTCTTTAATAAAGGATCTCAAAGCCAGCTTTAGAAAAAGGA
+
CCCCDFFFFFFFGGGGGGGGGGHHHHHHHHHHHHHHHHHHHHHHHHHHHHHGGHHHHHIHHHIHHHHHHHHHHHHHHHHHHHHHHHGHHHHHHHGGGGHHHHHHHHHHHHHHHHHHHHHHHHHHHHHHHHHHHHHHHHHHHHHHHHHHHHHHHHHHHHHHHHHHHHHHHGHHHHHHHHHHHGGHHHHHHHHHHHHHHHHHHHHHHHHHHHHHHHHHHHHHHHGHHHGHHGHHHHHHHGHHHHHGGHHHGGG
@M05620:45:000000000-G6HP7:1:1101:8029:6367 1:N:0:152
ATCTCTATCTCCTAAAAACCTGTTTAGATTTGGAGATAGACCTTCAGGTTTTTCATCATTTTCTGCATGAATTATACATTGACCACGTTCCAGCGTGGTCAGTTTGCAGCATTCTGTTATTTTGTTTGACAGAGTGTCTTGTTGAGAACATATGTAGGACATGATTTTTTCCTGCAACAGGGAAAATAAAGTATAAGTTTTAAAGATTTATTCTTTAATAAAGGATCTCAAAGCCAGCTTTAGAAAAAGGA
+
CCCCCFFFFFFFGGGGGGGGGGHHHHHHHHHHHHHHHHHHHHHHHHHHHHHGGHHHHHIHHHIIHHHHHGHHHHHHHHHHHHHHHHGHHHHHHHGGGGHHHHHHHHHHHHHHHHHHHHHHHHHHHHHHHHHHHHGHHHHHHHHHHHHHHHHHHHHHHHHHHHHHHHHHHGHHHHHHHHHHHGGHHHHHGHHHHHHHHGHHHHGHGHHHHHHHHHHHHHHHHGHHHHHHHGHHHHHHHGHHHHHHFHHHGGH
@M05620:45:000000000-G6HP7:1:1101:6539:6396 1:N:0:152
CATCCTGACCCTGAAGTACCCCGGCTTGATTTCTGACATTAGATCGGAAGAGCACACGTCTGAACTCCAGTCACGCACTACAATCTCGTATGCCGTCTTCTGCTTGAAAAAAAAAAAACTTTTTTATGACCGTTTGCCTTGTTGCGTCCATCTTTCGGCCCTATTTTTTTCCTGCAACCTTACCACTCACGTCTACTTTATGAATATGTATTCTTTACTACCGCATCTCACCTCCAGCTTTCTCCGCCGTC
+
BBBBBFFFFFFFGGGGGGGGGGG2EFGGHHHHHHHHHHHHHH5GHHGGGGF1FCGFHGHHHEGFHGHHHHHHGHFHGGGHHHFFHDGFFGHGHHGGGHGHHGFHH3CGFBFCECG@///<1111//11111-.>0.11=1/0=.<<<--.000000.--:-.:0;000-9/0;09/C0.;00//09//;9A..../;B/;;/F/////;/;//9////;//.---9-//9;A/.9.///:/9//9..99-;
@M05620:45:000000000-G6HP7:1:1101:17609:6455 1:N:0:152
CATCCTGACCCTGAAGTACCCGGCTTGATTTCTGACATTAGATCGGAAGAGCACACGTCTGAACTCCAGTCACGCACTACAATCTCGTATGCCGTCTTCTGCTTGAAAAAAAAAAAAACAGCATAGAAACTTGAAATATAGCATTTTCAAAGCAACTCTGAACAGTAGAAAGCTTTTAACGTGTGGGTGATGTGTTATGACGCATTGACTATTGGGATGTAAATTGCTCATATGTTGTTAGGTTTCCTTAT
+
CBCCCFFFFFFFGGGGGGGGGGGGGGGHHHHHHHHHHHHHHHHHHGGGGGHHHHHHGHHHGHHHHHHHHHHGHGHGGGHHBHHFGHHGGHHHHGFGHGHHHHHHHHHFGHGFEDC/////0001?1111011>1111<=111<11111000<<0/./00=0000/000:0;0/000;00;././...9:.00;00/00000..-..000000000..0.000000000000000090/.00/000090000
@M05620:45:000000000-G6HP7:1:1101:18295:6456 1:N:0:152
TACCTGTACTGGGGAAGCATTTGAATATCCCCCCATGGTGATGGGGACGGAGAACTGCTCCATAAACACAGGCAACGTGCCTAACTTTCCCGGGAAGATGAAGTCAAAGAGCGACCACAGCTCTTCGGAGGTTATTTTGCATCGGTGAGCCAGACAGAATGATCCGATGAGGGGTGCGAAACTATTTGAGGAAAGGAAGCACCTTTTTATTAAATTTACCTTTTAGCAATCGCCATTCCTACCCTAAAGAT
+
BBBBBFFFFFFFGGGEGGGGGGHHHHHHHHHGGGGHGHGGGGHHHGGGGGGGGHHHHHHHHGHHHHHHHHHHGHHHGHHGHHHHHHHHHHHGGGEGGHHHGHHGHHHHHHHHGGGGGHGHHHHHFHHGGDGCHHHHHHHHEHHGGCEFHHHGHHGFGHHHHHHHHHGGGHHHGGEFGGGGGGGGGGGGGGGFFBFFGEFFFFFFFFFFFFFFFFFFFFBFFFFFFFFFBFFFFFFFFFFFFFFFFFFFBFB
@M05620:45:000000000-G6HP7:1:1101:9469:6468 1:N:0:152
ATCTCTATCTCCTAAAAACCTGTTTAGATTTGGAGATAGACCTTCAGGTTTTTCATCATTTTCTGCATGAATTATACATTGACCACGTTCCAGCGTGGTCAGTTTGCAGCATTCTGTTATTTTGTTTGACAGAGTGTCTTGTTGAGAACATATGTAGGACATGATTTTTTCCTGCAACAGGGAAAATAAAGTATAAGTTTTAAAGATTTATTCTTTAATAAAGGATCTCAAAGCCAGCTTTAGAAAAAGGA
+
BCCCCFFFFFFFGGGGGGGGGGHHHGHHHHHHHHHHHHHFHHHHHHHHHHHGGHGHHHHHHHHIIHHHHHHHHHHHHHHHHHHHHHGHHHHHHHGGGGHHHHHHHHHHHHHHHHHHHHHHHHHHHHHHHHHHHHHHHHHHHHHHHHHDHHHHHHHHHHGHHHHHHHHHHGHHHHHHHHHHHGGHHFGHGHHHHHHHHHHHHHHHHHHHHGHHHHHHHHHHHGHHHHHHHGHHHHHHHGHHHHHGHHHHGGH
@M05620:45:000000000-G6HP7:1:1101:22508:6476 1:N:0:152
ATCTCTATCTCCTAAAAACCTGTTTAGATTTGGAGATAGACCTTCAGGTTTTTCATCATTTTCTGCATGAATTATACATTGACCACGTTCCAGCGTGGTCAGTTTGCAGCATTCTGTTATTTTGTTTGACAGAGTGTCTTGTTGAGAACATATGTAGGACATGATTTTTTCCTGCAACAGGGAAAATAAAGTATAAGTTTTAAAGATTTATTCTTTAATAAAGGATCTCAAAGCCAGCTTTAGAAAAAGGA
+
CDDDDFFFFFFFGGGGGGGGGGHHHHHHHHHHHHHHHHHHHHHHHHHHHHHGGHHHHHHIHHHIIHHHHHHHHHHHHHHHHHHHHHGHHHHHHHGGGGHHHHHHHHHHHHHHHHHHHHHHHHHHHHHHHHHHHHHHHHHHHHHHHHHHHHHHHHHHHHHHHHHHHHHHHGHHHHHHHHHHHGGHHHHHHHHHHHHHHHHHHHGHHHHHHHHHHHHHHHHHHHHHHHHHHGHHHHHHHGHHHHHFFHHHGGH
@M05620:45:000000000-G6HP7:1:1101:18486:6477 1:N:0:152
CATCCTGACCCTGAAGTACCCCGGCTTGATTTCTGACATTAGATCGGAAGAGCACACGTCTGAACTCCAGTCACGCACTACAATCTCGTATGCCGTCTTCTGCTTGAAAAAAAAAAAAATAAAAATTCTTAACCATATGCTCTTATCCTACTCGCACCGTCCATACAACATTAGATACCCAGCAAATCTACTCTACCTGCCCACACTGATGCCCTGCACATGTCTACCAACACTTAAATGCGTGCGCTCGT
+
BBCCCFFFFFFFGGGGGFGGGGGFGGGGHHHHHHHHHHHHHHGHHHGGGGHHHHHGHGFHHGGFHHHHHHHHHHGHGGGHHGGH3GHHFGHHHHEEEHGHGHGHHHHGBGFEEBDB></01111101111111111111111>1111000000.-----...:00/00/./000;0000/0..///0009000000900...;9..:////B;//..//9//////////...:///////....---9--
@M05620:45:000000000-G6HP7:1:1101:9479:6482 1:N:0:152
ATCTCTATCTCCTAAAAACCTGTTTAGATTTGGAGATAGACCTTCAGGTTTTTCATCATTTTCTGCATGAATTATACATTGACCACGTTCCAGCGTGGTCAGTTTGCAGCATTCTGTTATTTTGTTTGACAGAGTGTCTTGTTGAGAACATATGTAGGACATGATTTTTTCCTGCAACAGGGAAAATAAAGTATAAGTTTTAAAGATTTATTCTTTAATAAAGGATCTCAAAGCCAGCTTTAGAAAAAGGA
+
CDDDDFFFFFFFGGGGGGGGGGHHHHHHHHHHHHHHHHHHHHHHHHHHHHHGGHHHHIIHHIHHIHHHHHHHHHHHHHHHHHHHHHGHHHHHHHGGGGHHHHHHHHHHHHHHHHHHHHHHHHHHHHHHHHHHHHHHHHHHHHHHHHHHHHHHHHHHHHHHHHHHHHHHHGHHHHHHHHHHHGGHHHGHHHHHHHHHHHHHHHHHHHHHHHHHHHHHHHHHHHHHHHHHHHHHHHHHHGHHHHGGGHHHGGH
@M05620:45:000000000-G6HP7:1:1101:22490:6490 1:N:0:152
ATCTCTATCTCCTAAAAACCTGTTTAGATTTGGAGATAGACCTTCAGGTTTTTCATCATTTTCTGCATGAATTATACATTGACCACGTTCCAGCGTGGTCAGTTTGCAGCATTCTGTTATTTTGTTTGACAGAGTGTCTTGTTGAGAACATATGTAGGACATGATTTTTTCCTGCAACAGGGAAAATAAAGTATAAGTTTTAAAGATTTATTCTTTAATAAAGGATCTCAAAGCCAGCTTTAGAAAAAGGA
+
@BCCCFFFFFFFGGGGGGGGGGHHHHHHHHHHHHHHHGHGGHHHHHHHHHHGGHHHHHHHHHHHHHGHHHGHHHHHHHHHHGHHHHGHHHGHHHGFDGHHHHHHHHHHHHHHHHHHHHHHHHHHHHHHGHHHHHHHHHHHHGHHHHGHHHHHHHHHHHHHHHHHHHHHHGHHHHHGHHHHHGGFGHHFFGGGHHHHHHGHHHHHHHHHGHHHHHHHHHHHGFFHHHHHHGGGHHHHHGHHHHEFHFCHFGG
@M05620:45:000000000-G6HP7:1:1101:17285:6530 1:N:0:152
AGATTACTGCAACAGTTCCCCCTGGACCTGGAAAAGTTTCTTGCCTGGCTTACAGAAGCTGAAACAACTGCCAATGTCCTACAGGATGCTACCCGTAAGGAAAGGCTCCTAGAAGACTCCAAGGGAGTAAAAGAGCTGATGAAACAATGGCAAGTAAGTCAGGCATTTCCGCTTTAGCACTCTTGTGGATCCAATTGAACAATTCTCAGCATTTGTACTTGTAACTGACAAGCCAGGGACAAAACAAAGAT
+
BABBBFFFFF@FGGFGGGGGGGGGHHHHHHHHHHHHHHHHHHHHHHHHHHHHHHHHHHHHHHHHHHHHHHHHHHHHHHHHHHHHHHHHHHFHHHGFEGHHHHHHHHHHGHHHHHGHHHHGGH?F>FEGHDGHHGHHHHGHH?GHHHHHHHHHHGHHHHHHHHHHHHHHHHGGGGGHGHHHHHHHHGHGHHHHHHHHHFHHHHHHHHHHHHHHHHHHHHHHHHHHHHHHGHHHHGGGGGGGFFBFGGGGGGF
@M05620:45:000000000-G6HP7:1:1101:23989:6536 1:N:0:152
ATCTTATCTCCTAAAAACCTGTTTAGATTTGGAGATAGACCTTCAGGTTTTTCATCATTTTCTGCATGAATTATACATTGACCACGTTCCAGCGTGGTCAGTTTGCAGCATTCTGTTATTTTGTTTGACAGAGTGTCTTGTTGAGAACATATGTAGGACATGATTTTTTCCTGCAACAGGGAAAATAAAGTATAAGTTTTAAAGATTTATTCTTTAATAAAGGATCTCAAAGCCAGCTTTAGAAAAAGGAA
+
BBBBBFFFFFFFGDGGCGGGGGHHFHFHHHHGHHHHHHEGHHHHHHHHHHGGHHHHHHHHHHHHHHHHGGHHHHHHHHHHHHHHHGHHHHHHHGGGGHHHHHHHHHHHHHHHHHHHHHHHHHHHHHHHHHHGHHHHHHHHHHHHHHHHHHHHHFHGFHHHGHFGHHHHGHHHHHHHHHHHGEHHHGFHHGGHGGFGGHHHHGGGGGHHGHHHHHHHHGG<DD<GHHHHHHHHHHGHGHHHHH0<CGHDDGG
@M05620:45:000000000-G6HP7:1:1101:26048:6569 1:N:0:152
TACCTGTACTGGGGAAGAGCACACGTCTGAACTCCAGTCACGCACTACAATCTCGTATGCCGTCTTCTGCTTGAAAAAAAAAAAACCTTCCCTCCTTTTCACTTCTCCTCCTCCTCTCCTTTTTCTTCCCCACTTCTCCTTTTTCTCCCCTCTTACCTCCCTCCTTTTTTCCCACCCCCTTTCCACTCCCCTCTCCTTTTCCTCTCTTTCTTCTTTCCTACCTTCTCTCCCCTCCCTCTTTATCCCCCTTC
+
AAABBFFFFFFFFAFEEGFGGGFGGFHHGFDGHHHHHGHGHEGFGGFGFFGFHHFFGHHHHG1AGCGHHHFHFHFHHHE?>E/////3B3B2?B/234B22223?32BB?222@22222@D2@FF>F1?F<0??11<?1<1>11<1><0.0<011=/00..//</=0<0-;000...:--.00;09099;.;://;09090000090C00;9/////99/;.//;B9:/;BD9.;A9FB9B/9/:/;.@?9
@M05620:45:000000000-G6HP7:1:1101:21947:6577 1:N:0:152
TACCTGTACTGGGGAAGCATTTGAATATCCCCCCATGGTGATGGGGACGGAGAACTGCTCCATAAACACAGGCAACGTGCCTAACTTTCCCGGGAAGATGAAGTCAAAGAGCGACCACAGCTCTTCGGAGGTTATTTTGCATCGGTGAGCCAGACAGAATGATCCGATGAGGGGTGCGAAACTATTTGAGGAAAGGAAGCACCTTTTTATTAAATTTACCTTTTAGCAATCGCCATTCCTACCCTAAAGAT
+
BBBBBFFFFFFFFEFGGGGFGGGHHFHHHHHGGGGHHFBFDFHHHDGFGGDEGHFHHHHGHHHHHDHHHHHHGHHHEHHHHFHFHFHHGGHGFG?@EEHHGFHFGFDGHHHHEGGGGHHHGHHGFFHGEGG?GFHHGHGFFHHGG<E.>1GGF.EHHGCGHHHHFHGGGGHHGGGCGGECGGGFFFGGEEFGFC??/9FEFGEFFFFFEFFFFFFFFFFFFFFFBF/9FFBEFFDEFFB9BBFFFFBFF/;
@M05620:45:000000000-G6HP7:1:1101:21935:6591 1:N:0:152
TACCTGTACTGGGGAAGCATTTGAATATCCCCCCATGGTGATGGGGACGGAGAACTGCTCCATAAACACAGGCAACGTGCCTAACTTTCCCGGGAAGATGAAGTCAAAGAGCGACCACAGCTCTTCGGAGGTTATTTTGCATCGGTGAGCCAGACAGAATGATCCGATGAGGGGTGCGAAACTATTTGAGGAAAGGAAGCACCTTTTTATTAAATTTACCTTTTAGCAATCGCCATTCCTACCCTAAAGAT
+
CBCCCFFFFFFFGGGGGGGGGGHHHHHHHHHGGGGHHHFGGHHHHGGGGGGGGHHHHHHHHHHHHHHHHHHHGHHHGHHHHHHHHHHHHHHGGGGGGHHHHHGHHHHHHHHHGGGGGHHHHHHHHHHGGGGGHHHHHHHHHHHGGCDGHHHHHHGHHGHHHHHHHHGGGHHFGG;EGGGGGGGGGGGGGGGCFFFGGGGGGGFFFFFFFFFFFFFFFFFFFFFFFFFFFFFFFFFFFFFFFFFFFFFFFFF
@M05620:45:000000000-G6HP7:1:1101:26175:6595 1:N:0:152
ATCTCTATCTCCTAAAAACCTGTTTAGATTTGGAGATAGACCTTCAGGTTTTTCATCATTTTCTGCATGAATTATACATTGACCACGTTCCAGCGTGGTCAGTTTGCAGCATTCTGTTATTTTGTTTGACAGAGTGTCTTGTTGAGAACATATGTAGGACATGATTTTTTCCTGCAACAGGGAAAATAAAGTATAAGTTTTAAAGATTTATTCTTTAATAAAGGATCTCAAAGCCAGCTTTAGAAAAAGGA
+
>>11AFFFFFFBFGGFBGGGF1DFGDGFGBFGHHGB0DGHFFFGHFGFGGG/FHBF22HGHHHHFFHFHDFH21G2DFAGH11B1B?FGHFBBBE?EEGD2F@2BBGGHHFH2GG@BDBGHBFH0FFGGGBGFGFD>BFGHHHHHFH1FGDBEGBGFFEGBGGHFGFHF/@1@G10FCCFC//<FF?FHDFFGG1DFGDDFFFBGFGHFHHHHD==DDGHFHFB/<GHDHHDDGFFCEHHHBC0;C/C?AG
@M05620:45:000000000-G6HP7:1:1101:17715:6612 1:N:0:152
ATCTCTATCTCCTAAAAACCTGTTTAGATTTGGAGATAGACCTTCAGGTTTTTCATCATTTTCTGCATGAATTATACATTGACCACGTTCCAGCGTGGTCAGTTTGCAGCATTCTGTTATTTTGTTTGACAGAGTGTCTTGTTGAGAACATATGTAGGACATGATTTTTTCCTGCAACAGGGAAAATAAAGTATAAGTTTTAAAGATTTATTCTTTAATAAAGGATCTCAAAGCCAGCTTTAGAAAAAGGA
+
BCCCDFFFFFFFGGGGGGGGGGHHHHHHHHHHHHHHHHHHHHHHHHHHHHHGGHHHHIHHHHIHIHHHHHHHHHHHHHHHHHHHHHGHHHHHHHGGGGHHHHHHHHHHHHHHHHHHHHHHHHHHHHHHHHHHHHHHHHHHHHHHHHHHHHHHHHHHHHHHHHHHHHHHHGHHHHHHHHHHHGGHHHHHHHHHHHHHHHHHHHHHHHHHHHHHHHHHHHHHHHHHHHHHHHHHGHHHHGHHHHGFHHHHGGH
@M05620:45:000000000-G6HP7:1:1101:17737:6620 1:N:0:152
ATCTCTATCTCCTAAAAACCTGTTTAGATTTGGAGATAGACCTTCAGGTTTTTCATCATTTTCTGCATGAATTATACATTGACCACGTTCCAGCGTGGTCAGTTTGCAGCATTCTGTTATTTTGTTTGACAGAGTGTCTTGTTGAGAACATATGTAGGACATGATTTTTTCCTGCAACAGGGAAAATAAAGTATAAGTTTTAAAGATTTATTCTTTAATAAAGGATCTCAAAGCCAGCTTTAGAAAAAGGA
+
CCCDDFFFFFFFGGGGGGGGGGHHHHHHHHHHHHHHHHHHHHHHHHHHHHHGGHHHHHIHHIIIIHHHHHHHHHHHHHHHHHHHHHGHHHHHHHGGGGHHHHHHHHHGHHHHHHHHHHHHHHHHHHHHHGHHHHHHHHHHHHHHHHHHHHHHHHHHHHHHHHHHHHHHHGHHHHHHHHHHHGGHHHHHGHHHHHHHHHHHHHGHHHHHHHHHHHHHHHHHHHHHHHHHHGHHHGHHHGHHHHGFHHHHGGH
@M05620:45:000000000-G6HP7:1:1101:7337:6682 1:N:0:152
ATCTCTATCTCCTAAAAACCTGTTTAGATTTGGAGATAGACCTTCAGGTTTTTCATCATTTTCTGCATGAATTATACATTGACCACGTTCCAGCGTGGTCAGTTTGCAGCATTCTGTTATTTTGTTTGACAGAGTGTCTTGTTGAGAACATATGTAGGACATGATTTTTTCCTGCAACAGGGAAAATAAAGTATAAGTTTTAAAGATTTATTCTTTAATAAAGGATCTCAAAGCCAGCTTTAGAAAAAGGA
+
BBBABFFFFFFFGGFGFGGGGGHHHFHHHHFHHHHHGGHHFHHHHHHGHGHFGHHHHHHHHHHHHHHHHGHHFHHHHHHHHHHHHHGHHHFHHFGFGGHHGHGHHHHHHHGHHHHHHHHHHHHHFGHHHGHHHHHHHHHHHHHHGHGHHHHHHHGHHHGGHGHHHHHHGFFGHHFGHHHHHGGHHFFGF<FGHHFHHHHHHGHHHGHHHHHHHHHHGBHGFDDGFGHHHHHGHHHFGGHHFFFCGGCGDDC
@M05620:45:000000000-G6HP7:1:1101:7355:6701 1:N:0:152
ATCTCTATCTCCTAAAAACCTGTTTAGATTTGGAGATAGACCTTCAGGTTTTTCATCATTTTCTGCATGAATTATACATTGACCACGTTCCAGCGTGGTCAGTTTGCAGCATTCTGTTATTTTGTTTGACAGAGTGTCTTGTTGAGAACATATGTAGGACATGATTTTTTCCTGCAACAGGGAAAATAAAGTATAAGTTTTAAAGATTTATTCTTTAATAAAGGATCTCAAAGCCAGCTTTAGAAAAAGGA
+
BBBBBFFFFFFFGGGGGGGGGGHHHHFHHHHHGCHGHHHHHHHHHHHFHHHGGHHHHHHHHHHHHHHHHHHHHHHHHHHHHHHHGHGHHHHHHHGGGCHHHHHHHHHHHHHHHHHHHHHHHHHHHHHHHHHHHHHHHHHHHHHHFHHHHHHGHHHHHHHHHHHHHHHHHGHHHHGHFHHHGGFHHHGHHHHHHHHHHHHHHHHFHHHHHHHHHHHHHHHGHHHGHHHHHHHHHHHHHGHHHFGFGHHGDGH
@M05620:45:000000000-G6HP7:1:1101:6804:6736 1:N:0:152
CATCCTGACCCTGAAGTACCCCGGCTTGATTTCTGACATTAGATCGGAAGAGCACACGTCTGAACTCCAGTCACGCACTACAATCTCGTATGCCGTCTTCTGCTTGAAAAAAAAAAAAAAAAGAAATACGAAACAGAAAGATAGAAATTAGAATAGAACAATTGAATAAAAAAATAATTGTACAAAAGTCTGAATAAGGTGTTATAAACAGACTGTATACAAGTGTTCTAATTTAGATCAGACTAGAACAT
+
CBCCCFFFFFFFGGGGGGGGGGGGGGGGHHHHHHHHHHHHHHHHHHGGGGHHHGHHHGHHHGHGHHHHHHHHHHGHGGGHHHHHCHHHGGHHHHGFGHGHHHHHHHHHFHHGGFGC>///<-.<00000....-///000/000000000000000000//:000:0:0000--.000<000:00<./00000000000000.0000000//.000000000000<00000000000000000000000/0
@M05620:45:000000000-G6HP7:1:1101:6998:6740 1:N:0:152
TACCTGTACTGGGGAAGCATTTGAATATCCCCCCATGGTGATGGGGACGGAGAACTGCTCCATAAACACAGGCAACGTGCCTAACTTTCCCGGGAAGATGAAGTCAAAGAGCGACCACAGCTCTTCGGAGGTTATTTTGCATCGGTGAGCCAGACAGAATGATCCGATGAGGGGTGCGAAACTATTTGAGGAAAGGAAGCACCTTTTTATTAAATTTACCTTTTAGCAATCGCCATTCCTACCCTAAAGAT
+
AA>AAFFFFFBCGCGGGC11BBB3ADFFGF1AEEEF0GF1F221////EEECCHHEHHHHHHFBG1GDBGFEFHGH/>//?@BGHFFB1GG/>E@?EFGHEF1BFDGHHFGF/@CG/GHFEFGGD1FCC<C??<?1?1<FDHHG?.<<CFBFGGCGFCGDDGEGHH?EGH0C.::=9AG9?AGGGFFBFEF0C9AFB/CACGFFBBFFFFF99/;FFB/;BBFFBBF/BFFFFBFFFFFFB/AAFFFFFFF
@M05620:45:000000000-G6HP7:1:1101:20416:6808 1:N:0:152
CATCCTGACCCTGAAGTACCCCGGCTTGATTTCTGACATTAGATCGGAAGAGCACACGTCTGAACTCCAGTCACGCACTACAATCTCGTATGCCGTCTTCTGCTTGAAAAAAAAAAAAGTGCTGCAGACCGAGGCCCCCCGGGACCCCAAATCCCACAGAGCAAAACTTAAGCTGGTGAGGCACGGCCGACGCCAGGGGCCCACGCGACCTTTCCCCAGCCAATTGCGGCCCGGCTTGTTTTTTAACAGGA
+
BBBBBFFFFFFFGGGGGGGGGGF2EEEGHHHHFBHCGFHHHDGGHCF2FEHCGHHGHGHHHGHFGHHHHHHHHHCHGGGGFHHGFDFFGEHEGGGGGHGFFHHFHHBFEBG/<DG//>/11?1<?0<?0/-<---<.<@CCC---=C99..00/00;..:///9//.9000////././9A....--9---;-9.9..---;.;-;--9;9BF99BB.9.9../9//.--9---9---./;;.-.//9/..
@M05620:45:000000000-G6HP7:1:1101:16937:6835 1:N:0:152
TACCTGTACTGGGGAAGCATTTGAATATCCCCCCATGGTGATGGGGACGGAGAACTGCTCCATAAACACAGGCAACGTGCCTAACTTTCCCGGGAAGATGAAGTCAAAGAGCGACCACAGCTCTTCGGAGGTTATTTTGCATCGGTGAGCCAGACAGAATGATCCGATGAGGGGTGCGAAACTATTTGAGGAACGGAAGCACCTTTTTATTAAATTTACCTTTTAGCAATCGCCATTCCTACCCTAAAGAT
+
BBBBBFFBFFDFG2AAEGGGGGBGFGDHHHHGGGGHHHFG5GGHEGEE0011E1GFEHHHHHHE3GHGHAFHFHHHCFGHHHGHHHHHHHHG?GE/E0FGG3BGGHH43FFHGGGGGHHHHHHHHHHG/ACGHBGHHHGHHHHG.CDFAGHHHACGHHHHGDDGHHEFG0:GGG;@DBE?-AFFFGGFEFGCF.;AFEGFFFFFFFFF.FFFB9BFFFFFFFFF//BFBFF.ADD;;BFFFFFFFF.9BB:
@M05620:45:000000000-G6HP7:1:1101:16939:6854 1:N:0:152
TACCTGTACTGGGGAAGCATTTGAATATCCCCCCATGGTGATGGGGACGGAGAACTGCTCCATAAACACAGGCAACGTGCCTAACTTTCCCGGGAAGATGAAGTCAAAGAGCGACCACAGCTCTTCGGAGGTTATTTTGCATCGGTGAGCCAGACAGAATGATCCGATGAGGGGTGCGAAACTATTTGAGGAAAGGAAGCACCTTTTTATTAAATTTACCTTTTAGCAATCGCCATTCCTACCCTAAAGAT
+
DDDDDFFFFFFFGGGGGGGGGGHHHHHHHHHGGGGHHHGHHHHHHGGGGGGGGHHHHHHHHHHHHHHHHHHHGHHHGHHHHHHHHHHHHHHGGGEGGHHHHHHHHHHHHHHHGGGGGHHHHHHHHHHGGGGEHHHHHHHHGHHGGGGGHHHHHHGHHHHHHHHHHHGGGHHHGGCGGGGGGGGGGHHHGGGFGGGGGGGGGGFFFFFFFFHFFFFFFFFFFFFFFFFFFFFFFFFFFFFFFFFFFFFFFFF
@M05620:45:000000000-G6HP7:1:1101:22097:6870 1:N:0:152
ATCTCTATCTCCTAAAAACCTGTTTAGATTTGGAGATAGACCTTCAGGTTTTTCATCATTTTCTGCATGAATTATACATTGACCACGTTCCAGCGTGGTCAGTTTGCAGCATTCTGTTATTTTGTTTGACAGAGTGTCTTGTTGAGAACATATGTAGGACATGATTTTTTCCTGCAACAGGGAAAATAAAGTATAAGTTTTAAAGATTTATTCTTTAATAAAGGATCTCAAAGCCAGCTTTAGAAAAAGGA
+
AAAAADD3BD@1BFGG1FEEGCHHHHFFHFHBGHBGHHF11ABFCFG1FGHFEF2GG2FHFHHBFGHFEBGHHHFHDFHFF1FHHE/FAGGDGGEEEEFHFCGHFFHFHBEDGFHFGG2GHHHHHHGFGHHHGGHFHFHHHHHHHFEHGHHHHHHHHEFBGHC1GHHHD@@GHHGEHFFGFAFHAGGHDDFGHGDDFGGFDGGHG1GFGFGHHHGHFHDH=DDD<DFD0DDDG/./::G0GHGHHHE:..;
@M05620:45:000000000-G6HP7:1:1101:4800:6885 1:N:0:152
TACCTGTACTGGGGAAGCATTTGAATATCCCCCCATGGTGATGGGGACGGAGAACTGCTCCATAAACACAGGCAACGTGCCTAACTTTCCCGGGAAGATGAAGTCAAAGAGCGACCACAGCTCTTCGGAGGTTATTTTGCATCGGTGAGCCAGACAGAATGATCCGATGAGGGGTGCGAAACTATTTGAGGAAAGGAAGCACCTTTTTATTAAATTTACCTTTTAGCAATCGCCATTCCTACCCTAAAGAT
+
CCBCCFFFFFFFGGGGGGGGGFHHHHHHHHHGGGGHHHFHHHHHHGGGGGGGGHHHHHHHHHHHHHHHHHGHGHHHGHGHHHHHHHHHHHHGGGGGGGHHHHHHHHHHHHHHGGGGGHHHGHHHHGHGDGGDHFHGHHHHHHHGGFGFHHHHHGGHHHHHHHHHHHGGGHHHGGFEGGDGGGGGGGGGEEFFGGFFFBFGGGFFFFFFFFFFFFFFFFFFFFFFFFFFFFFFFFFAFFFFFFFFFFFFEFF
@M05620:45:000000000-G6HP7:1:1101:22081:6888 1:N:0:152
ATCTCTATCTCCTAAAAACCTGTTTAGATTTGGAGATAGACCTTCAGGTTTTTCATCATTTTCTGCATGAATTATACATTGACCACGTTCCAGCGTGGTCAGTTTGCAGCATTCTGTTATTTTGTTTGACAGAGTGTCTTGTTGAGAACATATGTAGGACATGATTTTTTCCTGCAACAGGGAAAATAAAGTATAAGTTTTAAAGATTTATTCTTTAATAAAGGATCTCAAAGCCAGCTTTAGAAAAAGGA
+
@BBCCFFFFFFFGGGGGGGGGGHHHGHHHHHGFHEGHHHGGHHCHGHFGHHGGHGHHHGHHHGHHHGGGFHGHHHFHHHHGHHHGHGHGGHHHHGGGGHFFHHHHHHHHHGHHGHHHGHHHHHHHHHHHHHHHHGHGHHHGGHHHHHHFHHHHHHHHHGHHHHHBGHHHCHHHHHHHHHHHGGGHHHGHHGGGGFFGDGHHHHHHHHHHHHHHHHHHHHHGHHGGHFHHHHHHGGHHGHHHGFHHHGFFCG
@M05620:45:000000000-G6HP7:1:1101:7108:6891 1:N:0:152
AGATTACTGCAACAGTTCCCCCTGGACCTGGAAAAGTTTCTTGCCTGGCTTACAGAAGCTGAAACAACTGCCAATGTCCTACAGGATGCTACCCGTAAGGAAAGGCTCCTAGAAGACTCCAAGGGAGTAAAAGAGCTGATGAAACAATGGCAAGTAAGTCAGGCATTTCCGCTTTAGCACTCTTGTGGATCCAATTGAACAATTCTCAGCATTTGTACTTGTAACTGACAAGCCAGGGACAAAACAAAGAT
+
BCBCCFFFFFFFGGGGGGGGGGGGHHHHHHHHHHHHHHHHHHHHHHHHHHHHHHHHHHHHHHHHHHGHHHHHHHHHHHHHHHHHHHHHHHHHHHGGGGHHHHHHHHHHGHHHHHHHHHHHHHHGGEGGHHHHHGHHHHGHH?GHHHHHHHHHHGHGHHHHHHHHHHHHHHGGGGGHFHHHHHHHHGHGHHHHFHHHHGFFGHHHHHHHHHGHHHHHHHHHHHHFHHHGGHGHGGGGGGGGEFFFGGGGGGF
@M05620:45:000000000-G6HP7:1:1101:13499:6947 1:N:0:152
AGATTACTGCAACAGTTCCCCCTGGACCTGGAAAAGTTTCTTGCCTGGCTTACAGAAGCTGAAACAACTGCCAATGTCCTACAGGATGCTACCCGTAAGGAAAGGCTCCTAGAAGACTCCAAGGGAGTAAAAGAGCTGATGAAACAATGGCAAGTAAGTCAGGCATTTCCGCTTTAGCACTCTTGTGGATCCAATTGAACAATTCTCAGCATTTGTACTTGTAACTGACAAGCCAGGGACAAAACAAAGAT
+
>AAABFFFB@DDGGBBBFGGGGGGCBFHHHGHHHHHGGHHHHHHGHHHHHHAFFHGHHHHHHHHHHHHHHHHHHHHGFHHEGGGHFGHHHDFHHGF@EEBBGFFGGGHGHHHHHHHHHHHHHFFDEFEHBGHHGHHHHGHHGGHHHHHHHHHHGHHHHHHFGGGHHHHHHGGGGGGHHHHHHHHGHHGHHHHGHHHHEHFFCGHHHHGHGHHHHHCGFHFHHHHHHHGGHHHHGEFEGEGGGGGGGGGGFB
@M05620:45:000000000-G6HP7:1:1101:13494:6965 1:N:0:152
AGATTACTGCAACAGTTCCCCCTGGACCTGGAAAAGTTTCTTGCCTGGCTTACAGAAGCTGAAACAACTGCCAATGTCCTACAGGATGCTACCCGTAAGGAAAGGCTCCTAGAAGACTCCAAGGGAGTAAAAGAGCTGATGAAACAATGGCAAGTAAGTCAGGCATTTCCGCTTTAGCACTCTTGTGGATCCAATTGAACAATTCTCAGCATTTGTACTTGTAACTGACAAGCCAGGGACAAAACAAAGAT
+
BBBBCFFFDFBDGGFBGGGGGGGGGGHHHHHHHHHHHHHHHHHHHHHHHHHAFFGHHHHHHHHHHHHHHHHHHHHHHHHHEGHHHGHHHHFGHHGGEEHHHHGGHHHHGHHHHHHHHHHHHHHGDEGEHFHHHGHHHHGHHHHHHHHHHHHHHGHHHHHHHHHHHHHHHHGGGGGHHHHHHHHHHGHGHHHHGFHHHGHGGGHHHHHHHHHHHHGHHFHHHHHHHHHHHHHHGGFGGGGGGGGGGGGGGGF
@M05620:45:000000000-G6HP7:1:1101:25001:6970 1:N:0:152
TACCTGTACTGGGGAAGCATTTGAATATCCCCCCATGGTGATGGGGACGGAGAACTGCTCCATAAACACAGGCAACGTGCCTAACTTTCCCGGGAAGATGAAGTCAAAGAGCGACCACAGCTCTTCGGAGGTTATTTTGCATCGGTGAGCCAGACAGAATGATCCGATGAGGGGTGCGAAACTATTTGAGGAAAGGAAGCACCTTTTTATTAAATTTACCTTTTAGCAATCGCCATTCCTACCCTAAAGAT
+
11AA1DBDFF311AFEAFFGGFFHHHGHHHHGEEGHHHHFGHHHECEEE?E?EFGHD1AGCG1FFGHHHHFAFEGHE//FFFHFGHHFHHHGGG?EGHHHGHHFFGHHGHGHEGGGGHHHHHHHHHHGGGGFHHHHHHHHHHHGGGGFHHHHHHGHHHFHHHHHHHGGGGH/C@;@GGFGGGGGGGGGGGGFGGGGGGGGGGFFFFFFFFFFEFFFFFFFFFFFBFFFFFFFFFFEFFFFFF;AFFBFFFF
@M05620:45:000000000-G6HP7:1:1101:25018:6979 1:N:0:152
TACCTGTACTGGGGAAGCATTTGAATATCCCCCCATGGTGATGGGGACGGAGAACTGCTCCATAAACACAGGCAACGTGCCTAACTTTCCCGGGAAGATGAAGTCAAAGAGCGACCACAGCTCTTCGGAGGTTATTTTGCATCGGTGAGCCAGACAGAATGATCCGATGAGGGGTGCGAAACTATTTGAGGAAAGGAAGCACCTTTTTATTAAATTTACCTTTTAGCAATCGCCATTCCTACCCTAAAGAT
+
CCCCCFFFFFFFGGGGGGGGGGHGHHHHHHHGGGGHHHGHHHHGHGGGGGGGGHHHHHHHHHHHHHHHHGHHGHHHGHHHHHHHHHHHHHHGGGFGGHHHHHHHHHHHHHHHGGGGGHHHHHHHHHHGGGGEHHHHHHHHGHHGGEGGHHHHHGGHHHHHHHHHHHGGGHHHGGEDGGGGGGGGGGGGGGGFGGGGFGGGGGFFFFFFFFFFFFFFFFFFFFFFFFFFFFFFFFFFFFFFFFFFFFFFFFF
@M05620:45:000000000-G6HP7:1:1101:14578:7029 1:N:0:152
TACCTGTACTGGGGAAGCATCGCCATTCCTACCCTAAAGATCGGAAGAGCACACGTCTGAACTCCAGTCACGCACTACAATCTCGTATGCCGTCTTCTGCTTGAAAAAAAAAAACCCCTTTCTTCTTCCCTCTTCCCCCCTTCCCCCCCCTTCCCCCCCCCCCCCTCTTCCTCCTCTTCTACTCTCCCTCCTCCCCTTCTCCTCCCTTCCTTTCCCCCCTCCATTTCTTCCCATCTTTCTTTCTACCCTTC
+
CCBCCFFFFFFFGGGGGGGGGGGGDGHHHHFGGHHHHHHHHHFGGGGHHHHHHHGHHHGHGHHHHHHHFGHGHGGGHHHGHHHHGFGFHHHFGGFGHHHGHHHGHHHHGGEC<//?<?/02@21111?<G1?01??0FEC-0>C<GGGD?-./;9/;C-;9--9;-;9/;;BBB/;/////;/;/:;:/B?/;FE.9.:/;//BFE/:BF//BFB9BD-9AD/;;FB:/9;:////9:/9/;;9//:AFB/
@M05620:45:000000000-G6HP7:1:1101:20344:7034 1:N:0:152
ATCTCTATCTCCTAAAAACCTGTTTAGATTTGGAGATAGACCTTCAGGTTTTTCATCATTTTCTGCATGAATTATACATTGACCACGTTCCAGCGTGGTCAGTTTGCAGCATTCTGTTATTTTGTTTGACAGAGTGTCTTGTTGAGAACATATGTAGGACATGATTTTTTCCTGCAACAGGGAAAATAAAGTATAAGTTTTAAAGATTTATTCTTTAATAAAGGATCTCAAAGCCAGCTTTAGAAAAAGGA
+
CCCCCFFFFFFFGGGGGGGGGGHHHHHHHHHHHHHHHHHHHHHHHHHHHHHGGHHHHGHHHHHHIHHHHGHHHHHHHHHHHHHHHHGHHHHHHHGFGGHHHHHHHHHHHHHHHHHHHHHHHHHHHHHHHHHHHHHHHHHHHHHHHHHHHHHHHHHHHHHHHHHHHHHHHGHHHHGHHHHHHGGHHHHHGHHHHGHHHGHHHHHHHHHHHHHHHHHHHHHHHGHHHHHHHGHHHHHHHGGHHHHHFHGHGGH
@M05620:45:000000000-G6HP7:1:1101:8878:7046 1:N:0:152
ATCTCTATCTCCTAAAAACCTGTTTAGATTTGGAGATAGACCTTCAGGTTTTTCATCATTTTCTGCATGAATTATACATTGACCACGTTCCAGCGTGGTCAGTTTGCAGCATTCTGTTATTTTGTTTGACAGAGTGTCTTGTTGAGAACATATGTAGGACATGATTTTTTCCTGCAACAGGGAAAATAAAGTATAAGTTTTAAAGATTTATTCTTTAATAAAGGATCTCAAAGCCAGCTTTAGAAAAAGGA
+
CDDDDFFFFFFFGGGGGGGGGGHHHHHHHHHHHHHHHHHHHHHHHHHHHHHGGHHHHIHHHHHIIHHHHHHHHHHHHHHHHHHHHHGHHHHHHHGGGGHHHHHHHHHHHHHHHHHHHHHHHHHHHHHHHHHHHHHHHHHHHHHHHHHHHHHHHHHHHHHHHHHHHHHHHGHHHHHHHHHHHGGHHHGHHHHHHHHHHHHHHHHHHHHHHHHHHHHHHHHHHHHHHHHHHHHHHHHHHGHHHHGGHHHHGGH
@M05620:45:000000000-G6HP7:1:1101:14140:7050 1:N:0:152
ATCTCTATCTCCTAAAACCTGTTTAGATTTGGAGATAGACCTTCAGGTTTTTCATCATTTTCTGCATGAATTATACATTGACCACGTTCCAGCGTGGTCAGTTTGCAGCATTCTGTTATTTTGTTTGACAGAGTGTCTTGTTGAGAACATATGTAGGACATGATTTTTTCCTGCAACAGGGAAAATAAAGTATAAGTTTTAAAGATTTATTCTTTAATAAAGGATCTCAAAGCCAGCTTTAGAAAAAGGAA
+
BBBBBFFFFFFFGGGGGGGGGGHH5GGHHHHHFFFHHHHHHHGHHHHHHHGGHHHHGHHHHHHHHHHHHHHHHHHHHHHHFHHHHGHHHHFGFGEGCHHGFHHHHHHHHHHHHHHHHHHHHHHHHHHGHFHHHGHHHHHHHHHHHHGHHHHHHGFFHHHHHHFHHHHHGHGFDGHEFHHHGEHEBGHGHHGFHHEDFGHHHGHHHHHHHHHHHHHHDDDGGDBGHHHHHHHHHHGHGHHHGHGGGHHGDGH
@M05620:45:000000000-G6HP7:1:1101:14117:7051 1:N:0:152
ATCTCTATCTCCTAAAACCTGTTTAGATTTGGAGATAGACCTTCAGGTTTTTCATCCTTTTCTGCATGAATTATACATTGACCACGTTCCAGCGTGGTCAGTTTGCAGCATTCTGTTATTTTGTTTGACAGAGTGTCTTGTTGAGAACATATGTAGGACATGATTTTTTCCTGCAACAGGGAAAATAAAGTATAAGTTTTAAAGATTTATTCTTTAATAAAGGATCTCAAAGCCAGCTTTAGAAAAAGGAA
+
AAAAAFFFFFFFGGGGFGGGCGHH3DEGGHHH1FFF1GHHHFHHDHHHHHGGGFGF1BGHHHHHG2FEFHHHHHFHGHHGHHHFHGHHHHHEHGGG?HFHHHHHHHGHFCGHHHHHHEGHHHHHGHFBFFGHFFGHHHHHFHFHGFBGGHHHHGGFEBGGGH1GHHHHCHHHFHHFHGFHGEFAHHHG1?FGF1<GGHHHFC<D1FGHFHHHHHHF0==00=0<DGHED=<DCCGHGHFHHGH;GGHG?CC
@M05620:45:000000000-G6HP7:1:1101:11973:7058 1:N:0:152
TACCTGTACTGGGGAAGCATTTGAATATCCCCCCATGGTGATGGGGACGGAGAACTGCTCCATAAACACAGGCAACGTGCCTAACTTTCCCGGGAAGATGAAGTCAAAGAGCGACCACAGCTCTTCGGAGGTTATTTTGCATCGGTGAGCCAGACAGAATGATCCGATGAGGGGTGCGAAACTATTTGAGGAAAGGAAGCACCTTTTTATTAAATTTACCTTTTAGCAATCGCCATTCCTACCCTAAAGAT
+
CCCCCFFFFFFFGGGGGGGGGGHHHHHHHHHGGGGHHHHHHHHHHGGGGGGGGHHHHHHHHHHHHHHHHHHHGHHHGHHHHHHHHHHHHHHGGGGGGHHHHHHHHHHHHHHHGGGGGHHHHHHHHHHGGGGGHHHHHHHHGHHGGGGGFFHHHHGHHHHHHHHHHHGGGHHHGGEFGGFGGFGFFGGGFGGFGFFFGFGGGGFFFFFFFFFFFFFFFFFFFFFFBFFFFFFFEFFABBFFFFFFFFFBFFF
@M05620:45:000000000-G6HP7:1:1101:14130:7064 1:N:0:152
ATCTCTATCTCCTAAAACCTGTTTAGATTTGGAGATAGACCTTCAGGTTTTTCATCATTTTCTGCATGAATTATACATTGACCACGTTCCAGCGTGGTCAGTTTGCAGCATTCTGTTATTTTGTTTGACAGAGTGTCTTGTTGAGAACATATGTAGGACATGATTTTTTCCTGCAACAGGGAAAATAAAGTATAAGTTTTAAAGATTTATTCTTTAATAAAGGATCTCAAAGCCAGCTTTAGAAAAAGGAA
+
CDCDCFFFFFFFGGGGGGGGGGHHDGGHHHHHHHHHHHHHHHHHHHHHHHGGHHHHHHHIHIHIHHHHHHHHHHHHHHHHGHHHHGHHHHGHHGGGGHHHHHHHHHHHHHHHHHHHHHHHHHHHHHHHHHHHHHHGHHHHHHHHHHGHGHHHHHHHHHHHHHHHHHHHGHHHHHGHHHHHGGGHHHHHHHHHHGFHHHHHHHHHHHHHHHHHHHHHHDHGDGDGHHHGHHHHHHGHGHHHGHHHHHHGDHH
@M05620:45:000000000-G6HP7:1:1101:13498:7070 1:N:0:152
ATCTCTATCTCCTAAAAACCTGTTTAGATTTGGAGATAGACCTTCAGGTTTTTCATCATTTTCTGCATGAATTATACATTGACCACGTTCCAGCGTGGTCAGTTTGCAGCATTCTGTTATTTTGTTTGACAGAGTGTCTTGTTGAGAACATATGTAGGACATGATTTTTTCCTGCAACAGGGAAAATAAAGTATAAGTTTTAAAGATTTATTCTTTAATAAAGGATCTCAAAGCCAGCTTTAGAAAAAGGA
+
AABBBFFFFFFFGGGGGGGGGGGHHHHHHHHHHHHFHHHHHHFHHHHHHHHGGHHHHHHHHHHHHHHHHGHHHHHHHGHHHHHHGHGGHHFFGFGGGGHHHHHHHHHHHHHHHHGGFHHHHHHHCGHHGHGHHHGHHHHGHHHHGHHHHHHHHHHHGHGHHHHHHHHHHFHHHHHHHHHHHGGHHHHHHHHHHHHHHFGHHHGGHHHHHHHHHHHHHHHHFFFHHHEHFHHFHHGGGGGHHHH0CGHGGDG
@M05620:45:000000000-G6HP7:1:1101:13483:7081 1:N:0:152
ATCTCTATCTCCTAAAAACCTGTTTAGATTTGGAGATAGACCTTCAGGTTTTTCATCATTTTCTGCATGAATTATACATTGACCACGTTCCAGCGTGGTCAGTTTGCAGCATTCTGTTATTTTGTTTGACAGAGTGTCTTGTTGAGAACATATGTAGGACATGATTTTTTCCTGCAACAGGGAAAATAAAGTATAAGTTTTAAAGATTTATTCTTTAATAAAGGATCTCAAAGCCAGCTTTAGAAAAAGGA
+
CCDCDFFFFFFFGGGGGGGGGGHHHHHHHHHHHHHHHHHHHHHHHHHHHHHGGHHHHIHHHHHHIHHHHHHHHHHHHHHHHHHHHHGHHHHHHHGGGGHHHHHHHHHHHHHHHHHHHHHHHHHHHHHHHHHHHHHHHHHHHHHHHHHHHHHHHHHHHHHHHHHHHHHHHGHHHHHHHHHHHGGHHHHHHHHHHHHHHGHHHHHHHHHHHHHHHHHHHHHHHHGHHHGHHHHHHHHHHGHHHHHGHHHHGGH
@M05620:45:000000000-G6HP7:1:1101:7018:7094 1:N:0:152
TACCTGTACTGGGGAAGCATTTGAATATCCCCCCATGGTGATGGGGACGGAGAACTGCTCCATAAACACAGGCAACGTGCCTAACTTTCCCGGGAAGATGAAGTCAAAGAGCGACCACAGCTCTTCGGAGGTTATTTTGCATCGGTGAGCCAGACAGAATGATCCGATGAGGGGTGCGAAACTATTTGAGGAAAGGAAGCACCTTTTTATTAATTTTACCTTTTAGCAATCGCCATTCCTACCCTAAAGAT
+
>1A1AFF3DFBCC?EFCGA1FEFFHFHHEDBFGGGHBGHHFGGB/EC/E//AAGHGDGH11GDGHHGGGHGGGHCFEFA/?DGHHFGHHHHEE@/>EHHGHHGHFFFHHGCB?CCCC<GFHHFHH1FCGCC?FGDGGFH11FGCC<ACGGGHHC<CHBHDDBGHGF.CCCG/.ACCG?G-?AFFFGGGGEF;FBFG/C.EFFFFFFFFEBB///;B9B/99FFFF/BB//9AFFFEFFBFBFF-BFFFFFF
@M05620:45:000000000-G6HP7:1:1101:5601:7148 1:N:0:152
ATCTCTATCTCCTAAAACCTGTTTAGATTTGGAGATAGACCTTCAGGTTTTTCATCATTTTCTGCATGAATTATACATTGACCACGTTCCAGCGTGGTCAGTTTGCAGCATTCTGTTATTTTGTTTGACAGAGTGTCTTGTTGAGAACATATGTAGGACATGATTTTTTCCTGCAACAGGGAAAATAAAGTATAAGTTTTAAAGATTTATTCTTTAATAAAGGATCTCAAAGCCAGCTTTAGAAAAAGGAA
+
AABBBFFFFBFFFGGGGGGFGGHH5FFEHHHHFFFGFGGHHCHFFGHHHHGG3AFFF5GHHGGHFFFFBGGHFHGHGFHHHDHEGAFGGHFFGEEFGHHBGHGHHBGFFHHHFFHHHGGHHHHHHHHFHGHFHHHHHGHHHHHDG/FCEGHFHGEFGBEHDGFHHHHHGFFFHGHHHGGHEFHHFGFGHG@GHFGGFGGH1FHHGHHHHHHFBFHBF==DDDDFDCFGHHGH/CBC.0GHCC0<CGCADGC
@M05620:45:000000000-G6HP7:1:1101:5619:7157 1:N:0:152
ATCTCTATCTCCTAAAACCTGTTTAGATTTGGAGATAGACCTTCAGGTTTTTCATCATTTTCTGCATGAATTATACATTGACCACGTTCCAGCGTGGTCAGTTTGCAGCATTCTGTTATTTTGTTTGACAGAGTGTCTTGTTGAGAACATATGTAGGACATGATTTTTTCCTGCAACAGGGAAAATAAAGTATAAGTTTTAAAGATTTATTCTTTAATAAAGGATCTCAAAGCCAGCTTTAGAAAAAGGAA
+
CCCCDFFFFFFFGGGGGGGGGGHHGHHHHHHHHHHHHHHHHHHHHHHHHHGGHHHHHHHHHHIIHHHHHHHHHHHHHHHHHHHHHGHHHHHHHGGGGHHHHHHHHHHHHHHHHHHHHHHHHHHHHHHHHHHHHHHHHHHHHHHHHGHHHHHHHHHHHHHHHHHHHHHHGHHHHHHHHGHHGGHHHHHHHGFHHHHHGHHHHHHHHHHHHHHHHHHHFDHHGGGHHHHHHHHHHHHHGHHHHHHHHHHGGHH
@M05620:45:000000000-G6HP7:1:1101:5642:7160 1:N:0:152
ATCTCTATCTCCTAAAACCTGTTTAGATTTGGAGATAGACCTTCAGGTTTTTCATCATTTTCTGCATGAATTATACATTGACCACGTTCCAGCGTGGTCAGTTTGCAGCATTCTGTTATTTTGTTTGACAGAGTGTCTTGTTGAGAACATATGTAGGACATGATTTTTTCCTGCAACAGGGAAAATAAAGTATAAGTTTTAAAGATTTATTCTTTAATAAAGGATCTCAAAGCCAGCTTTAGAAAAAGGAA
+
BBBBBFFFFFFFGGGGGGGGGGHHFHHHHHHHHHHHHHHHHHHHHHHHHHGGHHHHHHHHHHHHHHGGHHHHHHHHHHHGHHHHHGHHHHHHHGGFCHHHHHHHHHHHHHHHHHHHHHHHHHHHHHHGHGHHHHHHHHHHHHHHHHGHGHHHHHHHGHHHHHHHHHHHGHHHHHHHHGHHGGHHHHHHHHGEGHHGGHHHHHHHHHHHHHHHHHHHGDGGDHGHHHHHHGGHHHEHGHHHHHHGHHGGFHH
@M05620:45:000000000-G6HP7:1:1101:22617:7164 1:N:0:152
ATCTCTATCTCCTAAAAACCTGTTTAGATTTGGAGATAGACCTTCAGGTTTTTCATCATTTTCTGCATGAATTATACATTGACCACGTTCCAGCGTGGTCAGTTTGCAGCATTCTGTTATTTTGTTTGACAGAGTGTCTTGTTGAGAACATATGTAGGACATGATTTTTTCCTCCAACAGGGAAAATAAAGTATAAGTTTTAAAGATTTATTCTTTAATAAAGGATCTCAAAGCCAGCTTTAGAAAAAGGA
+
BBBBBFFFFFFFGGGGGGGGGGHHHHHHHHHHHHHHHHHHHHHHHHHHHHHGGHHHHHHHHHHHHHHHHHHHHHHHHHHHHHHHHHGHHHGHHHGFGGGHHHHHHHHHHHHHHHHHHHHHHHHHHHHHHHHHHHHHHHHHHHHHHHGHHHHHHHHGHHHHHHHHHHHHHGHHH2FGHHGFHGGHHHHHGHHHHHHHHGGHHHHHHHHHHHHHHHHHHGHHHGGHHHHHHHHHGHHGGGFHHHECHHHHFGE
@M05620:45:000000000-G6HP7:1:1101:22541:7166 1:N:0:152
CATCCTGACCCTGAAGTACCCCGGCTTGATTTCTGACATTAGATCGGAAGAGCACACGTCTGAACTCCAGTCACGCACTACAATCTCGTATGCCGTCTTCTGCTTGAAAAAAAAAAAACAAAAACAACCATACAATATACAACAGACTGCCTCTCCACTACGCCACAACATTAATTCCCCTCCCTCACCCCGCCTCCAACACGTACACACCCCGGACTACCTACTACCATCCCCCGCTCCCCCCCCCTCCC
+
CCCCDFFFFFFFGGGGGGGGGGGGGGGGHHHHHHHGHHHHHHHHHHGGGGHHHHHHHGGHHGHHHHHHHHHHHGGHGGGHHHHHFHHHFFHHHHGFGHGHHHHHHGHHHHHEECD/<><//=0////?..<>0<111111111.//.00//000/<0/0//.--.:..../000009009/...//....;---9.9/00...:/..90.9.------///00;000/00;....--;-....-----:.:
@M05620:45:000000000-G6HP7:1:1101:22640:7173 1:N:0:152
ATCTCTATCTCCTAAAAACCTGTTTAGATTTGGAGATAGACCTTCAGGTTTTTCATCATTTTCTGCATGAATTATACATTGACCACGTTCCAGCGTGGTCAGTTTGCAGCATTCTGTTATTTTGTTTGACAGAGTGTCTTGTTGAGAACATATGTAGGACATGATTTTTTCCTGCAACAGGGAAAATAAAGTATAAGTTTTAAAGATTTATTCTTTAATAAAGGATCTCAAAGCCAGCTTTAGAAAAAGGA
+
CDDDDFFFFFFFGGGGGGGGGGHHHGHHHHHHHHHHHHHHHHHHHHHHHHHGGHHHHHHHIHIHHHHHHHHHHHHHHHHHHHHHHHGHHHHHHHGGGGHHHHHHHHHHHHHHHHHHHHHHHHHHHHHHHHHHHHHHHHHHHHHHHHHHHHHHHHHHHHHHHHHHHHHHHGHHHHHHHHHHHGGHHHHHGHHHHHHGHHHHHHHHHHHHHHHHHHHHHHHHHHHHHHHHHGHHHHHHHGGHHHHGHHHHGGH
@M05620:45:000000000-G6HP7:1:1101:22627:7188 1:N:0:152
ATCTCTATCTCCTAAAAACCTGTTTAGATTTGGAGATAGACCTTCAGGTTTTTCATCATTTTCTGCATGAATTATACATTGACCACGTTCCAGCGTGGTCAGTTTGCAGCATTCTGTTATTTTGTTTGACAGAGTGTCTTGTTGAGAACATATGTAGGACATGATTTTTTCCTGCAACAGGGAAAATAAAGTATAAGTTTTAAAGATTTATTCTTTAATAAAGGATCTCAAAGCCAGCTTTAGAAAAAGGA
+
CCDCDFFFFFFFGGGGGGGGGGHHHHHHHHHHHHHHHHHHHHHHHHHHHHHGGHHHHHIHHHIHHHHHHHHHHHHHHHHHHHHHHHGHHHHHHHGGGGHHHHHHHHHHHHHHHHHHHHHHHHHHHHHHHHHHHHHHHHHHHHHHHHGHHHHHHHHHHHHHHHHHHHHHHGHHHHHHHHHHHGGHHHHHHHHHHHHHHHHHHHHHHHHHHHHHHHHHHHHHHHHHHHHHHHHHHHHHHGHHHHGHHHHHGGH
@M05620:45:000000000-G6HP7:1:1101:25976:7189 1:N:0:152
ATCTCTATCTCCTAAAAACCTGTTTAGATTTGGAGATAGACCTTCAGGTTTTTCATCATTTTCTGCATGAATTATACATTGACCACGTTCCAGCGTGGTCAGTTTGCAGCATTCTGTTATTTTGTTTGACAGAGTGTCTTGTTGAGAACATATGTAGGACATGATTTTTTCCTGCAACAGGGAAAATAAAGTATAAGTTTTAAAGATTTATTCTTTAATAAAGGATCTCAAAGCCAGCTTTAGAAAAAGGA
+
BABBBFFFFFFFGFGGGGGGGGGHHHHHHHHHFHHGHHHGHGHHHHHHHHHGGHHHHHHFHHHHGHHHHHHGHHHHHHHHHHHHHHGHHHHHHHGGGGHHHHHHHHHHHHHHHHGHHHHHHHHHHHHHHHHHHHHHHHHHHHHHHHGHFGHHHHHHHHHHHHGGHHHHHGHHHGHHHGHHHGGGHHHGHHHHHHHGHGHHHGHGHGHHHGFHHFHHGHHHHHHHHGHHHGHHGHHHHGHHHHHHGGFHGGH
@M05620:45:000000000-G6HP7:1:1101:13107:7195 1:N:0:152
TACCTGTACTGGGGAAGCATTTGAATATCCCCCCATGGTGATGGGGACGGAGAACTGCTCCATAAACACAGGCAACGTGCCTAACTTTCCCGGGAAGATGAAGTCAAAGAGCGACCACAGCTCTTCGGAGGTTATTTTGCATCGGTGAGCCAGACAGAATGATCCGATGAGGGGTGCGAAACTATTTGAGGAAAGGAAGCACCTTTTTATTAAATTTACCTTTTAGCAATCGCCATTCCTACCCTAAAGAT
+
CCCCCFFFFFFFGGGGGGGGGGHHHHHHHHHGGGGHHHGHFHHHHGGGGGGEGHHHHHHHHHHHHHHHHHHHGHHHGHHHHHHHHHHHHHHGGGGGGHHHHHHHHHHHHHHHGGGGGHHHHHHHHHHGDGGEHHHHHHHHGHHGGGGEFFHHHHGHHHHHHHHHHHGGGHHHGGEFGGGGGGGFGGGGEGGBFFFFFFGGGGFFFFFFFFFFFFFFFFFFFFFFFFFFFFFFFFFFFFFFFFAFFFFFFFF
@M05620:45:000000000-G6HP7:1:1101:13124:7202 1:N:0:152
TACCTGTACTGGGGAAGCATTTGAATATCCCCCCATGGTGATGGGGACGGAGAACTGCTCCATAAACACAGGCAACGTGCCTAACTTTCCCGGGAAGATGAAGTCAAAGAGCGACCACAGCTCTTCGGAGGTTATTTTGCATCGGTGAGCCAGACAGAATGATCCGATGAGGGGTGCGAAACTATTTGAGGAAAGGAAGCACCTTTTTATTAAATTTACCTTTTAGCAATCGCCATTCCTACCCTAAAGAT
+
CBCCCFFFFFFFGGGGGGGGGGHHHHHHHHHGGGGHHHGHHHHHHGGGGGGGGHHHHHHHHHHHHHHHHHHHGHHHGHHHHHHHHHHHHHGGGGGGGHHHHHHGHHHHHHHHGGGGGHHHHHHHHHHGGGGEHHHHHHHHFHHGGEGGF<GGHHGHHGHHHGHHHHFGGHHHGGCEFGDGGGGGGGGGGGGFFGFGGGGGEFEFFFFFFFFFFFFFFFFFFFFFFFFFFFFFFFDEFFFFFFFFFFFFFFB
@M05620:45:000000000-G6HP7:1:1101:13108:7213 1:N:0:152
TACCTGTACTGGGGAAGCATTTGAATATCCCCCCATGGTGATGGGGACGGAGAACTGCTCCATAAACACAGGCAACGTGCCTAACTTTCCCGGGAAGATGAAGTCAAAGAGCGACCACAGCTCTTCGGAGGTTATTTTGCATCGGTGAGCCAGACAGAATGATCCGATGAGGGGTGCGAAACTATTTGAGGAAAGGAAGCACCTTTTTATTAAATTTACCTTTTAGCAATCGCCATTCCTACCCTAAAGAT
+
CBCCCFFFFFFFGGGGGGGGGGHHHHHHHHHGGGGHHHHHHHHHHGGGGGGGGHHHHHHHHHHHHHHHHHHHGHHHGHHHHHHHHHHHHHHGGGGGGHHHHHHHHHHHHHHHGGGGGHHHHHHHHHHGGGGCHHHHHHHHGHHGGEECGHHGHHGGHHHHHHHHHHFGGHHHGGCDGGGGGGGGGGGGGGGFGFFFGGGGGGFFFFFFFFFFFFFFFFFFFFFFFFFFFFFFFFDFFFFFFF;FFFFFFFF
@M05620:45:000000000-G6HP7:1:1101:17844:7224 1:N:0:152
TACCTGTACTGGGGAAGCATTTGAATATCCCCCCATGGTGATGGGGACGGAGAACTGCTCCATAAACACAGGCAACGTGCCTAACTTTCCCGGGAAGATGAAGTCAAAGAGCGACCACAGCTCTTCGGAGGTTATTTTGCATCGGTGAGCCAGACAGAATGATCCGATGAGGGGTGCGAAACTATTTGAGGAAAGGAAGCACCTTTTTATTAAATTTACCTTTTAGCAATCGCCATTCCTACCCTAAAGAT
+
DCCDCFFFFFFFGGGGGGGGGGHHHHHHHHHGGGGHHHGHHHHHHGGGGGGGGHHHHHHHHHHHHHHHHHHHGHHHGHHHHHHHHHHHHHHGGGGGGHHHHHHHHHHHHHHHGGGGGHHHHHHHHHHGGGGGHHHHHHHHHHHGGCDGHHHHHHGHHHGHHHHHHHEGGHHHGGCEGGEDGDGGGGHHGGGFGFFGGGGGGGFFFFFFFFFFFFFFFFFFFFFFFFFFBFFFFFFABFFFFFFFFFFFFFF
@M05620:45:000000000-G6HP7:1:1101:17828:7241 1:N:0:152
TACCTGTACTGGGGAAGCATTTGAATATCCCCCCATGGTGATGGGGACGGAGAACTGCTCCATAAACACAGGCAACGTGCCTAACTTTCCCGGGAAGATGAAGTCAAAGAGCGACCACAGCTCTTCGGAGGTTATTTTGCATCGGTGAGCCAGACAGAATGATCCGATGAGGGGTGCGAAACTATTTGAGGAAAGGAAGCACCTTTTTATTAAATTTACCTTTTAGCAATCGCCATTCCTACCCTAAAGAT
+
CCCCCFFFFFFFGGGGGGGGGGHHHHHHHHHGGGGHHHHHHHHHHGGGGGGGGHHHHHHHHHHHHHHHHHHHGHHHGHHHHHHHHHHHHHHGGGGGGHHHHHHHHHHHHHHHGGGGGHHHHHHHHHHGGGGFHHHHHHHHHHHGGGGGHHHHHHGGHHHHHHHHHHEGGHHHGGAFGGGDGBGGGGGGGGGBFFFGGGGGFGFFFFFFFFFFFFFFFFFFFFFFFFEFFFFFFFFEFFFFFFFFFFFFFFF
@M05620:45:000000000-G6HP7:1:1101:7340:7256 1:N:0:152
TACCTGTACTGGGGAAGCATTTGAATATCCCCCCATGGTGATGGGGACGGAGAACTGCTCCATAAACACAGGCAACGTGCCTAACTTTCCCGGGAAGATGAAGTCAAAGAGCGACCACAGCTCTTCGGAGGTTATTTTGCATCGGTGAGCCAGACAGAATGATCCGATGAGGGGTGCGAAACTATTTGAGGAAAGGAAGCACCTTTTTATTAAATTTACCTTTTAGCAATCGCCATTCCTACCCTAAAGAT
+
CCCCCFFFFFFFGGGGGGFGGGHHHHHHHHHGGGGHHHGHHHHHHGGGGGGGGHHHHHHHHHHHHHHHHGHHGHHHGHHHHHHHHHHHHHHGGGGGGGHHHGGHHHHHHHHHGGGGCHHHHHHHHHHGGGGEHHHHHHHGFHHGGGGGHHHHHHGHHHHHHHHHHHGGGHHHGGEDGGGGGGGGGGGGGEGGFFFFBCFGGGFFFFFFFFFF0BFFFFFFFFFFFFFFFFFFFFFFFFFFFFFFFFFFFFF
@M05620:45:000000000-G6HP7:1:1101:16598:7287 1:N:0:152
AGATTACTGCAACAGTTCCCCCTGGACCTGGAAAAGTTTCTTGCCTGGCTTACAGAAGCTGAAACAACTGCCAATGTCCTACAGGATGCTACCCGTAAGGAAAGGCTCCTAGAAGACTCCAAGGGAGTACAAGAGCTGATGAAACAATGGCAAGTAAGTCAGGCATTTCCGCTTTAGCACTCTTGTGGATCCAATTGAACAATTCTCAGCATTTGTACTTGTAACTGACAAGCCAGGGACAAAACAAAGAT
+
>>AAAFFFBF1BFGBGGGGGGGGCC0FHGHAB1BGFGFHHHHHHHHHHHHHCGHGHBGHGHHHHHFHHHHHHEEGFHHHHFGHHGHHHHHBGHHGGGGHHGHGHEGHHGHHHDGHCGGHGH11?/??EH1BGHHHHHHBHH2BGHFHHGHHGHGGHFHHHHGHHHHGHHHGGGGGG1GHHHHHHHFGFGHHHH0=DHFFHGCGHHHHHHHGHGHHHHHHFHHCBFHG0GFHHHGGFGGGG.:BFGGAFF99
@M05620:45:000000000-G6HP7:1:1101:12469:7305 1:N:0:152
CATCCTGACCCTGAAGTACCCCGGCTTGATTTCTGACATTAGATCGGAAGAGCACACGTCTGAACTCCAGTCACGCACTACAATCTCGTATGCCGTCTTCTGCTTGAAAAAAAAAAAAAAAAACGAAAACAAAAAAATAGAAACTTAGTTATCACCAATCACAACGGAGCAACGCAAGTCTTTAGAGAGCTGTAAGCAAATAGAGTGGAGTGAGTGTGTACTAGCAAAGGTGCTGACTGACAACCGATAAC
+
CCCDDFFFFFFFGGGGGGGGGGGGGGGGHHHHHHHHHHHHHHHHHHGGGGHHHHHHHGHHHGHHHHHHHHHHHHGHGGGHHHHHFHHHGGGHHHGGGHGHHHHHHHHGHHHGGGFDB/</>--.-..<-/<....--.:0000/00000;000;0/0.0/0000.--..-.9.----::0:0000000..00000000/90900000.0.0.000000.000:0/000//;09000/;000:0..---;.0
@M05620:45:000000000-G6HP7:1:1101:21194:7308 1:N:0:152
AAACCAAGCAGACACTCACCGCTTGACTGGAGTTAAGACATGAGGTCAGCTAGATCGGAAGAGCACACGTCTGAACTCCAGTCACGCACTACAATCTCGTATGCCGTCTTCTGCTTGAAAAAAAAAAAACATAGTGTCTATTTGAGCACCTCTTTCCTCCTTCAGTATTTCCAGCTACAGGGCACCTACAGTATCACTTTTCACTCTTTCTTCGTGCATAACTGATCTCACAGCCAGCTTTCGCTACAGGC
+
BBBBBBBFBFFFGGGGGGGGGGGGGHHHHHFHHHHHHHHHHHHFHFGHHHHHHHHHGGFGGHHHFHHHGHHHGHGHHHHHHHHHHGHGGGHHEHHCGHHGGHEFHGEEHEHHFHHHFGHFGFDGC?B</?/<?111111111=11.11<./.D0==0=0</00<0=0=000C00/00000;..;;.////99;;0;000000;000009009;.:...C00/;0//9/:////.:..;;/;/..;.:///.
@M05620:45:000000000-G6HP7:1:1101:14989:7317 1:N:0:152
ATCTCTATCTCCTAAAAACCTGTTTAGATTTGGAGATAGACCTTCAGGTTTTTCATCATTTTCTGCATGAATTATACATTGACCACGTTCCAGCGTGGTCAGTTTGCAGCATTCTGTTATTTTGTTTGACAGAGTGTCTTGTTGAGAACATATGTAGGACATGATTTTTTCCTGCAACAGGGAAAATAAAGTATAAGTTTTAAAGATTTATTCTTTAATAAAGGATCTCAAAGCCAGCTTTAGAAAAAGGA
+
AABBCFFFFFFFGGGGGGGGGGHHHGHHHHHHHHHHHHHGHHHHHHHHHHHGGHHHHHHIHHIHHHHHHHHHHHHGHHHHHHHHHHGHHHHHHHGGGGHHHHHHHHHHHHHHHHHHHHHHHHHHHHHHHHHHHHHHHHHHHHHHGHHHHHHHHHHGHHHHHHHHHHHHHGHHHHHHGHHHHGGHHHGH1FGHHHHHHHHHHHHHHHHHHHHHHHHHHHHHHGGHHHHHHHHHHHHHHGHHHHFHHHHHGFH
@M05620:45:000000000-G6HP7:1:1101:27163:7317 1:N:0:152
ATCTCTATCTCCTAAAAACCTGTTTAGATTTGGAGATAGACCTTCAGGTTTTTCATCATTTTCTGCATGAATTATACATTGACCACGTTCCAGCGTGGTCAGTTTGCAGCATTCTGTTATTTTGTTTGACAGAGTGTCTTGTTGAGAACATATGTAGGACATGATTTTTTCCTGCAACAGGGAAAATAAAGTATAAGTTTTAAAGATTTATTCTTTAATAAAGGATCTCAAAGCCAGCTTTAGAAAAAGGA
+
CDCCDFFFFFFFGGGGGGGGGGHHHHHHHHHHHHGHHHHFHHHHHHHHHHHGGHHHHHHHIIIHIHHHHHHHHHHHGHHHHHHHGHGGHHHHHHGGGGHHHHHHHHHHHHHHHHHHHHGHHHHHHHHHHHHHHHHHHHHHHHHHHHFHHHHHHHHHHHHHHHHHHHHHHGHHHHHGHHHHHGEHHFGHGHHHHHFHHHHHHHHHHFHHHHHHHHHHHHHHHHGHGHHHHHHHHHHHHGHHHHHHGHHGGGH
@M05620:45:000000000-G6HP7:1:1101:14057:7323 1:N:0:152
TACCTGTACTGGGGAAGCATTTGAATATCCCCCCATGGTGATGGGGACGGAGAACTGCTCCATAAACACAGGCAACGTGCCTAACTTTCCCGGGAAGATGAAGTCAAAGAGCGACCACAGCTCTTCGGAGGTTATTTTGCATCGGTGAGCCAGACAGAATGATCCGATGAGGGGTGCGAAACTATTTGAGGAAAGGAAGCACCTTTTTATTAAATTTACCTTTTAGCAATCGCCATTCCTACCCTAAAGAT
+
BBABBFFFFFFFGGGGGGFGFGGFHHHHHHGGGGGHHHHFHFDFHEAEGGGGGHHFDGHHHHHHHHHHHGFGFHHHGGECCEEHHHHHFHFA@F>EDHHHHBGGFHHHHHHGEGGGCHHHHHHHHHHG/@FAGHFFHHDHBGHG?<A.>GGHFCEHHHF0DHGHHHDGGHHHDG:AACDDCBFBFFFBBFG9F/9FFBFEFGFFFBFFEBFB//BFFFFFFFFFBFFF;BF?FFFEFBFFFFFFFF.//9F
@M05620:45:000000000-G6HP7:1:1101:27145:7338 1:N:0:152
ATCTCTATCTCCTAAAAACCTGTTTAGATTTGGAGATAGACCTTCAGGTTTTTCATCATTTTCTGCATGAATTATACATTGACCACGTTCCAGCGTGGTCAGTTTGCAGCATTCTGTTATTTTGTTTGACAGAGTGTCTTGTTGAGAACATATGTAGGACATGATTTTTTCCTGCAACAGGGAAAATAAAGTATAAGTTTTAAAGATTTATTCTTTAATAAAGGATCTCAAAGCCAGCTTTAGAAAAAGGA
+
BCCCCFFFFFFFGGGGGGGGGGHHHHHHHHHHHHHHHHHHHHHHHHHHHHHGGHHHHHHHIIIIHHHHHHHHHHHGHHHHHHHHHHGHHHHHHHGGGGHHHHHHHHHHHHHHHHHHHHHHHHHHHHHHHHHHHHHHHHHHHHHHHHHHHHHHHHHHHHHHHHHHHHHHHGHHHHHHHHHHHGGHHHHHHHHHHHHHHGHHHHHHHHHHHHHHHHHHHHHHHHHHHHHHHHHHHHHHHGGHHHHGHHHHGGH
@M05620:45:000000000-G6HP7:1:1101:14070:7348 1:N:0:152
TACCTGTACTGGGGAAGCATTTGAATATCCCCCCATGGTGATGGGGACGGAGAACTGCTCCATAAACACAGGCAACGTGCCTAACTTTCCCGGGCAGATGAAGTCAAAGAGCGACCACAGCTCTTCGGAGGTTATTTTGCATCGGTGAGCCAGACAGAATGATCCGATGAGGGGTGCGAAACTATTTGAGGAAAGGAAGCACCTTTTTATTAAATTTACCTTTTAGCAATCGCCATTCCTACCCTAAAGAT
+
AAAAABFFFFDCGEGF1ABEGDEFBFHHHGCCEEGHFHGBGD2FFA/EFGGCEHHFFGFGHHHGHFGEGGHEFHHHEFE/ABGHHFDEEEDE/E/>ECGHFEEEFGFHHFFHECGG/?CGGFFHDDGC/@CCFFBFGF1GB1GC?.>.<F<F.CFGCH/0DGDFFGEGGHH/:@:;.AB--AF0B09;BEF9C/:FBBF?FGEFFFBFEFFF//BFFFBFFFFF/BFBBFFEFBBEFBFFFBFFFFFF/9B
@M05620:45:000000000-G6HP7:1:1101:6209:7381 1:N:0:152
ATCTCTATCTCCTAAAAACCTGTTTAGATTTGGAGATAGACCTTCAGGTTTTTCATCATTTTCTGCATGAATTATACATTGACCACGTTCCAGCGTGGTCAGTTTGCAGCATTCTGTTATTTTGTTTGACAGAGTGTCTTGTTGAGAACATATGTAGGACATGATTTTTTCCTGCAACAGGGAAAATAAAGTATAAGTTTTAAAGATTTATTCTTTAATAAAGGATCTCAAAGCCAGCTTTAGAAAAAGGA
+
CCCCCFFFFFFFGGGGGGGGGGHHHHHHHHHHHCHHHHHHHHHHHHHHHHHGGHHHHGHHHHHHHHHHHHHHHHHHHHHHHHHHHHGHHHHHHHGGGGHHHHHHHHHHHHHHHHHHHHHHHHHHHHHHHHHHHHHHHHHHHHHHHHHHHHHHHHHHHHHHHHHGHHHHHGHHHHGHHHHHHGGHHHGHHHHHHHHGGGHHHHHHHHHHHHHHHHHHHHHHHFHHHHHHHHHHHHHHHGHHHHHFHGHHGGH
@M05620:45:000000000-G6HP7:1:1101:19351:7384 1:N:0:152
CATCCTGACCCTGAAGTACCCCGGCTTGATTTCTGACATTAGATCGGAAGAGCACACGTCTGAACTCCAGTCACGCACTACAATCTCGTATGCCGTCTTCTGCTTGAAAAAAAAAAAAAAAAATATTATCAAAGCTAATTTATACATTCAAGCAACTTTAATATGATAAAGTAATGTTGCGTAACATACTTGATAATTGTGCTAAGTGCGTAAGACAACTAATCATTAGTTCAGGTGCAGCTCAACTTTCA
+
DDDDDFFFFFFFGGGGGGGGGGGGGGGGHHHHHHHHHHHHHHHHHHGEGGHHHHHHHGHHHGHHHHHH3FHHHHGHGGGHHHHHGHHHGGHHHHGGGHGHHHHHHHGHHHHGGGGD>>//-->.0000000000<00<000000000000000//<<00:<C000000:0000000:000-.<..00000000<000000000000<00-<<..00//.000:<000000000000000<0/000/000<0
@M05620:45:000000000-G6HP7:1:1101:6228:7390 1:N:0:152
ATCTCTATCTCCTAAAAACCTGTTTAGATTTGGAGATAGACCTTCAGGTTTTTCATCATTTTCTGCATGAATTATACATTGACCACGTTCCAGCGTGGTCAGTTTGCAGCATTCTGTTATTTTGTTTGACAGAGTGTCTTGTTGAGAACATATGTAGGACATGATTTTTTCCTGCAACAGGGAAAATAAAGTATAAGTTTTAAAGATTTATTCTTTAATAAAGGATCTCAAAGCCAGCTTTAGAAAAAGGA
+
AAAAAFFBFFFFFG111GFGGFHFGFFHHBFFBGHGFFGHGHGHHFH1FGHFEGHHHHHHHGHFEHHFHBGFGFFHFGHHHHFHHHEHHFBDFCFEEGFEFHGGHDHHHHHHHFHFGGFHHHHHHHHHEFFHEFHFFEGHHHHAG1CGHHFHDGGFGFFHGHGHGGFHFCCFHF1<GHH0GFFCFFFDG1FGGHFH1GGDGEHGHFGHHHHHHHHHGDGHDBG0<<GHGHHEHHFGCEHFGHEBCGCCC.G
@M05620:45:000000000-G6HP7:1:1101:20620:7405 1:N:0:152
TACCTGTACTGGGGAAGCATTTGAATATCCCCCCATGGTGATGGGGACGGAGAACTGCTCCATAAACACAGGCAACGTGCCTAACTTTCCCGGGAAGATGAAGTCAAAGAGCGACCACAGCTCTTCGGAGGTTATTTTGCATCGGTGAGCCAGACAGAATGATCCGATGAGGGGTGCGAAACTATTTGAGGAAAGGAAGCACCTTTTTATTAAATTTACCTTTTAGCAATCGCCATTCCTACCCTAAAGAT
+
CCCCCFFFFFFFGGGGGGGGGGHHHHHHHHHGGGGHHHGGHHHHHGGGGGGGGHHHHHHHHHHHHHHHHHHHGHHHGHHHHHHHHHHHHHHGGGGGGHHHHHHHHHHHHHHHGGGGGHHHHHHHHHHGGGGEHHHHHHHHHHHGGGGGHHHHHHGHHHHHHHHHHHGGGHHHGGCEGGDFGGGGGGGGGGGFGGGGGGGGGGFFFFFFFFFFFFFFFFFFFFFFFFFFFFFFFFFEFFFFFFFFFFFFFFF
@M05620:45:000000000-G6HP7:1:1101:20639:7410 1:N:0:152
TACCTGTACTGGGGAAGCATTTGAATATCCCCCCATGGTGATGGGGACGGAGAACTGCTCCATAAACACAGGCAACGTGCCTAACTTTCCCGGGAAGATGAAGTCAAAGAGCGACCACAGCTCTTCGGAGGTTATTTTGCATCGGTGAGCCAGACAGAATGATCCGATGAGGGGTGCGAAACTATTTGAGGAAAGGAAGCACCTTTTTATTAAATTTACCTTTTAGCAATCGCCATTCCTACCCTAAAGAT
+
AABABFFFFFFFG?FEEGGGGGHGH5FHHFHGGF?E3F55DA5A22FGE0AFGHE5GFDG3GHBF5EFGFF?FCG?/F1B1BGFHBG@DG3>E///E0BF4B?FGGFHGBGHCD?C@CGFHHHHHHGCDGG?GFHFHHHHFGHDGCEFGFHHFGGHFH<0=DDGHGA.ACGHEC:;ADADAGGFFFFCFGGBFBFFFE9ABFEFFFFFFFEFFBFFF:9;FFFFFFEFFFBFEFDEFBFFFBFFBFF/FFF
@M05620:45:000000000-G6HP7:1:1101:7909:7434 1:N:0:152
CATCCTGACCCTGAAGTACCCCGGCTTGATTTCTGACATTAGATCGGAAGAGCACACGTCTGAACTCCAGTCACGCACTACAATCTCGTATGCCGTCTTCTGCTTGAAAAAAAAAAAAAAATATGATTACAACATAAAAAGCTTTTAATTCCAGAGATAGAACAAAGAATTAAGTATAACTAATCAGCAAGATTTATGTTTTATTTTACATTCATAAGTAGGTACATTGAAATATAGTTTGATTATGGAGT
+
CCDDDFFFFFFFGGGGGGGGGGGGGGGGHHHHHHHHHHHHHHHHHHGGGGHHHHHHHGHHHGHHHHHHHHHHHHGHGGGHHHHHFHHHGGHHHHGGGHGHHHHHHHHHGHHGGGGD<<<<-0<1111111<11.000000..<0000<0<00000./000<00//./:<0000:00000000<:00000///000000000/000000:0<000<000<0:0:0000000000000000:000000<00/0
@M05620:45:000000000-G6HP7:1:1101:23674:7434 1:N:0:152
TACCTGTACTGGGGAAGCATTTGAATATCCCCCCATGGTGATGGGGACGGAGAACTGCTCCATAAACACAGGCAACGTGCCTAACTTTCCCGGGAAGATGAAGTCAAAGAGCGACCACAGCTCTTCGGAGGTTATTTTGCATCGGTGGGCCAGACAGAATGATCCGATGAGGGGTGCGAACCTTTTTGAGGAAAGAAAGCACCTTTTTATTAAATTAACCTTTTACAAATCGCCATTCTTACCCTAAGGAT
+
BABABFFFFFFFGGFGGGGGGGHHHHHHHHHGGGGHGHGHGHHHHGGGGGGGGHHHHHHHHHGHHHHHHGHHGHHHGHHHHHHHHHHHHHHGGGEEFHHHHHHHHHHHHHHHGGGGGHHHHHHHHHHGDFGGHGHHH1111<1C....><..<../<</000==:C.::0;GG-:9.@DG-9/0=F0?;;/;C/;/;//99B.FFFFF.;9FF/;B//;/;FFB///:///.;A.;9B///9F//9;///9
@M05620:45:000000000-G6HP7:1:1101:8022:7444 1:N:0:152
ATCTCTATCTCCTAAAAACCTGTTTAGATTTGGAGATAGACCTTCAGGTTTTTCATCATTTTCTGCATGAATTATACATTGACCACGTTCCAGCGTGGTCAGTTTGCAGCATTCTGTTATTTTGTTTGACAGAGTGTCTTGTTGAGAACATATGTAGGACATGATTTTTTCCTGCAACAGGGAAAATAAAGTATAAGTTTTAAAGATTTATTCTTTAATAAAGGATCTCAAAGCCAGCTTTAGAAAAAGGA
+
ABBBBFFFFFFFGGGGGGGGGGHHHHHHHHHHHCHHHHHHHHHHHHHHHHHGGHHHHHHHHHHHHHHHHHGHHHHHHFHHHHHHHHGHHHHHHHGGGGHHHHHHHHHHHHHHHHHHHHHHHHHHHHHHFHHHHHHGHHHHHHHHHHHHHHHHHHHHHHHHHHHFHHHHHGHHHHHHHHHHHGGHHHHHHHHHHHHHHGHHHHHHHHHHHHHHFHHHHGHHHHHHHHHHHHHHHHHGHGHHHHHGGHHHGGF
@M05620:45:000000000-G6HP7:1:1101:8043:7448 1:N:0:152
ATCTCTATCTCCTAAAAACCTGTTTAGATTTGGAGATAGACCTTCAGGTTTTTCATCATTTTCTGCATGAATTATACATTGACCACGTTCCAGCGTGGTCAGTTTGCAGCATTCTGTTATTTTGTTTGACAGAGTGTCTTGTTGAGAACATATGTAGGACATGATTTTTTCCTGCAACAGGGAAAATAAAGTATAAGTTTTAAAGATTTATTCTTTAATAAAGGATCTCAAAGCCAGCTTTAGAAAAAGGA
+
DDDDDFFFFFFFGGGGGGGGGGHHHHHHHHHHHHHHHHHHHHHHHHHHHHHGGHHHHIHHHHIIHHHHHHHHHHHHHHHHHHHHHHGHHHHHHHGGGGHHHHHHHHHHHHHHHHHHHHHHHHHHHHHHHHHHHHHHHHHHHHHHHHHHHHHHHHHHHHHHHHHHHHHHHGHHHHHHHHHHHGGHHHHHHHHHHHHHHHHHHHHHHHHHHHHHHHHHHHHHHHHHHHHHHHHHHHHHHGHHHHHHHHHHGGH
@M05620:45:000000000-G6HP7:1:1101:23668:7455 1:N:0:152
TACCTGTACTGGGGAAGCATTTGAATATCCCCCCATGGTGATGGGGACGGAGAACTGCTCCATAAACACAGGCAACGTGCCTAACTTTCCCGGGAAGATGAAGTCAAAGAGCGACCACAGCTCTTCGGAGGTTATTTTGCATCGGTGAGCCAGACAGAATGATCCGATGAGGGGTGCGAAACTATTTGAGGAAAGGAAGCACCTTTTTATTAAATTTACCTTTTAGCAATCGCCATTCCTACCCTAAAGAT
+
CCCCCFFFFFFFGGGGGGGGGGHHHGHHHHHGGGGHHHGHHHHHHGGGGGGGGHHHHHHHHGHHHHHHHHHHGHHHGHHHHHHHHHHHHHHGGGECGHHHHHHHHHHHHHHHGGGGGHHHHHHHHHHGGGGEHHHHHHHHGHHGGADFGFHHHHGHHCCHGHHHHHGGGHHHGGCDFCEGGGGFFGGGGGGGGGFEFFGGGGFFFFFFFFFFFFFFFFFFFFFFFFFFFFFFFFFEFFFFFFFFFFFFFFF
@M05620:45:000000000-G6HP7:1:1101:23650:7456 1:N:0:152
TACCTGTACTGGGGAAGCATTTGAATATCCCCCCATGGTGATGGGGACGGAGAACTGCTCCATAAACACAGGCAACGTGCCTAACTTTCCCGGGAAGATGAAGTCAAAGAGCGACCACAGCTCTTCGGAGGTTATTTTGCATCGGTGAGCCAGACAGAATGATCCGATGAGGGGTGCGAAACTATTTGAGGAAAGGAAGCACCTTTTTATTAAATTTACCTTTTAGCAATCGCCATTCCTACCCTAAAGAT
+
BBBBBFFFFFFFFGGGGGGGGGHHHGHHHHHGGGGHHHGHHHHGHGGGEAGDGHHHHHHHHHHHGHHHHHHFGHHHGHHHHHHHHHHHHHHGGGGGGHHHHHGHHHHHHHHHGGGGGHHHHHHHHHHGFGGCHHHHHHHHHHHGGEFGFHHHGHGHHGHGHHHHHGGGGGHFGGEGDG?DGCGGGGGGGGGCFFG.BFF?FFFFFFFFFFFFFFFFFFFFFFFFFEFBBFFFFFFFFFFFEF.AFFFBFFF
@M05620:45:000000000-G6HP7:1:1101:25405:7464 1:N:0:152
ATCTCTATCTCCTAAAAACCTGTTTAGATTTGGAGATAGACCTTCAGGTTTTTCATCATTTTCTGCATGAATTATACATTGACCACGTTCCAGCGTGGTCAGTTTGCAGCATTCTGTTATTTTGTTTGACAGAGTGTCTTGTTGAGAACATATGTAGGACATGATTTTTTCCTGCAACAGGGAAAATAAAGTATAAGTTTTAAAGATTTATTCTTTAATAAAGGATCTCAAAGCCAGCTTTAGAAAAAGGA
+
CCCCCFFFFFFFGGGGGGGGGGHHHHHHHHHHHHGHHHHHHHHHHHHHHHHGGHFHHFHHHHIHGHHHHHHHHHHHHHHHHFHHHHGHHHHHHHGGGGHHHHHHHHHHHHHHHHHHHHHHHHHHHHHHHHHHHHHHHHHHHHHHHHHHHHHHHHHHHHGHHHHHHHHHHGHHHHHHHHHHHGGHHHGHHHGHHHHHHGGHHHHDHHHHHGHHHHHHHHHHDGHHHHHHHHHHHHFHHGHHHHHFHHHAFGG
@M05620:45:000000000-G6HP7:1:1101:7267:7469 1:N:0:152
TACCTGTACTGGGGAAGCATCGCCATTCCTACCCTAAAGATCGGAAGAGCACACGTCTGAACTCCAGTCACGCACTACAATCTCGTATGCCGTCTTCTGCTTGAAAAAAAAAAAAAAACACGAAAATATTAACATAATAGTTACATTCTTAACGGATCATCTAGTCGTCATAATTGTTACATTGCCACTATGCACCCATCTAATCAGGCCCGCTATGACTTACTCCCTCTCGTTCGAGGCCGCACCCTCAT
+
CCCCCFFFFFFFGGFGGGGGGGGG2FHHHHHHHHHHHHHHHHHGGGGHHHHHHHGHHHGGHHHHHHHHHHHGHGGGHHHHH3BGGFFHGHHGGGHGFGHHHHHFHFHHEFCGD>>////?0.-..<1111000000000000000000==000.-..-.0;00000.....;0000;000000000000/00000/..//00000000:..----.000000B000.////...;.:/--.-----...90
@M05620:45:000000000-G6HP7:1:1101:9404:7472 1:N:0:152
CATCCTGACCCTGAAGTACCCCGGCTTGATTTCTGACATTAGATCGGAAGAGCACACGTCTGAACTCCAGTCACGCACTACAATCTCGTATGCCGTCTTCTGCTTGAAAAAAAAAAATCCCAGGGAGTACAAGAGCTGATGAAACAATGGCAAGTAAGTCAGGCATTTCCGCTTTAGCACTCTTGTGGATCCAATTGAACAATTCTCAGCATTTGTACTTGCAACTGACACGCCAGGGACAAAACAAAGAT
+
BABBBFFFFFFFGGGGGGGGGGGGGGGEHHHHHHHHHHHHFHGHHHGGGGGHHHHHHGGHHGHHHGHHHHGHHHGHGGGHHHHH3FGHFFHHHHGGEHGGGHHHHHAEGFHGGGCC/<@2222<//?<011?FBFGFGDFG11110.F<1C/CC0=0=DG<GFF.GCGFHDGCACC0;CGHGHGG00.99CB00;B00;:0:0;9CFBFBBB;09CB;;C00//;9//9;/.;E.-.;AAEF..;...///
@M05620:45:000000000-G6HP7:1:1101:24672:7485 1:N:0:152
CATCCTGACCCTGAAGTACCCCCGGCTTGATTTCTGACATTAGATCGGAAGAGCACACGTCTGAACTCCAGTCACGCACTACAATCTCGTATGCCGTCTTCTGCTTGAAAAAAAAAAAACAACTCACTACCAGTCCATTCTACCCCCTTTTCACAACTTACCTTAAATACCTCATGTTTCCTACGTTATTTCTCCATCCCCCCCTAGTATACTATACTCGATATCCTACGCGTTTCTTTCCCATCACCATT
+
CCCCCFFFFFFFGGGGGGGGGGGGGGGGGHHHHHHHHHHHHHHHHHHGGGGHHHHHHHGHHHGHHHHHHHHGHHHGHGGGHHHHH@GHHFGHHHHGGGHGHHHGHHHFFHHHGGGGF////?/11=11100<11111111=1=1<.--.0000<00.0000/00:00000:000:0:0:0000;9.//.0000000909.;.9--9/0000:::0000FD./.-00900.-----0:00:0009/00/000
@M05620:45:000000000-G6HP7:1:1101:26292:7508 1:N:0:152
ATCTCTATCTCCTAAAAACCTGTTTAGATTTGGAGATAGACCTTCAGGTTTTTCATCATTTTCTGCATGAATTATACATTGACCACGTTCCAGCGTGGTCAGTTTGCAGCATTCTGTTATTTTGTTTGACAGAGTGTCTTGTTGAGAACATATGTAGGACATGATTTTTTCCTGCAACAGGGAAAATAAAGTATAAGTTTTAAAGATTTATTCTTTAATAAAGGATCTCAAAGCCAGCTTTAGAAAAAGGA
+
AABBCFFFFFFFGGGGGGGGGGHHH5GHHHHHHCHHHGHCHHHHHHHHHHHGGHDGHHIHHIGHIHHHHFHHHHHBHHHHHGHHEHGHHGHHHHGGGGHHGHHHHHHHHHHHHHHHHHHHHHHHGHHHGFGHHHHHHHHHHHHH4FGGHGHHHHHHHHHHHHHHHHHHHGHHHHHHBGGGHGEHC0???GGHHHBDGHHHHDC1<1>GGBGHHHHHDGH0DGHHHHHHFHHHFHHHHGHHHHHCGGGHFFC
@M05620:45:000000000-G6HP7:1:1101:14456:7513 1:N:0:152
TACCTGTACTGGGGAAGCATTTGAATATCCCCCCATGGTGATGGGGACGGAGAACTGCTCCATAAACACAGGCAACGTGCCTAACTTTCCCGGGAAGATGAAGTCAAAGAGCGACCACAGCTCTTCGGAGGTTATTTTGCATCGGTGAGCCAGACAGAATGATCCGATGAGGGGTGCGAAACTATTTGAGGAAAGGAAGCACCTTTTTATTAAATTTACCTTTTAGCAATCGCCATTCCTACCCTAAAGAT
+
CCCDCFFFFFFFGGGGGGGGGGHHHHHHHHHGGGGHHHHHHHHHHGGGGGGGGHHHHHHHHHHHHHHHHHHHGHHHGHHHHHHHHHHHHHHGGGGGGHHHHHHHHHHHHHHHGGGGGHHHHHHHHHHGGGGEHHHHHHHHHHHGGEGFHGHHHHGGHGHHHHHHHHGGGHHHGGAEGGFFGFGFGGGGGGGBFFFGGGGGGGFFFFFFFFFFFFFFFFFFFFFFFFFFFFFFFFFEFFFFFF:FFFFFFFF
@M05620:45:000000000-G6HP7:1:1101:26276:7517 1:N:0:152
ATCTCTATCTCCTAAAAACCTGTTTAGATTTGGAGATAGACCTTCAGGTTTTTCATCATTTTCTGCATGAATTATACATTGACCACGTTCCAGCGTGGTCAGTTTGCAGCATTCTGTTATTTTGTTTGACAGAGTGTCTTGTTGAGAACATATGTAGGACATGATTTTTTCCTGCAACAGGGAAAATAAAGTATAAGTTTTAAAGATTTATTCTTTAATAAAGGATCTCAAAGCCAGCTTTAGAAAAAGGA
+
BCCCCFFFFFFFGGGGGGGGGGHHHHHHHHHHHHHHHHHHHHHHHHHHHHHGGHHHHHIHIIHHIHHHHHHHHHHHHHHHHHHHHHGHHHHHHHGGGGHHHHHHHHHHHHHHHHHHHHHHHHHHHHHHHHHHHHHHHHHHHHHHHHHHHHHHHHHHHHHHHHHHHHHHHGHHHHHHHHHHHGGHHGHHHGHHHHHHHHHHHHHHHHHHHHHHHHHHHHHHHHHHHHHHHHHGHHHHHGHHHHGHGHHHGGH
@M05620:45:000000000-G6HP7:1:1101:14673:7518 1:N:0:152
ATCTCTATCTCCTAAAAACCTGTTTAGATTTGGAGATAGACCTTCAGGTTTTTCATCATTTTCTGCATGAATTATACATTGACCACGTTCCAGCGTGGTCAGTTTGCAGCATTCTGTTATTTTGTTTGACAGAGTGTCTTGTTGAGAACATATGTAGGACATGATTTTTTCCTGCAACAGGGAAAATAAAGTATAAGTTTTAAAGATTTATTCTTTAATAAAGGATCTCAAAGCCAGCTTTAGAAAAAGGA
+
CCCCCFFFFFFFGGGGGGGGGGHHHHHHHHHHHHHHHHHHHHHHHHHHHHHGGHHHHHHHHHHHHHHHHHHHHHHHHHHHHHHHHHGHHHHHHHGGGGHHHHHHHHHHHHHHHHHHHHHHHHHHHHHHHHHHHHHHHHHHHHHHHHHGHHHHHHHHHHHHHHHHHHHHHGHHHHHHHHHHHGGGHHHHHHHGHHHHHHHHHHGHHHHHHHHHHHHHHHHHHFHHHHHHHHHHHHHHHGHHHHHHHHHHGGH
@M05620:45:000000000-G6HP7:1:1101:26267:7535 1:N:0:152
ATCTCTATCTCCTAAAAACCTGTTTAGATTTGGAGATAGACCTTCAGGTTTTTCATCATTTTCTGCATGAATTATACATTGACCACGTTCCAGCGTGGTCAGTTTGCAGCATTCTGTTATTTTGTTTGACAGAGTGTCTTGTTGAGAACATATGTAGGACATGATTTTTTCCTGCAACAGGGAAAATAAAGTATAAGTTTTAAAGATTTATTCTTTAATAAAGGATCTCAAAGCCAGCTTTAGAAAAAGGA
+
BBCCCFFFFFFFGGGGGGGGGGHHHHHHHHHHHGHHHHHHHHHHHHHHHHHGGHHHHHIIHIIIHHHHHHHHHGHGHGHHHHHHGHGHHHHHHHGEFGGHFHHHFHHGHHHHHHHHHHHHHHHHHHHHGHHHHHHHHHHHHHHHHHGHHGHGHHHHHHHHHHHGHHHHHGHHHHHGGHHHHGGGHHHHGHHGHHHGHFGHHGHHHGHHHHHHHHHHHHHHHHHHHHHHHEHGHHHHHGGHHFHHGGFHGGH
@M05620:45:000000000-G6HP7:1:1101:7135:7540 1:N:0:152
ATCTCTATCTCCTAAAAACCTGTTTAGATTTGGAGATAGACCTTCAGGTTTTTCATCATTTTCTGCATGAATTATACATTGACCACGTTCCAGCGTGGTCAGTTTGCAGCATTCTGTTATTTTGTTTGACAGAGTGTCTTGTTGAGAACATATGTAGGACATGATTTTTTCCTGCAACAGGGAAAATAAAGTATAAGTTTTAAAGATTTATTCTTTAATAAAGGATCTCAAAGCCAGCTTTAGAAAAAGGA
+
BCBCCFFFFFFFGGFGGGGGGGHHHHHGHHHHHFHHHFHCHHHHHHHHHHHGGHHHHHHHHHHHHHHHHHFHHHHHHFGHHHGHHHGHHHHHHHGGFGHHFHHHHHGHHHHHHGHHHHHHHHHHHHHHFHHHFHHHHHHHHHHHDHHHHHHHHHHHHHHHHGGHHHHHHGHHHHHHFGHGHG/G/FFGFHFGHHG1GHHHHHHBGDGHHGHHHHHHHGHHGHHHBHHHFGHGHFHHHGHHHGGHGFGHADC
@M05620:45:000000000-G6HP7:1:1101:26290:7543 1:N:0:152
ATCTCTATCTCCTAAAAACCTGTTTAGATTTGGAGATAGACCTTCAGGTTTTTCATCATTTTCTGCATGAATTATACATTGACCACGTTCCAGCGTGGTCAGTTTGCAGCATTCTGTTATTTTGTTTGACAGAGTGTCTTGTTGAGAACATATGTAGGACATGATTTTTTCCTGCAACAGGGAAAATAAAGTATAAGTTTTAAAGATTTATTCTTTAATAAAGGATCTCAAAGCCAGCTTTAGAAAAAGGA
+
ABCBCFFFFFFFGGGGGGGGGGHHHHHHHHHHHHHHHHHGHHHHHHHGHHHGGHHHHHHHHHHHHHHHHHHHHHHHHHHHHHHHGHGHHHHHHHGGFFHHHHHHHHHHHHHHHHHHHHHHHHHHHHHHHHHHHHHHHHHHHHHHHHHHHHHHHHHHHHHHHHHHHHHHHGHHHHHHGHHHHGGHFCFGHHHHHHHHHHHHHHHFHHHHHHHHHHHHHHHFHHHHGHHHHHGHGHHHHGHHHHGHHFHHGGH
@M05620:45:000000000-G6HP7:1:1101:7152:7551 1:N:0:152
ATCTCTATCTCCTAAAAACCTGTTTAGATTTGGAGATAGACCTTCAGGTTTTTCATCATTTTCTGCATGAATTATACATTGACCACGTTCCAGCGTGGTCAGTTTGCAGCATTCTGTTATTTTGTTTGACAGAGTGTCTTGTTGAGAACATATGTAGGACATGATTTTTTCCTGCAACAGGGAAAATAAAGTATAAGTTTTAAAGATTTATTCTTTAATAAAGGATCTCAAAGCCAGCTTTAGAAAAAGGA
+
CDCCDFFFFFFFGGGGGGGGGGHHHHHHHHHHHHHHHHHHHHHHHHHHHHHGGHHHHIHHHHIIIHHHHHHHHHHHHHHHHHHHHHGHHHHHHHGGGGHHHHHHHHHHHHHHHHHHHHHHHHHHHHHHHHHHHHHHHHHHHHHHHHHHHHHHHHHHHHHHHHHHHHHHHGHHHHHHHHHHHGGHHHHHHHHHHHHHHHHHHHHHHHHHHHHHHHHHHHHHHHHHHHHHHHHHHHHGHGHHHHHHHGHHGGH
@M05620:45:000000000-G6HP7:1:1101:14580:7592 1:N:0:152
ATCTCTATCTCCTAAAAACCTGTTTAGATTTGGAGATAGACCTTCAGGTTTTTCATCATTTTCTGCATGAATTATACATTGACCACGTTCCAGCGTGGTCAGTTTGCAGCATTCTGTTATTTTGTTTGACAGAGTGTCTTGTTGAGAACATATGTAGGACATGATTTTTTCCTGCAACAGGGAAAATAAAGTATAAGTTTTAAAGATTTATTCTTTAATAAAGGATCTCAAAGCCAGCTTTAGAAAAAGGA
+
CCCCCFFFFFFFGGGGGGGGGGGHHHHHHHHHHHHHHHHHHHHHHHHHHHHGGHHHHHHIHHIHHHHHHHHHHHHHHHHHHHHHHHGHHHHHHHGFGGGHHHHHHHHHHHHHHHHHHHHHHHHHHHHHHHHHHHHHHHHHHHHHHHGHHHHHHHHHHHHHFHHGHHHHHGHHHHHHGHHHHGGHHHHHGGGFGHHHHGHHHGHHHHHHHHHHHHHHHHHHHHFGGHGHHGHHHGFHHGHHHHHHHGHGGGH
@M05620:45:000000000-G6HP7:1:1101:25847:7614 1:N:0:152
ATCTCTATCTCCTAAAAACCTGTTTAGATTTGGAGATAGACCTTCAGGTTTTTCATCATTTTCTGCATGAATTATACATTGACCACGTTCCAGCGTGGTCAGTTTGCAGCATTCTGTTATTTTGTTTGACAGAGTGTCTTGTTGAGAACATATGTAGGACATGATTTTTTCCTGCAACAGGGAAAATAAAGTATAAGTTTTAAAGATTTATTCTTTAATAAAGGATCTCAAAGCCAGCTTTAGAAAAAGGA
+
BBBABFFFFFFFGGGGGFGGGGHHHHHGHHHHGGHGHFHHHHHHHHGHHHHGGHHHHHHHHHHHHHHHGHHHHGHGHHHHGHHHHHGHHHHHHHGGAFHHHHHHHHHHHHHHHHHHHHHHHHHHHHHHHHHHHHHHHHHHHHHHHHHHHHHGHHHEHHHHHHHHHHHHHGHHHGHHDGFHHGGGHHGFGGHGGHGHHGHHHHGHHHHHHHHHHHHHHHHH0GHHHHHGHHFGHHHHHGHHHGFBFGFH?DG
@M05620:45:000000000-G6HP7:1:1101:25855:7638 1:N:0:152
ATCTCTATCTCCTAAAAACCTGTTTAGATTTGGAGATAGACCTTCAGGTTTTTCATCATTTTCTGCATGAATTATACATTGACCACGTTCCAGCGTGGTCAGTTTGCAGCATTCTGTTATTTTGTTTGACAGAGTGTCTTGTTGAGAACATATGTAGGACATGATTTTTTCCTGCAACAGGGAAAATAAAGTATAAGTTTTAAAGATTTATTCTTTAATAAAGGATCTCAAAGCCAGCTTTAGAAAAAGGA
+
CCCCCFFFFFFFGGGGGGGGGGHHHHHHHHHHHHHHHHHHHHHHHHHHHHHGGHHHHHHHIHIIHHHHHHHHHHHHHHHHHHHHHHGHHHHHHHGGGGHHHHHHHHHHHHHHHHHHHHHHHHHHHHHHHHHHHHHHHHHHHHHHHHHHHHHHHHHHHHHHHHHHHHHHHGHHHHHHHHHHHGGHHHHHHHHHHHHHHHHHHHHHHHHHHHHHHHHHHHHHHHHHGHHHHHHHHHHHHGHHHHHHHHHGGGH
@M05620:45:000000000-G6HP7:1:1101:24743:7643 1:N:0:152
TACCTGTACTGGGGAAGCATTTGAATATCCCCCCATGGTGATGGGGACGGAGAACTGCTCCATAAACACAGGCAACGTGCCTAACTTTCCCGGGAAGATGAAGTCAAAGAGCGACCACAGCTCTTCGGAGGTTATTTTGCATCGGTGAGCCAGACAGAATGATCCGATGAGGGGTGCGAAACTATTTGAGGAAAGGAAGCACCTTTTTATTAAATTTACCTTTTAGCAATCGCCATTCCTACCCTAAAGAT
+
BBBBBFFFFFFFGGGGFGFGGGHHHHHHHGHGGCFHFGEGHFHGHGGGGFGGGHHGHHHHHHHHHHGHHHFHGHHFFHEEHHHGHHHHHHHFGGGCGHHGEHHHHHHHHHHHGGGGGHHFHHHHHHHGGGGCHHHHHHHHFHHGGEGFHHHHHHGHHGFHHHGHHHGGGHHHGGCDGGFAFGGGGGGGEEGCFGGGFGFGGGFFFFFFFFFFEFFFFFFFFFFFEFFFFFFFFFFFFFFFEFAFFFFFFFF
@M05620:45:000000000-G6HP7:1:1101:24764:7648 1:N:0:152
TACCTGTACTGGGGAAGCATTTGAATATCCCCCCATGGTGATGGGGACGGAGAACTGCTCCATAAACACAGGCAACGTGCCTAACTTTCCCGGGAAGATGAAGTCAAAGAGCGACCACAGCTCTTCGGAGGTTATTTTGCATCGGTGAGCCAGACAGAATGATCCGATGAGGGGTGCGAAACTATTTGAGGAAAGGAAGCACCTTTTTATTAAATTTACCTTTTAGCAATCGCCATTCCTACCCTAAAGAT
+
BBABBFFFFFFFGGGGGGGGGGHHFHHHHHHGGGGHHHGFGHHHHGGGGGGGGHHHHGHHHGHGHHHGHHHHGHHHGHHHHHHHHHHHHHHGGGGGGHHHGHHHHHHHHHHHGGGGGHHGHHHHHHHGAAGEHFHHHHHHHHHGGGG<FCGGHFGHHHHHHGHHHHDFGHHHGGGDGG;9BFGBFGGGBABF9BAFBBFEFFFFFFFFEFFFFBFFFFFFFFFFBFFFBFFFEFFABBBFFFFFFF./BFF
@M05620:45:000000000-G6HP7:1:1101:24752:7662 1:N:0:152
TACCTGTACTGGGGAAGCATTTGAATATCCCCCCATGGTGATGGGGACGGAGAACTGCTCCATAAACACAGGCAACGTGCCTAACTTTCCCGGGAAGATGAAGTCAAAGAGCGACCACAGCTCTTCGGAGGTTATTTTGCATCGGTGAGCCAGACAGAATGATCCGATGAGGGGTGCGAAACTATTTGAGGAAAGGAAGCACCTTTTTATTAAATTTACCTTTTAGCAATCGCCATTCCTACCCTAAAGAT
+
AAAAAFFFFFFFGGGGGGBGDGD3AEGHHGHGC00AA0A11A2AAEFE/A/BFHBFHHBHFC1@111BB/0/FHF//B/>FGDFGD@@GHF/E@E/E0>F111FGBG>B0GF<CCCCGHGGHHHHHHGGGGEHGHHHHHHHHHGACEFHFHHHGGHHHHHHHHHGHGGGHGGGGGGGGF@GAGGGGGGGFGFGGGGGGGGGGFFFFFFFFFFFFFFFFFFFFFFFFFFFFFFFFFFFFFFFF?FFFFFFFB
@M05620:45:000000000-G6HP7:1:1101:4012:7685 1:N:0:152
AGATTACTGCAACAGTTCCCCCTGGACCTGGAAAAGTTTCTTGCCTGGCTTACAGAAGCTGAAACAACTGCCAATGTCATACAGGATGCTACCCGTAAGGAAAGGCTCCTAGAAGACTCCAAGGGAGTAAAAGAGCTGATGAAACAATGGCAAGTAAGTCAGGCATTTCCGCTTTAGCACTCTTGTGGATCCAATTGAACAATTCTCAGCATTTGTACTTGTAACTGACAAGCCAGGGACAAAACAAAGAT
+
ABBCBFFFFFFFGGGGGGGGGGGGHHHHHHHGHHHHHHHHHHHHHHHHHHHHHHHHHGHHHHHHHHHHHHHHHHHHHHHHHHHHHHHGHHHHHHGGGGHHHHHHHHHHGHHHHHHHHHHHHHHGGHGGHHHHHGHHHHHHHHHHHHHHHHHHHGHHHHHHHHHHHHHHHHGGGGGHHHHHHHHHHHHGHHHHHHHHHGHHHHGHHHHHHHHHHHHHHHHHHHHHHHHFGHHHHGGGGGGGGGFGGGGGGEF
@M05620:45:000000000-G6HP7:1:1101:6594:7692 1:N:0:152
CATCCTGACCCTGAAGTACCCCGGCTTGATTTCTGACATTAGATCGGAAGAGCACACGTCTGAACTCCAGTCACGCACTACAATCTCGTATGCCGTCTTCTGCTTGAAAAAAAAAAAATGCAGCGTGTCATTGTAACGAGTACATCGTGTGGTTCATTTAGCTTGGCAGATAGAAGTGTTATTGGTCTGGACTATTATGGGGTTTGGACGGATTAATTGCGGCTGCAGACTGTGTGATGACGAGACTCGTG
+
AABBBFFBCBCFFCEGFGGDGGAEECGGGFHHGFAADDGG5FFGBGCGEE1BEGFFAEHEHGHHHHGHHGHEFFE?EEF3?FBGFFHGC?CFD3@EEEFDGGEGHHF3DG0EECGC</?11111/<//0111>1111...<01=00....../.0000000000/./0..00;000:0000000;;00//9.0/00000/...-...//--...//////.----.///.////;./////..-..//9..
@M05620:45:000000000-G6HP7:1:1101:3992:7694 1:N:0:152
AGATTACTGCAACAGTTCCCCCTGGACCTGGAAAAGTTTCTTGCCTGGCTTACAGAAGCTGAAACAACTGCCAATGTCATACAGGATGCTACCCGTAAGGAAAGGCTCCTAGAAGACTCCAAGGGAGTAAAAGAGCTGATGAAACAATGGCAAGTAAGTCAGGCATTTCCGCTTTAGCACTCTTGTGGATCCAATTGAACAATTCTCAGCATTTGTACTTGTAACTGACAAGCCAGGGACAAAACAAAGAT
+
ABABCFFFFFFFGGGGGGGGGGGGHHHHGHHGHHHHGHHHHHHHHHHHHHHHHGHHHHHHHHHFHGHHHHHHHHHHHHHHHHHHHFHHHHHHHHGFGGHHHHGHHHHHGHHHHHHHHHHHHHHGGEGFGHHHHGHHHHFHHHHHHHHHHHHHHGHFHHHHHHHHHHHHHHGGGGGHHHGHHHHHHGFFHHGHFHHHFDDGHHHHHHGHHHHHHHHHHGHHHHFFFHHHHHGHAFFGGGGGGFFGGGGGGGG
@M05620:45:000000000-G6HP7:1:1101:4011:7703 1:N:0:152
AGATTACTGCAACAGTTCCCCCTGGACCTGGAAAAGTTTCTTGCCTGGCTTACAGAAGCTGAAACAACTGCCAATGTCATACAGGATGCTACCCGTAAGGAAAGGCTCCTAGAAGACTCCAAGGGAGTAAAAGAGCTGATGAAACAATGGCAAGTAAGTCAGGCATTTCCGCTTTAGCACTCTTGTGGATCCAATTGAACAATTCTCAGCATTTGTACTTGTAACTGACAAGCCAGGGACAAAACAAAGAT
+
A?ABCFFFFFFFGGGGGGGGGGGGGGHHHHHCHHCHHHHHHHGHHHHGHHHHHGEFHHGHFEHHGFHHHGHHHHHHHHHHHHHHHFHCFGHHHHGGGGHFHHHECGHHGHGHHGGHHHHHHHFFDFGGHHHHGGHHHGHHHGFHHHHHGHGHHGHHHHHHGHGGGGHHHHGGGGGHFHFHHHHHGFF.GGHGGHHHHFHGHHHHHHHHHHHHHHCHHCGHCFFHHHB:CGHCGGF?AAGGGGGGGGFCBFF
@M05620:45:000000000-G6HP7:1:1101:6607:7712 1:N:0:152
CATCCTGACCCTGAAGTACCCCGGCTTGATTTCTGACATTAGATCGGAAGAGCACACGTCTGAACTCCAGTCACGCACTACAATCTCGTATGCCGTCTTCTGCTTGAAAAAAAAAAAAAGACCACATAAGAACTTCCTTTTTGAAAACAACTATAAACATTAAAAAATCATTTTTTTAAGAAGTCCTGCTTATTCATTAATTAGTTTTAAGCCTCCTTGCGTCTTCTCAACCACTCTCTACTCAAAATCCC
+
CCCCCFFFFFFFGGGGGGGGGGGGGGGGHHHHHHHHHHHHHHHHHHGGGGHHHHHHHGHHHGHHHHHHHHHHHHGHGGGHHHHHGHHGGGHHHHGGGHGHHHHHHHHHGHHGGDG<<<///000/.11111101111>=>DH-.0<0<<.<0<0=0:000000:00;.00;0000--.0000/;000090009;90000000;;0;000:90:0/;90;0-.-..;90;0/...0/90;BB090000;000
@M05620:45:000000000-G6HP7:1:1101:17714:7722 1:N:0:152
TACCTGTACTGGGGAAGCATTTGAATATCCCCCCATGGTGATGGGGACGGGGAACTGCTCCATAAACACAGGCAACGTGCCTAACTTTCCCGGGAAGATGAAGTCAAAGAGCGACCACAGCTCTTCGGAGGTTATTTTGCATCGGTGAGCCAGACAGAATGATCCGATGAGGGGTGCGAAACTATTTGAGGAAAGGAAGCACCTTTTTATTAAATTTACCTTTTAGCAATCGCCATTCCTACCCTAAAGAT
+
CCCCCFFFFFFFGGGGGGGGGGHHGHHHHHHGGGGHHHGHHHHHHGGGGGGGGGGHHHHHHHHHHHHHHHHHGHHHGHHHHHHHHHHHHHHGGGGGGHHHHHHHHHHHHHHHGGGGGHHHHHHHHHHGGGGEHHHHHHHHHHHGGFGGHHHHHHGHHHHHHHHHHHEFGHHHGGEFGGEGGDGGGGGGEGG:FBFFGFFFFFFFFFFFFFFFFFFFFFFFFFFFFFFFFFFFFFFEFFFFFFFFFFFFFFF
@M05620:45:000000000-G6HP7:1:1101:6952:7747 1:N:0:152
ATCTCTATCTCCTAAAAACCTGTTTAGATTTGGAGATAGACCTTCAGGTTTTTCATCATTTTCTGCATGAATTATACATTGACCACGTTCCAGCGTGGTCAGTTTGCAGCATTCTGTTATTTTGTTTGACAGAGTGTCTTGTTGAGAACATATGTAGGACATGATTTTTTCCTGCAACAGGGAAAATAAAGTATAAGTTTTAAAGATTTATTCTTTAATAAAGGATCTCAAAGCCAGCTTTAGAAAAAGGA
+
BCCCCFFFFFFFGGGGGGGGGGGHHHHHHHHHHFHHHHHBHHHHHHHHHHHGGHHHHHHHGHHHHHHHHHHHHHHHHHHHHHHHHHGHHHHHHHGGGGHHHHHHHHHHHHHHHHHHHHHHHHHHHHHHHHHHHHHHHHHHHHHHHHHHHHHHHHHHHHHHHHHHHHHHHGHHHHHHHHHHHGGHHHHHHHHHHHHHHGHHHHGGHHHHHHHHHHHHHHHHHHHHHHHHHGHHHHHHHGHHHHHHHHHHGGG
@M05620:45:000000000-G6HP7:1:1101:15451:7754 1:N:0:152
CATCCTGACCCTGAAGTACCCCGGCTTGATTTCTGACATTAGATCGGAAGAGCACACGTCTGAACTCCAGTCACGCACTACAATCTCGTATGCCGTCTTCTGCTTGAAAAAAAAAAAAACAAAAGAAATATAATAATTCTTACGTATTTTCTATCTAAAAAAATAAACAGTATAAAAATACTATATGGACATACTATGTGTAATCACTATATGAAATATCTTACCAAGTTAATATGAAGACGTACGTAGTA
+
CDDDCFFFFFFFGGGGGGGGGGGGGGGGHHHHHHHHHHHHHHHHHHGGGGHHHHHHHGHHHGHHHHHHHHHHHHGHGGGHHHHHGHHHGGHHHHGGGHGHHHHHHHHGHHHEEFGC>></?/000.001111>11111<1111./0000000000=00000-:.0000</:0000000.0;00000000000000000;0000000:000000000000;0900/00.00000900900:/....-/0.;0
@M05620:45:000000000-G6HP7:1:1101:6934:7765 1:N:0:152
ATCTCTATCTCCTAAAAACCTGTTTAGATTTGGAGATAGACCTTCAGGTTTTTCATCATTTTCTGCATGAATTATACATTGACCACGTTCCAGCGTGGTCAGTTTGCAGCATTCTGTTATTTTGTTTGACAGAGTGTCTTGTTGAGAACATATGTAGGACATGATTTTTTCCTGCAACAGGGAAAATAAAGTATAAGTTTTAAAGATTTATTCTTTAATAAAGGATCTCAAAGCCAGCTTTAGAAAAAGGA
+
CCCCCFFFFFFFGGGGGGGGGGHHHHHHHHHHGHHHHHHHHHHHHHHHHHHGGHHHHIHHHHHHIHHHHHHHHHHHHHHHHHHHHHGHHHHHHHGGGGHHHHHHHHHHHHHHHHHHHHHHHHHHHHHHHHHHHHGHHHHHHHHHHHHHHHHHHHHHHHHHHHHHHHHHHGHHHHHHHHHHHGGHHHHHHGHHHHHHHHHHHHHHHHHHHGHHHHHHHHHHGHHHHHHHHHHHHHHHHGHHHHGHHFHGGGH
@M05620:45:000000000-G6HP7:1:1101:5927:7767 1:N:0:152
TACCTGTACTGGGGAAGCATTTGAATATCCCCCCATGGTGATGGGGACGGAGAACTGCTCCATAAACACAGGCAACGTGCCTAACTTTCCCGGGAAGATGAAGTCAAAGAGCGACCACAGCTCTTCGGAGGTTATTTTGCATCGGTGAGCCAGACAGAATGATCCGATGAGGGGTGCGAAACTATTTGAGGAAAGGAAGCACCTTTTTATTAAATTTACCTTTTAGCAATCGCCATTCCTACCCTAAAGAT
+
BBCCBFFFFFFFGGFEGGGGGGHHHHHHHHHGGGGHHHFGGHHHHGGGGGGGGHHHHHHHHGHHHHHHHHHHGHHHGHHHHHHHHHHHHGHGGGFGGHHHHHHHHHHHHHHHGGGGGHHHHHHHHHHGGGGEHHHHHHHFHHHGGGGGHHHHHFGHHGHHHHHHHHGGGHHHGGEGGGEGGGGGGGGGFGGFFFFFFFGGGGFFFFFFFFFFFFFFFFFFFFFFFFFFFFFFEFFFFFFFFF:AFFBBFFF
@M05620:45:000000000-G6HP7:1:1101:5910:7775 1:N:0:152
TACCTGTACTGGGGAAGCATTTGAATATCCCCCCATGGTGATGGGGACGGAGAACTGCTCCATAAACACAGGCAACGTGCCTAACTTTCCCGGGAAGATGAAGTCAAAGAGCGACCACAGCTCTTCGGAGGTTATTTTGCATCGGTGAGCCAGACAGAATGATCCGATGAGGGGTGCGAAACTATTTGAGGAACGGAAGCACCTTTTTATTAAATTTACCTTTTAGCAATCGCCATTCCTACCCTAAAGAT
+
AA3AAFFFFFBFGGGCGGGFDAGB5FHHHDFF?EGHFHGGHD53CA2AFGGGGHHFHFHHFHFGHFHFHFFCFHHHGFCCGEGHHGHFGGHEEGEEEGHHF3F?FFHHHHGG<DGGCFCGC<@GD1GD/<A/F??<?F1F1GHA....<<FFC<CGCGGGHHGDGGEGGFGHDC.;9BDBBBG0;FBBBAB;F.;;999.9BAB99FF.BFB//:B9BB9:BFF/BF/99B.9..;B;BF//FFFF.FE/B
@M05620:45:000000000-G6HP7:1:1101:15849:7777 1:N:0:152
ATCTCTATCTCCTAAAAACCTGTTTAGATTTGGAGATAGACCTTCAGGTTTTTCATCATTTTCTGCATGAATTATACATTGACCACGTTCCAGCGTGGTCAGTTTGCAGCATTCTGTTATTTTGTTTGACAGAGTGTCTTGTTGAGAACATATGTAGGACATGATTTTTTCCTGCAACAGGGAAAATAAAGTATAAGTTTTAAAGATTTATTCTTTAATAAAGGATCTCAAAGCCAGCTTTAGAAAAAGGA
+
CCCCCFFFFFFFGGGGGGGGGGHHHHHHHHHHHHHHHHHHHHHHHHHHHHHGGHHHHHHHHHHHHHHHHHHHHHHHHHHHHHHHHHGHHHHHHHGGGGHHHHHHHHHGHHHHHHHHHHHHHHHHHHHHHHHHHHHHHHHHHHHHHHHHHHHHHHHHHHHHHHHHHHHHHGHHHHHHHHHGHGGHHHHHHHHHHHHGHHHHHHHHHHHHHHHHHHHHHHHHHHHHHHHHHGHHHHHHHGHHHHHFHHHHGGG
@M05620:45:000000000-G6HP7:1:1101:5921:7794 1:N:0:152
TACCTGTACTGGGGAAGCATTTGAATATCCCCCCATGGTGATGGGGACGGAGAACTGCTCCATAAACACAGGCAACGTGCCTAACTTTCCCGGGAAGATGAAGTCAAAGAGCGACCACAGCTCTTCGGAGGTTATTTTGCATCGGTGAGCCAGACAGAATGATCCGATGAGGGGTGCGAAACTATTTGAGGAAAGGAAGCACCTTTTTATTAAATTTACCTTTTAGCAATCGCCATTCCTACCCTAAAGAT
+
BBBBBFFFFFFFGGGGGGGGGGHFHHHHHHHGGGGHHHGHHHHHHGGGGGGGGHHHHHHHHHHHHHHHHHHHGHHHGHHHHHHHHHHHHHHGGGGGGHHHHHHHHHHHHHGHGGGGGHHHHHHHHHHGGGGGHHHHHHHHFHHGGFGGHHHHHHGHHHHHHHGHHHGGGHHHGGECGGC@FDGCFGGGGGGFFFF.F/9EFGFFFFFFFFFFFFFFFFFFFFFFFFFFBFFFEF?AFFFFFFFFFFFBBFF
@M05620:45:000000000-G6HP7:1:1101:14712:7855 1:N:0:152
AGATTACTGCAACAGTTCCCCCTGGACCTGGAAAAGTTTCTTGCCTGGCTTACAGAAGCTGAAACAACTGCCAATGTCCTACAGGATGCTACCCGTAAGGAAAGGCTCCTAGAAGACTCCAAGGGAGTAAAAGAGCTGATGAAACAATGGCAAGTAAGTCAGGCATTTCCGCTTTAGCACTCTTGTGGATCCAATTGAACAATTCTCAGCATTTGTACTTGTAACTGACAAGCCAGGGACAAAACAAAGAT
+
CCCDCFFFFFFFGGGGGGGGGGGGHHHHHHHHHHHHGHHHHHHHHHHHHHHHHHHHHHHHHHHHHHHHHHHHHHHHHHHHHHHHHHHHHHGHHHGFGGGHHHFGHHHHGHHHHHHHHHHHHHHGA?EEHFHHHGHHHHHHHHHHHHHHHHHHHGHHHHHHHHGHHHHHHHGGGGGHGHHHHHHHHHHGHHHHGFHHHHGGHHHHHHHHHHHHHHHHHFHHHHHHHHHHGHHHGGGGGGGGGGGGGGGGGGG
@M05620:45:000000000-G6HP7:1:1101:17598:7866 1:N:0:152
CATCCTGACCCTGAAGTACCCCCGGCTTGATTTCTGACATTAGATCGGAAGAGCACACGTCTGAACTCCAGTCACGCACTACAATCTCGTATGCCGTCTTCTGCTTGAAAAAAAAAAAAACAACATAATTCTTAAGAAGAAGTTTGTATTTTGTAATTAAAGTATAGTATAGATGACATATTATGCTGTGATATAAGGAAGTTGTGATGTATTGTATCCACTGAGTCGGGGTGCTTGTATGTGCACAGATA
+
BCCCCFFFFFFFGGGGGGGGGGGGGGGGGHHHHHHHGHHHHHHHHHHGGGGHHHHHHHGHHHGHHHHHHHHHHHHGHGGGHHHHG3GHHG>GHHHGGGHGHHFGHHHGEHGHGDGCB/<<//>..0111111111<110///=000<00<000/000<00000;000000000000:000000000900/000000000/:0000.000;0000000000/09000/---:--.///./;/9///////:/
@M05620:45:000000000-G6HP7:1:1101:6537:7883 1:N:0:152
ATCTCTATCTCCTAAAAACCTGTTTAGATTTGGCGATAGACCTTCAGGTTTTTCATCATTTTCTGCATGAATTATACATTGACCACGTTCCAGCGTGGTCAGTTTGCAGCATTCTGTTATTTTGTTTGACAGAGTGTCTTGTTGAGAACATATGTAGGACATGATTTTTTCCTGCAACAGGGAAAATAAAGTATAAGTTTTAAAGATTTATTCTTTAATAAAGGATCTCAAAGCCAGCTTTAGAAAAAGGA
+
AA3AAFFFFFFFGGGGGGGGFGAFHAFFEFGHH4A2AEFAGHFGFEFHHHGEFHDGFHHFHHHHHBEGHFGGDGFFFGFHFGBCBFA?GHHHFFEEAEHHHGGDDGFHHGHHFHEFBEGGHFHHCHHG3GFGGH4FFGGEGGHHBF?FHHHFDFFHHHGGFDHHHHHHHCHFFGHC1FGGHFCCGG??=GFGBFDFFGGHHFF<F<FHFEGHHHGFGHHHFHHG/GHHGGCFCCGBGGHHHFF00CCF??C
@M05620:45:000000000-G6HP7:1:1101:6552:7902 1:N:0:152
ATCTCTATCTCCTAAAAACCTGTTTAGATTTGGAGATAGACCTTCAGGTTTTTCATCATTTTCTGCATGAATTATACATTGACCACGTTCCAGCGTGGTCAGTTTGCAGCATTCTGTTATTTTGTTTGACAGAGTGTCTTGTTGAGAACATATGTAGGACATGATTTTTTCCTGCAACAGGGAAAATAAAGTATAAGTTTTAAAGATTTATTCTTTAATAAAGGATCTCAAAGCCAGCTTTAGAAAAAGGA
+
CCCCCFFFFFFFGGGGGGGGGGHHHBGHHHHHHFFHHHHHHHHHHHHBGHHGGHHHHHHHHIHIHHHHHHHHHHHHHHHHHHGHGHGHHHHHHHGGGGHHHHHHHHHHGHHHHHHHHHHHHHHHHHHHGHHHHHGHHHHHHHHHHHGHHHHGGHHHHHHHHHHGHHHHHGHHHHHHHHFHHGGHHGHHGHHHHHHHHHHHHHHHHHHHHHHHHHHHHGHHHHHGHHHHHHHHHHHHHGHHHHGHHFCGFGH
@M05620:45:000000000-G6HP7:1:1101:25099:7936 1:N:0:152
ATCTCTATCTCCTAAAAACCTGTTTAGATTTGGAGATAGACCTTCAGGTTTTTCATCATTTTCTGCATGAATTATACATTGACCACGTTCCAGCGTGGTCAGTTTGCAGCATTCTGTTATTTTGTTTGACAGAGTGTCTTGTTGAGAACATATGTAGGACATGATTTTTTCCTGCAACAGGGAAAATAAAGTATAAGTTTTAAAGATTTATTCTTTAATAAAGGATCTCAAAGCCAGCTTTAGAAAAAGGA
+
CDCDDFFFFFFFGGGGGGGGGGHHHHHHHHHHHHHHHHHHHHHHHHHHHHHGGHHHHIHHHHIHIHHHHHHHHHHHHHHHHHHHHHGHHHHHHHGGGGHHHHHHHHHHHHHHHHHHHHHHHHHHHHHHHHHHHHHHHHHHHHHHHHHHHHHHHHHHHHHHHHHHHHHHHGHHHHHHHHHHHGGHHHHHHHHHHHHHHHHHHHHHHHHHHHHHHHHHHHHHHHHHHHHHHHHHHHHHHGHHHHHGHHHHGGH
@M05620:45:000000000-G6HP7:1:1101:7341:7937 1:N:0:152
ATCTCTATCTCCTAAAAACCTGTTTAGATTTGGAGATAGACCTTCAGGTTTTTCATCATTTTCTGCATGAATTATACATTGACCACGTTCCAGCGTGGTCAGTTTGCAGCATTCTGTTATTTTGTTTGACAGAGTGTCTTGTTGAGAACATATGTAGGACATGATTTTTTCCTGCAACAGGGAAAATAAAGTATAAGTTTTAAAGATTTATTCTTTAATAAAGGATCTCAAAGCCAGCTTTAGAAAAAGGA
+
AAAABFFFFFFFFGGGGGGGGFHFHHHHHHFFFGHHFHHHFHHHHHHHHHHFGHHHHHHHHHHHHHHGHGHHHGHHHFHHHHFGHHGHHHFHHFGGGGHHFHGFHHHHHHGFGHHHHHHHHGHHGHHHGGGHHHHHGHHHHHHHHHGHHHHFHHGHHHHFFHHHHHHHGGHDHHFCHHHHHGFFHHGHHDGDDHGFHHHHHGHHHBHHHHHHHHHHFHHHFDFF/GHHHHHGHHFHHGHHHFF0CGFFAAG
@M05620:45:000000000-G6HP7:1:1101:7319:7939 1:N:0:152
ATCTCTATCTCCTAAAAACCTGTTTAGATTTGGAGATAGACCTTCAGGTTTTTCATCATTTTCTGCATGAATTATACATTGACCACGTTCCAGCGTGGTCAGTTTGCAGCATTCTGTTATTTTGTTTGACAGAGTGTCTTGTTGAGAACATATGTAGGACATGATTTTTTCCTGCAACAGGGAAAATAAAGTATAAGTTTTAAAGATTTATTCTTTAATAAAGGATCTCAAAGCCAGCTTTAGAAAAAGGA
+
BCCCCFFFFFFFGGGGGGGGGGHHHHHHHHHHHGHHHHHHHHHHHHHHHHHGGHHHHIHHHHHIHHHHHHHHHHHHHHHHHGHHHHGHHHHHHHGFGGHHHHHHHHHHHHHHHHHHHHHHHHHHHHHHHHHHHHGHHHHHHHHHHHHHHHHHHHHHHHHHHHHHHHHHHGHHHHHHHGHHHGGHHHHHGHHHHHHHH>FHHHHHHHHHHHHHHHHHHHHHHHHHHHHHHGHHHGHHHGHHHHHHGFHHGGC
@M05620:45:000000000-G6HP7:1:1101:25082:7943 1:N:0:152
ATCTCTATCTCCTAAAAACCTGTTTAGATTTGGAGATAGACCTTCAGGTTTTTCATCATTTTCTGCATGAATTATACATTGACCACGTTCCAGCGTGGTCAGTTTGCAGCATTCTGTTATTTTGTTTGACAGAGTGTCTTGTTGAGAACATATGTAGGACATGATTTTTTCCTGCAACAGGGAAAATAAAGTATAAGTTTTAAAGATTTATTCTTTAATAAAGGATCTCAAAGCCAGCTTTAGAAAAAGGA
+
CCCCCFFFFFFFGGGGGGGGGGHHHHHHHHHHHGHHHHHHHHHHHHHHHHHGGHHHHHIHHIHIIHGHHHHHHHHHHHHHHHHHGHGHHHHHHHGFGGGHHHHHHHHHHHHHHHHHHHHHHHHHHHHHGHHHHHHHHHHHHHHHHHHHGHHF4HHHHHHHHHHHHHHHHGHHHHHHHHHHHGEHHHHHGFGHGHHGHGHHHHGHHHHHHHHHHHHHHGHHHHHHHHHGHGGGGHHHHGHHHHHHHFGHGGH
@M05620:45:000000000-G6HP7:1:1101:15378:7949 1:N:0:152
CATCCTGACCCTGAAGTACCCCGGCTTGATTTCTGACATTAGATCGGAAGAGCACACGTCTGAACTCCAGTCACGCACTACAATCTCGTATGCCGTCTTCTGCTTGAAAAAAAAAAAAACATAAAGAACAAAAAAAAAAAACAGGGAATCAATTTCTAAATGCCAAGATCAAAAGAGCAGTTAGAAAATGTTAAGGAGAGCATAGGGGATAAACAAAGTAGAAAGGAAGTGCGTATGTATAGCAAGGTTTG
+
DCDDDFFFFFFFGGGGGGGGGGGGGGGGHHHHHHHHHHHHHHHHHHGGGGHHHHHHHGHHHGHHHHHHHHHHHHGHGGGHHHHHFHHHGGHHHHGGGHGHHHHHHHHGHHHEFFGC<<//?111111<00000.-<---:-../..../00<00000000000000..000000/.//0/00<0000<00000<00<....00000..../0000../00000<0.</.000-.../<0000000/.000.
@M05620:45:000000000-G6HP7:1:1101:24988:7951 1:N:0:152
AGATTACTGCAACAGTTCCCCCTGGACCTGGAAAAGTTTCTTGTCTGGCTTACAGAAGCTGAAACAACTGCCAATGTCCTACAGGATGCTACCCGTAAGGAAAGGCTCCTAGAAGACTCCAAGGGAGTAAAAGAGCTGATGAAACAATGGCAAGTAAGTCAGGCATTTCCGCTTTAGCACTCTTGTGGATCCAATTGAACAATTCTCAGCATTTGTACTTGTAACTGACAAGCCAGGGACAAAACAAAGAT
+
AAABBFFFFFDFGGGGGGGGGGGGHHHHHHHHHHHHGHHHHHHHHHHHHHHHHHHHHHHHHHHHHHHHHHHHHHHHHHHHHHHHHHHHHHHHHHGGGGHHHHHHHHHHGHHHHHHHHHHHHHHGGGGGHHHHHGHHHHHHHHHHHHHHHHHHHGGHHHHHHHHHHHHHHHGGGGGHFHHHHHHHHGHGHHHHHHHHHHGGHHHHHHGHHHHHHFHGFGHHGHHGHHHHHHHHHGGGGGGGGGGGGGGGGGG
@M05620:45:000000000-G6HP7:1:1101:7335:7955 1:N:0:152
ATCTCTATCTCCTAAAAACCTGTTTAGATTTGGAGATAGACCTTCAGGTTTTTCATCATTTTCTGCATGAATTATACATTGACCACGTTCCAGCGTGGTCAGTTTGCAGCATTCTGTTATTTTGTTTGACAGAGTGTCTTGTTGAGAACATATGTAGGACATGATTTTTTCCTGCAACAGGGAAAATAAAGTATAAGTTTTAAAGATTTATTCTTTAATAAAGGATCTCAAAGCCAGCTTTAGAAAAAGGA
+
CCCCCFFFFFFFGGGGGGGGGGHHHHGHHHHHGHHHHHHHHHHHHHHHHHHGGHHHHHHHHHIIHHHHHHHHHHHHHHHHHHHHHHGHHHHHHHGGGGHHHHHHHHHHHHHHHHHHHHHHHHHHHHHHHHHHFHGHHHHHHHHHHHHHHHHHHHHHHHHHHHHHHHHHHGHHHHHHGHHHHGGHHHHHHEHHHHHHGHHHHGHHHHGHHGHHHHHHHHHHFHHFHHHHHGHHHHHHHGHHHHGHHHHH?EG
@M05620:45:000000000-G6HP7:1:1101:16389:7969 1:N:0:152
ATCTCTATCTCCTAAAAACCTGTTTAGATTTGGAGATAGACCTTCAGGTTTTTCATCATTTTCTGCATGAATTATACATTGACCACGTTCCAGCGTGGTCAGTTTGCAGCATTCTGTTATTTTGTTTGACAGAGTGTCTTGTTGAGAACATATGTAGGACATGATTTTTTCCTGCAACAGGGAAAATAAAGTATAAGTTTTAAAGATTTATTCTTTAATAAAGGATCTCAAAGCCAGCTTTAGAAAAAGGA
+
ABBBBFFFFFFFGGGGGGGGGGHHHGHGGHHHHGGHHHHHHHHHHHHHHHHGGHHHHHHFFHGHHHHHHHGHHHHHHHHHHEHHHGGHGHHGHHGFGGHHHHHHHHHHHHHHHHHHHGHHHHHHFHHHGGFHHHHHHHHHHFHHFHHGHHGHHHHFHHFHHHHHHHHHHGHHHHHGHHHHHFGGHFHHGFHHHHGHHGHHHHFGHGHHHGHHHHHHHHHGHFGGHHHHHHGHHHGGGGHHHHHCGHHHDDG
@M05620:45:000000000-G6HP7:1:1101:6272:7991 1:N:0:152
AGATTACTGCAACAGTTCCCCCTGGACCTGGAAAAGTTTCTTGCCTGGCTTACAGAAGCTGAAACAACTGCCAATGTCCTACAGGATGCTACCCGTAAGGAAAGGCTCCTAGAAGACTCCAAGGGAGTAAAAGAGCTGATGAAACAATGGCAAGTAAGTCAGGCATTTCCGCTTTAGCACTCTTGTGGATCCAATTGAACAATTCTCAGCATTTGTACTTGTAACTGACAAGCCAGGGACAAAACAAAGAT
+
ABCBCFFFFFFFGGGGGGGGGGGGHHHHHHHHHHHHHHHHHHHHHHHHHHHHHHGHHHHHHHHHHHHHHHHHHHHHHHHHHHHHHHHHHHHHHHGGGGHHHHHHHHHHGHHHHHHGHHHHHHHGGFGGHHHHHGHHHHGHH?FGHHHHHHHHHGHHHHHHHHHHHHHHHHGGGGGHFHHHHHHHHGGGHHHHGHHHHDFHGHHHHHHHHHHHHHHHHHHHHGHGHHHBGHHHHGGGGGGGAACFGGGGGGG
@M05620:45:000000000-G6HP7:1:1101:5038:8007 1:N:0:152
ATCTCTATCTCCTAAAAACCTGTTTAGATTTGGAGATAGACCTTCAGGTTTTTCATCATTTTCTGCATGAATTATACATTGACCACGTTCCAGCGTGGTCAGTTTGCAGCATTCTGTTATTTTGTTTGACAGAGTGTCTTGTTGAGAACATATGTAGGACATGATTTTTTCCTGCAACAGGGAAAATAAAGTATAAGTTTTAAAGATTTATTCTTTAATAAAGGATCTCAAAGCCAGCTTTAGAAAAAGGA
+
CCCCCFFFFFFFGGGGGGGGGGHHHHHHHHHHHHHHHHHHHHHHHHHHHHHGGHHHHHHHIHIHIHHHHHHHHHHHHHHHHHHHHHGHHHHHHHGGGGHHHHHHHHHHHHHHHHHHHHHHHHHHHHHHHHHHHHHHHHHHHHHHHHHHHHHHHHHHHHHHHHHHHHHHHGHHHHHHHHHHHGGHHHHHHHHHHHHHHHHHHHHHHHHHHHHHHHHHHHHHHHFHHHHHHHHHHGHHHGHHHHGHHHHHGGH
@M05620:45:000000000-G6HP7:1:1101:5022:8017 1:N:0:152
ATCTCTATCTCCTAAAAACCTGTTTAGCTTTGGAGATAGACCTTCAGGTTTTTCATCATTTTCTGCATGAATTATACATTGACCACGTTCCAGCGTGGTCAGTTTGCAGCATTCTGTTATTTTGTTTGACAGAGTGTCTTGTTGAGAACATATGTAGGACATGATTTTTTCCTGCAACAGGGAAAATAAAGTATAAGTTTTAAAGATTTATTCTTTAATAAAGGATCTCAAAGCCAGCTTTAGAAAAAGGA
+
AA>>ADFFFD31BGFD1GGGGCHFED31BAA10FGG011F1BCG1AG1BAF/EGAGAFHHHHHF2GH1H1AAAAA2AAFGHFFGCGEHHBAA10EB/EFDFGB@@1FGHHF1@@@FFGFEGEEH>GGHBBDF>0B>B>GHHHE0GFA>GHFDGGEFBF11BFCGFFFGB@C1F110F100?FEF/0?<11?<1FDGDGFBHFHFBDFGHHHFHGF<D0==0=<0/</DDDHFHHF/CEGCCC000</CA.C
@M05620:45:000000000-G6HP7:1:1101:11213:8046 1:N:0:152
AGATTACTGCAACAGTTCCCCCTGGACCTGGAAAAGTTTCTTGCCTGGCTTACAGAAGCTGAAACAACTGCCAATGTCCTACAGGATGCTACCCGTAAGGAAAGGCTCCTAGAAGACTCCAAGGGAGTAAAAGAGCTGATGAAACAATGGCAAGTAAGTCAGGCATTTCCGCTTTAGCACTCTTGTGGATCCAATTGAACAATTCTCAGCATTTGTACTTGTAACTGACAAGCCAGGGACAAAACAAAGAT
+
BBBBBFFFFFFFGGEGGGGGGGGGHHHHHHHHHHHHGHHHHHHHHHHHHHHHHHFFHHHHHHHHHHHHHHHHHHHHHHHHHHHHHHHHHHFHHHGGGGHHHH3GHHHHGHHHHHHHHHHHGHHGGHGGFGHHHGHHHHHHHHHGHHHHHHHGHGGHHHHHHFHHHHHHHHGGGGGHHHGHHHHHHGHGHHHHG0GHHHHHHGHHHHHHHHHHHHHHHHHHHHHHHHHHHGGHHGGGGGGGGFFFGGGGGGF
@M05620:45:000000000-G6HP7:1:1101:21098:8106 1:N:0:152
CATCCTGACCCTGAAGTACCCGGCTTGATTTCTGACATTAGATCGGAAGAGCACACGTCTGAACTCCAGTCACGCACTACAATCTCGTATGCCGTCTTCTGCTTGAAAAAAAAAACCAGTGCTGCTGACCGAGGCCCCCCTGAACCCCAAGGCCAACAGAGAGAAGATGACTCAGGTGAGGCTCGGCCGACGCCCGTGCTCCTCCCGTCCTTTCCCCAGTCATTTTCTGCCCGGCTTGATTTCTGACATTA
+
AAAAAFFFFFFFGGGGGGGGG?E0FEEG1EGEG2GABFGFF1ADEA//BCEGFHCFABCCFHHFFFG1GFHHHC0EEEF011F11B0??BGH1E?>B?2BGHD>101B10E//>/<?FGF1FGHHHHHHHCCGCCECGCGGABGHHGGCFCFHHHHGGHFFBB?FFFEFFGGGGFBFBFGGGEGG@?B@?@@@@@<;ABFFFFFFFFABBFFFFFFFFFFFFFFFFFFE/BEF@@??@-BFFFFBBFFFFB
@M05620:45:000000000-G6HP7:1:1101:19912:8108 1:N:0:152
TACCTGTACTGGGGAAGCATTTGAATATCCCCCCATGGTGATGGGGACGGAGAACTGCTCCATAAACACAGGCAACGTGCCTAACTTTCCCGGGAAGATGAAGTCAAAGAGCGACCACAGCTCTTCGGAGGTTATTTTGCATCGGTGAGCCAGACAGAATGATCCGATGAGGGGTGCGAAACTATTTGAGGAAAGGAAGCACCTTTTTATTAAATTTACCTTTTAGCAATCGCCATTCCTACCCTAAAGAT
+
BBCCCFFFFFFFGGGGGGGGGGHHHHHHHHHGGGGHHHGHHHHHGGGGGGGGGHHHHHHHHGHHHHHHHHHHGHHHGHHHHHHHHHHHHHHGGGGGGHHFHHHHHHHHHHHHGGGGGHGHHHHHHHHGGGGCHHHHHHHHFHHGGEGGHHHHHHGHHGHHHGHHHHGGGHHHGG;EGGDGGGGGGGGGGGGFFFGGFGGGGFFFFFFFFFFFFBFFFFBFFFFFFFFFFFFFFFFFFFFFFFAFFFFFFFF
@M05620:45:000000000-G6HP7:1:1101:22908:8116 1:N:0:152
ATCTCTATCTCCTAAAAACCTGTTTAGATTTGGAGATAGACCTTCAGGTTTTTCATCATTTTCTGCATGAATTATACATTGACCACGTTCCAGCGTGGTCAGTTTGCAGCATTCTGTTATTTTGTTTGACAGAGTGTCTTGTTGAGAACATATGTAGGACATGATTTTTTCCTGCAACAGGGAAAATAAAGTATAAGTTTTAAAGATTTATTCTTTAATAAAGGATCTCAAAGCCAGCTTTAGAAAAAGGA
+
?BABBFFFFFFFGGGCGGGGGGGHHHHHHHHHHGGGHHHHHHHHHGGHHHHGGHGHHHHHHHHHHHHFHFDHHHHHHHHHHHHGHHGHFHHHFGGGGCHGHHHHFHHHHHHHHHHHHHGHHHHHFHHHHHGCHH4FGHHHHGGHHEAHGGHHHHGGHHHHHGGFHHGGHGHHHHHHBGFHHGFHHHHHHGHHHHHHHGHGGEF1<FGHHHHHHGHHHFHDHH0DHHHHGFHGHGHHGFHHHHFHHHGHGGH
@M05620:45:000000000-G6HP7:1:1101:27734:8154 1:N:0:152
TACCTGTACTGGGGAAGCATTCCTACCCTAAAGATCGGAAGAGCACACGTCTGAACTCCAGTCACGCACTACAATCTCGTATGCCGTCTTCTGCTTGAAAAAAAAAAAAAATTCCAATATTCTGTTTAACAAAATTTCTTTTTAATAACATATATATTACATTATGTTTTCCTACAACAATTAAAATAAAATATAATTTTTAAAGATTCATACTTTAATAAATGATCTCAAAGCCATCTTTATAACAATGA
+
CCCCCFFFFFFFGGGGGGGGGGHHGHHHHHHHHHHHGGEGGHHHHHHHGHHHGHHHHHGHHHHGHGHGGGHHHHHBGHHFGHHHHGEEHGHHHHHHHGHHHHGGGGED/<>0222211?111<111?111<100<11=<1111.11=11100000000==000=000=0/0C00:C0/:.00:000=C0C0;099900;;9CGB000009;0;09CFFBFFF00;;9FC;0009.//9/9;///999/;//
@M05620:45:000000000-G6HP7:1:1101:21498:8155 1:N:0:152
ATCTCTATCTCCTAAAAACCTGTTTAGATTTGGAGATAGACCTTCAGGTTTTTCATCATTTTCTGCATGAATTATACATTGACCACGTTCCAGCGTGGTCAGTTTGCAGCATTCTGTTATTTTGTTTGACAGAGTGTCTTGTTGAGAACATATGTAGGACATGATTTTTTCCTGCAACAGGGAAAATAAAGTATAAGTTTTAAAGATTTATTCTTTAATAAAGGATCTCAAAGCCAGCTTTAGAAAAAGGA
+
BCCCCFFFFFFFGGGGGGGGGGHHHHHHHHHHHHHHHHHHHHHHHHHHHHHGGHHHHHHHHHHIHHHHHHHHHHHHHHHHHHHHHHGHHHHHHHGGGGHHHHHHHHHHHHHHHHHHHHHHHHHHHHHHHHHHHHHHHHHHHHHHHHHHHHHHHHHHHHHHHHHHHHHHHGHHHHHHHHHHHGGHHHHHGHHHHHHHHHHHHHHHHHHHHHHHHHHHHHHHHHHHHHGHHGHGHHHHHGHHHHHHHGHHGGH
@M05620:45:000000000-G6HP7:1:1101:6507:8157 1:N:0:152
ATCTCTATCTCCTAAAAACCTGTTTAGATTTGGAGATAGACCTTCAGGTTTTTCATCATTTTCTGCATGAATTATACATTGACCACGTTCCAGCGTGGTCAGTTTGCAGCATTCTGTTATTTTGTTTGACAGAGTGTCTTGTTGAGAACATATGTAGGACATGATTTTTTCCTGCAACAGGGAAAATAAAGTATAAGTTTTAAAGATTTATTCTTTAATAAAGGATCTCAAAGCCAGCTTTAGAAAAAGGA
+
CDCDDFFFFFFFGGGGGGGGGGHHHHHHHHHHHHHHHHHHHHHHHHHHHHHGGHHHHIHHIIIIHHHHHHHHHHHHHHHHHHHHHHGHHHHHHHGGGGHHHHHHHHHHHHHHHHHHHHHHHHHHHHHHHHHHHHHHHHHHHHHHHHHHHHHHHHHHHHHHHHHHHHHHHGHHHHHHHHHHHGGHHHHHHHHHHHHHHHHHHHHHHHHHHHHHHHHHHHHHHHHHHHHHHHHHHHHHHGHHHHHHHHHHGGH
@M05620:45:000000000-G6HP7:1:1101:21148:8186 1:N:0:152
ATCTCTATCTCCTAAAACCTGTTTAGATTTGGAGATAGACCTTCAGGTTTTTCATCATTTTCTGCATGAATTATACATTGACCACGTTCCAGCGTGGTCAGTTTGCAGCATTCTGTTATTTTGTTTGACAGAGTGTCTTGTTGAGAACATATGTAGGACATGATTTTTTCCTGCAACAGGGAAAATAAAGTATAAGTTTTAAAGATTTATTCTTTAATAAAGGATCTCAAAGCCAGCTTTAGAAAAAGGAA
+
CCCCCFFFFFFFGGGGGGGGGGHH5GFHHHHHHHHHHHHHHHHHHHHHHHGGHHHHHHHHHHIIHHHHHHHHHHHHHHHHHHHHHGHHHHHHHGGGGHHHHHHHHHHHHHHHHHHHHHHHHHHHHHHHHHHHHHHHHHHHHHHHHHGHHHHHHHHHHHHHHHHHHHHHGHHHHHHHHHHHGGHHHHHHHH=GGFHGHHHHHHGHHHHHHHHHHHHHFGHH0G0GHHHHHHHHHHHHGHHHGHHHHHHGFFH
@M05620:45:000000000-G6HP7:1:1101:24482:8196 1:N:0:152
ATCTCTATCTCCTAAAAACCTGTTTAGATTTGGAGATAGACCTTCAGGTTTTTCATCATTTTCTGCATGAATTATACATTGACCACGTTCCAGCGTGGTCAGTTTGCAGCATTCTGTTATTTTGTTTGACAGAGTGTCTTGTTGAGAACATATGTAGGACATGATTTTTTCCTGCAACAGGGAAAATAAAGTATAAGTTTTAAAGATTTATTCTTTAATAAAGGATCTCAAAGCCAGCTTTAGAAAAAGGA
+
ABBBAFFFFFFFGGGGGGGGGGHGHGHFEDGFGFGFHHHGHFHHHHHHHHHGGHHHHHHHFHHGHHHGHHHHHHGHHHHGFFHHFGEHGHHHHHGEGGHHHHHHHHHHHHGFHHHHHHHHHHHHGHHHGGFHHHHHHHHHHHHHDHHGHHHGHHGHHHHHHHHHHHHHHGGHHHGHHHHHHGGFGFHHGGHGGGHHHHHHHHFHFFHHHGHHHHHHHHHHFFDDHHHFGHHHHHF:GGHHHHGFGHHHGGH
@M05620:45:000000000-G6HP7:1:1101:21161:8201 1:N:0:152
ATCTCTATCTCCTAAAACCTGTTTAGATTTGGAGATAGACCTTCAGGTTTTTCATCATTTTCTGCATGAATTATACATTGACCACGTTCCAGCGTGGTCAGTTTGCAGCATTCTGTTATTTTGTTTGACAGAGTGTCTTGTTGAGAACATATGTAGGACATGATTTTTTCCTGCAACAGGGAAAATAAAGTATAAGTTTTAAAGATTTATTCTTTAATAAAGGATCTCAAAGCCAGCTTTAGAAAAAGGAA
+
CCCCCFFFFFFFGGGGGGGGGGHHDGHHHHHHHHHHHHHHHHHHHHHHHHGGHHHHHHHHHHHHHHHHHHHHHHHHHHHHHHHHHGHHHHHHHGGGGHHHHHHHHHHHHHHHHHHHHHHHHHHHHHHHHHHHHHHHHHHHHHHHHHGHHHHHHHHHHHHHHHHHHHHHGHHHHHHHHGHHGGHHHHHHHHHHHHHHGHHHGHHHHHHHHHHHHHHHFDGHGGDHHHHHHGHHHHHHGHHHBGHHHHGGGGH
@M05620:45:000000000-G6HP7:1:1101:21140:8204 1:N:0:152
ATCTCTATCTCCTAAAACCTGTTTAGATTTGGAGATAGACCTTCAGGTTTTTCATCATTTTCTGCATGAATTATACATTGACCACGTTCCAGCGTGGTCAGTTTGCAGCATTCTGTTATTTTGTTTGACAGAGTGTCTTGTTGAGAACATATGTAGGACATGATTTTTTCCTGCAACAGGGAAAATAAAGTATAAGTTTTAAAGATTTATTCTTTAATAAAGGATCTCAAAGCCAGCTTTAGAAAAAGGAA
+
BBBBBFFFFFFFGGGGGGGGGGHH5GFGHHHHHHHHHHHHHHHHHHHHHHGGHHHHHHHHHHHHHHHGHHHHHHHHHHHHHHHHHGHHHHHHHGFGGHHHHHHHFHHHHHHHHHHHHHHHHHEGGHFHHHHHGHHHHHHHHHHHHGGHHHHHHHHHHGHHHHHHHHHHGHHHFHHHHHHHGGHGHHGHGHHHHGHHGHHHGFHHHHHHHHHHHHHEFGGFGFFHFHHHHHHHHHHHGHHHHHFHHHEGGFH
@M05620:45:000000000-G6HP7:1:1101:5798:8209 1:N:0:152
ATCTCTATCTCCTAAAAACCTGTTTAGATTTGGAGATAGACCTTCAGGTTTTTCATCATTTTCTGCATGAATTATACATTGACCACGTTCCAGCGTGGTCAGTTTGCAGCATTCTGTTATTTTGTTTGACAGAGTGTCTTGTTGAGAACATATGTAGGACATGATTTTTTCCTGCAACAGGGAAAATAAAGTATAAGTTTTAAAGATTTATTCTTTAATAAAGGATCTCAAAGCCAGCTTTAGAAAAAGGA
+
AABBAFFFFFFFGFGGFGGGGGDDFGGHFHHGHCGFGHGFHFHHFGHHGGHGGHHGFFHHFHGHHHHHGHHHHHGHHGHFHBGFHHGHHHHHHHGAGGHFGHGHEGGHHFFHHGFHGGHHHHGHHHHHHGGHHHHHHHHHHHHHGHFHFGHHGHGHHHHHHHHHHHHHHGGFHHGHFFHHHGGHHFGHHFHGGHFHGFGHHHHHHHHHHGHFHHHHHHHHGFGHHHHFHFHHHHHGHGHHHHGHFHHHGGG
@M05620:45:000000000-G6HP7:1:1101:24496:8209 1:N:0:152
ATCTCTATCTCCTAAAAACCTGTTTAGATTTGGAGATAGACCTTCAGGTTTTTCATCATTTTCTGCATGAATTATACATTGACCACGTTCCAGCGTGGTCAGTTTGCAGCATTCTGTTATTTTGTTTGACAGAGTGTCTTGTTGAGAACATATGTAGGACATGATTTTTTCCTGCAACAGGGAAAATAAAGTATAAGTTTTAAAGATTTATTCTTTAATAAAGGATCTCAAAGCCAGCTTTAGAAAAAGGA
+
BBBBBFFFFFFFGGGGGGGGGGHHGGHCFHHHHFGCHFFBGHHHHHHHHHHGGHGHH5FHHHGHHHHHDGFHHHHHH5FFHGHHHHDFHHHGHHGGEGHHHHHHHHHFEFHHHHHHHHDHHHHHHHHHHHHHFHHHHHHHFHHGHHHFHFFHHHHHHFFHHHGHHHHHHGHHHGGHDCAGHFGHHHHGHHHF1FDFHFFHHFB1=1FGHBGHHHHHHBGB00DECGGHHHBDGHH/CECHHGFFHHBGDGH
@M05620:45:000000000-G6HP7:1:1101:22600:8212 1:N:0:152
TACCTGTACTGGGGAAGCATTTGAATATCCCCCCATGGTGATGGGGACGGAGAACTGCTCCATAAACACAGGCAACGTGCCTAACTTTCCCGGGAAGATGAAGTCAAAGAGCGACCACAGCTCTTCGGAGGTTATTTTGCATCGGTGAGCCAGACAGAATGATCCGATGAGGGGTGCGAAACTATTTGAGGAAAGGAAGCACCTTTTTATTAAATTTACCTTTTAGCAATCGCCATTCCTACCCTAAAGAT
+
CCCCCFFFFFFFGGGGGGGGGGHHHHHHHHHGGGGHHGGGHHHHHGGGGGGGGHHHHHHHHHHHHHHHHHHHGHHHGHHHHHHHHHHHHHHGGGFFGHHHHHHHHHHHHHHHGGGGGHHHHHHHHHHGGGGEHHHHHHHHHHHGGGGFHHHHHHGHHHHGHHHHHHGGGGHHGGEEDGAGCGGBFGGG0EFCFFFFGFGGGGFFFFFFFFFFFFFFFFFFFFFFFFFFBFFEFFDEFFFFFFFFFFFFFFF
@M05620:45:000000000-G6HP7:1:1101:22592:8230 1:N:0:152
TACCTGTACTGGGGAAGCATTTGAATATCCCCCCATGGTGATGGGGACGGAGAACTGCTCCATAAACACAGGCAACGTGCCTAACTTTCCCGGGAAGATGAAGTCAAAGAGCGACCACAGCTCTTCGGAGGTTATTTTGCATCGGTGAGCCAGACAGAATGATCCGATGAGGGGTGCGAAACTATTTGAGGAAAGGAAGCACCTTTTTATTAAATTTACCTTTTAGCAATCGCCATTCCTACCCTAAAGAT
+
DCCDDFFFFFFFGGGGGGGGGGHHHHHHHHHGGGGHHHGHHHHHHGGGGGGGGHHHHHHHHHHHHHHHHHHHGHHHGHHHHHHHHHHHHHHGGGGGGHHHHHHHHHHHHHHHGGGGGHHHHHHHHHHGGGGCHHHHHHHHGHHGGGGGHHHHHHGHHHHHHHHHHHGGGHHHGG;EGGGGGGGGGHHHGGGFGGGGGGGGGGFFFFFFFHHFFFFFFFFFFFFFFFFFFFFFFFDFFFFFFFFFFFFFFFF
@M05620:45:000000000-G6HP7:1:1101:5605:8234 1:N:0:152
ATCTCTATCTCCTAAAAACCTGTTTAGATTTGGAGATAGACCTTCAGGTTTTTCATCATTTTCTGCATGAATTATACATTGACCACGTTCCAGCGTGGTCAGTTTGCAGCATTCTGTTATTTTGTTTGACAGAGTGTCTTGTTGAGAACATATGTAGGACATGATTTTTTCCTGCAACAGGGAAAATAAAGTATAAGTTTTAAAGATTTATTCTTTAATAAAGGATCTCAAAGCCAGCTTTAGAAAAAGGA
+
BCBCDFFFFFFFGGGGGGGGGGGHHHHHHHHHHHHHHHGGHHHHHHHHHHHGGHHHHHHHHHHIIHHHHHHHHHHHHHHHHGHHHHGHHHHHHHGFGGHHHHHHHHHHHHGHHHHHHHHHHHHHHHHHHHGHHHHHHHHHHHHHGHHHHHHHHHHHHHHHHHHHHHHHHGHHHHHHHHHHHGGGHHHHHHHFGHHHHHHHHHHHHHHHHGHHHHHHGGHHHGHHHHHHGFGHHGHHGEHHHHHHHHHGGGG
@M05620:45:000000000-G6HP7:1:1101:4629:8242 1:N:0:152
CATCCTGACCCTGAAGTACCCCGGCTTGATTTCTGACATTAGATCGGAAGAGCACACGTCTGAACTCCAGTCACGCACTACAATCTCGTATGCCGTCTTCTGCTTGAAAAAAAAAAAACCAAAAGAATATAAGATGTCGCTAAACTTTCTCTCTCCCTTACATGACTTCCTAATCCGCGCGTCTGGGTGCTGCATGCAGGCATTTGCCGCCTGTGATCTGACGGCGCGGTTGGCGCGACCGCGCCCTTCCC
+
DCDDCFFFFFFFGGGGGGGGGGGGGGGGHHHHHHHHHHHHHHHHHHGGGGHHHHHHHGHHHGHHHHHHHHHHGHGHGGGHHHHHGHHHGFHHHHGGGHGHHHHHHGHHHHHGGGGC<///??//?/011111111111.....000000000000//<=<0000000000000000..-----..///..000/000;0...000000---..0:00:;000.-----9;---0-.:-:---9---9//:/
@M05620:45:000000000-G6HP7:1:1101:6688:8249 1:N:0:152
TACCTGTACTGGGGAAGCAATCGCCATTCCTACCCTAAAGATCGGAAGAGCACACGTCTGAACTCCAGTCACGCACTACAATCTCGTATGCCGTCTTCTGCTTGAAAAAAAAAAAAAAAAACAAAAAAAAAAAGAGCTGCTGATACAGAGTGAAAACAGACAGAACTGAACACAGCCGATAGAATGTGCAGGACATTGAACTATGATGCTATGTTTACACACTATGATTCAAGCAATGTGCTGATGCACTA
+
CBCCCFFFFFFFGGGGGGGGGGGGGGGHHHHFHHHHGHHHGHHHGGGGHHHHHHHGHHHGGGHHHHHHHHHHGHGGGGHHHGCHHHFEHHHHGFGHGHHHHHHHHHHGGGGGGGC<>>/--.>.0.<-<:---..//000;B0000000/000000/.//.///0/000;00/....;---.000090:0:.;9/90000:9090000;000000000900./:0000090000//00:000000000000
@M05620:45:000000000-G6HP7:1:1101:5608:8256 1:N:0:152
ATCTCTATCTCCTAAAAACCTGTTTAGATTTGGAGATAGACCTTCAGGTTTTTCATCATTTTCTGCATGAATTATACATTGACCACGTTCCAGCGTGGTCAGTTTGCAGCATTCTGTTATTTTGTTTGACAGAGTGTCTTGTTGAGAACATATGTAGGACATGATTTTTTCCTGCAACAGGGAAAATAAAGTATAAGTTTTAAAGATTTATTCTTTAATAAAGGATCTCAAAGCCAGCTTTAGAAAAAGGA
+
BABBBFFFFDDDGGGFFGGGGGHFHHFFGBFFFHHFFGHHFGFHFGH3FFGFFHFFHFHHHHHFGHHFHFEEGFDHFGHHHHFGHHGHHFGFDEFEAEFFFHFGFEHHHHGHFFGHGHGGHHHHFHGHFFDHFGHHHFHHHHGGHBCHHHFHGHGHHHFFFHHHBGGGFDCFHDBCHHHFHFFFHFGFFDG?<GHHGHHHHFHFFFGHHHHHHHHHF<GHG0<0CDFHDGHDFHAGGFHCCCB0GHFFDDH
@M05620:45:000000000-G6HP7:1:1101:12581:8264 1:N:0:152
CATCCTGACCCTGAAGTACCCCGGCTTGATTTCTGACATTAGATCGGAAGAGCACACGTCTGAACTCCAGTCACGCACTACAATCTCGTATGCCGTCTTCTGCTTGAAAAAAAAAAACAAAAAAGAAAGATCTCAGGGAAAAGTTGAGCGAGAGCAGATGGGAGAATAAGTAGCTAGTCAAAGATAGATGATGGGTATAGAGGCCAAGCCGCTGGAGGACATATGCAGTGGTGTACATCAATCGTCGTTCG
+
CBCCCFFFFFFFGGFGGGGGGGGGGGGGHHHHHHHGHHHHHHGHHHGGGGHGHGHGHGHHHGHFHHHHHHHHHGGHGGGHHHHHFFGHGGGHHHGFGHGHHHHHHHGHHHHEECF/>//===////00101111<100.0.00<00000---<-.0/;;C0./...00009090000000000/0000000000./000000/.......-----...../0090:0000/0.9000000000.9.-:...
@M05620:45:000000000-G6HP7:1:1101:23529:8320 1:N:0:152
CATCCTGACCCTGAAGTACCCCGGCTTGATTTCTGACATTAGATCGGAAGAGCACACGTCTGAACTCCAGTCACGCACTACAATCTCGTATGCCGTCTTCTGCTTGAAAAAAAAAAAAAAATTATAATTATTAAAAGCAACAGTTGAAATTACAGTTTAAATGTCCCATACCTAACTGTAGTACTAAAATAGTACGACACATGCTCAGATATAAAGACATAGTCCTAGGATTTTATGGTTTGTAACCTATT
+
CBCCCFFFFFFFGGGGGGGGGGGGGGGGHHHHHHHHHHHHHHHHHHGGGGHHHHHHHGHHHGHHHHHHHHGHHHGHGGGHHHHHGHHHFGHHHHGGGHGHHHHHHHHHHHHG<CB><<</-01<1111111111111.//.</00000000<000;000;;00000000/::00/;00000000;;000000000..:--;000000/0////;//9F//////////9/;//;//////..9;///////
@M05620:45:000000000-G6HP7:1:1101:23509:8324 1:N:0:152
CATCCTGACCCTGAAGTACCCCGGCTTGATTTCTGACATTAGATCGGAAGAGCACACGTCTGAACTCCAGTCACGCACTACAATCTCGTATGCCGTCTTCTGCTTGAAAAAAAAAAAAAAAAAGAAAGAATTATAGAGAATAGTAAAACAAAATAAATATAAAGAGAATATTGTTATAATAAATATAGACATGGTATAAATATTTTATCGGATATCTGTGTGATTGACAAAAGGTAGCAACATACGTAAGA
+
BBBCCFFFFFFFGGGGGFGGGGGGGGGGHHHHHHHGHHHHHHGHHHGGGGHHHHHHHGHHHGHGHHHHHHHHHHGHGGGGHHHHEGHHGGHHHHGFGHGHHHGHHHGGHHHGGGGC<>//--<.<</0/.00=0000000:00;00000....0:0000000000//000000;000000000;000000000/000000;0000000::-...0000000.0:000:00/./.:00000../0;.00..0
@M05620:45:000000000-G6HP7:1:1101:5472:8327 1:N:0:152
TACCTGTACTGGGGAAGCATTTGAATATCCCCCCATGGTGATGGGGACGGAGAACTGCTCCATAAACACAGGCAACGTGCCTAACTTTCCCGGGAAGATGAAGTCAAAGAGCGACCACAGCTCTTCGGAGGTTATTTTGTATCGGGGAGCCAGACAGAATGATCCGATGAGGGGTGCGAAACTATTTGAGGAAAGGAAGCACCTTTTTATTAAATTTACCTTTTAGCAATCGCCATTCCTACCCTAAAGAT
+
>1A1>D@@DFB111FE?AG1GGHB1ABA3A1AE0E0FB1A1ADGAEFAE?/B/BAFB1G11112@D@@EGEE/F0/>?F/>@B1>1BG1FHAG?//EBGBGEHHBDGHHFC0>//<</FF/@1@G1?CC@@?01F<G1F01>1><-<<-<.<C.<CG/G0;0;00:.;C0:/AA.;.:E?-99CFFFFFEG0B/:--/9-/--///;F-9F/9/;F/B//:/BBFFF///9;9BBABF/B//--/;BFFB;
@M05620:45:000000000-G6HP7:1:1101:23938:8329 1:N:0:152
ATCTCTATCTCCTAAAAACCTGTTTAGATTTGGAGATAGACCTTCAGGTTTTTCATCATTTTCTGCATGAATTATACATTGACCACGTTCCAGCGTGGTCAGTTTGCAGCATTCTGTTATTTTGTTTGACAGAGTGTCTTGTTGAGAACATATGTAGGACATGATTTTTTCCTGCAACAGGGAAAATAAAGTATAAGTTTTAAAGATTTATTCTTTAATAAAGGATCTCAAAGCCAGCTTTAGAAAAAGGA
+
CDCCDFFFFFFFGGGGGGGGGGGHHHHHHHHHHHHHHHHHHHHHHHHHHHHGGHHHHHHHHHIHIHHHHHHHHHHHHHHHHHHHHHGHHHHHHHGGGGHHHHHHHHHHHHHHHHHHHHHHHHHHHHHHHHHHHHGHHHHHHHHHHHHHHHHHHHHHHHHHHHHHHHHHHGHHHHHHHHHHHGGHHHHHGHHHHHHHHGHHHHHHHHHHHHHHHHHHHHHHHHHHHHHHHGHHHGHHHGHHHHHFHHHHGGG
@M05620:45:000000000-G6HP7:1:1101:7131:8331 1:N:0:152
AGATTACTGCAACAGTTCCCCCTGGACCTGGAAAAGTTTCTTGCCTGGCTTACAGAAGCTGAAACAACTGCCAATGTCCTACAGGATGCTACCCGTAAGGAAAGGCTCCTAGAAGACTCCAAGGGAGTAAAAGAGCTGATGAAACAATGGCAAGTAAGTCAGGCATTTCCGCTTTAGCACTCTTGTGGATCCAATTGAACAATTCTCAGCATTTGTACTTGTAACTGACAAGCCAGGGACAAAACAAAGAT
+
BCCCCFFFFFFFGGGFGGGGGGGGHHHHHHHGHGHHGHHHHHHHHHHGHHHHHHHHHHHHHHHHHHHHHHHHHGHHHHHHHHHHHFHHHHGGHHGFFGHHGHHHHHHHGHHHHHHFGHHHHHHGGGGFHHHHHGHHHHHHHGFHHHHHHHHHHGHHHHHHHHHHHHHHHHGGGGGHHHGHHHHHHGHGHHHHGHHHHDGHHHHGHHHHHHHHHHHGHFHFHHHHHHGGFFGHHGFFGGGGG?CAFGGGGGF
@M05620:45:000000000-G6HP7:1:1101:5478:8345 1:N:0:152
TACCTGTACTGGGGAAGCATTTGAATATCCCCCCATGGTGATGGGGACGGAGAACTGCTCCATAAACACAGGCAACGTGCCTAACTTTCCCGGGAAGATGAAGTCAAAGAGCGACCACAGCTCTTCGGAGGTTATTTTGCATCGGTGAGCCAGACAGAATGATCCGATGAGGGGTGCGAAACTATTTGAGGAAAGGAAGCACCTTTTTATTAAATTTACCTTTTAGCAATCGCCATTCCTACCCTAAAGAT
+
BCBCCFFFFFFFGGGGGGGGGGHGGHHHHHFFGGGHHHHHHHHHHGGGGGGGGHHHHHHHHHHGHGHHHHHHGGHHGHHHHHHHHHHGHHHGGGGGGGHHGGHHHGHHHHHHGGGGGHHHHHHHHGHGGFGCHFHHHHHHGHHGGEGEHHGGHHGFHGHHHHHHHHGGGHHHGG:AFGEADGGGGGGGFGGFGGCCFCFGGGFFFFFFFFFFFBFFFFFFFFFFFFFEFFFFFFFEFFFFFFFFBFFFFFF
@M05620:45:000000000-G6HP7:1:1101:7121:8348 1:N:0:152
AGATTACTGCAACAGTTCCCCCTGGACCTGGAAAAGTTTCTTGCCTGGCTTACAGAAGCTGAAACAACTGCCAATGTCCTACAGGATGCTACCCGTAAGGAAAGGCTCCTAGAAGACTCCAAGGGAGTAAAAGAGCTGATGAAACAATGGCAAGTAAGTCAGGCATTTCCGCTTTAGCACTCTTGTGGATCCAATTGAACAATTCTCAGCATTTGTACTTGTAACTGACAAGCCAGGGACAAAACAAAGAT
+
BBBBBFFFFFDFGGGFGGGGGGGGHHHHHHFHHGHHHHHHHHHHHHHHHHHHHGHHHHHHHHHFHFGHHHHHHHHHHHHHHHHHHGHHHHHHHHGGCEHHHH3GHHHHGHHHHHHHHHHFHHHGGGGGHGHHHFGHHHHHH3GHHGHHHHHHGGGHHHHHHHGHFHHHHHGGGGGGBGGHHHHHHFGGHHHHF<GHHGDGGHHHHHGFFHHHHHHHHGHHHHHBHHHHGHHHGGGGGGGG?GGFGGGGGFG
@M05620:45:000000000-G6HP7:1:1101:7145:8355 1:N:0:152
AGATTACTGCAACAGTTCCCCCTGGACCTGGAAAAGTTTCTTGCCTGGCTTACAGAAGCTGAAACAACTGCCAATGTCCTACAGGATGCTACCCGTAAGGAAAGGCTCCTAGAAGACTCCAAGGGAGTAAAAGAGCTGATGAAACAATGGCAAGTAAGTCAGGCATTTCCGCTTTAGCACTCTTGTGGATCCAATTGAACAATTCTCAGCATTTGTACTTGTAACTGACAAGCCAGGGACAAAACAAAGAT
+
ABABCFFFFFFFGGGGGGGGGGGGHHHHHFGFHHHHGHHHHHHHHHHHHHHHHHHHHGHHHHGHHHHHHHHHHHHHHHHHHHHHHGHHHHFHHHGGFGHHGHFHHHHHGHHHHHHHHHHGHHHGGGGGHHHHHGHHHHHHHFFHHHHHHEGHHGHHFHHHHHHHHHHHHHGGGGGH1GDHHHHHHGHGGHHHGHHHHHHGHFHHGFHHFHHHHHHHHHHHCGGGHHGHFHHCGGGGGGGGEA/AFGEFFGG
@M05620:45:000000000-G6HP7:1:1101:27023:8376 1:N:0:152
TACCTGTACTGGGGAAGCATTTGAATATCCCCCCATGGTGATGGGGACGGAGAACTGCTCCATAAACACAGGCAACGTGCCTAACTTTCCCGGGAAGATGAAGTCAAAGAGCGACCACAGCTCTTCGGAGGTTATTTTGCATCGGTGAGCCAGACAGAATGATCCGATGAGGGGTGCGAAACTATTTGAGGAAAGGAAGCACCTTTTTATTAAATTTACCTTTTAGCAATCGCCATTCCTACCCTAAAGAT
+
BBCCCFFFFFFFGGGGGGGGGGHHHHHHHHHGGGGHHHFGGHHHHGGGGGGGGHHHHHHHHHHHHHHHHHHHGHHHGHHHHHHHHHHHHHHGGGGGGHHHHHHHHHHHHHHHGGGGGHHHHHHHHHHGGGGEHHHHHHHHGHHGGGGGHHHHHHGHHHHHHHHHHHGGGHHHGG;EDGDGGGGGGGHHGGGFFGFAFCFGGGFFFFFFFFFFFFFFFFFFFFFFFFFFFFFFFFFEFFFFFFFFFFFFFFF
@M05620:45:000000000-G6HP7:1:1101:24290:8390 1:N:0:152
ATCTCTATCTCCTAAAAACCTGTTTAGATTTGGAGATAGACCTTCAGGTTTTTCATCATTTTCTGCATGAATTATACATTGACCACGTTCCAGCGTGGTCAGTTTGCAGCATTCTGTTATTTTGTTTGACAGAGTGTCTTGTTGAGAACATATGTAGGACATGATTTTTTCCTGCAACAGGGAAAATAAAGTATAAGTTTTAAAGATTTATTCTTTAATAAAGGATCTCAAAGCCAGCTTTAGAAAAAGGA
+
CBCCCFFFFFFFGGGGGGGGGGHHHHHHHGHHHHHHHHHHHHHHHHHHHHHGGHHHHFHHHHHHHHHHHHHHHHHHHHHHHHHHHHGHHHHHHHGGGGHHFHGHFHHHHHHHHHHHHHHHHHHHHHHHGHHHHHHHHHHHHHHHHHGHHHHHHHHHHGHHHHHHHHHHHFHHHHFHHHHHHGGHHHHHHFHHHHHHHGHHHHHHHHHHHHHHHHHHGHHHHHHHHHHHHGHGHHFHHGHHHHHFGFFFGGH
@M05620:45:000000000-G6HP7:1:1101:22615:8470 1:N:0:152
ATCTCTATCTCCTAAAAACCTGTTTAGATTTGGAGATAGACCTTCAGGTTTTTCATCATTTTCTGCATGAATTATACATTGACCACGTTCCAGCGTGGTCAGTTTGCAGCATTCTGTTATTTTGTTTGACAGAGTGTCTTGTTGAGAACATATGTAGGACATGATTTTTTCCTGCAACAGGGAAAATAAAGTATAAGTTTTAAAGATTTATTCTTTAATAAAGGATCTCAAAGCCAGCTTTAGAAAAAGGA
+
ABBBBFFFFFFFGGGGGGGGGGHHHHGHFGGHGHHGHHHHHHHHHHHHHHHGGHHHHHHHHHHHHHHHHHHHHHHHHHHHHGHHHHGHHHHHHHGFGGHHHHHHHHHHHHHHHHHHHHHHHHHHGHHHGHGHHHHHHHHHHHHHHHHHHHHHHHHHHHHHHHHHHHHHHGHHHHHHHHHHGGGHHHHHGHHHGFHHHGHHHHHFHHHHHHHHHHHHHHHHHGHHHHHHHHHHHHGFHGGHHHGBGGHFGGH
@M05620:45:000000000-G6HP7:1:1101:22636:8470 1:N:0:152
ATCTCTATCTCCTAAAAACCTGTTTAGATTTGGAGATAGACCTTCAGGTTTTTCATCATTTTCTGCATGAATTATACATTGACCACGTTCCAGCGTGGTCAGTTTGCAGCATTCTGTTATTTTGTTTGACAGAGTGTCTTGTTGAGAACATATGTAGGACATGATTTTTTCCTGCAACAGGGAAAATAAAGTATAAGTTTTAAAGATTTATTCTTTAATAAAGGATCTCAAAGCCAGCTTTAGAAAAAGGA
+
BBBBBFFFFFFFGGGGGGGGGGHHHHHHHHHHHHHHHHHBGHHHHHHHHHHGGHHHHHHHHHHHHHHGHHHHHHHHHFHHHFHHHHGHHHFEFHGGGGHHHHHHHGHHHHHHHHHHHHHFHHHHHHHHHHHHHHHHHHHHHHHHDHHHHHHHHHHHHHHHHHHGHHHHHFHHHHGHHHHHHEFHHHGHHGGFHHGFGFGGHHHHHHHHHHHHHHHHHHHHHGHGBGFHHHHHGHHHHGHHHHGHHHHHGGG
@M05620:45:000000000-G6HP7:1:1101:22630:8487 1:N:0:152
ATCTCTATCTCCTAAAAACCTGTTTAGATTTGGAGATAGACCTTCAGGTTTTTCATCATTTTCTGCATGAATTATACATTGACCACGTTCCAGCGTGGTCAGTTTGCAGCATTCTGTTATTTTGTTTGACAGAGTGTCTTGTTGAGAACATATGTAGGACATGATTTTTTCCTGCAACAGGGAAAATAAAGTATAAGTTTTAAAGATTTATTCTTTAATAAAGGATCTCAAAGCCAGCTTTAGAAAAAGGA
+
CCCCCFFFFFFFGGGGGGGGGGHHHHHHHHHHHHHHHHHHHHHHHHHHHHHGGHHHHIHHHHHHHHHHHHHHHHHHHHHHHHHHHHGHHHHHHHGGGGHHHHHHHHHHHHHHHHHHHHHHHHHHHHHHGHHHHHGHHHHHHHHHHHHHHHHHHHHHHHHHHHHHHHHHHGHHHHGHHHHHHGGHHHHHGHHHHHHGHGGHHHGHHHHHHHHHHHHHHHHHHGHHHHHHHGHHHHHHHGHHHHGHHFHHGGH
@M05620:45:000000000-G6HP7:1:1101:23872:8524 1:N:0:152
ATCTCTATCTCCTAAAAACCTGTTTAGATTTGGAGATAGACCTTCAGGTTTTTCATCATTTTCTGCATGAATTATACATTGACCACGTTCCAGCGTGGTCAGTTTGCAGCATTCTGTTATTTTGTTTGACAGAGTGTCTTGTTGAGAACATATGTAGGACATGATTTTTTCCTGCAACAGGGAAAATAAAGTATAAGTTTTAAAGATTTATTCTTTAATAAAGGATCTCAAAGCCAGCTTTAGAAAAAGGA
+
CCCDDFFFFFFFGGGGGGGGGGHHHHHHHHHHHHHHHHHHHHHHHHHHHHHGGHHHHHHHHHIIIHHHHHHHHHHHHHHHHHHHHHGHHHHHHHGGGGHHHHHHHHHHHHHHHHHHHHHHHHHHHHHHHHHHHHHHHHHHHHHHHHHHHHHHHHHHHHHHHHHHHHHHHGHHHHHHHHHHHGGHHHHHHHHHHHHHHHHHHHHHHHHHHHHHHHHHHHHHHHHGHHHHHHHHGHHHHGHHHHHHHGHHGGH
@M05620:45:000000000-G6HP7:1:1101:19034:8527 1:N:0:152
ATCTCTATCTCCTAAAAACCTGTTTAGATTTGGAGATAGACCTTCAGGTTTTTCATCATTTTCTGCATGAATTATACATTGACCACGTTCCAGCGTGGTCAGTTTGCAGCATTCTGTTATTTTGTTTGACAGAGTGTCTTGTTGAGAACATATGTAGGACATGATTTTTTCCTGCAACAGGGAAAATAAAGTATAAGTTTTAAAGATTTATTCTTTAATAAAGGATCTCAAAGCCAGCTTTAGAAAAAGGA
+
CDDCDFFFFFFFGGGGGGGGGGHHHHHHHHHHHHHHHHHHHHHHHHHHHHHGGHHHHIHHHIHHIHHHHHHHHHHHHHHHHHHHHHGHHHHHHHGGGGHHHHHHHHHHHHHHHHHHHHHHHHHHHHHHHHHHHHHHHHHHHHHHHHHHHHHHHHHHHHHHHHHHHHHHHGHHHHHHHHHHHGGHHHHHGHHHHHHHHHHHHHHHHHHHHHHHHHHHHHHHHHHHHHHHHGHHHHHHHGHHHHHHHHHHGGH
@M05620:45:000000000-G6HP7:1:1101:13209:8538 1:N:0:152
ATCTCTATCTCCTAAAAACCTGTTTCGATTTGGAGATAGACCTTCAGGTTTTTCATCATTTTCTGCATGAATTATACATTGACCACGTTCCAGCGTGGTCAGTTTGCAGCATTCTGTTATTTTGTTTGACAGAGTGTCTTGTTGCGAACATATGTAGGACATGATTTTTTCCTGCAACAGGGAAAATAAAGTATCAGTTTTAACGATTTATTCTTTAATAAAGGATCTCAAAGCCAGCTTTAGAAAAAGTA
+
3AABBFBFFFFFGFFGG4EEGCGGH5EGHHGHHGCFHFHDHHGHHGH3GHHGGHFGHDGHFHHHFHHHHHHHHHHEHGHHBDGHEH?GGHHGHHGEEEHHEHFHH@GFFHFHGGGGHHHHGHHDGFH3FGHBGHHGHHHHFHHH4/EEC/GHHFHFHB1GHG1FHGHHGGHHHHHE1FCGECFF<0>1>1>HHG1FFDGHH1<0=<CGEHHHHHHGE<CC;CHF/;CGGGG0CFGFFCFGG0CB0;B?F00
@M05620:45:000000000-G6HP7:1:1101:8633:8546 1:N:0:152
AGATTACTGCAACAGTTCCCCCTGGACCTGGAAAAGTTTCTTGCCTGGCTTACAGAAGCTGAAACAACTGCCAATGTCCTACAGGATGCTACCCGTAAGGAAAGGCTCCTAGAAGACTCCAAGGGAGTAAAAGAGCTGATGAAACAATGGCAAGTAAGTCAGGCATTTCCGCTTTAGCACTCTTGTGGATCCAATTGAACAATTCTCAGCATTTGTACTTGTAACTGACAAGCCAGGGACAAAACAAAGAT
+
BBBCCFFFFFFFGGGFGGGGGGGGHGHHGHHHHHHHGHHHHHHHHHHHHHHGHHHGHHHHHHFFHHGHHHHHHHHHHHHHHHGHGFHHHHFFGHFEEGHHHHHHHHHHGHFHHHHGHHHGHHHGGGGFHHFFHFGGHHFHHDGFGFEHHHHHHGGGFHGGDGHHHHHHHHGGGGGHHHFHHHHHHGHGHHHHFCGHHGFHHGHHHHHFHHFHHHHHFHHGHHHEHHHHGFHHHGGGGGGEEFGFFFGGGGF
@M05620:45:000000000-G6HP7:1:1101:13207:8558 1:N:0:152
ATCTCTATCTCCTAAAAACCTGTTTAGATTTGGAGATAGACCTTCAGGTTTTTCATCATTTTCTGCATGAATTATACATTGACCACGTTCCAGCGTGGTCAGTTTGCAGCATTCTGTTATTTTGTTTGACAGAGTGTCTTGTTGAGAACATATGTAGGACATGATTTTTTCCTGCAACAGGGAAAATAAAGTATAAGTTTTAAAGATTTATTCTTTAATAAAGGATCTCAAAGCCAGCTTTAGAAAAAGGA
+
CDCCDFFFFFFFGGGGGGGGGGHHHHHHHHHHHHHHHHHHHHHHHHHHHHHGGHHHHIHHHIHIIHHHHHHHHHHHHHHHHHHHHHGHHHHHHHGGGGHHHHHHHHHHHHHHHHHHHHHHHHHHHHHHHHHHHHHHHHHHHHHHHHHHHHHHHHHHHHHHHHHHHHHHHGHHHHHHHHHHHGGHHHHHHHHHHHHHHHHHHHHHHHHHHHHHHHHHHHHHHHGHHHHHHHHHHHHHHGHHHHGGHHHHGGH
@M05620:45:000000000-G6HP7:1:1101:13216:8573 1:N:0:152
ATCTCTATCTCCTAAAAACCTGTTTAGATTTGGAGATAGACCTTCAGGTTTTTCATCATTTTCTGCATGAATTATACATTGACCACGTTCCAGCGTGGTCAGTTTGCAGCATTCTGTTATTTTGTTTGACAGAGTGTCTTGTTGAGAACATATGTAGGACATGATTTTTTCCTGCAACAGGGAAAATAAAGTATAAGTTTTAAAGATTTATTCTTTAATAAAGGATCTCAAAGCCAGCTTTAGAAAAAGGA
+
CDCDDFFFFFFFGGGGGGGGGGHHHHHHHHHHHGHHHHHHHHHHHHHHHHHGGHHHHHHHHHHIHHHHHHHHHHHHHHHHHHHHHHGHHHHHHHGGGGGHHHGHHHHHHHHHHHHHHHHHHHHHHHHHHHHHHHHHHHHHHHHHHHGHHHHHHHHHHHHHHHHHHHHHHGHHHHHHHHGHHGGHHHHHGHHHHHHHHHHHHHGHHHHHHHHHHHHHHHHHHHGHGHHHHHGHHHHHHGHHHHHGHHHHGGH
@M05620:45:000000000-G6HP7:1:1101:23638:8586 1:N:0:152
AGATTACTGCAACAGTTCCCCCTGGACCTGGAAAAGTTTCTTGCCTGGCTTACAGAAGCTGAAACAACTGCCAATGTCCTACAGGATGCTACCCGTAAGGAAAGGCTCCTAGAAGACTCCAAGGGAGTAAAAGAGCTGATGAAACAATGGCAAGTAAGTCAGGCATTTCCGCTTTAGCACTCTTGTGGATCCAATTGAACAATTCTCAGCATTTGTACTTGTAACTGACAAGCCAGGGACAAAACAAAGAT
+
>A3>ADDFDFFFGFCBFGGFEEEECCGFCAB4FAFEADGGFHHEEFFEFGFFFHFBEGFFFHFGGHHGEGFGFHFCFDFFHFHFBBGCHEHFFFFEEFHHHHFHF1BGFGGGFHFBGEGGFGGGGGGEGBBGFGHEHHFDGFFGGHGHHFHHHG>FDD>FFF0FGHGHGHGDDDGHFFGGGGHHFFHGHFGHHHDGFHFFFCGHHHHFF/DCCCGHFHGCCGF:CHFHCCGHFGFAA9EAEG/A.CFGFGF
@M05620:45:000000000-G6HP7:1:1101:27773:8593 1:N:0:152
AGGATTACTGCAACAGTTCCCCCTGGACCTGGAAAAGTTTCTTGCCTGGCTTACAGAAGCTGAAACAACTGCCAATGTCCTACAGGATGCTACCCGTAAGGAAAGGCTCCTAGAAGACTCCAAGGGAGTAAAAGAGCTGATGAAACAATGGCAAGTAAGTCAGGCATTTCCGCTTTAGCACTCTTGTGGATCCAATTGAACAATTCTCAGCATTTGTACTTGTAACTGACAAGCCAGGGACAAAACAAAGA
+
CCCDCFFFFFFFGGGGGGGGGGGGGHHHHHHHHHHHGFGHHHHHHHHHHHHHHHHHHHHHHHHHHHHHHHHHHHHHHHHHHHHHHHHHHHHHHHHGGGGHHHHHHHHHHGHFGGHHHHHHHHHHGGGFFHHHHHGHHHHGHHHHHHHHHHHHHHGHHHHFHHHHHHHHHHHEEGGGHHHHHHHHHHHHGHHHHHHGHHHGHHHHHHHHHHGGHGHHFHHHHFHHGGHHFGHHHHGGGGGGGGFFGGGGGGF
@M05620:45:000000000-G6HP7:1:1101:25125:8594 1:N:0:152
TACCTGTACTGGGGAAGCATTTGAATATCCCCCCATGGTGATGGGGACGGAGAACTGCTCCATAAACACAGGCAACGTGCCTAACTTTCCCGGGAAGATGAAGTCAAAGAGCGACCACAGCTCTTCGGAGGTTATTTTGCATCGGTGAGCCAGACAGAATGATCCGATGAGGGGTGCGAAACTATTTGAGGAAAGGAAGCACCTTTTTATTAAATTTACCTTTTAGCAATCGCCATTCCTACCCTAAAGAT
+
CCCCCFFFFFFFGGGGGGGGGGHHHHHHHHHGGGGHHHHHHHHHHGGGGGGGGHHHHHHHHHHHHHHHHHHHGHHHGHHHHHHHHHHHHHHGGGGGGHHHHHHHHHHHHHHHGGGGGHHHHHHHHHHGGGGEHHHHHHHHGHHGGFGGHGHHHHGHHHHHHHHHHHEGGHHHGGDDGGFFGGGGGGGGGGGFGGGGFGGGGFFFFFFFFFFFFFFFFFFFFFFFFFFFFFFFFFDFFFFFFFFFFFFFFFF
@M05620:45:000000000-G6HP7:1:1101:9235:8599 1:N:0:152
ATCTCTATCTCCTAAAAACCTGTTTAGATTTGGAGATAGACCTTCAGGTTTTTCATCATTTTCTGCATGAATTATACATTGACCACGTTCCAGCGTGGTCAGTTTGCAGCATTCTGTTATTTTGTTTGACAGAGTGTCTTGTTGAGAACATATGTAGGACATGATTTTTTCCTGCAACAGGGAAAATAAAGTATAAGTTTTAAAGATTTATTCTTTAATAAAGGATCTCAAAGCCAGCTTTAGAAAAAGGA
+
BBBBAFDDDFFFFGGGGFGEGGHHHHHFHHHHGCHFGHFGHCGFHFGDHHHGCGFFGEHHHHGHFFDHFHBHHEGHH5GGFHHHHGGHFHHFFGEFGGFGFHHHHFBBFFAHHDHFHHFHHHHHHHHHHHFHHHEEFEGHHHHGDGHHHFFFGHGFGGHHCGFBHHHHH?HFFDBHFFEGHFGGHCGFH1G?<@GDGHHHHHHEGBGHFEHDGHHHH0DGHFHGEDCGGGHFGHHFAEGHHFHHHGHEGCG
@M05620:45:000000000-G6HP7:1:1101:14777:8605 1:N:0:152
AGATTACTGCAACAGTTCCCCCTGGACCTGGAAAAGTTTCTTGCCTGGCTTACAGAAGCTGAAACAACTGCCAATGTCCTACAGGATGCTACCCGTAAGGAAAGGCTCCTAGAAGACTCCAAGGGAGTAAAAGAGCTGATGAAACAATGGCAAGTAAGTCAGGCATTTCCGCTTTAGCACTCTTGTGGATCCAATTGAACAATTCTCAGCATTTGTACTTGTAACTGACAAGCCAGGGACAAAACAAAGAT
+
BBBBBFFFFFDFGGGFGGGGFGGGHHHHHHHHHHGGGHHHHGHHHHHHHHHGHHHFHHHHHGHFGHHHHHHHGHHHGHHHFHHHHHGHHHGHHHGGCEGFHFFGHHFHGGHHHHHGHHHHFGHGE/EEGHHGHGHHHFBGHFBFGHHHHHHHHGHHFHFGHHHHEHHHHHGGGGGHHHGHHHHGHFGGHHHHHFGGHF0BDHHGGHHDGGBGFHHHHHHGHFFFHHFCHHHGEGGFGA?A?FEGGFGGGG0
@M05620:45:000000000-G6HP7:1:1101:14760:8609 1:N:0:152
AGATTACTGCAACAGTTCCCCCTGGACCTGGAAAAGTTTCTTGCCTGGCTTACAGAAGCTGAAACAACTGCCAATGTCCTACAGGATGCTACCCGTAAGGAAAGGCTCCTAGAAGACTCCAAGGGAGTAAAAGAGCTGATGAAACAATGGCAAGTAAGTCAGGCATTTCCGCTTTAGCACTCTTGTGGATCCAATTGAACAATTCTCAGCATTTGTACTTGTAACTGACAAGCCAGGGACAAAACAAAGAT
+
BBBBBFFFFFDFGGGGGGGGGGGGHHHHHHHHHHHHHHHHHHHHHHHHHHHHHHHHHHHHHHHHHHHHHHHHHHHHHHHHFHHHHHHHHHHHHHGFGGGHHHFHHHHHGGHHHHHHHHHHHHHGE?EEHHHHHGHHHHGHHGHHHHHHHHHHHGHHHHGHHHGHHHHHHHGGGGGHHHHHHHHGHFGFHHHHHCGHHGDFFHHHHHHHHHHHHHHHHHHGHFHGHHHHGHHHGGGGGGGGGGGGGGGGGGF
@M05620:45:000000000-G6HP7:1:1101:9214:8618 1:N:0:152
ATCTCTATCTCCTAAAAACCTGTTTAGATTTGGAGATAGACCTTCAGGTTTTTCATCATTTTCTGCATGAATTATACATTGACCACGTTCCAGCGTGGTCAGTTTGCAGCATTCTGTTATTTTGTTTGACAGAGTGTCTTGTTGAGAACATATGTAGGACATGATTTTTTCCTGCAACAGGGAAAATAAAGTATAAGTTTTAAAGATTTATTCTTTAATAAAGGATCTCAAAGCCAGCTTTAGAAAAAGGA
+
DDDDDFFFFFFFGGGGGGGGGGHHHHHHHHHHHHHHHHHHHHHHHHHHHHHGGHHHHIHHHHIHIHHHHHHHHHHHHHHHHHHHHHGHHHHHHHGGGGHHHHHHHHHHHHHHHHHHHHHHHHHHHHHHHHHHHHHHHHHHHHHHHHHHHHHHHHHHHHHHHHHHHHHHHGHHHHHHHHHHHGGHHHHHHGHHHHHHHHHHHHHHHHHHHHHHHHHHHGHHHHHHHHHHHHHHHHHHHGHHHHFHHHHHGGG
@M05620:45:000000000-G6HP7:1:1101:9232:8619 1:N:0:152
ATCTCTATCTCCTAAAAACCTGTTTAGATTTGGAGATAGACCTTCAGGTTTTTCATCATTTTCTGCATGAATTATACATTGACCACGTTCCAGCGTGGTCAGTTTGCAGCATTCTGTTATTTTGTTTGACAGAGTGTCTTGTTGAGAACATATGTAGGACATGATTTTTTCCTGCAACAGGGAAAATAAAGTATAAGTTTTAAAGATTTATTCTTTAATAAAGGATCTCAAAGCCAGCTTTAGAAAAAGGA
+
AAAAAFFFFFFFFG11AGGGGFHBBDD1F3AD1GHFGDGHFHHHFGHDFEGFEGDHHHHHHHHGGHHEHBEHGFFFFGHHHFFFGHGHHFEF1EEEGGGFFGBEFDGHHHGFFFHHHHGHHHHHFHHHEFFHGCGFGGHHHHHFGHEHHHFFGHGHHBGFGHHHHHHHFCCDGFCFGHG0GFEF/?FD11?FGH<GDGGGHFHGF1GHHHHHHHHHFDGD=<00/DFHHHHHHH:/CEHFCC00GGBCA.;
@M05620:45:000000000-G6HP7:1:1101:3457:8647 1:N:0:152
AGATTACTGCAACAGTTCCCCCTGGACCTGGAAAAGTTTCTTGCCTGGCTTACAGAAGCTGAAACAACTGCCAATGTCCTACAGGATGCTACCCGTAAGGAAAGGCTCCTAGAAGACTCCAAGGGAGTAAAAGAGCTGATGCAACAATGGCAAGTAAGTCAGGCATTTCCGCTTTAGCACTCTTGTGGATCCAATTGAACAATTCTCAGCATTTGTACTTGTAACTGACAAGCCAGGGACAAAACAAAGAT
+
?ABBBFFF5DDFGFGGGFEFFGGFGHHGHHHGHFFFGHFGHHGFFFEGGHHHGBFFHHGHHFFDFFEGHHDGBBGGHAGHFFFHBFFHGH5BGGEB>EGGGC311FGFGHHHHG3F3BFB333?/???E4EFGFGGHHBFB1BD?C/GFCGFFFGFFHFGGHHHFHHHHHCDEGGHHFBGBHHHG>GGGGHC0CDG<0=CGCHBDG0<DCDHCGFFFCGHHH00;GFHCCFH.;FAEGEC.A:9;99A/99
@M05620:45:000000000-G6HP7:1:1101:8916:8725 1:N:0:152
TACCTGTACTGGGGAAGCATTTGAATATCCCCCCATGGTGATGGGGACGGAGAACTGCTCCATAAACACAGGCAACGTGCCTAACTTTCCCGGGAAGATGAAGTCAAAGAGCGACCACAGCTCTTCGGAGGTTATTTTGCATCGGTGAGCCAGACAGAATGATCCGATGAGGGGTGCGAAACTATTTGAGGAAAGGAAGCACCTTTTTATTAAATTTACCTTTTAGCAATCGCCATTCCTACCCTAAAGAT
+
DDDDDFFFFFFFGGGGGGGGGGHHHHHHHHHGGGGHHHGHHHHHHGGGGGGGGHHHHHHHHHHHHHHHHHHHGHHHGHHHHHHHHHHHHHHGGGGGGHHHHHHHHHHHHHHHGGGGGHHHHHHHGHHGGGGEHGHHHHHHFHHGGAGGHHHGHHGGHHHHHFHHHHGGGHHHGGCEGGFGGGGGGGHHGGGFGFGGGGGGGGFFFFFFFFFFFFFFFFFFFHFFFFFFFFFFFFDEFFFFFFFFFFFFFFF
@M05620:45:000000000-G6HP7:1:1101:10007:8731 1:N:0:152
AGATTACTGCAACAGTTCCCCCTGGACCTGGAAAAGTTTCTTGCCTGGCTTACAGAAGCTGAAACAACTGCCAATGTCCTACAGGATGCTACCCGTAAGGAAAGGCTCCTAGAAGACTCCAAGGGAGTAAAAGAGCTGATGAAACAATGGCAAGTAAGTCAGGCATTTCCGCTTTAGCACTCTTGTGGATCCAATTGAACAATTCTCAGCATTTGTACTTGTAACTGACAAGCCAGGGACAAAACAAAGAT
+
BABBBFFFFFFFGGGGGGGGGGGGGHHHHHHHHHHHHHHHHHHHHHHHHHHHHHHHHHHHHHHHHHHHHHHHHHHHHHHHHHHHHHHHHHFHHHGGGGHHHHCGHHHHGHHHHHFHHHHHHHHGEHGGHFHHHGHHHHHHHHHHHHHHHHHHHGHHHHHHHHHHHHHHHHGGGGGHGHHHHHHHHHHGHHHHHCHHHHHGHHHHHHHHHHHHHHHHHGHHHHHHHHHHHHHHHGGGGGGGEFFGGGGGGGF
@M05620:45:000000000-G6HP7:1:1101:24680:8738 1:N:0:152
ATCTCTATCTCCTAAAAACCTGTTTAGATTTGGAGATAGACCTTCAGGTTTTTCATCATTTTCTGCATGAATTATACATTGACCACGTTCCAGCGTGGTCAGTTTGCAGCATTCTGTTATTTTGTTTGACAGAGTGTCTTGTTGCGAACATATGTAGGACATGATTTTTTCCTGCAACAGGGAAAATAAAGTATAAGTTTTAAAGATTTATTCTTTAATAAAGGATCTCAAAGCCAGCTTTAGAAAAAGGA
+
AA1AAFFFBDFBAFGEG1EFBAGHHHH1GGFFBG0FHHF1BFFGHHHHFGHCAFGHEE2GGFGDAFG1F1EBAFHHGDAFG1GGGF?HHGHDGHGG?@GHHHFHHGFHFHGFEHGHGGFFDFHHBEEGHHHFGHGEHHFHH1>01<EEEC1F2FGHFBBGHHHHGGHH><FGHF1G<GHGE<CFC0>1F<=FGGB1F==1FG1FFDDDG0=GGHHHHFGGDBDGHHHFHHHEFFFHHGBCGHFH999:AAB
@M05620:45:000000000-G6HP7:1:1101:24089:8751 1:N:0:152
CATCCTGACCCTGAAGTACCCCGGCTTGATTTCTGACATTAGATCGGAAGAGCACACGTCTGAACTCCAGTCACGCACTACAATCTCGTATGCCGTCTTCTGCTTGAAAAAAAAAAAAAAATAAAATGCGGCCTAAAATGTCTCATGCTAATAAATGAAACATACGACGAAACCGCATTAAGATAGATTCTTACAGACGAGGACTAATAACAACAAGTGTAAGTAAAGACTATAGACAGAGGTATTGCCTC
+
CCCCCFFFFFFFGFGGGGGGGGGGGGGGHHHHHHHHHHHHHHHHHHGGGGHHHHHHHGHHHGHHHHHHEHHHHGGHGGGHHHHHHHHHGGHHHHGGGHGHHGHHHHHGEHHGGCGD>>/<-0>111111.---.=<00000000000000:000000000;/000...---.-.---..090000000009000000.-----9//0000000.../00000000:090/09000000:/:.0;0000000
@M05620:45:000000000-G6HP7:1:1101:24670:8755 1:N:0:152
ATCTCTATCTCCTAAAAACCTGTTTAGATTTGGAGATAGACCTTCAGGTTTTTCATCATTTTCTGCATGAATTATACATTGACCACGTTCCAGCGTGGTCAGTTTGCAGCATTCTGTTATTTTGTTTGACAGAGTGTCTTGTTGAGAACATATGTAGGACATGATTTTTTCCTGCAACAGGGAAAATAAAGTATAAGTTTTAAAGATTTATTCTTTAATAAAGGATCTCAAAGCCAGCTTTAGAAAAAGGA
+
AABCCFFFFFFFGGGGGGGGGGGHHHHHHHHHHHHHHHHGHHHHHHHHHHHGGHHHHGIIHHIHHHHHHHHHHGHHHHHHHHHGHHGHHHHGHHGGGGHHHHHHHHHHHHGHHHHHHHHHHHHHHHHHHHGHHHHHHHHHHHHHHHGHHHHHHHHHHHHHGHHGHHHHHGHHHHHFHHHHHGGFHHHHHHHFGHGHHGHHHGHHHGHHHHGHHHHHHGHHHHGGHHHHHFHGHHHHHGHHHGHGFGFGGGH
@M05620:45:000000000-G6HP7:1:1101:24688:8757 1:N:0:152
ATCTCTATCTCCTAAAAACCTGTTTAGATTTGGAGATAGACCTTCAGGTTTTTCATCATTTTCTGCATGAATTATACATTGACCACGTTCCAGCGTGGTCAGTTTGCAGCATTCTGTTATTTTGTTTGACAGAGTGTCTTGTTGAGAACATATGTAGGACATGATTTTTTCCTGCAACAGGGAAAATAAAGTATAAGTTTTAAAGATTTATTCTTTAATAAAGGATCTCAAAGCCAGCTTTAGAAAAAGGA
+
CDDDDFFFFFFFGGGGGGGGGGHHHHHHHHHHHHHHHHHHHHHHHHHHHHHGGHHHHHHHHHHHHHHHHHHHHHHHHHHHHHHHHHGHHHHHHHGGGGHHHHHHHHHHHHHHHHHHHHHHHHHHHHHHHHHHHHHHHHHHHHHHHHHHHHHHHHHHHHHHHHHHHHHHHGHHHHGHHHHHHGGHHHHHHHHHHHHHHHHHHHHHHHHHHHHHHHHHHHHHHGHHHHHHHGHHHHHHHGHHHHGFGHHHGGH
@M05620:45:000000000-G6HP7:1:1101:24101:8767 1:N:0:152
CATCCTGACCCTGAAGTACCCCGGCTTGATTTCTGACATTAGATCGGAAGAGCACACGTCTGAACTCCAGTCACGCACTACAATCTCGTATGCCGTCTTCTGCTTGAAAAAAAAAAAAAGACAGACAAAAAGACGATCTCGTGCTCACTTTCACATGAGAAGAAAATGTGTCAATACCCGGGCATCAGCACGCGGTCTGGTCGCGCGGAGTGCGCTTAGGCCCCGTGCCTACGGCTCCTGCCATCAGCGCT
+
CCCCCFFFFFFFGGGGGGGGGGGGGGGGHHHHHHHHHHHHHHHHHHGGGGHHHHHHHGHHHGHHHHHHGHHHHHGHGGGHHHHHFGHHGGHHHGGGGHGHHHHHHHHHEHHGGGGC/<//?0000000<0...0.-...0.....00000000000000:0/0///00::000000000.----//0000.-9--.-.//00-------;..;---..0000.--....00/..-9..000:000000.;.
@M05620:45:000000000-G6HP7:1:1101:25016:8770 1:N:0:152
TACCTGTACTGGGGAAGCATTTGAATATCCCCCCATGGTGATGGGGACGGAGAACTGCTCCATAAACACAGGCAACGTGCCTAACTTTCCAGGGAAGATGAAGTCAAAGAGCGACCACAGCTCTTCGGAGGTTATTTTGCATCGGTGAGCCAGACAGAATGATCCGATGAGGGGTGCGAAACTATTTGAGGAAAGGAAGCACCTTTTTATTAAATTTACCTTTTAGCAATCGCCATTCCTACCCTAAAGAT
+
DDDDDFFFFFFFGGGGGGGGGGHHHHHHHHHGGGGHHHHHHHHHHGGGGGGGGHHHHHHHHHHHHHHHHHHHGHHHGHHHHHHHHHHHHHHHHGGHGHHHHHHHHHHHHHHHGGGGGHHHHHHHHHHGGGGCHHHHHHHHGHHGGGGGHGHHHHGHHHHHHHHHHHGGGHHHGGEEGGGFGGGGGHGHGGGFGGGGGGGGGGGGGGGGGFFFBFFFFFFFFFFFFFFFFFFFFFFFFFFFFFFFFFFFFFF
@M05620:45:000000000-G6HP7:1:1101:8811:8778 1:N:0:152
ATCTCTATCTCCTAAAAACCTGTTTAGATTTGGAGATAGACCTTCAGGTTTTTCATCATTTTCTGCATGAATTATACATTGACCACGTTCCAGCGTGGTCAGTTTGCAGCATTCTGTTATTTTGTTTGACAGAGTGTCTTGTTGAGAACATATGTAGGACATGATTTTTTCCTGCAACAGGGAAAATAAAGTATAAGTTTTAAAGATTTATTCTTTAATAAAGGATCTCAAAGCCAGCTTTAGAAAAAGGA
+
ABBBCFFFFFFFGGGGGGGGGGHHHHHHHHHHH4FGGHHHHHHHHHHHHHHGGH5GHHHHHHHHHHHHHHHHHHHHHHHHHHHHHHGGHHHHHHGGGGHHHHGHHHHHHHHHHHHHHHHHHHHHHHHHHHHHHHGHHHHHHHHHHHHHHHHHHHHHHHHHHHHHHHHHHGHHHHHHHHGHHGGHHHGHGHHGHGHHHGHHHHGHHHHHHHHHHHHHHHHHHHHHHHHHHHHHHHHHHGHHHHHFGHHHGGH
@M05620:45:000000000-G6HP7:1:1101:8819:8796 1:N:0:152
ATCTCTATCTCCTAAAAACCTGTTTAGATTTGGAGATAGACCTTCAGGTTTTTCATCATTTTCTGCATGAATTATACATTGACCACGTTCCAGCGTGGTCAGTTTGCAGCATTCTGTTATTTTGTTTGACAGAGTGTCTTGTTGAGAACATATGTAGGACATGATTTTTTCCTGCAACAGGGAAAATAAAGTATAAGTTTTAAAGATTTATTCTTTAATAAAGGATCTCAAAGCCAGCTTTAGAAAAAGGA
+
CDDDDFFFFFFFGGGGGGGGGGHHHHHHHHHHHHHHHHHHHHHHHHHHHHHGGHHHHHHHHIHHHHHHHHHHHHHHHHHHHHHHHHGHHHHHHHGGGGHHHHHHHHHHHHHHHHHHHHHHHHHHHHHHHHHHHHHHHHHHHHHHHHHHHHHHHHHHHHHHHHHHHHHHHGHHHHHHHHHHHGGHHHHHHHHHHHHHHHHHHHHHHHHHHHHHHHHHHHHHHHHHHHHHHHHHHGHHHGHHHHHHHHHHGGH
@M05620:45:000000000-G6HP7:1:1101:24978:8805 1:N:0:152
TACCTGTACTGGGGAAGCATTTGAATATCCCCCCATGGTGATGGGGACGGAGAACTGCTCCATAAACACAGGCAACGTGCCTAACTTTCCCGGGAAGATGAAGTCAAAGAGCGACCACAGCTCTTCGGAGGTTATTTTGCATCGGTGAGCCAGACAGAATGATCCGATGAGGGGTGCGAAACTATTTGAGGAAAGGAAGCACCTTTTTATTAAATTTACCTTTTAGCAATCGCCATTCCTACCCTAAAGAT
+
DCCDDFFFFFFFGGGGGGGGGGHHHHHHHHHGGGGHHHGHHHHHHGGGGGGGGHHHHHHHHHHHHHHHHHHHGHHHGHHHHHHHHHHHHHHGGGGGGHHHHHHHHHHHHHHHGGGGGHHHHHHHHHHGGGGEHHHHHHHHHHHGGGGGHHHHHHGHHHHHHHHHHHGGGHHHGGEEGGGGGGGGGGGHGGGFGGGGGGGGGGFFFFFFFHHFFFFFFFFFFFFFFFFFFFFFFFDFFFFFFFFFFFFFFFF
@M05620:45:000000000-G6HP7:1:1101:24958:8805 1:N:0:152
TACCTGTACTGGGGAAGCATTTGAATATCCCCCCATGGTGATGGGGACGGAGAACTGCTCCATAAACACAGGCAACGTGCCTAACTTTCCCGGGAAGATGAAGTCAAAGAGCGACCACAGCTCTTCGGAGGTTATTTTGCATCGGTGAGCCAGACAGAATGATCCGATGAGGGGTGCGAAACTATTTGAGGAAAGGAAGCACCTTTTTATTAAATTTACCTTTTAGCAATCGCCATTCCTACCCTAAAGAT
+
AAABBFFFFFDFGGFGCGGGGGHHGHHHGHHGGGGHHHHCHFHGHGGGGGGGGHGHHHHHHHHHHHHHGHFGGEFH@H1GGHHHHHFHHHHGGGGFGHHHGFGFGHHFHHGHGFGGGHHHFFHHHHHGGGGECGHGHHHHFHHGE<DFGCGGGHGHHGHGHHHHGFDFDHBGDDEDGGB-?BGGGGGGGGGBFGGGGGGGGBABFFFFEBFF/FBBFFBFBFFFFFFFFFFEFDDFFFFFFFFFBFFFFFB
@M05620:45:000000000-G6HP7:1:1101:8838:8807 1:N:0:152
ATCTCTATCTCCTAAAAACCTGTTTAGATTTGGAGATAGACCTTCAGGTTTTTCATCATTTTCTGCATGAATTATACATTGACCACGTTCCAGCGTGGTCAGTTTGCAGCATTCTGTTATTTTGTTTGACAGAGTGTCTTGTTGAGAACATATGTAGGACATGATTTTTTCCTGCAACAGGGAAAATAAAGTATAAGTTTTAAAGATTTATTCTTTAATAAAGGATCTCAAAGCCAGCTTTAGAAAAAGGA
+
CDCDDFFFFFFFGGGGGGGGGGHHHHHHHHHHHHHHHHHHHHHHHHHHHHHGGHHHHHHHHHHIHHHHHHHHHHHHHHHHHHHHHHGGHHHHHHGGGGHHHHHHHHHHHHHHHHHHHHHHHHHHHHHHHHHHHHHHHHHHHHHHHHHHHHHHHHHHHHHHHHHHHHHHHGHHHHHHHHHHHGGHHHHHGHHHHHHHHHHHHHHHHHHHHHHHHHHHHGHHHHHHHHHHHHHHHHHHHGHHHHHHHHGHGGH
@M05620:45:000000000-G6HP7:1:1101:7982:8824 1:N:0:152
ATCTCTATCTCCTAAAAACCTGTTTAGATTTGGAGATAGACCTTCAGGTTTTTCATCATTTTCTGCATGAATTATACATTGACCACGTTCCAGCGTGGTCAGTTTGCAGCATTCTGTTATTTTGTTTGACAGAGTGTCTTGTTGAGAACATATGTAGGACATGATTTTTTCCTGCAACAGGGAAAATAAAGTATAAGTTTTAAAGATTTATTCTTTAATAAAGGATCTCAAAGCCAGCTTTAGAAAAAGGA
+
CCCCDFFFFFFFGGGGGGGGGGHHHHHHHHHHHHHHHHHHHHHHHHHHHHHGGHHHHHHHHIIIHHHHHHHHHHHHHHHHHHHHHHGHHHHHHHGGGGHHHHHHHHHHHHHHHHHHHHHHHHHHHHHHHHHHHHHHHHHHHHHHHHHHHHHHHHHHHHHHHHHHHHHHHGHHHHHHHHHHHGGGHHHHHHHHHHHHHHHHHHHHHHHHHHHHHHHHHHHHHHHHHHHHHHHHHHHHHGHHHHHHHHHHGGG
@M05620:45:000000000-G6HP7:1:1101:7964:8837 1:N:0:152
ATCTCTATCTCCTAAAAACCTGTTTAGATTTGGAGATAGACCTTCAGGTTTTTCATCATTTTCTGCATGAATTATACATTGACCACGTTCCAGCGTGGTCAGTTTGCAGCATTCTGTTATTTTGTTTGACAGAGTGTCTTGTTGAGAACATATGTAGGACATGATTTTTTCCTGCAACAGGGAAAATAAAGTATAAGTTTTAAAGATTTATTCTTTAATAAAGGATCTCAAAGCCAGCTTTAGAAAAAGGA
+
BCABCFFFFFFFGGGGGGGGGGHHHHHHHHHHHFHHHFHHHHHHHGHHHHHGGHHHHHHHHHHHHHHHHEHHHHHHHHHHHHHHHHGHHHHHHHGGGGHHHHHHHHHHHHHHHHHHHHHHHHHHHHHHFHGHHHHHHHHHHHHHHHHHHHHFHHHHHHHHHHHHHHHHHGHHHHHFGHHHHGEHHGHHFHGHHHHHHHHHHHHHHGHHHHHHHHHHGHHHHHHHFHHHHHHHHHHHHGHHHHEFGGHHGGG
@M05620:45:000000000-G6HP7:1:1101:7994:8839 1:N:0:152
ATCTCTATCTCCTAAAAACCTGTTTAGATTTGGAGATAGACCTTCAGGTTTTTCATCATTTTCTGCATGAATTATACATTGACCACGTTCCAGCGTGGTCAGTTTGCAGCATTCTGTTATTTTGTTTGACAGAGTGTCTTGTTGAGAACATATGTAGGACATGATTTTTTCCTGCAACAGGGAAAATAAAGTATAAGTTTTAAAGATTTATTCTTTAATAAAGGATCTCAAAGCCAGCTTTAGAAAAAGGA
+
CBCCCFFFFFFFGGGGGGGGGGHHHHHHHHHHHFHHHHHHHHHHFHHHHHHGGHHHHHHIHHIIHHHHGHHHHHHHHHHHHHHHHHGHHHHHHHGGGGHHGHHHHHHHHHGHHHHHHHHHHHHHHHHHHHHHHHGHHHHHHHHHHHHHHHFDDHGFHHHHGHHHHHHHHGHHHHGHHHFHHGGGHHHGGGHHHHHHHHHHHGGHHHHHHHHHHHHHGGHHHHHHHHGHHHHGHFHHGGHHHHHGHGFFFGG
@M05620:45:000000000-G6HP7:1:1101:4627:8867 1:N:0:152
TACCTGTACTGGGGAAGCATTTGAATATCCCCCCATGGTGATGGGGACGGAGAACTGCTCCATAAACACAGGCAACGTGCCTAACTTTCCCGGGAAGATGAAGTCAAAGAGCGACCACAGCTCTTCGGAGGTTATTTTGCATCGGTGAGCCAGACAGAATGATCCGATGAGGGGTGCGAAACTATTTGAGGAAAGGAAGCACCTTTTTATTAAATTTACCTTTTAGCAATCGCCATTCCTACCCTAAAGAT
+
BBBBBFFFFFFFGGGGGGGGGGHHHHHHHHHGGGGHHHGGHHFGHGGGGGGGGHHHHHHHHHHHHHHHHHHHGHHHGHHHHHHHHHHHHHHGGGGGGHHHHHHHHHHHFHGHGGGGGHHHHGHHHHHDDGG?GHHHHHHHGGHGGEGGFHHHHFEHHHHHHHHHHHEFGHGGGGFGGGGGGGGGGGGGGGFCFFGGGG?EFGFFFFFFFFFFFBFFFFFFFFFFFFFFFFFEFFFFFFFFFFFFFFFFFFF
@M05620:45:000000000-G6HP7:1:1101:22397:8867 1:N:0:152
ATCTCTATCTCCTAAAAACCTGTTTAGATTTGGAGATAGACCTTCAGGTTTTTCATCATTTTCTGCATGAATTATACATTGACCACGTTCCAGCGTGGTCAGTTTGCAGCATTCTGTTATTTTGTTTGACAGAGTGTCTTGTTGAGAACATATGTAGGACATGATTTTTTCCTGCAACAGGGAAAATAAAGTATAAGTTTTAAAGATTTATTCTTTAATAAAGGATCTCAAAGCCAGCTTTAGAAAAAGGA
+
DEEEEFFFFFFFGGGGGGGGGGHHHHHHHHHHHHHHHHHHHHHHHHHHHHHGGHHHHHIHHIHIHHHHHHHHHHHHHHHHHHHHHHGHHHHHHHGGGGHHHHHHHHHHHHHHHHHHHHHHHHHHHHHHHHHHHHHHHHHHHHHHHHHHHHHHHHHHHHHHHHHHHHHHHGHHHHHHHHHHHGGHHHHHHHHHHHHHHGHHHHHHHHHHHHHHHHHHHHHHHHHHHHHHHHHHHHHHHGHHHHHHHHHHGGH
@M05620:45:000000000-G6HP7:1:1101:4609:8875 1:N:0:152
TACCTGTACTGGGGAAGCATTTGAATATCCCCCCATGGTGATGGGGACGGAGAACTGCTCCATAAACACAGGCAACGTGCCTAACTTTCCCGGGAAGATGAAGTCAAAGAGCGACCACAGCTCTTCGGAGGTTATTTTGCATCGGTGAGCCAGACAGAATGATCCGATGAGGGGTGCGAAACTATTTGAGGAAAGGAAGCACCTTTTTATTAAATTTACCTTTTAGCAATCGCCATTCCTACCCTAAAGAT
+
CBBCCFFFFFFFGGGGGGGGGGHHHHHHHHHGGGGHHHGGGHHHHGGGGGGGGHHHHHHHHHHHHHHHHHHHGHHHGHHHHHHHHHHHHHHGGGGGGHHHHHHHHHHHHHHHGGGGGHHHHHHHHHHGGGGEHHHHHHHHHHHGGFGFHHHHHHGHHHHHHHHHHHGGGHHGGGEEFGDGGGGGGGHHGGGFFFCAFFGGGGFFFFFFFFFFFFFFFFFFFFFFFFFFFFFFFFFEFFFFFFAFFFFFFFF
@M05620:45:000000000-G6HP7:1:1101:26255:8890 1:N:0:152
CATCCTGACCCTGAAGTACCCCCGGCTTGATTTCTGACATTAGATCGGAAGAGCACACGTCTGAACTCCAGTCACGCACTACAATATCGTATGCCGTCTTCTGCCTGAAAAAAAACAAGTGCTGCTGACCGAGGCCCCCCTGAACCCCAAGGCCAACAGAGAGAAGATGACTCAGGTGAGGCTCGGCCGACGCCCGTGCTCCTCCCGTCCTTTCCCCAGTCATTTTCTGCCCGGCTTGATTTCTGACATTA
+
BBBBBFFFFFFFGGGGGGGGGG?EEC2FAGHHHHBFBD35A55FAG2EAE11F23121AAA21DF35@B@@5B351?/>E3F3F4B4BF21334BE1>FF444B3?FG33F?/<///?BB@@GGHCFGHHCGGFFGGGGGGEHGHFGGGGGGEHHHGGHHHHDFFFFFFGGBFFFFGFFFFEFFG?EDFFFAFFF-;9AEFF/FFF9;ADDFFFFFFFAFFFFFFFF;9BFFD-999BFFFFFF/;BFFF/
@M05620:45:000000000-G6HP7:1:1101:10217:8895 1:N:0:152
AGATTACTGCAACAGTTCCCCCTGGACCTGGAAAAGTTTCTTGCCTGGCTTACAGAAGCTGAAACAACTGCCAATGTCCTACAGGATGCTACCCGTAAGGAAAGGCTCCTAGAAGACTCCAAGGGAGTAAAAGAGCTGATGAAACAATGGCAAGTAAGTCAGGCATTTCCGCTTTAGCACTCTTGTGGATCCAATTGAACAATTCTCAGCATTTGTACTTGTAACTGACAAGCCAGGGACAAAACAAAGAT
+
BBBBBFFFFFFFGGFGGGGGGGGGGHHHHHHHHHHHHHHHHHHHHHHHHHHHHHHHHHHHHHHHHHHHHHHHHHHHHHHHHHHHHHHHHHHHHHGGGGHHHHFHHHHHGHHHHHHHHHHHHHHGGGGGHHHHHGHHHHHHHHHHHHHHHHHHHGHHHHHHHHHHHHHHHHGGGGGHHHHHHHHHHFHGHHHHHHHHHHHGHHHHHHHHHHHHHHHHHFHGHHHGHHHHHHHHHGGGGGGGFFFFGGGGGGG
@M05620:45:000000000-G6HP7:1:1101:11302:8899 1:N:0:152
ATCTCTATCTCCTAAAAACCTGTTTAGATTTGGAGATAGACCTTCAGGTTTTTCATCATTTTCTGCATGAATTATACATTGACCACGTTCCAGCGTGGTCAGTTTGCAGCATTCTGTTATTTTGTTTGACAGAGTGTCTTGTTGAGAACATATGTAGGACATGATTTTTTCCTGCAACAGGGAAAATAAAGTATAAGTTTTAAAGATTTATTCTTTAATAAAGGATCTCAAAGCCAGCTTTAGAAAAAGGA
+
ABCCCFFFFFFFGGGGGGGGFGHHHHHHGHHHHHHGHHHHHHGHHHHHHHHGGHHHHHHHHHHHHHHHHHHHHHHHHHHHHHHHHHGHHHHHHHGGGGHHHHHHHHHHHHHHHHGHHHHHHHHHHHHHHHHHHHHHHHHHHHHHHHHHHHHHHHHHHHHHHHHHHHHHHGHHHHHHHHHHHGGHHHHHGHHHHHHHHGHHBHHHHHHHHHHHHHHHHHHHFGHHGHGHHGHHHHHHHGHHHGHHHHHHGGG
@M05620:45:000000000-G6HP7:1:1101:10222:8913 1:N:0:152
AGATTACTGCAACAGTTCCCCCTGGACCTGGAAAAGTTTCTTGCCTGGCTTACAGAAGCTGAAACAACTGCCAATGTCCTACAGGATGCTACCCGTAAGGAAAGGCTCCTAGAAGACTCCAAGGGAGTAAAAGAGCTGATGAAACAATGGCAAGTAAGTCAGGCATTTCCGCTTTAGCACTCTTGTGGATCCAATTGAACAATTCTCAGCATTTGTACTTGTAACTGACAAGCCAGGGACCAAACAAAGAT
+
AAAABFFF5FFFGGGGGGGGGGGGHHHHCCHHFFFFGHHHHHHHGHGGHHHHHH3GHHHHHFHHHGFHHHHHGHHEFHHHBGHHHHHHHHBHGHGEFGHGHG31CGHHGHHHHH3FHHGHFHGG/?EFHGFHHGGGHHGGHGFHGFGHFHHHHGHHHHHHHHHGHHHHHHFGGGGHEGFHHHGHHGHGHHHHHEGFHHHGHHHHHGHHHHHGGGFHHHHGHHFF0C;;CGHHEF/...AE.9CAEGF9//;
@M05620:45:000000000-G6HP7:1:1101:11291:8921 1:N:0:152
ATCTCTATCTCCTAAAAACCTGTTTAGATTTGGAGATAGACCTTCAGGTTTTTCATCATTTTCTGCATGAATTATACATTGACCACGTTCCAGCGTGGTCAGTTTGCAGCATTCTGTTATTTTGTTTGACAGAGTGTCTTGTTGAGAACATATGTAGGACATGATTTTTTCCTGCAACAGGGAAAATAAAGTATAAGTTTTAAAGATTTATTCTTTAATAAAGGATCTCAAAGCCAGCTTTAGAAAAAGGA
+
CCCCCFFFFFFFGGGGGGGGGGHHHHHHHHHHHHHHHHHHHHHHHHHHHHHGGHHHHHHHHHHHHHHHHHHHHHHHHHHHHHHHHHGHHHHHHHGGGGHHHHHHHHHHHHHHHHHHHHHHHHHHHHHHHHHHHHHHHHHHHHHHHHHHHHHHHHHHHHHHHHGHHHHHHGHHHHHHHHHHHGGHHHHHHHHGGHHHGGHHHHHHHHHHHHHHHHHHHGHHHHHHHHHHHHHHHHGHHGHHHHHHHHHGGGH
@M05620:45:000000000-G6HP7:1:1101:16801:8945 1:N:0:152
ATCTCTATCTCCTAAAAACCTGTTTAGATTTGGAGATAGACCTTCAGGTTTTTCATCATTTTCTGCATGAATTATACATTGACCACGTTCCAGCGTGGTCAGTTTGCAGCATTCTGTTATTTTGTTTGACAGAGTGTCTTGTTGAGAACATATGTAGGACATGATTTTTTCCTGCAACAGGGAAAATAAAGTATAAGTTTTAAAGATTTATTCTTTAATAAAGGATCTCAAAGCCAGCTTTAGAAAAAGGA
+
ABABBFFFFFFFGGGGGGGGGGEGHHHHHHHHHFHHGHHCHHGHHHHHHHHGGHHHHHHHHHHHHHHHHHHHHHHHHHHHHHFHHHGHHHHHHHGGGGHHHHHHHHHHHHHHHHHHHHHHHHHHFHHHGHGHHHEGGHHHHHHHGGHHHHHHHHHHHHHHHHHHHHHHHGHHHHHHHHHHHGGHHHHHHHHHHGHHHGGHHHHHHHHHHHHHHHHHHHHHHHHHHHHHHHHHHHHHHGHHHHFFGHHHGGH
@M05620:45:000000000-G6HP7:1:1101:19073:8948 1:N:0:152
ATCTCTATCTCCTAAAAACCTGTTTAGATTTGGAGATAGACCTTCAGGTTTTTCATCATTTTCTGCATGAATTATACATTGACCACGTTCCAGCGTGGTCAGTTTGCAGCATTCTGTTATTTTGTTTGACAGAGTGTCTTGTTGAGAACATATGTAGGACATGATTTTTTCCTGCAACAGGGAAAATAAAGTATAAGTTTTAAAGATTTATTCTTTAATAAAGGATCTCAAAGCCAGCTTTAGAAAAAGGA
+
BABCCFFFFFFFGGGGGGGGGGHHHHHHHHHHHFHHHHHGHHGHHHHHHHHGGHHHHHHHHHHHFHHHHHHHHHHHHHHHHHHHHHGHHHHHHHGGGGHHHHHHHHHHHHHHHHHHHHHHHHHHHHHHHHHHHHHHHHHHHHHHHHGHHHHHGHHHHHHHHHHHHHHHHGHHHHHHHHHHHGGHHHHGHHHGHHHHHGHHHHHHHHHHHHHHHHHHHHHHHHHHHHHHHGHHHHHHHGHHHHHHGHHGGGH
@M05620:45:000000000-G6HP7:1:1101:19055:8956 1:N:0:152
ATCTCTATCTCCTAAAAACCTGTTTAGATTTGGAGATAGACCTTCAGGTTTTTCATCATTTTCTGCATGAATTATACATTGACCACGTTCCAGCGTGGTCAGTTTGCAGCATTCTGTTATTTTGTTTGACAGAGTGTCTTGTTGAGAACATATGTAGGACATGATTTTTTCCTGCAACAGGGAAAATAAAGTATAAGTTTTAAAGATTTATTCTTTAATAAAGGATCTCAAAGCCAGCTTTAGAAAAAGGA
+
CDDDDFFFFFFFGGGGGGGGGGHHHHHHHHHHHHHHHHHHHHHHHHHHHHHGGHHHHIHHHHHHIHHHHHHHHHHHHHHHHHHHHHGHHHHHHHGGGGHHHHHHHHHHHHHHHHHHHHHHHHHHHHHHHHHHHHHHHHHHHHHHHHHHHHHHHHHHHHHHHHHHHHHHHGHHHHHHHHHHHGGHHHHHHHHHHHHHHHHHHHHHHHHHHHHHHHHHHHHHHGHHHHHHHGHHHHHHHGHHHHHHHHHHGGG
@M05620:45:000000000-G6HP7:1:1101:16812:8960 1:N:0:152
ATCTCTATCTCCTAAAAACCTGTTTAGATTTGGAGATAGACCTTCAGGTTTTTCATCATTTTCTGCATGAATTATACATTGACCACGTTCCAGCGTGGTCAGTTTGCAGCATTCTGTTATTTTGTTTGACAGAGTGTCTTGTTGAGAACATATGTAGGACATGATTTTTTCCTGCAACAGGGAAAATAAAGTATAAGTTTTAAAGATTTATTCTTTAATAAAGGATCTCAAAGCCAGCTTTAGAAAAAGGA
+
CCCCDFFFFFFFGGGGGGGGGGGHHHHHHHHHHHHHHHHHHHHHHHHHHHHGGHHHHHHIHIHHIHHHHHHHHHHHHHHHHGHHHHGHHHHGHHGGGGHHHHHHHHHGHHHHHHHHHHHHHHHHHHHHHHHHHHHHHHHHHHHHHHGGHHHHHHHHHHHHHHHHHHHHHGHHHHHHHHHHHGGGHHHHHGHHHHHGHHHHHHHHHHHHHHHHHHHHHGHHHGHHHHHHHGGGHFHHHGHHHHHHHFGGGGG
@M05620:45:000000000-G6HP7:1:1101:24338:8960 1:N:0:152
CATCCTGACCCTGAAGTACCCCGGCTTGATTTCTGACATTAGATCGGAAGAGCACACGTCTGAACTCCAGTCACGCACTACAATCTCGTATGCCGTCTTCTGCTTGAAAAAAAAAAAAAAAAAAAAAACACAGAAAACAGAAGACATGCCTCATCCTTAACAACAAGAAACAATCCCCGAATCGCCACCCAACTGTACAAACCGTCGCAGCTTAGAGCACGCTACTAGTCCCACACTAACAGTACCTGTTC
+
CBBCCFFFFFFFGGGGGGGGGGGGGGGGHHHHHHHGHHHHHHGHHHGGGGHHHGHGHGGHHGGGHHHHHHHHFHGHGGGGHGHHFGHGFGHHGHGGGHGHHHHHHHHHHHHGGGGCB<//<->-----..:..000//.//000//00000:00000000000..9//:/:/.00/0.---............//000;00..-..---.-;0000000.--..9000;0000...//0000000000000
@M05620:45:000000000-G6HP7:1:1101:16790:8969 1:N:0:152
ATCTCTATCTCCTAAAAACCTGTTTAGATTTGGAGATAGACCTTCAGGTTTTTCATCATTTTCTGCATGAATTATACATTGACCACGTTCCAGCGTGGTCAGTTTGCAGCATTCTGTTATTTTGTTTGACAGAGTGTCTTGTTGAGAACATATGTAGGACATGATTTTTTCCTGCAACAGGGAAAATAAAGTATAAGTTTTAAAGATTTATTCTTTAATAAAGGATCTCAAAGCCAGCTTTAGAAAAAGGA
+
ABABCFFFFFFFGGGGGGGGGGHHHHHHHHHHHGHHHHHHHHHHHHHHHHHGGHHHHHHHHHHHHHGHGHHHHHHHHHHHHHHHHHGHHHHGHHGEGGHHHHHHHHHHHHHHHHHHHHHHHHHHHHHHGGHHHHHHHHHHHHHHHHHFHGHHHHHHHHHHHHHHHHHHHGHHHHHHHHHHHGGFHHHHDFHHHHHGHGHHHHHHHHHHHHHHHHHHHGHHFGHHFHHHHHHGHHHHHGHHHHFFF<CFGGG
@M05620:45:000000000-G6HP7:1:1101:19065:8970 1:N:0:152
ATCTCTATCTCCTAAAAACCTGTTTAGATTTGGAGATAGCCCTTCAGGTTTTTCATCATTTTCTGCATGAATTATACATTGACCACGTTCCAGCGTGGTCAGTTTGCAGCATTCTGTTATTTTGTTTGACAGAGTGTCTTGTTGAGAACATATGTAGGACATGATTTTTTCCTGCAACAGGGAAAATAAAGTATAAGTTTTAAAGATTTATTCTTTAATAAAGGATCTCAAAGCCAGCTTTAGAAAAAGGA
+
>11>AFDBFDFDFGGDDGGG1A1BGDAA3DFGH101A1B1AB0BF1AFEGAFACAA2DFEGBDAA12DG112212222ADA1A11AB/BE021>>?/EGBB0BB2GBFHFHF2222@@BFGFHHEGGC1F>>>G1>BFF2BFG02B<1FGFF2>2F2<F<BGHHFFHHDBGD11F<1@FHHC/FC0<F1GG?F1?1GFGGGG1<<1DG<FGHFGHHHHHF0D<GGGHHFHGFGCGCGGGHHGHBCGGHFCF
@M05620:45:000000000-G6HP7:1:1101:12586:8984 1:N:0:152
TACCTGTACTGGGGAAGCATTTGAATATCCCCCCATGGTGATGGGGACGGAGAACTGCTCCATAAACACAGGCAACGTGCCTAACTTTCCCGGGAAGATGAAGTCAAAGAGCGACCACAGCTCTTCGGAGGTTATTTTGCATCGGTGAGCCAGACAGAATGATCCGATGAGGGGTGCGAAACTATTTGAGGAAAGGAAGCACCTTTTTATTAAATTTACCTTTTAGCAATCGCCATTCCTACCCTAAAGAT
+
DDDDDFFFFFFFGGGGGGGGGGHHHHHHHHHGGGGHHHHHHHHHHGGGGGGGGHHHHHHHHHHHHHHHHHHHGHHHGHHHHHHHHHHHHHHGGGGGGHHHHHHHHHHHHHHHGGGGGHHHHHHHGHHGGGGGHFHHHHHHBGFGGCEE>FGHHHGGHHHFGFGHHHDFGHHHGGCEEFDGGGGGGGGGGGGFGFGFGBAFFGFFFFFFFFFFF0FFFFFBFFFFFFFFBFBEFFDEFFFFFFFFFFFFFFF
@M05620:45:000000000-G6HP7:1:1101:12566:8986 1:N:0:152
TACCTGTACTGGGGAAGCATTTGAATATCCCCCCATGGTGATGGGGACGGAGAACTGCTCCATAAACACAGGCAACGTGCCTAACTTTCCCGGGAAGATGAAGTCAAAGAGCGACCACAGCTCTTCGGAGGTTATTTTGCATCGGTGAGCCAGACAGAATGATCCGATGAGGGGTGCGAAACTATTTGAGGAAAGGAAGCACCTTTTTATTAATTTTACCTTTTAGCAATCGCCATTCCTACCCTAAAGAT
+
BBBBBFFFFFFF4ECEEGFGGGHHFHFHHHHGGGGHHHGHFHHHGGFGFGE?EHHHHHHHHHHHHHHHHGGHGHHHGHGHHHG3GHHHHHHGGGGG?HHHFHFGHHH4GHGHGGGGGHHHHHHHBDGFADGGFDGHHHGHB1<EA>A.<CGFHCCBGG/==0=GGH.ADFHHDCE-?DF---;;;FFF0EFFF/;.C/9EBF.FFFFB9FBFF/BFBBF/BFFBB//;/999EF.A/B//BFF?BFFBB99
@M05620:45:000000000-G6HP7:1:1101:26444:8988 1:N:0:152
ATCTCTATCTCCTAAAAACCTGTTTAGATTTGGAGATAGACCTTCAGGTTTTTCATCATTTTCTGCATGAATTATACATTGACCACGTTCCAGCGTGGTCAGTTTGCAGCATTCTGTTATTTTGTTTGACAGAGTGTCTTGTTGAGAACATATGTAGGACATGATTTTTTCCTGCAACAGGGAAAATAAAGTATAAGTTTTAAAGATTTATTCTTTAATAAAGGATCTCAAAGCCAGCTTTAGAAAAAGGA
+
BBBBBFFFFFFFGGGGGGGGGGGHHHHHHHHHHHHHHHHHHHHHHHHHHHHGGHHHHHHHHHHHHHHHHHHHHHHHHHHHHHGHHHGGHHHHHHGGGGHHGHHHHHHHHHHHHHHHHHHHHHHHHHHHHHHHHHHHHHHHHHHHHHHHHHHHHHHHHHHHHHHHHHHHHGHHHHGHHHHHHGGHHHHHGHHGHHHHHHHHHHGHHHHHHHHHHHHHHHHHHGHHHHHHHGHHHHHHHGHHHHHGHHHHGGH
@M05620:45:000000000-G6HP7:1:1101:6199:8993 1:N:0:152
CATCCTGACCCTGAAGTACCCCCGGCATGATTTCTGACATTAGATCGGAAGAGCACACGTCTGAACTCCAGTCACGCACTACAATATCGTATGCCGTCTTCTGCTTGAAAAAAAAAACAAAATAAAATTTTATGCCAACCTGTACCCTGTGTCTCTCTGAATGCATGTGCGAGAGGTGAGGCAAGGCAGATGTGACGAGTGATAAGCGCCAGTTGTGAATGAGCCGAGGTTCTACAATCCGCGCATCCAGG
+
1A1>1DFBF1CCFBFBGG33F10AE?0ABFF2F2D2D1BAD1BFAAFC?FAAFGFEEFEBA0B1A11@@112EGGEAEGGFH1GE1FDF0B0BFG/?EC/B2111BFB11BFG?/>??//001<1<11111111111?/.00111111011111110<000000000000..---./.0...:.......000000.9-9.000000---9-//9/-////////--9---///;////--------9///
@M05620:45:000000000-G6HP7:1:1101:13524:9031 1:N:0:152
ATCTCTATCTCCTAAAAACCTGTTTAGATTTGGAGATAGACCTTCAGGTTTTTCATCATTTTCTGCATGAATTATACATTGACCACGTTCCAGCGTGGTCAGTTTGCAGCATTCTGTTATTTTGTTTGACAGAGTGTCTTGTTGAGAACATATGTAGGACATGATTTTTTCCTGCAACAGGGAAAATAAAGTATAAGTTTTAAAGATTTATTCTTTAATAAAGGATCTCAAAGCCAGCTTTAGAAAAAGGA
+
AABBBFFFFFFFGGGFFGGGGGHFHHHFHHHEGHHHHHHHFHGHHHGHGHGFFHHHHGHHHHHHHHHGHBGGHDGHHHHGHHHHHHFHHHFHHHFEEFFF4GBB@FGHHHE3BGHHFGFHHHGHGHHHFHGHBGHFGHGHHHHHHHGHHHFDFGDDGGHGFGHHHGHFFBGDHHEGHHHHHGGHHHGHHHF?FGDGHGHHHGHHHGGHHHGHHEHH0DGHFDDDHHHHHGHGHHHFGGHHHCFBGGFFGCH
@M05620:45:000000000-G6HP7:1:1101:8954:9031 1:N:0:152
ATCTCTATCTCCTAAAAACCTGTTTAGATTTGGAGATAGACCTTCAGGTTTTTCATCATTTTCTGCATGAATTATACATTGACCACGTTCCAGCGTGGTCAGTTTGCAGCATTCTGTTATTTTGTTTGACAGAGTGTCTTGTTGAGAACATATGTAGGACATGATTTTTTCCTGCAACAGGGAAAATAAAGTATAAGTTTTAAAGATTTATTCTTTAATAAAGGATCTCAAAGCCAGCTTTAGAAAAAGGA
+
CCCCCFFFFFFFGGGGGGGGGGHHHHHHHHHHHHHGHHHGHGHHHHHHHHHGEHHHHHHHHHHHHHHFHHHHHHHHHHHHHHHHHHGHFHHHHHGGGGHHHHGHHFHHHHHHHHHHHHHHHHHHHHHHHHHHHHHHHHHHHHHHHHHHHHGHHHHHHHHHHHHHHHHHGCHHHHGHHHHHHEEFHHHHHGGFHFGGGFGGHHFGHGHHHHHHHHHHHHHHHHHHHHHHHHHGHHHHHGHHHHHHHHHHGGF
@M05620:45:000000000-G6HP7:1:1101:5619:9034 1:N:0:152
ATCTCTATCTCCTAAAAACCTGTTTAGATTTGGAGATAGACCTTCAGGTTTTTCATCATTTTCTGCATGAATTATACATTGACCACGTTCCAGCGTGGTCAGTTTGCAGCATTCTGTTATTTTGTTTGACAGAGTGTCTTGTTGAGAACATATGTAGGACATGATTTTTTCCTGCAACAGGGAAAATAAAGTATAAGTTTTAAAGATTTATTCTTTAATAAAGGATCTCAAAGCCAGCTTTAGAAAAAGGA
+
ABAABFFFFFFFGGGGGGGGGGHHHHHHHHHHHHHHHHHHHHHHHHHHHHHGGHHHHHHHHHHHHHHHHHHHHHHHHHHHHGHHHHGHHHHHHHGGGGHHHHHHHHHHHHGHHHHHHHHHHHHHHHHHHHHHHHHHHHHHHHHHGHGHHHHHHHHHHGHHHHHHHHHHHGHHHHHHHHHHHGGFHHHHHHHGGHFGHFGHHHHHHHHHHGHHHHHHGGHHHFHGHHHHHFHGHHHHHGHHHHHFGGFFFGH
@M05620:45:000000000-G6HP7:1:1101:13508:9038 1:N:0:152
ATCTCTATCTCCTAAAAACCTGTTTAGATTTGGAGATAGACCTTCAGGTTTTTCATCATTTTCTGCATGAATTATACATTGACCACGTTCCAGCGTGGTCAGTTTGCAGCATTCTGTTATTTTGTTTGACAGAGTGTCTTGTTGAGAACATATGTAGGACATGATTTTTTCCTGCAACAGGGAAAATAAAGTATAAGTTTTAAAGATTTATTCTTTAATAAAGGATCTCAAAGCCAGCTTTAGAAAAAGGA
+
CCCCCFFFFFFFGGGGGGGGGGHHHHHHHHHHHHHHHHHHHHHHHHHHHHHGGHHHHIIHHHIIIHHHHHHHHHHHHHHHHHHHHHGHHHHHHHGGGGHHHHHHHHHHHHHHHHHHHHHHHHHHHHHHHHHHHHHHHHHHHHHHHHHHHHHHHHHHHHHHHHHHHHHHHGHHHHHHHHHHHGGHHHHHGHHHHHHHHFHHHHGHHHHHHHHHHHHHHHHHHHGHHHHHHGHHHHHHHGHHHHHHGGHHGGH
@M05620:45:000000000-G6HP7:1:1101:5267:9041 1:N:0:152
ATCTCTATCTCCTAAAAACCTGTTTAGATTTGGAGATAGACCTTCAGGTTTTTCATCATTTTCTGCATGAATTATACATTGACCACGTTCCAGCGTGGTCAGTTTGCAGCATTCTGTTATTTTGTTTGACAGAGTGTCTTGTTGAGAACATATGTAGGACATGATTTTTTCCTGCAACAGGGAAAATAAAGTATAAGTTTTAAAGATTTATTCTTTAATAAAGGATCTCAAAGCCAGCTTTAGAAAAAGGA
+
ABCCCFFFFFFFGGGGGGGGGGHHHHHGHHHHHFHHHHHHHHHHHHHHHHHGGHHHHHHHHHHHHHHHHHHHHHHHHHHHHHHHHHGHHHHHHHGGGGHHHHHHHHHHHHHHHHHHHHHHHHHHHHHHHHHHHHHHHHHHHHHHHHHHHHHHHHHHHHHHHHHGHHHHHGHHHHHHFHHHHGGHHHHHHHHHHHHHHGHHHHHHHHHHHHHHHHHHHHHHHHHHHHHHHHHHHHHHHGHHHHHHHHHHGGH
@M05620:45:000000000-G6HP7:1:1101:11798:9042 1:N:0:152
AGATTACTGCAACAGTTCCCCCTGGACCTGGAAAAGTTTCTTGCCTGGCTTACAGAAGCTGAAACAACTGCCAATGTCCTACAGGATGCTACCCGTAAGGAAAGGCTCCTAGAAGACTCCAAGGGAGTAAAAGAGCTGATGAAACAATGGCAAGTAAGTCAGGCATTTCCGCTTTAGCACTCTTGTGGATCCAATTGAACAATTCTCAGCATTTGTACTTGTAACTGACAAGCCAGGGACAAAACAAAGAT
+
ABACCFFFDFFDGFFBFGGGGGGGHHHHHHHHHHHHGGHHHHHHHHHHHHHABBGGHHHHHHHHHHHHHHHHHHHHHHHHDFGHHGHHHHDGHHGGEEGGGHFGGHHHGHHHHHHHHHHHHHHGEGGEGDFHHGHHHHHHHHHHHHHHHHHHHGHHHHHHHHHHHHHHHHGGGGGHHHHHHHHHHHHGHHHHHHHHHHHGHHHHHHHHHHHHHHHHHHHHHHFHHHHGHHHHHGFGGGGGGFFGGGGGGGG
@M05620:45:000000000-G6HP7:1:1101:5612:9050 1:N:0:152
ATCTCTATCTCCTAAAAACCTGTTTAGATTTGGAGATAGACCTTCAGGTTTTTCATCATTTTCTGCATGAATTATACATTGACCACGTTCCAGCGTGGTCAGTTTGCAGCATTCTGTTATTTTGTTTGACAGAGTGTCTTGTTGAGAACATATGTAGGACATGATTTTTTCCTGCAACAGGGAAAATAAAGTATAAGTTTTAAAGATTTATTCTTTAATAAAGGATCTCAAAGCCAGCTTTAGAAAAAGGA
+
CDDDDFFFFFFFGGGGGGGGGGHHHHHHHHHHHHHHHHHHHHHHHHHHHHHGGHHHHHHHHIHHIHHHHHHHHHHHHHHHHGHHHHGHHHHHHHGGGGHHHHHHHHHHHHHHHHHHHHHHHHHHHHHHHHHHHHHHHHHHHHHHHHHHHHHHHHHHHHHHHHHHHHHHHGHHHHHHHHHHHGGHHHHHHHHHHHHHHHHHHHHHHHHHHHHHHHHHHHHHHHHHHHHHHHHHHHHHHGHHHHHHHHHHGGH
@M05620:45:000000000-G6HP7:1:1101:11804:9061 1:N:0:152
AGATTACTGCAACAGTTCCCCCTGGACCTGGAAAAGTTTCTTGCCTGGCTTACAGAAGCTGAAACAACTGCCAATGTCCTACAGGATGCTACCCGTAAGGAAAGGCTCCTAGAAGACTCCAAGGGAGTAAAAGAGCTGATGAAACAATGGCAAGTAAGTCAGGCATTTCCGCTTTAGCACTCTTGTGGATCCAATTGAACAATTCTCAGCATTTGTACTTGTAACTGACAAGCCAGGGACAAAACAAAGAT
+
AAAAADD@@54BBFFBFGGGGAEEABFGGHFHHFHHFGHFHHHFFGFFCGG3BBFDEGHHFHFGGHHHGFHHHHGFHFFHFFFFH1GGHHGFGHFE@EHHHHFHGHFHGHFHGHGEGGHFHFFGEGGEFBGHHGHGHHEFGBFFHHHEFHCHHGFGFHGGHFHHHHHHGDEEGGGHHBGGHHHHHFGGHHHFFBGH0DDGF<GGDGHGGFHHHHGGHBGHHBCCFFHB:GGFACGFEDEGGFFGAEEAFF0
@M05620:45:000000000-G6HP7:1:1101:5266:9061 1:N:0:152
ATCTCTATCTCCTAAAAACCTGTTTAGATTTGGAGATAGACCTTCAGGTTTTTCATCATTTTCTGCATGAATTATACATTGACCACGTTCCAGCGTGGTCAGTTTGCAGCATTCTGTTATTTTGTTTGACAGAGTGTCTTGTTGAGAACATATGTAGGACATGATTTTTTCCTGCAACAGGGAAAATAAAGTATAAGTTTTAAAGATTTATTCTTTAATAAAGGATCTCAAAGCCAGCTTTAGAAAAAGGA
+
CDDDDFFFFFFFGGGGGGGGGGHHHHHHHHHHHHHHHHHHHHHHHHHHHHHGGHHHHHHHHHIHIHHHHHHHHHHGHHHHHGHHHHGHHHHHHHGGGGHHHHHHHHHHHHHHHHHHHHHHHHHHHHHHGHHHHHHHHHHHHHHHHHHHHHHHHHHHHHHHHHHHHHHHHGHHHHHHHHHHHGGHHHHHHGHHHHHHHHHHHHHHHHHHHHHHHHHHHHHHHHHHHHHHHHHGHHHHHGHHHHHHHGHHGGH
@M05620:45:000000000-G6HP7:1:1101:20385:9089 1:N:0:152
CATCCTGACCCTGAAGTACCCCGGCTTGATTTCTGACATTAGATCGGAAGAGCACACGTCTGAACTCCAGTCACGCACTACAATCTCGTATGCCGTCTTCTGCTTGAAAAAAAAAAAAAAAACTCTAAAAATATATCTATAAATCCTCCCGTCTACTTCATCCCCCACCCTCAACTCCATCCTCAGCCCTAAATCCCTACGCCTACCGACTCCACCCTTGCCATAAACCCCCCCGCTCCCGACTACCATTC
+
DDDDDFFFFFFFGGGGGGGGGGGGGGGGHHHHHHHHHHHHHHHHHHGAGGHHHHHHHGHHHGHHHHHHHHHHHHGHGGGHHHHHFHHHGGHGHHGGGHGHHHHHHHHHHHHGGGG@>>//-<<11111000.00000000=000=00D/...:..0000000::..-......0/0000::.0;000/.///0;:00::A.--../.-.:-.;0/.9.//::000000::9---9---...9---//000:
@M05620:45:000000000-G6HP7:1:1101:18568:9106 1:N:0:152
CATCCTGACCCTGAAGTACCCCCGGCTTGATTTCTGACATTAGATCGGAAGAGCACACGTCTGAACTCCAGTCACGCACTACAATCTCGTATGCCGTCTTCTGCTTGAAAAAAAAAAAAATTTTATTCCCTCCTTACCTTTTTCTCCCCCCATTCTTCCCCTCCATTTAACTTACCCCTTTCCCCCCCCCTCCCCCTTTTCCCTCTTACCTTTTTCCCCCCCTCCCCCCCCCCCCTCCTTCCTCCCCCTCC
+
CBBCCFFFFFFFGGGGGGGGGGGGGGGGGHHHHHHHGHHHHHHHGHHGGFGHHHHHHHGHHHGHHHHGHHHHGGHFHGGGHHHHFBGHGFAGHHHGGGHEDHFFGHHFFHHEEC?CB<//01111>111<10.0111011000<000/..--/000000://../00000;000;;/...00;0/.-----...:.-./;//////://;9////////.:-;.....--:-:@>-..://////...-9:
@M05620:45:000000000-G6HP7:1:1101:25871:9129 1:N:0:152
ATCTCTATCTCCTAAAAACCTGTTTAGATTTGGAGATAGACCTTCAGGTTTTTCATCATTTTCTGCATGAATTATACATTGACCACGTTCCAGCGTGGTCAGTTTGCAGCATTCTGTTATTTTGTTTGACAGAGTGTCTTGTTGAGAACATATGTAGGACATGATTTTTTCCTGCAACAGGGAAAATAAAGTATAAGTTTTAAAGATTTATTCTTTAATAAAGGATCTCAAAGCCAGCTTTAGAAAAAGGA
+
CCCCCFFFFFFFGGGGGGGGGGHHHHHHHHHHHHHHHHHHHHGHHHGHHHHGGHHHHHHHIHIHIHHHHGHHHHHHHHHHHHGHHHGHHHHHHHGGGGHHHHHHHHHHHHHHHHHHHHHHHHHHHHHHHHHHHHGHHHHHHHHHHHHHHHHHHHHHHHGHHHHHHHHHHGHHHHHHHHHHHGGHFHHHHHHHHHHHHGHHHHHHHHHHHGHHHHHHHHHHHHHHEHHHHHHHHHHHHGHHHHHEGHHHGGH
@M05620:45:000000000-G6HP7:1:1101:23229:9130 1:N:0:152
ATCTCTATCTCCTAAAAACCTGTTTAGATTTGGAGATAGACCTTCAGGTTTTTCATCATTTTCTGCATGAATTATACATTGACCACGTTCCAGCGTGGTCAGTTTGCAGCATTCTGTTATTTTGTTTGACAGAGTGTCTTGTTGAGAACATATGTAGGACATGATTTTTTCCTGCAACAGGGAAAATAAAGTATAAGTTTTAAAGATTTATTCTTTAATAAAGGATCTCAAAGCCAGCTTTAGAAAAAGGA
+
CCCCCFFFFFFFGGGGGGGGGGHHHHHHHHHHHHHHHHHHHHGHHHHHHHHGGHHHHIHIHIHIHHHHHHHHHHHHHHHHHHHHHHGHHHHHHHGGGGHHHHHHHHHHHHHHHHHHHHHHHHHHHHHHFHHHHHHHHHHHHHHHHHHHHHHHHHHHHHHHHHHHHHHHHGHHHHHHGHHHHGGHHHHHGHHHHHHGHGHHHHHGHHHHHHHHHHHHHHHHHHHHHHHHHHHHHHHHHGHHHHHGHHHHGGG
@M05620:45:000000000-G6HP7:1:1101:13091:9131 1:N:0:152
TACCTGTACTGGGGAAGCATTTGAATATCCCCCCATGGTGATGGGGACGGAGAACTGCTCCATAAACACAGGCAACGTGCCTAACTTTCCCGGGAAGATGAAGTCAAAGAGCGACCACAGCTCTTCGGAGGTTATTTTGCATCGGTGAGCCAGACAGAATGATCCGATGAGGGGTGCGAAACTATTTGAGGAAAGGAAGCACCTTTTTATTAAATTTACCTTTTAGCAATCGCCATTCCTACCCTAAAGAT
+
BBBBBFFFFFFFGGGGGGGGGGHHHHHHHHHGGGGHHHHHHHHHHGGGGGGGGHHHHHHHHHHHHHHHHHHHGHHHGHHHHHHHHHHHHHHGGGGGGHHHHHHHHHHHHHHGGGGGGHHHHHHHHHHGGGGGHHHHHHHHGHHGGDG.>FGHHHGHHHHHHHHHHHGGGHHHGGEGGGGGGGGGGGGGGGGGGFFFFFGGGGEFFFFFFFFFFFFFFFFFFFFFFFFFFFFFFFFEFFFFFFFFFFFF/BB
@M05620:45:000000000-G6HP7:1:1101:23211:9132 1:N:0:152
ATCTCTATCTCCTAAAAACCTGTTTAGATTTGGAGATAGACCTTCAGGTTTTTCATCATTTTCTGCATGAATTATACATTGACCACGTTCCAGCGTGGTCAGTTTGCAGCATTCTGTTATTTTGTTTGACAGAGTGTCTTGTTGAGAACATATGTAGGACATGATTTTTTCCTGCAACAGGGAAAATAAAGTATAAGTTTTAAAGATTTATTCTTTAATAAAGGATCTCAAAGCCAGCTTTAGAAAAAGGA
+
BCCDDFFFFFFFGGGGGGGGGGHHHHHHHHHHHHHHHHHHHHHHHHHHHHHGGHHHHHIIHHHIHHHHHHHHHHHHHHHHHHHHHHGHHHHHHHGGGGHHHHHHHHHHHHHHHHHH@HHHHHHHHHHHHHHHHHGHHHHHHHHHHHGHHHHHHHHHHHHHHHHHHHHHHGHHHHHHHHHHHGGHHHHHHGHHHHHHHGHHHHHHHHHHHHHHHHHHHGHHHHHGHHHHHHHGHHHHHGHHHHGHHHHFGGF
@M05620:45:000000000-G6HP7:1:1101:13106:9146 1:N:0:152
TACCTGTACTGGGGAAGCATTTGAATATCCCCCCATGGTGATGGGGACGGAGAACTGCTCCATAAACACAGGCAACGTGCCTAACTTTCCCGGGAAGATGAAGTCAAAGAGCGACCACAGCTCTTCGGAGGTTATTTTGCATCGGTGAGCCAGACAGAATGATCCGATGAGGGGTGCGAAACTATTTGAGGAAAGGAAGCACCTTTTTATTAAATTTACCTTTTAGCAATCGCCATTCCTACCCTAAAGAT
+
CCCCCFFFFFFFGGGGGGGGGGHHHHHHHHHGGGGHHHGHHHHHHGGGGGGGGHHHHHHHHHHHHHHHHHHHGGHHGHHHHHHHHHHHHHHGGGGGGHHHHHHHHHHHHHHHGGGGGHHGGHHHHHHGGGGGHHHHHHHHFHHGGEGGFFHHHHGHHHHHHHHHHHGGGHHHGGEEGGGGGGGGGGGGEFGFGGFFFFFGGGFFFFFFFFFFFFFFFFFFFFFFFFFFFFFFFFFFFFFFFFAFFFFFFFF
@M05620:45:000000000-G6HP7:1:1101:4319:9146 1:N:0:152
TACCTGTACTGGGGAAGCAATCGCCATTCCTACCCTAAAGATCGGAAGAGCACACGTCTGAACTCCAGTCACGCACTACAATCTCGTATGCCGTCTTCTGCTTGAAAAAAAAAAAAACACAAATCTGACCCTTTCCGCCTGCTCTCCCCACTTCAATCCGGATACCCTGGCGCTACCGCTATTCAGTCCCACTCCCGCCACTACAATAACTGACTCCCCGCCTCTCTGACTTCCGTTCTATCGGCCCCTCC
+
CCCCCFFFFFFFGGGGGGGGGGGGGGGHHHHHHHHHHHHHHHHHGGGGHHHHHHHGHHHGHHHHHHHHHHHHGHGGGHHHGHGHHHGGHHHHGGGHGHHHHHHHHHHHHGGG@</////0//01?=11=?000<11......000</<./..00000;/.-..:000:/..-.---/;---.0;0000000:.//..---.0//0009000000000..---..9:00000000.00/.0;0.--.--...
@M05620:45:000000000-G6HP7:1:1101:25866:9152 1:N:0:152
ATCTCTATCTCCTAAAAACCTGTTTAGATTTGGAGATAGACCTTCAGGTTTTTCATCATTTTCTGCATGAATTATACATTGACCACGTTCCAGCGTGGTCAGTTTGCAGCATTCTGTTATTTTGTTTGACAGAGTGTCTTGTTGAGAACATATGTAGGACATGATTTTTTCCTGCAACAGGGAAAATAAAGTATAAGTTTTAAAGATTTATTCTTTAATAAAGGATCTCAAAGCCAGCTTTAGAAAAAGGA
+
CDDDCFFFFFFFGGGGGGGGGGGHHHHHHHHHHHHHHHHHHHHHHHHHHHHGGHHHHHHHHHHIHHHHHHHHHHHHHHHHHHHHHHGHHHHHHHGGGGHHHHHHHHHHHHHHHHHHHHHHHHHHHHHHHHHHHHGGHHHHHHHHHHHHHHHHHHHHHHHHHHHHHHHHHGHHHHGHHHHGHGGHHHHHHHHHHHHHHFHHHHHHHHHHHHHHHHHHHGHHHHHHGHHHHGHGHGHHHGHHHHHFHFHHGGH
@M05620:45:000000000-G6HP7:1:1101:13684:9167 1:N:0:152
AGATTACTGCAACAGTTCCCCCTGGACCTGGAAAAGTTTCTTGCCTGGCTTACAGAAGCTGAAACAACTGCCAATGTCCTACAGGATGCTACCCGTAAGGAAAGGCTCCTAGAAGACTCCAAGGGAGTAAAAGAGCTGATGAAACAATGGCAAGTAAGTCAGGCATTTCCGCTTTAGCACTCTTGTGGATCCAATTGAACAATTCTCAGCATTTGTACTTGTAACTGACAAGCCAGGGACAAAACAAAGAT
+
AABBCFFFDDBDGGFBFGGGGGGGFFGHHHHHHHHHGHHHHHHHHHHHHHH3BBGGHHHHHHHHHHHHHHHHHHHHHHHHEGHHHGHHHHFHHHGG@FGGGHFHHHHHGHHHHHHHHHHHHGHGEEGFHFHHHGHHHHGGHFHHHHHHHHHGHGHGHHHHHHHHHHHHHHGGGGGHHHHHHHHHHHHGHHHHGGHHHGGHGHHHHHHHHHHHHHHHHFHHHHHHHHHGHHGHHGGGGGGGGGFGGGGGGGF
@M05620:45:000000000-G6HP7:1:1101:10132:9180 1:N:0:152
CATCCTGACCCTGAAGTACCCCGGCTTGATTTCTGACATTAGATCGGAAGAGCACACGTCTGAACTCCAGTCACGCACTACAATCTCGTATGCCGTCTTCTGCTTGAAAAAAAAACACAGCTCTCCGGGGGTTTTTTTGCATGGTTGGTCCCACCAGAATGCCCCGAGAAGGGGTCCAAAACTTTTTGGGGACCTGAGGCCCCTTTTTCTTAAATTTACTTTTCCTCATCCCCCTTTCCTCCCCTAAAAAT
+
>AABAFFFFFFFGGGGGGGFFFGEEGGGHFEEGFFBFFHHHHFHHHGGGGHHGHHGGEHHFE5GGFGHFFHHHHGHGEGHHFHFHHHG?EEGFFEEEFGFHGHH3FHHEHAEEG//?B/<?CHF1@?<//-<-.<<C--0000;C0.-;90.0;..../0000;:----./;.-.../9/.99/BFB--.-;-..9F.9..A-EFFF9/B/:9/;BB/;/9;B////////.;;-;/9B/;B;....///9
@M05620:45:000000000-G6HP7:1:1101:4493:9231 1:N:0:152
TACCTGTACTGGGGAAGCATCGCCATTCCTACCCTAAAGATCGGAAGAGCACACGTCTGAACTCCAGTCACGCACTACAATCTCGTATGCCGTCTTCTGCTTGAAAAAAAAAAAAAAAAAAACAAGTAAATCATAAAATACATAATAATCAAGATTATTTATCTTCTCAATGTGAACATAAGACACATTATGATATAAAAGAGACATAGCAAGTGTGATTACAAAGCACATATCATGTCATTGATGTAGTA
+
CCCCCFFFFFFFGGGGGGGGGGGGGGHHHHHHHHHHHHHHHHHGGGGGHHHHHHGHHHGHHHHHHHHHHHHGHGGGHHHHHCGHHGGHHHHGGGHGGHHHHHHGHHHHGGGGF/</<<>---.../0<00000;0000000:00000000:000:0000000;0000000;0000;0000000:///0;00;0000:00::.////0000:0/000000000000//0//::0000000000000000000
@M05620:45:000000000-G6HP7:1:1101:22853:9241 1:N:0:152
ATCTCTATCTCCTAAAAACCTGTTTAGATTTGGAGATAGACCTTCAGGTTTTTCATCATTTTCTGCATGAATTATACATTGACCACGTTCCAGCGTGGTCAGTTTGCAGCATTCTGTTATTTTGTTTGACAGAGTGTCTTGTTGAGAACATATGTAGGACATGATTTTTTCCTGCAACAGGGAAAATAAAGTATAAGTTTTAAAGATTTATTCTTTAATAAAGGATCTCAAAGCCAGCTTTAGAAAAAGGA
+
BCCCCFFFFFFFGGGGGGGGGGHHHFHHHHHHHHHHHHHHHHHHHHHHHHHGGHHHHHHHHHIHIHHHHHHHHHHHHHHHHHHHHHGHHHHHHHGGGGHHHHHHHHHHHHHHHHHHHHHHHHHHHHHHHHHHHHHHHHHHHHHHHHHHHHHHHHHHGHGHHHHHHHHHHGHHHHHHHHHHHFFFHHHHGHHHHHHGHGHHHHHHHHHHHHHHHHHHHGHHHHFHGHHHHHHHHHHHHGHHHHGHHEHHGGH
@M05620:45:000000000-G6HP7:1:1101:4506:9243 1:N:0:152
TACCTGTACTGGGGAAGCATCGCCATTCCTACCCTAAAGATCGGAAGAGCACACGTCTGAACTCCAGTCACGCACTACAATCTCGTATGCCGTCTTCTGCTTGAAAAAAAAAAACGATATAATGTAATATATAGTGTCTATGTGCGAAAGAATATGCTAAATTATTTTAGCAGGATTTAGTGAAAAGAAATCATAAGATTTAAAAAGCAAATCTTTAATAGTGGATCATAAACACAGCAGCATCACAAGGG
+
?AAABFFFFFFFGGGGGGFGGFGGEGFGHHHHHHHHFHEGHH2EGFEF2GGHHHEGFFFFHGHFGHAFGHGGGGCEHHGHHEHHHFGHHGH?EEHGHHBGFF30?GHFFCCFG<//////>2111111<1111111111111<11<.--.00<0<00000=0=000000/000..000000:00<:/../;00;000000000000..///99090000C000.000.;09///9.99...;//////...
@M05620:45:000000000-G6HP7:1:1101:6124:9245 1:N:0:152
ATCTCTATCTCCTAAAAACCTGTTTAGATTTGGAGATAGACCTTCAGGTTTTTCATCATTTTCTGCATGAATTATACATTGACCACGTTCCAGCGTGGTCAGTTTGCAGCATTCTGTTATTTTGTTTGACAGAGTGTCTTGTTGAGAACATATGTAGGACATGATTTTTTCCTGCAACAGGGAAAATAAAGTATAAGTTTTAAAGATTTATTCTTTAATAAAGGATCTCAAAGCCAGCTTTAGAAAAAGGA
+
BBBBBFFFFFFFGGGGGGFGGGHHHHHHHHHHGFGGHGHHHHHHHHHHHHHGGHHHHGHHHHHHHHFHHHHHHHHHHGHHHGHHHHGHHHHHHHGEFGGHHHHHHHHGHHHHHGHHHHGHHHHHHHHGGHHHEGHHHHHHHHHHFGHGHHHHHGHHHGHHGHFHHHHHHGHHHHHHHHHHHGGGGHGGHBGHGHEHGFGGGGH1GHGGHEHHHHHHHFGH00GHFFHHHHEGHFHHHGHHHHHB<CF;AG;
@M05620:45:000000000-G6HP7:1:1101:6151:9247 1:N:0:152
ATCTCTATCTCCTAAAAACCTGTTTAGATTTGGAGATAGACCTTCAGGTTTTTCATCATTTTCTGCATGAATTATACATTGACCACGTTCCAGCGTGGTCAGTTTGCAGCATTCTGTTATTTTGTTTGACAGAGTGTCTTGTTGAGAACATATGTAGGACATGATTTTTTCCTGCAACAGGGAAAATAAAGTATAAGTTTTAAAGATTTATTCTTTAATAAAGGATCTCAAAGCCAGCTTTAGAAAAAGGA
+
BCCCCFFFFFFFGGGGGGGGGGHHHHHHHHHHHHHHHHHHHHHHHHHHHHHGGHHHHHHHHHIHHHHHHGHHHHHHHHHHHHHHHHGHHHHHHHGGGGHHHHHHHHHHHHHHHHHHHHHHHHHHHHHHHHHHHHGHHHHHHHHHFHHHHHHHHHHHHHHHHHHGHHHHHGHHHHHHHHHHHGGHHHHHGHHHHHHHHGHHHHGHHHHHHGHHHHHHHHHHHGHHHHHHHGHGHHHHHGHHHHHHHFHHGGF
@M05620:45:000000000-G6HP7:1:1101:22870:9251 1:N:0:152
ATCTCTATCTCCTAAAAACCTGTTTAGATTTGGAGATAGACCTTCAGGTTTTTCATCATTTTCTGCATGAATTATACATTGACCACGTTCCAGCGTGGTCAGTTTGCAGCATTCTGTTATTTTGTTTGACAGAGTGTCTTGTTGAGAACATATGTAGGACATGATTTTTTCCTGCAACAGGGAAAATAAAGTATAAGTTTTAAAGATTTATTCTTTAATAAAGGATCTCAAAGCCAGCTTTAGAAAAAGGA
+
CDDCDFFFFFFFGGGGGGGGGGHHHHHHHHHHHHHHHHHHHHHHHHHHHHHGGHHHHIHHHHHHHHHHHHHHHHHHHHHHHHHHHHGHHHHHHHGGGGHHHHHHHHHHHHHHHHHHHHHHHHHHHHHHHHHHHHHHHHHHHHHHHHHHHHHHHHHHHHHHHHHHHHHHHGHHHHHHHHHHHGGHHHHHHHHHHHHGHHHHHHHGHHHHHHHHHHHHHHHHHHHGHHHHHHHHHHHHHGGHHHHGHHHHGGH
@M05620:45:000000000-G6HP7:1:1101:6139:9260 1:N:0:152
ATCTCTATCTCCTAAAAACCTGTTTAGATTTGGAGATAGACCTTCAGGTTTTTCATCATTTTCTGCATGAATTATACATTGACCACGTTCCAGCGTGGTCAGTTTGCAGCATTCTGTTATTTTGTTTGACAGAGTGTCTTGTTGAGAACATATGTAGGACATGATTTTTTCCTGCAACAGGGAAAATAAAGTATAAGTTTTAAAGATTTATTCTTTAATAAAGGATCTCAAAGCCAGCTTTAGAAAAAGGA
+
CCCCCFFFFFFFGGGGGGGGGGHHHHHHHHHHHFHGHHHHHHHHHHHHHHHGGHHHHIIHIHHHIHHHHHHHHHHHHHHHHHHHHHGHHHHHHHGGGGHHHHHHHHHHHHHHHHHHHHHHHHHHHHHHHHHHHHHHHHHHHHHHGHHHHHHHHHHHHHHHHHHHHHHHHGHHHHHHHHHHHGGHHHGHHHHHHHHHHGHHHHHGHHHHHGHHHHHHHHHHGHHHHHHHHHHHGHHHHGHHHHHFGHHGGGH
@M05620:45:000000000-G6HP7:1:1101:22854:9262 1:N:0:152
ATCTCTATCTCCTAAAAACCTGTTTAGATTTGGAGATAGACCTTCAGGTTTTTCATCATTTTCTGCATGAATTATACATTGACCACGTTCCAGCGTGGTCAGTTTGCAGCATTCTGTTATTTTGTTTGACAGAGTGTCTTGTTGAGAACATATGTAGGACATGATTTTTTCCTGCAACAGGGAAAATAAAGTATAAGTTTTAAAGATTTATTCTTTAATAAAGGATCTCAAAGCCAGCTTTAGAAAAAGGA
+
CDDDDFFFFFFFGGGGGGGGGGGHHHHHHHHHHHHHHHHHHHHHHHHHHHHGGHHHHHHHHHHIHHHHHHHHHHHHHHHHHHHHHHGHHHHHHHGGGGHHHHHHHHHHHHHHHHHHHHHHHHHHHHHHHHGHHHGHHHHHHHHHHHHHHHHHHHHHHHHHHHHHHHHHHFHHHHHHHHHHHGGHHHHHHHHHHHHHHGHHHHHHHHHHHHHHHHHHHHHHHHHHHHHHHHHGHHHHHGHHHHHHHHHHGGH
@M05620:45:000000000-G6HP7:1:1101:21529:9293 1:N:0:152
ATCTCTATCTCCTAAAAACCTGTTTAGATTTGGAGATAGACCTTCAGGTTTTTCATCATTTTCTGCATGAATTATACATTGACCACGTTCCAGCGTGGTCAGTTTGCAGCATTCTGTTATTTTGTTTGACAGAGTGTCTTGTTGAGAACATATGTAGGACATGATTTTTTCATGCAACAGGGAAAATAAAGTATAAGTTTTAAAGATTTATTCTTTAATAAAGGATCTCAAAGCCAGCTTTAGAAAAAGGA
+
CCCCCFFFFFFFGGGGGGGGGGHHHHHBGHHHHHHGHHHHHHHHHHHHHHHGGHHHHHHHHHHHHHHHHHHHHHHHHHHHHHHHHHGHHHHHHHGGGGHHHHHHHHHHHHHHHHHHHHHHHHHHHHHHHHHHHHHHHHHHHHHHHHHHHHHHHHHHHHHHHHHHHHHHHGHHHHHHHHHHHGGHHHHHHHHHHHHHHGHHHHHHGHHHHHHHHHHHHHHHHHHHHHGHHHHHHHHHHGHHHHGHHHHHGGH
@M05620:45:000000000-G6HP7:1:1101:27304:9326 1:N:0:152
ATCTCTATCTCCTAAAAACCTGTTTAGATTTGGAGATAGACCTTCAGGTTTTTCATCATTTTCTGCATGAATTATACATTGACCACGTTCCAGCGTGGTCAGTTTGCAGCATTCTGTTATTTTGTTTGACAGAGTGTCTTGTTGAGAACATATGTAGGACATGATTTTTTCCTGCAACAGGGAAAATAAAGTATAAGTTTTAAAGATTTATTCTTTAATAAAGGATCTCAAAGCCAGCTTTAGAAAAAGGA
+
CCCCCFFFFFFFGGGGGGGGGGHHHFHHHHHHHHHHHHHHHHHHHHHHHHHGGHHHHIHHHHHHHHHHHHHHHHHHHHHHHHHHHHGHHFHHHHGGGGHHHHHHHHHHHHHHHHHHHHHHHHHHHHHHHHHHHHGHHHHHHHHHHHHHGHHHHHHHHHHGHHHHHHHHHGHHHHHHHHHHHGGHGHGHHHHHHHHHHFHHHHHHHHHHHHHHHHHHHGHHHHGGGHHHHHHHHHHHHGHHHHHFGHHHGGG
@M05620:45:000000000-G6HP7:1:1101:18910:9330 1:N:0:152
ATCTCTATCTCCTAAAACCCTGTTTAGATTTGGAGATAGACCTTCAGGTTTTTCATCATTTTCTGCATGAATTATACATTGACCACGTTCCAGCGTGGTCAGTTTGCAGCATTCTGTTATTTTGTTTGACAGAGTGTCTTGTTGAGAACATATGTAGGACATGATTTTTTCCTGCAACAGGGAAAATAAGGTATAAGTTTTAAAGATTTATTCTTTATTAAAGAATCTCAAAGCCAGCTTTAGAAAAAGGA
+
AAAAAFFFFFFBAGGGG1EAFEHGFA31FHHHD1A101B1B1F1A1F1FGHG/02222DGHB2B212DAG1FE12AD2DAD1D11/AF0FGE10/>E//@20FGE1121@0F2222FE2BGHG@GHG01B1>0BBB>>FF>GF02B?11011>B>2B1110111BGHHH/F1@11F1@0FG/FGH0<FF1111<F1=GGHBGH<<1FG11>11>GDH0=GH0G0.0<00=G00<./..<GF0;GHHH.C.C
@M05620:45:000000000-G6HP7:1:1101:27288:9338 1:N:0:152
ATCTCTATCTCCTAAAAACCTGTTTAGATTTGGAGATAGACCTTCAGGTTTTTCATCATTTTCTGCATGAATTATACATTGACCACGTTTCAGCGTGGTCAGTTTGCAGCATTCTGTTATTTTGTTTGACAGAGTGTCTTGTTGAGAACATATGTAGGACATGATTTTTTCCTGCAACAGGGAAAATAAAGTATAAGTTTTAAAGATTTATTCTTTAATAAAGGATCTCAAAGCCAGCTTTAGAAAAAGGA
+
BCCCCFBFFFFFGGGGGGGGGGGHHHHHHHHHHHHHHHHHHHHHHHHHHHHGGHHHHHHHHHHHHHHHHGHHHHHGHHHHHGHHHHGGHHHHHHGFGGHHHHHHHHHHHHHHHHHHHHHHHHHHHHHHGHGHHHGHHHHHHHHHHHHHHHHHHHHHHHHHHHHHHHHHHGHHHHHHHHHHHGGGHHHGHGGHHHGHHGFHHGHHGGHHHHHHHHHHHHHHHHHHHHGHHFHHHHHHHGHHHHHFGFHHGGG
@M05620:45:000000000-G6HP7:1:1101:27308:9344 1:N:0:152
ATCTCTATCTCCTAAAAACCTGTTTAGATTTGGAGATAGACCTTCAGGTTTTTCATCATTTTCTGCATGAATTATACATTGACCACGTTCCAGCGTGGTCAGTTTGCAGCATTCTGTTATTTTGTTTGACAGAGTGTCTTGTTGAGAACATATGTAGGACATGATTTTTTCCTGCAACAGGGAAAATAAAGTATAAGTTTTAAAGATTTATTCTTTAATAAAGGATCTCAAAGCCAGCTTTAGAAAAAGGA
+
DDDDDFFFFFFFGGGGGGGGGGHHHHHHHHHHHHHHHHHHHHHHHHHHHHHGGHHHHIIHHIHHHHHHHHHHHHHHHHHHHHHHHHGHHHHHHHGGGGHHHHHHHHHHHHHHHHHHHHHHHHHHHHHHHHHHHHHHHHHHHHHHHHHHHHHHHHHHHHHHHHHHHHHHHGHHHHHHHHHHHGGHHHHHHHHHHHHHHHHHHHHHHHHHHHHHHHHHHHHHHHHHHHHHHHHHHHHHHGHHHHHEHHHHGGH
@M05620:45:000000000-G6HP7:1:1101:18894:9344 1:N:0:152
ATCTCTATCTCCTAAAAACCTGTTTAGATTTGGAGATAGACCTTCAGGTTTTTCATCATTTTCTGCATGAATTATACATTGACCACGTTCCAGCGTGGTCAGTTTGCAGCATTCTGTTATTTTGTTTGACAGAGTGTCTTGTTGAGAACATATGTAGGACATGATTTTTTCCTGCAACAGGGAAAATAAAGTATAAGTTTTAAAGATTTATTCTTTAATAAAGGATCTCAAAGCCAGCTTTAGAAAAAGGA
+
BCCCCFFFFFFFGGGGGGGGGGGHHHHHHHHHHHHHHHHHHHHHHHHHHHHGGHHHHHHIHIHHIHHHHHHHHHHHHHHHHHHHHHGHHHHHHHGGGGHHHHGHHHHHHHHHHHHHHHHHHHHHHHHHGGHHHHHHHHHHHHHHHHHHHHHHHHHHHHHGHHHHHHHHHGHHHHHHHHHHHGGHHHHHGHHHHGHHHGHHHHGHHHHHHHHHHHHHHHHHHHHHGHHHHGGHHGHHHGHHHHHFCHHHGGG
@M05620:45:000000000-G6HP7:1:1101:18462:9355 1:N:0:152
ATCTCTATCTCCTAAAAACCTGTTTAGATTTGGAGATAGACCTTCAGGTTTTTCATCATTTTCTGCATGAATTATACATTGACCACGTTCCAGCGTGGTCAGTTTGCAGCATTCTGTTATTTTGTTTGACAGAGTGTCTTGTTGAGAACATATGTAGGACATGATTTTTTCCTGCAACAGGGAAAATAAAGTATAAGTTTTAAAGATTTATTCTTTAATAAAGGATCTCAAAGCCAGCTTTAGAAAAAGGA
+
CCDDDFFFFFFFGGGGGGGGGGHHHHHHHHHHHHHHHHHHHHHHHHHHHHHGGHHHHIHHHIHHIHHHHHHHHHHHHHHHHHHHHHGHHHHHHHGGGGHHHHHHHHHHHHHHHHHHHHHHHHHHHHHHHHHHHHHHHHHHHHHHHHHHHHHHHHHHHHHHHHHHHHHHHGHHHHHHHHHHHGGHHHHHHHHHHHHHHHHHHHGHHHHHHHHHHHHHHHHHHHHHHHHHHHHHHHHHHGHHHHHHHHHHGGH
@M05620:45:000000000-G6HP7:1:1101:15174:9363 1:N:0:152
ATCTCTATCTCCTAAAAACCTGTTTAGATTTGGAGATAGACCTTCAGGTTTTTCATCATTTTCTGCATGAATTATACATTGACCACGTTCCAGCGTGGTCAGTTTGCAGCATTCTGTTATTTTGTTTGACAGAGTGTCTTGTTGAGAACATATGTAGGACATGATTTTTTCCTGCAACAGGGAAAATAAAGTATAAGTTTTAAAGATTTATTCTTTAATAAAGGATCTCAAAGCCAGCTTTAGAAAAAGGA
+
BCCCCFFFFFFFGGGGGGGGGGHHHHHHHHHHHHHHHHHHHHHHHHHHHHHGGHHHHHHHHHIHHHHHHHFHHHHHHHHHHHHHHHGHHHHGHHGGGGHHHHHHHHHHHHHHHHHHHHHHHHHHHHHHHHHHHHHHHHHHHHHHHHHHHHHHHHHHHHFHHHHHHHHHHGHHHHHHGHFHHGGHHHHHHGGHHHHHHHHHHHGHHHHHHHHHHHHHHHHHDGHHGHHHHHHHHHHHHGHHHHHHH0CGGGF
@M05620:45:000000000-G6HP7:1:1101:8064:9366 1:N:0:152
ATCTCTATCTCCTAAAAACCTGTTTAGATTTGGAGATAGACCTTCAGGTTTTTCATCATTTTCTGCATGAATTATACATTGACCACGTTCCAGCGTGGTCAGTTTGCAGCATTCTGTTATTTTGTTTGACAGAGTGTCTTGTTGAGAACATATGTAGGACATGATTTTTTCCTGCAACAGGGAAAATAAAGTATAAGTTTTAAAGATTTATTCTTTAATAAAGGATCTCAAAGCCAGCTTTAGAAAAAGGA
+
CCCCCFFFFFFFGGGGGGGGGGGHHHHHHHHHHHFHHHHHHHHHHHHHHHHGGHHHHHIHHHHIIHHHHHHHHHHHHHHHHHHHGHGGHHHHHHGGGGHHHHHHHHHHHHHHHHHHHHHHHHHHHHHHHHHHHHGHHHHHHHHHHHHHHHHHHHHHHHHHHHHHHHHHHGHHHHHHHHHHHGGHHHHHHHHGHHHHHHHHHHHHHHHHHHHHHHHHHGHHHHHHHHHHHGHHHGHHHGHHHHHGHHHGGGH
@M05620:45:000000000-G6HP7:1:1101:8046:9368 1:N:0:152
ATCTCTATCTCCTAAAAACCTGTTTAGATTTGGAGATAGACCTTCAGGTTTTTCATCATTTTCTGCATGAATTATACATTGACCACGTTCCAGCGTGGTCAGTTTGCAGCATTCTGTTATTTTGTTTGACAGAGTGTCTTGTTGAGAACATATGTAGGACATGATTTTTTCCTGCAACAGGGAAAATAAAGTATAAGTTTTAAAGATTTATTCTTTAATAAAGGATCTCAAAGCCAGCTTTAGAAAAAGGA
+
CDDDDFFFFFFFGGGGGGGGGGHHHHHHHHHHHHHHHHHHHHHHHHHHHHHGGHHHHHHHHHHHHHHHHHHHHHHHHHHHHHHHHHGHHHHHHHGGGGHHHHHHHHHHHHHHHHHHHHHHHHHHHHHHHHHHHHHHHHHHHHHHHHHHHHHHHHHHHHHHHHHHHHHHHGHHHHHHHHHHHGGHHHHHHHHHHHHHHHHHHHHHHHHHHHHHHHHHHHHHHHHHHHHHHHHHHHHHHGHHHHGHHHHHGGH
@M05620:45:000000000-G6HP7:1:1101:10284:9370 1:N:0:152
ATCTCTATCTCCTAAAAACCTGTTTAGATTTGGAGATAGACCTTCAGGTTTTTCATCATTTTCTGCATGAATTATACATTGACCACGTTCCAGCGTGGTCAGTTTGCAGCATTCTGTTATTTTGTTTGACAGAGTGTCTTGTTGAGAACATATGTAGGACATGATTTTTTCCTGCAACAGGGAAAATAAAGTATAAGTTTTAAAGATTTATTCTTTAATAAAGGATCTCAAAGCCAGCTTTAGAAAAAGGA
+
AAABBFFFFFFFGGGGGGGGGGHHHGHHHHHHHCHHHHHGHHHHHHHGHHHGGHHHHHHHHHHHHHHHDGHHHHHHHHHHHHHHHHGHHHHHHHGGEFHHHHHHHHHGHHHHHHHHHHHHHHHHHHHHHHHHGHHHHHHHHHHHHGHGHGHHHHHHHGHHHHHFHHHHHGHHHHHHEHHHHGGHHHHHHHHHHHHHHHHHHHHGHHHHHHHHHHHHHGHHBGGHHHHHHHHHHHHHHGGHHHHEHFHFGGH
@M05620:45:000000000-G6HP7:1:1101:18472:9370 1:N:0:152
ATCTCTATCTCCTAAAAACCTGTTTAGATTTGGAGATAGACCTTCAGGTTTTTCATCATTTTCTGCATGAATTATACATTGACCACGTTCCAGCGTGGTCAGTTTGCAGCATTCTGTTATTTTGTTTGACAGAGTGTCTTGTTGAGAACATATGTAGGACATGATTTTTTCCTGCAACAGGGAAAATAAAGTATAAGTTTTAAAGATTTATTCTTTAATAAAGGATCTCAAAGCCAGCTTTAGAAAAAGGA
+
CDDDDFFFFFFFGGGGGGGGGGHHHHHHHHHHHHHHHHHHHHHHHHHHHHHGGHHHHHIHIHIHHHHHHHHHHHHHHHHHHHHHHHGHHHHHHHGGGGHHHHHHHHHHHHHHHHHHHHHHHHHHHHHHHHHHHHHHHHHHHHHHHHHHHHHHHHHHHHHHHHHHHHHHHGHHHHHHHHHHHGGHHHHHHHHHHHHHHHHHHHHHHHHHHHHHHHHHHHHHHHHHHHHHHHHHHFHHHGGHHHHFHFHHGGH
@M05620:45:000000000-G6HP7:1:1101:8692:9373 1:N:0:152
TACCTGTACTGGGGAAGCATTTGAATATCCCCCCATGGTGATGGGGACGGAGAACTGCTCCATAAACACAGGCAACGTGCCTAACTTTCCCGGGAAGATGAAGTCAAAGAGCGACCACAGCTCTTCGGAGGTTATTTTGCATCGGTGAGCCAGACAGAATGATCCGATGAGGGGTGCGAAACTATTTGAGGAAAGGAAGCACCTTTTTATTAAATTTACCTTTTAGCAATCGCCATTCCTACCCTAAAGAT
+
CCCCCFFFFFFFGGGGGGGGGGHHHHHHHHHGGGGHHHHHGHHHHGGGGGGGGHHHHHHHHHHHHHHHHHHHGHHHGHHHHHHHHHHHHHHGGGGGGHHHHHGHHHHHHHHHGGGGGHHHHHHHHHHGGGGCGHHHHHHGHHHGGEGGHHHHHHGHHHHHHHHHHHDGGHHHGGEGGGGGGDGGGGGGGGGFG/FGGGGGFGFFFFFFFFFFFBFFFFFFFFFFFFFFBFFFFFDEFFFFFFFFFFFFFBF
@M05620:45:000000000-G6HP7:1:1101:6269:9373 1:N:0:152
AGATTACTGCAACAGTTCCCCCTGGACCTGGAAAAGTTTCTTGCCTGGCTTACAGAAGCTGAAACAACTGCCAATGTCCTACAGGATGCTACCCGTAAGGAAAGGCTCCTAGAAGACTCCAAGGGAGTAAAAGAGCTGATGAAACAATGGCAAGTAAGTCAGGCATTTCCGCTTTAGCACTCTTGTGGATCCAATTGAACAATTCTCAGCATTTGTACTTGTAACTGACAAGCCAGGGACAAAACAAAGAT
+
ABBCCFFFFFDFGGGGGGGGGGGGHHHHHHHHHHHHHHHHHHHHHHHHHHHHHHHHHHHHHHHHHHHHHHHHHHHHHHHHHHHHHHHHHHHHHHGGCGHHHHGHHHHHGHHHHHHHHHHHHHHGGGGGHHHHHEGHHHHHHBGHHHHHHHHHHGHHHHHHHHHHHHHHHHGGGGGHFHHHHHHHHGHGHHHHHFHHHDHFGHHHHHHHHHHHHHHHHHHGHGHHHHHEFHHHHGGGGGGGEFFFGGGGGGG
@M05620:45:000000000-G6HP7:1:1101:15167:9381 1:N:0:152
ATCTCTATCTCCTAAAAACCTGTTTAGATTTGGAGATAGACCTTCAGGTTTTTCATCATTTTCTGCATGAATTATACATTGACCACGTTCCAGCGTGGTCAGTTTGCAGCATTCTGTTATTTTGTTTGACAGAGTGTCTTGTTGAGAACATATGTAGGACATGATTTTTTCCTGCAACAGGGAAAATAAAGTATAAGTTTTAAAGATTTATTCTTTAATAAAGGATCTCAAAGCCAGCTTTAGAAAAAGGA
+
CCCCCFFFFFFFGGGGGGGGGGHHHHHHHHHHHHHHHHHHHHHHHHHHHHHGGHHHHIHHHHIIIHHHHHHHHHHHHHHHHHHHHHGHHHHHHHGGGGHHHHHHHHHHHHHHHHHHHHHHHHHHHHHHHHHHHHHHHHHHHHHHHHHHHHHHHHHHHHHHHHHHHHHHHGHHHHHHHHHHHGGHHHHHHHHHHHHHHGHHHHHHHHHHHHHHHHHHHHHHHHHHHHHHHHHHHHHHHGHHHHHGHFHHGGH
@M05620:45:000000000-G6HP7:1:1101:8706:9385 1:N:0:152
TACCTGTACTGGGGAAGCATTTGAATATCCCCCCATGGTGATGGGGACGGAGAACTGCTCCATAAACACAGGCAACGTGCCTAACTTTCCCGGGAAGATGAAGTCAAAGAGCGACCACAGCTCTTCGGAGGTTATTTTGCATCGGTGAGCCAGACAGAATGATCCGATGAGGGGTGCGAAACTATTTGAGGAAAGGAAGCACCTTTTTATTAAATTTACCTTTTAGCAATCGCCATTCCTACCCTAAAGAT
+
@AACCFFFFFFFGGGGGGGGGGHGHFHHHGHGGGGHHHGHGHHHHGGGGGGGGHHHGGHHHHHHHHHHHHHHGHHHGHHHHHHGHHHHHHHGGGGGGFFHHHFHHFHHHHHGGGGGGHHHHHHGHGHGGGGAHHHHHHGHGHHGGDDFHHHHFHGHHHHHHHHHHHGGGHHGGG;ADGDFGGGGGFGGGGGFFFF?FFFGGGEFFFFFFFFFFFFFFFFFFFFFFFFFFBFEEFFEFFFFFFFFFFFFFBB
@M05620:45:000000000-G6HP7:1:1101:16587:9391 1:N:0:152
TACCTGTACTGGGGAAGCATTTGAATATCCCCCCATGGTGATGGGGACGGAGAACTGCTCCATAAACACAGGCAACGTGCCTAACTTTCCCGGGAAGATGAAGTCAAAGAGCGACCACAGCTCTTCGGAGGTTATTTTGCATCGGTGAGCCAGACAGAATGATCCGATGAGGGGTGCGAAACTATTTGAGGAAAGGAAGCACCTTTTTATTAAATTTACCTTTTAGCAATCGCCATTCCTACCCTAAAGAT
+
CCCCCFFFFFFFGGGGGGGGGGHHHHHHHHHGGGGHHHGHHHHHHGGGGGGGGHHHHHHHHHHHHHHHHHHHGHHHGHHHHHHHHHHHHHHGGGGGGHHGHHHHHHHHHHHHGGGGGHHHHHHHHHHGGGGEHHHHHHHGHHHGGEGGHHHHHHGHHHHHHHHHHHGGGHHHGGCFGGGGGGGGGGGGGGGFGFGGGGGGGGFFFFFFFFFFFFFFFFFFFFFFFFFFFFFFFFFEFFFFFFFFFFFFFFF
@M05620:45:000000000-G6HP7:1:1101:10280:9391 1:N:0:152
ATCTCTATCTCCTAAAAACCTGTTTAGATTTGGAGATAGACCTTCAGGTTTTTCATCATTTTCTGCATGAATTATACATTGACCACGTTCCAGCGTGGTCAGTTTGCAGCATTCTGTTATTTTGTTTGACAGAGTGTCTTGTTGAGAACATATGTAGGACATGATTTTTTCCTGCAACAGGGAAAATAAAGTATAAGTTTTAAAGATTTATTCTTTAATAAAGGATCTCAAAGCCAGCTTTAGAAAAAGGA
+
CCDDDFFFFFFFGGGGGGGGGGHHHHHHHHHHHHHHHHHHHHHHHHHHHHHGGHHHHHIHHHHHHHHHHHHHHHHHHHHHHHHHHHGHHHHHHHGGGGHHHHHHHHHHHHHHHHHHHHHHHHHHHHHHHHHHHHHHHHHHHHHHHHHHHHHHHHHHHHHHHHHHHHHHHGHHHHHHGHHHHGGHHHGHHHHHHHHHHHHHHHHHHHHHHHHHHHHHHHHHHHHHHHHHHHHHHHHHHGHHHHHGHHHHGGH
@M05620:45:000000000-G6HP7:1:1101:6285:9393 1:N:0:152
AGATTACTGCAACAGTTCCCCCTGGACCTGGAAAAGTTTCTTGCCTGGCTTACAGAAGCTGAAACAACTGCCAATGTCCTACAGGATGCTACCCGTAAGGAAAGGCTCCTAGAAGACTCCAAGGGAGTAAAAGAGCTGATGAAACAATGGCAAGTAAGTCAGGCATTTCCGCTTTAGCACTCTTGTGGATCCAATTGAACAATTCTCAGCATTTGTACTTGTAACTGACAAGCCAGGGACAAAACAAAGAT
+
BBBCCFFFFFFFGGGGGGGGGGGGHHHHHBFHGGHHHHHHHHHHHHHHHHHHHHFGHHHHHHHHHHHHHHHHHEHHHHHHHHHHHHHFHHHHHHGGGGHHHHHHHHHHGHHHGGHHHHHHHHHGGEGGHHHHHGHHHHHHH3GHHHHHGEFFHGHHHHHHFHHHHHHHHHGGGGGH1GHHHHHHHHFGHHHHGFHHHBGFHHHHHHHHHHHHHHHHHFHHGFHHHHHBGFHGHGGGGGGF.FFGGGGGFFG
@M05620:45:000000000-G6HP7:1:1101:10272:9407 1:N:0:152
ATCTCTATCTCCTAAAAACCTGTTTAGATTTGGAGATAGACCTTCAGGTTTTTCATCATTTTCTGCATGAATTATACATTGACCACGTTCCAGCGTGGTCAGTTTGCAGCATTCTGTTATTTTGTTTGACAGAGTGTCTTGTTGAGAACATATGTAGGACATGATTTTTTCCTGCAACAGGGAAAATAAAGTATAAGTTTTAAAGATTTATTCTTTAATAAAGGATCTCAAAGCCAGCTTTAGAAAAAGGA
+
@CCCCFFFFFFFGGGGGGGGGGHHHHHHHHHHHFHHHFHHHHHHHGGHHHHGGHHHHHHHHHHHHHHHHHHHHHHHHFHHGGHHHHGHHHHHGHGFAEHHHHHHHHHHHHHHHHHHHHHHHHHHHHHHEHHHHHGHHHHHHHHHHHHHHHGHHHHHGHHHHHHGHHHHHGHHHHHHHHHHHGGHHHHHHHHHHGHHHHGHHHHHHHHHHHHHHHHHHHHHGHHHHHHHHHHHGHHHHGHHHGBGHFHGGFG
@M05620:45:000000000-G6HP7:1:1101:8006:9447 1:N:0:152
TACCTGTACTGGGGAAGCATTTGAATATCCCCCCATGGTGATGGGGACGGAGAACTGCTCCATAAACACAGGCAACGTGCCTAACTTTCCCGGGAAGATGAAGTCAAAGAGCGACCACAGCTCTTCGGAGGTTATTTTGCATCGGTGAGCCAGACAGAATGATCCGATGAGGGGTGCGAAACTATTTGAGGAAAGGAAGCACCTTTTTATTAAATTTACCTTTTAGCAATCGCCATTCCTACCCTAAGATC
+
CDDDDFFFFFFFGGGGGGGGGGHHHHHHHHHGGGGHHHGFHHHHHGGGGGGGGHHHHHHHHHHHHHHHHHHHGHHHGHHHHHHHHHHHHHHGGGGGGHHHHHHHHHHHHHHHGGGGGHHHHHHHHHHGGGGCHHHHHHHHHHHGGGGGHHHHHHGHHHHHHHHHHHGGGHHHGGCEGGGGGGGGGHGGGGGGGFGGGGGGGGFFFFFFFFFFFFFFFFFFFFFFFFFFFFFFFFFFFFFFFFFFFFFFFFF
@M05620:45:000000000-G6HP7:1:1101:25793:9491 1:N:0:152
TACCTGTACTGGGGAAGCATTTGAATATCCCCCCATGGTGATGGGGACGGAGAACTGCTCCATAAACACAGGCAACGTGCCTAACTTTCCCGGGAAGATGAAGTCAAAGAGCGACCACAGCTCTTCGGAGGTTATTTTGCATCGGTGAGCCAGACAGAATGATCCGATGAGGGGTGCGAAACTATTTGAGGAAAGGAAGCACCTTTTTATTAAATTTACCTTTTAGCAATCGCCATTCCTACCCTAAAGAT
+
CCCCCFFFFFFFGGGGGGGGGGHHHHHHHHHGGGGGHHGHHHHHHGGGGGGGGHHHHHHHHHHHHHHHHHHHGGHHGHHHHHHHHHHHHHHGGGGGGHHHHHHHHHHHHHHHGGGGGHHHHHHHHHHGGGGAGHHHHHGHHHHGGEGAGHHHHHGHHGHHHHHHHHGGGHHGGGEEFGCCGGGGGGGGGGGFFGGGBFFGGGFFFFFFFFFFBFFFFFFFFFFFFFFFFFFFFFFFFFFFFFFFFFFFFFF
@M05620:45:000000000-G6HP7:1:1101:15271:9511 1:N:0:152
CATCCTGACCCTGAAGTACCCCCTTCTTCATTTCTTCCATTCCATCTGAAGCGCCCTCGACTGGACTCCGCTCACGCACTACAACAACGAACTCCGTCTTCTCCCTGAGGAACACCCAGTGCTGCTGACCGAGGCCCCCCTGAACCCCAAGGCCAACAGAGAGAAGATGACTCAGGTGAGGCTCGGCCGACGCCCGTGCTCCTCCCGTCCTTTCCCCAGTCATTTTCTGCCCGGCTTGATTTCTGACATTA
+
AAAAAFFFFFFFGGGGGGGGGGC000113DF33F2121122A2D2D1F2211A/////A/////B0101///>/1/0/>E1F1B1//BE////1BE/0B/221B00BF0/B00B0//?F1BGHHGGFGGFCGGGGGGGGGGGBGHHGGG.GEEGHEFGHHFHGGHGHHHHHHHHGGGGFFFFEGGGGGG?G?@@@@-;B?FFFFFFBABBBBFFFFFBBFFFFFFFF/BBFF?@@@@@FB/BBBFBFFFF/
@M05620:45:000000000-G6HP7:1:1101:25481:9516 1:N:0:152
ATCTCTATCTCCTAAAAACCTGTTTAGATTTGGAGATAGACCTTCAGGTTTTTCATCATTTTCTGCATGAATTATACATTGACCACGTTCCAGCGTGGTCAGTTTGCAGCATTCTGTTATTTTGTTTGACAGAGTGTCTTGTTGAGAACATATGTAGGACATGATTTTTTCCTGCAACAGGGAAAATAAAGTATAAGTTTTAAAGATTTATTCTTTAATAAAGGATCTCAAAGCCAGCTTTAGAAAAAGGA
+
CCCCCFFFFFFFGGGGGGGGGGHHHHHHHHHHHHHHHHHGHHHHHHHHHHHGGHHHHHIHHIHHIHHHHHHHHHHHHHHHHHHHHHGHHHHHHHGGGGHHHHHHHHHHHHHHHHHHHHHHHHHHHHHHHHHHHHHHHHHHHHHHHHHHHHHHHHHHHHHHHHHHHHHHHGHHHHHGHHHHHGGHHHHHHHHHHHHHHHHHHHHHHHHHHHHHHHHHHHHHHHHHHHHHHGHHHHHHHGHHHHHGHHHHGGH
@M05620:45:000000000-G6HP7:1:1101:6607:9540 1:N:0:152
ATCTCTATCTCCTAAAAACCTGTTTAGATTTGGAGATAGACCTTCAGGTTTTTCATCATTTTCTGCATGAATTATACATTGACCACGTTCCAGCGTGGTCAGTTTGCAGCATTCTGTTATTTTGTTTGACAGAGTGTCTTGTTGAGAACATATGTAGGACATGATTTTTTCCTGCAACAGGGAAAATAAAGTATAAGTTTTAAAGATTTATTCTTTAATAAAGGATCTCAAAGCCAGCTTTAGAAAAAGGA
+
>AAAAFFFFFFBGGGGCGGGGF5FHFDG5FGHH4BFF5GEGH3FEFGGFHHAFHHFFGHHHFHHHHEHHF5BAGFHHFEHB55FGCEAFGF5FGEEEFHFHFFFEGFHHHHGFHHH@FFGHFHHGHHHFHGHHHFFBGGEGGHFB3/GHHHHHFGHFGGCFHHGGHHHHCHFDGFH1CGHHFAGGCFD?GHFFDHHHHGHHHCDFDFHHHGHHHHHHHHG0DDGFGHH<<0<DCHGHGHHHFC0;GHH?DC
@M05620:45:000000000-G6HP7:1:1101:19345:9543 1:N:0:152
ATCTCTATCTCCTAAAAACCTGTTTAGATTTGGAGATAGACCTTCAGGTTTTTCATCATTTTCTGCATGAATTATACATTGACCACGTTCCAGCGTGGTCAGTTTGCAGCATTCTGTTATTTTGTTTGACAGAGTGTCTTGTTGAGAACATATGTAGGACATGATTTTTTCCTGCAACAGGGAAAATAAAGTATAAGTTTTAAAGATTTATTCTTTAATAAAGGATCTCAAAGCCAGCTTTAGAAAAAGGA
+
CCCCCFFFFFFFGGGGGGGGGGHHHHHHHHHHHHHHHHHHHHHHHHHHHHHGGHHHHHHHHHHHGHHHHHHHHHHHHHHHHHHHHHGHHHHHGHGGGGHHHHHHHHHHHHHHHHHHHHHHHHHHHHHHHHHHHHHHHHHHHHHHHHHHHHHHHHHHHHHHHHHHHHHHHGHHHHHHGHHHHGGHHHHHHHHHHHGHHHHHHHHHHHHHHHHHHHHHHFHHDGFHHHHHHHHHHHHHHGHHHHHFHHHHGFG
@M05620:45:000000000-G6HP7:1:1101:24723:9560 1:N:0:152
ATCTCTATCTCCTAAAAACCTGTTTAGATTTGGAGATAGACCTTCAGGTTTTTCATCATTTTCTGCATGAATTATACATTGACCACGTTCCAGCGTGGTCAGTTTGCAGCATTCTGTTATTTTGTTTGACAGAGTGTCTTGTTGAGAACATATGTAGGACATGATTTTTTCCTGCAACAGGGAAAATAAAGTATAAGTTTTAAAGATTTATTCTTTAATAAAGGATCTCAAAGCCAGCTTTAGAAAAAGGA
+
CCDDDFFFFFFFGGGGGGGGGGHHHHHHHHHHHHHHHHHHHHHHHHHHHHHGGHHHHIHHHHIHHHHHHHHHHHHHHHHHHHHHHHGHHHHHHHGGGGHHHHHHHHHHHHHHHHHHHHHHHHHHHHHHGHHHHHHHHHHHHHHHHHHHHHHHHHHHHHHHHHHHHHHHHGHHHHHHHHHHHGGHHHHHHHHHHHHGHFHHHGHHHHHHHHHHHHHHHHHHHHGHHHHHHGHHHHHHHGFHHHHHHFHFGGH
@M05620:45:000000000-G6HP7:1:1101:6278:9564 1:N:0:152
CATCCTGACCCTGAAGTACCCCGGCTTGATTTCTGACATTAGATCGGAAGAGCACACGTCTGAACTCCAGTCACGCACTACAATCTCGTATGCCGTCTTCTGCTTGAAAAAAAAAAAATAACAAAATAATTCCTTTATTTGTCTATTAAACTCGCCACCTTAAACAATCCTCTTTTAACTAAGTCCTGCTGATCTATTCATGACTTTGGACCAGCCTTTAATCATATGACAGACTCTCTCCGTGCCTACAC
+
DDDDDFFFFFFFGGGGGGGGGGGGGGGGHHHHHHHGHHHHHHHHHHGGGGHHHHHHHGHHHGHHHHHHHHHHHGGHGGGHHHHHGHHHGGHHHHGGGHGHHHHHHHFHFHHGGGGD><011==?=011111111111>1=1>11111111>11.--.<..000000.00/00<00::B0<:00G000000:0:000<0<:<0:00<<0/00<..<./00000000000:000/.<00000/...<.00::/
@M05620:45:000000000-G6HP7:1:1101:19346:9565 1:N:0:152
ATCTCTATCTCCTAAAAACCTGTTTAGATTTGGAGATAGACCTTCAGGTTTTTCATCATTTTCTGCATGAATTATACATTGACCACGTTCCAGCGTGGTCAGTTTGCAGCATTCTGTTATTTTGTTTGACAGAGTGTCTTGTTGAGAACATATGTAGGACATGATTTTTTCCTGCAACAGGGAAAATAAAGTATAAGTTTTAAAGATTTATTCTTTAATAAAGGATCTCAAAGCCAGCTTTAGAAAAAGGA
+
CCBCCFFFFFFFGGGGGGGGGGHHHHHHHHHHHHHHHHHGHHHHHHHHHHHGGHHHHHIHHHHIHHHHHHHHHHHHHHHHHHHHHHGHHHHHHHGFGGHHHHHHHHHHHHHHHHHHHHHHHHHHHHHHHHHHHHHHHHHHHHHHHHHHHHHHHHHHHHHHHHHHHHHHHGHHHHHHHHHHHGGHHHHHHHHHHHHHHHHHHHHHHHHHHHHHHHHHHHHHHHHHHHHHHHHHHHHHHGHHHHHHHHHHGGH
@M05620:45:000000000-G6HP7:1:1101:7147:9577 1:N:0:152
ATCTCTATCTCCTAAAAACCTGTTTAGATTTGGAGATAGACCTTCAGGTTTTTCATCATTTTCTGCATGAATTATACATTGACCACGTTCCAGCGTGGTCAGTTTGCAGCATTCTGTTATTTTGTTTGACAGAGTGTCTTGTTGAGAACATATGTAGGACATGATTTTTTCCTGCAACAGGGAAAATAAAGTATAAGTTTTAAAGATTTATTCTTTAATAAAGGATCTCAAAGCCAGCTTTAGAAAAAGGA
+
CCCCCFFFFFFFGGGGGGGGGFGHHHHHHHHHHGHHHHHHHHHHHHHHHHHGGHHHHHIHIHHHHHHHHHHHHHHHHHHHHHHHHHGHHHHHGHGFFGHHGHGHHHHHHHHHHHHHHHHHHHHHHHHHHHGHHHGHHHHHHHHHHHHHHHHHHHHHHHHHHHHHHHHHHGHHHHHHHHHHHGGHHHHHHHHGHHHHHGHHHHGHHHHHHHHHHHHHHGHHHHHHHHHHHHHHHHHHHGGHHHGHGFHHGGG
@M05620:45:000000000-G6HP7:1:1101:24735:9577 1:N:0:152
ATCTCTATCTCCTAAAAACCTGTTTAGATTTGGAGATAGACCTTCAGGTTTTTCATCATTTTCTGCATGAATTATACATTGACCACGTTCCAGCGTGGTCAGTTTGCAGCATTCTGTTATTTTGTTTGACAGAGTGTCTTGTTGAGAACATATGTAGGACATGATTTTTTCCTGCAACAGGGAAAATAAAGTATAAGTTTTAAAGATTTATTCTTTAATAAAGGATCTCAAAGCCAGCTTTAGAAAAAGGA
+
CDCCCFFFFFFFGGGGGGGGGGHHHHHHHHHHHHHHHHHHHHHHHHHHHHHGGHHHHIIHHHIIHHHHHHHHHHHHHHHHHHHHHHGHHHHHHHGGGGHHHHHHHHHHHHHHHHHHHHHHHHHHHHHHHHHHHHHHHHHHHHHHHHHHHHHHHHHHHHHHHHHHHHHHHGHHHHHHGHHHHGGHHHHHHHHHHHHHHGHHHHHHHHHHHHHHHHHHHHHHHHHHHHHHHHHHHHHHHGHHHHHHHHHHGGH
@M05620:45:000000000-G6HP7:1:1101:6288:9578 1:N:0:152
CATCCTGACCCTGAAGTACCCCGGCTTGATTTCTGACATTAGATCGGAAGAGCACACGTCTGAACTCCAGTCACGCACTACAATCTCGTATGCCGTCTTCTGCTTGAAAAAAAAAAACAGCTCTTACCAGCTCTTTTGCAGCGTTTCGCAATAGTCACTGCTCCTCTTATAGTCTATAAACTAATTTATCTAAGGAATCAAATATTCATTACATAAACTACTAAGACACTTACCTCCCTCAGGATCACATC
+
BBBBBFFFFFFFGGGGGGGGGGG?EFGGGHHHHHGFHHHHHHHHHGGGGGHHHHHHHGHHFGHHHHHHFFHHHHGHEGGHHHHHGHH?FGHCFGGEGHGGGEHHFGHHFHHFFGD///<202?1111011/111?111111<-<C-1.....00000=000=:0//;0<000;000:00;0;00000900;0;0/0/0900000000000CB00000;00/;00/09/./9/;/:/:9;9./////.///;
@M05620:45:000000000-G6HP7:1:1101:17685:9627 1:N:0:152
AGATTACTGCAACAGTTCCCCCTGGACCTGGAAAAGTTTCTTGCCTGGCTTACAGAAGCTGAAACAACTGCCAATGTCCTACAGGATGCTACCCGTAAGGAAAGGCTCCTAGAAGACTCCAAGGGAGTAAAAGAGCTGATGAAACAATGGCAAGTAAGTCAGGCATTTCCGCTTTAGCACTCTTGTGGATCCAATTGAACAATTCTCAGCATTTGTACTTGTAACTGACAAGCCAGGGACAAAACAAAGAT
+
AAABBFFFDF4FGGFGGGGGGGGGHHHHHHGHFHHHHHHHHHHHHHHHHHHHHHGHGHHHHHHHHHHHHHHHHHHHHHHHHHHHHHHHHHBGHHGGFGHHHHHHFGHHGHHHHHHHHHHHFH?FAGGGHDGHHGHHHHGHH3FHHHHHHHHHHGHHHHHHHHHHHHHHHHGGGGGGHHHHHHHHHHHGHHHHHCHHHHHHHHHHHHHHHHHHHHHHHFGHHHHHHHHFHHHHGGGGGGGGGGFFGGGGGGF
@M05620:45:000000000-G6HP7:1:1101:28222:9634 1:N:0:152
ATCTCTATCTCCTAAAACCTGTTTAGATTTGGAGATAGACCTTCAGGTTTTTCATCATTTTCTGCATGAATTATACATTGACCACGTTCCAGCGTGGTCAGTTTGCAGCATTCTGTTATTTTGTTTGACAGAGTGTCTTGTTGAGAACATATGTAGGACATGATTTTTTCCTGCAACAGGGAAAATAAAGTATAAGTTTTAAAGATTTATTCTTTAATAAAGGATCTCAAAGCCAGCTTTAGAAAAAGGAA
+
BBBBBFFFFFFFGGGGGGGGGGHHEGHHGHHHHHHHFHHHHHHHHHFHHHGGHHHHHHHHHHHHHHGHHHHHFHHHHHHHHHHHHGHHHHGHHGEGGHHHHHHHHHHHHHHHHHHHHHHHHHHHGHHHHGHHHHHHHHHHHHHHHHGHHHHHHFHGGHHHHHHHHHHHGHHHHHGHHHHHGGHHHHHHHG?GHHGGGHHHHFFBGGHHHHHHHGHFFDGFGGGHHHHHHHHHHHHHGHHHFG0:GFHGGHH
@M05620:45:000000000-G6HP7:1:1101:27874:9643 1:N:0:152
AGATTACTGCAACAGTTCCCCCTGGACCTGGAAAAGTTTCTTGCCTGGCTTACAGAAGCTGAAACAACTGCCAATGTCCTACAGGATGCTACCCGTAAGGAAAGGCTCCTAGAAGACTCCAAGGGAGTAAAAGAGCTGATGAAACAATGGCAAGTAAGTCAGGCATTTCCGCTTTAGCACTCTTGTGGATCCAATTGAACAATTCTCAGCATTTGTACTTGTAACTGACAAGCCAGGGACAAAACAAAGAT
+
BCCCCFFFFFFFGGGGGGGGGGGGHHHHHHHHHHHHGHHHHHHHHHHHHHHHHHHHHHHHHHHHHHHHHHHHHHHHHHHHHHHHHHHHHHHHHHGG>EHHHHHGHHHHGHHHHHHGHHHH3FGGG/EEHHHHHGHHHHGHHDGHHHHHHHHHHGHHHHHHHHHHHHHHHHGGGGGGHHGHHHHHHHGGFGHHHHHGHBGHHHHHHHHHHGHHHGHHHHHHHGHHHHHHFHGHHGGGGGGGGGFGGGGGGGG
@M05620:45:000000000-G6HP7:1:1101:17687:9646 1:N:0:152
AGATTACTGCAACAGTTCCCCCTGGACCTGGAAAAGTTTCTTGCCTGGCTTACAGAAGCTGAAACAACTGCCAATGTCCTACAGGATGCTACCCGTAAGGAAAGGCTCCTAGAAGACTCCAAGGGAGTAAAAGAGCTGATGAAACAATGGCAAGTAAGTCAGGCATTTCCGCTTTAGCACTCTTGTGGATCCAATTGAACAATTCTCAGCATTTGTACTTGTAACTGACAAGCCAGGGACAACACAAAGAT
+
33>>AFFFDF44GF4FGGBGFGGEDHGGHFFGFHHGHFFHHHHGHHHHGGHGHHBGHFHHHGGGFGHHHHGHGHHHHHHHGGHHGHHHHHBGHHGEEEHHGHFHFGHHGHHHHHHHHHHGBF3?//EEHBGHHGHHHFBGG2GHFFHHHHHHGGHFHHHHHHHHHHHHHHGGGGGHFHHHHHHHHFGGHHHHHFFHGFDGFGHFHFHHHGHHHHHHHHHHHHHHHHFFFHHFHGGAEEGGAA.9EGGFFF9
@M05620:45:000000000-G6HP7:1:1101:28240:9647 1:N:0:152
ATCTCTATCTCCTAAAACCTGTTTAGATTTGGAGATAGACCTTCAGGTTTTTCATCATTTTCTGCATGAATTATACATTGACCACGTTCCAGCGTGGTCAGTTTGCAGCATTCTGTTATTTTGTTTGACAGAGTGTCTTGTTGAGAACATATGTAGGACATGATTTTTTCCTGCAACAGGGAAAATAAAGTATAAGTTTTAAAGATTTATTCTTTAATAAAGGATCTCAAAGCCAGCTTTAGAAAAAGGAA
+
ABBBBFFFFFFFGFGGCFFGFGHHHHHGFHHHCGHHGHGHHHHHHGHHHHGGGHHGHGHHHHHHHHHHBGHHGGHHHFHHDGHBGEGHHHHHHGGGGFHHHHHHHGHHHHHGFHHHHHGHHHHHHHHHHHHHHFHHHHHHGHH4GFGGHGHFHEEFF3GHFG2GHHHHGHGHHGHDFGFGGEGE0FGGBF?GGGFFDGHHGBFHHHHHHHHHHHHF<DGDFDDGGFHBGGGHFHFFGHGHCG0;CGHEEHC
@M05620:45:000000000-G6HP7:1:1101:28224:9656 1:N:0:152
ATCTCTATCTCCTAAAACCTGTTTAGATTTGGAGATAGACCTTCAGGTTTTTCATCATTTTCTGCATGAATTATACATTGACCACGTTCCAGCGTGGTCAGTTTGCAGCATTCTGTTATTTTGTTTGACAGAGTGTCTTGTTGAGAACATATGTAGGACATGATTTTTTCCTGCAACAGGGAAAATAAAGTATAAGTTTTAAAGATTTATTCTTTAATAAAGGATCTCAAAGCCAGCTTTAGAAAAAGGAA
+
BABBBFFFFFFFGGGGGGGGGGHGHFHHHHHHHHHHCHCHHHHHHHHHHHGGHHHHHHHHHHHHHHGHHHHHGGHHHHHHHHHHHGHHHHHHHGGGGHHGHHHHGHHHHHHHHHHHHHHHHHHHHHHHHHHHHGGHHHHHHHHHHHHHHHHHHGHHHHHHHHHHHHHHGHHHHHHHHHHHGGHHHHHHGHFHHHHHFHHHHHHHGHHHHHHHHHHGFGHHHEHGFHFHHHHHHHFFGHHHHHFHGHHGGHH
@M05620:45:000000000-G6HP7:1:1101:27879:9660 1:N:0:152
AGATTACTGCAACAGTTCCCCCTGGACCTGGAAAAGTTTCTTGCCTGGCTTACAGAAGCTGAAACAACTGCCAATGTCCTACAGGATGCTACCCGTAAGGAAAGGCTCCTAGAAGACTCCAAGGGAGTAAAAGAGCTGATGAAACAATGGCAAGTAAGTCAGGCATTTCCGCTTTAGCACTCTTGTGGATCCAATTGAACAATTCTCAGCATTTGTACTTGTAACTGACAAGCCAGGGACAAAACAAAGAT
+
BBBBBFFFFFFFGGGGGGGGGGGGHHHHHHHHHHHHHHHHHHHHHHHHHHHHHHGHHHHHHHHHHHHHHHHHGHHHFGEHHFFFFHHCGGHHHHGE/EGHHGCF1FGFGHHBGDFHFHHH3?FFG/EEHGHFHGHHHHHGG3FGHHHHHHHHHGGHFHFGHHHGGHFHFFFGGGGHHGFHHHHGF<CEHHFGGHHGF0DCF<GHHGHGDGFHFHHHHHHFGHHHGHHFHHGHGGGGGGGGGGGGGGGGGG;
@M05620:45:000000000-G6HP7:1:1101:25467:9737 1:N:0:152
TACCTGTACTGGGGAAGCATTTGAATATCCCCCCATGGTGATGGGGACGGAGAACTGCTCCATAAACACAGGCAACGTGCCTAACTTTCCCGGGAAGATGAAGTCAAAGAGCGACCACAGCTCTTCGGAGGTTATTTTGCATCGGTGAGCCAGACAGAATGATCCGATGAGGGGTGCGAAACTATTTGAGGAAAGGAAGCACCTTTTTATTAAATTTACCTTTTAGCAATCGCCATTCCTACCCTAAAGAT
+
BBBBBFFFFFFFGGGGGGGGGFHHHHHGHHHGGGGHHHGHHHHHHGGGGGGGGHHGHHHHHHHHHHHHHHHHGHHHGHGHGHHHHHHHHHHGGGEGGFHHHHHHHFHHGHHHGGGGFHHFFHHGHHHGDGGCGFHHHHHHHHHGGFFFGBHHHHGHGHGHHHHHHH?GDGHHGGGGGGD-DBGCFGGGGEFBFBFECFFEGGFFFFFFFFFFFFFFFEFFFFFFBFFFFFFEFFFFFFFFFFFFFFBFFFF
@M05620:45:000000000-G6HP7:1:1101:13389:9750 1:N:0:152
AGATTACTGCAACAGTTCCCCCTGGACCTGGAAAAGTTTCTTGCCTGGCTTACAGAAGCTGAAACAACTGCCAATGTCCTACAGGATGCTACCCGTAAGGAAAGGCTCCTAGAAGACTCCAAGGGAGTAAAAGAGCTGATGAAACAATGGCAAGTAAGTCAGGCATTTCCGCTTTAGCACTCTTGTGGATCCAATTGAACAATTCTCAGCATTTGTACTTGTAACTGACAAGCCAGGGACAAAACAAAGAT
+
BBBCCFFFDFFFGGFBFGGGGGGGGGHHHHHHHHHHGHHHHHHHHHHHHHH3BFGHHHHHHHHHHHHHHHHHHHHHHHHHFFGHHGHHHHDGGHGGEEGGGHFHHHHHGHHHHHHHHHHHHGHGEGGFHFHHHGHHHHGHHHHHHHHHHHHHHGHHHHHHHHHHHHHHHHGGGGGHGHGHHHHHHHHGHHHHHGHHHGHGHFHHHHHFHHHHHHHHHHHHHHHHHHHHFHHHHGFGGGGGGGFGGGGGGGF
@M05620:45:000000000-G6HP7:1:1101:11939:9750 1:N:0:152
TACCTGTACTGGGGAAGCATTTGAATATCCCCCCATGGTGATGGGGACGGAGAACTGCTCCATAAACACAGGCAACGTGCCTAACTTTCCCGGGAAGATGAAGTCAAAGAGCGACCACAGCTCTTCGGAGGTTATTTTGCATCGGTGAGCCAGACAGAATGATCCGATGAGGGGTGCGAAACTATTTGAGGAAAGGAAGCACCTTTTTATTAAATTTACCTTTTAGCAATCGCCATTCCTACCCTAAAGAT
+
CCCCCFFFFFFFGGGGGGGGGGHHHHHHHHHGGGGHHHHHHHHHHGGGGGGGGHHHHHHHHGHHHHHHHHHHGHHHGHHHHHHHHHHHHHHGGGGGGHHHHHHHHHHHHHHHGGGGGHHHHHHGHHHGDDGEHHHHHHHHGHHGGGGFGFHHHHGHHHGHHEHHHHFGGHHHGGGFGGEFGDGFGGGGEEFFFFCFFFGGGGFFFFFFFFFFFFFFFFFFFFFFFFFFFFFFFFFFFFFFFFAFFFFFFFF
@M05620:45:000000000-G6HP7:1:1101:6854:9759 1:N:0:152
ATCTCTATCTCCTAAAAACCTGTTTAGATTTGGAGATAGACCTTCAGGTTTTTCATCATTTTCTGCATGAATTATACATTGACCACGTTCCAGCGTGGTCAGTTTGCAGCATTCTGTTATTTTGTTTGACAGAGTGTCTTGTTGAGAACATATGTAGGACATGATTTTTTCCTGCAACAGGGAAAATAAAGTATAAGTTTTAAAGATTTATTCTTTAATAAAGGATCTCAAAGCCAGCTTTAGAAAAAGGA
+
CCCDDFFFFFFFGGGGGGGGGGHHHHHHHHHHHHHHHHHHHHHHHHHHHHHGGHHHHIHHHHIHIHHHHGHHHHHHHHHHHHHHHHGHHHHHHHGGGGHHHHHHHHHGHHHHHHHHHHHHHHHHHHHHGHHHHHHHHHHHHHHHHHHHHHHHHHHHHHHHHHHHHHHHHGHHHHHHHHHHHGGHHHHHHHHHHHHHHHHHHHGHHHHHGHHHHHHHHHHHHGHHHHHHHFHHHHHHHGGHHGHHHHGHGGH
@M05620:45:000000000-G6HP7:1:1101:13404:9760 1:N:0:152
AGATTACTGCAACAGTTCCCCCTGGACCTGGAAAAGTTTCTTGCCTGGCTTACAGAAGCTGAAACAACTGCCAATGTCCTACAGGATGCTACCCGTAAGGAAAGGCTCCTAGAAGACTCCAAGGGAGTAAAAGAGCTGATGAAACAATGGCAAGTAAGTCAGGCATTTCCGCTTTAGCACTCTTGTGGATCCAATTGAACAATTCTCAGCATTTGTACTTGTAACTGACAAGCCAGGGACAAAACAAAGAT
+
ABABBFFF@BDDFFFBGGGGGGGGGGFHGGHHGFHHHHHHHHHHHHHHHHH3BBGFGHH3FFHHHHHHHGHHGHHHFHHHDFGGHFHHHGDGHHGF@EGFFGBGHHGHGHHHHHHEHHHHHHHGFFGAEGHHHGHHHGGHHFHHHHHGGFHHHGHHEGHGHHHHHHHHGHFGGFGHFGHHHHFHHFFGHHHGHBGBGBGFHGGFGHHGFBHHHHHCGCCGHC0GFGFC/GHHHGFG.AA:AABFFGGFFF:
@M05620:45:000000000-G6HP7:1:1101:6870:9770 1:N:0:152
ATCTCTATCTCCTAAAAACCTGTTTAGATTTGGAGATAGACCTTCAGGTTTTTCATCATTTTCTGCATGAATTATACATTGACCACGTTCCAGCGTGGTCAGTTTGCAGCATTCTGTTATTTTGTTTGACAGAGTGTCTTGTTGAGAACATATGTAGGACATGATTTTTTCCTGCAACAGGGAAAATAAAGTATAAGTTTTAAAGATTTATTCTTTAATAAAGGATCTCAAAGCCAGCTTTAGAAAAAGGA
+
BCBCCFFFFFFFGGGGGGGGGGHHHHHHHHHHHGHHHHHHHHHHHHHHHHHGGHHHHHHHIHIHHHHHHGHHHHHGHHHHHHHHHHGHHHHHFHG>F0?FDGHHFGFDGHFHHHGHHHFHHHFHHHHHHHEFFHBGGHHHHHFF4FGHHHHHFHDHHGGHHHHGHHHHHGHHHHEFHHFHHFGHHGGHF?FFGFH1BFGHHHHFFFHHBGHHHHHHHEFFGGHHFHHHFDGDGHHFHEBHHEGHGGGADDH
@M05620:45:000000000-G6HP7:1:1101:6849:9780 1:N:0:152
ATCTCTATCTCCTAAAAACCTGTTTAGATTTGGAGATAGACCTTCAGGTTTTTCATCATTTTCTGCATGAATTATACATTGACCACGTTCCAGCGTGGTCAGTTTGCAGCATTCTGTTATTTTGTTTGACAGAGTGTCTTGTTGAGAACATATGTAGGACATGATTTTTTCCTGCAACAGGGAAAATAAAGTATAAGTTTTAAAGATTTATTCTTTAATAAAGGATCTCAAAGCCAGCTTTAGAAAAAGGA
+
DDDDDFFFFFFFGGGGGGGGGGHHHHHHHHHHHHHHHHHHHHHHHHHHHHHGGHHHHHHHHHHHHHGHHHHHHHHHHHHHHHHHHHGHHHHHHHGGGGHHHHHHHHHHHHHHHHHHHHHHHHHHHHHHHHHHHHHHHHHHHHHHEHHHHHHHHHHHHHHHHHHHHHHHHGHHHHHHHHHHHGGHHHHHHHHHHHHHHGGHHHHHHHHHHHHHHHHHHGHHHHHHHHHHGHGGHHHHHGHHHHHHHGHHGGG
@M05620:45:000000000-G6HP7:1:1101:27965:9782 1:N:0:152
AGATTACTGCAACAGTTCCCCCTGGACCTGGAAAAGTTTCTTGCCTGGCTTACAGAAGCTGAAACAACTGCCAATGTCCTACAGGATGCTACCCGTAAGGAAAGGCTCCTAGAAGACTCCAAGGGAGTAAAAGAGCTGATGAAACAATGGCAAGTAAGTCAGGCATTTCCGCTTTAGCACTCTTGTGGATCCAATTGAACAATTCTCAGCATTTGTACTTGTAACTGACAAGCCAGGGACAAAACAAAGAT
+
CCCCCFFFFFFFGGGGGGGGGGGGHHHHHHHHHHHHGHHHHHHHHHHHHHHHHHHHHHHHHHHHHHHHHHHHHHHHHHHHHHHHHGHHHHHHHHGG/EHHHHHHHHHHGHHHHHHHHHHH3GHGG/EEHHHHHGHHHHGHH3FHHHHHHGHHHGHHHHGHHHHHHHHHHHGGGGGHHHHHHHHHHFGGFGHHHHHHHBGFHHHHHHHHHHHHHGGHHHHHHHHGHHHHHHHHHGGGGGGGGGFFGGGGGGG
@M05620:45:000000000-G6HP7:1:1101:27947:9802 1:N:0:152
AGATTACTGCAACAGTTCCCCCTGGACCTGGAAAAGTTTCTTGCCTGGCTTACAGAAGCTGAAACAACTGCCAATGTCCTACAGGATGCTACCCGTAAGGAAAGGCTCCTAGAAGACTCCAAGGGAGTAAAAGAGCTGATGAAACAATGGCAAGTAAGTCAGGCATTTCCGCTTTAGCACTCTTGTGGATCCAATTGAACAATTCTCAGCATTTGTACTTGTAACTGACAAGCCAGGGACAAAACAAAGAT
+
BBBBBFFFFBFFGGGBGGGGGGGGGFHGFGHHHGHHHHHHGHHHHHF2GGHFHHGBHGGFAGGGGHHHFGHHHHFHGHHGHHHHHGHEGHHHHHGE/EGFFHHAAF3GGFFHHFHHHHHH3BEFFFEGHGHFDF2GGHFHH3BDGHHHBHGHHGHHHHHHHF<GGFHHHGFEGCFHHHHFFHFH1FG.<<GHHGHFHEGFHHHHGHHH0CGHFHHHHGGH;CFHHHGBCFG::EFCECECEGFFFGEGFB;
@M05620:45:000000000-G6HP7:1:1101:17088:9843 1:N:0:152
ATCTCTATCTCCTAAAAACCTGTTTAGATTTGGAGATAGACCTTCAGGTTTTTCATCATTTTCTGCATGAATTATACATTGACCACGTTCCAGCGTGGTCAGTTTGCAGCATTCTGTTATTTTGTTTGACAGAGTGTCTTGTTGAGAACATATGTAGGACATGATTTTTTCCTGCAACAGGGAAAATAAAGTATAAGTTTTAAAGATTTATTCTTTAATAAAGGATCTCAAAGCCAGCTTTAGAAAAAGGA
+
ABBBBFFFFFFFGGBGFFGGGGHHHGGHHHHGB4B4GFHHHHHHHHHFHGHGGGHHHHHHGHHHGHHHHHHHHHHHHFHHHGHHHHGHHHHHHGGEGCHHEHHHHHHGHHHHHGHHHHHHHHHHHHHEHFHFHFGHHHHHHHHFGFFGHCGHGHHHHHGHHHGDGHHHHGHHHHHHGHAG/EEHHHHH1FGHFHHHGFFGHHHHHHHHHHHHHFHHHHHHFHHHBHHHHHHHFHHFHGHHHHEHHGHHGCC
@M05620:45:000000000-G6HP7:1:1101:17079:9860 1:N:0:152
ATCTCTATCTCCTAAAAACCTGTTTAGATTTGGAGATAGACCTTCAGGTTTTTCATCATTTTCTGCATGAATTATACATTGACCACGTTCCAGCGTGGTCAGTTTGCAGCATTCTGTTATTTTGTTTGACAGAGTGTCTTGTTGAGAACATATGTAGGACATGATTTTTTCCTGCAACAGGGAAAATAAAGTATAAGTTTTAAAGATTTATTCTTTAATAAAGGATCTCAAAGCCAGCTTTAGAAAAAGGA
+
CDDDDFFFFFFFGGGGGGGGGGHHHHHHHHHHHHHHHHHHHHHHHHHHHHHGGHHHHIIHHHHHHHHHHHHHHHHHHHHHHHHHHHGHHHHHHHGGGGHHHHHHHHHHHHHHHHHHHHHHHHHHHHHHHHHHHHHHHHHHHHHHHHHHHHHHHHHHHHHHHHHHHHHHHGHHHHHHHHHHHGGHHHHHHHHHHHHHHGHHHHHHHHHHHHHHHHHHHHHHHHHHHHHHHGHHHFHHHGHHHHHHHHHHGGH
@M05620:45:000000000-G6HP7:1:1101:17057:9864 1:N:0:152
ATCTCTATCTCCTAAAAACCTGTTTAGATTTGGAGATAGACCTTCAGGTTTTTCATCATTTTCTGCATGAATTATACATTGACCACGTTCCAGCGTGGTCAGTTTGCAGCATTCTGTTATTTTGTTTGACAGAGTGTCTTGTTGAGAACATATGTAGGACATGATTTTTTCCTGCAACAGGGAAAATAAAGTATAAGTTTTAAAGATTTATTCTTTAATAAAGGATCTCAAAGCCAGCTTTAGAAAAAGGA
+
ABBBBFFFFFFFGGGGGGGGGGGHHBGHHHHCFGGHFHHGHHHHHHHHHHHEGHHHHHHHHHHHHHHHHGHHHHHHHHHHEHFHGHGHHHHHGHFFEGHHHHHHHHHHHHEHFHHHHHHHHHHHHHHHHGHHHHHHHHHHHHHHHHEHHHHGHHHHHHHHHHHHHHHHHGHHHHHHHHFHHGFFHHHHFFHGHHHGHGHHGHGGHGFHHHGHHHHHHHHHHFFHHHHHHHHHHHGHHGHHHHGFHHGH.EC
@M05620:45:000000000-G6HP7:1:1101:17082:9879 1:N:0:152
ATCTCTATCTCCTAAAAACCTGTTTAGATTTGGCGATAGACCTTCAGGTTTTTCATCATTTTCTGCATGAATTATACATTGACCACGTTCCAGCGTGGTCAGTTTGCAGCATTCTGTTATTTTGTTTGACAGAGTGTCTTGTTGAGAACATATGTAGGACATGATTTTTTCCTGCAACAGGGAAAATAAAGTATAAGTTTTAAAGATTTATTCTTTAATAAAGGATCTCAAAGCCAGCTTTAGAAAAAGGA
+
ABBBAFFFFFFFGFGGGDFGGGHFGFHFFDGFE4AAEAEGHHHHHHHFGHHGGHBGHFGHHHHHEHHHH3BFHHHHG5FGHFHFFGGHHHHHFHGGEEHHHHHHHHHHHHHGHHHHHHFHHHHGHHHGDGHHBGHHHHHHHHHHHHGHHHHHHEHHHHHHHHHFHHGGHGHHHHHGFGHHGGEHHGHHGHHHHHFFHGGHHHHGHHHHHHHHHHHHHFHHHHBFFHGHEGGFHHHGHGHHHHGFHGFG?GF
@M05620:45:000000000-G6HP7:1:1101:18077:9934 1:N:0:152
CATCCTGACCCTGAAGTACCCCGGCTTGATTTCTGACATTAGATCGGAAGAGCACACGTCTGAACTCCAGTCACGCACTACAATCTCGTATGCCGTCTTCTGCTTGAAAAAAAAAAAAAAAAAAAAGTGTATAAAATAGAATATACAGAAATAAACAATAATAAAGTAAGGATAGTCAAAGAAGAACAGAAAGGAACACATATGGGTCACTAATACGAGGAGGTGTATATTGGAGAGAGATGTGAATGGCG
+
DBCCDFFFFFFFGGGGGGGGGGGGGGGGHHHHHHHGHHHHHHGHHHGGGGHHHHHHHGHHHGHGHHHHHHHHHHGHGGGGHGHH3FHHGGHHHHGFGHGHHHHHHHHGFHHEEDGC<<>/----<-.0000000;00000;C000;00000;00000.000000:0;0:00000:000000/./0/////000.//.//.00000://.0000000...--....0000;0000;0;...:00000000/-
@M05620:45:000000000-G6HP7:1:1101:27153:9947 1:N:0:152
ATCTCTATCTCCTAAAAACCTGTTTAGATTTGGAGATAGACCTTCAGGTTTTTCATCATTTTCTGCATGAATTATACATTGACCACGTTCCAGCGTGGTCAGTTTGCAGCATTCTGTTATTTTGTTTGACAGAGTGTCTTGTTGAGAACATATGTAGGACATGATTTTTTCCTGCAACAGGGAAAATAAAGTATAAGTTTTAAAGATTTATTCTTTAATAAAGGATCTCAAAGCCAGCTTTAGAAAAAGGA
+
CDDDDFFFFFFFGGGGGGGGGGGHHHHHHHHHHHHHHHHGHHHHHHHHHHHGGHHHHIIHHIHHHHHHHHHHHHHHHHHHHHHHHHGHHHHHHHGGGGHHHHHHHHHHHHHHHHHHHHHHHHHHHHHHHHHHHHHHHHHHHHHHHHHHHHHHHHHHHHHHHHHHHHHHHGHHHHHHHHHHHGGHHHHHHHHHHHHHHGHHHHHHHHHHHHHHHHHHHHHHHHHHHHHHHHHHHHHHHGHHHHHFGGHHGGH
@M05620:45:000000000-G6HP7:1:1101:25532:10001 1:N:0:152
ATCTCTATCTCCTAAAAACCTGTTTAGATTTGGAGATAGACCTTCAGGTTTTTCATCATTTTCTGCATGAATTATACATTGACCACGTTCCAGCGTGGTCAGTTTGCAGCATTCTGTTATTTTGTTTGACAGAGTGTCTTGTTGAGAACATATGTAGGACATGATTTTTTCCTGCAACAGGGAAAATAAAGTATAAGTTTTAAAGATTTATTCTTTAATAAAGGATCTCAAAGCCAGCTTTAGAAAAAGGA
+
CEDECFFFFFFFGGGGGGGGGGHHHHHHHHHHHHHHHHHHHHHHHHHHHHHGGHHHHIHHHHHIIHHHHHHHHHHHHHHHHHHHHHGHHHHHHHGGGGHHHHHHHHHHHHHHHHHHHHHHHHHHHHHHHHHHHHHHHHHHHHHHHHHHHHHHHHHHHHHHHHHHHHHHHGHHHHHHHHHHHGGHHHHHHHHHHHHHHHHHHHHHHHHHHHHHHHHHHHHHHHHHHHHHHHHHHHHHHGHHHHHHHHHHGGH
@M05620:45:000000000-G6HP7:1:1101:25509:10007 1:N:0:152
ATCTCTATCTCCTAAAAACCTGTTTAGATTTGGAGATAGACCTTCAGGTTTTTCATCATTTTCTGCATGAATTATACATTGACCACGTTCCAGCGTGGTCAGTTTGCAGCATTCTGTTATTTTGTTTGACAGAGTGTCTTGTTGAGAACATATGTAGGACATGATTTTTTCCTGCAACAGGGAAAATAAAGTATAAGTTTTAAAGATTTATTCTTTAATAAAGGATCTCAAAGCCAGCTTTAGAAAAAGGA
+
AAABCFFFFFFFGGGGGGGGGGHGHHHHHHHHHHHHHHHGGHHHHHHHHHHGGHGHHIHHHIHHHHHHHGHHHHHGHHHHHHHHGHGHHHHHHHGEGGHHHHHHGHHHHHHHHHHHHHHHHGHHGHHHGHHHHHHHHHHHGHHHHHGHHHHHHHHHFHHHHHHHHHHHHGHHHHHHHHHHHGGFHHHEHGHGHFGHHHHHHGHHHGHGGHGHHHHHHHHHHHHGHGHHHHHGHHGHHGHHHHHGGFFFGGH
@M05620:45:000000000-G6HP7:1:1101:28588:10036 1:N:0:152
CATCCTGACCCTGAAGTACCCCCGGCTTGATTTCTGACATTAGATCGGAAGAGCACACGTCTGAACTCCAGTCACGCACTACAATCTCGTATGCCGTCTTCTGCTTGAAAAAAAAAAACCCCATTCTTCCACTATCTTCATCACCCATTACCATACATACCTTCATTTACTCTTACTCCCTACCTTTTCACCACGTTCCCCCTACTCCTCCTTTATCATACTCTCTACCCCTCCCTCTCCCCCACCCCTAC
+
CCCCCFFFFFFFGGGGGGGGGGGGGGGGGGHHHHHHGHHHHHHHHHHGEGGGHHHHHHGGHHFHHHHHHHHFGHHGHGGGHHHHHCHHGFGHFHHFEFFGHHHFHHHG?GHAEGFCG<//?//011111111101111<11==<00.<00=0000<0000/000<00000000000000./0..000000;009...//0/.:.;0000/:/0000;000;00000000...9;E9///:9DA-.9AA...
@M05620:45:000000000-G6HP7:1:1101:9252:10057 1:N:0:152
TACCTGTACTGGGGAAGCATTTGAATATCCCCCCATGGTGATGGGGACGGAGAACTGCTCCATAAACACAGGCAACGTGCCTAACTTTCCCGGGAAGATGAAGTCAAAGAGCGACCACAGCTCTTCGGAGGTTATTTTGCATCGGTGAGCCAGACAGAATGATCCGATGAGGGGTGCGAAACTATTTGAGGAAAGGAAGCACCTTTTTATTAAATTTACCTTTTAGCAATCGCCATTCCTACCCTAAAGAT
+
DDDEDFFFFFFFGGGGGGGGGGHHHHHHHHHGGGGHHHGHHHHHHGGGGGGGGHHHHHHHHHHHHHHHHHHHGHHHGHHHHHHHHHHHHHHGGGGGGHHHHHHHHHHHHHHHGGGGGHHHHHHHHHHGGGGEHHHHHHHHGHHGGGGGHHHHHHGHHHHGHHHHHHGGGHHHGGCEGGGGGGGGGHHHGGGFGFFGGGGGGGFFFFFFFHHFFFFFFFFFFFFFFFFFFFFFFFFFFFFFFFFFFFFFFFF
@M05620:45:000000000-G6HP7:1:1101:28534:10064 1:N:0:152
CATCCTGACCCTGAAGTACCCCCGGCTTGATTTCTGACATTAGATCGGAAGAGCACACGTCTGAACTCCAGTCACGCACTACAATCTCGTATGCCGTCTTCTGCTTGAAAAAAAAAAAAATCTTCTTTCCCTCTCTCTCTTTTGCCCCCACTCTCCCCCATCCATACTCCTTCCACAACTACTTCCTTCATCCTCCTGCTCTCTTTACTTTCGCCCCCTCCCCTGCCTACCTTTCCACTCCTCTCCTCCCC
+
CDDDCFFFFFFFGGGGGGGGGGGGGGGGGHHHHGHHGHHHHHHHHHHGFGGGHHHHHGGHHGGHFHHHHHHHHHHGHGGGHHFHFGHGHG?GHGHGGEGGGFBDGHHHHHH0EFD@G<//0111<11111110001>1111000<0<<--../0;/:;.-/;.:0<:0000;0/00:;.00;009;00000000:/9000000000000000...;---9...9..;00/:00000000//090:99:/..
@M05620:45:000000000-G6HP7:1:1101:6930:10067 1:N:0:152
ATCTCTATCTCCTAAAAACCTGTTTAGATTTGGAGATAGACCTTCAGGTTTTTCATCATTTTCTGCATGAATTATACATTGACCACGTTCCAGCGTGGTCAGTTTGCAGCATTCTGTTATTTTGTTTGACAGAGTGTCTTGTTGAGAACATATGTAGGACATGATTTTTTCCTGCAACAGGGAAAATAAAGTATAAGTTTTAAAGATTTATTCTTTAATAAAGGATCTCAAAGCCAGCTTTAGAAAAAGGA
+
?ABBBFFFFFFFGGGGGGGGGGHHHFHHHHHHHGHGHHHHHHHHHHHFHHHGGHHHHHHHHHHHHHHHHHHHHHHHHHGHHHHHHHGHHHHHHHGGGGHHHHHHGHHHHHGHHHHHHHFHHGHHHHHGGHHHHHGHHHHHHHHHFGHGHGHHHHHHHHHHHHHHHHHHHGHHHHHGGHGFHGGHEHFGGHHFFHHHHFFHH=CGGFHHGEHHGHHHHHGGFDGFGGFHHEHHHGHGGGHHHHHECCGHGF/
@M05620:45:000000000-G6HP7:1:1101:6937:10084 1:N:0:152
ATCTCTATCTCCTAAAAACCTGTTTAGATTTGGAGATAGACCTTCAGGTTTTTCATCATTTTCTGCATGAATTATACATTGACCACGTTCCAGCGTGGTCAGTTTGCAGCATTCTGTTATTTTGTTTGACAGAGTGTCTTGTTGAGAACATATGTAGGACATGATTTTTTCCTGCAACAGGGAAAATAAAGTATAAGTTTTAAAGATTTATTCTTTAATAAAGGATCTCAAAGCCAGCTTTAGAAAAAGGA
+
CDDDEFFFFFFFGGGGGGGGGGHHHHHHHHHHHHHHHHHHHHHHHHHHHHHGGHHHHHHHHHIHIHHHHHHHHHHHHHHHHHHHHHGHHHHHHHGGGGHHHHHHHHHHHHHHHHHHHHHHHHHHHHHHHHHHHHHHHHHHHHHHHHHHHHHHHHHHHHHHHHHHHHHHHGHHHHHHHHHHHGGHHHHHHHHHHHHHHHHHHHGHHHHHHHHHHHHHHHHHHGHHHHHHHHHHHHHHHGHHHHHHHHHHGGH
@M05620:45:000000000-G6HP7:1:1101:6957:10091 1:N:0:152
ATCTCTATCTCCTAAAAACCTGTTTAGATTTGGAGATAGACCTTCAGGTTTTTCATCATTTTCTGCATGAATTATACATTGACCACGTTCCAGCGTGGTCAGTTTGCAGCATTCTGTTATTTTGTTTGACAGAGTGTCTTGTTGAGAACATATGTAGGACATGATTTTTTCCTGCAACAGGGAAAATAAAGTATAAGTTTTAAAGATTTATTCTTTAATAAAGGATCTCAAAGCCAGCTTTAGAAAAAGGA
+
?AAABFFFFFFFGGGGGGGGGGHHHHHGGHHHGGHHHHHHHHHHHHHGHHHGGHGHHHHHHHHGHHHHHHHHHHHGHHHHHHHHGHGHHHFHGHGGGGBGHHHHHHHBGHFBHHGHGHFHHHGHHHHHGHHHHHHHHHHHHHGGGHGHFHHHHHGHHHHHHHGHHHHHHGHHHHFHFFFHHGGEHFGGFGHGHHHHHHGHHFHEGFGHHGFHHHHHGHHFGGFGHGHGGFHGHHGHHGGHHFHHHHFFDDH
@M05620:45:000000000-G6HP7:1:1101:6937:10103 1:N:0:152
ATCTCTATCTCCTAAAAACCTGTTTAGATTTGGAGATAGACCTTCAGGTTTTTCATCATTTTCTGCATGAATTATACATTGACCACGTTCCAGCGTGGTCAGTTTGCAGCATTCTGTTATTTTGTTTGACAGAGTGTCTTGTTGAGAACATATGTAGGACATGATTTTTTCCTGCAACAGGGAAAATAAAGTATAAGTTTTAAAGATTTATTCTTTAATAAAGGATCTCAAAGCCAGCTTTAGAAAAAGGA
+
BCCCCFFFFFFFGGGGGGGGGGHHHHHHHHHHHHHHHHHHHHHHHHHHHHHGGHHHHHIHIHIIIHHHHHHHHHHHHHHHHHHHHHGHHHHHHHGGGGHHHHHHHHHGHHHHHHHHHHHHHHHHHHHHGGHHHHGHGHHHHHHHHHHHHHHHHHHHHHHHHHHHHHHHHGHHHHHHHHHHHGGHHHHHGHHHHHHHHGHHHHGHHHHHHHHHHHHHHHHHHHHHHHHHHHHHHHHHHGHHHHGHHGHHGGH
@M05620:45:000000000-G6HP7:1:1101:22634:10104 1:N:0:152
AGATTACTGCAACAGTTCCCCCTGGACCTGGAAAAGTTTCTTGCCTGGCTTACAGAAGCTGAAACAACTGCCAATGTCCTACAGGATGCTACCCGTAAGGAAAGGCTCCTAGAAGACTCCAAGGGAGTAAAAGAGCTGATGAAACAATGGCAAGTAAGTCAGGCATTTCCGCTTTAGCACTCTTGTGGATCCAATTGAACAATTCTCAGCATTTGTACTTGTAACTGACAAGCCAGGGACAAAACAAAGAT
+
AAABCFFFFFFFGGGFGGGGGGGGHGHHHHHHHHHHHHHHHHHHHHHHHHHFHHHHHHHHHHHHHHHHHHHHHHHHHHHHGHHHHFHHHHFGGHGFGGHHHHGGHHHHGHHHHHHHHHHHHGHGGHGGHHHHHGHHHHHHHGGHHHHHHHHHHGHHHHHHHHHHHHHHHHGGGGGHHHGHHHHHHGHGHHHHHGHHHGFFFHHHHHHHHHHHHHHHHHHHHHHHHHHFGHHHHGFFEGGGGGGGGGGGGGF
@M05620:45:000000000-G6HP7:1:1101:26003:10120 1:N:0:152
ATCTCTATCTCCTAAAAACCTGTTTAGATTTGGAGATAGACCTTCAGGTTTTTCATCATTTTCTGCATGAATTATACATTGACCACGTTCCAGCGTGGTCAGTTTGCAGCATTCTGTTATTTTGTTTGACAGAGTGTCTTGTTGAGAACATATGTAGGACATGATTTTTTCCTGCAACAGGGAAAATAAAGTATAAGTTTTAAAGATTTATTCTTTAATAAAGGATCTCAAAGCCAGCTTTAGAAAAAGGA
+
CDDDDFFFFFFFGGGGGGGGGGHHHHHHHHHHHHHHHHHHHHHHHHHHHHHGGHHHHIIHHHIHIHHHHHHHHHHHHHHHHHHHHHGHHHHHHHGGGGHHHHHHHHHHHHHHHHHHHHHHHHHHHHHHHHHHHHHHHHHHHHHHHHHHHHHHHHHHHHHHHHHHHHHHHGHHHHHHHHHHHGGHHHHHHHHHHHHHHGHHHHHHHHHHHHHHHHHHHHHHHHHHHHHHHHHHHHHHHGHHHHHGHGHHGGH
@M05620:45:000000000-G6HP7:1:1101:22622:10120 1:N:0:152
AGATTACTGCAACAGTTCCCCCTGGACCTGGAAAAGTTTCTTGCCTGGCTTACAGAAGCTGAAACAACTGCCAATGTCCTACAGGATGCTACCCGTAAGGAAAGGCTCCTAGAAGACTCCAAGGGAGTAAAAGAGCTGATGAAACAATGGCAAGTAAGTCAGGCATTTCCGCTTTAGCACTCTTGTGGATCCAATTGAACAATTCTCAGCATTTGTACTTGTAACTGACAAGCCAGGGACAAAACAAAGAT
+
?AAABFFFFFFFGGFBGGGGGGGGGFHHHHHHHHHHHHHHHHHHHHGHHHHFHHHFHHHHGHHHHHHHHHHHHHHGHHHHGHHHEFHHHHGGGHGEEEHHHHFHHHFHGHGHHHHHHHHHHGHGGHGGHHHHHGHHHHGHHFGHHHEFHFHGHGGHHHGHHHHHHHHHHHGGGGGHHGGHHHHHHGGGHHHHGHHHHHFGGHHHHHHHHFFHHHHHHHHHHHHHHHGEGHGHHGGGGGGGGGFFFGGGFGB
@M05620:45:000000000-G6HP7:1:1101:23599:10129 1:N:0:152
AGATTACTGCAACAGTTCCCCCTGGACCTGGAAAAGTTTCTTGCCTGGCTTACAGAAGCTGAAACAACTGCCAATGTCCTACAGGATGCTACCCGTAAGGAAAGGCTCCTAGAAGACTCCAAGGGAGTAAAAGAGCTGATGAAACAATGGCAAGTAAGTCAGGCATTTCCGCTTTAGCACTCTTGTGGATCCAATTGAACAATTCTCAGCATTTGTACTTGTAACTGACAAGCCAGGGACAAAACAAGATC
+
ABABCFFFFFFFGGGBGGGGGGGGHHHHHHHHGHHHHHHHHHHHHHHHHHHFHHHHHHHHHHHHHHHHHHHHHHHHHHHHEGHHGFHHHHFHHHGGGGHHHHFHHHHHGHHHHHHHHHHHHHHGGHGGHHHHHGHHHHFHHHHHHHHHHHHGHGHGHHHHHHHHHHHHHHGGGGGHHHGHHHHHHGHGHHHHGHHHHHBBFGHHHHHHHHGHHHHHHHHHHGHGHHHFFHHHHGFFFGGGFGGGGGGGGGG
@M05620:45:000000000-G6HP7:1:1101:23618:10130 1:N:0:152
AGATTACTGCAACAGTTCCCCCTGGACCTGGAAAAGTTTCTTGCCTGGCTTACAGAAGCTGAAACAACTGCCAATGTCCTACAGGATGCTACCCGTAAGGAAAGGCTCCTAGAAGACTCCAAGGGAGTAAAAGAGCTGATGAAACAATGGCAAGTAAGTCAGGCATTTCCGCTTTAGCACTCTTGTGGATCCAATTGAACAATTCTCAGCATTTGTACTTGTAACTGACAAGCCAGGGACAAAACAAGATC
+
CCCCDFFFFFFFGGGGGGGGGGGGHHHHHHHHHHHHGHHHHHHHHHHHHHHHHHHHHHHHHHHHHHHHHHHHHHHHHHHHHHHHHHHHHHGHHHGGGGHHHHHHHHHHGHHHHHHHHHHHHHHGGHGGHHHHHGHHHHGHHHHHHHHHHHHHHGHHHHHHHHHHHHHHHHGGGGGG1FGHFHHHHFGDBGHHHFHHFFHHHFHFGHFFFGFHGCGGF:GGHFHHGHB0;GGAGGEFFDEGGGFFFGEBFFF
@M05620:45:000000000-G6HP7:1:1101:26266:10133 1:N:0:152
ATCTCTATCTCCTAAAAACCTGTTTAGATTTGGAGATAGACCTTCAGGTTTTTCATCATTTTCTGCATGAATTATACATTGACCACGTTCCAGCGTGGTCAGTTTGCAGCATTCTGTTATTTTGTTTGACAGAGTGTCTTGTTGAGAACATATGTAGGACATGATTTTTTCCTGCAACAGGGAAAATAAAGTATAAGTTTTAAAGATTTATTCTTTAATAAAGGATCTCAAAGCCAGCTTTAGAAAAAGGA
+
CDCCDFFFFFFFGGGGGGGGGGHHHHHHHHHHHHHHHHHHHHHHHHHHHHHGGHHHHHIHHHIIIHHHHHHHHHHHHHHHHHHHHHGHHHHHHHGGGGHHHHHHHHHHHHHHHHHHHHHHHHHHHHHHHHHHHHHHHHHHHHHHHHHHHHHHHHHHHHHHHHHHHHHHHGHHHHHHHHHHHGGHHHHHHGHHHHHHHHHHHHHHHHHHHHHHHHHHHHHHHHHHHHHHHHHHHHHHHGHHHHHHHHHHGGH
@M05620:45:000000000-G6HP7:1:1101:8058:10137 1:N:0:152
ATCTCTATCTCCTAAAAACCTGTTTAGATTTGGAGATAGACCTTCAGGTTTTTCATCATTTTCTGCATGAATTATACATTGACCACGTTCCAGCGTGGTCAGTTTGCAGCATTCTGTTATTTTGTTTGACAGAGTGTCTTGTTGAGAACATATGTAGGACATGATTTTTTCCTGCAACAGGGAAAATAAAGTATAAGTTTTAAAGATTTATTCTTTAATAAAGGATCTCAAAGCCAGCTTTAGAAAAAGGA
+
BCCCCFFFFFFFGGGGGGGGGGHHHHHHHHGHHGHGHHHHHHHHHHHHHHHGGGHHHHHHHHHGHHHHHHHHHHHFHHHHHHHHGHGHHHHHHHGFGEGGHHGHHHHHHHHHGHHHHHHHHHHHGHHHHGHHFHGHGHHHHHHFGHHHHHHHHHHHHHHHHHHHHHHHHGHHHHHHGHHHHGGGGHHHHGHGHHHHHGHHHGHGHFHFHHHHHHHHHHHHHHGHHHHHHFHFHHHHHGHHHHHGHHHHGGH
@M05620:45:000000000-G6HP7:1:1101:20426:10139 1:N:0:152
ATCTCTATCTCCTAAAAACCTGTTTAGATTTGGAGATAGACCTTCAGGTTTTTCATCATTTTCTGCATGAATTATACATTGACCACGTTCCAGCGTGGTCAGTTTGCAGCATTCTGTTATTTTGTTTGACAGAGTGTCTTGTTGAGAACATATGTAGGACATGATTTTTTCCTGCAACAGGGAAAATAAAGTATAAGTTTTAAAGATTTATTCTTTAATAAAGGATCTCAAAGCCAGCTTTAGAAAAAGGA
+
CDDDDFFFFFFFGGGGGGGGGGHHHHHHHHHHHHHHHHHHHHHHHHHHHHHGGHHHHIHHHIIIHHHHHHHHHHHHHHHHHHHHHHGHHHHHHHGGGGHHHHHHHHHHHHHHHHHHHHHHHHHHHHHHHHHHHHHHHHHHHHHHHHHHHHHHHHHHHHHHHHHHHHHHHGHHHHHHHHHHHGGHHHHHHHHHHHHHHHHHHHHHHHHHHHHHHHHHHHHHHHHHHHHHHHHHHHHHHGHHHHHGGHHHGGH
@M05620:45:000000000-G6HP7:1:1101:26284:10147 1:N:0:152
ATCTCTCTCTCCTAAAAACCTGTTTAGATTTGGAGATAGACCTTCAGGTTTTTCATCATTTTCTGCATGAATTATACATTGACCACGTTCCAGCGTGGTCAGTTTGCAGCATTCTGTTATTTTGTTTGACAGCGTGTCTTGTTGAGAACATATGTAGGACATGATTTTTTCCTGCACCAGGGAAAATAAAGTATAAGTTTTAAAGATTTATTCTTTAATAAAGGATCTCAAAGCCAGCTTTAGAAAAAGGA
+
>AAAAF1DFFFFGF1BABEGGFGHH331FGHHF1AGG1F1BFGHH1EEHHHGGHFGH2GGHGHHFH2F21AFGFG2GFHH11DG1GEHHHHFFGCG/EHHGFHHHHHBFH0GHHHGHH2FGHHFHHHB1B1B/>?AEHHH<GH02</1B0FDG2GFF11B0F1FHHHHHGHHH1G01?<CF//0/<?1<11F1G1F1FFGHF1<FFGHH0DGHHHHD0=00<<DBGGHHC00;CF/:;GHHFHBGHF?A./
@M05620:45:000000000-G6HP7:1:1101:28608:10148 1:N:0:152
TACCTGTACTGGGGAAGCATTTGAATATCCCCCCATGGTGATGGGGACGGAGAACTGCTCCATAAACACAGGCAACGTGCCTAACTTTCCCGGGAAGATGAAGTCAAAGAGCGACCACAGCTCTTCGGAGGTTATTTTGCATCGGTGAGCCAGACAGAATGATCCGATGAGGGGTGCGAAACTATTTGAGGAAAGGAAGCACCTTTTTATTAAATTTACCTTTTAGCAATCGCCATTCCTACCCTAAAGAT
+
BBBBBFFFFFFFAEFGGGGGGGHHHHHHHHHGGGGHHHFGHHHHHGEGGGGGGHHHHHHHHHHHHHHHHHHHGHHHGHHHHHHHHHHHHHHGGGFFGFGHHGHHHHHHHHHHGGGGGHHHHHHHHHHGDFGEHHHHHHHHHHHGGGGGHHHHHHGHHHHHHHHHHHGGGHHFGGEFGGGGGGGFGGGGGGG;FFCFF9FEGGEFFFFFFFFFFFFFFFFFFFFFFFFFFFFFFFFEFFFFFFFFF.FFFFF
@M05620:45:000000000-G6HP7:1:1101:3254:10151 1:N:0:152
ATCTCTATCTCCTAAAAACCTGTTTAGATTTGGAGATAGACCTTCAGGTTTTTCATCATTTTCTGCATGAATTATACATTGACCACGTTCCAGCGTGGTCAGTTTGCAGCATTCTGTTATTTTGTTTGACAGAGTGTCTTGTTGAGAACATATGTAGGACATGATTTTTTCCTGCAACAGGGAAAATAAAGTATAAGTTTTAAAGATTTATTCTTTAATAAAGGATCTCAAAGCCAGCTTTAGAAAAAGGA
+
CCBCCFFFFFFFGGGGGGGGGGHHHFHHHHHHHHHGHHHGHHHHHHHHHHHGGHHHHHHHHHHHHGHHHHHHHHHHHHHHHHHHHHGHHHHHGHGGGGHHHHHHHHHHHHHHHHHHHHHHHHHHHHHHHGHHHHGHHHHHHHHHHHHHHHHHHHHHHHHHHHHHHHHHHGHHHHHHHHHHHGGHHHHHGGHFHHGEHGGHHHHHHHHHHHHHHHHHHFHHHHEBFHHHHHHGFHHGHGHHHHBGFGGF?AG
@M05620:45:000000000-G6HP7:1:1101:26350:10152 1:N:0:152
AGATTACTGCAACAGTTCCCCCTGGACCTGGAAAAGTTTCTTGCCTGGCTTACAGAAGCTGAAACAACTGCCAATGTCCTACAGGATGCTACCCGTAAGGAAAGGCTCCTAGAAGACTCCAAGGGAGTAAAAGAGCTGATGAAACAATGGCAAGTAAGTCAGGCATTTCCGCTTTAGCACTCTTGTGGATCCAATTGAACAATTCTCAGCATTTGTACTTGTAACTGACAAGCCAGGGACAAAACAAAGAT
+
BBBCCFFFFFDFGGGFGGGGGGGGHHHHHHHHHHHHHHHHHHHHHHHHHHHHHHHHHHHHHHHHHHHHHHHHHHHHHHHHHHHHHHHHHHHHHHGGGGHHHHHHHHHHGHHHHHHHHHHHHGHGGHGGHHHHHGHHHHHHHHHHHHHHHHHHHGHHHHHHHHHHHHHHHHGGGGGHHHHHHHHHHGHGHHHHHHHHHHFFHHHHHHHFHHHHHHHHHHHHHHHGHHHGHGHHHGFGGGGGGGGGGGGGGGF
@M05620:45:000000000-G6HP7:1:1101:26266:10152 1:N:0:152
ATCTCTATCTCCTAAAAACCTGTTTAGATTTGGAGATAGACCTTCAGGTTTTTCATCATTTTCTGCATGAATTATACATTGACCACGTTCCAGCGTGGTCAGTTTGCAGCATTCTGTTATTTTGTTTGACAGAGTGTCTTGTTGAGAACATATGTAGGACATGATTTTTTCCTGCAACAGGGAAAATAAAGTATAAGTTTTAAAGATTTATTCTTTAATAAAGGATCTCAAAGCCAGCTTTAGAAAAAGGA
+
BBBBBFFFFFFFGGGGGGGGGFGHHHHHHHHHHHGFGHHHHHHHHHHHHHHGGHHHHHHHHHHHHHHHHHHHHHHHHHHHHHHHHHGHHHHHHHGGGGHHHHHHGHHHHHHHHHGHHHHHHHHHGHHHHHHHHHHHHHHHHHHHHHHHHHHHHHHHHHHHHHHHHHHHHGHHHHHHHHHHHGGHHHHHGHHHHHHGHHHHHHGGHHHHHHHHHHHHHHHHHHHEHHHHHHHHGGHHHGHHHHHHHHHHGCH
@M05620:45:000000000-G6HP7:1:1101:8058:10155 1:N:0:152
ATCTCTATCTCCTAAAAACCTGTTTAGATTTGGAGATAGACCTTCAGGTTTTTCATCATTTTCTGCATGAATTATACATTGACCACGTTCCAGCGTGGTCAGTTTGCAGCATTCTGTTATTTTGTTTGACAGAGTGTCTTGTTGAGAACATATGTAGGACATGATTTTTTCCTGCAACAGGGAAAATAAAGTATAAGTTTTAAAGATTTATTCTTTAATAAAGGATCTCAAAGCCAGCTTTAGAAAAAGGA
+
CCCDCFFFFFFFGGGGGGGGGGHHHHHHHHHHHHHHHHHHHHHHHHHHHHHGGHHHHHHHHHHHHHHHHHHHHHHHHHHHHHHHHHGHHHHHHHGGGGHHHHHHHHHGHHHHHHHHHHHHHHHHHHHHHHHHHHGHHHHHHHHHHHHHHHHHGHHHHHHHGHHHHHHHHGHHHHHHHHHHHGGHHHHHHHHHHHHHHHHHHHHHHHHHHHHHHHHHHGHHHGHHHHHHHGHHHGHHHGHHHHHHHHHHGGH
@M05620:45:000000000-G6HP7:1:1101:20436:10155 1:N:0:152
ATCTCTATCTCCTAAAAACCTGTTTAGATTTGGAGATAGACCTTCAGGTTTTTCATCATTTTCTGCATGAATTATACATTGACCACGTTCCAGCGTGGTCAGTTTGCAGCATTCTGTTATTTTGTTTGACAGAGTGTCTTGTTGAGAACATATGTAGGACATGATTTTTTCCTGCAACCGGGAAAATAAAGTATAAGTTTTAACGATTTATTCTTTACTAAAGGATCTCAAAGCCAGCTTTAGAAAAAGGA
+
?AABBFFFFFFFGGGFF4EEGGHFHDBFGHHCA4C4F5F5BFHHHFF3FGHGGH5FHDHHHHHHDH5FG3AGHFGDH5FFDFGF3FEHHHHEGHCEDEHHFFHHHFHFFGGHHHHHHH4FHHHHHHHFDGGF3GHHHHHHHHGG4B/4B3FBGHHFFHBGFGC?FGHHHCHHHHHHFG0>@C?@/CF1<=FHHHBFHHHHHGF1<<CHGBHHHHHHH0=000C0/<GHHFFGBBGBGEHGGBBBB0BF..:
@M05620:45:000000000-G6HP7:1:1101:8063:10174 1:N:0:152
ATCTCTATCTCCTAAAAACCTGTTTAGATTTGGAGATAGACCTTCAGGTTTTTCATCATTTTCTGCATGAATTATACATTGACCACGTTCCAGCGTGGTCAGTTTGCAGCATTCTGTTATTTTGTTTGACAGAGTGTCTTGTTGAGAACATATGTAGGACATGATTTTTTCCTGCAACAGGGAAAATAAAGTATAAGTTTTAAAGATTTATTCTTTAATAAAGGATCTCAAAGCCAGCTTTAGAAAAAGGA
+
BBBBBFFFFFFFGFGGGGGGGGGHHFHFFHHHHHHHHHHHGHHHHHHHHHHGGHHHHHHHHHHHHHHHHHHHHHGHHHHHHFHHHHGHHHHHHHGEGGHHGHHHHHHHHHFGHHHHHHHHGHHHHHHHFHFHGHHHHHHHHHHHHHHHGHHFHHGFHHGHHHHHHHGHHGHHHHHHDGHHHGGGGHHHEDHGHHHHHHHHHGFGHHHHHHHHHHHHHHHFHHHHGHHHFHHHHGFHHGGHHHGEFHGHFGG
@M05620:45:000000000-G6HP7:1:1101:7724:10200 1:N:0:152
ATCTCTATCTCCTAAAAACCTGTTTAGATTTGGAGATAGACCTTCAGGTTTTTCATCATTTTCTGCATGAATTATACATTGACCACGTTCCAGCGTGGTCAGTTTGCAGCATTCTGTTATTTTGTTTGACAGAGTGTCTTGTTGAGAACATATGTAGGACATGATTTTTTCCTGCAACAGGGAAAATAAAGTATAAGTTTTAAAGATTTATTCTTTAATAAAGGATCTCAAAGCCAGCTTTAGAAAAAGGA
+
CCCCCFFFFFFFGGGGGGGGGGFHHHHHHHHHHGGHHHHHHHHHHHHHHHHGGHHHHHHHHHIHHHHHHHHHHHHHHHHHHHHHHHGHHHHHHHGGGGHHHHHHHHHHHHHHHHHHHHHHHHHHHHHHHHHHHHGHHHHHHHHHHHHHHHHHHHHHHHHHHHHHHHHHHGHHHHHHHHHHHGGGHHHGGHHHHHHHHGHHHGGHHHHHHHHHHHHHHGHGHHHHHHHHHGHGHHHHHGHHHGHGHGGHGGG
@M05620:45:000000000-G6HP7:1:1101:13733:10213 1:N:0:152
CATCCTGACCCTGAAGTACCCCGGCTTGATTTCTGACATTAGATCGGAAGAGCACACGTCTGAACTCCAGTCACGCACTACAATCTCGTATGCCGTCTTCTGCTTGAAAAAAAAAAAAAAAAAAAAAAAAATAAAAAAAAAAAAGTTTTTAATTAGTGAAAACTCTGAAAGAATAACGGAGTAAATATGAAACAGTAAGTGGAGTAGCATAAATAAGGAAGCATGAAAGTGTTATAGGAGAGTAATCATGA
+
DCDEEFFFFFFFGGGGGGGGGGGGGGGGHHHHHHHHHHHHHHHHHHGGGGHHHHHHHGHHHGHHHHHHHHHHHHGHGGGHHHHH3GHHGGHHHHGGGHGHHHHHHHHHGHHFGDGC>></<--<-----9<.0:110---<@--.:111..01110<11<11/00111<01/.01<0.-<.9:1111111110//1111<100.0/11111111<1100/..0<0011:111111110</..011111:11
@M05620:45:000000000-G6HP7:1:1101:18790:10223 1:N:0:152
CATCCTGACCCTGAAGTACCCCGGCTTGATTTCTGACATTAGATCGGAAGAGCACACGTCTGAACTCCAGTCACGCACTACAATCTCGTATGCCGTCTTCTGCTTGAAAAAAAAAAAAAAAGAAACAAAGTAACAAGTGAGGAATGGAAAAACGTGTGAGAGACAGGAGACAGGTATAATACATGGGAGTCATTCGACAAGTGCTAGGATCAAGGAGCAAGTAGTCAGCAGGAGGAGGCGTAACTGACTGA
+
BBBBBFFFFFFFGGGGFGGGGGGGEGGGHHHHHGGHHHHHHHHHHHGGGGHHHHHGHGHHGGHHHHHGHHHHHHGHGGGHGGHHCGHHFGHGHHGGGHGHHFHHHHHHGHHEEGFB<>//-..000<.<01000=0/0000<0/<0<000/..-../.000/.///.....//;000000000;0/./../000000..-.9/////.99/.///..../;//9//////...:.....-.-..//9/9//
@M05620:45:000000000-G6HP7:1:1101:12322:10234 1:N:0:152
TACCTGTACTGGGGAAGCATTTGAATATCCCCCCATGGTGATGGGGACGGAGAACTGCTCCATAAACACAGGCAACGTGCCTAACTTTCCCGGGAAGATGAAGTCAAAGAGCGACCACAGCTCTTCGGAGGTTATTTTGCATCGGTGCGCCAGACAGAATGATCCGATGAGGGGTGCGAAACTATTTGAGGAAAGGAAGCACCTTTTTATTAAATTTACCTTTTAGCAATCGCCATTCCTACCCTAAAGAT
+
BBBBBFFFFFFFCGFAAGCEGFFFE5BAFGHGGGGHFA5B5FGHFFGAAAADEE3FGFHFHHFHHHHHHFHHGEHHEHHHHDFGHDFHFEFEEEEEGFHGEGG???BGHFBG@@DGGGEHA1@G1FGGCDGC0?GHFHHEEHFGGAA-<=EDCFGHGF/GHHFHHFGDAHGB?CF@DB.9ABFB0;FF0;FBBF.;./.9/.ABFFFFEFFFFBB9FBFFFFFF/9/BFFFFEF.9FFFBB/A?9B.:/;9
@M05620:45:000000000-G6HP7:1:1101:23829:10235 1:N:0:152
ATCTCTATCTCCTAAAAACCTGTTTAGATTTGGAGATAGACCTTCAGGTTTTTCATCATTTTCTGCATGAATTATACATTGACCACGTTCCAGCGTGGTCAGTTTGCAGCATTCTGTTATTTTGTTTGACAGAGTGTCTTGTTGAGAACATATGTAGGACATGATTTTTTCCTGCAACAGGGAAAATAAAGTATAAGTTTTAAAGATTTATTCTTTAATAAAGGATCTCAAAGCCAGCTTTAGAAAAAGGA
+
AAABBFFFFFFFGGGGGGGGGGHHHHHHHHHHHHHHGGHHHHHHHHHHHHHGGHHHHHHHHHHGHHHHHHHHHHHHHHHHHGHHHHGGHHFHHHGEGGCHFHDHHHHHHHGHHHHHHHHHHHHHHHHHHHHHHHFGGHGHHGHHGHEHHGHHHHGHHHGGHHHHHHHHHGHHGHHHHHFHHGGGHGHFFDGGGHFGGDBGHGHFHHHGHHHHHGHHHGHHHDGHHHHFHFGFHH.CGGHHFHHGHHFFGGF
@M05620:45:000000000-G6HP7:1:1101:23846:10235 1:N:0:152
ATCTCTATCTCCTAAAAACCTGTTTAGATTTGGAGATAGACCTTCAGGTTTTTCATCATTTTCTGCATGAATTATACATTGACCACGTTCCAGCGTGGTCAGTTTGCAGCATTCTGTTATTTTGTTTGACAGAGTGTCTTGTTGAGAACATATGTAGGACATGATTTTTTCCTGCAACAGGGAAAATAAAGTATAAGTTTTAAAGATTTATTCTTTAATAAAGGATCTCAAAGCCAGCTTTAGAAAAAGGA
+
CDDDDFFFFFFFGGGGGGGGGGHHHHHHHHHHHHHHHHHHHHHHHHHHHHHGGHHHHIHHHHIHHHHHHHHHHHHHHHHHHHHHHHGHHHHHHHGGGGHHHHHHHHHHHHHHHHHHHHHHHHHHHHHHHHHHHHHHHHHHHHHHHHHHHHHHHHHHHHHHHHHHHHHHHGHHHHHHHHHHHGGHHHHHHHHHHHHGHHHHHHHHHHHHHHHHHHHHHHHHHHHHHHHHHHHHHHHHHGHHHHHGHHHHGGG
@M05620:45:000000000-G6HP7:1:1101:18776:10236 1:N:0:152
CATCCTGACCCTGAAGTACCCCGGCTTGATTTCTGACATTAGATCGGAAGAGCACACGTCTGAACTCCAGTCACGCACTACAATCTCGTATGCCGTCTTCTGCTTGAAAAAAAAAAAAAAAAAAAAAGACAAAAAGAAAAACAAATACAGAAAAAAAAAAAAAAGAGAAAAGAGAAAGAAGTAGAAGAAAAGAAAACTGAAGTCAATAAAAAAATAAAAACAAAAAAGGAAAGAATGATCGAGTAAAAGCA
+
ECDEEFFFFFFFGGGGGFGGGGGGGGGGHHHHHHHGHHHHHHGHHHGGGGHHHHHGHGGHHGHGHHHHHHHHHHGHGGGHHGHH3GHHGGHHHHGFGHGHHHHHHHHGFHHEECFB><</<<-<---../</<.<...//.<...:1001100/.----9--<-..//:0//.//000/</<111110////..<//0100011<1<101:0-9.01110......-..///./.01011...0.11:1.<
@M05620:45:000000000-G6HP7:1:1101:17175:10247 1:N:0:152
ATCTTATCTCCTAAAAACCTGTTTAGATTTGGAGATAGACCTTCAGGTTTTTCATCATTTTCTGCATGAATTATACATTGACCACGTTCCAGCGTGGTCAGTTTGCAGCATTCTGTTATTTTGTTTGACAGAGTGTCTTGTTGAGAACATATGTAGGACATGATTTTTTCCTGCAACAGGGAAAATAAAGTATAAGTTTTAAAGATTTATTCTTTAATAAAGGATCTCAAAGCCAGCTTTAGAAAAAGGAA
+
ABBBBFFFFFFFGGGGGGGGGFHHEGFFGHHHBHHHHGHHHHHHHHHHHHGGHHHHHHHHHHHHHHHHHHHHHHHHHHHHHHHGHGHHHHHGHGFGGHHGHGHHHHGHHHHGHHHHHHHHHH@GHHHHHGHHHFHHHHHHHHHHHHFGGHHHHHHHHGHHHHHHHHHHGHHHHGFHHHHHGGGHHHHGHHFGHBDGGHHHFHFDHHHHHHHHHHHGHDGFGEDGHHHHHHGHHHHHGHHHHHEGHHHGGHG
@M05620:45:000000000-G6HP7:1:1101:23567:10249 1:N:0:152
AGATTACTGCAACAGTTCCCCCTGGACCTGGAAAAGTTTCTTGCCTGGCTTACAGAAGCTGAAACAACTGCCAATGTCCTACAGGATGCTACCCGTAAGGAAAGGCTCCTAGAAGACTCCAAGGGAGTAAAAGAGCTGATGAAACAATGGCAAGTAAGTCAGGCATTTCCGCTTTAGCACTCTTGTGGATCCAATTGAACAATTCTCAGCATTTGTACTTGTAACTGACAAGCCAGGGACAAAACAAAGAT
+
AAABCFFFFFFFGGGBGGGGGGGGHHHHHHHHHHHHGHHHHHHHHHHHHHHGHHHHHHHHHHHGHHHHHHHHHHHHHHHHGGHHHFHHHHEGGHGGGGHHHHFHHHHHGHHHHHHHHHHHHGHGGHGFFHHHHGHHHHGHHHHHHHHHHHHHHGHHGHHHHHGHHHHHHHGGGGGHHHHHHHHHHFHGHHHHGHHHHHFFHGHHHGHHHHFGGGHHHFHGHHHHHHHFHGHHFGFGGGGGGGGGGGGFGGF
@M05620:45:000000000-G6HP7:1:1101:23839:10254 1:N:0:152
ATCTCTATCTCCTAAAAACCTGTTTAGATTTGGAGATAGACCTTCAGGTTTTTCATCATTTTCTGCATGAATTATACATTGACCACGTTCCAGCGTGGTCAGTTTGCAGCATTCTGTTATTTTGTTTGACAGAGTGTCTTGTTGAGAACATATGTAGGACATGATTTTTTCCTGCAACAGGGAAAATAAAGTATAAGTTTTAAAGATTTATTCTTTAATAAAGGATCTCAAAGCCAGCTTTAGAAAAAGGA
+
>>11AFDDFFFDGGGFDGGG11ABGDA13AFHH1A10AF1BG1BABBGFGF/AFFDAFGDGFGGE1FHHBFE2EDDFGAHFF1BAG//0BFEBC>?/EGFFE2@@FEGHGHH2@@@@B@GF2GH0FGFGGFHFH>B>F>2FGGFFBFFGHFD>B>FEEGFCGHHGGGHFCHD>DFF1FGHHECGFFFDBGFFGFFFG>FGHHB<=DFHDGHHFDFDGHHFFHDBBGHHFHHHHCHCCEGHHFB0:CCH?.C
@M05620:45:000000000-G6HP7:1:1101:23583:10258 1:N:0:152
AGATTACTGCAACAGTTCCCCCTGGACCTGGAAAAGTTTCTTGCCTGGCTTACAGAAGCTGAAACAACTGCCAATGTCCTACAGGATGCTACCCGTAAGGAAAGGCTCCTAGAAGACTCCAAGGGAGTAAAAGAGCTGATGAAACAATGGCAAGTAAGTCAGGCATTTCCGCTTTAGCACTCTTGTGGATCCAATTGAACAATTCTCAGCATTTGTACTTGTAACTGACAAGCCAGGGACAAAACAAAGAT
+
ABABCFFFFFFFGGGFGGGGGGGGHHHHHHHHHHHHHHHHHHHHHHHHHHHHHHHHHHHHHHHHHHHHHHHHHHHHHHHHHHGHGGHHHHGHHHGGGGHHHHGHHHHHGHHHHHHHHHHHHHHGGHGGHHHHHGHHHHGHHHHHHHHHHHHHHGHHHHHHGHHHHHHHGHGGGGGGHHHHHHHHHFHGHHHHHHHHHHFFHHHHHHHHHGHHHGHHHGHHHHHHHHHHFHHHHGFGGGGGGGFFGGGGGGG
@M05620:45:000000000-G6HP7:1:1101:6048:10281 1:N:0:152
TACCTGTACTGGGGAAGCATTTGAATATCCCCCCATGGTGATGGGGACGGAGAACTGCTCCATAAACACAGGCAACGTGCCTAACTTTCCCGGGAAGATGAAGTCAAAGAGCGACCACAGCTCTTCGGAGGTTATTTTGCATCGGTGAGCCAGACAGAATGATCCGATGAGGGGTGCGAAACTATTTGAGGAAAGGAAGCACCTTTTTATTAAATTTACCTTTTAGCAATCGCCATTCCTACCCTAAAGAT
+
BCBCCFFFFFFFGGGGGGGGGGHFHHHHHHHGGGGHHGFHHHHHHGGGGGGGGHHHHHHHHHHHHHGHHHHHGHHHGHHHHHHHHHHHHHHGGGGGGGHHHHHHGHHHGHHHGGGGGHHGHHHHHHHGGGGGHHHHHHHHHHHGCAEEHHHHGAEHHHHHHHHHHHCGGHHHGGGGGGEFGGGFFGGGBE/;FGF9FFFGFGFFFFFFFFFFFBFFFFFFFFFFFFFBBFFEEDFFFFFFFFFFFBF/BBB
@M05620:45:000000000-G6HP7:1:1101:6030:10287 1:N:0:152
TACCTGTACTGGGGAAGCATTTGAATATCCCCCCATGGTGATGGGGACGGAGAACTGCTCCATAAACACAGGCAACGTGCCTAACTTTCCCGGGAAGATGAAGTCAAAGAGCGACCACAGCTCTTCGGAGGTTATTTTGCATCGGTGAGCCAGACAGAATGATCCGATGAGGGGTGCGAAACTATTTGAGGAAAGGAAGCACCTTTTTATTAAATTTACCTTTTAGCAATCGCCATTCCTACCCTAAAGAT
+
CCCCCFFFFFFFGGGGGGGGGGHHHHHHHHHGGGGHHHFHHHHHHGGGGGGGGHHHHHHHHHHHHHHHHHHHGGHHGHHHHHHHHHHHHHHGGGGGGHHHHHHHHHHHHHHHGGGGGHHHHHHHHHHGGGGEHHHHHHHHGHHGGEGGHHHHHHGHHHHHHHHHHHGGGHHHGGEEGGGGGGGGGGGGFFGFGGGFGGGGGGFFFFFFFFFFFFFFFFFFFFFFFFFFFFFFFFFFFFFFFFFFFFFFFFF
@M05620:45:000000000-G6HP7:1:1101:4277:10296 1:N:0:152
TACCTGTACTGGGGAAGCATTTGAATATCCCCCCATGGTGATGGGGACGGAGAACTGCTCCATAAACACAGGCAACGTGCCTAACTTTCCCGGGAAGATGAAGTCAAAGAGCGACCACAGCTCTTCGGAGGTTATTTTGCATCGGTGAGCCAGACAGAATGATCCGATGAGGGGTGCGAAACTATTTGAGGAAAGGAAGCACCTTTTTATTAAATTTACCTTTTAGCAATCGCCATTCCTACCCTAAAGAT
+
CCCCCFFFFFFFGGGGGGGGGGHHHHHHHHHGGGGHHHHHHHHHHGGGGGGGGHHHHHHHHHHHFHHHHHHHGHHHGHHHHHHHHHHHHHHGGGGGGHHHHHHHHHHHHHHHGGGGGHHHHHHHHHHGGGGEHHHHHHHHHHHGGEGGHHHHHHGHHHHHHHHHHHGGGGHHGGGFGGGGGGGGGGGGGGGFGGFFGGGGGGFFFFFFFFFFFBFFFFFFFHFFFFFFFFFFFFFEFFFFFFFFFFFFFFF
@M05620:45:000000000-G6HP7:1:1101:16593:10326 1:N:0:152
AGATTACTGCAACAGTTCCCCCTGGACCTGGAAAAGTTTCTTGCCTGGCTTACAGAAGCTGAAACAACTGCCAATGTCCTACAGGATGCTACCCGTAAGGAAAGGCTCCTAGAAGACTCCAAGGGAGTAAAAGAGCTGATGAAACAATGGCAAGTAAGTCAGGCATTTCCGCTTTAGCACTCTTGTGGATCCAATTGAACAATTCTCAGCATTTGTACTTGTAACTGACAAGCCAGGGACAAAACAAAGAT
+
BABBBFFFFFDFGGFGGGGGGGGGHHHHHHHHHHHHHHHHHHHHHHHHHHHHHHHHHHHHHHHHHHHHHHHHHHHHHHHHHHHHHHHHHHFHHHGGGGHHHHHHFHHHGHHHHHHHHHHGHGDFEGGGHFHHHGHHHHHHHDGHHHHHHHHHHGHHHHHHHHHHHHHHHHGGGGGHGHHHHHHHHGHGHHHHHGHHHHHHHHHHHHHHHHHHHHHHHFHHHHHGHHHHHHHHGGGGGGGGGGGGGGGGGGF
@M05620:45:000000000-G6HP7:1:1101:14141:10327 1:N:0:152
ATCTCTATCTCCTAAAAACCTGTTTAGATTTGGAGATAGACCTTCAGGTTTTTCATCATTTTCTGCATGAATTATACATTGACCACGTTCCAGCGTGGTCAGTTTGCAGCATTCTGTTATTTTGTTTGACAGAGTGTCTTGTTGAGAACATATGTAGGACATGATTTTTTCCTGCAACAGGGAAAATAAAGTATAAGTTTTAAAGATTTATTCTTTAATAAAGGATCTCAAAGCCAGCTTTAGAAAAAGGA
+
AAAAAFFFFFFFGGGGGGGGFFFGHHHHDGHHHHGFEGHDGHEGHHHHGHHEFHHHGFHHHHHHHFHHHGGHGHHHHHEHHFFHFHGEGHHHGHEEEFHHGGFEFHHHHGHGFHFFBGFHHFHHCGHHGHGHHHFGFGFEGGHHFGHFHHHGFGGHFHHHFHHHHHHHHGHHHHHHHHHHHFEHHHHFFHHGHFDFHGGHHHFDGGGHHHHHHHHHHHHHHHHHHHHHHHHHHHHHHGHHHHHFGHHHGDH
@M05620:45:000000000-G6HP7:1:1101:16541:10335 1:N:0:152
AGATTACTGCAACAGTTCCCCCTGGACCTGGAAAAGTTTCTTGCCTGGCTTACAGAAGCTGAAACAACTGCCAATGTCCTACAGGATGCTACCCGTAAGGAAAGGCTCCTAGAAGACTCCAAGGGAGTAAAAGAGCTGATGAAACAATGGCAAGTAAGTCAGGCATTTCCGCTTTAGCACTCTTGTGGATCCAATTGAACAATTCTCAGCATTTGTACTTGTAACTGACAAGCCAGGGACAAAACAAAGAT
+
BABBBFFFFF@FGGGGGGGGGGGGHHHHHHFHHHHHHHHHHHHHHHHHHHHHHHHHHHHHHHHHHHHHHHHHHHHHHHHHHHHHHHHHHHFHHHGGGGHHHHHHFHHHGHHHHHHHHHHHHHEFEGGGHFGHHGHHHHHHH?GHHHHHHHHHHGHHHHHHHHHHHHHHHHGGGGGHHHHHHHHHHGHGHHHHGGHHHHHHHHHHHHHHHHHHHHHHHHHHHHHHHHHHHHHHHGGGGGGGGGFFGGGGGGF
@M05620:45:000000000-G6HP7:1:1101:16579:10337 1:N:0:152
AGATTACTGCAACAGTTCCCCCTGGACCTGGAAAAGTTTCTTGCCTGGCTTACAGAAGCTGAAACAACTGCCAATGTCCTACAGGATGCTACCCGTAAGGAAAGGCTCCTAGAAGACTCCAAGGGAGTAAAAGAGCTGATGAAACAATGGCAAGTAAGTCAGGCATTTCCGCTTTAGCACTCTTGTGGATCCAATTGAACAATTCTCAGCATTTGTACTTGTAACTGACAAGCCAGGGACAAAACAAAGAT
+
BABBBFFFDFFFGGGGGGGGGGGGHHHHHHFHHHHHGHHHHHHHHHHHHHHHHHHHHHHHHHHHHHHHHHHHHHHHHHHHHHHHHHHHHHFHHHGFEGHHGHFHHHHHGHHHHHHHHHHHHHEFEFEEHGHHHGHHHHGHGFGHHHHHHHHHHGHHHHGHHHHHHHHHHHGGGGGHHHHHHHHHHHHGHHHHHHHHHGHHHFHHHHHGHHHHHHHHHHHGHHHHHHHHHHGHHGGGGGGGGA9.CEGGFGF
@M05620:45:000000000-G6HP7:1:1101:6594:10341 1:N:0:152
TACCTGTACTGGGGAAGCATTTGAATATCCCCCCATGGTGATGGGGACGGAGAACTGCTCCATAAACACAGGCAACGTGCCTAACTTTCCCGGGAAGATGAAGTCAAAGAGCGACCACAGCTCTTCGGAGGTTATTTTGCATCGGTGAGCCAGACAGAATGATCCGATGAGGGGTGCGAAACTATTTGAGGAAAGGAAGCACCTTTTTATTAAATTTACCTTTTAGCAATCGCCATTCCTACCCTAAAGAT
+
BBBCCFFFFFFFGGGGGGGGGGHHHHHHHHHGGGGHHHGHHHHHHGGGGGGGGHHHHHHHHGHHHHHHHHHHGHHHGHHHHHHHHHHHHHHGGGGGGHHHGHHHHHHHHGHHGGGGGHHHHHHHHHHGGGGEHHHHHHHHGHHGGGGGHHHHHHGHHHHHHHHHHHGGGHHFFGCEGGGGGGGGGGGGGGGGGGGGGGGGGGFFFFFFFFF0;FFFFFBFFFFFFFFFFFFFFFFFFFFFFFFFFFFFFFF
@M05620:45:000000000-G6HP7:1:1101:7876:10343 1:N:0:152
ATCTCTATCTCCTAAAAACCTGTTTAGATTTGGAGATAGACCTTCAGGTTTTTCATCATTTTCTGCATGAATTATACATTGACCACGTTCCAGCGTGGTCAGTTTGCAGCATTCTGTTATTTTGTTTGACAGAGTGTCTTGTTGAGAACATATGTAGGACATGATTTTTTCCTGCAACAGGGAAAATAAAGTATAAGTTTTAAAGATTTATTCTTTAATAAAGGATCTCAAAGCCAGCTTTAGAAAAAGGA
+
DDDDDFFFFFFFGGGGGGGGGGHHHHHHHHHHHHHHHHHHHHHHHHHHHHHGGHHHHHHHHHHHHHHHHHHHHHHHHHHHHHHHHHGHHHHHHHGGGGHHHHHHHHHHHHHHHHHHHHHHHHHHHHHHHHHHHHHHHHHHHHHHHHHHHHHHHHHHHHHHHHHHHHHHHGHHHHHHHHHHHGGHHHHHGHHHHHHHHGHHHHHHHHHHHHHHHHHHHHHHHFHHHHHHHGHHHHHHHGHHHHHHHHHHGGH
@M05620:45:000000000-G6HP7:1:1101:13372:10345 1:N:0:152
CATCCTGACCCTGAAGTACCCCGGCTTGATTTCTGACATTAGATCGGAAGAGCACACGTCTGAACTCCAGTCACGCACTACAATCTCGTATGCCGTCTTCTGCTTGAAAAAAAAAAAATTACTTCTTACCGCTTCCCCCCTGCACCCCACTGCCCCCCGAGAACAGATGACTCAGGTGCTACTCGGCCGACGCCCGTCCTCCTCCCGTCCTTTCCCCACTCCTTTTCTGCCCTGCTTTCTTTCTGCCCTTC
+
BBBBBFFFFFFFGGGGGGGGGGGFEGGGHFHHGFHBGGHDHFHGHFGGEGHGHHHHFGGHHGHFHHHFHHEGHHDHGGEFCGBDFDG?FGHC4F>?EHGFF4G43FCGBGHFEF////011?11?<11?F//<<>CGHGGF.</<CAD.:.0<:..;--9--.////C00;CF00/;/;//9/B..;:-----BD--..99/;;9A..;..9BFFF.9..;.;///9////9/.9///;;///////;BF.
@M05620:45:000000000-G6HP7:1:1101:14140:10346 1:N:0:152
ATCTCTATCTCCTAAAAACCTGTTTAGATTTGGAGATAGACCTTCAGGTTTTTCATCATTTTCTGCATGAATTATACATTGACCACGTTCCAGCGTGGTCAGTTTGCAGCATTCTGTTATTTTGTTTGACAGAGTGTCTTGTTGAGAACATATGTAGGACATGATTTTTTCCTGCAACAGGGAAAATAAAGTATAAGTTTTAAAGATTTATTCTTTAATAAAGGATCTCAAAGCCAGCTTTAGAAAAAGGA
+
ABBCCFFFFFFFGGGGGGGGGGHHHHHHHHHHHGHHHHHGHHHHHHHHHHHGGHHHHIHHHHHHHHHHHHHHHGHGHHHHHHHHHHGFHHHHHGGFGGHHGHHHHHHGHHHHHHHHHHHHHHHHHHHHHHHHHHHHHHHHHHHHHHHHHHHHHHHHHHHHFHHHHHHHHGHHHHHHHHHHHGGGHHHGHHHGHHHGHGHHHGGGHHHHGHHHHHHHHHHHHHHHHHHHHGHHHHHHHGHHHHHHHGGHGGH
@M05620:45:000000000-G6HP7:1:1101:16539:10353 1:N:0:152
AGATTACTGCAACAGTTCCCCCTGGACCTGGAAAAGTTTCTTGCCTGGCTTACAGAAGCTGAAACAACTGCCAATGTCCTACAGGATGCTACCCGTAAGGAAAGGCTCCTAGAAGACTCCAAGGGAGTAAAAGAGCTGATGAAACAATGGCAAGTAAGTCAGGCATTTCCGCTTTAGCACTCTTGTGGATCCAATTGAACAATTCTCAGCATTTGTACTTGTAACTGACAAGCCAGGGACAAAACAAAGAT
+
B?ABBFFFFFDFGGGGGGGGGGGGHHHHHHHHGHHHGHHHHHHHHHHHHHHHHHHHHHHHHHHHHHHHHHHHHHHHHHHHHHHHHHHHHHHHHHGFGGHHGHHHFHHHGHHHHHHHHHHHHHFFEFEGHDGHHGHHHHGHHBGHHHHHHHHGHGGHGHHHHHHHHHHHHHGGGGGHHHHHHHHHHGHGHHHHGGHHHGHHHHHHHHHHHHHHHHHHHHHHHHHHHHHHHGGHHGGGGGGGGFGFFGGGFGF
@M05620:45:000000000-G6HP7:1:1101:6764:10361 1:N:0:152
ATCTCTATCTCCTAAAAACCTGTTTAGATTTGGAGATAGACCTTCAGGTTTTTCATCATTTTCTGCATGAATTATACATTGACCACGTTCCAGCGTGGTCAGTTTGCAGCATTCTGTTATTTTGTTTGACAGAGTGTCTTGTTGAGAACATATGTAGGACATGATTTTTTCCTGCAACAGGGAAAATAAAGTATAAGTTTTAAAGATTTATTCTTTAATAAAGGATCTCAAAGCCAGCTTTAGAAAAAGGA
+
AABBBFFFFFFFGFGGGEFGGGFHHHHHHHHHHCFHGHHBFGHHHHEHHHHGGHHHHHHHFHFHHHFBFGHGHHHHHHHHHGHHHHGHHHHHHHGGGGHHFHHHGHHHHHHHHHGHHHHHHHHHHHHHGGHHGHGHHHHHHHHHGHGHHHHHHHHHHHGHHHHGHHHHHGHHHHHHGHHHHGAGGHGHGGHHGHGDGFFHHHHHHHHHFHHHHHHHHGHHHHHHHHHHHHHGGFHHFGHHHHHGGFHH?FF
@M05620:45:000000000-G6HP7:1:1101:7885:10363 1:N:0:152
ATCTCTATCTCCTAAAAACCTGTTTAGATTTGGAGATAGACCTTCAGGTTTTTCATCATTTTCTGCATGAATTATACATTGACCACGTTCCAGCGTGGTCAGTTTGCAGCATTCTGTTATTTTGTTTGACAGAGTGTCTTGTTGAGAACATATGTAGGACATGATTTTTTCCTGCAACAGGGAAAATAAAGTATAAGTTTTAAAGATTTATTCTTTAATAAAGGATCTCAAAGCCAGCTTTAGAAAAAGGA
+
CDCCDFFFFFFFGGGGGGGGGGHHHHHHHHHHHHHGHHHHHHHHHHHHHHHGGHHHHHIHHHHHHHHHHHHHHHHHHHHHHHHHHHGHHHHHHHGGGGHHGHHHHHHHHHHHHHHHHHHHHHHHHHHHGHGHHHGHHHHHHHHHHHHHHHGHHHHHHHHHGHHHHHHHHGHHHHHHHHGHHGGGHHHGHHHHHHHHHHHHHGHHHHHHHHHHHHHHHGHHHHHHHHHHHGHHHHHHHGHHHHHHHHGHGGH
@M05620:45:000000000-G6HP7:1:1101:4450:10374 1:N:0:152
ATCTCTATCTCCTAAAAACCTGTTTAGATTTGGAGATAGACCTTCAGGTTTTTCATCATTTTCTGCATGAATTATACATTGACCACGTTCCAGCGTGGTCAGTTTGCAGCATTCTGTTATTTTGTTTGACAGAGTGTCTTGTTGAGAACATATGTAGGACATGATTTTTTCCTGCAACAGGGAAAATAAAGTATAAGTTTTAAAGATTTATTCTTTAATAAAGGATCTCAAAGCCAGCTTTAGAAAAAGGA
+
CCCCDFFFFFFFGGGGGGGGGGHHHHHHHHHHHHHHHHHHHHHHHHHHHHHGGHHHHHHHHIHHIHHHHHHHHHHHHHHHHGHHHHGHHHHHHHGGGGHHHHHHHHHHHHHHHHHHHHHHHHHHHHHHHHHHHHHHHHHHHHHHHHGHHHHHHHHHHHHHHHHHHHHHHGHHHHHHHHHHHGGHHHHHGHHHHHHHHGHHHHHHHHHHHHHHHHHHHHHHHHHHHHHHHHHGHGHHHGHHHHHHHHHHGGH
@M05620:45:000000000-G6HP7:1:1101:3024:10382 1:N:0:152
AGATTACTGCAACAGTTCCCCCTGGACCTGGAAAAGTTTCTTGCCTGGCTTACAGAAGCTGAAACAACTGCCAATGTCCTACAGGATGCTACCCGTAAGGAAAGGCTCCTAGAAGACTCCCAGGGAGTAAAAGAGCTGATGAAACAATGGCAAGTAAGTCAGGCATTTCCGCTTTAGCACTCTTGTGGATCCAATTGAACAATTCTCAGCATTTGTACTTGTAACTGACAAGCCAGGGACAAAACAAAGAT
+
@AAAAF1B3@DDGGFGGGGGGGAF0FGGHHHGFFFGFFGFFHGFFFEGFGHHFFGGCFBGGFGHFFGEHGHHBCGHHFHHHGFHFAGHHHDGHHE?>?GFDF0BGEEHGFEGHG1B>FG>/B>?//??0B>GHFGBGG<BB2>BBBCGGBGGCGG2@@@>>1<GCGHHFGCE?EFHF=<<GFBGGFGCFHGF0<=0<<0<=/D0=D0<DCGHGFGCF0GGFG00<;GH:BBGCCBFEGEA..99=CEF//0
@M05620:45:000000000-G6HP7:1:1101:15956:10396 1:N:0:152
AGATTACTGCAACAGTTCCCCCTGGACCTGGAAAAGTTTCTTGCCTGGCTTACAGAAGCTGAAACAACTGCCAATGTCCTACAGGATGCTACCCGTAAGGAAAGGCTCCTAGAAGACTCCAAGGGAGTAAAAGAGCTGATGAAACAATGGCAAGTAAGTCAGGCATTTCCGCTTTAGCACTCTTGTGGATCCAATTGAACAATTCTCAGCATTTGTACTTGTAACTGACAAGCCAGGGACAAAACAAAGAT
+
ABBBBFFFFFFFGGGGGGGGGGGGHHHHHHHHHHHHFHHHHHHHHHHHHHFHHGHHHHHHHHHHHHHHHHHHHHHHHHHHFHHHHGHHHHFHHHGGEFFGFH?GHHHHGHHHHHHFHHHHHHHGA?EEGFHHHGHHHHHHHHGHHHH2GHHGHGHHHHHFHFFGHHHHHHGGGGGHGHGHHGHHHGGGHGHHHHHHHGFFHHHHHGHFHHHHHHHGHHHHHHHFHHHHHHHHHGFGGGGGGGGGGGGGGGF
@M05620:45:000000000-G6HP7:1:1101:3035:10399 1:N:0:152
AGATTACTGCAACAGTTCCCCCTGGACCTGGAAAAGTTTCTTGCCTGGCTTACAGAAGCTGAAACAACTGCCAATGTCCTACAGGATGCTACCCGTAAGGAAAGGCTCCTAGAAGACTCCAAGGGAGTAAAAGAGCTGATGCAACAATGGCAAGTAAGTCAGGCATTTCCGCTTTAGCACTCTTGTGGATCCAATTGAACAATTCTCAGCATTTGTACTTGTAACTGACAAGCCAGGGACAACACAAAGAT
+
AAAAAFFF3D@FGGGGGGGGGGGG0GHHHHHHHHHHHHHHHHHHHHHHHHHHHGBGHHHHHHHHHHHHHHHHHHHHHHHHHHHH0FGGHH2DGHGG/EBFHH000FGHGHHHHH1BGFHB1B1?/??EG1FHHEHHHH1FG1BGHHGHHFGHHGHGGHHHHFHHHHHHHHGGGGGHHHHHHHHHHHHGHHHHFGGHGD0GGCHHHHFDDGHHHHCGHHHHHH00CGFHHFFFHGG?EGGG.;.:EEGGFBC
@M05620:45:000000000-G6HP7:1:1101:15937:10400 1:N:0:152
AGATTACTGCAACAGTTCCCCCTGGACCTGGAAAAGTTTCTTGCCTGGCTTACAGAAGCTGAAACAACTGCCAATGTCCTACAGGATGCTACCCGTAAGGAAAGGCTCCTAGAAGACTCCAAGGGAGTAAAAGAGCTGATGAAACAATGGCAAGTAAGTCAGGCATTTCCGCTTTAGCACTCTTGTGGATCCAATTGAACAATTCTCAGCATTTGTACTTGTAACTGACAAGCCAGGGACAAAACAAAGAT
+
CCDCCFFFFFDFGGGGGGGGGGGGHHHHHHHHHHHHHHHHHHHHHHHHHHHHHHHHHHHHHHHHHHHHHHHHHHHHHHHHHHHHHHHHHHHHHHGGEFGGGHEGHHHHGHHHHHHHHHHHHHHGEFFEHFHHHGHHHHHHHHHHHHHHHHHHHGHHHHHHHHHHHHHHHHGGGGGHHHHHHHHHHHHGHHHHHHHHHHHHHHHHHHHHHHHHHHHHHHHHHHHHHHHHGHHHHGGGGGGGGGFGGGGGGGF
@M05620:45:000000000-G6HP7:1:1101:15919:10405 1:N:0:152
AGATTACTGCAACAGTTCCCCCTGGACCTGGAAAAGTTTCTTGCCTGGCTTACAGAAGCTGAAACAACTGCCAATGTCCTACGGGATGCTACCCGTAAGGAACGGCTCCTAGAAGACTCCAAGGGAGTAAAAGAGCTGATGAAACAATGGCAAGTAAGTCAGGCATTTCCGCTTTAGCACTCTTGTGGATCCAATTGAACAATTCTCAGCATTTGTACTTGTAACTGACAAGCCAGGGACAAAACAAAGAT
+
BBBBBFFFDFDFGGBGGGGGGGGCHHHHH4ECGHHHFHHHHHHHHHHHHHHFHHHHHHHHHHGHHFHHHHHHBHHHHHHHHHFFEEEFGHHHHHGGGEHHHH1?EEGGGHHGDGHHHHHHHFHGE?EEHDBGHGHHHHHHHHHHHHHHHHHGHGHHHHFDGHHGHHHHHHGGGGGHFHHHHHHHHDGGHHHHHCGGH=DCGHHHHHHHFFHHHHHHHFHGHGHGGGGBFGGGGGGGGGGGGGGGGGG?FGF
@M05620:45:000000000-G6HP7:1:1101:10801:10415 1:N:0:152
ATCTCTATCTCCTAAAAACCTGTTTAGATTTGGAGATAGACCTTCAGGTTTTTCATCATTTTCTGCATGAATTATACATTGACCACGTTCCAGCGTGGTCAGTTTGCAGCATTCTGTTATTTTGTTTGACAGAGTGTCTTGTTGAGAACATATGTAGGACATGATTTTTTCCTGCAACAGGGAAAATAAAGTATAAGTTTTAAAGATTTATTCTTTAATAAAGGATCTCAAAGCCAGCTTTAGAAAAAGGA
+
BCCCCFFFFFFFGGGGGGGGGGHHHHHHHHHHHHHHHHHHHHHHHHHHHHHGGHHHHHHHHHIHIHHHHHHHHHHHHHHHHHHHHHGHHHHHHHGFGGHHHHHHHHHHHHHHHHHHHHHHHHHHHHHHHHHHHHHHHHHHHHHHHHHHHHHHHHHHHHHHHHHHHHHHHGHHHHHHHHHHHGGHHHHHGHHHHHHGHHHHHHHHHHHHHHHHHHHHHHHHHHHHHHHHHHHHHHHHHGHHHHHHHHHHGGH
@M05620:45:000000000-G6HP7:1:1101:10822:10425 1:N:0:152
ATCTCTATCTCCTAAAAACCTGTTTAGATTTGGAGATAGACCTTCAGGTTTTTCATCATTTTCTGCATGAATTATACATTGACCACGTTCCAGCGTGGTCAGTTTGCAGCATTCTGTTATTTTGTTTGACAGAGTGTCTTGTTGAGAACATATGTAGGACATGATTTTTTCCTGCAACAGGGAAAATAAAGTATAAGTTTTAAAGATTTATTCTTTAATAAAGGATCTCAAAGCCAGCTTTAGAAAAAGGA
+
BBBBCFFFFFFFGGGGGFEGGGGHHHHHHHHHHGHHHHHHHHHHHHHHHHHGGHHHHHHHHHHHHHHHHHHHHHHHHHGHHHHHHGGFGHHHHHGEGGHHGHGHHHHGHHGHHHHHHHHHHHHHHHHHGHHHGHFGGHHHHHHHHHGGHHHHHHGGHHHHHHHHHGHGG/GGHFHHHHFHEGGFHHHHGFGGHHHHHGHHHHHGHHHHHGHHHHHHHHGFDGHHHHHHHGHHHGHHHGEHHFFFFHEFD.C
@M05620:45:000000000-G6HP7:1:1101:6631:10432 1:N:0:152
ATCTCTATCTCCTAAAAACCTGTTTAGATTTGGAGATAGACCTTCAGGTTTTTCATCATTTTCTGCATGAATTATACATTGACCACGTTCCAGCGTGGTCAGTTTGCAGCATTCTGTTATTTTGTTTGACAGAGTGTCTTGTTGAGAACATATGTAGGACATGATTTTTTCCTGCAACAGGGAAAATAAAGTATAAGTTTTAAAGATTTATTCTTTAATAAAGGATCTCAAAGCCAGCTTTAGAAAAAGGA
+
BCCCCFFFFFFFGGGGGGGGGGGHHHHHHHHHHHHHHHHHHHHHHHHHHHHGGHHHHGHHHHHHHHHGHHHHHGHGHHHHHHHHHHGHHHHHHHGFGGHHHHHHHHHHHHHHHHHHHHHHHHHHHHHHHHHHHHGHHHHHHHHHHHGGHHHHHHHGHHHHHHHHHHHHHGHHHHHHHHHHHGGGHHHGHFHHHHHHHFGHHGGHHHHHHHHHHHHHGGHHHFHHHHHHHFHGHHHHHGHHHGHGFHHGGGG
@M05620:45:000000000-G6HP7:1:1101:10791:10436 1:N:0:152
ATCTCTATCTCCTAAAAACCTGTTTAGATTTGGAGATAGACCTTCAGGTTTTTCATCATTTTCTGCATGAATTATACATTGACCACGTTCCAGCGTGGTCAGTTTGCAGCATTCTGTTATTTTGTTTGACAGAGTGTCTTGTTGAGAACATATGTAGGACATGATTTTTTCCTGCAACAGGGAAAATAAAGTATAAGTTTTAAAGATTTATTCTTTAATAAAGGATCTCAAAGCCAGCTTTAGAAAAAGGA
+
CCCDDFFFFFFFGGGGGGGGGGHHHHHHHHHHHFHHHHHHHHHHHHHHHHHGGHHHHIIHHHHHIHHHHHHHHHHHHHHHHHHHHHGHHHHHHHGGGGHHHHHHHHHHHHHHHHHHHHHHHHHHHHHHHHHHHHHHHHHHHHHHHHHHHHHHHHHHHHHHHHHHHHHHHGHHHHHHHHHHHGGHHHHHGHHHHHHHHHHHHHHHHHHHHGHHHHHHHHHHHHHHHHHHHHHHHHHHHGHHHHGHHHHHGGH
@M05620:45:000000000-G6HP7:1:1101:10808:10445 1:N:0:152
ATCTCTATCTCCTAAAAACCTGTTTAGATTTGGAGATAGACCTTCAGGTTTTTCATCATTTTCTGCATGAATTATACATTGACCACGTTCCAGCGTGGTCAGTTTGCAGCATTCTGTTATTTTGTTTGACAGAGTGTCTTGTTGAGAACATATGTAGGACATGATTTTTTCCTGCAACAGGGAAAATAAAGTATAAGTTTTAAAGATTTATTCTTTAATAAAGGATCTCAAAGCCAGCTTTAGAAAAAGGA
+
CDDDDFFFFFFFGGGGGGGGGGHHHHHHHHHHHGHHHHHHHHHHHHHHHHHGGHHHHHIIHIIIHHHHHGHHHHHHHHHHHHHHHHGHHHHHHHGGGGHHHHHHHHHFHHHHHHHHHHHHHHHHHHHHGHGHHHHHHHHHHHHHHHHHHHHHHHHHHHHHGHHHHHHHHGHHHHHHHHHHHGGHHHHHGHHHGGHHHHHHHHGHHHHHHHHHHHHHHHHHHHHHHHGHHGFHHGHHHGHHHHHHHFHHGGG
@M05620:45:000000000-G6HP7:1:1101:6643:10446 1:N:0:152
ATCTCTATCTCCTAAAAACCTGTTTAGATTTGGAGATAGACCTTCAGGTTTTTCATCATTTTCTGCATGAATTATACATTGACCACGTTCCAGCGTGGTCAGTTTGCAGCATTCTGTTATTTTGTTTGACAGAGTGTCTTGTTGAGAACATATGTAGGACATGATTTTTTCCTGCAACAGGGAAAATAAAGTATAAGTTTTAAAGATTTATTCTTTAATAAAGGATCTCAAAGCCAGCTTTAGAAAAAGGA
+
BBBCCFFFFFFFGGGGGGGGGFFGHHHHFHHHHGHHCGGHHHHHHGHHHHHFGHHHHGHGHHHHHHHHHEHHHHHHHHHHHHHGHHGGGHHHHHGFFGHHFHGGHHHHHHHHHHHHHHHHHHHHFHHHHHGHHHEFFHGHHHHHHHHHHHHGHHHHHHHHGHHHHHHHGGHHHHHFGHHHHFEHGHHHGHHHHGHHHGHHHHEHHHHHHHHHHHHHHHHGDHHHFHHHHGHHHHHHHGGHHGFFFFHHGGH
@M05620:45:000000000-G6HP7:1:1101:7206:10455 1:N:0:152
AGATTACTGCAACAGTTCCCCCTGGACCTGGAAAAGTTTCTTGCCTGGCTTACAGAAGCTGAAACAACTGCCAATGTCCTACAGGATGCTACCCGTAAGGAAAGGCTCCTAGAAGACTCCAAGGGAGTAAAAGAGCTGATGAAACAATGGCAAGTAAGTCAGGCATTTCCGCTTTAGCACTCTTGTGGATCCAATTGAACAATTCTCAGCATTTGTACTTGTAACTGACAAGCCAGGGACAAAACAAAGAT
+
ABBBBFFFFFFFGGGGGGGGGGGGHFGHHHHHHHHGHHHHHHHHHHHHGHHHHHGHFGHHHHHHHHHHHHHHHHHHHHHHHHHHHHHHHHHHGHGEEEHHFHGHHHGHGHGHFHHHHHHGHFHGGGGGHFHGHFHHHHHHH3GGHHHHHGHHHGHGHHFHHHGFHHHHHHGDEDFBDGHHHHHGF=GDHHHHHFGHHDGHBCDGFDGHHHGHGHHH0;GFFFHGHHHEHHHHGFGGEDGGGGGGGGGGGGB
@M05620:45:000000000-G6HP7:1:1101:19255:10464 1:N:0:152
CATCCTGACCCTGAAGTACCCCGGCTTGATTTCTGACATTAGATCGGAAGAGCACACGTCTGAACTCCAGTCACGCACTACAATCTCGTATGCCGTCTTCTGCTTGAAACAAAAAATTATTTTGTTTGACAGAGTGTCTTTTTGAGAACATATTTAGGACATTCTTTTTTCCTGCAACAGGTAAAATAACATCTAAGTTTTAAATATTTATTCTTTACTACATGATCTCAACGCCAGCTTTAGAAAAAGGA
+
AAAAAF11CCFBBGGGDGGGGGE0AAAAAHHHFFHHGHHFBDDGHGEB/A00BAFEGEHEG/FEF1F11FFD1FAG/EECFH1B11B0FCF0DGGEEGGHBG1GHH0BB1B/00</011>BF>20CFF1F1100>1@FFG2DG>//?1?CF1?1<1F11F0F11>FGFDCFHB=F/0<</.00<<=<0=00=0<:00:;CFGC00CGGH0CC;CHH00;;9/009;CFFF0/.9A.9CBFGG00CB/A9--
@M05620:45:000000000-G6HP7:1:1101:7236:10471 1:N:0:152
AGATTACTGCAACAGTTCCCCCTGGACCTGGAAAAGTTTCTTGCCTGGCTTACAGAAGCTGAAACAACTGCCAATGTCCTACAGGATGCTACCCGTAAGGAAAGGCTCCTAGAAGACTCCAAGGGAGTAAAAGAGCTGATGAAACAATGGCAAGTAAGTCAGGCATTACCGCTTTAGCACTCTTGTGGATCCAATTGAACAATTCTCAGCATTTGTACTTGTAACTGACAAGCCAGGGACAAAACAAAGAT
+
CCACCFFFFFFFGGGEGGGGGGGGHHHHHHHHHFHFFGHHHHHHHHHHHHHHHGHHHHGHHHHHHHHHHHHHHGHHHHHHHHHHHGHHHHFHHHGGGGHHHHHGHHGHGGHHHHHHHGHHHHHGGFGGHHHHHGHHHHGHHFFHHHHHHHHHHGHFHHHHHHGFHHH1?GFGGGGH1GGHHHHEHDFAGFHHHHHHHHHHHFBDGHHHHHHGHHHHHGHGHCGHHHGHHHHHEFGGGGGG?FFFGEFGFGF
@M05620:45:000000000-G6HP7:1:1101:19288:10473 1:N:0:152
TACCTGTACTGGGGAAGCATTTGAATATCCCCCCATGGTGATGGGGACGGAGAACTGCTCCATAAACACAGGCAACGTGCCTAACTTTCCCGGGAAGATGAAGTCAAAGAGCGACCACAGCTCTTCGGAGGTTATTTTGCATCGGTGAGCCAGACAGAATGATCCGATGAGGGGTGCGAAACTATTTGAGGAAAGGAAGCACCTTTTTATTAAATTTACCTTTTAGCAATCGCCATTCCTACCCTAAAGAT
+
DDDDDFFFFFFFGGGGGGGGGGHHHHHHHHHGGGGHHHGHHHHHHGGGGGGGGHHHHHHHHHHHHHHHHHHHGHHHGHHHHHHHHHHHHHHGGGGGGHHHHHHHHHHHHHHHGGGGGHHHHHHHHHHGGGGEHHHFHHHHGHHGGGGGHHHHHHGHHHHHHHHHHHGGGHHHGGAEGGDGGGGGGHHHGGGFGGGGGGFGGGFFFFFFFFFFFFFFFFFFFFFFFFFFFFFFEFFFFFFFFFFFFFFFFFF
@M05620:45:000000000-G6HP7:1:1101:7216:10480 1:N:0:152
AGATTACTGCAACAGTTCCCCCTGGACCTGGAAAAGTTTCTTGCCTGGCTTACAGAAGCTGAAACAACTGCCAATGTCCTACAGGATGCTACCCGTAAGGAAAGGCTCCTTGAAGACTCCAAGGGAGTAAAAGAGCTGATGAAACAATGGCAAGTAAGTCAGGCATTTCCGCTTTAGCACTCTTGTGGATCCAATTGAACAATTCTCAGCATTTGTACTTGTAACTGACAAGCCAGGGACAAAACAAAGAT
+
CCCCCFFFFFFFGGGGGGGGGGGGHHHHHHHHHHHHGHHHHHHHHHHHHHHHHHHHHHHHHHHHHHHHHHHHHHHHHHHHHHHHHHHHHHHHHHGGGGHHHHHHHHHHGHBGHHHHHHHHHHHGGEGFHHHHHGHHHHHHH?FGHHHHHHHHHGHHHHHHHHHFHHHHHHGGGGGHGHHHHHHHHGHGHHHHHHHHHHFHHHHHHHHGHHHHHHHHHGHHHHHFHHHFHHHHHGGGGGGG.CFGGGGGGGF
@M05620:45:000000000-G6HP7:1:1101:23229:10506 1:N:0:152
ATCTCTATCTCCTAAAACCTGTTTAGATTTGGAGATAGACCTTCAGGTTTTTCATCATTTTCTGCATGAATTATACATTGACCACGTTCCAGCGTGGTCAGTTTGCAGCATTCTGTTATTTTGTTTGACAGAGTGTCTCGTTGAGAACATATGTAGGACATGATTTTTTCCTGCAACAGGGAAAATAAAGTATAAGTTTTAAAGATTTATTCTTTAATAAAGGATCTCAAAGCCAGCTTTAGAAAAAGGAA
+
BBBCCFFFFFFFGGGGGGGGGGHHGHHHHHHHCHHHFHHHHHHHHHHHGHGGHHHHHHHHHFHHHHHHHHHHHHHHHHHHFHHHHGHHHHHHHGGGGGGHHHHHHHHHHHHHHHGHHHHHHHHHHHGEHHHGHHHHGH4GFGHGHEFGGHHFHGFHHHHGGHGHHHHHGGHHHHHHHHHHGGHHHHHHEGGHHFHHHHHHGHGHHHHHHHHHHHHEGHFFHHGHHHFHHHHHGHFHGHHHGHBGHHHGFGG
@M05620:45:000000000-G6HP7:1:1101:23246:10514 1:N:0:152
ATCTCTATCTCCTAAAACCTGTTTAGATTTGGAGATAGACCTTCAGGTTTTTCATCATTTTCTGCATGAATTATACATTGACCACGTTCCAGCGTGGTCAGTTTGCAGCATTCTGTTATTTTGTTTGACAGAGTGTCTTGTTGAGAACATATGTAGGACATGATTTTTTCCTGCAACAGGGAAAATAAAGTATAAGTTTTAAAGATTTATTCTTTAATAAAGGATCTCAAAGCCAGCTTTAGAAAAAGGAA
+
CDDDDFFFFFFFGGGGGGGGGGHHHHHHHHHHHHHHHHHHHHHHHHHHHHGGHHHHHHHHHIHHHHHHHHHHHHHHHHHHHHHHHGHHHHFHHGGGGHHHHHHHHHHHHHHHHHHHHHHHHHHHHHHHHHHHHHHHHHHHHHHHHHGHHHHHHHHHHHHHHHHHHHHHGHHHHHHHHHHHGGHHHHHHHHFHHHHHGHHHHHHHHHHHHHHHHHHHHGHHHHGHGHHGHHHHHHGHGHHHHHEHGHHGGHH
@M05620:45:000000000-G6HP7:1:1101:26733:10559 1:N:0:152
ATCTCTATCTCCTAAAAACCTGTTTAGATTTGGAGATAGACCTTCAGGTTTTTCATCATTTTCTGCATGAATTATACATTGACCACGTTCCAGCGTGGTCAGTTTGCAGCATTCTGTTATTTTGTTTGACAGAGTGTCTTGTTGAGAACATATGTAGGACATGATTTTTTCCTGCAACAGGGAAAATAAAGTATAAGTTTTAAAGATTTATTCTTTAATAAAGGATCTCAAAGCCAGCTTTAGAAAAAGGA
+
CCCDEFFFFFFFGGGGGGGGGGGHHHHHHHHHHHFHHHHHHHHHHHHHHHHGGHHHHHHHGHHHHHHHHHHHHHHGHHHHHHHHHHGHHHHHHHGGGGHHHHHHHHHHHHHHHHHHHHHHHHHHHHHHHHHHHHHHHHHHHHHHHHHHHHHHHHHHHHHHHHHHHHHHHGHHHHGHHHHHHGGHHHHHHHHHHHHHHHHHHHHHHHHHHHHHHHHHHHHHHGHHHHHHHGHHHHHHHGHHHHHFHGHHGGG
@M05620:45:000000000-G6HP7:1:1101:15557:10566 1:N:0:152
TACCTGTACTGGGGAAGCATTCCTACCCTAAAGATCGGAAGAGCACACGTCTGAACTCCAGTCACGCACTACAATCTCGTATGCCGTCTTCTGCTTGAAAAACAAAACCTCAAAGACTCCCCTTTATTCCCCGCGCTGATGCCACCATTTCAAGTAAGTCCGCCCTTTCCGCTTTCTCCCTCTTGTGTCTCCACTTACCCCCTTCTCATCATTTGTCCTTTTCACTTCCCATCCCTTGCCACAACACATAT
+
BBBBBFFFFFFFFGFEEGGGGGHHHHHHHHHHHHFGHFEGGFHHHHGHEHFGFHHHHGHGHHHHHGHEGGHHHHHHHHFGEEGGHCGE1FHDFHHHHHFFFH1?G00?/3B33?3BF3BF//BBB34?4322//<<>/BG1111?0/1111111@=1=111.-<<-/<<D.A<<C0000CCHFG;;:::;GG0C0G00/;.:B.;FGB0;09;009099;09;09;009/00;;.//./;/B..9;9.///
@M05620:45:000000000-G6HP7:1:1101:4361:10575 1:N:0:152
ATCTCTATCTCCTAAAAACCTGTTTAGATTTGGAGATAGACCTTCAGGTTTTTCATCATTTTCTGCATGAATTATACATTGACCACGTTCCAGCGTGGTCAGTTTGCAGCATTCTGTTATTTTGTTTGACAGAGTGTCTTGTTGAGAACATATGTAGGACATGATTTTTTCCTGCAACAGGGAAAATAAAGTATAAGTTTTAAAGATTTATTCTTTAATAAAGGATCTCAAAGCCAGCTTTAGAAAAAGGA
+
CCCCCFFFFFFFGGGGGGGGGGHHHHHHHHHHHCHHHHHHHHHHHHHHHHHGGHHHHHHHHHHHHHHHHHHHHHHHHHHHHFHHHHGHHHHHHHGFGGHHHHHHHHHHHHHHHHHHHHHHHHHHHHHHHHHHHHHHHHHHHHHHHHGHHHHHHHHHHHHHHHHHHHHHHGHHHHHHHHHHHGGHHHHHHGHHHHHHHFGHHHHHHHHHHHHHHHHHHHHHHGGHHHHHHHHHHHHHHGHHHHHHHHHHGGH
@M05620:45:000000000-G6HP7:1:1101:4350:10593 1:N:0:152
ATCTCTATCTCCTAAAAACCTGTTTAGATTTGGAGATAGACCTTCAGGTTTTTCATCATTTTCTGCATGAATTATACATTGACCACGTTCCAGCGTGGTCAGTTTGCAGCATTCTGTTATTTTGTTTGACAGAGTGTCTTGTTGAGAACATATGTAGGACATGATTTTTTCCTGCAACAGGGAAAATAAAGTATAAGTTTTAAAGATTTATTCTTTAATAAAGGATCTCAAAGCCAGCTTTAGAAAAAGGA
+
BBCCCFFFFFFFGGGGGGGGGGHHHGHHHHHHHHHHHHHHHHHHHHHHHHHGGHHHHHHIHIHIHHHHHHHHHHHHHHHHHGHHHHGHHHHHHHGGGGHHHHHHHHHHHHHHHHHHHHHHHHHHHHHHHHHHHHHHHHHHHHHHHHHHHHHHHHHHHHHHHHHHHHHHHGHHHHHHHHHHHGGHHHHHHHHGHHHHGGGHHHHHHHHHHHHHHHHHHFHHHHFHHHGHHHHHHHHHHGHHHHHHGGHHGGH
@M05620:45:000000000-G6HP7:1:1101:22450:10611 1:N:0:152
ATCTCTATCTCCTAAAACCTGTTTAGATTTGGAGATAGACCTTCAGGTTTTTCATCATTTTCTGCATGAATTATACATTGACCACGTTCCAGCGTGGTCAGTTTGCAGCATTCTGTTATTTTGTTTGACAGAGTGTCTTGTTGAGAACATATGTAGGACATGATTTTTTCCTGCAACAGGGAAAATAAAGTATAAGTTTTAAAGATTTATTCTTTAATAAAGGATCTCAAAGCCAGCTTTAGAAAAAGGAA
+
CDDDDFFFFFFFGGGGGGGGGGHHHHHHHHHHHHHHHHHHHHHHHHHHHHGGHHHHHHHHHHHHHIHHGHHHHHHHHHHHFGHHHGHHHHFHHGGGGHHHHHHHHHHHHHHHHHHHHHHHHHHHHHHHHHHHHHHHHHHHHHHHHHGHHHHHHHHHHHHHHHHHHHHHGHHHHHHHHHHHGGHHHHHHHHHGHHHHFHHHHHHHHHHHHHHHHHHHHGHGHHDHGHHHHGHHHHFHGHHHHHFHHHGGGHH
@M05620:45:000000000-G6HP7:1:1101:17467:10613 1:N:0:152
ATCTCTATCTCCTAAAAACCTGTTTAGATTTGGAGATAGACCTTCAGGTTTTTCATCATTTTCTGCATGAATTATACATTGACCACGTTCCAGCGTGGTCAGTTTGCAGCATTCTGTTATTTTGTTTGACAGAGTGTCTTGTTGAGAACATATGTAGGACATGATTTTTTCCTGCAACAGGGAAAATAAAGTATAAGTTTTAAAGATTTATTCTTTAATAAAGGATCTCAAAGCCAGCTTTAGAAAAAGGA
+
CDDDDFFFFFFFGGGGGGGGGGHHHHHHHHHHHHHHHHHHHHHHHHHHHHHGGHHHHHHHHHIHHHHHHHHHHHHHHHHHHHHHHHGHHHHHHHGGGGHHHHHHHHHHHHHHHHHHHHHHHHHHHHHHHGHHHHHHHHHHHHHHHHGHHHHHHHHHHHHHHHHHHHHHHGHHHHGHHHHHHGGHHHHHHHHHHHHHHGHHHHHHHHHHHHHHHHHHHHHHHGHHHHHHHHHHHHHHHGHHHHHFHHHHGGG
@M05620:45:000000000-G6HP7:1:1101:7691:10618 1:N:0:152
TACCTGTACTGGGGAAGCATTTGAATATCCCCCCATGGTGATGGGGACGGAGAACTGCTCCATAAACACAGGCAACGTGCCTAACTTTCCCGGGAAGATGAAGTCAAAGAGCGACCACAGCTCTTCGGAGGTTATTTTGCATCGGTGAGCCAGACAGGATGATCCGATGAGGGGTGCGAAACTATTTGAGGAAAGGAAGCACCTTTTTATTAAATTTACCTTTTAGCAATCGCCATTCCTACCCTAAAGAT
+
BBBBBFFFFFFFGGGGGGGGGGHHHHHGHHHGGGGHHHHHHHHHHGGGGGGGGHHHHHHHHHHHHHHHHHHHGEHHGHHHHHHHHHHHHHHGGGG?FGHHGGHHHHHHHHHHGGGGGHHHHHHHHHHGGGGEHHHHHHHHHHHGGEGGGHHHHHGHHGHHHHHHHHFGGFHGEFCBGGGGGGGGGGGGGGGFGGGGGGGGFFFFFFFFFFFFFFFFFFFFFFFFFFFFFFFFFFFFFFFFFFFFFFFFFFF
@M05620:45:000000000-G6HP7:1:1101:17481:10624 1:N:0:152
ATCTCTATCTCCTAAAAACCTGTTTAGATTTGGAGATAGACCTTCAGGTTTTTCATCATTTTCTGCATGAATTATACATTGACCACGTTCCAGCGTGGTCAGTTTGCAGCATTCTGTTATTTTGTTTGACAGAGTGTCTTGTTGAGAACATATGTAGGACATGATTTTTTCCAGCAACAGGGAAAATAAAGTATAAGTTTTAAAGATTTATTCTTTAATAAAGGATCTCAAAGCCAGCTTTAGAAAAAGGA
+
CDDDDFFFFFFFGGGGGGGGGGHHHHHHHHHHHHHHHHHHHHHHHHHHHHHGGHHHHIHHHHHHIHHHHHHHHHHHHHHHHHHHHHGHHHHHHHGGGGHHHHHHHHHHHHHHHHHHHHHHHHHHHHHHHHHHHHHHHHHHHHHHHHHHHHHHHHHHHHHHHHHHHHHHHGHH2FHHHHHHHGGHHHHHGHHHHHHHHHHHHHGHHHHHHHHHHHHHHHHHHHHHHHHHHHHHHHHHHGHHHHHHHHHHGGF
@M05620:45:000000000-G6HP7:1:1101:7675:10630 1:N:0:152
TACCTGTACTGGGGAAGCATTTGAATATCCCCCCATGGTGATGGGGACGGAGAACTGCTCCATAAACACAGGCAACGTGCCTAACTTTCCCGGGAAGATGAAGTCAAAGAGCGACCACAGCTCTTCGGAGGTTATTTTGCATCGGTGAGCCAGACAGGATGATCCGATGAGGGGTGCGAAACTATTTGAGGAAAGGAAGCACCTTTTTATTAAATTTACCTTTTAGCAATCGCCATTCCTACCCTAAAGAT
+
CCBCCFFFFFFFGGGGGGGGGGHHHHHHHHHGGGGHHHHHHHHHHGGGGGGGGHHHHHHHHHHGHHHHHHHHGHHHGHHHHHHHHHHHHHHGGGGEGGHHHHHHHHHHHHHHGGGGGHHHHHHHHHHGGGGCHHHHHHHHGHHGGEGGHHHHHHGHHGHHHHHHHHGGGHHFFGECFGGCGGGGGGGGGGGGGGGGGGGGGFFFFFFFFFFFFFFFFFFFFFFFFFFFFFFFFFFFFFFFFFFFFFFFFFF
@M05620:45:000000000-G6HP7:1:1101:17463:10636 1:N:0:152
ATCTCTATCTCCTAAAAACCTGTTTAGATTTGGAGATAGACCTTCAGGTTTTTCATCATTTTCTGCATGAATTATACATTGACCACGTTCCAGCGTGGTCAGTTTGCAGCATTCTGTTATTTTGTTTGACAGAGTGTCTTGTTGAGAACATATGTAGGACATGATTTTTTCCTGCAACAGGGAAAATAAAGTATAAGTTTTAAAGATTTATTCTTTAATAAAGGATCTCAAAGCCAGCTTTAGAAAAAGGA
+
CDCCDFFFFFFFGGGGGGGGGGGHHHHHHHHHHHHHHHHHHHHHHHHHHHHGGHHHHHHHIIIHHHHHHHHHHHHHHHHHHHHHHHGGHHHHHHGFGGHHHHHHHHHHHHHHHHHHHHHHHHHHHHHHHGGHHHGHHHHHHHHHHHHHHHHHHHHHHHHHHHHHHHHHHGHHHHHHHHHHHGGHHHHHHGHHHHHHHHHHHHGHHHHHHHHHHHHHHHHHHGHHHHHHHHHGHHHHHGGHHHHHGHHHGGG
@M05620:45:000000000-G6HP7:1:1101:15806:10654 1:N:0:152
CATCCTGACCCTGAAGTACCCCGGCTTGATTTCTGACATTAGATCGGAAGAGCACACGTCTGAACTCCAGTCACGCACTACAATCTCGTATGCCGTCTTCTGCTTGAAAAAAAAAAAAGATCATCTGGTTGGCTTTCTTTGTTTAAGCAACGAGACACCTGACAGACGCATTTTTTAACCCAGTCCTTCTTAGTCATTCATTATTTTTTAGCCGCCTTGCTTCTTCTCACAGACTCTCTACTCTCATGCCC
+
BBBBBFFFFFFFGGGGGGGGGGGGGEGEHGGHHHHHHHHHDGFHFHGFEECGHHHFHGHHHGHHHFHHHHHHHFGHGGGGHFEGFDGHGDHCHFFEEGGDHHHDGCFHFG0EE@G//<//1<11?FF111?<>GGGFFGH1G0<11D<0/<<CE../;EG///:0:.;@-CEFFGA.0;C...;CFG0;:000;;0BFF9F0//;;F/;.999;>DFF/;FFFFFFFF/;/9/AFFFFF/FFF/;9B/BFB
@M05620:45:000000000-G6HP7:1:1101:15807:10672 1:N:0:152
CATCCTGACCCTGAAGTACCCCGGCTTGATTTCTGACATTAGATCGGAAGAGCACACGTCTGAACTCCAGTCACGCACTACAATCTCGTATGCCGTCTTCTGCTTGAAAAAAAAAAAAATAACAGAATTTAAGCAAGCACTAAACCTTCGTCTTGTCTTGACCCTGTATCACAACGTCCACCTAAGCATCTGATGTACGTGTGTCACAGCATGCGTGGCTAAGAGTATCGCACACGCGACTGTCATGCTGG
+
BBCCCFFFFFFFGGGGGGGGGGGGGGGEHHHHHHHGHGHHHHHHHHGGGGGHHHHHHGGHHGGHHHGGHGHHHHGHGGGHHHHHHHHHFGGHHHGGGHGHHHHHHHFFHHHEECBB///0111110111111=1100>001110///0/./...000000000///:0000:00.-....0..////;0000000000.///:.00000.////.;.-;./99//:///...--.--;---.///;///9/
@M05620:45:000000000-G6HP7:1:1101:9148:10687 1:N:0:152
CATCCTGACCCTGAAGTACCCCGGCTTGATTTCTGACATTAGATCGGAAGAGCACACGTCTGAACTCCAGTCACGCACTACAATCTCGTATGCCGTCTTCTGCTTGAAAAAAAAAAAAAAACAAAAAAATAAACAAAAAAAAAATTAAAAAAAAGAAAGAAAAAAAAAAGTAAAAGATAAAAAAAGAAGACGAGGAAGTAAAAAAAAGCGCAACAAAAATGAAGGTAAGTAGAGGACTAGTAGAGGATATC
+
DDEEEFFFFFFFGGGGGFGGGGGGGGGGHHHHHHHHHHHHHHGHHHGGGGHHHHHHHGGHHGHHHHHHHHHHHHGHGGGHHHHHEHHHGGHHHHGGGHGHHHHHHHHHFHHGGGGFB<><>.>><0.<@.<<101....---<9:00111:--<<.</0/.//.----<.0:1111.0111<0-9.../0/.9---/.011110---...---<......01<10:110<1111/..</011111/./011
@M05620:45:000000000-G6HP7:1:1101:26670:10692 1:N:0:152
ATCTCTATCTCCTAAAAACCTGTTTAGATTTGGAGATAGACCTTCAGGTTTTTCATCATTTTCTGCATGAATTATACATTGACCACGTTCCAGCGTGGTCAGTTTGCAGCATTCTGTTATTTTGTTTGACAGAGTGTCTTGTTGAGAACATATGTAGGACATGATTTTTTCCTGCAACAGGGAAAATAAAGTATAAGTTTTAAAGATTTATTCTTTAATAAAGGATCTCAAAGCCAGCTTTAGAAAAAGGA
+
CDDCDFFFFFFFGGGGGGGGGGHHHHHHHHHHHHHHHHHHHHHHHHHHHHHGGHHHHHHHHHHHIHHHHHHHHHHHHHHHHHHHHHGHHHHHHHGGGGHHHHHHHHHHHHHHHHHHHHHHHHHHHHHHHHHHHHHHHHHHHHHHHHHHHHHHHHHHHHHHHHHHHHHHHGHHHHHHHHHHHGGHHHHHGHHHHHHHHHHHHHHHHHHHHHHHHHHHHHHHHHHHHHHHHHHHGHGHHGHHHHHGHHHHGGH
@M05620:45:000000000-G6HP7:1:1101:26646:10693 1:N:0:152
ATCTCTATCTCCTAAAAACCTGTTTAGATTTGGAGATAGACCTTCAGGTTTTTCATCATTTTCTGCATGAATTATACATTGACCACGTTCCAGCGTGGTCAGTTTGCAGCATTCTGTTATTTTGTTTGACAGAGTGTCTTGTTGAGAACATATGTAGGACATGATTTTTTCCTGCAACAGGGAAAATAAAGTATAAGTTTTAAAGATTTATTCTTTAATAAAGGATCTCAAAGCCAGCTTTAGAAAAAGGA
+
BCCCCFFFFFFFGGGGGGGGGGHHHHHHHHHHHGHHHGHHHHHHHHHHHHHGGHHHHHHHHHHIHHHHHHHHHHHGHHHHHGHHFHGHHHHHHHGFGGHHHHHHHHHFHHHHGHHHHHHHHHHHHHHHGHHHGHHHHHHHGGHHHHGFFGHHHHHHGHGHHHHHHHHHHGHGHHHHGHFHHGGHHHHHGHHHGHFHHGGHHHGGHHHHHFHHHHHHHHHGGFHHHHHGHFFGHHHGHGGHHHHFFHFHGGF
@M05620:45:000000000-G6HP7:1:1101:26785:10736 1:N:0:152
TACCTGTACTGGGGAAGCATTTGAATATCCCCCCATGGTGATGGGGACGGAGAACTGCTCCATAAACACAGGCAACGTGCCTAACTTTCCCGGGAAGATGAAGTCAAAGAGCGACCACAGCTCTTCGGAGGTTATTTTGCATCGGTGAGCCAGACAGAATGATCCGATGAGGGGTGCGAAACTATTTGAGGAAAGGAAGCACCTTTTTATTAAATTTACCTTTTAGCAATCGCCATTCCTACCCTAAAGAT
+
CCCCCFFFFFFFGGGGGGGGGGHHHHHHHHHGGGGHHHFGHHHHHGGGGGGGGHHHHHHHHHHHHHHHHHHHGHHHGHHHHHHHHHHHHHHGGGGGGHHHHHHHHHHHHHHHGGGGGHHHHHHHHHHGGGGGHHHHHHHHFHHGGGGGHHHHHHGHHHHHHHHHHHEGGHHHGGCEEGFGGGGGGGGGGGFCFFFFFFGGGGFFFFFFFFFFFFFFFFFFFFFFFFFFFFFFFFFEFFFFFFFFFFFFFFF
@M05620:45:000000000-G6HP7:1:1101:26778:10753 1:N:0:152
TACCTGTACTGGGGAAGCATTTGAATATCCCCCCATGGTGATGGGGACGGAGAACTGCTCCATAAACACAGGCAACGTGCCTAACTTTCCCGGGAAGATGAAGTCAAAGAGCGACCACAGCTCTTCGGAGGTTATTTTGCATCGGTGAGCCAGACAGAATGATCCGATGAGGGGTGCGAAACTATTTGAGGAAAGGAAGCACCTTTTTATTAAATTTACCTTTTAGCAATCGCCATTCCTACCCTAAAGAT
+
CCCCCFFFFFFFGGGGGGGGGGHHHHHHHHHGGGGHHHGGHHHHHGGGGGGGGHHHHHHHHHHHHHHHHHHHGHHHGHHGHHHHHHHHHHHGGGGGGHHHHHHHHHHHHHHHGGGGGHHHHHHGHHHGGGGEHHHHHHHHHHHGGDGGHGHHGHGHHHHFHHFHHHGGGHHHGGCFGGGGGCGGGGGGGGGCFFF.FFGGFGFFFFFFFFFFFFFFFFBFFFFFFFFFFFFFFFFFFFFFFFFFBFFFFFB
@M05620:45:000000000-G6HP7:1:1101:21047:10757 1:N:0:152
CATCCTGACCCTGAAGTACCCCGGCTTGATTTCTGACATTAGATCGGAAGAGCACACGTCTGAACTCCAGTCACGCACTACAATCTCGTATGCCGTCTTCTGCTTGAAAAAAAAAAAACAAAATAAAAAAGTGACTATAAAAAATACCTGAGATACAACACAAACGAAAATTATGGTACTCAGCCGACACACTATCAGAAACTCTGAATCACTAGACCAGTCAACCGCGCCCAGACAGAAACTCCGTCTTG
+
CCCDDFFFFFFFGGGGGFGGGGGGGGGGHHHHHHHHHHHHGHHHHHG2FEHHHGHHHGGHHGHHHHHHHHHHHGGHGGGHHHHHFHHHGGHHHHGGGHGHHHHHHHHGHGHGGGGC<>///?0111=11-.111111111111-.<0010//=111100...:......-100110<1111100/-9---/.//1111010/101111<110110010/.<0010.------....///00/100.....1
@M05620:45:000000000-G6HP7:1:1101:22845:10784 1:N:0:152
CATCCTGACCCTGAAGTACCCCGGCTTGATTTCTGACATTAGATCGGAAGAGCACACGTCTGAACTCCAGTCACGCACTACAATCCCGTATGCCGTCTTCTGCTTGAAAAAAAAAATTATTTTGTTTGACAGAGTGTCTTGTTGAGAACATATTTAGGACATGATTTTTTCCTGCAACAGGGAAAATACAGTATAAGTTTTAAAGATTTATTCTTTAATACAGGATCTCCACGCCAGCTTTAGAACAAGGA
+
A1>>AFF1FBF1AGGFAFGGEGEAAEEEFHHHGCHHFHHFB11FHGGA/E0B0ABAG?HEGCGAE1BBB1F11B>FE@ECGH1@10B>G/002FEF/CFHBG1GHH0F11F/////<@FFDBFG<<G01FBCGFG1FHHHFGGHBCGGHHHBG1=1FGDG/G0<GDGGDCHHHCG/0CGF..::GCCH0:0C0FGFFCBGGBBG0BFFFFFBFFGGGEGF0C0;;FFGB00/-;EF@ABFFF//;/99BE9
@M05620:45:000000000-G6HP7:1:1101:25089:10785 1:N:0:152
AGATTACTGCAACAGTTCCCCCTGGACCTGGAAAAGTTTCTTGCCTGGCTTACAGAAGCTGAAACAACTGCCAATGTCCTACAGGATGCTACCCGTAAGGAAAGGCTCCTAGAAGACTCCAAGGGAGTAAAAGAGCTGATGAAACAATGGCAAGTAAGTCAGGCATTTCCGCTTTAGCACTCTTGTGGATCCAATTGAACAATTCTCAGCATTTGTACTTGTAACTGACAAGCCAGGGACAAAACAAAGAT
+
AAABCFFFFFFFGGGGGGGGGGGGEGHHHHGHHHHHGHHHHHHHHHHHHHHHHHHHHHHHHHHHHHHHHHHHHHHHHHHHHHHHHHHHHHHHHHGGGGHHHHHHGHHHGHHHHGHHHHHHHHHGGHGFHHHHHGHHHHHHHHHHHHHHHHHGGGHHHHHGHHGHHHHHHHGGGGGHHHHHHHHHHGHGHHHHHHHHHHFHHHHHHHHGHHHHHGHGHFHHHFHHHHHGHHGHGGFGFGGGGGGGGGGGGGF
@M05620:45:000000000-G6HP7:1:1101:25097:10805 1:N:0:152
AGATTACTGCAACAGTTCCCCCTGGACCTGGAAAAGTTTCTTGCCTGGCTTACAGAAGCTGAAACAACTGCCAATGTCCTACAGGATGCTACCCGTAAGGAAAGGCTCCTAGAAGACTCCAAGGGAGTAAAAGAGCTGATGAAACAATGGCAAGTAAGTCAGGCATTTCCGCTTTAGCACTCTTGTGGATCCAATTGAACAATTCTCAGCATTTGTACTTGTAACTGACAAGCCAGGGACAAAACAAAGAT
+
BCBCCFFFFFFFGGGGGGGGGGGGHHHHHHHHHHHHHHHHHHHHHHHHHHHHHHHHHHHHHHHHHHHHHHHHHHHHHHHHHHHHHHHHHHHHHHGGGGHHHHHHHHHHGHHHHHHHHHHHHGHGGHGGHHHHHGHHHHHHHGHHHHHHHHHHHGHHHHHHHHGHHHHHHHGGGGGHHHHHHHHHHHHGHHHHHHHHHHHGHHHHHHHGHHHHHHHHHFGHHHHHHHHGHGHGHGGGGGGGGGGGGGGGGFF
@M05620:45:000000000-G6HP7:1:1101:18012:10876 1:N:0:152
TACCTGTACTGGGGAAGCATTTGAATATCCCCCCATGGTGATGGGGACGGAGAACTGCTCCATAAACACAGGCAACGTGCCTAACTTTCCCGGGAAGATGAAGTCAAAGAGCGACCACAGCTCTTCGGAGGTTATTTTGCATCGGTGAGCCAGACAGAATGATCCGATGAGGGGTGCGAAACTATTTGAGGAAAGGAAGCACCTTTTTATTAAATTTACCTTTTAGCAATCGCCATTCCTACCCTAAAGAT
+
CCCCCFFFFFFFGGGFGGGGGGHHHHHHHHBFGGGHHHGGHHHHHGGGGGGGGHHHHHHHHHHHHHHHHHHHGHHHGHHHHHHHHHHHHHHGGGGGGHHHHHHHHHHHHHHGGGGGGHHHHHHHHHHGGGGGHHHHHHHHHHHGGGGGHHHHHHGHHHHHHHHHHHGGGHHHGGEDGGFGGDGGGGGGGGGGGFFGGGGGGGFFFFFFFFFFFFFFFFFFFFFFFFFFFFFFFFFEFFFFFFFFFFFFFFF
@M05620:45:000000000-G6HP7:1:1101:17997:10895 1:N:0:152
TACCTGTACTGGGGAAGCATTTGAATATCCCCCCATGGTGATGGGGACGGAGAACTGCTCCATAAACACAGGCAACGTGCCTAACTTTCCCGGGAAGATGAAGTCAAAGAGCGACCACAGCTCTTCGGAGGTTATTTTGCATCGGTGAGCCAGACAGAATGATCCGATGAGGGGTGCGAAACTATTTGAGGAAAGGAAGCACCTTTTTATTAAATTTACCTTTTAGCAATCGCCATTCCTACCCTAAAGAT
+
@ABBBFFFFFFFGGGGGGGGGGHHHGHHHHHGGGEHHHGGHHHHHGGGGGGGGHHHHHHHHHHHHHHHHHHHGHHHGHHHHHHHHHHHHHHGGGGGGHHHHHHHHHHHHHHGGGGGGHHHHHHHHHHGDDFCGHHHHHHHHHHGGDGGHGHHHHGHHHHHHHHGHHEGGHHHGGFGGGDGGFGGGGGGEGGBFFFGGFFGFFFFFFFFFFFFFFFFFFFFFFFFFFFFFBFEEFFAFFFFFFFFFFFFFFF
@M05620:45:000000000-G6HP7:1:1101:10020:10941 1:N:0:152
AGATCGGAAGAGCACACGTCTGAACTCCAGTCACGCACTACAATCTCGTATGCCGTCTTCTGCTTGAAAAAAAAAAAAAAGGATATGAGACCGTATGCCGTCTACCGCAGGAAAAAAAAACAAAAAAGAATATTGATAAATGCATGTGATATGAAATAGGGTGTAGAGGAATGAAACAGACGATCAGTGACATGAGGGCGCATATGTACTAGAAAAGACGTGTACATGATGGGGTTCTAGACAGGAGTAAC
+
ABCCCCCCCCFFGFGGGGGGGGHHHHHGHGHHHHGHGGGHHHHH3GGGGGHHHHGGGFGHHHHHHHEHHHHGGGF@>>/<//B?3B4432B?/?/0222//<0/?2//////?0FFGC-<.....;-...00;00000000000;9;000;0900000009/.-0000/./9;/////::.--...///////////..-9-;.///////9/////./...//////////...;.//:////...////
@M05620:45:000000000-G6HP7:1:1101:17891:10943 1:N:0:152
ATCTCTATCTCCTAAAAACCTGTTTAGATTTGGAGATAGACCTTCAGGTTTTTCATCATTTTCTGCATGAATTATACATTGACCACGTTCCAGCGTGGTCAGTTTGCAGCATTCTGTTATTTTGTTTGACAGAGTGTCTTGTTGAGAACATATGTAGGACATGATTTTTTCCTGCAACAGGGAAAATAAAGTATAAGTTTTAAAGATTTATTCTTTAATAAAGGATCTCAAAGCCAGCTTTAGAAAAAGGA
+
CDDDDFFFFFFFGGGGGGGGGGHHHHHHHHHHHHHHHHHHHHHHHHHHHHHGGHHHHHHHHIHIHHHHHHHHHHHHHHHHHHHHHHGHHHHHHHGGGGHHHHHHHHHHHHHHHHHHHHHHHHHHHHHHHHHHHHHHHHHHHHHHHHHHHHHGHHHHHHHHHHHHHHHHHGHHHHHHHHHHHGGHHHHHHHHHHHHHHHHHHHHHHHHHHHHHHHHHHHHHHHHHHHHHHHHHHHHHHGHHHHGBGGHGGGC
@M05620:45:000000000-G6HP7:1:1101:17883:10960 1:N:0:152
ATCTCTATCTCCTAAAAACCTGTTTAGATTTGGAGATAGACCTTCAGGTTTTTCATCATTTTCTGCATGAATTATACATTGACCACGTTCCAGCGTGGTCAGTTTGCAGCATTCTGTTATTTTGTTTGACAGAGTGTCTTGTTGAGAACATATGTAGGACATGATTTTTTCCTGCAACAGGGAAAATAAAGTATAAGTTTTAAAGATTTATTCTTTAATAAAGGATCTCAAAGCCAGCTTTAGAAAAAGGA
+
BCCCCFFFFFFFGGGGGGGGGGHHHHHHHHHHHGHHHHHGHHHHHHHHHHHGGHHHHHHIHHHHHHHHHHHHHHHFHGHHHFHHHHGHHHHHHHGFGGHHHHHHHHHHHHHHHHHHHHHHHHHHHHHHHGHHHHGHHHHHHHHHHHHGHHHHHHHHHHHHHHHHHHHHHGHHHHHHHHGHHGGGHHHGFGHHHHGHHGHHHHGHHHHHHHHHHHHHHGHHHHHHGHHHHGGHHFHHHGHHHHHHGCGHGGC
@M05620:45:000000000-G6HP7:1:1101:25960:10965 1:N:0:152
AGATTACTGCAACAGTTCCCCCTGGACCTGGAAAAGTTTCTTGCCTGGCTTACAGAAGCTGAAACAACTGCCAATGTCCTACAGGATGCTACCCGTAAGGAAAGGCTCCTAGAAGACTCCAAGGGAGTAAAAGAGCTGATGAAACAATGGCAAGTAAGTCAGGCATTTCCGCTTTAGCACTCTTGTGGATCCAATTGAACAATTCTCAGCATTTGTACTTGTAACTAACAAGCCAGGGACAAAACAAAGAT
+
ABBBBFFF5DBFGGFFGGGGGGGGHHHHHHHHHHHHGHHHHHHHHHHHHHHHHHHHHHHHHHHHHHHHHHHHHHHHHHHHHHHHHHHHHHHHHHGGEGHHHHHHHHHHGHHHHHHHHHHHHGHGGHGGHHHHHGHHHHHHH3FGHHHHHHHHHGHHHHHHHHGHHHHHHHGGGGGHHHGHHHHHHGHGHHHHGHHHHGFHHHHHHHHHHHHHHHHHHHHHHHHGHHFHHHHHGGFGEGGGGGGGGGGGGGF
@M05620:45:000000000-G6HP7:1:1101:13871:10967 1:N:0:152
ATCTCTATCTCCTAAAAACCTGTTTAGATTTGGAGATAGACCTTCAGGTTTTTCATCATTTTCTGCATGAATTATACATTGACCACGTTCCAGCGTGGTCAGTTTGCAGCATTCTGTTATTTTGTTTGACAGAGTGTCTTGTTGAGAACATATGTAGGACATGATTTTTTCCTGCAACAGGGAAAATAAAGTATAAGTTTTAAAGATTTATTCTTTAATAAAGGATCTCAAAGCCAGCTTTAGAAAAAGGA
+
CCCCCFFFFFFFGGGGGGGGGGHHHHHHHHHHHGHHHGHHHHHHHHHHHHHGGHHHHHHHHHHHHHHHHHHHHHHFHGHHHHHHHHGHHHHHHHGGGGHHHHHHHHHHHHHHHHHHHHHHHHHHHHHHFHHHHHHHHHHHHHHHHHHHHHHHHHHHHHHHHHHHHHHHHGHHHHHHHHHHHGGHHHHHHHHHHHHHHGHHHHHHHHHHHHHHHHHHHHHHHHHHHHHHHHHHHGHHHGHHHHHHHGHHGGH
@M05620:45:000000000-G6HP7:1:1101:28312:10976 1:N:0:152
TACCTGTACTGGGGAAGCATTTGAATATCCCCCCATGGTGATGGGGACGGAGAACTGCTCCATAAACACAGGCAACGTGCCTAACTTTCCCGGGAAGATGAAGTCAAAGAGCGACCACAGCTCTTCGGAGGTTATTTTGCATCGGTGAGCCAGACAGAATGATCCGATGAGGGGTGCGAAACTATTTGAGGAAAGGAAGCACCTTTTTATTAAATTTACCTTTTAGCAATCGCCATTCCTACCCTAAAGAT
+
CCCCCFFFFFFFGGGGGGGGGGHHHHHHHHHGGGGHHHGHHHHHHGGGGGGGGHHHHHHHHHHHHHHHHHHHGHHHGHHHHHHHHHHHHHHGGGGGGHHHHHHHHHHHHHHHGGGGGHHHHHHHHHHGFGGGHHHHHHHHFGHGGFFFHHHHHHGHHHHHHHGHHHDGGHHGEG;CEGDGGGGGGGGGGFG;FFCAF;FGGGFFFFFFFFFFFFFFFFFFFFFFFFFFFFFFFF?;BFFFBFFFFFFFFFF
@M05620:45:000000000-G6HP7:1:1101:15910:10976 1:N:0:152
TACCTGTACTGGGGAAGCATTTGAATATCCCCCCATGGTGATGGGGACGGAGAACTGCTCCATAAACACAGGCAACGTGCCTAACTTTCCCGGGAAGATGAAGTCAAAGAGCGACCACAGCTCTTCGGAGGTTATTTTGCATCGGTGAGCCAGACAGAATGATCCGATGAGGGGTGCGAAACTATTTGAGGAAAGGAAGCACCTTTTTATTAAATTTACCTTTTAGCAATCGCCATTCCTACCCTAAAGAT
+
CCCCCFFFFFFFGGGGGGGGGGHHHHHHHHHGGGGHHHFGGHHHHGGGGGGGGHHHHHHHHHHHHHHHHHHHGHHHGHHHHHHHHHHHHHHGGGGGGGHHHHHHHHHHHHHHGGGGGHHHHHHHHHHGAFGEHHHHHHHHGHHGGEGGHHHHHHGHHHHHHHHHHHGGGHHHGGCDGGGGGGGGGGGGGGG:FFGGGGGGGGFFFFFFFFFFFFFFFFFFFFFFFFFFFFFFFFFEFFFFFFFFFFFFFFF
@M05620:45:000000000-G6HP7:1:1101:25943:10977 1:N:0:152
AGATTACTGCAACAGTTCCCCCTGGACCTGGAAAAGTTTCTTGCCTGGCTTACAGAAGCTGAAACAACTGCCAATGTCCTACAGGATGCTACCCGTAAGGAAAGGCTCCTAGAAGACTCCAAGGGAGTAAAAGAGCTGATGAAACAATGGCAAGTAAGTCAGGCATTTCCGCTTTAGCACTCTTGTGGATCCAATTGAACAATTCTCAGCATTTGTACTTGTAACTAACAAGCCAGGGACAAAACAAAGAT
+
AAAAAFFF3D@FGG1FGGGGGGGFAHHHHHHHHHHHHHHHHHHHHHHHHHHHHHHHHHHHHHHHHHHHHHHHHHHHHHHHHHHHHGHHHHGHHHGGGGHHHHGHFHGHGHHHHHHHHHHHHGHGGHEGHHHHHGHHHHHHHFHHHHHHGHHHHGHHHHHHHHHHHHHHHHGGGGGHGHGHHHHHHGHGHHHHHHHHHHGGHHHHHHHHHHGHHHHHHFHHHHGCHG0CHHHHGGGGGGGGEFFFGFGEFGG
@M05620:45:000000000-G6HP7:1:1101:17096:11038 1:N:0:152
ATCTCTATCTCCTAAAAACCTGTTTAGATTTGGAGATAGACCTTCAGGTTTTTCATCATTTTCTGCATGAATTATACATTGACCACGTTCCAGCGTGGTCAGTTTGCAGCATTCTGTTATTTTGTTTGACAGAGTGTCTTGTTGAGAACATATGTAGGACATGATTTTTTCCTGCAACAGGGAAAATAAAGTATAAGTTTTAAAGATTTATTCTTTAATAAAGGATCTCAAAGCCAGCTTTAGAAAAAGGA
+
CCCCCFFFFFFFGGGGGGGGGGHHHHHHHHHHHHHHHHHHHHHHHHHHHHHGGHHHHHHHHHHHHHHHHHHHHHHHHHHHHHHHHHGHHHHHHHGGGGHHHHHHHHGHHHHHHHHHHHGHHHHHHHHHHHHHHHHHHHHHHHHHHHHHHHHHHHHHHHHHHHHHHHHHHGHHHHHHHHHHHGGHHHGHHHHHHHHHHHHHHHHHHHGHHHHHHHHHHHHHHHHHHHHHHHHHHGHHHGHHHFHHHHHHGGH
@M05620:45:000000000-G6HP7:1:1101:21158:11042 1:N:0:152
CATCCTGACCCTGAAGTACCCCGGCTTGATTTCTGACATTAGATCGGAAGAGCACACGTCTGAACTCCAGTCACGCACTACAATCTCGTATGCCGTCTTCTGCTTGAAAAAAAAAAAAAAAACTCTTTGATTCTTTCTTTATGTTTTCCCCTAGCCTCCCTTACTACACCTGTTTTACCTCTTACCTGCTTATTCCTTTCTTCCTTTTTATCCGTCTTGCTTCTTCTCCCATACTCTCGCCCTTCCCTCCC
+
CCCCCFFFFFFFGGGGGGGGGGGGGGGGHHHHHHHHHHHHGHHHHHGDGGHHHHHHHGHHHGHHHHHHFHHHHHGHGGGHHHHHHHHHGGHHHHGGGHGHHHHHHHFH3BG/EBG@<>//--.11111000=000<00<=00==00<=0://./0/0/../00;:0;99;//;00/0;0000000C00.000;9;00009000000:0:.0:;....90;09F000:;0/9B/;9000..;:-////0/9.
@M05620:45:000000000-G6HP7:1:1101:23499:11054 1:N:0:152
ATCTCTATCTCCTAAAAACCTGTTTAGATTTGGAGATAGACCTTCAGGTTTTTCATCATTTTCTGCATGAATTATACATTGACCACGTTCCAGCGTGGTCAGTTTGCAGCATTCTGTTATTTTGTTTGACAGAGTGTCTTGTTGAGAACATATGTAGGACATGATTTTTTCCTGCAACAGGGAAAATAAAGTATAAGTTTTAAAGATTTATTCTTTAATAAAGGATCTCAAAGCCAGCTTTAGAAAAAGGA
+
BBBBBFFFFFFFGGDFFGGGGGHHGFHGHHHHHHHHHGHGHHHHHHHHHHHGGHHHHHHHHHHHHHHHHGHHHHHHHHHHHHGHHHGHHHHHHHGFGGHHHHHHHHHHHHHHHHHHHHHHHHHHHHHHGHHHGHHHHHHHHHHHGHHFHHHHHHHHHHHHHHHHHHHHHGHHHHHHFHHGHGGHGCFFBBGHHHHHHHGHHHHHHHHHHHHHHHHHHHGGDHHGHHHHHHHHGHHHHGHHHHFGGHHHGGH
@M05620:45:000000000-G6HP7:1:1101:5346:11059 1:N:0:152
ATCTCTACTCCTAAAAACCTGTTTAGATTTGGAGATAGACCTTCAGGTTTTTCATCATTTTCTGCATGAATTATACATTGACCACGTTCCAGCGTGGTCAGTTTGCAGCATTCTGTTATTTTGTTTGACAGAGTGTCTTGTTGAGAACATATGTAGGACATGATTTTTTCCTGCAACAGGGAAAATAAAGTATAAGTTTTAAAGATTTATTCTTTAATAAAGGATCTCAAAGCCAGCTTTAGAAAAAGGAA
+
BBCCCFFFFFFFGGGGGGGGGGHH5GBGGHFHGGGHHHHHHHHHHHHHGHGGHHHHFGHHHHHHHHHHGFHHHHHHHHHHFHHHHGHHHHHHHGGGGHHHHHHHHHHHHHHHHHFHHHHHHHHHHHHHHGHHHHHHHHHHHHHHHHHHHHHFHHGGHHHGGH2FHHHHGHHHHHHFHGGHGGFFBFFFGGGGFFFGGHHH1<=GGHHHGHHHHHHHDD<=DDGHHHHHHHHHHHHHGHHHEGGCCHHFGFF
@M05620:45:000000000-G6HP7:1:1101:3534:11074 1:N:0:152
ATCTCTATCTCCTAAAAACCTGTTTAGATTTGGAGATAGACCTTCAGGTTTTTCATCATTTTCTGCATGAATTATACATTGACCACGTTCCAGCGTGGTCAGTTTGCAGCATTCTGTTATTTTGTTTGACAGAGTGTCTTGTTGAGAACATATGTAGGACATGATTTTTTCCTGCAACAGGGAAAATAAAGTATAAGTTTTAAAGATTTATTCTTTAATAAAGGATCTCAAAGCCAGCTTTAGAAAAAGGA
+
ABBCCFFFFFFFGGGGGGGGGGGHHHHHHHHHHGHHHHHGHHHHHHHHHHHGGHHHHHHHHHIGHHGHHHHHHGHHHHHHHGHHGHGGHHHHHHGFGGHHHHHHHHHGHHGHHHHHHHHHHHHHGHHHHHGHGHGHHHHHHHHHGHGHHGHHHHHHHHHHHHHHHHHHHGHHHHHHHHHHHGGGHHHHGGHHFHHGH=HHHGHGHGHHHGHHHHHHHEHHHEHHHHHHHFFFHGGFGFHHHHHGGHFFGGF
@M05620:45:000000000-G6HP7:1:1101:3552:11075 1:N:0:152
ATCTCTATCTCCTAAAAACCTGTTTAGATTTGGAGATAGACCTTCAGGTTTTTCATCATTTTCTGCATGAATTATACATTGACCACGTTCCAGCGTGGTCAGTTTGCAGCATTCTGTTATTTTGTTTGACAGAGTGTCTTGTTGAGAACATATGTAGGACATGATTTTTTCCTGCAACAGGGAAAATAAAGTATAAGTTTTAAAGATTTATTCTTTAATAAAGGATCTCAAAGCCAGCTTTAGAAAAAGGA
+
?AAABFFFFFFFGGGGGGGGGGHHHHHHHHHHHHHHHHHFHHHHHHHHHHHGGHHHHHHHHHIGHHHHHGHHHGHHHHHHHGHHHHGHHHHHHHGFGGHHHHHHHHHHHHHHHHHHHHHHHHHHHHHHGHHHHHGHHHHHHHHHHHHHHEHEHHHHHHHHH2GGHHHHHGHHHHHH2GHHHGEHHFGFHHGGHHGFHGHHHHGGG>GHHHHHHHHHHFHHHHHHGHHHHHHFHHHHGFHHHHHFHGG:EDF
@M05620:45:000000000-G6HP7:1:1101:19940:11075 1:N:0:152
TACCTGTACTGGGGAAGCATTTGAATATCCCCCCATGGTGATGGGGACGGAGAACTGCTCCATAAACACAGGCAACGTGCCTAACTTTCCCGGGAAGATGAAGTCAAAGAGCGACCACAGCTCTTCGGAGGTTATTTTGCATCGGTGAGCCAGACAGAATGATCCGATGAGGGGTGCGAAACTATTTGAGGAAAGGAAGCACCTTTTTATTAAATTTACCTTTTAGCAATCGCCATTCCTACCCTAAAGAT
+
DDDDDFFFFFFFGGGGGGGGGGHHHHHHHHHGGGGHHHHHHHHHHGGGGGGGGHHHHHHHHHHHHHHHHHHHGHHHGHHHHHHHHHHHHHHGGGGGGHHHHHHHHHHHHHHHGGGGGHHHHHHHHHHGGGGEHGHHHHHHHHHGGFGGHHHHHHGHHHHHHHHHHHFGGHHHGGEEGGGGGGGGGHHHGGGFFGGGGFGGGGFFFFFFFHFFFFFFFFFFFFFFFFFFFFFFFFFFFFFFFFFFFFFFFFF
@M05620:45:000000000-G6HP7:1:1101:26974:11075 1:N:0:152
TACCTGTACTGGGGAAGCATTTGAATATCCCCCCATGGTGATGGGGACGGAGAACTGCTCCATAAACACAGGCAACGTGCCTAACTTTCCCGGGAAGATGAAGTCAAAGAGCGACCACAGCTCTTCGGAGGTTATTTTGCATCGGTGAGCCAGACAGAATGATCCGATGAGGGGTGCGAAACTATTTGAGGAAAGGAAGCACCTTTTTATTAAATTTACCTTTTAGCAATCGCCATTCCTACCCTAAAGAT
+
CCCCDFFFFFFFGGGGGGGGGGHHHHHHHHHGGGGHHHGHHHHHHGGGGGGGGHHHHHHHHHHHHHHHHGHHGHHHGHHHHHHHHHHHHHHGGGGCGHHHHHHHHHHHHHHGGGGGGHHHHHHHHHHGGGGFH1FHHHHHHHHGGGGGEFHHHHGHHHHHHHHHHHGGGHHHGGEFGGDDGGGFGGGGGGGCFFGGF/CFFGFFFFFFFFFF0FFFFFFFFFFFFFFFFFFFFFFBFFFFFFFFFFFFFFF
@M05620:45:000000000-G6HP7:1:1101:15340:11093 1:N:0:152
CATCCTGACCCTGAAGTACCCCCGGCTTGATTTCTGACATTAGATCGGAAGCGCACACGTCTGAACTCCAGTCACGCACTACAATCTCGTATGCCGTCTTCTGCTTGACAAAAAAAAAACCAAAACAGATTGTTAATATAACGCAATACCTCTATCATCCATAGTACAATACTCCAAATCTTCTCTATACTTAGGTACGCAGATGATGAGGCAAAGATCAACGGAGACAAGTTCTGGCGCCATCTGAGGCA
+
CCCCCFFFFFFFGGGGGGGGGGGG?EGGEFHHHHHHHHHHHHHHHHHGAFG1AEGGGHGHHHGGHHHHHGHHHHHFHGGG3FGHHHHHHG1FGHHGGGHGHHHGHHHG3BG2FFD<C<////=//0/001111111111111>---.00000000000000000000:0000000000::000900000000000000...--0000000/....//0090/.-9.-.//.0000000-.-..00009...
@M05620:45:000000000-G6HP7:1:1101:3548:11097 1:N:0:152
ATCTCTATCTCCTAAAAACCTGTTTAGATTTGGAGATAGACCTTCAGGTTTTTCATCATTTTCTGCATGAATTATACATTGACCACGTTCCAGCGTGGTCAGTTTGCAGCATTCTGTTATTTTGTTTGACAGAGTGTCTTGTTGAGAACATATGTAGGACATGATTTTTTCCTGCAACAGGGAAAATAAAGTATAAGTTTTAAAGATTTATTCTTTAATAAAGGATCTCAAAGCCAGCTTTAGAAAAAGGA
+
ABABCFFFFFFFGGGGGGGGGGFHHGHHHHHHGHHHHHHGHHHHGHHHHHHGGHHHGFHHIHHHHHHHHHHHHGHGGHHHHHHHHHGHHHHGHHGGGGHHHHHHHHHGHHFHHHHHHHHHHHHGHHHGHGBGHHHHHHHHHHHHHGHHEHHHHHHHHHGHHHHHHHHHHGHHHHGHGGFHFA/?/0FGHHHHHHHHHGHHFFHHHHHHHFHHHHHHGBHHGBGBGHHH0GHFHHFHHGGHHHHGGHGFGGH
@M05620:45:000000000-G6HP7:1:1101:16666:11142 1:N:0:152
ATCTCTATCTCCTAAAAACCTGTTTAGATTTGGAGATAGACCTTCAGGTTTTTCATCATTTTCTGCATGAATTATACATTGACCACGTTCCAGCGTGGTCAGTTTGCAGCATTCTGTTATTTTGTTTGACAGAGTGTCTTGTTGAGAACATATGTAGGACATGATTTTTTCCTGCAACAGGGAAAATAAAGTATAAGTTTTAAAGATTTATTCTTTAATAAAGGATCTCAAAGCCAGCTTTAGAAAAAGGA
+
CCCDDFFFFFFFGGGGGGGGGGHHHHHHHHHHHHHHHHHHHHHHHHHHHHHGGHHHHHHHHHHIHHHHHHHHHHHHHHHHHHHHHHGHHHHHHHGGGGHHHHHHHHHHHHHHHHHHHHHHHHHHHHHHHHHHHHHHHHHHHHHHHHHHHHHHHHHHHHHHHHHHHHHHHGHHHHHHHHHHHGGHHHHHHHHHHHHHHGHHHHHHHHHHHHHHHHHHHHHHHHHHHHHHHHHHHHHHHGHHHHHFHHHHGGH
@M05620:45:000000000-G6HP7:1:1101:11809:11148 1:N:0:152
ATCTCTATCTCCTAAAAACCTGTTTAGATTTGGAGATAGACCTTCAGGTTTTTCATCATTTTCTGCATGAATTATACATTGACCACGTTCCAGCGTGGTCAGTTTGCAGCATTCTGTTATTTTGTTTGACAGAGTGTCTTGTTGAGAACATATGTAGGACATGATTTTTTCCTGCAACAGGGAAAATAAAGTATAAGTTTTAAAGATTTATTCTTTAATAAAGGATCTCAAAGCCAGCTTTAGAAAAAGGA
+
CDDDDFFFFFFFGGGGGGGGGGHHHHHHHHHHHHHHHHHHHHHHHHHHHHHGGHHHHIHHHHHIIHHHHHHHHHHHHHHHHHHHHHGHHHHHHHGGGGHHHHHHHHHHHHHHHHHHHHHHHHHHHHHHHHHHHHHHHHHHHHHHHHHHHHHHHHHHHHHHHHHHHHHHHGHHHHHHHHHHHGGHHHHHHHHHHHHHHGHHHHHHHHHHHHHHHHHHHHHHHHHHHHHHHHHHHHHHHGHHHHHHHHHHGGF
@M05620:45:000000000-G6HP7:1:1101:22019:11151 1:N:0:152
ATCTCTATCTCCTAAAAACCTGTTTAGATTTGGAGATAGACCTTCAGGTTTTTCATCATTTTCTGCATGAATTATACATTGACCACGTTCCAGCGTGGTCAGTTTGCAGCATTCTGTTATTTTGTTTGACAGAGTGTCTTGTTGAGAACATATGTAGGACATGATTTTTTCCTGCAACAGGGAAAATAAAGTATAAGTTTTAAAGATTTATTCTTTAATAAAGGATCTCAAAGCCAGCTTTAGAAAAAGGA
+
DDDDDFFFFFFFGGGGGGGGGGHHHHHHHHHHHHHHHHHHHHHHHHHHHHHGGHHHHHIHIHHHHHHHHHHHHHHHHHHHHHHHHHGHHHHHHHGGGGHHHHHHHHHHHHHHHHHHHHHHHHHHHHHHHHHHHHHHHHHHHHHHHHHHHHHHHHHHHHHHHHHHHHHHHGHHHHHHHHHHHGGHHHGHHHHHHHHHHHHHHHHHHHHHHHHHHHHHHHHHHHHHHHHHHHHHHFHHHGHHHHHGHHHHGGH
@M05620:45:000000000-G6HP7:1:1101:16667:11165 1:N:0:152
ATCTCTATCTCCTAAAAACCTGTTTAGATTTGGAGATAGACCTTCAGGTTTTTCATCATTTTCTGCATGAATTATACATTGACCACGTTCCAGCGTGGTCAGTTTGCAGCATTCTGTTATTTTGTTTGACAGAGTGTCTTGTTGAGAACATATGTAGGACATGATTTTTTCCTGCAACAGGGAAAATAAAGTATAAGTTTTAAAGATTTATTCTTTAATAAAGGATCTCAAAGCCAGCTTTAGAAAAAGGA
+
CCCCCFFFFFFFGGGGGGGGGGHHHHHHHHHHHHHHHHHHHHHHHHHHHHHGGHHHHHHHHHHHHHHHHHHHHHHHHHHHHHHHHHGHHHHHHHGGGGHHHHHHHHHHHHHHHHHHHHHHHHHHHHHHHHHHHHHHHHHHHHHHHHHHHHHHHHHHHHHHHHHHHHHHHGHHHHHHHHHHHGGHHHHHHHHHHHHHHGHHHHHHHGHHHHHHHHHHHHHHHHHHGHHHHHHHHHHHHGHHHHHHHHHGGGH
@M05620:45:000000000-G6HP7:1:1101:22013:11173 1:N:0:152
ATCTCTATCTCCTAAAAACCTGTTTAGATTTGGAGATAGACCTTCAGGTTTTTCATCATTTTCTGCATGAATTATACATTGACCACGTTCCAGCGTGGTCAGTTTGCAGCATTCTGTTATTTTGTTTGACAGAGTGTCTTGTTGAGAACATATGTAGGACATGATTTTTTCCTGCAACAGGGAAAATAAAGTATAAGTTTTAAAGATTTATTCTTTAATAAAGGATCTCAAAGCCAGCTTTAGAAAAAGGA
+
BCCCCFFFFFFFGGGGGGGGGGHHHHHHHHHHHGHHHHHHHHHHHHHHHHHGGHHHHHHHHIHHIHGHHHHHHHHHHHHHHHHHHGGHHHHHHHGGGGHHHHHHGHHGHHHHHHHHHHHHHHHHHHHHGHHHHHHHHHHHHHHHHHGHGHHHHHHHHHHHHHHHHHHHHGHHHHHHHHHHHGGHHHHHGHHGHHHHHGHHHHHHHHHHHHHHHGHHHHHHGHHHHHHHHGGGHEGHHGHHHHHHHGHHGGH
@M05620:45:000000000-G6HP7:1:1101:24037:11217 1:N:0:152
AGATTACTGCAACAGTTCCCCCTGGACCTGGAAAAGTTTCTTGCCTGGCTTACAGAAGCTGAAACAACTGCCAATGTCCTACAGGATGCTACCCGTAAGGAAAGGCTCCTAGAAGACTCCAAGGGAGTAAAAGAGCTGATGAAACAATGGCAAGTAAGTCAGGCATTTCCGCTTTAGCACTCTTGTGGATCCAATTGAACAATTCTCAGCATTTGTACTTGTAACTGACAAGCCAGGGACAAAACAAAGAT
+
BBBBBFFFFFFFGGGGGGGGGGGGHHHHHHHHHHHHGHHHHHHHHHHHHHHHHHHHHHHHHHHHHHHHHHHHHHHHHHHHHHHHHHHHHHHHHHGGGGHHHHHHHHHHGHHHHHHHHHHHHHHGGGGFHHHHHGHHHHHHHFHHHHHHHHHHHGHHHHHHHHGHHHHHHHGGGGGHGHHHHHHHHGHGHHHHHHHHHHFHHHHHHHHHHHGHHHHHHHHHHGHGHHHEHHGHGGGGGGGGGGFFGGGGGGF
@M05620:45:000000000-G6HP7:1:1101:13418:11248 1:N:0:152
ATCTCTATCTCCTAAAAACCTGTTTAGATTTGGAGATAGACCTTCAGGTTTTTCATCATTTTCTGCATGAATTATACATTGACCACGTTCCAGCGTGGTCAGTTTGCAGCATTCTGTTATTTTGTTTGACAGAGTGTCTTGTTGAGAACATATGTAGGACATGATTTTTTCCTGCAACAGGGAAAATAAAGTATAAGTTTTAAAGATTTATTCTTTAATAAAGGATCTCAAAGCCAGCTTTAGAAAAAGGA
+
CCCCCFFFFFFFGGGGGGGGGGHHHHHHHHHHHHHHHHHHHHHHHHHHHHHGGHHHHHHIHHHHHHHHHHHHHHHHHHHHHHHGGHGHHHGHHHGGGGHHHHHHHHGHHHHHHHHHHHHHHHHHGHHHGHHHHHHHHHHHHHHHHHGHHHHHHHHHHHHHHHHHHHHHHGHHHHGHHHHHHGGHHHGHHFHHHHHHHHHHHHHHHHHHHHHHHHHHHHHHFHGHHHHHHHHGHHEHHGHHHHHHHHGHGGH
@M05620:45:000000000-G6HP7:1:1101:3314:11273 1:N:0:152
TACCTGTACTGGGGAAGCATTTGAATATCCCCCCATGGTGATGGGGACGGAGAACTGCTCCATAAACACAGGCAACGTGCCTAACTTTCCCGGGAAGATGAAGTCAAAGAGCGACCACAGCTCTTCGGAGGTTATTTTGCATCGGTGAGCCAGACAGAATGATCCGATGAGGGGTGCGAAACTATTTGAGGAAAGGAAGCACCTTTTTATTAAATTTACCTTTTAGCAATCGCCATTCCTACCCTAAAGAT
+
BBBBBFFFFFFFGEFGGGGGGGHHHHHHHHHGGGGHHHGHHHHHHGGGGGGGGHHHHHHHHHHHHHHHHHHHGHHHGHHHHHHHHHHHHHHGGGEGGHHHHHHHHHHHHHHHGGGGGHHHHHHHHHHGGGGEHHHHHHHHGHHGGGGGGFHHHHGHHHHHHHHHHHGGGHHHGGEDGGGGGGGGGGGGGGGFGGGGFFGGGGFFFFFFFFFFFFFFFFFFFFFFFFFFFFFFFFDFFFFFFFAFFFFFFFF
@M05620:45:000000000-G6HP7:1:1101:18109:11276 1:N:0:152
AGATTACTGCAACAGTTCCCCCTGGACCTGGAAAAGTTTCTTGCCTGGCTTACAGAAGCTGAAACAACTGCCAATGTCCTACAGGATACTACCCGTAAGGAAAGGCTCCTAGAAGACTCCAAGGGAGTAAAAGAGCTGATGAAACAATGGCAAGTAAGTCAGGCATTTCCGCTTTAGCACTCTTGTGGATCCAATTGAACAATTCTCAGCATTTGTACTTGTAACTGACAAGCCAGGGACAAAACAAAGAT
+
AAABCFFFFFFFGGFBGGGGGGGGHHHHHHHHHHHHGHHHHHHHHHHHHHHHHHHHHHHHHHHHHHHHHHHHHHHHHHHHHHHHHGHHHHHHHHGGCGHHHHHHHHHHGHHHHHHHHHHHHHHGGHGGHHHHHGHHHHHHHHHHHHHHHHHHHGHHHHHHHHGHHHHHHHGGGGGHHHHHHHHHHHHGHHHHHHHHHGHGGGHHHHHHHHHHHHHHHHHHHHHHHHHHHHHHHGFGEGGGGGGGGGGGGGF
@M05620:45:000000000-G6HP7:1:1101:19450:11280 1:N:0:152
CATCCTGACCCTGAAGTACCCCGGCTTGATTTCTGACATTAGATCGGAAGAGCACACGTCTGAACTCCAGTCACGCACTACAATCTCGTATGCCGTCTTCTGCTTGAAAAAAAAAAAAATAATTATATCCAAATTTACTTATTAATCACCTATGTAGTACCTAGTAGTGGTCGGCACCTGTTCAAAAACATTCTATGTTTAAAATATTTCTTCGGTAATCCCTGCTCTCACATCCATCTTATGAATCCGGA
+
CCDDCFFFFFFFGGGGGGGGGGGGGGGGHHHHHHHHHHHHHHHHHHGGGGHHHHHHHGHHHGHHHHHHHHHHHHGHGGGHHHHHFFHHGGHHHHGGGHGHHHHHHHHH3FG@EFGB///0==?111111?111111111>11>11=11>/000<0<00=000=0<00=/.0:---;-://00090;0...0090B00;000;00;0000999C.....00:BB0.9;;B00:9;B00;0000000000.-.
@M05620:45:000000000-G6HP7:1:1101:25454:11295 1:N:0:152
CATCCTGACCCTGAAGTACCCCGGCTTGATTTCTGACATTAGATCGGAAGAGCACACGTCTGAACTCCAGTCACGCACTACCATCTCGTATGCCGTCTTCTGCTTGAAGAAAAACCCAGTGCTGCTGACCGAGGCCCCCCTGAACCCCAAGGCCAACAGAGAGAAGATGACTCAGGTGAGGCTCGGCCGACGCCCGTGCTCCTCCCGTCCTTTCCCCAGTCATTTTCTGCCCGGCTTGATTTCTGACATTA
+
AAAAAFFFFFFFGGGGGGGGGG?00E0F01FF22A2DAF2F11A1///ABG0AFHHAFFAAAGD1FGCAF211D>GGG/10012B110?BB021//>0F2D>G11B0B11B00B//<?FF1BFHHHBGHHCCCCCGGGGGG<GHHHGGGGGEHHHGGGHHHGCGHGHFHHHHGHHHHBGGHFEFAGGG@GGG@@@?;9AEFFFFFFAEABB/BFFFFB:/;FFBFFFF9/FFB@;-@@9BFFFB;:BFFF/
@M05620:45:000000000-G6HP7:1:1101:3312:11295 1:N:0:152
TACCTGTACTGGGGAAGCATTTGAATATCCCCCCATGGTGATGGGGACGGAGAACTGCTCCATAAACACAGGCAACGTGCCTAACTTTCCCGGGAAGATGAAGTCAAAGAGCGACCACAGCTCTTCGGAGGTTATTTTGCATCGGTGAGCCAGACAGAATGATCCGATGAGGGGTGCGAAACTATTTGAGGAAAGGAAGCACCTTTTTATTAAATTTACCTTTTAGCAATCGCCATTCCTACCCTAAAGAT
+
BABBBFFFFFFFGGFFFGGGGGHHHHHHHHHGGGGHHHHHHHHHHGGGGGGGGHGHHHHHHHHHHHHHHEHHGHHGGHHHHHHHHHHHHHHGGGCFDHHHHHHHHHHHHHGHFFGGFHFHHHHHHHHGGGGGHHHHHHHHHHHG?EEFFGHHHHGHHHHHHHHHHHDGGGHGGGFDGGDDDGGBFFGGEEFFFGFGBFGGGGFFFFFFFFFFFFFFFFFFFFFFF/FFFFFFEFFFFFFFFFFFFF.BBBF
@M05620:45:000000000-G6HP7:1:1101:26372:11298 1:N:0:152
TACCTGTACTGGGGAAGCATTTGAATATCCCCCCATGGTGATGGGGACGGAGAACTGCTCCATAAACACAGGCAACGTGCCTAACTTTCCCGGGAAGATGAAGTCAAAGAGCGACCACAGCTCTTCGGAGGTTATTTTGCATCGGTGAGCCAGACAGAATGATCCGATGAGGGGTGCGAAACTATTTGAGGAAAGGAAGCACCTTTTTATTAAATTTACCTTTTAGCAATCGCCATTCCTACCCTAAAGAT
+
CCCCCFFFFFFFGGGGGGGGGGHHHHHHHHHGGGGHHHHHHHHHHGGGGGGGGHHHHHHHHHHHHHHHHHHHGHHHGHHHHHHHHHHHHHHGGGGGGHHHHHHHHHHHHHHHGGGGGHHHHHHHHHHGGGGEHHHHHHHGHHHGGGGGHGHHHHGHHHGHHHHHHHGGGHHHGGEEGGCBGGGGGGGGGGGFGGGGFFGGGGFFFFFFFFFFFFFFFFFFFFFFFFFFFFFFFFFFFFFFFFFFFFFFFFF
@M05620:45:000000000-G6HP7:1:1101:10846:11311 1:N:0:152
TACCTGTACTGGGGAAGCATTTGAATATCCCCCCATGGTGATGGGGACGGAGAACTGCTCCATAAACACAGGCAACGTGCCTAACTTTCCCGGGAAGATGAAGTCAAAGAGCGACCACAGCTCTTCGGAGGTTATTTTGCATCGGTGAGCCAGACAGAATGATCCGATGAGGGGTGCGAAACTATTTGAGGAAAGGAAGCACCTTTTTATTAAATTTACCTTTAGGCATTCGCCATTCTAACCCAAAGAAT
+
BABBBFFFFFFFGGGGGGGGGGHHHHHHHHHGGGGHHHHHHHHHHGGGGGGGGHHHHHHHHHHHHHHHHHHHGHHHGHHHHHHHHHHHHHHGGGGGGGHHHHHHHHHHHHHHGGGGGHHHHHHHHHHGGGGGHHHHHHHHEHHGGGGE><FGHHGHHHGHHHHHHH?GGHHHGGADGGGGGDFFFGGGGGGFGGGGF9CEFGEFFFFFFFFFFFFFFFFFFFF////9////;..;/;//9BA..;A//./
@M05620:45:000000000-G6HP7:1:1101:20184:11315 1:N:0:152
ATCTCTATCTCCTAAAAACCTGTTTAGATTTGGAGATAGACCTTCAGGTTTTTCATCATTTTCTGCATGAATTATACATTGACCACGTTCCAGCGTGGTCAGTTTGCAGCATTCTGTTATTTTGTTTGACAGAGTGTCTTGTTGAGAACATATGTAGGACATGATTTTTTCCTGCAACAGGGAAAATAAAGTATAAGTTTTAAAGATTTATTCTTTAATAAAGGATCTCAAAGCCAGCTTTAGAAAAAGGA
+
CDCCCFFFFFFFGGGGGGGGGGHHHHHHHHHHHHHHHHHHHHHHHHHHHHHGGHHHHHHHHHHHHHHHHHHHHHHHHHHHHHHHHHGHHHHHHHGGGGHHHHHHHHHHHHHHHHHHHHHHHHHHHHHHHHHHHHGHHHHHHHHHHHHHHHHHHHHHHHHHHHHHHHHHHGHHHHHHHHHHHGGHHHHHGHHHHHHHHGHHHHHHHHHHHHHHHHHHHHHHHHHHHHHHHGHHHHGHHGHHHHHHHHHHGGG
@M05620:45:000000000-G6HP7:1:1101:25600:11315 1:N:0:152
TACCTGTACTGGGGAAGCATTTGAATATCCCCCCATGGTGATGGGGACGGAGAACTGCTCCATAAACACAGGCAACGTGCCTAACTTTCCCGGGAAGATGAAGTCAAAGAGCGACCACAGCTCTTCGGAGGTTATTTTGCATCGGTGAGCCAGACAGAATGATCCGATGAGGGGTGCGAAACTATTTGAGGAAAGGAAGCACCTTTTTATTAAATTTACCTTTTAGCAATCGCCATTCCTACCCTAAAGAT
+
CCCCCFFFFFFFGGGGGGGGGGHHHHHHHHHGGGGHHHHHHHHHHGGGGGGGGHHHHHHHHHHHHHHHHHHHGHHHGHHHHHHHHHHHHHHGGGGGGHHHHFHHHHHHHHHHGGGGGHHHHHHHHHHGGGGGHHHHHHHHHHHGGGGGGHHHHHGHHHGHHHHHHHGGGHHHGGECFGGGGGGFGGGGGGGFGGGGGGGGGGFFFFFFFFFFFFFFFFFFFFFFFFFFFFFFFFFEFFFFFFFFFFFFFFF
@M05620:45:000000000-G6HP7:1:1101:20203:11318 1:N:0:152
ATCTCTATCTCCTAAAAACCTGTTTAGATTTGGAGATAGACCTTCAGGTTTTTCATCATTTTCTGCATGAATTATACATTGACCACGTTCCAGCGTGGTCAGTTTGCAGCATTCTGTTATTTTGTTTGACAGAGTGTCTTGTTGAGAACATATGTAGGACATGATTTTTTCCTGCAACAGGGAAAATAAAGTATAAGTTTTAAAGATTTATTCTTTAATAAAGGATCTCAAAGCCAGCTTTAGAAAAAGGA
+
BABBBFFFFFFFGGGGGGGGGGHHHHHGHHHHCCFFGFHDGHHHHHHHHHHGGHHHHGHHGHHHFHFHHHHHHHHHHHHHHHHHGHGGHHHHHGGGGGHGGHGHHHHHHHHHHHGHHHHHHHHHHHHHGHHHHHHHHHHHHHHHHHHHHHHHHHHHHHHHGHHHHHHHHGHHHHGHHHHHHGFHHHHHEHHHHHHHHGHHHHHGHHHHHHHHHHHHHHHHHHHHHHHHHHGHGHHHHGHHHHHHHGHHGGG
@M05620:45:000000000-G6HP7:1:1101:10862:11319 1:N:0:152
TACCTGTACTGGGGAAGCATTTGAATATCCCCCCATGGTGATGGGGACGGAGAACTGCTCCATAAACACAGGCAACGTGCCTAACTTTCCCGGGAAGATGAAGTCAAAGAGCGACCACAGCTCTTCGGAGGTTATTTTGCATCGGTGAGCCAGACAGAATGATCCGATGAGGGGTGCGAAACTATTTGAGGAAAGGAAGCACCTTTTTATTAAATTTACCTTTTAGCAATCGCCATTCCTACCCTAAAGAT
+
CCCCCFFFFFFFGGGGGGGGGGHHHHHHHHHGGGGHHHHHHHHHHGGGGGGGGHHHHHHHHHHHHHHHHHHHGHHHGHHHHHHHHHHHHHHGGGGGGHHHHHGGHHHHHHHHGGGGGHHHHHHHHHHGGGGEHDFGHHHHEHHGGGGF><>CGHGGHHHHHGHHHHFGGHHHGGEDGGDGGGGGGGGGGGGFGFGGF9FEBCEFFFFFFFFFFFFFFFFFFFFFFFFFFFFFFFDFFFFFBFAFFFFFFFF
@M05620:45:000000000-G6HP7:1:1101:10851:11333 1:N:0:152
TACCTGTACTGGGGAAGCATTTGAATATCCCCCCATGGTGATGGGGACGGAGAACTGCTCCATAAACACAGGCAACGTGCCTAACTTTCCCGGGAAGATGAAGTCAAAGAGCGACCACAGCTCTTCGGAGGTTATTTTGCATCGGTGAGCCAGACAGAATGATCCGATGAGGGGTGCGAAACTATTTGAGGAAAGGAAGCACCTTTTTATTAAATTTACCTTTTAGCAATCGCCATTCCTACCCTAAAGAT
+
CCCCCFFFFFFFGGGGGGGGGGHHHHHHHHHGGGGHHHGHHHHHHGGGGGGGGHHHHHHHHHHHHHHHHHHHGHHHGHHHHHHHHHHHHHHGGGGGDHHHHHGHHHHHHHHHGGGGGHHHHHHHHHHGGGGEHGHHHHHHFHHGGEGE>>FGGHFHHHGHHHHHHHGGGEHHGGEDGGDGGGGGGGGGGGGBFGGGF9FFFGFFFFFFFFFFFFFFFFFFFFFFFFFFFFFFFFFFFFFFFFAFFFBFFFF
@M05620:45:000000000-G6HP7:1:1101:25603:11335 1:N:0:152
TACCTGTACTGGGGAAGCATTTGAATATCCCCCCATGGTGATGGGGACGGAGAACTGCTCCATAAACACAGGCAACGTGCCTAACTTTCCCGGGAAGATGAAGTCAAAGAGCGACCACAGCTCTTCGGAGGTTATTTTGCATCGGTGAGCCAGACAGAATGATCCGATGAGGGGTGCGAAACTATTTGAGGAAAGGAAGCACCTTTTTATTAAATTTACCTTTTAGCAATCGCCATTCCTACCCTAAAGAT
+
DDDDDFFFFFFFGGGGGGGGGGHHHHHHHHHGGGGHHHHHHHHHHGGGGGGGGHHHHHHHHHHHHHHHHHHHGHHHGHHHHHHHHHHHHHHGGGGGGHHHHHHHHHHHHHHHGGGGGHHHHHHHHHHGGGGEHHHHHHHHHHHGGGGGHGHHHHGHHHHHHHHHHHEGGHHHGGEEGGDGGGGGGGGGGGGFFGGGGBFGGGFFFFFFFFHFFFFFFFFFFFFFFFFFFFFFFFFEFFFFFFFFFFFFFFF
@M05620:45:000000000-G6HP7:1:1101:27782:11347 1:N:0:152
ATCTCTATCTCTAAAAACCTGTTTAGATTTGGAGATAGACCTTCAGGTTTTTCATCATTTTCTGCATGAATTATACATTGACCACGTTCCAGCGTGGTCAGTTTGCAGCATTCTGTTATTTTGTTTGACAGAGTGTCTTGTTGAGAACATATGTAGGACATGATTTTTTCCTGCAACAGGGAAAATAAAGTATAAGTTTTAAAGATTTATTCTTTAATAAAGGATCTCAAAGCCAGCTTTAGAAAAAGGAA
+
BBBBBFFFFFFFGFGGGGGGGFHH5GHHHHGHHFFHFHHHHHHHHHHHHHGGHHHHGHHHHHHHHHHHHHHHHHHHHHHHHHHHHGHHHH5GFGFGGHHHHHHHFHHHHHHHHHHHHHHHHH4GGHHGHHHHHGHHHHHHHHHGHHEHFEGHGHHHHHHHHHHHHHHHGHFGDFHGHGHHGGHFFHGHGFFGHHHHHHHHHFHHFHHHHHHHHHHFFHFHHHHGFHHHHGHHGHHEEHHHGH0:CGFGGFH
@M05620:45:000000000-G6HP7:1:1101:27806:11348 1:N:0:152
ATCTCTATCTCTAAAAACCTGTTTAGATTTGGAGATAGACCTTCAGGTTTTTCATCATTTTCTGCATGAATTATACATTGACCACGTTCCAGCGTGGTCAGTTTGCAGCATTCTGTTATTTTGTTTGACAGAGTGTCTTGTTGAGAACATATGTAGGACATGATTTTTTCCTGCAACAGGGAAAATAAAGTATAAGTTTTAAAGATTTATTCTTTAATAAAGGATCTCAAAGCCAGCTTTAGAAAAAGGAA
+
BCCCCFFFFFFFGGGGGGGGGGHHAG4GHHHHGBFHHHHHHHHHHHHHHHGGHHHHHGHHHHHHHHGHGGHHDHHHHHHHHHHHHGHHHH5FHGGGGHHGHHHHHHHHHHHHHHHHHHHHHHFHHHHHH4FGHHHHHHHHHHHHHHHHHHHHHHHHHHHHHHHHHHHHGHHHHHGHHHHHGGHHHHHHHHGHHDFGGHHH1FHHGHHHFHHHHHHHFDG=DGDFHGHGHHHHHHGHGHHH:C0;<GCCDCG
@M05620:45:000000000-G6HP7:1:1101:15588:11350 1:N:0:152
AGATTACTGCAACAGTTCCCCCTGGACCTGGAAAAGTTTCTTGCCTGGCTTCCAGAAGCTGAAACAACTGCCAATGTCCTCCAGGATGCTCCCCGTCAGGAACGGCTCCTAGAAGACTCCCAGGGAGTAAAAGAGCTGATGCAACAATGGCAAGTAAGTCAGGCATTTCCGCTTTAGCACTCTTGTGGATCCAATTGAACAATTCTCAGCATTTGTACTTGTAACTGACAAGCCAGGGACAAAACAAAGAT
+
AAAAAFFFBF@FGGFGGGGGGGGG0FHHHHHHFHHHGHHHHHHHHHHHHHH0GHBGHHHHHHHHHHHHHHHHBGHHHHHH1FHHFHHEGH1FFGGG/EAGHH0?EEEGGHHHFHGBGHHG/01?/<EEH1GHHFHHHHDGH1GHHHHHHFGHHGHHHHHHHHGHHHHHHHGGGGGHHHHHHHHHHHHGHHHHHFHHHHHHHHHHHHHHHHHHHCGHHCGHCH0CHGFFGGGGGGG.EGGGGGGGGGGGGFG
@M05620:45:000000000-G6HP7:1:1101:9176:11356 1:N:0:152
ATCTCTATCTCCTAAAAACCTGTTTAGATTTGGAGATAGACCTTCAGGTTTTTCATCATTTTCTGCATGAATTATACATTGACCACGTTCCAGCGTGGTCAGTTTGCAGCATTCTGTTATTTTGTTTGACAGAGTGTCTTGTTGAGAACATATGTAGGACATGATTTTTTCCTGCAACAGGGAAAATAAAGTATAAGTTTTAAAGATTTATTCTTTAATAAAGGATCTCAAAGCCAGCTTTAGAAAAAGGA
+
BCCCCFFFFFFFGGFGGGGGGGHHHHHHHHHHHHHHHHHHHHHHHHHHHHHGGHHHHHHHGHHHHHHHHHHHHHHHHHHHHHHHHHGHHHHHHHGGGGHHHHHHHHHHHHHHHHHHHHHHHHHHHHHHHHHHHHHHHHHHHHHHHHHHHHHHHHHHHHHHHHHHHHHHHGHHHHHHHHHHHGGHHHHHGHHHHHHHHHHHHHHHHHHHHHHHHHHHHHHHHHHHHHHHHHHHHHHHHGHHHHHGHHHHGGH
@M05620:45:000000000-G6HP7:1:1101:27794:11366 1:N:0:152
ATCTCTATCTCTAAAAACCTGTTTAGATTTGGAGATAGACCTTCAGGTTTTTCATCATTTTCTGCATGAATTATACATTGACCACGTTCCAGCGTGGTCAGTTTGCAGCATTCTGTTATTTTGTTTGACAGAGTGTCTTGTTGAGAACATATGTAGGACATGATTTTTTCCTGCAACAGGGAAAATAAAGTATAAGTTTTAAAGATTTATTCTTTAATAAAGGATCTCAAAGCCAGCTTTAGAAAAAGGAA
+
CDDDDFFFFFFFGGGGGGGGGGHHDGHHHHFHFFGHHHHHHHHHHHHHHHGGHHHHHIHIHHHIHIHHHHHHHHHHHHHHHHHHHGHHHH5GHGGGGHHHHHHHHHHHHHHHHHFHHHHHHHFHHHHHHFHHHHHHHHHHHHHHHHGHHHHHHHHHHHHHHHHHHHHHGHHHHHHHHHHHGGHHHHHHGHHHHHHHHHHHDGHHGHHHHHHHHHHHFGHHHGGFHHHHHHGHHHHHGHHHGHFGHHHGGHH
@M05620:45:000000000-G6HP7:1:1101:21590:11382 1:N:0:152
TACCTGTACTGGGGAAGCATTTGAATATCCCCCCATGGTGATGGGGACGGAGAACTGCTCCATAAACACAGGCAACGTGCCTAACTTTCCCGGGAAGATGAAGTCAAAGAGCGACCACAGCTCTTCGGAGGTTATTTTGCATCGATGAGCCAGACAGAATGATCCGATGAGGGGTGCGAAACTATTTGAGGAAAGGAAGCACCTTTTTATTAAATTTACCTTTTAGCAATCGCCATTCCTACCCTAAAGAT
+
CCCCCFFFFFFFGGGGGGGGGGHHHHHHHHHGGGGHHHHHHHHHHGGGGGGGGHHHHHHHHHHHHHHHHHHHGHHHGHHHHHHHHHHHHHHGGGGGGHHHHHHHHHHHHHHHGGGGGHHHHHHHHHHGFGGGHHHHHHHHHHHGHHHHHHHHHHGHHHHHHHHHHHGGGHHHGGEEGGFGGFGCGGGGGGGFGGGGGGGGGGGGGFFFFFFFFFFFFFFFFFFFFFFFFFFFFFFFFFFFFFFFFFFFFFF
@M05620:45:000000000-G6HP7:1:1101:16473:11387 1:N:0:152
CATCCTGACCCTGAAGTACCCCCGGCTTGATTTCTGACATTAGATCGGAAGAGCACACGTCTGAACTCCAGTCACGCACTACAATCTCGTATGCCGTCTTCTGCTTGAAAAAAAAAAATTTCTTCTTCCCTCCTCCCCCCTTCCCCCCCCTCCCCCCCCCCCTCCTCTTACTCCCCTTCTGCCCTCCCCCCTCCCCTTCTCCTCCCTTCCTTTCCCCCTTCCTTTTCTTCCCTTCTTTCTTTCCTCCCTTC
+
CCCCCFFFFFFFGGGGGGGGGGGCFGGGEHHHHHGHHHFGHFGHHHFGEFGAGHFHFHGHHFEFHGDEGHFFGGH1GEEGEGEH4BDFHCF3BFGGEEHGGD4FEHHHCGHHEGC///0?<111?F?1<F10/<<<<E.-A.//<<.C@A-.;.:;9------;./:///;BF/9./.://9/9/..;.:9-..:././B/9/F/:B//9BB/://99-.;;/F//9:/9/9//:9///;B//////./FB
@M05620:45:000000000-G6HP7:1:1101:18771:11412 1:N:0:152
CATCCTGACCCTGAAGTACCCCGGCTTGATTTCTGACATTAGATCGGAAGAGCACACGTCTGAACTCCAGTCACGCACTACAATCTCGTATGCCGTCTTCTGCTTGAAAAAAAAAAACATACCAAATTTATTAAATAAAATCTGCCTTCCTTCTCCCCCATCCCTCCTCCAACTAACCCCCCTCACTTACTCTCACAACCTTCTTACCACATTCCCTCTGCGCCACACCCCTCCTCACTCCCCATCCTCTC
+
CCDDCFFFFFFFGGGGGGGGGGGGGGGGHHHHHHHHHHHHHHGHHHGGGGHHHHHHHGHHHGHHHHHHHHHHHHGHGGGHHHHHFHHHGGHHHHGGGHGHFHHHHHHHFHHGGGGC/</22@211/111111111111=11111111110<1<111/..-//..0/.////00/0:0...---...00000000;00:../000000/00.000::0//00--:......-...//0;00/..///.000:
@M05620:45:000000000-G6HP7:1:1101:24448:11424 1:N:0:152
ATCTCTATCTCCTAAAAACCTGTTTAGATTTGGAGATAGACCTTCAGGTTTTTCATCATTTTCTGCATGAATTATACATTGACCACGTTCCAGCGTGGTCAGTTTGCAGCATTCTGTTATTTTGTTTGACAGAGTGTCTTGTTGAGAACATATGTAGGACATGATTTTTTCCTGCAACAGGGAAAATAAAGTATAAGTTTTAAAGATTTATTCTTTAATAAAGGATCTCAAAGCCAGCTTTAGAAAAAGGA
+
CCDDDFFFFFFFGGGGGGGGGGHHHHHHHHHHHHHHHHHHHHHHHHHHHHHGGHHHHHIHHHIIIHHHHHHHHHHHHHHHHHHHGHGHHHHHHHGGGGHHHHHHHHHHHHHHHHHHHHHHHHHHHHHHHHHHHHHHHHHHHHHHHHHHHHHHHHHHHHHHHHHHHHHHHGHHHHHHHHHHHGGHHHGHHHHHHHHHHHHHHHHHHHHHHHHHHHHHHHHHHHHHHHHHHHHHHHHHHGHHHHHGHHHHGGH
@M05620:45:000000000-G6HP7:1:1101:22779:11430 1:N:0:152
ATCTCTATCTCCTAAAAACCTGTTTAGATTTGGAGATAGACCTTCAGGTTTTTCATCATTTTCTGCATGAATTATACATTGACCACGTTCCAGCGTGGTCAGTTTGCAGCATTCTGTTATTTTGTTTGACAGAGTGTCTTGTTGAGAACATATGTAGGACATGATTTTTTCCTGCAACAGGGAAGATAAAGTATAAGTTTTAAAGATTTATTCTTTAATAAAGGATCTCAAAGCCAGCTTTAGAAAAAGGA
+
CCCCCFFFFFFFGGGGGGGGGGHHHHHHHHHHHHHHHHHHHHHHHHHHHHHGGHHHHHHHHHHHHHHHHHHHHHHHHHHHHHHHGHGHHHHHHHGGGGHHHHHHHHHHHHHHHHHHHHHHHHHHHHHHHHHHHHHHHHHHHHHHHHHGHHHHHHHHHHHHHHHHHHHHHGHHHHHHHHHHHGGH/FFGHHHHHHHHHHGHHHHHHHHHHHHHHHHHHHHHHGHHHHHHHHHHGHHHHGHHHHHHHHHHGGG
@M05620:45:000000000-G6HP7:1:1101:24438:11440 1:N:0:152
ATCTCTATCTCCTAAAAACCTGTTTAGATTTGGAGATAGACCTTCAGGTTTTTCATCATTTTCTGCATGAATTATACATTGACCACGTTCCAGCGTGGTCAGTTTGCAGCATTCTGTTATTTTGTTTGACAGAGTGTCTTGTTGAGAACATATGTAGGACATGATTTTTTCCTGCAACAGGGAAAATAAAGTATAAGTTTTAAAGATTTATTCTTTAATAAAGGATCTCAAAGCCAGCTTTAGAAAAAGGA
+
CCCCCFFFFFFFGGGGGGGGGGHHHHHHHHHHHHHHHHHHHHHHHHHHHHHGGHHHHHHHHHHHHHHHHHHHHHHHHHHHHHHHHHGHHHHHHHGGGGHHHHHHHHHHHHHHHHHHHHHHHHHHHHHHHHHHHHHHHHHHHHHHHHHHHHHHHHHHHHHHHHHHHHHHHGHHHHHHHHHHHGGHHHHHGHHHHHHHHHHHHHHHHHHHHHHHHHHHHHHHHHHHHHHHHHHHHHHHHGHHHHHHHGHHGGH
@M05620:45:000000000-G6HP7:1:1101:22789:11444 1:N:0:152
ATCTCTATCTCCTAAAAACCTGTTTAGATTTGGAGATAGACCTTCAGGTTTTTCATCATTTTCTGCATGAATTATACATTGACCACGTTCCAGCGTGGTCAGTTTGCAGCATTCTGTTATTTTGTTTGACAGAGTGTCTTGTTGAGAACATATGTAGGACATGATTTTTTCCTGCAACAGGGAAGATAAAGTATAAGTTTTAAAGATTTATTCTTTAATAAAGGATCTCAAAGCCAGCTTTAGAAAAAGGA
+
ABBBBFBFFFFFGCGGGCFGGGHHHHHHHHGHGBFHFGGFHHGHHGHHHHHGGHFHHFHHHHHGHHHFH3GHFHHHHGHGFGGHBGGHHHHGFHGGGGHGBHHHHHHFHHHHHHGHHHHHHHHHHHHHHHGHHHHHHHHHHHHHGHEHFHFFHHHGHE3FHGEHHHHHHGHHHHHHHHGFH/CGA0FGHFHHHHHEGGHHGHHFHHHHHHHHHHHHDHHHHE00GGFHHHHFHHHFHGHHHHG00;GA?EC
@M05620:45:000000000-G6HP7:1:1101:27530:11450 1:N:0:152
AGATTACTGCAACAGTTCCCCCTGGACCTGGAAAAGTTTCTTGCCTGGCTTACAGAAGCTGAAACAACTGCCAATGTCCTACAGGATGCTACCCGTAAGGAAAGGCTCCTAGAAGACTCCAAGGGAGTAAAAGAGCTGATGAAACAATGGCAAGTAAGTCAGGCATTTCCGCTTTAGCACTCTTGTGGATCCAATTGAACAATTCTCAGCATTTGTACTTGTAACTGACAAGCCAGGGACAAAACAAAGAT
+
A1AAAFFF@D1FGGBBAGGGGFGEAGFHHF0FGHGHHHHHHHHGHGHGFHHHHHGFGGFHHGHHHHHHHGHHHHHGGH2AGHHHGHFBEF2DGHGE//GFHGFCFHEFFGHFHFFGCGHCFB1F//?EF1FDD?CFHHBGF2>FDFF1FBGFBC>FBG@FFDGFEHHHHFCEGGGF?FGGHHHDG=<?<>CFF0D0000CGGHFDD0<0<0<::0;CGHCC:0CFFFEHHGGHGFFGBFE.:/:AAEA/F9
@M05620:45:000000000-G6HP7:1:1101:13758:11493 1:N:0:152
TACCTGTACTGGGGAAGCATTTGAATATCCCCCCATGGTGATGGGGACGGAGAACTGCTCCATAAACACAGGCAACGTGCCTAACTTTCCCGGGAAGATGAAGTCAAAGAGCGACCACAGCTCTTCGGAGGTTATTTTGCATCGGTGAGCCAGACAGAATGATCCGATGAGGGGTGCGAAACTATTTGAGGAAAGGAAGCACCTTTTTATTAAATTTACCTTTTAGCAATCGCCATTCCTACCCTAAAGAT
+
BBBBBFFFFFFFGGGGGGGGGGGHHHHHHHHGGGGHHHHHHHHHHGGGGGGGGHHHHHHHHHHHHHHHHHHHGHHHGHHHHHHHHHHHHHHGGGFEFHHHHHHHHHHHHHHHGGGGGHHHHHHHHHHGGGGEHHHHHHHHHHHGFGGGHGHHHHGHHHHHHHHHHHDGGHFCDGECGGGAGBGFFGGGGGGFGGGGFFGFGGFFFFFFFFFFBFFFFFFFFFFFBFFFFFFFFFFEFFFFFFFFFFFFFFF
@M05620:45:000000000-G6HP7:1:1101:22978:11499 1:N:0:152
CATCCTGACCCTGAAGTACCCCGGCTTGATTTCTGACATTAGATCGGAAGAGCACACGTCTGAACTCCAGTCACGCACTACAATCTCGTATGCCGTCTTCTGCTTGAAAAAAAAACCAGTGCTGCTTACCGAGGCCCCCCTGAACCCCAAGGCCAACAGAGAGAAGATGACTCAGGTGAGGCTCGGCCGACGCCCGTGCTCCTCCCGTCCTTTCCCCAGTCATTTTCTGCCCGGCTTGATTTCTGCCATTA
+
AAAAAFFFFFFFGGGGGGGGGGC00AEEFFHHFAFBGDH2G1AAFE?AFFHFFHHHAEBFGGHEHHHBFGA1FGEHGG?10@11B110BE002@>?EFGDE1F11F0F11GE/B///?<@<FGGFH1@FG/?<?CEGGGGCECFHHGG.<G.CHGHGGCB:/EECHGGBFFFGGFFF/BFGGEGGGGG-@@@@@@-;-;EFFFFFF9:;A-:BFFFFBBFF/FFFFFFFFFF--@@@@FFFFFFF/;/BF9
@M05620:45:000000000-G6HP7:1:1101:28917:11505 1:N:0:152
ATCTCTATCTCCTAAAACCTGTTTAGATTTGGAGATAGACCTTCAGGTTTTTCATCATTTTCTGCATGAATTATACATTGACCACGTTCCAGCGTGGTCAGTTTGCAGCATTCTGTTATTTTGTTTGACAGAGTGTCTTGTTGAGAACATATGTAGGACATGATTTTTTCCTGCAACAGGGAAAATAAAGTATAAGTTTTAAAGATTTATTCTTTAATAAAGGATCTCAAAGCCAGCTTTAGAAAAAGGAA
+
BBCCCFFFFFFFGGGGGGGGGGHH5FGHHHHHFBBGHHHHHHHHHHHHHHGGHGHHHHHHHHIIHHGHGHHHDHHHGHHHHHHHHGHHHH5FGGGGGHHHHHHHHHHHHHHHHHHHHHHHHHFHHHHHH@GGHHHHHHHHHHHHHHGHHHHHHHHHHHHHHHHHHHHHGHHHHHHHHHHHGGHHHHHHGGGFHDGGGHHH1CHHHHHHHHHHHHHHFDGGGGGFHHHGHHHHGHHHGHHH0C0<GFGEDCG
@M05620:45:000000000-G6HP7:1:1101:13743:11506 1:N:0:152
TACCTGTACTGGGGAAGCATTTGAATATCCCCCCATGGTGATGGGGACGGAGAACTGCTCCATAAACACAGGCAACGTGCCTAACTTTCCCGGGAAGATGAAGTCAAAGAGCGACCACAGCTCTTCGGAGGTTATTTTGCATCGGTGAGCCAGACAGAATGATCCGATGAGGGGTGCGAAACTATTTGAGGAAAGGAAGCACCTTTTTATTAAATTTACCTTTTAGCAATCGCCATTCCTACCCTAAAGAT
+
BABBBFFFFFFCGGGEGG4GGGFFFHHHHHHGGGGHHHGHCHHHFGEGEGGGGGHHHHFHHHHHHHHHHFGHFHAHEHHHHH3FGHHHHHHGGGE/>0FHFDGHGHHHHHHHGGDG?GHHHHHGHHHGFGGGHFHHHHHHGHHGCADGHFHHHGEGHGHHHGHGHHAEG0GCDGGCGG??@AFFGGGGBEGBFFFFFGGEFG?FFFFFEFF//BFFFFFFFFFF//BFBFFEFDFFFFFFFFFFF.BFFFF
@M05620:45:000000000-G6HP7:1:1101:28901:11511 1:N:0:152
ATCTCTATCTCCTAAAACCTGTTTAGATTTGGAGATAGACCTTCAGGTTTTTCATCATTTTCTGCATGAATTATACATTGACCACGTTCCAGCGTGGTCAGTTTGCAGCATTCTGTTATTTTGTTTGACAGAGTGTCTTGTTGAGAACATATGTAGGACATGATTTTTTCCTGCAACAGGGAAAATAAAGTATAAGTTTTAAAGATTTATTCTTTAATAAAGGATCTCAAAGCCAGCTTTAGAAAAAGGAA
+
CDCDDFFFFFFFGGGGGGGGGGHH5FFHGHAGHBGHHHHHHHHHHHHHHHGGHHHHHIHHIHHHHHHHHHHHHHHHHHHHHHHHHGHHHHBGGGGGGHHHHHHHHHHHHHHHHHFHHHHHHH4GGHHHHEHHGGHHHHHHHHHHHHFHHHHHHHHHHHHHHHHHHHHHGHHHGHHHHHHHGGHHHHHHHHHHHHHHHHHHHFHGHHHHHHHHHHHHGGFHHHHHFHHHHGHHHHHGGHHHBG0GGHHGGHH
@M05620:45:000000000-G6HP7:1:1101:13769:11511 1:N:0:152
TACCTGTACTGGGGAAGCATTTGAATATCCCCCCATGGTGATGGGGACGGAGAACTGCTCCATAAACACAGGCAACGTGCCTAACTTTCCCGGGAAGATGAAGTCAAAGAGCGACCACAGCTCTTCGGAGGTTATTTTGCATCGGTGAGCCAGACAGAATGATCCGATGAGGGGTGCGAAACTATTTGAGGAAAGGAAGCACCTTTTTATTAAATTTACCTTTTAGCAATCGCCATTCCTACCCTAAAGAT
+
CCCCCFFFFFFFGGGGGGGGGGHHHHHHHHHGGGGHHHGHHHHHHGGGGGGGGHHHHHHHHHHHHHHHHHHHGHHHGHHHHHHHHHHHHHHGGGGGGHHHHHHHHHHHHHHHGGGGGHHHHHHHHHHGGGGGHGHHHHHHHHHGGGGGHFHHHHGHHHHHHHHHHHGGGHHGGGEEGGDGGGGFGGGGFGGFFGGGGGGGGGFFFFFFFFFFFFFFFFFFFFFFFFFFFFFFFFDEFFFFFFFFFFFFFFF
@M05620:45:000000000-G6HP7:1:1101:5614:11520 1:N:0:152
ATCTCTATCTCCTAAAAACCTGTTTAGATTTGGAGATAGACCTTCAGGTTTTTCATCATTTTCTGCATGAATTATACATTGACCACGTTCCAGCGTGGTCAGTTTGCAGCATTCTGTTATTTTGTTTGACAGAGTGTCTTGTTGAGAACATATGTAGGACATGATTTTTTCCTGCAACAGGGAAAATAAAGTATAAGTTTTAAAGATTTATTCTTTAATAAAGGATCTCAAAGCCAGCTTTAGAAAAAGGA
+
AAABBFFFFFFFGGGGGGGGGGGHHHHHHHHHHGHHHHHHHHHHHHHHHHHGGHHHHHHHHHHHHHHHHHHHHHHHHGHHHHGHHHGHHHHHHHGGGGHHHHHHHHHHHHHHHHHHHHHHHHHHHHHHHGHHHHHHHHHHHHHHHHHHHHHHHHHHHHHHHHHHHHHHHGHHHHHHHHHHHGFHHHHHHHHGHHHHHGGHHHHHHHHHHHHHHHHHHHHHHHHHHHHHHGHHHHHHHGHHHHHHHHHHGGG
@M05620:45:000000000-G6HP7:1:1101:8979:11521 1:N:0:152
CATCCTGACCCTGAAGTACCCCGGCTTGATTTCTGACATTAGATCGGAAGAGCACACGTCTGAACTCCAGTCACGCACTACAATCTCGTATGCCGTCTTCTGCTTGAAAAAAAAAAAAAAAACTGAAATAAAATACTAAAACACAATCTTCGCATTGAAAAAAACAACGACCTACGCTGCTCTACTACTGAGTCCCACGTACTTCTATCTGCCCAACTACCCGCTTGCTGCTTCTCACACAAACCCGCTAT
+
CCCDCFFFFFFFGGGGGGGGGGGGGGGGHHHHHHHHHHHHHHHHHHGGGGHHHHHGHGHHHGHGHHHHHHHHHHGGGGGHHHGHBGHFFFHHHHGGGHGHHHHGGHGGFHHGGGGGB///>-<11111000<000000<000<...0000:.....0:0<0.--....-.--.0/:-...0000000000000:000;-9/..0000000000;;:./00:..--...000000000000......----.
@M05620:45:000000000-G6HP7:1:1101:26686:11533 1:N:0:152
ATCTCTATCTCCTAAAAACCTGTTTAGATTTGGAGATAGACCTTCAGGTTTTTCATCATTTTCTGCATGAATTATACATTGACCACGTTCCAGCGTGGTCAGTTTGCAGCATTCTGTTATTTTGTTTGACAGAGTGTCTTGTTGAGAACATATGTAGGACATGATTTTTTCCTGCAACAGGGAAAATAAAGTATAAGTTTTAAAGATTTATTCTTTAATAAAGGATCTCAAAGCCAGCTTTAGAAAAAGGA
+
CCDDCFFFFFFFGGGGGGGGGGHHHHHHHHHHHHHHHHHHHHHHHHHHHHHGGHHHHIHHHHIHIHHHHHHHHHHHHHHHHHHHHHGHHHHHHHGGGGHHHHHHHHHHHHHHHHHHHHHHHHHHHHHHHGHHHHGHHHHHHHHHHHHHHHHHHHHHHHHHHHHHHHHHHGHHHHHHHHHHHGGHHHHHHHHHHHHHHHHHHHHHHHHHHHHHHHHHHHHHHHHHHHHHHHHHHHHHHGHHHHGFHHHHGGH
@M05620:45:000000000-G6HP7:1:1101:21771:11535 1:N:0:152
ATCTCTATCTCCTAAAAACCTGTTTAGATTTGGAGATAGACCTTCAGGTTTTTCATCATTTTCTGCATGAATTATACATTGACCACGTTCCAGCGTGGTCAGTTTGCAGCATTCTGTTATTTTGTTTGACAGAGTGTCTTGTTGAGAACATATGTAGGACATGATTTTTTCCTGCAACAGGGAAAATAAAGTATAAGTTTTAAAGATTTATTCTTTAATAAAGGATCTCAAAGCCAGCTTTAGAAAAAGGA
+
CCCCCFFFFFFFGGGGGGGGGGHHHHHHHHHHHHHGHHHHHHHHHHHHHHHGGHHHHHHHHHHHHHHHHHHHHHHHHHHHHHHHHHGHHHHHHHGGGGHHHHHHHHHHHHHHHHHHHHHHHHHHHHHHHHHHHHHHHHHHHHHHHHHHGGHHHHHHHHHHHHHHHHHHHGHHHHHHHHHHHGFHHHGHHHHHHHHGHFGGGHGHHHHHHHHHHHHHHHHHHHHHEHHHHHHHHHFHHGHHHHHHHHHHGGF
@M05620:45:000000000-G6HP7:1:1101:26698:11546 1:N:0:152
ATCTCTATCTCCTAAAAACCTGTTTAGATTTGGAGATAGACCTTCAGGTTTTTCATCATTTTCTGCATGAATTATACATTGACCACGTTCCAGCGTGGTCAGTTTGCAGCATTCTGTTATTTTGTTTGACAGAGTGTCTTGTTGAGAACATATGTAGGACATGATTTTTTCCTGCAACAGGGAAAATAAAGTATAAGTTTTAAAGATTTATTCTTTAATAAAGGATCTCAAAGCCAGCTTTAGAAAAAGGA
+
DCDDDFFFFFFFGGGGGGGGGGHHHHHHHHHHHGHHHHHHHHHHHHHHHHHGGHHHHIHHHHIHHHHHHHHHHHHHHHHHHHHHHHGHHHHHHHGGGGHHHHHHHHHHHHHHHHHHHHHHHHHHHHHHHGHHHHHHHHHHHHHHHHHHHHHHHHHHHHHHHHHHHHHHHGHHHHHHHHHHHGGHHHHHHHHHHHHHHHHHHHHHHHHHHHHHHHHHHHHHHHHHHHHHHHHHHGHHHGHHHHGHHHHHGGH
@M05620:45:000000000-G6HP7:1:1101:21760:11550 1:N:0:152
ATCTCTATCTCCTAAAAACCTGTTTAGATTTGGAGATAGACCTTCAGGTTTTTCATCATTTTCTGCATGAATTATACATTGACCACGTTCCAGCGTGGTCAGTTTGCAGCATTCTGTTATTTTGTTTGACAGAGTGTCTTGTTGAGAACATATGTAGGACATGATTTTTTCCTGCAACAGGGAAAATAAAGTATAAGTTTTAAAGATTTATTCTTTAATAAAGGATCTCAAAGCCAGCTTTAGAAAAAGGA
+
CCCCCFFFFFFFGGGGGGGGGGHHHHHHHHHGHHHHHHHHHHGHHHHHHHHGGHHHHHHHHHHHHHHHHGHHHHHHHHHHHGHHGHGHHHHHHHGFGGHHHHHHHHHHHHHHHGHHHHHHHGHHHHHHGHHHHHHHHHHHHHHHHHHHHHHHHHHHHHHHHHHHHHHHHGGHHHGHHHGHHGGHHHHHFFHHHGHGHGHHHHHHHHHGHHGHHHHHHHHGHGGHHHHHHGHHHHHHHGHHHHHHHGHHGGG
@M05620:45:000000000-G6HP7:1:1101:23179:11575 1:N:0:152
TACCTGTACTGGGGAAGCATCGCCATTCCTACCCTAAAGATCGGAAGAGCACACGTCTGAACTCCAGTCACGCACTACAATCTCGTATGCCGTCTTCTGCTTGAAAAAAAAAAAAAAACAAACTAAAAAAACTGAACTGCATACTCAGGGAACAATACAAACATGAAAAGCATAACTCACACTGTCATATTAATCTAAAACTACTACTAATAGCATTCTTAACTCAATCGTAAAATATTGTATGACTATTT
+
CDDDDFFFFFFFGGGGGGGGGGGGGGHHHHHHHHHHHHHHHHHGGGGHHHHHHHGHHHGHHHHHHHHHHHHGHGGGHHHHHGHHHFGHHHHGGGHGHHHHHHHFHHHHGGGCG</>///?.<.1=1111--.0000000000000000/...<:/000000..000000/<<000B000<00:00000::00000000000<000<0:00000000000000<000000.....0<00000000000<<00
@M05620:45:000000000-G6HP7:1:1101:25166:11596 1:N:0:152
CATCCTGACCCTGAAGTACCCCGGCTTGATTTCTGACATTAGATCGGAAGAGCACACGTCTGAACTCCAGTCACGCACTACAATCTCGTATGCCGTCTTCTGCTTGAAAAAAAAAAAAAAACAAAAAAACATATTCACAATCTATTTTATGTAAATCATAAAACATATAACGATGTGAAGTATCTAATCATAAAATATTCCATATTCTAAAGCACTAGGTCATTGCACATTTGTAGAAATTACACCTATCT
+
EEEDEFFFFFFFGGGGGGGGGGGGGGGGHHHHHHHHHHHHHHHHHHGEGGHHHHHHHGHHHGHHHHHHHHHHHHGHGGGHHHHHFHHHGGHHHHGGGHGHHHHHHHHHHHHGGGGDB>/<->..00>-<..011111110:0111111111111111<1<11:090<<111..9..11:1<<<1111101111111:11111<11:11:1101</000/<101:1110:111111111111011://0101
@M05620:45:000000000-G6HP7:1:1101:18830:11621 1:N:0:152
CATCCTGACCCTGAAGTACCCCCGGCTTGATTTCTGACATTAGATCGGAAGAGCACACGTCTGAACTCCAGTCACGCACTACAATCTCGTATGCCGTCTTCTGCTTGAAAAAAAAAAAAAAAAAAAAACAAAGAAAATAATAAACATTCTATAAGATAATAATTAAACAAACACTATAGACAACGAGACTTATGCCAAAAGCACCTACACAGTATACTATCCTCGCACATCGCATGAGGAAGACCAGTGAT
+
CCCDDFFFFFFFGGGGGGGGGGGGGGGGGHHHHHGHGHHHHHHHHHHGGGGHHHHHHHGHHGGHHHHHHHHHHHHGHGGGHHHHGFHHHGGHHHHGGGHGHHHGHHHFHHGHGGGGG></--><<@--<...//.:/000000:00000000::000000000000<00.<...0/000000/.-...900000000:/./.0/./0/:/0.000:<0000/00.----00.....<0/0/..///.:000
@M05620:45:000000000-G6HP7:1:1101:21989:11646 1:N:0:152
TACCTGTACTGGGGAAGCATTTGAATATCCCCCCATGGTGATGGGGACGGAGAACTGCTCCATAAACACAGGCAACGTGCCTAACTTTCCCGGGAAGATGAAGTCAAAGAGCGACCACAGCTCTTCGGAGGTTATTTTGCATCGGTGAGCCAGACAGAATGATCCGATGAGGGGTGCGAAACTATTTGAGGAAAGGAAGCACCTTTTTATTAAATTTACCTTTTAGCAATCGCCATTCCTACCCTAAAGAT
+
CCCCCFFFFFFFGGGGGGGGGGHHHHHHHHHGGGGHHHHHHHHHHGGGGGGGGHHHHHHHHHHHHHHHHHHHGHHHGHHHHHHHHHHHHHHGGGGGGHHHHHHGHHHHHHHHGGGGGHHHHHHHHHHGGGGGHHHHHHHHGHHGGDGGGFHFHHGHHHHHHHHHHHDGGHHHGG;CGGDGGGGFGGGGEEGCFGFGGFFGGGFFFFFFFFFFFBFFFFFFFFFFFFFFFFFFFFFFFFFFBFAFFFFFFFF
@M05620:45:000000000-G6HP7:1:1101:5890:11649 1:N:0:152
ATCTCTATCTCCTAAAAACCTGTTTAGATTTGGAGATAGACCTTCAGGTTTTTCATCATTTTCTGCATGAATTATACATTGACCACGTTCCAGCGTGGTCAGTTTGCAGCATTCTGTTATTTTGTTTGACAGAGTGTCTTGTTGAGAACATATGTAGGACATGATTTTTTCCTGCAACAGGGAAAATAAAGTATAAGTTTTAAAGATTTATTCTTTAATAAAGGATCTCAAAGCCAGCTTTAGAAAAAGGA
+
ABBBBF5DFFFFFGGGGGGGGFHHHGFEGHHGHGHGHHF5FFHHHHHGFHHGFHHHHHAGHHGGBGHGG3FFFDHFHDHHHFBHGHGHHHHHHHGFGGEHHHHHHHHDGHEHFGFGHHHHHHHGGHHHFFHF3FFGGHHHFGGH?GHBGHHHHHGHHHFHFHHGHHHFG/GHHHHFDCGHHFFHFFGH1GFHGHHHGGGHHGCDGDGDGFHHHHHHHDG=GHFFHHHGHHHHHGHHHGHHHBGFCG/CDD;
@M05620:45:000000000-G6HP7:1:1101:5911:11659 1:N:0:152
ATCTCTATCTCCTAAAAACCTGTTTAGATTTGGAGATAGACCTTCAGGTTTTTCATCATTTTCTGCATGAATTATACATTGACCACGTTCCAGCGTGGTCAGTTTGCAGCATTCTGTTATTTTGTTTGACAGAGTGTCTTGTTGAGAACATATGTAGGACATGATTTTTTCCTGCAACAGGGAAAATAAAGTATAAGTTTTAAAGATTTATTCTTTAATAAAGGATCTCAAAGCCAGCTTTAGAAAAAGGA
+
CDEEDFFFFFFFGGGGGGGGGGHHHHHHHHHHHHHHHHHHHHHHHHHHHHHGGHHHHHHHHHHIIHHHHHHHHHHHHHHHHHHHHHGHHHHHHHGGGGHHHHHHHHHHHHHHHHHHHHHHHHHHHHHHHHHHHHHHHHHHHHHHHHHHHHHHHHHHHHHHHHHHHHHHHGHHHHHHHHHHHGGHHHHHHHHHHHHHHHHHHHHHHHHHHHHHHHHHHHHHHHHHHHHHHHHHHHHHHGHHHHHGGHHHGGH
@M05620:45:000000000-G6HP7:1:1101:23369:11663 1:N:0:152
TACCTGTACTGGGGAAGCATTTGAATATCCCCCCATGGTGATGGGGACGGAGAACTGCTCCATAAACACAGGCAACGTGCCTAACTTTCCCGGGAAGATGAAGTCAAAGAGCGACCACAGCTCTTCGGAGGTTATTTTGCATCGGTGAGCCAGACAGAATGATCCGATGAGGGGTGCGAAACTATTTGAGGAAAGGAAGCACCTTTTTATTAAATTTACCTTTTAGCAATCGCCATTCCTACCCTAAAGAT
+
DDDDDFFFFFFFGGGGGGGGGGHHHHHHHHHGGGGHHHFHHHHHHGGGGGGGGHHHHHHHHHHHHHHHHGHHGHHHGHHHHHHGHHHHHHHGGGGGGHHHHHHHHHHHHHHHGGGGGHHHHHHHHHHGGGGCGHHHHHHHHHHGGGGFHHHHHHGHHHHHHHHHHHEGGHHHGGCEGGEGGDGFGGGGEFGFFGFGFGGGGGFFFFFFFFFFFFFFFFFFFFFFFFFFFFFFFFFEFFFFBFAFFFF0FFF
@M05620:45:000000000-G6HP7:1:1101:19548:11676 1:N:0:152
TACCTGTACTGGGGAAGCATTTGAATATCCCCCCATGGTGATGGGGACGGAGAACTGCTCCATAAACACAGGCAACGTGCCTAACTTTCCCGGGAAGATGAAGTCAAAGAGCGACCACAGCTCTTCGGAGGTTATTTTGCATCGGTGAGCCAGACAGAATGATCCGATGAGGGGTGCGAAACTATTTGAGGAAAGGAAGCACCTTTTTATTAAATTTACCTTTTAGCAATCGCCATTCCTACCCTAAAGAT
+
CCCCCFFFFFFFGGGGGGGGGGHHHHHHHHHGGGGHHHGHHHHHHGGGGGGGGHHHHHHHHHHHHHHHHHHHGHHHGHHHHHHHHHHHHHHGGGGGGHHHHHHHHHHHHHHHGGGGGHHHHHHHHHHGGGGEHHHHHHHHHHHGGGGGHGHHHHGHHHHHHHHHHHGFGHHHGGEEGGGGGGGGGGGGGGGFGGGGGGGGGGFFFFFFFFFFFFFFFFFFFFFFFFFFFFFFFFFFFFFFFFFFFFFFFFF
@M05620:45:000000000-G6HP7:1:1101:20850:11738 1:N:0:152
TACCTGTACTGGGGAAGCATTTGAATATCCCCCCATGGTGATGGGGACGGAGAACTGCTCCATAAACACAGGCAACGTGCCTAACTTTCCCGGGAAGATGAAGTCAAAGAGCGACCACAGCTCTTCGGAGGTTATTTTGCATCGGTGAGCCAGACAGAATGATCCGATGAGGGGTGCGAAACTATTTGAGGAAAGGAAGCACCTTTTTATTAAATTTACCTTTTAGCAATCGCCATTCCTACCCTAAAGAT
+
DDCDDFFFFFFFGGGGGGGGGGHHHHHHHHHGGGGHHHGHHHHHHGGGGGGGGHHHHHHHHHHHHHHHHHHHGHHHGHHHHHHHHHHHHHHGGGGGGHHHHHHHHHHHHHHHGGGGGHHHHHHHHHHGGGGEHHHHHHHHGHHGGGGGHHHHHHGHHHHHHHHHHHFGGHHGGGCAEGDGGGGFGGGHGGGFGGGGGGGGGGFFFFFFFHHFFBFFFFFFFFFFFFFFFFFFFFFEFFFFFFFFFFFFFFF
@M05620:45:000000000-G6HP7:1:1101:28550:11745 1:N:0:152
ATCTCTATCTCCTAAAAACCTGTTTAGATTTGGAGATAGACCTTCAGGTTTTTCATCATTTTCTGCATGAATTATACATTGACCACGTTCCAGCGTGGTCAGTTTGCAGCATTCTGTTATTTTGTTTGACAGAGTGTCTTGTTGAGAACATATGTAGGACATGATTTTTTCCTGCAACAGGGAAAATAAAGTATAAGTTTTAGAGATTTATTCTTTAATAAAGGATCTCAAAGCCAGCTTTAGAAAAAGGA
+
CCCCCFFFFFFFGGGGGGGGGGHHHHHHHHHHHFHHHHHHHHHHHHHHHHHGGHHHHHHHHHHHIHHHHHHHHHHHHHHHHHHHHHGHHHHHHHGGGGHHHHHHHHHHHHHHHHHHHHHHHHHHHHHHHHHHHHHHHHHHHHHHHHHHHHHHHHHHHHHHHHHHHHHHHGHHHHHHHHHHHGGHHHHHGHHHHHHHHHHHHH0FGHHHHHHHHHHHHHHHHHHHHHHHHHHHHHHHHGHHHHGFHHHHGGF
@M05620:45:000000000-G6HP7:1:1101:20834:11752 1:N:0:152
TACCTGTACTGGGGAAGCATTTGAATATCCCCCCATGGTGATGGGGACGGAGAACTGCTCCATAAACACAGGCAACGTGCCTAACTTTCCCGGGAAGATGAAGTCAAAGAGCGACCACAGCTCTTCGGAGGTTATTTTGCATCGGTGAGCCAGACAGAATGATCCGATGAGGGGTGCGAAACTATTTGAGGAAAGGAAGCACCTTTTTATTAAATTTACCTTTTAGCAATCGCCATTCCTACCCTAAAGAT
+
CCCCCFFFFFFFGGGGGGGGGGHHHHHHHHHGGGGHHHFGHHHHHGGGGGGGGHHHHHHHHGHHHHHHHHHHGHHHGHHHHHHHHHHHHHHGGGGGGHHHHHHHHHHHHHHHGGGGGHHHHHHHHHHGGGGEHHHHHHHGGHHGGEGGHGHHHHGHHHHHHGHHHHGGGHHHGGCDGGFGGGGGGGGGGGGFFFGGGGGGEFFFFFFFFFFFFFFFFFFFFFFFFFFFFFFFFFDFFFFFFFFFFFFFFFF
@M05620:45:000000000-G6HP7:1:1101:20853:11761 1:N:0:152
TACCTGTACTGGGGAAGCATTTGAATATCCCCCCATGGTGATGGGGACGGAGAACTGCTCCATAAACACAGGCAACGTGCCTAACTTTCCCGGGAAGATGAAGTCAAAGAGCGACCACAGCTCTTCGGAGGTTATTTTGCATCGGTGAGCCAGACAGAATGATCCGATGAGGGGTGCGAAACTATTTGAGGAAAGGAAGCACCTTTTTATTAAATTTACCTTTTAGCAATCGCCATTCCTACCCTAAAGAT
+
BBBBBFFFFFFFGGGGGGGGGGHHHHHHHHHGGGGHHHFHHHHHHGGGGGGGGHHHHHHHHHHHHHHHHHHHGHHHGHHHHHHHHHHHHHHGGGGGGHHHHHHHHHHHHHHHGGGGGHHHHHHHHHHGGGGGHHHHHHHHGHHGGEGGHHHHHHGHHHHHHHHHHHEGGGHHGGGGGGDGGDGGGGGGGGGFGGGGFGGGFGFFFFFFFFFFFFFFFFFFFFFFFFFFFFFFFFFEFFFFFFFFFFFFFFF
@M05620:45:000000000-G6HP7:1:1101:28545:11764 1:N:0:152
ATCTCTATCTCCTAAAAACCTGTTTAGATTTGGAGATAGACCTTCAGGTTTTTCATCATTTTCTGCATGAATTATACATTGACCACGTTCCAGCGTGGTCAGTTTGCAGCATTCTGTTATTTTGTTTGACAGAGTGTCTTGTTGAGAACATATGTAGGACATGATTTTTTCCTGCAACAGGGAAAATAAAGTATAAGTTTTAAAGATTTATTCTTTAATAAAGGATCTCAAAGCCAGCTTTAGAAAAAGGA
+
CDDDDFFFFFFFGGGGGGGGGGHHHHHHHHHHHHHHHHHHHHHHHHHHHHHGGHHHHHHHHIHIIHHHHHHHHHHHHHHHHHHHHHGHHHHHGHGGGGHHHHHHHHHHHHHHHHHHHHHHHHHHHHHHHHHHHHHHHHHHHHHHHHHHHHHHHHHHHHHHHHHHHHHHHGHHHHHHHHHHHGGHHHHHGHHHHHHHHHHHHHHHHHHHHHHHHHHHHHHHHHHHHHHHHGHGHHHHHGHHHHGHHHHHGGH
@M05620:45:000000000-G6HP7:1:1101:16477:11769 1:N:0:152
AGATTACTGCAACAGTTCCCCCTGGACCTGGAAAAGTTTCTTGCCTGGCTTACAGAAGCTGAAACAACTGCCAATGTCCTACAGGATGCTACCCGTAAGGAAAGGCTCCTAGAAGACTCCAAGGGAGTAAAAGAGCTGATGAAACAATGGCAAGTAAGTCAGGCATTTCCGCTTTAGCACTCTTGTGGATCCAATTGAACAATTCTCAGCATTTGTACTTGTAACTGACAAGCCAGGGACAAAACAAAGAT
+
ABACCFFFFFFFGGGFGGGGGGGGHHHHHHHHHHHHGHHHHHHHHHHHHHHHHHHHHHHHHHHHHHHHHHHHHHHHHHHHHHHHHHHHHHHHHHGG@GHHHHHHHHHHGHHHHHHHHHHHHHHGGGGFHHHHHGHHHHGHHHHHHHHHHHHHHGHHHHHHHHHHHHHHHHGGGGGHHHHHHHHHHHHGHHHHHHHHHGHGFCGHHHHHHHHHHHHHHHHHHHHHHHHHHHHHHGGGGGGGGGGFGGGGGGF
@M05620:45:000000000-G6HP7:1:1101:11410:11779 1:N:0:152
CATCCTGACCCTGAAGTACCCCGGCTTGATTTCTGACATTAGATCGGAAGAGCACACGTCTGAACTCCAGTCACGCACTACAATCTCGTATGCCGTCTTCTGCTTGAAAAAAAAAAACAGCTCTCGGAGGTTATTTTGCATCGGTGAGCCAGACAGAATAATCCGCTTATGGGTGCGCAACTATTTGATGCAAGGCAGCCCCTTTTTATTACATTTCCCTTTTATCACTCGCCCTTCCTACCCTCACGATC
+
ABABAFFFFFFFGGGGGGGGCGGGGGGGHHGFHFHFHHHHHHFHHHGEFEHHHHHFHEGHHGFFHHHHHGHHHHGHGGGHHFHHHHFHFEHHGHGEEHGFFHFHFHHHEHFFGGC/>??<<@GGG/////.<1FGGF11=FG..C...<//..<C//:G0;CGF..;..00/.:9;----;CBBFF000000;0:.9.?.;DEFFFF.F/:;/9FB9FBFFFB///////.;@?9BFFF/9F.:....9AE
@M05620:45:000000000-G6HP7:1:1101:16461:11780 1:N:0:152
AGATTACTGCAACAGTTCCCCCTGGACCTGGAAAAGTTTCTTGCCTGGCTTACAGAAGCTGAAACAACTGCCAATGTCCTACAGGATGCTACCCGTAAGGAAAGGCTCCTAGAAGACTCCAAGGGAGTAAAAGAGCTGATGAAACAATGGCAAGTAAGTCAGGCATTTCCGCTTTAGCACTCTTGTGGATCCAATTGAACAATTCTCAGCATTTGTACTTGTAACTGACAAGCCAGGGACAAAACAAAGAT
+
AAABCFFFFFFFGGGBGGGGGGGGHHHHHHHGHHHHGHHHHHHHHHHHHHHHHHHHHHHHHHHHHHHHHHHHHHHHHHHHHHHHHGHEGHHHHHGG?FHHHHHHHHHHGHHHHHHHHHHHHHHGGFGFHHHHHGHHHHGHHHHHHHHHHHHHHGHHHHHHHHHHHHHHHHGGGGGHHHHHHHHHHFHGGHHHHHHHHGGFFCGHHHHHHHHHHHHHHFHHHHHHHHHHHHHHGGGGEGGGGFFFGGGGGGF
@M05620:45:000000000-G6HP7:1:1101:6399:11823 1:N:0:152
TACCTGTACTGGGGAAGCATTTGAATATCCCCCCATGGTGATGGGGACGGAGAACTGCTCCATAAACACAGGCAACGTGCCTAACTTTCCCGGGAAGATGAAGTCAAAGAGCGACCACAGCTCTTCGGAGGTTATTTTGCATCGGTGAGCCAGACAGAATGATCCGATGAGGGGTGCGAAACTATTTGAGGAAAGGAAGCACCTTTTTATTAAATTTACCTTTTAGCAATCGCCATTCCTACCCTAAAGAT
+
CCCCCFFFFFFFGGGGGGGGGGFHHHHHHHHGGGGHHHFHHHHHHGGGGGGGGHHHHHHHHHHHHHHHHHHHGHHHGHHHHHHHHHHHHHHGGGGGGHHHHHHHHHHHHHHHGGGGGHHHHHHHHHHGGGGGHHHHHHHHHHHGGGGGHHHHHHGHHHHHHHHHHHGGGHHHGGEEGGGGGGGGGGGGGGGFGGGGGGGGGGFFFFFFFFFFFFFFFFFFFFFFFFFFFFFFFFFFFFFFFFAFFFFFFFF
@M05620:45:000000000-G6HP7:1:1101:6404:11844 1:N:0:152
TACCTGTACTGGGGAAGCATTTGAATATCCCCCCATGGTGATGGGGACGGAGAACTGCTCCATAAACACAGGCAACGTGCCTAACTTTCCCGGGAAGATGAAGTCAAAGAGCGACCACAGCTCTTCGGAGGTTATTTTGCATCGGTGAGCCAGACAGAATGATCCGATGAGGGGTGCGAAACTATTTGAGGAAAGGAAGCACCTTTTTATTAAATTTACCTTTTAGCAATCGCCATTCCTACCCTAAAGAT
+
BCCCCFFFFFFFGGGGGGGGGGHHHHHHHHHGGGGHHHFGHHHHHGGGGGGGGHHHHHHHHHHHHHHHHHHHGHHHGHHHHHHHHHHHHHHGGGGGGGHHHHHHHHHHHHHHGGGGGHHHHHHHHHHGGGGGHHHHHHHHGHHGGGGGHHHHHHGHHHHHHHHHHHGGGHHHGGGGGGDGGGGFGGGGGGGFGGGGGGGGGGFFFFFFFFFFFFFFFFFFFFFFFFFFFFFFFFFEFFFFFFFFFFFFFFF
@M05620:45:000000000-G6HP7:1:1101:25046:11844 1:N:0:152
AGATTACTGCAACAGTTCCCCCTGGACCTGGAAAAGTTTCTTGCCTGGCTTACAGAAGCTGAAACAACTGCCAATGTCCTACAGGATGCTACCCGTAAGGAAAGGCTCCTAGAAGACTCCAAGGGAGTAAAAGAGCTGATGAAACAATGGCAAGTAAGTCAGGCATTTCCGCTTTAGCACTCTTGTGGATCCAATTGAACAATTCTCAGCATTTGTACTTGTAACTGACAACCAGGGACAAAACAAAGATC
+
BBBBBFFFFFDFGGGGGGGGGGGGHHHHHHHHHHHHGHHHHHHHHHHHHHHHHHHHHHHHHHHHHHHHHHHHHHHHHHHHHHHHGHHHHHHHHHGGGGHHHHHGHHHHGHHHHHHHHHHGHGHGGGGGHHHHHGHHHHGHHGHHHHHHHHHHHGHHHHHHHHHHHHHHHHGGGGGHHHHHHHHHHHHGHHHHHHHHHGHGHHHHHHHFHGHHHHHHHFHHHGHHHHHFFHHHGGGGGGGGGGGFEEFGGGF
@M05620:45:000000000-G6HP7:1:1101:11944:11844 1:N:0:152
ATCTCTATCTCCTAAAAACCTGTTTAGATTTGGAGATAGACCTTCAGGTTTTTCATCATTTTCTGCATGAATTATACATTGACCACGTTCCAGCGTGGTCAGTTTGCAGCATTCTGTTATTTTGTTTGACAGAGTGTCTTGTTGAGAACATATGTAGGACATGATTTTTTCCTGCAACAGGGAAAATAAAGTATAAGTTTTAAAGATTTATTCTTTAATAAAGGATCTCAAAGCCAGCTTTAGAAAAAGGA
+
BCCCCFFFFFFFGGGGGGGGGGHHHHHHHHHHHHHHHHHHHHHHHHHHHHHGGHHHHIHHHHHIHHHHHHHHHHHHHHHHHHHHHHGHHHHHHHGGGGHHHHHHHHHHHHHHHHHHHHHHHHHHHHHHGHHHHHHHHHHHHHHHGHGHHHHHHHHHHHHHHHHHHHHHHGHHHHGHEHHHHGGHHHGHGHHHHHHHHHGHHHHHHHHHHHHHHHHHHHHHHHHHGHHHHHHHHHHHHGHHHHHGHHHHGGH
@M05620:45:000000000-G6HP7:1:1101:11963:11846 1:N:0:152
ATCTCTATCTCCTAAAAACCTGTTTAGATTTGGAGATAGACCTTCAGGTTTTTCATCATTTTCTGCATGAATTATACATTGACCACGTTCCAGCGTGGTCAGTTTGCAGCATTCTGTTATTTTGTTTGACAGAGTGTCTTGTTGAGAACATATGTAGGACATGATTTTTTCCTGCAACAGGGAAAATAAAGTATAAGTTTTAAAGATTTATTCCTTAATAAAGGATCTCAAAGCCAGCTTTAGAAAAAGGA
+
CCCCCFFFFFFFGGGGGGGGGGHHHHHHHHHHHHHHHHHGHHHHHHHHHHHGGHHHHIHHIHIIHHHHHHHHHHHHHHHHHHHHHHGHHHHHHHGGGGHHHHHHHHHHHHHHHHHHHHHHHHHHHHHHHHHHHHGHHHHHHHHHHHHHHHHHHHHHHHHHHHHHHHHHHGHHHHHHHHHHHGFHHHHHHHHHHHHHHHHHHHHHHHHHHHHHH1FHHHHHHHHHHHHHHHHHHHHHHGHHHHHHHHHGGGG
@M05620:45:000000000-G6HP7:1:1101:24502:11861 1:N:0:152
ATCTCTATCTCCTAAAAACCTGTTTAGATTTGGAGATAGACCTTCAGGTTTTTCATCATTTTCTGCATGAATTATACATTGACCACGTTCCAGCGTGGTCAGTTTGCAGCATTCTGTTATTTTGTTTGACAGAGTGTCTTGTTGAGAACATATGTAGGACATGATTTTTTCCTGCAACAGGGAAAATAAAGTATAAGTTTTAAAGATTTATTCTTTAATAAAGGATCTCAAAGCCAGCTTTAGAAAAAGGA
+
BCCCCFFFFFFFGGGGGGGGGGHHHHHHHHHHHHHHHHHHHHHHHHHHHHHGGHHHHHIIIIHIIHHHHHHHHHHHHHHHHHHHHHGHHFGFFGEGAEFFFFFHHG34FFGHHFHHHHFFFF4G?BGHBGDGEGHHDGD4BBGE4GCHFFBFDGFGFB?FBGGHHHGD3<CGHHFHHFCFGCEFHCDF1FFHHGHHH=HHHG<<GFGHBGHHH1GHHFFFDG0GHHHG0HFDBCFHGGGGHGGHFHHHGG/
@M05620:45:000000000-G6HP7:1:1101:24525:11867 1:N:0:152
ATCTCTATCTCCTAAAAACCTGTTTAGATTTGGAGATAGACCTTCAGGTTTTTCATCATTTTCTGCATGAATTATACATTGACCACGTTCCAGCGTGGTCAGTTTGCAGCATTCTGTTATTTTGTTTGACAGAGTGTCTTGTTGAGAACATATGTAGGACATGATTTTTTCCTGCAACAGGGAAAATAAAGTATAAGTTTTAAAGATTTATTCTTTAATAAAGGATCTCAAAGCCAGCTTTAGAAAAAGGA
+
BBBBBFFFFFFFGGGGFGGGGGHHHFHGHHHHHHHHHHHHHHHHHHHHHHHGGHHHHHHHHHHHHHHHHHFHHGHFHHHHHHHHFHGHHGFBFFEG1E?EFBEFHFFFFFHHHFHHHH4HH4BG2FHHDG4???GGGFHFFGHGDGEGGHFFFEGHF332?FFDHHFHE@FFHHGHGECHEFAFC<FGF1?GDHBGHGGHHHC>D1>GGHHFHFGHH0=00DDFF<CGG0=<0GA:CCHFGFHFCGHHGGC
@M05620:45:000000000-G6HP7:1:1101:24511:11883 1:N:0:152
ATCTCTATCTCCTAAAAACCTGTTTAGATTTGGAGATAGACCTTCAGGTTTTTCATCATTTTCTGCATGAATTATACATTGACCACGTTCCAGCGTGGTCAGTTTGCAGCATTCTGTTATTTTGTTTGACAGAGTGTCTTGTTGAGAACATATGTAGGACATGATTTTTTCCTGCAACAGGGAAAATAAAGTATAAGTTTTAAAGATTTATTCTTTAATAAAGGATCTCAAAGCCAGCTTTAGAAAAAGGA
+
[truncated: 9,645,383 more chars]
