# Supplementary material for: Fast but not furious: a streamlined selection method for genome-edited cells
Source: Life Sci Alliance. 2021 Apr 26;4(6):e202101051. doi: 10.26508/lsa.202101051 (PMC8127327; doi:10.26508/lsa.202101051)
Supplement: Supplementary file 1 [file LSA-2021-01051_Supplemental_Data_1.zip › SANGER and Deep Sequencing/AFP/153_S153_L001_R1_001.fastq]

@M05620:45:000000000-G6HP7:1:1101:17948:1652 1:N:0:153
TACCTGTACTGGGGAAGCATTTGAATATCCCCCCATGGTGATGGGGACGGAGAACTGCTCCATAAACACAGGCAACGTGCCTAACTTTCCCGGGAAGATGAAGTCAAAGAGCGACCACAGCTCTCGGAGGTTATTTTGCATCGGTGAGCCAGACAGAATGATCCGATGAGGGGTGCGAAACTATTTGAGGAAAGGAAGCACCTTTTTATTAAATTTACCTTTTAGCAATCGCCATTCCTACCCTAAAGATC
+
>1>>ADFBFFF111111A1FGG331GCHGFACEE0FBBGB1F21///A///A/0BGBGGFF1FDD1B1B/F/CC0F@GECGFB1BBGHFEGECC///AFF111BFDBBFFHFE?CC?C/0<GGHH?A/@?EG1FHHHFD1FDA?GCE0<FBFACCB//D0DDDDA.CA00C.-E?C-.-9;FFFGGE0AF0/9../9A.99AFFFFF?FFB//;FF/B/FFFFB////BB--9-;FFFFBBAAFB-/9/B9
@M05620:45:000000000-G6HP7:1:1101:14641:1742 1:N:0:153
TACCTGTACTGGGGAAGCATTTGAATATCCCCCCATGGTGATGGGGACGGAGAACTGCTCCATAAACACAGGCAACGTGCCTAACTTTCCCGGGAAGATGAAGTCAAAGAGCGACCACAGCTCTCGGAGGTTATTTTGCATCGGTGAGCCAGACAGAATGATCCGATGAGGGGTGCGAAACTATTTGAGGAAAGGAAGCACCTTTTTATTAAATTTACCTTTTAGCAATCGCCATTCCTACCCTAAAGATC
+
>>>>AFFFFFFFGGGE2GFFGFFHHHGHHHCFEGGHHGHGCGHCF?2EEC1E?FFFHGHFFHHHBDGBEGFHGGFFGHHGEF3@GFFFFGFEGG@@FHFHD33BEEGGHHHHC?CCCHGGEHHHGDEGDGEG1FFHHHFBGGG.ED.FFHBGEEFCBGHFHGD<..:A00/.@ACG-;--:CFGGGF0CF0/9CFF/A./99FFFFFAFF9/;;FFB/9B9FFF/B//FF.AA.;BBBFFB.AFB99BBB:
@M05620:45:000000000-G6HP7:1:1101:12741:1788 1:N:0:153
CATCCTGACCCTGAAGTACCCCATTGAGCATGGCATCGTCACCAACTGGGACGACATGGAGAAGATCTGGCACCACACCTTCTACAACGAGCTGCGCGTGGCCCCGGAGGAGCACCCAGTGCTGCTGACCGAGGCCCCCCTGAACCCCAAGGCCAACAGAGAGAAGATGACTCAGGTGAGGCTCGGCCGACGCCCGTGCTCCTCCCGTCCTTTCCCCAGTCATTTTCTGCCCGGCTTGATTTCTGACATTT
+
3>AAAFFFFFFFGGGGGGGFECEGHGHFGBFEFGFHFGHGGAFFHGFHHHGHGGG?FFB3FHAHHGHGFHHHHGHHHGGGHHGHHF3BEEEGGHHGGGGGGGGEGGGGGGFGHHHHGEHGFDDFFGHGHFG@CC?.<@CCGECGHGGGGGHGHHAGGGGGGGDEBFFGGGFGGGGGGGGGGGGGB??DB;?BBBBBBFBAFFFFBA.EFADFFF//:B.:B/BFFFFFFBFE.-BBB;.;BFFF99/BFF9
@M05620:45:000000000-G6HP7:1:1101:18808:1790 1:N:0:153
TACCTGTACTGGGGAAGCATTTGAATATCCCCCCATGGTGATGGGGACGGAGAACTGCTCCATAAACACAGGCAACGTGCCTAACTTTCCCGGGAAGATGAAGTCAAAGAGCGACCACAGCTCTCGGAGGTTATTTTGCATCGGTGAGCCAGACAGAATGATCCGATGAGGGGTGCGAAACTATTTGAGGAAAGGAAGCACCTTTTTATTAAATTTACCTTTTAGCAATCGCCATTCCTACCCTAAAGATC
+
>3>AAFFFFFFFGGGFGGGGGGGGHHHHHHFFGGGHHHHGGHHCHGGGFF?EGFHHHHHHGFGHFFHEHFHHGHHHGHHHHHHFHHHHHHHGGGEGGHHHGGHHHHHHHHHHGGGGGHHHHHHHHGGGGGGHHHHHHHGDFHGGGGGFHHHHHGHHGFHFFHHHH?EGGFGDGGGGGEGGGGGGGGGGGGCFFFFGGFEBFFFFFFFFFFFBFFFFFFFFFFFFBBB/BB9EDDFFFFFF/9FFF.99BFF
@M05620:45:000000000-G6HP7:1:1101:16408:1792 1:N:0:153
AGATTACTGCAACAGTTCCCCCTGGACCTGGAAAAGTTTCTTGCCTGGCTTACAGAAGCTGAAACAACTGCCAATGTCCTACAGGATGCTACCCGTAAGGAAAGGCTCCTAGAAGACTCCAAGGGAGTAAAAGAGCTGATGAAACAATGGCAAGTAAGTCAGGCATTTCCGCTTTAGCACTCTTGTGGATCCAATTGAACAATTCTCAGCATTTGTACTTGTAACTGACAAGCCAGGGACAAAACAAAGAT
+
3>3AAFFFBFFFFGFGGFGGGFGGGHHHHHGGHHHHHFHHFFFDHGHEGHHHGDGFC3GGG3FFEBGGHHFHGHGGGGGHGHFHH1FGFFFFFGGGEEGBGEFEFEEGFGHHHBEBCGG?BFGF?/EEHFHHHGHGHH1FHB1GGGHFFFFHFGHHDHGHHFHGFGHHFGDFGGEHBGHFHHGFFD1AFF1<F0DDG0<<<GHHFFF<DB0CBG:GHHHECCCBCG00CGH.CEGGG....C/;AEEGGGF
@M05620:45:000000000-G6HP7:1:1101:17294:1843 1:N:0:153
CATCCTGACCCTGAAGTACCCCATTGAGCATGGCATCGTCACCAACTGGGACGACATGGAGAAGATCTGGCACCACACCTTCTACAACGAGCTGCGCGTGGCCCCGGAGGAGCACCCAGTGCTGCTGACCGAGGCCCCCCTGAACCCCAAGGCCAACAGAGAGAAGATGACTCAGGTGAGGCTCGGCCGACGCCCGTGCTCCTCCCGTCCTTTCCCCAGTCATTTTCTGCCCGGCTTGATTTCTGACATTT
+
3ABCCFFFFFFFGGGGGGGGGGGHHHHHHHHHHHHHHGHHGGHHHGHHHHHHGGGGGHHHHHHHHHHHHHHHHGHHHGGHHHHHHHHHGGGGGHHGGGGGGGHHGGGGGGGGHHHHGGHHHHHHHHHHHHGGGGGGGGGGGGHHHHGGGGHGHHGGGGGGGGGFGGGGGGGGGGGGGGGGGGGGFFFFFFFFFFFFFDFFFFFFFFFFFFFFFFFFFFFFFFFFFFFFFFFFDFFDFAABFFFFF:;BFF/
@M05620:45:000000000-G6HP7:1:1101:15692:1853 1:N:0:153
CATCCTGACCCTGAAGTACCCCATTGAGCATGGCATCGTCACCAACTGGGACGACATGGAGAAGATCTGGCACCACACCTTCTACAACGAGCTGCGCGTGGCCCCGGAGGAGCACCCAGTGCTGCTGACCGAGGCCCCCCTGAACCCCAAGGCCAACAGAGAGAAGATGACTCAGGTGAGGCTCGGCCGACGCCCGTGCTCCTCCCGTCCTTTCCCCAGTCATTTTCTGCCCGGCTTGATTTCTGACATTA
+
3AABBFFFFFFFGGGGGGGGGGGHHHHHHHGHHHHHHGHHHGHFHGHHHHHHGGGGGHHFHHGHHHHGHHHHHGHHHGGHHHHHHHHHGGGGGHHGGGGGGGHHGGGGGGGGHHHHGGHHHHHHHHHHHHGGGGCFGGGGGGHGHHGGGGHGHHGGGGGGGGGGGGGGGGGGGGGGGGGGGGGGFFFFFFFFAFFF@D?FFFBFFFFFFFFFFFFBFFFFFFFFFFFFFEFFFAFFFF.BFFFF/BFFFF/
@M05620:45:000000000-G6HP7:1:1101:14176:1858 1:N:0:153
AGATTACTGCAACAGTTCCCCCTGGACCTGGAAAAGTTTCTTGCCTGGCTTACAGAAGCTGAAACAACTGCCAATGTCCTACAGGATGCTACCCGTAAGGAAAGGCTCCTAGAAGACTCCAAGGGAGTAAAAGAGCTGATGAAACAATGGCAAGTAAGTCAGGCATTTCCGCTTTAGCACTCTTGTGGATCCAATTGAACAATTCTCAGCATTTGTACTTGTAACTGACAAGCCAGGGACAAAACAAAGAT
+
3>AABFFFFFFFGGGGGGGGGGGGHHHHHHHHHHHHHHHHHHHHHHHHHHHHHHHHHHHHHHHHHHHHHHHHHHHHHHHHHHHHGHHHHHHHHHGGGGHHHHHHHHHHGHHHHHHHHHHHFGHFG?EGHHHHHGHHHHGHHDGHHHHHHHHHHGHHHHHHHHHHHHHHHHGGGGGHHHHHHHHHHHHGHHHHHHHHHHHHHHHHHHGHHHHHHHHHHGHHHHHHHHHFHHHHGGGGGGGGGGGGGGGGGGF
@M05620:45:000000000-G6HP7:1:1101:19426:1949 1:N:0:153
CATCCTGACCCTGAAGTACCCCATTGAGCATGGCATCGTCACCAACTGGGACGACATGGAGAAGATCTGGCACCACACCTTCTACAACGAGCTGCGCGTGGCCCCGGAGGAGCACCCAGTGCTGCTGACCGAGGCCCCCCTGAACCCCAAGGCCAACAGAGAGAAGATGACTCAGGTGAGGCTCGGCCGACGCCCGTGCTCCTCCCGTCCTTTCCCCAGTCATTTTCTGCCCGGCTTGATTTCTGACATTT
+
3>ABAFFFFFFCG4GGGGGGGGDGHHHHHHHHHH4FGGHHHGHHHGHHHHHHGGGGGHHFGHHGGHHHHHHHHGHHHGGHHHHHHGHHGFGGGHHGGGGGGGHHGGGGGGGGHHHHGGHHHHHHHHHHHHGGGGGGGGGGGGGHHHGGGDGGHHGEGGGGGGGGGGFGGGGGGGGGGGGGGGGGBBFFB=BBBBBB@DFFFFFFFFFEFDDFFFFFFFFFFFFFFFFFFFFFFB<BBBAFFFFFF/;BBF9
@M05620:45:000000000-G6HP7:1:1101:16007:1975 1:N:0:153
CATCCTGACCCTGAAGTACCCCGGCTTGATTTCTGACATTAGATCGGAAGAGCACACGTCTGAACTCCAGTCACGCACTACAATCTCGTATGCCGTCTTCTGCTTGAAAAAAAAAAAAAAATAGTATGACAGAGTGTCATGTTGAGAACATATGCAGGACATGAGTTTTTCCTGCAACAGGGAAAAAAAAGTAAAAGTGTTAAAGAGATAGTGTTTAATAAAGGATCTCAAAGCAAGCTTTAGAAAAAGGA
+
AABBBFFFFFFFGGGGGGGGGGGGGGGGGHHHHGHHHHHHFHFHHHGGEGGHHHHHHGHHHGHHHHHHHHHHHHGHGGGHHHHH3FHHGGHHHHGGGHGHHHGHHHGFGHHGGGGC<>//-011<11111<<F0=0==000<=D0/.<//0=000:0..::0:00;;C0:/G0C/:;0./9..AEB.:--99/////://9://9/:.;//:/9:.//;:/9//.////////.;9..////9/9/...9.
@M05620:45:000000000-G6HP7:1:1101:18505:2031 1:N:0:153
ATCTTATCTCCTAAAAACCTGTTTAGATTTGGAGATAGACCTTCAGGTTTTTCATCATTTTCTGCATGAATTATACATTGACCAGCGTGGTCAGTTTGCAGCATTCTGTTATTTTGTTTGACAGAGTGTCTTGTTGAGAACATATGTAGGACATGATTTTTTCCTGCAACAGGGAAAATAAAGTATAAGTTTTAAAGATTTATTCTTTAATAAAGGATCTCAAAGCCAGCTTTAGAAAAAGGAAGAAAGGG
+
BBBBBFFFFFFFGGGGGGGFGGHH5FGGHHHHGGHHHHHHHHHHHHHHHHGGHHHHHHHHHHHHHHHHGHHHHHHHHHHHHHHHHHGGFGHHHHHHHHHGHHHHHHHHHHHHHHHHHHHHHHHHFHGHHHHHHHHHFHHHGHHHHHH4BFGFHHHFHHHHHGHHHHFFHHHHHGEHHHHHHHHGHHHHGGHHHHFHGHHGHHHHHHHHHHHHHGHHEGHHHFHHHHHHGCCHHDG0;;CGEGBGGHGHHGG
@M05620:45:000000000-G6HP7:1:1101:18173:2041 1:N:0:153
TACCTGTACTGGGGAAGCATTTGAATATCCCCCCATGGTGATGGGGACGGAGAACTGCTCCATAAACACAGGCAACGTGCCTAACTTTCCCGGGAAGATGAAGTCAAAGAGCGACCACAGCTCTCGGAGGTTATTTTGCATCGGTGAGCCAGACAGAATGATCCGATGAGGGGTGCGAAACTATTTGAGGAAAGGAAGCACCTTTTTATTAAATTTACCTTTTAGCAATCGCCATTCCTACCCTAAAGATC
+
CCCCCFFFFFFFGGGGGGGGGGHHHHHHHHHGGGGHHHGHHHHHHGGGGGGGGHHHHHHHHHHHHHHHHHHHGGHHGHHHHHHHHHHHHHHGGGGGGHHHHHHHHHHHHHHHGGGGGHHHHHHHHGGGGGCHHHHHHHHHHHGGGGGHHHHHHGHHHHHHHHHHHGGGHHHGGAEGGFFGGGGGGGGGGG9FGFGGGGGGGFFFFFFFFFFFFFFFFFFFFFFFFFFFFFEFFFEFFFFFFFFFFFFFFFF
@M05620:45:000000000-G6HP7:1:1101:18502:2050 1:N:0:153
ATCTTATCTCCTAAAAACCTGTTTAGATTTGGAGATAGACCTTCAGGTTTTTCATCATTTTCTGCATGAATTATACATTGACCAGCGTGGTCAGTTTGCAGCATTCTGTTATTTTGTTTGACAGAGTGTCTTGTTGAGAACATATGTAGGACATGATTTTTTCCTGCAACAGGGAAAATAAAGTATAAGTTTTAAAGATTTATTCTTTAATAAAGGATCTCAAAGCCAGCTTTAGAAAAAGGAAGAAAGGG
+
CCCCCFFFFFFFGGGGGGGGGGHHFGHHHHHHHHHHHHHHHHHHHHHHHHGGHHHHHHHHIIHIHHHHHHHHHHHHHHHHHHHHHHGGFEHHHHHHHHHHHHHHHHHHHHHHHHHHHHHHHHHHGHHHHHHHHHHHHHHHHHHHHHHGHHHHHHHHHHHHHGHHHHHGHHHHHGGHHHHHHHHGHHHHHHHHHHGHHHHHHHHHHHHHHHHHGHHHHHHHHHHGGHHGHGHHHHHHHHHHGCHFHHHHHHG
@M05620:45:000000000-G6HP7:1:1101:18514:2099 1:N:0:153
CATCCTGACCCTGAAGTACCCCATTGAGCATGGCATCGTCACCAACTGGGACGACATGGAGAAGATCTGGCACCACACCTTCTACAACGAGCTGCGCGTGGCCCCGGAGGAGCACCCAGTGCTGCTGACCGAGGCCCCCCTGAACCCCAAGGCCAACAGAGAGAAGATGACTCAGGTGAGGCTCGGCCGACGCCCGTGCTCCTCCCGTCCTTTCCCCAGTCATTTTCTGCCCGGCTTGATTTCTGACATTA
+
DDDDDFFFFFFFGGGGGGGGGGGHHHHHHHHHHHHHHGHHGGHHHGHHHHHHGGGGGHHHHHHHHHHHHHHHHGHHHGGHHHHHHHHHGGGGGHHGGGGGGGHHGGGGGGGGHHHHGGHHHHHHHHHHHHGGGGGGGGGGGGHHHHGGGGHGHHGGGGGGGGGGGGGGGGGGGGGGGGGGGGGGFFFFFFFFFFFFCFFFFFFFFFFEFFFFFFFFFFFFFFFFFFFFFFFFFFFFFFAFFFFFFFFFFF0
@M05620:45:000000000-G6HP7:1:1101:17447:2101 1:N:0:153
CATCCTGACCCTGAAGTACCCCATTGAGCATGGCATCGTCACCAACTGGGACGACATGGAGAAGATCTGGCACCACACCTTCTACAACGAGCTGCGCGTGGCCCCGGAGGAGCACCCAGTGCTGCTGACCGAGGCCCCCCTGAACCCCAAGGCCAACAGAGAGAAGATGACTCAGGTGAGGCTCGGCCGACGCCCGTGCTCCTCCCGTCCTTTCCCCAGTCATTTTCTGCCCGGCTTGATTTCTGACATTA
+
DDDDDFFFFFFFGGGGGGGGGGGHHHHHHHHHHHHHHGHHHGHHHGHHHHHHGGGGGHHHHHHHHHHHHHHHHGHHHGGHHHHHHHHHGGGGGHHGGGGGGGHHGGGGGGGGHHHHGGHHHHHHHHHHHHGGGGCGGGGGGGHHHHGGGGHGHHGGGGGGGGGGGGGGGGGGGGGGGGGGGGGGFFFFFFFFFFFF@ADFFFFFFFFFFFFFFFFFFFFFFFFFFFHFFFFFFFFFFFFFFFFFFBFFFF0
@M05620:45:000000000-G6HP7:1:1101:11272:2198 1:N:0:153
CATCCTGACCCTGAAGTACCCCATTGAGCATGGCATCGTCACCAACTGGGACGACATGGAGAAGATCTGGCACCACACCTTCTACAACGAGCTGCGCGTGGCCCCGGAGGAGCACCCAGTGCTGCTGACCGAGGCCCCCCTGAACCCCAAGGCCAACAGAGAGAAGATGACTCAGGTGAGGCTCGGCCGACGCCCGTGCTCCTCCCGTCCTTTCCCCAGTCATTTTCTGCCCGGCTTGATTTCTGACATTT
+
ABBBBFFFFFFFGGGGGGGGGGGHHHFHHHHHHHHHHGHHHGHHHGHHHHGHGGGGGHHFHHHHGHHHHHHHHGHHHGGHHHHHHHHHGGGGGHHGGGGGGGHHGGGFCGGGHGHHGGHHHHHHHHHHHHGGGGGGGGGGGGHHHHGGGGHGHHGGGGGGGGGGGGGGGGGGGGGGGFGFGGGGFFFFFAFFFFFFCFFFFFFFFFFFFFFFFFFFFFFFFFFFFFFFFFFF.-@DFF?BFFFFFFFFFF/
@M05620:45:000000000-G6HP7:1:1101:18851:2212 1:N:0:153
AGATTACTGCAACAGTTCCCCCTGGACCTGGAAAAGTTTCTTGCCTGGCTTACAGAAGCTGAAACAACTGCCAATGTCCTACAGGATGCTACCCGTAAGGAAAGGCTCCTAGAAGACTCCAAGGGAGTAAAAGAGCTGATGAAACAATGGCAAGTAAGTCAGGCATTTCCGCTTTAGCACTCTTGTGGATCCAATTGAACAATTCTCAGCATTTGTACTTGTAACTGACAAGCCAGGGACAAAACAAAGAT
+
ABACCFFFFFFFGGGGGGGGGGGGHHHHHHHHHHHHHHHHHHHHHHHHHHHHHHHHHHHHHHHHHHHHHHHHHHHHHHHHHHHHHHHHHHHHHHGGGGHHHHHHHHHHGHHHHHHHHHHHHHHGGGGGHHHHHGHHHHGHHHHHHHHHHHHHHGHHHHHHHHHHHHHHHHGGGGGHHHHHHHHHHHHGHHHHGHHHHHHGHHHHHHHHHHHHHHHHHHHHHHHGHHHGHHHHHGFGGGGGGGGGGGGGGGG
@M05620:45:000000000-G6HP7:1:1101:18850:2233 1:N:0:153
AGATTACTGCAACAGTTCCCCCTGGACCTGGAAAAGTTTCTTGCCTGGCTTACAGAAGCTGAAACAACTGCCAATGTCCTACAGGATGCTACCCGTAAGGAAAGGCTCCTAGAAGACTCCAAGGGAGTAAAAGAGCTGATGAAACAATGGCAAGTAAGTCAGGCATTTCCGCTTTAGCACTCTTGTGGATCCAATTGAACAATTCTCAGCATTTGTACTTGTAACTGACAAGCCAGGGACAAAACAAAGAT
+
BBBBBFFFFFFFGGGGGGGGGGGGHHHHHHGHHHHHHHHHHHHHHHGHHHHHHHHHHHHHHHHHHHHHHHHHHHHHHHHHHHHHHHHHHHHHHHGGGGHHHHHGHHHHGHHHHHFHHHHHHHHGGEEGHHHHHGHHHHHHHGHHHHHHHHGHHGHHHHHHHHHHHHHHHHGGGGGHHHGHHHHHHFHGGHHHHHHHHGHGHHHHHHHHHHGHHHHHHHHHGHHFHHGHHHHFGFG9EDGGGGGGGGGGGGF
@M05620:45:000000000-G6HP7:1:1101:17864:2336 1:N:0:153
ATCTCTATCTCCTAAAAACCTGTTTAGATTTGGAGATAGACCTTCAGGTTTTTCATCATTTTCTGCATGAATTATACATTGACCACGTTCCAGCGTTGTCAGTTTGCAGCATTCTGTTATTTTGTTTGACAGAGTGTCTTGTTGAGAACATATGTAGGACATGATTTTTTCCTGCAACAGGGAAAATAAAGTATAAGTTTTAAAGATTTATTCTTTAATAAAGGATCTCAAAGCCAGCTTTAGAAAAAGGA
+
BCCBCFFFFFFFGGGGGGGGGGHHHHHHHHHHHHHHHHHGHHHHHHHHHHHGGHHHHIHHHHIIHHHHHHHHHHHHHHHHHHHHHHGHHHHHHHGGGGGHHHHHHHHHHHGHHHHHHHHHHHHHHHHHHHHHHHHHHHHHHHHHHHHHHHHHHHHHHHHHHHHHHHHHHGHHHHHHHHHHHGGHHHGHHHHGHHHHHGHHHHHHHHHHHHHHHHHHHHHHHGHHHHHHHGHHHHHHHGHHHHHHHHHGGGH
@M05620:45:000000000-G6HP7:1:1101:20948:2368 1:N:0:153
ATCTCTATCTCCTAAAAACCTGTTTAGATTTGGAGATAGACCTTCAGGTTTTTCATCATTTTCTGCATGAATTATACATTGACCACGTTCCAGCGTGGTCAGTTTGCAGCATTCTGTTATTTTGTTTGACAGAGTGTCTTGTTGAGAACATATGTAGGACATGATTTTTTCCTGCAACAGGGAAAATAAAGTATAAGTTTTAAAGCTTTATTCTTTAATAACGGATCTAAAAGCCAGCTTTAGAAAAAGGA
+
CCCCCFFFFFFFGGGGGGGGGGHHHDHHHHHHHHHHHHHHHHHHHHHFHHHGGHHHHHHHIIIIHHHHHHHHHHHHHHHHHHHHH111BA2553>E10?BGH44F@F4B313D4F4@F4DB444BB2B33433BF3B4BF3330F3/43B3D44D4B3322D223DG33<F2@G2GH2F2//F0?GFGH1?G1GGHF11FG1>111>FHHBG1<=D0DG000.<<AGD00000../..0000;CG0;F.C/
@M05620:45:000000000-G6HP7:1:1101:13908:2385 1:N:0:153
CATCCTGACCCTGAAGTACCCCATTGAGCATGGCATCGTCACCAACTGGGACGACATGGAGAAGATCTGGCACCACACCTTCTACAACGAGCTGCGCGTGGCCCCGGAGGAGCACCCAGTGCTGCTGACCGAGGCCCCCCTGAACCCCAAGGCCAACAGAGAGAAGATGACTCAGGTGAGGCTCGGCCGACGCCCGTGCTCCTCCCGTCCTTTCCCCAGTCATTTTCTGCCCGGCTTGATTTCTGACATTA
+
BBBBBFFFFFFFFGGGGGGGGG?GHHFHHHGHHHHHHGHHHGHH2EGFHHGHGGGGGHHHHHGGAGHHHHHHHGHHHGGHHHHHHHGHGGGGGHHGGGGGGGHHGGGGGGDGHEHHGGHGHHHHHHHFHHGAFFGGGGGGGGEGHEGGG.CEHHGGGGGGGBE?CFBFGGGGGGGGGGFGFGGGFFFFFFFFFFFF@DDEFFFFFFFFFFFFFEFFFF?FFFFFFFFFEEBADFFFFF;BFFFFF;FBBF/
@M05620:45:000000000-G6HP7:1:1101:20934:2385 1:N:0:153
ATCTCTATCTCCTAAAAACCTGTTTAGATTTGGAGATAGACCTTCAGGTTTTTCATCATTTTCTGCATGAATTATACATTGACCACGTTCCAGCGTGGTCAGTTTGCAGCATTCTGTTATTTTGTTTGACAGAGTGTCTTGTTGAGAACATATGTAGGACATGATTTTTTCCTGCAACAGGGAAAATAAAGTATAAGTTTTAAAGATTTATTCTTTAATAAAGGATCTCAAAGCCAGCTTTAGAAAAAGGA
+
BCCCDFFFFFFFGGGGGGGGGGHHHHHHHHHHHGHHHHHHHHHHHHHHHHHGGHHHHIHHIIIHIHHHHHHHHHHHHHHHHHHHHHGHHHHHHHGFGGHHHHHHHHHHHHHHHHHHHHHHHHHHHHHHHHHHHHHHHHHHHHHHHHHHHHHHHHHHHHHHHHHHHHHHHGHHHHHHHHHHHGGGHHHHHHHHHHHHHHHHHHHHHHHHHHHHHHHHHGHHHHHHHHHHHHGHHHHHHGHHHHHHHGHHGGH
@M05620:45:000000000-G6HP7:1:1101:13928:2391 1:N:0:153
CATCCTGACCCTGAAGTACCCCATTGAGCATGGCATCGTCACCAACTGGGACGACATGGAGAAGATCTGGCACCACACCTTCTACAACGAGCTGCGCGTGGCCCCGGAGGAGCACCCAGTGCTGCTGACCGAGGCCCCCCTGAACCCCAAGGCCAACAGAGAGAAGATGACTCAGGTGAGGCTCGGCCGACGCCCGTGCTCCTCCCGTCCTTTCCCCAGTCATTTTCTGCCCGGCTTGATTTCTGACATTA
+
BCCCCFFFFFFFGGGGGGGGGGGHHHHHHHHHHHHHHGHHHGHHHGHHHHHHGGGGGHHHHHHHHHHHGHHHHGHHHGGHHHHHHHHHGGGGGHHGGGGGGGHHGGGGGGGGHHHHGGHHHHHHHHHHHHGGGGGGGGGGGGHHHHGGGGHGHHGGGGGGGGGGGGGGGGGGGGGGGGGGGGGGFFFFFFFFFFFFFFFFFFFFFFFFFFFFFFFFFFFFFFFFFFFFFFFFFFFFFFAFFFFFFFFFFF0
@M05620:45:000000000-G6HP7:1:1101:20943:2402 1:N:0:153
ATCTCTATCTCCTAAAAACCTGTTTAGATTTGGAGATAGACCTTCAGGTTTTTCATCATTTTCTGCATGAATTATACATTGACCACGTTCCAGCGTGGTCAGTTTGCAGCATTCTGTTATTTTGTTTGACAGAGTGTCTTGTTGAGAACATATGTAGGACATGATTTTTTCCTGCAACAGGGAAAATAAAGTATAAGTTTTAAAGATTTATTCTTTAATAAAGGATCTCAAAGCCAGCTTTAGAAAAAGGA
+
CCCCCFFFFFFFGGGGGGGGGGHHHHHHHHHHHHHHHHHHHHHHHHHHHHHGGHHHHHHHHHHHHHHHHHHHHHHHHHHHHHHHHHGHHHHHGHGGGGHHHHHHHHHHGHHHHHHHHHHHHHHHHHHFHHHGHHHHHHHHHHHHHHHHHGHHHHHHHHHHHHHHHHHHHGHHHHHHFHHHGGGHHFHHHHHHHHHGHHHHHHHGHHHHHHHHHHHHHFHHHHHFHHHHHHHHGHFHHGHHHHHFFHHFGGG
@M05620:45:000000000-G6HP7:1:1101:17416:2467 1:N:0:153
CATCCTGACCCTGAAGTACCCCATTGAGCATGGCATCGTCACCAACTGGGACGACATGGAGAAGATCTGGCACCACACCTTCTACAACGAGCTGCGCGTGGCCCCGGAGGAGCACCCAGTGCTGCTGACCGAGGCCCCCCTGAACCCCAAGGCCAACAGAGAGAAGATGACTCAGGTGAGGCTCGGCCGACGCCCGTGCTCCTCCCGTCCTTTCCCCAGTCATTTTCTGCCCGGCTTGATTTCTGACATTT
+
ABBBBFFFFFFFGFGGGGGFEEEHHHHFFFGHHHHHHGHHHGHHEGFFHHHHGGGCFFFEGHFFHGHGFFHHHGHHHFFHHFHHHHHFGGGGGHHGGGGGEGGGGGCGGGGGHHHHGGHHHDGGGHHHHHGCGCCEACGGGGGHHEGGCDHGGHGGGGGGFBD.FFBFGFFFFFGGFFGFFEEAB??FB=BBBBB?@FFFFFFFFAD;:ADFF/9/B9.FFFFFFFFFFFFF?=;BB?.BFFFFBBFBFF/
@M05620:45:000000000-G6HP7:1:1101:19886:2506 1:N:0:153
ATCTCTATCTCCTAAAAACCTGTTTAGATTTGGAGATAGACCTTCAGGTTTTTCATCATTTTCTGCATGAATTATACATTGACCACGTTCCAGCGTGGTCAGTTTGCAGCATTCTGTTATTTTGTTTGACAGAGTGTCTTGTTGAGAACATATGTAGGACATGATTTTTTCCTGCAACAGGGAAAATAAAGTATAAGTTTTAAAGATTTATTCTTTAATAAAGGATCTCAAAGCCAGCTTTAGAAAAAGGA
+
CCCCCFFFFFFFGGGGGGGGGGHHHHHHHHHHHHHHHHHHHHHHHHHHHHHGGHHHHHIHHIHIIHHHHHHHHHHHHHHHHHHHHHGHHHHHHHGGGGHHHHHHHHHHHHHHHHHHHHHHHHHHHHHHHHHHHHHHHHHHHHHHHHHHHHHHHHHHHHHHHHHHHHHHHGHHHHHHHHHHHGGHHGGHHHHGHHHHHGHHHHHHHHHHHHHHHHHHHGHHHGHHHHHHHHHHFGHHHGHHHHHFHHHHGGH
@M05620:45:000000000-G6HP7:1:1101:17420:2513 1:N:0:153
TACCTGTACTGGGGAAGCATTTGAATATCCCCCCATGGTGATGGGGACGGAGAACTGCTCCATAAACACAGGCAACGTGCCTAACTTTCCCGGGAAGATGAAGTCAAAGAGCGACCACAGCTCTCGGAGGTTATTTTGCATCGGTGAGCCAGACAGAATGATCCGATGAGGGGTGCGAAACTATTTGAGGAAAGGAAGCACCTTTTTATTAAATTTACCTTTTAGCAATCGCCATTCCTACCCTAAAGATC
+
BBCCBFFFFFFFGGGGGGGGGGHHHHHHHHHGGGGHHHHHHHHHHGGGGGGGGHHHHHHHHHHHHHHGHHHHGHHHGHHHHHHHHHHHHHHGGGGGGHHGHHHHHHHHHHHHGGGGGHHHHHHHHGGGGGCHHHHHHHHHHHGGEGGHHHHHHGHHHHHHHHHHHGGGHHGGGCCGGGGCGGGGGGGGGG:CGFGGGGGFFFFFFFFFFFFFFFFFFFFFFFFFFFFFFFEFFFFFFFFFEFFFFFFFFFF
@M05620:45:000000000-G6HP7:1:1101:19891:2523 1:N:0:153
ATCTCTATCTCCTAAAAACCTGTTTAGATTTGGAGATAGACCTTCAGGTTTTTCATCATTTTCTGCATGAATTATACATTGACCACGTTCCAGCGTGGTCAGTTTGCAGCATTCTGTTATTTTGTTTGACAGAGTGTCTTGTTGAGAACATATGTAGGACATGATTTTTTCCTGCAACAGGGAAAATAAAGTATAAGTTTTAAAGATTTATTCTTTAATAAAGGATCTCAAAGCCAGCTTTAGAAAAAGGA
+
B@BBBFFFFFFFGGGGGGGGGGHHFHHHHHHHGFGGHHHGHFHHHHHHHHHGGHGHHGFHHHHGGFHBGFHHHHHGHHHHHHFHHHGFGHHFHHGEGGHHHHHFFFHHHHGHFFDHHGFHHHHHFHHHGHFHFHFGHGHHHHHHHHGHHHHHHHHHHHHHHHFFHGHHHGHHHHHHHHFHHEEAHGDHHHGHHHHHGFFHHGHHHHHHHGHHHHHHHGHHHBGFHHHHHHHHGFHHHGFHHHHGFHHHFGH
@M05620:45:000000000-G6HP7:1:1101:17205:2557 1:N:0:153
CATCCTGACCCTGAAGTACCCCATTGAGCATGGCATCGTCACCAACTGGGACGACATGGAGAAGATCTGGCACCACACCTTCTACAACGAGCTGCGCGTGGCCCCGGAGGAGCACCCAGTGCTGCTGACCGAGGCCCCCCTGAACCCCAAGGCCAACAGAGAGAAGATGACTCAGGTGAGGCTCGGCCGACGCCCGTGCTCCTCCCGTCCTTTCCCCAGTCATTTTCTGCCCGGCTTGATTTCTGACATTA
+
AAABBFFFFFFFGGGGGGGGGGGHHHHHHHHHHHHHHGHHHGHHHGHHHHHHGGGGGHHEHHHHHHHHHHHHHGHHHGGHHHHHHHFHGGGGGHHGGGGGGGHHGGGGGGGGHHHHGGHHHHHHHHHHHHGDGGGGGGGGGGGHHHGGDDHGHHG?EFGGGGGGGGFGGFGGGGGGFGFGGGGGFFFFF;FFFFFF@ADFFFFFFFF;DFFFFFFFFFFBFFFFFFFFFFFEF;FFFF9BFFFFF/B/FF/
@M05620:45:000000000-G6HP7:1:1101:18252:2567 1:N:0:153
TACCTGTACTGGGGAAGCATTTGAATATCCCCCCATGGTGATGGGGACGGAGAACTGCTCCATAAACACAGGCAACGTGCCTAACTTTCCCGGGAAGATGAAGTCAAAGAGCGACCACAGCTCTCGGAGGTTATTTTGCATCGGTGAGCCAGACAGAATGATCCGATGAGGGGTGCGAAACTATTTGAGGAAAGGAAGCACCTTTTTATTAAATTTACCTTTTAGCAATCGCCATTCCTACCCTAAAGATC
+
BBBBBFFFFFFFGGGGGGGGDGFEHHGGHD4FGG?CFE5A55FHE?CEG?EAFCCG3ADDGFGG@GGEGHFEGEFEEFFFFFFCGGFHDHHGGE?EE0GE??GGGHHHGHHGGGGGGHHHHHHHHGGGGG?GHHHHHHHGHHGGGGGHHHHHHGHHHHHHHHHHHGGGHHHGGCCGGDBGGGGGGGGGFG;BFGGGGGGGGFFFFFFFFFFFFFFFFFFFFFFFFFFFFFFFF?AFFFFFFFFFFBBFFFF
@M05620:45:000000000-G6HP7:1:1101:17221:2568 1:N:0:153
CATCCTGACCCTGAAGTACCCCATTGAGCATGGCATCGTCACCAACTGGGACGACATGGAGAAGATCTGGCACCACACCTTCTACAACGAGCTGCGCGTGGCCCCGGAGGAGCACCCAGTGCTGCTGACCGAGGCCCCCCTGAACCCCAAGGCCAACAGAGAGAAGATGACTCAGGTGAGGCTCGGCCGACGCCCGTGCTCCTCCCGTCCTTTCCCCAGTCATTTTCTGCCCGGCTTGATTTCTGACATTA
+
CDDDDFFFFFFFGGGGGGGGGGGHHHHHHHHHHHHHHGHHHGHHHGHHHHHHGGGGGHHHHHHHHHHHHHHHHGHHHGGHHHHHHHHHGGGGGHHGGGGGGGHHGGGGGGGGHHHHGGHGHHHHHHHHHHGGGGGGGGGGGGHHHHGGGGHGHHGGGGGGGGGGGGGGGGGGGGGGHGGGGGGGFFFFFFFFFFFFDFFFFFFFFFFFFFFFFFFFFFFFFFFFFFFFFEFFFFFFFFFFFFFFFBFFFF0
@M05620:45:000000000-G6HP7:1:1101:18263:2583 1:N:0:153
TACCTGTACTGGGGAAGCATTTGAATATCCCCCCATGGTGATGGGGACGGAGAACTGCTCCATAAACACAGGCAACGTGCCTAACTTTCCCGGGAAGATGAAGTCAAAGAGCGACCACAGCTCTCGGAGGTTATTTTGCATCGGTGAGCCAGACAGAATGATCCGATGAGGGGTGCGAAACTATTTGAGGAAAGGAAGCACCTTTTTATTAAATTTACCTTTTAGCAATCGCCATTCCTACCCTAAAGATC
+
CCCCCFFFFFFFGGGGGGGGGGHHHHHHHHHGGGGHHHGHGHHHHGGGGGGGGHHHHHHHHGHHHHHHHHHHGHHHGHHHHHHHHHHHHHHGGGGGGGHHHGFHHHHHHHHHGGGGGHHHHHHHHGGGGG?GHHHHHHHFHHGGGGGHHHHHHGHHGHGHHHHHHGGGHFFEG:AGGGFGGGGGGGGGGGBFGFGGFGGGGFFFFFFFFFFFFFFFFFFFFFFFFFFFFFEFFFFFFFFFFFFFFFFFFFF
@M05620:45:000000000-G6HP7:1:1101:17217:2585 1:N:0:153
CATCCTGACCCTGAAGTACCCCATTGAGCATGGCATCGTCACCAACTGGGACGACATGGAGAAGATCTGGCACCACACCTTCTACAACGAGCTGCGCGTGGCCCCGGAGGAGCACCCAGTGCTGCTGACCGAGGCCCCCCTGAACCCCAAGGCCAACAGAGAGAAGATGACTCAGGTGAGGCTCGGCCGACGCCCGTGCTCCTCCCGTCCTTTCCCCAGTCATTTTCTGCCCGGCTTGATTTCTGACATTA
+
ACCCCFFDFFFFGGGGGFGGGGGHHHHGHHHHHHHHHGHHHGHHHGHHHHGHGGGGGHHGHHHHHHHHHHHHHGHHHGGHHHHHHHHHGGGGGHHGGGFGGGHHGGGGGGGGHHHHGGHFGHHHHHHHHHGGGGGGGGGGGGHHHHGGGGHGHHGGGGGGGGGGGGGGGGGGGGGGGGGGGGGGFFFFFFFFCFFFBADEFFFFFFFFFFFFFFFFFFFFFFFFFFFFFFFF?DFFF;AFFFFFFBFFFF/
@M05620:45:000000000-G6HP7:1:1101:14374:2589 1:N:0:153
TACCTGTACTGGGGAAGCATTTGAATATCCCCCCATGGTGATGGGGACGGAGAACTGCTCCATAAACACAGGCAACGTGCCTAACTTTCCCGGGAAGATGAAGTCAAAGAGCGACCACAGCTCTCGGAGGTTATTTTGCATCGGTGAGCCAGACAGAATGATCCGATGAGGGGTGCGAAACTATTTGCGGAAAGGAAGCACCTTTTTATTAAATTTCCCTTTTAGCAATCGCCATTCCTACCCTAAAGATC
+
AA1AAFDFFF3FGCGEE11A3AA3AFH3FF1AAEGHCHHDFADFE//AEGG/AGHED11B1GFGH1G1BFCAF/GHGF///11FHE@2@@1/>E/E/BFH1B1>F2BGGEBFECGG@F/GC1<FGCGGC/?FDGB<<?G1@DAC>.F<CC0C.<GC/<GFDF=G..:A;GG?-.;C-;;@@0;;FFB0;---;.9;BFEBFEFB99:E9BB/9;BB//9B/9FBB///999A--;B99FF/:9FB-///;9
@M05620:45:000000000-G6HP7:1:1101:14391:2598 1:N:0:153
TACCTGTACTGGGGAAGCATTTGAATATCCCCCCATGGTGATGGGGACGGAGAACTGCTCCATAAACACAGGCAACGTGCCTAACTTTCCCGGGAAGATGAAGTCAAAGAGCGACCACAGCTCTCGGAGGTTATTTTGCATCGGTGAGCCAGACAGAATGATCCGATGAGGGGTGCGAAACTATTTGAGGAAAGGAAGCACCTTTTTATTAAATTTACCTTTTAGCAATCGCCATTCCTACCCTAAAGATC
+
CDCDDFFFFFFFGGGGGGGGGGHHHHHHHHHGGGGHHHGGHHHHHGGGGGGGGHHHHHHHHHHHHHHHHHHHGGHHGHHHHHHHHHHHHHHGGGGGGHHHHHHHHHHHHHHHGGGGGHHHHHHHHGGGGGEHHHHHHHHHHHGGGGGHHHHHHGHHHHHGHHHHHGGGHHHGGEEGGGGGGGGGGGGGGGBFGGGGGGGGGEFFFFFFFFFFFFFFHFFFFFFFFFFFFFFFFFFFFFHHFFFFFFFFFFF
@M05620:45:000000000-G6HP7:1:1101:14379:2612 1:N:0:153
TACCTGTACTGGGGAAGCATTTGAATATCCCCCCATGGTGATGGGGACGGAGAACTGCTCCATAAACACAGGCAACGTGCCTAACTTTCCCGGGAAGATGAAGTCAAAGAGCGACCACAGCTCTCGGAGGTTATTTTGCATCGGTGAGCCAGACAGAATGATCCGATGAGGGGTGCGAAACTATTTGAGGAAAGGAAGCACCTTTTTATTAAATTTACCTTTTAGCAATCGCCATTCCTACCCTAAAGATC
+
CDDDCFFFFFFFGGGGGGGGGGHHHHHHHHHGGGGHHHGHHHHHHGGGGGGGGHHHHHHHHHHHHHHHHHHHGGHHGHHHHHHHHHHHHHHGGGGGGHHHHHHHHHHHHHHHGGGGGHHHHHHHHGGGGGEHHHHHHHHHHHGGGGGHHHHHHGHHHHHHHHHHHGGGHHHGGGGGGGGGGGGGHGGGGGCFFGGGGGGGGFFFFFFFFFFFFFFHFFFFFFFFFFFFFFFFFFFFFFFFFFFFFFFFFFB
@M05620:45:000000000-G6HP7:1:1101:14769:2615 1:N:0:153
TACCTGTACTGGGGAAGCATTTGAATATCCCCCCATGGTGATGGGGACGGAGAACTGCTCCATAAACACAGGCAACGTGCCTAACTTTCCCGGGAAGATGAAGTCAAAGAGCGACCACAGCTCTCGGAGGTTATTTTGCATCGGTGAGCCAGACAGAATGATCCGATGAGGGGTGCGAAACTATTTGAGGAAAGGAAGCACCTTTTTATTAAATTTACCTTTTAGCAATCGCCATTCCTACCCTAAAGATC
+
CCBCCFFFFFFFGGGGGGGGGGHHHHHHHHHGGGGHHHGGFHHHHGGGGGEGGGHHHHHHHGHHHGHHHHHHGGHHGHHHHHHHHHHHHHHGGGGGGHHHHHHHHHHHHHHHGGGGGHHHHHHHHGGGGG?GHHHHHHHHHHGGGGGHHHHHHGHHHHHHHHHHHGGGHHHGGADGFDAFGGGGGGGGGGFFFGGGGGGGGFFFFFFFFFFFFFFFFFFFFFFFFFFFFFFFFFFFFFFFFFFFFFFFFFF
@M05620:45:000000000-G6HP7:1:1101:11973:2624 1:N:0:153
TACCTGTACTGGGGAAGCATTTGAATATCCCCCCATGGTGATGGGGACGGAGAACTGCTCCATAAACACAGGCAACGTGCCTAACTTTCCCGGGAAGATGAAGTCAAAGAGCGACCACAGCTCTCGGAGGTTATTTTGCATCGGTGAGCCAGACAGAATGATCCGATGAGGGGTGCGAAACTATTTGAGGAAAGGAAGCACCTTTTTATTAAATTTACCTTTTAGCAATCGCCATTCCTACCCTAAAGATC
+
AABCBFFFFFFFGGFGGGGGGGHHHHGHHHHGGGGHHHGHGHHHHGGGGGGGGHHHHHHHHHHHHHHHHHHHGHHHGHHGHHHHHHHHHHHGGGEGGCHHG3GHHHHHHHHHGGGGGHHHHHHHHGGEGGEHHHHHHHGGHHGGGGGHHHHHHFHG<CHHHHHFHEGGBHHGGEGGGDGGGGGGGGGGGG:CFGGGGGEFFFFFFFFFFFFFFFFFFFFFFFFFFFFFFFFFFFAFFFFFFFFFF/;BFFB
@M05620:45:000000000-G6HP7:1:1101:14746:2627 1:N:0:153
TACCTGTACTGGGGAAGCATTTGAATATCCCCCCATGGTGATGGGGACGGAGAACTGCTCCATAAACACAGGCAACGTGCCTAACTTTCCCGGGAAGATGAAGTCAAAGAGCGACCACAGCTCTCGGAGGTTATTTTGCATCGGTGAGCCAGACAGAATGATCCGATGAGGGGTGCGAAACTATTTGAGGAAAGGAAGCACCTTTTTATTAAATTTACCTTTTAGCAATCGCCATTCCTACCCTAAAGATC
+
BBCCCFFFFFFFGGGGGGGGGGHHHFHHHHHGGGGHHHFHHHHGHGGGGGGGGHHHHHHHHHHHHHHHHHHHGHHHGHHHHHHHHHHHHHHGGGGGGHHHHHHHHHHHHHGHGGGGGHHHHHHHHGGGGGGHHHHHHHH1FHGG.EFHHHHHHGHHHHHHGHHHGGGGHFHGGDGGADCGGGGGGGGGGGCGFFGGFGGBFFFFFFFFFFFFEFFFFFFFFFFFBFFFFFEFFDEFFFFFFFFFFFFFBFF
@M05620:45:000000000-G6HP7:1:1101:11120:2630 1:N:0:153
CATCCTGACCCTGAAGTACCCCATTGAGCATGGCATCGTCACCAACTGGGACGACATGGAGAAGATCTGGCACCACACCTTCTACAACGAGCTGCGCGTGGCCCCGGAGGAGCACCCAGTGCTGCTGACCGAGGCCCCCCTGAACCCCAAGGCCAACAGAGAGAAGATGACTCAGGTGAGGCTCGGCCGACGCCCGTGCTCCTCCCGTCCTTTCCCCAGTCATTTTCTGCCCGGCTTGATTTCTGACATTA
+
BBBBBFFFFFFFGGGGGGGGGGGHHHHHHHHHHHHHHGHHHGHHGGHHHHHHGFGGGHHGHHHHHHHHHHHHHGHHHGGHHHHGHHHHGGGGGHHGGGGGGGHHGGGGGGGGHHHHGGHHHHHHHHHHHHGGGGGGGGGGGGHHHHGGGGHGHHGGGGGFGGGGGGGGGGGGGGGGGGGGGGGGFFFFF9BFFFFFDDFFFFFFFFFFFFBFFBFFFFFFFFFFFFFFFFFFB=DFF=;BFFFFFFFFFF/
@M05620:45:000000000-G6HP7:1:1101:11991:2632 1:N:0:153
TACCTGTACTGGGGAAGCATTTGAATATCCCCCCATGGTGATGGGGACGGAGAACTGCTCCATAAACACAGGCAACGTGCCTAACTTTCCCGGGAAGATGAAGTCAAAGAGCGACCACAGCTCTCGGAGGTTATTTTGCATCGGTGAGCCAGACAGAATGATCCGATGAGGGGTGCGAAACTATTTGAGGAAAGGAAGCACCTTTTTATTAAATTTACCTTTTAGCAATCGCCATTCCTACCCTAAAGATC
+
CCCCCFFFFFFFGGGGGGGGGGHHHHHHHHHGGGGHHHGHFGHHHGGGGGGGGHHHHHHHHHHGHHHHHHHHGHHHGHHHHHHHHHHHHHHGGGFGGGHHHHHHHHHHHHHHGGGGGHHHHHHHHGGGGGGHHHHHHHHHHHGGGGGHHHHHHGHHHHHHHHHHHGGGHHHGG:CGGDAGGGGGGGGGGGCFGGGGGGGEFFFFFFFFFFFFFFFFFFFFFFFFFFFEFFFFFFFFFFFFFAFFFFFFFFF
@M05620:45:000000000-G6HP7:1:1101:14771:2634 1:N:0:153
TACCTGTACTGGGGAAGCATTTGAATATCCCCCCATGGTGATGGGGACGGAGAACTGCTCCATAAACACAGGCAACGTGCCTAACTTTCCCGGGAAGATGAAGTCAAAGAGCGACCACAGCTCTCGGAGGTTATTTTGCATCGGTGAGCCAGACAGAATGATCCGATGAGGGGTGCGAAACTATTTGAGGAAAGGAAGCACCTTTTTATTAAATTTACCTTTTAGCAATCGCCATTCCTACCCTAAAGATC
+
AAAAA1B3DFFB11AEAA1GGFHHHBFHHGHGGGGFHCH1BEFFH//EE/E/ECGHHFEGE1DG@FGHHHAFFCGHEFGGHFH1>GFHGFHCG?CEC0FGGHHHGHHHEGHGGGGGGHHHHHHHHGGGGGCHHHHHHGHFHHGGGGGHHHHHHGHEGGHEHHHHHAEGBGG.?.:CABGAGFFGGGGGGE;FGGEGGFFFGFFFFFFFFFFFFFFFFFBFFFFFFFFFFFAEBBFFFFFFFFFFFFFFFFF
@M05620:45:000000000-G6HP7:1:1101:11977:2643 1:N:0:153
TACCTGTACTGGGGAAGCATTTGAATATCCCCCCATGGTGATGGGGACGGAGAACTGCTCCATAAACACAGGCAACGTGCCTAACTTTCCCGGGAAGATGAAGTCAAAGAGCGACCACAGCTCTCGGAGGTTATTTTGCATCGGTGAGCCAGACAGAATGATCCGATGAGGGGTGCGAAACTATTTGAGGAAAGGAAGCACCTTTTTATTAAATTTACCTTTTAGCAATCGCCATTCCTACCCTAAAGATC
+
CCCCCFFFFFFFGGGGGGGGGGHHHHHHHHHGGGGHHHHHHHHHHGGGGGGGGHHHHHHHHHHHHHHHHHHHGHHHGHHHHHHHHHHHHHHGGGGGGHHHHHHHHHHHHHHHGGGGGHHHHHHHHGGGGGEHHHHHHHGHHHGGGGGHHHHHHGHHGHHHHHHHHGGGHHHGGGGGGGGGGGGGGGGGGGFGFGGGGGGGGFFFFFFFFFFFFFFFFFFFFFFFFFFFFFFFFFFFFFFFFFFFFFFFFFB
@M05620:45:000000000-G6HP7:1:1101:18383:2649 1:N:0:153
CATCCTGACCCTGAAGTACCCCATTGAGCATGGCATCGTCACCAACTGGGACGACATGGAGAAGATCTGGCACCACACCTTCTACAACGAGCTGCGCGTGGCCCCGGAGGAGCACCCAGTGCTGCTGACCGAGGCCCCCCTGAACCCCAAGGCCAACAGAGAGAAGATGACTCAGGTGAGGCTCGGCCGACGCCCGTGCTCCTCCCGTCCTTTCCCCAGTCATTTTCTGCCCGGCTTGATTTCTGACATTA
+
CDDDDFFFFFFFGGGGGFGGGGGHHHHHHHHHHHHHHGHHHGHHHGHHHHHHGGGGGHHHHHHHHHHHHHHHHGHHHGGHHHHHHHHHGGGGGHHGGGGGGGHHGGGGGGGGHHHHGGHGHHHHHHHHHHGGGGGGGGGGGGHHHHGGGGHGHHGGGGGGGGGGGGGFGGGGGGGGGGGGGGGGFFFFFFFFFFFF@DFFFFFFFFFEFFFFFFFFFFFFFFFFHHFFFFFFFFFFFFFFFFFFFFFFFF0
@M05620:45:000000000-G6HP7:1:1101:12800:2678 1:N:0:153
ATCTCTATCTCCTAAAAACCTGTTTAGATTTGGAGATAGACCTTCAGGTTTTTCATCATTTTCTGCATGAATTATACATTGACCACGTTCCAGCGTGGTCAGTTTGCAGCATTCTGTTATTTTGTTTGACAGAGTGTCTTGTTGAGAACATATGTAGGACATGATTTTTTCCTGCAACAGGGAAAATAAAGTATAAGTTTTAAAGATTTATTCTTTAATAAAGGATCTCAAAGCCAGCTTTAGAAAAAGGA
+
BBBBBFFFFFFFGGGGGGGGGGHHHHHHHHHHHFGHHHHHHHHHHHHHHHHGGHHHHHHHHHHHHHHHHHHFHHHHHHHHHHHHHHGGHHHHHHGFGGHHGHHHHHHHHHHHHHHHHHHHHHHHHHHHHHHHHHGHHHHHHHHHHHHHHHHHHHHHHHHHHHHHHHHHHGHHHHHHHHHHHGGHHHHHHHHGHHHHHHHHHHGHHHHHHHHHHHHHHHHHHGHHHHHHHHHHHHHHHGHHHHHGHHHHGGH
@M05620:45:000000000-G6HP7:1:1101:18611:2680 1:N:0:153
ATCTCTATCTCCTAAAAACCTGTTTAGATTTGGAGATAGACCTTCAGGTTTTTCATCATTTTCTGCATGAATTATACATTGACCACGTTCCAGCGTGGTCAGTTTGCAGCATTCTGTTATTTTGTTTGACAGAGTGTCTTGTTGAGAACATATGTAGGACATGATTTTTTCCTGCAACAGGGAAAATAAAGTATAAGTTTTAAAGATTTATTCTTTAATAAAGGATCTCAAAGCCAGCTTTAGAAAAAGGA
+
CDDCDFFFFFFFGGGGGGGGGGHHHHHHHHHHHHHHHHHHHHHHHHHHHHHGGHHHHIIIIIIHIHHHHHHHHHHHHHHHHHHHHHGHHHHHHHGGGGHHHHHHHHHHHHHHHHHHHHHHHHHHHHHHHHHHHHHHHHHHHHHHHHHHHHHHHHHHHHHHHHHHHHHHHGHHHHHHHHHHHGGHHHHHHHHHHHHHHHHHHHHHHHHHHHHHHHHHHHHHHHHHHHHHHHHHHHHHHGHHHHHHHFHHGGH
@M05620:45:000000000-G6HP7:1:1101:12801:2696 1:N:0:153
ATCTCTATCTCCTAAAAACCTGTTTAGATTTGGAGATAGACCTTCAGGTTTTTCATCATTTTCTGCATGAATTATACATTGACCACGTTCCAGCGTGGTCAGTTTGCAGCATTCTGTTATTTTGTTTGACAGAGTGTCTTGTTGAGAACATATGTAGGACATGATTTTTTCCTGCAACAGGGAAAATAAAGTATAAGTTTTAAAGATTTATTCTTTAATAAAGGATCTCAAAGCCAGCTTTAGAAAAAGGA
+
BBABBFFFFFFFGGFFGGGGGGGGHHHHHHHHHHHHHHHHHHHHHHFHHGHGGHHHHHHHHHHHHHFHHGHHHHHHHHHHHGHHHHGGHHHHHHGFFGHHFHGHGHHHHHHHHHGHHHHHHHHHHHHHHHHHHHGHHHHHHHHHHHHHHHHHHFGHHHHHHHHHHHHHHGHHHHHHHHHHHGGHHHHHGHHHHHHHHHHHHHFHGHGHHHHHHHHHHGHGHHHGFHHHHHHHHHHGHGHHHGHBFHHHGGH
@M05620:45:000000000-G6HP7:1:1101:18605:2705 1:N:0:153
ATCTCTATCTCCTAAAAACCTGTTTAGATTTGGAGATAGACCTTCAGGTTTTTCATCATTTTCTGCATGAATTATACATTGACCACGTTCCAGCGTGGTCAGTTTGCAGCATTCTGTTATTTTGTTTGACAGAGTGTCTTGTTGAGAACATATGTAGGACATGATTTTTTCCTGCAACAGGGAAAATAAAGTATAAGTTTTAAAGATTTATTCTTTAATAAAGGATCTCAAAGCCAGCTTTAGAAAAAGGA
+
BCBCCFFFFFFFGGGGGGGGGGHHHHHHHHHHHHHHHHHHHHHHHHHHHHHGGHHHHHHIIHIHIHGHHHHHHHHHHHHHHHHHHHGHHHHHHHGGGGHHHHHHHHHHHHHHHHHHGHHHHHHHHHHHHHGHHHGHHHHHHHHHHHGHHHHHHHHHHHHHHHHHHHHHHGHHHHHHHHHHHGGHHHHHHHHHGHHHHGHHHGHHHHHHHHHHHHHHHHHHHHHHHHHGHHHHHHHHHGHHHHGHHHHHGGH
@M05620:45:000000000-G6HP7:1:1101:18648:2728 1:N:0:153
AGATTACTGCAACAGTTCCCCCTGGACCTGGAAAAGTTTCTTGCCTGGCTTACAGAAGCTGAAACAACTGCCAATGTCCTACAGGATGCTACCCGTAAGGAAAGGCTCCTAGAAGACTCCAAGGGAGTAAAAGAGCTGATGAAACAATGGCAAGTAAGTCAGGCATTTCCGCTTTAGCACTCTTGTGGATCCAATTGAACAATTCTCAGCATTTGTACTTGTAACTGACAAGCCAGGGACAAAACAAAGAT
+
ABBCCFFFFFFFGGGGGGGGGGGGHHHHHHHHHHHHGHHHHHHHHHHHHHHHHHHHHHHHHHGHHHHHHHHHHHHHHHHHHHHHHGHHHHHHHHGGGGHHHHHHHHHHGHHHHHHHHHHHHHHGGHGGHGHHHGHHHHHHHHHHHHHHGHHHHGHHHHHHHHHHHHHHHHGGGGGHHHHHHHHHHHHGHHHHGHHHHHHGGGHHHHHHHHHHHHHHHHHHHHHGHHHHHHHHHGGGGGGGGGGGGGGGGGF
@M05620:45:000000000-G6HP7:1:1101:18667:2731 1:N:0:153
AGATTACTGCAACAGTTCCCCCTGGACCTGGAAAAGTTTCTTGCCTGGCTTACAGAAGCTGAAACAACTGCCAATGTCCTACAGGATGCTACCCGTAAGGAAAGGCTCCTAGAAGACTCCAAGGGAGTAAAAGAGCTGATGAAACAATGGCAAGTAAGTCAGGCATTTCCGCTTTAGCACTCTTGTGGATCCAATTGAACAATTCTCAGCATTTGTACTTGTAACTGACAAGCCAGGGACAAAACAAAGAT
+
AAAAAFFFFFFFGGGGFGGGGGGGHHHHHHHHHHHHFHHHFHHHHHGGHHHHHHHHHHHHHHGHHHHHHHHHHHHHGHHHHHGHHGHHHHHHHHGEEEHHHHHHHHHHGHHHHHHHHHHHHHHGGHGGHHHHHGHHHHHHHHHHHHHHHHHHHGHHHHHHHHGHHHHHHHGGGGGHHHHHHHHHHFGFHHHHHHFFHGHHGHHHHHHHHHHHHHHHHHFHHHFFHHHHHHHHEEGGGGGGGGGGGFGGGGB
@M05620:45:000000000-G6HP7:1:1101:18650:2746 1:N:0:153
AGATTACTGCAACAGTTCCCCCTGGACCTGGAAAAGGTTCTTGCCTGGCTTACAGAAGCTGAAACAACTGCCAATGTCCTACAGGATGCTACCCGTAAGGAAAGGCTCCTAGAAGACTCCAAGGGAGTAAAAGAGCTGATGAAACAATGGCAAGTAAGTCAGGCATTTCCGCTTTAGCACTCTTGTGGATCCAATTGAACAATTCTCAGCATTTGTACTTGTAACTGACAAGCCAGGGACAAAACAAAGAT
+
1>1AA1D3311BFECBAGGDBAAE0ABFBB0F1EG00BFABGHFE1AABFEFGHFBCGFG1G1FFHGHC0BFGHFC2B2AD@GFE0F@FGGB>>>?EE0GHHF>CFBFFEE@BG1FEGFE1BBCA/E?FB>F>FCCHGBB>2BDFF<FGFGHFFFGDDF2@@0FCCFGDGFCACGD1=>GCGHD1GFGHBCGHHHEGHFGGHFHFHHD=/0;:C0CCHHF:GG0CC0;::;GEGG...;9EF/C9EGGGGF
@M05620:45:000000000-G6HP7:1:1101:9560:2797 1:N:0:153
CATCCTGACCCTGAAGTACCCCGGCTTGATTTCTGACATTAGATCGGAAGAGCACACGTCTGAACTCCAGTCACGCACTACAATCTCGTATGCCGTCTTCTGCTTGAAAAAAAAAAACAGCTCTCGGAGGTTATTTTGCATCGTTGAGCCAGACAGAATGATCCGATGAGGGGTGCGAAACTATTTGAGGAAAGGAAGCACCTTTTTATTAAATTTACCTTTTAGCAATCGCCATTCCTACCCTAAAGATC
+
>AAA>DDFF>CFGCGGGGE3A1EAAFEECABBGDF2DEGHHBDGGGE/AEHHHHHFAAGHBE1FEEGG1ADBGGEHCEGCG1EFGH1G>BEGBBE?>BF2BE1F1BGH1F0<<B/<BC?F0@GFH?FCGCCFGHHGFHGDGGG.C/C/<CGFC.CGFFG0;;CGF..:CHHGGG-A@B?@@00CF0CFA/;B/.-BB-ABFA/BFFFFFFFBBFFFBBFF/BBB/;BB9999ABEFFFFFFAAFB9/BFFB
@M05620:45:000000000-G6HP7:1:1101:20291:2812 1:N:0:153
ATCTCTATCTCCTAAAAACCTGTTTAGATTTGGAGATAGACCTTCAGGTTTTTCATCATTTTCTGCATGAATTATACATTGACCACGTTCCAGCGTGGTCAGTTTGCAGCATTCTGTTATTTTGTTTGACAGAGTGTCTTGTTGAGAACATATGTAGGACATGATTTTTTCCTGCAACAGGGAAAATAAAGTATAAGTTTTAAAGATTTATTCTTTAATAAAGGATCTCAAAGCCAGCTTTAGAAAAAGGA
+
BABBBFFFFFFFGGGGGFGGGGHHHHHHHHHHHHHGHGHFHFHHHGHHHHHGGHFGHHGHHGHHHHHHHHHHHHHHHFFHHHHHHHGHHHHFHHGGGGHHHHHHHHHHHHHHHHHHHHEGHHHHHHHHHHFHEGGHHHHHHHHHGHHHHHHHHHHHHHHHHHHFHHHHHGHHHHGHHHHHHGGFHHFGGGGGHHHHGFGHHGFDGDHHHHHHHHHHHDDGGFHHFHFHHHHHFFGHCFHHHHHHHHHHGGC
@M05620:45:000000000-G6HP7:1:1101:20283:2834 1:N:0:153
ATCTCTATCTCCTAAAAACCTGTTTAGATTTGGAGATAGACCTTCAGGTTTTTCATCATTTTCTGCATGAATTATACATTGACCACGTTCCAGCGTGGTCAGTTTGCAGCATTCTGTTATTTTGTTTGACAGAGTGTCTTGTTGAGAACATATGTAGGACATGATTTTTTCCTGCAACAGGGAAAATAAAGTATAAGTTTTAAAGATTTATTCTTTAATAAAGGATCTCAAAGCCAGCTTTAGAAAAAGGA
+
AAA1AFFFFFFFGGGFBGGGBAAFGDEC3BFGHCC10ABFDG1FGFEHGFF//FFFFDAEDFG1FBGHHDGFEGFFHHFHDHDBGEFAFGHHDEEBEEHDFEFD@G@GHFH@BF2BBDDHHFHH0GEFHHEHFHBFBG>>GBFGFFFFHHD<>FBGEFDFCGHHFGHHDBGFGHF<BCGHHFAGC<<G1FF<GFBDHFGHHHFGHGBGHHHHHHHFGHFFHHFBBGHHFHHHGCFHHE0CHFFFC0GHCC/
@M05620:45:000000000-G6HP7:1:1101:16234:2861 1:N:0:153
ATCTCTATCTCCTAAAAACCTGTTTAGATTTGGAGATAGACCTTCAGGTTTTTCATCATTTTCTGCATGAATTATACATTGACCACGTTCCAGCGTGGTCAGTTTGCAGCATTCTGTTATTTTGTTTGACAGAGTGTCTTGTTGAGAACATATGTAGGACATGATTTTTTCCTGCAACAGGGAAAATAAAGTATAAGTTTTAAAGATTTATTCTTTAATAAAGGATCTCAAAGCCAGCTTTAGAAAAAGGA
+
AAABBFFFFFFFGGGGGGGGGGGGHHHHHHHHHGHHHHHFHHGHHHHHHHHGGHHHHHHHHHHHHHHHHGHHHHHHHHHHHGHHHHGHHHHHHHGFGGHHGHHHHHHHHHHH4FGHHHHHHHHHHHHHHHHHHHGGGHHHHHHHHHHHHHHHHHHHHHHHHHHHHHHHHGHHHHHHHHHHHGGHGGHHHHGGHHHHHHHHHHGHHHHHHHHHHHHHHHHHDFHHGHHHHGHFHHHHHGHHHHGFFHHHFGH
@M05620:45:000000000-G6HP7:1:1101:16208:2878 1:N:0:153
ATCTCTATCTCCTAAAAACCTGTTTAGATTTGGAGATAGACCTTCAGGTTTTTCATCATTTTCTGCATGAATTATACATTGACCACGTTCCAGCGTGGTCAGTTTGCAGCATTCTGTTATTTTGTTTGACAGAGTGTCTTGTTGAGAACATATGTAGGACATGATTTTTTCCTGCAACAGGGAAAATAAAGTATAAGTTTTAAAGATTTATTCTTTAATAAAGGATCTCAAAGCCAGCTTTAGAAAAAGGA
+
CCCCCFFFFFFFGGGGGGGGGGHHHHHHHHHHHHHHHHHHHHHHHHHHHHHGGHHHHHHHHHHHHHHHHHHHHHHHHHHHHHHHHHGGHHHHHHGEFGHHHHHHHHHHHHHHHHHHHHHHHHHHHHHHGHHHHHGHGHHHHHHHHHGHHHHHHHGHHHHHHHHFHHHHHGHHHHGHGHGHHGGHHHHHHGHHHHHHHGGHHHHHHHHHHHHHHGHHHHHHHG0DHHHHHHHGHHHHHGHHHHGHFEGHGGH
@M05620:45:000000000-G6HP7:1:1101:21544:2882 1:N:0:153
TACCTGTACTGGGGAAGCATTTGAATATCCCCCCATGGTGATGGGGACGGAGAACTGCTCCATAAACACAGGCAACGTGCCTAACTTTCCCGGGAAGATGAAGTCAAAGAGCGACCACAGCTCTCGGAGGTTATTTTGCATCGGTGAGCCAGACAGAATGATCCGATGAGGGGTGCGAAACTATTTGAGGAAAGGAAGCACCTTTTTATTAAATTTACCTTTTAGCAATCGCCATTCCTACCCTAAAGATC
+
A3AABFFFFFFFGGGGGGGGGGHFHHHHHHHGGGGHHCGGFHHGHFAEFGEGG1FGGHHHHBF5GFHHHGHHEGHEGEHHHHH3GGHHHHHFGGFEFFGHHFFHGHHGHHHGGGGGGHGHEFHHFCF?AFFFDFHHHHHFHGGCGC.FG<CGHEG<<<DFFHHHF.ADFCGFG;@CBEFABFFFGFG0EGFFF;?CBCE/F.;FFFFEFFFFFFFFBFFBFFFFFFFFF:EFF?EFFFFFF?.BFFFFFFF
@M05620:45:000000000-G6HP7:1:1101:21523:2884 1:N:0:153
TACCTGTACTGGGGAAGCATTTGAATATCCCCCCATGGTGATGGGGACGGAGAACTGCTCCATAAACACAGGCAACGTGCCTAACTTTCCCGGGAAGATGAAGTCAAAGAGCGACCACAGCTCTCGGAGGTTATTTTGCATCGGTGAGCCAGACAGAATGATCCGATGAGGGGTGCGAAACTATTTGAGGAAAGGAAGCACCTTTTTATTAAATTTACCTTTTAGCAATCGCCATTCCTACCCTAAAGATC
+
CCCCCFFFFFFFGGGGGGGGGGHHHHHHHHHGGGGHHHGGGHHHHGGGGGGGGHHHHHHHHHHHHHHHHHHHGHHHGHHHHHHHHHHHHHHGGGGGGHHHHHHHHHHHHHHHGGGGGHHHHHHHHGG?DGEHHHHHHHHGHHGGGGGGHHHHHGHGCCHHHHHHHGGGHHHGGEGGGGGGGGGGGGGGGGCFFFGFGGGGGFFFFFFFFFFFFFFFFFFFFFFFFFFFFFFFFFFFFFFFFFFFFFFFFFF
@M05620:45:000000000-G6HP7:1:1101:9499:2890 1:N:0:153
ATCTCTATCTCCTAAAAACCTGTTTAGATTTGGAGATAGACCTTCAGGTTTTTCATCATTTTCTGCATGAATTATACATTGACCACGTTCCAGCGTGGTCAGTTTGCAGCATTCTGTTATTTTGTTTGACAGAGTGTCTTGTTGAGAACATATGTAGGACATGATTTTTTCCTGCAACAGGGAAAATAAAGTATAGTTTTAAAGATTTATTCTTTAATAAAGGATCTCAAAGCCAGCTTTAGAAAAAGGAA
+
AA>>AFFBFFFDGGGGCGGGBAAGHGFF3FFHH1C10DG11G1AF1DGFGF/FB2A2FFBHGFGHB2FHB1DDFDBAAAGG11AFAB/B0GDGFEE/EGFGGBB@GBGGCGDDB@FBEBGHFHHEGHHBHFHGF>FBGEFGGFGFGE11FHGBFFHHFD1FGHHGHHHGCHFDGFCDFGGHE/0<<?11FF@GF1@>FFGHF1=1FGGHFHHHFF=0=DDDDD/GHHHHGHGFC:GAGFHBGG0;GHE./;
@M05620:45:000000000-G6HP7:1:1101:21528:2903 1:N:0:153
TACCTGTACTGGGGAAGCATTTGAATATCCCCCCATGGTGATGGGGACGGAGAACTGCTCCATAAACACAGGCAACGTGCCTAACTTTCCCGGGAAGATGAAGTCAAAGAGCGACCACAGCTCTCGGAGGTTATTTTGCATCGGTGAGCCAGACAGAATGATCCGATGAGGGGTGCGAAACTATTTGAGGAAAGGAAGCACCTTTTTATTAAATTTACCTTTTAGCAATCGCCATTCCTACCCTAAAGATC
+
CCCCCFFFFFFFGGGGGGGGGGHGHHHHHHHGGGGHHHHHHHHHHGGGGGGGGHHHHHHHHHHHHHHHHHHHGHHHGHHHHHHHHHHHHHHGGGGGGHHHHHHHHHHHHHHHGGGGGHHHHHHHHGGDGGEHHHHHHHHGGHGGGGGHHHHHHGHHHHHHHHHHHGGGHHHGGGGGGGGGGGGGGGGGGGGGGGFFFFGGGFFFFFFFFFFFFFFFFFFFFFFFFFFBFFFFFFFFFFFFFFFFFFFFFFF
@M05620:45:000000000-G6HP7:1:1101:9487:2904 1:N:0:153
ATCTCTATCTCCTAAAAACCTGTTTAGATTTGGAGATAGACCTTCAGGTTTTTCATCATTTTCTGCATGAATTATACATTGACCACGTTCCAGCGTGGTCAGTTTGCAGCATTCTGTTATTTTGTTTGACAGAGTGTCTTGTTGAGAACATATGTAGGACATGATTTTTTCCTGCAACAGGGAAAATAAAGTATAGTTTTAAAGATTTATTCTTTAATAAAGGATCTCAAAGCCAGCTTTAGAAAAAGGAA
+
BBBBBFFFFFFFGGGGFGGGGGGHHHHGHHHHHFFGHHHHHHHHHHHHHHHGGHFHHFHGHHHHHFHGHHHHHHHHHHHHHHHHHHEGHHHHHHGFGGHHHHHHHHHHHHHHHHHHHHHHHHHHGHHHGHGHHHHHHHHHHHHHEGHHHHHHHHHHHHHGHHHFHHHHHGHHHHHGHFHHHGGGHHGHGHFGHHHGFGHHHHHHFHHHHHHHHHHFF==<=DFGHHGEHDGGFHFHGHHHHHFGHHHEDFC
@M05620:45:000000000-G6HP7:1:1101:21538:2952 1:N:0:153
ATCTCTATCTCCTAAAAACCTGTTTAGATTTGGAGATAGACCTTCAGGTTTTTCATCATTTTCTGCATGAATTATACATTGACCACGTTCCAGCGTGGTCAGTTTGCAGCATTCTGTTATTTTGTTTGACAGAGTGTCTTGTTGAGAACATATGTAGGACATGATTTTTTCCTGCAACAGGGAAAATAAAGTATAAGTTTTAAAGATTTATTCTTTAATAAAGGATCTCAAAGCCAGCTTTAGAAAAAGGA
+
ABAABFFFFFFFGGGGGGGGGGGGHHHHHHHHHBHHHHHGHHHHFHHGHHHGGHHGGGHHHHHHGHDGHHHHHHHHHFHHHGHHHHGHHHHHHHGGGFHHHGHHHHHHHHHHHHGHHHGGHHHHHHHHFHHHBFGHHHHHHHHHHHHHHHFHHHHGHGFHFGGFHHHHH@GHHHHGGHHHHGFCHHGHHHGHGGHHHHGHHHGHHHHHFGHHHHHHGGGH0<GGEFFHGHDGHHHHHGHHHHH00CGHGGB
@M05620:45:000000000-G6HP7:1:1101:20305:2956 1:N:0:153
TACCTGTACTGGGGAAGCATTTGAATATCCCCCCATGGTGATGGGGACGGAGAACTGCTCCATAAACACAGGCAACGTGCCTAACTTTCCTGGGAAGATGAAGTCAAAGAGCGACCACAGCTCTCGGAGGTTATTTTGCATCGGTGAGCCAGACAGAATGATCCGATGAGGGGTGCGAAACTATTTGAGGAAAGGAAGCACCTTTTTATTAAATTTACCTTTTAGCAATCGCCATTCCTACCCTAAAGATC
+
A1AA?FB3FFB1AAFGA1BAGGHBAAE3ABAFAEAEGCBBAAACAAAEEC/AAABGEGHDAABB@1@@BGEC/F>>>?FCFEGBB1FH1G@BGC0CFAHDHBGHDFEGH00<>/<<</FF/G1G<CF<<<<@GFHDH111<??E?EGCGBC<<.<<<1=<DHD0<.CCDGB.-.-.-.;?9BFFBBFGEF09FFFF/A.//./900;AG////;FFFF///99B9/B///9----;/;FB/--:BBFFFF;
@M05620:45:000000000-G6HP7:1:1101:20287:2956 1:N:0:153
TACCTGTACTGGGGAAGCATTTGAATATCCCCCCATGGTGATGGGGACGGAGAACTGCTCCATAAACACAGGCAACGTGCCTAACTTTCCTGGGAAGATGAAGTCAAAGAGCGACCACAGCTCTCGGAGGTTATTTTGCATCGGTGAGCCAGACAGAATGATCCGATGAGGGGTGCGAAACTATTTGAGGAAAGGAAGCACCTTTTTATTAAATTTACCTTTTAGCAATCGCCATTCCTACCCTAAAGATC
+
DDDDDFFFFFFFGGGGGGGGGGHHHHHHHHHGGGGHHHGHHHHHHGGGGGGGGHHHHHHHHHHHHHHHHHHHGHHHGHHHHHHHHHHHHHHHHGHHGHHHHHHHHHHHHHHHGGGGGHHHHHHHHGGGGGFHHHHHHHHHHHGGGGGHHHHHHGHHHHHHHHHHHGGGHHHGGCEGGGGGGGGGHHGGGGCFGGGGGGGGGGGGGGGGGFFFFFFHHFFFFFFFFFFFFFFFFFFFFFFFFFFFFFFFFFB
@M05620:45:000000000-G6HP7:1:1101:21548:2968 1:N:0:153
ATCTCTATCTCCTAAAAACCTGTTTAGATTTGGAGATAGACCTTCAGGTTTTTCATCATTTTCTGCATGAATTATACATTGACCACGTTCCAGCGTGGTCAGTTTGCAGCATTCTGTTATTTTGTTTGACAGAGTGTCTTGTTGAGAACATATGTAGGACATGATTTTTTCCTGCAACAGGGAAAATAAAGTATAAGTTTTAAAGATTTATTCTTTAATAAAGGATCTCAAAGCCAGCTTTAGAAAAAGGA
+
BCCCCFFFFFFFGGGGGGGGGGHHHHHHHHHHHHHHHHHHHHHHHHHGHHHGGHHHHHHHHHHHHHHHHHHHHHHHHHHHHHHHHHGHHHHHHHGGGGHHGHHHHHHHHHHHHHHHHHHHHHHHHHHHGHHHHHHHHHHHHHHHHHHHHHHHHHHGHHHHHHHHHHHHHGHHHHHHHHHHHGGGHHHHHGHHHHHHHFGHHHHHHHHHHGHHHHHHHHHHHHHHHHHHGFHHGHHHHGHHHHHHHHGHGGH
@M05620:45:000000000-G6HP7:1:1101:21531:2977 1:N:0:153
ATCTCTATCTCCTAAAAACCTGTTTAGATTTGGAGATAGACCTTCAGGTTTTTCATCATTTTCTGCATGAATTATACATTGACCACGTTCCAGCGTGGTCAGTTTGCAGCATTCTGTTATTTTGTTTGACAGAGTGTCTTGTTGAGAACATATGTAGGACATGATTTTTTCCTGCAACAGGGAAAATAAAGTATAAGTTTTAAAGATTTATTCTTTAATAAAGGATCTCAAAGCCAGCTTTAGAAAAAGGA
+
BCCCCFFFFFFFGGGGGGGGGGHHHHHHHHHHHHHHHHHHHHHHHHHHHHHGGHHHHHIHIIHHIHHHHHHHHHHHHHHHHGHHHHGHHHHHHHGGGGHHHHHHHHHHHHHHHHHHHHHHHHHHHHHHHHHHHHHHHHHHHHHHHHHHHHHHHHHHHHHHHHHHHHHHHGHHHHHHHHHHHGGHHHHHHHHHHGHHHHHHHHGHHHHHHHHHHHHHHHHHHHHHGHHHHHGGHHHHHGHHHHHEFGHGGGH
@M05620:45:000000000-G6HP7:1:1101:18666:3015 1:N:0:153
CATCCTGACCCTGAAGTACCCCATTGAGCATGGCATCGTCACCAACTGGGACGACATGGAGAAGATCTGGCACCACACCTTCTACAACGAGCTGCGCGTGGCCCCGGAGGAGCACCCAGTGCTGCTGACCGAGGCCCCCCTGAACCCCAAGGCCAACAGAGAGAAGATGACTCAGGTGAGGCTCGGCCGACGCCCGTGCTCCTCCCGTCCTTTCCCCAGTCATTTTCTGCCCGGCTTGATTTCTGACATTA
+
CCCCCFFFFFFFGGGGGGGGGGGHHHHHHHHHHHHHHGHHHGHHHGHHHHHHGGGGGHHGHHHHGHHHHHHHHGHHHGGHHHHHHHHHGGGGGHGGGGGGGGHHGGGGGGGGHHHHGGHGHHHHHHHHHHGGGGGGGGGGGGHHHHGGGGHGHHGGGGGGGGGGGGGGGGGGGFGGGGGGGGGGFFFFFFFFFFFF@DFFFFFFFFFFFFFFFFFFFFFFFFFFFFFFFFFFFFFFFFFFFFBFFFFFFF/
@M05620:45:000000000-G6HP7:1:1101:18664:3033 1:N:0:153
CATCCTGACCCTGAAGTACCCCATTGAGCATGGCATCGTCACCAACTGGGACGACATGGAGAAGATCTGGCACCACACCTTCTACAACGAGCTGCGCGTGGCCCCGGAGGAGCACCCAGTGCTGCTGACCGAGGCCCCCCTGAACCCCAAGGCCAACAGAGAGAAGATGACTCAGGTGAGGCTCGGCCGACGCCCGTGCTCCTCCCGTCCTTTCCCCAGTCATTTTCTGCCCGGCTTGATTTCTGACATTA
+
AAABBFFDCFFCGFG4BFGGGGGHHHGHHHHGAFGHHGHGHGHGHGHAGHGGGGGGGHFHHHGHHGFHHHHHHGGHHGGHHHGHHHHHGGGGGHHEGEEFEEHHGCCGGGG/GFHGGGGHGGF1GHHGHHGGCCDEGGCFGGHHGHGGGGHGHHGGGGFGGGF?FFFGGGEFGG9FGFFA.C.ADFEFFFA;BBFAD9?EFFFBFEFEFFF9BFFFFFBFFBFFFFF99/;E.>@FF-./FFB///BBFF/
@M05620:45:000000000-G6HP7:1:1101:11899:3040 1:N:0:153
TACCTGTACTGGTGAAGCATTTGAATATCCCCCCATGGTGATGGGGACGGAGAACTGCTCCATAAACACAGGCAACGTGCCTAACTTTCCCGGGAAGATGAAGTCAAAGAGCGACCACAGCTCTCGGAGGTTATTTTGCATCGGTGAGCCAGACAGAATGATCCGATGAGGGGTGCGAAACTATTTGAGGAAAGGAAGCACCTTTTTATTAAATTTACCTTTTAGCAATCGCCATTCCTACCCTAAAGATC
+
CCCCCFFFFFFF5FGGGGGGGGHHHHHHHHHGGGGHHHGHHHHHHGGGGGGGGHHHHHHHHHHHHHHHHHHHGGHHGHHHHHHHHHHHHHHGGGGGGHHHGHHHHHHHHHHHGGGGGHHHHHHHHGGGGGEHHHHHHHHFHHGGGGGHHHHHHGHHHHHHHHHFHGGGHHHGGEGGGGGGGGGGGGGGGGBFFGGGGGGFGGFFGFFFFFFFFFFFFFFFFFFFFFFFFFFFFFFFFFFFFFFFFFFFFFF
@M05620:45:000000000-G6HP7:1:1101:20306:3052 1:N:0:153
CATCCTGACCCTGAAGTACCCCATTGAGCATGGCATCGTCACCAACTGGGACGACATGGAGAAGATCTGGCACCACACCTTCTACAACGAGCTGCGCGTGGCCCCGGAGGAGCACCCAGTGCTGCTGACCGAGGCCCCCCTGAACCCCAAGGCCAACAGAGAGAAGATGACTCAGGTGAGGCTCGGCCGACGCCCGTGCTCCTCCCGTCCTTTCCCCAGTCATTTTCTGCCCGGCTTGATTTCTGACATTA
+
BCCCCFFFFFFFGGGGGGGGGGGHHHHHHHHHHHHHHGHHHGHHHGHHHHHHGGGGGHHHHHHHHHHHHHHHHGHHHGGHHHHHHHHHGGGGGHHGGGGGGGHHGGGGGGGGHGHHGGHHHHHHHHHHHHGGGGGGGGGGGGHHHHGGGGHGHHGGGGGGGGGGGGGGGGGGGGGGGGGGGGGGFFFFFFFFFFFFDFFFFFFFFFFEDDFFFFFFFFFFFFFFFFFFFFFFFFFFFFFFFFFFFFFFFF0
@M05620:45:000000000-G6HP7:1:1101:20293:3071 1:N:0:153
CATCCTGACCCTGAAGTACCCCATTGAGCATGGCATCGTCACCAACTGGGACGACATGGAGAAGATCTGGCACCACACCTTCTACAACGAGCTGCGCGTGGCCCCGGAGGAGCACCCAGTGCTGCTGACCGAGGCCCCCCTGAACCCCAAGGCCAACAGAGAGAAGATGACTCAGGTGAGGCTCGGCCGACGCCCGTGCTCCTCCCGTCCTTTCCCCAGTCATTTTCTGCCCGGCTTGATTTCTGACATTA
+
ABCCCFFFFFFFGGGGGEGGGGGHHFHFHHFHHHHHHEHHHGHHHGHHFHHHGGGGGHHHHHHHHHHHHGHHHGHHHGGHHHHHHHHHGGFGGHHFGGFGFGHHGGGGGGGGHHHHGGHGHHHHHHCGHHGCDGGGGGGGGGHHHHGGGGHGHHFFGGGGGGGGCCFGGGGGGGFFFFFGFEGGFFFF-BDFFFFC@DFFFFFFFFFEDDDFFFFFFFDFFFFFFFFFFFFFFFFFF-:FFFFFEBFFFF0
@M05620:45:000000000-G6HP7:1:1101:10257:3072 1:N:0:153
AAACCAAGCAGACACTCACCGCCAGAAGACATGAGGTCAGCTAGATCGGAAGAGCACACGTCTGAACTCCAGTCACGCACTACAATCTCGTATGCCGTCTTCTGCTTGAAAAAAAAAAAAAAAAAAAAAAAAGAACATATAAAATATTAGATAATTTTTCATCAAAGCAATAATATAAGAGATAGTGAGTATAAGAATGCCTGGCTAAGCATATGACCATAACTTAAACTGAGATATGCTATAATAATATT
+
ABBCCABFCFFFGGGGGGGGGGGGEGHHHHHHHHHHGHHHHHHHHHHHGGGGHHHHHHHGHHHGHGHHHHHHHHHHGHGGGHHHHHHHHHGGHHHHGGGHGHHHHHHHHFHHHFGFGC/><-<<-<---;--...::0000000000000000000000/00:00;0/0::0000:0:000/00000000000000000::00.:/000/0000000:000000:000000000000000000:00000:0
@M05620:45:000000000-G6HP7:1:1101:10264:3091 1:N:0:153
AAACCAAGCAGACACTCACCGCCAGAAGACATGAGGTCAGCTAGATCGGAAGAGCACACGTCTGAACTCCAGTCACGCACTACAATCTCGTATGCCGTCTTCTGCTTGAAAAAAAAAAAAAAAAAAGAACAGCATTTCAGCAAGAAGCGAACAAACGATAAGAAGAAATAGTGATCTCTGTAGCAATGGAAACACGTACGAGACGGTAGAGTAAAACCTAGCAGTTCAAGAGAAGTGATAAAATAAGAATA
+
ABAABABFBFCFGGGGGGGGEEGFGHHGGHFFGHFHGGHHHHHHHHHHGGGGH1BFGGHAFGGFHFHGHHHHHHHHGHGGGGHGEFFHHEGGHHHHEFEHGHHBGHHFHHHHHGGGGG//<->--<...///:/000:0000///::/-.---/.:..9..000////0000//////;/////://///////;....-....:.:..////////.//////;//////../////:////;:/9////
@M05620:45:000000000-G6HP7:1:1101:22501:3124 1:N:0:153
ACTCTATCTCCTAAAAACCTGTTTAGATTTGGAGATAGACCTTCAGGTTTTTCATCATTTTCTGCATGAATTATACATTGACCAGCGTGGTCAGTTTGCAGCATTCTGTTATTTTGTTTGACAGAGTGTCTTGTTGAGAACATATGTAGGACATGATTTTTTCCTGCAACAGGGAAAATAAAGTATAAGTTTTAAAGATTTATTCTTTAATAAAGGATCTCAAAGCCAGCTTTAGAAAAAGGAAGAAAGGG
+
ABBBBFFFFFFFGGGGGGGGGGHHAGFGHHHGHGFHHHHHHHHHGHHHHHGGHHHHHHHHHHHHHHHHGHHHGHHHHHHHHHHHHHGGGGHHHHHHHHHGHHHHHHHHHHHHHHHHHHHHHHHHGGBGHHHHHHHHHHFFFHHHHHHFHGGHHHHHHHHHHGHFGGGGHFAFGECHHBGHGDG1?GHEGHHHHFG1F<GHDDGF<GHHH1FHF<FF0FCGFD0<DG./C<GHGFHHHHGEEGH:GGG/GHG
@M05620:45:000000000-G6HP7:1:1101:21540:3133 1:N:0:153
CATCCTGACCCTGAAGTACCCCATTGAGCATGGCATCGTCACCAACTGGGACGACATGGAGAAGATCTGGCACCACACCTTCTACAACGAGCTGCGCGTGGCCCCGGAGGAGCACCCAGTGCTGCTGACCGAGGCCCCCCTGAACCCCAAGGCCAACAGAGAGAAGATGACTCAGGTGAGGCTCGGCCGACGCCCGTGCTCCTCCCGTCCTTTCCCCAGTCATTTTCTGCCCGGCTTGATTTCTGACCTTA
+
BBBBBFBDFFFFGGGGGGGGGGGHHGF4FAGHHHHHHBFGEFHFCEHGFHFFAEEEEFF3GGHHFHHHHEHFHGHHGGGHHHHHHGHHEGFGGHHGGGGGGGHHGGGGGGDDGHHHGEGHGFGHHHFHHHACCFFGGGGGGCGBGHGGFDEFHHGGGEFBFFGEFBFGFFGFGGGBF/CAGCEFF-;A-9BBFFF-;.;AFF/FFFA;DD?FFFFFFF.;B9FFFFFF9BFFD@>D-@FFFFFF/;;/9F/
@M05620:45:000000000-G6HP7:1:1101:21563:3136 1:N:0:153
CATCCTGACCCTGAAGTACCCCATTGAGCATGGCATCGTCACCAACTGGGACGACATGGAGAAGATCTGGCACCACACCTTCTACAACGAGCTGCGCGTGGCCCCGGAGGAGCACCCAGTGCTGCTGACCGAGGCCCCCCTGAACCCCAAGGCCAACAGAGAGAAGATGACTCAGGTGAGGCTCGGCCGACGCCCGTGCTCCTCCCGTCCTTTCCCCAGTCATTTTCTGCCCGGCTTGATTTCTGACATTA
+
BCCCCFFFFFFFGGGGGGGGGGGHHHHHHHHHHHHHHGHHHGHHHGHHHHHHGGGGGHHGHHHHHHHHHHHHHGHHHGGHHHHHHHHHGGGGGHHGGGGGGGHHGGGGGGGGHHHHGGHHHHHHHHHHGHGGGGGGGGGGGGHHHHGGGGHGHHGGGGGGGGGGFGGGGGGGGGGGGGGGGGFGFFFFFFFFFFFD@DDFFFFFFFFFFFFFFFFFFFDFFFFFFFFFFFFFDCCFFFFFFFFFFFFFFF/
@M05620:45:000000000-G6HP7:1:1101:19520:3196 1:N:0:153
CATCCTGACCCTGAAGTACCCCGGCTTGATTTCTGACATTAGATCGGAAGAGCACACGTCTGAACTCCAGTCACGCACTACAATCTCGTATGCCGTCTTCTGCTTGAAAAAAAAAAAAAAAACAAGCGCTAACAGCACCGATAACTATAAAGAAAATAAAGAATAGAGAAAAGAAAATAGACATTACAGGCGAGGAACTCTATAGATATTTTTATGTATGAGTATCGAAAAATGCAGGCAACATATGCTTT
+
BCCCCFFFFFFFGGGGGFGGGGGGGGGGHHHHHHHHHHHHHHHHHHGGGGHHHHHHHGHHHGHHHHHHHHHHHHGHGGGHHHHHEGHHFFHHHHGEGHGHHHGHHHHGHHHGGGGG<>><<-<..0..-.-./<0./.;-:--.000;00;00.//000000.00090000//..//000;00900:00/.-----/.009909099090000.000000000000../.-..9000....../0000;00
@M05620:45:000000000-G6HP7:1:1101:13589:3214 1:N:0:153
ATCTCTATCTCCTAAAAACCTGTTTAGATTTGGAGATAGACCTTCAGGTTTTTCATCATTTTCTGCATGAATTATACATTGACCACGTTCCAGCGTGGTCAGTTTGCAGCATTCTGTTATTTTGTTTGACAGAGTGTCTTGTTGAGAACATATGTAGGACATGATTTTTTCCTGCAACAGGGAAAATAAAGTATAAGTTTTAAAGATTTATTCTTTAATAAAGGATCTCAAAGCCAGCTTTAGAAAAAGGA
+
BBBBBFFFFFFFGGBGGGGGGGHHHHHHHHHHHGGHHHHHHHHHHHHHHHHGGHHHHHHHHHHHHHHHHHHHHHHHHHHHHHHHHHGHHHHHHHGEGGHHHHHHHHGHHHHHHHHHHHHHHGFGGHHHEHHHGHHHHFHHHHHG4FGGHHHHGHHHHHHHHHHHHHHHHGHHHHHHHHHHHGGHHHGGHHH@GHHHG>GHHHFHHGHHHHHHHHHHHHGHGFGFHHHHHHHGHGHHGGFHHGGFGGHHGGG
@M05620:45:000000000-G6HP7:1:1101:10839:3222 1:N:0:153
ATCTCTATCTCCTAAAAACCTGTTTAGATTTGGAGATAGACCTTCAGGTTTTTCATCATTTTCTGCATGAATTATACATTGACCACGTTCCAGCGTGGTCAGTTTGCAGCATTCTGTTATTTTGTTTGACAGAGTGTCTTGTTGAGAACATATGTAGGACATGATTTTTTCCTGCAACAGGGAAAATAAAGTATAAGTTTTAAAGATTTATTCTTTAATAAAGGATCTCAAAGCCAGCTTTAGAAAAAGGA
+
CCCCCFFFFFFFGGGGGGGGGGHHHHHHHHHHHHHHHHHHHHHHHHHHHHHGGHHHHHIHHHIIIHHHHHHHHHHHHHHHHHHHHHGGHHHHHHGFGGHHGHHHHHHHHHHHHHHHHHHHHHHHHHHHHHHHHHHHHHHHHHHHHHHHHHHHHHHHHHHHHHHHHHHHHGHHHHHHHHHHHGGHHHHHHHGHHHHHHGHHHHHHHHHHHHHHHHHHHHHHGHHHHHHHHGHHHHHHGGHHHHHEHHFHFGG
@M05620:45:000000000-G6HP7:1:1101:13579:3229 1:N:0:153
ATCTCTATCTCCTAAAAACCTGTTTAGATTTGGAGATAGACCTTCAGGTTTTTCATCATTTTCTGCATGAATTATACATTGACCACGTTCCAGCGTGGTCAGTTTGCAGCATTCTGTTATTTTGTTTGACAGAGTGTCTTGTTGAGAACATATGTAGGACATGATTTTTTCCTGCAACAGGGAAAATAAAGTATAAGTTTTAAAGATTTATTCTTTAATAAAGGATCTCAAAGCCAGCTTTAGAAAAAGGA
+
AABBBFFFFFFFGGGGGGGGGGHGHFHHHGHHHFHHGHHHHHHHGHHHHHHGGHHHHHGHHHGHHHFFHGHHHHHGHHGHHHHHHHGEHHHHHHFEEGHHHGHHHHHHHGEHHHGHGHHHHHHHGHHHFHHHHHHHHHHHHHHHFHGHHHGHHHHHHHHHHHHHHHHHHGHHHGHHGHGHHGGHHHHH1<GGHHHHGFGHHHCGHEHHHHHHHHHHHHHHHHGHHHGHHHHHGHHEGFHHHHHFGFCGFGG
@M05620:45:000000000-G6HP7:1:1101:13600:3229 1:N:0:153
ATCTCTATCTCCTAAAAACCTGTTTAGATTTGGAGATAGACCTTCAGGTTTTTCATCATTTTCTGCATGAATTATACATTGACCACGTTCCAGCGTGGTCAGTTTGCAGCATTCTGTTATTTTGTTTGACAGAGTGTCTTGTTGAGAACATATGTAGGACATGATTTTTTCCTGCAACAGGGAAAATAAAGTATAAGTTTTAAAGATTTATTCTTTAATAAAGGATCTCAAAGCCAGCTTTAGAAAAAGGA
+
CCCCCFFFFFFFGGGGGGGGGGHHHHHHHHHHHHHHHHHHHHHHHHHHHHHGGHHHHHHHHHHHHHHHHHHHHHHGHHHHHHHHHHGGHHHHHHGGGGHHHHHHHHHHHHHHHHHHHHHHHHHHHHHHHHHHHHHHHHHHHHHHHHGHHHHHHHHHHHHHHHHHHHHHHGGHHHHHHHHHHGGGHHGHHGHHHHHGHGHHHHGHHHHHHHHHHHHHHHHHHHHHHHGHHGHGHHHGHGHHHHHGHGHGGGF
@M05620:45:000000000-G6HP7:1:1101:10836:3244 1:N:0:153
ATCTCTATCTCCTAAAAACCTGTTTAGATTTGGAGATAGACCTTCAGGTTTTTCATCATTTTCTGCATGAATTATACATTGACCACGTTCCAGCGTGGTCAGTTTGCAGCATTCTGTTATTTTGTTTGACAGAGTGTCTTGTTGAGAACATATGTAGGACATGATTTTTTCCTGCAACAGGGAAAATAAAGTATAAGTTTTAAAGATTTATTCTTTAATAAAGGATCTCAAAGCCAGCTTTAGAAAAAGGA
+
CCCCCFFFFFFFGGGGGGGGGGHHHHHHHHHHHHHHHHHHHHHHHHHHHHHGGHHHHHHHHIHHHHHHHHHHHHHHHHHHHHHHHHGGHHHHHHGGGGHHHHHHHHHHHHHHHHHHHHHHHHHHHHHHGHHHHHHHHHHHHHHHHHHHHHHHHHHHHHHHHHHHHHHHHGHHHHHHHHHHHGGHHHHHHHHHHGHHHHHHHHHHHHHHHHHHHHHHHGHHHHHGHHHHGHHGHHHHHGHHHHHGHGHHGGH
@M05620:45:000000000-G6HP7:1:1101:18415:3296 1:N:0:153
CATCCTGACCCTGAAGTACCCCATTGAGCATGGCATCGTCACCAACTGGGACGACATGGAGAAGATCTGGCACCACACCTTCTACAACGAGCTGCGCGTGGCCCCGGAGGAGCACCCAGTGCTGCTGACCGAGGCCCCCCTGAACCCCAAGGCCAACAGAGAGAAGATGACTCAGGTGAGGCTCGGCCGACGCCCGTGCTCCTCCCGTCCTTTCCCCAGTCATTTTCTGCCCGGCTTGATTTCTGACATTT
+
AAABBFFFFFFFGGGGGGGGGGGHHHGHHHGFHHGHHGHGHGHHHGHHHGHHGGGGGHHHHHHHHHHHHHHHHGFHHGGHHHHGHHHHGGGGGHHGGGGGCEHHGGGGGGGGHHHHGGHHHHHHHHHHHHGGGGGGGGGGGGGHHHGGG?HGHHEEEEGGGEFEBFGGGGFGGGGGGGGGGGGGFFFFFDFFFFFD-.AAFFFFFEDFFFFFFFFFFFF/FBFFFFFFB:FE.;=BAD.;BFFFF9//FB/
@M05620:45:000000000-G6HP7:1:1101:18411:3316 1:N:0:153
CATCCTGACCCTGAAGTACCCCATTGAGCATGGCATCGTCACCAACTGGGACGACATGGAGAAGATCTGGCACCACACCTTCTACAACGAGCTGCGCGTGGCCCCGGAGGAGCACCCAGTGCTGCTGACCGAGGCCCCCCTGAACCCCAAGGCCAACAGAGAGAAGATGACTCAGGTGAGGCTCGGCCGACGCCCGTGCTCCTCCCGTCCTTTCCCCAGTCATTTTCTGCCCGGCTTGATTTCTGACATTA
+
CDDDDFFFFFFFGGGGGGGGGGGHHHHHHHHHHHHHHGHHHGHHHGHHHHHHGGGGGHHHHHHHHHHHHH3FHGHHHGGHHHHHHHHHGGGGGHHGGGGGGGHHGGGGGGGGHHHHGGHHHHHHHHHHHHGGGGGGGGGGGGHHHHGGGGHGHHGGGGGGGGGGGGGGGGGGGGGGGGGGGGGGFFFFFFFFFFFFBFFFFFFFFFFFFFFFFFFFFFFFFFFHHHHFFFFFFFFFFFFFFFFFFFFFFF0
@M05620:45:000000000-G6HP7:1:1101:18406:3336 1:N:0:153
CATCCTGACCCTGAAGTACCCCATTGAGCATGGCATCGTCACCAACTGGGACGACATGGAGAAGATCTGGGACCACACCTTCTACAACGAGCTGCGCGTGGCCCCGGAGGAGCACCCAGTGCTGCTGACCGAGGCCCCCCTGAACCCCAAGGCCAACAGAGAGAAGATGACTCAGGTGAGGCTCGGCCGACGCCCGTGCTCCTCCCGTCCTTTCCCCAGTCATTTTCTGCCCGGCTTGATTTCTGACATTA
+
CCCCCFFFFFFFGGGGGGGGGGGHHGHHHHHHHHHHHGHHHGHHHGHHHHHHGGGGGHHGHHHHGHHHHHHHHGHHHGGHHHHGHHHHGGGGGHHGGGGGGGHHGGGGGGGGHHHHGGHGHHHHHHHHHHGGGGGGGGGGGGHHHHGGGGHGHGGGGGGGGGGGGGGGGGGGGGGGFFFGGGGFFFFFFFFFFFFFCDFEFFFFFFFFFFFFFFFFFFDBFFFFFFFFFFFFFFFFFAFFFFFFFFFFFF9
@M05620:45:000000000-G6HP7:1:1101:19226:3343 1:N:0:153
ATCTCTATCTCCTAAAAACCTGTTTAGATTTGGAGATAGACCTTCAGGTTTTTCATCATTTTCTGCATGAATTATACATTGACCACGTTCCAGCGTGGTCAGTTTGCAGCATTCTGTTATTTTGTTTGACAGAGTGTCTTGTTGAGAACATATGTAGGACATGATTTTTTCCTGCAACAGGGAAAATAAAGTATAAGTTTTAAAGATTTATTCTTTAATAAAGGATCTCAAAGCCAGCTTTAGAAAAAGGA
+
BBBBBFFFFFFFGFGG4FEGGGBGHHHGHHHHHAGFGFHHHHHHHHHHHHHGGHFGHHHHHHHHHHGHHFFHGFHHFFGHGBFHHHEHHHHFHHGEGGHHHHHHHHHGHHHHHHHHHHHHHHHHHHHHHHFGHHHHHHHHHHHHHHEHHHHHHHHHHGGHHGF1FGHHHGHHHHHC1GHHHGFHHHGHFHGGFHHHHHHHHHFGHHHHHHHHHHHHHHHG<D=GBDGHH0GGFGH/CEFHHGHBG:CFDFC
@M05620:45:000000000-G6HP7:1:1101:19247:3352 1:N:0:153
ATCTCTATCTCCTAAAAACCTGTTTAGATTTGGAGATAGACCTTCAGGTTTTTCATCATTTTCTGCATGAATTATACATTGACCACGTTCCAGCGTGGTCAGTTTGCAGCATTCTGTTATTTTGTTTGACAGAGTGTCTTGTTGAGAACATATGTAGGACATGATTTTTTCCTGCAACAGGGAAAATAAAGTATAAGTTTTAAAGATTTATTCTTTAATAAAGGATCTCAAAGCCAGCTTTAGAAAAAGGA
+
BCACCFFFFFFFGGGGGGGGGGHHHHHHHHHHHGHHHHHCFHHHHHHHHHHGGHGHHGHHHHGGHHHHHHHHHHHHHHHHHGHHHHGHHHHEGHGGGGHHHHHHHHHHHHHHHHHHHHHHHHHHHHHGHHHHGHHHHHHHHHHGGGHHHHHHHHHHHHHHHHHHHHHGHGHHHHHHHHHHHGGHHHGHGGHHHHHHFGGHHHHHHHHHHHHHHHHHHHHGHHHGHHHHHHHHGGAHGGHHHHHFFGHHGGG
@M05620:45:000000000-G6HP7:1:1101:19214:3367 1:N:0:153
ATCTCTATCTCCTAAAAACCTGTTTAGATTTGGAGATAGACCTTCAGGTTTTTCATCATTTTCTGCATGAATTATACATTGACCACGTTCCAGCGTGGTCAGTTTGCAGCATTCTGTTATTTTGTTTGACAGAGTGTCTTGTTGAGAACATATGTAGGACATGATTTTTTCCTGCAACAGGGAAAATAAAGTATAAGTTTTAAAGATTTATTCTTTAATAAAGGATCTCAAAGCCAGCTTTAGAAAAAGGA
+
BBBBBFFFFFFFGGGGGGGGGGHHHHHHHHHHHHGHHHHHHHHHHHHHHHHGFHHHHHHHHHHHFHHHHHGHHHHHHHHHHHHHHGGHHHHHFG@EEGHHGHHHHHHHHGHHHGHHHHHHHHHHHHHHHHHHHHHHHHHFHHHHHHHHHHHHHGHEHGHHHHHFGHHHHCGHHHHHHHHHHGGHGHHHHGHGFHHHHHHGHHHHGGHHHHHHHHHHHEHHHGHGHHHHHHHGHHHHHCGHHHHGGHHG?FF
@M05620:45:000000000-G6HP7:1:1101:19232:3368 1:N:0:153
ATCTCTATCTCCTAAAAACCTGTTTAGATTTGGAGATAGACCTTCAGGTTTTTCATCATTTTCTGCATGAATTATACATTGACCACGTTCCAGCGTGGTCAGTTTGCAGCATTCTGTTATTTTGTTTGACAGAGTGTCTTGTTGAGAACATATGTAGGACATGATTTTTTCCTGCAACAGGGAAAATAAAGTATAAGTTTTAAAGATTTATTCTTTAATAAAGGATCTCAAAGCCAGCTTTAGAAAAAGGA
+
CDDDDFFFFFFFGGGGGGGGGGHHHHHHHHHHHHHHHHHHHHHHHHHHHHHGGHHHHHHHHHIIIHHHHHHHHHHHHHHHHHHHHHGHHHHHHHGGGGHHHHHHHHHHHHHHHHHHHHHHHHHHHHHHHHHHHHHHHHHHHHHHHHHHHHHHHHHHHHHHHHHHHHHHHGHHHHHHHHHHHGGHHHHHHHHHHHHGHHHHHHHHHHHHHHHHHHHHHHHHHHHHHHHHHHHHGHHHHGHHHHHGHHHHGGH
@M05620:45:000000000-G6HP7:1:1101:13555:3386 1:N:0:153
CATCCTGACCCTGAAGTACCCCATTGAGCATGGCATCGTCACCAACTGGGACGACATGGAGAAGATCTGGCACCACACCTTCTACAACGAGCTGCGCGTGGCCCCGGAGGAGCACCCAGTGCTGCTGACCGAGGCCCCCCTGAACCCCAAGGCCAACAGAGAGAAGATGACTCAGGTGAGGCTCGGCCGACGCCCGTGCTCCTCCCGTCCTTTCCCCAGTCATTTTCTGCCCGGCTTGATTTCTGACATTT
+
BABCCFFFFFFFGGGGGGGGGGGHHHFHFHGHHHHHHGHHHGHHHGHHHHHHGGGGGHHHHHHHBGHHHHHGHGGHHGGH3GHHHHHHGGGGGHHGGGGGGGHHGGGGGGGGHFHHGGHHHHHHHHHHHHGFGGGGGGGGGGHHHHGFGGHGHHGGGGGGGGGGFFGGGBFFGGGGGGGGGGEFFAFFFFFFBFFF:ADFFFFFFFAEFFFFFBFFFF.BFFFFFFFFFFFFDFFF;BAFFFBF9/99BF/
@M05620:45:000000000-G6HP7:1:1101:13574:3387 1:N:0:153
CATCCTGACCCTGAAGTACCCCATTGAGCATGGCATCGTCACCAACTGGGACGACATGGAGAAGATCTGGCACCACACCTTCTACAACGAGCTGCGCGTGGCCCCGGAGGAGCACCCAGTGCTGCTGACCGAGGCCCCCCTGAACCCCAAGGCCAACAGAGAGAAGATGACTCAGGTGAGGCTCGGCCGACGCCCGTGCTCCTCCCGTCCTTTCCCCAGTCATTTTCTGCCCGGCTTGATTTCTGACATTT
+
CCDDDFFFFFFFGGGGGGGGGGGHHHHHHHHHHHHHHGHHHGHHHGHHHHHHGGGGGHHHHHHHHHHHHHHHHGHHHGGHHHHHHHHHGGGGGHHGGGEGGGHHGGGGGGGGHHHHGGHGHHHHHHHHHHGGGGGGGGGGGGHHHHGGGGHGHHGGGGGGGGGGGGGGGGGGGGGGGGGGGGGGFFFFFFFFFFFFDFFFFFFFFFFEFFFFFFFFFFFFFFFFFFFFFFFFFFFFFFFFFFFFFBFFFF0
@M05620:45:000000000-G6HP7:1:1101:22623:3403 1:N:0:153
TACCTGTACTGGGGAAGCATTTGAATATCCCCCCATGGTGATGGGGACGGAGAACTGCTCCATAAACACAGGCAACGTGCCTAACTTTCCCGGGAAGATGAAGTCAAAGAGCGACCACAGCTCTCGGAGGTTATTTTGCATCGGTGAGCCAGACAGAATGATCCGATGAGGGGTGCGAAACTATTTGAGGAAAGGAAGCACCTTTTTATTAAATTTACCTTTTAGCAATCGCCATTCCTACCCTAAAGATC
+
CCCCCFFFFFFFGGGGGGGGGGHHHHHHHHHGGGGHHHGHFHHHHGGGGGGGGHHHHHHHHGHHHHHHHHHHGHHHGHGHHGHHHHHHHHHGGGGGGGHHGHHGGHHHHHHHGGGGGHHHHGHHHEFCDGEHHHHHHHHHHHGGGGGCFGHHHGHFGGHHHHHHHGGGHHHGGCDGGGGGGGGGGGGGGGFGFFGFFFGGGFFFFFFFFFFFFFFFFFFFFFFFFFFFFFFFFFFFFFFFFFFFFFFFFFF
@M05620:45:000000000-G6HP7:1:1101:8941:3411 1:N:0:153
ATCTCTATCTCCTAAAAACCTGTTTAGATTTGGAGATAGACCTTCAGGTTTTTCATCATTTTCTGCATGAATTATACATTGACCACGTTCCAGCGTGGTCAGTTTGCAGCATTCTGTTATTTTGTTTGACAGAGTGTCTTGTTGAGAACATATGTAGGACATGATTTTTTCCTGCAACAGGGAAAATAAAGTATAAGTTTTAAAGATTTATTCTTTAATAAAGGATCTCAAAGCCAGCTTTAGAAAAAGGA
+
AAAAAFFFFFFFGGGDGGFEBGGGAG3GGBGFF1FFHFCHHHHFHHGFHFHFGHGGH2GFDHFEFBAFHGGHHHHGFHHHHHHHHHGFGHHEHHGGGGHHHHGHHHHHHHHHHHHHHHFHHHHHHHHHHHHGGHHHHHHHHHHHFHHHHHHHHHH2FGFGGHHHHGHHGGHHHHHHHHHHHGGHHHGHHFFFGFGFG>FHHHHHHHGFHHHHHHHHHHGHGHFFHHGGGGHHHHFFCFHHHHHGGHGHGGG
@M05620:45:000000000-G6HP7:1:1101:8915:3426 1:N:0:153
ATCTCTATCTCCTAAAAACCTGTTTAGATTTGGAGATAGACCTTCAGGTTTTTCATCATTTTCTGCATGAATTATACATTGACCACGTTCCAGCGTGGTCAGTTTGCAGCATTCTGTTATTTTGTTTGACAGAGTGTCTTGTTGAGAACATATGTAGGACATGATTTTTTCCTGCAACAGGGAAAATAAAGTATAAGTTTTAAAGATTTATTCTTTAATAAAGGATCTCAAAGCCAGCTTTAGAAAAAGGA
+
BBBBBFFFFFFFGGFGGGGGGGHHHDGHHHHHHHHHHHHHHHHHHHHHHHHGGHHHHHHHHHHHHGHHHHHHHHHHHHHHHHHHHHGHHHHHHHGGGGHHGGHHHHHHGGHHHHHHHHHHHHHHHHHHHHEHFHHHHHHHHHHHHHGHHHHHHHHHHHHHHHHHHHHHHGHHHHHHFHHHHGGHHHHHHGGHHHHHHHHHHHHHHFGHHHHHHHHHHFHHHHGGHHHHHHHHHGHEHGGHHHHFCCGHDGC
@M05620:45:000000000-G6HP7:1:1101:12460:3465 1:N:0:153
ATCTCTATCTCCTAAAAACCTGTTTAGATTTGGAGATAGACCTTCAGGTTTTTCATCATTTTCTGCATGAATTATACATTGACCACGTTCCAGCGTGGTCAGTTTGCAGCATTCTGTTATTTTGTTTGACAGAGTGTCTTGTTGAGAACATATGTAGGACATGATTTTTTCCTGCAACAGGGAAAATAAAGTATAAGTTTTAAAGATTTATTCTTTAATAAAGGATCTCAAAGCCAGCTTTAGAAAAAGGA
+
BCBCCFFFBFFFGGGGGGGGGGGHHHHHHHHHHHHHHHHHHHHHHHHHHHHGGHHHHHHHGHHHHHHHHGHHHHHHHHHHHHHHHHGHHHHHHHGFGGHHHHHHHHHGHHHHHHHHHHGHHHHHHHHHHHHHHHHHHHHHHHHHFHHHHHHHHHHHHHHHHHHHHHHHHGHHHHHHHFHHHGGHHHHHHHHHHHHHHGGHHHFHHHHHHGHHHHHHHGHDHFHHHHHHHGHHHGFHHGHHHHHGHHFHGGG
@M05620:45:000000000-G6HP7:1:1101:12465:3482 1:N:0:153
ATCTCTATCTCCTAAAAACCTGTTTAGATTTGGAGATAGACCTTCAGGTTTTTCATCATTTTCTGCATGAATTATACATTGACCACGTTCCAGCGTGGTCAGTTTGCAGCATTCTGTTATTTTGTTTGACAGAGTGTCTTGTTGAGAACATATGTAGGACATGATTTTTTCCTGCAACAGGGAAAATAAAGTATAAGTTTTAAAGATTTATTCTTTAATAAAGGATCTCAAAGCCAGCTTTAGAAAAAGGA
+
BCCCCFFFFFFFGGGGGGGGGGHHHHHHHHHHHHHHHHHGHHHHHHHHHHHGGHHHHHHHIHHIIHHHHHHHHHHGHHHHHHHHHHGGHHHHHHGFGGHHHHHHHHHGHHHHHHHHHHHHHHHHHHHHGHHHHHHHHHHHHHHHHHHHHHHHHHHHHHHHHHHHHHHHHGHHHHHHHHHHHGGHHHHGGHHHHHHHHGGHHHGHHHHHHHHHHHHHGHHHHGHHHHHHHGHHHHHHHGHHHHHHGEHHGGF
@M05620:45:000000000-G6HP7:1:1101:19495:3483 1:N:0:153
CATCCTGACCCTGAAGTACCCCATTGAGCATGGCATCGTCACCAACTGGGACGACATGGAGAAGATCTGGCACCACACCTTCTACAACGAGCTGCGCGTGGCCCCGGAGGAGCACCCAGTGCTGCTGACCGAGGCCCCCCTGAACCCCAAGGCCAACAGAGAGAAGATGACTCAGGTGAGGCTCGGCCGACGCCCGTGCTCCTCCCGTCCTTTCCCCAGTCATTTTCTGCCCGGCTTGATTTCTGACATTA
+
BCCCCFFFFFFFGGGGGGGGGGGHHHHHHHHGHHHHHGHHHGHHHGHHHHHHGGGGGHHHHHHHFHHGHHHHHGHHHGGHHHHHHGHHGGGGGHHGGGGGGGHHGGGGGGGGHHHHGGHHHHHHHHHHHHGGGGGGGGGGGGHHHHGGGGHGHHGGGGGGGGGGGGGFGGGGGGGGGGGGGGGGFFFFFAFFFFFF@DFFFFFFFFFED9AFFFFFFFDFFFFFFFFFFFFFDDFFFA.BFFFFFFBFFF/
@M05620:45:000000000-G6HP7:1:1101:19076:3494 1:N:0:153
CATCCTGACCCTGAAGTACCCCATTGAGCATGGCATCGTCACCAACTGGGACGACATGGAGAAGATCTGGCACCACACCTTCTACAACGAGCTGCGCGTGGCCCCGGAGGAGCACCCAGTGCTGCTGACCGAGGCCCCCCTGAACCCCAAGGCCAACAGAGAGAAGATGACTCAGGTGAGGCTCGGCCGACGCCCGTGCTCCTCCCGTCCTTTCCCCAGTCATTTTCTGCCCGGCTTGATTTCTGACATTA
+
CCCCCFFFFFFFGGGGGGGGGGGHHHHHHHHHHHHHHGHHHGHHHGHHHHHHGGGGGHHHHHHHHHHHHHHHHGHHHGGHHHHHHHHHGGGGGHHGGGGGGGHHGGGGGGGGHHHHGGHHHHHHHHHHGHGGGGGGGGGGGGHHHHGGGGHGHHGGGGGGGGGGGFGGGGGGGGGGGGGGGGGGFFFFFFFFFFFFFFFFFFFFFFFADDFFFFFFFFDFFBFFFFFFFFFFBFFFCFAFFFFFFFFFFF/
@M05620:45:000000000-G6HP7:1:1101:19482:3497 1:N:0:153
CATCCTGACCCTGAAGTACCCCATTGAGCATGGCATCGTCACCAACTGGGACGACATGGAGAAGATCTGGCACCACACCTTCTACAACGAGCTGCGCGTGGCCCCGGAGGAGCACCCAGTGCTGCTGACCGAGGCCCCCCTGAACCCCAAGGCCAACAGAGAGAAGATGACTCAGGTGAGGCTCGGCCGACGCCCGTGCTCCTCCCGTCCTTTCCCCAGTCATTTTCTGCCCGGCTTGATTTCTGACATTA
+
ABCBCFFFFFFFGGGGGGGGGGGHHGHHHHHHHHHGHEHHHGHHHGHHHGHHGGGGGHHEHHHHHHHHHHHHHGHHHGGHHHHHHHHHGGGGGHHGGGGGGGHHGGDGGGGGHHHHGGGHHHHHHHHGHHGGCGDGGGGGGGHHHHGGGGHGHHGGGGGGGGGGGGGGGGGGGGGGGGGFFEGGCFEDFCFFFFFA@ADABFFFFE?AAFFFFFFFFFDFFFFFFFFFFFFFBFFFF;.BBBFF//9/FF/
@M05620:45:000000000-G6HP7:1:1101:15810:3506 1:N:0:153
TACCTGTACTGGGGAAGCATTTGAATATCCCCCCATGGTGATGGGGACGGAGAACTGCTCCATAAACACAGGCAACGTGCCTAACTTTCCCGGGAAGATGAAGTCAAAGAGCGACCACAGCTCTCGGAGGTTATTTTGCATCGGTGAGCCAGACAGAATGATCCGATGAGGGGTGCGAAACTATTTGAGGAAAGGAAGCACCTTTTTATTAAATTTACCTTTTAGCAATCGCCATTCCTACCCTAAAGATC
+
CCCCCFFFFFFFGGGGGGGGGGHHHHHHHHHGGGGHHHHHHHHHHGGGGGGGGHHHHHHHHHHHHHHHHHHHGHHHGHHHHHHHHHHHHHHGGGGGGHHHHHHHHHHHHHHHGGGGGHHHHHHHHGGGGGGHHHHHHHHGHHGGGGGGHHHHHGHHHHHHHHHHHGGGFHHGGEEGGGGGGGGGGGGGGGCFGGGGGGGGGFFFFFFFFFFFFFFFFFFFFFFFFFFFFFEFFFFFFFFFFFFFFFFFFFF
@M05620:45:000000000-G6HP7:1:1101:16841:3524 1:N:0:153
TACCTGTACTGGGGAAGCATTTGAATATCCCCCCATGGTGATGGGGACGGAGAACTGCTCCATAAACACAGGCAACGTGCCTAACTTTCCCGGGAAGATGAAGTCAAAGAGCGACCACAGCTCTCGGAGGTTATTTTGCATCGGTGAGCCAGACAGAATGATCCGATGAGGGGTGCGAAACTATTTGAGGAAAGGAAGCACCTTTTTATTAAATTTACCTTTTAGCAATCGCCATTCCTACCCTAAAGATC
+
BBBBBFFFFFFFGGGGGGGGGFHHHHHHHHHGGGGHHHGHGHHHHGGGGGGGGHHHHHHHHHHHHHHHHHHHGHHHGHHHHHHHHGHHHHHGGGGGGHHHGHHGGHHHHHHHGGGGGHHHHGHHHGGGGGEHGHHHHHGFHHGGGGGGHHHHHGHHHHHGHHHHHGGGFGHGGGGGGGGGGGGGGGGFEGCFGFGGGGGGGFFFFFFFFFFFFFFFFFFFFFFFFFFFFFEFFDEFFFFFFFFFFFFFFFF
@M05620:45:000000000-G6HP7:1:1101:14611:3542 1:N:0:153
TACCTGTACTGGGGAAGCATTTGAATATCCCCCCATGGTGATGGGGACGGAGAACTGCTCCATAAACACAGGCAACGTGCCTAACTTTCCCGGGAAGATGAAGTCAAAGAGCGACCACAGCTCTCGGAGGTTATTTTGCATCGGTGAGCCAGACAGAATGATCCGATGAGGGGTGCGAAACTATTTGAGGAAAGGAAGCACCTTTTTATTAAATTTACCTTTTAGCAATCGCCATTCCTACCCTAAAGATC
+
CDCDCFFFFFFFGGGGGGGGGGHHHHHHHHHGGGGHHHGHHHHHHGGGGGGGGHHHHHHHHHHHHHHHHHHHGHHHGHHHHHHHHHHHHHHGGGGGGHHHHHHHHHHHHHGHGGGGGHHHHHHHHGGGGGEHHHHHHHHGHHGGGGGHHHHHHGHHHHHHHHHHHGGGHHHGGGGGGGGGGGGGHHGGGGCGGGGGGGGGGFFFFFFFFHFFFFFFFFFFHFFFFFFFFFEFFFFFFFFHFFFFFFFFFFF
@M05620:45:000000000-G6HP7:1:1101:15742:3557 1:N:0:153
CATCCTGACCCTGAAGTACCCCATTGAGCATGGCATCGTCACCAACTGGGACGACATGGAGAAGATCTGGCACCACACCTTCTACAACGAGCTGCGCGTGGCCCCGGAGGAGCACCCAGTGCTGCTGACCGAGGCCCCCCTGAACCCCAAGCCCAACAGAGAGAAGATGACTCAGGTGAGGCTCGGCCGACGCCCGTGCTCCTCCCGTCCTTTCCCCAGTCATTTTCTGCCCGGCTTGATTTCTGACATTA
+
ABCCCFFFFFFFGGGGGGGGGGGHHHHHHHHHHHHHHGHHHGHHHGHHHHHHGGGGGHHHHHHHHHHHHHHHHGHHHGGHHHHHHHHHGGGGGHHGGGGGGGHHGGGGGGGGHHHHGGHHHHHHHHHHHHGGGGGGGGGGGGHHHHGGGGHGGGGGGGGGGGGGGGGGGGGGGGGGGFGGGGGFFFFFFFFFFFFFFFDFFFFFFFFFFFFFFFFFFFFFFFFFFFFFFFFFFFFFFFAFFFFFFBFBFF0
@M05620:45:000000000-G6HP7:1:1101:13628:3576 1:N:0:153
ATCTCTATCTCCTAAAAACCTGTTTAGATTTGGAGATAGACCTTCAGGTTTTTCATCATTTTCTGCATGAATTATACATTGACCACGTTCCAGCGTGGTCAGTTTGCAGCATTCTGTTATTTTGTTTGACAGAGTGTCTTGTTGAGAACATATGTAGGACATGATTTTTTCCTGCAACAGGGAAAATAAAGTATAAGTTTTAAAGATTTATTCTTTAATAAAGGATCTCAAAGCCAGCTTTAGAAAAAGGA
+
CCCCCFFFFFFFGGGGGGGGGGHHHHHHHHHHHHHHHHHHHHHHHHHHHHHGGHHHHHHHIIHHIHHHHHHHHHHHHHHHHHHHHHGHHHHHHHGGGGHHHHHHHHHHHHHHHHHHHHHHHHHHHHHHHHHHHHHHHHHHHHHHHHHHHHHHHHHHHHHHHHHHHHHHHGHHHHHHHHHHHGGHHHHHGHHHHHHHHGHHHHHHHHHHHHHHHHHHHGHHHGHHHHHHHHHHHHHHHGHHHHHGHHHHGGH
@M05620:45:000000000-G6HP7:1:1101:11570:3593 1:N:0:153
CATCCTGACCCTGAAGTACCCCATTGAGCATGGCATCGTCACCAACTGGGACGACATGGAGAAGATCTGGCACCACACCTTCTACAACGAGCTGCGCGTGGCCCCGGAGGAGCACCCAGTGCTGCTGACCGAGGCCCCCCTGAACCCCAAGGCCAACAGAGAGAAGATGACTCAGGTGAGGCTCGGCCGACGCCCGTGCTCCTCCCGTCCTTTCCCCAGTCATTTTCTGCCCGGCTTGATTTCTGACATTA
+
CCCDDFFFFFFFGGGGGGGGGGGHHHHHHHHHHHHHHGHHHGHHHGHHHHHHGGGGGHHHHGHHHHHHHHHHHGHHHGGHHHHHHHHHGGGGGHHGGGGGGGHHGGGGGGGGHHHHGGHHHHHHHHHHHHGGGGGGGGGGGGHHHHGGGGHGHHGGGGGGGGGGGGGGGGGGGGGGGGGGGGGGFFFFFFFFFFFFDFFFFFFFFFFFFFFFFFFFFFFFFFFFFFFFFFFFFFFFFFFFFFFFFFFFFF0
@M05620:45:000000000-G6HP7:1:1101:10023:3594 1:N:0:153
ATCTCTATCTCCTAAAACCTGTTTAGATTTGGAGATAGACCTTCAGGTTTTTCATCATTTTCTGCATGAATTATACATTGACCACGTTCCAGCGTGGTCAGTTTGCAGCATTCTGTTATTTTGTTTGACAGAGTGTCTTGTTGAGAACATATGTAGGACATGATTTTTTCCTGCAACAGGGAAAATAAAGTATAAGTTTTAAAGATTTATTCTTTAATAAAGGATCTCAAAGCCAGCTTTAGAAAAAGGAA
+
@ABBBFFFFFDFGGGGFGEGGGHH5ECGGGHHHHHHHHHFGGGGFHEHHHGGHHFHGFHHHHHHHHGH3FGGFGFHHGHHHFHGHGHHHHHHHGEGCGHGHHHHHHHGHHHHHHHHHHHHHHHHHHHHHGHHHHHHHHHHHHHHHGHHHHHHHGHHGHHHHHHHHHHHGHGGHGGHHGHHGGHHHGFHHGFGGHFFFHHHHHHHGHHHHHHHHHHHBD<DDGFGHGHGHHGHGHFHGHHHHFHFGHFGGFG
@M05620:45:000000000-G6HP7:1:1101:10025:3612 1:N:0:153
ATCTCTATCTCCTAAAACCTGTTTAGATTTGGAGATAGACCTTCAGGTTTTTCATCATTTTCTGCATGAATTATACATTGACCACGTTCCAGCGTGGTCAGTTTGCAGCATTCTGTTATTTTGTTTGACAGAGTGTCTTGTTGAGAACATATGTAGGACATGATTTTTTCCTGCAACAGGGAAAATAAAGTATAAGTTTTAAAGATTTATTCTTTAATAAAGGATCTCAAAGCCAGCTTTAGAAAAAGGAA
+
ABBBBFFFFFFFGGGGGGGGGGHHFGHHHHHHGHHHFFHHHHHHHHHHHHGGHHHHHHHHHHHHHHHHEHHHFHHHHHHHHHHHHGHHHHHHHGGGCHHHHHHHHHGHHHHHHHHHHHHHHHHHHHHHHHHHHHHHHHHHHHHHHGGHGHHHHHHHHGHHHHHHHHHHGHHHGFGHHHHHGGGHFGGGHHHHHHBGHHHHHFHGHHHHHHHHHHHHB===GFGCHHHGHHHHGHFHGHHHHGFGGHHD.GC
@M05620:45:000000000-G6HP7:1:1101:19535:3711 1:N:0:153
CATCCTGACCCTGAAGTACCCCATTGAGCATGGCATCGTCACCAACTGGGACGACATGGAGAAGATCTGGCACCACACCTTCTACAACGAGCTGCGCGTGGCCCCGGAGGAGCACCCAGTGCTGCTGACCGAGGCCCCCCTGAACCCCAAGGCCAACAGAGAGAAGATGACTCAGGTGAGGCTCGGCCGACGCCCGTGCTCCTCCCGTCCTTTCCCCAGTCATTTTCTGCCCGGCTTGATTTCTGACATTT
+
CCDDDFFFFFFFGGGGGGGGGGGHHHHHHHHHHHHHHGHHHGHHHGHHHHHHGGGGGHHHHHGHHHHHHHHHHGHHHGGHHHHHHHHHGGGGGHHGGGEGGGHHGGGGGGGGHHHHGGHHHHHHHHHHHHGGGGGGGGGGGGHHHHGGGGHGHHGGGGGGGGGGGGGFGGGGGGGGGGGGGGGGFFFFFFFFFFFFDDFFFFFFFFFFFFFFFFFFFFDFFFFFFFFFFFFF.DFCFF;FFFFFFBFFFF0
@M05620:45:000000000-G6HP7:1:1101:18223:3717 1:N:0:153
TACCTGTACTGGGGAAGCATTTGAATATCCCCCCATGGTGATGGGGACGGAGAACTGCTCCATAAACACAGGCAACGTGCCTAACTTTCCCGGGAAGATGAAGTCAAAGAGCGACCACAGCTCTCGGAGGTTATTTTGCATCGGTGAGCCAGACAGAATGATCCGATGAGGGGTGCGAAACTATTTGAGGAAAGGAAGCACCTTTTTATTAAATTTACCTTTTAGCAATCGCCATTCCTACCCTAAAGATC
+
CCCCCFFFFFFFGGGGGGGGGGHHHHHHHHHGGGGHHHFGHHHHHGGGGGGGGHHHHHHHHHHHHHHHHHHHGHHHGHHHHHHHHHHHHHHGGGGGGHHHHHHHHHHHHHHHGGGGGHHHHHHHHGGGGGEHHHHHHHHHHHGGGGGHHHHHHGHHHHHHHHHHHGGGHHHGGEFGGGGGGGGGGGGGGG0FGGGGGGGGGFFFFFFFFFFFFFFFFFFFFFFFFFFFFFFFFFFFFFFFFFFFFFFFFFF
@M05620:45:000000000-G6HP7:1:1101:18207:3735 1:N:0:153
TACCTGTACTGGGGAAGCATTTGAATATCCCCCCATGGTGATGGGGACGGAGAACTGCTCCATAAACACAGGCAACGTGCCTAACTTTCCCGGGAAGATGAAGTCAAAGAGCGACCACAGCTCTCGGAGGTTATTTTGCATCGGTGAGCCAGACAGAATGATCCGATGAGGGGTGCGAAACTATTTGAGGAAAGGAAGCACCTTTTTATTAAATTTACCTTTTAGCAATCGCCATTCCTACCCTAAAGATC
+
>A1AADDFFFB1F?F?1FCAAAB3ADF3FG1FEGEHCGGFFF2BF//AEGCEEGGD1B1FCHEBGDG1FE0>FGHH>////@1FGFG2DGF//>/@/>GHGF1>BGFHHGEB<BCGCHEFCBCGG<FG@@?FDGDFD<G<GHGCCCF0>GFHFGHFGHFD<DGHFC::C<::-.A9-.9?AFBBBB;0EF0BF../;FGFGFFB/99A/;B/999BBBBFBFFB//9/9B-ABBEFBFFB/;FFFFFF/FB
@M05620:45:000000000-G6HP7:1:1101:19195:3735 1:N:0:153
TACCTGTACTGGGGAAGCATTTGAATATCCCCCCATGGTGATGGGGACGGAGAACTGCTCCATAAACACAGGCAACGTGCCTAACTTTCCCGGGAAGATGAAGTCAAAGAGCGACCACAGCTCTCGGAGGTTATTTTGCATCGGTGAGCCAGACAGAATGATCCGATGAGGGGTGCGAAACTATTTGAGGAAAGGAAGCACCTTTTTATTAAATTTACCTTTTAGCAATCGCCATTCCTACCCTAAAGATC
+
BBBBBFBDFFFFFE2AEGCFGFHHFDGDGHHGGG?HFCAGFFHGEDGGGEDEGFGHHFHHHFFHHFHHGEHHGHHHGHHGHFGGHFHHGGHEEGCEFFHHGBG?FGFHHFHHECGGGHEHHFHHHGGDGGDG1GHHFHF<FGGGEDFFBFCGHEHHFFGH0GHBGFFFFHHGGGGG@G?BBFBFFFGF.F0CBFAFF?EGBA/BFFFFFFFFBFFBFFBBFFFFFFFBFFEFFFFFBFFFF.FFBF;FBFB
@M05620:45:000000000-G6HP7:1:1101:9995:3802 1:N:0:153
ATCTCTATCTCCTAAAAACCTGTTTAGATTTGGAGATAGACCTTCAGGTTTTTCATCATTTTCTGCATGAATTATACATTGACCACGTTCCAGCGTGGTCAGTTTGCAGCATTCTGTTATTTTGTTTGACAGAGTGTCTTGTTGAGAACATATGTAGGACATGATTTTTTCCTGCAACAGGGAAAATAAAGTATAAGTTTTAAAGATTTATTCTTTAATAAAGGATCTCAAAGCCAGCTTTAGAAAAAGGA
+
AAAABBFFFFDFGGGFDGGGGCHHFHFCHGFGFHHGFHHHFFHHFGHHFFGFFH5FGHHHHHHFHHHFFEGHHHHGHGHHHBFHHHCHHGGGFFGEEEEFHHGGFFHHHHGFFHHFGGGHHHHHCGHHGHHHGFHFGGGHHHHHFFFFHGFGFHHHHHFFGHFHHHHGF@FDH11FGBGFGGGFHFGFDDFGHHGHHHHHHFHHHFHHHHHHHHHHFDGHD=DGFGHHFHHHHHH/CEHHHHBB:GFHFDG
@M05620:45:000000000-G6HP7:1:1101:9978:3807 1:N:0:153
ATCTCTATCTCCTAAAAACCTGTTTAGATTTGGAGATAGACCTTCAGGTTTTTCATCATTTTCTGCATGAATTATACATTGACCACGTTCCAGCGTGGTCAGTTTGCAGCATTCTGTTATTTTGTTTGACAGAGTGTCTTGTTGAGAACATATGTAGGACATGATTTTTTCCTGCAACAGGGAAAATAAAGTATAAGTTTTAAAGATTTATTCTTTAATAAAGGATCTCAAAGCCAGCTTTAGAAAAAGGA
+
BCCCCFFFFFFFGGGGGGGGGGHHHHHFHHHHHGHHHHHHHHHHHHHHHHHGGHHHHHHHIHIHHHHHHHHHHHHHHHHHHGHHHHGHHGHHHHGGGGHHHHHHHHHHHHHHHHHHHHHHHHHHHHHHGHHHFHHHHHHHHHHHHHHGHHHHHHHHHHFHHHHHHHHHHGHHHHGHFHHHHGGHHFGHBDGHHHGHHHHHHHHFFHGHHHHHHHHHHGHBHHHFHHHHHHHHHHHHHGHHHHHFHHGHGGH
@M05620:45:000000000-G6HP7:1:1101:18448:3830 1:N:0:153
AGATTACTGCAACAGTTCCCCCTGGACCTGGAAAAGTTTCTTGCCTGGCTTACAGAAGCTGAAACAACTGCCAATGTCCTACAGGATGCTACCCGTAAGGAAAGGCTCCTAGAAGACTCCAAGGGAGTAAAAGAGCTGATGAAACAATGGCAAGTAAGTCAGGCATTTCCGCTTTAGCACTCTTGTGGATCCAATTGAACAATTCTCAGCATTTGTACTTGTAACTGACAAGCCAGGGACAAAACAAAGAT
+
BBBCCFFFFFFFGGGGGGGGGGGGHHHHHHHHHHHHFHHHHHHHHHHHHHHHHHHHHHHHHHHFHHHHHHHHHHHHHHHHHHGHHGHHHHHHHHGFGGHHHHHHHHHHGHHHHHHHHHHHHHHGGHGGHHHHHGHHHHHHHHHFHHHHGHHHHGHHHHHHHHHHHHHHHHGGGGGHHHHHHHHHHGHGHHHHHHHHHGHGHHHHHHHFGHHHHGHHHHHHHHHFHHGHHHHHHGGGGGGGGGGFFGGGGGF
@M05620:45:000000000-G6HP7:1:1101:8566:3859 1:N:0:153
TACCTGTACGGGGAAGCATTTGAATATCCCCCCATGGTGATGGGGACGGAGAACTGCTCCATAAACACAGGCAACGTGCCTAACTTTCCCGGGAAGATGAAGTCAAAGAGCGACCACAGCTCTCGGAGGTTATTTTGCATCGGTGAGCCAGACAGAATGATCCGATGAGGGGTGCGAAACTATTTGAGGAAAGGAAGCACCTTTTTATTAAATTTACCTTTTAGCAATCGCCATTCCTACCCTAAAGATCG
+
CCCCCFFFFCCCGGGGGGGGGGFGHHHHHHGGGGHHHGHHHHHHGGGGGGGGHHHHHHHHGHHHHHHHEHHGGHHEHGHHHHHHHHHHHHGGGGGGHHHGHHHHHHHHGHHGGGGGHHHHHHHHGGGGGEHHHHHHGHGHHGGGGGHHHHHHGHHHHHHHHHHHGGGHHCDG;CFGEDFGGGGGGGFGGFFGGGGFFFFFFFFFFFFFFFFFFFFFFFFFFFFFFFFFFFFFFFFFFFFFFFFFFFFFFF.
@M05620:45:000000000-G6HP7:1:1101:19696:3864 1:N:0:153
ATCTCTATCTCCTAAAAACCTGTTTAGATTTGGAGATAGACCTTCAGGTTTTTCATCATTTTCTGCATGAATTATACATTGACCAGCGTGGTCAGTTTGCAGCATTCTGTTATTTTGTTTGACAGAGTGTCTTGTTGAGAACATATGTAGGACATGATTTTTTCCTGCAACAGGGAAAATAAAGTATAAGTTTTAAAGATTTATTCTTTAATAAAGGATCTCAAAGCCAGCTTTAGAAAAAGAAGAAAGGG
+
CBCCCFFFFFFFGGGGGGGGGGHHHHHHHHHHHHHHHHHGHHHHHHHHHHHGGHHHHHHHHHHHHHHHHHHHHHHHHGHHHHHHHHHGFGGHHHHHHHHHHHHEHHHHHHHHHHHHFHHHHGHHFFHHHHHHHHHHHHHGGHHHHHHHHHHFHHHHBHHHHHGHHHHGHHHHHHGGHHHHHHHHDHHHHHGHHHHHHHBHHHHHHHHHHHHHHHGHGHHHHHHHFGHCHHGHHHGHECGHHD.GGCGHHHG
@M05620:45:000000000-G6HP7:1:1101:19679:3880 1:N:0:153
ATCTCTATCTCCTAAAAACCTGTTTAGATTTGGAGATAGACCTTCAGGTTTTTCATCATTTTCTGCATGAATTATACATTGACCAGCGTGGTCAGTTTGCAGCATTCTGTTATTTTGTTTGACAGAGTGTCTTGTTGAGAACATATGTAGGACATGATTTTTTCCTGCAACAGGGAAAATAAAGTATAAGTTTTAAAGATTTATTCTTTAATAAAGGATCTCAAAGCCAGCTTTAGAAAAAGAAGAAAGGG
+
BCCCCFFFFFFFGGGGGGGGGGHHHHHHHHHHHHHHHHHHHHHHHHHHHHHGGHHHHHHHIHIIHHHHHHHHHHHHHHHHHHHHHHHGGGGHHHHHHHHHHHHHHHHHHHHHHHHHHHHHHHHHGHHHHHHHHHHHHHGHGHHHHHHHHHHGHGHHGHHHHHGHHHHHGHHGHHGGHHHHHHGHDGHHHHHHHHHHHHGHHHHHHHHHHHHHHHHHHGHHHHHGHHHHHHGHHHHHHHHHHGFHHHHHHHG
@M05620:45:000000000-G6HP7:1:1101:11624:3913 1:N:0:153
TACCTGTACTGGGGAAGCATTTGAATATCCCCCCATGGTGATGGGGACGGAGAACTGCTCCATAAACACAGGCAACGTGCCTAACTTTCCCGGGAAGATGAAGTCAAAGAGCGACCACAGCTCTCGGAGGTTATTTTGCATCGGTGAGCCAGACAGAATGATCCGATGAGGGGTGCGAAACTATTTGAGGAAAGGAAGCACCTTTTTATTAAATTTACCTTTTAGCAATCGCCATTCCTACCCTAAAGATC
+
DDCCCFFFFFFFGGGGGGGGGGHHHHHHHHHGGGGHHHHHHHHHHGGGGGGGGHHHHHHHHHHHHHHHHHHHGHHHGHHHHHHHHHHHHHHGGGGGGHHHHHHHHHHHHHHHGGGGGHHHHHHHHGGGGGGHHHHHHHHHHHGGGGGHHHHHHGHHHHHHHHHHHGGGHHHGGEGGGGAGGGGGHHGGGGFGGGGGGGGFGFFFFFFFFFFFFFFHFFFFFFFFFFFFFFFFFFFFFFFFFFFFFBFFFFF
@M05620:45:000000000-G6HP7:1:1101:15042:3919 1:N:0:153
CATCCTGACCCTGAAGTACCCCATTGAGCATGGCATCGTCACCAACTGGGACGACATGGAGAAGATCTGGCACCACACCTTCTACAACGAGCTGCGCGTGGCCCCGGAGGAGCACCCAGTGCTGCTGACCGAGGCCCCCCTGAACCCCAAGGCCAACAGAGAGAAGATGACTCAGGTGAGGCTCGGCCGACGCCCGTGCTCCTCCCGTCCTTTCCCCAGTCATTTTCTGCCCGGCTTGATTTCTGACATTA
+
ABBBBFFFFFFFGGGGGGGGGGGHHHHHHHFGFHHHHGHHGGHHHGHHHGGHGGGGGHHHHHHHHGHFHHHHHGHHHGGHHHHHHHHHGGGGGHHGGGEGGGHHGGGGGGGFHHHHGGHGHHGHHHHHHHGGGGGGGGGGGGGHHHGGGGHGHHGGGGGGGGFFGGGFFGGGGGGGGGGGFGAFBDFFBCFFCFFADDDEFFFFFFFFFFFFFFFFFFF9FFFFFFFBFFFFD-DBFA;B9BFFFBBB:F9
@M05620:45:000000000-G6HP7:1:1101:7734:3927 1:N:0:153
CATCCTGACCCTGAAGTACCCCATTGAGCATGGCATCGTCACCAACTGGGACGACATGGAGAAGATCTGGCACCACACCTTCTACAACGAGCTGCGCGTGGCCCCGGAGGAGCACCCAGTGCTGCTGACCGAGGCCCCCCTGAACCCCAAGGCCAACAGAGAGAAGATGATTCAGGTGAGGCTCGGCCGACGCCCGTGCTCCTCCCGTCCTCTCCCCAGTCATTTTCTGCCCGGCTTGATCTCTGATATTA
+
>AAAAFBFF1CBBGFGFGGGFG1A1A1BCD1AB0BGGAAA0BFDAAGH0/0FAEAEAGH1FCCAG112FHHFHCCGF?EGHHHGHFHFGEFCAGFGGGEEEGHH/ECGCC/<GC<G?FHGHH1GHHHFFCAC@?-.C---@FFF/.:CEF.CGAFGGG/9FFBGFFGF9F0;00;F;/09..C.-9----9--9@=@BF-///-/-9AB--/9/;F--;9///;F///9B99-9;9@--//;BF///99//
@M05620:45:000000000-G6HP7:1:1101:7728:3945 1:N:0:153
CATCCTGACCCTGAAGTACCCCATTGAGCATGGCATCGTCACCAACTGGGACGACATGGAGAAGATCTGGCACCACACCTTCTACAACGAGCTGCGCGTGGCCCCGGAGGAGCACCCAGTGCTGCTGACCGAGGCCCCCCTGAACCCCAAGGCCAACAGAGAGAAGATGACTCAGGTGAGGCTCGGCCGACGCCCGTGCTCCTCCCGTCCTTTCCCCAGTCATTTTCTGCCCGGCTTGATTTCTGACATTT
+
BCCCDFFFFFFFGGGGGGGGGGGHHHHHHHHHHHHHHGHHHGHHHGHHHHHHGGGGGHGHHHHHHHHHHGHHHGHHHGGHHHHHHHHHGGGGGHGGGGGGGGHHGGGGGGGGHHHHGGHHHHHHHHHHHHGGGGGGGGGGGGHHHHGGGGHGHHGGGGGGGGGGFGGGGGGGGGGGGGGGGGGGFFFFFFFFFFFF=DFFFFFFFFFADD?FFFFFFF?FFFFFFFFFFFFEFFFFFF?FFFFFF0BBFF0
@M05620:45:000000000-G6HP7:1:1101:12820:3982 1:N:0:153
TACCTGTACTGGGGAAGCATTTGAATATCCCCCCATGGTGATGGGGACGGAGAACTGCTCCATAAACACAGGCAACGTGCCTAACTTTCCCGGGAAGATGAAGTCAAAGAGCGACCACAGCTCTCGGAGGTTATTTTGCATCGGTGAGCCAGACAGAATGATCCGATGAGGGGTGCGAAACTATTTGAGGAAAGGAAGCACCTTTTTATTAAATTTACCTTTTAGCAATCGCCATTCCTACCCTAAAGATC
+
ACABCFFFFFFFGGGGGGGGGGHHHHHHHHHGGGGHHHHHHHHHHGGGGGGGGGHHHHHHHHHHHHHHHHHHGGHHGHHHHHHHHHHHHHHGGGFGGHHHGHHHHHHHHHHHGGGGGHHGHHHHHGGGGGEHHHHHHHHGHHGGEFGHGHHHHGHGFHHHHHHHHGGGHHHGGCDGGDAFGGGGGGGFGGEFFGGGGGGGGEBFFFFFFFFFFFFFFFFFFFFFFFFFFFFEDFFFFFFFFFFFFFFFFFF
@M05620:45:000000000-G6HP7:1:1101:13563:3983 1:N:0:153
ATCTCTATCTCCTAAAAACCTGTTTAGATTTGGAGATAGACCTTCAGGTTTTTCATCATTTTCTGCATGAATTATACATTGACCACGTTCCAGCGTGGTCAGTTTGCAGCATTCTGTTATTTTGTTTGACAGAGTGTCTTGTTGAGAACATATGTAGGACATGATTTTTTCCTGCAACAGGGAAAATAAAGTATAAGTTTTAAAGATTTATTCTTTAATAAAGGATCTCAAAGCCAGCTTTAGAAAAAGGA
+
CCCCCFFFFFFFGGGGGGGGGGHHHHHHHHHHHHHHHHHHHHHHHHHHHHHGGHHHHHHHHHIIHHHHHHHHHHHHHHHHHHHHHHGHHHHHHHGGGGHHHHHHHHHHHHHHHHHHHHHHHHHHHHHHHHHHHHHHHHHHHHHHGHHHHHHHHHHHHHHHHHHGHHHHHGHHHHHHGHHHHGGHHHHHHHHHHHHHHGHHHHHHHHHHHHHHHHHHHGHHHHHHHHHHHHHGHHFGGEHHHHHFFCHGGGG
@M05620:45:000000000-G6HP7:1:1101:13582:3992 1:N:0:153
ATCTCTATCTCCTAAAAACCTGTTTAGATTTGGAGATAGACCTTCAGGTTTTTCATCATTTTCTGCATGAATTATACATTGACCACGTTCCAGCGTGGTCAGTTTGCAGCATTCTGTTATTTTGTTTGACAGAGTGTCTTGTTGAGAACATATGTAGGACATGATTTTTTCCTGCAACAGGGAAAATAAAGTATAAGTTTTAAAGATTTATTCTTTAATAAAGGATCTCAAAGCCAGCTTTAGAAAAAGGA
+
AAAABFFFFFFFGGGGGGGGGGHHHHHHHHHHHHHHHHHFHHHHHHHHHHHGGHHHHGGHGHHHHHHHHHHHHHHGHHHHHHHHHHGGHHHHHGGGGGHHGHHHHHGHHHHHHHHHFHHHHHHHHHHHHHHGHHHHHHHHHHHHHHHGHGHGHHHHHGHHHGHHHGHHHGHHHHHHGGHGHGGHHHHHH1FFFHHHH>GHHGFFHFEGGEGHHHHHGEHGHHHHHHGHHDDGHE:CCEGHHHHHHGFHGGF
@M05620:45:000000000-G6HP7:1:1101:13553:3999 1:N:0:153
ATCTCTATCTCCTAAAAACCTGTTTAGATTTGGAGATAGACCTTCAGGTTTTTCATCATTTTCTGCATGAATTATACATTGACCACGTTCCAGCGTGGTCAGTTTGCAGCATTCTGTTATTTTGTTTGACAGAGTGTCTTGTTGAGAACATATGTAGGACATGATTTTTTCCTGCAACAGGGAAAATAAAGTATAAGTTTTAAAGATTTATTCTTTAATAAAGGATCTCAAAGCCAGCTTTAGAAAAAGGA
+
CCCCCFFFFFFFGGGGGGGGGGHHHHHHHHHHHHHHHHHHHHHHHHHHHHHGGHHHHHHHHHIIHHHHHHHHHHHHHHHHHHHHHHGGHHHHHHGGGGHHHHHHHHHHHHHHHHHHHHHHHHHHHHHHHHHHHHHHHHHHHHHHHHHHHHHHHHHHHHHHHHHHHHHHHGHHHHHGHHHHHGGHHHHHHHHHHHHHHGHHHHHHHHHHHHHHHHHHHGHHHFGHHHHHHHHHHHHHHGHHHHHEHHHHGGH
@M05620:45:000000000-G6HP7:1:1101:12789:4001 1:N:0:153
CATCCTGACCCTGAAGTACCCCGGCTTGATTTCTGACATTAGATCGGAAGAGCACACGTCTGAACTCCAGTCACGCACTACAATCTCGTATGCCGTCTTCTGCTTGAAAAAAAAAAAAAAAAAAAAAAAAAAAACACACCAGACACCAATAAACAAAGTACAAAAAAATACACACATAAAGAGAAAAAGAACTCAGTGCATATACAGTCAGATACGAAATCAACGTGCGAACACCTAGATTAATAAATGTC
+
CCDDCFFFFFFFGGGGGGGGGGGGGGGGHHHHHHHHHHHHGHHHHHGGGGHHHHHHHGGHHGHGHHHHHHHHHHGHGGGHHHHHCGHFGFHHHHGFGHGHHHHHHHHGGHHGGGGB>///------;-:-9A--C...9..:..//:9.000000.:/000000..--.:0000..00::00//00:..../0000:000:0000000::00000.....0:0/....-.-:-/./000000;0:0000;0
@M05620:45:000000000-G6HP7:1:1101:13572:4019 1:N:0:153
ATCTCTATCTCCTAAAAACCTGTTTAGATTTGGAGATAGACCTTCAGGTTTTTCATCATTTTCTGCATGAATTATACATTGACCACGTTCCAGCGTGGTCAGTTTGCAGCATTCTGTTATTTTGTTTGACAGAGTGTCTTGTTGAGAACATATGTAGGACATGATTTTTTCCTGCAACAGGGAAAATAAAGTATAAGTTTTAAAGATTTATTCTTTAATAAAGGATCTCAAAGCCAGCTTTAGAAAAAGGA
+
BBBBBFFFFFFFGGGGGFEGGGGGGHHHHHHHHHHHHHHHHHHHGHHHHHHGGHHHGFHHHHHHBGGHHFFHHHHHHHHHHHHHHHGHGHHGHHGGGGHHHHHHHHHGHHGHHHHHHHGHHHHHHHHHGHGHHHHHHHHHHHHHHHHEGGHHHHHGHHHGHHGGHHHHHGHHGHHGHHHHCFGFHFHHHFHGHHHHHGHGHHHHFHHFHGHHHHHHGFHHHFDHHHHHDGFGGHFHHGHHHHHHGHEGFGF
@M05620:45:000000000-G6HP7:1:1101:15963:4050 1:N:0:153
CATCCTGACCCTGAAGTACCCCATTGAGCATGGCATCGTCACCAACTGGGACGACATGGAGAAGATCTGGCACCACACCTTCTACAACGAGCTGCGCGTGGCCCCGGAGGAGCACCCAGTGCTGCTGACCGAGGCCCCCCTGAACCCCAAGGCCAACAGAGAGAAGATGACTCAGGTGAGGCTCGGCCGACGCCCGTGCTCCTCCCGTCCTTTCCCCAGTCATTTTCTGCCCGGCTTGATTTCTGACATTA
+
CDDDDFFFFFFFGGGGGGGGGGGHHHHHHHHHHHHHHGHHHGHHHGHHHHHHGGGGGHHHHHHHHHHHHHHHHGHHHGGHHHHHHHHHGGGGGHHGGGGGGGHHGGGGGGGGHHHHGGHHHHHHHHHHHHGGGGGGGGGGGGHHHHGGGGHGHHGGGGGGGGGGGGGGGGGGGGGGHGGGGGGGFFFFFFFFFFFFBFFFFFFFFFFFFFFFFFFFFFDFFFFFFHHHFFFFFFFFFFFFFFFFFFFFFF0
@M05620:45:000000000-G6HP7:1:1101:9076:4064 1:N:0:153
ATCTCTATCTCCTAAAAAGGAAGAAAGGGGAGGGAAGATCGGAAGAGCACACGTCTGAACTCCAGTCACGCACTACAATCTCGTATGCCGTCTTCTGCTTGAAAAAAAAAAAAAAAACAAACATGAATGAAAGAATATGGAGCTTCGTTGAGCAAGCCGTGCACACAACCGACAGGTTGCAAGAGTGCTACGTGTGTGCTATATCTGGCTACAAGAGGCTTTCTCGAAGGGTATGCACAGAGAGTCGCCCC
+
BCCCCFFFFFFFGGGGGGGGFGGGGHHHGGEGGGGHGHHHHGGGGHHHHHGHGHHHGHHHHHHHHHHHHGHGGGGHHHHHHHGGGHHHHGEGHGHHHHHHHGHHHHGGGGC<B//<>.<.>.<00000000=0/<000000//.00-///.0:0//.;-.:..00.....--:--.00/.00:/.;00000.://...00090000000/0/000;....//000.0/...;/000000/0//.90;-A.-
@M05620:45:000000000-G6HP7:1:1101:20269:4070 1:N:0:153
CATCCTGACCCTGAAGTACCCCATTGAGCATGGCATCGTCACCAACTGGGACGACATGGAGAAGATCTGGCACCACACCTTCTACAACGAGCTGCGCGTGGCCCCGGAGGAGCACCCAGTGCTGCTGACCGAGGCCCCCCTGAACCCCAAGGCCAACAGAGAGAAGATGACTCAGGTGAGGCTCGGCCGACGCCCGTGCTCCTCCCGTCCTTTCCCCAGTCATTTTCTGCCCGGCTTGATTTCTGACATTA
+
BCCCCFFFFFFFGGGGGGGGGGGHHHHHHHHHHHHHHGHHHGHHHGHHHHGHGGGGGHHGHHHHHHHGHHHHHGHHHGGHHHHHHHHHGGGGGGHGGGGGGGHHGGGGGGGGHHHHGGHHHHHHHHHHHHGGGGGGGGGGGGHHHHGGGGHGHHGGGGGGGGGGGGGGGGGGGGGGGGGGGGGGFFFFFFFFFFFFDFFFFFFFFFFFFFFFFFFFFFFFFFFFFFFFFFFF.;BFFAFFFFFFFBBFFF/
@M05620:45:000000000-G6HP7:1:1101:8415:4167 1:N:0:153
CATCCTGACCCTGAAGTACCCCATTGAGCATGGCATCGTCACCAACTGGGACGACATGGAGAAGATCTGGCACCACACCTTCTACAACGAGCTGCGCGTGGCCCCGGAGGAGCACCCAGTGCTGCTGACCGAGGCCCCCCTGAACCCCAAGGCCAACAGAGAGAAGATGACTCAGGTGAGGCTCGGCCGACGCCCGTGCTCCTCCCGTCCTTTCCCCAGTCATTTTCTGCCCGGCTTGATTTCTGACATTA
+
AAAAAF4@FCFCGGGGGFGGGFGHHHHHFHHHHHGHFFHHHGGFFEHHFEFGECECEHHBGFCGFAGGHHFHEFGGGGDHHHGHHHGHGGAEGFGGEGGCEEHE@EGGGGGGFHGGDCGHHFHHGHFFHHGCGGGEDCC@CEFFFCEDFGHGHFGGEEFFBBEGFGFGGFFFBFFFFFFGGGGGBBEFBB=BBBBB-;.E/99BB?AEDADFF/9/.;./BFFFFFFFB:FFF?B??-.;FFBBB;9BFF/
@M05620:45:000000000-G6HP7:1:1101:10059:4190 1:N:0:153
ATCTCTATCTCCTAAAAACCTGTTTAGATTTGGAGATAGACCTTCAGGTTTTTCATCATTTTCTGCATGAATTATACATTGACCACGTTCCAGCGTGGTCAGTTTGCAGCATTCTGTTATTTTGTTTGACAGAGTGTCTTGTTGAGAACATATGTAGGACATGATTTTTTCCTGCAACAGGGAAAATAAAGTATAAGTTTTAAAGATTTATTCTTTAATAAAGGATCTCAAAGCCAGCTTTAGAAAAAGGA
+
ABBABFFFFFFFGGGGGGGGGGHHHHHHHHHHHHHHCHHGHHHHHHHHHHHFGHHHHHHHHHHHHHHFHFHHFHHHHHHHHGHHHHGGHHHHHHGFGGHHHHHHHHHHHHHHHHHHHHHHHHHHHHHHHHHHGHHHGHHHHHHHHHHFGHHHHHGFHHFHHHHHHGHHHGHHHHFHHGHHHGGHHGGHHFGGHGDHGHHHHHHHHHHHHHHHHHHHHHHHHHHGHHHHHHHHHHHHHGHHHGHFGHHGGGH
@M05620:45:000000000-G6HP7:1:1101:19636:4198 1:N:0:153
TACCTGTACTGGGGAAGCATTTGAATATCCCCCCATGGTGATGGGGACGGAGAACTGCTCCATAAACACAGGCAACGTGCCTAACTTTCCCGGGAAGATGAAGTCAAAGAGCGACCACAGCTCTCGGAGGTTATTTTGCATCGGTGAGCCAGACAGAATGATCCGATGAGGGGTGCGAAACTATTTGAGGAAAGGAAGCACCTTTTTATTAAATTTACCTTTTAGCAATCGCCATTCCTACCCTAAAGATC
+
CCCCCFFFFFFFGGGGGGGGGGHHHHHHHHHGGGGHHHHHHHHHHGGGGGGGGHHHHHHHHHHHHHHHHHHHGHHHGHHHHHHHHHHHHHHGGGFGGHHHFBGGHHHHHHHHGGGGGHHHGHHHHGGFGGEFHHGHHHHHHHGGGGGHHHHHHFHHEGHGGHHHHFGGHFFGGEGGGBADDFFFGGGEEF0FGGF/FFGFFFFFFFFEFFFFFFFFFFFFFFFFFFFFFFFFFFFFFFFHFFFFFFFFFFF
@M05620:45:000000000-G6HP7:1:1101:16173:4246 1:N:0:153
CATCCTGACCCTGAAGTACCCCATTGAGCATGGCATCGTCACCAACTGGGACGACATGGAGAAGATCTGGCACCACACCTTCTACAACGAGCTGCGCGTGGCCCCGGAGGAGCACCCAGTGCTGCTGACCGAGGCCCCCCTGAACCCCAAGGCCAACAGAGAGAAGATGACTCAGGTGAGGCTCGGCCGACGCCCGTGCTCCTCCCGTCCTTTCCCCAGTCATTTTCTGCCCGGCTTGATTTCTGACATTA
+
CCCCCFFFFFFFGGGGGGGGGCGHHHHHHHHHHHHHHGHHHGHHHGHHHHHHGGGGGHHHHHHHHHHHHHHHHGHHHGGHHHHHHHHHGGGGGHHGGGGGGGHHGGGGGGGGHHHHGGHHHHHHHHHHHHGGGGGGGGGGGGHHHHGGGGHGHHGGGGGGGGGGGGGGGGGGGGGGGGGGGGGGFFFFFFFFFFFF;DDFFFFFFFFFFFDFFFFFFFFFFFFFFFFFFFFFDDFCFFAFFFFFFBFFFF0
@M05620:45:000000000-G6HP7:1:1101:14410:4262 1:N:0:153
CATCCTGACCCTGAAGTACCCCATTGAGCATGGCATCGTCACCAACTGGGACGACATGGAGAAGATCTGGCACCACACCTTCTACAACGAGCTGCGCGTGGCCCCGGAGGAGCACCCAGTGCTGCTGACCGAGGCCCCCCTGAACCCCAAGGCCAACAGAGAGAAGATGACTCAGGTGAGGCTCGGCCGACGCCCGTGCTCCTCCCGTCCTTTCCCCAGTCATTTTCTGCCCGGCTTGATTTCTGACATTG
+
CCCCCFFFFFFFGGGGGFGGGGGHHHHHHHHHHHHHHGHHHGHHHGHHHHGHGGGGGHHHHHHHHHHHHHHHHGHHHGGHHHHHHHHHGGGGGHHGGGGGGGHHGGGGGGGGHHHHGGHFHHHHHHHHHHGGGGGGGGGGGGHHHHGGGGHGHHGGGGGGGGGGGGGGGGGGGGGGGGGGGGGGFFFFFFFFCFFF>DFFFFFFFFFEFFDFFFFFFFFFFFFFFFFFFFFFDFFFFFFFFFFFFF9FFF0
@M05620:45:000000000-G6HP7:1:1101:12052:4266 1:N:0:153
CATCCTGACCCTGAAGTACCCCATTGAGCATGGCATCGTCACCAACTGGGACGACATGGAGAAGATCTGGCACCACACCTTCTACAACGAGCTGCGCGTGGCCCCGGAGGAGCACCCAGTGCTGCTGACCGAGGCCGCCCTGAACCCCAAGGCCAACAGAGAGAAGATGACTCAGGTGAGGCTCGGCCGACGCCCGTGCTCCTCCCGTCCTTTCCCCAGTCATTTTCTGCCCGGCTTGATTTCTGACATTT
+
AAABAFDFFFFFGGGGGGGGGGAGHHHHHHFHHHHHHGHHHGHHHGHHHHHHGGGGGHHHHHHHHHHHHHHHHGGHHGGHHHHHHHHHGGGGGHHGGGGG?FFHGGGCCGDGHHHHGGHHFHHGHHFHHHGGGGGGGGGGGHHHHHGGGDCEGHGEGGGGGGB.FFFGGGGGGGGGGGGGGGGGFFFFF=BFDFFF;DFFFFFFFFF;AA.BFFFFFFFFFFF/FFFFFFFEDFBF=DE/BFFFFFFFFF/
@M05620:45:000000000-G6HP7:1:1101:12038:4278 1:N:0:153
CATCCTGACCCTGAAGTACCCCATTGAGCATGGCATCGTCACCAACTGGGACGACATGGAGAAGATCTGGCACCACACCTTCTACAACGAGCTGCGCGTGGCCCCGGAGGAGCACCCAGTGCTGCTGACCGAGGCCGCCCTGAACCCCAAGGCCAACAGAGAGAAGATGACTCAGGTGAGGCTCGGCCGACGCCCGTGCTCCTCCCGTCCTTTCCCCAGTCATTTTCTGCCCGGCTTGATTTCTGACATTA
+
CDDDDFFFFFFFGGGGGGGGGGGHHHHHHHHHHHHHHGHHHGHHHGHHHHHHGGGGGHHHHHHHHHHHHHHHHGHHHGGHHHHHHHHHGGGGGHHGGGGGGGHHGGGGGGGGHHHHGGHHHHHHHHHHHHGGGGGGGGGGGHHHHHGGGGHGHHGGGGGGGGGGGGGGGGGGGGGGHGGGGGGGFFFFFFFFFFFFFFFFFFFFFFFFFFFFFFFFFFFFFFFFFFFFFFFFFFFFFFFFFFFFFFFFFF0
@M05620:45:000000000-G6HP7:1:1101:14413:4281 1:N:0:153
CATCCTGACCCTGAAGTACCCCATTGAGCATGGCATCGTCACCAACTGGGACGACATGGAGAAGATCTGGCACCACACCTTCTACAACGAGCTGCGCGTGGCCCCGGAGGAGCACCCAGTGCTGCTGACCGAGGCCCCCCTGAACCCCAAGGCCAACAGAGAGAAGATGACTCAGGTGAGGCTCGGCCGACGCCCGTGCTCCTCCCGTCCTTTCCCCAGTCATTTTCTGCCCGGCTTGATTTCTGACATTG
+
AABBBFFFFFFFGGGBGFGGGGGHHHHFHHHHFHHHHEGHHGHHGGHHHHHHEGGGGEHHHHHFHHHHHHHHHGGHHGGHHHHHHHHHFGGGCGHGGGGEGGHHGE?F?CE?FHHHGGFGFGH1FGGHFHGF>CCGGGGGGEHHHHGGGGHGHHEFGG/FFFEEFCFFGGGGGGCFGFBFFECFBFEDAFF-9BF9;.:9BFBFFF..AADFFFFFFFD9BFFFFFFFBFFF.-9@=-AFFFFF:BFFFF/
@M05620:45:000000000-G6HP7:1:1101:12036:4303 1:N:0:153
CATCCTGACCCTGAAGTACCCCATTGAGCATGGCATCGTCACCAACTGGGACGACATGGAGAAGATCTGGCACCACACCTTCTACAACGAGCTGCGCGTGGCCCCGGAGGAGCACCCAGTGCTGCTGACCGAGGCCGCCCTGAACCCCAAGGCCAACAGAGAGAAGATGACTCAGGTGAGGCTCGGCCGACGCCCGTGCTCCTCCCGTCCTTTCCCCAGTCATTTTCTGCCCGGCTTGATTTCTGACATTA
+
BBBBBFFFFFFFGGGGGGGGGGGHHGHFHHHHHGHGHGHHHGHHHGHHHHGHGFGGGHHBFFHHHHHHHHGHHGFEHFGHGHHHHHHHGGGGGHHEGGGGGGHHGGCFGGGGHHHHGGHGCFHHGHHHHHGCFCDFDDGCGHEFHHGGGGHEHGFGGGFGGGGGGGGFGGGGGFF/FFFFFE.ADFFFFFFFFFFDFDDEFFFF/EFFFFFFFBBFFFD9BFFFFFFFFFFEAC@DFF.;BB//B///;F/
@M05620:45:000000000-G6HP7:1:1101:12134:4315 1:N:0:153
TACCTGTACTGGGGAAGCATTTGAATATCCCCCCATGGTGATGGGGACGGAGAACTGCTCCATAAACACAGGCAACGTGCCTAACTTTCCCGGGAAGATGAAGTCAAAGAGCGACCACAGCTCTCGGAGGTTATTTTGCATCGGTGAGCCAGACAGAATGATCCGATGAGGGGTGCGAAACTATTTGAGGAAAGGAAGCACCTTTTTATTAAATTTACCTTTTAGCAATCGCCATTCCTACCCTAAAGATC
+
AAAAAFFFFFFFG?FEE1FDGGHFHGFGHHHGGGGHFFFGFHHFGGGGGGCGGHHHHGHHFGFHHHHHHHHGGHHHGHHGHHHHHHGHHHHGGGCEGEHHFFGHHHHHHHHHGGGGGHHHHHHHHGGGGGEHHHHHHHGFFFGGGGGHHHHHHGHHGHFHGHHHHGGGHGHGGACG@B@AGGFGGGGGGFBFFFFGBFG/CE/BFFFEFFB9FFFFFFFFFFFFFBFBFFFFFFFFFFFFF9ABFFFFFF9
@M05620:45:000000000-G6HP7:1:1101:8138:4331 1:N:0:153
TACCTGTACTGGGGAAGCATTTGAATATCCCCCCATGGTGATGGGGACGGAGAACTGCTCCATAAACACAGGCAACGTGCCTAACTTTCCCGGGAAGATGAAGTCAAAGAGCGACCACAGCTCTCGGAGGTTATTTTGCATCGGTGAGCCAGACAGAATGATCCGATGAGGGGTGCGAAACTATTTGAGGAAAGGAAGCACCTTTTTATTAAATTTACCTTTTAGCAATCGCCATTCCTACCCTAAAGATC
+
BBBBBFFFFFFFGGGGGGGGGFHHFHHHHHHGGGGHHHGHHHHHHGGGGGGGGHHHHHHHHHHHHHHHHHHHGHHHGHHHHHHHHHHHHHHGGGGGGHHHHHGGHHHHHHHHGGGGGHHHHHHHHGGGGGEHHHHHHHHHHHGGGGGHHHHHHGHGHHHHGGHHHGGGHGGGGDDGG?CDGGGGGGGGGGCFGGGFGGGFGFFFFFFFFFFFFFFFFFFFFFFFFFF/BBEFFFFFFFFFFFFFFFFFFFF
@M05620:45:000000000-G6HP7:1:1101:12803:4339 1:N:0:153
ATCTCTATCTCCTAAAAACCTGTTTAGATTTGGAGATAGACCTTCAGGTTTTTCATCATTTTCTGCATGAATTATACATTGACCACGTTCCAGCGTGGTCAGTTTGCAGCATTCTGTTATTTTGTTTGACAGAGTGTCTTGTTGAGAACATATGTAGGACATGATTTTTTCCTGCAACAGGGAAAATAAAGTATAAGTTTTAAAGATTTATTCTTTAATAAAGGATCTCAAAGCCAGCTTTAGAAAAAGGA
+
BBBBBFFFFFFFGGGGGGGGGGGHHHHHHHHHHHHHHHHHHHHHHHHHHHHGGHHHHHHHHHHHHHHHHHHHHHHHHHHHHHHHGHGHHHHHHHGGGGHHHHHHHHHHHHHHHHHHHHHHHHHHHHHHHHHHHHHHHHHHHHHHGHHHHHHHHHHHHHHHHGHFHHHHHGHHHHHHHHHHHGGHHHGHGGGHHHHHHGFHHHGHHHHHHHHHHHHHH0DGHHGGGHHHGGGHGEHHHGFHHFFBGFHA.C/
@M05620:45:000000000-G6HP7:1:1101:18282:4346 1:N:0:153
AGATTACTGCAACAGTTCCCCCTGGACCTGGAAAAGTTTCTTGCCTGGCTTACAGAAGCTGAAACAACTGCCAATGTCCTACAGGATGCTACCCGTAAGGAAAGGCTCCTAGAAGACTCCAAGGGAGTAAAAGAGCTGATGAAACAATGGCAAGTAAGTCAGGCATTTCCGCTTTAGCACTCTTGTGGATCCAATTGAACAATTCTCAGCATTTGTACTTGTAACTGACAAGCCAGGGACAAAACAAAGAT
+
CBBCCFFFFFFFGGGGGGGGGGGGHHHHHHHHHHHHBGHHHHHHHHHHHHHHHHHGHHHHHGHHHHHHHHHHHHHHHHHHHHGHHHHHHHGHHHGEGFHHGGHHHHHHGHHHHGFHHHHHHHHGGHGFFFHHHGHHHHGHGHGGHHGHFGHGHGGHHHGGGHHHHHHHHHGGGGGHGGHHHHHHHGHGHHHHGHHHHEHHFGFHHHHFGHGHHHHFHFHFHHHGHHHHHHHHGGFFGGFGEFGGGEEGFF;
@M05620:45:000000000-G6HP7:1:1101:12809:4357 1:N:0:153
ATCTCTATCTCCTAAAAACCTGTTTAGATTTGGAGATAGACCTTCAGGTTTTTCATCATTTTCTGCATGAATTATACATTGACCACGTTCCAGCGTGGTCAGTTTGCAGCATTCTGTTATTTTGTTTGACAGAGTGTCTTGTTGAGAACATATGTAGGACATGATTTTTTCCTGCAACAGGGAAAATAAAGTATAAGTTTTAAAGATTTATTCTTTAATAAAGGATCTCAAAGCCAGCTTTAGAAAAAGGA
+
BCCCCFFFFFFFGGGGGGGGGGHHHHHHHHHHHHHHHHHHHHHHHHHHHHHGGHHHHHHIHIIIIHHHHHHHHHHHHHHHHGHHHHGGHHHHHHGGGGHHHHHHHHHHHHHHHHHHHHHHHHHHHHHHHHHHHHHHHHHHHHHHHHGHHHHHHHHHHHHHHHHHHHHHHGHHHHHHHHHHHGGGHHHGHGHHHHHHHGHHHGGHHHHHHHHHHHHHHGHHHGHHHHGHHGGGHHHHHGHHHHHHGFFHGGH
@M05620:45:000000000-G6HP7:1:1101:12682:4401 1:N:0:153
AAACCAAGCAGACACTCACCGCCAGAAGACATGAGGTCAGCTAGATCGGAAGAGCACACGTCTGAACTCCAGTCACGCACTACAATATCGTATGCCGTCTTCTGCTTGAAAAAAAAAAATGCAGCTGACCGAGGCCCCCCTGCACCCCAAGGCCAACAGAGAGACGAAGACTCAGGTGAGGCTCGGCCGACCCCCGAGCTCCTCCCGTCTTTTCCCAAGTCATTTTCTGCCCCGATTGAACTCTAACCTTC
+
BB@BB@AFBFFFGFGGGGGGEGGCEFHHFFHHHHFHFG3FFFAGGDGHGFGGHFHGCCGFBGFFHFHHHHHHEGGHEHGGGHHHHB3@FFGHHHHG??EHGHF4GHHCB?FGHGC<@C/02@1??0<F0?/---<.>@@-@A.//::-DGA:CA..;.9;//.9/.--.;9BF0B/;/0....9--..;----;----;;//;.9..9.../;:/:/9./BBB//;B//99..---../9/;9//;/.9//
@M05620:45:000000000-G6HP7:1:1101:22175:4410 1:N:0:153
CATCCTGACCCTGAAGTACCCCATTGAGCATGGCATCGTCACCAACTGGGACGACATGGAGAAGATCTGGCACCACACCTTCTACAACGAGCTGCGCGTGGCCCCGGAGGAGCACCCAGTGCTGCTGACCGAGGCCCCCCTGAACCCCAAGGCCAACAGAGAGAAGATGACTCAGGTGAGGCTCGGCCGACGCCCGTGCTCCTCCCGTCCTTTCCCCAGTCATTTTCTGCCCGGCTTGATTTCTGACATTA
+
CCCCCFFFFFFFGGGGGGGGGGGHHHHHHHHHHHHHHGHHGGHHHGHHHHHHGGGGGHHHHGHHHHHHHHHHHGHHHGGHHHHHHHHHGGGGGHHGGGEGGGHHGGGGGGGGHGHHGGHGHHHHHHHHHHGGGGGGGGGGGGGGHHGGGGHGHHGGGGGGGGGGGGGGGGGGGGGGGGGGGGGGFFFF=-@DFFFF@AFFFFFFFFFFFFFFFFFFFFFBFFFFFFFFFFFFFFFFFFFFFFFBFFFFFF0
@M05620:45:000000000-G6HP7:1:1101:18681:4416 1:N:0:153
ATCTCTATCTCCTAAAAACCTGTTTAGATTTGGAGATAGACCTTCAGGTTTTTCATCATTTTCTGCATGAATTATACATTGACCACGTTCCAGCGTGGTCAGTTTGCAGCATTCTGTTATTTTGTTTGACAGAGTGTCTTGTTGAGAACATATGTAGGACATGATTTTTTCCTGCAACAGGGAAAATAAAGTATAAGTTTTAAAGATTTATTCTTTAATAAAGGATCTCAAAGCCAGCTTTAGAAAAAGGA
+
AABBBFFFFFFFGGGGGGGGGGGHHHHHHHHHHHHHHHHHHHHHHHHHHHHGGHHHHHHHHHHHHHHHHGHGHHHHHHHHHHHHHHGHHHHHHHGGGGHHHHHHHHHHHHHHHHHHHHHHHHHHHHHHHHHHHHGHHHHHHHHHGHHHHHHHHHHHHHHHHHHHHHHHFGHHHHHHHHHHHGGHHHHHHHHHHHHHHHHHHHHHHHHHGHHHHHHHHHHHGFHFHHHHHGHHHHAFHGHHHHHGHHHGGDH
@M05620:45:000000000-G6HP7:1:1101:13498:4419 1:N:0:153
TACCTGTACTGGGGAAGCATTTGAATATCCCCCCATGGTGATGGGGACGGAGAACTGCTCCATAAACACAGGCAACGTGCCTAACTTTCCCGGGAAGATGAAGTCAAAGAGCGACCACAGCTCTCGGAGGTTATTTTGCATCGGTGAGCCAGACAGAATGATCCGATGAGGGGTGCGAAACTATTTGAGGAAAGGAAGCACCTTTTTATTAAATTTACCTTTTAGCAATCGCCATTCCTACCCTAAAGATC
+
CCCCCFFFFFFFGGGGGGGGGGHHHHHHHHHGGGGHHHGHHHHGHGGGGGGGGHHHHHHHHHHHHHHHHHHHGHHHGHHHHHHHHHHHHHHGGGGGGGHHHHHHHHHHHHHHGGGGGHHHHHHHHGGGGGGHHHHHHHHHHHGGGGGHHHHHHGHHHHHHHHHHHGGGHHHGGFGGGGGGGGGGGGGGGGFGGGGGGGGGGFFFFFFFFFFFFFFFFFFFFFFFFEFFFFFFFFFFFFFFFFFFFFFFFFF
@M05620:45:000000000-G6HP7:1:1101:23258:4419 1:N:0:153
CATCCTGACCCTGAAGTACCCCGGCTTGATTTCTGACATTAGATCGGAAGAGCACACGTCTGAACTCCAGTCACGCACTACAATATCGTATGCCGTCTTCTGCTTGAAAAAAAAAAAAAAAAAGGGTTAGTTGGTTTGGCTTTGTAGAGAAGTCAGACATAACAATCTGGGGACGAAAAAGTAAGAACAGTGAGAAGTCTAGAGCGAGAGGATGTGGTGAAGTCATATGAAGCAGAGCGATAGGAGATAGA
+
BBBBBFFFFFFFGGGGGGGGGGGGGGGGHHHHHHGFHHHHHHHHGHG2FEFGHHHHHEHHHGHHHHHHFGGHFGGHGGGHHHHH3BGFGGHHHGGGGHGHHHHHHHHFFH0@EDCC<///<--....<..000/<....//;/0;00000/;00000//000/000/000/-.----.-..//////.///9//////9;/////-----../////..//////9/:////:://./--...///.:///
@M05620:45:000000000-G6HP7:1:1101:22191:4421 1:N:0:153
CATCCTGACCCTGAAGTACCCCATTGAGCATGGCATCGTCACCAACTGGGACGACATGGAGAAGATCTGGCACCACACCTTCTACAACGAGCTGCGCGTGGCCCCGGAGGAGCACCCAGTGCTGCTGACCGAGGCCCCCCTGAACCCCAAGGCCAACAGAGAGAAGATGACTCAGGTGAGGCTCGGCCGACGCCCGTGCTCCTCCCGTCCTTTCCCCAGTCATTTTCTGCCCGGCTTGATTTCTGACATTA
+
BCCCCFFFFFFFGGGGGGGGGGGHHHHHHHHHHHHHHGHHHGHHHGHHHHHHGGGGGHHHHHGHHHHHHHGHHGHHHGGHHHHHHHHHGGGGGHHGGGFGGGHHGGGGGGGGHHHHGGHHHHHHHHHHHHGGGGGGGGGGGGHGHHGGGGHGHHGEGGGGGGGGFGGGGGGGGGGGGGGGGGGGFFFFFFFAFFFFFFFFFFFFFFFEDFFFFFFFFFFFFFFFFFFFFFFFFFFFFFAFFFFFFFFFFF0
@M05620:45:000000000-G6HP7:1:1101:18666:4427 1:N:0:153
ATCTCTATCTCCTAAAAACCTGTTTAGATTTGGAGATAGACCTTCAGGTTTTTCATCATTTTCTGCATGAATTATACATTGACCACGTTCCAGCGTGGTCAGTTTGCAGCATTCTGTTATTTTGTTTGACAGAGTGTCTTGTTGAGAACATATGTAGGACATGATTTTTTCCTGCAACAGGGAAAATAAAGTATAAGTTTTAAAGATTTATTCTTTAATAAAGGATCTCAAAGCCAGCTTTAGAAAAAGGA
+
BCCCCFFFFFFFGGGGGGGGGGHHHHHHHHHHHHHHHHHHHHHHHHHHHHHGGHHHHHHHIHIIIHHHHHHHHHHHHHHHHHHHHHGHHHHHHHGGGGHHHHHHHHHHHHHHHHHHHHHHHHHHHHHHHHHHHHHHHHHHHHHHHHHHHHHHHHHHHHHHHHHHHHHHHGHHHHHHHHHHHGGHHHHHHHHFGHHHHHHHHHHHHHHHHHHHHHHHHGHHHHHHHHHGHHHHHHGHHGHHHHGHHHHHGGH
@M05620:45:000000000-G6HP7:1:1101:23276:4432 1:N:0:153
CATCCTGACCCTGAAGTACCCCGGCTTGATTTCTGACATTAGATCGGCAGAGCACACGTCTGAACTCCAGTCACGCACTACAATCTCGTATGCCGTCTTCTGCTTGAAAAAAAAAAATATAACGAGGAATAGTATGGAAATATATGCGACAATTCAAGGCAGTATTGTGGTCGTCGAGAGAGAATAGAGGAGAGAATCGATATCCAGAGTCACTTAGTTTACATACAGCAAATGATGCTCTATAGAAATGT
+
A3ABBFFFFFFFGGGGGGGGGGCGGGGGGHHHHHGFHHHHBG5FGHG?0EAGHHHHHGHHHGHBGHHH3FGHHHGHGGGFHHHHCFHHGGHHHHGGGHGHHHHHHGCG3FB@B@/><0<211?/////0?11111101<1<11111>..---0=<000/.../000000./0-:.---.-.../00000/...../00..9.-/////.///;/;///////////9//..//////////////////9/
@M05620:45:000000000-G6HP7:1:1101:13514:4435 1:N:0:153
TACCTGTACTGGGGAAGCATTTGAATATCCCCCCATGGTGATGGGGACGGAGAACTGCTCCATAAACACAGGCAACGTGCCTAACTTTCCCGGGAAGATGAAGTCAAAGAGCGACCACAGCTCTCGGAGGTTATTTTGCATCGGTGAGCCAGACAGAATGATCCGATGAGGGGTGCGAAACTATTTGAGGAAAGGAAGCACCTTTTTATTAAATTTACCTTTTAGCAATCGCCATTCCTACCCTAAAGATC
+
ABABBFFFFFFFGFGGEGGGGGHHHHHFHHHGGGGHHHGHHHHHHGGGGGGGGHHHHHHHGHHHHGHGHHHHGHHHGHHGHGHHHHHGHHGFGGGFGFHHGHHGGGHHHHHHGDGGGHGHGHHHHGGGGGAGEHGGHHHHHHGGGGGHHHHHHGHHHHHHHHHHHGGGGGFDGEGGGGGDGGGGGGGGGGFFGGGGGGGBFFFFFFFFFFFFFFFFFFFFFFFFFFFFFFAEFFFFFFFFF;AFFFFFFFF
@M05620:45:000000000-G6HP7:1:1101:23258:4440 1:N:0:153
CATCCTGACCCTGAAGTACCCCGGCTTGATTTCTGACATTAGATCGGAAGAGCACACGTCTGAACTCCAGTCACGCACTACAATCTCGTATGCCGTCTTCTGCTTGAAAAAAAAAAAAAAAAAATATTAAAAAATATCTTACTTCTAATAAATATATGATAAAATCATAAACGTCCCCAATTCAACAATAGACAGCAGAACAAAAAGAGACAACTACATACATGATAAGACTACTCCCACTACAAAAATCA
+
CCCCCFFFFFFFGGGGGGGGGGGGGGGGHHHHHHHGHHHHHHGHHHGAFGHHHHHGHGHHHGHHHHHHHHHHFHGHGGGHHGHH3GHHGGHHHHGGGHGHHHHHHHHHHHHGGFGC><</--<<<<0000<0<-.000000000;0;0000;000;00;00;000000C00:.9...././000000.000;00/.;./////;.;../////.0090000000000000:00/0009/.99/00:...0;
@M05620:45:000000000-G6HP7:1:1101:22012:4453 1:N:0:153
CATCCTGACCCTGAAGTACCCCATTGAGCATGGCATCGTCACCAACTGGGACGACATGGAGAAGATCTGGCACCACACCTTCTACAACGAGCTGCGCGTGGCCCCGGCGGAGCACCCAGTGCTGCTGACCGCGGCCCCCCTGAACCCCAAGGCCAACAGAGAGAAGATGACTCAGGTGAGGCTCGGCCGACGCCCGTGCTCCTCCCGTCCTTTCCCCAGTCATTTTCTGCCCGGCTTGATTTCTTACATTC
+
?1AAAFFBFFFFGF1AFFGGGGGHHBEFG1DDFGHHHGHG0EGDFFHHHHHGGECCEGHGHBFGFHGHGHHFHG0F/EEHHHHGHFHHCGGGFHH>ECEG/<FHG/C/>@CCGHHHGGGCBFGFFHGHHH@-<<CCGGGGG?FFFGAFGGFFEG..CEB//B--/;BFFBFFF//BFFFF-EEF9-;B@;@;@@@-9BBFFFFFFFFABA-BBBBBB-9BFBBFBFFFFEFFA-@@?-AFFFFF/9;BFB/
@M05620:45:000000000-G6HP7:1:1101:22437:4464 1:N:0:153
CATCCTGACCCTGAAGTACCCCGGCTTGATTTCTGACATTAGATCGGAAGAGCACACGTCTGAACTCCAGTCACGCACTACAATCTCGTATGCCGTCTTCTGCTTGAAAAAAAAACAAAGCTAGCAGGTTAGTTTTCTTTGTGTAACCAACGAGAAACCTCCAATAAGCATTGTTTAACTAATTCCGGCTGAGACACTCATTATTATTTAGCTTCCTTGCTTCTTCTCACAGTTCCTCTACTCACATTCCA
+
AAAAABFFF1BBFGGG3GGGCFECEEGEF122FBGBGBFGDDBGFFE//ACG0GGB0AGGFF1F11BA1FG@GFEH@EG1F1FDHF1FFEGFH1E//BE2FGHE1FGH110/>/B/?/0@011@11FG01101@@<F1F1F?00?11?F...>ECC1<.</./<00<G000=0<:/;CGHG00<00/:---.;00//0;/C0;0;0;C0;00000;0=0/;0000;;F/B//9//;B//9FFB/;///;//
@M05620:45:000000000-G6HP7:1:1101:11882:4468 1:N:0:153
CATCCTGACCCTGAAGTACCCCATTGAGCATGGCATCGTCACCAACTGGGACGACATGGAGAAGATCTGGCACCACACCTTCTACAACGAGCTGCGCGTGGCCCCGGAGGAGCACCCAGTGCTGCTGACCGAGGCCCCCCTGAACCCCAAGGCCAACAGAGAGAAGATGACTCAGGTGAGGCTCGGCCGACGCCCGTGCTCCTCCCGTCCTTTCCCCAGTCATTTTCTGCCCGGCTTGATTTCTGACATTT
+
AABBBFFFFFFFGGFGGGGGGGGHHHFFGHGHHHHHHGHHHGHGHGHHHHHHGGGGGGHEGFHHGHHHHGHHHGHHHGGHHHHHHHFHGGGGGHHGGGGGGGHHGGG/BDEGHHHHGGHHHHHHHHHHGHGGGGGGGGGGGGFHHHGGDGHEHHGGGGGGGGGEFGBFGGGGGGGGGGGGGFGGFFFFAFFFFFFF-ADFBFFFFFFEFFFFFFFFFFDFF/BFFFFFFBBFDFFFCF.;BFFB/;;/BB/
@M05620:45:000000000-G6HP7:1:1101:11899:4474 1:N:0:153
CATCCTGACCCTGAAGTACCCCATTGAGCATGGCATCGTCACCAACTGTGACGACATGGAGAAGATCTGGCACCACACCTTCTACAACGAGCTGCGCGCGGCCCCGGAGGAGCACCCAGTGCTGCTGACCGAGGCCCCCCTGAACCCCAAGGCCAACAGAGAGAAGATGACTCAGGTGAGGCTCGGCCGACGCCCGTGCTCCTCCCGTCCTTTCCCCAGTCATTTTCTGCCCGGCTTGATTTCTGACATTA
+
B?ABBFFFFFFFGGGGGGGGGGGHFH54EAGB4BGFGA222E33AAF3555DA2A0FAGHF31FG5F5G5FCGGE??1??3GH5GHFF/F1/>33EGG/>/>ED?@B/D@<EAGC<ECH1<<?FHFFHHHCGGGGGGGGGGGHFHHGGGDGGGGGGGGGGGGGGGGGGGGGGGGGGFFFFFFFFBBFFBBBBBBB;9ADFFFFFFFFFDDDFFFFFFFF9BFFFFFFFFFFFFBBB<?EFFFFFE:FFFF/
@M05620:45:000000000-G6HP7:1:1101:21996:4474 1:N:0:153
CATCCTGACCCTGAAGTACCCCATTGAGCATGGCATCGTCACCAACTGGGACGACATGGAGAAGATCTGGCACCACACCTTCTACAACGAGCTGCGCGTGGCCCCGGAGGAGCACCCAGTGCTGCTGACCGAGGCCCCCCTGAACCCCAAGGCCAACAGAGAGAAGATGACTCAGGTGAGGCTCGGCCGACGCCCGTGCTCCTCCCGTCCTTTCCCCAGTCATTTTCTGCCCGGCTTGATTTCTGACATTA
+
BBBBBFFFFFFFGGGGGGGGGGGHHHHHGHHHHHHHHGHHHGHHHGHHHHGHGGGGGHHGHHHHHHHFHHHHHGHHHGGHHHHHHHHHGGGGGGHGGG>EGGHHGGGGGGGGHHHHGGHGHHHHHHHHHHGGGGGGGGGGGGGHHHGGGDHFEHGGGGGGFGGGGGGGGGGFGGGGCFFFGGGGFBEDD==BDFFFFFDEFFFFFFDEFFDFFFFFFFFFFFFFBFFFFFFFADDFFFFFFFFFFFFFFF/
@M05620:45:000000000-G6HP7:1:1101:22435:4483 1:N:0:153
CATCCTGACCCTGAAGTACCCCGGCTTGATTTCTGACATTAGATCGGAAGAGCACACGTCTGAACTCCAGTCACGCACTACAATCTCGTATGCCGTCTTCTGCTTGAAAAAAAAAAAATATTTTTTTTTACAATCTTCTTTTTGGCACGCCTCGCCCTTACATGATTATGTTCGTCCCAATCAAACATGAAGTATCACTTTTGAACATTTATTCTTTACTAAATGCTCTCTAAGCCAGCTTTCACAAAATG
+
BBBBBFFFFFFFFGGGGGGGGGGGFGGGHHHHHGHHHHHHHFGHHHG2FGFHHHHGHGHHHEHFHHHHHHHHGHEHGGGHHHGH3FGHGGHFHHEEEHGGFGHHHFCGFGHGGC/><>0?11111<---<0000/=0000000--/00.-;...--:-///09000900090;9.9.909//0000:///9//:;//////9/.///:/9//;99//99999////;////9/;99.9.;//:////9.9/
@M05620:45:000000000-G6HP7:1:1101:22017:4485 1:N:0:153
CATCCTGACCCTGAAGTACCCCATTGAGCATGGCATCGTCACCAACTGGGACGACATGGAGAAGATCTGGCACCACACCTTCTACAACGAGCTGCGCGTGGCCCCGGAGGAGCACCCAGTGCTGCTGACCGAGGCCCCCCTGAACCCCAAGGCCAACAGAGAGAAGATGACTCAGGTGAGGCTCGGCCGACGCCCGTGCTCCTCCCGTCCTTTCCCCAGTCATTTTCTGCCCGGCTTGATTTCTGACATTA
+
3A3AAFFFFCFFGFGFGGGGGGFHHFHFGGHFHHHHHGHHHGHHHGHHHHHHGGGGGHGHHHHFHHHHHHGHHGHHHGGHHHHHHHHHGGFGGHHGGGGGGGHHGGGGGGGGHHHHGGHHHHHHHHHGHHGGGGGGGGGGGGHHHHGGGGHGHHGGGGGGGGGGGGFFGGGGGGGFGGGGGGGGBBFFB=BBBBBB>DFFFFFFFFFEFFDFFFFFFFFFFFFFFFFFFFFF.BBBB?FFFFFFFFFFFF/
@M05620:45:000000000-G6HP7:1:1101:11892:4492 1:N:0:153
CATCCTGACCCTGAAGTACCCCATTGAGCATGGCATCGTCACCAACTGGGACGACATGGAGAAGATCTGGCACCACACCTTCTACAACGAGCTGCGCGTGGCCCCGGAGGAGCACCCAGTGCTGCTGACCGAGGCCCCCCTGAACCCCAAGGCCAACAGAGAGAAGATGACTCAGGTGAGGCTCGGCCGACGCCCGTGCTCCTCCCGTCCTTTCCCCAGTCATTTTCTGCCCGGCTTGATTTCTGACATTA
+
CDDDDFFFFFFFGGGGGGGGGGGHHHHHHHHHHHHHHGHHHGHHHGHHHHHHGGGGGHHHHHHHHHHHHHHHHGHHHGGHHHHHHHHHGGGGGHHGGGGGGGHHGGGGGGGGHGHHGGHHHHHHHHHHHHGGGGGGGGGGGGHHHHGGGGHGHHGGGGGGGGGGGGGGGGGGGGGGGGGGGGGGFFFFFFFFFFFF@DFFFFFFFFFFFFFFFFFFFFFFFFFFFHHFFFFFFFFFFFEFFFFFFFFFFF0
@M05620:45:000000000-G6HP7:1:1101:14694:4502 1:N:0:153
ATCTCTATCTCCTAAAAACCTGTTTAGATTTGGAGATAGACCTTCAGGTTTTTCATCATTTTCTGCATGAATTATACATTGACCACGTTCCAGCGTGGTCAGTTTGCAGCATTCTGTTATTTTGTTTGACAGAGTGTCTTGTTGAGAACATATGTAGGACATGATTTTTTCCTGCAACAGGGAAAATAAAGTATAAGTTTTAAAGATTTATTCTTTAATAAAGGATCTCAAAGCCAGCTTTAGAAAAAGGA
+
CCCCCFFFFFFFGGGGGGGGGGHHHHHHHHHHHHHHHHHHHHHHHHHHHHHGGHHHHHHHHHHHHHHHHHHHHHHGHHHHHHHHHHGGHHHHHHGFGGHHHHHHHHHHHHGHHHHHHHHHHHHHHHHHGHHHHHHHHHHHHHHHHHGHHHHHHHHHHHHHHHHHHHHHHGHHHHHHHHFHHGGGHHHGHGHGGHHHHFGHHGHGHGHHHHHHHHHHHGHHHEGHHHHHHHHGHHHHHGHHHHHHGHGHGGC
@M05620:45:000000000-G6HP7:1:1101:11877:4503 1:N:0:153
CATCCTGACCCTGAAGTACCCCATTGAGCATGGCATCGTCACCAACTGGGACGACATGGAGAAGATCTGGCACCACACCTTCTACAACGAGCTGCGCGTGGCCCCGGAGGAGCACCCAGTGCTGCTGACCGAGGCCCCCCTGAACCCCAAGGCCAACAGAGAGAAGATGACTCAGGTGAGGCTCGGCCGACGCCCGTGCTCCTCCCGTCCTTTCCCCAGTCATTTTCTGCCCGGCTTGATTTCTGACATTA
+
BBBBBFFFFFFFGGGFGGGGGGGHHHHHHHHHHHHHHGHHHGHHHGHHHHGHGGGGGHHHHGHHHHHHHHHHHGFGHGGHHHHHHHHHGGGGGHHGGGGGGGHHGGGGGGGGHHHHGGHHHHHHHHGGHHGGGGGGGGGGGGHHHHGGGGHGHHGEGGGGGGGGGGGFEFGGGFCFFBGFFGAFDFFFFFFFFFFA@DD?FFFFBEFEDFF/BFFFFBABFFFFFFFFFFFEABBFFA.BFFFFFBBBFF/
@M05620:45:000000000-G6HP7:1:1101:21387:4514 1:N:0:153
CATCCTGACCCTGAAGTACCCCATTGAGCATGGCATCGTCACCAACTGGGACGACATGGAGAAGATCTGGCACCACACCTTCTACAACGAGCTGCGCGTGGCCCCGGAGGAGCACCCAGTGCTGCTGACCGAGGCCCCCCTGAACCCCAAGGCCAACAGAGAGAAGATGACTCAGGTGAGGCTCGGCCGACGCCCGTGCTCCTCCCGTCCTTTCCCCAGTCATTTTCTGCCCGGCTTGATTTCTGACATTA
+
BCCDDFFFFFFFGGGGGGGGGGGHHHHHHHHHHHHHHGHHHGHHHGHHHHHHGGGGGHHHHHHHHHHHHHHHHGHHHGGHHHHHHHHHGGGGGHHGGGGGGGHHGGGGGGGGHHHHGGHHHHHHHHHHHHGGGGGGGGGGGGGHHHGGGGHGHHGGGGGGGGGGGGGGGGGGGGGGGGGGGGGGFFFFFFFFFFFFFFFFFFFFFFFFFFFFFFFFFFFFFFFFFFFFFFFFFFCFFF?FFFFFFFFFFF0
@M05620:45:000000000-G6HP7:1:1101:17514:4521 1:N:0:153
TACCTGTACTGGGGAAGCATTTGAATATCCCCCCATGGTGATGGGGACGGAGAACTGCTCCATAAACACAGGCAACGTGCCTAACTTTCCCGGGAAGATGAAGTCAAAGAGCGACCACAGCTCTCGGAGGTTATTTTGCATCGGTGAGCCAGACAGAATGATCCGATGAGGGGTGCGAAACTATTTGAGGAAAGGAAGCACCTTTTTATTAAATTTACCTTTTAGCAATCGCCATTCCTACCCTAAAGATC
+
BBBBBFFFFFFFGGEEEGGGGGHHHHHHHHHGGGGHHHGHGHHGGFFGGGGGGHGHHHHHHHHFHHHHHHHHGHHHGHHHHHHHHHHHHGHGGGGGGGHHHHHHHHHHHHGHGCGGGHHGGHHHHGGCGG?GFHHHHHFHGHGGGGAGFHHHHGHHHHHBDGHHHGGGEGFDGDCE-C?FGGGGGGGEGG0FFFGFFAFFFEFFFFFFFFFFFFFFFFFFFFFFBFFFFF.9DFFFFFFFFAFFFFFFFFF
@M05620:45:000000000-G6HP7:1:1101:14693:4527 1:N:0:153
ATCTCTATCTCCTAAAAACCTGTTTAGATTTGGAGATAGACCTTCAGGTTTTTCATCATTTTCTGCATGAATTATACATTGACCACGTTCCAGCGTGGTCAGTTTGCAGCATTCTGTTATTTTGTTTGACAGAGTGTCTTGTTGAGAACATATGTAGGACATGATTTTTTCCTGCAACAGGGAAAATAAAGTATAAGTTTTAAAGATTTATTCTTTAATAAAGGATCTCAAAGCCAGCTTTAGAAAAAGGA
+
AAAABFFFFFFFGGGGGGGGGGFGFGGHHHHFFHFFHHFFHHHHHGHHHHHGGHFHHGHHHHHHHHFFHHHHHGHGHHHHHGHHHHGGHHHGHHGEGGGHGHGHHHHGHHGHHHHHHHHHHHHHGHHHGHHHHHGHGHHHHHHHHHGFGHHHHHGHHHHHHHHHHHHHHGHHHHHHHGGHHGGGHHHGGGHGFHGHHFHHHFHFHHHHHGHHHHHHGFHHGFFHHHHHHGFFHGHHHGHHHGHHGFFGGGH
@M05620:45:000000000-G6HP7:1:1101:24332:4564 1:N:0:153
CATCCTGACCCTGAAGTACCCCGGCTTGATTTCTGACATTAGATCGGAAGAGCACACGTCTGAACTCCAGTCACGCACTACAATCTCGTATGCCGTCTTCTGCTTGAAAAAAAAAACAGTGCTTCTTACCAACGCCTCCCTGAACCCCCAGACCAACAGCCTGCATCTGACTCAGGTCCGGCCCCGCCGCCGCCCGTTTTCCACCCGTCCTTCCTTCATTCCTTTTCTCACCGCCTTCATTTTTCACATTC
+
AAAAAFFFFFFFGGGGGGGGGGE000EECGHHGFFFHHHBH1DGFE//CEGAFGHFGEFCGEHBGGHCCHB1FGAHGGEBBG11E1B0FE002BEEEHGGHHHEFH0GBEG>EB///<0@11@1@FFGGG1<//<<0>..>F0<GECF@-C..</..</../.;/00;;0<0000/0/0;---:---;--9-----;-/;/;/;?B?F-9AF////;F//:/;9/BFF///;--;-;//;//////;/;F/
@M05620:45:000000000-G6HP7:1:1101:15077:4615 1:N:0:153
AGATTACTGCAACAGTTCCCCCTGGACCTGGAAAAGTTTCTTGCCTGGCTTACAGAAGCTGAAACAACTGCCAATGTCCTACAGGATGCTACCCGTAAGGAAAGGCTCCTAGAAGACTCCAAGGGAGTAAAAGAGCTGATGAAACAATGGCAAGTAAGTCAGGCATTTCCGCTTTAGCACTCTTGTGGATCCAATTGAACAATTCTCAGCATTTGTACTTGTAACTGACAAGCCAGGGACAAAACAAAGAT
+
AAABBFFFFFFFGGGGGGGGGGGGGHHHHHHHHGHHGHHHHHHHHHHHHHHHHGHHHHHHHHHHHHHHHHHHHHHHHHHHHHHHHGHHHHHHHHGEGGHHHHHHHHHHGHHHHHHHHHHHHHHGGGGGHHHHHGHHHHHHHHHFGHGHGHHHHGHHFHHHHHHHHHHHHHGGGGGHHHHHHHHHHHHGGHHHGHHHHHHGHHHHHGHHHHGHHGHHGFGHFHHHHHHHHGHHGGFFGGGGGGGGGGGGGGF
@M05620:45:000000000-G6HP7:1:1101:15070:4631 1:N:0:153
AGATTACTGCAACAGTTCCCCCTGGACCTGGAAAAGTTTCTTGCCTGGCTTACAGAAGCTGAAACAACTGCCAATGTCCTACAGGATGCTACCCGTAAGGAAAGGCTCCTAGAAGACTCCAAGGGAGTAAAAGAGCTGATGAAACAATGGCAAGTAAGTCAGGCATTTCCGCTTTAGCACTCTTGTGGATCCAATTGAACAATTCTCAGCATTTGTACTTGTAACTGACAAGCCAGGGACAAAACAAAGAT
+
BBABCFFFFFFFGGGGGGGGGGGGHHHHHHHHHHHHGHHHHHHHHHHHHHHHHGHHHHHHHHHHHHHHHHHHHHHHHHHHHHHHFFHHHHHHHHGGGGHHHGGFHHHHGHHHHHHHHHHHHHHGGGGGHHHHHGHHHHHHHGFHHHGHHHHHHGHHGHGHHGHHHHHHHHGGGGGHHHGHHHHHHGHGHHHHGHHHHGHHHHHHHHHFHHGHHHHHHHHHHHHGHHHHHGGHHGGGGGGGGFGGFFGGFG0
@M05620:45:000000000-G6HP7:1:1101:15105:4653 1:N:0:153
CATCCTGACCCTGAAGTACCCCATTGAGCATGGCATCGTCACCAACTGGGACGACATGGAGAAGATCTGGCACCACACCTTCTACAACGAGCTGCGCGTGGCCCCGGAGGAGCACCCAGTGCTGCTGACCGAGGCCCCCCTGAACCCCAAGGCCAACAGAGAGAAGATGACTCAGGTGAGGCTCGGCCGACGCCCGTGCTCCTCCCGTCCTTTCCCCAGTCATTTTCTGCCCGGCTTGATTTCTGACATTA
+
CCCDDFFFFFFFGGGGGGGGGGGHHHHHHHHHHHHHHGHHHGHHHGHGHHHHGGGGGHHHHHGHHHHHHHHHHGHHHGGHHHHHHHHHGGGGGHHGGGGGGGHHGGGGGGGGHGHHGGHFHHHHHHHHHHGGGGGGGGGGGGHHHHGGGGHGHHGGGGGGGGGGGGGFGGGGGGGGGGGGGGGGFFFFFFFFFFFFDFFFFFFFFFFEFFFFFFFFFFFBFFFFFFHFHFFFFFFFFFFFFFFFFBFFFF0
@M05620:45:000000000-G6HP7:1:1101:23565:4654 1:N:0:153
CATCCTGACCCTGAAGTACCCCATTGAGCATGGCATCGTCACCAACTGGGACGACATGGAGAAGATCTGGCAACACAACTTCTACAACGAGCTGCGCGTGGCCCCGGAGGAGAACCCAGTGCTGCTGACCGAGGCCCCCCTGAACCCCAAGGCCAACAGAGAGAAGATGACTCAGGTGAGGCTCGGCCGACGCCCGTGCTCCTCCCGTCCTTTCCCCAGTCATTTTCTGCCCGGCTTGATTTCTGACATTA
+
BBBBBFFFFFFFGGGGGGGGGG?G5A5F44BA44A3B2F2G?33A2BA3FG20AEG1F2323B33DF55D323BGFH1>33B4@F433/FE/1@3>E?E///G//E/<//<//@1/?FHGHGHHHHHHHFGGGG@FGCGGGEHGGGGGFDCEEHGAAEGGGBAEGGGGGGGGFGEF09CFGGGGB<EF?-----;@-;DEBFBFFEFFA..9BB/BF9?9FBFFFB//9BFE.;9=-@.;9BBFB::FBB/
@M05620:45:000000000-G6HP7:1:1101:15123:4656 1:N:0:153
CATCCTGACCCTGAAGTACCCCATTGAGCATGGCATCGTCACCAACTGGGACGACATGGAGAAGATCTGGCACCACACCTTCTACAACGAGCTGCGCGTGGCCCCGGAGGAGCACCCAGTGCTGCTGACCGAGGCCCCCCTGAACCCCAAGGCCAACAGAGAGAAGATGACTCAGGTGAGGCTCGGCCGACGCCCGTGCTCCTCCCGTCCTTTCCCCAGTCATTTTCTGCCCGGCTTGATTTCTGACATTA
+
BBBABFFFFFFFGGGGGGGGGGGHHHHHFFHHHHHHHGHHHGHHHGHHHHGHGGGGGHHHHGHHGHHHHHHGHGHHHGGHHHHHHHHHGGGGGFGGGGGGGGHEEGGGGGGGGHHHGGHHFDHHGHCGHHGGGGGGGGGCGGFGHHGGFGHGGHGGGGGGG/EGFGBFFGGGFGFGFFGGGG?FFFEFFFFFFFFF@?AE/FFFFFAEFFFFFB9/9FABFFFFFFFFFFFFF;DFFA.FFFFFFFFFFF9
@M05620:45:000000000-G6HP7:1:1101:21267:4683 1:N:0:153
CATCCTGACCCTGAAGTACCCCATTGAGCATGGCATCGTCACCAACTGGGACGACATGGAGAAGATCTGGCACCACACCTTCTACAACGAGCTGCGCGTGGCCCCGGAGGAGCACCCAGTGCTGCTGACCGAGGCCCCCCTGAACCCCAAGGCCAACAGAGAGAAGATGACTCAGGTGAGGCTCGGCCGACGCCCGTGCTCCTCCCGTCCTTTCCCCAGTCATTTTCTGCCCGGCTTGATTTCTGACATTA
+
BBABBFFFFFFFGGGGGGGGGGGHHHHHHHHGHHHHHGHHHGHGHGHHHHGHGGGGGHHHHHHHHGHHHHHHHGHHHGGHHHHHHHGHGGGGGGHGGGGGGGGHGGGGGGGGHHHHGGHGHGHHHHGHHHGGGGGGGGGFGGHHHHGGGGHEHHGGGGGGGFFGGGFGGFGGGFFGGGGGGGGGFFEFFFFFFFFF@DF?BFFFFFFFDFFFFB/BFFDFFFFFFFFFFFFFFFFFFFAFFFFFFFFFFF/
@M05620:45:000000000-G6HP7:1:1101:8796:4684 1:N:0:153
CATCCTGACCCTGAAGTACCCCATTGAGCATGGCATCGTCACCAACTGGGACGACATGGAGAAGATCTGGCACCACACCTTCTACAACGAGCTGCGCGTGGCCCCGGAGGAGCACCCAGTGCTGCTGACCGAGGCCCCCCTGAACCCCAAGGCCAACAGAGAGAAGATGACTCAGGTGAGGCTCGGCCGACGCCCGTGCTCCTCCCGTCCTTTCCCCAGTCATTTTCTGCCCGGCTTGATTTCTGACATTA
+
CCDDDFFFFFFFGGGGGGGGGGGHHHHHHHHHHHHHHGHHGGHHHGHHHHHHGGGGGHHHHHHHHHHHHHHHHGHHHGGHHHHHHHHHGGGGGHHGGGEFGGHHGGGGGGGGHFHHGGH?GHHHHHHHHHGGGGGGGGGGGGGHHHGGGGHGHHGGGGGGGGGGGGGFGGGGGGGGGGGGGGGGFFFFFFFFFFFFDFFEFFFFFFFADFDFFFFFFFFFFFFFFFFFFFFFFFFFFFFFFFFFFBFFFF0
@M05620:45:000000000-G6HP7:1:1101:21230:4690 1:N:0:153
AGATTACTGCAACAGTTCCCCCTGGACCTGGAAAAGTTTCTTGCCTGGCTTACAGAAGCTGAAACAACTGCCAATGTCCTACAGGATGCTACCCGTAAGGAAAGGCTCCTAGAAGACTCCAAGGGAGTAAAAGAGCTGATGAAACAATGGCAAGTAAGTCAGGCATTTCCGCTTTAGCACTCTTGTGGATCCAATTGAACAATTCTCAGCATTTGTACTTGTAACTGACAAGCCAGGGACAAAACAAAGAT
+
BAACCFFFFFFFGGGGGGGGGGGGHHHHHHHHHHHHGHHHHHHHHHHHHHHHHGHHHHHHHH3BGFHHHHHHHHHHHHHHFHGHHHHHHHHHHHGGGGHHHHHHHHHHGGHHHHHHHHHHHHHGGHGFHHHHHGHHHHHHHHHHHHHGHHHGHGHHHHHHHHHHHHHHHHGGGGGHHHHHHHHGHFGFHFHHHHHHHGHGHGFHHHHFDGFHHHHHHGHHGHHFHHHHGHHGHGGGGDGGGGGGGGGGGGF
@M05620:45:000000000-G6HP7:1:1101:13677:4717 1:N:0:153
CATCCTGACCCTGAAGTACCCCATTGAGCATGGCATCGTCACCAACTGGGACGACATGGAGAAGATCTGGCACCACACCTTCTACAACGAGCTGCGCGTGGCCCCGGAGGAGCACCCAGTGCTGCTGACCGAGGCCCCCCTGAACCCCAAGGCCAACAGAGAGAAGATGACTCAGGTGAGGCTCGGCCGACGCCCGTGCTCCTCCCGTCCTTTCCCCAGTCATTTTCTGCCCGGCTTGATTTCTGACATTA
+
CCCCCFFFFFFFGGGGGGGGGGGHHHHHHHHHHHHHHGHHHGHHHGHHHHHHGGGGGHHGHGHHHHHHHHHHHGHHHGGHHHHHHHHHGGGGGHHGGGGGGGHHGGGGGGGGHHHHGGHHHHHHHHHHHHGGGGGGGGGGGGHHHHGGGGHGHHGGGGGGGGGGGGGGGGGGGGGGGGGGGGGGFFFFFFFFFFFFBDFFFFFFFFFEFFFFFFFFFFDBFFFFFFFFFFFFFFFFFAFFFFFFFFFFFF0
@M05620:45:000000000-G6HP7:1:1101:9405:4726 1:N:0:153
ATCTCTATCTCCTAAAAACCTGTTTAGATTTGGAGATAGACCTTCAGGTTTTTCATCATTTTCTGCATGAATTATACATTGACCACGTTCCAGCGTGGTCAGTTTGCAGCATTCTGTTATTTTGTTTGACAGAGTGTCTTGTTGAGAACATATGTAGGACATGATTTTTTCCTGCAACAGGGAAAATAAAGTATAAGTTTTAAAGATTTATTCTTTAATAAAGGATCTCAAAGCCAGCTTTAGAAAAAGGA
+
CCCBCFFFFFFFGGGGGGGGGGHHHHHHHHHHHHHHHHHHHHHHHHHHHHHGGHHHHIHHHHHHIHHHHHHHHHHHHHHHHHHHHHGHHHHHHHGFGGHHHHHHHHHHHHHHHHHHHHHHHHHHHHHHHHHHHHHHHHHHHHHHHHGHHHHHHHHHHHHHHHHHHHHHHGHHHHHHHHHHHGGHHHHHGHHHHHHHHGHHHHHHHHHHHHHHHHHHHHHHHHHGHHHHHHHGHHHHHGHHHHHFGHHGGGH
@M05620:45:000000000-G6HP7:1:1101:9421:4740 1:N:0:153
ATCTCTATCTCCTAAAAACCTGTTTAGATTTGGAGATAGACCTTCAGGTTTTTCATCATTTTCTGCATGAATTATACATTGACCACGTTCCAGCGTGGTCAGTTTGCAGCATTCTGTTATTTTGTTTGACAGAGTGTCTTGTTGAGAACATATGTAGGACATGATTTTTTCCTGCAACAGGGAAAATAAAGTATAAGTTTTAAAGATTTATTCTTTAATAAAGGATCTCAAAGCCAGCTTTAGAAAAAGGA
+
CCCCCFFFFFFFGGGGGGGGGGHHHHHHHHHHHHHHHHHHHHHHHHHHHHHGGHHHHHHHHIIHIHHHHHHHHHHHHHHHHHHHHHGFGHHHHHGGGGHHHHHHHHHHHHHHHHHHHHHHHHHHHHHHHHHHHHHHHHHHHHHHHHGHHHHHHHHHHHHHHHHHHHHHHGHHHHHHHHHHHGGHHHHHHHHHHGHHHGHHHHHHHHHHHHHHHHHHHHHHHHHHHHHHHHHHHHHHHGHHHHHHHHGHGGH
@M05620:45:000000000-G6HP7:1:1101:20167:4766 1:N:0:153
TACCTGTACTGGGGAAGCATTTGAATATCCCCCCATGGTGATGGGGACGGAGAACTGCTCCATAAACACAGGCAACGTGCCTAACTTTCCCGGGAAGATGAAGTCAAAGAGCGACCACAGCTCTCGGAGGTTATTTTGCATCGGTGAGCCAGACAGAATGATCCGATGAGGGGTGCGAAACTATTTGAGGAAAGGAAGCACCTTTTTATTAAATTTACCTTTTAGCAATCGCCATTCCTACCCTAAAGATC
+
DCCCDFFFFFFFGGGGGGGGGGHHHHHHHHHGGGGHHHGHHHHHHGGGGGGGGGHHHHHHHHHHHHHHHHHHGHHHGHHHHHHHHHHHHHHGGGGGGHHHHHHHHHHHHHHHGGGGGHHHHHHHHGGGGGDHHHHHHHHHHHGGGGGHHHHHHGHHHHHHHHHHHGGGHHGGGEEGGFCGGGGHHHGGGGFFGGGGGGGFFFFFFFFFFFFFFFFHHFFFFFFFFFFFFFFFFFFFFFFFFFFFFFFFFFB
@M05620:45:000000000-G6HP7:1:1101:6856:4771 1:N:0:153
AAACCAAGCAGACACTCACCGCTCCCTCGCCACAGGCCAATAGTTTGTCCTCACTGAGTTGGCAACAAGTGGCTGCTGTGGCTGCCATTTTTCTGGTGATGGCCATCAGCTCCGACGAGGTCAGCTGGGGGGCTTTCTTTGTGTAAGCAACGAGAAACCTGAAAGAAGCATTTTTTAACTAAGTCCTGCTGAGTCATTCATGAGTTTTTAGCCGCCTTGCTTCTTCTCACAGACTCTCTACTCTCATGCCA
+
BBBBAABFBFFFGGGGGGGGGGGGGGGHGGGGGHGHGGFGHEHFHHHHHHHGHHEFHHDGHGHHHGHHHGFGEHGGHGFGFGGFEHFHEHHFHFHHFHFHHEFHHGHHGHHGHGG?EE@CEHHHGHHHGGGGCAFFBFGGGCFBFFFFEFFFFFFFFFFFFFFFFFFFFFFFFFFFFFFFFFFFFFFFFFFFF;9/FFFFFFBFBFFFFFFF/DFFFAFFFFFFFFF/BFFFFFFFFFFFFFFFFFFFFB/
@M05620:45:000000000-G6HP7:1:1101:10084:4772 1:N:0:153
ATCTCTATCTCCTAAAAACCTGTTTAGATTTGGAGATAGACCTTCAGGTTTTTCATCATTTTCTGCATGAATTATACATTGACCAGCGTGGTCAGTTTGCAGCATTCTGTTATTTTGTTTGACAGAGTGTCTTGTTGAGAACATATGTAGGACATGATTTTTTTCTGCAACAGGGAAAATAAAGTATAAGTTTTAAAGATTTATTCTTTAATAAAGGATCTCAAAGCCAGCTTTAGAAAAAGGAAGAAAGG
+
BCCCCFFFFFFFGGGGGGGGGGHHHHHHHHHHHHHHHHHHHHHHHHHHHHHGGHHHHIIHIHHIIHHHHHHHHGHHHHHHHHHHHHHEAEGGGGHGHHHHGHHHHHGHHHHHHHHHHHHHHFHHGHHGHHHHHHHHHGHGE3FGHHHHHGHGHFHHHHHHHHGGHHHHHHHHHHGGHEHHHHHHDHHHHHGHHHGHHHGHHHHHHHHHHHGHGHHHFGHHHHGHGHGCHHGHHHGHFGHHGGGGHHFGGGG
@M05620:45:000000000-G6HP7:1:1101:10063:4776 1:N:0:153
ATCTCTATCTCCTAAAAACCTGTTTAGATTTGGAGATAGACCTTCAGGTTTTTCATCATTTTCTGCATGAATTATACATTGACCAGCGTGGTCAGTTTGCAGCATTCTGTTATTTTGTTTGACAGAGTGTCTTGTTGAGAACATATGTAGGACATGATTTTTTTCTGCAACAGGGAAAATAAAGTATAAGTTTTAAAGATTTATTCTTTAATAAAGGATCTCAAAGCCAGCTTTAGAAAAAGGAAGAAAGG
+
AAAAAFFFFFFFFGBGG1FGFGHHGHHHHHHHHGHHHHHEGHHHHHHHHHHGEHHFHHHHHHHGFFGFHGFGHHHHHFHHFEHHHHAAAEEFG@GHHFHGHHHHHHHFFHHHHFGFHHHHHHHHFGGGHGHFHHGGGFHG1FGF1DGHFFGFHGHHFHHHGHGGFHHGHDF0FCFAAGHHHD1FGHGGBG?FGHFFGHHFHGHHGHHHFBGHFGFHHFHHHHHF0DGFHHGHGGHHFFHFHECFCCAFFGG
@M05620:45:000000000-G6HP7:1:1101:20155:4779 1:N:0:153
TACCTGTACTGGGGAAGCATTTGAATATCCCCCCATGGTGATGGGGACGGAGAACTGCTCCATAAACACAGGCAACGTGCCTAACTTTCCCGGGAAGATGAAGTCAAAGAGCGACCACAGCTCTCGGAGGTTATTTTGCATCGGTGAGCCAGACAGAATGATCCGATGAGGGGTGCGAAACTATTTGAGGAAAGGAAGCACCTTTTTATTAAATTTACCTTTTAGCAATCGCCATTCCTACCCTAAAGATC
+
ABBCAFFFFFFFGGGGGGFGGGHHHGHHHHHGGGGHHHBGFFHHHGGGGGGGGGHHHHHHHGHGHHHHHHHHGGHHGHHHHHGHHHHHHHHGGGGGGHHHGHHHHHHHHHHHGGGGGHGGGHHHHGGGGGEHHHHHHHHHHHGGFGGHHHHHHGHHHGHHGHHHHGGGHHHGG:AGGBCFGGGGGGFFGGFFGGGFGFGGFFFFFFFAFFFFFFFFFFFFFFFFFFFFFFFFFFFFFFFFBFFEFFFFFFF
@M05620:45:000000000-G6HP7:1:1101:16129:4838 1:N:0:153
ATCTCTATCTCCTAAAAAGGAAGAAAGGGGAGGGAAGATCGGAAGAGCACACGTCTGAACTCCAGTCACGCACTACAATCTCGTATGCCGTCTTCTGCTTGAAAAAAAAAAACCCCCCATTCTTCTTCCCACCTCCCCCCTTCCCCCCCCTACAAACAACATGCCTCTTACCCCCATGCTGCTCATTCAACGCCCCTTCTTCTCCCGTCCTTCCCCCCTTCCTTTTCTTACCGCCTTCCTTTTCCACCTTC
+
BBBBBFFFFFFFGGGGGGAABFG4BGFHFEDFGCFHEHHHFEEGEHHFGHFHGBGHGGFHHHHGHHHFHGHGGGHHHHF3FGHFGFHGFFEEHGHHHGHHHHEHHHGGGGG/<//////01111>F1=1>10.0<<.CD-A:/:BCED---../0:.9.9.//0//9///://9--./;/;9/////;/;/.99--9.;////B//.;9:9///..9--.9////;;/////.-;.;B;B9//////;9FF
@M05620:45:000000000-G6HP7:1:1101:7061:4843 1:N:0:153
CATCCTGACCCTGAAGTACCCCATTGAGCATGGCATCGTCACCAACTGGGACGACATGGAGAAGATCTGGCACCACACCTTCTACAACGAGCTGCGCGTGGCCCCGGAGGAGCACCCAGTGCTGCTGACCGAGGCCCCCCTGAACCCCAAGGCCAACAGAGAGAAGATGACTCAGGTGAGGCTCGGCCGACGCCCGTGCTCCTCCCGTCCTTTCCCCAGTCATTTTCTGCCCGGCTTGATTTCTGACATTT
+
BCBCCFFFFFFFGGGGGGGGGGGHGHHHHHHHHHHHHGHHHGHHHGHGHHHHGGFGGHGHHHHGFHHHHHHHHGHHHGGHHHHHHFHHFGGGGHHGGGFGEGHHGGGCGFGGGHHHGGHHGHHHHHHHHHGGGGGGGGGGGGHHHHGGGGGFGHGGGGFGGFGGFGBFFFFFGFFFFFFFFGGFFFFFB>DFDFFF-:AEFFFFFFA;AADFFFFFFFFFFFFFFFFFFBBEDF=F;D.BFFFFF//;BF/
@M05620:45:000000000-G6HP7:1:1101:8467:4845 1:N:0:153
CATCCTGACCCTGAAGTACCCCGGCTTGATTTCTGACATAGATGGAAGAGCACACGTCTGAACTCCAGTCACGCACTACAATCTCGTATGCCGTCTTCTGCTTGAAAAAAAAAAAAACAAATAAACACGAAATACGATGAACGTCGTGGCAAATTATGAGACATATGATATGAGACGTACTAATTAGTACAGAATAGAGAGAATTGAAAAATATTATGTCAGAAGTCATAATAACGGTTGGAGAGTTGAAG
+
CCDDDFFFFFFFGGGGGGGGGGFGGGGGHHHHHHHHHHHGHGHHHHGHHHHFHGHGGHHGHHHHHHHHHHHHGGGGGGHHHHEHHHGGHHHHGEEHGHHHHHHHGHHHHGGGGB>/<///01?111=0/-...<1....000...--..-;0.00000;000/0000000000;00.....00000000000:000:000..0:000000..00:00000000000000000000.-..--0/0.000000
@M05620:45:000000000-G6HP7:1:1101:7081:4846 1:N:0:153
CATCCTGACCCTGAAGTACCCCATTGAGCATGGCATCGTCACCAACTGGGACGACATGGAGAAGATCTGGCACCACACCTTCTACAACGAGCTGCGCGTGGCCCCGGAGGAGCACCCAGTGCTGCTGACCGAGGCCCCCCTGAACCCCAAGGCCAACAGAGAGAAGATGACTCAGGTGAGGCTCGGCCGACGCCCGTGCTCCTCCCGTCCTTTCCCCAGTCATTTTCTGCCCGGCTTGATTTCTGACATTA
+
AAAAAFFFFCFFGFGGGGGGGGEFHHHGH44BAFEHHGFGFGHFHEHFB2AF0AEEGHHBGFHGH5GFHHGHHEHHHFGHHHHHHHHHFADEDGHGGGEGGGHHGGCGGCDAGGHHGGHFHHGHHHHGFFGGGCGAC@C@CEFGHHGGGG.EHHGGGGFFGGFGEFFFFFFGFG0BCB0F?FEF;B?D>-;BFFFADDFEFB9FFEDEDA.:BFFFB.A9F/9BFBB;9FFED---;@.9/;FFBF9;/:/
@M05620:45:000000000-G6HP7:1:1101:19045:4847 1:N:0:153
TACCTGTACTGGGGAAGCATTTGAATATCCCCCCATGGTGATGGGGACGGAGAACTGCTCCATAAACACAGGCAACGTGCCTAACTTTCCCGGGAAGATGAAGTCAAAGAGCGACCACAGCTCTCGGAGGTTATTTTGCATCGGTGAGCCAGACAGAATGATCCGATGAGGGGTGCGAAACTATTTGAGGAAAGGAAGCACCTTTTTATTAAATTTACCTTTTAGCAATCGCCATTCCTACCCTAAAGATC
+
BBBBBFFFFFFFEEF?AGGFGGHHHFFGGHHGGGGHHFBFDFHHGGGGGE?EFHHHHFHHHFGGFHHHGHHHGHGHGHHHHFFFHFHHFFHGEGFFGFHHHGHGFGHHHHHHGGCGGHGHHFHHHGGDGGCGHHHHHHFDGHGGAEGGCCHHFGHFHHHHHHGFHGGGGHHGGGGGGGGGGGGGGFGF9F0BFGGFF?FFCEBFFFFFFFFFFFFFFFFFFFFBFFEFFFEFFFFFBFFFF.AFFFFFFFF
@M05620:45:000000000-G6HP7:1:1101:9114:4857 1:N:0:153
ATCTCTATCTCCTAAAAACCTGTTTAGATTTGGAGATAGACCTTCAGGTTTTTCATCATTTTCTGCATGAATTATACATTGACCACGTTCCAGCGTGGTCAGTTTGCAGCATTCTGTTATTTTGTTTGACAGAGTGTCTTGTTGAGAACATATGTAGGACATGATTTTTTCCTGCAACAGGGAAAATAAAGTATAAGTTTTAAAGATTTATTCTTTAATAAAGGATCTCAAAGCCAGCTTTAGAAAAAGGA
+
CDCCDFFFFFFFGGGGGGGGGGHHHHHHHHHHHHHHHHHHHHHHHHHHHHHGGHHHHHHHHHIHIHHHHHHHHHHHHHHHHHHHHHGHHHHHHHGGGGHHHHHHHHHHHHHHHHHHHHHHHHHHHHHHGHGHHHHHHHHHHHHHHHHHHHHHHHHHHHHHHHHHHHHHHGHHHHHHHHHHHGGHHHHHHGHGGHHHHFHHHHHHHHHHHHHHHHHHGHHHHGHGHHHHHGHHHHHHHGHHHHHHHHHHGGH
@M05620:45:000000000-G6HP7:1:1101:7066:4861 1:N:0:153
CATCCTGACCCTGAAGTACCCCATTGAGCATGGCATCGTCACCAACTGGGACGACATGGAGAAGATCTGGCACCACACCTTCTACAACGAGCTGCGCGTGGCCCCGGAGGAGCACCCAGTGCTGCTGACCGAGGCCCCCCTGAACCCCAAGGCCAACAGAGAGAAGATGACTCAGGTGAGGCTCGGCCGACGCCCGTGCTCCTCCCGTCCTTTCCCCAGTCATTTTCTGCCCGGCTTGATTTCTGACATTA
+
CDDDDFFFFFFFGGGGGGGGGGGHHHHHHHHHHHHHHGHHHGHHHGHHHHHHGGGGGHHHHHHHHHHHHHHHHGHHHGGHHHHHHHHHGGGGGHHGGGGGGGHHGGGGGGGGHHHHGGHHHHHHHHHHHHGGGGGGGGGGGGHHHHGGGGHGHHGGGGGGGGGGFGGGGGGGGGGGGGGGGGGGFFFFFFFFFFFF:ADFFFFFFFFEFFDFFFFFFFFFFFFFFFHFHFFFFFFFFFAFFFFFFFFFFF0
@M05620:45:000000000-G6HP7:1:1101:8475:4862 1:N:0:153
CATCCTGACCCTGAAGTACCCCGGCTTGATTTCTGACATAGATGGAAGAGCACACGTCTGAACTCCAGTCACGCACTACAATCTCGTATGCCGTCTTCTGCTTGAAAAAAAAAAAAAAAAAAAAATGAACAACAACCCTCTGAAACACAAAACCATCAACAATAAAAAGACTCAGCTTATACCGTGGCACAGCCGACACACATCCAGGACTGAATAAATACATTTATGGACATGCTGTGTCATCTAACTTT
+
CCCCCFFFFFFFGGGGGGGGGGGGGGGGHGHHHGHFHHHHFHHHHHFHHHHHHGHGHHHGHFHHHHHFGHHHGHGGGHHHHHBGHGGGHHGHGEGHGHHHHGHCGHFHHGGGGDB>></----<-.00000/.;...:.;/00000/.9:....90000/0.0009;:9;B0000000;0;00...--/;//9.-----/..09/BF/../.00000000;0009000000:000000/0000090099B0
@M05620:45:000000000-G6HP7:1:1101:19440:4868 1:N:0:153
CATCCTGACCCTGAAGTACCCCATTGAGCATGGCATCGTCACCAACTGGGACGACATGGAGAAGATCTGGCACCACACCTTCTACAACGAGCTGCGCGTGGCCCCGGAGGAGCACCCAGTGCTGCTGACCGAGGCCCCCCTGAACCCCAAGGCCAACAGAGAGAAGATGACTCAGGTGAGGCTCGGCCGACGCCCGTGCTCCTCCCGTCCTTTCCCCAGTCATTTTCTGCCCGGCTTGATTTCTGACATTA
+
BBBBBFFFFFFFGGGGGGGGGGGHHHFHGHGHHHHHHGHHHGHHHGHHHHFHGGGGGHHFHHHGHGHFHHHHHGHHHGGHHHHGHHHHGGGGFHHGGGEGGGHHGGGGGGGGHGHHGGGFGHHHHHHGHHGG?DGFGGGGGGHHHHGGGGHGGHGGGGGGGGFGGFFCFGGGGFGGGGGFGEGGBAEDBAFFFFFFB?DFFFFFFFFFFFFFBFFFFFFBFFBFFFFFFFFFD=ABF;9BBBFFBBFFFF/
@M05620:45:000000000-G6HP7:1:1101:21961:4876 1:N:0:153
CATCCTGACCCTGAAGTACCCCATTGAGCATGGCATCGTCACCAACTGGGACGACATGGAGAAGATCTGGCACCACACCTTCTACAACGAGCTGCGCGTGGCCCCGGAGGAGCACCCAGTGCTGCTGACCGAGGCCCCCCTGAACCCCAAGGCCAACAGAGAGAAGATGACTCAGGTGAGGCTCGGCCGACGCCCGTGCTCCTCCCGTCCTTTCCCCAGTCATTTTCTGCCCGGCTTGATTTCTGACATTA
+
BBBBBFFFFFFFGGGGGGGGGGDHHHFHFHHHGHHHHGHHGGHFHGHHHHFHGGGEGHHBHFHHHDGFHHHHHGGHHGGHHHHHHHHFFEGGGHHGGGEGGGHHGGCGGCGGHGGHGGHGCGHHHHHGHHGGCGCEDG@@CGEFHHGGGGHGHHGGGGGGGGGGGGGGGGGGFBFGGEGGFGGGFFEFAADFFFBADDFF/FFFF?DFFFFFFBFFFFFFFFFFFFFFFFFFFA--@-.:BFFFBF/FFF/
@M05620:45:000000000-G6HP7:1:1101:9113:4878 1:N:0:153
ATCTCTATCTCCTAAAAACCTGTTTAGATTTGGAGATAGACCTTCAGGTTTTTCATCATTTTCTGCATGAATTATACATTGACCACGTTCCAGCGTGGTCAGTTTGCAGCATTCTGTTATTTTGTTTGACAGAGTGTCTTGTTGAGAACATATGTAGGACATGATTTTTTCCTGCAACAGGGAAAATAAAGTATAAGTTTTAAAGATTTATTCTTTAATAAAGGATCTCAAAGCCAGCTTTAGAAAAAGGA
+
BBBCCFFFFFFFGGGGGGGGGGHHHHHHHHHHHHHHHHHHHHHHHHHHHHHGGHHHHHHHHIIIIHHHHHHHHHHHHHHHHHHHHHGHHHHHHHGGGGHHHHHHHHHHHHGHHHHHHHHHHHHHHHHHHHHHHGGHHHHHHHHHHHGHHHHHHHHHHHHHHHHHHHHHHGHHHHHHHHHHHGGGHHHGHHHHHHHHHGHHHGHHHHHHHHHHHHHHHGHHHHHHHHHHHHHHHHHHHGHHHHHHHHGHGGH
@M05620:45:000000000-G6HP7:1:1101:19449:4883 1:N:0:153
CATCCTGACCCTGAAGTACCCCATTGAGCATGGCATCGTCACCAACTGGGACGACATGGTGAAGATCTGGCACCACACCTTCTACAACGAGCTGCGCGTGGCCCCGGAGGAGCACCCAGTGCTGCTGACCGAGGCCCCCCTGAACCCCAAGGCCAACAGAGAGAAGATGACTCAGGTGAGGCTCGGCCGACGCCCATTCTCCTCCCGTCCTTTCCCCAGCCATTTTCTGCCCGCCTTCTTTTCTGACATTA
+
1A1>AF11F>C11FG1AFGGCFAGHCF1BGFFGFAFEAFGCGC1FEGHFA0BAAE?/AC1B1B1D11AGBBCFC0FF/>GCF@2BEGC//>/E1@E?EE?>/FEEE/BC<E/FEFC??<F1FGHFHF10?<--@-.<A---:/:/:AA.C:...;CE./C//AFE/90BFGB00090/;CFE?.-----=----9-//99///;/--;---B//9/-:---;BFFFFF/B/-9-9-://9;BB99F/;/B/
@M05620:45:000000000-G6HP7:1:1101:10488:4895 1:N:0:153
TACCTGTACTGGGGAAGCATTTGAATATCCCCCCATGGTGATGGGGACGGAGAACTGCTCCATAAACACAGGCAACGTGCCTAACTTTCCCGGGAAGATGAAGTCAAAGAGCGACCACAGCTCTCGGAGGTTATTTTGCATCGGTGAGCCAGACAGAATGATCCGATGAGGGGTGCGAAACTATTTGAGGAAAGGAAGCACCTTTTTATTAAATTTACCTTTTAGCAATCGCCATTCCTACCCTAAAGATC
+
CCBCCFFFFFFFGGGGGGGGGGHFFFHHHHHGGGGHHHHHGHHHHGGGGGGGGHHHHHHHGHHGGGHGHHHHGFGGGGFHHHFGHHHHHHHGGGGGGGHHHGHHHHHHHHHHGGGGFHHHHHHHHGGGGGEHHHHHHHHFHHGGGGGHGHHHHGHHGHHHHHHHHGGGHHHGGDFGCBCFGGGGGGGFGGFGGGGGFFFEFEFFFFFEFFFFFFFFFFFFFFFFFFFEFFAEFFFFFFFFFFFFFBFFFFF
@M05620:45:000000000-G6HP7:1:1101:17843:4904 1:N:0:153
TACCTGTACTGGGGAAGCATTTGAATATCCCCCCATGGTGATGGGGACGGAGAACTGCTCCATAAACACAGGCAACGTGCCTAACTTTCCCGGGAAGATGAAGTCAAAGAGCGACCACAGCTCTCGGAGGTTATTTTGCATCGGTGAGCCAGACAGAATGATCCGATGAGGGGTGCGAAACTATTTGAGGAAAGGAAGCACCTTTTTATTAAATTTACCTTTTAGCAATCGCCATTCCTACCCTAAAGATC
+
CCCCCFFFFFFFGGGGGGGGGGHHHHHHHHHGGGGHHHGHGHHHHGGGGGGGGHHHHHHHHHHHHHHHHHHHGGHHGHHHHHHHHHHHHHHGGGGGGHHHHHHHHHHHHHHHGGGGGHHHHHHHHGGGGGEHHHHHHHHHHHGGGGFFGHHHHGHHHHHHHHHHHGGGHHHGGGGGGGGGGGGGGGGGGGCGGGGGGGGGGFFFFFFFFFFFFFFFFFFFFFFFFFFFFFFFFFFFFFFFFFFFFFFFFFF
@M05620:45:000000000-G6HP7:1:1101:22060:4907 1:N:0:153
TACCTGTACTGGGGAAGCATTTGAATATCCCCCCATGGTGATGGGGACGGAGAACTGCTCCATAAACACAGGCAACGTGCCTAACTTTCCCGGGAAGATGAAGTCAAAGAGCGACCACAGCTCTCGGAGGTTATTTTGCATCGGTGAGCCAGACAGAATGATCCGATGAGGGGTGCGAAACTATTTGAGGAAAGGAAGCACCTTTTTATTAAATTTACCTTTTAGCAATCGCCATTCCTACCCTAAAGATC
+
CCCCCFFFFFFFGGGGGGGGGGHHHHHHHHHGGGGHHHHGGHHHHGGGGGGGGHHHHHHHHHHHHHHHHHHHGHHHGHHHHHHHHHHHHHHGGGGGGHHHHHHHHHHHHHHHGGGGGHGHHHHHHBFCFGEHGHHHHHHGHHGGGGGGFFHHHGHGFGHHHHHHHGGGHHHGGCDGGDAFGGGGGGGGGGFFFFGBFFGFFEFFFFFFFFFFFFFFFFFFFFFFFFFFFFFFFFFFFFFFFFFFFFFFFFF
@M05620:45:000000000-G6HP7:1:1101:12082:4914 1:N:0:153
ATCTCTATCTCCTAAAAACCTGTTTAGATTTGGAGATAGACCTTCAGGTTTTTCATCATTTTCTGCATGAATTATACATTGACCACGTTCCAGCGTGGTCAGTTTGCAGCATTCTGTTATTTTGTTTGACAGAGTGTCTTGTTGAGAACATATGTAGGACATGATTTTTTCCTGCAACAGGGAAAATAAAGTATAAGTTTTAAAGATTTATTCTTTAATAAAGGATCTCAAAGCCAGCTTTAGAAAAAGGA
+
BBBBBFFFFFFFGGGFGGGGGGHHHCFHHHHHHGHFHHHHHHHHHHHHHHHGGHHHHHHHHHHHGHHGHFGHHFHFHFHHHHGGHHGHHHHHHHGGGGHHGHHHHHHFHHHHHHHHHHHHHHHHHHHHGHHGHHHHHHHHHHHHHHHHHHHFHHHHHGHHHHGFHHGGHGHHHHHF<GHHFFGHHHGHHGFHGHHHHHHHHHFHHHGHHHHHHHHHHHHHHHHGFGFHHGHHHHGFHGHHHGHHHCHHDGG
@M05620:45:000000000-G6HP7:1:1101:12794:4916 1:N:0:153
ATCTCTATCTCCTAAAACCTGTTTAGATTTGGAGATAGACCTTCAGGTTTTTCATCATTTTCTGCATGAATTATACATTGACCACGTTCCAGCGTGGTCAGTTTGCAGCATTCTGTTATTTTGTTTGACAGAGTGTCTTGTTGAGAACATATGTAGGACATGATTTTTTCCTGCAACAGGGAAAATAAAGTATAAGTTTTAAAGATTTATTCTTTAATAAAGGATCTCAAAGCCAGCTTTAGAAAAAGGAA
+
BBBBBFFFFFFFGGGGGGGGGFGH5FGHHHHHHHFCGHHHHHGHHHGFGHCGHHGHFHFFHGHHHHHHGHHFFHHHFHHHHFFHHGHHHHHHHGGGGHHHHHHHHHHHHHHHHHHHHHHHHHHHHHHHHHHHHHHHHHHHHHHGHGHHHHHHHGGGHFHHHHHGHHHHGHHHHHHHHHHHGGHHHHGHHHGHHHHHFGHHHHHHGHHHHHHHHHHHGDGGFG<CFGFHHGGDHGGHGHHHHHCGGF:AAGH
@M05620:45:000000000-G6HP7:1:1101:22043:4916 1:N:0:153
TACCTGTACTGGGGAAGCATTTGAATATCCCCCCATGGTGATGGGGACGGAGAACTGCTCCATAAACACAGGCAACGTGCCTAACTTTCCCGGGAAGATGAAGTCAAAGAGCGACCACAGCTCTCGGAGGTTATTTTGCATCGGTGAGCCAGACAGAATGATCCGATGAGGGGTGCGAAACTATTTGAGGAAAGGAAGCACCTTTTTATTAAATTTACCTTTTAGCAATCGCCATTCCTACCCTAAAGATC
+
CCCCCFFFFFFFGGGEGGGGGGHEFFHHHHHGGGGHHHHFFHHHHGGGGGGGGHHHHHHHHHHHHHHHHHHHGGFHGHHHHHHHHHHHHHHGGGFGGHHHGHHHHHHHHHHHGGGGGHHHHHHHHAFCDG?GGHHHHHHGHHGGGFGHGGHHHGHFGFHHHHHHHGGGHHGDGEGGGGGGGGGGGGGGGGFGGGGFFFGFFFFFFFFFFFFFFFFFFFFFFFFFFFFFBBEEFFFFFFFFFFFFFFFFFFF
@M05620:45:000000000-G6HP7:1:1101:12077:4932 1:N:0:153
ATCTCTATCTCCTAAAAACCTGTTTAGATTTGGAGATAGACCTTCAGGTTTTTCATCATTTTCTGCATGAATTATACATTGACCACGTTCCAGCGTGGTCAGTTTGCAGCATTCTGTTATTTTGTTTGACAGAGTGTCTTGTTGAGAACATATGTAGGACATGATTTTTTCCTGCAACAGGGAAAATAAAGTATAAGTTTTAAAGATTTATTCTTTAATAAAGGATCTCAAAGCCAGCTTTAGAAAAAGGA
+
CCCCCFFFFFFFGGGGGGGGGGHHHHHHHHHHHHHHHHHHHHHHHHHHHHHGGHHHHHHHHHIHIHHHHGHHHHHHHHHHHHHHGHGGHHHHHHGFGGHHHHHHHHHHHHHHHHHHHHHHHHHHHHHHHHHHHHHHHHHHHHHHHHHHHHHHHHHHHHHHHHHHHHHHHGHHHHHHHHHHHGGHHHHHHHHHHHHHHGHHHHFHHHHHHHHHHHHHHHHHHHHHHHHHHHHGHHHHHGHHHHHFHHHHGGH
@M05620:45:000000000-G6HP7:1:1101:15347:4935 1:N:0:153
TACCTGTACTGGGGAAGCATTTGAATATCCCCCCATGGTGATGGGGACGGAGAACTGCTCCATAAACACAGGCAACGTGCCTAACTTTCCCGGGAAGATGAAGTCAAAGAGCGACCACAGCTCTCGGAGGTTATTTTGCATCGGTGAGCCAGACAGAATGATCCGATGAGGGGTGCGAAACTATTTGAGGAAAGGAAGCACCTTTTTATTAAATTTACCTTTTAGCAATCGCCATTCCTACCCTAAAGATC
+
BBBBBFFFFFFFGGFGGGGGGGHHHGHHHHHGGGGHHHGGHHHHHGGGGGGGGHHHHHHHHHHHHHHHHHHHGHHHGHHHHHHHHHHHHHHGGGGGGHHHHHHHHHHHHHHHGGGGGHHHHHHHHGGGGGEHHHHHHHHHHHGGFDGHGHHGHGHFHHHHHHHHHGGGHHHGGDGGGGGGGGEGGGGFE/CFGGGGGGGFGFFFFFFFFFFFFFFFFFFFFFFFFFFFFFFFFFFFFFFFFFFFFFFFFFB
@M05620:45:000000000-G6HP7:1:1101:14957:4944 1:N:0:153
CATCCTGACCCTGAAGTACCCCATTGAGCATGGCATCGTCACCAACTGGGACGACATGGAGAAGATCTGGCACCACACCTTCTACAACGAGCTGCGCGTGGCCCCGGAGGAGCACCCAGTGCTGCTGACCGAGGCCCCCCTGAACCCCAAGGCCAACAGAGAGAAGATGACTCAGGTGAGGCTCGGCCGACGCCCGTGCTCCTCCCGTCCTTTCCCCAGTCATTTTCTGCCCGGCTTGATTTCGACATTGA
+
3>AABFFFFFFFGGGGGGGGGGEHHHFHGHHHHHHHHGHHHGHHHGHHHGHHFGGGGHHHFHFHHHHHHHHHHGHHHGGHHHHHHHHHGGGGGHHGGGGGGGHHGGGFGGGGHHHHGGHFHHHHHHHHHHGGGGGGGGGGGGHEHHGGCDHGHHGGGGGBFG?EFGGGGBFFGEGGGGFGGEEGFFFFFFFFFFFF;DFFFFFFFFFEFFFFBFFBBB99BFFFFFFFFFFFFFFFFFFFFFFEEFDDFF/
@M05620:45:000000000-G6HP7:1:1101:14976:4946 1:N:0:153
CATCCTGACCCTGAAGTACCCCATTGAGCATGGCATCGTCACCAACTGGGACGACATGGAGAAGATCTGGCACCACACCTTCTACAACGAGCTGCGCGTGGCCCCGGAGGAGCACCCAGTGCTGCTGACCGAGGCCCCCCTGAACCCCAAGGCCAACAGAGAGAAGATGACTCAGGTGAGGCTCGGCCGACGCCCGTGCTCCTCCCGTCCTTTCCCCAGTCATTTTCTGCCCGGCTTGATTTCGACATTGA
+
DDDEEFFFFFFFGGGGGGGGGGGHHHHHHHHHHHHHHGHHHGHHHGHHHHGHGGGGGHHHHHHHHHHHHHHHHGHHHGGHHHHHHHHHGGGGGHHGGGGGGGHHGGGGGGGGHHHHGGHHHHHHHHHHHHGGGGGGGGGGGGHHHHGGGGHGHHGGGGGGGGGGGGGGGGGGGGGGGGGGGGGGFFFFFFFFFFFF@FFFFFFFFFFFFFFFFFFFFFFFFFFFHHHFFFFFFFFFFFFFFFFFFFDFFF1
@M05620:45:000000000-G6HP7:1:1101:15339:4954 1:N:0:153
TACCTGTACTGGGGAAGCATTTGAATATCCCCCCATGGTGATGGGGACGGAGAACTGCTCCATAAACACAGGCAACGTGCCTAACTTTCCCGGGAAGATGAAGTCAAAGAGCGACCACAGCTCTCGGAGGTTATTTTGCATCGGTGAGCCAGACAGAATGATCCGATGAGGGGTGCGAAACTATTTGAGGAAAGGAAGCACCTTTTTATTAAATTTACCTTTTAGCAATCGCCATTCCTACCCTAAAGATC
+
DDDDDFFFFFFFGGGGGGGGGGHHHHHHHHHGGGGHHHGGHHHHHGGGGGGGGHHHHHHHHHHHHHHHHHHHGHHHGHHHHHHHHHHHHHHGGGGGGHHHHHHHHHHHHHHHGGGGGHHHHHHHHGGGGGEHHHHHHHHHHH?GGGGHHHHHHGHHHHHHHHHHHGGGHHHGGFGGGGGGGGGGHHHGGGFGGGGGGGGGGFFFFFFFFFFFFFFHHFFHFFFFFFFFF0;EFFFFFFFFFFFFFFFFFFF
@M05620:45:000000000-G6HP7:1:1101:13430:4962 1:N:0:153
ATCTCTATCTCCTAAAAACCTGTTTAGATTTGGAGATAAACCTTCAGGTTTTTCATCATTTTCTGCATGAATTATACATTGACCAGCGTGGTCAGTTTGCAGCATTCTGTTATTTTGTTTGACAGAGTGTCTTGTTGAGAACATATGTAGGACATGATTTTTTCCTGCAACAGGGAAAATAAAGTATAAGTTTTAAAGATTTATTCTTTAATAAAGGATCTCAAAGCCAGCTTTAGAAAAAGGAAGAAAGG
+
CCCCCFFFFFFFGGGGGGGGGGHHHHHHHHHHHHHHHHHHHHHHHHHHHHHGGHHHHIHHHHHHHHHHHHHHHHHHHHHHHHHHHHHGGGGHHHHHHHHHHHHHHHHHHHHHHHHHHHHHHHHHHHHHHHHHHHHHHHHGFHHHHHHHHHHHHHHHHHHHHHGHHHHHHHHHHHGGHHHHHHHHDHHHHHHHHHHHHHGHHHHHHHHHHHHHHHHHHHHHHGHHHHHHHHGHHHHHHHHHHGGHGHHGHHG
@M05620:45:000000000-G6HP7:1:1101:14969:4964 1:N:0:153
CATCCTGACCCTGAAGTACCCCATTGAGCATGGCATCGTCACCAACTGGGACGACATGGAGAAGATCTGGCACCACACCTTCTACAACGAGCTGCGCGTGGCCCCGGAGGAGCACCCAGTGCTGCTGACCGAGGCCCCCCTGAACCCCAAGGCCAACAGAGAGAAGATGACTCAGGTGAGGCTCGGCCGACGCCCGTGCTCCTCCCGTCCTTTCCCCAGTCATTTTCTGCCCGGCTTGATTTCGACATTGA
+
BABCCFFFFFFFGGGGGGGGGGGHHHHHHHHHHHHHHGHHHGHHHGHHHHHHGGGGGHHHHHHHHHHHHHHHHGHHHGGHHHHHHHHHGGGGGHHGGGEGGGHHGGGGGGGGHHHHGGHHHHHHHHHHHHGGGGGGGGGGGGHHHHGGGGHGHHGGGGGGGGGGGGGFGGGGGGGGGGGGGGGGFFFFFFFFFFFF@DDFFFFFFFFFFFFFFFFFFFFFFFFFFFHFFFFFFFFFFFFFFFFFEFDDFF0
@M05620:45:000000000-G6HP7:1:1101:23259:4982 1:N:0:153
ATCTCTATCTCCTAAAAAGGAAGAAAGGGGAGGGAAGATCGGAAGAGCACACGTCTGAACTCCAGTCACGCACTACAATCTCGTATGCCGTCTTCTGCTTGAAAAAAAAAAAAAAAAAAAAAAAAGTAGAAATACTTATTGTGATTCGTGTATAACATTTATACATTTACGCATGCTAGATGACGCGACTAACAGTTGTTACTTAATAACGAACACAGACTCATTACACACAATTTTGGTTTAGCAGAGCG
+
CCCCCFFFFFFFGGGGGGGGGGHHHHHHGGGGGGGHGHHHHGGGGHHHHHGHGHHHGHHHHHHHHHHHHGHGGGHHHHHHHHHGGHHHHGGGHGHHHHHHHFHHHHGGGGD<</>--<-------.000000000;;0;900000;0./9.90000;00000:0090000.....00:009000..---;-00000000.000000;000...--/..0.000;000000...0;:90-:9.900:0/.;-
@M05620:45:000000000-G6HP7:1:1101:13432:4984 1:N:0:153
ATCTCTATCTCCTAAAAACCTGTTTAGATTTGGAGATAAACCTTCAGGTTTTTCATCATTTTCTGCATGAATTATACATTGACCAGCGTGGTCAGTTTGCAGCATTCTGTTATTTTGTTTGACAGAGTGTCTTGTTGAGAACATATGTAGGACATGATTTTTTCCTGCAACAGGGAAAATAAAGTATAAGTTTTAAAGATTTATTCTTTAATAAAGGATCTCAAAGCCAGCTTTAGAAAAAGGAAGAAAGG
+
BCCCCFFFFFFFGGGGGGGGGGHHHHHHHHHHHGHHHHHHHHHHHHHHHHHGGHHHHHHHHIIHIHHHHHHHHHHHHHHHHHHHHHHGGGGHHHHHHHHHHHHHHHHHHHHHHHHHGHHHHGHHHHHHHHHHHHHHHHHGFHFHHHHHHHHHHGHHHHHHHHGHHHHHHHHHHHGGHHHHHHHH1GHHHHGHHHHHHHGHHHHHHHHHHHGHHHHHFGGHHGGHHHGHHHGHHHHHHHGHGGGHBHHGHHG
@M05620:45:000000000-G6HP7:1:1101:9947:5010 1:N:0:153
CATCCTGACCCTGAAGTACCCCGGCTTGATTTCTGACATTAGATCGGAAGAGCACACGTCTGAACTCCAGTCACGCACTACAATCTCGTATGCCGTCTTCTGCTTGAAAAAAAAAAAACTTAATCATCCCCTCTCCTCATTTATCTTCACACATCCATACCTACGCTTTACCATCGCCATACCCCCCACCTGCACATTCACCACTCTATCTTCCACCCCCCCTTCCCACCCCTCCGTCATCTTTATACTTC
+
BBCCCFFFFFFFGGGGGGGGGGGGEGGGHHHHFFHHHHHHHHHHHHGDFEHHHHHHHGHHHGHHHHHHGHGHFHGHGGGHHHHHGFHFBEGHFHGEFHGHGHGHHHHHEH0EGDGGB//11??11111<</0.0001<111111=<1=100<.00<<00<<00/.-.:.::0000:.C..0//;.---..././;00000000:0;0900900000;;--;--.99/09:.-.;.....:00000000;00
@M05620:45:000000000-G6HP7:1:1101:6719:5014 1:N:0:153
CATCCTGACCCTGAAGTACCCCATTGAGCATGGCATCGTCACCAACTGGGACGACATGGAGAAGATCTGGCACCACACCTTCTACAACGAGCTGCGCGTGGCCCCGGAGGAGCACCCAGTGCTGCTGACCGAGGCCCCCCTGAACCCCAAGGCCAACAGAGAGAAGATGACTCAGGTGAGGCTCGGCCGACGCCCGTGCTCCTCCCGACCTTTCCCCAGTCATTTTCTGCCCGGCTTGATTTCTGACATTT
+
AAAAA1@1>FFCAGFGGGGGGGCGHHFECFHFCFHHFEHHC0EFFEFHBE0BAEEGEG01GHHF1AG2DGHC1F>FEGGHFHDEGGDE//>E/1BE/@EEE/BFE@C//<CE/?F/CF<11?FHFGHBFG?CG-<F<<<<@CHHHEA:AA:C.:CE.AFB/;EACF9FFB90;0;B;/F..CE?@???>9@?@-----9-99BBF9--;@-FFB9/9-9BFB9/9BB///;A---;-@A/9B/B/F/BFB/
@M05620:45:000000000-G6HP7:1:1101:17657:5025 1:N:0:153
TACCTGTACTGGGGAAGCATTTGAATATCCCCCCATGGTGATGGGGACGGAGAACTGCTCCATAAACACAGGCAACGTGCCTAACTTTCCCGGGAAGATGAAGTCAAAGAGCGACCACAGCTCTCGGAGGTTATTTTGCATCGGTGAGCCAGACAGAATGATCCGATGAGGGGTGCGAAACTATTTGAGGAAAGGAAGCACCTTTTTATTAAATTTACCTTTTAGCAATCGCCATTCCTACCCTAAAGATC
+
DDCCCFFFFFFFGGGGGGGGGGHHHHHHHHHGGGGHHHGHHHHHHGGGGGGGGHHHHHHHHHHHHHHHHHHHGGHHGHHHHHHHHHHHHHHGGGGGGHHGGHHHHHHHHHHHGGGGGHHHHHHHHGGGGGEHHHHHHHHHHHGGGGGHHHHHHGHHHHHHHHHHHGGGHHGGGAEGGGGGGGGGGGGGGGCFGGGGGGGGGFFFFFFFHFFFFFFFHFFFFFFFFFFFFFEFFFFFFFFFFFFFFFFFFFF
@M05620:45:000000000-G6HP7:1:1101:6733:5027 1:N:0:153
CATCCTGACCCTGAAGTACCCCATTGAGCATGGCATCGTCACCAACTGGGACGACATGGAGAAGATCTTGCACCACACCTTCTACAACGAGCTGCGCGTGGCCCCGGAGGAGCACCCAGTGCTGCTGACCGAGGCCCCCCTGAACCCCAAGGCCAACAGAGAGAAGATGACTCAGGTGAGTCTCGGCCGACGCCCGTGCTCCTCCCGTCCTTTCCCCAGTCATTTTCTGCCCGGCTTGATTTCTGACATTT
+
BBBBBFDDFFFFECE4FGGGGGGFHFGBGHGF4BGFFDHGHGHHHGHFFEGHEEGGGHFHHHHHHBHD5DFDGHHHHGGHGFFFHGEG?FEEEGHEE?EEEEHHG/>B/<CDEHHHGGGFFHHHHHHFHHCCG?CGGCGGGEHHHHGGD.GEGHGGGG/FBB;C:CFGGGFGGGFG0/B.9;CFB..AB@?-@==-9.;9FFFFFFAAADAFFFFFFF.BB/;B/FFBBFFE.9@@9-.BFFFB/BFFFF/
@M05620:45:000000000-G6HP7:1:1101:18626:5045 1:N:0:153
AGATTACTGCAACAGTTCCCCCTGGACCTGGAAAAGTTTCTTGCCTGGCTTACAGAAGCTGAAACAACTGCCAATGTCCTACAGGATGCTACCCGTAAGGAAAGGCTCCTAGAAGACTCCAAGGGAGTAAAAGAGCTGATGAAACAATGGCAAGTAAGTCAGGCATTTCCGCTTTAGCACTCTTGTGGATCCAATTGAACAATTCTCAGCATTTGTACTTGTAACTGACAAGCCAGGGACAAAACAAAGAT
+
>A>AAFFFFFFFGGGBGGGGGFGFHFGHFGHHHGHHAGFFHHHHHHGFFHHHHHHHHHFGFHFHHHHHHGHHHHGHGDGFGHHHGAHHHHHHHHGDGGHHHHGHHHHHGHHHHGHEGHHHHHHGGHGFHHHHHGGHHGHHHHHHHHHHHHHGHGHHHHHFGHHHHHHHHHGGGGGHGHFHHHGHHHHGHHHHHHHHHGHFFGHHHHHHFHHHHHHHHHHGHFHHHHGHGFHHHGFGGGFGGGGGGGGGGG;
@M05620:45:000000000-G6HP7:1:1101:16056:5053 1:N:0:153
CATCCTGACCCTGAAGTACCCCATTGAGCATGGCATCGTCACCAACTGGGACGACATGGAGAAGATCTGGCACCACACCTTCTACAACGAGCTGCGCGTGGCCCCGGAGGAGCACCCAGTGCTGCTGACCGAGGCCCCCCTGAACCCCAAGGCCAACAGAGAGAAGATGACTCAGGTGAGGCTCGGCCGACGCCCGTGCTCCTCCCGTCCTTTCCCCAGTCATTTTCTGCCCGGCTTGATTTCTGACATTA
+
CCDDDFFFFFFFGGGGGGGGGGGHHHHHHHHHHHHHHGHHHGHHHGHHHHHHGGGGGHHHHHHHHHHHHHHHHGHHHGGHHHHHHHHHGGGGGHHGGGGGGGHHGGGGGGGGHGHHGGHHHHHHHHHHHHGGGGGGGGGGGGHHHHGGGGHGHHGGGGGGGGGGGGGGGGGGGGGGHGGGGGGGFFFFFFFFFFFF@DFFFFFFFFFFFFFFFFFFFFFFFFFFFFFFFFFFFFFFFFFFFFFFFEFFFF0
@M05620:45:000000000-G6HP7:1:1101:16048:5070 1:N:0:153
CATCCTGACCCTGAAGTACCCCATTGAGCATGGCATCGTCACCAACTGGGACGACATGGAGAAGATCTGGCACCACACCTTCTACAACGAGCTGCGCGTGGCCCCGGAGGAGCACCCAGTGCTGCTGACCGAGGCCCCCCTGAACCCCAAGGCCAACAGAGAGAAGATGACTCAGGTGAGGCTCGGCCGACGCCCGTGCTCCTCCCGTCCTTTCCCCAGTCATTTTCTGCCCGGCTTGATTTCTGACATTA
+
ABBBCFFFFFFFGGGGGAGGGGGHHHHHHHHHHHHHHGHHFGHHHGHHHGHHGGGGGHHHHGHHFHHHHHHHHGHHHGGHHHHHHHHHGGGGGHHGGGGGGGHHGGGGGGGGHGHHGGHHHHGHHHHHHHGGGGGGGGGGGGFHHHGGGGHGHHGGGGGGGFFFFFGGGGGGGGGGGGGGGGGGFFFFFFFFCFFF@ADEFFFFFFFFFFFFFFFFFBA:BFFFFFFFFFFFFFFFFFFFFFFFFEFFFF/
@M05620:45:000000000-G6HP7:1:1101:16215:5070 1:N:0:153
TACCTGTACTGGGGAAGCATTTGAATATCCCCCCATGGTGATGGGGACGGAGAACTGCTCCATAAACACAGGCAACGTGCCTAACTTTCCCGGGAAGATGAAGTCAAAGAGCGACCACAGCTCTCGGAGGTTATTTTGCATCGGTGAGCCAGACAGAATGATCCGATGAGGGGTGCGAAACTATTTGAGGAAAGGAAGCACCTTTTTATTAAATTTACCTTTTAGCAATCGCCATTCCTACCCTAAAGATC
+
CCCCCFFFFFFFGGGGGGGGGGHHHHHHHHHGGGGHHHGHHHHHHGGGGGGGGHHHHHHHHHHHHHHHHHHHGHHHGHHHHHHHHHHHHHHGGGGGGHHHHHHHHHHHHHHHGGGGGHHHHHHHHGGGGGCHHHHHHHHHHHGGGGGHHHHHHGHGGHHHHHHHHGGGHHHGGEGGGGGGGGGGGGGGGGFFGGGGGGGGGFFFFFFFFFFFFFFFFFFFFFFFFFFFFFFFFFFFFFFFFFFFFFFFFFF
@M05620:45:000000000-G6HP7:1:1101:6689:5084 1:N:0:153
TACCTGTACTGGGGAAGCATTTGAATATCCCCCCATGGTGATGGGGACGGAGAACTGCTCCATAAACACAGGCAACGTGCCTAACTTTCCCGGGAAGATGAAGTCAAAGAGCGACCACAGCTCTCGGAGGTTATTTTGCATCGGTGAGCCAGACAGAATGATCCGATGAGGGGTGCGAAACTATTTGAGGAAAGGAAGCACCTTTTTATTAAATTTACCTTTTAGCAATCGCCATTCCTACCCTAAAGATC
+
BBBCBFFFFFFFGGGGGGGGGGHHHHHHHHHGGGGHHHGHHHHHHGGGGGGGGHHHHHHHHHHHHHHHHHHHGHHHGHHHHHHHHHHHHHHGGGGGGHHHHGHHHHHHHHHHGGGGGHHHHHHHHGGGGGGHGHHHHHHGHHGGGGGHHHHHHGHHHHHHHHHHHGGGHHHGGCEGGDCGGGGGGGGGGGFFGGFBFGGFGFFFFFFFFFFFFFFFFFFFFFFFFFFFFFFFFFFFFFFFFFFFFFFFFFB
@M05620:45:000000000-G6HP7:1:1101:6712:5094 1:N:0:153
TACCTGTACTGGGGAAGCATTTGAATATCCCCCCATGGTGATGGGGACGGAGAACTGCTCCATAAACACAGGCAACGTGCCTAACTTTCCCGGGAAGATGAAGTCAAAGAGCGACCACAGCTCTCGGAGGTTATTTTGCATCGGTGAGCCAGACAGAATGATCCGATGAGGGGTGCGAAACTATTTGAGGAAAGGAAGCACCTTTTTATTAAATTTACCTTTTAGCAATCGCCATTCCTACCCTAAAGATC
+
CCCCCFFFFFFFGGGGGGGGGGHHHHHHHHHGGGGHHHHHHHHHHGGGGGGGGHHHHHHHHHHHHHHHHHHHGGHHGHHHHHHHHHHHHHHGGGGGGHHHHFHHGHHHHHHHGGGGGHHHHHHHHGGGGGEHHHHHHHHFHHGFGFGFHHHHHGHHHHHHHHHHHGGGH0CDCADEADCDGGGGGGGGGGGGGAFGG?EFFFFFFFFFFFFFFFFFFFFFFFFFFFFBFFAEFFFFFFFFFFFFFFFFFFB
@M05620:45:000000000-G6HP7:1:1101:22371:5104 1:N:0:153
AGATTACTGCAACAGTTCCCCCTGGACCTGGAAAAGTTTCTTGCCTGGCTTACAGAAGCTGAAACAACTGCCAATGTCCTACAGGATGCTACCCGTAAGGAAAGGCTCCTAGAAGACTCCAAGGGAGTAAAAGAGCTGATGAAACAATGGCAAGTAAGTCAGGCATTTCCGCTTTAGCACTCTTGTGGATCCAATTGAACAATTCTCAGCATTTGTACTTGTAACTGACAAGCCAGGGACAAAACAAAGAT
+
BBABCFFFFFFFGGGGGGGGGGGGHHHHHHHHGHHHGHHHHHHHHHHHHHHHHHHHHHHHHHHHHHHHHHHHGHHHH5GHHHHHHHHHHHHHHHGGGGHHHHHHHHHHGHHHHHHGHHHHHGHGGHGGHFHHHGHHHHGHHHHHHHHHHHHHHGHHHHHHHHHHHHHHHHGGGGGHHHHHHHHHHHHGHHHHHGHHHHHGFGHHHHHHHHHHHHHHHHHGHHHHHHHHFHHHHGGGGGGGGGGGGGGGGGF
@M05620:45:000000000-G6HP7:1:1101:13218:5121 1:N:0:153
CATCCTGACCCTGAAGTACCCCATTGAGCATGGCATCGTCACCAACTGGGACGACATGGAGAAGATCTGGCACCACACCTTCTACAACGAGCTGCGCGTGGCCCCGGAGGAGCACCCAGTGCTGCTGACCGAGGCCCCCCTGAACCCCAAGGCCAACAGAGAGAAGATGACTCAGGTGAGGCTCGGCCGACGCCCGTGCTCCTCCCGTCCTTTCCCCAGTCATTTTCTGCCCGGCTTGATTTCTGACATTA
+
CCDDDFFFFFFFGGGGGGGGGGGHHHHHHHHHHHHHHGHHHGHHHGHHHHHHGGGGGHHHHHHHHHHHHHHHHGHHHGGHHHHHHHHHGGGGGHHGGGGGGGHHGGGGGGGGHHHHGGHHHHHHHHHHHHGGGGGGGGGGGGHHHHGGGGHGHHGGGGGGGGGGGGGGGGGGGGGGGGGGGGGGFFFFFFFFFFFFBDDFFFFFFFFBBDDFFFFFFFFBFFFFFFFFFFFFFACFAFFFFFFFFFFFFF0
@M05620:45:000000000-G6HP7:1:1101:12196:5123 1:N:0:153
AGATTACTGCAACAGTTCCCCCTGGACCTGGAAAAGTTTCTTGCCTGGCTTACAGAAGCTGAAACAACTGCCAATGTCCTACAGGATGCTACCCGTAAGGAAAGGCTCCTAGAAGACTCCAAGGGAGTAAAAGAGCTGATGAAACAATGGCAAGTAAGTCAGGCATTTCCGCTTTAGCACTCTTGTGGATCCAATTGAACAATTCTCAGCATTTGTACTTGTAACTGACAAGCCAGGGACAAAACAAAGAT
+
BBBBADFFBBFFGGGGGGGGGGGGHHHHHHHGHHGHFGHHHGHFHHHHHHHHHHHEHHFHGFHFGHHHHHHHCHHHHHHHGHHHGHHHHHHHHHGGGDHHGFHHHGCGFGEFHHHGFHHFGBGGGEGEEGFFFFHFHFBHHHBFGFHHFFHFFGGGFH@FDGHHEHHHHHGGGGGHFHHHHHHHF<FFGHFHFFHHHBHF0FF=<DGD=CFGBHFHFGHFHFFFGHFFHHHGHGGFGA?EEFFGGGEGFG0
@M05620:45:000000000-G6HP7:1:1101:22377:5125 1:N:0:153
AGATTACTGCAACAGTTCCCCCTGGACCTGGAAAAGTTTCTTGCCTGGCTTACAGAAGCTGAAACAACTGCCAATGTCCTACAGGATGCTACCCGTAAGGAAAGGCTCCTAGAAGACTCCAAGGGAGTAAAAGAGCTGATGAAACAATGGCAAGTAAGTCAGGCATTTCCGCTTTAGCACTCTTGTGGATCCAATTGAACAATTCTCAGCATTTGTACTTGTAACTGACAAGCCAGGGACAAAACAAAGAT
+
BAABBFFFFFFFGGGAGGGGGGGGHGHHHHHHHFHFFHHHHHHHHHHGHHHHHHGHFHHHHHHHHHHHHGHHHGHHFHHHHHGHFHHHHHHHHHGFGDHHFHHHHHHHGHHHHHHGHHHHHHHGGHGFGFHHHGHHHHGHGHHHHHHHHHHHHGHHHHGHGHHHHHHHGHGGGGGHHHFHHHHHHHHGHGHHHBGHHGHGFFHHHHHHFHHHHHHHHHHGGCCGHHHHHHHHHGGGGGGGGGGGGGGGGGC
@M05620:45:000000000-G6HP7:1:1101:11163:5164 1:N:0:153
CATCCTGACCCTGAAGTACCCCATTGAGCATGGCATCGTCACCAACTGGGACGACATGGAGAAGATCTGGCACCACACCTTCTACAACGAGCTGCGCGTGGCCCCGGAGGAGCACCCAGTGCTGCTGACCGAGGCCCCCCTGAACCCCAAGGCCAACAGAGAGAAGATGACTCAGGTGAGGCTCGGCCGACGCCCGTGCTCCTCCCGTCCTTTCCCCAGTCATTTTCTGCCCGGCTTGATTTCTGACATTA
+
CCCCCFFFFFFFGGGGGFGGGGGHHHHHHHHHHHHHHGHHGGHHHGHHHHGHGGGGGHHGHGHHGHHHHHHHHGHHHGGHHHHHHHGHGGGGGHHGGGFGGGHHGGGGGGGGHHHHGGHGHHHHHHHHHHGGGGGGGGGGGGGFGHGGGGHGGHGGGGGGGGGGGGGGGGGGGFGGGGGGGGGGFFFFFFFFFFFF@DFFFFFFFFFFFFFFFFFFFFFFFFFFFFFFFFFFFFFFFDFFFFFFFFFFFF9
@M05620:45:000000000-G6HP7:1:1101:11148:5176 1:N:0:153
CATCCTGACCCTGAAGTACCCCATTGAGCATGGCATCGTCACCAACTGGGACGACATGGAGAAGATCTGGCACCACACCTTCTACAACGAGCTGCGCGTGGCCCCGGAGGAGCACCCAGTGCTGCTGACCGAGGCCCCCCTGAACCCCAAGGCCAACAGAGAGAAGATGACTCAGGTGAGGCTCGGCCGACGCCCGTGCTCCTCCCGTCCTTTCCCCAGTCATTTTCTGCCCGGCTTGATTTCTGACATTA
+
BBBBBFFFFFFFGGGGGFGGGGGHHGHHHHHHGHHHHGHHHGHHHGGHGHHHGGGGGHHGHHHHHHHHHHHHHGHHHGGHHHHHHHGHEGGGGHHGGGGGGGHHGGGGGGGGGHHHGGHFFGHHHHFFHHGGGGGGGGGG?FFHHHGGGGFEHEGGGGGGGGGGGGGFGGGGGGBFBFGGGGGGFFFFCFA@BFFD@?DEFFFFFFFFFFFFFFFFFEDFFFFFFFFFFFFFA;DFFFFFFFFFFFFBBF/
@M05620:45:000000000-G6HP7:1:1101:20013:5250 1:N:0:153
TACCTGTACTGGGGAAGCATTTGAATATCCCCCATGGTGATGGGGACGGAGAACTGCTCCATAAACACAGGCAACGTGCCTAACTTTCCCGGGAAGATGAAGTCAAAGAGCGACCACAGCTCTCGGAGGTTATTTTGCATCGGTGAGCCAGACAGAATGATCCGATGAGGGGTGCGAAACTATTTGAGGAAAGGAAGCACCTTTTTATTAAATTTACCTTTTAGCAATCGCCATTCCTACCCTAAAGATCG
+
BBABBFFFFFDFGFGFEGGGFFHG5GHGHHFCEAGFFBE5DGGFFEEGGGGEEHFGHHGHEHHHHFEGEHEGHCGF1GGEGFHFFHGFGFEGG/EE0FEE3GDFBGHHGHHGGGGGHHHGHHHHGFCCGGHHHHHHHHDHHGGGGEHHHHHFGHG<FGHHHHHG.AA<GHGG;@DF.:?FFBFGGGCEBF/FFF/CAEFFGGGGGGEFGBFFFFF/FFFFFFFFFFFFFFFFFEFFFFFFFFFBBBF/FF.
@M05620:45:000000000-G6HP7:1:1101:17990:5268 1:N:0:153
CATCCTGACCCTGAAGTACCCCATTGAGCATGGCATCGTCACCAACTGGGACGACATGGAGAAGATCTGGCACCACACCTTCTACAACGAGCTGCGCGTGGCCCCGGAGGAGCACCCAGTGCTGCTGACCGAGGCCCCCCTGAACCCCAAGGCCAACAGAGAGAAGATGACTCAGGTGAGGCTCGGCCGACGCCCGTGCTCCTCCCGTCCTTTCCCCAGTCATTTTCTGCCCGGCTTGATTTCTGACATTA
+
AAABBFFFFFFFGGGGGGGGGGGHHHHHHHHHHHHHHGHHHGHHHGHHHHHHGGGGGHHHHHHHHHHHHHHHHGHHHGGHHHHHHHHHGGGGGHHGGGGGGGHHGGGGGGGGHHHHGGHGHHHHHHHHHHGGGGGGGGGGGGGHHHGGGDHGHHGGGGGGGGGGGGGGGGGGGGGGGGGGGGGGFFFFFCFFFFFFBFFFFFFFFFD;DFDFFFFFFFDFFFFFFFFFFEFFDFDCFFAFFFFFFFFFFF/
@M05620:45:000000000-G6HP7:1:1101:20022:5273 1:N:0:153
TACCTGTACTGGGGAAGCATTTGAATATCCCCCATGGTGATGGGGACGGAGAACTGCTCCATAAACACAGGCAACGTGCCTAACTTTCCCGGGAAGATGAAGTCAAAGAGCGACCACAGCTCTCGGAGGTTATTTTGCATCGGTGAGCCAGACAGAATGATCCGATGAGGGGTGCGAAACTATTTGAGGAAAGGAAGCACCTTTTTATTAAATTTACCTTTTAGCAATCGCCATTCCTACCCTAAAGATCG
+
>AABBFFDFDFFGGGGGEGDGDHFFGD5FHHGGGFHCAFFFFHHGGCGCGGGHHHGHGHHGGHHHHHHGHHGHHGG1GEFGHFGFGHFEGEGE@/EHHHGEHBGHHHFHHGGGE?CGHHHFHHHGGGGGFHGHHHHHFBHHGGGFGHHHHHEGGHHHHHHFFHHGGDFHFGGCDFCECGGGGGGGGFEGFFGGGFBFEGGAFFGGGGGGFFFFFFFFFFFFFFF/BFFFFFFFFFFFFFFAFFFFFFFFFA
@M05620:45:000000000-G6HP7:1:1101:17993:5285 1:N:0:153
CATCCTGACCCTGAAGTACCCCATTGAGCATGGCATCGTCACCAACTGGGACGACATGGAGAAGATCTGGCACCACACCTTCTACAACGAGCTGCGCGTGGCCCCGGAGGAGCACCCAGTGCTGCTGACCGAGGCCCCCCTGAACCCCAAGGCCAACAGAGAGAAGATGACTCAGGTGAGGCTCGGCCGACGCCCGTGCTCCTCCCGTCCTTTCCCCAGTCATTTTCTGCCCGGCTTGATTTCTGACATTA
+
CCDDDFFFFFFFGGGGGGGGGGGHHHHHHHHHHHHHHGHHHGHHHGHHHHHHGGGGGHHHHHHHHHHHHHHHHGHHHGGHHHHHHHHHGGGGGHHGGGGGGGHHGGGGGGGGHGHHGGHGHHHHHHHHHHGGGGGGGGGGGGHHHHGGGGHGHHGGGGGGGGGGGGGGGGGGGGGGGGGGGGGGFFFFFFFFFFFFBFFFFFFFFFFEFFFFFFFFFFFFFFFFFFFFFFFFFFFFFFFFFFFFFFFFFF0
@M05620:45:000000000-G6HP7:1:1101:8607:5288 1:N:0:153
TACCTGTACTGGGGAAGCATTTGAATATCCCCCCATGGTGATGGGGACGGAGAACTGCTCCATAAACACAGGCAACGTGCCTAACTTTCCCGGGAAGATGAAGTCAAAGAGCGACCACAGCTCTCGGAGGTTATTTTGCATCGGTGAGCCAGACAGAATGATCCGATGAGGGGTGCGAAACTATTTGAGGAAAGGAAGCACCTTTTTATTAAATTTACCTTTTAGCAATCGCCATTCCTACCCTAAAGATC
+
ABBBADDFFFFFGGGGGGGGGGHHHHHHHHHGGGGHGHEGFHHGHGGGGGGGGGHHHHHGHGHHHGHHHHHHGHHHGHGHHHHHHHHGHHHGGGGGGHHHGHHHHHHHHHGGGGGGGHGFFGHHHDGFGGCGHGHGHHHHHHGGGGGGHHHHHGHGHHHHHHHHHCFFHHHGGADFG?:AFGFGGGG0EFBFFGG/FFGGFFFFFFFEFFFFFFFFFFFFFFFFFFFFFFFFFFEFFBFFFFFFFFBFFFF
@M05620:45:000000000-G6HP7:1:1101:9266:5294 1:N:0:153
TACCTGTACTGGGGAAGCATTTGAATATCCCCCCATGGTGATGGGGACGGAGAACTGCTCCATAAACACAGGCAACGTGCCTAACTTTCCCGGGAAGATGAAGTCAAAGAGCGACCACAGCTCTCGGAGGTTATTTTGCATCGGTGAGCCAGACAGAATGATCCGATGAGAGGTGCGAAACTATTTGAGGAAAGGAAGCACCTTTTTATTAAATTTACCTTTTAGCAATCGCCATTCCTACCCTAAAGATC
+
CCCCCFFFFFFFGGGGGGGGGGHHHHHHHHHGGGGHHHHGHHHHHGGGGGGGGHHHHHHHHHHHGGHGHHHHGHHHGHHHHHGGHHHHHHHGGGGGGHHHHHHHHHHHHHHHGGGGGHHHHHHHHGGGGGEHHGHHHHHFHHGGGGGHHHHHHGHHGHHHHHHHHGGGHH0CFGHHGDEGGGGGGGGGGGFGGGGGGGGFFGGGGGGGFGFFFFFFFFFFFFFFFFFFFFEFFFFFFFFFFFFFFFFFFFF
@M05620:45:000000000-G6HP7:1:1101:25224:5300 1:N:0:153
CATCCTGACCCTGAAGTACCCCGGCTTGATTTCTGACATTAGATCGGAAGAGCACACGTCTGAACTCCAGTCACGCACTACAATCTCGTATGCCGTCTTCTGCTTGAAAAACAAAAATTGACCGCTCAATGAGGATGAACCCGAGAGTCAGATTCTGCGATGTCAAAAGAAGTGGAGTTGTCTGAGACAGCGATACGCGCTGCTATGTATGCGTCGCTGACTTCGGATGTAGGGAACGTAGATCATAGGGT
+
3>A>3BBDBBBFGGFFBF5FCGGE?EEEBFFGGD55BBFFFHFHAFFCCEGHFFFF1EGCGGHBFFBAGHHD35EF@0EGFHGFCGGFBAFHHGFEEHEBFFFGGF03BB0/??0?/03333?/<///23222222@222///////1?111111111--..000000/../00<0.//:00000000//.:-..-..--9-.0000;;00;..---.9../;/..99-;///./...9...///////./
@M05620:45:000000000-G6HP7:1:1101:14257:5302 1:N:0:153
CATCCTGACCCTGAAGTACCCCATTGAGCATGGCATCGTCACCAACTGGGACGACATGGAGAAGATCTGGCACCACACCTTCTACAACGAGCTGCGCGTGGCCCCGGAGGAGCACCCAGTGCTGCTGACCGAGGCCCCCCTGAACCCCAAGGCCAACAGAGAGAAGATGACTCAGGTGAGGCTCGGCCGACGCCCGTGCTCCTCCCGTCCTTTCCCCAGTCATTTTCTGCCCGGCTTGATTTCTGACATTA
+
ABBBBFFFFFFFGGGGGGGGGGGHHHHHHHHHGHHHHGHHHGHHHGHEGFHHGGGGGHHGFHFFHGHGHGHHHGHHHGGHHGHHHGGGGGGGGHHGGGEEFGHHGGGGGGGGHHHHGGH?FGHHHHHHHHGGGGGGGGGGGGGHHHGGGGHGHHGGGGGGGGGGGGGBGGFGGGGGGGGFFFEFFFFFFDFFBFFF-ADEFFFFFFF9AD99FBFFFBDFFFFFFFFBBBFF.9-D@A.BFBFFFBFFFF/
@M05620:45:000000000-G6HP7:1:1101:14237:5305 1:N:0:153
CATCCTGACCCTGAAGTACCCCATTGAGCATGGCATCGTCACCAACTGGGACGACATGGAGAAGATCTGGCACCACACCTTCTACAACGAGCTGCGCGTGGCCCCGGAGGAGCACCCAGTGCTGCTGACCGAGGCCCCCCTGAACCCCAAGGCCAACAGAGAGAAGATGACTCAGGTGAGGCTCGGCCGACGCCCGTGCTCCTCCCGTCCTTTCCCCAGTCATTTTCTGCCCGGCTTGATTTCTGACATTA
+
CCCCCFFFFFFFGGGGGGGGGGGHHHHHHHGGHHHHHGHHHGHHHGHHHHHHGGGGGHHHHHHHHHHHHHHHHGHHHGGHHHHHHHHHGGGGGHHGGGGGGGHHGGGGGGGGHHHHGGHGHHHHHHHHHHGGGGGGGGGGGGHHHHGGGGHGHHGGGGGGGGGGGGGGGGGGGGGGGGGGGGGGFFFFFFFFFFFF@FFEFFFFFFFEFFFFFFFFFFDFFFFEFFFFFFFFFAFFFFFFBFFFFFFFFF0
@M05620:45:000000000-G6HP7:1:1101:8603:5306 1:N:0:153
TACCTGTACTGGGGAAGCATTTGAATATCCCCCCATGGTGATGGGGACGGAGAACTGCTCCATAAACACAGGCAACGTGCCTAACTTTCCCGGGAAGATGAAGTCAAAGAGCGACCACAGCTCTCGGAGGTTATTTTGCATCGGTGAGCCAGACAGAATGATCCGATGAGGGGTGCGAAACTATTTGAGGAAAGGAAGCACCTTTTTATTAAATTTACCTTTTAGCAATCGCCATTCCTACCCTAAAGATC
+
CDCDCFFFFFFFGGGGGGGGGGHHHHHHHHHGGGGHHHHHHHHHHGGGGGGGGHHHHHHHHHHHHGHHHHHHGHHHGHHHHHHHHHHHHHHGGGGGGHHHHHHGHHHHHHHHGGGGGHHHHHHHHGGGGGEHHHHHHHHGHHGGGGGHHHHHHGHHHHHHHHHHHGGGHHHGGEEGGFDFGGGGGGGGGGFGGGFFGFGFGFFFFFFFFFFFFFFFFFFFFFFFFFFBFFEFFFFFFFFFFFFFFFFFFFF
@M05620:45:000000000-G6HP7:1:1101:25211:5313 1:N:0:153
CATCCTGACCCTGAAGTACCCCGGCTTGATTTCTGACATTAGATCGGAAGAGCACACGTCTGAACTCCAGTCACGCACTACAATCTCGTATGCCGTCTTCTGCTTGAAAAAAAAAAAAAACCAAAGAAACATATAACAAATGTATTACAAATATAATAACATAAAATAGACTAAAGTAATAATTAGCGAGAAACTTATTGTCACTTATTATACAAAACTATGTTATAAGTGATGCTTTTTATTATACAATT
+
CCCDDFFFFFFFGGGGGGGGGGGGGGGGHHHHHHHHHHHHHHHHHHGGGGHHHHHHHGHHHGHHHHHHHHHHHHGHGGGHHHHHHHHHGGHHHHGFGHGHHHHHHHHHFHH/EBGD>>////...000000111110<0.000000000000=0000000000000::0000:000;0000000:0/----.0/000000;00000C00;00:000:.0000;;000000000000000:.000000000:
@M05620:45:000000000-G6HP7:1:1101:18552:5315 1:N:0:153
TACCTGTACTGGGGAAGCATTTGAATATCCCCCCATGGTGATGGGGACGGAGAACTGCTCCATAAACACAGGCAACGTGCCTAACTTTCCCGGGAAGATGAAGTCAAAGAGCGACCACAGCTCTCGGAGGGTATTTTGCATCGGTGAGCCAGACAGAATGATCCGATGAGGGGTGCGAAACTATTTGAGGAAAGGAAGCACCTTTTTATTAAATTTACCTTTTAGCAATCGCCATCCTACCCTAAAGATCG
+
ABBBBFFFFFFFGCEFGGGGGGHFH5GFHHHGGGGHHH5FFHHHHGGGGGGGGHHHHF5GHHHHHHHHHHGHGHHFFGHHHGHHHHHHHGHEGGCEEFHHFF3BGGHGDGGFFGFGGHHHGHHGDDG?@F/?<1GHHHGHGFEGDDCG1CHEGEHFFHDD<00DFDDDCFGFG:A9-.9B-BB9FGFEEG9BF.F9F.9FBEBFFFFEFFFFFFFFFBFFFFF/;;999:.:D.AF.9BB.;BFFF/BFB.
@M05620:45:000000000-G6HP7:1:1101:8602:5327 1:N:0:153
TACCTGTACTGGGGAAGCATTTGAATATCCCCCCATGGTGATGGGGACGGAGAACTGCTCCATAAACACAGGCAACGTGCCTAACTTTCCCGGGAAGATGAAGTCAAAGAGCGACCACAGCTCTCGGAGGTTATTTTGCATCGGTGAGCCAGACAGAATGATCCGATGAGGTGTGCGAAACTATTTGAGGAAAGGAAGCACCTTTTTATTAAATTTACCTTTTAGCAATCGCCATTCCTACCCTAAAGATC
+
AA@AAFDFFDD1F?F?EFE1FGDF1DGDHHFEAGGHFHGFHFFF/E/AEGGEAFHD1BFGGHH2F@GDGGCFFHHHEF//>@BFGGF@FGGCCGEE/BFGFFDBFEDGHE0F<CCGGHEFE1GFG/FGG?<FGHFFGBG1FGCEECGAFGGH.EHFCGFDDGFGGACCFC/:;:C0:.AA@FFBF0;FECF9F9FFBFE/FEF0;:9C0CFGBFFFFFFFBBFFBB///;;;AAEFFFFFBAAFFBBB/FF
@M05620:45:000000000-G6HP7:1:1101:6002:5330 1:N:0:153
TACCTGTACTGGGGAAGCATTTGAATATCCCCCCATGGTGATGGGGACGGAGAACTGCTCCATAAACACAGGCAACGTGCCTAACTTTCCCGGGAAGATGAAGTCAAAGAGCGACCACAGCTCTCGGAGGTTATTTTGCATCGGTGAGCCAGACAGAATGATCCGATGAGGGGTGCGAAACTATTTGAGGAAAGGAAGCACCTTTTTATTAAATTTACCTTTTAGCAATCGCCATTCCTACCCTAAAGATC
+
AAABBFFBFFFFGGGGGGGGGGHHGHHHGHHGGGGHGHDGFHHHHGGGGGGGGHHHHGHHHHHHHHHHHHHHGHHGGHHHHHHHHHHHHHHGGGEGGHHHGFHHHHHHHHHHGGGGGHHHFHHHHGGFGGEHGHHHHHHHHHGGGGGHGGHHHGHHFHHHGHHHHGGGHHHGGEFGGDCGGGGGGGGFEG9FFGGFFFGGGFFFFFFFFFFFFFFFFFFFFFFFFFFFFFFFFFEFFBFFFFFFFFFFFFB
@M05620:45:000000000-G6HP7:1:1101:23926:5343 1:N:0:153
ATCTCTATCTCCTAAAAACCTGTTTAGATTTGGAGATAGACCTTCAGGTTTTTCATCATTTTCTGCATGAATTATACATTGACCAGCGTGGTCAGTTTGCAGCATTCTGTTATTTTGTTTGACAGAGTGTCTTGTTGAGAACATATGTAGGACATGATTTTTTCCTGCAACAGGGAAAATAAAGTATAAGTTTTAAAGATTTATTCTTTAATAAAGGATCTCAAAGCCAGCTTTAGAAAAAGGAAGAAAGG
+
ABBBBFFFFFFFGGGGGGGGGGHHHHHGHHHHHFHHHHHFHHHHHHHHHHHGGHHHHHHHHHHHHHHHHHHHHHHHHHHHHFHHHHHGEGGHHHHHHHHGHHHGHHHHHHHHHHHHHHHHHHHFHHHHHHHHHHHHHGHEGHHHHHHHHHHHHGHFBGHHGHGHHHHGHHFFHHGCGHHHHHHF1GGGGGFGHHGHHHGGHHHHHHHHHGHHGHHHEHHHHHHHGHBHGHGHHGGHGFGHGDGB:GGFGGH
@M05620:45:000000000-G6HP7:1:1101:6016:5351 1:N:0:153
TACCTGTACTGGGGAAGCATTTGAATATCCCCCCATGGTGATGGGGACGGAGAACTGCTCCATAAACACAGGCAACGTGCCTAACTTTCCCGGGAAGATGAAGTCAAAGAGCGACCACAGCTCTCGGAGGTTATTTTGCATCGGTGAGCCAGACAGAATGATCCGATGAGGGGTGCGAAACTATTTGAGGAAAGGAAGCACCTTTTTATTAAATTTACCTTTTAGCAATCGCCATTCCTACCCTAAAGATC
+
BBBBBFFFFFFFGGGGGGGGGG6FGHHHHHHGGGGHFB55GHFHFGGGCGFGGHGHGHFHHGHGGGFHHEFGGHGGGHHHHHHFFHHHHHHGGGGGGGGHFBGHGFHFHGHHGGGGGHHHGHHGHGGGGGGHHHHHHHHGHHGDGDEHHHHHHGHHHHHHHHHHHFGGGHHGGGGEACAFGGFGGGGGE/BFGGGGGGFGGFFFFFFFFFFFFFFFFFFFFFFF9FFFFFEEDDFFFFFFFFFFFF/BFFB
@M05620:45:000000000-G6HP7:1:1101:14402:5352 1:N:0:153
CATCCTGACCCTGAAGTACCCCGGCTTGATTTCTGACATTAGATCGGAAGAGCACACGTCTGAACTCCAGTCACGCACTACAATCTCGTATGCCGTCTTCTGCTTGAAAAAAAAAAATATTTTGTTTGACAGAGCGTCTTGTTTATCACATATGTAGGACATGATTATTTCCTGCAACAGGGAAAATAAAGTATACTTTTTAAAGATTTATTCTTTAAGAACGGATCTCAAAGCCATCTTTCGCACAATGA
+
AAABBFFBFFFFGGGGBFGGGGGGEEFCFHHHHFFGFHHFFFFHHFGFGGFHGHFCHEGGHGGBG5BEHHHHGHGHGCGFFHGD34@BFGFHHGGE@GGHGHFHHHFGDEHFFCC<<@@@FD@2@<FFFFF?F00><>CFF>1<=111>F10000=0<<//<0<000=<0DCC0/::GC/..;C./00C09;;BB000;0;:FB009CB0;;;0;;000;;/...9;;BBFE/BAB/99/;/9.9-;./9;
@M05620:45:000000000-G6HP7:1:1101:19411:5354 1:N:0:153
CATCCTGACCCTGAAGTACCCCATTGAGCATGGCATCGTCACCAACTGGGACGACATGGAGAAGATCTGGCACCACACCTTCTACAACGAGCTGCGCGTGGCCCCGGAGGAGCACCCAGTGCTGCTGACCGAGGCCCCCCTGAACCCCAAGGCCAACAGAGAGAAGATGACTCAGGTGAGGCTCGGCCGACGCCCGTGCTCCTCCCGTCCTTTCCCCAGTCATTTTCTGCCCGGCTTGATTTCTGACATTA
+
BCDCDFFFFFFFGGGGGGGGGGGHHHHHHHHHHHHHHGHHHGHHHGHHHHHHGGGGGHHHHHHHHHHHHGHHHGHHHGGHHHHHHHHHGGGGGHHGGGGGGGHHGGGGGGGGHHHHGGHHHHHHHHHHHHGGGGGGGGGGGGHHHHGGGGHGHHGGGGGGGGGGGGGFGGGGGGGGGGGGGGGGFFFFFFFFFFFFCFFFFFFFFFFFFFFFFFFFFFDBFFFFF099FFFFFCAF;FAFFBBFF0BBBF0
@M05620:45:000000000-G6HP7:1:1101:23948:5364 1:N:0:153
ATCTCTATCTCCTAAAAACCTGTTTAGATTTGGAGATAGACCTTCAGGTTTTTCATCATTTTCTGCATGAATTATACATTGACCAGCGTGGTCAGTTTGCAGCATTCTGTTATTTTGTTTGACAGAGTGTCTTGTTGAGAACATATGTAGGACATGATTTTTTCCTGCAACAGGGAAAATAAAGTATAAGTTTTAAAGATTTATTCTTTAATAAAGGATCTCAAAGCCAGCTTTAGAAAAAGGAAGAAAGG
+
BCBBCFFFFFFFGGGGGGGGGGHHHHHHHHHHHHHHHHHGHHHHHHHHHHHGGHHHHIIIGHHHHHHHHHHHHHHHHHHHHHHHGHHGEGGFHHHGHHHHGHHHHHHHHHHGHHHHHHHHHHHHHHHGHHHHHHGHHHHGEFGHHHHGHGHEHHHGFGHHHHGHHHHHGHHHHHGGGFGHHHFHDGHHHGFGHHHHHHHHGHHHHHHHHGHHGGHHHHHHHHHHHHHGHHEHHHHHFCGHHGGFFHHFHHH
@M05620:45:000000000-G6HP7:1:1101:24665:5371 1:N:0:153
CATCCTGACCCTGAAGTACCCCATTGAGCATGGCATCGTCACCAACTGGGACGACATGGAGAAGATCTGGCACCACACCTTCTACAACGAGCTGCGCGTGGCCCCGGAGGAGCACCCAGTGCTGCTGACCGAGGCCCCCCTGAACCCCAAGGCCAACAGAGAGAAGATGACTCAGGTGAGGCTCGGCCGACGCCCGTGCTCCTCCCGTCCTTTCCCCAGTCATTTTCTGCCCGGCTTGATTTCTGACATTA
+
CCCCCFFFFFFFGGGGGGGGGGGHHHHHHHHHHHHHHGHHGGHHGGHHHHHHGGGGGHGHHHGHHHHHHHHHHGHHHGGHHHHHHGHHGGGGGHHGGGGGGGHHGGGGGGGGHHHHGGHGHHHHHHHHHHGGGGGGGGGGGGHHHHGGGGHGHHGGGGGGGGGGGGGGGGGGGGGGGGGGGGGGFFFFFFFFFFFFBDDFFFFFFFFADDDFFFFFFFFFFFFFFFFFFEFFFFFFFFFFFFFFFBFFFF0
@M05620:45:000000000-G6HP7:1:1101:21330:5372 1:N:0:153
CATCCTGACCCTGAAGTACCCCATTGAGCATGGCATCGTCACCAACTGGGACGACATGGAGAAGATCTGGCACCACACCTTCTACAACGAGCTGCGCGTGGCCCCGGAGGAGCACCCAGTGCTGCTGACCGAGGCCCCCCTGAACCCCAAGGCCAACAGAGAGAAGATGACTCAGGTGAGGCTCGGCCGACGCCCGTGCTCCTCCCGTCCTTTCCCCAGTCATTTTCTGCCCGGCTTGATTTCTGACATTA
+
ABBBAFFFFFFFGGGFGGGFFEEFDGHHHFFEGHHHFGHEHEFHHFF3GHHHCGGFFEHAAGF3GFHBFEEFGFHHHGGFFFDHHHFGEEDEGHF@GFGGCEHHGC@DGFDACGHHDC<1?F<FDHHBCFDCF-@<A<C@FFFGHCAECDHGGAA.;C/9B/AEFFFGGB9;;CBGGGBCGFEFDFFDA--9>B>D9.9EBBFFFA.:ADDFFF//9B?FFBBB/;9FB:BEA=--;-./BFFB/BF/BF/
@M05620:45:000000000-G6HP7:1:1101:23930:5374 1:N:0:153
ATCTCTATCTCCTAAAAACCTGTTTAGATTTGGAGATAGACCTTCAGGTTTTTCATCATTTTCTGCATGAATTATACATTGACCAGCGTGGTCAGTTTGCAGCATTCTGTTATTTTGTTTGACAGAGTGTCTTGTTGAGAACATATGTAGGACATGATTTTTTCCTGCAACAGGGAAAATAAAGTATAAGTTTTAAAGATTTATTCTTTAATAAAGGATCTCAAAGCCAGCTTTAGAAAAAGGAAGAAAGG
+
BCCCCFFFFFFFGGGGGGGGGGHHHHHHHHHHGHHHHHHHHHHHHHHHHHHGGHGHHHIHIHIHHHHHHHHHHHHHHHHHHGHHGHHGGGGHGHHHHHHHGHHHHHHHHGHHHHHHHHHHHFHHHHHHHHHHHHHHHHHEFGHHHHHGHHHGHGHGFHHHHHGHHHHHHHHHHHGGHHHHHHHHFHHHHHFGHHHHGHGHHHHHHHHHHHGHHHHHGGHHHHHHHHHHHGGGHHHHHHGHHGGFFFGFHHH
@M05620:45:000000000-G6HP7:1:1101:24677:5384 1:N:0:153
CATCCTGACCCTGAAGTACCCCATTGAGCATGGCATCGTCACCAACTGGGACGACATGGAGAAGATCTGGCACCACACCTTCTACAACGAGCTGCGCGTGGCCCCGGAGGAGCACCCAGTGCTGCTGACCGAGGCCCCCCTGAACCCCAAGGCCAACAGAGAGAAGATGACTCAGGTGAGGCTCGGCCGACGCCCGTGCTCCTCCCGTCCTTTCCCCAGTCATTTTCTGCCCGGCTTGATTTCTGACATTA
+
A3>>AFFFFFFCFGFFAGGGFGGHHHHFGFHHHGHHFFHHHGGFHEHHB2ECEGGEEFHFGCGHFFHHHHFHHGGAFEEHHFEEHHHHGGE@FFHEEGGEEGHEEGCGGCGDHEGFFGEHBDHHHHCDFH/A@GC.ADGC@ECCHFGADGH.:CEEFABF9BDFFG/F00CBFFBBFBFGGA?F99ADBB=B-@9>-;.A/;BFFEDEA.;F9BB/.B.99BFF/BFFFBF?D->>--.BFFF/9FB/BF/
@M05620:45:000000000-G6HP7:1:1101:10856:5390 1:N:0:153
TACCTGTACTGGGGAAGCATTTGAATATCCCCCCATGGTGATGGGGACGGAGAACTGCTCCATAAACACAGGCAACGTGCCTAACTTTCCCGGGAAGATGAAGTCAAAGAGCGACCACAGCTCTCGGAGGTTATTTTGCATCGGTGAGCCAGACAGAATGATCCGATGAGGGGTGCGAAACTATTTGAGGAAAGGAAGCACCTTTTTATTAAATTTACCTTTTAGCAATCGCCATTCCTACCCTAAAGATC
+
DDCDCFFFFFFFGGGGGGGGGGHHHHHHHHHGGGGHHHGHHHHHHGGGGGGGGHHHHHHHHHHHHGHHHHHHGHHHGHHHHHHHHHHHHHHGGGGGGHHHHHHHHHHHHHHHGGGGGHHHHHHHHGGGGGGHHHHHHHHGHHGGGGGHHHHHHGHHHHHHHHHHHGGGHHHGGEGGGDCGGGGGHHGFGGCGGGGGGGGGGFFFFFFFFFFFFFFFFFFFFFFFFFFFFFEFFFFFFFFFFFFFFFFFFFF
@M05620:45:000000000-G6HP7:1:1101:22432:5398 1:N:0:153
TACCTGTACTGGGGAAGAGCACACGTCTGAACTCCAGTCACGCACTACAATCTCGTATGCCGTCTTCTGCTTGAAAAAAAAAAAAAACCCGAGGAACAGCACACAAAACTAAACCCCATTACTTCGAACATAATAGCGACTGAATCAGCGCTACTGTAGGATCGTGTTGACGGGACGGTATCAAAGCACACGAGGAAAGTACTAAATACTATCAGTCACACATAGCAATCTACAGTGAGACAAGACACAGC
+
DCCDDFFFFFFFGGGGGGGGGGHHGFHHGHHHHHHHHHHGHGHGGGHHHHHFHHHGEHHHHGFGHGHHHGHHHHHHHHGGGGE>></////////202=0202?//000111111?..0111111..00-0<00000----.0000000.<.--0<00:<00/./....00.--.-<-<..0:000/0:/.-----<<<000<0000:0:00000000000.0<000<000:00000000:/<.<////:.
@M05620:45:000000000-G6HP7:1:1101:6131:5404 1:N:0:153
AAACCAAGCAGACACTCACCGCCATAATACATTATTTCATCTATATCTTAAGAGCACACGTCTTAACTCCAGTCACGCACTACAATCTCGTATGCCGTCTTCTGCTTGAAAAAAAAAAACGCTGCTGACCGAGGCCCCCCTGAATCCCAAGGCCAACAGAGAGAAGATGACTCAGGTGAGGCTCGGCCGGCGCCCGGGCTCCTCCCGTCCGTTCCTCAGTCATTTTCTGCCCGGCTTGCTTTCTGACGTTA
+
BBBBBBBFBFFFCGGGGGGGEGGFFGHFGHGGFGEGDGG5FE5DFGGGGFGHG3GHHHHEGHHFHGHHHHHHHHHHGHGEGHGHGD3@BFFEHHHHEGEHGHF4FFHHBEG3GEGGGG///////2210?/</-<..--CGGGF00000;GEGH..C./C/CCCF//;9;00;FBB0;0.A?.9@?A;9-999@B----;AE/.9A....-.9../99//B/BF//;9BB9.9-99-;.:B/BF///....
@M05620:45:000000000-G6HP7:1:1101:13921:5421 1:N:0:153
TACCTGTACTGGGGAAGCATTTGAATATCCCCCCATGGTGATGGGGACGGAGAACTGCTCCATAAACACAGGCAACGTGCCTAACTTTCCCGGGAAGATGAAGTCAAAGAGCGACCACAGCTCTCGGAGGTTATTTTGCATCGGTGAGCCAGACAGAATGATCCGATGAGGGGTGCGAAACTATTTGAGGAAAGGAAGCACCTTTTTATTAAATTTACCTTTTAGCAATCGCCATTCCTACCCTAAAGATC
+
BCCCCFFFFFFFGGGGGGGGGGHHHHHHHHHGGGGHHHHHHHHHHGGGGGGGGHHHHHHHHHHHHHHHHHHHGHHHGHHHHHHHHHHHHHHGGGGGGHHHHHHHHHHHHHHHGGGGGHHHHHHHHGGGGGEHHHHHHHHHHHGGGGGHHHHHHGHHHHHHHHHHHGGGHHHGGFFGCGGGGGGHGHHGGGFFGGGGGGGGGFFFFFFFFFFFFFFHFFFFFFFFFFFFFFEFFFFFFFFFFFFFFFFFFFF
@M05620:45:000000000-G6HP7:1:1101:23430:5422 1:N:0:153
ATCTCTATCTCCTAAAAACCTGTTTAGATTTGGAGATAGACCTTCAGGTTTTTCATCATTTTCTGCATGAATTATACATTGACCACGTTCCAGCGTGGTCAGTTTGCAGCATTCTGTTATTTTGTTTGACAGAGTGTCTTGTTGAGAACATATGTAGGACATGATTTTTTCCTGCAACAGGGAAAATAAAGTATAAGTTTTAAAGATTTATTCTTTAATAAAGGATCTCAAAGCCAGCTTTAGAAAAAGGA
+
CDCDDFFFFFFFGGGGGGGGGGHHHHHHHHHHHHHHHHHHHHHHHHHHHHHGGHHHHIHHHHHHIHHHHHHHHHHHHHHHHHHHHHGHHHHHHHGGGGHHHHHHHHHHHHHHHHHHHHHHHHHHHHHHHHHHHHHHHHHHHHHHHHHHHHHHHHHHHHHHHHHHHHHHHGHHHHHHHHHHHGGHHHHHHHHHHHHGHFHHHHHHHHHHHHHHHHHHHGHHHGHHHHHHHHHHHHHHHGHHHHHGHHHGGGH
@M05620:45:000000000-G6HP7:1:1101:6137:5422 1:N:0:153
AAACCAAGCAGACACTCACCGCCAGAAGACATGAGGTCAGCTAGATCGGAAGAGCACACGTCTGAACTCCAGTCACGCACTACAATCTCGTATGCCGTCTTCTGCTTGAAAAAAAAAAAACAAGGCCTTAATTAATAACCTATTTATTTTAGCACATTTTCGTGAACATAAAGATGCGGCGAAAGGGCGTTTCCAACATTAGAGGTATCTGTTGTAATGGCACTGAGGAATCAGCATGTATATCTGTCACA
+
ABBBBBBFAFFFGGGGGGGGEFGGEHHBFHHHHHHGHGHFHHGGHHHHGGGGHAGGFHHEGHHGGFHHHHHHHHHHGGGGGHHFHGBFF1?EHGHFEFGHGGH?GFFG0FG3F/CDDC/////0//?111111111111111111100000/000/00000-<./.0;000000000-------....----/////./9///9.;////////./////.//.///./9//9//9;///;//:////://
@M05620:45:000000000-G6HP7:1:1101:23447:5429 1:N:0:153
ATCTCTATCTCCTAAAAACCTGTTTAGATTTGGAGATAGACCTTCAGGTTTTTCATCATTTTCTGCATGAATTATACATTGACCACGTTCCAGCGTGGTCAGTTTGCAGCATTCTGTTATTTTGTTTGACAGAGTGTCTTGTTGAGAACATATGTAGGACATGATTTTTTCCTGCAACAGGGAAAATAAAGTATAAGTTTTAAAGATTTATTCTTTAATAAAGGATCTCAAAGCCAGCTTTAGAAAAAGGA
+
BCBBCFFFFFFFGGGGGGGGGGHHHHHHHHHHHHHHHHHHHHHHHHHHHHHGGHHHHHHHHHHHIHHHHHHHHHHHHHHHHHHHHHGHHHHHHHGFGGHHHHHHHHHHHHHHHHHHHHHHHHHHHHHHHHHHHHGHHHHHHHHHHHHHHHHHHHHHHHHHGHHHHHHHHGHHHHHHHHHHHGGHHHHHHHHHHHHHHGHHHGHHHHHHHHHHHHHHHHHHHHHHHHHHHGHHHHHHHGHHHHHFHHHHGGG
@M05620:45:000000000-G6HP7:1:1101:20173:5431 1:N:0:153
TACCTGTACTGGGGAAGCATTTGAATATCCCCCCATGGTGATGGGGACGGAGAACTGCTCCATAAACACAGGCAACGTGCCTAACTTTCCCGGGAAGATGAAGTCAAAGAGCGACCACAGCTCTCGGGGGTTAATTTGCCTCCGTGAGGCAAACCGGAAGGACCCGTGAGGGGGGCGGAACCAATTGGAGGAAGGAAACCACTTTTTATTTAATTTAACTTTTAGCAATCGCCCTTCCTAACTCTAAATAT
+
DDDDCFFFFFFFGGGGGGGGGGHHHHHHHHHGGGGHHHGHHHHHHGGGGGGGGHHHHHHHHHHHHHHHHHHHGHHHGHHHHHHHHHHHHHHGGGGGGHHHHHHHHHHHHHHHGGGGGHHHHHHH2/F//>-<.0=DH00000.<<....;.....--;-9...;.-....;CF-9---;C-...;B000;.AF.A:B//..;0;FFF.0;0;F0FF00;0FFF0/00;00..;.-;/;00:B:00;0;:00
@M05620:45:000000000-G6HP7:1:1101:9305:5440 1:N:0:153
AGATTACTGCAACAGTTCCCCCTGGACCTGGAAAAGTTTCTTGCCTGGCTTACAGAAGCTGAAACAACTGCCAATGTCCTACAGGATGCTACCCGTAAGGAAAGGCTCCTAGAAGACTCCAAGGGAGTAAAAGAGCTGATGAAACAATGGCAAGTAAGTCAGGCATTTCCGCTTTAGCACTCTTGTGGATCCAATTGAACAATTCTCAGCATTTGTACTTGTAACTGACAAGCCAGGGACAAAACAAAGAT
+
BAABBFFFFFFFGGGGGGGGGGGGHHHHHHHHFGHHBGHHHHHHHHHHHHHHHHHHHHHHHHHHHGHHHHHHHHHHHHHHHHGHHGHHHHHHHHGGGGHHGHHHHHHHGHHHHHHGHHHHHHHGGHGEHGHHHEGHHHFGHFHHHHHHGGHGHGGHHHHHHHHHHHHHHHGGFGGHHHHHHHHHHGHGHHHHHHFHHFHHFHHHHHHDDGHHHHHGHGHHGHHHHHHHHHHHHGFFCDEGGGFFGGGGFFC
@M05620:45:000000000-G6HP7:1:1101:23434:5443 1:N:0:153
ATCTCTATCTCCTAAAAACCTGTTTAGATTTGGAGATAGACCTTCAGGTTTTTCATCATTTTCTGCATGAATTATACATTGACCACGTTCCAGCGTGGTCAGTTTGCAGCATTCTGTTATTTTGTTTGACAGAGTGTCTTGTTGAGAACATATGTAGGACATGATTTTTTCCTGCAACAGGGAAAATAAAGTATAAGTTTTAAAGATTTATTCTTTAATAAAGGATCTCAAAGCCAGCTTTAGAAAAAGGA
+
BCCBCFFFFFFFGGGGGGGGGGHHHHHHHHHHHHHHHHHHHHHHHHHHHHHGGHHHHHHHHIHHHHHHHHHHHHHHHHHHHHHHHHGHHHHHGHGGGGHHHHHHHHHHHHHHHHHHHHHHHHHHHHHHGHHHHHHHHHHHHHHHHHHHHHHHHHHHFHHHHHHGHHHHHGHHHHHHHHHGHGGHHHHHHHHHHHHHHHHHHHGHHHHHHHHHHHHHHHHHHHHGHHHHGHHHHHHHHGHHHHHGGGHHGGH
@M05620:45:000000000-G6HP7:1:1101:23962:5444 1:N:0:153
TACCTGTACTGGGGAAGCATTTGAATATCCCCCCATGGTGATGGGGACGGAGAACTGCTCCATAAACACAGGCAACGTGCCTAACTTTCCCGGGAAGATGAAGTCAAAGAGCGACCACAGCTCTCGGAGGTTATTTTGCATCGGTGAGCCAGACAGAATGATCCGATGAGGGGTGCGAAACTATTTGAGGAAAGGAAGCACCTTTTTATTAAATTTACCTTTTAGCAATCGCCATTCCTACCTAAAGATCG
+
BBBBBFFFFFFFGGGGGGGGGGGFHFHHHHHGGEAEAG5BDAFFECCFEAEFGHHGHHFHHHHFHFHHHHHHGHGEE??GEHHHHDGGGHHEGGGGGHFHFHHHHFHGHHHGGGGGGHHHHHHHHBFCDGEHHHHHHHHHHHGGGGGGGGHHHGHCCCHHHHHHHGGFHHHGGDGGGEC@DGGGGGGGFGCFGGGGFGGGGFFFFFFFFFFFFFFFFFFFFFFFFFFFFFFFFFFFFFFFBFFFFFFFFFE
@M05620:45:000000000-G6HP7:1:1101:22344:5486 1:N:0:153
TACCTGTACTGGGGAAGCATTTGAATATCCCCCCATGGTGATGGGGACGGAGAACTGCTCCATAAACACAGGCAACGTGCCTAACTTTCCCGGGAAGATGAAGTCAAAGAGCGACCACAGCTCTCGGAGGTTATTTTGCATCGGTGAGCCAGACAGAATGATCCGATGAGGGGTGCGAAACTATTTGAGGAAAGGAAGCACCTTTTTATTAAATTTACCTTTTAGCAATCGCCATTCCTACCCTAAAGATC
+
BBBBBFFFFFFFGGGGGGGGGGHFGGHHHHHGGGGHHHHFHHHHHGGGGGGGGHHHHHHHHHHHHGHHHHHHGHHHGHHHHHHHHHHHHHHGGGGGGGHHGHHHHHHHHHHHGGGGGHHHHHHHHDFEFGAGHHHHHHHHHHGGGGGHHHHHHGHHGHGHHHHHHGGGHHGGGCFGGGGBFGGGGGGGGGFGGGGGGGGEFFFFFFFFFFFFFFFFFFFFFFFFFFFFFFEFFFFFFFFFFFFFFFFFFFF
@M05620:45:000000000-G6HP7:1:1101:17522:5565 1:N:0:153
CATCCTGACCCTGAAGTACCCCATTGAGCATGGCATCGTCACCAACTGGGACGACATGGAGAAGATCTGGCACCACACCTTCTACAACGAGCTGCGCGTGGCCCCGGAGGAGCACCCAGTGCTGCTGACCGAGGCCCCCCTGAACCCCAAGGCCAACAGAGAGAAGATGACTCAGGTGAGGCTCGGCCGACGCCCGTGCTCCTCCCGTCCTTTCCCCAGTCATTTTCTGCCCGGCTTGATTTCTGACATTA
+
CCCCCFFFFFFFGGGGGGGGGGGHHHHHHHHHHHHHHGHHHGHHHGHHHHHHGGGGGHHGHHHHHHHHHHHHHGHHHGGHHHHHHHHHGGGGGHHGGGGGGGHHGGGGGGGGHHHHGGHHHHHHHHHHHHGGGGGGGGGGGGHHHHGGGGHGHHGGGGGGGGGGFGGGGGGGGGGGGGGGGGGGFFFFFFFFFFFA;ADFFFFFFFFFFFFFFFFFFFFFFFFFFFFFFFFFDCFFFFFFFFFFFBFBFF0
@M05620:45:000000000-G6HP7:1:1101:18672:5574 1:N:0:153
ATCTCTATCTCCTAAAAACCTGTTTAGATTTGGAGATAGACCTTCAGGTTTTTCATCATTTTCTGCATGAATTATACATTGACCACGTTCCAGCGTGGTCAGTTTGCAGCATTCTGTTATTTTGTTTGACAGAGTGTCTTGTTGAGAACATATGTAGGACATGATTTTTTCCTGCAACAGGGAAAATAAAGTATAAGTTTTAAAGATTTATTCTTTAATAAAGGATCTCAAAGCCAGCTTTAGAAAAAGGA
+
BBAABFFFFFFFGGGGGGGGGGHHHHHHHHHHHHHHHHHHHHHHHHHHHHHGGHHHHHHHHHHHHHGHHGHHHHHHHHHHHHHHHHGHHHHHHHGGGGHHHHHHHHHBHHGHHHHHHHHHHGHHHHHHHHHGHHGHHHHHHGHHHHHHHHGHHHHHHHHHHHHGHHHHHGHHHHHHHHGHHGFHFHHHHHHGHHHGH1GHHHHGHHHHHHHHHHHHHHHHHFGFHHHGHFHHHHFHHGFHHHHGGHHHGGG
@M05620:45:000000000-G6HP7:1:1101:12220:5575 1:N:0:153
TACCTGTACTGGGGAAGCATTTGAATATCCCCCCATGGTGATGGGGACGGAGAACTGCTCCATAAACACAGGCAACGTGCCTAACTTTCCCGGGAAGATGAAGTCAAAGAGCGACCACAGCTCTCGGAGGTTATTTTGCATCGGTGAGCCAGACAGAATGATCCGATGAGGGGTGCGAAACTATTTGAGGAAAGGAAGCACCTTTTTATTAAATTTACCTTTTAGCAATCGCCATTCCTACCCTAAAGATC
+
BABBBFFFFFFFGGGGEGGGGGHHHHHHHHHGGGGHHGHHHHHHHGGGGGGGGHHHHHGHHHHHHHHHHHHHGHHHGHHHHHHHHHHHHHHGGGGFGHHHHGGHHHHHGHHHGGGGGHHHHHHHHGGDGGFHHHHHHHHGHHGGGGGHHHHGHGHHHHHHHHHHHGGGHHHGGDCGFCDGGGFGGGGEEFBGFGGGGGGGGFFFFFFFFFFFFFFFFFFFFFFFFFFFFFEEFFEFFFFFFFFFF.BFFFB
@M05620:45:000000000-G6HP7:1:1101:18645:5576 1:N:0:153
ATCTCTATCTCCTAAAAACCTGTTTAGATTTGGAGATAGACCTTCAGGTTTTTCATCATTTTCTGCATGAATTATACATTGACCACGTTCCAGCGTGGTCAGTTTGCAGCATTCTGTTATTTTGTTTGACAGAGTGTCTTGTTGAGAACATATGTAGGACATGATTTTTTCCTGCAACAGGGAAAATAAAGTATAAGTTTTAAAGATTTATTCTTTAATAAAGGATCTCAAAGCCAGCTTTAGAAAAAGGA
+
CCCCCFFFFFFFGGGGGGGGGGHHHHHHHHHHHHHHHHHHHHHHHHHHHHHGGHHHHHIHHHIIIHHHHHHHHHHHHHHHHHHHHHGHHHHHHHGFGGHHHHHHHHHHHHHHHHHHHHHHHHHHHHHHHHHHHHHHHHHHHHHHHHHHHHHHHHHHHHHHHHHHHHHHHGHHHHHHHHHHHGGHHHHHHGHHHHHHHGHHHHHHHHHHHHHHHHHHHGHHHGHGHHHHHHHHHHHHHGHHHHHHHHHHGGH
@M05620:45:000000000-G6HP7:1:1101:11417:5580 1:N:0:153
CATCCTGACCCTGAAGTACCCCATTGAGCATGGCATCGTCACCAACTGGGACGACATGGAGAAGATCTGGCACCACACCTTCTACAACGAGCTGCGCGTGGCCCCGGAGGAGCACCCAGTGCTGCTGACCGAGGCCCCCCTGAACCCCAAGGCCAACAGAGAGAAGATGACTCAGGTGAGGCTCGGCCGACGCCCGTGCTCCTCCCGTCCTTTCCCCAGTCATTTTCTGCCCGGCTTGATTTCTGACATTA
+
CCCCCFFFFFFFGGGGGGGGGGGHHHHHHHGHGHHHHGHHHGHHHGHHHHHHGGGGGHHHHHHHHHHHHHHHHGHHHGGHHHHHHHHHGGGGGHGGGGGGGGHHGGGGGGGGHHHHGGHHHHFHHHHHHHGGGGGGGGGGGGGHHHGGFGHGHHGGGGFGEGDGGGGGGGGGGGGGGGBFAFAFCFFFADFFFFFA=.?ABFBFFFFAFFFFFFFFFFB;BFFFFFF/FFFFFFC@D;.;/;FFB:F/BF/
@M05620:45:000000000-G6HP7:1:1101:18658:5589 1:N:0:153
ATCTCTATCTCCTAAAAACCTGTTTAGATTTGGAGATAGACCTTCAGGTTTTTCATCATTTTCTGCATGAATTATACATTGACCACGTTCCAGCGTGGTCAGTTTGCAGCATTCTGTTATTTTGTTTGACAGAGTGTCTTGTTGAGAACATATGTAGGACATGATTTTTTCCTGCAACAGGGAAAATAAAGTATAAGTTTTAAAGATTTATTCTTTAATAAAGGATCTCAAAGCCAGCTTTAGAAAAAGGA
+
BCCCCFFFFFFFGGGGGGGGGGHHHHHHHHHHHHHHHHHHHHHHHHHHHHHGGHHHHHHHHHIHIHHHHHHHHHHHHHHHHHHHHHGHHHHHHHGGGGHHHHHHHHHHHHHHHHHHHHHHHHHHHHHHHHGHHHHHHHHHHHHHHHHHHHHHHHHHHHHHHHHHHHHHHGHHHHHHHHHHHGGGHHHHHHHHHHHHHHHHHHHHHHHHHHHHHHHHHHHHHHHHHHHHHHHHHHHHHGHHHHHGGHHGGGH
@M05620:45:000000000-G6HP7:1:1101:14083:5594 1:N:0:153
ATCTCTATCTCCTAAAAACCTGTTTAGATTTGGAGATAGACCTTCAGGTTTTTCATCATTTTCTGCATGAATTATACATTGACCAGCGTTGTCAGTTTGCAGCATTCTGTTATTTTGTTTGACAGAGTGTCTTGTTGAGAACATATGTAGGACATGATTTTTTCCTGCAACAGGGAAAATAAAGTATAAGTTTTAAAGATTTATTCTTTAATAAAGGATCTCAAAGCCAGCTTTAGAAAAAGGAAGAAAGG
+
BBCCCFFFFFFFGGGGGGGGGGHHHHHHHHHHHHHHHHHHHHHHHHHHHHHGGHHHHHHHHHHHHHHHHHHHHHHHHHHHHHHHHHHGGGGGHHHHHHHHHHGFHHHHHHHHHHHHHHHHHBGFHEGHHHHHHHHHHGHHFHFHHHHGHHHFHGHHHHHHHHGHHHHEHHHHHHGGHHHHHHHH1GGHHHHHHHHHGHBGHHHHHHHHHHFHFFHHHHHGHHHHHGHHHHGHHHHHHHHHHFGEGHHH/GG
@M05620:45:000000000-G6HP7:1:1101:11397:5605 1:N:0:153
CATCCTGACCCTGAAGTACCCCATTGAGCATGGCATCGTCACCAACTGGGACGACATGGAGAAGATCTGGCACCACACCTTCTACAACGAGCTGCGCGTGGCCCCGGAGGAGCACCCAGTGCTGCTGACCGAGGCCCCCCTGAACCCCAAGGCCAACAGAGAGAAGATGACTCAGGTGAGGCTCGGCCGACGCCCGTGCTCCTCCCGTCCTTTCCCCAGTCATTTTCTGCCCGGCTTGATTTCTGACATTA
+
CDDDDFFFFFFFGGGGGGGGGGGHHHHHHHHHHHHHHGHHHGHHHGHHHHHHGGGGGHHHHHHHHHHHHHHHHGHHHGGHHHHHHHHHGGGGGHHGGGGGGGHHGGGGGGGGHGHHGGHHHHHHHHHHHHGGGGGGGGGGGGHHHHGGGGHGHHGGGGGGGGGGGGGGGGGGGGGGGGGGGGGGFFFFFFFFFFFF@DFFFFFFFFFADFFFFFFFFFDFFFFFFFFFHFFFFFFFFFAFFFFFFFFFFF0
@M05620:45:000000000-G6HP7:1:1101:11387:5620 1:N:0:153
CATCCTGACCCTGAAGTACCCCATTGAGCATGGCATCGTCACCAACTGGGACGACATGGAGAAGATCTGGCACCACACCTTCTACAACGAGCTGCGCGTGGCCCCGGAGGAGCACCCAGTGCTGCTGACCGAGGCCCCCCTGAACCCCAAGGCCAACAGAGAGAAGATGACTCAGGTGAGGCTCGGCCGACGCCCGTGCTCCTCCCGTCCTTTCCCCAGTCATTTTCTGCCCGGCTTGATTTCTGACATTA
+
BBBBBFFFFFFFGGGGGGGGGGGHHHHFHHHHHHHHHGHHGFHHGGHHHGHGGGGGGHHHHHHHFHHGHEHHHGHHHGGHHHHHHHHHGGGGGHHGGGGGGGHHGGGGGGGGHEHHGGHF<FFHHHHHHHGGGGGGGGGGGGGHHHGGCFHGHHGGGGGGGGGGGGFGEGGGGGGGGGGGGGEFFFFFFFFFFFFFADDFFFFFFFDADFFBFFFFFEDFFFFFFFFFFFFEFCDFF;FFFBFFF/F/BF/
@M05620:45:000000000-G6HP7:1:1101:11405:5623 1:N:0:153
CATCCTGACCCTGAAGTACCCCATTGAGCATGGCATCGTCACCAACTGGGACGACATGGAGAAGATCTGGCACCACACCTTCTACAACGAGCTGCGCGTGGCCCCGGAGGAGCACCCAGTGCTGCTGACCGAGGCCCCCCTGAACCCCAAGGCCAACAGAGAGAAGATGACTCAGGTGAGGCTCGGCCGACGCCCGTGCTCCTCCCGTCCTTTCCCCAGTCATTTTCTGCCCGGCTTGATTTCTGACATTA
+
BCCDDFFFFFFFGGGGGGGGGGGHHHHHHHHHHHGHHGHHHGHHHGHHHHHHGGGGGHHHHHHHHHHHHHHHHGHHHGGHHHHHHHHHGGGGGHHGGGGGGGHHGGGGGGGGHHHHGGHGHHHHHHHHHHGGGGGGGGGGGGHHHHGGGGHGHHGGGGGGGGGGGGGGGGGGGGGGGGGGGGGGFFFFFFFFFFFFCDDEFFFFFFFFFFFFFFFFFFDFFFFFFFFFFFFFFFFFFFFFFFFFFFFFFF:
@M05620:45:000000000-G6HP7:1:1101:16056:5627 1:N:0:153
CATCCTGACCCTGAAGTACCCCATTGAGCATGGCATCGTCACCAACTGGGACGACATGGAGAAGATCTGGCACCACACCTTCTACAACGAGCTGCGCGTGGCCCCGGAGGAGCACCCAGTGCTGCTGACCGAGGCCCCCCTGAACCCCAAGGCCAACAGAGAGAAGATGACTCAGGTGAGGCTCGGCCGACGCCCGTGCTCCTCCCGTCCTTTCCCCAGTCATTTTCTGCCCGGCTTGATTTCTGACATTA
+
BCDDDFFFFFFFGGGGGGGGGGGHHHHHHHHHHHHHHGHHGGHHHGHHHHGHGGGGGHHHGHHHGHHHHHHHHGHHHGGHHHHHHHHHGGGGGHHGGGGGGGHHGGGGGGGGHHHHGGHGHHHHHHHHHHGGGGGGGGGGGGHHHHGGGGHGGHGGGGGGGGGGGGGFFGGGGGGGFFGGGGGGFFFFACFFFFFF99AEFFFFFFFFFFFFFFFFFFFBFFFFFFFFFFFFF=@@F;A;FFFFFFFFBF0
@M05620:45:000000000-G6HP7:1:1101:15107:5636 1:N:0:153
CATCCTGACCCTGAAGTACCCCATTGAGCATGGCATCGTCACCAACTGGGACGACATGGAGAAGATCTGGCACCACACCTTCTACAACGAGCTGCGCGTGGCCCCGGAGGAGCACCCAGTGCTGCTGACCGAGGCCCCCCTGAACCCCAAGGCCAACAGAGAGAAGATGACTCAGGTGAGGCTCGGCCGACGCCCGTGCTCCTCCCGTCCTTTCCCCAGTCATTTTCTGCCCGGCTTGATTTCTGACATTA
+
CCDDDFFFFFFFGGGGGGGGGGGHHHHHHHHHHHHHHGHHGGHHHGHHHHHHGGGGGHHHHHHHHHHHHHHHHGHHHGGHHHHHHHHHGGGGGHHGGGGGGGHHGGGGGGGGHHHHGGHHHHHHHHHHHHGGGGGGGGGGGGHHHHGGGGHGHHGGGGGGGGGGGGGGGGGGGGGGGGGGGGGGFFFFFFFFFFFFFFFFFFFFFFFFFFFFFFFFFFFFFFFFFHHFFFFFFFFFFFFFFFFFFFFFFF0
@M05620:45:000000000-G6HP7:1:1101:7578:5640 1:N:0:153
CATCCTGACCCTGAAGTACCCCGGCTTGATTTCTGACATTAGATCGGAAGAGCACACGTCTGAACTCCAGTCACGCACTACAATCTCGTATGCCGTCTTCTGCTTGAAAAAAAAAAAAAAACAGCAGAGCGAGATCCTCTGGAAACCCAAGGCCTGACGAGAAACGAGTCCATAGGTGAAGCGCGGCGACGTGACTGGCAACTACTTCCCGTGTCCTAGCCAATTCCGATCATTTTCATTTCTTCCAGAGA
+
CCDDDFFFFFFFGGGGGGGGGGGGGGGGFHHHHGHHHHHHHHHHHHGAFEHHHHHHHGHHHGHHHHHHGHHHHHGHGGGHHHHHHHHHGGHHHHGGGHGHHHHHHHGHHFHGGGGGB>//-<>00000.0----.0<00000000:...:...:0.//;::..0/..../009000;00000-;--;--;--...00../09/0:000;;.9../00000/0/0;0;/..-.000;0009000:0000B./
@M05620:45:000000000-G6HP7:1:1101:15488:5641 1:N:0:153
ATCTCTATCTCCTAAAAACCTGTTTAGATTTGGAGATAGACCTTCAGGTTTTTCATCATTTTCTGCATGAATTATACATTGACCACGTTCCAGCGTGGTCAGTTTGCAGCATTCTGTTATTTTGTTTGACAGAGTGTCTTGTTGAGAACATATGTAGGACATGATTTTTTCCTGCAACAGGGAAAATAAAGTATAAGTTTTAAAGATTTATTCTTTAATAAAGGATCTCAAAGCCAGCTTTAGAAAAAGGA
+
ABBABFFFFFFFGEGG44EGGGGHHFHHHHHHHHHHHHHHHHHHHHHHHHHGGHFGHHGHHHHHFHHHHHHHHHHHHHHHHHHHHHGHHHHHHHGEFCHHHHHHHHHHHHHHHHHFHHHHHHHHHHHHHHFHHHHHHHHHHHHHGHHHHHHHHGHHHF3GHHCFHHHHHGHHHHHCGGHHEGGHHHGHGFGHHHHFHGHHHGHGHHHHHHHHHHHHHHHHDDGHHHHHHHHHGHF:GFHHHHHBGGH.EFG
@M05620:45:000000000-G6HP7:1:1101:15106:5653 1:N:0:153
CATCCTGACCCTGAAGTACCCCATTGAGCATGGCATCGTCACCAACTGGGACGACATGGAGAAGATCTGGCACCACACCTTCTACAACGAGCTGCGCGTGGCCCCGGAGGAGCACCCAGTGCTGCTGACCGAGGCCCCCCTGAACCCCAAGGCCAACAGAGAGAAGATGACTCAGGTGAGGCTCGGCCGACGCCCGTGCTCCTCCCGTCCTTTCCCCAGTCATTTTCTGCCCGGCTTGATTTCTGACATTA
+
BBCCCFFFFFFFGGGGGGGGGGGHHHHHHHHHHHHHHGHHHGHHHGHHHHHHGGGGGHHHHHGHHHHHHHHHHGHHHGGHHHHHHHHHGGGGGHHGGGEGGGHHGGGGGGGGHHHHGGHHHHHHHHHHHHGGGGGGGGGGGGHHHHGGGGHGHHGGGGGGGGGGGGGFGGGGGGGGGGGGGGGGFFFFFFFFFFFF:DDFFFFFFFFFFFFFFFFFFFFFFFFFFFFFFFFFFFFFFFFFFFFFFFFFFF0
@M05620:45:000000000-G6HP7:1:1101:12175:5661 1:N:0:153
AGATTACTGCAACAGTTCCCCCTGGACCTGGAAAAGTTTCTTGCCTGGCTTACAGAAGCTGAAACAACTGCCAATGTCCTACAGGATGCTACCCGTAAGGAAAGGCTCCTAGAAGACTCCAAGGGAGTAAAAGAGCTGATGAAACAATGGCAAGTAAGTCAGGCATTTCCGCTTTAGCACTCTTGTGGATCCAATTGAACAATTCTCAGCATTTGTACTTGTAACTGACAAGCCAGGGACAAAACAAAGAT
+
BCCCCFFFFFFFGGGGGGGGGGGGHHHHHHHHHHHHHHHHHHHHHHHHHHHHHHHHHHHHHHHHHHHHHHHHHHHHHHHHHHHHHGHHHHHHHHGFGGHHHHHHHHHHGHHHHHHHHHHHHHHGGHGGHHHHHGHHHHHHHHHHHHHHHHHHHGHHHHHGHHHHHHHHHHGGGGGHHHHHHHHHHHHGHHHHHHHHHHHGHHHHHHHHHHHHHHHHHHHHHHHHHHHGHHHHHGGGGGGGGGGGGGGGGGF
@M05620:45:000000000-G6HP7:1:1101:15489:5662 1:N:0:153
ATCTCTATCTCCTAAAAACCTGTTTAGATTTGGAGATAGACCTTCAGGTTTTTCATCATTTTCTGCATGAATTATACATTGACCACGTTCCAGCGTGGTCAGTTTGCAGCATTCTGTTATTTTGTTTGACAGAGTGTCTTGTTGAGAACATATGTAGGACATGATTTTTTCCTGCAACAGGGAAAATAAAGTATAAGTTTTAAAGATTTATTCTTTAATAAAGGATCTCAAAGCCAGCTTTAGAAAAAGGA
+
BCCCCFFFFFFFGGGGGGGGGGHHHHHHHHHHHHHHHHHHHHHHHHHHHHHGGHHHHIHHHIHHIHHHHHHHHHHHHHHHHHHHHHGHHHHHHHGFGGHHHHHHHHHHHHHHHHHHHHHHHHHHHHHHGHHHHHHHHHHHHHHHHHGHHHHHHHHHHHHHHHHHHHHHHGHHHHHHHHHHHGGGHHHHHHHHHHHHHHHHHGHHHHHHHHHHHHHHHGHHHFHHHHHHHHHHHHHHHGHHHHHHHHHHGGH
@M05620:45:000000000-G6HP7:1:1101:19945:5667 1:N:0:153
CATCCTGACCCTGAAGTACCCCGGCTTGATTTCTGACATTAGATCGGAAGAGCACACGTCTGAACTCCAGTCACGCACTACAATCTCGTATGCCGTCTTCTGCTTGAAAAAAAAAAAAAAATATAGAAGGGTGAGGCACTCAGGTGTCTCGTAAACAGAGTTCCGAGTTAGAGTGCGTTATGAATAGAGAGAGAGTAGCAAAGGGGTATGTAATGCACCATGTATAAAACGCCAGTAGAAACAAAAAGAAC
+
CCCCCFFFFFFFGGGGGGGGGGGGGGGGHHHHHHHHHHHHHHHHHHGGGGHHHHHHHGHHHGGHHHHHHHHHHHGHGGGHHGGHEGHHFFHHHHGFGHGHHHHHHHGHHHHGGGGGC///-011111110.0......<///0/<<:000/:..:00///;000..-9.000:009-.9..000000000.....0:000:0//.-..0090000000/.00;00:0000---.-0;9000//..:.9../
@M05620:45:000000000-G6HP7:1:1101:25615:5671 1:N:0:153
TACCTGTACTGGGGAAGCATTTGAATATCCCCCCATGGTGATGGGGACGGAGAACTGCTCCATAAACACAGGCAACGTGCCTAACTTTCCCGGGAAGATGAAGTCAAAGAGCGACCACAGCTCTCGGAGGTTATTTTGCATCGGTGAGCCAGACAGAATGATCCGATGAGGGGTGCGAAACTATTTGAGGAAAGGAAGCACCTTTTTATTAAATTTACCTTTTAGCAATCGCCATTCCTACCCTAAAGATC
+
BA?BBFFFFFFFGGFFGGFFGGHHHHHHHHGFGGGHHHHFGHFHHGEGGGGGEFHGHFHHHHHF3FGHHGHHGEHHEHGHHHGHHGHHHHHGGGGGGHHHFHGHHFGHHHHHGGGGGHHHHHHHHGGEGGGHHHHHHHGHHHGGGGGHGHHHFGHHHHHHHHHGH.EFGHHGGDGBGEC?DFFGGGG0CF;BFFGGGGGFFFFFFFFFFFFFEBFFEFFFFFFFFFFEFFFFDFFFFBFFFAFFBF9/BF:
@M05620:45:000000000-G6HP7:1:1101:24364:5677 1:N:0:153
ATCTCTATCTCCTAAAAACCTGTTTAGATTTGGAGATAGACCTTCAGGTTTTTCATCATTTTCTGCATGAATTATACATTGACCACGTTCCAGCGTGGTCAGTTTGCAGCATTCTGTTATTTTGTTTGACAGAGTGTCTTGTTGAGAACATATGTAGGACATGATTTTTTCCTGCAACAGGGAAAATAAAGTATAAGTTTTAAAGATTTATTCTTTAATAAAGGATCTCAAAGCCAGCTTTAGAAAAAGGA
+
BBBBBFBFFFFFGGFGGGGGGGHHHGHHHHHHHGHFHHHHHHHHHHHHHHHGGHHHHHHHHHHHHHHHHHHHHHHHHHHHFHHHGHGHHHHHHHGGGGHHHHHHHHHHHHHHHHHHHHHHHHHHHHHHHHHHHHHHHHHHHHHHGHEFHHHHHHHHGHHHHGHHHHHHHGHHHHHHHHHGHGEHHGGHHHHDGHFFHGGHHHFFFDGHHHGGHHHHHHHHFGHHHHHHHHHGHHHHEGHHHFFHHGCHDGH
@M05620:45:000000000-G6HP7:1:1101:15487:5681 1:N:0:153
ATCTCTATCTCCTAAAAACCTGTTTAGATTTGGAGATAGACCTTCAGGTTTTTCATCATTTTCTGCATGAATTATACATTGACCACGTTCCAGCGTGGTCAGTTTGCAGCATTCTGTTATTTTGTTTGACAGAGTGTCTTGTTGAGAACATATGTAGGACATGATTTTTTCCTGCAACAGGGAAAATAAAGTATAAGTTTTAAAGATTTATTCTTTAATAAAGGATCTCAAAGCCAGCTTTAGAAAAAGGA
+
@BABBFFFFFFFGGGGGGGGGGHHHHHHHHHHHHHHHHHGGHHHHHHHHHHGGHGHHHHHHHHHHHHHHHHHHGHGHHHHHHHHHHGHHHHGHHGGGGHHHHHHHHHHHHGHHHHHHHHHHHHHHHHHGHFHHHHHHHHHHHHHFHGHHHHHHHHHHHHHHHHHHHGHHGHHGHHHHHHHHGGAGHHEHHHHHHGHGGHHHEHFHGHHHGHHHGHHGEHHHFHGHHHHHGHGHHHHHGHHHHHHHGFHGGG
@M05620:45:000000000-G6HP7:1:1101:25606:5689 1:N:0:153
TACCTGTACTGGGGAAGCATTTGAATATCCCCCCATGGTGATGGGGACGGAGAACTGCTCCATAAACACAGGCAACGTGCCTAACTTTCCCGGGAAGATGAAGTCAAAGAGCGACCACAGCTCTCGGAGGTTATTTTGCATCGGTGAGCCAGACAGAATGATCCGATGAGGGGTGCGAAACTATTTGAGGAAAGGAAGCACCTTTTTATTAAATTTACCTTTTAGCAATCGCCATTCCTACCCTAAAGATC
+
CCCCCFFFFFFFGGGGGGGGGGHHHHHHHHHGGGGHHHHHHHHHHGGGGGGGGHHHHHHHHHHHHHHHHHHHGHHHGHHHHHHHHHHHHHHGGGGGGHHHHHHHHHHHHHHHGGGGGHHHHHHHHGGGGGFHHHHHHHHHHHGGGGGHHHHHHGHHHHHHHHHHHGGGHHHGGEGGGEAAGGGGHGGGGGGGGGGGGGGFGFFFFFFFFFFFFFFFHFFFFFFFFFFFFFFFFFFFFFFFFFFFFFFFFFF
@M05620:45:000000000-G6HP7:1:1101:18770:5692 1:N:0:153
TACCTGTACTGGGGAAGCATTTGAATATCCCCCCATGGTGATGGGGACGGAGAACTGCTCCATAAACACAGGCAACGTGCCTAACTTTCCCGGGAAGATGAAGTCAAAGAGCGACCACAGCTCTCGGAGGTTATTTTGCATCGGTGAGCCAGACAGAATGATCCGATGAGGGGTGCGAAACTATTTGAGGAAAGGAAGCACCTTTTTATTAAATTTACCTTTTAGCAATCGCCATTCCTACCCTAAGATCG
+
CCCCCFFFFFFFGGGGGGGGGGHHHHHHHHHGGGGHHHFGHHHHHGGGGGGGGHHHHHHHHHHHHHHHHHHHGHHHGHHHGHHHHHHHHHHGGGGGGHHHHHHHHHHHHHHHGGGGGHHHHHHHHGGGGG<GHHHHHHHGHHGGGGGEHHHHHGHHHHHHHHHHHGGGHHGGGACGGGGGGGGGGGGGGGCFFFGGGGGEGFFFFFFFFFFFFFFFFFFFFFFFFFFFFFEFFFFFFFFFFFFFFFFFFFA
@M05620:45:000000000-G6HP7:1:1101:24376:5695 1:N:0:153
ATCTCTATCTCCTAAAAACCTGTTTAGATTTGGAGATAGACCTTCAGGTTTTTCATCATTTTCTGCATGAATTATACATTGACCACGTTCCAGCGTGGTCAGTTTGCAGCATTCTGTTATTTTGTTTGACAGAGTGTCTTGTTGAGAACATATGTAGGACATGATTTTTTCCTGCAACAGGGAAAATAAAGTATAAGTTTTAAAGATTTATTCTTTAATAAAGGATCTCAAAGCCAGCTTTAGAAAAAGGA
+
AABBBFFFFFFFGGGGGGGGGGGHHFHHHHHHHHHHHHHHHHGHHHHHHHGGGHHHHHHHHHHHHHHHHHHHHHHHHHHHHHHHHHGHHHHHHHGGGGHHHHHHHHHHGHHHHHHHHHHHHHHHHHHHHGHHHHGHHHHHHHHHHHHHHHHHHHHHHHHHHHHHHHHHHGHHHHHHHHFGHGGHGHGHFHHGHHDFG>FHHHHGHGHHHHHHHHHHHHHHHHHHHHHHHGGHHGHHHGFHHHHHHHHEGGG
@M05620:45:000000000-G6HP7:1:1101:8408:5697 1:N:0:153
CATCCTGACCCTGAAGTACCCCATTGAGCATGGCATCGTCACCAACTGGGACGACATGGAGAAGATCTGGCACCACACCTTCTACAACGAGCTGCGCGTGGCCCCGGAGGAGCACCCAGTGCTGCTGACCGAGGCCCCCCTGAACCCCAAGGCCAACAGAGAGAAGATGACTCAGGTGAGGCTCGGCCGACGCCCGTGCTCCTCCCGTCCTTTCCCCAGTCATTTTCTGCCCGGCTTGATTTCTGACATTA
+
AAABB4DFFFFFGGGGGGGGGGDHHHHHHHHHHHHHHGHHHGHHHGGHHHHHGGGGGHHHHHFH3DGHHHHHHGGHHGGHHHHGHHHHGGGGGGHGGGEGCEFGGGGGGGGGGHHHGGHGHHHHHHHHHHGGGGGGGGGGGGGHHHGGGGHGHHG?EAFGGGBGGGEFFFGGFFGGGGGGGGGGB<?DBBBB@BB;9;AEFFFFFFF:;:;FFBFFBFFFFFFFFFFFFBBEFBBBBBAFFFFFFFFFFF/
@M05620:45:000000000-G6HP7:1:1101:24352:5700 1:N:0:153
ATCTCTATCTCCTAAAAACCTGTTTAGATTTGGAGATAGACCTTCAGGTTTTTCATCATTTTCTGCATGAATTATACATTGACCACGTTCCAGCGTGGTCAGTTTGCAGCATTCTGTTATTTTGTTTGACAGAGTGTCTTGTTGAGAACATATGTAGGACATGATTTTTTCCTGCAACAGGGAAAATAAAGTATAAGTTTTAAAGATTTATTCTTTAATAAAGGATCTCAAAGCCAGCTTTAGAAAAAGGA
+
CDCDDFFFFFFFGGGGGGGGGGHHHHHHHHHHHHHHHHHHHHHHHHHHHHHGGHHHHHIHHIIIHHHHHHHHHHHHHHHHHHHHHHGHHHHHHHGFGGHHHHHHHHHHHHHHHHHHHHHHHHHHHHHHHHHHHHHHHHHHHHHHHHHHHHHHHHHHHHHHHHHHHHHHHGHHHHHHHHHHHGGHHGHGGHHHHHHHHGHHHGHHHHHHHHHHHHHHHGHGHHHGHHHHHGGHHHHHHGHHHHGHHGHHGGG
@M05620:45:000000000-G6HP7:1:1101:24364:5716 1:N:0:153
ATCTCTATCTCCTAAAAACCTGTTTAGATTTGGAGATAGCACTTCAGGTTTTTCATCATTTTCTGCATGCATTATACATTGACCACGTTCCAGCGTGGTCAGTTTGCAGCATTCTGTTATTTTGTTTGACAGAGTGTCTTGTTGAGAACATATGTAGGACATGATTTTTTCCTGCAACAGGGAAAATAAAGTATAAGTTTTAAAGATTTATTCTTTAATAAAGGATCTCAAAGCCAGCTTTAGAAAAAGGA
+
AAA?A3FF3@BFDG11GGEEE1FAFGHHH3DE1BGHH1111BBGH2G1A1FFE02FFG2FA2DG2FHFF1BBFFDG2F2A1BEG1FGFGHFHDC>?E//@FGHHHHHHHHHHHHHHHHFHHHHHHHHHHHHF0FGHHHHHHHHFFFEFHHHHHFHGHHHHHHHHHHHHHGHHHGHHHHHHHGGAHHGHGHHHHHGGHFGGHHHGHHHHHHHHHGHHH0=DGFHHHHFHFFHHFHHHHFFHHHFHFGGH.AC
@M05620:45:000000000-G6HP7:1:1101:8402:5717 1:N:0:153
CATCCTGACCCTGAAGTACCCCATTGAGCATGGCATCGTCACCAACTGGGACGACATGGAGAAGATCTGGCACCACACCTTCTACAACGAGCTGCGCGTGGCCCCGGAGGAGCACCCAGTGCTGCTGACCGAGGCCCCCCTGAACCCCAAGGCCAACAGAGAGAAGATGACTCAGGTGAGGCTCGGCCGACGCCCGTGCTCCTCCCGTCCTTTCCCCAGTCATTTTCTGCCCGGCTTGATTTCTGACATTA
+
CDDDDFFFFFFFGGGGGGGGGGGHHHHHHHHHHHHHHGHHHGHHHGHGHHHHGGGGGHHHHHHHHHHHHHHHHGHHHGGHHHHHHHHHGGGGGHHGGGGGGGHHGGGGGGGGHHHHGGHHHHHHHHHHHHGGGGGGGGGGGGHHHHGGGGHGHHGGGGGGGGGGGGGGGGGGGGGGGGGGGGGGFFFFFFFFFFFF<DFFFFFFFFFEDDDFFFFFFFFFFFFFFFFFFFFFFFFFFF.FFFFFFFFFFF0
@M05620:45:000000000-G6HP7:1:1101:19864:5717 1:N:0:153
ATCTCTATCTCCTAAAAACCTGTTTAGATTTGGAGATAGACCTTCAGGTTTTTCATCATTTTCTGCATGAATTATACATTGACCACGTTCCAGCGTGGTCAGTTTGCAGCATTCTGTTATTTTGTTTGACAGAGTGTCTTGTTGAGAACATATGTAGGACATGATTTTTTCCTGCAACAGGGAAAATAAAGTATAAGTTTTAAAGATTTATTCTTTAATAAAGGATCTCAAAGCCAGCTTTAGAAAAAGGA
+
CCCCDFFFFFFFGGGGGGGGGGHHHHHHHHHHHHHHHHHHHHHHHHHHHHHGGHHHHIHHHHHIIHHHHHHHHHHHHHHHHHHHHHGHHHHHHHGGGGHHHHHHHHHHHHHHHHHHHHHHHHHHHHHHHHHHHHHHHHHHHHHHHHHHHHHHHHHHHHHHHHHHHHHHHGHHHHHHHHHHHGGHHHHHHHHHHHHHHHHHHHHHHHHHHHHHHHHHHHHHHHHHHHHHHHHHHHHHHGHHHHHHHHGHGGH
@M05620:45:000000000-G6HP7:1:1101:13799:5723 1:N:0:153
CATCCTGACCCTGAAGTACCCCATTGAGCATGGCATCGTCACCAACTGGGACGACATGGAGAAGATCTGGCACCACACCTTCTACAACGAGCTGCGCGTGGCCCCGGAGGAGCACCCAGTGCTGCTGACCGAGGCCCCCCTGAACCCCAAGGCCAACAGAGAGAAGATGACTCAGGTGAGGCTCGGCCGACGCCCGTGCTCCTCCCGTCCTTTCCCCAGTCATTTTCTGCCCGGCTTGATTTCTGACATTA
+
AABCCFFFFFFFGGGGGFGGGGGHHHGHHHGHHHHHHGGHHGHHHGHHHHGHGGGGGHHHHGHHGHHGHHHGHGHHHGGHHHHHHHHFGGGGGHHGGGEGGGHHGGGGGGGGHHHHGGHFFGHHHHHFHHGGGGGGGGGCDGGFGHGGGGHGHGGGGGGGGGGGGGGGGGGGGGGGFFGGGGGGFFFFFF=A;@DA@9DFFFBFFFFFDDFFBFFFFFFFFFFFFFFFFFFFFCAAF>.BFFFFBFBFFF9
@M05620:45:000000000-G6HP7:1:1101:8413:5734 1:N:0:153
CATCCTGACCCTGAAGTACCCCATTGAGCATGGCATCGTCACCAACTGGGACGACATGGAGAAGATCTGGCACCACACCTTCTACAACGAGCTGCGCGTGGCCCCGGAGGAGCACCCAGTGCTGCTGACCGAGGCCCCCCTGAACCCCAAGGCCAACAGAGAGAAGATGACTCAGGTGAGGCTCGGCCGACGCCCGTGCTCCTCCCGTCCTTTCCCCAGTCATTTTCTGCCCGGCTTGATTTCTGACATTA
+
AABBBFBFFFFFGGG4GFGGGGGHHHHGHFGHGHHHHGHHHGHHHGHHHEFHGGGGGHHGHHHFHHHHHHHGHGGHGGFHHHHHHGHHEGFEGHHGGGGFCCHHGGGGGFGDHHHHGGHHHHGHGHGHHHCGCCGGGGGGGGFHHHGGGGHGHHGGGGGGCFDFGGGFGGGGGGFFGGGGGFFGDFEF;DFFFFFF;;DFFFFFFFDAADDFFFFFF..:F9FFFFFFFFFFF;BFFB.BFFFFEBF/9F/
@M05620:45:000000000-G6HP7:1:1101:13783:5737 1:N:0:153
CATCCTGACCCTGAAGTACCCCATTGAGCATGGCATCGTCACCAACTGGGACGACATGGAGAAGATCTGGCACCACACCTTCTACAACGAGCTGCGCGTGGCCCCGGAGGAGCACCCAGTGCTGCTGACCGAGGCCCCCCTGAACCCCAAGGCCAACAGAGAGAAGATGACTCAGGTGAGGCTCGGCCGACGCCCGTGCTCCTCCCGTCCTTTCCCCAGTCATTCTCTGCCCGGCTTGATTTCTGACATTA
+
AA1>AD@11C11AGEDGGGGGGG0EB11ABB1BFHHHGHHCEBDAEFHE/0F?EEGEH0AGHHHH1FABGHGHGFGHEGH@GEDEHFE@/>E/EE//@EEEC0F/<////BFEGFGGEG?G11GFCGDGF?CG-@F<<CGCCGHHHGCG.C.CEEEAEFGEBB?FFFFB0909CFB;9;..CEF@?E?-;@@@@@?--A-/BBFFEB9ABAFFF/9BFFFFB/9/;;9/BFE--;=9>-//:9B//9FBF/
@M05620:45:000000000-G6HP7:1:1101:10439:5748 1:N:0:153
ATCTCTATCTCCTAAAAACCTGTTTAGATTTGGAGATAGACCTTCAGGTTTTTCATCATTTTCTGCATGAATTATACATTGACCACGTTCCAGCGTGGTCAGTTTGCAGCATTCTGTTATTTTGTTTGACAGAGTGTCTTGTTGAGAACATATGTAGGACATGATTTTTTCCTGCAACAGGGAAAATAAAGTATAAGTTTTAAAGATTTATTCTTTAATAAAGGATCTCAAAGCCAGCTTTAGAAAAAAGA
+
CDDDDFFFFFFFGGGGGGGGGGHHHHHHHHHHHHHHHHHGHHHHHHHHHHHGGHHHHIHHHIIIHHHHHHHHHHHHHHHHHHHHHHGGHHHHHHGFGGHHHHHHHHHHHHHHHHHHHHHHHHHHHHHHHHHHHHGHHHHHHHHHHHHHHHHHHHHHHHHHHHHHHHHHHGHHHGHHHHHHHGGHHHHHHHHHHHHHHFHHHHHHHHHHHHHHHHHHHHHHHHHHGHHHHGHGHHHHHGHHHHHHHHHHGGG
@M05620:45:000000000-G6HP7:1:1101:21531:5764 1:N:0:153
AGATTACTGCAACAGTTCCCCCTGGACCTGGAAAAGTTTCTTGCCTGGCTTACAGAAGCTGAAACAACTGCCAATGTCCTACAGGATGCTACCCGTAAGGAAAGGCTCCTAGAAGACTCCAAGGGAGTAAAAGAGCTGATGAAACAATGGCAAGTAAGTCAGGCATTTCCGCTTTAGCACTCTTGTGGATCCAATTGAACAATTCTCAGCATTTGTACTTGTAACTGACAAGCCAGGGACAAAACAAAGAT
+
BBBCCFFFFFFFGGGGGGGGGGGGHHHHHHHHHHHHHHHHHHHHHHHHHHHHHHHHHHHHHHHHHHHHHHHHGHHHHHHHHHHHHHHHHHHHHHGGGGHHHHHHHHHHGHHHHHHHHHHHHHHGGEGGHHHHHGHHHHHHHHHHHHHHHHHHHGHHHHHHHHHHHHHHHHGGGGGHH1GHHHHHHHHGHHHHHGHHHHHFFHHHHHHHHHHHHHHHHHHHHHHHHHHHGHHHHGGGGGGGGGGGGGGGGGF
@M05620:45:000000000-G6HP7:1:1101:10439:5766 1:N:0:153
ATCTCTATCTCCTAAAAACCTGTTTAGATTTGGAGATAGACCTTCAGGTTTTTCATCATTTTCTGCATGAATTATACATTGACCACGTTCCAGCGTGGTCAGTTTGCAGCATTCTGTTATTTTGTTTGACAGAGTGTCTTGTTGAGAACATATGTAGGACATGATTTTTTCCTGCAACAGGGAAAATAAAGTATAAGTTTTAAAGATTTATTCTTTAATAAAGGATCTCAAAGCCAGCTTTAGAAAAAAGA
+
ABABAFFFFFFFGGGGDGGGGGHHHHGGHHHHFHHHHHHHFHHHHHHHFFHGGHGHHHHHHHHGHHHFHGHHHFHHHHHHHHHHHHGHHGFHHFGFGGGBGHGHHHHHHHHHHGHHFHHHHHHHHHHHGHHGHHHHHHHHHHHFHFEHHHFHHHHHHHHHHHHHHHHHGGGHHGFFHHHFHGGFEHHFGFHFGHHHHHHHHEHGHHHHHHHHHHHHHFHHHFBDGHHHGHHGHHEFHGHHHFFHHHGGGDG
@M05620:45:000000000-G6HP7:1:1101:11252:5776 1:N:0:153
CATCCTGACCCTGAAGTACCCCATTGAGCATGGCATCGTCACCAACTGGGACGACATGGAGAAGATCTGGCACCACACCTTCTACAACGTGCTGCGCGTGGCCCCGGAGGAGCACCCAGTGCTGCTGACCGAGGCCCCCCTGAACCCCAAGGCCAACAGAGAGAAGATGACTCAGGTGAGGCTCGGCCGACGCCCGTGCTCCTCCCGTCCTTTCCCCAGTCATTTTCTGCCCGGCTTGATTTCTGACATTA
+
AABBBBFFFFFFGGGFGGGGGGGHFDHBFDFEGFHFHEFGFGHHHGHHB2EGEGGGGGHHHEHFCGGFFFHFHEHHHGFHHHHGHHGHG1GHGHHGGGGGGCHHGE?CGGGDHHHHGGHFHHHHHHHHHHGGCGGGGGGGGGHHHHGGGGHGGHHHGGGGGGGGGGGFGGGGGGGGGGGGGGEGFFEFAAFFAFFCBFFFFFFFFEFFFFFFFFFFFFDFFFFFFFF/BFFFDACFFA.;BFFFFFBFFF/
@M05620:45:000000000-G6HP7:1:1101:11271:5785 1:N:0:153
CATCCTGACCCTGAAGTACCCCATTGAGCATGGCATCGTCACCAACTGGGACGACATGGAGAAGATCTGGCACCACACCTTCTACAACGTGCTGCGCGTGGCCCCGGAGGAGCACCCAGTGCTGCTGACCGAGGCCCCCCTGAACCCCAAGGCCAACAGAGAGAAGATGACTCAGGTGAGGCTCGGCCGACGCCCGTGCTCCTCCCGTCCTTTCCCCAGTCATTTTCTGCCCGGCTTGATTTCTGACATTA
+
CCCDDFFFFFFFGGGGGGGGGGGHHHHHHHHHHHHHHGHHHGHHHGHHHHHHGGGGGHHHHHHHHHHHHHHHHGHHHGGHHHHHHHHHGHHHGHHGGGGGGGHHGGGGGGGGHHHHGGHHHHHHHHHHHHGGGGGGGGGGGGHHHHGGGGHGHHHHGGGGGGGGGGGGGGGGGGGGGGGGGGGGFFFFFFFFFFFFBDFFFFFFFFFEBDAFFFFFFFFFFFFFFFFFFFFFFFFFFFFFFFFFFBFFFF0
@M05620:45:000000000-G6HP7:1:1101:11263:5802 1:N:0:153
CATCCTGACCCTGAAGTACCCCATTGAGCATGGCATCGTCACCAACTGGGACGACATGGAGAAGATCTGGCACCACACCTTCTACAACGTGCTGCGCGTGGCCCCGGAGGAGCACCCAGTGCTGCTGACCGAGGCCCCCCTGAACCCCAAGGCCAACAGAGAGAAGATGACTCAGGTGAGGCTCGGCCGACGCCCGTGCTCCTCCCGTCCTTTCCCCAGTCATTTTCTGCCCGGCTTGCTTTCTGACATTA
+
BBABBFFFFFFFGGGGGGGGGGGHHHHFGHHGGHHHHEGHHGHHHGHHHHHHGGGGGHHHGHHHHHHHGHGHHGHHFGGHHHHHHHHHGFGHGHHFGGGGGGHHGGGGGGGGHHHHGGHHFHHHFGGHHHGFGGAFGGGGGGFHHHGGDGHGHHEGGGGGFGAEFGGFGGGGGGGFFFBFE;CFFFFFDFFBFFF=@.;AFF;BFFAAADDBFFFFFF.BF/FFFFFFFFFFFADFAB.;BFBFFBFBFF/
@M05620:45:000000000-G6HP7:1:1101:21474:5810 1:N:0:153
ATCTCTATCTCCTAAAAACCTGTTTAGATTTGGAGATAGACCTTCAGGTTTTTCATCATTTTCTGCATGAATTATACATTGACCACGTTCCAGCGTGGTCAGTTTGCAGCATTCTGTTATTTTGTTTGACAGAGTGTCTTGTTGAGAACATATGTAGGACATGATTTTTTCCTGCAACAGGGAAAATAAAGTATAAGTTTTAAAGATTTATTCTTTAATAAAGGATCTCAAAGCCAGCTTTAGAAAAAGGA
+
BCBCDFFFFFFFGGGGGGGGGGGHHHHHHHHHHHHHHHHHHHHHHHHHHHHGGHHHHHIHIHHHHHHHHHHHHHHHHHHHHHHHHHGHHHHHHHGGGGHHHHHHHHHHHHHHHHHHHHHHHHHHHHHHGHHHHHHHHHHHHHHHHHHHHHHHHHHHHHHHHHHHHHHHHGHHHHHHHHHHHGGHHHHHHGHHHHHHHFGHHHHHHHHHHHHHHHHHHHHHHHHHGHHHHGGHHHHHHGFHHHHFCGHHGGH
@M05620:45:000000000-G6HP7:1:1101:21490:5819 1:N:0:153
ATCTCTATCTCCTAAAAACCTGTTTAGATTTGGAGATAGACCTTCAGGTTTTTCATCATTTTCTGCATGAATTATACATTGACCACGTTCCAGCGTGGTCAGTTTGCAGCATTCTGTTATTTTGTTTGACAGAGTGTCTTGTTGAGAACATATGTAGGACATGATTTTTTCCTGCAACAGGGAAAATAAAGTATAAGTTTTAAAGATTTATTCTTTAATAAAGGATCTCAAAGCCAGCTTTAGAAAAAGGA
+
CCCCCFFFFFFFGGGGGGGGGGHHHHHHHHHHHHHHHHHHHHHHHHHHHHHGGHHHHHHHHHHHHHHHHHHHHHHHHHHHHHHHHHGHHHHHHHGGGGHHHHHHHHHHHHHHHHHHHHHHHHHHHHHHHHHHHHHHHHHHHHHHHHHHHHHHHHHHHHHHHHHHHHHHHGHHHHHHHHHHHGGHHHHHGHHHHGHHHGHHHHHHHGHHHHHHHHHHHHHGHHHHHHHHHGHHGHHHHGHHHHHGHHHHGGH
@M05620:45:000000000-G6HP7:1:1101:14066:5821 1:N:0:153
CATCCTGACCCTGAAGTACCCCATTGAGCATGGCATCGTCACCAACTGGGACGACATGGAGAAGATCTGGCACCACACCTTCTACAACGAGCTGCGCGTGGCCCCGGAGGAGCACCCAGTGCTGCTGACCGAGGCCCCCCTGAACCCCAAGGCCAACAGAGAGAAGATGACTCAGGTGAGGCTCGGCCGACGCCCGTGCTCCTCCCGTCCTTTCCCCAGTCATTTTCTGCCCGGCTTGATTTCTGACATTA
+
A>1AAFBDF1F>GGFEGGGGGGGGFFHHHHGHGHFCGCHGHGGDHFH00/AFG/EE/FC1FBEBGGH21AC0BFCGFEGCHHHBGHHH/AEECFHGGCGC/>GFGC/C//CAEHFHGGC?GGHHHGFHHHGGCGGGGGGGGEHHHHGGGFHGHHGGGGGGGGB?FFGBFFFGGGGGCFGFGG.F@@FF@@@<@@@?9AB-/BFFFFFEBABBFFFFFFFBBFFFBFFFFEFAB??@@@FFFFFFB99/FF/
@M05620:45:000000000-G6HP7:1:1101:21484:5836 1:N:0:153
ATCTCTATCTCCTAAAAACCTGTTTAGATTTGGAGATAGACCTTCAGGTTTTTCATCATTTTCTGCATGAATTATACATTGACCACGTTCCAGCGTGGTCAGTTTGCAGCATTCTGTTATTTTGTTTGACAGAGTGTCTTGTTGAGAACATATGTAGGACATGATTTTTTCCTGCAACAGGGAAAATAAAGTATAAGTTTTAAAGATTTATTCTTTAATAAAGGATCTCAAAGCCAGCTTTAGAAAAAGGA
+
BBBBCFFFFFFFGGGGGGGGGGHHHHHHHHHHHHHHHHHGHHHHHHHHHHHGGHHHHHHHHHHHHHHHHHHHHHHHHHHHHFFHHHGHHHHHHHGFGGGGGHHHHHHGHHHHHHHHHHHHHHHHHHHHGHHHHHHHHHHHHHHHHHHHHHHHHHHHHHHHHHHHHHHHHGHHHHHHHHHGHGGGHHHGHHHHHGHHHFGHHGGHHHHHGHHHHGGHHHHFGGHHHHHHHGHGHHHHHGGHHHHHFHHGGGH
@M05620:45:000000000-G6HP7:1:1101:14053:5840 1:N:0:153
CATCCTGACCCTGAAGTACCCCATTGAGCATGGCATCGTCACCAACTGGGACGACATGGAGAAGATCTGGCACCACACCTTCTACAACGAGCTGCGCGTGGCCCCGGAGGAGCACCCAGTGCTGCTGACCGAGGCCCCCCTGAACCCCAAGGCCAACAGAGAGAAGATGACTCAGGTGAGGCTCGGCCGACGCCCGTGCTCCTCCCGTCCTTTCCCCAGTCATTTTCTGCCCGGCTTGATTTCTGACATTA
+
BBBBBFFFFFFFGFGGGGGGGGEHHHGHGHHHHHHHHGHHHGHHGGHHHHHHGGGGGHHHHGHHHHHHHHHHHGHHEGGHHHHHHHHHGGGGGHHGGGGGGGHHGGGGGGGGHHHHGGHGHHHHHHHHHHGGGGGGGGGGGGHHHHGGGGHGHHGGGGGGGGGGGGGGGGGGGGGGGGGGGGGGFFFFFFFFFFFF@DFFFFFFFFFFFFFFFFFFFFFFFFFFFFFFFFFFFFFFFFFFFFFFFFFFFF/
@M05620:45:000000000-G6HP7:1:1101:25195:5877 1:N:0:153
TACCTGTACTGGGGAAGCATTTGAATATCCCCCCATGGTGATGGGGACGGAGAACTGCTCCATAAACACAGGCAACGTGCCTAACTTTCCCGGGAAGATGAAGTCAAAGAGCGACCACAGCTCTCGGAGGTTATTTTGCATCGGTGAGCCAGACAGAATGATCCGATGAGGGGTGCGAAACTATTTGAGGAAAGGAAGCACCTTTTTATTAAATTTACCTTTTAGCAATCGCCATTCCTACCCTAAAGATC
+
BBBBBFFFFFFFGGFGGGFGGGGEEHHHHHHGGGEHGHHHHHHHGGEGGGGGGHHHGHHHHHHHHHHHHGHHGHHHGHHHHHHHHHHHHHHGGG?/EGGHHFHHHHGHHHHHGGDG@HGHHHHHHDGADGGHEHHHHHHBGHGGGGGHHHHHFGHHHFHGHHHHHFGGHGHCCGGG@EB@BGFGGGGEEF0CFFGGGGGGGFFFFFFFFFF//;FFFFFFFFFF/FBBFF.EF.EFFFFFFFFFFFBFFFF
@M05620:45:000000000-G6HP7:1:1101:14295:5919 1:N:0:153
CATCCTGACCCTGAAGTACCCCATTGAGCATGGCATCGTCACCAACTGGGACGACATGGAGAAGATCTGGCACCACACCTTCTACAACGAGCTGCGCGTGGCCCCGGAGGAGCACCCAGTGCTGCTGACCGAGGCCCCCCTGAACCCCAAGGCCAACAGAGAGAAGATGACTCAGGTGAGGCTCGGCCGACGCCCGTGCTCCTCCCGTCCTTTCCCCAGTCATTTTCTGCCCGGCTTGATTTCTGACATTT
+
BAABBFFFFFFFGGGGGGGGGGEHHHFHGGHHHHFHHGHHEGHFEFHHHHFGGFGEGHHGHHGHBGHHGHHHHGHHCGGHHHHFHGFHGEGFGGHGGGGGGGHHGGGCDGGGHHHHGEHGHHHHHHC1GHG?GGFGGGGGGEB0GHGGA.CFGH.AE9FBFFDFBFBFGFFGGFFFGFBGFEEGFFFFF-DFFFFF99AFFFFFFFFEFFFFFFFFF.;BB/BFFFFFFFFFA->FCA;BFFFFB/;/;F/
@M05620:45:000000000-G6HP7:1:1101:11318:5930 1:N:0:153
CATCCTGACCCTGAAGTACCCCATTGAGCATGGCATCGTCACCAACTGGGACGACATGGAGAAGATCTGGCACCACACCTTCTACAACGAGCTGCGCGTGGCCCCGGAGGAGCACCCAGTGCTGCTGACCGAGGCCCCCCTGAACCCCAAGGCCAACAGAGAGAAGATGACTCAGGTGAGGCTCGGCCGACGCCCGTGCTCCTCCCGTCCTTTCCCCAGTCATTTTCTGCCCGGCTTGATTTCGACCTTAG
+
BAABBFFBFFFFGFFGGGGGGG2GHHDGGAGGHHFGHFHHEFH32EGGHHFHGEEAFHH3GG1FFGHHHGHFHGGHCEGHHHHGHFDGGFDEGHHEGGGGGEHHGGG?DCAEHHHHGFHHHHHHHHHBGHG-DDDGGGGGGGBBHHGG.:CEHHE9EEGFG/EA/CBFGGGGGFGGGGGGGEGGBBFF??BBBBBB@ADFFFFFFFFFFFFFFFFFFFFFF/BFFFFFFFFFD?BBBB.FFFFF.9-;B9/
@M05620:45:000000000-G6HP7:1:1101:21901:5942 1:N:0:153
AGATTACTGCAACAGTTCCCCCTGGACCTGGAAAAGTTTCTTGCCTGGCTTACAGAAGCTGAAACAACTGCCAATGTCCTACAGGATGCTACCCGTAAGGAAAGGCTCCTAGAAGACTCCAAGGGAGTAAAAGAGCTGATGAAACAATGGCAAGTAAGTCAGGCATTTCCGCTTTAGCACTCTTGTGGATCCAATTGAACAATTCTCAGCATTTGTACTTGTAACTGACAAGCCAGGGACAAAACAAAGAT
+
ABAAAFFFFFFDGGFGGGGGGGGAHGGHHGHHFFHHGHHHHGHHHHHEHHHHHHGGHHHHHFFHHGGHHHHHFGGCHHHHHHFHFEHFGHHHHHGGGGHHHHHHHHHHGHGH3FG3GHHHHHGGGAEGFHHHHEHHFHFHHHHHHFGHHGHHHGHHHHHHHHHHHHHHHHGGGGGFGHHHHHHHHGHCHHHHHHGHH0GFGCGHHHHFGHHHHHHHFHHHFGHGHHH0CCFFGGGGGFEE?F/;FGG.FBF
@M05620:45:000000000-G6HP7:1:1101:15016:5946 1:N:0:153
CATCCTGACCCTGAAGTACCCCATTGAGCATGGCATCGTCACCAACTGGGACGACATGGAGAAGATCTGGCACCACACCTTCTACAACGAGCTGCGCGTGGCCCCGGAGGAGCACCCAGTGCTGCTGACCGAGGCCCCCCTGAACCCCAAGGCCAACAGAGAGAAGATGACTCAGGTGAGGCTCGGCCGACGCCCGTGCTCCTCCCGTCCTTTCCCCAGTCATTTTCTGCCCGGCTTGATTTCTGACATTT
+
BCCCCFFFFFFFGGGGGGGGGGGHHHGHHGHHHHHHHGHHHGHFHGHHHHHHGGGGGHHGHHHHHHHHHHHHHGHHHGGHHHHHHHHHGGGGGHHGGGEGGGHHGGGGGGGGHHHHGGHHHHHHHHHHHHGGGGGGGGGGGGHHHHGGGDHGHHGGGGGGGGGGFGGGGGGGGGGGGGGGGFGGFFFFFFFFFFFFFDFFFFFFFFFFFFFFFFFFFFDFF0BFFFFFFFFFDFFFFA.BFFFFF;F9FF0
@M05620:45:000000000-G6HP7:1:1101:14998:5947 1:N:0:153
CATCCTGACCCTGAAGTACCCCATTGAGCATGGCATCGTCACCAACTGGGACGACATGGAGAAGATCTGGCACCACACCTTCTACAACGAGCTGCGCGTGGCCCCGGAGGAGCACCCAGTGCTGCTGACCGAGGCCCCCCTGAACCCCAAGGCCAACAGAGAGAAGATGACTCAGGTGAGGCTCGGCCGACGCCCGTGCTCCTCCCGTCCTTTCCCCAGTCATTTTCTGCCCGGCTTGATTTCTGACATTT
+
AABBBFFFFFFFGGGGGGGGGGAGHHHHGFHHHHHHHGHHFFHHEGHHHHGHGGGGGHHHHHFHHHHHHHHHHGHHEGGHHHHHHHFHGEGGGHHGGGGGGGHHGGG@GGGGHHHHGGHHHHHHHHGGGHC@GGGGGGGGGGHGHHGGA.GGHHAGGEFFGGGEFFFGGFFGG0FGGFFGGEFGFFFFFBFFFFFFD?DFFFFFFFFFFFFFFFFFFFAFF/FFFFFFFFFFDFFFFFAFFFFFF;F/BF/
@M05620:45:000000000-G6HP7:1:1101:10835:5948 1:N:0:153
CATCCTGACCCTGAAGTACCCCATTGAGCATGGCATCGTCACCAACTGGGACGACATGGAGAAGATCTGGCACCACACCTTCTACAACGAGCTGCGCGTGGCCCCGGAGGAGCACCCAGTGCTGCTGACCGAGGCCCCCCTGAACCCCAAGGCCAACAGAGAGAAGATGACTCAGGTGAGGCTCGGCCGACGCCCGTGCTCCTCCCGTCCTTTCCCCAGTCCTTTTCTGCCCGGCTTGATTTCTGACATTT
+
AAABBFFFFFFFGFCGGFGGGGAGHF5FGFGGHG4FHEHHCEHAAEHGGHAGEEF0EHHAGECGBFGHGHH2GGFHCFGHHHHDGF3FEFEEGHHEGGGGGGHHGGGCGG?EHHHHGCEGHGHHHHGDGHC-@CCGGGGGGG/0CHGG..;EGH9.CAF/F9?E9F/;FBFGGBFGGGFFGCEFB?EF?-BBBBBB@ADFFFFFFFFFFFFFFFFFF..FF/BFFFFFEEFFD?BBBB.;FFFF//B/BF/
@M05620:45:000000000-G6HP7:1:1101:13551:5954 1:N:0:153
CATCCTGACCCTGAAGTACCCCATTGAGCATGGCATCGTCACCAACTGGGACGACATGGAGAAGATCTGGCACCACACCTTCTACAACGAGCTGCGCGTGGCCCCGGAGGAGCACCCAGTGCTGCTGACCGAGGCCCCCCTGAACCCCAAGGCCCACCGAGAGAAGATGACTCCGGTGAGGCTCGGCCGACGCCCGTGCTCCTCCCGTCCCTTCCCCCGTCCTTTTCTTCCCCGCTTGATTTCTGACCTTT
+
BABBBFFFFFFFGGGGGGGGGGDHHHFFG4FGHHFHHGHHHGHFHGHHGHFHGGGGGHHHHFHHGHHHHHHHHGHHHGGHHHHFHHHHGFGGGHHGGGGGGGHHGGGGGGGGHHHHGFGHHHHHHHHFHHGGGGGGGGGG@./0:CGG...CGH.9C.9--9;.//99B0B;9/:?@@A.FE.9-@.A--;-9@D--.:./B/9BE..;D.9B.BFF.-;A9ABFFF//9BF.---;../9;9///;//;/
@M05620:45:000000000-G6HP7:1:1101:26071:5960 1:N:0:153
ATCTCTATCTCCTAAAAACCTGTTTAGATTTGGAGATAGACCTTCAGGTTTTTCATCATTTTCTGCATGAATTATACATTGACCACGTTCCAGCGTGGTCAGTTTGCAGCATTCTGTTATTTTGTTTGATAGAGTGTCTTGTTGAGAACATATGTAGGACATGATTTTTTCCTGCAACAGGGAAAATAAAGTATAAGTTTTAAAGATTTATTCTTTAATAAAGGATCTCAAAGCCAGCTTTAGAAAAAGGA
+
AAAAAF3DDFFFGGGGF1EGFGHHHHHBGHHFCHF1FDE1BFGGHEFHGHHGFHFGEFFHHHHFFFHFGB1DFHHGGHFHFGFGHHGGGHHHFFE>?EGHHHHGHHHHHHHHHHHHHHHHFHHHHFHHGHHGGGHHHHFGHHHGBG/FGFEHHFHDDH1GHGCFFFGHHGHHHHHH1G0FGEAGHHFFG1FFHFGFFDFHHF1FG1FHHHHHHHHHHHHD0=GHGHHHGHHD0GGHGGHHHHHFGHFHFC/
@M05620:45:000000000-G6HP7:1:1101:15000:5964 1:N:0:153
CATCCTGACCCTGAAGTACCCCATTGAGCATGGCATCGTCACCAACTGGGACGACATGGAGAAGATCTGGCACCACACCTTCTACAACGAGCTGCGCGTGGCCCCGGAGGAGCACCCAGTGCTGCTGACCGAGGCCCCCCTGAACCCCAAGGCCAACAGAGAGAAGATGACTCAGGTGAGGCTCGGCCGACGCCCGTGCTCCTCCCGTCCTTTCCCCAGTCATTTTCTGCCCGGCTTGATTTCTGACATTT
+
CCCCCFFFFFFFGGGGGGGGGGGHHHHHHHHHHHHHHGHHHGHHHGHHFHHHGGGGGHHHHHHHHHHHHHHFHGHHHGGHHHHHHHHHGGGGGHHGGGGGGGHHGGGCGGGGHHHHGGHHHHHHGHHHHHGFGGFGGGGGGGFCHHGGGAHGHHEGGGGGGGGGGGGGGGGGGGGGGGGGGEAFFFFFCCFFFFFC;9AEFFFFFFFEDFFFFFFFFF?BBBFFFFFFFFFF?DCFFA;FFFFFFFFBFF0
@M05620:45:000000000-G6HP7:1:1101:21148:5975 1:N:0:153
CATCCTGACCCTGAAGTACCCCATTGAGCATGGCATCGTCACCAACTGGGACGACATGGAGAAGATCTGGCACCACACCTTCTACAACGAGCTGCGCGTGGCCCCGGAGGAGCACCCAGTGCTGCTGACCGAGGCCCCCCTGAACCCCAAGGCCAACAGAGAGAAGATGACTCAGGTGAGGCTCGGCCGACGCCCGTGCTCCTCCCGTCCTTTCCCCAGTCATTTTCTGCCCGGCTTGATTTCTGACATTA
+
BABCCFFFFFFFGGGGGGGGGGGHHHHHHHHHHHHHHGHHHGHHHGHHHHHHGGGGGHHHHHHHHHHHHHHHHGHHHGGHHHHHHHHHGGGGGHHGGGGGGGHHGGGGGGGGHHHHGGHHHHHHHHHHHHGGGGGGGGGGGGHHHHGGAEHGHHGGGGGGGFGGFGGGGGGGFFGGGGGGGEGGFFFFFDFFFFFFCDFFFFFFFFFFFFFFFFFFFBDFFFFFFFFFFFFFFFFFFFFFFFFFB;FFFF0
@M05620:45:000000000-G6HP7:1:1101:14635:5980 1:N:0:153
TACCTGTACTGGGGAAGCATTTGAATATCCCCCCATGGTGATGGGGACGGAGAACTGCTCCATAAACACAGGCAACGTGCCTAACTTTCCCGGGAAGATGAAGTCAAAGAGCGACCACAGCTCTCGGAGGTTCTTTTGCCTCGGTGAGCCAGACAGAATGATCCGATGAGGGGTGCGAAACTCTTTGAGGAACGGAAGCACCTTTTTATTAAATTTACCTTTTAGCAATCGCCCTTCCTACCCTAAAGATC
+
>3>AAFFFFFFFGGGGGGFGGGGGHHHHHHHGGGCHHGGHHHGHEC2EEEEGEHHHFHHHHGG5@DG5F1FGGHGHGHHHHHHGHHHHHHHGGGEGGGHH43BGGHDGD3BFGCGG/F/@FHGFHGG/<CAC1?GHHHH1FGEAEA.FGHHGFEHB<<DHDHHHH.;A0CE.CD9CF.--;F0;FFF0C/09.9...;A/;EFFFFF.FF///;;FBBFFEFF/9FB/FF9ED.;FFFF/BAAF../;/BB
@M05620:45:000000000-G6HP7:1:1101:26075:5981 1:N:0:153
ATCTCTATCTCCTAAAAACCTGTTTAGATTTGGAGATAGACCTTCAGGTTTTTCATCATTTTCTGCATGAATTATACATTGACCACGTTCCAGCGTGGTCAGTTTGCAGCATTCTGTTATTTTGTTTGATAGAGTGTCTTGTTGAGAACATATGTAGGACATGATTTTTTCCTGCAACAGGGAAAATAAAGTATAAGTTTTAAAGATTTATTCTTTAATAAAGGATCTCAAAGCCAGCTTTAGAAAAAGGA
+
BBBBBFFFFFFFGGGGGGGGGGHHHHHFGHHHHGHHHHHCGHHHHHHHHHHGGHHHHHHHHHHHHHHHHHGHHHHFHHHHHHHHHHGGGHHHHGGGDGHHHHHHHHHHHHHHHHHHHHHHHHHHHHHHFHHHFFGHHHHHHHHHGHHHHGHHHHHHHHHHHHHBHHHHHGHHHFHHBGHFHGFFHHHGHGHHGHGGHGGHHHHHHGHHHGHHHFHHHHHGFFHEFGGHGGHHHHHGFFHHHHHHHHHGDGH
@M05620:45:000000000-G6HP7:1:1101:21165:5983 1:N:0:153
CATCCTGACCCTGAAGTACCCCATTGAGCATGGCATCGTCACCAACTGGGACGACATGGAGAAGATCTGGCACCACACCTTCTACAACGAGCTGCGCGTGGCCCCGGAGGAGCACCCAGTGCTGCTGACCGAGGCCCCCCTGAACCCCAAGGCCAACAGAGAGAAGATGACTCAGGTGAGGCTCGGCCGACGCCCGTGCTCCTCCCGTCCTTTCCCCAGTCATTTTCTGCCCGGCTTGATTTCTGACATTT
+
BBCCCFFFFFFFGGGGGGGGGGGHHHHHHHHHHHHHHGHHHGHHHGHHFHHHGGGGGHHGHHHHFGHHHHHHHGHHHGGHHHHHHHHHGGGGGHHGGGGGGGHHGGGGGGGGHHHHGEHHHHHHHHHHHHGGGFGGGGGGGGHHHHGGCDHGHHGGGEGGGGGG/CFGGGGGGGGGGF0FGEGGFFFFFFFFFFFFDAAEFFFFFFFFFFFFFFFFF/:FF/BFFFFFFEFF.;DCFA.BFFFFF//;;F/
@M05620:45:000000000-G6HP7:1:1101:14627:6000 1:N:0:153
TACCTGTACTGGGGAAGCATTTGAATATCCCCCCATGGTGATGGGGACGGAGAACTGCTCCATAAACACAGGCAACGTGCCTAACTTTCCCGGGAAGATGAAGTCAAAGAGCGACCACAGCTCTCGGAGGTTATTTTGCATCGGTGAGCCAGACAGAATGATCCGATGAGGGGTGCGAAACTATTTGAGGAAAGGAAGCACCTTTTTATTAAATTTACCTTTTAGCAATCGCCATTCCTACCCTAAAGATC
+
CCCCCFFFFFFFGGGGGGGGGGHHHHHHHHHGGGGHHHHHHHHHHGGGGGGGGHHHHHHHHHHHHHHHHHHHGHHHGHHHHHHHHHHHHHHGGGGGGHHHHHHHHHHHHHHHGGGGCHHHHHHHHGGGGGGHHHHHHHHHHHGGGGGHHHHHHGHHHHHHHHHHHGGGHHHGGGFGGGG?FGGGGGGGGGFGGGGFGGGGGFFFFFFFFFFBFFFFHFFFFFFFFFFFFFFFFFFFFFFHFFFFF/BFFFF
@M05620:45:000000000-G6HP7:1:1101:7874:6009 1:N:0:153
CATCCTGACCCTGAAGTACCCCATTGAGCATGGCATCGTCACCAACTGGGACGACATGGAGAAGATCTGGCACCACACCTTCTACAACGAGCTGCGCGTGGCCCCGGAGGAGCACCCAGTGCTGCTGACCGAGGCCCCCCTGAACCCCAAGGCCAACAGAGAGAAGATGACTCAGGTGAGGCTCGGCCGACGCCCGTGCTCCTCCCGTCCTTTCCCCAGTCATTTTCTGCCCGGCTTGATTTCTGACATTA
+
CCCCCFFFFFFFGGGGGGGGGGGHHHHHHHHHHHHHHGHHHGHHHGHHHHHHGGGGGHHHHHHHHHHHHHHHHGHHHGGHHHHHHHHHGGGGGHHGGGGGGGHHGGGGGGGGHHHHGGHHHHHHHHHHHHGGGGGGGGGGGGHHHHGGGGHGHHGGGGGGGGGGGGGGGGGGGGGGGGGFGGGGFFFFFFFFFFFF9DDFFFFFFFFEFFAFFFFFFFFFFFFFFFFFFFFFFFFFFFFFFFFFF9BFFF0
@M05620:45:000000000-G6HP7:1:1101:15545:6016 1:N:0:153
CATCCTGACCCTGAAGTACCCCATTGAGCATGGCATCGTCACCAACTGGGACGACATGGAGAAGATCTGGCACCACACCTTCTACAACGAGCTGCGCGTGGCCCCGGAGGAGCACCCAGTGCTGCTGACCGAGGCCCCCCTGAACCCCAAGGCCAACAGAGAGAAGATGACTCAGGTGAGGCTCGGCCGACGCCCGTGCTCCTCCCGTCCTTTCCCCAGTCATTTTCTGCCCGGCTTGATTTCTGACATTT
+
CCCCCFFFFFFFGGGGGGGGGGGHHHHHHHHHHHHHHGHHHGHHHGHHHHHHGGGGGHHHHHHHHHHHHHHHHGHHHGGHHHHHHHHHGGGGGHHGGGGGGGHHGGGGGGGGHHHHGGHHHHHHHHHHHHGGGGGGGGGGGGHHHHGGGGHGHHGGGGGGGGGGGGGGGGGGGGGGGGGGGGGGFFFFFFFFFFFFFFFFFFFFFFFFFFFFFFFFFFFFFBFFFFFFFEFFFFFFFFAFFFFFF0FFFF0
@M05620:45:000000000-G6HP7:1:1101:15534:6030 1:N:0:153
CATCCTGACCCTGAAGTACCCCATTGAGCATGGCATCGTCACCAACTGGGACGACATGGAGAAGATCTGGCACCACACCTTCTACAACGAGCTGCGCGTGGCCCCGGAGGAGCACCCAGTGCTGCTGACCGAGGCCCCCCTGAACCCCAAGGCCAACAGAGAGAAGATGACTCAGGTGAGGCTCGGCCGACGCCCGTGCTCCTCCCGTCCTTTCCCCAGTCATTTTCTGCCCGGCTTGATTTCTGACATTT
+
CCCCCFFFFFFFGGGGGGGGGGGHHHHHHHHHHHHHHGHHHGHHHGHHHHHHGGGGGHHHHHHHGHHHHHHHHGHHHGGHHHHHHHHHGGGGGHHGGGGGGGHHGGGGGGGGHHHHGGHGHHHHHHHHHHGGGGGGGGGGGGHHHHGGGGHGHHGGGGGGGGGGGGGGGGGGGGGGGGGGGGGGFFFFFFFFFFFFFFFFFFFFFFFFFFFFFFFFFFFFFFFFFFFFFFFFFFFFFA?FFFFFFBFFFF0
@M05620:45:000000000-G6HP7:1:1101:15554:6033 1:N:0:153
CATCCTGACCCTGAAGTACCCCATTGAGCATGGCATCGTCACCAACTGGGACGACATGGAGAAGATCTGGCACCACACCTTCTACAACGAGCTGCGCGTGGCCCCGGAGGAGCACCCAGTGCTGCTGACCGAGGCCCCCCTGAACCCCAAGGCCAACAGAGAGAAGATGACTCAGGTGAGGCTCGGCCGACGCCCGTGCTCCTCCCGTCCTTTCCCCAGTCATTTTCTGCCCGGCTTGATTTCTGACATTA
+
BBBBBFFFFFFFGGGGGGGFGGGHHHHHHHHHHHHHHGHHDGHHHGHHGHHHGGGGGHHHHHGHHHHHGHHHHGHH1EGHHHHHHHHHGGGGGHHGGGEEEFHHGGGGGGGGHGHHGGHGHHHHHHHHHHGGGGGGGGGGGGGHHHGGGDHGHHGGGGGGGGGEFGGFGGGGGGGGGGGGGGEGFFFFFFFFFFFFDFFFFFFFFFFEFFFFFFFFFFFFF/FFFFBFFFFFFFFFFFAFFFFFBBFBFF/
@M05620:45:000000000-G6HP7:1:1101:19890:6067 1:N:0:153
ATCTCTATCTCCTAAAAAGGAAGAAAGGGGAGGGAAGATCGGAAGAGCACACGTCTGAACTCCAGTCACGCACTACAATCTCGTATGCCGTCTTCTGCTTGAAAAAAAAAAAAAAATAAAAAATAAAAAATATGTATATTCGATCAAATAACAAATATCACTAAAATGAGACTACCTATGTCAAAACTGATCGCAATTGACCTAGAACGCTTGCACATAATCATTAACTACTGCGTGTTGTAGGTGCTCCC
+
BBBBBFFFFFFFGGGGGGGGGGHECGHHGGGGGGGHGHHHHGGGGHHHHHHHGHHHGHHHHHHHHHHHHGHGGGHHHHHHHHHGGHHHHGGGHGHHHHHHHGHHHHGGGGG<>/<-011111>.0=<G0-.0000000000/00..00000:00.00000000/0:00000000//0;00000000.000009....///////////......//://///9///////9///.;;...:////////9.
@M05620:45:000000000-G6HP7:1:1101:24481:6073 1:N:0:153
TACCTGTACTGGGGAAGCATTTGAATATCCCCCCATGGTGATGGGGACGGAGAACTGCTCCATAAACACAGGCAACGTGCCTAACTTTCCCGGGAAGATGAAGTCAAAGAGCGACCACAGCTCTCGGAGGTTATTTTGCATCGGTGAGCCAGACAGAATGATCCGATGAGGGGTGCGAAACTATTTGAGGAAAGGAAGCACCTTTTTATTAAATTTACCTTTTAGCAATCGCCATTCCTACCCTAAAGATC
+
AABBBFFFFFFFGGGGGGCGGGGHHHHHHHGGGGGGHHGHHHHHHGGGGGGGGHHHHHHHHHHHHHHGHHHHGHHHGHHHHHHHHHHHHHHGGGEEGHHHHHHHHHHHHHHHGGGGGHHHFHHHHGGGGFCGHHHHHHHGHHGGGGGHHHHHHGHHHHGHHHHHHDGGHHHGGGGGGGGGGGGGFFGFGG0CFGGFEGGFGEBFFFFFFFFFFFFFFFFFFFFFFFFFFFEEF?EFBFFFFFFFFFFFFFF
@M05620:45:000000000-G6HP7:1:1101:17523:6085 1:N:0:153
TACCTGTACTGGGGAAGCATTTGAATATCCCCCCATGGTGATGGGGACGGAGAACTGCTCCATAAACACAGGCAACGTGCCTAACTTTCCCGGGAAGATGAAGTCAAAGAGCGACCACAGCTCTCGGAGGTTATTTTGCATCGGTGAGCCAGACAGAATGATCCGATGAGGGGTGCGAAACTATTTGAGGAAAGGAAGCACCTTTTTATTAAATTTACCTTTTAGCAATCGCCATTCCTACCCTAAAGATC
+
CBCDCFFFFFFFGGGGGGGGGGHHHHHHHHHGGGGHHHGHHHHHHGGGGGGGGHHHHHHHHHHHHHHHHHHHGHHHGHHHHHHHHHHHHHHGGGGGGHHHHHHHHHHHHHHHGGGGGHHHHHHHHGGGGGGHHHHHHHHHHHGGGGGHHHHHHGHHHHHHHHHHHGGGHHHGGCEGGEGGGGGGGHGGGGFFGGGGGGGGGFFFFFFFFFFFFFHFFFFFFFFFFFFFFFFFFFFFFFFFFFFFFFFFFFF
@M05620:45:000000000-G6HP7:1:1101:6559:6091 1:N:0:153
TACCTGTACTGGGGAAGCATTTGAATATCCCCCCATGGTGATGGGGACGGAGAACTGCTCCATAAACACAGGCAACGTGCCTAACTTTCCCGGGAAGATGAAGTCAAAGAGCGACCACAGCTCTCGGAGGTTATTTTGCATCGGTGAGCCAGACAGAATGATCCGATGAGGGGTGCGAAACTATTTGAGGAAAGGAAGCACCTTTTTATTAAATTTACCTTTTAGCAATCGCCATTCCTACCCTAAAGATC
+
>>>AAFFFFFFFGGGGGGBGGGHHHHHHHHHGGG?GHHFHGHHHHGGGGGFGGHHHHHHHHHHHHGHHHHHHGFHHGHHHHHH3GHHHHHHGGGEEGGHHDFHHHHHEGHGHGGGGGHHHHHHHHGGGGGEFFHHHHHHEGGGGEEFHHFHFHEFHCGFHGHGHHDEGHHHFCDDAFD?BGGFGGGGFE9;;FGFGFFEFF.BFFFB?FFFFBBFFFF//FFFFFFFFF:;EDFFFFFFFF.:BF9BFFF;
@M05620:45:000000000-G6HP7:1:1101:17508:6099 1:N:0:153
TACCTGTACTGGGGAAGCATTTGAATATCCCCCCATGGTGATGGGGACGGAGAACTGCTCCATAAACACAGGCAACGTGCCTAACTTTCCCGGGAAGATGAAGTCAAAGAGCGACCACAGCTCTCGGAGGTTATTTTGCATCGGTGAGCCAGACAGAATGATCCGATGAGGGGTGCGAAACTATTTGAGGAAAGGAAGCACCTTTTTATTAAATTTACCTTTTAGCAATCGCCATTCCTACCCTAAAGATC
+
BBBCBFFFFFFFGGGGGGGGGGHHHHHHGHHGGGGHHHFHHHHHHGGGGGGGGHHHHHHHHHHHHHHHHHHHGHHHGHHHHHHHHHHHHHHGGGGGGGHHHGHHHHHHHHHHGGGGGHHHHHHHHGGGGGCGHHHHHHHHHHGGGGEHHHGHHGHHHFHHHHHHHGGGHHGGGDGGGGCGGGGGGGGGGGFGGGGEFFGFGFFFFFFFFFFFFFFFFFFFFFFFFFFBFFEEFFFFFFFFFFFFFFFFFFB
@M05620:45:000000000-G6HP7:1:1101:6544:6104 1:N:0:153
TACCTGTACTGGGGAAGCATTTGAATATCCCCCCATGGTGATGGGGACGGAGAACTGCTCCATAAACACAGGCAACGTGCCTAACTTTCCCGGGAAGATGAAGTCAAAGAGCGACCACAGCTCTCGGAGGTTATTTTGCATCGGTGAGCCAGACAGAATGATCCGATGAGGGGTGCGAAACTATTTGAGGAAAGGAAGCACCTTTTTATTAAATTTACCTTTTAGCAATCGCCATTCCTACCCTAAAGATC
+
AAAABFFFFFFFGGGGGGGGGGHGHHHHHHHGGGGHHHHHHHHHHGGGGGGGGHHHHHHHHHHHHHHHHHHHGHHHGHHHHHHHHHHHHHHGGGGGGHHHGHHHHHHHHHHHGGGGGHHHHHHHHGGGGGGHHHHHHHHFGHGGGGGHHHHHHGHHHHHHHHHHGDGGGHHGGEDGAD@DGGGGGGGFFG:FFGGGFGGGFFFFFFFFFFFBFBFFFFFFFFFFFFFFFFEFFFEFFFFFFFFFFFFFFFB
@M05620:45:000000000-G6HP7:1:1101:6566:6107 1:N:0:153
TACCTGTACTGGGGAAGCATTTGAATATCCCCCCATGGTGATGGGGACGGAGAACTGCTCCATAAACACAGGCAACGTGCCTAACTTTCCCGGGAAGATGAAGTCAAAGAGCGACCACAGCTCTCGGAGGTTATTTTGCATCGGTGAGCCAGACAGAATGATCCGATGAGGGGTGCGAAACTATTTGAGGAAAGGAAGCACCTTTTTATTAAATTTACCTTTTAGCAATCGCCATTCCTACCCTAAAGATC
+
BABCCFFFFFFFGGGGGGGGGGHHHHHHHHHGGGGHHHHHHHHHHGGGGGGGGHHHHHHHHHHHHHHHHHHHGHHHGHHHHHHHHHHHHHHGGGGGGHHHHHHHHHHHHHHHGGGGGHHHHHHHHGGGGGEHHHHHHHHDHHGGGGGHHHHHHGHHHHHHHHHHHGGGHHGEGEEGGGGGGGGGGGGGGGCFFGGGGGGGGFFFFFFFFFFFFFFFFFFFFFFFFFFFFFFFFFFFFFFFFFFFFFFFFFF
@M05620:45:000000000-G6HP7:1:1101:17089:6115 1:N:0:153
CATCCTGACCCTGAAGTACCCCATTGAGCATGGCATCGTCACCAACTGGGACGACATGGAGAAGATCTGGCACCACACCTTCTACAACGAGCTGCGCGTGGCCCCGGAGGAGCACCCAGTGCTGCTGACCGAGGCCCCCCTGAACCCCAAGGCCAACAGAGAGAAGATGACTCAGGTGAGGCTCGGCCGACGCCCGTGCTCCTCCCGTCCTTTCCCCAGTCATTTTCTGCCCGGCTTGATTTCTGACATTA
+
CCCCCFFFFFFFGGGGGGGGGGGHHHHHHGHHHHHHHGHHHGHHEGHHHHHHGGGGGHHHHHHHHHHHHHHHHGHHHGGHHHHHHHHHGGGGGHHGGGGGGGHHGGGGGGGGHHHHGGHHHHHHHHHHHHGGGGGGGGGGGGFHHHGGGGHGHHGGGGGFGBEEGGGGGGGGGGGGGGGGGGGGFFFFFFFFFFFFFFFFFFFFFFFFFFFFFF/FFFFFFFFFFFFFFFFFFFBFFA:FFFFFFBFBFF/
@M05620:45:000000000-G6HP7:1:1101:6580:6118 1:N:0:153
TACCTGTACTGGGGAAGCATTTGAATATCCCCCCATGGTGATGGGGACGGAGAACTGCTCCATAAACACAGGCAACGTGCCTAACTTTCCCGGGAAGATGAAGTCAAAGAGCGACCACAGCTCTCGGAGGTTATTTTGCATCGGTGAGCCAGACAGAATGATCCGATGAGGGGTGCGAAACTATTTGAGGAAAGGAAGCACCTTTTTATTAAATTTACCTTTTAGCAATCGCCATTCCTACCCTAAAGATC
+
BBCCCFFFFFFFGGGGGGGGGGHHHHHHHHHGGGGHHHHGHHHHHGGGGGGGGHHHHHHHHHHHHHHHHHHHGHHHGHHHHHHHHHHHHHHGGGGGGHHHHHHHHHHHHHGHGGGGCHHHHHHHHFGGGGGHHHHHHHHHHHGGGGGGHHHGHGHHGHHHHHHHGGGGGHHGGFGGADGGGGGGGGGGGBCFGGEFGGGGGFFFFFFFFFFFBBFFFFBFFFFFFFFFFFAEFBEFFFFFFFFFFFFFFFF
@M05620:45:000000000-G6HP7:1:1101:6556:6124 1:N:0:153
TACCTGTACTGGGGAAGCATTTGAATATCCCCCCATGGTGATGGGGACGGAGAACTGCTCCATAAACACAGGCAACGTGCCTAACTTTCCCGGGAAGATGAAGTCAAAGAGCGACCACAGCTCTCGGAGGTTATTTTGCATCGGTGAGCCAGACAGAATGATCCGATGAGGGGTGCGAAACTATTTGAGGCAAGGAAGCACCTTTTTATTAAATTTACCTTTTAGCAATCGCCATTCCTACCCTAAAGATC
+
AAAAAFFFFFF1FEEE1E1EEFFBFGHFHGCEEGGHFHGDHHGFHGAEGGGGGHHHDEHHFHHGHHHFHHHFFHHHEHACGEFGHFHFEGFE/ECEACGHFFDFGFGHHE0F@CGG/FGHGFHHHAFGGCEGHHHHHHH1FF?CCCEFHHEH<CHHHHHGFHHHFCECHHG.:CAB-;A@AGFFF0FBC/.;F.AFGFGFFFFFFFFFFFF/9BFF/FFFFFFF//99BF-AA-AFFFFBFFFFFFFBFFB
@M05620:45:000000000-G6HP7:1:1101:17097:6132 1:N:0:153
CATCCTGACCCTGAAGTACCCCATTGAGCATGGCATCGTCACCAACTGGGACGACATGGAGAAGATCTGGCACCACACCTTCTACAACGAGCTGCGCGTGGCCCCGGAGGAGCACCCAGTGCTGCTGACCGAGGCCCCCCTGAACCCCAAGGCCAACAGAGAGAAGATGACTCAGGTGAGGCTCGGCCGACGCCCGTGCTCCTCCCGTCCTTTCCCCAGTCATTTTCTGCCCGGCTTGATTTCTGACATTA
+
CCDDDFFFFFFFGGGGGGGGGGGHHHHHHHHHHHHHHGHHHGHHHGHHHHHHGGGGGHHHHHHHHHHHHHHHHGHHHGGHHHHHHHHHGGGGGHHGGGGGGGHHGGGGGGGGHHHHGGHHHHHHHHHHHHGGGGGGGGGGGGHHHHGGGGHGHHGGGGGGGGGGGGGGGGGGGGGGHGGGGGGGFFFFFFFFFFFF@DFFFFFFFFFFFFFFFFFFFFFFFFFHHFFFFFFFFFFFFFAFFFFFFFFFFF0
@M05620:45:000000000-G6HP7:1:1101:13812:6148 1:N:0:153
TACCTGTACTGGGGAAGCATTTGAATATCCCCCCATGGTGATGGGGACGGAGAACTGCTCCATAAACACAGGCAACGTGCCTAACTTTCCCGGGAAGATGAAGTCAAAGAGCGACCATAGCTCTCGGAGGTTATTTTGCATCGGTGAGCCAGACAGAATGATCCGATGAGGGGTGCGAAACTATTTGAGGAAAGGAAGCACCTTTTTATTAAATTTACCTTTTAGCAATCGCCATTCCTACCCTAAAGATC
+
BBBBBFFFFFFFEGGG?GGGGFGGFDGFGHHGGGGHHFEGBGHHFDFGGEEEGHGHHGHFHHGHHHHHHHHHGGHHFHHHHFGFHDGHHHHEGGEGFHHHFHFFGHHHHFGHFGGGGHHHGFHHHGGFGGEGHHHGHHFDGGFGGGGHHHHHHGHHFGHHHHHHHGGGHHG?-EDGGD?FGGGGGGG0AFGBFAFFFFFFFGFFFFFFFFFFFBFFFBFFFFFBFFFFFFFFFFEFFFFFFFFFFBBBFFF
@M05620:45:000000000-G6HP7:1:1101:9628:6157 1:N:0:153
CATCCTGACCCTGAAGTACCCCATTGAGCATGGCATCGTCACCAACTGGGACGACATGGAGAAGATCTGGCACCACACCTCCTACAACGAGCTGCGCGTGGCCCCGGAGGAGCACCCAGTGCTGCTGACCGAGGCCCCCCTGAACCCCAAGGCCAACAGAGAGAAGATGACTCAGGTGAGGCTCGGCCGACGCCCGTGCTCCTCCTGTCCTTTCCCCAGTCATTTTCTGCCCGGCTTGATTTCTGACATTA
+
BABBBFFFFFFFGGGGGGGGGGGHHHDGGHHHHHHHHGHHGGHHHGHHHHGHCGGGGHHFHHHHFHHFHHHGHGGHHGFH1BGFGFHHGGGGGHHGGFGGECHHGGGGGGGFHHHGGGHHHHGHHHHHFFGGGGGGGGGGGGFHHHGGGGHGGGEEGGGGGFGEFFFFGFFGFBFGGGGGGGEFFFFDDFDFFFFF9.DABFFFFFFFFFFFFFFFFBDBFFFFFFFFFEFFFFFFAFFFFFFFFBFFFF/
@M05620:45:000000000-G6HP7:1:1101:16475:6162 1:N:0:153
TACCTGTACTGGGGAAGCATTTGAATATCCCCCCATGGTGATGGGGACGGAGAACTGCTCCATAAACACAGGCAACGTGCCTAACTTTCCCGGGAAGATGAAGTCAAAGAGCGACCACAGCTCTCGGAGGTTATTTTGCATCGGTGAGCCAGACAGAATGATCCGATGAGGGGTGCGAAACTATTTGAGGAAAGGAAGCACCTTTTTATTAAATTTACCTTTTAGCAATCGCCATTCCTACCCTAAAGATC
+
CCCCCFFFFFFFGGGGGGGGGGHHHHHHHHHGGGGHHHGHHHHHHGGGGGGGGHHHHHHHHHHHHHHHHHHHGHHHGHHHHHHHHHHHHHHGGGFGGHHHHHHHHHHHHHHHGGGGGHHHHHHHHGGGGGEHHHHHHHHGHHGGGGGHHHHHHGHHHHHHHHHHHGGGHHHGGEEGGFGGGGGGGGGGGGFFGGGGGGGFFFFFFFFFFFFFFFFFFFFFFFFFFFFFFFFFFFFFFFFFFFFFFFFFFFF
@M05620:45:000000000-G6HP7:1:1101:19139:6201 1:N:0:153
ACCTGTACTGGGGAAGCATTTGAATATCCCCCCATGGTGATGGGGACGGAGAACTGCTCCATAAACACAGGCAACGTGCCTAACTTTCCCGGGAAGATGAAGTCAAAGAGCGACCACAGCTCTCGGAGGTTATTTTGCATCGGTGAGCCAGACAGAATGATCCGATGAGGGGTGCGAAACTATTTGAGGAAAGGAAGCACCTTTTTATTAAATTTACCTTTTAGCAATCGCCATTCCTACCCTAAAGATCG
+
AABABFFFFFFBGGG?GGFGGDAGFHGHHHGGGCFHH5FDGHHHGEGGGGFGHGHGFHFGFFHHHHHHEHHFCGE@GEEHBDGHFHH4EGEEE/EEAEGFHFGHHFGEFHHEEGG?HHHGFHHEDG/CG?FFHHHHGFGHFGGAFEHHHEHFGHGGHHHHHFHCCFGGHHDGADD@9ABGGGGGGGBEFFBGGGFFF.FFGFFFFFFFFFFFFFFBBFFFFFFFFFFFBEEFFFFBFFFFFFFFFF/FBF9
@M05620:45:000000000-G6HP7:1:1101:11510:6206 1:N:0:153
TACCTGTACTGGGGAAGCATTTGAATATCCCCCCATGGTGATGGGGACGGAGAACTGCTCCATAAACACAGGCAACGTGCCTAACTTTCCCGGGAAGATGAAGTCAAAGAGCGACCACAGCTCTCGGAGGTTATTTTGCATCGGTGAGCCAGACAGAATGATCCGATGAGGGGTGCGAAACTATTTGAGGAAAGGAAGCACCTTTTTATTAAATTTACCTTTTAGCAATCGCCATTCCTACCCTAAAGATC
+
CCCCCFFFFFFFGGGGGGGGGGHHHHHHHHHGGGGHHHGHHHHHHGGGGGGGGHHHHHHHHHHHHHHHHHHHGHHHGHHHHHHHHHHHHHHGGGGGGHHHHHHHHHHHHHHHGGGGGHHHHHHHHGGGGGFHHHHHHHGGHHGGGGGHHHHHGGHHHHHHHHHHHGGGHHHGGCDGGEGGGGGGGGGFEGFFGAGGGGGGGFFFFFFFEFFFFFFFFFFFFFFFFFFFFFFFFFFFFFFFFFFFFFFFFFF
@M05620:45:000000000-G6HP7:1:1101:15604:6245 1:N:0:153
TACCTGTACTGGGGAAGCATTTGAATATCCCCCCATGGTGATGGGGACGGAGAACTGCTCCATAAACACAGGCAACGTGCCTAACTTTCCCGGGAAGATGAAGTCAAAGAGCGACCACAGCTCTCGGAGGTTATTTTGCATCGGTGAGCCAGACAGAATGATCCGATGAGGGGTGCGAAACTATTTGAGGAAAGGAAGCACCTTTTTATTAAATTTACCTTTTAGCAATCGCCATTCCTACCCTAAAGATC
+
CCCDCFFFFFFFGGGGGGGGGGHHHHHHHHHGGGGHHHGHHHHHHGGGGGGGGHHHHHHHHHHHHHHHHHHHGHHHGHHHHHHHHHHHHHHGGGGGGHHHHHHHHHHHHHHHGGGGGHHHHHHHHGGGGGGHHHHHHHHHHHGGGGGHHHHHHGHHHHHHHHHGHGGGHHHGGEEGGGGGGGGGGGGGEFFGGGGGGGGGGFFFFFFFFFFFFFFFFFFFFFFFFFFFFFFFFFFFFFFHFFFFFFFFFFF
@M05620:45:000000000-G6HP7:1:1101:7031:6250 1:N:0:153
CATCCTGACCCTGAAGTACCCCATTGAGCATGGCATCGTCACCAACTGGGACGACATGGAGAAGATCTGGCACCACACCTTCTACAACGAGCTGCGCGTGGCCCCGGAGGAGCACCCAGTGCTGCTGACCGAGGCCCCCCTGAACCCCAAGGCCAACAGAGAGAAGATGACTCAGGTGAGGCTCGGCCGACGCCCGTGCTCCTCCCGTCCTTTCCCCAGTCATTTTCTGCCCGGCTTGATTTCTGACATTT
+
ABBBAFFFFFFFGGGGGGGGFGGHHHHHHHHHHHBHGGHHHGHFHGHHHHHHGGGGGHHGHGFHFHHHHHHHGGHHHGGGHHGHHHEHEFGGGGGGGEEG?@GFFGGGGG?DHFHGGGHHHHHHHHHEHGGCGGGFDGGGGGHEHCFGDGGEEEE..9CFBFDEBFFGGGFFFBFGGGGGGGGGFFEFFF-BDCFA=DFFBB/FFFDEFDFFFFFFF.:9BFFFBFFFF/:AABAF;;./BF/BB/BBFF9
@M05620:45:000000000-G6HP7:1:1101:7028:6272 1:N:0:153
CATCCTGACCCTGAAGTACCCCATTGAGCATGGCATCGTCACCAACTGGGACGACATGGAGAAGATCTGGCACCACACCTTCTACAACGAGCTGCGCGTGGCCCCGGAGGAGCACCCAGTGCTGCTGACCGAGGCCCCCCTGAACCCCAAGGCCAACAGAGAGAAGATGACTCAGGTGAGGCTCGGCCGACGCCCGTGCTCCTCCCGTCCTTTCCCCAGTCATTTTCTGCCCGGCTTGATTTCTGACATTT
+
CCDDDFFFFFFFGGGGGGGGGGGHHHHHHHHHHGHHHGHHHGHHHGHHHHHHGGGGGHHHHHHHHHHHHHHHHGHHHGGHHHHHHHHHGGGGGHHGGGGGGGHHGGGGGGGGHHHHGGHHHHHHHHHHHHGGGGGGGGGGGGHGHHGGGGHGHHGGGGGGGGGGGGGGGGGGGGGGHGGGGGGGFFFFFFFFFFFFFFFFFFFFFFFEFFFFFFFFFFFFFFFFFFFFHFFFFFFFFF;FFFFFFEFFFF0
@M05620:45:000000000-G6HP7:1:1101:11191:6275 1:N:0:153
ATCTCTATCTCCTAAAAAGGAAGAAAGGGGAGGGAAGATCGGAAGAGCACACGTCTGAACTCCAGTCACGCACTACAATCTCGTATGCCGTCTTCTGCTTGAAAAAAAAAAAACAAAAAATCATATAATTTACCACTATTCTCACTCCCTCTATTTTATATACTAATATATCCAAATATTTACTCCCTTCCTACCCTTTTGCATCCCACACCCTTTGGTGCCTCCCACTATATCCCCGCCCTCTCTTCCTC
+
BBCCCFFFFFFFGGGGGGGGGGHGFGHHGGGGGGGHGHHHHGGGGHHHHHHHGHHHGGHHHHHHHHHHHGHGGGHHHHHFHHHGGHHHHGEGHGHHHHHHHHCGHHGGGFDD<///00?/0111<11111111<<11000000=00<<.///0000000000;00000000;0<0:000;0000009/0//00:;.0/0900000/90...;9./00/..;/00../../000000.-9-9-://000000
@M05620:45:000000000-G6HP7:1:1101:7046:6275 1:N:0:153
CATCCTGACCCTGAAGTACCCCATTGAGCATGGCATCGTCACCAACTGGGACGACATGGAGAAGATCTGGCACCACACCTTCTACAACGAGCTGCGCGTGGCCCCGGAGGAGCACCCAGTGCTGCTGACCGAGGCCCCCCTGAACCCCAAGGCCAACAGAGAGAAGATGACTCAGGTGAGGCTCGGCCGACGCCCGTGCTCCTCCCGTCCTTTCCCCAGTCATTTTCTGCCCGGCTTGATTTCTGACATTA
+
CCCCCFFFFFFFGGGGGGGGGGGHHHHHHHHHHHHHHGHHHGHHHGHHHHHHGGGGGHHHHHHHHHHHHHHHHGHHHGGHHHHHHHHHGGGGGHHGGGGGGGHHGGGGGGGGHHHHGGHHHHHHHHHHHHGGGGGGGGGGGGHHHHGGGGHGHHGGGGGGGGGGGGGGGGGGGGGGGGGGGGGGFFFFFFFFFFFFFDFFFFFFFFFFFFFFFFFFFFFFFFFFFFFFFFFFFFFFFFFFFFFFFFFFFF0
@M05620:45:000000000-G6HP7:1:1101:21474:6287 1:N:0:153
CATCCTGACCCTGAAGTACCCCGGCTTGATTCTGACATTAGATGGAAGAGCACACGTCTGAACTCCAGTCACGCACTACAATCTCGTATGCCGTCTTCTGCTTGAAAAAAAAAAAAAAAAAATATACACAACTAAAACAATATTTTTTACAAAAGAGATGCATCTATAAAAAGACCCCACTTAAAAACGCATAACTGTCTTACATGGACTATATTTATATAAACATCATCCCTATCGTGTGACGAAACAGA
+
DDDDDFFFFFFFGGGGGGGGGGGGGGGGHHHHHHHHHHHHHHHHHHHHHHHHHHHGHHHGHHHHHHHHHHHHGHGGGHHHFHHHHHGGHHHHGGGHGHHHHHHHHHHHHGGE>>>>///-<-.00<0000..00000<..0000:;0-.0000:/.//00000:0000:00:..::.....::00:09-:-..:;00000000000/000:;0:00000000000;:0:0:.0000;/..900..-.-///
@M05620:45:000000000-G6HP7:1:1101:13701:6311 1:N:0:153
TACCTGTACTGGGGAAGCATTTGAATATCCCCCCATGGTGATGGGGACGGAGAACTGCTCCATAAACACAGGCAACGTGCCTAACTTTCCCGGGAAGATGAAGTCAAAGAGCGACCACAGCTCTCGGAGGTTATTTTGCATCGGTGAGCCAGACAGAATGATCCGATGAGGGGTGCGAAACTATTTGAGGAAAGGAAGCACCTTTTTATTAAATTTACCTTTTAGCAATCGCCATTCCTACCCTAAAGATC
+
CCCCCFFFFFFFGGGEGGGGGGGHHHHHHHHGGGGHHHGHHHHHHGGGGGGGGHHHHHHHHHHHHGHHHHHHGHHHGHHHHHHHHHHHHHHGGGGGGHHHHHHHHHHHHHHHGGGGGHHHHHHHHGGGGGGHHHHHHHHHHHGGGGGHHHHHHGHHHHHHHHHHHGGGHHHGGEGGGGGGGGGGGGGGGGFGGFGGGGGFGFFFFFFFFFFFFFFFFFFFFFFFFFFFFFFFFFFFFFFFFFFFFFFFFFF
@M05620:45:000000000-G6HP7:1:1101:24035:6355 1:N:0:153
TACCTGTACTGGGGAAGCAATCGCCATTCCTACCCTAAAGATCGGAAGAGCACACGTCTGAACTCCAGTCACGCACTACAATCTCGTATGCCGTCTTCTGCTTGAAAAAAAAAAAAAAAAAAAAAAAAAAAAAAAATAAGAAAGATATAAATAAACAAAAAAAAAAAAGAAGAATAGAAGAAGAGGGAAATGAGTGTAAAGAAGAAAACTAGTAGTAAGAAGATAGAAGAGATGTGTGAAACTAGATAGTG
+
DDCDCFFFFFFFGGGGGGGGGGGGGGGHHHHHHHHHHHHHHHHHGGGGHHHFHHHGHHHGGHHHHHHHHHHHGHGGGHHHGG@GHHFGHHHHGGGHGHHHHHHHHHHHHGGGGD>>>//>-<A@-:------9---.00000/0/000000000000....-------.9./0/00000:0//:.....;000000000000./0///:000:00000000/00000000./00000.000000:000000
@M05620:45:000000000-G6HP7:1:1101:18707:6377 1:N:0:153
CATCCTGACCCTGAAGTACCCCGGCTTGATTTCTGACATTAGATCGGAAGAGCACACGTCTGAACTCCAGTCACGCACTACAATCTCGTATGCCGTCTTCTGCTTGAAAAAAAAAAAAAAACTTCCATCCAATGCCTCCCTCCCCCCCTACCCTCACAACCTAACGTTCCTCTATGTCCGGCTTGGCCAGCACCCTTCCCCCATCCCACCATTTCCCCGTCACTCTCCGCCTGCCTTGCTCCACCACCTTA
+
CCCCCFFFFFFFGGGGGGGGGGGCFGGGHHHHHGHFHHHHGHHHHHGGGGHHHHHHHGHHHGHHHHHHHHHHHHGHGGGHHHHHBFHHGGHHGHGGGHGHHHHHHHFHFHHE@CDB/>//->111111=><11//<00.<C/..CEG--..990.:.00:.////.////000900;00.-;---./::../:A..////;9-//..:.:.:9///:/-9..9//://.99...;/://///;/..;9.//
@M05620:45:000000000-G6HP7:1:1101:6380:6386 1:N:0:153
TACCTGTACTGGGGAAGCATTTGAATATCCCCCCATGGTGATGGGGACGGAGAACTGCTCCATAAACACAGGCAACGTGCCTAACTTTCCCGGGAAGATGAAGTCAAAGAGCGACCACAGCTCTCGGAGGTTATTTTGCATCGGTGAGCCAGACAGAATGATCCGATGAGGGGTGCGAAACTATTTGAGGAAAGGAAGCACCTTTTTATTAAATTTACCTTTTAGCAATCGCCATTCCTACCCTAAAGATC
+
BBBBBFFFFFFFGGGGCGCGGGHGGHHHHHHGGGGHHHHFHHHHHGGGGGGGGHHHHHHHHHHHHHHHGGHHGHHHGHHHHHHHHHHHHHHGGGGGGHHHHHHHHHHHHHHHGGGGGHHHHHHHHGGCFGGHHHHHHHHGHHGGGGGHHHFHHGHHHHHHHHHHHGGGHHHGFGGGGEGCFFGGGGGGEF0CFGGGGGGGGFFFFFFFFFFBFFFFFFBFFFFFFFFFFFEEFFFFFFFFFFFFFFFFFFF
@M05620:45:000000000-G6HP7:1:1101:7207:6386 1:N:0:153
CATCCTGACCCTGAAGTACCCCATTGAGCATGGCATCGTCACCAACTGGGACGACATGGAGAAGATCTGGCACCACACCTTCTACAACGAGCTGCGCGTGGCCCCGGAGGAGCACCCAGTGCTGCTGACCGAGGCCCCCCTGAACCCCAAGGCCAACAGAGAGAAGATGACTCAGGTGAGGCTCGGCCGACGCCCGTGCTCCTCCCGTCCTTTCCCCAGTCATTTTCTGCCCGGCTTGATTTCTGACATTA
+
?AABABFFFFFFGFGGGGGFEFEHHFHFGHFDGGHHHGHGHGFGEFFHHHHGGGGEGFFGGHFFHHGFGGHFHGHHHFEGHGHHHGFFEEGEGHHGGGGGGGHHGGCGGGGFHGHHGGHFCFGDGGHHGFCCGC@FDCCGGGFFFCFDDAGGGHGEGGGGGGGEFFFFGGFFFFGFFFGGAEFGB?FFBBB?BBBBBFFFFFFFFEA9ADDFF/B9FFAFF/FBFFFFFFFFD=;@9=.;/BFFB/;9FF/
@M05620:45:000000000-G6HP7:1:1101:17350:6396 1:N:0:153
TACCTGTACTGGGGAAGCATTTGAATATCCCCCCATGGTGATGGGGACGGAGAACTGCTCCATAAACACAGGCAACGTGCCTAACTTTCCCGGGAAGATGAAGTCAAAGAGCGACCACAGCTCTCGGAGGTTATTTTGCATCGGTGAGCCAGACAGAATGATCCGATGAGGGGTGCGAAACTATTTGAGGAAAGGAAGCACCTTTTTATTAAATTTACCTTTTAGCAATCGCCATTCCTACCCTAAAGATC
+
DDDDDFFFFFFFGGGGGGGGGGHHHHHHHHHGGGGHHHGHHHHHHGGGGGGGGHHHHHHHHHHHHHHHHHHHGHHHGHHHHHHHHHHHHHHGGGGGGHHHHHHHHHHHHHHHGGGGGHHHHHHHHGGGGGEHHHHHHHHHHHGGGGGHHHHHHGHHHHHHHHHHHGGGHHHGGCEGGFGGGGGGGHHGGGFGGGGGGGGGGFFFFFFFHFFFFFFHHFFFFFFFFFFFFFFFFFFFFFFFFFFFFFFFFFF
@M05620:45:000000000-G6HP7:1:1101:7177:6398 1:N:0:153
CATCCTGACCCTGAAGTACCCCATTGAGCATGGCATCGTCACCAACTGGGACGACATGGAGAAGATCTGGCACCACACCTTCTACAACGAGCTGCGCGTGGCCCCGGAGGAGCACCCAGTGCTGCTGACCGAGGCCCCCCTGAACCCCAAGGCCAACAGAGAGAAGATGACTCAGGTGAGGCTCGGCCGACGCCCGTGCTCCTCCCGTCCTTTCCCCAGTCATTTTCTGCCCGGCTTGATTTCTGACATTT
+
BBABBFFBFFFFGGFGGGGGGG?HHFAFAAFGGGHHHGHHGEFGA2GHGEAGFGGGGHG3GHAHGFHFGHHHHGFHEGGHFHHHHHHHGEFGGFEEEGGGGGHGGGC?CCGGHHHHGEAFGGGHGFHEHHGGGGGGGGG@CGHFHGGG..:CGCCFEEF/;;E.CCBFF09900CBGFGGGEFADFEFFADD=B;>-;;.:BFBFE.;DFDFFB//...;FFFFBBBFBFFE?-@FF-9:BFFFBFFBFF9
@M05620:45:000000000-G6HP7:1:1101:7198:6404 1:N:0:153
CATCCTGACCCTGAAGTACCCCATTGAGCATGGCATCGTCACCAACTGGGACGACATGGAGAAGATCTGGCACCACACCTTCTACAACGAGCTGCGCGTGGCCCCGGAGGAGCACCCAGTGCTGCTGACCGAGGCCCCCCTGAACCCCAAGGCCAACAGAGAGAAGATGACTCAGGTGAGGCTCGGCCGACGCCCGTGCTCCTCCCGTCCTTTCCCCAGTCATTTTCTGCCCGGCTTGATTTCTGACATTA
+
CCCCCFFFFFFFGGGGGGGGGGGHHHHHHHHHHHHHHGHHHGHHHGHHHHHHGGGGGHHHHHHHHHHHHHHHHGHHHGGHHHHHHHHHGGGGGHHGGGGGGGHHGGGGGGGGHHHHGGHHHHHHHHHHHHGGGGGGGGGGGGHHHHGGGGHGHHGGGGGGGGGGGGGGGGGGGGGGGGGGGGGGFFFFFFFFFFFFBDFFFFFFFFFFFFFFFFFFFFFFFFFFFFFFFFFFFFFFFFAFFFFFFFFFFF0
@M05620:45:000000000-G6HP7:1:1101:5340:6405 1:N:0:153
AAACCAGAAGACATGAGGTCAGCTAGATCGGAAGAGCACACGTCTGAACTCCAGTCACGCACTACAATCTCGTATGCCGTCTTCTGCTTGAAAAAAAAAAAAATTACCGCCTTCTTTTATTTTTTTTTCCCGATTTTCTTTTTTTTCCCATGTTTATTCACTTCTTTTTTCCTACCCCCGATAACCTACATGTTCCGTTTTACCGATTTCTTCTTTCATCCTTGCGCTCCCGTCCCTCTTTCTCTACCTTC
+
AAAABAACFFFFCGGGGGBGCGFGDGFHHHGDFGFHGHHGHGHEHEFGGHFHCGGFGHGFEEFFGHHH3EGFFEHFGHGEFHFHFGFHHFGHFHAE?@>/>//?2232/////@21?<1???11/<@-<<0..-..<=G0:C:---9;000/;00900;0;90:09BF0-;0B09..;---99.;/:/9/////;99/9/.///..-9./;:BBBFF//F///:B-9;;A;..99./9BFFBB///99B//
@M05620:45:000000000-G6HP7:1:1101:8295:6423 1:N:0:153
CATCCTGACCCTGAAGTACCCCATTGAGCATGGCATCGTCACCAACTGGGACGACATGGAGAAGATCTGGCACCACACCTTCTACAACGAGCTGCGCGTGGCCCCGGAGGAGCACCCAGTGCTGCTGACCGAGGCCCCCCTGAACCCCAAGGCCAACAGAGAGAAGATGACTCAGGTGAGGCTCTGCCGACGCCCGTGCTCCTCCCGTCCTTTCCCCAGTCATTTTCTGCCCGGCTTGATTTCTGACATTA
+
BBCCCFFFFFFFGGGGGGGGGGGHHHHHHHHHHHHHHGHHHGHHHGHHHHHHGGGGGHHHHHHHHHHHHHHHHGHHHGGHHHHHHHHHGGGGGGHGGGGGGGHHGGGGGGGGHHHHGGHHHHHHHHHHHHGGGGGGGGGGGGHHHHGGGGHGHHGGGGGGGGGGGGFGGGGGGGGGGGGGGGGGFFFFFFFFFFFFCDFFFFFFFFFFFFFFFFFFFFFFFFFFFFFFFFFFFFFFFFEFFFFFFFFFFF/
@M05620:45:000000000-G6HP7:1:1101:8311:6432 1:N:0:153
CATCCTGACCCTGAAGTACCCCATTGAGCATGGCATCGTCACCAACTGGGACGACATGGAGAAGATCTGGCACCACACCTTCTACAACGAGCTGCGCGTGGCCCCGGAGGAGCACCCAGTGCTGCTGACCGAGGCCCCCCTGAACCCCAAGGCCAACAGAGAGAAGATGACTCAGGTGAGGCTCTGCCGACGCCCGTGCTCCTCCCGTCCTTTCCCCAGTCATTTTCTGCCCGGCTTGATTTCTGACATTA
+
CCDDDFFFFFFFGGGGGGGGGGGHHHHHHHHHHHHHHGHHHGHHHGHHHHHHGGGGGHHHHHHHHHHHHHHHHGHHHGGHHHHHHHHHGGGGGHHGGGGGGGHHGGGGGGGGHHHHGGHHHHHHHHHHHHGGGGGGGGGGGGHHHHGGGGHGHHGGGGGGGGGGGGGGGGGGGGGGGGGGGGGGFFFFFFFFFFFFFFFFFFFFFFFFFFFFFFFFFFFFFFFFFFFHHFFFFFFFFFFFFFFFFFFFFF0
@M05620:45:000000000-G6HP7:1:1101:7020:6454 1:N:0:153
ATCTCTATCTCCGAAAAAGGAAGAAAGGGGAGGGAAGATCGGAAGAGCACACGTCTGAACTCCAGTCACGCACTACAATCTCGTATGCCGTCTTCTGCTTGAAAAAAAAAAAAAAACAAAACAACAGACCTAAGCCCCCCTGCACCCCCCGTACCCCAACACGCAGCTGCCACAAATGAGGCACGACCTACTCCCGTGCTACTCCCAGCCTTTCACCCTTCATATTCTGACCTGCTGAACTTCATCCCTTT
+
BBBBBFFFFFFFEEFGGGFGGGGABGFHGGDEGGGHGGHHGGEGGHHGFHHHGHHGGGGHHHHFGGHGHGHGGGHHHHG3GHHFGGFHHE?EHGHHGHHHHGFGHHGGGGG<>>->....<<..../<.C0<////;.;A-..//;.;-:-.-;9/:....9.:;;-/:/.//.../;99;A....:-./:///9...../9///9./...:///:/../:/9/////////9../9//////;/9/.9//
@M05620:45:000000000-G6HP7:1:1101:13499:6463 1:N:0:153
TACCTGTACTGGGGAAGCAATCGCCATTCCTACCCTAAAGATCGGAAGAGCACACGTCTGAACTCCAGTCACGCACTACAATCTCGTATGCCGTCTTCTGCTTGAAAAAAAAAACCACAGCTCTCGGAGGTTATTTTGCATCGGTGAGCCAGACAGAATGATCCGATGAGGGGTGCGAAACTATTTGAGGAAAGGAAGCACCTTTTTATTAAATTTACCTTTTAGCAATCGCCATTCCTACCCTACAGATC
+
AAAAAFFFFFFFGGGGGGGCG1F0EEFHHHFHHHHHBCDGHHFHGEGE0GH1BBFEBGGCFHCAFEGCGFEE/0EGEBCGHH1BGFG/00GFE>>0EGHHDE1FGGHHAG/E/>//?FEEC@FHF?F/CCCHFHGHGFHDGHC?FFAGEFHHHFHBGFGGHHGHGGCGHFHGG?AGGGG@GFFGFGGFGGGFGFE/CAAFFFFFFFFFFFFFBFFFFFFFFFFFFFFFFBEEFFFFFEFFFA:BF-;FB:/
@M05620:45:000000000-G6HP7:1:1101:22459:6521 1:N:0:153
ATCTCTATCTCCTAAAAAGGAAGAAAGGGGAGGGAAGATCGGAAGAGCACACGTCTGAACTCCAGTCACGCACTACAATCTCGTATGCCGTCTTCTGCTTGAAAAAAAAAAAAAAAAAAAAAAAAAATAAGTAAGAAGGAGAGATGATTAGAAAAGAAAAAAAGTGAAAAGAAATAAGAATAGAGGTGAACAATGATTGATAGAGGAAATATCAAGAGTTGCTGCAATAAAACATATAGTACATGAATGTA
+
DDDCDFFFFFFFGGGGGGEGFGHHHHHHGGGGGGGHGHHHHGGGGHHHHHHHGHHHGHGHHHHHHHHHHGHGGGHHHHHBGHGFGHHHHGEGHGHHHHHHHGFGHHGGGGGG>/>-----:------.0:0000000:....;.0:00000000//..//.--.000000/../:0000000000/:.0000::000:;000000/.//00000000.:000000/0000000.:00:;:00000000000
@M05620:45:000000000-G6HP7:1:1101:11325:6532 1:N:0:153
CATCCTGACCCTGAAGTACCCCATTGAGCATGGCATCGTCACCAACTGGGACGACATGGAGAAGATCTGGCACCACACCTTCTACAACGAGCTGCGCGTGGCCCCGGAGGAGCACCCAGTGCTGCTGACCGAGGCCCCCCTGAACCCCAAGGCCAACAGAGAGAAGATGACTCAGGTGAGGCTCGGCCGACGCCCGTGCTCCTCCCGTCCTTTCCCCAGTCATTTTCTGCCCGGCTTGATTTCTGACATTA
+
A3ABBFFFFFFFGGGGGGGGGGGHGHHHHGHHHHHHHGHHHGHHHGHHHGHHGGGGGHHFHHHHHHHHHHHHHGHHHGGHHHHHHBEGGGGGGHHGGGGGGGHHGGGFGGGGHGHHGFHHHHHHHHHHHHGGGGGGGGGGGGEHHHGFF.GGHHGEGGGFGFGGFFFFGFGGGGGGGGGGGGGGFFFFFFFFFFFF-.AEFFFFFFFEFFFFFFFFFEAFFFFFFFFFFFFFFFFFCA9FFFFFFBFFFF/
@M05620:45:000000000-G6HP7:1:1101:11343:6534 1:N:0:153
CATCCTGACCCTGAAGTACCCCATTGAGCATGGCATCGTCACCAACTGGGACGACATGGAGAAGATCTGGCACCACACCTTCTACAACGAGCTGCGCGTGGCCCCGGAGGAGCACCCAGTGCTGCTGACCGAGGCCCCCCTGAACCCCAAGGCCAACAGAGAGAAGATGACTCAGGTGAGGCTCGGCCGACGCCCGTGCTCCTCCCGTCCTTTCCCCAGTCATTTTCTGCCCGGCTTGATTTCTGACATTA
+
CCCCCFFFFFFFGGGGGGGGGGGHHHHHHHHHHHHHHGHHHGHHHGHHHHHGGGGGGHHHHHHHHHHHHHHHHGHHHGGHHHHHHHHHGGGGGHHGGGEGGGHHGGGGGGGGHGHHGGHGHHHHHHHHHHGGGGGGGGGGGGHHHHGGGGHGHHGGGGGGGGGGGGGFGGGGGGGGGGGGGGGGFFFFFFFFFFFF@FFFFFFFFFFFFFFFFFFFFFFFFFFFFFFFFFFFFFFFFFFFFFFFFFFFFF0
@M05620:45:000000000-G6HP7:1:1101:22461:6542 1:N:0:153
ATCTCTATCTCCTAAAAAGGAAGAAAGGGGAGGGAAGATCGGAAGAGCACACGTCTGAACTCCAGTCACGCACTACAATCTCGTATGCCGTCTTCTGCTTGAAAAAAAAAAACAACCAATAATTATAATCAAATGACCGCATAACAACCACAACAAAACATAATAAACAACATTAAAACATAGCCACGACACCACATATCACAATCCAACATTACCCTGCACATTGCCACCGATATCGTATACCGAACCGT
+
BBBBBFFFFFFFGGGGGGGGGGF4FGHFGCGGGGGHGHHHAEGG?CFEGHHHGHHHGHHHHHHGHHHHHEHGGFHHHHHBGHGFGHHHHEGEHGHHHHHHHGHFHGFG/<CD/////</1?1111111111111111<---..0/<0........;....0000;000<.:./000000.090/00/--9--..;.0////9///9.///.///////.../9/////;/..---;/...9///..----.
@M05620:45:000000000-G6HP7:1:1101:4921:6560 1:N:0:153
ATCTCTATCTCCTAAAAACCTGTTTAGATTTGGAGATAGACCTTCAGGTTTTTCATCATTTTCTGCATGAATTATACATTGACCACGTTCCAGCGTGGTCAGTTTGCAGCATTCTGTTATTTTGTTTGACAGAGTGTCTTGTTGAGAACATATGTAGGACATGATTTTTTCCTGCAACAGGGAAAATAAAGTATAAGTTTTAAAGATTTATTCTTTAATAAAGGATCTCAAAGCCAGCTTTAGAAAAAGGA
+
ABBCCFFFFFFFGGGGGGGGGGFHHHHHHHHHHFHHHHHHHHHHHHHHHHHGGHHHHHIHHHHHIHGHHHHHHGHGHHHHHGHHHHGHHHHHHHGEGGHHFHGHHHGFHFHHHHHHHHHHHHHHGHHHGHGHHHHHGHHHHGHHFGEHHHHHHHHGHHGGHGHHHHHHHGHHHHFHHHHGHGFHHHHHGFGGFHHHGFGHHHFHHHHHHGHHHHHHHFHGGGHHHHHHFFFFH<CHGEHHHHHHFFHGGGC
@M05620:45:000000000-G6HP7:1:1101:21846:6575 1:N:0:153
CATCCTGACCCTGAAGTACCCCATTGAGCATGGCATCGTCACCAACTGGGACGACATGGAGAAGATCTGGCACCACACCTTCTACAACGAGCTGCGCGTGGCCCCGGAGGAGCACCCAGTGCTGCTGACCGAGGCCCCCCTGAACCCCAAGGCCAACAGAGAGAAGATGACTCAGGTGAGGCTCGGCCGACGCCCGTGCTCCTCCCGTCCTTTCCCCAGTCATTTTCTGCCCGGCTTGATTTCTGACATTA
+
CDDDDFFFFFFFGGGGGGGGGGGHHHHHHHHHHHHHHGHHHGHHHGHHHHHHGGGGGHHHHHHHHHHHHHHHHGHHHGGHHHHHHHHHGGGGGHHGGGFGGGHHGGGGGGGGHGHHGGHHHHHHHHHHHHGGGGGGGGGGGGHHHHGGGGHGHHGGGGGGGGGGGGGGGGGGGGGGGGGGGGGGFFFFFFFFFFFFFFFFFFFFFFFFFFFFHFFFFFFFFFFFFHHFHFFFFFFFFFFFFFFFFFFFFF0
@M05620:45:000000000-G6HP7:1:1101:10246:6581 1:N:0:153
TACCTGTACTGGGGAAGCATTTGAATATCCCCCCATGGTGATGGGGACGGAGAACTGCTCCATAAACACAGGCAACGTGCCTAACTTTCCCGGGAAGATGAAGTCAAAGAGCGACCACAGCTCTCGGAGGTTATTTTGCATCGGTGAGCCAGACAGAATGATCCGATGAGGGGTGCGAAACTATTTGAGGAAAGGAAGCACCTTTTTATTAAATTTACCTTTTAGCAATCGCCATTCCTACCCTAAAGATC
+
DCCDDFFFFFFFGGGGGGGGGGHHHHHHHHHGGGGHHHGHHHHHHGGGGGGGGHHHHHHHHHHHHHHHHHHHGHHHGHHHHHHHHHHHHHHGGGGGGHHHHHHHHHHHHHHHGGGGGHHHHHHHHGGGGGGHHHHHHHHHHHGGGGGHHHHHHGHHHHHHHHHHHGGGHHHGGCEGGGGGGGGHHHHGGGFGGGGGGGGFGFFFFFFFFHHFFFFHFFFFFFFFFFFFFFFFFFFFFFFFFFFFFFFFFFF
@M05620:45:000000000-G6HP7:1:1101:4926:6584 1:N:0:153
ATCTCTATCTCCTAAAAACCTGTTTAGATTTGGAGATAGACCTTCAGGTTTTTCATCATTTTCTGCATGAATTATACATTGACCACGTTCCAGCGTGGTCAGTTTGCAGCATTCTGTTATTTTGTTTGACAGAGTGTCTTGTTGAGAACATATGTAGGACATGATTTTTTCCTGCAACAGGGAAAATAAAGTATAAGTTTTAAAGATTTATTCTTTAATAAAGGATCTCAAAGCCAGCTTTAGAAAAAGGA
+
CCCBCFFFFFFFGGGGGGGGGGHHHHHHHHHHHHHHHHHHHHHHHHHGHHHGGHHHHHHHHHHHHHHHHHHHHHHHHHHHHHHHHHGHHHHHHHGGGGHHHHHHHHHHHHHHHHHHHHHHHHHHHHHHHHHHHHHHHHHHHHHHHHHHHHHHHHHHHHHHHHHHHHHHHGHHHHHHHHHHHGGHHFHHHHHHHHHHHHHHHHHHHHHHHHHHHHHHHFGHHHFEHHHHHHHHHHHHHGHHHHGHHFHGGGH
@M05620:45:000000000-G6HP7:1:1101:14527:6599 1:N:0:153
TACCTGTACTGGGGAAGCATTTGAATATCCCCCCATGGTGATGGGGACGGAGAACTGCTCCATAAACACAGGCGACGTGCCTAACTTTCCCGGGAAGATGAAGTCAAAGAGCGACCACAGCTCTCGGAGGTTATTTTGCATCGGTGAGCCAGACAGAATGATCCGATGAGGGGTGCGAAACTATTTGAGGAAAGGAAGCACCTTTTTATTAAATTTACCTTTTAGCAATCGCCATTCCTACCCTAAAGATC
+
BBBBBFDFFFFFGGGGGGGGGGHHHGHHHHHGGGGHHHGFFGHHHGGGGGGGGHHHHHHHHHHHHHHHFHHHGCEGGGGHHFHHHFHHHHHGGGECGHHHHHHHHHHHHHHHGGGGGHHGHFHHHGGGFGEGHHHHHHHGHHGGDEGHHHHHHGHFGHHHHHHHHGGGHHHGGGGGGGGGGGGGGGGGEGFGGFFFFFFFFFFFFFFFFFFFFFFFFFBFFFFFFFFFFFEEFFFFFFFFFFFFFFFFFFF
@M05620:45:000000000-G6HP7:1:1101:17566:6653 1:N:0:153
TACCTGTACTGGGGAAGCATTTGAATATCCCCCCATGGTGATGGGGACGGAGAACTGCTCCATAAACACAGGCAACGTGCCTAACTTTCCCGGGAAGATGAAGTCAAAGAGCGACCACAGCTCTTCGGAGGTTATTTTGCATCGGTGAGCCAGACAGAATGATCCGATGAGGGGTGCGAAACTATTTGAGGAAAGGAAGCACCTTTTTATTAAATTTACCTTTTAGCAATCGCCATTCCTACCCTAAAGAT
+
BAACCFFFFFFFGGGGGGGGGGHHHHHHHHHGGGGHHHGHHHHHHGGGGGGGGHHHHHHHHHHHHHHHHHHHGHHHGHHHHHHHHHHHHHHGGGEGGHHHHGHHHHHHEHHHGGGGGHHHHHHHHHHGGGGGHHHHHHHHHHHGCGGAAGHHHHGHHHHHHHHHHHFGGHHHGGEDGGGGGGGGGGGGEEGFFFFGFFFGBFFFFFFFFFFFBFFFFFFFFFFFBFFFBFFEEFFEFFFFF/FFFEFFFBF
@M05620:45:000000000-G6HP7:1:1101:22853:6666 1:N:0:153
TACCTGTACTGGGGAAGCATTTGAATATCCCCCCATGGTGATGGGGACGGAGAACTGCTCCATAAACACAGGCAACGTGCCTAACTTTCCCGGGAAGATGAAGTCAAAGAGCGACCACAGCTCTCGGAGGTTATTTTGCATCGGTGAGCCAGACAGAATGATCCGATGAGGGGTGCGAAACTATTTGAGGAAAGGAAGCACCTTTTTATTAAATTTACCTTTTAGCAATCGCCATTCCTACCCTAAAGATC
+
BBBBBFFFFFFFGEFEEGGGGFGGGFHHHHHAEGGHHGFGFHHHHGGGGGGGGGHGGHFGCFGHHHHGHGHHGHHHGHHHHHHGHHFHHGGGGGGGGGHHFHHHGFHFHHHFEGGGGHHHGHHGHGGGGGEHHHHHHHHGHHGGGGGHHHHHHGHHHHHHHHHHHGGGHHHGG:AEGGGGGGGGGGGGGGGGGGGGFGGFGFFFFFFFFFFFFFFFFFFFFFFFFFFFFFFFFFFFFFFFFFFFFFFFFFF
@M05620:45:000000000-G6HP7:1:1101:17571:6670 1:N:0:153
TACCTGTACTGGGGAAGCATTTGAATATCCCCCCATGGTGATGGGGACGGAGAACTGCTCCATAAACACAGGCAACGTGCCTAACTTTCCCGGGAAGATGAAGTCAAAGAGCGACCACAGCTCTTCGGAGGTTATTTTGCATCGGTGAGCCAGACAGAATGATCCGATGAGGGGTGCGAAACTATTTGAGGAAAGGAAGCACCTTTTTATTAAATTTACCTTTTAGCAATCGCCATTCCTACCCTAAAGAT
+
DDDDDFFFFFFFGGGGGGGGGGHHHHHHHHHGGGGHHHHHHHHHHGGGGGGGGHHHHHHHHHHHHHHHHHHHGHHHGHHHHHHHHHHHHHHGGGGGGHHHHHHHHHHHHHHHGGGGGHHHHHHHHHHGGGGEHHHHHHHHGHHGGGGGHHHHHHGHHHHHHHHHHHGGGHHHGGEFGGGGGGGGGGGHGGGFGBFGGGFGFGFFFFFFFHHFFFFFFFFFFFFFFFFFFFFFFFFFFFFFFFFFFFFFFFF
@M05620:45:000000000-G6HP7:1:1101:11741:6675 1:N:0:153
CATCCTGACCCTGAAGTACCCCATTGAGCATGGCATCGTCACCAACTGGGACGACATGGAGAAGATCTGGCACCACACCTTCTACAACGAGCTGCGCGTGGCCCCGGAGGAGCACCCAGTGCTGCTGACCGAGGCCCCCCTGAACCCCAAGGCCAACAGAGAGAAGATGACTCAGGTGAGGCTCGGCCGACGCCCGTGCTCCTCCCGTCCTTTCCCCAGTCATTTTCTGCCCGGCTTGATTTCTGACATTT
+
BBBBBFFFFFFFGGGGGGGGGGGHHHHHHDGGFHHHHGHHHGHHHGHHHHHHGGGGGHHHHHGHHHHHHHHHHGHHHGGHHHHHHHHHGEFGGHHGGGGGGEHHGGGGGGGGHHHHGGHGBGHFHHHHGHG-DCFGGGGGGGHHHHGGGGGGHHGGGGGGGGGGGFGFGGGGGGGEGGGGGGGGFFFFFFFDFFFFFDFFFFFFFFFFFFFFFFFFFFDFFFFFFFFFBFFFDCFDC;9BFFFFBBFFFF/
@M05620:45:000000000-G6HP7:1:1101:11760:6684 1:N:0:153
CATCCTGACCCTGAAGTACCCCATTGAGCATGGCATCGTCACCAACTGGGACGACATGGAGAAGATCTGGCACCACACCTTCTACAACGAGCTGCGCGTGGCCCCGGAGGAGCACCCAGTGCTGCTGACCGAGGCCCCCCTGAACCCCAAGGCCAACAGAGAGAAGATGACTCAGGTGAGGCTCGGCCGACGCCCGTGCTCCTCCCGTCCTTTCCCCAGTCATTTTCTGCCCGGCTTGATTTCTGACATTA
+
CCCCCFFFFFFFGGGGGGGGGGGHHFFHHHHFF4GHHGHGHGHC2EHHHHHGGGGGGHHFGGHHFHHFGHFHHGHHFGGHGHHHHHHHGGDGGGHGGGGGCEHHGGGGGGGGHHHHGGHGHHHHHHHHHHGGGGGGGGGGGGHHHHGGGGHGHHGGGGGGGGGGGGGGGGGGGGGGGGGGGGGGFFFFFBFFFFFF@DDEFFFFFFFADFFFFFFFFFFFFFFFFFFFFFFF?CFFFFFFFFFFFBFBFF/
@M05620:45:000000000-G6HP7:1:1101:11376:6712 1:N:0:153
TACCTGTACTGGGGAAGCATTTGAATATCCCCCCATGGTGATGGGGGCGGAGAACTGCTCCATAAACACAGGCAACGTGCCTAACTTTCCCGGGAAGATGAAGTCAAAGAGCGACCACAGCTCTCGGAGGTTATTTTGCATCGGTGAGCCAGACAGAATGATCCGATGAGGGGTGCGAAACTATTTGAGGAAAGGAAGCACCTTTTTATTAAATTTACCTTTTAGCAATCGCCATTCCTACCCTAAAGATC
+
CCCCCFFFFFFFGGGGGGGGGGHGHHHHHHHGGGGHHHHHHHHHHGGGGGGGGHHHHHHHHHHHHHHHHHHHGHHHGHHHHHHHHHHHHHHGGGFGGHHHHHHGGHHHHHHHGGGGGHHHHHHHHGGGGGCHHHHHHHHGHHGGGGGHGHHHHGGGGGGGGGGGGGGGGGGGGEGGFFFFFFFFFFFFFFEFFFFFFFFBFFFFFFFFFFFFFFFFFFFFFFFFFFFFFFFFFFFFFFFFFFFFFFFFFFF
@M05620:45:000000000-G6HP7:1:1101:15651:6726 1:N:0:153
AAACCAAGCAGACACTCACCGCCAGAAGACATGAGGTCAGCTAGATCGGAAGAGCACACGTCTGAACTCCAGTCACGCACTACAATCTCGTATGCCGTCTTCTGCTTGAAAAAAAAAACCACAGGAGTAAACCTTTCTATGAACCAGCACCGCTCAACCCCACCCTAGCCTCTTTTCCCTTAGCCCTGCTTAGCCTATCAATCCTCCTTCACTTCCTCTCTCCTTCTCCCCGTCACTCTCCTCTCACGCCC
+
BBBBBBBFBFFFGGGGGGGGEGG2EGFCFHHFHHHHGHHHGHHHEHHHGGGGHHHHHHGGGHHGHHHGHHHHGHHHGHGGGHHHGFHHFGFEFHGHGGGHGHHHHHHGFB?BBEFGD/?//?/0/0/00??1?011?=<1<1>1.0..0<.----.0/.....:../:/:;//;;;00000/00;:/..9000090/000;00/00//0;/9///;///9//////9//:.-....//9//999F//.;9-
@M05620:45:000000000-G6HP7:1:1101:24146:6727 1:N:0:153
CATCCTGACCCTGAAGTACCCCATTGAGCATGGCATCGTCACCAACTGGGACGACATGGAGAAGATCTGGCACCACACCTTCTACAACGAGCTGCGCGTGGCCCCGGAGGAGCACCCAGTGCTGCTGACCGAGGCCCCCCTGAACCCCAAGGCCAACAGAGAGAAGATGACTCAGGTGAGGCTCGGCCGACGCCCGTGCTCCTCCCGTCCTTTCCCCAGTCATTTTCTGCCCGGCTTGATTTCTGACATTA
+
CCCCCFFFFFFFGGGGGGGGGGGHHHHHHHHHHHHHHGHHHGHHHGHHHHHHGGGGGHHHHHHHHHHHHHHHHGHHHGGHHHHHHHHHGGGGGHHGGGGGGGHHGGGGGGGGHHHHGGHHHHHHHHHHHHGGGGGGGGGGGGHHHHGGGGHGHHGGGGGGGGGGFGGGGGGGGGGGGGGGGGGGFFFFFFFFFFFFDDFFFFFFFFFEFFFFFFFFFFFFFFFFFFFFFFFFDFFFFFFFFFFFFFFFFF0
@M05620:45:000000000-G6HP7:1:1101:4946:6729 1:N:0:153
TACCTGTACTGGGGAAGCATTTGAATATCCCCCCATGGTGATGGGGACGGAGAACTGCTCCATAAACACAGGCAACGTGCCTAACTTTCCCGGGAAGATGAAGTCAAAGAGCGACCACAGCTCTCGGAGGTTATTTTGCATCGGTGAGCCAGACAGAATGATCCGATGAGGGGTGCGAAACTATTTGAGGAAAGGAAGCACCTTTTTATTAAATTTACCTTTTAGCAATCGCCATTCCTACCCTAAAGATC
+
CCCCCDFFFFFFGGFEGGGGGGHHGHGHHHHGGGGHHHGGFHHHHGGGGGGGGHHHHFHHHGHHHHHHHHHHGEHHGHHHHHHHHHHHHHHGGGFGGHHHHHHGHHHHHHHHGFGFGHHHHHHHHDFDGGEHHHHHHHGEHHGGGGGHHGHHHGHGCFHHHHHHHGGGHHHGG;EGCDDGGGGGHHGFGGFFFGGFFGGGGFFFFFFFFFFFFFFFFFFFFFFFFFFBFBEEFFFFFFFFFFFFFFFFFFF
@M05620:45:000000000-G6HP7:1:1101:26180:6746 1:N:0:153
TACCTGTACTGGGGAAGCAATCGCCATTCCTACCCTAAAGATCGGAAGAGCACACGTCTGAATCCAGTCACGCACTACAATCTCGTATGCCGTCTTCTGCTTGAAAAAAAAAAAAAACATATATTCGTAGATGATTTTTCATCGATGCATCAACAAAAATAATCCTAGTATTGTAGAACAACTATTTAATGAGAAGCGACAAGTTTTTATTCCATTTAACTCTTAGCCACAACCCTGCCTACCCAAAGGAA
+
BBCCCFFFFFFFGGGGGGGGGGGGGGGHHHHHHHHHGHGHHHHHGGGGHHHHHHHGHHHGGHHHHHGHHHHGHGGGHHHHGGGHHFDHHHHGGGHGGHHHHHHGHHHHGGGGGB<///<1111<?10<<>.111111110<1=//.0.00=C0/0<..:.0;000;000:00:;00000/:.//00;00000000//-.---.;;0;9./;9B/////9;;//://:///.:.:../9A/:/:;/..////
@M05620:45:000000000-G6HP7:1:1101:23748:6751 1:N:0:153
CATCCTGACCCTGAAGTACCCCATTGAGCATGGCATCGTCACCAACTGGGACGACATGGAGAAGATCTGGCACCACACCTTCTACAACGAGCTGCGCGTGGCCCCGGAGGAGCACCCAGTGCTGCTGACCGAGGCCCCCCTGAACCCCAAGGCCAACAGAGAGAAGATGACTCAGGTGAGGCTCGGCCGACGCCCGTGCTCCTCCCGTCCTTTCCCCAGTCATTTTCTGCCCGGCTTGATTTCTGACATTT
+
AABBBFFFFFFFGGGGGGGGGGGHHHHHHHHHHHGGHGHHHGHHHGHHHHHHGGGGGHHHHHHHHHHHHHHHHGHHHGGHHHHHHHGHGGGGGHHGGGGGGGHHGGGGGGGGHHHHGGHHHHHHHHHHHHGGGGGGGGGGGGGHHHGGGGHGHHGGGGGGGGGGGGGGGGGGGGGGGGGGFEGGFFFFFFFFFFFFBDFFFFFFFFFFFFFFFFFFFFFFFFFFFFFFFFFEFFFFFFFFFFFFFFFFFF/
@M05620:45:000000000-G6HP7:1:1101:23764:6764 1:N:0:153
CATCCTGACCCTGAAGTACCCCATTGAGCATGGCATCGTCACCAACTGGGACGACATGGAGAAGATCTGGCACCACACCTTCTACAACGAGCTGCGCGTGGCCCCGGAGGAGCACCCAGTGCTGCTGACCGAGGCCCCCCTGAACCCCAAGGCCAACAGAGAGAAGATGACTCAGGTGAGGCTCGGCCGACGCCCGTGCTCCTCCCGTCCTTTCCCCAGTCATTTTCTGCCCGGCTTGATTTCTGACATTT
+
CCCCCFFFFFFFGGGGGGGGGGGHHHHHHHHHHHHHHGHHHGHHHGHHHHHHGGGGGHHHHHGHHHHHHHHHHGHHHGGHHHHHHHHHGGGGGHHGGGGGGGHHGGGCGGGGHHHHGGHHHHHHHHHHHHGGGGGGGGGGGGHHHHGGDDHGHHGGGGGGGFGGGGFGGGGGGGGGGGGGGGGGFFFFFAFFFFFFFFFFFFFFFFFFFFFFFFFFFFFFF/FFFFFFFEFFFFFFFAFFFFFFFBFBBF/
@M05620:45:000000000-G6HP7:1:1101:23744:6775 1:N:0:153
CATCCTGACCCTGAAGTACCCCATTGAGCATGGCATCGTCACCAACTGGGACGACATGGAGAAGATCTGGCACCACACCTTCTACAACGAGCTGCGCGTGGCCCCGGAGGAGCACCCAGTGCTGCTGACCGAGGCCCCCCTGAACCCCAAGGCCAACAGAGAGAAGATGACTCAGGTGAGGCTCGGCCGACGCCCGTGCTCCTCCCGTCCTTTCCCCAGTCATTTTCTGCCCGGCTTGATTTCTGACATTA
+
DDDDDFFFFFFFGGGGGGGGGGGHHHHHHHHHHHHHHGHHHGHHHGHHHHHHGGGGGHHHHHHHHHHHHHHHHGHHHGGHHHHHHHHHGGGGGHHGGGGGGGHHGGGGGGGGHHHHGGHHHHHHHHHHHHGGGGGGGGGGGGHHHHGGGGHGHHGGGGGGGGGGGGGGGGGGGGGGHGGGGGGGFFFFFFFFFFFFCDFFFFFFFFFFFFFFFHFFFFFFFFFFFFHFFFFFFFFFFFFFFFFFFFFFFF0
@M05620:45:000000000-G6HP7:1:1101:23758:6785 1:N:0:153
CATCCTGACCCTGAAGTACCCCATTGAGCATGGCATCGTCACCAACTGGGACGACATGGAGAAGATCTGGCACCACACCTTCTACAACGAGCTGCGCGTGGCCCCGGAGGAGCACCCAGTGCTGCTGACCGAGGCCCCCCTGAACCCCAAGGCCAACAGAGAGAAGATGACTCAGGTGAGGCTCGGCCGACGCCCGTGCTCCTCCCGTCCTTTCCCCAGTCATTTTCTGCCCGGCTTGATTTCTTACCTTT
+
A?ABBF4DFFFFFFFGGFGGGGGHHDAGGHHHFH4FGFHHGGH3BFHGBAHHGCF0EG2BGFHHGHHH5FG2FFFHEGGHHHHHHHHHG11EEGGECEEE?EGEGGGGGCDDGGHHGEAGHGHHHGF<FGC-DGGGGGGGG.:0GGGGDD.EGHEGG.9BBF?A9BBFFFGGGFFGG/;AA;CA9-ADBBB;BBBB-..9BFFFFFDEDFDFFFFFFB;FB/BFFFFF:BBEF-;B?-.;BBFF//9/9B/
@M05620:45:000000000-G6HP7:1:1101:5848:6809 1:N:0:153
TACCTGTACTGGGGAAGCATTTGAATATCCCCCCATGGTGATGGGGACGGAGAACTGCTCCATAAACACAGGCAACGTGCCTAACTTTCCCGGGAAGATGAAGTCAAAGAGCGACCACAGCTCTCGGAGGTTATTTTGCATCGGTGAGCCAGACAGAATGATCCGATGAGGGGTGCGAAACTATTTGAGGAAAGGAAGCACCTTTTTATTAAATTTACCTTTTAGCAATCGCCATTCCTACCCTAAAGATC
+
AA1A?FFFFFBFGCGCF1GD33FFHHFH3D10E0AB00BGGHFHEGEEGGGG/GHGEBGHBBAG1@F1FFGEFEHEEFGEHFHBGGDGGB@E@?/EE0GF1BFHGHHHFHG0<>B<CEEC?FHHH?F?>C?GFHHHHHF1<DEGGGEHC<FHGFHC<<GGDHHHG.EFFHHGGEGE@;@AAGGGGGGBEGBFEFFFFG.9BEFFFFFEFFFFFFFFFFFFFFFFFFBBB9A9BBAFBBFFFFE;FF/BFF;
@M05620:45:000000000-G6HP7:1:1101:11895:6823 1:N:0:153
AGATTACTGCAACAGTTCCCCCTGGACCTGGAAAAGTTTCTTGCCTGGCTTACAGAAGCTGAAACAACTGCCAATGTCCTACAGGATGCTACCCGTAAGGAAAGGCTCCTAGAAGACTCCAAGGGAGTAAAAGAGCTGATGAAACAATGGCAAGTAAGTCAGGCATTTCCGCTTTAGCACTCTTGTGGATCCAATTGAACAATTCTCAGCATTTGTACTTGTAACTGACAAGCCAGGGACAAAACAAAGAT
+
AAAABFFFDFFDGGFBFGGGGGGGHGHHHHHHHHHHHHHHHHHHHHHHHHHAFFHHHHHHHHHHHHHHHHHHHHHHHHHHFGHHHGHHHHFHHHGGEEGGGHFGHHHHGHHHHHHHHHHHHGHGFGGFHFHHHGHHHHGHHGHHHHHHHHHHHGHHHHHHHHHHHHHHHHGGGGGHHHHHHHHHHHHGHHHHHGHHHGHGGHHHHHHHHGGHHHHHHFHHHHGHHHHHGHHHHGGGGGGGGGGGGGGGGGF
@M05620:45:000000000-G6HP7:1:1101:5862:6825 1:N:0:153
TACCTGTACTGGGGAAGCATTTGAATATCCCCCCATGGTGATGGGGACGGAGAACTGCTCCATAAACACAGGCAACGTGCCTAACTTTCCCGGGAAGATGAAGTCAAAGAGCGACCACAGCTCTCGGAGGTTATTTTGCATCGGTGAGCCAGACAGAATGATCCGATGAGGGGTGCGAAACTATTTGAGGAAAGGAAGCACCTTTTTATTAAATTTACCTTTTAGCAATCGCCATTCCTACCCTAAAGATC
+
CCCCCFFFFFFFGGGGGGGGGGHHHHHHHHHGGGGHHHGHHHHHHGGGGGGGGHHHHHHHHHHHHHHHHHHHGHHHGHHHHHHHHHHHHHHGGGGGGHHHHHHHHHHHHHHHGGGGGHHHHHHHHGGGGGFHHHHHHHHGHHGGGGGHHHHHHGHHGHHHHHHHHGGGHHHGGGGGGGGGGGGGGGGGGGGGGGGFGGGEFFFFFFFFFFFFFFFFFFFFFFFFFFFFFFFFFFFFFFFFFFFFFBFFFFF
@M05620:45:000000000-G6HP7:1:1101:15843:6825 1:N:0:153
CATCCTGACCCTGAAGTACCCCATTGAGCATGGCATCGTCACCAACTGGGACGACATGGAGAAGATCTGGCACCACACCTTCTACAACGAGCTGCGCGTGGCCCCGGAGGAGCACCCAGTGCTGCTGACCGAGGCCCCCCTGAACCCCAAGGCCAACAGAGAGAAGATGACTCAGGTGAGGCTCGGCCGACGCCCGTGCTCCTCCCGTCCTTTCCCCAGTCATTTTCTGCCCGGCTTGATTTCTGACATTT
+
1A?AAFFFF1CCGGGFGEGGFEEEFDF1F1EABGHHFGHGHFHFEEGFHHHHEGGEGHGHFHCCGFGFEBHFGEFHAEEFFEEHHHDG@/>EEHHE?EEGEEHGGC?BCGCCEHHHGAC1??F1DGHFHGG?@@-FACCCCC/CFGGGF.CCCG.=AFFGGGB.9CFGGGFFBFGGBFG?FGGG@-AB@=@@@@@@;AB-BFB9BEBFFBBFFE9/FF9:B9BF/BFFB/BA--@@@-9/;99;/;BFFF/
@M05620:45:000000000-G6HP7:1:1101:5884:6836 1:N:0:153
TACCTGTACTGGGGAAGCATTTGAATATCCCCCCATGGTGATGGGGACGGAGAACTGCTCCATAAACACAGGCAACGTGCCTAACTTTCCCGGGAAGATGAAGTCAAAGAGCGACCACAGCTCTCGGAGGTTATTTTGCATCGGTGAGCCAGACAGAATGATCCGATGAGGGGTGCGAAACTATTTGAGGAAAGGAAGCACCTTTTTATTAAATTTACCTTTTAGCAATCGCCATTCCTACCCTAAAGATC
+
BBBBBFFFFFFFGFGGGGGGGGCGHHHHHHHGGGGHHHHHHHHGHCGFGGGGGHHHHHHHHHHFHHHHHHHHGHHHGHGFHHHHHHHHHHHGGGGGGHHHHHHHGHHHHHHHGGGGGHHGHHHHHGGGGGGHFHHHHGHHGHGCGGGHHHGHCGHGGHHHHHHHHDDGHHHGGDGGGGGGGGBFGGGFEEFB/FGGFGGGGFFFFFFFFFFEFFFFFFFFFFFB/BFBFF?EFFFFFFFFFFFFFFBFFFF
@M05620:45:000000000-G6HP7:1:1101:16331:6838 1:N:0:153
CATCCTGACCCTGAAGTACCCCATTGAGCATGGCATCGTCACCAACTGGGACGACATGGAGAAGATCTGGCACCACACCTTCTACAACGAGCTGCGCGTGGCCCCGGAGGAGCACCCAGTGCTGCTGACCGAGGCCCCCCTGAACCCCAAGGCCAACAGAGAGAAGATGACTCAGGTGAGGCTCGGCCGACGCCCGTGCTCCTCCCGTCCTTTCCCCAGTCATTTTCTGCCCGGCTTGATTTCTGACATTA
+
CCDDDFFFFFFFGGGGGGGGGGGHHHHHHHHHHHHHHGHHHGHHHGHHHHHHGGGGGHHHHHHHHHHHHHHHHGHHHGGHHHHHHHHHGGGGGHHGGGGGGGHHGGGGGGGGHHHHGGHHHHHHHHHHHHGGGGGGGGGGGGHHHHGGGGHGHHGGGGGGGGGGGGGGGGGGGGGGGGGGGGGGFFFFFFFFFFFFBFFFFFFFFFFEFFFFFFFFFFFFFFFFFFFFHFFFFFFFFFFFFFFFFFFFFF0
@M05620:45:000000000-G6HP7:1:1101:15858:6851 1:N:0:153
CATCCTGACCCTGAAGTACCCCATTGAGCATGGCATCGTCACCAACTGGGACGACATGGAGAAGATCTGGCACCACACCTTCTACAACGAGCTGCGCGTGGCCCCGGAGGAGCACCCAGTGCTGCTGACCGAGGCCCCCCTGAACCCCAAGGCCAACAGAGAGAAGATGACTCAGGTGAGGCTCGGCCGACGCCCGTGCTCCTCCCGTCCTTTCCCCAGCCATTTTCTGCCCGGCTTGATTTCTGACATTA
+
ABBBBBFFF4CCECGFFFGGBGCCFBEFHDAA4FGHHFGHGFFFEFHHHHFHEGGCEGFBGHGFHFHBHHFCGCGHEEEHEGHHHHH3EAECFHHGCGGGGGHHGGGGGC?AFEHHDGH?CD?FGFHDG0D??C-.<<-@@CGBFG?EDDEFHEEEEGFBFGEGGFGFFGBFBBFFBFGG.CEF?;..---9@BB=BDA9FFBF/..ADAD/BFFB.;A...;FF//9;/F..--@B-.;/9BF/B/9FB/
@M05620:45:000000000-G6HP7:1:1101:10634:6858 1:N:0:153
TACCTGTACTGGGGAAGCATTTGAATATCCCCCCATGGTGATGGGGACGGAGAACTGCTCCATAAACACAGGCAACGTGCCTAACTTTCCCGGGAAGATGAAGTCAAAGAGCGACCACAGCTCTCGGAGGTTATTTTGCATCGGTGAGCCAGACAGAATGATCCGATGAGGGGTGCGAAACTATTTGAGGAAAGGAAGCACCTTTTTATTAAATTTACCTTTTAGCAATCGCCATTCCTACCCTAAAGATC
+
BBBBBFFFFFFFGGFFFGGGGGHHHFHHHHHGGGGHFFBFDGHHHGGGGFFEGHHHHHHHHHFHHHHHHFHHGHHHGHHHHHHHHFGHGEFGGGFFGGHHGHGEGFGHHHHGCGGGGHGHHFHHHGGGGGAGHHHHHHGFHHGGGGFFHHHHHGHHHHHHFFHHHGGGHHGFGEFGFGCBGGGGFFGFAB9BFFFGFFGGFEFFFFFFFFFFFFFFFFFFFFFFFFFFFFFEFFAFFFFFF9FFFFFFFFB
@M05620:45:000000000-G6HP7:1:1101:4766:6877 1:N:0:153
CATCCTGACCCTGAAGTACCCCATTGAGCATGGCATCGTCACCAACTGGGACGACATGGAGAAGATCTGGCACCACACCTTCTACAACGAGCTGCGCGTGGCCCCGGAGGAGCACCCAGTGCTGCTGACCGAGGCCCCCCTGAACCCCAAGGCCAACAGAGAGAAGATGACTCAGGTGAGGCTCGGCCGACGCCCGTGCTCCTCCCGTCCTTTCCCCAGTCATTTTCTGCCCGGCTTGATTTCTGACATTA
+
CDDDCFFFFFFFGGGGGGGGGGGHHHHHHHHHHHHHHGHHHGHHHGHHHHHHGGGGGHHHHHHHHHHHHHHHHGHHHGGHHHHHHHHHGGGGGHHGGGFGGGHHGGGGGGGGHHHHGGHHHHHHHHHHHHGGGGGGGGGGGGHHHHGGGGHGHHGGGGGGGGGGGGGGGGGGGGGGGGGGGGGGFFFFFFFFFFFFAFFFFFFFFFFFFFFFFFFFFFFFFFFFFFFFFFFFFFFFFFFFFFFFFFFFFF0
@M05620:45:000000000-G6HP7:1:1101:13601:6888 1:N:0:153
CATCCTGACCCTGAAGTACCCCATTGAGCATGGCATCGTCACCAACTGGGACGACATGGAGAAGATCTGGCACCACACCTTCTACAACGAGCTGCGCGTGGCCCCGGAGGAGCACCCAGTGCTGCTGACCGAGGCCCCCCTGAACCCCAAGGCCAACAGAGAGAAGATGACTCAGGTGAGGCTCGGCCGACGCCCGTGCTCCTCCCGTCCTTTCCCCAGTCATTTTCTGCCCGGCTTGATTTCTGCCATTA
+
AABBBFFFFFFFGGGGGGGGGGDHH5FGGFHFFGCGHGHHHGHGAEHHFHHFGGGGGGFBGGHH3GGHHHHFHGHHGGGHHHHGHH3GGFGGGHHGGGGG/>FHGECCGCGFHHHHGGGHHGGHHHGGGHGGGCGGGGGGGEF0GHGG..GEHHGFEGBBFF?./BFFGGGGGGGGGBBFGEFFB;EFFFFFFFFD>ADEFFFFFFFEAA9;FFFFF.AFF9B:FFFFFFFED-@DCF.BFFFF//9/BF/
@M05620:45:000000000-G6HP7:1:1101:13603:6906 1:N:0:153
CATCCTGACCCTGAAGTACCCCATTGAGCATGGCATCGTCACCAACTGGGACGACATGGAGAAGATCTGGCACCACACCTTCTACAACGAGCTGCGCGTGGCCCCGGAGGAGCACCCAGTGCTGCTGACCGAGGCCCCCCTGAACCCCAAGGCCAACAGAGAGAAGATGACTCAGGTGAGGCTCGGCCGACGCCCGTGCTCCTCCCGTCCTTTCCCCAGTCATTTTCTGCCCGGCTTGATTTCTGACATTA
+
CDDDDFFFFFFFGGGGGGGGGGGHHHHHHHHHHHHHHGHHHGHHHGHHHHHHGGGGGHHHHHHHHHHHHHHHHGHHHGGHHHHHHHHHGGGGGHHGGGGGGGHHGGGGGGGGHHHHGGHHHHHHHHHHHHGGGGGGGGGGGGHHHHGGGGHGHHGGGGGGGGGGGGGGGGGGGGGGHGGGGGGGFFFFFFFFFFFF@DFFFFFFFFFEFFFFFFFFFFFFFFFFFFFFFFFFFFFFFFFFFFFFFBFFFF0
@M05620:45:000000000-G6HP7:1:1101:17432:6912 1:N:0:153
ATCTCTATCTCCTAAAAAGGAAGAAAGGGGAGGGAAGATCGGAAGAGCACACGTCTGAACTCCAGTCACGCACTACAATCTCGTATGCCGTCTTCTGCTTGAAAAAAAAAAAAAAAACAGCACATATACACAGTTATGGATTTATCAGTCTTAAAAAACCCACGTAATCACATATCCCTAATCACCTCCATTGCCACGAAGCCCACATACAATATACGTCCACACTGTACCCATGTAGTTACAGCTCTATC
+
BCCCCFFFFFFFGGGGGGEGGGHGAGHHGGGGGGGHFHHHHGEFGHHHHHHHGHHHGHGHHHHHHHHHHGHGGGHHHHHHHHHGGHHHHGGGHGHHHHHHHHFHFHEECD@D></->..00/./0<000000.0<=00/000000000;0000000:-.;...-./..0;/000000/00/0009:/../9//////--..-.....//////////./;..//./;////////9///9////////9//
@M05620:45:000000000-G6HP7:1:1101:7237:6933 1:N:0:153
TACCTGTACTGGGGAAGCATTTGAATATCCCCCCATGGTGATGGGGACGGAGAACTGCTCCATAAACACAGGCAACGTGCCTAACTTTCCCGGGAAGATGAAGTCAAAGAGCGACCACAGCTCTCGGAGGTTATTTTGCATCGATGAGCCAGACAGAATGATCCGATGAGGGGTGCGAAACTATTTGAGGAAAGGAAGCACCTTTTTATTAACTTTACTTTTTAGCAATCGCCATTCCTACCCTAAAGATC
+
BBBBBFFFFFFFFCGGGGBFGGHHHHHHHHFFGGGGHHHGHFGHHGGGGGFGGHHHHHHFFBEGFHHGHHHHGHGHGHHGFBG3BFHFGHFGGEEEFAGDHE3FFHFGBFBFC/B@CACH/F2@D/C/@@?FGHHHH111@1<0GFH1GCFC0FBCHCGFGGHHE.<.0:/:-.:;@A@-;BFFF0BFE/9CFFFG/F./BFGFFFF.FBFB/;FFFF/9BFF?B////;9AAD9BBBFB9A./FFB9/;B
@M05620:45:000000000-G6HP7:1:1101:7227:6949 1:N:0:153
TACCTGTACTGGGGAAGCATTTGAATATCCCCCCATGGTGATGGGGACGGAGAACTGCTCCATAAACACAGGCAACGTGCCTAACTTTCCCGGGAAGATGAAGTCAAAGAGCGACCACAGCTCTCGGAGGTTATTTTGCATCGATGAGCCAGACAGAATGATCCGATGAGGGGTGCGAAACTATTTGAGGAAAGGAAGCACCTTTTTATTAAATTTACCTTTTAGCAATCGCCATTCCTACCCTAAAGATC
+
CCCCCFFFFFFFGGGGGGGGGGHHHHHHHHHGGGGHHHGHHHHHHGGGGGGGGHHHHHHHHHHHHHHHHHHHGHHHGHHHHHHHHHHHHHHGGGGGGHHHHHHHHHHHHHHHGGGGGHHHHHHHHGGGGGEHHHHHHHHHGHGHHHHHHHHHHGHHHHHHHHHHHGGGHHHGGFDGGECGGGGGGGGGGGCFGGGGGGGGGGGGFFFFFFFFFFFFFFFFFFFFFFFFFFFFFFFFFFFFFFFFFFFFFFF
@M05620:45:000000000-G6HP7:1:1101:5811:6967 1:N:0:153
TACCTGTACTGGGGAAGCATTTGAATATCCCCCCATGGTGATGGGGACGGAGAACTGCTCCATAAACACAGGCAACGTGCCTAACTTTCCCGGGAAGATGAAGTCAAAGAGCGACCACAGCTCTCGGAGGTTATTTTGCATCGGTGAGCCAGACAGAATGATCCGATGAGGGGTGCGAAACTATTTGAGGAAAGGAAGCACCTTTTTATTAAATTTACCTTTTAGCAATCGCCATTCCTACCCTAAAGATC
+
AAAABFFFFFFFGGFEGGGGGGHHFHHHHHHGGGGGHHGFFGHGGGFGGGGGGHHHHGHHHHHGHHGHHHHHGHHHGGHHGHHHHHHHHGHEGGFGGHHHGHGFGHHHHGHCEDDDGHHFGHHHH?F?@C?FFHHHHHFBHFGGGGGH<FHHGFHC<CGHHHHHHEGGHHHFGADEGDCGGGGGGGGFEFCBFFGBFGCFFFFFFFFFFFFFFFFFFFFFFFFFFBFBFFE.ADAFBBFFF:ABFBBBFF;
@M05620:45:000000000-G6HP7:1:1101:22402:6969 1:N:0:153
CATCCTGACCCTGAAGTACCCCATTGAGCATGGCATCGTCACCAACTGGGACGACATGGAGAAGATCTGGCACCACACCTTCTACAACGAGCTGCGCGTGGCCCCGGAGGAGCACCCAGTGCTGCTGACCGAGGCCCCCCTGAACCCCAAGGCCAACAGAGAGAAGATGACTCAGGTGAGGCTCGGCCGACGCCCGTGCTCCTCCCGTCCTTTCCCCAGTCATTTTCTGCCCGGCTTGATTTCTGACATTA
+
CCCCCFFFFFFFGGGGGGGGGGGHHHHHHHHHHHHHHGHHHGHHHGHHGHGHGGGGGHGFHHHHHHHHHHHHHGHHHGGHHHHHHHHHGGGGGHHGGGGGGGHHGGGGFGGGHHHHGGHFHHHHHHHHHHGGGGGGGGGGGGHHHHGGGGHGHHGGGGGGGGGGGGGGGGGGGGGGGGGGGGGGFFFFFFFFFFFFFFFFFFFFFFAEFFFFFFFFFFFFFFFFFFFFFFFFAAFFFFFFFFFFFFFFFF0
@M05620:45:000000000-G6HP7:1:1101:21064:6985 1:N:0:153
CATCCTGACCCTGAAGTACCCCATTGAGCATGGCATCGTCACCAACTGGGACGACATGGAGAAGATCTGGCACCACACCTTCTACAACGAGCTGCGCGTGGCCCCGGAGGAGCACCCAGTGCTGCTGACCGAGGCCCCCCTGAACCCCAAGGCCAACAGAGAGAAGATGACTCAGGTGAGGCTCGGCCGACGCCCGTGCTCCTCCCGTCCTTTCCCCAGTCATTTTCTGCCCGGCTTGATTTCTGACATTA
+
BBCCCFFFFFFFGGGGGGGGGGGHHHHHHHHHHHHHHGHHHGHHHGHHHHHHGGGGGHHHHHHHHHHHHHHHHGHHHGGHHHHGHHHHGGGGGHHGGGGGGGHHGGGGGGGGHHHHGGHHHHHHHHHHHHGGGGGGGGGGGGHHHHGGGGHGHHGGGGGGGGGGGGGGGGGGGGGGGGGGGGGGFFFFFFFFFFFF@DDFFFFFFFFEFFFFFFFFFFFFFFFFFFFFFFFFFFFFFFFFFFFFFFFFFF0
@M05620:45:000000000-G6HP7:1:1101:21086:6986 1:N:0:153
CATCCTGACCCTGAAGTACCCCATTGAGCATGGCATCGTCACCAACTGGGACGACATGGAGAAGATCTGGCACCACACCTTCTACAACGAGCTGCGCGTGGCCCCGGAGGAGCACCCAGTGCTGCTGACCGAGGCCCCCCTGAACCCCAAGGCCAACAGAGAGAAGATGACTCAGGTGAGGCTCGGCCGACGCCCGTGCTCCTCCCGTCCTTTCCCCAGTCATTTTCTGCCCGGCTTGATTTCTGACATTA
+
BBBBBDFFFCFFGGFFAFGGGGEFE5A4EA4B4BGGHDEHEEGBAEGCCACGEEEAEGF3GC1BGDFBHFGHHEFHCEEHFHHHHGHBEAE/EEFG?E>EEGHHC@<DG@/<GCFGDGHFGGBHHHHFFFDC---.C<@@CFF:FE:EGGEGHHGGGE9/CF9EFBFFBFBF099/;/0;99.A99.9--99-9@-@.A.///999AEAA./99BFB.A/9//BF/9/9BB9.9--9-.//;FF/B99///
@M05620:45:000000000-G6HP7:1:1101:23815:6990 1:N:0:153
TACCTGTACTGGGGAAGCATTTGAATATCCCCCCATGGTGATGGGGACGGAGAACTGCTCCATAAACACAGGCAACGTGCCTAACTTTCCCGGGAAGATGAAGTCAAAGAGCGACCACAGCTCTCGGAGGTTATTTTGCATCGGTGAGCCGGACAGAATGATCCGATGAGGGGTGCGAAACTATTTGAGGAAAGGAAGCACCTTTTTATTAAATTTACCTTTTAGCAATCGCCATTCCTACCCTAAAGATC
+
CCCCCFFFFFFFGGGGGGGGGGHHHGHHHHHGGGGHHGFGGHHHHGGGGGGGGHHHHHHHHHHHHHHHHHHHGHHHGHHHHHHHHHHHHHHGGGGEGHHHHHHHHHHHHHHHGGGGGHHHHHHHHGGGGGEHHHHHHHHEHHGGGGGHHH-<EEGFFFHHHHHHHGGGHHHGGCDGGFGGGGGGGGGGEGBFGGFFFFFFFFFFFFFFFFFFFFFFFFFFFFFFFFF;FBEFFFFFFFFFFFFFFFFFFFF
@M05620:45:000000000-G6HP7:1:1101:8437:7032 1:N:0:153
CATCCTGACCCTGAAGTACCCCATTGAGCATGGCATCGTCACCAACTGGGACGACATGGAGAAGATCTGGCACCACACCTTCTACAACGAGCTGCGCGTGGCCCCGGAGGAGCACCCAGTGCTGCTGACCGAGGCCCCCCTGAACCCCAAGGCCAACAGAGAGAAGATGACTCAGGTGAGGCTCGGCCGACGCCCGTGCTCCTCCCGTCCTTTCCCCAGTCATTTTCTGCCCGGCTTGATTTCTGACATTA
+
DDDDDFFFFFFFGGGGGGGGGGGHHHHHHHHHHHHHHGHHHGHHHGHHHHHHGGGGGHHHHHHHHHHHHHHHHGHHHGGHHHHHHHHHGGGGGHHGGGGGGGHHGGGGGGGGHHHHGGHHHHHHHHHHHHGGGGGGGGGGGGHHHHGGGGHGHHGGGGGGGGGGGGGGGGGGGGGGHGGGGGGGFFFFFFFFFFFF=FFFFFFFFFFFFFFFFFFFFFFFFFFFFHHHHFFFFFFFFFFFFFFFFFFFFF0
@M05620:45:000000000-G6HP7:1:1101:24489:7037 1:N:0:153
TACCTGTACTGGGGAAGCATTTGAATATCCCCCCATGGTGATGGGGACGGAGAACTGCTCCATAAACACAGGCAACGTGCCTAACTTTCCCGGGAAGATGAAGTCAAAGAGCGACCACAGCTCTCGGAGGTTATTTTGCATCGGTGAGCCAGACAGAATGATCCGATGAGGGGTGCGAAACTATTTGAGGAAAGGAAGCACCTTTTTATTAAATTTACCTTTTAGCAATCGCCATTCCTACCCTAAAGATC
+
A?AAAFFFFFFFGGAFEGGGGGDFDHHHHHHGGGGGHHHHGHHGHGGGGGGGCHHHHHHHHHHHHHHHHGHHGGHHGHHHHHHHHHHHHGHGGG@EGHHH11GGHHHHHHFFGGGGCHHHHHHGHGGGGGGGFHHHHHHFFHGGGCEHHH0<CEGHGHHFGGGHH?EGBFHFG:CF-.;@AGFFGGG0CB0:/FFGFG?FGEFFFFFFFFF/;FFFFFFFFFFFFF/9FFAF9AEFFBFFFAAF--://B/
@M05620:45:000000000-G6HP7:1:1101:24473:7045 1:N:0:153
TACCTGTACTGGGGAAGCATTTGAATATCCCCCCATGGTGATGGGGACGGAGAACTGCTCCATAAACACAGGCAACGTGCCTAACTTTCCCGGGAAGATGAAGTCAAAGAGCGACCACAGCTCTCGGAGGTTATTTTGCATCGGTGAGCCAGACAGAATGATCCGATGAGGGGTGCGAAACTATTTGAGGAAAGGAAGCACCTTTTTATTAAATTTACCTTTTAGCAATCGCCATTCCTACCCTAAAGATC
+
CCCCCFFFFFFFGGGGGGGGGGHHHHHHHHHGGGGHHHGHHHHHHGGGGGGGGHHHHHHHHHHHHHHHHHHHGGHHGHHHHHHHHHHHHHHGGGGGGHHHHHHHHHHHHHHHGGGGGHHHHHHHHGGGGGGHHHHHHHHHHHGGGGGHHHHHHGHHHHHHHHHHHGGGHHHGGGGGGGGGGGGGGGGGFFFGGGGGGGGGGFFFFFFFFFFFFFFFFFFFFFFFFFFFFFFFFFFFFFFFFFFFFFFFFFF
@M05620:45:000000000-G6HP7:1:1101:9326:7048 1:N:0:153
TACCTGTACTGGGGAAGCATTTGAATATCCCCCCATGGTGATGGGGACGGAGAACTGCTCCATAAACACAGGCAACGTGCCTAACTTTCCCGGGAAGATGAAGTCAAAGAGCGACCACAGCTCTCGGAGGTTATTTTGCATCGGTGAGCCAGACAGAATGATCCGATGAGGGGTGCGAAACTATTTGAGGAAAGGAAGCACCTTTTTATTAAATTTACCTTTTAGCAATCGCCATTCCTACCCTAAAGATC
+
DDDDDFFFFFFFGGGGGGGGGGHHHHHHHHHGGGGHHHHHHHHHHGGGGGGGGHHHHHHHHHHHHHHHHHHHGHHHGHHHHHHHHHHHHHHGGGGGGHHHHHHHHHHHHHHHGGGGGHHHHHHHHGGGGGGHHHHHHHHHHHGGGGGHHHHHHGHHHHHHHHHHHGGGHHHGGEGGGFGGGGGGHHHGGGFGGGGGGGGGGFFFFFFFHFFFFFFHFFFFHFFFFFFFFFFFFFFFFFFFFFFFFFFFFFF
@M05620:45:000000000-G6HP7:1:1101:24466:7065 1:N:0:153
TACCTGTACTGGGGAAGCATTTGAATATCCCCCCATGGTGATGGGGACGGAGAACTGCTCCATAAACACAGGCAACGTGCCTAACTTTCCCGGGAAGATGAAGTCAAAGAGCGACCACAGCTCTCGGAGGTTATTTTGCATCGGTGAGCCAGACAGAATGATCCGATGAGGGGTGCGAAACTATTTGAGGAAAGGAAGCACCTTTTTATTAAATTTACCTTTTAGCAATCGCCATTCCTACCCTAAAGATC
+
ABBBBFFFFFFFGGGFGGCGGGHHHHHHHHHGGGGHFHGGHFHFHGGGGGGGGHHHHHHHHHHHHHHHHHHHGHHHEGEHHFHHHFHHHHHGGGGGGHHHHHHHGHHHHHGHCGGGGHHHHGHHHDGGFGCHHHHHHHGHHHGGFGGEHHFFHGHHHHHFHHHHHGGGHHG?CEDGBFGGGGGGGGGGGF0CBF?BFFGGGFFFFFFFFFF/9FFFFFFFFFFF/BFFFFAFFDEFBFFFFFFFFFEFFFF
@M05620:45:000000000-G6HP7:1:1101:20962:7087 1:N:0:153
TACCTGTACTGGGGAAGCATTTGAATATCCCCCCATGGTGATGGGGACGGAGAACTGCTCCATAAACACAGGCAACGTGCCTAACTTTCCCGGGAAGATGAAGTCAAAGAGCGACCACAGCTCTCGGAGGTTATTTTGCATCGGTGAGCCAGACAGAATGATCCGATGAGGGGTGCGAAACTATTTGAGGAAAGGAAGCACCTTTTTATTAAATTTACCTTTTAGCAATCGCCATTCCTACCCTAAAGATC
+
CCCCCFFFFFFFGGGGGGGGGGHHHHHHHHHGGGGHHHGHHHHHFGGGGGGGGHHHHHHHHHHHHHHHHHHHGHHHGHHHHHHHHHHHHHHGGGGGGHHHHHHHHHHHHHHHGGGGGHHHHHHHHGGGGGEHHHHHHHHHHHGGGGGHHHHHHGHHHHHHHHHHHGGGHHHGGGGGGGGGGGGGGGGGGGGGGGGGGGGGGFFFFFFFFFFFFFFFFFFFFFFFFFFFFFFFFFFFFFFFFFFFFFFFFFF
@M05620:45:000000000-G6HP7:1:1101:20946:7097 1:N:0:153
TACCTGTACTGGGGAAGCATTTGAATATCCCCCCATGGTGATGGGGACGGAGAACTGCTCCATAAACACAGGCAACGTGCCTAACTTTCCCGGGAAGATGAAGTCAAAGAGCGACCACAGCTCTCGGAGGTTATTTTGCATCGGTGAGCCAGACAGAATGATCCGATGAGGGGTGCGAAACTATTTGAGGAAAGGAAGCACCTTTTTATTAAATTTACCTTTTAGCAATCGCCATTCCTACCCTAAAGATC
+
BCBCCFFFFFFFGGGGGGCGGGHHHHHHHHHGGGGHHHGHHHHHHGGGGGGGGHHHHHHHHHHHHHHHHHHHGHHHGHHHHHHHHHHHHHHGGGGGGHHHHHHHHHHHHHHHGGGGGHHHHHHHHGGGGGEHHHHHHHHHHHGGGGGHHHHHHGHHHHHHHHHHHGGGHHHGGGFGGGGGGGGGGGGGGGGGGGGGFGGFGFFFFFFFFFFFFFFFFFFFFFFFFFFFFFFFFFFFFFFFFFFFFFFFFFF
@M05620:45:000000000-G6HP7:1:1101:20973:7103 1:N:0:153
TACCTGTACTGGGGAAGCATTTGAATATCCCCCCATGGTGATGGGGACGGAGAACTGCTCCATAAACACAGGCAACGTGCCTAACTTTCCCGGGAAGATGAAGTCAAAGAGCGACCACAGCTCTCGGAGGTTATTTTGCATCGGTGAGCCAGACAGAATGATCCGATGAGGGGTGCGAAACTATTTGAGGAAAGGAAGCACCTTTTTATTAAATTTACCTTTTAGCAATCGCCATTCCTACCCTAAAGATC
+
CCCCCFFFFFFFGGGGGGGGGGHHHHHHHHHGGGGHHHHHHHHHGGGGGGGGGHHHHHHHHHHHHHHHHHHHGHHHGHHHHHHHHHHHHHHGGGGGGHHHHHHHHHHHHHGHGGGGGHHHHHHHHGGGGGEHHHHHHHHGHHGGGGGHHHHHHGHHHHHHHHHHHGGGHHHGGEDGGGGGGGGGGGGGGGFFGGFGGGGGGFFFFFFFFFFFFFFFFFFFFFFFFFFFFFFFFFFFFFFFFFFFFFFFFFF
@M05620:45:000000000-G6HP7:1:1101:15538:7115 1:N:0:153
ATCTCTATCTCCTAAAAACCTGTTTAGATTTGGAGATAGACCTTCAGGTTTTTCATCATTTTCTGCATGAATTATACATTGACCACGTTCCAGCGTGGTCAGTTTGCAGCATTCTGTTATTTTGTTTGACAGAGTGTCTTGTTGAGAACATATGTAGGACATGATTTTTTCCTGCAACAGGGAAAATAAAGTATAAGTTTTAAAGATTTATTCTTTAATAAAGGATCTCAAAGCCAGCTTTAGAAAAAGGA
+
AAAABFFFFFFFGGGGGGGGGGHHHHHHHHHHHHHHHHHGHHHHHHHHFGHGGHHHHHHHHHHHHHHHHHGHHHHHHHHGEHHHHHGGHHHGHHGFGE?GHHGHHHHHHHFFHHHHHHHHHHHHHHHHHHHHHHHHHFHHHGHHHHHHHHFHHHHHHHHHFHHHGHHHHGHHHGHHGHGHHGGHHGGHGFB@FGFFH>GHHHEGHGHGHHHHHGHHGHHHGHFHHHHHHGGHHHHGHGFCGHHHHGHHGGH
@M05620:45:000000000-G6HP7:1:1101:12131:7116 1:N:0:153
ATCTCTATCTCCTAAAAACCTGTTTAGATTTGGAGATAGACCTTCAGGTTTTTCATCATTTTCTGCATGAATTATACATTGACCACGTTCCAGCGTGGTCAGTTTGCAGCATTCTGTTATTTTGTTTGACAGAGTGTCTTGTTGAGAACATATGTAGGACATGATTTTTTCCTGCAACAGGGAAAATAAAGTATAAGTTTTAAAGATTTATTCTTTAATAAAGGATCTCAAAGCCAGCTTTAGAAAAAGGA
+
BBBCCFFFFFFFGGGGGGGGGGHHHHHHHHHHHHGHHHHHHHHHHHHHHHHGGHHHHHHHHHHHHHHHHHHHHHHHHHHHHHHHHHGHHHHHHHGGGGHHHHHHGHHHHHHHHHHHHHHHHHHHHHHHHHHHHHHHHHHHHHHHHHGHHHHHHHHHHHHHHHHHHHHHHGHHHGEHHGHHHGGGHHHHHHHHFHHHHGHHHHHHHGHHHHHHHHHHGGHHHGHHHHHHHHGHHGHHHGHHHHHHHHGGGGH
@M05620:45:000000000-G6HP7:1:1101:15518:7121 1:N:0:153
ATCTCTATCTCCTAAAAACCTGTTTAGATTTGGAGATAGACCTTCAGGTTTTTCATCATTTTCTGCATGAATTATACATTGACCACGTTCCAGCGTGGTCAGTTTGCAGCATTCTGTTATTTTGTTTGACAGAGTGTCTTGTTGAGAACATATGTAGGACATGATTTTTTCCTGCAACAGGGAAAATAAAGTATAAGTTTTAAAGATTTATTCTTTAATAAAGGATCTCAAAGCCAGCTTTAGAAAAAGGA
+
BBBBBF@FDFFFFGGGD4EGCBGHHHF4FGHFGHFFHGE5AAFGHFHHGHHEFFGFEFGHHFGFDFHFGEAFGHHGHHHHFBEHBFEAFEFHFFF?1E?FGFBBGGEHHCHGHHHHGHDGGGHHBFFHHFFFEGHHGFE??3FH43GHGGDGFHFGHHE?FGFDFGGHHGHFHFHF1<<F/FEHE0?GH1F<FF1FGHHGHFHDFHHHHFHHHHHHGHHD=D0<GGFFHHFGGFHHHGHHHHGHHFH.F?H
@M05620:45:000000000-G6HP7:1:1101:26423:7129 1:N:0:153
ATCTCTATCTCCTAAAAACCTGTTTAGATTTGGAGATAGACCTTCAGGTTTTTCATCATTTTCTGCATGAATTATACATTGACCACGTTCCAGCGTGGTCAGTTTGCAGCATTCTGTTATTTTGTTTGACAGAGTGTCTTGTTGAGAACATATGTAGGACATGATTTTTTCCTGCAACAGGGAAAATAAAGTATAAGTTTTAAAGATTTATTCTTTAATAAAGGATCTCAAAGCCAGCTTTAGAAAAAGGA
+
CCCCCFFFFFFFGGGGGGGGGGHHHHHHHHHHHHHHHHHHHHHHHHHHHHHGGHGHHGHHHHHHHHHHHGHHHHHHHHHHHHGHHHGHHHHHHFGGGGHHGHHHHHHHHHGHHHHHHHGHHHHHGHHHGGGHHHHHHHHHHHHHHHGHHHHGHHHHHHHFFHHHHHHHGGHFHHEHHHHHHGGFGHGFHBGFFHHHHHHHHGHHHGHHHHHHHHHHFBHHGFHHFHHHHHHEHHAHHGHHHGGCGHFFGDH
@M05620:45:000000000-G6HP7:1:1101:26442:7134 1:N:0:153
ATCTCTATCTCCTAAAAACCTGTTTAGATTTGGAGATAGACCTTCAGGTTTTTCATCATTTTCTGCATGAATTATACATTGACCACGTTCCAGCGTGGTCAGTTTGCAGCATTCTGTTATTTTGTTTGACAGAGTGTCTTGTTGAGAACATATGTAGGACATGATTTTTTCCTGCAACAGGGAAAATAAAGTATAAGTTTTAAAGATTTATTCTTTAATAAAGGATCTCAAAGCCAGCTTTAGAAAAAGGA
+
AABBBFFFFFFFGGGGGGGGGGHHHFHGHGHHH4GHHHHGHHHHHHHHHHHGGHGHHHHHHHHHHHGHHHHHHHHHHHHHHFHHBGGHHHHHFHGGGGHHHHHHHHHHHHGHHHHHHHHHHHHHHHHHHHHHHHHHHGHHHHHHFHHFHHHHHHHHHHBHHHHHHHHHHGHHHHGHFHEGHGCGCCF1<DGHHHBFGFGHHHHGHDFHHHHHHHHF=GGDHHHHFHHHHHHFHHHFHGHHHGHGHGHHGGH
@M05620:45:000000000-G6HP7:1:1101:19803:7146 1:N:0:153
AAACCAGAAGACATGAGGTCAGCTAGATCGGAAGAGCACACGTCTGAACTCCAGTCACGCACTACAATCTCGTATGCCGTCTTCTGCTTGAAAAAAAAAAACATCAACAAAAGACGAGCAATTTTGAAATTAAAAATAGCACCAGTAAGCAAGCTCTAGATCTGCGTCTCGGGAACCCAAGCCATTGTAGTTACTGCATGACGCTCGACTTAAAAAAGTTGCTACACATTTACTATATCTGATCATCAGTT
+
A3ABBBAFFBCFFGFGFGGGCGHFFHFFHHGGFEGHHHHFHGHHHGHBGGHHH3GHGHGHGGGHHHHHBEGHGGHHHHGEEHGFHFFHHHHGFGFGGGGGE//2222BB/0B2/2<////@11111/111111111011111.001111110/./000000000=-<-.//.-:-......../00000009;00000000/....-;-9./////-.//////9/.;/////////9/////;//;////
@M05620:45:000000000-G6HP7:1:1101:19650:7167 1:N:0:153
CATCCTGACCCTGAAGTACCCCATTGAGCATGGCATCGTCACCAACTGGGACGACATGGAGAAGATCTGGCACCACACCTTCTACAACGAGCTGCGCGTGGCCCCGGAGGAGCACCCAGTGCTGCTGACCGAGGCCCCCCTGAACCCCAAGGCCAACAGAGAGAAGATGACTCAGGTGAGGCTCGGCCGACGCCCGTGCTCCTCCCGTCCTTTCCCCAGTCATTTTCTGCCCGGCTTGATTTCTGACATTA
+
DDDDDFFFFFFFGGGGGGGGGGGHHHHHHHHHHHHHHGHHHGHHHGHHHHHHGGGGGHHHHHHHHHHHHHHHHGHHHGGHHHHHHHHHGGGGGHHGGGGGGGHHGGGGGGGGHHHHGGHHHHHHHHHHHHGGGGGGGGGGGGHHHHGGGGHGHHGGGGGGGGGGGGGGGGGGGGGGGGGGGGGGFFFFFFFFFFFFFFFFFFFFFFFFFFFFFFFFFFFFFFFFFHFFFFFFFFFFFFFFFFFFFFFFFF0
@M05620:45:000000000-G6HP7:1:1101:26119:7181 1:N:0:153
CATCCTGACCCTGAAGTACCCCATTGAGCATGGCATCGTCACCAACTGGGACGACATGGAGAAGATCTGGCACCACACCTTCTACAACGAGCTGCGCGTGGCCCCGGAGGAGCACCCAGTGCTGCTGACCGAGGCCCCCCTGAACCCCAAGGCCAACAGAGAGAAGATGACTCAGGTGAGGCTCGGCCGACGCCCGTGCTCCTCCCGTCCTTTCCCCAGTCATTTTCTGCCCGGCTTGATTTCTGACATTA
+
DDDDDFFFFFFFGGGGGGGGGGGHHHHHHHHHHHHHHGHHHGHHHGHHHHHHGGGGGHHHHHHHHHHHHHHHHGHHHGGHHHHHHHHHGGGGGHHGGGGGGGHHGGGGGGGGHHHHGGHHHHHHHHHHHHGGGGGGGGGGGGHHHHGGGGHGHHGGGGGGGGGGGGGGGGGGGGGGGGGGGGGGFFFFFFFFFFFFDFFFFFFFFFFEFFFFFFFFFFFFFFFFFFFFFFFFFFFFFFBFFFFFFFFFFF0
@M05620:45:000000000-G6HP7:1:1101:26117:7199 1:N:0:153
CATCCTGACCCTGAAGTACCCCATTGAGCCTGGCATCGTCACCAACTGGGACGACATGGAGAAGATCTGGCACCACACCTTCTACAACGAGCTGCGCGTGGCCCCGGAGGAGCACCCAGTGCTGCTGACCGAGGCCCCCCTGAACCCCAAGGCCAACAGAGAGAAGATGACTCAGGTGAGGCTCGGCCGACGCCCGTGCTCCTCCCGTCCTTTCCCCAGTCATTTTCTGCCCGGCTTGATTTCTGACATTA
+
111AA11BCBC>FCF1BBGFFGGFFEBFB0BBAAGHFEHHAEGGFGHFFEHHE?EEGGGHCF00EFGAAFFEGEAG>EGFGGFGHHFG///>EFFGG?EEEEFGGG///BEAGHHHGGFG1FHHHHHHHHC?CCCGGGGGGGHHHHGGGFHFGGEAFGBFFFG.;FFGGGGGGGGFGFFFGFFF@-9B;@@@@@@@99AEFFFFFF-AAB-FFFFFF-AFFBF/FFFF9FFF-9@@@-;9FFFFF/BFFF/
@M05620:45:000000000-G6HP7:1:1101:13214:7246 1:N:0:153
TACCTGTACTGGGGAAGATTTGAATATCCCCCCATGGTGATGGGGACGGAGAACTGCTCCATAAACACAGGCAACGTGCCTAACTTTCCCGGGAAGATGAAGTCAAAGAGCGACCACAGCTCTCGGAGGTTATTTTGCATCGGTGAGCCAGACAGAATGATCCGATGAGGGGTGCGAAACTATTTGAGGAAAGGAAGCACCTTTTTATTAAATTTACCTTTTAGCAATCGCCATTCCTACCCTAAAGATCG
+
CCCCCFFFFFFFGGGGGGGGGGHHHHHHHHGGGGHHHHHHHHHHGGGGGGGAFFGHHHHHHHHHHHHHHHHGHHHGHHHHHHHHHHHHHHGGGGGGGHHGGHHHHHHHHHHGGGGGHHHHHHHHBFCFGEHHHHHHHHGHHGGGGGHHHHHHGHHHHHHHHHHHGGGHHHGG;EGGEFGGGGGGGGGGGGGGGGFGGGFGGFFFFFFFFFFFFFFFFFFFFFFFFFFFFFFFFFFFFFFFFFFFFFFFFFA
@M05620:45:000000000-G6HP7:1:1101:21180:7249 1:N:0:153
TACCTGTACTGGGGAAGCATTTGAATATCCCCCCATGGTGATGGGGACGGAGAACTGCTCCATAAACACAGGCAACGTGCCTAACTTTCCCGGGAAGATGAAGTCAAAGAGCGACCACAGCTCTTGGGAGGTTATTTTGCATCGGTGGGCCAGCCAGAATGATCCGAGGGGGGGGGCGAAACTATTTGAGGAAGGGAAGCACCTTTTTATTAATTTTACCTTTTGGCAATCGCCTTTCCTACCCTAAAGTT
+
CCCCCFFFFFFFGGGGGGGGGGHGHHHHHHHGGGGHHHHHHHHHG220A011A13A335B335DG5B511F1?G11/?1B14B32BG4FH3EF/E//033B3344DG43322//></?/0/22D22@//?@EC1?GH=11111?....-><.....<C/0=00=0..---;AFF---;=D--00;F090;/FF.A9E...0;.;FFF0;B0BF0BF0BF0FFFB0-0;000.;..;0;000;F.0;B0000
@M05620:45:000000000-G6HP7:1:1101:15367:7253 1:N:0:153
TACCTGTACTGGGGAAGCATTTGAATATCCCCCCATGGTGATGGGGACGGAGAACTGCTCCATAAACACAGGCAACGTGCCTAACTTTCCCGGGAAGATGAAGTCAAAGAGCGACCACAGCTCTCGGAGGTTATTTTGCATCGGTGAGCCAGACAGAATGATCCGATGAGGGGTGCGAAACTATTTGAGGAAAGGAAGCACCTTTTTATTAAATTTACCTTTTAGCAATCGCCATTCCTACCCTAAAGATC
+
DDCDCFFFFFFFGGGGGGGGGGHHHHHHHHHGGGGHHHHHHHHHHGGGGGGGGHHHHHHHHHHHHHHHHHHHGHHHGHHHHHHHHHHHHHHGGGGGGHHHHHHHHHHHHHHHGGGGGHHHHHHHHGGGGGGHHHHHHHHHHHGGGGGHHHHHHGHHHHHHHHHHHGGGHHHGGGGGGGGGGGGGGHGGGGGGGGGGGGGGGFFFFFFFHHHFFFFHHFFFFFFFFFFFFFFFFFFFFFHHFFFFFFFFFFF
@M05620:45:000000000-G6HP7:1:1101:6242:7260 1:N:0:153
AGATTACTGCAACAGTTCCCCCTGGACCTGGAAAAGTTTCTTGCCTGGCTTACAGAAGCTGAAACAACTGCCAATGTCCTACAGGATGCTACCCGTAAGGAAAGGCTCCTAGAAGACTCCAAGGGAGTAAAAGAGCTGATGAAACAATGGCAAGTAAGTCAGGCATTTCCGCTTTAGCACTCTTGTGGATCCAATTGAACAATTCTCAGCATTTGTACTTGTAACTGACAAGCCAGGGACAAAACAAAGAT
+
BBBBBFFFFF4FGGGGGGGGGGGGHHHHHGHHHGHHHHHHHHHHHHHHHHHHHHHHHHHHHHHHHHHHHHHHHHHHHHHHHHHHHHHFHHHHHHGGEGHHHH3FHHHHGHHHHHHHHHHHHCGGGEGGHGHGHFHHHHHHH?GHHHHHHHHHHGHHHHHHHHHHHHHHHHGGGGGHBGHHHHHGHGHGHHHHHCHHHDGFGHHHHHHHHHHHHHHHHHHGHGHGHHHBGHHHHGGGGGGGEFFGGGGGGGG
@M05620:45:000000000-G6HP7:1:1101:13222:7262 1:N:0:153
TACCTGTACTGGGGAAGATTTGAATATCCCCCCATGGTGATGGGGACGGAGAACTGCTCCATAAACACAGGCAACGTGCCTAACTTTCCCGGGAAGATGAAGTCAAAGAGCGACCACAGCTCTCGGAGGTTATTTTGCATCGGTGAGCCAGACAGAATGATCCGATGAGGGGTGCGAAACTATTTGAGGAAAGGAAGCACCTTTTTATTAAATTTACCTTTTAGCAATCGCCATTCCTACCCTAAAGATCG
+
CCCCCFFFFFFFGGGGGGGGGGHHHHHHHHGGGGHHHGHHHHHHGGGGGGGAFFGHHHHHHHHHHHHHHHHGHHHGGHHHHHHHHHHHHHGGGGGGFHGGGHFGGHHHFHHGGGGGHHHHHHHHDFCDGGHHHHHHHHEHHGGGGGHHHHHGGHHGHHHHGHHHGGGHHHGG;AEGFGGGGGGGGGGGGFFGGGFFFGFFEFFFFFFFFFFFFFFFFFFFFFFFFFFFFFFFFFFFFFFFAFFFFFFFFFA
@M05620:45:000000000-G6HP7:1:1101:21191:7265 1:N:0:153
TACCTGTACTGGGGAAGCATTTGAATATCCCCCCATGGTGATGGGACGGAGAACTTCTTCCTAAACAACAGGAACGTGCCCAACCTTCCCGGGAAGGTGAAGGCAAAGGGCGACCCCAGGTTTTTGGGGGGTATTTTGCCTTGGTGGGCCCAGCCGGATGATCCGGTGAGGGGGGCGGAACTATTTTAGGGAAGGAAGCACCCTTTTTTTTAATTTAACTTTTTGCCATTGCCCTTCCTTCCCTAAAGATC
+
@AAABFFFFFFBGEEGGGFGGGHHGFHGHHHGGGGHGGBGHHHFH2F0A110B3A5555D555DF35111B11B11111B3@?>1BG3BG1>E/>//333B43/0?F32////<B/?<//222?/<A</A-@./;FF////9/;;9.-.;-....--9.-///;.-9-..9.DFA----@@///;B///;.;;...;../;A.9FFF/-;-;B/;F//;/FFF/-//9////;//;.;///:://;;////
@M05620:45:000000000-G6HP7:1:1101:19594:7267 1:N:0:153
TACCTGTACTGGGGAAGCAATCGCCATTCCTACCCTAAAGATCGGAAGAGCACACGTCTGAACTCCAGTCACGCACTACAATCTCGTATGCCGTCTTCTGCTTGAAAAAAAAAAAAAAAAAAATAAAAAAAAAAAGTAGTAAATTAACAAAATAAAAAAAAATACAGTAAATTCATTTATAAAATAAAATATATATTTATAAATGATATTACCTGAATAAAAATGAGATGATTAAAGAAGTGTGATGTATG
+
CDDCDFFFFFFFGGGGGGGGGGGGGGGHHHHHHHHHHHHHHHHHGGGGHHHHHHHGHHHGHGHHHHHHHHHHGHGGGHHHGHHHHHGGHHHHGFGHGHHHHHHHHGHHHGGGGCB><//<-<-.00=<0-----9.0:0;0000000000..0000009---.000:0:000000:000;000;:B00000000000000000000000000000/0000000.00000000:00000./;0000:0;000
@M05620:45:000000000-G6HP7:1:1101:24786:7272 1:N:0:153
CATCCTGACCCTGAAGTACCCCATTGAGCATGGCATCGTCACCAACTGGGACGACATGGAGAAGATCTGGCACCACACCTTCTACAACGAGCTGCGCGTGGCCCCGGAGGAGCACCCAGTGCTGCTGACCGAGGCCCCCCTGAACCCCAAGGCCAACAGAGAGAAGATGACTCAGGTGAGGCTCGGCCGACGCCCGTGCTCCTCCCGTCCTTTCCCCAGTCATTTTCTGCCCGGCTTGATTTCTGACATTA
+
DDDDDFFFFFFFGGGGGGGGGGGHHHHHHHHHHHHHHGHHHGHHHGHHHHHHGGGGGHHHHHHHHHHHHHHHHGHHHGGHHHHHHHHHGGGGGHHGGGGGGGHHGGGGGGGGHHHHGGHHHHHHHHHHHHGGGGGGGGGGGGHHHHGGGGHGHHGGGGGGGGGGGGGGGGGGGGGGHGGGGGGGFFFFFFFFFFFFDDFFFFFFFFFFFFFFFFFFFFFFFFFFFHFFFFFFFFFFFFAFFFFFFFFFFF0
@M05620:45:000000000-G6HP7:1:1101:15046:7273 1:N:0:153
ATCTCTATCTCCTAAAAACCTGTTTAGATTTGGAGATAGACCTTCAGGTTTTTCATCATTTTCTGCATGAATTATACATTGACCAGCGTGGTCAGTTTGCAGCATTCTGTTATTTTGTTTGACAGAGTGTCTTGTTGAGAACATATGTAGGACATGATTTTTTCCTGCAACAGGGAAAATAAAGTATAAGTTTTAAAGATTTATTCTTTAATAAAGGATCTCAAAGCCAGCTTTAGAAAAAGGAAGAAAGG
+
BCCCCFFFFFFFGGGGGGGGGGHHHHHHHHHHHAGHHHHGHHHHHHHHHHHGGHHHHHHHHHHHHHHHHHHHHHHHHHHHHGHHHHHGGGGHHHHHHHHHHHHHHHHHHHHHFHHHHHHHHHHHFBGFHHHHHHHHHHHHFGHHHHHHHGHHHHHHEHHHHHGHHHHHHHHHHHGGHHHHHHGHFHHHHHHHHHHGHHHHHHHHHHHHHHHHGHHHHGHHHHFGHHHHHHGHHHHHFGHHHGDFHGHHHGH
@M05620:45:000000000-G6HP7:1:1101:24768:7280 1:N:0:153
CATCCTGACCCTGAAGTACCCCATTGAGCATGGCATCGTCACCAACTGGGACGACATGGAGAAGATCTGGCACCACACCTTCTACAACGAGCTGCGCGTGGCCCCGGAGGAGCACCCAGTGCTGCTGACCGAGGCCCCCCTGAACCCCAAGGCCAACAGAGAGAAGATGACTCAGGTGAGGCTCGGCCGACGCCCGTGCTCCTCCCGTCCTTTCCCCAGTCATTTTCTGCCCGGCTTGATTTCTGACATTA
+
BBBBBFFFFFFFFGG4FBGGGGGHHHHHHHHHHHHGHFHHHGFGHGHHHFFGEGGGGHHEHHHHFGGHGGHHHGFHHGGHHHHHHHGH@FEEGHH?GGGGEEHHGGGGGGGGHEHHGGHGHHHHHHHGHHGGGGGGGGGGGEGGHHGGGGGGHHGAGFFFFFGGGGGGEFFEGGG/CFGGGGGGFFEFFFCFFFF;;ADFFFFFFFDADDFFFFFFFFDBFFFFFFFFFFFFFFB-@B?FFFFFFFBFFF/
@M05620:45:000000000-G6HP7:1:1101:18737:7286 1:N:0:153
TACCTGTACTGGGGAAGCATTTGAATATCCCCCCATGGTGATGGGGACGGAGAACTGCTCCATAAACACAGGCAACGTGCCTAACTTTCCCGGGAAGATGAAGTCAAAGAGCGACCACAGCTCTCGGAGGTTATTTTGCATCGGTGAGCCAGACAGAATGATCCGATGAGGGGTGCGAAACTATTTGAGGAAAGGAAGCACCTTTTTATTAAATTTACCTTTTAGCAATCGCCATTCCTACCCTAAAGATC
+
BBBBBFFFFFFFGGGGGGGGGFHHHFHGHHHGGGGHGHEFDGHHHGEGGEEEGHGHHGHHHHHHHHHHHHHHGHHHGHHHHFFHHHHHHFHGGGEFGHHHHHHHHHHHHHHHGGGGGHHHHHHHHGGGGGDHHHHHHHGHHHGGGGGHHHHHHGHHFHGHHHHHHGGGHHHGGGGGGGGGGGGGFGGGAFFGGGFGFGGGGFFFFFFFFFFFFFFFFFFFFFFFFFFFFFFFFFFFFFFFFFFFFFFFFFF
@M05620:45:000000000-G6HP7:1:1101:15035:7293 1:N:0:153
ATCTCTATCTCCTAAAAACCTGTTTAGATTTGGAGATAGACCTTCAGGTTTTTCATCATTTTCTGCATGAATTATACATTGACCAGCGTGGTCAGTTTGCAGCATTCTGTTATTTTGTTTGACAGAGTGTCTTGTTGAGAACATATGTAGGACATGATTTTTTCCTGCAACAGGGAAAATAAAGTATAAGTTTTAAAGATTTATTCTTTAATAAAGGATCTCAAAGCCAGCTTTAGAAAAAGGAAGAAAGG
+
BCCCCFFFFFFFGGGGGGGGGGHHHHHHHHHHHHHHHHHHHHHHHHHHHHHGGHHHHHHHHHHHHHHHHHHHHHHHHHHHHHHHGHHGGGGHHHHGGHHHHHHHHHHHHHHHHHHHHHGHHHHHGEGGHHHHHHHHHHHHFGHHHHHHHHHGHGHHHHHHHHGHHHHHHHHHHHGGHHHHHHHHGHHHHHHHHHHGHHHHHHHHHHGHHHGHGHGHGHHHHHGFHHGHHHGHGHHHHFHGHGGFFHFHHHH
@M05620:45:000000000-G6HP7:1:1101:15054:7293 1:N:0:153
ATCTCTATCTCCTAAAAACCTGTTTAGATTTGGAGATAGACCTTCAGGTTTTTCATCATTTTCTGCATGAATTATACATTGACCAGCGTGGTCAGTTTGCAGCATTCTGTTATTTTGTTTGACAGAGTGTCTTGTTGAGAACATATGTAGGACATGATTTTTTCCTGCAACAGGGAAAATAAAGTATAAGTTTTAAAGATTTATTCTTTAATAAAGGATCTCAAAGCCAGCTTTAGAAAAAGGAAGAAAGG
+
BCCBCFFFFFFFGGGGGGGGGGFGHHHHHHHHHGHHHHHHHHHHHHHHHHHGGHHHHIHHHHIHHHHHHHHHHHHHHHHHHHHHHHHGFGGHHHHHHHHHHHHGHHHHHHHHHHHHGHHHHGHHGFGGHHHHHHHHHHHHFGHHHHHHHHHEHFHHFHHHHHGHHHHHGHGHHHGGHHHHHHHHGHHHHHGGHHHHHHGHHHGHHHGHHHHHHHGGFHHGHHFGHHHHHHGHHHHHHHHHHGGHGHGHFHH
@M05620:45:000000000-G6HP7:1:1101:16907:7329 1:N:0:153
CATCCTGACCCTGAAGTACCCCATTGAGCATGGCATCGTCACCAACTGGGACGACATGGAGAAGATCTGGCACCACACCTTCTACAACGAGCTGCGCGTGGCCCCGGAGGAGCACCCAGTGCTGCTGACCGAGGCCCCCCTGAACCCCAAGGCCAACAGAGAGAAGATGACTCAGGTGAGGCTCGGCCGACGCCCGTGCTCCTCCCGTCCTTTCCCCAGTCATTTTCTGCCCGGCTTGATTTCTGACATTA
+
BAAABFFDF4F4AFGFGGGGCFEGHFGGF4GHHHHHHGHHHGFEAEHHFEFF0AEEAEBCE31BCAGHHGHFFGGHCEEGHHFDGFFFE?1EGFFCGGGCEGGCEE@DGCE?EGFHDCGHC1GHFHCFHG@@CGCFADC@DA/FHGGGA:CCCGEEGGGBB/EEFFFFBBFB9F9BF9FGGGGGBB?A=BBBB=B-9.9E/BFFFF.EAFFFB///;F99BFFFBFFF/BFFF-;@;-.;BFB9:FFFFF/
@M05620:45:000000000-G6HP7:1:1101:22999:7367 1:N:0:153
ATCTCTATCTCCTAAAAACCTGTTTAGATTTGGAGATAGACATTCAGGTTTTTCATCATTTTCTGCATGAATTATACATTGACCACGTTCCAGCGTGGTCAGTTTGCAGCATTCTGTTATTTTGTTTGACAGAGTGTCTTGTTGAGAACATATGTAGGACATGATTTTTTCCTGCAACAGGGAAAATAAAGTATAAGTTTTAAAGATTTATTCTTTAATAAAGGATCTCAAAGCCAGCTTTAGAAAAAGGA
+
CCCCCFFFFFFFGGGGGGGGGGHHHHHHHHHHHHHHHHHHHGHHHHHHHHHGGHHHHHHHHHIHHHHHHHHHHHHHHHHHHHHHHHGHHHHHHHGGGGHHHHHHHHHHHHHHHHHHHHHHHHHHHHHHHHHHHHHHHHHHHHHHHHHHHHHHHHHHHHHHHHHHHHHHHGHHHHHHHHHHHGGHHHHHHHHHHHHHHGGHHHHHHHHHHHHHHHHHHHHHHHHHHHHHHGHHHHHHHGHHHHHHHHHHGGH
@M05620:45:000000000-G6HP7:1:1101:8936:7401 1:N:0:153
ATCTCTATCTCCTAAAAAGGAAGAAAGGGGAGGGAAGATCGGAAGAGCACACGTCTGAACTCCAGTCACGCACTACAATCTCGTATGCCGTCTTCTGCTTGAAAAAAAAAAAAAAAAATAAGCTTAAAGCGTTCGATATTTAGATATCACACAAGCAACACATGTAATGACAGTACTCCATCTGCCACTCAGTCCCTATAACCCACTTACAGCTCACTACGTTCTATACCTTTGCCTGGTGCAGCGCCATT
+
BCCCCFFFFFFFGGGGGGFEFGGFAGHHGGGGGGFHGHHHHGGGGGHGHHHHGHHHGHFHHHHHHHHHHGHGGGHHHFHFHHHGGHHHHGFGHGHHHHHHGGCGGHEECGBC/</<--.00000000<=G......0:::000000:0:00/....//....0000900000000900//00;0;0//;///:///////9//..../////////////..//.//://////9///.//////9--../
@M05620:45:000000000-G6HP7:1:1101:7839:7404 1:N:0:153
TACCTGTACTGGGGAAGCATTTGAATATCCCCCCATGGTGATGGGGACGGAGAACTGCTCCATAAACACAGGCAACGTGCCTAACTTTCCCGGGAAGATGAAGTCAAAGAGCGACCACAGCTCTCGGAGGTTATTTTGCATCGGTGAGCCAGACAGAATGATCCGATGAGGGGTGCGAAACTATTTGAGGAAAGGAAGCACCTTTTTATTAAATTTACCTTTTAGCAATCGCCATTCCTACCCTAAAGATC
+
CCCCCFFFFFFFGGGGGGGGGGHHHHHHHHHGGGGHHHGHHHHHHGGGGGGGGHHHHHHHHHHHHHHHHHHHGHHHGHHHHHHHHHHHHHHGGGGGGHHHHHHHHHHHHHHHGGGGFHHHHHHHHGGGGGEHHHHHHHHHHHGGGGGHHHHHHGHHHHHHHHHHHGGGGHHGGEEFGGGGGGGGGGGGFB9FGGFGGGGGGFFFFFFFFFFBFFFFFFFFFFFFFFFFFF?EFFFFFFFFFFFFFFFFFFF
@M05620:45:000000000-G6HP7:1:1101:25715:7405 1:N:0:153
CATCCTGACCCTGAAGTACCCCATTGAGCATGGCATCGTCACCAACTGGGACGACATGGAGAAGATCTGGCACCACACCTTCTACAACGAGCTGCGCGTGGCCCCGGAGGAGCACCCAGTGCTGCTGACCGAGGCCCCCCTGAACCCCAAGGCCAACAGAGAGAAGATGACTCAGGTGAGGCTCGGCCGACGCCCGTGCTCCTCCCGTCCTTTCCCCAGTCATTTTCTGCCCGGCTTGATTTCTGACATTA
+
CDDDDFFFFFFFGGGGGGGGGGGHHHHHHHHHHHHHHGHHHGHGHGHHHHGHGGGGGHHHHGHHHHHHHHHHHGHHHGGHHHHHHHHHGGGGGHHGGGGGGGHHGGGGGGGGHHHHGGHHHHHHHHHHHHGGGGGGGGGGGGHHHHGGGGHGHHGGGGGGGGGGGGGGGGGGGGGGHGGGGGGGFFFFFFFFFFFFFFFFFFFFFFFEDFFFFFFFFFFFFFFFHHFFFFFFDFFFFF.FFFFFFBFFFF0
@M05620:45:000000000-G6HP7:1:1101:22747:7435 1:N:0:153
CATCCTGACCCTGAAGTACCCCATTGAGCATGGCATCGTCACCAACTGGGACGACATGGAGAAGATCTGGCACCACACCTTCTACAACGAGCTGCGCGTGGCCCCGGAGGAGCACCCAGTGCTGCTGACCGAGGCCCCCCTGAACCCCAAGGCCAACAGAGAGAAGATGACTCAGGTGAGGCTCGGCCGACGCCCGTGCTCCTCCCGTCCTTTCCCCAGTCATTTTCTGCCCGGCTTGATTTCTGACATTA
+
CCCCCFFFFFFFGGGGGGGGGGGHHHHHHHHHHHHHHGHHHGHHHGHHHHHHGGGGGHHHHHHHHHHHHHHHHGHHHGGHHHHHHHHHGGGGGHHGGGGGGGHHGGGGGGGGHHHHGGHHHHHHHHHHHHGGGGGGGGGGGGHHHHGGGGHGHHGGGGGGGGGGGGGGGGGGGGGGGGGGGGGGFFFFFFFFFFFF;DFFFFFFFFFADFDFFFFFFFFFFFFFFFFFFFFFFFFFFFFFFFFFFFFFFF0
@M05620:45:000000000-G6HP7:1:1101:6956:7435 1:N:0:153
TACCTGTACTGGGGAAGCATTTGAATATCCCCCCATGGTGATGGGGACGGAGAACTGCTCCATAAACACAGGCAACGTGCCTAACTTTCCCGGGAAGATGAAGTCAAAGAGCGACCACAGCTCTCGGAGGTTATTTTGCATCGGTGAGCCAGACAGAATGATCCGATGAGGGGTGCGAAACTATTTGAGGAAAGGAAGCACCTTTTTATTAAATTTACCTTTTAGCAATCGCCATTCCTACCCTAAAGATC
+
CCCCCFFFFFFFGGGGGGGGGGHHHHHHHHHGGGGHHHHHHHHHHGGGGGGGGHHHHHHHHHHHHHHHHHHHGHHHGHHHHHHHHHHHHHHGGGGGGHHHHHHHHHHHHHHHGGGGGHHHHHHHHGGGGGGHHHHHHHHGHHGGGGGHHHHHHGHHHHHHHHHHHGGGHHHFGEEGCDGGGGGGGGGGGE;FGGGGGGGFGFFFFFFFFFFFFFFFFFFFFFFFFFFFFFEFFFFFFFFFFFFFFFFFFFB
@M05620:45:000000000-G6HP7:1:1101:11923:7436 1:N:0:153
TACCTGTACTGGGGAAGCAATCGCCATTCCTACCCTAAAGATCGGAAGAGCACACGTCTGAACTCCAGTCACGCACTACAATCTCGTATGCCGTCTTCTGCTTGAAAAAAAAAAAAATAAAAAAGATTGACACTGATAATTTATGGATAATGAAAATAACAGTAAAAAAATTTTTTTTGACAGGAGTTTAACTTTAAACATATAAAAGCTGACTTGATATCGTCCAATCTACATTGATTCTATACTCGTTT
+
CCCCBFFFFFFFGGGGGGGGGGGGGGGHHHHHHHHHHHHHHHHHGGGGHHHABBGGGHHGHHHHHHHHHHHHGHGGGHHHFFBGHHGGHHHHGGGHGHHHHHHHHHHHHGGGGB</<0?1?11//.11111111111111111000000000000=000000:00000--:0000----.000...//00:090090000:0;00000.:00/:0000000./...00/0000;900090000;000..;.
@M05620:45:000000000-G6HP7:1:1101:6942:7448 1:N:0:153
TACCTGTACTGGGGAAGCATTTGAATATCCCCCCATGGTGATGGGGACGGAGAACTGCTCCATAAACACAGGCAACGTGCCTAACTTTCCCGGGAAGATGAAGTCAAAGAGCGACCACAGCTCTCGGAGGTTATTTTGCATCGGTGAGCCAGACAGAATGATCCGATGAGGGGTGCGAAACTATTTGAGGAAAGGAAGCACCTTTTTATTAAATTTACCTTTTAGCAATCGCCATTCCTACCCTAAAGATC
+
AABBBFFFFFFFGGGGEGEGGGGHFHHHHHHGGGGHHHHHHHHHGGEFGGGGGHHHHHHHHHHHHHHHHHHHGHHHGHHHHHHGHHHHHHGGGGEGGGHHFHFHHHHHHHHHGGGGGHHHHHHHH?FGGGGHHHHHHHHDHHGGGGGHHHHHHGGHGHGHHHHHHGGG:CHGGGGG-;B?FGGGGGGGGGFFF??GGGGFFFEFFFFFFFFFFFFFFFFFFFFFBFFFFF9EDFEFFFFFFFFFFBFFEFF
@M05620:45:000000000-G6HP7:1:1101:9933:7449 1:N:0:153
TACCTGTACTGGGGAAGCATTTGAATATCCCCCCATGGTGATGGGGACGGAGAACTGCTCCATAAACACAGGCAACGTGCCTAACTTTCCCGGGAAGATGAAGTCAAAGAGCGACCACAGCTCTCGGAGGTTATTTTGCATCGGTGAGCCAGACAGAATGATCCGATTAGGGGGGCGAAACTATTTTAGGAAAGGAAGCACCTTTTTATTAAATTTACCTTTTAGCAATCGCCATTCCTACCCTAAAGATC
+
BBBBBFFFFFFFGGGGGGGGGGHHHHHHHHHGGGGHHHHHHHHHHGGGGGGGGHHHHHHHHHHHHHHGHHHHGHHHGHHHHHHGHGHHHHHGGGEGGHHHHHHHHHHHHHHHGGGGGHHHHHHH2/F//><F1?FHH111?1.>C..0<F0..<///<0<000=.....:;GF-----:@-//9;F//9:/;FFFBF..BFFFFFFF.9;/:9FFF/BF/FFF///99//9.A.9B/B9/BFF/.9;/9B/
@M05620:45:000000000-G6HP7:1:1101:23429:7466 1:N:0:153
TACCTGTACTGGGGAAGCATTTGAATATCCCCCCATGGTGATGGGGACGGAGAACTGCTCCATAAACACAGGCAACGTGCCTAACTTTCCCGGGAAGATGAAGTCAAAGAGCGACCACAGCTCTCGGAGGTTATTTTGCATCGGTGAGCCAGACAGAATGATCCGATGAGGGGTGCGAAACTATTTGAGGAAAGGAAGCACCTTTTTATTAAATTTACCTTTTAGCAATCGCCATTCCTACCCTAAAGATC
+
CCCCCFFFFFFFGGGGGGGGGGHHHHHHHHHGGGGHHHHHHHHHHGGGGGGGGHHHHHHHHHHHHHHHHHHHGHGHGHHHHHHHHHHHHHHGGGGGGGHHHHHHHHHHHHHHGGGGGHHHHHHHHGGGGGGHHHHHHHHHHHGGGGGHHHHHHGHHGHHHHHHHHGGGHHHGGCEGGDGGGGGGGHHGFGFGGGGGGGGGGFFFFFFFFFFFFHFFFFFFFFFFFFFBFFFFFFFFFFFFFFFFFFFFFFF
@M05620:45:000000000-G6HP7:1:1101:23407:7469 1:N:0:153
TACCTGTACTGGGGAAGCATTTGAATATCCCCCCATGGTGATGGGGACGGAGAACTGCTCCATAAACACAGGCAACGTGCCTAACTTTCCCGGGAAGATGAAGTCAAAGAGCGACCACAGCTCTCGGAGGTTATTTTGCATCGGTGAGCCAGACAGAATGATCCGATGAGGGGTGCGAAACTATTTGAGGAAAGGAAGCACCTTTTTATTAAATTTACCTTTTAGCAATCGCCATTCCTACCCTAAAGATC
+
CCCCCFFFFFFFGGGGGGGGGGHHHHHHHHHGGGGHHHGHHHHHHGGGGGGGGHHHHHHHHHHHHHHHHHHHGHHHGHHHHHHGHHHHHHHGGGGGGHHHHHHHHHHHHHHHGGGGGHHHHHHHHGGGGGGHHHHHHHHGHHGGGGGHHHHHFGHHHHHHHHHHHGGGHHHGGEGGGGGGGGGGGGGGGGGGEFFGEF?FGFFFFFFFFFFFFFFFFFBFFFFFFFB:;9;EFFFFFFFFFFFFFFFFFFF
@M05620:45:000000000-G6HP7:1:1101:19332:7476 1:N:0:153
CATCCTGACCCTGAAGTACCCCATTGAGCATGGCATCGTCACCAACTGGGACGACATGGAGAAGATCTGGCACCACACCTTCTACAACGAGCTGCGCGTGGCCCCGGAGGAGCACCCAGTGCTGCTGACCGAGGCCCCCCTGAACCCCAAGGCCAACAGAGAGAAGATGACTCAGGTGAGGCTCGGCCGACGCCCGTGCTCCTCCCGTCCTTTCCCCAGTCATTTTCTGCCCGGCTTGATTTCTGACATTA
+
CCCCCFFFFFFFGGGGGGGGGGGHHHHHHHGHHHGHHGHHHGHHGGHHHHHHGEGEGHHHHHHHHHHHHHHHHGHHHGGHHHHHHHHHGGGGGHHGGGGGGGHHGGGGGGGGHHHHGGHHHHHHHHHGHHGGGGGGGGGGGGFHHHGGFDHGHHGGGGGGGFGGGFGFGGGGGGGGGGFGGGGGFFFFFFFFFFFF>FFFFFFFFFF.DFDFFFFFFFFFFFFFFFFFFEFFD>AFFAABBFFFBBB//F/
@M05620:45:000000000-G6HP7:1:1101:25856:7478 1:N:0:153
TACCTGTACTGGGGAAGCATTTGAATATCCCCCCATGGTGATGGGGACGGAGAACTGCTCCATAAACACAGGCAACGTGCCTAACTTTCCCGGGAAGATGAAGTCAAAGAGCGACCACAGCTCTCGGAGGTTATTTTGCATCGGTGAGCCAGACAGAATGATCCGATGAGGGGTGCGAAACTATTTGAGGAAAGGAAGCACCTTTTTATTAAATTTACCTTTTAGCAATCGCCATTCCTACCCTAAAGATC
+
CCCCCFFFFFFFGGGGGGGGGGHHHHHHHHHGGGGHHHHHHHHHHGGGGGGGGHHHHHHHHHHHHHHHHHHHGHHHGHHHHHHHHHHHHHHGGGGGGHHHHHHHHHHHHHHHGGGGGHHHGHHHHGGGGGGHHHHHHHHHHHGGGGGHHHHHHGHHHHHHHHHHHFGGHHHGGFGGGGGGGGGGGGGGGGCFGGGGGGGGGFFFFFFFFFFFFFFFFFFFFFFFFFFFFFFFFDEFFFFFFFFFFFFFFFF
@M05620:45:000000000-G6HP7:1:1101:19322:7490 1:N:0:153
CATCCTGACCCTGAAGTACCCCATTGAGCATGGCATCGTCACCAACTGGGACGACATGGAGAAGATCTGGCACCACACCTTCTACAACGAGCTGCGCGTGGCCCCGGAGGAGCACCCAGTGCTGCTGACCGAGGCCCCCCTGAACCCCAAGGCCAACAGAGAGAAGATGACTCAGGTGAGGCTCGGCCGACGCCCGTGCTCCTCCCGTCCTTTCCCCAGTCATTTTCTGCCCGGCTTGATTTCTGACATTA
+
CCCCCFFFFFFFGGGGGGGGGGGHHHHHHFHHHHHHHGHHHGHHEEHHHHHHGGGGGHHHHHGHHHHHHHHHHGHHHGGHHHHHHHHHGFGGGHHGGGGGGGHHGGDGGGGGHHHHGGGHHHHHHHHHHHGGGGGGGGGGGGHHHHGGCDHGHHFGGGGGGGGGGGGGGGGGGGFGGFGGGGGFFAFFFFFFFFFF;DDEFFFFFFFFFFFFFFFFFBDFB/FFFFFFFEFFFFFFF;.FFFFFF;BBFF/
@M05620:45:000000000-G6HP7:1:1101:25446:7499 1:N:0:153
CATCCTGACCCTGAAGTACCCCATTGAGCATGGCATCGTCACCAACTGGGACGACATGGAGAAGATCTGGCACCACACCTTCTACAACGAGCTGCGCGTGGCCCCGGAGGAGCACCCAGTGCTGCTGACCGAGGCCCCCCTGAACCCCAAGGCCAACAGAGAGAAGATGACTCAGGTGAGGCTCGGCCGACGCCCGTGCTCCTCCCGTCCTTTCCCCAGTCATTTTCTGCCCGGCTTGATTTCTGACATTT
+
CDDDDFFFFFFFGGGGGGGGGGGHHHHHHHHHHHHHHGHHHGHHHGHHHHHHGGGGGHHHHHHHHHHHHHHHHGHHHGGHHHHHHHHHGGGGGHHGGGGGGGHHGGGGGGGGHHHHGGHHHHHHHHHHHHGGGGGGGGGGGGHHHHGGGGHGHHGGGGGGGGGGGGGGGGGGGGGGHGGGGGGGFFFFFFFFFFFFDDFFFFFFFFFFFFFFFFFFFFFFFFFFFFFFFFFFFAFBFF9FFFFFEFFBFF0
@M05620:45:000000000-G6HP7:1:1101:15231:7526 1:N:0:153
CATCCTGACCCTGAAGTACCCCATTGAGCATGGCATCGTCACCAACTGGGACGACATGGAGAAGATCTGGCACCACACCTTCTACAACGAGCTGCGCGTGGCCCCGGAGGAGCACCCAGTGCTGCTGACCGAGGCCCCCCTGAACCCCAAGGCCAACAGAGAGAAGATGACTCAGGTGAGGCTCGGCCGACGCCCGTGCTCCTCCCGTCCTTTCCCCAGTCATTTTCTGCCCGGCTTGATTTCTGACATTA
+
DDDDDFFFFFFFGGGGGGGGGGGHHHHHHHHHHHHHHGHHHGHHHGHHHHHHGGGGGHHHHHHHHHHHHHHHHGHHHGGHHHHHHHHHGGGGGHHGGGGGGGHHGGGGGGGGHHHHGGHHHHHHHHHHHHGGGGGGGGGGGGHHHHGGGGHGHHGGGGGGGGGGGGGGGGGGGGGGHGGGGGGGFFEFFFFFFFFFBFFFFFFFFFFFFFFFFFFFFFFFFFFFHHFFFFFFFFFFFFFFFFFFFFFFFF0
@M05620:45:000000000-G6HP7:1:1101:7042:7527 1:N:0:153
ATCTCTATCTCCTAAAAACCTGTTTAGATTTGGAGATAGACCTTCAGGTTTTTCATCATTTTCTGCATGAATTATACATTGACCACGTTCCAGCGTGGTCAGTTTGCAGCATTCTGTTATTTTGTTTGACAGAGTGTCTTGTTGAGAACATATGTAGGACATGATTTTTTCCTGCAACAGGGAAAATAAAGTATAAGTTTTAAAGATTTATTCTTTAATAAAGGATCTCAAAGCCAGCTTTAGAAAAAGGA
+
ABAABFFFFFFFGGGGGGGGGFFHHFFHHHHHHHHBFHHGHHHHHHHGHHHGGHGHHHHHHHHHHEHHHGHHHHHHHHHHHHGHEHGGHHHHHHGFEGHHHHGHHHHHHHHHHHHHHHHHHHHHHHHHFFGHHHGHGHHHHHHH4FFGHHHHEHHHHHHHGHHHHHHHHGHHHHGHHHHHHGGHHHGHHHFHHHFHHGHHHBG1GDGHGEGHHHHHGEHHHHHGFHHHGHHHHHHHHGHHHFGFCF:G.D;
@M05620:45:000000000-G6HP7:1:1101:7063:7537 1:N:0:153
ATCTCTATCTCCTAAAAACCTGTTTAGATTTGGAGATAGACCTTCAGGTTTTTCATCATTTTCTGCATGAATTATACATTGACCACGTTCCAGCGTGGTCAGTTTGCAGCATTCTGTTATTTTGTTTGACAGAGTGTCTTGTTGAGAACATATGTAGGACATGATTTTTTCCTGCAACAGGGAAAATAAAGTATAAGTTTTAAAGATTTATTCTTTAATAAAGGATCTCAAAGCCAGCTTTAGAAAAAGGA
+
BCCCCFFFFFFFGGGGGGGGGGHHHHHHHHHHHHHHHHHHHHHHHHHHHHHGGHHHHIIHIHHIIHHHHHHHHHHHHHHHHHHHHHGHHHHHHHGGGGHHHHHHHHHHHHHHHHHHHHHHHHHHHHHHHHHHHHHHHHHHHHHHHHHHHHHHHHHHHHHHHHHHHHHHHGHHHHHHHHHHHGGHHHHHHHHHHHHHHHHHHHHHHHHHHHHHHHHHHHHHHHHHHHHHHGHHHHHHHGHHHHGHHHHHGGH
@M05620:45:000000000-G6HP7:1:1101:4503:7547 1:N:0:153
TACCTGTACTGGGGAAGCATTTGAATATCCCCCCATGGTGATGGGGACGGAGAACTGCTCCATAAACACAGGCAACGTGCCTAACTTTCCCGGGAAGATGAAGTCAAAGAGCAACCACAGCTCTCGGAGGTTATTTTGCATCGGTGAGCCAGACAGAATGATCCGATGAGGGGTGCGAAACTATTTGAGGAAAGGAAGCACCTTTTTATTAAATTTACCTTTTAGCAATCGCCATTCCTACCCTAAAGATC
+
CCCCCFFFFFFFGGGGGGGGGGHHHHHHHHHGGGGHHHHHHHHHHGGGGGGGGHHHHHHHHHHHHHHHHHHHGHHHGHHHHHHHHHHHHHHGGGGGGHHHGHHHHHHHHHHH3BGHGGHHHHHHHGGEGGGHHHHHHHHGHHGGGGGHHHHHHGHHGHHHHHHHHEGGHHHGGGGGGFGGGGGGGGGGGGFFGGGFFGGGGGGGGGGGGFFFFFFFFFFFFFFFFFFFFFFFFFFFFFFFFFFFFFFFFFF
@M05620:45:000000000-G6HP7:1:1101:26533:7547 1:N:0:153
ATCTCTATCTCCTAAAAACCTGTTTAGATTTGGCGATAGCCCTTCAGGTTTTTCATCATTTTCTGCATGACTTCTCCCTTGACCCCGTTCCAGCGTGGTCAGTTTGCAGCATTCTGTTATTTTGTTTGACAGAGTGTCTTGTTGAGAACATATGTAGGACATGATTTTTTCCTGCAACAGGGAAAATCAAGTATAAGTTTTAAAGCTTTATTCTTTAATAAAGGATCTCAAAGCCAGCTTTAGAAAAAGGA
+
>>1>AFBDFDFDGGGGFGFGC11BGDAB3DGHH1000B01BF0EA11BGHFCFF2AD2GEHFFHB12DG11BA1B1A0AFA11A0//?BGH2BF/?>EHFB0B@BGGHHHHHFHE2BBBGHFHHEGHF1B1BFGEGFGF2BGE02B<1BFHHDGFGFB110@GH2GDGGCHGFDGC1GGHHEE0<0=1>>DG1D1<=GGHH00000<DD0=GFDGG<GH00<0;/;CHC000<CH/CEHHG900;F/F..C
@M05620:45:000000000-G6HP7:1:1101:10269:7552 1:N:0:153
TACCTGTACTGGGGAAGCATTTGAATATCCCCCCATGGTGATGGGGACGGAGAACTGCTCCATAAACACAGGCAACGTGCCTAACTTTCCCGGGAAGATGAAGTCAAAGAGCGACCACAGCTCTCGGAGGTTATTTTGCATCGGTGAGCCAGACAGAATGATCCGATGAGGGGTGCGAAACTATTTGAGGAAAGGAAGCACCTTTTTATTAAATTTACCTTTTAGCAATCGCCATTCCTACCCTAAAGATC
+
DDDDDFFFFFFFGGGGGGGGGGHHHHHHHHHGGGGHHHHHHHHHHGGGGGGGGHHHHHHHHHHHHHHHHHHHGHHHGHHHHHHHHHHHHHHGGGGGGHHHHHHHHHHHHHHHGGGGGHHHHHHHHGGGGGGHHHHHHHHHHHGGGGGHHHHHHGHHHHHHHHHHHGGGHHHGGEEGGGGGGGGGHHHGGGFGGGGGGGGGGFFFFFFFFFHFFFFFFFFFFFFFFFFFFFFFFFFFFFFHFFFFFFFFFFF
@M05620:45:000000000-G6HP7:1:1101:7058:7554 1:N:0:153
ATCTCTATCTCCTAAAAACCTGTTTAGATTTGGAGATAGACCTTCAGGTTTTTCATCATTTTCTGCATGAATTATACATTGACCACGTTCCAGCGTGGTCAGTTTGCAGCATTCTGTTATTTTGTTTGACAGAGTGTCTTGTTGAGAACATATGTAGGACATGATTTTTTCCTGCAACAGGGAAAATAAAGTATAAGTTTTAAAGATTTATTCTTTAATAAAGGATCTCAAAGCCAGCTTTAGAAAAAGGA
+
AABBBFFFFFFFGGGFGGGGGGHHH5BGGHHH5FHHHHHHHHHHHHHBHGHGGHHHHFHHHHHHGHHGDGHGHHHHHFHHHHHHHHGHHHHHHHGGGGHHHHHHHHHGHHFHHFHHHHFHHHHHHHHHHHHHFHHGHHHHHHHFGFHFHHHHHHHHHHGHHHHHHHHHHGHHHGHGHHFHHEFFGCGHHEFHHHHFHHGHHHHHHHHHHGGGHHHHFDHHHBGEHHHHHHHHHHHHFGHHHGGCHHH..DC
@M05620:45:000000000-G6HP7:1:1101:10255:7563 1:N:0:153
TACCTGTACTGGGGAAGCATTTGAATATCCCCCCATGGTGATGGGGACGGAGAACTGCTCCATAAACACAGGCAACGTGCCTAACTTTCCCGGGAAGATGAAGTCAAAGAGCGACCACAGCTCTCGGAGGTTATTTTGCATCGGTGAGCCAGACAGAATGATCCGATGAGGGGTGCGAAACTATTTGAGGAAAGGAAGCACCTTTTTATTAAATTTACCTTTTAGCAATCGCCATTCCTACCCTAAAGATC
+
BBABBFFFFFFFGGGGGGGGGGHHHHHHHHHGGGGHHHFGHHHHHGGGGGGGGHHHHHHHHHHHHHHHHHHHGHHHGHHHHHHHHHHHHHHGGGGGGHHHHHHHHHHHHHHHFGGGGHHHHHHHHGGFGGEHHHHHHHHHHHGGGGGHHHHHGGHHHHHHGHHHHDGGHHHGGDGGGDFGGGGGGGGGGG:BFGGGGGGGGFFFFFFFFFFFFFFFFFFFFFFFFFFFFFFFFFFFFFFFFFFFFFFBFFF
@M05620:45:000000000-G6HP7:1:1101:4505:7565 1:N:0:153
TACCTGTACTGGGGAAGCATTTGAATATCCCCCCATGGTGATGGGGACGGAGAACTGCTCCATAAACACAGGCAACGTGCCTAACTTTCCCGGGAAGATGAAGTCAAAGAGCGACCACAGCTCTCGGAGGTTATTTTGCATCGGTGAGCCAGACAGAATGATCCGATGAGGGGTGCGAAACTATTTGAGGAAAGGAAGCACCTTTTTATTAAATTTACCTTTTAGCAATCGCCATTCCTACCCTAAAGATC
+
BBBBBFFFFFDFGGGGGGGGGGGHHHHHHHHGGGGHHGHHGHHFE?FEGGEGGHHHHHHHHHHHHHHHHCFHGHHHGHHHHHHHHHHHHHHGEGGGGHHHFHHHHHHHFHGH/>CGGHHHHHHHHGFDGGGHHHHHHGHHHHGDGFEGHHHH.EHHHFHHHHHHHFGGHHH??ECEAEDDFGGGGGGGGFFGGGGFG.EGGFFFFFFFFFFFFFFFFFFFFFFFFFFBFFAADFFFFFFFFFFFFBBFFFF
@M05620:45:000000000-G6HP7:1:1101:26534:7566 1:N:0:153
ATCTCTATCTCCTAAAAACCTGTTTAGATTTGGAGATAGACCTTCAGGTTTTTCATCATTTTCTGCATGAATTATACATTGACCACGTTCCAGCGTGGTCAGTTTGCAGCATTCTGTTATTTTGTTTGACAGAGTGTCTTGTTGAGAACATATGTAGGACATGATTTTTTCCTGCAACAGGGAAAATAAAGTATAAGTTTTAAAGATTTATTCTTTAATAAAGGATCTCAAAGCCAGCTTTAGAAAAAGGA
+
BCCCCFFFFFFFGGGGGGGGGGHHHHHHHHHFHHHHHHHHHHHHHHHHHHHGGHHHHHIHHHHIGHGHHHHHHHHHHHHHHHHHHHGHHHHFFHGGGGHHHHHHHHHHHHHHHHHHHHHHHHHHHHHHHHFHHHGHHHHHHHHHHHGHHHHHHHHGHHHHHHHHHHHHHGHHHHHHHHHHHGGHHHHHHFHHHHHHHGGHHHHFHHHHHGHHHHHHHHHHHGGHHHHHHGHHGHHHHGHHHGHHHHHAGGC
@M05620:45:000000000-G6HP7:1:1101:9883:7574 1:N:0:153
CATCCTGACCTGAAGTACCCCGGCTTGATTTCTGACATTAGATCGGAAGAGCACACGTCTGAACTCCAGTCACGCACTACAATCTCGTATGCCGTCTTCTGCTTGAAAAAAAAAAAAAAACACGAAACTAAATAAAAAAAAGTACCATCAGTCATCGAAAAACAAGGTATAACACCTTAATCTCGAACACCTTAGTGGGTAAGAGAGACTAGATGTAAATCAACATGAGACCTGCGGAAGTAGAACGAATG
+
CCDDDFFFFFFFGGGGGGGGGGGGGGGHHHHHHHHHHHHHHHHHHGGGGHHHHHHHGHHHGHHHHHHGHHHHHGHGGGHHHHHFHHHFGHHHHGGGHGHHHHHHGHHHGHGGGG/>///>..0.-<.-000000000<-;-.0000;00000;0000//.:..../.0000:000:/0000000.0/:-/./00000..;0/;00/.9/:0000000000000/0/0000090/.----;;00000.;..0
@M05620:45:000000000-G6HP7:1:1101:11165:7591 1:N:0:153
TACCTGTACTGGGGAAGCATTTGAATATCCCCCCATGGTGATGGGGACGGAGAACTGCTCCATAAACACAGGCAACGTGCCTAACTTTCCCGGGAAGATGAAGTCAAAGAGCGACCACAGCTCTCGGAGGTTATTTTGCATCGGTGAGCCAGACAGAATGATCCGATGAGGGGTGCGAAACTATTTGAGGAAAGGAAGCACCTTTTTATTAAATTTACCTTTTAGCAATCGCCATTCCTACCCTAAAGATC
+
ABABBFFFFFFFGGGGGGGGGGHHHHHHHHHGGGGHHHGHHHHHHGGGGGGGGHFHHHHHHGHEHHHHHHHHGHHHGHHHHHHHHHHHHHHGGGGGGHHHGGHHHHHHGHHHGGGGGHHHHHHHHGGGGGEHHHHHHHHHHHGGGGGHHHHGHGHGHHHGHHFHHGGGHHHGGCDEGBFGGGGGGGGGFGBFFFFFGGGGGFFFFFFFFFFFFFFFFF:FFFFBFFFFFFEFFFFFFFFFFFFFF9BFFFF
@M05620:45:000000000-G6HP7:1:1101:17690:7598 1:N:0:153
CATCCTGACCCTGAAGTACCCCGGCTTGATTTCTGACATTAGATCGGAAGAGCACACGTCTGAACTCCAGTCACGCACTACAATCTCGTATGCCGTCTTCTGCTTGAAAAAAAAAAAAAACTAAATACACAAATCTACAATTAATGTATAAGAAGTACAGATCCGTTTAACTGGAAAATAGGAAAAAAAGATACAATAAGTACAGTGTCATTGTAATGATATAGAGAAAAAAAGTGTAGAAATCTTAATTA
+
CCCCCFFFFFFFGGGGGGGGGGGGGGGGHHHHHHHHHHHHHHHHHHGGGGHHHHHHHGHHHGHHHHHHHHHHHHGHGGGHHHHHHHHHGGHHHHGGGHGHHHHHHHHHFHHEECDB>/<//11>11>111<<01111<000000<0000=00<0/000000;/0..0/:0;00///0/000000//.--..000090090000//9/9/////9///////////9//9/.-;.:////////////;///
@M05620:45:000000000-G6HP7:1:1101:5085:7604 1:N:0:153
CATCCTGACCCTGAAGTACCCCATTGAGCATGGCATCGTCACCAACTGGGACGACATGGAGAAGATCTGGCACCACACCTTCTACAACGAGCTGCGCGTGGCCCCGGAGGAGCACCCAGTGCTGCTGACCGAGGCCCCCCTGAACCCCAAGGCCAACAGAGAGAAGATGACTCAGGTGAGGCTCGGCCGACGCCCGTGCTCCTCCCGTCCTTTCCCCAGTCATTTTCTGCCCGGCTTGATTTCTGACATTT
+
BCCCCFFFFFFFGGGGGGGGGGGHHHHHHHHHHHHHHGHHHGHHHGHHHHHHGGGGGHHHHHHHHHHHHHHHHGHHHGGHHHHHHHHHGGGGGHHGGGGGGGHHGGGGGGGGHGHHGGHGHHHHHHHHHHGGGGGGGGGGGGHHHHGGGGHGHHGGGGGGGGGGGGGGGGGGGGGGGGGGGEGGFFFFFFFFFFFFFDFFFFFFFFFFFFFFFFFFFF?FFFFFFFFFFFFFDAFFFAAFFFFFFBFBFF0
@M05620:45:000000000-G6HP7:1:1101:11156:7606 1:N:0:153
TACCTGTACTGGGGAAGCATTTGAATATCCCCCCATGGTGATGGGGACGGAGAACTGCTCCATAAACACAGGCAACGTGCCTAACTTTCCCGGGAAGATGAAGTCAAAGAGCGACCACAGCTCTCGGAGGTTATTTTGCATCGGTGAGCCAGACAGAATGATCCGATGAGGGGTGCGAAACTATTTGAGGAAAGGAAGCACCTTTTTATTAAATTTACCTTTTAGCAATCGCCATTCCTACCCTAAAGATC
+
DCCDDFFFFFFFGGGGGGGGGGHHHHHHHHHGGGGHHHHHHHHHHGGGGGGGGHHHHHHHHHHHHHHHHHHHGHHHGHHHHHHHHHHHHHHGGGGGGHHHHHHHHHHHHHHHGGGGGHHHHHHHHGGGGGGHHHHHHHHHHHGGGGGHHHHHHGHHHHHHHHHHHGGGHHHGGEFGGGGGGGGGHHHGGGFGGGGGGGGGGFFFFFFFHHHFFFFFFFFFFFFFFFFFFFFFFFFFFFFFFFFFFFFFFFF
@M05620:45:000000000-G6HP7:1:1101:9052:7609 1:N:0:153
TACCTGTACTGGGGAAGCATTTGAATATCCCCCCATGGTGATGGGGACGGAGAACTGCTCCATAAACACAGGCAACGTGCCTAACTTTCCCGGGAAGATGAAGTCAAAGAGCGACCACAGCTCTCGGAGGTTATTTTGCATCGGTGAGCCAGACAGAATGATCCGATGAGGGGTGCGAAACTATTTGAGGAAAGGAAGCACCTTTTTATTAAATTTACCTTTTAGCAATCGCCATTCCTACCCTAAAGATC
+
DDDDCFFFFFFFGGGGGGGGGGHHHHHHHHHGGGGHHHHHHHHHHGGGGGGGGHHHHHHHHHHHHHHHHHHHGHHHGHHHHHHHHHHHHHHGGGGGGHHHHHHHHHHHHHHHGGGGGHHHHHHHHGGGGGGHHHHHHHHHHHGGGGGHHHHHHGHHHHHHHHHHHGGGHHHGGGGGGGGGGGGHHHHGGGFGGGGGGGGGGFFFFFFFHHHFFFFFHFFFFFFFFFFFFFFFFFFFFFFFFFFFFFFFFFF
@M05620:45:000000000-G6HP7:1:1101:10413:7611 1:N:0:153
ATCTCTATCTCCTAAAAACCTGTTTAGATTTGGAGATAGACCTTCAGGTTTTTCATCATTTTCTGCATGAATTATACATTGACCAGCGTGGTCAGTTTGCAGCATTCTGTTATTTTGTTTGACAGAGTGTCTTGTTGAGAACATATGTAGGACATGATTTTTTCCTGCAACAGGGAAAATAAAGTATAAGTTTTAAAGATTTATTCTTTAATAAAGGATCTCAAAGCCAGCTTTAGAAAAAGGAAGAAGGG
+
ABBBBFFFFFFFGFGGFFGGGGHHHHHHHHHHHCHHGFHGHHHHHHHHHHHGGHHHHHHHHHHHHHFGHFHHHHHGHHHHHHHHHHHGGGGHHHHHGHHHEGHGHHHHHHHHHHHGGHHHHHHHHHHHHHHHHHHHHHHGHHHHFHFHHHHHHHHHFGHHHHGHHHHHHGHHHHGGHHHHFGHHFFGHHGGHHHGFHHHHHHHHHHHHHHGHHHHHHHHHHHHHEGFGFHGHHH0:CFBC.;;GGGGCHHG
@M05620:45:000000000-G6HP7:1:1101:5102:7614 1:N:0:153
CATCCTGACCCTGAAGTACCCCATTGAGCATGGCATCGTCACCAACTGGGACGACATGGAGAAGATCTGGCACCACACCTTCTACAACGAGCTGCGCGTGGCCCCGGAGGAGCACCCAGTGCTGCTGACCGAGGCCCCCCTGAACCCCAAGGCCAACAGAGAGAAGATGACTCAGGTGAGGCTCGGCCGACGCCCGTGCTCCTCCCGTCCTTTCCCCAGTCATTTTCTGCCCGGCTTGATTTCTGACATTA
+
ABBBBFFFFFFFGGGGGGGGGGGGHHHHHHHHHHHHHEHHHGHHHGHGHHFHGGGGGHHGHHHHFHHFGGHHHGHHHGGHHHHHHHHGFGGGGHHFGGGFEEHHG?CGGCDFGHHHGGHHHHHFGHCHHHCGCGGGGGGGGGHHHHGGFDGGGHGGGGFGGG?AFGGGGGGGGGBEGFFGGACFD>AD=AFDFFFB:.AEFFFFFF?EFFFFFFFFFF.;BBFFFFFFBFFFD-@BCD?BBFFF9/FBFF/
@M05620:45:000000000-G6HP7:1:1101:11144:7620 1:N:0:153
TACCTGTACTGGGGAAGCATTTGAATATCCCCCCATGGTGATGGGGACGGAGAACTGCTCCATAAACACAGGCAACGTGCCTAACTTTCCCGGGAAGATGAAGTCAAAGAGCGACCACAGCTCTCGGAGGTTATTTTGCATCGGTGAGCCAGACAGAATGATCCGATGAGGGGTGCGAAACTATTTGAGGAAAGGAAGCACCTTTTTATTAAATTTACCTTTTAGCAATCGCCATTCCTACCCTAAAGATC
+
ABABBFFFFFFFGGGGGGGGGGHHHHHHHHHGGGGHHHFHGHHHGGGGGGGGGHHHHHHHHHHHHHHHHGFHGHHHGHHHHHHHHHHHHHHGGGEFGHHHGFHHHHHHHHGHGGGGGHGHHHHHHGGGGGGHHHHHHHHHHHGGGGGHHHEGGGFHGHHHHHHGHDEGHHHGGDGG-9BGGGGGGGGGGG9BFFGGFFGFGFFFFFFFFFFFFFFFFFFFFFFFBFB:BFEFDFEFFFFFFFFFFB;FFFF
@M05620:45:000000000-G6HP7:1:1101:10419:7630 1:N:0:153
ATCTCTATCTCCTAAAAACCTGTTTAGATTTGGAGATAGACCTTCAGGTTTTTCATCATTTTCTGCATGAATTATACATTGACCAGCGTGCTCAGTTTTCAGCATTCTGTTATTTTGTTTTACATAGTGTCTTGTTGAGAACATATGTAGGACATGATTTTTTCCTGTAACAGGGAAAATAAAGAATAAGTTTTAAAGTTTTATTCTTTATTCTATGATCTCAAATCCAGCTTTCGAAATTGGAAGAAGGG
+
CCCCCFFFFFFFGGGGGGGGGGHHHHHHHHHHHHHHHGHHHHHHHHHHHHHGGHHHHHHHHHHIHHHHHHHHHHHHHHHHHHHHH110B11155BGGG5FFG53D4F4G444F4GE4B?G24344434@4B44FGB043/4333BBB4443B32D?3B?44F<F2D3333D32?/FF/@222D>2?FGG11@1GGH111?G1GB1FFHHF1>11111>F<1F11<0<000/00<<.....00:CCCGE/F;
@M05620:45:000000000-G6HP7:1:1101:20929:7648 1:N:0:153
AGATTACTGCAACAGTTCCCCCTGGACCTGGAAAAGTTTCTTGCCTGGCTTACAGAAGCTGAAACAACTGCCAATGTCCTACAGGATGCTACCCGTAAGGAAAGGCTCCTAGAAGACTCCAAGGGAGTAAAAGAGCTGATGAAACAATGGCAAGTAAGTCAGGCATTTCCGCTTTAGCACTCTTGTGGATCCAATTGAACAATTCTCAGCATTTGTACTTGTAACTGACAAGCCAGGGACAAAACAAAGAT
+
CCCCCFFFFFFFGGGGGGGGGGGGHHHHHHHHHHHHHHHHHHHHHHHHHHHHHHHHHHHHHHHHHHHHHHHHHHHHHHHHHHHHHHHHHHHHHHGGGGHHHHHHHHFGGHHHHHHHHHHHHHHGGGGGHHHHHGHHHHHHHHHHHHHHHHHHHGHHHHHHHHHHHHHHHHGGGGGHHHHHHHHHHGHGHHHHHGHHHGHGHHHHHHHHHHHHHHHHHFHHHHHHHHHGHHHHGGGGGGGGEGGGGGGGGGG
@M05620:45:000000000-G6HP7:1:1101:7968:7663 1:N:0:153
TACCTGTACTGGGGAAGCATTTGAATATCCCCCCATGGTGATGGGGACGGAGAACTGCTCCATAAACACAGGCAACGTGCCTAACTTTCCCGGGAAGATGAAGTCAAAGAGCGACCACAGCTCTCGGAGGTTATTTTGCATCGGTGAGCCAGACAGAATGATCCGATGAGGGGTGCGAAACTATTTGAGGAAAGGAAGCACCTTTTTATTAAATTTACCTTTTAGCAATCGCCATTCCTACCCTAAAGATC
+
CCCCCFFFFFFFGGGGGGGGGGHHHHHHHHHGGGGHHHHHHHHHHGGGGGGGGHHHHHHHHHHHHHHHHHHHGHHHGHHHHHHHHHHHHHHGGGGGGHHHHHHHHHHHHHGHGGGGGHHHHHHHHFGGGGEHHHHHHHHGHHGGGGGHHHHHHGHHHHHHHHHHHGGGHHHGGEEGGGGGGGGGGGGGGF:FGGGGGGGGGFFFFFFFFFFFFFFFFFFFFFFFFFFFFFAEFDFFFFFFFFFFFFFFEFF
@M05620:45:000000000-G6HP7:1:1101:17311:7677 1:N:0:153
TACCTGTACTGGGGAAGCATTTGAATATCCCCCCATGGTGATGGGGACGGAGAACTGCTCCATAAACACAGGCAACGTGCCTAACTTTCCCGGGAAGATGAAGTCAAAGAGCGACCACAGCTCTCGGAGGTTATTTTGCATCGGTGAGCCAGACAGAATGATCCGATGAGGGGTGCGAAACTATTTGAGGAAAGGAAGCACCTTTTTATTAAATTTACCTTTTAGCAATCGCCATTCCTACCCTAAAGATC
+
DDCDDFFFFFFFGGGGGGGGGGHHHHHHHHHGGGGHHHGHHHHHHGGGGGGGGHHHHHHHHHHHHHHHHHHHGHHHGHHHHHHHHHHHHHHGGGGGGHHHHHHHHHHHHHHHGGGGGHHHHHHHHGGGGGGHHHHHHHHHHHGGGGGHHHHHHGHGHHHHHHHHHGGGHHHGGCEGGFGGGGGGGHHGGGGGGGGGGGGGGFFFFFFFFFHFFFFHFFFFFFFFFFFFFFFFFFFFFFFFFFFFFFFFFFF
@M05620:45:000000000-G6HP7:1:1101:6860:7677 1:N:0:153
TACCTGTACTGGGGAAGCATTTGAATATCCCCCCATGGTGATGGGGACGGAGAACTGCTCCATAAACACAGGCAACGTGCCTAACTTTCCCGGGAAGATGAAGTCAAAGAGCGACCACAGCTCTCGGAGGTTATTTTGCATCGGTGAGCCAGACAGAATGATCCGATGAGGGGTGCGAAACTATTTGAGGAAAGGAAGCACCTTTTTATTAAATTTACCTTTTAGCAATCGCCATTCCTACCCTAAAGATC
+
BBBBBFFFFFFFGEGGGGGGGGHHFHHGHHHGGGGHHHHHHHHHHGGGGGGGGHHHHHHHHHHHHHHGHHHGGHHHGHHHHHHHHHHHHHHGGGGGGHHHHHHHGHHHHHGHGGGGGHHHHHHHHDGGGGGHHHHHHHHDHHGGGGGHHHHHHGHHHHHHHHHHHGGGHFHFG.AEGGGGGGGGGGGGEF:FFFGGFFEFGFFFFFFFFFFF/FFFFFBFFFFF/BFFFFEFFFFFFFFFFFFFFFFFFFF
@M05620:45:000000000-G6HP7:1:1101:27016:7681 1:N:0:153
TACCTGTACTGGGGAAGCATTTGAATATCCCCCCATGGTGATGGGGACGGAGAACTGCTCCATAAACACAGGCAACGTGCCTAACTTTCCCGGGAAGATGAAGTCAAAGAGCGACCACAGCTCTCGGAGGTTATTTTGCATCGGTGAGCCAGACAGAATGATCCGATGAGGGGTGCGAAACTATTTGAGGAAAGGAAGCACCTTTTTATTAAATTTACCTTTTAGCAATCGCCATTCCTACCCTAAAGATC
+
CCCCCFFFFFFFGGGGGGGGGGHHHHHHHHHGGGGHHHFGHHHHHGGGGGGGGHHHHHHHHHHHHHHHHHHHGHHHGHHHHHHHHHHHHHHGGGGGGHHHHHHHHHHHHHHHGGGGGHHHHHHHHGGGGGGHHHHHHHHGHHGGGGGHHHHHHGHHHHHHHHHHHGGGHHHGGCGGGEGDGGGGGGGGGGFGGGGGGGGGGFFFFFFFFFFFFFFFFFFFFFFFFFFFFFFFFFFFFFFFFFFFFFFFFFF
@M05620:45:000000000-G6HP7:1:1101:7976:7682 1:N:0:153
TACCTGTACTGGGGAAGCATTTGAATATCCCCCCATGGTGATGGGGACGGAGAACTGCTCCATAAACACAGGCAACGTGCCTAACTTTCCCGGGAAGATGAAGTCAAAGAGCGACCACAGCTCTCGGAGGTTATTTTGCATCGGTGAGCCAGACAGAATGATCCGATGAGGGGTGCGAAACTATTTGAGGAAAGGAAGCACCTTTTTATTAAATTTACCTTTTAGCAATCGCCATTCCTACCCTAAAGATC
+
BCCCCFFFFFFFGGGGGGGGGGHHHHHHHHHGGGGHHHGHHHHHHGGGGGGGGHHHHHHHHHHHHHHHHHHHGHHHGHHHHHGHHHHHHHHGGGGGGHHHHHHHHHHHHHHHGGGGGHHHHHHHHGGGGGGHHHHHHHHHHHGGEFGHHHFHHGHHHHHHGHHHHGGGHFHGGDDGGGAGDGGGGGGGGG9FFFFGGGGGGFFFFFFFFFF/BFFFFFFFFFFFBFFFFFAFFFFFFFFFFFFFFFFFFFF
@M05620:45:000000000-G6HP7:1:1101:26552:7683 1:N:0:153
CATCCTGACCCTGAAGTACCCCATTGAGCATGGCATCGTCACCAACTGGGACGACATGGAGAAGATCTGGCACCACACCTTCTACAACGAGCTGCGCGTGGCCCCGGAGGAGCACCCAGTGCTGCTGACCGAGGCCCCCCTGAACCCCAAGGCCAACAGAGAGAAGATGACTCAGGTGAGGCTCGGCCGACGCCCGTGCTCCTCCCGTCCTTTCCCCAGTCATTTTCTGCCCGGCTTGATTTCTGACATTT
+
AABBBFFFFFFFGGGGGGGGGGFHHFFHGFHHHHBGHGHHFGHHHGHHHHHHGGFEGFH3FGHHFHHGGHHHHGHHHGGHHHHFHHHHGAEGGHHGGGGGGGHHGGGGGGGGHHHHGCGHHHGGGHGDGHGGGFCFGGGGGGGFHHGGD.CEHH.AE.FGGGBAFGEGGGGGGGGFGFFGFAEGFFFFFABDFFFF>.A9FFFFFFFEDDDFFFFFFF?FF/BFFFFFFFFF.@;D>D.;9/;B;:F9BF/
@M05620:45:000000000-G6HP7:1:1101:21017:7695 1:N:0:153
CATCCTGACCCTGAAGTACCCCATTGAGCATGGCATCGTCACCAACTGGGACGACATGGAGAAGATCTGGCACCACACCTTCTACAACGAGCTGCGCGTGGCCCCGGAGGAGCACCCAGTGCTGCTGACCGAGGCCCCCCTGAACCCCAAGGCCAACAGAGAGAAGATGACTCAGGTGAGGCTCGGCCGACGCCCGTGCTCCTCCCGTCCTTTCCCCAGTCATTTTCTGCCCGGCTTGATTTCTGACATTA
+
CDDEEFFFFFFFGGGGGGGGGGGHHHHHHHHHHHHHHGHHHGHHHGHHHHHHGGGGGHHHHHHHHHHHHHHHHGHHHGGHHHHHHHHHGGGGGHHGGGGGGGHHGGGGGGGGHHHHGGHHHHHHHHHHHHGGGGGGGGGGGGHHHHGGGGHGHHGGGGGGGGGGGGGGGGGGGGGGHGGGGGGGFFFFFFFFFFFFFFFFFFFFFFFFFFFFFFFFFFFFFFFFHHFFFFFFFFFFFFFFFFFFFBFFFF1
@M05620:45:000000000-G6HP7:1:1101:12540:7709 1:N:0:153
TACCTGTACTGGGGAAGCATTTGAATATCCCCCCATGGTGATGGGGACGGAGAACTGCTCCATAAACACAGGCAACGTGCCTAACTTTCCCGGGAAGATGAAGCCAAAGAGCGACCACAGCTCTCGGAGGTTATTTTGCATCGGTGAGCCAGACAGAATGATCCGATGAGGGGGGCGAAACTATTTGAGGAAAGGAAGCACCTTTTTATTAAATTTACCTTTTAGCAATCGCCATTCCTACCCTAAAGATC
+
BBBBBFFFFFFFGGGGGGGGGGHHHHHGHHHGGGGHHHBGGHHHH2A0E?11A13BA3AFF3BGHHF5?1G1FGH1/?1FGDG32BG@GH3EFEG?/03BB?33?BGE3B2?<>D/<CA0/<<22?</A@GGDGHHFFD1<DECAA.FGFBCCC/GH/=000DDC.A.CGHGC----99@9FFFFFB/ABBF/AFF/;.;B:BBFF9AFFFFEFF//:/BFF//:FB/999ADAEFF//BFF?FFFB/9:9
@M05620:45:000000000-G6HP7:1:1101:12527:7723 1:N:0:153
TACCTGTACTGGGGAAGCATTTGAATATCCCCCCATGGTGATGGGGACGGAGAACTGCTCCATAAACACAGGCAACGTGCCTAACTTTCCCGGGAAGATGAAGTCAAAGAGCGACCACAGCTCTCGGAGGTTATTTTGCATCGGTGAGCCAGACAGAATGATCCGATGAGGGGTGCGAAACTATTTGAGGAAAGGAAGCACCTTTTTATTAAATTTACCTTTTAGCAATCGCCATTCCTACCCTAAAGATC
+
CCCCCFFFFFFFGGGGGGGGGGHHHHHHHHHGGGGHHHGHHHHHHGGGGGGFGHHHHHHHHHHHHHHHHHHHGHHHGHHHHHHHHHHHHHHGGGGGGHHHHHHHHHHHHHHHGGGGGHHHHHHHGGGGGGGHHHHHHHHHHHGGGGGHHHHHHGHHHHHHHHHHHGGGHHHGGEGGGGGGGGGGGGGGGGFGGGGGGGGGGFFFFFFFFFFFFFFFFFFFFFFFFFFBFFFFFFFFFFFFFFFFFFFFFFF
@M05620:45:000000000-G6HP7:1:1101:22662:7724 1:N:0:153
ATCTCTATCTCCTAAAAACCTGTTTAGATTTGGAGATAGACCTTCAGGTTTTTCATCATTTTCTGCATGAATTATACATTGACCAGCGTGGTCAGTTTGCAGCATTCTGTTATTTTGTTTGACAGAGTGTCTTGTTGAGAACATATGTAGGACATGATTTTTTCCTGCAACAGGGAAAATAAAGTATAAGTTTTAAAGATTTATTCTTTAATAAAGGATCTCAAAGCCAGCTTTAGAAAAAGGAAGAAAGG
+
CBCCCFFFFFFFGGGGGGGGGGHHHHHHHHHHHHHHHGHHGHHHHHHHHHHGGHHHGHGHHHHHHHHHHGHGHHHHHHHHHHHHHHHG?FEHHHHHHGHHHHCFHHGHHHHHGHHHHHHHHFHHGHHHHHHHHHHHHGHEGGHHHHHHHHHHHGHHHHHHHHGHHHHHHHHHHHGGHHHHHHHHFGHHGHDHHHGHHHHHHHHHHHHHHHHHGGGHGHHHHHGHHHHHHHGHHHHHHHHHHGGHHHHHHHH
@M05620:45:000000000-G6HP7:1:1101:7796:7726 1:N:0:153
CATCCTGACCCTGAAGTACCCCATTGAGCATGGCATCGTCACCAACTGGGACGACATGGAGAAGATCTGGCACCACACCTTCTACAACGAGCTGCGCGTGGCCCCGGAGGAGCACCCAGTGCTGCTGACCGAGGCCCCCCTGAACCCCAAGGCCAACAGAGAGAAGATGACTCAGGTGAGGCTCGGCCGACGCCCGTGCTCCTCCCGTCCTTTCCCCAGTCATTTTCTGCCCGGCTTGATTTCTGACATTA
+
CDDDDFFFFFFFGGGGGGGGGGGHHHHHHHHHHHHHHGHHHGHHHGHHHHHHGGGGGHHHHHHHHHHHHHHHHGHHHGGHHHHHHHHHGGGGGHHGGGGGGGHHGGGGGGGGHHHHGGHHHHHHHHHHHHGGGGGGGGGGGGHHHHGGGGHGHHGGGGGGGGGGGGGGGGGGGGGGGGGGGGGGFFFFFFFFFFFFFFFFFFFFFFFFFFFFFFFFFFFFFFFFFFFFFFFFFFFFFFFFFFFFFBFFFF0
@M05620:45:000000000-G6HP7:1:1101:7776:7733 1:N:0:153
CATCCTGACCCTGAAGTACCCCATTGAGCATGGCATCGTCACCAACTGGGACGACATGGAGAAGATCTGGCACCACACCTTCTACAACGAGCTGCGCGTGGCCCCGGAGGAGCACCCAGTGCTGCTGACCGAGGCCCCCCTGAACCCCAAGGCCAACAGAGAGAAGATGACTCAGGTGAGGCTCGGCCGACGCCCGTGCTCCTCCCGTCCTTTCCCCAGTCATTTTCTGCCCGGCTTGATTTCTGACATTA
+
CCCCCFFFFFFFGGGGGGGGGGGHHHHHHHHHHHHHHGHHHGHHHGHHHHGHGGGGGHHHHHHHHHHHHHHHHGHHHGGHHHHHHHHHGGGGGHHGGGGGGGHHGGGGGGGGHHHHGGHGHHHHHHHHHHGDGGGGGGGGGGGHHHGGDDHGHHGGGGGGGGGGGGGGGGGGGGGGGGGGGGGGFFFFFFFFFFFF@AFFFFFFFFFFFFFFFFFFFFFFFFFFFFFFFFFFFFFFF;AFFFFFFFFFFF0
@M05620:45:000000000-G6HP7:1:1101:12519:7738 1:N:0:153
TACCTGTACTGGGGAAGCATTTGAATATCCCCCCATGGTGATGGGGACGGAGAACTGCTCCATAAACACAGGCAACGTGCCTAACTTTCCCGGGAAGATGAAGTCAAAGAGCGACCACAGCTCTCGGAGGTTATTTTGCATCGGTGAGCCAGACAGAATGATCCGATGAGGGGTGCGAAACTATTTGAGGAAAGGAAGCACCTTTTTATTAAATTTACCTTTTAGCAATCGCCATTCCTACCCTAAAGATC
+
BBBBBFFFFFFFGGGGGGGGGGHHGHHHHHHGGGGHHHGGHHHHHGGGGGGDGHHHHHHHHHHHHHHHHHGHGGHHGHEHHHHHHHHHHHHGGGGGGHHHHHFGHHHHHHHHGGGGGHHGHGHHGGGGGGCHHHHHHHHGHHGGGGGHFGHHHGHHGHHHHHHHHGGGHHHGGEGGGGGGGGGGGGGGGGFGGGGFFFGFGFFFFFFFFFFFFFFFFFFFFFFFFFFFFFFFFFFFFFFFFFFFFFFFFFF
@M05620:45:000000000-G6HP7:1:1101:16612:7785 1:N:0:153
AGATTACTGCAACAGTTCCCCCTGGACCTGGAAAAGTTTCTTGCCTGGCTTACAGAAGCTGAAACAACTGCCAATGTCCTACAGGATGCTACCCGTAAGGAAAGGCTCCTAGAAGACTCCAAGGGAGTAAAAGAGCTGATGAAACAATGGCAAGTAAGTCAGGCATTTCCGCTTTAGCACTCTTGTGGATCCACTTGAACAATTCTCAGCATTTGTACTTGTAACTGACAAGCCAGGGACAAAACAAAGAT
+
A33AAFFFDF4DGG4GFGGGGGGEFHHHHBCFG3BGHHHHHHFHHHHFHHHHHHFFFFHGHBFGHHHHHGHHFCGGHHHH5GHBFFFGHH5GHHFGEGHHGFFHAGHFGHHHFHFHHHHG3?3?AFEGHBGGHAGHHHDHH2BGHHHHHHGHFGHHHHHHGHHGEHHHHHGGGGG1?FHHHHHHHHHGEHHHH/DDFGCG<CDGHHHHHHHHGHHHFCGHHGHHHHHGFB;:GEFAGGGG.9/;FGGGGEB
@M05620:45:000000000-G6HP7:1:1101:9848:7792 1:N:0:153
AGATTACTGCAACAGTTCCCCCTGGACCTGGAAAAGTTTCTTGCCTGGCTTACAGAAGCTGAAACAACTGCCAATGTCCTACAGGATGCTACCCGTAAGGAAAGGCTCCTAGAAGACTCCAAGGGAGTAAAAGAGCTGATGAAACAATGGCAAGTAAGTCAGGCATTTCCGCTTTAGCACTCTTGTGGATCCAATTGAACAATTCTCAGCATTTGTACTTGTAACTGACAAGCCAGGGACAAAACAAAGAT
+
BBBBBFFFFFFFGGGGGGGGGGGGHHHHHHHHHHHHHHHHHHHHHHHHHHHHHHHHHHHHHHHHHHHHHHHHHHHHHHHHHHHHHHHHHHFHHHGGGGHHHHCGHHHHGHHHHHFHHHHHHHHGGHGGHHHHHGHHHHHHHHHHHHHHHHHHHGHHHHHHHHHHHHHHHHGGGGGHGHHHHHHHHHHGHHHHHCGHHHHGHHHHHHHHHHHHHHHHHHHHHHHHHHHFFHHHHGGFGGGGEFFGGGGGGGG
@M05620:45:000000000-G6HP7:1:1101:4348:7795 1:N:0:153
AGATTACTGCAACAGTTCCCCCTGGACCTGGAAAAGTTTCTTGCCTGGCTTACAGAAGCTGAAACAACTGCCAATGTCCTACAGGATGCTACCCGTAAGGAAAGGCTCCTAGAAGACTCCAAGGGAGTAAAAGAGCTGATGAAACAATGGCAAGTAAGTCAGGCATTTCCGCTTTAGCACTCTTGTGGATCCAATTGAACAATTCTCAGCATTTGTACTTGTAACTGACAAGCCAGGGACAAAACAAAGAT
+
BBBCCFFFFFFFGGGGGGGGGGGGHHHHHHHHHHHHHHHHHHHHHHHHHHHHHHHHHHHHHHHHHHHHHHHHHHHHHHHHHHHHHHHGHHHHHHGGGGHHHHHHHHHHGHHHHHHGHHHHHHHGGGGGHHHHHGHHHHHHHHHHHGHHHHHHHGHHHHHHHHHHHHHHHHGGGGGHHHHHHHHHHHHGHHHHHHHHHHHHHHHHHHHFHGHHHHHHHFHHHFHFHHHHHHHHHGGGGGGGGFGGGGGGGGG
@M05620:45:000000000-G6HP7:1:1101:9863:7805 1:N:0:153
AGATTACTGCAACAGTTCCCCCTGGACCTGGAAAAGTTTCTTGCCTGGCTTACAGAAGCTGAAACAACTGCCAATGTCCTACAGGATGCTACCCGTAAGGAAAGGCTCCTAGAAGACTCCAAGGGAGTAAAAGAGCTGATGAAACAATGGCAAGTAAGTCAGGCATTTCCGCTTTAGCACTCTTGTGGATCCAATTGAACAATTCTCAGCATTTGTACTTGTAACTGACAAGCCAGGGACAAAACAAAGAT
+
BAAAAFFFBFDFGGFGGGGGGGGGGHHHHBCGFGHHBGHHHGHHHHHGHHHHHHFFGHHHHHHHHGHHHHHHHHHEHHHHHHFHFGFFHHHHHHGGGGHHHH3BFGHHGHHHHHDHHHHHFFHGCCEFHGHGHGHHHHBHHFHHHHGHGHHGHGHHHHFHHHGHHHHHHHGGGGGHFHHHHHHHHDGGHHHFHFGHHFGHFHHHHHHFGHEGFHHGHCHFGFHFHHHEHHHHFGFFEAAF.A99CEEFFBC
@M05620:45:000000000-G6HP7:1:1101:16607:7807 1:N:0:153
AGATTACTGCAACAGTTCCCCCTGGACCTGGAAAAGTTTCTTGCCTGGCTTACAGAAGCTGAAACAACTGCCAATGTCCTACAGGATGCTACCCGTAAGGAAAGGCTCCTAGAAGACTCCAAGGGAGTAAAAGAGCTGATGAAACAATGGCAAGTAAGTCAGGCATTTCCGCTTTAGCACTCTTGTGGATCCAATTGAACAATTCTCAGCATTTGTACTTGTAACTGACAAGCCAGGGACAAAACAAAGAT
+
BABBBFFFDF@FGGFGGGGGGGGGHHHHHHGHHHHHHHHHHHHHHHHHHHHHHHHHHHHHHHHHHHHHHHHHHHHHHHHHHHHHHHHHHHHHHHGGFGHHHHHHHHHHGHHHHHHHHHHGGH?FEFEGHEHHHGHHHHGHH?GHHHHHHHHHHGHHHHHHHHHHHHHHHHGGGGGHHHGHHHHHHGHGHHHHHBHHHFHHHHHHHHHHHHHHHHHHHHHHH0GHHHHHGHHHHGGGGGGGEF/AFGGGGGF
@M05620:45:000000000-G6HP7:1:1101:4372:7808 1:N:0:153
AGATTACTGCAACAGTTCCCCCTGGACCTGGAAAAGTTTCTTGCCTGGCTTACAGAAGCTGAAACAACTGCCAATGTCCTACAGGATGCTACCCGTAAGGAAAGGCTCCTAGAAGACTCCAAGGGAGTAAAAGAGCTGATGAAACAATGGCAAGTAAGTCAGGCATTTCCGCTTTAGCACTCTTGTGGATCCAATTGAACAATTCTCAGCATTTGTACTTGTAACTGACAAGCCAGGGACAAAACAAAGAT
+
AABBBFFFFFFFGGGBFGGGGGGGHHHHHHGHHHHHHHHHHHHHHHFHFHHHHGHHHHHHHHHHHHHHGHHHHHHHEGHHHHHHGHHCGHHHHHG1@FHGHHFHHHGHGHGHHHHGHHHHHHHGGGGEHHFHHGGHHHHHGHHHHHHHHHHGFF@GFHHHHHFGHHHHHHGGGFGHHGHHGHHHHHHCHHHHHGFHGHFFFHHHHHHHHFHHHHHHHFHHHHHHHHHG/GGHHGGACDAEEGGEFFAFGGF
@M05620:45:000000000-G6HP7:1:1101:9846:7816 1:N:0:153
AGATTACTGCAACAGTTCCCCCTGGACCTGGAAAAGTTTCTTGCCTGGCTTACAGAAGCTGAAACAACTGCCAATGTCCTACAGGATGCTACCCGTAAGGAAAGGCTCCTAGAAGACTCCAAGGGAGTAAAAGAGCTGATGAAACAATGGCAAGTAAGTCAGGCATTTCCGCTTTAGCACTCTTGTGGATCCAATTGAACAATTCTCAGCATTTGTACTTGTAACTGACAAGCCAGGGACAAAACAAAGAT
+
AAABBFFFDFBDGGCFGGGGGGGGHHHHGGGHGGHHHHHHHHHHHHGHHHHHHHHHGHHGHHHHHHHHHHHHHHHGHHHHFHHHHHHHHHDHHHGGEGHHHH3?AEHHGHHHHHBGHHHHFFBFCGGGHHHHHGHHHHHHHHHHHHGHGFHHHGGHHGHHHHHHHHHHHHGGGGGEGHHHHHHHHGHGHHHHH0GGHFHGHHGHHHHHHHHHHHHHHHHHHHGGHHHHFHHHHGGFEGGG.C/FGGGGGFC
@M05620:45:000000000-G6HP7:1:1101:11755:7829 1:N:0:153
AGATTACTGCAACAGTTCCCCCTGGACCTGGAAAAGTTTCTTGCCTGGCTTACAGAAGCTGAAACAACTGCCAATGTCCTACAGGATGCTACCCGTAAGGAAAGGCTCCTAGAAGACTCCAAGGGAGTAAAAGAGCTGATGAAACAATGGCAAGTAAGTCAGGCATTTCCGCTTTAGCACTCTTGTGGATCCAATTGAACAATTCTCAGCATTTGTACTTGTAACTGACAAGCCAGGGACAAAACAAAGAT
+
AAABCFFFDFBDGGFBGGGGGGGGHGHHHHHHHHHHHHHHHHHHHHHHHHHAFFGHHHHHHHHHHHHHHHHHHHHHHHHHFGHHHHHHHHFHHHGGEFGGGHFHHHHHGHHHHHHHHHHHHHHGGFGGHGHHHGHHHHGHHHHHHHHHHHHHHGHHHHHHHHHHHHHHHHGGGGGHHHHHHHHHHHHGHHHHGFHHHGGGGGHHHHHHHHHHHHHHHGHHHHHHHHHHHHHHHGGGGGGGGGGGGGGGGGF
@M05620:45:000000000-G6HP7:1:1101:16664:7832 1:N:0:153
AGATTACTGCAACAGTTCCCCCTGGACCTGGAAAAGTTTCTTGCCTGGCTTACAGAAGCTGAAACAACTGCCAATGTCCTACAGGATGCTACCCGTAAGGAAAGGCTCCTAGAAGACTCCAAGGGAGTAAAAGAGCTGATGAAACAATGGCAAGTAAGTCAGGCATTTCCGCTTTAGCACTCTTGTGGATCCAATTGAACAATTCTCAGCATTTGTACTTGTAACTGACAAGCCAGGGACAAAACAAAGAT
+
A3AAAFFF@D@DGGGGGGGGGGGFHGHHHFCH3FHHGGGHHHHHHHHHHHHFHDFHHHHHHGHHHHHHHHHHFHHHHHHHHHHHHHHHHHGHHHGFEEHHHHFHFHHHGHHHHHHHHHHGFGEFDFEEHFHHHGHHHHGHH?GHHHHHGHHHHGHHHHHHHHHHHHHHHHGGGGGHHHHHHHHHHFHGHHHHHFHHHFGHDGGHHHHGGHHHHHHHHHHGHHHHHHHHHHHEHGGGGGGGGF/AFGGGGFF
@M05620:45:000000000-G6HP7:1:1101:13102:7893 1:N:0:153
CATCCTGACCCTGAAGTACCCCATTGAGCATGGCATCGTCACCAACTGGGACGACATGGAGAAGATCTGGCACCACACCTTCTACAACGAGCTGCGCGTGGCCCCGGAGGAGCACCCAGTGCTGCTGACCGAGGCCCCCCTGAACCCCAAGGCCAACAGAGAGAAGATGACTCAGGTGAGGCTCGGCCGACGCCCGTGCTCCTCCCGTCCTTTCCCCAGTCATTTTCTGCCCGGCTTGATTTCTGACATTA
+
CCCCCFFFFFFFGGGGGGGGGGGHHHHHHHHHHHHHHGHHHGHHHGHHHHHHGGGGGHHHHHHHHHHHHHHHHGHHHGGHHHHHHHHHGGFGGHHGGGGGGGHHGGGGGGGGHHHHGGHHHHHHHHHHHHGGGGGGGGGGGGHHHHGGGGHGHHGGGGGGGGGGGGGGGGGGGGGGGGGGGGGGFFFFFFFFFFFFFDDFFFFFFFFFFFDFFFFFFFFFFFFFFFFFFFFFFFFFFFFFFFFFFFFFFF/
@M05620:45:000000000-G6HP7:1:1101:13400:7921 1:N:0:153
CATCCTGACCCTGAAGTACCCCATTGAGCATGGCATCGTCACCAACTGGGACGACATGGAGAAGATCTGGCACCACACCTTCTACAACGAGCTGCGCGTGGCCCCGGAGGAGCACCCAGTGCTGCTGACCGAGGCCCCCCTGAACCCCAAGGCCAACAGAGAGAAGATGACTCAGGTGAGGCTCGGCCGACGCCCGTGCTCCTCCCGTCCTTTCCCCAGTCATTTTCTGCCCGGCTTGATTTCTGTCCTTT
+
>>AABFFFFFFFGGGGGGGGGGGHHHHGH4GGHG4FHEHHDEH3AEGFGHHHCGGGG3FCBGFE3FGGBHHBGGAG1EGHHHHHHHGHGCEEGHHEEGGGGEHHGE//</B?GHGHGEFGHHHFFGGFHH@-<CCGGGGGGCBGHHGFAAHGHHE.EFFBB/EEFGFFFEFGGGGGGBFFGAEFB?FF=-=@B?BB@AD.FFFFFFDAADDFFFFFF..;F/BFFFFB///AA-9B;-.:BF/FB/;/;B;
@M05620:45:000000000-G6HP7:1:1101:13411:7937 1:N:0:153
CATCCTGACCCTGAAGTACCCCATTGAGCATGGCATCGTCACCAACTGGGACGACATGGAGAAGATCTGGCACCACACCTTCTACAACGAGCTGCGCGTGGCCCCGGAGGAGCACCCAGTGCTGCTGACCGAGGCCCCCCTGAACCCCAAGGCCAACAGAGAGAAGATGACTCAGGTGAGGCTCGGCCGACGCCCGTGCTCCTCCCGTCCTTTCCCCAGTCATTTTCTGCCCGGCTTGATTTCTGACATTA
+
CCCCCFFFFFFFGGGGGGGGGGGHHHHHHHHHHHHHHGHHHGHHHGHHHHHHGGGGGHHHHHHHHHHHHHHHHGHHHGGHHHHHHHHHGGGGGHHGGGGGGGHHGGGGGGGGHHHHGGHHHHGHHHHHHHGGGGGGGGGGGGHHHHGGGGHGHHGGGGGGGGGGGGGGGGGGGGGGGGGGGGGGFFFFFFFFFFFFBDFFFFFFFFFEFFDFFFFFFFFFFFFFFFFFFFFFFFFFFFFFFFFFFFFFFF0
@M05620:45:000000000-G6HP7:1:1101:16700:7956 1:N:0:153
CATCCTGACCCTGAAGTACCCCATTGAGCATGGCATCGTCACCAACTGGGACGACATGGAGAAGATCTGGCACCACACCTTCTACAACGAGCTGCGCGTGGCCCCGGAGGAGCACCCAGTGCTGCTGACCGAGGCCCCCCTGAACCCCAAGGCCAACAGAGAGAAGATGACTCAGGTGAGGCTCGGCCGACGCCCGTGCTCCTCCCGTCCTTTCCCCAGTCATTTTCTGCCCGGCTTGATTTCTGACATTA
+
DDDDDFFFFFFFGGGGGGGGGGGHHHHHHHHHHHHHHGHHHGHHHGHHHHHHGGGGGHHHHHHHHHHHHHHHHGHHHGGHHHHHHHHHGGGGGHHGGGGGGGHHGGGGGGGGHHHHGGHHHHHHHHHHHHGGGGGGGGGGGGHHHHGGGGHGHHGGGGGGGGGGGGGGGGGGGGGGHGGGGGGGFFFFFFFFFFFFDFFFFFFFFFFFFFFFFFFFFFFFFFFFFFHFHFFFFFFFFFAFFFFFFFFFFF0
@M05620:45:000000000-G6HP7:1:1101:20230:7957 1:N:0:153
CATCCTGACCCTGAAGTACCCCATTGAGCATGGCATCGTCACCAACTGGGACGACATGGAGAAGATCTGGCACCACACCTTCTACAACGAGCTGCGCGTGGCCCCGGAGGAGCACCCAGTGCTGCTGACCGAGGCCCCCCTGAACCCCAAGGCCAACAGAGAGAAGATGACTCAGGTGAGGCTCGGCCGACGCCCGTGCTCCTCCCGTCCTTTCCCCAGTCATTTTCTGCCCGGCTTGATTTCTGACATTA
+
CCCCCFFFFFFFGGGGGGGGGGGHHHHHHHGHHHHHHGHHFGHHHGHHHHFHGGGGGHHFHHHHHGHGHHHHHGHHHGGHHHHHHHHHGGGGGHHGGGEGGGHHGGGGGGGGHGHHGGHFHHHHHHHHHHGGGGGGGGGGGGGHHHGGGGHGHFGGGGGGGGDGGGGGGGGGFFGGGFGGGGGGFFFFFFFFFFFACFFFFFFFFFFFFFFBFFFFFBF9FFFFFFFFFFFFFCAFFF:F9FFFFFBBFB:
@M05620:45:000000000-G6HP7:1:1101:22836:7965 1:N:0:153
CATCCTGACCCTGAAGTACCCCGGCTTGATTTCTGACATTAGATCGGAAGAGCACACGTCTGAACTCCAGTCACGCACTACAATCTCGTATGCCGTCTTCTGCTTGAAAAAACACCCAGTGCTGCTGACCGAGTCCCCCCTGAACCCCAAGGCCAACAGAGAGAAGATGACTCAGGTGATGCTCGGCCGACGCCCGTGCTCCTCCCGTCCTTTCCCCAGTCATTTTCTGCCCGGCTTGATTTCTGACATTA
+
AAAAAFFFFFFFGGGGGGGGGGA000AE0AFGD2B2FBGAG1A2D//AAEHAAFHH0EBAFEHBAGH1BGB1@F>GEG/10111B11>?EC02@/?>0F2F1F11B0B1>F//?0/?F<F11GDFHFHHHC/B/@GHHGGGFHHHHGGGCGFHEHEGGHF/G?.;GHFFFHHHEGBCCG0;;;GC?FF--A9AGA?=ABAFFFFBE-ABFA9:BFFFFA/;BF/BFFFF/BFA;@-9@A/;//9//;/BF/
@M05620:45:000000000-G6HP7:1:1101:9308:8017 1:N:0:153
CATCCTGACCCTGAAGTACCCCATTGAGCATGGCATCGTCACCAACTGGGACGACATGGAGAAGATCTGGCACCACACCTTCTACAACGAGCTGCGCGTGGCCCCGGAGGAGCACCCAGTGCTGCTGACCGAGGCCCCCCTGAACCCCAAGGCCAACAGAGAGAAGATGACTCAGGTGAGGCTCGGCCGACGACCGGGCTCCTCCCGTCCTTTCCCCAGTCATGTTCTGACCGGCTGCATTTCTGAAATTA
+
>A11AFFBF1CFEGF1ABGGFCEGHBEAADGHHCEDF0AFGEHHE/0GCG0FEGAAEFBCGBGHB1FGHFCCC/0>G/?GEGFFDHFGEA///11>/EE///BFEE@CG?CAF<@/?/<GHEHGFHHB0F/--A<.<AC<-.:0/...:CC..:.C.99///CEBB/FF0F0009909CFGE..9----;-;-9-----@--/-/-;A9-;F////-;-//;//9;FF/;//;-9---/;B////9/B/:/
@M05620:45:000000000-G6HP7:1:1101:21802:8020 1:N:0:153
CATCCTGACCCTGAAGTACCCCATTGAGCATGGCATCGTCACCAACTGGGACGACATGGAGAAGATCTGGCACCACACCTTCTACAACGAGCTGCGCGTGGCCCCGGAGGAGCACCCAGTGCTGCTGACCGAGGCCCCCCTGAACCCCAAGGCCAACAGAGAGAAGATGACTCAGGTGAGGCTCGGCCGACGCCCGTGCTCCTCCCGTCCTTTCCCCAGTCATTTTCTGCCCGGCTTGATTTCTGACATTA
+
BCCCCFFFFFFFGGGGGGGGGGGHHHHHHHHHGHHHHGHHHGHBGGHHGHHHGGGGGHHGHHHHHHHHHHHGHGHHEGGHGHHHHHHHGGGGGHHGGGGGGGHHGGGGGGGGHHHHGGHHHHHHHHHHHHGGGGGGGGGGGGHHHHGGGGHGHHGGGGGGGGGGGGGGGGGGGGGGFGGGGGGGFFFFFFFFFFFA:9;EFFFFFFDEFFFFFFFFFFD9BBFFFFFFBFFFFAFFFAAFFFFFFFFBFF/
@M05620:45:000000000-G6HP7:1:1101:23665:8021 1:N:0:153
ATCTCTATCTCCTAAAAACCTGTTTAGATTTGGAGATAGACCTTCAGGTTTTTCATCATTTTCTGCATGAATTATACATTGACCACGTTCCAGCGTGGTCAGTTTGCAGCATTCTGTTATTTTGTTTGACAGAGTGTCTTGTTGAGAACATATGTAGGACATGATTTTTTCCTGCAACAGGGAAAATAAAGTATAAGTTTTAAAGATTTATTCTTTAATAAAGGATCTCAAAGCCAGCTTTAGAAAAAGGA
+
CDDDDFFFFFFFGGGGGGGGGGHHHHHHHHHHHHHHHHHHHHHHHHHHHHHGGHHHHIHHHHHIIHHHHHHHHHHHHHHHHHHHHHGHHHHHHHGGGGHHHHHHHHHHHHHHHHHHHHHHHHHHHHHHHHHHHHHHHHHHHHHHHHHHHHHHHHHHHHHHHHHHHHHHHGHHHHHHHHHHHGGHHHHHHHHHHHHHHHHHHHHHHHHHHHHHHHHHHHHHHHHHHHHHHHHHHHHHHGHHHHHHHHHHGGH
@M05620:45:000000000-G6HP7:1:1101:23684:8027 1:N:0:153
ATCTCTATCTCCTAAAAACCTGTTTAGATTTGGAGATAGACCTTCAGGTTTTTCATCATTTTCTGCATGAATTATACATTGACCACGTTCCAGCGTGGTCAGTTTGCAGCATTCTGTTATTTTGTTTGACAGAGTGTCTTGTTGAGAACATATGTAGGACATGATTTTTTCCTGCAACAGGGAAAATAAAGTATAAGTTTTAAAGATTTATTCTTTAATAAAGGATCTCAAAGCCAGCTTTAGAAAAAGGA
+
AAABBF5DFFFFGGGGGFGGGGGFGGH4FGFGB4BGFFHBGGHHHFHGHHHGGH5GHFHFHHHHHH5GHGFHGFH5F5FGGBGHEGGHEHHB5F@F10FDHEHHHHH4FH1GHHGEHHBGHHHHGHHF3B43GHHHHHHHHHHH4BCDG3GHHEHFHFFGFHHBGGHHGGHHHHGF1C00GF/FE0?1<?FG1G1FBDGHHFG1<<FHHEHHGHHHDFD0<0DBFHFHHHG0DGGGACFHHGEB:GG...:
@M05620:45:000000000-G6HP7:1:1101:26563:8031 1:N:0:153
CATCCTGACCCTGAAGTACCCCGGCTTGATTTCTGACATTAGATCGGAAGAGCACACGTCTGAACTCCAGTCACGCACTACCATCTCGTATGCCGTCTTCTGCTTGAAAAAACAACTAGTTCAGCTTGTTGTCTTTCTTTGTTTAATCAACTAGAAACCTGAAAGAAGCATTTTTTAACTAACTCCTTCTGATTCATTCATGAGTTTTTAGCCGCCTTTCTTCTTCTCACATACTCTCTACTCTCCTTCCC
+
A1>AAFFFFFFFFGCGFGGGGGG?EEGE0BBFGGGBF1DE1DDGFGE?/A0AFFEBGEHHHG1GHEFH1GHHB1FH@EGFF0@FG1FGF/G0F1EE/FE2>GHD>101>10///?/1B1>22B2>110<B<0B2@FFHF1@G00FF2FGBG11?1110FH00F1?FCFCFG>F1=<.<=0<0/=DGH0=0=00;:;0;0<C;B00;;:CG/;:::@..0900CF;00;;FF0900CBFFFBFFFG/:BFF-
@M05620:45:000000000-G6HP7:1:1101:21816:8031 1:N:0:153
CATCCTGACCCTGAAGTACCCCATTGAGCATGGCATCGTCACCAACTGGGACGACATGGAGAAGATCTGGCACCACACCTTCTACAACGAGCTGCGCGTGGCCCCGGAGGAGCACCCAGTGCTGCTGACCGAGGCCCCCCTGAACCCCAAGGCCAACAGAGAGAAGATGACTCAGGTGAGGCTCGGCCGACGCCCGTGCTCCTCCCGTCCTTTCCCCAGTCATTTTCTGCCCGGCTTGATTTCTGACATTA
+
DDDDDFFFFFFFGGGGGGGGGGGHHHHHHHHHHHHHHGHHHGHHHGHHHHHHGGGGGHHHHHHHHHHHHHHHHGHHHGGHHHHHHHHHGGGGGHHGGGGGGGHHGGGGGGGGHHHHGGHHHHHHHHHHHHGGGGGGGGGGGGHHHHGGGGHGHHGGGGGGGGGGGGGGGGGGGGGGHGGGGGGGFFFFFFFFFFFFDDDFFFFFFFFFFFFFFFFFFFFFFFFFFFFFFFFFFFFFFFFFFHHFFFFFFF0
@M05620:45:000000000-G6HP7:1:1101:23650:8035 1:N:0:153
ATCTCTATCTCCTAAAAACCTGTTTAGATTTGGAGATAGACCTTCAGGTTTTTCATCATTTTCTGCATGAATTATACATTGACCACGTTCCAGCGTGGTCAGTTTGCAGCATTCTGTTATTTTGTTTGACAGAGTGTCTTGTTGAGAACATATGTAGGACATGATTTTTTCCTGCAACAGGGAAAATAAAGTATAAGTTTTAAAGATTTATTCTTTAATAAAGGATCTCAAAGCCAGCTTTAGAAAAAGGA
+
ABCCCFFFFFFFGGGGGGGGGGHHHHHHHHHHHHHHHHHHHHHHHHHHHHHGGHHHHHIHHIIIIHHHHHHHHHHHHHHHHHHHHHGHHHHHHHGGGGHHHHHHHHHHHHHHHHHHHHHHHHHHHHHHHHGHHHHHHHHHHHHHHHHHHHHHHHHHHHHHHHHHHHHHHGHHHHHHHHHHHGGHHHHHHHHHHHHHHGHHHHHHHHHHHHHHHHHHHHHHHHHHHHHHHHHGHHGHHGHHHHHHHGHHGGF
@M05620:45:000000000-G6HP7:1:1101:26548:8042 1:N:0:153
CATCCTGACCCTGAAGTACCCCGGCTTGATTTCTGACATTAGATCGGAAGAGCACACGTCTGAACTCCAGTCACGCACTACAATCTCGTATGCCGTCTTCTGCTTGAAAAAAAAAAAAAAAAAGAATAAAAAGAAGATATAACGCAGAAGGAGTCATAAAAGTAATCTTATAGAAGTGAGCATAAGACTATGACACTATTAGGAGAGCATGTGCGGCGTACAGCTTGTCGTGGAGAAGATAAGGGTTGGGG
+
BBBBBFFFFFFFBGFGGGGGGGEFGGGGHGHHHHHHHHHHFFHHHHGGGGHHHGHGHGHHHGHHHHHHGHHHHHGHGGGHHGGGFHGHGGHFHHGGCHGHHHHHHHHGHHHGGCGC<///<<-..<000000..<//000000.----//...//0000000000000000;0;000000/000000000///////////////...//////9------./////./....../.9//////.9.--9-
@M05620:45:000000000-G6HP7:1:1101:4205:8076 1:N:0:153
CATCCTGACCCTGAAGTACCCCGGCTTGATTTCTGACATTAATCGGAAGAGCACACGTCTGAACTCCAGTCACGCACTACAATCTCGTATGCCGTCTTCTGCTTGAAAAAAAAAAAAAGTACAACTATGGGACATTCTTGTTTATCTCAACTATAAACCTGAAAAAATCATTTTTTAACTAATTCCTCCTTCGACTTTCAGGATTTTTTCGCCTCCTTGCGTCTTCTCCCCACCTCTCTCCGCTCATTCCC
+
AAAAADFFFBFC1FADFGGGGGGCE0AAG1DEHGHHHGGFDGHHGGGGAGAGHHFHGHHHGHFHGHHHHHHHHGHEGGHHHHHEFHFFGGBGHGEEHGGHBHHFG01BFHE<B<C<<//11<11<11?1100>.<<=F11>101000=0=/0<000<0/<</000;:.::;00009.99;0;0;C000/;0;99...0;000/9099/-;-;--9--;/9--;;A/;;//9--9FF//B/;---;99/;99
@M05620:45:000000000-G6HP7:1:1101:25028:8080 1:N:0:153
TACCTGTACTGGGGAAGCATTTGAATATCCCCCCATGGTGATGGGGACGGAGAACTGCTCCATAAACACAGGCAACGTGCCTAACTTTCCCGGGAAGATGAAGTCAAAGAGCGACCACAGCTCTCGGAGGTTATTTTGCATCGGTGAGCCAGACAGAATGATCCGATGAGGGGTGCGAAACTATTTGAGGAAAGGAAGCACCTTTTTATTAAATTTACCTTTTAGCAATCGCCATTCCTACCCTAAAGATC
+
CCCCCFFFFFFFGGGGGGGGGGHHHHHHHHHGGGGHHHGHHHHHHGGGGGGGGHHHHHHHHHHHHHHHHHHHGHHHGHHHHHHHHHHHHHHGGGGGGHHHHHHHHHHHHHHHGGGGGHHHGHHHHGGGGGGHHHHHHHHHHHGGGGGHGHHHHGHHHHHHHHHHHGGGHHHGGGGGGGGGGGGGGGGGGGBFGGGGGGGGGFFFFFFFFFFFFFFFFFFFFFFFFFFFFFEFFFFFFFFFFFFFFFFFFFF
@M05620:45:000000000-G6HP7:1:1101:5552:8083 1:N:0:153
TACCTGTACTGGGGAAGCATTTGAATATCCCCCCATGGTGATGGGGACGGAGAACTGCTCCATAAACACAGGCAACGTGCCTAACTTTCCCGGGAAGATGAAGTCAAAGAGCGACCACAGCTCTCGGAGGTTATTTTGCATCGGTGAGCCAGACAGAATGATCCGATGAGGGGTGCGAAACTATTTGAGGAAAGGAAGCACCTTTTTATTAAATTTACCTTTTAGCAATCGCCATTCCTACCCTAAAGATC
+
CCCCCFFFFFFFGGGGGGGGGGHGFHHHHHGGGGGHHHGGHHHHHGGGGGGGGHHHHHHHHHHHHHHHHHHHGGHHGHHHHHHHHHHHHHHGGGGGGHHHHHHHHGHHHHHHGGGGGHHHHHHHHFGGGGEHHHHHHHHGHHGGGGGGHHHHHGHGGHHHHHHHHGGGHHHGGEGGGGGFGGGGGGGGGGFFGGGFGGGEGFFFFFFFFFFFFFFFFFFFFFFFFFFFFFFFFFFFFFFFFFFFFFFFFFF
@M05620:45:000000000-G6HP7:1:1101:6409:8084 1:N:0:153
AGATTACTGCAACAGTTCCCCCTGGACCTGGAAAAGTTTCTTGCCTGGCTTACAGAAGCTGAAACAACTGCCAATGTCCTACAGGATGCTACCCGTAAGGAAAGGCTCCTAGAAGACTCCAAGGGAGTAAAAGAGCTGATGAAACAATGGCAAGTAAGTCAGGCATTTCCGCTTTAGCACTCTTGTGGATCCAATTGAACAATTCTCAGCATTTGTACTTGTAACTGACAAGCCAGGGACAAAACAAAGAT
+
BCCCCFFFFFFFGGGGGGGGGGGGHHHHHHHHHHHHHHHHHHHHHHHHHHHHHHHHHHHHHHHHHHHHHHHHHHHHHHHHHHHHHHHHHHHHHHGGGGHHHHFHHHHHGHHHHHHHHHHHHHHGGGGGHHHHHGHHHHHHH?GHHHHHHHHHHGHHHHHHHHHHHHHHHHGGGGGHGHGHHHHHHGHGGHHHHGHHHGHGGHHHHHHHHHHHHHHHHFHHHHHHHHHHHHHHHGGGGGGGEFFFGGGGGGG
@M05620:45:000000000-G6HP7:1:1101:13703:8086 1:N:0:153
AGATTACTGCAACAGTTCCCCCTGGACCTGGAAAAGTTTCTTGCCTGGCTTACAGAAGCTGAAACAACTGCCAATGTCCTACAGGATGCTACCCGTAAGGAAAGGCTCCTAGAAGACTCCAAGGGAGTAAAAGAGCTGATGAAACAATGGCAAGTAAGTCAGGCATTTCCGCTTTAGCACTCTTGTGGATCCAATTGAACAATTCTCAGCATTTGTACTTGTAACTGACAAGCCAGGGACAAAACAAAGAT
+
ABABCFFFDDBDGGGBGGGGGGGGHGHHHHHHHHHHHHHHHHHHHHHHHHH3BBGGHHHHHHHHHHHHHHHHHHHHHHHHDGHHH?GHHHFGHHGGEFGGGHFFHHHHGHHHHHHHHHHHHHHGEHGEHFHHHGHHHHGHHGHHHHHHHHHHHGHHHHHHHHGHHHHHHHGGGGGHHHHHHHHHHHHGHHHHGHHHHGHGGHHHHHHHHHHHHHHHHHHHHHFHHHHHHHHHGGGGGGGGGFGGGGGGGFC
@M05620:45:000000000-G6HP7:1:1101:25016:8092 1:N:0:153
TACCTGTACTGGGGAAGCATTTGAATATCCCCCCATGGTGATGGGGACGGAGAACTGCTCCATAAACACAGGCAACGTGCCTAACTTTCCCGGGAAGATGAAGTCAAAGAGCGACCACAGCTCTCGGAGGTTATTTTGCATCGGTGAGCCAGACAGAATGATCCGATGAGGGGTGCGAAACTATTTGAGGAAAGGAAGCACCTTTTTATTAAATTTACCTTTTAGCAATCGCCATTCCTACCCTAAAGATC
+
BCBCCFFFFFFFGGGGGGGGGGHHHHHHHHHGGGGHHHHHHHHGHGGGGGGGGGHHHHHHHHHHHHHHHHHHGHHHGHHHHHHHHHHHHHHGGGGGGHHHHHHHHHHHHHHHGGGGGHHHHHHHHGGGGGGHHHHHHHHHHHGGGGGHGGGHHGHHHHHHHHHHHGGGHHHGGEFGGGFGGGGGGGGGGGFFFGFFGGGGGFFFFFFFFFFFFFFFFFFFFFFFFFFFFFFFFFFFFFFFFFFFFFFFFFF
@M05620:45:000000000-G6HP7:1:1101:19536:8096 1:N:0:153
CATCCTGACCCTGAAGTACCCCATTGAGCATGGCATCGTCACCAACTGGGACGACATGGAGAAGATCTGGCACCACACCTTCTACAACGAGCTGCGCGTGGCCCCGGAGGAGCACCCAGTGCTGCTGACCGAGGCCCCCCTGAACCCCAAGGCCAACAGAGAGAAGATGACTCAGGTGAGGCTCGGCCGACGCCCGTGCTCCTCCCGTCCTTTCCCCAGTCATTTTCTGCCCGGCTTGATTTCTGACATTA
+
CCCCCFFFFFFFGGGGGGGGGGGHHHHHHHHHHHHHHGHHHGHHHGHHHHHHGGGGGHHHHHHHHHHHHHHHHGHHHGGHHHHHHHHHGGGGGHHGGGGGGGHHGGGGGGGGHHHHGGHHHHHHHHHHHHGGGGGGGGGGGGHHHHGGGGHGHHGGGGGGGGGGGGGGGGGGGGGGGGGGGGGGFFFFFFFFFFFFBFFFFFFFFFFFFFFFFFFFFFFFFFFFFFFFFFFFFFFFFFFFFFFFFFBFFF0
@M05620:45:000000000-G6HP7:1:1101:23646:8100 1:N:0:153
AGATTACTGCAACAGTTCCCCCTGGACCTGGAAAAGTTTCTTGCCTGGCTTACAGAAGCTGAAACAACTGCCAATGTCCTACAGGATGCTACCCGTAAGGAAAGGCTCCTAGAAGACTCCAAGGGAGTAAAAGAGCTGATGAAACAATGGCAAGTAAGTCAGGCATTTCCGCTTTAGCACTCTTGTGGATCCAATTGAACAATTCTCAGCATTTGTACTTGTAACTGACAAGCCAGGGACAAAACAAAGAT
+
AAABBFFFFFFFGGGFGGGGGGGGHHHHHHHHFHHHGHHHHHHHHHHFHHHHHHHHHHHHHHHHHHHHHHHHHFHHHHHHHGHFGGHHHHHHHHGGGGHHDHHHHHHHGHGHFHHFHHHHHHHGGHGGHHHHHGHHHHGHHHHHHHHHGHHHHGHHHHHHHHCGHHHHHHGGGGGHGHHHHHHHHHHGHHHHGHHHHHHFHCGHHHHHHHHHHHHHFCHHHGHFHHGFGHHGHGGGEGGGG?BGGGFFFFG
@M05620:45:000000000-G6HP7:1:1101:6404:8101 1:N:0:153
AGATTACTGCAACAGTTCCCCCTGGACCTGGAAAAGTTTCTTGCCTGGCTTACAGAAGCTGAAACAACTGCCAATGTCCTACAGGATGCTACCCGTAAGGAAAGGCTCCTAGAAGACTCCAAGGGAGTAAAAGAGCTGATGAAACAATGGCAAGTAAGTCAGGCATTTCCGCTTTAGCACTCTTGTGGATCCAATTGAACAATTCTCAGCATTTGTACTTGTAACTGACAAGCCAGGGACAAAACAAAGAT
+
BBABBFFFFFDFGGGGGGGGGGGGHGHHHCAHHFHHGHHHHHHHHHHHHHHHHHGHHHHHHHHHHHHHHHHHFFFGHHHHGHHHHHHCHGHHHHGGCGHHHHFHHHHHGHHHHHHGHHHHHBGGCAGFHFGHHFHHHHHHH3BGHHHHHHHFFFHFGHHHHHHHHHHHHHGGGGGGFHHHHHHHHFHGHHHHH<GHHDGHGHHHHHHGGHGHHHHHHGHHHGHGHHFFFHHGHGGGGGGG.FBAFGGGGGG
@M05620:45:000000000-G6HP7:1:1101:20692:8102 1:N:0:153
CATCCTGACCCTGAAGTACCCCATTGAGCATGGCATCGTCACCAACTGGGACGACATGGAGAAGATCTGGCACCACACCTTCTACAACGAGCTGCGCGTGGCCCCGGAGGAGCACCCAGTGCTGCTGACCGAGGCCCCCCTGAACCCCAAGGCCAACAGAGAGAAGATGACACAGGTGAGGCTCGGCCGACGCCCGTGCTCCTCCCGTCCTTTCCCCAGTCATTTTCTGCCCGGCTTGATTTCTGACATTA
+
BBBBBFFFFFFFGGGGGGGGGGGHHHCHHHHGGHHHHGGHHGHHFGHHGHFHGGGGGHHFHHHHHHHGHHHHHGHHHGGHHHHHHHHHGGGGGHHGGGGGGGHHGGGGGGFDHHHHGGHGHHHHHHHHHHGGGGGGGGGFGGGHFHGFGGFGHHGGGAFFGGDFGGGGGGG0;CFFGFFFFGEFCFEFB;DFCFFFFDFEBBBFFEFFFDD/BBFFF.DBFFFFFB99FFFF.--9@-.B/BFFB;9B9B/
@M05620:45:000000000-G6HP7:1:1101:23626:8114 1:N:0:153
AGATTACTGCAACAGTTCCCCCTGGACCTGGAAAAGTTTCTTGCCTGGCTTACAGAAGCTGAAACAACTGCCAATGTCCTACAGGATGCTACCCGTAAGGAAAGGCTCCTAGAAGACTCCAAGGGAGTAAAAGAGCTGATGAAACAATGGCAAGTAAGTCAGGCATTTCCGCTTTAGCACTCTTGTGGATCCAATTGAACAATTCTCAGCATTTGTACTTGTAACTGACAAGCCAGGGACAAAACAAAGAT
+
?AAAAFFFFFBFGGGGGGGGGGGGHHHHHHHHHHHHHHHHHHHHHHHHGHHFHGHGHHHHHHHGHHHHHHHHHHHHHHHHFHHHHFHHHHFHHHGFGGHHGHFHGHHHGHGHHHHGHHHHHFHGGGGGFFHHHGHHHHFHHHHGHHGHHHHGHGHFHHHHFGHHHHHHHHGGGGGHDHFHHHGHHHHGHHHHEGHHHHFFHHHHHHHHFHGHHCGHHHHHHHHGFHHHHGGFHGFFGGGGGGFFFEGGFGB
@M05620:45:000000000-G6HP7:1:1101:23647:8118 1:N:0:153
AGATTACTGCAACAGTTCCCCCTGGACCTGGAAAAGTTTCTTGCCTGGCTTACAGAAGCTGAAACAACTGCCAATGTCCTACAGGATGCTACCCGTAAGGAAAGGCTCCTAGAAGACTCCAAGGGAGTAAAAGAGCTGATGAAACAATGGCAAGTAAGTCAGGCATTTCCGCTTTAGCACTCTTGTGGATCCAATTGAACAATTCTCAGCATTTGTACTTGTAACTGACAAGCCAGGGACAAAACAAAGAT
+
BBABCFFFFFFFGGGFGGGGGGGGHHHHHHHHHHHHHHHHHHHHHHHHHHHGHHHHHHHHHHHHHHHHHHHHHHHHHHHHFHHHHGHHHHHHHHGGGGHHHHHHHHHHGHHHHHHHHHHHHHHGGGGGHHHHHGHHHHGHHHHHHHHHHHHHHGHHHHHHHHHHHHHHHHGGGGGHHHHHHHHHGGHGGHHHHHHHHGFFHHHHHHHHHHGHGHHHHHHHHHHHHHHBCGHHHGFGGGEGGGFGGGGGGGG
@M05620:45:000000000-G6HP7:1:1101:20699:8121 1:N:0:153
CATCCTGACCCTGAAGTACCCCATTGAGCATGGCATCGTCACCAACTGGGACGACATGGAGAAGATCTGGCACCACACCTTCTACAACGAGCTGCGCGTGGCCCCGGAGGAGCACCCAGTGCTGCTGACCGAGGCCCCCCTGAACCCCAAGGCCAACAGAGAGAAGATGACTCAGGTGAGGCTCGGCCGACGCCCGTGCTCCTCCCGTCCTTTCCCCAGTCATTTTCTGCCCGGCTTGATTTCTGACATTA
+
BBCCCFFFFFFFGGGGGGGGGGGHHHHHHHHHHHHHHGHHHGHHHGHHHHHHGGGGGHHHHHHHHHHHHHHHHGHHHGGHHHHHHHHHGGGGGHHGGGFGGGHHGGGGGGGGHHHHGGHHHHHHHHHHHHGGGGGGGGGGGGHHHHGGGGHGHHFGGGGGGGGGGGGGGGGGGGGGGGGGGGGGFFFFFFFFFFFFFFFEFFFFFFFEFFFFFFFFFFFFFFFFFFFFFEFFFAACFFAFFFFFFFFFFF/
@M05620:45:000000000-G6HP7:1:1101:11610:8147 1:N:0:153
TACCTGTACTGGGGAAGCATTTGAATATCCCCCCATGGTGATGGGGACGGAGAACTGCTCCATAAACACAGGCAACGTGCCTAACTTTCCCGGGAAGATGAAGTCAAAGAGCGACCACAGCTCTCGGAGGTTATTTTGCATCGGTGAGCCAGACAGAATGATCCGATGAGGGGTGCGAAACTATTTGAGGAAAGGAAGCACCTTTTTATTAAATTTACCTTTTAGCAATCGCCATTCCTACCCTAAAGATC
+
AABBBFFFFFFFFGFFGGGGGGHHHHHGHHHGGGGHHHGHGHHHHGGGGGGDGGHHHHHHHHHHHHHHHHHHGHHHGHHHGHHHHHHHHHHGGGGGFFFGGHHFFGHHHHHGGGGGGHHHGGHHHGGGGGAHHHGHHHHHHHGGGGGHGHHHHGHHHHHHHFHHHGGGHHHGGACGGFAGGGGGGGGFGGFGGGGFGFGFGEFFFFFEFFFFFFFFFFFFFFFFFFFFFFFFFFFFFFFFBAFFFBFFFFF
@M05620:45:000000000-G6HP7:1:1101:11581:8157 1:N:0:153
TACCTGTACTGGGGAAGCATTTGAATATCCCCCCATGGTGATGGGGACGGAGAACTGCTCCATAAACACAGGCAACGTGCCTAACTTTCCCGGGAAGATGAAGTCAAAGAGCGACCACAGCTCTCGGAGGTTATTTTGCATCGGTGAGCCAGACAGAATGATCCGATGAGGGGTGCGAAACTATTTGAGGAAAGGAAGCACCTTTTTATTAAATTTACCTTTTAGCAATCGCCATTCCTACCCTAAAGATC
+
BBBBBFFFFFFFGGGGEGGGGGHHHHHHHHHGGGGHGHHHHHHHHGGGGGGGGGHHGHHHHHHHHHHHHHHGGHHHGHHHHHHHHHHHHHHGGGGEEGHGEGGBFHHHHHHGGGGGCHHHGHHHHGGGGG?GHHHHHHHHHHGGGGGHHHHHHGHHHHHHGFHHHGGGHHHGGCFGGDGCFGGGGGGGEGGGGGGFGFGGGFFFFFFFFFFBFFFFFFFFFFFFFFFFFFFFFFFFFFFFFFFFFBBFFFF
@M05620:45:000000000-G6HP7:1:1101:11599:8161 1:N:0:153
TACCTGTACTGGGGAAGCATTTGAATATCCCCCCATGGTGATGGGGACGGAGAACTGCTCCATAAACACAGGCAACGTGCCTAACTTTCCCGGGAAGATGAAGTCAAAGAGCGACCACAGCTCTCGGAGGTTATTTTGCATCGGTGAGCCAGACAGAATGATCCGATGAGGGGTGCGAAACTATTTGAGGAAAGGAAGCACCTTTTTATTAAATTTACCTTTTAGCAATCGCCATTCCTACCCTAAAGATC
+
CCCCCFFFFFFFGGGGGGGGGGHHHHHHHHHGGGGHHHFGFHHHHGGGGGGFGHHHHHHHHHHHHHHHHHHHGGHHGHHHHHHHHHHHHHGGGGGGGHFHGHHFGHHHHHHHGGGGGHHHHHHHHGGGGGDHHHHHHHHHHHGGGGGHHHHHHGHHHHHHHHHHHGGGHHHGGCDGGGGGGGGGGGGGGGFGGGGGGFGFFFFFFFFFFFFFFFFFFFFFFFFFFFFFFFFFFFFFFFFFFFFFFFFFFFF
@M05620:45:000000000-G6HP7:1:1101:19018:8165 1:N:0:153
ATCTCTATCTCCTAAAAACCTGTTTAGATTTGGAGATAGACCTTCAGGTTTTTCATCATTTTCTGCATGAATTATACATTGACCACGTTCCAGCGTGGTCAGTTTGCAGCATTCTGTTATTTTGTTTGACAGAGTGTCTTGTTGAGAACATATGTAGGACATGATTTTTTCCTGCAACAGGGAAAATAAAGTATAAGTTTTAAAGATTTATTCTTTAATAAAGGATCTCAAAGCCAGCTTTAGAAAAAGGA
+
CCCCCFFFFFFFGGGGGGGGGGHGGHGHHHHHHHHHHHHHHHHHHHHHHHHGGHHHHIIHHHIHHHHHHHHHHHHHHHHHHHHHHHGHHHHHHHGEGGHHHHHHHHHHHHHHHHHHFHHHHHHHHHHHGHGHHHHHHHHHHHHHHHHHHHHHHHHHHHHHHHHHHHHHHGHHHHGHHHHGHGGGHHHHHHHGHHHHHGHHHHHHHHHHHHHHHHHHHHHHHFHHHHHHHGHHHHHHHGGHHHHHHHHGGGH
@M05620:45:000000000-G6HP7:1:1101:26526:8167 1:N:0:153
CATCCTGACCCTGAAGTACCCCATTGAGCATGGCATCGTCACCAACTGGGACGACATGGAGAAGATCTGGCACCACACCTTCTACAACGAGCTGCGCGTGGCCCCGGAGGAGCACCCAGTGCCGCTGACCGAGGCCCCCCTGAACCCCAAGGCCAACAGAGAGAAGATGACTCAGGTGAGGCTCGGCCGACGCCCGTGCTCCTCCCGTCCTTTCCCCAGTCATTTTCTGCCCGGCTTGATTTCTGACATTA
+
CCCCCFFFFFFFGGGGGGGGGGGHHHHHHHHHHHHHHGHHHGHHHGHHHHHHGGGGGHHHHHHHHHHHHHHHHGHHHGGHHHHHHHHHGGGGGHHGGGGGGGHHGGGGGGGGHHHHGGHHHHDFGGGGHHGGGGGGGGGGGGHHHHGGGGFGGGFGGGGGGGGGFGGGGGGGGGGGGGFFFFFFFFFFFFFFFFFFCDFEFFFFFFFEFFFFFFFFFFFFFFFFFFFFFFFF?FFDFFAFFFFFF;FFFF0
@M05620:45:000000000-G6HP7:1:1101:21718:8171 1:N:0:153
ATCTCTATCTCCTAAAAACCTGTTTAGATTTGGAGATAGACCTTCAGGTTTTTCATCATTTTCTGCATGAATTATACATTGACCACGTTCCAGCGTGGTCAGTTTGCAGCATTCTGTTATTTTGTTTGACAGAGTGTCTTGTTGAGAACATATGTAGGACATGATTTTTTCCTGCAACAGGGAAAATAAAGTATAAGTTTTAAAGATTTATTCTTTAATAAAGGATCTCAAAGCCAGCTTTAGAAAAAGGA
+
BCCCCFFFFFFFGGGGGGGGGGHHHHHHHHHHHGGHHHHHHHHHHHHHHHHGGHHHHHIIHHHHIHHHHHHHHHHHHHHHHHHHHHGHHHHHHHGGGGHHHHHHHHHHHHHHHHHHHHHHHHHHHHHHHGHHHHHHHHHHHHHHHHHHHHHHHHHHHHHHHHHHGHHHHGHHHHHHHHHHHGGHHHHHHHHGHHHGHGHHHHGHHHHHHHHHHHHHHHHHHHHHHHHHHGHHHHHHHGHHHHGHGHHHGGH
@M05620:45:000000000-G6HP7:1:1101:3713:8183 1:N:0:153
CATCCTGACCCTGAAGTACCCCATTGAGCATGGCATCGTCACCAACTGGGACGACATGGAGAAGATCTGGCACCACACCTTCTACAACGAGCTGCGCGTGGCCCCGGAGGAGCACCCAGTGCTGCTGACCGAGGCCCCCCTGAACCCCAAGGCCAACAGAGAGAAGATGACTCAGGTGAGGCTCGGCTGACGCCCTTGCTCCTCCCGTCCTTTCCCCAGTCATTTTCTGCCCGGCTTTATTTCTCACCTTA
+
BBBBBFDFFFFFGGGGGGGGGGEEF5AGHFH44BBGGEGF2EHHEEHBGEGG0AEEGB23AFGFHHHFFBHHHFGHHGFHGHHHHBHG/B1>>@B/>>E//<FGG/>BC<<B?FGHGGFGHFGFGH1FFF/>>-@EDGGGGCCGFHGGDDG.CEEGGGBB/F.;/BFGCBBGGG09B/B9.=CF9-9;-FF.;@D-;.;FFFFFFFAFFFFFFFFFF.9:F/FFFFFF/;FE.-;@A//9BFFF/;9.;F/
@M05620:45:000000000-G6HP7:1:1101:26516:8185 1:N:0:153
CATCCTGACCCTGAAGTACCCCATTGAGCATGGCATCGTCACCAACTGGGACGACATGGAGAAGATCTGGCACCACACCTTCTACAACGAGCTGCGCGTGGCCCCGGAGGAGCACCCAGTGCTGCTGACCGAGGCCCCCCTGAACCCCAAGGCCAACAGAGAGAAGATGACTCAGGTGAGGCTCGGCCGACGCCCGTGCTCCTCCCGTCCTTTCCCCAGTCATTTTCTGCCCGGCTTGATTTCTGACATTA
+
>AABAFDDFCFFFGF4BFGGEAEEFAG4GHFDGGHHGGHGHGFFHGGGHHHHGGGGGFFCHHHGHFHFD5GGHEHHHGGGFGFHHHFHG1EEGHHGGGGGGGHHG/<DGCGDGHHHGA??CB<GGGHHGGGCC?@.ACGGGEFFGEDEA:GGFHGEGGBGGFDEGFGGGGGGGGGBFFGG.CEF==AD?-B?BBBBBFD?FFFFFADAF.;BFBB9B.9BF/B:FFFF:FFE.9-B=-.;9BFF9BF/BF/
@M05620:45:000000000-G6HP7:1:1101:3952:8274 1:N:0:153
CATCCTGACCCTGAAGTACCCCATTGAGCATGGCATCGTCACCAACTGGGACGACATGGAGAAGATCTGGCACCACACCTTCTACAACGAGCTGCGCGTGGCCCCGGAGGAGCACCCAGTGCTGCTGACCGAGGCCCCCCTGAACCCCAAGGCCAACAGAGAGAAGATGACTCAGGTGAGGCTCGGCCGACGCCCGTGCTCCTCCCGTCCTTTCCCCAGTCATTTTCTGCCCGGCTTGATTTCTGACATTT
+
BBBBBFFFFFFFGGGGGGGGGGGHHHHHHHHHHHHHHGHHHGHHHGHHHHHHGGGGGHHGHGHHGHHHHHHHHGHHHGGHHHHHHHHHGGGGGHHGGGGGGEHFGGGGGGGGHHHHGGHHBGHHHHFFHHGGGGGGFFCGGGGHHEGGGGHGHHGGGGGGGGGGGGGGGGGGGGGGGGGGGGGGFFFFFFFFFFFF@9AEFFFFFFDFFFFFFFBBFFFFFFFFFFFFFFFFFFFFF-.BFFBFFEFFFF/
@M05620:45:000000000-G6HP7:1:1101:11238:8283 1:N:0:153
CATCCTGACCCTGAAGTACCCCATTGAGCATGGCATCGTCACCAACTGGGACGACATGGAGAAGATCTGGCACCACACCTTCTACAACGAGCTGCGCGTGGCCCCGGAGGAGCACCCAGTGCTGCTGACCGAGGCCCCCCTGAACCCCAAGGCCAACAGAGAGAAGATGACTCAGGTGAGGCTCGGCCGACGCCCGTGCTCCTCCCGTCCTTTCCCCAGTCATTTTCTGCCCGGCTTGATTTCTGACATTA
+
CCDDDFFFFFFFGGGGGGGGGGGHHHHHHHHHHHHHHGHHGGHHHGHHHHHHGGGGGHHHHHHHHHHHHHHHHGHHHGGHHHHHHHHHGGGGGHHGGGGGGGHHGGGGGGGGHHHHGGHGHHHHHHHHHHGGGGGGGGGGGGHHHHGGGGHGHHGGGGGGGGGGGGGGGGGGGGGGGGGGGGGGFFFFFCFFFFFFCFFFFFFFFFFEFFFFFFFFFFFFFFFFFFFFFFFF?FFFAFFFFFFFFBFFFF0
@M05620:45:000000000-G6HP7:1:1101:13386:8319 1:N:0:153
CATCCTGACCCTGAAGTACCCCATTGAGCATGGCATCGTCACCAACTGGGACGACATGGAGAAGATCTGGCACCACACCTTCTACAACGAGCTGCGCGTGGCCCCGGAGGAGCACCCAGTGCTGCTGACCGAGGCCCCCCTGAACCCCAAGGCCAACAGAGAGAAGATGACTCAGGTGAGGCTCGGCCGACGCCCGTGCTCCTCCCGTCCTTTCCCCAGTCATTTTCTGCCCGGCTTGATTTCTGACATTA
+
DDDDDFFFFFFFGGGGGGGGGGGHGHHHHHHHHHHHHGHHHGHHHGHHHHHGGGGGGHHHHHHHHHHHHHHHHGHHHGGHHHHHHHHHGGGGGHHGGGFGGGHHGGGGGGGGHHHHGGHHGHHHHHHHHHGGGGGGGGGGGGHHHHGGGGHGHHGGGGGGGGGGGGGGGGGGGGGGHGGGGGGGFFFFFFFFFFFFCFFFFFFFFFFFFFFFFFFFFFFFFFFFFFFFFFFFDFFFFF.FFFFFFBFFFF0
@M05620:45:000000000-G6HP7:1:1101:13369:8326 1:N:0:153
CATCCTGACCCTGAAGTACCCCATTGAGCATGGCATCGTCACCAACTGGGACGACATGGAGAAGATCTGGCACCACACCTTCTACAACGAGCTGCGCGTGGCCCCGGAGGAGCACCCAGTGCTGCTGACCGAGGCCCCCCTGAACCCCAAGGCCAACAGAGAGAAGATGACTCAGGTGAGGCTCGGCCGACGCCCGTGCTCCTCCCGTCCTTTCCCCAGTCATTTTCTGCCCGGCTTGATTTCTGACATTA
+
CCCCCFFFFFFFGGGGGGGGGGGHHHHHHFHHGHHHHGHHHGHHHGHHHHHHGGGGGHHHHHHHHHHHHHHHHGHHHGGHHHHHHHHHGGGGGHHGGGGGGGHHGGGGGGGGHHHHGGHHHHHHHHHHHHGGGGGGGGGGGGGHHHGGGGHGHHGGGGGGGGGGGGGGGGGGGGGGGGGGGFGGFFFFFFFFFFFFBDFFFFFFFFFFFFFFFFFFFFFFFFFFFFFFFFFFFFFFFFFFFFFFFFFFFF/
@M05620:45:000000000-G6HP7:1:1101:8519:8329 1:N:0:153
CATCCTGACCCTGAAGTACCCCATTGAGCATGGCATCGTCACCAACTGGGACGACATGGAGAAGATCTGGCACCACACCTTCTACAACGAGCTGCGCGTGGCCCCGGAGGAGCACCCAGTGCTGCTGACCGAGGCCCCCCTGAACCCCAAGGCCAACAGAGAGAAGATGACTCAGGTGAGGCTCGGCCGACGCCCGTGCTCCTCCCGTCCTTTCCCCCGTCATTTTCTGCCCGGCTTCATTTCTGACATTA
+
ABBBBBFFFCFFGGGFGEGGFEEFGGFGGGFF4FHHHGHGEEHHHGGFHHHHGGGGGBC3AFHFHFHFF5FGH1GHHGGGFHFFHGBFEFEGGHGCE?EEECHFGC@DGCDDGGHHGEA<<FGGGHHG0FACCCCGGCCGGGHECGDGDAHGFHEEEGFF/9.9FF/FGFFFGGGEFFFFA?.:@=?.@9B?;=>-99A9BFFFBAD;AD.BB//:B.9AD?A/9BBFFFFE.9-@-.//99BF9F//BB/
@M05620:45:000000000-G6HP7:1:1101:24077:8334 1:N:0:153
TACCTGTACTGGGGAAGCCTTTGAATATCCCCCCATGGTGATGGGGACGGAGAACTGCTCCATAAACACAGGCAACGTGCCTAACTTTCCCGGGAAGATGAAGTCAAAGAGCGACCACAGCTCTCGGAGGTTATTTTGCATCGGTGAGCCAGACAGAATGATCCGATGCGGGGTGCGAAACTATTTGAGGAAAGGAAGCACCTTTTTATTAAATTTACCTTTTAGCAATCGCCATTCCTACCCTAAAGATC
+
A@AAAFFDFFFFC1AE1G1AFFGB1DF3AGHGGGGHFFDGBDHHFCFE?/BAE0EGHHHFFHFFH1GGHHHGGFHH@GFGGFGHHFHHHFFEEC///BGFFGFBFEFGHFFGEBCGCHHHHFBGG?FCGGFH1?GHFFB?FFF.<>F<<G<GHEGHHHD0DGFFFGGG.;---A9.-E-A@FFFFFFF?-:;BF?F/FAFFEFBFFFFFF///;9:B/99FFF//;//;FAEB-AFFFFFF-FF--/;/;B
@M05620:45:000000000-G6HP7:1:1101:17377:8339 1:N:0:153
CATCCTGACCCTGAAGTACCCCATTGAGCATGGCATCGTCACCAACTGGGACGACATGGAGAAGATCTGGCACCACACCTTCTACAACGAGCTGCGCGTGGCCCCGGAGGAGCACCCAGTGCTGCTGACCGAGGCCCCCCTGAACCCCAAGGCCAACAGAGAGAAGATGACTCAGGTGAGGCTCGGCCGACGCCCGTGCTCCTCCCGTCCTTTCCCCAGTCATTTTCTGCCCGGCTTGATTTCTGACATTA
+
CCCCCFFFFFFFGGGGGGGGGGGHHHHHHHHHHHHHHGHHHGHHHGHHHHHHGGGGGHHHHHHHHHHHHHHHHGHHHGGHHHHHHHHHGGGGGHHGGGGGGGHHGGGGGGGGHHHHGGHHHHHHHHHHHHGGGGGGGGGGGGHHHHGGGGHGHHGGGGGGGGGGGGGGGGGGGGGGGGGGGGGGFFFFFFFFFFFACFFFFFFFFFFFFFFFFFFFFFFFFFFFFFFFFFFFD;FBFFFBFFFFFBFFFF0
@M05620:45:000000000-G6HP7:1:1101:8532:8345 1:N:0:153
CATCCTGACCCTGAAGTACCCCATTGAGCATGGCATCGTCACCAACTGGGACGACATGGAGAAGATCTGGCACCACACCTTCTACAACGAGCTGCGCGTGGCCCCGGAGGAGCACCCAGTGCTGCTGACCGAGGCCCCCCTGAACCCCAAGGCCAACAGAGAGAAGATGACTCAGGTGAGGCTCGGCCGACGCCCGTGCTCCTCCCGTCCTTTCCCCAGTCATTTTCTGCCCGGCTTGATTTCTGACATTA
+
CCDDDFFFFFFFGGGGGFGGGGGHHHHHHHHHHHHHHGHHGGHHHGHHHHHHGGGGGHHGHHHHHHHHHHHHHGHHHGGHHHHHHHHHGGGGGHHGGGEGGGHHGGGGGGGGHHHHGGHHHHHHHHHHHHGGGGGGGGGGGGHHHHGGGGHGHHGGGGGGGGGGGGGGGGGGGGGGGGGGGGGGFFFFFFFFFFFF@DFFFFFFFFFEFFFFFFFFFFFBFFFFFFFFFFFFFFFFFFFFFFFFFFFFFF0
@M05620:45:000000000-G6HP7:1:1101:24060:8346 1:N:0:153
TACCTGTACTGGGGAAGCATTTGAATATCCCCCCATGGTGATGGGGACGGAGAACTGCTCCATAAACACAGGCAACGTGCCTAACTTTCCCGGGAAGATGAAGTCAAAGAGCGACCACAGCTCTCGGAGGTTATTTTGCATCGGTGAGCCAGACAGAATGATCCGATGAGGGGTGCGAAACTATTTGAGGAAAGGAAGCACCTTTTTATTAAATTTACCTTTTAGCAATCGCCATTCCTACCCTAAAGATC
+
CCCCCFFFFFFFGGGGGGGGGGHHHHHHHHHGGGGHHHGHGHHHHGGGGGGGGHHHHGHHHHHHHHHHHHHHGGHHGHHHHHHHHHHHHHHGGGGGGGHHGHHHHHHHHHHHGGGGGHHHHHHHHGGGGGGHHHHHHHGHHHGGGGGHHHHHHGHHHHHHHHHHHGGGHHHGGGGGGGGGGGGGGGGGGFBFFGGGGGGGGFFFFFFFFFFFFFFFFFFFFFFFFFFFFFFFFFFFFFFFFFFFFFFFFFF
@M05620:45:000000000-G6HP7:1:1101:8667:8347 1:N:0:153
AGATTACTGCAACAGTTCCCCCTGGACCTGGAAAAGTTTCTTGCCTGGCTTACAGAAGCTGAAACAACTGCCAATGTCCTACAGGATGCTACCCGTAAGGAAAGGCTCCTAGAAGACTCCAAGGGAGTAAAAGAGCTGATGAAACAATGGCAAGTAAGTCAGGCATTTCCGCTTTAGCACTCTTGTGGATCCAATTGAACAATTCTCAGCATTTGTACTTGTAACTGACAAGCCAGGGACAAAACAAAGAT
+
AAABBFBFFFFFGGGFGGGGGGGGHHHHHHHHHGHHHHHHFHHHHHHHHHHHHHHHHHHHHHHHHHEHHHHHHHHHHHHHFHHHHGHHHH@FFHGEGGHHHGHHHHFGGHHHGHHHHHHHHHHGGGGFGFHHHGHGHHHHH3FGHHHHGHHHHGHHHHFFHHHHHHHHHHGGGGGHDHHHHHHFHHHGHGHHHHHHHFDFDHHFFHGHHHHGHHHHHHHHHGHHGHHFHFHHHGGGGGGGEFFGGGEGGGF
@M05620:45:000000000-G6HP7:1:1101:21820:8349 1:N:0:153
TACCTGTACTGGGGAAGCATTTGAATATCCCCCCATGGTGATGGGGACGGAGAACTGCTCCATAAACACAGGCAACGTGCCTAACTTTCCCGGGAAGATGAAGTCAAAGAGCGACCACAGCTCTCGGAGGTTATTTTGCATCGGTGAGCCAGACAGAATGATCCGATGAGGGGTGCGAAACTATTTGAGGAAAGGAAGCACCTTTTTATTAAATTTACCTTTTAGCAATCGCCATTCCTACCCTAAAGATC
+
BBBBBFFFFFFFGEGGGGGGGGHHHGHGHHHGGGGHHHGHHHHHHGGGGGGGGHHHGHHHHHHHHHHHHHHHGHHHGHHHHHHHHHHHHHHGGGEFGHHHHFHHHHHHHHHHGGGGGHHHHHHHHGGGGGAGHHHHHHHGHHGGGGGHHHHHHGHGFGHHHHHHHGGGHHGGGEFGGEGGGGGGGGGGGGFGGGGGFGFFGFFFFFFFFFFFFFFFFFFFFFFFFFFBFFEFFFFFFFFFFFFFFFFFFFF
@M05620:45:000000000-G6HP7:1:1101:8666:8365 1:N:0:153
AGATTACTGCAACAGTTCCCCCTGGACCTGGAAAAGTTTCTTGCCTGGCTTACAGAAGCTGAAACAACTGCCAATGTCCTACAGGATGCTACCCGTAAGGAAAGGCTCCTAGAAGACTCCAAGGGAGTAAAAGAGCTGATGAAACAATGGCAAGTAAGTCAGGCATTTCCGCTTTAGCACTCTTGTGGATCCAATTGAACAATTCTCAGCATTTGTACTTGTAACTGACAAGCCAGGGACAAAACAAAGAT
+
CCCDDFFFFFFFGGGGGGGGGGGGHHHHHHHHHHHHHHHHHHHHHHHHHHHGHHHHHHHHHHHHHHHHHHHHHHHHHHHHHHHHGHHHHHFGHHGGGGHHHHHHHHHHGHHHHHHHHHHHHHHGGGGFHHHHHGHHHHGHHFFGHHGHHHHHHGHHHHHHHHGHHHHHHHGGGGGHHHHHHHHHHGHGHHHHGGHHHFFHHHHHHHHHHHHHHHHHHHHHHGHGHHHHHGHHGGGGGGGGGFGFGGGGGGF
@M05620:45:000000000-G6HP7:1:1101:8684:8366 1:N:0:153
AGATTACTGCAACAGTTCCCCCTGGACCTGGAAAAGTTTCTTGCCTGGCTTACAGAAGCTGAAACAACTGCCAATGTCCTACAGGATGCTACCCGTAAGGAAAGGCTCCTAGAAGACTCCAAGGGAGTAAAAGAGCTGATGAAACAATGGCAAGTAAGTCAGGCATTTCCGCTTTAGCACTCTTGTGGATCCAATTGAACAATTCTCAGCATTTGTACTTGTAACTGACAAGCCAGGGACAAAACAAAGAT
+
ABBBBFFFFFFFGGGGGGGGGGGGHHHHHHHHHHGHGHHHHHHHHHHHHHHHHHHHHHHHHHHHHHGHHHHHHHHHHHHHHHHHGHHHHHHHHGGGGGHGHHBCHHHHGHHHHHFFHHHFHHHGGHGGHHHHHGHHHHGHGFGHHHHHHHHGHGGGHHFHHHHHHHHHHHGGGGGHHHGHHHHHF=GGHHHHGFHHHHGGHHHHHHHHHHGHHHHHHHHHHGHHHHHFGHHHHGGGGGGGGA;AFEFGGGF
@M05620:45:000000000-G6HP7:1:1101:12183:8378 1:N:0:153
CATCCTGACCCTGAAGTACCCCATTGAGCATGGCATCGTCACCAACTGGGACGACATGGAGAAGATCTGGCACCACACCTTCTACAACGAGCTGCGCGTGGCCCCGGAGGAGCACCCAGTGCTGCTGACCGAGGCCCCCCTGAACCCCAAGGCCAACAGAGAGAAGATGACTCAGGTGAGGCTCGGCCGACGCCCGTGCTCCTCCCGTCCTTTCCCCAGTCATTTTCTGCCCGGCTTGATTTCTGACATTA
+
CCCCCFFFFFFFGGGGGGGGGGGHHHHHHHHHHHHHHGHHHGHHHGHHHHHHGGGGGHHHHGHGHHHHHHHHHGHHHGGHHHHHHHHHGGGGGHHGGGFGGGHHGGGGGGGGHHHHGGHGHHGHHHHHHHGGGGGGGGGGGGHHHHGGGGHGHHGGGGGGGGGGGGGGGGGGGGGGGGGGGGGGFFFFCFFADFFF@FF.BFFFFFFEFFDFFFFFFFFBFFFFFFFFFFFF.:C;D-;BFFFFBFFBFF0
@M05620:45:000000000-G6HP7:1:1101:10544:8383 1:N:0:153
CATCCTGACCCTGAAGTACCCCATTGAGCATGGCATCGTCACCAACTGGGACGACATGGAGAAGATCTGGCACCGCACCTTCTACAACGAGCTGCGCGTGGCCCCGGAGGAGCACCCAGTGCTGCTGACCGAGGCCCCCCTGAACCCCAAGGCCAACAGAGAGAAGATGACTCAGGTGAGGCTCGGCCGACGCCCGTGCTCCTCCCGTCCTTTCCCCAGTCATTTTCTGCCCGGCTTGATTTCTGACATTA
+
CCDDDFFFFFFFGGGGGGGGGGGHHHHHHHHHHHHHHGHHHGHHHGHHHHHHGGGGGHHHHHHHHHHHHHHHHGGGGGGHHHHHHHHHGGGGGHHGGGGGGGHHGGGGGGGGHHHHGGHHHHHHHHHHHHGGGGGGGGGGGGHHHHGGGGGGGGGGGGGGGGGGGGGGGGGGGGGGGGGFFFFFFFFFFFFFFFFFDFFFFFFFFFFFFFFFFFFFFFFFFFFFHHHHHFFFFFFFFFFFFFFFFFFFFF0
@M05620:45:000000000-G6HP7:1:1101:10526:8388 1:N:0:153
CATCCTGACCCTGAAGTACCCCATTGAGCATGGCATCGTCACCAACTGGGACGACATGGAGAAGATCTGGCACCGCACCTTCTACAACGAGCTGCGCGTGGCCCCGGAGGAGCACCCAGTGCTGCTGACCGAGGCCCCCCTGAACCCCAAGGCCAACAGAGAGAAGATGACTCAGGTGAGGCTCGGCCGACGCCCGTGCTCCTCCCGTCCTTTCCCCAGTCATTTTCTGCCCGGCTTGATTTCTGACATTT
+
>3AABFFFFFFFGBGGGGGGGGGHHHFFHHHFHHHHHGHHHGHHFGHH3FFHGGGGGHHHHHHGGHHHHHHHHGGGGGGHHHHHHHHHGGGGGHHGGGGGGGHHGG?CCGGDHHHHGGHHFHHHHHHHHHGD?GDGGGGGGGHFHHGG?:EEGGEGGFGBFFDGGGGGGEFGG0FFGGGFFFFFBBFF?BB?BBBBB?9EFFFFFFFFFFFFFFFFFF?FFFFFFFEF/FFFF?@BB<;FFBBBB/;9;F/
@M05620:45:000000000-G6HP7:1:1101:4551:8390 1:N:0:153
ATCTCTATCTCCTAAAAACCTGTTTAGATTTGGAGATAGACCTTCAGGTTTTTCATCATTTTCTGCATGAATTATACATTGACCACGTTCCAGCGTGGTCAGTTTGCAGCATTCTGTTATTTTGTTTGACAGAGTGTCTTGTTGAGAACATATGTAGGACATGATTTTTTCCTGCAACAGGGAAAATAAAGTATAAGTTTTAAAGATTTATTCTTTAATAAAGGATCTCAAAGCCAGCTTTAGAAAAAGGA
+
BBBBBFFFFFFFGGGGFGFGGGGHHHHHHHHHHFGFHFHGGGHHHHHHHHHGGHHHHGGHHHHHHGHHHFHHHHHHHHHHHGGHGHEGHHHHHGFFGGHHGHHHHHGHGFHHHHHGFHFHHHHHGHHHGHGGFHGGGHHHHHHHGHHHHHGHHHGHHHHGFGHHHHHHF@GHHHFGFHHGHGGGGFHHHFGFHHHHFFGHHHEHGGHHHHHHGHHHHHHGGGHHHHHGHGGHH<CGCCHHHHHFFGGFDF;
@M05620:45:000000000-G6HP7:1:1101:4570:8405 1:N:0:153
ATCTCTATCTCCTAAAAACCTGTTTAGATTTGGAGATAGACCTTCAGGTTTTTCATCATTTTCTGCATGAATTATACATTGACCACGTTCCAGCGTGGTCAGTTTGCAGCATTCTGTTATTTTGTTTGACAGAGTGTCTTGTTGAGAACATATGTAGGACATGATTTTTTCCTGCAACAGGGAAAATAAAGTATAAGTTTTAAAGATTTATTCTTTAATAAAGGATCTCAAAGCCAGCTTTAGAAAAAGGA
+
CCCCCFFFFFFFGGGGGGGGGGHHHHHHHHHHHHHHHHHHHHHHHHHHHHHGGHHHHHHHHHHHHHHHHHHHHHHGHHHHHGHHHHGHHHHHHHGGGGHHHHHHHHHHHHHHHHHHHHHHHHHHHHHHGHHHHHHHHHHHHHHHHHHHHHHHHHHHHHHHHHHHHHHHHGHHHHHHHHHHHGGGHHHHHHHHHHHHHGHHHHHHHHHHHHHHHHHHHHHHHHHHHHHHHHHHHHHHHGHHHHHHHHGHGGH
@M05620:45:000000000-G6HP7:1:1101:6316:8412 1:N:0:153
CATCCTGACCCTGAAGTACCCCGGCTTGATTTCTGACATTAGATCGGAAGAGCACACGTCTGAACTCCAGTCACGCACTACAATCTCGTATGCCGTCTTCTGCTTGAAAAAAAAAAACAGATCACATCAGTTATTTTGACTCTTTGTTCTCAATATAATGTTCATCTTATTTTTGACCCCCTTTATGACTCGTAGCCGCCTAGTTTTCTTTCCTTTCCTTTTACTCACTTTTCCTTTCTCCCTAAGCTCTC
+
CCCCCFFFFFFFGGGGGGGGGGGGGGGGHHHHHHHGHHHHHHGHHHGGGGHHHHHHHGHHHGHHHHHHHHHHHHGHGGGHHGHHHHHHGGHHHHGGGHGHHHHHHHHHFHHGGGGD<//2=211?11?11111??111?111>1111011<1=11110000<=<0000000=0=<.00/.;-.00000000.....0.--..:900900000;00000000000009;00;0000900000//0//;0000
@M05620:45:000000000-G6HP7:1:1101:4583:8418 1:N:0:153
ATCTCTATCTCCTAAAAACCTGTTTAGATTTGGAGATAGACCTTCAGGTTTTTCATCATTTTCTGCATGAATTATACATTGACCACGTTCCAGCGTGGTCAGTTTGCAGCATTCTGTTATTTTGTTTGACAGAGTGTCTTGTTGAGAACATATGTAGGACATGATTTTTTCCTGCAACAGGGAAAATAAAGTATAAGTTTTAAAGATTTATTCTTTAATAAAGGATCTCAAAGCCAGCTTTAGAAAAAGGA
+
BBBBBFFFFFFBGGFGGGGGGGHHHHFHHHHFGCFFHHHGHFGHHHHHHGHGGHHHHHHHHHHHBHFHHHHHHHGHHHHHHHHHHHGHHHHHHHGGF?GHHFGHHFFHGHHHHHGHHHFHHHHHHHHHGHHHGFGGHHHHHHHHGHHHHHGHHGGHHGHHHHHGFHHHHGHHHHFHFHHGAFFFHHHHFFDGGHHHFFGGHGGFHGHHHHGHHHHHHFGHDHBGHHHGHHHGHGHHHGHHHHGFECCFEDG
@M05620:45:000000000-G6HP7:1:1101:7466:8429 1:N:0:153
CATCCTGACCCTGAAGTACCCCATTGAGCATGGCATCGTCACCAACTGGGACGACATGGAGAAGATCTGGCACCACACCTTCTACAACGAGCTGCGCGTGGCCCCGGAGGAGCACCCAGTGCTGCTGACCGAGGCCCCCCTGAACCCCACGGCCAACAGAGAGAAGATGACTCAGGTGAGGCTCGGCCGACGCCCGTGCTCCTCCCGTCCTTTCCCCAGTCATTTTCTGCCCGGCTTGATTTCTGCCATTT
+
AAAAAFFFFFFFG1GGGGGGGG?GHHFGGHHHHGHDHGFFGGHG/EFFGHHHGEGGGHHCHHFHGHHHFFHHHGHHHGGHGHHHHHFHGGGGFHFGGGGGGGHHGGG/CG?EFHHHGGHFHHHHHHHBGFG?CCGGFCGGGGBFHECG?.CG@G@?EEFFB9..9FCFGGGFFBFBBCF-AEEF@>EB-;@@@@@@@BBEFFFFFFFFFFFFFFBFFFB/B/9F/BFFFEFEF;@?@@FBFFFFF/9;BF/
@M05620:45:000000000-G6HP7:1:1101:17591:8431 1:N:0:153
CATCCTGACCCTGAAGTACCCCATTGAGCATGGCATCGTCACCAACTGGGACGACATGGAGAAGATCTGGCACCACACCTTCTACAACGAGCTGCGCGTGGCCCCGGAGGAGCACCCAGTGCTGCTGACCGAGGCCCCCCTGAACCCCAAGGCCAACAGAGAGAAGATGACTCAGGTGAGGCTCGGCCGACGCCCGTGCTCCTCCCGTCCTTTCCCCAGTCATTTTCTGCCCGGCTTGATTTCTGACATTA
+
CDDDDFFFFFFFGGGGGGGGGGGHHHHHHHHHHHHHHGHHHGHHHGHHHHHHGGGGGHHHHHHHHHHHHHHHHGHHHGGHHHHHHHHHGGGGGHHGGGGGGGHHGGGGGGGGHHHHGGHHHHHHHHHHHHGGGGGGGGGGGGHHHHGGGGHGHHGGGGGGGGGGGGGGGGGGGGGGGGGGGGGGFFFFFFFFFFFF@DDFFFFFFFFFFFFFFFFFFFFFFFFFFFFFFFFFFFFFFFAFFFEFFBFFFF0
@M05620:45:000000000-G6HP7:1:1101:7487:8438 1:N:0:153
CATCCTGACCCTGAAGTACCCCATTGAGCATGGCATCGTCACCAACTGGGACGACATGGAGAAGATCTGGCACCACACCTTCTACAACGAGCTGCGCGTGGCCCCGGAGGAGCACCCAGTGCTGCTGACCGAGGCCCCCCTGAACCCCAAGGCCAACAGAGAGAAGATGACTCAGGTGAGGCTCGGCCGACGCCCGTGCTCCTCCCGTCCTTTCCCCAGTCATTTTCTGCCCGGCTTGATTTCTGACATTA
+
DDDDDFFFFFFFGGGGGGGGGGGHHHHHHHHHHHHHHGHHHGHHHGHHHHHHGGGGGHHHHHHHHHHHHHHHHGHHHGGHHHHHHHHHGGGGGHHGGGGGGGHHGGGGGGGGHGHHGGHHHHHHHHHHHHGGGGGGGGGGGGHHHHGGGGHGHHGGGGGGGGGGGGGGGGGGGGGGGGGGGGGGFFFFFFFFFFFFDFFFFFFFFFFEFFFFFFFFFFFFFFFFFFHFFFFFFFFFFFFFFFFFFEFFFF0
@M05620:45:000000000-G6HP7:1:1101:23141:8457 1:N:0:153
CATCCTGACCCTGAAGTACCCCATTGAGCATGGCATCGTCACCAACTGGGACGACATGGAGAAGATCTGGCACCACACCTTCTACAACGAGCTGCGCGTGGCCCCGGAGGAGCACCCAGTGCTGCTGACCGAGGCCCCCCTGAACCCCAAGGCCAACAGAGAGAAGATGACTCAGGTGAGGCTCGGCCGACGCCCGTGCTCCTCCCGTCCTTTCCCCAGTCCTTTTCTGCCCTGCTTGATTTCTGACATTT
+
AABBBFFFFFFFGGCDGGGGGGDHHGHHHHHHCGHHHGHHHGHHHGHHGHGHGGGGGHFHHHHHHHHHGHHGHGHHHGGHHHHHHHGHGEGGGHHGGEEFFGGHGGGCGGGGHHHHGGHHHFHHHHHGHHGGFGGGGGGGGGHFHHGGA.:EGH??EGEFGG?EFGGFGFGGGGGGGGGGFEFC>AAAF=BFCFFF-ADFFFBFFFFEAAAFFFFFFFDBF/BBFFFFFEFE/9ABBF.BFFBFF;F/;F/
@M05620:45:000000000-G6HP7:1:1101:6848:8468 1:N:0:153
CATCCTGACCCTGAAGTACCCCATTGAGCATGGCATCGTCACCAACTGGGACGACATGGAGAAGATCTGGCACCACACCTTCTACAACGAGCTGCGCGTGGCCCCGGAGGAGCACCCAGTGCTGCTGACCGAGGCCCCCCTGAACCCCAAGGCCAACAGAGAGAAGATGACTCAGGTGAGGCTCGGCCGACGCCCGTGCTCCTCCCGTCCTTTCCCCAGTCATTTTCTGCCCGGCTTGATTTCTGCCCTTT
+
111AAFFFFFFFF1CFGGGGCGGGHHHHGGHFHGGFHFGEAEFFHGFFHHFHCGG?CFFHGFHGBGFFDF1GHGGGHCGFHHHEHH1G@FEGGGEEGGEC/@GH@EGBBGGGHGFGGF?CGHEFGGG10G>CGCGGGGGGCGFHGECG.:GCCEE.9EFGFFAA/B99FFFBFFFFF/;A.A?F@@FF@==@;@@@;9:-BFBFFEB-;??BFBBFFF-///BBFFFB/9/:A-=@-@-/;//////-;;9
@M05620:45:000000000-G6HP7:1:1101:23154:8472 1:N:0:153
CATCCTGACCCTGAAGTACCCCATTGAGCATGGCATCGTCACCAACTGGGACGACATGGAGAAGATCTGGCACCACACCTTCTACAACGAGCTGCGCGTGGCCCCGGAGGCGCACCCAGTGCTGCTGACCGAGGCCCCCCTGAACCCCAAGGCCACCAGAGAGCAGATGACTCAGGTGAGGCTCGGCCGCCGCCCGTGCTCCTCCCGTCCTTTCCCCCGTCCTTTTCTGCCCTGCTTGATTTCTGCCATTT
+
33AAAFFFFFFFG4AFFGGGFGDHHHBGGHEABCFGHGGGGGH3GGFBFFFFGGGEGEFCGBFE3FFF5BFBGEFHFGGHGHHHGHFHGGGEECFEE>EE?EHHG></>@/B>CGGGE/?FGG1>GF1CGC---<CEGGGCFC0:CDDC.;EEGE.A..C./;.:9/;B0FFGBFBFF/;..;9B;EDB--;-@B--.AAFBBFFFDAA.99BFFFF.-AD.9/B9;9B//?/9.BB/.9;/B////::B9
@M05620:45:000000000-G6HP7:1:1101:23136:8474 1:N:0:153
CATCCTGACCCTGAAGTACCCCATTGAGCATGGCATCGTCACCAACTGGGACGACATGGAGAAGATCTGGCACCACACCTTCTACAACGAGCTGCGCGTGGCCCCGGAGGAGCACCCAGTGCTGCTGACCGAGGCCCCCCTGAACCCCAAGGCCAACAGAGAGAAGATGACTCAGGTGAGGCTCGGCCGACGCCCGTGCTCCTCCCGTCCTTTCCCCAGTCATTTTCTGCCCGGCTTGATTTCTGACATTA
+
CEEDEFFFFFFFGGGGGGGGGGGHHHHHHHHHHHHHHGHHHGHHHGHHHHHHGGGGGHHHHHHHHHHHHHHHHGHHHGGHHHHHHHHHGGGGGHHGGGGGGGHHGGGGGGGGHHHHGGHHHHHHHHHHHHGGGGGGGGGGGGHHHHGGGGHGHHGGGGGGGGGGGGGGGGGGGGGGHGGGGGGGFFFFFFFFFFFFFFFFHFFFFFFFFFFFFFFFFFFFFFFFFFHFHFFFFFFFFFFFFFFFFFFFFF1
@M05620:45:000000000-G6HP7:1:1101:6838:8486 1:N:0:153
CATCCTGACCCTGAAGTACCCCATTGAGCATGGCATCGTCACCAACTGGGACGACATGGAGAAGATCTGGCACCACACCTTCTACAACGAGCTGCGCGTGGCCCCGGAGGAGCACCCAGTGCTGCTGACCGAGGCCCCCCTGAACCCCAAGGCCAACAGAGAGAAGATGACTCAGGTGAGGCTCGGCCGACGCCCGTGCTCCTCCCGTCCTTTCCCCAGTCATTTTCTGCCCGGCTTGATTTCTGACATTA
+
CCCCCFFFFFFFFGGGGGGGGGGHHHHHHHHHHHHHHGHHHGHHHGHHHHFHGGGGGHHHHGFGHGHHHHHHHGHHHGGHHHHGHHHHGGGGGHHGGGGGGGHHGGGGGGFGHHHHGGHHHHHHHHHHHHGGGGGGGGGFGGGHHHGGGGHGHHGGGGGGGGGGGGGGGGGGFGGGGGGGGGGGCFEF=;@FFFFFDDFE/FBFFFFFFFFFFFFFFFF/:BFFFF99FFFFF=->D-.BFFFFFFFFFF/
@M05620:45:000000000-G6HP7:1:1101:13275:8487 1:N:0:153
CATCCTGACCCTGAAGTACCCCATTGAGCATGGCATCGTCACCAACTGGGACGACATGGAGAAGATCTGGCACCACACCTTCTACAACGAGCTGCGCGTGGCCCCGGAGGAGCACCCAGTGCTGCTGACCGAGGCCCCCCTGAACCCCAAGGCCAACAGAGAGAAGATGACTCAGGTGAGGCTCGGCCGACGCCCGTGCTCCTCCCGTCCTTTCCCCAGTCATTTTCTGCCCGGCTTGATTTCTGACATTA
+
BB@ABFFFFFFFGGGGGGGGGGGHHHHHHHHHHHHHHGHHHGHHHGHHHHHGGGGGGHGHHHGHHFHHHHHHHGHHHGGHHHHHHHHHGGGGGHHGGGGGGGHHGGCGGCGGHHHHGGHHHHHHHHHHHHGGGGGGGGGGGGHHHHGGGGHGHHGGGGGGGGGGGGGGGGGGGGGGGGGGGGGGFFFFFFFFFFFF@DFFFFFFFFFEFFDFFBBFFFFFFFFEFFFFFFFFF-DFF-;FFFFFEBFFFF/
@M05620:45:000000000-G6HP7:1:1101:21622:8493 1:N:0:153
AAACCAAGCAGACACTCACCGCCAGAAGACATGAGGTCAGCTAGATCGGAAGAGCACACGTCTGAACTCCAGTCACGCACTACAATCTCGTATGCCGTCTTCTGCTTGAAAAAAAAAAAAAATATAAACCACGCTCATATATCCGACTTGGACAAACAACCAACCTAACCTCTATCTTTCTTGTTTTTGTACACTTGACCACTTCACAGTCTGTCTAATACTCACGTGCCCTCCACAACCCCAACACCGAG
+
DCCDDCDFDFFFGGGGGGGGFGGGFHHHGHHHHHHHHHHHHHHHHHHHGGGGHHHHHHHGGHHGHHHHHHHHHHHHGHGGGHHHHHFHHHFGHHHHGGGHGHHHHHHHGHHFFEGFGB//<>011>111<...>.<.00000=<..-:.00000./...;;..../00/.0;:0;00:0;00000//.-/00::0:0:000.::;0000:0:0000;0:000:0:...../0.;//0.....9.9...--:
@M05620:45:000000000-G6HP7:1:1101:20107:8496 1:N:0:153
AGATTACTGCAACAGTTCCCCCTGGACCTGGAAAAGTTTCTTGCCTGGCTTACAGAAGCTGAAACAACTGCCAATGTCCTACAGGATGCTACCCGTAAGGAAAGGCTCCTAGAAGACTCCAAGGGAGTAAAAGAGCTGATGAAACAATGGCAAGTAAGTCAGGCATTTCCGCTTTAGCACTCTTGTGGATCCAATTGAACAATTCTCAGCATTTGTACTTGTAACTGACAAGCCAGGGACAAAACAAAGAT
+
AAAAAFFF5FFFGGFGGGGGGGGEFGHHHFEHGHHHBFGHHGHHFHHHHGHHHHHGHHHHHGHHHHHHHHHHHFHFHGGHHHGHGHHFFHFGHHGGFDHHFFHFGHFHGFGEEGHHHGHHHHHGD/EEFHGGHFHHHHEHHFFFHHGFFFHGHGGGHF>FFGFHHHGHHHGGGGGHFHHHHHHHH<GGEHHHFGGHHFGHHFHHFHHBDHFFGGCCHFHHHGHGGHHHHHHHHGGFGBEGAAFFGFFGEF;
@M05620:45:000000000-G6HP7:1:1101:20696:8497 1:N:0:153
CATCCTGACCCTGAAGTACCCCATTGAGCATGGCATCGTCACCAACTGGGACGACATGGAGAAGATCTGGCACCACACCTTCTACAACGAGCTGCGCGTGGCCCCGGAGGAGCACCCAGTGCTGCTGACCGAGGCCCCCCTGAACCCCAAGGCCAACAGAGAGAAGATGACTCAGGTGAGGCTCGGCCGACGCCCGTGCTCCTCCCGTCCTTTCCCCAGTCATTTTCTGCCCGGCTTGATTTCTGACATTA
+
CCCCCFFFFFFFGGGGGGGGGGGHHHHHHHHHHHHHHGHHHGHHHGHHHHHHGGGGGHHHHHHHHHHHHHHHHGHHHGGHHHHHHHHHGGGGGHHGGGGGGGHHGGGGGGGGHHHHGGHGHHHHHHHHHHGGGGGGGGGGGGHHHHGGGGHGHHGGGGGGGGGGGGGGGGGGGGGGGGGGGGGGFFFFFFAFFFFD@DFFFFFFFFFEFFFFFFFFFFFFFFFFFFFEFFFFFFFFFAAFFFFFFBFBFF0
@M05620:45:000000000-G6HP7:1:1101:20125:8499 1:N:0:153
AGATTACTGCAACAGTTCCCCCTGGACCTGGAAAAGTTTCTTGCCTGGCTTACAGAAGCTGAAACAACTGCCAATGTCCTACAGGATGCTACCCGTAAGGAAAGGCTCCTAGAAGACTCCAAGGGAGTAAAAGAGCTGATGAAACAATGGCAAGTAAGTCAGGCATTTCCGCTTTAGCACTCTTGTGGATCCAATTGAACAATTCTCAGCATTTGTACTTGTAACTGACAAGCCAGGGACAAAACAAAGAT
+
CBBCCFFFDFFFGGGGGGGGGGGGGGHHHHHHHHHHHHHHHHHHHHHHHHHHHHHHHHHHHHHHHHHHHHHHHHHHHHHHHHHHHHHHHHHHHHGFGGHHHHHHHHHHGHHHHHHHHHHHHHHGGFGGHHHHHGHHHHHHHGHHHHHHHHHGHGHHHHHHHHHHHHHHHHGGGGGHHHHHHHHHHHHGHHHHGHHHHHGHHHHHHHHHHHHHHHHHHHHGHHHHHHHHHHHEHGGGGGGGEGGGGGGGGFF
@M05620:45:000000000-G6HP7:1:1101:23781:8514 1:N:0:153
ACCTGTACTGGGGAAGCAATCGCCATTCCTACCCTAAAGATCGGAAGAGCACACGTCTGAACTCCAGTCACGCACTACAAAATCGTATGCCGGCTTCTGCTTGAAAAAAAAAAAAAAAAAAACATATAACACAAACACAACACCCTAACCAACACCTAAAACCCCTGAACCACGACCCTATCACAAGATACTCAACATACACCCCGCAACAGGAGTCAATAAATAGATTATCTACAAAACAAAATCCCAAC
+
AAAAADD3F3FAG1A1AFG11FFGAAG3GFDFGH1FFFFD1BFEEF/FBFG0FG?BCCFBA1DAFFADFGDAFEE/F0GF101B>>>00DG?/>>E01>E1F10BGHHGGC@>>///---<-..0000:0:/..;..........9///.0..9..///090.....-/9-9------/-/////9-;///;///-://////-------------99/9///////////;9/////------://///-
@M05620:45:000000000-G6HP7:1:1101:22227:8545 1:N:0:153
CATCCTGACCCTGAAGTACCCCATTGAGCATGGCATCGTCACCAACTGGGACGACATGGAGAAGATCTGGCACCACACCTTCTACAACGAGCTGCGCGTGGCCCCGGAGGAGCACCCAGTGCTGCTGACCGAGGCCCCCCTGAACCCCAAGGCCAACAGAGAGAAGATGACTCAGGTGAGGCTCGGCCGACGCCCGTGCTCCTCCCGTCCTTTCCCCAGTCATTTTCTGCCCGGCTTGATTTCTGACATTA
+
CDDDDFFFFFFFGGGGGGGGGGGHHHHHHHHHHHHHHGHHHGHHHGHHHHHHGGGGGHHHHHHHHHHHHHHHHGHHHGGHHHHHHHHHGGGGGHHGGGGGGGHHGGGGGGGGHHHHGGHHHHHHHHHHHHGGGGGGGGGGGGHHHHGGGGHGHHGGGGGGGGGGGGGGGGGGGGGGGGGGGGGGFFFFFFFFFFFFDFFFFFFFFFFEFFFFFFFFFFFFFFFFFFFFFFFFDFFFFFFFFFFFFEFFFF0
@M05620:45:000000000-G6HP7:1:1101:20808:8551 1:N:0:153
ATCTCTATCTCCTAAAAACCTGTTTAGATTTGGAGATAGACCTTCAGGTTTTTCATCATTTTCTGCATGAATTATACATTGACCACGTTCCAGCGTGGTCAGTTTGCAGCATTCTGTTATTTTGTTTGACAGAGTGTCTTGTTGAGAACATATGTAGGACATGATTTTTTCCTGCAACAGGGAAAATAAAGTATAAGTTTTAAAGATTTATTCTTTAATAAAGGATCTCAAAGCCAGCTTTAGAAAAAGGA
+
ABABBFFFFFFFGGGGGGGGGGHHHHHHHHHHHHHHHHHHHHHHHHHHHHHGGHHHHHHHHHHHHHHHHEHHHHHHHHHHHGHHHHGHHHHHHHGGGGHHHHHHHHHHHHHHHHHHHHHHHHHHHHHHH3GHHHFHHHHHHHHHHHHHHHHHHHHHHHHHHHHHHHHHHGHHHHHFHHHHHGGHEHHHHHHHHGHHHHHHHHHHHHHHHHHHHHHHHHHHHHFHHHHHHHHHHGHHHGHHHHHGHGHFEGG
@M05620:45:000000000-G6HP7:1:1101:9385:8554 1:N:0:153
TACCTGTACTGGGGAAGCATTTGAATATCCCCCCATGGTGATGGGGACGGAGAACTGCTCCATAAACACAGGCAACGTGCCTAACTTTCCCGGGAAGATGAAGTCAAAGAGCGACCACAGCTCTCGGAGGTTATTTTGCATCGGTGAGCCAGACAGAATGATCCGATGAGGGGTGCGAAACTATTTGAGGAAAGGAAGCACCTTTTTATTAAATTTACCTTTTAGCAATCGCCATTCCTACCCTAAAGATC
+
DDDDDFFFFFFFGGGGGGGGGGHHHHHHHHHGGGGHHHGHHHHHHGGGGGGGGHHHHHHHHHHHHHHHHHHHGHHHGHHHHHHHHHHHHHHGGGGGGHHHHHHHHHHHHHHHGGGGGHHHHHHHHGGGGGGHHHHHHHHHHHGGGGGHHHHHHGHHHHHHHHHHHGGGHHHGGCEGGGGGGGGHHHHGGGFFGGGGGGGFGFFFFFFFFFHFFFFHHFFFFFFFFFFFFFFFFFFFFFFFFFFFFFFFFFF
@M05620:45:000000000-G6HP7:1:1101:20790:8555 1:N:0:153
ATCTCTATCTCCTAAAAACCTGTTTAGATTTGGAGATAGACCTTCAGGTTTTTCATCATTTTCTGCATGAATTATACATTGACCACGTTCCAGCGTGGTCAGTTTGCAGCATTCTGTTATTTTGTTTGATAGAGTGTCTTGTTGAGAACATATGTAGGACATGATTTTTTCCTGCAACAGGGAAAATAAAGTATAAGTTTTAAAGATTTATTCTTTAATAAAGGATCTCAAAGCCAGCTTTAGAAAAAGGA
+
CCCDDFFFFFFFGGGGGGGGGGHHHHHHHHHHHHHHHHHHHHHHHHHHHHHGGHHHHHHHHHIIIHHHHHHHHHHHHHHHHHHHHHGHHHHHHHGFGGHHHHHHHHHHHHHHHHHHHHHHHHHHHHHHH4GHHHHHHHHHHHHHHHHHHHHHHHHHHHHHHHHHHHHHHGHHHHHHHHHHHGGHHHHHHHHHHHHHHHHHHHHHHHHHHHHHHHHHHHHHHHHHHHHHHGHHHHHHHGHHHHHGHHHGGGH
@M05620:45:000000000-G6HP7:1:1101:22223:8565 1:N:0:153
CATCCTGACCCTGAAGTACCCCATTGAGCATGGCATCGTCACCAACTGGGACGACATGGAGAAGATCTGGCACCACACCTTCTACAACGAGCTGCGCGTGGCCCCGGAGGAGCACCCAGTGCTGCTGACCGAGGCCCCCCTGAACCCCAAGGCCAACAGAGAGAAGATGACTCAGGTGAGGCTCGGCCGACGCCCGTGCTCCTCCCGTCCTTTCCCCAGTCATTTTCTGCCCGGCTTGATTTCTGACATTA
+
BCCCCFFFFFFFGGFGGGGGGGGHHHHGHHHFHHHHHGHHHGHHHGHHHHGHGGGGGHHHHHHHHHHHHHHHHGHHHGGHHHHHHHHHGGGGGHHGGGEGGGHHGGGGGGGDHHHHGGHHHHHHHHHHHHGGGGGGGGGGGGHHHHGGGGHGHHGGGGGGGGGGGGGGFGGGGGGGGGGGGGGGFFFFFCFFAFFF9AD?FFFFFFFFFFFFFFFFFF?FFFFFFFFFFFFF?FFFCF?FFFFFFFFFFF/
@M05620:45:000000000-G6HP7:1:1101:9071:8569 1:N:0:153
ATCTCTATCTCTAAAAACCTGTTTAGATTTGGAGATAGACCTTCAGGTTTTTCATCATTTTCTGCATGAATTATACATTGACCACGTTCCAGCGTGGTCAGTTTGCAGCATTCTGTTATTTTGTTTGACAGAGTGTCTTGTTGAGAACATATGTAGGACATGATTTTTTCCTGCAACAGGGAAAATAAAGTATAAGTTTTAAAGATTTATTCTTTAATAAAGGATCTCAAAGCCAGCTTTAGAAAAAGGAA
+
CCCCCFFFFFFFGGGGGGGGGGHHGGFGGHHHFHHHHHGHHHHHHHHHHHGGHHHHHHHHHHHGHHHHHGHHHHFGHHHHHHHHHGGHHHHHHGGGGHHGHHHHHHHHHHHHHHHHHHHHHHHHHHHGHHHGHGHHHHHHHHHGHHGHGHHGHHHHHGHHHHFHHHHHGHHHHHHHHGHHGGFHGFHHHHHHHFHGDGHHGHHHHHHHHHHHHHHGFHHHGHEHHHHHHGFHHHHHGHHHGGFFGGGGDFH
@M05620:45:000000000-G6HP7:1:1101:24252:8584 1:N:0:153
ATCTCTATCTCCTAAAAACCTGTTTAGATTTGGAGATAGACCTTCAGGTTTTTCATCATTTTCTGCATGAATTATACATTGACCACGTTCCAGCGTGGTCAGTTTGCAGCATTCTGTTATTTTGTTTGACAGAGTGTCTTGTTGAGAACATATGTAGGACATGATTTTTTCCTGCAACAGGGAAAATAAAGTATAAGTTTTAAAGATTTATTCTTTAATAAAGGATCTCAAAGCCAGCTTTAGAAAAAGGA
+
CBCCCFFFFFFFGGGGGGGGGGHHHHHGHHHHHHHHGHHHHHHHHHHHHHHGGHHHHHHHHHHHHHHHHHHHHHHHHHHHHHHHHHGHHHHHHHGGGGHHHHHHHHHHHHHHHHHHHHHHHHHHHHHHHHHHHHHHHHHHHHHHHHHHHHHHHHHHHHHGHHHHHHHHHGHGHHGHHHHHHGGHHHHHHHHHHHHHHHHHHGHHHHHHHHHHHHHHHHHHHFHHHHHHHHHHHHHHHGHHHHHHHHHHGGH
@M05620:45:000000000-G6HP7:1:1101:9077:8588 1:N:0:153
ATCTCTATCTCTAAAAACCTGTTTAGATTTGGAGATAGACCTTCAGGTTTTTCATCATTTTCTGCATGAATTATACATTGACCACGTTCCAGCGTGGTCAGTTTGCAGCATTCTGTTATTTTGTTTGACAGAGTGTCTTGTTGAGAACATATGTAGGACATGATTTTTTCCTGCAACAGGGAAAATAAAGTATAAGTTTTAAAGATTTATTCTTTAATAAAGGATCTCAAAGCCAGCTTTAGAAAAAGGAA
+
CCCCCFFFFFFFGGGGGGGGGGHHDGHHHHHHHHHHHHHHHHHHHHHHHHGGHHFHHHHHHHIHHHHHHHHHHHHHHHHHHHHHHGHHHHGHHGGGGHHHHHHHHHHHHHHHHHHHHHHHHHHHHHHHHHHHHHHHHHHHHHHGHGFHHHHHHHHHHGHHHHHHHHHHGHHHHHGHHHHHGGHHHHHHHHGHHGHGGHHHHHHHHHHHHHHHHHHGGFGHGHHHHHGHHHGHGHHHGHHHGHFHHGHGGHH
@M05620:45:000000000-G6HP7:1:1101:7647:8588 1:N:0:153
TACCTGTACTGGGGAAGCATTTGAATATCCCCCCATGGTGATGGGGACGGAGAACTGCTCCATAAACACAGGCAACGTGCCTAACTTTCCCGGGAAGATGAAGTCAAAGAGCGACCACAGCTCTCGGAGGTTATTTTGCATCGGTGAGCCAGACAGAATGATCCGATGAGGGGTGCGAAACTATTTGAGGAAAGGAAGCACCTTTTTATTAAATTTACCTTTTAGCAATCGCCATTCCTACCCTAAAGATC
+
AAAAAFFFFFDFGGGGGGGFGEHFGFGBHF4FFGGHFHHGHDFGHECEEGGEEHHGFGHHHGGFGFHFGHGGGHGHE1FCF4BGHEFFFFF>>EEEDFHGDGGFGHHHHHHHCGGGGHGHHHHHHCFGCC?FGGFFHFHBGGDGAAFCHHHGHGGHHGHHHHHHFEGGHHGFC:;E@DBGGGGGFGFGEC9FGFFGFGGBFFFBBBFFF/99BFFFFF:FBBFFB/FBFFAEFFEFBFFFB;FFFFFFBFB
@M05620:45:000000000-G6HP7:1:1101:26712:8613 1:N:0:153
AAACCAGAAGACATGAGGTCAGCTAGATCGGAAGAGCACACGTCTGAACTCCAGTCACGCACTACAATCTCGTATGCCGTCTTCTGCTTGAAAAAAAAAAAAATCAAACAACCAATACACCACACCTACCACACCCACCTCCCACAACCCACACACATCGAACGAACGACCCCAACTACTCAACCCCCTACCACCATCCTCCCCGCTATCTGACCACCCCACCATACTCTACCTCCTTCTTATCAACTTCT
+
CCCCDCCFFFFFGGGGGGGGGGHHHHHHHHGEGGHHHHHHHGHHHGHGHHHHHHHHHHGHGGGHHHHHHHHHFGHHHHGGGHGHHHHHHHGHHHHG/EEEE//022B2?=/??=/22=11=/////010?11..<..<.0.../........;..:.00.//.-..--.-:;..../000000;A.9@-:A.:0A.00;00/..----.:000;:0.9.9.;..0::0000;00:./0:000:000:00:0
@M05620:45:000000000-G6HP7:1:1101:26693:8620 1:N:0:153
AAACCAGAAGACATGAGGTCAGCTAGATCGGAAGAGCACACGTCTGAACTCCAGTCACGCACTACAATCTCGTATGCCGTCTTCTGCTTGAAAAAAAAAAACTTTCCCTACTTTCTACATCCACTCTCCTCTTCTGCTTTTTCCATATCATTCTCTCTACCCTACACCTCACTCGCTTATCACATCTCTCTTCCAACTCCTCACAATTCTCACCTCCTTCCTTTTCATTCCCGCTCTCCTCATGTCTGTCC
+
AAAABBAFC4FFGGFFG4FFEGHHFBGHHEEGC2BBBBGFHAFHHGFEHHHHH3DGGHEHFGFHHHHG3GHHGGHGHHGGGGFHHFHHF3GGBFGC/EEG@/333B3?32023333332222@2222222222111111111011111111111111111101<01///</.0=.-...000;:000;00000000:/000/;.009090000.0../00/0090=00;000.---.///.////9/9///
@M05620:45:000000000-G6HP7:1:1101:16791:8648 1:N:0:153
CATCCTGACCCTGAAGTACCCCGGCTTGATTTCTGACATTAGATCGGAAGAGCACACGTCTGAACTCCAGTCACGCACTACAATCTCGTATGCCGTCTTCTGCTTGAAAAAAAAAAAAAATGATTGAATCGTCCTAACCGATGCACCCACTCCTATCACACATCGAATAACATTACCACTTTACGCGCCCATCCCCTTAAGCGATATCCATACTAACTGGCACTGACTACCCTACCACGTTCCCTCCGTCC
+
AA?ABFFBFFFFGGGGFFDFGGGGGGGGFHHHHHHGHHHHGFFHHHGGGGHHFFHFGEGHHGHFGHHHHHFHHHGHGGGHHGGH3GHHGGHHHHEFEHGHHHHHHHHHBGHEECD@////011111<>1<0....11/.---..00/....//00000::/.00.//0.0000000000/0000.;----.//9.9.9///9-...@/////9/////9/9././9///:../9..//.9...//..99..
@M05620:45:000000000-G6HP7:1:1101:21184:8678 1:N:0:153
AGATTACTGCAACAGTTCCCCCTGGACCTGGAAAAGTTTCTTGCCTGGCTTACAGAAGCTGAAACAACTGCCAATGTCCTACAGGATGCTACCCGTAAGGAAAGGCTCCTAGAAGACTCCAAGGGAGTAAAAGAGCTGATGAAACAATGGCAAGTAAGTCAGGCATTTCCGCTTTAGCACTCTTGTGGATCCAATTGAACAATTCTCAGCATTTGTACTTGTAACTGACAAGCCAGGGACAAAACAAAGAT
+
ABBCCFFFFFFFGGGGGGGGGGGGHHHHHHHHHHHHHHHHHHHHHHHHHHHHHHHHHHHHHHHHHHHHHHHHHHHHHHHHHHHHHHHHHHHHHHGGGGHHHHHHHHHHGHHHHHHHHHHHHHHGGFGGHHHHHGHHHHGHHHHHHHHHHHHHHGHHHHHHHHGHHHHHHHGGGGGHHHHHHHHHHGHGHHHHHHHHHGFHHHHHHHHHHHHHHHHHHHHHHGHHHHHFHHHHFGGGGGGGEGGGGGGGGBF
@M05620:45:000000000-G6HP7:1:1101:10684:8698 1:N:0:153
ATCTCTATCTCCAAAAACCTGTTTAGATTTGGAGATAGACCTTCAGGTTTTTCATCATTTTCTGCATGAATTATACATTGACCACGTTCCAGCGTGGTCAGTTTGCAGCATTCTGTTATTTTGTTTGACAGAGTGTCTTGTTGAGAACATATGTAGGACATGATTTTTTCCTGCAACAGGGAAAATAAAGTATAAGTTTTAAAGATTTATTCTTTAATAAAGGATCTCAAAGCCAGCTTTAGAAAAAGGAA
+
BBABBFFFFFFFGFGGGGGGGGDHFFFGHHDG4AFHFFHHHHGHGGHHHHGGHHHHHGHHGHHHHHHHHHHHHHHHHHHHEHHHHFCFHH5GHGFGGHHHHHHHFHHHHGHGHHDGHHGHHHDGFHGFHBGFHHHHHHHHHHEFEFBGEGBEHFB?GGGHGHDGHHHHGHHHHGFFHEBEFGHH0FHGHHGHG1?FHHHH=FGGFGHGDGHHHHHHF===GB0CHHHHBGHHFACCEHHHCG0C0CGD?/C
@M05620:45:000000000-G6HP7:1:1101:10722:8699 1:N:0:153
ATCTCTATCTCCAAAAACCTGTTTAGATTTGGAGATAGACCTTCAGGTTTTTCATCATTTTCTGCATGAATTATACATTGACCACGTTCCAGCGTGGTCAGTTTGCAGCATTCTGTTATTTTGTTTGACAGAGTGTCTTGTTGAGAACATATGTAGGACATGATTTTTTCCTGCAACAGGGAAAATAAAGTATAAGTTTTAAAGATTTATTCTTTAATAAAGGATCTCAAAGCCAGCTTTAGAAAAAGGAA
+
AAAAAFFFFFFFGGGGGGGGGBGHDGFGHHFHFFGHHHHHHHHHBGHHHHGGHHHHHHHHHHHHGHHHFFGHHHFHFHHHGHHGHEAGFFDHGGEGGHHBHHHHHHHHHHHHHHHHHGHHHHHHHHHEFGHEHHHHHHHHGHHFHHDHGGHHHHFHGHHGHFHHHHHHGHGHHFCFHHHHGGGGFFHEHHGHGHHGGHGHHEHHEHHHFHHHHHHHEFFGEFBCHFHHHHHHGHFHFHHHHHHFHFFGDHG
@M05620:45:000000000-G6HP7:1:1101:10705:8705 1:N:0:153
ATCTCTATCTCCAAAAACCTGTTTAGATTTGGAGATAGACCTTCAGGTTTTTCATCATTTTCTGCATGAATTATACATTGACCACGTTCCAGCGTGGTCAGTTTGCAGCATTCTGTTATTTTGTTTGACAGAGTGTCTTGTTGAGAACATATGTAGGACATGATTTTTTCCTGCAACAGGGAAAATAAAGTATAAGTTTTAAAGATTTATTCTTTAATAAAGGATCTCAAAGCCAGCTTTAGAAAAAGGAA
+
CCCCCFFFFFFFGGGGGGGGGGHHFHHHHHHHHHHHHHHHHHHHHHHHHHGGHHHHHHHHHHIHHHHHHHHHHHHHHHHHHHHHHGGHHHHHHGGGGHHGHHHHGHHHHHHHHHEHHHHHHHHHHHHHHGHHHHHHHHHHHHHGHHGHHHHHHGHHHGHHHHHHHHHHGHHHHHGHHHHHGGGHHHHHHHGHHHHHGHHHHHHHHHHHHHHHHHHHGFGHHHGHHHHHHHHHHHHHGHHHFHBFFHFGFHG
@M05620:45:000000000-G6HP7:1:1101:15547:8727 1:N:0:153
CATCCTGACCCTGAAGTACCCCATTGAGCATGGCATCGTCACCAACTGGGACGACATGGAGAAGATCTGGCACCACACCTTCTACAACGAGCTGCGCGTGGCCCCGGAGGAGCACCCAGTGCTGCTGACCGAGGCCCCCCTGAACCCCAAGGCCAACAGAGAGAAGATGACTCAGGTGAGGCTCGGCCGACGCCCGTGCTCCTCCCGTCCTTTCCCCAGTCATTTTCTGCCCGGCTTGATTTCTGACATTA
+
CCCCCFFFFFFFGGGGGGGGGGGHHHHHHHHHGHHHHGHHHGHHHGHHHHHHGGGGGHHHHHHHHHHHHHHHHGHHHGGHHHHHHHHHGGGGGHHGGGGGGGHHGGGGGGGGHGHHGGHGHHHHHHHHHHGGGGGGGGGGGGHHHHGGGGHGHHGGGGGGGGGGGGGGGGGGGGGGGGGGGGGGFFFFFCFFFFFFDFFFFFFFFFFFFFFEFFFFFFFBFFFFFFFFFFFFDAFFF;AFFFFFFFFFFF/
@M05620:45:000000000-G6HP7:1:1101:18794:8744 1:N:0:153
ATCTCTATCTCCTAAAAACCTGTTTAGATTTGGAGATAGACCTTCAGGTTTTTCATCATTTTCTGCATGAATTATACATTGACCACGTTCCAGCGTGGTCAGTTTGCAGCATTCTGTTATTTTGTTTGACAGAGTGTCTTGTTGAGAACATATGTAGGACATGATTTTTTCCTGCAACAGGGAAAATAAAGTATAAGTTTTAAAGATTTATTCTTTAATAAAGGATCTCAAAGCCAGCTTTAGAAAAAGGA
+
CCCCCFFFFFFFGGGGGGGGGGHHHHHHHHHHHHHHHHHHHHHHHHHHHHHGGHHHHHHHHHHHIHHHHHHHHHHHHHHHHHHHHHGHHHHHHHGGGGHHHHHHHHHHHHHHHHHHHHHHHHHHHHHHGGHHHHHHHHHHHHHHHHGHHHHHHHHHHHHHHHHHHHHHHGHHHHHHHHHGHGGHHHHHGGHHHHHHHGHHHHGHHHHHHHHHHHHHHHHHHGHHHHHHHHGGHFHHHGHHHHGHHHHGGGG
@M05620:45:000000000-G6HP7:1:1101:15535:8747 1:N:0:153
CATCCTGACCCTGAAGTACCCCATTGAGCATGGCATCGTCACCAACTGGGACGACATGGAGAAGATCTGGCACCACACCTTCTACAACGAGCTGCGCGTGGCCCCGGAGGAGCACCCAGTGCTGCTGACCGAGGCCCCCCTGAACCCCAAGGCCAACAGAGAGAAGATGACTCAGGTGAGGCTCGGCCGACGCCCGTGCTCCTCCCGTCCTTTCCCCAGTCATTTTCTGCCCGGCTTGATTTCTGACATTT
+
CCCCCFFFFFFFGFGGGGGGGGGHHHFFGGHHHHGHHGHHHGHHHGHHHHHHGGGGGFFFHHHHHHHHHHHHHGHHHGGHHHHHHHHHGGGGGHHGGGEGEGHHGGGGGGGGHHHHGGHHHHHHGHHHHHGGGGGGGGGGGGHHHHGGGGHGHHGGGGGGGGGGEGGGGGGGGGGGFGGGGGFGAFFFFBFFAFFFFDFEFFFFFFFFFFFFFFFFF/DFFBFFFFFFBBFF.:=FFAAFFFFFFFFEFF/
@M05620:45:000000000-G6HP7:1:1101:18824:8747 1:N:0:153
ATCTCTATCTCCTAAAAACCTGTTTAGATTTGGAGATAGACCTTCAGGTTTTTCATCATTTTCTGCATGAATTATACATTGACCACGTTCCAGCGTGGTCAGTTTGCAGCATTCTGTTATTTTGTTTGACAGAGTGTCTTGTTGAGAACATATGTAGGACATGATTTTTTCCTGCAACAGGGAAAATAAAGTATAAGTTTTAAAGATTTATTCTTTAATAAAGGATCTCAAAGCCAGCTTTAGAAAAAGGA
+
?AABBFFFFFFFGGGGGGGGGGHHHBGHHHHHHHHHHGHHHHHHHHHHHHHGGHGHHFHHHHHHHHHHHHHHHHHHHHHHHGHHHHGHHHHHHHGGGGHHHHHHHHHHGHGHHHHGHHHHHHHHHHHHHHHHHHHHHHHHHHHHFHHHHGHHHGHHHHHHHHHHHHHHHGHHHHHHGHHHHGGHHHHHHHHHHHHHHGHHHHHHHHHHGGHHHHHHHHHHHHGHBGHHHHHHHHHGHGFHHHHHGGHFFGF
@M05620:45:000000000-G6HP7:1:1101:23000:8754 1:N:0:153
CATCCTGACCCTGAAGTACCCCGGCTTGATTTCTGACATTAGATCGGAAGAGCACACGTCTGAACTCCAGTCACGCACTACAATCTCGTATGCCGTCTTCTGCTTGAAAAAAAAAAAATAAAAAATCTGAGAACGTCAAAGTTATCTCTGCTCTACAACAGCACAGAACAGGGTAATCCTACGTCCGTCTTCGTCCATCCGACGTGTATCACACCCGGACTGCTTGTCGCCAACTCTTATGTCTTCTTCCT
+
AB@BBFFDFFFFFGFGGAFGGGGGG2EEFGHHHHHFHHGHGHGHHHGGGGFGHHGGHEFGHGHHHHGHFHGHHGGHGGGFCGFHGFFGFCCGGHEE?FFFHHGHGHHEGHFEE@<///0111?1/011111111..<..110000<<00=<0000000<./.:.///////..///000;90...9-..9.0.9...00...---;/.///;//9.---9-.////.99...-.///////;9////9///
@M05620:45:000000000-G6HP7:1:1101:18808:8755 1:N:0:153
ATCTCTATCTCCTAAAAACCTGTTTAGATTTGGAGATAGACCTTCAGGTTTTTCATCATTTTCTGCATGAATTATACATTGACCACGTTCCAGCGTGGTCAGTTTGCAGCATTCTGTTATTTTGTTTGACAGAGTGTCTTGTTGAGAACATATGTAGGACATGATTTTTTCCTGCAACAGGGAAAATAAAGTATAAGTTTTAAAGATTTATTCTTTAATAAAGGATCTCAAAGCCAGCTTTAGAAAAAGGA
+
CDCCDFFFFFFFGGGGGGGGGGHHHHHHHHHHHHHHHHHHHHHHHHHHHHHGGHHHHHHHHHIHHHHHHHHHHHHHHHHHHHHHHHGHHHHHHHGGGGHHHHHHHHHHHHHHHHHHHHHHHHHHHHHHGHHHHHHHHHHHHHHHHHHHHHHHHHHHHHHHHHHHHHHHHGHHHHHHHHHHHGGHHHHHHHHHHHHHHHHHHHGHHHHHHHHHHHHHHHHHHHHHHHHHHHHGHFHHHGHHHHHGHHHHGGH
@M05620:45:000000000-G6HP7:1:1101:7464:8758 1:N:0:153
TACCTGTACTGGGGAAGCATTTGAATATCCCCCCATGGTGATGGGGACGGAGAACTGCTCCATAAACACAGGCAACGTGCCTAACTTTCCCGGGAAGATGAAGTCAAAGAGCGACCACAGCTCTCGGAGGTTATTTTGCATCGGTGAGCCAGACAGAATGATCCGATGAGGGGTGCGAAACTATTTGAGGAAAGGAAGCACCTTTTTATTAAATTTACCTTTTAGCAATCGCCATTCCTACCCTAAAGATC
+
AA3AAFFFFFFFGGGGGFGBGFHCGGHFHHGGGGGHFHHFHFEGGGFGGGGFGHHHFGFHGHFHHFHFGFFGFHHHGGCCGEFHHGFGHHHGGGGGDFHHEHF?BFDGHHFHEGGG@GHHHHHHH?FFGG?GBGGHGGHFGHGGFDGHHHHHHGHHHHEG<DGHHGGDHFF?@;;D-A?B@GFGGFGGGBCFFGGFBFGEFFFFFFFFFFB9FFFFFF;FBFFFFF//;F;EDDFFFFFFF.AFFBFFFFB
@M05620:45:000000000-G6HP7:1:1101:21612:8764 1:N:0:153
TACCTGTACTGGGGAAGCATTTGAATATCCCCCCATGGTGATGGGGACGGAGAACTGCTCCATAAACACAGGCAACGTGCCTAACTTTCCCGGGAAGATGAAGTCAAAGAGCGACCACAGCTCTCGGAGGTTATTTTGCATCGGTGAGCCAGACAGAATGATCCGATGAGGGGTGCGAAACTATTTGAGGAAAGGAAGCACCTTTTTATTAAATTTACCTTTTAGCAATCGCCATTCCTACCCTAAAGATC
+
CCBCCFFFFFFFGGGGGGGGGGHHFGHHHHHGGGGHHHGGHHHHHGGGGGGGGGHHHHHHGHHHHHHHHHHHGHHHGHHHHHHHHHHHHHHGGGGGGHHHHHHHHHHHHHHHGGGGGHHHHHHHHGGGGGEHGHHHHHHGHHGGGGGHFFHHHGHHHHHHHHHHHGGGHHFGG;AFGDCGGGGGGGFFFGFFGFGFGGFEFEFFFFFFFFFFFFFFFFFFFFFFFFFBFFFFFFFFFFFFBFFFFFFFFFF
@M05620:45:000000000-G6HP7:1:1101:7447:8765 1:N:0:153
TACCTGTACTGGGGAAGCATTTGAATATCCCCCCATGGTGATGGGGACGGAGAACTGCACCATAAACACAGGCAACGTGCCTAACTTTCCCGGGAAGATGAAGTCAAAGAGCGACCACAGCTCTCGGAGGTTATTTTGCATCGGTGAGCCAGACAGAATGATCCGATGAGGGGTGCGAAACTATTTGAGGAAAGGAAGCACCTTTTTATTAAATTTACCTTTTAGCAATCGCCATTCCTACCCTAAAGATC
+
CCCCCFFFFFFFGGGGGGGGGGHHHHHHHHHGGGGHHHHHHHHHHGGGGGGGGHHHHHBGHHHHHHHHHHHHGHHHGHHHHHHHHHHHHHHGGGGGGHHHHHHHHHHHHHHHGGGGGHHHHHHHHGGGGGEHHHHHHHHHHHGGGGGHHHHHHGHHHHHHHHHHHGGGHHHGGEBGGGGGGGGGGGGGGFCFGGGGGGGFFFFFFFFFFFFFFFFFFFFFFFFFFFFFFFFFFFFFFFFFFFFFFFFFFFF
@M05620:45:000000000-G6HP7:1:1101:6099:8769 1:N:0:153
TACCTGTACTGGGGAAGCATTTGAATATCCCCCCATGGTGATGGGGACGGAGAACTGCTCCATAAACACAGGCAACGTGCCTAACTTTCCCGGGAAGATGAAGTCAAAGAGCGACCACAGCTCTCGGAGGTTATTTTGCATCGGTGAGCCAGACAGAATGATCCGATGAGGGGTGCGAAACTATTTGAGGAAAGGAAGCACCTTTTTATTAAATTTACCTTTTAGCAATCGCCATTCCTACCCTAAAGATC
+
CCBCCFFFFFFFGGGGGGFGGGHFFFHHHHHGGGGGHHFGGHHHHGGGGGGGGHHHHHHHHHHHHHHGHGHHGGHHGHHHHHHHHHHHHHHGGGGGGHHHHHHHHGHHHHHGGGGGGHHHHHHHHDFDGGCGHHHHHHHEGHGGGGGHGHFHHGHGGFHHHHHHHGGGFHHGGCEGGGGBFGGGGGGGGGFFGGGFEFEEFFFFFFFFFFFFFFFFFFFFFFFFFFFBFFFFFDFFFFFFFFFFFFFFFF;
@M05620:45:000000000-G6HP7:1:1101:7439:8783 1:N:0:153
TACCTGTACTGGGGAAGCATTTGAATATCCCCCCATGGTGATGGGGACGGAGAACTGCACCATAAACACAGGCAACGTGCCTAACTTTCCCGGGAAGATGAAGTCAAAGAGCGACCCCAGCTCTCGGAGGTTATTTTGCATCGGTGAGCCAGACAGAATGATCCGATGAGGGGTGCGAAACTATTTGAGGCAAGGCAGCACCTTTTTATTACATTTACCTTTTAGCAATCGCCATTCCTCCCCTAAAGATC
+
BBBBBFFFFFFFGGGGGGGGGGHB5DGHHHHGGGGHBHGFHHH3F?FFEEEEEHHHHHHHHHHHHGHHHHHGGHHHGHEGHHFHHHHHHHH?EGGGFHHHGFHHF4FGHFBGE?BD/?EFHHHHH?FFGGAGHHHHHHHGHHGFGGGGHH/CFEHHGFFGHHHHGGGGHGH.@EBG@D?BBGGGGGGGE/.9C...9ADAFEFFFFFEFFF/9FFF/BFFFFFFBF/:BF.:D.;FFFF/BFFFEF9:9BB
@M05620:45:000000000-G6HP7:1:1101:6104:8788 1:N:0:153
TACCTGTACTGGGGAAGCATTTGAATATCCCCCCATGGTGATGGGGACGGAGAACTGCTCCATAAACACAGGCAACGTGCCTAACTTTCCCGGGAAGATGAAGTCAAAGAGCGACCACAGCTCTCGGAGGTTATTTTGCATCGGTGAGCCAGACAGAATGATCCGATGAGGGGTGCGAAACTATTTGAGGAAAGGAAGCACCTTTTTATTAAATTTACCTTTTAGCAATCGCCATTCCTACCCTAAAGATC
+
BCBCCFFFFFFFGGGFGGGGGGHFFGHHHHHGGGGHHHFGFHHHHGGGGGGGGHHHHHHHHHHHGHHHHHHHGHHHGHHHHHHHHHHHHHHGGGGGGHHHGHHHHGHHHHHFGGGGGHHHHHHHHEFDGGCHHHHHHHHGHHGGEGFHHHFHHGHFCFHHHHHHHGGGHHHGGCCGGGGDFGGGGGGGGGEFGGGGFGGBFEBFFFFFFFFEFFFFFFFFFFFFFFFBFFEEFDEF/FFFF;FFFFFFFFB
@M05620:45:000000000-G6HP7:1:1101:4453:8803 1:N:0:153
TACCTGTACTGGGGAAGCATTTGAATATCCCCCCATGGTGATGGGGACGGAGAACTGCTCCATAAACACAGGCAACGTGCCTAACTTTCCCGGGAAGATGAAGTCAAAGAGCGACCACAGCTCTCGGAGGTTATTTTGCATCGGTGAGCCAGACAGAATGATCCGATGAGGGGTGCGAAACTATTTGAGGAAAGGAAGCACCTTTTTATTAAATTTACCTTTTAGCAATCGCCATTCCTACCCTAAAGATC
+
CCCCCFFFFFFFGGGGGGGGGGHHHHHHHHHGGGGHHHHHHHHHHGGGGGGGGHHHHHHHHHHHHHHGHHHHGHHHGHHHHHHHHHHHHHHGGGGGGHHHHHHHHHHHHHHHGGGGGHHHHHHHHGGGGGGHHHHHHHHEHHGGGGGHHHHHHGHHHHHHHHHHHGGGHHHGGEGGGGGGGGGGGGGGGGGGGGGGGGGGGFFFFFFFFFFFFFFFFFFFFFFFFFFFFFFFFFFFFFFFFFFFFFFFFFF
@M05620:45:000000000-G6HP7:1:1101:5477:8805 1:N:0:153
CATCCTGACCCTGAAGTACCCCGGCTTGATTTCTGACATTAGATCGGAAGAGCACACGTCTGAACTCCAGTCACGCACTACAATCTCGTATGCCGTCTTCTGCTTGAAAAAAAAAAAAAAACAATAGGAGAATATTTTGGTTTAAATCACCAAACACAATAAATAAGGAAGGTGTGCACAAATCCTTTCGACATACCTGCAACTTTTTCTTAATGTTTTCTTCTTTACTTATCATTTGTACCCTAATTGCC
+
DCDDDFFFFFFFGGGGGGGGGGGGGGGGHHHHHHHHHHHHGHGHHHGGGGHHHHHHHGHHHGHHHHHHHHHHHHGHGGGHHGHH3GHHGEHHHHGGGHGHHHHHHHHHEHHGGFGC<>//<.>.111110..00<0000-...000=00;/0.......:0000;0000/;.00;:;0:;/.9000000;....00/00./00;09B0/0:09000:0/;0;000000000:000000:00000//00000
@M05620:45:000000000-G6HP7:1:1101:4434:8811 1:N:0:153
TACCTGTACTGGGGAAGCATTTGAATATCCCCCCATGGTGATGGGGACGGAGAACTGCTCCATAAACACAGGCAACGTGCCTAACTTTCCCGGGAAGATGAAGTCAAAGAGCGACCACAGCTCTCGGAGGTTATTTTGCATCGGTGAGCCAGACAGAATGATCCGATGAGGGGTGCGAAACTATTTGAGGAAAGGAAGCACCTTTTTATTAAATTTACCTTTTAGCAATCGCCATTCCTACCCTAAAGATC
+
BBBBBFFFFFFFGGGGGGGGGGHHHHHHHGGGGGGGHHFGHHFHHFGGGGGGGHHHHGHGCFGFHHHHHEHHGHHHGHHHEHGFGGHHHHHGGGEGGFGH4BGHHGHHFHHGGGGGGHGFEGGFHGFDGGAHHHHHHGFGGHGGGGGHHHHHFEB<<<GHFHHHGAGGHGGGGCFGGDFCGGGGGGGFEFBFFGGBFAABFFFFFFFEFFFFFFFFFBBFFFFBB/F9;FEEDFEFB;FFFAAFFFBFFF;
@M05620:45:000000000-G6HP7:1:1101:13882:8826 1:N:0:153
TACCTGTACTGGGGAAGCATTTGAATATCCCCCCATGGTGATGGGGACGGAGAACTGCTCCATAAACACAGGCAACGTGCCTAACTTTCCCGGGAAGATGAGGTCAAAGAGCGACCACAGCTCTCGGAGGTTATTTTGCATCGGTGAGCCAGACAGAATGATCCGATGAGGGGTGCGAAACTATTTGAGGAAAGGAAGCACCTTTTTATTAAATTTACCTTTTAGCAATCGCCATTCCTACCCTAAAGATC
+
BBBBBFFFFFFFGGGGGGGGGGHHHHHHHHHGGGGHHHHFHHHHGGGGGGGGGHHHHHHHGHHHHHHHHHHHGHHHGHGHHFHHHHHHHHHGGGFGGHHHH3FFGHHHHHHHGGGGGHHHHHHHHGGGGGEHHHHHHHHHHGGGGGGHHHHHHGHHGHHGHHHHHGGGHFHGG;@FGBGGGGGGGGGGGGGGGGGFGGGFFFFFFFFFFFFFFFFFFFFFFFFFFFFFFFFFFFEFFFFFFFFFFFFFFFB
@M05620:45:000000000-G6HP7:1:1101:5948:8830 1:N:0:153
CATCCTGACCCTGAAGTACCCCATTGAGCATGGCATCGTCACCAACTGGGACGACATGGAGAAGATCTGGCACCACACCTTCTACAACGAGCTGCGCGTGGCCCCGGAGGAGCACCCAGTGCTGCTGACCGAGGCCCCCCTGAACCCCAAGGCCAACAGAGAGAAGATGACTCAGGTGAGGCTCGGCCGACGCCCGTGCTCCTCCCGTCCTTTCCCCAGTCATTTTCTGCCCGGCTTGATTTCTGACATTA
+
CCCCCFFFFFFFGGGGGGGGGGGHHHHHHHHHHHHHHGHHHGHHHGHHHHHHGGGGGHHHHHHHHHHHHHHHHGHHHGGHHHHHHHHHGGGGGHHGGGGGGGHHGGGGGGGGHHHHGGHGHHHHHHHHHHGGGGGGGGGGGGHHHHGGGGHGHHGGGGGGGGGGFGGGGGGGGGGGGGGGGGGGFFFFFFFFFFFFDFFFFFFFFFFADFDFFFFFFFFFFFFFFFFFFFFFFFFFFFFFFFFFFFFFFF0
@M05620:45:000000000-G6HP7:1:1101:5959:8844 1:N:0:153
CATCCTGACCCTGAAGTACCCCATTGAGCATGGCATCGTCACCAACTGGGACGACATGGAGAAGATCTGGCACCACACCTTCTACAACGAGCTGCGCGTGGCCCCGGAGGAGCACCCAGTGCTGCTGACCGAGGCCCCCCTGAACCCCAAGGCCAACAGAGAGAAGATGACTCAGGTGAGGCTCGGCCGACGCCCGTGCTCCTCCCGTCCTTTCCCCAGTCATTTTCTGCCCGGCTTGTTTTCTGACATTA
+
ABABBFFFFFFFFGGBFFGGGGEGFGFGCHHHGHGHHGHHHGGFHGBGBA2F?AEEGHBBFFHFHBADHDHFHGFHHEEHFHHHHGHC>?E@E3@EFGEEF@HHGG@DG@D/GHFHGGHFCFGHHHF1GGG?@@-.DC@@::BCCEGGGGHGGCEGGEGGGGGGEFFFGGFG090/;9CFFEEGF@.A-=-;9@D-@.9:/BBBBA.;.9AFBBBFBBDBFBFFFF999BFEF--9B-.:9BFF///BBF/
@M05620:45:000000000-G6HP7:1:1101:5940:8849 1:N:0:153
CATCCTGACCCTGAAGTACCCCATTGAGCATGGCATCGTCACCAACTGGGACGACATGGAGAAGATCTGGCACCACACCTTCTACAACGAGCTGCGCGTGGCCCCGGAGGAGCACCCAGTGCTGCTGACCGAGGCCCCCCTGAACCCCAAGGCCAACAGAGAGAAGATGACTCAGGTGAGGCTCGGCCGACGCCCGTGCTCCTCCCGTCCTTTCCCCAGTCATTTTCTGCCCGGCTTGATTTCTGACATTA
+
CCCCCFFFFFFFGGGGGGGGGGGHHHHHHHHHHHHHHGHHHGHHHGHHHHHHGGGGGHHHHHHHHHHHHHHHHGHHHGGHHHHHHHHHGGGGGHHGGGGGGGHHGGGGGGGGHHHHGGHHHHHHHHHHHHGGGGGGGGGGGGHHHHGGGGHGHHGGGGGGGGGGGGGGGGGGGGGGFGGGGGGGFFFFFCFFFFFA@DFFFFFFFFFFFFFFFFFFFFDFFBFFFFFFEFFFFFFDF;:FFFBBFBFFFF/
@M05620:45:000000000-G6HP7:1:1101:4480:8849 1:N:0:153
TACCTGTACTGGGGAAGCATTTGAATATCCCCCCATGGTGATGGGGACGGAGAACTGCTCCATAAACACAGGCAACGTGCCTAACTTTCCCGGGAAGATGAAGTCAAAGAGCGACCACAGCTCTCGGAGGTTATTTTGCATCGGTGAGCCAGACAGAATGATCCGATGAGGGGTGCGAAACTATTTGAGGAAAGGAAGCACCTTTTTATTAAATTTACCTTTTAGCAATCGCCATTCCTACCCTAAAGATC
+
CCCCCFFFFFFFGGGGGGGGGGHHHHHHHHHGGGGHHHGHHHHHHGGGGGGGGHHHHHHHHHHHHHHHHHHHGHHHGHHHHHHHHHHHHHHGGGGGGHHHHHHHHHHHHHHHGGGGGHHHHHHHHGGGGGGHHHHHHHHHHHGGGGGHHHHHHGHHHHHHHHHHHGGGHHHGGEGGGGGGGGGGGBFFEGFGGGGGGGGFGFFFFFFFFFFFFFFFFFFFFFFFFFFFFFFFFFFFFFFFFFFFFFFFFFF
@M05620:45:000000000-G6HP7:1:1101:26537:8867 1:N:0:153
CATCCTGACCCTGAAGTACCCCGGCTTGATTTCTGACATTAGATCGGAAGAGCACACGTCTGAACTCCAGTCACGCACTACCATCTCGTATGCCGTCTTCTGCTTGAAAAAACAACCAGTTCTACTTACCGACGCCCCCCTGTACCCCCATTCCAACCGATAGACGATCACTCACGTGCGGCTCGGCCCACGCCCGTCCTCCTCCCGTCCTTTCCCCAGTCATTTTCTGCCCGCCTTCATTTCTCCCACCC
+
CCCCCFFFFFFFGGGGGGGGGGGGGGGGCGHHGEFAGEGFHFDGGHGGGGHFGHHHGGHHHGHHHHHFGHHF3FEHGGEBC23@F3GEFGHFFF?EEHGFHFHB?GBFB?FG/?//??/B3B33B?3?3B/////>A?@DC.11<>1G--/0=000<.----:;0:-:.:BFF//....--;9A--..-.:-.:C--.;:B//:::..;A.//9:B9F./;///;9B///:..-9..;//:/99///;...
@M05620:45:000000000-G6HP7:1:1101:18181:8914 1:N:0:153
ATCTCTATCTCCTAAAAACCTGTTTAGATTTGGAGATAGACCTTCAGGTTTTTCATCATTTTCTGCATGAATTATACATTGACCACGTTCCAGCGTGGTCAGTTTGCAGCATTCTGTTATTTTGTTTGACAGAGTGTCTTGTTGAGAACATATGTAGGACATGATTTTTTCCTGCAACAGGGAAAATAAAGTATAAGTTTTAAAGATTTATTCTTTAATAAAGGATCTCAAAGCCAGCTTTAGAAAAAGGA
+
BCCCDFFFFFFFGGGGGGGGGGHHHHHHHHGHHHHHHHHHHHHHHHHHHHHGGHHHHHHHHHHHHHHHHHHHHHHGHHHHHBHHHHGHHHHHHHGFGGHHHHHHHHHGHHHHHHHHHHHHHHHHHHHHHGGHHHGHHHHHHHHHHHHHHHHHHHHHHHHHHHHHHHHHHGHHHHHHHHGHHGGGHHHGGGHHHHHGHHHHHHGHHHHHHHHHHHHHHHHHHGHHHHHHHGHGHHHHHGHHHGHHGGGGGGH
@M05620:45:000000000-G6HP7:1:1101:26654:8915 1:N:0:153
ATCTCTATCTCCTAAAAACCTGTTTAGATTTGGAGATAGACCTTCAGGTTTTTCATCATTTTCTGCATGAATTATACATTGACCACGTTCCAGCGTGGTCAGTTTGCAGCATTCTGTTATTTTGTTTGACAGAGTGTCTTGTTGAGAACATATGTAGGACATGATTTTTTCCTGCAACAGGGAAAATAAAGTATAAGTTTTAAAGATTTATTCTTTAATAAAGGATCTCAAAGCCAGCTTTAGAAAAAGGA
+
CCCCCFFFFFFFGGGGGGGGGGHHHHHHHHHHHFHHHHHHHHHHHHHHHHHGGHHHHHHHHHHHHHHHHHHHHHHHHHHHHGHHHHGHHHHHHHGGGGHHHHHHHHHHHHHHHHHHHHHHHHHHHHHHHHHHHHHHHHHHHHHHHHHHHHHHHHHHHHHHHHHHHHHHHGHHHHHHHHHHHGGHHHHHGHHHHHHHHGHHHHHFHHHHHHHHHHHHHHHHHHHHHHGHHHHHHHHHHGHHHHGHHHHGGGH
@M05620:45:000000000-G6HP7:1:1101:26633:8915 1:N:0:153
ATCTCTATCTCCTAAAAACCTGTTTAGATTTGGAGATAGACCTTCAGGTTTTTCATCATTTTCTGCATGAATTATACATTGACCACGTTCCAGCGTGGTCAGTTTGCAGCATTCTGTTATTTTGTTTGACAGAGTGTCTTGTTGAGAACATATGTAGGACATGATTTTTTCCTGCAACAGGGAAAATAAAGTATAAGTTTTAAAGATTTATTCTTTAATAAAGGATCTCAAAGCCAGCTTTAGAAAAAGGA
+
CCCCCFFFFFFFGGGGGGGGGGGHHHHHHHHHHHHHHHHHHHHHHHHHHHHGGHHHHHHIIHIIHHHHHHHHHHHHHHHHHHHHHHGGHHHHHHGFGGHHHHHHHHHHHHHHHHHHHHHHHHHHHHHHHHHHHHHHHHHHHHHHHHHHHHHHHHHHHHHHHHHHHHHHHGHHHHHHHHHHHGGHHHHHGHHHHHHHHGHHHHHHHHHHHHHHHHHHHHHHHHHHHHHHHHHHHHHHHGHHHHHFFHHGGGF
@M05620:45:000000000-G6HP7:1:1101:8911:8916 1:N:0:153
CATCCTGACCCTGAAGTACCCCATTGAGCATGGCATCGTCACCAACTGGGACGACATGGAGAAGATCTGGCACCACACCTTCTACAACGAGCTGCGCGTGGCCCCGGAGGAGCACCCAGTGCTGCTGACCGAGGCCCCCCTGAACCCCAAGGCCAACAGAGAGAAGATGACTCAGGTGAGGCTCGGCCGACGCCCGTGCTCCTCCCGTCCTTTCCCCAGTCATTTTCTGCCCGGCTTGATTTCTGACATTA
+
DEEEEFFFFFFFGGGGGGGGGGGHHHHHHHHHHHHHHGHHHGHHHGHHHHHHGGGGGHHHHHHHHHHHHHHHHGHHHGGHHHHHHHHHGGGGGHHGGGGGGGHHGGGGGGGGHHHHGGHHHHHHHHHHHHGGGGGGGGGGGGHHHHGGGGHGHHGGGGGGGGGGGGGGGGGGGGGGHGGGGGGGFFFFFFFFFFFFFFFFFFFFFFFFFFFFHFFFFFFFFFFFFHFFHFFFFFFFFFFFFFFFFFFFFF1
@M05620:45:000000000-G6HP7:1:1101:8897:8927 1:N:0:153
CATCCTGACCCTGAAGTACCCCATTGAGCATGGCATCGTCACCAACTGGGACGACATGGAGAAGATCTGGCACCACACCTTCTACAACGAGCTGCGCGTGGCCCCGGAGGAGCACCCAGTGCTGCTGACCGAGGCCCCCCTGAACCCCAAGGCCAACAGAGAGAAGATGACTCAGGTGAGGCTCGGCCGACGCCCGTGCTCCTCCCGTCCTTTCCCCAGTCATTTTCTGCCCGGCTTGATTTCTGACATTA
+
AAABBFFFFFFFGGGGGGGGGGGHHHEGHGHHHHHHHGHHDGHHHGHHHHHHGEGGGHHHHH1FFGHHHHHHHGHHHGGHHHHHHHHHGGGGGHHGGGGGGGHHGGG<DGGGHHHHGGGHHHHHHHHFHHGCGGGGGGGGGGGFHHGGAEHGHHEEGGGFGFFGGGGGGFGGGFGGGGGGGGGGFFFFAFFFFFFD@ADEFFFFFFFFFDDFFFBFFFFFFFFFFFFFFFFFDCFFFFAFFFFFFFF/BF/
@M05620:45:000000000-G6HP7:1:1101:26644:8931 1:N:0:153
ATCTCTATCTCCTAAAAACCTGTTTAGATTTGGAGATAGACCTTCAGGTTTTTCATCATTTTCTGCATGAATTATACATTGACCACGTTCCAGCGTGGTCAGTTTGCAGCATTCTGTTATTTTGTTTGACAGAGTGTCTTGTTGAGAACATATGTAGGACATGATTTTTTCCTGCAACAGGGAAAATAAAGTATAAGTTTTAAAGATTTATTCTTTAATAAAGGATCTCAAAGCCAGCTTTAGAAAAAGGA
+
AAAAAFFFFFFFGGGGGGGGGGBBBBDEAEFBF4EEBGHGHFHHHHHFGFFEFHFHHGHFFGFHHHFFHHHHGHGHFHHFDAGHFFGHHHHHHGGEEGHGHHFHDD@GHHFGFHFGGEHHFHHHCGHHGFFFHFHHHHFGHGHHDGHHHHHGHGFFHHGFHHFFGHHHGCGFHHGBFHHHGGGHGBGG1FGGHGFHHGFGGGCBGGHHHHHHGHHHHHGHHF0<<GGGGGHGGFC/CGHGHGF0CCGGFGC
@M05620:45:000000000-G6HP7:1:1101:8913:8935 1:N:0:153
CATCCTGACCCTGAAGTACCCCATTGAGCATGGCATCGTCACCAACTGGGACGACATGGAGAAGATCTGGCACCACACCTTCTACAACGAGCTGCGCGTGGCCCCGGAGGAGCACCCAGTGCTGCTGACCGAGGCCCCCCTGAACCCCAAGGCCAACAGAGAGAAGATGACTCAGGTGAGGCTCGGCCGACGCCCGTGCTCCTCCCGTCCTTTCCCCAGTCATTTTCTGCCCGGCTTGATTTCTGACATTA
+
CCCCCFFFFFFFGGGGGGGGGGGHHHHGHHHHHHHHHGHHHGHHHGHHHHHHGGGGGHHHHHHHHHHHHHHHHGHHHGGHHHHHHHHHGGGGGHHGGGGGGGHHGGGGGGGGHHHHGGHHHHHHHHHHHHGGGGGGGGGGGGHHHHGGGGHGHHGGGGGGGGGGGGGGGGGGGGGGGGGGGGGGFFFFFFFFFFFFDFFFFFFFFFFEFFFFFFFFFFFFFFFFFFFFFFFFFFFFFFFFFFFFFFFFFF9
@M05620:45:000000000-G6HP7:1:1101:6238:8938 1:N:0:153
AAACCAGAAGACATGAGGTCAGCTAGATCGGAAGAGCACACGTCTGAACTCCAGTCACGCACTACAATCTCGTATGCCGTCTTCTGCTTGAAAAAAAAAAAAAAAAATAACATCCTTCATAGTTGATCCGACAAAGGTCCAATGCTAGCAAAGTCTGCATCCTCTTTGAAAAACACCTGCAGCACATACTGCCACTGCGTCCAAGAAGACTTCGATCGTAGGCAACTGAACATTGTGTTTGCGCAACTAGC
+
CCCDDBCFFFCFGGGGGGGGGGHHFHHHHHGEFEHHHHHHHGHHHGHHHHHHHHHHHHGHGGGHHHHHCGHHFGHHHHGGGHGHHHHHHHGHFHHGCFF@></<//>0==111101111<1111111=10.---///000000000000000/00000;0</0000000000.....//./;0..:000000/0:000.:--.00./:0/0;0..0.-/...00..//000:00000//::0---;-/00:
@M05620:45:000000000-G6HP7:1:1101:27327:8943 1:N:0:153
TACCTGTACTGGGGAAGCATTTGAATATCCCCCCATGGTGATGGGGACGGAGAACTGCTCCATAAACACAGGCAACGTGCCTAACTTTCCCGGGAAGATGAAGTCAAAGAGCGACCACAGCTCTCGGAGGTTATTTTGCATCGGTGAGCCAGACAGAATGATCCGATGAGGGGTGCGAAACTATTTGAGGAAAGGAAGCACCTTTTTATTAAATTTACCTTTTAGCAATCGCCATTCCTACCCTAAAGATC
+
CCCCCFFFFFFFGGGGGGGGGGHHHHHHHHHGGGGHHHFGGHHHHGGGGGGGGHHHHHHHGHHHHHHHHGHHGHHHGHGHGHHHHHHHHHHGGGGGGFHHHFHHHHHHHHHHFGGGGHHHHHHHHGGGFGGHHHHHHHHGHHGGGGGHHHHHHGHHGHHHHHHHHGGGHHHGG.AGCCADGGGGGGGGGGFGGGGFFGGGGEFFFFFFFFFFFFFFFFFFFFFFFFFFFFFFFFFFFFFFFFFFFFFFFFF
@M05620:45:000000000-G6HP7:1:1101:17761:8947 1:N:0:153
TACCTGTACTGGGGAAGCATTTGAATATCCCCCCATGGTGATGGGGACGGAGAACTGCTCCATAAACACAGGCAACGTGCCTAACTTTCCCGGGAAGATGAAGTCAAAGAGCGACCACAGCTCTCGGAGGTTATTTTGCATCGGTGAGCCAGACAGAATGATCCGATGAGGGGTGCGAAACTATTTGAGGAAAGGAAGCACCTTTTTATTAAATTTACCTTTTAGCAATCGCCATTCCTACCCTAAAGATC
+
CCCCCFFFFFFFGGGGGGGGGGHHHHHHHHHGGGGHHHGHHHHHHGGGGGGGGHHHHHHHHHHHHHHHHHHHGHHHGHHHHHHHHHHHHHHGGGGGGHHHHHHHHHHHHHHHGGGGGHHHHHHHHGGGGGGHHHHHHHHHHHGGGGGHHHHHHGHHHHHHHHHHHGGGHHHGGEFGGEGGGGGGGGGGGGFGGGGGGGGGGFFFFFFFFFFFFFFFFFFFFFFFFFFFFFFFFFFFFFFFFFFFFFFFFFF
@M05620:45:000000000-G6HP7:1:1101:20168:8951 1:N:0:153
CATCCTGACCCTGAAGTACCCCGGCTTGATTTCTGACATTAGATCGGAAGAGCACACGTCTGAACTCCAGTCACGCACTACAATCTCGTATGCCGTCTTCTGCTTGAAAAAAAAAAAAAAACAAGAAAAAAAGACAATACGAAATATGATAGATAACACAAACAGAAAAGTAAAAGAAGATCAAGAAGAAAATGTCGGAACTAGAGAAAGAAGCGAGTAGGCAGTCGAGATGATAGAGAAGCATGAGTAAG
+
CCCCCFFFFFFFGGGGGGGGGGGGGGGGHHHHHHHHHHHHHHHHHHGEFGHHHHHHHGHHHGHHHHHHHHHHHHGHGGGHHHHHFHHHGGHHHHGFGHGHHHHHHHHHHHHGGGGC///>-.>.000>00-<..///0;0.:.:.00000000000090.;.;.//;0//000000../00000;0//0/:/0000.--.-00090;900/./0-.-;.000:./0..-..900090B0090090000000
@M05620:45:000000000-G6HP7:1:1101:8550:8951 1:N:0:153
TACCTGTACTGGGGAAGCATTTGAATATCCCCCCATGGTGATGGGGACGGAGAACTGCTCCATAAACACAGGCAACGTGCCTAACTTTCCCGGGAAGATGAAGTCAAAGAGCGACCACAGCTCTCGGAGGTTATTTTGCATCGGTGAGCCAGACAGAATGATCCGATGAGGGGTGCGAAACTATTTGAGGAAAGGAAGCACCTTTTTATTAAATTTACCTTTTAGCAATCGCCATTCCTACCCTAAAGATC
+
CCDDCFFFFFFFGGGGGGGGGGHHHHHHHHHGGGGHHHHHHHHHHGGGGGGGGHHHHHHHHHHHHHHHHHHHGHHHGHHHHHHHHHHHHHHGGGGGGHHHHHHHHHHHHHHHGGGGGHHHHHHHHGGGGGGHHHHHHHHHHHGGGGGHHHHHHGHHHHHHHHHHHGGGHHHGGEFGGGFGGGGHHHHHGGBFGGGGGGGFGFFFFFFFHHHFFFFFHFFFFFFHFFFFFFEFFFFFFFHHFFFFFFFFFFF
@M05620:45:000000000-G6HP7:1:1101:6249:8953 1:N:0:153
AAACCAGAAGACATGAGGTCAGCTAGATCGGAAGAGCACACGTCTGAACTCCAGTCACGCACTACAATCTCGTATGCCGTCTTCTGCTTGAAAAAAAAAAAAAAAAACATTAATAAATAAAAAAAACCTACATAAGTAGACAGGGAAACTAAATTCTGACATATTAGAATTATAAAGTTATGAATGAATCATATTCATACTAGTAAAAATGTATTAGGTATGAGAAAATATAAAACGTCTTGTATGATGAT
+
BCBCCAAFFFFFGGGGGGGGGGHHFHHHHAEGGGHHHHHHHGHHHGHHHHHHHHHHHHGHGGGHHHHG3GHHGGHHHHGGGHGHHHHHHHGHGHGGGGGC/>///////11=1111111=111--<..<0/0000000000:/.:.../;0000000000:000000;;0000009009000900000000000000000900:00000:00000000000000000/00000000-../:0000000000
@M05620:45:000000000-G6HP7:1:1101:8564:8962 1:N:0:153
TACCTGTACTGGGGAAGCATTTGAATATCCCCCCATGGTGATGGGGACGGAGAACTGCTCCATAAACACAGGCAACGTGCCTAACTTTCCCGGGAAGATGAAGTCAAAGAGCGACCACAGCTCTCGGAGGTTATTTTGCATCGGTGAGCCAGACAGAATGATCCGATGAGGAGTGCGAAACTATTTGAGGAAAGGAAGCACCTTTTTATTAAATTTACCTTTTAGCAATCGCCATTCCTACCCTAAAGATC
+
BCCCCFFFFFFFGGGGGGGGGGHHHHHHHHHGGGGHHHHHHHHHHGGGGGGGGHHHHHHHHHHHHHHHHHHHGHHHGHHHHHHHHHHHHHHGGGGGGHHHHHHHHHHHHHHHGGGGFHHHHHHHHGGGGGEHHHHHHHHHHHGGGGGHHHHHHGHHHHHHHHHHHGGGHHH0CGGHGGGGGGGGGGGGGFCGGGGGGGGGGGGGGGGGGGG0FFFFFFBFFFFFFFFFFFAFFFFFFFFFFFFFFFFFFFF
@M05620:45:000000000-G6HP7:1:1101:9934:8966 1:N:0:153
TACCTGTACTGGGGAAGCGTGTAGCAATCGCCATTCCTACCCTAAAGATCGGAAGAGCCACACGTCTGAAAGTCACGTCGACGCATCTCGTATGCCGTCTTCTGCTTGAAAAAAAAAAAATAAAATACAGTCATATCTTTTTGTACGCCCCTCGCTATCGTAATGACCCCTTTTTAAACTCACTCCTCCTGTTTCATGTATTAGATTTAATACTCCTTCCTTCTGATCCCATAATATATACTCTCATGCTC
+
DDDDDFFFFFFFGGGGGGGGGGHHHHHHHGGGGGHHHHHHHHHHHHHHHHHGGGGHHHHHHHGGHHHGHHHHHHHHGHHGGGGGGEEHHHGGHHHHGGGHGHHGHHHHGHHGHDGGGF</01=111111111>111=FD1=0-<<0.<---..--..././...0900/.::;00.:00000000/0//::00:;90:00900000:00;;0;09:0;0/;9;000000;00/000;000;:;00000;00
@M05620:45:000000000-G6HP7:1:1101:22989:9043 1:N:0:153
CATCCTGACCCTGAAGTACCCCGGCTTGATTTCTGACATTAGATCGGAAGAGCACACGTCTGAACTCCAGTCACGCACTACAATCTCGTATGCCGTCTTCTGCTTGAAAAAAAAAAAGATTAACATATCTTATTAACCCATTTCCCGTCCTTCAGGCATTTCCTCTTTATCCCTCTTTTTTCTCCACTTGACCCCTTCTCCGCCTTTGTACTCGTCACTGCCACGCCAGTCCCCCACCACAGCTCGGAAGC
+
BB?AAFFFFFFFFGGGGGGGGGGGGGGEFHHHHFFFHHHHHHGHHHGGGGFHHHHHHGHHHGHGHEHHHHGHHHGHGGGFHHFHHBHHGGHHGHCEEHGFDF4FGHGHHDFE/>C<//<2222?111@?11111111?//>11>1<.....1=<00<.<0=0=0=0=DGDC0/:C/C00:A/:0C0/00000;/.;ABFB0:.9.:C0C0090:;..;FBBFFF9.A.9B//99.-.:....;/9.-....
@M05620:45:000000000-G6HP7:1:1101:19673:9062 1:N:0:153
CATCCTGACCCTGAAGTACCCCATTGAGCATGGCATCGTCACCAACTGGGACGACATGGAGAAGATCTGGCACCACACCTTCTACAACGAGCTGCGCGTGGCCCCGGAGGAGCACCCAGTGCTGCTGACCGAGGCCCCCCTGAACCCCAAGGCCAACAGAGAGAAGATGACTCAGGTGAGGCTCGGCCGACGCCCGTGCTCCTCCCGTCCTTTCCCCAGTCATTTTCTGCCCGGCTTGATTTCTGACATTA
+
CCCCCFFFFFFFGGGGGGGGGGGHHHHHHHHHHHHHHGHHHGHHHGHHHHHHGGGGGHHHHHHHHHHHHHHHHGHHHGGHHHHHHHHHGGGGGHHGGGGGGGHHGGGGGGGGHGHHGGHHHHHHHHHHHHGGGGGGGGGGGGHHHHGGGGHGHHGGGGGGGGGGGGGGGGGGGGGGGGGFGGGGFFFFFFFFFFFFDDFFFFFFFFFEFFFFFFFFFFFBFFFFFFFBFFFFFCFFFAAFFFFFFFFFFB0
@M05620:45:000000000-G6HP7:1:1101:25204:9076 1:N:0:153
CATCCTGACCCTGAAGTACCCCATTGAGCATGGCATCGTCACCAACTGGGACGACATGGAGAAGATCTGGCACCACACCTTCTACAACGAGCTGCGCGTGGCCCCGGAGGAGCACCCAGTGCTGCTGACCGAGGCCCCCCTGAACCCCAAGGCCAACAGAGAGAAGATGACTCAGGTGAGGCTCGGCCGACGCCCGTGCTCCTCCCGTCCTTTCCCCAGTCATTTTCTGCCCGGCTTGATTTCTGACATTA
+
CCCCCFFFFFFFGGGGGGGGGGGHHHHHHHHHHHHHHGHHHGHHHGHHHHHHGGGGGHHHHHHHHHHHHHHHHGHHHGGHHHHHHHHHGGGGGHHGGGGGGGHHGGGGGGGGHHHHGGHGHHHHHHHHHHGGGGGGGGGGGGHHHHGGGGHGHHGGGGGGGGGGFGGGGGGGGGGGGGGGGGGGFFFFFFFFFFFFBDFFFFFFFFFFFFFFFFFFFFFFFFFFFFFFFFFFA=FFFFFFFFFFFFFFFF0
@M05620:45:000000000-G6HP7:1:1101:25223:9078 1:N:0:153
CATCCTGACCCTGAAGTACCCCATTGAGCATGGCATCGTCACCAACTGGGACGACATGGAGAAGATCTGGCACCACACCTTCTACAACGAGCTGCGCGTGGCCCCGGAGGAGCACCCAGTGCTGCTGACCGAGGCCCCCCTGAACCCCAAGGCCAACAGAGAGAAGATGACTCAGGTGAGGCTCGGCCGACGCCCGTGCTCCTCCCGTCCTTTCCCCAGTCATTTTCTGCCCGGCTTGATTTCTGACATTA
+
CCCCCFFFFFFFGGGGGGGGGGGHHHHHFHHHHHHHHGHHHGHHHGHHHHEGGGGGGHGGHHGHGHHHHHHHHGHHHGGHHHHHHHHHGGGGGHHGGGGGGGHHGGGGGGGGHHHHGGHGHHHHHHHHHHGGGGGGGGGGGGHHHHGGGGHGHHGGGGGGGGGGGGGGGGGGGGGGGGGGGGGGFFFFFFFFFFFFDDDFFFFFFFFEDDDFFFFFFFFFFFFFFFFFFFFFFFFFFFFFFFFFFFFFFF0
@M05620:45:000000000-G6HP7:1:1101:25933:9078 1:N:0:153
CATCCTGACCCTGAAGTACCCCATTGAGCATGGCATCGTCACCAACTGGGACGACATGGAGAAGATCTGGCACCACACCTTCTACAACGAGCTGCGCGTGGCCCCGGAGGAGCACCCAGTGCTGCTGACCGAGGCCCCCCTGAACCCCAAGGCCAACAGAGAGAAGATGACTCAGGTGAGGCTCGGCCGACGCCCGTGCTCCTCCCGTCCTTTCCCCAGTCATTTTCTGCCCGGCTTGATTTCTGACATTA
+
CDDDDFFFFFFFGGGGGGGGGGGHHHHHHHHHHHHHHGHHHGHHHGHHHHHHGGGGGHHHHHHHHHHHHHHHHGHHHGGHHHHHHHHHGGGGGHHGGGFGGGHHGGGGGGGGHHHHGGHGHHHHHHHHHHGGGGGGGGGGGGHHHHGGGGHGHHGGGGGGGGGGGGGGGGGGGGGGGGGGGGGGFFFFFFFFFFFFFFFFFFFFFFFEFFFFFFFFFFFFFFFFFFFFFFFFFFFFFF?FFFFFFEFFBF0
@M05620:45:000000000-G6HP7:1:1101:19671:9081 1:N:0:153
CATCCTGACCCTGAAGTACCCCATTGAGCATGGCATCGTCACCAACTGGGACGACATGGAGAAGATCTGGCACCACACCTTCTACAACGAGCTGCGCGTGGCCCCGGAGGAGCACCCAGTGCTGCTGACCGAGGCCCCCCTGAACCCCAAGGCCAACAGAGAGAAGATGACTCAGGTGAGGCTCGGCCGACGCCCGTGCTCCTCCCGTCCTTTCCCCAGTCATTTTCTGCCCGGCTTGATTTCTGACATTA
+
CCCCCFFFFFFFGGGGGFGGGGGHHHHHHHHHHHHHHGHHHGGHHGHHHHHHGGGGGHHHHHHHHHHHHHHHHGHHHGGHHHHHHHHHGGGGGHHGGGGFFGHHGGGGGGGGGHHHGGHGHHHHHHHHHHGFGGGGGGGGGGHHHHGGGGGGHHGGGGGGGGGGFGGGGGGGGGGGGGGGGGGGFFFFFFFFFFFFBA??FFBFFFFEFFDFFFFFFFFFFFFFFFFFFFFFFFFFAFAFFFFFFFFEFF0
@M05620:45:000000000-G6HP7:1:1101:14628:9095 1:N:0:153
ATCTCTATCTCCTAAAAACCTGTTTAGATTTGGAGATAGACCTTCAGGTTTTTCATCATTTTCTGCATGAATTATACATTGACCACGTTCCAGCGTGGTCAGTTTGCAGCATTCTGTTATTTTGTTTGACAGAGTGTCTTGTTGAGAACATATGTAGGACATGATTTTTTCCTGCAACAGGGAAAATAAAGTATAAGTTTTAAAGATTTATTCTTTAATAAAGGATCTCAAAGCCAGCCTTAGAAAAAGGA
+
BBBBBFFFFFFFGGGGGFEGGGHHHHHHHHHHHHHHHHHHHHHHHHHHHHHGGHHHHHHHHHHHHHHHHHHHHHHGHHHHHHHHFHGHHHHHHHGGGGHHHHHHHHHHHHHHHHHGHHHHHHHHHHHHHHHHHHHHHHHHHHGHFHHHHGHHHHHHHGHHHHHHHHHHHGHHHHEHFHHHHGGHHEGHHHHHHHHHGHGHHHGHHHGHHHHHHHHHHHHHHHBFFHHHHGHHHHGHHGGHHGHHHHHHGGG
@M05620:45:000000000-G6HP7:1:1101:4260:9099 1:N:0:153
ATCTCTATCTCCTAAAAACCTGTTTAGATTTGGAGATAGACCTTCAGGTTTTTCATCATTTTCTGCATGAATTATACATTGACCACGTTCCAGCGTGGTCAGTTTGCAGCATTCTGTTATTTTGTTTGACAGAGTGTCTTGTTGAGAACATATGTAGGACATGATTTTTTCCTGCAACAGGGAAAATAAAGTATAAGTTTTAAAGATTTATTCTTTAATAAAGGATCTCAAAGCCAGCTTTAGAAAAAGGA
+
BBBBBFFFFFFFGGFGE4FGFGHHHHGHHHHHHGGHHHGHFCHHHHHHHHHGGHHGHHHHHGHHGHHHFGHHHHFFGHHHHGGHHHGGGHHHHHGGGGHHGHHHFDFFHFGEGEGHGHGHHHHHHHHHHHHHHHGHHHHHHHHHGHHHHHHHHHHHHHHHHHHFFGHGHGHHHGHHFHCGHGGHHHGFHHFHFHHHHGFHHHGHHFHHHGHHHHHHGHHHFBHHHHHHHHHGHGHHHGHHHHHHHHGGGGH
@M05620:45:000000000-G6HP7:1:1101:12178:9105 1:N:0:153
ATCTCTATCTCCTAAAAACCTGTTTAGATTTGGAGATAGACCTTCAGGTTTTTCATCATTTTCTGCATGAATTATACATTGACCACGTTCCAGCGTGGTCAGTTTGCAGCATTCTGTTATTTTGTTTGACAGAGTGTCTTGTTGAGAACATATGTAGGACATGATTTTTTCCTGCAACAGGGAAAATAAAGTATAAGTTTTAAAGATTTATTCTTTAATAAAGGATCTCAAAGCCAGCTTTAGAAAAAGGA
+
3AABBFFFFFFFGGGGFGFGGGHHHHHHHHHHHBHGHGHFGHHHHHHHHHHGGHHHHGHHHHHHGHHHHDEHHHHHHHHHHHHHFHGHHHHFHHGGGGHHHHHHHHHBGHHHHHHHHHHHHHHHHHHHEHHHHHHHHHHHHHHGFGHFH3GFHHHHHEHHGHFFHHHHFGHHHHHC2GFHGFFHHHFD1GHHGHFHGGHHHHF<FGGHHGHHHHHHFHGD=DFH/DHHHFFDHFFGHEHHHHHFFHHGGCG
@M05620:45:000000000-G6HP7:1:1101:12196:9111 1:N:0:153
ATCTCTATCTCCTAAAAACCTGTTTAGATTTGGAGATAGACCTTCAGGTTTTTCATCATTTTCTGCATGAATTATACATTGACCACGTTCCAGCGTGGTCAGTTTGCAGCATTCTGTTATTTTGTTTGACAGAGTGTCTTGTTGAGAACATATGTAGGACATGATTTTTTCCTGCAACAGGGAAAATAAAGTATAAGTTTTAAAGATTTATTCTTTAATAAAGGATCTCAAAGCCAGCTTTAGAAAAAGGA
+
B@BBAFFFFFFFGGFGEGGGFGHGGHBGHHHHGHBGHFFBGFHGHHGHFHHGEHHHHHFHHFHGGHHBFDFEGGHGFHFHHEFHEHGHHFGEDHGEDEGFHFFGF4@GFGHHHHHGFGDBGFGHGFHHHHHHHHEFHGHHHGHHFHHFFBBGGHHHHHHHHHHGGHHHF<FGHG2GDGHCECAGECGHFDGFGHEFF=GGFH1>FBDGFGGHFHHHH0GDGGFFFDHFHFGFFH./CEHCGHHHHHHHGCF
@M05620:45:000000000-G6HP7:1:1101:14630:9114 1:N:0:153
ATCTCTATCTCCTAAAAACCTGTTTAGATTTGGAGATAGACCTTCAGGTTTTTCATCATTTTCTGCATGAATTATACATTGACCACGTTCCAGCGTGGTCAGTTTGCAGCATTCTGTTATTTTGTTTGACAGAGTGTCTTGTTGAGAACATATGTAGGACATGATTTTTTCCTGCAACAGGGAAAATAAAGTATAAGTTTTAAAGATTTATTCTTTAATAAAGGATCTCAAAGCCAGCCTTAGAAAAAGGA
+
CDDDDFFFFFFFGGGGGGGGGGHHHHHHHHHHHHHHHHHHHHHHHHHHHHHGGHHHHIIHHIHHHHHHHHHHHHHHHHHHHHHHHHGHHHHHHHGGGGHHHHHHHHHHHHHHHHHHHHHHHHHHHHHHHHHHHHHHHHHHHHHHHHHHHHHHHHHHHHHHHHHHHHHHHGHHHHHHHHHHHGGHHHHHHHGHHHHHHHHHHHGHHHHHHHHHHHHHHHHHHHHHHHHHHHHHHHHHHGGHHHHHHHHHGGG
@M05620:45:000000000-G6HP7:1:1101:4061:9115 1:N:0:153
ATCTCTATCTCCTAAAAACCTGTTTAGATTTGGAGATAGACCTTCAGGTTTTTCATCATTTTCTGCATGAATTATACATTGACCACGTTCCAGCGTGGTCAGTTTGCAGCATTCTGTTATTTTGTTTGACAGAGTGTCTTGTTGAGAACATATGTAGGACATGATTTTTTCCTGCAACAGGGAAAATAAAGTATAAGTTTTAAAGATTTATTCTTTAATAAAGGATCTCAAAGCCAGCTTTAGAAAAAGGA
+
BBBBBFFFFFFFGGGGGGGGGGHHHHHHHHHHHCHHHHHHHHHHHHHHHHHGGHHHHHHHHHHHGHHHHHHHHHHHHHHHHHHHHHGHHHHHHHGFGGHHHHHHHHHHHHHHHHHHHHHHHHHHHHHHHHHHHHHHHHHHHHHGHHHHHHGHHHHHHGHHHHHHGHHHHGHHHHHHHHHHHGGHHHGHHGHGHHHGHGHHHHHHHHHHHHHHHHHHHHHHHHHHHHHHHHHHHHHHHGGHHGGFFHHHGGH
@M05620:45:000000000-G6HP7:1:1101:9391:9120 1:N:0:153
CATCCTGACCCTGAAGTACCCCATTGAGCATGGCATCGTCACCAACTGGGACGACATGGAGAAGATCTGGCACCACACCTTCTACAACGAGCTGCGCGTGGCCCCGGAGGAGCACCCAGTGCTGCTGACCGAGGCCCCCCTGAACCCCAAGGCCAACAGAGAGAAGATGACTCAGGTGAGGCTCGGCCGACGCCCGTGCTCCTCCCGTCCTTTCCCCAGTCATTTTCTGCCCGGCTTGATTTCTGACATTT
+
CCDDDFFFFFFFGGGGGGGGGGGHHHHHHHHHHHHHHGHHHGHHHGHHHHHHGGGGGHHHHHHHHHHHHHHHHGHHHGGHHHHHHHHHGGGGGHHGGGGGGGHHGGGGGGGGHHHHGGHHHHHHHHHHHHGGGGGGGGGGGGHHHHGGGGHGHHGGGGGGGGGGGGGGGGGGGGGGHGGGGGGGFFFFFFFFFFFFFDDFFFFFFFFFFFDFFFFFFFFFFFFFFFFFFFFFDFFFFAAFFFFFF:FFBF0
@M05620:45:000000000-G6HP7:1:1101:12166:9124 1:N:0:153
ATCTCTATCTCCTAAAAACCTGTTTAGATTTGGAGATAGACCTTCAGGTTTTTCATCATTTTCTGCATGAATTATACATTGACCACGTTCCAGCGTGGTCAGTTTGCAGCATTCTGTTATTTTGTTTGACAGAGTGTCTTGTTGAGAACATATGTAGGACATGATTTTTTCCTGCAACAGGGAAAATAAAGTATAAGTTTTAAAGATTTATTCTTTAATAAAGGATCTCAAAGCCAGCTTTAGAAAAAGGA
+
AABBBFFFFFFFGGGGGGGGGGHHHHHHHHHHHHHHHHHGHHHHHHGHHHHGGHFHHHHHHHHHGHHHHHHHHHHHHHHHHHHHFHGHHHHHHHGGFEHHHGHHHHHHHHHFHHHGHHHHHHHHHHHHHHHHHHHHHHHHHHHHHHHFGFHHHGHHHHHH2GHHHFHHGGHHHHHC2FFHHGGF<CFF1<FHHHHHHGHHHFF1GGGHGHHHHHHHGHHDDGGHGHGHHGFFHHGHHGHHHHBGGHHHGFG
@M05620:45:000000000-G6HP7:1:1101:14617:9126 1:N:0:153
ATCTCTATCTCCTAAAAACCTGTTTAGATTTGGAGATAGACCTTCAGGTTTTTCATCATTTTCTGCATGAATTATACATTGACCACGTTCCAGCGTGGTCAGTTTGCAGCATTCTGTTATTTTGTTTGACAGAGTGTCTTGTTGAGAACATATGTAGGACATGATTTTTTCCTGCAACAGGGAAAATAAAGTATAAGTTTTAAAGATTTATTCTTTAATAAAGGATCTCAAAGCCAGCCTTAGAAAAAGGA
+
CBCCCFFFFFFFGGGGGGGGGGHHHHHGHHHHHHHHHHHHHHHHHHHHHHHGGHFHHHHHHHHHHHHHHHHHHHHHHHHHHHHHGHGGHHHHHHGGGGHHHHHHHHHHHHHHHHHHHHHHHHHHGHHHGHHHGHFGHHHHHHHHGHHFHHHHHHHHHHFHHHHHHHHHHGHHHHHHHHHHHGGHHHHHHGGHHHHHHHHHHHHHHHHHHHHHHHHHHHHHHHHHGHHHHHHHGHHHHGGHHHHGHGHGGGF
@M05620:45:000000000-G6HP7:1:1101:12187:9127 1:N:0:153
ATCTCTATCTCCTAAAAACCTGTTTAGATTTGGAGATAGACCTTCAGGTTTTTCATCATTTTCTGCATGAATTATACATTGACCACGTTCCAGCGTGGTCAGTTTGCAGCATTCTGTTATTTTGTTTGACAGAGTGTCTTGTTGAGAACATATGTAGGACATGATTTTTTCCTGCAACAGGGAAAATAAAGTATAAGTTTTAAAGATTTATTCTTTAATAAAGGATCTCAAAGCCAGCTTTAGAAAAAGGA
+
CCCCCFFFFFFFGGGGGGGGGGHHHHHHHHHHHHHHHHHHHHHHHHHHHHHGGHHHHHHHHHHHIHHHHGHHHHHHHHHHHHHHHHGHHHHHHHGGGGHHHHHHHHHHHHHHHHHHHHHHHHHHHHHHHHHHHHHHHHHHHHHHHHHHHGHHHHHHHHHHHHHHHHHHHGHHHHHHHHHHHGGHHHHHHHHHHGHGHGHHHHGHHHHHHHHHHHHHHHHHHHHHHHHHHHHHHHHHHGHHHHHGHHHHGGH
@M05620:45:000000000-G6HP7:1:1101:9405:9131 1:N:0:153
CATCCTGACCCTGAAGTACCCCATTGAGCATGGCATCGTCACCAACTGGGACGACATGGAGAAGATCTGGCACCACACCTTCTACAACGAGCTGCGCGTGGCCCCGGAGGAGCACCCAGTGCTGCTGACCGAGGCCCCCCTGAACCCCAAGGCCAACAGAGAGAAGATGACTCAGGTGAGGCTCGGCCGACGCCCGTGCTCCTCCCGTCCTTTCCCCAGTCATTTTCTGCCCGGCTTGATTTCTGACATTA
+
?AABBFFDFFFFGGGGGGGGGGGHHHHGFGHHCFHFHGHHDGHHHGGHGHAGGGFEFHFFHGHHHHHHHHHHHGGHHGGHHHHHHFGFGGGGGFFGGGGGGGHHGFGGGCGGHGHHGFHCHHGHHHHGHHCFGFCGGGGGCCGHHHGGGGHGHGEGEFGBB/DFGGFFFGGGGFFGFFGFFGGGFFEA=-B=DFFF;AD.//FFFEA:DDDFFFFFF.99/9/BFBBFFFFFD-=AAC9/B/BBFB//9F/
@M05620:45:000000000-G6HP7:1:1101:15762:9148 1:N:0:153
TACCTGTACTGGGGAAGCATTTGAATATCCCCCCATGGTGATGGGGACGGAGAACTGCTCCATAAACACAGGCAACGTGCCTAACTTTCCCGGGAAGATGAAGTCAAAGAGCGACCACAGCTCTTCGGAGGTTATTTTGCATCGGTGAGCCAGACAGAATGATCCGATGAGGGGTGCGAAACTATTTGAGGAAAGGAAGCACCTTTTTATTAAATTTACCTTTTAGCAATCGCCATTCCTACCCTAAAGAT
+
CCCCCFFFFFFFGGGGGGGGGGHHHHHHHHHGGGGHHHHHHHHHHGGGGGGGGHHHHHHHHHHHHHHHHHHHGHHHGHHHHHHHHHHHHHHGGGGGGHHHHHHHHHHHHHHHGGGGGHHHHHHHHHHGGGGGHHHHHHHHHHHGGGGEHGHHHHGHHHFHHHHHHHGGGHHHGGECGGGGGBGFGGGGGGGFGFFGGFGGGGFFFFFFFFFFFEFFFFFFFFFFFFFFFFFFFFFFFFFFFFFFFF/FFFF
@M05620:45:000000000-G6HP7:1:1101:15787:9149 1:N:0:153
TACCTGTACTGGGGAAGCATTTGAATATCCCCCCATGGTGATGGGGACGGAGAACTGCTCCATAAACACAGGCAACGTGCCTAACTTTCCCGGGAAGATGAAGTCAAAGAGCGACCACAGCTCTTCGGAGGTTATTTTGCATCGGTGAGCCAGACAGAATGATCCGATGAGGGGTGCGAAACTATTTGAGGAAAGGAAGCACCTTTTTATTAAATTTACCTTTTAGCAATCGCCATTCCTACCCTAAAGAT
+
AAAABFFFFFFFGGGFGGGGGGHHHHFHHHHGGGGHHHBGFHHHHGGGGGGGGHHHHHHHHHHHHFHHHHHHGHHHGHHHHHHHHHHHHHHGGGGGGGHHHHHHGHHFFGHHGGGGGHHGHHHHHHHGGGGEHHHHHHHHHGHGGEG.CGHHHHGGHHFBGHHHHHDGGHHGFGA@EG?BGDFFGGGGGGGGGGGGGBFFGGFFFFFFFFFFFEFFFFFFFFFF/BFFFFFEFFFFFFFFFF;FFFFFFFB
@M05620:45:000000000-G6HP7:1:1101:15775:9163 1:N:0:153
TACCTGTACTGGGGAAGCATTTGAATATCCCCCCATGGTGATGGGGACGGAGAACTGCTCCATAAACACAGGCAACGTGCCTAACTTTCCCGGGAAGATGAAGTCAAAGAGCGACCACAGCTCTTCGGAGGTTATTTTGCATCGGTGAGCCAGACAGAATGATCCGATGAGGGGTGCGAAACTATTTGAGGAAAGGAAGCACCTTTTTATTAAATTTACCTTTTAGCAATCGCCATTCCTACCCTAAAGAT
+
CCCCCFFFFFFFGGGGGGGGGFHHHHHHHHHGGGGHHHGHHHHHHGGGGGGGGHHHHHHHHHHHHHHHHHHHGHHHGHHHHHHHHHHHHHHGGGGGGHHHHHHHHHHHHHHHGGGGGHHHHHHHHHHGGGGGHHHHHHHHHHHGGGGGHHHHHHGHHHHHHHHHHHGGGHHHGGEEGGFFGGGGGGGGGGGFFGGGGGGGGGFFFFFFFFFFFFFFFFFFFFFFFFFFFFFFFFFFFFFFFFFFFFFFFFF
@M05620:45:000000000-G6HP7:1:1101:26004:9165 1:N:0:153
ATCTCTATCTCCTAAAAACCTGTTTAGATTTGGAGATAGACCTTCAGGTTTTTCATCATTTTCTGCATGAATTATACATTGACCACGTTCCAGCGTGGTCAGTTTGCAGCATTCTGTTATTTTGTTTGACAGAGTGTCTTGTTGAGAACATATGTAGGACATGATTTTTTCCTGCAACAGGGAAAATAAAGTATAAGTTTTAAAGATTTATTCTTTAATAAAGGATCTCAAAGCCAGCTTTAGAAAAAGGA
+
CCCCCFFFFFFFGGGGGGGGGGHHHHHHHHHHCHHHHHHFHHHHHHHHHHHGGHHHHHHHHHHHHHHHHHHHHHHHHHHHHHHHHHGHHHHHHHGGGGHHHHHHHHHHHHHHHHHHHHHHHHHHHHHHHHHHHHHHHHHHHHHHHHHHHHHHHHHHHHHHHHHHHHHHHGHHHHGHHHHHHGGHHHHHGGGHHHHHHFFHHHHHHHHHHGHHHHHHHDGHHHHHGHHHHGHHHHHHHGHHHHHHHHHHGGG
@M05620:45:000000000-G6HP7:1:1101:12815:9170 1:N:0:153
TACCTGTACTGGGGAAGCATTTGAATATCCCCCCATGGTGATGGGGACGGAGAACTGCTCCATAAACACAGGCAACGTGCCTAACTTTCCCGGGAAGATGAAGTCAAAGAGCGACCACAGCTCTCGGAGGTTATTTTGCATCGGTGAGCCAGACAGAATGATCCGATGAGGGGTGCGAAACTATTTGAGGAAAGGAAGCACCTTTTTATTAAATTTACCTTTTAGCAATCGCCATTCCTACCCTAAAGATC
+
CCCCCFFFFFFFGGGGGGGGGGHHHFHHHHHGGGGGHHFHFHHHHGGGGGGGGHHHHHHHHHHHHHHHHHHHGHHHGHHHHHFHHHHHHHHGGGGGGGHHFHHFGHHHHHHHGGGGGHGGHHHGGFGGGG<GHHHHHHHGHHFGGGGGGGHHHGGHGGHHEGHHHGGDHHHGGGGGG?CGGGFGGGFFEGEGEFGGGGGFGFFFFFFFFFFFEFFFFFFFFFFFFFFFFFEEDDFFFFFFFFFFFFFFFFF
@M05620:45:000000000-G6HP7:1:1101:15756:9172 1:N:0:153
TACCTGTACTGGGGAAGCATTTGAATATCCCCCCATGGTGATGGGGACGGAGAACTGCTCCATAAACACAGGCAACGTGCCTAACTTTCCCGGGAAGATGAAGTCAAAGAGCGACCACAGCTCTTCGGAGGTTATTTTGCATCGGTGAGCCAGACAGAATGATCCGATGAGGGGTGCGAAACTATTTGAGGAAAGGAAGCACCTTTTTATTAAATTTACCTTTTAGCAATCGCCATTCCTACCCTAAAGAT
+
A>ABBFFFFFFFGGGGEGGGGGGDFGHHHHHGGGEHFGGHHHHFEFGGGGFGGHHHHHHHHHHHHHHHHHHHGHHHGHHHHHHHHHHHHHHGGGGGGGGHGGHHHFHHHHGFECDGCHHHHHHHHHHGDGGGHHHHHHHHGHHGFCDFHHHHHHGHHHHHHHHHHHGGGHHBEG.AEBF@-;FFGGGGGGGFF/;FFGGGFGFFFFFFFFFF:BFFFFFFFFFFFFFFFFFFFFFEFFFFFF;9BBBFFFF
@M05620:45:000000000-G6HP7:1:1101:3863:9181 1:N:0:153
CATCCTGACCCTGAAGTACCCCGGCTTGATTTCTGACATTAGATCGGAAGAGCACACGTCTGAACTCCAGTCACGCACTACAATCTCGTATGCCGTCTTCTGCTTGAAAAAAAAAAAAACAAAAAAAATATAAGCTAGGATAGATGTGTAAAATATACAAAACAGAAAATAAGAAGCAGAGAGCATAAAGTAGACTGTAAGACATGAGTGGATAGTATAGATCATTGAGAAAAGCCCAAAGGTCATAGTCG
+
CDDDDFFFFFFFGGGGGGGGGGGGGGGGHHHHHHHHHHHHHHHHHHGGGGHHHHHHHGHHHGHGHHHHHHHHHHGHGGGHHGHHFHHHGGHHHHGGGHGHHHHHHHHHHHHGGGGB><>///0?/-><.<00000000.000<0:0;000000:0000000...:/00/0000;0900/99/..0000000000000000000/000000.0000:0090000000:00.00//......//000000;0.
@M05620:45:000000000-G6HP7:1:1101:9177:9190 1:N:0:153
CATCCTGACCCTGAAGTACCCCATTGAGCATGGCATCGTCACCAACTGGGACGACATGGAGAAGATCTGGCACCACACCTTCTACAACGAGCTGCGCGTGGCCCCGGAGGAGCACCCAGTGCTGCTGACCGAGGCCCCCCTGAACCCCAAGGCCAACAGAGAGAAGATGACTCAGGTGAGGCTCGGCCGACGCCCGTGCTCCTCCCGTCCTTTCCCCAGTCATTTTCTGCCCGGCTTGATTTCTGACATTA
+
CCDDDFFFFFFFGGGGGGGGGGGHHHHHHHHHHGHHHGHHHGHHHGGHHHHHGGGGGHHHHHHHHHHHHHHHHGHHHGGHHHHHHHHHGGGGGHGGGGGGGGHHGGGGGGGGHHHHGGHGHHHHHHHHHHGGGGGGGGGGGGHHHHGGFGHGHHGGGGGGGGGGGGGGGGGGGGGGGGGGGGGGFFFFFCFFFFFF@DFEFFFFFFFEFFFFFFFFFFFBBBFFFFFFFFFEABACCAAFFFBBBBFFFF0
@M05620:45:000000000-G6HP7:1:1101:18602:9235 1:N:0:153
CATCCTGACCCTGAAGTACCCCGGCTTGATTTCTGACATTAGATCGGAAGAGCACACGTCTGAACTCCAGTCACGCACTACAATCTCGTATGCCGTCTTCTGCTTGAAAAAAAAAAAAATTCATACTCCCTCTTACCACCATCCCCCCCCCACTTCCCTCACTCCTCTCCCTCGTAATTCTCACCCTCACCTCCCGTTCCTCTCCCTACCCTATCCTCTCCCTCTTCCCCCCCTGTACCTCACTTCCCACC
+
CCCCCFFFFFFFGGGGGGGGGGGGGGGGHHHHHHHGHHHHHHHHHHGGGGHHHHHHHGHHHGHHHHHHHHHHHHGHGGGHHHHHFGHHGGHHHHGGGHGHHHHHHHHHFHHEEBCB>>/01?111111?<000111011<.11.<.<<-:--;.00090/..00;0:0/9//9-....000000...;.;;0.;....;:009//9/0.:.0/00/000/9////0;0//9---.;000000;0000/0.A
@M05620:45:000000000-G6HP7:1:1101:10816:9276 1:N:0:153
TACCTGTACTGGGGAAGCATTTGAATATCCCCCCATGGTGATGGGGACGGAGAACTGCTCCATAAACACAGGCAACGTGCCTAACTTTCCCGGGAAGATGAAGTCAAAGAGCGACCACAGCTCTCGGAGGTTATTTTGCATCGGTGAGCCAGACAGAATGATCCGATGAGGGGTGCGAAACTATTTGAGGAAAGGAAGCACCTTTTTATTAAATTTACCTTTTAGCAATCGCCATTCCTACCCTAAAGATC
+
CCCCCFFFFFFFGGGGGGGGGGHHHHHHHHHGGGGHHHFGHHHHHGGGGGGGGHHHHHHHHHHHHHHHHHHHGHHHGHHHHHHHHHHHHHHGGGGGGHHHHHHHHHHHHHHHGGGGGHHHHHHHHGGGGGEHHHHHHHHHHHGGGGGHHHHHHGHHHHHHHHHHHGGGHHHGGFGGGGGGGGGGGGGGGGFFGGGGGGGGGFFFFFFFFFFFFFFFFFFFFFFFFFFFFFFFFFFFFFFFFFFFFFFFFFF
@M05620:45:000000000-G6HP7:1:1101:6038:9297 1:N:0:153
ATCTCTATCTCCTAAAAACCTGTTTAGATTTGGAGATAGACCTTCAGGTTTTTCATCATTTTCTGCATGAATTATACATTGACCAGCGTGGTCAGTTTGCAGCATTCTGTTATTTTGTTTGACAGAGTGTCTTGTTGAGAACATATGTAGGACATGATTTTTTCCTGCAACAGGGAAAATAAAGTATAAGTTTTAAAGATTTATTCTTTAATAAAGGATCTCAAAGCCAGCTTTAGAAAAAGGAAGAAAGG
+
BCCCCFFFFFFFGGGGGGGGGGHHHHGHHHHHHHHHHHHHHHHHHHHHHHHGGHHHHHHHHGHIIHHHHHHHHHHHHHHHHGHHGHHGGGGHHHHHHHHHHHHGHHHHHHHHHHHHHHHHHFHHHGHHHHHHHHHHHHHGHHHHHHHHHHGHHHHHFHHHHHGHHHHGFGHHHHGGHHHHHHHHDHHHGHGHHHHHHHHHHHHHHHHHHHHHEGFHFHHHHHHHHHHHHHGHHHGHHGHHHGGGGHHHGHH
@M05620:45:000000000-G6HP7:1:1101:27750:9297 1:N:0:153
TACCTGTACTGGGGAAGCATTTGAATATCCCCCCATGGTGATGGGGACGGAGAACTGCTCCATAAACACAGGCAACGTGCCTAACTTTCCCGGGAAGATGAAGTCAAAGAGCGACCACAGCTCTCGGAGGTTATTTTGCATCGGTGAGCCAGACAGAATGATCCGATGAGGGGTGCGAAACTATTTGAGGAAAGGAAGCACCTTTTTATTAAATTTACCTTTTAGCAATCGCCATTCCTACCCTAAAGATC
+
CCCCCFFFFFFFGGFGFGGGGGHHHHHHHHHGGGGHHHGGGHHHHGGGGGGGGHHHHHHHHHHHHHHHHHHHGHHHGHHHHHHHHHHHHHHGGGGGGHHHGHHHHHHHHHHHGGGGGHHHHHHHHFGGGGEHHHHHHHHGHHGGGGGHHHHHHGHHGHHHHHHHHGGGHHHGGCEGGCBGGGGGGGGFEGFFFGGBFGGGGFFFFFFFFFFFFFFFFFFFFFFFFFFFFFFFFFFFFFFFFFFFFFFFFFF
@M05620:45:000000000-G6HP7:1:1101:6034:9315 1:N:0:153
ATCTCTATCTCCTAAAAACCTGTTTAGATTTGGAGATAGACCTTCAGGTTTTTCATCATTTTCTGCATGAATTATACATTGACCAGCGTGGTCAGTTTGCAGCATTCTGTTATTTTGTTTGACAGAGTGTCTTGTTGAGAACATATGTAGGACATGATTTTTTCCTGCAACAGGGAAAATAAAGTATAAGTTTTAAAGATTTATTCTTTAATAAAGGATCTCAAAGCCAGCTTTAGAAAAAGGAAGAAAGG
+
CCCCCFFFFFFFGGGGGGGGGGHHHHHHHHHHHHHHHHHHHHHHHHHHHHHGGHHHHIIHHHHIHHHHHGHHHHHHHHHHHHHHHHHGGGGHHHHHHHHHHHHHHHHHHHHHHHHHHHHHHHHHHHHHHHHHHHHHHHHGHHHHHHHHHHHHHGHHGHHHHHGHHHHHHHHHHHGGHHHHHHHHFHHHGHGHHHHHHHGHHHHHHHHHHGHHHHHHHHHHHHHHHHHHHHGHHHHHHHHHHGGHHHGHHHH
@M05620:45:000000000-G6HP7:1:1101:7644:9320 1:N:0:153
TACCTGTACTGGGGAAGCATTTGAATATCCCCCCATGGTGATGGGGACGGAGAACTGCTCCATAAACACAGGCAACGTGCCTAACTTTCCCGGGAAGATGAAGTCAAAGAGCGACCACAGCTCTCGGAGGTTATTTTGCATCGGTGAGCCAGACAGAATGATCCGATGAGGGGTGCGAAACTATTTGAGGAAAGGAAGCACCTTTTTATTAAATTTACCTTTTAGCAATCGCCATTCCTACCCTAAAGATC
+
CCCCCFFFFFFFGGGGGGGGGGHHHHHHHHHGGGGHHHGGHHHHHGGGGGGGGHHHHHHHHHHHHHHHHHHHGHHHGHHHGHHHHHHHHHHGGGGGGHHHHHHHHHHHHHHHGGGGCHHHHHHHHGGGGGGHHHHHHHHFHHGGGGGHHHFHHGHHHHHHHHHHHDFGHFHEGGGGGDFGGGGGGGGGGF:FGGFGGGGGGFFFFFFFFFFBFFFFFFFFFFFFFFFFFFAFDDFFFFFFFFFFFFFFFFF
@M05620:45:000000000-G6HP7:1:1101:14774:9338 1:N:0:153
CATCCTGACCCTGAAGTACCCCATTGAGCATGGCATCGTCACCAACTGGGACGACATGGAGAAGATCTGGCACCACACCTTCTACAACGAGCTGCGCGTGGCCCCGGAGGAGCACCCAGTGCTGCTGACCGAGGCCCCCCTGAACCCCAAGGCCAACAGAGAGAAGATGACTCAGGTGAGGCTCGGCCGACGCCCGTGCTCCTCCCGTCCTTTCCCCAGTCATTTTCTGCCCGGCTTGATTTCTGACATTA
+
BCCCCFFFFFFFGGGGGGGGGGEHHHHGHHHGHGGGHGHHHGHGHGHGHHHHGGGGGHHHHGHHHHHHEHHCGGHHHGGHHHHHHHHHGGGGGHHGGGGGGEHHGGGGGGG?GHHHGGHGHHFHHHHHHHCGGGGGGGGGGGHHHHGGFGHGHHEFGEGGGGGGGGGGGGGGGGGGGGGGGGFGFFFFFFFFFFFFFFFFFFFFFFF9DFDFFFFFFFFFFFFFFFFBFEFFFFBFF;.BFFFFB9FBFF/
@M05620:45:000000000-G6HP7:1:1101:14784:9355 1:N:0:153
CATCCTGACCCTGAAGTACCCCATTGAGCATGGCATCGTCACCAACTGGGACGACATGGAGAAGATCTGGCACCACACCTTCTACAACGAGCTGCGCGTGGCCCCGGAGGAGCACCCAGTGCTGCTGACCGAGGCCCCCCTGAACCCCAAGGCCAACAGAGAGAAGATGACTCAGGTGAGGCTCGGCCGACGCCCGTGCTCCTCCCGTCCTTTCCCCAGTCATTTTCTGCCCGGCTTGATTTCTGACATTT
+
CDDDDFFFFFFFGGGGGGGGGGGHHHHHHHHHHHHHHGHHHGHHHGHHHHHHGGGGGHHHHHHHHHHHHHHHHGHHHGGHHHHHHHHHGGGGGHHGGGGGGGHHGGGGGGGGHHHHGGHHHHHHHHHHHHGGGGGGGGGGGGHHHHGGGGHGHHGGGGGGGGGGGGGGGGGGGGGGHGGGGGGGFFFFFFFFFFFFDFFFFFFFFFFEFFFFFFFFFFFFFFFFFFFFFFFFFFFFFFFFFFFFFBFFFF0
@M05620:45:000000000-G6HP7:1:1101:7066:9356 1:N:0:153
ATCTCTATCTCCTAAAAACCTGTTTAGATTTGGAGATAGACCTTCAGGTTTTTCATCATTTTCTGCATGAATTATACATTGACCACGTTCCAGCGTGGTCAGTTTGCAGCATTCTGTTATTTTGTTTGACAGAGTGTCTTGTTGAGAACATATGTAGGACATGATTTTTTCCTGCAACAGGGAAAATAAAGTATAAGTTTTAAAGATTTATTCTTTAATAAAGGATCTCAAAGCCAGCTTTAGAAAAAGGA
+
BBBBBFFFFFFFGGGGGGGGGGFGHHHHFHHHHGHHHHGHHHFHHHHHHHHFGHGHHHHHHHGHHHHHHHHHHHGHHHHHFHHHGHGGHHHHHHGEEEHHHHGGFHHHHHHHHHGFFHHHHHHHFHHHHHGHHHFHGHHHHHHHHHHHHHHHHHGHHHHHHHHHHHHHHGHHHHHHHHHHHGGHHHHHGHHGHHHHHGHHHHGHHHHHGHHHHHHHHHHHHHHHGHHHHHHHHHHHHGHHHHGGHHHHGGH
@M05620:45:000000000-G6HP7:1:1101:4568:9361 1:N:0:153
CATCCTGACCCTGAAGTACCCCATTGAGCATGGCATCGTCACCAACTGGGACGACATGGAGAAGATCTGGCACCACACCTTCTACAACGAGCTGCGCGTGGCCCCGGAGGAGCACCCAGTGCTGCTGACCGAGGCCCCCCTGAACCCCAAGGCCAACAGAGAGAAGATGACTCAGGTGAGGCTCGGCCGACGCCCGTGCTCCTCCCGTCCTTTCCCCAGTCATTTTCTGCCCGGCTTGATTTCTGACATTT
+
CCCCCFFFFFFFGGGGGGGGGGGHHHHHHHHHGHHHHGHHHGHHHGHHHHHHGGGGGHHHHHHHHHHHHHHHHGHHHGGHHHHHHHHHGGGGGHHGGGGGGGHHGGGGGGGGHHHHGGHGHHHHHHHHGHGGGGGGGGGGGGFHHHGGGGHGHHEGGGGGGGGGGGGGGGGGGGGGGGGGGGGGFFFFFFFFFFFFFFFFFFFFFFFEFFFFFFFFFFDFFFFFFFFFFFFEDAFCFFFFFBFFBBFFFF0
@M05620:45:000000000-G6HP7:1:1101:21150:9387 1:N:0:153
TACCTGTACTGGGGAAGCATTTGAATATCCCCCCATGGTGATGGGGACGGAGAACTGCTCCATAAACACAGGCAACGTGCCTAACTTTCCCGGGAAGATGAAGTCAAAGAGCGACCACAGCTCTCGGAGGTTATTTTGCATCGGTGAGCCAGACAGAATGATCCGATGAGGGGTGCGAAACTATTTGAGGAAAGGAAGCACCTTTTTATTAAATTTACCTTTTAGCAATCGCCATTCCTACCCTAAAGATC
+
DDDDDFFFFFFFGGGGGGGGGGHHHHHHHHHGGGGHHHHHHHHHHGGGGGGGGHHHHHHHHHHHHHHHHHHHGHHHGHHHHHHHHHHHHHHGGGEGGHHHHHHHHHHHHHHHGGGGGHHHHHHHHGGGGGGHHHHHHHHHHHGGGGGHHHHHHGHHHHHHHHHHHGGGHHHGGGGGGGGGGGGGGHHGGFFGGGFGGGGGGFFFFFFFFHHFFFFFHFFFFFFFFFHFFFFFFFFFFFFFFFFFFFFFFFF
@M05620:45:000000000-G6HP7:1:1101:16390:9402 1:N:0:153
AGATTACTGCAACAGTTCCCCCTGGACCTGGAAAAGTTTCTTGCCTGGCTTACAGAAGCTGAAACAACTGCCAATGTCCTACAGGATGCTACCCGTAAGGAAAGGCTCCTAGAAGACTCCAAGGGAGTAAAAGAGCTGATGAAACAATGGCAAGTAAGTCAGGCATTTCCGCTTTAGCACTCTTGTGGATCCAATTGAACAATTCTCAGCATTTGTACTTGTAACTGACAAGCCAGGGACAAAACAAAATC
+
A?ABBFFFDF@FGGFGGGGGGGGGHHHHHFFHFHHHHHHHHHHHHHHHHHHHHHHHHHHHHHHHHHHHHHHHHHHHHHHHHHHHHHHHHHFHHHGGGGHHHHHHFHHHGHHHHHHHHHHHFHDFEGGGHDGHHGHHHHGHH3GHHHHHHHHHHGHHHHHHHHHHHHHHHHGGGGGHHHHHHHHHHHHGGHHHGFHHHHHHFHHHHHHHHHHHHHHHHHHHHHHHHHHHHHHHHGGGGGGGGF9FGGGGGGG
@M05620:45:000000000-G6HP7:1:1101:9856:9412 1:N:0:153
TACCTTACTGGGGAAGCATTTGAATATCCCCCCATGGTGATGGGGACGGAGAACTGCTCCATAAACACAGGCAACGTGCCTAACTTTCCCGGGAAGATGAAGTCAAAGAGCGACCACAGCTCTCGGAGGTTATTTTGCATCGGTGAGCCAGACAGAATGATCCGATGAGGGGTGCGAAACTATTTGAGGAAAGGAAGCACCTTTTTATTAAATTTACCTTTTAGCAATCGCCATTCCTACCCTAAAGATCG
+
DDCDDFFFFFFCGGGGGGGGGGHHHHHHHHGGGGHHHHHHHHHHGGFGGGGGHHHHHHHHHHHHHHHHHHHGHHHGHHHHHHHHHHHHHHGGGGGGHHHHHHHHHHHHHHHGGGGGHHHHHHHHGGGGGGHHHHHHHHHHHGGGGGHHHHHHGHHHHHHHHHHHGGGFHHGGCEGGGGGGGFGGGGGGGGFGGGGGGGGGFFFFFFFFFFFFFFFFFFFFFFHFFFFFFFFFFFFHFFFFFFFFFFFFFFA
@M05620:45:000000000-G6HP7:1:1101:16394:9421 1:N:0:153
AGATTACTGCAACAGTTCCCCCTGGACCTGGAAAAGTTTCTTGCCTGGCTTACAGAAGCTGAAACAACTGCCAATGTCCTACAGGATGCTACCCGTAAGGAAAGGCTCCTAGAAGACTCCAAGGGAGTAAAAGAGCTGATGAAACAATGGCAAGTAAGTCAGGCATTTCCGCTTTAGCACTCTTGTGGATCCAATTGAACAATTCTCAGCATTTGTACTTGTAACTGACAAGCCAGGGACAAAACAAAATC
+
AAABBFFFDF@FGGFFGGGGGGGFHHHHHHFGHHHHHHHHHHHHHHHHHHHHHHHHHHHHHHHHHHHHHHHHFHHGHHHHFHHHHGHHHH5FHHGFEFGHHHHHAGHHGHHHHHGHHHHGEH3?/?EEH4FGHGHHHHHHH3FGHHHHHHHHHGHHHHHHHHHHHHHHHHGGGGGHHHHHHHHHHHHGHHHHG0DDGGHHFHHHHHHHHHGHHHHHHHHHHGHGHHHHHHGGEGGGGGGGEGGAFGGGGGB
@M05620:45:000000000-G6HP7:1:1101:25914:9421 1:N:0:153
AGATTACTGCAACAGTTCCCCCTGGACCTGGAAAAGTTTCTTGCCTGGCTTACAGAAGCTGAAACAACTGCCAATGTCCTACAGGATGCTACCCGTAAGGAAAGGCTCCTAGAAGACTCCAAGGGAGTAAAAGAGCTGATGAAACAATGGCAAGTAAGTCAGGCATTTCCGCTTTAGCACTCTTGTGGATCCAATTGAACAATTCTCAGCATTTGTACTTGTAACTGACAAGCCAGGGACAAAACAAAGAT
+
BBBBCFFFFFFFGGGGGGGGGGGGHHHHHHGGHHHHGHHHHHHHHHHHHHHHHHHHHHHHHHHHHHHHHHHHHHHHHHHHHHHHHHHHHHHHHHGGGGHHHHHHHHHHGHHHHHHHHHHHHGHGGHGGHHHHHGHHHHHHHHHHHHHHHHHHHGHHHHHHHHHHHHHHHHGGGGGHHHHHHHHHHGHGHHHHHHHHHFHGHHHHHHHHHHHHHHHHHFHHHHHHHHHFHHHHHGGGGGGGGGGGGGGGGGF
@M05620:45:000000000-G6HP7:1:1101:9873:9421 1:N:0:153
TACCTTACTGGGGAAGCATTTGAATATCCCCCCATGGTGATGGGGACGGAGAACTGCTCCATAAACACAGGCAACGTGCCTAACTTTCCCGGGAAGATGAAGTCAAAGAGCGACCACAGCTCTCGGAGGTTATTTTGCATCGGTGAGCCAGACAGAATGATCCGATGAGGGGTGCGAAACTATTTGAGGAAAGGAAGCACCTTTTTATTAAATTTACCTTTTAGCAATCGCCATTCCTACCCTAAAGATCG
+
CCCCCFFFFFFDGGGGGGGGGGGHHHHHHHGGGGHHHGHHHHHHGGGGGGGGHHHHHHHHHHHHHHHHHHHGHHHGHGHHHHHHHHHHHHGGGGGGHHHHHHGHHHHHHHHGGGGGHHHHHHHHGGGGGGHHHHHHHHGHHGGFGGHHHHHHGHHHHHHHHHHHGGGHHHGG:EFGCBFGGGGGGGFFGFFGGGFGFGGGFFFFFFFFFFFFFFFFFFFFFFFFFFFFFFFFFFFHFFFFFFFFFFFFFF:
@M05620:45:000000000-G6HP7:1:1101:13165:9422 1:N:0:153
TACCTGTACTGGGGAAGCATTTGAATATCCCCCCATGGTGATGGGGACGGAGAACTGCTCCATAAACACAGGCAACGTGCCTAACTTTCCCGGGAAGATGAAGTCAAAGAGCGACCACAGCTCTCGGAGGTTATTTTGCATCGGTGAGCCAGACAGAATGATCCGATGAGGGGTGCGAAACTATTTGAGGAAAGGAAGCACCTTTTTATTAAATTTACCTTTTAGCAATCGCCATTCCTACCCTAAAGATC
+
BBBBBFFFFFFFCEFAEGGGGFFFGGCGHHHGGGGHFCEG5GHHGFGEEEEGGHFHHHHGHHHHHHHHHHHHGGHHEGHHHFHGGGFHHFGDECEGDHHHGHHDFFGHHHHHEGGGGHHHHHHHHGGGGGGHHHHHHHFFHHGGGGGGHHHHHGHHHHFHHHHHHGGGCFBDCGGDGGG?BGFGFFGF.F:FFGEFFAFGGFFFFFFFFFFFFFFFF/BFFFFFFFFBFFFFFFFFFFFFFFFFFFBFFFF
@M05620:45:000000000-G6HP7:1:1101:20112:9423 1:N:0:153
CATCCTGACCCTGAAGTACCCCATTGAGCATGGCATCGTCACCAACTGGGACGACATGGAGAAGATCTGGCACCACACCTTCTACAACGAGCTGCGCGTGGCCCCGGAGGAGCACCCAGTGCTGCTGACCGAGGCCCCCCTGAACCCCAAGGCCAACAGAGAGAAGATGACTCAGGTGAGGCTCGGCCGACGCCCGTGCTCCTCCCGTCCTTTCCCCAGTCATTTTCTGCCCGGCTTGATTTCTGACATTA
+
DDDDDFFFFFFFGGGGGGGGGGGHHHHHHHHHHHHHHGHHHGHHHGHHHHHHGGGGGHHHHHHHHHHHHHHHHGHHHGGHHHHHHHHHGGGGGHHGGGGGGGHHGGGGGGGGHHHHGGHHHHHHHHHHHHGGGGGGGGGGGGHHHHGGGGHGHHGGGGGGGGGGGGGGGGGGGGGGGGGGGGGGFFFFFFFFFFFFFFFFFFFFFFFFFFDFFFFFFFFFFFFFFFFFFFFFFFFFFFFFFFFFE:BFFF0
@M05620:45:000000000-G6HP7:1:1101:13178:9437 1:N:0:153
TACCTGTACTGGGGAAGCATTTGAATATCCCCCCATGGTGATGGGGACGGAGAACTGCTCCATAAACACAGGCAACGTGCCTAACTTTCCCGGGAAGATGAAGTCAAAGAGCGACCACAGCTCTCGGAGGTTATTTTGCATCGGTGAGCCAGACAGAATGATCCGATGAGGGGTGCGAAACTATTTGAGGAAAGGAAGCACCTTTTTATTAAATTTACCTTTTAGCAATCGCCATTCCTACCCTAAAGATC
+
CCCCCFFFFFFFGGGGGGGGGGHHHHHHHHHGGGGHHHHHHHHHHGGGGGGGGHHHHHHHHHHHHHHHHHHHGHHHGHHHHHHHHHHHHHHGGGGGGHHHHHHGGHHHHHHHGGGGGHHHHHHHGGGGGGGHHHHHHHHHHHGGGGGHGHHHFGHHHHHHHHHHHGGGHHHGGCEGGFCGGGGGGGGGGGFFGGGFGGGBFEFFFFFFFFFFFFFFFFFFFFFFFFFFFFFFFFFFFFFFFFFFFFFFFFF
@M05620:45:000000000-G6HP7:1:1101:22069:9478 1:N:0:153
ATCTCTATCTCCTAAAAACCTGTTTAGATTTGGAGATAGACCTTCAGGTTTTTCATCATTTTCTGCATGAATTATACATTGACCACGTTCCAGCGTGGTCAGTTTGCAGCATTCTGTTATTTTGTTTGACAGAGTGTCTTGTTGAGAACATATGTAGGACATGATTTTTTCCTGCAACAGGGAAAATAAAGTATAAGTTTTAAAGATTTATTCTTTAATAAAGGATCTCAAAGCCAGCTTTAGAAAAAGGA
+
CDDDDFFFFFFFGGGGGGGGGGHHHHHHHHHHHHHHHHHHHHHHHHHHHHHGGHHHHIHIHHHIIHHHHHHHHHHHHHHHHHHHHHGHHHHHHHGGGGHHHHHHHHHHHHHHHHHHHHHHHHHHHHHHHHHHHHHHHHHHHHHHHHHHHHHHHHHHHHHHHHHHHHHHHGHHHHHHHHHHHGGHHHHHHHHHHHHHHHHHHHHHHHHHHHHHHHHHHHHHHHHHHHGHHGHHHHHHHGHHHHHHHHHHGGH
@M05620:45:000000000-G6HP7:1:1101:15040:9509 1:N:0:153
ATCTCTATCTCCTAAAAACCTGTTTAGATTTGGAGATAGACCTTCAGGTTTTTCATCATTTTCTGCATGAATTATACATTGACCACGTTCCAGCGTGGTCAGTTTGCAGCATTCTGTTATTTTGTTTGACAGAGTGTCTTGTTGAGAACATATGTAGGACATGATTTTTTCCTGCAACAGGGAAAATAAAGTATAAGTTTTAAAGATTTATTCTTTAATAAAGGATCTCAAAGCCAGCTTTAGAAAAAGGA
+
?AAABFFFFFFFGGGGGGGGGGGFHHGHGGFGHHHHFGHDGHHHHHHGGHHGGHHGHHHHHHHHGGHHHGHHHHGFGGHHHHHHHHGHHHGHHHGGGFHHGHEGHHHFGGHHFHFHHHGHHHGHGGHGFGFHGHGHHGGHGHHHHHGHFHHFHGFFGHGCGHHFGHFHHGHHHHFGHHHHHGGHEEGHEFGGGFHFGFBGHFCGHHFH1DGFGHHHGDGGGFGHFFHHHGFFHCGEHGHHHHEHHEFHGGF
@M05620:45:000000000-G6HP7:1:1101:3460:9514 1:N:0:153
CATCCTGACCCTGAAGTACCCCATTGAGCATGGCATCGTCACCAACTGGGACGACATGGAGAAGATCTGGCACCACACCTTCTACAACGAGCTGCGCGTGGCCCCGGAGGAGCACCCAGTGCTGCTGACCGAGGCCCCCCTGAACCCCAAGGCCAACAGAGAGAAGATGACTCAGGTGAGGCTCGGCCGACGCCCGTGCTCCTCCCGTCCTTTCCCCAGTCATTTTCTGCCCGGCTTGATTTCTGACATTA
+
BCCCCFFFFFFFGGGGGGGGGGGHHHHHFHHHHHHHHGHHHGHHHGHHGHHHGGGGGHGEHHHHHGHGHHHHHGHHHGGHHHHHHHHHGEGGGHHGGGGGGGHHGGGGGGGGHHHHGGHHHHHHHHHGHHGGGGGGGGGFGGHHHHGGGGFGHHGGGGGGGGGGGGGGGGGGGGFGGFGGGGGGFFFFFFFFFFFFFFDFFFFFFEFFFFFFFFFFFFDFFFFFFFFFFFFFFCBFFAF/FFFFFFBFFF/
@M05620:45:000000000-G6HP7:1:1101:3440:9518 1:N:0:153
CATCCTGACCCTGAAGTACCCCATTGAGCATGGCATCGTCACCAACTGGGACGACATGGAGAAGATCTGGCACCACACCTTCTACAACGAGCTGCGCGTGGCCCCGGAGGAGCACCCAGTGCTGCTGACCGAGGCCCCCCTGAACCCCAAGGCCAACAGAGAGAAGATGACTCAGGTGAGGCTCGGCCGACGCCCGTGCTCATCCCGTCCTTTCCCCAGTCATTTTCTGCCCGGCTTGATTTCTCAAATTT
+
111>1B11BCF1AFCDGGGGGG?GHFG11AG1CEHHEEHHA01BE/BF0B0AAAAE/GB1FGHF1A12FHHH1/0B/EFHEG12BF1B//?E/11>E?EG?/GF><B</>CGAG<?E//??FFHDFHBCGCGGG<F<-C-ACHHHA..:A...:.C..C9BB?.CFBFB000009;C/C..EE.@?----9--9;@9AB-;/;9B---;;ABF///-:AFF//9/;//9/;----99@F///;9/;/:BB9
@M05620:45:000000000-G6HP7:1:1101:9919:9523 1:N:0:153
AGATTACTGCAACAGTTCCCCCTGGACCTGGAAAAGTTTCTTGCCTGGCTTACAGAAGCTGAAACAACTGCCAATGTCCTACAGGATGCTACCCGTAAGGAAAGGCTCCTAGAAGACTCCAAGGGAGTAAAAGAGCTGATGAAACAATGGCAAGTAAGTCAGGCATTTCCGCTTTAGCACTCTTGTGGATCCAATTGAACAATTCTCAGCATTTGTACTTGTAACTGACAAGCCAGGGACAAAACAAAGAT
+
BBBBBFFFFFFFGGGGGGGGGGGGHHHHHHHHHHHHHHHHHHHHHHHHHHHHHHHHHHHHHHHHHHHHHHHHHHHHHHHHHHHHHHHHHHEHHHGGGGHHHHFHHHHHGHHHHHHHHHHHHHHGGHGGHHHHHGHHHHHHHHHHHHHHHHHHHGHHHHHHHHHHHHHHHHGGGGGHHHHHHHHHHHHGHHHHH0GHHHHHHHHHHHHHHHHHHHHHHGHHHHHHHHHGGHHHHGGGGGGGEFFFGGGGGGG
@M05620:45:000000000-G6HP7:1:1101:3458:9532 1:N:0:153
CATCCTGACCCTGAAGTACCCCATTGAGCATGGCATCGTCACCAACTGGGACGACATGGAGAAGATCTGGCACCACACCTTCTACAACGAGCTGCGCGTGGCCCCGGAGGAGCACCCAGTGCTGCTGACCGAGGCCCCCCTGAACCCCAAGGCCAACAGAGAGAAGATGACTCAGGTGAGGCTCGGCCGACGCCCGTGCTCCTCCCGTCCTTTCCCCAGTCATTTTCTGCCCGGCTTGATTTCTGACATTT
+
CCCCCFFFFFFFGGGGGGGGGGGHHHHHHHHHHHHHHGHHHGHHHGHHHHHHGGGGGHHHHHHHHHHHFHHHHGHHHGGHHHHHHHHHGGGGGFHGGGG?GGHHGGGGGGGDGHHHGGHHHHHHHHGHHHGGGGGGGGGGFGFHHHGGGGHGHHGGGGEGGGFGGGGGGGGGGGGEGFGGFFGGFFFFFFFFFFFBBDDFFFFFFF.EFFFFFFFFFFFFFFEFFB/BBFFF?@9DFB9BFFFFFB9BFF/
@M05620:45:000000000-G6HP7:1:1101:9904:9534 1:N:0:153
AGATTACTGCAACAGTTCCCCCTGGACCTGGAAAAGTTTCTTGCCTGGCTTACAGAAGCTGAAACAACTGCCAATGTCCTACAGGATGCTACCCGTAAGGAAAGGCTCCTAGAAGACTCCAAGGGAGTAAAAGAGCTGATGAAACAATGGCAAGTAAGTCAGGCATTTCCGCTTTAGCACTCTTGTGGATCCAATTGAACAATTCTCAGCATTTGTACTTGTAACTGACAAGCCAGGGACAAAACAAAGAT
+
>3>AAFFFFF@DFG4GGGGGGGGFFHHHHGAC3FGGGHHHHHHHHHHHHHHHHHGHCHHGGHHHHHHHHHHHHGHHHHHHDHFFHHHHGH5GGHGG@EHHHH3?FGHHGHHHHG3GHHHHEGHF/FEGGDGHHGHGHHGHHHGHHHHHHHHHHGHHHHHHHHHHHHHHHHGGGGGFDGHHHHHHHHH?GGHHH0DGFGHHGHHHHHHHHHHHHHHHGHHHFHHHHHHHHHHHHGGAEGGG.C/AFGGGGGG
@M05620:45:000000000-G6HP7:1:1101:12277:9566 1:N:0:153
CATCCTGACCCTGAAGTACCCCGGCTTGATTTCTGACATTAGATCGGAAGAGCACACGTCTGAACTCCAGTCACGCACTACAATCTCGTATGCCGTCTTCTGCTTGAAAAAAAAAAAAAAAAAAAAAAATACAATATCAAAAACTATCTTCACAAACTAGTTACCAAGAAAACAACTCACATACCCCATTCAGCATCTGATCCTCTGACCCAATAGCGCGCCTATCCAGCTCCTAGTATAACCTCCCGCAT
+
DDDDDFFFFFFFGGGGGGGGGGGGGGGGHHHHHHHHHHHHHHHHHHGGGGHHHHHHHGHHHGHHHHHHHHHHHHGHGGGHHHHHGHHHGGHHHHGGGHGHHHHHHHHHHHHGGGGD@></<->--<--:.:00000000000.<00000000000.<000<0<0000..////...<:0<B000/0../0000<00000000<0:0000/<E./000---<-..00<00/00000000:00000/...--.
@M05620:45:000000000-G6HP7:1:1101:9051:9570 1:N:0:153
TACCTGTACTGGGGAAGCATTTGAATATCCCCCCATGGTGATGGGGACGGAGAACTGCTCCATAAACACAGGCAACGTGCCTAACTTTCCCGGGAAGATGAAGTCAAAGAGCGACCACAGCTCTCGGAGGTTATTTTGCATCGGTGAGCCAGACAGAATGATCCGATGAGGGGTGCGAAACTATTTGAGGAAAGGAAGCACCTTTTTATTAAATTTACCTTTTAGCAATCGCCATTCCTACCCTAAAGATC
+
BBBBBFFFFFFFGGCGGGGGGFHHHHHHHHHGGGGHHHHFFHHHHGGGGGFGGHHGHHHHHHHHHHHHHHHHGHGHGHHHHHHHHHHHHHHGGGFGGHHHHHHHHHHHHHGHGGGGGHHHHHHHHGGGGGEGHHHHHHHHHHGGDGGHHHHHHGHHHHHFHHHHHGGGHHHGGGGGGDGGGFFGGGGGFFCFGFFFFGGGGFFFFFFFFFFFFFFFFFFFFFFFFFFFFFFFFFFFFFFFFFFFFFFFFFB
@M05620:45:000000000-G6HP7:1:1101:25045:9572 1:N:0:153
CATCCTGACCCTGAAGTACCCCATTGAGCATGGCATCGTCACCAACTGGGACGACATGGAGAAGATCTGGCACCACACCTTCTACAACGAGCTGCGCGTGGCCCCGGAGGAGCACCCAGTGCTTCTGACCGAGGCCCCCCTGAACCCCAAGGCCAACAGAGAGAAGATGACTCAGGTGAGGCTCGGCCGACGCCCGTGCTCCTCCCGTCCTTTCCCCAGTCATTTTCTGCCCGGCTTGATTTCTGACATTT
+
CCDDDFFFFFFFGGGGGGGGGGGHHHHHHHHHHHHHHGHHHGHHHGHHHHHHGGGGGHHHHHHHHHHHHHHHHGHHHGGHHHHHHHHHGGGGGHHGGGGGGGHHGGGGGGGGHHHHGGHHHHHHHHHHHHGGGGGGGGGGGGHHHHGGGGHGHHGGGGGGGGGGGGGGGGGGGGGGHGGGGGGGFFFFFFFFFFFFFFFFFFFFFFFFFFFFFFFFFFFFFFFFFFFFFFFFFFFFFF?FFFFFFFFBFF0
@M05620:45:000000000-G6HP7:1:1101:7694:9581 1:N:0:153
CATCCTGACCCTGAAGTACCCCATTGAGCATGGCATCGTCACCAACTGGGACGACATGGAGAAGATCTGGCACCACACCTTCTACAACGAGCTGCGCGTGGCCCCGGAGGAGCACCCAGTGCTGCTGACCGAGGCCCCCCTGAACCCCAAGGCCAACAGAGAGAAGATGACTCAGGTGAGGCTCGGCCGACGCCCGTGCTCCTCCCGTCCTTTCCCCAGTCATTTTCTGCCAGGCTTGATTTCTGACATTA
+
BBBBBFFFFFFFGGG4BBGGGGGHFEEDGEFHFGCDAEAFGGHHGDGHHGHFEEE01FA3AGAGBBAFH5EFH1FGFGAG3@EHBGHGCC1EE@F>EG>E?EHHCG@?DC??/<GHGEF1<<<<?G1FF<@<D@DGGGGGCFHFHHGDFGHGHHGGGGFGEFDGGGEFFGGFGFGGGFFGEE.9B=FF?B??BBB?-999FFFFFFF;;;DFFFFFFFD/B/;FFFBFFFF/BA?FFB.FFFFFF/99BF/
@M05620:45:000000000-G6HP7:1:1101:7670:9588 1:N:0:153
CATCCTGACCCTGAAGTACCCCATTGAGCATGGCATCGTCACCAACTGGGACGACATGGAGAAGATCTGGCACCACACCTTCTACAACGAGCTGCGCGTGGCCCCGGAGGAGCACCCAGTGCTGCTGACCGAGGCCCCCCTGAACCCCAAGGCCAACAGAGAGAAGATGACTCAGGTGAGGCTCGGCCGACGCCCGTGCTCCTCCCGTCCTTTCCCCAGTCATTTTCTGCCCGGCTTGATTTCTGACATTT
+
CCCCCFFFFFFFGGGGGGGGGGGHHHHGHHHHHHHHHGHHHGHHHGHHHHHHGGGGGHGGHHHHGHHHHHHHHGHHHGGHHHHHHHHHGGGGGHHGGGGGGGHHGGGGGGGGHHHHGGHHHHHHHHHHHHGCCFGGGGGGGGHHHHGGGGHGHHEGGGGGGGGFFFFFGFFFGGGGGGGGGGGGFFFFFFFFFFFFBFFFFFFFFFFEFFFFFFFFFFFFFFFFFFFFFFFFFFFFF;:FFFFFFFF0BF0
@M05620:45:000000000-G6HP7:1:1101:9053:9589 1:N:0:153
TACCTGTACTGGGGAAGCATTTGAATATCCCCCCATGGTGATGGGGACGGAGAACTGCTCCATAAACACAGGCAACGTGCCTAACTTTCCCGGGAAGATGAAGTCAAAGAGCGACCACAGCTCTCGGAGGTTATTTTGCATCGGTGAGCCAGACAGAATGATCCGATGAGGGGTGCGAAACTATTTGAGGAAAGGAAGCACCTTTTTATTAAATTTACCTTTTAGCAATCGCCATTCCTACCCTAAAGATC
+
BBABBFFFFFDFFGGGGGGGGGFHFHHHHHHGGGGHHHFDHHHGHGGGCGGGGHHHFGHHHHGHHGHHHHHHGHHHGHHHHHHCGHHHHHHGGGC@GGGHHFHHGHFHHEHHGGGGGHHHGHHHGGGGGGDHHHHHHHHFHHGGGGGHHHHHFFGHGHHHFGHFHDDFHHHGGEDGDFGGFGFGGGEFEGFFFFGGFGGBFFFFFFFEFFFFFFFFFFFFFBBBBFFBFFFFFFEFFFFFFFFFF;/BFFF
@M05620:45:000000000-G6HP7:1:1101:15696:9608 1:N:0:153
ATCTCTATCTCCTAAAAACCTGTTTAGATTTGGAGATAGACCTTCAGGTTTTTCATCATTTTCTGCATGAATTATACATTGACCACGTTCCAGCGTGGTCAGTTTGCAGCATTCTGTTATTTTGTTTGACAGAGTGTCTTGTTGAGAACATATGTAGGACATGATTTTTTCCTGCAACAGGGAAAATAAAGTATAAGTTTTAAAGATTTATTCTTTAATAAAGGATCTCAAAGCCAGCTTTAGAAAAAGGA
+
CDCCDFFFFFFFGGGGGGGGGGHHHHHHHHHHHHHHHHHHHHHHHHHHHHHGGHHHHIHHHHIIIHHHHHHHHHHHHHHHHHHHHHGHHHHHHHGGGGHHHHHHHHHHHHHHHHHHHHHHHHHHHHHHHHHHHHHHHHHHHHHHHHHHHHHHHHHHHHHHHHHHHHHHHGHHHHHHHHHHHGGHHHHHHHHHHHHHHHHHHHHHHHHHHHHHHHHHHHHHHHHHHHHHHHHHHHHHHGGHHHHHHHHHGGH
@M05620:45:000000000-G6HP7:1:1101:15675:9609 1:N:0:153
ATCTCTATCTCCTAAAAACCTGTTTAGATTTGGAGATAGACCTTCAGGTTTTTCATCATTTTCTGCATGAATTATACATTGACCACGTTCCAGCGTGGTCAGTTTGCAGCATTCTGTTATTTTGTTTGACAGAGTGTCTTGTTGAGAACATATGTAGGACATGATTTTTTCCTGCAACAGGGAAAATAAAGTATAAGTTTTAAAGATTTATTCTTTAATAAAGGATCTCAAAGCCAGCTTTAGAAAAAGGA
+
CCCDDFFFFFFFGGGGGGGGGGHHHHHHHHHHHHHHHHHHHHHHHHHHHHHGGHHHHHIHHHIIIHHHHHHHHHHHHHHHHHHHHHGHHHHHHHGGGGHHHHHHHHHHHHHHHHHHHHHHHHHHHHHHHHHHHHHHHHHHHHHHHHHHHHHHHHHHHHHHHHHHHHHHHGHHHHHHHHHHHGGHHHGHHHHHHHHHHHHHHHHFHHHHHHHHHHHHHHHHHHHHHHHHHHHHHHHHHGHHHHGHHGHHGGH
@M05620:45:000000000-G6HP7:1:1101:26851:9613 1:N:0:153
CATCCTGACCCTGAAGTACCCCATTGAGCATGGCATCGTCACCAACTGGGACGACATGGAGAAGATCTGGCACCACACCTTCTACAACGAGCTGCGCGTGGCCCCGGAGGAGCACCCAGTGCTGCTGACCGAGGCCCCCCTGAACCCCAAGGCCAACAGAGAGAAGATGACTCAGGTGAGGCTCGGCCGACGCCCGTGCTCCTCCCGTCCTTTCCCCAGTCATTTTCTGCCCGGCTTGATTTCTGACATTA
+
CDDDDFFFFFFFGGGGGGGGGGGHHHHHHHHHHHHHHGHHHGHHHGHHHHHHGGGGGHHGHHHHHHHHHHHHHGHHHGGHHHHHHHHHGGGGGHHGGGGGGGHHGGGGGGGGHHHHGGHHHHHHHHHHHHGGGGGGGGGGGGHHHHGGGGHGHHGGGGGGGGGGGGGGGGGGGGGGHGGGGGGGFFFFFFFFFFFFFFFFFFFFFFFFFFFFFFFFFFFFFFFFHHHHFFFFFAFFFFFFFFFFFBFFFF0
@M05620:45:000000000-G6HP7:1:1101:5579:9618 1:N:0:153
TACCTGTACTGGGGAAGCATTTGAATATCCCCCCATGGTGATGGGGACGGAGAACTGCTCCATAAACACAGGCAACGTGCCTAACTTTCCCGGGAAGATGAAGTCAAAGAGCGACCACAGCTCTCGGAGGTTATTTTGCATCGGTGAGCCAGACAGAATGATCCGATGAGGGGTGCGAAACTATTTGAGGAAAGGAAGCACCTTTTTATTAAATTTACCTTTTAGCAATCGCCATTCCTACCCTAAAGATC
+
CCCCCFFFFFFFGGGGGGGGGGHHHHHHHHHGGGGHHGFGGHHHHGGGGGGGGHHHHHHHHHHHHHHHHHHHGFHHGHHHHHHFHHHHHHHGGGGGGHHHHHHGGHHGFGHHEGGGGHHFHHHGHDFCFGGGHHHHHHHFGHGGGDFHHHHHHGHGHGHHGHHGHDGGHHHGGAEDGGGGGGGGGGFFGGFGGGGGGFEFGFFFFFFFFFFFEFFFFFFFFFFFFFF9;BEFFFEFFFFFFFFFFFFFFFB
@M05620:45:000000000-G6HP7:1:1101:15686:9626 1:N:0:153
ATCTCTATCTCCTAAAAACCTGTTTAGATTTGGAGATAGACCTTCAGGTTTTTCATCATTTTCTGCATGAATTATACATTGACCACGTTCCAGCGTGGTCAGTTTGCAGCATTCTGTTATTTTGTTTGACAGAGTGTCTTGTTGAGAACATATGTAGGACATGATTTTTTCCTGCAACAGGGAAAATAAAGTATAAGTTTTAAAGATTTATTCTTTAATAAAGGATCTCAAAGCCAGCTTTAGAAAAAGGA
+
BBAABFFFFFFFGGGGGGGGGGHHHFGHHHHHHHHHHGHHHHHHHFHHHHHGGHHHHHHHHHHHHHHHHEHHHHHHHEGHHHHHHHGGHHHHHHGFGGGHHHHHHHHHHHHHHHHHHHHHHHHHHHHHHHHHGHHHHHHHHHHHHHHHHHHHHHHHHHHHHHHHHHHHHGHHHHHHHHHHHGGHHGHHHHHFGHHGHGGHHHGHHHHHHHHHHHHHHHHHDGFHHHHHHHHHHHHHHGHHHHHFFGFFGDG
@M05620:45:000000000-G6HP7:1:1101:20242:9626 1:N:0:153
ATCTCTATCTCCTAAAAAGGAAGAAAGGGGAGGGAAGATCGGAAGAGCACACGTCTGAACTCCAGTCACGCACTACAATCTCGTATGCCGTCTTCTGCTTGAAAAAAAAAAACCACCCAATCAACATCACTCTCCCCCTCTACCCCCCCCCACCCCCCTCCCTCCTCATCCTTCTTATCTTCCCAACCTCCTCCTCCTCCTTTCCACCCCGTCGCCCCCGCCCCATCTTACATTCCTACCCACTCCTCATC
+
BBBBBFFFFFFFGGGGGGEEGGFFAFFFGGFGGGEHGFHHDGGGCFHFHHHHGFHHGHFHHHHGHHHHHGHGGGHHHGHFHHHCEFEGHEFGHGHGHHHHHHHHHE?/B/<</<//////0?11?1011>1<1100<>-<<<<<..<-----.;.----..9.9A..9/99//9//9/9////9//99/99..;../.:/.///;//.;;-..-9..---9---.;9///////;//99../99/././//
@M05620:45:000000000-G6HP7:1:1101:26854:9632 1:N:0:153
CATCCTGACCCTGAAGTACCCCATTGAGCATGGCATCGTCACCAACTGGGACGACATGGAGAAGATCTGGCACCACACCTTCTACAACGAGCTGCGCGTGGCCCCGGAGGAGCACCCAGTGCTGCTGACCGAGGCCCCCCTGAACCCCAAGGCCAACAGAGAGAAGATGACTCAGGTGAGGCTCGGCCGACGCCCGTGCTCCTCCCGTCCTTTCCCCAGTCCTTTTCTGCCCGGCTTGATTTCTGACATTT
+
A3AABFFFFFFFCCGGGGGGGGAGHGGHHGHHGHFGHGHHHGHAAEHGGHHH??FEGHH3G3AAEFGHGHHHHGHHHGGHHHHFHHHHGFDEGHHGGGGECGHHGE//@@BEHHHHG/?FFGHHHH1?FGA@DCDGGGGGGG/0GHGG.:GGHHEFGGGBFBDF9F/CFFGGGGFFF;9FGEGGBBFF<?B>BBBBBFFFFFFFFFFEFFFFFFFFFFAFF/BBFFFFFEBED-@?B-:BFFFF9;BFBF/
@M05620:45:000000000-G6HP7:1:1101:15066:9634 1:N:0:153
TACCTGTACTGGGGAAGCATTTGAATATCCCCCCATGGTGATGGGGACGGAGAACTGCTCCATAAACACAGGCAACGTGCCTAACTTTCCCGGGAAGATGAAGTCAAAGAGCGACCACAGCTCTCGGAGGTTATTTTGCATCGGTGAGCCAGACAGAATGATCCGATGAGGGGTGCGAAACTATTTGAGGAAAGGAAGCACCTTTTTATTAAATTTACCTTTTAGCAATCGCCATTCCTACCCTAAAGATC
+
DDCDDFFFFFFFGGGGGGGGGGHHHHHHHHHGGGGHHHGGHHHHHGGGGGGGGHHHHHHHHHHHHHHHHHHHGHHHGHHHHHHHHHHHHHHGGGGGGHHHHHHHHHHHHHHHGGGGGHHHHHHHHGGGGGGHHHHHHHHHHHGGGGGHHHHHHGHHHHHHHHHHHGGGHHHGGEEGGGCGGGGGHGGGGGGFGGGGGGGGGFFFFFFFFFFFFFFHHFFFFFFFFFFFFFFFFFFFFFFHFFFFFFFFFFF
@M05620:45:000000000-G6HP7:1:1101:27397:9637 1:N:0:153
AAACCAAGCAGACACTCACCGCCAGAAGACATGAGGTCAGCTAGATCGGAAGAGCACACGTCTGAACTCCAGTCACGCACTACAATCTCGTATGCCGTCTTCTGCTTGAAAAAAAAAAAACAATACATACAATAGCTTCTGTACACCTAACAAGACATTCAATCCTTTCCTCTTTATCACTCATTTGTATCCCATTACCCAAATCACCGACTTTTTACTCTTACCTGATACACCATGGACCAAAACAATCC
+
CCCCCCBFCFFFGGGGGGGGGGGGFHHHGHHHHHHHGHHHHHHHHHHHGGGGHHHHHHHGHHHGHHHHHHHHHHHHGHGGGHHHHHGHHHGGHHHHGGGHGHHHHHHHBGH3GGGGG?<//=?11111=11<1=1=1<11>11>110<00<<DC//<00=0000;:00000:;;000;:CB0/0000;00000;;;900;0..0:09/.---.009;B000000;00/09000;:00/:0/....;;:00/
@M05620:45:000000000-G6HP7:1:1101:19665:9668 1:N:0:153
CATCCTGACCCTGAAGTACCCCATTGAGCATGGCATCGTCACCAACTGGGACGACATGGAGAAGATCTGGCACCACACCTTCTACAACGAGCTGCGCGTGGCCCCGGAGGAGCACCCAGTGCTGCTGACCGAGGCCCCCCTGAACCCCAAGGCCAACAGAGAGAAGATGACTCAGGTGAGGCTCGGCCGACGCCCGTGCTCCTCCCGTCCTTTCCCCAGTCATTTTCTGCCCGGCTTGATTTCTGACATTA
+
DDDDDFFFFFFFGGGGGGGGGGGHHHHHHHHHHHHHHGHHHGHHHGHHHHHHGGGGGHHHHHHHHHHHHHHHHGHHHGGHHHHHHHHHGGGGGHHGGGGGGGHHGGGGGGGGHHHHGGHHHHHHHHHHHHGGGGGGGGGGGGHHHHGGGGHGHHGGGGGGGGGGGGGGGGGGGGGGHGGGGGGGFFFFFFFFFFFF@FFFFFFFFFFFFFFFFFFFFFFFFFFFFFFFFFFFDFFFFFFFFFFFFFFFFF0
@M05620:45:000000000-G6HP7:1:1101:19684:9681 1:N:0:153
CATCCTGACCCTGAAGTACCCCATTGAGCATGGCATCGTCACCAACTGGGACGACATGGAGAAGATCTGGCACCACACCTTCTACAACGAGCTGCGCGTGGCCCCGGAGGAGCACCCAGTGCTGCTGACCGAGGCCCCCCTGAACCCCAAGGCCAACAGAGAGAAGATGACTCAGGTGAGGCTCGGCCGACGCCCGTGCTCCTCCCGTCCTTTCCCCAGTCATTTTCTGCCCGGCTTGATTTCTGACATTA
+
BBBBBFFFFFFFGFGFGGGGGGGHHHFHHHHHHHHHHGHHHGHHEFHHBCFHGGGGGHHFHHHHHHHHHHHHHGHHHGGHHHHHHHHHGGGGGHHGGGGGGGHHGGGGGGGGHHHHGGHGGHHGGGHHHHGFGGGGGGGGGEFHHHGGGGHGHHGGGGGFFFGGFFFFGEFGGGGGGGGGGFFGFFFFBCCFFFFFB.AAFFFFFFFFFFFFFFFFF.ABFBFFFFFFFFFFDFFFFFFFFFFFFBFBFF/
@M05620:45:000000000-G6HP7:1:1101:17087:9695 1:N:0:153
CATCCTGACCCTGAAGTACCCCATTGAGCATGGCATCGTCACCAACTGGGACGACATGGAGAAGATCTGGCACCACACCTTCTACAACGAGCTGCGCGTGGCCCCGGAGGAGCACCCAGTGCTGCTGACCGAGGCCCCCCTGAACCCCAAGGCCAACAGAGAGAAGATGACTCAGGTGAGGCTCGGCCGACGCCCGTGCTCCTCCCGTCCTTTCCCCAGTCATTTTCTGCCCGGCTTGATTTCTGACATTA
+
ABAABFFFFFFFCGGGAFGGCGEBFFG4FFEDAGCHHGCHGGHHGGHHFA2FEAECFHFFHGAGHDGEHGHHHFHHHGGHHHHHHGHHEFDCEHHGGGEGGGHHGGCGGGGFHHHHGGHHFGFHHHGHFGGCCCGGGGGCGGFFHHGG?ACEHHGGGGGGGGDEFFFGGGFGBBFBFBCFAEGGB?.A--@@>@B?BAD.9BFFFADFDFF/BFFFFF?BFBFFFB//;BFE9>-9B-;99FFF/BFBFF/
@M05620:45:000000000-G6HP7:1:1101:19847:9709 1:N:0:153
ATCTCTATCTCCTAAAAACCTGTTTAGATTTGGAGATAGACCTTCAGGTTTTTCATCATTTTCTGCATGAATTATACATTGACCACGTTCCAGCGTGGTCAGTTTGCAGCATTCTGTTATTTTGTTTGACAGAGTGTCTTGTTGAGAACATATGTAGGACATGATTTTTTCCTGCAACAGGGAAAATAAAGTATAAGTTTTAAAGATTTATTCTTTAATAAAGGATCTCAAAGCCAGCTTTAGAAAAAGGA
+
CCDCCFFFFFFFGGGGGGGGGGHHHHHHHHHHHHHHHHHHHHHHHHHHHHHGGHHHHIHHHHIIIHHHHHHHHHHHHHHHHHHHHHGHHHHHHHGGGGHHHHHHHHHHHHHHHHHHHHHHHHHHHHHHHHHHHHHHHHHHHHHHHHHHHHHHHHHHHHHHHHHHHHHHHGHHHHHHHHHHHGGHHHHHHHHHHHHHHHHHHHHHHHHHHHHHHHHHHGHHHHHHHHHHHGHHHHHHHGHHHHHGHHHHGGH
@M05620:45:000000000-G6HP7:1:1101:19866:9711 1:N:0:153
ATCTCTATCTCCTAAAAACCTGTTTAGATTTGGAGATAGACCTTCAGGTTTTTCATCATTTTCTGCATGAATTATACATTGACCACGTTCCAGCGTGGTCAGTTTGCAGCATTCTGTTATTTTGTTTGACAGAGTGTCTTGTTGAGAACATATGTAGGACATGATTTTTTCCTGCAACAGGGAAAATAAAGTATAAGTTTTAAAGATTTATTCTTTAATAAAGGATCTCAAAGCCAGCTTTAGAAAAAGGA
+
BBABBFFFFFFFGGGGGGGGGGGHHHHHHHHHHHHHHHHHHHHHHHHGHHHGGHHHHHHHHHHHHHHHHGHHHHHHHHHHHHHHHHGHHHHHHHGGGGHHHHHHHHHHFHHHHHHHHHGHHHHHHHHHHHHHHHHHHHHHHHHGHHHHHHHHHHHHHGHHHHFHHHHHHGHHGHHHHHHHHGGHHGHFHGGHHHEFHHGHHHHDGHHHHHHHHHHHHFHHFGHHHHHHHGHHFHHGHEHHHHHHHHHHGDH
@M05620:45:000000000-G6HP7:1:1101:19852:9726 1:N:0:153
ATCTCTATCTCCTAAAAACCTGTTTAGATTTGGAGATAGACCTTCAGGTTTTTCATCATTTTCTGCATGAATTATACATTGACCACGTTCCAGCGTGGTCAGTTTGCAGCATTCTGTTATTTTGTTTGACAGAGTGTCTTGTTGAGAACATATGTAGGACATGATTTTTTCCTGCAACAGGGAAAATAAAGTATAAGTTTTAAAGATTTATTCTTTAATAAAGGATCTCAAAGCCAGCTTTAGAAAAAGGA
+
CCCCCFFFFFFFGGGGGGGGGGHHHHHHHHHHHHHHHHHHHHHHHHHHHHHGGHHHHIIHHIHIHHHHHHHHHHHHHHHHHHHHHHGHHHHHHHGFGGHHHHHHHHHHHHHHHHHHHHHHHHHHHHHHHHGHHHHHHHHHHHHHHHHHHHHHHHHHHHHHHHHHHHHHHGHHHHHHHHHHHGGHHHHHHHGHHHHHHGGHHHHHHHHHHHHHHHHHHFHHGHHHHHHHHHHHHHHHHGHHHHHHHHGHGGG
@M05620:45:000000000-G6HP7:1:1101:21560:9733 1:N:0:153
AGATTACTGCACAGTTCCCCCTGGACCTGGAAAAGTTTCTTGCCTGGCTTACAGAAGCTGAAACAACTGCCAATGTCCTACAGGATGCTACCCGTAAGGAAAGGCTCCTAGAAGACTCCAAGGGAGTAAAAGAGCTGATGAAACAATGGCAAGTAAGTCAGGCATTTCCGCTTTAGCACTCTTGTGGATCCAATTGAACAATTCTCAGCATTTGTACTTGTAACTGACAAGCCAGGGACAAAACAAAGATC
+
AAAAAFFFFFFFGGGGGGGGGGG00FGHHGHHGHHHHHHHHHHHHHCGHHHHHHDGFHFHHHHHHHHHHHHHHHHHHHHHHHHHHHGHHHHHHGGGGHHHHHHGHHHGHHHHDGHHHHHHHHGGHGFHFHFFEHGHHGHHHHHHHHHHGHHCEGHHHHHHHHHHHHHHHGGGGGHHEHHHHHHHFFGHHHHFFHHHFHGHHHHHHHHHHFHHHHHHHHHHCCCGHHHGGGHHGGGGGGGGGGGGGGGGGGF
@M05620:45:000000000-G6HP7:1:1101:13637:9734 1:N:0:153
CATCCTGACCCTGAAGTACCCCATTGAGCATGGCATCGTCACCAACTGGGACGACATGGAGAAGATCTGGCACCACACCTTCTACAACGAGCTGCGCGTGGCCCCGGAGGAGCACCCAGTGCTGCTGACCGAGGCCCCCCTGAACCCCAAGGCCAACAGAGAGAAGATGACTCAGGTGAGGCTCGGCCGACGCCCGTGCTCCTCCCGTCCTTTCCCCAGTCATTTTCTGCCCGGCTTGATTTCTGACATTA
+
BBBBBFFFFFFFGGBGGFFGGGGGHFFHHGHHHHGHHEGHHGHHEEHGFACGEGGGEHAFFFHHFDGFFHHHFGHHHGGHHHHFHHHHFGGGGGHGGGGGGGHHGGGGGGGGHHHHGGHHHHHHHHHHHHGGGGGGGGGGGGHHHHGGGGHGHHGGGGGGGGGGGGGGGGGGGGGGGGGGGGGGFFFFFFCFFFFA>DFFFFFFFFFFDFFFFFFFFFFFFBFFFFFFBFFFFAFFFF;BFFFB//;BFB/
@M05620:45:000000000-G6HP7:1:1101:21544:9745 1:N:0:153
AGATTACTGCACAGTTCCCCCTGGACCTGGAAAAGTTTCTTGCCTGGCTTACAGAAGCTGAAACAACTGCCAATGTCCTACAGGATGCTACCCGTAAGGAAAGGCTCCTAGAAGACTCCAAGGGAGTAAAAGAGCTGATGAAACAATGGCAAGTAAGTCAGGCATTTCCGCTTTAGCACTCTTGTGGATCCAATTGAACAATTCTCAGCATTTGTACTTGTAACTGACAAGCCAGGGACAAAACAAAGATC
+
ABABCFFFFFFFGGGGGGGGGGGHHHHHHHHHHHHHHHHHHHHHHHHHHHHHHHHHHHHHHHHHHHHHHHHHHHHHHHHHHHHHHHHHHHHHHGGGGHHHHHHFHHHGHHHGFGHHHHHHHHGGHG?GHHHHGHHHHHHHHHHHHHHHGHHHGFHHHFHHHHHGHHHHGGGGGGHHHHHHHHHHGGDFHHHHHHHGGHHHHHHHHHFHHHHHHHGGFFHHCGHHHHHHHGFHGGGGGGGGGGFGGGFFGGG
@M05620:45:000000000-G6HP7:1:1101:13622:9747 1:N:0:153
CATCCTGACCCTGAAGTACCCCATTGAGCATGGCATCGTCACCAACTGGGACGACATGGAGAAGATCTGGCACCACACCTTCTACAACGAGCTGCGCGTGGCCCCGGAGGAGCACCCAGTGCTGCTGACCGAGGCCCCCCTGAACCCCAAGGCCAACAGAGAGAAGATGACTCAGGTGAGGCTCGGCCGACGCCCGTGCTCCTCCCGTCCTTTCCCCAGTCATTTTCTGCCCGGCTTGATTTCTGACATTT
+
ABCCCFFFFFFFGGGGGGGGGGGHHHGHHFHHHHHHHGHHGGHHHGHHGHHHGGGGGHGHHHHHHHHHHHHHHGHHHGGHHHHHHHHHGGGGGHHGGGFGGGHHGGGGGGGGHHHHGGHGHHHHHHHHHHGFGGGGGGGGGGHHHHGGGGHGHHEGGGGGGGGGGGGGGGGGGGGGFGGGGGGGFFFFFAFFFFFF;DDFFFFFFFFEDFFFFFFFFFFFFFFFFFFFFFFFFFFFFFAFFFFFE/;BBF/
@M05620:45:000000000-G6HP7:1:1101:27452:9750 1:N:0:153
CATCCTGACCCTGAAGTACCCCGGCTTGATTTCTGACATTAGATCGGAAGAGCACACGTCTGAACTCCAGTCACGCACTACAATCTCGTATGCCGTCTTCTGCTTGAAAAAAAAAAAAACCAAAACTAGCAATAAAGAATCCTTTAATAGGAATCAAAGAAACACGGAAAGAGCTTCGAAAAAGTACGTACTGACTCTATCGGAGCCACAAATCGGGCACGCGACGAGGTTGTTACTTACGGTCTGATCAA
+
CCCCCFFFFFFFGGGGGGGGGGGGGGGGHHHHHHHHHHHHHHHHHHGEFFHHHHHHHGHHHGHHHHHHHHHHHGGHGGGHHHHHCHHHGGGHHHGFGHGGHHHHHHHHGHH/EFGGC>>/////?<111011111111011000000000000<00<0=::///..-;;-.///000-...-..000./0..000000000.;.--.//.9.00..---.9----;---;//..090;00../../00000
@M05620:45:000000000-G6HP7:1:1101:21561:9752 1:N:0:153
AGATTACTGCACAGTTCCCCCTGGACCTGGAAAAGTTTCTTGCCTGGCTTACAGAAGCTGAAACAACTGCCAATGTCCTACAGGATGCTACCCGTAAGGAAAGGCTCCTAGAAGACTCCAAGGGAGTAAAAGAGCTGATGAAACAATGGCAAGTAAGTCAGGCATTTCCGCTTTAGCACTCTTGTGGATCCAATTGAACAATTCTCAGCATTTGTACTTGTAACTGACAAGCCAGGGACAAAACAAAGATC
+
BBBCCFFFFFFFGGGGGGGGGGGHHHHHHHHHHHHHHHHHHHHHHHHHHHHHHHHHHHHHHHHHHHHHHHHHHHHHHHHHHHHHHHHHHHHHHGGGGHHHHHGGHHHGHHHHFGHHHHHHHHGGHGGHHHHHGHHHHHHHHHHHHHHHHHHHGHHHHHHHHHHHHHHHHGGGGGHHHHHHHHHGHHGHHHHHHHHHHGHHHHHHHHGHHFHHHHHHHHHHCHHHHHHHHHGHGGGGGGGGGGGGGGGGGGG
@M05620:45:000000000-G6HP7:1:1101:3950:9755 1:N:0:153
AGATTACTGCAACAGTTCCCCCTGGACCTGGAAAAGTTTCTTGCCTGGCTTACAGAAGCTGAAACAACTGCCAATGTCCTACAGGATGCTACCCGTAAGGAAAGGCTCCTAGAAGACTCCAAGGGAGTAAAAGAGCTGATGAAACAATGGCAAGTAAGTCAGGCATTTCCGCTTTAGCACTCTTGTGGATCCAATTGAACAATTCTCAGCATTTGTACTTGTAACTGACAAGCCAGGGACAAAACAAAGAT
+
AAABCFFFFFFFGGGGGGGGGGGGHHHHHHHHHHHHGHHHHHHHHHHHHHHHHHHHHHHHHHHHHHHHHHHHHHHHHHHHHGHHHGHHHHHHHHGGGGHHHHHHHGHHGHHHHHHGHHHHHHHGGGGEHHHHHGHHHHFHHHHHHGHHHHHHHGHHHHHHHHHHHHHHHHGGGGGHHHHHHHHHHHHGGHHHGHHHHHHHHHHHHHGGHHHHHHHHHFHHHHHFHHHHHHHHGGGGGGGGFGGGGGGGGGG
@M05620:45:000000000-G6HP7:1:1101:26015:9757 1:N:0:153
CATCCTGACCCTGAAGTACCCCGGCTTGATTTCTGACATTAGATCGGAAGAGCACACGTCTGAACTCCAGTCACGCACTACAATCTCGTATGCCGTCTTCTGCTTGAAAAAAAAAAAAAAAAAAAAACAAAATACAGAAAAAGCGTGGAGAAAAAAAAAATATACAAAAAAACGTAAAGCACGTAGAGACAAGTACACTGAATAAAAAAACATTGAATAGAGTCGAGCCTATCTAGCAGAACAAAGACATG
+
DDDDDFFFFFFFGGGGGGGGGGGGGGGGHHHHHHHHHHHHHHHHHHGGGGHHHHHGHGHHHGHHHHHHHHHHHHGHGGGHHHHHFHHHFGHHHHGFGHGHHHHHHHHHHHHGGGGDB///-----::....:00000000/....9.-..:.:/.<---@.0000000..-<.-....0<0/-.<.900///.:0000<000<::000--..<0000<00000:-.<.-/00000000</////.<///00
@M05620:45:000000000-G6HP7:1:1101:22887:9767 1:N:0:153
CATCCTGACCCTGAAGTACCCCGGCTTGATTTCTGACATTAGATCGGAAGAGCACACGTCTGAACTCCAGTCACGCACTACAATCTCGTATGCCGTCTTCTGCTTGAAAAAAAAAAAAAAAAAAAAAAAAAAATAAAAAAAATATTATTAAAATAATAAGGATATGTTACAAATAACATGTACTTGAGCATTGCATAGTGTATGTTGAGTATCAATCTACATAAACATTTAGCAATTCATTGTAAAGATAA
+
DDDDDFFFFFFFGGGGGGGGGGGGGGGGHHHHHHHHHHHHHHGHHHGGGGHHHGHGHGHHHGHHHHHHHHHHHHGHGGGHHHHHHHHHGGHHHHGGGHGHHHHHHHGHHHHE>BC>>></<-<--:----;--.000;0---.0:00000;0;00000:000000000000000000000:000;00;00000000;00:000:00000::0000000000000000000000000000:00000000000
@M05620:45:000000000-G6HP7:1:1101:3964:9770 1:N:0:153
AGATTACTGCAACAGTTCCCCCTGGACCTGGAAAAGTTTCTTGCCTGGCTTACAGAAGCTGAAACAACTGCCAATGTCCTACAGGATGCTACCCGTAAGGAAAGGCTCCTAGAAGACTCCAAGGGAGTAAAAGAGCTGATGAAACAATGGCAAGTAAGTCAGGCATTTCCGCTTTAGCACTCTTGTGGATCCAATTGAACAATTCTCAGCATTTGTACTTGTAACTGACAAGCCAGGGACAAAACAAAGAT
+
A@AAAFFFFFFFFGGGGGGGGGGGHHHHHHFHHGHGHHHHHHHGHHHHGHHHHHHFHFGHGEHFGHHHHHHFCHHHGHHHHHHHHHFCFGFHHHGGGGHFHGGFHHHHGHHGHFFFGHHHFFGGDEEGHHHHFGGHHHEHHHFFHFHHHHFHHGHHGHGHHHHHHHHHHHGGGGGFGHHHHHHHHFHGHHHGHHHFHFFGGHHGHHHDDFFGFHGHHHHGGFFBHHHEHHHFFGGFG..A.C:FFGGGGGF
@M05620:45:000000000-G6HP7:1:1101:22352:9785 1:N:0:153
CATCCTGACCCTGAAGTACCCCATTGAGCATGGCATCGTCACCAACTGGGACGACATGGAGAAGATCTGGCACCACACCTTCTACAACGAGCTGCGCGTGGCCCCGGAGGAGCACCCAGTGCTGCTGACCGAGGCCCCCCTGAACCCCAAGGCCAACAGAGAGAAGATGACTCAGGTGAGGCTCGGCCGACGCCCGTGCTCCTCCCGTCCTTTCCCCAGTCATTTTCTGCCCGGCTTGATTTCTGACATTA
+
EEEEEFFFFFFFGGGGGGGGGGGHHHHHHHHHHHHHHGHHHGHHHGHHHHHHGGGGGHHHHHHHHHHHHHHHHGHHHGGHHHHHHHHHGGGGGHHGGGGGGGHHGGGGGGGGHHHHGGHHHHHHHHHHHHGGGGGGGGGGGGHHHHGGGGHGHHGGGGGGGGGGGGGGGGGGGGGGHGGGGGGGFFFFFFFFFFFFFFFFFFFFFFFEFFFFFFFFFFFFFFFFFFFFFFFFFFFFFFFFFFFFFFFFFF1
@M05620:45:000000000-G6HP7:1:1101:10545:9800 1:N:0:153
ATCTCTATCTCCTAAAAACCTGTTTAGATTTGGAGATAGACCTTCAGGTTTTTCATCATTTTCTGCATGAATTATACATTGACCAGCGTGGTCAGTTTGCAGCATTCTGTTATTTTGTTTGACAGAGTGTCTTGTTGAGAACATATGTAGGACATGATTTTTTCCTGCAACAGGGAAAATAAAGTATAAGTTTTAAAGATTTATTCTTTAATAAAGGATCTCAAAGCCAGCTTTAGAAAAAGGAAGAAAGG
+
CCCCCFFFFFFFGGGGGGGGGGHHHGHHHHHHHHHHHHHHHHHHHHHHHHHGGHHHHHIHIHIHHHHHHGHHHHHHHHHHHHHHHHHGGFGHHGHHHHHHHHHHHHHHHHHHHHHHHHHHHHHHHHHGHHHHHHHHHHHHHFGHHHHHHHHHHHHHHHHHHHGHHHHHGHHHHHGGHHHHHFHH?GHHHHHHHHHGHHGHHHHHHHGHHHHHHHHHHHHGHHGGHHHHGHGHHHFHHGHHGEDHHHHHGFH
@M05620:45:000000000-G6HP7:1:1101:17851:9808 1:N:0:153
TACCTGTACTGGGGAAGCATTTGAATATCCCCCCATGGTGATGGGGACGGAGAACTGCTCCATAAACACAGGCAACGTGCCTAACTTTCCCGGGAAGATGAAGTCAAAGAGCGACCACAGCTCTCGGAGGTTATTTTGCATCGGTGAGCCAGACAGAATGATCCGATGAGGGGTGCGAAACTATTTGAGGAAAGGAAGCACCTTTTTATTAAATTTACCTTTTAGCAATCGCCATTCCTACCCTAAAGATC
+
CBBCCFFFFFFFGGGGGGGGGGHHHHHHHHHGGGGHHHGHHHHHHGGGGGGGGHHHHHHHHHHHHHHHHHHHGHHHGHHHHHHHHHHHHHHGGGGGGHHHHHHHHHHHGHHHGGGGGHHHHHHHHGGGGGGHHHHHHHHHHHGGGGGHHHHHGGHFHHHHHHHHHGDGHHGGGCDGGDGGGGGGGGGGEGFFGGGGGGGFFFFFFFFFFFFFFFFFFFFFFFFFFFFBFFEFFFFFFFFFFFFFFFFFFFF
@M05620:45:000000000-G6HP7:1:1101:16813:9810 1:N:0:153
CATCCTGACCCTGAAGTACCCCATTGAGCATGGCATCGTCACCAACTGGGACGACATGGAGAAGATCTGGCACCACACCTTCTACAACGAGCTGCGCGTGGCCCCGGAGGAGCACCCAGTGCTGCTGACCGAGGCCCCCCTGAACCCCAAGGCCAACAGAGAGAAGATGACTCAGGTGAGGCTCGGCCGACGCCCGTGCTCCTCCCGTCCTTTCCCCAGTCATTTTCTGCCCGGCTTGATTTCTGACATTA
+
CDDDDFFFFFFFGGGGGGGGGGGHHHHHHHHHHHHHHGHHHGHHHGHHHHHHGGGGGHHHHHHHHHHHHHHHHGHHHGGHHHHHHHHHGGGGGHHGGGGGGGHHGGGGGGGGHHHHGGHHHHHHHHHHHHGGGGGGGGGGGGHHHHGGGGHGHHGGGGGGGGGGGGGGGGGGGGGGHGGGGGGGFFFFFFFFFFFF@DDFFFFFFFFEFFFFFFFFFFFFFFFFFFHFFFFFFFFFFFFFFFFFFBFFFF0
@M05620:45:000000000-G6HP7:1:1101:10550:9824 1:N:0:153
ATCTCTATCTCCTAAAAACCTGTTTAGATTTGGAGATAGACCTTCAGGTTTTTCATCATTTTCTGCATGAATTATACATTGACCAGCGTGGTCAGTTTGCAGCATTCTGTTATTTTGTTTGACAGAGTGTCTTGTTGAGAACATTTGTAGGACATGATTTTTTCCTGCAACAGGGAAAATAAAGAATAAGTTTTAAAGATTTATTCTTTATTAAAGGATCTCAAAGCAAGCTTTAGAAAAAGGAAGAAAGG
+
CCCCCFFFFFFFGGGGGGGGGGHHHHHHHHHHHHHGHHHHHHHHHHHHHHHGGHHHHIIHHHIHIHHHHHHHHHHHHHHHHHHHH11A1E01@5?FG@555BC1F44@@GB@HHHF4FGFBEF4333@3@4D??FEF4FGF33?4??44FGFG2B?3DGHHHCHDF?CF2CAGH/FHH2DGHBD10=F1=GGHFHH1=1>G11G11FH1G1<FG1G1/<<00=GB0C0/<.=GB0;;GHH.:;G/;GH/GF
@M05620:45:000000000-G6HP7:1:1101:16826:9824 1:N:0:153
CATCCTGACCCTGAAGTACCCCATTGAGCATGGCATCGTCACCAACTGGGACGACATGGAGAAGATCTGGCACCACACCTTCTACAACGAGCTGCGCGTGGCCCCGGAGGAGCACCCAGTGCTGCTGACCGAGGCCCCCCTGAACCCCAAGGCCAACAGAGAGAAGATGACTCAGGTGAGGCTCGGCCGACGCCCGTGCTCCTCCCGTCCTTTCCCCAGTCATTTTCTGCCCGGCTTGATTTCTGACATTA
+
CCCCCFFFFFFFGGGGGGGGGGGHHHHGHHHHHHHHHGHHHGHHHGHHHHHHGGGGGHHGHHHHHHHHHHHHHGHHHGGHHHHHHHHHGGGGGHHGGGGGGGHHGGGGGGGGHHHHGGHHHHHHHHHHHHGGGGGGGGGGGGHHHHGGGGHGHHGGGGGGGGGGGGGGGGGGGGGGGGGGGGGGFFFFFFFFFFFF;DDFFFFFFFFFFFFFFFFFFFFFFFFFFFFFFFFFFFFFFFAFFFFFFFFBFF0
@M05620:45:000000000-G6HP7:1:1101:10529:9825 1:N:0:153
ATCTCTATCTCCTAAAAACCTGTTTAGATTTGGCGATAGCCCTTCAGGTTTTTCATCATTTTCTGCATGAATTATCCATTGACCCGCGTGGCCAGTTTTCAGCATTCTGTTATTTTTTTTGCCACAGTGCCTTGTTGAGAACATATGCAGGACATGATTTTTTCCTGCAACAGGGAAAATACAGTATAAGTTTCAAAGATTTATTCTTCATTAAAGGATCCCAAAGCCAGCTTTCGAAAATGGAAGAAAGG
+
3>3>AF5BFFFFGGGGDGFGCBABG55BAAFGH4A2AAA5BG2FF3ADGGFCEG5BABGFHFHHG55FHB5DB5B5D55F55AF2000>/E/131BBF4B44B3@44BBB444E4B4>>EG3E110BBD11BBGDD021/11011222@FGFF0?11??FGG-G1F11<FG00>F...<<D00<=00=0==DF00<0</CG00;0;GH000;00;:0/0//90/./C./.9CFG9..9C-09000=.;//9
@M05620:45:000000000-G6HP7:1:1101:15457:9825 1:N:0:153
TACCTGTACTGGGGAAGCATTTGAATATCCCCCCATGGTGATGGGGACGGAGAACTGCTCCATAAACACAGGCAACGTGCCTAACTTTCCCGGGAAGATGAAGTCAAAGAGCGACCACAGCTCTCGGAGGTTATTTTGCATCGGTGAGCCAGACAGAATGATCCGATGAGGGGTGCGAAACTATTTGAGGAAAGGAAGCACCTTTTTATTAAATTTACCTTTTAGCAATCGCCATTCCTACCCTAAAGATC
+
DDDDDFFFFFFFGGGGGGGGGGHHHHHHHHHGGGGHHHGHHHHHHGGGGGGGGHHHHHHHHHHHHHHHHHHHGHHHGHHHHHHHHHHHHHHGGGGGGHHHHHHHHHHHHHHHGGGGGHHHHHHHHGGGGGGHHHHHHHHHHHGGGGGHHGHHHGHHGHHHHHHHHGGGHHHGGEGGGGGGGGGGHHHGGGFGGGGGGGGGGFFFFFFFFFFFFFFFFFFFFFFFFFFFFFFFFFFFFFHHFFFFFFFFFFF
@M05620:45:000000000-G6HP7:1:1101:16809:9829 1:N:0:153
CATCCTGACCCTGAAGTACCCCATTGAGCATGGCATCGTCACCAACTGGGACGACATGGAGAAGATCTGGCACCACACCTTCTACAACGAGCTGCGCGTGGCCCCGGAGGAGCACCCAGTGCTGCTGACCGAGGCCCCCCTGAACCCCAAGGCCAACAGAGAGAAGATGACTCAGGTGAGGCTCGGCCGACGCCCGTGCTCCTCCCGTCCTTTCCCCAGTCATTTTCTGCCCGGCTTGATTTCTGACATTA
+
CCCCCFFFFFFFGGGGGGGGGGGHHHHHHHHHHHHHHGHHHGHHHGHHHHHHGGGGGHHHHHHHHHHHHHHHHGHHHGGHHHHHHHHHGGGGGHHGGGGGGGHHGGGGGGGGHHHHGGHHHHHHHHHHHHGGGGGGGGGGGGHHHHGGGGHGHHGGGGGGGGGGGGGGGGGGGGGGGGGGGGGGFFFFFFFFFFFF@DFFFFFFFFFFFFFFFFFFFFFFFFFFFFFFFFFFDFFFF;FFFFFFFFFFFF0
@M05620:45:000000000-G6HP7:1:1101:24005:9852 1:N:0:153
CATCCTGACCCTGAAGTACCCCGGCTTGATTTCTGACATTAGATCGGAAGAGCACACGTCTGAACTCCAGTCACGCACTACAATCTCGTATGCCGTCTTCTGCTTGAAAAAAAAAAACAAACATCATCCCTCATCCCCCCTTCCCACCCCTTCCCCCCTCTCTCCTCTTCCTCCTTTTCCTCTCTTCCTCCGCCCTTCCTCCTCCCCACCCTTCCCCCTTCCCTTTCTTCCCTTCTTTCTTTCTTCCCCTC
+
DDDDDFFFFFFFGGGGGGGGGGGGGGGGHHHHHHHGHHHHHHHHHHGGGGHHHHHHHGHHHGHGHHHHHHHHHHGHGGGGHHHFFFGGGGHHHHEGGHGHHHHFGHFHGHHE<BC</<//0?01?11?1C1?01?=F..<-./<<0<..<../:CCFE-C/:0::0;00;00;B/00000000:00;:0;:..;@-///0://:;../;.../::;F.-.://:000000::00:::0B000:000;///.
@M05620:45:000000000-G6HP7:1:1101:26427:9860 1:N:0:153
AGATTACTGCAACAGTTCCCCCTGGACCTGGAAAAGTTTCTTGCCTGGCTTACAGAAGCTGAAACAACTGCCAATGTCCTACAGGATGCTACCCGTAAGGAAAGGCTCCTAGAAGACTCCAAGGGAGTAAAAGAGCTGATGAAACAATGGCAAGTAAGTCAGGCATTTCCGCTTTAGCACTCTTGTGGATCCAATTGAACAATTCTCAGCATTTGTACTTGTAACTGACAAGCCAGGGACAAAACAAAGAT
+
AAAABFFFFFDFGGGGGGGGGGGGHHHHHHHHHHHHGHHHHHHHHHHHHHHHHHHHHHHHHHHHHHHHHHHHHHHHHHHHHHHHHHHHHHHHHHGGGGHHHHHHHHHHGHHHHHHHHHHHHHHGGHGGHHHHHGHHHHHHHHHHHHHHHHHHHGHHHHHHHHHHHHHHHHGGGGGHHHHHHHHHHGHGGHHHHHHHHHHHHHHHHHHHHHHHHCHHHFHHHHHHHHHGHHHHHGGGGGGGGGGGGGGGGGF
@M05620:45:000000000-G6HP7:1:1101:13436:9866 1:N:0:153
CATCCTGACCCTGAAGTACCCCATTGAGCATGGCATCGTCACCAACTGGGACGACATGGAGAAGATCTGGCACCACACCTTCTACAACGAGCTGCGCGTGGCCCCGGAGGAGCACCCAGTGCTGCTGACCGAGGCCCCCCTGAACCCCAAGGCCAACAGAGAGAAGATGACTCAGGTGAGGCTCGGCCGACGCCCGTGCTCCTCCCGTCCTTTCCCCAGTCATTTTCTGCCCGGCTTGATTTCTGACATTA
+
CDDDDFFFFFFFGGGGGGGGGGGHHHHHHHHHHHHHHGHHHGHHHGHHHHHHGGGGGHHHHHHHHHHHHHHHHGHHHGGHHHHHHHHHGGGGGHHGGGGGGGHHGGGGGGGGHHHHGGHGHHHHHHHHHHGGGGGGGGGGGGHHHHGGGGHGHHGGGGGGGGGGGGGGGGGGGGGGGGGGGGGGFFFFFFFFFFFFBDFFFFFFFFFEDFFFFFFFFFDFFFFFFFFFFFFFDAFFCFAFFFFFFBFFFF0
@M05620:45:000000000-G6HP7:1:1101:3962:9871 1:N:0:153
ATCTCTATCTCCTAAAAACCTGTTTAGATTTGGAGATAGACCTTCAGGTTTTTCATCATTTTCTGCATGAATTATACATTGACCACGTTCCAGCGTGGTCAGTTTGCAGCATTCTGTTATTTTGTTTGACAGAGTGTCTTGTTGAGAACATATGTAGGACATGATTTTTTCCTGCAACAGGGAAAATAAAGTATAAGTTTTAAAGATTTATTCTTTAATAAAGGATCTCAAAGCCAGCTTTAGAAAAAGGA
+
@BBBBFFFFFFFGGGGGGGGGGHHHHHHHHHHHGHHHHHGHHHHHHHHHHHGGHHHHHHHHHHHIHHHHGHHHGHGHGHHHGHHFGGHHHHHHHGGGGFHFHHHGHHHHHHHHHHHHHHHHHHHHHHHFHHHHHHHHHHHHHHHGHGHHGHHHHHHHHHHFHHHHHHHHGHHHHHEHHFHHGGHHHHHGHHGHHGHGFGHHGFHHGHHHHHHHHHHGHHHHFHHHHGGHEFFHGFHGEBGHGHHGFFHGGG
@M05620:45:000000000-G6HP7:1:1101:14479:9878 1:N:0:153
CATCCTGACCCTGAAGTACCCCATTGAGCATGGCATCGTCACCAACTGGGACGACATGGAGAAGATCTGGCACCACACCTTCTACAACGAGCTGCGCGTGGCCCCGGAGGAGCACCCAGTGCTGCTGACCGAGGCCCCCCTGAACCCCAAGGCCAACAGAGAGAAGATGACTCAGGTGAGGCTCGGCCGACGCCCGTGCTCCTCCCGTCCTTTCCCCAGTCATTTTCTGCCCGGCTTGATTTCTGACATTT
+
BCCCCFFFFFFFGGGGGGGGGGGHHHHHHHHHHHHHHGHHHGHFHGHHHHGGEGGGGHHHHHHHHHHHHHHHHGHHHGGHHHHHHHHHGGGGGHHGGGGGGGHHGGGGGGGGHHHHGGHGHHHHGHHHHHGGGGGGGGGGGGHHHHGGDFHGHHGGGGGGGGGGGGGGGGGGGGGGGGGGGGGGFFFFFFFFFFFFFFFFFFFFFFFEFFFFFFFFFFFFFFFFFFFFFEFFFAFFFF.FFFFF//FFFF/
@M05620:45:000000000-G6HP7:1:1101:3952:9887 1:N:0:153
ATCTCTATCTCCTAAAAACCTGTTTAGATTTGGAGATAGACCTTCAGGTTTTTCATCATTTTCTGCATGAATTATACATTGACCACGTTCCAGCGTGGTCAGTTTGCAGCATTCTGTTATTTTGTTTGACAGAGTGTCTTGTTGAGAACATATGTAGGACATGATTTTTTCCTGCAACAGGGAAAATAAAGTATAAGTTTTAAAGATTTATTCTTTAATAAAGGATCTCAAAGCCAGCTTTAGAAAAAGGA
+
BCBCCFFFFFFFGGGGGGGGGGHHHHHHHHHHHGHHHHHHHHHHHHHHHHHGGHHHHHIHIHHIHHGHHHHHHHHHHHHHHHHHHHGHHHHHHHGFGGHHHHHHHHHHHFHHHHHHHHHHHHHHHHHHHHGHHHHHHHHHHHHHGHHHHHHHHHHGHHHHHHHHHHHHHDHHHHHGHHHHHGGHHHHHGGGGHHHHGFGHHHHHHHHHHHHHHHHHHFHHHGHHEHHHHHGHHHHHHGHHHHHHFFGFGGG
@M05620:45:000000000-G6HP7:1:1101:3970:9891 1:N:0:153
ATCTCTATCTCCTAAAAACCTGTTTAGATTTGGAGATAGACCTTCAGGTTTTTCATCATTTTCTGCATGAATTATACATTGACCACGTTCCAGCGTGGTCAGTTTGCAGCATTCTGTTATTTTGTTTGACAGAGTGTCTTGTTGAGAACATATGTAGGACATGATTTTTTCCTGCAACAGGGAAAATAAAGTATAAGTTTTAAAGATTTATTCTTTAATAAAGGATCTCAAAGCCAGCTTTAGAAAAAGGA
+
BCCCCFFFFFFFGGGGGGGGGGHHHHHHHHHHHHHHHHHHHHHHHHHGHHHGGHHHHHHHHHHHEHHHHHHHHHHHHHHHHGHHHHGHHHHHHHGGGGHHHHHHHHHHGHHHHHHHHHHHHHHHHHHHHHHHHHHHHHHHHHHGHHEHHGGHHHHHHHHHHHHGHHHHHGHHHHHHHHHHHGGHGFHFHHHHHHGHHHGHHHHHHHHHHHHHHHHHHGHHHHHHHHHHHHHHFHHHHGHHHGGHHHHHD.G
@M05620:45:000000000-G6HP7:1:1101:14488:9893 1:N:0:153
CATCCTGACCCTGAAGTACCCCATTGAGCATGGCATCGTCACCAACTGGGACGACATGGAGAAGATCTGGCACCACACCTTCTACAACGAGCTGCGCGTGGCCCCGGAGGAGCACCCAGTGCTGCTGACCGAGGCCCCCCTGAACCCCAAGGCCAACAGAGAGAAGATGACTCAGGTGAGGCTCGGCCGACGCCCGTGCTCCTCCCGTCCTTTCCCCAGTCATTTTCTGCCCGGCTTGATTTCTGACATTA
+
DEEEEFFFFFFFGGGGGGGGGGGHHHHHHHHHHHHHHGHHHGHHHGHHHHHHGGGGGHHHHHHHHHHHHHHHHGHHHGGHHHHHHHHHGGGGGHHGGGFGGGHHGGGGGGGGHHHHGGHFHHHHHHHHHHGGGGGGGGGGGGHHHHGGGGHGHHGGGGGGGGGGGGGGGGGGGGGGHGGGGGGGFFFFFFFFFFFFFFFFFFFFFFFEFFFFFFFFFFFFFFFFFFFFFFFFFFFFFFAFFFFFFEFFFF1
@M05620:45:000000000-G6HP7:1:1101:26718:9905 1:N:0:153
TACCTGTACTGGGGAAGCATTTGAATATCCCCCCATGGTGATGGGGACGGAGAACTGCTCCATAAACACAGGCAACGTGCCTAACTTTCCCGGGAAGATGAAGTCAAAGAGCGACCACAGCTCTCGGAGGTTATTTTGCATCGGTGAGCCAGACAGAATGATCCGATGAGGGGTGCGAAACTATTTGAGGAAAGGAAGCACCTTTTTATTAAATTTACCTTTTAGCAATCGCCATTCCTACCCTAAAGATC
+
DDCDDFFFFFFFGGGGGGGGGGHHHHHHHHHGGGGHFHFGGHHHHGGGGGGGGHHHHHHHHHHHHHHHHHHHGHHHGHHHHHHHHHHHHHHGGGGGGHHHHHHHHHHHHHHHGGGGGHHHHHHHHGGGGGEHHHHHHHHGHHGGGGGHHHHHHGHHGHHHHHHHHGGGHHHGG;AGGDGGGGGHHHGGGGFFGGGFGGGGGFFFFFFFHFHFFFFFFFFFFFFFFFFFFFFFFFFFFFFFFFFFFFFFFFF
@M05620:45:000000000-G6HP7:1:1101:9357:9910 1:N:0:153
AAACCAAGCAGACACGTCTGAACTCCAGTCACGCACTACAATCTCGTATGCCGTCTTCTGCTTGAAAAAAAAAAAAAAAACACAACCTTCGCTCCTGGTACTCTCGTATACAAACTTCTTCTTATAACCAGACGAAAAAATATAAAAAAATAAAATGAAAATAAATTGAGAATAAAAAAATAATAATACATAATGAAGCATAAAGAACTAAAAAAGAGTGAGGATAAAGTGTAAGAACAGCAGAAAGAGAA
+
BCCCCAAFCFFFGGGGGGGGFFHHHHHGHHFGGHGGGHHGHF3FHHFEHHHHGEGHGHHHHHHHEHHGHGGGFF>>>>////0//?/22B/?/=/222=2>2?1?///01=111/11=11==11111111.0.---.-.-.0000000:-.0000000000;00000000.0000;00-:.0900000009000000000000000./009009-../00;0.:/090090000000//;.9.//00///0
@M05620:45:000000000-G6HP7:1:1101:22836:9935 1:N:0:153
CATCCTGACCCTGAAGTACCCCATTGAGCATGGCATCGTCACCAACTGGGACGACATGGAGAAGATCTGGCACCACACCTTCTACAACGAGCTGCGCGTGGCCCCGGAGGAGCACCCAGTGCTGCTGACCGAGGCCCCCCTGAACCCCAAGGCCAACAGAGAGAAGATGACTCAGGTGAGGCTCGGCCGACGCCCGTGCTCCTCCCGTCCTTTCCCCAGTCATTTTCTGCCCGGCTTGATTTCTGACATTA
+
DDDDDFFFFFFFGGGGGGGGGGGHHHHHHHHHHHHHHGHHHGHHHGHHHHHHGGGGGHHHHHHHHHHHHHHHHGHHHGGHHHHHHHHHGGGGGHHGGGGGGGHHGGGGGGGGHHHHGGHHHHHHHHHHHHGGGGGGGGGGGGHHHHGGGGHGHHGGGGGGGGGGGGGGGGGGGGGGHGGGGGGGFFFFFFFFFFFFFFFFFFFFFFFFFFFFHFFFFFFFFFFFFFFFFFFFFFFFFFFFFFFFFFFFFF0
@M05620:45:000000000-G6HP7:1:1101:16247:9968 1:N:0:153
[truncated: 12,855,239 more chars]
