# Supplementary material for: Fast but not furious: a streamlined selection method for genome-edited cells
Source: Life Sci Alliance. 2021 Apr 26;4(6):e202101051. doi: 10.26508/lsa.202101051 (PMC8127327; doi:10.26508/lsa.202101051)
Supplement: Supplementary file 1 [file LSA-2021-01051_Supplemental_Data_1.zip › SANGER and Deep Sequencing/AFP/155_S155_L001_R1_001.fastq]

@M05620:45:000000000-G6HP7:1:1101:12671:1764 1:N:0:155
TTCTCTATCTCCTAAAAACCTGTTTAGATTTGGAGATAGACCTTCAGGTTTTTCATCATTTTCTGCATGAATTATACATTGACCACGTTCCAGCGTGGTCAGTTTGCAGCATTCTGTTATTTTGTTTGACAGAGTGTCTTGTTGAGAACATATGTAGGACATGATTTTTTCCTGCAACAGGGAAAATAAAGTATAAGTTTTAAAGATTTATTCTTTAATAAAGGATCTCAAAGCCAGCTTTAGAAAAAGGA
+
3>>AAFFFFFFFGDGDBDEFGGHHHFHHHHHGF4FFGFHBGGGHHFFFHHHGGHFGGGGHHHGHHBFGH3AHHGHGHHHHGFFHFFEHHHHHHGGGGGHHFGHHHHFDGFHHHGHHHHGHHHHHHHHHBEGGFFHHHHHHHHHH4FCGFFHHHHHFFHGHEBF1FGHHHGCGHFCF1<0FEEEFGFFF1<FHHHGFGHGHHD1<G1FHHHGHHHHHGDD<0<DFBGHHD<DBDF:/CEHHHFG0;0:.CA/
@M05620:45:000000000-G6HP7:1:1101:12690:1777 1:N:0:155
TTCTCTATCTCCTAAAAACCTGTTTAGATTTGGAGATAGACCTTCAGGTTTTTCATCATTTTCTGCATGAATTATACATTGACCACGTTCCAGCGTGGTCAGTTTGCAGCATTCTGTTATTTTGTTTGACAGAGTGTCTTGTTGAGAACATATGTAGGACATGATTTTTTCCTGCAACAGGGAAAATAAAGTATAAGTTTTAAAGATTTATTCTTTAATAAAGGATCTCAAAGCCAGCTTTAGAAAAAGGA
+
3>>ABFFFFFFFGFGFGGGGGGHHHHHHHHHHHFHGHHHGFFGHHHHHHHHGGHGHHEHHHHHHEFBGHBGHHHHHHHHHHHHHHHGHHHHHGGGGGGHHGHHHHHHHGHGHHGHHHHHHHHHHHHHHGHHHHHHHHHHHHHHHDHEHHHHHHHHHHHHHFHHFHHHHHGHHHHGHHHFHHGEHHBGGGFGGGHHGHHHHHGFHHHHHHGHHHHHHHFGHGFHHHHHHHFFFHHFHHFHHHHHECCF:FGF
@M05620:45:000000000-G6HP7:1:1101:12670:1782 1:N:0:155
ATCTCTATCTCCTAAAAACCTGTTTAGATTTGGAGATAGACCTTCAGGTTTTTCATCATTTTCTGCATGAATTATACATTGACCACGTTCCAGCGTGGTCAGTTTGCAGCATTCTGTTATTTTGTTTGACAGAGTGTCTTGTTGAGAACATATGTAGGACATGATTTTTTCCTGCAACAGGGAAAATAAAGTATAAGTTTTAAAGATTTATTCTTTAATAAAGGATCTCAAAGCCAGCTTTAGAAAAAGGA
+
111>AFFFFFBDFG11AFEEGGHGHHFFGHHHFFGCH1B1FHHHHDG1GEGFEFGFHHGFHHGHHGFFBBBGHFHFHHHHFHEGFFFGHFFHHFGEGGHHEGHHHHFGFHHHHHHHHHHHHHHHHHHHFGHHHGHHHHHHHHHGBFGHHHHHHHHHHHHHHHGFHHHHHGGHHHFGFH0GHGGHHHGH1FGHHHHGHHHHHHFGHGHHHHHHHHHHGDHFFDHGHHHHHHHGHGHGHGHHHHF0;CCCCCC
@M05620:45:000000000-G6HP7:1:1101:13941:1797 1:N:0:155
TGATTACTGCAACAGTTCCCCCTGGACCTGGAAAAGTTTCTTGCCTGGCTTACAGAAGCTGAAACAACTGCCAATGTCCTACAGGATGCTACCCGTAAGGAAAGGCTCCTAGAAGACTCCAAGGGAGTAAAAGAGCTGATGAAACAATGGCAAGTAAGTCAGGCATTTCCGCTTTAGCACTCTTGTGGATCCAATTGAACAATTCTCAGCATTTGTACTTGTAACTGACAAGCCAGGGACAAAACAAAGAT
+
1>>>AFFFFF1FGGGGGGGGGGEGEHHHFHHG1GHHHHHHHHGFHHHHHHHHHGHHHHHHHHHGFGFFHHGFGGGBGGHHHHHHFAGGHHHHHHGG@GGHBGGGGHHHGHHHHGFGFGG11>FFGFEEHEGFHEHHHHGHHDDGGHGHFHHHHGHHHHHHFH0FGHHHFGGGGGGHHBFFFGFHFHH?GHHCGHHHHF<CGBDHGGHHHFFGHHHHHHGHHHCGGGGBBCFFEEGGGGGGFGEFGEEFGFF
@M05620:45:000000000-G6HP7:1:1101:13932:1815 1:N:0:155
TGATTACTGCAACAGTTCCCCCTGGACCTGGAAAAGTTTCTTGCCTGGCTTACAGAAGCTGAAACAACTGCCAATGTCCTACAGGATGCTACCCGTAAGGAAAGGCTCCTAGAAGACTCCAAGGGAGTAAAAGAGCTGATGAAACAATGGCAAGTAAGTCAGGCATTTCCGCTTTAGCACTCTTGTGGATCCAATTGAACAATTCTCAGCATTTGTACTTGTAACTGACAAGCCAGGGACAAAACAAAGAT
+
3>3>AFFFDFDFGGGGGGGGFGGFAFHHGGFFBGHHHHHHHHHHHHHHHHHHHHHHHHHHHHFHHHHHHHHHHHHHHHHHFGHH3EFFGH5FGHGEEEGHHHFCEHHHGHHHHHGHHHHHC3?FE?EEHHHFFEHHHHGHHDGHHGHHHHHHHGHHHHHHGDHHHHHHHHGGGGGHDGHHHHHHHHHGHHHHGCGHHHHHHHHHHHHHGFHHHHHHHGHHHHHHHHHGBFHHGGGEGGEGGGGFGGGGGGG
@M05620:45:000000000-G6HP7:1:1101:12362:1831 1:N:0:155
CATCCTGACCCTGAAGTACCCCATTGAGCATGGCATCGTCACCAACTGGGACGACATGGAGAAGATCTGGCACCACACCTTCTACAACGAGCTGCGCGTGGCCCCGGAGGAGCACCCAGTGCTGCTGACCGAGGCCCCCCTGAACCCCAAGGCCAACAGAGAGAAGATGACTCAGGTGAGGCTCGGCCGACGCCCGTGCTCCTCCCGTCCTTTCCCCAGTCATTTTCTGCCCGGCTTGATTTCTGACATTA
+
3>ABCFFFFFFFGGGGGGGGGGGHHHHHHHHHHHHHHGHHHGHHHGHHHHHHGGGGGHHHHHHHHHHHHHHHHGHHHGGHHHHHHHHHGGGGGHHGGGGGGGHHGGGGGGGGHHHHGGHHHHHHHHHHHHGGGGGGGGGGGGHHHHGGGGHGHHGGGGGGGGGGGGGGGGGGGGGGGGGGGGGGFFFFFFFFFFFFBDFFFFFFFFFFFFFFFFFFFFDFFFFFFFFFFFFFFFFFFF9BFFFFF0;FFF0
@M05620:45:000000000-G6HP7:1:1101:16070:1883 1:N:0:155
CATCCTGACCCTGAAGTACCCCATTGAGCATGGCATCGTCACCAACTGGGACGACATGGAGAAGATCTGGCACCACACCTTCTACAACGAGCTGCGCGTGGCCCCGGAGGAGCACCCAGTGCTGCTGACCGAGGCCCCCCTGAACCCCAAGGCCAACAGAGAGAAGATGACTCAGGTGAGGCTCGGCCGACGCCCGTGCTCCTCCCGTCCTTTCCCCAGTCATTTTCTGCCCGGCTTGATTTCTGACATTA
+
3>AABFFFFFFFGGGGGGGGGGGHHHFHHHHHGHHHHGHHHGHHHGHHHHHHGGGGGHHHHHHHHHHHHHHHHGHHHGGHHHHFHHHHGGGGGHHGGGGGGGHHGGGGGGGGHGHHGGHHHHHHHHHHHHGGGGGGGGGGGGHHHHGGGGHGHHGGGGGGGGGEFFBCFBFFGGGGGGGGGGGGFFFFFAFFFFFFFFFFEFFFFFFFFFFFFFFFFFFFFFFFFFFFFFFFB@FFFF.;FFFFF/BFFF/
@M05620:45:000000000-G6HP7:1:1101:15827:1884 1:N:0:155
TGATTACTGCAACAGTTCCCCCTGGACCTGGAAAAGTTTCTTGCCTGGCTTACAGAAGCTGAAACAACTGCCAATGTCCTACAGGATGCTACCCGTAAGGAAAGGCTCCTAGAAGACTCCAAGGGAGTAAAAGAGCTGATGAAACAATGGCAAGTAAGTCAGGCATTTCCGCTTTAGCACTCTTGTGGATCCAATTGAACAATTCTCAGCATTTGTACTTGTAACTGACAAGCCAGGGACAAAACAAAGAT
+
1>1>ADFFFF1DGGGFGGGFGGGGHHHHFHHHHHHHHHHHHHHHHHHHHHHGHBHFHHHHGGHHHGFHHHGHHHHGHFHHFFHHEEHHHHGFHHGGGGGGGFBFAGHHFFFHHHHHHHFGCCFEA?E?FGHGHEGHHG<GG2FGGHHHHGHGFGHHHHHHEDFHFHHHHHGGGGGFE?GHHFHGFGGGF1FGFEGGHFFCDCGGHHBFHBGHGFHGFBGGHHHHHHHH/;CGGGFGEA..9AFGGGGGGGF
@M05620:45:000000000-G6HP7:1:1101:15808:1888 1:N:0:155
TGATTACTGCAACAGTTCCCCCTGGACCTGGAAAAGTTTCTTGCCTGGCTTACAGAAGCTGAAACAACTGCCAATGTCCTACAGGATGCTACCCGTAAGGAAAGGCTCCTAGAAGACTCCAAGGGAGTAAAAGAGCTGATGAAACAATGGCAAGTAAGTCAGGCATTTCCGCTTTAGCACTCTTGTGGATCCAATTGAACAATTCTCAGCATTTGTACTTGTAACTGACAAGCCAGGGACAAAACAAAGAT
+
1>>AAFFFDFFFGGGGGGGGGGGGCHHGHHHH1GFGHGHHHHHHHHHHHHH1GHFGHHHHHHHHHHHHHHHHHHHGHHHHHHHHGFHHHHHHHHGFEGHGBFEHEGHHGHEHFHHHHHHH11BFE/EEGGGHHGHHHHGHH>FGHHHHHHHHHGHHGHGHHHHHHHHHHHGGGGGDHHHHHHHHHHHGHHHHHFGHHFGFHHHHHHHHHHHHHHHHHFHHHHGHHHHFFGHHHGGGGGGGGFFGGGEAFGF
@M05620:45:000000000-G6HP7:1:1101:15818:1903 1:N:0:155
AGATTACTGCAACAGTTCCCCCTGGACCTGGAAAAGTTTCTTGCCTGGCTTACAGAAGCTGAAACAACTGCCAATGTCCTACAGGATGCTACCCGTAAGGAAAGGCTCCTAGAAGACTCCAAGGGAGTAAAAGAGCTGATGAAACAATGGCAAGTAAGTCAGGCATTTCCGCTTTAGCACTCTTGTGGATCCAATTGAACAATTCTCAGCATTTGTACTTGTAACTGACAAGCCAGGGACAAAACAAAGAT
+
1>AAAFFFFFDFGGGGGGGGGGGGHHHHHHHHHHHHHHHHHHHHHHHHHHHHHHFHHHHHHHHHHHHHHHHHHHHHHHHHFHHHGHHHHHHHHHGGGGHHHHCGFHHHGHHHHHHHHHHHFCGFGCEFHHHHHGHHHHDHHGHHHHHHGHHHHGHHHHHHHHHHHHHHHHGGGGGHGHHHHHHHHHHGHHHHHHHHHHGHHHHHHHHHHHHHHHHHHHHHHHHHHHHGHHHHHGGGGGGGGGGGGGGGGFF
@M05620:45:000000000-G6HP7:1:1101:15808:1919 1:N:0:155
AGATTACTGCAACAGTTCCCCCTGGACCTGGAAAAGTTTCTTGCCTGGCTTACAGAAGCTGAAACAACTGCCAATGTCCTACAGGATGCTACCCGTAAGGAAAGGCTCCTAGAAGACTCCAAGGGAGTAAAAGAGCTGATGAAACAATGGCAAGTAAGTCAGGCATTTCCGCTTTAGCACTCTTGTGGATCCAATTGAACAATTCTCAGCATTTGTACTTGTAACTGACAAGCCAGGGACAAAACAAAGAT
+
1>>AAFFFDFFFGGFGGGGGGGGG0FHHHGAGHHHGHHHHHHHHHHHHHHHBHHFGHHGHHHHHHHHHHHHHHHHHHFHHHHHHFFF1BGGDGHFEEGHHGHH0FFHHGGFHHHDGHHHH111FECEGHHHHHGHHHFFHHFGHHHHHHGHHHGFGHGFHHBHFHHHHHHGGCGGH<GHGHHGHHHHGHHHHHHHHHGHGHHHGHHHH0GHHHHGHHHHH0CHFHH0CHHHAEEF.CFEGGGFFGGGGFGF
@M05620:45:000000000-G6HP7:1:1101:17773:2081 1:N:0:155
CATCCTGACCCTGAAGTACCCCATTGAGCATGGCATCGTCACCAACTGGGACGACATGGAGAAGATCTGGCACCACACCTTCTACAACGAGCTGCGCGTGGCCCCGGAGGAGCACCCAGTGCTGCTGACCGAGGCCCCCCTGAACCCCAAGGCCAACAGAGAGAAGATGACTCAGGTGAGGCTCGGCCGACGCCCGTGCTCCTCCCGTCCTTTCCCCAGTCATTTTCTGCCCGGCTTGATTTCTGACATTA
+
BBBBBFFFFFFFGGGGGGGGGGGHHHGHFHHHHHHHHGHHHGHHGGHHHHFHGGGGGHHHHHHHHHHGHHHHHGHHHGGHHHHHHHHHGGGGGHGGGGGGGGHHGGGGGGGGHHHHGGHHHHHHHHHGHHGGGGGGGGGCFEFHHHGGGGHGHHGGGGGGGGGGGGGGGGGGFGFGGFGGGGEGFFFD-BCFFADCF.DFFFBFFFFFFFFFFFFFFFFBFFFFFFFFFFFFF->FF-.;FFFFFFFFBF/
@M05620:45:000000000-G6HP7:1:1101:17268:2181 1:N:0:155
AGATTACTGCAACAGTTCCCCCTGGACCTGGAAAAGTTTCTTGCCTGGCTTACAGAAGCTGAAACAACTGCCAATGTCCTACAGGATGCTACCCGTAAGGAAAGGCTCCTAGAAGACTCCAAGGGAGTAAAAGAGCTGATGAAACAATGGCAAGTAAGTCAGGCATTTCCGCTTTAGCACTCTTGTGGATCCAATTGAACAATTCTCAGCATTTGTACTTGTAACTGACAAGCCAGGGACAAAACAAAGAT
+
AAAABFFFFFFFGGGGGGGGGGGGHHHHHHHHHHHHHHHHHHHHHHHHHHHHHHHHHHHHHHHHHHHHHHHHHHHHHHHHHHGHHHHHHHHHHHGGGGHHHHHHHHHHGHHHHHHHHHHHHHHGGHGGHHHHHGHHHHGHHHHHHHHHHHHHHGHHHHHHHHHHHHHHHHGGGGGHHHHHHHHHHGHGFHHHHHHHHHHHHHHHHHHGHHHHHHHHHGHHHHHHHHHHHHHHGGGGGGGGGGGGGGGGGGG
@M05620:45:000000000-G6HP7:1:1101:17260:2198 1:N:0:155
AGATTACTGCAACAGTTCCCCCTGGACCTGGAAAAGTTTCTTGCCTGGCTTACAGAAGCTGAAACAACTGCCAATGTCCTACAGGATGCTACCCGTAAGGAAAGGCTCCTAGAAGACTCCAAGGGAGTAAAAGAGCTGATGAAACAATGGCAAGTAAGTCAGGCATTTCCGCTTTAGCACTCTTGTGGATCCAATTGAACAATTCTCAGCATTTGTACTTGTAACTGACAAGCCAGGGACAAAACAAAGAT
+
BC@BCFFFFFFFGGGGGGGGGGGGHHHHHHHHHHHHGHHHHHHHHHHHHHHHHHHHHHHHHHHHHHHHHHHHHHHHHHHHHHHHHHHHHHHHHHGGGGHHHHHHHHHHGHHHHHHHHHHHHHHGGHGGHHHHHGHHHHHHHHHHHHHHHHHHHGHHHHHGHHHHHHHHHHGGGGGHFHHHHHHHHHHGHHHHHGHHHHHGHHHHHHHHHHHHHHHHHHHHHHHHHHHGHHHHHGGGGGGGGGGFGGGGFGF
@M05620:45:000000000-G6HP7:1:1101:11185:2202 1:N:0:155
CATCCTGACCCTGAAGTACCCCATTGAGCATGGCATCGTCACCAACTGGGACGACATGGAGAAGATCTGGCACCACACCTTCTACAACGAGCTGCGCGTGGCCCCGGAGGAGCACCCAGTGCTGCTGACCGAGGCCCCCCTGAACCCCAAGGCCAACAGAGAGAAGATGACTCAGGTGAGGCTCGGCCGACGCCCGTGCTCCTCCCGTCCTTTCCCCAGTCATTTTCTGCCCGGCTTGATTTCTGACATTT
+
AA?AA@@5BF>BBFCGGFGGGGDFEFFA4BFA4BGFGGHHD?AGCEGHFGA2EEEEGHF3FHHFAAAAGHHHFC1FEEGHHHFFEGFE>1AEA3@E@EEEE/?FEED@<CFG/GGEGCC1?DGHFFHFGC@DG-<F.-<-@CGHH.:C..;:.:;EAEGFFBE.CF/FBB0;90;FFBFAAEGABB.:@-@B--@BB.A./:B9F...;DAFF///;.AFFFB//B9:B/9.999>BB9/:B/B9B9FFF/
@M05620:45:000000000-G6HP7:1:1101:11193:2220 1:N:0:155
CATCCTGACCCTGAAGTACCCCATTGAGCATGGCATCGTCACCAACTGGGACGACATGGAGAAGATCTGGCACCACACCTTCTACAACGAGCTGCGCGTGGCCCCGGAGGAGCACCCAGTGCTGCTGACCGAGGCCCCCCTGAACCCCAAGGCCAACAGAGAGAAGATGACTCAGGTGAGGCTCGGCCGACGCCCGTGCTCCTCCCGTCCTTTCCCCAGTCATTTTCTGCCCGGCTTGATTTCTGACATTA
+
BBBBBFFFFFFFGGGFGGGGGGGHHHHHHHHHCFHHHGHHHGHHHGHHFEHHFGGGGHHGHHHHHHHHHHHHHGHHHGGHHHHHHHHHGGGGGHHEGGEGGGHHGGGGGGGGHGHHGGHHFGHHHHHHHHGGGFGGGGGGGGHHHHGGGFGFHHGGGGGGGGGGFGGGGGGGGGFGGGGGGEFGFFEFFFFFCDFB@.;AFFFFFFDEDFFFFFFFFF?FFFFFFFFFFFFF.-DFFF?FFFFF/BFFFF/
@M05620:45:000000000-G6HP7:1:1101:13270:2236 1:N:0:155
TACCTGTACTGGGGAAGCGTGTAGCAATCGCCATTCCTACCCTAAAGATCGGAAGAGCACACGTCTGAACTCCAGTCACGCACTACAATCTCGTATGCCGTCTTCTGCTTGAAAAAAAAAAACACGGATGATAGTATGCAGCGGTGAGCCAGCGAGAATGATCAGATGAGGGGGGCAACACTATTTGATGGAAGGAAGCACATTTTTATTCAATTTAACTTATAGCACTAGACATACCTACACAAAAACTC
+
CCCCCFFFFFFFGGGGGGGGGGHHHHHHHGGGGGHHHHHHHHHHHHHHHHHGGGGHHHHHHGFHHHGHHHHHHHHHFHHEHGGGHHGGFFFHHFGGHHHGEGHGHHHHFHHGHHHHG@FC@///0/////1>1111111111<<.<..<//<.-:--:0;0000::000:/.9----;...9:0000:000/09.;/:.0//00000;:00000:9;09000009:0000099B900;09/0/0..:..00
@M05620:45:000000000-G6HP7:1:1101:18103:2237 1:N:0:155
ATCTCTATCTCCTAAAAACCTGTTTAGATTTGGAGATAGACCTTCAGGTTTTTCATCATTTTCTGCATGAATTATACATTGACCACGTTCCAGCGTGGTCAGTTTGCAGCATTCTGTTATTTTGTTTGACAGAGTGTCTTGTTGAGAACATATGTAGGACATGATTTTTTCCTGCAACAGGGAAAATAAAGTATAAGTTTTAAAGATTTATTCTTTAATAAAGGATCTCAAAGCCAGCTTTAGAAAAAGGA
+
BBAABFFFFFFFGGGGGGGGGGHHHHHHHHHHHHGHHHHHHHHHHHHHHHHGGHHHHHHHHHHHHHHHHGHHHHHHHHHHHHGHHHGGHHHHHHGFGGHHHHGHHHHHHHHHHHHHFGHHHHHHFHHHHHHHHHFHHHHHHHHHHHHHHHHHHHHHHHHHHHHHHHHHHGHHHHHHHHHHHGGHHHHHGHHGHHHHHGHHHHGHHHHHHHHHHHHHHHHHHHHHHHHHHHHHHHHHHGHHHHFGGGHHGGG
@M05620:45:000000000-G6HP7:1:1101:18760:2258 1:N:0:155
CATCCTGACCCTGAAGTACCCCATTGAGCATGGCATCGTCACCAACTGGGACGACATGGAGAAGATCTGGCACCACACCTTCTACAACGAGCTGCGCGTGGCCCCGGAGGAGCACCCAGTGCTGCTGACCGAGGCCCCCCTGAACCCCAAGGCCAACAGAGAGAAGATGACTCAGGTGAGGCTCGGCCGACGCCCGTGCTCCTCCCGTCCTTTCCCCAGTCATTTTCTGCCCGGCTTGATTTCTGACATTA
+
ACCCCFFFFFFFGGGGGGGGGGGHHHHHHHHHHHHHHGHHHGHHHGHGHHHHGGGGGHGHHHHHHHHHHHHHHGHHHGGHHHHHHHHHGGGGGHHGGGGGGGHHGGGGGGGGHHHHGGHGHHHHHHHHHHGGGGGGGGGGGGHHHHGGGGHGHHGGGGGGGGGGGGGGGGGGGGGGGGGGGGGGFFFFFFFFFFFFBFFFFFFFFFFFFFFFFFFFFFFFFFFFFFFFFFFFFFFFFFAFFFFFFBFFFF/
@M05620:45:000000000-G6HP7:1:1101:15641:2265 1:N:0:155
ATCTCTATCTCCTAAAAACCTGTTTAGATTTGGAGATAGACCTTCAGGTTTTTCATCATTTTCTGCATGAATTATACATTGACCACGTTCCAGCGTGGTCAGTTTGCAGCATTCTGTTATTTTGTTTGACAGAGTGTCTTGTTGAGAACATATGTAGGACATGATTTTTTCCTGCAACAGGGAAAATAAAGTATAAGTTTTAAAGATTTATTCTTTAATAAAGGATCTCAAAGCCAGCTTTAGAAAAAGGA
+
ABBCBFFFFFFFGGGGGGGGGGGHHHHGHHHHHHHHHHHDHHHHHHHHHHHGGGHHHHHHHHHHHHHHHFHHHHHHHHHHHHHHHHFGHHHHHHGFGGHHHHHHHHHHHHHHHHHHHHGHHHHHHHHHHHHHGHHHHHHHHHHHFGGHHHHHHHHHHHHGHGHGHHHHHGHHHHHHDGHHHGGGHHGGGFGGHHHFGGHHHGGDFDHHHHHHHHHHHFHDGBGG/GHHHHHHGCHHHGHHHHHFH0;GGGG
@M05620:45:000000000-G6HP7:1:1101:15664:2275 1:N:0:155
ATCTCTATCTCCTAAAAACCTGTTTAGATTTGGAGATAGACCTTCAGGTTTTTCATCATTTTCTGCATGAATTATACATTGACCACGTTCCAGCGTGGTCAGTTTGCAGCATTCTGTTATTTTGTTTGACAGAGTGTCTTGTTGAGAACATATGTAGGACATGATTTTTTCCTGCAACAGGGAAAATAAAGTATAAGTTTTAAAGATTTATTCTTTAATAAAGGATCTCAAAGCCAGCTTTAGAAAAAGGA
+
BBBCCFFFFFFFGGGGGGGGGGHHHHGHHHHHHHHGHHHGHHHHHFHHHHHGGHHHHHHHHHHHGHHHHGHHHHHHHHHHHGHHHHFGHHHHHHGGGGHHHHHHHHEHHHHHHHHGHHHHHHHHHHHGHHHHHHHHHHHHHHHGHHHHHHHHHHHHHHGHHHHHHHHHHGHHHHHHHHHHHGEHHHHHGFHHGHFGHGHHHHHGHGHHHHHHHHHHHHHHHHHGHHHHHGGHGHAFCEHHHFHHFFHAGGE
@M05620:45:000000000-G6HP7:1:1101:15648:2286 1:N:0:155
ATCTCTATCTCCTAAAAACCTGTTTAGATTTGGAGATAGACCTTCAGGTTTTTCATCATTTTCTGCATGAATTATACATTGACCACGTTCCAGCGTGGTCAGTTTGCAGCATTCTGTTATTTTGTTTGACAGAGTGTCTTGTTGAGAACATATGTAGGACATGATTTTTTCCTGCAACAGGGAAAATAAAGTATAAGTTTTAAAGATTTATTCTTTAATAAAGGATCTCAAAGCCAGCTTTAGAAAAAGGA
+
BCCCDFFFFFFFGGGGGGGGGGHHHHHHHHHHHHHHHHHHHHHHHHHHHHHGGHHHHHIHHHIHHHHHHHHHHHHHHHHHHHHHHHGHHHHHHHGFGGHHHHHHHHHHHHHHHHHHHHHHHHHHHHHHHHHHHHHHHHHHHHHHHHHHHHHHHHHHHHHHHHHHHHHHHGHHHHHHHHHHHGGHHHHHHHHHHHHHHHHHHHHHHHHHHHHHHHHHHGHHHFHHHHHHHHHHHHHHHGHHHHHFHGFHGGH
@M05620:45:000000000-G6HP7:1:1101:20163:2410 1:N:0:155
AGATTACTGCAACAGTTCCCCCTGGACCTGGAAAAGTTTCTTGCCTGGCTTACAGAAGCTGAAACAACTGCCAATGTCCTACAGGATGCTACCCGTAAGGAAAGGCTCCTAGAAGACTCCAAGGGAGTAAAAGAGCTGATGAAACAATGGCAAGTAAGTCAGGCATTTCCGCTTTAGCACTCTTGTGGATCCAATTGAACAATTCTCAGCATTTGTACTTGTAACTGACAAGCCAGGGACAAGACAAAGAT
+
AAA11DFFBFFFGGFBEGGGGGGGCHHHBF0EGHFH1EDGHHHHHHGEGHEGFFGFHFHHHHGGHGHHHFHHHHHGGHHHHFFHHFGFFHHHHHGEGGHGGGCHHHHHGHHHHHHHHHHHHHHGGGGFHHHHHFHHHHFHHHHHHGHHFGHHHGHHHHGHGHHHHHHHHHGGGGGGHHHHHHHHHGHGGEHHGFHHGGGHHHHHHHHFDHGHHHHHHHHHHHHGHHHHHHGHHGGGGGEGGGGFFGGGGGG
@M05620:45:000000000-G6HP7:1:1101:17997:2460 1:N:0:155
AGATTACTGCAACAGTTCCCCCTGGACCTGGAAAAGTTTCTTGCCTGGCTTACAGAAGCTGAAACAACTGCCAATGTCCTACAGGATGCTACCCGTAAGGAAAGGCTCCTAGAAGACTCCAAGGGAGTAAAAGAGCTGATGAAACAATGGCAAGTAAGTCAGGCATTTCCGCTTTAGCACTCTTGTGGATCCATTTGAACAATTCTCAGCATTTGTACTTGTAACTGACAAGCCAGGGACAAAACAAAGAT
+
AA1>>@FF3DFFFGFGGFGGGGGGHHHHHGHHHHGHAFGHGFGGHHHHHHHHHHHHGHHHHHHHHHHHHHHHHHHCGHHHHHFHCGCGHHGHGHEEECHHFFGAFHHHGHHHGHGGHFFFGHHGGHGFHGFGHGHHFGDGGGHHHFEFD1GFFEFGHFGFGFCGHHFHFGGGA/FHFFHHHHHGH>1AFBHHGHGHHFGFHGHHHHHFHHGHHF:;CGHHHHHBGGGBCGHHHGGGGGGEEA9.AEEGFGB
@M05620:45:000000000-G6HP7:1:1101:14704:2543 1:N:0:155
CATCCTGACCCTGAAGTACCCCATTGAGCATGGCATCGTCACCAACTGGGACGACATGGAGAAGATCTGGCACCACACCTTCTACAACGAGCTGCGCGTGGCCCCGGAGGAGCACCCAGTGCTGCTGACCGAGGCCCCCCTGAACCCCAAGGCCAACAGAGAGAAGATGACTCAGGTGAGGCTCGGCCGACGCCCGTGCTTCTCCCGTCATTTTTTCAGACATTTTCTGACCGCCTTCTTTTCTGAAATTA
+
11>>AFB1C1C1BGGCAFGGCAAGHCAB1AFHHFAFA0AAFGB1A/BGCA0AA/A/A1F1B10BA1AFHD1>1>>////FFE@@@B1B>/>/?1@>@EG///</<E<CG/EA/<</<//G11FHBGB10F/<<A-..<--::/0/.::.C:...:C.9/9//;E/C/B00C009099/CFGE..-9-9-@-9--9-9--;///;//9A9-;F///-/;//9BBF/FFF/999@-;--//;B////;/;BFB
@M05620:45:000000000-G6HP7:1:1101:14718:2556 1:N:0:155
CATCCTGACCCTGAAGTACCCCATTGAGCATGGCATCGTCACCAACTGGGACGACATGGAGAAGATCTGGCACCACACCTTCTACAACGAGCTGCGCGTGGCCCCGGAGGAGCACCCAGTGCTGCTGACCGAGGCCCCCCTGAACCCCAAGGCCAACAGAGAGAAGATGACTCAGGTGAGGCTCGGCCGACGCCCGTGCTCCTCCCGTCCTTTCCCCAGTCATTTTCTGCCCGGCTTGATTTCTGACATTA
+
ABCBCFFFFFFFGGGGGFGGGGGHHHHHHHHHHHHHHGHHGGHHHGHHHHGHGGGGGHHHHHHHHHHHHHHHHGHHHGGHHHHHHHHHGGGGGHHGGGGGGGHHGGGGGGGGHHHHGGHGHHHHHHHHHHGGGGGGGGGGGGHHHHGGGGHGHHGGGGGGGGGGGGGGGGGGGGGGGGGGGGGGFFFFFFFFFFFFCDFFFFFFFFFFFFFFFFFFFFFFFFFFFFFFFFFFFFFFFFFFFFFFFFFFFF0
@M05620:45:000000000-G6HP7:1:1101:18906:2614 1:N:0:155
TACCTGTACTGGGGAAGAGCACACGTCTGAACTCCAGTCACGCACTACAATCTCGTATGCCGTCTTCTGCTTGAAAAAAAAAAACCATTTTTCTTGTGATGGCCCTCAGCTCCGCCGAGGTCAGCTGGGGGTCTTTCTTTTTGTCAGCAACGCGCACCCTGCCAGACGCCTTTTTTTCCTAAGTCCTGCTGAGTCATTCCTGCGTTGTTCGCCGCCTTGCTTCTTCTCACAGGCTCTCTACTCTCTTGCCA
+
BBBBBFFFFFFFGGFEEGFGGGFHGFGFFGHHFHHHFFHHHGGGFGGGHHHHHHHEGHHGHEAEFFGFHFHHHACHFA@@E>///>/BF?DGF44BB34?43BC//?0F232F//<///<<0<GHH1?.AD<</=0DFH00<-<0=:C0CG@:@?DGCGEB.9;B..;B-..99F--/:9/:;//9B///BFA/;/;:B/9//-.9-;.:99DDFF.9/F/BFBFB/9//;/..;.9/9/;B/:;//:///
@M05620:45:000000000-G6HP7:1:1101:20236:2626 1:N:0:155
AGATTACTGCAACATTTCCCCCTGGACCTGGAAAAGTTTCTTGCCTGGCTTACAGAAGCTGAAACAACTGCCAATGTCCTACAGGATGCTACCCGTAAGGAAAGGCTCCTAGAAGACTCCAAGGGAGTAAAAGAGCTGATGAAACAATGGCAAGTAAGTCAGGCATTTCCGCTTTAGCACTCTTGTGGATCCAATTGAACAATTCTCAGCATTTGTACTTGTAACTGACAAGCCAGGGACAAAACAAAGAT
+
ABABCFFFFFFFGGGGGGGGGGGGHHHHHHHHHHHHGHHHHHHHHHHHHHHHHHHHHHHHHHHHHHHHHHHHHHHHHHHHHHGHHGHHHHHHHHGFGGHHHHHHHHHHGHHHHHHGHHHHHHHGGFFFHHHHHGHHHHHHHHHHHHHHHHHHHGHHHHHHHHHHHHHHHHGGGGGHHHHHHHHHHGGGHHHHHHHHHGHGHGHHHHHFHHHHHHHHHHHHHHHHHHHHHHHHHGGGGGGGGGGGGGGGGGG
@M05620:45:000000000-G6HP7:1:1101:20214:2634 1:N:0:155
AGATTACTGCAACATTTCCCCCTGGACCTGGAAAAGTTTCTTGCCTGGCTTACAGAAGCTGAAACAACTGCCAATGTCCTACAGGATGCTACCCGTAAGGAAAGGCTCCTAGAAGACTCCAAGGGAGTAAAAGAGCTGATGAAACAATGGCAAGTAAGTCAGGCATTTCCGCTTTAGCACTCTTGTGGATCCAATTGAACAATTCTCAGCATTTGTACTTGTAACTGACAAGCCAGGGACAAAACAAAGAT
+
ABBBBFFFFFFFGGGGGGGGGGGGHHHHHHHHHHHHGHHHHHHHHHHHHHHHHHHHHHHHHGHFHHHHHHHHHHHHHHHHGHHHHGHHHHHHHHGGGGHHGHHHHHHHGHHHHHHGHHHHHGHGGEGFFHHHHGHHHHGHHHHHHHGHHHHHHGHHHHHHHHHHHHHHHHGGGGGHHHHHHHHHHHHGHHHHFCHHHGHGFGHHHHHDDGGHHHHHHHHHHHHGHHHGHGFHHGGGGGGGGGGGGGGGGGG
@M05620:45:000000000-G6HP7:1:1101:20234:2644 1:N:0:155
AGATTACTGCAACATTTCCCCCTGGACCTGGAAAAGTTTCTTGCCTGGCTTACAGAAGCTGAAACAACTGCCAATGTCCTACAGGATGCTACCCGTAAGGAAAGGCTCCTAGAAGACTCCAAGGGAGTAAAAGAGCTGATGAAACAATGGCAAGTAAGTCAGGCATTTCCGCTTTAGCACTCTTGTGGATCCAATTGAACAATTCTCAGCATTTGTACTTGTAACTGACAAGCCAGGGACAAAACAAAGAT
+
ABBBBFFFFFFFGGGGGGGGGGGGHHHHHHHHHHHHHHHHHHHHHHHHHHHHHHHHHHHHHHGHHHHHHHHHHHHHHHHHHHHHHHHHHHHHHHGGGGHHHHHHHHHHGHHHHHHHHHHHHHHGGHGGHHHHHGHHHHHHHHHHHHHHGHHFHGHHHHHHHHFHHHHHHHGGGGGHHHHHHHHHHGHGHHHHHHHHHGHGHHHHHHHHGHHHHHHHHHHHHHHHHHFFGHHHHGGGGGGGGGGGGGGGGGF
@M05620:45:000000000-G6HP7:1:1101:21160:2652 1:N:0:155
AGATTACTGCAACAGTTCCCCCTGGACCTGGAAAAGTTTCTTGCCTGGCTTACAGAAGCTGAAACAACTGCCAATGTCCTACAGGATGCTACCCGTAAGGAAAGGCTCCTAGAAGACTCCAAGGGAGTAAAAGAGCTGATGAAACAATGGCAAGTAAGTCAGGCATTTCCGCTTTAGCACTCTTGTGGATCCAATTGAACAATTCTCAGCATTTGTACTTGTAACTGACAAGCCAGGGACAAAACAAAGAT
+
AAAABFFFFFFFGGFGGGGGGGGGHHHHHFFHHHHHHHHHHHHHHHHHHHHHHHHHHGGHHHHGHHHHHHHHHHHHGHHHGHHHGHHHHHHHHHGGGGHHHHHHGHHHGHHHHHFHHHGHGGHGFEGGHHHHHGHHHHHHHGHHHHHHGHHFHGHHHHGGHHHHHHHHHHGGGGGGHHHHGHHGHFG?HHHHHFHHHGHFFGH0DGFFBGHHHHHHHHHHHFHFHHHEFHHHHGGGGGGGGGGGGGGGGGG
@M05620:45:000000000-G6HP7:1:1101:18989:2705 1:N:0:155
AAACCAAGCAGACACTCACCAGAAGACATGAGGTCAGCTAGATCGGAAGAGCACACGTCTGAACTCCAGTCACGCACTACAATCTCGTATGCCGTCTTCTGCTTGAAAAAAAAAAAAAGTTAAGCTTGACAGATTGTCTTGTTGAGACAACAAGAAACCTATAATATTAACTTGCTACCTTCAACCTCCTGAGTCCGTTTTGAAGCTTTATCCTTTTTTCTTCGATCTACCAGCGCTCTACTCTCCTGCCA
+
CCCCCCCFCFFFGGGGGGGGGGGHHHHHHHHHHFGFHHHHHHHHHGGGGHGHHHHHGHHHGGHHHHHHHHHHHGHGGGGHGHHFFHHGEHHHHGGGHGHHHFHHHGHHFHGGGDG<<//??1=?1?10011?01<11=>F>F1011.1<C...</C//C/0000000;0000:0000;/:0000<:F/./C0/;00..0/;..0;0;FF000;00000-/000.:99.0900;.--.:E00090;/000;0
@M05620:45:000000000-G6HP7:1:1101:10001:2728 1:N:0:155
TACCTGTACTGGGGAAGCAATCGCCATTCCTACCCTAAAGATCGGAAGAGCACACGTCTGAACTCCAGTCACGCACTACAATCTCGTATGCCGTCTTCTGCTTGAAAAAAAAAAAAAAACAAAAGAAAACAACAATACAATAGAAAACTATGATATAATAAAAAAGTTAAGACTGAGCAAGAAACACAAGAAGACGTAATCACACCGAATGAAAAACTAATAACATCGAAAGTATAGAGTATATAAATGTT
+
BBBCBFFFFFFFGGEEEGGGGGGGGGGHGHHFGGFHGHFFFGGHGFEGAFCHHHHGGHFGEHHHHHHHHHHHGHGEGHHGHG3FFGGFHHHHGFGFFHGGGHHHHHHHFEEGGCB//></..00<.0000.....00/00000000//00000000;000;000-.;00;00000/0;0//////;.:9./////...9.//9:/.---./////../://;/////.//..///////////////////
@M05620:45:000000000-G6HP7:1:1101:21615:2798 1:N:0:155
CATCCTGACCCTGAAGTACCCCGGCTTGATTTCTGACATTAGATCGGAAGAGCACACGTCTGAACTCCAGTCACGCACTACAATCTCGTATGCCGTCTTCTGCTTGAAAAAAAAAAAAATACTACTTCCATAAGCCCCCATGCACCTCCAGGCCAGCATAGCCACATTAACTAATTTCCAGAACAGCTCGCATCCGTTCTCCAACCTTCCTTCCCCCCACACCTTCATCCCTCGCTTCTTTCCTGTACTTA
+
CDCDDFFFFFFFGGGGGGGGGGGGGGGGHHHHHHHHHHHHHHHHHHGEFEGGHHHHHGHHHGHHHHHHHHHHHGGHGGGHHHGHFFHGFGHHHHGGGHGHHHHHHHGHHHHGGGGC/</01111=111?11111<<.?-?0/000//.</0/.<..:/000000/;000:0000;;0:0000/://.0:.--.;/..0/;0000:./00/000/;:.--....:000000.0;--.;.0000:000:0000
@M05620:45:000000000-G6HP7:1:1101:13867:3037 1:N:0:155
ATCTCTATCTCCTAAAACCTGTTTAGATTTGGAGATAGACCTTCAGGTTTTTCATCATTTTCTGCATGAATTATACATTGACCACGTTCCAGCGTGGTCAGTTTGCAGCATTCTGTTATTTTGTTTGACAGAGTGTCTTGTTGAGAACATATGTAGGACATGATTTTTTCCTGCAACAGGGAAAATAAAGTATAAGTTTTAAAGATTTATTCTTTAATAAAGGATCTCAAAGCCAGCTTTAGAAAAAGGAA
+
AAAABFFFFFFFGGGGGGGGGGHHBGHHHHHHCGGHFHHHHHGHHHHHHHGGHHHHFHHHHHHHHGGHHHHHHHHHHHHHHHHHHGHHHHHHGGEGGHGHHHHHHHHHHHHHHHHHHHHHHHHHHHHGGHHHHHHHHHHHHHHGHHHHHFBGHHHFHHHHHHHHHHHHGHHGGHHHFHHHGGHHHHHHHHFGHHGGDGHHFGHHHHHHHHHHHHHHBDDFDDGHHHHHHHGHHGFHGHHHFGGFGHGEGHG
@M05620:45:000000000-G6HP7:1:1101:13886:3058 1:N:0:155
ATCTCTATCTCCTAAAACCTGTTTAGATTTGGAGATAGACCTTCAGGTTTTTCATCATTTTCTGCATGAATTATACATTGACCACGTTCCAGCGTGGTCAGTTTGCAGCATTCTGTTATTTTGTTTGACAGAGTGTCTTGTTGAGAACATATGTAGGACATGATTTTTTCCTGCAACAGGGAAAATAAAGTATAAGTTTTAAAGATTTATTCTTTAATAAAGGATCTCAAAGCCAGCTTTAGAAAAAGGAA
+
CCCCCFFFFFFFGGGGGGGGGGHHGHHHHHHHHHHHHHGHHHHHHHHHHHGGHGHHHIHHIHHHHGHHHHHHGHGHHHHHHHHHHGHHHHHHHGGGGHHHHHHHHHHHHHHHHHHHHHHHHHHHHHHHHHHHHHHHHHHHHHHHHHFHHGHHHHHHHHHHHHHHHHHHGHHHHHHHHGHHGGHGGHHGHHHHHHHHHHHHGFHHHHHHHHHHHHHHEGFFGHEHGHHHHHHHHHHHGHHHHHHHHHGGGHH
@M05620:45:000000000-G6HP7:1:1101:21277:3058 1:N:0:155
CATCCTGACCCTGAAGTACCCCATTGAGCATGGCATCGTCACCAACTGGGACGACATGGAGAAGATCTGGCACCACACCTTCTACAACGAGCTGCGCGTGGCCCCGGAGGAGCACCCAGTGCTGCTGACCGAGGCCCCCCTGAACCCCAAGGCCAACAGAGAGAAGATGACTCAGGTGAGGCTCGGCCGACGCCCGTGCTCCTCCCGTCCTTTCCCCAGTCATTTTCTGCCCGGCTTGATTTCTGACATTT
+
BCDDDFFFFFFFGGGGGGGGGGGHHHHHHHHHHHHHHGHHHGHHHGHHHHHHGGGGGHHHHHHHHHHHHHHHHGHHHGGHHHHHHHHHGGGGGHHGGGGGGGHHGGGGGGGGHHHHGGHHHHHHHHHHHHGGGGGGGGGGGGHHHHGGGGHGHHGGGGGGGGGGGGGFGGGGGGGGHGGGGGGGFFFFFFFFFFFFBDFFFFFFFFFFFFFFFFFFFFFFFEFFFFFFFFFFDFFFFF;BFFFFFBFBFF0
@M05620:45:000000000-G6HP7:1:1101:13865:3059 1:N:0:155
ATCTCTATCTCCTAAAACCTGTTTAGATTTGGAGATAGACCTTCAGGTTTTTCATCATTTTCTGCATGAATTATACATTGACCACGTTCCAGCGTGGTCAGTTTGCAGCATTCTGTTATTTTGTTTGACAGAGTGTCTTGTTGAGAACATATGTAGGACATGATTTTTTCCTGCAACAGGGAAAATAAAGTATAAGTTTTAAAGATTTATTCTTTAATAAAGGATCTCAAAGCCAGCTTTAGAAAAAGGAA
+
AAAAAFFFFFFFGGGGGGGGFBFG3DFFHHHHCGHHFHGHHHHHHHHHHHGGHHHHHHHGHHHHHFHGGFHHHHGHHHHHFFHHHGHHHHHHHGEGGHHGHHHHFHHHHHHHHHHHHHHHHHHHHHHHHHHHHGHHHHHHHHHHHHFGHHHHHHHHHHHHHHHHHHHHGHHHHHGHHHHHGGHHHHHGHHGHHHHHGHHHHGHHHHHHHHHHHHHHFGGFGHHHHHHHHHHHHHGHGGHHHHFHHHGGGHH
@M05620:45:000000000-G6HP7:1:1101:17315:3136 1:N:0:155
ATCTCTATCTCCTAAAAACCTGTTTAGATTTGGAGATAGACCTTCAGGTTTTTCATCATTTTCTGCATGAATTATACATTGACCACGTTCCAGCGTGGTCAGTTTGCAGCATTCTGTTATTTTGTTTGACAGAGTGTCTTGTTGAGAACATATGTAGGACATGATTTTTTCCTGCAACAGGGAAAGTAAAGTATAAGTTTTAAAGATTTATTCTTTAATAAAGGATCTCAAAGCCAGCTTTAGAAAAAGGA
+
CCCCCFFFFFFFGGGGGGGGGGHHHHHHHHHHHHHHHHHHHHHHHHHHHHHGGHHHHHHHIIIHHHHHHHHHHHHHHHHHHHHHHHGHHHHHHHGGGGHHHHHHHHHHHHHHHHHHHHHHHHHHHHHHHHHHHHHHHHHHHHHHHHHHHHHHHHHHHHHHHHHHHHHHHGHHHHHHHHHHHGGHH0FHHHHHHHHHHGHHHHHHHHHHHHHHHHHHHHHHHHHHHHHGHHHHHHHHHGHHHHHHGHHHGGH
@M05620:45:000000000-G6HP7:1:1101:17339:3137 1:N:0:155
ATCTCTATCTCCTAAAAACCTGTTTAGATTTGGAGATAGACCTTCAGGTTTTTCATCATTTTCTGCATGAATTATACATTGACCACGTTCCAGCGTGGTCAGTTTGCAGCATTCTGTTATTTTGTTTGACAGAGTGTCTTGTTGAGAACATATGTAGGACATGATTTTTTCCTGCAACAGGGAAAATAAAGTATAAGTTTTAAAGATTTATTCTTTAATAAAGGATCTCAAAGCCAGCTTTAGAAAAAGGA
+
ABABBFFFFFFFGGGGGGGGGGHHHHGHHHHHGHHHHHHHGHHHHHHHFGHGGHHHHHHHHHHH5GHFHGHHHHHHHHHHHHHHHHGGHHHHHHGGGGHHHHBGHHHHHHHHHHHHHHHHHHHHHHHHFHFHHHFHHHHHHHHHHHHHHHHHFHHHHGHHHHHGHHHHHGHHHHHFFHHHFEGHHFGHHHHBGHFGHFHHHHHHHHHHHHHHGHHHHFHHHHEHHHHHDGHHHHHHHGHHHGHFCGHGGDG
@M05620:45:000000000-G6HP7:1:1101:14174:3143 1:N:0:155
AGATTACTGCAACAGTTCCCCCTGGACCTGGAAAAGTTTCTTGCCTGGCTTACAGAAGCTGAAACAACTGCCAATGTCCTACAGGATGCTACCCGTAAGGAAAGGCTCCTAGAAGACTCCAAGGGAGTAAAAGAGCTGATGAAACAATGGCAAGTAAGTCAGGCATTTCCGCTTTAGCACTCTTGTGGATCCAATTGAACAATTCTCAGCATTTGTACTTGTAACTGACAAGCCAGGGACAAAACAAAGAT
+
AAABBFFFBF@FGGGGGGGGGGGGHHHHHHHHHHHHFHHHHHHHHHHGHHHHHGHGHHHHHHHHHHHHHHHHHHHHHHHHHHGHGFHHHHHHHHGGEGHHGHEGHHHHGHHHHHHHHHHHHEHGGFEGHHHHHGHHHHHHHGFHFHHHHHHHHGHHHHGHHHHHHHHHHHGGGGGHHHHHHHHHHGHGGHHHGHHHHHHHHHHHHHHHHHHHHHHHHHHHHHHHHHHHHGHHHGGGGGGGGGGGGGGGGGF
@M05620:45:000000000-G6HP7:1:1101:17314:3157 1:N:0:155
ATCTCTATCTCCTAAAAACCTGTTTAGATTTGGAGATAGACCTTCAGGTTTTTCATCATTTTCTGCATGAATTATACATTGACCACGTTCCAGCGTGGTCAGTTTGCAGCATTCTGTTATTTTGTTTGACAGAGTGTCTTGTTGAGAACATATGTAGGACATGATTTTTTCCTGCAACAGGGAAAATAAAGTATAAGTTTTAAAGATTTATTCTTTAATAAAGGATCTCAAAGCCAGCTTTAGAAAAAGGA
+
BBCCCFFFFFFFGGGGGGGGGGHHHHHHHHHHHHHHHHHHHHHHHHHHHHHGGHHHHHHHIIIHIHHHHHHHHHHHHHHHHHHHHHGHHHHHHHGGGGHHHHHHHHHHHHHHHHHHHHHHHHHHHHHHHHHHHHHHHHHHHHHHHHHHHHHHHHHHHHHHHHHHHHHHHGHHHHHHHHHHHGGHH0GHHHHHHHHHHGHHHHHHHHHHHHHHHHHHHHHHHFGHHHHHHHHHHHHHHGHHHHHHGHHHGGH
@M05620:45:000000000-G6HP7:1:1101:14167:3159 1:N:0:155
AGATTACTGCAACAGTTCCCCCTGGACCTGGAAAAGTTTCTTGCCTGGCTTACAGAAGCTGAAACAACTGCCAATGTCCTACAGGATGCTACCCGTAAGGAAAGGCTCCTAGAAGACTCCAAGGGAGTAAAAGAGCTGATGAAACAATGGCAAGTAAGTCAGGCATTTCCGCTTTAGCACTCTTGTGGATCCAATTGAACAATTCTCAGCATTTGTACTTGTAACTGACAAGCCAGGGACAAAACAAAGAT
+
A?AAAFFFDF1DGGGGGGGGGGCE0GHHGGAHHGHHFHHHHHHHHHHHHHHGHHHHHHHHGHHHHGHHHHHHHHHHHHHHHHHH0GHFGHHHHHGGEGHHHHFGHHHHGHHHHHHHHHHHFCDFGAFFHHHHHGHHHHGHHHHHHHHHHHHHHGHHHHHHHHHHHHHHHHGGGGGHDGHHHHHHHFGGHHHHHHHHHGHGFHHGHHHGHHHHHHHHHFHHHHHGHHHGHHHHGGGGGGGGGGGGGGGGFGF
@M05620:45:000000000-G6HP7:1:1101:20255:3224 1:N:0:155
TACCTGTACTGGGGAAGCGTGTAGCAATCGCCATTCCTACCCTAAAGATCGGAAGAGCACACGTCTGAACTCCAGTCACGCACTACAATCTCGTATGCCGTCTTCTGCTTGAAAAAAAAAAATACTAACCCAAACCCCCCTCACTCCCAAATCCAACCTATAAACTATTCCTCATGTCACACACTTCCTACTCCCACACTCCTCCCATCCCCTCCCCATTCACTCTCGACCCTGCCTTATCTCTGTCAGCT
+
BBBBBFFFFFFFGGGGGGEEEEHHHHHHHGGGGGHHHHHHHHHHHFHHHHHGGGGHHGHHHHGHHHGHHHHHHHHGHHHGHGGGHHHFH3GGHFGHHHHGGGFEHHHHHHHGHHHHGGGBC/01?111?0///0?.<><--...00<.//.0<::0:.//00000000000<G0;0;09009../00;90;09B./...9//0;/9.99......:..9/;/////;./-9;/...;/////////9////
@M05620:45:000000000-G6HP7:1:1101:13739:3233 1:N:0:155
ATCTCTATCTCCTAAAAACCTGTTTAGATTTGGAGATAGACCTTCAGGTTTTTCATCATTTTCTGCATGAATTATACATTGACCACGTTCCAGCGTGGTCAGTTTGCAGCATTCTGTTATTTTGTTTGACAGAGTGTCTTGTTGAGAACATATGTAGGACATGATTTTTTCCTGCAACAGGGAAAATAAAGTATAAGTTTTAAAGATTTATTCTTTAATAAAGGATCTCAAAGCCAGCTTTAGAAAAAGGA
+
AABBBFFFFFFFGGGGGGGGGGHHHHGHHHHGHHHHHGFHHHHHHHHHHHHGGHHGHHHHHHHHHHHHHHHHHGHGHHHHHHHHHHGGHHHHHHGFGGHHFHHHHHHGHHHHHHHHHHHHHHHHGHHHHHGHHHGHHGHHHHHGFFHHHHFHHHGGFHHHHHHGHHHHHGHHHHGEHHHHHGGGHHHHFHHHGHHHHHHHHHHHHHHHHHHHHHHHHGHGHHHFFGHHHHHGHHHHHGHGHHHHGEGHGDF
@M05620:45:000000000-G6HP7:1:1101:10523:3233 1:N:0:155
CATCCTGACCCTGAAGTACCGGCTTGATTTCTGACATTAGATCGGAAGAGCACACGTCTGAACTCCAGTCACGCACTACAATCTCGTATGCCGTCTTCTGCTTGAAAAAAAAAAAAAAAAGACTCTGACAGACGCCCCCCTTATCCCCGCCGACAACAAAGACACGATACTGCTGCTGATCCTTGGCCTTCGCCCAAGCCCCTCCCTACTACTCCCCACTCTTTATCCTCTCCGCTTCCACTCTCTCCTTA
+
BCCCCFFFFFFFGGGGGGGGGGGGGGFHFHFGFFGHHHFGGFGHGGGGFGHHHHHGHHHGDHHHHHCGGFHHEHGGGFHBHF3GGHGGHHHHGAEGFFGHE@GF0GHHHGFGGG/////-.<0111=1>10/.<--<-:--.;000/.-----;--:...///:/.9.;-//;///9//////////9://..;A.......9.9.//.//;//9../..//;/////9////..:..//://:///:///
@M05620:45:000000000-G6HP7:1:1101:16423:3280 1:N:0:155
ATCTCTATCTCCTAAAAACCTGTTTAGATTTGGAGATAGACCTTCAGGTTTTTCATCATTTTCTGCATGAATTATACATTGACCACGTTCCAGCGTGGTCAGTTTGCAGCATTCTGTTATTTTGTTTGACAGAGTGTCTTGTTGAGAACATATGTAGGACATGATTTTTTCCTGCAACAGGGAAAATAAAGTATAAGTTTTAAAGATTTATTCTTTATTAAGGATTCTAAAGGCAGGCTTTGGAAAAGGAA
+
BBBBBFFFFFFFGFGGGGGGGGHHHHHHHHHHHHHHHHHHHHHHHHHHHHHGGHHHHHHHHHHHHHHHHHHHHHHHHHHHHHHHHHGHHHHHHHGGGGHHHHHHHHHHHHHHHHHHHHHHHHHHHHHHHHHHHHHHHHHHHHHHGHHHHHHHHHHHHHHHHHHHHHHHHGHHHHHHHHHHHGGHHHGHHGGGHHHFHHHHHHHHHHHHHHH11FH0G0<DG0C000000=D00<..-:CG/0/;CGH/E/;
@M05620:45:000000000-G6HP7:1:1101:16439:3301 1:N:0:155
ATCTCTATCTCCTAAAAACCTGTTTAGATTTGGAGATAGACCTTCAGGTTTTTCATCATTTTCTGCATGAATTATACATTGACCACGTTCCAGCGTGGTCAGTTTGCAGCATTCTGTTATTTTGTTTGACAGAGTGTCTTGTTGAGAACATATGTAGGACATGATTTTTTCCTGCAACAGGGAAAATAAAGTATAAGTTTTAAAGATTTATTCTTTAATAAAGGATCTCAAAGCCAGCTTTAGAAAAAGGA
+
BBCCCFFFFFFFGGGGGGGGGGHHHHHHHHHGHHHHHHHHHHHHHHHHHHHGGHGHHHHHHHHHHHHHHGHHHHHGHHHHHHHHHHGGHHHHHHGFGGGHGHGHHHHGHHGHHHHHHHHHHHHHHHHHGHFHHHGHHHHHHHHHHHGHHGGHHHHHHHHHHHHGHHHHHGHHHHHHGHHHHGGGHHHGHGHGGFHHHGHHHFHGHGHHHGHHHHHHGGHGHGGHHHHGFFHGHHHHHGGHHGHEFGEGGGH
@M05620:45:000000000-G6HP7:1:1101:18135:3310 1:N:0:155
ATCTCTATCTCCTAAAAACCTGTTTAGATTTGGAGATAGACCTTCAGGTTTTTCATCATTTTCTGCATGAATTATACATTGACCACGTTCCAGCGTGGTCAGTTTGCAGCATTCTGTTATTTTGTTTGACAGAGTGTCTTGTTGAGAACATATGTAGGACATGATTTTTTCCTGCAACAGGGAAAATAAAGTATAAGTTTTAAAGATTTATTCTTTAATAAAGGATCTCAAAGCCAGCTTTAGAAAAAGGA
+
BCCCDFFFFFFFGGGGGGGGGGHHHHHHHHFHHHHHHHHHHHHHHHHHHHHGGHHHHHIHHHIIIHHHHHHHHHHHHHHHHHHHHHGHHHHHHHGGGGHHHHHHHHHHHHHHHHHHHHHHHHHHHHHHHHHHHHHHHHHHHHHHHHHHHHHHHHHHHHHHHHHHHHHHHGHHHHHHHHHHHGGHHHHHHHHHHHHHHHHHHHHHHHHHHHHHHHHHHHHHHHHHHHHHHGHHHHHHHGHHHHHHHHHHGGH
@M05620:45:000000000-G6HP7:1:1101:22089:3328 1:N:0:155
ATCTCTATCTCCTAAAACCTGTTTAGATTTGGAGATAGACCTTCAGGTTTTTCATCATTTTCTGCATGAATTATACATTGACCACGTTCCAGCGTGGTCAGTTTGCAGCATTCTGTTATTTTGTTTGACAGAGTGTCTTGTTGAGAACATATGTAGGACATGATTTTTTCCTGCAACAGGGAAAATAAAGTATAAGTTTTAAAGATTTATTCTTTAATAAAGGATCTCAAAGCCAGCTTTAGAAAAAGGAA
+
ABCCCFFFFFFFGGGGGGGGGGHHGHHHHHHHHHHHHHHHHHHHHHHHHHGGHHHHHHHHHHHHHHHHGHHHHHHHHHHHHHHFHGHHHHHHHGGGGHHHHHHHHHHHHHHHHHHHHHHHHHHHHHHHHFHHHHHHHHHHHHHGHGFHHHHHHHHGGGHHHHFHHHHHGHHHHHHHHHHHGGHHHGHHHGFGHGFFGHHHGGHHHHHHHHHHHHHHGDGGFFFHHHGHHHGHGHHHGHHHHFHCGHGEDHG
@M05620:45:000000000-G6HP7:1:1101:18134:3335 1:N:0:155
ATCTCTATCTCCTAAAAACCTGTTTAGATTTGGAGATAGACCTTCAGGTTTTTCATCATTTTCTGCATGAATTATACATTGACCACGTTCCAGCGTGGTCAGTTTGCAGCATTCTGTTATTTTGTTTGACAGAGTGTCTTGTTGAGAACATATGTAGGACATGATTTTTTCCTGCAACAGGGAAAATAAAGTATAAGTTTTAAAGATTTATTCTTTAATAAAGGATCTCAAAGCCAGCTTTAGAAAAAGGA
+
ACBCCFFFFFFFGGGGGGGGGGHHHHHHHHHHHHHHHGHHHHHHHHHHHHHGGHHHHHHHHHHHHHHHHHHHHHHHHHHHHGHHHHGGHHHHEHGFGGHHHHHHHHHHHHHHHHHHHHHHHHGHHHHHGHGHHHHHHHHHHHHHHHGHHHHHHHHHHHHHHHHHHHHHHGHHHHHHEHHHHGGHHHHHGGHBGHHHHGHHHHHHHHHHHHHHHHHHHHGHGHHHHHHGHHHGHGHHHGHHHHHHGFGHGGG
@M05620:45:000000000-G6HP7:1:1101:22099:3344 1:N:0:155
ATCTCTATCTCCTAAAACCTGTTTAGATTTGGAGATAGACCTTCAGGTTTTTCATCATTTTCTGCATGAATTATACATTGACCACGTTCCAGCGTGGTCAGTTTGCAGCATTCTGTTATTTTGTTTGACAGAGTGTCTTGTTGAGAACATATGTAGGACATGATTTTTTCCTGCAACAGGGAAAATAAAGTATAAGTTTTAAAGATTTATTCTTTAATAAAGGATCTCAAAGCCAGCTTTAGAAAAAGGAA
+
>1>1AFF@FDFFGGGGFEGC1AFF3D1DDGFCAGGFAA111FF1BFHEGHFFHHDDAGG2GFF2GA1ABGHDFABH2DFAFGFAGEABFCDGHE?EEGD2FFGHHHHHHHHGBGGGGHHHHHHHHHHHHGHHHHHHHHHHHHHHHGHHGHHHHHHGGGHHHHHHHHHHGHHHHHHHHGHHGGHGHHHGHG?DGGGHFGHHGGFHHHHHHHHHHHHHBGGFGGFHHGHGHHHHHHGHGHHHHHEGHHGECGG
@M05620:45:000000000-G6HP7:1:1101:22799:3351 1:N:0:155
CATCCTGACCCTGAAGTACCCCGGCTTGATTTCTGACATTAGATCGGAAGAGCACACGTCTGAACTCCAGTCACGCACTACAATCTCGTATGCCGTCTTCTGCTTGAAAAAAAAAAACAAGCATCGGACCGACGCTCCCATAAACCCCAAGGACACCAAATAAGAAAATGCTCAGGTTAGTCTTTGCTCGCGACCATGAACCTCTATGACTTCAACCAGTCGTTTACTTGCCTAGTTGCTTCTTGCGATTG
+
BBBBBFFFFFFFGGGGGGGGGCGGGGGFGGHHHGHGHHHHFHFHHHG2FEHHHHHHFGGGHGHHHHHHFFGHHHGHGGGGFBFHBGFF?EHHGHGEGHGGGHHHFHGG3GHGGFF/////2?0?1/?///----<..../=/0::/.::.....:.....0000;09/0000;;//;00.000000000.------/////../////////////.../:.:...//;//////99/////////--:..
@M05620:45:000000000-G6HP7:1:1101:9081:3374 1:N:0:155
CATCCTGACCCTGAAGTACCCCGGCTTGATTTCTGACATTAGATCGGAAGAGCACACGTCTGAACTCCAGTCACGCACTACAATCTCGTATGCCGTCTTCTGCTTGAAAAAAAAAAAAAAAAATAAAAAAAACACTTGTATAGATTATGGAAAAAAAAAAAAAAAGAGATGCAACAAATAGAAGACTAAGATCCATCATATAATGATCACAGTGAACAGAACTAACCAAGCGCGCTAGATCTAAGAATACA
+
CCCCCFFFFFFFGGGGGGGGGGGGGGGGHHHHHHHHHHHHHHGHHHGGGGHHHHHHHGHHHGGHHHHHHHHHFHGHGGGHHHFH3GHGFDHHHHGGGHGHHHHHHHHHHHHGGFGFB>/<<<>.00000<-:.:.0000;;00000000/0:0/.---:------../:BB/;//;.9/;/B//////////9:////////B///////9/////9/////////./:...-----./////////9///
@M05620:45:000000000-G6HP7:1:1101:11426:3411 1:N:0:155
AGATTACTGCAACAGTTCCCCCTGGACCTGGAAAAGTTTCTTGCCTGGCTTACAGAAGCTGAAACAACTGCCAATGTCCTACAGGATGCTACCCGTAAGGAAAGGCTCCTAGAAGACTCCAAGGGAGTAAAAGAGCTGATGAAACAATGGCAAGTAAGTCAGGCATTTCCGCTTTAGCACTCTTGTGGATCCAATTGAACAATTCTCAGCATTTGTACTTGTAACTGACAAGCCAGGGACAAAACAAAGAT
+
BBABCFFFFFFFGGGGGGGGGGGGHHHHHFHHHHHHGHHHHHHHHHHCGHHHHHBGHHHHHHHGHHGHHGHHHHHHHHHHHHHHHGHHHHHHHHGGGGHHGHGGHGHHGHHHHHHHHHHHHHHGGHGGHHHHHGHHHHHHHFHHHHHHHFHHGGHHHHHHHHHGHHHHHHGGGGGHFHHHHHHHGGHDHHHHHHHHHHHHHGHHHHHHDHGHHGGHHFGHFHFGHHFFHHHHHGGGEGGGGGGGGGGGFFC
@M05620:45:000000000-G6HP7:1:1101:8370:3415 1:N:0:155
AGATTACTGCAACAGTTCCCCCTGGACCTGGAAAAGTTTCTTGCCTGGCTTACAGAAGCTGAAACAACTGCCAATGTCCTACAGGATGCTACCCGTAAGGAAAGGCTCCTAGAAGACTCCAAGGGAGTAAAAGAGCTGATGAAACAATGGCAAGTAAGTCAGGCATTTCCGCTTTAGCACTCTTGTGGATCCAATTGAACAATTCTCAGCATTTGTACTTGTAACTGACAAGCCAGGGACAAAACAAAGAT
+
>ABAAFFFFFFFGGGGGGGGGGGGDHHHHHFHHHHHHHHHHHHHHHHHHHHHHHHGHHHHHHGHHHHHHHHHHHHBGHHHGHHHHFHHGHEGHHGGGGHHHGCFFFHHGHHGHHFHHHHHH3BFEHGGHGHHHGHHHHGHHFGHHHHHHHHGHGHHHHHHHHHGGHHHHHGGGGGHHHHHHHHHGHHGHHHHGFHHGGHHHHHHHHHHDFHHHHHHHHHHCGCCGHHGGHGHGGG.9E?FEGFFFGGGFGG
@M05620:45:000000000-G6HP7:1:1101:21398:3439 1:N:0:155
ATCTCTATCTCCTAAAAACCTGTTTAGATTTGGAGATAGACCTTCAGGTTTTTCATCATTTTCTGCATGAATTATACATTGACCACGTTCCAGCGTGGTCAGTTTGCAGCATTCTGTTATTTTGTTTGACAGAGTGTCTTGTTGAGAACATATGTAGGACATGATTTTTTCCTGCAACAGGGAAAATAAAGTATAAGTTTTAAAGATTTATTCTTTAATAAAGGATCTCAAAGCCAGCTTTAGAAAAAGGA
+
AAABBFFFFFFFGGGGGGGGGGHHHHHGHGGHFGHHHGGGHHHHGFGFHHHGGHBGHFHHHHHHHHFFABFHHHHFHHHHHEFHFF?GHHH5GHFEGGHHHHHHHHGHHHGHHHHHHHGHHHHHHHHHHHGG3GGHHHHHHHHHGGEFHHHHHHHHHGHHFHHHHHHHHGHHHHFFHHFGEEGHEHGFGFGHGHHHHGGHHFF1GFHHHHHHHHHHHHHHGBDGFHFHHFFHBCGBGFHHHHE0CFGGCAC
@M05620:45:000000000-G6HP7:1:1101:21378:3449 1:N:0:155
ATCTCTATCTCCTAAAAACCTGTTTAGATTTGGAGATAGACCTTCAGGTTTTTCATCATTTTCTGCATGAATTATACATTGACCACGTTCCAGCGTGGTCAGTTTGCAGCATTCTGTTATTTTGTTTGACAGAGTGTCTTGTTGAGAACATATGTAGGACATGATTTTTTCCTGCAACAGGGAAAATAAAGTATAAGTTTTAAAGATTTATTCTTTAATAAAGGATCTCAAAGCCAGCTTTAGAAAAAGGA
+
CCCCCFFFFFFFGGGGGGGGGGHHHHHHHHHHHHHHHHHHHHHHHHHHHHHGGHHHHIHHHHIHHHHGHGHHHHHHHHHHHHHHHHGHHHHHHHGGGGHHHHHHHHHHHHHHHHHHHHHHHHHHHHHHHHHHHHHHHHHHHHHHHHHHHHHHHHHHHHHHHHHHHHHHHGHHHHHHHHHHHGGHHHHHHHHHHHHHHGHHHHHHHHHHHHHHHHHHHHHHHHHHHHHHHHHHHHHHHGHHHHHGHHHHGGH
@M05620:45:000000000-G6HP7:1:1101:21805:3452 1:N:0:155
ATCTCTATCTCCTAAAAACCTGTTTAGATTTGGAGATAGACCTTCAGGTTTTTCATCATTTTCTGCATGAATTATACATTGACCACGTTCCAGCGTGGTCAGTTTGCAGCATTCTGTTATTTTGTTTGACAGAGTGTCTTGTTGAGAACATATGTAGGACATGATTTTTTCCTGCAACAGGGAAAATAAAGTATAAGTTTTAAAGATTTATTCTTTAATAAAGGATCTCAAAGCCAGCTTTAGAAAAAGGA
+
ABBBBFFFFFFFGFFGGGGGGGGHHFHHHHHFHCHHFHHFEGHHHHHFHHHGGHGHHHHGHHHHHGHHHFHHHHHHHHHHHHHHFHGHHHBFFBFGEEHFFFHHHGGHHHGHHFHEGGHHHHHHHGHHGHHHHHGHHGHHHHHH4GGGHHFFHHGFHGFGFHFBHGHHHGFHHEFFGHGGHGAGEGGFFBFHHEHHFGHHHHHGHGHHHFHHHHHHFFHHBBFFHHCHGHGHHGFHHGGHHFGBCGHE?DG
@M05620:45:000000000-G6HP7:1:1101:11599:3490 1:N:0:155
ATCTCTATCTCCTAAAAACCTGTTTAGATTTGGAGATAGACCTTCAGGTTTTTCATCATTTTCTGCATGAATTATACATTGACCACGTTCCAGCGTGGTCAGTTTGCAGCATTCTGTTATTTTGTTTGACAGAGTGTCTTGTTGAGAACATATGTAGGACATGATTTTTTCCTGCAACAGGGAGAATAAAGTATAAGTTTTAAAGATTTATTCTTTAATAAAGGATCTCAAAGCCAGCTTTAGAAAAAGGA
+
BCCCCFFFFFFFGGGGGGGGGGHHHHHHHHHHHHHHHHHHHHHHHHHHHHHGGHHHHHHHHHHHHHHHHGHHHHHHHHHHHHHHGHGGHHHHHHGFGGHHHHHHHHHHHHHHHHHHHHHHHHHHHHHHGHHHHHHHHHHHHHHHHHHHHHHHHHHHHHHHHHHHHHHHHGHHHHHHHHHHHGGGGHHHHHHGHHHHGFGHHHGHHHHHHHHHHHHHHHHHHHHHHHHHHGHHHGHHGGHHHHHFHHHHGGF
@M05620:45:000000000-G6HP7:1:1101:11983:3541 1:N:0:155
TACCTGTACTGGGGAAGCGTGTAGCAATCGCCATTCCTACCCTAAAGATCGGAAGAGCACACGTCTGAACTCCAGTCACGCACTACAATCTCGTATGCCGTCTTCTGCTTGAAAAAAAAAAACAAAAAAAAACAAAAAGAAAGCTATTCTCAAACCTATATAATAGAAAAAAAATGTTTACCCTTTCGTGCATGTGCAGCACTCTTGCATACCAACTTATTTATTGCAGTCTCTATATCGACTCTCACCAT
+
CCCCCFFFFFFFGGGGGGGGGGHHHHHHHGGGGGHHHHHHHHHHHHHHHHHGGGGHHHHHHHGHHHGHHHHHHHHHHHHGHGGGHHHHHBHHHGGHHHHGGGHGHHHHHHHHHHHFGGGCC////0=//---........./0/<0<00000000./:00:00000:00/.---<0<00000/0/00.....00000000..0/0<000000/00./000:0:0000000000:0:0:0..-..0000.0<
@M05620:45:000000000-G6HP7:1:1101:9075:3580 1:N:0:155
ATCTCTATCTCCTAAAAACCTGTTTAGATTTGGAGATAGACCTTCAGGTTTTTCATCATTTTCTGCATGAATTATACATTGACCACGTTCCAGCGTGGTCAGTTTGCAGCATTCTGTTATTTTGTTTGACAGAGTGTCTTGTTGAGAACATATGTAGGACATGATTTTTTCCTGCAACAGGGAAAATAAAGTATAAGTTTTAAAGATTTATTCTTTAATAAAGGATCTCAAAGCCAGCTTTAGAAAAAGGA
+
CCCCCFFFFFFFGGGGGGGGGGHHHHHHHHHHHHHHHHHHHHHHHHHHHHHGGHHHHHHHIIIIHHHHHHHHHHHHHHHHHHHHHHGGHHHHHHGFGGHHHHHHHHHHHHHHHHHHHHHHHHHHHHHHHHHHHHHHHHHHHHHHHHGHHHHHHHHHHHHHHHHHHHHHHGHHHHHHHHHHHGGHHHHHHHHHHHHHHGHHHHGHHHHHHHHHHHHHHGHHHHHHHHHHHHHHHHHHHGHHHHHHHHHHGGH
@M05620:45:000000000-G6HP7:1:1101:9074:3597 1:N:0:155
ATCTCTATCTCCTAAAAACCTGTTTAGATTTGGAGATAGACCTTCAGGTTTTTCATCATTTTCTGCATGAATTATACATTGACCACGTTCCAGCGTGGTCAGTTTGCAGCATTCTGTTATTTTGTTTGACAGAGTGTCTTGTTGAGAACATATGTAGGACATGATTTTTTCCTGCAACAGGGAAAATAAAGTATAAGTTTTAAAGATTTATTCTTTAATAAAGGATCTCAAAGCCAGCTTTAGAAAAAGGA
+
AABBBFBFFFFFGGGGGGGGGGHGGHDHGHHHGFHHHH5GHGHHHHHHHHHGGHGHHHHHHHHGGEHGFFGHHHHGHEHHHHGHFAEAFHHG5GEE1EGDGFHHHFHGHHGHHHHGHGHHHHHFGHHCGHHHHEFHHFHHHHHAFBGHHHHHGHHHFEFHHHEFGHHHHGHHHHFHHHGHHEGHHHHHGHHGHHFFGGHHHFFFGHFGGHHHHHHHHHHHFG00GHHHHHHHHFH:GGHHHGHGHHHH..;
@M05620:45:000000000-G6HP7:1:1101:19381:3639 1:N:0:155
ATCTCTATCTCCTAAAAACCTGTTTAGATTTGGAGATAGACCTTCAGGTTTTTCATCATTTTCTGCATGAATTATACATTGACCACGTTCCAGCGTGGTCAGTTTGCAGCATTCTGTTATTTTGTTTGACAGAGTGTCTTGTTGAGAACATATGTAGGACATGATTTTTTCCTGCAACAGGGAAAATAAAGTATAAGTTTTAAAGATTTATTCTTTGATAAAGGATCTCAAAGCCAGCTTTAGAAAAAGAA
+
BBBBBFFFFFFFGGGFGFGGGGGGHHHGHHHHHCFHHHHFHHHHHHHHHHHGGFGGHHHHHHHHHHHHHHHHHHHHHHHHHHGHHHGHHHHHHHGGGGHHHHHHHHHHHHHHHHHHHHHHHHHHHHHHHHHHHHHHHHHHHHHH4GHHHHHHHHHHHHGHHHHHHHHHHGHHHHHHHHFGHGGGHGFGGHHGHHFGGFGHHGFFHGHHHHHHHHHHDBGHGFHHHHHHHHHHFFHCGEHHHCFB;GH.AEH
@M05620:45:000000000-G6HP7:1:1101:19372:3656 1:N:0:155
ATCTCTATCTCCTAAAAACCTGTTTAGATTTGGAGATAGACCTTCAGGTTTTTCATCATTTTCTGCATGAATTATACATTGACCACGTTCCAGCGTGGTCAGTTTGCAGCATTCTGTTATTTTGTTTGACAGAGTGTCTTGTTGAGAACATATGTAGGACATGATTTTTTCCTGCAACAGGGAAAATAAAGTATAAGTTTTAAAGATTTATTCTTTAATAAAGGATCTCAAAGCCAGCTTTAGAAAAAGAA
+
BCCCCFFFFFFFGGGGGGGGGGHHHHHHHHHHHGHHHHHHHHHHHHHHHHHGGHHHHHHHIHIHHHHHHHGHHHHHHHHHHHHHHHGHHHHHHHGFGGHHHHHHHHHHHHHHHHHHHHHHHHHHHHHHHHHHHHHHHHHHHHHHHHHHHHHHHHHHHHHHHHHHHHHHHGHHHHHHHHHHHGGHHHHHHHHHHHHHHGGHHHHHHHHHHHHHHHHHHHHHHHHHHHHHHHHHHHHHHGHHHHHGHHHGGEH
@M05620:45:000000000-G6HP7:1:1101:19391:3656 1:N:0:155
ATCTCTATCTCCTAAAAACCTGTTTAGATTTGGAGATAGACCTTCAGGTTTTTCATCATTTTCTGCATGAATTATACATTGACCACGTTCCAGCGTGGTCAGTTTGCAGCATTCTGTTATTTTGTTTGACAGAGTGTCTTGTTGAGAACATATGTAGGACATGATTTTTTCCTGCAACAGGGAAAATAAAGTATAAGTTTTAAAGATTTATTCTTTAATAAAGGATCTCAAAGCCAGCTTTAGAAAAAGAA
+
ABBBBFFFFFFFGGGGGGGGGGHHHHHHHHHHHFHHHHHGHHHHHHHHHHHGGHHHHHHHHHHHHHHHHHHHHHHHHHHHHHHHHHGHHHHHHHGGGGHHGHHHHHHGHHHHHHHHHHHHHHHGHHHHHHHHGHFHHHHHHHHHHHHHHHHHHHHHHHHHHHHHHHHHHGHHHHHHHHHHHGGHHHHHHHGGHHHHHFHHHHGHHHHHHHHHHHHH0DGHHHHHHGHHHGHHGFHHHGHHHHHGHFHHGGH
@M05620:45:000000000-G6HP7:1:1101:18384:3682 1:N:0:155
AGATTACTGCAACAGTTCCCCCTGGACCTGGAAAAGTTTCTTGCCTGGCTTACAGAAGCTGAAACAACTGCCAATGTCCTACAGGATGCTACCCGTAAGGAAAGGCTCCTAGAAGACTCCAAGGGAGTAAAAGAGCTGATGAAACAATGGCAAGTAAGTCAGGCATTTCCGCTTTAGCACTCTTGTGGATCCAATTGAACAATTCTCAGCATTTGTACTTGTAACTGACAAGCCAGGGACAAAACAAAGAT
+
>AAABFFFFFFBGEFFGGGGGGGGHHHHHHHHHHHHHHHHHHHHHHHHHHHHHHHGHHGHHHHHHHHHHHHHHHHHHHHHGHHHHHHHHHHHGHGGGGHHHHHHHHHHGHHHHHHHHHHHBGHGGGGGHHHHHGHHHHBHHHHHHHHHHHHHHGHHHHHHHHFHHHHHHHGGGGGGHHHHHHHHHHHGHHHHHHHHHG00DGGHHHHBHF0CCGHHHHHGHFHFHGGBGHHHHGGGGGGGGGFFGAEFFGG
@M05620:45:000000000-G6HP7:1:1101:8979:3689 1:N:0:155
ATCTCTATCTCCTAAAAACCTGTTTAGATTTGGAGATAGACCTTCAGGTTTTTCATCATTTTCTGCATGAATTATACATTGACCACGTTCCAGCGTGGTCAGTTTGCAGCATTCTGTTATTTTGTTTGACAGAGTGTCTTGTTGAGAACATATGTAGGACATGATTTTTTCCTGCAACAGGGAAAATAAAGTATAAGTTTTAAAGATTTATTCTTTAATAAAGGATCTCAAAGCCAGCTTTAGAAAAAGGA
+
BCCBCFFFFFFFGGGGGGGGGGHHHHHHHHHHHHHHHHHHHHHHHHHHHHHGGHHHHIIHHHIIIHHHHHHHHHHHHHHHHHHHHHGHHHHHHHGGGGHHHHHHHHHHHHHHHHHHHHHHHHHHHHHHHHHHHHHHHHHHHHHHHHHHHHHHHHHHHHHHHHHHHHHHHGHHHHHHHHHHHGGHHHGHHHHHHHHHHGHHHHHHHHHHHHHHHHHHHGHHHHHHHHHHHHHHHHFHHGHHHHHHHHHHGGH
@M05620:45:000000000-G6HP7:1:1101:12908:3690 1:N:0:155
ATCTCTATCTCCTAAAAACCTGTTTAGATTTGGAGATAGACCTTCAGGTTTTTCATCATTTTCTGCATGAATTATACATTGACCACGTTCCAGCGTGGTCAGTTTGCAGCATTCTGTTATTTTGTTTGACAGAGTGTCTTGTTGAGAACATATGTAGGACATGATTTTTTCCTGCAACAGGGAAAATAAAGTATAAGTTTTAAAGATTTATTCTTTAATAAAGGATCTCAAAGCCAGCTTTAGAAAAAGGA
+
CCCCCFFFFFFFGGGGGGGGGGHHHHHHHHHHHHHHHHHHHHHHHHHHHHHGGHHHHIHHHIIHIHHHHHHHHHHHHHHHHHHHHHGHHHHHHHGGGGHHHHHHHHHHHHHHHHHHHHHHHHHHHHHHHHHHHHHHHHHHHHHHHHGHHHHHHHHHHHHHHHHHHHHHHGHHHHHHHHHHHGGHHHHHHHHHHHHHHGHHHHHHHHHHHHHHHHHHHHHHHHHHHHHHHHHHHHHHHGHHHHHGHHHHGGH
@M05620:45:000000000-G6HP7:1:1101:18369:3694 1:N:0:155
AGATTACTGCAACAGTTCCCCCTGGACCTGGAAAAGTTTCTTGCCTGGCTTACAGAAGCTGAAACAACTGCCAATGTCCTACAGGATGCTACCCGTAAGGAAAGGCTCCTAGAAGACTCCAAGGGAGTAAAAGAGCTGATGAAACAATGGCAAGTAAGTCAGGCATTTCCGCTTTAGCACTCTTGTGGATCCAATTGAACAATTCTCAGCATTTGTACTTGTAACTGACAAGCCAGGGACAAAACAAAGAT
+
BBBCCFFFFFFFGGGGGGGGGGGGHHHHHHHHHHHHGHHHHHHHHHHHHHHHHHHHHHHHHHHHHHHHHHHHHHHHHHHHHHHHHGHHHHHHHHGGGGHHHHHHHHHHGHHHHHHHHHHHHHHGGHGGHHHHHGHHHHHHHHHHHHHHFHHHHGHHHHHHHHHHHHHHHHGGGGGHHHHHHHHHHHHGHHHHGHHHHHHHGHHHHHHHHHHHHHHHHGHHHHHGHHHHHHHHHGGGGGGGGGGFGGGGGGF
@M05620:45:000000000-G6HP7:1:1101:21060:3706 1:N:0:155
ATCTCTATCTCCTAAAAACCTGTTTAGATTTGGAGATAGACCTTCAGGTTTTTCATCATTTTCTGCATGAATTATACATTGACCACGTTCCAGCGTGGTCAGTTTGCAGCATTCTGTTATTTTGTTTGACAGAGTGTCTTGTTGAGAACATATGTAGGACATGATTTTTTCCTGCAACAGGGAAAATAAAGTATAAGTTTTAAAGATTTATTCTTTAATAAAGGATCTCAAAGCCAGCTTTAGAAAAAGGA
+
CCCCCFFFFFFFGGGGGGGGGGHHHHHHHHHHHHHHHHHHHHHHHHHHHHHGGHHHHHIHHHIIIHHHHHHHHHHHHHHHHHHHHHGHHHHHHHGGGGHHHHHHHHHHHHHHHHHHHHHHHHHHHHHHHHHHHHHHHHHHHHHHHHHHHHHHHHHHHHHHHHHHHHHHHGHHHHHHHHHHHGGHHHHHHHHHHHHHHGGHHHHHHHHHHHHHHHHHHHHHHHHHHHHHHHHHHHHHHGHHHHHGHHGHGGH
@M05620:45:000000000-G6HP7:1:1101:18391:3708 1:N:0:155
AGATTACTGCAACAGTTCCCCCTGGACCTGGAAAAGTTTCTTGCCTGGCTTACAGAAGCTGAAACAACTGCCAATGTCCTACAGGATGCTACCCGTAAGGAAAGGCTCCTAGAAGACTCCAAGGGAGTAAAAGAGCTGATGAAACAATGGCAAGTAAGTCAGGCATTTCCGCTTTAGCACTCTTGTGGATCCAATTGAACAATTCTCAGCATTTGTACTTGTAACTGACAAGCCAGGGACAAAACAAAGAT
+
ABBBBFFFFFFFGGGGGGGGGGGGHHHHHHHGHHHHFHHHHHHHHHHHHHHHHHHHHHHHHHHHHHHHHHHHHHHHHHHHHGGHHHHHHHHHHHGGGGHHHGHHHHHHGHHHHHHGHHHHHHHGGHGGHHHHHGHHHHGHHHHHHHHHFHHHHGHHHHHGHHHHHHHHHHGGGGGHHHHHHHHHHGHGHHHHHHHHHGHHFHHHHHHHHHHHHHHHHHHHHHHHHGHGHGGHHGFGGGGGFGFFGGGGGGC
@M05620:45:000000000-G6HP7:1:1101:21051:3723 1:N:0:155
ATCTCTATCTCCTAAAAACCTGTTTAGATTTGGAGATAGACCTTCAGGTTTTTCATCATTTTCTGCATGAATTATACATTGACCACGTTCCAGCGTGGTCAGTTTGCAGCATTCTGTTATTTTGTTTGACAGAGTGTCTTGTTGAGAACATATGTAGGACATGATTTTTTCCTGCAACAGGGAAAATAAAGTATAAGTTTTAAAGATTTATTCTTTAATAAAGGATCTCAAAGCCAGCTTTAGAAAAAGGA
+
AAABBFFFFFFFGGGGGGGGGGHHHFGGHHHGFGFHHHFHHHHHHHGHHHHGGHHHHHHHHHHHHHHHHHHHHHHHHHHHHGHGHHGHHHHHFHGEEFHHHHHHHHHHHHHHHHHHHHHHHHHHHHHHHHHHHHHHHHHHHHHGHHHHHHHHHHBFHFHHHHGHHHHHHGHHHHFHHHHHGGEGHHHHHHHGGHBHHGHHHHHFHGHHHHHHHHHHHHHHHHDFHGHHGHGHBGHHGGHHHHFGH0CG.::
@M05620:45:000000000-G6HP7:1:1101:9483:3750 1:N:0:155
CATCCTGACCCTGAAGTACCCCATTGAGCATGGCATCGTCACCAACTGGGACGACATGGAGAAGATCTGGCACCACACCTTCTACAACGAGCTGCGCGTGGCCCCGGAGGAGCACCCAGTGCTGCTGACCGAGGCCCCCCTGAACCCCAAGGCCAACAGAGAGAAGATGACTCAGGTGAGGCGCGGCCGACGGCCGTGCTCCTCCCGTCCTTTCCCCAGTCATTTTTTGCCCGGCTTGTTTTCTGACATTA
+
AAAAAFF1CFFFFGG1BFGGGGAFD11AAGDAAG0EGEFF0EEEEAFB0/0FAEE?EHEBH1AFHGF2GDE0F>0?FAEE1GHEHFFF//?//@1EEGE@E<GHGCGCBCCAG/0?/?G?<G1FHHHB00A-<--.CC-<-./GG..;CAAEGCAEFFB/:C.C//C00;0CB009;9C..9--------9--9@-@-A-///-B--ABB9/:/FF---9999BFB/9-BB/---;;@-9-;;B//9/9;/
@M05620:45:000000000-G6HP7:1:1101:16714:3762 1:N:0:155
TACCTGTACTGGGGAAGCATTCCTACCCTAAAGATCGGAAGAGCACACGTCTGAACTCCAGTCACGCACTACAATCTCGTATGCCGTCTTCTGCTTGAAAAAAAAAACAGAAAACACACTAAGTTAATTTAAGGGCAACATAACCCCATAGATCAATTAAGCGTAGACGCGTAAGGCGGCGCCCGGCCTATCCAGCCAATGAGTGACTACTGGTACCAATCATTGTCTGCTCTGCTCTACAGTAGGCATTT
+
BBBABFFFFFFFGGFAFGGGGGGH5GHHGHHHHHFGHGEFE2GFHHHHGFHHGGBHHHHHHFHFHEGECGC3GG5B5D??EHHHHGDEHGHFHFGHGFHHHGGGGF<//2222?2/0?/22@2222222222220///?001?11/..0<<11111111100-<.@.0.----:.//---;-------.///////.../////////////////////9///////////////9/////9////////
@M05620:45:000000000-G6HP7:1:1101:11712:3768 1:N:0:155
AGATTACTGCAACAGTTCCCCCTGGACCTGGAAAAGTTTCTTGCCTGGCTTACAGAAGCTGAAACAACTGCCAATGTCCTACAGGATGCTACCCGTAAGGAAAGGCTCCTAGAAGACTCCAAGGGAGTAAAAGAGCTGATGAAACAATGGCAAGTAAGTCAGGCATTTCCGCTTTAGCACTCTTGTGGATCCAATTGAACAATTCTCAGCATTTGTACTTGTAACTGACAAGCCAGGGACAAAACAAAGAT
+
>AAAADFFFDFFGGGEGGGGGGGGHFFHFHGFHHFHGGFHHHFHGHHECGHGHHHHFHHGHHHGHHHHHHHHHHHHHDGHHGHEGEFHHHHHHHGGGGHHFHHHHHHHGHHHHHGHHHHHHFHGGHGGHHGHHGHHHHGHHHHHHHHHHHHHHGHHHHHHHHHHHHHHHHGGGGGHHHHHHHGHHHHGHHHHHHHHGEHGHHGHHHHHHGHGFHHHHGHHHFFHHHHHFHHHHGGGGGGGGGGGGGFFGGF
@M05620:45:000000000-G6HP7:1:1101:9491:3769 1:N:0:155
CATCCTGACCCTGAAGTACCCCATTGAGCATGGCATCGTCACCAACTGGGACGACATGGAGAAGATCTGGCACCACACCTTCTACAACGAGCTGCGCGTGGCCCCGGAGGAGCACCCAGTGCTGCTGACCGAGGCCCCCCTGAACCCCAAGGCCAACAGAGAGAAGATGACTCAGGTGAGGCTCGGCCGACGCCCGTGCTCCTCCCGTCCTTTCCCCAGTCATTTTCTGCCCGGCTTGATTTCTGACATTT
+
CCCCCFFFFFFFGGGGGGGGGGGHHHHHHFHHHHHHHGHHHGHHGGHHGHHHGGGGGHHGHGHHHHHGHHHHHGHHHGGHHHHHHHHHGGGGGHHGGGGGGGHHGGGGGGGGHGGHGGHGHHHHHHHGHHGGGGGGGGGGGGHHHHGGGGHGHHGGGGGGGGGGGGGGGGGGGGGGGGGGGGGGDFEFD-BFAFFFFFFFFFFFFFFFFFFFFFFFFBAFFBFFFFFFFEBEFCCBFC;BBFFFF9BFFF/
@M05620:45:000000000-G6HP7:1:1101:16702:3775 1:N:0:155
TACCTGTACTGGGGAAGCATTCCTACCCTAAAGATCGGAAGAGCACACGTCTGAACTCCAGTCACGCACTACAATCTCGTATGCCGTCTTCTGCTTGAAAAAAAAAAAAAAACACAAAATGCTACCGACCGAGGCCCACCAGCACCCAAAGGACAACAGAGCGACGAAGAATCAGGTGAGGCTCGGCTGACGCCCGAGCTCCACCCTTCCGTTCCCCAGTCAATTTCTGCCCGGATTGGTTTCGGACATGA
+
BCBCCFFFFFFFGGGGGGGGGGHHHHHHHHHHHHHHHGGGGHHHHHHHGHHHGHHHHHHHHHHHHGHGGGHHHHFFGHHFGHHHHGGGHGHHHHHHHHHHFHGGGGEB<><//=0//?01111110->>--<--::A.::.:.:.9:.99://./..:CB//---:9-.:/;0000900...;.--:.99:.:C----;:;0B/;..//9.90/BF//.0990900;0:;9..;-A./.:.;0:-.-900;
@M05620:45:000000000-G6HP7:1:1101:19120:3776 1:N:0:155
CATCCTGACCCTGAAGTACCCCATTGAGCATGGCATCGTCACCAACTGGGACGACATGGAGAAGATCTGGCACCACACCTTCTACAACGAGCTGCGCGTGGCCCCGGAGGAGCACCCAGTGCTGCTGACCGAGGCCCCCCTGAACCCCAAGGCCAACAGAGAGAAGATGACTCAGGTGAGGCTCGGCCGACGCCCGTGCTCCTCCCGTCCTTTCCCCAGTCATTTTCTGCCCGGCTTGATTTCTGACATTT
+
CCDDCFFFFFFFGGGGGGGGGGGHHHHHHHHHHHHHHGHHHGHHHGHHHHHHGGGGGHHHHHHHHHHHHHHHHGHHHGGHHHHHHHHHGGGGGHHGGGGGGGHHGGGGGGGGHHHHGGHHHHHHHHHHHHGGGGGGGGGGGGHHHHGGGGHGHHGGGGGGGGGGGGGGGGGGGGGGHGGGGGGGFFFFFFFFFFFFDFFFFFFFFFFEDFFFFFFFFFFFFFFFFFFFFFFF?DFCFAAFFFFFFEFFFF0
@M05620:45:000000000-G6HP7:1:1101:19138:3783 1:N:0:155
CATCCTGACCCTGAAGTACCCCATTGAGCATGGCATCGTCACCAACTGGGACGACATGGAGAAGATCTGGCACCACACCTTCTACAACGAGCTGCGCGTGGCCCCGGAGGAGCACCCAGTGCTGCTGACCGAGGCCCCCCTGAACCCCAAGGCCAACAGAGAGAAGATGACTCAGGTGAGGCTCGGCCGACGCCCGTGCTCCTCCCGTCCTTTCCCCAGTCATTTTCTGCCCGGCTTGATTTCTGACATTA
+
AACCCFFFFFFFGGGGGGGGGGGHHHHHHHGFHHHHHGHHGGHHHGHHHHHHGGGGGHGHHHGHHHHEHHHHHGHHHGGHHGHHHGHHGFGGGHHGGGEEGGHGGGGGGGGGHHHHGGHGHHHHHHHHHHGGGGGGGGGGGGHHHHGGGGHGHHGGGGGGGGGGFGFBFGFFGGFGGGGGGGEGFFFFFCFFFFFACFFFFFFFFFFAFFDFFFFFFFBFFFFFFFFFBFFF.BFFFA9;BBBBF:;:BF/
@M05620:45:000000000-G6HP7:1:1101:11693:3791 1:N:0:155
AGATTACTGCAACAGTTCCCCCTGGACCTGGAAAAGTTTCTTGCCTGGCTTACAGAAGCTGAAACAACTGCCAATGTCCTACAGGATGCTACCCGTAAGGAAAGGCTCCTAGAAGACTCCAAGGGAGTAAAAGAGCTGATGAAACAATGGCAAGTAAGTCAGGCATTTCCGCTTTAGCACTCTTGTGGATCCAATTGAACAATTCTCAGCATTTGTACTTGTAACTGACAAGCCAGGGACAAAACAAAGAT
+
BBBAAFFFBFFFGGGGGGGGGGGGEGHHHGEGHHHHAGGHHFHFHHHAGEGFGHDFHHHHHHHHHHHHHHFHHFHHHHHHHHGHHHGHHHHFHHGGGEHHFFC1GHBGFHGHHHGHHHHHHHHGGGGEHHHHHGHHHHHHHFHHHHHHEHHHHGHHHHHHHHHHGHGHHHGGGGGHFHHHHHHHHFHGGHHHE<GHHFHHHHHHHHHGDHFHHHHHHCHHHHBCHHHFHHHHHGGGGDEGGFEAGGEGFF9
@M05620:45:000000000-G6HP7:1:1101:10608:3791 1:N:0:155
ATCTCTATCTCCTAAAAACCTGTTTAGATTTGGAGATAGACCTTCAGGTTTTTCATCATTTTCTGCATGAATTATACATTGACCACGTTCCAGCGTGGTCAGTTTGCAGCATTCTGTTATTTTGTTTGACAGAGTGTCTTGTTGAGAACATATGTAGGACATGATTTTTTCCTGCAACAGGGAAAATAAAGTATAAGTTTTAAAGATTTATTCTTTAATAAAGGATCTCAAAGCCAGCTTTAGAAAAAGGA
+
ABBCCFFFFFFFGGGGGGGGGGHHHHHGHHHHHGHGHHHHHHHHHHHFHHHGGHHHHFHHHHHIIHHHHHHHHGHHHHHHHHHHHGFHHHHFHHGFGGHHHHHHHHGGHGHHHHGHHHHHHHHHHHHHGHHHFHHHHHHHHHHHHHHHHGGFFHHFFHFHHHFFHHHHHGHHHHGHHHHHHGGHHHHHHHGHHGHHHHHHHHFHHHHHHHHHHHHHHDGHHHGHGHHHHFHHHHFBCFFHHHHGHHHGGGC
@M05620:45:000000000-G6HP7:1:1101:17645:3792 1:N:0:155
ATCTCTATCTCCTAAAAACCTGTTTAGATTTGGAGATAGACCTTCAGGTTTTTCATCATTTTCTGCATGAATTATACATTGACCACGTTCCAGCGTGGTCAGTTTGCAGCATTCTGTTATTTTGTTTGACAGAGTGTCTTGTTGAGAACATATGTAGGACATGATTTTTTCCTGCAACAGGGAAAATAAAGTATAAGTTTTAAAGATTTATTCTTTAATAAAGGATCTCAAAGCCAGCTTTAGAAAAAGGA
+
AAABAFFFFFFFGGGGGGGGGGHHHGHHHHHHHHFHHHHHHHHHHHHHHHHGGGGHGHHHHHHHHHGHHFHHHDHFHHHHHHHHHH1FGHGBFHGGGGHHHFHHHHHHHHHHHHHGHHGHHHHHHHHHHHHHFHHHHHHHHHHHFHEGHHHHHGHGHGFHHHBFGHHHHGHHHHHH2GHFHGECHF??FGGHEHFDGDGHHHGDHHHHGFHHGGHHG=D<=<DGHHHHHHFHHHH/CFHHHHHHFGGHGG/
@M05620:45:000000000-G6HP7:1:1101:10626:3804 1:N:0:155
ATCTCTATCTCCTAAAAACCTGTTTAGATTTGGAGATAGACCTTCAGGTTTTTCATCATTTTCTGCATGAATTATACATTGACCACGTTCCAGCGTGGTCAGTTTGCAGCATTCTGTTATTTTGTTTGACAGAGTGTCTTGTTGAGAACATATGTAGGACATGATTTTTTCCTGCAACAGGGAAAATAAAGTATAAGTTTTAAAGATTTATTCTTTAATAAAGGATCTCAAAGCCAGCTTTAGAAAAAGGA
+
ABBBBFFFFFFFGGGGGGGGGGHHHHHHHHHHHHHHFHHHHHHHHHHHGHHGGHHHHHHHHHHHHHHHHHHHHHHHHDHHHGHHHHGGHHHGHHGEFFHHGHHHHHHHHHHHHHGHHHHHHHHHGHHHHHHHHHGGHHHHHHHHHHHHHHGHHHGHHFHHHHHHHHHHHGHHHHHHFHHHHGEHHGHHHHHGGHHGGFGHHHHGHHHHHHHHHHHHHHHHFGHEFHHHGHGHHHHHGGHHHHHEFFHHFGG
@M05620:45:000000000-G6HP7:1:1101:17631:3805 1:N:0:155
ATCTCTATCTCCTAAAAACCTGTTTAGATTTGGAGATAGACCTTCAGGTTTTTCATCATTTTCTGCATGAATTATACATTGACCACGTTCCAGCGTGGTCAGTTTGCAGCATTCTGTTATTTTGTTTGACAGAGTGTCTTGTTGAGAACATATGTAGGACATGATTTTTTCCTGCAACAGGGAAAATAAAGTATAAGTTTTAAAGATTTATTCTTTAATAAAGGATCTCAAAGCCAGCTTTAGAAAAAGGA
+
CCCCCFFFFFFFGGGGGGGGGGHHHHHHHHHHHHHHHHHGHHHHHHHHHHHGGHHHHHHHHHHHHHHHHHGHHHHHHHHHHHHHHHGHHHHFHHGGGGHHGHHHHHHHHHHHHHHHHHHHHHHHFHHHHHHHHHHHHHHHHHHHHHHGHHHHHHHHHHHHHHHGHHHHHGHHHHGHHHHHHGFHHHGHGGHHHHHHHGHHHHHFHFGHHHHFHHHHHHHHFGHHHHHFHHHHHHHHHGHHHHHF0CGHDGC
@M05620:45:000000000-G6HP7:1:1101:10606:3809 1:N:0:155
ATCTCTATCTCCTAAAAACCTGTTTAGATTTGGAGATAGACCTTCAGGTTTTTCATCATTTTCTGCATGAATTATACATTGACCACGTTCCAGCGTGGTCAGTTTGCAGCATTCTGTTATTTTGTTTGACAGAGTGTCTTGTTGAGAACATATGTAGGACATGATTTTTTCCTGCAACAGGGAAAATAAAGTATAAGTTTTAAAGATTTATTCTTTAATAAAGGATCTCAAAGCCAGCTTTAGAAAAAGGA
+
CCCCDFFFFFFFGGGGGGGGGGHHHHHHHHHHHHHHHHHHHHHHHHHHHHHGGHHHHIHHHIHHIHHHHHHHHHHBHHHHHHHHHHGGHHHHHHGGGGHHHHHHHHHHHHHHHHHHHHHHHHHHHHHHHHHHHHHHHHHHHHHHHGHHHHHHHHHHHHHHHHHHHHHHHGHHHHHHHHHHHGGHHHHHHGHHHGHHHHHHHHHHHHHHHHHHHHHHHHHHHHHHHHHHHHHHHHHHHGHHHHHGHGHHGGH
@M05620:45:000000000-G6HP7:1:1101:17648:3816 1:N:0:155
ATCTCTATCTCCTAAAAACCTGTTTAGATTTGGAGATAGACCTTCAGGTTTTTCATCATTTTCTGCATGAATTATACATTGACCACGTTCCAGCGTGGTCAGTTTGCAGCATTCTGTTATTTTGTTTGACAGAGTGTCTTGTTGAGAACATATGTAGGACATGATTTTTTCCTGCAACAGGGAAAATAAAGTATAAGTTTTAAAGATTTATTCTTTAATAAAGGATCTCAAAGCCAGCTTTAGAAAAAGGA
+
BBBABFFFFFFFGGGGGGGGGGHHHHHHFHHHHHHFFHHHHHHHHHHHHHHGGHHHHHHHHHHHHHHHHHHHHHHGHHHHHGHHHHGHHHHHHHGGGGHHHHHHHHHHHHHHHHHHHHHHHHHHHHHHHHGHHHHHHHHHHHHHHHHHHHHHHHHHHHHHHHHHHHHHHGHHHHHHHHHHHGGHHHHHGHHHHHHHHHHHHHHGHHHHHHHHHHHHHHHHGHHHHHHHHHHHHHHHHGGHHHHFFHHHGGH
@M05620:45:000000000-G6HP7:1:1101:13455:3822 1:N:0:155
CATCCTGACCCTGAAGTACCCCATTGAGCATGGCATCGTCACCAACTGGGACGACATGGAGAAGATCTGGCACCACACCTTCTACAACGAGCTGCGCGTGGCCCCGGAGGAGCACCCAGTGCTGCTGACCGAGGCCCCCCTGAACCCCAAGGCCAACAGAGAGAAGATGACTCAGGTGAGGCTCGGCCGACGCCCGTGCTCCTCCCGTCCTTTCCCCAGTCATTTTCTGCCCGGCTTGATTTCTGACATTA
+
CCCCCFFFFFFFGGGGGGGGGGGHHHHHHHHHHHHHHGHHHGHHHGHHHHHHGGGGGHHHHHHHHHHHHHHHHGHHHGGHHHHHHHHHGGGGGHHGGGGGGGHHGGGGGGGGHHHHGGHHHHHHHHHHHHGGGGGGGGGGGGHHHHGGGGHGHHGGGGGGGGGGGGGGGGGGGGGGGGGGGGGGFFFFFFFFFFFF@FFFFFFFFFFFFFFFFFFFFFDFFFFFFFFFFFFFFFFFFF?FFFFFF0BBFF0
@M05620:45:000000000-G6HP7:1:1101:23109:3826 1:N:0:155
AAACCAAGCAGACACTCACCAGAAGACATGAGGTCAGCTAGATCGGAAGAGCACACGTCTGAACTCCAGTCACGCACTACAATCTCGTATGCCGTCTTCTGCTTGAAAAAAAAAAAACAATATTCGAAACAACCTCCCCCTCATACTCTAGACAAAAAGATCAAACATTACTATACTCCAGCTCGGCCTCAGTACTGTCTCCTTTCACCCTACACACAGTCATTATCTGTTCCATGGGTTTACTGTCTTTT
+
ABBBBBBFBFFFGGGGGGGGGGHHHHHHHFGHHBGHHHHHHHHHHGG2EGHHHHHHGHHHGHHHHHHHHHHHHGHGGGHHHHHHHHHGGHGHHGGGHGHHHHHHGHHHHHGGGGG<</??2211101?</<//?00.<..-.010<0<00000<//.<.;000000.00000<00000:///0/.-....;/000000;00000000009..././.;.///;://///////////./..////99//9/
@M05620:45:000000000-G6HP7:1:1101:10610:3827 1:N:0:155
ATCTCTATCTCCTAAAAACCTGTTTAGATTTGGAGATAGACCTTCAGGTTTTTCATCATTTTCTGCATGAATTATGCATTGACCACGTTCCAGCGTGGTCAGTTTGCAGCATTCTGTTATTTTGTTTGACAGAGTGTCTTGTTGAGAACATATGTAGGACATGATTTTTTCCTGCAACAGGGAAAATAAAGTATAAGTTTTAAAGATTTATTCTTTAATAAAGGATCTCAAAGCCAGCTTTAGAAAAAGGA
+
BCCCCFFFFFFFGGGGGGGGGGHHHHHHHHHHHHHHHHHHHHHHHHHGHHHGGHHHHHIHHHHHHHHHHHHHHHH5FGHHHHHHHHGHHHHHHHGFEGHHHHHHHHHHHHHHHHHHHHHHHHHHHHHHHHHHHHHGHHHHHHHHHHGHHHHHHHHHHHHHHHHHHHHHHGHHHHHGFHHHHGGHHGHFHHHHHGHHHHHHHGHHHHHHHHHHHGHHHGHHHGGBHHHHHHHHHHHHHGHHHGHHHHHGDDF
@M05620:45:000000000-G6HP7:1:1101:13467:3840 1:N:0:155
CATCCTGACCCTGAAGTACCCCATTGAGCATGGCATCGTCACCAACTGGGACGACATGGAGAAGATCTGGCACCACACCTTCTACAACGAGCTGCGCGTGGCCCCGGAGGAGCACCCAGTGCTGCTGACCGAGGCCCCCCTGAACCCCAAGGCCAACAGAGAGAAGATGACTCAGGTGAGGCTCGGCCGACGCCCGTGCTCCTCCCGTCCTTTCCCCAGTCATTTTCTGCCCGGCTTGATTTCTGACATTA
+
ABBBBFFFFFFFGGGGGGGGGGGHHGHHHHHHHGHHHGGHHGHHHGHHGGHHGGGGGGHHHHHHHHHHHGHHHGHHHGGHHHHHHHHHGGGGGHHGGGFGGGHHGGGGGGGGHGHHGGHHHHHHHHHFHHGGGFFGGGGGGGGHHHGGGGHGHHGGGGFGGG?EFGGBFFGGGGFBB/FFFEGGFFFFFFFFCFF--:;9FFFFFFFEDF9FFFFFFFDFFFFFFFFF/BFF.9BFCC.FFB/FB:BFFF/
@M05620:45:000000000-G6HP7:1:1101:15775:3848 1:N:0:155
CATCCTGACCCTGAAGTACCCCATTGAGCATGGCATCGTCACCAACTGGGACGACATGGAGAAGATCTGGCACCACACCTTCTACAACGAGCTGCGCGTGGCCCCGGAGGAGCACCCAGTGCTGCTGACCGAGGCCCCCCTGAACCCCAAGGCCAACAGAGAGAAGATGACTCAGGTGAGGCTCGGCCGACGCCCGTGCTCCTCCCGTCCTTTCCCCAGTCATTTTCTGCCCGGCTTGATTTCTGACATTA
+
CCCCCFFFFFFFGGGGGGGGGGGHHHHHHHHHHHHHHGHHHGHHHGHHHHHHGGGGGHHHHHHHHHHHHHHHHGHHHGGHHHHHHHHHGGGGGHHGGGGGGGHHGGGGGGGGHHHHGGHHHHHHHHHHHHGGGGGGGGGGGGHHHHGGGGHGHHGGGGGGGGGGGGGGGGGGGGGGGGGGGGGGFFFFFFFFFFFF@DFFFFFFFFFFFFFFFFFFFFFFFFFFFFFFFFFFFFFFFFAFFFFFFBFFFF0
@M05620:45:000000000-G6HP7:1:1101:19971:3857 1:N:0:155
AGATTACTGCAACAGTTCCCCCTGGACCTGGAAAAGTTTCTTGCCTGGCTTACAGAAGCTGAAACAACTGCCACTGTCCTACAGGATGCTACCCGTAAGGAAAGGCTCCTAGAAGACTCCAAGGGAGTAAAAGAGCTGATGAAACAATGGCAAGTAAGTCAGGCATTTCCGCTTTAGCACTCTTGTGGATCCAATTGAACAATTCTCAGCATTTGTACTTGTAACTGACAAGCCAGGGACACAACAAAGAT
+
1>>AAFFFDFB@GG1FGGGGGGGGHBGHHGHCCHFHHHHHHHFFHHH/GGHHHHHHGEGGGHHHHGHHHHHHH1FGGHHHHHGFGHGHHHHGHHGGEEGH1>CCHHFFFHHH1GHHHHHHHHHGFEEGFFHEGFCGHHGHHB1GHGGGF1FFGFGGHDGGHH<C/FGHHECFGCFFHHGFGHGFEFG.>FGFHBGGDGGFHGGHHHHHHHBGGGGHFBGG;GGBGGCCC0C.;CB..AAEE.CEBE.9CBF
@M05620:45:000000000-G6HP7:1:1101:9380:3858 1:N:0:155
TACCTGTACTGGGGAAGCGTGTAGCAATCGCCATTCCTACCCTAAAGATCGGAAGAGCACACGTCTGAACTCCAGTCACGCACTACAATCTCGTATGCCGTCTTCTGCTTGAAAAAAAAAAAATGAACAAAAGAGCTGAAGAAACACTGGCAAGTCAGTCAGAAAACACAGTCTAATATATCTGTAGTAACACAGTAACCAAGATTCAGGGTGTCTACCTGCAAGTGTAATGACAGGGAGGAGCCGTCGCT
+
BBBBBFFFFFFFGGGGGGEFGGHHHHHHHGGGGGHHHHHHHHHHHHHHHHEGEFEGHHHHHHEHHHAGHHHHHHHHHHHGHGGGHHHHGFHHHGGHHHHGFGHGHHHHFHHGHGHGGDCDG@/01?111<0?>.001111110<0<.00<</<.=<<00=0000://....0000;000<000:;0000000/..:09900;..000000.:.-/;000//..//://////////.:;.-....-.---.
@M05620:45:000000000-G6HP7:1:1101:19971:3882 1:N:0:155
AGATTACTGCAACAGTTCCCCCTGGACCTGGAAAAGTTTCTTGCCTGGCTTACAGAAGCTGAAACAACTGCCAATGTCCTACAGGATGCTACCCGTAAGGAAAGGCTCCTAGAAGACTCCAAGGGAGTAAAAGAGCTGATGAAACAATGGCAAGTAAGTCAGGCATTTCCGCTTTAGCACTCTTGTGGATCCAATTGAACAATTCTCAGCATTTGTACTTGTAACTGACAAGCCAGGGACAAAACAAAGAT
+
AAABBFFFFFFFGGGGGGGGGGGGHHHHHHHHHHHHGHHHHHHHHHHHHHHHHHHHHHHHHHHHHHHHHHHHHHHHHHHHHHHHHGHHHHHHHHGGGGHHHHHHHHHHGHHHHHHHHHHHHHHGGHGGHHHHHGHHHHHHHHHHHHHHHHHHHGHHHHHHHHFHHHHHHHGGGGGHHHHHHHHHHGHGHHHHHHHHHGHGGHHHHHHHHHHHHHHHHHHHHHHGHHHHHHHHHGGGGGGGGGGGGGGGGGG
@M05620:45:000000000-G6HP7:1:1101:9173:3890 1:N:0:155
AGATTACTGCAACAGTTCCCCCTGGACCTGGAAAAGTTTCTTGCCTGGCTTACAGAAGCTGAAACAACTGCCAATGTCCTACAGGATGCTACCCGTAAGGAAAGGCTCCTAGAAGACTCCAAGGGAGTAAAAGAGCTGATGAAACAATGGCAAGTAAGTCAGGCATTTCCGCTTTAGCACTCTTGTGGATCCAATTGAACAATTCTCAGCATTTGTACTTGTAACTGACAAGCCAGGGACAAAACAAAGAT
+
BBBCCFFFFFFFGGGGGGGGGGGGHGHHHHHHGHHHGHHHHHHHHHHHHHHHHHGHHHHHHHHHHGHHHHHHHHHHHHHHHHGHHHHHHHHHHHGGGGHHHHHHHHHHGHHHHHHHHHHHHHHGFHGGHHHHHGHHHHGHHHHHHGHHGHHGHGGHHHHHHHHHHHHHHHGGGGGHHHHHHHHHHHHGHHHHHHHHHGHGHHHHHHHFHHHHHHHHGGHHHHHGHHHHGHHHHGFGGGGGGGGGGGGGGGG
@M05620:45:000000000-G6HP7:1:1101:19605:3901 1:N:0:155
CATCCTGACCCTGAAGTACCCCATTGAGCATGGCATCGTCACCAACTGGGACGACATGGAGAAGATCTGGCACCACACCTTCTACAACGAGCTGCGCGTGGCCCCGGAGGAGCACCCAGTGCTGCTGACCGAGGCCCCCCTGAACCCCAAGGCCAACAGAGAGAAGATGACTCAGGTGAGGCTCGGCCGACGCCCGTGCTCCTCCCGTCCTTTCCCCAGTCATTTTCTGCCCGGCTTGATTTCTGACATTT
+
CCCCCFFFFFFFGGGGGGGGGGGHHHGHHHGHHHHHHGHHHGHHHGHHHHHHGGGGGHHHHHHHHHHHHHHHHGHHHGGHHHHHHHHHGGGGGHHGGGGGGGHHGGGGGGGGHHHHGGHHHHHHHHHHHHGGGGGGGGGGGGGHHHGGDGHFHHGGGGGGGGGGGGFGGGGGGGGGGGGGGGGGFFFFFFFFFFFF;DFEFFFFFFFEFFFFFFFFFFFFFFFFFFFFFFFFBCFFFFFFFFFFEFBFFF/
@M05620:45:000000000-G6HP7:1:1101:9185:3905 1:N:0:155
AGATTACTGCAACAGTTCCCCCTGGACCTGGAAAAGTTTCTTGCCTGGCTTACAGAAGCTGAAACAACTGCCAATGTCCTACAGGATGCTACCCGTAAGGAAAGGCTCCTAGAAGACTCCAAGGGAGTAAAAGAGCTGATGAAACAATGGCAAGTAAGTCAGGCATTTCCGCTTTAGCACTCTTGTGGATCCAATTGAACAATTCTCAGCATTTGTACTTGTAACTGACAAGCCAGGGACAAAACAAAGAT
+
AABCCFFFFFFFGGGGGGGGGGGGHHHHHHHHGFHHGHHHHHHHHHHHGHHHHHHHHHHHHHHHHHHHHHHHHGHGHHHHHHGGFHHHHHHHHHGGGGHBGFHHHGHHGHGHHBFFHHHHHHHGGHGGHGHHHFGHHHGHHHHHHHHHHHHHHGHHHHHHHGEHHHHHHHGGGGGHGHHHHHHHHFHGGHHHGGHHFHHGHHHGHHHHGHHGHHHGFGHHHHHHHHHHGHFHHGFFAFGEGGGGGGGGFBF
@M05620:45:000000000-G6HP7:1:1101:22703:3922 1:N:0:155
TTCTCTATCTCCTAAAAACCTGTTTAGATTTGGAGATAGACCTTCAGGTTTTTCATCATTTTCTGCATGAATTATACATTGACCACGTTCCAGCGTGGTCAGTTTGCAGCATTCTGTTATTTTGTTTGACAGAGTGTCTTGTTGAGAACATATGTAGGACATGATTTTTTCCTGCAACAGGGAAAATAAAGTATAAGTTTTAAAGATTTATTCTTTAATAAAGGATCTCAAAGCCAGCTTTAGAAAAAGGA
+
1>A1AF3BFFFDGAGGDFECFGDA33F1FGFEG1B1BFHBEEGFF1FFHHHGGFHHE2GEDGAEHGFEAGFHHHFFFFGEA1DGFAEHGHHFHFC>EEHHHHHHHFFGHFC@EFGGDGHHFHGHF0GHB1FFHHHHHFGFHFGH2FGEGGFGHHH2GFD1FGG<FGHHF<@1>GFGGFHGHGGFE?FG1<F?G1FGG=>FHG1DFBGFHBHGBGHHHDDD00DFFHCDDGDB=/./;EHGHGF0;CF:AC:
@M05620:45:000000000-G6HP7:1:1101:20723:3941 1:N:0:155
AGATCGGAAGAGCACACGTCTGAACTCCAGTCACGCACTACAATCTCGTATGCCGTCTTCTGCTTGAAAAAAAAAAAAAAACAAAAACGCAGACAAAGGAACTCATGATGAATCCTTAATAAAAGTTAGGAAGTCCGCGTATAGATAAGAGATAGAGAAATAGACTCCTAGTATTTATAATTAGAACAAAGTATATGTTTTAAAGCATAAATCGTTCACAAAAGATATGTAAGTATCTAGGAGTATCAGAT
+
CCCCDCDCCDFFGGGGGGGGGGHHHHHHHHHHHHGHGGGHHHHHCHGHGGHHHHGFGHGHHHHHHHGGHHHGGGGEE>>/////B0?//////022222=2011=11111?1111111111111111110>1011=.----.00:000000/000000:00000:000000000000000;00;0;0//:/000000000/00000;000000....0000;./.0:0000000::;00;00///00000;
@M05620:45:000000000-G6HP7:1:1101:19893:4049 1:N:0:155
CATCCTGACCCTGAAGTACCCGGCTTGATTTCTGACATTAGATCGGAAGAGCACACGTCTGAACTCCAGTCACGCACTACAATCTCGTATGCCGTCTTCTGCTTGAAAAAAAAAAAACACAACAAAATACATGACTGTGGTGTAAATAAGATAAAAATTACGATCATGATGCGTAACAACAAAAAAGATAATACTTAGGGGATGTTGAGAGGAAAAGAATGGATGAGACAAAGACAATGAATTGTTGGTAA
+
CCCDDFFFFFFFGGGGGGGGGGGGGGGHHHHHHHHHGHHHHHHHHGGGGHHHHHHHGHHHGHHHHHHHHHHHHGHGGGHHHHHHHHHGGHHHHGGGHGHHHHHHHHHHHHGGGCC@///0/?///0?111?111111<10<..111110<0000000<000..<..000000-<..<00.<.<..-..00000000000.....00000.0..<//<..<0000<<000////////<00000<00..900
@M05620:45:000000000-G6HP7:1:1101:21221:4063 1:N:0:155
AGATTACTGCAACAGTTCCCCCTGGACCTGGAAAAGTTTCTTGCCTGGCTTACAGAAGCTGAAACAACTGCCAATGTCCTACAGGATGCTACCCGTAAGGAAAGGCTCCTAGAAGACTCCAAGGGAGTAAAAGAGCTGATGAAACAATGGCAAGTAAGTCAGGCATTTCCGCTTTAGCACTCTTGTGGATCCAATTGAACAATTCTCAGCATTTGTACTTGTAACTGACAAGCCAGGGACAAAACAAAGAT
+
AAAABFFFFFFFGGGGGGGGGGGGHHHHHHHHHHHHHHHHHHHHHHHHHHHHHHHHHHHHHHHHHHHHHHHHHHHHHHHHHHHHHHHHHHHHHHGGGGHHHHFHHHHHGHHHHHHHHHHHHHHGGFFFHHHHHGHHHHGHHHHHHHHHHHHHHGHHHHHHHHHHHHHHHHGGGGGHHHHHHHHHHFHGHHHHHHHHHHHGHHHHHHHHHHHHHHHHHHHHHGHHHHHHGHHHHGGGGGGGGGGGGGGGGGG
@M05620:45:000000000-G6HP7:1:1101:19892:4071 1:N:0:155
CATCCTGACCCTGAAGTACCCGGCTTGATTTCTGACATTAGATCGGAAGAGCACACGTCTGAACTCCAGTCACGCACTACAATCTCGTATGCCGTCTTCTGCTTGAAAAAAAAAAAAAAAAAAAAGAAGAAAGATACACTAAAATAGCAAATAGAAAAAATAAACAAAGAAGCATGGTTATATGGGCGTATACGGTAAAGATCACAGACTGTTAAAGCACATAAGCACTCATATTTTGGTGTGTGAGAAGA
+
ABCCCFFFFFFFGGGGGFGGGGGGGGGHHHHHHGHHHHHHFHHHHGGGGHFHGHHHGHHHGGHHHHHHHHHHHEHGGGHHHGHEGHHGGHHHHGGGHGHHHHHHHHHHHHGGGCD@<///--<--...//////000000//00000000/000000/.-.:0000..//./://:.//////9/..-9-.//.;...//////////./////////9..//////./////////9-..99..9/////
@M05620:45:000000000-G6HP7:1:1101:14314:4080 1:N:0:155
CATCCTGACCCTGAAGTACCCCGGCTTGATTTCTGACATTAGATCGGAAGAGCACACGTCTGAACTCCAGTCACGCACTACAATCTCGTATGCCGTCTTCTGCTTGAAAAAAAAAAAAAAATAAAAATAAAAAAATAGTCAATATAAAAAAAAATATAAAGAACAACAAAATAAAGCATCACTAAGGACAAATACAAGGTCTAAAGTCGAACGAAGTCAACATTACCTGATTGTCTATCAATCATTCACAT
+
CCDDDFFFFFFFGGGGGGGGGGGGGGGGHHHHHHHGHHHHGHHHHHGGGGHHHGHHHGHHHGHHHHHHHHHHHHGHGGGHHHHH3GHHGGHHHHGGGHGHHHHHHHHGHHHGGGGD><//<0<<1110<1=1<--.0000000000000::-9-.;000:00.://..:..00:0000000000:0/0./.:00;0;0.:00000000....-9..:00000/000000:00000000000:;0:000000
@M05620:45:000000000-G6HP7:1:1101:23791:4096 1:N:0:155
ATCTCTATCTCCTAAAAACCTGTTTAGATTTGGAGATAGACCTTCAGGTTTTTCATCATTTTCTGCATGAATTATACATTGACCACGTTCCAGCGTGGTCAGTTTGCAGCATTCTGTTATTTTGTTTGACAGAGTGTCTTGTTGAGAACATATGTAGGACATGATTTTTTCCTGCAACAGGGAAAATAAAGTATAAGTTTTAAAGATTTATTCTTTAATAAAGGATCTCAAAGCCAGCTTTAGAAAAAGGA
+
CCCCDFFFFFFFGGGGGGGGGGHHHHHHHHHHHHHHHHHHHHHHHHHHHHHGGHHHHIHHHIIHIHHHHHHHHHHHHHHHHGHHHHGGHHHHHHGGGGHHHHHHHHHHHHHHHHHHHHHHHHHHHHHHHHHHHHHHHHHHHHHHHHHHHHHHHHHHHHHHHHHHHHHHHGHHHHHHHHHHHGGHHHHHHHHHHHHHHFHHHHHHHHHHHHHHHHHHHGHHHGHHHHHHHGHHHGHHHGHHHHHGFHGHGGH
@M05620:45:000000000-G6HP7:1:1101:23770:4097 1:N:0:155
ATCTCTATCTCCTAAAAACCTGTTTAGATTTGGAGATAGACCTTCAGGTTTTTCATCATTTTCTGCATGAATTATACATTGACCACGTTCCAGCGTGGTCAGTTTGCAGCATTCTGTTATTTTGTTTGACAGAGTGTCTTGTTGAGAACATATGTAGGACATGATTTTTTCCTGCAACAGGGAAAATAAAGTATAAGTTTTAAAGATTTATTCTTTAATAAAGGATCTCAAAGCCAGCTTTAGAAAAAGGA
+
BBBBBFFFFFFFGGGGGGGGGGHHHHGHHHHHHHHHHHHHHHHHHHHHHHHGGHHHHHHHHHHHHGHHHGHHHHHHHHHHHGHHHHGHHHHHGHGEGGHGFHHHHHHHHHHHHHHHHHHHHHHHHHHHGHHHHHHHHHHHHHHHHHHHGHHHHHHHHHHHHHHHHHHHHGHHHHHHHHHHHGGHHHHHHHHHHGHHHFGHHGGHHHHHHHHHHFHHHHHHHGHHHHHHHFHFFFHHHGGHHHHHGGGFDGH
@M05620:45:000000000-G6HP7:1:1101:13426:4106 1:N:0:155
TACCTGTACTGGGGAAGCAATCGCCATTCCTACCCTAAAGATCGGAAGAGCACACGTCTGAACTCCAGTCACGCACTACAATCTCGTATGCCGTCTTCTGCTTGAAAAAAAAAAAAAAACAAATAAAAAACTGAGTATAAAAATGATGTCAGAACATATATAATAAGGCAGAATTCGATTAATGCTCCGCTAGACGAAAAGTCCTTGAGCAGTGGGCGCCTGAACGAGGCCCATGTAAGAATACTGATTAC
+
CCCCCFFFFFFFGGCFGGGGGGGGGGGHHHHHHHHHHHHHHHHHGGGGHHHHHGHGHHHGHFHHHHHHHHHHGHGGGGHHHHFHHHGGHHHHGGGHFHHHGGHHHHGHEEEFGC</</</..011=111-.0000000<0000.00=000000:;/000000000:00/.../009.000.0000000...9.00.-:.-/000000000;/90/..---9./00...;-...//0000000000000000
@M05620:45:000000000-G6HP7:1:1101:23802:4110 1:N:0:155
ATCTCTATCTCCTAAAAACCTGTTTAGATTTGGAGATAGACCTTCAGGTTTTTCATCATTTTCTGCATGAATTATACATTGACCACGTTCCAGCGTGGTCAGTTTGCAGCATTCTGTTATTTTGTTTGACAGAGTGTCTTGTTGAGAACATATGTAGGACATGATTTTTTCCTGCAACAGGGAAAATAAAGTATAAGTTTTAAAGATTTATTCTTTAATAAAGGATCTCAAAGCCAGCTTTAGAAAAAGGA
+
3ABBAFFFFFFFGGFGFFGGGFGHHHHHHHHHFFHHHHHHHHHHHHHFHHHGGHHHHHHHFHHHGHHGHGHHHHHFHHHHGFHH3E1FHHHGHHGGGGGFHHGHHFFFHHHHGHHHHHHHHHHHHGHHHHGHHHHGHHHHHHHHFGAGHHHHHHHHHHHHGHGHHHHHHGHHGHHFDGHHGGAGHBFGHGHGHGHGHGHHFFFHFHHHHDHHHHHHHHGHHG0GFHHHHGHHGGHHHGHHHHGEFFHHGGH
@M05620:45:000000000-G6HP7:1:1101:16844:4116 1:N:0:155
TACCTGTACTGGGGAAGCATTTGAATATCCCCCCATGGTGATGGGGACGGAGAACTGCTCCATAAACACAGGCAACGTGCCTAACTTTCCCGGGAAGATGAAGTCAAAGAGCGACCACAGCTCTCGGAGGTTATTTTGCATCGGTGAGCCAGACAGAATGATCCGATGAGGGGTGCGAAACTATTTGAGGAAAGGAAGCACCTTTTTATTAAATTTACCTTTTAGCAATCTCCATTCCTACCCTAAAGATC
+
BAAABFFFFFFFGGGEGGGGGGHFHGHHHHHGGGGHHH5FGHFFHGGGGGDGGHHHFHHHHCGHHHHHH1CGGHHHGHHHHHHHHHHHHHHGGGGG/GGHHEBGHHHGBHHHGGGGGHEHHEHGHGFGGGAF1?GGGHHHHHGCG?C0<GCCFGEBFGHHGHHHHDEGFEHFC:C?-;-ADB0CFGGBA/0CF.FFG.A//ABFFFF?FFBFFFFFFFFFFFFF/B/BF;/9;/;FBFFF/AFFBBB//:9
@M05620:45:000000000-G6HP7:1:1101:19386:4118 1:N:0:155
ATCTCTATCTCCTAAAAACCTGTTTAGATTTGGAGATAGACCTTCAGGTTTTTCATCATTTTCTGCATGAATTATACATTGACCACGTTCCAGCGTGGTCAGTTTGCAGCATTCTGTTATTTTGTTTGACAGAGTGTCTTGTTGAGAACATATGTAGGACATGATTTTTTCCTGCAACAGGGAAAATAAAGTATAAGTTTTAAAGATTTATTCTTTAATAAAGGATCTCAAAGCCAGCTTTAGAAAAAGGA
+
BCCCCFFFFFFFGGGGGGGGGGHHHHHHHHHHHHHHHHHHHHHHHHHHHHHGGHHHHIIIHHHHIHHHHHHHHHHHHHHHHHHHHHGHHHHHHHGGGGHHHHHHHHHHHHHHHHHHHHHHHHHHHHHHHHHHHHHHHHHHHHHHHHHHHHHHHHHHHHHHHHHHHHHHHGHHHHHHHHHHHGGGHHHHHHHHHHHHHGHHHHHHHHHHHHHHHHHHHHHHHGHHHHHHHGHHHHHHHGHHHHHGHHGHGGH
@M05620:45:000000000-G6HP7:1:1101:16478:4124 1:N:0:155
CATCCTGACCCTGAAGTACCCCATTGAGCATGGCATCGTCACCAACTGGGACGACATGGAGAAGATCTGGCACCACACCTTCTACAACGAGCTGCGCGTGGCCCCGGAGGAGCACCCAGTGCTGCTGACCGAGGCCCCCCTGAACCCCAAGGCCAACAGAGAGAAGATGACTCAGGTGAGGCTCGGCCGACGCCCGTGCTCCTCCCGTCCTTTCCCCAGTCATTTTCTGCCCGGCTTGATTTCTGACATTA
+
BBBBBFFFFFFFGGGGGGGGGGFHHHHHHHHHHHHHHGHHHGHHHGHHHGHHGGGGGHHHHHHHHHHHHHHHHGHHHGGHHHHHHHHHGGGGGHHGGGGGGGHHGGGGGGGGHHHHGGHHHHHHHHHHHHGGGGGGGGGGGGHHHHGGGFHGHHGGGGGGGGGGGGGGGGGGGGGGGGEGGGGGFFFFFFFFFFFF@ADEFFFFFFFFFFDFFFFFFFFFFFFFFFFFFFFFD;DFF;;FFFFFF9B/BF/
@M05620:45:000000000-G6HP7:1:1101:19402:4127 1:N:0:155
ATCTCTATCTCCTAAAAACCTGTTTAGATTTGGAGATAGACCTTCAGGTTTTTCATCATTTTCTGCATGAATTATACATTGACCACGTTCCAGCGTGGTCAGTTTGCAGCATTCTGTTATTTTGTTTGACAGAGTGTCTTGTTGAGAACATATGTAGGACATGATTTTTTCCTGCAACAGGGAAAATAAAGTATAAGTTTTAAAGATTTATTCTTTAATAAAGGATCTCAAAGCCAGCTTTAGAAAAAGGA
+
BBBBBFFFFFFFGGGGGGGGGGHHHHHHHHHHHHHHHHHHHHHHHHHHGHHGGHHHHHHHHHHHHHHHHHHHHHHHHHHHHHHHHHGHHHHHHHGGGGHHHGHHHHHHHHHHGHHHHHHHHHHHHHHHGHHHHHHHHHHHHGHHHHHHHHGHHHHHHHHHFHHHHHHHFFHHGHHHHHHHHGEHHHHHHHHGHHHHHHHHHHFFGHHHFHGHHHHHHGHHHHDHHHHHHHGGGHHHHGHHHHFFFGFHFGH
@M05620:45:000000000-G6HP7:1:1101:14737:4131 1:N:0:155
CATCCTGACCCTAAAGTACCCCATTGAGCATGGCATCGTCACCAACTGGGACGACATGGAGAAGATCTGGCACCACACCTTCTACAACGAGCTGCGCGTGGCCCCGGAGGAGCACCCAGTGCTGCTGACCGAGGCCCCCCTGAACCCCAAGGCCAACAGAGAGAAGATGACTCAGGTGAGGCTCGGCCGACGCCCGTGCTCCTCCCGTCCTTTCCCCAGTCATTTTCTGCCCGGCTTGATTTCTGACATTA
+
BCCCCFFFFFFFBGGGGGGGGGGHHHHHHHHHHHHHHGHHHGHHHGHHHHHHGGGGGHHHHHHHHHHHHHHHHGHHHGGHHHHHHHHHGGGGGHHGGGGGGGHHGGGGGGGGHHHHGGHHHHHHHHHHHHGGGGGGGGGGGGHHHHGGGGHGHHGGGGGGGGGGGGGGGGGGGGGGGGGGGGGGFFFFFFFFFFFFFFFFFFFFFFFFFFFFFFFFFFFFFFFFFFFFFFFFFFFFFFFFFFFFFFFFFF/
@M05620:45:000000000-G6HP7:1:1101:16837:4134 1:N:0:155
TACCTGTACTGGGGAAGCATTTGAATATCCCCCCATGGTGATGGGGACGGAGAACTGCTCCATAAACACAGGCAACGTGCCTAACTTTCCCGGGAAGATGAAGTCAAAGAGCGACCACAGCTCTCGGAGGTTATTTTGCATCGGTGAGCCAGACAGAATGATCCGATGAGGGGTGCGAAACTATTTGAGGAAAGGAAGCACCTTTTTATTAAATTTACCTTTTAGCAATCGCCATTCCTACCCTAAAGATC
+
CDCCCFFFFFFFGGGGGGGGGGHHHHHHHHHGGGGHHHHHHHHHHGGGGGGGGHHHHHHHHHHHHHHHHHHHGHHHGHHHHHHHHHHHHHHGGGGGGHHHHHHHHHHHHHHHGGGGGHHHHHHHHGGGGGEHHHHHHHHHHHGGGGGHHHHHHGHHHHHHHHHHHGGGHHHGGEEGGGGGGGGGHHHGGGFGGGGGGGGGGFFFFFFFFHFFFFFHHFFFFFFFFFFFFFFFFFFFFFFFFFFFFFFFFFF
@M05620:45:000000000-G6HP7:1:1101:16503:4136 1:N:0:155
CATCCTGACCCTGAAGTACCCCATTGAGCATGGCATCGTCACCAACTGGGACGACATGGAGAAGATCTGGCACCACACCTTCTACAACGAGCTGCGCGTGGCCCCGGAGGAGCACCCAGTGCTGCTGACCGAGGCCCCCCTGAACCCCAAGGCCAACAGAGAGAAGATGACTCAGGTGAGGCTCGGCCGACGCCCGTGCTCCTCCCGTCCTTTCCCCAGTCATTTTCTGCCCGGCTTGATTTCTGACATTA
+
BBBBBFFFFFFFGGGGGGGGGGEFFF5GHDGA44BEGEHAGAGDEEFBCGHHAFGGDHFEECGFEHHD5GCGGGAHCGDCGHHFHDGFGGDFEEFFGEG@EEHE@GGGGFG/GHHHGGHFHHHHHHHHHHGGGGGGGGGGGGHHHHGGGGHGHHGGGGGGGGGGGGGGGGGGGGGGGGGGGGGGFFFFFFFFFFFF@DFFFFFFFFFEFFFFFFFFFFFFFFFFFFFFFFFFFBFFFFFFFFFFFEFFFF/
@M05620:45:000000000-G6HP7:1:1101:16819:4138 1:N:0:155
TACCTGTACTGGGGAAGCATTTGAATATCCCCCCATGGTGATGGGGACGGAGAACTGCTCCATAAACACAGGCAACGTGCCTAACTTTCCCGGGAAGATGAAGTCAAAGAGCGACCACAGCTCTCGGAGGTTATTTTGCCTCGGTGAGCCAGACAGAATGATCCGATGAGGGGGGCGAAACTATTTGAGGGAAGGAAGCACCTTTTTATTAAATTTACCTTTTAGCAATCCCCATTCCTACCCTAAAGAAC
+
ABBBBFFFFFF4FEFEGGGGGGHHHGHHHHHGGGGHHHFGHHHHHGGGEGGGGHHHHHHHHHHHHHHHHHHGGHHHGHHHHHHHHHHHHHHGGGGGGHHHHHHHHGHHGHHHGGGGGHHHHHHHE/F//A/?11FHHF11<1.C<..0<>0.<<///C00000=...:00;CC-9-9-9--///B/9/9B.9A.AAF.A9.;/;BFF./;/9BBFF/BFBFFF/9//;/9./;.9;9B9//AA/.BF/9.9
@M05620:45:000000000-G6HP7:1:1101:16854:4145 1:N:0:155
TACCTGTACTGGGGAAGCATTTGAATATCCCCCCATGGTGATGGGGACGGAGAACTGCTCCATAAACACAGGCAACGTGCCTAACTTTCCCGGGAAGATGAAGTCAAAGAGCGACCACAGCTCTCGGAGGTTATTTTGCATCGGTGAGCCAGACAGAATGATCCGATGAGGGGTGCGAAACTATTTGAGGAAAGGAAGCACCTTTTTATTAAATTTACCTTTTAGCAATCGCCATTCCTACCCTAAAGATC
+
CCCCCFFFFFFFGGGGGGGGGGHHHHHHHHHGGGGHHHGHFHHHHGGGGGGGGGHHHHHHHHHHHHHHHHHHGHHHGHHHHHGHHHHHHHHGGGGGGHHHHHHHHHHHHHHHGGGGGHHHHHHHHGGGGGEHHHHHHHHHGHGGGGGHGHHHHGHHHHHHHHHHHGGGHHHGGCEGGFDGGGGGGGGFGG;FFFGGGGGGFFFFFFFFFFFFFFFFFFFFFFFFEFFFFFFFFFFFFFFFFFFFFFFFFFF
@M05620:45:000000000-G6HP7:1:1101:13602:4149 1:N:0:155
CATCCTGACCCTGAAGTACCCGGCTTGATTTCTGACATTAGATCGGAAGAGCACACGTCTGAACTCCAGTCACGCACTACAATCTCGTATGCCGTCTTCTGCTTGAAAAAAAAAAAACAAAAAACAACATTATAGAAATGCTCATTTTGTTTTTCTAGTCTTCCCACGCCTCACTTATGCCCACATGTACTTTATCCACACTGTTATCATGAGTCTATCATCTTCAAGCGATCTACATACAGTCACTCGAC
+
CCCCCFFFFFFFGGGGGGGGGGGGGGGHHHHGGHHHHHHHHHHHHGGGGGHHHHHHGHHHGHHHHHHHHHHHHGHGGGHHHGGFHHHFGHHHHGGGHGHHHHHHHHHFBGGGGCG><?//0?//?//..01>1111111<11=0=0000////./000000000/0.-....0.00;0000/0..00;000000000000./000000000000000000090000090.....0000000000;000..-
@M05620:45:000000000-G6HP7:1:1101:16491:4151 1:N:0:155
CATCCTGACCCTGAAGTACCCCATTGAGCATGGCATCGTCACCAACTGGGACGACATGGAGAAGATCTGGCACCACACCTTCTACAACGAGCTGCGCGTGGCCCCGGAGGAGCACCCAGTGCTGCTGACCGAGGCCCCCCTGAACCCCAAGGCCAACAGAGAGAAGATGACTCAGGTGAGGCTCGGCCGACGCCCGTGCTCCTCCCGTCCTTTCCCCAGTCATTTTCTGCCCGGCTTGATTTCTGACATTA
+
BBBBBFFFFFFFGGGGGGGGGGEFGHGHHHHHFHEGHEHHHGHHGDHFFHHGGFGGDHHGH3GHFHHGFHHHHGGHHGGHHHHHHGHHGGGGGFHCGGGGFFHHGGGGGGGDHHHHGGHHHHHHHHHHHHGGGGGGGGGGGGHHHHGGGGHEHHGGGGBFGGGGGGGFGGGGGGGGGGGGGGGGFFFFFFFAFFFF;AB:BFFFFFFFFFFFFFFFFFBBFFFFFFFFFFFFFFFFFAFFFEFFFFFFFF/
@M05620:45:000000000-G6HP7:1:1101:14728:4152 1:N:0:155
CATCCTGACCCTGAAGTACCCCATTGAGCATGGCATCGTCACCAACTGGGACGACATGGAGAAGATCTGGCACCACACCTTCTACAACGAGCTGCGCGTGGCCCCGGAGGAGCACCCAGTGCTGCTGACCGAGGCCCCCCTGAACCCCAAGGCCAACAGAGAGAAGATGACTCAGGTGAGGCTCGGCCGACGCCCGTGCTCCTCCCGTCCTTTCCCCAGTCATTTTCTGCCCGGCTTGATTTCTGACATTA
+
ABCCCFFFFFFFGGGGGFGGGGGHHHGHHHHHHHHHHGHHHGHHHGHHHHHHGGGGGHHHHHHHGHHHHHHHHGHHHGGHHHHHHHHHGGGGGHHGGGGGGGHHGGGGGGGGHHHHGGHHHHHHHHHHHHGGGGGGGGGGGGHHHHGGGGHGHHGGGGGGGGGGGGGGGGGGGGGGGGGGGGGGFFFFFFFFFFFF@FFFFFFFFFFFFFFFFFFFFFFBFFFFFFFFFFFFFFFFFFFFFFFFFFFFFF/
@M05620:45:000000000-G6HP7:1:1101:16834:4156 1:N:0:155
TACCTGTACTGGGGAAGCATTTGAATATCCCCCCATGGTGATGGGGACGGAGAACTGCTCCATAAACACAGGCAACGTGCCTAACTTTCCCGGGAAGATGAAGTCAAAGAGCGACCACAGCTCTCGGAGGTTATTTTGCATCGGTGAGCCAGACAGAATGATCCGATGAGGGGTGCGAAACTATTTGAGGAAAGGAAGCACCTTTTTATTAAATTTACCTTTTAGCAATCGCCATTCCTACCCTAAAGATC
+
CCCCCFFFFFFFGGGGEGGGGGHHFHHHHHHGGGGHHHGHFHHHHGGGGGGGEHHHHHHHHHHGHHHHHHHHGHHHGHHHHHHFHHHHHHHGGGGGGHHHHHHHHGHHHHHHGGGGGHHHHGHHHGGGGGCGHHHHHHHHHHGGGGGFGHHHHGHHHHHBGHHHHGGGGHHGGADGGGGGGGGGGGGGGGFFFAFGFGGFGFFFFFFEFFFFFFFFFFFFFFFF/BFBBFAFFFFFFFFFF.AFFFFFFEB
@M05620:45:000000000-G6HP7:1:1101:10845:4168 1:N:0:155
CATCCTGACCCTGAAGTACCCCATTGAGCATGGCATCGTCACCAACTGGGACGACATGGAGAAGATCTGGCACCACACCTTCTACAACGAGCTGCGCGTGGCCCCGGAGGAGCACCCAGTGCTGCTGACCGAGGCCCCCCTGAACCCCAAGGCCAACAGAGAGAAGATGACTCAGGTGAGGCTCGGCCGACGCCCGTGCTCCTCCCGTCCTTTCCCCAGTCATTTTCTGCCCGGCTTGATTTCTGACATTA
+
BCCCCFFFFFFFGGGGGGGGGGGHHHHHHHHHHHHHHGHHHGHHHGHHHHHHGGGGGHHHHHHHHHHHHHHHHGHHHGGHHHHHHGHHGGGGGHHGGGEGGGHHGGGGGGGGGHHHGGHFFHHHHFHHHHGGGFGGGGGGGGHHHHGGGGHGHHGGGGGGGGGGGGFBFGGGGGGGGGGGGGGGFFFFFCFFFFFFBFFFFFFFFFFAFFAFFFFFFFFFFFFFFFFFFFFFFFFFCDABFFFFFEFFFF0
@M05620:45:000000000-G6HP7:1:1101:8767:4188 1:N:0:155
CATCCTGACCCTGAAGTACCCCGGCTTGATTTCTGACATTAGATCGGAAGAGCACACGTCTGAACTCCAGTCACGCACTACAATCTCGTATGCCGTCTTCTGCTTGAAAAAAAAAAAACAAAAAACAAAAACGGGTAAACATACATTCATGGCCATCAGCGATAAATGGACGTAGGGACAGACACGTCGATGACCGGGCAGCCAGCTTGAATATGTCAGCACAGCACAGTAACGATAGTAGGGAAGAGTGT
+
CCCCCFFFFFFFGGGGGGGGGGEEEFGGFHHHHHHGHHHHGHFHHHGGGGHHHGHGHGHHHGHGHHHHHGHHFFGHGFGHHGGH3FFBBEHHHHGEEHGHGHFGHHHGFFFGGDGF><//<?0//...00.>-..--/00<00000000000.////000.-...000000-9;.../...9.//..:--.//:9-:---...9../;/.///////9://.//./9//99//.....////.9.9..9//
@M05620:45:000000000-G6HP7:1:1101:19211:4190 1:N:0:155
AGATTACTGCAACAGTTCCCCCTGGACCTGGAAAAGTTTCTTGCCTGGCTTACAGAAGCTGAAACAACTGCCAATGTCCTACAGGATGCTACCCGTAAGGAAAGGCTCCTAGAAGACTCCAAGGGAGTAAAAGAGCTGATGAAACAATGGCAAGTAAGTCAGGCATTTCCGCTTTAGCACTCTTGTGGATCCAATTGAACAATTCTCAGCATTTGTACTTGTAACTGACAAGCCAGGGACAAAACAAAGAT
+
ABCCCFFFFFFFGGGGGGGGGGGGHHHHHHHHHHHHHHHHHHHHHHHHHHHHHHHHHHHHHHHHHHHHHHHHHHHHHHHHHHHHHHHHHHHHHHGGGGHHHHHHHHHHGHHHHHHGHHHHHHHGGFGGHHHHHGHHHHGHHHHHHHGHHHHHHGHHHHHHHHHHHHHHHHGGGGGHHHHHHHHHHHHGHHHHGHHHHGHGGGHHHHHFGHFHHHHHHHHHHHHGHHHHGGGHHGGGGGGGGGGFGGGGGGG
@M05620:45:000000000-G6HP7:1:1101:7863:4194 1:N:0:155
TACCTGTACTGGGGAAGCATTTGAATATCCCCCCATGGTGATGGGGACGGAGAACTGCTCCATAAACACAGGCAACGTGCCTAACTTTCCCGGGAAGATGAAGTCAAAGAGCGACCACAGCTCTCGGAGGTTATTTTGCATCGGTGAGCCAGACAGAATGATCCGATGAGGGGTGCGAAACTATTTGAGGAAAGGAAGCACCTTTTTATTAAATTTACCTTTTAGCAATCGCCATTCCTACCCTAAAGATC
+
AAAAAFFFFFFFGGEEEAFGGFGHHGFHFD4BEEEGCG5BABFCADFEFCEEEGGHH3DA3EGHFBBGGHGG1GHHEHEE1FFHBGGF43FEEF?EFGGGDGGEFHEFGBEGG?BCCGHF/FGGGAFGGC?FFFGGHHDGHGGGGGGH<0>CHGHHHHHHFGGH<.;EGHGDD:AA?9-;:FBFGGB;CFB:BFF;CA.//;FFFFBA;BFFBFFFF/FFFFFFFBF/;:;9AAEFFBFF/:ABBBFFFF;
@M05620:45:000000000-G6HP7:1:1101:8767:4208 1:N:0:155
CATCCTGACCCTGAAGTACCCCGGCTTGATTTCTGACATTAGATCGGAAGAGCACACGTCTGAACTCCAGTCACGCACTACAATCTCGTATGCCGTCTTCTGCTTGAAAAAAAAAAAAAAACATAAAAACACGATATAATATAATACCAGGTCTTAAAAATAACAAACCACACTCCTCACTTGAGGCAACACACGAAATCATACCGCACCAAGACACACGCGTACTCAGATAGTAGTCACAACACATCGCC
+
BCCCCFFFFFFFGGGGGFGGGGGGGGGGHHHHHHHHHHHHHHHHHHGGGGHHHHHHHGHHHGHHHHHHFHHHGGGHGGGHHHGHCHHHFEHHHHGFGHGHHHHHHHHHHGHGGDGDB///-.<111=><..<.-..-0000=00000:00.0000<C0:0.00000.;...9./9/0;0.;0000/...9....--...00000/.-:-:..:.////.---:--.00000;0000000000....00...
@M05620:45:000000000-G6HP7:1:1101:7874:4213 1:N:0:155
TACCTGTACTGGGGAAGCATTTGAATATCCCCCCATGGTGATGGGGACGGAGAACTGCTCCATAAACACAGGCAACGTGCCTAACTTTCCCGGGAAGATGAAGTCAAAGAGCGACCACAGCTCTCGGAGGTTATTTTGCATCGGTGAGCCAGACAGAATGATCCGATGAGGGGTGCGAAACTATTTGAGGAAAGGAAGCACCTTTTTATTAAATTTACCTTTTAGCAATCGCCATTCCTACCCTAAAGATC
+
BABBBFFFFFFFEFGFGGGGGGHHFGHHHHGGEGGHHHFGHHHHGFFEGFEGEHHHHHHHFFHFFHGDGHHHGHFHGHHEHHHHHHHHHHHGGGCGGGHHHGHHGGHHHHHHGGGGGFGFGHHFHGGDGGCHHGHHHHFDGH?EGGGHHHHHHEFHCFHHHHHHH?EGHHFFC:;DCECBAFGGGGGGGGBFFFFF/9./9ABFFFFFFFFFFFFFFFFFBFFFF/9/:;.9AFEFFFFFBFAFFFFFFF;
@M05620:45:000000000-G6HP7:1:1101:18413:4230 1:N:0:155
AGATTACTGCAACAGTTCCCCCTGGACCTGGAAAAGTTTCTTGCCTGGCTTACAGAAGCTGAAACAACTGCCAATGTCCTACAGGATGCTACCCGTAAGGAAAGGCTCCTAGAAGACTCCAAGGGAGTAAAAGAGCTGATGAAACAATGGCAAGTAAGTCAGGCATTTCCGCTTTAGCACTCTTGTGGATCCAATTGAACAATTCTCAGCATTTGTACTTGTAACTGACAAGCCAGGGACAAAACAAAGAT
+
BBBBCFFFFFFFGGGGGGGGGGGGHHHHHHHHHHHHFGHHHHHHHHHHHHHHHHHHHHHHHHGHHHHHHHHHHHHHHHHHHHGHHGHHHHHHHHGFGGHHHGHHHHHHGHHHHHHHHHHHHHHGGHGFHHGHHGHHHHHHHHHHHHHHGHHGHGHHGHHHGHGHHHHHHHGGGGGHHHGHHHHHHGHGHHHHGHHHHGHGGHHHHHHGHHHHHHHHHHHHHHHGHHHHFGHHHGFGGGGGGGGFGFFGGGB
@M05620:45:000000000-G6HP7:1:1101:19572:4240 1:N:0:155
ATCTCTATCTCCGAAAAAGGAAGAAAGGGGAGGGAAGATCGGAAGAGCACACGTCTGAACTCCAGTCACGCACTACAATCTCGTATGCCGTCTTCTGCTTGAAAAAAAAAAAAAAAAAATAACAAAAAACATAATAATACATACTCATCAGACATACAAGACAACACACATTACATAGTACAAGGTGAGGGAAGACCCACAGATGAGCCAGCAAAGCATACACCTCCGATCCGTTGGCAGAAGATGTCGCA
+
ABBBBFFFFFFFGFGGGGGGGGHFGHHHGGGGGGGHGHHHHGGGGHHHHHHHGHHHGHHHHHHHHHHHHGHGGGHHHHHFHHHGGHHHHGGGHGHHHHHHHGHHHHGGGGG/</>><--.00000...-..00000000;00;000;;0000:9000000////9.....///////:9/////.;//......./;..9../://////....//.////////...-.-.../../9..//:////..-
@M05620:45:000000000-G6HP7:1:1101:9538:4248 1:N:0:155
TACCTGTACTGGGGAAGCAATCGCCATTCCTACCCTAAAGATCGGAAGAGCACACGTCTGAACTCCAGTCACGCACTACAATCTCGTATGCCGTCTTCTGCTTGAAAAAAAAACAAATATTTTGTTTGACAGAGTGTCTTGTTGAGAACATATGTATGACATGATTTTTTCCTGCAACAGGGAAAATAAAGTATAAGTTTTAAAGATTTATTCTTTAATAAAGGATCTCAAAGCCAGCTTTAGAACAAGGA
+
AABAAFDDFFFFGEFGGEGBGFGGGGGHFGHFGEGFGGGGHF5GEGEGGGBCGGFEBFGGDBGHGHHHHHHGGGCFEHBFGF@4B?F1FEHFG>>FFGHFDGG3CGGHFEE@////0??B3B32@22<2FH222@2@FGH1?FA<1GHHHFGD111111<1>111<G1F?<00<CC<GCC..;CA/;G000CGF00C0;CGFBB0;CFGFGGGGGGE0BF0000/0=0;CC00;./.;0CBB//:/;B...
@M05620:45:000000000-G6HP7:1:1101:10209:4302 1:N:0:155
ATCTCTATCTCCTAAAAACCTGTTTAGATTTGGAGATAGACCTTCAGGTTTTTCATCATTTTCTGCATGAATTATACATTGACCACGTTCCAGCGTGGTCAGTTTGCAGCATTCTGTTATTTTGTTTGACAGAGTGTCTTGTTGAGAACATATGTAGGACATGATTTTTTCCTGCAACAGGGAAAATAAAGTATAAGTTTTAAAGATTTATTCTTTAATACAGGATCTCAAAGCCAGCTTTAGAAAAAGGA
+
3AABBFFFFFFFGFFFFGGGGGHGHHHGHHHHHHHHHFBGHHHHHHHHHHHGGGHHFFHHHHHHGHHHHEHHHHHHHHHHHBGHFGDHHHHHHHGEGFGGHFHHHFHHGHHHFHHHHGFHHHFHGHBGH3?CCBFFGFGEGHDG4BGF3?GHBFHEFE32?B22?BDFF>GFBGHHF2<GF/CGH0FFF1<?D1GBFGGHFHFFGDGH1<FG<FHGH0<G00=CCHGB<D000C./;EHHB;C0C0CFGF9
@M05620:45:000000000-G6HP7:1:1101:14962:4306 1:N:0:155
CATCCTGACCCTGAAGTACCCCGGCTTGATTTCTGACATTAGATCGGAAGAGCACACGTCTGAACTCCAGTCACGCACTACAATCTCGTATGCCGTCTTCTGCTTGAAAAAAAAAAAAAAACAAAAAAAAAAAAAGAAGAATAAATAAAAAGAGAAAAAAATACAGATAAAAAAGATGACAATATAACCAGAGAACGATAAGTATATATGAGTGAGAGAAATAACACGGACGATATGAAATTCAAAACATA
+
CCCCCFFFFFFFGGGGGEGGGGGGGGGGHHHHHHGHHGHHFGFHHHGGGGGHHFHHHGFHHGHGHHHHHHHHHHGHGGGHHGGG3BGHGAHGHHGEEHGHHHHHHHHHHHHGGGGD>></-...00.----:-9-.../0/0000000000.;//009.--.00000900000;..000000000000;0.../00.9...0000:0000;000000090000000:.-----..-00000000000..00
@M05620:45:000000000-G6HP7:1:1101:15813:4307 1:N:0:155
CATCCTGACCCTGAAGTACCCCGGCTTGATTTCTGACATTAGATCGGAAGAGCACACGTCTGAACTCCAGTCACGCACTACAATCTCGTATGCCGTCTTCTGCTTGAAAAAAAAAAAAAAACAAACAAATAAAACTCACCAGAATCTCACACCTAACACAGACAAAAACAAAACGCCGCCAATCCGCCCTCCTCCGAAAAACGCCCCGCACTTGAGCACTCCCTTGACTCCTCGACAGGAATCTCAGTCCC
+
CCDEEFFFFFFFGGGGGGGGGGGGGGGGHHHHHHHHHHHHHHHHHHGGGGHHHHHHHGHHHGHHHHHHHHHHHHGHGGGHHHGH@GHHGGHHHHGGGHGHHHHHHHHHHHHGGGGDB///-.<.<.<<01111=00000.0../=1111<00./00/<0..0<C</..9E....--------<//...-9<.///.-.--..-<----<---00<000.0//./1/001100/..-.-.:<001111110<
@M05620:45:000000000-G6HP7:1:1101:14026:4315 1:N:0:155
TACCTGTACTGGGGAAGCATTTGAATATCCCCCCATGGTGATGGGGACGGAGAACTGCTCCATAAACACAGGCAACGTGCCTAACTTTCCCGGGAAGATGAAGTCAAAGAGCGACCACAGCTCTCGGAGGTTATTTTGCATCGGTGAGCCAGACAGAATGATCCGATGAGGGGTGCGAAACTATTTGAGGAAAGGAAGCACCTTTTTATTAAATTTACCTTTTAGCAATCGCCATTCCTACCCTAAAGATC
+
AABBAFFFFFFBGFGGGGGGGGHHHGHHGGFFEGFFHGFGHFGFEEGEGGCEEHHHHHHHFFFGGHHHHHHGAGC1>?FGHGHHFEHHHHHGGECFGHHFHGHHFFGHHFBGGGCBDEHGEHHFHAFDFC<FGHHHHHFFDGDGAEGAGGGGFFHFFCGGGHGHF.EDFGGAC::A?EDF?FGGGGGFGB09C9.FBAABFA:BFBFFFFFBBFFFFFFB9;FFBB/99/..99:BBFFFB9ABFFFFFF:
@M05620:45:000000000-G6HP7:1:1101:14007:4317 1:N:0:155
TACCTGTACTGGGGAAGCATTTGAATATCCCCCCATGGTGATGGGGACGGAGAACTGCTCCATAAACACAGGCAACGTGCCTAACTTTCCCGGGAAGATGAAGTCAAAGAGCGACCACAGCTCTCGGAGGTTATTTTGCATCGGTGAGCCAGACAGAATGATCCGATGAGGGGTGCGAAACTATTTGAGGAAAGGAAGCACCTTTTTATTAAATTTACCTTTTAGCAATCGCCATTCCTACCCTAAAGATC
+
DEDDDFFFFFFFGGGGGGGGGGHHHHHHHHHGGGGHHHGHHHHHHGGGGGGGGHHHHHHHHHHHHHHHHHHHGHHHGHHHHHHHHHHHHHHGGGGGGHHHHHHHHHHHHHHHGGGGGHHHHHHHHGGGGGEHHHHHHHHHHHGGGGGHHHGHHGHHHHHHHHHHHGGGHHHGGEFGGGGGGGGGHGGGGGBGFGGGGGGGGFFFFFFFFFFFFFFFHFFFFFFHFFHFFFFFFFFFFFFFFFFFFFFFFFF
@M05620:45:000000000-G6HP7:1:1101:10201:4318 1:N:0:155
ATCTCTATCTCCTAAAAACCTGTTTAGATTTGGAGATAGACCTTCAGGTTTTTCATCATTTTCTGCATGAATTATACATTGACCACGTTCCAGCGTGGTCAGTTTGCAGCATTCTGTTATTTTGTTTGACAGAGTGTCTTGTTGAGAACATATGTAGGACATGATTTTTTCCTGCAACAGGGAAAATAAAGTATAAGTTTTAAAGATTTATTCTTTAATAAAGGATCTCAAAGCCAGCTTTAGAAAAAGGA
+
BCCCCFFFFFFFGGGGGGGGGGHHHHHHHHHHHHHHHHHHHHHHHHHHHHHGGHHHHHIHHHIHHHHHHHHHHHHHHHHHHHHHHHGGHHHHHHGGGGHHHHHHHHHHHHHHHHHHHHHHHHHHHHHHHHHHHHHHHHHHHHHHHHHHHHHHHHHGHHHHHHHHHHHHHGHHHHHHHHHHHGGHHHHHHHHFGHHHHHHHHHHHHHHHHHHHHHHHHGHHHGHGHHHHHHHGHHGHHGHHHHHHHHHHGGH
@M05620:45:000000000-G6HP7:1:1101:14018:4331 1:N:0:155
TACCTGTACTGGGGAAGCATTTGAATATCCCCCCATGGTGATGGGGACGGAGAACTGCTCCATAAACACAGGCAACGTGCCTAACTTTCCCGGGAAGATGAAGTCAAAGAGCGACCACAGCTCTCGGAGGTTATTTTGCATCGGTGAGCCAGACAGAATGATCCGATGAGGGGTGCGAAACTATTTGAGGAAAGGAAGCACCTTTTTATTAAATTTACCTTTTAGCAATCGCCATTCCTACCCTAAAGATC
+
DDCCDFFFFFFFGGGGGGGGGGHHHHHHHHHGGGGHHHGHGHHHHGGGGGGGGHHHHHHHHHHHHHHHHHHHGHHHGHHHHHHHHHHHHHHGGGGGGHHHHHHHHHHHHHHHGGGGGHHHHHHHHGGGGGGHHHHHHHHHHHGGGGGHHHHHHGHHHHHHHHHHHGGGHHHGGEEGGGGGGGGHHGGGGGFGFGGGGGGGGFFFFFFFFFFFFFFHFFFFFFFFFFFFFFEFFFFFFFFFFFFFFFFFFFF
@M05620:45:000000000-G6HP7:1:1101:13262:4354 1:N:0:155
ATCTCTATCTCCTAAAAACCTGTTTAGATTTGGAGATAGACCTTCAGGTTTTTCATCATTTTCTGCATGAATTATACATTGACCACGTTCCAGCGTGGTCAGTTTGCAGCATTCTGTTATTTTGTTTGACAGAGTGTCTTGTTGAGAACATATGTAGGACATGATTTTTTCCTGCAACAGGGAAAATAAAGTATAAGTTTTAAAGATTTATTCTTTAATAAAGGATCTCAAAGCCAGCTTTAGAAAAAGGA
+
CCCCDFFFFFFFGGGGGGGGGGHHHHHHHHHHHHHHHHHHHHHHHHHHHHHGGHHHHIHHHHHHIHHHHHHHHHHHHHHHHHHHHHGHHHHHHHGGGGHHHHHHHHHHHHHHHHHHHHHHHHHHHHHHHHHHHHHHHHHHHHHHHHHGHHHHHHHHHHHHHHHHHHHHHGHHHHHHHHHHHGGGHHHHHHHGGHHHHGHHHGHGHHHHHGHHHHHHHHHHHGHHHHHHHHHHHHHHHGHHHHHHGHGHGGG
@M05620:45:000000000-G6HP7:1:1101:13242:4355 1:N:0:155
ATCTCTATCTCCTAAAAACCTGTTTAGATTTGGAGATAGACCTTCAGGTTTTTCATCATTTTCTGCATGAATTATACATTGACCACGTTCCAGCGTGGTCAGTTTGCAGCATTCTGTTATTTTGTTTGACAGAGTGTCTTGTTGAGAACATATGTAGGACATGATTTTTTCCTGCAACAGGGAAAATAAAGTATAAGTTTTAAAGATTTATTCTTTAATAAAGGATCTCAAAGCCAGCTTTAGAAAAAGGA
+
CCCCCFFFFFFFGGGGGGGGGGHHHHHHHHHHHHHHHHHHHHHHHHHHHHHGGHHHHHHHHHIHIHHHHHHHHHHHHHHHHHHHHHGGHHHHHHGFGGHHHHHHHHHGHHHHHHHHHHHHHHHHHHHHGHHHHHGHHHHHHHHHHHHHHHHHHHHHHHHHHHHHHHHHHGHHHHHGHHHHHGGHHHHHHFHGHHHHHGGHHHGHHHHHHHHHHHHHGGHHHGHHHHHHHGGGHHHHHGHHHHHHGHHHGGH
@M05620:45:000000000-G6HP7:1:1101:9963:4413 1:N:0:155
ATCTCTATCTCCTAAAAACCTGTTTAGATTTGGAGATAGACCTTCAGGTTTTTCATCATTTTCTGCATGAATTATACATTGACCACGTTCCAGCGTGGTCAGTTTGCAGCATTCTGTTATTTTGTTTGACAGAGTGTCTTGTTGAGAACATATGTAGGACATGATTTTTTCCTGCAACAGGGAAAATAAAGTATAAGTTTTAAAGATTTATTCTTTAATAAAGGATCTCAAAGCCAGCTTTAGAAAAAGGA
+
BBBACFFFFFFFGGGGGGGGGGHHHHHHHHHHHHHHHHHHHHHHHHHHHHHGGHHHHHHHHHHGIHHHHHHHHGHHHHHHHHHHHHGHHHHHHHGGGGHHGHHHHHHHHHGHHHHHHHHHHHHHHHHHGHHHGGHHHHHHHHHHHGGHHHHHHHHHGHHHHHHHHHHHHGHHHHHHHHHHHGGGHHHHHHHHHGHHHGHHHGHHHHHHHHHHHHHHFHHHHHFGHHHHHHHHHHFHGGHHHHHGHHHHGGH
@M05620:45:000000000-G6HP7:1:1101:20160:4457 1:N:0:155
CATCCTGACCCTGAAGTACCCCATTGAGCATGGCATCGTCACCAACTGGGACGACATGGAGAAGATCTGGCACCACACCTTCTACAACGAGCTGCGCGTGGCCCCGGAGGAGCACCCAGTGCTGCTGACCGAGGCCCCCCTGAACCCCAAGGCCAACAGAGAGAAGATGACTCAGGTGAGGCTCGGCCGACGCCCGTGCTCCTCCCGTCCTTTCCCCAGTCATTTTCTGCCCGGCTTGATTTCTGACATTT
+
BBBBBFFFFFFFGGGGGGGGGGGHHHHHFFHHHHHHHGHHGGHHHGHHGHGHGGGGGHGFHHHHFGHGFHHHHGHHHGGHHHHHHHHHGGGGGFFGGGGGGGHHGGGGGGGGHHHHGGF?FHHHHHHHHHGGGGGGGGGGGGHHHHGGGGHEHHEGGGGGFFGGGGFGGGGEFFGGGGGGGGGGFFEFFFFFFFFF@DFEFFFFFFD;AFDFFEBFFBDFFFFFFFFFFFFF.;BFFFFFFFFFFFFFFF/
@M05620:45:000000000-G6HP7:1:1101:22922:4468 1:N:0:155
CATCCTGACCCTGAAGTACCGGCTTGATTTCTGACATTAGATCGGAAGAGCACACGTCTGAACTCCAGTCACGCACTACAATCTCGTATGCCGTCTTCTGCTTGAAAAAAAAAAACAAATTCTTAGAAACAGAGCGCCTTGTTGAAACAACATGAAGGCACTGATTAGTGCCTTCCACCGGGCCCCTACAGTATCAGTCTACACGCTTTATACTTTCATTAATGATCTCAAATCCTTCATCACTATAACGA
+
BBBBBFDFFFFFGGGGFGGG?EGGGCFFGHDGGGHHFGDEHHF2AFGGAHHHHFHCFGGEDGHGHHHADEGH1F0EFFG3F4@GH1B1FBGH/1>EFGH4BEG3BFFHHGGGGF////02>22@22111000<00//>.>1<101<1<0..</<0=0/<<.//000;000<0000::0..----;?9.9/09;90;0000000/.-:;:///9;///9B///;/99//://///////////////://..
@M05620:45:000000000-G6HP7:1:1101:20507:4478 1:N:0:155
ATCTCTATCTCCTAAAAACCTGTTTAGATTTGGAGATAGACCTTCAGGTTTTTCATCATTTTCTGCATGAATTATACATTGACCACGTTCCAGCGTGGTCAGTTTGCAGCATTCTGTTATTTTGTTCGACAGAGTGTCTTGTTGAGAACATATGTAGGACATGATTTTTTCCTGCAACAGGGAAAATAAAGTATAAGTTTTAAAGATTTATTCTTTAATAAAGGATCTCAAAGCCAGCTTTAGAAAAAGGA
+
>AAAAFFFFFFFGGGGGGGGFGFHFHHHHHHHHHFHHHHHFHHHHHGGHHHGGGHHGHHGGHHHHGHHHHHHHHBHFHHHHGHHHHGGHHHHFFGGGGHFFGHHHHGHBGHHFHHGHHHHHHHHHHHGAEGGHHGHHHHHHHHHHHFHHHGHHHHGHHHHCHHFGHGHHCHHHEHFFGHGHGEFAFHFGFHGHHGFHGFHBFFHGGFHHGHHHGHHHGHHHHHHHHGFFFGFECCGHGGHFFHFBFFC../
@M05620:45:000000000-G6HP7:1:1101:20154:4481 1:N:0:155
CATCCTGACCCTGAAGTACCCCATTGAGCATGGCATCGTCACCAACTGGGACGACATGGAGAAGATCTGGCACCACACCTTCTACAACGAGCTGCGCGTGGCCCCGGAGGAGCACCCAGTGCTGCTGACCGAGGCCCCCCTGAACCCCAAGGCCAACAGAGAGAAGATGACTCAGGTGAGGCTCGGCCGACGCCCGTGCTCCTCCCGTCCTTTCCCCAGTCATTTTCTGCCCGGCTTGATTTCTGACATTA
+
CCCCCFFFFFFFGGGGGFGGGGGHHHHHHHHHHHHHHGHHGGHHHGHHHHHHGGGGGHHHHHHHHHHHHHHHHGGHHGGHHHHHHHHHGGGGGHHGGGEGGGHHGGGGGGGGHHHHGGHGHHHHHHHHHHGGGGGGGGGGGGHHHHGGGGHGHHGGGGGGGGGGGGGGGGGGGGGGGGGGGGGGFFFFFFFFFFFF>AFFFFFFFFFEDFFFFFFFFFFFFFFFFFFFFFFFBDFFFFFFFFFFFFFFFF0
@M05620:45:000000000-G6HP7:1:1101:20489:4487 1:N:0:155
ATCTCTATCTCCTAAAAACCTGTTTAGATTTGGAGATAGACCTTCAGGTTTTTCATCATTTTCTGCATGAATTATACATTGACCACGTTCCAGCGTGGTCAGTTTGCAGCATTCTGTTATTTTGTTCGACAGAGTGTCTTGTTGAGAACATATGTAGGACATGATTTTTTCCTGCAACAGGGAAAATAAAGTATAAGTTTTAAAGATTTATTCTTTAATAAAGGATCTCAAAGCCAGCTTTAGAAAAAGGA
+
AAABCFFFFFFFGGGGGGGGGGGFGHHHHHHHHHHHHGHGGHHHHHGHHHHGGHHHHHHHHHHHHHHHHHHHHHHHGHHHHHHHGHGHHHHHFFGGFGHHHHHHHHHHHHHHHHHHHHHHHHHHHHHGFGGGHHGHHHHHHHHHHHHHHHHHHHGGHHHFHHGGHHHHHGHHHHHFHHHHHGGFHHHHHHHHHHHHHDGHFHFHHGHHHHHHHHHHHGHFGFGFHHHHHGHFFFHHGGFHFHHFGFFCAFF
@M05620:45:000000000-G6HP7:1:1101:8821:4491 1:N:0:155
CATCCTGACCCTGAAGTACCCCGGCTTGATTTCTGACATAGATCGGAAGAGCACACGTCTGAACTCCAGTCACGCACTACAATCTCGTATGCCGTCTTCTGCTTGAAAAAAAAAAAAAAAAAAGAAAAAAAAACAGAGAAGATGTTGTAAAGAGAATGGTGACACAAAAAGAATGGGAACAATTTGGAGTGGGCGAAGAATGCAGCCGTAATAAACCAGACTCATAGTGATAGGTTGAAGATAGAACAATA
+
CCDDDFFFFFFFGGGGGGGGGGGGGGGGHHHHHHHHHHHHHGHHHGGGGHHHHHHHGHHHGHHHHHHHHHHHHGHGGGHHHGHEGHHFFHHHHGGGHGHHHHHHHHHHHHGGGCF@<>/->--..<//.-<--.<//:/0/000000/00000//0000:00000:.:.....000./0.//000000<0....----.<000000.-....0000/9...000<000000:</<<:/000000000//00
@M05620:45:000000000-G6HP7:1:1101:9274:4538 1:N:0:155
ATCTCTATCTCCTAAAAACCTGTTTAGATTTGGAGATAGACCTTCAGGTTTTTCATCATTTTCTGCATGAATTATACATTGACCACGTTCCAGCGTGGTCAGTTTGCAGCATTCTGTTATTTTGTTTGACAGAGTGTCTTGTTGAGAACATATGTAGGACATGATTTTTTCCTGCAACAGGGAAATTAAAGTATAAGTTTTAAAGATTTATTCTTTAATAAAGGATCTCAAAGCCAGCTTTAGAAAAAGGA
+
BCCCCFFFFFFFGGGGGGGGGGHHHHHHHHHHHHHHHHHHHHHHHHHHHHHGGHHHHHHHHHHHHHHHHHHHHHHGHHHHHHHHHHGGHHHHHHGGGGHHHHHHHHGHHHHHHHHHHHHHHHHHGHHHHHHHHHHHHHHHHHHHHHHHHHHHHHHHHHHHHHHHHHHHH@GFGBBH22FGH/FFH11FG1F<11@1FGGH1FG1F1FG11GD<GHHG0DFGBGBC<<B<=G00C./::GHCC:GHHHFG?G
@M05620:45:000000000-G6HP7:1:1101:8214:4551 1:N:0:155
ATCTCTATCTCCTAAAAACCTGTTTAGATTTGGAGATAGACCTTCAGGTTTTTCATCATTTTCTGCATGAATTATACATTGACCACGTTCCAGCGTGGTCAGTTTGCAGCATTCTGTTATTTTGTTTGACAGAGTGTCTTGTTGAGAACATATGTAGGACATGATTTTTTCCTGCAACAGGGAAAATAAAGTATAAGTTTTAAAGATTTATTCTTTAATAAAGGATCTCAAAGCCAGCTTTAGAAAAAGGA
+
ABBBBFFFFFFFGGGGGGGGGGHHHHHHHHHHHHHHHHHHHHHHHHHHHHHGGHHHHHHHGHHHHHHHHHHHHHHHHHHHHGHHHHGHHHHHHHGFGGHHHHGHHHHHHGHHHHHHHHHHHHHHHHHHGGGHHHHHHHHHHHHHHHHHHHHHHHHHHHHHHHHHHHHHHGHHHHHHHHHHHGGHHHHHGHHGGHHHF>GHHHHHHHHHHGHHGHHHHHHHHFGHFHHFGHHGHHHHHGHHHHHGHHHGGGH
@M05620:45:000000000-G6HP7:1:1101:22010:4554 1:N:0:155
CATCCTGACCCTGAAGTACCCCATTGAGCATGGCATCGTCACCAACTGGGACGACATGGAGAAGATCTGGCACCACACCTTCTACAACGAGCTGCGCGTGGCCCCGGAGGAGCACCCAGTGCTGCTGACCGAGGCCCCCCTGAACCCCAAGGCCAACAGAGAGAAGATGACTCAGGTGAGGCTCGGCCGACGCCCGTGCTCCTCCCGTCCTTTCCCCAGTCATTTTCTGCCCGGCTTGATTTCTGACATTA
+
ABBBBFFFFFFFGGGGGGGGGGGHHHHHHHHHHHHHHGHHHGHHHGHHHHHHGGGGGHHHHHHHHHHGHFHHHGHHHGGHHHHHHHHHGGGGGHHGGGGGGGHHGGGGGGGGHHHHGGHHHHHHHHHHHHGGGGGGGGGGGGHHHHGGGGHGHHGGGGGGGGGGGGGGGGGGGGGGGGGGGGGGFFFFFAFFFFFFBFFFFFFFFFFFFFFFFFFFFFDBFFFFFFFFFFFFD@FFFFFFFFFFFFFFFF/
@M05620:45:000000000-G6HP7:1:1101:22028:4557 1:N:0:155
CATCCTGACCCTGAAGTACCCCATTGAGCATGGCATCGTCACCAACTGGGACGACATGGAGAAGATCTGGCACCACACCTTCTACAACGAGCTGCGCGTGGCCCCGGAGGAGCACCCAGTGCTGCTGACCGAGGCCCCCCTGAACCCCAAGGCCAACAGAGAGAAGATGACTCAGGTGAGGCTCGGCCGACGCCCGTGCTACTCCCGTCCTTTCCCCAGTCATTTTCTGCCCCGCTTGATTTCTGAAATTT
+
>AAA1D@FF1BFGGGDFDGA11B0ADGFG11AAFHHFGHFHEDDGECAGHHGEGGEGEG10G0AGAG21AB>F/GHGEC>@B@GHF@@>>>>EGG/>EEG/EFCE/<CG/?/FGHH//<?<1?F11F1<0A<@--..<<C@C:0CEACC.:.C:.;.CB9FGA./CFGGGBB00;F9FG..=EF?;-99--9--;@---9/BFF/99E--A/9///-;-999FF/9F///;----;B-9;/9B9/;/;BB/
@M05620:45:000000000-G6HP7:1:1101:19532:4560 1:N:0:155
ATCTCTATCTCCTAAAAACCTGTTTAGATTTGGAGATAGACCTTCAGGTTTTTCATCATTTTCTGCATGAATTATACATTGACCACGTTCCAGCGTGGTCAGTTTGCAGCATTCTGTTATTTTGTTTGACAGAGTGTCTTGTTGAGAACATATGTAGGACATGATTTTTTCCTGCAACAGGGAAAATAAAGTATAAGTTTTAAAGATTTATTCTTTAATAAAGGATCTCAAAGCCAGCTTTAGAAAAAGGA
+
BBBBBFFFFFFFGGGGGGGGGGGHHHHHHHHHHFHHHHHHGHHHHHHHGHHGGHHHHHHHHHHHHHHHHHHHHHHHHHHHHHHHHHGHHHHHHHGFGGHHFHGHHHHHHHGHHHHHHHHHHHHHHHHHHHGHHHGHHHHHHHHHHHHHHHHHHHHGHHHHHHHHHHHHHGHHHHHHHHHHHGEFHHHHHHHHHHHHH>GHHHFHHHHHHGHHHHHHGHHHFFGHHHHHHHHGHHFHHGHHHHHFFHFFGGH
@M05620:45:000000000-G6HP7:1:1101:22008:4572 1:N:0:155
CATCCTGACCCTGAAGTACCCCATTGAGCATGGCATCGTCACCAACTGGGACGACATGGAGAAGATCTGGCACCACACCTTCTACAACGAGCTGCGCGTGGCCCCGGAGGAGCACCCAGTGCTGCTGACCGAGGCCCCCCTGAACCCCAAGGCCAACAGAGAGAAGATGACTCAGGTGAGGCTCGGCCGACGCCCGTGCTCCTCCCGTCCTTTCCCCAGTCATTTTCTGCCCGGCTTGATTTCTGACATTA
+
BBBBBFFFFFFFGGGGGFGGGGGHHHHHHHHHHHHHHGHHHGHHHGHHHHGHGGGGGHHGHGHHHHHGHGHHHGGHHGGHHHHHHHHHGGFGGHHGGGFGGGHHGGGGGGGGHFHHGGHHHHHHHHHHGHGGGGGGGGGGGGGGHHGGGGHGHHGGGGGGGGGGGGGGGGGGGGFGGFGGGGGGFCFFF;BDFFFFFDDFFFFFFEDFFFFFFFFFFFFFFFFFFFFFFFFFDABFF=AFFFFFFFFFFFB
@M05620:45:000000000-G6HP7:1:1101:19361:4579 1:N:0:155
TACCTGTACTGGGGAAGCAATCGCCATTCCTACCCTAAAGATCGGAAGAGCACACGTCTGAACTCCAGTCACGCACTACAATCTCGTATGCCGTCTTCTGCTTGAAAAAAAAAAAACCAAACCACAAAAACATACCACCCTTACCCACCACTCCATACGATATACTCTCACGTACTAACATCACTGCATACTACCAGCTTTAGCCCCGCGTGACTCTATACGTCAGAATACACACTACTAACTGCATCAAA
+
CCBCCFFFFFFFGGFGGGGGGGGGGGGHHHHHHHHHHHHHHHHHGGGGHHHHHHHGHHHGGHHHHHHHHHHHGHGGGHHHHGBGHHGGHHHHGEGHGHHHHHHHHHHHHGGGGC/<////////?//00/..11<>11..<0<<//0....////00/....-000000:0..9..009;090000;000;000/90.000000//.---9-.9///////.9.9.//9;/9//:;/:///////9/:///
@M05620:45:000000000-G6HP7:1:1101:24236:4588 1:N:0:155
ATCTCTATCTCCTAAAAACCTGTTTAGATTTGGAGATAGACCTTCAGGTTTTTCATCATTTTCTGCATGAATTATACATTGACCACGTTCCAGCTTGGTCAGTTTGCAGCATTCTGTTATTTTGTTTGACAGAGTGTCTTGTTGAGAACATATGTAGGACATGATTTTTTCCTGCAACAGGGAAAATAAAGTATAAGTTTTAAAGATTTATTCTTTAATAAAGGATCTCAAAGCCAGCTTTAGAAAAAGGA
+
BBBBBFFFFFFFGGGGGGGGGGGHHHHHHHHGHFHHHHHGHGHHGHHHHHHGGHHHHHHHHHHHHHHHHGHHHHHFHHHHHHHHHHGHHHHHGHHHHGHHHHHHHHHHHHHHHHHHHHGHHHHHHHHHHHGHGHGHHHHHHHHHHHHHHHHHHHHHHHHFHHHHHHHHHGHHHHHHHHHHHGGHHHHHGHHDGHHHHFGHHHHHGHHHHHHHHHHHHGHHHHHHHHHHHGHHHHHFHGGHHHHHGFHGGGG
@M05620:45:000000000-G6HP7:1:1101:7273:4599 1:N:0:155
ATCTCTATCTCCTAAAAAGGAAGAAAGGGGAGGGAAGATCGGAAGAGCACACGTCTGAACTCCAGTCACGCACTACAATCTCGTATGCCGTCTTCTGCTTGAAAAAAAAAAAAAAAAAAAAAAGAATAAGAGGAGAAAGGTAAAATGAAAAAAGCAAAAAGAGAAGTAAATAGACATGTATATAGGAATGTAAACTATAGAGTAAAGTAAGTATACATAAAATTAGCAAGAGCAATGTATGACTGGAGGGA
+
ABACCFFFFFFFGGFFGGGGFGGGGHHGGGEGGGGHEFHHHGGGGHHHGHGHEFHHFFHHHHHFHGHFHFGGEGHHGGGFFHFFDHHEHGEEHGFHHHHHHEGGFHGGFG@></<----<---..:000000.....00.00000000000.-..0/0/9..//0/0000000000000;0000000000000000000;00:09000000000000000000000/00//./0/00000;0099./..-.
@M05620:45:000000000-G6HP7:1:1101:16108:4633 1:N:0:155
CATCCTGACCCTGAAGTACCCCGGCTTGATTTCTGACATTAGATCGGAAGAGCACACGTCTGAACTCCAGTCACGCACTACAATCTCGTATGCCGTCTTCTGCTTGAAAAAAAAAAAAAATCAAAAAAAAAACAATAAATGCAAACATATGGAGTATAACGCTAAAATCAACATAGCCAGGACTACTGCGGTATCCACGATGTGGAAATCTGACACAGATATATTATAATCATGACAATAAAGCAACTATT
+
CCCDEFFFFFFFGGGGGFGGGGGGGGGGHHHHHHGHHHHHHHHHHHGGGGHHHHHHHGHHHGHHHHHHHHHHHHGHGGGHHHGH3GGHGFHHHHGFGHGHHHHHHHHHHHHGGGGF>>><011111.-----.<.::01<111<1..011111/0/1111.-.9.1<100</0/110<0..<.//:1<1.-<..111:.-<..10000<111110:/.011<11:1111<11<11:010101110/./011
@M05620:45:000000000-G6HP7:1:1101:7716:4702 1:N:0:155
AGATTACTGCAACAGTTCCCCCTGGACCTGGAAAAGTTTCTTGCCTGGCTTACAGAAGCTGAAACAACTGCCAATGTCCTACAGGATGCTACCCGTAAGGAAAGGCTCCTAGAAGACTCCAAGGGAGTAAAAGAGCTGATGAAACAATGGCAAGTAAGTCAGGCATTTCCGCTTTAGCACTCTTGTGGATCCAATTGAACAATTCTCAGCATTTGTACTTGTAACTGACAAGCCAGGGACAAAACAAAGAT
+
ABBBAFFFFFFFGGFGGGGGGGGF4GHHHHHHHHHHFGHFHHHHHHHHHHHGHHHGHHHHHHHHHHHHHHHHHGHHHHHHHHGHGGHHGHEHHHGEFFHHGHHGHHHHGHHHHGHHHHHHHGHGGEFFFHHGHGHHHHFHHGFHHHGHHHHHHGHHHHHHHHHHHHHHHHGGGGGHHHHHHHHHHFHGEHHHFGHHHGHHHGHHGHHFGFFHGHHCGHHFHFHHGHHHHHGHHGGGGGEEGFGGGGGGFGF
@M05620:45:000000000-G6HP7:1:1101:23436:4714 1:N:0:155
CATCCTGACCCTGAAGTACCCCATTGAGCATGGCATCGTCACCAACTGGGACGACATGGAGAAGATCTGGCACCACACCTTCTACAACGAGCTGCGCGTGGCCCCGGAGGAGCACCCAGTGCTGCTGACCGAGGCCCCCCTGAACCCCAAGGCCAACAGAGAGAAGATGACTCAGGTGAGGCTCGGCCGACGCCCGTGCTCCTCCCGTCCTTTCCCCAGTCATTTTCTGCCCGGCTTGATTTCTGACATTA
+
AAAABFFFFFFFGGGFAGGGGGGHHHHFFGHHHHHHHFGHHGHFHGHHHHFHEEAEGGHFGCFGGFGHHGHGFFFGHEEHHHFHFHFHGFEEGFHGGGGEEGHHGGCGGFGGHHHEFFHHHEHHGHFHHHCCGGGGDGGCCGGEHHGGGGHEHHGFGEFFBBEGGGGGGGGFFGBFBBGGGGEFF=?F=DBFFFAADF.EB9BFBADFDDFFFFB/9BD/BFFFFFFFF/:ED9BB;9.BFFFFFF9FFF9
@M05620:45:000000000-G6HP7:1:1101:23412:4715 1:N:0:155
CATCCTGACCCTGAAGTACCCCATTGAGCATGGCATCGTCACCAACTGGGACGACATGGAGAAGATCTGGCACCACACCTTCTACAACGAGCTGCGCGTGGCCCCGGAGGAGCACCCAGTGCTGCTGACCGAGGCCCCCCTGAACCCCAAGGCCAACAGAGAGAAGATGACTCAGGTGAGGCTCGGCCGACGCCCGTGCTCCTCCCGTCCTTTCCCCAGTCATTTTCTGCCCGGCTTGATTTCTGACATTA
+
BCCCCFFFFFFFGGGGGFGGGGGHHGHHHHHHHHHHHGHHGGHHHGHHHHHHGGGGGHHHHGHHHHHHHFGHHGHHHGGHHHHHHHHHFGEFGHHGGGGGGGHHGGGGGGGGHHHHGGHHHHHHHHHHHHGGGGGGGGGGGGHHHHGGGGGGHHGGGGGGGGGGGGGGGFGGGGGGGGGFGGGGABEDFFFFFFFFDDFFFFFFFFFEFFDFFFFFFFFFFFFFFFFFFFFFFFFFFFFFFFFFFFBFFF/
@M05620:45:000000000-G6HP7:1:1101:20279:4796 1:N:0:155
ATCTCTATCTCCTAAAAACCTGTTTAGATTTGGAGATAGACCTTCAGGTTTTTCATCATTTTCTGCATGAATTATACATTGACCACGTTCCAGCGTGGTCAGTTTGCAGCATTCTGTTATTTTGTTTGACAGAGTGTCTTGTTGAGAACATATGTAGGACATGATTTTTTCCTGCAACAGGGAAAATAAAGTATAAGTTTTAAAGATTTATTCTTTAATAAAGGATCTCAAAGCCAGCTTTAGAAAAAGGA
+
BCBCCFFFFFFFGGGGGGGGGGHHHHHHHHHHHHHHHHHHHHHHHHHHHHHGGHHHHHIHHHHIHHHHHHHHHHHHHHHHHHHHHHGGGHHHHHGFGGGHHHHHHHHHHHHHHHHHHHHHHHHHHHHHHHHHHHGHHHHHHHHHHHHHHHHHHHHHHHHHHHHHHHHHHGHHHHGHHHHHHGGGHHGHGHHHHHHGHFGHHHHHHHHHHHHHHHHHHGHHHHHHGHHHHHHGHGHHHGHHHHHHHHGHGGG
@M05620:45:000000000-G6HP7:1:1101:20297:4803 1:N:0:155
ATCTCTATCTCCTAAAAACCTGTTTAGATTTGGAGATAGACCTTCAGGTTTTTCATCATTTTCTGCATGAATTATACATTGACCACGTTCCAGCGTGGTCAGTTTGCAGCATTCTGTTATTTTGTTTGACAGAGTGTCTTGTTGAGAACATATGTAGGACATGATTTTTTCCTGCAACAGGGAAAATAAAGTATAAGTTTTAAAGATTTATTCTTTAATAAAGGATCTCAAAGCCAGCTTTAGAAAAAGGA
+
11A1>FFFFFFDGGGGGDEEGGFADGD13D31A1FBBDHHHEGHHHHBGFHFCFFGFFHA2EB1FBHDDHFF2FEAGGHGDDFGF/EHAGHFHFEEGGHGFFGHBGFGHHF@FGDEB@GGFHFH0FGGEFFHHGHHHFGFHFGHFHHGHHFFFEB>FGDGFHGGFFGH1CGGHHGGFHHFC<F<CCFGBDGFGFGHHDGDFHBDFDG1GFHFFHHHHHB0=0=<C</<=DFFDC.:CEHFFFG0CGHFAAC
@M05620:45:000000000-G6HP7:1:1101:20283:4816 1:N:0:155
ATCTCTATCTCCTAAAAACCTGTTTAGATTTGGAGATAGACCTTCAGGTTTTTCATCATTTTCTGCATGAATTATACATTGACCACGTTCCAGCGTGGTCAGTTTGCAGCATTCTGTTATTTTGTTTGACAGAGTGTCTTGTTGAGAACATATGTAGGACATGATTTTTTCCTGCAACAGGGAAAATAAAGTATAAGTTTTAAAGATTTATTCTTTAATAAAGGATCTCAAAGCCAGCTTTAGAAAAAGGA
+
BBBCCFFFFFFFGGGGGGGGGGHHHHHHHHHHHHHHHHHGHHHHHHHHHHHGGHHHHHHHIIIIIHHHHHHHHGHGHHHHHHHHHHGHHHHHHHGFGGHHHHHHHHHGHHHHHHHHHHHHHHHHHHHHGHHHHHHHHHHHHGHHHHHHHGHHHHHHHHHHHHHGHHHHHGHHHHHHHHHHHGGGHHHGHHHHHHHHHGHHHGGHHHHHHHHHHHHHHHHGHHHHHHHHHHGGHHHHHGGHHHHHHFHHGGG
@M05620:45:000000000-G6HP7:1:1101:12893:4847 1:N:0:155
AGATTACTGCAACAGTTCCCCCTGGACCTGGAAAAGTTTCTTGCCTGGCTTACAGAAGCTGAAACAACTGCCAATGTCCTACAGGATGCTACCCGTAAGGAAAGGCTCCTAGAAGACTCCAAGGGAGTAAAAGAGCTGATGAAACAATGGCAAGTAAGTCAGGCATTTCCGCTTTAGCACTCTTGTGGATCCAATTGAACAATTCTCAGCATTTGTACTTGTAACTGACAAGCCAGGGACAAAACAAAGAT
+
BBBBBFFFFFFFGGGGGGGGGGGGHHHHHHHHHHHHHHHHHHHHHHHHHHHHHHHHGGHHHGHFHHHHHHHHHHHHHHHHHHHGHHHHHHHHHHGGGGHGHGHHHHHGFHHHHHHHHHHHHHHGGFGEHHHHHGHHHHFHHHGHHHHHGHHHGGHHGHHHHGHHHHHHHHGGGGGHHHHHHHHGHDGGHHHGHGGHHHFFHHHHHHHGHHHHGHHHHHHGHFHHHHHGHHHFHGGGGGGGGGEGGGGGGGF
@M05620:45:000000000-G6HP7:1:1101:12902:4862 1:N:0:155
AGATTACTGCAACAGTTCCCCCTGGACCTGGAAAAGTTTCTTGCCTGGCTTACAGAAGCTGAAACAACTGCCAATGTCCTACAGGATGCTACCCGTAAGGAAAGGCTCCTAGAAGACTCCAAGGGAGTAAAAGAGCTGATGAAACAATGGCAAGTAAGTCAGGCATTTCCGCTTTAGCACTCTTGTGGATCCAATTGAACAATTCTCAGCATTTGTACTTGTAACTGACAAGCCAGGGACAAAACAAAGAT
+
BCBCCFFFFFFFGGGGGGGGGGGGHHHHHHHHHHHHGHHHHHHHHHHHHHHHHHHHHHHHHHHHHHHHHHHHHHHHHHHHHHGHHGHHHHHHHHGFGGHHHHHHHHHHGHHHHHHHHHHHHGHGGHGGHGHHHGHHHHHHHHHHHHHHHHHHHGHHGHHHHHHHHHHHHHGGGGGHHHGHHHHHHFGGHHHHFHHHHHHHGHHHHHHHHHHHHHHHHFGHHGHHHHHGHFHHFGFGGGGGGGGGGGGGGGC
@M05620:45:000000000-G6HP7:1:1101:12880:4865 1:N:0:155
AGATTACTGCAACAGTTCCCCCTGGACCTGGAAAAGTTTCTTGCCTGGCTTACAGAAGCTGAAACAACTGCCAATGTCCTACAGGATGCTACCCGTAAGGAAAGGCTCCTAGAAGACTCCAAGGGAGTAAAAGAGCTGATGAAACAATGGCAAGTAAGTCAGGCATTTCCGCTTTAGCACTCTTGTGGATCCAATTGAACAATTCTCAGCATTTGTACTTGTAACTGACAAGCCAGGGACAAAACAAAGAT
+
BCCCCFFFFFFFGGGGGGGGGGGGHHHHHGHGHHHHGHHHHHHHHHHHHHHHHHHHHHHHHHHGHHGHHHHHHHHHHHHHHHHHHGHHHHHHHHGFGGHHHHHHHHHHGHHHHHHHHHHHHHHGGHGGHHHHHGHHHHGHHHHHHHHHHHHHHGHHHHHHHHFGHHHHHHGGGGGHGHHHHHHHHGHGHHHHFFHHHHGHHHHHHHHHHHHHHHHHHHHFHHFHHHHGGHHHHGGGGGGGGGGGGGFGGFB
@M05620:45:000000000-G6HP7:1:1101:12901:4880 1:N:0:155
AGATTACTGCAACAGTTCCCCCTGGACCTGGAAAAGTTTCTTGCCTGGCTTACAGAAGCTGAAACAACTGCCAATGTCCTACAGGATGCTACCCGTAAGGAAAGGCTCCTAGAAGACTCCAAGGGAGTAAAAGAGCTGATGAAACAATGGCAAGTAAGTCAGGCATTTCCGCTTTAGCACTCTTGTGGATCCAATTGAACAATTCTCAGCATTTGTACTTGTAACTGACAAGCCAGGGACAAAACAAAGAT
+
@AABCFFFFFFFGGGGGGGGGGGGHHHHHHHHHHHHGHHHHHHHHHHHHHHHHFGHHHHHHHFHHHHHHGGHHHHHHHHHHHHHHGHHHHHHHHGFGGHHHGHGHHHHGGHHHHHHHHHHHHHGGHGGGHHHHGHHHHHHHGHHHHHHHHHGHGFFGHHHHHHHHHHHHHGGGGGHGHHHHHHHHFGGHHHHGHHHHHHHHHHHHHHFGHGHHHHHHGHHHHC:GHHFGGGHHEFFEGGGGFGFFECFFF0
@M05620:45:000000000-G6HP7:1:1101:6618:4911 1:N:0:155
ATCTCTATCTCCTAAAAACCTGTTTAGATTTGGAGATAGACCTTCAGGTTTTTCATCATTTTCTGCATGAATTATACATTGACCACGTTCCAGCGTGGTCAGTTTCCAGCATTCTGTTATTTTGTTTGACAGAGTGTCTTGTTGAGAACATATGTAGGACATGATTTTTTCCTGCAACAGGGAAAATAAAGTATAAGTTTTAAAGATTTATTCTTTAATAAAGGATCTCAAAGCCAGCTTTAGAAAAAGGA
+
BCCCCFFFFFFFGGGGGGGGGGHHHHHHHHHHHHHHHHHHHHHHHHHHHHHGGHHHHHHHHHHHIHHHHHHHHHHHHHHHHGHHHHGHHHHHHHGGGGHHHHHHHHHHHHHHHHHHHHHHHHHHHHHHGHHHHHHHHHHHHHHHHHGHHHHHHHHHHHHHHHHHHHHHHGHHHHHHHHGHHGGHHHHHHGHHGHHHHFGHHHHHHHHHHGHHHHHHHHHHHHHHHHHHHGGFHCGHHGHHHHHGFHGHGGF
@M05620:45:000000000-G6HP7:1:1101:23481:4929 1:N:0:155
AGATTACTGCAACAGTTCCCCCTGGACCTGGAAAAGTTTCTTGCCTGGCTTACAGAAGCTGAAACAACTGCCAATGTCCTACAGGATGCTACCCGTAAGGAAAGGCTCCTAGAAGACTCCAAGGGAGTAAAAGAGCTGATGAAACAATGGCAAGTAAGTCAGGCATTTCCGCTTTAGCACTCTTGTGGATCCAATTGAACAATTCTCAGCATTTGTACTTGTAAATGACAAGCCAGGGACAAAACAAAGAT
+
AABBAFFFFFFFGGGGGGGGGGGGHFHHHHGHHHHHFGHHHHHHHHHHHHHHHHHHHHHHHHHHHHHHHHHHHFHHHHHHHHHHHHHHHHHHHHGGGGHHHHHHGHHHGHHHHHFHHHHHGHGGDGGEHGHHHGHHHHFHHHHHHHHHHHHHHGHHHHFHHHHHHHHHHGGGGGGHHHHGHGHHG<GDFGHHGFHHHGHHHHGHHHHHHGHFFGGCCCGCGFHFFFFFGHHHHGGGEGGGGFGFGGFFFGF
@M05620:45:000000000-G6HP7:1:1101:23485:4950 1:N:0:155
AGATTACTGCAACAGTTCCCCCTGGACCTGGAAAAGTTTCTTGCCTGGCTTACAGAAGCTGAAACAACTGCCAATGTCCTACAGGATGCTACCCGTAAGGAAAGGCTCCTAGAAGACTCCAAGGGAGTAAAAGAGCTGATGAAACAATGGCAAGTAAGTCAGGCATTTCCGCTTTAGCACTCTTGTGGATCCAATTGAACAATTCTCAGCATTTGTACTTGTAAATGACAAGCCAGGGACAAAACAAAGAT
+
ABBBCFFFFFFFGGGGGGGGGGGGHHHHHHHHHHHHGHHHHHHHHHHHHHHHHHHHHHHHHHHHHHHHHHHHGHHHHHHHHHHHHHHHHHHHHHGGGGHHHHHHHHHHGHHHHHHHHHHHHHHGGHGGHFHHHGHHHHHHHHHHHHHHHHHHHGHHHHHHHHGHHHHHHHGGGGGHGHHHHHHHHHHGHHHHGHHHHHHGFGHHHHHHGHHHHHHHHHHHHGHHHHHGHGGHHGGGGGGGGGGGGGGGGGF
@M05620:45:000000000-G6HP7:1:1101:11798:4988 1:N:0:155
ATCTCTATCTCCTAAAAACCTGTTTAGATTTGGAGATAGACCTTCAGGTTTTTCATCATTTTCTGCATGAATTATACATTGACCACGTTCCAGCGTGGTCAGTTTGCAGCATTCTGTTATTTTGTTTGACAGAGTGTCTTGTTGAGAACATATGTAGGACATGATTTTTTCCTGCAACAGGGAAAATAAAGTATAAGTTTTAAAGATTTATTCTTTAATAAAGGATCTCAAAGCCAGCTTTAGAAAAAGGA
+
BBBBBFFFFFFFGGGGGGGGGGHHHHHHHHGHFHHHHHHHHHHHHHHHHHHFGHHHHHHHHHHHHHHGHFGHHGHHHHHHHHHHHHGHHGHFGFGFFGHHHHGHHHHHHHGGHHHHHHGHHHHHGHHHGGGHHHHHHHHHHHHHHHGHHHHHHHHHHHHHHHHHHHHHHGHHHHGHHHHHHGGFHHHGHFHGFHHHHHHHHGHHHGHHHHHHHHHHGBHHGDDGHHHHHHHGHHEHHGHHHHGCGHFHGGH
@M05620:45:000000000-G6HP7:1:1101:22877:5022 1:N:0:155
ATCTCTATCTCCTAAAAACCTGTTTAGATTTGGAGATAGACCTTCAGGTTTTTCATCATTTTCTGCATGAATTATACATTGACCACGTTCCAGCGTGGTCAGTTTGCAGCATTCTGTTATTTTGTTTGACAGAGTGTCTTGTTGAGAACATATGTAGGACATGATTTTTTCCTGCAACAGGGAAAATAAAGTATAAGTTTTAAAGATTTATTCTTTAATAAAGGATCTCAAAGCCAGCTTTAGAAAAAGGA
+
CCCDDFFFFFFFGGGGGGGGGGHHHHHHHHHHHHHHHHHHHHHHHHHHHHHGGHHHHHHHHIHHIHHHHGHHHHHHHHHHHHHHGHGHHHHHHHGGGGHHHHHHHHHHHHHHHHHHHHHHHHHHHHHHGHHHHHHHHHHHHHHHHHGHHHHHHHHHHHHHHHHHHHHHHGHHHHHHHHHHHGGGHHHGHGHHHHHHHHHHHGGGHHHHHHHHHHHHHGHHHGHHHHHHHGHGHHHHHGHHHHHHHHGGGGH
@M05620:45:000000000-G6HP7:1:1101:8667:5035 1:N:0:155
ATCTCTATCTCCTAAAAACCTGTTTAGATTTGGAGATAGACCTTCAGGTTTTTCATCATTTTCTGCATGAATTATACATTGACCACGTTCCAGCGTGGTCAGTTTGCAGCATTCTGTTATTTTGTTTGACAGAGTGTCTTGTTGAGAACATATGTAGGACATGATTTTTTCCTGCAACAGGGAAAATAAAGTATAAGTTTTAAAGATTTATTCTTTAATAAAGGATCTCAAAGCCAGCTTTAGAAAAAGGA
+
CCCDCFFFFFFFGGGGGGGGGGHHHHHHHHHHHHHHHHHHHHHHHHHHHHHGGHHHHHIHHHHIIHHHHGHHHHHGHHHHHHHHHHGGHHHHHHGEGGHHHHHHHHHHHHHHHHHHHHHHHHHHHHHHHHGHHHGHHHHHHHHHHHGHHHHHHHHHHHHHHHHHHHHHHGHHHHHHHHHHHGGHHHHHHGHHHHHHHHHHHHHHHHHHHHHHHHHHHGHHGGHHHHHHHHHGHGHGHGHHHGHHFFGHGGH
@M05620:45:000000000-G6HP7:1:1101:22867:5037 1:N:0:155
ATCTCTATCTCCTAAAAACCTGTTTAGATTTGGAGATAGACCTTCAGGTTTTTCATCATTTTCTGCATGAATTATACATTGACCACGTTCCAGCGTGGTCAGTTTGCAGCATTCTGTTATTTTGTTTGACAGAGTGTCTTGTTGAGAACATATGTAGGACATGATTTTTTCCTGCAACAGGGAAAATAAAGTATAAGTTTTAAAGATTTATTCTTTAATAAAGGATCTCAAAGCCAGCTTTAGAAAAAGGA
+
ACCCCFFFFFFFGGGGGGGGGGHHHHHHHHHHHHHHHHHHHHHHHGHHHHHGGHGHHGHHIHIHHHFHHHGHHGHGHGHGHGGGFHGHHHHGFHGEGGHHHHHHHHHHHHHHHHHHHHHHHHHHHHHHGHGHHHGHHHHHHHHHHHGFHHHHHHHHHHHHHHHHHHHHHGHHHHHHHHHHHGGFHHHHHHHHHGHHHGHHHGHGHGHHHGHHHHHHHFHHHFGGHHHHHFHFFGHFHGHHHGHEFHFFFFH
@M05620:45:000000000-G6HP7:1:1101:18115:5045 1:N:0:155
AGATTACTGCAACAGTTCCCCCTGGACCTGGAAAAGTTTCTTGCCTGGCTTACAGAAGCTGAAACAACTGCCAATGTCCTACAGGATGCTACCCGTAAGGAAAGGCTCCTAGAAGACTCCAAGGGAGTAAAAGAGCTGATGAAACAATGGCAAGTAAGTCAGGCATTTCCGCTTTAGCACTCTTGTGGATCCAATTGAACAATTCTCAGCATTTGTACTTGTAACTGACAAGCCAGGGACAAAACAAAGAT
+
ABABBFFFFFFFGGGGGGGGGGGGHHHHHHHHHHHHHHHHHHHHHHHHHHHHHHHHHHHHHHHHHHHHHHHHHHHHHHHHGHHHHHHHHHHHHHGGGGHHHHHHHHHHGHHHHHHHHHHHHHHGGHGFHHHHHGHHHHHHHHHHHHHHHHHHHGHHHHHHHHHHHHHHHHGGGGGHBGHHHHHHHHHGHHHHHHHHHHHGHGHHHHHHFHHHHHHHHHHHHHHFHHGHGHHHHGGGEGGGGGFGGGGGGGG
@M05620:45:000000000-G6HP7:1:1101:18132:5061 1:N:0:155
AGATTACTGCAACAGTTCCCCCTGGACCTGGAAAAGTTTCTTGCCTGGCTTACAGAAGCTGAAACAACTGCCAATGTCCTACAGGATGCTACCCGTAAGGAAAGGCTCCTAGAAGACTCCAAGGGAGTAAAAGAGCTGATGAAACAATGGCAAGTAAGTCAGGCATTTCCGCTTTAGCACTCTTGTGGATCCAATTGAACAATTCTCAGCATTTGTACTTGTAACTGACAAGCCAGGGACAAAACAAAGAT
+
AABBBFFFFFFFGGGFGGGGGGGGHHHHHHHGHHHHGHHHHHHHHHHHHHHHHHHGHHHHHHHHHHHHHHHHGHHHHHHHHHGHHHHHHHHHHHGGGGHGHHFGHHHHGHHHHHHGHHHHGGHGGHGGHHHGHGHHHFGHHHHFHHHHFHHHHGHHGHGHHHHHHHHHHGGGGGGHHHHHHHHGHGGGHFHHHHHHHGHGGHHHGHHFHHGHHHHHHGHGHFHHHHHHHHHHFGFFEDEEEGGGGGGGGF;
@M05620:45:000000000-G6HP7:1:1101:18111:5068 1:N:0:155
AGATTACTGCAACAGTTCCCCCTGGACCTGGAAAAGTTTCTTGCCTGGCTTACAGAAGCTGAAACAACTGCCAATGTCCTACAGGATGCTACCCGTAAGGAAAGGCTCCTAGAAGACTCCAAGGGAGTAAAAGAGCTGATGAAACAATGGCAAGTAAGTCAGGCATTTCCGCTTTAGCACTCTTGTGGATCCAATTGAACAATTCTCAGCATTTGTACTTGTAACTGACAAGCCAGGGACAAAACAAAGAT
+
@BBCCFFFFFFFGGGGGGGGGGGGHHHHHHHHHHHHFHHHHHHHHHHHHHHHHGHHGHHHHHHHHGGHHHHHHHHHHHHHHHGHHGHHHHHHHHGFGGHHHHHHHHHHGHHHHHHHHHHHHHHGGHGGGGHHHGHHHHHHHHHHHHHHHHHGHGHGHHGHHHFHHHHHHHGGGGGHHHGHHHHHHHHGHHHHGHHHHHHHGGGHHHHHHGHHHHHHHHHHHGHGHHHHHHHHGGFGGGGGGGGGGGGGGGF
@M05620:45:000000000-G6HP7:1:1101:17618:5075 1:N:0:155
ATCTCTATCTCCTAAAAAGGAAGAAAGGGGAGGGAAGATCGGAAGAGCACACGTCTGAACTCCAGTCACGCACTACAATCTCGTATGCCGTCTTCTGCTTGAAAAAAAAAAAAAAAACTTCAAATAAATAATCTTTCTTTGATTAAACCCGAAAAAACCTACACTCCTCCCTTTTTCCCTCCTTCCTACTTATTCATTCTAACCTTTTTATCCACCATTCTACTTCTCAACACCTCTCTATTAACCTACCC
+
BBBBBFFFFFFFGGGGGGEGGGGFAGHGGGGGGGGHGHHHHGGGGHHHHHHHGGHGGHHHHHHHHHHHHGHGGGHHHHHHHHHGGHHGHGGGHGHHHGHHHHHHHHGGGGBB//><-.111110000=00<00000=0<000<0000;/=--:--9-.A9/;//0/;;C;./0:009000/;://///::////:////////./;/:;.//9/:..;/9/////:/;//;/;.:AB/////////://.9
@M05620:45:000000000-G6HP7:1:1101:9366:5083 1:N:0:155
AGATTACTGCAACAGTTCCCCCTGGACCTGGAAAAGTTTCTTGCCTGGCTTACAGAAGCTGAAACAACTGCCAATGTCCTACAGGATGCTACCCGTAAGGAAAGGCTCCTAGAAGACTCCAAGGGAGTAAAAGAGCTGATGAAACAATGGCAAGTAAGTCAGGCATTTCCGCTTTAGCACTCTTGTGGATCCAATTGAACAATTCTCAGCATTTGTACTTGTAACTGACAAGCCAGGGACAAAACAAAGAT
+
BB@BBFFFFFFFGGGGGGGGGGEGHHHHHHHGBGHHBGHHHHHHHHHGHHHHHHGGHHHHHHHHHEHHHHHHGGHHHHHHHHEHHFHFHHGHHHGFGGHHFFHFHHHHGHHHHGHGHHHGGHHGEGGEHFHHHFHHHFFGFHHHHGHHFHHHHGHHHHHHHHGHHHFHHHGGGGGHHHHHHGHGHFCGHHHHHHHHHGHHFFHHHHHDDGHHHGHGHHHHHFHGHHHHGHHHEFFGGGGGGGFFGGGGGGF
@M05620:45:000000000-G6HP7:1:1101:22737:5086 1:N:0:155
ATCTCTATCTCCTAAAAACCTGTTTAGATTTGGAGATAGACCTTCAGGTTTTTCATCATTTTCTGCATGAATTATACATTGACCACGTTCCAGCGTGGTCAGTTTGCAGCATTCTGTTATTTTGTTTGACAGAGTGTCTTGTTGAGAACATATGTAGGACATGATTTTTTCCTGCAACAGGGAAAATAAAGTATAAGTTTTAAAGATTTATTCTTTAATAAAGGATCTCAAAGCCAGCTTTAGAAAAAGGA
+
ABBCCFFFFFFFGGGGGGGGGGFHHHHHHHHHHHHHGHHGHHGHHHHFHFHGGHHHGHHHHHHHHHGHHHGHHHHHHHHHHHHGHHGFGHHHHGGFGGGFFHHHHHHGHHHHHGGHHHHHHHHHHHHHFFHHHHHGGHHHGHHHGHFHHGHHHHHHHHHHGHHHHHHHHGHHHHEFGGHHHGGGHHHGBFHHHHHGHFGHHGGHHHHHHGHHHHHHGFHHHGHHHHFHBFHFHFFHHGGHHHHHFGFGGGF
@M05620:45:000000000-G6HP7:1:1101:18427:5091 1:N:0:155
CATCCTGACCCTGAAGTACCCCATTGAGCATGGCATCGTCACCAACTGGGACGACATGGAGAAGATCTGGCACCACACCTTCTACAACGAGCTGCGCGTGGCCCCGGAGGAGCACCCAGTGCTGCTGACCGAGGCCCCCCTGAACCCCAAGGCCAACAGAGAGAAGATGACTCAGGTGAGGCTCGGCCGACGCCCGTGCTCCTCCCGTCCTTTCCCCAGTCATTTTCTGCCCGGCTTGATTTCTGACATTT
+
BCCCCFFFFFFFGGGGGGGGGGGHHHHHHHHHHHHHHGHHHGHHHGHHHHHHGGGGGHHHHHHHHHHHHHHHHGHHHGGHHHHHHHHHGGGGGHHGGGGGGGHHGGGGGGGGHHHHGGHGHHHHHHHHHHGGGGGGGGGGGGHHHHGGGGHGHHGGGGGGGGGGGGGGGGGGGGGGGGGGGGGGFFFFFFFFFFFF;DFFFFFFFFFEFF?FFFFFFFFFFFFFFFFFFFFFFFFFFFAFFFFFF/BBFF/
@M05620:45:000000000-G6HP7:1:1101:19546:5138 1:N:0:155
ATCTCTATCTCCTAAAAACCTGTTTAGATTTGGAGATAGACCTTCAGGTTTTTCATCATTTTCTGCATGAATTATACATTGACCACGTTCCAGCGTGGTCAGTTTGCAGCATTCTGTTATTTTGTTTGACAGAGTGTCTTGTTGAGAACATATGTAGGACATGATTTTTTCCTGCAACAGGGAAAATAAAGTATAAGTTTTAAAGATTTATTCTTTAATAAAGGATCTCAAAGCCAGCTTTAGAAAAAGGA
+
ABBBBFFFFFFFGGGGGGGGGGFHHGBGHHHHGHHHHHHHHHHHHHHHHHHGGHHHHFHHHHHGFHHFHFHHHHHHHHHHFHHGHHGHHHHHGHGFGGHHHHHHHHHHHHGHHHHGHHHHHHHHHHHHHGHHHHHHHHHHHHHHBCGHHHHHHHHHHHHHHHHHHHHHHFHHHHHHHHHHGGGHGHFGFHHHHHBFHGGHHHG1GHHHHHHHHHHHGGHHHHFEHHGHFHHHEGHHHGHHH:GH0GHFGGH
@M05620:45:000000000-G6HP7:1:1101:19552:5155 1:N:0:155
ATCTCTATCTCCTAAAAACCTGTTTAGATTTGGAGATAGACCTTCAGGTTTTTCATCATTTTCTGCATGAATTATACATTGACCACGTTCCAGCGTGGTCAGTTTGCAGCATTCTGTTATTTTGTTTGACAGAGTGTCTTGTTGAGAACATATGTAGGACATGATTTTTTCCTGCAACAGGGAAAATAAAGTATAAGTTTTAAAGATTTATTCTTTAATAAAGGATCTCAAAGCCAGCTTTAGAAAAAGGA
+
BBBBBFFFFFFFGFFGGGGGGGHHHHHHHHHHHHHHHGHGHHHHHGHHHHHGGHHHHGHHHHHHHHGHHHHHHHHHHHHHHHHHHHGHHHHHHHGGGGHHHHHHHHHHHHHHHHHHHHHHHHHHHHHHGHHHFHGHHHHHHHGHHHHHHHHHHHHHHGHHHHHHHHHHHGHHHHHHHGHHHGGHGHHHGHHGHHGFHFHHHHGHHHGGHHHHHHHHHEGHHHHHHHHHHGHHHHHHHGFHHHHEHHGHGGG
@M05620:45:000000000-G6HP7:1:1101:19534:5156 1:N:0:155
ATCTCTATCTCCTAAAAACCTGTTTAGATTTGGAGATAGACCTTCAGGTTTTTCATCATTTTCTGCATGAATTATACATTGACCACGTTCCAGCGTGGTCAGTTTGCAGCATTCTGTTATTTTGTTTGACAGAGTGTCTTGTTGAGAACATATGTAGGACATGATTTTTTCCTGCAACAGGGAAAATAAAGTATAAGTTTTAAAGATTTATTCTTTAATAAAGGATCTCAAAGCCAGCTTTAGAAAAAGGA
+
CCCDDFFFFFFFGGGGGGGGGGHHHHHHHHHHHHHHHHHHHHHHHHHHHHHGGHHHHIIHHHIIIHHHHHHHHHHHHHHHHHHHHHGHHHHHHHGGGGHHHHHHHHHHHHHHHHHHHHHHHHHHHHHHHHHHHHGHHHHHHHHHHHHHHHHHHHHHHHHHHHHHHHHHHGHHHHHHHHHHHGGHHHHHHHHHHHHHHHHHHHHHHHHHHHHHHHHHHHHHHHHHHHHHHHHHHHHHHGHHHHHHHHHHGGH
@M05620:45:000000000-G6HP7:1:1101:19517:5167 1:N:0:155
ATCTCTATCTCCTAAAAACCTGTTTAGATTTGGAGATAGACCTTCAGGTTTTTCATCATTTTCTGCATGAATTATACATTGACCACGTTCCAGCGTGGTCAGTTTGCAGCATTCTGTTATTTTGTTTGACAGAGTGTCTTGTTGAGAACATATGTAGGACATGATTTTTTCCTGCAACAGGGAAAATAAAGTATAAGTTTTAAAGATTTATTCTTTAATAAAGGATCTCAAAGCCAGCTTTAGAAAAAGGA
+
BBBCCFFFFFFFGGGGGGGGGGGHHHHHHHHHHHHHHHHHHHHHHHHHHHHGGHHHHIIHHHHIHHHHHGHHHHHHHHHHHGHHGHGHHHHHHHGGGGHHFHHHHHHHHHHHHHHHHHHHHHHHHHHHHHHHHHHHHHHHHGHHHHGHGHHHHHHHHHHHHHHHHHHHHGHHHHHHHHHHHGGHHHHHHHHHHHHHHFGHHHGHHHHHHHHHHHHHHHHHHHHHHHHHHGHHHHHHHGHHHHGFFCHHGGH
@M05620:45:000000000-G6HP7:1:1101:12020:5170 1:N:0:155
AGATTACTGCAACAGTTCCCCCTGGACCTGGAAAAGTTTCTTGCCTGGCTTACAGAAGCTGAAACAACTGCCAATGTCCTACAGGATGCTACCCGTAAGGAAAGGCTCCTAGAAGACTCCAAGGGAGTAAAAGAGCTGATGAAACAATGGCAAGTAAGTCAGGCATTTCCGCTTTAGCACTCTTGTGGATCCAATTGAACAATTCTCAGCATTTGTACTTGTAACTGACAAGCCAGGGACAAAACAAAGAT
+
BCCCCFFFFFFFGGGGGGGGGGGGHHHHHHHHHHHHGHHHHHHHHHHHHHHHHHHHHHHHHHHHHHHHHHHHHHHHHHHHHHGHHHHHHHHHHHGGGGHHHHHHHHHHGHHHHHHHHHHHHHHGGHGGGHHHHGHHHHHHHGHHHHHHHHHHHGHHHHHHHHHHHHHHHHGGGGGHHHHHHHHHHFGGHHHHHHHHHHHHHHHHHHHHHHHHHHHGHHHFHHHHHHHHHHGHGGGGGGGGGGGGGGGGGGF
@M05620:45:000000000-G6HP7:1:1101:8072:5181 1:N:0:155
AGATTACTGCAACAGTTCCCCCTGGACCTGGAAAAGTTTCTTGCCTGGCTTACAGAAGCTGAAACAACTGCCAATGTCCTACAGGATGCTACCCGTAAGGAAAGGCTCCTAGAAGACTCCAAGGGAGTAAAAGAGCTGATGAAACAATGGCAAGTAAGTCAGGCATTTCCGCTTTAGCACTCTTGTGGATCCAATTGAACAATTCTCAGCATTTGTACTTGTAACTGACAAGCCAGGGACAAAACAAAGAT
+
ABBBBFFFFFFFGGGGGGGGGGGGGHHHHHHHHHHHGHHHHHHHHHHHHHHHHHHHHHHHHHHHHHHHHHHHHHHGHHHHHHHHHHHHHHDHHHGGGGHHHHHHHHHHGHHHHHHGHHHHHGHGGHGGHHHHHGHHHHHHHHHHHHHHHHHHHGHHHHHHHHHHHHHHHHGGGGGHHHHHHHHHHHHGHHHHGHHHHHHHHHHHHHHHHHHHHHHHHHHHGHHHHHHGGHHHHGG?EGGGGGGGGGGGGGG
@M05620:45:000000000-G6HP7:1:1101:9773:5213 1:N:0:155
ATCTCTATCTCCTAAAAACCTGTTTAGATTTGGAGATAGACCTTCAGGTTTTTCATCATTTTCTGCATGAATTATACATTGACCACGTTCCAGCGTGGTCAGTTTGCAGCATTCTGTTATTTTGTTTGACAGAGTGTCTTGTTGAGAACATATGTAGGACATGATTTTTTCCTGCAACAGGGAAAATAAAGTATAAGTTTTAAAGATTTATTCTTTAATAAAGGATCTCAAAGCCAGCTTTAGAAAAAGGA
+
CCCCCFFFFFFFGGGGGGGGGGHHHHHHHHHHHHHHHHHHHHHHHHHHHHHGGHHHHIHHHIHIIHHHHHHHHHHHHHHHHHHHHHGHHHHHHHGGGGHHHHHHHHHHHHHHHHHHHHHHHHHHHHHHHHHHHHHHHHHHHHHHHHGHHHHHHHHHHHHHHHHHHHHHHGHHHHHHHHHHHGGHHHHHHHHHHHHHHHHHHGHHHHHHHHHHHHHHHHHHHHHHHHHHHGHHHHHHHGHHHHHGHHHHGGH
@M05620:45:000000000-G6HP7:1:1101:10769:5216 1:N:0:155
ATCTCTATCTCCTAAAAAGGAAGAAAGGGGAGGGAAGATCGGAAGAGCACACGTCTGAACTCCAGTCACGCACTACAATCTCGTATGCCGTCTTCTGCTTGAAAAAAAAAAACACCCAGTGCTGCTGACCGAGACCCCCCTGAACCCCAAGGCCCCCAGAGAGCAGATGACTCATGTGAGACTCGACCGCCGCCACTGCTCCTCCCGTCCTGTCCCCCGTCCTTTTCTGCCCGGCTTGACTTCTGACCTTC
+
AAAAAFFFFFFFGGGGGGE?FCBAEFGHD22EEAEFAFHHHGGGEHHHHHHHGFHHGGGHHHHFHHHFGGHGGGHHHH43FGGFGEFGHEEGHGHG4FHHHHFFHHGGGCD//?F?/?/1<1111111?>->-->..<A--.:C/:E...:..9.---:9.9../9990000;000;;000;//..;-----;@-.9///9;BB/....../;/FF?.-9..9//9/////..-9;99./;//9:/;/9;:
@M05620:45:000000000-G6HP7:1:1101:9758:5223 1:N:0:155
ATCTCTATCTCCTAAAAACCTGTTTAGATTTGGAGATAGACCTTCAGGTTTTTCATCATTTTCTGCATGAATTATACATTGACCACGTTCCAGCGTGGTCAGTTTGCAGCATTCTGTTATTTTGTTTGACAGAGTGTCTTGTTGAGAACATATGTAGGACATGATTTTTTCCTGCAACAGGGAAAATAAAGTATAAGTTTTAAAGATTTATTCTTTAATAAAGGATCTCAAAGCCAGCTTTAGAAAAAGGA
+
BBCCCFFFFFFFGGGGGGGGGGGHHFHHHHHHHHHHHHHGHHHHHHHHHHHGGHHHHHHHHHIHIHHHHHHHHHHHHHHHHHHHHHGHHHHHHHGGGGHHHHHHHHHHHHHHHHHHHHHHHHHHHHHHGHHHHHHHHHHHHHHHHHHHHHHHHHHFHHHHHHHGHHHHHGHHHHHHGHHHHGGHHHHHHHHHHGGHHHHHHHHHHFGHHHHHHHHHHHHHHHHEHHHHHHHHHHHHHGHHHHHHHFGGDGH
@M05620:45:000000000-G6HP7:1:1101:9791:5223 1:N:0:155
ATCTCTATCTCCTAAAAACCTGTTTAGATTTGGAGATAGACCTTCAGGTTTTTCATCATTTTCTGCATGAATTATACATTGACCACGTTCCAGCGTGGTCAGTTTGCAGCATTCTGTTATTTTGTTTGACAGAGTGTCTTGTTGAGAACATATGTAGGACATGATTTTTTCCTGCAACAGGGAAAATAAAGTATAAGTTTTAAAGATTTATTCTTTAATAAAGGATCTCAAAGCCAGCTTTAGAAAAAGGA
+
AAAABFFFFFFFGGGGGGGGGFHHGGHHHHHHHFGFHHBGHHHHHHH3GGHGGHHGHHGHGHHHFHHHFHFHHFHFHHFHFHHHHGGCGHHHGHFEEGHHHHFHHGHHFHFFFHGFGHHHHHHHHHHH3FHHHFFHHGFHGGHHHHEGFGHGGHHHHHFHHHHFFHHHHGHHHHGHHHHBC/FHHBGFHG1GHEHFHGHHHHHF1GGFFGGHHHHHHHHHFGDFHGHGHHDGFFFHHGGHHGHHHFGFA.C
@M05620:45:000000000-G6HP7:1:1101:9048:5226 1:N:0:155
CATCCTGACCCTGAAGTACCCCATTGAGCATGGCATCGTCACCAACTGGGACGACATGGAGAAGATCTGGCACCACACCTTCTACAACGAGCTGCGCGTGGCCCCGGAGGAGCACCCAGTGCTGCTGACCGAGGCCCCCCTGAACCCCAAGGCCAACAGAGAGAAGATGACTCAGGTGAGGCTCGGCCGACGCCCGTGCTCCTCCCGTCCTTTCCCCAGTCGTTTTCTGCCCGGCTTGATTTCTGACATTA
+
CCBCCFFFFFFFGGGGGGGGGGGGHHHHHGHHHHHHHGHHHGHGHGHHHHAHGGGGGHGHHHHHHHHGHHHHFGHHHGGHHHHHHHHHGGGGFHHGGGFGGGHHGGGCGGDFGFHGGGHHHHGHHHFHHHGFGGGGCGCDFGHHHHGGG?GEHHGGGGGGG/:.CFBFGFFGGGGGGFBFGGEGFFFFFCFFFFFF-AD?BB/FFFFADDDFFFEFFB9/BA.;EEFBFEFFDDFFFFFFFFBFB/BBBF/
@M05620:45:000000000-G6HP7:1:1101:7103:5231 1:N:0:155
CATCCTGACCCTGAAGTACCCCATTGAGCATGGCATCGTCACCAACTGGGACGACATGGAGAAGATCTGGCACCACACCTTCTACAACGAGCTGCGCGTGGCCCCGGAGGAGCACCCAGTGCTGCTGACCGAGGCCCCCCTGAACCCCAAGGCCAACAGAGAGAAGATGACTCAGGTGAGGCTCGGCCGACGCCCGGGCTCCTCCCGTCCTTTCCCCAGTCATTTTCTGCCCGGCTTGATTTTGACATTAG
+
AAAABFFFFFFFFGGGGGGGGGGHHHHHHHHHHHHHGGHHHGHHHGHHHECGGGGGGHHFHGHHFGHHHHHHHGHHHGGHHHHHHHHHGGGGGHHGGGGGGGHHGGGGGGGGHHHHGGEHHHHHGHGGHHCCGGGGGGGGGGHHHHGGGGHGGHGGEGGGGFDGGGEFGGGGGFBFFFGGGGGGFFEFACFFDFFF-99BAEFFFFFFFFFFFF/9FB.FFFFFFFFFBFFFFCFFCC.FFFB9EFFFFF/
@M05620:45:000000000-G6HP7:1:1101:9062:5242 1:N:0:155
CATCCTGACCCTGAAGTACCCCATTGAGCATGGCATCGTCACCAACTGGGACGACATGGAGAAGATCTGGCACCACACCTTCTACAACGAGCTGCGCGTGGCCCCGGAGGAGCACCCAGTGCTGCTGACCGAGGCCCCCCTGAACCCCAAGGCCAACAGAGAGAAGATGACTCAGGTGAGGCTCGGCCGACGCCCGTGCTCCTCCCGTCCTTTCCCCAGTCATTTTCTGCCCGGCTTGATTTCTGACATTT
+
BCCCCFFFFFFFGGGGGGGGGGGHGHHHHHHHHHHHHGHHHGHHHGHHHHHHGGGGGHHHHHHHHHHHHHHHHGHHHGGHHHHHHHHHGGGGGHHGGGGGGGHHGGGGGGGGHHHHGGHHHHHHHHHHHHGGGGGGGGGGGGHHHHGGGGHGHHGGGGGGGGGGGGGGGGGGGGGGGGGGGGGGFFFFFFFFFFFF@DFFFFFFFFFFFFFFFFFFFFFFF0FFFFFFFFFFFFFFFFFFFFFFFFFBFF0
@M05620:45:000000000-G6HP7:1:1101:18692:5243 1:N:0:155
ATCTCTATCTCCTAAAAACCTGTTTAGATTTGGAGATAGACCTTCAGGTTTTTCATCATTTTCTGCATGAATTATACATTGACCACGTTCCAGCGTGGTCAGTTTGCAGCATTCTGTTATTTTGTTTGACAGAGTGTCTTGTTGAGAACATATGTAGGACATGATTTTTTCCTGCAACAGGGAAAATAAAGTATAAGTTTTAAAGATTTATTCTTTAATAAAGGATCTCAAAGCCAGCTTTAGAAAAAGGA
+
BCCCCFFFFFFFGGGGGGGGGGHHHHHHHHHHHHHHHHHHHHHHHHHHHHHGGHHHHIHHIHIHIHHHHGHHHHHHHHHHHHHHHHGHHHHHHHGGGGHHHHHHHHHHHHHHHHHHHHHHHHHHHHHHGHHHHHHHHHHHHHHHHHHHHHHHHHHHHHHHHHHHHHHHHGHHHHHHHHHHHGGHHHHHHHHHHHHHHFGHHHHHHHHHHHHHHHHHHHHHHHHHHHHGHGHHHHHHHGHHHHHGHHGFGGH
@M05620:45:000000000-G6HP7:1:1101:18671:5251 1:N:0:155
ATCTCTATCTCCTAAAAACCTGTTTAGATTTGGAGATAGACCTTCAGGTTTTTCATCATTTTCTGCATGAATTATACATTGACCACGTTCCAGCGTGGTCAGTTTGCAGCATTCTGTTATTTTGTTTGACAGAGTGTCTTGTTGAGAACATATGTAGGACATGATTTTTTCCTGCAACAGGGAAAATAAAGTATAAGTTTTAAAGATTTATTCTTTAATAAAGGATCTCAAAGCCAGCTTTAGAAAAAGGA
+
BCCCDFFFFFFFGGGGGGGGGGHHHHHHHHHHHHHHHHHHHHHHHHHHHHHGGHHHHGHHHIHHHHHHHHHHHHHHHHHHHHHHHHGHHHHHHHGFGGHHHHHHHHHHHHHHGHHHHHHHHHHHGHHHHHHHHHHHHHHHHHHHHHGHHHHHHHHHHHHHGHHHHHHHHGHHHHHHHHHHHGFGHHHHGGHGFHHHHFGHHGGHHHHHHHHHHHHHHGHHHGHHHHHGHGGFHHHHHGGHHHHGGFGHGGG
@M05620:45:000000000-G6HP7:1:1101:6765:5254 1:N:0:155
TACCTGTACTGGGGAAGCATTTGAATATCCCCCCATGGTGATGGGGACGGAGAACTGCTCCATAAACACAGGCAACGTGCCTAACTTTCCCGGGAAGATGAAGTCAAAGAGCGACCACAGCTCTCGGAGGTTATTTTGCATCGGTGAGCCAGACAGAATGATCCGATGAGGGGTGCGAAACTATTTGAGGAAAGGAAGCACCTTTTTATTAAATTTACCTTTTAGCAATCGCCATTCCTACCCTAAAGATC
+
CCCCCFFFFFFFGGGGGGGGGGHHHHGHHHHGGGGHGHBGGHHHHGGGGGFFEHHHHHHGHHHGHHGGHHFGFEHHEHHHHHHGHHHHHGHGGGGGGHHHHGHHHHHHGHGHGGGGCHHHHHHHHGGGGGCHHHHHHHHGHHGGGGGHHHHHHGHHHHHHHHHHHGGGHHHGGADGCACBGGGGGGGFGGCFFGFBFFGGGFFFFFFFFFFFFFFFFFFFFFFFFFFEFBEFFFFFFFFFFFFFFFFFFFF
@M05620:45:000000000-G6HP7:1:1101:6785:5266 1:N:0:155
TACCTGTACTGGGGAAGCATTTGAATATCCCCCCATGGTGATGGGGACGGAGAACTGCTCCATAAACACAGGCAACGTGCCTAACTTTCCCGGGAAGATGAAGTCAAAGAGCGACCACAGCTCTCGGAGGTTATTTTGCATCGGTGAGCCAGACAGAATGATCCGATGAGGGGTGCGAAACTATTTGAGGAAAGGAAGCACCTTTTTATTAAATTTACCTTTTAGCAATCGCCATTCCTACCCTAAAGATC
+
CCCCCFFFFFFFGFGGGGGGGGHGHGHHHHHGGGGHHHHFHHHHHGGGGGGGGHHHGHHHHHHGHHHHHHHHGHHHGHHHHHHHHHHHHHHGGGGGGHHHHGHHHHHHDHGHGGGGGHHGHHHHHGGGGGGHHHHHHHHDHHGGGGGAGFHHHGHHHHHFHHHHHGGGHGGFG;A?CDCCGGGGGGGGGGGGGGGGGAEBFFFFFFFFFFFFFFFFFFFFFFFFFFF0FF.ADDFFFFFFFFFFFFFFFFF
@M05620:45:000000000-G6HP7:1:1101:7378:5267 1:N:0:155
CATCCTGACCCTGAAGTACCCCATTGAGCATGGCATCGTCACCAACTGGGACGACATGGAGAAGATCTGGCACCACACCTTCTACAACGAGCTGCGCGTGGCCCCGGAGGAGCACCCAGTGCTGCTGACCGAGGCCCCCCTGAACCCCAAGGCCAACAGAGAGAAGATGACTCAGGTGAGGCTCGGCCGACGCCCGTGCTCCTCCCGTCCTTTCCCCAGTCATTTTATGCCCGGCTTGATTTCTGACATTA
+
A1>AAFFBF1CCFGGGGGGGFGGHHHHFFHHHHHHFFFGHHGHFFCGHHHEFEGGC?GEFHFEGFFHHHGCE@FFFHFEHHHHHHHGHGGEEFEGGGGG@CEHCEECGGGGGAHHECCFHHHHHHHHGHHGCCGGFCCGCCGBCHECGGGHFHHGGGGGGF9EGFGBFGFGFBFBF9BFGGGFG@@?B@@=@<;@@;BBE/FFFBEFFFFFFF///BFABBFFFFF/BFBBFF<@@;@-;FF/9BFFFFF/
@M05620:45:000000000-G6HP7:1:1101:8973:5274 1:N:0:155
ATCTCTATCTCCTAAAAACCTGTTTAGATTTGGAGATAGACCTTCAGGTTTTTCATCATTTTCTGCATGAATTATACATTGACCACGTTCCAGCGTGGTCAGTTTGCAGCATTCTGTTATTTTGTTTGACAGAGTGTCTTGTTGAGAACATATGTAGGACATGATTTTTTCCTGCAACAGGGAAAATAAAGTATAAGTTTTAAAGATTTATTCTTTAATAAAGGATCTCAAAGCCAGCTTTAGAAAAAGGA
+
AAABBDFFBDFFFGFGDGGGFFHFDGFGHHHGEHFCGGGGDEGFHHHHGHHFFHDFDFFHHHHGHEHFGBGFDGHFGHFHFFDCFHGAFFAFGHGGA0?FFF@GFFFHGFHEEGFDFGGGHDGHFEGHHFHCG3BFGEFHHFFGGGEFB?BF4FGHFHGHHHHHHHHHFCFHHFFHDGHHFEACFFFBGFH?G1<<G1FG1FBDGBD<DGEHFHFHHHHFFF<0GHF0GFHFGH.CGFFGCFFHHFGHGAC
@M05620:45:000000000-G6HP7:1:1101:16342:5294 1:N:0:155
CATCCTGACCCTGAAGTACCGGCTTGATTTCTGACATTAGATCGGAAGAGCACACGTCTGAACTCCAGTCACGCACTACAATCTCGTATGCCGTCTTCTGCTTGAAAAAAAAAAAAAAAAATAAAAAAAAAAAAGAATATATAAAATAAAAAATGCACACATATAAAGCAACAAGAAACAAAAAAGTGTAGATTCATAAAAAACAAAAAGGAAATCTAAAACGTAGCGAAATACTACTATTAAGATGTAGT
+
BCCDDFFFFFFFGGGGGFGGGGGGGGGHHHHHHFHGHHFHFHHHGGGGHHHHHGHGFHHGHFHHHHHHHHHHGHGGGFHHHFEHHHFGHHHHGEFHGHHHHHHHHHHGHGGGGFB/</<<>0<<110-------...00000000;0000;0-.00000..000::0000/...////:/....-.00000:0000000000-........///00000000-....----.;:000;0000000;0;00;
@M05620:45:000000000-G6HP7:1:1101:9864:5319 1:N:0:155
AAACCAAGCAGACACTCACCAGAAGACATGAGGTCAGCTAGATCGGAAGAGCACACGTCTGAACTCCAGTCACGCACTACAATCTCGTATGCCGTCTTCTGCTTGAAAAAAAAAAAAAAAAAAACACAAATAAAGCAAAAATAACACTGAACAATTATTATATCAACTAATAAAGGCACAGCATTACAGTAACAGTCAGTGCACAAGACAATCGTGATAGCTCAGTCAGCCTAGATACACATCGTGTCCAG
+
CDDDDBBFDFFFGGGGGGGGGGHHFGHHHHHHHHHHHHHHHHHHHGGGGHHHHHHHGHHHGHHHHHHHHHHHHGHGGGHHHHHCGHHFFHHHHGGGHGHHHHHHHHHHHHGGGDD>>//>----.<...<0<00000:0/..:00000;0:09/00C000000;00;000000000:..//.90000000;0:000900000000/.////00.../;009:00/000:0//0/000000000....;900
@M05620:45:000000000-G6HP7:1:1101:13523:5320 1:N:0:155
TACCTGTACTGGGGAAGAGCACACGTCTGAACTCCAGTCACGCACTACAATCTCGTATGCCGTCTTCTGCTTGAAAAAAAAAAAACTTTCCCTCTTTATCCTTTTTCCTCCTTCTTTTAATTTTTTTTACATCATTTCTTTTTGTGAACCTCTTTCTTCCCTTCTTTTTTCCTGCCCCCTTTACAATCCCATCTCCGTTTTAACTATTTATTCTTTCCTACACTCTCTCACATCCCTCTTTCGCACATTTC
+
BBBBBFFFFFFFGGGGGGGGGGHHGGHGGHHHHHHHHHHHHGHGGGHHHFHEHHHGGHHGHGEEHGHHHHHHHHHHHHGGGGE/>/?44B?33B2344B444?B22BB3322B323B>222@222//>/?<111>111>>11>-0010<C/<<0DD0=DD/<</00;0:-/000::..--.900;0;//000/;B0.:09;090;0;;00;/;/9B//;/9B.//;;//////;:E/:./:/...:-//9B
@M05620:45:000000000-G6HP7:1:1101:6785:5342 1:N:0:155
TACCTGTACTGGGGAAGCAATCGCCATTCCTACCCTAAAGATCGGAAGAGCACACGTCTGAACTCCAGTCACGCACTACAATCTCGTATGCCGTCTTCTGCTTGAAAAAAAAAAAAAAACGCAAAAGACAACAGGATACCTGAATTTAATAGAAAATAAACAAAAGGAAAGTACAGTGTTTCATACCAGAAGCCTGCAGTAATGAGGCAATTTATGCTGTAACACGCATAAGTGTAGTATCTCCGTAACGA
+
BCBCBFFFFFFFGGGGGGGGGGGGGGGHHHHHHHHHAFHHHHHHGGGGGHHHHHHGHHHGHHHHHHGGHHHHGHGGGHHHFHHHHHGGHHHHGFGHGHHHHHHEHHHHGGGCGG>><<//-<---00<///../.<<<<C00/000000000;00/000:00..:/.9/;.;00000000/;0000/00./00.0;./;;0000009.9.000000000000009.--..90090000;90000.......
@M05620:45:000000000-G6HP7:1:1101:17148:5351 1:N:0:155
ATCTCTATCTCCTAAAAACCTGTTTAGATTTGGAGATAGACCTTCAGGTTTTTCATCATTTTCTGCATGAATTATACATTGACCACGTCCAGCGTGGTCAGTTTGCAGCATTCTGTTATTTTGTTTGACAGAGTGGCTTGTTGAGGACATATGTAGGACATGATTTTTTCCTGCAACCGGGAAAATAAAGTATAAGGTTTAAAGATTTATTCTTTTATAAAGGATCTCAAAGCCAGCTTTAGAAAAAGGAA
+
CCCCCFFFFFFFGGGGGGGGGGHHHHHHHHHHHHHHHHHHHHHHHHHHHHHGGHHHHHHHHHHHIHHHHHHHHHGHHHHHHGHHHHGHCF133>?1EF3424FG43B3@?3F4444D44DHH4BFG33343334D//0B<FG04?2B?23333B3?D22F222?DHHHGCG222@DF0/AE<EGHD1FGF111=FG0GGHBFH000=GDDD00DG0<C0<GGH/0/00:;G0/GHF.0CF090CFGGDG/F
@M05620:45:000000000-G6HP7:1:1101:17162:5374 1:N:0:155
ATCTCTATCTCCTAAAAACCTGTTTAGATTTGGAGATAGACCTTCAGGTTTTTCATCATTTTCTGCATGAATTATACATTGACCACGTCCAGCGTGGTCAGTTTGCAGCATTCTGTTATTTTGTTTGACAGAGTGTCTTGTTGAGAACATATGTAGGACATGATTTTTTCCTGCAACAGGGAAAATAAAGTATAAGTTTTAAAGATTTATTCTTTAATAAAGGATCTCAAAGCCAGCTTTAGAAAAAGGAA
+
ABCCCFFFFFFFGGGGGGGGGGGGHHHFHHHHHGHGHGHHHHHHHFHHHHHGGHHHHHHHHHHGHFGHHGFHHGFHHFHHHHHFHHGFGFGHGG>EGHHFHHHHHHHFHHHHFHFHGFHHHHFGGGFHBFCFHBFFEHHHHGFDGEGEF3FDHFGHHGHGFFFHHHHHCHHHHFHHHHHHGGHHGDHHFHDHGGGHFHHHGHFFGHHGHHHHHHHFDHHHFHBFFGHBGFGGHHFHGHHHEBHFFFCDDFF
@M05620:45:000000000-G6HP7:1:1101:17489:5391 1:N:0:155
CATCCTGACCCTGAAGTACCCCATTGAGCATGGCATCGTCACCAACTGGGACGACATGGAGAAGATCTGGCACCACACCTTCTACAACGAGCTGCGCGTGGCCCCGGAGGAGCACCCAGTGCTGCTGACCGAGGCCCCCCTGAACCCCAAGGCCAACAGAGAGAAGATGACTCAGGTGAGGCTCGGCCGACGCCCGTGCTCCTCCCGTCCTTTCCCCAGTCATTTTCTGCCCGGCTTGATTTCTGACATTA
+
CCCCCFFFFFFFGGGGGGGGGGGHHHFHGGHHHHHHHGHHHGHBEEHHGHHGGGGGGHGHHGHHGHHHHHHHHGHHHGGHHHHHHHHHGGGGGHHGGGGGGGHHGGGDGGGGHHHHGGHHHHHHHHHHHHGGGGGGGGGGCGHHHHGGGGGGHHGGGGGGGFGAFFFGGGGGGGGGGGGGGFFGFFFDDDFFFFFF:AAEFFFFFFFFFFFFFFFFFEFFFFFFFFFFBBFFACFFFAAFFFFF/;FFFF/
@M05620:45:000000000-G6HP7:1:1101:14301:5394 1:N:0:155
ATCTCTATCTCCTAAAAAGGAAGAAAGGGGAGGGAAGATCGGAAGAGCACACGTCTGAACTCCAGTCACGCACTACAATCTCGTATGCCGTCTTCTGCTTGAAAAAAAAAAAAAAAAAAGCAAAGAAGTTAAAATATTAGACTAGTATGAAAAAATAGAAAAAAAACTAATGAATCTAAAAAAAGAAAGACAGAGAAGTACAAATCACAACAATATAGACAGAAGAACAAAATCACTATTAATAAAACAGA
+
BBBBBFFFFFFFGGGGGGGGGGHGFGHHGGGGGGGHFHHHHGGGGHHHHHGGEFHHGGFHHHHGHHHHGGHGGGHHHHHFGHHGGHGHHGGGHGHHHHHHHEFFFHGGGGFB><><<--..///</./0000;:0000000000/:0000000.-.00000/.---.//////////9////--...//9././/.9/////9///////...:///////.//9//./...////////////////..:
@M05620:45:000000000-G6HP7:1:1101:17506:5398 1:N:0:155
CATCCTGACCCTGAAGTACCCCATTGAGCATGGCATCGTCACCAACTGGGACGACATGGAGAAGATCTGGCACCACACCTTCTACAACGAGCTGCGCGTGGCCCCGGAGGAGCACCCAGTGCTGCTGACCGAGGCCCCCCTGAACCCCAAGGCCAACAGAGAGAAGATGACTCAGGTGAGGCTCGGCCGACGCCCGTGCTCCTCCCGTCCTTTCCCCAGTCATTTTCTGCCCGGCTTGATTTCTGACATTA
+
ABCCCFFFFFFFGGGGGGGGGGGHHHHHHHHHHHHHHGHHHGHHHGHHHHHHGGGGGHHHHHHHHHHHHHHHHGHHHGGHHHHHHHHHGGGGGHHGGGGGGGHHGGGGGGGGHGHHGGHGHHHHHHHHHHGGGGGGGGGGGGHHHHGGGGHGHHGGGGGGGGGGGGGGGGGGGGGGGGGGGGGGFFFFFFFFFFFFCFFFFFFFFFFFDFFFFFFFFFFFFFFFFFFFFFFFFFFFFFFFFFFFFFFFFF0
@M05620:45:000000000-G6HP7:1:1101:15507:5405 1:N:0:155
ATCTCTATCTCCTAAAACCCTGTTTAGATTTGGAGATAGACCTTCAGGTTTTTCATCATTTTCTGCATGAATTATACATTGACCACGTTCCAGCGTGGTCAGTTTGCAGCATTCTGTTATTTTGTTTGACAGAGTGTCTTGTTGAGAACATATGTAGGACATGCTTTTTTCCTGCAACAGGGAAAATACAGTATAAGTTTTAAAGATTTATTCTTTAATAAAGGATCTCAAAGCCAGCTTTAGAAAAAGGA
+
>>A1ABFDFFFFF1FF11AEFA11333BE3311101B1BA1GHHGBE1GHFFFHBGG2GAAGFH2G2ADGHHGHHBFHHF1FG1ECFGHHHHHH?>ECFFHFHHFDGHHGA12GFFEGHHFHB2>FGB1111EBEFHHFHDGGH2BGBH0112B>221FFFFB1B>GGHGHFGHF01<@FCAFHE0?G111?FFBGFGD1F1>=FFFDGGHGEHHHH0DDFFHB/<CGGGF0DGABACGGH0C0CGF..:;
@M05620:45:000000000-G6HP7:1:1101:15505:5424 1:N:0:155
ATCTCTATCTCCTAAAAACCTGTTTAGATTTGGAGATAGACCTTCAGGTTTTTCATCATTTTCTGCATGAATTATACATTGACCACGTTCCAGCGTGGTCAGTTTGCAGCATTCTGTTATTTTGTTTGACAGAGTGTCTTGTTGAGAACATATGTAGGACATGATTTTTTCCTGCAACAGGGAAAATAAAGTATAAGTTTTAAAGATTTATTCTTTAATAAAGGATCTCAAAGCCAGCTTTAGAAAAAGGA
+
BBBBBFFFFFFFGGGGGGGGGGHHHHFHHHHHGHHFHHHHGHHHHHHHGHHGGHHHHHHHHHHHHHHGHHHHHHHGHHHHGHHHHHGHHHHHHHGGGGHHHHHHHHHHHHGGHHHHHHHHHHHHHHHHGHHHGHGHHHHHHHHHHHHHGHHHHHHHHHHHHHHHHHHHGCGHHHGHGHHHHEEGEHHFHFHGGHGHH=GHHGHGHGFGHHHHHHHHHHHGFBBFGHHHGHGGFHGHHGHHHHHHFHHHGDG
@M05620:45:000000000-G6HP7:1:1101:18026:5437 1:N:0:155
CATCCTGACCCTGAAGTACCCCATTGAGCATGGCATCGTCACCAACTGGGACGACATGGAGAAGATCTGGCACCACACCTTCTACAACGAGCTGCGCGTGGCCCCGGAGGAGCACCCAGTGCTGCTGACCGAGGCCCCCCTGAACCCCAAGGCCAACAGAGAGAAGATGACTCAGGTGAGGCTCGGCCGACGCCCGTGCTCCTCCCGTCCTTTCCCCAGTCATTTTCTGCCCGGCTTGATTTCTGACATTT
+
3A3AAFFFFCFCGFGGGGFEEAEFEEHFGD4ABGHHGGHHHDGHHGF3GHHHGGGEDFHGBGCFHFHEA5GFHFHHHGEC3BEHHFEE>FAEEHGCGEGGEEHHGC?DGCA?GGHHFEE?11<FF1GFHGGGC--<A@CG@CCGFFDGD?CAGH.CEFGFGGDEBFGGGGB9BFFGFGG.9CEGB?.A=?BBBBBB-.9.9FBBFEFFDADFBFBB9F./:/;FBFF/BBFE.-;@B?.;99B//9BFFF/
@M05620:45:000000000-G6HP7:1:1101:10064:5467 1:N:0:155
CATCCTGACCCTGAAGTACCCCGGCTTGATTTCTGACATTAGATCGGAAGAGCACACGTCTGAACTCCAGTCACGCACTACAATCTCGTATGCCGTCTTCTGCTTGAAAAAAAAAAAAACACAAGTATGATACGAACGGGTCGTGTTTGGTTAGTAAAAAGAACAAAGAACTGTGTCGATCTTGGCCCGGACGACGATCACCTCCTGACACTTGCATATTTGTATCAGCCATACTTGCGAATCTTTAGAAT
+
BABCCFFFFFFFGGGGGGGGGGGGGGGGHHHHHHHHHHHHFHHHHHGGGGHHHHHHHGHHHGHHHHHH3FHHHGGHGGGHHHHHGHHGFFHHHHGGGHGHHHHHHGHHGHGGGFGGB<///0//01=111111..>--..<---..://...0.000000...///.//./00;009..:..000/0:----9-9--...//9..////9///////:////;///9///.:///9//--9;.///;////
@M05620:45:000000000-G6HP7:1:1101:10076:5482 1:N:0:155
CATCCTGACCCTGAAGTACCCCGGCTTGATTTCTGACATTAGATCGGAAGAGCACACGTCTGAACTCCAGTCACGCACTACAATCTCGTATGCCGTCTTCTGCTTGAAAAAAAAAAAAAAAAAAAAATAAAAAAATGCATAGTATCCGTAGGATACTAGTATAAAACACCATACGAGAAGTAGCACAAGTGGTCCAGTAAGTAAGCGAGACTTCCACTCTAAAGTCATTCATATCGCTTAGTATCCGGTGA
+
CDDDDFFFFFFFGGGGGGGGGGGGGGGGHHHHHHHGHHHHHHHHHHGGGGHHHGHHHGHHHGGGHHHHFHHHFGGHGGGHHHHHFHHHGDHHHHGGGHGHHHHHHHHHGHHGGCGF>>//-->----:00000--.000000:0:;0.:.;.0000000000:B000...;00/...../000000//:0:000000:00:00000-.--.0;00000;000000000:000000.:...000000.---.
@M05620:45:000000000-G6HP7:1:1101:12021:5485 1:N:0:155
ATCTCTATCTCCTAAAAAGGAAGAAAGGGGAGGGAAGATCGGAAGAGCACACGTCTGAACTCCAGTCACGCACTACAATCTCGTATGCCGTCTTCTGCTTGAAAAAAAAAAAAAAAAATACAAAAAAATATAGTAACACATACACAGTAGAGATATCAGAGACGATGAGATTGAGGTACACATTGGCACCAATGTCACAAATATCTGGATGGTAGATACGTGTCGAAGACCTATCTCGCGAGACGTGGTTC
+
BCCCCFFFFFFFGGGGGGGGGGGGCHHHGGGGGGGHGHHHHGGGGHHGHHHHGHHHGGHHHHHHHHHHHGHGGGHHHHGHHHHGGHHHHGGGHGHHHHHHHHHHHHGG?GC////---.00000<.--.0000000000.0;::00.99000000000000//.-..;0000000/:000000000/00...00:09000.0090000090.0000000.0;//.....//:00000..--9-.......9
@M05620:45:000000000-G6HP7:1:1101:23858:5574 1:N:0:155
ATCTCTATCTCCTAAAAACCTGTTTAGATTTGGAGATAGACCTTCAGGTTTTTCATCATTTTCTGCATGAATTATACATTGACCACGTTCCAGCGTGGTCAGTTTGCAGCATTCTGTTATTTTGTTTGACAGAGTGTCTTGTTGAGAACATATGTAGGACATGATTTTTTCCTGCAACAGGGAAAATAAAGTATAAGTTTTAAAGATTTATTCTTTAATAAAGGATCTCAAAGCCAGCTTTAGAAAAAGGA
+
?AABBFFFFFFFGFGFDGGGGGHHHHHHHHHHHBGHHHHHHHHHHHHFHHHGGHHHHHHHHHHHFHHHHHHHHHHHHHHHHHHGHHGHHHHHHHGGGGHHHHHHHHHHHHHHHHHHHHHHHHHHHHHFFHHHHHHHHHHHHHHHGHGHHHHHHHHHHHGHFGFHHHHHHGHHHHHBFGHHHGGHHHFHGGFHHGHHHHHHHHHHHHHHHHHHGHHHHHHHDFHHEHHHHHHHGHHHHGHHHHH0CGHHGGH
@M05620:45:000000000-G6HP7:1:1101:23859:5594 1:N:0:155
ATCTCTATCTCCTAAAAACCTGTTTAGATTTGGAGATAGACCTTCAGGTTTTTCATCATTTTCTGCATGAATTATACATTGACCACGTTCCAGCGTGGTCAGTTTGCAGCATTCTGTTATTTTGTTTGACAGAGTGTCTTGTTGAGAACATATGTAGGACATGATTTTTTCCTGCAACAGGGAAAATAAAGTATAAGTTTTAAAGATTTATTCTTTAATAAAGGATCTCAAAGCCAGCTTTAGAAAAAGGA
+
CCCCDFFFFFFFGGGGGGGGGGHHHHHHHHHHHHHHHHHHHHHHHHHHHHHGGHHHHHHHHIHHIHHHHHHHHHHHHHHHHHHHHHGHHHHHHHGGGGHHHHHHHHHHHHHHHHHHHHHHHHHHHHHHHHGHHHGHHHHHHHHHHHHFHHHHHHHHHHHHHHHHHHHHHGHHHHHHHHHHHGGHHHHHHHHHHHHHHHHHHHHHHHHHHHHHHHHHHHHHHGHHHHHHHGHGHHHHHGHHHHHGGHHHGGH
@M05620:45:000000000-G6HP7:1:1101:8567:5601 1:N:0:155
TACCTGTACTGGGGAAGCGTGTAGCAATCGCCATTCCTACCCTAAAGATCGGAAGAGCACACGTCTGAACTCCAGTCACGCACTACAATCTCGTATGCCGTCTTCTGCTTGAAAAAAAAAAAAAACAACGATACTAAAACACCATACATACCATCAGGTAAAAAAATGAAGTCGAATTGTGTACACCAGTGAGCGATACCTTTCACTGCTAGCGTGGACTTTCTACTCACTAGGCACTCACGACAAGATTA
+
CCCCCFFFFFFFGGGGGGGGGGHHHHHHHFGGGFHHHHHHHHHHHHH5GHGGGGGHHHHHHHGHHHFHHHHHHHHHHHHGHGGGHHHHG@HHHGEHGGHGGGHGHHHHHHHHHGHGGDG@C>>>-....->..-00000<....0</00;0/00:0000000;09:.009000...0.000;0000/..;;0009-..9000900900000:0-:.-.0;009000;00:000//0.///9..---./000
@M05620:45:000000000-G6HP7:1:1101:15814:5617 1:N:0:155
CATCCTGACCCTGAAGTACCCCGGCTTGATTTCTGACATTAGATCGGAAGAGCACACGTCTGAACTCCAGTCACGCACTACAATCTCGTATGCCGTCTTCTGCTTGAAAAAAAAAAAAAAAAAATGCAAGTTTAATGTATATATTACTCCACAATGTACATATAGAACTCATATAGTTCCCAACGTTGTGTATAGCAAAAAGTGTTATTTGCATTCTCTGTTTCGGACCGCTTAGGAGTAACACCGTCTAG
+
CCDDDFFFFFFFGGGGGGGGGGGGGGGGHHHHHHHHHHHHHHHHHHGGGGHHHHHHHGHHHGHHHHHHHHHHHHGHGGGHHGHHFHHHGGHHHHGFGHGHHHHHHHHHHHHGGGGF<>//----.0<=000000=0000<0000<000000/0.000<00<0000000000:0000:000:0/..9<.9./00000000/..000:000<000<0::0000<00.-.----<..000//<00:0.-<.<.0
@M05620:45:000000000-G6HP7:1:1101:19412:5620 1:N:0:155
ATCTCTATCTCCTAAAAACCTGTTTAGATTTGGAGATAGACCTTCAGGTTTTTCATCATTTTCTGCATGAATTATACATTGACCACGTTCCAGCGTGGTCAGTTTGCAGCATTCTGTTATTTTGTTTGACAGAGTGTCTTGTTGAGAACATATGTAGGACATGATTTTTTCCTGCAACAGGGAAAATAAAGTATAAGTTTTAAAGATTTATTCTTTAATAAAGGATCTCAAAGCCAGCTTTAGAAAAAGGA
+
CCCCCFFFFFFFGGGGGGGGGGHHHHHHHHHHHHHHHHHHHHHHHHHHHHHGGHHHHHHHHHHHHHHHHHHHHHHHHHHHHHGHHHGHHHHHHHGFGGHHHHHHHHHHHHHHHHHHHHHHHHHHHHHHHHGHHHHHHHHHHHHHHHHHHHHHHHHHHHHHHHHHHHHHHGHHHHHHHHHHHGGHHHHHHHHHHHHGHGGHHGHHHHHHHHHHHHHHHHHHHHHHHHHHFHHHFHHHHGHHHHHFHFHHGGH
@M05620:45:000000000-G6HP7:1:1101:8172:5631 1:N:0:155
ATCTCTATCTCCTAAAAACCTGTTTAGATTTGGAGATAGACCTTCAGGTTTTTCATCATTTTCTGCATGAATTATACATTGACCACGTTCCAGCGTGGTCAGTTTGCAGCATTCTGTTATTTTGTTTGACAGAGTGTCTTGTTGAGAACATATGTAGGACATGATTTTTTCCTGCAACAGGGAAAATAAAGTATAAGTTTTAAAGATTTATTCTTTAATAAAGGATCTCAAAGCCAGCTTTAGAAAAAGGA
+
AAACCFFFFFFFGGGGGGGGGGGHHHHHHHHHHGHHHHHHHHHHHHHHHHHGGHGHHHHHHHHHHHHHHGHHHGHHHHHHHHHHGHGHHHHHHHGFGGHHHHHHHHHHHHHHHHHHHHHHHHHHHHHHGHHHHHHHHHHHHHHHHHHHHHHHHGHGHHHHHHHHHHHHHGHHHHHHHHGHHGGHHHHHHGGHGGHHG>GHHHGHHHHHHHHHHHHHHDGHHHHHGHHHHGGHHHHHGGGHHHHBGGHFGGF
@M05620:45:000000000-G6HP7:1:1101:8171:5651 1:N:0:155
ATCTCTATCTCCTAAAAACCTGTTTAGATTTGGAGATAGACCTTCAGGTTTTTCATCATTTTCTGCATGAATTATACATTGACCACGTTCCAGCGTGGTCAGTTTGCAGCATTCTGTTATTTTGTTTGACAGAGTGTCTTGTTGAGAACATATGTAGGACATGATTTTTTCCTGCAACAGGGAAAATAAAGTATAAGTTTTAAAGATTTATTCTTTAATAAAGGATCTCAAAGCCAGCTTTAGAAAAAGGA
+
BCCCCFFFFFFFGGGGGGGGGGHHHHHHHHHHHHHHHHHHHHHHHHHHHHHGGHHHHIHHHIIHIHHHHHHHHHHHHHHHHHHHHHGHHHHHHHGGGGHHHHHHHHHHHHHHHHHHHHHHHHHHHHHHHHHHHHHHHHHHHHHHHHHHHHHHHHHHHHHHHHHHHHHHHGHHHHHHHHHHHGGHHHHHHHHHHHHHHGHHHHHHHHHHHHHHHHHHHHHHHHHHHHHHHHHHHHHHHGHHHHHGGGHHGGH
@M05620:45:000000000-G6HP7:1:1101:23335:5720 1:N:0:155
CATCCTGACCCTGAAGTACCCCATTGAGCATGGCATCGTCACCAACTGGGACGACATGGAGAAGATCTGGCACCACACCTTCTACAACGAGCTGCGCGTGGCCCCGGAGGAGCACCCAGTGCTGCTGACCGAGGCCCCCCTGAACCCCAAGGCCAACAGAGAGAAGATGACTCAGGTGAGGCTCGGCCGACGCCCGTGCTCCTCCCGTCCTTTCCCCAGTCATTTTCTGCCCGGCTTGATTTCTGACATTA
+
BCCCCFFFFFFFGGGGGGGGGGGHHHHHHHHHHHHHHGHHHGHHHGHHHHHHGGGGGHHGHHHHHHHHHHHHHGHHHGGHHHHHHHHHGGGGGHHGGGGGGGHHGGGGGGGGHHHHGGHHHHHHHHHHHHGGGGGGGGGGGGHHHHGGGGHGHHGGGGGGGGGGGGGGGGGGGGGGGGGGGGGGFFFFFFFFFFFFCFFFFFFFFFFFFFFFFFFFFFDFFFFFFFFFFFFFFFFFFFAFFFFFFFFFFF/
@M05620:45:000000000-G6HP7:1:1101:14537:5736 1:N:0:155
ATCTCTATCTCCTAAAAACCTGTTTAGATTTGGAGATAGACCTTCAGGTTTTTCATCATTTTCTGCATGAATTATACATTGACCACGTTCCAGCGTGGTCAGTTTGCAGCATTCTGTTATTTTGTTTGACAGAGTGTCTTGTTGAGAACATATGTAGGACATGATTTTTTCCTGCAACATGGAAAATAAAGTATAAGTTTTAAAGATTTATTCTTTAATAAAGGATCTCAAAGCCAGCTTTAGAAAAAGGA
+
BBBABFFFFFFFGGGGGGGGGGGHHHHHHHHHHHHHFHHFHHHHHHHHHHHGGHHHHHHHHHHHHHHHHHHHHHHDDFGHHHFHHHEFHHHHHHGGGGHHGHGGHHHHHHHHHHHHHHGHHHHHFHHHHHHHHHHHGHHHHHHHHHHHHHGHHHGHGHHHHHHHHHHHHGHHHHGHHHHHHGGHHHHGHFHGHHHHHHHHHHHHHHHHHHHHHHHHHGHHHGGHGHHHHHHHHHHHHGHHHGFFGHHHGGH
@M05620:45:000000000-G6HP7:1:1101:23980:5738 1:N:0:155
AGATTACTGCAACAGTTCCCCCTGGACCTGGAAAAGTTTCTTGCCTGGCTTACAGAAGCTGAAACAACTGCCAATGTCCTACAGGATGCTACCCGTAAGGAAAGGCTCCTAGAAGACTCCAAGGGAGTAAAAGAGCTGATGAAACAATGGCAAGTAAGTCAGGCATTTCCGCTTTAGCACTCTTGTGGATCCAATTGAACAATTCTCAGCATTTGTACTTGTAACTGACAAGCCAGGGACAAAACAAAGAT
+
ABBCCFFFFFFFGGGGGGGGGGGGHHHHHHHHHHHHFHHHHHHHHHHHHHHHHHHHHHHHHHHHHHHHHHHHHHHHHHHHHHHHHHHHHHHHHHGGGGHHHHHHHHHHGHHHHHHHHHHCGHHGGHGFHGHHHGHHHHHHHHHHHHHHHGHHHGHHHHHHHHGHGHHHHHGGGGGHHHGHHHHHHGHGGHHHHHHHGHHGFCHHHHHFHHHHHGHHHHHHHHHHHHHHFHHHHGGGGGGGGGGGGGGGGGF
@M05620:45:000000000-G6HP7:1:1101:11238:5755 1:N:0:155
CATCCTGACCCTGAAGTACCCCATTGAGCATGGCATCGTCACCAACTGGGACGACATGGAGAAGATCTGGCACCACACCTTCTACAACGAGCTGCGCGTGGCCCCGGAGGAGCACCCAGTGCTGCTGACCGAGGCCCCCCTGAACCCCAAGGCCAACAGAGAGAAGATGACTCAGGTGAGGCTCGGCCGACGCCCGTGCTCCTCCCGTCCTTTCCCCAGTCATTTTCTGCCCGGCTTGATTTCTGACATTA
+
CCDCCFFFFFFFGGGGGGGGGGGHHHHHHHHHHHHHHGHHHGHHHGHHHHHHGGGGGHHHHHHHHHHGHHHHHGHHHGGHHHHHHHHHGGGGGHHGGGGGGGHHGGGGGGGGHGHHGGHGHHHHHHHHHHGGGGGGGGGGGGHHHHGGGGHGHHGGGGGGGGGGGGGGGGGGGGGGGGGGGGGGFFFFFFFFFFFFBFFFFFFFFFFFFFFFFFFFFFFFFFFFFFFBFFFFDFFFFDAFBFFFFFFFFF:
@M05620:45:000000000-G6HP7:1:1101:16327:5776 1:N:0:155
ATCTCTATCTCCTAAAACCTGTTTCGATTTGGCGATAGACCTTCAGGTTTTTCATCATTTTCTGCATGAATTATACATTGACCACGTTCCAGCGTGGTCAGTTTGCAGCATTCTGTTATTTTGTTTGACAGAGTGTCTTGTTGAGAACATATGTAGGACATGATTTTTTCCTGCAACAGGGAAAATAAAGTATAAGTTTTAAAGATTTATTCTTTAATAAAGGATCTCAAAGCCAGCTTTAGAAAAAGGAA
+
AAAAAFFFFFFFFGFFFGGFGBFE3AA3FFEF1AEFFEGHCEHHFHHHHFGFGGHHHHHHHGFGHFEFDDHHHHGHFHHHGHFGHFGHGCEDGEEG?GHFHHE@11FGFHHFHGHGFHHHHDBGEGHFGHHHBHHHHHHFGHHBFGFHHF<GHGHHGDHBGHHHHHGH@GDGDB<?CGF/EGFCBGD1<<=GHFBFHHFHDBHH1FHHHFHHDGDD0=DFDD0/DGHHHFHHBGBC.CGC0C0;CF.E9BF
@M05620:45:000000000-G6HP7:1:1101:16212:5779 1:N:0:155
TACCTGTACTGGGGAAGCATTCCTACCCTAAAGATCGGAAGAGCACACGTCTGAACTCCAGTCACGCACTACAATCTCGTATGCCGTCTTCTGCTTGAAAAAAAAAAAGAACGACCACAGAGGTTATTTTGCATCGGTGAGCCAGACAGAATGATCCGATGAGGGGTGCGAAACTATTTGAGGAAAGGAAGCACCTTTTTATTAAATTTACCTTTTAGCAATCGCCATTCCTACCCTAAAGATCGGAAGAG
+
BBBBBFFFFFFFGGGGGGGGGFFEFGBFFE4DAEFGHGDA22GGGHHHGGGFEHHFGHCFCBFFFAGGGEFGFH5@FGG1>F3DGEE/??GGHDGFHH33GF>/<EGG/?02/?B@CFHC1FA?<1FGFFGHGHHGGAEAGGHGEFFGHHGDGGHDGHGGGHFF.A;:C-9BGGFFFFGGGEFFGF;FFFFEFFAFFFFBEFFFFFFFFFFFFFFFF/9B9BFE?D.;BFFFFFA?FFBBFFFFF..A9F.
@M05620:45:000000000-G6HP7:1:1101:15027:5781 1:N:0:155
TACCTGTACTGGGGAAGCATTTGAATATCCCCCCATGGTGATGGGGACGGAGAACTGCTCCATAAACACAGGCAACGTGCCTAACTTTCCCGGGAAGATGAAGTCAAAGAGCGACCACAGCTCTCGGAGGTTATTTTGCATCGGTGAGCCAGACAGAATGATCCGATGAGGGGTGCGAAACTATTTGAGGAAAGGAAGCACCTTTTTATTAAATTTACCTTTTAGCAATCGCCATTCCTACCCTAAAGATC
+
AAAAAFFFFFFFGGGGGG11ADBAFH3GDFFFAEABGB111D21//BEAAAEE01GBDDGH1G@1BGDF/0>>GHHEGGFHHHHHHGHHHHGGGGGGHHHHHHHHHHHHHHHGGGGGHHHHHHHHGGGGCEHHHHHHGHFHHGGGGGHHHHHHGHHHHHHHHHHHGGGHHH?CCCEAGGGGGGGGGGGGECGGGGGGGGFGFFFFFFFFFFFFFFFFFFFFFFFFFFFFFEFF?FFFFFFFFFFFFFFFFF
@M05620:45:000000000-G6HP7:1:1101:16918:5782 1:N:0:155
CATCCTGACCCTGAAGTACCCCATTGAGCATGGCATCGTCACCAACTGGGACGACATGGAGAAGATCTGGCACCACACCTTCTACAACGAGCTGCGCGTGGCCCCGGAGGAGCACCCAGTGCTGCTGACCGAGGCCCCCCTGAACCCCAAGGCCAACAGAGAGAAGATGACTCAGGTGAGGCTCGGCCGACGCCCGTGCTCCTCCCGTCCTTTCCCCAGTCATTTTCTGCCCGGCTTGATTTCTGACATTA
+
CDDDDFFFFFFFGGGGGGGGGGGHHHHHHHHHHHHHHGHHHGHHHGHHHHHHGGGGGHHHHHHHHHHHHHHHHGHHHGGHHHHHHHHHGGGGGHHGGGGGGGHHGGGGGGGGHHHHGGHGHHHHHHHHHHGGGGGGGGGGGGHHHHGGGGHGHHGGGGGGGGGGGGGGGGGGGGGGGGGGGGGGFFFFFFFFFFFFCFFFFFFFFFFFFFFFFFFFFFFFFFFFHHFFFFFFFFFFFFFFFFFFFFFFFF0
@M05620:45:000000000-G6HP7:1:1101:12959:5820 1:N:0:155
ATCTCTATCTCCTAAAAACCTGTTTAGATTTGGAGATAGACCTTCAGGTTTTTCATCATTTTCTGCATGAATTATACATTGACCACGTTCCAGCGTGGTCAGTTTGCAGCATTCTGTTATTTTGTTTGACAGAGTGTCTTGTTGAGAACATATGTAGGACATGATTTTTTCCTGCAACAGGGAAAATAAAGTATAAGTTTTAAAGATTTATTCTTTAATAAAGGATCTCAAAGCCAGCTTTAGAAAAAGGA
+
BCBCCFFFFFFFGGGGGGGGGGHHHHHHHHHHHHHHHHHHHHHHHHHHHHHGGHHHHHHHHHHHHHHHHHHHHHHHHHHHHHHHHHGHHHHHHHGFGGHHHHHHHHHHHHHHHHHHHHHHHHHHHHHHHHHHHHHHHHHHHHHHHHHHHHHHHHHHHHHHHHHHHHHHHGHHHHHHHHHHHGGHHHHHHHHHHHHHHGHHHHHHHHHHHHHHHHHHHHHHHHHHHHHHHHHHHHHHHGHHHHHGGGHHGGC
@M05620:45:000000000-G6HP7:1:1101:12977:5826 1:N:0:155
ATCTCTATCTCCTAAAAACCTGTTTAGATTTGGAGATAGACCTTCAGGTTTTTCATCATTTTCTGCATGAATTATACATTGACCACGTTCCAGCGTGGTCAGTTTGCAGCATTCTGTTATTTTGTTTGACAGAGTGTCTTGTTGAGAACATATGTAGGACATGATTTTTTCCTGCAACAGGGAAAATAAAGTATAAGTTTTAAAGATTTATTCTTTAATAAAGGATCTCAAAGCCAGCTTTAGAAAAAGGA
+
AAAAAFFFFFFFGGGGGGGGGFFGHHFFBFGHHHGFCGHHHHFHHHHHHHHGGHHHHGHGHHHHHGHHHGHHHHHHHHHHHHHHHHGFGHHHHHGGGGHHFHGGGHHHHHFHFHHHFGHHHHHHFHHHHHGHGHEFGHHHHHHHHFHHHHHHHGGHHHHHFHHHHHHHHFHHGHFHGHFHHGFGHGHHGHHGGBHHHGHHHHFHHHGHHHHHHHHHHHHGGHHHGHHHHHHHHEFHHGFHHHHFGGHGGGF
@M05620:45:000000000-G6HP7:1:1101:11849:5835 1:N:0:155
CATCCTGACCCTGAAGTACCCCATTGAGCATGGCATCGTCACCAACTGGGACGACATGGAGAAGATCTGGCACCACACCTTCTACAACGAGCTGCGCGTGGCCCCGGAGGAGCACCCAGTGCTGCTGACCGAGGCCCCCCTGAACCCCAAGGCCAACAGAGAGAAGATGACTCAGGTGAGGCTCGGCCGACGCCCGTGCTCCTCCCGTCCTTTCCCCAGTCATTTTCTGCCCGGCTTGATTTCTGACATTA
+
?ABBBFF5FFFFGGGBGGGGCGFHHHHHHFFFAGHHHGHHHGHGGGHHHHFGGGGGGGHGEHHHHHHHGGHHHGHHHGGHHHHGHFHHGGGGGHHGGGGGGEHHGGDGGGFDHGHHGGGFHFH1FFGHGHGGGGGFGGCGGGHGHHGFD.GCHHG??EGGGGG?FFFGGGGGGEFGGGGGFEEGBBFF?BB?;@BB9.A99BBFBA9EDFFFFFFFFF?BFFFFFFFFFFFE?;>BB;;BBBFFBBFFFF/
@M05620:45:000000000-G6HP7:1:1101:12960:5841 1:N:0:155
ATCTCTATCTCCTAAAAACCTGTTTAGATTTGGAGATAGACCTTCAGGTTTTTCATCATTTTCTGCATGAATTATACCTTGACCACGTTCCAGCGTGGTCAGTTTGCAGCATTCTGTTATTTTGTTTGACAGAGTGTCTTGTTGAGAACATATGTAGGACATGATTTTTTCCTGCAACAGGGAAAATAAAGTATAAGTTTTAAAGATTTATTCTTTAATAAAGGATCTCAAAGCCAGCTTTAGAAAAAGGA
+
AAAAAF5DFFFFGGGFFGGGCFDFH5F4AEGHHGFC4AB5BGFHHHFHFGFCEFEFFFFFHFGFGBGHHEFGE5B5F5DFD3AFGEEAFGFHFFE?EEGEFGBFFGFFGGGH4BEFFFDHHFHHBGGHHHFGGHBFFFFFGGHHGHHHHHFFDGEGFHGFFHHHGHHHGCGHHHFHHHHHHFEHHHFHGGG@GFHFHHHHHHFHHHHHFHHHFHHHHHHGHFDBFHHHHHHHGGHGHGFHHHHFFGHG?DG
@M05620:45:000000000-G6HP7:1:1101:11836:5847 1:N:0:155
CATCCTGACCCTGAAGTACCCCATTGAGCATGGCATCGTCACCAACTGGGACGACATGGAGAAGATCTGGCACCACACCTTCTACAACGAGCTGCGCGTGGCCCCGGAGGAGCACCCAGTGCTGCTGACCGAGGCCCCCCTGAACCCCAAGGCCAACAGAGAGAAGATGACTCAGGTGAGGCTCGGCCGACGCCCGTGCTCCTCCCGTCCTTTCCCCAGTCATTTTCTGCCCGGCTTGATTTCTGACATTA
+
AAAAAFFFFFFFGB1GGGGGGG1FHH1GH1GHHH0GHGHHAEHA/BGHHHHHGEG/EHH1FCGHHHHHHHHFHGHHAGGHHHHBGHHHGGGGGHHGGGGGGGHHGGG/CGACGHHHGGHHHHHHHHHHHHGGGGGGGGGGGGHHHHGGGGHGHHG.CGG/CFGGFGFGGGGGGGGGGGGGGGGG@@FF?@@@@@@@;BFFFFFFFFFEFFFFFFFFFFFFFFFFFFFFFFFFA@?@@@FFFFFFF;F/BF/
@M05620:45:000000000-G6HP7:1:1101:13918:5861 1:N:0:155
CATCCTGACCCTGAAGTACCCCATTGAGCATGGCATCGTCACCAACTGGGACGACATGGAGAAGATCTGGCACCACACCTTCTACAACGAGCTGCGCGTGGCCCCGGAGGAGCACCCAGTGCTGCTGACCGAGGCCCCCCTGAACCCCAAGGCCAACAGAGAGAAGATGACTCAGGTGAGGCTCGGCCGACGCCCGTGCTCCTCCCGTCCTTTCCCCAGTCATTTTCTGCCCGGCTTGATTTCTGACATTT
+
BBBBBFFBFFFFGGGGGGGGGGAHHHDGFFGGHHCHHEHHAEH3AEHHGHAGFEGEFHF3GF1FHGHFHHH2GGFHEFGHHHHHHHFHFFGEFFHGGGGGGGHHGFGCCGCFHHHHGEHFHHHHHHHEGHC@GGGGGGGGGGGCHHGGGAGCGH.CEAGBBBDGGGGGG0FGGBGGGFGGGGGGFFFFF-BDFFFFBDFFFFFFFFFFFFFFFFFFFFFFFBFFFFFFFFFFDAFFFF./BFFFFFF/FF/
@M05620:45:000000000-G6HP7:1:1101:11841:5870 1:N:0:155
CATCCTGACCCTGAAGTACCCCATTGAGCATGGCATCGTCACCAACTGGGACGACATGGAGAAGATCTGGCACCACACCTTCTACAACGAGCTGCGCGTGGCCCCGGAGGAGCACCCAGTGCTGCTGACCGAGGCCCCCCTGAACCCCAAGGCCCACAGAGAGAAGATGACTCAGGTGAGGCTCGGCCGACGCCCGTGCTCCTCCCGTCCTTTCCCCAGTCCTTTTCTGCCCGGCTTTCTTTCTGACATTT
+
BBBBBF45FFFFCCBGGGGGGG2GHHG4BAGFHHHHGAFF2EGE2BGHGH2B0EFGGHHHBFEHBHHHHHH2FGGH1EEHHHHBHE3GE1AEGGH/@EGEEGHHGE/<@DDDGHGHGEHHFGGDFGC1GH<-CG@EFGGGGEFGHHGGD.:C;G.CFDFFFFAEGGGGG0CFGBCFBB0FGEEFBBFF;>B@?BB@;.;EFFBFFF.;ADDBFFFFF..:B/BB/;BB/FFE.-9BB//;9;FFF/B/FF/
@M05620:45:000000000-G6HP7:1:1101:7602:5872 1:N:0:155
ATCTCTATCTCCTAAAAACCTGTTTAGATTTGGAGATAGACCTTCAGGTTTTTCATCATTTTCTGCATGAATTATACATTGACCACGTTCCAGCGTGGTCAGTTTGCAGCATTCTGTTATTTTGTTTGACAGAGTGTCTTGTTGAGAACATATGTAGGACATGATTTTTTCCTGCAACAGGGAAAATAAAGTATAAGTTTTAAAGATTTATTCTTTAATAAAGGATCTCAAAGCCAGCTTTAGAAAAAGGA
+
BBBBBFFFFFFFGGGFGGGGGGHHHFFHHHHHHHHCGGHHHHHHHHHHHHHGGHHHHHHHHHHHHHHHHFGHHHHGHHHHHHHHHHGHHHHHHHGGGGHHGHHHHHHHHHHHHHHHHHFHHHHHHHHHGHFHGHHHHHHHHHHHGHHHHHHHHHHGHHFHHHHHHHHHHGHHHHHFDGFHHGFHGFGHHDGHHHHGGFGHHHHFHHGHHHHHHHHHHHHHGFGHFGHHHHFHHHHHHGHHHHHHFFCFDGG
@M05620:45:000000000-G6HP7:1:1101:14914:5885 1:N:0:155
ATCTCTATCTCCTACAAACCTGTTTAGATTTGGAGATAGACCTTCAGGTTTTTCATCATTTTCTGCATGAATTATACATTGACCACGTTCCAGCGTGGTCAGTTTGCAGCATTCTGTTCTTTTGTTTGACAGAGTGTCTTGTTGAGAACCTATGTAGGACATGATTTTTTCCTGCAACAGGGCACATACCGTATAAGTTTTAAAGATTTATTCTTTAATCACGGATCTCAAAGCCCGCTTTAGAAACAGGA
+
?AAAAF@DFFFFGA1111AFGFGGF3A1FGG1D1E1F1B1FGGHH1A1EBGFGGHHH2GHHHHHBGBGGFBHHFHEG2DGFBGH1FEGHHH2D>EE/EFE2>GHHFG2@B0FHFBGFH2FGHHGHFFB1F110>BGHHHHFHHA21?1B/B1F1G2F1<F0FC1FGHHHGHHHGC01@00<FCF/<??10?F.>111>>GHD1111<FH0GFGHHHGBD00/..-:AGFC00;:G.-;:AFFF0;0/;/..
@M05620:45:000000000-G6HP7:1:1101:7610:5888 1:N:0:155
ATCTCTATCTCCTAAAAACCTGTTTAGATTTGGAGATAGACCTTCAGGTTTTTCATCATTTTCTGCATGAATTATACATTGACCACGTTCCAGCGTGGTCAGTTTGCAGCATTCTGTTATTTTGTTTGACAGAGTGTCTTGTTGAGAACATATGTAGGACATGATTTTTTCCTGCAACAGGGAAAATAAAGTATAAGTTTTAAAGATTTATTCTTTAATAAAGGATCTCAAAGCCAGCTTTAGAAAAAGGA
+
ABBBBFFFFFFFGBFDAGFGGGHHHHDGHHHHFEGFGFEFGHHHHFHFHHHGGHHHHEHHHHHHFGGHG3GHHHHHH5GHHFHHHHEHHHHGGGEFEGHHHHHHHFHGHHHHHHHHHH4FHHHHHHHCGHGHBBGGHHHHHHH0FFFGHEHHHHHHHGFHFHCDHHHHHGHHHBG01FFHEFAGFBGGB1<GBGFHGHGHHGFHGHHHHHHHHHHHFDGG00DDCGGHHF0DGGHFFEHHHHEBGCGFD:C
@M05620:45:000000000-G6HP7:1:1101:14894:5899 1:N:0:155
ATCTCTATCTCCTAAAAACCTGTTTAGATTTGGAGATAGACCTTCAGGTTTTTCATCATTTTCTGCATGAATTATACATTGACCACGTTCCAGCGTGGTCAGTTTGCAGCATTCTGTTATTTTGTTTGACAGAGTGTCTTGTTGAGAACATATGTAGGACATGATTTTTTCCTGCAACAGGGAAAATAAAGTATAAGTTTTAAAGATTTATTCTTTAATAAAGGATCTCAAAGCCAGCTTTAGAAAAAGGA
+
BBBBBFFFFFFFGGFGFGGGGGHHHHHHHHHHHHHFHFHHHHHHHGHHHHHGGHHHHGHHHHHHHHHHHFGHHHHHHHHHHGHHFHGHHHHFHHGGGGHHHHHHHHHHHHHHHHHHHHHHHHHHHHHHEHHHFHHHHHHHHHHHGHHHHHHHHHHHHHHHHHHHHHHHHGHHHHHGDGFHHGGHGCFFFGHHHHFFHHGHHGH<GGHHHHHHHHHHHGHGDGHHBGHHHHHFHHHFHFHHHCFB;GFFDGG
@M05620:45:000000000-G6HP7:1:1101:14906:5920 1:N:0:155
ATCTCTATCTCCTAAAAACCTGTTTAGATTTGGAGATAGACCTTCAGGTTTTTCATCATTTTCTGCATGAATTATACATTGACCACGTTCCAGCGTGGTCAGTTTGCAGCATTCTGTTATTTTGTTTGACAGAGTGTCTTGTTGAGAACATATGTAGGACATGATTTTTTCCTGCAACAGGGAAAATAAAGTATAAGTTTTAAAGATTTATTCTTTAATAAAGGATCTCAAAGCCAGCTTTAGAAAAAGGA
+
ABBBBFFFFFFFGGGBAGGGFFHHHFGFGHHHGFGBGEEGHHHHHEHFHHHGGHHHHBHHHHHHEGEFG3EHHHHFH5FHHFHHBGGHHHHFFGEFGGHHBGHHHHHHHHHHHHHHHHFHHHHHHHHHBGFG?GHHHHHHHHHHFGHBGHHBHHHFHHDGHHHHHHHHHGHHHGHF@GCFEE/F/0??<1?GDGD<FHGHHHFFGDGHHHHHHHHHHFHB0DDD/DGHHHFDDGHBGEGHHCF0CCCFD.:
@M05620:45:000000000-G6HP7:1:1101:7571:5930 1:N:0:155
AGATTACTGCAACAGTTCCCCCTGGACCTGGAAAAGTTTCTTGCCTGGCTTACAGAAGCTGAAACAACTGCCAATGTCCTACAGGATGCTACCCGTAAGGAAAGGCTCCTAGAAGACTCCAAGGGAGTAAAAGCGCTGATGCAACAATGGCAAGTAAGTCAGGCATTTCCGCTTTAGCACTCTTGTGGATCCAATTGCACCATTCTCAGCATTTGTACTTGTAACTGACAAGCCAGGGACAAAACAAAGAT
+
A3AAADFF5D4BFFFGGGGGGGGC4FGHH4BBF3FHHHHHHHHHHHHGHHHFHEDGGFGHEGBGHGHHHBGHFBFBGFHHBHGHHFG3BGGHHHEG/1BGDG3BGGHHGHEGGGHFGHHH33BFDAEGH4GDF0EEGDFHHDGGHHGH1@FG1FHHHHHH2GFGGHHHHHGGGGGE1FGGHHHHHHHCDGGHH0=GF0DF/<DHHHHBCG0CHHGHHGHH:G0CGGC0;0BFEGBFAD.E../CFG.CF/F
@M05620:45:000000000-G6HP7:1:1101:21259:5963 1:N:0:155
AGATTACTGCAACAGTTCCCCCTGGACCTGGAAAAGTTTCTTGCCTGGCTTACAGAAGCTGAAACAACTGCCAATGTCCTACAGGATGCTACCCGTAAGGAAAGGCTCCTAGAAGACTCCAAGGGAGTAAAAGAGCTGATGAAACAATGGCAAGTAAGTCAGGCATTTCCGCTTTAGCACTCTTGTGGATCCAATTGAACAATTCTCAGCATTTGTACTTGTAACTGACAAGCCAGGGACAAAACAAAGAT
+
BCABCFFFFFFFGGGGGGGGGGGGHGHHHHFHFHHHHHHHHHHHHHHHHHHHHHHHHHHHHHFHHGHHHHHHHHHHHHHHHHHHHHHHHHHHHHGGCFHHHHHHHHHHGHHHHGHFGHHHEGGGGFGGHHHHH/GGHHHHHHHHHHHHHHHHHGHHHHHHHHHHGHHHHHGGGGGHFHHHHHHHHHHGHHHHH0GHH0DFDGHHHHHGHHGHHHHHHFHHHHHHHHHBGHHHHGGGGGGG.FGFFGGFG/F
@M05620:45:000000000-G6HP7:1:1101:25388:5991 1:N:0:155
CATCCTGACCCTGAAGTACCCCGGCTTGATTTCTGACATTAGATCGGAAGAGCACACGTCTGAACTCCAGTCACGCACTACAATCTCGTATGCCGTCTTCTGCTTGAAAAAAAAAAAAAAAAAATAAAAGATGCTGTCTTCTAATCTCAAGACCCAGGCATCGGCTAATCGTATGGAGACAAACAGCCTATTCCCACTCTCTACTGTTCATTCCGCACGCACTATGTCGCAGGCATTTTTAGTTAGTATTT
+
BABBBFFFFFFFGGGGGGGGGGGGGGGGHHHHHHHHHHHHHHHHHHGGGGHHHHHHHGHHHGHHHHHHHHHHHHGHGGGHHHHHBGHHGGHHHHGGGHGHHHHHHHGHHHHGGGGC<<//<---<<0000.00000000:0000000;00::;/:.....0/..-..000.9.//90//./:..:..../9/////..//://///;////:///.:------/;///..9.-../9///./9//////;/
@M05620:45:000000000-G6HP7:1:1101:13642:6016 1:N:0:155
ATCTCTATCTCCTAAAAACCTGTTTAGATTTGGAGATAGACCTTCAGGTTTTTCATCATTTTCTGCATGAATTATACATTGACCACGTTCCAGCGTGGTCAGTTTGCAGCATTCTGTTATTTTGTTTGACAGAGTGTCTTGTTGAGAACATATGTAGGACATGATTTTTTCCTGCAACAGGGAAAATAAAGTATAAGTTTTAAAGATTTATTCTTTAATAAAGGATCTCAAAGCCAGCTTTAGAAAAAGGA
+
CCCCDFFFFFFFGGGGGGGGGGHHHHHHHHHHHHHHHHHGHHHHHHHHHHHGGHHHHHHHHIIHIHHHHHHHHHHHHHHHHHHHHHGHHHHHHHGGGGHHHHHHHHHHHHHHHHHHHHHHHHHHHHHHHHHHHHHHHHHHHHHHHHHHHHHHHHHHHHHHHHHHHHHHHGHHHHHHHHHHHGGHHHHHHHHHHHHHHHHHHHHHHHHHHHHHHHHHHHHHHHHHGHHHHHHHHHGFHGHHHHHGHHHHGGH
@M05620:45:000000000-G6HP7:1:1101:13979:6026 1:N:0:155
CATCCTGACCCTGAAGTACCCCGGCTTGATTTCTGACATTAGATCGGAAGAGCACACGTCTGAACTCCAGTCACGCACTACAATCTCGTATGCCGTCTTCTGCTTGAAAAAAAAAAAACAACCAAATAATTTCGTTTTATTCTGTTTCCCATACAGATTCAACAACTCAATTTCTCACCTCTATTATAACAGCTTCTTCACTAATTTTTATCCTGCTCTACTTGTACTCTCCACTCCTCCCCCTCCAGTCC
+
CCCCCFFFFFFFGGGGGGGGGGGGGGGGHHHHHGHHHHHHHHHHHHGGGGHHHHHGHGHHHGHHHHHHHHHHHGGHGGGHHHHHHHHHFGHHHHGEFHGHHHHHHHGHHHHEECD?/////??///11<111100>.<1111111110=000/<00000000<<../00/00000000.0;;00;0000000.000;000000/000;;.00090//9B0;00000////;:///:9///.;.;..://;9
@M05620:45:000000000-G6HP7:1:1101:18842:6035 1:N:0:155
AAACCAGAAGACATGAGGTCAGCTAGATCGGAAGAGCACACGTCTGAACTCCAGTCACGCACTACAATCTCGTATGCCGTCTTCTGCTTGAAAAAAAAAAAAAATACAACATTCATTTCTTTTTTTTGACATAGAGTCTAGCAGAGACCAAAATACGGCCAGGACTGTATACTGCCACCGGGACAACACCGTCTAAGTTTCCCCACTTTATTCTTTACGACAAGATCTCAACGCCAACTTTATGAAAATGA
+
AAABCBCFFFCFGGGGGGGGGGHHGHHHHHGGGGHHHHHHHGHHHGHHHHHHHHGHHHGHGGGHHHHHBGHHGGHHHHGGGHGHHHHHHH?FFHHGFGEGE///022<22/222222111??11/-<-.<=0=00=<<000000/.//C/...000..-A@.;../.;00000;0/:C?.9-:-.:....-..../;9///9/9/.;/;/B9F/////...--./9B/99//.-;.-;:/9B9///9///;
@M05620:45:000000000-G6HP7:1:1101:15615:6067 1:N:0:155
AAACCAAGCAGACACTCACCAGAAGACATGAGGTCAGCTAGATCGGAAGAGCACACGTCTGAACTCCAGTCACGCACTACAATCTCGTATGCCGTCTTCTGCTTGAAAAAAAAAAAAAAAATAAGAAAACTAACTGAGTCAGTATGTCTCGGACTATTTAGACAGAAGCAGTAATCTAAGTGTCGGCTCAACTGGTAGTACATCGCAATCATGTAGCAGTGAAGGTGTGTGAGGTTGGAAGACGATGATCT
+
CCCCCCCFCFFFGGGGGGGGGGHFGHHHHHHHHHHHHHHGHGHHHGGGGHHHHHHHGHHHGHHHHHHGHHHHHGHGGGHHHGHCGHHGGHHHHGGGHGHHHHHHHGHHGHGEEBB><>//-01<11100011<00<000000000<0000/.;--C000;00:0//00;0/000;000000000.--..00/0//0;0000000.....0000;0900;0090;0000.9.00.///-00/./.-..0000
@M05620:45:000000000-G6HP7:1:1101:15427:6081 1:N:0:155
TACCTGTACTGGGGAAGCATTTGAATATCCCCCCATGGTGATGGGGACGGAGAACTGCTCCATAAACACAGGCAACGTGCCTAACTTTCCCGGGAAGATGAAGTCAAAGAGCGACCACAGCTCTCGGAGGTTATTTTGCATCGGTGAGCCAGACAGAATGATCCGATGAGGGGTGCGAAACTATTTGAGGAAAGGAAGCACCTTTTTATTAAATTTACCTTTTAGCAATCGCCATTCCTACCCTAAAGATC
+
BBBBBFFFFFFFCGCEEGGGGGGGFHHHHHHGGGGHHHHHHHHHFGGGGGGGGHHHHHHHHHHGFFHHHGHHGGHHGHHHHHGHHHHHHHGGGGGGGHHHHHHHGHHHHHGFGGGGCHHHHHHHHGGGFGGHHHHHHHHEHHGGGGGHHHHHHGHHFHHGHHHHHGGGHHHCGEFDCDFGGFGGGGGGGGGGGGGGFGGGGFFFFFFFFFFBFFFFFFFFFFFFFFFFFFFFFFFFFFFFFFFFF.BBFFF
@M05620:45:000000000-G6HP7:1:1101:10492:6082 1:N:0:155
CATCCTGACCCTGAAGTACCCCGGCTTGATTTCTGACATTAGATCGGAAGAGCACACGTCTGAACTCCAGTCACGCACTACAATCTCGTATGCCGTCTTCTGCTTGAAAAAAAAAAAAATTTTTTTTCACAGAGTGTCTTGATGTTCCCATCTCCATCACATCATTTTTTCCTTCCACCGGGAACCTAGCCTCTCCGTTTCACAGCTTTCTTCTCTACTCACTGCTCTCCAAGCCCGCTTCCGCACCCTGC
+
CBCCCFFFFFFFGGGGGGGGGGGGGGGGHHHHHHHHHHHHHHGHHHGGGGGHHHHHHGHHHGHGHHHHHHHHFHGHGGGHHHHGFHHHGGHHHHGGGHGHGHFHHHGHEGHECBB@///01111->-00<00//0=0=0B00=00000000;0;;0<0000000:;;0;:/000;/0;.;----..;/////.///;:///:/;/.:B9/9:BF/;9/9////:/:FB/B/;FAA.-@=D.;..---9..;
@M05620:45:000000000-G6HP7:1:1101:25116:6083 1:N:0:155
TACCTGTACTGGGGAAGAGCACACGTCTGAACTCCAGTCACGCACTACAATCTCGTATGCCGTCTTCTGCTTGAAAAAAAAAAAAAACAATAATCTTCACCTCCATCAACTCATATAAAAGGTCCCGATCTCACCATACGTTGTTCCGGGGTGAGTCACAGCACTTCAAGAAAAGGCAGAGTGCAGTCGCTGTAGACGATCCACCAGCCTCGTCAAGTTACTACGCCAACCCTGACAACGTTCAACGTATC
+
BBABBFFFFFFFGGGGGGGGGGHHGHHHGHHHHHHHHHHHHGHGGGHHHGHHHHHGGHHHHGGGHGGHHGHHHGHFHFGG@@/>//////2222222222220/2>2222222222>2221/1110///-<11101110010.<.00.---:-..:0;000./;0/00090//9/......000000/.-..:/9//.-.9.//.9......::.9/9//9///.-;.-:.9.../;/.-.;.///.9;/.
@M05620:45:000000000-G6HP7:1:1101:15622:6083 1:N:0:155
AAACCAAGCAGACACTCACCAGAAGACATGAGGTCAGCTAGATCGGAAGAGCACACGTCTGAACTCCAGTCACGCACTACAATCTCGTATGCCGTCTTCTGCTTGAAAAAAAAAAAAAACAACGGAATTAAGTGTAAAAAAACGCTGGTAGAGAGAGATAAATATAAACAAAAGCGATAATGTAGGCTGAAGAGCACACATTGACAGCGAGTAATTTATGAACGATCTGGTAAATCGCGATTGTTCACATG
+
BBBCCCCFCFFFGGGGGGGGGGHHHHHHHHHHHHHHHHHHHHHHHGGGGHHHHHHHGHHHGHHHHHHHHHHHHGHGGGHHHGHFHHHFEHHHHGGGHGHHHHHHHHHHHHGGGDD><///////-...11<111111110--.--..-/00000....000000;00000.../......0;;00009..900./0.;..0090000;-:--.0000000000.....00000000..;9-9.0:900090
@M05620:45:000000000-G6HP7:1:1101:14166:6083 1:N:0:155
ATCTCTATCTCCTAAAAACCTGTTTAGATTTGGAGATAGACCTTCAGGTTTTTCATCATTTTCTGCATGAATTATACATTGACCACGTTCCAGCGTGGTCAGTTTGCAGCATTCTGTTATTTTGTTTGACAGAGTGTCTTGTTGAGAACATATGTAGGACATGATTTTTTCCTGCAACAGGGAAAATAAAGTATAAGTTTTAAAGATTTATTCTTTAATAAAGGATCTCAAAGCCAGCTTTAGAAAAAGGA
+
BBBCCFFFFFFFGGGGGGGGGGHHHHHHHHHHHHHGHHHFHGHHHHHHHHHGFHFGHHHHHHHHHGFHGHHHHHHFHFGHHHHHFHGHHHHHGHGGDGHHFHHHHHHHHHHHHHHHHHGHHHHHHHHHHHHHHHHHHHHHHHHHHHHHHHHHHHHHHHHHHHHHHHHHHGHHHHHHHHHHGGEFHHGHHHGGHHHHHHHHHHHHHHHHHHHHHHHHHHHHHHGGHHHHHGHHHFHHHGHHHHHEHFHGDDG
@M05620:45:000000000-G6HP7:1:1101:7387:6089 1:N:0:155
CATCCTGACCCTGAAGTACCCCATTGAGCATGGCATCGTCACCAACTGGGACGACATGGAGAAGATCTGGCACCACACCTTCTACAACGAGCTGCGCGTGGCCCCGGAGGAGCACCCAGTGCTGCTGACCGAGGCCCCCCTGAACCCCAAGGCCAACAGAGAGAAGATGACTCAGGTGAGGCTCGGCCGACGCCCGTGCTCCTCCCGTCCTTTCCCCAGTCATTTTCTGCCCGGCTTGATTCTGACATTAG
+
CCCDDFFFFFFFGGGGGGGGGGGHHHHHHHHHHHHHHGHHHGHHHGHHHHHHGGGGGHHHHHHHHHHHHHHHHGHHHGGHHHHHHHHHGGGGGHHGGGGGGGHHGGGGGGGGHHHHGGHHHHHHHHHHHHGGGGGGGGGGGGHHHHGGGGHGHHGGGGGGGGGGGGGGGGGGGGGGHGGGGGGGFFFFFFFFFFFF@FFFFFFFFFFFFFFFFFFFFFFFFFFFFFFFHFFFFFFFFFFFFFFFFFFFFF;
@M05620:45:000000000-G6HP7:1:1101:5228:6121 1:N:0:155
AATCCTGACCCTGAAGTACCCCATTGAGCATGGCATCGTCACCAACTGGGACGACATGGAGAAGATCTGGCACCACACCTTCTACAACGAGCTGCGCGTGGCCCCGGAGGAGCACCCAGTGCTGCTGACCGAGGCCCCCCTGAACCCCAAGGCCAACAGAGAGAAGATGACTCAGGTGAGGCTCGGCCGACGCCCGTGCTCCTCCCGTCCTTTCCCCAGTCATTTTCTGCCCGGCTTGATTTCTGACATTA
+
3>AABFFFFFFFGGGGGGGGGGGHHHHHHHHHHHHHHGGHHGHHHGHHGHHHGGGGGHHHHGHHGHHHHHHHHGHHHGGHHHHHHHHHGGGGGHHGGGGGGGHHGGGGGGGGHHHHGGHFHHHHHHHHHHDDGGGGGGGGGGHHHHGGGGHGHHGEEGGGGGGGGGGGGGGGFGGGFFFGGGGGFFFFD=CFDFFFBDAEFFFFFFFEFFFFFFFFFFDFFFFFFFFFFEFEFFCDFFAFFFFFF0BFFF0
@M05620:45:000000000-G6HP7:1:1101:11613:6136 1:N:0:155
ATCTCTATCTCCTAAAAACCTGTTTAGATTTGGAGATAGACCTTCAGGTTTTTCATCATTTTCTGCATGAATTATACATTGACCACGTTCCAGCGTGGTCAGTTTGCAGCATTCTGTTATTTTGTTTGACAGAGTGTCTTGTTGAGAACATATGTAGGACATGATTTTTTCCTGCAACAGGGAAAATAAAGTATAAGTTTTAAAGATTTATTCTTTAATAAAGGATCTCAAAGCCAGCTTTAGAAAAAGGA
+
ABBBBFFFFFFFGGGGGGGGGGHHHHHHHHHHHHHHHHHHHHHHHHHHHHHGGHHHHHHHHHHHHHHHGHHHHHHHHHHHHHHHHHGHHHHHHHGFGGHHHHHHHHHHHHHHHHHHHHHHHHHHHHHHHHHHHHHHHHHHHHHHGHHHHHHHHHHHHHHHHHHHHHHHHGHHHHHGHHHHHGGHGHGHGHHHHHHHHHHHHHGBGGGHHHHHHHHHHHHGHHGHGHHHHHHHHHHHHGHHHCGFGFHHGCG
@M05620:45:000000000-G6HP7:1:1101:23242:6138 1:N:0:155
ATCTCTATCTCCTAAAAACCTGTTTAGATTTGGAGATAGACCTTCAGGTTTTTCATCATTTTCTGCATGAATTATACATTGACCACGTTCCAGCGTGGTCAGTTTGCAGCATTCTGTTATTTTGTTTGACAGAGTGTCTTGTTGAGAACATATGTAGGACATGATTTTTTCCTGCAACAGGGAAAATAAAGTATAAGTTTTAAAGATTTATTCTTTAATAAAGGATCTCAAAGCCAGCTTTAGAAAAAGGA
+
AABBBFFFFFFFGGGGGGGGGGHHHGHHHHHHHGHHHHHBGHHHHHHHHHHGGHHHHHHHHHHHHHHHHHHHHHHFHHGHGFGHFHGHHHHFHHGGGGHHHHHHHHHHHHHHHHHHHHHHHHHHHHHHGHHHHHHHHHHHHHHHGHHFHHHHHHHHHHHHHHHGHHHHHGHHHHHHHHHHHGGHHHGHHHHHHHFFHHHHHHF1GHGHHHHHHHHHHHHHHHGHHHHHHHHHGHHGHGHHHHHFGHHHGGF
@M05620:45:000000000-G6HP7:1:1101:7553:6139 1:N:0:155
ATCTCTATCTCCTAAAAACCTGTTTAGATTTGGAGATAGACCTTCAGGTTTTTCATCATTTTCTGCATGAATTATACATTGACCACGTTCCAGCGTGGTCAGTTTGCAGCATTCTGTTATTTTGTTTGACAGAGTGTCTTGTTGAGAACATATGTAGGACATGATTTTTTCCTGCAACAGGGAAAATAAAGTATAAGTTTTAAAGATTTATTCTTTAATAAAGGATCTCAAAGCCAGCTTTAGAAAAAGGA
+
BCCCCFFFFFFFGGGGGGGGGGHHHHGHHHHHHHHHHHHHHHHHHHHHHHHGGHHHHHIHHIHHIHHHHHHHHHHHHHHHHHHHHHGHHHHHHHGGGGHHHHHHHHHHHHHHHHHHHHHHHHHHHHHHHHHHHHHHHHHHHHHHHHHHHHHHHHHHHHHHHHHHHHHHHGHHHHHHHHHHHGGHHHHHHHHHHHHHHHHHHGHHHHHHHHHHHHHHHGHHHHHHHHHHHHHHHHHHHGHHHHGHGHHHGGH
@M05620:45:000000000-G6HP7:1:1101:11595:6144 1:N:0:155
ATCTCTATCTCCTAAAAACCTGTTTAGATTTGGAGATAGACCTTCAGGTTTTTCATCATTTTCTGCATGAATTATACATTGACCACGTTCCAGCGTGGTCAGTTTGCAGCATTCTGTTATTTTGTTTGACAGAGTGTCTTGTTGAGAGCATATGTAGGACATGATTTTTTCCTGCAACAAGGAAAATAAAGTATAAGTTTTAAAGATTTATTCTTTAATAAAGGATCTCAAAGCCAGCTTTAGAAAAAGGA
+
?AAAAFFFFFFFGBGG11EGGGHHHFHFHHHHH1GFHHHGHHHHHHHEHHHGGHFGHHHHHHHHHGHHHHGHHHHGHHHHGBGHEHGHHHGFFGGGFCHHDGHHHHHGGHGHHHHHHHHHHHHHHHHHEHGHHHHHHHHHHHHH2GHFEGHFHHHGHH1GGGHFHGHHHGHHHHHFDGHHHHFFBBFGBGGHGHHHHFGHHFGBD<GFHHHHHHHHGGGGDGHBBGFHHFHGHHHHGGHHHEHG:GHHFGC
@M05620:45:000000000-G6HP7:1:1101:11629:6145 1:N:0:155
ATCTCTATCTCCTAAAAACCTGTTTAGATTTGGAGATAGACCTTCAGGTTTTTCATCATTTTCTGCATGAATTATACATTGACCACGTTCCAGCGTGGTCAGTTTGCAGCATTCTGTTATTTTGTTTGACAGAGTGTCTTGTTGAGAACATATGTAGGACATGATTTTTTCCTGCAACAGGGAAAATAAAGTATAAGTTTTAAAGATTTATTCTTTAATAAAGGATCTCAAAGCCAGCTTTAGAAAAAGGA
+
AABBBFFFFFFFGGGGGGGGGGHHHHHHHHHGHHGHHHHHHHHHHHHHHHHGGHHHHHHHHHHHHHHHHHHHHHHHHHHHHHHHGHGHHHHHHHGGGGHHHHHHHHHHHHHHHHHHHHHHHHHHHHHHHHGHHHHHHHHHHHHHHHHHHHHHHHHHHHHHHHHHHHHHHGHHHHHHGHHHHGGHHFGHHGHGHHHHHGHHGHHHHHHHHHHHHHHHHHHHHHGHHHGHHGHHHHHHHGHHHHHHHHHHGGG
@M05620:45:000000000-G6HP7:1:1101:8785:6150 1:N:0:155
ATCTCTATCTCCTAAAAACCTGTTTAGATTTGGAGATAGACCTTCAGGTTTTTCATCATTTTCTGCATGAATTATACATTGACCACGTTCCAGCGTGGTCAGTTTGCAGCATTCTGTTATTTTGTTTGACAGAGTGTCTTGTTGAGAACATATGTAGGACATGATTTTTTCCTGCAACAGGGAAAATAAAGTATAAGTTTTAAAGATTTATTCTTTAATAAAGGATCTCAAAGCCAGCTTTAGAAAAAGGA
+
BBCCCFFFFFFFGGGGGGGGGGHHHHHHHHHHHHHHHHHHHHHHHHHHHHHGGHHHHGHHHHIIHHHHHHHHHHHHHHHHHHHHHHGHHHHGHHGGGGHHHHHHHHHHHHHHHHHHHHHHHHHHHHHHHHHHHHGHHHHHHHHHHHHGHHHHHHHHHHHHHHHHHHHHHGHHHHHHHHHHHGGHHHHHHHHHHHHHHGGHHHHHHHHHHHHHHHHHHHHHHHHHHHHHHGHHHHHHHGGHHHHHHGHHGGF
@M05620:45:000000000-G6HP7:1:1101:8766:6155 1:N:0:155
ATCTCTATCTCCTAAAAACCTGTTTAGATTTGGAGATAGACCTTCAGGTTTTTCATCATTTTCTGCATGAATTATACATTGACCACGTTCCAGCGTGGTCAGTTTGCAGCATTCTGTTATTTTGTTTGACAGAGTGTCTTGTTGAGAACATATGTAGGACATGATTTTTTCCTGCAACAGGGAAAATAAAGTATAAGTTTTAAAGATTTATTCTTTAATAAAGGATCTCAAAGCCAGCTTTAGAAAAAGGA
+
3AABBFFFFFFFGGGGGGGGGGHHHFHHHHHHHBGHHGHFGHHHHHHHHHHGGHHHHHHHHHHHHHHHHHHHHHHHHHHHHHHHHHGGHHHHHHGEFGHHHHHHHHHHHHHHHHHHHHHHHHHHHHHHHHHHHHHHHHHHHHHHFGHHHHHGHHHHHHHHHHHHHHHHHGHHHHFHGHHGHGGHEHFGGFGHHHHHHHHHHHGHHFGHHHHHHHHHHGHHHGHGGHHHHHHHHGGHHGHHHHHHGGGFAEC
@M05620:45:000000000-G6HP7:1:1101:23241:6156 1:N:0:155
ATCTCTATCTCCTAAAAACCTGTTTAGATTTGGAGATAGACCTTCAGGTTTTTCATCATTTTCTGCATGAATTATACATTGACCACGTTCCAGCGTGGTCAGTTTGCAGCATTCTGTTATTTTGTTTGACAGAGTGTCTTGTTGAGAACATATGTAGGACATGATTTTTTCCTGCAACAGGGAAAATAAAGTATAAGTTTTAAAGATTTATTCTTTAATAAAGGATCTCAAAGCCAGCTTTAGAAAAAGGA
+
CCCCCFFFFFFFGGGGGGGGGGHHHHHHHHHHHHHHHHHHHHHHHHHHHHHGGHHHHHHIHHHHHHHHHGHHHHHHHHHHHHHHHHGHHHHHHHGGGGHHHHHHHHGHHHHHHHHHHHHHHHHHHHHHHHHHHHHHHHHHHHHHHHHHHHHHHHHHHHHHHHHHHHHHHGHHHHHHHHHHHGGHHHHHHHHHHHHHHHHHHHGHHHHHGHHHHHHHHHHHHHHHHHHHHHHHHHHHHGHHHHHGHHHHGGH
@M05620:45:000000000-G6HP7:1:1101:11615:6156 1:N:0:155
ATCTCTATCTCCTAAAAACCTGTTTAGATTTGGAGATAGACCTTCAGGTTTTTCATCATTTTCTGCATGAATTATACATTGACCACGTTCCAGCGTGGTCAGTTTGCAGCATTCTGTTATTTTGTTTGACAGAGTGTCTTGTTGAGAACATATGTAGGACATGATTTTTTCCTGCAACAGGGAAAATAAAGTATAAGTTTTAAAGATTTATTCTTTAATAAAGGATCTCAAAGCCAGCTTTAGAAAAAGGA
+
CCCCCFFFFFFFGGGGGGGGGGHHHHHHHHHHHHHHHHHHHHHHHHHHHHHGGHHHHIIHHHHHIHHHHHHHHHHHHHHHHHHHHHGHHHHHHHGGGGHHHHHHHHHHHHHHHHHHHHHHHHHHHHHHHHHHHHHHHHHHHHHHHHGHHHHHHHHHHHHHHHHHHHHHHGHHHHGHHHHHHGGHHHHHHHHHHHHHHHHHHHHHHHHHHHHHHHHHHHHHHHGGHHHHHHHHHHHHHGHHHHHGHHGHEDH
@M05620:45:000000000-G6HP7:1:1101:13609:6157 1:N:0:155
CATCCTGACCCTGAAGTACCCCGGCTTGATTTCTGACATTAGATCGGAAGAGCACACGTCTGAACTCCAGTCACGCACTACAATCTCGTATGCCGTCTTCTGCTTGAAAAAAAAAAAAATAACAAATTTACTCTTTTGAACATATTTCTTCCATTCTTTTTTCCTTTTACCGTTACCCTATCTTCTACTCTTTCCTTATTTCTTCTTTCTTCCATTATCTCCACTCCCCCTTTCGTCCTTGTATTCCCTTT
+
AAABBFFFFFFFGGGGGGGGGGGGGGGGHHHHHHHHHGHHHHHHHHGGGGGGHHHHHGHHHGHHHFHFGGHHGHGHGGGHGGHHCEGHGGHGHHGGGHGHHHEHHGFGDGHGGC?@///0?1<11011=11<11>111.111=1>=0<000<=DBB00=0<-:0000000;....;0/0/0;009;0B9;0090;0;0F;B;00;0;900;000000;09F/99/99...-.//..9..//////////;/
@M05620:45:000000000-G6HP7:1:1101:8794:6170 1:N:0:155
ATCTCTATCTCCTAAAAACCTGTTTAGATTTGGAGATAGACCTTCAGGTTTTTCATCATTTTCTGCATGAATTATACATTGACCACGTTCCAGCGTGGTCAGTTTGCAGCATTCTGTTATTTTGTTTGACAGAGTGTCTTGTTGAGAACATATGTAGGACATGATTTTTTCCTGCAACAGGGAAAATAAAGTATAAGTTTTAAAGATTTATTCTTTAATAAAGGATCTCAAAGCCAGCTTTAGAAAAAGGA
+
>AAAAFFFFFFFGGGFGGGGFGFGHGFGEFGHHFHFEGGFGGFHHFGHFFGGFHHGHHHGHHHFGFHHHBFHGGHGHEFHGFEGHHGAGHHEDFEEEFHFHFGFFHGHHHHFGHGGGGFHGGHHFHGHGHEGFHEGGHFGHGHHHGHFHHHFGGFGHHGHFHHHHHHH?@GGHGFFGHHHHEAGGCGHBHH?GBGFHGHHHHCFGGFHGHHHHHHGHHHHFHBGFGHHHHHHHHHFGGHHHGBCFFHHA.;
@M05620:45:000000000-G6HP7:1:1101:14553:6174 1:N:0:155
ATCTCTATCTCCTAAAAACCTGTTTAGATTTGGAGATAGACCTTCAGGTTTTTCATCATTTTCTGCATGAATTATACATTGACCACGTTCCAGCGTGGTCAGTTTGCAGCATTCTGTTATTTTGTTTGACAGAGTGTCTTGTTGAGAACATATGTAGGACATGATTTTTTCCTGCAACAGGGAAAATAAAGTATAAGTTTTAAAGATTTATTCTTTAATAAAGGATCTCAAAGCCAGCTTTAGAAAAAGGA
+
ABBBBFFFFFFFGGGGGGGGGGHHHHHHHHHHHHHGHHHHHHHHHHHHHHHGGHHHHHHHHHHHHHHHGHHHHHHHHHHHHHHHHHGHHHHHHHGGGGHHHHHHHHHHHHHHHHHHHHHHHHHHHHHHGHHHHHHHHHHHHHHHHHHHHHHHHHHHHHHHHHHHHHHHHGHHHHHHHHHHHGGHHHGHHHHHHHHHHHGHHHHFHHHHHHHHHHHHHGHHHHHFGHHHHHHHHHHHHGHHHHGHHHHHDCG
@M05620:45:000000000-G6HP7:1:1101:5896:6182 1:N:0:155
GATCCTGACCCTGAAGTACCCCGGCTTGATTTCTGACATTAGATCGGAAGAGCACACGTCTGAACTCCAGTCACGCACTACAATCTCGTATGCCGTCTTCTGCTTGAAAAAAAAAAAAAGAACTCGGAGGTTATCTTGCATAGTTTTGCCCGACCGAATTGCACACTTACTAGTGCGACACTCTTTGACGAACGCAAACGCCGTTTCATTCAAAGCGTCTCGTAGCACTCCCTATTCCTACTCTCCTGCAC
+
3>>ABFFFFFFFGGGGGGGGGGGGGGGGHHHHHHHHHHHHHHHHHHGGGGHHGHHGHGHHHGHHHHHHFHHHHHGHGGGHHHHHFHHGGGHHHHGGGHGGHHHHHGHHGHHGEGG@B><//0011/..--.01100000000<0000.00<C----;-..00090.:000009009@:---0///////..--;.9--9.----.://////////.;.;//:..;///9/./:;:B/9/;///9/://99
@M05620:45:000000000-G6HP7:1:1101:6293:6184 1:N:0:155
CATCCTGACCCTGAAGTACCGGCTTGATTTCTGACATTAGATCGGAAGAGCACACGTCTGAACTCCAGTCACGCACTACAATCTCGTATGCCGTCTTCTGCTTGAAAAAAAAAAGACTCCAAGGGAGTAAAAGCGCTGATGATATCATGGCAATTAAGTAAGGCATTTCCGCTGTAGCACTCTTGTGGATCCAATTGAACAATACTCAGCATTTGTACTTGTAGCTGTGATGCCAGGGACAAAACTAAGAG
+
BBCCBFFFFFFFGGGGGGGGGGGGGGGHGHGHHFHHHHHGHHHDGGGGHHGHHHHGHHGCFGHHGHHHHHHHGHGGGGHHHFEHGHGGGHGHGGGHGHHHHHHHFGHHHGGFGC/?@2222@2//??<01<?10//<<CDD11111=F11000/<<=000=0//GHHF=G..A-:00000;:00:0:.BC0/:00;00;00/90:090;;B;0;0;00;BB0009/;////:///;E.9.../..9/////
@M05620:45:000000000-G6HP7:1:1101:14556:6193 1:N:0:155
ATCTCTATCTCCTAAAAACCTGTTTAGATTTGGAGATAGACCTTCAGGTTTTTCATCATTTTCTGCATGAATTATACATTGACCACGTTCCAGCGTGGTCAGTTTGCAGCATTCTGTTATTTTGTTTGACAGAGTGTCTTGTTGAGAACATATGTAGGACATGATTTTTTCCTGCAACAGGGAAAATAAAGTATAAGTTTTAAAGATTTATTCTTTAATAAAGGATCTCAAAGCCAGCTTTAGAAAAAGGA
+
>1A1AFFFFFFFGGGGGGGGFCFFHFHH33FGHCF10DGFHH1GHFGHGHG/FGBGEGHHHGHHFFGHHFDF2FFBFFFHF1AE1GEAGHHB1BEEEEHFHF@@@FGHHHHF2F@2BFFGHEHH0FGHHHEHGHFHEGGGHGHHFFHEGHHE>FBGFFGHFHHHHHHHGCG<FGFFHHHHHEAGHFGHGFG<GF<FGGFGHHFDGGGHHHHHFHFGGFHHHHFDCGHHGHHHHGHFFGHHHFFFHHHE:CF
@M05620:45:000000000-G6HP7:1:1101:16273:6245 1:N:0:155
ATCTCTATCTCCTAAAAACCTGTTTAGATTTGGAGATAGACCTTCAGGTTTTTCATCATTTTCTGCATGAATTATACATTGACCACGTTCCAGCGTGGTCAGTTTGCAGCATTCTGTTATTTTGTTTGACAGAGTGTCTTGTTGAGAACATATGTAGGACATGATTTTTTCCTGCAACAGGGAAAATAAAGTATAAGTTTTAAAGATTTATTCTTTAATAAAGGATCTCAAAGCCAGCTTTAGAAAAAGGA
+
AABABFFFFFFFGGGGGGGGGFHGFFHHHFFGFHHGFHHHGHHHHHHGGGHFGHGHHHHHHHHHGHHHHFHHFFHHHHHHHGFHHHGHHHFFHFFFGGFGFGFEGHHHHHGHHHHHHHHHHHHHGHHHGHGHHHHHHHHHHHHHHHGHHHHHHHHHHHHGHHHHHHHHGGFHHHGFHHHHHGGGHHHHFGGFGHHHHHHHHHHGHFHHHHHHHHHHHHHHHFHHEGHHHHHGHHCHHGHHHFGCGHHFFDG
@M05620:45:000000000-G6HP7:1:1101:26259:6253 1:N:0:155
CATCCTGACCCTGAAGTACCCCATTGAGCATGGCATCGTCACCAACTGGGACGACATGGAGAAGATCTGGCACCACACCTTCTACAACGAGCTGCGCGTGGCCCCGGAGGAGCACCCAGTGCTGCTGACCGAGGCCCCCCTGAACCCCAAGGCCACCAGAGAGAAGATGACTCAGGTGAGGCTCGGCCGACGCCCGTGCTCCTCCCGTCCTTTCCCCAGTCATTTTCTGCCCGGCTTGATTTCTGACATTT
+
A3AABFFFFFFFGFGGGGGGGGFHHHHFGDGHCGCGHGHHHGHFHGHGHHHHGGGGGHHHHHHHHHHHBGHEHG1GGGGHHHHHHHBGFEGGGHHEFGEGGGHHGGG@CFFGHHHHGGGFHHHHHHGHHHFFGGGGGGGGGGFGHHGGGDHGHHE.;EFGGGGGBFFFG0CGGGGGGGGGGGGFFFFFFCFFFFFF@ADFFFFFFFFADDDFFFFFFFDFF/BBFFFFFEFFDABFF=.BFFFFB/9/BF/
@M05620:45:000000000-G6HP7:1:1101:16256:6253 1:N:0:155
ATCTCTATCTCCTAAAAACCTGTTTAGATTTGGAGATAGACCTTCAGGTTTTTCATCATTTTCTGCATGAATTATACATTGACCACGTTCCAGCGTGGTCAGTTTGCAGCATTCTGTTATTTTGTTTGACAGAGTGTCTTGTTGAGAACATATGTAGGACATGATTTTTTCCTGCAACAGGGAAAATAAAGTATAAGTTTTAAAGATTTATTCTTTAATAAAGGATCTCAAAGCCAGCTTTAGAAAAAGGA
+
AABABFFFFFFFGGGGGGGGGGGHHHHHHHHHHFHGHHHHHHHHHHHHHHHGGHHHHHHHHHHHHHHHHHHHHHHHHHHHHHHHHHGHHHHHGHGFGGFHGHHHHHHHHHHHHHGHHHHHHHHHGHHHHHGHHHHHHHHHHHHHHHGHHHHFHHGHHHHHFGHHHHHHHGHHHHHHHHHHHGGGHGHHGGHGGHHHHGHHHHHHHHHHHHHHHHHHHGHHGHHHHHHHHHHGHHHHHGHHHGHHHGHGGGH
@M05620:45:000000000-G6HP7:1:1101:26241:6254 1:N:0:155
CATCCTGACCCTGAAGTACCCCATTGAGCATGGCATCGTCACCAACTGGGACGACATGGAGAAGATCTGGCACCACACCTTCTACAACGAGCTGCGCGTGGCCCCGGAGGAGCACCCAGTGCTGCTGACCGAGGCCCCCCTGAACCCCAAGGCCAACAGAGAGAAGATGACTCAGGTGAGGCTCGGCCGACGCCCGTGCTCCTCCCGTCCTTTCCCCAGTCATTTTCTGCCCGGCTTGATTTCTGACATTA
+
BBBBBFFFFFFFFGGFGGGGFGGHHDGGFHHHHHHHHEGHAGHHFFHHFACFEAEEGHFBGFFHHFHFHFHHHGHHEGGHHHHHHHHHCAEEEGFGGGGCGFHHGCCFGF/BGHGHGGHGFGHHHHHHGHGGGC@FGCC@FCGHHHGGGGEGHHGGGEFFGGDEGFGBBFBFBB9/CBBAFAAF@999;-@BACD9B.;ABBBFFEAFDF?BBFFF..A/9//;FF99;FFED--9B-;BFFFF9B/;BB/
@M05620:45:000000000-G6HP7:1:1101:12863:6258 1:N:0:155
ATCTCTATCTCCTAAAACCTGTTTAGATTTGGAGATAGACCTTCAGGTTTTTCATCATTTTCTGCATGAATTATACATTGACCACGTTCCAGCGTGGTCAGTTTGCAGCATTCTGTTATTTTGTTTGACAGAGTGTCTTGTTGAGAACATATGTAGGACATGATTTTTTCCTGCAACAGGGAAAATAAAGTATAAGTTTTAAAGATTTATTCTTTAATAAAGGATCTCAAAGCCAGCTTTAGAAAAAGGAA
+
AAAAAF3FFFFFGGGGGGGGGGHH3DBFGHHHGHHGHHHHHHHHFHHHHHGGHFHFGFHHHHHHGHHGHHHHHHHHFHHHFHHFHGHHHHHHHGGGGHGHHHHHHHGHHHHHHGHHHHHHHHHHHHHHHHHGHGHHHHHHHHHHHGGHHHHGHHFHHGHHGHHHHHHHGHHHHHHHHHHHGGHHHHHFHGGHGGFFGHHHGHHHBHHHHHHHHHHGFGBGFGBGHHHHHHHHGHHHGHHHFFFHFHHFCHG
@M05620:45:000000000-G6HP7:1:1101:16259:6277 1:N:0:155
CATCCTGACCCTGAAGTACCCGGCTTGATTTCTGACATTAGATCGGAAGAGCACACGTCTGAACTCCAGTCACGCACTACAATCTCGTATGCCGTCTTCTGCTTGAAAAAAAAAAAAAATAACTCTTTTTCTCTTTTTTTGAGTACTCAACCAAACACCTGAACTAAGCATATCTTAACTCTGTCCTTCTACGTCCTTCATGACTTTTTCTCCGCCTTGCTTCTTCTCTCCCACTCTCGACTCTCGTCCCC
+
BBBBBFFFFFFFGGGGGGGGGGGGGECHHHHHFHGHHHHHHHHHHGGGGHHHHHHHGHHHGGHHHHHHHHHHHGHGGGFHFEGCGGHGGHGGHGGGHGHHHHFHHHHHGHGEE>D////0111111111101>1><1>-@@.<=<00;0//.:.;.;.C///0/000//;90;0;000;;00;9;B00;:00999.;;C09/B///9/////:..:..////9;//;/////..9:9/.:-.;/;....9A
@M05620:45:000000000-G6HP7:1:1101:12860:6280 1:N:0:155
ATCTCTATCTCCTAAAACCCTGTTTAGATTTGGAGATAGCCCTTCAGGTTTTTCATCATTTTCTGCATGATTTATACATTGCCCACGTTCCAGCGTGGTCAGTTTGCAGCATTCTGTTTTTTTGTTTGACAGAGTGTCTTGTTGAGAACATATGTAGGACATGATTTTTCCCTGCAACAGGGAAATTAAAGTATAAGTTTTAAAGTTTTATTCTTTATTAAAGGATCTCAAAGCCAGCTTTAGAAAAAGGA
+
AAAAAFFFFFFFGDGFG1EAC1GHGF31DFGHD101AAF1B0B0B1F1FGHG/B22D2DFH22D2B2BDG2D21A2F2DF11BB1A/F0B0D1>>EF?/E@EHH211B110B222BFF1BFE@/GGGG11B<00B1B2BF<GFCB1F1B011B>BDGG1@01@1@FHHH0@1?1/F1?CCE/FGE1<FF1<111=1>GGH1F<0=0=D00=00DGFH00DG0DC/:/0:CG00;./..<C0<CFFFG.A.:
@M05620:45:000000000-G6HP7:1:1101:17067:6281 1:N:0:155
AAACCAGAAGACATGAGGTCAGCTAGATCGGAAGAGCACACGTCTGAACTCCAGTCACGCACTACAATCTCGTATGCCGTCTTCTGCTTGAAAAAAAAAAAGTTTACCACCTTCTTTTCTTTTGTTTTCCCTATTTTCTTGTTGCGCCCCTCTTTCTGCCCTTATTTTTTCCTGCCCCCTTTACACTCCCTTCTACTTTTTCCCTCTTTCTTCTTTCCTCCCTTATCTCCCCTCCATCTTTCTCAACCTTC
+
AAAAA@AFFF1FCGFGGGBGFGHHDGFHHFCEGGGHFHHHHGHHHGGFGHGHFGFFGHGG?EEFHHHH1EGGGGHHHHGGGHFHFGHHHG>FFHHEEEE@E/<B22B11B/0<F111@2@FGF1<@G0@@1<11<1<@FG1FFC1--.>-..<000000<.<//=<DFDAGHF0;..;;-.00000;/9./;CF00=0;;CF0009;C;BF;CFGGGGFB/--//9;FF/;A--;-/;99B/9///--BBB
@M05620:45:000000000-G6HP7:1:1101:26158:6325 1:N:0:155
CATCCTGACCCTGAAGTACCGGCTTGATTTCTGACATTAGATCGGAAGAGCACACGTCTGAACTCCAGTCACGCACTACAATCTCGTATGCCGTCTTCTGCTTGAAAAAAAAAAAAAAAAAAAACAAGAGAATATGATAGTTGGAGTAAGAACTACAACATGATTGAGAGCTGAGACATGGTATATGCACGGGACATCGTAGACAATTAGTTTGGTGATGATCATGTCGTATGCAGGCCTGGCCGCAAGGA
+
BCCDDFFFFFFFGGGGGGGGGGGGGGHHHHHHHGHHHHHHHHHHGGGGHHHHHHHGGHHGGHHHHHHHHGHHGHGGGGHGHGFHHHGGHHHHGFGHGGHHHHHHFHHGHGGGGCB<///<----...//./:000:00000:00;;0/0;00/00;000./0:00000.0.000:00/00/000000000.--.-.00.9..:00/0:0000;0...000000000;0.:.//000:..0....;----..
@M05620:45:000000000-G6HP7:1:1101:10069:6334 1:N:0:155
ATCTCTATCTCCTAAAAACCTGTTTAGATTTGGAGATAGACCTTCAGGTTTTTCATCATTTTCTGCATGAATTATACATTGACCACGTTCCAGCGTGGTCAGTTTGCAGCATTCTGTTATTTTGTTTGACAGAGTGTCTTGTTGAGAACATATGTAGGACATGATTTTTTCCTGCAACAGGGAAAATAAAGTATAAGTTTTAAAGATTTATTCTTTAATAAAGGATCTCAAAGCCAGCTTTAGAAAAAGGA
+
CCCCCFFFFFFFGGGGGGGGGGHHHHHHHHHHHHHHHHHHHHHHHHHHHHHGGHHHHIHHHHIHIHHHHHHHHHHHHHHHHHHHHHGHHHHHHHGGGGHHHHHHHHHHHHHHHHHHHHHHHHHHHHHHHHHHHHHHHHHHHHHHHHHHHHHHHHHHHHHHHHHHHHHHHGHHHHHHHHHHHGGHHHHHHHHHHHHHHHHHHHHHHHHHHHHHHHHHHHHHHHHHHHHHHHHHHHHGHGHHHHHGHHHHGGH
@M05620:45:000000000-G6HP7:1:1101:23889:6359 1:N:0:155
AGATTACTGCAACAGTTCCCCCTGGACCTGGAAAAGTTTCTTGCCTGGCTTACAGAAGCTGAAACAACTGCCAATGTCCTACAGGATGCTACCCGTAAGGAAAGGCTCCTAGAAGACTCCAAGGGAGTAAAAGAGCTGATGAAACAATGGCAAGTAAGTCAGGCATTTCCGCTTTAGCACTCTTGTGGATCCAATTGAACAATTCTCAGCATTTGTACTTGTAACTGACAAGCCAGGGACAAAACAAAGAT
+
AAABCFFFFFFFGGFBGGGGGGGGHHHHHHHHHHHHFGHHHHHHHHHHHHHHHHHHHHHHHHHHHHHHHHHHHHHHHHHHHHHHGGHHHHFHHHGGGGHGHHFHHHHHGHHHHGHHHHHHHHHGGEGEHHHHHGHHHHFHHHHHHHHHHFGHHGHHGHHHHHHHHHHHHHGGGGGHHHHHHHHHHHHGHGHHFHHHHGFFGGHHHGHFHHFHHHHGHGHHHGHGHHHFGHGHHGFGGGGGFGGGFEGGFGC
@M05620:45:000000000-G6HP7:1:1101:5864:6400 1:N:0:155
AGATTACTGCAACAGTTCCCCCTGGACCTGGAAAAGTTTCTTGCCTGGCTTACAGAAGCTGAAACAACTGCCAATGTCCTACAGGATGCTACCCGTAAGGAAAGGCTCCTAGAAGACTCCAAGGGAGTAAAAGAGCTGATGAAACAATGGCAAGTAAGTCAGGCATTTCCGCTTTAGCACTCTTGTGGATCCAATTGAACAATTCTCAGCATTTGTACTTGTAACTGACAAGCCAGGGACAAAACAAAGAT
+
ABBCCFFFFFFFGGGGGGGGGGGGHHHHHHGHHHHHGHHHHHHHHHHHHHHHHGHHHHHHHHHHHGGHHHHHHHHHHHHHHHHHHFHHHHHHHHGGGGHHHHHHHHHHGHHHHHHGHHHHHHHGGFGGGHHHHGHHHHHGHHHHHHHHHHHHHGHHHHHHHHHHHHHHHGGGGGGHHHHHHHHHHHHGHHHHGHHHHHHHHHHHHHGHHHHHHHHHHFHHHGHGHHHHHGHHGGGGGGGGGGGGGGGGFGF
@M05620:45:000000000-G6HP7:1:1101:5878:6411 1:N:0:155
AGATTACTGCAACAGTTCCCCCTGGACCTGGAAAAGTTTCTTGCCTGGCTTACAGAAGCTGAAACAACTGCCAATGTCCTACAGGATGCTACCCGTAAGGAAAGGCTCCTAGAAGACTCCAAGGGAGTAAAAGAGCTGATGAAACAATGGCAAGTAAGTCAGGCATTTCCGCTTTAGCACTCTTGTGGATCCAATTGAACAATTCTCAGCATTTGTACTTGTAACTGACAAGCCAGGGACAAAACAAAGAT
+
ABCBCFFFFFFFGGGGGGGGGGGGHHHHHHHHHHHHGHHHHHHHHHHHHHHHHHHHHHHHHHGHHHHHHHHHHHHHHHHHHHGHHGHHHHHHHHGGGGHHHHFGHHHHGHHHHHHHHHHHHHHGGHGGGHHHHGHHHHHHHHHHHHHHGHHHHGHHHHHHHHHHHHHHHHGGGGGHHHHHHHHHHHHGHHHHGHHHHHHHHHHHHHHHGHHHHHHHHCGHHHHHHHGHHHGHFGFGGGGGGGGGGGGGFGF
@M05620:45:000000000-G6HP7:1:1101:16491:6436 1:N:0:155
ATCTCTATCTCCTAAAAACCTGTTTAGATTTGGAGATAGACCTTCAGGTTTTTCATCATTTTCTGCATGAATTATACATTGACCACGTTCCAGCGTGGTCAGTTTGCAGCATTCTGTTATTTTGTTTGACAGAGTGTCTTGTTGAGAACATATGTAGGACATGATTTTTTCCTGCAACAGGGAAAATAAAGTATAAGTTTTAAAGATTTATTCTTTAATAAAGGATCTCAAAGCCAGCTTTAGAAAAAGGA
+
AAABBFFFFFFFGGGGFGGGGGHHHEHHHHHHHFHFHFHFHHHHHHHHHHHGGHHHHHHHHHHHHHHHGGHHHHHHHGHHFHHHGHGHHHHHHHGGGGHHGHHHHHHGGHHHHHHHHHHHHHHHHHHHGHHHHHHHHHHHHHHHDGHHHGHHHHHHHGHHGHGHHHHHHGHHHHHFFHHHGGEHHFFGFHHHHHFHHHHHHHFFHHHHHHHHHHHHHHHFDGGHBGFHHHHHHHHHHGHHHCHHFHHF?DG
@M05620:45:000000000-G6HP7:1:1101:5092:6446 1:N:0:155
CATCCTGACCCTGAAGTACCCCATTGAGCATGGCATCGTCACCAACTGGGACGACATGGAGAAGATCTGGCACCACACCTTCTACAACGAGCTGCGCGTGGCCCCGGAGGAGCACCCAGTGCTGCTGACCGAGGCCCCCCTGAACCCCAAGGCCAACAGAGAGAAGATGACTCAGGTGAGGCTCGGCCGACGCCCGTGCTCCTCCCGTCCTTTCCCCAGTCATTTTCTGCCCGGCTTGATTTCTGACATTA
+
AABBBFFFFCFFGGGGGGGGGGGGHHGFGGFHFHHHHGHHEGHHHGHHHHFHGGGGGGHFHFHHHFHFHHHGHGGHHGGHHHHHHHHHGFGGGHHGGGEGGGHHGGGGGGGGHGHHFGHFGHHHHHHGFFGCGGFCFCCGGGGGHHFGGGHGHHGGGGGGFGGGGFFBFGFGFFFGFFGFEFFGFFED>;-==DCFFFFFBBFFFFFFFDBFFFFFFBDBFFFFFFFFFFFFDC;=D-.;BFFFFF/BFF/
@M05620:45:000000000-G6HP7:1:1101:16506:6453 1:N:0:155
ATCTCTATCTCCTAAAAACCTGTTTAGATTTGGAGATAGACCTTCAGGTTTTTCATCATTTTCTGCATGAATTATACATTGACCACGTTCCAGCGTGGTCAGTTTGCAGCATTCTGTTATTTTGTTTGACAGAGTGTCTTGTTGAGAACATATGTAGGACATGATTTTTTCCTGCAACAGGGAAAATAAAGTATAAGTTTTAAAGATTTATTCTTTAATAAAGGATCTCAAAGCCAGCTTTAGAAAAAGGA
+
ABBBBFFFFFFFGGGGGGGGGGHHHHHHHHHHHGGHHHHHHHHHHHHGHHHGGHHHHHHHHHHHHHHHHHGHHHHHHHHHHHHHHHGHHHHHHHGGGGHHHHHHHHHHHHGHHHHHHHHHHHHHHHHHHHHHHHFHHHHHHHHHGHHHHHHHEHHHHHHHHHHGHHHHGGHHHHHGHHHHHGGHGGHHHHHHHHHHHFHGHHFGHHHHGHHHHHHHGHHGGFHHHHHHHGHHHHFHHGHHHHHHFFFFFGH
@M05620:45:000000000-G6HP7:1:1101:16484:6454 1:N:0:155
ATCTCTATCTCCTAAAAACCTGTTTAGATTTGGAGATAGACCTTCAGGTTTTTCATCATTTTCTGCATGAATTATACATTGACCACGTTCCAGCGTGGTCAGTTTGCAGCATTCTGTTATTTTGTTTGACAGAGTGTCTTGTTGAGAACATATGTAGGACATGATTTTTTCCTGCAACAGGGAAAATAAAGTATAAGTTTTAAAGATTTATTCTTTAATAAAGGATCTCAAAGCCAGCTTTAGAAAAAGGA
+
CCCCDFFFFFFFGGGGGGGGGGHHHHHHHHHHHHHHHHHHHHHHHHHHHHHGGHHHHHHHHHIHIHHHHHHHHHHHHHHHHHHHHHGHHHHHHHGGGGHHHHHHHHHHHHHHHHHHHHHHHHHHHHHHHHHHHHHHHHHHHHHHHHHHHHHHHHHHHHHHHHHHHHHHHGHHHHHHHHHHHGGHHHHHHHHHHHHHHHHHHHGHHHHHHHHHHHHHHHHHHHHHHHHHHGHHHHHHHGHHHHHHHHHHGGH
@M05620:45:000000000-G6HP7:1:1101:4948:6489 1:N:0:155
ATCTCTATCTCCTAAAAACCTGTTTAGATTTGGAGATAGACCTTCAGGTTTTTCATCATTTTCTGCATGAATTATACATTGACCACGTTCCAGCGTGGTCAGTTTGCAGCATTCTGTTATTTTGTTTGACAGAGTGTCTTGTTGAGAACATATGTAGGACATGATTTTTTCCTGCAACAGGGAAAATAAAGTATAAGTTTTAAAGATTTATTCTTTAATAAAGGATCTCAAAGCCAGCTTTAGAAAAAGGA
+
BBBCCFFFFFFFGGGGGGGGGGHHHHHHHHHHHGHHHHHHHHHHHHHHHHHGGHHHHHIHIHIHIHGHHGHHHHHHHHHHHHHHHHGHHHHHHHGGGGHHGHHHHHHHHHHHHHHHHHHHHHHHHHHHGHGHHHHHHHHHHHHHHHGHHHHHHHHHHHHHHHHHHHHHHGHHHHHHHHHHHGGHHHHHHGHGHHHHHGHHHHGHHHHHHHHHHHHHHGHHHGHHHHHHHGGGHGGHHGHHHHHFGFFGGGH
@M05620:45:000000000-G6HP7:1:1101:16744:6500 1:N:0:155
ATCTCTATCTCCTAAAAACCTGTTTAGATTTGGAGATAGACCTTCAGGTTTTTCATCATTTTCTGCATGAATTATACATTGACCACGTTCCAGCGTGGTCAGTTTGCAGCATTCTGTTATTTTGTTTGACAGAGTGTCTTGTTGAGAACATATGTAGGACATGATTTTTTCCTGCAACAGGGAAAATAAAGTATAAGTTTTAAAGATTTATTCTTTAATAAAGGATCTCAAAGCCAGCTTTAGAAAAAGGA
+
BBBBBFFFFFFFGGGGGGGGGGHHHGHHHHHHFHHHHHHHHHHHHHHHHHHGGHHHHHHHHHHHHHHHHHHHHHHHH5GHHHHHHHGHHHHHHHGGGGHHHHHHHHHHHHHHHGHHHHHHHHHHHHHHGHHHGHHHHHHHHHHHFHHHGHHHHHHHHGDHHGHGHGHHHGHHHHHHHHHHHGGHHGHHHFHHHHHFGFGHHHGGHHHHHHHHHHHHHHHHHHHHGHHHHHHHHFHGHGHHHHHFBFHAFG:
@M05620:45:000000000-G6HP7:1:1101:4957:6505 1:N:0:155
ATCTCTATCTCCTAAAAACCTGTTTAGATTTGGAGATAGACCTTCAGGTTTTTCATCATTTTCTGCATGAATTATACATTGACCACGTTCCAGCGTGGTCAGTTTGCAGCATTCTGTTATTTTGTTTGACAGAGTGTCTTGTTGAGAACATATGTAGGACATGATTTTTTCCTGCAACAGGGAAAATAAAGTATAAGTTTTAAAGATTTATTCTTTAATAAAGGATCTCAAAGCCAGCTTTAGAAAAAGGA
+
CCCCCFFFFFFFGGGGGGGGGGHHHHHHHHHHHHHHHHHHHHHHHHHHHHHGGHHHHHHHIIIHHHHHHHHHHHHHHHHHHGHHHHGHHHHHHHGGGGHHHHHHHHHHHHHHHHHHHHHHHHHHHHHHHHGHHHHHHHHHHHHHHGHHHHHHHHHHHHHHHHHHHHHHHGHHHHHHHHGHHFFHHHHHGGFHHHHHHHHHHHHHHHHHHHHHHHHHHFHHHHHFHHHHHHHHHHHHHGHHHHHGHHHHGGH
@M05620:45:000000000-G6HP7:1:1101:6477:6505 1:N:0:155
ATCTCTATCTCCTAAAAAGGAAGAAAGGGGAGGGAAGATCGGAAGAGCACACGTCTGAACTCCAGTCACGCACTACAATCTCGTATGCCGTCTTCTGCTTGAAAAAAAAAAAAAAAGCAGTCAACTGGTGGGCTTTTTTTTTGTAAGCACCGCGAAACATGCACGAAGCATATTTTTAGTAAAACATGCGGAGTAATTAGTGAGTTTATGACGGACTAGCTTCTTATCACACACTCGCTACTCTACTTCTC
+
BBBBBFFFFFFFGGGGGGGGGFHA4GGGGGGGEGEHGHHHHGEGGHHEHHHHGHHHGHGHHHGHHGHHHGHGGGHHHHHEHHHFFHHFHGGGHGGHHHHHHFFGHHGGCG////>-.<1011111=0/=<.-./.<<0-:--;/00090/.-:--:--//////....-/9/99//9.//////:.;//.---;//////9//;////////.-.-;//99//9//;;////;./9.-9.9//9///9//9
@M05620:45:000000000-G6HP7:1:1101:16757:6512 1:N:0:155
ATCTCTATCTCCTAAAAACCTGTTTAGATTTGGAGATAGACCTTCAGGTTTTTCATCATTTTCTGCATGAATTATACATTGACCACGTTCCAGCGTGGTCAGTTTGCAGCATTCTGTTATTTTGTTTGACAGAGTGTCTTGTTGAGAACATATGTAGGACATGATTTTTTCCTGCAACAGGGAAAATAAAGTATAAGTTTTAAAGATTTATTCTTTAATAAAGGATCTCAAAGCCAGCTTTAGAAAAAGGA
+
CCCDDFFFFFFFGGGGGGGGGGHHHHHHHHHHHHHHHHHHHHHHHHHHHHHGGHHHHIHHHHHHIHHHHHHHHHHHHHHHHHHHHHGHHHHHHHGGGGHHHHHHHHHHHHHHHHHHHHHHHHHHHHHHHHHHHHHHHHHHHHHHHHHHHHHHHHHHHHHHHHHHHHHHHGHHHHHHHHHHHGGHHHHHHHHHHHHHHHHHHHGHHHHHHHHHHHHHHHHHHHHHHHHHHHHHHFHHHGHHHHHGHHHHGGH
@M05620:45:000000000-G6HP7:1:1101:13823:6518 1:N:0:155
ATCTCTATCTCCTAAAAACCTGTTTAGATTTGGAGATAGACCTTCAGGTTTTTCATCATTTTCTGCATGAATTATACATTGACCACGTTCCAGCGTGGTCAGTTTGCAGCATTCTGTTATTTTGTTTGACAGAGTGTCTTGTTGAGAACATATGTAGGACATGATTTTTTCCTGCAACAGGGAAAATAAAGTATAAGTTTTAAAGATTTATTCTTTAATAAAGGATCTCAAAGCCAGCTTTAGAAAAAGGA
+
ABABBFFFFFFFGGFGB4EEGGHHHBEGFHHHH4GBHFHHHHHHHHFHHHHGGHHHHFHHHHHHFHEGE35GHEHFHDHHB5GHBGFHHHHGFG?E?EHH4FHHHHHFFHEHHHHFHHFHHHHGHGHHEHHHHHHHHHHHHHHH4FAFGFHBHHHBFG3GFGBFHHGHHCHHHHHC1FFGGEAFCC?11?GFGGGFHGFGH1G1>1FGHDGHHHHHFHHBGBGH/<GHHH0G0CGGHGHHH0FB00:.../
@M05620:45:000000000-G6HP7:1:1101:16772:6522 1:N:0:155
ATCTCTATCTCCTAAAAACCTGTTTAGATTTGGAGATAGACCTTCAGGTTTTTCATCATTTTCTGCATGAATTATACATTGACCACGTTCCAGCGTGGTCAGTTTGCAGCATTCTGTTATTTTGTTTGACAGAGTGTCTTGTTGAGAACATATGTAGGACATGATTTTTTCCTGCAACAGGGAAAATAAAGTATAAGTTTTAAAGATTTATTCTTTAATAAAGGATCTCAAAGCCAGCTTTAGAAAAAGGA
+
ABBCCFFFFFFFGGGGGGGGGGGHHHHHHHHHHHHHHHHHHHHHHHHHHHHGGHHHHHHHHHHHHHHHHHGHHHHHHHHHHHHHHHGGHHHGHHGFGGHHFHGHHHHHHHHHHHHHHHHHHHHHHHHHGGGHHHGHHHHHHHHHHHHGHHHHHHHHHHHHHHHHHHHHHGHHHHHHHHHHHGGGHHHHHGHGHHHGHFGHHHHGHHHHHGHHHHHHHGHHHHHHHHGHHHHGHGHHHGHHHHHGGEGFGGH
@M05620:45:000000000-G6HP7:1:1101:13840:6524 1:N:0:155
ATCTCTATCTCCTAAAAACCTGTTTAGATTTGGAGATAGACCTTCAGGTTTTTCATCATTTTCTGCATGAATTATACATTGACCACGTTCCAGCGTGGTCAGTTTGCAGCATTCTGTTATTTTGTTTGACAGAGTGTCTTGTTGAGAACATATGTAGGACATGATTTTTTCCTGCAACAGGGAAAATAAAGTATAAGTTTTAAAGATTTATTCTTTAATAAAGGATCTCAAAGCCAGCTTTAGAAAAAGGA
+
BCCCCFFFFFFFGGGGGGGGGGHHHHHHHHHHHHHHHHHHHHHHHHHHHHHGGHHHHIHHHHHIHHHHHHHHHHHHHHHHHHHHHHGHHHHHHHGGGGHHHHHHHHHHHHHHHHHHHHHHHHHHHHHHHHHHHHHHHHHHHHHHHHHHHHHHHHHHHHHHHHHHHHHHHGHHHHHHHHHHHGGHHHHHHHHHHHHHHGGHHHHHHHHHHHHHHHHHHHHHHHHHHHHHHHHHHHHHHGHHHHHGHHHHGGH
@M05620:45:000000000-G6HP7:1:1101:8084:6531 1:N:0:155
AGATTACTGCAACAGTTCCCCCTGGACCTGGAAAAGTTTCTTGCCTGGCTTACAGAAGCTGAAACAACTGCCAATGTCCTACAGGATGCTACCCGTAAGGAAAGGCTCCTAGAAGACTCCAAGGGAGTAAAAGAGCTGATGAAACAATGGCAAGTAAGTCAGGCATTTCCGCTTTAGCACTCTTGTGGATCCAATTGAACAATTCTCAGCATTTGTACTTGTAACTGACAAGCCAGGGACAAAACAAAGAT
+
CCCCCFFFFFFFGGGGGGGGGGGGHHHHHFHHHHHHFHHHHHHHHHHHHHHHHHHHHHHHHHHHHHHHHHHHHHHHHHHHHHGHHHHHHHHFHHGGGGHHGHCGHHHHGHHHHHHHHHHHHGHGGEGGHHHHHGHGHHFHHDFHHHHHHHHHHGHHHHGHHHHHHHHHHHGGGGGHHHHGHHHHHFGGHHHHHHFHHDGHHHHHHHHHHHHHHHHHHFHGHHHGHHHFHHHHHGGGGGGGGFFFGGGGFFC
@M05620:45:000000000-G6HP7:1:1101:16751:6532 1:N:0:155
ATCTCTATCTCCTAAAAACCTGTTTAGATTTGGAGATAGACCTTCAGGTTTTTCATCATTTTCTGCATGAATTATACATTGACCACGTTCCAGCGTGGTCAGTTTGCAGCATTCTGTTATTTTGTTTGACAGAGTGTCTTGTTGAGAACATATGTAGGACATGATTTTTTCCTGCAACAGGGAAAATAAAGTATAAGTTTTAAAGATTTATTCTTTAATAAAGGATCTCAAAGCCAGCTTTAGAAAAAGGA
+
BBBBBFFFFFFFGGGGGGGGGGHHHHHHHHHHHHHHHHHHHHHHHHHHHHHGGHHHHHHHHHHGHHHHHHHHHHHHHHHHHGHHHHGHHHHGHHGFFFHHHGHHHHHHHHHGHHHHHHHHHHHHHHHHHGFHHHHHHHHHHHHHHHGHHGHHHHHHHHHHHHHHHGHHHGHHHHHHHHHHHGGGGHHHGGHHHHGFHGHHHHHHHGHGHHHHHHHHHHHFHHHHHHHHHHHGHGHHHGHHHGHFHGCFDGH
@M05620:45:000000000-G6HP7:1:1101:13838:6542 1:N:0:155
ATCTCTATCTCCTAAAAACCTGTTTAGATTTGGAGATAGACCTTCAGGTTTTTCATCATTTTCTGCATGAATTATACATTGACCACGTTCCAGCGTGGTCAGTTTGCAGCATTCTGTTATTTTGTTTGACAGAGTGTCTTGTTGAGAACATATGTAGGACATGATTTTTTCCTGCAACAGGGAAAATAAAGTATAAGTTTTAAAGATTTATTCTTTAATAAAGGATCTCAAAGCCAGCTTTAGAAAAAGGA
+
?AABBFFFFFFFGGGGGGGGGGHHHHHHHHHHHHHHHHHHHHHHHHHHHHHGGHHHGHHHHHHGHHHHHHHHHGFHHHHHEHHHGHGHHHFHHHGEEC?FGFHHHHHHHHGFHHEGHFHHHHFHHHHHHHDFGCFGGFHGHHHHDGHHGEDGHHHDGHFGFGHEHHHHHCHHHHHHHGFGHGGFCFGHHHGDFHHEHHHHFHHDDFGHHGHHHHHHHFHHHFBGHHHHHGHEHGGEHEHHHE0GFHGAFGH
@M05620:45:000000000-G6HP7:1:1101:6759:6600 1:N:0:155
TACCTGTACTGGGGAAGCATTTGAATATCCCCCCATGGTGATGGGGACGGAGAACTGCTCCATAAACACAGGCAACGTGCCTAACTTTCCCGGGAAGATGAAGTCAAAGAGCGACCACAGCTCTCGGAGGTTATTTTGCATCGGTGAGCCAGACAGAATGATCCGATGAGGGGTGCGAAACTATTTGAGGAAAGGAAGCACCTTTTTATTAAATTTACCTTTTAGCAATCGCCATTCCTACCCTAAAGATC
+
BBBBBFFFFFFFGCFGFGGGGGHHHHHHHHHGGGGHHHHHGHHHHGFGGGGGGHHHHGHHHGHHHHHHHHHHGHHHEHEGGHHHHHHGHHFGGGGGGGHGGGFGGHHHGGHHGGGGCGCHHFFHHDGGGGGHHHHHHHHFHHGGGGGHHHFHCEFHHHFDFGHHHGGGHHHCG.AE-9?DGGGGGBFGABCFFFEFFGGFGFFFFFFFFFFFFFFFFFBFFFFF/9FBFF.AFFFFFFFFFAFFFFFFFFF
@M05620:45:000000000-G6HP7:1:1101:11064:6619 1:N:0:155
ATCTCTATCTCCTAAAAACCTGTTTAGATTTGGAGATAGACCTTCAGGTTTTTCATCATTTTCTGCATGAATTATACATTGACCACGTTCCAGCGTGGTCAGTTTGCAGCATTCTGTTATTTTGTTTGACAGAGTGTCTTGTTGAGAACATATGTAGGACATGATTTTTTCCTGCAACAGGGAAAATAAAGTATAAGTTTTAAAGATTTATTCTTTAATAAAGGATCTCAAAGCCAGCTTTAGAAAAAGGA
+
CCCCCFFFFFFFGGGGGGGGGGGGHHHHHHHHHHHHHHHHHHHHHHHHHHHGGHHHHHHHHHHIIHHHHGHHHHHHHHHHHHHHHHGGHHHHHHGGGGHHHHHHHHHHHHHHHHHHHHHHHHHHHHHHHHGHHHHHHHHHHHHHHHHHHHHHHHHHHHHHGHHHHHHHHGHHHHHHHHHHHGGHHHHHGHHHHGHHHGHHHHHHHHHHHHHHHHHHHHHHHHHHHHHHHHHHHHHHHGHHHHGGHHHHGGH
@M05620:45:000000000-G6HP7:1:1101:11086:6631 1:N:0:155
ATCTCTATCTCCTAAAAACCTGTTTAGATTTGGAGATAGACCTTCAGGTTTTTCATCATTTTCTGCATGAATTATACATTGACCACGTTCCAGCGTGGTCAGTTTGCAGCATTCTGTTATTTTGTTTGACAGAGTGTCTTGTTGAGAACATATGTAGGACATGATTTTTTCCTGCAACAGGGAAAATAAAGTATAAGTTTTAAAGATTTATTCTTTAATAAAGGATCTCAAAGCCAGCTTTAGAAAAAGGA
+
CCCCCFFFFFFFGGGGGGGGGGHHHHGHHHHHHHHHHHHHHHHHHHHHHHHGGHHHHHHHHHHHHHHHHHHHHHHHHHHHHHHHHHGHHHHHHHGGGGHHHHHHHHHHHHHHHHHHHHHHHHHHHHHHHHHHHHHHHHHHHHHHHHHFHHHHHHHHHHHHHHHHHHHHHGHHHHHHHHHHHGGHEHGHHHHHHGFGGGGHHHHFHHHHHGHHHHHHHHHHHGHHHHGHHHHHHHHHHGHHHHGGHHHHCDG
@M05620:45:000000000-G6HP7:1:1101:6187:6637 1:N:0:155
CATCCTGACCCTGAAGTACCCCATTGAGCATGGCATCGTCACCAACTGGGACGACATGGAGAAGATCTGGCACCACACCTTCTACAACGAGCTGCGCGTGGCCCCGGAGGAGCACCCAGTGCTGCTGACCGAGGCCCCCCTGAACCCCAAGGCCAACAGAGAGAAGATGACTCAGGTGAGGCTCGGCCGACGCCCGTGCTCCTCCCGTCCTTTCCCCAGTCATTTTCTGCCCGGCTTGATTTCTGACATTA
+
CCCDEFFFFFFFGGGGGGGGGGGHHHHHHHHHHHHHHGHHHGHHHGHHHHGHGGGGGHHHHHHHHHHHHHHHHGHHHGGHHHHHHHHHGGGGGHHGGGGGGGHHGGGGGGGGHHHHGGHHHHHHHHHHHHGGGGGGGGGGGGHHHHGGDGHGHHGGGGGGGGGGGGGGGGGGGGGGHGGGGGGGFFFFFFFFFFFF<DDEFFFFFFFADFFFFFFFFFFFFFFFFFFFFFFFFFFFFF.FFFFFFBFFFF1
@M05620:45:000000000-G6HP7:1:1101:6199:6659 1:N:0:155
CATCCTGACCCTGAAGTACCCCATTGAGCATGGCATCGTCACCAACTGGGACGACATGGAGAAGATCTGGCACCACACCTTCTACAACGAGCTGCGCGTGGCCCCGGAGGAGCACCCAGTGCTGCTGACCGAGGCCCCCCTGAACCCCAAGGCCAACAGAGAGAAGATGACTCAGGTGAGGCTCGGCCGACGCCCGTGCTCCTCCCGTCCTTTCCCCAGTCATTTTCTGCCCGGCTTGATTTCTGACATTA
+
ABBBBFFFFFFFGGGGGGGGGFGHHHHFFGHHHHHHHEHHHGHFHGHHHACG?EGEGHHC23FF3FGHHHHHHGFHHGGHHHHHHHHH@FGGGGFEEGGGGGGHGGCGGGGDHHHGGEGHGFHHHHFGHH@?DGGCAFCCGGBFHFGGDDEEGG?EEFFFF/EGFF/FBEGGFFCGGBFGGFFGFFEFFFFBFCFB999A/FBF/E.ADFFFF999:B.;BFFFFFFF/FFFD>CCAF.BBF99;;FFFF/
@M05620:45:000000000-G6HP7:1:1101:17440:6660 1:N:0:155
CATCCTGACCCTGAAGTACCCCATTGAGCATGGCATCGTCACCAACTGGGACGACATGGAGAAGATCTGGCACCACACCTTCTACAACGAGCTGCGCGTGGCCCCGGAGGAGCACCCAGTGCTGCTGACCGAGGCCCCCCTGAACCCCAAGGCCAACAGAGAGAAGATGACTCAGGTGAGGCTCGGCCGACGCCCGTGCTCCTCCCGTCCTTTCCCCAGTCATTTTCTGCCCGGCTTGATTTCTGACATTA
+
BCCBCFFFFFFFGGGGGGGGGGGHHHHHHHHHHHHHHGHHHGHHHGHHHHHHGGGGGHHHHHHHHHHHHHHHHGHHHGGHHHHGHHHHGGGGGHHGGGFGGGHHGGGGGGGGHHHHGGHHHHHHHHHHHHGGFGGGGGGGGGGHHHGGGGHGHHGGGGGGGGGGGGFGGGGGGGGGGGGGGGGGFFFFFFFFFFFC@DDEFFFFFFFFFFFFFFFFFFFFFFFFFFF0FFFFAAACDAABFFFFFFFFFF0
@M05620:45:000000000-G6HP7:1:1101:14829:6675 1:N:0:155
CATCCTGACCCTGAAGTACCCCATTGAGCATGGCATCGTCACCAACTGGGACGACATGGAGAAGATCTGGCACCACACCTTCTACAACGAGCTGCGCGTGGCCCCGGAGGAGCACCCAGTGCTGCTGACCGAGGCCCCCCTGAACCCCAAGGCCAACAGAGAGAAGATGACTCAGGTGAGGCTCGGCCGACGCCCGTGCTCCTCCCGTCCTTTCCCCAGTCATTTTCTGCCCGGCTTGATTTCTGACATTA
+
CCCCCFFFFFFFGGGGGGGGGGGHHHHHHHHHHHHHHGHHHGHHHGHHHHHHGGGGGHHHHHHHHHHHHHHHHGHHHGGHHHHHHHHHGGGGGHHGGGGGGGHHGGGGGGGGHHHHGGGFHHHHHHHHHHGGGGGGGGGGGGHHHHGGGGHGHHGGGGGGGGGGGGGGGGGGGGGGGGGGGGGGFFFFFFFFFFFFBFFEFFFFFFFEFFFFFFFFFFFFFFFFFFFFFFFFDCFFFFFFFFFFBBFFFF0
@M05620:45:000000000-G6HP7:1:1101:12048:6692 1:N:0:155
CATCCTGACCCTGAAGTACCCCATTGAGCATGGCATCGTCACCAACTGGGACGACATGGAGAAGATCTGGCACCACACCTTCTACAACGAGCTGCGCGTGGCCCCGGAGGAGCACCCAGTGCTGCTGACCGAGGCCCCCCTGAACCCCAAGGCCAACAGAGAGAAGATGACTCAGGTGAGGCTCGGCCGACGCCCGTGCTCCTCCCGTCCTTTCCCCAGTCATTTTCTGCCCGGCTTGATTTCTGACATTA
+
BCCCCFFFFFFFGGGGGGGGGGGHHHHHHHHHHHHHHGHHHGHHHGHHHHHHGGGGGHHHHHHHHHHHHHHHHGHHHGGHHHHHHHHHGGGGGHHGGGEGGGHHGGGGGGGGHHHHGGHGHHHHHHHFHHGGGGGGGGGGGGHHHHGGGGHGHHGGGGGGGGGGGGGGGGGFGGGGGGGGFGEGFFFFFFFFFFFFBFFFFFFFFFFEFFFFFFFFFFFFFFFFFFFFFFFFFFFDFFFFFFFFFFFFFF/
@M05620:45:000000000-G6HP7:1:1101:12030:6694 1:N:0:155
CATCCTGACCCTGAAGTACCCCATTGAGCATGGCATCGTCACCAACTGGGACGACATGGAGAAGATCTGGCACCACACCTTCTACAACGAGCTGCGCGTGGCCCCGGAGGAGCACCCAGTGCTGCTGACCGAGGCCCCCCTGAACCCCAAGGCCAACAGAGAGAAGATGACTCAGGTGAGGCTCGGCCGACGCCCGTGCTCCTCCCGTCCTTTCCCCAGTCATTTTCTGCCCGGCTTGATTTCTGACATTT
+
BBBBBFFFFFFFGGGGGGGGGGGHHHGHHAGHHHHHHGHHGGHHGGHHHHHGGGGGGHHHHHHHHHHHGHHHHGHHHGGHHHHHHHHHGGGGGHHGGGGGGGHHGGGGGGGGHHHHGGHHFHHHHHHHHHGGGGGGGGGGGGHHHHGGGGHGHHGGGGGGGGGEFGGGGGGGGGGGGGGGGGGGFFFFFFFFFFFFFFFFFFFFFFFFFFFFFFFFFFDFFFFFFFFFFFFFFFFFFF.BFFFFFBFFFF/
@M05620:45:000000000-G6HP7:1:1101:12041:6708 1:N:0:155
CATCCTGACCCTGAAGTACCCCATTGAGCATGGCATCGTCACCAACTGGGACGACATGGAGAAGATCTGGCACCACACCTTCTACAACGAGCTGCGCGTGGCCCCGGAGGAGCACCCAGTGCTGCTGACCGAGGCCCCCCTGAACCCCAAGGCCAACAGAGAGAAGATGACTCAGGTGAGGCTCGGCCGACGCCCGTGCTCCTCCCGTCCTTTCCCCAGTCATTTTCTGCCCGGCTTGATTTCTGACATTA
+
CDDDDFFFFFFFGGGGGGGGGGGHHHHHHHHHHHHHHGHHHGHHHGHHHHHHGGGGGHHHHHHHHHHHHHHHHGHHHGGHHHHHHHHHGGGGGHHGGGGGGGHHGGGGGGGGHHHHGGHGHHHHHHHHHHGGGGGGGGGGGGHHHHGGGGHGHHGGGGGGGGGGGGGGGGGGGGGGHGGGGGGGFFFFFFFFFFFFDFFFFFFFFFFFFFFFFFFFFFFFFFFFFFFFFFFFFFFFFFFFFFFFFFFFFF0
@M05620:45:000000000-G6HP7:1:1101:26311:6736 1:N:0:155
CATCCTGACCCTGAAGTACCCCATTGAGCATGGCATCGTCACCAACTGGGACGACATGGAGAAGATCTGGCACCACACCTTCTACAACGAGCTGCGCGTGGCCCCGGAGGAGCACCCAGTGCTGCTGACCGAGGCCCCCCTGAACCCCAAGGCCAACAGAGAGAAGATGACTCAGGTGAGGCTCGGCCGACGCCCGTGCTCCTCCCGTCCTTTCCCCATTCATTTTCTGCCCGGCTTGATTTCTGACATTA
+
AAA>AFB@F1C>AGGGGGGGFFAGHFFECDGHHHHHFEHHFGFEAEGHB/0AA/EAAEC1F1BB1AGGHHHFCFCGEE>GGHBGHHGHEEEEGCBEEGGECC0<<E?CG@G?/FCEA<CHB1GHFH<BGGC@CGCEAC--::/CFEGCCFEACGAEEEFBB/CFBB/FB0F9090:B/FGGGEF<?-A=@;=@-@@;--;/:/BBA-;:ABF/9//;F-9;:BFFFFF//BEF-;=@--;FF//BFFFFF9
@M05620:45:000000000-G6HP7:1:1101:19205:6738 1:N:0:155
TACCTGTACTGGGGAAGAGCACACGTCTGAACTCCAGTGCCATTCCTACCCTAAAGATCGGAAGAGCACACGTCTGAACTCCAGTCACGCACTACAATCTCGTATGCCGTCTTCTGCTTGAAAAAAAAAAAAAAAAAAAAAATAAAAATAATATAGAGGTAGGCATTAAAAAAAAAAGAAAGATACAAGAGTGATAGTAGTGTGTAAGAATCAATGTTTGAGATATAATAATGTAAAAGTTGATCAGATAA
+
DDDCDFFFFFFFGGGGGGGGGGHHGFGHGHHHHHHHHHHHHHHHHHHFHHHHHHHHHHHHGGGGHHHHHHHGHHHGHHHHHHHHHHHHGHGGGGHHHHCHHHFEHHHHGFGHGHHHGHHHHFHHHGGGGG><<<<--<-<--.00000.000:00000/000.000000000-9-9-.../0/000000:.000000<000/00.0<0000<0000000/0.9<0<00000000000000<000:000000
@M05620:45:000000000-G6HP7:1:1101:5630:6742 1:N:0:155
ATCTCTATCTCCTAAAAACCTGTTTAGATTTGGAGATAGACCTTCAGGTTTTTCATCATTTTCTGCATGAATTATACATTGACCACGTTCCAGCGTGGTCAGTTTGCAGCATTCTGTTATTTTGTTTGACAGAGTGTCTTGTTGAGAACATATGTAGGACATGATTTTTTCCTGCAACAGGGAAAATAAAGTATAAGTTTTAAAGATTTATTCTTTAATAAAGGATCTCAAAGCCAGCTTTAGAAAAAGGA
+
ABBCCFFFFFFFGGGGGGGGGGGHHHHHHHHHHGHHHHHHHHHHHHGHHHHGGHHHHHIHHHIHHHHHHGHHHGHGHHHHHGHHHHGHHHHHHHGEGGHHGHHHHHHHHHHHHHHHHHHHHHHHHHHHHHHHHHGHHHHHHHHHHHHHHHHHHHHHHHHHHHHHHHHHHGHHHHHHHHHHHGGHHHHHHGHGHHHHHFHHHGHHHHHHHHHHHHHHHGHHHFHHHHHHHGHGHGHHGGHHHHHHFGFHGGG
@M05620:45:000000000-G6HP7:1:1101:13196:6744 1:N:0:155
ATCTCTATCTCCTAAAAACCTGTTTAGATTTGGAGATAGACCTTCAGGTTTTTCATCATTTTCTGCATGAATTATACATTGACCACGTTCCAGCGTGGTCAGTTTGCAGCATTCTGTTATTTTGTTTGACAGAGTGTCTTGTTGAGAACATATGTAGGACATGATTTTTTCCTGCAACAGGGAAAATAAAGTATAAGTTTTAAAGATTTATTCTTTAATAAAGGATCTCAAAGCCAGCTTTAGAAAAAGGA
+
AAA1AFFFFFFFGGGCFGGGF1DGFGHHHFGFFCHB0FGHFHHHGFFHFGHAFGHHGEHHHHHHFHHGHBFHAFGFFHGHH11BFGCGHFFBDBEEEEGFBG@2BFGHHHGD2B@@BEDHHBGH0FFGHHEHHHHH>FGGHHHHHFHFHHFF2F>FDDFGCGHHHHGHB@<1FG10GHHHHEACGHFFGDG@GFDHHHFHHHFGHGHHHHHHHHFDFDFHGDGB/DGHHHHHHHAGGGHGHCC0<CCGFCH
@M05620:45:000000000-G6HP7:1:1101:13178:6746 1:N:0:155
ATCTCTATCTCCTAAAAACCTGTTTAGATTTGGAGATAGACCTTCAGGTTTTTCATCATTTTCTGCATGAATTATACATTGACCACGTTCCAGCGTGGTCAGTTTGCAGCATTCTGTTATTTTGTTTGACAGAGTGTCTTGTTGAGAACATATGTAGGACATGATTTTTTCCTGCAACAGGGAAAATAAAGTATAAGTTTTAAAGATTTATTCTTTAATAAAGGATCTCAAAGCCAGCTTTAGAAAAAGGA
+
BBBBBFFFFFFFGGGGGGGGGGHHHHHHHGHHHFHFFHHHHHHHHHHHHHHGGHHHHGHHHHHHGHHGHGHHEGHHHHHHHHFHHHGHHHHHHGGGGGHHFHFGHHHHHHHHFHGGHHGHHHHHFGHHGHGHHHHHHHHHHHHHGGGHHHHHGHGHHHHHGHHHHHHHHGHHHHFHHHHHHFEGHHGHHFGGHGHHHGHHHHHHHHHHHHHHHHHHHHHHHFHGGHHHHHHHHHFHGGHHHFFCGHHHGGH
@M05620:45:000000000-G6HP7:1:1101:20042:6751 1:N:0:155
CATCCTGACCCTGAAGTACCCCATTGAGCATGGCATCGTCACCAACTGGGACGACATGGAGAAGATCTGGCACCACACCTTCTACAACGAGCTGCGCGTGGCCCCGGAGGAGCACCCAGTGCTGCTGACCGAGGCCCCCCTGAACCCCAAGGCCAACAGAGAGAAGATGACTCAGGTGAGGCTCGGCCGACGCCCGTGCTCCTCCCGTCCTTTCCCCAGTCATTTTCTGCCCGGCTTGATTTCTGACATTA
+
BCCCCFFFFFFFGGGGGGGGGGGHHHHHHHHHHHHHHGHHHGHHHGHHHHHHGGGGGHHHHHHHHHHHHHHHHGHHHGGHHHHHHHHHGGGGGHHGGGGGGGHHGGGGGGGGHHHHGGHHHHHHHHHHHHGGGGGGGGGGGGHHHHGGGGHGHHGGGGGGGGGGGGGGGGGGGGGGGGGGGGGGFFFFFFFFFFFABFFFFFFFFEFEFFFFFFFFFFFFFFFFFFFFFFFFFFFFFCAFBFFFFFFFFF/
@M05620:45:000000000-G6HP7:1:1101:26328:6752 1:N:0:155
CATCCTGACCCTGAAGTACCCCATTGAGCATGGCATCGTCACCAACTGGGACGACATGGAGAAGATCTGGCACCACACCTTCTACAACGAGCTGCGCGTGGCCCCGGAGGAGCACCCAGTGCTGCTGACCGAGGCCCCCCTGAACCCCAAGGCCAACAGAGAGAAGATGACTCAGGTGAGGCTCGGCCGACGCCCGTGCTCCTCCCGTCCTTTCCCCAGTCATTTTCTGCCCGGCTTGATTTCTGACATTA
+
BABBBFFFFFFFGCGGGGGGGGGHHHHFFFHHHHCFHGHHAFHF2EGHB2GFE0AEFHFCFHFFFGHHHHHHHGHHAEEHHHHHHBFHE1?EEGHGGGGCEEHHGGC@DGGFHCGHGEFHHHHHGHHEHHFADGGGGGGGGGBHHHGG?.EEHGEGGGGBFFGACFBFF0FFFFBFFFGGGGGGFFEF=FFFFCFA@.AEBFFFFFDEAADFFFFBFF?9BBFFFFFFFFFFF-DFF-.BFFFF/BBFFF/
@M05620:45:000000000-G6HP7:1:1101:5641:6757 1:N:0:155
ATCTCTATCTCCTAAAAACCTGTTTAGATTTGGAGATAGACCTTCAGGTTTTTCATCATTTTCTGCATGAATTATACATTGACCACGTTCCAGCGTGGTCAGTTTGCAGCATTCTGTTATTTTGTTTGACAGAGTGTCTTGTTGAGAACATATGTAGGACATGATTTTTTCCTGCAACAGGGAAAATAAAGTATAAGTTTTAAAGATTTATTCTTTAATAAAGGATCTCAAAGCCAGCTTTAGAAAAAGGA
+
CCCCDFFFFFFFGGGGGGGGGGHHHHHHHHHHHHHHHHHHHHHHHHHHHHHGGHHHHIHHHIHHIHHHHHHHHHHHHHHHHGHHHHGHHHHHHHGGGGHHHHHHHHHHHHHHHHHHHHHHHHHHHHHHHHHHHHHHHHHHHHHHHHHHHHHHHHHHHHHHHHHHHHHHHGHHHHHHHHHHHGGHHHHHHHHHHHHHHHHHHHHHHHHHHHHHHHHHHHHHHHHHHHGHHGHHHHHHHGHHHHGHHHHHGGH
@M05620:45:000000000-G6HP7:1:1101:5620:6757 1:N:0:155
ATCTCTATCTCCTAAAAACCTGTTTAGATTTGGAGATAGACCTTCAGGTTTTTCATCATTTTCTGCATGAATTATACATTGACCACGTTCCAGCGTGGTCAGTTTGCAGCATTCTGTTATTTTGTTTGACAGAGTGTCTTGTTGAGAACATATGTAGGACATGATTTTTTCCTGCAACAGGGAAAATAAAGTATAAGTTTTAAAGATTTATTCTTTAATAAAGGATCTCAAAGCCAGCTTTAGAAAAAGGA
+
ABBBBFFFFFFFGGGGGGFGGGHHHHHHHHHHHGHFHHHGHHHHHHHHHHHGGHHHHGHHHHHHHHFGHHHHHHHHHHHHHHHHHHGHHHHHHHGGGGHHHHHHHHHGHHHHHHHHHHHHHHHHHHHHHHHHHHHHHHHHHHHHHHHHHHHHHHHHHHHHHHHHHHHHHGHHHHHHHHHHHGGHHHHHHFHGFHHHGFGHHHHHHHHHHGHHHHHHHEHHHGHHHHHHGHFFHGHHHGHHHHHHHGHHGGG
@M05620:45:000000000-G6HP7:1:1101:15856:6767 1:N:0:155
CATCCTGACCCTGAAGTACCGGCTTGATTTCTGACATTAGATCGGAAGAGCCCACGTCTGAACTCCAGTCACGCACTACAATTTCGTATGCCGTCTTCTGCTTGAAAAAAAACACCCAGTGCTGCTGACCGAGGCCCCCCTGAACCCCAAGGCCAACAGAGAGAAGATGACTCATGTGAGGCTCGGCCCACGCCCGTGCTCCTCCCTTCCTTTCCCCAGTCATTTTCTGCCCGGCTTGATTTCTGACATTT
+
BBBBBFFFFFFFGGGGGGGGA2EEGGHGDFDGH5F35F5AG5FEA22E2FF1AGGCHCHF5FGGBG3G533D1BFG@3B3344@B2?2B3DF/>E1F4FH4@330?BF0/EE/????FGB1BBDFGFBGHGC@CCFFGCC?EFE/CDEDEEFHEHAEEFFFH.:GGGCFFGGGB0CFBFB.;.C-AF.-..9.AB-;.A.BFFFFE.BBFB/;FFFFFD:BFFFFF/BFBFA9-9-;=9/;BFF//FBB9/
@M05620:45:000000000-G6HP7:1:1101:14047:6767 1:N:0:155
ATCTCTATCTCCTAAAAACCTGTTTAGATTTGGAGATAGACCTTCAGGTTTTTCATCATTTTCTGCATGAATTATACATTGACCACGTTCCAGCGTGGTCAGTTTGCAGCATTCTGTTATTTTGTTTGACAGAGTGTCTTGTTGAGAACATATGTAGGACATGATTTTTTCCTGCAACAGGGAAAATAAAGTATAAGTTTTAAAGATTTATTCTTTAATAAAGGATCTCAAAGCCAGCTTTAGAAAAAGGA
+
AAAAAFFFFFFFGGCGGGGGGGHHHHFHHHHFGCGGHHHGHHHHHHHFHHHGGHHHHGHGHHHHHHHHHGHHHFHHGHHFGHHHFHGGHHHHGHGG?EHHE2HHHHFFFFHFHGGGHHHHHHHHGHHHFHDFFFGHHFHHHHHHBGFHGBHHHFHHFHHHHGFBGHHHHGF2GHGHBC@GAFECFHFFFGHHFFGHHGGHHH1FFBFHFHHHHHHHHEHF==BBHGHHGFGHHFHFGGFHH0CFFFCF.:/
@M05620:45:000000000-G6HP7:1:1101:5631:6776 1:N:0:155
ATCTCTATCTCCTAAAAACCTGTTTAGATTTGGAGATAGACCTTCAGGTTTTTCATCATTTTCTGCATGAATTATACATTGACCACGTTCCAGCGTGGTCAGTTTGCAGCATTCTGTTATTTTGTTTGACAGAGTGTCTTGTTGAGAACATATGTAGGACATGATTTTTTCCTGCAACAGGGAAAATAAAGTATAAGTTTTAAAGATTTATTCTTTAATAAAGGATCTCAAAGCCAGCTTTAGAAAAAGGA
+
AAA?A@FFFBFFGGGBGGGGGGGHHHFAGGF11BGHHHDGHFHHHHH1FGHGGHHHHHHHHHHH2GGEHFGHHHHHHHHHHGHHEHEHHHHFBEEE/EHGHHHHFDHHGHHHHHHHHHHHHHHHHHHHGHHGHHH1FGHHHHH0F1GEFHHHHHHHE1BFGHGHHHGHGCGHHBFFHHHFE/FH/GGHGFFHHH1GGHGGHGHHBDGHGHHHHHHHFDGHF=<0<<CGHFHH0C;::CHHHGBCGFHA..C
@M05620:45:000000000-G6HP7:1:1101:8129:6807 1:N:0:155
ATCTCTATCTCCTAAAAACCTGTTTAGATTTGGAGATAGACCTTCAGGTTTTTCATCATTTTCTGCATGAATTATACATTGACCACGTTCCAGCGTGGTCAGTTTGCAGCATTCTGTTATTTTGTTTGACAGAGTGTCTTGTTGAGAACATATGTAGGACATGATTTTTTCCTGCAACAGGGAAAATAAAGTATAAGTTTTAAAGATTTATTCTTTAATAAAGGATCTCAAAGCCAGCTTTAGAAAAAGGA
+
BCCCCFFFFFFFGGGGGGGGGGHHHHHHHHHHHHHHHHHGHHHHHHHHHHHGGHHHHHHHHHHHIHHHHGHHHHHHHHHHHHHHHHGHHHHHHHGFGGHHHHHHHHHHHHHHHHHHHHHHHHHHHHHHHHHHHHHHHHHHHHHHHHGHHHHHHHHHHHHHHHHHHHHHHGHHHHHHHHHHHGGHHHHHGHHHHHHHGGHHHHHHHHHHHHHHHHHHHHHHHHHHHHHHHGHHHHHHHGHHHHHHHHHGGGH
@M05620:45:000000000-G6HP7:1:1101:8124:6830 1:N:0:155
ATCTCTATCTCCTAAAAACCTGTTTAGATTTGGAGATAGACCTTCAGGTTTTTCATCATTTTCTGCATGAATTATACATTGACCACGTTCCAGCGTGGTCAGTTTGCAGCATTCTGTTATTTTGTTTGACAGAGTGTCTTGTTGAGAACATATGTAGGACATGATTTTTTCCTGCAACAGGGAAAATAAAGTATAAGTTTTAAAGATTTATTCTTTAATAAAGGATCTCAAAGCCAGCTTTAGAAAAAGGA
+
CDDCDFFFFFFFGGGGGGGGGGHHHHHHHHHHHHHHHHHHHHHHHHHHHHHGGHHHHHHHHHIHIHHHHHHHHHHHHHHHHHHHHHGHHHHHHHGGGGHHHHHHHHHHHHHHHHHHHHHHHHHHHHHHHHHHHHHHHHHHHHHHHHHHHHHHHHHHHHHHHHHHHHHHHGHHHHHHHHHHHGGHHHHHHHHHHHHHHHHHHHHHHHHHHHHHHHHHHGHHHHHHHHHHHHHHHHHHHGHHHHHHHHHHGGH
@M05620:45:000000000-G6HP7:1:1101:19178:6834 1:N:0:155
AGATTACTGCAACAGTTCCCCCTGGACCTGGAAAAGTTTCTTGCCTGGCTTACAGAAGCTGAAACAACTGCCAATGTCCTACAGGATGCTACCCGTAAGGAAAGGCTCCTAGAAGACTCCAAGGGAGTAAAAGAGCTGATGAAACAATGGCAAGTAAGTCAGGCATTTCCGCTTTAGCACTCTTGTGGATCCAATTGAACAATTCTCAGCATTTGTACTTGTAACTGACAAGCCAGGGACAAAACAAAGAT
+
BCBCCFFFFFFFGGGGGGGGGGGGHHHHHHHHHFHHHHHHHHHHHHHHHHHHHHHHHHHHHHHHHHHHHHHHHHHHHHHHGHHFHHHHHHHHHHGGGGHHHHHHEHHHGHHHHHHHHHHHHHHGFFFFHHHHHGHHHHHHHHHHHHHHHHHHHGHHHHHHHHGHHHHHHHGGGGGHHHHHHHHHHGHGHGHHH0GHHGGGHHHHHHHHHHHHHHHHHHHHHHHHHHHFHHHHHGGGGGGGEGGGFGGGF/;
@M05620:45:000000000-G6HP7:1:1101:19170:6852 1:N:0:155
AGATTACTGCAACAGTTCCCCCTGGACCTGGAAAAGTTTCTTGCCTGGCTTACAGAAGCTGAAACAACTGCCAATGTCCTACAGGATGCTACCCGTAAGGAAAGGCTCCTAGAAGACTCCAAGGGAGTAAAAGAGCTGATGAAACAATGGCAAGTAAGTCAGGCATTTCCGCTTTAGCACTCTTGTGGATCCAATTGAACAATTCTCAGCATTTGTACTTGTAACTGACAAGCCAGGGACAAAACAAAGAT
+
AAAABFFFFFFFGGGGGGGGFGGGFGHHGHFHGHHHHHHGHHHHHHHHHHHHHHGGHHFHHHHHHHHHHHHHHHHGHHHHFHHHGFHGHHHHHHGEGGHHHHGHFHHHGHHHHHHHHHHHFFFGGAFEFHHHHEHHHHHHHHHHHGHHHHHGHGHFHHHHHHHHHHHHHHGGGGGHHHHHHHGHGHHGGHHHHFHHHFGHHHHHHHHHHFHHHHHHHGHHHHFHHHHHCGFFHGGGGFEGEFGGGGGGFGF
@M05620:45:000000000-G6HP7:1:1101:8778:6856 1:N:0:155
ATCTCTATCTCCTAAAAAGGAAGAAAGGGGAGGGAAGATCGGAAGAGCACACGTCTGAACTCCAGTCACGCACTACAATCTCGTATGCCGTCTTCTGCTTGAAAAAAAAAAAAAAAAAGAGATCAAAAACAGGGAAATATGGGATAAACAGTAAACAACAAACAGAAGAAAAAAGATAGACGACAAAAAAATAGCAAGGGGTAAGGAACGAGGTAGAGGGACGAAAAAGATAGATAAATAGAGTGGGAAGA
+
BCCCCFFFFFFFGGGGGGEEEGHFFGHHEGGGGGFHGHHHHGGGGHHHHHHHGHHHGHHHHHHHHHHHHGHGGGHHHGH3GHGFFHHHHEEEHGHGHHHHGFGHHHGGGDB@>//--<..//0000<0.../.....000:0./0/0000/000000.;.....//000///.-.:;0:00.----/..--.0:000;9.-../000/....-.0000/...---.-.9.000000000000000...09.
@M05620:45:000000000-G6HP7:1:1101:10764:6858 1:N:0:155
CATCCTGACCCTGAAGTACCCCATTGAGCATGGCATCGTCACCAACTGGGACGACATGGAGAAGATCTGGCACCACACCTTCTACAACGAGCTGCGCGTGGCCCCGGAGGAGCACCCAGTGCTGCTGACCGAGGCCCCCCTGAACCCCAAGGCCAACAGAGAGAAGATGACTCAGGTGAGGCTCGGCCGACGCCCGTGCTCCTCCCGTCCTTTCCCCAGTCATTTTCTGCCCGGCTTGATTTCTGCATTAG
+
CDDDDFFFFFFFGGGGGGGGGGGHHHHHHHHHHHHHHGHHHGHHHGHHHHHHGGGGGHHHHHHHHHHHHHHHHGHHHGGHHHHHHHHHGGGGGHHGGGGGGGHHGGGGGGGGHHHHGGHGHHHHHHHHHHGGGGGGGGGGGGHHHHGGGGHGHHGGGGGGGGGGGGGGGGGGGGGGGGGGGGGGFFFFFFFFFFFFFFFFFFFFFFFEFFFFFFFFFFFFFFFFFFHHHFFFFFFFFFAFFFFFFE;FF0;
@M05620:45:000000000-G6HP7:1:1101:10774:6873 1:N:0:155
CATCCTGACCCTGAAGTACCCCATTGAGCATGGCATCGTCACCAACTGGGACGACATGGAGAAGATCTGGCACCACACCTTCTACAACGAGCTGCGCGTGGCCCCGGAGGAGCACCCAGTGCTGCTGACCGAGGCCCCCCTGAACCCCAAGGCCAACAGAGAGAAGATGACTCAGGTGAGGCTCGGCCGACGCCCGTGCTCCTCCCGTCCTTTCCCCAGTCATTTTCTGCCCGGCTTGATTTCTGCATTAG
+
BBBBBFFFFFFFGGGGGGGGGGGHHHHHHHHHHHHHHGHHHGHHHGHHHHGHGGGGGFHFHGHHGGHHHHHHHGFHHGGHHHHHHHGHGGEGGFHGGGGGGGHHGGGGGGGGGHHHGGGHHHHHHHGGHHGFGGGEGGGGGGHHHHGGGGHGHEEGGGGEFFGGGGEGGGGGFGGGGGFGGGGGFFFFFFFFFFFA9DDFEFFFBEDFFFFFF/9BFFDBFFFFFFFFFFFFFAFFC=.FFFFFFFFFF;9
@M05620:45:000000000-G6HP7:1:1101:8783:6874 1:N:0:155
ATCTCTATCTCCTAAAAAGGAAGAAAGGGGAGGGAAGATCGGAAGAGCACACGTCTGAACTCCAGTCACGCACTACAATCTCGTATGCCGTCTTCTGCTTGAAAAAAAAAAAAAAAAAGAGAAAAAAAAGGAATCACTAAGTTAACAGAAAGAAAAAAAGCAAACAAAAAAAGAGAGAAAAAAACATAAATGAAAGTAAAAGAAGATGAAGAGCACGTGAAGAAGGAAGAGTAGGTAAATATGGTTAGTAG
+
BCCDCFFFFFFFGGGGGGGGGGHHHHHHGGGGGGGHGHHHHGGGGHHHGHGHGHHHGHFHHHHHHHHFHGHGGGHHHHH3GHHGGHHHHGGGHGHHHHHHHEFGHHGGCGBB<</<<<<.//00<.-:-.</<0000000:0000000/<00/.//.--..0/0......<-..//..00/.-<..0000000000000000../0<00000./0.-..9900/<../...0000000000000000.<00
@M05620:45:000000000-G6HP7:1:1101:12662:6887 1:N:0:155
ATCTCTATCTCCTAAAAACCTGTTTAGATTTGGAGATAGACCTTCAGGTTTTTCATCATTTTCTGCATGAATTATACATTGACCACGTTCCAGCGTGGTCAGTTTGCAGCATTCTGTTATTTTGTTTGACAGAGTGTCTTGTTGAGAACATATGTAGGACATGATTTTTTCCTGCAACAGGGAAAATAAAGTATAAGTTTTAAAGATTTATTCTTTAATAAAGGATCTCAAAGCCAGCTTTAGAAAAAGGA
+
ABBBCFFFFFFFGGGGGGGGGGHHHHHHHHHHHHHHHHHHHHHHHHHHHHHGGHHHHHHHHHHHHHHHHHHHHHHHHHHHHHHHHHGHHHHHHHGGGGHHHHHHHHHHHHHHHHHHHHHHHHHHHHHHHHHHHHHHHHHHHHHHHHHHHHHHHHHHHHHHHHHHHHHHHGHHHHHHHHHHHGGHHHHHHHHHHHHHGFGHHHHHHHHHHHHHHHHHHHHHHHGHEGHHHHHHHHHHHGHHHHHHHHHGGGG
@M05620:45:000000000-G6HP7:1:1101:12648:6901 1:N:0:155
ATCTCTATCTCCTAAAAACCTGTTTAGATTTGGAGATAGACCTTCAGGTTTTTCATCATTTTCTGCATGAATTATACATTGACCACGTTCCAGCGTGGTCAGTTTGCAGCATTCTGTTATTTTGTTTGACAGAGTGTCTTGTTGAGAACATATGTAGGACATGATTTTTTCCTGCAACAGGGAAAATAAAGTATAAGTTTTAAAGATTTATTCTTTAATAAAGGATCTCAAAGCCAGCTTTAGAAAAAGGA
+
CCCCCFFFFFFFGGGGGGGGGGHHHHHHHHHHHFHHHHHHHHHHHHHHHHHGGHHHHIHHHHHHIHHHHHHHHHHHHHHHHHHHHHGHHHHHHHGGGGHHHHHHHHHHHHHHHHHHHHHHHHHHHHHHHHHHHHHHHHHHHHHHHHHHHHHHHHHHHHHHHHHHHHHHHGHHHHHHHHHHHGGHHHHHHHHHHHGHHGHHHHHHHHHHHHHHHHHHHHHHGFHHGHHHHHHHHHHGHGHHHHHHHHHFGGH
@M05620:45:000000000-G6HP7:1:1101:12671:6904 1:N:0:155
ATCTCTATCTCCTAAAAACCTGTTTAGATTTGGAGATAGACCTTCAGGTTTTTCATCATTTTCTGCATGAATTATACATTGACCACGTTCCAGCGTGGTCAGTTTGCAGCATTCTGTTATTTTGTTTGACAGAGTGTCTTGTTGAGAACATATGTAGGACATGATTTTTTCCTGCAACAGGGAAAATAAAGTATAAGTTTTAAAGATTTATTCTTTAATAAAGGATCTCAAAGCCAGCTTTAGAAAAAGGA
+
CCCCCFFFFFFFGGGGGGGGGGHHHHHHHHHHHHHHHHHHHHHHHHHHHHHGGHHHHIHHHHHHIHHHHHHHHHHHHHHHHHHHHHGHHHHHHHGGGGHHHHHHHHHHHHHHHHHHHHHHHHHHGHHHGHHHHHHHHHHHHHHHHHHHHHHHHHHHHHHHHHHHHHHHHGHHHHHHHHHHHGGHHHHHHHHHHHHHHGHHHHHHHHHHHHHHHHHHHHHHHHHHHHGHHHHHHHHHHGHHHHHGHHHHGGG
@M05620:45:000000000-G6HP7:1:1101:12657:6918 1:N:0:155
ATCTCTATCTCCTAAAAACCTGTTTAGATTTGGAGATAGACCTTCAGGTTTTTCATCATTTTCTGCATGAATTATACATTGACCACGTTCCAGCGTGGTCAGTTTGCAGCATTCTGTTATTTTGTTTGACAGAGTGTCTTGTTGAGAACATATGTAGGACATGATTTTTTCCTGCAACAGGGAAAATAAAGTATAAGTTTTAAAGATTTATTCTTTAATAAAGGATCTCAAAGCCAGCTTTAGAAAAAGGA
+
@ABCCFFFFFFFGGGGGGGGGGHHHHHHHHHHHGHHHHHHHHHHHHHHHHHGGHHHHHIIHHIHIHHHHHHHHGHGHHHHHGHHHHGHHHHHHHGGGGHHFHFHHHHHHHHHHHHHHHHHHHHHGHHHHHHHHHGHHHHHHHHHHHHHHHHHHHGHHHHHHHHHHHHHHGHHHHHHHHHHHGGHHHHHHHHGFHHHHGHHHHHHHHHHHHHHHHHHHGHHHGHHHHHHHHGHHHHHHGHHHHHHHGGHGGF
@M05620:45:000000000-G6HP7:1:1101:22184:6919 1:N:0:155
AAACCAAGCAGACACTCACCAGAAGACATGAGGTCAGCTAGATCGGAAGAGCACACGTCTGAACTCCAGTCACGCACTACAATCTCGTATGCCGTCTTCTGCTTGAAAAAAAAAACACAGCTCTCGGAGATTATTTTGCATCGGTGAGCCAGACAGAATGATCCGATGAGGGGTGCGCCACTATTTAGGGCACGTATCCCCTTTTTTATTCATTTTCCCTTTTACCATTCCCCTTTCTTCCCCTAAACTTT
+
AABBAAAFBFFFFFGGGGGFGGFHFFHFFGFFCBFCGHHGGCHHHGGGGFFHHHHFGGGCFHFGDHHHFFGHHGHGGGGHHE534@FFGFFGHE?EFE4@FFFHGHHHGHCF/C</?0?0<2<2F/////<<1?FDFFHHHHC.C..0>G0<.<GHHEHH0DFGC<EDHC/:-A-C--.9CBFCC0000./.:9.;0;0/;/;FBF-.;////;F9BF/BFFB9/9;//9//B.;9B///;9..../////
@M05620:45:000000000-G6HP7:1:1101:9191:6936 1:N:0:155
AGATTACTGCAACAGTTCCCCCTGGACCTGGAAAAGTTTCTTGCCTGGCTTACAGAAGCTGAAACAACTGCCAATGTCCTACAGGATGCTACCCGTAAGGAAAGGCTCCTAGAAGACTCCAAGGGAGTAAAAGAGCTGATGAAACAATGGCAAGTAAGTCAGGCATTTCCGCTTTAGCACTCTTGTGGATCCAATTGAACAATTCTCAGCATTTGTACTTGTAACTGACAAGCCAGGGACAAAACAAAGAT
+
BABBBFFFFF@FGGFGGGGGGGGGHHHHHHFHFHHHHHHHHHHHHHHHHHHHHHHHHHGHHHHHHHHHHHHHHHHHHHHHHHHHHHHHHHBHHHGGGGHHHH3GHHHHGHHGFHFHHHHHHGHGGHGGHFHHHFHHHHHHHHHHHHHHHHHHHGHHHHHHHHGHHHHHHHGGGGGHGHHHHHHHHGHGHHHHH0DGHGHHHHHHHHEHHHHHHHHGHGHGHHHHHHHFFHHHHGBFGGGE.9FGGGEFGFF
@M05620:45:000000000-G6HP7:1:1101:9215:6946 1:N:0:155
AGATTACTGCAACAGTTCCCCCTGGACCTGGAAAAGTTTCTTGCCTGGCTTACAGAAGCTGAAACAACTGCCAATGTCCTACAGGATGCTACCCGTAAGGAAAGGCTCCTAGAAGACTCCAAGGGAGTAAAAGAGCTGATGAAACAATGGCAAGTAAGTCAGGCATTTCCGCTTTAGCACTCTTGTGGATCCAATTGAACAATTCTCAGCATTTGTACTTGTAACTGACAAGCCAGGGACAAAACAAAGAT
+
33AAAFFFFFFFGGGGGGGGFGGFEHHHFGAGHHHHHHHHHHHHHHHHHHHHHHHFHHHHGHFHHHHHHHHHHHHHHHHHHGHHGFHHHHFFHHFEGGHHHGFFHHHHGHHHHHFHHHHFGHHGGGGEGHFFHEHHHHHHHGGGHHHHHGHHHGGHHHHHHHHHHHHHHHGGGGGHGHGHHHHHHHHGHHHHHGHHHFHHHHHHHHHHHEHHGHHHHHHHHHFHHHHGFHFHHGGAEDEEFF9.FFGGFG:
@M05620:45:000000000-G6HP7:1:1101:9202:6960 1:N:0:155
AGATTACTGCAACAGTTCCCCCTGGACCTGGAAAAGTTTCTTGCCTGGCTTACAGAAGCTGAAACAACTGCCAATGTCCTACAGGATGCTACCCGTAAGGAAAGGCTCCTAGAAGACTCCAAGGGAGTAAAAGAGCTGATGAAACAATGGCAAGTAAGTCAGGCATTTCCGCTTTAGCACTCTTGTGGATCCAATTGAACAATTCTCAGCATTTGTACTTGTAACTGACAAGCCAGGGACAAAACAAAGAT
+
AAABBFFFDFFFGGCGGGGGGGGGHHHGHHAGHHHHHHHHHHHHHHHHHHHHHHHHHHHHHHHGHHHHHHHHHHHGHHHHHHHHHHHHHHDHHHGGGGGHHHEGEGHHGHHHHHDGHHHHHFEFCGGGH?GHHGHHHHGHHHHGHHHHHHHHHGHHHHGGHHHHHHHHHHGGGGGHHHHHHHHHHGHGGHHHF0GHHGHHHHHHHHGHHHGHHHHHHHHHHHCCHHGBGHGHHGGGGGGGAFFFGGFGFGF
@M05620:45:000000000-G6HP7:1:1101:22639:6965 1:N:0:155
ATCTCTATCTCCTAAAAACCTGTTTAGATTTGGAGATAGACCTTCAGGTTTTTCATCATTTTCTGCATGAATTATACATTGACCACGTTCCAGCGTGGTCAGTTTGCAGCATTCTGTTATTTTGTTTGACAGAGTGTCTTGTTGAGAACATATGTAGGACATGATTTTTTCCTGCAACAGGGAAAATAAAGTATAAGTTTTAAAGATTTATTCTTTAATAAAGGATCTCAAAGCCAGCTTTAGAAAAAGGA
+
CCDDDFFFFFFFGGGGGGGGGGHHHHHHHHHHHHHHHHHHHHHHHHHHHHHGGHHHHIHHHHHHIHHHHHHHHHHHHHHHHHHHHHGHHHHHHHGGGGHHHHHHHHHHHHHHHHHHHHHHHHHHHHHHHHHHHHHHHHHHHHHHHHHHHHHHHHHHHHHHHHHHHHHHHGHHHHHHHHHHHGGHHHHHHHHHHHHHHGHHHHHHHHHHHHHHHHHHHHHHHHHHHHHHHGHHHHHHHGHHHHGHHHHHGGG
@M05620:45:000000000-G6HP7:1:1101:22630:6983 1:N:0:155
ATCTCTATCTCCTAAAAACCTGTTTAGATTTGGAGATAGACCTTCAGGTTTTTCATCATTTTCTGCATGAATTATACATTGACCACGTTCCAGCGTGGTCAGTTTGCAGCATTCTGTTATTTTGTTTGACAGAGTGTCTTGTTGAGAACATATGTAGGACATGATTTTTTCCTGCAACAGGGAAAATAAAGTATAAGTTTTAAAGATTTATTCTTTAATAAAGGATCTCAAAGCCAGCTTTAGAAAAAGGA
+
ACCCCFFFFFFFGGGGGGGGGGHHHHHHHHHHHHHHHHHHHHHHHHG3GHHGGHHHHHHHHHHHHHHHGHHHHHHHHHHHHHHHHHGHHHGHHHGGGGHGHHHHHHHHHHGHHHHHHHHHHHHHHHHHHHHHHHHHHHHHHHHHDHHHHHHHHHHHHHHHHHHHHHHHHGHHHHHHGHAFEGGFCGHHHHHGHHFFHHHHHHGHGHHHHHHHHHHHHHHHHHBGHHHHHHHHHHHHHGHHHHGGHHHFGGH
@M05620:45:000000000-G6HP7:1:1101:4865:6992 1:N:0:155
AGATTACTGCAACAGTTCCCCCTGGACCTGGAAAAGTTTCTTGCCTGGCTTACAGAAGCTGAAACAACTGCCAATGTCCTACAGGATGCTACCCGTAAGGAAAGGCTCCTAGAAGACTCCAAGGGAGTAAAAGAGCTGATGAAACAATGGCAAGTAAGTCAGGCATTTCCGCTTTAGCACTCTTGTGGATCCAATTGAACAATTCTCAGCATTTGTACTTGTAACTGACAAGCCAGGGACAAAACAAAGAT
+
AAABBFFFFFFFGGGGGGGGGGGGHHHHHHHHGHHHHHHHHHHHHHHHHHHHHHHHHHHHHHHHHHHHHHHHHHHHHHHHHHHHGHHFHHHHHHGGGGHGHHHHHHHHGHHHHHHHHHHHHHHGGHGGHHHHHGHHHHGHHHHHHHHHHHHHHGHHHHHHHHHHHHHHHHGGGGGGHHHHHHHHHHHGHHHHHHHHHBFFHHHHHHHHHHHHHHHHHFHGHHHHHHFHHFHHHGGGGGGGGGGGGGGGGGF
@M05620:45:000000000-G6HP7:1:1101:12431:7001 1:N:0:155
CATCCTGACCCTGAAGTACCCCGGCTTGATTTCTGACATTAGATCGGAAGAGCACACGTCTGAACTCCAGTCACGCACTACAATCTCGTATGCCGTCTTCTGCTTGAAAAAAAAAAATCCAACTGCGCCACTATTCTGCTTACCTCATGGCACCTCCTTCATCCCTTTCCGCTTTCTCCCTCATTTGCTTCCCCTTCACCCCTTCTCCTCCTTTTTACTTTTTCCTACTCCCCCATCTCCACCCCCCATCC
+
AAAA>FFDFFFFGGFGGGGGGGGGFGEECGFGHGFCFDGGGFFFHHGGGGG1GHHHHGFGHEHHHFHHFHGHHHGHGGGHHGHHFG@G1>3FGHGF?AFFBFFGECCEHFHGGGC@/02@222<01///?/1<11=>1>1=110111>11</0./../=D000<<0C;0C:.CDGG0CC///.;;B;000;9/99./;;C.;CF/B000///0:/B.9/;/9//99;//9/.;A-;;/;;/.9.;@--./.
@M05620:45:000000000-G6HP7:1:1101:7187:7008 1:N:0:155
ATCTCTATCTCCTAAAAACCTGTTTAGATTTGGAGATAGACCTTCAGGTTTTTCATCATTTTCTGCATGAATTATACATTGACCACGTTCCAGCGTGGTCAGTTTGCAGCATTCTGTTATTTTGTTTGACAGAGTGTCTTGTTGAGAACATATGTAGGACATGATTTTTTCCTGCAACAGGGAAAATAAAGTATAAGTTTTAAAGATTTATTCTTTAATAAAGGATCTCAAAGCCAGCTTTAGAAAAAGGA
+
BCBCCFFFFFFFGGGGGGGGGGHHHHHHHHHHHHHHHHHHHHHHHHHHHHHGGHHHHHHHHHHHIHHHHHHHHHHHHHHHHHHHHHGHHHHHHHGGGGHHHHHHHHHHHHHHHHHHHHHHHHHHHHHHHHHHHHHHHHHHHHHHHHGHHHHHHHHHHHHHHHHHHHHHHGHHHHHHHHHHHGGHHHHHHHHHHHHHHGHHHHHHHHHHHHHHHHHHHHHHHGHHHHHHHHHHHHHHHGHHHHGHHGHHGGH
@M05620:45:000000000-G6HP7:1:1101:23830:7014 1:N:0:155
AAACCAAGCAGACACTCACCAGAAGACATGAGGTCAGCTAGATCGGAAGAGCACACGTCTGAACTCCAGTCACGCACTACAATCTCGTATGCCGTCTTCTGCTTGAAAAAAAAAAAAAAAAAACCATCCCTCGAACACACGTTCACCCCCTACAAACCAAAAGGATATTAATAAACTTTGTTACACCCTACACCTACTCTCTTAGCCTCTCTGCCCCATCCCTCTTCTTAAACTCGTCATTTCTTACACAC
+
CCCCDBBFCFFFGGGGGGGGGGHHHHHHHHGHHGHGHHHHHHHHHGGGGGHHHHHHGHHHGHHHHHHHHHHHHGHGGGHHFGGEGHHFGHHHHGFGHGHHHHHHHHHHHHGGGDG</>//>--.<.0<..0/<./.-;.:-../00:.---..0;0....9././0000009000000000/0000/;.9.0///0/00:0000000;:0/0:00...//..;//0:;090090:9..:.0000909;00.
@M05620:45:000000000-G6HP7:1:1101:24237:7014 1:N:0:155
CATCCTGACCCTGAAGTACCCCATTGAGCATGGCATCGTCACCAACTGGGACGACATGGAGAAGATCTGGCACCACACCTTCTACAACGAGCTGCGCGTGGCCCCGGAGGAGCACCCAGTGCTGCTGACCGAGGCCCCCCTGAACCCCAAGGCCAACAGAGAGAAGATGACTCAGGTGAGGCTCGGCCGACGCCCGTGCTCCTCCCGTCCTTTCCCCAGTCATTTTCTGCCCGGCTTGATTTCTGACATTA
+
CCCCCFFFFFFFGGGGGGGGGGGHHHHHHHHHHHHHHGHHHGHHHGHHHHHHGGGGGHHHHHHHHHHHHHHHHGHHHGGHHHHHHHHHGGGGGHHGGGGGGGHHGGGGGGGGHHHHGGHHHHHHHHHHHHGGGGGGGGGGGGHHHHGGGGHGHHGGGGGGGGGGGGGGGGGGGGGGGGGGGGGGFFFFFFFFFFFF@DFEFFFFFFFFFFFFFFFFFFFFFFFFFFBFFFFFFACFFFEFFFEFFFFFFF0
@M05620:45:000000000-G6HP7:1:1101:10211:7076 1:N:0:155
ATCTCTATCTCCTAAAAACCTGTTTAGATTTGGAGATAGACCTTCAGGTTTTTCATCATTTTCTGCATGAATTATACATTGACCACGTTCCAGCGTGGTCAGTTTGCAGCATTCTGTTATTTTGTTTGACAGAGTGTCTTGTTGAGAACATATGTAGGACATGATTTTTTCCTGCAACAGGGAAAATAAAGTATAAGTTTTAAAGATTTATTCTTTAATAAAGGATCTCAAAGCCAGCTTTAGAAAAAGGA
+
CBCCCFFFFFFFGGGGGGGGGGHHHHHHHHHHHHHHHHHHHHHHHHHHHHHGGHHHHHHHHHIHHHHHHHHHHHHHHHHHHHHHHHGHHHHHHHGGGGHHHHHHHHHHHHHHHHHHHHHHHHHHHHHHGHHHHHHHHHHHHHHHHHHHHHHHHHHHHHHHHHHHHHHHHGHHHHGHHHHHHGGHHHHHHHHHHGHHHHHHHHHHHHHHHHHHHHHHHHHHHHHHHHHHHHHHGHGHHGHHHHGGHHGHGGH
@M05620:45:000000000-G6HP7:1:1101:25266:7086 1:N:0:155
CATCCTGACCCTGAAGTACCGGCTTGATTTCTGACATTAGATCGGAAGAGCACACGTCTGAACTCCAGTCACGCACTACAATCTCGTATGCCGTCTTCTGCTTGAAAAAAAAAAAAAAACAAAACATAACCTCGTTTCTTTAATCCTCCCAACATATACACGCCTTCACCCCTTCACCCATTACAAGACATTCTCCGTAGCCCCTCTTCCTGACTTCCTCCCTGCGCTGCCCTCCTTCGTCATTCACCAAC
+
CDDDDFFFFFFFGGGGGGGGGGGGGGHHHHHHHHHHHHHHHHHHGGGGHHHHHHHGHHHGGHHHHHHHHHHHGHGGGHHHHGFGHHGGHHHHGFGHGGHFHHHHHHHHHGGGGF<>><//<.0<0>1<<111<.<..0000000==0</.;/.:/0000;0.-...0000.:../0;;;.:00:000///0000;0.:...0/..:/:00000/0;00:0/AF0.;9--:.:0.:/:0./...00:0;0.9
@M05620:45:000000000-G6HP7:1:1101:23752:7087 1:N:0:155
AGATTACTGCAACAGTTCCCCCTGGACCTGGAAAAGTTTCTTGCCTGGCTTACAGAAGCTGAAACAACTGCCAATGTCCTACAGGATGCTACCCGTAAGGAAAGGCTCCTAGAAGACTCCAAGGGAGTAAAAGAGCTGATGAAACAATGGCAAGTAAGTCAGGCATTTCCGCTTTAGCACTCTTGTGGATCCAATTGAACAATTCTCAGCATTTGTACTTGTAACTGACAAGCCAGGGACAAAACAAAGAT
+
BCBCCFFFFFFFGGGFGGGGGGGGHHHHHHHHHHHHHHHHHHHHHHHHHHHHHHHHHHHHHHHHHHHHHHHHHHHHHHHHHHHHHHHHHHGHHHGGGGHHHHHHHHHHGHHHHHHHHHHHHHHGGGGFHHHHHGHHHHHHHHHHHHHHHHHHHGHHHHHHHHHHHHHHHHGGGGGHHHHHHHHHHHHGGHHHHHHHHHFGHHHHHHHHHHHHHHHHHHHHHHHHHHHHHHHHHGGGGGGGGGGGGGGGGGG
@M05620:45:000000000-G6HP7:1:1101:16248:7099 1:N:0:155
ATCTCTATCTCCTAAAAACCTGTTTAGATTTGGAGATAGACCTTCAGGTTTTTCATCATTTTCTGCATGAATTATACATTGACCACGTTCCAGCGTGGTCAGTTTGCAGCATTCTGTTATTTTGTTTGACAGAGTGTCTTGTTGAGAACATATGTAGGACATGATTTTTTCCTGCAACAGGGAAAATAAAGTATAAGTTTTAAAGATTTATTCTTTAATAAAGGATCTCAAAGCCAGCTTTAGAAAAAGGA
+
AAAABFFFFFFFGGGGGGGGCFAGHHFG5GHHHGHFGGGFGFCGFHFHHHHFGGHFFHHFHGHHFFFHHFFGGHHGFFHHEEFGFA1AFGHHHGGFGGHHEGGGHHGFHGGGGHHGHHFHHHHHGHHBHHGHHHFGHHGHHGFFFGHHHHFFHHHGHHDGCGFHFGGHGCHHHHFFFGGHGGEHGGHHFGHFGGBBGFGHHHC1GHHHHHHHHHHHHHHGHFFHGHHHGHHHGFGGHGHHHBHFFFHHCDG
@M05620:45:000000000-G6HP7:1:1101:16217:7104 1:N:0:155
ATCTCTATCTCCTAAAAACCTGTTTAGATTTGGCGATAGCCCTTCAGGTTTTTCATCATTTTCTGCATGAATTATACATTGACCACGTTCCAGCGTGGTCAGTTTGCAGCATTCTGTTATTTTGTTTGACAGAGTGTCTTGTTGAGAACATATGTAGGACATGATTTTTTCCTGCAACAGGGAAAATAAAGTATAAGTTTTAAAGATTTATTCTTTAATAAAGGATCTCAAAGCCAGCTTTAGAAAAAGGA
+
1>A1AFDDFFFFGGGGBDEGGAAFHFDBADFGH1A00BE1FGFCGE1FGGHFFH2AE2GFHFHGD12FHB1D2FG2GDAG11DF1BAFGHG210E?E?GHH0BF@DGGGFHGFGFEBEGHHFHH>GGF1FFGHHGHFGFFFGGA2<F>FBBFFFHHHHFFFGGHFGGHGCFGGBFC1?GGHFAFG0?F<GHD1F1<FGFGHBCDG1GHFGGHGHHHFHHF0D<0CGHHGCBCHHHHHGHHHGFBGHGG..;
@M05620:45:000000000-G6HP7:1:1101:16235:7113 1:N:0:155
ATCTCTATCTCCTAAAAACCTGTTTAGATTTGGAGATAGACCTTCAGGTTTTTCATCATTTTCTGCATGAATTATACATTGACCACGTTCCAGCGTGGTCAGTTTGCAGCATTCTGTTATTTTGTTTGACAGAGTGTCTTGTTGAGAACATATGTAGGACATGATTTTTTCCTGCAACAGGGAAAATAAAGTATAAGTTTTAAAGATTTATTCTTTAATAAAGGATCTCAAAGCCAGCTTTAGAAAAAGGA
+
CCCCCFFFFFFFGGGGGGGGGGGHHFHHHHHHHHHHHHGHHHHHHHHHHHHGGHHHHHHHHHHHHHHHHHHHHHHHHHHHHHHHHHGHHHHHHGGFGGHHHHHHHHHHHHHHHHHHHHHHHHHHGHHHHHHHHHGHHHHHHHHHHHHHHHHHHHHFHHHHFHHGHHHHHGHHHHHHHHHHHGGHHHHHGHHGHHHGHGHHHHHHHHHHHHHHHHHHHHHHHHHHHHHHHHGHHHHHHGHHHHHFHFHGGGF
@M05620:45:000000000-G6HP7:1:1101:16564:7156 1:N:0:155
CATCCTGACCCTGAAGTACCCGGCTTGATTTCTGACATTAGATCGGAAGAGCACACGTCTGAACTCCAGTCACGCACTACAATCTCGTATGCCGTCTTCTGCTTGAAAAAAAAAAAAAAAAAAAAAAAAGAAAAAAATATAGCATTACAAAGAAGCAAAGAATAATAGACAAAAGAGAGGAAATAAAACAGGAAAACTAAGAACGAATAAATAAGAAAGAAAGAACAGGTTCGACAATAATGAAGTACGAC
+
ACCCCFFFFFFFGGGGGGGGGGGGGGGHHHHHHGHHGHHHHHHHHGGGGHHHHHHHGHHHGHGGHHHHHHHHHGHGGGHHHHHHHGHFGHHHHGFGHGHHHHHHFHHHEHGEEBB>/<>/---------...;/.-9.000;000000000//.///////./9///:B////././/..:////////./..///////////...9.///////////./9/.///9//:-...-////;99B///...
@M05620:45:000000000-G6HP7:1:1101:26282:7169 1:N:0:155
ATCTCTATCTCCTAAAAACCTGTTTAGATTTGGAGATAGACCTTCAGGTTTTTCATCATTTTCTGCATGAATTATACATTGACCACGTTCCAGCGTGGTCAGTTTGCAGCATTCTGTTATTTTGTTTGACAGAGTGTCTTGTTGAGAACATATGTAGGACATGATTTTTTCCTGCAACAGGGAAAATAAAGTATAAGTTTTAAAGATTTATTCTTTAATAAAGGATCTCAAAGCCAGCTTTAGAAAAAGGA
+
BBBBBFFFFFFFGGGGGGGGGGHHHDHHHHHHHCHHHHHGHHHHHHHHHHHGGHGHHHHHHHHHHHHHHHHHHHHHHHHHHHGHFHGHHHHHHGGGGGHHHHHHHHHHHHHHHHHHHHHHHHHHHHHHHHHHHHHHHHHHHHHHDGHHHFHHHHHHHHHHHHHHHHHHHGHHHHHGGHHHHGGGGHFFGGGHHHBGHGHHHHGDGHGHHGHHHHHHHDG0GHHHHHHHHHHGHHHHHGHHHHGFGFCGFGH
@M05620:45:000000000-G6HP7:1:1101:26277:7189 1:N:0:155
ATCTCTATCTCCTAAAAACCTGTTTAGATTTGGAGATAGACCTTCAGGTTTTTCATCATTTTCTGCATGAATTATACATTGACCACGTTCCAGCGTGGTCAGTTTGCAGCATTCTGTTATTTTGTTTGACAGAGTGTCTTGTTGAGAACATATGTAGGACATGATTTTTTCCTGCAACAGGGAAAATAAAGTATAAGTTTTAAAGATTTATTCTTTAATAAAGGATCTCAAAGCCAGCTTTAGAAAAAGGA
+
BBCCCFFFFFFFGGGGGGGGGGHHHHHHHHHHHHHGHHHGHHHHHHHHHHHGGHHHHHHHHHHHIHHHHFHHHHHFHGHHHFHHHHGHHHHHHHGGGGHHHHHHHHHHHHHHHHHHHHHHHHHHHHHHHHHHHHHHHHHHHHHHHHHHHHHHHHHHHHHHHHGHHHHHHGHHHHHHHHHHHGGHHHHHHHHHHHHHHHHHHGHHHHHHHHFHHHHHHHHHHHHHGHHHHHHHHHHHGGHHHHHFHGHHGGH
@M05620:45:000000000-G6HP7:1:1101:23101:7193 1:N:0:155
ATCTCTATCTCCTAAAAACCTGTTTAGATTTGGAGATAGACCTTCAGGTTTTTCATCATTTTCTGCATGAATTATACATTGACCACGTTCCAGCGTGGTCAGTTTGCAGCATTCTGTTATTTTGTTTGACAGAGTGTCTTGTTGAGAACATATGTAGGACATGATTTTTTCCTGCAACAGGGAAAATAAAGTATAAGTTTTAAAGATTTATTCTTTAATAAAGGATCTCAAAGCCAGCTTTAGAAAAAGGA
+
CCCDDFFFFFFFGGGGGGGGGGHHHHHHHHHHHHHHHHHHHHHHHHHHHHHGGHHHHIHHHHHIIHHHHHHHHHHHHHHHHHHHHHGHHHHHHHGGGGHHHHHHHHHHHHHHHHHHHHHHHHHHHHHHHHHHHHHHHHHHHHHHFHHHHHHHHHHHHHHHHHHHHHHHHGHHHHHHHHHHHGGHHHHHHHHHHHHGHHHHHHHHHGGHHHHHHHHHHHHHHHHHHHHHHHHHHHHHHGHHHHHGHHHHGGH
@M05620:45:000000000-G6HP7:1:1101:26257:7204 1:N:0:155
ATCTCTATCTCCTAAAAACCTGTTTAGATTTGGAGATAGACCTTCAGGTTTTTCATCATTTTCTGCATGAATTATACATTGACCACGTTCCAGCGTGGTCAGTTTGCAGCATTCTGTTATTTTGTTTGACAGAGTGTCTTGTTGAGAACATATGTAGGACATGATTTTTTCCTGCAACAGGGAAAATAAAGTATAAGTTTTAAAGATTTATTCTTTAATAAAGGATCTCAAAGCCAGCTTTAGAAAAAGGA
+
ABBBBFFFFFFFGGGGGGGGGGHHHHHHHHHHGHHHHGHFHHHHHHHHHHHGGHHHHHHHHHHHGHHHHHHHHHHHHHHHHGHHHHGHHHHHHHGGGGHHGHHHHHHHHHHHHHHHHHHHHHHHHHHHHHHHHHHHHHHHHHHHHHHHGGHHHHHHHHHHHHGHHHHHHGHHHHHHHFFHHGGHHGHHHHHHHHHEGGHHHHHDHHHHHGHHHHHHHHHHGFHHHHHHHHHFHHHHHGHHHGGHHFHHGGH
@M05620:45:000000000-G6HP7:1:1101:23100:7214 1:N:0:155
ATCTCTATCTCCTAAAAACCTGTTTAGATTTGGAGATAGACCTTCAGGTTTTTCATCATTTTCTGCATGAATTATACATTGACCACGTTCCAGCGTGGTCAGTTTGCAGCATTCTGTTATTTTGTTTGACAGAGTGTCTTGTTGAGAACATATGTAGGACATGATTTTTTCCTGCAACAGGGAAAATAAAGTATAAGTTTTAAAGATTTATTCTTTAATAAAGGATCTCAAAGCCAGCTTTAGAAAAAGGA
+
ABBCCFFFFFFFGGGGGGGGGGGHHGHHHHHHHHHHHHHHHHHHHHHHHHHGGHHHHHHHHHHHHHHHHHHHHHHHHHHHHHHHHHGHHHHHHHGFGGHHHHHHHHHHHHHHHHHHHHHHHHHHHHHHHHFHHHHHHHHHHHHHGHHHHHHHHHHFHHHHHHHHHHHHHGHHHGHHFHGHHGGHHHHHHGHGHHHGHHHHHHHHHHHHHHHHHHHHHEHHHHHGHHHHHGHGHHEGHGHHHHHHHHGGGGH
@M05620:45:000000000-G6HP7:1:1101:24620:7245 1:N:0:155
ATCTCTATCTCCTAAAACCTGTTTAGATTTGGAGATAGACCTTCAGGTTTTTCATCATTTTCTGCATGAATTATACATTGACCACGTTCCAGCGTGGTCAGTTTGCAGCATTCTGTTATTTTGTTTGACAGAGTGTCTTGTTGAGAACATATGTAGGACATGATTTTTTCCTGCAACAGGGAAAATAAAGTATAAGTTTTAAAGATTTATTCTTTAATAAAGGATCTCAAAGCCAGCTTTAGAAAAAGGAA
+
ABBBBFFFFFFFGGGGGGGGGGHH5FCHHHHHHHHHHHHHHHHHHHHHHHGGHGHHHHHHHHHHHHHHGHHHHHHHHHHHHHHHHGHHHHHHHGGGGHHHHHHHHHHHHHHHHHHHHHHHHHHHHHHGHHHHHHHHHHHHHHHHHHGHGHHHHHHHHHHHHHHHHHHHGHHHHHHHHHHHGGHHGGFHFGGGGHHHGHHHHFGHHHHHHHHHHHHHGGHDGDGHHGHHHFHHHHFHGHHHHHBCGHFGGHG
@M05620:45:000000000-G6HP7:1:1101:25780:7246 1:N:0:155
CATCCTGACCCTGAAGTACCCCATTGAGCATGGCATCGTCACCAACTGGGACGACATGGAGAAGATCTGGCACCACACCTTCTACAACGAGCTGCGCGTGGCCCCGGAGGAGCACCCAGTGCTGCTGACCGAGGCCCCCCTGAACCCCAAGGCCAACAGAGAGAAGATGACTCAGGTGAGGCTCGGCCGACGCCCGTGCTCCTCCCGTCCTTTCCCCAGTCATTTTCTGCCCGGCTTGATTTCTGACATTA
+
DDDDDFFFFFFFGGGGGGGGGGGHHHHHHHHHHHHHHGHHHGHHHGHHHHHHGGGGGHHHHHHHHHHHHHHHHGHHHGGHHHHHHHHHGGGGGHHGGGGGGGHHGGGGGGGGHHHHGGHGHHHHHHHHHHGGGGGGGGGGGGHHHHGGGGHGHHGGGGGGGGGGGGGGGGGGGGGGHGGGGGGGFFFFFFFFFFFFFFFFFFFFFFFFFFFFFFFFFFFFFFFFFFFFFFFFFFFFFFFFFFFFFBFFFF0
@M05620:45:000000000-G6HP7:1:1101:18274:7248 1:N:0:155
TACCTGTACTGGGGAAGCGTGTAGCAATCGCCATTCCTACCCTAAAGATCGGAAGAGCACACGTCTGAACTCCAGTCACGCACTACAATCTCGTATGCCGTCTTCTGCTTGAAAAAAAAAAAAAAAATACAAACACACTCATTACACCACGCTTTATCAACATAATCTAACCTACCCCCTACTCTAACAATACTCCGGTGTCCACACTGCGCTCAACATGCCAGCTCTCACCTCCCTAACAGTCGTCTTCC
+
CCCCCFFFFFFFGGGGGGGEGGHHHHHHHGGGCFHHHHHHHHHHHHHHHHHGGGGHHHHHHHGHHHGGHHHHHHHHHHHGHGGGHHHHHHHHHGGHHHHGGGHGHHHGHHHHHHHGGGGG@///---0<<000.<...///000<0::......;000;0/9/0;;000;;.09/...--.;000000:0000:90.---909000;/0;.-;9.0/0/00000.0;0000.0.;./0//0009.....00
@M05620:45:000000000-G6HP7:1:1101:24612:7262 1:N:0:155
ATCTCTATCTCCTAAAACCTGTTTAGATTTGGAGATAGACCTTCAGGTTTTTCATCATTTTCTGCATGAATTATACATTGACCACGTTCCAGCGTGGTCAGTTTGCAGCATTCTGTTATTTTGTTTGACAGAGTGTCTTGTTGAGAACATATGTAGGACATGATTTTTTCCTGCAACAGGGAAAATAAAGTATAAGTTTTAAAGATTTATTCTTTAATAAAGGATCTCAAAGCCAGCTTTAGAAAAAGGAA
+
CCCCCFFFFFFFGGGGGGGGGGHHFGHHHHHHHHHHHHHHHHHHHHHHHHGGHHHHHIHHIHHIHHHHHHHHHHHHHHHHHHHHHGHHHHHHHGGGGHHHHHHHHHHHHHHHHHHHHHHHHHHHHHHHHHHHHHHHHHHHHHHHHHGHHHHHHHHHHHHHHHHHHHHHGHHHGHHHHHHHGGHHHHHHHHHHHHHHHHHHHHHHHHHHHHHHHHHHFGGHHHFHHHHHHHHHHHHHGHHHHHFHHGHGGHH
@M05620:45:000000000-G6HP7:1:1101:13905:7276 1:N:0:155
AGATTACTGCAACAGTTCCCCCTGGACCTGGAAAAGTTTCTTGCCTGGCTTACAGAAGCTGAAACAACTGCCAATGTCCTACAGGATGCTACCCGTAAGGAAAGGCTCCTAGAAGACTCCAAGGGAGTAAAAGAGCTGATGAAACAATGGCAAGTAAGTCAGGCATTTCCGCTTTAGCACTCTTGTGGATCCAATTGAACAATTCTCAGCATTTGTACTTGTAACTGACAAGCCAGGGACAAAACAAAGAT
+
BABBBFFFFF4DFGGGGGGGGGGGHHHHHHHHHHHHHHHHHHHGHHHHHHHGHHHFHHHHHGHHHHHHHHHHHHHHHHHHFHHHHHHHHHHHHHGGGFGGHH?GHHHHGHHHGHHHHHHHGFHGFCEEHHHHHEHHHHGHHGFHHGHHHHHHHGHHHHHHHHGHHHHHHHGGGGGHGHGHHHHGHGHGHHHHHGHHHFFCGHGHHHHFHHGHHHHHHHHGGFFFHHFBGHHHGGGGGGEFEFFGGGGGGGG
@M05620:45:000000000-G6HP7:1:1101:24607:7282 1:N:0:155
ATCTCTATCTCCTAAAACCTGTTTAGATTTGGAGATAGACCTTCAGGTTTTTCATCATTTTCTGCATGAATTATACATTGACCACGTTCCAGCGTGGTCAGTTTGCAGCATTCTGTTATTTTGTTTGACAGAGTGTCTTGTTGAGAACATATGTAGGACATGATTTTTTCCTGCAACAGGGAAAATAAAGTATAAGTTTTAAAGATTTATTCTTTAATAAAGGATCTCAAAGCCAGCTTTAGAAAAAGGAA
+
BBBBBFFFFFFFGGCGGGGGGGHH5DEHHHHHHHHHHHGHHHHHHHHHGHGGHHHHHHHHHHHHHHHHHHHHHHHHHHHHHHHHHGHHHHHHHGGGGHHHHHHHHHHHHHHHHHHHHHHHHHHHHHHHHHHFHFHHHHHHHHHHHHHHHHHHHHHGHGHHHHHHHHHHGHHHFHHHHHHHGGFEGHHHHHHFHHHDDHHGHHHHHHHHHHHHHHHGEGFGHHDGHHHHHHHHGHHHGHHHHBHHGHFGGGH
@M05620:45:000000000-G6HP7:1:1101:4237:7323 1:N:0:155
TACCTGTACTGGGGAAGCATTTGAATATCCCCCCATGGTGATGGGGACGGAGAACTGCTCCATAAACACAGGCAACGTGCCTAACTTTCCCGGGAAGATGAAGTCAAAGAGCGACCACAGCTCTCGGAGGTTATTTTGCATCGGTGAGCCAGACAGAATGATCCGATGAGGGGTGCGAAACTATTTGAGGAAAGGAAGCACCTTTTTATTAAATTTACCTTTTAGCAATCGCCATTCCTACCCTAAAGATC
+
BBBBBFFFFFDCGFGGGGGGGGGHHHHHHHHGGGGHHHHHHHHHGGGFEEGGGHHHHHHHHHHHHHHHHHHGFHHHGHHGHHFGHHHHHHHGGGGGGHHHHHHHHHHHHHEHGGGGGHHFHHHHHGGGGGGHGHHHHFHFHHGGGGGHHHHHHGHHHGHHHHHHHGGGHHHCCDCEBEGGGGGGGGFFGGGGGGGGGGEFGFFFFFFFFFFFFFFFFFFFFFFFFFFFFFAEDFFFFFFFFFFFFFFFFFF
@M05620:45:000000000-G6HP7:1:1101:16841:7325 1:N:0:155
AGATTACTGCAACAGTTCCCCCTGGACCTGGAAAAGTTTCTTGCCTGGCTTACAGAAGCTGAAACAACTGCCAATGTCCTACAGGATGCTACCCGTAAGGAAAGGCTCCTAGAAGACTCCAAGGGAGTAAAAGAGCTGATGAAACAATGGCAAGTAAGTCAGGCATTTCCGCTTTAGCACTCTTGTGGATCCAATTGAACAATTCTCAGCATTTGTACTTGTAACTGACAAGCCAGGGACAAAACAAAGAT
+
A1AAAFFFFF1FGGFGGGGGGGGGGHHHHGGHHHHHHHHHHHHHHHHHHHHHHHHHHHHHHHHHHHHHHHHHHHHHHHHHHHHHHHHHHHHHHHGGGGHHHHHHFHHHGHHHGHHHHHHHFGFFAFEFHEHHHGHHHHFHHDHHHHHHHHHHHGHHHHHHHGHHHHHHHHGGGGGHGGHHHHHHHFHGGHHHHGHHHHHHHHHHHHHHHHHHHHHHHHHGHHHHHHHGGHHHHGGGGGGGGGBFGGGGGGF
@M05620:45:000000000-G6HP7:1:1101:4744:7329 1:N:0:155
CATCCTGACCCTGAAGTACCGGCTTGATTTCTGACATTAGATCGGAAGAGCACACGTCTGAACTCCAGTCACGCACTACAATCTCGTATGCCGTCTTCTGCTTGAAAAAAAAAAAAACTAAACATGATACACTAAGATAACACCTTAATTATCTATGAATATCTTACAACAAATTCGAATATCGACTGTCAATTGAACTCATGTGCACATCACTTGTCTGGTAGACATATTTTACACGACCGTAATTCCAT
+
BCCCCFFFFFFFGGGGGGGGGGGGGGHHHHHGHGHHHHHHGHGHGGGGHEFHHHHGHHGGHHGHGHHHHHHHGHGGGGHFFHGHHGGGHGHHGGGGGHFGGHHGHHHHHGEGGCB<//1?11111111111110111<111>1.<10000000000000000000<000/...000.0.0.00..-..00009000;9009000000999000000;000/0////9;;/;////9/.----:.../////
@M05620:45:000000000-G6HP7:1:1101:10010:7332 1:N:0:155
CATCCTGACCCTGAAGTACCCCATTGAGCATGGCATCGTCACCAACTGGGACGACATGGAGAAGATCTGGCACCACACCTTCTACAACGAGCTGCGCGTGGCCCCGGAGGAGCACCCAGTGCTGCTGACCGAGGCCCCCCTGAACCCCAAGGCCAACAGAGAGAAGATGACTCAGGTGAGGCTCGGCCGACGCCCGTGCTCCTCCCGTCCTTTCCCCAGTCATTTTCTGCCCGGCTTGATTTCTGACATTA
+
>AAABFFFFFFFGGGGGGGGGGEHGHHHHEAFEGHHHGHHHGHHHGHHHHHHEEGEGHFBGHHGHEHFHHHHHGHHHGGHHGHGHGFEEFAEGHHGGGGGGGHHGGGGGGGAHHHHGGHHFHHHHHHHGFGGCC@<CCCGGGHFHHGGGGHGHHGGGGGGFGDGGGGGGGGGFFGGFFGFEFGGBBEFB?BBBBB<BDFAFFFFFAAE9DDBB/BBF.AFF/FFFBB9FFFFA--;@-.//BFF/;BFFF/
@M05620:45:000000000-G6HP7:1:1101:17257:7352 1:N:0:155
ATCTCTATCTCCTAAAAACCTGTTTAGATTTGGAGATAGACCTTCAGGTTTTTCATCATTTTCTGCATGAATTATACATTGACCACGTTCCAGCGTGGTCAGTTTGCAGCATTCTGTTATTTTGTTTGACAGAGTGTCTTGTTGAGAACATATGTAGGACATGATTTTTTCCTGCAACAGGGAAAATAAAGTATAAGTTTTAAAGATTTATTCTTTAATAAAGGATCTCAAAGCCAGCTTTAGAAAAAGGA
+
BBBCCFFFFFFFGGGGGGGGGGHHHHHHHHHHHHHHHHHHHHHHHHHHHHHGGHHHHHHHHHHIHHHHHHHHHHHHHHHHHHHHHHGHHHHHHHGGGGHHHHHHHHHHHHHHHHHHHHHHHHHHHHHHHHHHHHHHHHHHHHHHHHHHHHHHHHHHHHHHHHHHHHHHHGHHHHHHHHHHHGGHHHHHHHHHHHHHHHHHHHGHHHHHHHHHHHHHHHHHHHHHHHHHHHHHHHHHHGHHHHHFHHHHGGH
@M05620:45:000000000-G6HP7:1:1101:24090:7355 1:N:0:155
AGATTACTGCAACAGTTCCCCCTGGACCTGGAAAAGTTTCTTGCCTGGCTTACAGAAGCTGAAACAACTGCCAATGTCCTACAGGATGCTACCCGTAAGGAAAGGCTCCTAGAAGACTCCAAGGGAGTAAAAGAGCTGATGAAACAATGGCAAGTAAGTCAGGCATTTCCGCTTTAGCACTCTTGTGGATCCAATTGAACAATTCTCAGCATTTGTACTTGTAACTGACAAGCCAGGGACAAAACAAAGAT
+
BBBCCFFFFFFFGGGGGGGGGGGGHHHHHHHHHHHHGHHHHHHHHHHHHHHHHHHHHHHHHHHHHHHHHHHHHHHHHHHHHHHHHHHHHHHHHHGGGGHHHHHHHHHHGHHHHHHHHHHHHHHGGHGGHHHHHGHHHHHHHHHHHHHHHHHHHGHHHHHHHHHHHHHHHHGGGGGHHHHHHHHHHHHGHHHHHHHHHGFFHHHHHHHHHHHHHHHGHHHHHHHHHHHFHHHHHGGGGGGGGGGGGGGGGGG
@M05620:45:000000000-G6HP7:1:1101:11294:7358 1:N:0:155
CATCCTGACCCTGAAGTACCCCATTGAGCATGGCATCGTCACCAACTGGGACGACATGGAGAAGATCTGGCACCACACCTTCTACAACGAGCTGCGCGTGGCCCCGGAGGAGCACCCAGTGCTGCTGACCGAGGCCCCCCTGAACCCCAAGGCCAACAGAGAGAAGATGACTCAGGTGAGGCTCGGCCGACGCCCGTGCTCCTCCCGTCCTTTCCCCAGTCATTTTCTGCCCGGCTTGATTTCTGACATTA
+
BBBBBFFFFFFFGGGFGGGGGGEHHFGHGHHHGHHHHGHHHGHFHGHHGGHHGCGGGHHGHHHHGHHHHHHHHGHHGGGHHHHHHHHHGGGGGHHGGGGGGEGHGGGGGGGGHHHHGEHGHHHHHHHHHHGGGGGGGGGGGGGFHHGGGGHGHHGGGGGFGGFEFFFGGGGGGGGGGEGGGFGGCAEDFCFFAFFF>DDFFFFFFFF;DFFFFFFFFEAFFFFBFFFE/BFF.;BCBB.;FFFFBBF/;F/
@M05620:45:000000000-G6HP7:1:1101:16342:7360 1:N:0:155
AGATTACTGCAACAGTTCCCCCTGGACCTGGAAAAGTTTCTTGCCTGGCTTACAGAAGCTGAAACAACTGCCAATGTCCTACAGGATGCTACCCGTAAGGAAAGGCTCCTAGAAGACTCCAAGGGAGTAAAAGAGCTGATGAAACAATGGCAAGTAAGTCAGGCATTTCCGCTTTAGCACTCTTGTGGATCCAATTGAACAATTCTCAGCATTTGTACTTGTAACTGACAAGCCAGGGACAAAACAAAGAT
+
BABBBFFFFF4FGGCGGGGGGGGGHHHHHGHHHHHHHHHHHHHHHHHHHHHFHHHHHHHHHHHHHHHHHHHHHHHHHHHHHHHHHHHHHHGHHHGGGGHHGHCGHHHHGHHHGHHHHHHGHHHGFFFGHHHHHGHHHHHHHHHHHHHHHHHHHGHHHHHHHHFGHHHHHHGGGGGHHHHHHHHHHGHGGHHHHHHHHHHGHHHHHHHHHHHHHHHHHHHHHHHHHHHFHHHHHGGGGGGGGGFGGGGGGGG
@M05620:45:000000000-G6HP7:1:1101:8869:7361 1:N:0:155
AGATTACTGCAACAGTTCCCCCTGGACCTGGAAAAGTTTCTTGCCTGGCTTACAGAAGCTGAAACAACTGCCAATGTCCTACAGGATGCTACCCGTAAGGAAAGGCTCCTAGAAGACTCCAAGGGAGTAAAAGAGCTGATGAAACAATGGCAAGTAAGTCAGGCATTTCCGCTTTAGCACTCTTGTGGATCCAATTGAACAATTCTCAGCATTTGTACTTGTAACTGACAAGCCAGGGACAAAACAAAGAT
+
BABAAFFFFFBFGGGGGGGGGGGGHHHHHHHHHHHHGHHHHHHHGHHHHHHHHHHHHHGHHHHGHHHHHHHHHHHHHHHHHHGHHFHHHHFGHHGGGGHHGH3FHHHHGHHHHHGHHHHHHHHGFEFFHHHHHEHGHHBHHFHGHHHGHHHGHGHHHHGHGHHHHHHHHHGGGGGHHHHHHHHHHFHGHHHHGCHHHEHHHHHHHHHFHFFHHHHGGFHFHHHGHHHGHHHHHGGGGGGG.999FGGGEFF
@M05620:45:000000000-G6HP7:1:1101:17244:7365 1:N:0:155
ATCTCTATCTCCTAAAAACCTGTTTAGATTTGGAGATAGACCTTCAGGTTTTTCATCATTTTCTGCATGAATTATACATTGACCACGTTCCAGCGTGGTCAGTTTGCAGCATTCTGTTATTTTGTTTGACAGAGTGTCTTGTTGAGAACATATGTAGGACATGATTTTTTCCTGCAACAGGGAAAATAAAGTATAAGTTTTAAAGATTTATTCTTTAATAAAGGATCTCAAAGCCAGCTTTAGAAAAAGGA
+
BBCCDFFFFFFFGGGGGGGGGGHHHHHHHHHHHHHHHHHHHHHHHHHHHHHGGHHHHIHHHHHHHHHHHHHHHHHHHHHHHHHHHHGHHHHHHHGGGGHHHHHHHHHHHHHHHHHHHHHHHHHHHHHHHGHHHHHHHHHHHHHHHHHHHHHHHHHHHHHHHHHHHHHHHGHHHHHHHHHHHGGHHHHHGHHGHHHHHGGHHHGHHHHHHHHHHHHHHHHGHHHHHHHHHGHHHGHHHGHHHHGGHHHHGGG
@M05620:45:000000000-G6HP7:1:1101:17269:7367 1:N:0:155
ATCTCTATCTCCTAAAAACCTGTTTAGATTTGGAGATAGACCTTCAGGTTTTTCATCATTTTCTGCATGAATTATACATTGACCACGTTCCAGCGTGGTCAGTTTGCAGCATTCTGTTATTTTGTTTGACAGAGTGTCTTGTTGAGAACATATGTAGGACATGATTTTTTCCTGCAACAGGGAAAATAAAGTATAAGTTTTAAAGATTTATTCTTTAATAAAGGATCTCAAAGCCAGCTTTAGAAAAAGGA
+
AAA3AFFFFFFFGGGGGGGGFFFHHHHGHHHGHFFGHHBGGHFHHHG3GHHGGHHFHHHHHHHHFHFGHFHHHHHHHGHHGBGFFHFGEGHHHHGFGEHHFFFFGHHFFHABGGBGGGHHHHHHHHHHGHHHHHGHHHFHFHHHHGHHHHHHHHHFHHHHHHHHGFHHHGHHHGHHBFCGHGGFHGHHGGHHHEHGGFGGHHFFHGFHHHHHHHHHHHHFDDDHFHHHHFFFGEFCGGHHHHGHFGFFD?C
@M05620:45:000000000-G6HP7:1:1101:24103:7369 1:N:0:155
AGATTACTGCAACAGTTCCCCCTGGACCTGGAAAAGTTTCTTGCCTGGCTTACAGAAGCTGAAACAACTGCCAATGTCCTACAGGATGCTACCCGTAAGGAAAGGCTCCTAGAAGACTCCAAGGGAGTAAAAGAGCTGATGAAACAATGGCAAGTAAGTCAGGCATTTCCGCTTTAGCACTCTTGTGGATCCAATTGAACAATTCTCAGCATTTGTACTTGTAACTGACAAGCCAGGGACAAAACAAAGAT
+
AABBBFFFFFFFGGGGGGGGGGGGHFHHHHGHHHHHFGHHHHHHHHHHHHHHHHHHHHHHHHHHHHHHHHHHHHHGHHHHHGHHHHHHHHHHHHGGGGHHHHHHGHHHGHGHHHHHHHHHGHHGGHGEHHHHHFHHHHHHHHHGHHHHHHGGHGHHHHHHGFGHGHHHHHGGGGGGHHHHGHHHHGFFHHHHHHHHHHHHHHHHGHHHHHHHHGHGHGHHHHGHHHHHHHHGHGGG?DEEGGGGGGGGGFB
@M05620:45:000000000-G6HP7:1:1101:24082:7373 1:N:0:155
AGATTACTGCAACAGTTCCCCCTGGACCTGGAAAAGTTTCTTGCCTGGCTTACAGAAGCTGAAACAACTGCCAATGTCCTACAGGATGCTACCCGTAAGGAAAGGCTCCTAGAAGACTCCAAGGGAGTAAAAGAGCTGATGAAACAATGGCAAGTAAGTCAGGCATTTCCGCTTTAGCACTCTTGTGGATCCAATTGAACAATTCTCAGCATTTGTACTTGTAACTGACAAGCCAGGGACAAAACAAAGAT
+
CCCCCFFFFFFFGGGGGGGGGGGGHHHHHHHHHHHHHHHHHHHHHHHHHHHHHHHHHHHHHHHHHHHHHHHHHHHHHHHHHHHHHHHHHHHHHHGGGGHGHHHHHHHHGHHHHHHHHHHHHHHGGHGGHHHHHGHHHHHHHHHHHHHHGHHHHGHHHHHHHHFHHHHHHHGGGGGHGHHHHHHHHHHGHHHHHHHHHHHGHHHHHHHHHHHHHHHHHGHHHHHHHHHFHHHHHGGGGGGGGGGGGGGGGGC
@M05620:45:000000000-G6HP7:1:1101:16333:7375 1:N:0:155
AGATTACTGCAACAGTTCCCCCTGGACCTGGAAAAGTTTCTTGCCTGGCTTACAGAAGCTGAAACAACTGCCAATGTCCTACAGGATGCTACCCGTAAGGAAAGGCTCCTAGAAGACTCCAAGGGAGTAAAAGAGCTGATGAAACAATGGCAAGTAAGTCAGGCATTTCCGCTTTAGCACTCTTGTGGATCCAATTGAACAATTCTCAGCATTTGTACTTGTAACTGACAAGCCAGGGACAAAACAAAGAT
+
A1AAAFFFFF1DGFEGGGGGGGGCCHHHHFGHHHFGGHHHHHHHHHHGHHHEHHHHHHHHHHHHHHHHHHHHHHHHHHHHFGGHHHHHHHHHHHGGGFHGGHBGFGHHGHHFBGHGHHHFFHHGEFEEHHHHHGHHHGGHGHHHHHHHHHHHHGHHGHGHHHEHHHHHHHGGGGGHHHHHHFHHHGGGHHHHGGHHHBDGHHHHHHHHHHHHHHHHHFHHHHHHHHHGHFHHEGGGGGGGFGFGGGG.FFF
@M05620:45:000000000-G6HP7:1:1101:11296:7378 1:N:0:155
CATCCTGACCCTGAAGTACCCCATTGAGCATGGCATCGTCACCAACTGGGACGACATGGAGAAGATCTGGCACCACACCTTCTACAACGAGCTGCGCGTGGCCCCGGAGGAGCACCCAGTGCTGCTGACCGAGGCCCCCCTGAACCCCAAGGCCAACAGAGAGAAGATGACTCAGGTGAGGCTCGGCCGACGCCCGTGCTCCTCCCGTCCTTTCCCCAGTCATTTTCTGCCCGGCTTGATTTCTGACATTT
+
3AAAAFFFFCFFGGGGGGGFFEEHHHHFHGHDGGHHHGHGHEHHHGGFHHHHGGGGGFFGGHFHHGHGGGHHHGHHHFGFHFFHHFEGEFEGGHHGGGGGGGHHGGDGGGGGHHHHGGGGGFBFGGHGGHGGGGGGGGGGGGHHGFGDDDHGHHGGGGGGGGGGGGGGGFGGGGGGGGGGGGGGBBFF?BB<BBB;9ADEBBFFFEDEDFFBFFBFFF.;FFF9FFFF//FF?BBB-@9:FFFFEFFFFF/
@M05620:45:000000000-G6HP7:1:1101:4915:7385 1:N:0:155
ATCTCTATCTCCTAAAAACCTGTTTAGATTTGGAGATAGACCTTCAGGTTTTTCATCATTTTCTGCATGAATTATACATTGACCACGTTCCAGCGTGGTCAGTTTGCAGCATTCTGTTATTTTGTTTGACAGAGTGTCTTGTTGAGAACATATGTAGGTTATGATTTTTTCCTGCAACAGGGAAAATATTGTATAAGTTTTAAAGTTTTATTCTTTAATAAAGGATCTCAAAGCCAGCTTTAGAAAAAGGA
+
BBBBBFFFFFFFBGGGGDEAGGHHHHFBFG5GE4F4A555B3BA33F3FGHGA35A55DFHE5F555FDG5DB5AAA5DDE5DF3CEGGAFHH30EE0?34BGH44B43@1BG44BGHDF@@@FFGGC334B33B3F4?FGHF?43E?FG3FHH?4B3311?B2?22?1/01@<1FH1GCCFEG/GD111<@GDG1?GGGF11111>1<1=11=DD11=0DGBG/0/<D000=<<GFA0:GHHCHHG.CF:
@M05620:45:000000000-G6HP7:1:1101:24852:7399 1:N:0:155
ATCTCTATCTCCTAAAAACCTGTTTAGATTTGGAGATAGACCTTCAGGTTTTTCATCATTTTCTGCATGAATTATACATTGACCACGTTCCAGCGTGGTCAGTTTGCAGCATTCTGTTATTTTGTTTGACAGAGTGTCTTGTTGAGAACATATGTAGGACATGATTTTTTCCTGCAACAGGGAAAATAAAGTATAAGTTTTAAAGATTTATTCTTTAATAAAGGATCTCAAAGCCAGCTTTAGAAAAAGGA
+
ABCBCFFFFFFFGGGGGGGGGGHHHHHHHHHHHHHHHHHGHHHHHHHHHHHGGHHHHHHHHHHHHHHHHHHHHHHGHHHHHHHHGHGHHHHHHHGGGGHHHHHHHHHHHHHHHHHHHHHHHHHHHHHHGHHHHHGHHHHHHHHHEGHHHHHHHHHHHHHHHHHHHHHHHGHHHHHHHHHHHGGHHHGGFHHHHHHHHHHHHHHHHHHHHHHHHHHHHHHHHHHHGGHHGHHHHHHHHGHHHHHFGFHHGGH
@M05620:45:000000000-G6HP7:1:1101:24844:7416 1:N:0:155
ATCTCTATCTCCTAAAAACCTGTTTAGATTTGGAGATAGACCTTCAGGTTTTTCATCATTTTCTGCATGAATTATACATTGACCACGTTCCAGCGTGGTCAGTTTGCAGCATTCTGTTATTTTGTTTGACAGAGTGTCTTGTTGAGAACATATGTAGGACATGATTTTTTCCTGCAACAGGGAAAATAAAGTATAAGTTTTAAAGATTTATTCTTTAATAAAGGATCTCAAAGCCAGCTTTAGAAAAAGGA
+
CCCBCFFFFFFFGGGGGGGGGGHGHHHHHHHHHGHHHHHHHHHHHHHHHHHGGHHHHHIHHHIIIHHHHHHHHHHHHHHHHHGHGHGHHHHHHHGGGGHHHHHHHHHHHHHHHHHHHHHHHHHHHHHHGHHHHHFHHHHHHHHHHHHHHHHHHHHHHHHHHHHHHHHHHGHHHHHHHHHHHGGHHHHHHHHHHHHHHHHHHHHHHHHHHHHHHHHHHHHHHHGGHHHHHHHHHHHHHGHHHHGFHFHHGGH
@M05620:45:000000000-G6HP7:1:1101:20383:7441 1:N:0:155
AGATTACTGCAACAGTTCCCCCTGGACCTGGAAAAGTTTCTTGCCTGGCTTACAGAAGCTGAAACAACTGCCAATGTCCTACAGGATGCTACCCGTAAGGAAAGGCTCCTAGAAGACTCCAAGGGAGTAAAAGAGCTGATGAAACAATGGCAAGTAAGTCAGGCATTTCCGCTTTAGCACTCTTGTGGATCCAATTGAACAATTCTCAGCATTTGTACTTGTAACTGACAAGCCAGGGACAAAACAAAGAC
+
AAABCFFFFFFFGGGGGGGGGGGGHHHHGHHHHHHHHHHHHHHHHHHHHHHHHHHHHHHHHHHHHHHHHHHHHHHHHHHHHHHHHHHHHHHHHHGGGGHHHHHHGHHHGHHHHHHHHHHHHHGGGHGGHHH4BFCGHFFHFHHHHHEDHCHHHGGHHHHFHHBGHGHFHFFGGGGH1GFHFGHHH=FEBCGHHCGFFHHHHHFB=DFFDHFHHGHHGGHHHBGFHHF0CGFGGEFGGFEE9FFFFGGG/9B
@M05620:45:000000000-G6HP7:1:1101:6178:7456 1:N:0:155
ATCTCTATCTCCTAAAAACCTGTTTAGATTTGGAGATAGACCTTCAGGTTTTTCATCATTTTCTGCATGAATTATACATTGACCACGTTCCAGCGTGGTCAGTTTGCAGCATTCTGTTATTTTGTTTGACAGAGTGTCTTGTTGAGAACATATGTAGGACATGATTTTTTCCTGCAACAGGGAAAATAAAGTATAAGTTTTAAAGATTTATTCTTTAATAAAGGATCTCAAAGCCAGCTTTAGAAAAAGGA
+
AAABAFFFFFFFGGFGGGGGGGHHHHGHHHHHH4GBGFHGHHHHHHHHHHHGGHHHHHHHHHHHHHHHHHBHHHHHHHHHHHHHGHGHHHHHHHGGGGHHGHHHHHHHHHHHHHHHHHHHHHHHGHHHHGHGHHHHHHHHHHHHGHHGHHHHHHHGHHH2FGHGHHHHHGHHHHHHHHHGHGGHHHGHBFGGHHHHGGHHHGGGGFGHHGHHHHHHGFHDGFHHHHHHHHHGGGHHHGGHHHHHGCGFEGF
@M05620:45:000000000-G6HP7:1:1101:6196:7459 1:N:0:155
ATCTCTATCTCCTAAAAACCTGTTTAGATTTGGAGATAGACCTTCAGGTTTTTCATCATTTTCTGCATGAATTATACATTGACCACGTTCCAGCGTGGTCAGTTTGCAGCATTCTGTTATTTTGTTTGACAGAGTGTCTTGTTGAGAACATATGTAGGACATGATTTTTTCCTGCAACAGGGAAAATAAAGTATAAGTTTTAAAGATTTATTCTTTAATAAAGGATCTCAAAGCCAGCTTTAGAAAAAGGA
+
BBCCCFFFFFFFGGGGGGGGGGHHHHHHHHHHHHHHHHHHHHHHHHHHHHHGGHHHHHHHHHIHIHHHHHHHHHHHHHHHHHHHHHGHHHHHHHGGGGHHHHHHHHHHHHHHHHHHHHHHHHHHHHHHHHHHHHHHHHHHHHHHHHHHHHHHHHHHHHHHHHHHHHHHHGHHHHHHHHHHHGGHHHHHHHHHHHHHHHHHHHHHHHHHHHHHHHHHHHHHHHHHHHHHHHHHHHHHHGHHHHHHGHHHGGH
@M05620:45:000000000-G6HP7:1:1101:4354:7469 1:N:0:155
ATCTCTATCTCCTAAAAACCTGTTTAGATTTGGAGATAGACCTTCAGGTTTTTCATCATTTTCTGCATGAATTATACATTGACCACGTTCCAGCGTGGTCAGTTTGCAGCATTCTGTTATTTTGTTTGACAGAGTGTCTTGTTGAGAACATATGTAGGACATGATTTTTTCCTGCAACAGGGAAAATAAAGTATAAGTTTTAAAGATTTATTCTTTAATAAAGGATCTCAAAGCCAGCTTTAGAAAAAGGA
+
ABBBCFFFFFFFGGGGGGGGGGHHHHHHHHHHHHGHHHHHHHHHHHHGHHHGGHHHHIHHHHIHHHHHHHHHHHHHHHHHHHHHHHGHHHHHHHGGGGHHHHHHHHHHHHHHHHHHHHHHHHHHHHHHHHHHHHHHHHHHHHHHHHHHHHHHHHHHHHHHHHHHHHHHHGHHHHHHHHHHHGGHHHHHHHHHHHHHHGGHHHHHHHHHHHHHHHHHHHHHHHHHHHHHHHHHHGHHHGHHHHHHHHHHGGH
@M05620:45:000000000-G6HP7:1:1101:6213:7470 1:N:0:155
ATCTCTATCTCCTAAAAACCTGTTTAGATTTGGAGATAGACCTTCAGGTTTTTCATCATTTTCTGCATGAATTATACATTGACCACGTTCCAGCGTGGTCAGTTTGCAGCATTCTGTTATTTTGTTTGACAGAGTGTCTTGTTGAGAACATATGTAGGACATGATTTTTTCCTGCAACAGGGAAAATAAAGTATAAGTTTTAAAGATTTATTCTTTAATAAAGGATCTCAAAGCCAGCTTTAGAAAAAGGA
+
AABBBFFFFFFFGGGGGGGGGGGHHHHGHHHHHHGHHHHHHHHHHHHHHHHGGHHHHHHHHHHHGHHHHHHHHHHHHHHHHHHHHHGHHHHHHHGGGGHHHHHHHHHHHHHHHHHHHHHHHHHHHHHHHHHHHHHHHHHHHHHEGHHHHHHHHFGHHHHHHHFHGGHHHGHHHHHHHHHHHGGGGFFGHHHHHHHHHHHHHHGFHHHHHHHHHHHHHHHHDGHHHHHHHHHHEHHHHGHHHHGHHHHHGGF
@M05620:45:000000000-G6HP7:1:1101:4332:7472 1:N:0:155
ATCTCTATCTCCTAAAAACCTGTTTAGATTTGGAGATAGACCTTCAGGTTTTTCATCATTTTCTGCATGAATTATACATTGACCACGTTCCAGCGTGGTCAGTTTGCAGCATTCTGTTATTTTGTTTGACAGAGTGTCTTGTTGAGAACATATGTAGGACATGATTTTTTCCTGCAACAGGGAAAATAAAGTATAAGTTTTAAAGATTTATTCTTTAATAAAGGATCTCAAAGCCAGCTTTAGAAAAAGGA
+
AA>AAFFFFFFFGFFFGGGGGGFHHHHHHHHHHBGFGHHHHHGHFFGHGHHGGHGHBGHHHHHHH5DHHFFHHHHGFHFHHGHFGHEHHHHHHHFEGGHHHGGHHHFDGBGFGGHHHHFHHHHHGEHHFHFHHHGFFGHFHFHHGFHHHGFHFGGEGHGBFGHFHHHHGDHHHHFHGFGFHGGFHHHHFFGHBGGHFFGHHHEFGGGHHHHHGHHHH0GFHFHHGHFHFHBBG<CGC:CGHGGFCGGFGGC
@M05620:45:000000000-G6HP7:1:1101:4356:7487 1:N:0:155
ATCTCTATCTCCTAAAAACCTGTTTAGATTTGGAGATAGACCTTCAGGTTTTTCATCATTTTCTGCATGAATTATACATTGACCACGTTCCAGCGTGGTCAGTTTGCAGCATTCTGTTATTTTGTTTGACAGAGTGTCTTGTTGAGAACATATGTAGGACATGATTTTTTCCTGCAACAGGGAAAATAAAGTATAAGTTTTAAAGATTTATTCTTTAATAAAGGATCTCAAAGCCAGCTTTAGAAAAAGGA
+
BBBBBFFFFFFFGGGGGGGGGGHHHHFFHFHHFHHHHHHHFHHHHHHFHHHGGHHHHHHHHHHHGHHHBGHHHHHHHFGHEFHHHHEHFHGHFGEF1>GGHFGHHHHHEGHHHHHGHHHHHHHHHHHGHHHHGGHHHHHHHHHGFFHHHHGHHHHHHHGHHHHFHHHHHGHHHDGHBGHHEFGCGBGHHGHHGHHBGGGHHGHHHHHHHHHHHHHHHHHHDHBD/DGHHHHHGHHGHGHHHHEHHBHH.DC
@M05620:45:000000000-G6HP7:1:1101:13108:7519 1:N:0:155
ATCTCTATCTCCTAAAAACCTGTTTAGATTTGGAGATAGACCTTCAGGTTTTTCATCATTTTCTGCATGAATTATACATTGACCACGTTCCAGCGTGGTCAGTTTGCAGCATTCTGTTATTTTGTTTGACAGAGTGTCTTGTTGAGAACATATGTAGGACATGATTTTTTCCTGCAACAGGGAAAATAAAGTATAAGTTTTAAAGATTTATTCTTTAATAAAGGATCTCAAAGCCAGCTTTAGAAAAAGGA
+
>AABBFDFFFFFGGGGGGGGGGHHHFHHHHHHHHHHHHGHHHHHHHHHHHHGGHHHHHHHHHHHHHHHHHHHHHHHHHHHHHHHHHGHHHHHHHGGGGHHHHHHHHHHHHHHHHHHHHHHHHHHHHHHHHHHHHHHHHHHHHHHHHHHGHHHHHHHHHHHHHGHHHHHHGHHHHHHGHHHHGGHHGGHHHHHHHHGHFGHHHHFHHHHHHHHHHHHHHHHFHFHGHGHHHHHHHHHHGHHHHHFGHHHGGH
@M05620:45:000000000-G6HP7:1:1101:13104:7537 1:N:0:155
ATCTCTATCTCCTAAAAACCTGTTTAGATTTGGAGATAGACCTTCAGGTTTTTCATCATTTTCTGCATGAATTATACATTGACCACGTTCCAGCGTGGTCAGTTTGCAGCATTCTGTTATTTTGTTTGACAGAGTGTCTTGTTGAGAACATATGTAGGACATGATTTTTTCCTGCAACAGGGAAAATAAAGTATAAGTTTTAAAGATTTATTCTTTAATAAAGGATCTCAAAGCCAGCTTTAGAAAAAGGA
+
CCCCDFFFFFFFGGGGGGGGGGHHHHHHHHHHHHHHHHHHHHHHHHHHHHHGGHHHHHIIHIHIIHHHHHHHHHHHHHHHHHHHHHGHHHHHHHGGGGHHHHHHHHHHHHHHHHHHHHHHHHHHHHHHHHHHHHHHHHHHHHHHHHHHHHHHHHHHHHHHHHHHHHHHHGHHHHHHHHHHHGGHHHHHHHHHHHHHHGHHHHHHHHHHHHHHHHHHHHHHHHGHHHHHHHHHHHHHHGHHHHHHHHHHGGH
@M05620:45:000000000-G6HP7:1:1101:5881:7566 1:N:0:155
TACCTGTACTGGGGAAGCATTTGAATATCCCCCCATGGTGATGGGGACGGAGAACTGCTCCATAAACACAGGCAACGTGCCTAACTTTCCCGGGAAGATGAAGTCAAAGAGCGACCACAGCTCTCGGAGGTTATTTTGCATCGGTGAGCCAGACAGAATGATCCGATGAGGGGTGCGAAACTATTTGAGGAAAGGAAGCACTTTTTTATTAAATTTACCTTTTAGCAATCGCCATTCCTACCCTAAAGATC
+
A?AAAFFFFFDCCEFGGFGFGGGHFHGFEEEFEEGGHHHEFDDGHGGGGGCEEGHGHGHDFGFGGFHHHGHHGHHHGHEFHGD3BBGHEFHGGC?@EEGGHHGHHHGHHHHEG?CCGFHHGGHHHGEC@CDHGHHHHF11FGADFDGGHHHHAEGC<<GHHHHHH?FGFHFD?E-C-.BC-9CBFF0;9BBFFFAB/A.;9/:BFFC.F////BFF/F/BFFF///B//;.E...99BB/9../BFBB/B:
@M05620:45:000000000-G6HP7:1:1101:27345:7580 1:N:0:155
TACCTGTACTGGGGAAGCATTCCTACCCTAAAGATCGGAAGAGCACACGTCTGAACTCCAGTCACGCACTACAATCTCGTATGCCGTCTTCTGCTTGAAAAAAAAAAAAAATAAAAATACGAATGGGAACAAAAGCTTAATCAACAAATAAAATGAAAACAGTGAGAGAGACTTTAAAAACATTTAGTATTCAAATAAACACAATTGAGAAGTAGTACACGATAACAACAACAAGAGACAAAACGAAGATA
+
CCCCCFFFFFFFGGGGGGGGGGHHHHHHHHHHHHHHHGGGGHHHHHHHGHHHGHHHHHHHHHHHHGHGGGHHHHHFHHHGGHHHHGGGHGHHHHHHHHHHHHGGGGG>/<<0>>21?0?1//=/1100>.0000001<11110</0..=00=0000=00;:/00<000:../:0::0000..;000000000000090;00..;000;0.;/;00;000;.-.9.000......//./////..-...900
@M05620:45:000000000-G6HP7:1:1101:21133:7583 1:N:0:155
ATCTCTATCTCCTAAAAACCTGTTTAGATTTGGAGATAGACCTTCAGGTTTTTCATCATTTTCTGCATGAATTATACATTGACCACGTTCCAGCGTGGTCAGTTTGCAGCATTCTGTTATTTTGTTTGACAGAGTGTCTTGTTGAGAACATATGTAGGACATGATTTTTTCCTGCAACAGGGAAAATAAAGTATAAGTTTTAAAGATTTATTCTTTAATAAAGGATCTCAAAGCCAGCTTTAGAAAAAGGA
+
BBBBBFDFFFFFGGGGGGGGGGHHHHHCHHHHHHHHHHHCGGHHHHHHHHHGGHGGHHHHHHHFFHHHHHFHHHHHHFGHHFHHHHGHHHHHHHGGGGHHHHHHHHHHGHHHHHHHHHGHHHHHHHHHHHHHHHHHHHHHHHHHDFHHHHHHHHHHHHFHHHHFHHHHHGHHHHHHHHHHGFGFHHGGHHHHHHGHHFFGHHGGHHHHHHHHHHHHHFHHBDFHHHHHHHHFHHHHHGHHHHHHHHHHGGG
@M05620:45:000000000-G6HP7:1:1101:4668:7585 1:N:0:155
CATCCTGACCCTGAAGTACCCCATTGAGCATGGCATCGTCACCAACTGGGACGACATGGAGAAGATCTGGCACCACACCTTCTACAACGAGCTGCGCGTGGCCCCGGAGGAGCACCCAGTGCTGCTGACCGAGGCCCCCCTGAACCCCAAGGCCAACAGAGAGAAGATGACTCAGGTGAGGCTCGGCCGACGCCCGTGCTCCTCCCGTCCTTTCCCCAGTCATTTTCTGCCCGGCTTGATTTCTGACATTC
+
1AAAAFFFFCFFGFGFGGFE11BCBFGDG1A1BFEGGGHCHAFFGGH0GHHHGGGAFBGCFHAFGHHEDEGHHGHHFEGC1@DHHFB1>C?>EHECGEGGECFFE?CCGGCBGHHHA/?FGF11FGHHFFC-CGCC.CCGCACCCEFG..:CCGGEFGFFF/..9B;F99CFBBFBFFBF..:9==AB@->?@@@@9BA?FFFF/A9;9-99B9//9;-;/:BBF/;//99A---@>--9B/;BB/BB;F/
@M05620:45:000000000-G6HP7:1:1101:4685:7591 1:N:0:155
CATCCTGACCCTGAAGTACCCCATTGAGCATGGCATCGTCACCAACTGGGACGACATGGAGAAGATCTGGCACCACACCTTCTACAACGAGCTGCGCGTGGCCCCGGAGGAGCACCCAGTGCTGCTGACCGAGGCCCCCCTGAACCCCAAGGCCAACAGAGAGAAGATGACTCAGGTGAGGCTCGGCCGACGCCCGTGCTCCTCCCGTCCTTTCCCCAGTCATTTTCTGCCCGGCTTGATTTCTGACATTA
+
AABBBFFFFFFFGFFFGGGGGGGHH5GHGGCE4AFGHFHHHGHHHGGG3EEFEEGGGHBHHHHGHFHHG5FFGGHHHGGHHHHGHHHH@E?EG@G>E?F//>GGG?CFCGGAFHHHGGHGGFGHGHFFHFC@?-@FGGGGG:CGHHGGGD;ECGAEEE9CFEAEGFGGFGGGGGCFF9BF.CEFF@ADBFFFFFF@=.AAFFFFFF9ED.AFFFFFFEAFF/FFFFFF9FFF;9;@B-.:BBFB/99;FF/
@M05620:45:000000000-G6HP7:1:1101:21117:7594 1:N:0:155
ATCTCTATCTCCTAAAAACCTGTTTAGATTTGGAGATAGACCTTCAGGTTTTTCATCATTTTCTGCATGAATTATACATTGACCACGTTCCAGCGTGGTCAGTTTGCAGCATTCTGTTATTTTGTTTGACAGAGTGTCTTGTTGAGAACATATGTAGGACATGATTTTTTCCTGCAACAGGGAAAATAAAGTATAAGTTTTAAAGATTTATTCTTTAATAAAGGATCTCAAAGCCAGCTTTAGAAAAAGGA
+
ABBCCFFFFFFFGGGGGGGGGGHHHHHHHHHHHHHHHHHHHHHHHHHHHHHGGHHHHHHIHIHIHHHHHHHHHHHHHHHHHHHHHHGHHHHHHHGFGGHHHHHHHHHHHHHHHHHHHHHHHHHHHHHHHHHHHHHHHHHHHHHHHHGHHHHHHHHHHHHHHHHHHHHHHGHHHHHHHHHHHGGHHHHHHHHHHHHGHGHHHHHHHHHHHHHHHHHHHHHHHHHHHHHHHGHHHHHHHGHHHHHHGGHHGGH
@M05620:45:000000000-G6HP7:1:1101:15038:7624 1:N:0:155
AGATTACTGCAACAGTTCCCCCTGGACCTGGAAAAGTTTCTTGCCTGGCTTACAGAAGCTGAAACAACTGCCAATGTCCTACAGGATGCTACCCGTAAGGAAAGGCTCCTAGAAGACTCCAAGGGAGTAAAAGAGCTGATGAAACAATGGCAAGTAAGTCAGGCATTTCCGCTTTAGCACTCTTGTGGATCCAATTGAACAATTCTCAGCATTTGTACTTGTAACTGACAAGCCAGGGACAAAACAAAGAT
+
AAABBFFFFFBFGGGGGGGGGGGGHHHHHHHGHHHHHHHHHHHHHHHHHHHHHHHHHHHHHHHHHHHHHHHHHHHHHHHHHHHGHGHHHHHHHHGGGEGGGHEGHHHHGHHHHHHHHHHHHHFFE?EEHFGHHGHHHHHHHHHHHHHHHGHHHGHHHHHHHHGHHHHHHHGGGGGHHHHHHHHHHHHGGHHHHHHHHHHHHHHHHHHGHHHHHHHHHCGHHFHHHHHHHHHHHGGGGGGGGGGFFFGGFF9
@M05620:45:000000000-G6HP7:1:1101:11524:7644 1:N:0:155
AGATTACTGCAACAGTTCCCCCTGGACCTGGAAAAGTTTCTTGCCTGGCTTACAGAAGCTGAAACAACTGCCAATGTCCTACAGGATGCTACCCGTAAGGAAAGGCTCCTAGAAGACTCCAAGGGAGTAAAAGAGCTGATGAAACAATGGCAAGTAAGTCAGGCATTTCCGCTTTAGCACTCTTGTGGATCCAATTGAACAATTCTCAGCATTTGTACTTGTAACTGACAAGCCAGGGACAAAACAAAGAT
+
AAABCFFFFFFFGGGBGGGGGGGGHHHHHHHHHHHHHHHHHGHHHHHHHHHAFFGHHHHHHHHHHHHHHHHHHHHHHHHHEGHHHGHHHHFHHHGGEEGGGHFHHHHHGHHHHHHHHHHHHHHGFFGEHFHHHGHHHHGHHGHHHHHHHHHHHGHHHHHHHHFHHHHHHHGGGGGHHHHHHHHHHHHGFHHHHFHHHHHGGHHHHHHHHHHHHHHHHHHHHHHHHHHHHHGHHGGGGGGGGGGGGGGGGGF
@M05620:45:000000000-G6HP7:1:1101:25829:7653 1:N:0:155
TACCTGTACTGGGGAAGCAATCGCCATTCCTACCCTAAAGATCGGAAGAGCACACGTCTGAACTCCAGTCACGCACTACAATCTCGTATGCCGTCTTCTGCTTGAAAAAAAAAAAAAAACACAACTGACCTCCTTTCTTTGTGACAACAACGCGCCACCCTCACCAAGCCTTTCTTTCCTAAATCCTGCTTAGTCATTCATGACTTTGTCTCCGCCTTTCTTCTTCCTACCCACCCTCTACTCACCTCCCC
+
BBBBBFFFFFFFGGFEGGGGGGGGGGGHHHHHHHHHHHHHHHHHGGGGHHHHHHHGHHHGGHHHHHHGHHHHGHGGGGHGHFFHHHFFHHHHEGGHGHHHGHHHHHGHFGGGGBC//>>/.0...1011011./000000<0/0000<..;::--:......:..0..../9900000;0000999C0;//////;B/;///////9/;////.9;.9//////9/////9./...:AB//////./..9.
@M05620:45:000000000-G6HP7:1:1101:15261:7659 1:N:0:155
TACCTGTACTGGGGAAGCATTCCTACCCTAAAGATCGGAAGAGCACACGTCTGAACTCCAGTCACGCACTACAATCTCGTATGCCGTCTTCTGCTTGAAAAAAAAAAAGAGCGACCACAGCTCTCGGAGGTTATTTTGCATCGGTGAGCCAGACAGAATGATCCGATGAGGGGTGCGAAACTATTTGAGGAAAGGAAGCCCCTTTTTATTAAATTTACCTTTTAGCAATCGCCATTCCTACCCTAAAGATC
+
AAAAAFFFFFFFGGGGGGGGG333DBBAA0011A1AFG?000F0ABGHGBFECG21DG1AAA1FF/FGGCBF1F1FE1F/?G0DG?F/0/FFG11BHH11BG>//>EB</00<<BC/GAFGHHHHCF/A@GHFFHHHDB1<<.CECFHHGCGHG/;/;CGFHCG.=CAGGBB@FG??.-9A00;FF00;FFFFAAFBFF-;BFFFFFFEFF//BFFBFFFFFFFF/99FB9AB-9FFFFBFFFB--9;BBF
@M05620:45:000000000-G6HP7:1:1101:6095:7663 1:N:0:155
ATCTCTATCTCCTAAAAACCTGTTTAGATTTGGAGATAGACCTTCAGGTTTTTCATCATTTTCTGCATGAATTATACATTGACCACGTTCCAGCGTGGTCAGTTTGCAGCATTCTGTTATTTTGTTTGACAGAGTGTCTTGTTGAGAACATATGTAGGACATGATTTTTTCCTGCAACAGGGAAAATAAAGTATAAGTTTTAAAGATTTATTCTTTAATAAAGGATCTCAAAGCCAGCTTTAGAAAAAGGA
+
BBBBBFFFFFFFGGGFFGGGFEFGHHFHHFHHHFCCGHHHHHHHHHHHHHGEGHHHHGHHHHHHHGHHHGHHHGFHHHHHGHHGFGGGHHHHHHGEGGGFFHGHHGGHHFHFBGHGGHHHHHHHGHHHHHEGFHEEFHHHGHHHHHHHFHFFHHGHFGHFGGHFDGGHHGHHHHHHFFGGHGGHEFGF?DGFGHHGGFFGHHGHHHHHHHHHGHHHHHHHHFFBFHGHFHGHHFGBHGHHHEFHE;GFGGC
@M05620:45:000000000-G6HP7:1:1101:12219:7666 1:N:0:155
CATCCTGACCCTGAAGTACCCCATTGAGCATGGCATCGTCACCAACTGGGACGACATGGAGAAGATCTGGCACCACACCTTCTACAACGAGCTGCGCGTGGCCCCGGAGGAGCACCCAGTGCTGCTGACCGAGGCCCCCCTGAACCCCAAGGCCAACAGAGAGAAGATGACTCAGGTGAGGCTCGGCCGACGCCCGTGCTCCTCCCGTCCTTTCCCCAGTCATTTTCTGCCCGGCTTGATTTCTGACATTA
+
CCCCCFFFFFFFGGGGGGGGGGGHHHHHHHHHHHHHHGHHHGHHHGHHHHHHGGGGGHHHHHHHHHHHHHHHHGHHHGGHHHHHHHHHGGGGGHHGGGGGGGHHGGGGGGGGHHHHGGHGHHHHHHHHHHGGGGGGGGGGGGHHHHGGGGHGHHGEFGGGGGGGGGGGGGGGGGGGGGGGGGGGFFFFFFFFFFFF:DDFFFFFFFFEDFDFFFFFFFFFFEFFFFFFFFFFFFFFCFAFFFFFFBFFFF/
@M05620:45:000000000-G6HP7:1:1101:6901:7673 1:N:0:155
AGATTACTGCAACAGTTCCCCCTGGACCTGGAAAAGTTTCTTGCCTGGCTTACAGAAGCTGAAACAACTGCCAATGTCCTACAGGATGCTACCCGTAAGGAAAGGCTCCTAGAAGACTCCAAGGGAGTAAAAGAGCTGATGAAACAATGGCAAGTAAGTCAGGCATTTCCGCTTTAGCACTCTTGTGGATCCAATTGAACAATTCTCAGCATTTGTACTTGTAACTGACAAGCCAGGGACAAAACAAAGAT
+
>AAAAFFFFFFFGCGGGGGGGGFGHGHHHHFHHGHHHHGFHHHGHHFHGHHHHHHHHGHHFHHBHHAFHHHGHHHHHFHHHGGGG1F@GHHGHHGGGGHHHFGHHHHHGHHHHHHHHHHG3BFAEEEEGFFBG/FGHHGHHBGHGHHFHGHHHGHHGEHHGHHGAHHHHGGGGGGGHGHHGHHHHHHGHHHHHFHHHDHGHHHHHHHHHGHHGHHHHGHHHHHHHHHFCGHHGGFGEG?..CBFGGGGBFF
@M05620:45:000000000-G6HP7:1:1101:6109:7686 1:N:0:155
ATCTCTATCTCCTAAAAACCTGTTTAGATTTGGAGATAGACCTTCAGGTTTTTCATCATTTTCTGCATGAATTATACATTGACCACGTTCCAGCGTGGTCAGTTTGCAGCATTCTGTTATTTTGTTTGACAGAGTGTCTTGTTGAGAACATATGTAGGACATGATTTTTTCCTGCAACAGGGAAAATAAAGTATAAGTTTTAAAGATTTATTCTTTAATAAAGGATCTCAAAGCCAGCTTTAGAAAAAGGA
+
CCCCCFFFFFFFGGGGGGGGGGGHHHHHHHHHHHHHHHHHHHHHHHHHHHHGGHHHHHHIHIHIHHHHHHHHHHHHHHHHHHHHHHGHHHHHHHGGGGHHGHHHHHHGHHHHHHHHHHHHHHHHHHHHGHHHHHHHHHHHHHHHHHGHHHHHHHHHHHHHHHHHHHHHHGHHHHHHHHGHHGGHHHGHHHHHHHHHHHHHHGHHHHHHHHHHHHHHHHHHHHHHHHHHHGGGHFHHHGHHHHGHFGHGGGH
@M05620:45:000000000-G6HP7:1:1101:13374:7691 1:N:0:155
ATCTCTATCTCCTAAAAACCTGTTTAGATTTGGAGATAGACCTTCAGGTTTTTCATCATTTTCTGCATGAATTATACATTGACCACGTTCCAGCGTGGTCAGTTTGCAGCATTCTGTTATTTTGTTTGACAGAGTGTCTTGTTGAGAACATATGTAGGACATGATTTTTTCCTGCAACAGGGAAAATAAAGTATAAGTTTTAAAGATTTATTCTTTAATAAAGGATCTCAAAGCCAGCTTTAGAAAAAGGA
+
CCCCDFFFFFFFGGGGGGGGGGHHHHHHHHHHHHHHHHHHHHHHHHHHHHHGGHHHHIHHHHIHIHHHHHHHHHHHHHHHHHHHHHGHHHHHHHGGGGHHHHHHHHHHHHHHHHHHHHHHHHHHHHHHHHHHHHHHHHHHHHHHHHHHHHHHHHHHHHHHHHHHHHHHHGHHHHHHHHHHHGGHHHHHHHHHHHHHHHHHHHHHHHHHHHHHHHHHHHHHHHHHGHHHHHHHHHHHHGHHHHHHHHHHGGH
@M05620:45:000000000-G6HP7:1:1101:5509:7692 1:N:0:155
CATCCTGACCCTGAAGTACCCCGGCTTGATTTCTGACATTAGATCGGAAGAGCACACGTCTGAACTCCAGTCACGCACTACAATCTCGTATGCCGTCTTCTGCTTGAAAAAAAAAAAAACAAAAAAATGAAAAGATGTATGAGTACATAAAATAGGGATGAGCAACTAAATGTAAGTTAGTAGAACGGTGTTCATCATAAATCTAACCATTTTGTTGTTAACATGTATTAGTGGTAGTAAGAGAAAGTGTA
+
CDDDDFFFFFFFGGGGGGGGGGGGGGGGHHHHHHHHHHHHGHHHHHGGGGHHHHHHHGHHHGHHHHHHHHHHFGGHGGGHHGHHBHHFGGHHHHGGGHGHHHHHHHHGGHHGGGGC>/<///?=/--011100<.00000000=000000000000.//.0000/./0000000000000000:0<...<..<00000000000000.00:000:/./.00000:00000000.0000000<0/00:0000
@M05620:45:000000000-G6HP7:1:1101:6901:7693 1:N:0:155
AGATTACTGCAACAGTTCCCCCTGGACCTGGAAAAGTTTCTTGCCTGGCTTACAGAAGCTGAAACAACTGCCAATGTCCTACAGGATGCTACCCGTAAGGAAAGGCTCCTAGAAGACTCCAAGGGAGTAAAAGAGCTGATGAAACAATGGCAAGTAAGTCAGGCATTTCCGCTTTAGCACTCTTGTGGATCCAATTGAACAATTCTCAGCATTTGTACTTGTAACTGACAAGCCAGGGACAAAACAAAGAT
+
BCCCCFFFFFFFGGGGGGGGGGGGHHHHHHHHHHHHHHHHHHHHHHHHHHHHHHHHHHHHHHHHHHHHHHHHHHHHHHHHHHHHHHHHHHHHHHGGGGHHHHHHHHHHGHHHHHHHHHHHHHHGGGGGHHHHHGHHHHHHH?GHHHHHHHHHHGHHHHHHHHHHHHHHHHGGGGGHHHHHHHHHHGHGHHHHHHHHHHHHHHHHHHHHHHHHHHHHHHHHHHHHHHHGHHHHHGGGGGGGGFFFGGGGGGG
@M05620:45:000000000-G6HP7:1:1101:13384:7707 1:N:0:155
ATCTCTATCTCCTAAAAACCTGTTTAGATTTGGAGATAGACCTTCAGGTTTTTCATCATTTTCTGCATGAATTATACATTGACCACGTTCCAGCGTGGTCAGTTTGCAGCATTCTGTTATTTTGTTTGACAGAGTGTCTTGTTGAGAACATATGTAGGACATGATTTTTTCCTGCAACAGGGAAAATAAAGTATAAGTTTTAAAGATTTATTCTTTAATAAAGGATCTCAAAGCCAGCTTTAGAAAAAGGA
+
BBBBBFFFFFFFGGGGGGGGGGHHHHHGHHHHHGHHHHHHHHHHHGGHGHHGGHHHHHHHHHHHHHHHHEHHHHHHHHHHGHHHHHGGHHHHHHGGGGHHGHHHHHHHHHGHHHHHHHHHHHHHGHHGHHHHGHHHHHHHHGHHHHHHHGHHHHHHHHHHHHHHHGHHHGHHHHHHGHHHHEAHHHHHHGHHHHHGFHHHBFFGHGHHHHHHHHHHG0GH<DFDGFFHHHHHHG.CCFHHHHGHHHFHG.C
@M05620:45:000000000-G6HP7:1:1101:14549:7730 1:N:0:155
AGATTACTGCAACAGTTCCCCCTGGACCTGGAAAAGTTTCTTGCCTGGCTTACAGAAGCTGAAACAACTGCCAATGTCCTACAGGATGCTACCCGTAAGGAAAGGCTCCTAGAAGACTCCAAGGGAGTAAAAGAGCTGATGAAACAATGGCAAGTAAGTCAGGCATTTCCGCTTTAGCACTCTTGTGGATCCAATTGAACAATTCTCAGCATTTGTACTTGTAACTGACAAGCCAGGGACAAAACAAAGAT
+
BBBBBFFFFF4FGGCGGGGGGGGGHHHHHHHHHHHGGFHHHHHHHHHHHHHHHHHHHHHHHHHHHHHHHHHHHHHHHHHHFHHHHHHHHHHHHHGGFFGGGHCGHGGHGHHHHHHHHHHHHHHGE?EEHHHHHEHHHHHHHGHHHHHFHHHHHGHHHHHHHHGHHHHHHHGGGGGHEHHHHHHHHFHGHHGHH0DGHFHHHHHHHHHHHHHHHHHHHFHHGFHHHHHHGHHFEGGGEGEGGGGGGGFGGGF
@M05620:45:000000000-G6HP7:1:1101:13108:7733 1:N:0:155
ATCTCTATCTCCTAAAAACCTGTTTAGATTTGGAGATAGACCTTCAGGTTTTTCATCATTTTCTCCATGAATTATACATTGACCACGTTCCAGCGTGGTCAGTTTGCAGCATTCTGTTATTTTGTTTGACAGAGTGTCTTGTTGAGAACATATGTAGGACATGATTTTTTCCTGCAACAGGGAAAATAAAGTATAAGTTTTAAAGATTTATTCTTTAATAAAGGATCTCAAAGCCAGCTTTAGAAAAAGGA
+
BBBBBFFFFFFFGGGGFGGGGGHHHHHGHHHHHFHCHFHHHHHHHHHHHHHGGHBGHHHHHHHHGHHHHHHHHHHHHHHHGHHHHHGHHHHHHHGGDGHHHHHHHHHHHHHHHHHHHHHHHHHHHHHHHHHHHHHHHHHHHHHHHHHFHHHFHHHFFHFHHHHHHHHHHGHHHHHGHHHHHGGHHHGHHHHHHHHHHGHGHHHFHHHHHHHHHHHHH0GHDGFHHHHHHHHHHGHHHGHHHHHGHHHGGCF
@M05620:45:000000000-G6HP7:1:1101:11128:7747 1:N:0:155
ATCTCTATCTCCTAAAAACCTGTTTAGATTTGGAGATAGACCTTCAGGTTTTTCATCATTTTCTGCATGAATTATACATTGACCACGTTCCAGCGTGGTCAGTTTGCAGCATTCTGTTATTTTGTTTGACAGAGTGTCTTGTTGAGAACATATGTAGGACATGATTTTTTCCTGCAACAGGGAAAATAAAGTATAAGTTTTAAAGATTTATTCTTTAATAAAGGATCTCAAAGCCAGCTTTAGAAAAAGGA
+
BCCCCFFFFFFFGGGGGGGGGGHHHHHHHHHHHHHHHHHHHHHHHHHHHHHGGHHHHHHHHHHHHHHHHHHHHHHHHHHHHHHHHHGHHHHHHHGGGGHHHHHHHHHHHHHHHHHHHHHHHHHHHHHHHHHHHHHHHHHHHHHHGHHHHHHHHHHHHHHHHHHHHHHHHGHHHHHHGHHHHGGHCGFGGHHHHHHHHGHHHHHFHFHHHHHHHHHHHHHHHHGHHHHHHGHHHHHHHGHHHHHGHHHHGGH
@M05620:45:000000000-G6HP7:1:1101:27461:7748 1:N:0:155
AGATTACTGCAACAGTTCCCCCTGGACCTGGAAAAGTTTCTTGCCTGGCTTACAGAAGCTGAAACAACTGCCAATGTCCTACAGGATGCTACCCGTAAGGAAAGGCTCCTAGAAGACTCCAAGGGAGTAAAAGAGCTGATGAAACAATGGCAAGTAAGTCAGGCATTTCCGCTTTAGCACTCTTGTGGATCCAATTGAACAATTCTCAGCATTTGTACTTGTAACTGACAAGCCAGGGACAAAACAAAGAT
+
BBBBBFFFFFFFGGGGGGGGGGGGHHHHHHHHHHHHGHHHHHHHHHHHHHHHHHGHHHHHHHHGHHHHHHHHHHHHHHHHHHGHHHHHHHHHHHGF/EHHHHHHHHHHGHHHHHHHHHHH3BGGG?EEHHHHHGHHHHFHHGHHHHHHHGHHHGHHHHHHHHHHHHHHHHGGGGGGHHHHHHHHHHHGHHGHHHHHHGHFHHHHHHHHGHHHHFHHHGHHFGFCHHFHFHHFHGGFFGGGGGGFGGGGGGC
@M05620:45:000000000-G6HP7:1:1101:13102:7750 1:N:0:155
ATCTCTATCTCCTAAAAACCTGTTTAGATTTGGAGATAGACCTTCAGGTTTTTCATCATTTTCTGCATGAATTATACATTGACCACGTTCCAGCGTGGTCAGTTTGCAGCATTCTGTTATTTTGTTTGACAGAGTGTCTTGTTGAGAACATATGTAGGACATGATTTTTTCCTGCAACAGGGAAAATAAAGTATAAGTTTTAAAGATTTATTCTTTAATAAAGGATCTCAAAGCCAGCTTTAGAAAAAGGA
+
BCCCCFFFFFFFGGGGGGGGGGHHHHHHHHHHHHHHHHHHHHHHHHHHHHHGGHHHHHHIIIIH5FHHHHHHHHHHHHHHHHHHHHGHHHHHHHGGGGHHHHHHHHHHHHHHHHHHHHHHHHHHHHHHHHHHHHHHHHHHHHHHHHHHHHHHHHHHHHHHHHHHHHHHHGHHHHHHHHHHHGGGHHHHHGHHHHHHHGHHHHHHHHHHHHHHHHHHHGHHHHHHGHHHHHHHHHHHHGHHHHHHHHHHGGH
@M05620:45:000000000-G6HP7:1:1101:8016:7754 1:N:0:155
TACCTGTACTGGGGAAGCAATCGCCATTCCTACCCTAAAGATCGGAAGAGCACACGTCTGAACTCCAGTCACGCACTACAATCTCGTATGCCGTCTTCTGCTTGAAAAAAAAAAAAAAAATTAAATTTACATCTATTCTTGCTTAGTGTTTATATCGGCCATAATTGGTTCCGGCAACCTTAAGCCTAACTTATACTATTGTAAGATATCTCCATTACAAACGTAACTCAAATCCATCTATCGCCAACACT
+
CCCCCFFFFFFFGGGGGGGGGGGGGGGHHHHHHHHHHHHHHHHHGGGGHHHHHHHGHHHGHHHHHHHHHHHHGHGGGHHHHHFHHHGFHHHHGGGHGHHHHHHHHHGHGGGGGC/////-0>>1111<<11111000=0=00<00000=0/0<00:.;-.-:00000:0.00.=---../000000000/000;0900990:0000:00000000000009;.....09000:00099:00;..;.-...0
@M05620:45:000000000-G6HP7:1:1101:11129:7765 1:N:0:155
ATCTCTATCTCCTAAAAACCTGTTTAGATTTGGAGATAGACCTTCAGGTTTTTCATCATTTTCTGCATGAATTATACATTGACCACGTTCCAGCGTGGTCAGTTTGCAGCATTCTGTTATTTTGTTTGACAGAGTGTCTTGTTGAGAACATATGTAGGACATGATTTTTTCCTGCAACAGGGAAAATAAAGTATAAGTTTTAAAGATTTATTCTTTAATAAAGGATCTCAAAGCCAGCTTTAGAAAAAGGA
+
BCCCDFFFFFFFGGGGGGGGGGHHHHHHHHHHHHHHHHHHHHHHHHHHHHHGGHHHHIIIIHHHIHHHHHHHHHHHHHHHHHHHHHGHHHHHHHGGGGHHHHHHHHHHHHHHHHHHHHHHHHHHHHHHHHHHHHHHHHHHHHHHHHHHHHHHHHHHHHHHHHHHHHHHHGHHHHHHHHHHHGGHHHHHHHHHHHHHHHHHHHHHHHHHHHHHHHHHHHHHHHHHHHHHHHHHHHHHHGHHHHGHHHHHGGH
@M05620:45:000000000-G6HP7:1:1101:14491:7823 1:N:0:155
ATCTCTATCTCCTAAAAACCTGTTTAGATTTGGAGATAGACCTTCAGGTTTTTCATCATTTTCTGCATGAATTATACATTGACCACGTTCCAGCGTGGTCAGTTTGCAGCATTCTGTTATTTTGTTTGACAGAGTGTCTTGTTGAGAACATATGTAGGACATGATTTTTTCCTGCAACAGGGAAAATAAAGTATAAGTTTTAAAGATTTATTCTTTAATAAAGGATCTCAAAGCCAGCTTTAGAAAAAGGA
+
CCCDDFFFFFFFGGGGGGGGGGHHHHHHHHHHHHHHHHHHHHHHHHHHHHHGGHHHHHHHHHIIHHHHHHHHHHHHHHHHHHHHHHGHHHHHHHGGGGHHHHHHHHHHHHHHHHHHHHHHHHHHHHHHHHHHHHHHHHHHHHHHHHHHHHHHHHHHHHHHHHHHHHHHHGHHHHHHHHHHHGGHHHHHHHHHHHHHHHHHHHHHHHHHHHHHHHHHHHHHHHHHHHHHHHHHHHHHHGHHHHHGHGHFGGG
@M05620:45:000000000-G6HP7:1:1101:10311:7862 1:N:0:155
TACCTGTACTGGGGAAGCATTTGAATATCCCCCCATGGTGATGGGGACGGAGAACTGCTCCATAAACACAGGCAACGTGCCTAACTTTCCCGGGAAGATGAAGTCAAAGAGCGACCACAGCTCTCGGAGGTTATTTTGCATCGGTGAGCCAGACAGAATGATCCGATGAGGGGTGCGAAACTATTTGAGGAAAGGAAGCACCTTTTTATTAAATTTACCTTTTAGCAATCGCCATTCCTACCCTAAAGATC
+
CCCCCFFFFFFFGGGGGGGGGGHHHHHHHHHGGGGHHHHHHHHHHGGGGGGGGHHHHHHHHHHHHHHHHHHHGHHHGHGHHHHHHHHHHHHGGGGGGHHHHHHHHHHHHHHHGGGGGHHHHHHHHGGGFGEHHHHHHHHHHHGGGGGHHHHHHGHHHHHHHHHHHGGGHHHGGFFGGDGGGGGGGGGGFG0FFFGGGGGGGFFFFFFFFFFFFFFFFFFFFFFFFFFFFFFFFFEFFFFFFFFFFFFFFFF
@M05620:45:000000000-G6HP7:1:1101:9387:7881 1:N:0:155
CATCCTGACCCTGAAGTACCCCATTGAGCATGGCATCGTCACCAACTGGGACGACATGGAGAAGATCTGGCACCACACCTTCTACAACGAGCTGCGCGTGGCCCCGGAGGAGCACCCAGTGCTGCTGACCGAGGCCCCCCTGAACCCCAAGGCCAACAGAGAGAAGATGACTCAGGTGAGGCTCGGCCGACGCCCGTGCTCCTCCCGTCCTTTCCCCAGTCATTTTCTGCCCGGCTTGATTTCTGACATTA
+
CCDDDFFFFFFFGGGGGGGGGGGHHHHHHHHHHHHHHGHHHGHHHGHHHHHHGGGGGHHHHHHHHHHHHHHHHGHHHGGHHHHHHHHHGGGGGHHGGGGGGGHHGGGGGGGGHHHHGGHHHHHHHHHHHHGGGGGGGGGGGGHHHHGGGGHGHHGGGGGGGGGGGGGGGGGGGGGGHGGGGGGGFFFFFFFFFFFFBFFFFFFFFFFFFFFFFFFFFFFFFFFFFFFFFFFFFFFFFABFFFFFFBFFFF0
@M05620:45:000000000-G6HP7:1:1101:6685:7881 1:N:0:155
CATCCTGACCCTGAAGTACCCCATTGAGCATGGCATCGTCACCAACTGGGACGACATGGAGAAGATCTGGCACCACACCTTCTACAACGAGCTGCGCGTGGCCCCGGAGGAGCACCCAGTGCTGCTGACCGAGGCCCCCCTGAACCCCAAGGCCAACAGAGAGAAGATGACTCAGGTGAGGCTCGGCCGACGCCCGTGCTCCTCCCGTCCTTTCCCCAGTCATTTTCTGCCCGGCTTGATTTCTGACATTA
+
CCDDDFFFFFFFGGGGGGGGGGGHHHHHHHHHHHHHHGHHHGHHHGHHHHHHGGGGGHHHHHHHHHHHHHHHHGHHHGGHHHHHHHHHGGGGGHHGGGGGGGHHGGGGGGGGHHHHGGHHHHHHHHHHHHGGGGGGGGGGGGHHHHGGGGHGHHGGGGGGGGGGGGGGGGGGGGGGHGGGGGGGFFFFFFFFFFFFCDDFFFFFFFFFFFFFFFFFFFFFFFFFFFFFFFFFFFFFFFFFFFFFFFFFFF0
@M05620:45:000000000-G6HP7:1:1101:12894:7884 1:N:0:155
CATCCTGACCCTGAAGTACCCCGGCTTGATTTCTGACATTAGATCGGAAGAGCACACGTCTGAACTCCAGTCACGCACTACAATCTCGTATGCCGTCTTCTGCTTGAAAAAAAAAAAAGAACAATCTCCCGTCCTTTTCATCCCCCCCTCAACAATAATACGTATGAAGCAATATCTGCCTTATTATCGTCGCCGACGCCCCACTCGCCTCCATTTCCTACGCCGCCCGCCCGCTTGCTCCCCTAACTGTC
+
CCCCDFFFFFFFGGGGGGGGGGGGGGGGHHHHHHHGHHHHHHHHHHGGGGHHHHHHHGHHHGHHHHHHHHHHHGGHGGGGHHHHBGHHGGHHHHGFFHGHHHHHHHHHFHHGGDCB<///0010111??1.<...111111>1...---;.0:0:0;00:0.000/00000/000;;;00000:;00:;:9-::-------9.../.-:..9/0000000;.------------9...:00.././/:0;0
@M05620:45:000000000-G6HP7:1:1101:21373:7955 1:N:0:155
CATCCTGACCCTGAAGTACCGGCTTGATTTCTGACATTAGATCGGAAGAGCACACGTCTGAACTCCAGTCACGCACTACAATCTCGTATGCCGTCTTCTGCTTGAAAAAAAAAAAAAAAAAAAAAGAAAAAACGACACAAAAAAGTATAAGGACACAAAAATAACATAAAAAAAATTTAAACACGAATGATTAACTTAGACTACATAAATTAGTGCGAATACAGTGTTTAAAGTAGAGATTATGTTAGAAA
+
CDDDDFFFFFFFGGGGGGGGGGGGGGHHHHHHHHHHHHHHHHHHGGGGHHHHHHHGHHHGHHHHHHHHHHHHGHGGGGHHHFHHHHGGHHHHGGGHGHHHHHHHHHHHHGGGGGB/<<<>>---:...//:-.-.---/...9-.00000000././.....0000000000---.0:00000..-9.000;00000000000:0000:000000:-:;-.00000:0/0000000000000000000000
@M05620:45:000000000-G6HP7:1:1101:19827:7966 1:N:0:155
CATCCTGACCCTGAAGTACCCCATTGAGCATGGCATCGTCACCAACTGGGACGACATGGAGAAGATCTGGCACCACACCTTCTACAACGAGCTGCGCGTGGCCCCGGAGGAGCACCCAGTGCTGCTGACCGAGGCCCCCCTGAACCCCAAGGCCAACAGAGAGAAGATGACTCAGGTGAGGCTCGGCCGACGCCCGTGCTCCTCCCGTCCTTTCCCCAGTCATTTTCTGCCCGGCTTGATTTCTGACATTA
+
BBCCCFFFFFFFGGGGGGGGGGGHHHHHHHHHHHHHHGHHHGHHHGHHHHHHGGGGGHHHHHHHGHHHHHHHHGHHHGGHHHHGHHHHGGGGGHHGGGGGGGHHGGGCGGFGHGHHGGHCGHHHHHHHHHGFGGGGGGGGGGHFHHGGFGHGHHGGGGGGGGGFGGGGGGGGGGGGGGGGGGFGFFFFFFFFFFFA@FDFFFFFFEFEFFFFFFFFFFF9BBFFFFFEFEFFFFFFFFFFFFFFFBFFFF0
@M05620:45:000000000-G6HP7:1:1101:21362:7969 1:N:0:155
CATCCTGACCCTGAAGTACCCCCTTGATCTTTGACTCTACACCAACTGGGCAGACGTCGGAACTCCATTCCCCCACACCTTCTACAAAGAGCTGCGTGTGCCCCCAGAGAAGCACCCAGTGCTGCTGACCGAGGCCCCCCTGAACCCCAAGGCCAACAGAGAGAAGATGACTCAGGTGAGTCTCGGCCGACGCCCTTGCTCCTCCCGTCCTTTCCCCAGTCATTTTCTGCCCGGCTTGATTTCTTACATTT
+
AAAAAFFFFFFFGGGGGGGG110AGGF11333D3111111D0B0A/0B0B/0/BF/F////B/1111122210BEG//B01@12B1B1000B@1B///?F110////?/0B0BFBGGCCFGFHFGF11BGCCGGGGGGGGG.0FHHGG..CEGHH.<EFFHE.:/:/<GFCHGHFCFBBF009;;?EAA@@?A@@9/9:FFFFFFF?EAAAF/9BBB-9/;/9:BFFFEBFE--9@@--9BFEF/;//;F/
@M05620:45:000000000-G6HP7:1:1101:19843:7972 1:N:0:155
CATCCTGACCCTGAAGTACCCCATTGAGCATGGCATCGTCACCAACTGGGACGACATGGAGAAGATCTGGCACCACACCTTCTACAACGAGCTGCGCGTGGCCCCGGAGGAGCACCCAGTGCTGCTGACCGAGGCCCCCCTGAACCCCAAGGCCAACAGAGAGAAGATGACTCAGGTGAGGCTCGGCCGACGCCCGTGCTCCTCCCGTCCTTTCCCCAGTCATTTTCTGCCCGGCTTGATTTCTGACATTA
+
DDDDDFFFFFFFGGGGGGGGGGGHHHHHHHHHHHHHHGHHHGHHHGHHHHHHGGGGGHHHHHHHHHHHHHHHHGHHHGGHHHHHHHHHGGGGGHHGGGGGGGHHGGGGGGGGHHHHGGHHHHHHHHHHHHGGGGGGGGGGGGHHHHGGGGHGHHGGGGGGGGGGGGGGGGGGGGGGHGGGGGGGFFFFFFFFFFFFFFFFFFFFFFFFFFFFFFFFFFFFFFFFFHHFFFFFFFFFFFFFFFFFFFFFFF0
@M05620:45:000000000-G6HP7:1:1101:20701:7973 1:N:0:155
AGATTACTGCAACAGTTCCCCCTGGACCTGGAAAAGTTTCTTGCCTGGCTTACAGAAGCTGAAACAACTGCCAATGTCCTACAGGATGCTACCCGTAAGGAAAGGCTCCTAGAAGACTCCAAGGGAGTAAAAGAGCTGATGAAACAATGGCAAGTAAGTCAGGCATTTCCGCTTTAGCACTCTTGTGGATCCAATTGAACAATTCTCAGCATTTGTACTTGTAACTGACAAGCCAGGGACAAAACAAAGAT
+
ABBCCFFFFFFFGGGGGGGGGGGGHHHHHHHHHHHHHHHHHHHHHHHHHHHHHHGHHHHHHHHHHHHHHHHHHHHHHHHHHHHHHHHHHHHHHHGGGGHHHHHHHHHHGHHGHHHHHHHHHHHGGGFFHHHHHGHHHHGHHHHHHHHHHHHHHGHHHHHHHHHHHHHHHHGGGGGHGHHHHHHHHGHGHHHHGGHHHHGHHHHHHHHHHHHHHHHHHGHGHHHHHHHHGHHHGGGGGGGGGGGGGGGGGFG
@M05620:45:000000000-G6HP7:1:1101:26711:7974 1:N:0:155
ATCTCTATCTCCTAAAAACCTGTTTAGATTTGGAGATAGACCTTCAGGTTTTTCATCATTTTCTGCCTGAATTATACATTGACCACGTTCCAGCGTGGTCAGTTTGCAGCATTCTGTTATTTTGTTTGACAGAGTGTCTTGTTGAGAACATATGTAGGACATGATTTTTTCCTGCAACAGGGACAATAAAGTATAAGTTTTAAAGATTTATTCTTTAATAAAGGATCTCAAAGCCAGCTTTAGAAAAAGAA
+
1A?>AFFFFFFFGFFG1FEGFFEGHFEGFGGHHBCFBDF1BGEFH11GHHHFGH2DFBGFHHHHHE1BGFFGEAFDG2AG11DF1AAGHGH2FFEEECHHHGHFEGFHHGGHHHHHHGHGHGHHFHHHGHGHHHGGGGFGFHGHB<FFGBGGFFGHHHHFBFGFFHGHHGHHHHH01FFGHE//?<?<?FGHFG<GGGFGH1<1>1FGFBGHHHFHDGHF<DDFFHHHD0D0CGA/GEGHHF00;CCF?.;
@M05620:45:000000000-G6HP7:1:1101:8912:7982 1:N:0:155
TACCTGTACTGGGGAAGCAATCGCCATTCCTACCCTAAAGATCGGAAGAGCACACGTCTGAACTCCAGTCACGCACTACAATCTCGTATGCCGTCTTCTGCTTGAAAAAAAAAAAAAAAAAAAAAAACACACACAAAACGAACTCGCCCCTTATCCACTGATTCCACCACTAATTACACATCACTATATGCTATAGAACATGACATTGTAGCATACCCAACTGGTCTCACACAGTTGATCGCGTCCAGCAC
+
CCCDDFFFFFFFGGFGGGGGGGGGGGGHHHHHHHHHHHHHHHHHGGGGGHHHHHHGHHHGGGHHHHHHHHHHGHGGGGHHHHFGHHFEHHHHGFGHGHHHHHHHHHHHGGGGD>><></<-<-----............-;.-;0.-:.9..000000090000:0:;..0/0000000;0;0000000000:000000/0009000000000000/00..///0000:009..900000..----.0;/;
@M05620:45:000000000-G6HP7:1:1101:26687:7983 1:N:0:155
ATCTCTATCTCCTAAAAACCTGTTTAGATTTGGAGATAGACCTTCAGGTTTTTCATCATTTTCTGCATGAATTATACATTGACCACGTTCCAGCGTGGTCAGTTTGCAGCATTCTGTTATTTTGTTTGACAGAGTGTCTTGTTGAGAACATATGTAGGACATGATTTTTTCCTGCAACAGGGAAAATAAAGTATAAGTTTTAAAGATTTATTCTTTAATAAAGGATCTCAAAGCCAGCTTTAGAAAAAGAA
+
CCCCCFFFFFFFGGGGGGGGGGHHHHHHHHHHHHHHHHHHHHHHHHHHHHHGGHHHHHIHHIHIHHHHHHHHHHHGHHHHHHHHHHGHHHHHHGGEGGHHHHHHHHHHHHHHHHHHHHHHHHHHHHHHHHGHHHGHHHHHHHHHHHHHHHHHHHHHHHHHHHHHHHHHHGHHHHHHHHHHHGGHHHHHHHHFGHHHHFHHHHHHHHHHHGHHHHHHHHHHGHHHHHHHGGHGHHHHHGHHHHHFGHFHGGH
@M05620:45:000000000-G6HP7:1:1101:18705:7992 1:N:0:155
ATCTCTATCTCCTAAAAAGGAAGAAAGGGGAGGGAAGATCGGAAGAGCACACGTCTGAACTCCAGTCACGCACTACAATCTCGTATGCCGTCTTCTGCTTGAAAAAAAAAAATCTTTTCTTTTTTTTTCCCTCTTTTCTTTTTTCTACCCTCTTTCTTCCCTTCTTTTTTCCTTCCCCCTTGCCACTCCCTTCTCCTTTTTCCCTCTTTCTTCTTTCCTCCCTTCTCTCCCCTCCCTCTTTATCCCCATTC
+
BBBBBFFFFFFFGGGGGGEECFHCBGHGGG?FGGEHGHHHEEDFEHHECFEGEEGHGHBGHFHFHFHFFGHGGGGHHHH3GHHFGFHFF>?EHEFHHHHHHEGDFGGG?<B<0@>2>@2?1?D1/@<<0D00/<==0DFFHDD;C:00;;0.:00CCF0;/;0;0FFBB?FGG0;//;;-.//;00;9..;BBF/B99BFF//:;.;B/9BFFFFF/:9/9..9.BFFFBF?BAD.FF9BB/:/;BE.9FF
@M05620:45:000000000-G6HP7:1:1101:14424:7993 1:N:0:155
CATCCTGACCCTGAAGTACCCCATTGAGCATGGCATCGTCACCAACTGGGACGACATGGAGAAGATCTGGCACCACACCTTCTACAACGAGCTGCGCGTGGCCCCGGAGGAGCACCCAGTGCTGCTGACCGAGGCCCCCCTGAACCCCAAGGCCAACAGAGAGAAGATGACTCAGGTGAGGCTCGGCCGACGCCCGTGCTCCTCCCGTCCTTTCCCCAGTCATTTTCTGCCCGGCTTGATTTCTGACATTA
+
DDDDDFFFFFFFGGGGGGGGGGGHHHHHHHHHHHHHHGHHHGHHHGHHHHHHGGGGGHHHHHHHHHHHHHHHHGHHHGGHHHHHHHHHGGGGGHHGGGGGGGHHGGGGGGGGHHHHGGHHHHHHHHHHHHGGGGGGGGGGGGHHHHGGGGHGHHGGGGGGGGGGGGGGGGGGGGGGHGGGGGGGFFFFFFFFFFFFDFFFFFFFFFFFFFFFFFFFFFFFFFFFFFHFFFFFFFFFFFAFFFFFFEFFFF0
@M05620:45:000000000-G6HP7:1:1101:20706:7994 1:N:0:155
AGATTACTGCAACAGTTCCCCCTGGACCTGGAAAAGTTTCTTGCCTGGCTTACAGAAGCTGAAACAACTGCCAATGTCCTACAGGATGCTACCCGTAAGGAAAGGCTCCTAGAAGACTCCAAGGGAGTAAAAGAGCTGATGAAACAATGGCAAGTAAGTCAGGCATTTCCGCTTTAGCACTCTTGTGGATCCAATTGAACAATTCTCAGCATTTGTACTTGTAACTGACAAGCCAGGGACAAAACAAAGAT
+
ABB3AFFFFFFFGGGGGGGGGGGGHHHHHHHHHHHHHHHHHHHHHHHHHHHHHHHHHHHHHHHHHHHHHHHHHHHHHHHHHHHHGHHHHHHHHHGGFGHHHHHHHHHHGHHHHHHHHHHHHHHGGGGGHGHHHGHHHHHHHHHHHHHHHHGHHGGHHHHHHHHHHHHHHHGGGGGHGGHHHHHHHFHGHHHHGFHHHFHGHHHHHHHHHHHHHHHHHGHHHFHHHHHFHFHHGGGGGGGGGFGGGGGGGFF
@M05620:45:000000000-G6HP7:1:1101:13432:8006 1:N:0:155
CATCCTGACCCTGAAGTACCCGGCTTGATTTCTGACATTAGATCGGAAGAGCACACGTCTGAACTCCAGTCACGCACTACAATCTCGTATGCCGTCTTCTGCTTGAAAAAAAAAAAACAAAACAAACAAATCGAGAAACATAGATTGTGTACCTCTGATGCCTTACGCGCAGCAAAGGACGCTAGGATTGCTTGGCCAAGGTATCGAAATAGATGTAACGGGTCATGATGGCGGGTCACGACTGGTGATAG
+
@ABBBFBFFFFFGFGGGGGGGGGGGGGHHHHHHHHHHHHHHHHHHGFGGHHBGHHHGHHHGHHHHHHFGHHHHGHEGGHHHGGCGHFFDFFHHGGGHGGH4FHFGFGDGHGEGD<<>///?00//0/0/011.0...10011110000=/00000000=000000/..-----./////;:-....000/900/.//:...//999./../////////.-.--.///;//.-----./..-..././/9/
@M05620:45:000000000-G6HP7:1:1101:14430:8013 1:N:0:155
CATCCTGACCCTGAAGTACCCCATTGAGCATGGCATCGTCACCAACTGGGACGACATGGAGAAGATCTGGCACCACACCTTCTACAACGAGCTGCGCGTGGCCCCGGAGGAGCACCCAGTGCTGCTGACCGAGGCCCCCCTGAACCCCAAGGCCAACAGAGAGAAGATGACTCAGGTGAGGCTCGGCCGACGCCCGGGCTCCTCCCGTCCTTTCCCCAGTCATTTTCTGCCCGGCTTGATTTCTGACATTA
+
ABBBBFDFFFFFGGGFGFGGGGAGHCHHHHHGGHHHHGGHEGHHHGHHFHFHGGGGGHHHHHHFHHHHHHHHHGHHHGGHHHHGHHHHGFDGGHHGGGGGGGHHGGGGGGG?GHHHGEHHHHHHHHH1GHGGGGCFGGGGGF/CHHGGG..AGGAEGGGGGEGGGGECFFGGGFFGGF0C.;.CBBFFB?BBB@B---9@EE/BFFFEFFFFFFBFFFD/B/BBFFBFFFFE?;-BB-.;BFBB//:9BF/
@M05620:45:000000000-G6HP7:1:1101:12913:8017 1:N:0:155
ATCTCTATCTCCTAAAAACCTGTTTAGATTTGGAGATAGACCTTCAGGTTTTTCATCATTTTCTGCATGAATTATACATTGACCACGTTCCAGCGTGGTCAGTTTGCAGCATTCTGTTATTTTGTTTGACAGAGTGTCTTGTTGAGAACATATGTAGGACATGATTTTTTCCTGCAACAGGGAAAATAAAGTATAAGTTTTAAAGATTTATTCTTTAATAAAGGATCTCAAAGCCAGCTTTAGAAAAAGGA
+
BBBBBFFFFFFFGGGGGGGGGGHHHHHGHHHGFHHGFHHHFHHHGHHHGGHFGHHHHHHHHHHHHHHGHFHHFFHHHGHHHHHHHHGHHHHFHBFEFGFGBGFGGHHHHHGHDGHHGHHHHHHHFGGHEFFHFHHHHHHHHHHHHHFHHHDFGHGGGGGGFHHHHHHHHGHFHHEFHFHHHGEFHHGGH1F@DGFGHGGHHGHGHGHHHHHGHHHFFBGGFFGHHGGHHHHGHHFGGGHHHFHFGHFHGGH
@M05620:45:000000000-G6HP7:1:1101:12890:8019 1:N:0:155
ATCTCTATCTCCTAAAAACCTGTTTAGATTTGGAGATAGACCTTCAGGTTTTTCATCATTTTCTGCATGAATTATACATTGACCACGTTCCAGCGTGGTCAGTTTGCAGCATTCTGTTATTTTGTTTGACAGAGTGTCTTGTTGAGAACATATGTAGGACATGATTTTTTCCTGCAACAGGGAAAATAAAGTATAAGTTTTAAAGATTTATTCTTTAATAAAGGATCTCAAAGCCAGCTTTAGAAAAAGGA
+
BBBABFFFFDDFFGBEGGGGGCGFFHFBGFHHHHHHGFHHDHHHHHHHFGGEFHHHHFHHHHHGHHHGHFFHFHHHGHHHFEGGHHGHHF2DFGGFDGGHFHBGFHHHHHHGHHHHHHHHHHFHFFGHGHFFFFGHHHHHHFHHGHGH3GFGHHHHFHHHFHHHHHHHBBFHHFBGGHHFHEAFCHGFHBGGDGFGGFFHGHFGGFGHHHHHHHHHHFHHFFFBFHHHHHGGHHFBCGHGHHHB0CFGGGH
@M05620:45:000000000-G6HP7:1:1101:4307:8019 1:N:0:155
TACCTGTACTGGGGAAGAGCACACGTCTGATCGCCATTCCTACCCTAAAGATCGGAAGAGCACACGTCTGAACTCCAGTCACGCACTACAATCTCGTATGCCGTCTTCTGCTTGAAAAAAAAAAAAAAAAATCTCGCCAATTGCAATCAAAACGAGACCGTCATAACAACTTTTTAAACACAATCATATTAACTATTCCATGCATGTGTACCCCCCAGTTGGCGTCCCCAGGCAGCCCGACATGCTTCCCA
+
CCCCCFFFFFFFGGGGGGGGGGHHGHHHGHHHGGGGGHHHHHHHHHHGFHHHHHGGGGHHHHHHHGHHHGHHHHHHHHHHHHGHGGGHHHHHHHHHGGHHGHGFGHGHHGHHGHHHHHHGGGGD//>--<-./00..-.-/0:00000:0:;.-....9:....00;00./0000.0;//.;.///://////://9///;///:9;/;////.--:.;;//:9:@-../..;....9-9--.//9//;//
@M05620:45:000000000-G6HP7:1:1101:11223:8020 1:N:0:155
AGATTACTGCAACAGTTCCCCCTGGACCTGGAAAAGTTTCTTGCCTGGCTTACAGAAGCTGAAACAACTGCCAATGTCCTACAGGATGCTACCCGTAAGGAAAGGCTCCTAGAAGACTCCAAGGGAGTAAAAGAGCTGATGAAACAATGGCAAGTAAGTCAGGCATTTCCGCTTTAGCACTCTTGTGGATCCAATTGAACAATTCTCAGCATTTGTACTTGTAACTGACAAGCCAGGGACAAAACAAAGAT
+
BBBBBFFFFFFFGGFGGGGGGGGGHHHHHHHHHHHHHHHHHHHHHHHHHHHHHHHHHHHHHHHHHHHHHHHHHHHHHHHHHHHHHGHHHHFHHHGFGGHHGHCGHHHHGHHHHHHHHHHHHHHGGHGGHHHHHGHHHHHHHHHHHHHHFGHHHGHHHHHHHHHHHHHHHHGGGGGHHHHHHHHHHHHGHHHHHCHHHHHGHHHHHHHHHHHHHHHHHGHHHHHHHHHHGHHHHGGGGGGGGGFFGGGGGFF
@M05620:45:000000000-G6HP7:1:1101:13433:8025 1:N:0:155
CATCCTGACCCTGAAGTACCCGGCTTGATTTCTGACATTAGATCGGAAGAGCACACGTCTGAACTCCAGTCACGCACTACAATCTCGTATGCCGTCTTCTGCTTGAAAAAAAAAAAAAAAAAAAAAGAAAAAAAGTAAAAAGAGAAACTAATATAAAAGAAAAAAAACGCAAATTATAAAGCTAATGTATAGACGATAAGACTAATATATTAATATAATGCATCGGAAGATTGATACTGAATTCACTGTCC
+
BBBBBFFFFFFFGGGGGGGGGGGGGGGHHHHHHGFHHHHFHFHHHGGGGGHFGHHHGHHFGFHHHHHHGHHHHGGGGFFHBBB@BFGFEHEGHGGEHGFGHHHHHHHHGHGGGCC<>>//------..;//:--.000;00..///:/00000000090..//.9--.-----:;/9/9//9/////;//////.9...//////;//////9///////////....;;/////////////////////
@M05620:45:000000000-G6HP7:1:1101:14588:8029 1:N:0:155
ATCTCTATCTCCTAAAAACCTGTTTAGATTTGGAGATAGACCTTCAGGTTTTTCATCATTTTCTGCATGAATTATACATTGACCACGTTCCAGCGTGGTCAGTTTGCAGCATTCTGTTATTTTGTTTGACAGAGTGTCTTGTTGAGAACATATGTAGGACATGATTTTTTCCTGCAACAGGGAAAATAAAGTATAAGTTTTAAAGATTTATTCTTTAATAAAGGATCTCAAAGCCAGCTTTAGAAAAAGGA
+
BBBBBFFFFFFFGGGGGGGGGGHHHDGGHHHHHHHHGHHGHHHHHHHFHHHGGHHHHHHHHHHHHHHHHGHHHHHHHHHHHHGHGHGHHHHGHHGFGGHHHHHHHHHHHHHHHHHHHHHHHHHHGHHHHHHHHHHHHHHHHHHHGHHFHHHHHHHHHHFHHHHHHHHHHFGHHHFHGHHHHGGHHEFGFGHHHHFHHHHHHHHFHHHHHHHHHHHHHFHGHHHFHHHHHHHHHHHFHGHHHGHECHHHGGH
@M05620:45:000000000-G6HP7:1:1101:4197:8033 1:N:0:155
CATCCTGACCCTGAAGTACCCGGCTTGATTTCTGACATTAGATCGGAAGAGCACACGTCTGAACTCCAGTCACGCACTACAATCTCGTATGCCGTCTTCTGCTTGAAAAAAAAAAAATCCACAGTATTACAAGCTCTTAAGCCCCACTTGCACGTAATTCCGTCATTGCCGCTTTCGCCCTCGTGAGTCTCCGCGTGAACCCATCCTGCCATTTGTCCGAGTCTCTGCTCCTCCCGTGTCCCATCACCACT
+
BBBBBFBFFFFFGGGGGGGGGFGGGGGHHHHHHCHFHHHHEFHHHGGGGHHGHHHHGHHHGHHHGHHHHHHHHFHGGGHHHHGCHHFFDHHHHGGGHGGHHHHHHHHFHH@EEDG/>@222?10<11?11111/?1<>11111<.<.F10000../..<DD/0<..00;:-?-..C.9.:D.-;./.;9000..-:-..;...9;.///.//;/;BF/..-;9//;///9//./...;..///;//:./.9
@M05620:45:000000000-G6HP7:1:1101:12907:8034 1:N:0:155
ATCTCTATCTCCTAAAAACCTGTTTAGATTTGGAGATAGACCTTCAGGTTTTTCATCATTTTCTGCATGAATTATACATTGACCACGTTCCAGCGTGGTCAGTTTGCAGCATTCTGTTATTTTGTTTGACAGAGTGTCTTGTTGAGAACATATGTAGGACATGATTTTTTCCTGCAACAGGGAAAATAAAGTATAAGTTTTAAAGATTTATTCTTTAATAAAGGATCTCAAAGCCAGCTTTAGAAAAAGGA
+
CCCCCFFFFFFFGGGGGGGGGGHHHHHHHHHHHHHHHHHHHHHHHHHHHHHGGHHHHHHHHHIIGHGHHHHHHHHHHHHGHHHHHHGHHHHHHHGFGGHHHHHHHHHGHHHHHHHHHHHHHHHHHHHHHHGHHHHHHHHHHGHHHHGHHHHHHHHFHGHHHHHHHHHHHGHHHHHHHHHHHGGHHHHHGHHHHHHHHHHHHHHHHHHHHHHHHHHHHHHHHHHGHHGHHGGHHHHHHGHHHHGFHGHHGGH
@M05620:45:000000000-G6HP7:1:1101:5962:8041 1:N:0:155
ATCTCTATCTCCTAAAAACCTGTTTAGATTTGGAGATAGACCTTCAGGTTTTTCATCATTTTCTGCATGAATTATACATTGACCACGTTCCAGCGTGGTCAGTTTGCAGCATTCTGTTATTTTGTTTGACAGAGTGTCTTGTTGAGAACATATGTAGGACATGATTTTTTCCTGCAACAGGGAAAATAAAGTATAAGTTTTAAAGATTTATTCTTTAATAAAGGATCTCAAAGCCAGCTTTAGAAAAAGGA
+
CCCDDFFFFFFFGGGGGGGGGGHHHHHHHHHHHGHHHHHHHHHHHHHHHHHGGHHHHIHHHHHHHHHHHHHHHHHHHHHHHGHHHHGHHHHHHHGGGGHHHHHHHHHHHHHHHHHHHHHHHHHHHHHHGHHHHHHHHHHHHHHHHHHHHHHHHHHGHHHHHHHHHHHHHGHHHHHHHHHHHGGHHHHHHHHHHHHHHHHHHHHHHHHHHGHHHHHHHGHHHGHHHHHHHHHGHHHHHGHHHHHFHHHGGGH
@M05620:45:000000000-G6HP7:1:1101:14578:8044 1:N:0:155
ATCTCTATCTCCTAAAAACCTGTTTAGATTTGGAGATAGACCTTCAGGTTTTTCATCATTTTCTGCATGAATTATACATTGACCACGTTCCAGCGTGGTCAGTTTGCAGCATTCTGTTATTTTGTTTGACAGAGTGTCTTGTTGAGAACATATGTAGGACATGATTTTTTCCTGCAACAGGGAAAATAAAGTATAAGTTTTAAAGATTTATTCTTTAATAAAGGATCTCAAAGCCAGCTTTAGAAAAAGGA
+
BABCCFFFFFFFGGGGGGGGGGHHHHHHHHHHHHHHHHHHHHHHHHHHHHHGGHHHHHHHHHHHHHHHHHHHHHHHHHHHHHHHHHGHHHHHHHGGGGHHHHHHHHHHHHHHHHHHHHHHHHHHHHHHGHHHHHHHHHHHHHHHHHHHHHHHGHFFHHHHHHHHHHHHHGHHHHHHHHHHHGGGHHHHGGHGHHHHHHHHHHHHHHHHHHHHHHHHHHHHHHHHHHHHHHHHHHHHHGHHHHHHHHHHGGH
@M05620:45:000000000-G6HP7:1:1101:14597:8050 1:N:0:155
ATCTCTATCTCCTAAAAACCTGTTTAGATTTGGAGATAGACCTTCAGGTTTTTCATCATTTTCTGCATGAATTATACATTGACCACGTTCCAGCGTGGTCAGTTTGCAGCATTCTGTTATTTTGTTTGACAGAGTGTCTTGTTGAGAACATATGTAGGACATGATTTTTTCCTGCAACAGGGAAAATAAAGTATAAGTTTTAAAGATTTATTCTTTAATAAAGGATCTCAAAGCCAGCTTTAGAAAAAGGA
+
AABAAFFFFFFFGGGGGGGGGGHHHHHGHHHFFGFFHHHGHHHHHHHGHHHGGHHHHHHHHHHHHHHGHGHHHHHHHHHHHFHHGGGHHHHHHHGEGGHHHHHHHHHHHHFGHHHHGGHHHHGHGHHHHHGHHHHHHHGHHHHHHHGGHGHGHHGGHHHHHHHHHHHHHGHHHHHHHHHHHFGFHFGHGGG@FFHHHHHHFHFHHGHHHHHHHHHHHHHHFFGHHGHHHHHGHHEFGGHHHGHFHHHGG?C
@M05620:45:000000000-G6HP7:1:1101:25530:8054 1:N:0:155
AGATTACTGCAACAGTTCCCCCTGGACCTGGAAAAGTTTCTTGCCTGGCTTACAGAAGCTGAAACAACTGCCAATGTCCTACAGGATGCTACCCGTAAGGAAAGGCTCCTAGAAGACTCCAAGGGAGTAAAAGAGCTGATGAAACAATGGCAAGTAAGTCAGGCATTTCCGCTTTAGCACTCTTGTGGATCCAATTGAACAATTCTCAGCATTTGTACTTGTAACTGACAAGCCAGGGACAAAACAAAGAT
+
?AAABFFFFFBFGGGGGGGGGGGGHHHHHHHHHFHHHHGHHHHHHHHHHHHHHHHHHHHHHHHHHHGHHHHHHHHHHHHHFHHHFFGHHHGHHHGGGGHHHFCGGHHHGHHHHHHHHHHHHHHGEHGFGHHHHEHHHHHHHHHHHGHHHHHHHGHHHHHHGHGHHHHHHHGGGGGFGFHHHHHHHGHGFHHHHHHGGDHHHHHHHHHHHHHHHHHFHFHFHHHHHHHFHHHHHGFF?AEGEFG?GGGGFFB
@M05620:45:000000000-G6HP7:1:1101:26244:8055 1:N:0:155
ATCTCTATCTCCTAAAAACCTGTTTAGATTTGGAGATAGACCTTCAGGTTTTTCATCATTTTCTGCATGAATTATACATTGACCACGTTCCAGCGTGGTCAGTTTGCAGCATTCTGTTATTTTGGTTGACAGAGTGTCTTGTTGAGAACATATGTAGGACATGATTTTTTCCTGCAACAGGGAAAATAAAGTATAAGTTTTAAAGATTTATTCTTTAATAAAGGATCTCAAAGCCAGCTTTAGAAAAAGGA
+
CCCCCFFFFFFFGGGGGGGGGGHHHHHHHHHHHHHHHHHHHHHHHHHHHHHGGHHHHHHHHHIIIHHHHHHHHHHHHHHHHHHHHHGHHHHHHHGGGGHHHHHHHHHHHHHHHHHHHHHHHHHHGHHGHHHHHHHHHHHHHHHHHHHHHHHHHHHHHHHHHHHHHHHHHGHHHHHHHHHHHGGHHHHHHHHHHHHHHHHHHHHHHHHHHHHHHHHHHHHHHHHHHHHHHGHHHHHHHGHHHHHHGHHGGGF
@M05620:45:000000000-G6HP7:1:1101:26231:8071 1:N:0:155
ATCTCTATCTCCTAAAAACCTGTTTAGATTTGGAGATAGACCTTCAGGTTTTTCATCATTTTCTGCATGAATTATACATTGACCACGTTCCAGCGTGGTCAGTTTGCAGCATTCTGTTATTTTGGTTGACAGAGTGTCTTGTTGAGAACATATGTAGGACATGATTTTTTCCTGCAACAGGGAAAATAAAGTATAAGTTTTAAAGATTTATTCTTTAATAAAGGATCTCAAAGCCAGCTTTAGAAAAAGGA
+
BCCCCFFFFFFFGGGGGGGGGGHHHHHHHHHHHHHHHHHHHHHHHHHHHHHGGHHHHGHIIHHHHHHHHGHHHHHHHFHHHGHHFHGHHHHHHHGFGGGHHHHHHHHHHHGHHHHHHHHHHHHHGHHGHHHHHHHHHHHHHHHHHHGHHHHFHHHFHHHHHHHHHHHHHGHHHHHHHHHHHGGGHHHHHHHHHHHGHHHHHGHHHHHHHHHHHGHHHGHHHGHGHHHHHGGHHHHHHGHHHHHFFGGFGGG
@M05620:45:000000000-G6HP7:1:1101:25543:8071 1:N:0:155
AGATTACTGCAACAGTTCCCCCTGGACCTGGAAAAGTTTCTTGCCTGGCTTACAGAAGCTGAAACAACTGCCAATGTCCTACAGGATGCTACCCGTAAGGAAAGGCTCCTAGAAGACTCCAAGGGAGTAAAAGAGCTGATGAAACAATGGCAAGTAAGTCAGGCATTTCCGCTTTAGCACTCTTGTGGATCCAATTGAACAATTCTCAGCATTTGTACTTGTAACTGACAAGCCAGGGACAAAACAAAGAT
+
AAABBFFFFFDDGGGFGGGGGGGGHEHHHHHHHFHHGHHHHHHHHHHHHHHHHHHHFFGHHHHHHFHHHHHHHHHHHHHHGHHHHHHHHHHHHHGGGGHFGHHHHHHHGHHHHHHHHHHHHHHGGHGGHFHHHFHHHHHHHHHHHHHHHHHHHGHHHHHHEGCGFHHHHHGGGGGDGHHHHHHHHHHGBGHHHHHHHDDGDCGHHHHHHHHHHHHHFCGHHHHGHHHGGHHHHGGGGGGGGGGGGGGGGGG
@M05620:45:000000000-G6HP7:1:1101:25522:8072 1:N:0:155
AGATTACTGCAACAGTTCCCCCTGGACCTGGAAAAGTTTCTTGCCTGGCTTACAGAAGCTGAAACAACTGCCAATGTCCTACAGGATGCTACCCGTAAGGAAAGGCTCCTAGAAGACTCCAAGGGAGTAAAAGAGCTGATGAAACAATGGCAAGTAAGTCAGGCATTTCCGCTTTAGCACTCTTGTGGATCCAATTGAACAATTCTCAGCATTTGTACTTGTAACTGACAAGCCAGGGACAAAACAAAGAT
+
BBBCCFFFFFFFGGGGGGGGGGGGHHHHHHHHHHHHHHHHHHHHHHHHHHHHHHHHHHHHHHHHHHHHHHHHHHHHHHHHHHHHHHHHHHHHHHGGGGHHHHHHHHHHGHHHHHHHHHHHHGHGGHGGHHHHHGHHHHHHHHHHHHHHHHHHHGHHHHHHHHHHHHHHHHGGGGGHFHHHHHHHHHHGHHHHGHHHHHFHHHHHHHHHHHHHHHHHHHHHHHHHHHHHHHHHHGGGGGGGGGGGGGEGGGG
@M05620:45:000000000-G6HP7:1:1101:26252:8074 1:N:0:155
ATCTCTATCTCCTAAAAACCTGTTTAGATTTGGAGATAGACCTTCAGGTTTTTCATCATTTTCTGCATGAATTATACATTGACCACGTTCCAGCGTGGTCAGTTTGCAGCATTCTGTTATTTTGGTTGACAGAGTGTCTTGTTGAGAACATATGTAGGACATGATTTTTTCCTGCAACAGGGAAAATAAAGTATAAGTTTTAAAGATTTATTCTTTAATAAAGGATCTCAAAGCCAGCTTTAGAAAAAGGA
+
CCCCCFFFFFFFGGGGGGGGGGHHHHHHHHHHHGHHHHHHHHHHHHHHHHHGGHHHHIIHHIIIIHHHHHHHHHHHHHHHHHHHHHGHHHHHHHGGGGHHHHHHHHHHHHHHHHHHHHHHHHHHGHHGHHHHHHHHHHHHHHHHHHHHHHHHHHHHHHHHHHHHHHHHHGHHHHHHHHHHHGGHGHHHHHHHHHHHHFGHHHHHHHHHHHHHHHHHHGHHHHHHHHH0DGHHHHHHHGHHHHHFHFCGGGG
@M05620:45:000000000-G6HP7:1:1101:24370:8082 1:N:0:155
ATCTCTATCTCCTAAAAACCTGTTTAGATTTGGAGATAGACCTTCAGGTTTTTCATCATTTTCTGCATGAATTATACATTGACCACGTTCCAGCGTGGTCAGTTTGCAGCATTCTGTTATTTTGTTTGACAGAGTGTCTTGTTGAGAACATATGTAGGACATGATTTTTTCCTGCAACAGGGAAAATAAAGTATAAGTTTTAAAGATTTATTCTTTAATAAAGGATCTCAAAGCCAGCTTTAGAAAAAGGA
+
CDDDDFFFFFFFGGGGGGGGGGHHHHHHHHHHHHHHHHHHHHHHHHHHHHHGGHHHHHIHIHIHHHHHHHHHHHHHHHHHHHHHHHGHHHHHHHGGGGHHHHHHHHHHHHHHHHHHHHHHHHHHHHHHHHHHHHHHHHHHHHHHHHHHHHHHHHHHHHHHHHHHHHHHHGHHHHHHHHHHHGGHHHHHGHHHHHHHHHHHHHHHHHHHHHHHHHHHHHHHHHHHHHHHHGHHHHHHHGHHHHHGHHHHGGH
@M05620:45:000000000-G6HP7:1:1101:24353:8100 1:N:0:155
ATCTCTATCTCCTAAAAACCTGTTTAGATTTGGAGATAGACCTTCAGGTTTTTCATCATTTTCTGCATGAATTATACATTGACCACGTTCCAGCGTGGTCAGTTTGCAGCATTCTGTTATTTTGTTTGACAGAGTGTCTTGTTGAGAACATATGTAGGACATGATTTTTTCCTGCAACAGGGAAAATAAAGTATAAGTTTTAAAGATTTATTCTTTAATAAAGGATCTCAAAGCCAGCTTTAGAAAAAGGA
+
BBBBBFFFFFFFGGGGGGGGGGFHHHHHHHHHHGHHHHHGHHHHHHHGHHHGGHHHHHHHHHHHHHHGHHHHHHHHHHHHHGHHHGGHHHHHHHGEGGHHFHGHHHHHHHHHHHHHHHHHHHHHHHHHGGHHHHHHHHHHHHHHHHHHHHHFHHHFHHHHHHHHGHHHHGHHHHGHHHHGHGGHHHHHGHHGHHHGHFGHHHFHHHHHHHHHHHHHGHHHHFDFHHHHHGHHHHHHHGHHHHHFHHHHGGG
@M05620:45:000000000-G6HP7:1:1101:19946:8110 1:N:0:155
CATCCTGACCCTGAAGTACCGGCTTGATTTCTGACATTAGATCGGAAGAGCACACGTCTGAACTCCAGTCACGCACTACAATCTCGTATGCCGTCTTCTGCTTGAAAAAAAAAAAAATCTTTAAATTTCCCTCTTTTCTTTTTTTTCCCCTCTTTTTAACCTTCTTTTTTCCTTCCCCCTTTCCCCTCCCTTCTCCTCTTTCCCTCTTTCGTCTTTCCTCCCCTCTCGCCCCTCCCTCTTTCTCACCCATC
+
BBBBBFFFFFFFGGGGGGGGGGGGGGHHHHGHHHHHHHHHHHHHGGGGHHHHHHHGGHHGGFHHGHHHHGHHGHGGGHHHHGFGHGFEHHHHGFCHFGHFHHHFFHHHGGGGGFB//0111@111?111<G1001=F1111<1--</<0:/.:000:.0<:00C000:0;BB90CC//9-.0;;0/9:../;/;FF/.;/;;/;/..//9..;../99;/:...../..9.-.9.9.;B;:B//:9...::
@M05620:45:000000000-G6HP7:1:1101:11808:8114 1:N:0:155
CATCCTGACCCTGAAGTACCCCATTGAGCATGGCATCGTCACCAACTGGGACGACATGGAGAAGATCTGGCACCACACCTTCTACAACGAGCTGCGCGTGGCCCCGGAGGAGCACCCAGTGCTGCTGACCGAGGCCCCCCTGAACCCCAAGGCCAACAGAGAGAAGATGACTCAGGTGAGGCTCGGCCGACGCCCGTGCTCCTCCCGTCCTTTCCCCAGTCATTTTCTGCCCGGCTTGATTTCTGACATTA
+
CCCCCFFFFFFFGGGGGGGGGGGHHHHHHHHHHHHHHGHHHGHHHGHHHHHGGGGGGHHHHHHHHHHHHHHHHGHHHGGHHHHHHHHHGGGGGHHGGGGGGGHHGGGGGGGGHGHHGGHHHHHHGHHHHHGGGGGGGGGGGGHHHHGGGGHGHHGGGGGGGGGGGGGGGGGGGGGGGGGGGGGGFFFFFFFFFFFFFFFFFFFFFFFEFFFFFFFFFFFFFFFFFFFFFFFFFFFFFFFFFFFFFFFFFF0
@M05620:45:000000000-G6HP7:1:1101:11826:8123 1:N:0:155
CATCCTGACCCTGAAGTACCCCATTGAGCATGGCATCGTCACCAACTGGGACGACATGGAGAAGATCTGGCACCACACCTTCTACAACGAGCTGCGCGTGGCCCCGGAGGAGCACCCAGTGCTGCTGACCGAGGCCCCCCTGAACCCCAAGGCCAACAGAGAGAAGATGACTCAGGTGAGGCTCGGCCGACGCCCGTGCTCCTCCCGTCCTTTCCCCAGTCATTTTCTGCCCGGCTTGATTTCTGACATTA
+
AABBBFFFFFFFGGGGGGGGGGGHHGG4FGHHHHHHHGHHHGHFGGHHEHHFCGGGGHHHHHHHHHHHHGHHHGHHEGGHHHHHHHHHGGDGGHHGGGGGGGHHGGGGGGGGHHHHGGHFHHHHHHHHHHGGGGGGGGGGGGHEHHGGGGHEHHEGGEGGGGGGGGGGGGGGGGGGGGGGGGGGFFEDFBFCFDFD;ADEFFFFFFA;AFAFFFFFFEA9BBFFFFFFBFFFDFFFFCAFFFFFFFFFFF/
@M05620:45:000000000-G6HP7:1:1101:22919:8130 1:N:0:155
ATCTCTATCTCCTAAAAACCTGTTTAGATTTGGAGATAGACCTTCAGGTTTTTCATCATTTTCTGCATGAATTATACATTGACCACGTTCCAGCGTGGTCAGTTTGCAGCATTCTGTTATTTTGTTTGACAGAGTGTCTTGTTGAGAACATATGTAGGACATGATTTTTTCCTGCAACAGGGAAAATAAAGTATAAGTTTTAAAGATTTATTCTTTAATAAAGGATCTCAAAGCCAGCTTTAGAAAAAGGA
+
BBBCCFFFFFFFGGGGGGGGGGHHHHHHHHHHHHHHHHHGHHHHHHHHHHHGGHHHHIHHIHHIHHHHHHHHHHHHHHHHHHHHHHGHHHGHHHGEGGHHHHHHHHHHHHHHHHHHHHHHHHHHHHHHGHHHHHHHHHHHHHHHHHHHHHHHHHHHHHHHHHHHHHHHHGHHHHHHHHHHHGGGHHHHHGHGHHHGHGHHHHHHHHHHHHHHHHHHHGHHHGHHHHHHHGGHHHHHHGHHHHHGHHGGGGH
@M05620:45:000000000-G6HP7:1:1101:18891:8146 1:N:0:155
CATCCTGACCCTGAAGTACCCCATTGAGCATGGCATCGTCACCAACTGGGACGACATGGAGAAGATCTGGCACCACACCTTCTACAACGAGCTGCGCGTGGCCCCGGAGGAGCACCCAGTGCTGCTGACCGAGGCCCCCCTGAACCCCAAGGCCAACAGAGAGAAGATGACTCAGGTGAGGCTCGGCCGACGCCCGTGCTCCTCCCGTCCTTTCCCCAGTCATTTTCTGCCCGGCTTGATTTCTGACATTT
+
ABAABFFFFFFFGCGGGGGGGGFFFFGFHFFCCGGHHGFGHGHHHEFHHFHHEGGAEAEEEHHEFDFDEFFHHGHHHGGGHHHHHFGHGGGGGHHGGGGGGGHHGGGGGGGGHHHHGGGGGHHHHHHHHGGFCGGFGGGGGGHHHHGGGGHGHHGGGGGGGGDGGGGGGGGGGGGGGGGGGGFGFFEFCAFFFFFF;ADEFFFFFED9ADAFF9B9FFDFFFFBBFFFEEFF.@AC9>?//BFFFBFFBF/
@M05620:45:000000000-G6HP7:1:1101:21221:8191 1:N:0:155
TACCTGTACTGGGGAAGCATTTGAATATCCCCCCATGGTGATGGGGACGGAGAACTGCTCCATAAACACAGGCAACGTGCCTAACTTTCCCGGGAAGATGAAGTCAAAGAGCGACCACAGCTCTCGGAGGTTATTTTGCATCGGTGAGCCAGACAGAATGATCCGATGAGGGGTGCGAAACTATTTGAGGAAAGGAAGCACCTTTTTATTAAATTTACCTTTTAGCAATCGCCATTCCTACCCTAAAGATC
+
BBBBBFFFFFFFFFGGGGGGGGHGHHHHHHHGGGGHHHGHHHHHFGGGGGGGGGHHFHHHHHHHHHHHHHHHGHHHGHHHHHHHHHHHHHHGGGEGGHHHHHHHHHHHHHHHGGGGGHHHHHHHHGGGGGGHHHHHHHHHHHGGGGGHHHHHHGHHHHHHHHHHHDEGHHHGGEGGCDFGGGGGGGGGGBFGGGFGGGGGGFFFFFFFFFFFFFFFFFFFFFFFFFFFFFFFFFFFFFFFFFFFFFFFFFF
@M05620:45:000000000-G6HP7:1:1101:17102:8195 1:N:0:155
CATCCTGACCCTGAAGTACCCCATTGAGCATGGCATCGTCACCAACTGGGACGACATGGAGAAGATCTGGCACCACACCTTCTACAACGAGCTGCGCGTGGCCCCGGAGGAGCACCCAGTGCTGCTGACCGAGGCCCCCCTGAACCCCAAGGCCAACAGAGAGAAGATGACTCAGGTGAGGCTCGGCCGACGCCCGTGCTCCTCCCGTCCTTTCCCCAGTCATTTTCTGCCCGGCTTGATTTCTGACATTA
+
CDDDDFFFFFFFGGGGGGGGGGGHHHHHHHHHHHHHHGHHHGHHHGHHHHHHGGGGGHHHHHHHHHHHHHHHHGHHHGGHHHHHHHHHGGGGGHHGGGGGGGHHGGGGGGGGHHHHGGHHHHHHHHHHHHGGGGGGGGGGGGHHHHGGGGHGHHGGGGGGGGGGGGGGGGGGGGGGGGGGGGGGFFFFFFFFFFFFBFFFFFFFFFFFFFFFFFFFFFFFFFFFFFFFHFFFFFFFFFFFFFFFFFFFFF0
@M05620:45:000000000-G6HP7:1:1101:21209:8210 1:N:0:155
TACCTGTACTGGGGAAGCATTTGAATATCCCCCCATGGTGATGGGGACGGAGAACTGCTCCATAAACACAGGCAACGTGCCTAACTTTCCCGGGAAGATGAAGTCAAAGAGCGACCACAGCTCTCGGAGGTTATTTTGCATCGGTGAGCCAGACAGAATGATCCGATGAGGGGTGCGAAACTATTTGAGGAAAGGAAGCACCTTTTTATTAAATTTACCTTTTAGCAATCGCCATTCCTACCCTAAAGATC
+
BBBBBFFFFFFFGGGEGGFGGGHHHHHHHHHGGGGHHHHHHHHHHGGGGGGGGHHHHHHHHHHHHHHHHHHHGHHHGHHHHHHHHHHHHHHGGGGGGGHHHHHHHHHHHHHHGGGGGHHHHHHHHGGGGGGHHHHHHHHGHHGGGGGHHHHHHGHHHHHHHHHHHGGGHHHGGEGGGGGGGGGGGGGGFFFGGGFFFGGEGFFFFFFFFFFFFFFFFFFFFFFFFFFFFFFFFFFFFFFFFFFFFFFFFFF
@M05620:45:000000000-G6HP7:1:1101:10776:8223 1:N:0:155
AGATTACTGCAACAGTTCCCCCTGGACCTGGAAAAGTTTCTTGCCTGGCTTACAGAAGCTGAAACAACTGCCAATGTCCTACAGGATGCTACCCGTAAGGAAAGGCTCCTAGAAGACTCCAAGGGAGTAAAAGAGCTGATGAAACAATGGCAAGTAAGTCAGGCATTTCCGCTTTAGCACTCTTGTGGATCCAATTGAACAATTCTCAGCATTTGTACTTGTAACTGACAAGCCAGGGACAAAACAAAGAT
+
ABBCCFFFFFDFGGGGGGGGGGGGHHHHHHHHHHHHHHHHHHHHHHHHGHHHHHHHHHHHHHHHHHHHHHHHHHHHHHHHHHHHHHHHHHHHHHGGFGHHHHFFHHHHGHHHHHBHHHHHHHHGGHGGHHHHHGHHHHHHHHHHHHHHHHHGHGHHHHHHHHHHHHHHHHGGGGGHHHGHHHHHHGHGHHHHGCGHHHHHHHHHHHHHHGHHHHHHHGHHHHHGHHHHGHHHHGGGGGGGEFCFGGGGGGG
@M05620:45:000000000-G6HP7:1:1101:10791:8234 1:N:0:155
AGATTACTGCAACAGTTCCCCCTGGACCTGGAAAAGTTTCTTGCCTGGCTTACAGAAGCTGAAACAACTGCCAATGTCCTACAGGATGCTACCCGTAAGGAAAGGCTCCTAGAAGACTCCAAGGGAGTAAAAGAGCTGATGAAACAATGGCAAGTAAGTCAGGCATTTCCGCTTTAGCACTCTTGTGGATCCAATTGAACAATTCTCAGCATTTGTACTTGTAACTGACAAGCCAGGGACAAAACAAAGAT
+
A3ABBFFFFFFFGGGGGGGGGGGGGHHHHGHHHHHHHHHHHHHHHHHHHGHHHHHHHGHHHHHHHHHHHHHHHHHHHHHHHHHHGHHHHHHHHHGFFGGHHHFAGFHHGHHHHHDEHHHHHHHG/EFGHHHHHGHHHHHHHGHHHHHHHGHHHGHHHHHGHHHHHHHHHHGGGGGHHHGHHHHHHGGDHHHHHGHHHHHHHHHHHHHFFHGHGHHHHGHHHHHGHHHHGHHHHGG.EFEFE99FFEEFBBC
@M05620:45:000000000-G6HP7:1:1101:19638:8246 1:N:0:155
TACCTGTACTGGGGAAGCATTTGAATATCCCCCCATGGTGATGGGGACGGAGAACTGCTCCATAAACACAGGCAACGTGCCTAACTTTCCCGGGAAGATGAAGTCAAAGAGCGACCACAGCTCTCGGAGGTTATTTTGCATCGGTGAGCCAGACAGAATGATCCGATGAGGGGTGCGAAACTATTTGAGGAAAGGAAGCACCTTTTTATTAAATTTACCTTTTAGCAATCGCCATTCCTACCCTAAAGATC
+
A3AABFFFFFFFGGGGGGFGGGHFHHHHHHHGGGGHGHHFHHHCEGGGGGGGGHHHHHHHHHHHHHHHHHHHGHFHGHHHHHHHHHHHHHHGGGE@ECFHF3GGGFFHHHHHGGGG@HHHHHHHHGGGGGGFFHHHHHHGHHGGGGGHHHGHHGFHEFHGHHHHHCFGHHHGGEGG@ABGGGGGGGGFEBFFGGFFGGGFGFFFFFFEFFFFFFFFFFFFFFFFFFFFFFAEDFFFFFFFF.AFB.;BFF:
@M05620:45:000000000-G6HP7:1:1101:19620:8249 1:N:0:155
TACCTGTACTGGGGAAGCATTTGAATATCCCCCCATGGTGATGGGGACGGAGAACTGCTCCATAAACACAGGCAACGTGCCTAACTTTCCCGGGAAGATGAAGTCAAAGAGCGACCACAGCTCTCGGAGGTTATTTTGCATCGGTGAGCCAGACAGAATGATCCGATGAGGGGTGCGAAACTATTTGAGGAAAGGAAGCACCTTTTTATTAAATTTACCTTTTAGCAATCGCCATTCCTACCCTAAAGATC
+
DDCCDFFFFFFFGGGGGGGGGGHHHHHHHHHGGGGHHHHHHHHHHGGGGGGGGHHHHHHHHHHHHHHHHHHHGHHHGHHHHHHHHHHHHHHGGGGGGHHHHHHHHHHHHHHHGGGGGHHHHHHHHGGGGGGHHHHHHHHHHHGGGGGHHHHHHGHHHHHHHHHHHGGGHHHGGEEGGGGGGGGGHGHGGFGGGGFGGGGGGFFFFFFFFHHFFFFHHFFFFFFFFFFFFFFFFFFFFFFHFFFFFFFFFFF
@M05620:45:000000000-G6HP7:1:1101:23867:8265 1:N:0:155
ATCTCTATCTCCTAAAAACCTGTTTAGATTTGGAGATAGACCTTCAGGTTTTTCATCATTTTCTGCATGAATTATACATTGACCACGTTCCAGCGTGGTCAGTTTGCAGCATTCTGTTATTTTGTTTGACAGAGTGTCTTGTTGAGAACATATGTAGGACATGATTTTTTCCTGCAACAGGGAAAATAAAGTATAAGTTTTAAAGATTTATTCTTTAATAAAGGATCTCAAAGCCAGCTTTAGAAAAAGGA
+
BCCCCFFFFFFFGGGGGGGGGGGHHHHHHHHHHGHHHGHHHHHHHHHHHHHGGHHHHHGHHHHHGHHHHHHHGGHGHHHHHHHHHHGHHHHHGHGGGGHFHHHHHHHHHHHHHHHHHHGHHHHHHHHHGHGGHHHHHHHHHHHHFHEHHGHHHHHHHHHHHFHFHHHHHGHHHHHHHFHHHGGHHHFGGGFHGHGGHGFHHGHHFFHHHHHHHHHHGGHHHHGFFHBHHFFFHECGGEHHHHHHHHFGCFF
@M05620:45:000000000-G6HP7:1:1101:17738:8272 1:N:0:155
CATCCTGACCCTGAAGTACCCCGGCTTGATTTCTGACATTAGATCGGAAGAGCACACGTCTGAACTCCAGTCACGCACTACAATCTCGTATGCCGTCTTCTGCTTGAAAAAAAAAAAAAAAAAAAAAAAAAAACAAAAATAGTGTCAAAATAAAAAAATAAAATAAAAAAAAGAATTGTAAAGCAACAGTGAGGCAAATACGTATCAAAAGTAAACGAGTTAATATGATAAAGATGAATGATGAGTAAATT
+
DDDDDFFFFFFFGGGGGGGGGGGGGGGGHHHHHHHHHHHHHHHHHHGGGGHHHHHHHGHHHGHHHHHHHHHHHHGHGGGHHHHHCHHHGGHHHHGGGHGHHHHHHHHHFHHEECGC>>>/-<-----;:----9......0000000000000000--.00:0000000---...000:;00000/../0000.....000.000.0000/0::00.....0000000000000:0000000000;00;00
@M05620:45:000000000-G6HP7:1:1101:19671:8276 1:N:0:155
ATCTCTATCTCTAAAAACCTGTTTAGATTTGGAGATAGACCTTCAGGTTTTTCATCATTTTCTGCATGAATTATACATTGACCACGTTCCAGCGTGGTCAGTTTGCAGCATTCTGTTATTTTGTTTGACAGAGTGTCTTGTTGAGAACATATGTAGGACATGATTTTTTCCTGCAACAGGGAAAATAAAGTATAAGTTTTAAAGATTTATTCTTTAATAAAGGATCTCAAAGCCAGCTTTAGAAAAAGGAA
+
ABBBBFFFFFFFGCFGGGGGGGHHFGHHHHGHCHHHFHHHHHHHHHHHHHGGHHHHHHHHHHHHHHHHGHHHHHHHHHHHHHHHHGHHHHHFHGGGGHHHHHHHHHHHHHHHHHHHHHHHHHHHHHHHHHHHHHHHHHHHHHGHHHGHHHHHHHHHHHHHHHHHHHHHGHHHHHHHHHHHGGHHFHHHHHHGHHHHGHHHDGFHHHHHHHHHHHHGHGGGFHHHHHHHHHHHGHHGGHHHFGHFGHHFDCG
@M05620:45:000000000-G6HP7:1:1101:19658:8295 1:N:0:155
ATCTCTATCTCTAAAAACCTGTTTAGATTTGGAGATAGACCTTCAGGTTTTTCATCATTTTCTGCATGAATTATACATTGACCACGTTCCAGCGTGGTCAGTTTGCAGCATTCTGTTATTTTGTTTGACAGAGTGTCTTGTTGAGAACATATGTAGGACATGATTTTTTCCTGCAACAGGGAAAATAAAGTATAAGTTTTAAAGATTTATTCTTTAATAAAGGATCTCAAAGCCAGCTTTAGAAAAAGGAA
+
CCCCCFFFFFFFGGGGGGGGGGHHEGHHHHHHHHHHHHHHHHHHHHHHHHGGHHHHHHHHIHIHHHHHHHHHHHHHHHHHHHHHHGHHHHHHHGGGGHHGHHHHHHHHHHHHHHHHHHHHHHGHHHHHHHHHHHHHHHHHHHHHHHHHHHHHHHHHHHHHHHHHHHHHGHHHHHHHHHHHGGHHHHHHHHHHHHHHHHHHHGHHHHHHHHHHHHHHFGFHFHFFFHHGHHHHGHHHGHHHFHHHGHFGGFH
@M05620:45:000000000-G6HP7:1:1101:19259:8315 1:N:0:155
AGATTACTGCAACAGTTCCCCCTGGACCTGGAAAAGTTTCTTGCCTGGCTTACAGAAGCTGAAACAACTGCCAATGTCCTACAGGATGCTACCCGTAAGGAAAGGCTCCTAGAAGACTCCAAGGGAGTAAAAGAGCTGATGAAACAATGGCAAGTAAGTCAGGCATTTCCGCTTTAGCACTCTTGTGGATCCAATTGAACAATTCTCAGCATTTGTACTTGTAACTGACAAGCCAGGGACAAAACAAAGAT
+
BBBCCFFFFFFFGGGGGGGGGGGGHGHHHHHHHHHHGHHHHHHHHHHHHHHHHHHHHHHHHHHHHHHHHHHHHHHHHHHHHHHHHHHHHHHHHHGGGGHHHHHHHHHHGHHHHHHHHHHHHHHGGEGFHHHHHGHHHHHHHHHHHHHHHHHHHGHHHHHHHHHHHHHHHHGGGGGHHHHHHHHHHGHGHHHHGFHHHHFGHHHHHHHHHHHHHHHHHGHHHHHHHHHGHHHHHGGGGGGGEGGGGGGGGEF
@M05620:45:000000000-G6HP7:1:1101:19258:8337 1:N:0:155
AGATTACTGCAACAGTTCCCCCTGGACCTGGAAAAGTTTCTTGCCTGGCTTACAGAAGCTGAAACAACTGCCAATGTCCTACAGGATGCTACCCGTAAGGAAAGGCTCCTAGAAGACTCCAAGGGAGTAAAAGAGCTGATGAAACAATGGCAAGTAAGTCAGGCATTTCCGCTTTAGCACTCTTGTGGATCCAATTGAACAATTCTCAGCATTTGTACTTGTAACTGACAAGCCAGGGACAAAACAAAGAT
+
CCCCCFFFFFFFGGGGGGGGGGGGHHHHHHGHHHHHHHHHHHHHHHHHHHHHHHGHHHHHHHHHHHHHHHHHHHHHHHHHHHHHHHHHHHHHHHGFGGHHHHHHHHHHGHHHHHHHHHHHHHHGGGGGHHHHHGHHHHHHHHHHHHHHHHHHHGHHHHHHHHHHHHHHHHGGGGGHHHHHHHHHHHHGHHHHHFHHHHHGHHHHHHHHHHHHHHHHHHHHHHHHHHHEHHHHHGGGGGGGEGGGGGGGGEF
@M05620:45:000000000-G6HP7:1:1101:10852:8337 1:N:0:155
CATCCTGACCCTGAAGTACCCCGGCTTGATTTCTGACATTAGATCGGAAGAGCACACGTCTGAACTCCAGTCACGCACTACAATCTCGTATGCCGTCTTCTGCTTGAAAAAAAAAAAAAAACCAAAATAAAACAAATCGATAAGTCACCCTACTCCCTGAACTGTCTTACGAAAGACCGACCTAGATTAGTTCTACAAGTCATTAACAACCGCACAAATAATAACTAGCACTGTTTAGATCTATAAACATC
+
CCDDDFFFFFFFGGGGGGGGGGGGGGGGHHHHHHHHHHHHHHHHHHGGGGHHHHHHHGHHHGHHHHHHHHHHHHGHGGGHHHHHFGHHGGHHHHGGGHGHHHHHHHHHFHHEEB<>////-......111100..<00.....000000../.0:0.:0/:000000000.....///----.000000000;000000:000000;00..-----/:0000;:00:;/000/;00:0:000:00000000
@M05620:45:000000000-G6HP7:1:1101:10872:8350 1:N:0:155
CATCCTGACCCTGAAGTACCCCGGCTTGATTTCTGACATTAGATCGGAAGAGCACACGTCTGAACTCCAGTCACGCACTACAATCTCGTATGCCGTCTTCTGCTTGAAAAAAAAAAAAGGTCAGCTGTGGTGCTTTCTTTTTGAACTCAACGAGAAACCAGAAAGCATCCTTTTTTAACTCCGTCCTGCTAAGTCCTTCATGCGTTTTTAGCCTCCTTGCTTCTTCTCTCAGCCTCGCTACTCTCCTTCCC
+
AAAAAFFFFFFFFGEAABGGGGE0FAECFFDGHGHFHDGFBGFHHHGCGE0FF1BGHGGGGFHHHFHHHHFHHGGHGGGGHHFDG1BBF/G0GEE?ECE>GHHDFF0F11><<?C<////11<?FGF1F00.<1=1<==11>-.1<0=0/<.<...</;...//:/;00/;C0;C;90C000.;.99CFC0;00;00;00909-9-@A9-////-99/9///:/999B/9////9--9-9;/BF//9/99-
@M05620:45:000000000-G6HP7:1:1101:26566:8395 1:N:0:155
CATCCTGACCCTGAAGTACCCCATTGAGCATGGCATCGTCACCAACTGGGACGACATGGAGAAGATCTGGCACCACACCTTCTACAACGAGCTGCGCGTGGCCCCGGAGGAGCACCCAGTGCTGCTGACCGAGGCCCCCCTGAACCCCAAGGCCAACAGAGAGAAGATGACTCAGGTGAGGCTCGGCCGACGCCCGTGCTCCTCCCGTCCTTTCCCCAGTCATTTTCTGCCCGGCTTGATTTTGACATTAG
+
CCCCCFFFFFFFGGGGGGGGGGGHHHGHHHHHHHHHHGHHHGHHHGHHHHHHGGGGGHHGHHHHHHHHHHHHHGHHHGGHHHHHHHHHGGGGGHHGGGGGGGHHGGGGGGGGHHHHGGHHHHHHHHHHHHGGGGGGGGGGGGHHHHGGGGHGHHGGGGGGGGGGGGGGGGGGGGGGGGGGGGGGFFFFFFFFFFFFFFFFFFFFFFFEFFFFFFFFFFFFFFFFFFFFFFFFFACFFCAFFFFFAF0FFB0
@M05620:45:000000000-G6HP7:1:1101:19459:8409 1:N:0:155
CATCCTGACCCTGAAGTACCGGCTTGATTTCTGACATTAGATCGGAAGAGCACACGTCTGAACTCCAGTCACGCACTACAACCTCGTATGCCGTCTTCTGCTTGAAAAAAACCGACGAGGTCAGCTGGGGGGCTTTCTTTGTGTAAGCAACGAGAAACCTGAAAGAAGCATTTTTTAACTAAGTCCTGCTGAGTCATTCATGAGTTTTTAGCCGCCTTGCTTCTTCTCACAGACTCTCTACTCTCATGCCA
+
>A>AA111F1>1AFFA3BGGG?00000122D22F1A22F1121////A000A000A0/BA12F11GH121BB/0>>F101@1/0B///B>21/?/0?2211111B11B0/////>>>B@CGHHFHHFHFCG?@@FFFFFFFFFFFFEFFFF?EFFFFFFFFFFFFFFFFFFFFFF@FFFFFFFFFFFFFFFFFFFFFFFFFFFFFFFFFFEFFA@@FBFFFFFFFFFFEFFBFFFFFFFFFFFFFFF//FB
@M05620:45:000000000-G6HP7:1:1101:26242:8438 1:N:0:155
ATCTCTATCTCCTAAAAACCTGTTTAGATTTGGAGATAGACCTTCAGGTTTTTCATCATTTTCTGCATGAATTATACATTGACCACGTTCCAGCGTGGTCAGTTTGCAGCATTCTGTTATTTTGTTTGACAGAGTGTCTTGTTGAGAACATATGTAGGACATGATTTTTTCCTGCAACAGGGAAAATAAAGTATAAGTTTTAAAGATTTATTCTTTAATAAAGGATCTCAAAGCCAGCTTTAGAAAAAGGA
+
CDDDDFFFFFFFGGGGGGGGGGHHHHHHHHHHHHHHHHHHHHHHHHHHHHHGGHHHHHHHHHIIIHHHHHHHHHHHHHHHHHHHHHGHHHHHHHGGGGHHHHHHHHHHHHHHHHHHHHHHHHHHHHHHHHHHHHHHHHHHHHHHHHHHHHHGHHHHHHHHHHHHHHHHHGHHHHGHHHHHHGGHHHHHGHHHGHHHHHHHHHHHHHHHHHHHHHHHHHHHHHHHHHHHHHHGHHGHHGHHHHHHHGHHGGG
@M05620:45:000000000-G6HP7:1:1101:24592:8439 1:N:0:155
AGATTACTGCAACAGTTCCCCCTGGACCTGGAAAAGTTTCTTGCCTGGCTTACAGAAGCTGAAACAACTGCCAATGTCCTACAGGATGCTACCCGTAAGGAAAGGCTCCTAGAAGACTCCAAGGGAGTAAAAGAGCTGATGAAACAATGGCAAGTAAGTCAGGCATTTCCGCTTTAGCACTCTTGTGGATCCAATTGAACAATTCTCAGCATTTGTACTTGTAACTGACAAGCCAGGGACAAAACAAAGAT
+
BABCCFFFFFFFGGFGGGGGGGGGHGHHHHGHHHHHFHHHHHHHGHHHHHHHHHHHHHHHHHHHHHHHHHHHHHHHHHHHHHHHHHHHGHHHHGGGGGGHHHHGHHHHGHGHHHHHHHHHHHHGGGGFHFHHHGHHHHGHHHHGHHHHHHHGHGFHHHHGHHHHHHHHHHGGGGGH1GHHHHHHHGHGHHHHHHHHHEHFHHFHHHHFHHHFHGHGHFHGHHHFFHEFGHHHHGGGGGGGFFGGGGFFBFC
@M05620:45:000000000-G6HP7:1:1101:26265:8443 1:N:0:155
ATCTCTATCTCCTAAAAACCTGTTTAGATTTGGAGATAGACCTTCAGGTTTTTCATCATTTTCTGCATGAATTATACATTGACCACGTTCCAGCGTGGTCAGTTTGCAGCATTCTGTTATTTTGTTTGACAGAGTGTCTTGTTGAGAACATATGTAGGACATGATTTTTTCCTGCAACAGGGAAAATAAAGTATCAGTTTTAAAGATTTATTCTTTAATACCGGATCTCAAAGCCAGCTTTAGAAAAAGTA
+
?AABBFFFFFFFGGG4FFEGGGHHHGHFHHHGBFGGG5G5FGFHH3G3GHHGGHBFHFGHHHHHFHFHHHEHHHHFFFGFFHHHFHFGHHHHHHGEFGHHHHHHEGH4CGFHHHHGHH4BGGHHHHH33BBGEFGHHHHHHHHF43/4BGHHHHHHHG3GCGBFGHHHHDHHHHFHBGFCFAFFF0F11?1F1G1@<F=GGGF1>FFGH1FGGHHH00=00<.<<<CHHGG00CG/CCGHHBFGHGC.909
@M05620:45:000000000-G6HP7:1:1101:24590:8458 1:N:0:155
AGATTACTGCAACAGTTCCCCCTGGACCTGGAAAAGTTTCTTGCCTGGCTTACAGAAGCTGAAACAACTGCCAATGTCCTACAGGATGCTACCCGTAAGGAAAGGCTCCTAGAAGACTCCAAGGGAGTAAAAGAGCTGATGAAACAATGGCAAGTAAGTCAGGCATTTCCGCTTTAGCACTCTTGTGGATCCAATTGAACAATTCTCAGCATTTGTACTTGTAACTGACAAGCCAGGGACAAAACAAAGAT
+
BBBCCFFFFFFFGGGGGGGGGGGGHHHHHHHHHHHHGHHHHHHHHHHHHHHHHHHHHHHHHHHHHHHHHHHHHGHHHHHHHHGHHHHHHHHHHHGGGGHHHHHHHHHHGHHHHHHGHHHHHHHGGGGFHHHHHGHHHHGHHHHHHHHHHHHHHGHHHHHHHHHHHHHHHHGGGGGHHHGHHHHHHHHGHHHHHHHHHHHGHGHHHHHHHHHHHGHHHFHHHHHHHHHHHGHHHGGGGGGGGGGGGGGGGGC
@M05620:45:000000000-G6HP7:1:1101:26252:8460 1:N:0:155
ATCTCTATCTCCTAAAAACCTGTTTAGATTTGGAGATAGACCTTCAGGTTTTTCATCATTTTCTGCATGAATTATACATTGACCACGTTCCAGCGTGGTCAGTTTGCAGCATTCTGTTATTTTGTTTGACAGAGTGTCTTGTTGAGAACATATGTAGGACATGATTTTTTCCTGCAACAGGGAAAATAAAGTATAAGTTTTAAAGATTTATTCTTTAATAAAGGATCTCAAAGCCAGCTTTAGAAAAAGGA
+
AAAABFFFFFFFGGGGGGGGGGHHHHHHHHHGHCHHGFH5GHHHHHHEHHHGGGHHHHHHHHHHHHFHFG5FGHHGHHHHFFHHFHGHHHHHEHGGFGHHGGHHHHHFHHGHHHHHHHFHHHHHHHHHBGHHHHHHHHHHHHHHBHHHHFHHHGHHHGFHBGHHHHHHHGHHHGHF2GHHHGFHHC?GFFGHHHHHHHHHHGHHHFGHHHHHHHHHHFG=GDGGFHHHHHHHHGFFGGHHHHGHHHHEFFG
@M05620:45:000000000-G6HP7:1:1101:19688:8462 1:N:0:155
ATCTCTATCTCCTAAAAAGGAAGAAAGGGGAGGGAAGATCGGAAGAGCACACGTCTGAACTCCAGTCACGCACTACAATCTCGTATGCCGTCTTCTGCTTGAAAAAAAAAAAAAAACTCCAAGGGAATAAAAGAGCTGATGAAACAATGGCAAGTAAGTCAGACATTTCCGCTTTAGCACTCTTGTGTATCCAATTGAACAATTCTCAGCATTGGTACTTTTAACTGACAATCCCGGGCCCACACACATAT
+
ABBBBFBFFFFFGGGGFFEFFFGEEGFGGGGGGGGHGGHHHGEFGFHHGFFHGHHFEGHHHHHHHGHFHGHGGGHHH3@3GGGFEGGFHGEFGFFH4GHHHHHHHC@E/BC//</-<11<111....<<<=00./<D/0G0CC0GC.CC/C/0.<;0;CC:009/0;;BB.CC?AB000BFF0C9;9/;F0;00;C//9/9.B/;/FF/;/9B/9BB/BF///:9B9/////;./.9--;@...:..;//;
@M05620:45:000000000-G6HP7:1:1101:5272:8474 1:N:0:155
ATCTCTATCTCCTAAAAACCTGTTTAGATTTGGAGATAGACCTTCAGGTTTTTCATCATTTTCTGCATGAATTATACATTGACCACGTTCCAGCGTGGTCAGTTTGCAGCATTCTGTTATTTTGTTTGACAGAGTGTCTTGTTGAGAACATATGTAGGACATGATTTTTTCCTGCAACAGGGAAAATAAAGTATAAGTTTTAAAGATTTATTCTTTAATAAAGGATCTCAAAGCCAGCTTTAGAAAAAGGA
+
BBBCCFFFFFFFGGGGGGGGGGHHHHHHHHHHHGHHHHHHHHHHHHHHHHHGGHHHHHHHGHHHFHHHGHHHHHHHHHHHHHHHHHGHHHHHHHGGGGHHHHHHHHHHHHHHHHHHHHGHHHHHHHHHHHHHGHGHHHHHHHHHHHHHHHHHHHHHHHHHHGHHHHHHHGHHHHHHHHHHHGFHHHHHHEHHHHHGHHHHHHHHHHHHHHHHHHHHHHHHFHHHHHHHHGHHHGHHHGHHHHGHHHHHGGH
@M05620:45:000000000-G6HP7:1:1101:19680:8486 1:N:0:155
ATCTCTATCTCCTAAAAAGGAAGAAAGGGGAGGGAAGATCGGAAGAGCACACGTCTGAACTCCAGTCACGCACTACAATCTCGTATGCCGTCTTCTGCTTGAAAAAAAAAAAAAAGAAAAGTACAAAACTGGCTTAAGGATTAAATAACAAGAACAGAAAAAAAAAACTAAAGAGGTAGGGTCATTGTGAAAGGAAGGTACAGAGAGTAGTCGGAAGTAATGTTTATGGGAATAGTTTGGGGAGGTCTACA
+
BBBBBFFFFFFFGGGGGGGGGFHGEGHHGGGGGFEHGHHHHGGGGHHHHHHHGHHHGHFHHHHGHHHFFEGGGGHHHHH3GHHGGFHHHGFGHGHHHHHHHFHGHGECDC@///</.<00<1111110011/././<00000000000000//////////.-----.000000/.9//..//.////:////../..///////.:99///.--..////////////.././/////..-.9-..////
@M05620:45:000000000-G6HP7:1:1101:9317:8511 1:N:0:155
ATCTCTATCTCCTAAAAACCTGTTTAGATTTGGAGATAGACCTTCAGGTTTTTCATCATTTTCTGCATGAATTATACATTGACCACGTTCCAGCGTGGTCAGTTTGCAGCATTCTGTTATTTTGTTTGACAGAGTGTCTTGTTGAGAACATATGTAGGACATGATTTTTTCCTGCAACAGGGAAAATAAAGTATAAGTTTTAAAGATTTATTCTTTAATAAAGGATCTCAAAGCCAGCTTTAGAAAAAGGA
+
3>AABFFFFFFFGGGGGGGGGGFHFHBHFHGGHBFBFGH5GHHHHFHEHHHGGHHHHDHFFHHHHHHHHFEHHHHGHHHHHHHHCGFGHHHHHHGGGGHHHGHHHGHFCHHHHHGHHHGHHHHHHHHHFFHHHHHHHHHHHHHHFHHFHBHHHHHHHHHHGGHBHHHHHGHHHHH0<GHHHGGGEFF?<GGHHHFDHHGGHGFFHGHHHHHHHHHHDFGFDGFHHHHHHGHHGFHEHGHHHHGHGHHADCG
@M05620:45:000000000-G6HP7:1:1101:9335:8511 1:N:0:155
ATCTCTATCTCCTAAAAACCTGTTTAGATTTGGAGATAGACCTTCAGGTTTTTCATCATTTTCTGCATGAATTATACATTGACCACGTTCCAGCGTGGTCAGTTTGCAGCATTCTGTTATTTTGTTTGACAGAGTGTCTTGTTGAGAACATATGTAGGACATGATTTTTTCCTGCAACAGGGAAAATAAAGTATAAGTTTTAAAGATTTATTCTTTAATAAAGGATCTCAAAGCCAGCTTTAGAAAAAGGA
+
CCCCCFFFFFFFGGGGGGGGGGHHHHHHHHHHHHHHHHHHHHHHHHHHHHHGGHHHHHHHHHHHHHHHHHHHHHHHHHHHHHHHHHGHHHHHHHGGGGHHHHHHHHHHHHHHHHHHHHHHHHHHHHHHHHHHHHHHHHHHHFHHHHHHHHHHHHHHHHHHHHHHHHHHHGHHHHGHHHHHHGFHHHHHHGHGHHHHHGHHHHHHHHHHHHHHHHHHHHHHHGHHHHHHHHHHHHHHHGHHHHGHHHHHGGG
@M05620:45:000000000-G6HP7:1:1101:26400:8514 1:N:0:155
ATCTCTATCTCCTAAAAACCTGTTTAGATTTGGAGATAGACCTTCAGGTTTTTCATCATTTTCTGCATGAATTATACATTGACCACGTTCCAGCGTGGTCAGTTTGCAGCATTCTGTTATTTTGTTTGACAGAGTGTCTTGTTGAGAACATATGTAGGACATGATTTTTTCCTGCAACAGGGAAAATAAAGTATAAGTTTTAAAGATTTATTCTTTAATAAAGGATCTCAAAGCCAGCTTTAGAAAAAGGA
+
CCCCCFFFFFFFGGGGGGGGGGHHHHHHHHHHHHHHHHHHHHHHHHHHHHHGGHHHHIHHHHIHIHHHHHHHHHHHHHHHHHHHHHGHHHHHHHGGGGHHHHHHHHHHHHHHHHHHHHHHHHHHHHHHHHHHHHHHHHHHHHHHHHGHHHHHHHHHHHHHHHHHHHHHHGHHHHHHHHHHHGGHHHHHHHHHHHHGHHHHHHHHHHHHHHHHHHHHHHHHHGHHHHHHHHHHHHHHHGHHHHHHGHHGGGH
@M05620:45:000000000-G6HP7:1:1101:9355:8526 1:N:0:155
ATCTCTATCTCCTAAAAACCTGTTTAGATTTGGAGATAGACCTTCAGGTTTTTCATCATTTTCTGCATGAATTATACATTGACCACGTTCCAGCGTGGTCAGTTTGCAGCATTCTGTTATTTTGTTTGACAGAGTGTCTTGTTGAGAACATATGTAGGACATGATTTTTTCCTGCAACAGGGAAAATAAAGTATAAGTTTTAAAGATTTATTCTTTAATAAAGGATCTCAAAGCCAGCTTTAGAAAAAGGA
+
BBBBBFFFFFFFGGGGGGGGGGGGHHHHHHHHHHGHHHHHGHHHHGHHHHHGFHHHHHHHHHHHHHHHHHHHGHHHHHHHHHHHHHGGHHHHHHGGGGHHHHHHHHHHHHHHHHHHHHHHHHHHHHHHHGHHHHGGHHHHHHHEHHHHHHHHHHHHHHHHHHHHHHHHEFHHHHGHHHGHHGGGHHGGHGHGHHHGHGHHHHHHHHHFHHHHHHHHHHHHDGHGHHHHHHHHHHHHHGHHGG0CGFHH?AC
@M05620:45:000000000-G6HP7:1:1101:26386:8528 1:N:0:155
ATCTCTATCTCCTAAAAACCTGTTTAGATTTGGAGATAGACCTTCAGGTTTTTCATCATTTTCTGCATGAATTATACATTGACCACGTTCCAGCGTGGTCAGTTTGCAGCATTCTGTTATTTTGTTTGACAGAGTGTCTTGTTGAGAACATATGTAGGACATGATTTTTTCCTGCAACAGGGAAAATAAAGTATAAGTTTTAAAGATTTATTCTTTAATAAAGGATCTCAAAGCCAGCTTTAGAAAAAGGA
+
AABCCFFFFFFFGGGGGGGGGGHHHHHHHHHHHHHHHHHHHHHHHGHHHHHGGHHHHHHHHHHHHHHHHHHHHHHHHHHHHHHHHHGHHHHHHHGGGGHHHHHHHHHHHHGGHHHHHHHHHHHHHHHHGHGHHHHHHHHHHHHHHHGGHHHHHHHHHHHHHHHHHHHHHGHHHHHHHHHHHGGGHHHHGHHFGGGHHFGHHGGGHGHHHGHHHHHHHHHHGGHHHHHHHHGHHHFFHGHHHHHFGGGFGGG
@M05620:45:000000000-G6HP7:1:1101:26407:8531 1:N:0:155
ATCTCTATCTCCTAAAAACCTGTTTAGATTTGGAGATAGACCTTCAGGTTTTTCATCATTTTCTGCATGAATTATACATTGACCACGTTCCAGCGTGGTCAGTTTGCAGCATTCTGTTATTTTGTTTGACAGAGTGTCTTGTTGAGAACATATGTAGGACATGATTTTTTCCTGCAACAGGGAAAATAAAGTATAAGTTTTAAAGATTTATTCTTTAATAAAGGATCTCAAAGCCAGCTTTAGAAAAAGGA
+
CDCCDFFFFFFFGGGGGGGGGGHHHHHHHHHHHHHHHHHHHHHHHHHHHHHGGHHHHIHHHHHHIHHHHHHHHHHHHHHHHHHHHHGHHHHHHHGGGGHHHHHHHHHHHHHHHHHHHHHHHHHHHHHHHHHHHHHHHHHHHHHHHHHHHHHHHHHHHHHHHHHHHHHHHGHHHHHHHHHHHGGHHHHHHHHHHHHHHHHHHHHHHHHHHHHHHHHHHHHHHHHGHHHHHHHHHHGHHGHHHHHGHHHHGGH
@M05620:45:000000000-G6HP7:1:1101:9327:8537 1:N:0:155
ATCTCTATCTCCTAAAAACCTGTTTATATTTGGTGATAGACCTTCAGGTTTTTCATCATTTTCTGCATGAATTATACATTGACCACGTTCCAGCGTGGTCAGTTTGCAGCATTCTGTTATTTTGTTTGACAGAGTGTCTTGTTGAGAACATATGTAGGACATGATTTTTTCCTGCAACAGGGAAAATAAAGTATAAGTTTTAAAGATTTATTCTTTAATAAAGGATCTCAAAGCCAGCTTTAGAAAAAGGA
+
1>>AAFBDFFFFGGEE1GFGFCFHE33DDGH310BFEF21BEEGHDGDGGHGGH2EGGHFHHHG212BGB1BF1F2GDFGHHHH1AEGHHHHDGGFE?GHBGFGHHHGGHHHHHHHHHHHHHHHHHHHEHGHHHHHHHHHHHHHFFHDGHGHHHGHHHHHHHHGHHHHHGHHHHHBFGHHEFGHE0FHFHFHHGHHHHHHHHH<GGGHHHHHHHHHHBHFHFFFHHHHHBGGHHHHHGHHHHGGHHHHCCG
@M05620:45:000000000-G6HP7:1:1101:16822:8561 1:N:0:155
ATCTCTATCTCCTAAAAAGGAAGAAAGGGGAGGGAAGATCGGAAGAGCACACGTCTGAACTCCAGTCACGCACTACAATCTCGTATGCCGTCTTCTGCTTGAAAAAAAAAAAAAAACAAAACATCTACCCAAGTCCCCCCTTACCAAAAAGGCCAACCAAGAAACGCTGACGCAAGTAAGGCTAGGCCACCACCCATACTCAACCAGACAATTCCCCATACATTTGCTGACCTGCTCTACTACAGACCATA
+
ABBBCFFFFFFFGGGGGGGGGGHFGFFHGGGGGGGFGHHHHGGGGHHHFHFHGHHHGGEGHHHFHFHFGGHGGGHHHHG3GHHFEGGHHEEEHGHHGHHHHHHHHHGGCDDC/>/-.><000.110000.0<<000<<C@?./:/00..;....99:.....9:/.-.;;/..9-9;/;/////..//.:;9..:.///9:///....9/::/;////:///////////////9;////9/;/;9../9/
@M05620:45:000000000-G6HP7:1:1101:25534:8564 1:N:0:155
ATCTCTATCTCCTAAAAACCTGTTTAGATTTGGAGATAGACCTTCAGGTTTTTCATCATTTTCTGCATGAATTATACATTGACCACGTTCCAGCGTGGTCAGTTTGCAGCATTCTGTTATTTTGTTTGACAGAGTGTCTTGTTGAGAACATATGTAGGACATGATTTTTTCCTGCAACAGGGAAAATAAAGTATAAGTTTTAAAGATTTATTCTTTAATAAAGGATCTCAAAGCCAGCTTTAGAAAAAGGA
+
ABBBBFFFFFFFGGGGBGGGGGHHHHGGHHHHCFGHHDHHHHHHHGHHHHHGGHHHHGHHHHHHHHHHHHGHHHHEHAFHFFHHFHGHGHHHGHGGGGHGHHHGHHHGHHHHHHHHHHHHHHHHHHHHHGFHHHHHHHHHHHHHHHHHHHHHHHHHHHHHGHHHHHHHHGHGHHHHGFHFEAFHHFFGBFGGHHHFHHHHHHHHHHHHHGHHHHHHHFHF0DGHHHHHGHGFHHHHHGHHHHFFHEFFGGB
@M05620:45:000000000-G6HP7:1:1101:25535:8582 1:N:0:155
ATCTCTATCTCCTAAAAACCTGTTTAGATTTGGAGATAGACCTTCAGGTTTTTCATCATTTTCTGCATGAATTATACATTGACCACGTTCCAGCGTGGTCAGTTTGCAGCATTCTGTTATTTTGTTTGACAGAGTGTCTTGTTGAGAACATATGTAGGACATGATTTTTTCCTGCAACAGGGAAAATAAAGTATAAGTTTTAAAGATTTATTCTTTAATAAAGGATCTCAAAGCCAGCTTTAGAAAAAGGA
+
CCCCCFFFFFFFGGGGGGGGGGHHHHHHHHHHHHHHHHHHHHHHHHHHHHHGGHHHHHIHHIIHIHHHHHHHHHHHHHHHHHHHHHGHHHHHHHGGGGHHHHHHHHHHHHHHHHHHHHHHHHHHHHHHHHHHFHHHHHHHHHHHHHHHHHHHHHHHHHHHHHHHHHHHHGHHHHGHHHHHHGGHHHHHHHHHHHHHHHHHHHHHHHHHHHHHHHHHHHHHHHHHHHHHHHHHHHHHHGHHHHHFHHHHGGH
@M05620:45:000000000-G6HP7:1:1101:8528:8598 1:N:0:155
AGATTACTGCAACAGTTCCCCCTGGACCTGGAAAAGTTTCTTGCCTGGCTTACAGAAGCTGAAACAACTGCCAATGTCCTACAGGATGCTACCCGTAAGGAAAGGCTCCTAGAAGACTCCAAGGGAGTAAAAGAGCTGATGAAACAATGGCAAGTAAGTCAGGCATTTCCGCTTTAGCACTCTTGTGGATCCAATTGAACAATTCTCAGCATTTGTACTTGTAACTGACAAGCCAGGGACAAAACAAAGAT
+
CCCCCFFFFFFFGGGGGGGGGGGGHHHHHHHHHHHHHHHHHHHHHHHHHHHHHHHHHHHHHHHHHHHHHHHHHHHHHHHHHHHHHHHHHHGHHHGGGGHHHHHHHHHHGHHHHHHHHHHHHHHGGEGFHHHHHGHHHHGHH3FGHHHHHHHHHGHHGHHHHHHHHHHHHHGGGGGHHHHHHHHHHFHGHHHHHCHHHGFFGHHHHHHHHHGHGHHHHHHGHFHFHHHFGFHGHGGGGGGGEGFGGGGGGGG
@M05620:45:000000000-G6HP7:1:1101:13729:8598 1:N:0:155
TACCTGTACTGGGGAAGCATTTGAATATCCCCCCATGGTGATGGGGACGGAGAACTGCTCCATAAACACAGGCAACGTGCCTAACTTTCCCGGGAAGATGAAGTCAAAGAGCGACCACAGCTCTCGGAGGTTATTTTGCATCGGTGAGCCAGACAGAATGATCCGATGAGGGGTGCGAAACTATTTGAGGAAAGGAAGCACCTTTTTATTAAATTTACCTTTTAGCAATCGCCATTCCTACCCTAAAGATC
+
CCCCCFFFFFFFGGGGGGGGGGHHHHHHHHHGGGGHHHFHHHHHHGGGGGG?FHHHHHHHHHHHHHHHHHHHGHHHGHHHHHHHHHHHHHHGGGGGGHHHHHHHHHHHHHHHGGGGGHHHHHHGHGGGGGGHHHHHHHHHHHGGGFGGHHHHHGHHHHHHHHHHHGGGHHHGGEGGGGGGGGGGGGGBEGFGGFGFGFGGGFFFFFFFFFFFFFFFFFFFFFFFFFFFFFFFFFFFFFFFFFFFFFFFFFF
@M05620:45:000000000-G6HP7:1:1101:13417:8600 1:N:0:155
ATCTCTATCTCCTAAAAACCTGTTTAGATTTGGAGATAGACCTTCAGGTTTTTCATCATTTTCTGCATGAATTATACATTGACCACGTTCCAGCGTGGTCAGTTTGCAGCATTCTGTTATTTTGTTTGACAGAGTGTCTTGTTGAGAACATATGTAGGACATGATTTTTTCCTGCAACAGGGAAAATAAAGTATAAGTTTTAAAGATTTATTCTTTAATAAAGGATCTCAAAGCCAGCTTTAGAAAAAGGA
+
BBBBBFFFFDFFGGFFFGGGFFHFFHHHHHHHGFFHHFHHFFHGHHHHHHHGEHHGHHFHHHHHEHHFGGFFGHHGHHFHGHHHGHGHGG2GFHGGDGEGHHEGBFDGFEHHHHGHGGHGGHHHGHHHHHHHHHHGHHHHHHHHHHHGFGFHHHHHHHGHHGHGGHHHG?GHHHBHHHHHHAAFHHGFHFGFGHHFG=GFHHBGHGHHGHHHGHHHHGHFGFGHHHHHHHHHHGGHHGHEHHHHHHHHGGF
@M05620:45:000000000-G6HP7:1:1101:25527:8600 1:N:0:155
ATCTCTATCTCCTAAAAACCTGTTTAGATTTGGAGATAGACCTTCAGGTTTTTCATCATTTTCTGCATGAATTATACATTGACCACGTTCCAGCGTGGTCAGTTTGCAGCATTCTGTTATTTTGTTTGACAGAGTGTCTTGTTGAGAACATATGTAGGACATGATTTTTTCCTGCAACAGGGAAAATAAAGTATAAGTTTTAAAGATTTATTCTTTAATAAAGGATCTCAAAGCCAGCTTTAGAAAAAGGA
+
AAABCFFFFFFFGGGGGGGGGGGHHHHHHHHHHHHHHHHHHHHHHHHHHHHGGHFHHHHIHIHHGHHHHHHHHHHHHHHHHHHHGHGGHHHHHHGGGGHHHHHHHHHHHHHHHHHHHHHHHHHHHHHHHHHHHHHGGHHHHHHHHHGFFGHHHHHGHHHHHHHHHHHHHGHHHHHHHHGHHGGGHHHHHHHGHHGGHHHHHHGHHHHHHHHHHGHHGGHHHGHHHHHHHHGGHHHFHGHHHHHHFGFFGGH
@M05620:45:000000000-G6HP7:1:1101:13749:8600 1:N:0:155
TACCTGTACTGGGGAAGCATTTGAATATCCCCCCATGGTGATGGGGACGGAGAACTGCTCCATAAACACAGGCAACGTGCCTAACTTTCCCGGGAAGATGAAGTCAAAGAGCGACCACAGCTCTCGGAGGTTATTTTGCATCGGTGAGCCAGACAGAATGATCCGATGAGGGGTGCGAAACTATTTGAGGAAAGGAAGCACCTTTTTATTAAATTTACCTTTTAGCAATCGCCATTCCTACCCTAAAGATC
+
BAAABFFFFFFFGGGGGGGGGGHFFGHHHHGGGGFFHHGHGHHHGGGGGGGGGHHHHHHHHHHHGHHFHHHHGHHHGHHGHHH@GHHHHHFGGGEF?FHHFFFFGGHHFHHHGGGGGHHGHHHHHGGGGGDHFHHHHHHHHHGGDGGHGHHHHGHEGHHFHHHHHGGGHHHGGFDGGECBFGGFGEGGFGBFGFGFFGEFFFFFFFFEFFFFFFFFFFFFBBFFFFFEBBEEFFFFFFFFFFAFFFFF/FB
@M05620:45:000000000-G6HP7:1:1101:8863:8612 1:N:0:155
ATCTCTATCTCCTAAAAACCTGTTTAGATTTGGAGATAGACCTTCAGGTTTTTCATCATTTTCTGCATGAATTATACATTGACCACGTTCCAGCGTGGTCAGTTTGCAGCATTCTGTTATTTTGTTTGACAGAGTGTCTTGTTGAGAACATATGTAGGACATGATTTTTTCCTGCAACAGGGAAAATAAAGTATAAGTTTTAAATATTTATTCTTTAATAAAGGATCTCAAAGCCAGCTTTAGAAAAAGGA
+
CCCCDFFFFFFFGGGGGGGGGGHHHHHHHHHHHHHHHHHHHHHHHHHHHHHGGHHHHHIHHHHHHHHHHHHHHHHHHHHHHHHHHHGHHHHHHHGGGGHHHHHHHHHHHHHHHHHHHHHHHHHHHHHHHHHHHHHHHHHHHHHHHHHHHHHHHHHHHHHHHHHHHHHHHGHHHHHHHHHHHGGHHHHHHHHHHHHHHHHHHHHH1HHHHHHHHHHHHHHHHGHHHHHHHGHHHHHHHGHHHHHHHHHHGGH
@M05620:45:000000000-G6HP7:1:1101:4154:8612 1:N:0:155
ATCTCTATCTCCTAAAAACCTGTTTAGATTTGGAGATAGACCTTCAGGTTTTTCATCATTTTCTGCATGAATTATACATTGACCACGTTCCAGCGTGGTCAGTTTGCAGCATTCTGTTATTTTGTTTGACAGAGTGTCTTGTTGAGAACATATGTAGGACATGATTTTTTCCTGCAACAGGGAAAATAAAGTATAAGTTTTAAAGATTTATTCTTTAATAAAGGATCTCAAAGCCAGCTTTAGAAAAAGGA
+
BCCCCFFFFFFFGGGGGGGGGGHHHHHHHHHHHHHHHHHHHHHHHHHHHHHGGHHHHIHHHIHHIHHHHHHHHHHHHHHHHHHHHHGHHHHHHHGGGGHHHHHHHHHHHHHHHHHHHHHHHHHHHHHHHHHHHHHHHHHHHHHHHHGHHHHHHHHHHHHHHHHHHHHHHGHHHHHHHHHHHGGHHHHHHHHHHHHHHGHHHHHHHHHHHHHHHHHHHGHHHGHHGHHHHGHHHGHHHGHHHHHGGGHHGGH
@M05620:45:000000000-G6HP7:1:1101:23917:8642 1:N:0:155
ATCTCTATCTCCTAAAAACCTGTTTAGATTTGGAGATAGACCTTCAGGTTTTTCATCATTTTCTGCATGAATTATACATTGACCACGTTCCAGCGTGGTCAGTTTGCAGCATTCTGTTATTTTGTTTGACAGAGTGTCTTGTTGAGAACATATGTAGGACATGATTTTTTCCTGCAACAGGGAAAATAAAGTATAAGTTTTAAAGATTTATTCTTTAATAAAGGATCTCAAAGCCAGCTTTAGAAAAAGGA
+
CCCCCFFFFFFFGGGGGGGGGGHHHGHHHHHHHHHHHHHHHHHHHHHHHHHGGHHHHHHHHHHHHHHHHHHHHHHHHHHHGHHHHHGHHHHHHHGGGGHHHHHHHHHHHHHHHHHHHHHHHHHHHHHHHHHHHHGHHHHHHHHHHHHHHHHHHHHFHHHHHHHHHHHHHGHHHHHHFHHHHGGHHHHHGHHHHHHHHGGHHHGHGHHHHHHHHHHHHHHGFHEHHHHHHFHHHHHHHGEHHHHBGFHHDGF
@M05620:45:000000000-G6HP7:1:1101:23898:8643 1:N:0:155
ATCTCTATCTCCTAAAAACCTGTTTAGATTTGGAGATAGACCTTCAGGTTTTTCATCATTTTCTGCATGAATTATACATTGACCACGTTCCAGCGTGGTCAGTTTGCAGCATTCTGTTATTTTGTTTGACAGAGTGTCTTGTTGAGAACATATGTAGGACATGATTTTTTCCTGCAACAGGGAAAATAAAGTATAAGTTTTAAAGATTTATTCTTTAATAAAGGATCTCAAAGCCAGCTTTAGAAAAAGGA
+
AAAABFFFFFFFGGGGGGGGGGHHHHHGHHHHHFHHHHHHHHHHHHHHHHHGGHHHHGHHHFHFHHGHHHHHHHHHHHHHHHHHHHGGHHHHBGGGFGHHFHFHHHHHHHHGHHHHHHHHHHHHHHHHGHHHGHHHHHHGHHHHEHFHHGHHHHHHHHGHGHHGHHHHHGHHHHHGFHGHHGGFGFFFFGHHHHGHHHGFHGFEGBGHHHHGHHHHHFHGGFDGFHHHHEHGHHHHHGFHHGEFFFFFFD/
@M05620:45:000000000-G6HP7:1:1101:15499:8645 1:N:0:155
AGATTACTGCAACAGTTCCCCCTGGACCTGGAAAAGTTTCTTGCCTGGCTTACAGAAGCTGAAACAACTGCCAATGTCCTACAGGATGCTACCCGTAAGGAAAGGCTCCTAGAAGACTCCAAGGGAGTAAAAGAGCTGATGAAACAATGGCAAGTAAGTCAGGCATTTCCGCTTTAGCACTCTTGTGGATCCAATTGAACAATTCTCAGCATTTGTACTTGTAACTGACAAGCCAGGGACAAAACAAAGAT
+
CCCCCFFFFFFFGGFGGGGGGGGGHHHHHHHHHHHHHHHHHHHHHHHHHHHHHHHHHHHHHHHHHHHHHHHHHHHHHHHHFHHHHHHHHHFGHHGGGFFGGHCGHHHHGHHHHHHHHHHHHHHGEFEEHFHHHGHHHHHHHGHHHHHHHHHHHGHHHHHHHHHHHHHHHHGGGGGHHHHHHHHHHGHGHHHHHHHHHGFFHHHHHHHHHHHHHHHHHHHHHGHHHHHFHHHHHGGGGGGGGGGGGGGGGGG
@M05620:45:000000000-G6HP7:1:1101:24093:8646 1:N:0:155
ATCTCTATCTCCTAAAAACCTGTTTAGATTTGGAGATAGACCTTCAGGTTTTTCATCATTTTCTGCATGAATTATACATTGACCACGTTCCAGCGTGGTCAGTTTGCAGCATTCTGTTATTTTGTTTGACAGAGTGTCTTGTTGAGAACATATGTAGGACATGATTTTTTCCTGCAACAGGGAAAATAAAGTATAAGTTTTAAAGATTTATTCTTTAATAAAGGATCTCAAAGCCAGCTTTAGAAAAAGGA
+
CCCCDFFFFFFFGGGGGGGGGGHHHHHHHHHHHHHHHHHHHHHHHHHHHHHGGHHHHIIIHHHIIHHHHHHHHHHHHHHHHHHHHHGHHHHHHHGGGGHHHHHHHHHHHHHHHHHHHHHHHHHHHHHHHHHHHHHHHHHHHHHHHHHHHHHHHHHHHHHHHHHHHHHHHGHHHHHHHHHHHGGHHHHHHHHHHHHHHHHHHHGHHHHHHHHHHHHHHHHHHHHHHHHHHGHHHHHHHGHHHHHHGHHHGGH
@M05620:45:000000000-G6HP7:1:1101:27442:8651 1:N:0:155
ATCTCTATCTCCTAAAAACCTGTTTAGATTTGGAGATAGACCTTCAGGTTTTTCATCATTTTCTGCATGAATTATACATTGACCACGTTCCAGCGTGGTCAGTTTGCAGCATTCTGTTATTTTGTTTGACAGAGTGTCTTGTTGAGAACATATGTAGGACATGATTTTTTCCTGCAACAGGGAAAATAAAGTATAAGTTTTAAAGATTTATTCTTTAATAAAGGATCTCAAAGCCAGCTTTAGAAAAAGGA
+
BCCDCFFFFFFFGGGGGGGGGGHHHHHHHHHHHHHHHHHHHHHHHHHHHHHGGHHHHHIHIHHHHHHHHHHHHHHHHHHHHHHHHHGHHHHHHHGGGGHHHHHHHHHHHHHHHHHHHHHHHHHHHHHHHHHHHHHHHHHHHHHHHHHHHHHHHHHHHHHHHHHHHHHHHGHHHHHHGHHHHGGHHHHHGHHHHHHHHHHHHHGHHHHHHHHHHHHHHHHHHHHHHHHHHGHHHHHHHGHHHHHFGHHHGGH
@M05620:45:000000000-G6HP7:1:1101:24109:8657 1:N:0:155
ATCTCTATCTCCTAAAAACCTGTTTAGATTTGGAGATAGACCTTCAGGTTTTTCGTCATTTTCTGCATGAATTATACATTGACCACGTTCCAGCGTGGTCAGTTTGCAGCATTCTGTTATTTTGTTTGACAGAGTGTCTTGTTGAGAACATATGTAGGACATGATTTTTTCCTGCAACAGGGAAAATAAAGTATAAGTTTTAAAGATTTATTCTTTAATAAAGGATCTCAAAGCCAGCTTTAGAAAAAGGA
+
AAAAAFFFFFFFFGFB1GEGGCGDG3B1AAABAGHBCDFHFFFHHFGFGEGFGH/FECGHHHHHGGGAHDGHFDHHGGGGH1EEGHCHHFF21CEGCGEFFHFFGDGHHHHGEGDGGHFHHFBHBGHHGFBG0EGGGFHHHHHFHHH1FG<G2G>GD11BBF1GDDDGD@0DH11<GG00/?FC<0F<1?FFBG1GDGFGHFG1DDHHHGHFHDFD=0DFBDFB/<GHFHHHHHF/:CG0CCF00;::A.;
@M05620:45:000000000-G6HP7:1:1101:23903:8661 1:N:0:155
ATCTCTATCTCCTAAAAACCTGTTTAGATTTGGAGATAGACCTTCAGGTTTTTCATCATTTTCTGCATGAATTATACATTGACCACGTTCCAGCGTGGTCAGTTTGCAGCATTCTGTTATTTTGTTTGACAGAGTGTCTTGTTGAGAACATATGTAGGACATGATTTTTTCCTGCAACAGGGAAAATAAAGTATAAGTTTTAAAGATTTATTCTTTAATAAAGGATCTCAAAGCCAGCTTTAGAAAAAGGA
+
CCCCCFFFFFFFGGGGGGGGGGHHHHHHHHHHHHHHHHHHHHHHHHHHHHHGGHHHHIHHHHHIIHHHHHHHHHHHHHHHHHHHHHGHHHHHHHGGGGHHHHHHHHHHHHHHHHHHHHHHHHHHHHHHHHHHHHHHHHHHHHHHHHHHHHHHHHHHHHHHHHHHHHHHHGHHHHGHHHHHHGGHHHGHHHHHHHHHHGHHHHHHHHHHHHHHHHHHHHHHHHHHHHHHHGHHHHHHHGGHHHHHHHHHGGH
@M05620:45:000000000-G6HP7:1:1101:27459:8662 1:N:0:155
ATCTCTATCTCCTAAAAACCTGTTTAGATTTGGAGATAGACCTTCAGGTTTTTCATCATTTTCTGCATGAATTATACATTGACCACGTTCCAGCGTGGTCAGTTTGCAGCATTCTGTTATTTTGTTTGACAGAGTGTCTTGTTGAGAACATATGTAGGACATGATTTTTTCCTGCAACAGGGAAAATAAAGTATAAGTTTTAAAGATTTATTCTTTAATAAAGGATCTCAAAGCCAGCTTTAGAAAAAGGA
+
AAABBFFFFFFFGGGGGGGGGGGHHHHHHHHHHHHHHHHHHHHHHHHHHHHGGHHHHHHHHHHHHHHHHHHHHHHHHBHHHHHHGHGHHHHHHHGGGGHHHHHHHHHHHHHHHHHHHHHHHHHHHHHHHHHHHHHHHHHHHHHHHHGHHHHHHHHHHHHHHHHHHHHHHGHHHHHHHFHHHGFFGHGHHHHHHHHHHGGHHHHHHHHHHHHHHHHHHHHHHHHHHHHHHHHHHHHHHGHHHFHB;CHHGGC
@M05620:45:000000000-G6HP7:1:1101:11181:8667 1:N:0:155
ATCTCTATCTCCTAAAAACCTGTTTAGATTTGGAGATAGACCTTCAGGTTTTTCATCATTTTCTGCATGAATTATACATTGACCACGTTCCAGCGTGGTCAGTTTGCAGCATTCTGTTATTTTGTTTGACAGAGTGTCTTGTTGAGAACATATGTAGGACATGATTTTTTCCTGCAACAGGGAAAATAAAGTATAAGTTTTAAAGATTTATTCTTTAATAAAGGATCTCAAAGCCAGCTTTAGAAAAAGGA
+
ABABCFFFFFFFGGGGGGGGGGHHHHHHHHHHHGHHHHHHHHHHHHHHHHHGGHHHHGHHHHHHHHHHHGHHHHHGHHHHHHHHHHGHHHHHHHGGGGHHHHHHHHHHHHHHHHHHHHHHHHHHHHHHGHHHHHHHHHHHHGHHHHHHHHHHHHHHHHHHHHHGHHHHHGHHHHGHHHHHHGGHHHHHHGGGHGHHHGHHHHHHHHHHHHHHHHHHHGHHHGHHHHHHHHGHHHHHHGHHHHGHHGHHGGF
@M05620:45:000000000-G6HP7:1:1101:27442:8671 1:N:0:155
ATCTCTATCTCCTAAAAACCTGTTTAGATTTGGAGATAGACCTTCAGGTTTTTCATCATTTTCTGCATGAATTATACATTGACCACGTTCCAGCGTGGTCAGTTTGCAGCATTCTGTTATTTTGTTTGACAGAGTGTCTTGTTGAGAACATATGTAGGACATGATTTTTTCCTGCAACAGGGAAAATAAAGTATAAGTTTTAAAGATTTATTCTTTAATAAAGGATCTCAAAGCCAGCTTTAGAAAAAGGA
+
ABCCCFFFFFFFGGGGGGGGGGHHHHHHHHHHHHHHHHHHHHHHHHHHHHHGGHHHHHHHHIHHIHHHHHHHHHHHHHHHHGHHGHGHHHHHHHGFGGHHHHHHHHHGHHHHHHHHHHHHHHHHHHHHGHHHHHHHHHHHHHHHHHGGHHHHHHHHHHHHHHHHHHHHHGHHHHHHHHHHHGGHHHHHHHHGHHHHHGHHHHGHHHHHHHHHHHHHHHHHGHHHHHHHHHGHHHHHHGHHHHHHHGHHGGH
@M05620:45:000000000-G6HP7:1:1101:10983:8679 1:N:0:155
AGATTACTGCAACAGTTCCCCCTGGACCTGGAAAAGTTTCTTGCCTGGCTTACAGAAGCTGAAACAACTGCCAATGTCCTACAGGATGCTACCCGTAAGGAAAGGCTCCTAGAAGACTCCAAGGGAGTAAAAGAGCTGATGAAACAATGGCAAGTAAGTCAGGCATTTCCGCTTTAGCACTCTTGTGGATCCAATTGAACAATTCTCAGCATTTGTACTTGTAACTGACAAGCCAGGGACAAAACAAAGAT
+
AAABBFFFFFBFGGGGGGGGGGGGHHHHHHHHHHHHHHHHHHHHHHHHHHHHHHHHHHHHHHHHHHHHHHHHHHHHHHHHHHHGHHHHHHGHHHGGGGHHHH3FHHHHGHHHHGGHHHHHGHGGFHGGHHHHHGHHHHHHHFHHHHHHHHHHHGHHHHHHHHGHHHHHHHGGGGGHHHGHHHHHHHHGHHHHHFHHHHHGHHHHHHHHHHHHHHHHHHHHHHHHHHHHFHHGHGGGGGGGFFFGGGGGGBC
@M05620:45:000000000-G6HP7:1:1101:7968:8686 1:N:0:155
ATCTCTATCTCCTAAAAACCTGTTTAGATTTGGAGATAAACCTTCAGGTTTTTCATCATTTTCTGCATGAATTATACATTGACCACGTTCCAGCGTGGTCAGTTTGCAGCATTCTGTTATTTTGTTTGACAGAGTGTCTTGTTGAGAACATATGTAGGACATGATTTTTTCCTGCAACAGGGAAAATAAAGTATAAGTTTTAAAGATTTATTCTTTAATAAAGGATCTCAAAGCCAGCTTTAGAAAAAGGA
+
BCCCCFFFFFFFGGGGGGGGGGHHHHHHHHHHHGHHHHHHHHHHHHHHHHHGGHHHHHHHHHHHHHHHHGHHHHHGHHHHHGHHHHGHHHHHHHGGGGHHHHHHHHHHHHHHHHHHHHHHHHHHGHHHFHGHHHGGGHHHHHHHHHHHHHHHHHHHHHHHHHHHHHHHHGHHHHHGHHHHHGGHHHHGGHHGGHHHHFHHHHGHHHHHHHHHHHHHHHHHHHGHHHHHHFFGHHHHHGHHHHHHHFHHGGF
@M05620:45:000000000-G6HP7:1:1101:7941:8693 1:N:0:155
ATCTCTATCTCCTAAAAACCTGTTTAGATTTGGAGATAAACCTTCAGGTTTTTCATCATTTTCTGCATGAATTATACATTGACCACGTTCCAGCGTGGTCAGTTTGCAGCATTCTGTTATTTTGTTTGACAGAGTGTCTTGTTGAGAACATATGTAGGACATGATTTTTTCCTGCAACAGGGAAAATAAAGTATAAGTTTTAAAGATTTATTCTTTAATAAAGGATCTCAAAGCCAGCTTTAGAAAAAGGA
+
3AABBFFFFFFFGGGGGFGGGGHHHGHHHHHHHHHHHHGHHHHHHHHHHHHGGHHHHGHHHHHHHHHHHHFHHHHHHHHHHHHHHHGHHHHHHHGGGGHHHHHHHHHHHHHHH4GHHHGHHHHHHHHHHHHHHHHHHHHHHHHHFGHHHGHFHHHFHHHHHHHFHHHHHGHHHHHHFHHHHGGHHHGHDFHHHHHGGHHHHHHDGHHHHGHHHHHHHHHHHGHHEHHHHHHHHHHGHGHHHHHFGFCGD?C
@M05620:45:000000000-G6HP7:1:1101:10981:8697 1:N:0:155
AGATTACTGCAACAGTTCCCCCTGGACCTGGAAAAGTTTCTTGCCTGGCTTACAGAAGCTGAAACAACTGCCAATGTCCTACAGGATGCTACCCGTAAGGAAAGGCTCCTAGAAGACTCCAAGGGAGTAAAAGAGCTGATGAAACAATGGCAAGTAAGTCAGGCATTTCCGCTTTAGCACTCTTGTGGATCCAATTGAACAATTCTCAGCATTTGTACTTGTAACTGACAAGCCAGGGACAAAACAAAGAT
+
BABCCFFFFFFFGGGGGGGGGGGGHHHHHHHHHHHHHHHHHHHHHHHHHHHHHHHHHHHHHHHHHHHHHHHHHHHHHHHHHHHHHHHHHHHHHHGGGGHHHHEGHHHHGHHHHHFHHHHHHHHGGHGGHHHHHGHHHHGHHHHHHHHHHHHHHGHHHHHHHHHHHHHHHHGGGGGHHHHHHHHHHHHGHHHHG0GHHGHHHHHHHHHHHHGHHHHHHFHHHGHHHHHHGHHHHGGGGGGGGGGGGGGGGGF
@M05620:45:000000000-G6HP7:1:1101:3722:8697 1:N:0:155
CATCCTGACCCTGAAGTACCCCATTGAGCATGGCATCGTCACCAACTGGGACGACATGGAGAAGATCTGGCACCACACCTTCTACAACGAGCTGCGCGTGGCCCCGGAGGAGCACCCAGTGCTGCTGACCGAGGCCCCCCTGAACCCCAAGGCCAACAGAGAGAAGATGACTCAGGTGAGGCTCGGCCGACGCCCGTGCTCCTCCCGTCCTTTCCCCAGTCATTTTCTGCCCGGCTTGATTTCTGACATTA
+
ABCCCFFFFFFFGGGGGGGGGGGHHHHHHHHHHHHHHGHHDGHHHGHHHHHHGGGGGHHHHHGHGHHHHHHHHGHHHGGHHHHHHHHHGGGGGHHGGGGGGGGHGGGGGGGGHHHHGGHHHHHHHGHHHHGGGGGGGGGGGGHHHHGGGGHGHHGGGGGGGGGGGGFFGGGGGGGGGGGGGGGGFFFFFFCFFFFFCFFFFFFFFFFFFFFFFFFFFFFFFFFFFFFFFFFFFFFFFFFFFFFFFFFFFF/
@M05620:45:000000000-G6HP7:1:1101:7957:8702 1:N:0:155
ATCTCTATCTCCTAAAAACCTGTTTAGATTTGGAGATAAACCTTCAGGTTTTTCATCATTTTCTGCATGAATTATACATTGACCACGTTCCAGCGTGGTCAGTTTGCAGCATTCTGTTATTTTGTTTGACAGAGTGTCTTGTTGAGAACATATGTAGGACATGATTTTTTCCTGCAACAGGGAAAATAAAGTATAAGTTTTAAAGATTTATTCTTTAATAAAGGATCTCAAAGCCAGCTTTAGAAAAAGGA
+
CCCDDFFFFFFFGGGGGGGGGGHHHHHHHHHHHHHHHHHHHHHHHHHHHHHGGHHHHIHHHHIIHHHHHHHHHHHHHHHHHHHHHHGHHHHHHHGGGGHHHHHHHHHHHHHHHHHHHHHHHHHHHHHHHHHHHHHHHHHHHHHHHHHHHHHHHHHHHHHHHHHHHHHHHGHHHHHHHHHHHGGHHHHHHHHHHHHHHHHHHHHHHHHHHHHHHHHHHHHHHHHHHHHHHGHHHHHHHGHHHHGHHHHHGGG
@M05620:45:000000000-G6HP7:1:1101:3720:8715 1:N:0:155
CATCCTGACCCTGAAGTACCCCATTGAGCATGGCATCGTCACCAACTGGGACGACATGGAGAAGATCTGGCACCACACCTTCTACAACGAGCTGCGCGTGGCCCCGGAGGAGCACCCAGTGCTGCTGACCGAGGCCCCCCTGAACCCCAAGGCCAACAGAGAGAAGATGACTCAGGTGAGGCTCGGCCGACGCCCGTGCTCCTCCCGTCCTTTCCCCAGTCATTTTCTGCCCGGCTTGATTTCTGACATTA
+
BCCCCFFFFFFFGGGGGGGGGGGHHHHHHHHHHHHHHGHHHGHHHGHHHHGHGGGGGHHHHHHHHHHHHHHHHGHHHGGHHHHHHHHHGGGGGHHGGGGGGGHHGGGGGGGGHHHHGGHHHHHHHHHHHHGGGGGGGGGGGGHHHHGGGGHGHHGGGGGGGGGGGGGGGGGGGGFFGGGGGGGGFFFFFFFFFFFFFDFFFFFFFFFFFFFFFFFFFFFFFFFFFFFFFFFFFAFFFA;FFFFFFBFBFF/
@M05620:45:000000000-G6HP7:1:1101:13367:8721 1:N:0:155
TACCTGTACTGGGGAAGAGCACACGTCTGAACTCCAGTCACGCCATTCCTACCCTAAAGATCGGAAGAGCACACGTCTGAACTCCAGTCACGCACTACAATCTCGTATGCCGTCTTCTGCTTGAAAAAAAAAAAAAAGAAAAAATAATCGAGACAAACTGATCATATGAGGGTTTCGAAACTATTTTATGACAATCGACACATATATATTCCATTTACCTTTTCTCCATCACACTTCCTCCCCTACACCAC
+
DDCDDFFFFFFFGGGGGGGGGGHHEBGHGHHHHHHHHHHHHGHGEGFHDEFEFGFFHFHHDFGDEEEEHHFFFHGGHGFH@BDFGHHHHHHGHGGGCGGFF@GHF?EGHGHGEEFFHHHHHHGEGDFGGCC@A/<<-.<<//.-.0000.<...//:.<000:00000:</..:.0..:CG00:000000:00000..<.-/00<0000:0:B000<<:B000<0<0<000:00/<<00<<../.:0//.<
@M05620:45:000000000-G6HP7:1:1101:11301:8735 1:N:0:155
ATCTCTATCTCCTAAAAACCTGTTTAGATTTGGAGATAGACCTTCAGGTTTTTCATCATTTTCTGCATGAATTATACATTGACCACGTTCCAGCGTGGTCAGTTTGCAGCATTCTGTTATTTTGTTTGACAGAGTGTCTTGTTGAGAACATATGTAGGACATGATTTTTTCCTGCAACAGGGAAAATAAAGTATAAGTTTTAAAGATTTATTCTTTAATAAAGGATCTCAAAGCCAGCTTTAGAAAAAGGA
+
CCCDDFFFFFFFGGGGGGGGGGHHHHHHHHHHHHHHHHHHHHHHHHHHHHHGGHHHHIHHHIIHIHHHHHHHHHHHHHHHHHHHHHGHHHHHHHGGGGHHHHHHHHHHHHHHHHHHHHHHHHHHHHHHHHHHHHHHHHHHHHHHHHHHHHHHHHHHHHHHHHHHHHHHHGHHHHHHHHHHHGGHHHHHGHHHHHHHHGHHHHHHHHHHHHHHHHHHHHHHHHHHHHHHHHHHHHHHHGHHHHHHHHHHGGH
@M05620:45:000000000-G6HP7:1:1101:11281:8740 1:N:0:155
ATCTCTATCTCCTAAAAACCTGTTTAGATTTGGAGATAGACCTTCAGGTTTTTCATCATTTTCTGCATGAATTATACATTGACCACGTTCCAGCGTGGTCAGTTTGCAGCATTCTGTTATTTTGTTTGACAGAGTGTCTTGTTGAGAACATATGTAGGACATGATTTTTTCCTGCAACAGGGAAAATAAAGTATAAGTTTTAAAGATTTATTCTTTAATAAAGGATCTCAAAGCCAGCTTTAGAAAAAGGA
+
BBBBBFFFFFFFGGGGGGGGGGHHHHHHHHHHHFHHHHHHHHGHHHHHHHHGGHHHHHHHHHHHGHHHHHEHHHHGHFHHGHHHFHGHHHHHHHGGGGHHHHHHGHHHHHHHHHGHHHHHHHHHGHHHEHHHHHHHHHHHHHHHFHHHHHHHHHHHHHHHHHHHHHHHHGHHHHHHHHHHHGGHHHHHGHHGHHGHGFGHHHG<GGHHHHHHHHHHHHHHHH0GCGFHHHHHGHHHHGHHHBGHHCHGGGG
@M05620:45:000000000-G6HP7:1:1101:4879:8748 1:N:0:155
AGATTACTGCAACAGTTCCCCCTGGACCTGGAAAAGTTTCTTGCCTGGCTTACAGAAGCTGAAACAACTGCCAATGTCCTACAGGATGCTACCCGTAAGGAAAGGCTCCTAGAAGACTCCAAGGGAGTAAAAGAGCTGATGAAACAATGGCAAGTAAGTCAGGCATTTCCGCTTTAGCACTCTTGTGGATCCAATTGAACAATTCTCAGCATTTGTACTTGTAACTGACAAGCCAGGGACAAAACAAAGAT
+
BCCCCFFFFFFFGGGGGGGGGGGGHHHHHHHGHGHHFHHHHHHHHHHHHHHHHHHHHHHHHHGHHHHHHHHHHHHHHHHHHHHHHHHHHHHHHHGFGGHHHGHHHHHHGHHHHHHGHHHHHGHGGGGFFHHHHGHHHHFGHHHHHGGHHHHHHGHHGHHHHHHHHHHHHHGGGGGHHHHHHHHHHHHGHHHHGHHHHGHHHHHHHHHFGHGHHHHHHFHHHHHGHHHHHFGHHGFGGGGGGGGGGGGGBGC
@M05620:45:000000000-G6HP7:1:1101:27986:8749 1:N:0:155
ATCTCTATCTCCTAAAAACCTGTTTAGATTTGGAGATAGACCTTCAGGTTTTTCATCATTTTCTGCATGAATTATACATTGACCACGTTCCAGCGTGGTCAGTTTGCAGCATTCTGTTATTTTGTTTGACAGAGTGTCTTGTTGAGAACATATGTAGGACATGATTTTTTCCTGCAACAGGGAAAATAAAGTATAAGTTTTAAAGATTTATTCTTTAATAAAGGATCTCAAAGCCAGCTTTAGAAAAAGGA
+
ABBCCFFFFFFFGGGGGGGGGGGHHHHHHHHHHHHHHHHHHHHHHHHHHHHGGHHHHIHHHHGHIHHHHHGHHHHGHHHHHGHHGHGHHHHHHGGFGGHHHHHHHHHGHHHHHHHHHHHHHHHHHHHHGHGHHHGHHHHHHHHHFHHHHHHHHHHHHHHHHHHHHHHHHGHHHGCGGHGGHGGGHHHHFHHGFHHHH>GHHHHHHHHHHHHHGHHHHHHHGGHGHHHHHFFHHHHHHEHHHHH;GFGHGGF
@M05620:45:000000000-G6HP7:1:1101:22266:8752 1:N:0:155
TACCTGTACTGGGGAAGCGTGTAGCAATCGCCATTCCTACCCTAAAGATCGGAAGAGCACACGTCTGAACTCCAGTCACGCACTACAATCTCGTATGCCGTCTTCTGCTTGAAAAAAAAAAAAATTTAACACCTTAACTTATTTATCCCCTTTTCCGCACCTTCTTTCTTCCTGCCACCTTTAACCTCTCTTCTCCTTTTTCCACATTTCTTCTTTCCTCCCTTCTCTCCCCTCCCTCTTTATCCCCCTTC
+
CBBCCFFFFFFFGGGGGGGEGGHHHHHHHGGGGGHHHHFHHHHGHHHGHHHGGGGGHHEGFHGHHHGFFHHHHHHGHHHGHGGGHHGGHHHHGFEGHHHFEGHGHHHHHHFCFGHFECGCC///01111>11.01111111111>0=0/.<.0<0<..-:-/0;00;000;;00/./0.;:;;B000/0/0990C;00;:0/000/:000999;//;:BF/.:/;BFF///.;...//9/9/////..-:9
@M05620:45:000000000-G6HP7:1:1101:26574:8753 1:N:0:155
AGATTACTGCAACAGTTCCCCCTGGACCTGGAAAAGTTTCTTGCCTGGCTTACAGAAGCTGAAACAACTGCCAATGTCCTACAGGATGCTACCCGTAAGGAAAGGCTCCTAGAAGACTCCAAGGGAGTAAAAGAGCTGATGAAACAATGGCAAGTAAGTCAGGCATTTCCGCTTTAGCACTCTTGTGGATCCAATTGAACAATTCTCAGCATTTGTACTTGTAACTGACAAGCCAGGGACAAAACAAAGAT
+
ABABBFFFFFDFGGGGGGGGGGGGHFHHHHHGGHFHHHHHHHHHHHHHHHHHHHHGHHHHHHHHHHHHHHHHHFHHHHHHGHHHHFHHHHHHHHGGGGHGFHHHHHHHGHFHGFHFHHHHGHHGGGGGH4FHHGHFHHFHHHHFHHGHHHHHHGHHHHGHHHGHHHHHHGGGGGGHFHDHHHHHHHHGGHHHHFHHHEHH0CDGGHHHHHFHHFHH0CGHGFHHHHH0GHHGGGGGGGGGGGFGGG.9CFG
@M05620:45:000000000-G6HP7:1:1101:26556:8755 1:N:0:155
AGATTACTGCAACAGTTCCCCCTGGACCTGGAAAAGTTTCTTGCCTGGCTTACAGAAGCTGAAACAACTGCCAATGTCCTACAGGATGCTACCCGTAAGGAAAGGCTCCTAGAAGACTCCAAGGGAGTAAAAGAGCTGATGAAACAATGGCAAGTAAGTCAGGCATTTCCGCTTTAGCACTCTTGTGGATCCAATTGAACAATTCTCAGCATTTGTACTTGTAACTGACAAGCCAGGGACAAAACAAAGAT
+
BBCCCFFFFFFFGGGGGGGGGGGGHHHHHHHHHHHHHHHHHHHHHHHHHHHHHHHHHHHHHHHHHHHHHHHHHHHHHHHHHHHHHHHHHHHHHHGGGGHGHHHHHHGHGHHHHFHHHHHGHFHGGGGEHHHHGGHHHHGHGHHHGHHHHGHHHGHHHHFHHHHHHHHHHHGGGGGHGGHHHHHHHHHGFGHHHHHHHHHHHHHGHHHHHGHHHFHHHFHHHFGHHHHGHHHHEGFGGGGGGGGGGGGGGF;
@M05620:45:000000000-G6HP7:1:1101:13920:8766 1:N:0:155
ATCTCTATCTCCTAAAAACCTGTTTAGATTTGGAGATAGACCTTCAGGTTTTTCATCATTTTCTGCATGAATTATACATTGACCACGTTCCAGCGTGGTCAGTTTGCAGCATTCTGTTATTTTGTTTGACAGAGTGTCTTGTTGAGAACATATGTAGGACATGATTTTTTCCTGCAACAGGGAAAATAAAGTATAAGTTTTAAAGATTTATTCTTTAATAAAGGATCTCAAAGCCAGCTTTAGAAAAAGGA
+
AAAAAF3DFFFFGGGGG1EGGGHHH3A1DGHGFBHBGBA1BGHHHGHFHHHGGHHHHHGHHGHHBHHHHG1GGEH2GDGHBGGHGHGHHHHFFHEF/EHHHHHHHHHFHHEGHHHHHHFHHHHHGHHHGHHGHHHHHHHH1GHFGFHHHHHFHGHFHGHHFH11FGHHGCHHHHHF1FHH/CEHEB?1?GDGFH1<FHHHHHF1<1>FGDGHHHHHFHHD=D0DBGHHHHHHHHHGHGHHH0:C0;:CCCC
@M05620:45:000000000-G6HP7:1:1101:4869:8767 1:N:0:155
AGATTACTGCAACAGTTCCCCCTGGACCTGGAAAAGTTTCTTGCCTGGCTTACAGAAGCTGAAACAACTGCCAATGTCCTACAGGATGCTACCCGTAAGGAAAGGCTCCTAGAAGACTCCAAGGGAGTAAAAGAGCTGATGAAACAATGGCAAGTAAGTCAGGCATTTCCGCTTTAGCACTCTTGTGGATCCAATTGAACAATTCTCAGCATTTGTACTTGTAACTGACAAGCCAGGGACAAAACAAAGAT
+
AABBBFFFFFFFGGGGGGGGGGGGHHHHHHHHHHHHHHHHHHHHHHHHHHHHHHHHHHHHHHHHHHHHHGHHHHHHHHHHHHHHHHHHHHHHHHGGGGHHHHHHHHHHGHHHHHHGHHHHHHHGGHGGHHHHHGHHHHHHHHHHHHHHHHHHHGHHHHHHHHHHHHHHHHGGGGGGHHHHHHHHHHHGGHHHHHHHHHHHHHHHHHHHHHHHHHHHHHHHHHHFHHHHHHHHGGGGGGGGGGFFGGGGFGF
@M05620:45:000000000-G6HP7:1:1101:13934:8777 1:N:0:155
ATCTCTATCTCCTAAAAACCTGTTTAGATTTGGAGATAGACCTTCAGGTTTTTCATCATTTTCTGCATGAATTATACATTGACCACGTTCCAGCGTGGTCAGTTTGCAGCATTCTGTTATTTTGTTTGACAGAGTGTCTTGTTGAGAACATATGTAGGACATGATTTTTTCCTGCAACAGGGAAAATAAAGTATAAGTTTTAAAGATTTATTCTTTAATAAAGGATCTCAAAGCCAGCTTTAGAAAAAGGA
+
CCCCCFFFFFFFGGGGGGGGGGHHHHHHHHHHHHHHHHHHHHHHHHHHHHHGGHHHHIIHHIHIIHHHHHHHHHHHHHHHHHHHHHGHHHHHHHGGGGHHHHHHHHHHHHHHHHHHHHHHHHHHHHHHHHHHHHHHHHHHHHHHHHHHHHHHHHHHHHHHHHHHHHHHHGHHHHHHHHHHHGGHHHHHHHHHHHHHHHHHHHHHHHHHHHHHHHHHHHHHHHHHHHHHHHHHGHHHHGHHHHHGHHHHGGH
@M05620:45:000000000-G6HP7:1:1101:13917:8787 1:N:0:155
ATCTCTATCTCCTAAAAACCTGTTTAGATTTGGAGATAGACCTTCAGGTTTTTCATCATTTTCTGCATGAATTATACATTGACCACGTTCCAGCGTGGTCAGTTTGCAGCATTCTGTTATTTTGTTTGACAGAGTGTCTTGTTGAGAACATATGTAGGACATGATTTTTTCCTGCAACAGGGAAAATAAAGTATAAGTTTTAAAGATTTATTCTTTAATAAAGGATCTCAAAGCCAGCTTTAGAAAAAGGA
+
AAABBFFFFFFFGGGGFGGGGGHHHGHHHHHHHHHFHFHHHHHHHHHHHHHGGHHHHHHHHHHHHHHHHHHHHHHHHHHHHHHHHHGHHHHHHHGGGGHHHHHHHHHHHHHHHHHHHHHHHHHHHHHHGHHHHHHHHHHHHHHHHHHHHHHHHHHHHHFHHHHHHHHHHGHHHHHHGHHHHGGHHHHHFFGHHHHHHHHHHHHHHGHHHHHHHHHHHFHHHHGHHHHHHHHGHHHHHGFHHHHGHGHFDGG
@M05620:45:000000000-G6HP7:1:1101:18855:8802 1:N:0:155
AGATTACTGCAACAGTTCCCCCTGGACCTGGAAAAGTTTCTTGCCTGGCTTACAGAAGCTGAAACAACTGCCAATGTCCTACAGGATGCTACCCGTAAGGAAAGGCTCCTAGAAGACTCCAAGGGAGTAAAAGAGCTGATGAAACAATGGCAAGTAAGTCAGGCATTTCCGCTTTAGCACTCTTGTGGATCCAATTGAACAATTCTCAGCATTTGTACTTGTAACTGACAAGCCAGGGACAAAACAAAGAT
+
A?AABFFFFF4FGGEGGGGGGGGGHHHHHGFHHHHHHHHHHHHHHHHHHHHHHHHHHHHHHHHHHHHHHHHHHHHHHHHHHHHHHHHHHHDHHHGGGGHHHHHHFHHHGHHHHHHHHHHHGHFFEGGGH4GHHGHHHHHHHDGHHHHHHHHHHGHHHHHHHHHHHHHHHHGGGGGHHHHHHHHHHGHGHHHHHFHHHHHHHHHHHHHHHHHHHHHHHFHHHHHHHHHHHHHHHGGGGGGGEF9CFGGGGEF
@M05620:45:000000000-G6HP7:1:1101:25127:8857 1:N:0:155
ATTCTATCTCCTAAAAAGGAAGAAAGGGGAGGGAAGATCGGAAGAGCACACGTCTGAACTCCAGTCACGCACTACAATCTCGTATGCCGTCTTCTGCTTGAAAAAAAAAAAACCACCATTACTTCTTCCCTCATCCCCCCTTCCCCCCAATTCCACCATATCTACTATAACTCCTTTACCTCTCATCCTCCACCTGTTCTCCTCCCCTCCTTTCCCCCTCCCTCTTCTGCCCTTCTCTCTTTCTACCCCTC
+
BBBCCFFFFFFFGGGGGEFFGGHGGGFGGGGGGGHGHHHHGGGGHGHHHHHGHHHGHGHHHHHHHHHGGHGGGHHHHHHHHGGGHHHHGEEHGHHHHHHHFHHHHGGG?C/>/?//?/111?<1?111=F1F<1>1F.>@C.///CAC@./0000;;.000000;00;009;CF0090009:0/00;000/9/;.//;;/:;:/B?./:;///BFE:.-.;./999:B//;;99//////;/;F///;.;A
@M05620:45:000000000-G6HP7:1:1101:10934:8859 1:N:0:155
CATCCTGACCCTGAAGTACCCCGTCTTGCTTTCTGACGTTAGATCGGAAGAGCACACGTCTGAACTCCAGTAACACACTACCTACAAGTAGCTCGGCTTCTGCTTGGAAGAACACCCAGTGCTGCTGACCGAGGCCCCCCTGAACCCCAAGGCCAACAGAGAGAAGATGACTCAGGTGAGGCTCGGCCGACGCCCGTGCTCCTCCCGTCCTTTCCCCAGTCATTTTCTGCCCGGCTTGATTTCTGACATTA
+
AAAAAFFFFFFFGGGGGGGGGG0A000B11D31222D0B0F0121////BF00BGH0E0/0/D21DG11B212D1BGG000011B1111B2121//?/>011B11B/B10B00BB/>FEBEHGFHFGHHHGGGGGGGGGGGGHHHHGGGGHGGHHHGGHHHHGGHHHGHHHFHHGHGGHHHGHHGGGG@AGGGGG@;A-AFFFFFFF9ABBFFFFFF-B;B/B9FFFFFEFFB@@@@@FFFEFFFFFFFF/
@M05620:45:000000000-G6HP7:1:1101:10951:8864 1:N:0:155
CATCCTGACCCTGAAGTACCCCGGCTTGATTTCTGACATTAGATCGGAAGAGCACACGTCTGAACTCCAGTCACGCACTACAATCTCGTATGCCGTCTTCTGCTTGAAAAAAAAAAAAAATCCGCTTGAGTGCTTTCTTTTTTTCCTCACCTCGCAACCTACCCTACTCCTTTTTTCACTCCGTCCTGCTTTGTCATTCCTGAGTTTTACGCCTCCTTTCTTCTTCTCCCATCCTCTCTCCCCTCCTTCCC
+
BBBBBFFDFFFFFGGGEFGGGGGFGEGCFBFGHHHGHHHHFHFHHHGFGGFHHHHFHGHHHGHHHHHHHHHHHGGHGGGGHHGHHBGHGGHGHHGFEHGHHHHHHHFHEHAGGFGB////0?1..<..01111>>00<DH00--/00<0..0..--.-9///.;9/;::/00;BB-/0;00;..;9://B///;;/9:B/9//./;/;//..9.:99B/;FFFB99/BBB.//;9B/BBFF/9B?.://;;
@M05620:45:000000000-G6HP7:1:1101:8310:8890 1:N:0:155
CATCCTGACCCTGAAGTACCCCATTGAGCATGGCATCGTCACCAACTGGGACGACATGGAGAAGATCTGGCACCACACCTTCTACAACGAGCTGCGCGTGGCCCCGGAGGAGCACCCAGTGCTGCTGACCGAGGCCCCCCTGAACCCCAAGGCCAACAGAGAGAAGATGACTCAGGTGAGGCTCGGCCGACGCCCGTGCTCCTCCCGTCCTTTCCCCAGTCATTTTCTGCCCGGCTTGATTTCTGACATTT
+
DDDDDFFFFFFFGGGGGGGGGGGHHHHHHHHHHHHHHGHHHGHHHGGHHHHHGGGGGHHGHHHHHHHHHHHHHGHHHGGHHHHHHHHHGGGGGHHGGGGGGGHHGGGGGGGGHHHHGGHHHHHHHHHHHHGGGGGGGGGGGGHHHHGGGGHGHHGGGGGGGGGGGGGGGGGGGGGGHGGGGGGGFFFFFFFFFFFFFFFFFFFFFFFFFFFFFFFFFFFFFFFFFFFFFFFFFFFFFFAFFFFFF:FFFF0
@M05620:45:000000000-G6HP7:1:1101:9828:8915 1:N:0:155
ATCTCTATCTCCTAAAAACCTGTTTAGATTTGGAGATAGACCTTCAGGTTTTTCATCATTTTCTGCATGAATTATACATTGACCACGTTCCAGCGTGGTCAGTTTGCAGCATTCTGTTATTTTGTTTGACAGAGTGTCTTGTTGAGAACATATGTAGGACATGATTTTTTCCTGCAACAGGGAAAATAAAGTATAAGTTTTAAAGATTTATTCTTTAATAAAGGATCTCAAAGCCAGCTTTAGAAAAAGGA
+
BCCCCFFFFFFFGGGGGGGGGGHHHHHHHHHHHHHHHHHGHHHHHHHHHHHGGHHHHHHHHHHHHHHHHHHHHHHHHHHHHHHHHHGHHHHHHHGGGGHHHHHHHHHHHHHHHHHHHHHHHHHHHHHHHHHHHHHHHHHHHHHHHHHHHHHHHHHHHHHHHHHHHHHHHGHHHHHHHHHHHGGHHHHHHHHHHHHHHHHHHHHHHHHHHHHHHHHHHHHHHGHHHHHHHHHHHHHHHGHHHHGHHHHHGGH
@M05620:45:000000000-G6HP7:1:1101:5846:8920 1:N:0:155
AGATTACTGCAACAGTTCCCCCTGGACCTGGAAAAGTTTCTTGCCTGGCTTACAGAAGCTGAAACAACTGCCAATGTCCTACAGGATGCTACCCGTAAGGAAAGGCTCCTAGAAGACTCCAAGGGAGTAAAAGAGCTGATGAAACAATGGCAAGTAAGTCAGGCATTTCCGCTTTAGCACTCTTGTGGATCCAATTGAACAATTCTCAGCATTTGTACTTGTAACTGACAAGCCAGGGACAAAACAAAGAT
+
BCBCCFFFFFFFGGGGGGGGGGGGHHHHHHHHHHHHGHHHHHHHHHHHHHHHHHHHHHHHHHHGHHHHHHHHHHHHHHHHHHHHHHHHHHHHHHGGGGHHHHHHHHHHGHHHHHHHHHHHHHHGGHGGHHHHHGHHHHHHHHHHHHHHHHHHHGHHHHHHHHHHHHHHHHGGGGGHHHHHHHHHHGHGHHHHGHHHHHHGHHHHHHGGHHGHHHHHHFHHHFHGHHHHHHHHGGGGGGGGGGGGGGGGGGF
@M05620:45:000000000-G6HP7:1:1101:28080:8958 1:N:0:155
CATCCTGACCCTGAAGTACCCCGGCTTGATTTCTGACATTAGATCGGAAGAGCACACGTCTGAACTCCAGTCACGCACTACAATCTCGTATGCCGTCTTCTGCTTGAAAAAAAAAAAAAATAAAACAAACAAAAAGAATAGCTAAGTTCATGAAAAATACATAATTATATACATGAAACGGAAGAGAAAAACTCTAGCATTAAAGCTGTCTTGTGTATTAAATGCTACCAAATGTAGTTGTGTACACCTGA
+
CCDDDFFFFFFFGGGGGGGGGGGGGGGGHHHHHHHHHHHHHHHHHHGFGGHHHHHGHGHHHGHHHHHHHHHHHHGHGGGHHHHHFHHHGGHHHHGFGHGHHHHHHHHHHHHEGGGF<///0111>1..0.<>00....00<0000000=0000000..0:=;C000000000000:000.....;./00/..0000000;000;0000:0000:0/00000000:0;0/00.00:00000;.;0000////
@M05620:45:000000000-G6HP7:1:1101:4438:8960 1:N:0:155
CATCCTGACCCTGAAGTACCCCATTGAGCATGGCATCGTCACCAACTGGGACGACATGGAGAAGATCTGGCACCACACCTTCTACAACGAGCTGCGCGTGGCCCCGGAGGAGCACCCAGTGCTGCTGACCGAGGCCCCCCTGAACCCCAAGGCCAACAGAGAGAAGATGACTCAGGTGAGGCTCGGCCGACGCCCGTGCTCCTCCCGTCCTTTCCCCAGTCATTTTCTGCCCGGCTTGATTTCTGACATTA
+
CCDDDFFFFFFFGGGGGGGGGGGHHHHHHHHHHGHHHGHHHGHHHGHHHHHHGGGGGHHHHHHHHHHHHHHHHGHHHGGHHHHHHHHHGGGGGHHGGGGGGGHHGGGGGGGGHHHHGGHHHHHHHHHHHHGGGGGGGGGGGGHHHHGGGGHGHHGGGGGGGGGGGGGGGGGGGGGGHGGGGGGGFFFFFFFFFFFFFDFFFFFFFFFFFFFFFFFFFFFFFEFFFHHFFFFFFFFFFFFFFFFFFFFFBF0
@M05620:45:000000000-G6HP7:1:1101:26916:8975 1:N:0:155
AGATTACTGCAACAGTTCCCCCTGGACCTGGAAAAGTTTCTTGCCTGGCTTACAGAAGCTGAAACAACTGCCAATGTCCTACAGGATGCTACCCGTAAGGAAAGGCTCCTAGAAGACTCCAAAGGAGTAAAAGAGCTGATGAAACAATGGCAAGTAAGTCAGGCATTTCCGCTTTAGCACTCTTGTGGATCCAATTGAACAATTCTCAGCATTTGTACTTGTAACTGACAAGCCAGGGACAAAACAAAGAT
+
BBBBAFFFFFFFGGGGGGGGGGGGHHHHHHHHHHHHGHHHHHHHGHHHHHHGHHHGHHGHHHHHHHHHHHFHFGHGHHGHHHGHGFHFHHHHHHGF/EGHGHHHHHHHGHFGHHHHHHHH3F?GH2FGHHHGHGFHHHBDH3FDFFEGFFHHHGGGHH@GHHHHHHHHHHGGGGGHBHGFHHHHHGGGGGHHGFHFHFFHBGHHHHHD=GDGFDGGHHHGHFHBGHHHHHGHEGBFFD?EEG/AFGGGGG9
@M05620:45:000000000-G6HP7:1:1101:22022:8984 1:N:0:155
AGATTACTGCAACAGTTCCCCCTGGACCTGGAAAAGTTTCTTGCCTGGCTTACAGAAGCTGAAACAACTGCCAATGTCCTACAGGATGCTACCCGTAAGGAAAGGCTCCTAGAAGACTCCAAGGGAGTAAAAGAGCTGATGAAACAATGGCAAGTAAGTCAGGCATTTCCGCTTTAGCACTCTTGTGGATCCAATTGAACAATTCTCAGCATTTGTACTTGTAACTGACAAGCCAGGGACAACACAAAGAT
+
AAAAAFFFFFFFGFGGGGGGGGGEHHHHFGFHHFHHGHHHHHFHHHGHHHHHHHGGHHHHHHFHHHEHHHHHFGFCHHHHHHGGFFHHHGFHGHGGGGHHHHHFHHHHGHHH3FG?GFHHHGHGGGFECFFHHEGHHHFGHFHGH2GDFHHHHGHHDHHHHHHGHHHHHHGGGGGGDGHHHHHGHGG?BGHHG0=GGGGFHFHFHHHHHHHHHGH:CGGH0CGBGGHEFHFCCEFGGGGGEG.;EEFAFBF
@M05620:45:000000000-G6HP7:1:1101:26937:8988 1:N:0:155
AGATTACTGCAACAGTTCCCCCTGGACCTGGAAAAGTTTCTTGCCTGGCTTACAGAAGCTGAAACAACTGCCAATGTCCTACAGGATGCTACCCGTAAGGAAAGGCTCCTAGAAGACTCCCAGGGAGTAAAAGAGCTGATGAAACAATGGCAAGTAAGTCAGGCATTTCCGCTTTAGCACTCTTGTGGATCCAATTGAACAATTCTCAGCATTTGTACTTGTAACTGACAAGCCAGGGACAAAACAAAGAT
+
BBBBBFFFFFBFGGGGGGGGGGGGHHHHHHHFHHHHGHHHHHHHHHHHHHHHHHHHHHHHHHHHHHHHHHHHHHHHHHHHHHHHHGHHHHHHHHGG/EHHHHGHHHHHGHHHHGHHHHHH/FGGG/EEHGHHHGHHHHFGHBGHHHHHHHHHHGHHHHHHHHHHHHHHHHGGGGGHGHHHHHHHHGGGHHHHHGHHHDGFHHHHHHHHHHHHHHHHHHHHHHHHHHHHGHHHHGFFGGGGGG9FGGGGGGG
@M05620:45:000000000-G6HP7:1:1101:22040:8995 1:N:0:155
AGATTACTGCAACAGTTCCCCCTGGACCTGGAAAAGTTTCTTGCCTGGCTTACAGAAGCTGAAACAACTGCCAATGTCCTACAGGATGCTACCCGTAAGGAAAGGCTCCTAGAAGACTCCAAGGGAGTAAAAGAGCTGATGAAACAATGGCAAGTAAGTCAGGCATTTCCGCTTTAGCACTCTTGTGGATCCAATTGAACAATTCTCAGCATTTGTACTTGTAACTGACAAGCCAGGGACAAAACAAAGAT
+
AAABBFFFFFFFGGGFGGGGGGGGHHHHHHHHHHHHFHHHHHHHHHHHHHHHHHHHHHHHHHHHHHHHHHHHHHHHHHHHFHHHHHHHHHFGGHGGGGHHHHHHHHHHGHHHGHHHHHHHHHHGFGGFHHHHHGHHHHHHHHHHHHHHHHHHHGHHHGHHHHHHHHHHHHGGGGGHHGHHHHHHHHHGHHHHHHHHHHHGHHHHHHHHHHHHHHHHHFGHHFHHHHHFFHHHHGGGEGGGGGCGGGGGGGG
@M05620:45:000000000-G6HP7:1:1101:19582:8995 1:N:0:155
TACCTGTACTGGGGAAGCGTGTAGCAATCGCCATTCCTACCCTAAAGATCGGAAGAGCACACGTCTGAACTCCAGTCACGCACTACAATCTCGTATGCCGTCTTCTGCTTGAAAAAAAAAAAAAAAAAAAACAAACTAATGAAACACGAGCAAGTAAGAAATACATTTCCTCTTTATCACTCTGTATGATCCACTTGAACAATTCTCATCCTTTTTACTTATAACTGCCAATCCCAGACCCCCACCCACCC
+
CCCCCFFFFFFFGGGGGGGEGGHHHHHHHGGGGGHHHHHHHHHHHHHDGHHGGGGHHHHHHHGHHHGHHHHHHHHHHHHGHGGGHHHHHEGHHFGHHHHGGGFGHHHGFHHHHHHHGGGGG@//-<--<--:....:000:;0BCB..-;;-/;;0;;0;900990900900;9//;//B//B//////9::9B////;//;9/;;B:/;/://;:A9//////:;//;:B//:;//..;..-::.;9...
@M05620:45:000000000-G6HP7:1:1101:5127:8997 1:N:0:155
AGATTACTGCAACAGTTCCCCCTGGACCTGGAAAAGTTTCTTGCCTGGCTTACAGAAGCTGAAACAACTGCCAATGTCCTACAGGATGCTACCCGTAAGGAAAGGCTCCTAGAAGACTCCAAGGGAGTAAAAGAGCTGATGAAACAATGGCAAGTAAGTCAGGCATTTCCGCTTTAGCACTCTTGTGGATCCAATTGAACAATTCTCAGCATTTGTACTTGTAACTGACAAGCCAGGACAAAACAAAGATC
+
CCBBBFFFFFFFGGGGGGGGGGGGHHHHGHHHGHHHFHHHHHHHHHHHHHHHHHHHHHHHHHHGHGHHHHHHHHHHHHHHHHHHHHHHHHHHHHGGGGHHHHHHHHHHGHHHHHHGHHHGHHHGGGGGHHHHHGHHHHGHHHHHHHHHHHHHHGHHHHHHHHHHHHHHHHGGGGGHHHHHHHHGHGHGHHHHHHHHHHFGHHHHHHHFGHHHHHHHHHHHHFHFHHHFHHHHHGGGGGGFFGGGGGGGGGF
@M05620:45:000000000-G6HP7:1:1101:18557:9013 1:N:0:155
AGATTACTGCAACAGTTCCCCCTGGACCTGGAAAAGTTTCTTGCCTGGCTTACAGAAGCTGAAACAACTGCCAATGTCCTACAGGATGCTACCCGTAAGGAAAGGCTCCTAGAAGACTCCAAGGGAGTAAAAGAGCTGATGAAACAATGGCAAGTAAGTCAGGCATTTCCGCTTTAGCACTCTTGTGGATCCAATTGAACAATTCTCAGCATTTGTACTTGTAACTGACAAGCCAGGGACAAAACAAAGAT
+
AAABBFFFDFFFGGGGGGGGGGGGGHHHHHHHHHHHHHHHHHHHHHHHHHHHHHHHHHHHHHHHHHHHHHHHHHHHHHHHHHHHGGHHHHGHHHGFEGHHHHHHHHHHGHHHHHHHHHHGHHFFEGFGHEGHHGHHHHGHHFFHHHHHHHHHHGHHHHHHHHHHHHHHHHGGGGGHHHGHHHHHHHHGHHHHGGHHHGHHHHHHHHHHHHHHHHHHHHHHHHHHHHHHGGGHHGGGGGGGFFFFGGGGGGF
@M05620:45:000000000-G6HP7:1:1101:22028:9015 1:N:0:155
AGATTACTGCAACAGTTCCCCCTGGACCTGGAAAAGTTTCTTGCCTGGCTTACAGAAGCTGAAACAACTGCCAATGTCCTACAGGATGCTACCCGTAAGGAAAGGCTCCTAGAAGACTCCAAGGGAGTAAAAGAGCTGATGAAACAATGGCAAGTAAGTCAGGCATTTCCGCTTTAGCACTCTTGTGGATCCAATTGAACAATTCTCAGCATTTGTACTTGTAACTGACAAGCCAGGGACAAAACAAAGAT
+
AAAABFFFFFFFGGGGGGGGGGGGHHHGHHHHGHHHGHHHHHHHHHHHHHHHHHHHHGHHHHHFHHHHHHHHFHHHHHHHDGGBFGHHHHFFFHGFGGHHHHHHHHHHGHEEBGHFHHGHHHHGGGDEHHGHHGGHHFHHGHHHHHHHEHGFFG@GHGHGHHHHHGHHHHGGGGGHHHHHHHHHHGHGHHHHGHHHHGGFBGHBHGHDFHBGHHHHEGHBCGHGHHBCCGHFHGGGGGGGEGGFFEFAFGF
@M05620:45:000000000-G6HP7:1:1101:21779:9045 1:N:0:155
CATCCTGACCCTGAAGGTACCCCATTGAGCATGGCATCGTCACCAACTGGGACGACATGGAGAAGATCTGGCACCACACCTTCTACAACGAGCTGCGCGTGGCCCCGGAGGAGCACCCAGTGCTGCTGACCGAGGCCCCCCTGAACCCCAAGGCCAACAGAGAGAAGATGACTCAGGTGAGGCTCGGCCGACGCCCGTGCTCCTCCCGTCCTTTCCCCAGTCATTTTCTGCCCGGCTTGATTTCTGACATT
+
CDDDDFFFFFFFGGGGGGFGGGHGHHHHHHHHHHHHHHGHHHGHHHGHHHHHHGGGGGHHHHHHHHHHHHHHHHGHHHGGHHHHHHHHHGFEGGHHGGGFGGGHHGGGGGGFDHHHHGGHHHHHHHHHHHHGGGGGGGGGGGGHHHHGGGGHGGGGGGGGGGGGGGGGGGGGGGGGGFFGGGGFFFFFFFFFFFFFF@FFFFFFFFFFADFFFFFFFFFF0BFFFFFFFFFFF?FFFDFAFFFFFFBFFFF
@M05620:45:000000000-G6HP7:1:1101:10647:9051 1:N:0:155
TACCTGTACTGGGGAAGCATTTGAATATCCCCCCATGGTGATGGGGACGGAGAACTGCTCCATAAACACAGGCAACGTGCCTAACTTTCCCGGGAAGATGAAGTCAAAGAGCGACCACAGCTCTCGGAGGTTATTTTGCATCGGTGAGCCAGACAGAATGATCCGATGAGGGGTGCGAAACTATTTGAGGAAAGGAAGCACCTTTTTATTAAATTTACCTTTTAGCAATCGCCATTCCTACCCTAAAGATC
+
CCCCCFFFFFFFGGGGGGGGGGHHHHHHHHHGGGGHHHFGHHHHHGGGGGGGGHHHHHHHHHHHHHHHHHHHGGHHGHHHHHHHHHHHHHHGGGGGGGHHGHHHHHHHHHHHGGGGGHHHHHHHHGGGGGGHHHHHHHHGHHGGGGGHHHHHHGHHHHHHGHHHHGGGHHHGGCEGGGGGGGGGGGGGGGFFFGGGGGGGGFFFFFFFFFFFFFFFFFFFFFFFFFFFFFFFFFFFFFFFFFFFFFFFFFF
@M05620:45:000000000-G6HP7:1:1101:19723:9059 1:N:0:155
TACCTGTACTGGGGAAGCATTTGAATATCCCCCCATGGTGATGGGGACGGAGAACTGCTCCATAAACACAGGCAACGTGCCTAACTTTCCCGGGAAGATGAAGTCAAAGAGCGACCACAGCTCTCGGAGGTTATTTTGCATCGGTGAGCCAGACAGAATGATCCGATGAGGGGTGCGAAACTATTTGAGGAAAGGAAGCACCTTTTTATTAAATTTACCTTTTAGCAATCGCCATTCCTACCCTAAAGATC
+
DDDCDFFFFFFFGGGGGGGGGGHHHHHHHHHGGGGHHHHHHHHHHGGGGGGGGHHHHHHHHHHHHHHHHHHHGHHHGHHHHHHHHHHHHHHGGGGGGHHHHHHHHHHHHHHHGGGGGHHHHHHHHGGGGGGHHHHHHHHHHHGGGGGHHHHHHGHHHHHHHHHHHGGGHHHFGEGGGGGGGGGGHHHGGGGGGGFGGGGGGFFFFFFFFFHFFFFFHFFFFFFFFFFFFFFF.;EFFFFFFFFFFFFFFFF
@M05620:45:000000000-G6HP7:1:1101:16678:9103 1:N:0:155
ATCTCTATCTCCTAAAAAAGAAGAAAGGGGAGGGAAGATCGGAAGAGCACACGTCTGAACTCCAGTCACGCACTACAATCTCGTATGCCGTCTTCTGCTTGAAAAAAAAAAAAAAACACGCATGAGAGGCATAGAGGAATCGTGTGAGAAGATAGTGTAGCATCATGAAATGGTAATTATCGAATGTAGGACATGCGAGGTGATGTAAAGTGTTGGGACAAAGCTAAGGAGTAGAAATGACTGGTCACGTG
+
BBBBBFFFFFFFGGGGGGGGGGHC4GHEEEGGEGGHGHHHHGGGGHGGHHHHGHHHGHHHHHHHHHHHHGHGGGHHHHHGHHHGGHHHHGGGHGHHHHHHHFFHGHGGGCC@><<-..0.--.<<00/...00:00/./00.:.;.0000//000000000000000000;0090000000.9/0/000///.///..-9..///9//////9;..-....././/////9./;/////////.////.9.
@M05620:45:000000000-G6HP7:1:1101:16696:9107 1:N:0:155
ATCTCTATCTCCTAAAAAAGAAGAAAGGGGAGGGAAGATCGGAAGAGCACACGTCTGAACTCCAGTCACGCACTACAATCTCGTATGCCGTCTTCTGCTTGAAAAAAAAAAAAAAAAAAATAAAAAAAATAGAAAAGATATGAAAAAAAAAAAAACAATGAGGAAAGCACAGAAAAAAGAAAAAAGGTTAAGAAAAGATAGTACGATGACATAAAGACAAAATGAAGAGATAGATTGAGTAAGGAAATTTC
+
BCCDDFFFFFFFGGGGGGGGGGHHHHHHGGGGGGGHGHHHHGGGGHHHFGFHGHHHGHFHHHHFHGHFHGHGGGHHHHHBHHHGFHHHHGEFHGHHHHHHHGHGHHGGCDCC<>--<-<-.00000:--.00000</.00:00000<----<-=-...0000/0//./0///000<.-...//.-..00:0000///.<00000....000000000///<.<00000:/0<:000000000000/<0:00
@M05620:45:000000000-G6HP7:1:1101:20644:9122 1:N:0:155
ATCTCTATCTCCTAAAAACCTGTTTAGATTTGGAGATAGACCTTCAGGTTTTTCATCATTTTCTGCATGAATTATACATTGACCACGTTCCAGCGTGGTCAGTTTGCAGCATTCTGTTATTTTGTTTGACAGAGTGTCTTGTTGAGAACATATGTAGGACATGATTTTTTCCTGCAACAGGGAAAATAAAGTATAAGTTTTAAAGATTTATTCTTTAATAAAGGATCTCAAAGCCAGCTTTAGAAAAAGGA
+
CCCDDFFFFFFFGGGGGGGGGGHHHHHHHHHHHHHHHHHHHHHHHHHHHHHGGHHHHIIHHHHHHHHHHHHHHHHHHHHHHHHHHHGHHHHHHHGGGGHHHHHHHHHHHHHHHHHHHHHHHHHHHHHHHHHHHHHHHHHHHHHHHHHHHHHHHHHHHHHHHHHHHHHHHGHHHHHHHHHHHGGHHHHHHHHHHHHHHHHHHHHHHHHHHHHHHHHHHHHHHGHHHHHHHGHHHHHHHGHHHHHHHHHHGGH
@M05620:45:000000000-G6HP7:1:1101:20626:9137 1:N:0:155
ATCTCTATCTCCTAAAAACCTGTTTAGATTTGGAGATAGACCTTCAGGTTTTTCATCATTTTCTGCATGAATTATACATTGACCACGTTCCAGCGTGGTCAGTTTGCAGCATTCTGTTATTTTGTTTGACAGAGTGTCTTGTTGAGAACATATGTAGGACATGATTTTTTCCTGCAACAGGGAAAATAAAGTATAAGTTTTAAAGATTTATTCTTTAATAAAGGATCTCAAAGCCAGCTTTAGAAAAAGGA
+
ABABBFFFFFFFGGGDGGGGGGHHHBGHHHHHHFEFHHFFHHHFHHHHHHHGGHHHHHHHHHHHHHHHGEGHHHHHHHHHHHGHHHGHHHHFHHGFGGHHGHHHHHEFHHHGHHHHHHHHHHHHHHHHHHHHHHHHHHHHHHHHHHGHHHHHHHHHHHHHHHHGHHHHHGHHHHHHHHHHHGGHHHHHGHHGGHGHHHHHHHHHHHHHHHHHHGHHHHHHHHHHGHHHHHHGHGHHHGHHHHHHGFGGGGG
@M05620:45:000000000-G6HP7:1:1101:12552:9173 1:N:0:155
CATCCTGACCCTGAAGTACCCCATTGAGCATGGCATCGTCACCAACTGGGACGACATGGAGAAGATCTGGCACCACACCTTCTACAACGAGCTGCGCGTGGCCCCGGAGGAGCACCCAGTGCTGCTGACCGAGGCCCCCCTGAACCCCAAGGCCAACAGAGAGAAGATGACTCAGGTGAGGCTCGGCCGACGCCCGTGCTCCTCCCGTCCTTTCCCCAGTCATTTTCTGCCCGGCTTGATTTCTGACATTA
+
CCCCCFFFFFFFGGGGGGGGGGGHHHHHGHHHHHHHHGHHHGHHHGHHGHGHGGGGGHHGHHHHHHHHHHHHHGGHHGGHHHHHHHHHGGGGGHHGGGGGGGHHGGGGGGGGHGHHGGHHHHHHHHHHHHGGGGGGGGGGGGHHHHGGGGHGHHGGGGGGGGGGGGGGGGGGGGGGGGGGGGGGFCFFFFFFFFF=CADFFFFFFEFFFFF/FFFFFEDFFFFFFFB/BFFEDBF;D;./9BFFBB:BFF/
@M05620:45:000000000-G6HP7:1:1101:22808:9194 1:N:0:155
TACCTGTACTGGGGAAGCAATCGCCATTCCTACCCTAAAGATTGGAAGAGCACACGTCTGAACTCCAGTCACGCACTACAATCTCGTATGCCGTCTTCTGCTTGAAAAAAAAAAAACAAAACTACATACCTCATCCCCCCTTCCTCCCCCTACCCACCACACTCCACTACCTCCATTTCACCCCTTCCTCCTCCCTACCTCCTCCCTGCCCTTCCCCCTTCATATTCTTCCCCTCTTCCTTTCTTCCATCC
+
BBBBBFFFFFFFGGFFGGGGGGGGGGGHHHHHGHHHHHHHHHFHGHFHHHHHHHHGHHHGGHHHHHHHHHHHGHGGGHHHFE3FGGFGHGGHGFGHGHHHHHHFFGHHHGGEEB<////0<@2??111?01111<?FFEC<0<<00<<.<-.<<:0;....;/:::/:/=/9F./0090000.:..;/;;9CCF./0..0;..9:..:;.:9/:9..;-.;/B/;BFFB/;....;//9///;///9///.
@M05620:45:000000000-G6HP7:1:1101:23162:9195 1:N:0:155
ATCTCTATCTCCTAAAAACCTGTTTAGATTTGGAGATAGACCTTCAGGTTTTTCATCATTTTCTGCATGAATTATACATTGACCACGTTCCAGCGTGGTCAGTTTGCAGCATTCTGTTATTTTGTTTGACAGAGTGTCTTGTTGAGAACATATGTAGGACATGATTTTTTCCTGCAACAGGGAAAATAAAGTATAAGTTTTAAAGATTTATTCTTTAATAAAGGATCTCAAAGCCAGCTTTAGAAAAAGGA
+
AAAAAFFFFFFFGGBGBFEG1FGHHHHGHHHHHFBGGDFGHHHHHHHHHHHGGHHHHHHHHHHGGHHHHDGHHFHEHFHHFFGHHHGHHHHHHHGEGGGGEHHHHHHHHHHHHHHHHHHHHHHHHHHGGHHGHHHHHHHHHHHHGHGHHBGGH2GHH1GGBGHFHHHHHGHHHHHH1FGGE/FHHFGG1F1FGHHGHGHHHH1GHFGHHHHGHGHHHHHF<G0DGHFHHHHHFFFHHGFHHGFFCCGCCGF
@M05620:45:000000000-G6HP7:1:1101:10640:9197 1:N:0:155
CATCCTGACCCTGAAGTACCCCATTGAGCATGGCATCGTCACCAACTGGGACGACATGGAGAAGATCTGGCACCACACCTTCTACAACGAGCTGCGCGTGGCCCCGGAGGAGCACCCAGTGCTGCTGACCGAGGCCCCCCTGAACCCCAAGGCCAACAGAGAGAAGATGACTCAGGTGAGGCTCGGCCGACGCCCGTGCTCCTCCCGTCCTTTCCCCAGTCATTTTCTGCCCGGCTTGATTTCTGACATAG
+
CDDDDFFFFFFFGGGGGGGGGGGHHHHHHHHHHHHHHGHHHGHHHGHHHHHHGGGGGHHHHHHHHHHHHHHHHGHHHGGHHHHHHHHHGGGGGHHGGGGGGGHHGGGGGGGGHHHHGGHFHHHHHHHHHHGGGGGGGGGGGGHHHHGGGGHGHHGGGGGGGGGGGGGGGGGGGGGGGGGGGGGGFFFFFFFFFFFFFFFFFFFFFFFFFFFFFFFFFFFFFFFFFFHFHFFFFFFFFFEFFFFFFBFFF00
@M05620:45:000000000-G6HP7:1:1101:17032:9199 1:N:0:155
TACCTGTACTGGGGAAGCATTTGAATATCCCCCCATGGTGATGGGGACGGAGAACTGCTCCATAAACACAGGCAACGTGCCTAACTTTCCCGGGAAGATGAAGTCAAAGAGCGACCACAGCTCTCGGAGGTTATTTTGCATCGGTGAGCCAGACAGAATGATCCGATGAGGGGTGCGAAACTATTTGAGGAAAGGAAGCACCTTTTTATTAAATTTACCTTTTAGCAATCGCCATTCCTACCCTAAAGATC
+
CCCCCFFFFFFFGGGGGGGGGGHHHHHHHHHGGGGHHHHHHHHHHGGGGGGGGHHHHHHHHHHHHHHHHHHHGHHHGHHHHHHFHHHHHHHGGGGGGHHHHHHHHHHHGHHHGGGGCHGHHHHHHGGGGGGHHHHHHHHHHHGGGGFHHHHHHGHGHHHHHHHHHDGGHHHGGEGGFEGGGGGGGGGGGGGFGGFGGGGGGFFFFFFFFFFFFFFFFFFFFFFFFFFFFFFFFFFFFFFFFFFFFFFEFFF
@M05620:45:000000000-G6HP7:1:1101:23179:9204 1:N:0:155
ATCTCTATCTCCTAAAAACCTGTTTAGATTTGGAGATAGACCTTCAGGTTTTTCATCATTTTCTGCATGAATTATACATTGACCACGTTCCAGCGTGGTCAGTTTGCAGCATTCTGTTATTTTGTTTGACAGAGTGTCTTGTTGAGAACATATGTAGGACATGATTTTTTCCTGCAACAGGGAAAATAAAGTATAAGTTTTAAAGATTTATTCTTTAATAAAGGATCTCAAAGCCAGCTTTAGAAAAAGGA
+
CCCCCFFFFFFFGGGGGGGGGGHHHHHHHHHHHHHHHHHHHHHHHHHHHHHGGHHHHIHHHHHIIHHHHHHHHHHHHHHHHHHHHHGHHHHHHHGGGGHHHHHHHHHHHHHHHHHHHHHHHHHHHHHHHHHHHHHHHHHHHHHHHHHHHHHHHHHHHHHHHHHHHHHHHGHHHHHHHHHHHGGHHHHHHHHHHHHHHGHHHHHHHHHHHHHHHHHHHHHHHHHHHHHHHGHHHHHHHGHHHHGHHHHHGGH
@M05620:45:000000000-G6HP7:1:1101:23197:9208 1:N:0:155
ATCTCTATCTCCTAAAAACCTGTTTAGATTTGGAGATAGACCTTCAGGTTTTTCATCATTTTCTGCATGAATTATACATTGACCACGTTCCAGCGTGGTCAGTTTGCAGCATTCTGTTATTTTGTTTGACAGAGTGTCTTGTTGAGAACATATGTAGGACATGATTTTTTCCTGCAACAGGGAAAATAAAGTATAAGTTTTAAAGATTTATTCTTTAATAAAGGATCTCAAAGCCAGCTTTAGAAAAAGGA
+
?AAABFBFFFFFGGGGGGGGGGHGHHHHFHHHHBGHHHH5GHGHHFHHHHHGGHHHHGHHGGHHHHFHFFFGH5F5F5GFFFGHHHDFGHHFHHGGAEHHGFHHHHHHHHHHHHHHHHGHHHHHHHHHFHFHHHGHHHHHDHHH4F/GF?GFHGHHHGHHHHHHHHHHHGHHHHHGGHHHHEEGHHHHHBHHHHGGHHHHHHFDGGFHHHHHHHHHHHHHFFFFFGFGGHGBGHHHHEHHHHEFFGGHGF/
@M05620:45:000000000-G6HP7:1:1101:17035:9222 1:N:0:155
TACCTGTACTGGGGAAGCATTTGAATATCCCCCCATGGTGATGGGGACGGAGAACTGCTCCATAAACACAGGCAACGTGCCTAACTTTCCCGGGAAGATGAAGTCAAAGAGCGACCACAGCTCTCGGAGGTTATTTTGCATCGGTGAGCCAGACAGAATGATCCGATGAGGGGTGCGAAACTATTTGAGGAAAGGAAGCACCTTTTTATTAAATTTACCTTTTAGCAATCGCCATTCCTACCCTAAAGATC
+
CCCCCFFFFFFFGGGGGGGGGGHHHHHHHHHGGGGHHHGHHHHHHGGGGGGGGHHHHHHHHHHHHHHHHHHHGHHHGHHHHHHHHHHHHHHGGGGGGHHHHHHHHHHHHHHHGGGGGHHHHHHHHGGGGGEHHHHHHHHHHHGGGGGHHHHHHGHHHHHHHHHHHGGGHHHGG:EGGGGGGGGGGGGGGGFFGGGGGGGGGFFFFFFFFFFFFFFFFFFFFFFFFFFBFFFFFFFFFFFFFFFFFFFFFFF
@M05620:45:000000000-G6HP7:1:1101:23919:9234 1:N:0:155
ATCTCTATCTCCTAAAAACCTGTTTAGATTTGGAGATAGACCTTCAGGTTTTTCATCATTTTCTGCATGAATTATACATTGACCACGTTCCAGCGTGGTCAGTTTGCAGCATTCTGTTATTTTGTTTGACAGAGTGTCTTGTTGAGAACATATGTAGGACATGATTTTTTCCTGCAACAGGGAAAATAAAGTATAAGTTTTAAAGATTTATTCTTTAATAAAGGATCTCAAAGCCAGCTTTAGAAAAAGGA
+
CDDDDFFFFFFFGGGGGGGGGGHHHHHHHHHHHHHHHHHHHHHHHHHHHHHGGHHHHHHHHHHIHHHHHHHHHHHHHHHHHHHHHHGHHHHHHHGGGGHHHHHHHHHHHHHHHHHHHHHHHHHHHHHHHHHHHHHHHHHHHHHHHHHHHHHHHHHHHHHHHHHHHHHHHGHHHHHHHHHHHGGHHHHHHHHHHHHHHHHHHHHHHHHHHHHHHHHHHHHHHGHHHHHHHHHHHHGHHGHHHHGHHHHHGGH
@M05620:45:000000000-G6HP7:1:1101:27179:9239 1:N:0:155
AGATTACTGCAACAGTTCCCCCTGGACCTGGAAAAGTTTCTCGCCTGGCTTACAGAAGCTGAAACAACTGCCAATGTCCTACAGGATGCTACCCGTAAGGAAAGGCTCCTAGAAGACTCCAAGGGAGTAAAAGAGCTGATGAAACAATGGCAAGTAAGTCAGGCATTTCCGCTTTAGCACTCTTGTGGATCCAATTGAACAATTCTCAGCATTTGTACTTGTAACTGACAAGCCAGGGACAAAACAAAGAT
+
AABBBFFFFFFFGGGGGGGGGGGGHHHHHHHFHHHHGHHHHHGGGGHHHHHHHHHHHHHHHHHHHHHHHHHHHHHHHHHHHHHGHGHHHHHHHHGG/?FHHHHHHHHHGHHHHHHHHHHH3FHGG/EFHHHHHGHHHHGHH3GHHHHHHHHHHGHHHHHHHHHHHHHHHHGGGGGHGHGHHHHHHHHGHHHHGHHHHDDGHHHHHHHHHHHHHHHHHHHHHHHFHHHGGHGFFGGGGGGGGGGGGGGGGGF
@M05620:45:000000000-G6HP7:1:1101:27162:9255 1:N:0:155
AGATTACTGCAACAGTTCCCCCTGGACCTGGAAAAGTTTCTCGCCTGGCTTACAGAAGCTGAAACAACTGCCAATGTCCTACAGGATGCTACCCGTAAGGAAAGGCTCCTAGAAGACTCCAAGGGAGTAAAAGAGCTGATGAAACAATGGCAAGTAAGTCAGGCATTTCCGCTTTAGCACTCTTGTGGATCCAATTGAACAATTCTCAGCATTTGTACTTGTAACTGACAAGCCAGGGACAAAACAAAGAT
+
33AAAFFFFFFFGGGGGGGGGGGGCGHHHGHHHGGFGFHHGHGGGFHHHHHHHGHGHHHHHHFGHHHHHHHGGHHHHHHHHHHHHHFGHGFHHHGE/EGHHHHGEHHHGHHBGBHFGGHHBGGGD/<EBEFGGFGHHHFGF3GHGHHHHHHHHG2GHH2FFFGH/GHHHHGGGGGHHHHHHHFGFGGDGGCFHHHHHGHHHHHHHHHHFFHHFGFHHFGHCCGHHHGFFBC9EFFCEGGGEGGGGFGGFFF
@M05620:45:000000000-G6HP7:1:1101:19298:9255 1:N:0:155
ATCTCTATCTCCTAAAAACCTGTTTAGATTTGGAGATAGACCTTCAGGTTTTTCATCATTTTCTGCATGAATTATACATTGACCACGTTCCAGCGTGGTCAGTTTGCAGCATTCTGTTATTTTGTTTGACAGAGTGTCTTGTTGAGAACATATGTAGGACATGATTTTTTCCTGCAACAGGGAAAATAAAGTATAAGTTTTAAAGATTTATTCTTTAATAAAGGATCTCAAAGCCAGCTTTAGAAAAAGGA
+
BBBBBFFFFFFFGGGGGGGGGGHHHHHHHHHGHHHHHHHHHHHHHHHHHHHGGHHHHHHHHHHHHHHHHGHHHHHHHFHHHHHHHHGHHHHHHHGGGGHHHHHHHHHHHHHHHHHHHHHHHHHHHHHHHHHHHHHHHHHHHHHHHHHHHHHHHHHHHHHHHHHHHHHHHGHHHHHHHHHHHGGHHFGHHHHHHHHHHGGHHHHHHHHHHHHHHHHHHHHHGHFHGHHHHHHHGHHGHGHHHHHHGHHHDCC
@M05620:45:000000000-G6HP7:1:1101:19281:9268 1:N:0:155
ATCTCTATCTCCTAAAAACCTGTTTAGATTTGGAGATAGACCTTCAGGTTTTTCATCATTTTCTGCATGAATTATACATTGACCACGTTCCAGCGTGGTCAGTTTGCAGCATTCTGTTATTTTGTTTGACAGAGTGTCTTGTTGAGAACATATGTAGGACATGATTTTTTCCTGCAACAGGGAAAATAAAGTATAAGTTTTAAAGATTTATTCTTTAATAAAGGATCTCAAAGCCAGCTTTAGAAAAAGGA
+
CCCCDFFFFFFFGGGGGGGGGGHHHHHHHHHHHHHHHHHHHHHHHHHHHHHGGHHHHIHHHHHHHHHHHHHHHHHHHHHHHHHHHHGHHHHHHHGGGGHHHHHHHHHHHHHHHHHHHHHHHHHHHHHHHHHHHHHHHHHHHHHHHHHHHHHHHHHHHHHHHHHHHHHHHGHHHHHHHHHHHGGHHHHHHHHHHHHHHHHHHHHHHHHHHHHHHHHHHHHHHHHHHHHHHHHHHHHHHGHHHHHHHHHHGGH
@M05620:45:000000000-G6HP7:1:1101:19299:9279 1:N:0:155
ATCTCTATCTCCTAAAAACCTGTTTAGATTTGGAGATAGACCTTCAGGTTTTTCATCATTTTCTGCATGAATTATACATTGACCACGTTCCAGCGTGGTCAGTTTGCAGCATTCTGTTATTTTGTTTGACAGAGTGTCTTGTTGAGAACATATGTAGGACATGATTTTTTCCTGCAACAGGGAAAATAAAGTATAAGTTTTAAAGATTTATTCTTTAATAAAGGATCTCAAAGCCAGCTTTAGAAAAAGGA
+
BBBBBFFFFFFFGGGGGGGGGGHHHHHHHHHHHGHHHHHHHHHHHHHHHHHGGHHHHHHHHHHHHHHHHHHHHHHHHHHHHHHHHHGHHHHHHHGGGGHHHHHHHHHGHHHHHHHHHHHHHHHHHHHHHHHHHHHHHHHHHHHHHHHHHHHHHHHHHHHHHHHHHHHHHGHHHHGFHHHHHGGHHHHHGHGGHHHHHGGHHHHGHHHHHHHHHHHHHHHHHFGHHHHHHHHHHFHHHGHHHHGGGFHHGGH
@M05620:45:000000000-G6HP7:1:1101:20362:9311 1:N:0:155
CATCCTGACCCTGAAGTACCCCGGCTTGATTTCTGACATTAGATCGGAAGAGCACACGTCTGAACTCCAGTCACGCACTACAATCTCGTATGCCGTCTTCTGCTTGAAAAAAAAAAAAAAAAAAAAATAAAAAAAATAAAAAAAAATCAAGGAAAAAGAAAGAATAATAAAGAAGAATAAGTACAGACGTTAAGGAAGTACATAATAAGAGATGAGAGTACATAGTATATATAGAGTTGATATATAAAACT
+
CCDDDFFFFFFFGGGGGGGGGGGGGGGGHHHHHHHHHHHHHHHHHHGEGGEHHGHGHGHHHGHHHHHHHHHHHHGHGGGHHHHH3GHHGGHHHHGEFHGHHHHHHHHFHHGGGGGD><<><>>----.:0;00---.:0000----.00000.///..../0/.000::0000./0/00000;0000.-../.:00/.00000000000:0/0:0000000000000000000000:000:0000000000
@M05620:45:000000000-G6HP7:1:1101:6298:9320 1:N:0:155
AGATTACTGCAACAGTTCCCCCTGGACCTGGAAAAGTTTCTTGCCTGGCTTACAGAAGCTGAAACAACTGCCAATGTCCTACAGGATGCTACCCGTAAGGAAAGGCTCCTAGAAGACTCCAAGGGAGTAAAAGAGCTGATGAAACAATGGCAAGTAAGTCAGGCATTTCCGCTTTAGCACTCTTGTGGATCCAATTGAACAATTCTCAGCATTTGTACTTGTAACTGACAAGCCAGGGACAAAACAAAGAT
+
BBBBBFFFFFBFGGGGGGGGGGGGHHHHHGFGHHHHHHHHHHHHHHHHHHHHHHHHHHHHHHHHHHHHHHHHHHHHHHHHHHHHHHHHHHHHHHGGGGHHHHGHHHHHGHHHHHHGHHHHHHHGGEGGHHHHHGHHHHFHH3GGHHHHHGHHHGHHHHHHHHHHHHHHHHGGGGGHBGHHHHHGHFHGHHHHHHHHHDGHFHHGHHHFHHFHHHHHHHHFHFHGHHHFHHHHHGGGGFEFFGFGGGGGGGG
@M05620:45:000000000-G6HP7:1:1101:7807:9332 1:N:0:155
ATCTCTATCTCCTAAAAACCTGTTTAGATTTGGAGATAGACCTTCAGGTTTTTCATCATTTTCTGCATGAATTATACATTGACCACGTTCCAGCGTGGTCAGTTTGCAGCATTCTGTTATTTTGTTTGACAGAGTGTCTTGTTGAGAACATATGTAGGACATGATTTTTTCCTGCAACAGGGAAAATAAAGTATAAGTTTTAAAGATTTATTCTTTAATAAAGGATCTCAAAGCCAGCTTTAGAAAAAGGA
+
BCCCCFFFFFFFGGGGGGGGGGHHHHHHHHHHHHHHHHHHHHHHHHHHHHHGGHHHHHIHHHHHIHHHHHHHHHHHHHHHHHHHHHGHHHHHHHGFGGHHHHHHHHHHHHHHHHHHHHHHHHHHHHHHHHHHHHHHHHHHHHHHHHHHHHHHHHHHHHHHHHHHHHHHHGHHHHHHHHGHHGGGHHHHHHHHHHHHHHHHHGHHHHHHHHHHHHHHHHHHHHHHHHHHHHHHHHHHHGHHHHHHGHHHGGH
@M05620:45:000000000-G6HP7:1:1101:13206:9337 1:N:0:155
CATCCTGACCCTGAAGTACCCCATTGAGCATGGCATCGTCACCAACTGGGACGACATGGAGAAGATCTGGCACCACACCTTCTACAACGAGCTGCGCGTGGCCCCGGAGGAGCACCCAGTGCTGCTGACCGAGGCCCCCCTGAACCCCAAGGCCAACAGAGAGAAGATGACTCAGGTGAGGCTCGGCCGACGCCCGTGCTCCTCCCGTCCTTTCCCCAGTCATTTTCTGCCCGGCTTGATTTCTGACATTA
+
CCCCCFFFFFFFGGGGGGGGGGGHHHHHHHHHHHHHHGHHHGHHHGHHHHHHGGGGGHHHHHHHHHHHHHHHHGHHHGGHHHHHHHHHGGGGGHHGGGFGGGHHGGGGGGGGHHHHGGHFHHHHHHHHHHGGGGGGGGGGGGHHHHGGGGHGHHGFGGGGGGGGGGGGGGGGGGGGGGGGGGGGFFFFFFFFFFFF-;DEFFFFFFFEDFDBFFFFFFDFF0FFFFFFFFFFD;DA=;::FFFFB9BBFF0
@M05620:45:000000000-G6HP7:1:1101:6303:9340 1:N:0:155
AGATTACTGCAACAGTTCCCCCTGGACCTGGAAAAGTTTCTTGCCTGGCTTACAGAAGCTGAAACAACTGCCAATGTCCTACAGGATGCTACCCGTAAGGAAAGGCTCCTAGAAGACTCCAAGGGAGTAAAAGAGCTGATGAAACAATGGCAAGTAAGTCAGGCATTTCCGCTTTAGCACTCTTGTGGATCCAATTGAACAATTCTCAGCATTTGTACTTGTAACTGACAAGCCAGGGACAAAACAAAGAT
+
AAAAAFFFFFFFGGGGGGGGGGGFHHHHHGHHGHGHHHHHHHHHHHHFHHHHHGGHHHHHHHHHHHGHHHHHHHHGHHHHHGHHHHHHGHHHHHGGGGHHFHBGHHHHGHHHGHHHHHHHHGHGGHGGHHHGHEHHHHHHG3FGHHHHFFGFFGHHHHHHGHFGHHGHHHGGGGGFBGHHHHHHHGGFHHHHHBGHHHGHHHHHHHHHGFFGHGHHGGGHHCBCGHHFGFGFGGGGGBEG.FBAFFCFFBF
@M05620:45:000000000-G6HP7:1:1101:14578:9344 1:N:0:155
ATCTCTATCTCCTAAAAACCTGTTTAGATTTGGAGATAGACCTTCAGGTTTTTCATCATTTTCTGCATGAATTATACATTGACCACGTTCCAGCGTGGTCAGTTTGCAGCATTCTGTTATTTTGTTTGACAGAGTGTCTTGTTGAGAACATATGTAGGACATGATTTTTTCCTGCAACAGGGAAAATACAGTATAAGTTTTAAAGATTTATTCTTTAATAAAGGATCTCAAAGCCAGCTTTAGAAAAAGGA
+
AAABBFFFFFFFGGCFFGGGGGHHF5FFHHHHG4F4F5GGGHGHHFDGHHHGGGFHHGHHHHHHFHGHHHHHHHHGHHHHHHHHFHFFHHHHHHGEGGHHHHHHHHHFHHHGHHHHHHHHHHHGHHHGHGDHECGFGFHHHHHHEFHGHFFGGHHFHHHHHHFBGHHHHCHHHHHC2GFGHGEHHHGH1<FDDGDFGGHHHGH1FBFHHHHHHHHHFBHBGG0GBGHHHHHHHHHHHGHHHHGHHGHEDDF
@M05620:45:000000000-G6HP7:1:1101:14595:9346 1:N:0:155
ATCTCTATCTCCTAAAAACCTGTTTAGATTTGGAGATAGACCTTCAGGTTTTTCATCATTTTCTGCATGAATTATACATTGACCACGTTCCAGCGTGGTCAGTTTGCAGCATTCTGTTATTTTGTTTGACAGAGTGTCTTGTTGAGAACATATGTAGGACATGATTTTTTCCTGCAACAGGGAAAATAAAGTATAAGTTTTAAAGATTTATTCTTTAATAAAGGATCTCAAAGCCAGCTTTAGAAAAAGGA
+
BBBBBFBFFFFFFGGGGGGGFFHHHHFFHHHHHHHHHGH5AFHGHHHHGHHECHHGHHFHHHHHGHHFFEEGGHHGH5EHFDGHHHGGHHFBEGGGFGGHHHHHFEFDGCHFFHGHGHGFGHFGBFGHGHHGFFFDHHHHHHHHBGHHHHFHHHHHHHHHHHHGFGHHDBGHHHBHHHHGGC<CCGHHHFG1FGGDGFGGHHFGHHHHHHHHHHHHHFHFDF0GGGHHHHHGHHHFHGFGHHGHHHHHGGG
@M05620:45:000000000-G6HP7:1:1101:7788:9348 1:N:0:155
ATCTCTATCTCCTAAAAACCTGTTTAGATTTGGAGATAGACCTTCAGGTTTTTCATCATTTTCTGCATGAATTATACATTGACCACGTTCCAGCGTGGTCAGTTTGCAGCATTCTGTTATTTTGTTTGACAGAGTGTCTTGTTGAGAACATATGTAGGACATGATTTTTTCCTGCAACAGGGAAAATAAAGTATAAGTTTTAAAGATTTATTCTTTAATAAAGGATCTCAAAGCCAGCTTTAGAAAAAGGA
+
CCCCCFFFFFFFGGGGGGGGGGHHHFFHHHHGHBHHHHHFHHHHHHHHHHHGGHHHHHHHHHHHDHHHHGHHHHHHHHHHHHHHHHGHHHHHHHGGGGHHHHHHHHHGHHHHHHHHHHHHHHHHHHHHFHGHHHHHHHHHHHHHFHHGHGHHHHHHHHHHHHHFHHHHHGHHHHHB<GHHHGGHGFGF?GGHHHFHHHHHHHGFHBGHHHHHHHHHHGHGFHGF<GHHHHHHHGHHHGHHHHFHHHHGCGC
@M05620:45:000000000-G6HP7:1:1101:22745:9349 1:N:0:155
CATCCTGACCCTGAAGTACCCCATTGAGCATGGCATCGTCACCAACTGGGACGACATGGAGAAGATCTGGCACCACACCTTCTACAACGAGCTGCGCGTGGCCCCGGAGGAGCACCCAGTGCTGCTGACCGAGGCCCCCCTGAACCCCAAGGCCAACAGAGAGAAGATGACTCAGGTGAGGCTCGGCCGACGCCCGTGCTCCTCCCGTCCTTTCCCCAGTCATTTTCTGCCCGGCTTGATTTCTGACATTA
+
CCCCCFFFFFFFGGGGGGGGGGGHHHHHHHHHHHHHHGHHHGHHHGHHHHHHGGGGGHHHHHHHHHHHHHHHHGHHHGGHHHHHHHHHGGGGGHHGGGGGGGHHGGGGGGGGHHHHGGHHHHHHHHHHHHGGGGGGGGGGGGHHHHGGGGHGHHGGGGGGGGGGGGGGGGGGGGGGGGGGGGGGFFFFFFFFFFFFDDDFFFFFFFFFFFFFFFFFFFFFFFFFFFFFFFFFFFFFFF9FFFFFFBFBBF0
@M05620:45:000000000-G6HP7:1:1101:4625:9363 1:N:0:155
AGATTACTGCAACAGTTCCCCCTGGACCTGGAAAAGTTTCTTGCCTGGCTTACAGAAGCTGAAACAACTGCCAATGTCCTACAGGATGCTACCCGTAAGGAAAGGCTCCTAGAAGACTCCAAGGGAGTAAAAGAGCTGATGAAACAATGGCAAGTAAGTCAGGCATTTCCGCTTTAGCACTCTTGTGGATCCAATTGAACAATTCTCAGCATTTGTACTTGTAACTGACAAGCCAGGGACAAAACAAAGAT
+
BCCCCFFFFFFFGGGGGGGGGGGGHHHHGHHGHHHHGHHHHHHHHHHHHHHHHHHHHHHHHGHHHGHHHHHHHHHHHHHHHHHHHGHHHHHHHHGGGGHHHGHHHHHHGHHHHHHHHHHHGFHGGHGGHHHHHGHHHHFHHHGGHFGHHHHHHGHHHHHHHHHHHHHHHHGGGGGHHHHHHHHHHHHGHHHHGHHHHGFGGHHHHHHHHGHHHHHHHGHHHHHGHHHHHHGHHGGGGGGGGGBFGGGGGGF
@M05620:45:000000000-G6HP7:1:1101:14605:9367 1:N:0:155
ATCTCTATCTCCTAAAAACCTGTTTAGATTTGGAGATAGACCTTCAGGTTTTTCATCATTTTCTGCATGAATTATACATTGACCACGTTCCAGCGTGGTCAGTTTGCAGCATTCTGTTATTTTGTTTGACAGAGTGTCTTGTTGAGAACATATGTAGGACATGATTTTTTCCTGCAACAGGGAAAATAAAGTATAAGTTTTAAAGATTTATTCTTTAATAAAGGATCTCAAAGCCAGCTTTAGAAAAAGGA
+
AAABBFFFFFFFGGGFGFFGGGHGHDBGHHHFBCCFHBGHHHHHHFHFHHHGGHDHHDHHGHHHFHHHHHHHHGHDHFHHHHHGBGEGHHFGFHGG10GHHGGHHHHFHHHHHHHGHHFHHHFHGHHHHGHFFGHFHHHHH3EG?EAHHFFHFGGHGHHFCGHFFHHHGGGGHHGFGGHGGAFHHFGDGDGGDGFFGGHFGHFHHHHHHHHHHHHHFDGH0GH0CGGDGBDFBFG/CEGHFCGHGBCCEDC
@M05620:45:000000000-G6HP7:1:1101:22112:9370 1:N:0:155
CATCCTGACCCTGAAGTACCCCATTGAGCATGGCATCGTCACCAACTGGGACGACATGGAGAAGATCTGGCACCACACCTTCTACAACGAGCTGCGCGTGGCCCCGGAGGAGCACCCAGTGCTGCTGACCGAGGCCCCCCTGAACCCCAAGGCCAACAGAGAGAAGATGACTCAGGTGAGGCTCGGCCGACGCCCGTGCTCCTCCCGTCCTTTCCCCAGTCATTTTCTGCCCGGCTTGATTTCTGACATTA
+
BCCDDFFFFFFFGGGGGGGGGGGHHHHHHHHHHHHHHGHHHGHHHGHHHHHHGGGGGHHHHHHHHHHHHHHHHGHHHGGHHHHHHHHHGGGGGHHGGGGGGGHHGGGGGGGGHHHHGGHHHHHHHHHHHHGGGGGGGGGGGGHHHHGGGGHGHHGGGGGGGGGGGGGGGGGGGGGGGGGGGGGGFFFFFFFFFFFFCFFFFFFFFFFFFFFFFFFFFFFFFFFFFFFFFFFFFFFFFFFFFFFFFFFFHF0
@M05620:45:000000000-G6HP7:1:1101:26009:9373 1:N:0:155
ATCTCTATCTCCTAAAAACCTGTTTAGATTTGGAGATAGACCTTCAGGTTTTTCATCATTTTCTGCATGAATTATACATTGACCACGTTCCAGCGTGGTCAGTTTGCAGCATTCTGTTATTTTGTTTGACAGAGTGTCTTGTTGAGAACATATGTAGGACATGATTTTTTCCTGCAACAGGGAAAATAAAGTATAAGTTTTAAAGATTTATTCTTTAATAAAGGATCTCAAAGCCAGCTTTAGAAAAAGGA
+
CCCCCFFFFFFFGGGGGGGGGGHHHHHHHHHHHHHHHHHHHHHHHHHHHHHGGHHHHIHHIHHIIHHHHHHHHHHHHHHHHHHHHHGHHHHHHHGGGGHHHHHHHHHHHHHHHHHHHHHHHHHHHHHHHHHHHHHHHHHHHHHHHHHHHHHHHHHHHHHHHHHHHHHHHGHHHHHHHHHHHGGHHHHHHHHHHHHHHHHHHHHHHHHHHHHHHHHHHHHHHHHHHHHHHGHHHHHHHGHHHHGHHHHHGGH
@M05620:45:000000000-G6HP7:1:1101:4633:9381 1:N:0:155
AGATTACTGCAACAGTTCCCCCTGGACCTGGAAAAGTTTCTTGCCTGGCTTACAGAAGCTGAAACAACTGCCAATGTCCTACAGGATGCTACCCGTAAGGAAAGGCTCCTAGAAGACTCCAAGGGAGTAAAAGAGCTGATGAAACAATGGCAAGTAAGTCAGGCATTTCCGCTTTAGCACTCTTGTGGATCCAATTGAACAATTCTCAGCATTTGTACTTGTAACTGACAAGCCAGGGACAAAACAAAGAT
+
AABBBFFFFFFFGGGGGGGGGGGGHHHHHHHHHHHHHHHHHHGHHHHAHHHHHHHHHGGHGHHGHHGHHFHHHBGHHHHHHHHGHGHGHHHHHHGGGGHGFGGGHHHHGHHHHHHHHHHHHHHGGGFGHEGHHEHFHHFHHHHGHGGHGHGGHGGFFFHHGHHHHHGHHHGGGGGGHHHHHFHHHFHGHHHHFGFGHGDHHFHHGHH<DGDHHHHHG:;GCGC0GHBCCGGECEFG.?EE..CFFF9C/CB
@M05620:45:000000000-G6HP7:1:1101:26004:9393 1:N:0:155
ATCTCTATCTCCTAAAAACCTGTTTAGATTTGGAGATAGACCTTCAGGTTTTTCATCATTTTCTGCATGAATTATACATTGACCACGTTCCAGCGTGGTCAGTTTGCAGCATTCTGTTATTTTGTTTGACAGAGTGTCTTGTTGAGAACATATGTAGGACATGATTTTTTCCTGCAACAGGGAAAATAAAGTATAAGTTTTAAAGATTTATTCTTTAATAAAGGATCTCAAAGCCAGCTTTAGAAAAAGGA
+
BABBBFFFFFFFGGGGGGGGGGHHHHHHHHHHHHHHHHHHHHGHHHHHHHHGGHHHHHHHHHHHHHHHHGHHHHHHHHHHHGHHHHGHHHHHHHGGGGHHHHHHHHHHHHHHHHHHHHHHHHHHHHHHHHHHHHGHHHHHHHHHGHFHGHHHHHHHHHHHHHHHHHHHHGHHHHHHHFEHGGGHEHHHHHHGHHHGHFGHHHHGHHHHHGHHHHHHHGHHHGHHHHHHHEHGFHHHFGHHHCFFHEGHGDF
@M05620:45:000000000-G6HP7:1:1101:20554:9402 1:N:0:155
CTCTCTATCTCCTAAAAACCTGTTTAGATTTGGAGATAGACCTTCAGGTTTTTCCTCATTTTCTGCATGAATTATACATTGACCACGTTCCAGCGTGGTCAGTTTGCAGCATTCTGTTATTTTGTTTGACAGAGTGTCTTGTTGAGAACATATGTATGACATGATTTTTTCCTGCAACAGGGAAAATAAAGTATACGTTTTAAAGATTTATTCTTTAATACAGGATCTCAACGCCAGCTTTATAAAACGTC
+
1>AAAF3DFFFFGGBEDBEGGAGGHD3FGGH1FCA1F1BDGHHHHEDFHHHGGH1DG1FHHHHHFH2GFBEHHHHFHFHHFHHHHHGHHHHB@GEE/EGGBEHHHHHGHHEHHHHHHHFHHHHHHHHHGG1B0FGHHHHHHHHF21?>FCHFHHHB2>2FDGGDGHHHHGHHH1FF1FCG///0<0?F?1?FBG110>>GGFC1=1FFHFHHHHHHF=GG0D0/.<GHHBD/;CG.:CGHHB0;;0B0-..
@M05620:45:000000000-G6HP7:1:1101:25180:9404 1:N:0:155
AGATTACTGCAACAGTTCCCCCTGGACCTGGAAAAGTTTCTTGCCTGGCTTACAGAAGCTGAAACAACTGCCAATGTCCTACAGGATGCTACCCGTAAGGAAAGGCTCCTAGAAGACTCCAAGGGAGTAAAAGAGCTGATGAAACAATGGCAAGTAAGTCAGGCATTTCCGCTTTAGCACTCTTGTGGATCCAATTGAACAATTCTCAGCATTTGTACTTGTAACTGACAAGCCAGGGACAAAACAAAGAT
+
1>>>ADF3DDDFFFGAFGGEFEEFGFFCBFEEGDGFGGGHGHHHGHGEFHGHHHH1FFFFCH1FGHAHHGFHFHFEGEFF2BGGH0GFHEDFFHGEEGHHHHHHFECGFHHDFHFGFECHFGGEEGF?FGGBGAEFHGHHFHHHHGHHGGHHHED@FGHHFHGFGHHGHHGGGGGDGHFHCGFGGHHGGHHHHFHHGHHHHBGHGHFHGBGHFHHHHHFHCGCGFGFHFFGFGG/.9..EFG/:FFG?/B9
@M05620:45:000000000-G6HP7:1:1101:12705:9414 1:N:0:155
CATCCTGACCCTGAAGTACCCCATTGAGCATGGCATCGTCACCAACTGGGACGACATGGAGAAGATCTGGCACCACACCTTCTACAACGAGCTGCGCGTGGCCCCGGAGGAGCACCCAGTGCTGCTGACCGAGGCCCCCCTGAACCCCAAGGCCAACAGAGAGAAGATGACTCAGGTGAGGCTCGGCCGACGCCCGTGCTCCTCCCGTCCTTTCCCCAGTCATTTTCTGCCCGGCTTGATTTCTGACATTA
+
BBBBBFFFFFFFGGGGGGGGGGGHHHHHHHGHHHHHHGHHGGHHHGHHGGHHGGGGGHHGHHHHHHHGHHHHHGHHGGGHHHHHHHHHGGGGGHHGGGEGGGHHGGGGGGGGHGHHGGHHHHHHHHHHHHGGGGGFGGGGGGHHHHGGGGHGHHGGGGGGGGGGGGGGGGGGGGGGGGGGGEGGFAFFFDFFFFFFFDFFFFFFFFFFFFFFFFFFFFFFFFFFFFFFFFFFFAFFFF?9BFFFF/BFFF/
@M05620:45:000000000-G6HP7:1:1101:20547:9419 1:N:0:155
ATCTCTATCTCCTAAAAACCTGTTTAGATTTGGAGATAGACCTTCAGGTTTTTCATCATTTTCTGCATGAATTATACATTGACCACGTTCCAGCGTGGTCAGTTTGCAGCATTCTGTTATTTTGTTTGACAGAGTGTCTTGTTGAGAACATATGTAGGACATGATTTTTTCCTGCAACAGGGAAAATAAAGTATAAGTTTTAAAGATTTATTCTTTAATAAAGGATCTCAAAGCCAGCTTTAGAAAAAGGA
+
CCCDCFFFFFFFGGGGGGGGGGHHHHHHHHHHHHHHHHHHHHHHHHHHHHHGGHHHHHHHHHIHIHHHHHHHHHHHHHHHHHHHHHGHHHHHHHGGGGHHHHHHHHHHHHHHHHHHHHHHHHHHHHHHHHHHHHHHHHHHHHHHHHHHHHHHHHHHHHHHHHHHHHHHHGHHHHHHHHHHHGGHHHHHHHHHHHHHHHHHHHHHHHHHHHHHHHHHHHHHHHHHHHHHHHHHHHHHHGHHHHHGHHHHGGG
@M05620:45:000000000-G6HP7:1:1101:25190:9419 1:N:0:155
AGATTACTGCAACAGTTCCCCCTGGACCTGGAAAAGTTTCTTGCCTGGCTTACAGAAGCTGAAACAACTGCCAATGTCCTACAGGATGCTACCCGTAAGGAAAGGCTCCTAGAAGACTCCAAGGGAGTAAAAGAGCTGATGAAACAATGGCAAGTAAGTCAGGCATTTCCGCTTTAGCACTCTTGTGGATCCAATTGAACAATTCTCAGCATTTGTACTTGTAACTGACAAGCCAGGGACAAAACAAAGAT
+
AAABCFFFFFFFGGGGGGGGGGGGHHHHHHHHHHGHGHHHHHHHHHHHHHHHHHHHHHHHHGHHHHHHHHHHHHHHHHHHHHHHHHHHHHHHHHGGGGHHHHHHHHHHGHHHHHHHHHHHHHHGGHGGHGHHHGHHHHHHHHGHHHHHHHHHHGHHHHHHGHHHHHHHHHGGGGGHHHHHHHHGHGHGHHHHHHHHHEFFHHHHHHHHHHHHHCGHHHHHHHHHHHHEHHHHHGGGGGGGGGGGGGGGGGF
@M05620:45:000000000-G6HP7:1:1101:12722:9423 1:N:0:155
CATCCTGACCCTGAAGTACCCCATTGAGCATGGCATCGTCACCAACTGGGACGACATGGAGAAGATCTGGCACCACACCTTCTACAACGAGCTGCGCGTGGCCCCGGAGGAGCACCCAGTGCTGCTGACCGAGGCCCCCCTGAACCCCAAGGCCAACAGAGAGAAGATGACTCAGGTGAGGCTCGGCCGACGCCCGTGCTCCTCCCGTCCTTTCCCCAGTCATTTTCTGCCCGGCTTGATTTCTGACATTA
+
CCCCCFFFFFFFGGGGGGGGGGGHHHHHHHHHHGHHHGHHHGHHHGHHHHHFGGGGGHHHHHHHHHHHHHHHHGHHHGGHHHHHHHHHGGGGGHHGGGGGGGHHGGGGGGGGHHHHGGHGHHHHHHHGHHGGGGGGGGGGGGHHHHGGGGHGHHGGGGGGGGGGGGGGGGGGGGGGGGGGGGGGFFFFFFFFFFFF;DFEFFFFFFFFFFFFFFFFFFFFFFFFFFFFFFFFFFFFFFFBFFFFFFFFFF/
@M05620:45:000000000-G6HP7:1:1101:12705:9433 1:N:0:155
CATCCTGACCCTGAAGTACCCCATTGAGCATGGCATCGTCACCAACTGGGACGACATGGAGAAGATCTGGCACCACACCTTCTACAACGAGCTGCGCGTGGCCCCGGAGGAGCACCCAGTGCTGCTGACCGAGGCCCCCCTGAACCCCAAGGCCAACAGAGAGAAGATGACTCAGGTGAGGCTCGGCCGACGCCCGTGCTCCTCCCGTCCTTTCCCCAGTCATTTTCTGCCCGGCTTGATTTCTGACATTT
+
CCCCCFFFFFFFGGGGGGGGGGGHHHHHHHHHGHHHHGHHGGHHEGHHHHHHGGGGGHHHHHHHHHHHHHHHHGHHHGGHHHHHHHHHGCGGGHHGGGGGGGHHGGGGGGDGHHHHGGHHHHHHHHHHHHGGGGGGGGGGGGHHHHGGGFHGHHEGGGGGGGGGGGGGGGGGGGGGGGGGGG?FFFFFFFFFFFFDB:AEFFFFFFDADDDFFFFFFBDFF9FFFFFFFFFF.@BCCC.;FFFFFBB9FF/
@M05620:45:000000000-G6HP7:1:1101:8993:9444 1:N:0:155
TACCTGTACTGGGGAAGCATTCCTACCCTAAAGATCGGAAGAGCACACGTCTGAACTCCAGTCACGCACTACAATCTCGTATGCCGTCTTCTGCTTGAAAAAAAAAAAAAAACCCCCCATTCTTCTTCCCTATGCCCCCCTTGCCCCCCCGTCGCACCAAGCGACTCTACCTCACGTTCGTGTCGGCCCCCTCCCGTACTCCGTCCTTCTCATCCCCCGTCCTTTTCTTCCCTTCTGTGTTTCTGACCTTC
+
CB?BCFFFFFFFGGGGGGGGGGHHHHHHHHHHHHHHHGGGGHHHHHHHGHHHGHHHHHHHHHHGHGHGGGHHHHFFHGHGGHHHHGEFHGHHHHHHHEHGHH/EEGE>//>//////<->1=111<10=/0000<0<<@C-./;/;.A??-9:--;:-.....::-.////;;/..:.;..../.--.----;A?.:-9.//..;ADFB/////B?.A@.D..;B9//BB/F//://9:;/;B9////9:/
@M05620:45:000000000-G6HP7:1:1101:8395:9454 1:N:0:155
ATCTCTATCTCCTAAAAACCTGTTTAGATTTGGAGATAGACCTTCAGGTTTTTCATCATTTTCTGCATGAATTATACATTGACCACGTTCCAGCGTGGTCAGTTTGCAGCATTCTGTTATTTTGTTTGACAGAGTGTCTTGTTGAGAACATATGTAGGACATGATTTTTTCCTGCAACAGGGAAAATAAAGTATAAGTTTTAAAGATTTATTCTTTAATAAAGGATCTCAAAGCCAGCTTTAGAAAAAGGA
+
ABBBBFFFFFFFGG5GEEFGGGHGFHGHHGHG5BCGGHFAGEGFGHGHHHHECFBDGHFHHFGHFHGHHHHHHHHFHHHHHGHFHFGGGGHHHHGDEEHFHHHHHHHHGHGFGHHEEGHHHHBGH1GHHGHGHHGGFHFGHHFABFGHGGFGHHH4GFGHGGGDGHHHHGHHHHHH1FGHGG/FHHGHG?GGGDG1F=>GHHFFHHHHHHHFHHHHHHHGFHHHGFGDHFFHGFHG.CGHHHHHHBCGDEF
@M05620:45:000000000-G6HP7:1:1101:16938:9461 1:N:0:155
CTCTCTATCTCCTAAAAACCTGTTTAGATTTGGAGATAGACCTTCAGGTTTTTCATCATTTTCTGCCTGAATTATACATTGACCACGTTCCAGCGTGGTCAGTTTGCAGCATTCTGTTATTTTGTTTGACAGAGTGTCTTGTTGCGAACATATGTAGGACATGATTTTTTCCTGCAACAGGGAAAATAAAGTATAAGTTTTAAAGATTTATTCTTTAATACAGGATCTCAAAGCCAGCTTTAGAAAAAGGA
+
11>>AF3@FDFFGGG1AFFGBABGHFDCAEFGH1A1B111AF1FF1DGGHFCFG2AD2FEGDGFFF1FGC1DB1D2G2AG11BF1A/ABGF2BB/?/EGFFBFF@GGHHFHFDF@2BE2FGEGHCGHB1B1>0F11BF>>BFFC1///>BGB22FD211FCGHHFFFHFCHHF1C0<FCHHAA0<F><1FGG1111>F=GG1C0=0DHFDGHHHHH0DGG0D0:GGGHF;00<GH:.:GHHGB0;0BF../
@M05620:45:000000000-G6HP7:1:1101:24153:9467 1:N:0:155
CATCCTGACCCTGAAGTACCCCATTGAGCATGGCATCGTCACCAACTGGGACGACATGGAGAAGATCTGGCACCACACCTTCTACAACGAGCTGCGCGTGGCCCCGGAGGAGCACCCAGTGCTGCTGACCGAGGCCCCCCTGAACCCCAAGGCCAACAGAGGGAAGATGACTCAGGTGAGGCTCGGCCGACGCCCGTGCTCCTCCCGTCCTTTCCCCAGTCATTTTCTGCCCGGCTTGATTTCTGACATTA
+
>AAAAFFFFFFFGGGGGGGGGGGHHDFHHHHFFHGHHGFGGGHGHGHHBHHHGGGGGHGGHHHHGHHGGHHHHGFHHFGHGHHHHHHHGGGGGHHGGGGGFGHHGGGCFGGGHGHHGGHHHHHHHHHHHHGGGGGGGGGGGGHGHHGGGGHGHHGGGGGGE.AFFGGGGGGGGGGGFGGGGGFFFFFFFFFFFFFFDFFFFFFFFEFEFFDFFFFFFFFFFFFFFFFFFEFEDFFFABFFFEFFFFFBFF/
@M05620:45:000000000-G6HP7:1:1101:8421:9475 1:N:0:155
ATCTCTATCTCCTAAAAACCTGTTTAGATTTGGAGATAGACCTTCAGGTTTTTCATCATTTTCTGCATGAATTATACATTGACCACGTTCCAGCGTGGTCAGTTTGCAGCATTCTGTTATTTTGTTTGACAGAGTGTCTTGTTGAGAACATATGTAGGACATGATTTTTTCCTGCAACAGGGAAAATAAAGTATAAGTTTTAAAGATTTATTCTTTAATAAAGGATCTCAAAGCCAGCTTTAGAAAAAGGA
+
ABBBBFFFFFFFGGGGGGGGGGGHHHGHHHHHHGHHHHHHHHHHHGHHFHHGGHHHHGHHHHHHHHHHHHHHHGHGHHHHHGHHGHGGHHGHHHGFGGHHGHHHHHHFHHHHHGHHGFHHHHHHHHHHFFGHHHGGHHHHHHHHHHGHHHHGHHHHHHGHGHHHHHHHGGHHHHHGGHHHHGGHHHHHGGHGHHHFHFGHHGGHHGHHHHHHHHHHHHHFHGHGHHHHHBFFHFGGHGGHHHHGFEFFFGE
@M05620:45:000000000-G6HP7:1:1101:3534:9477 1:N:0:155
TACCTGTACTGGGGAAGCAATCGCCATTCCTACCCTAAAGATCGGAAGAGCACACGTCTGAACTCCAGTCACGCACTACAATATCGTATGCCGTCTTCTGCTTGAAAAAAAAAAAAACAGCTATCGGAGGATATTTTGCATCGGTGAGACAGACAGAATGATACGATGAGGGGTGCAAAACTATTGGAGGAAGGGAAGCACGTATTTATTAAATTTACCTTTTAGCAATCGACATTCCTACACTAAAGATC
+
AAAABBDFFFFFGGECEGCCGFF2AEFHHHHFHGHHBBBGFHFFF2AECGFFAEGEBBGFHBBFBFFEFGEDE1EEE3?FHH3BGFHAGGHB>?>BFGGH4DF3?GFFAE/E/<>/<//0?1?10/</--.0><<111<10=...<.<00</:.//:/000;C0:C::C0/.-.;9000:.00000909C.F.99..99/;-..;/9:9/////://////////;////9.-;;9//;///.9/;//99/
@M05620:45:000000000-G6HP7:1:1101:16944:9478 1:N:0:155
ATCTCTATCTCCTAAAAACCTGTTTAGATTTGGAGATAGACCTTCAGGTTTTTCATCATTTTCTGCATGAATTATACATTGACCACGTTCCAGCGTGGTCAGTTTGCAGCATTCTGTTATTTTGTTTGACAGAGTGTCTTGTTGAGAACATATGTAGGACATGATTTTTTCCTGCAACAGGGAAAATAAAGTATAAGTTTTAAAGATTTATTCTTTAATAAAGGATCTCAAAGCCAGCTTTAGAAAAAGGA
+
CCDDDFFFFFFFGGGGGGGGGGHHHHHHHHHHHHHHHHHHHHHHHHHHHHHGGHHHHIHIHIHHIHHHHHHHHHHHHHHHHHHHHHGHHHHHHHGGGGHHHHHHHHHHHHHHHHHHHHHHHHHHHHHHHHHHHHHHHHHHHHHHHHHHHHHHHHHHHHHHHHHHHHHHHGHHHHHHHHHHHGGHHHHHHHHHHHHHHHHHHHHHHHHHHHHHHHHHHHHHHHHHHHHHHHHHHHHHHGHHHHHHHGHHGGH
@M05620:45:000000000-G6HP7:1:1101:16924:9480 1:N:0:155
ATCTCTATCTCCTAAAAACCTGTTTAGATTTGGAGATAGACCTTCAGGTTTTTCATCATTTTCTGCATGAATTATACATTGACCACGTTCCAGCGTGGTCAGTTTGCAGCATTCTGTTATTTTGTTTGACAGAGTGTCTTGTTGAGAACATATGTAGGACATGATTTTTTCCTGCAACAGGGAAAATAAAGTATAAGTTTTAAAGATTTATTCTTTAATAAAGGATCTCAAAGCCAGCTTTAGAAAAAGGA
+
3>AAAFFFFFFFGGFGGGGGGGGHHHBHHHHHHHGHHHHHHHHHHHGHHHHGGHHHHHHHHHHHHHHHHHHHGGHHHHGHGHGHHHGFGHHHHHGEFGHHHGGHHHHHHHHHHHHHHHHHHHHHFHHHGHHGHHEGHHHHHHHHGHHHHHHHGHGHHHHHHHHHHHHHHGHHHHHGHHHHHGGHHHHHGHHHHHHHHGHHHHHHHHHHHHHHHHHHHHHHHHHHGHHHHGHHGHHHHGHHHFHFGFHHDGG
@M05620:45:000000000-G6HP7:1:1101:3552:9486 1:N:0:155
TACCTGTACTGGGGAAGCAATCGCCATTCCTACCCTAAAGATCGGGAGAGCACACGTCTGAACTCCAGTCACGCACTACAATCTCGTATGCCGTCTTCTGCTTTAAAAAAAAAAAAAAAGAAAACGGGGGAAATAATTGTGAGTTGTGATGTAGGTGTTCACACGATGAGGGGAGAGTGTATAACTGTGGTGGGGACGGAGGTAGTGTCAGAGGTGGGTGAGACGGAGGGGATGTAGGTGCAGGAGAGAGA
+
BBBBBFFFFFFFGGGGEGCFFGFFGGGHHHHFGHHHBHFGGGHFG2AAEDHHHHHGGGHFHGFEHHGEFGFGBGEEECGHHHFFGHG?G3FGF?EHGHGHHHH4?BF4FE/CC/<///>.<00<0-..---:.0000000<0;0000.0000000000.0090/--..09/.-9-..9///////9/9/....--.---.9-.//9//9////./..-....//..9.--:...//9/9///:.....9..
@M05620:45:000000000-G6HP7:1:1101:10138:9495 1:N:0:155
ATCTCTATCTCCTAAAAACCTGTTTAGATTTGGAGATAGACCTTCAGGTTTTTCATCATTTTCTGCATGAATTATACATTGACCACGTTCCAGCGTGGTCAGTTTGCAGCATTCTGTTATTTTGTTTGACAGAGTGTCTTGTTGAGAACATATGTAGGACATGATTTTTTCCTGCAACAGGGAAAATAAAGTATAAGTTTTAAAGATTTATTCTTTAATAAAGGATCTCAAAGCCAGCTTTAGAAAAAGGA
+
AAAAAFFFFFFFGG1G1GGGGGHGHHHHHHHFHCGBGFGHHHHHHGHHHHHGGHHHHHHHHHHHBHBGHFBHHHHHHHHHFHHHGHEHHHHHHHGGGGGGHFHHHHHHHHHHHHHHHHHHHHHHHHHGHHFHHHHHHHHHHHHHBGHFG<GHHBGFHGGHHHC1FGFHHGHHGHGHDHF0G/FFG0??1FGHHHEHHGHHHGGGHHHHHHHHHHHHHBG=DGDF/DGHHHHHFGGFHFFHHHHCCFGFFCC
@M05620:45:000000000-G6HP7:1:1101:3536:9496 1:N:0:155
TACCTGTACTGGGGAAGCAATCGCCATTCCTACCCTAAAGATCGGAAGAGCACACGTCTGAACTCCAGTCACGCACTACAATCTCGTATGCCGTCTTCTGCTTTAAAAAAAAAAAAAAACCTAAACATGTCACTATTACAACATTAGCTTAGCAATATCTCAAAAAACCGGTTTAGGGTAAACATGTCGTTATACGATACTGCATTGAACAAACAGTCGTGCTTTGAAGTCCAGCTTCGCCGTTTTTGTTA
+
CCCCCFFFFFFFGGGGGGGGGGGGGGGHHHHHHHHHHHHHGHHHGGGGHHHEHHHGGHHGHGHHHHHHHHHHGHGGGHHHFHFHHHGFHHHHGGGHGHGHHHH4BGHHGEFECCD/</>/?0<1<1=1111>=111110000</=00/00000000000000:0:.-..-9-..000.///000;0099....00....-00000000000/..;:00...9.000000;0000/000-..--./..-//0
@M05620:45:000000000-G6HP7:1:1101:20155:9498 1:N:0:155
ATCTCTATCTCCTAAAAACCTGTTTAGATTTGGAGATAGACCTTCAGGTTTTTCATCATTTTCTGCATGAATTATACATTGACCACGTTCCAGCGTGGTCAGTTTGCAGCATTCTGTTATTTTGTTTGACAGAGTGTCTTGTTGAGAACATATGTAGGACATGATTTTTTCCTGCAACAGGGAAAATAAAGTATAAGTTTTAAAGATTTATTCTTTAATAAAGGATCTCAAAGCCAGCTTTAGAAAAAGGA
+
CCCCDFFFFFFFGGGGGGGGGGHHHHHHHHHHHHHHHHHHHHHHHHHHHHHGGHHHHHIHHHIIIHHHHHHHHHHHHHHHHHHHHHGHHHHHHHGGGGHHHHHHHHHHHHHHHHHHHHHHHHHHHHHHHHHHHHHHHHHHHHHHHHHHHHHHHHHHHHHHHHHHHHHHHGHHHHHHHHHHHGGHHHHHHHHHHHHHHHHHHHHHHHHHHHHHHHHHHHHHHHHHHHHHHHHHHHHHHGHHHHHHHHHHGGH
@M05620:45:000000000-G6HP7:1:1101:20174:9505 1:N:0:155
ATCTCTATCTCCTAAAAACCTGTTTAGATTTGGAGATAGACCTTCAGGTTTTTCATCATTTTCTGCATGAATTATACATTGACCACGTTCCAGCGTGGTCAGTTTGCAGCATTCTGTTATTTTGTTTGACAGAGTGTCTTGTTGAGAACATATGTAGGACATGATTTTTTCCTGCAACAGGGAAAATAAAGTATAAGTTTTAAAGATTTATTCTTTAATAAAGGATCTCAAAGCCAGCTTTAGAAAAAGGA
+
AABAAFFFFFFFGGGGGGGGGGGGH5GGFFDGEEGHFGFHGHHHFFHFGGHEFGFHHHHHHHHGHHGEFFHHFHHHHHHHHHFFHHFHHGEFF3EEEEGEFHBFFGHHHHHBFGFGFHHHHGGH2FHHGGFHFHGHHHHHHHHHHHGHHHBGHHGHHFFGFGHFHHGHBCFFHHBCDHEFFGGEEHGGFGGHHHHGHGFGGGHGHFHHHHHHHHFFHHHGGDDDGHHHHHHHHHAC.EGFBGFCCGFGDAC
@M05620:45:000000000-G6HP7:1:1101:10865:9506 1:N:0:155
TACCTGTACTGGGGAAGCATTTGAATATCCCCCCATGGTGATGGGGACGGAGAACTGCTCCATAAACACAGGCAACGTGCCTAACTTTCCCGGGAAGATGAAGTCAAAGAGCGACCACAGCTCTCGGAGGTTATTTTGCATCGGTGAGCCAGACAGAATGATCCGATGAGGGGTGCGAAACTATTTGAGGAAAGGAAGCACCTTTTTATTAAATTTACCTTTTAGCAATCGCCATTCCTACCCTAAAGATC
+
CCCCCFFFFFFFGGGGGGGGGGHHHHHHHHHGGGGHHHGHHHHGGGGGGGGGGHHGHGHGHHHHHHHHHHHGGHHHGHHHHHHFHHHHHGHGGGGGGHHHHHHHHHHHGHHHGGGGGHHHGHHGHGGGGGGHHHHHHHHHHHGFGGGHHHHHHGHGHHHHHHHHGECFHHHGGDGGGGGGGGGHGHHGGGFGGGGGGGGGGFFFFFFFFFFFFFFFHFFFFFFFFFFFFFFFFFFFFFFFFFFFFFFFFFF
@M05620:45:000000000-G6HP7:1:1101:7786:9509 1:N:0:155
ATCTCTATCTCCTAAAAACCTGTTTAGATTTGGAGATAGACCTTCAGGTTTTTCATCATTTTCTGCATGAATTATACATTGACCACGTTCCAGCGTGGTCAGTTTGCAGCATTCTGTTATTTTGTTTGACAGAGTGTCTTGTTGAGAACATATGTAGGACATGATTTTTTCCTGCAACAGGGAAAATAAAGTATAAGTTTTAAAGATTTATTCTTTAATAAAGGATCTCAAAGCCAGCTTTAGAAAAAGGA
+
BCCBCFFFFFFFGGGGGGGGGGHHHHHHHHHHHHHHHHHHHHHHHHHHHHHGGHHHHIHHHHHHHHHHHHHHHHHHHHHHHHHHHHGHHHHHHHGFGGHHHHHHHHHHHHHHHHHHHHHHHHHHHHHHHGHHHHHHHHHHHHHHHHHHHHHHHHHHHHHHHHHHHHHHHGHHHHHHHHHHHGGHHHGHHHHHHHHHHGHHHHGHHHHHHHHHHHHHHHHHHGHHHHHHHHHHHHHHHGHHHHGFGHHHGGH
@M05620:45:000000000-G6HP7:1:1101:17953:9511 1:N:0:155
CATCCTGACCCTGAAGTACCCCATTGAGCATGGCATCGTCACCAACTGGGACGACATGGAGAAGATCTGGCACCACACCTTCTACAACGAGCTGCGCGTGGCCCCGGAGGAGCACCCAGTGCTGCTGACCGAGGCCCCCCTGAACCCCAAGGCCAACAGAGAGAAGATGACTCAGGTGAGGCTCGGCCGACGCCCGTGCTCCTCCCGTCCTTTCCCCAGTCATTTTCTGCCCGGCTTGATTTCTGACATTA
+
CCCCCFFFFFFFGGGGGGGGGGGHHHHHHHHHHHHHHGHHHGHHHGHHHHHHGGGGGHHHHHHHHHHHHHHHHGHHHGGHHHHHHHHHGGGGGHHGGGGGGGHHGGGGGGGGHHHHGGHHHHHHHHHHHHGGGGGGGGGGGGHHHHGGGGHGHHGGGGGGGGGGGGGGGGGGGGGGGGGGGGGGFFFFFFFFFFFFDFFFFFFFFFFFFFFFFFFFFFFFFFFFFFFFFFFFFFFFFFFFFFFFFFFFFF0
@M05620:45:000000000-G6HP7:1:1101:20144:9513 1:N:0:155
ATCTCTATCTCCTAAAAACCTGTTTAGATTTGGAGATAGACCTTCAGGTTTTTCATCATTTTCTGCATGAATTATACATTGACCACGTTCCAGCGTGGTCAGTTTGCAGCATTCTGTTATTTTGTTTGACAGAGTGTCTTGTTGAGAACATATGTAGGACATGATTTTTTCCTGCAACAGGGAAAATAAAGTATAAGTTTTAAAGATTTATTCTTTAATAAAGGATCTCAAAGCCAGCTTTAGAAAAAGGA
+
ABABBFFFFFFFGGGGGGGGGGFGHGHGHHHHHGGFHHHHHHHHHHHHHHHGGGHHHGHHHHHHHHGHHHHHHHHHHHHHHHHHHHGHHHHHHHGFGGHHGHHHHHHGHHGHHHHHHHHHHHHHHHHHGHGHHHGGHHHHHHHHFHHGHHGHGGHHHHHHHHHHHHHHHGHHHFHFHHFHHGECGHHHGFHHFFGFGGGHHHHGGHHHHGHHHHHHHGHHHGHHHHHHGHHFHEGBGEHHHHHHGHHGGGF
@M05620:45:000000000-G6HP7:1:1101:10131:9516 1:N:0:155
ATCTCTATCTCCTAAAAACCTGTTTAGATTTGGAGATAGACCTTCAGGTTTTTCATCATTTTCTGCATGAATTATACATTGACCACGTTCCAGCGTGGTCAGTTTGCAGCATTCTGTTATTTTGTTTGACAGAGTGTCTTGTTGAGAACATATGTAGGACATGATTTTTTCCTGCAACAGGGAAAATAAAGTATAAGTTTTAAAGATTTATTCTTTAATAAAGGATCTCAAAGCCAGCTTTAGAAAAAGGA
+
CCCDDFFFFFFFGGGGGGGGGGHHHHHHHHHHHHHHHHHHHHHHHHGHHHHGGHHHHIIHHIHHIHHHHHHHHHHHHHHHHHHHHHGHHHHHHHGGGGHHHHHHHHHHHHHHHHHHHHHHHHHHHHHHHHHHHHHHHHHHHHHHHHHHHHHHHHHHHHHHHHHHHHHHHGHHHHHHHHHHHGGHHHHHHHHHHHHHHHHHHHHHHHHHHHHHHHHHHHHHDHHHHHHHHHHHHHHHHGHHHHGHHHHHGGH
@M05620:45:000000000-G6HP7:1:1101:19064:9517 1:N:0:155
ATCTCTATCTCCTAAAAACCTGTTTAGATTTGGAGATAGACCTTCAGGTTTTTCATCATTTTCTGCATGAATTATACATTGACCACGTTCCAGCGTGGTCAGTTTGCAGCATTCTGTTATTTTGTTTGACAGAGTGTCTTGTTGAGAACATATGTAGGACATGATTTTTTCCTGCAACAGGGAAAATAAAGTATAAGTTTTAAAGATCTATTCTTTAATAAAGGATCTCAAAGCCAGCTTTAGAAAAAGGA
+
3AAABFFFFFFFGGGGFGGGGFFGHDGHFGGHHBGBBGF5FGAGHDDGHHHFGHDGHBHFGGHHFHHHHFDGG5F5G5FHEE5GCGEFGHH5FGEEAEHGHEGEEHHHHHHHHHGFFGFHHHHHFHHHHGFHHHFHHGGHFHHF?F/BGHHGFGGHHHHHGGHHHHHHHGHGGHGG1FGHHECGFFF1?GH?FF1FGGFGHHF1FGFHHGHHHHHHHHHHFH00CGGHHHHHHHGHHFHHHBFBCCHH..C
@M05620:45:000000000-G6HP7:1:1101:12690:9527 1:N:0:155
CATCCTGACCCTGAAGTACCCCATTGAGCATGGCATCGTCACCAACTGGGACGACATGGAGAAGATCTGGCACCACACCTTCTACAACGAGCTGCGCGTGGCCCCGGAGGAGCACCCAGTGCTGCTGACCGAAGCCCCCCTGAACCCCAAGGCCAACAGAGAGAAGATGACTCAGGTGAGGCTCGGCCGACGCCCGTGCTCCTCCCGTCCTTTCCCCAGTCATTTTCTGCCCGGCTTGATTTCTGACATTA
+
CCCCCFFFFFFFGGGGGGGGGGGHHHHHHHHHHHHHHGHHHGHHHGHHHHHHGGGGGHHHHHHHHHHHHHHHHGHHHGGHHHHHHHHHGGGGGHHGGGGGGGHHGGGGGGGGHHHHGGHGHHHHHHHHHHGGGGGHHGGGGGHHHHGGGGHGHHHHGGGGGGGGGGGGGGGGGGGGGGGGGGGGFFFFFFFFFFFFDFFFFFFFFFFFFFFFFFFFFFFFFFFFFFFFFFFFFFFFFFFFFFFFFFFFFF/
@M05620:45:000000000-G6HP7:1:1101:23333:9530 1:N:0:155
ATCTCTATCTCCTAAAAACCTGTTTAGATTTGGAGATAGACCTTCAGGTTTTTCATCATTTTCTGCATGAATTATACATTGACCACGTTCCAGCGTGGTCAGTTTGCAGCATTCTGTTATTTTGTTTGACAGAGTGTCTTGTTGAGAACATATGTAGGACATGATTTTTTCCTGCAACAGGGAAAATAAAGTATAAGTTTTAAAGATTTATTCTTTAATAAAGGATCTCAAAGCCAGCTTTAGAAAAAGGA
+
CDDDDFFFFFFFGGGGGGGGGGHHHHHHHHHHHHHHHHHHHHHHHHHHHHHGGHHHHIHHHHHHIHHHHHHHHHHHHHHHHHHHHHGHHHHHHHGGGGHHHHHHHHHHHHHHHHHHHHHHHHHHHHHHHHHHHHHHHHHHHHHHHHHHHHHHHHHHHHHHHHHHHHHHHGHHHHHHHHHHHGGHHHGHHHHHHHHHHHHHHHHHHHHHHHHHHHHHHHHHHHHHHHHHHHHHHGHHHGHHHHGGHHHHGGH
@M05620:45:000000000-G6HP7:1:1101:10144:9531 1:N:0:155
ATCTCTATCTCCTAAAAACCTGTTTAGATTTGGAGATAGACCTTCAGGTTTTTCATCATTTTCTGCATGAATTATACATTGACCACGTTCCAGCGTGGTCAGTTTGCAGCATTCTGTTATTTTGTTTGACAGAGTGTCTTGTTGAGAACATATGTAGGACATGATTTTTTCCTGCAACAGGGAAAATAAAGTATAAGTTTTAAAGATTTATTCTTTAATAGAGGATCTCAAAGCCAGCTTTAGAAAAAGGA
+
AABBBFFFFFFFGGGGGGGGGGHGHHHGHHHHGFHHHHHGHGHHGHHHHHHGGHHHHHHHGHHHHHHHHHHHHHHHHHHHHGHHHHGHHHHHHHGGGGHHHGHHHHHHHHHHHHHGHHHHHHHHGHHHEFHHHHHHHHHHHHHHFHHHHHHHHHHHHHHHHHGHHHHHGFHHHHHHGHHHGEGGHHHHHHHGHGHHHGHHHHHFHGHHHHHHHHHHGHHH0=GHHHGHHHHHHHHHHGHHHFFFHFHHGGG
@M05620:45:000000000-G6HP7:1:1101:19069:9535 1:N:0:155
ATCTCTATCTCCTAAAAACCTGTTTAGATTTGGAGATAGACCTTCAGGTTTTTCATCATTTTCTGCATGAATTATACATTGACCACGTTCCAGCGTGGTCAGTTTGCAGCATTCTGTTATTTTGTTTGACAGAGTGTCTTGTTGAGAACATATGTAGGACATGATTTTTTCCTGCAACAGGGAAAATAAAGTATAAGTTTTAAAGATCTATTCTTTAATAAAGGATCTCAAAGCCAGCTTTAGAAAAAGGA
+
BCCCCFFFFFFFGGGGGGGGGGHHHHHHHHHHHHHHHHHHHHHHHHHHHHHGGHHHHHHHHHHHIHHHHHHHHHHHHHHHHHHHHHGHHHHHHHGGGGHHHHHHHHHHHHHHHHHHHHHHHHHHHHHHHHHHHHHHHHHHHHHHHHGHHHHHHHHHHHHHHHHHHHHHHGHHHHHHHHHHHGGGHHHHHHHHHHHHHHHHHHHHHHHHHHHHHHHHHGHHHHHHHHHHHHHHHHHHHGHHHHHHGHGHGGH
@M05620:45:000000000-G6HP7:1:1101:25429:9547 1:N:0:155
CATCCTGACCCTGAAGTACCCCATTGAGCATGGCATCGTCACCAACTGGGACGACATGGAGAAGATCTGGCACCACACCTTCTACAACGAGCTGCGCGTGGCCCCGGAGGAGCACCCAGTGCTGCTGACCGAGGCCCCCCTGAACCCCAAGGCCAACAGAGAGAAGATGACTCAGGTGAGGCTCGGCCGACGCCCGTGCTCCTCCCGTCCTTTCCCCAGTCATTTTCTGCCCGGCTTGATTTCTGACATTA
+
CCDDDFFFFFFFGGGGGGGGGGGHHHHHHHHHHHHHHGHHHGHHHGHHHHHHGGGGGHHHHHHHHHHHHHHHHGHHHGGHHHHHHHHHGGGGGHHGGGGGGGHHGGGGGGGGHHHHGGHHHHHHHHHHHHGGGGGGGGGGGGHHHHGGGGHGHHGGGGGGGGGGGGGGGGGGGGGGHGGGGGGGFFFFFFFFFFFFFDFFFFFFFFFEFFFFFHFFFFFFFFFFFFFFFFFFFFFFFFFFFFFFFFFFFF0
@M05620:45:000000000-G6HP7:1:1101:21778:9598 1:N:0:155
TACCTGTACTGGGGAAGCATTTGAATATCCCCCCATGGTGATGGGGACGGAGAACTGCTCCATAAACACAGGCAACGTGCCTAACTTTCCCGGGAAGATGAAGTCAAAGAGCGACCACAGCTCTCGGAGGTTATTTTGCATCGGTGAGCCAGACAGAATGATCCGATGAGGGGTGCGAAACTATTTGAGGAAAGGAAGCACCTTTTTATTAAATTTACCTTTTAGCAATCGCCATTCCTACCCTAAAGATC
+
CBCCCFFFFFFFGGGGGGGGGGHHHGHHHHHGGGGHHHGHHHHHHGGGGGGGGHHHHHHHHHHHHHHHHHHHGHHHGHHHHHHHHGHHHHHGGGGGGHHHHHHHHHHHHGHHGGGGGHHHHHHHHGGGGGGHHHHHHHHGHHGGGGGHHHHHHGHHHHHHHHHHHGGGHHHGGEFGGGGGGGGGGGGGGGFGGGGEFGGFGFFFFFFFFFFFFFFFFFFFFFFFFFFFFFFFFFFFFFFFFFFFFFFFFFF
@M05620:45:000000000-G6HP7:1:1101:21752:9598 1:N:0:155
TACCTGTACTGGGGAAGCATTTGAATATCCCCCCATGGTGATGGGGACGGAGAACTGCTCCATAAACACAGGCAACGTGCCTAACTTTCCCGGGAAGATGAAGTCAAAGAGCGACCACAGCTCTCGGAGGTTATTTTGCATCGGTGAGCCAGACAGAATGATCCGATGAGGGGTGCGAAACTATTTGAGGAAAGGAAGCACCTTTTTATTAAATTTACCTTTTAGCAATCGCCATTCCTACCCTAAAGATC
+
CCCCCFFFFFFFGGGEGGGGGGHHHGHHHHHGGGGHHHHHHHHHHGGGGGGGGHHHHHHHHGHHHHHHHHHHGHHHGHHHHHHHHHHHHHHGGGGGGHHHHHHHHHHHHHHHGGGGGHHHHHHHHGGGGGGHHHHHHHHFHHGGGGGHHHHHHGHHHHHHHHHHHGGGHHHGG;@GGFFGGGGGGGGGGGFGFGGGEFEFFFFFFFFFFFFFFFFFFFFFFFFFFFFBFFFFFFFFFFFFFFFFFFFFFFF
@M05620:45:000000000-G6HP7:1:1101:8733:9603 1:N:0:155
AGATTACTGCAACAGTTCCCCCTGGACCTGGAAAAGTTTCTTGCCTGGCTTACAGAAGCTGAAACAACTGCCAATGTCCTACAGGATGCTACCCGTAAGGAAAGGCTCCTAGAAGACTCCAAGGGAGTAAAAGAGCTGATGAAACAATGGCAAGTAAGTCAGGCATTTCCGCTTTAGCACTCTTGTGGATCCAATTGAACAATTCTCAGCATTTGTACTTGCAACTGACAAGCCAGGGACAAAACAAAGAT
+
AABBBFFFFFFFGGGGGGGGGGGGHHHHHHHHHHHHHHHHHHHHHHHHHHHHHHHHHHHHHHHHHHHHHHHHHHHHHHHHHHHHHHHHHHFHHHGGGGHHHHCGHHHHGHHHHHEHHHHHHHHGGHGGHHHHHGHHHHHHHGHHHHHHHHHHHGHHHHHHHHHHHHHHHHGGGGGHHHHHHHHHHHHGHHHHHFHHHHHHHHHHHHHHHHHHHHHHHHHHH0CGHHHHHHHHHGGGGGGGEFFFGGGGGGG
@M05620:45:000000000-G6HP7:1:1101:7494:9624 1:N:0:155
ATCTCTATCTCCTAAAAACCTGTTTAGATTTGGAGATAGACCTTCAGGTTTTTCATCATTTTCTGCATGAATTATACATTGACCACGTTCCAGCGTGGTCAGTTTGCAGCATTCTGTTATTTTGTTTGACAGAGTGTCTTGTTGAGAACATATGTAGGACATGATTTTTTCCTGCAACAGGGAAAATAAAGTATAAGTTTTAAAGATTTATTCTTTAATAAAGGATCTCAAAGCCAGCTTTAGAAAAAGGA
+
AAAABFFFFFFFGGGGGGGGGFFGHFHHHHHHHBGHFHFHHHGHHHHHHHHGGHHHHHHHHHHHHHHHHFHHHHHHHHFHHHHHHHFEHHHHHHGFGGHHHHHGHHHHHHHHHHHHGHHHHHHHGHHHHHHHHHFGHHHHHHHHHHHHHHGHHHHHHHHHHHHHHHHHHGHHHHHHHHHHHGGHHHHHGHHHHFHHHFGHHHHHHHHHHHHHHHHHHHHHHHHHGHHHHHHHHHHHHGHHHHFFGGHHGGH
@M05620:45:000000000-G6HP7:1:1101:11856:9638 1:N:0:155
ATCTCTATCTCTAAAAACCTGTTTAGATTTGGAGATAGACCTTCAGGTTTTTCATCATTTTCTGCATGAATTATACATTGACCACGTTCCAGCGTGGTCAGTTTGCAGCATTCTGTTATTTTGTTTGACAGAGTGTCTTGTTGAGAACATATGTAGGACATGATTTTTTCCTGCAACAGGGAAAATAAAGTATAAGTTTTAAAGATTTATTCTTTAATAAAGGATCTCAAAGCCAGCTTTAGAAAAAGGAA
+
BBBBBFFFFFFFGGGGGGGGGGHHDFAGGHHHGFGHGHHHHHHHGHHHHHGGHFHHFHHHHGHHHHHFDHHHGHHHHHHHFHHFHFHHHHHGHFEEGHHHGHHHHHGHHGGHHHHHHHHHHHHHHHFFHHHHHHHHGHHHHHHGHGGGHFHFHHFGHHHGFHHHHHHHGHHHFFHHHHHHGGHHHHHHHHGHHGHHHHHHGHHHHFHHHHHHGHHFGG<GGHEHHHHHHHHHHHHHGHHHFHFHHHHGGGH
@M05620:45:000000000-G6HP7:1:1101:7494:9643 1:N:0:155
ATCTCTATCTCCTAAAAACCTGTTTAGATTTGGAGATAGACCTTCAGGTTTTTCATCATTTTCTGCATGAATTATACATTGACCACGTTCCAGCGTGGTCAGTTTGCAGCATTCTGTTATTTTGTTTGACAGAGTGTCTTGTTGAGAACATATGTAGGACATGATTTTTTCCTGCAACAGGGAAAATAAAGTATAAGTTTTAAAGATTTATTCTTTAATAAAGGATCTCAAAGCCAGCTTTAGAAAAAGGA
+
CBCCCFFFFFFFGGGGGGGGGGHHHHHHHHHHHHH4BGHHHHHHHHHHHHHGGHHHHHIHHIHHHHHHHHHHHHHHHHHHHHHHHHGHHHHHGHGGGGHHHHHHHHHHHHHHHHHHHHHHHHHHHHHHGHGHHHHHHHHHHHHHHHHHHHHHHHHHHHHHHHHHHHHHHFHHHHHHHHHHHGGGHHHHHHHGHHHHHHHHHGHHHHHHHHHHHHHHHGHHHHGHHHHHHHHGHHHHHGHHHHHHHHHHGGH
@M05620:45:000000000-G6HP7:1:1101:18676:9670 1:N:0:155
AGATTACTGCAACAGTTCCCCCTGGACCTGGAAAAGTTTCTTGCCTGGCTTACAGAAGCTGAAACAACTGCCAATGTCCTACAGGATGCTACCCGTAAGGAAAGGCTCCTAGAAGACTCCAAGGGAGTAAAAGAGCTGATGAAACAATGGCAAGTAAGTCAGGCATTTCCGCTTTAGCACTCTTGTGGATCCAATTGAACAATTCTCAGCATTTGTACTTGTAACTGACAAGCCAGGGACAAAACAAAGAT
+
BABBBFFFFF4FGGGGGGGGGGGGHHHHHHHHHHHHHHHHHHHHHHHHHHHHHHHHHHHHHHHHHHHHHHHHHHHHHHHHHHHHHHHHHHHHHHGGFGHHHHHHHHHHGHHHHHHHHHHHHHDFEGFFHEGHHGHHHHGHHBGHHHHHHHHHHGHHHHHHHHHHHHHHHHGGGGGHHHHHHHHHHHHGHHHHGCHHHFHHHHHHHHHHHHHHHHHHHHHHHHHHHHHGGHHHHGGFGGGGGGBAFGGGFGB
@M05620:45:000000000-G6HP7:1:1101:14019:9707 1:N:0:155
ATCTCTATCTCCTAAAAACCTGTTTAGATTTGGAGATAGACCTTCAGGTTTTTCATCATTTTCTGCATGAATTATACATTGACCACGTTCCAGCGTGGTCAGTTTGCAGCATTCTGTTATTTTGTTTGACAGAGTGTCTTGTTGAGAACATATGTAGGACATGATTTTTTCCTGCAACAGGGAAAATAAAGTATAAGTTTTAAAGATTTATTCTTTAATAAAGGATCTCAAAGCCAGCTTTAGAAAAAGGA
+
BBBBBFFFFFFFGGCGFGGGGGGHHHHFHHHHHFGHHHHCHHHHHHHHHHHGGHHHHHHHHHHHHHHHHHHHHHHHHHHHHHHHHHGHHHHHHHGGGGHHHHHHHHHHHHHHHHHHHHHHHHHHHHHHGHHHHHHHHHHHHHHHGHHHHHHHHHHHHHHHHHHHHHHHHGHHHHHHHHHHHGGHHGHHHHHHHHHHHGGHHHHHHHHHHHHHHHHHHHHHHHHHGHHHHHHHHHHHHGHHHHHGHHHHGGH
@M05620:45:000000000-G6HP7:1:1101:8044:9728 1:N:0:155
TACCTGTACTGGGGAAGCATTCCTACCCTAAAGATCGGAAGAGCACACGTCTGAACTCCAGTCACGCACTACAATCTCGTATGCCGTCTTCTGCTTGAAAAAAAAAAAAACAACTTATCAAAAAAAATACATACTTTCTTTTATCTCCACTATTACTTCACAAAATTGGTCCTCCACCTGTACCAATCACTTCTCTCTAGTCCCGCAGTCATCTGACCTGCCTTATCACACCACCATCTATAACCACCATC
+
CCCCCFFFFFFFGGGGGGGGGGHHHHHHHHHHHHHHHGGGGHHHHHHHGHHHGHHHHHHHHHHHHGHGGGHHHHHFHHHGGHHHHGGGHGHHHHHHHHHHHHGGGGC>///?//2>2221111//<-0<>1111=000000000000<0<</<00000<000:..0;000<;00///../0000;00:099099:00;00;009-:--.;000;000;0/.90000:0;00;..;;0;00000:00.;;00
@M05620:45:000000000-G6HP7:1:1101:22230:9731 1:N:0:155
CATCCTGACCCTGAAGTACCCCGGCTTGATTTCTGACATTAGATCGGAAGAGCACACGTCTGAACTCCAGTCACGCACTACAATCTCGTATCCCGTCTTCTGCTTGAAAAAAAAACCTCCACTGCTGTCCAAGCCCCCCTGAACCCCCTGCACCACCGTCCGTCATTTCCCCCTTCTCACTCTCGTCGCTCCCCCTTACCACTCCCCCCCTTTTCTCCTTCTTCCTGTCCCCCCCTTTACATCACCCATCT
+
BBBAAFFBCFFFEGFGGGGGGGE22A2A2FGHH555GDG5A5FBG2E?FEA1FGHHHGB1FCGFHFHFBG5BFG?GEG/3B3BFF4@B?EF1BFE?EGCEF4E4330?33B//></?00/@01F1111@121@//?//--.<<1>.C--../</..<.:.:-.:..0:C00/.-;990;00CF09..--.;:9C.;./////:/B.;.9;-AB///;BFF/////;/99/B..---./9///;//.:.///
@M05620:45:000000000-G6HP7:1:1101:16627:9737 1:N:0:155
CATCCTGACCCTGAAGTACCGGCTTGATTTCTGACATTAGATCGGAAGAGCACACGTCTGAACTCCAGTCACGCACTACAATCTCGTATGCCGTCTTCTGCTTGAAAAAAAAAAAAATAATAAATAAAACATAGAGTTCTACAGTGCACAAATCGAGAATAAGAAGTATAATCAAAAGAAGAGAAATATGTTAGACGGAGGAAAGGGATGATATACATCAAGTTGACATGAGGTATGAAATGGATATTATT
+
BCCCCFFFFFFFGGGGGGGGGGGGGGHHHHHHHHHHHHHHHHHHGGGGHHHHHHHGHHHGGGHHHHHGHHHHGHGGGGHHHHCHHHGGHHHHGEEHGHHHHHHHHHHHFFEE>>>//01111=1111111/111<1=1111111=11111<.00.....000000/0000:000:00/../;./000090000;00....-.//..../:000000000000900000:000//00900090000000000
@M05620:45:000000000-G6HP7:1:1101:7178:9774 1:N:0:155
AGATTACTGCAACAGTTCCCCCTGGACCTGGAAAAGTTTCTTGCCTGGCTTACAGAAGCTGAAACAACTGCCAATGTCCTACAGGATGCTACCCGTAAGGAAAGGCTCCTAGAAGACTCCAAGGGAGTAAAAGAGCTGATGAAACAATGGCAAGTAAGTCAGGCATTTCCGCTTTAGCACTCTTGTGGATCCAATTGAACAATTCTCAGCATTTGTACTTGTAACTGACAAGCCAGGGACAAAACAAAGAT
+
BBBBBFFFFFFFGGGGGGGGGGGGHHHHHHHHHHHHHHHHHHHHHHHHHHHHHHHGHHHHHHHGHHHHHHHHHHHHHHGHHHHHHHHHHHHHHHGGGGHHHGFHHHHHGHHHHHHGHHHFHGHGGEGGHHHHHGHHHHGHHFDGHHHHGHHHHGHHGHFHGHHHHHHHHHGGGGGHFHHHHHHHH>GEHHHHFGHHHFFFGHHHHHHFHHGHHHHHHHHGHFHGHHHHHHHHHGGGGGGGEFFGGEGGGGG
@M05620:45:000000000-G6HP7:1:1101:8751:9793 1:N:0:155
CATCCTGACCCTGAAGTACCCCGGCTTGATTTCTGACATTAGATCGGAAGACCACACGTCTGAACTCCAGCCACGCACTTCATTCTCGAATCCCGTCTTCTCCTTGAAAAAAAAAAAAGTTCTGCTTACCGATGCCCCCCTGCCCCCCCAGTCCAACAGAGAGAAGATGACTCACGTGAAGCTCGGCCTACTCCCTTTCTCCTCCCGTCCTTTCCCCAGACCTTTTCTGCCCGGCTTTCTTTCTGCCCTTC
+
CCCCCFFFFFFFGGGGGGGGGGGFGGGGHHH55555D3D5A5555B2B21B322111ABA21D535B33B3112>>0>>33B44B4413?31B3111B/4433B3BGGFHHGGG?</</11?1?<G1??F/.-.><FFGGF.<<GEFG--:9;:00:.;//C.C0B0;00;;FF0;A9..;;00;-:A./;0;9E/:0;BFF;BFFDEFFFFFFFFF/..;.9:9BBF90BE.--;:B0;FFFF00;:://
@M05620:45:000000000-G6HP7:1:1101:24654:9801 1:N:0:155
ATCTCTATCTCCTAAAAACCTGTTTAGATTTGGAGATAGACCTTCAGGTTTTTCATCATTTTCTGCATGAATTATACATTGACCACGTTCCAGCGTGGTCAGTTTGCAGCATTCTGTTATTTTGTTTGACAGAGTGTCTTGTTGAGAACATATGTAGGACATGATTTTTTCCTGCAACAGGGAAAATAAAGTATAAGTTTTAAAGATTTATTCTTTAATAAAGGATCTCAAAGCCAGCTTTAGAAAAAGGA
+
AAABBFFFFFFFGGGGGGGGGGHHHHHHHHHHHGHHHHHGHHHHHHHHHHHGGHHHHHHHHHHHHHHHHFHHHGHHHGHHHHHHHHFGHHHHHHGFFGGHGHGHHHHGHHGGHHFGGHFHHHHHHHHHFHHHHHHHGHHHHHHHHHEHHFGHHGGHHHHGFHHHHHHHHGHHHHHGGHHHHGEFHHHGGGH?FGHGHFFHHFFFHGHHHHHHHGHHGHHGHGHHGHHHHFFFHHHHHGEGHFHHHGGHGGH
@M05620:45:000000000-G6HP7:1:1101:18023:9804 1:N:0:155
AGATCGGAAGAGCACACGTCTGAACTCCAGTCACGCACTACAATCTCGTATGCCGTCTTCTGCTTGAAAAAAAAAAAAAAACACAATGTACTTAGTAGTAAACAATAAAGAAAAACGAAACATGAACTTGAGTAAGAACATTTCTTAGAATAGTGACGTTGATAAATGCAGATACTAGTATTCGATTGTCTGGAACAGATGGTATGAAGATGTTAATCTGTAATCAATGACATGACGGCATCATACAAGGA
+
BABBBBBBBBCFGGGGGGGGGGHHHHHHHHHHFHGHGGGHHHHHHHHHGGHHHHGGGHGHHHHHHHFHHHHGGGGG>//</?/0//2222B2?22222B22222/2222220220//////011111111111111110/0=000000000000000.....:0:00000000000:;00000/000.0090/0/////00/000/000000000000/9///////;////;///.9---/////9//..
@M05620:45:000000000-G6HP7:1:1101:18004:9805 1:N:0:155
AGATCGGAAGAGCACACGTCTGAACTCCAGTCACGCACTACAATCTCGTATGCCGTCTTCTGCTTGAAAAAAAAAAAACACAAAATTAGCTAGTTATATTAGAGAAATGATACAAATAGAAACGATGTTTAGAGTAAGTGTGCAAGGAATGAAGTGTATAAGGAATTAATCGGCATGCTAATAATAGAAATTTTGTATATAAATGAACGAGATATATAGAGTGAGTCAGGGAGTTTGTGTGAGTAAGAAGC
+
AABBBBBBBB4CGGGGGGGGGGHHHHHHHHHHHHGHGGGHHHHHFHHHGGHHHHGGGHGHHHHHHHGHHGHGFGGG>>//0//0B33333?43B44?44222223223B3333322@222222////01111111?1<?1?1111<.00<11<1<1<1111000/000000..--:.0000;000;0;00000009000009000000.....0000000000009000/....///..../99///////
@M05620:45:000000000-G6HP7:1:1101:24671:9809 1:N:0:155
ATCTCTATCTCCTAAAAACCTGTTTAGATTTGGAGATAGACCTTCAGGTTTTTCATCATTTTCTGCATGAATTATACATTGACCACGTTCCAGCGTGGTCAGTTTGCAGCATTCTGTTATTTTGTTTGACAGAGTGTCTTGTTGAGAACATATGTAGGACATGATTTTTTCCTGCAACAGGGAAAATAAAGTATAAGTTTTAAAGATTTATTCTTTAATAAAGGATCTCAAAGCCAGCTTTAGAAAAAGGA
+
DDDDDFFFFFFFGGGGGGGGGGHHHHHHHHHHHHHHHHHHHHHHHHHHHHHGGHHHHHHHHIIHIHHHHHHHHHHHHHHHHHHHHHGHHHHHHHGGGGHHHHHHHHHHHHHHHHHHHHHHHHHHHHHHHHHHHHHHHHHHHHHHHHHHHHHHHHHHHHHHHHHHHHHHHGHHHHHHHHHHHGGHHHHHHHHHHHHHHHHHHHHHHHHHHHHHHHHHHHHHHHHHHHHHHHHHHHHHHGHHHHHHHGHHGGH
@M05620:45:000000000-G6HP7:1:1101:8753:9813 1:N:0:155
CATCCTGACCCTGAAGTACCCCGGCTTGATTTCTGACATTAGATCGGAAGAGCACACGTCTGAACTCCAGTCACGCACTACAATCTCGTATGCCGTCTTCTGCTTGAAAAAAAAAAATAACAAAAAACATATAGAAGAAACATTTGTGTCTAAACGAGAGAGATATGATAAAATAAATCAAGCAGTGTCCTATGTTGAAATTGGATAGTGAGAATATTAAACAGACGATGAACTGACACAAAGATGGTAAG
+
BCCCCFFFFFFFGGGGGGGGGGGGGGGGHHHHHHFHHHHHHHGHHGGGGGGHHHHHHGHHHFHHHHHHHHHHHHGHGGGHHHHH3GGFFGHHHHGGGHGHHGHHHHHGFHGEEBF@>02222200<<//<111111110000<11110/00000/....-...000;000000000:000000//090000000000000000/000/0;000000000000//9.--.://////////..///////9/
@M05620:45:000000000-G6HP7:1:1101:24458:9834 1:N:0:155
ATCTCTATCTCCTAAAAACCTGTTTAGATTTGGAGATAGACCTTCAGGTTTTTCATCATTTTCTGCATGAATTATACATTGACCACGTTCCAGCGTGGTCAGTTTGCAGCATTCTGTTATTTTGTTTGACAGAGTGTCTTGTTGAGAACATATGTAGGACATGATTTTTTCCTGCAACAGGGAAAATAAAGTATAAGTTTTAAAGATTTATTCTTTAATAAAGGATCTCAAAGCCAGCTTTAGAAAAAGGA
+
DEEEEFFFFFFFGGGGGGGGGGHHHHHHHHHHHHHHHHHHHHHHHHHHHHHGGHHHHIIHHHHIIHHHHHHHHHHHHHHHHHHHHHGHHHHHHHGGGGHHHHHHHHHHHHHHHHHHHHHHHHHHHHHHHHHHHHHHHHHHHHHHHHHHHHHHHHHHHHHHHHHHHHHHHGHHHHHHHHHHHGGHHHHHHHHHHHHHHHHHHHHHHHHHHHHHHHHHHHHHHHHHHHHHHGHHHHHHHGHHHHHHHHHHGGH
@M05620:45:000000000-G6HP7:1:1101:24466:9851 1:N:0:155
ATCTCTATCTCCTAAAAACCTGTTTAGATTTGGAGATAGACCTTCAGGTTTTTCATCATTTTCTGCATGAATTATACATTGACCACGTTCCAGCGTGGTCAGTTTGCAGCATTCTGTTATTTTGTTTGACAGAGTGTCTTGTTGAGAACATATGTAGGACATGATTTTTTCCTGCAACAGGGAAAATAAAGTATAAGTTTTAAAGATTTATTCTTTAATAAAGGATCTCAAAGCCAGCTTTAGAAAAAGGA
+
CCCCCFFFFFFFGGGGGGGGGGHHHGHHHHHHHHHHHHHHHHHHHHHHHHHGGHHHHHHHHHHIHHHHHHHHHHHHHHHHHHHHHHGHHHHHHHGFGGHHHHHHHHHHHHHHHHHHHHHHHHHHHHHHHHHHGHFHHHHHHHHHHHHHHHHHHHHHHGHHHHHHHHHHHGHHHHHHFHHHHGGHHGHHHHHHHHHHHGGHHHHHHHHHHGHHHHHHHHHHHGHHCGHHHHHHHHHHHGHHHHHHHHHHGGG
@M05620:45:000000000-G6HP7:1:1101:14909:9852 1:N:0:155
CATCCTGACCCTGAAGTACCCCATTGAGCATGGCATCGTCACCAACTGGGACGACATGGAGAAGATCTGGCACCACACCTTCTACAACGAGCTGCGCGTGGCCCCGGAGGAGCACCCAGTGCTGCTGACCGAGGCCCCCCTGAACCCCAAGGCCAACAGAGAGAAGATGACTCAGGTGAGGCTCGGCCGACGCCCGTGCTCCTCCCGTCCTTTCCCCAGTCATTTTCTGCCCGGCTTGATTTCTGACATTA
+
CCEDEFFFFFFFGGGGGGGGGGGHHHHHHHHHHHHHHGHHHGHHHGHHHHHHGGGGGHHHHHHHHHHHHHHHHGHHHGGHHHHHHHHHGGGGGHHGGGFGGGHHGGGGGGGGHHHHGGHGHHHHHHHHHHGGGGGGGGGGGGHHHHGGGGHGHHGGGGGGGGGGGGGGGGGGGGGGHGGGGGGGFFFFFFFFFFFFDFFFFFFFFFFEFFFFFFFFFFFFFFFFFFFFFFFFFFFFFFFFFFFFFFFFFF1
@M05620:45:000000000-G6HP7:1:1101:14897:9866 1:N:0:155
CATCCTGACCCTGAAGTACCCCATTGAGCATGGCATCGTCACCAACTGGGACGACATGGAGAAGATCTGGCACCACACCTTCTACAACGAGCTGCGCGTGGCCCCGGAGGAGCACCCAGTGCTGCTGACCGAGGCCCCCCTGAACCCCAAGGCCAACAGAGAGAAGATGACTCAGGTGAGGCTCGGCCGACGCCCGTGCTCCTCCCGTCCTTTCCCCAGTCATTTTCTGCCCGGCTTGATTTCTGACATTA
+
ACCCCFFFFFFFGGGGGGGGGGGHHHHHHHHHHHHHHGHHHGHHHGHHHHHHGGGGGHHHHHHHHHHHHHHHHGHHHGGHHHHHHHHHGGGGGHHGGGEGGGHHGGGGGGGGHHHHGGGFHHHHHHHHHHGGGGGGGGGGGGGHHHGGGGHGHHGGGGGGGGGGGGGFGGGGFGGGGGGGGGGGFFFFFFFFFFFFAFFEFFFFFFFADF?FFFFFFFFFFFF/FFFFFFFFFADF;B?/BFFFF/;BBF/
@M05620:45:000000000-G6HP7:1:1101:21213:9897 1:N:0:155
CATCCTGACCCTGAAGTACCCCATTGAGCATGGCATCGTCACCAACTGGGACGACATGGAGAAGATCTGGCACCACACCTTCTACAACGAGCTGCGCGTGGCCCCGGAGGAGCACCCAGTGCTGCTGACCGAGGCCCCCCTGAACCCCAAGGCCAACAGAGAGAAGATGACTCAGGTGAGGCTCGGCCGACGCCCGTGCTCCTCCCGTCCTTTCCCCAGTCATTTTCTGCCCGGCTTGATTTCTGACATTA
+
CCCCCFFFFFFFGGGGGGGGGGGHHHHHHHHHHHHHHGHHHGHHHGH3FGHHGGGGGHHHHHHHHHHHHHHHHGHHHGGHHHHHHHHHGGGGGHHGGGGGGGHHGGGGGGGGHHHHGGHHHHHHHHHHHHGGGGGGGGGGGGHHHHGGGGHGHHGGGGGGGGGGGGGGGGGGGGGGGGGGGGGGFFFFFFFFFFFFBDFFFFFFFFFFFFFFFFFFFFFFFFFFFFFFFFFFFFFFFFFFFFFFFFFFFF0
@M05620:45:000000000-G6HP7:1:1101:21197:9906 1:N:0:155
CATCCTGACCCTGAAGTACCCCATTGAGCATGGCATCGTCACCAACTGGGACGACATGGAGAAGATCTGGCACCACACCTTCTACAACGAGCTGCGCGTGGCCCCGGAGGAGCACCCAGTGCTGCTGACCGAGGCCCCCCTGAACCCCAAGGCCAACAGAGAGAAGATGACTCAGGTGAGGCTCGGCCGACGCCCGTGCTCCTCCCGTCCTTTCCCCAGTCATTTTCTGCCCGGCTTGATTTCTGACATTA
+
CCDDDFFFFFFFGGGGGGGGGGGHHHHHHHHHHHHHHGHHHGHHHGHHHHHHGGGGGHHHHHHHHHHHHHHHHGHHHGGHHHHGHHHHGGGGGHHGGGGGGGHHGGGGGGGGHHHHGGHHHHHHHHHHHHGGGGGGGGGGGGHHHHGGGGHGHHGGGGGGGGGGGGGGGGGGGGGGHGGGGGGGFFFFFFFFFFFFFFFFFFFFFFFFFFFFFFFFFFFFFFFFFHFFFFFFFFFFFFFFFFFFFBFFFF0
@M05620:45:000000000-G6HP7:1:1101:27249:9908 1:N:0:155
CATCCTGACCCTGAAGTACCCGGCTTGATTTCTGACATTAGCTCGGAAGAGCACACGTCTGAACTCCAGTCACGCACTACAATATCGTATGCCGTCTTCTGCTTGAAAAAAACACCCAGTGCTGCTGACCGAGGCCCCCCTTAACCCCAAGGCCAACAGAGAGAAGATGACTCAGGTGAGGCTCGGCCGACGCCCGTGCTCCTCCCTTCCTTTCCCCAGTCATTTTCTGCCCGGCATGATTTCTGACATTA
+
BBBBBFFFFFFFGGGGGGGGG2A2FGEG55FDH5GD3DG5A355A2A2BAEGGH2BEFCBFHHFDEG3FFHHHG100>3?33B34@12?3FG3E1>?1BFGH4330BG30E//?0/??/?1FGFFGBFHHC?//@CDDGGC01>DGHGGG.<CEEGGGCF/GFCC/C00:CCGG:/;/CF?AAF-99;9;;-;B=-@...9BBF/;9/;;FFFFFFEF./9/;/;9BF/BFFD@9-9./9BF99///9//B
@M05620:45:000000000-G6HP7:1:1101:12890:9924 1:N:0:155
ATCTCTATCTCCTAAAAACCTGTTTAGATTTGGAGATAGACCTTCAGGTTTTTCATCATTTTCTGCATGAATTATACATTGACCACGTTCCAGCGTGGTCAGTTTGCAGCATTCTGTTATTTTGTTTGACAGAGTGTCTTGTTGAGAACATATGTAGGACATGATTTTTTCCTGCAACAGGGAAAATAAAGTATAAGTTTTAAAGATTTATTCTTTAATAAAGGATCTCAAAGCCAGCTTTAGAAAAAGGA
+
ABBBBFFFFFFFGG5GDFGGGGHHHHHFHHHFGFHCGEGHHHHHHFHFHHHGGHHHHHHHHHHHHHHHHHGHHHHHHGHHEHHHHHFHHHHHHHGFGGHHHHHHHHHFFHHHHHHFHHHHHHHHHHHHHHHHGHHHHHHHHHHGFFHHH3GFHHHGHGFGHHC1FGHHHGHHHHHB1FHHE/FGEGFG?DGHHGFHGGHHHF1<FDFHHHHHHHHHHFHD0DFH/GFHHGHFFHHHHGHHHHHGH0CGGGC
@M05620:45:000000000-G6HP7:1:1101:7485:9925 1:N:0:155
CATCCTGACCCTGAAGTACCCCATTGAGCATGGCATCGTCACCAACTGGGACGACATGGAGAAGATCTGGCACCACACCTTCTACAACGAGCTGCGCGTGGCCCCGGAGGAGCACCCAGTGCTGCTGACCGAGGCCCCCCTGAACCCCAAGGCCAACAGAGAGAAGATGACTCAGGTGAGGCTCGGCCGACGCCCGTGCTCCTCCCGTCCTTTCCCCAGCCATTTTCTGCCCGGCTTGATTTCTGACATTA
+
BBBBBFFFFFFFGGGGFGGGGGGGFFFFGHDFGHHHHGGHFGGHEGHHFECGEEEEEHHBGFFGHFGFHHHHHFFHGGGHHHHHHHHFEEEEAFFGCGEEGEHHGGCGGCAAHEGHGGHGHHGHHHHFHHGC@CCEF@@@DGFFHHGGGGEGHHGGGGFFGGGGGGGF0FFGBBBFGFGFEFGGCC?D9-999BFFFADA/BBFFEDFD?D/:BFFFBF.;ABFFFB9FFFEF-9-@-.9/BFFBBBFBB/
@M05620:45:000000000-G6HP7:1:1101:7230:9926 1:N:0:155
CATCCTGACCCTGAAGTACCCCATTGAGCATGGCATCGTCACCAACTGGGACGACATGGAGAAGATCTGGCACCACACCTTCTACAACGAGCTGCGCGTGGCCCCGGAGGAGCACCCAGTGCTGCTGACCGAGGCCCCCCTGAACCCCAAGGCCAACAGAGAGAAGATGACTCAGGTGAGGCTCGGCCGACGCCCGTGCTCCTCCCGTCCTTTCCCCAGTCATTTTCTGCCCGGCTTGATTTCTGACATTA
+
BCCCCFFFFFFFGGGGGGGGGGGHHHHHHHHHHHHHHGHHHGHHHGHHHHHHGGGGGHHHHHHHHHHHHHHHHGHHHGGHHHHHHHHHGGGGGHHGGGEGEGHHGGGGGGGGHHHHGGHGHHHHHGHHHHGGGGGGGGGGGGHHHHGGGGHGHHGGGGGGGGGGGGGGGGGFGFFGGGGGGGFGFFFFFFFFFFFF@DDFFFFFFFF;DFFFFFFFFFFFFBFFFFFFFEFFFDA;DDAFFFFFFEFFFF0
@M05620:45:000000000-G6HP7:1:1101:14657:9927 1:N:0:155
AGATTACTGCAACAGTTCCCCCTGGACCTGGAAAAGTTTCTTGCCTGGCTTACAGAAGCTGAAACAACTGCCAATGTCCTACAGGATGCTACCCGTAAGGAAAGGCTCCTAGAAGACTCCAAGGGAGTAAAAGAGCTGATGAAACAATGGCAAGTAAGTCAGGCATTTCCGCTTTAGCACTCTTGTGGATCCAATTGAACAATTCTCAGCATTTGTACTTGTAACTGACAAGCCAGGGACAAAACAAAGAT
+
BABBAFFFFFFFGGEGGGGGGGGGFHHHHFGHFHHHFGHHHHHHFHHHHGHFHHHGHHHHHHHHHHHHHHHHHGHHHGHHFHGHHGHHHHFFHGGEEEEGFG?EGGFHGHHFHGHHHHHHHHFGA?EEF4EGHFHHHHEHHFGGHHHHHHHHHGHHHHGGGFGHHHHHHHGGGGGGGHHHGHHHH>GGHHHGFHHGHBGHGFHHHHHFHHGFHHG::CGFGHHGHHHHHHHHHGEFACAEGEFFGGFGBB9
@M05620:45:000000000-G6HP7:1:1101:7217:9940 1:N:0:155
CATCCTGACCCTGAAGTACCCCATTGAGCATGGCATCGTCACCAACTGGGACGACATGGAGAAGATCTGGCACCACACCTTCTACAACGAGCTGCGCGTGGCCCCGGAGGAGCACCCAGTGCTGCTGACCGAGGCCCCCCTGAACCCCAAGGCCAACAGAGAGAAGATGACTCAGGTGAGGCTCGGCCGACGCCCGTGCTCCTCCCGTCCTTTCCCCAGTCATTTTCTGCCCGGCTTGATTTCTGACATTA
+
CCCCCFFFFFFFGGGGGGGGGGGHHHHHHHHHHGHHHGHHHGHHHGHHHHHHGGGGGGHHHHHHHHHHHHHHHGHHHGGHHHHHHHHHGGGGGHHGGGGGGGHHGGGGGGGGHHHHGGHHHHHHHHHHHHGGGGGGGGGGGGHHHHGG.;GGHHGGGGGGGFGGFGGGGGGGGGGGGGFGGGGFFFFFFFFFFFFF:AAEFFFFFFFADDFFFFFFFBD/BFFFFFFFFFFFFFCFFAAFFFFFF9F/FF9
@M05620:45:000000000-G6HP7:1:1101:12759:9940 1:N:0:155
ATCTCTATCTCCTAAAAAGGAAGAAAGGGGAGGGAAGATCGGAAGAGCACACGTCTGAACTCCAGTCACGCACTACAATCTCGTATGCCGTCTTCTGCTTGAAAAAAAAAAAAAAAAACAAAAAGAAAAATTGAGAAGAAAAGGATCGGGAGGACCCTAGGAACAAGCACAAAAACGTGCATGTTGGAGCTAGGGCAAAACTCGATGGGTCATAGAGCAGGCTCGCAGGTGTTTGTGACAGGTCTTGTAAC
+
BBBBBFFFFFFFGGGGGGG?GGHE4GGHGGGGGGGGGHHHGGGGGHHGHHHEEHHHGHGHHHHHHHHHHGHGGGHHHFD3@FHGGGHHHGGGHGHHHHHHHGFFHHGEGG@C>//->-.<.....<<//../000:0//////./0:..----.;..////00.///.........9..9.////9.//..//........//..//../;.////////;...---.-./9.:/:./9//.//;9/9///
@M05620:45:000000000-G6HP7:1:1101:12901:9940 1:N:0:155
ATCTCTATCTCCTAAAAACCTGTTTAGATTTGGAGATAGACCTTCAGGTTTTTCATCATTTTCTGCATGAATTATACATTGACCACGTTCCAGCGTGGTCAGTTTGCAGCATTCTGTTATTTTGTTTGACAGAGTGTCTTGTTGAGAACATATGTAGGACATGATTTTTTCCTGCAACAGGGAAAATAAAGTATAAGTTTTAAAGATTTATTCTTTAATAAAGGATCTCAAAGCCAGCTTTAGAAAAAGGA
+
CCCCCFFFFFFFGGGGGGGGGGHHHHHHHHHHHHHHHHHHHHHHHHHHHHHGGHHHHHHHHHHHHHHHHGHHHHHHHHHHHHHHHHGHHHHHHHGGGGHHHHHHHHHHHHHHHHHHHHHHHHHHGHHHHHGHHHHHHHHHHHHHHHGHHHHHHHHHHHHHHHHHHHHHHGHHHHHHHHHHHGGHHHHHHHHGHHHHHFHHHHHHHHHHHHHHHHHHHHHHHHHHHHGHHGHHHHHHHGHHHHHHHFGGGGH
@M05620:45:000000000-G6HP7:1:1101:21888:9946 1:N:0:155
CATCCTGACCCTGAAGTACCCCATTGAGCATGGCATCGTCACCAACTGGGACGACATGGAGAAGATCTGGCACCACACCTTCTACAACGAGCTGCGCGTGGCCCCGGAGGAGCACCCAGTGCTGCTGACCGAGGCCCCCCTGAACCCCAAGGCCAACAGAGAGAAGATGACTCAGGTGAGGCTCGGCCGACGCCCGTGCTCCTCCCGTCCTTTCCCCAGTCATTTTCTGCCCGGCTTGATTTCTGACATTT
+
>>AABFFFFFFFGGGCGGGGGGGHHHHHHHHFAGHHHGHHHGHHHGHGHHHHGGGGGHHHHHHHHHHHGHHGHGHHAEGHHHHHHHHHGGCGGHGEGGGEGEHHGGGGGGGGHHHHGGHHHHHHHHHHHHGGGGGGGGGGGGHHHHGGGGHGHHGFGGGGGGGGGFFCFBFGGGGGGGGGGGGGBBFFBBBBBBBBBFFFFFFFFFFFFFFFFFFFFFDFF/FFFFFFFEFFBBBBBBAFFFFFEFFFFF/
@M05620:45:000000000-G6HP7:1:1101:17301:9947 1:N:0:155
CATCCTGACCCTGAAGTACCCCATTGAGCATGGCATCGTCACCAACTGGGACGACATGGAGAAGATCTGGCACCACACCTTCTACAACGAGCTGCGCGTGGCCCCGGAGGAGCACCCAGTGCTGCTGACCGAGGCCCCCCTGAACCCCAAGGCCAACAGAGAGAAGATGACTCAGGTGAGGCTCGGCCGACGCCCGTGCTCCTCCCGTCCTTTCCCCAGTCATTTTCTGCCCGGCTTGATTTCTGACATTA
+
BCCCCFFFFFFFGGGGGGGGGGGHHHHHHHHHHHHHHGHHHGHHHGHHHHHHGGGGGHHHHHHHHHHHHHHHHGHHGGGHHHHHHHHHGGGGGHHGGGGGGGHHGGGGGGGGHHHHGGHGHHHHHHHHHHGGGGGGGGGGGGHHHHGGGGGGHHGGGGGGGGGGGGGGGGGGGGGGGGGGGGGGFFFFFFFFFFFFCDFFFFFFFFFEDFFFFFFFFFFFFFFFFFFFFFFFFABFA@.FFFFFFEFFFF0
@M05620:45:000000000-G6HP7:1:1101:7242:9948 1:N:0:155
CATCCTGACCCTGAAGTACCCCATTGAGCATGGCATCGTCACCAACTGGGACGACATGGAGAAGATCTGGCACCACACCTTCTACAACGAGCTGCGCGTGGCCCCGGAGGAGCACCCAGTGCTGCTGACCGAGGCCCCCCTGAACCCCAAGGCCAACAGAGAGAAGATGACTCAGGTGAGGCTCGGCCGACGCCCGTGCTCCTCCCGTCCTTTCCCCAGTCATTTTCTGCCCGGCTTGATTTCTGACATTA
+
CCCCCFFFFFFFGGGGGGGGGGGHHHHHHHHHHHHHHGHHHGHHHGHHHHHHGGGGGHHHHHHHHHHHHHHHHGGHHGGHHHHHHHHHGGGGGHHGGGGGGGHHGGGGGGGGHHHHGGHGHHHHHHHHHHGGGGGGGGGGGGHHHHGGGGHGHHGGGGGGGGGGGGGGGGGGGGGGGGGGGGGGFFFFFFFFFFFFCFFFFFFFFFFFFFFFFFFFFFFFFFFFFFFFFFFFFFFFFFFFFFFFFFFFFF9
@M05620:45:000000000-G6HP7:1:1101:4909:9949 1:N:0:155
ATCTCTATCTCCTAAAAACCTGTTTAGATTTGGAGATAGACCTTCAGGTTTTTCATCATTTTCTGCATGAATTATACATTGACCACGTTCCAGCGTGGTCAGTTTGCAGCATTCTGTTATTTTGTTTGACAGAGTGTCTTGTTGAGAACATATGTAGGACATGATTTTTTCCTGCAACAGGGAAAATAAAGTATAAGTTTTAAAGATTTATTCTTTAATAAAGGATCTCAAAGCCAGCTTTAGAAAAAGGA
+
ABBBBFFFFFFFGGGGF4FGFFGHHHHHHHHHHCHHHGHFGGHHHHHHHHHGGHHHHHHHHHHHHHHGHGHHHHHGHHFHHHHHGHGHHHHHHHGGGGHHHHHHHHHHHHHHHHHHGHHHHHHHHHHHHHHHHHHHHHHHHHHHFHHHHHHHHHHHHHHHHHHGHHHHHCHHHHHHHHHHHGGHHGHHHFGFGFGHHFGHHHFHHHHHHHHHHHHHHHHEGFGGGHHHGHHHHHHHHGHHHHHFHHHHGGG
@M05620:45:000000000-G6HP7:1:1101:21867:9951 1:N:0:155
CATCCTGACCCTGAAGTACCCCATTGAGCATGGCATCGTCACCAACTGGGACGACATGGAGAAGATCTGGCACCACACCTTCTACAACGAGCTGCGCGTGGCCCCGGAGGAGCACCCAGTGCTGCTGACCGAGGCCCCCCTGAACCCCAAGGCCAACAGAGAGAAGATGACTCAGGTGAGGCTCGGCCGACGCCCGTGCTCCTCCCGTCCTTTCCCCAGTCATTTTCTGCCCGGCTTGATTTCTGACATTA
+
CDDDDFFFFFFFGGGGGGGGGGGHHHHHHHHHHHHHHGHHHGHHHGHHHHHHGGGGGHHHHHHHHHHHHHHHHGHHHGGHHHHHHHHHGGGGGHHGGGGGGGHHGGGGGGGGHGHHGGHHHHHHHHHHHHGGGGGGGGGGGGHHHHGGGGHGHHGGGGGGGGGGGGGGGGGGGGGGGGGGGGGGFFFFFFFFFFFFDFFFHFFFFFFFFFFHHFFFFFFFFFFFHHFFFFFFFFFFFFFFFHFFFFFFFF0
@M05620:45:000000000-G6HP7:1:1101:17316:9956 1:N:0:155
CATCCTGACCCTGAAGTACCCCATTGAGCATGGCATCGTCACCAACTGGGACGACATGGAGAAGATCTGGCACCACACCTTCTACAACGAGCTGCGCGTGGCCCCGGAGGAGCACCCAGTGCTGCTGACCGAGGCCCCCCTGAACCCCAAGGCCAACAGAGAGAAGATGACTCAGGTGAGGCTCGGCCGACGCCCGTGCTCCTCCCGTCCTTTCCCCAGTCATTTTCTGCCCGGCTTGATTTCTGACATTA
+
BBCBCFFFFFFFGGGGGGGGGGGHHHHHHHHHHHHHHGHHHGHHHGHHGHHHGGGGGHHHHGHHHHHHHHHHHGHHHGGHHHHHHHHHGGGGGHHGGGGGGGHHGGGGGGGGHHHHGGHHHHHHHHHHHHGGGGGGGGGGGGHHHGGGGGHGHHGGGGGGGGGGGGGGGGGGGGGGGGGGGGGGFFFFFFFFAFFFBFFFFFFFFFFFFFFFFFFFFFFFFFFFFFFFFFFFFA@DDCAFFFFFFEFFFF/
@M05620:45:000000000-G6HP7:1:1101:4929:9958 1:N:0:155
ATCTCTATCTCCTAAAAACCTGTTTAGATTTGGAGATAGACCTTCAGGTTTTTCATCATTTTCTGCATGAATTATACATTGACCACGTTCCAGCGTGGTCAGTTTGCAGCATTCTGTTATTTTGTTTGACAGAGTGTCTTGTTGAGAACATATGTAGGACATGATTTTTTCCTGCAACAGGGAAAATAAAGTATAAGTTTTAAAGATTTATTCTTTAATAAAGGATCTCAAAGCCAGCTTTAGAAAAAGGA
+
AABBBFFFFFFFGGFGGC?EFGHFGHHHHHHHCFGFHFGGHGHHHHHHHHHGGHHHHHHHHHHHHFFHGFHHHHHFHFHHGFHHFH1GGHHGBGFGGGHFHHGHGEHF3GHHEGHHHHHHHFHHHHHHFHHFHHHHHHHHHHHCGFGGHHHHHHHHHGHHEFGFFGHHHGHHHHHHGGFHAFEGHHGHF1<@?F1FF><GHHHFDFHGHFFHGHHHHFHB0=<DGHFHHFHHHGFHHFF;GGCHHHHHG.;
@M05620:45:000000000-G6HP7:1:1101:4888:9959 1:N:0:155
ATCTCTATCTCCTAAAAACCTGTTTAGATTTGGAGATAGACCTTCAGGTTTTTCATCATTTTCTGCATGAATTATACATTGACCACGTTCCAGCGTGGTCAGTTTGCAGCATTCTGTTATTTTGTTTGACAGAGTGTCTTGTTGAGAACATATGTAGGACATGATTTTTTCCTGCAACAGGGAAAATAAAGTATAAGTTTTAAAGATTTATTCTTTAATAAAGGATCTCAAAGCCAGCTTTAGAAAAAGGA
+
3>AABFFFFFFFGFGGGGGGGGGHHFHHHHHHH4FFHHHDHHHHHHHHHHHGGHHHHHHHFHGGHHHHFHFHHHHHHGHHHEHHHHGHHHHGHHEBFEHHHHGHHHGGHHHHHHHGDGGHHHGHFHHF3FDGFHGHHHHHHGHHBGFHHHHHHGFFGHHHHHHHHHHHHFGHHHHHGHHFGGGHEHHHEFGFGGHHGFGHHHCFF=GHHHHHHHHHHGHHHHHHHHGHDGGHD<:GGGFHHHHHGGGGFGC
@M05620:45:000000000-G6HP7:1:1101:9391:9963 1:N:0:155
ATCTCTATCTCCTAAAAACCTGTTTAGATTTGGAGATAGACCTTCAGGTTTTTCATCATTTTCTGCATGAATTATACATTGACCACGTTCCAGCGTGGTCAGTTTGCAGCATTCTGTTATTTTGTTTGACAGAGTGTCTTGTTGAGAACATATGTAGGACATGATTTTTTCCTGCAACAGGGAAAATAAAGTATAAGTTTTAAAGATTTATTCTTTAATAAAGGATCTCAAAGCCAGCTTTAGAAAAAGGA
+
BCCCCFFFFFFFGGGGGGGGGGHHHHHHHHHHHHHHHHHHHHHHHHHHHHHGGHHHHIHHHHHHIHHHHHHHHHHHHHHHHHHHHHGHHHHHHHGGGGHHHHHHHHHHHHHHHHHHHHHHHHHHHHHHHHHHHHHHHHHHHHHHHHHHHHHHHHHHHHHHHHHHHHHHHGHHHHHHHHHHHGGHHHHHHHHHHHHHHGHHHHHHHHHHHHHHHHHHHHHHGGHHHHHHHHHHHHHHHGHHHHHGHHHHGGH
@M05620:45:000000000-G6HP7:1:1101:17297:9966 1:N:0:155
CATCCTGACCCTGAAGTACCCCATTGAGCATGGCATCGTCACCAACTGGGACGACATGGAGAAGATCTGGCACCACACCTTCTACAACGAGCTGCGCGTGGCCCCGGAGGAGCACCCAGTGCTGCTGACCGAGGCCCCCCTGAACCCCAAGGCCAACAGAGAGAAGATGACTCAGGTGAGGCTCGGCCGACGCCCGTGCTCCTCCCGTCCTTTCCCCAGTCATTTTCTGCCCGGCTTGATTTCTGACATTA
+
CDDDDFFFFFFFGGGGGGGGGGGHHHHHHHHHHHHHHGHHHGHHHGHHHHHHGGGGGHHHHHHHHHHHHHHHHGHHHGGHHHHHHHHHGGGGGHHGGGGGGGHHGGGGGGGGHHHHGGHHHHHHHHHHHHGGGGGGGGGGGGHHHHGGGGHGHHGGGGGGGGGGGGGGGGGGGGGGGGGGGGGGFFFFFFFFFFFF>ADFFFFFFFFFFFFFFFFFFFFFFFFFFFFFFFFFFFFFFFFFFFFFFBFFFF0
@M05620:45:000000000-G6HP7:1:1101:4910:9967 1:N:0:155
ATCTCTATCTCCTAAAAACCTGTTTAGATTTGGAGATAGACCTTCAGGTTTTTCATCATTTTCTGCATGAATTATACATTGACCACGTTCCAGCGTGGTCAGTTTGCAGCATTCTGTTATTTTGTTTGACAGAGTGTCTTGTTGAGAACATATGTAGGACATGATTTTTTCCTGCAACAGGGAAAATAAAGTATAAGTTTTAAAGATTTATTCTTTAATAAAGGATCTCAAAGCCAGCTTTAGAAAAAGGA
+
CCCCCFFFFFFFGGGGGGGGGGHHHHHHHHHHHGHHHHHHHHHHHHHHHHHGGHHHHIHHHIIHHHHHHHHHHHHHHHHHHHHHHHGHHHHHHHGGGGHHHHHHHHHHHHHHHHHHHHHHHHHHHHHHHHHHHHHHHHHHHHHHHHHHHHHHHHHHHHHHHHHHHHHHHGHHHHHHHHHHHGGHHHHHGHHHHHHHHHHHHGHHHHHHHHHHHHHHHHHHHGHHHHHHGHHHHHHHHGHHHHHHHHGHGGH
@M05620:45:000000000-G6HP7:1:1101:9418:9976 1:N:0:155
ATCTCTATCTCCTAAAAACCTGTTTAGATTTGGAGATAGACCTTCAGGTTTTTCATCATTTTCTGCATGAATTATACATTGACCACGTTCCAGCGTGGTCAGTTTGCAGCATTCTGTTATTTTGTTTGACAGAGTGTCTTGTTGAGAACATATGTAGGACATGATTTTTTCCTGCAACAGGGAAAATAAAGTATAAGTTTTAAAGATTTATTCTTTAATAAAGGATCTCAAAGCCAGCTTTAGAAAAAGGA
+
ABBBBFFFFFFFGGGGGGGGGGFGHHHHHHHHHGHHHHHHHHHHHHFHHHHGGGHHGHHHHGHHGHHHHGFFHHHHHHHHHHGHHHGGHHHHHEGDFFGHHHHHHHHHHHHBGHHHFHHHHHHFGHHHHFHHHHFGGFHHHHHHHHEHHHHGHGHGHHHHHGHGGHHHHGHGHHHHHHHHHGGHHHHHGHHFGBGFGGGHHHFHHHHHGHHHHHHHHGHHHHHGHHHHHGGHHHFHHGHHFHFFG0GHDDH
@M05620:45:000000000-G6HP7:1:1101:9399:9979 1:N:0:155
ATCTCTATCTCCTAAAAACCTGTTTAGATTTGGAGATAGACCTTCAGGTTTTTCATCATTTTCTGCATGAATTATACATTGACCACGTTCCAGCGTGGTCAGTTTGCAGCATTCTGTTATTTTGTTTGACAGAGTGTCTTGTTGAGAACATATGTAGGACATGATTTTTTCCTGCAACAGGGAAAATAAAGTATAAGTTTTAAAGATTTATTCTTTAATAAAGGATCTCAAAGCCAGCTTTAGAAAAAGGA
+
CCCDDFFFFFFFGGGGGGGGGGHHHHHHHHHHHHHHHHHHHHHHHHHHHHHGGHHHHIHHHIHHIHHHHHHHHHHHHHHHHHHHHHGHHHHHHHGGGGHHHHHHHHHHHHHHHHHHHHHHHHHHHHHHHHHHHHHHHHHHHHHHHHHHHHHHHHHHHHHHHHHHHHHHHGHHHHHHHHHHHGGHHHHHHHHHHHHHHHHHHHHHHHHHHHHHHHHHHHHHHHHHHHHHHGHHHHGHHGHHHHHHHHHHGGH
@M05620:45:000000000-G6HP7:1:1101:9380:9983 1:N:0:155
ATCTCTATCTCCTAAAAACCTGTTTAGATTTGGAGATAGACCTTCAGGTTTTTCATCATTTTCTGCATGAATTATACATTGACCACGTTCCAGCGTGGTCAGTTTGCAGCATTCTGTTATTTTGTTTGACAGAGTGTCTTGTTGAGAACATATGTAGGACATGATTTTTTCCTGCAACAGGGAAAATAAAGTATAAGTTTTAAAGATTTATTCTTTAATAAAGGATCTCAAAGCCAGCTTTAGAAAAAGGA
+
AAAAAF3BDDFFGGGGGDFGGCHHHFFBGHHHHHHHHFF1BEGGHHHFGHHGFHHHHHHHHHHHBGHF2F1BDHHEG2EHG1GHHHCGFGH21FEFCCHHHHHHHGFDBHHFFHHFGG2FGHHHHHHGFHHEEGHGHFGHHEGC2BGEGHFGHHHHHHGHHGHFHHHHG/FGHDCG@GHEE/<FC0?GGFGFGH11FFFGFH11FB>GG1>GFHHHF=GBG00D/=GHHGHGBGHCGEFHGHFFFHHHCEG
@M05620:45:000000000-G6HP7:1:1101:16447:9984 1:N:0:155
AGATTACTGCAACAGTTCCCCCTGGACCTGGAAAAGTTTCTTGCCTGGCTTACAGAAGCTGAAACAACTGCCAATGTCCTACAGGATGCTACCCGTAAGGAAAGGCTCCTAGAAGACTCCAAGGGAGTAAACGAGCTGATGAAACAATGGCAAGTAAGTCAGGCATTTCCGCTTTAGCACTCTTGTGGATCCAATTGAACAATTCTCAGCATTTGTACTTGTAACTGACAAGCCAGGGACAAAACAAAGAT
+
BABCCFFFFFBFGGBGGGGGGGGGGHHHHHHHHHHHHHHHHHHHHHHHHHHHHHHHHHHHHHHHHHHHHHHHHHHHHHHHHHHHHHHHHHHHHHGGGGHHHHHHFHHHGHHHHHHHHHHHHH?F?GGGHHHHGGGGGHGHHDGHHHHHHHHHHGHHHHHHHHHHHHHHHHGGGGGHGHGHHHHHHGHGHHHHGCHHHHHHHHHHHHHHHHHHHHHHHHHHHHHHHHHHHGGGGGGGGGGGGGFFGGGGGGF
@M05620:45:000000000-G6HP7:1:1101:27465:10037 1:N:0:155
ATCTCTATCTCCTAAAAACCTGTTTAGATTTGGAGATAGACCTTCAGGTTTTTCATCATTTTCTGCATGAATTATACATTGACCACGTTCCAGCGTGGTCAGTTTGCAGCATTCTGTTATTTTGTTTGACAGAGTGTCTTGTTGAGAACATATGTAGGACATGATTTTTTCCTGCAACAGGGAAAATAAAGTATAAGTTTTAAAGATTTATTCTTTAATAAAGGATCTCAAAGCCAGCTTTAGAAAAAGGA
+
AABBBFFFFFFFGGFGGGGGGGHHHHHHHHHHGCHHHHHHHHHHHHHHHHHGGHHHHHHHHHHHHHGHHHHHHHHHHHHHHHHHGHGHHHHHHHGGGGHHHHHHHHHHHHHHHHHHHHHHHHHHHHHHHGHHHHGHHHHHHHHHGHHHHHHGHHHHHHHGHHHHHHHHGGHHHHHHHHHHHGGH/FGHGHHHHHGHHFGHHHHGHHHHHHHHHHHHHHHHHHGHFHFHHHHHHHHHHGHHHHHFGEGGGGG
@M05620:45:000000000-G6HP7:1:1101:27459:10054 1:N:0:155
ATCTCTATCTCCTAAAAACCTGTTTAGATTTGGAGATAGACCTTCAGGTTTTTCATCATTTTCTGCATGAATTATACATTGACCACGTTCCAGCGTGGTCAGTTTGCAGCATTCTGTTATTTTGTTTGACAGAGTGTCTTGTTGAGAACATATGTAGGACATGATTTTTTCCTGCAACAGGGAAAATAAAGTATAAGTTTTAAAGATTTATTCTTTAATAAAGGATCTCAAAGCCAGCTTTAGAAAAAGGA
+
CDDDDFFFFFFFGGGGGGGGGGHHHHHHHHHHHHHHHHHHHHHHHHHHHHHGGHHHHHHHHHHIIHHHHHHHHHHHHHHHHHHHHHGHHHHHHHGGGGHHHHHHHHHHHHHHHHHHHHHHHHHHHHHHHHHHHHHHHHHHHHHHHHHHHHHHHHHHHHHHHHHHHHHHHGHHHHHHHHHHHGGHHHHHHHHHHHHHHHHHHHHHHHHHHHHHHHHHHHHHHHHHHHHHHHHHHHHHHGHHHHHFHHHHGGH
@M05620:45:000000000-G6HP7:1:1101:15422:10056 1:N:0:155
ATCTCTATCTCCTAAAAACCTGTTTAGATTTGGAGATAGACCTTCAGGTTTTTCATCATTTTCTGCATGAATTATACATTGACCACGTTCCAGCGTGGTCAGTTTGCAGCATTCTGTTATTTTGTTTGACAGAGTGTCTTGTTGAGAACATATGTAGGACATGATTTTTTCCTGCAACAGGGAAAATAAAGTATAAGTTTTAAAGATTTATTCTTTAATAAAGGATCTCAAAGCCAGCTTTAGAAAAAGGA
+
AABCCFFFFFFFGGGGGGGGGGHHHHHHHHHHHHHHHHHHHHHHHHHHHHHGGHHHHHHHHHHHHHGHHHHHHHHHHGHHHHHHHHGHHHHHHHGGFGHHHHHHHHHHHHHHHHHHHHHHHHHHHHHHGHHHHHHHHHHHHHHHHHHHHHHHHHHHHHHHHHHHHHHHHGHHHHGHHHHHHGGGHHHHHHHHHHHHHGGHHHHHHHHHHHHHHHHHHGHHHHHHHHHHHHHHHGHHHGHHHHHHGHHHGGH
@M05620:45:000000000-G6HP7:1:1101:15439:10057 1:N:0:155
ATCTCTATCTCCTAAAAACCTGTTTAGATTTGGAGATAGACCTTCAGGTTTTTCATCATTTTCTGCATGAATTATACATTGACCACGTTCCAGCGTGGTCAGTTTGCAGCATTCTGTTATTTTGTTTGACAGAGTGTCTTGTTGAGAACATATGTAGGACATGATTTTTTCCTGCAACAGGGAAAATAAAGTATAAGTTTTAAAGATTTATTCTTTAATAAAGGATCTCAAAGCCAGCTTTAGAAAAAGGA
+
BBBBBFFFFFFFGGGGGGGGGGHHHHHHHHHHHFHHHHHHHHHHHHHHHHHGGHHHHHHHHHHHHHHHHHHHHHHHHHHHHGHHHHGHHHHHHHGGGGHHHHHHHHHHHHHHHHHHHHHHHHHHFHHHHHHHHHHHHHHHHHHHHHHHHHHHHHHHHHHHHHHHHHHHHGHHHHHHHHHHGGGHHFHHHHHHGHHHHHHHHHGHHHHHHHHHHHHHHHHHHHGHHHHHHHGHHHHHHGHHHHHFGHHHGGH
@M05620:45:000000000-G6HP7:1:1101:26941:10060 1:N:0:155
ATCTCTATCTCCTAAAAACCTGTTTAGATTTGGAGATAGACCTTCAGGTTTTTCATCATTTTCTGCATGAATTATACATTGACCACGTTCCAGCGTGGTCAGTTTGCAGCATTCTGTTATTTTGTTTGACAGAGTGTCTTGTTGAGAACATATGTAGGACATGATTTTTTCCTGCAACAGGGAAAATAAAGTATAAGTTTTAAAGATTTATTCTTTAATAAAGGATCTCAAAGCCAGCTTTAGAAAAAGGA
+
CCDDDFFFFFFFGGGGGGGGGGHHHHHHHHHHHHHHHHHHHHHHHHHHHHHGGHHHHIHHHHHIIHHHHHHHHHHHHHHHHHHHHHGHHHHHHGGFGGHHHHHHHHHHHHHHHHHHHHHHHHHHHHHHHHHHHHHHHHHHHHHHHHHHHHHHHHHHHHHHHHHHHHHHHGHHHHGHHHHHHGGHHHHHHHHHHHHHHGHHHHHHHHHHHHHHHHHHHHHHHHHHHHHHHHHHHHHHHGHHHHHFGHHHGGH
@M05620:45:000000000-G6HP7:1:1101:15456:10066 1:N:0:155
ATCTCTATCTCCTAAAAACCTGTTTAGATTTGGAGATAGACCTTCAGGTTTTTCATCATTTTCTGCATGAATTATACATTGACCACGTTCCAGCGTGGTCAGTTTGCAGCATTCTGTTATTTTGTTTGACAGAGTGTCTTGTTGAGAACATATGTAGGACATGATTTTTTCCTGCAACAGGGAAAATAGAGTATAAGTTTTAAAGATTTATTCTTTACTAAAGGATCTCAAAGCCAGCTTTAGAAAAAGGA
+
1>AAA33BFFFFGGGGFAEEG111BA31A3E1ABECFDGGHFFDFFGFABFEAGAFD2FADFDEFFD1FGGGFHF2A2FDE1FGCC/GFHHHHGE>E/GFHFGHE1FGHFED@GFDFEGGGHFE>0GB1B11F>GFHDEEFBFG2FH1G01<2>>>2FD1BGC<>BGH1/@FGFC01<FCC/F0<0?G1?1?F1?GF<<11F1<=FG<GGGGFGHHH0DD<000/</<==D0G/./:CHC:0C0CGHC../
@M05620:45:000000000-G6HP7:1:1101:27446:10067 1:N:0:155
ATCTCTATCTCCTAAAAACCTGTTTAGATTTGGAGATAGACCTTCAGGTTTTTCATCATTTTCTGCATGAATTATACATTGACCACGTTCCAGCGTGGTCAGTTTGCAGCATTCTGTTATTTTGTTTGACAGAGTGTCTTGTTGAGAACATATGTAGGACATGATTTTTTCCTGCAACAGGGAAAATAAAGTATAAGTTTTAAAGATTTATTCTTTAATAAAGGATCTCAAAGCCAGCTTTAGAAAAAGGA
+
@ABCCFFFFFFFGGGGGGGGGGHHHHHHHHHHHHHGHHHGHHHHHHHHHHHGGHHHHHIIHHIHHHHHHHHHHHHHHHHHHHHHGHGHHHHHHHGFGEHHGHHHHHHHHHHHGHHHHHHHHHHHHHHHGHHHFHHHHHHHHHHHGHFFHHHHHHHHHHHHHHHHHHHHHGHHHHHHHHHHHGGGHHGHGHGFGHHHHGHHHGGFHHHHHDGHHGHHHHHGHFGHHHHHHHHHHHHHHGHHHHHEHGFFEFG
@M05620:45:000000000-G6HP7:1:1101:27473:10068 1:N:0:155
ATCTCTATCTCCTAAAAACCTGTTTAGATTTGGAGATAGACCTTCAGGTTTTTCATCATTTTCTGCATGAATTATACATTGACCACGTTCCAGCGTGGTCAGTTTGCAGCATTCTGTTATTTTGTTTGACAGAGTGTCTTGTTGAGAACATATGTAGGACATGATTTTTTCCTGCAACAGGGAAAATAAAGTATAAGTTTTAAAGATTTATTCTTTAATAAAGGATCTCAAAGCCAGCTTTAGAAAAAGGA
+
ABCCCFFFFFFFGGGGGGGGGGGHHFHHHHHHHFGHHHHHHHHHHHHHHHHGGHHHHHHHHHHHHHHHHHHHHHHHHHHHHHHHHHGHHHHHHHGGGGHHHHHHHHHHHHHHHHHHHHHHHHHHHHHHHHHHHHHHHHHHHHHHHHHHHHHHHHHHHHHHHHHHHHHHHGHHHHHHHHHHHGGHHHHHHHHHHHHHHGGHHHHHHGHHHHHHHHHHGHHHHHHHHHHHHHHHHHHHHGHHHHHFGFHHGGG
@M05620:45:000000000-G6HP7:1:1101:19534:10071 1:N:0:155
CATCCTGACCCTGAAGTACCCCGGCTTGATTTCTGACATTAGATCGGAAGAGCACACGTTGAACTCCAGTCACGCACTACAATCTCGTATGCCGTCTTCTGCTTGAAAAAAAAAAAAAAAAAAAAATCATTGAATAAAAAAAACTTCGTGCAAACATCGTATACAAAAAAAAAATCTCAAATTGCACGGTCCAGGACCACCGCACAACCAGGGAAGGACACAAGCTAAGGTATACTGCAGCACGCTCACCC
+
CDEEEFFFFFFFGGGGGGGGGGGGGGGGHHHHHHHHHHHHGHHHHHGEGGHHHHHGHGHHHGHHHHHHHHHHHGHGGGHHHHHGHHHGGHHHHGGGHGHHHHHHHGHHHHGGGGG<>/<>----<:.0011111111110---.011./.9911..00.../<1<0<.<<----.011110<1<110.-..-00/9......----/.......:...././...0110/1111111:000..--9.90:.
@M05620:45:000000000-G6HP7:1:1101:22113:10084 1:N:0:155
AGATTACTGCAACAGTTCCCCCTGGACCTGGAAAAGTTTCTTGCCTGGCTTACAGAAGCTGAAACAACTGCCAATGTCCTACAGGATGCTACCCGTAAGGAAAGGCTCCTAGAAGACTCCAAGGGAGTAAAAGAGCTGATGAAACAATGGCAAGTAAGTCAGGCATTTCCGCTTTAGCACTCTTGTGGATCCAATTGAACAATTCTCAGCATTTGTACTTGTAACTGACAAGCCAGGGACAAAACAAAGAT
+
ABBCCFFFFFFFGGGFGGGGGGGGHHHHHHHHHHHHHHHHHHHHHHHHHHHHHHHHHHHHHHHHHHHHHHHHHHHHHHHHFHHHHGHHHHFGHHGGGGHHHHGHHHHHGHHHHHHHHHHHHHHGGHGGHHHHHGHHHHGHHHHHHHHHHHHGHGHHGHHHHHHHHHHHHHGGGGGHHHHHHHHHHHHGHHHHGHHHHHFHGHHHHHHHHHHHHHHHHGHHHHHHHHHFHGGHGGFGFGGGGGGGGGGGGGF
@M05620:45:000000000-G6HP7:1:1101:20632:10126 1:N:0:155
CATCCTGACCCTGAAGTACCCCATTGAGCATGGCATCGTCACCAACTGGGACGACATGGAGAAGATCTGGCACCACACCTTCTACAACGAGCTGCGCGTGGCCCCGGAGGAGCACCCAGTGCTGCTGACCGAGGCCCCCCTGAACCCCAAGGCCAACAGAGAGAAGATGACTCAGGTGAGGCTCGGCCGACGCCCGTGCTCCTCCCGTCCTTTCCCCAGTCATTTTCTGCCCGGCTTGATTTCTGACATTA
+
CDDDDFFFFFFFGGGGGGGGGGGHHHHHHHHHHHHHHGHHHGHHHGHHHHHHGGGGGHHHHHHHHHHHHHHHHGHHHGGHHHHHHHHHGGGGGHHGGGGGGGHHGGGGGGGGHHHHGGHGHHHHHHHHHHGGGGGGGGGGGGHHHHGGGGHGHHGGGGGGGGGGGGGGGGGGGGGGGGGGGGGGFFFFFFFFFFFFBDFFFFFFFFFBDFFFFFFFFFFFFFFFFHHHFEFFFFFFFFFFFFFFFFFFFF0
@M05620:45:000000000-G6HP7:1:1101:16319:10156 1:N:0:155
ATCTCTATCTCCTAAAAACCTGTTTAGATTTGGAGATAGACCTTCAGGTTTTTCATCATTTTCTGCATGAATTATACATTGACCACGTTCCAGCGTGGTCAGTTTGCAGCATTCTGTTATTTTGTTTGACAGAGTGTCTTGTTGAGAACATATGTAGGACATGATTTTTTCCTGCAACAGGGAAAATAAAGTATAAGTTTTAAAGATTTATTCTTTAATAAAGGATCTCAAAGCCAGCTTTAGAAAAAGGA
+
CCCDDFFFFFFFGGGGGGGGGGHHHHHHHHHHHHHHHHHHHHHHHHHHHHHGGHHHHHIHHIHHHHHHHHHHHHHHHHHHHHHHHHGHHHHHHHGFGGHHHHHHHHHHHHHHHHHHHHHHHHHHHHHHHHHHHHHHHHHHHHHHHHHHHHHHHHHHHHHHHHHHHHHHHGHHHHHHHHHHHGGHHHHHHHHHHHHHHHHHHHHHHHHHHHHHHHHHHHHHHHHHGHHHHHHHHHHHHGHHHHHHHHHHGGH
@M05620:45:000000000-G6HP7:1:1101:19478:10159 1:N:0:155
ATCTCTATCTCCTAAAAACCTGTTTAGATTTGGAGATAGACCTTCAGGTTTTTCATCATTTTCTGCATGAATTATACATTGACCACGTTCCAGCGTGGTCAGTTTGCAGCATTCTGTTATTTTGTTTGACAGAGTGTCTTGTTGAGAACATATGTAGGACATGATTTTTTCCTGCAACAGGGAAAATAAAGTATAAGTTTTAAAGATTTATTCTTTAATAAAGGATCTCAAAGCCAGCTTTAGAAAAAGGA
+
>AABBFFFFFFFGGGGGGGGGGHHHEHHHHHHFGHHFDF5GHHHHHGHHHHEGGHHHHHHHHHHHHGHHHHHHHHHHHHHGHHHGHGHHHHHHHGGEFHHGHHHHHHHHHHGHHHHHHHHHHHHHHHHGHHHHHHHHHHHHHHHHHHFHHHHHHHHHBHHHHHHHHHHHGHHHHHHHHHHHGGHFFFGFHHHHHHGHGGHHFFFHFGHHHHHHHHHGHHFHHHHGHHHHHHHFHHHHGHHHHFHGHHHD.G
@M05620:45:000000000-G6HP7:1:1101:11730:10160 1:N:0:155
TACCTGTACTGGGGAAGCGTGTAGCAATCGCCATTCCTACCCTAAAGATCGGAAGAGCACACGTCTGAACTCCAGTCACGCACTACAATCTCGTATGCCGTCTTCTGCTTGAAAAAAAAAAAAAGTTAACCTCTTTTCTTTATTCTCCCCAGTCTCTCCCCTACTTTTTTCCTTCCTCCATTTCCCTCTCTTCTCCTATTTCCCCCTTTCTTCTTTCCTCCCTCCTCTCCCCTCCCGCTTTCTCAACCTTC
+
CCCCCFFFFFFFGGGGGGGEGGHHHHHHHGGGGGHHHHGHHHHHHHHGHHHGGGGGHHGHFHGHHHGGFHHHHHHHHHHGHGGGHHHHHHHHHGGHHHHGEGHGHHGHHHHFHHHHGGGGC/>//1111=11<111>>111111F0<D<</./0<000//./.:0;:<:AGB:09900:/000;90;//:0;;0;B000;9C;:/.-90::://9BFBBBB?:/;BFBFF/;/.;..-9:9BFB//;9BBF
@M05620:45:000000000-G6HP7:1:1101:14137:10166 1:N:0:155
ATCTCTATCTCCTAAAAACCTGTTTAGATTTGGAGATAGACCTTCAGGTTTTTCATCATTTTCTGCATGAATTATACATTGACCACGTTCCAGCGTGGTCAGTTTGCAGCATTCTGTTATTTTGTTTGACAGAGTGTCTTGTTGAGAACATATGTAGGACATGATTTTTTCCTGCAACAGGGAAAATAAAGTATAAGTTTTAAAGATTTATTCTTTAATAAAGGATCTCAAAGCCAGCTTTAGAAAAAGGA
+
AABBBFFFFFFFGGGGGGGGGGHHHHHHHHHHHFHHHHHHHHHHHHHHHHHGGHGHHHHHHHHHHHHHHHHHHHHHHHHHHHHHFHGHHHHHHHGGGGHHHHHHHHHHHHHHHHHHHHHHHHHHHHHHFHHHHHHHHHHHHHHHDGHHHFHHHHHHGGHHHHHHHHHHHGHHHHHHFHHHHEGHHFGGHHHHHHFHHGGHHHFBGDGHHHHHHHHHGHHFGHEHHHHHHHHHHHHHHGHHHHHHHHHHGGH
@M05620:45:000000000-G6HP7:1:1101:19458:10171 1:N:0:155
ATCTCTATCTCCTAAAAACCTGTTTAGATTTGGAGATAGACCTTCAGGTTTTTCATCATTTTCTGCATGAATTATACATTGACCACGTTCCAGCGTGGTCAGTTTGCAGCATTCTGTTATTTTGTTTGACAGAGTGTCTTGTTGAGAACATATGTAGGACATGATTTTTTCCTGCAACAGGGAAAATAAAGTATAAGTTTTAAAGATTTATTCTTTAATAAAGGATCTCAAAGCCAGCTTTAGAAAAAGGA
+
ABCCCFFFFFFFGGGGGGGGGGFHHEGHHHHHHHHHFFGFHHHHHHGHHHHGGHHHHHHGHHHHIHHGHHHHHHHGHHHHHHHHHHGFHHHHHHGFGGHHHHGHHHHHHHHGHHHHGHHHHHHHHHHHHHHHHHHHHHHHHHHHGHGHHHHHHHHHHHHHHHHHHHHHHGHHHHHHHHHHHGGGHHHHHHHHHHHHHGHHHHHHHHHHHHHHHGHHHHHHHHHHFHGHHHHHHHHHHGHHHHHHHGHHGGG
@M05620:45:000000000-G6HP7:1:1101:16310:10173 1:N:0:155
ATCTCTATCTCCTAAAAACCTGTTTAGATTTGGAGATAGACCTTCAGGTTTTTCATCATTTTCTGCATGAATTATACATTGACCACGTTCCAGCGTGGTCAGTTTGCAGCATTCTGTTATTTTGTTTGACAGAGTGTCTTGTTGAGAACATATGTAGGACATGATTTTTTCCTGCAACAGGGAAAATAAAGTATAAGTTTTAAAGATTTATTCTTTAATAAAGGATCTCAAAGCCAGCTTTAGAAAAAGGA
+
CCCCCFFFFFFFGGGGGGGGGGHHHHHHHHHHHGHHHHHHHHHHHGHHHHHGGHHHHIHHHHIIHHHHHHHHHHHHHHHHHHHHHHGHHHHHHHGFGGHHHHHHHHHHHHHHHHHHHHHHHHHHHHHHHHHHHHHHHHHHHHHHHHHHHHHHHHHHHHHHHHHHHHHHHGHHHHHHHHHHHGGHHHHHHHHGGHHHHGHHHHGHHHHHHHHHHHHHHHHHHHHHHHHHHGHHHHHHHGHHHHHHHFHHGGH
@M05620:45:000000000-G6HP7:1:1101:27393:10178 1:N:0:155
TACCTGTACTGGGGAAGCATTTGAATATCCCCCCATGGTGATGGGGACGGAGAACTGCTCCATAAACACAGGCAACGTGCCTAACTTTCCCGGGAAGATGAAGTCAAAGAGCGACCACAGCTCTCGGAGGTTATTTTGCATCGGTGAGCCAGACAGAATGATCCGATGAGGGGTGCGAAACTATTTGAGGAAAGGAAGCACCTTTTTATTAAATTTACCTTTTAGCAATCGCCATTCCTACCCTAAAGATC
+
BAABBFFFFFFFGGGGGGGGGGHHHHHHHHHGGGGHHHGGGHGHHGGGGGGGGHHHHHHHHHHHHHHHHHHHGHHHGHHHHHHHHHHGHHHGGGGGGHHHHGHHHHHFHHHHEFGGGHHHHHHHHGGGGGGHHHHHHHHGHHGGGGGHHHHHHGFGGHHHHHHHHGGGHHHGG;CDC:AFGGFFGGGFEFCFBCFBFFE/FFFFFFFFFFFFFFFFBFFFFFFFFFFFFFEFFDEFFFFFFFFFFFBFFFB
@M05620:45:000000000-G6HP7:1:1101:14154:10180 1:N:0:155
ATCTCTATCTCCTAAAAACCTGTTTAGATTTGGAGATAGACCTTCAGGTTTTTCATCATTTTCTGCATGAATTATACATTGACCACGTTCCAGCGTGGTCAGTTTGCAGCATTCTGTTATTTTGTTTGACAGAGTGTCTTGTTGAGAACATATGTAGGACATGATTTTTTCCTGCAACAGGGAAAATAAAGTATAAGTTTTAAAGATTTATTCTTTAATAAAGGATCTCAAAGCCAGCTTTAGAAAAAGGA
+
CCCCCFFFFFFFGGGGGGGGGGHHHHHHHHHHGHHHHHHHHHHHHHHHHHHGGHHHHHIHHHIIIHHHHHHHHHHHHHHHHHHHHHGGHHHHHHGEGGHHHHHHHHHHHHHHHHHHHHHHHHHHHHHHHHHHHHGHHHHHHHHHHHHHHHHHHHHHHHHHHHHHHHHHHGHHHHHHHHHHHGGHHHHHGHHHHHHHHGGHHHHHHHHHHHHHHHHHHGHHHHHHGHHHHGHHHHHHHGHHHHHHHGHHGGH
@M05620:45:000000000-G6HP7:1:1101:14127:10184 1:N:0:155
ATCTCTATCTCCTAAAAACCTGTTTAGATTTGGAGATAGACCTTCAGGTTTTTCATCATTTTCTGCATGAATTATACATTGACCACGTTCCAGCGTGGTCAGTTTGCAGCATTCTGTTATTTTGTTTGACAGAGTGTCTTGTTGAGAACATATGTAGGACATGATTTTTTCCTGCAACAGGGAAAATAAAGTATAAGTTTTAAAGATTTATTCTTTAATAAAGGATCTCAAAGCCAGCTTTAGAAAAAGGA
+
CCCCCFFFFFFFGGGGGGGGGGHHHFHHHHHHHHHHHHHHHHHHHHHHHHHGGHHHHHHHHHHHHHHHHHHHHHHHHHHHHHHHHHGHHHHHHHGGGGHHHHHHHHHHHHHHHHHHHHHHHHHHGHHHHHHHHHHHHHHHHHHHHHHHHHHHHHHHHHHHHHHHHHHHHGHHHHHHHHHHHGGHHHHHGHHGHHHHHGGHHHGHHHHHHHHHHHHHHHHHHHGHHHHHHGHHHHHHHGHHHHHHHFHHGGH
@M05620:45:000000000-G6HP7:1:1101:27383:10193 1:N:0:155
TACCTGTACTGGGGAAGCATTTGAATATCCCCCCATGGTGATGGGGACGGAGAACTGCTCCATAAACACAGGCAACGTGCCTAACTTTCCCGGGAAGATGAAGTCAAAGAGCGACCACAGCTCTCGGAGGTTATTTTGCATCGGTGAGCCAGACAGAATGATCCGATGAGGGGTGCGAAACTATTTGAGGAAAGGAAGCACCTTTTTATTAAATTTACCTTTTAGCAATCGCCATTCCTACCCTAAAGATC
+
CCCCDFFFFFFFGGGGGGGGGGHHHHHHHHHGGGGHHHGGGHHHHGGGGGGGGHHHHHHHHHHHHHHHHHHHGHHHGHHHHHHHHHHHHHGGGGGGGHHFHHHGGHHHHHHHGGGGGHHHGHHHHFFCFGGHHHHHHHHGHHGGGGFHHHHHHGHHHHGHHHHHHDGFHHHGG:AEAEFGGGGGGGGGGGEGGGGGFFEGGFFFFFFFFFFFFFFFFFBFFFFFFFFFFFEFFFEFFFFFFFFBFFBFFFF
@M05620:45:000000000-G6HP7:1:1101:10671:10226 1:N:0:155
TACCTGTACTGGGGAAGAGCACACGTCTGAACTCCAGTCACGCACTACAATCTCGTATGCCGTCTTCTGCTTGAAAAAAAAAAACCACTCCCTGCGCTTGCCCCCGGCTGCGCCCCCCGTTCTTCTGACCGCGTCCCCCCTGCACCCCCCTTCCCCCACACCTCAGCTGACTCCGCTCCTGCTCCCCCGCCGCCCCTGCTCCTCCCTTCCTTTCCCCCGCCCTTCTCTGCCCTCCTTGCTTTTCCCCCTTC
+
ABABBFFFFFBFGFGGGGFGGGHHGGFHFHBFHHHFFFGHHAGGG?AFCBAFGH1AAEGHFEBEFGHHHGFGEGHHHHGC/>>>?//?3B2?B?////?//2B?C//>//?/>/<CCD-A.<.<=000=C---::AAED?-../;/9?99-../.;.-...9/9///://:/9/:.:-;//;/9/.99-9@-9;@-.9./;9/;9;./.9;/;;99.:---9@9.9/////./.9./9/;://///:99F.
@M05620:45:000000000-G6HP7:1:1101:4187:10249 1:N:0:155
ATCTCTATCTCCTAAAAACCTGTTTAGATTTGGAGATAGACCTTCAGGTTTTTCATCATTTTCTGCATGAATTATACATTGACCACGTTCCAGCGTGGTCAGTTTGCAGCATTCTGTTATTTTGTTTGACAGAGTGTCTTGTTGAGAACATATGTAGGACATGATTTTTTCCTGCAACAGGGAAAATAAAGTATAAGTTTTAAAGATTTATTCTTTAATAAAGGATCTCAAAGCCAGCTTTAGAAAAAGGA
+
BCCCCFFFFFFFGGGGGGGGGGHHHHHHHHHHHFGHHHHHHHHHHHHHHHHGGHHHHHHHHHHGHHHHHHHHHHHGHHHHHHHHGHGHHHHHHHGGGGHHHHHHHHHGHHHHHHHHHHHHHHHHHHHHGHHHGHHHHHHHHHHHFHHHHHHHHHHHHHGHGHHHHHHHHGHHHHHHHHHHHGGHHHHHHHHGHHHHHFHHHHGHHHGGHHGHHHHHHFGFGHHHHHHHHEGGHHHHGGHHHHHEGGHHGGF
@M05620:45:000000000-G6HP7:1:1101:4175:10264 1:N:0:155
ATCTCTATCTCCTAAAAACCTGTTTAGATTTGGAGATAGACCTTCAGGTTTTTCATCATTTTCTGCATGAATTATACATTGACCACGTTCCAGCGTGGTCAGTTTGCAGCATTCTGTTATTTTGTTTGACAGAGTGTCTTGTTGAGAACATATGTAGGACATGATTTTTTCCTGCAACAGGGAAAATAAAGTATAAGTTTTAAAGATTTATTCTTTAATAAAGGATCTCAAAGCCAGCTTTAGAAAAAGGA
+
BBBCCFFFFFFFGGGGGGGGGGGHHHHHHHHHHGHHHHHHHHHHHHHHHHHGGHHHHIHHHHIHHHHHHHHHHHHHHHHHHHHHHHGHHHHHHHGGGGHHHHHHHHHHHHHHHHHHHHHHHHHHHHHHHHHHHHHHHHHHHHHHHHHHHHHHHHHHHHHHHHHHHHHHHGHHHHHHHHHHHGGHGHHHHHHHHHHHHGHHHHHHHHHHHHHHHHHHHHHHHGHHGHHHHHHHHHHHHGHHHHHGGHHHGGF
@M05620:45:000000000-G6HP7:1:1101:4207:10270 1:N:0:155
ATCTCTATCTCCTAAAAACCTGTTTAGATTTGGAGATAGACCTTCAGGTTTTTCATCATTTTCTGCATGAATTATACATTGACCACGTTCCAGCGTGGTCAGTTTGCAGCATTCTGTTATTTTGTTTGACAGAGTGTCTTGTTGAGAACATATGTAGGACATGATTTTTTCCTGCAACAGGGAAAATAAAGTATAAGTTTTAAAGATTTATTCTTTAATAAAGGATCTCAAAGCCAGCTTTAGAAAAAGGA
+
ABBBBFFFFFFFGGGGGGGGGGHHHGHHHHHGHFHHHHHHGHHHHHHHHHHGGHHHHHHHHHHHEHHHHHHHHHHHHHHHHGHHHGGHHHHHHHGGGGHHHHHHHGHHGHHHHHHGHHGHHHHHHHHHGHHHHHHGHHHHHHHHGGHHHHHHHGHHHHGHHHGHHHHHHGHHHGGHFHHHEAFHHHGGGGFHHHHEHHHHHHHHHHHHHHHHHHHHHFHHHHHGHHHHHHHHFHHHHGHHHHFGHHHHGGH
@M05620:45:000000000-G6HP7:1:1101:24773:10286 1:N:0:155
TACCTGTACTGGGGAAGCATTTGAATATCCCCCCATGGTGATGGGGACGGAGAACTGCTCCATAAACACAGGCAACGTGCCTAACTTTCCCGGGAAGATGAAGTCAAAGAGCGACCACAGCTCTCGGAGGTTATTTTGCATCGGTGAGCCAGACAGAATGATCCGATGAGGGGTGCGAAACTATTTGAGGAAAGGAAGCACCTTTTTATTAAATTTACCTTTTAGCAATCGCCATTCCTACCCTAAAGATC
+
BBBBBFFFFFFFCGGGGGGFGFHHHHHHHHHGGGGHHHHGFHHHHGGGGGGGGHHHHGFHHHHHHHHHGHHHGHHHGHHHHFHHHHHHHHHGGGEGGHHHHHHHHHHHHHHHGGGGGHHFGFHHHGGGGGCGHHHGHHHHHGGF<CFHHGHHHGHHHHHHHHHHHGGGGHHGGGGGGGGCCFGGGGGFGF0FFGFGFF.FGFFFFFFFFFFFFFFFFFBFFFFFFFFFFFFFFDEFFFFFFFFFFFFFFFF
@M05620:45:000000000-G6HP7:1:1101:16958:10293 1:N:0:155
ATCTCTATCTCCTAAAAACCTGTTTAGATTTGGAGATAGACCTTCAGGTTTTTCATCATTTTCTGCATGAATTATACATTGACCACGTTCCAGCGTGGTCAGTTTGCAGCATTCTGTTATTTTGTTTGACAGAGTGTCTTGTTGAGAACATATGTAGGACATGATTTTTTCCTGCAACAGGGAAAATAAAGTATAAGTTTTAAAGATTTATTCTTTAATAAAGGATCTCAAAGCCAGCTTTAGAAAAAGGA
+
CCCCCFFFFFFFGGGGGGGGGGHHHHHHHHHHHHHHHHHHHHHHHHHHHHHGGHHHHIHHHHIHHHHHHHHHHHHHHHHHHHHHHHGHHHHHHHGFGGHHHHHHHHHHHHHHHHHHHHHHHHHHHHHHHHGHHHGHHHHHHHHHHHHHHHHHHHHHHHHHHHHHHHHHHGHHHHHHHHHHHGGHHGHHHHHHHHHGHGHHHHGHHHHHHHHHHHHHHHHHHHHHHHHHHHHHHHHHHGHHHHHGGGHGGGG
@M05620:45:000000000-G6HP7:1:1101:16935:10294 1:N:0:155
ATCTCTATCTCCTAAAAACCTGTTTAGATTTGGAGATAGACCTTCAGGTTTTTCATCATTTTCTGCATGAATTATACATTGACCACGTTCCAGCGTGGTCAGTTTGCAGCATTCTGTTATTTTGTTTGACAGAGTGTCTTGTTGAGAACATATGTAGGACATGATTTTTTCCTGCAACAGGGAAAATAAAGTATAAGTTTTAAAGATTTATTCTTTAATAAAGGATCTCAAAGCCAGCTTTAGAAAAAGGA
+
CCCDDFFFFFFFGGGGGGGGGGHHHHHHHHHHHHHHHHHHHHHHHHHHHHHGGHHHHHHHHHHHIHHHHHHHHHHHHHHHHHHHHHGHHHHHHHGGGGHHHHHHHHHHHHHHHHHHHHHHHHHHHHHHHHHHHHGHHHHHHHHHHHGHHHHHHHHHHHHHHHHHHHHHHGHHHHHHHHHHHGGHHHHHHHHHHHHHHHHHHHHHHHHHHHHHHHHHHGHHHGHHHHHHHHHGHHHHHGHHHHHHHHHHGGH
@M05620:45:000000000-G6HP7:1:1101:24769:10307 1:N:0:155
TACCTGTACTGGGGAAGCATTTGAATATCCCCCCATGGTGATGGGGACGGAGAACTGCTCCATAAACACAGGCAACGTGCCTAACTTTCCCGGGAAGATGAAGTCAAAGAGCGACCACAGCTCTCGGAGGTTATTTTGCATCGGTGAGCCAGACAGAATGATCCGATGAGGGGTGCGAAACTATTTGAGGAAAGGAAGCACCTTTTTATTAAATTTACCTTTTAGCAATCGCCATTCCTACCCTAAAGATC
+
ABBABFFFDFFFGAFEEGFGGFHHHFHHHHGGGGGHHHHFFHHHHGGGGGCEEHHHFHHGGHHHHHHHHHHHGHHHGHHGHFGHHHHHHFHGGGEEEHHHGGGFHHHHHHEGEGGGGHHFHFHHBDGDDGCGGHHHHHFFFGEFFGGHHFHGHGFGHHHHFHGGH?EGFGGFCDDGAFGGGGGGGGGFGFBFFG./9CEGGFFFFFFFFFF/FFFFFF9BFFFF//BBFBEFFAAFFFBF/.;BFFFFFFF
@M05620:45:000000000-G6HP7:1:1101:16933:10313 1:N:0:155
ATCTCTATCTCCTAAAAACCTGTTTAGATTTGGAGATAGACCTTCAGGTTTTTCATCATTTTCTGCATGAATTATACATTGACCACGTTCCAGCGTGGTCAGTTTGCAGCATTCTGTTATTTTGTTTGACAGAGTGTCTTGTTGAGAACATATGTAGGACATGATTTTTTCCTGCAACAGGGAAAATAAAGTATAAGTTTTAAAGATTTATTCTTTAATAAAGGATCTCAAAGCCAGCTTTAGAAAAAGGA
+
ABBCCFFFFFFFGGGGGGGGGGHHHHHHHHHHHHHHHHHHHHHHHHHHHHHGGHHHHHHHHHHHHHHHHHHHHHHHHHHHHHHHGHGHHHHHHHGFGGHHHHHHHHHHHHHGHHHHHHHHHHHHHHHHHHHHHHHHHHHHHHHHGHGHHHGHHHHHHHHHHHHHHHHHHGHHHHHHHHHHHGGHHGHHGHHHHHHGHFGHHHGHHHHHHHHHHHHHHHHHHHHHGHHHHGHHGHHHHGGHHHHHGGHHGGH
@M05620:45:000000000-G6HP7:1:1101:27821:10338 1:N:0:155
ATCTCTATCTCCTAAAAACCTGTTTAGATTTGGAGATAGACCTTCAGGTTTTTCATCATTTTCTGCATGAATTATACATTGACCACGTTCCAGCGTGGTCAGTTTGCAGCATTCTGTTATTTTGTTTGACAGAGTGTCTTGTTGAGAACATATGTAGGACATGATTTTTTCCTGCAACAGGGAAAATAAAGTATAAGTTTTAAAGATTTATTCTTTAATAAAGGATCTCAAAGCCAGCTTTAGAAAAAGGA
+
BCCCCFFFFFFFGGGGGGGGGGBGHHHHHHHHHHHHHHHGHHHHHHHHHHHGGHHHHHIHHIHIHHHHHHHHHHHHHHHHHGHHHHGGHHHHHHGGGGHHGHHHHHHHHHHHHHHHHHHHHHHHHHHHGHGHHHHHHHHHHHHHHHHHHHHHHHHHHHHHHHHHHHHHHGHHHHHHHHHHHGGHHHHHGGHHHHHHHGHHHHGHHHHHHHHHHHHHHHHHHHHHHHHHHGGHHHHHHGHHHHHGFFHHGGH
@M05620:45:000000000-G6HP7:1:1101:27840:10345 1:N:0:155
ATCTCTATCTCCTAAAAACCTGTTTAGATTTGGAGATAGACCTTCAGGTTTTTCATCATTTTCTGCATGAATTATACATTGACCACGTTCCAGCGTGGTCAGTTTGCAGCATTCTGTTATTTTGTTTGACAGAGTGTCTTGTTGAGAACATATGTAGGACATGATTTTTTCCTGCAACAGGGAAAATAAAGTATAAGTTTTAAAGATTTATTCTTTAATAAAGGATCTCAAAGCCAGCTTTAGAAAAAGGA
+
CCCCCFFFFFFFGGGGGGGGGGHHHHHHHHHHHCHHHHHGHHHHHHHHHHHGGHHHHIHHIHIHHHHGHHHHHHHHHHHHHHHHHH?HHHHHHHGGGGHHHHHHHHHHHHHHHHHHHHHHHHHHHHHHHHHHHHHHHHHHHHHHHHHHHHHHHHHHHHHHHHHHHHHHHGHHHHGHGHHHHGGHHHGHHHHHHHHHHFGHHHFHHHHHHHHHHHHHHHHHHHHHHHHHHHHGGHFHHGHHHHHFGHHHGGG
@M05620:45:000000000-G6HP7:1:1101:7952:10382 1:N:0:155
TACCTGTACTGGGGAAGCAATCGCCATTCCTACCCTAAAGATCGGAAGAGCACACGTCTGAACTCCAGTCACGCACTACAATCTCGTATGCCGTCTTCTGCTTGAAAAAAAAAAAAAAAACCAACAACAAGGCGTTAGCCTCTACACACACAAATAAAGTGTACGATACAAATATCCTTACAATACAACGGCTTACATAACCTATAGCGATAACTAATGAGAACACACGGCCGAATGCACCCACACACAGC
+
CCCCCFFFFFFFGGGGGGGGGGGGGGGHHHHHHHHHGHGHGHHHGGGGGHHHHGHGHHHGGGHHHHHHHHHHGHGGGGHGHFCHHHEEHHGHGGGHGHHHHHHHHHHHFGFGCC//><<<..<>..<.../..<.-..000/0000/0......0000000;00....-00000;000000;0000000-----0000009;0090009:...090;000000;/;..-------.0000/.....;..9.
@M05620:45:000000000-G6HP7:1:1101:9042:10428 1:N:0:155
ATCTCTATCTCCTAAAAACCTGTTTAGATTTGGAGATAGACCTTCAGGTTTTTCATCATTTTCTGCATGAATTATACATTGACCACGTTCCAGCGTGGTCAGTTTGCAGCATTCTGTTATTTTGTTTGACAGAGTGTCTTGTTGAGAACATATGTAGGACATGATTTTTTCCTGCAGCAGGGAAAATAAAGTATAAGTTTTAAAGATTTATTCTTTAATAAAGGATCTCAAAGCCAGCTTTAGAAAAAGGA
+
BBBCCFFFFFFFGGGGGGGGGGHHHHHHHHHHHHHHHHHHHHHHHHHHHHHGGHHHHIHHHHIHHHHHHHHHHHHHHHHHHHHHHHGGHHHHHHGEGGHHHHHHHHHHHHHHHHHHHHHHHHHHHHHHGHHHHHHHHHHHHHHHHHHHHHHHHHHHHHHHHHHHHHHHHGHHHHHHHHHHHGGHHHHHHHHHHGHHHGHHHHGHHHHHHHHHHHHHHHHHHHHHGHHHHGHHHHHHHGHHHHHHGHGHGGF
@M05620:45:000000000-G6HP7:1:1101:13699:10437 1:N:0:155
AGATTACTGCAACAGTTCCCCCTGGACCTGGAAAAGTTTCTTGCCTGGCTTACAGAAGCTGAAACAACTGCCAATGTCCTACAGGATGCTACCCGTAAGGAAAGGCTCCTAGAAGACTCCAAGGGAGTAAAAGAGCTGATGAAACAATGGCAAGTAAGTCAGGCATTTCCGCTTTAGCACTCTTGTGGATCCAATTGAACAATTCTCAGCATTTGTACTTGTAACTGACAAGCCAGGGACAAAACAAAGAT
+
3>>AAFFFDFFFGGFBFGGGGGGGFFGHHHHGHHGHHHHHHHHHHHHHHHHABBGFGAGHHFHHGHHHHHHHHHGHFGHHFGGGGFGHHHFGHHGE@>GGGHCGHHHHGHHHHHHHHGFHFFHFEEEEGGHHHGHHHHGHHHHHHHHHHHHHHGHHHHHGFHGCHHHHHHGGGGGHEGHHHHHHHHHCHHHHFCGHGGGFHHHGHHHHHGHHHHHHHHFHHFFGGHHGFFFGHGFGGGGGG.BFFGEGGFC
@M05620:45:000000000-G6HP7:1:1101:6133:10441 1:N:0:155
ATCTCTATCTCCTAAAAACCTGTTTAGATTTGGAGATAGACCTTCAGGTTTTTCATCATTTTCTGCATGAATTATACATTGACCACGTTCCAGCGTGGTCAGTTTGCAGCATTCTGTTATTTTGTTTGACAGAGTGTCTTGTTGAGAACATATGTAGGACATGATTTTTTCCTGCAACAGGGAAAATAAAGTATAAGTTTTAAAGATTTATTCTTTAATAAAGGATCTCAAAGCCAGCTTTAGAAAAAGGA
+
CDCDDFFFFFFFGGGGGGGGGGHHHHHHHHHHHHHHHHHHHHHHHHHHHHHGGHHHHIHHHIIHHHHHHHHHHHHHHHHHHHHHHHGHHHHHHHGGGGHHHHHHHHHHHHHHHHHHHHHHHHHHHHHHHHHHHHHHHHHHHHHHHHHHHHHHHHHHHHHHHHHHHHHHHGHHHHHHHHHHHGGHHHHHHHHHHHHHHGGHHHHHHHHHHHHHHHHHHHHHHHHHHHHHHGHGHHHHHGHHHHHHHGHHGGH
@M05620:45:000000000-G6HP7:1:1101:24466:10442 1:N:0:155
CATCCTGACCCTGAAGTACCCGGCTTGATTTCTGACATTAGATCGGAAGAGCACACGTCTGAACTCCAGTCACGCACTACAATCTCGTATGCCGTCTTCTGCTTGAAAAAAAAAAAAAAAAAAAAAATAAAAAAAGGAATAAAACACAAAGCAGAAACAAAAAGAAATAAACAACATATGAAAAAAAAGAGAACTAGGTATAGAAGAGGAATTAAAATGTACAATAGCAAAATGAGTGAAGAAATAGTGGG
+
CBBBCFFFFFFFGGGGGGFGGGGGGGGHHHGHHHHHHHHHHGHHHGFGEHHHHHHHGHHHGHHHHHHHGGGHHGHGGGFHGHHEGHHEEHHHHGEEGFGHHHHHGFGGHHGGGFG></<><---<--.0;0;:--..//000;00...../////:///...:...:9////:..;////////.---....///////////////....//////////////9//9//./////////////////..
@M05620:45:000000000-G6HP7:1:1101:11285:10445 1:N:0:155
CATCCTGACCCTGAAGTACCCCATTGAGCATGGCATCGTCACCAACTGGGACGACATGGAGAAGATCTGGCACCACACCTTCTACAACGAGCTGCGCGTGGCCCCGGAGGAGCACCCAGTGCTGCTGACCGAGGCCCCCCTGAACCCCAAGGCCAACAGAGAGAAGATGACTCAGGTGAGGCTCGGCCGACGCCCGTGCTCCTCCCGTCCTTTCCCCAGTCATTTTCTGCCCGGCTTGATTTCTGACATTA
+
AAAABFFFFFFFGGGGFBFFGGGHBGHFHGGHHHFGHGFGHGHHHGHHHGG2EEGGGHHHFHHHGGHGHGGFGFCGHEGHGHGHHGHHGGGGGGHGGFEEGFHHGGGFGGGGHEGHGFH?FGHHHGFFHHGGGFGGGGGGGGGFHHGGGGHGEHAEGGGGGGGEGGGFGGFEGFFGFGFFFG?FFDAD@B@FADFF-9A.FFFFFFFAAFDFEFFFFFFFFFFFFFFEFFBFFFFC>BFBFFFBFBBF/F/
@M05620:45:000000000-G6HP7:1:1101:9045:10447 1:N:0:155
ATCTCTATCTCCTAAAAACCTGTTTAGATTTGGAGATAGACCTTCAGGTTTTTCATCATTTTCTGCATGAATTATACATTGACCACGTTCCAGCGTGGTCAGTTTGCAGCATTCTGTTATTTTGTTTGACAGAGTGTCTTGTTGAGAACATATGTAGGACATGATTTTTTCCTGCAACAGGGAAAATAAAGTATAAGTTTTAAAGATTTATTCTTTAATAAAGGATCTCAAAGCCAGCTTTAGAAAAAGGA
+
CCCDDFFFFFFFGGGGGGGGGGHHHHHHHHHHHHHHHHHHHHHHHHHHHHHGGHHHHHHHHHIHHHHHHHHHHHHHHHHHHHHHHHGHHHHHHHGGGGHHHHHHHHHHHHHHHHHHHHHHHHHHHHHHHHHHHHGHHHHHHHHHHHHHHHHHHHHHHHHHHHHHHHHHHGHHHHHH@GHHHGGHHHHHHHHHHHHHHHHHHHHHHHHHHHHHHHHHHHHHHHHHHHHHHHHHHHHHHGHHHHHHHHHGGGH
@M05620:45:000000000-G6HP7:1:1101:9025:10449 1:N:0:155
ATCTCTATCTCCTAAAAACCTGTTTAGATTTGGAGATAGACCTTCAGGTTTTTCATCATTTTCTGCATGAATTATACATTGACCACGTTCCAGCGTGGTCAGTTTGCAGCATTCTGTTATTTTGTTTGACAGAGTGTCTTGTTGAGAACATATGTAGGACATGATTTTTTCCTGCAGCAGGGAAAATAAAGTATAAGTTTTAACGATTTATTCTTTAATAAAGGATCTCAAAGCCAGCTTTAGAAAAAGGA
+
>AAAAFFFFFFFGGGGF1EEGFGDFFHBFFF111F1GCHGHCGHHHHHHHHGGHBGHDHAFGDFGH2BGHGHEHHDGFHFGDGH1CEHFHHFHGGEGGHHHHHHFGHHHHHGHHFFFGHHHHFHFGFHGHFHHFDEHFHHHGHFFGEHHHFHHHHHHHHHHHHBFFHHHGHHHHGGFHFHHGEHE0??1FG1FGHHGFGHGGF1<>FGGHHHHGHHBDG<DG00/DHFHHHGHHHHFGGHHHFBB0GFFGF
@M05620:45:000000000-G6HP7:1:1101:13704:10455 1:N:0:155
AGATTACTGCAACAGTTCCCCCTGGACCTGGAAAAGTTTCTTGCCTGGCTTACAGAAGCTGAAACAACTGCCAATGTCCTACAGGATGCTACCCGTAAGGAAAGGCTCCTAGAAGACTCCAAGGGAGTAAAAGAGCTGATGAAACAATGGCAAGTAAGTCAGGCATTTCCGCTTTAGCACTCTTGTGGATCCAATTGAACAATTCTCAGCATTTGTACTTGTAACTGACAAGCCAGGGACAAAACAAAGAT
+
AAABCFFFFFFDGGGBGGGGGGGGHGHHGHHHHHHHHHHHHHHHHHHHHHHAFFGHHHHHHHHHHHHHHHHHHHHHHHHHFGHHHGHHHHFHHHGFEFHHHHFHHHHHGHHHHHHHHHHHHHHGFGGFHFHHHGHHHHHHHHHHHHHHHHHHHGHHHHHHHHHHHHHHHHGGGGGHHHGHHHHHHHHGHHHHHFHHHGHFHGHHHHHHHHHHHHHHHHHHHHGHHHHHGHHHHGGGGGGGGGGGGGGGGGF
@M05620:45:000000000-G6HP7:1:1101:20621:10476 1:N:0:155
TACCTGTACTGGGGAAGCAATCGCCATTCCTACCCTAAAGATCGGAAGAGCACACGTCTGAACTCCAGTCACGCACTACAATCTCGTATGCCGTCTTCTGCTTGAAAAAAAAAAACCCTTTCTTCTTCCCTCTTCCCCCCTTCCCCCCCCTTCCCCCCACTATCCTCTTCCTCCTTTTCTTCACATCCTCCTCCCTTTCTCCTCCCTTCCTTTCCCCCTTCCTTTTCTTCCCTTCTTTCTTTTTTCCCTTC
+
BCBCCFFFFFFFGGGFGGGGGGGGGGGHHHHFGGHHHHGGHFHHGGGGGHHHHHHGGHHFFFHHHHHHHHHHFHGGGHHFHDCFHFFFHFGHGFGHGFHHHHHHHHHHGGGGCB<//<022222@111?F1001??CFECA000<CAC-A-.;:;BA?-../00:0;00;9BFF/090;////;//;;////99E///99BB/F;E//;BB/99:BFF-.;B:///;:/:BF//;B///:////-/:;/9/
@M05620:45:000000000-G6HP7:1:1101:19787:10492 1:N:0:155
CATCCTGACCCTGAAGTACCCCGGCTTGATTTCTGACATTAGATCGGAAGAGCACACGTCTGAACTCCAGTCACGCACTACAATCTCGTATGCCGTCTTCTGCTTGAAAAAAAAAAAAAAAAAAATTTCTCCCAATACTATTTTTTCCCCACATGTCTCCCCTCTCTATACTCACCCCCTTTCCCCACCCTACCCATTCTCCCCTCTTCCGCCCCTCCTCCCTTCACTTCCCTCCTTCTTTCTACCCGCCC
+
CCCDDFFFFFFFGGGGGGGGGGGGGGGGHHHHHHHHHHHHGHHHHHG?FGGHHHHFHGHHHGHGHHHHHHHHHGGHGGGHHHHHHHHHGGHHHHGFGHGHGHHHHHHHGHHGGGGD</</-----.000000////00;000000-/00:/..00;00;0/././:0000;000;::---.0000//..../...0/:0:00:9/9/000...--...//::/0/000000/0/./0:0:000000..-:@
@M05620:45:000000000-G6HP7:1:1101:27133:10501 1:N:0:155
CATCCTGACCCTGAAGTACCCCGGCTTGATTTCTGACATTAGATCGGAAGAGCACACGTCTGAACTCCAGTCACGCACTACAATCTCGTATGCCGTCTTCTGCTTGAAAAAAAAAAAAAACCATACAATAAAAATAAAAAAGAGTAATGATAAAAAAACAAAAAATGAAAAAATTCATAAGACTCAGGGGACGTGGAGAAAGACATAAAATCCTATTATATATAGTGCTGAAGTGATAGTTACGATAGTAT
+
DDDDDFFFFFFFGGGGGGGGGGGGGGGGHHHHHHHGHHHHHHHHHHGGGGHHHHHHHGHHHGHHHHHHHHHHHHGHGGGHHHHHEGHHGGHHHHGFGHGHHHHHHHHHHHH@FGGFB>////<110111>1<F10<1000-../0=0000000000-:......-.00;:0;-.0000000000000/.-.;-.....0.0:/:/00;000;0000000:00;000000000000000000009....:00
@M05620:45:000000000-G6HP7:1:1101:27721:10567 1:N:0:155
ATCTCTATCTCCTAAAAACCTGTTTAGATTTGGAGATAGACCTTCAGGTTTTTCATCATTTTCTGCATGAATTATACATTGACCACGTTCCAGCGTGGTCAGTTTGCAGCATTCTGTTATTTTGTTTGACAGAGTGTCTTGTTGAGAACATATGTAGGACATGATTTTTTCCTGCAACAGGGAAAATAAAGTATAAGTTTTAAAGATTTATTCTTTAATAAAGGATCTCAAAGCCAGCTTTAGAAAAAGGA
+
CCCDDFFFFFFFGGGGGGGGGGGHHHHHHHHHHGHHHHHGHHHHHHHHHHHGGHHHHHHHIHIHHHHHHGHHHHHHHHHHHHHHGHGHHHHHHHGFGGHHHHHHHHHHHHHHHHHHHHHHHHHHHHHHHHGHHHHHHHHHHHHHHHHHHHHHHHHHHHHHHHHHHHHHHGHHHHHHHHHHHGGHHHHHGHHHHHHHHFGHHHHHHHHHHHHHHHHHHHHHHHHHHHHHHHHHHHGHHGHHHHHFGGHGGGG
@M05620:45:000000000-G6HP7:1:1101:16561:10574 1:N:0:155
ATCTCTATCTCCTAAAAACCTGTTTAGATTTGGAGATAGACCTTCAGGTTTTTCATCATTTTCTGCATGAATTATACATTGACCACGTTCCAGCGTGGTCAGTTTGCAGCATTCTGTTATTTTGTTTGACAGAGTGTCTTGTTGAGAACATATGTAGGACATGATTTTTTCCTGCAACAGGGAAAATAAAGTATAAGTTTTAAAGATTTATTCTTTAATAAAGGATCTCAAAGCCAGCTTTAGAAAAAGGA
+
CCCCCFFFFFFFGGGGGGGGGGHHHHHHHHHHHHHHHHHHHHHHHHHHHHHGGHHHHIHHHHIIHHHHHHHHHHHHHHHHHHHHHHGHHHHHHHGFGGHHHHHHHHHHHHHHHHHHHHHHHHHHHHHHHHHHHHHHHHHHHHHHHHHHHHHHHHHHHHHHHHHHHHHHHGHHHHGHHHHHHGGHHHHHHHHHHHHGHGHHHHGHHHHHHHHHHHHHHHHHHGHHHHHHHGHHHHHHHGHHHHHHGHGHGGH
@M05620:45:000000000-G6HP7:1:1101:16539:10588 1:N:0:155
ATCTCTATCTCCTAAAAACCTGTTTAGATTTGGAGATAGACCTTCAGGTTTTTCATCATTTTCTGCATGAATTATACATTGACCACGTTCCAGCGTGGTCAGTTTGCAGCATTCTGTTATTTTGTTTGACAGAGTGTCTTGTTGAGAACATATGTAGGACATGATTTTTTCCTGCAACAGGGAAAATAAAGTATAAGTTTTAAAGATTTATTCTTTAATAAAGGATCTCAAAGCCAGCTTTAGAAAAAGGA
+
BABBBFFFFFFFGGGGGGGGGGHHHHHHHHHHHFFHHGHFHHHHHHHHHHHGGHHHHHHHHHHHHHHHHHGHHHHHHHHHHHHHHHGHHHHHHHGGGGHHHHHHHHHHHHHHHHHHHHHHHHHHHHHHHHHHHHHHHHHHHHHHHHHHHHHHHHHHHHHHHHHHHHHHHGHHHHHHHHGHHGGHHHHHGHHGGHHHHGHHHHHHHHHHHHHHHHHHHHHHHHHHEHHHHHHHHHHHHGGHHHGHHGFHGGG
@M05620:45:000000000-G6HP7:1:1101:24153:10588 1:N:0:155
ATCTCTATCTCCTAAAAACCTGTTTAGATTTGGAGATAGACCTTCAGGTTTTTCATCATTTTCTGCATGAATTATACATTGACCACGTTCCAGCGTGGTCAGTTTGCAGCATTCTGTTATTTTGTTTGACAGAGTGTCTTGTTGAGAACATATGTAGGACATGATTTTTTCCTGCAACAGGGAAAATAAAGTATAAGTTTTAAAGATTTATTCTTTAATAAAGGATCTCAAAGCCAGCTTTAGAAAAAGGA
+
BCCCCFFFFFFFGGGGGGGGGGHHHHHHHHHHHHHHHHHHHHHHHHHHHHHGGHHHHHHHHHIHIHHHHHHHHHHHHHHHHHHHHHGHHHHHHHGGGGHHHHHHHHHHHHHHHHHHHHHHHHHHHHHHHHHHHHGHHHHHHHHHGHHHHHHHHHHHHHHHHHHHHHHHHGHHHHHHHHHHHGGHHHHHHHHHHHHHHGHHHHHHHHHHHHHHHHHHHHHHHHHHHHHHHHHHHHHHHGHHHHHHHGHHGCG
@M05620:45:000000000-G6HP7:1:1101:15372:10591 1:N:0:155
ATCTCTATCTCCTAAAAACCTGTTTAGATTTGGAGATAGACCTTCAGGTTTTTCATCATTTTCTGCATGAATTATACATTGACCACGTTCCAGCGTGGTCAGTTTGCAGCATTCTGTTATTTTGTTTGACAGAGTGTCTTGTTGAGAACATATGTAGGACATGATTTTTTCCTGCAACAGGGAAAATAAAGTATAAGTTTTAAAGATTTATTCTTTAATAAAGGATCTCAAAGCCAGCTTTAGAAAAAGGA
+
CCDDDFFFFFFFGGGGGGGGGGHHHHHHHHHHHHHHHHHHHHHHHHHHHHHGGHHHHIHHHHHIIHHHHHHHHHHHHHHHHHHHHHGHHHHHHHGGGGHHHHHHHHHHHHHHHHHHHHHHHHHHHHHHHHHHHHHHHHHHHHHHHHHHHHHHHHHHHHHHHHHHHHHHHGHHHHHHHHHHHGGHHHHHHHHHHHHHHHHHHHG1FDGHDGHHHHHHH0GHHHHEFHHHFHHGGHABCEHHHHGHHHHFGGH
@M05620:45:000000000-G6HP7:1:1101:24164:10606 1:N:0:155
ATCTCTATCTCCTAAAAACCTGTTTAGATTTGGAGATAGACCTTCAGGTTTTTCATCATTTTCTGCATGAATTATACATTGACCACGTTCCAGCGTGGTCAGTTTGCAGCATTCTGTTATTTTGTTTGACAGAGTGTCTTGTTGAGAACATATGTAGGACATGATTTTTTCCTGCAACAGGGAAAATAAAGTATAAGTTTTAAAGATTTATTCTTTAATAAAGGATCTCAAAGCCAGCTTTAGAAAAAGGA
+
BCCCCFFFFFFFGGGGGGGGGGHHHHHHHHHHHHHHHHHHHHHHHHHHHHHGGHHHHIHIHHHHIHHHHHHHHHHHHHHHHHHHHHGHHHHHHHGGGGHHHHHHHHHHHHHHHHHHHHHHHHHHHHHHHHHHHHHHHHHHHHHHHHHHHHHHHHHHHHHHHHHHHHHHHGHHHHHHHHHHHGGHHHHHHHHHHHHHHGHHHHHHHHHHHHHHHHHHHHHHHHHHHHHHHGHHHHHHHGHHHHHHHHHHGGH
@M05620:45:000000000-G6HP7:1:1101:24144:10608 1:N:0:155
ATCTCTATCTCCTAAAAACCTGTTTAGATTTGGAGATAGACCTTCAGGTTTTTCATCATTTTCTGCATGAATTATACATTGACCACGTTCCAGCGTGGTCAGTTTGCAGCATTCTGTTATTTTGTTTGACAGAGTGTCTTGTTGAGAACATATGTAGGACATGATTTTTTCCTGCAACAGGGAAAATAAAGTATAAGTTTTAAAGATTTATTCTTTAATAAAGGATCTCAAAGCCAGCTTTAGAAAAAGGA
+
CCCCDFFFFFFFGGGGGGGGGGHHHHHHHHHHHHHHHHHHHHHHHHHHHHHGGHHHHHHHHIIHIHHHHHHHHHHGHHHHHHHHHHGHHHHHHHGGGGHHHHHHHHHHHHHHHHHHHHHHHHHHHHHHHHHHHHHHHHHHHHHHHHHHHHHHHHHHHHHHHHHHHHHHHGHHHHHHHHHHHGGHHHHHHHHHHHHGHGHHHHHHHHHHHHHHHHHHHHHHHHHHHHHHHGHGHHHHHGHHHHHHHHHHGGG
@M05620:45:000000000-G6HP7:1:1101:9714:10616 1:N:0:155
ATCTCTATCTCCTAAAAACCTGTTTAGATTTGGAGATAGACCTTCAGGTTTTTCATCATTTTCTGCATGAATTATACATTGACCACGTTCCAGCGTGGTCAGTTTGCAGCATTCTGTTATTTTGTTTGACAGAGTGTCTTGTTGAGAACATATGTAGGACATGATTTTTTCCTGCAACAGGGAAAATAAAGTATAAGTTTTAAAGATTTATTCTTTAATAAAGGATCTCAAAGCCAGCTTTAGAAAAAGGA
+
BBBBBFFFFFFFGFGGGGGGGGHHHGHHHHHGHFHHHGHHHHHHHHHHHHHGGHFHHGHHHHHHHHHHHHHHHHHHHHHHHHHHHHGHHHHHHHGGGGHHGHHHHHHHHHHHHHHHHHHHHHHHHHHHHHHHHHHHHHHHHHHHGHHHHHHHHHHHGHFHHHGFHHHHHGHHHHHHFHHHHGGGHFGGGHHHHHHHHGHHHHHHHHHHHHHHHHHHHGHFHHHHHHHHHGHHHGGHHGHHHHHHHHHGGGH
@M05620:45:000000000-G6HP7:1:1101:11181:10686 1:N:0:155
TACCTGTACTGGGGAAGCATTTGAATATCCCCCCATGGTGATGGGGACGGAGAACTGCTCCATAAACACAGGCAACGTGCCTAACTTTCCCGGGAAGATGAAGTCAAAGAGCGACCACAGCTCTCGGAGGTTATTTTGCATCGGTGAGCCAGACAGAATGATCCGATGAGGGGTGCGAAACTATTTGAGGAAAGGAAGCACCTTTTTATTAAATTTACCTTTTAGCAATCGCCATTCCTACCCTAAAGATC
+
CDCDDFFFFFFFGGGGGGGGGGHHHHHHHHHGGGGHHHGHHHHHHGGGGGGGGGHHHHHHHHHHHHHHHHHHGGHHGHHHHHHHHHHHHHHGGGGGGHHHHHHHHHHHHHHHGGGGGHHHHHHHHGGGGGEHHHHHHHHHHHGGGGGHHHHHHGHHHHHHHHHHHGGGHHHGGEGGGGGGGHGGHHGGGGFFGGGGGGGFGFFFFFFFFFFFFFFFFFFFFFFFFFFFFFFFFFFFFFFFFFFFFFFFFFF
@M05620:45:000000000-G6HP7:1:1101:24483:10692 1:N:0:155
TACCTGTACTGGGGAAGCATTTGAATATCCCCCCATGGTGATGGGGACGGAGAACTGCTCCATAAACACAGGCAACGTGCCTAACTTTCCCGGGAAGATGAAGTCAAAGAGCGACCACAGCTCTCGGAGGTTATTTTGCATCGGTGAGCCAGACAGAATGATCCGATGAGGGGTGCGAAACTATTTGAGGAAAGGAAGCACCTTTTTATTAAATTTACCTTTTAGCAATCGCCATTCCTACCCTAAAGATC
+
CDCCCFFFFFFFGGGGGGGGGGHHHHHHHHHGGGGHHHGHHHHHHGGGGGGGGHHHHHHHHHHHHHHHHHHHGHHHGHHHHHHHHHHHHHHGGGGGGHHHHHHHHHHHHHHHGGGGGHHHHHHHHGGGGGEHHHHHHHHHHHGGGGGHHHHHHGHHHHHHHHHHHGGGHHHGGFGGGGGGGGGHGHGGGGFGGGGGGGGFGFFFFFFFFFFFFFFFHFFFFFFFFFFFFFFFFFFFFFFFFFFFFFFFFFF
@M05620:45:000000000-G6HP7:1:1101:4549:10693 1:N:0:155
CATCCTGACCCTGAAGTACCCCATTGAGCATGGCATCGTCACCAACTGGGACGACATGGAGAAGATCTGGCACCACACCTTCTACAACGAGCTGCGCGTGGCCCCGGAGGAGCACCCAGTGCTGCTGACCGAGGCCCCCCTGAACCCCAAGGCCAACAGAGAGAAGATGACTCAGGTGAGGCTCGGCCGACGCCCGTGCTCCTCCCGTCCTTTCCCCAGTCATTTTCTGCCCGGCTTGATTTCTGACATTA
+
BCCCCFFFFFFFGGGGGGGGGGGHHHHHHHHHHGHHHGHHHGHHHGHHHHHHGGGGGHGHHHHHHHHHHGHHHGHHHGGHHHHHHHHHGGGGGHHGGGGGGGHHGGGGGGGGHGHHGGHHHHHHHHHHHHGGGGGGGGGGGGHHHHGGGGHGHHGGGGGGGGGGGGGGGGGGGGGGGGGGGGGGFFFFFFFFFFFFBDFFFFFFFFFFFFAFFFFFFFDFFFFFFFFFFFFFFAFFFFAFFFFFFBFFFF/
@M05620:45:000000000-G6HP7:1:1101:14785:10705 1:N:0:155
CATCCTGACCCTGAAGTACCCCATTGAGCATGGCATCGTCACCAACTGGGACGACATGGAGAAGATCTGGCACCACACCTTCTACAACGAGCTGCGCGTGGCCCCGGAGGAGCACCCAGTGCTGCTGACCGAGGCCCCCCTGAACCCCAAGGCCAACAGAGAGAAGATGACTCAGGTGAGGCTCGGCCGACGCCCGTGCTCCTCCCGTCCTTTCCCCAGTCATTTTCTGCCCGGCTTGATTTCTGACATTA
+
CDDCDFFFFFFFGGGGGGGGGGGHHHHHHHHHHHHHHGHHHGHHHGHHHHHHGGGGGHHHHHHHHHHHHHHHHGHHHGGHHHHHHHHHGGGGGHHGGGGGGGHHGGGGGGGGHHHHGGHGHHHHHHHHHHGGGGGGGGGGGGHHHHGGGGHGHHGGGGGGGGGGGGGGGGGGGGGGGGGGGGGGFFFFFFFFFFFFFFFFFFFFFFFFFFFFFFFFFFFFFFHFFFFFFFFFFFFFFFFFFFFFFFFFFF0
@M05620:45:000000000-G6HP7:1:1101:8886:10733 1:N:0:155
[truncated: 10,871,696 more chars]
