# Supplementary material for: Fast but not furious: a streamlined selection method for genome-edited cells
Source: Life Sci Alliance. 2021 Apr 26;4(6):e202101051. doi: 10.26508/lsa.202101051 (PMC8127327; doi:10.26508/lsa.202101051)
Supplement: Supplementary file 1 [file LSA-2021-01051_Supplemental_Data_1.zip › SANGER and Deep Sequencing/AFP/156_S156_L001_R1_001.fastq]

@M05620:45:000000000-G6HP7:1:1101:14610:1694 1:N:0:156
CATCCTGACCCTGAAGTACCCCATTGAGCATGGCATCGTCACCAACTGGGACGACATGGAGAAGATCTGGCACCACACCTTCTACAACGAGCTGCGCGTGGCCCCGGAGGAGCACCCAGTGCTGCTGACCGAGGCCCCCCTGAACCCCAAGGCCAACAGAGAGAAGATGACTCAGGTGAGGCTCGGCCGACGCCCGTGCTCCTCCCGTCCTTTCCCCAGTCATTTTCTGCCCGGCTTGATTTCTACCTTTT
+
11>AAFFFFFFFGFCFGFGFGF?GHHBHFDGGFHFHHCHHEGGBCEHHEE0FEEEEGGGBGEGFBFGGEFHFHFFHEGFHHHHFHFFGCECEFFFECEGGGEGGEGCCCGFGHHHHGEFHFFHFGHFFGFCCCCCFCCCCGEBCGGFG?AAEHHE?EEGBFBBEFFFGFFFGFBFFGFFFFFEA??EA@;@??@@@@--A9BFFBABFFFFFFB999-:BB/FFFFFFB/BA?;?@@;-;FFB////9;//
@M05620:45:000000000-G6HP7:1:1101:14590:1700 1:N:0:156
CATCCTGACCCTGAAGTACCCCATTGAGCATGGCATCGTCACCAACTGGGACGACATGGAGAAGATCTGGCACCACACCTTCTACAACGAGCTGCGCGTGGCCCCGGAGGAGCACCCAGTGCTGCTGACCGAGGCCCCCCTGAACCCCAAGGCCAACAGAGAGAAGATGACTCAGGTGAGGCTCGGCCGACGCCCGTGCTCCTCCCGTCCTTTCCCCAGTCATTTTCTGCCCGGCTTGATTTCGACTTTTT
+
11>>>D11CCCFC1CBGCGGCF1FGD1AA1B1AGFFEAHH0EA1/BG00/0B/EEEEFE101001DFFD1ECEFCGCEEHHHHFG1DF//>EEFC@@@GCG?F<<E?/@//<FAFEA/CGB<GFFH11?C@---<<A@@@CE/0:CAC.:AEEE.CEEG/F/C.9C/CBBBF;9BFF/0.99EA=@-A;->->@@>@--;/;FFBA-EAAAFF///9-9BB/9FFFFF//;9--9@@--;BF/--9-;B//
@M05620:45:000000000-G6HP7:1:1101:13577:1704 1:N:0:156
TACCTGTACTGGGGAAGCATTTGAATATCCCCCCATGGTGATGGGGACGGAGAACTGCTCCATAAACACAGGCAACGTGCCTAACTTTCCCGGGAAGATGAAGTCAAAGAGCGACCACAGCTCTCGGAGGTTATTTTGCATCGGTGAGCCAGACAGAATGATCCGATGAGGGGTGCGAAACTATTTGAGGAAAGGAAGCACCTTTTTATTAAATTTACCTTTTAGCAATCGCCATTCCTACCCTAAAGATC
+
>>>>ADFFFFFBA2E2AFBFGGHCFHGHHHFFEEEGFFGFBFDFEEAE001ECGGGHHHHFFGFBDGBGCGFGHFHCGEEHGG3FGHHGFGDCCCEEFFH4D3FGFBF3CHGECCCCGEFFHHHHGGCDGGHFHHHHHF1GHGFGDAGFFFHEEFF/CGGHHHHFDCEFGEFGGCFB?@?BFFFGGGBEE0BB??//9:/BEFFFFFFFFF/;BFFFBFFFFFEB/B/FF?AA?AFFFFBB.AFB./9BFB
@M05620:45:000000000-G6HP7:1:1101:19232:1835 1:N:0:156
CATCCTGACCCTGAAGTACCCCGGCTTGATTTCTGACATTAGATCGGAAGAGCACACGTCTGAACTCCAGTCACGCACTACAATCTCGTATGCCGTCTTCTGCTTGAAAAAAAAAAACACAAATCTTCTATAGATGCTATCAAACATCTAGAAACCAAACAGAACTACCCCCTGTAGCGATCAACACGAATACATTTAAAAAATCACACTTCCTTTACATTCAACCTTTATACATAGCCACAATTCAACTT
+
3>AAAFFFFFFFGGGGGGGGGGGGGGGGAGHHHHHHHHHHHHFHHHGEFEFGHHHHHGHHHGHHHHHHEGHHHHGHGGGHHGHHFGHHGGHHHHGGGHGGHHHHHHGHBGHGGG?D///@//0111<@1111111111110111101>11<1>10....<C///<00//..--.:000--...090;.-.9.0000000009-./;///////9;///9/;////.//////9///////.:.//////9/
@M05620:45:000000000-G6HP7:1:1101:17845:1839 1:N:0:156
TACCTGTACTGGGGAAGCATTTGAATATCCCCCCATGGTGATGGGGACGGAGAACTGCTCCATAAACACAGGCAACGTGCCTAACTTTCCCGGGAAGATGAAGTCAAAGAGCGACCACAGCTCTCGGAGGTTATTTTGCATCGGTGAGCCAGACAGAATGATCCGATGAGGGGTGCGAAACTATTTGAGGAAAGGAAGCACCTTTTTATTAAATTTACCTTTTAGCAATCGCCATTCCTACCCTAAAGATC
+
>>>>AFFFFFFFGGFGGGGGCGHHHHHHHHHGGGGHGHGHFHHHHGAEGGEFGHHHHHHHH3FGGHHGHHHHGHGHGHHHHHHGHFHHHHHGGGEEGHGHDGHHHHHHHGHHG@FGGHHHHHHHHGGDCGAGFHHHHHGFHHGGGGAHGHGGHGHHF/GFBGGHHECFCGFGGCDGGGDFCGFGGGG0CF9=/FGGGGEFFEFFFFF.FFFFFFFFFFFFFFFFFB/9FFAED.;FFFFFF9AB9.;BBFF
@M05620:45:000000000-G6HP7:1:1101:17845:1858 1:N:0:156
TACCTGTACTGGGGAAGCATTTGAATATCCCCCCATGGTGATGGGGACGGAGAACTGCTCCATAAACACAGGCAACGTGCCTAACTTTCCCGGGAAGATGAAGTCAAAGAGCGACCACAGCTCTCGGAGGTTATTTTGCATCGGTGAGCCAGACAGAATGATCCGATGAGGGGTGCGAAACTATTTGAGGAAAGGAAGCACCTTTTTATTAAATTTACCTTTTAGCAATCGCCATTCCTACCCTAAAGATC
+
AAABBFFFFFFFGGGGGGGGGGHHHHHHHHHGGGGHHHHHHHHHHGGGGGGGGHHHHHHHHHHHHHHHHGHHGHHHGHHHHHHHHHHHHHHGGGGGGHHHHHHHHHHHHHHHGGGGGHHHHHHHHGGGGGDHHHHHHHHHHHGGGGGGHHHHHGHHHHHHHHHHHGGGGHHGGEDGGFGGGGGGGGGGGG;FGFGGGGGGGFFFFFFFFFFFFFFFFFFFFFFFFFFFFFFFFBEFFFFFFFFFFFFFFFF
@M05620:45:000000000-G6HP7:1:1101:17988:1858 1:N:0:156
TTCTCTATCTCCTAAAAACCTGTTTAGATTTGGAGATAGACCTTCAGGTTTTTCATCATTTTCTGCATGAATTATACATTGACCACGTTCCAGCGTGGTCAGTTTGCAGCATTCTGTTATTTTGTTTGACAGAGTGTCTTGTTGAGAACATATGTAGGACATGATTTTTTCCTGCAACAGGGAAAATAAAGTATAAGTTTTAAAGATTTATTCTTTAATAAAGGATCTCAAAGCCAGCTTTAGAAAAAGGA
+
3>AAAFFFFFFFGGGGGGGGGGGHHHHGHHHHHFGGHGHFHHHHHHHHHHHGGHHHHHHHHHHHHHHHHHHHHFHHFGHHHHHHHHGHHHHHHGGEEFHHHHHHHHHHHHHHHHHHHHHHHHHHHHHHHHHHFGHHHHHHHHHHFGGBGGHHHHHHHHHHHHHEHHHHHGHHHHHHEGGGHGGHEFGFHGFGHHGGFFGHHGFBGGGHHGGHHHHHDFGGFFHGFFGHHGGHHHHFHGHHHHFB00C.EGG
@M05620:45:000000000-G6HP7:1:1101:14632:1863 1:N:0:156
AAACCAAGCAGACACTCACCGCTGTTCAGACATGAGGTCAGCTAGATCGGAAGAGCACACGTCTGACTCCAGTCACGCACTACAATCTCGTATGCCGTCTTCTGCTTGAAAAAAAAAAAATTAGATTGCAAGACTTAATTGGTTAGAACAAATGTAGGACGTGAAGTGTTCCTGCATACGGCAACATACCTTAGAGGATGTATAGACTGATACTTTAATCAAGGAGCTAAAAGTACGCACAAGAAGAAGGT
+
3>ABCCCFCFFFGGGGGGGGGGGGGHHHHHHHHGHHHGHHHHHHHHHGHGGGGHHHHHHHGHHHGHHHHHHHHHHHGHGGGHHHHHBGHHGGHHGHGGGHGHHBHHHHFHHHHGGDGCB/011111?111?10=1>111=>1=>10111>0<00=D0DH0-<...0:0;:0000;/00::;--:../00/0000;0:.::;0000000009000;000:000:09..:;000:000;..9-/.///0/;.0
@M05620:45:000000000-G6HP7:1:1101:17838:1874 1:N:0:156
TACCTGTACTGGGGAAGCATTTGAATATCCCCCCATGGTGATGGGGACGGAGAACTGCTCCATAAACACAGGCAACGTGCCTAACTTTCCCGGGAAGATGAAGTCAAAGAGCGACCACAGCTCTCGGAGGTTATTTTGCATCGGTGAGCCAGACAGAATGATCCGATGAGGGGTGCGAAACTATTTGAGGAAAGGAAGCACCTTTTTATTAAATTTACCTTTTAGCAATCGCCATTCCTACCCTAAAGATC
+
3>>ABFFFFFFCGEFEAGGGGGBGFGHHHHHGGGGHHFHHCHHGE2AECEF?EHHHHHHHHHHHHHHHHGHHGFHHEHCBGGHFHHHHHHHGGGGGGHHHGHGHHHHHHHEHFGGGGHHHHBHHHGGGGGDHFHHHHHHHHHFCFGGCFGGHHGHHHHHDGFHHEACFFCGDCCDEFGGGGGGGGGGGGGBFGAAFG?EFGFFFFFFFFFFFFFFFFFFFFFFFBBBFFF;EDAFFFFFFFFFFFFFFFFF
@M05620:45:000000000-G6HP7:1:1101:17994:1878 1:N:0:156
ATCTCTATCTCCTAAAAACCTGTTTAGATTTGGAGATAGACCTTCAGGTTTTTCATCATTTTCTGCATGAATTATACATTGACCACGTTCCAGCGTGGTCAGTTTGCAGCATTCTGTTATTTTGTTTGACAGAGTGTCTTGTTGAGAACATATGTAGGACATGATTTTTTCCTGCAACAGGGAAAATAAAGTATAAGTTTTAAAGATTTATTCTTTAATAAAGGATCTCAAAGCCAGCTTTAGAAAAAGGA
+
3AABBFFFFFFFGGGGGGGGGGHHHHHHHHHHHHHHHHHHHHHHHHHHHHHGGHHHHHHHHHHHHGHGHHHHHHHHHHHHHHHHHHGHHHHHHHGGGGHHHHHHHHHHHHHHHHHHHHHHHHHHHHHHHHHHHHGHHHHHHHHHHHHHHHHHHHHHHHHHHHHHHHHHHGHHHHHHHHHHHGGHHHGHHHHGHHHHHGGHHHHHHHHHHHHHHHHHHHHHHHHGHHHHGHHHHHHHHGHHHGHEGHHHGGH
@M05620:45:000000000-G6HP7:1:1101:11964:1954 1:N:0:156
TACCTGTACTGGGGAAGCGTGTAGCAATCGCCATTCCTACCCTAAAGATCGGAAGAGCACACGTCTGAACTCCAGTCACGCACTACAATCTCGTATGCCGTCTTCTGCTTGAAAAAAAAACAAACGTAGGTTAGTTTGCAGCAGTGATTCAGACAGAAAGATACTTATAGGTTGACAAAACTATGGTAAGAAACGCATCAGCTCTTGATTAAATTTATACTTTAGCAATCGCTATTCCTACCCTCAAAAAC
+
A>AABFFFFFFFGGFEGGFGGGGFBGHHHGGGGGGFGHHHGFGGHHHBGHHGGGGAGHFHB1EFFGGHECHHHHEFBGHGHGGGGHGHHFFFGFFGHHHGECHGHGHHHHH?GHGGECFD/?/0</<00/?110?1<1111?00>1<1111>FF000111/00000<00000<//<0=::.;00000;0:0::/.-9.-0000/00900000000;;F00;;B00000;0...;.//;;//;A/.9///..
@M05620:45:000000000-G6HP7:1:1101:14140:1978 1:N:0:156
ATCTCTATCTCCTAAAAACCTGTTTAGATTTGGAGATAGACCTTCAGGTTTTTCATCATTTTCTGCATGAATTATACATTGACCACGTTCCAGCGTGGTCAGTTTGCAGCATTCTGTTATTTTGTTTGACAGAGTGTCTTGTTGAGAACATATGTAGGACATGATTTTTTCCTGCAACAGGGAAAATAAAGTATAAGTTTTAAAGATTTATTCTTTAATAAAGGATCTCAAAGCCAGCTTTAGAAAAAGGA
+
3AAAAFFFFFFFGGGGGGGGFGAFHFEGDGHHHCFCGEGGDGFFFFGHFGGFGGGGHHHHHHFFGFGGHFGGGHHHHHDHHFFGEFEAGGHHHGGEEGHGFHGGGHGHHHGFGGFEFBFGHGHHFHHHFHFGGHFGFGFFHHHF?FGHGHHHDGGHFFEGGGHHHHHHHDHFHHGGFFHHHEEHHHGH1GGGHFHGHGFHHHGHHFHHHHHHHHHHHHHGBDGHGHHHDGGHHHHHHGFHHHF0;FHHGGG
@M05620:45:000000000-G6HP7:1:1101:19188:2017 1:N:0:156
ATCTCTATCTCCTAAAAACCTGTTTAGATTTGGAGATAGACCTTCAGGTTTTTCATCATTTTCTGCATGAATTATACATTGACCACGTTCCAGCGTGGTCAGTTTGCAGCATTCTGTTATTTTGTTTGACAGAGTGTCTTGTTGAGAACATATGTAGGACATGATTTTTTCCTGCAACAGGGAAAATAAAGTATAAGTTTTAAAGATTTATTCTTTAATAAAGGATCTCAAAGCCAGCTTTAGAAAAAGGA
+
CCCCCFFFFFFFGGGGGGGGGGHHHHHGHHHHHGHHHHHHHHHHHHHHHHHGGHHHGHHHHHHHHHHHHGHHHHHHHHHHHHHHHHGHHHHHHHGFGGHHHHHHHHHHHHHHHHHHHHHHHHHHHHHHHHHHHHGHHHHHHHHHHHHHHHHHHHHHHHHHHHHHHHHHHGHHHHHHHHHGHGGHHGGHHHHHHHHHGGHHHHHHHHHHHHHHHHHHHHHHGHHHHHHHHGHHHHHHHGHHHGHFGHHHGFC
@M05620:45:000000000-G6HP7:1:1101:16850:2061 1:N:0:156
ATCTCTATCTCCTAAAAACCTGTTTAGATTTGGAGATAGACCTTCAGGTTTTTCATCATTTTCTGCATGAATTATACATTGACCACGTTCCAGCGTGGTCAGTTTGCAGCATTCTGTTATTTTGTTTGACAGAGTGTCTTGTTGAGAACATATGTAGGACATGATTTTTTCCTGCAACAGGGAAAATAAAGTATAAGTTTTAAAGATTTATTCTTTAATAAAGGATCTCAAAGCCAGCTTTAGAAAAAGGA
+
CBCCCFFFFFFFGGGGGGGGGGHHHHHHHHHHHHHHHHHHHHHHHHHHHHHGGHHHHHHHHHHHHHHHHHHHHHHHHHHHHGHHHHGHHHHHHHGFGGHHHHHHHHHHHHHHHHHHHHHHHHHHHHHHHHHHHHGHHHHHHHHHHHHHHHHHHHHHHHHHHHHHHHHHGGHHHHHHHHHHHGGHHHGHHGHHHHHHHHHHHHHGHHHHHHHHHHHHHHHHHHHHHHHHHHHHHHHHHGHHHGHFGHHHGGH
@M05620:45:000000000-G6HP7:1:1101:14270:2064 1:N:0:156
CATCCTGACCCTGAAGTACCCCATTGAGCATGGCATCGTCACCAACTGGGACGACATGGAGAAGATCTGGCACCACACCTTCTACAACGAGCTGCGCGTGGCCCCGGAGGAGCACCCAGTGCTGCTGACCGAGGCCCCCCTGAACCCCAAGGCCAACAGAGAGAAGATGACTCAGGTGAGGCTCGGCCGACGCCCGTGCTCCTCCCGTCCTTTCCCCAGTCATTTTCTGCCCGGCTTGATTTCTGACATTA
+
CCABCFFFFFFFGGGGGGGGGGGHHHHHHHHHHHHFHGHHHGHHHGHHHHHHGGGGGHHGHHHHHHHHHGHHHGHHHGGHHHHGGHHHGGGGGHGGGGGGGGHHGGGFGGGGHHHHGGHHHHHGHHHHHHGGGGGGGFGGGGHHHHGGGGHGFEF.AEGGG/;.;FFGGBFFGGGGFFFGGGGGFFFFFCFFCFFF-ADFFFFFFFFEDDFFFBFFFBDFFFFFFFFFFFFEFFFFADAFFFFFF/BBFF/
@M05620:45:000000000-G6HP7:1:1101:14271:2081 1:N:0:156
CATCCTGACCCTGAAGTACCCCATTGAGCATGGCATCGTCACCAACTGGGACGACATGGAGAAGATCTGGCACCACACCTTCTACAACGAGCTGCGCGTGGCCCCGGAGGAGCACCCAGTGCTGCTGACCGAGGCCCCCCTGAACCCCAAGGCCAACAGAGAGAAGATGACTCAGGTGAGGCTCGGCCGACGCCCGTGCTCCTCCCGTCCTTTCCCCAGTCATTTTCTGCCCGGCTTGATTTCTGACATTT
+
BBBBBFFFFFFFGGGGGGGGGGGHHHHHHHHHHHHHHGHHHGHHHGHHHHHHGGGGGHHHHHHHHHHHHHHHHGHHHGGHHHHHHHHHGGGGGHHGGGGGGGHHGGGGGGGGHHHHGGHHHHHHHHHHHHGGGGGGGGGGGGGHHHGGGGHGHHGGGGGGGGGGGGGGGGGGGGGGGGGGGGGGFFFFFFFFFFFFBFFFFFFFFFFEFFDFFFFFFFFFFFFFFFFFFFFFFFAFCF9FFFFFFB9FFF/
@M05620:45:000000000-G6HP7:1:1101:17023:2092 1:N:0:156
ATCTCTATCTCTAAAAACCTGTTTAGATTTGGAGATAGACCTTCAGGTTTTTCATCATTTTCTGCATGAATTATACATTGACCACGTTCCAGCGTGGTCAGTTTGCAGCATTCTGTTATTTTGTTTGACAGAGTGTCTTGTTGAGAACATATGTAGGACATGATTTTTTCCTGCAACAGGGAAAATAAAGTATAAGTTTTAAAGATTTATTCTTTAATAAAGGATCTCAAAGCCAGCTTTAGAAAAAGGAA
+
BBBBBFFFFFFFGGGGGGGGGGHHFGGHHHHHGFGHHHCHHHHHHHHHHHGGHHHHHHHHHHHHHHHHGHHHHHHHHHHHHHHHHGHHHHHHHGGGFHHGHHHHHHHHHHHHHHHHHHHHHHHHHHHHHGHHHHHHHHHHHHHGHHFHHHHHHHHHHHHHHHHHHHHHGHHHHHFHHHHHGGHHHHHHGGFGHHFFFHHHGGHHFHHHHHHHHHHGDGGGFDGFHHHHHHHHHHGHGHHHHHEGHHGFEFH
@M05620:45:000000000-G6HP7:1:1101:14259:2095 1:N:0:156
CATCCTGACCCTGAAGTACCCCATTGAGCATGGCATCGTCACCAACTGGGACGACATGGAGAAGATCTGGCACCACACCTTCTACAACGAGCTGCGCGTGGCCCCGGAGGAGCACCCAGTGCTGCTGACCGAGGCCCCCCTGAACCCCAAGGCCAACAGAGAGAAGATGACTCAGGTGAGGCTCGGCCGACGCCCGTGCTCCTCCCGTCCTTTCCCCAGTCATTTTCTGCCCGGCTTGATTTCTGACATTT
+
3AAAAFFFFFF4FBGFFGGDEGEFHFH4FAF4CGHHHGHGHGFEGEGGHHHGAEGCFHFFFGEFHHHFHHHFHGHHGEEEGFFGHHFG@FA>EGGEEEGGGGFFGGCGGGDFHFHHGGGF11??FGHHGFG?C-@FDCDGGEGBCEGGGGGGGHGEEFFFF/AEFFB9F0BC9BFGFFGG.9AAB;?FB?BBBBB;-DDEFFFFB99;D9DBF/9/BB9FF/FFE/BFBFFED>-B;>.//;BFBFFFFF/
@M05620:45:000000000-G6HP7:1:1101:17503:2318 1:N:0:156
ATCTCTATCTCCTAAAAACCTGTTTAGATTTGGAGATAGACCTTCAGGTTTTTCATCATTTTCTGCATGAATTATACATTGACCACGTTCCAGCGTGGTCAGTTTGCAGCATTCTGTTATTTTGTTTGACAGAGTGTCTTGTTGAGAACATATGTAGGACATGATTTTTTCCTGCAACAGGGAAAATAAAGTATAAGTTTTAAAGATTTATTCTTTAATAAAGGATCTCAAAGCCAGCTTTAGAAAAAGGA
+
DDDDDFFFFFFFGGGGGGGGGGHHHHHHHHHHHHHHHHHHHHHHHHHHHHHGGHHHHHHHIIIHIHHHHHHHHHHHHHHHHHHHHHGHHHHHHHGGGGHHHHHHHHHHHHHHHHHHHHHHHHHHHHHHHHHHHHHHHHHHHHHHHHHHHHHHHHHHHHHHHHHHHHHHHGHHHHHHHHHHHGGHHHHHHHHHHHHHHHHHHHHHHHHHHHHHHHHHHHHHHHHHGHHHHHHHHHHHHGHHHHHHHHHHGGH
@M05620:45:000000000-G6HP7:1:1101:20076:2335 1:N:0:156
ATCTCTATCTCCTAAAAACCTGTTTAGATTTGGAGATAGACCTTCAGGTTTTTCATCATTTTCTGCATGAATTATACATTGACCACGTTCGAGCGTGGTCAGTTTGCAGCATTCTGTTATTTTGTTTGACAGAGTGTCTTGTTGAGAACATATGTAGGACATGATTTTTTCCTGCAACAGGGAAAATAAAGTATAAGTTTTAAAGATTTATTCTTTAATAAAGGATCTCAAAGCCAGCTTTAGAAAAAGGA
+
AAAAAFFFFFFFGGCFBFFGGFEGHEGFHHHHH4FCAAGEFHFHGFGHHHHEGHHGFFHHHGHHHHEGHF5DFGHDHGFHHBEGBG?FHHGCGFGEEGHHFGGFGHHHHHHHBG4BGFFGHFHHCGHHBGGHBGFGFGHGHHHHGGH4GHHGHHDGHHDGHGHHHHHHHGGGHHFGDGFHHFEHA0?<1GFGHF1FGGGHGFCGGDGHHHHGHHHDD0DD0GBF/DHHHFGHFFHGGGHGHFG0:<CHGGF
@M05620:45:000000000-G6HP7:1:1101:13839:2341 1:N:0:156
ATCTCTATCTCCTAAAAACCTGTTTAGATTTGGAGATAGACCTTCAGGTTTTTCATCATTTTCTGCATGAATTATACATTGACCACGTTCCAGCGTGGTCAGTTTGCAGCATTCTGTTATTTTGTTTGACAGAGTGTCTTGTTGAGAACATATGTAGGACATGATTTTTTCCTGCAACAGGGAAAATAAAGTATAAGTTTTAAAGATTTATTCTTTAATAAAGGATCTCAAAGCCAGCTTTAGAAAAAGGA
+
CDCCCFFFFFFFGGGGGGGGGGHHHHHHHHHHHHHHHHHHHHHHHHHHHHHGGHHHHIHHHIIIHHHHHHHHHHHHHHHHHHHHHHGFGHHHHHGGGGHHHHHHHHHHHHHHHHHHHHHHHHHHHHHHHHHHHHHHHHHHHHHHHHHHHHHHHHHHHHHHHHHHHHHHHGHHHHHHHHHHHGGHHHHHHHHHHHHHHGHHHHHHHHHHHHHHHHHHH0GHHGHHHHHHHHHHHHHHHGHHHHHGHHHHGGH
@M05620:45:000000000-G6HP7:1:1101:17508:2341 1:N:0:156
ATCTCTATCTCCTAAAAACCTGTTTAGATTTGGAGATAGACCTTCAGGTTTTTCATCATTTTCTGCATGAATTATACATTGACCACGTTCCAGCGTGGTCAGTTTGCAGCATTCTGTTATTTTGTTTGACAGAGTGTCTTGTTGAGAACATATGTAGGACATGATTTTTTCCTGCAACAGGGAAAATAAAGTATAAGTTTTAAAGATTTATTCTTTAATAAAGGATCTCAAAGCCAGCTTTAGAAAAAGGA
+
B@AABFFFBFFFGGGGGGGGGGHHHHHHHHHHGHHHHHHHHHHHHHHHHHHGGHHHHHHHHHHHFHHHHHHHHHHHHHHHHGHHHHGHHHHHHHGFGGHHHHHHHHHHHHHHHHHHHHHHHHHHHHHHGHHHHHHHHHHHHHHHHHGHHHHHHHHHHHHHHHHHHHHHHDHHHHGHHHHHGGGHGFHHHFHHHHHGHHGHHHHHHHHHHHHHHHHHHHHHHHHFGHHHFHHGFHHHHGHHHHHGGGHGGGH
@M05620:45:000000000-G6HP7:1:1101:13857:2348 1:N:0:156
ATCTCTATCTCCTAAAAACCTGTTTAGATTTGGAGATAGACCTTCAGGTTTTTCATCATTTTCTGCATGAATTATACATTGACCACGTTCCAGCGTGGTCAGTTTGCAGCATTCTGTTATTTTGTTTGACAGAGTGTCTTGTTGAGAACATATGTAGGACATGATTTTTTCCTGCAACAGGGAAAATAAAGTATAAGTTTTAAAGATTTATTCTTTAATAAAGGATCTCAAAGCCAGCTTTAGAAAAAGGA
+
AAAABFFFFFFFGGGGGGGGGGGHHHHHHHHGHHHHHHHHHHHHHHFHHHHGGHHHHHHHHHHHHHHHGHGHHHHGHHHHGHHFHHGHGHHHHHGGGGHHHHHHHHHHHHHHGHHHHHHHHHHHHHHHHHHHHHHHHHHHHHHHHHGHFHHHHHHHHGHHHHHHHHHHHGHHHGGHHHEFHGGHHHHHGHHHHHHHGHHHHGGHHHHHHHHHHGHHGDHGHFGHFHHHHHHHHHFHHGHHHHHGFGHF?DF
@M05620:45:000000000-G6HP7:1:1101:20088:2350 1:N:0:156
ATCTCTATCTCCTAAAAACCTGTTTAGATTTGGAGATAGACCTTCAGGTTTTTCATCATTTTCTGCATGAATTATACATTGACCACGTTCGAGCGTGGTCAGTTTGCAGCATTCTGTTATTTTGTTTGACAGAGTGTCTTGTTGAGAACATATGTAGGACATGATTTTTTCCTGCAACAGGGAAAATAAAGTATAAGTTTTAAAGATTTATTCTTTAATAAAGGATCTCAAAGCCAGCTTTAGAAAAAGGA
+
CCCCCFFFFFFFGGGGGGGGGGHHHHHHHHHHHHHHHHHHHHHHHHHHHHHGGHHHHHIHHIHHIHHHHHHHHHHHHHHHHHHHHHGHHHGHHGGGGGHHHHHHHHHHHHHHHH4FHHHHHHHHHHHHHHHHHHHHHHHHHHHHHHHHHHHHHHHHHHHHHHHHHHHHHGHHHHHHHHHHHGGHHHHHHHHHHHGHHHHHHHHHHHHHHHHHHHHHHHHHHHHHHHHHHHHHHHHHHGHHHHHHHHHHGGG
@M05620:45:000000000-G6HP7:1:1101:20071:2368 1:N:0:156
ATCTCTATCTCCTAAAAACCTGTTTAGATTTGGAGATAGACCTTCAGGTTTTTCATCATTTTCTGCATGAATTATACATTGACCACGTTCGAGCGTGGTCAGTTTGCAGCATTCTGTTATTTTGTTTGACAGAGTGTCTTGTTGAGAACATATGTAGGACATGATTTTTTCCTGCAACAGGGAAAATAAAGTATAAGTTTTAAAGATTTATTCTTTAATAAAGGATCTCAAAGCCAGCTTTAGAAAAAGGA
+
BBBBBFFFFFFFGGGGGGGGGGFGGHBFHHHHHGHHHHHHHHGHHHGHHGHFEHHHHHHHHHHHFHHHHHHHHHHHHHHHEHHHHHGFFHGHBFGFGGHHHHHHHHHHGHHHGHFFHHHHHHHHHHHHGHHHHHGHHHHHHHHHHHHHFHHHHHHHHHGHHHHGHHHHHGHHHHHHGHHHHGEHHHHHGHHGHHHGHGHHHHGHHHGHGHHHHHGHHHHHHHHFHHHHHHHHGHHHHGGHHHGHHHHGGGG
@M05620:45:000000000-G6HP7:1:1101:17376:2373 1:N:0:156
ATCTCTATCTCCTAAAAACCTGTTTAGATTTGGAGATAGACCTTCAGGTTTTTCATCATTTTCTGCATGAATTATACATTGACCACGTTCCAGCGTGGTCAGTTTGCAGCATTCTGTTATTTTGTTTGACAGAGTGTCTTGTTGAGAACATATGTAGGACATGATTTTTTCCTGCAACAGGGAAAATAAAGTATAAGTTTTAAAGATTTATTCTTTAATAAAGGATCTCAAAGCCAGCTTTAGAAAAAGGA
+
>>AA>DBBFF@DGGGGDDEAFEFE3AA1AA3111B1BEGB11FGCEFEFGFFCE2FEBFEFFAABB2ADGAFAGFDAAFFA1B11AAGEHHDGBEEEEHDHHGHFD@GHCA1B@@@BDGHFGFG>FGF11>BGCHFHBEGGFFHDGHGHF112B>BBE1<FGG1FFGGFCBDGGB0<1FFGEG0/<?F11?1@GFHHG1<FD<=>1FFHDGFFGHHH0D<00=<<<GD<DGDDG./:CHBCC:0<CHFCCC
@M05620:45:000000000-G6HP7:1:1101:19625:2375 1:N:0:156
AGATTACTGCAACAGTTCCCCCTGGACCTGGAAAAGTTTCTTGCCTGGCTTACAGAAGCTGAAACAACTGCCAATGTCCTACAGGATGCTACCCGTAAGGAAAGGCTCCTAGAAGACTCCAAGGGAGTAAAAGAGCTGATGAAACAATGGCAAGTAAGTCAGGCATTTCCGCTTTAGCACTCTTGTGGATCCAATTGAACAATTCTCAGCATTTGTACTTGTAACTGACAAGCCAGGGACAAAACAAAGAT
+
ABAAAFFFFFFFGGGGGGGGGGGFGFGHHHGHHFHHGGFGHHHHHHHHGHHHHHHHHHHHHHGHHHHHHHHHHHHHHGHHHGHGFGHHHHHHHHGEGGHHFHHHHGHHGHHHHGHHHHHHHHHGGFGFHFGHHFHFHHHHHGHHHHHFHHH2FFFGHHHHHGCCHHHHHHEGGGGHHGHGFHHHGGGFFHGHGHGDGHHGFCGHFHHHHHHHHHGGGCGHHGFGFHFHFGGHEEFF?DEEECCFFFGGGFG
@M05620:45:000000000-G6HP7:1:1101:10942:2391 1:N:0:156
AGATTACTGCAACAGTTCCCCCTGGACCTGGAAAAGTTTCTTGCCTGGCTTACAGAAGCTGAAACAACTGCCAATGTCCTACAGGATGCTACCCGTAAGGAAAGGCTCCTAGAAGACTCCAAGGGAGTAAAAGAGCTGATGAAACAATGGCAAGTAAGTCAGGCATTTCCGCTTTAGCACTCTTGTGGATCCAATTGAACAATTCTCAGCATTTGTACTTGTAACTGACAAGCCAGGGACAAAACAAAGAT
+
BBABCFFFFFFFGGGFGGGGGGGFHGHHHHGHHHHHBGHHHHHHHHHHHHHHHHGGGHHHHHHFHFHHHHHHHHHHHHHHHHGHHHHFHHHHHHGGGGHHGHHHHHHHGHHHHHHBGHHHGGHGAFEEGHHHHGHHHHFFHHHHHGHHFHFFGGHHGHHHHHHHHHHHHHGGGGGHHHHHHHHHHHFFGHHHGHHHHHHHHHHHHHHDHHGHHHHGFHHHHHHBGHHGGHFHHGGGGGGGGGBFGGGGFGF
@M05620:45:000000000-G6HP7:1:1101:17385:2392 1:N:0:156
ATCTCTATCTCCTAAAAACCTGTTTAGATTTGGAGATAGACCTTCAGGTTTTTCATCATTTTCTGCATGAATTATACATTGACCACGTTCCAGCGTGGTCAGTTTGCAGCATTCTGTTATTTTGTTTGACAGAGTGTCTTGTTGAGAACATATGTAGGACATGATTTTTTCCTGCAACAGGGAAAATAAAGTATAAGTTTTAAAGATTTATTCTTTAATAAAGGATCTCAAAGCCAGCTTTAGAAAAAGGA
+
CBCBCFFFFFFFGGGGGGGGGGHHHHHHHHHHHHHHHHHHHHHHHHHGHHHGGHHHHHHHIIIIIHHHHHHHHHHHHHHHHHHHHHGHHHHHHGGFGGHHHHHHHHHHHHHHHHHHHHHHHHHHHHHHHGHHFHHHHHHHHHHHHHHHHHHHHHHHHHHHHHHHGHHHHGHHHHGHHHHHHGGHHHHHHHHGHHGHHGGHHHHHHHHHHHHHHHHHHHHHHGHHGHHHHHHHHHHHHGHHHHHHHHHHGGG
@M05620:45:000000000-G6HP7:1:1101:17365:2392 1:N:0:156
ATCTCTATCTCCTAAAAACCTGTTTAGATTTGGAGATAGACCTTCAGGTTTTTCATCATTTTCTGCATGAATTATACATTGACCACGTTCCAGCGTGGTCAGTTTGCAGCATTCTGTTATTTTGTTTGACAGAGTGTCTTGTTGAGAACATATGTAGGACATGATTTTTTCCTGCAACAGGGAAAATAAAGTATAAGTTTTAAAGATTTATTCTTTAATAAAGGATCTCAAAGCCAGCTTTAGAAAAAGGA
+
BABBBFFFFFFFGGGGGGGGGGHGHHHGHHHFHFHHHHGGHGHHHHHGHHHGGHHHGHHHHHHHHHHHHHHHHHHGHHHHHFHHHHGHHHHGHHG?FFHHHHFHHHHHHHHHHHHHHHHHHHHGHHHHGHGHHHHHHHHHHHHHHHHGHHHHHHHHHHGHHHHHHHHHHGGHHHHHHHHHHGGGHHHHFHHHGHGHHFGHHHFHHHHHHHHHHHHHHHHGHGFEHHHHHFGHGHGHHGHHHHGGHFHHGGH
@M05620:45:000000000-G6HP7:1:1101:10961:2393 1:N:0:156
AGATTACTGCAACAGTTCCCCCTGGACCTGGAAAAGTTTCTTGCCTGGCTTACAGAAGCTGAAACAACTGCCAATGTCCTACAGGATGCTACCCGTAAGGAAAGGCTCCTAGAAGACTCCAAGGGAGTAAAAGAGCTGATGAAACAATGGCAAGTAAGTCAGGCATTTCCGCTTTAGCACTCTTGTGGATCCAATTGAACAATTCTCAGCATTTGTACTTGTAACTGACAAGCCAGGGACAAAACAAAGAT
+
BBBBCFFFFFFFGGGFGGGGGGGGHGGHHHHHFHHHGHHHHHHHHHHHHHHHHHFBGHHHHHHHHHHHHHHHGHHHHHHHHHFHHGHHHHHHHHGGGGHHHHHHHHHHGHHHHHHGHHHHHGHGGHGGHFHHHGHHHHFGHHHHHHHHGHGGHGHHGHHHHHHHHHHHHHGGGGGHHGHHHHHHHHGGHHHHHGHHHHHHHHGHHHHGGHHHHHHHHGHHHGHHHHHHGGGHHGFGGGFGGGGFGGGGFGF
@M05620:45:000000000-G6HP7:1:1101:19624:2393 1:N:0:156
AGATTACTGCAACAGTTCCCCCTGGACCTGGAAAAGTTTCTTGCCTGGCTTACAGAAGCTGAAACAACTGCCAATGTCCTACAGGATGCTACCCGTAAGGAAAGGCTCCTAGAAGACTCCAAGGGAGTAAAAGAGCTGATGAAACAATGGCAAGTAAGTCAGGCATTTCCGCTTTAGCACTCTTGTGGATCCAATTGAACAATTCTCAGCATTTGTACTTGTAACTGACAAGCCAGGGACAAAACAAAGAT
+
BBBBBFFFFFFFGGGGGGGGGGGGHHHHHHHHHHHHHHHHHHHHHHHHHHHHHHHHHHHHHHHHHHHHHHHHHHHHHHHHHHHHHHHHHHHHHHGGGGHHHHHHHHHHGHHHHHHGHHHHHHHGGGGFHHHHHGHHHGGHHHHHHHHHHHHHHGHHHHHHHHHHHHHHHHGGGGGHHHHHHHHHHFHGHHHHHFHGHGHHHHHHHHHFHHHHGHHHHHHHHHHGHHHFGHHHHGGGGGGGGGGGGGGFGGG
@M05620:45:000000000-G6HP7:1:1101:14692:2413 1:N:0:156
TACCTGTACTGGGGAAGCATTTGAATATCCCCCCATGGTGATGGGGACGGAGAACTGCTCCATAAACACAGGCAACGTGCCTAACTTTCCCGGGAAGATGAAGTCAAAGAGCGACCACAGCTCTCGGAGGTTATTTTGCATCGGTGAGCCAGACAGAATGATCCGATGAGGGGTGCGAAACTATTTGAGGAAAGGAAGCACCTTTTTATTAAATTTACCTTTTAGCAATCGCCATTCCTACCCTAAAGATC
+
BBBBBFFFFFFFGGFEGGGGGGHHHHHHHHHGGGGHHHHHHHHHHGGGGGGGGHHHHHHHHHHHHHHHHHHHGHHHGHHHHHHHHHHHHGHGGGGGGHHHGHHHHHHHHHHHGGGGGHHHHHHHHGGGGGEHHHHHHHHGHHGGGGGHHHHHHGHHHHHGHHHHHGGGHHHFGGGGGEGGGGGGGGGGGGBFGGGGGGGGGFFFFFFFFFFFFFFFFFFFFFFFFFFFFFFFF?EFFFFFFFFFFFFFFFF
@M05620:45:000000000-G6HP7:1:1101:10876:2436 1:N:0:156
ATCTCTATCTCCTAAAAACCTGTTTAGATTTGGAGATAGACCTTCAGGTTTTTCATCATTTTCTGCATGAATTATACATTGACCACGTTCCAGCGTGGTCAGTTTGCAGCATTCTGTTATTTTGTTTGACAGAGTGTCTTGTTGAGAACATATGTAGGACATGATTTTTTCCTGCAACAGGGAAAATAAAGTATAAGTTTTAAAGATTTATTCTTTAATAAAGGATCTCAAAGCCAGCTTTAGAAAAAGGA
+
BBAABFFFFFFFGGGGGGGGGGHHHGHHHHHHHHHFFHHGHHGHHHHHHHHGEHHHHHHHHHHHHFHHHFDGHHHGHHHHFGEGFHFFGHHHHGGGGGHHGHHHHHHHHHHGFHHHGHHHHHHHFHHHHHHHHHEGHHHHHHHHGHHHHHHHHHGHHHGHGHHHHHHHFDHHHHHGDGHHHFEHHGGHGHFFHHHGHDGHHHFGHHGHHHHHHHHHHHGHHHFEHHHHHHHHHGHHHGHHHHHECGHHGDF
@M05620:45:000000000-G6HP7:1:1101:10749:2517 1:N:0:156
ATCTCTATCTCCTAAAAACCTGTTTAGATTTGGAGATAGACCTTCAGGTTTTTCATCATTTTCTGCATGAATTATACATTGACCACGTTCCAGCGTGGTCAGTTTGCAGCATTCTGTTATTTTGTTTGACAGAGTGTCTTGTTGAGAACATATGTAGGACATGATTTTTTCCTGCAACAGGGAAAATAAAGTATAAGTTTTAAAGATTTATTCTTTAATAAAGGATCTCAAAGCCAGCTTTAGAAAAAGGA
+
BBBBBFFFFFFFGGGGGGGGFGGHHHHHFHHHHHHHHHHGHHGHGHHHHHHGGHHGHHHHHHHHHGHHHHFHHHHHHHHHHHHHGHGFGHHHGHGFGGHHHHHHHHBGGFGHHHGHHHFHHHHGGHHHBGHHHGGHHHHHHGHH4B?FGFHHHHGHGHGHHHHGHHHHGGHHHHHGDFHFHGFHGHHH1D?FHHFHFFGHHHGHG=FHHHHGHHHHHGHHGGHHGHHHBDGHGCGHGEHHHHGCCGGHGGC
@M05620:45:000000000-G6HP7:1:1101:10765:2528 1:N:0:156
ATCTCTATCTCCTAAAAACCTGTTTAGATTTGGAGATAGACCTTCAGGTTTTTCATCATTTTCTGCATGAATTATACATTGACCACGTTCCAGCGTGGTCAGTTTGCAGCATTCTGTTATTTTGTTTGACAGAGTGTCTTGTTGAGAACATATGTAGGACATGATTTTTTCCTGCAACAGGGAAAATAAAGTATAAGTTTTAAAGATTTATTCTTTAATAAAGGATCTCAAAGCCAGCTTTAGAAAAAGGA
+
CCCCCFFFFFFFGGGGGGGGGGHHHHHHHHHHHGHHHHHHHHHHHHHHHHHGGHHHHHHHHHHHHHHHHHHHHHHHHHHHHHHHHHGGHHHHHHGGGGHHHHHHHHHHHHHHHGHHHHHHHHHHHHHHGHHHGHHHHHHHHHHHHHHHHHHHHHHHHHHHHHHHGHHHHGHHHHHHHHHHHGGHHHHHHHHHHHHHHGHHHHHHHHHHHHHHHHHHHHHHHHHHHHHHHHHGHHHHGGHHHHHGGHHHGGH
@M05620:45:000000000-G6HP7:1:1101:10754:2542 1:N:0:156
ATCTCTATCTCCTAAAAACCTGTTTAGATTTGGAGATAGACCTTCAGGTTTTTCATCATTTTCTGCATGAATTATACATTGACCACGTTCCAGCGTGGTCAGTTTGCAGCATTCTGTTATTTTGTTTGACAGAGTGTCTTGTTGAGAACATATGTAGGACATGATTTTTTCCTGCAACAGGGAAAATAAAGTATAAGTTTTAAAGATTTATTCTTTAATAAAGGATCTCAAAGCCAGCTTTAGAAAAAGGA
+
BAAABFFFFFFFGGGGGGGGGGHHHHGHHHHHHHHHHHHHHHHHHHHHHHHGGHHHHHHHHHHHHHGHHGHHHHHHHHHHHHHHHHGGHHHHHHGGFGHHHHHHHHHHHHHHHHHHHHHHHHHHHHHHHHFHHHHHHHHHHHHHHHGHHHHHHHHHHHHHHHHHHHHHHGHHHHHHHHGHHGGHHHHHGHHHHHHHHGHHHHHGHHHHHHHHHGHHHGHHHHFBFHHHHHHHFHHHHGHHHHGFHHHHGGG
@M05620:45:000000000-G6HP7:1:1101:10773:2546 1:N:0:156
ATCTCTATCTCCTAAAAACCTGTTTAGATTTGGAGATAGACCTTCAGGTTTTTCATCATTTTCTGCATGAATTATACATTGACCACGTTCCAGCGTGGTCAGTTTGCAGCATTCTGTTATTTTGTTTGACAGAGTGTCTTGTTGAGAACATATGTAGGACATGATTTTTTCCTGCAACAGGGAAAATAAAGTATAAGTTTTAAAGATTTATTCTTTAATAAAGGATCTCAAAGCCAGCTTTAGAAAAAGGA
+
BBBBBFFFFFFFGGGGGGGGGGHHHHHHHHHHGHHHHGHHHHHHHGHHHHHGGHHHHHHHHHHHHHHHGHHHHHHHHGHHHGHHHHGHHHHHHHGGGGHHHHHHHHHHHHHHHHHHHHHHHHHHHHHHHHHGGFHHHHHHHHHHHFGHHHHHHHHHHHGHHHHHHHHHHGHHHGHHHHHGHFGHHCFHBGHHHHHFFGGHHHGHGGHHHHHHHHHHHHHHDG0DHHHHHHFBGHHHHGHHHHEFHCHF?DC
@M05620:45:000000000-G6HP7:1:1101:18969:2571 1:N:0:156
ATCTCTATCTCCTAAAAACCTGTTTAGATTTGGAGATAGACCTTCAGGTTTTTCATCATTTTCTGCATGAATTATACATTGACCACGTTCCAGCGTGGTCAGTTTGCAGCATTCTGTTATTTTGTTTGACAGAGTGTCTTGTTGAGAACATATGTAGGACATGATTTTTTCCTGCAACAGGGAAAATAAAGTATAAGTTTTAAAGATTTATTCTTTAATAAAGGATCTCAAAGCCAGCTTTAGAAAAAGGA
+
CDCCCFFFFFFFGGGGGGGGGGHHHHHHHHHHHGHHGHHHHGHHHHHHHHHGGHHGHHHHHHHHHHFHHHHHHHHHHGHHHHHHHHGHHHHHHGGGGGHHFHHHHHFFHFFHHFHHHHHHHHHHHHHHHHGHGHGHHGHHHHHHFHHHHHHHHHHFHHFGGGHFHHHHHEHHHHHHHHGGHGGHHFGHHDGGFHHGHHHHHHHGGHHHHHHHHHHHHFHHHGHHFGHHHGGGHGFHGEHHHFHFGHHFGGG
@M05620:45:000000000-G6HP7:1:1101:18944:2575 1:N:0:156
ATCTCTATCTCCTAAAAACCTGTTAGATTTGGAGATAGACCTTCAGGTTTTTCATCATTTTCTGCATGAATTATACATTGACCACGTTCCAGCGTGGTCAGTTTGCAGCATTCTGTTATTTTGTTTGACAGAGTGTCTTGTTGAGAACATATGTAGGACATGATTTTTTCCTGCAACAGGGAAAATAAAGTATAAGTTTTAAAGATTTATTCTTTAATAAAGGATCTCAAAGCCAGCTTTAGAAAAAGGAA
+
CCCCCFFFFFFFGGGGGGGGGGHH5EDFGHFHGFGCGFGFHFHHHGHGHHGGHEHGDFHHHFFHGHFHAGHHFHFFGFHFFHHHHEFHFHGHHEEFGHHHGGHHHHHFGHHHHHHHHHHHHHHHHHHGFFEFGGHHGGHHHHHEECFCF3FFBFFEGEGFFGFFHHHHGGHGHFHHCGGHGFHHHHGHHG<GGFHBFGHHFHGGDFGHGDGFBGH1DGDGFHGFFHHHDFFDGHEFGCGHFHFFFFFDDGF
@M05620:45:000000000-G6HP7:1:1101:18966:2592 1:N:0:156
ATCTCTATCTCCTAAAAACCTGTTTAGATTTGGAGATAGACCTTCAGGTTTTTCATCATTTTCTGCATGAATTATACATTGACCACGTTCCAGCGTGGTCAGTTTGCAGCATTCTGTTATTTTGTTTGACAGAGTGTCTTGTTGAGAACATATGTAGGACATGATTTTTTCCTGCAACAGGGAAAATAAAGTATAAGTTTTAAAGATTTATTCTTTAATAAAGGATCTCAAAGCCAGCTTTAGAAAAAGGA
+
CCCCCFFFFFFFGGGGGGGGGGHHHABAGHHHBEE44AB5F3FD3AD3FGHG2F55A5FGHDABADAAFH5H55BA55DA5DG33AEGFHBD@3E1B0?B4BGHF@34@31F444BF@4DHH4FGHC33F4BCGBF??FDGHFC?BF4?B3?4??4D332?B22DHHHH/G2>>BG220FH/FFH0?FH1F11?G1=FGH1GH<D1FG11F1<GHFH0=DG0G0/0/<<=G00<./..CGC00CFHG.E.G
@M05620:45:000000000-G6HP7:1:1101:11475:2661 1:N:0:156
CATCCTGACCCTGAAGTACCCCGGCTTGATTTCTGACATTAGATCGGAAGAGCACACGTCTGAACTCCAGTCACGCACTACAATCTCGTATGCCGTCTTCTGCTTGAAAAAAAAAAAAAAACATTATAGAATATGCTGTAGTTATTAACAATTGACTATATACTCTTGATCTCATAATGTTGACAACATCATGTACATTTGATATATGTATTGTCTAATACAATTGCAGATACGCTCCATTCTTACATGTT
+
AABBBBFFFFFFGGGGGGGGGGEGFGGGHHHHHGGGHHHHHHGGFEEFFGHHHHHHHGHHHGHHHGHHHCFGBGEBEGFHHFHH3GGFFEHHGHFEEGFGFH4GHHEF3FGGGGGD><</-..111<11111111000000000000000000000000;000;00000000:00000000000009./00000000;0000009000000000000000090//////////.....//9//9//////;
@M05620:45:000000000-G6HP7:1:1101:11480:2679 1:N:0:156
CATCCTGACCCTGAAGTACCCCGGCTTGATTTCTGACATTAGATCGGAAGAGCACACGTCTGAACTCCAGTCACGCACTACAATCTCGTATGCCGTCTTCTGCTTGAAAAAAAAACCAGTGCTGCTGACCGAGGCCCCCCTGAACCCCAAGGCCAACAGAGAGAAGATGACTCAGGTGAGGCTCGGCCGACGCCCGTGCTCCTCCCGTCCTTTCCCCAGTCATTTTCTGCCCGGCTTGATTTCTGACATTA
+
BBBBBFFFFFFFGGGGGGGGGGE2A2AE2BGEEAA5G3FDH5ABBF2ECFHFAGHHEE1BAFH5FHH3BFDBGHEHGGG3?B34B4B11B334@>1>EF4F?H?3F0F3?FE/B<//??@FDHHHHGGHHGCGGGGGGCDGGHHFEDD.DHGHGGHFGHHHFGGFG/;BFFGFGBFBFGGGGGGB@EA@@BB>BBB>FFEFFFFFFF.ADDFFFFFFFD9BBFF/BBFF//.;B;BBB9FFF9BF/BF/B/
@M05620:45:000000000-G6HP7:1:1101:21700:2760 1:N:0:156
TACCTGTACTGGGGAAGCATTTGAATATCCCCCCATGGTGATGGGGACGGAGAACTGCTCCATAAACACAGGCAACGTGCCTAACTTTCCCGGGAAGATGAAGTCAAAGAGCGACCACAGCTCTCGGAGGTTATTTTGCATCGGTGAGCCAGACAGAATGATCCGATGAGGGGTGCGAAACTATTTGAGGAAAGGAAGCACCTTTTTATTAAATTTACCTTTTAGCAATCGCCATTCCTACCCTAAAGATC
+
BABBBFFFFFFFGGGGGGGGGGHHFHHHHHHGGGGHHHGGGHHHHGGGGGDGGHHHHGHHGHHHHHHHHHHHGHHHGHHGHHHHHFHHHHHGGGEGGHHHHHHHHHHHHHHGGGGGGHHHHHHHHEF?CCCGHHHHHHFBFHGGGGGFGGHHHGHC<CGFHHHHHGGGGHGDFC@DA;ADGGGGGGGGGGBFFFGFFFEFGEFFFFFFFFFFFFFFFFFFFFFFFFFFFFFFFFEFFFFFFFFFFFFFFFF
@M05620:45:000000000-G6HP7:1:1101:21708:2781 1:N:0:156
TACCTGTACTGGGGAAGCATTTGAATATCCCCCCATGGTGATGGGGACGGAGAACTGCTCCATAAACACAGGCAACGTGCCTAACTTTCCCGGGAAGATGAAGTCAAAGAGCGACCACAGCTCTCGGAGGTTATTTTGCATCGGTGAGCCAGACAGAATGATCCGATGAGGGGTGCGAAACTATTTGAGGAAAGGAAGCACCTTTTTATTAAATTTACCTTTTAGCAATCGCCATTCCTACCCTAAAGATC
+
ABBBBBFFFF5BCEFEAGGGGGBGH5BHHHHGGGGGFFFHGGFHGGGFE0?1AFHHHHHHHHHHEFHFHHAGGHHGEH1FEGGGHHHHGHHGGCGCGHHGFFDHGHGGHEBG<CDCGHHGHHHHHG/<CG/<FGHHHHBFHHGGGGGFHFHHGGFFHHHHHHBFGDGGFHCDCEGF@DBBBFFFGFGFEFBBFF.9B9?FBE/9B/FFFFFFFFFFFFFBF/BFBFF;;B.ADFFEFFFFF;AFFFFE/BB
@M05620:45:000000000-G6HP7:1:1101:17437:2831 1:N:0:156
TCTCTATCTCCTAAAAACCTGTTTAGATTTGGAGATAGACCTTCAGGTTTTTCATCATTTTCTGCATGAATTATACATTGACCACGTTCCAGCGTGGTCAGTTTGCAGCATTCTGTTATTTTGTTTGACAGAGTGTCTTGTTGAGAACATATGTAGGACATGATTTTTTCCTGCAACAGGGAAAATAAAGTATAAGTTTTAAAGATTTATTCTTTAATAAAGGATCTCAAAGCCAGCTTTAGAAAAAGGAA
+
CCCCCFFFFFFFGGGGGGGGGGHHBGHHHHHHHHHHHHHHHHHHHHHHHHGGHHHHHH5HHHHHIHHHFHHHHHHHHHHHHHHHHGHHHHHHHGGGGHHHHHHHHHHHHHHHHHHHHHHHHHHHHHHHHHHHHHHHHHHHHHHGHHHHHHHHHHHHHHHHHHHHHHHHGHHHHHHHHHHHGGHHHHHHHHGHHHHHGHHHGGHHHHHHHHHHHHHHFGGGHFGHHGHHHHHHHHGHGHHHHHHHHHGGGHG
@M05620:45:000000000-G6HP7:1:1101:13025:2855 1:N:0:156
ATCTCTATCTCCTAAAAACCTGTTTAGATTTGGAGATAGACCTTCAGGTTTTTCATCATTTTCTGCATGAATTATACATTGACCACGTTCCAGCGTGGTCAGTTTGCAGCATTCTGTTATTTTGTTTGACAGAGTGTCTTGTTGAGAACATATGTAGGACATGATTTTTTCCTGCAACAGGGAAAATAAAGTATAAGTTTTAAAGATTTATTCTTTAATAAAGGATCTCAAAGCCAGCTTTAGAAAAAGGA
+
BBBBBFFFFFFFGGGGGGGGGGHHHHHHHHHHHHHHHGHHHHHHHHHHHHHGGHHHHHHHHHHHHHHHHHHHHHHHHHHHGGHGHHGHHHHHHHGFGGHHHHHHHHHHHHHHHHHHHHHHHHHHFHHHGHHHHHHHHHHHHHHHHHGHHHHFHHHHHHHHHHHHHHHHHGHHHHHFHHHHHGGHHHHHFFHHHHHHHGHFHHFHHHHHHHHHHHHHHHHHHBHHHHHHHHHHHCHHHGHGHHGFHGHHGGG
@M05620:45:000000000-G6HP7:1:1101:13031:2876 1:N:0:156
ATCTCTATCTCCTAAAAACCTGTTTAGATTTGGAGATAGACCTTCAGGTTTTTCATCATTTTCTGCATGAATTATACATTGACCACGTTCCAGCGTGGTCAGTTTGCAGCATTCTGTTATTTTGTTTGACAGAGTGTCTTGTTGAGAACATATGTAGGACATGATTTTTTCCTGCAACAGGGAAAATAAAGTATAAGTTTTAAAGATTTATTCTTTAATAAAGGATCTCAAAGCCAGCTTTAGAAAAAGGA
+
BBBBBFFFFFFFGGGGGGGGGGDHHHHHHHHHHHHHHHHHHHHHHHHHHHHGGHHHHHHHHHHHHHHHHHHHHHHGHHHHGHHHHHGGHHHHGHGFFGHHHHHHHHHHHHHHHHHHHHHHHHHHHHHHHHHHHHHHHHHHHHHHHHHHHHGGHHFHHHHHHHHHHHHHHGHHHHGHHHHHHGGHHHHGHGHHHHHHHHHHHFHHHGGHHHHHHHHHHFHHHGHGHHHHHGHHHHHHHGFHHHHGGGFGDGH
@M05620:45:000000000-G6HP7:1:1101:19017:2913 1:N:0:156
ATCTCTATCTCCTAAAAACCTGTTTAGATTTGGCGCTAGACCTTCAGGTTTTTCATCATTTTCTGCATGAATTATACATTGACCACGTTCCAGCGTGGTCAGTTTGCAGCATTCTGTTATTTTGTTTGACAGAGTGTCTTGTTGAGAACATCTGTAGGACATGATTTTTTCCTGCAACAGGGAAAATAAAGTATAAGTTTTAAAGATTTATTCTTTAATAAAGGATCTCAAAGCCAGCTTTAGAAAAAGGA
+
B@ABBFFFFFFFGDFG4GGGGGDGGGBFHHHHH4A2E?EGHHHHHF5GGGHGGHHGE5DFGHHHHHHHH35DGHHHHFGHBAGHHGAGFHHDFHGEGEHHHHHHHFHGGHADHHHEHHHHHHHHHHHGFHEFFCGHGHHHHHHE4FGFGHH11FF2FBGGHFCGFFGGFGHHHBGBGFGBF//FG0>FDGBD1BGDFGGHHFB1FDGFFDHGFHHHH0D=<D0<GHGHF;CGFGFHFEFHH0;0CCFFDD/
@M05620:45:000000000-G6HP7:1:1101:19010:2932 1:N:0:156
ATCTCTATCTCCTAAAAACCTGTTTAGATTTGGAGATAGACCTTCAGGTTTTTCATCATTTTCTGCATGAATTATACATTGACCACGTTCCAGCGTGGTCAGTTTGCAGCATTCTGTTATTTTGTTTGACAGAGTGTCTTGTTGAGAACATATGTAGGACATGATTTTTTCCTGCAACAGGGAAAATAAAGTATAAGTTTTAAAGATTTATTCTTTAATAAAGGATCTCAAAGCCAGCTTTAGAAAAAGGA
+
CCBBCFFFFFFFGGGGGGGGGGHHHHHHHHHHHHHHHHHHHHHHHHHHHHHGGHHHHHHHHHHHHHHHHHHHHHHHHHHHHGHHHHGHHHHHHHGFGGHHHHHHHHGHHHHHHHHHHHHHHHHHHHHHHHHHHHHHHHHHHHHHHHGHHHHHHHHHHHHHHHHHHHHHHGHHHHHHHHHHHGGHHHHHHGHHHHFHHFGHHHHHHHHHHHHHHHHHHHHHHHHHHHGHHHGHHHHHHGHHHHHGHHHHGGF
@M05620:45:000000000-G6HP7:1:1101:19035:2932 1:N:0:156
ATCTCTATCTCCTAAAAACCTGTTTAGATTTGGAGATAGACCTTCAGGTTTTTCATCATTTTCTGCATGAATTATACATTGACCACGTTCCAGCGTGGTCAGTTTGCAGCATTCTGTTATTTTGTTTGACAGAGTGTCTTGTTGAGAACATATGTAGGACATGATTTTTTCCTGCAACAGGGAAAATAAAGTATAAGTTTTAAAGATTTATTCTTTAATAAAGGATCTCAAAGCCAGCTTTAGAAAAAGGA
+
CCCCCFFFFFFFGGGGGGGGGGHHHHHHHHHHHHHHHHHHHHHHHHHHHHHGGHHHHHIHHHIHHHHHHHHHHHHHHHHHHHHHHHGHHHHGHHGGGGHHHHHHHHHGHHHHHHHHHHHHHHHHHHHHHHHHGHGHHHHHHHHHHHHHHHHHHHHHHHHHHHHHHHHHHGHHHHHHHHGHHGGHHHHHHHHHHHHHHHHHHHHHHHHHHHHHHHHHHHHHHHHHHHHHHHHGHHHHHGHHHGHFFGHHGGF
@M05620:45:000000000-G6HP7:1:1101:21459:2946 1:N:0:156
ATCTCTATCTCCTAAAAACCTGTTTAGATTTGGAGATAGACCTTCAGGTTTTTCATCATTTTCTGCATGAATTATACATTGACCACGTTCCAGCGTGGTCAGTTTGCAGCATTCTGTTATTTTGTTTGACAGAGTGTCTTGTTGAGAACATATGTAGGACATGATTTTTTCCTGCAACAGGGAAAATAAAGTATAAGTTTTAAAGATTTATTCTTTAATAAAGGATCTCAAAGCCAGCTTTAGAAAAAGGA
+
BBBBBFFFFFFFGGGGGGGGGGHHHHFHHHHHHHHHHFHHHHHHHHHGHHHGGHHHHHHHHHHHFHHHHHHHHHHHHHHHHHHHHHGHHHHHHHGGEGHHGHHHHHHFGHHHHHHHHHHHHHHHHHHGGFHGHHHHHHHHHHHHGFHHHFHHHHHGHHFHHHHGHHHHHGHHHHFGDGFFHEECHHGF?GHHHHHHGGGHGGGDGHHHHFHHHHHHHHHGDG0DFHHHFHHFFHHHHGHHHGHHGFGG.C:
@M05620:45:000000000-G6HP7:1:1101:19022:2946 1:N:0:156
ATCTCTATCTCCTAAAAACCTGTTTAGATTTGGAGATAGACCTTCAGGTTTTTCATCATTTTCTGCATGAATTATACATTGACCACGTTCCAGCGTGGTCAGTTTGCAGCATTCTGTTATTTTGTTTGACAGAGTGTCTTGTTGAGAACATATGTAGGACATGATTTTTTCCTGCAACAGGGAAAATAAAGTATAAGTTTTAAAGATTTATTCTTTAATAAAGGATCTCAAAGCCAGCTTTAGAAAAAGGA
+
CDCCDFFFFFFFGGGGGGGGGGHHHHHHHHHHHHHHHHHHHHHHHHHHHHHGGHHHHHIHHHHIIHHHHHHHHHHHHHHHHHHHHHGHHHHHHHGGGGHHHHHHHHHHHHHHHHHHHHHHHHHHHHHHGHHHHHHHHHHHHHHHHHHHHHHHHHHHHHHHHHHHHHHHHGHHHHHHHHHHHGGHHHHHHHHHHHHHHHHHHHHHHHHHHHHHHHHHHHHHHHHHHHHHHHHHHHHHHGHHHHHHGHGHGGG
@M05620:45:000000000-G6HP7:1:1101:21474:2963 1:N:0:156
ATCTCTATCTCCTAAAAACCTGTTTAGATTTGGAGATAGACCTTCAGGTTTTTCATCATTTTCTGCATGAATTATACATTGACCACGTTCCAGCGTGGTCAGTTTGCAGCATTCTGTTATTTTGTTTGACAGAGTGTCTTGTTGAGAACATATGTAGGACATGATTTTTTCCTGCAACAGGGAAAATAAAGTATAAGTTTTAAAGATTTATTCTTTAATAAAGGATCTCAAAGCCAGCTTTAGAAAAAGGA
+
AAA?AFFFFFFFGGGGGGGGGGHHHHHHHHHHHHHHHHHHFHHHHHHGHHHGGHHHHHHHHHFHHGGHHHHHHFHGFFHHHGHHHHGFGHHGGHG?FEGGFHHHHHHHHHHHHHHHHHHHHHHHHHHHGHGHHHHHHHHHHHHGGFEHHFHHFHGHDGGHHHHGHEHHGGHFFFFHGHAFGEFFHGHFF?GHG1?@1FGHHGHGFGHHHGHHHHHHFHHGGFFFFFHHDFFFFC.GHGHFHGFCG0CAAD/
@M05620:45:000000000-G6HP7:1:1101:14648:2994 1:N:0:156
ATCTCTATCTCCTAAAAACCTGTTTAGATTTGGAGATAGACCTTCAGGTTTTTCATCATTTTCTGCATGAATTATACATTGACCACGTTCCAGCGTGGTCAGTTTGCAGCATTCTGTTATTTTGTTTGACAGAGTGTCTTGTTGAGAACATATGTAGGACATGATTTTTTCCTGCAACAGGGAAAATAAAGTATAAGTTTTAAAGATTTATTCTTTAATAAAGGATCTCAAAGCCAGCTTTAGAAAAAGGA
+
CBCCCFFFFFFFGGGGGGGGGGGHHHHHHHFHGFGHHHHHHHHHHHHHHHHGGHHHHHHHHHHHHHHGHHHHHHHHHHHHHGHHHHGHHHHHHHGEGGHHHHHHHHHHHHHHHHHHHHHHHHHHHHHHHGHHHHHHHHHHHHHHHHGHHHHHHHHHHHHHHGHHHHHHHGHHHHHHFHHHHFFHHHGGHFGGHHHHHFGHHHFHHGHHHHHHHHHHHHHHHFHHHHHHHHHGHHHGHGHHHHHHFGHHGGF
@M05620:45:000000000-G6HP7:1:1101:13045:2999 1:N:0:156
ATCTCTATCTCCTAAAAACCTGTTTAGATTTGGAGATAGACCTTCAGGTTTTTCATCATTTACTGCATGAATTATACATTGACCACGTTCCAGCGTGGTCAGTTTGCAGCATTCTGTTATTTTGTTTGACAGAGTGTCTTGTTGAGAACATATGTAGGACATGATTTTTTCCTGCAACAGGGAAAATAAAGTATAAGTTTTAAAGATTTATTCTTTAATAAAGGATCTCAAAGCCAGCTTTAGAAAAAGGA
+
AAAA1DDFFFFFGFGGGEEAGF11AAA13B31A1A1AAGADAFFEFEDFGFCA0AFFGHFAE2ADBB1BGD2AGFEEDG211DB1AEHFHHEHFE/EEHFHGGG2D@GH@01BD22B@BE@GHFCBEFDGFGFGFFGBGHHHHHDF/ECFHBBF>FGHHHHHFHHFFHDB0FHHGBDFCGGC/FHHEFH1FHBGBDG>FFGHGHFHHGHEHHDBGHHFG0<0<<<DFH<GDHH/.CFFGCG0;0:CGHA.F
@M05620:45:000000000-G6HP7:1:1101:14659:3010 1:N:0:156
ATCTCTATCTCCTAAAAACCTGTTTAGATTTGGAGATAGACCTTCAGGTTTTTCATCATTTTCTGCATGAATTATACATTGACCACGTTCCAGCGTGGTCAGTTTGCAGCATTCTGTTATTTTGTTTGACAGAGTGTCTTGTTGAGAACATATGTAGGACATGATTTTTTCCTGCAACAGGGAAAATAAAGTATAAGTTTTAAAGATTTATTCTTTAATAAAGGATCTCAAAGCCAGCTTTAGAAAAAGGA
+
CDDCDFFFFFFFGGGGGGGGGGHHHHHHHHHHHHHHHHHHHHHHHHHHHHHGGHHHHIIHIIIHIHHHHHHHHHHHHHHHHHHHHHGHHHHHHHGGGGHHHHHHHHHHHHHHHHHHHHHHHHHHHHHHGHHHHHHHHHHHHHHHHHGHHHHHHHHHHHHHHHHHHHHHHGHHHHHHHHHHHGGGHHHHHHHHGHHHHHHHHGHHHHHHHHHHHHHHHHHHHHHHHHHHHGHGHHHHHGHHHHHHGGHHGGG
@M05620:45:000000000-G6HP7:1:1101:21001:3023 1:N:0:156
CATCCTGACCCTGAAGTACCCCGGCTTGATTTCTGACATTAGATCGGAAGAGCACACGTCTGAACTCAAGTCACGCACTACAATCTCGTATGCCGTCTTCTGCTTGAAAAAAAAAAAAAGCTCCTGAACGAGATCCCCCTGACCCCCACAGCCCACAATGATCAGAAGACTCATGCGACACTCTGTCTAGTAACGCACCACTCCCCTACTTCACCCACCTATTTTCTATCCGTCTTTTTTTCTTCTATATT
+
BBCCCFFFFFFFGGGGGGGGGGGGGGGGHHHHHGHHHGHHHGHHHGGGFGHHFHFHFEBGHGGHHHHHHHGHHHGHGGGFHGHH3DGGBEGHFHG?EHGFGHHHHHHFGHFGGG/<>///?<11111110<...110>.-./</<.--.;.....:.:00<00;000;:F000000..--:9/0;900;00;;B9----..0//../.;00000;AA9..000009000:/..:.900:99/00;0:0000
@M05620:45:000000000-G6HP7:1:1101:15252:3045 1:N:0:156
CATCCTGACCCTGAAGTACCCGGCTTGATTTCTGACATTAGATCGGAAGAGCACACGTCTGAACTCCAGTCACGCACTACAATCTCGTATGCCGGCTTCTGCTTGAAAAAAAAAAGTTATTTTGTTTGACAGAGTGTCTTGTTGAGAACATATGTAGGACATGATTTTTTCCTGCAACAGGGAAAATAAAGTATAAGTTTTATAGATTTATTCTTTAATAAAGGATCTCAAAGCCAGCTTTAGAAAAAGGA
+
A3>3AFB5F>FCCGGFFGGGGG?AFEGHHHHFFB5GBEGHBGHDE222A222BGHAEAAGF5GCDHHCG5BAA11EEE3?BG4G4FGFEGC4@>//>/0??4FG303F30E<<///1>@>>FGHHEHFH1?1B0F?G@??FHHHFGGFG<FGG1GHHGFHFFB0<DGFDCCGHG/C0:C/G...:/<B;0;;;BBC;;;FFF0;F0090;CFFCFGFBFCFF0BBFFBFGFBBF.BAEBBBFB9;/BFF?B
@M05620:45:000000000-G6HP7:1:1101:21084:3074 1:N:0:156
ATCTCTATCTCCTAAAAACCTGTTTAGATTTGGAGATAGACCTTCAGGTTTTTCATCATTTTCTGCATGAATTATACATTGACCACGTTCCAGCGTGGTCAGTTTGCAGCATTCTGTTATTTTGTTTGACAGAGTGTCTTGTTGAGAACATATGTAGGACATGATTTTTTCCTGCAACAGGGAAAATAAAGTATAAGTTTTAAAGATTTATTCTTTAATAAAGGATCTCAAAGCCAGCTTTAGAAAAAGGA
+
BABBAFFFFFFFGGGGGGGGGGFGGFHHHHGGH4BEGHHHHFHHHHHHHHHGGFFGGGHGHHHGHFHHHHHGHHHDHGHHHFHHHHEHFHHFFGGGGGHHHHHHHGEFHFFHHHHHHHHHHHHHHHHHHHFHHFHFHGHHHHHHEGHHHHHHHHFHHFHGFHHHHHHHHBGHHHHHEHHHHFCHHEGGF1G<GGHHG<FHGHHGGFGHD1GGHHHHHFHHGFHHGHHHFFHFBGFFHGHHGFFFCHHHGGG
@M05620:45:000000000-G6HP7:1:1101:21113:3076 1:N:0:156
ATCTCTATCTCCTAAAAACCTGTTTAGATTTGGAGATAGACCTTCAGGTTTTTCATCATTTTCTGCATGAATTATACATTGACCACGTTCCAGCGTGGTCAGTTTGCAGCATTCTGTTATTTTGTTTGACAGAGTGTCTTGTTGAGAACATATGTAGGACATGATTTTTTCCTGCAACAGGGAAAATAAAGTATAAGTTTTAAAGATTTATTCTTTAATAAAGGATCTCAAAGCCAGCTTTAGAAAAAGGA
+
BBBBAFFFFFFFGGGGGGGGGGGFHHHFFHHHHGHBGHHHHFHHHHGGHHHGGHHGHEHFFFFGFFEEGHHHFHGFGEHHHFHHBGFHHHHHHGGFGGHHHHHHFHHHHFGFHHHHGFHHHHHHHGHHHFFHCFGGHHHFHHHHFGEHGFGHHHGHHHHGHHHHFHHHFCHFHHFHBFGGGACGGHGGHBGFGFGBGFHGFHBGGGFGGDGHEHHHHFGHGFFBGHHHHHHHBGG/CFHHFCGEFHHGGGF
@M05620:45:000000000-G6HP7:1:1101:13801:3080 1:N:0:156
ATCTCTATCTCCTAAAAACCTGTTTAGATTTGGAGATAGACCTTCAGGTTTTTCATCATTTTCTGCATGAATTATACATTGACCACGTTCCAGCGTGGTCAGTTTGCAGCATTCTGTTATTTTGTTTGACAGAGTGTCTTGTTGAGAACATATGTAGGACATGATTTTTTCCTGCAACAGGGAAAATAAAGTATAAGTTTTAAAGATTTATTCTTTAATAAAGGATCTCAAAGCCAGCTTTAGAAAAAGGA
+
CDCCCFFFFFFFGGGGGGGGGGHHHHHHHHHHHHHHHHHHHHHHHHHHHHHGGHHHHHHHHHIIIHHHHHHHHHHHHHHHHHHHGHGHHHHHHHGGGGHHHHHHHHHHHHHHHHHHHHHHHHHHHHHHHHHHHHHHHHHHHHHHHHHHHHHHHHHHHHHHHHHHHHHHHGHHHHHHHHHHHGGHHHHHHHHHHHHHGGGHHHGHHHHHHHHHHGHHHHHHFFHHHGHHGHGHHHHHHGHHHHHFFHHFGGH
@M05620:45:000000000-G6HP7:1:1101:9729:3091 1:N:0:156
ATCTCTATCTCCTAAAACCTGTTTAGATTTGGAGATAGACCTTCAGGTTTTTCATCATTTTCTGCATGAATTATACATTGACCACGTTCCAGCGTGGTCAGTTTGCAGCATTCTGTTATTTTGTTTGACAGAGTGTCTTGTTGAGAACATATGTAGGACATGATTTTTTCCTGCAACAGGGAAAATAAAGTATAAGTTTTAAAGATTTATTCTTTAATAAAGGATCTCAAAGCTAGCTTTAGAAAAAGGAA
+
CCCCCFFFFFFFGGGGGGGGGGHHGHFHHHFGHHHHGHHHHHHHGHHHHHGGHHHHHIHHHHHGHGHHGHHHGHHHFHHHGHGFHGHHHHGHHGEGGHHGHHHHHHHHHHHHHHHHHHHHHHHHHHHHGFHHHHHHHHHHHHHEHGFHGHHHHHGHHHHFHHGFGHHHGHHGHEBFHHGHGGGHHGHGGGFGGF1F?GHHGFHHHHHHHHHHHHHG1=DDBDDCHHHHHHGHH0<CFFHHGFHBGGFEEHG
@M05620:45:000000000-G6HP7:1:1101:21096:3094 1:N:0:156
ATCTCTATCTCCTAAAAACCTGTTTAGATTTGGAGATAGACCTTCAGGTTTTTCATCATTTTCTGCATGAATTATACATTGACCACGTTCCAGCGTGGTCAGTTTGCAGCATTCTGTTATTTTGTTTGACAGAGTGTCTTGTTGAGAACATATGTAGGACATGATTTTTTCCTGCAACAGGGAAAATAAAGTATAAGTTTTAAAGATTTATTCTTTAATAAAGGATCTCAAAGCCAGCTTTAGAAAAAGGA
+
CCCBCFFFFFFFGGGGGGGGGGHHHHHHHHHHHHHHHHHHHHHHHHHHHHHGGHHHHHIHIHIIHHHHHHHHHHHHHHHHHHHHHHGHHHHHHHGGGGHHHHHHHHHHHHHHHHHHHHHHHHHHHHHHGHHHHHHHHHHHHHHHHHGHHHHHHHHHHHHHHHHHHHHHHGHHHHHHHHHHHGFHHHHHGHHHHHHHHGHHHHHHHHHHHHHHHHHHHHHHHHHHHHGHHGHHHHHHHGHHHHHHHGHHGGH
@M05620:45:000000000-G6HP7:1:1101:13788:3094 1:N:0:156
ATCTCTATCTCCTAAAAACCTGTTTAGATTTGGAGATAGACCTTCAGGTTTTTCATCATTTTCTGCATGAATTATACATTGACCACGTTCCAGCGTGGTCAGTTTGCAGCATTCTGTTATTTTGTTTGACAGAGTGTCTTGTTGAGAACATATGTAGGACATGATTTTTTCCTGCAACAGGGAAAATAAAGTATAAGTTTTAAAGATTTATTCTTTAATAAAGGATCTCAAAGCCAGCTTTAGAAAAAGGA
+
A3ABBFFFFFFFGGGGBFE2GGGBFA5CDFFFHAFFHFFGHFFGGBDHBFHFEFHGHHHHFFFDFDH5FGFFGHFFFGGFHFHFHHDHGHHHHG0?ECHHHFDGHFDHHHGHFFHF@GHHHHHHECGHFFBHHFHHHHHGHHHHFHHHHFGFDFFGFFDFHHHFFGHHG?FFHGFGGHHHHFGA<CDG1<GGGFGHH>FDGDC<F1GDGDDGHHHHHGGDF0DGFDCDGHGHHFCHHGHFGHHBHGHF.AC
@M05620:45:000000000-G6HP7:1:1101:13813:3097 1:N:0:156
ATCTCTATCTCCTAAAAACCTGTTTAGATTTGGAGATAGACCTTCAGGTTTTTCATCATTTTCTGCATGAATTATACATTGACCACGTTCCAGCGTGGTCAGTTTGCAGCATTCTGTTATTTTGTTTGACAGAGTGTCTTGTTGAGAACATATGTAGGACATGATTTTTTCCTGCAACAGGGAAAATAAAGTATAAGTTTTAAAGATTTATTCTTTAATAAAGGATCTCAAAGCCAGCTTTAGAAAAAGGA
+
BBBCCFFFFFFFGGGGGGGGGGHHHHHHHHHHHHHHHHHHHHHHHHHHHHHGGHHHHIIHHIIIIHHHHHHHHHHGHHHHHHHHHHGGHHHHGHGGGGHHHHHHHHHHHHHHHHHHHHHHHHHHHHHHHHGHHHHHHHHHHHHHGHHHHHHHHHHHHHHHHHHHHHHHHGHHHHHHGHHHHGGHHHHGHHHHHHHHHGGHHGHHHHHHHGHHHHHHHHHHHFGHHHHHHHHHHHHHHGHHHHHHGHGHGGH
@M05620:45:000000000-G6HP7:1:1101:9719:3107 1:N:0:156
ATCTCTATCTCCTAAAACCTGTTTAGATTTGGAGATAGACCTTCAGGTTTTTCATCATTTTCTGCATGAATTATACATTGACCACGTTCCAGCGTGGTCAGTTTGCAGCATTCTGTTATTTTGTTTGACAGAGTGTCTTGTTGAGAACATATGTAGGACATGATTTTTTCCTGCAACAGGGAAAATAAAGTATAAGTTTTAAAGATTTATTCTTTAATAAAGGATCTCAAAGCTAGCTTTAGAAAAAGGAA
+
BABBBFFFFFFFGGGGGGGGGGHGEGEGHHHHHHHHBFFHHHHHHHHHHHGGHGHHHHHHHHHHHGHH3FGHHHHHHHHHGGHGHGHHHHHHHGGGGHHHHHHHHHHHHHHHGHGGHHHHHHHHHHHFHGHFGGHHHHHHHHHHHGHHEHHHHFHHHFHHHHHHHHHHGHHHHHFHHGFHGGGHFHEH1?FFFF?FFHHHHGDH1FHH1GHHHHHF<=0==<DGHHHHHBFGGHHHHHHHGHFFHHHD.GG
@M05620:45:000000000-G6HP7:1:1101:9736:3113 1:N:0:156
ATCTCTATCTCCTAAAACCTGTTTAGATTTGGAGATAGACCTTCAGGTTTTTCATCATTTTCTGCATGAATTATACATTGACCACGTTCCAGCGTGGTCAGTTTGCAGCATTCTGTTATTTTGTTTGACAGAGTGTCTTGTTGAGAACATATGTAGGACATGATTTTTTCCTGCAACAGGGAAAATAAAGTATAAGTTTTAAAGATTTATTCTTTAATAAAGGATCTCAAAGCCAGCTTTAGAAAAAGGAA
+
BBBBBFFFFFFFGGGGGGGGGGHHGHFHHHHHGGHHFFHHHHHHHHHHHHGGHHHHHHHHHHHHHHHHGHHHHHHHHHHHHHHHHGHHHHGHHGFGEHHHHHHHHHHHHHHHHHHHHHHHHHHHHHHGHGHGHHHHHHHGHHHFHGGHGHHHHHHHHHHHHHHHHHHHGHHHGFFHHHHHGGHHHHHGHFGHHG1FGHHHHGHHHHHHHHHHHHHHDDDFDHGCGHHHHHHHG.:GEFHHHFGFHHFD?GH
@M05620:45:000000000-G6HP7:1:1101:17531:3121 1:N:0:156
CATCCTGACCCTGAAGTACCCGGCTTGATTTCTGACATTAGATCGGAAGAGCACACGTCTGAACTCCAGTCACGCACTACAATTTCGTATGCCGTCTTCTGCTTGAAAAAAAAAAAAAAAACATCATAAATACTATCTTGGGGTTCACACAGACAACCCTGAAACAAGCCATGTTTAACTATGTCACGCTTAGTCATTCCTGCGTTATTAGCCGCCTTGCTCCTTCTCACAGACTCTCAACTCTGATTCCA
+
AAAAABFFF111FAGG3GFFCAE00AEFE2AGBG2F1FB1FDGGHGCGG0FCGG0CFFGEEEDGDDAGFF1FGE0>EGHBHHH122BB0F0FFE>/GCHFHHHHG01B>>/EECG<<>/<>.<1111111<1000000000.<.-.0=0/../.:/...:;/909/./../00;0B00000009900.;9..0/://////;/9-;-;/;///---;-/9//9:;B///;///;//;;//9///////9B/
@M05620:45:000000000-G6HP7:1:1101:17608:3165 1:N:0:156
AGATTACTGCAACAGTTCCCCCTGGACCTGGAAAAGTTTCTTGCCTGGCTTACAGAAGCTGAAACAACTGCCAATGTCCTACAGGATGCTACCCGTAAGGAAAGGCTCCTAGAAGACTCCAAGGGAGTAAAAGAGCTGATGAAACAATGGCAAGTAAGTCAGGCATTTCCGCTTTAGCACTCTTGTGGATCCAATTGAACAATTCTCAGCATTTGTACTTGTAACTGACAAGCCAGGGACAAAACAAAGAT
+
CBBCCFFFFFFFGGGGGGGGGGGGHHHHHHFGHHHHHHHHHHHHHHHHHHHHHHHHHHHHHHHHHHHHHHHHHHHHHHHHHHHHHHHHHHHHHHGFGGHHHHHHHHHHGHGHHHHHHHHHFHHGGHGGHHHHHGHHHHFHHFFHHHHGHHHHHGHHHHHHHHHHGHHHHHGGGGGHHHHHHHHHHFHGFHHHGGHHHHHHHHHHHHHGHHHHHHGHHHHHHGHHHHHHHHHHHGGGGGGGGFFFGGGGGGF
@M05620:45:000000000-G6HP7:1:1101:17622:3176 1:N:0:156
AGATTACTGCAACAGTTCCCCCTGGACCTGGAAAAGTTTCTTGCCTGGCTTACAGAAGCTGAAACAACTGCCAATGTCCTACAGGATGCTACCCGTAAGGAAAGGCTCCTAGAAGACTCCAAGGGAGTAAAAGAGCTGATGAAACAATGGCAAGTAAGTCAGGCATTTCCGCTTTAGCACTCTTGTGGATCCAATTGAACAATTCTCAGCATTTGTACTTGTAACTGACAAGCCAGGGACAAAACAAAGAT
+
CCCCCFFFFFFFGGGGGGGGGGGGHHHHHHHHHHHHHHHHHHHHHHHHHHHHHHHHHHHHHHHHHHHHHHHHHHHHHHHHHHHHHHHHHHHHHHGGGGHHHHHHHHHHGHHHHHHHHHHHHHHGGHGGHHHHHGHHHHHHHHHHHHHHHHHHHGHHHHHHHHHHHHHHHHGGGGGHHHHHHHHHHFHGHHHHHHHHHHHHHHHHHHHHHHHHHHHHHHHGHHHHHHHGHHHHHGGGGGGGGGGGGGGGGGC
@M05620:45:000000000-G6HP7:1:1101:11458:3184 1:N:0:156
TACCTGTACTGGGGAAGCATTTGAATATCCCCCCATGGTGATGGGGACGGAGAACTGCTCCATAAACACAGGCAACGTGCCTAACTTTCCCGGGAAGATGAAGTCAAAGAGCGACCACAGCTCTTCGGAGGTTATTTTGCATCGGTGAGCCAGACAGAATGATCCGATGAGGGGTGCGAAACTATTTGAGGAAAGGAAGCACCTTTTTATTAAATTTACCTTTTAGCAATCGCCATTCCTACCCTAAAGAT
+
AABCCFFFFFFFGGGGGGGGGGHHHHHHHHHGGGGHHHHHHHHHHGGGGGGGGHHHHHHHHHHHHHHHHHHHGHHHGHHHHHHHHHHHHHHGGGGGGHHHHHHHHHHHHHHHGGGGGHHHHHHHHHHGGGGEHHHHHHHHHHHGGDGGHHHHHHGHHHHHHHHHHHFGGHHHGGGGGGFGGGGGGGGGGGGFGGGGGGGGGGFFFFFFFFFFFFFFFFFFFFFFFFFFFFFFFFFFFFFFFFFFFFFFFFF
@M05620:45:000000000-G6HP7:1:1101:10458:3217 1:N:0:156
ATCTCTATCTCCTAAAAACCTGTTTAGATTTGGAGATAGACCTTCAGGTTTTTCATCATTTTCTGCATGAATTATACATTGACCACGTTCCAGCGTGGTCAGTTTGCAGCATTCTGTTATTTTGTTTGACAGAGTGTCTTGTTGAGAACATATGTAGGACATGATTTTTTCCTGCAACAGGGAAAATAAAGTATAAGTTTTAAAGATTTATTCTTTAATAAAGGATCTCAAAGCCAGCTTTAGAAAAAGGA
+
BBABBFFFFFFFGGGGGGGGGGHHHHHHHHHHHHHHHHHHHHHHHHHHHHHGGHHHHHHHHHHHHHHHHHHHHGHHHHHHHHHHHHGHHHHHHHGGGGHHHHHHHHHHHHHHHHHHHHHHHHHHHHHHHHHHHHHHHHHHHHHHHHGHHHHHHHHHHHFHHHHHHHHHHGHHHHGHHHHHHGGHHHHHHHHGHHHHHGHHHGHHHHHHHHHHHHHHHHHHHHHHHHHHHHHHHHHHHGHHHHHGGGFHGGH
@M05620:45:000000000-G6HP7:1:1101:15054:3227 1:N:0:156
ATCTCTATCTCCTAAAAACCTGTTTAGATTTGGAGATAGACCTTCAGGTTTTTCATCATTTTCTGCATGAATTATACATTGACCACGTTCCAGCGTGGTCAGTTTGCAGCATTCTGTTATTTTGTTTGACAGAGTGTCTTGTTGAGAACATATGTAGGACATGATTTTTTCCTGCAACAGGGAAAATAAAGTATAAGTTTTAAAGATTTATTCTTTAATAAAGGATCTCAAAGCCAGCTTTAGAAAAAGGA
+
BBBBBFFFFFFFGGGGGGGGGGHHHFHHHHHHHHHHHHHFHHHHHHHHHHHGGHHHHHHHGHHHHHHGHHHHHHHHHHHHHHHHHHGHHHHHHGGFEGHGFHHHHHHHHHHGHHHHHHHHHHHHHHHHGGHGHHHHHHHHHHHHGHHHHHHHHHFFHGHHHHHFHHHHGCHHHHGHGHHHHGGHFHGHHHHHHHHHHGHHHH1FGHHHHHHHHHHHHHGHDDFHHHHHHHHHHHHHHGHHHHHBCHHHGGG
@M05620:45:000000000-G6HP7:1:1101:15907:3234 1:N:0:156
CATCCTGACCCTGAAGTACCCCATTGAGCATGGCATCGTCACCAACTGGGACGACATGGAGAAGATCTGGCACCACACCTTCTACAACGAGCTGCGCGTGGCCCCGGAGGAGCACCCAGTGCTGCTGACCGAGGCCCCCCTGAACCCCAAGGCCAACAGAGAGAAGATGACTCAGGTGAGGCTCGGCCGACGCCCGTGCTCCTCCCGTCCTTTCCCCAGTCATTTTCTGCCCGGCTTGATTTCTGACATTA
+
CCCCCFFFFFFFGGGGGGGGGGGHHHHHHHHHHHHHHGHHHGHHHGHGHHHHGGGGGHHHHHHHHHHHHHHHHGHHHGGHHHHHHHHHGGGGGHHGGGFGGGHHGGGGGGGGHGHHGGHFHHHHHHHHHHGGGGGGGGGGGGHHHHGGGGHGHHGGGGGGGGGGGGGGGGGGGGGGGGGGGGGGFFFFFFFFFFFFBFFFFFFFFFFFFFFFFFFFFFFFFFFFFFFFFFFFFFFFFFFFFFFFFFFFFF0
@M05620:45:000000000-G6HP7:1:1101:10453:3234 1:N:0:156
ATCTCTATCTCCTAAAAACCTGTTTAGATTTGGAGATAGACCTTCAGGTTTTTCATCATTTTCTGCATGAATTATACATTGACCACGTTCCAGCGTGGTCAGTTTGCAGCATTCTGTTATTTTGTTTGACAGAGTGTCTTGTTGAGAACATATGTAGGACATGATTTTTTCCTGCAACAGGGAAAATAAAGTATAAGTTTTAAAGATTTATTCTTTAATAAAGGATCTCAAAGCCAGCTTTAGAAAAAGGA
+
AAAAAFFFFBFFFGGGGGGGGGHHGGDFHHHFHHHHHHHHFHHHHHHGGGGFFHHHHGHHHHHHHHHHHHHGGFHGHHHHHHHHHHGHHFHHGFGEFGHHHHFGHHHHHHHGHHHGHHHHFHHHHHHHGHGGE3F3FFHHHHHFGBEGHHHHHHHHFHHHHHHHHHHHECFGH22FGHFFHEAGEFGBFDHHFH1FFDGGHEHHFFHHHHHHHGHFDDHHGHF0CGHHHHHFHHGHHGHHHHFHHFHFADF
@M05620:45:000000000-G6HP7:1:1101:15051:3245 1:N:0:156
ATCTCTATCTCCTAAAAACCTGTTTAGATTTGGAGATAGACCTTCAGGTTTTTCATCATTTTCTGCATGAATTATACATTGACCACGTTCCAGCGTGGTCAGTTTGCAGCATTCTGTTATTTTGTTTGACAGAGTGTCTTGTTGAGAACATATGTAGGACATGATTTTTTCCTGCAACAGGGAAAATAAAGTATAAGTTTTAAAGATTTATTCTTTAATAAAGGATCTCAAAGCCAGCTTTAGAAAAAGGA
+
CDCCCFFFFFFFGGGGGGGGGGGHHHHHHHHHHHHHHHHHHHHHHHHHHHHGGHHHHIHHHIIHHHHHHHHHHHHHHHHHHHHHHHGHHHHHHHGFGGHHHHHHHHHHHHHHHHHHHHHHHHHHHHHHGHHHHHHHHHHHHHHHHHGHHHHHHHHHHHHHHHHHHHHHHGHHHHHHHHHHHGGGHHHHHHHHHHHHHHHHHHHHHHHHHHHHHHHHHHHHHGHHHHHHHHHHHHHHHGHHHHHHHHHGGGH
@M05620:45:000000000-G6HP7:1:1101:15912:3251 1:N:0:156
CATCCTGACCCTGAAGTACCCCATTGAGCATGGCATCGTCACCAACTGGGACGACATGGAGAAGATCTGGCACCACACCTTCTACAACGAGCTGCGCGTGGCCCCGGAGGAGCACCCAGTGCTGCTGACCGAGGCCCCCCTGAACCCCAAGGCCAACAGAGAGAAGATGACTCAGGTGAGGCTCGGCCGACGCCCGTGCTCCTCCCGTCCTTTCCCCAGTCATTTTCTGCCCGGCTTGATTTCTGACATTA
+
BBBBBF4FFFFFGGGFGGGGFGGHHFHFGHHHHHHHHGGHHGHHHGHHHHHHFGGGGHGHHHFHFFHGGBGHHGHHGGGHGFHHHHHHGGEGGHHGGGGG@EHHGGCGGCGGEHHHGFFGEFHGGGHHHHGD@DCGGGGGGGGFFHGGGFEGHHGGGGFGFEDGGGGFGGGGGGGFBFFFGG?FFCEFFFFFFFF-;::AFFFFFF?FDFFFFFFFFF;BBBFFFFFFBFFFBA;DA-.FBFBF/9;BFFB
@M05620:45:000000000-G6HP7:1:1101:12761:3258 1:N:0:156
CATCCTGACCCTGAAGTACCCCGGCTTGATTTCTGACATTAGATCGGAAGAGCACACGTCTGAACTCCAGTCACGCACTACAATCTCGTATGCCGTCTTCTGCTTGAAAAAAAAAAAAAGAAAGCTTGTGAGCTTTCTTTTTTTTAACCAAGAGAACCCTAGCATACGCATTTTTTACCTCAAACATGATCATTCATTCCTAAATTTTTCTCCTCCATGATTCTTCTCACATACTACCTATCATCATTCCC
+
CCCCCFFFFFFFGGGGGGGGGGGGGGGGHHHHHHHGHHHHFHHHHHGGGGHHHHHHHGHHHGHHHHHHHHHHHHGHGGGHHHHHBEGHGGHHHHGEFHGHHHHHHHHHHHHGGGG/<////00101100111111>>D1111---.0;<0..../00C:.//090;0..:..;00-.0:000000.;00;0000000:090000000;;/;009B//0000;0:0909099;0;000/:000099000009
@M05620:45:000000000-G6HP7:1:1101:15054:3264 1:N:0:156
ATCTCTATCTCCTAAAAACCTGTTTAGATTTGGAGATAGACCTTCAGGTTTTTCATCATTTTCTGCATGAATTATACATTGACCACGTTCCAGCGTGGTCAGTTTGCAGCATTCTGTTATTTTGTTTGACAGAGTGTCTTGTTGAGAACATATGTAGGACATGATTTTTTCCTGCAACAGGGAAAATAAAGTATAAGTTTTAAAGATTTATTCTTTAATAAAGGATCTCAAAGCCAGCTTTAGAAAAAGGA
+
3AAAADDDFFFFGGGGGGFEGGGFGFHFGHFFBGGHGGHFHCFGGGHGHHHFGHHHHHHHGHFFFHHFFHDDGHHHFHHGFDGHHEFHFHHHHGC>EGHFHG@GGHFHHHFHHHHHGGHGGHGHGGHHBDFHHHHHHGHHHGFHFHHEHHHFGHF?GGGFGHHHFHHFGCFGHHGHGFHHHGGECCGFB?GGHGBHHFFDGH1DGBGHHFHHHHHHHHHEG0=<CFGFFGFHFHAGFFHCGHFBGHHHF.C
@M05620:45:000000000-G6HP7:1:1101:11563:3297 1:N:0:156
TACCTGTACTGGGGAAGCATTTGAATATCCCCCCATGGTGATGGGGACGGAGAACTGCTCCATAAACACAGGCAACGTGCCTAACTTTCCCGGGAAGATGAAGTCAAAGAGCGACCACAGCTCTCGGAGGTTATTTTGCATCGGTGAGCCAGACAGAATGATCCGATGAGGGGTGCGAAACTATTTGAGGAAAGGAAGCACCTTTTTATTAAATTTACCTTTTAGCAATCGCCATTCCTACCCTAAAGATC
+
AABBAFFFFFFFFEGGGGGGGGHFHGHHHEGFGGGHGHABAFFFEFGFEC?EEHEAFFHFEEGFDGFFHHHHGEHHGHHGFEHHHHHHHHHGGGCEGGDGBGEGHFHH3GHEE@DCCFCGCGFHBDGGGG?FGHHHDG11GGGGGGGHBGGFGGHHFHGFFHGDCAEGGGG?D:;EAD-A@FFGFGFGGG0C/ACBFF./C99BBFFEBFF/9FFFF/B/FFFFFFFFFFEEFDFFFBFBB.;FFFFFFE;
@M05620:45:000000000-G6HP7:1:1101:16260:3304 1:N:0:156
TACCTGTACTGGGGAAGCATTTGAATATCCCCCCATGGTGATGGGGACGGAGAACTGCTCCATAAACACAGGCAACGTGCCTAACTTTCCCGGGAAGATGAAGTCAAAGAGCGACCACAGCTCTCGGAGGTTATTTTGCATCGGTGAGCCAGACAGAATGATCCGATGAGGGGTGCGAAACTATTTGAGGAAAGGAAGCACCTTTTTATTAAATTTACCTTTTAGCAATCGCCATTCCTACCCTAAAGATC
+
BBBCDFFFFFFFGGGGGGGGGGHHHHHHHHHGGGGHHHGHGHHHHGGGGGGGGHHHHHHHHHHHHHHGHHHHGHHHGHHHHHHHHHHHHHHGGGGGGHHHHHHHHHHHHHHHGGGGGHHHHHHHHGGGGGEHHHHHHHHHHHGGGGGHHHHHHFHHHHHHHHHHHGGGHHHGGEEGGGGGGGGGGGGGGGCFGGGGGGGGGFFFFFFFFFHFFFFHHFFFFFFHFFFFFFFFFFFFFFFHFFFFFFFFFFF
@M05620:45:000000000-G6HP7:1:1101:16243:3314 1:N:0:156
TACCTGTACTGGGGAAGCATTTGAATATCCCCCCATGGTGATGGGGACGGAGAACTGCTCCATAAACACAGGCAACGTGCCTAACTTTCCCGGGAAGATGAAGTCAAAGAGCGACCACAGCTCTCGGAGGTTATTTTGCATCGGTGAGCCAGACAGAATGATCCGATGAGGGGTGCGAAACTATTTGAGGAAAGGAAGCACCTTTTTATTAAATTTACCTTTTAGCAATCGCCATTCCTACCCTAAAGATC
+
AAABBFFFFFFFGEGGCGGGGGHHHHHHHHHGGGGHHHFGHHHHHGGGGGGGGHHHHHHHHHHHHHHHHHHHGHHHGHHHHHHGHHHHHHHGGGGGGHHHHHHHHHHGHHHHGGGGGHGHHHHHHGGGGGEHHHHHHHHHHHGGEGEHHHHHHGHHHHHGGHHHHGGGHHHGGGGGGGGGGGFGGGGGGGFFFFGFGGGBFFFFFFFFFFFFFFFFFFFFFFFFFFFFFFFFFFFFFFFFFFFFFFFFFFF
@M05620:45:000000000-G6HP7:1:1101:8673:3333 1:N:0:156
CATCCTGACCCTGAAGTACCCCGGCTTGATTTCTGACATTAGATCGGAAGAGCACACGTCTGAACTCCAGTCACGCACTACAATCTCGTATGCCGTCTTCTGCTTGAAAAAAAAAAAAGTGCTGCTGACCGAGGCCCCCCTGAACCCCAAGGCCAACAGAGAGAAGATGACTCAGGTGAGGCTCGGCCGACGCCCGTGCTCCTCCCGTCCTTTCCCCAGTCATTTTCTGCCCGGCTTGATTTCTGACATTA
+
BBBBBFFFFFFFGGGGGGGGGGCEEEEEAAFBEDB5GBGGFGGDDGD22BGF2FHHCEABFFH5BGHFCGEEGHFHGGEB?F3BB4B?1>B?43>?EGGDGFHD?F0E33G<EGCB<BA?<?1FH1FFGGC?D?DGDGGC@EFH/:CEDDHEEGG?.CFGGGE.:FFFGFFFFFFGGFFFFGFFFF.9;-9B-@A;-;.AFB/9BEA9A;.FFFFFFFFBBFF9/9BFB/9;DD=DFAA;9BFFF99/BB/
@M05620:45:000000000-G6HP7:1:1101:22817:3371 1:N:0:156
CATCCTGACCCTGAAGTACCCGGCTTGATTTCTGACATTAGATCGGAAGAGCACACGTCTGAACTCCAGTCACGCACTACAATCTCGTATGCCGTCTTCTGCTTGAAAAAAAAAAAACAACTATTTTGCAATATTGTTTTGTTTACTACATAATTAAAACCTGATTTTCCTCTGATTTATGGACATTTCTGTACAAGTCATTAAGATCTATATTTTCAGTTAGCCTATTAACGCTATCTTTATCACAACTC
+
ABCCCFFFFFFFGGGGGGGGGGGGGGGHHHHHHHHHHHHHHHHHHGG2EFHHHHHHGHHHGHGHHHHHGHHHHGHGGGHHHGGCGGHGGHHHHGGGHGGHHHHHHHHHHHGGGFG/<////11?1?1111111111<10>0<<01111111110000000././<00=000<;00000000/00000000:;00;000900009000000;000;;0;00090090/00000.99.:/://////9//.:/
@M05620:45:000000000-G6HP7:1:1101:14075:3372 1:N:0:156
ATCTCTATCTCCTAAAAACCTGTTTAGATTTGGAGATAGACCTTCAGGTTTTTCATCATTTTCTGCATGAATTATACATTGACCACGTTCCAGCGTGGTCAGTTTGCAGCATTCTGTTATTTTGTTTGACAGAGTGTCTTGTTGAGAACATATGTAGGACATGATTTTTTCCTGCAACAGGGAAAATAAAGTATAAGTTTTAAAGATTTATTCTTTAATAAAGGATCTCAAAGCCAGCTTTAGAAAAAGGA
+
CDCCDFFFFFFFGGGGGGGGGGHHHHHHHHHHHHHHHHHHHHHHHHHHHHHGGHHHHHHHHHIHIHHHHHHHHHHHHHHHHHHHHHGHHHHHHHGGGGHHHHHHHHHHHHHHHHHHHHHHHHHHHHHHHHHHHHHHHHHHHHHHHHHHHHHHHHHHHHHHHHHHHHHHHGHHHHHHHHHHHGGHHHHHHHHHHHHHHHHHHGGHHHHHHHHHHHHHHHHHHHHHHHHHHGHHHHHHHGGHHHHHHHGHGGH
@M05620:45:000000000-G6HP7:1:1101:21522:3373 1:N:0:156
CATCCTGACCCTGAAGTACCCGGCTTGATTTCTGACATTAGATCGGAAGAGCACACGTCTGAACTCCAGTCACGCACTACAATCTCGTATGCCGTCTTCTGCTTGAAAAAAAAAAAACAAAAAGCATCGAAGTGTTACTTGTTATGACACTAAGTCATCAACCACAAGCCTCTTTCTCCGAGAACATGTGTATTCTATCATCAGTTTATAAATGTTCTGTCTCACTATGCAAACTCTCTACACTAACTCAA
+
CCBCCFFFFFFFGGGGGGGGGGGGGGGHHHHHHHHHHHHHHHHHHGGCGHHHHHHHGHHHGHHHHHHHHHHHHGHGGGHHHHHBGHHFGHHHHGGGHGHHHHHHHHHHHHGGGGG><///00?/0111/00..1<1111<11111111000/<00000000/...:....0/0000000.-:-.0/0:000000000000000:;0000000000;00000900000000000900900:;0/0/009000
@M05620:45:000000000-G6HP7:1:1101:20515:3377 1:N:0:156
ATCTCTATCTCCTAAAAACCTGTTTAGATTTGGAGATAGACCTTCAGGTTTTTCATCATTTTCTGCATGAATTATACATTGACCACGTTCCAGCGTGGTCAGTTTGCAGCATTCTGTTATTTTGTTTGACAGAGTGTCTTGTTGAGAACATATGTAGGACATGATTTTTTCCTGCAACAGGGAAAATAAAGTATAAGTTTTAAAGATTTATTCTTTAATAAAGGATCTCAAAGCCAGCTTTAGAAAAAGGA
+
CCCCCFFFFFFFGGGGGGGGGGHHHGHHHHHHHHHHHGHHHHHHHHHHHHHGGHHHHIHHHHHHHHHGHHHHHHHHHHHHHHHHHHGHHHHHHHGGGGHHHHHHHHHHHHHHHHHHHHHHHHHHHHHHHHHHHHHHHHHHHHHHHHHHHHHHHHHHHHHHHHHHHHHHHGHHHHHHHHHHHGGHHGGHHHHHHHHHHGHHHHHHHHHHHHHHHHHHHHHHHHHHHHHHHHHHHHHHHGHHHCGCCGHHGGG
@M05620:45:000000000-G6HP7:1:1101:14070:3390 1:N:0:156
ATCTCTATCTCCTAAAAACCTGTTTAGATTTGGAGATAGACCTTCAGGTTTTTCATCATTTTCTGCATGAATTATACATTGACCACGTTCCAGCGTGGTCAGTTTGCAGCATTCTGTTATTTTGTTTGACAGAGTGTCTTGTTGAGAACATATGTAGGACATGATTTTTTCCTGCAACAGGGAAAATAAAGTATAAGTTTTAAAGATTTATTCTTTAATAAAGGATCTCAAAGCCAGCTTTAGAAAAAGGA
+
A11AAFFDFDDDGG1FGGGGGGHFFFFEGDF1AGHHFDBGDGFHGFHDDGGFFHGHHFHHHHHFAHHFHEFFFBGHEFHGHHHGHHGHHFGF@CFE?EFGFHBFG1GHHHGGHFEGGGHHHGHHGHFHFFFHHHHBBFGHHHHFHHAHHHFHFHFGHFHFFHHHHHHHHCFGHH1FGGHFGFFFGHGGG1GFFHHHHHHGHGHHFDGHHHHHHGHHGBGDF0=DC0GHFHHFHHGHHGHFHHH0CFGA:CG
@M05620:45:000000000-G6HP7:1:1101:14092:3391 1:N:0:156
ATCTCTATCTCCTAAAAACCTGTTTAGATTTGGAGATAGACCTTCAGGTTTTTCATCATTTTCTGCATGAATTATACATTGACCACGTTCCAGCGTGGTCAGTTTGCAGCATTCTGTTATTTTGTTTGACAGAGTGTCTTGTTGAGAACATATGTAGGACATGATTTTTTCCTGCAACAGGGAAAATAAAGTATAAGTTTTAAAGATTTATTCTTTAATAAAGGATCTCAAAGCCAGCTTTAGAAAAAGGA
+
ABBBBFFFFFFFGGFGGGGGGGHHHHFHHHHBHFHCGHHHHGHHHHHHHHHGGHHHHHHHHHHHHHGHFHHHHHGHHHHHFHHHHHGHHHHHHH0EFGHHHHHHHHHHHHHHHHHHHHGHHHHFHHHHHHHGGGGHHHHHHHHH?GGHHHHHHHHFHFFHHHHHHHHHHGGHBFFHDHHHHGGHEBFFDFGGGHHHHGHHHHFFFFGGHHHHHHHHHGGHHHHHEHHHHHHGFFHHHGHHHHGHHFFHGGG
@M05620:45:000000000-G6HP7:1:1101:21249:3395 1:N:0:156
AGATTACTGCAACAGTTCCCCCTGGACCTGGAAAAGTTTCTTGCCTGGCTTACAGAAGCTGAAACAACTGCCAATGTCCTACAGGATGCTACCCGTAAGGAAAGGCTCCTAGAAGACTCCAAGGGAGTAAAAGAGCTGATGAAACAATGGCAAGTAAGTCAGGCATTTCCGCTTTAGCACTCTTGTGGATCCAATTGAACAATTCTCAGCATTTGTACTTGTAACTGACAAGCCAGGGACAAAACAAAGAT
+
BBBBBFFFFFFFGGFGGGGGGGGGHGGHHHGHHHHHFGHHHGHHHHHHHHHHHHHHHHHHHHHHHHHHHHHHHHHHHHHHHHFHGFGHFHHHHHGFGGHHGHCFHHHHGHHHHHHHHHHHHHHGEFEFHHHHHGHFHHBHHHHHFHGHHFHHHGHHHHHHHHHHHHHHHHGGGGGGHGHHHHHHH=GGFHHHHCDGHEHHHGHHHHHFFHHGHHHHHFHFHHFFHHHFHHHHGGGGGDEFGFFFGGEFFFF
@M05620:45:000000000-G6HP7:1:1101:21272:3396 1:N:0:156
AGATTACTGCAACAGTTCCCCCTGGACCTGGAAAAGTTTCTTGCCTGGCTTACAGAAGCTGAAACAACTGCCAATGTCCTACAGGATGCTACCCGTAAGGAAAGGCTCCTAGAAGACTCCAAGGGAGTAAAAGAGCTGATGAAACAATGGCAAGTAAGTCAGGCATTTCCGCTTTAGCACTCTTGTGGATCCAATTGAACAATTCTCAGCATTTGTACTTGTAACTGACAAGCCAGGGACAAAACAAAGAT
+
AAA3>D4FFFFFGGCGGFBFGECFH4FGGFFFFAGGDAGHHHH5FBGFHHHHHHGFFBGHHFDFFHAGHFHHHGHHGHHHHHHHGFFHHHHHHHGGGGHHHHFGFAGFFGFHFGHFBGFGHEGF?AEGFFFHHGHHHC1GHHGHFFFGHHHGHGHHHHFGGG@@GHHGGFDG?AF1GG1FFGFHHFFCFH1FGCGHHFGFF/DGFHHDG<DCGGFHBGHHHHE00GGBCGBCGFBFFGGFGEFF.;A?FFF
@M05620:45:000000000-G6HP7:1:1101:20524:3399 1:N:0:156
ATCTCTATCTCCTAAAAACCTGTTTAGATTTGGAGATAGACCTTCAGGTTTTTCATCATTTTCTGCATGAATTATACATTGACCACGTTCCAGCGTGGTCAGTTTGCAGCATTCTGTTATTTTGTTTGACAGAGTGTCTTGTTGAGAACATATGTAGGACATGATTTTTTCCTGCAACAGGGAAAATAAAGTATAAGTTTTAAAGATTTATTCTTTAATAAAGGATCTCAAAGCCAGCTTTAGAAAAAGGA
+
BBBBBFFFFFFFGGGGGGGGGGHHHHHHHHHHGHHHHHHHHHHHHHHHHHHGGHHHHHHHHHHGHHHHHHHHHHHHHHHHHHHHFHFHHFHHFFGEFGHFFGHHHGHHHHHHHHHGHHGGHHHHHHHEFHHHHHHHHHHHHHHFHHEHHHFFGHGGHHHHHHHHGHHHHGFFHHFGHHHHHGGFHHHB1FGGHHHHHHHHHFHGHFGHHHHHHHHHFFFHGGGB/<FGBGFHHHCHHGHHH0C0GHGHGGG
@M05620:45:000000000-G6HP7:1:1101:21263:3412 1:N:0:156
AGATTACTGCAACAGTTCCCCCTGGACCTGGAAAAGTTTCTTGCCTGGCTTACAGAAGCTGAAACAACTGCCAATGTCCTACAGGATGCTACCCGTAAGGAAAGGCTCCTAGAAGACTCCAAGGGAGTAAAAGAGCTGATGAAACAATGGCAAGTAAGTCAGGCATTTCCGCTTTAGCACTCTTGTGGATCCAATTGAACAATTCTCAGCATTTGTACTTGTAACTGACAAGCCAGGGACAAAACAAAGAT
+
A1AAADDF3BDFEG1ABBFGCEEAEHHHH00BEGFHHHFHDEA1GGGHFHHFGDGAFAAGA1BAE0GCBEFCBGHAADFGDFG@EC@F0@GGBGGG@ABFGE0>0>BFCEGBEBF1BGG1EBEF//??FBGFD<GCGC1GHD>FFFGFF1CGGGHHDH@GGDHHEHHHHFCEGC/GFGHBFF<D<>1>G11<G0<DG0000CGGD=0<=<0CCH0GHHHBCCC00CB0CGG.CFFFG....;/F.CFGGE9
@M05620:45:000000000-G6HP7:1:1101:19303:3429 1:N:0:156
ATCTCTATCTCCTAAAAACCTGTTTAGATTTGGAGATAGACCTTCAGGTTTTTCATCATTTTCTGCATGAATTATACATTGACCACGTTCCAGCGTGGTCAGTTTGCAGCATTCTGTTATTTTGTTTGACAGAGTGTCTTGTTGAGAACATATGTAGGACATGATTTTTTCCTGCAACAGGGAAAATAAAGTATAAGTTTTAAAGATTTATTCTTTAATAAAGGATCTCAAAGCCAGCTTTAGAAAAAGGA
+
DDCCDFFFFFFFGGGGGGGGGGHHHHHHHHHHHHHHHHHHHHHHHHHHHHHGGHHHHHHHHHHIIHHHHHHHHHHHHHHHHHHHHHGHHHHHHHGGGGHHHHHHHHHHHHHHHHHHHHHHHHHHHHHHGHHHHHHHHHHHHHHHHHHHHHHHHHHHHHHHHHHHHHHHHGHHHHHHHHHHHGGHHHHHGHHHHHGHGFGHHHHFGFHHHHHHHHHHHHHHHHHHGHGHGHHHHHHHHGHHHHHGFHHHGGG
@M05620:45:000000000-G6HP7:1:1101:19301:3449 1:N:0:156
ATCTCTATCTCCTAAAAACCTGTTTAGATTTGGAGATAGACCTTCAGGTTTTTCATCATTTTCTGCATGAATTATACATTGACCACGTTCCAGCGTGGTCAGTTTGCAGCATTCTGTTATTTTGTTTGACAGAGTGTCTTGTTGAGAACATATGTAGGACATGATTTTTTCCTGCAACAGGGAAAATAAAGTATAAGTTTTAAAGATTTATTCTTTAATAAAGGATCTCAAAGCCAGCTTTAGAAAAAGGA
+
BBCCCFFFFFFFGGGGGGGGGGHHHHHHHHHHHHHHHHHHHHHHHHHHHHHGGHHHHHHHHHIIIHHHHHHHHHHHHHHHHHHHHHGHHHHHHHGGGGHHHHHHHHHHHHHHGHHHHHHHHHHHHHHHHHHHHHHHHHHHHHHHHHHHHHHHHHHHHHHHHHHHHHHHHGHHHHHHHHGHHGGHHHHHHHHHHHHGHFGHHHHHHHHHHHHHHHHHHHHHHHHHHHHGHHHHHHHHHGHHHHHHGGHHGGG
@M05620:45:000000000-G6HP7:1:1101:13436:3461 1:N:0:156
ATCTCTATCTCCTAAAAACCTGTTTAGATTTGGAGATAGACCTTCAGGTTTTTCATCATTTTCTGCATGAATTATACATTGACCACGTTCCAGCGTGGTCAGTTTGCAGCATTCTGTTATTTTGTTTGACAGAGTGTCTTGTTGAGAACATATGTAGGACATGATTTTTTCCTGCAACAGGGAAAATAAAGTATAAGTTTTAAAGATTTATTCTTTAATAAAGGATCTCAAAGCCAGCTTTAGAAAAAGGA
+
AA>AAFFFFFFDBFGGGGGGFFGHHHHGHHHCFHFHHHHHHHHHHHHHGHHGGHHG5GFHHGHHHHHGHFHHHFHFHFGHGD5FFEEFGGHFGFEEE0FGGFHHGHHFHHHHGHHGHHHHHHHHHHHHFHHHGFHHHFHHHGHHGHEHGGFHFHHHGHFHHHHDGGHHHCFHHHEHGGHHHGEHGHGDB?GDGHHF>=FGHHBDGHGFGHHHHHHHH0GF0D0DFGHFHGDHGHC:;ECFFHHBC0CGDG/
@M05620:45:000000000-G6HP7:1:1101:9466:3466 1:N:0:156
AGATTACTGCAACAGTTCCCCCTGGACCTGGAAAAGTTTCTTGCCTGGCTTACAGAAGCTGAAACAACTGCCAATGTCCTACAGGATGCTACCCGTAAGGAAAGGCTCCTAGAAGACTCCAAGGGAGTAAAAGAGCTGATGAAACAATGGCAAGTAAGTCAGGCATTTCCGCTTTAGCACTCTTGTGGATCCAATTGAACAATTCTCAGCATTTGTACTTGTAACTGACAAGCCAGGGACAAAACAAAGAT
+
BAABBFFFFFFFGGEBFFGGGGGEEFGHHHFGFHHGFHHHGHHHHHGGHHHHHHFGGHHHHHGHHHHHHHHHHHHHHHHHHHGHHHHHHHHHHHGFGGHHGGHHHGHHGHHHHHHGHHHHHHHGAGFEFFGHHEHGHGGGHHGHFFHHFFGFGGGGHHHHHHGHHHHGHHGGGGGHHHHHHHHHHFCDGHHHHGHHGGHHHHGHHHHFGCHHHHHHHHHHHHHHHHHGFHGHGGFGGGEGGGGGGGGGGGF
@M05620:45:000000000-G6HP7:1:1101:13424:3481 1:N:0:156
ATCTCTATCTCCTAAAAACCTGTTTAGATTTGGAGATAGACCTTCAGGTTTTTCATCATTTTCTGCATGAATTATACATTGACCACGTTCCAGCGTGGTCAGTTTGCAGCATTCTGTTATTTTGTTTGACAGAGTGTCTTGTTGAGAACATATGTAGGACATGATTTTTTCCTGCAACAGGGAAAATAAAGTATAAGTTTTAAAGATTTATTCTTTAATAAAGGATCTCAAAGCCAGCTTTAGAAAAAGGA
+
BBBBBFFFBFDDFGGGGGGGFFHHHHHHHHHHHHHFHHHFHHHHHGHHHHHFFHHHHHFHHHHHHHHFHFHHGHHGHHHHHGHHGHGFGGFHHHGGFGFGHHFHHHHHFHHHHHHHHHHHHHHHHHHHGHHHHHHHHHHHHGHHFGHHGHHHFHHHHHHHHHHHHHHHGCGHHHFHHHHHHFEGHFGHHGGGHHHHHFGHHHFHHGHHGHHHHHHHHHHGHFHGHHGHHHHGFHHHHGHHHHHHHHHHGGG
@M05620:45:000000000-G6HP7:1:1101:9464:3487 1:N:0:156
AGATTACTGCAACAGTTCCCCCTGGACCTGGAAAAGTTTCTTGCCTGGCTTACAGAAGCTGAAACAACTGCCAATGTCCTACAGGATGCTACCCGTAAGGAAAGGCTCCTAGAAGACTCCAAGGGAGTAAAAGAGCTGATGAAACAATGGCAAGTAAGTCAGGCATTTCCGCTTTAGCACTCTTGTGGATCCAATTGAACAATTCTCAGCATTTGTACTTGTAACTGACAAGCCAGGGACAAAACAAAGAT
+
BBBABFFFFFFFGGGGGGGGGGGGHHHHHHHHFHHHGHHHHHHHHHHHHHHHHHHHHHHHHHHHHHHHHHHHHHHHHHHHHHFHHHHHHHGHHHGGGGHHHGHHHHHHGHHHHGHFHHHHHHHGFHGGHHHHHGHHHHHHHHHHHHHHHHHHHGHHHHHHGHHHHHHHHHGGGGGHHHHHHHHHHHHGHHHHHHHHHHHHHHHHHHHHHHHHHHHHHCGHHGFHHHHHGHHHHGFGGGGGGGGGGGGGGGF
@M05620:45:000000000-G6HP7:1:1101:9464:3505 1:N:0:156
AGATTACTGCAACAGTTCCCCCTGGACCTGGAAAAGTTTCTTGCCTGGCTTACAGAAGCTGAAACAACTGCCAATGTCCTACAGGATGCTACCCGTAAGGAAAGGCTCCTAGAAGACTCCAAGGGAGTAAAAGAGCTGATGAAACAATGGCAAGTAAGTCAGGCATTTCCGCTTTAGCACTCTTGTGGATCCAATTGAACAATTCTCAGCATTTGTACTTGTAACTGACAAGCCAGGGACAAAACAAAGAT
+
AABAAFFFFFFFGGGGGGGGGGGGHHHHHFGGHHFGFGHHHHFHHHFGGHFGHGHHHEHHHGHHHHHHHFHGHEHHFHHHHHHF3EGGGGHHHHGFGGHCGHHHHFGHFHHHH3EGHHHHHHFGFFFGHHEHHEFGGGGGHHHHHHEHGGGGHGHHFHHHFHHH/GFFHHGGGGG1GFHHHHHHHFG?GHHHBGHHFD<CGHHHHHHH<GDHHHHHGHHFCGCGHHFFFBGHEEF..EEEGGFFFEFEB/C
@M05620:45:000000000-G6HP7:1:1101:9283:3518 1:N:0:156
TACCTGTACTGGGGAAGAGTGTAGCAATCGCCATTCCTACCCTAAAGATCGGAAGAGCACACGTCTGAACTCCAGTCACGCACTACAATCTCGTATGCCGTCTTCTGCTTGAAAAAAAAAAAAACAATAAAATAGAGTAAATGATACAACAGCTATAATATAAAAACTAAAATTCTAACACCTTCTAAAGTGATACTGACTTATGATGTTTCTGTTGTAGCATGTCAACTAATCTGTGTTCTAACTTAAAC
+
AAAAAFFFFFFFGGGGGGGGGGHGFGHHHGGGGGHHHHHHHHHHHHHHHHHGGGEFGGHHHHEGGHGHHHHHHGHHHHHGHGGGHHHHH3GHGGFHHHHFGGHGHHHGHHHHHFHFGGCGG><//?/111111>11111111111>1111./.00000000=0000.0;0000000;0000./00:0:00009;00000000009000;00000000/00900:9;0000900000000/0:000000000
@M05620:45:000000000-G6HP7:1:1101:15449:3609 1:N:0:156
ATCTCTATCTCCTAAAAACCTGTTTAGATTTGGAGATAGACCTTCAGGTTTTTCATCATTTTCTGCATGAATTATACATTGACCACGTTCCAGCGTGGTCAGTTTGCAGCATTCTGTTATTTTGTTTGACAGAGTGTCTTGTTGAGAACATATGTAGGACATGATTTTTTCCTGCAACAGGGAAAATAAAGTATAAGTTTTAAAGATTTATTCTTTAATAAAGGATCTCAAAGCCAGCTTTAGAAAAAGGA
+
CCDCCFFFFFFFGGGGGGGGGGHHHHHHHHHHHHHHHHHHHHHHHHHHHHHGGHHHHHIHHHHIIHHHHHHHHHHHHHHHHHHHHHGHHHHHHHGGGGHHHHHHHHHHHHHHHHHHHHHHHHHHHHHHHHHHHHHHHHHHHHHHHHHHHHHHHHHHHHHHHHHHHHHHHGHHHHHHHHHHHGGHHHGHHHHHHHHHHHHHHHHHHHHHHHHHHHHHHHHHHHHHHHHHHHHHHHHHHGHHHHHFGHHHGGH
@M05620:45:000000000-G6HP7:1:1101:15468:3614 1:N:0:156
ATCTCTATCTCCTAAAAACCTGTTTAGATTTGGAGATAGACCTTCAGGTTTTTCATCATTTTCTGCATGAATTATACATTGACCACGTTCCAGCGTGGTCAGTTTGCAGCATTCTGTTATTTTGTTTGACAGAGTGTCTTGTTGAGAACATATGTAGGACATGATTTTTTCCTGCAACAGGGAAAATAAAGTATAAGTTTTAAAGATTTATTCTTTAATAAAGGATCTCAAAGCCAGCTTTAGAAAAAGGA
+
AA3>AFFFFFFDDFGGGFFGGGHHFHGFEGHHGHFHFHCGHHGHHHHFHGHGCCFFDGFGAHHHHHHHGGHHHHHHHHHHGBGHHFGHHHHHGHGEEGGHHHHHHHHFHHGHHHHHHHHHHHHHHHHHGHHHHHGHHHHHHHHHGHGHGHHHHHHHHHHHFHHHHHHHHGHHHHHHGHGHHGGGHHHGGFHHHHHGHGHHHGFHHGHHHGHHHGHHGHHGGDGHHHHGHFGFHGCGHGHHHHHHHHFFGGG
@M05620:45:000000000-G6HP7:1:1101:21746:3618 1:N:0:156
AAACCAAGCAGACACTCACCGCTGTTCAGACATGAGGTCAGCTAGATCGGAAGAGCACACGTCTGAACTCCAGTCACGCACTACAATCTCGTATGCCGTCTTCTGCTTGAAAAAAAAAAAACAGCATACCGTCACCCCCCAGAATCCCAAGGAAAACACAGAGAAAATAAATCATGAAATACCCGCACGTGACCCGTACTACACCCTTCCTTTCCCCAGTCCGTTATTGCCCAGTGTGATTTCTCTATTCC
+
CCCCCCCFCFFFGGGGGGGGGGGGGHHHHFHHHFGHGGHHHHHHHFHHHGGCEGFHHHHHGHHHGHHHHHHHGHHHHGHGGGHHHHHGHHHFEHHHHGFGHGHHHHHHHGFHHHGGGG/>/?/=0011?0/..<><<----../000:0/...//:;..:.0/;00/00900;9;B00000900.----....0:-;-:.090:/..9:B090099/;.0:0.99..00:;00.00:0000;:0000:00;
@M05620:45:000000000-G6HP7:1:1101:20600:3619 1:N:0:156
ACCTGTACTGGGGAAGCAATCGCCATTCCTACCCTAAAGATCGGAAGAGCACACGTCTGAACTCCAGTCACGCACTACAATCTCGTATGCCGTCTTCTGCTTGAAAAAAAAAAAAAACACAACAATACTATTTTAGATGCGCTTTATAATTGATCATGTAAGTGAGAGACGAGATATTGAGTACTGAATGTGTTATCATCACATGAGTAGATTTAGGTGTTTAGACTGTATTGTGTGCACACATTTAGCCA
+
AABBAD@FFFFBGAEFGGGGGGGG?FHHHHHHHHGFGFGFHHHGGGGHHHHHHHGHHFGGHHHHHHHHHHHGHGGGHHHHHHHHHGGHHGHGGGGGGHHHHHHA3DHH?E@CC//<///0///..<11111111101=>1-.-.<0000000000000000000000/./:--..0;0000000090000000/;00090000000000009///////;..//////9//:///..////..:///////
@M05620:45:000000000-G6HP7:1:1101:21735:3637 1:N:0:156
AAACCAAGCAGACACTCACCGCTGTTCAGACATGAGGTCAGCTAGATCGGAAGAGCACACGTCTGAACTCCAGTCACGCACTACAATCTCGTATGCCGTCTTCTGCTTGAAAAAAAAAAAACAAAATCCACTAATTGCTACTTTAACCCCACTAGCTATTAACACCCTACGTCTAATATAAGGTGAACTAGCAATCATATGACTCATAGTCACAGCTCGTACATGTAACATGTTTAAACTAGTATACTACT
+
AAAABBBFAFBFGGGGGGGGAEG2FHHGA5FGHGFBFGGG2BGHFHHHGAEFEG1BGHHHGHHH1GHHHHHHHHHHHEGEEGHHGDBFHHFGGHBHH/?EEFBGBGHBGFHGGBE?B/><>//?001111?1011111111<111111...../0/00000000:.../....:.000000000/000000;09000000000000;0000000090/.-...//:9////;9//////////////////
@M05620:45:000000000-G6HP7:1:1101:20604:3638 1:N:0:156
ACCTGTACTGGGGAAGCAATCGCCATTCCTACCCTAAAGATCGGAAGAGCACACGTCTGAACTCCAGTCACGCACTACAATCTCGTATGCCGTCTTCTGCTTGAAAAAAAAAAAAACTACAAATAACTACAAAATATCATATCTTTAATATAAGTCATACATAACATAAAACATAAATCAACTAATAAAGAAAAGTACTCAACAAACACATTCATACGTCAACAATACGACATCAAAACTGCAGCAACAAT
+
CCCCCFFFFFFCGGGGGGGGGGGGGGHHHHHHHHHHHHHGHHHGGGGHHHHHHHGHHHGHHHHHHHHHHHHGHGGGHHHHHGHHHFEHHHHGGGHGHHHHHHHGHHHHGGGGG<<</1111=11?111?1111<111111111111=1110=000000<000<00<00000:.00:000:0/000000000.///00000;0F0......90000;0.0:..9:;00;...-.00000.000000.:...0
@M05620:45:000000000-G6HP7:1:1101:8922:3644 1:N:0:156
ATCTCTATCTCCTAAAAACCTGTTTAGATTTGGAGATAGACCTTCAGGTTTTTCATCATTTTCTGCATGAATTATACATTGACCACGTTCCAGCGTGGTCAGTTTGCAGCATTCTGTTATTTTGTTTGACAGAGTGTCTTGTTGAGAACATATGTAGGACATGATTTTTTCCTGCAACAGGGAAAATAAAGTATAAGTTTTAAAGATTTATTCTTTAATAAAGGATCTCAAAGCCAGCTTTAGAAAAAGGA
+
BCABCFFFFFFFGGGGGGGGGGHHHHHGHHHHHHHHHHHHHHHHHHHHHHHGGHHHHGHHHHHHIHHHHHHHHHHHHHHHHHHHHHGGHHHHHHGFGGHHHHHHHHHHHHHHHHHHHHHHHHHHHHHHHHHHHHHHHHHHHHHHHHGHHHHHHHHHHHHHHHHHHHHHHGHHHHHHHHHHHGGGHHGGDDGGHHGHHGHHHGHHHHHHHHHHHHHHHFHGHHHHFHHHHHGHHHHHHGHHHHHHGGHHGGF
@M05620:45:000000000-G6HP7:1:1101:22052:3648 1:N:0:156
ATCTCTATCTCCTAAAAACCTGTTTAGATTTGGAGATAGACCTTCAGGTTTTTCATCATTTTCTGCATGAATTATACATTGACCACGTTCCAGCGTGGTCAGTTTGCAGCATTCTGTTATTTTGTTTGACAGAGTGTCTTGTTGAGAACATATGTAGGACATGATTTTTTCCTGCAACAGGGAAAATAAAGTATAAGTTTTAAAGATTTATTCTTTAATAAAGGATCTCAAAGCCAGCTTTAGAAAAAGGA
+
CDDCCFFFFFFFGGGGGGGGGGHHHHHHHHHHHHHHHHHHHHHHHHHHHHHGGHHHHHHHHHIHIHHHHGHHHHHHHHHHHHHHHHGHHHHHHHGGGGHHHHHHHHHHHHHHHHHHHHHHHHHHHHHHHHHHHHHHHHHHHHHHHHHHHHHHHHHHHHHHHHHHHHHHHGHHHHHHHHHHHGGHHHHHHGHHHHHHHGHHHHHHHHHHHHHHHHHHHHHHHHHHHHHHHHHHHGHHHGHHHHHFFHHGGGG
@M05620:45:000000000-G6HP7:1:1101:14969:3656 1:N:0:156
ATCTCTATCTCCTAAAAACCTGTTTAGATTTGGAGATAGACCTTCAGGTTTTTCATCATTTTCTGCATGAATTATACATTGACCACGTTCCAGCGTGGTCAGTTTGCAGCATTCTGTTATTTTGTTTGACAGAGTGTCTTGTTGAGAACATATGTAGGACATGATTTTTTCCTGCAACAGGGAAAATAAAGTATAAGTTTTAAAGATTTATTCTTTAATAAAGGATCTCAAAGCCAGCTTTAGAAAAAGGA
+
CCCCCFFFFFFFGGGGGGGGGGHHHHHHHHHHHHHHHHHHHHHHHHHHHHHGGHHHHHHHHIIIIHHHHHHHHHHHHHHHHHHHHHGGHHHHHHGFGGHHHHHHHHHHHHHHHHHHHHHHHHHHHHHHHHHHHHHHHHHHHHHHGGGHHHHHHHHHHGHHHHHHHHHHHGHHHHHHHHGHHGGHHHHHHGHHHHHHHGHHHHHHHHHHHHHHHHHHHHHHHHHHHHHHHHHHHHHHHGHHHHHFHGHHGGE
@M05620:45:000000000-G6HP7:1:1101:22036:3657 1:N:0:156
ATCTCTATCTCCTAAAAACCTGTTTAGATTTGGAGATAGACCTTCAGGTTTTTCATCATTTTCTGCATGAATTATACATTGACCACGTTCCAGCGTGGTCAGTTTGCAGCATTCTGTTATTTTGTTTGACAGAGTGTCTTGTTGAGAACATATGTAGGACATGATTTTTTCCTGCAACAGGGAAAATAAAGTATAAGTTTTAAAGATTTATTCTTTAATAAAGGATCTCAAAGCCAGCTTTAGAAAAAGGA
+
CDDCCFFFFFFFGGGGGGGGGGHHHHHHHHHHHHHHHHHHHHHHHHHHHHHGGHHHHHHHHHHIIHHHHHHHHHHHHHHHHHHHHHGHHHHHHHGGGGHHHHHHHHHHHHHHHHHHHHHHHHHHHHHHHHHHHHHHHHHHHHHHHHHHHHHHHHHHHHHHHHHHHHHHHGHHHHHHHHHHHGGHHHHHHGHHHHHHHHHHHHHHHHHHHHHHHHHHHHHHHGHHHHHHHGHGGGHHHGHHHHHFHHHHGGH
@M05620:45:000000000-G6HP7:1:1101:14986:3663 1:N:0:156
ATCTCTATCTCCTAAAAACCTGTTTAGATTTGGAGATAGACCTTCAGGTTTTTCATCATTTTCTGCATGAATTATACATTGACCACGTTCCAGCGTGGTCAGTTTGCAGCATTCTGTTATTTTGTTTGACAGAGTGTCTTGTTGAGAACATATGTAGGACATGATTTTTTCCTGCAACAGGGAAAATAAAGTATAAGTTTTAAAGATTTATTCTTTAATAAAGGATCTCAAAGCCAGCTTTAGAAAAAGGA
+
CCCCCFFFFFFFGGGGGGGGGGHHHHHHHHHHHHHHHHHHHHHHHHHHHHHGGHHHHHHHHHIIIHHHHHHHHHHHHHHHHHHHHHGHHHHHHHGGGGHHHHHHHHHHHHHHHHHHHHHHHHHHHHHHHHHHHHHHHHHHHHHHHHHHHHHHHHHHHHHHHHHHHHHHHGHHHHHHHHHHHGGGHHHHHHHHHHHHHHHHHHGHHHHHHHHHHHHHHGHHHGHHHHHHHGHHHHHHHGHHHHHFGHHHGGH
@M05620:45:000000000-G6HP7:1:1101:21273:3668 1:N:0:156
ATCTCTATCTCCTAAAAACCTGTTTAGATTTGGAGATAGACCTTCAGGTTTTTCATCATTTTCTGCATGAATTATACATTGACCATGTTCCAGCGTGGTCAGTTTGCAGCATTCTGTTATTTTGTTTGACAGAGTGTCTTGTTGAGAACATATGTAGGACATGATTTTTTCCTGCAACAGGGAAAATAAAGTATAAGTTTTAAAGATTTATTCTTTAATAAAGGATCTCAAAGCCAGCTTTAGAAAAAGGA
+
BABABFFFFFFFGGGGGGCFGGHFFHHC5FGHFAGFHHHHHHHHHHHGHHHGGHFGHHHFDGFGFHHGEHHFHHHGHHHHGFGHEFFHHHHGHHGEFGHHHHHHGHHHHHHHGHGHHGHHHHHHFHHHHGFHHHHHHGHHHHHHHHHHHFHGHHFGHHHHHHGDGHHHHGHHHHHHHHHHHGGGHFGHGFGHHHHHHGGGHHGFGFHFHHHHHHHHHGHHHFDGCGFFDGHHHGHFGGHHHFHBGHHHDGC
@M05620:45:000000000-G6HP7:1:1101:22026:3676 1:N:0:156
ATCTCTATCTCCTAAAAACCTGTTTAGATTTGGAGATAGACCTTCAGGTTTTTCATCATTTTCTGCATGAATTATACATTGACCACGTTCCAGCGTGGTCAGTTTGCAGCATTCTGTTATTTTGTTTGACAGAGTGTCTTGTTGAGAACATATGTAGGACATGATTTTTTCCTGCAACAGGGAAAATAAAGTATAAGTTTTAAAGATTTATTCTTTAATAAAGGATCTCAAAGCCAGCTTTAGAAAAAGGA
+
CCCCBFFFFFFFGGGGGGGGGGHHHHHHHHHHFHGHHGGHHHHHHHHBHHHGGHHHHHHHHHHHGHHHHFHHHHHHHHHHHHHHHHGHHHHHFHFFFCHHFFHHHFHHHHHHHHHFHHHHHHHFHHHFFHHHHHHHHHHHHHHHBGHHHHHHHHHHEBHHHHFHHHHHHGHHHEGHFHHH/FFHGHGHHGHHHGHFHHHHHGHHGHHHHHHHHHHHHGHHHHHGEGHHHHHGEHHHHGHHHHHBGHHG?GF
@M05620:45:000000000-G6HP7:1:1101:14986:3684 1:N:0:156
ATCTCTATCTCCTAAAAACCTGTTTAGATTTGGAGATAGACCTTCAGGTTTTTCATCATTTTCTGCATGAATTATACATTGACCACGTTCCAGCGTGGTCAGTTTGCAGCATTCTGTTATTTTGTTTGACAGAGTGTCTTGTTGAGAACATATGTAGGACATGATTTTTTCCTGCAACAGGGAAAATAAAGTATAAGTTTTAAAGATTTATTCTTTAATAAAGGATCTCAAAGCCAGCTTTAGAAAAAGGA
+
AAAABFFFFFFFGGGGGGGGGGHHHHHHHHHHHHGHHHHHHHHHHHHHGGHGGHHHHHHHHHHHHHHGHHHHHGHGHHHHHGHHHHGHHHHHHHGEFGHHHHHHHHHHHHGHHHHHHHHHHHHHHHHHGHHHHHHHHHHHHHHGEHHHHHGHHHHHHHHHHHHHHHHHHGHHHHHGHHHHHGGGHHHGHGHGHHHHGHGHHGHHHHHHHHHHHHHHHHHHHHHGHHHHHFHHHHHHGGGHHHEHHGFGGFH
@M05620:45:000000000-G6HP7:1:1101:10295:3697 1:N:0:156
AGATTACTGCAACAGTTCCCCCTGGACCTGGAAAAGTTTCTTGCCTGGCTTACAGAAGCTGAAACAACTGCCAATGTCCTACAGGATGCTACCCGTAAGGAAAGGCTCCTAGAAGACTCCAAGGGAGTAAAAGAGCTGATGAAACAATGGCAAGTAAGTCAGGCATTTCCGCTTTAGCACTCTTGTGGATCCAATTGAACAATTCTCAGCATTTGTACTTGTAACTGACAAGCCAGGGACAAAACAAAGAT
+
BBBCCFFFFFFFGGGGGGGGGGGFHGHHHHHHHHHHGHHHHHHHHHHHHHHHHHGHHHHHHHHHHHHHHHHHHGHHHHHHHHHHHHHHHHHHHHGGGGHHHHHHHHHHGHHHHHHHHHHHHHHGGHGFHFHHHEHHHHHHHHHHHHHHGHHGHGHHHHHHHHHHHHHHHHGGGGGHHHHHHHHHHHHGHHHHHHHHHHHGHGHHHHHHHHHHHHHHHHHHHHHHHHHHHHHHHGGGGGEGGGGGGGGGGFF
@M05620:45:000000000-G6HP7:1:1101:16290:3735 1:N:0:156
AAACCCAGAAGACATGAGGTCAGCTAGATCGGAAGAGCACACGTCTGAACTCCAGTCACGCACTACAATCTCGTATGCCGTCTTCTGCTTGAAAAAAAAAAAATAACAGAAAAAAGTGCTTTAGCTAGACCGCGGGTCAAGATGAGTACAAAGGAAGGACATGCATGTAAACAGTAAACGGGAAAAGACAGTACAAGTTGTAAAGATTTCTTCAGTAACAACGAATCACAAAGCCAGCATTATAAAAATGA
+
AABBCCCCCFFFGGGGGGGGGGHHHHHHHHHGGGGHHHGHHHGHHHGHHHHHHHHHHGHGHGGGHHHHHCHHHFFHHHHGGGHGGHHHHHGHHHHHGGGGG>/0232222B220//<221<1<<1<1<1<1/-<--<-.0000;00::;000////.:.:/000000000000/0;090....-9//:///////;;;9//:/;99////99B//:/:///.;..;A///9.//.:..//://///9/9//
@M05620:45:000000000-G6HP7:1:1101:20728:3755 1:N:0:156
CATCCTGACCCTGAAGTACCCCGGCTTGATTTCTGACATTAGATCGGAAGAGCACACGTCTGAACTCCAGTCACGCACTACAATCTCGTATGCCGTCTTCTGCTTGAAAAAAAAAAAAACAAAAAAAAGAGATAGGCAAAAAAATGGCAGGAACTGAAGAAAAGAGACGAAGAAGAGATAAAGGGGGTAAAGCCTGTAACCGAGAAGAACAGAGCACCATATATGCGAGTTGAGAGTATAACTTGTCCACC
+
DCDDDFFFFFFFGGGGGGGGGGGGGGGGHHHHHHHHHHHHHHHHHHGGGGHHHHHHHGHHHGHHHHHHHHHHHGGHGGGHHHHHFHHHFFHHHHGGGHGHHHHHHHHHHHHGGGGGB<//??0?=---..</0=0/00.</::<G00//99./.000000////.///.--..//<./00:000.---./<00.0.00000----./0///////0..:0000000..--9000.<<0000000000000.
@M05620:45:000000000-G6HP7:1:1101:11992:3763 1:N:0:156
ATCTCTATCTCCTAAAAACCTGTTTAGATTTGGAGATAGACCTTCAGGTTTTTCATCATTTTCTGCATGAATTATACATTGACCACGTTCCAGCGTGGTCAGTTTGCAGCATTCTGTTATTTTGTTTGACAGAGTGTCTTGTTGAGAACATATGTAGGACATGATTTTTTCCTGCACCAGGGAAAATAAAGTATAAGTTTTAAAGATTTATTCTTTATTACAGGATCTCAAAGCCAGCTTTAGAAAAAGGA
+
ABA?AFFFFD@BFGFB4BAFFGGHHHGGFHHFFBG4FFAGHFFHFHFBHFGGGFHGAFHHHHHGHFHHHHHEGFHFHDFGBGFFHHGHHHHGHHGEGGHHHHHHFGHFHHFHHHHGHHHHHHFGGHHHE?GFHGFGH?GHHHHH4FFHHGHHHDGHGHHHEB?1BGHHHG0FGFG<1@F0?DEFHFGF1GGD1@?1FFFFGF1FGFGDGGHFFHH000=D<0DG.<<00=00<GC/.CCFF000;0CC:./
@M05620:45:000000000-G6HP7:1:1101:12006:3776 1:N:0:156
ATCTCTATCTCCTAAAAACCTGTTTAGATTTGGAGATAGACCTTCAGGTTTTTCATCATTTTCTGCATGAATTATACATTGACCACGTTCCAGCGTGGTCAGTTTGCAGCATTCTGTTATTTTGTTTGACAGAGTGTCTTGTTGAGAACATATGTAGGACATGATTTTTTCCTGCAACAGGGAAAATAAAGTATAAGTTTTAAAGATTTATTCTTTAATAAAGGATCTCAAAGCCAGCTTTAGAAAAAGGA
+
A11AAFFFFFFBGGFGFGGGGGHHHHHHHHHHGHHHHHHGHHHHHHHHGHHFFHHHHHFHHHHGFHHGFGHHGFHGHHHHHHHHHHGGGHGFHHGFGGHHHHGHHHHHHFHHHHHHHHHHHHHHHHHHHHHHHHHHHHHHHHHGGFHHHHHHHHHHHGHHHHHHHHGHHGHHHHFHHHHHHFGFHHHHHHHGGHHFGDGGHHFGFGHHHHHHHHHHHFHFHFHFGHHGGFGFFFFHHFFHHHGFHHHFGGF
@M05620:45:000000000-G6HP7:1:1101:7883:3777 1:N:0:156
ATCTCTATCTCCTAAAAACCTGTTTAGATTTGGAGATAGACCTTCAGGTTTTTCATCATTTTCTGCATGAATTATACATTGACCACGTTCCAGCGTGGTCAGTTTGCAGCATTCTGTTATTTTGTTTGACAGAGTGTCTTGTTGAGAACATATGTAGGACATGATTTTTTCCTGCAACAGGGAAAATAAAGTATAAGTTTTAAAGATTTATTCTTTAATAAAGGATCTCAAAGCCAGCTTTAGAAAAAGGA
+
ABAAAFFFFFFFGGEGGGGGGGHHHHHGHHHGHHGHHHHHHHHHHHHHHHHFGHHHHHHHHHHHHHHHHHHHHHHHHHHHHHHHGHGHHHHHHHGGGGGHHHFHHHHHHHHHGHHHHHHHHHHHHHHHHHHHHHHHHHHHHHHFFHGHGHHHHHHHHHHHHHHHHHHHHGHHHHHHFHHHGFEHHHHHHFBGHHHGHGGHHHHHGHHHHHHHHHHHHHHHHHHHEHHHHGHFHHGGHGHHHHHGGHHGGFG
@M05620:45:000000000-G6HP7:1:1101:8089:3777 1:N:0:156
ATCTCTATCTCCTAAAAACCTGTTTAGATTTGGAGATAGACCTTCAGGTTTTTCATCATTTTCTGCATGAATTATACATTGACCACGTTCCAGCGTGGTCAGTTTGCAGCATTCTGTTATTTTGTTTGACAGAGTGTCTTGTTGAGAACATATGTAGGACATGATTTTTTCCTGCAAAAGGGAAAATAAAGTATAAGTTTTAAAGATTTATTCTTTAATAAAGGATCTCAAAGCCAGCTTTAGAAAAAGGA
+
>1AAAFFFFFFDGGDFE11AC1DA3A3133A11BE1CDHHGFFHHHG1FGFFA0EGGEH22D2A2D21BGGF2FFDFFGAB1D1F//B0FG2GBEEFEGGHHGH2@B@GCF12F@F22FGGHFH>BFGBBEGFFHHHHEHH>FG2BFBGFB<B>F221BGFGBGBGFGGB0D>GG0<1<0/ACA/??D11F1@1@<F<=GDGBDGFHDHFFF<GHHHH<0=DGDC</<<D00<C./:CF:FGB0;CF;E.;
@M05620:45:000000000-G6HP7:1:1101:7864:3779 1:N:0:156
ATCTCTATCTCCTAAAAACCTGTTTAGATTTGGAGATAGACCTTCAGGTTTTTCATCATTTTCTGCATGAATTATACATTGACCACGTTCCAGCGTGGTCAGTTTGCAGCATTCTGTTATTTTGTTTGACAGAGTGTCTTGTTGAGAACATATGTAGGACATGATTTTTTCCTGCAACAGGGAAAATAAAGTATAAGTTTTAAAGATTTATTCTTTAATAAAGGATCTCAAAGCCAGCTTTAGAAAAAGGA
+
CDCCCFFFFFFFGGGGGGGGGGHHHHHHHHHHHHHHHHHHHHHHHHHHHHHGGHHHHIHHHIIHIHHHHHHHHHHHHHHHHHHHHHGHHHHHHHGGGGHHHHHHHHHHHHHHHHHHHHHHHHHHHHHHHHHHHHHHHHHHHHHHHHHHHHHHHHHHHHHHHHHHHHHHHGHHHHHHHHHHHGGHHHHHGHHHHHHHHHHHHHHHHHHHHHHHHHHHHHHHHHGHHHHHHHHHHHHHHGHHHHHEGHHHGGH
@M05620:45:000000000-G6HP7:1:1101:11987:3780 1:N:0:156
ATCTCTATCTCCTAAAAACCTGTTTAGATTTGGAGATAGACCTTCAGGTTTTTCATCATTTTCTGCATGAATTATACATTGACCACGTTCCAGCGTGGTCAGTTTGCAGCATTCTGTTATTTTGTTTGACAGAGTGTCTTGTTGAGAACATATGTAGGACATGATTTTTTCCTGCAACAGGGAAAATAAAGTATAAGTTTTAAAGATTTATTCTTTAATAAAGGATCTCAAAGCCAGCTTTAGAAAAAGGA
+
CCCCCFFFFFFFGGGGGGGGGGHHHHHHHHHHHHHHHHHHHHHHHHHHHHHGGHHHHHHHHHHHIHHHHHHHHHHHHHHHHHHHHHGHHHHHHHGFGGHHHHHHHHHHHHHHHHHHHHHHHHHHHHHHHHHHHHHHHHHHHHHHHHHHHHHGHHHHHHHHHHHHHHHHHGHHHHHHHHHHHGGHHHHHGHHHHHHHHHGHHHGHHHHHHHHHHHHHHHHHHHHHHHHHHHHHHHHHHGHHHHHHHHHHGGG
@M05620:45:000000000-G6HP7:1:1101:21893:3781 1:N:0:156
TACCTGTACTGGGGAAGCATTTGAATATCCCCCCATGGTGATGGGGACGGAGAACTGCTCCATAAACACAGGCAACGTGCCTAACTTTCCCGGGAAGATGAAGTCAAAGAGCGACCACAGCTCTCGGAGGTTATTTTGCATCGGTGAGCCAGACAGAATGATCCGATGAGGGGTGCGAAACTATTTGAGGAAAGGAAGCACCTTTTTATTAAATTTACCTTTTAGCAATCGCCATTCCTACCCTAAAGATC
+
ABCCBFFFFFFFGGGGGGGGGGHHHHHHHHHGGGGHHHHHHHHHHGGGGGGGGHHHHHHHHHHHHHHHHHHHGHHHGHHHHHHHHHHHHHHGGGGGGHHHHHHHHHHHHHHHGGGGGHHHHHHHHFFCDGEHHHHHHHHGHHGGGGGGHHHHHGHHGGHHHHHHHGGGHHHGGEGGGGGGGGGGGGGGGGCFGGGEFFGGGFBFFFFFFFFFFFFFFFFFFFFFFFFFFFFFFFFFFFFFFFFFFFFFFFF
@M05620:45:000000000-G6HP7:1:1101:23281:3786 1:N:0:156
ATCTCTATCTCCTAAAAACCTGTTTAGATTTGGAGATAGACCTTCAGGTTTTTCATCATTTTCTGCATGAATTATACATTGACCACGTTCCAGCGTGGTCAGTTTGCAGCATTCTGTTATTTTGTTTGACAGAGTGTCTTGTTGAGAACATATGTAGGACATGATTTTTTCCTGCAACAGGGAAAATAAAGTATAAGTTTTAAAGATTTATTCTTTAATAAAGGATCTCAAAGCCAGCTTTAGAAAAAGGA
+
CCCCCFFFFFFFGGGGGGGGGGHHHHHHHHHHHHHHHHHHHHHHHHHHHHHGGHHHHIHHHHIHHHHHHHHHHHHHHHHHHGHHHHGHHHHHHHGGGGHHHHHHHHHHHHHHHHHHHHHHHHHHHHHHHHHHHHHHHHHHHHHHHHHHHHHHHHHHHHHHHHHHHHHHHGHHHHHHHHHHHGGHHHHHHHHHHHHHHHGHHHHHHHHHHHHHHHHHHHHHHHHHGHHHHHHHHHHHHGHHHHHHGHHHGGH
@M05620:45:000000000-G6HP7:1:1101:8080:3792 1:N:0:156
ATCTCTATCTCCTAAAAACCTGTTTAGATTTGGAGATAGACCTTCAGGTTTTTCATCATTTTCTGCATGAATTATACATTGACCACGTTCCAGCGTGGTCAGTTTGCAGCATTCTGTTATTTTGTTTGACAGAGTGTCTTGTTGAGAACATATGTAGGACATGATTTTTTCCTGCAACAGGGAAAATAAAGTATAAGTTTTAAAGATTTATTCTTTAATAAAGGATCTCAAAGCCAGCTTTAGAAAAAGGA
+
CCCCCFFFFFFFGGGGGGGGGGHHHHHHHHHHHHHHHHHHHHHHHHHHHHHGGHHHHIIHIHIIHHHHHHHHHHHHHHHHHHHHHHGHHHHHHHGGGGHHHHHHHHHHHHHHHHHHHHHHHHHHHHHHHHHHHHHHHHHHHHHHFHHHHHHHHHHGHHHHGHHHHHHHHGHHHHHHHHHHHGGHHHHHHHHHHHHHHGHHHHHHHHHHHHHHHHHHHHHHHHHHHHHHHHHHHHHHHGHHHHHHHHHHGGH
@M05620:45:000000000-G6HP7:1:1101:7877:3796 1:N:0:156
ATCTCTATCTCCTAAAAACCTGTTTAGATTTGGAGATAGACCTTCAGGTTTTTCATCATTTTCTGCATGAATTATACATTGACCACGTTCCAGCGTGGTCAGTTTGCAGCATTCTGTTATTTTGTTTGACAGAGTGTCTTGTTGAGAACATATGTAGGACATGATTTTTTCCTGCAACAGGGAAAATAAAGTATAAGTTTTAAAGATTTATTCTTTAATAAAGGATCTCAAAGCCAGCTTTAGAAAAAGGA
+
BBBBBFFFFFFFGGGGGGGGGFHGHHGHHHHHGHHHHHFHHHHHHHHFHHHGGHHHHHHHHHHHHHHHHHHHHHHHHGHHHHHHGHGHGHHHHHGGGCHHHHHHHHHHGHHHHHHFHHHHHHHHHHHHHHHHHGHHHHHHHHHHFHHHHHHHHHHHHHHHHHGHHHHHGGHHHHHHHHHHFAFGHHHHHGHHHHFGHGGHHHHHHHHHHHHHHHHHHFHHDH=GFGHHHHHHFHHFHGHHHHGFF:GHGCH
@M05620:45:000000000-G6HP7:1:1101:12748:3799 1:N:0:156
CATCCTGACCCTGAAGTACCCCATTGAGCATGGCATCGTCACCAACTGGGACGACATGGAGAAGATCTGGCACCACACCTTCTACAACGAGCTGCGCGTGGCCCCGGAGGAGCACCCAGTGCTGCTGACCGAGGCCCCCCTGAACCCCAAGGCCAACAGAGAGAAGATGACTCAGGTGAGGCTCGGCCGACGCCCGTGCTCCTCCCGTCCTTTCCCCAGTCATTTTCTGCCCGGCTTGATTTCTGACATTT
+
BABBBFFFFFFFGGGGGGGGGGGHHHGGHHHHGHFHHGHHHGHHHGHHHHHHCGGGGHHFHHHHHHHHHHHHHGGHHGGHHHHHHHHHGGGGGHHFGGGGGGHHGGGGGGGGHHHHGGGHHHHHHHHGHHGGGGGGGGGGGGGHHHGGGGHGGHGAGGGGGGGGBF9FGGGGGGGGGGGGGGFGFFFFFAFFFFF=;DFFFFFFFFAADFDFFFFFFFFFFFFFFFFFFFFF?FFFFA.FFFFFFF//BF/
@M05620:45:000000000-G6HP7:1:1101:11992:3801 1:N:0:156
ATCTCTATCTCCTAAAAACCTGTTTAGATTTGGAGATAGACCTTCAGGTTTTTCATCATTTTCTGCATGAATTATACATTGACCACGTTCCAGCGTGGTCAGTTTGCAGCATTCTGTTATTTTGTTTGACAGAGTGTCTTGTTGAGAACATATGTAGGACATGATTTTTTCCTGCAACAGGGAAAATAAAGTATAAGTTTTAAAGATTTATTCTTTAATAAAGGATCTCAAAGCCAGCTTTAGAAAAAGGA
+
CCCCCFFFFFFFGGGGGGGGGGHHHHHHHHHHHGHHHHHHHHHHHHHHHHHGGHHHHHHHHHHHIHHHHHHHHHHHHHHHHHHHHHGHHHHHHHGFGGHHHHHHHHHHHHHHHHHHHHHHHHHHHHHHHHHHHHHHHHHHHHHHHHHHHHHHHHHHHHHHHHHHHHHHHGHHHHHHHHHHHGGGHHHGGGHHHHHHHHGHHHHHHHHHHHHHHHHHHGHHHHHGHHHHHHHGHHHHHGHHHHHGHGHHGGF
@M05620:45:000000000-G6HP7:1:1101:12731:3806 1:N:0:156
CATCCTGACCCTGAAGTACCCCATTGAGCATGGCATCGTCACCAACTGGGACGACATGGAGAAGATCTGGCACCACACCTTCTACAACGAGCTGCGCGTGGCCCCGGAGGAGCACCCAGTGCTGCTGACCGAGGCCCCCCTGAACCCCAAGGCCAACAGAGAGAAGATGACTCAGGTGAGGCTCGGCCGACGCCCGTGCTCCTCCCGTCCTTTCCCCAGTCATTTTCTGCCCGGCTTGATTTCTGACATTA
+
?AABBFFFFFFFGGGGGGGGGGGHHHHHHHHHHHHHHGHHHGHHGGHHHHHHGGGGGHHHHHHHHHHHHHHHHGHHHGGHHHHHHHHHGGGGGHHGGGGGEGHHGGGGGGGGHHHHGGHHHHGHHHHHHHGDGGGGGFGGGGHHHHGGG?GGHHEGGGGGGGDFFFGGGGGGGGGGGFFGGGFGFFFFFFFFFFFF9..;BFFFFFF;ADDFFFFFFFFFFFFFFFFEFEFFFFADFFAFFFFBB;BFFF/
@M05620:45:000000000-G6HP7:1:1101:23283:3808 1:N:0:156
ATCTCTATCTCCTAAAAACCTGTTTAGATTTGGAGATAGACCTTCAGGTTTTTCATCATTTTCTGCATGAATTATACATTGACCACGTTCCAGCGTGGTCAGTTTGCAGCATTCTGTTATTTTGTTTGACAGAGTGTCTTGTTGAGAACATATGTAGGACATGATTTTTTCCTGCAACAGGGAAAATAAAGTATAAGTTTTAAAGATTTATTCTTTAATAAAGGATCTCAAAGCCAGCTTTAGAAAAAGGA
+
AAAABFFFFFFFGGGGGGGGGGHHHHHHHHHGHHHHHHHHHHHHHHGHHHHGGHHHHHHHHHHHHHHHFHHHHHHHHHHHHHHHHHGHHHHGHGGGDEFFGGHHHEHHHHHHHHHHHHHHHHHHHHHHHHHHHHHHHHHHGHHHGGGHHHHHHHHHHHHHHHHGHHHHHGHHHHHHHHHHHGGHHHHGHHHHHGHHHHFHHGHHHHHHHHHHHFHHHHHHGHGHHHHHHHHHGHHHHGHHHHGGFGHFGGH
@M05620:45:000000000-G6HP7:1:1101:22010:3813 1:N:0:156
CATCCTGACCCTGAAGTACCCCGGCTTGATTTCTGACATTAGATCGGAAGAGCACACGTCTGAACTCCAGTCACGCACTACAATCTCGTATGCCGTCTTCTGCTTGAAAAAAAAAAATATATTAAATTACATAGCGCCTTTATAAAAGACTCTTTCCGACCAAATCTATTCCAGCAACAGTCTACCTGATGTTACAACTTTTGCCCTTACATATTTTATTACGTATCTCCAAACTAGCTCTTACCACATGT
+
BBBBBFFFFFFFGGGEGGGGGGGEFGGGHHHHHHGFHHHHHGHHHHG?AEFAGHHHHGHHHFHHHHHHFHHHHHFHGGGGHHFHCGGHGGHFFHGGGHGHFHHHHEGHHHAEEBD</0222222221111111<1//><.11==1111.01100=<0..---.:00:0000000/;/:.:00000000/;;000;009/0000009/9//0909000;0000..//.//////9/////9////;;/.///
@M05620:45:000000000-G6HP7:1:1101:12749:3818 1:N:0:156
CATCCTGACCCTGAAGTACCCCATTGAGCATGGCATCGTCACCAACTGGGACGACATGGAGAAGATCTGGCACCACACCTTCTACAACGAGCTGCGCGTGGCCCCGGAGGAGCACCCAGTGCTGCTGACCGAGGCCCCCCTGAACCCCAAGGCCAACAGAGAGAAGATGACTCAGGTGAGGCTCGGCCGACGCCCGTGCTCCTCCCGTCCTTTCCCCAGTCATTTTCTGCCCGGCTTGATTTCTGACATTT
+
CCCCCFFFFFFFGGGGGGGGGGGHHHHHHHHHHHHHHGHHHGHHHGHHHHHHGGGGGHHHHHHHHHHHHHHHHGHHHGGHHHHHHHHHGGGGGHHGGGGGGGHHGGGGGGGGHGHHGGHGHHHHHHHHHHGGGGGGGGGGGGHGHHGGGGHGHHGGGGGGGGGGGGGGGGGGGGGGGGGGGGGGFFFFFFFFFFFFDFFFFFFFFFFFFFDFFFFFFFFFFFFFFFFFFFFFFFFFFAFFFFFFFEFFFF/
@M05620:45:000000000-G6HP7:1:1101:18703:3825 1:N:0:156
ATCTCTATCTCCTAAAAACCTGTTTAGATTTGGAGATAGACCTTCAGGTTTTTCATCATTTTCTGCATGAATTATACATTGACCACGTTCCAGCGTGGTCAGTTTGCAGCATTCTGTTATTTTGTTTGACAGAGTGTCTTGTTGAGAACATATGTAGGACATGATTTTTTCCTGCAACAGGGAAAATAAAGTATAAGTTTTAAAGATTTATTCTTTAATAAAGGATCTCAAAGCCAGCTTTAGAAAAAGGA
+
CDCCCFFFFFFFGGGGGGGGGGHHHHHHHHHHHHHHHHHHHHHHHHHHHHHGGHHHHHHHHHHIHHHHHHHHHHHHHHHHHHHHHHGHHHHHHHGGGGHHHHHHHHHHHHHHHHHHHHHHHHHHHHHHHHHHHHHHHHHHHHHHHHHHHHHHHHHHHHHHHHHHHHHHHGHHHHHHHHHHHGGHHHHHFHHHHHHHHHHHHHHHHHHHHHHHHHHHHHHHHHHHHHHHHHHHHHHHHGHHHHHHHHHHGGH
@M05620:45:000000000-G6HP7:1:1101:12733:3828 1:N:0:156
CATCCTGACCCTGAAGTACCCCATTGAGCATGGCATCGTCACCAACTGGGACGACATGGAGAAGATCTGGCACCACACCTTCTACAACGAGCTGCGCGTGGCCCCGGAGGAGCACCCAGTGCTGCTGACCGAGGCCCCCCTGAACCCCAAGGCCAACAGAGAGAAGATGACTCAGGTGAGGCTCGGCCGACGCCCGTGCTCCTCCCGTCCTTTCCCCAGTCATTTTCTGCCCGGCTTGATTTCTGACATTA
+
BCBCCFFFFFFFGGGGGGGGGGGHHHHHHHHHGHHHHGHHHGHHHGHHHHHHGGGGGHHGHFHHGHHHHHHHHGGHHGGHHHHHHHGHGGFGGHHGGGEFGGHHGGGGGGGGHGHHGGGFGGGHHHHHHHGGGGGGGGGGGGHHHHGGGGGGHHGGGGGGGGGGFGGGGGGGGGGGGGGFFEGGF@EFFAAFFFFFBDFFFFFFFFFFFFFFFFFFFFDFFFFFFFFFFFFFFF>BF=?BFFFFFFFFFF/
@M05620:45:000000000-G6HP7:1:1101:18701:3843 1:N:0:156
ATCTCTATCTCCTAAAAACCTGTTTAGATTTGGAGATAGACCTTCAGGTTTTTCATCATTTTCTGCATGAATTATACATTGACCACGTTCCAGCGTGGTCAGTTTGCAGCATTCTGTTATTTTGTTTGACAGAGTGTCTTGTTGAGAACATATGTAGGACATGATTTTTTCCTGCAACAGGGAAAATAAAGTATAAGTTTTAAAGATTTATTCTTTAATAAAGGATCTCAAAGCCAGCTTTAGAAAAAGGA
+
BBBBBFFFFFFFGGGGGGGGGGHHHHHHHHHHHHHHHHHFHHHHHHHHHFHGGHHHHHGHHHHHHHHGHHHHHHHHHHHHHHHHHHGHHHHHHHGFFGHHHHHHHHHHHHHHHHHHHHHHHHHHHHHHGHHHHHHHHHHHHHHHHHHHHHHHHHHHHHHHHHHHHHHHHGHHHHHHHHHHHGGGHHHHGHHHHHHHHGHHHHHHHHHHHHHHHHHHHHHHHGGHHHHHHGHHHHHHHGHHHHHGHGHHGGH
@M05620:45:000000000-G6HP7:1:1101:18550:3873 1:N:0:156
CATCCTGACCCTGAAGTACCCCATTGAGCATGGCATCGTCACCAACTGGGACGACATGGAGAAGATCTGGCACCACACCTTCTACAACGAGCTGCGCGTGGCCCCGGAGGAGCACCCAGTGCTGCTGACCGAGGCCCCCCTGAACCCCAAGGCCAACAGAGAGAAGATGACTCAGGTGAGGCTCGGCCGACGCCCGTGCTCCTCCCGTCCTTTCCCCAGTCATTTTCTGCCCGGCTTGATTTCTGACATTA
+
CCDDDFFFFFFFGGGGGGGGGGGHHHHHHHHHHHHHHGHHHGHHHGHHHHHHGGGGGHHHHHHHHHHHHHHHHGHHHGGHHHHHHHHHGGGGGHHGGGGGGGHHGGGGGGGGHHHHGGHHHHHHHHHHHHGGGGGGGGGGGGHHHHGGGGHGHHGGGGGGGGGGGGGGGGGGGGGGGGGGGGGGFFFFFFFFFFFFBDFFFFFFFFFEDFFFFFFFFFFFFFFFFFHFHFFFFFFFFFFFFFFFFFFFFF0
@M05620:45:000000000-G6HP7:1:1101:18568:3886 1:N:0:156
CATCCTGACCCTGAAGTACCCCATTGAGCATGGCATCGTCACCAACTGGGACGACATGGAGAAGATCTGGCACCACACCTTCTACAACGAGCTGCGCGTGGCCCCGGAGGAGCACCCAGTGCTGCTGACCGAGGCCCCCCTGAACCCCAAGGCCAACAGAGAGAAGATGACTCAGGTGAGGCTCGGCCGACGCCCGTGCTCCTCCCGTCCTTTCCCCAGTCATTTTCTGCCCGGCTTGATTTCTGACATTA
+
CCBCCFFFFFFFGGGGGGGGGGGHHHHHHFGGHHHHHGHHGGHHHGHHHHHHGGGGGHHHHHHHHHHHHHHHHGHHHGGHHHHHHHHHGGGGGHHGGGGGGGHHGGGGGGGGHHHHGGHGHHHHHHHHHHGGGGGGGGGGGGHHHHGGGGHGHHGGGGGGGGGEGFGCFGGGGGGGGGGGGGGGFFFFFFFFFFFF@AAEFFFFFEFEFFDFFFFFFFFBFFFFFFFFFFFFFFFFFFFFFFFEB;BFFF9
@M05620:45:000000000-G6HP7:1:1101:20781:3886 1:N:0:156
TACCTGTACTGGGGAAGCATTTACACTCTTTCCCTAGCAATCGCCATTCCTACCCTAAAGATCGGAAGAGCACACGTCTGAACTCCAGTCACGCACTACAATCTCGTATGCCGTCTTCTGCTTGAAAAAAAAAAAAAACAAAAAATAAAACACATTAAAGATACAATAACGCTAAAATCTAACAATGTATAAAAAAACTAACAAAGCACTAAACTAACTGATAATATAATACAAGAGCCATATACCAGAGA
+
BBCCCFFFFFFFGGFGGGGGGGHHFHHHHHHHHHHHHHHHHHGGGGGHHHHHHHHHHHHHHHHHGGGGHHHHHHHGHHHGHHHHHHHHHHHHGHGGGHHHHHFHHHGGHHHHGEGHGHHHHHHHHHHHHGGGGG//--...0..-.0=000<..0000000;00000000.-...00000;00000090000009-?.0000;09//:/000900000000000;0090000000/././0;000900..;
@M05620:45:000000000-G6HP7:1:1101:17458:3955 1:N:0:156
CATCCTGACCCTGAAGTACCCGGCTTGATTTCTGACATTAGATCGGAAGAGCACACGTCTGAACTCCAGTCACGCACTACAATCTCGTATGCCGTCTTCTGCTTGAAAAAAAAAAAAAAAAAAAAAAGTAAGCACTACTTAAGATCTCTACGAGCACCTACACAATATGATCACAATTCATTCACGGGCAGGCCCGAAACTGCACCAGTGTATGCGATGCCACTTTCAGGCGAGTCCTTCTAAATCGGACC
+
CCCCCFFFFFFFGGGGGGGGGGGGGGGHHHHHHHHHHHHHHHHHHGGGGHHHHHHHGHHHGHHHHHHHHHHHHGHGGGHHHHHFHHHFGHHHHGGGHGHHHHHHHHHHHHGGGCG>>>//--<----.000000/09/0000009000;00...--../0/0/:.00000900/:900;000000..---.-.:9-----00000:..0000000.....0000;:0000/----/000;;000;0...9-
@M05620:45:000000000-G6HP7:1:1101:13077:3956 1:N:0:156
TACCTGTACTGGGGAAGCATTTGAATATCCCCCCATGGTGATGGGGACGGAGAACTGCTCCATAAACACAGGCAACGTGCCTAACTTTCCCGGGAAGATGAAGTCAAAGAGCGACCACAGCTCTCGGAGGTTATTTTGCATCGGTGAGCCAGACAGAATGATCCGATGAGGGGTGCGAAACTATTTGAGGAAAGGAAGCACCTTTTTATTAAATTTACCTTTTAGCAATCGCCATTCCTACCCTAAAGATC
+
ABABBFFFFFFFGGGGGGGGGGHHHHHHHHHGGGGHHHHHHHHHHGGGGGGGGHHHHHHHHHHHHGHGHHHHGHHHGHHHHHHHHHHHHHHGGGGGGHHHGHHGHHHHHHHHGGGGGHHHHHHHHGGGGGGHHHHHHHHHHHGGGGGHHHHHHGHHHHHHHHHHHGGGHHHGGCCGGGGGGGGGGGGGGGGGGGGGGGGFGFFFFFFFFFFFFFFFFFFFFFFFFFFFFFFFFFFFFFFFFFFFFFFFFFF
@M05620:45:000000000-G6HP7:1:1101:9674:3970 1:N:0:156
TACCTGTACTGGGGAAGCATTTGAATATCCCCCCATGGTGATGGGGACGGAGAACTGCTCCATAAACACAGGCAACGTGCCTAACTTTCCCGGGAAGATGAAGTCAAAGAGCGACCACAGCTCTCGGAGGTTATTTTGCATCGGTGAGCCAGACAGAATGATCCGATGAGGGGTGCGAAACTATTTGAGGAAAGGAAGCACCTTTTTATTAAATTTACCTTTTAGCAATCGCCATTCCTACCCTAAAGATC
+
AAABCFFFFFFFGGGGGGGGGGHHHHHHHHHGGGGHHHHHHHHHHGGGGGGGGHHHHHHHHHHHHHHHHGHHGHHHGHHHHHGHHHHHHHHGGGGGGHHHHHHHHHHHHHHHGGGGGHHHHHHHHGGGGGGHHHHHHHGHHHGFGGGHHHHHHGHHHHHHHHHHHGGGFHHGGGGGGGGGGGEGGGGGGGFGFGGGGFGGGFFFFFFFFFFFFFFFFFFFFFFFBFFFFF.EFFFFFFFFFFFFFFFFFFF
@M05620:45:000000000-G6HP7:1:1101:22631:4006 1:N:0:156
CATCCTGACCCTGAAGTACCCGGCTTGATTTCTGACATTAGATCGGAAGAGCACACGTCTGAACTCCAGTCACGCACTACAATCTCGTATGCCGTCTTCTGCTTGAAAAAAAAAAAAAGATCAGCTGGACAGCTTTCTTTTATTTATCAACAAAAACCATAAAAGAAGCATTTTTCTACTACCTCCTTCTTATTCATTCATTCGTTTTCAGACTCCTTGCTTCTTCTCACATCTTCTCTACTATCCTTCCA
+
BBBBBFFFFFFFGGGGGGGGGGGGGGGHHHHHHGHHHHHHHHHHHGGGGHHHHHHHGHHHGHHHHHHHHHHHHGHGGGHHHHHHFHHGGHHHHGFGHGHHHHHHHHHHHHFEGCG/<>//1?C11?10001..1>>1=1<11>11=0=<DC0<.<<...:00=00;;:/;;CC00/0;;:00/:0;/00;0000900;BC00;09;990000=/:9000;F/:////;B//////:/9;///9//////9/
@M05620:45:000000000-G6HP7:1:1101:15438:4016 1:N:0:156
TACCTGTACTGGGGAAGCATTTGAATATCCCCCCATGGTGATGGGGACGGAGAACTGCTCCATAAACACAGGCAACGTGCCTAACTTTCCCGGGAAGATGAAGTCAAAGAGCGACCACAGCTCTCGGAGGTTATTTTGCATCGGTGAGCCAGACAGAATGATCCGATGAGGGGTGCGAAACTATTTGAGGAAAGGAAGCACCTTTTTATTAAATTTACCTTTTAGCAATCGCCATTCCTACCCTAAAGATC
+
33AAAFFFFFFFGGGGCGGGGGHHHHGHHHHGGGGHHHGGFGHHHGGGGGGFAGHHHHHHHHHGGHHHHHGGGHHHGHHHHHGHHHHHHHHGGGGGGHHHHHHHHHHHHHFHGGGGFHEHHGHHHGGCCGDHHGFHHHHHHHGGG.FHHHBGFGHHGHHHHHGHG.CDFHHGGGGGG.BGGGFFGGGEE/9;FFGBFGGFGEBFFBBEFFFBFFFFFFFFFFFFFFFFF;9EDFEFFFFEFFFFF.BFFFF
@M05620:45:000000000-G6HP7:1:1101:12925:4023 1:N:0:156
AAACCAAGCAGACACTCACCGCTGTTCAGACATGAGGTCAGCTAGATCGGAAGAGCACACGTCTGAACTCCAGTCACGCACTACAATCTCGTATGCCGTCTTCTGCTTGAAAAAAAAAAAAAAACAAAACAAAAATAGACAGGAAGAGTAAGAGTGAATACTACAAAGAAGAGAAGAGAATTATGGGATGCGCGAACGTAAAATTGTCAACATCATCTGAGAATGCTTGTGATATATAGAATGTAGAGAAA
+
CCCCCBCFDFFFGGGGGGGGGGGGGHHHHHHHHHHHHGHFHHHHHHHHHGGGGGHHHHHHGHHHGHHHHHHHHHHHHGHGGGHHHGGGHHHGGHHHHGEFHGHHHHHHHHGHHHGGGGF>/</-<..>00..<..<00000/../.:.00000000000;00<0000//.:0./0/0./0000000:/0./-;9--9-..:.0000:::0:0/000;00000000000::00000000:0000:0000000
@M05620:45:000000000-G6HP7:1:1101:15439:4034 1:N:0:156
TACCTGTACTGGGGAAGCATTTGAATATCCCCCCATGGTGATGGGGACGGAGAACTGCTCCATAAACACAGGCAACGTGCCTAACTTTCCCGGGAAGATGAAGTCAAAGAGCGACCACAGCTCTCGGAGGTTATTTTGCATCGGTGAGCCAGACAGAATGATCCGATGAGGGGTGCGAAACTATTTGAGGAAAGGAAGCACCTTTTTATTAAATTTACCTTTTAGCAATCGCCATTCCTACCCTAAAGATC
+
CCCCCFFFFFFFGGGGGGGGGGHHHHHHHHHGGGGHHHHHHHHHHGGGGGGGGHHHHHHHHHHHHHHHHHHHGHHHGHHHHHHHHHHHHHHGGGGGGHHHHHHHHHHHHHHHGGGGGHHHHHHHFDGGGG?GHHHHHHFDGGFGGDAGGHFHHGHHFHHFDGHHHGGGHHHGG.EDGDGGGGGGGGBBEGBGFFGGGFGGGFFFFFFFFFFFFFFFFFFFFFFFFFFFFBAEDFEFBFFFFFFFFFFFFFB
@M05620:45:000000000-G6HP7:1:1101:10324:4041 1:N:0:156
AGATTACTGCAACAGTTCCCCCTGGACCTGGAAAAGTTTCTTGCCTGGCTTACAGAAGCTGAAACAACTGCCAATGTCCTACAGGATGCTACCCGTAAGGAAAGGCTCCTAGAAGACTCCAAGGGAGTAAAAGAGCTGATGAAACAATGGCAAGTAAGTCAGGCATTTCCGCTTTAGCACTCTTGTGGATCCAATTGAACAATTCTCAGCATTTGTACTTGTAACTGACAAGCCAGGGACAAAACAAAGAT
+
CCCCCFFFFFFFGGGFGGGGGGGGHHHHHHHHGHHHGHHHHHHHHHHHHHHHHHGGHHHHHHHHHGHHHHHHHHHHHHHHHHGHHHHHHHHHHHGFGGHHHFHHHHHHGHHHHGHGHHHHHHHGFHGGHGHHHFHHHHGHHHHHHHHHGHGGHGHHHHHHHHFHHHHHHHGGGGGHGHHHHHHHHFHGHHHHHHHHHHHHHHHHHHHFGHHHHHHHHHHHHHHGHHHHHHHHHGGGGGGGGGGGGGGGGGG
@M05620:45:000000000-G6HP7:1:1101:16370:4055 1:N:0:156
ATCTCTATCTCCTAAAACCTGTTTAGATTTGGAGATAGACCTTCAGGTTTTTCATCATTTTCTGCATGAATTATACATTGACCACGTTCCAGCGTGGTCAGTTTGCAGCATTCTGTTATTTTGTTTGACAGAGTGTCTTGTTGAGAACATATGTAGGACATGATTTTTTCCTGCAACAGGGAAAATAAAGTATAAGTTTTAAAGATTTATTCTTTAATAAAGGATCTCAAAGCCAGCTTTAGAAAAAGGAA
+
AAAAAFFFFFFFGGGGGDGCGEGG33BDGHGHCEFFGFDEGFHCFGHFGHGGCFFF2EGHHDGHFHFHFHFHBFE2GGGFFFGFGEFHEGBFGE>EGHFFGFHHHGHGHHGHFFFFHDGHHHFGHHBD@GGFGFGHFGHFGHFBFCBBF<E>GFDGG1FGDGGDHHHHGCGFFFHH1FGHGFHHHGGHHHFHGFHG<GGHFFHFFBGHGFHFFHH1>GGGHHFFDGHGHHHFGHHGGHHH0CFHHHHCCFF
@M05620:45:000000000-G6HP7:1:1101:16374:4073 1:N:0:156
ATCTCTATCTCCTAAAACCTGTTTAGATTTGGAGATAGACCTTCAGGTTTTTCATCATTTTCTGCATGAATTATACATTGACCACGTTCCAGCGTGGTCAGTTTGCAGCATTCTGTTATTTTGTTTGACAGAGTGTCTTGTTGAGAACATATGTAGGACATGATTTTTTCCTGCAACAGGGAAAATAAAGTATAAGTTTTAAAGATTTATTCTTTAATAAAGGATCTCAAAGCCAGCTTTAGAAAAAGGAA
+
AAAABFFFFFFFGGGGGGGGGGHHEHHHHHHHHHHHHHHHHHHHHHHHHHGGHHHHHHHHHHHHHHHHHHHHGHHHGHHHHHHHHGHHHHHHHGGGGHHHHHHHHHHHHHHHHHHHHHHHHHHHHHHHHHHHHGGHHHHGHHHHHGHHGHHHHGFHHHHHHHHHHHHHGHHHHHHHHHHHGGGHHHHHHHGHHHFHGHHHGGGHFHHHHHHHHHHHFFHHHFFHHGHGHGGGFHEGGHHHFHGHFGCDEHH
@M05620:45:000000000-G6HP7:1:1101:23012:4106 1:N:0:156
CATCCTGACCCTGAAGTACCCCATTGAGCATGGCATCGTCACCAACTGGGACGACATGGAGAAGATCTGGCACCACACCTTCTACAACGAGCTGTGCGTGGCCCCGGAGGAGCACCCAGTGCTGCTGACCGAGGCCCCCCTGAACCCCAAGGCCAACAGAGAGAAGATGACTCAGGTGAGGCTCGGCCGACGCCCGTGCTCCTCCCGTCCTTTCCCCAGTCATTTTCTGCCCGGCTTGATTCTGACATTAG
+
ABABBFFFFFFFGFFGGGGGGGGHHHGHHHHHHGHHHGHHFGHHHGHHHHHHGGGGEHHGHGHGHHHHHHHHHGHHHGGHHHHHHHHHGEGGGHHHGGFGGGHHGGGGGGGGHFHHGGHHHHGHHHHHHHGGGGGGGGGFGGHHHGDGGGHGHHHHGGHHFEGGGGGGGGGGGGGGFGFGFEGGCCGFF>DFFFFCDFFFFFFFFFFFFFFFFFFFFFFFFFFFFFEFFEFADFACFF.9F/BF/;/;BB9
@M05620:45:000000000-G6HP7:1:1101:13895:4116 1:N:0:156
ATCTCTATCTCCTAAAAACCTGTTTAGATTTGGAGATAGACCTTCAGGTTTTTCATCATTTTCTGCATGAATTATACATTGACCACGTTCCAGCGTGGTCAGTTTGCAGCATTCTGTTATTTTGTTTGACAGAGTGTCTTGTTGAGAACATATGTAGGACATGATTTTTTCCTGCAACAGGGAAAATAAAGTATAAGTTTTAAAGATTTATTCTTTAATAAAGGATCTCAAAGCCAGCTTTAGAAAAAGGA
+
CCDCCFFFFFFFGGGGGGGGGGGHHHHHHHHHHHHHHHHHHHHHHHHHHHHGGHHHHHHHHHIHHHHHHHHHHHHHHHHHHHHHHHGHHHHHHHGGGGHHHHHHHHHHHHHHHHHHHHHHHHHHHHHHHHHHHHHHHHHHHHHHHHHHHHHHHHHHHHHHHHHHHHHHHGHHHHHHHHHHHGGHHHHHHGHHHHHHHGGHHHHHHHHHHHHHHHHHHHHHHHHHHHHHHHHHHHHHHGHHHHHHHHHHGGH
@M05620:45:000000000-G6HP7:1:1101:18858:4121 1:N:0:156
TACCTGTACTGGGGAAGCATTTGAATATCCCCCCATGGTGATGGGGACGGAGAACTGCTCCATAAACACAGGCAACGTGCCTAACTTTCCCGGGAAGATGAAGTCAAAGAGCGACCACAGCTCTCGGAGGTTATTTTGCATCGGTGAGCCAGACAGAATGATCCGATGAGGGGTGCGAAACTATTTGAGGAAAGGAAGCACCTTTTTATTAAATTTACCTTTTAGCAATCGCCATTCCTACCCTAAAGATC
+
CBCCCFFFFFFFGGGGGGGGGGHHHHHHHHHGGGGHHHGHHHHHHGGGGGGGGHHHHHHHHHHHHHHHHHHHGHHHGHHHHHHFHHHHHHHGGGGGGGHHHHHHHHHHHHHHGGGGGHHHHHHHHGGGGGAHHHHHHHHHHHGGGGGEHHHHHGHHHHHHHHGHHGGGHHGGG;CDFGGGGGGGGGGGGGCFGGFGGGGFGEFFFFFFFFFFFFFFFFFFFFFFBFB/FF;EDDAFFFFFFFF:BFFBFFF
@M05620:45:000000000-G6HP7:1:1101:22996:4122 1:N:0:156
CATCCTGACCCTGAAGTACCCCATTGAGCATGGCATCGTCACCAACTGGGACGACATGGAGAAGATCTGGCACCACACCTTCTACAACGAGCTGTGCGTGGCCCCGGAGGAGCACCCAGTGCTGCTGACCGAGGCCCCCCTGAACCCCAAGGCCAACAGAGAGAAGATGACTCAGGTGAGGCTCGGCCGACGCCCGTGCTCCTCCCGTCCTTTCCCCAGTCATTTTCTGCCCGGCTTGATTCTGACATTAG
+
CBBCCFFFFFFFGGGGGGGGGGGHHHHHHHHHHHHHHGHHHGHHHGHHHHHHGGGGGHHHHHHHHHHHHHHHHGHHHGGHHHHHHHHHGGGGGHHHHGFGGGHHGGGGGGGGHHHHGGHHHHHHHHHHHHGGGGGGGGGGGGHHHHGGGGHGHHHHGGHHHGGGGGGGGGGGGGGGGGGGGGGGGGGFFFFFFFFFBDFFFFFFFFFEDFFFFFFFFFFFFFFFFFFFFFFFFFFFFFFFFFFFFFFFFF0
@M05620:45:000000000-G6HP7:1:1101:21399:4131 1:N:0:156
ATCTCTATCTCCTAAAAACCTGTTTAGATTTGGAGATAGACCTTCAGGTTTTTCATCATTTTCTGCATGAATTATACATTGACCACGTTCCAGCGTGGTCAGTTTGCAGCATTCTGTTATTTTGTTTGACAGAGTGTCTTGTTGAGAACATATGTAGGACATGATTTTTTCCTGCAACAGGGAAAATAAAGTATAAGTTTTAAAGATTTATTCTTTAATAAAGGATCTCAAAGCCAGCTTTAGAAAAAGGA
+
CDCCDFFFFFFFGGGGGGGGGGHHHHHHHHHHHHHHHHHHHHHHHHHHHHHGGHHHHIHHHHHHIHHHHHHHHHHHHHHHHHHHHHGHHHHHHHGGGGHHHHHHHHHHHHHHHHHHHHHHHHHHHHHHHHHHHHHHHHHHHHHHHHHHHHHHHHHHHHHHHHHHHHHHHGHHHHHHHHHHHGGHHHGHHHHHHHHHHHHHHHHHHHHHHHHHHHHHHHHHHHHHHHHHHHHHGHHHHGHHHHHGHHHHGGH
@M05620:45:000000000-G6HP7:1:1101:13897:4138 1:N:0:156
ATCTCTATCTCCTAAAAACCTGTTTAGATTTGGAGATAGACCTTCAGGTTTTTCATCATTTTCTGCATGAATTATACATTGACCACGTTCCAGCGTGGTCAGTTTGCAGCATTCTGTTATTTTGTTTGACAGAGTGTCTTGTTGAGAACATATGTAGGACATGATTTTTTCCTGCAACAGGGAAAATAAAGTATAAGTTTTAAAGATTTATTCTTTAATAAAGGATCTCAAAGCCAGCTTTAGAAAAAGGA
+
BCCBCFFFFFFFGGGGGGGGGGHHHHHHHHHHHHHHHHHHHHHHHHHHHHHGGHHHHHHHHHIIHHHHHHHHHHHHHHHHHHHHHHGGHHHHHHGGGGHHHHHHHHHHHHGHHHHHHHHHHHHHHHHHHHGHHHHHHHHHHHHHHHGHHHHHHHHHHHHHHHHHHHHHHGHHHHHHHHHHHGGHHHHGHHHHHHHHHHHHHGHHHHGHHHHHHGHHGFHHHFGFHHHHHHHHHHHHHGHHHHHGGFHHGGH
@M05620:45:000000000-G6HP7:1:1101:18850:4143 1:N:0:156
TACCTGTACTGGGGAAGCATTTGAATATCCCCCCATGGTGATGGGGACGGAGAACTGCTCCATAAACACAGGCAACGTGCCTAACTTTCCCGGGAAGATGAAGTCAAAGAGCGACCACAGCTCTCGGAGGTTATTTTGCATCGGTGAGCCAGACAGAATGATCCGATGAGGGGGGCGAAACTATTTGAGGAAAGGAAGCACCTTTTTATTAAATTTACCTTTTAGCAATCGCCATTCCTACCCTAAAGATC
+
33AAABF5FFFCAAFFEGGFGGFGGFFBFGEFDEAFHFBGFFF3CAEA0?1ECHFGEGHHEBEDDGF@BG1AEFCGEFCEHGHHHFBG4GHEGE?@F?GFHBBGFDGHHC0FECBBCGGFGHHHH?EA@@/?GDHHHGFF1F?FAEG0FFCCC<GC//=<DG00C?EDH0BCC-9@9@B>@BFFBFFFFF/9B.999.A/BA/B/BFEFB//BFFFFF//99BB////;/.:..;9/BFF/.99FFFFF9;
@M05620:45:000000000-G6HP7:1:1101:7412:4160 1:N:0:156
ATCTCTATCTCCTAAAAACCTGTTTAGATTTGGAGATAGACCTTCAGGTTTTTCATCATTTTCTGCATGAATTATACATTGACCACGTTCCAGCGTGGTCAGTTTGCAGCATTCTGTTATTTTGTTTGACAGAGTGTCTTGTTGAGAACATATGTAGGACATGATTTTTTCCTGCAACAGGGAAAATAAAGTATAAGTTTTAAAGATTTATTCTTTAATAAAGGATCTCAAAGCCAGCTTTAGAAAAAGGA
+
CCCCCFFFFFFFGGGGGGGGGGHHHHGHHHHHHHHHHHHHHHHHHHHHHHHGGHHHHHHHHIHIIHHHHHHHHHHHHHHHHHHHHHGHHHHHHHGFGGHHHHHHHHHHHHHHHHHHHHHHHHHHHHHHHHHHHHHHHHHHHHHHHHHHHHHHHHHHHHHHHHHHHHHHHGHHHHHHHHHHHGGHHHHHHDGGHHHHGFHHHHHHHHHHHHHHHHHHHHHHHHHHHGHHHHHHHHHHHGHHHHHGHFHGGGH
@M05620:45:000000000-G6HP7:1:1101:14152:4165 1:N:0:156
TACCTGTACTGGGGAAGCATTTGAATATCCCCCCATGGTGATGGGGACGGAGAACTGCTCCATAAACACAGGCAACGTGCCTAACTTTCCCGGGAAGATGAAGTCAAAGAGCGACCACAGCTCTCGGAGGTTATTTTGCATCGGTGAGCCAGACAGAATGATCCGATGAGGGGTGCGAAACTATTTGAGGAAAGGAAGCACCTTTTTATTAAATTTACCTTTTAGCAATCGCCATTCCTACCCTAAAGATC
+
BBCCDFFFFFFFGGGGGGGGGGHHHHHHHHHGGGGHHHGHHHHHHGGGGGGGGHHHHHHHHHHHHHHHHHHHGGHHGHHHHHHHHHHHHHHGGGGGGHHHHHHHHHHHHHHHGGGGGHHHHHHHHGGGGGEHHHHHHHHHHHGGGGGHHHHHHGHHHHHHHHHHHGGGHHHGGFGGGGGGGGGGGGGGGGFFGGGGGGGGGFFFFFFFFFFFFFFFHFFFFFFFFFFFFFFFFFFFFFFFFFFFFFFFFFF
@M05620:45:000000000-G6HP7:1:1101:7431:4175 1:N:0:156
ATCTCTATCTCCTAAAAACCTGTTTAGATTTGGAGATAGACCTTCAGGTTTTTCATCATTTTCTGCATGAATTATACATTGACCACGTTCCAGCGTGGTCAGTTTGCAGCATTCTGTTATTTTGTTTGACAGAGTGTCTTGTTGAGAACATATGTAGGACATGATTTTTTCCTGCAACAGGGAAAATAAAGTATAAGTTTTAAAGATTTATTCTTTAATAAAGGATCTCAAAGCCAGCTTTAGAAAAAGGA
+
BBBABFFFFFFFGGGGGGGGGGHHHHHHHHHHHGHHGHHHHHHHHGHHHHHGGHHHHHHHHHHHHHHHHHHHHHHHHHHHHHHHHHGHHHHHHHGGGGHHHHHHHHHHHHHHHHHHHHHHHHHHHHHGGHHHHHHHHHHHHHHHHHHHHHHHHHHHHGHHHHHHHHHHHGHHHHHHHHHHGGGHHGGFGHGHHHHGHFHHHHHHHHHHHGHGHHHHGEGFDDDGHHHHGHFHHHHHHGHHHHHBGFFHGGF
@M05620:45:000000000-G6HP7:1:1101:7414:4180 1:N:0:156
ATCTCTATCTCCTAAAAACCTGTTTAGATTTGGAGATAGACCTTCAGGTTTTTCATCATTTTCTGCATGAATTATACATTGACCACGTTCCAGCGTGGTCAGTTTGCAGCATTCTGTTATTTTGTTTGACAGAGTGTCTTGTTGAGAACATATGTAGGACATGATTTTTTCCTGCAACAGGGAAAATAAAGTATAAGTTTTAAAGATTTATTCTTTAATAAAGGATCTCAAAGCCAGCTTTAGAAAAAGGA
+
CDDCCFFFFFFFGGGGGGGGGGHHHHHHHHHHHHHHHHHHHHHHHHHHHHHGGHHHHHHHHHIIIHHHHHHHHHHHHHHHHHHHHHGHHHHHHHGGGGHHHHHHHHHHHHHHHHHHHHHHHHHHHHHHHHHHHHHHHHHHHHHHGHHHHHHHHHHHHHHHHHHHHHHHHGHHHHHHHHHHHGGHHHHHHHHHHHHHHHHHHHGHHHHHHHHHHHHHHHHHHHHHHHHHHGHHHHHHHGHHHHHHGHHHGGH
@M05620:45:000000000-G6HP7:1:1101:7433:4195 1:N:0:156
ATCTCTATCTCCTAAAAACCTGTTTAGATTTGGAGATAGACCTTCAGGTTTTTCATCATTTTCTGCATGAATTATACATTGACCACGTTCCAGCGTGGTCAGTTTGCAGCATTCTGTTATTTTGTTTGACAGAGTGTCTTGTTGAGAACATATGTAGGACATGATTTTTTCCTGCAACAGGGAAAATAAAGTATAAGTTTTAAAGATTTATTCTTTAATAAAGGATCTCAAAGCCAGCTTTAGAAAAAGGA
+
ABBABFFFFFFFGGGGGGGGGGHGHFGHHHHGHHHHHHHHHHHHHHHHHHHGGHHHHGHHHHGHDHFHHHHHHHHHHHHHHHHHFHGGFHHHHHGGGCHGHGGHHHHHHHHHHHHHHHHHHHHHHHHFHHHHGHHHHHHHFHHFGHHHGHHHHGHHHGHHHHHFHHHHGGHHHHHHHHHH/?FHHGGFHF1GHHHGHDGHHHHHGHHHHFHHHHHHHBGHFH0DGHHEGHFHFGHGHGHHHHHEFGHFGGH
@M05620:45:000000000-G6HP7:1:1101:15068:4230 1:N:0:156
TACCTGTACTGGGGAAGCATTTGAATATCCCCCCATGGTGATGGGGACGGAGAACTGCTCCATAAACACAGGCAACGTACCTAACTTTCCCGGGAAGATGAAGTCAAAGAGCGACCACAGCTCTCGGAGGTTATTTTGCATCGGTGAGCCAGCCAGAATGATCCGATGAGGGGTGCGAAACTATTTGCGGAAAGGAAGCACCTTTTTATTAAATTTACCTTTTAGCCATCGCCATTCCTACCCTAAAGATC
+
AA>AAFFFFFDBFEGGGG1BA3FGFGFFGGCCEEEHCGFBG221FAAEGGGEEHHF1FGHGHH2GBG1GG0EF/FHGG0FF@@EHFFDBGGE/E>EAFGHEFG>FGGHHHFHEGGG/GFHHCFHHGGG/@ECGHFFFFG1FFAAC.FFFGHH.CGF<<D00DHGF.;CBCG?C.@B?.:?ABBFFGE0;@9--9999AEBFFFB9:FAB/B/BBFF9FBBBFB9B//9BF-AB-AFFFFFFAAFF-/9BFF
@M05620:45:000000000-G6HP7:1:1101:15065:4247 1:N:0:156
TACCTGTACTGGGGAAGCATTTGAATATCCCCCCATGGTGATGGGGACGGAGAACTGCTCCATAAACACAGGCAACGTACCTAACTTTCCCGGGAAGATGAAGTCAAAGAGCGACCACAGCTCTCGGAGGTTATTTTGCATCGGTGAGCCAGACAGAATGATCCGATGAGGGGTGCGAAACTATTTGAGGAAAGGAAGCACCTTTTTATTAAATTTACCTTTTAGCAATCGCCATTCCTACCCTAAAGATC
+
BABCCFFFFFFFGGGGGGGGGGHHHHHHHHHGGGGHHHFHHHHHHGGGGGGGGHHHHHHHHHHHHHHHHHHHGHHHGHHHGHHHHHHHHHHGGGGGGHHHHHHHHHHHHHHHGGGGGHHHHHHHHGGGGGEHHHHHHHHHHHGGGGGHHHHHHGHHHHHHHHHHHGGGHHHGGEEGGGGGGGGGGHGGGGFGGGGGGGGGGFFFFFFFFFFFFFFHHFFFFFFHFHFFFFFFFFFFFFFFFFFFFFFFFFF
@M05620:45:000000000-G6HP7:1:1101:9608:4249 1:N:0:156
TACCTGTACTGGGGAAGCATTTGAATATCCCCCCATGGTGATGGGGACGGAGAACTGCTCCATAAACACAGGCAACGTGCCTAACTTTCCCGGGAAGATGAAGTCAAAGAGCGACCACAGCTCTCGGAGGTTATTTTGCATCGGTGAGCCAGACAGAATGATCCGATGAGGGGTGCGAAACTATTTGAGGAAAGGAAGCACCTTTTTATTAAATTTACCTTTTAGTAATCGCCATTCCTACCCTAAAGATC
+
BABCCFFFFFFFGGGGGGGGGGHHHHHHHHHGGGGHHHHHHHHHHGGGGGGGGHHHHHHHHHHHHHHHHHHHGHHHGHHHHHHHHHHHHHHGGGGGGHHHHHHHHHHHHHHHGGGGGHHGHHHHHGGGGGGHHHHHHHHHHHGGGGGHHHHHHGHHHHHHHHHHHGGGHHHGGGGGGGGGGGGGGGGFGGFGGGGGGGGGGFFFFFFFFFFFFFFFFFFFFFFFFFFFFFEFFFFFFFFFFFFFFFFFFFF
@M05620:45:000000000-G6HP7:1:1101:17842:4251 1:N:0:156
AAACCAAGCAGACACTCACCGCTGTTCAGACATGAGGTCAGCTAGATCGGAAGAGCACACGTCTGAACTCCAGTCACGCACTACAATCTCGTATGCCGTCTTCTGCTTGAAAAAAAAAAACTCTTCGGAAGATATTTTCCTTCACTGCGCCAACCAAACTGATCCGATGAGCTTTGCGACACTATTTGAGCCAATGAAGCCCCTCTTTCTTTTCTTTACCTTTTCTCACTCGCCCTTCCTACCCTACAGAT
+
AABB?AAFBCFFFFFGGGGGCEGEEHHG5GFHFBGHHCAGHFFHHHHHHGGGGHHFFFGHEFCGEHHHFHHHF5EHHGGGGGHGHFH3@GF1EEFHH@E?EAGG?GH3GFHGGH@EC/>//1@1?1?////01<<1<F1<1>D11111<-<A-..<..<0000;0..;.0000:;0;;--9=;/;;00C.0/////0;00.:.E.:/;B///99BBB/9////////////.--.;B.;///.9/..;/:9
@M05620:45:000000000-G6HP7:1:1101:15046:4253 1:N:0:156
TACCTGTACTGGGGAAGCATTTGAATATCCCCCCATGGTGATGGGGACGGAGAACTGCTCCATAAACACAGGCAACGTACCTAACTTTCCCGGGAAGATGAAGTCAAAGAGCGACCACAGCTCTCGGAGGTTATTTTGCATCGGTGAGCCAGACAGAATGATCCGATGAGGGGTGCGAAACTATTTGAGGAAAGGAAGCACCTTTTTATTAAATTTACCTTTTAGCAATCGCCATTCCTACCCTAAAGATC
+
ABBBBFFFFFFFGGGEFGGGGGHHHHHHHHHGGGGHHHFGHHHHHGGGGGGGGHHHHHHHHHHHHHHHHHHHGHHHGHHHGHHHHHHHHHHGGGGGGHHHHHHHHHHHHHHHGGGGGHHHHHHHHGGGGGCGHHHHHHHHHHGGGGFHHHGHHGHHHHHHHHHHHGGGHHHGGGGGAEFGGGGGGGGGGGFFFFGGGGGGGFFFFFFFFFFFFFFFFFFFFFFFFFFFFFEFFFFFFFFFFFFFFFFFFFB
@M05620:45:000000000-G6HP7:1:1101:20377:4311 1:N:0:156
TACCTGTACTGGGGAAGCATTTGCACTCTTTCCCTAGCAATCGCCATTCCTACCCTAAAGATCGGAAGAGCACACGTCTGAACTCCAGTCACGCACTACAATCTCGTATGCCGTCTTCTGCTTGAAAAAAAAAAAAATTAATAAAATCAACTATAAACCTTACAGAATCAATTATTAACTAAATCCTGCTTAGTCATTCATTATATGTAAGCCTTCTTGCTTCTGCTCACAGAGTCTCGACTCTCATACCA
+
CBBCCFFFFFFFGGGGGGGGGGHHHHHHHHHHHHHHHHHHHHGGGGGHHHHHHHHHHHHHHHHHGGGGHHHHHHHGHHHGGHHHHHHHHHHHGHGGGHHHHHFFHHGGHHHHGFGHGHHHHHHHFFHGGGGGCC>/-01111111<1><1/000<=00//0=000000;000;0:0000;000;<000000;00;;000000000;0;000;0000;;0;FFBB0000;90;0/;F009;@D.00:B00/0
@M05620:45:000000000-G6HP7:1:1101:21384:4336 1:N:0:156
ATCTCTATCTCCTAAAAACCTGTTTAGATTTGGAGATAGACCTTCAGGTTTTTCATCATTTTCTGCATGAATTATACATTGACCACGTTCCAGCGTGGTCAGTTTGCAGCATTCTGTTATTTTGTTTGACAGAGTGTCTTGTTGAGAACATATGTAGGACATGATTTTTTCCTGCAACAGGGAAAATAAAGTATAAGTTTTAAAGATTTATTCTTTAATAAAGGATCTCAAAGCCAGCTTTAGAAAAAGGA
+
CCCBCFFFFFFFGGGGGGGGGGHHHHHHHHHHHHHHHHHHHHHHHHHHHHHGGHHHHHIHHHIIIHHHHHHHHHHHHHHHHHHHHHGHHHHHHHGGGGHHHHHHHHHHHHHHHHHHHHHHHHHHHHHHHHHHHHHHHHHHHHHHHHHHHHHHHHHHHHHHHHHHHHHHHGHHHHHHHHHHHGGHHHGHGHHHHHHHHHHHHHHHHFHHHHHHHHHHHHHHHHHHHHHHHHHGHHHHHGHHHHHGHHHHGGG
@M05620:45:000000000-G6HP7:1:1101:19158:4350 1:N:0:156
AGATTACTGCAACAGTTCCCCCTGGACCTGGAAAAGTTTCTTGCCTGGCTTACAGAAGCTGAAACAACTGCCAATGTCCTACAGGATGCTACCCGTAAGGAAAGGCTCCTAGAAGACTCCAAGGGAGTAAAAGAGCTGATGAAACAATGGCAAGTAAGTCAGGCATTTCCGCTTTAGCACTCTTGTGGATCCAATTGAACAATTCTCAGCATTTGTACTTGTAACTGACAAGCCAGGGACAAAACAAAGAT
+
AAAAAFFF@FFFGGFFGGGGGGGGHHHHFGCHHHHHFGHHGGHHHHHHHHHHHHFHHHHGHHHGHHHHHHHHHHGFGHHHGHFFFGHHHHHHGHEFGGHHHHHHFFGHGHHHHHHHHHHHHHHGD/EEHHGHHFHHHFHHHHHHHHHGFFHHHEFFHHGGGHHHHHHHHHGGGGGHHHHHHHHHHHGFFGHFHGGHHEHHFGHFHHHDDGFHHHHHHHHHHFHFGHHFFHHHHGGGGGGGGFG?FFFGFFF
@M05620:45:000000000-G6HP7:1:1101:21393:4352 1:N:0:156
ATCTCTATCTCCTAAAAACCTGTTTAGATTTGGAGATAGACCTTCAGGTTTTTCATCATTTTCTGCATGAATTATACATTGACCACGTTCCAGCGTGGTCAGTTTGCAGCATTCTGTTATTTTGTTTGACAGAGTGTCTTGTTGAGAACATATGTAGGACATGATTTTTTCCTGCAACAGGGAAAATAAAGTATAAGTTTTAAAGATTTATTCTTTAATAAAGGATCTCAAAGCCAGCTTTAGAAAAAGGA
+
CBBBCFFFFFFFGGGGGGGGGGHHHHHHHHHHHHFHHHHFHHHHHHHHHHHGGHHHHIHHHHHHIHHHHHHHHHHHHHHHHHHHHHGGHHHHHHGGGGHHHHHHHHHHHHHHHHHHHHHHHHHHHHHHHHHHHHHHHHHHHHHHHHHHHHHHHHHHHHHHHHHHHHHHHGHHHHHHHHHHGGGHHHHHHHHHHHGHHHHHHHHHHHHHHHHHHHHHHHHHHHHHGHHHHHHHHHHHHGHHHHHHGHHFGGH
@M05620:45:000000000-G6HP7:1:1101:21375:4355 1:N:0:156
ATCTCTATCTCCTAAAAACCTGTTTAGATTTGGAGATAGACCTTCAGGTTTTTCATCATTTTCTGCATGAATTATACATTGACCACGTTCCAGCGTGGTCAGTTTGCAGCATTCTGTTATTTTGTTTGACAGAGTGTCTTGTTGAGAACATATGTAGGACATGATTTTTTCCTGCAACAGGGAAAATAAAGTATAAGTTTTAAAGATTTATTCTTTAATAAAGGATCTCAAAGCCAGCTTTAGAAAAAGGA
+
AABBCFFFFFFFGGGGGGGGGGGHHHHHHHHHHHHHHHHHHHHHHHHHHHHGGHHHHHIHHIIHHHHHHHHHHHHHHHHHHHHHGHGHHHHHHHGGGGHHGHHHHHHGHHHHHHHHHHHHHHHHHHHHGHHHHHHHHHHHHHHHHHHHHHHHHHHHHHHHHHHHHHHHHGHHHHHHGHHHHGGHHHHHGHHHHHHGHFGHHHGHHHHHHHHHHHHHHHHGHHHHHHHGHGHHHHHHHGHHHHHFHHHGGGG
@M05620:45:000000000-G6HP7:1:1101:19363:4378 1:N:0:156
AAACCACGCAGACACTCACCGCTGTTCAGACATGAGGTCAGCTAGATCGGAAGAGCACACGTCTGAACTCCAGTCACGCACTACAATCTCGTATGCCGTCTTCTGCTTGAAAAAAAAAAAAAGACGGACATAAAGCAACCTTCAGACTTGCGATCTCAGCACAGAGATAAGTAAGTGTGACAAATAGACACCGCTCGGACATCAGAGCGGCATGTGAGTACTCTAATAGTGCTATGCGAGCCAATGACTAT
+
AAAAAA11>ADDGGGGGGGGGGGEAFDGHHH0GFFGGGHB0FGHHHGHHG/AEFHHEHFHAGFHGHHHHHHFHHFFF?GGGGFB1BGGHHAF/GGHHCGEFFH2GHHF10111<<<CB///>/.0..<--<10000</../0/000//0;0;-...000/0;/////;099000090000000/900000/.---------///////--9---////;//////////////////9----9-///////
@M05620:45:000000000-G6HP7:1:1101:21582:4379 1:N:0:156
TACCTGTACTGGGGAAGCATTTGAATATCCCCCCATGGTGATGGGGACGGAGAACTGCTCCATAAACACAGGCAACGTGCCTAACTTTCCCGGGAAGATGAAGTCAAAGAGCGACCACAGCTCTCGGAGGTTATTTTGCATCGGTGAGCCAGACAGAATGATCCGATGAGGGGTGCGAAACTATTTGAGGAAAGGAAGCACCTTTTTATTAAATTTACCTTTTAGCAATCGCCATTCCTACCCTAAAGATC
+
AAAAAFFFFFFFGCFEGGFGGGFHHHHHHHHGGGGHHHHGGHHHHGGGGGGGGHHHHHHHGHGFHHHHHHHHGHHHGHFEHHGGHHHGHHHGGGGGFHHHHFGGGHHHHGHHGGGGGHFAFFHHHEFADGCGGGHHGGHHHHG?EGE>>>FGGFGGGGHGGHHHH?CEHGGGG;DGG.?DCGGFGGGFFGF/FCFBBCEFGFFFFFFFFBFBFFFFFFFFFFFFFFFBFFFFFFFFFFFFF.AFBFFFFF9
@M05620:45:000000000-G6HP7:1:1101:11366:4388 1:N:0:156
AGATTACTGCAACAGTTCCCCCTGGACCTGGAAAAGTTTCTTGCCTGGCTTACAGAAGCTGAAACAACTGCCAATGTCCTACAGGATGCTACCCGTAAGGAAAGGCTCCTAGAAGACTCCAAGGGAGTAAAAGAGCTGATGAAACAATGGCAAGTAAGTCAGGCATTTCCGCTTTAGCACTCTTGTGGATCCAATTGAACAATTCTCAGCATTTGTACTTGTAACTGACAAGCCAGGGACAAAACAAAGAT
+
CCCCCFFFFFFFGGGGGGGGGGGGHHHHHHHHHHHHGHHHHHHHHHHHHHHHHGHHHHHHHHGHHHHHHHGHHHHHGHHHHHHHHGHHHHHHHHGFGGHHHHHHHHHHGHHHHHHGHHHHHGHGGHGEFHHHHGHHHHGGHHGHHHHHHHHHHGHHGHHFHHHHHHHHHHGGGGGHHHHHHHHHHGGGHHHHGHHHHHHHHHHHHHHGHHHHHHHHHHHHHHHHHHHGGFGGHGGGGGGGGGGGGGGGGGB
@M05620:45:000000000-G6HP7:1:1101:21564:4389 1:N:0:156
TACCTGTACTGGGGAAGCATTTGAATATCCCCCCATGGTGATGGGGACGGAGAACTGCTCCATAAACACAGGCAACGTGCCTAACTTTCCCGGGAAGATGAAGTCAAAGAGCGACCACAGCTCTCGGAGGTTATTTTGCATCGGTGAGCCAGACAGAATGATCCGATGAGGGGTGCGAAACTATTTGAGGAAAGGAAGCACCTTTTTATTAAATTTACCTTTTAGCAATCGCCATTCCTACCCTAAAGATC
+
CCCCCFFFFFFFGGGGGGGGGGHHHHHHHHHGGGGHHHGHGHHHHGGGGGGGGHHHHHHHHGHHHHHHHHHHGHHHGHHHHHHHHHHHHHHGGGGGGHHHHHHHHHHHHHHHGGGGGHGHHHHHHDFEDGEHGHHHHHHGHHGGGGGGGHHHHGHGGHHHHHHHHGGGHHHGGCFGGDFFGGGGGGGGGGFGFGGGGGGGGFFFFFFFFFFFFFFFFFFFFFFFFFFFFFFFFFFFFFFFFFFFFFFFFFF
@M05620:45:000000000-G6HP7:1:1101:9433:4393 1:N:0:156
ATCTCTATCTCCTAAAAACCTGTTTAGATTTGGAGATAGACCTTCAGGTTTTTCATCATTTTCTGCATGAATTATACATTGACCACGTTCCAGCGTGGTCAGTTTGCAGCATTCTGTTATTTTGTTTGACAGAGTGTCTTGTTGAGAACATATGTAGGACATGATTTTTTCCTGCAACAGGGAAAATAAAGTATAAGTTTTAAAGATTTATTCTTTAGTAAAGGATCTCAAAGCCAGCTTTAGAAAAAGGA
+
CCCCCFFFFFFFGGGGGGGGGGHHHHHHHHHHHHHHHHHGHHHHHHHHHHHGGHHHHIHHHIIHHHHHHHHHHHHHHHHHHHHHHHGHHHHHHHGFGGHHHHHHHHHHHHHHHHHHHHHHHHHHHHHHHHHHHGHHHHHHHHHHHHGHHHHHHHHHHHHHHHHHHHHHHGHHHHHHHHHHHGGHHHHHHGHHGHHHHGGHHHGHHHHHHHHHHHHHHHGHGHHGFHHHHHGGHHHHHGHHHHHHHHHH?FF
@M05620:45:000000000-G6HP7:1:1101:19349:4394 1:N:0:156
AAACCAAGCAGACACTCACCGCTGTTCAGACATGAGGTCAGCTAGATCGGAAGAGCACACGTCTGAACTCCAGTCACGCACTACAATCTCGTATGCCGTCTTCTGCTTGAAAAAAAAAAAAAAAAAAAAACAAAAACGAAGTAAAAATGAAAATATAAAGGAAACAACAAAAAAAGTTAACATATGAATGAAAATAAAAAGTATTAAATAGAATACAAGTAATTAAAAGTAAATCTCAGATAAAGGACATA
+
CCCDDCCFCFFFGGGGGGGGGGGGGHHGHHHHHHHHHGHGHHHHHHHHHGGGGHHHHHHHGHHHGHHHHHHHHHHHHGHGGGHHHHHGHHHGGHHHHGFGHGHHHHHHHHHHHHGGGGC</<<><-<<--;C.....-.;..00000.00;000:000000/////.......--90000::000000;000000000;0.;00;000000000;0000000:0000000000000000;000000/./00
@M05620:45:000000000-G6HP7:1:1101:11363:4406 1:N:0:156
AGATTACTGCAACAGTTCCCCCTGGACCTGGAAAAGTTTCTTGCCTGGCTTACAGAAGCTGAAACAACTGCCAATGTCCTACAGGATGCTACCCGTAAGGAAAGGCTCCTAGAAGACTCCAAGGGAGTAAAAGAGCTGATGAAACAATGGCAAGTAAGTCAGGCATTTCCGCTTTAGCACTCTTGTGGATCCAATTGAACAATTCTCAGCATTTGTACTTGTAACTGACAAGCCAGGGACAAAACAAAGAT
+
BABABFFFBFFFGGGGGGGGGGGEHHHHHHGHHHGHBFFHHHHHFHHEHFHHHHFGHHHHHGHFHHHHHHFHHFHFHHHHHHGHHHHHFHHGHHGEEDFHFFFBEEGGFFFGHGFFGHHHHHGGEEGEFBFFHFGFFHFHHHFHHHHHGGHHHGFGHGFGGGFGEHHHHHDGGGGHFFHHHHGHHDGGHHHHFGHGHFHHFFHHHHHFDCGFHHHF:CGFGHGFGGGHHHHHHGFFEDAEGFFFGGGFBF;
@M05620:45:000000000-G6HP7:1:1101:11381:4406 1:N:0:156
AGATTACTGCAACAGTTCCCCCTGGACCTGGAAAAGTTTCTTGCCTGGCTTACAGAAGCTGAAACAACTGCCAATGTCCTACAGGATGCTACCCGTAAGGAAAGGCTCCTAGAAGACTCCAAGGGAGTAAAAGAGCTGATGAAACAATGGCAAGTAAGTCAGGCATTTCCGCTTTAGCACTCTTGTGGATCCAATTGAACAATTCTCAGCATTTGTACTTGTAACTGACAAGCCAGGGACAAAACAAAGAT
+
BBBBBFFFFFFFGGGGGGGGGGGGHHHHHHHHHHHHHHHHHHHHGHHHHHHHHHHHHHHHHHHHHHHHHHHHHGHHHHHHHHFHHHHHHHHHHHGEGGHHGFHFHHGHGGFHHHHHHHHHHHHGGHGGHHHHHGHHHHGHHGHHHGHHHHHGHGHHHHHHHHHHGHHHHHGGGGGHHHHHHHHHHGHGHGHHHHHHHHFHFHHGHHHHHHHGHHHHHFHHHGHHHHHHHGGGHGFGGGGGGGFFGGGGFF;
@M05620:45:000000000-G6HP7:1:1101:18451:4417 1:N:0:156
TACCTGTACTGGGGAAGCATTTGAATATCCCCCCATGGTGATGGGGACGGAGAACTGCTCCATAAACACAGGCAACGTGCCTAACTTTCCCGGGAAGATGAAGTCAAAGAGCGACCACAGCTCTCGGAGGTTATTTTGCATCGGTGAGCCAGACAGAATGATCCGATGAGGGGTGCGAAACTATTTGAGGAAAGGAAGCACCTTTTTATTAAATTTACCTTTTAGCAATCGCCATTCCTACCCTAAAGATC
+
AAABAFFFFFFFGGGGGGGGGGHHHHHHHHHGGGGHHHGHGHHHHGGGGGGGGEHHHHHHHHHHHHHHHHHHGHHHGHHHHHHHHHHHHHHGGGGGGHHHGHHHHHHHHHHHGGGGGHHHHHHHHGGGGGCHHHHHHHHHHHGGGGGHHHHHHGHHHHHHHHHHHGGGHHFGGEDGGFFGGGGGGGGGGGBFFGGGGGGGGFFFFFFFFFFFFFFFFFFFFFFFFFFFFFFFFFFFFFFFFFFFFFFFFFF
@M05620:45:000000000-G6HP7:1:1101:11860:4436 1:N:0:156
AGATTACTGCAACAGTTCCCCCTGGACCTGGAAAAGTTTCTTGCCTGGCTTACAGAAGCTGAAACAACTGCCAATGTCCTACAGGATGCTACCCGTAAGGAAAGGCTCCTAGAAGACTCCAAGGGAGTAAAAGAGCTGATGAAACAATGGCAAGTAAGTCAGGCATTTCCGCTTTAGCACTCTTGTGGATCCAATTGAACAATTCTCAGCATTTGTACTTGTAACTGACAAGCCAGGGACAAAACAAAGAT
+
?AAABFFFFFFFGGFFGGGGGGGGGHHHHHHFHHHHEHHHHHHHHHHHHHHHHHHHHHHHHHHHHHFHHHHHHHHHHHHHHHFHHHHHHHHHHHGGGGHHGHHHHHHHGHHHHFHFFHHHGHHGGGGGHHHHHGHGHHHHFHHFHHHHFGGFFGHFFHHHHHHHHHHHHHGGGGGHHGDHHHHHHHHGHHHHHHHHHGHHGHHGGHHGGHFGHHHHHCCGGFHHHHHHFGFFHGBFEGEGEFFGFAEFFGF
@M05620:45:000000000-G6HP7:1:1101:11841:4436 1:N:0:156
GGATTACTGCAACAGTTCCCCCTGGACCTGGAAAAGTTTCTTGCCTGGCTTACAGAAGCTGAAACAACTGCCAATGTCCTACAGGATGCTACCCGTAAGGAAAGGCTCCTAGAAGACTCCAAGGGAGTAAAAGAGCTGATGAAACAATGGCAAGTAAGTCAGGCATTTCCGCTTTAGCACTCTTGTGGATCCAATTGAACAATTCTCAGCATTTGTACTTGTAACTGACAAGCCAGGGACAAAACAAAGAT
+
3AAABFFFFFFFGGGGGGGGGGGGHHHHHHHHHHHHFGHHHHHHGHHHHHHHHHHHHHHHHHHHHHGHHHHHHHHHHHHHHHHHHHHHHHHHHHGFEGHHGHHHHHHHGHHHHGHHHHHHHHHGGGGGHHHHHGHHHHEHHHGHHGFHHHHHHGHHGHHHHHGHHHHHHHGGGGGHHHHHHHHHHHHGHHHHECHHHHGHHHHHHHHDGHFHHGHHHHHHHFHFHHHGHHGHFGFGGGGGGGGFGFEGGGF
@M05620:45:000000000-G6HP7:1:1101:19650:4437 1:N:0:156
ATCTCTATCTCCTAAAAACCTGTTTAGATTTGGAGATAGACCTTCAGGTTTTTCATCATTTTCTGCATGAATTATACATTGACCACGTTCCAGCGTGGTCAGTTTGCAGCATTCTGTTATTTTGTTTGACAGAGTGTCTTGTTGAGAACATATGTAGGACATGATTTTTTCCTGCAACAGGGAAAATAAAGTATAAGTTTTAAAGATTTATTCTTTAATAAAGGATCTCAAAGCCAGCTTTAGAAAAAGGA
+
AAAAAFFFFFFFGGGGGGGGGGHFFHHHHHHGHHFGHFFHFAFGHHHHEHHFFHGHHHHHHHHFFFHFHFHHHHHGHHHHHFGHFHGGCFGHHGG?E@GGHHHHHGHHHHHGHHGHFGFHHHHHFHHHHGHHHFHHHHHHHGHHGHHHFGGHFHFGHHHHFHHHHGHHHGHFHFHHHFCGHGGGHHFFHFHFGHHHGHHGGHHEGHHHHGHGHHHHGHHHGEDGHHGHHGEFGCHHHGHFHHHGHBHFDGH
@M05620:45:000000000-G6HP7:1:1101:18445:4440 1:N:0:156
TACCTGTACTGGGGAAGCATTTGAATATCCCCCCATGGTGATGGGGACGGAGAACTGCTCCATAAACACAGGCAACGTGCCTAACTTTCCCGGGAAGATGAAGTCAAAGAGCGACCACAGCTCTCGGAGGTTATTTTGCATCGGTGAGCCAGACAGAATGATCCGATGAGGGGTGCGAAACTATTTGAGGAAAGGAAGCACCTTTTTATTAAATTTACCTTTTAGCAATCGCCATTCCTACCCTAAAGATC
+
>3>AAFDDFFFFGGGGGGGGGGHFHFHHHHHGGGGHHHBGFGHGHGFGGGGGFFGHHHHHHHHHGHHGHHHHGEHGGHHHHHFHHHHHHHHGGGGGGHHHGHHHGGHHHHHGGCCDDHEHHHHHHGGGFGCHHHHHHHHHHHGG.EC<FHHHHGHHGGHGDHHHHGDGHHGGG:CGGGGGFGGGFFGFFGFGG.?BFAEFFABFFFFFFFFFFFFFFFFFFFFFBFFFFB9ADFFFFFFFFAFFFFFFFFF
@M05620:45:000000000-G6HP7:1:1101:19122:4445 1:N:0:156
AGATTACTGCAACAGTTCCCCCTGGACCTGGAAAAGTTTCTTGCCTGGCTTACAGAAGCTGAAACAACTGCCAATGTCCTACAGGATGCTACCCGTAAGGAAAGGCTCCTAGAAGACTCCAAGGGAGTAAAAGAGCTGATGAAACAATGGCAAGTAAGTCAGGCATTTCCGCTTTAGCACTCTTGTGGATCCAATTGAACAATTCTCAGCATTTGTACTTGTAACTGAAAGCCAGGGACAAAACAAAGATC
+
ABAAAFFFFFFFGGFGFGGGGGGGHHHHHHHHHHHHGHHHHHHHHHHHHHHHHHHHHHHHHHHHHHHHHHHHHHHHHHHHHHHHHGHHHHHHHHGGGGHGHHHHHHHHGHHHHHHGHHHHHHHGGHGGHGHGHGHHHHHHHHHHHHHHHHHHHGHHHHHFGHHHHHHHHHGGGGGGFHHHHHHHHHHGHHHHF0DGHGHGFGHHHHFFDGHHHGHGHHHHHHHFHHHHHFGHHHGGGGGGGBAGE.;FGGG
@M05620:45:000000000-G6HP7:1:1101:20990:4446 1:N:0:156
ATCTCTATCTCCTAAAAACCTGTTTAGATTTGGAGATAGACCTTCAGGTTTTTCATCATTTTCTGCATGAATTATACATTGACCACGTTCCAGCGTGGTCAGTTTGCAGCATTCTGTTATTTTGTTTGACAGAGTGTCTTGTTGAGAACATATGTAGGACATGATTTTTTCCTGCAACAGGGAAAATAAAGTATAAGTTTTAAAGATTTATTCTTTAATAAAGGATCTCAAAGCCAGCTTTAGAAAAAGGA
+
BCBCCFFFFFFFGGGGGGGGGGHHHHHHHHHHHHHHHHHHHHHHHHHHHHHGGHHHHHIHIHIHHHHHHHHHHHHHHHHHHHHHHHGHHHHHHHGFGGHHHHHHHHHHHHHHHHHHHHGHHHHHHHHHHHHHHHGHHHHHHHHHHHHHHHHHHHHHHHHHHHHHHHHHHGHHHHHHHHHHHGGGHHHHHHHGHHHGHGHHHHHHHHHHHHHHHHHHHHHHHGHHHHHHGHHHHHHHHGHHHHHFFHHHGGH
@M05620:45:000000000-G6HP7:1:1101:7282:4448 1:N:0:156
ATCTCTATCTCCTAAAAACCTGTTTAGATTTGGAGATAGACCTTCAGGTTTTTCATCATTTTCTGCATGAATTATACATTGACCACGTTCCAGCGTGGTCAGTTTGCAGCATTCTGTTATTTTGTTTGACAGAGTGTCTTGTTGAGAACATATGTAGGACATGATTTTTTCCTGCAACAGGGAAATTAAGGTATAAGTTTTAAAGATTTATTCTTTAATAAAGGATCTCAAAGCCAGCTTTAGAAAAAGGA
+
AAAAAFFFFFFFGGGGGGGAB1FGF331DGFHBF0AGEA1F1G1C1FFGHHGF0AE22DGFE21212BFF1FE12A22D21FGGC//F0FGDB0>?EC?D20GHH11211>F22BBGF2GHHFEGHCEFG1F0FBBB>F2BG1021?BF01<22B2B1<1<BF1FGHHH@G<1@1G1<0@G?FHH1?FH1?11?F1FGGHFHH1>1FG11>1=GHGH00DG0D0/<<D0=G0<G./..CGF0CGFHG.E:F
@M05620:45:000000000-G6HP7:1:1101:18890:4455 1:N:0:156
ATCTCTATCTCCTAAAAACCTGTTTAGATTTGGAGATAGACCTTCAGGTTTTTCATCATTTTCTGCATGAATTATACATTGACCACGTTCCAGCGTGGTCAGTTTGCAGCATTCTGTTATTTTGTTTGACAGAGTGTCTTGTTGAGAACATATGTAGGACATGATTTTTTCCTGCAACAGGGAAAATAAAGTATAAGTTTTAAAGATTTATTCTTTAATAAAGGATCTCAAAGCCAGCTTTAGAAAAAGGA
+
CCCCDFFFFFFFGGGGGGGGGGHHHHHHHHHHHHHHHHHHHHHHHHHHHHHGGHHHHHHHHIHHHHHHHHHHHHHHHHHHHHHHHHGHHHHHHHGGGGHHHHHHHHHGHHHHHHHHHHHHHHHHHHHHHHHHHHHHHHHHHHHHHHGHHHHHHHHHHHHHHHHHHHHHHGHHHHHHHHHHHGGHHHHHGHHHHHHHHHHHHHGHHHHHHHHHHHHHHHHHHHHHHHHHHGGHHHHHHGHHHHHHHGHHGGG
@M05620:45:000000000-G6HP7:1:1101:19135:4457 1:N:0:156
AGATTACTGCAACAGTTCCCCCTGGACCTGGAAAAGTTTCTTGCCTGGCTTACAGAAGCTGAAACAACTGCCAATGTCCTACAGGATGCTACCCGTAAGGAAAGGCTCCTAGAAGACTCCAAGGGAGTAAAAGAGCTGATGAAACAATGGCAAGTAAGTCAGGCATTTCCGCTTTAGCACTCTTGTGGATCCAATTGAACAATTCTCAGCATTTGTACTTGTAACTGAAAGCCAGGGACAAAACAAAGATC
+
BCBCCFFFFFFFGGGGGGGGGGGGHHHHHHHHHHHHGHHHHHHHHHHHHHHHHHHHHHHHHHHHHHHHHHHHHHHHHHHHHHGHGHHHHHHHHHGGGGHHGHHHHHHHGHHHHHHGHHHHHHHGGHGGHHHHHGHHHHHHHGHHHHHHGHHHHGGHHHHHHHHHHHHHHHGGGGGHHHHHHHHHHGHGHHHHGHHHHGHGFGHHHHHFGFGHHHHHHFHGHHHGHHHHHHHHHHGGGGGGGGGGGGGGGGF
@M05620:45:000000000-G6HP7:1:1101:18873:4459 1:N:0:156
ATCTCTATCTCCTAAAAACCTGTTTAGATTTGGAGATAGACCTTCAGGTTTTTCATCATTTTCTGCATGAATTATACATTGACCACGTTCCAGCGTGGTCAGTTTGCAGCATTCTGTTATTTTGTTTGACAGAGTGTCTTGTTGAGAACATATGTAGGACATGATTTTTTCCTGCAACAGGGAAAATAAAGTATAAGTTTTAAAGATTTATTCTTTAATAAAGGATCTCAAAGCCAGCTTTAGAAAAAGGA
+
A33>AFFFFFFFGGGFFGGGFCFGHGGCAFGHHCGBFFHHHHFHHHFHHHHGGGHFH5GGHHHFFBGHHGHBFHHHFGEHF5FGFGA1BGGFEC@B>FGHGHBEGHGHHGGHFGHHF@DHHFHHEGHEFHEFFH?B?BFEHHHFHHHHHHGHFGDGFFHHFHFFGHHHHCGFGGHFHHHHHEGHHHGGGHHGGGHHHDGHHHGHHHHHFHHHHHHHHGFFHH0DBGHHHHHHHGGEHGFHHHGFCGHHD?C
@M05620:45:000000000-G6HP7:1:1101:7266:4461 1:N:0:156
ATCTCTATCTCCTAAAAACCTGTTTAGATTTGGAGATAGACCTTCAGGTTTTTCATCATTTTCTGCATGAATTATACATTGACCACGTTCCAGCGTGGTCAGTTTGCAGCATTCTGTTATTTTGTTTGACAGAGTGTCTTGTTGAGAACATATGTAGGACATGATTTTTTCCTGCAACAGGGAAAATAAAGTATAAGTTTTAAAGATTTATTCTTTAATAAAGGATCTCAAAGCCAGCTTTAGAAAAAGGA
+
CCCCCFFFFFFFGGGGGGGGGGHHHHGHHHHHHHHHHHHGHHHHHHHHHHHGGHHHHIFHHHIHHHHGGHHHHHHHHHHHHGHHHHGHHHHHHHGFGFHHGHGHHHHHHHHHHHHHHHHHHHHHHHHHGHHHHHHHHHHHHHHHHHHHHHHHHHHHHHHHHHHHHHHHHGHHHHHHHHHHHGGHHHHHGHHHHHHGHFGHHHHHHHHHHHHHHHHHHGHHHHHHHHHGHHHHHHHHHGHHHHHGGGHHGGG
@M05620:45:000000000-G6HP7:1:1101:20994:4464 1:N:0:156
ATCTCTATCTCCTAAAAACCTGTTTAGATTTGGAGATAGACCTTCAGGTTTTTCATCATTTTCTGCATGAATTATACATTGACCACGTTCCAGCGTGGTCAGTTTGCAGCATTCTGTTATTTTGTTTGACAGAGTGTCTTGTTGAGAACATATGTAGGACATGATTTTTTCCTGCAACAGGGAAAATAAAGTATAAGTTTTAAAGATTTATTCTTTAATAAAGGATCTCAAAGCCAGCTTTAGAAAAAGGA
+
CCCBBFFFFFFFGGGGGGGGGGHHHHFGHHHHHGHHHHHHGHHHHHHHHHHGGHHHHHHHHHHHIHGHHHHHHHHHHGHHHGHHHHGEHHHHHGGFGGHHGHHHHHHGHHHHHGHHHHHHHHHHHHHHHHHHHGHGHHHHHHHHHHHHHHHHHHGHHHHHFHHHHHHHHGHHHHGHHHHHHGGHHHHGGHHHH1GGHHGHGFHHHGHHHGHHHHHHHHHHHHHHHHHHHGGHGHHHHGHHHHHHHGHHGGH
@M05620:45:000000000-G6HP7:1:1101:9402:4465 1:N:0:156
CATCCTGACCCTGAAGTACCCCATTGAGCATGGCATCGTCACCAACTGGGACGACATGGAGAAGATCTGGCACCACACCTTCTACAACGAGCTGCGCGTGGCCCCGGAGGAGCACCCAGTGCTGCTGACCGAGGCCCCCCTGAACCCCAAGGCCAACAGAGAGAAGATGACTCAGGTGAGGCTCGGCCGACGCCCGTGCTCCTCCCGTCCTTTCCCCAGTCATTTTCTGCCCGGCTTGATTTCTGACATTA
+
CCBCCFFFFFFFGGGGGGGGGGGHHHHHHHHHHHHHHGHHHGHHHGHHGHHHGGGGGHHHHHHHHHHGHHHHHGHHHGGHHHHHHHHHGGGGGHHGGGGGGGHHGGGGGGGGHHHHGGHGHHHHHHHHHHGGGGGGGGGGGGHHHHGGGGHGHHGGGGGGGGGGGGGGGGGGGGGGFGGGGGGGFFFF;=FFFFFFFFFEFFFFFFFFFFDFFFFFFFFFFFFFFFFFFFFFFDFFFAFFFFFFFFFFFF/
@M05620:45:000000000-G6HP7:1:1101:21468:4496 1:N:0:156
ATCTCTATCTCCTAAAAACCTGTTTAGATTTGGAGATAGACCTTCAGGTTTTTCATCATTTTCTGCATGAATTATACATTGACCACGTTCCAGCGTGGTCAGTTTGCAGCATTCTGTTATTTTGTTTGACAGAGTGTCTTGTTGAGAACATATGTAGGACATGATTTTTTCCTGCAACAGGGAAAATAAAGTATAAGTTTTAAAGATTTATTCTTTAATAAAGGATCTCAAAGCCAGCTTTAGAAAAAGGA
+
CDCCCFFFFFFFGGGGGGGGGGHHHHHHHHHHHHHHHHHHHHHHHHHHHHHGGHHHHIIHHHIIIHHHHHHHHHHHHHHHHHHHHHGHHHHHHHGGGGHHHHHHHFHHHHHHHHHHHHHHHHHHHHHHHHHHHHHHHHHHHHHHHHHHHHHHHHHHHHHHHHHHHHHHHGHHHHHHHHHHHGGHHHHHHHHHHHHGHHHHHHHHHHHHHHHHHHHFHHHHHHHHHHHHHHHGGHHHHGHHHHHGGHHHGGH
@M05620:45:000000000-G6HP7:1:1101:21485:4501 1:N:0:156
ATCTCTATCTCCTAAAAACCTGTTTAGATTTGGAGATAGACCTTCAGGTTTTTCATCATTTTCTGCATGAATTATACATTGACCACGTTCCAGCGTGGTCAGTTTGCAGCATTCTGTTATTTTGTTTGACAGAGTGTCTTGTTGAGAACATATGTAGGACATGATTTTTTCCTGCAACAGGGAAAATAAAGTATAAGTTTTAAAGATTTATTCTTTAATAAAGGATCTCAAAGCCAGCTTTAGAAAAAGGA
+
ABA3AFFFFFFFGGGGGGGGGGHHGHHHHHHBFHHHHGHGHHHHHHGDGHHGFHGGHHHHHHHHHHHHEHFHHFHHHHHHHHHHHHGHHHHHHHGGGE?GHHFHGHGHFHHHHHGDGHHHHHHFHHHFFHHFGHHHHGFHFHHFGHEHFGHHHGBGHEHHHHHFGHHHHGHHGHGHHHFHHGGFHHHHHHHHHHHHGDHFFFHGHHHHHHHHHHHHHHHGGHGBGHHHGHHEFHHGAECHHHHHGB/C:.C
@M05620:45:000000000-G6HP7:1:1101:23798:4531 1:N:0:156
TACCTGTACTGGGGAAGCATTTGAATATCCCCCCATGGTGATGGGGACGGAGAACTGCTCCATAAACACAGGCAACGTGCCTAACTTTCCCGGGAAGATGAAGTCAAAGAGCGACCACAGCTCTCGGAGGTTATTTTGCATCGGTGAGCCAGACAGAATGATCCGATGAGGGGTGCGAAACTATTTGAGGAAAGGAAGCACCTTTTTATTAAATTTACCTTTTAGCAATCGCCATTCCTACCCTAAAGATC
+
CCBCCFFFFFFFGGGGGGGGGGHHHHHHHHHGGGGHHHHGGHHHHGGGGGGGGHHHHHHHHHHHHHHHHHHHGHHHGHHHHHHHHHHHHHHGGGGGGHHHHHHHHHHHHHHHGGGGGHHHHHHHHBFCDGEHHHHHHHHGHHGGGGGGGGHHHGHGGGHHHHHHHGGGHHHGGCGGGGGBGGGGGHHGGGFGGGGGGGGGGFFFFFFFFFFFFFFFFFFFFFFFFFFFFFFFFFFFFFFFFFFFFFFFFFF
@M05620:45:000000000-G6HP7:1:1101:22807:4543 1:N:0:156
TACCTGTACTGGGGAAGCATTTGAATATCCCCCCATGGTGATGGGGACGGAGAACTGCTCCATAAACACAGGCAACGTGCCTAACTTTCCCGGGAAGATGAAGTCAAAGAGCGACCACAGCTCTCGGAGGTTATTTTGCATCGGTGAGCCAGACAGAATGATCTGATGAGGGGTGCGAAACTATTTGAGGAAAGGAAGCACCTTTTTATTAAATTTACCTTTTAGCAATCGCCATTCCTACCCTAAAGATC
+
BBCCCFFFFFFFGGGGGGGGGGHGHHHHHHHGGGGHHHFGHHHHHGGGGGGGGHHHHHHHHGHHHHHHHHHHGHHHGHHHHHHHHHHHHHHGGGGGGGHHGHHHHHHHHHHHGGGGGHHHHHHHHDF?DGEHHHHHHHHFFHGGGGGGGGHHHGHFFGHHGHHHHHHHHHGGGEFGGGGFGGGGGGGGGGFFFFGGFFFEFGGGFFFFFFFFFFFFFFFFFFFFFFFFFFFEFFFFFFFFFFFFFFFFFFF
@M05620:45:000000000-G6HP7:1:1101:20789:4555 1:N:0:156
CATCCTGACCCTGAAGTACCCCATTGAGCATGGCATCGTCACCAACTGGGACGACATGGAGAAGATCTGGCACCACACCTTCTACAACGAGCTGCGCGTGGCCCCGGAGGAGCACCCAGTGCTGCTGACCGAGGCCCCCCTGAACCCCAAGGCCAACAGAGAGAAGATGACTCAGGTGAGGCTCGGCCGACGCCCGTGCTCCTCCCGTCCTTTCCCCAGTCATTTTCTGCCCGGCTTGATTTCTGACATTA
+
DCCDDFFFFFFFGGGGGGGGGGGHHHHHHHHHHHHHHGHHHGHHHGHHHHHHGCGGGHHHHHHHGHHHHHHHHGHHHGGHHHHHHHHHGGGGGHHGGGGGGGHHGGGGGGGGHHHHGGHHHHHHHHHHHHGGGGGGGGGGGGHHHHGGGGHGHHGGGGGGGGGGGGGGGGGGGGGGGGGGGGGGFFFFFFFFFFFFBFFFFFFFFFFFFFFFFFFFFFFFFFFFHFFFFFFFFFFFFFFFFFFFFFFFFF0
@M05620:45:000000000-G6HP7:1:1101:7659:4561 1:N:0:156
TACCTGTACTGGGGAAGCATTTGAATATCCCCCCATGGTGATGGGGACGGAGAACTGCTCCATAAACACAGGCAACGTGCCTAACTTTCCCGGGAAGATGAAGTCAAAGAGCGACCACAGCTCTCGGAGGTTATTTTGCATCGGTGAGCCAGACAGAATGATCCGATGAGGGGTGCGAAACTATTTGAGGAAAGGAAGCACCTTTTTATTAAATTTACCTTTTAGCAATCGCCATTCCTACCCTAAAGATC
+
ABAABFFFFFFFGGGGGGGGGGHHHHHGHHHGGGGHFHGGHGHHHGGGGGGGGHHHHHHHFHHHHHHHHHHHGGHHGHHHHHGHHGFHGFHGGGGFGFHHFHHFGHHHHHHHGGGGGHFHHHHGHGGGGG?FGHHHHHHGHHGGGGGHHHHHHGHHHHHHHHHGGFGGHEGGGDGGGGGGGGGGGGGGGGCFFGFFGGGFGEFFFFFFFFFFFFFFFFFFFFFFFFFEFFFFFFEFFFFFFFFFFFFFFFB
@M05620:45:000000000-G6HP7:1:1101:20781:4571 1:N:0:156
CATCCTGACCCTGAAGTACCCCATTGAGCATGGCATCGTCACCAACTGGGACGACATGGAGAAGATCTGGCACCACACCTTCTACAACGAGCTGCGCGTGGCCCCGGAGGAGCACCCAGTGCTGCTGACCGAGGCCCCCCTGAACCCCAAGGCCAACAGAGAGAAGATGACTCAGGTGAGGCTCGGCCGACGCCCGTGCTCCTCCCGTCCTTTCCCCAGTCATTTTCTGCCCGGCTTGATTTCTGACATTA
+
BBABBFFFFFFFGGGGGGGGGGGHHHHGFHGFHHHHHGHHHGHHHGHHFHGGGFGGGHHGGGHHHGHGHGHHHGHHGGGHHHHHHHHHEGGGGHHGGGGGGGHHGGGGGFG/GEHHGGHHHHHHHHHHHHGGGGGGGGGGGGGHHHGGGGHGHHGGGGGGGGGGFFGFFGGGGFFBFFGGGGGGFFFF;ADFFFFA@DFFFFBFFFFAFFFFFFFFFFDFFFFFFFFFFFFF.9=@@-./FFFFFFFFFFB
@M05620:45:000000000-G6HP7:1:1101:15193:4572 1:N:0:156
TACCTGTACTGGGGAAGCATTTGAATATCCCCCCATGGTGATGGGGACGGAGAACTGCTCCATAAACACAGGCAACGTGCCTAACTTTCCCGGGAAGATGAAGTCAAAGAGCGACCACAGCTCTATCGGAGGTTATTTTGCATCGGTGAGCCAGACAGAATGATCCGATGAGGGGTGCGAAACTATTTGAGGAAAGGAAGCACCTTTTTATTAAATTTACCTTTTAGCAATCGCCATTCCTACCCTAAAGA
+
BABCCFFFFFFFGGGEFGGGGGHGFGGHHHHGGGGHHHBGHHHHHGGGGGGGGHHHHHHHHFHFFHHGHHHHGFGHGHHHHHHHHHHHHHHGGGGGGGHHHFHHHHHHHHHHGGGGGHHHHHHHHHHGGFGG?FFHHHHHHHGHFGAGEGGHHFEGFHHHHHGGHHHFFGHHHGG:::BA?ACFGGGGGGGGFFGFGBFAEBFFFFFFFFFFFFFFFFEFFFFFFFFEFFBFEFFFFFFFF9BAFFFFFFF
@M05620:45:000000000-G6HP7:1:1101:13913:4578 1:N:0:156
ATCTCTATCTCCTAAAAACCTGTTTAGATTTGGAGATAGACCTTCAGGTTTTTCATCATTTTCTGCATGAATTATACATTGACCACGTTCCAGCGTGGTCAGTTTGCAGCATTCTGTTATTTTGTTTGACAGAGTGTCTTGTTGAGAACATATGTAGGACATGATTTTTTCCTGCAACAGGGAAAATAAAGTATAAGTTTTAAAGATTTATTCTTTAATAAAGGATCTCAAAGCCAGCTTTAGAAAAAGGA
+
DDDCDFFFFFFFGGGGGGGGGGHHHHHHHHHHHHHHHHHHHHHHHHHHHHHGGHHHHHHHHHHHHHHHHHHHHHHHHHHHHHHHHHGHHHHHHHGGGGHHHHHHHHHHHHHHHHHHHHHHHHHHHHHHGHHHHHHHHHHHHHHHHHHHHHHHHHHHHHHHHHHHHHHHHGHHHHHHGHHHHGGHHHHHHHHHHHHHHHHHHHHHHHHHHHHHHHHHHHHHHHHHHHHHHGHHGHHHHGHHHHHHHHHHGGH
@M05620:45:000000000-G6HP7:1:1101:12444:4582 1:N:0:156
ATCTCTATCTCCTAAAACCTGTTTAGATTTGGAGATAGACCTTCAGGTTTTTCATCATTTTCTGCATGAATTATACATTGACCACGTTCCAGCGTGGTCAGTTTGCAGCATTCTGTTATTTTGTTTGACAGAGTGTCTTGTTGAGAACATATGTAGGACATGATTTTTTCCTGCAACAGGGAAAATAAAGTATAAGTTTTAAAGATTTATTCTTTAATAAAGGATCTCAAAGCCAGCTTTAGAAAAAGGAA
+
BBABCFFFFFFFGGGGGGGGGGGHDGHHHHHHHHHHHHHHHHHHHHHHHHGGHHHHHIHHHIHHHGHHGHHHGHHHHHHHHHHHHGHHHHHHHGFGGHHHHHHHHHHHHHHHHHHHHHHHHHHHHHHGHGHHHGHGHHHHHHHHHHGHHHHHHGHHHHHHHHHHHHHHGHHHHHHHHGHHGGHHGHHGHHGGHHHHHHHHHEGHHHHHHHHHHHHHEGHGGHGHHHHHHHHHGHFHGGHHHHHHGHFFGHH
@M05620:45:000000000-G6HP7:1:1101:13926:4598 1:N:0:156
ATCTCTATCTCCTAAAAACCTGTTTAGATTTGGAGATAGACCTTCAGGTTTTTCATCATTTTCTGCATGAATTATACATTGACCACGTTCCAGCGTGGTCAGTTTGCAGCATTCTGTTATTTTGTTTGACAGAGTGTCTTGTTGAGAACATATGTAGGACATGATTTTTTCCTGCAACAGGGAAAATAAAGTATAAGTTTTAAAGATTTATTCTTTAATAAAGGATCTCAAAGCCAGCTTTAGAAAAAGGA
+
A>>AAFFFFFFFGGGGGGGGGFFGHHHHHFHHHHHHHHHHHHHHHHHHHHHGGHHHHHHHHHHHHHHHHGHHHHHHHHHHHHHHHHGGHHHHHHGEGGHHFHFHHHHHHHHHHHHHHHHHHHHHHHHHHHHHHHGHHHHHHHHHHHHHHHHHFHGHHHHHHHHHHHHHHGHHHHHHHHHHHGGHHHHHHHGFGFHHHGGHHHHHHHHHHHHHHHHHGHHHHHHHHHHHFHHHHHHHHGHHHHHGFHGHGGH
@M05620:45:000000000-G6HP7:1:1101:22053:4617 1:N:0:156
CATCCTGACCCTGAAGTACCCCGGCTTGATTTCTGACATTAGATCGGAAGAGCACACGTCTGAACTCCAGTCACGCACTACAATCTCGTATGCCGTCTTCTGCTTGAAAAAAAAAAAAATGCTGCTGACCTAGACCCCCCTGAACCCCCAGGCCAACAGAGAGAAGATGACTCAGGTGCGGCTCGGCCTTCGCCCGTTCTTCTCCCTTCCTTTCCCCCGTCATTTTATGCCCAGCTTGTTTTCTGACATTA
+
CCCCCFFFFFFFGGGGGGGGGGGGGGGGHHHHHFFBGGHFHGHHHHGEGFHHHHHHHGGHHGHGHHHHHHGHHGGHGGEFGHFGFFGFFEGHFFE?EFGFHGGDFGFHFHHGGGG//</?1<11?11?FF1<>1<1<.-<C./0/<:C-:..:C.C.:C:FB.C/9CFFG0B900/;/0-99>?>-.A.//...9:@:F./;/BB//9B/BBFBBF/.;;9.:9F////9/9/;./:/.//;BFBB:/;F/
@M05620:45:000000000-G6HP7:1:1101:15901:4617 1:N:0:156
TACCTGTACTGGGGAAGCATTTGAATATCCCCCCATGGTGATGGGGACGGAGAACTGCTCCATAAACACAGGCAACGTGCCTAACTTTCCCGGGAAGATGAAGTCAAAGAGCGACCACAGCTCTTCGGAGGTTATTTTGCATCGGTGAGCCAGACAGAATGATCCGATGAGGGGTGCGAAACTATTTGAGGAAAGGAAGCACCTTTTTATTAAATTTACCTTTTAGCAATCGCCATTCCTACCCTAAAGAT
+
AABCCFFFFFFFGGGGGGGGGGHHHHHHHHHGGGGHHHGHHHHHHGGGGGGGGHHHHHHHHHHHHHHHHHHHGGHHGHHHHHHGHHHHHHHGGGGGGHHHGHHHHHHGHHHHGGGGGHHHHHHHHHHGGGG?GHHHHHHHGHHGGCEGGHHHHHGGHGHHHHHHHHGGGHHHGG;CEGFGDGGGGGGGGGGFFGGGGFGGGGFFFFFFFFFFFFFFFFFFFFFFFFFFFFFFFFFFFFFFFF;FFFFFFFB
@M05620:45:000000000-G6HP7:1:1101:15922:4623 1:N:0:156
TACCTGTACTGGGGAAGCATTTGAATATCCCCCCATGGTGATGGGGACGGAGAACTGCTCCATAAACACAGGCAACGTGCCTAACTTTCCCGGGAAGATGAAGTCAAAGAGCGACCACAGCTCTTCGGAGGTTATTTTGCATCGGTGAGCCAGACAGAATGATCCGATGAGGGGTGCGAAACTATTTGAGGAAAGGAAGCACCTTTTTATTAAATTTACCTTTTAGCAATCGCCATTCCTACCCTAAAGAT
+
>>AABFFDFFFFGGGGGGGGGGHHHHHHHHHGGGGHHHGHFHHGHGGGGGGGGHHHHHHHHFHHHHHHHGHHGEHFFHHHHGHHHHHHHHHGGGGGGGHHHGHFHHHHGHHHGGGGGHGHHHHHHHHGGGG?CHHHHHHHGHHGGEDFHHHHHHGGFGHHHHHHHHGGGHHHGGCCGGGGFGGGGGGGGGGFFFFFFFFGFFFFFFFFEFFFFFFFFFFFFFFFFFFFFBFFFFFFFFFFBFFFFFFFFFB
@M05620:45:000000000-G6HP7:1:1101:16514:4627 1:N:0:156
ATCTCTATCTCCTAAAAACCTGTTTAGATTTGGAGATAGACCTTCAGGTTTTTCATCATTTTCTGCATGAATTATACATTGACCACGTTCCAGCGTGGTCAGTTTGCAGCATTCTGTTATTTTGTTTGACAGAGTGTCTTGTTGAGAACATATGTAGGACATGATTTTTTCCTGCAACAGGGAAAATAAAGTATAAGTTTTAAAGATTTATTCTTTAATAAAGGATCTCAAAGCCAGCTTTAGAAAAAGGA
+
AA?ABFFFFFFFGGGFGGGGGGHGHFFHHHFFFHHHFHHHFHHHHFHHGGHFFHHHHHHHHHHHHHHFHGHHGHHHHHHHHGFGHHGHHGHHHFGEEGGGGHGFGGHHHHGGFGGGGHFHHHGHEHHHGFFHHHHHHHHHHHHHHHEHHHHHGHGHH3BCFGHHGHHHGGHHHHGGHHGHHFEFCFFF<DGFFHFHHHFDHFHHHHHHHHHGHHGHFEHGHDDBCGHHGHHGHHFHGGHFHFGBGHGHCDH
@M05620:45:000000000-G6HP7:1:1101:16534:4631 1:N:0:156
ATCTCTATCTCCTAAAAACCTGTTTAGATTTGGAGATAGACCTTCAGGTTTTTCATCATTTTCTGCATGAATTATACATTGACCACGTTCCAGCGTGGTCAGTTTGCAGCATTCTGTTATTTTGTTTGACAGAGTGTCTTGTTGAGAACATATGTAGCACATGATTTTTTCCTGCAACAGGGAAAATAAAGTATAAGTTTTAAAGATTTATTCTTTAATAAAGGATCTCAAAGCCAGCTTTAGAAAAAGGA
+
BBBBBFFFFFFFGGGGGGGGFFGHHHHHHHHHHGHHHHHGHGHHHHHHHHHGFHHGHHHHHHHHHGHFHGHGHHHGHHHHHHHHHHGFGHHHHHGGEGHHHHHHHHHHHHHHHHHHHHHHHHHHHHHHHHHHHHFFHHHHHHHGHHHHGGHHHHHHHHFHHHHHHHHHHGHHHHHHHHHHHGEHHFHHHHHGHHHGH=FHHHGHHHHHHHHHHHHHHHHHHHHHHHHGHGHHHHHHHGGHHHHHHHHHGGH
@M05620:45:000000000-G6HP7:1:1101:16514:4645 1:N:0:156
ATCTCTATCTCCTAAAAACCTGTTTAGATTTGGAGATAGACCTTCAGGTTTTTCATCATTTTCTGCATGAATTATACATTGACCACGTTCCAGCGTGGTCAGTTTGCAGCATTCTGTTATTTTGTTTGACAGAGTGTCTTGTTGAGAACATATGTAGGACATGATTTTTTCCTGCAACAGGGAAAATAAAGTATAAGTTTTAAAGATTTATTCTTTAATAAAGGATCTCAAAGCCAGCTTTAGAAAAAGGA
+
AAAAAFFFFFFFGGGGGGGGFEFGHFHFBGHHHHHHBGHFHHFHHHHHHHHGGHHHHFHFHHHHHEHFHFHHGHHHHHHHGHGGHHGGHHHHGHGEDGHHGHGGHHHHHHHGHHGHFGFHHHHHHHHHGHGGGHGGGHHHHHHHHHHHHHHGDGGGHGHHFHHHHHHHHGHHHGHFHHHHHGFHHHHHGHHFGGHGHFGHHHGHHHGHHGHHHHHHHGHGHFGHHHHHHFHHHHHGHGGHHGFFFGGHGGH
@M05620:45:000000000-G6HP7:1:1101:22293:4660 1:N:0:156
AGATTACTGCAACAGTTCCCCCTGGACCTGGACAAGTTTCTTGCCTGGCTTACAGAAGCTGAAACAACTGCCAATGTCCTACAGGATGCTACCCGTAAGGAAAGGCTCCTAGAAGACTCCAAGGGAGTAAAAGAGCTGATGAAACAATGGCAAGTAAGTCAGGCATTTCCGCTTTAGCACTCTTGTGGATCCAATTGACCAATTCTCAGCATTTGTACTTGTAACTGACAAGCCAGGGACAAAACAAAGAT
+
AAAAAFDD31@DGGGGGGGGFGGA00CFG00A0BFGAAF2GDFBAFE/GBG1B1EFHHFFCG1FGGHGFFGHHHHBHAFEDGHHC0GGHHGGGGGEEGFHFFHCAA10FB11@FF1>>GH1FBC>/??0D>DE/<0GHBGHGE1FGHBGGHCFF1@G1>2FBCFGFGHEGGCGGGFHG1F1CGHF11CBGGFFBD0<D0<CCCFDGBGDCGB0GC;0;C0:CB0:000/0;CEE/9...;99/.=EA;/90
@M05620:45:000000000-G6HP7:1:1101:22280:4676 1:N:0:156
AGATTACTGCAACAGTTCCCCCTGGACCTGGAAAAGTTTCTTGCCTGGCTTACAGAAGCTGAAACAACTGCCAATGTCCTACAGGATGCTACCCGTAAGGAAAGGCTCCTAGAAGACTCCAAGGGAGTAAAAGAGCTGATGAAACAATGGCAAGTAAGTCAGGCATTTCCGCTTTAGCACTCTTGTGGATCCAATTGAACAATTCTCAGCATTTGTACTTGTAACTGACAAGCCAGGGACAAAACAAAGAT
+
AAAAAFFFFFFFGGGFGGGGGGGGHGHHFHHHHHHHGHHHGHHHHHHGHHHHHHHFFHHFHHGFHHHHHHHHHHGGHHHHHHHGFFHHHGHHHHEEGGHHHHHHFHHHGHHHHHHHHGHFHHGGDEGEHDFHHGHHHHHFHHHHHHHHHFHGHF@GHFGHGHHHHHHHHHGGGGGHHHGHHHHHHHHGFGHHHFGHHFHFGGHHHHHGGGFHHHHHHHHHGGFFGHHFBGFFHGFGGGGGGFGFGGGGGF;
@M05620:45:000000000-G6HP7:1:1101:17307:4693 1:N:0:156
CATCCTGACCCTGAAGTACCCGGCTTGATTTCTGACATTAGATCGGAAGAGCACACGTCTGAACTCCAGTCACGCACTACAATCTCGTATGCCGTCTTCTGCTTGAAAAAAAAAAAAAAAAAAACAAACACACAAAATACTAGTGATCACGGATACTACTGATTAAATGAGGAAGGGACAATTCGCTAGCTGTGGATAAGGTCCGCTGTCATATTTAGACGCATGTCAACAGACAGTAATATCGGCGTTTC
+
CAABCFFFFFFFGGGGGGGGGGGGGGGHHHHHHHGHHHHHHGHHHGGGGHHHGHHHGHHHGHFHHHHHGHHHHGHGGGGHHHH@GGHFEGHHHGFGHGHHHHHHHHHHGHGGGCG/<<//--<-<...<.:......000000000000/..-9.00000;00090090;0/0/.......000...9.:000//000000000--.-.0000;090000.--:.000009//.//0000000.----9-0
@M05620:45:000000000-G6HP7:1:1101:9228:4714 1:N:0:156
AGATTACTGCAACAGTTCCCCCTGGACCTGGAAAAGTTTCTTGCCTGGCTTACAGAAGCTGAAACAACTGCCAATGTCCTACAGGATGCTACCCGTAAGGAAAGGCTCCTAGAAGACTCCAAGGGAGTAAAAGAGCTGATGAAACAATGGCAAGTAAGTCAGGCATTTCCGCTTTAGAACTCTTGTGGATCCAATTGAACAATTCTCAGCATTTGTACTTGTAACTGACAAGCCAGGGACAAAACAAAGAT
+
AAAAAF1B@BFFGGFFFBGGGGGFCBBGHFCGHHHHBEAFGDGFFGHFHFHHHHGFHGHHHEEGEHHEHHHFHFGGHDGHFHEHHEBFFHFGGFE/E/EGBCGAEEG0FGFFH@@G0>CFF>1FACE/01>BF/GC<G1GHEGFBGFFB<F<FGFHHFGDBD0@FF1GH<C/EFG<F1>GD=FGHDGGBGFB1C<<GDDGDBGHHHH0G/<::0;:;0CCGHGCCFHH/CCG.C/A?AAFG.FAFG?A/9:
@M05620:45:000000000-G6HP7:1:1101:22237:4714 1:N:0:156
AGATTACTGCAACAGTTCCCCCTGGACCTGGAAAAGTTTCTTGCCTGGCTTACAGAAGCTGAAACAACTGCCAATGTCCTACAGGATGCTACCCGTAAGGAAAGGCTCCTAGAAGACTCCAAGGGAGTAAAAGAGCTGATGAAACAATGGCAAGTAAGTCAGGCATTTCCGCTTTAGCACTCTTGTGGATCCAATTGAACAATTCTCAGCATTTGTACTTGTAACTGACAAGCCAGGGACAAAACAAAGAT
+
BB@BBDFDFFFFGGGGGFGGGGGGFHHHHHHHFHHHFGHHHHHHHHHHGHHHHGHHHHHGHHGGHGHGFHHHFHHHHHHHHHGHFHHHHHHHFHGEGFHHFHHHHHHHGHHHHHHHHHHHGHHGGGGEGFHHHEGHGGFGHHHHHHHHHFHGHGGGHGFGGHHHHHHHHFGGDDGHHHHHHHFHHGFFFCHHGFGHHFHFDFHDGHG==GDHHGHGGHHHHFFFGHGCGGGHHGGGGGGFEFFF.AEFFF0
@M05620:45:000000000-G6HP7:1:1101:22254:4719 1:N:0:156
AGATTACTGCAACAGTTCCCCCTGGACCTGGAAAAGTTTCTTGCCTGGCTTACAGAAGCTGAAACAACTGCCAATGTCCTACAGGATGCTACCCGTAAGGAAAGGCTCCTAGAAGACTCCAAGGGAGTAAAAGAGCTGATGAAACAATGGCAAGTAAGTCAGGCATTTCCGCTTTAGCACTCTTGTGGATCCAATTGAACAATTCTCAGCATTTGTACTTGTAACTGACAAGCCAGGGACAAAACAAAGAT
+
AAAAAFFFDDFFGGGDGGGGFEEEGHHHGFFHHHHHBFH5EHHHHFFFGHHFHHBGFFHGHFFHHFHHFHHHBCGFGHHHHHFHGCGHHHHHGHGGEEGGGHHHGHHHGHHHHHHHHHHHHHHGGGGEHFHHHGHHHGFGHHHHHHHHHFHHHGGHFHGHGHHHHHHHHHGGGGGHGHHHHHHHHGGGHGHHGHHHHGGGDCGHGHGFHGFHHHHHHGHHHGHGHHHGFHHHHGGGGGFGFGGGGGGGGGF
@M05620:45:000000000-G6HP7:1:1101:9224:4731 1:N:0:156
AGATTACTGCAACAGTTCCCCCTGGACCTGGAAAAGTTTCTTGCCTGGCTTACAGAAGCTGAAACAACTGCCAATGTCCTACAGGATGCTACCCGTAAGGAAAGGCTCCTAGAAGACTCCAAGGGAGTAAAAGAGCTGATGAAACAATGGCAAGTAAGTCAGGCATTTCCGCTTTAGCACTCTTGTGGATCCAATTGAACAATTCTCAGCATTTGTACTTGTAACTGACAAGCCAGGGACAAAACAAAGAT
+
AAAA>DBF31BDGGCGFDGGFGGEEEFGHCAFHHHH1BFGGFHFFGHFHFHGHFGFHHGHHFGGGHHECHFHHEHHHHFHGHBHF>CG0GDGHFGEECFGBFF0EEBECEGEGFFGFHFFCBEFA/E?FGFFEACE<F1GHFFF<GEB<BG<GG>GHF@@DF0<CG<GH1CCGGGDB1FD<FGGG1FEBGFGBC0=G0<C=<DGGHF0<<0:C;:00;C0CG000;;BCHHHAE/....99.C9FGEFFF9
@M05620:45:000000000-G6HP7:1:1101:12588:4735 1:N:0:156
ATCTCTATCTCCTAAAAACCTGTTTAGATTTGGAGATAGACCTTCAGGTTTTTCATCATTTTCTGCATGAATTATACATTGACCACGTTCCAGCGTGGTCAGTTTGCAGCATTCTGTTATTTTGTTTGACAGAGTGTCTTGTTGAGAACATATGTAGGACATGATTTTTTCCTGCAACAGGGAAAATAAAGTATAAGTTTTAAAGATTTATTCTTTAATAAAGGATCTCAAAGCCAGCTTTAGAAAAAGGA
+
CCBBCFFFFFFFGGGGGGGGGGFGHGGHHHHHHHHHHHHFGHHHGHHHHHHGGHHHHHHHHHHHHHHHHGHHHHHHHHHHHHGHHHGGHHHHHHGEFEGHGHHHHHHHHHHHHHHHHHHHHHHHGHHHHHHHHHGHHHHHHHHHHGHHHHHGHHHHHHHHHHHHHHHHHGHHHHHHFHHHHGGHHHHHHGHGHHHGHFGHHHFHHHHHHHHHHHHHHHHHHHGHHHHHHHHHHCHHHGHHHHHGGHHHGGF
@M05620:45:000000000-G6HP7:1:1101:6848:4737 1:N:0:156
AGATTACTGCAACAGTTCCCCCTGGACCTGGAAAAGTTTCTTGCCTGGCTTACAGAAGCTGAAACAACTGCCAATGTCCTACAGGATGCTACCCGTAAGGAAAGGCTCCTAGAAGACTCCAAGGGAGTAAAAGAGCTGATGAAACAATGGCAAGTAAGTCAGGCATTTCCGCTTTAGCACTCTTGTGGATCCAATTGAACAATTCTCAGCATTAGTACTTGTAACTGACAAGCCAGGGACAAAACAAAGAT
+
A?AAAFBDFB1BFGEBFAGGFGEG0FGFGH00EGHHGHHHGGHHHGGHGHHHHHGFHFFHHHHHHHHEFGHHFHHHHHFGHHHHHHGECF2FFHGEEEAFFFG00/BG?FHHHHHFFGHFGBDFE/E<GGFGHEGFHFDGHGGFGGHHFGGHHGHHHHGHGFHHHGHHF1?EGFGHHFFGHGHGGGHGHFGHFHHHHFDCDHGGGHHG0C0GG0:CGHHFC;BGHHG0CGHFHGGFFGE.CFGGFFGGGG:
@M05620:45:000000000-G6HP7:1:1101:6817:4741 1:N:0:156
AGATTACTGCAACAGTTCCCCCTGGACCTGGAAAAGTTTCTTGCCTGGCTTACAGAAGCTGAAACAACTGCCAATGTCCTACAGGATGCTACCCGTAAGGAAAGGCTCCTAGAAGACTCCAAGGGAGTAAAAGAGCTGATGAAACAATGGCAAGTAAGTCAGGCATTTCCGCTTTAGCACTCTTGTGGATCCAATTGAACAATTCTCAGCATTTGTACTTGTAACTGACAAGCCAGGGACAAAACAAAGAT
+
AAAABDFFFFBFFGGFFGGCCEGECGG4EGHGGHFGHHHFHHHFFGGGFGHGFFHEC3GHHHFDGFEGHFFCFFHHFHHFHHHGFBFGFG5D?GEBEEHFHFGHGHHGGHHFFEGF3BBFGGGGGFEEHHHHGGHHHFDGG3BB22FFGHFHGGHFFGGGHEGHEGHHFGCEGEEFHHFHHHHHGFCDBBFFDFFHDDDGBHHHBGGDGCGGHHFHHHCGH0;GFFFF;CFH.9BAEFE9CFBFGGFFFGG
@M05620:45:000000000-G6HP7:1:1101:6836:4753 1:N:0:156
AGATTACTGCAACAGTTCCCCCTGGACCTGGAAAAGTTTCTTGCCTGGCTTACAGAAGCTGAAACAACTGCCAATGTCCTACAGGATGCTACCCGTAAGGAAAGGCTCCTAGAAGACTCCAAGGGAGTAAAAGAGCTGATGAAACAATGGCAAGTAAGTCAGGCATTTCCGCTTTAGCACTCTTGTGGATCCAATTGAACAATTCTCAGCATTTGTACTTGTAACTGACAAGCCAGGGACAAAACAAAGAT
+
BBBBBFFFFFFFGGGGGGGGGGGGFHHHHHFHGHHHBGHHHHHHHHHHHHHHHHHGHHHHHGHGHHHHHHHHHGHFHHHHHHGHHGHHGHFGHHGFGGHHGFFFAGHHGHHHHHHHHHHHHGGGGEEEFGHHHGHHHHFHHGHHHHGHHHHHHGHHHHHHHHHHFHHHHGGGGGGHHHHHHHHHHHHGHHHHGHHHHGHHHHHHHHHGDGHHHHHHHFHH0CGGHHHHHHHHGGF.EGFEGGGGGEEFFGF
@M05620:45:000000000-G6HP7:1:1101:12580:4766 1:N:0:156
ATCTCTATCTCCTAAAAACCTGTTTAGATTTGGAGATAGACCTTCAGGTTTTTCATCATTTTCTGCATGAATTATACATTGACCACGTTCCAGCGTGGTCAGTTTGCAGCATTCTGTTATTTTGTTTGACAGAGTGTCTTGTTGAGAACATATGTAGGACATGATTTTTTCCTGCAACAGGGAAAATAAAGTATAAGTTTTAAAGATTTATTCTTTAATAAAGGATCTCAAAGCCAGCTTTAGAAAAAGGA
+
A11AAFFFFBFFFGGFBGGG11DGHHGGGBHHGGFFFBAEFC1GEGFHAGHFFHHGHEBGHHHHGEHFHEHGEHHFGF2GHHFHHGGCFFHHEHGEAEHFFFB@EGHHGGG1@GFDBFGGH2FGBGGHHHGHFHG>FGGGH>FFHFHGHFBGFGGGFHFHHGHHHHHHB<FGHGGHFHHHHA/CCCBDGGF1F<DDG>FFFG1DDF1GHHFHBHFDHHHBDG=GHHHHHHHGHHHGHGFGHFGFFHHHGGF
@M05620:45:000000000-G6HP7:1:1101:11720:4789 1:N:0:156
CATCCTGACCCTGAAGTACCCCATTGAGCATGGCATCGTCACCAACTGGGACGACATGGAGAAGATCTGGCACCACACCTTCTACAACGAGCTGCGCGTGGCCCCGGAGGAGCACCCAGTGCTGCTGACCGAGGCCCCCCTGAACCCCAAGGCCAACAGAGAGAAGATGACTCAGGTGAGGCTCGGCCGACGCCCGTGCTCCTCCCGTCCTTTCCCCAGTCATTTTCTGCCCGGCTTGATTTCTGACATTA
+
AABBBFFFFFFFGGGGGGGGGGGHHHHHHHHHHHFGHGHHHGHHHGHHHHHHGGGGGHHFHHHHHHHHHHHHHGHHHGGHHHHHHFHHGGGGGHHGGGGGGGHHGGGGGGGGHHHHGGHHHHHHHHHHHHGGGGGGGGGGGGHHHHGGGFHGHHGGGGGGGGGGGGGGGGGGGGGGGGGGGGGGFFFFFFFFFFFF9DFFFFFFFFFEDFDFFFFFFFFFFFFFFFFFFFFFFFFFFFAFFFFFF:FFFF/
@M05620:45:000000000-G6HP7:1:1101:14555:4793 1:N:0:156
CATCCTGACCCTGAAGTACCCCGTCTTGATTTCCGACATTAGATCGGAAGACCACACGTCTGAACTCCAGCCACTCCCCTTCTTCACCTATGCCGGCTTCTGCTTGAAAAAAAAACCAGTGCTGCTGACCGAGGCCCCCCTGAACCCCAAGGCCAACAGAGAGAAGATGACTCAGGTGAGGCTCGGCCGACGCCCGTGCTCCTCCCGTCCTTTCCCCAGTCATTTTCTGCCCGGCTTGATTTCTGACATTT
+
AAAAAFFFFFFFGGGGGGGGGG0A00AF31D33200A0E2D1A21////BG00BGH/E0A0/F21FH11F0>0B1G0?E00B11B2111B1111//>/E011F11B0B11B</>/?<F?FHHGHHHGHHHGGGGGGGGGGG.GHHHGGGGHGHHHEGGHHHGGEFFGGGGGGGGGGGGGG.CEF@GFF@@@@<@@@@FFFFFFFFFFEFFBFFFFFFBBFFFFFFFFFBFFFB?@@@@:/BFFFF/BBFF/
@M05620:45:000000000-G6HP7:1:1101:19943:4795 1:N:0:156
ATCTCTATCTCCTAAAAACCTGTTTAGATTTGGAGATAGACCTTCAGGTTTTTCATCATTTTCTGCATGAATTATACATTGACCACGTTCCAGCGTGGTCAGTTTGCAGCATTCTGTTATTTTGTTTGACAGAGTGTCTTGTTGAGAACATATGTAGGACATGATTTTTTCCTGCAACAGGGAAAATAAAGTATAAGTTTTAAAGATTTATTCTTTAATAAAGGATCTCAAAGCCAGCTTTAGAAAAAGGA
+
DDDDDFFFFFFFGGGGGGGGGGHHHHHHHHHHHHHHHHHHHHHHHHHHHHHGGHHHHIIHHIIIIHHHHHHHHHHHHHHHHHHHHHGHHHHHHHGGGGHHHHGHHHHGHHHHHHHHHHHHHHHHFHHHGHHHHHHHHHHHHHHHFHHHHHHHHHHHHHHHHHHHHHHHHGHHHHHHHHFHHGGGHHHHGHHHGHHHHFHHHHFFHHHHHHHHHHHHHGHFHHHHHHHHHHHGHHHHHGHHHHHHFHHHGGF
@M05620:45:000000000-G6HP7:1:1101:19965:4799 1:N:0:156
ATCTCTATCTCCTAAAAACCTGTTTAGATTTGGAGATAGACCTTCAGGTTTTTCATCATTTTCTGCATGAATTATACATTGACCACGTTCCAGCGTGGTCAGTTTGCAGCATTCTGTTATTTTGTTTGACAGAGTGTCTTGTTGAGAACATATGTAGGACATGATTTTTTCCTGCAACAGGGAAAATAAAGTATAAGTTTTAAAGATTTATTCTTTAATAAAGGATCTCAAAGCCAGCTTTAGAAAAAGGA
+
AABBBFFFFFFFGGGGGGGGGGHHHHHHHHGHHGHGHHHHHHHHHHHHHHHGGHHHHHHHHHHHHHHGHHHHHHHHHHHHHHHHHGGHHHHHHHGEFGHHHHGHHHHHHHGHHHHHHHHHHHHHGHHHGGGHHHHHHHHHHHHHHHHFHHHHHHHHHHHHHHHHHHHHHGHHHHHHHHHHHGGGHHHHGHHHHGHHHFGHHHFGHHHHHGGHHHHHHHHGHHHHHHHHGHHHFFGHGGGHHHHGGGHHGGF
@M05620:45:000000000-G6HP7:1:1101:11713:4805 1:N:0:156
CATCCTGACCCTGAAGTACCCCATTGAGCATGGCATCGTCACCAACTGGGACGACATGGAGAAGATCTGGCACCACACCTTCTACAACGAGCTGCGCGTGGCCCCGGAGGAGCACCCAGTGCTGCTGACCGAGGCCCCCCTGAACCCCAAGGCCAACAGAGAGAAGATGACTCAGGTGAGGCTCGGCCGACGCCCGTGCTCCTCCCGTCCTTTCCCCAGTCATTTTCTGCCCGGCTTGATTTCTGACATTA
+
CBBCCFFFFFFFGGGGGGGGGGGHHHHHHHHHHHHHHGHHHGHHHGHHHHHHGGGGGHHHHHHHHHHHHHHHHGHHHGGHHHHHHHHHGGGGGHHGGGGGGGHHGGGGGGGGHHHHGGHHHHHHHHHHHHGGGGGGGGGGGGHHHHGGGGHGHHGGGGGGGGGGGGGGGGGGGGGGGGGGGGGGFFFFFFFFFFFFBFFFFFFFFFFADFBFFFFFFFDFFFFFFFFFFFFFFFFFFAFFFFFFFBBFFF/
@M05620:45:000000000-G6HP7:1:1101:19952:4814 1:N:0:156
ATCTCTATCTCCTAAAAACCTGTTTAGATTTGGAGATAGACCTTCAGGTTTTTCATCATTTTCTGCATGAATTATACATTGACCACGTTCCAGCGTGGTCAGTTTGCAGCATTCTGTTATTTTGTTTGACAGAGTGTCTTGTTGAGAACATATGTAGGACATGATTTTTTCCTGCAACAGGGAAAATAAAGTATAAGTTTTAAAGATTTATTCTTTAATAAAGGATCTCAAAGCCAGCTTTAGAAAAAGGA
+
CCCCCFFFFFFFGGGGGGGGGGHHHHHHHHHHHHHHHHHHHHHHHHHHHHHGGHHHHIIHHIIIHHHHHHHHHHHHHHHHHHHHHHGHFHHHHHGGGGGHFEFHHHGBGHHHHHHHHHFHHFHHFCHHEHFHFFHHHFHFGGHHFHGHCFGHHH?FFFFG2GGHHFHH3BGDGHHHHHFCHGFHHCGH1DGHFGHHH=GHHHBDGDHHFGHGGHGHHFFBGHDG<<GFDGBB0/:GHGHHHFHFCFHHGGB
@M05620:45:000000000-G6HP7:1:1101:21576:4827 1:N:0:156
ATCTCTATCTCCTAAAAACCTGTTTAGATTTGGAGATAGACCTTCAGGTTTTTCATCATTTTCTGCATGAATTATACATTGACCACGTTCCAGCGTGGTCAGTTTGCAGCATTCTGTTATTTTGTTTGACAGAGTGTCTTGTTGAGAACATATGTAGGACATGATTTTTTCCTGCAACAGGGAAAATAAAGTATAAGTTTTAAAGATTTATTCTTTAATAAAGGATCTCAAAGCCAGCTTTAGAAAAAGGA
+
33AABFFFFFFFGGGGFFGGGGHHHFHHHHHHHHGHHHHFHHHHHHHHHHHGGHHHHHHHHHHHHHHHHGHHHHHHHHHHHHHHHHGHHHHHHHGFGGHHHHHHHHHHFHHHHHHHHHHHHHHHHHHHHHHHHHHHHHHHHHHHEFHHHHHHHHHHHGHHHHGHHHHHHGHHHHHHFHHHHGEHHHGHHHHHHHHHHHHHHHFGHDGGHGHHHHHHGFHHGDGFBGFHHHHHHHHGHGHHHBGHHHHHD?C
@M05620:45:000000000-G6HP7:1:1101:18215:4837 1:N:0:156
TACCTGTACTGGGGAAGCATTTGAATATCCCCCCATGGTGATGGGGACGGAGAACTGCTCCATAAACACAGGCAACGTGCCTAACTTTCCCGGGAAGATGAAGTCAAAGAGCGACCACAGCTCTCGGAGGTTATTTTGCATCGGTGAGCCAGACAGAATGATCCGATGAGGGGTGCGAAACTATTTGAGGAAAGGAAGCACCTTTTTATTAAATTTACCTTTTAGCAATCGCCATTCCTACCCTAAAGATC
+
AABBBFFFFFFFGGGCGGGDGGHGHGHGHHHGGGGHHHBFFFHHHGEGGGEGGHHHHHHHHFFHHHHHHHHHGHFHGHHEHFHHHGGHHHHGGGFGGGHHGHHHHHHHHHHHGGGGGHHHHHHHHGGGGGAHHHHHHHEDFHGGDFGHHHHHHGHFHGHHHHHHHGGGHGFGGEGGGCDDGGGGGGGGGGBFGEFFEFEGFEFFFFFFFFFBFFFFFFFFFFFFFBFFBFEFFFFFFFFFF.FFFFFFFFB
@M05620:45:000000000-G6HP7:1:1101:21589:4839 1:N:0:156
ATCTCTATCTCCTAAAAACCTGTTTAGATTTGGAGATAGACCTTCAGGTTTTTCATCATTTTCTGCATGAATTATACATTGACCACGTTCCAGCGTGGTCAGTTTGCAGCATTCTGTTATTTTGTTTGACAGAGTGTCTTGTTGAGAACATATGTAGGACATGATTTTTTCCTGCAACAGGGAAAATAAAGTATAAGTTTTAAAGATTTATTCTTTAATAAAGGATCTCAAAGCCAGCTTTAGAAAAAGGA
+
CCCCCFFFFFFFGGGGGGGGGGHHHHHHHHHHHHHHHHHHHHHHHHHHHHHGGHHHHIHHHHIHIHHHHHHHHHHHHHHHHHHHHHGHHHHHHHGFGGHHHHHHHHHGHHHHHHHHHHHHHHHHHHHHHHHHHHHHHHHHHHHHHHHHHHHHHHHHHHHHHHHHHHHHHGHHHHHHHHHHHGGHHHHHGHHHHGHHHGGHHHHHHGHHHHHHHHHHHHHHHHHHHHHHHGGHHHHHHGHHHHHHHHGHGGF
@M05620:45:000000000-G6HP7:1:1101:21571:4851 1:N:0:156
ATCTCTATCTCCTAAAAACCTGTTTAGATTTGGAGATAGACCTTCAGGTTTTTCATCATTTTCTGCATGAATTATACATTGACCACGTTCCAGCGTGGTCAGTTTGCAGCATTCTGTTATTTTGTTTGACAGAGTGTCTTGTTGAGAACATATGTAGGACATGATTTTTTCCTGCAACAGGGAAAATAAAGTATAAGTTTTAAAGATTTATTCTTTAATAAAGGATCTCAAAGCCAGCTTTAGAAAAAGGA
+
CCCDDFFFFFFFGGGGGGGGGGHHHHHHHHHHHHHHHHHHHHHHHHHHHHHGGHHHHHIHHIIIHHGHHGHHHHHHHHHHHGHHGHGGHHHGHHGGGGHHHHHHHHHHHHHHHHHHHHHHHHHHHHHHGHGHHHHHHHHHHHHHHHGHHHHHHHHHHHHHHHHHHHHHHGHHHHHHHHHHHGGGHHHHGHHHHGHGHGHHHHHHHHHHHHHHHHHHHGHHHGHHHHHHHHHGHHHHHGHHHHHHGGHGGGH
@M05620:45:000000000-G6HP7:1:1101:8804:4860 1:N:0:156
TACCTGTACTGGGGAAGAGTGTAGCAATCGCCATTCCTACCCTAAAGATCGGAAGAGCACACGTCTGAACTCCAGTCACGCACTACAATCTCGTATGCCGTCTTCTGCTTGAAAAAAAAAAAAAAAAGAAAACAAGAATTGAGGTGATGGAAAGTAGGGAGATAAGGGATAGATCAAGAAGAGGGGGAGACGATGGATATTGTCGATGTGTTGTGTAATACTGCGAGGTAGAGCTGCTGAGATGTAAGTAT
+
AAAABFFFFFFFGGEFGGGGGGHGFGHHHGFGEGHHHHHHHHHHHHHHHGHGGGEFGGHHHHEFGHGHHHHHHGHHHHHGHGGGGGHHH3GHGFAGHHHEEGHGHHHGFHGGHGHGGFFGG/<//<-..0<//<.///000<0//.00<0/00.0000./:./0000..///9;00000///...----..:-:../://////:../.9//././////////.-9-./////:///9/:///////9//
@M05620:45:000000000-G6HP7:1:1101:21586:4860 1:N:0:156
ATCTCTATCTCCTAAAAACCTGTTTAGATTTGGAGATAGACCTTCAGGTTTTTCATCATTTTCTGCATGAATTATACATTGACCACGTTCCAGCGTGGTCAGTTTGCAGCATTCTGTTATTTTGTTTGACAGAGTGTCTTGTTGAGAACATATGTAGGACATGATTTTTTCCTGCAACAGGGAAAATAAAGTATAAGTTTTAAAGATTTATTCTTTAATAAAGGATCTCAAAGCCAGCTTTAGAAAAAGGA
+
AAAABFFFFFFFGGGGFGGGGGGHHHHHHHHHHHHHHHHHHHHHHHH3GHHGGHFHHHHHHHHHHHHHGHHHHHHHHHHHHGHHHHGHHHHGHHGGGGHHHHHHHHHHHHHHHHHHHHHHHHHHHHHHHHHHHHGHHHHHGHHGHHHHHHHHGHEFHHHHHHHGHHHHHGHHHHHHHHHHHGGFHGGHHGHHHHHFHGHHHHHHHHHHHHHHHHHHGHHHHHH0GHGHHHGFF/GHHGHHHHHEHEGFDDH
@M05620:45:000000000-G6HP7:1:1101:15295:4870 1:N:0:156
CATCCTGACCCTGAAGTACCCCATTGAGCATGGCATCGTCACCAACTGGGACGACATGGAGAAGATCTGGCACCACACCTTCTACAACGAGCTGCGCGTGGCCCCGGAGGAGCACCCAGTGCTGCTGACCGAGGCCCCCCTGAACCCCAAGGCCAACAGAGAGAAGATGACTCAGGTGAGGCTCGGCCGACGCCCGTGCTCCTCCCGTCCTTTCCCCAGTCATTTTCTGCCCGGCTTGATTTCTGACATTA
+
CCCCCFFFFFFFGGGGGGGGGGGHHHHHHHHHHHHHHGHHHGHHHGHHHHHHGGGGGHHHHHHHHHHHHHHHHGHHHGGHHHHHHHHHGGGGGHHGGGGGGGHHGGGGGGGGHHHGGGHGHHHHHHHHHHGGGGGGGGGGGGHHHHGGGGHGHHGGGGGGGGGGGGGGGGGGGGGGFFGGGGEGFFFFFFFFFFFFAFFFFFBFFFFFFFFFFFFFFFFBFFFFFFFFFFFFFFFFFFAFFFFFF;FFFF0
@M05620:45:000000000-G6HP7:1:1101:8825:4872 1:N:0:156
TACCTGTACTGGGGAAGAGTGTAGCAATCGCCATTCCTACCCTAAAGATCGGAAGAGCACACGTCTGAACTCCAGTCACGCACTACAATCTCGTATGCCGTCTTCTGCTTGAAAAAAAAAAAACCATCAAAATACCCCCCTACCCCCTCCAGCCACCATTACAAAACGGCCTCCAATGAAGCTCTACCTACTTCCGAACCCCCCCAGACCTTACCCCTACCAGTTTCAGCCGGACTTACTTTAGTGCATAT
+
AABABFFFFFFFCGGGGG4BBFFHHHHHHFFGEFHHHHHHGHFFBEFFHHAEFGEHHHHHBGABFHAFHFHHHHHHHHHGGGGGHHHHHFHHGFGHBGHGFGFCGHHHHHHHHHHHGE?CC/////11111<11111>---.....<-.<///..;C.0000;00.:-.9:.../90/0;0000009000/00;0.9.-9;.999-...;/9//:/:...;//9///////-----////////////;/:
@M05620:45:000000000-G6HP7:1:1101:11027:4872 1:N:0:156
TACCTGTACTGGGGAAGCATTTGAATATCCCCCCATGGTGATGGGGACGGAGAACTGCTCCATAAACACAGGCAACGTGCCTAACTTTCCCGGGAAGATGAAGTCAAAGAGCGACCACAGCTCTCGGAGGTTATTTTGCATCGGTGAGCCAGACAGAATGATCCGATGAGGGGTGCGAAACTATTTGAGGAAAGGAAGCACCTTTTTATTAAATTTACCTTTTAGCAATCGCCATTCCTACCCTAAAGATC
+
AAAAAFFFFFFFCEFGGGGGGGHHHHGHHHHGGGGGHHGGFHHHHGGGGGGGGGFGHHHHHHHHHFFGHHHHGHHHGHHHHHHHHHHHHFFEGGGGGHHHGHHHHHHHHHFGGGGDDHGGHHHHHGGGGGGHFHHHHGGHHHGGGGGHGFHHHGHHHHHHHHHHHFGGHHGGGCDFGDDDGGGGGGGBEG0CFFGGGFGGGFFFFFFFBBFFFFFFFFFFFFFFFFFFFBEFFFFFFFFFBFFFFFFFFFF
@M05620:45:000000000-G6HP7:1:1101:15829:4874 1:N:0:156
ATCTCTATCTCCTAAAAACCTGTTTAGATTTGGAGATAGACCTTCAGGTTTTTCATCATTTTCTGCATGAATTATACATTGACCACGTTCCAGCGTGGTCAGTTTGCAGCATTCTGTTATTTTGTTTGACAGAGTGTCTTGTTGAGAACATATGTAGGACATGATTTTTTCCTGCAACAGGGAAAATAAAGTATAAGTTTTAAAGATTTATTCTTTAATAAAGGATCTCAAAGCCAGCTTTAGAAAAAGGA
+
CCCCCFFFFFFFGGGGGGGGGGHHHHHHHHHHHHHHHHHHHHHHHHHHHHHGGHHHHHHHHHIHIHHHHHHHHHHHHHHHHHHHHHGHHHHHHHGFGGHHHHHHHHHHHHHHHHHHHHHHHHHHHHHHHHHHHHGHHHHHHHHHHHHHHHHHHHHHHHHHHHHHHHHHHGHHHHHHHHHHHGFHHHHHHHHHHHHHHHHHHGHHHHHHHHHHHHHHHHHHHHGHHHHHHGGHHHHHHGHHHHHFHHHGGGH
@M05620:45:000000000-G6HP7:1:1101:13739:4884 1:N:0:156
ATCTCTATCTCTAAAAACCTGTTTAGATTTGGAGATAGACCTTCAGGTTTTTCATCATTTTCTGCATGAATTATACATTGACCACGTTCCAGCGTGGTCAGTTTGCAGCATTCTGTTATTTTGTTTGACAGAGTGTCTTGTTGAGAACATATGTAGGACATGATTTTTTCCTGCAACAGGGAAAATAAAGTATAAGTTTTAAAGATTTATTCTTTAATAAAGGATCTCAAAGCCAGCTTTAGAAAAAGGAA
+
BCCCCFFFFFFFGGGGGGGGGGHHGHHHHHHHGGHHHHHHHHHHHHHGHHGGHHHHHHHHHIHHHHHHHHHHHHHHHHHHHHHHHFGHHHHHHGFGGHHHHHHHHHHHHHHHHHHHHHHHHHHHHHHHHHHHHGHHHHHHHHHGHGDGHGHHHGHHHGHHHHHHHHHHGHHHHHGHHHHHGGHHHHHHHHGHHHHHGHHHHHHHHHHHHHHHHHHHGGHGFGGHHHHGHHGHEGFHGHHHHHHHFHHGGHF
@M05620:45:000000000-G6HP7:1:1101:15557:4884 1:N:0:156
CATCCTGACCCTGAAGTACCCCATTGAGCATGGCATCGTCACCAACTGGGACGACATGGAGAAGATCTGGCACCACACCTTCTACAACGAGCTGCGCGTGGCCCCGGAGGAGCACCCAGTGCTGCTGACCGAGGCCCCCCTGAACCCCAAGGCCAACAGAGAGAAGATGACTCAGGTGAGGCTCGGCCGACGCCCGTGCTCCTCCCGTCCTTTCCCCAGTCATTTTCTGCCCGGCTTGATTTCTGACATTA
+
CCCDDFFFFFFFGGGGGGGGGGGHHHHHHHHHHHHHHGHHHGHHHGHHHHHHGGGGGHHHHHHHHHHHHHHHHGHHHGGHHHHHHHHHGGGGGHHGGGGGGGHHGGGGGGGGHHHHGGHHHHHHHHHHHHGGGGGGGGGGGGHHHHGGGGHGHHGGGGGGGGGGGGGGGGGGGGGGGGGGGGGGFFFFFFFFFFFF9ADFFFFFFFFADFFFFFFFFFFFFFFFFFFFFFFFFFFFFFFFFFFFFFFFFF9
@M05620:45:000000000-G6HP7:1:1101:13721:4886 1:N:0:156
ATCTCTATCTCTAAAAACCTGTTTAGATTTGGAGATAGACCTTCAGGTTTTTCATCATTTTCTGCATGAATTATACATTGACCACGTTCCAGCGTGGTCAGTTTGCAGCATTCTGTTATTTTGTTTGACAGAGTGTCTTGTTGAGAACATATGTAGGACATGATTTTTTCCTGCAACAGGGAAAATAAAGTATAAGTTTTAAAGATTTATTCTTTAATAAAGGATCTCAAAGCCAGCTTTAGAAAAAGGAA
+
BBBBBFFFFFFFGGGGGGGGGGHHFHHHHHHHHHHHHHHHHHHHHHGHHHGGHHHHHHHHHHHHHHHHGHHHHHHHHHHHHHHHHGHHHHHHHGGGGHHHHHHHHHHHHHHHHHHHHHHHHHHHHHHHHHHHHHHHHHHHHHHGHGHHHHHHHHHHGFHHHHHHHHHHGHHHHHGHHHHHGGHHGHHHHHGHHHHHGHHHHFHHFHHHHHHHHHHGFG=DGHGHGHHHHHFEHHHHGHHHHHHHHHHFGHH
@M05620:45:000000000-G6HP7:1:1101:11040:4888 1:N:0:156
TACCTGTACTGGGGAAGCATTTGAATATCCCCCCATGGTGATGGGGACGGAGAACTGCTCCATAAACACAGGCAACGTGCCTAACTTTCCCGGGAAGATGAAGTCAAAGAGCGACCACAGCTCTCGGAGGTTATTTTGCATCGGTGAGCCAGACAGAATGATCCGATGAGGGGTGCGAAACTATTTGAGGAAAGGAAGCACCTTTTTATTAAATTTACCTTTTAGCAATCGCCATTCCTACCCTAAAGATC
+
CBCCCFFFFFFFGGGGGGGGGGHHHHHHHHHGGGGHGHFGFHHHHGGGGGGGGHHHHHHHHHHHHGHHHHHHGGHHGHHHHHFGHHHHHHHGGGGGGFHHGFFBGHHHHHHHGGGGGHHHHHHHHGGGGGEHHHHHHHFFHHGGGGEHHHHHHGHHHHHHHHHHHGGGHHHGGGGGGGGGGGGGGGGGGGFGFGGGGGGGGFFFFFFFFFFFFFFFFFFFFFFFFFFFFFEEFFFFFFFFFAFFFFFFFFF
@M05620:45:000000000-G6HP7:1:1101:15833:4893 1:N:0:156
ATCTCTATCTCCTAAAAACCTGTTTAGATTTGGAGATAGACCTTCAGGTTTTTCATCATTTTCTGCATGAATTATACATTGACCACGTTCCAGCGTGGTCAGTTTGCAGCATTCTGTTATTTTGTTTGACAGAGTGTCTTGTTGAGAACATATGTAGGACATGATTTTTTCCTGCAACAGGGAAAATAAAGTATAAGTTTTAAAGATTTATTCTTTAATAAAGGATCTCAAAGCCAGCTTTAGAAAAAGGA
+
BCCCCFFFFFFFGGGGGGGGGGGHHHHHHHHHHHHHHHHHHHHHHHHHHHHGGHHHHHIHIIHHIHHHHHHHHHHGHHHHHHHHHHGGHHHHHHGGGGHHHHHHHHHHHHHHHHHHHHHHHHHHHHHHGHHHHHGHHHHHHHHHHHGHHHHHHHHHHHHHHHHHHHHHHGHHHHHHHHHHHGGHHHHHHHHHHHHGHHHHHHGHHHHHHHHHHHHHHHHGHHHHHHHHHGHGHHHHHGHHHHHGGFHGGGG
@M05620:45:000000000-G6HP7:1:1101:13726:4904 1:N:0:156
ATCTCTATCTCTAAAAACCTGTTTAGATTTGGAGATAGACCTTCAGGTTTTTCATCATTTTCTGCATGAATTATACATTGACCACGTTCCAGCGTGGTCAGTTTGCAGCATTCTGTTATTTTGTTTGACAGAGTGTCTTGTTGAGAACATATGTAGGACATGATTTTTTCCTGCAACAGGGAAAATAAAGTATAAGTTTTAAAGATTTATTCTTTAATAAAGGATCTCAAAGCCAGCTTTAGAAAAAGGAA
+
BBCCCFFFFFFFGGGGGGGGGGHHFHHHHHHHHHHHHHHHHHHHHHHHHHGGHHHHHHHHHHHHHHHHHHHHGHHHHHHHHHHHHGHHHHHHHGGGGHHHHHHHHHHHHHHHHHHHHHHHHHHHHHHHHGHHHHHHHHHHHHHHHFDGHGHHHHHHHGHHHHHHHHHHGHHHHHGHHHHHGGHGHHHHHHFHHHHHHHHHHGGHHHHHHHHHHHHGGGHFGHFHHHHHHGHHGHFHGHHHHHHGHHGGGHH
@M05620:45:000000000-G6HP7:1:1101:24597:4906 1:N:0:156
CATCCTGACCCTGAAGTACCCCATTGAGCATGGCATCGTCACCAACTGGGACGACATGGAGAAGATCTGGCACCACACCTTCTACAACGAGCTGCGCGTGGCCCCGGAGGAGCACCCAGTGCTGCTGACCGAGGCCCCCCTGAACCCCAAGGCCAACAGAGAGAAGATGACTCAGGTGAGGCTCGGCCGACGCCCGTGCTCCTCCCGTCCTTTCCCCAGTCATTTTCTGCCCGGCTTGATTTCTGACATTA
+
AAABBFFFFFFFGGGGGGGGGGGGFGHHHHGGFHHHHGHHGGHFHGHHFGFHGCGGFHHFHHGFHGHEGHHHHGHHHGGHHHHFHHHGGGGGEGHGGGGGGGHHFG?CFCF/?FGHGGHHHHFHHGHHHHGGCGGGGGGGGGHHHHGGGGHGHHGGGGFFFFDFFFFGGGGGGGGGGGGGFG?FFFFFCAFFCFFA;ADEFEFFFEDFFDD/BFFFBFFFBFBFFFFFFFFFA9@>--.:9FFFFFBFFF/
@M05620:45:000000000-G6HP7:1:1101:11031:4906 1:N:0:156
TACCTGTACTGGGGAAGCATTTGAATATCCCCCCATGGTGATGGGGACGGAGAACTGCTCCATAAACACAGGCAACGTGCCTAACTTTCCCGGGAAGATGAAGTCAAAGAGCGACCACAGCTCTCGGAGGTTATTTTGCATCGGTGAGCCAGACAGAATGATCCGATGAGGGGTGCGAAACTATTTGAGGAAAGGAAGCACCTTTTTATTAAATTTACCTTTTAGCAATCGCCATTCCTACCCTAAAGATC
+
AAAABFFFF55B4AFF?GGGGGHFGGHHHGHGGGGHHFFBGHHHHFGGEEGGGHHHHGHHHHHHHGHHHAFHGHHHGHHHGHFEGHHHHHHGGGGG?GHHGHHHHHHGFHGH?DGGGHHHGHHHHGGGGGDGHGGHHHHHHHGGGGGAGGHHHGHHHHHGHHHHHGADHHHGGFGGGGGGGGGGGGGGGGGGFFGFFFEFFEFFFFFFFFFFFFFFFFFFFFB9FFFFFF9ADDEBFFFEFA;FBBFFBFF
@M05620:45:000000000-G6HP7:1:1101:22978:4932 1:N:0:156
CATCCTGACCCTGAAGTACCCCGGCTTGATTTCTGACATTAGATCGGAAGAGCACACGTCTGAACTCCAGTCACGCACTACAATCTCGTATGCCGTCTTCTGCTTGAAAAAAAAAAATATTTTGCTTAACAACGCCCCCTTTTACCCCCATACCAACAACATGATTTTTACCTACGACAGGCACACTCAACTACCAGGTTTCACGCTTCCTTCTTTAATACATTTTCTCACCGCCTGCTTTCCTGACATTA
+
BABBBFFFFFFFGGGGGGGGFGGC?EFGGHHHFBGFFGHFHD5FHEGACFFFFHHCFEHHHGHBGGHCGHDB@GEHGGG3EHGB34FEFGFBBGEEGHGHHHHHFHFFDGHEGCC</02>22@22D111111/<<-->--011000/<-A/</<0<...../:;000;;.C000;.9.-9C...9.///9/;///00.9;///9..9A.;;;/////;///////9;B///..-;.../;B;////9///9
@M05620:45:000000000-G6HP7:1:1101:11942:4987 1:N:0:156
AGATTACTGCAACAGTTCCCCCTGGACCTGGAAAAGTTTCTTGCCTGGCTTACAGAAGCTGAAACAACTGCCAATGTCCTACAGGATGCTACCCGTAAGGAAAGGCTCCTAGAAGACTCCAAGGGAGTAAAAGAGCTGATGAAACAATGGCAAGTAAGTCAGGCATTTCCGCTTTAGCACTCTTGTGGATCCAATTGAACAATTCTCAGCATTTGTACTTGTAACTGACAAGCCAGGGACAAAACAAAGAT
+
CCCCCFFFFFFFGGGGGGGGGGGGHHHHHHHHHHHHGHHHHHHHHHHHHHHGHHHHHHHHHHHHHHHHHHHHHHHHHHHHHHHHHGHHHHHHHHGGGGHHHHHHHHHHGHHHHHHHHHHHHGHGGHGGHHHHHGHHHHHHHHHHHHHHHHHHHGHHHHHHHHHGHHHHHHGGGGGHHGHHHHHHHGHGHHHHHHHHHHHGHHHHHHHHHHHHHHHHHHHHHHHHHHHHHHHHHGGGGGGGGGGGGGGGGGF
@M05620:45:000000000-G6HP7:1:1101:21165:4990 1:N:0:156
TACCTGTACTGGGGAAGCATTTGAATATCCCCCCATGGTGATGGGGACGGAGAACTGCTCCATAAACACAGGCAACGTGCCTAACTTTCCCGGGAAGATGAAGTCAAAGAGCGACCACAGCTCTCGGAGGTTATTTTGCATCGGTGAGCCAGACAGAATGATCCGATGAGGGGTGCGAAACTATTTGAGGAAAGGAAGCACCTTTTTATTAAATTTACCTTTTAGCAATCGCCATTCCTACCCTAAAGATC
+
BBBCCFFFFFFFGGGGGGGGGGHHHHHHHHHGGGGHHHGGHHHHHGGGGGGGGHHHHHHHHHHHHHHHHHHHGHHHGHHHHHHHHHHHHHHGGGGGGHHHHHHHHHHHHHHHGGGGGHHHHHHHHGGGGGGHHHHHHHHHHHGGGGGHHHHHHGHHHHHHHHHHHAEGHHGGGECGGEDGGGGGGGGFGGFFFGGGGGGGGFFFFFFFFFFFFFFFFFFFFFFFFFFFFFFFFFFFFFFFFFFFFFFFFFF
@M05620:45:000000000-G6HP7:1:1101:23199:4992 1:N:0:156
AGATTACTGCAACAGTTCCCCCTGGACCTGGAAAAGTTTCTTGCCTGGCTTACAGAAGCTGAAACAACTGCCAATGTCCTACAGGATGCTACCCGTAAGGAAAGGCTCCTAGAAGACTCCAAGGGAGTAAAAGAGCTGATGAAACAATGGCAAGTAAGTCAGGCATTTCCGCTTTAGCACTCTTGTGGATCCAATTGAACAATTCTCAGCATTTGTACTTGTAACTGACAAGCCAGGGACAAAACAAAGAT
+
AAAABFFFFFFFGGGGGGGGGGGGHHHHHHGHHHHHHHHHHHHHHHHHHHHHHGHHHHHHHHHHHGGHGHHHGHHHGHHHGHHHHBGGHH5GHHGGGGHHGHGFHHHHGHHHHHHHGHHHFHHGGEGFHDGHHGHHHHHHHHHHGHHHHFHGHFHHHHHHHHFHHHHHHHGGGGGHHHHHHHHHGHHGHHHHHFHHHHHHFGHHHHHHHFHHHHHHHHHGHHHHHHHFCGCGHGGGGGGGGGGGGGGFBGC
@M05620:45:000000000-G6HP7:1:1101:21182:4992 1:N:0:156
TACCTGTACTGGGGAAGCATTTGAATATCCCCCCATGGTGATGGGGACGGAGAACTGCTCCATAAACACAGGCAACGTGCCTAACTTTCCCGGGAAGATGAAGTCAAAGAGCGACCACAGCTCTCGGAGGTTATTTTGCATCGGTGAGCCAGACAGAATGATCCGATGAGGGGTGCGAAACTATTTGAGGAAAGGAAGCACCTTTTTATTAAATTTACCTTTTAGCAATCGCCATTCCTACCCTAAAGATC
+
BCBCCFFFFFFFGGGGGGGGGGHHHHHHHHHGGGGHHHHHHHHHHGGGGGGGGHHHHHHHHHHHHHHHHHHHGHHHGHHHHHHHHHHHHHHGGGGGGHHHHHHHHHHHHHHHGGGGGHHHHHHHHGGGGGGHHHHHHHHHHHGGGGGHHHHHHGHHGHHHHHHHHGGGHHGGG;AGGDAGGGGGGGGFGGCFGFGFGGGGGFFFFFFFFFFFFFFFFFFFFFFFFFFFFFFFFFFFFFFFF;AFFFFFFFF
@M05620:45:000000000-G6HP7:1:1101:9966:5004 1:N:0:156
ATCTCTATCTCCTAAAAACCTGTTTAGATTTGGAGATAGACCTTCAGGTTTTTCATCATTTTCTGCATGAATTATACATTGACCACGTTCCAGCGTGGTCAGTTTGCAGCATTCTGTTATTTTGTTTGACAGAGTGTCTTGTTGAGAACATATGTAGGACATGATTTTTTCCTGCAACAGGGAAAATAAAGTATAAGTTTTAAAGATTTATTCTTTAATAAAGGATCTCAAAGCCAGCTTTAGAAAAAGGA
+
CCCCCFFFFFFFGGGGGGGGGGHHHHHHHHHHHHHHHHHHHHHHHHHHHHHGGHHHHHHHHIHHIHHHHHHHHHHHHHHHHHHHHHGHHHHHHHGGGGHHHHHHHHHHHHHHHHHHHHHHHHHHHHHHHHHHHHHHHHHHHHHHHHHHHHHHHHHHHHFHHHHHHHHHHGHHHHHHGHHHHGGHHHHHHHHHHHHHHHHHHHHHHHHHHHHHHHHHHHHHHHHHHHHHHHHGHHGHHGHHHHHHHGHHGGH
@M05620:45:000000000-G6HP7:1:1101:11945:5008 1:N:0:156
AGATTACTGCAACAGTTCCCCCTGGACCTGGAAAAGTTTCTTGCCTGGCTTACAGAAGCTGAAACAACTGCCAATGTCCTACAGGATGCTACCCGTAAGGAAAGGCTCCTAGAAGACTCCAAGGGAGTAAAAGAGCTGATGAAACAATGGCAAGTAAGTCAGGCATTTCCGCTTTAGCACTCTTGTGGATCCAATTGAACAATTCTCAGCATTTGTACTTGTAACTGACAAGCCAGGGACAAAACAAAGAT
+
CCBBCFFFFFFFGGGGGGGGGGGGHHHHHHHHHHHHGHHHHHHHHHHHHHHHHHHHHHHHHHHGHHHHHHHHHHHHHHHHHHGHHGHHHHHHHHGGGGHHHGHHHHHHGHHHHHHGHHHHHHHGGHGGHHHHHGHHHHHHHHHHHHHHHGHHHGHHHHHFHHHHHHHHHHGGGGGHHHHHHHHHHGHGGHHHHHHHHHHGHHHHHHHHHHHHHHHHHHHGHHHGHHHFGHHHHGGGGGGGGGGGGGGGGG;
@M05620:45:000000000-G6HP7:1:1101:21174:5009 1:N:0:156
TACCTGTACTGGGGAAGCATTTGAATATCCCCCCATGGTGATGGGGACGGAGAACTGCTCCATAAACACAGGCAACGTGCCTAACTTTCCCGGGAAGATGAAGTCAAAGAGCGACCACAGCTCTCGGAGGTTATTTTGCATCGGTGAGCCAGACAGAATGATCCGATGAGGGGTGCGAAACTATTTGAGGAAAGGAAGCACCTTTTTATTAAATTTACCTTTTAGCAATCGCCATTCCTACCCTAAAGATC
+
BBCCCFFFFFFFGGGGGGGGGGHHHHHHHHHGGGGHHHFGHHHHHGGGGGGGGHHHHHHHHHHHHHHHHHHHGHHHGHHHHHHHHHHHHHHGGGGGGHHHHHHHHHHHHHHHGGGGGHGHHHHHHGGGGGEHHHHHHHHHHHGGGGGHHHHHHGHHHHHHHHHHHGGGHHHGGEDGGGGGGGGGGGGGGGFGGGGGGGGFGFFFFFFEFFFFFFFFFFFFFFFFFFFFFFFFFFFFFFFFFFFFFBFFFFF
@M05620:45:000000000-G6HP7:1:1101:23207:5010 1:N:0:156
AGATTACTGCAACAGTTCCCCCTGGACCTGGAAAAGTTTCTTGCCTGGCTTACAGAAGCTGAAACAACTGCCAATGTCCTACAGGATGCTACCCGTAAGGAAAGGCTCCTAGAAGACTCCAAGGGAGTAAAAGAGCTGATGAAACAATGGCAAGTAAGTCAGGCATTTCCGCTTTAGCACTCTTGTGGATCCAATTGAACAATTCTCAGCATTTGTACTTGTAACTGACAAGCCAGGGACAAAACAAAGAT
+
BCCCCFFFFFFFGGGGGGGGGGGGHHHHHHHHHHHHGHHHHHHHHHHHHHHHHHHHHHHHHHHHHHHHHHHHHHHHHHHHHHHHHHHHHHGHHHGFGGHHGHHHHHHHGHHHHHHHHHHHHHHGGHGFHFHHHGHHHHHHHHHHHHHHHHHHHGHHHHHHHHHHHHHHHHGGGGGHHHHHHHHHHHHGHHHHGGHHHHHHFGHHHHHHHHHHHHHHHHHHHHHHHHHHHGHHGGGGGGGGGGGGGGGGGGF
@M05620:45:000000000-G6HP7:1:1101:16715:5017 1:N:0:156
CATCCTGACCCTGAAGTACCCCATTGAGCATGGCATCGTCACCAACTGGGACGACATGGAGAAGATCTGGCACCACACCTTCTACAACGAGCTGCGCGTGGCCCCGGAGGAGCACCCAGTGCTGCTGACCGAGGCCCCCCTGAACCCCAAGGCCAACAGAGAGAAGATGACTCAGGTGAGGCTCGGCCGACGCCCGTGCTCCTCCCGTCCTTTCCCCAGTCATTTTCTGCCCGGCTTGATTTCTGACATTA
+
DDDDDFFFFFFFGGGGGGGGGGGHHHHHHHHHHHHHHGHHHGHHHGHHHHHHGGGGGHHHHHHHHHHHHHHHHGHHHGGHHHHHHHHHGGGGGHHGGGGGGGHHGGGGGGGGHHHHGGHHHHHHHHHHHHGGGGGGGGGGGGHHHHGGGGHGHHGGGGGGGGGGGGGGGGGGGGGGGGGGGGGGFFFFFFFFFFFF@DDFFFFFFFFFFFFFFFFFFFFFFFFFFFFFFFFFFDFFFFFFFFFFFFFFFF0
@M05620:45:000000000-G6HP7:1:1101:24345:5027 1:N:0:156
AGATTACTGCAACAGTTCCCCCTGGACCTGGAAAAGTTTCTTGCCTGGCTTACAGAAGCTGAAACAACTGCCAATGTCCTACAGGATGCTACCCGTAAGGAAAGGCTCCTAGAAGACTCCAAGGGAGTAAAAGAGCTGATGAAACAATGGCAAGTAAGTCAGGCATTTCCGCTTTAGCACTCTTGTGGATCCAATTGAACAATTCTCAGCATTTGTACTTGTAACTGACAAGCCAGGGACAAAACAAAGAT
+
BBBBBFFFFFDFGGGGGGGGGGGGAGHHGHHHFGHHFHHHHHHHHHHHHHHHHHHHHHHHHHHGHGHHHHHHHHHHFHHHHHHHFFHHHHBGHHGFEGHHHHEGHHHHGHHHHHBGHHHHHFHGGHGEGFFHHGHHHHHHH2FGHHHHGHHHHGGHHHGDGHHHHGHHHHGGGGGHEHFHGHHHHFCEFGHHHHHHHHHHHHHHHHHFDGFHHCGHHHHHHFHHHHHHHHGHHGG?EGGGGGFGGGGGGG;
@M05620:45:000000000-G6HP7:1:1101:12320:5027 1:N:0:156
CATCCTGACCCTGAAGTACCCCATTGAGCATGGCATCGTCACCAACTGGGACGACATGGAGAAGATCTGGCACCACACCTTCTACAACGAGCTGCGCGTGGCCCCGGAGGAGCACCCAGTGCTGCTGACCGAGGCCCCCCTGAACCCCAAGGCCAACAGAGAGAAGATGACTCAGGTGAGGCTCGGCCGACGCCCGTGCTCCTCCCGTCCTTTCCCCAGTCATTTTCTGCCCGGCTTGATTTCTGACATTA
+
BBBBBFFFFFFFGGGGGGGGGGGHFHHGHGGHHHHHHGHHDFHHHGFFHHHHGGGGGHHHHGAGHHHHHGHHHGGHHGGHGHHHHHHHGGGGGHGGGGGGGGHHGGGGGGEFGHHHGGHHHHGHHHHHGHGCGGGGGGGGGGHFHHGGGGHGHHGGGGGGGFDGFGGFGGGGGGGGGGEGGGEFFFFFBCFFFFFF:AFFFFFFFFFFDAA/FFFFFF.;FF/FFFFFFFFFFFFFFFFFFFFFFBFBFF9
@M05620:45:000000000-G6HP7:1:1101:16709:5035 1:N:0:156
CATCCTGACCCTGAAGTACCCCATTGAGCATGGCATCGTCACCAACTGGGACGACATGGAGAAGATCTGGCACCACACCTTCTACAACGAGCTGCGCGTGGCCCCGGAGGAGCACCCAGTGCTGCTGACCGAGGCCCCCCTGAACCCCAAGGCCAACAGAGAGAAGATGACTCAGGTGAGGCTCGGCCGACGCCCGTGCTCCTCCCGTCCTTTCCCCAGTCATTTTCTGCCCGGCTTGATTTCTGACATTT
+
BABBBFFDFBFFGGFGGGGGGGGHHFHGHHHFHHGHHGHGHGHFHGGGFHHHGGGGGHHHHHHHHGHHHGHHHGHHHGGGHHHHHHHHGGGCGHGEGGGGGGHHGEGGGFGGHHHHGGGGHHHHHHHFHHGFGGGGGGGGGGHHHHGGGGHGHHGGGGGGBFGGGGGFGGGFGGFEBFFAFGEGA;ADFFFFFFFF-9AEFFFFFFF.DD?FFFFFEB.BFBFBFFFFBFFF?BFFFF.BBBFFFF//FF/
@M05620:45:000000000-G6HP7:1:1101:24358:5039 1:N:0:156
AGATTACTGCAACAGTTCCCCCTGGACCTGGAAAAGTTTCTTGCCTGGCTTACAGAAGCTGAAACAACTGCCAATGTCCTACAGGATGCTACCCGTAAGGAAAGGCTCCTAGAAGACTCCAAGGGAGTAAAAGAGCTGATGAAACAATGGCAAGTAAGTCAGGCATTTCCGCTTTAGCACTCTTGTGGATCCAATTGAACAATTCTCAGCATTTGTACTTGTAACTGACAAGCCAGGGACAAAACAAAGAT
+
CCCCCFFFFFFFGGGGGGGGGGGFAGHHHHHHFHHHFHHHHHHHHHHHHHHHHGHHHHHHHHHHHHHHHHHHHGHHGHHHHHHHGGHHHHFHHHGEEFHHHHHHHHHHGHHHHHGGHHHGHHGGGHGGHHHHHGHHHHHHHGGHGHHHGHHHHGGHHHHFGHHHHHHHHHGGGGGHGHGHHHHHHFGGHHHHEHHHHHHHHGHHHHHGFGGHHGHHHFHHHFHHHHHFHCFCHGB.CDGGGGGGGGGGGGB
@M05620:45:000000000-G6HP7:1:1101:12345:5041 1:N:0:156
CATCCTGACCCTGAAGTACCCCATTGAGCATGGCATCGTCACCAACTGGGACGACATGGAGAAGATCTGGCACCACACCTTCTACAACGAGCTGCGCGTGGCCCCGGAGGAGCACCCAGTGCTGCTGACCGAGGCCCCCCTGAACCCCAAGGCCAACAGAGAGAAGATGACTCAGGTGAGGCTCGGCCGACGCCCGTGCTCCTCCCGTCCTTTCCCCAGTCATTTTCTGCCCGGCTTGATTTCTGACATTA
+
AA?AAFFFFFFFGGGGGGGGGGGHHHHHHGHGHHFHHGHHDEHHHGHHHHGHGGGGGHHFHHGHHHHGHHHHHGFGHGGHHHHGHFGHGGGGGHHGGGGGGGHHGGGGGGGGHGHHGGHFGHHHHHHGHHGGGGGGGGGGGGHHHHGGGGHGHHGGGGGGGGGGFGGFGGGGGFGGGFFGGGGGDFFFFAFFFFFFBFFEFFFFFFFEDFFFFFFFFFFFFFFFFFFFFFFFDCCFFFFFFFFFFBFFFF/
@M05620:45:000000000-G6HP7:1:1101:12327:5044 1:N:0:156
CATCCTGACCCTGAAGTACCCCATTGAGCATGGCATCGTCACCAACTGGGACGACATGGATAAGATCTGGCACCACACCTTCTACAACGAGCTGCGCGTGGCCCCGGAGGAGCACCCAGTGCTGCTGACCGAGGCCCCCCTGAACCCCAAGGCCAACAGAGAGAAGATGACTCAGGTGAGGCTCGGCCGACGCCCGTGCTCCTCCCGTCCTTTCCCCAGTCATTTTCTGCCCGGCTTGATTTCTGACATTA
+
AAAAAFFFFFFFGGGGGGGGGG10AAAGCFG100A1FAG0FAE1//B00BG0AEEG/F0112BA1DF21D1>1FG/F//01B1BF@@1>F//?1@>E/E///FF/E<C?/C//GCGGGGGFHHHHHHHHHGGGGGGGGGGGGHHHHGGCGGGGGHGGGGGGGGGGGFFBFGGGGGGGGGGGGGG@@FF@@@@@@@?@BBFFFFFBFF-BBFBFFEFFFBFFFFFFFFFFBBAB@?@@?-FFFB/:9B/;F/
@M05620:45:000000000-G6HP7:1:1101:8951:5044 1:N:0:156
TACCTGTACTGGGGAAGCATTTGAATATCCCCCCATGGTGATGGGGACGGAGAACTGCTCCATAAACACAGGCAACGTGCCTAACTTTCCCGGGAAGATGAAGTCAAAGAGCGACCACAGCTCTCGGAGGTTATTTTGCATCGGTGAGCCAGACAGAATGATCCGATGAGGGGTGCGAAACTATTTGAGGAAAGGAAGCACCTTTTTATTAAATTTACCTTTTAGCAATCGCCATTCCTACCCTAAAGATC
+
AAAAAFFFFFFFGGAEEGGGGGHHHFHHHHHGGGGHHHHHGHHHHGEGGGGGGHHHHHHHHHFHHFHHHGHHGEHHGHHHHHFGHHHHHHHFGGGEFFFHGFHBGGHHGGHHGGGBFHHHGHHHHGGGGGCHHHFHHHGHHHGGGGGHFHHHHGHHHHHHHHHHHGGGHHGGGDGGAA?AFGGGGGGEGGFGFGGFG.EFFFFFFFFEBFFBFFFBFFFFFFFFFFFFFF;EFFFFFFFF9AFFFFFFFFF
@M05620:45:000000000-G6HP7:1:1101:8938:5057 1:N:0:156
TACCTGTACTGGGGAAGCATTTGAATATCCCCCCATGGTGATGGGGACGGAGAACTGCTCCATAAACACAGGCAACGTGCCTAACTTTCCCGGGAAGATGAAGTCAAAGAGCGACCACAGCTCTCGGAGGTTATTTTGCATCGGTGAGCCAGACAGAATGATCCGATGAGGGGTGCGAAACTATTTGAGGAAAGGAAGCACCTTTTTATTAAATTTACCTTTTAGCAATCGCCATTCCTACCCTAAAGATC
+
BBBCCFFFFFFFGGCFGGGGGGHHHHHHHHHGGGGHHHHHHHHHHGGGGGGGGHHHHHHHHHHHHGHHHHHHGHHHGHHHHHGHHHHHHHHGGGGGGHHHHHHHHHHHHHHHGGGGGHHHHHHHHGGGGGGHHHHHHHGFHHGGGGGHHHHHHGGHHHHHHHHHHGGGHHHGGEGGGDFGGGGGGGGFGGFGGGGGGGGGGFFFFFFFFFFFFFFFFFFFFFFFFFFFFFEFFFFFFFFFFFFFFFFFFFF
@M05620:45:000000000-G6HP7:1:1101:12093:5066 1:N:0:156
CATCCTGACCCTGAAGTACCCCGGCTTGATTTCTGACATTAGATCGGAAGAGCACACGTCTGAACTCCAGTCACGCACTACAATATCGTATGCCGTCTTCTGCTTGAAAAAAAAAAATATTTTGTTTGACAGAGTGTCTTATTGAGAACATATGTAGGACATGATTTTTTCCTGCAACAGGGAAAATAAAGTATAAGTTTTAAAGATTTATTCTTTAATACAGGATCTCAAAGCCAGCTTTAGAAAAAGGA
+
>3AAAFF5FCFCFGGDABGGFEEGGEEA2GHHHFGHFGHFHGBGHGGECE1BEHFBGEHEHFGDFDDFCCAB3FE1E@EFEGG@@4@FGHC3@GEE/BFH?G4FHHCG3??<<<///0@@FFDGFFHFFFGHFB?FGFHE1>FGDGGBFGFHGHHHHHHHFH0GHHHHFGHHGHHGHFFFEAC.GHHHG99;;FGFFBFFBBFF0FGBGFFFGEFGGFGG09;CFGGGEFBFFFFFFFFBFFFBB/.ADD.
@M05620:45:000000000-G6HP7:1:1101:8922:5067 1:N:0:156
TACCTGTACTGGGGAAGCATTTGAATATCCCCCCATGGTGATGGGGACGGAGAACTGCTCCATAAACACAGGCAACGTGCCTAACTTTCCCGGGAAGATGAAGTCAAAGAGCGACCACAGCTCTCGGAGGTTATTTTGCATCGGTGAGCCAGACAGAATGATCCGATGAGGGGTGCGAAACTATTTGAGGAAAGGAAGCACCTTTTTATTAAATTTACCTTTTAGCAATCGCCATTCCTACCCTAAAGATC
+
AAABBFFFFFFFGGGGGGGGGGHHHHGHHHHGGGGHHHGGGHHHHGGGGGGGGGHHHHHHHGHHHGHHHHHHGHHHGHHGHHHHHHHHHHHGGGGGGHHHHHHGGHHHHHHHGGGGGHHGHHHHHGGGGGCHHHHHHHGFHHGGGGEHFFHHHGHHHHHHHFHHHGGGHHHGGGGGGEGGGGGGGGGGGG;FFFFBFFGFFEFFFFFE;BF:BFFFFFFFFFFFFFFFFFFEFFFFFFFFFFFFF.BBFF;
@M05620:45:000000000-G6HP7:1:1101:8952:5072 1:N:0:156
TACCTGTACTGGGGAAGCATTTGAATATCCCCCCATGGTGATGGGGACGGAGAACTGCTCCATAAACACAGGCAACGTGCCTAACTTTCCCGGGAAGATGAAGTCAAAGAGCGACCACAGCTCTCGGAGGTTATTTTGCATCGGTGAGCCAGACAGAATGATCCGATGAGGGGTGCGAAACTATTTGAGGAAAGGAAGCACCTTTTTATTAAATTTACCTTTTAGCAATCGCCATTCCTACCCTAAAGATC
+
A3>ABDFFF55CAECFCGGGGGHHHHHGHHHGGGGHHGHHHHFHHGFGGGGGCHHGHHGHHFHHHFHGHHHHGHFHGHHHHHFHHHGHHHHGGGGGGFFHGFGFHHHHBHHF/BDCGHHHHHHHF/FEDGG<?1FGHHFGFHGGGGA0FGGHHGHHFGHBGGGGHGE.;GHGGGCGGD@B@GGGGGGFG/FFF?FGFE?FFFFFFFFFFFFBBFFFFFFFFFFFBFFFFF.9AFFFFFFFFFEFFFB/BFB
@M05620:45:000000000-G6HP7:1:1101:12077:5074 1:N:0:156
CATCCTGACCCTGAAGTACCCCATCTTGCATTCCGACGTCACCTCGTAAGACCACACGGCTGAAATCCAGCAACGCACCTCCTACAACGAGCCCCGCGTGTCCCCGGAGGAACACCCAGTGCTGCTGACCGAGGCCCCCCTGAACCCCAAGGCCAACAGAGAGAAGATGACTCAGGTGAGGCTCGGCCGACGCCCGTGCTCCTCCCGTCCTTTCCCCAGTCATTTTCTGCCCGGCTTGATTTCTGACATTA
+
AAAAAFFFFFFFGGGGGGGGGG1A013DA1D33300A0A/B/A10/A/0BF10BGH/E////B11DF11B000B/>FG/00/01B111/?/////>>/>//0B1/>/>//?00?</<FG?FHHGGGFFHHCGGGGGGGGGGGHHHHGGGGGGGGGEGGGGGGCEFGG;FFGFGFFFBBFF?EEF@@FF@@@@@@@@?BFFFFFFFFF-ABBFFFFFFF?FFEFFFFFFFFFE-@@@;@FFFFFFF;BBFF/
@M05620:45:000000000-G6HP7:1:1101:7651:5084 1:N:0:156
AGATTACTGCAACAGTTCCCCCTGGACCTGGAAAAGTTTCTTGCCTGGCTTACAGAAGCTGAAACAACTGCCAATGTCCTACAGGATGCTACCCGTAAGGAAAGGCTCCTAGAAGACTCCAAGGGAGTAAAAGAGCTGATGAAACAATGGCAAGTAAGTCAGGCATTTCCGCTTTAGCACTCTTGTGGATCCAATTGAACAATTCTCAGCATTTGTACTTGTAACTGACAAGCCAGGGACAAAACAAAGAT
+
BBBBAFFFFFDFGGGGGGGGGGGGEFHHHHHGGHHHHHHHGHHHHHHHHHHHHHHHHHHHHHHHHHHHHHHHFHHHHHHHHHHHHHHHHHHHGHGFGGHGGGGGFHHHGHHHHHHGHHHHHFHGGAFFHHHHHEHHHFDGHGHHHHHHHHHHHGHHGHHGHHHHHHHHGHDGGGGHHHGHHHHHHHHGHHHHHHHHHGHFGHHHHHGGGFHHHHHHHHHHGGFHHHHGGHHHHGGGFGGGGFFGGGGGGGG
@M05620:45:000000000-G6HP7:1:1101:8737:5086 1:N:0:156
TACCTGTACTGGGGAAGCATTTGAATATCCCCCCATGGTGATGGGGACGGAGAACTGCTCCATAAACACAGGCAACGTGCCTAACTTTCCCGGGAAGATGAAGTCAAAGAGCGACCACAGCTCTCGGAGGTTATTTTGCATCGGTGAGCCAGACAGAATGATCCGATGAGGGGTGCGAAACTATTTGAGGAAAGGAAGCACCTTTTTATTAAATTTACCTTTTAGCAATCGCCATTCCTACCCTAAAGATC
+
>A>>AFFFFFDFGGGGGGFGGGHHHHHHHHHGGGGHGFGGDHHHHGGGGGGGGFGHHHHHHGHHHFHHHHHHGGHHGHHHHHGGGGHHHHHGGGFGEHHHFGHBGHHHHHHFGGGCDHHGHFHHHDFECGCHHHHHHHFFHHGGGGGH1GHHHGGHHGHHHH0DGDGGHHHGG:AGC9?DGGGGGGFCEGBBFGGFGFEFFFFF/BBAFFFFFFFFFFFFFFFFFFFFFFFFFFFFFFFFFFFFFFFFFFB
@M05620:45:000000000-G6HP7:1:1101:11566:5092 1:N:0:156
ATCTCTATCTCCTAAAAACCTGTTTAGATTTGGAGATAGACCTTCAGGTTTTTCATCATTTTCTGCATGAATTATACATTGACCACGTTCCAGCGTGGTCAGTTTGCAGCATTCTGTTATTTTGTTTGACAGAGTGTCTTGTTGAGAACATATGTAGGACATGATTTTTTCCTGCAACAGGGAAAATAAAGTATAAGTTTTAAAGATTTATTCTTTAATAAAGGATCTCAAAGCCAGCTTTAGAAAAAGGA
+
CCCCCFFFFFFFGGGGGGGGGGHHHHHHHHHHHHHHHHHHHHHHHHHHHHHGGHHHHHHHHHHHIHHHHHHHHHHHHHHHHHHHHHGHHHHHHHGGGGHHHHHHHHHHHHHHHHHHHHHHHHHHHHHHHHHHHHHHHHHHHHHHHHHHHHHHHHHHHHHHHHHHHHHHHGHHHHHHHHHHHGGHHHHHHHHHHHHHHGHHHHGHHHHHHHHHHHHHHHHHHGHHHHHHHHHGHHHGHGHHHHHFGHHHGGH
@M05620:45:000000000-G6HP7:1:1101:16119:5092 1:N:0:156
CATCCTGACCCTGAAGTACCCCGGCTTGATTTCTGACATTAGATCGGAAGAGCACACGTCTGAACTCCAGTCACGCACTACAATCTCGTATGCCGTCTTCTGCTTGAAAAAAAAAAAAAAGCATCTTACCAAGCCACCCCTCCAATCCAAACCTACCACATCAACACGACCTCATATTCCCTGCAGCTCATGCCCTCGACCACACACTCATTCCCCCCCCCACTCTACCCCAGTCTTTTACCATAGCCTCC
+
DDDDDFFFFFFFGGGGGGGGGGGGGGGGHHHHHHHHHHHHHHHHHHGGGGHHHHHHHGHHHGGGHHHHHHHHHHGHGGGHHHHHCGHHGEHHHHGEGHGHHHHHHGHHHHHGGGGD><///0111111<0>10..0<<.<.<.<00/<000../0/.:0.00<0<:..---.000<0000=009/<0/00000</0.-.---9.<../:/000:0/.<-9@-A</0000....<000:000000<0000/.
@M05620:45:000000000-G6HP7:1:1101:8727:5108 1:N:0:156
TACCTGTACTGGGGAAGCATTTGAATATCCCCCCATGGTGATGGGGACGGAGAACTGCTCCATAAACACAGGCAACGTGCCTAACTTTCCCGGGAAGATGAAGTCAAAGAGCGACCACAGCTCTCGGAGGTTATTTTGCATCGGTGAGCCAGACAGAATGATCCGATGAGGGGTGCGAAACTATTTGAGGAAAGGAAGCACCTTTTTATTAAATTTACCTTTTAGCAATCGCCATTCCTACCCTAAAGATC
+
CCCCCFFFFFFFGGGGGGGGGGHHHHHHHHHGGGGHHHHHHHHHHGGGGGGGGHHHHHHHHHHHHHHHHHHHGHHHGHHHHHGHHHHHHHHGGGGGGHHHHHHHHHHHHHHHGGGGGHHHHHHHHGGGGGGHHHHHHHHHHHGGGGGHHHHHHGHHHHHHHHHHHGGGHHHGGFGGGFFGGGGGGGGFGGFGGGGGGGGFGFFFFFFFFFFFFFFFFFFFFFFFFFFFFFEFFFFFFFFFFFFFFFFFFFF
@M05620:45:000000000-G6HP7:1:1101:21868:5109 1:N:0:156
ATCTCTATCTCCTAAAAACCTGTTTAGATTTGGAGATAGACCTTCAGGTTTTTCATCATTTTCTGCATGAATTATACATTGACCACGTTCCAGCGTGGTCAGTTTGCAGCATTCTGTTATTTTGTTTGACAGAGTGTCTTGTTGAGAACATATGTAGGACATGATTTTTTCCTGCAACAGGGAAAATAAAGTATAAGTTTTAAAGATTTATTCTTTAATAAAGGATCTCAAAGCCAGCTTTAGAAAAAGGA
+
DDDCDFFFFFFFGGGGGGGGGGHHHHHHHHHHHHHHHHHHHHHHHHHHHHHGGHHHHHHHHHIHIHFHHHHHHHHHHHHHHHHHHHGHHHHHHHGFGGHHHHHHHHHHHHHHHHHHHHHHHHHHHHHHGHHHHHHHHHHHHHHHHHHHHHHHHHHHHHHHHHHHHHHHHGHHHHHHHHHHHGGHHHHHHHHHHHHHHFHHHHHHHHHHHHHHHHHHHHHHHGHHGHHHHHHHHHHHHGHHHHHGHHHHGGH
@M05620:45:000000000-G6HP7:1:1101:21848:5111 1:N:0:156
ATCTCTATCTCCTAAAAACCTGTTTAGATTTGGAGATAGACCTTCAGGTTTTTCATCATTTTCTGCATGAATTATACATTGACCACGTTCCAGCGTGGTCAGTTTGCAGCATTCTGTTATTTTGTTTGACAGAGTGTCTTGTTGAGAACATATGTAGGACATGATTTTTTCCTGCAACAGGGAAAATAAAGTATAAGTTTTAAAGATTTATTCTTTAATAAAGGATCTCAAAGCCAGCTTTAGAAAAAGGA
+
BBABBFFFFFFFGGGGGGGGGGHHHHHHHHHGHHHGHHHHHHHHHGHHFHHGGHGHHGHHHHHHHGHFHFHHHHHGHHHHGHHHGHGEGGHHFHGFEGFGHHGHHHHHHHHHHHHHHHHHHGHHHHHHGHHHHHHHHGHHHGHHHHGFHHHHHHHHHHHHHHHHHHHHG?GHHHFHHHHHHGEFHHGGHBHFGHHFHFGHHHHFHEFHHHHHHHHHHHHGGFFHHHHHHHHGHHGHHGFHHFGFHHGHGGG
@M05620:45:000000000-G6HP7:1:1101:19416:5146 1:N:0:156
ATCTCTATCTCCTAAAAACCTGTTTAGATTTGGAGATAGACCTTCAGGTTTTTCATCATTTTCTGCATGAATTATACATTGACCACGTTCCAGCGTGGTCAGTTTGCAGCATTCTGTTATTTTGTTTGACAGAGTGTCTTGTTGAGAACATATGTAGGACATGATTTTTTCCTGCAACAGGGAAAATAAAGTATAAGTTTTAAAGATTTATTCTTTAATAAAGGATCTCAAAGCCAGCTTTAGAAAAAGGA
+
CCCCCFFFFFFFGGGGGGGGGGHHHHHHHHHHHHHHHHHHHHHHHHHHHHHGGHHHHIHHHHHHHHHHHHHHHHHHHHHHHHHHHHGHHHHHHHGGGGHHHHHHHHHHHHHHHHHHHHHHHGHHHHHHHHHHHHHHHHHHHHHHHHHHHHHFHHHHHHHHHHHHHHHHHGHHHHHHHHHHHGGHHHHHHHHHHGHGHGHHHGHFHFHHHHHHHHHHHHHHHHHGGHHHHHHHHHHGHGHHHHHHGHHHGGH
@M05620:45:000000000-G6HP7:1:1101:20619:5149 1:N:0:156
CATCCTGACCCTGAAGTACCCCATTGAGCATGGCATCGTCACCAACTGGGACGACATGGAGAAGATCTGGCACCACACCTTCTACAACGAGCTGCGCGTGGCCCCGGAGGAGCACCCAGTGCTGCTGACCGAGGCCCCCCTGAACCCCAAGGCCAACAGAGAGAAGATGACTCAGGTGAGGCTCGGCCGACGCCCGTGCTCCTCCCGTCCTTTCCCCAGTCATTTTCTGCCCGGCTTGATTTCTGACATTA
+
DCCDDFFFFFFFGGGGGFGGGGGHHHHHHHHHHHHHHGHHHGHHHGHHHHHHGGGGGHHHHHHHHHHHHHHHHGHHHGGHHHHHHGHHGGGGGHHGGGGGGGHHGGGGGGGGHHHHGGHGHHHHHHHHHHGGGGGGGGGGGGHHHHGGGGHGHHGGGGGGGGGGGGGGGGGGGGGGGGGGGGGGFFFFFFFFFFFF@FFFFFFFFFFEFFFFFFFFFFFFFFFFFFHFFFFFFFFFFFFFFFFFFFFFFF0
@M05620:45:000000000-G6HP7:1:1101:19442:5156 1:N:0:156
ATCTCTATCTCCTAAAAACCTGTTTAGATTTGGAGATAGACCTTCAGGTTTTTCATCATTTTCTGCATGAATTATACATTGACCACGTTCCAGCGTGGTCAGTTTGCAGCATTCTGTTATTTTGTTTGACAGAGTGTCTTGTTGAGAACATATGTAGGACATGATTTTTTCCTGCAACAGGGAAAATAAAGTATAAGTTTTAAAGATTTATTCTTTAATAAAGGATCTCAAAGCCAGCTTTAGAAAAAGGA
+
CCCBBFFFFFFFGGGGGGGGGGHHHHHHHHHHHGHHHHHHHHHHHHHHHHHGGHHHHHHHHHHHHHGHHHHHHHHHHHHHHHHHHHGHHHHHHHGFGGHHGHHHHHHHHHHHHHHHHHHHHHHHHHHHHHHHGHGHHHHHHHHHGHHHHHHHHHHHHHHHHHHHHHHHHGHHHHHHHHHHHGGHHHGHHHHGGHHHHGHHHHHHHHHHHHHHHHHHHHHHHHHHGFHHHGHHHHHHHGHHHGHHGHHHGGH
@M05620:45:000000000-G6HP7:1:1101:19419:5166 1:N:0:156
ATCTCTATCTCCTAAAAACCTGTTTAGATTTGGAGATAGACCTTCAGGTTTTTCATCATTTTCTGCATGAATTATACATTGACCACGTTCCAGCGTGGTCAGTTTGCAGCATTCTGTTATTTTGTTTGACAGAGTGTCTTGTTGAGAACATATGTAGGACATGATTTTTTCCTGCAACAGGGAAAATAAAGTATAAGTTTTAAAGATTTATTCTTTAATAAAGGATCTCAAAGCCAGCTTTAGAAAAAGGA
+
CCCCCFFFFFFFGGGGGGGGGGHHHHHHHHHHHHHHHHHHHHHHHHHHHHHGGHHHHHIHHIIHIHHHHHHHHHHHHHHHHHHHHHGHHHHHHHGFGGHHGHHHHHHHHHHHHHHHHHHHHHHHHHHHGHHHHHHHHHHHHHHHHHHHHHHHHHHHHHHHHHHHHHHHHGHHHHHHHHHHHGGHHHHHHHHHHHHHHFGHHHHHHHHHHHHHHHHHHHHHHHHHHHHGHHHHGHHHHGHHHHHGGHHHGGG
@M05620:45:000000000-G6HP7:1:1101:9038:5166 1:N:0:156
ATCTCTATCTCCTAAAAACCTGTTTAGATTTGGAGATAGACCTTCAGGTTTTTCATCATTTTCTGCATGAATTATACATTGACCACGTTCCAGCGTGGTCAGTTTGCAGCATTCTGTTATTTTGTTTGACAGAGTGTCTTGTTGAGAACATATGTAGGACATGATTTTTTCCTGCAACAGGGAAAATAAAGTATAAGTTTTAAAGATTTATTCTTTAATAAAGGATCTCAAAGCCAGCTTTAGAAAAAGGA
+
ABBBBFFFFFFFGGGGGGGGGGGFHHHFHHHHHHHHHHHHGHHHHHHHHHHGGHHHHHHHHHHHHHHGHGHHHHHHHHHHHHHHHHFGHHHHHHGFEFHHHHHHHHHHHHHHHHHHHHHHHHHHHHHHHHFHHGHHHHHHHHHHHHHHHHHHGHHHHHHHHHHHHHHHHGHHHHHHHHHHHGGHHHHHHGGGHHHHHDHHHHHFGGHGHHHHHHHHHHHHGHHFHHHHHHGHHHHHHGHHHHHHFHHHGGH
@M05620:45:000000000-G6HP7:1:1101:20619:5174 1:N:0:156
CATCCTGACCCTGAAGTACCCCATTGAGCATGGCATCGTCACCAACTGGGACGACATGGAGAAGATCTGGCACCACACCTTCTACAACGAGCTGCGCGTGGCCCCGGAGGAGCACCCAGTGCTGCTGACCGAGGCCCCCCTGAACCCCAAGGCCAACAGAGAGAAGATGACTCAGGTGAGGCTCGGCCGACGCCCGTGCTCCTCCCGTCCTTTCCCCAGTCATTTTCTGCCCGGCTTGATTTCTGACATTA
+
ABBBBFFFFFFFGGGFGGGGGGGHHGHHGHHHGHHHHFHHHGHFHGHHHHHHGEFGGHHHHHHHHHHHHHHHHGHHHGGHHHHHHHHHGGGEGHHFGGGGGFHHGGGGGG/AGHHHGGHHGGHHHHF1FHGGGFCGGGGGGGHHHHGGFFHGHHGGGFGGGGBGFGEFGGFBGGFFGGGFGEEFFFFF;DFFFFF@:ADFFFFFFFFFFFFFFFFFFFFFFBFFFFFFFFFFBFAFFFFFFFFFFBFEFF/
@M05620:45:000000000-G6HP7:1:1101:9049:5181 1:N:0:156
ATCTCTATCTCCTAAAAACCTGTTTAGATTTGGAGATAGACCTTCAGGTTTTTCATCATTTTCTGCATGAATTATACATTGACCACGTTCCAGCGTGGTCAGTTTGCAGCATTCTGTTATTTTGTTTGACAGAGTGTCTTGTTGAGAACATATGTAGGACATGATTTTTTCCTGCAACAGGGAAAATAAAGTATAAGTTTTAAAGATTTATTCTTTAATAAAGGATCTCAAAGCCAGCTTTAGAAAAAGGA
+
BBBCBFFFFFFFGGGGGGGGGGHHHHHHHHHHHHHHHHHHHHHHHHHHHHHGGHHHHHHHHHHHHHHHHGHHHHHGHHHHHHHHHHGHHHHHHHGFGGHHGHHHHHHHHHHHHHHHHHHHHHHHHHHHHHGHHHHHHHHHHHHHHHGHHHHHHHHHHHHHHHHHHHHHHGHHHHHHHHHHHGGHHHHHHHHHHHHGHGHHHGHHHHHHHHHHHHHHHHHHHGHHHHHGHGHHHHHHHGHHHHHHHFHHGGH
@M05620:45:000000000-G6HP7:1:1101:24353:5185 1:N:0:156
TACCTGTACTGGGGAAGCATTTGAATATCCCCCCATGGTGATGGGGACGGAGAACTGCTCCATAAACACAGGCAACGTGCCTAACTTTCCCGGGAAGATGAAGTCAAAGAGCGACCACAGCTCTCGGAGGTTATTTTGCATCGGTGAGCCAGACAGAATGATCCGATGAGGGGTGCGAAACTATTTGAGGAAAGGAAGCACATTTTTATTAAATTTACCTTTTAGCAATCGCCATTCCTACCCTAAAGATC
+
BCCCCFFFFFFFGGGGGGGGGGHHHHHHHHHGGGGHHHHHHHHHHGGGGGGGGHHHHHHHHHHHHHHHHHHHGHHHGHHHHHHHHHHHHHHGGGGGGHHHHHHHHHHHHHHHGGGGGHHHHHHHHGGGGGGHHHHHHHHHHHGGGGGHHHHHHGHHHHHHHHHHHGGGHHHGGEEGGFGFGGGGGGGGGGGFGGGGGGGGGFFFFFFFFFFFFFFFFFFFFFFFFFFFFFFFFFFFFFFFFFFFFFFFFFF
@M05620:45:000000000-G6HP7:1:1101:15664:5191 1:N:0:156
TACCTGTACTGGGGAAGCATTTGAATATCCCCCCATGGTGATGGGGACGGAGTACTGCTCCATAAACACAGGCAACGTGCCTAACTTTCCCGGGAAGATGAAGTCAAAGAGCGACCACAGCTCTCGGAGGTTATTTTGCATCGGTGAGCCAGACAGAATGATCCGATGAGGGGTGCGAAACTATTTGAGGAAAGGAAGCACCTTTTTATTAAATTTACCTTTTAGCAATCGCCATTCCTACCCTAAAGATC
+
AAABBFFFFFFFGGGEGGGGGGHHHHHHHHHGGGGHHHHHHHGHHGGGGGGGGHHHHHGHHHHHHHHHHHHHGHHHGHGHHHHHHHHHHHHGGGGGGHHHHGHHHHHHGHHHGGGGGHHHHHHHHGGGGGCGHHHHHHHHHHGGGGGHHHHHHGGHHGHHHHHHHGGGHHHGGEDGFDAGGGGGGGGGGGFGGGGFGGGFGGFFFFFFFFFFFFFFFFFFFFFFFFFFFFFFFFFFFFFFF.AFFFFFFFB
@M05620:45:000000000-G6HP7:1:1101:24368:5195 1:N:0:156
TACCTGTACTGGGGAAGCATTTGAATATCCCCCCATGGTGATGGGGACGGAGAACTGCTCCATAAACACAGGCAACGTGCCTAACTTTCCCGGGAAGATGAAGTCAAAGAGCGACCACAGCTCTCGGAGGTTATTTTGCATCGGTGAGCCAGACAGAATGATCCGATGAGGGGTGCGAAACTATTTGAGGAAAGGAAGCACATTTTTATTAAATTTACCTTTTAGCAATCGCCATTCCTACCCTAAAGATC
+
ABABBFFFFFFFGGGGGGGGGGHHHHHHHHHGGGGHHHHHHHHHHGGGGGGGGHHHHHHHHHHHHHHHHHHHGHHHGHHHHHHHHHHHHHHGGGGGGHHHGGHHHHHHHHHHGGGGGHHHHHHHGDFGGGEHHHHHHHHGHHGGGGGHHHHHHGHHHHHHHHHHHGGGHHHGGEDGGGAGGGGGGGGGEGFFGGGGGGGFGFFFFFFFFFFFFFFFFFFFFFFFFFFFFFFEFFFFFBFFFAFFFFFFFF;
@M05620:45:000000000-G6HP7:1:1101:24343:5200 1:N:0:156
TACCTGTACTGGGGAAGCATTTGAATATCCCCCCATGGTGATGGGGACGGAGAACTGCTCCATAAACACAGGCAACGTGCCTAACTTTCCCGGGAAGATGAAGTCAAAGAGCGACCACAGCTCTCGGAGGTTATTTTGCATCGGTGAGCCAGACAGAATGATCCGATGAGGGGTGCGAAACTATTTGAGGAAAGGAAGCACATTTTTATTAAATTTACCTTTTAGCAATCGCCATTCCTACCCTAAAGATC
+
3AAAAFFDFFFBGEGCEGGFFGFFDAFDGGHGGEGHGHHGHHHHGGEGGGGEEHHFDGBGFHHHHGHHHHFEGHHHGGHFGG3GGFHHHHHGGGGGGGHHGFFHHHHHFHHHGGGGGHGHHFFHHGGGGGEHFHGHHHHGHHGGGGGHHHFHGGHHHHGGDGHHHDGGHHHCGCCD?.BBGGGGFBFFGGGFGGGFFGGEFFFFFFFFFFFFFFFFFFFFFFFFFFFBBFFFFDAFFFFFFAFFFFFFFFF
@M05620:45:000000000-G6HP7:1:1101:12032:5201 1:N:0:156
ATCTCTATCTCCTAAAAACCTGTTTAGATTTGGAGATAGACCTTCAGGTTTTTCATCATTTTCTGCATGAATTATACATTGACCACGTTCCAGCGTGGTCAGTTTGCAGCATTCTGTTATTTTGTTTGACAGAGTGTCTTGTTGAGAACATATGTAGGACATGATTTTTTCCTGCAACAGGGAAAATAAAGTATAAGTTTTAAAGATTTATTCTTTAATAAAGGATCTCAAAGCCAGCTTTAGAAAAAGGA
+
AAABBFFFFFFFGGGGGGGGGGHGHHHGHHHHHHHHHHHHGFHHHHHHGHHGGHHHHGHHHHHHHHHFHHHHHHHGHHHHHHHHHHGHHHHHGHGGGGHHHHHHHHHHHHHHHHHHHHHHHHHHHHHHHHHHHHGHHHHHHHHHGGHHHHHHHHHFHHHHHHHHHHHHHGGHHGGHHHHHHFEFHHGFHGHFGHHHHFGHHHGHHGFHHHHHHHHHHGHFHFFGHHHHHHGFHHHHHGHHHHHHHGHHGGE
@M05620:45:000000000-G6HP7:1:1101:13234:5225 1:N:0:156
AGATTACTGCAACAGTTCCCCCTGGACCTGGAAAAGTTTCTTGCCTGGCTTACAGAAGCTGAAACAACTGCCAATGTCCTACAGGATGCTACCCGTAAGGAAAGGCTCCTAGAAGACTCCAAGGGAGTAAAAGAGCTGATGAAACAATGGCAAGTAAGTCAGGCATTTCCGCTTTAGCACTCTTGTGGATCCAATTGAACAATTCTCAGCATTTGTACTTGTAACTGACAAGCCAGGGACAAAACAAAGAT
+
BBBBADFFBFFFGGGGGGGGFEGGFHGFHGHGBHGGGGHHFEFGHHHHHHHHHHHFHFHHHFHDGHHGHHHHFHHGFGFHFHHFFFGHFHHHHHGFGFHHHGHFHGCGFFHHHHHFGHHFFCGGGAEEGHHGHGHFHF2GGFDFGFHFFHFHHGHHFHFHHGHGHHHHFDDGGGEHGHHHFHFFFDGGHHCFG0DGHDD0DHHFFFF<DFDHCGHHHHHFFCGECG00GFHCCFGGG??.?FFGFGGGGGF
@M05620:45:000000000-G6HP7:1:1101:24175:5226 1:N:0:156
CATCCTGACCCTGAAGTACCCCATTGAGCATGGCATCGTCACCAACTGGGACGACATGGAGAAGATCTGGCACCACACCTTCTACAACGAGCTGCGCGTGGCCCCGGAGGAGCACCCAGTGCTGCTGACCGAGGCCCCCCTGAACCCCAAGGCCAACAGAGAGAAGATGACTCAGGTGAGGCTCGGCCGACGCCCGTGCTCCTCCCGTCCTTTCCCCAGTCATTTTCTGCCCGGCTTGATTTCTGACATTA
+
BBBBBFFFFFFFGGGGGGGGGGGHHHHHHHHHHHHHHGHHGGHGGGHHHGGHGGGGGHHGHGHHHHHGHHHHHGHHHGGHHHHHHHHHGGGGGHHGGGFGGGHHGGGGGGGGHHHHGGHGHHHHHHHHHHGGGGGGGGGGGGHHHHGGGGHGHHGGGGGGGGGGGGGGGGGGGGGGGGGGFGGGFF.A@CFFFFFFBDDEFFFFFEDEDDFFFFFFFFFBFFEFFFFFFFFFDFFDD;AFFFFFFFFFFF/
@M05620:45:000000000-G6HP7:1:1101:23232:5246 1:N:0:156
CATCCTGACCCTGAGTACCCCATTGAGCCTGGCCTCGTCACCCACTGGGACGACATGGAGAAGATCTGGCACCCCACCTTCTACAACGAGCTGCCCCTGGCCCCGGAGGAGCACCCAGTGCTGCTGACCGAGGCCCCCCCTAACCCCCAGGCCAACAGAGAGAAGATGACTCAGGGGAGGCCCGGCCGACCCCCGTGCTCCCCCCGTCCTTTCCCCCGCCCTTTTCTGCCCCGCTTTGATTCTTGCCTTAT
+
AAAAAFFFFFFFGGBFA1FGG1AGFB1100ABF0100BA0AB0B/A1BGAB/EE//BG1A1FC1112BF101B////B0B1B@E1FB///>/110//>?F0FHG/</<C/</C0FEC/1@<2>F1F1CG@</>@FGGGG--.;:GHG-:AE.C.9C.////..;//0;000000;.-.-@B-9-9-9-9;-99>-----:B--;@-;9A-9B/BFF-=----;BF////9A----;-;/;B///;/9:;//
@M05620:45:000000000-G6HP7:1:1101:24475:5277 1:N:0:156
ATCTCTATCTCCTAAAAACCTGTTTAGATTTGGAGATAGACCTTCAGGTTTTTCATCATTTTCTGCATGAATTATACATTGACCACGTTCCAGCGTGGTCAGTTTGCAGCATTCTGTTATTTTGTTTGACAGAGTGTCTTGTTGAGAACATATGTAGGACATGATTTTTTCCTGCAACAGGGAAAATAAAGTATAAGTTTTAAAGATTTATTCTTTAATAAAGGATCTCAAAGCCAGCTTTAGAAAAAGGA
+
BBBBBFFFFFFFGGGGGGGGGGHHHGHHHHHHHFHFGHHFEGHHHHHHHHHGGHHHHHHHHHHHHHHHHHGHHHHHHHHHHHHHFHGHHHHHHHGFGGHHHHHHHHHHHHHHHHHHHHHHHHHHHHHHHHHH?GGHHHHHHHHH?GHFHHHHHHHHHHGHHHHHHHHHHGHHHHHHHHGFHGGHGHGBDHHHHHHHHGHHHHGHFFGHHHHHHHHHHHHHDFHHHHHHHHFHHGHFHGHHHFHGGGHHGGG
@M05620:45:000000000-G6HP7:1:1101:24450:5279 1:N:0:156
ATCTCTATCTCCTAAAAACCTGTTTAGATTTGGAGATAGACCTTCAGGTTTTTCATCATTTTCTGCATGAATTATACATTGACCACGTTCCAGCGTGGTCAGTTTGCAGCATTCTGTTATTTTGTTTGACAGAGTGTCTTGTTGAGAACATATGTAGGACATGATTTTTTCCTGCAACAGGGAAAATAAAGTATAAGTTTTAAAGATTTATTCTTTAATAAAGGATCTCAAAGCCAGCTTTAGAAAAAGGA
+
CCCCCFFFFFFFGGGGGGGGGGHHHHHHHHHHHHHHHHHHHHHHHHHHHHHGGHHHHHIHHHIHHHHHHHHHHHHHHHHHHHHHHHGHHHHHHHGFGGHHGHHHHHHHHHHHHHHHHHHHHHHHHHHHGHGHHHHHHHHHHHHHHHHHHHHHHHHHHHHHGHHHHHHHHGHHHHHHHHHHHGGHHGHHFHHHFHHHHFGHHHHHHGHHHHHHHHHHHGHHHGHHHHHHHGHHHHHHHGHHHHGHHGHHGGH
@M05620:45:000000000-G6HP7:1:1101:15496:5288 1:N:0:156
ATCTCTATCTCCTAAAAACCTGTTTAGATTTGGAGATAGACCTTCAGGTTTTTCATCATTTTCTGCATGAATTATACATTGACCACGTTCCAGCGTGGTCAGTTTGCAGCATTCTGTTATTTTGTTTGACAGAGTGTCTTGTTGAGAACATATGTAGGACATGATTTTTTCCTGCAACAGGGAAAATAAAGTATAAGTTTTAAAGATTTATTCTTTAATAAAGGATCTCAAAGCCAGCTTTAGAAAAAGGA
+
CCCBCFFFFFFFGGGGGGGGGGGHHHHHHHHHHHHGHHHHHHHHHHHHHHHGGHHHHHIHHHHIHHHHHHHHHHHHHHHHHHHHHHGGHHHHHHGGGGHHHHHHHHHHHHHHHHHHHHHHHHHHHHHHGHHHHHHHHHHHHHHHHHGHHHHHHHHHHHHHHHHHHHHHHGHHHHHGHHHHHGGHHHHHHGHHHHHHHGGHHHHHHHHHHHHHHHHHHGHHHGHHHHHHGHHHHHHHHGHHHHHFFHHGGGH
@M05620:45:000000000-G6HP7:1:1101:24461:5295 1:N:0:156
ATCTCTATCTCCTAAAAACCTGTTTAGATTTGGAGATAGACCTTCAGGTTTTTCATCATTTTCTGCATGAATTATACATTGACCACGTTCCAGCGTGGTCAGTTTGCAGCATTCTGTTATTTTGTTTGACAGAGTGTCTTGTTGAGAACATATGTAGGACATGATTTTTTCCTGCAACAGGGAAAATAAAGTATAAGTTTTAAAGATTTATTCTTTAATAAAGGATCTCAAAGCCAGCTTTAGAAAAAGGA
+
CCCBCFFFFFFFGGGGGGGGGGHHHHHHHHHHHHHHHHHHHHHHHHHHHHHGGHHHHHHHHHHHHHHHHHHHHHHHHHHHHHHHHHGHHHHHHHGFGGHHHHHHHHHHHHHHHHHHHHHHHHHHHHHHHHGHHHHHHHHHHHHHHHHHHHHHHHHHHHHHHHHHHHHHHGHHHHHHHHGHHGGHHHHHHHHHHHHGHGHHHHHHHHHHHHHHHHHHHHHHHHHHHHHHHGHHHHHFHGGHHHHHGGHGGGH
@M05620:45:000000000-G6HP7:1:1101:8636:5296 1:N:0:156
ATCTCTATCTCCTAAAAACCTGTTTAGATTTGGAGATAGACCTTCAGGTTTTTCATCATTTTCTGCATGAATTATACATTGACCACGTTCCAGCGTGGTCAGTTTGCAGCATTCTGTTATTTTGTTTGACAGAGTGTCTTGTTGAGAACATATGTAGGACATGATTTTTTCCTGCAACAGGGAAAATAAAGTATAAGTTTTAAAGATTTATTCTTTAATAAAGGATCTCAAAGCCAGCTTTAGAAAAAGGA
+
ABBCCFFFFFFFGGGGGGGGGGHHHHHHHHHHHHHHHHHHHHHHHHHHHHHGGHHHHHHHGHHHHHHHHHHHHGHHHGHHHGHHGHGGHHHHHHGFGGHHHHHHHHHHHGHHHGHHHHHHHHHHHHHHGHHHHHHHHHHHHHHHHHGGHHHHHHHHHHHHHHHHHHHHHGHHHHFHHHHHHGGFHHHGHEHGHHGGH=GHHHGHHHHHHHHHHHHHGHHHGFHHHHHGHGFFHFHGGGHHHHHHFHGGGGG
@M05620:45:000000000-G6HP7:1:1101:15512:5307 1:N:0:156
ATCTCTATCTCCTAAAAACCTGTTTAGATTTGGAGATAGACCTTCAGGTTTTTCATCATTTTCTGCATGAATTATACATTGACCACGTTCCAGCGTGGTCAGTTTGCAGCATTCTGTTATTTTGTTTGACAGAGTGTCTTGTTGAGAACATATGTAGGACATGATTTTTTCCTGCAACAGGGAAAATAAAGTATAAGTTTTAAAGATTTATTCTTTAATAAAGGATCTCAAAGCCAGCTTTAGAAAAAGGA
+
AAAABFFFFFFFGGGGGGGGGGGHHHHCHHHHHHHHHHHHHHHHHHHHHHHGGHHHHHHHHHHHHHHHHHHHHHHGHHHHHGHHHHGGHHHHHHGFGGHHHHGHHHHHHHHHHHHHHHHHHHHHHHHHGHGHHHHHHHHHHHHHHHGGHHHHHHHHHHHHHHHHHHHHHGHHHGHHHHGHHGGHHHHHGHHHHHHHHHHHHHHHHHHHHGHHHHHHGGHHHGGHHHHHHGHGHHHHHGHHHHHHFCHHGGH
@M05620:45:000000000-G6HP7:1:1101:23307:5308 1:N:0:156
CATCCTGACCCTGAAGTACCCCGGCCTGATTTCTGACATTAGATCGGAAGAGCACACGTCTGAACTCCAGTCACGCACTACAATCTCGTATGCCGTCTTCTGCTTGAAAAAAAAAAACATTCCACTGAAATTATCTCCTTATGTAATCATCTAGATACTTTACAGCATCATGTTTTACATAATTATTACTAATACATTCCTTATTTTGTATTCCCCTTGTTTTTTCTCATATATTCTCCACGTGCCAGTAA
+
CCCCCFFFFFFFGGGGGGGGGGGGGGGGHHHHHHHHHHHHFHHHHHG2AEGHHHHHHGHHHGHHHHHHEHHHHHGHGGGGHHHHFGHHFGHHHHGGGHGHHHHHHHHHHHG/EBGCB//2@2222111111?11@1?1??11<=111>111<<1<11111100000/00000=<=/00<=000;0;:0;0;0:0000000000000;0:000000//./0;//.:/;9900;000099009.....00000
@M05620:45:000000000-G6HP7:1:1101:10223:5331 1:N:0:156
CATCCTGACCCTGAAGTACCCCGGCTTGATTTCTGACATTAGATCGGAAGAGCACACGTCTGAACTCCAGTCACGCACTACAATCTCGTATGCCGTCTTCTGCTTGAAAAAAAAAAAACAAAACGAAATAAAAAAAATGTGGATACACGGGAAGAATTGATTGACCGGTAACGGGTCGATGCGTTGTTGTAGTATACGAAGATCTGAAGCACCACCTCGTAGCTAGTAGATTCAGATAGCAATGAGGATCT
+
BAABBFFFFFFFGGGGGGGGGGGEGFAEGHHHHHHHHHHHHHFHHGD?FFGHHHHHHFHHHFHFHHHHFGGHDFEGFFGHHHFG3B@BBEGHHHGGGGGHHBGFHHHGEHFEEFGG>////0?0///..11111---.0<00000000.-:.-../00000900;0----.;.-.----./:-..;9...///////9.9..//99/////....9;......///;://;/9///9//////////9///
@M05620:45:000000000-G6HP7:1:1101:16450:5333 1:N:0:156
AGATTACTGCAACAGTTCCCCCTGGACCTGGAAAAGTTTCTTGCCTGGCTTACAGAAGCTGAAACAACTGCCAATGTCCTACAGGATGCTACCCGTAAGGAAAGGCTCCTAGAAGACTCCAAGGGAGTAAAAGAGCTGATGAAACAATGGCAAGTAAGTCAGGCATTTCCGCTTTAGCACTCTTGTGGATCCAATTGAACAATTCTCAGCATTTGTACTTGTAACTGACAAGCCAGGGACAAAACAAAGAT
+
AAAABFFFDFFFGGGFGGGGGGGFHFHHGHHHHHHHBFGHHHHGHGFHHHHHHHHHHHHHHHHHHHHHHGGHFHHHHHHHHHHHGFHGHHHHHHGFGGHGGHGHGEFHGHHFHFHFGHHHHFHGGHGFFFHGHGHHHHFFGHGGGHGHHHHGHGHHFHGGGHFHHHHHHHGGGGGHHHFHHHHHHGHGHHHHFHHFHGHGFHHHHHHFHFGHHHHHHHHHHGHFGHHGHGHHGGBFEGGFEFGFFGGGFGC
@M05620:45:000000000-G6HP7:1:1101:6280:5339 1:N:0:156
ATCTCTATCTCCTAAAAACCTGTTTAGATTTGGAGATAGACCTTCAGGTTTTTCATCATTTTCTGCATGAATTATACATTGACCACGTTCCAGCGTGGTCAGTTTGCAGCATTCTGTTATTTTGTTTGACAGAGTGTCTTGTTGAGAACATATGTAGGACATGATTTTTTCCTGCAACAGGGAAAATAAAGTATAAGTTTTAAAGATTTATTCTTTAATAAAGGATCTCAAAGCCAGCTTTAGAAAAAGGA
+
BCABBFFFFFFFGGGGGGGGGGHHHHFHHHHHGFHHHHHGHHHHHHHHHHHGGHHHHHHHHHHHHHHHHFHHHHHHHHHHHHHHGHGHHHHHHHGGGGHHHHHHHHHHHHHHHHHHHHHHHHHFGGHHHHHHHHHHHHHHHHHHGGFHHHHHHHHHHHHHHHGGGHHHHGHHHHHHHHGHHGEHHHHHGHHHHHHHHGFGHHHHHHHHHHHHHHHHHFHGHHHEFGHHHHHHGHHHHGHHHGFHHGFH?DC
@M05620:45:000000000-G6HP7:1:1101:10218:5349 1:N:0:156
CATCCTGACCCTGAAGTACCCCGGCTTGATTTCTGACATTAGATCGGAAGAGCACACGTCTGAACTCCAGTCACGCACTACAATCTCGTATGCCGTCTTCTGCTTGAAAAAAAAAAAAAAAAACAAAAAAAAAGCAAGAGAAAATAGTAGCACATCCATCGAACAATAAAGTATAGTAAAATAAAGTAGATTATCGTATCTTATGCTATTGTAGTATCGTGAAATAAAGAAAAGATGTAGCTCAATATTAT
+
CCCDDFFFFFFFGGGGGFGGGGGGGGGGHHHHHHHHHHHHHHHHHHGGGGHHHGHHHGHHHGGHHHHHHHHHGHGHGGGHHHFG3GGHFEHHHHGFGHGHHHHHHHHHHFHGGGGF><<<><-<.....----..0///./00/00000<<00/00/00<.//.-/<<000<000000000000000000000<<.<.<.0:00<000<000:00000.:./.0<00000.///.<000000000000000
@M05620:45:000000000-G6HP7:1:1101:19492:5408 1:N:0:156
TACCTGTACTGGGGAAGCATTTGAATATCCCCCCATGGTGATGGGGACGGAGAACTGCTCCATAAACACAGGCAACGTGCCTAACTTTCCCGGGAAGATGAAGTCAAAGAGCGACCACAGCTCTCGGAGGTTATTTTGCATCGGTGAGCCAGACAGAATGATCCGATGAGGGGTGCGAAACTATTTGAGGAAAGGAAGCACCTTTTTATTAAATTTACCTTTTAGCAATCGCCATTCCTACCCTAAAGATC
+
CCBCCFFFFFFFGGGGGGGGGGHHHHHHHHHGGGGHHHGHHHHHHGGGGGGGGHHHHHHHHHHHHHHHHHHHGHHHGHHHHHHHHHHHHHHGGGGGGHHHHHHHHHHHHHHHGGGGGHHHHHHHHGGGGGGHHHHHHHHHHHGGGGGHHHHHHGHHHHHHHHHHHGGGHHHGGEGGGGGGGGGGGGGGGGFGGGGFGGGGGFFFFFFFFFFFFFFFFFFFFFFFFFFFFFFFFFFFFFFFFFFFFFFFFFF
@M05620:45:000000000-G6HP7:1:1101:13135:5412 1:N:0:156
AGATTACTGCAACAGTTCCCCCTGGACCTGGAACAGTTTCTTGCCTGGCTTCCAGAAGCTGAAACACCTGCCAATGTCCTACAGGATGCTACCCGTAAGGACAGGCTCCTAGAAGACTCCACGGGAGTAAAAGAGCTGATGAAACAATGGCAAGTACGTCAGGCATTTCCGCTTTAGCACTCTTGTGGATCCCATTGAACAATTCTCAGCATTTGTCCTTGTCACTGACACGCCAGGGACAAAACAAAGAT
+
11AAA1D3BF11BFCAGGGGGGCFA0AGBBF0A1A0ADDGFD1BFA1/FGE0BG1B0BFGBGFFFB0EG0BA1AA12DGHHHF10>B@GF2FGH/B//0B100//?>FFFHH1FE1GFFHC0?E//</01B>FA0BD11<121BG0?11@C<</@F2/?F/?CGECFG1GCACAF11==GGGHFBDC.00<</0=DD00:0/<:GFGFBCGHHHHC0CGH0;00;F;0/:0.9AB-..CEE./.;E.9:/9
@M05620:45:000000000-G6HP7:1:1101:19473:5414 1:N:0:156
TACCTGTACTGGGGAAGCATTTGAATATCCCCCCATGGTGATGGGGACGGAGAACTGCTCCATAAACACAGGCAACGTGCCTAACTTTCCCGGGAAGATGAAGTCAAAGAGCGACCACAGCTCTCGGAGGTTATTTTGCATCGGTGAGCCAGACAGAATGATCCGATGAGGGGTGCGAAACTATTTGAGGAAAGGAAGCACCTTTTTATTAAATTTACCTTTTAGCAATCGCCATTCCTACCCTAAAGATC
+
BBBCCFFFFFFFGGGGGGGGGGHHHGHHHHHGGGGHHHHHHHHHHGGGFGGGGHHHHHHHHHHHHGHHHHHHGHHHGHHHHHHHHHHHHHHGGGGGGGHHHHHHHHHGHHHHGGGGGHHHH2FGHGGGGGGHHHHHHHHHHHGGEGGHHHHHHGHHHHHHHHHHHGGGHHHGGA@GGGGFGGGGGGGGGFFFGGGGGGGFGFFFFFFFFFFFFFFFFFFFFFFFFFFFFFEFFFFFFFFFFFFFFFFFFFF
@M05620:45:000000000-G6HP7:1:1101:19497:5426 1:N:0:156
TACCTGTACTGGGGAAGCATTTGAATATCCCCCCATGGTGATGGGGACGGAGAACTGCTCCATAAACACAGGCAACGTGCCTAACTTTCCCGGGAAGATGAAGTCAAAGAGCGACCACAGCTCTCGGAGGTTATTTTGCATCGGTGAGCCAGACAGAATGATCCGATGAGGGGTGCGAAACTATTTGAGGAAAGGAAGCACCTTTTTATTAAATTTACCTTTTAGCAATCGCCATTCCTACCCTAAAGATC
+
AAABBFFFFFFFGGGGGGGGGGHFHGHHHHHGGGGHHHFHHHHHHGGGGGGGGHHHHHHHHHHHGHHHHHHHGGHHGHHHHHHHHHHHHHHGGGGGGGHHHHHHHHHHHHHHGGGGGHHHHHHHHGGGGGCHFHHHHGHHHHGGGGGHHHHHHGHFGGHHHHHHHGGGHHGGGACGGGGGGGGGGGGGGGFFGFGGGFGEFFFFFFFFFFEFFFFFFFFFFFFFFFFEFFFFDFFFFFFFFAAFFBFFFFF
@M05620:45:000000000-G6HP7:1:1101:18248:5431 1:N:0:156
ATCTCTATCTCCTAAAAACCTGTTTAGATTTGGAGATAGACCTTCAGGTTTTTCATCATTTTCTGCATGAATTATACATTGACCACGTTCCAGCGTGGTCAGTTTGCAGCATTCTGTTATTTTGTTTGACAGAGTGTCTTGTTGAGAACATATGTAGGACATGATTTTTTCCTGCAACAGGGAAAATAAAGTATAAGTTTTAAAGATTTATTCTTTAATAAAGGATCTCAAAGCCAGCTTTAGAAAAAGGA
+
AA>AAFFFFFFFGGGGGGFGGGHHHHHHHHHHGHHFGHHGHHHHHHHHGHHGGHHHHGHHHHHHHHHHHHHHHGHHHHHHHFHHHHGGHHHGHHGFDGHHHHGHHHHHHHGHHHHHHHHHHHHHGHHHHHGHGHGHHHHHHGHHHHGGHGHFHHFGHHHHHHHHHHHHHGHHHHHHHHGHHGGGHHHHGGHFFGHFHFHHHGHHHHHHHHHHHHHHGGHGGFHHHHHHHFFFHHHHHGFHHHHGFFGGGGF
@M05620:45:000000000-G6HP7:1:1101:7480:5434 1:N:0:156
CATCCTGACCCTGAAGTACCCCGGCTTGATTTCTGACATTAGATCGGCAGAGCACACGTCTGAACTCCAGTCACGCACTACAATCTCGTATGCCGTCTTCTGCTTGAAAAAAAAAAATATCTTTTTTAGGAGATTGTGTTGTTGTGAGCCAAACTAAATCATTCTTTTTTCGTGTCTCAAGGCTTTTAGTGAATGACGTTCCTTGTTCTTAACTTTACCTTTTAACAAGAACCATTGCTTTCGCAAAGATC
+
1>AAAFFFFBFFFGGDGFFGCCEEEGGG0FFGHBFGBHHHHHFHHGE/AECGEHHCGCHHFGFHGEHH1@F@EGGGGCE1FEHE1FBF?E0F2F>?>FFGFG1FFHHHDG0//@//>01@1?1?11//011>.011>>00>0>0CAH=/<///.0000=:0:0;00;00:/-:..900909/.///0;/000000;0.../99000;0B////;/;BF////99////--/--9///:////-----//;/
@M05620:45:000000000-G6HP7:1:1101:13145:5434 1:N:0:156
AGATTACTGCAACAGTTCCCCCTGGACCTGGAAAAGTTTCTTGCCTGGCTTACAGAAGCTGAAACAACTGCCAATGTCCTACAGGATGCTACCCGTAAGGAAAGGCTCCTAGAAGACTCCAAGGGAGTAAAAGAGCTGATGAAACAATGGCAAGTAAGTCAGGCATTTCCGCTTTAGCACTCTTGTGGATCCAATTGAACAATTCTCAGCATTTGTACTTGTAACTGACAAGCCAGGGACAAAACAAAGAT
+
CCCCDFFFFFFFGGGGGGGGGGGGHHHHHHHHHHHHGHHHHHHHHHHHHHHHHHHHHHHHHHHHHHHHHHHHHHHHHHHHHHHHHHHHHHHHHHGGGGHHHHHHHHHHGHHHHHHHHHHHHGHGGHGGHHHHHGHHHHHHHHHHHGHHHHHHGGHHHHHHHHHHHHHHHHGGGGGHHHHHHHHHHHHGHHHHGHHHHGHHGHHHHHHGHHHHHHHHHGHHHHHHHHHHHGGHHGGGGGGGGGGGGGGGEGF
@M05620:45:000000000-G6HP7:1:1101:13130:5446 1:N:0:156
AGATTACTGCAACAGTTCCCCCTGGACCTGGAAAAGTTTCTTGCCTGGCTTACAGAAGCTGAAACAACTGCCAATGTCCTACAGGATGCTACCCGTAAGGAAAGGCTCCTAGAAGACTCCAAGGGAGTAAAAGAGCTGATGAAACAATGGCAAGTAAGTCAGGCATTTCCGCTTTAGCACTCTTGTGGATCCAATTGAACAATTCTCAGCATTTGTACTTGTAACTGACAAGCCAGGGACAAAACAAAGAT
+
BBBABFFFFFFFGGGFGGGGGGGGHHHHHHHHGHHHGHHHHHHHHHHHHHHHHHHGHHHHHHHFHHGHHHHHHHHHHHHHHHHHHGHHHHHHHHGGGGHHHHHGHHHHGHHHHHFGHHHHHHHGFHGGHHHHFFHHHHGHHHGHGHGHHHHHHGHHHHHGHHHHEHHHHHGGGGGGHHGHHHHHHGHGHHHHGGHHGFFHHHHHHHHHGHHHHGHHHHHHHHHFHHHGHHHHGGGGGGGGGGGFGGGGGG9
@M05620:45:000000000-G6HP7:1:1101:22777:5459 1:N:0:156
TACCTGTACTGGGGAAGCATTTGAATATCCCCCCATGGTGATGGGGACGGAGAACTGCTCCATAAACACAGGCAACGTGCCTAACTTTCCCGGGAAGATGAAGTCAAAGAGCGACCACAGCTCTCGGAGGTTATTTTGCATCGGTGAGCCAGACAGAATGATCCGATGAGGGGTGCGAAACTATTTGAGGAAAGGAAGCACCTTTTTATTAAATTTACCTTTTAGCAATCGCCATTCCTACCCTAAAGATC
+
CCCCCFFFFFFFGGGGGGGGGGHHHHHHHHHGGGGHHHHHHHHHHGGGGGGGGHHHHHHHHHHHHHHHHHHHGHHHGHHHHHHHHHHHHHHGGGGGGHHHHHHHHHHHHHHHGGGGGHHHHHHHHFFCFGEHHHHHHHHGHHGGGGGHHHHHHGHHHHHHHHHHHGGGHHHGGEGGGGGGGGGGGGGGGGFGGFGFGGGGGFFFFFFFFFFFFFFFFFFFFFFFFFFFFFFFFFFFFFFFFFFFFFFFFFF
@M05620:45:000000000-G6HP7:1:1101:19214:5460 1:N:0:156
CATCCTGACCCTGAAGTACCCCATTGAGCATGGCATCGTCACCAACTGGGACGACATGGAGAAGATCTGGCACCACACCTTCTACAACGAGCTGCGCGTGGCCCCGGAGGAGCACCCAGTGCTGCTGACCGAGGCCCCCCTGAACCCCAAGGCCAACAGAGAGAAGATGACTCAGGTGAGGCTCGGCCGACGCCCGTGCTCCTCCCGTCCTTTCCCCAGTCATTTTCTGCCCGGCTTGATTTCTGACATTA
+
BBCCCFFFFFFFGGGGGGGGGGGHHHHHHHHHHHHHHGHHHGHHHGHHHHHHGGGGGHHHHHHHHHHHHHHHHGHHHGGHHHHHHHHHGGGGGHHGGGGGGGHHGGGGGGGGHHHHGGHHHHHHHHHHHHGGGGGGGGGGGGHHHHGGGGHGHHGGGGGGGGGGGGGFGGGGGGGGGGGGGGGGFFFFFFFFFFFF@DDEFFFFFFFEDFDFFFFFFFFFFFFFFFFFFFFFDDFFFFAFFFFFF9FFFF0
@M05620:45:000000000-G6HP7:1:1101:22759:5466 1:N:0:156
TACCTGTACTGGGGAAGCATTTGAATATCCCCCCATGGTGATGGGGACGGAGAACTGCTCCATAAACACAGGCAACGTGCCTAACTTTCCCGGGAAGATGAAGTCAAAGAGCGACCACAGCTCTCGGAGGTTATTTTGCATCGGTGAGCCAGACAGAATGATCCGATGAGGGGTGCGAAACTATTTGAGGAAAGGAAGCACCTTTTTATTAAATTTACCTTTTAGCAATCGCCATTCCTACCCTAAAGATC
+
33AABFFFFFFFGGEFEGGGGGGAG5FFHHHGGGGHHHFGHHHGHFGGGGGGGHHHHHHHHHHHHHHHHGGGEEGG@GEGHHHHGHHHHHHGGGGGGEHHGFFHHHHHHHGHGGGGCHHHEHHHHFFEFGEHHHHHHHHFFHGGGGFHHHGHGGFFFFGHHHHHHGGGHHGDGEGGGFGDFFGGGGGFGGFFFGGF9.CFFFFFFFBEFFFFFFFFFFFFFFFFBFBB/9AFFFFFFFFFB;FFFBBFFFF
@M05620:45:000000000-G6HP7:1:1101:20630:5468 1:N:0:156
TACCTGTACTGGGGAAGCATTTGAATATCCCCCCATGGTGATGGGGACGGAGAACTGCTCCATAAACACAGGCAACGTGCCTAACTTTCCCGGGAAGATGAAGTCAAAGAGCGACCACAGCTCTCGGTGGTTATTTTGCATCGGTGAGCCCGACAGAGTGATCCGATGAGGGGGGCGAAACTATTTGCGGTAAGGAAGAACCTATTTATTAAATTTCCCTTTTAGCACTCGACATTCCTAACCTAAAGATC
+
BBCCCFFFFFFFGGGGGGGGGGHHHHHHHHHGGGGHHHHHHHHHHGGGGGGGGHHHHHHHHHHHHHHHHHGHGHHHGHHHHHHHHHHHHHHGGGGGGHHHHHHHHHHHHHHHG?///?/0/@2FFD///?<?11?1111F=1C....01>.>EC--//0==:C0.=..00:.--9-;9@C-0B00000--...9:0/..;/.:000;0;BF0:00;90;00BF0/0;09;..-AA00;B00/.000;0;:0
@M05620:45:000000000-G6HP7:1:1101:18443:5473 1:N:0:156
ATCTCTATCTCCTAAAAACCTGTTTAGATTTGGAGATAGACCTTCAGGTTTTTCATCATTTTCTGCATGAATTATACATTGACCACGTTCCAGCGTGGTCAGTTTGCAGCGTTCTGTTATTTTGTTTGACAGAGTGTCTTGTTGAGAACATATGTAGGACATGATTTTTTCCTGCAACAGGGAAAATAAAGTATAAGTTTTAAAGATTTATTCTTTAATAAAGGATCTCAAAGCCAGCTTTAGAAAAAGGA
+
BBBBBFFFFFFFFGGGGGGGGGHHHHHHHHHHHGGCFHHFHCGGHFHHHHHGFHBBGDHHHHFHBHGHGHFHHBFGHBGHHFGGFFGHFHGH5FEEFCFFGFHHHFHFCGFGEEEHHHBHHHHHHHHH3GBGGHHB??GHHHGHGHFGHHF3DHDHHH2BCGGHHHHHH@GDGGFHFHHHHGGHEGGHHBGFFHF1FGHHHHHBGFGHFFH0DHHGH0DGHEGD/0CDHHHEFHAC.CHHFFHHHHHGGDG
@M05620:45:000000000-G6HP7:1:1101:25548:5477 1:N:0:156
ATCTCTATCTCCTAAAAACCTGTTTAGATTTGGAGATAGACCTTCAGGTTTTTCATCATTTTCTGCATGAATTATACATTGACCACGTTCCAGCGTGGTCAGTTTGCAGCATTCTGTTATTTTGTTTGACAGAGTGTCTTGTTGAGAACATATGTAGGACATGATTTTTTCCTGCAACAGGGAAAATAAAGTATAAGTTTTAAAGATTTATTCTTTAATAAAGGATCTCAAAGCCAGCTTTAGAAAAAGGA
+
BBBBBFFFFFFFGGGGGGGGGGHHHHHHHHHHHHHHHHHHHHHHHHHFHHHGGHHHHGHHHHHHHHHGHHHHHGHHHHHHHHGHHHGHHHHHFFFBEFHHGHGGHHHHHHGFGHHHHHHHHGHHHHHHGHGHFHHHHFHHHHHHHHHHHHFHHHGHHHHHFHHHHHHHHGHFHHHH2FHHHGGGGHGHGGHHHHHHHHHHGHFGHDHHFHHHHHHHHFHHGFGHHHHHFHHHHFHFHGHHHHHFGHHHGGH
@M05620:45:000000000-G6HP7:1:1101:18478:5481 1:N:0:156
ATCTCTATCTCCTAAAAACCTGTTTAGATTTGGAGATAGACCTTCAGGTTTTTCATCATTTTCTGCATGAATTATACATTGACCACGTTCCAGCGTGGTCAGTTTGCAGCATTCTGTTATTTTGTTTGACAGAGTGTCTTGTTGAGAACATATGTAGGACATGATTTTTTCCTGCAACAGGGAAAATAAAGTATAAGTTTTAAAGATTTATTCTTTAATAAAGGATCTCAAAGCCAGCTTTAGAAAAAGGA
+
AABBBFFFFFFFGGGGGGGGGGHHHHHHHHHHHHHHHHHHHHHHHHHHHHHGGHHHHHHHHHHHHHHHHHHHHHHHHHHHHHHHHHGHHHHHHHGFGGHHHHGHHHHHHHHHHHHHHHHHHHHHHHHHGHHHHHGHHHHHHHHHHHGHHHHHHHHHHHHHFHHHHHHHHGHHHHHHHHHHHGGFHHHHGHHGGHHHHFGHHHHGHGHHHHHHHHHHHGHGHHHHHHHHHFHGHHHHHGHHHHHHHGGGGGG
@M05620:45:000000000-G6HP7:1:1101:20620:5485 1:N:0:156
TACCTGTACTGGGGAAGCATTTGAATATCCCCCCATGGTGATGGGGACGGAGAACTGCTCCATAAACACAGGCAACGTGCCTAACTTTCCCGGGAAGATGAAGTCAAAGAGCGACCACAGCTCTCGGAGGTTATTTTGCATCGGTGAGCCAGACAGAATGATCCGATGAGGGGTGCGAAACTATTTGAGGAAAGGAAGCACCTTTTTATTAAATTTACCTTTTAGCAATCGCCATTCCTACCCTAAAGATC
+
CCCCCFFFFFFFGGGGGGGGGGHHHHHHHHHGGGGHHHGHHHHHHGGGGGGGGHHHHHHHHHHHHHHHHHHHGHHHGHHHHHHHHHHHHHHGGGGGGHHHHHHHHHHHHHHHGGGGGHHHHHHHHGGGGGEHHHHHHHHHHHGGGGGHHHHHHGHHHHHHHHHHHGGGHHGGGCEGGGGGGGGGGGGGGGFGGGGGGGGGGFFFFFFFFFFFFFFFFFFFFFFFFFFFFFFFFFFFFFFFFFFFFFFFFFF
@M05620:45:000000000-G6HP7:1:1101:21384:5493 1:N:0:156
AGATTACTGCAACAGTTCCCCCTGGACCTGGAAAAGTTTCTTGCCTGGCTTACAGAAGCTGAAACAACTGCCAATGTCCTACAGGATGCTACCCGTAAGGAAAGGCTCCTAGAAGACTCCAAGGGAGTAAAAGAGCTGATGAAACAATGGCAAGTAAGTCAGGCATTTCCGCTTTAGCACTCTTGTGGATCCAATTGAACAATTCTCAGCATTTGTACTTGTAACTGACAAGCCAGGGACAAAACAAAGAT
+
BCCBBFFFFFFFGGGGGGGGGGGGHHHHHHHHHHHHGHHHHHHHHHHHHHHHHHHHHHHHHHHHHHHHHHHHHHHHHHHHHHGHHGHHHHHHHHGGGGHHHHBGACFGC@3BF@@FEEGHHCHG?/?<FGHFFEEBFFD2?HHFGHC2F?FHCF@GFFF2@G=GHHHFHDEEGGFD1?GGCFGFD<FC11FCGCGDDDBGG/G<<=D00<0CG:C;;:GB;:GGCC0GHHBCGA/FGDGEEGGFAEGF/::
@M05620:45:000000000-G6HP7:1:1101:6734:5522 1:N:0:156
CATCCTGACCCTGAAGTACCCCATTGAGCATGGCATCGTCACCAACTGGGACGACATGGAGAAGATCTGGCACCACACCTTCTACAACGAGCTGCGCGTGGCCCCGGAGGAGCACCCAGTGCTGCTGACCGAGGCCCCCCTGAACCCCAAGGCCAACAGAGAGAAGATGACTCAGGTGAGGCTCGGCCGACGCCCGTGCTCCTCCCGTCCTTTCCCCAGTCATTTTCTGCCCGGCTTGATTTCTGACATTA
+
DDDDDFFFFFFFGGGGGGGGGGGHHHHHHHHHHHHHHGHHHGHHHGHHHHHHGGGGGHHHHHHHHHHHHHHHHGHHHGGHHHHHHHHHGGGGGHHGGGGGGGHHGGGGGGGGHHHHGGHHHHHHHHHHHHGGGGGGGGGGGGHHHHGGGGHGHHGGGGGGGGGGGGGGGGGGGGGGGGGGGGGGFFFFFFFFFFFF-AFFFFFFFFFFFFFFFFFFFFFFFFFFFFFFFFFFFFFFFFAFFFFFFBFFFF0
@M05620:45:000000000-G6HP7:1:1101:14239:5541 1:N:0:156
ATCTCTATCTCCTAAAAACCTGTTTAGATTTGGAGATAGACCTTCAGGTTTTTCATCATTTTCTGCATGAATTATACATTGACCACGTTCCAGCGTGGTCAGTTTGCAGCATTCTGTTATTTTGTTTGACAGAGTGTCTTGTTGAGAACATATGTAGGACATGATTTTTTCCTGCAACAGGGAAAATAAAGTATAAGTTTTAAAGATTTATTCTTTAATAAAGGATCTCAAAGCCAGCTTTAGAAAAAGGA
+
CCCCCFFFFFFFGGGGGGGGGGHHHHHHHHHHHHHHHHHHHHHHHHHHHHHGGHHHHHHHHHHHIHHHHHHHHHHHHHHHHHHHHHGHHHHHHHGFGGHHHHHHHHHHHHHHHHHHHHHHHHHHHHHHHHHHHHHHHHHHHHHHHHHHHHHHHHHGHHHHHHHHHHHHGGHHHHHHHHHHHGGHHHHHHHHHHHHHHGHHHHHHHHHHHHHHHHHHHHHHGFGHHHHHHHHHHHHHHGHHHHHFHHHHGGG
@M05620:45:000000000-G6HP7:1:1101:11838:5542 1:N:0:156
AGATTACTGCACAGTTCCCCCTGGACCTGGAAAAGTTTCTTGCCTGGCTTACAGAAGCTGAAACAACTGCCAATGTCCTACAGGATGCTACCCGTAAGGAAAGGCTCCTAGAAGACTCCAAGGGAGTAAAAGAGCTGATGAAACAATGGCAAGTAAGTCAGGCATTTCCGCTTTAGCACTCTTGTGGATCCAATTGAACAATTCTCAGCATTTGTACTTGTAACTGACAAGCCAGGGACAAAACAAAGATG
+
CCCCCFFFFFFFGGGGGGGGGGGHCGHHHHGHHHHHHHHHHHHHHHHHHHHHHHHHHHHHHHHHHHHHHHHHHHHHHHHHHHHHHHHHHHHHHGFGGHHHGHHGHHHGHHHHHHHHHHHHHHGGHGFGHHHHGHHHHGHHHHHHHHHHHHHHGFHHHGHHHHHHHHHHHGGGGGHHGHHHHHHHHHFHHHHHHHHGFHFHHHHHHHHHHFFHHHFHFGGHCGFHHHFHHHHHGGFGGGGGGGGGGGGFGGF
@M05620:45:000000000-G6HP7:1:1101:16010:5546 1:N:0:156
AGATTACTGCAACAGTTCCCCCTGGACCTGGAAAAGTTTCTTGCCTGGCTTACAGAAGCTGAAACAACTGCCAATGTCCTACAGGATGCTACCCGTAAGGAAAGGCTCCTAGAAGACTCCAAGGGAGTAAAAGAGCTGATGAAACAATGGCAAGTAAGTCAGGCATTTCCGCTTTAGCACTCTTGTGGATCCAATTGAACAATTCTCAGCATTTGTACTTGTAACTGACAAGCCAGGGACAAAACAAAGAT
+
BBBBBFFFFF4FGGFGGGGGGGGDAGHHHGHHHHHHGHHHHHHHHHHHHHHBHHHHHGHHHGHHHGHHHHGHHGHHGHHHGHHHBGHHHHHHHFGGGGGHHH3FHHBGGHHHHHGHHHHH3EHEE/EEGHHHHGHHHHGHHBGHHHHHHHHHHGHHFHHGHHGGHHHHHHGGGGGHBGGHHHHHHGHFFHHHHGHHE0<CHGGHHHHHGHGGFGHHFGHHGGFGHHH0CGHHGGGGGGGGGGGGGGEGBFB
@M05620:45:000000000-G6HP7:1:1101:14222:5546 1:N:0:156
ATCTCTATCTCCTAAAAACCTGTTTAGATTTGGAGATAGACCTTCAGGTTTTTCATCATTTTCTGCATGAATTATACATTGACCACGTTCCAGCGTGGTCAGTTTGCAGCATTCTGTTATTTTGTTTGACAGAGTGTCTTGTTGAGAACATATGTAGGACATGATTTTTTCCTGCAACAGGGAAAATAAAGTATAAGTTTTAAAGATTTATTCTTTAATAAAGGATCTCAAAGCCAGCTTTAGAAAAAGGA
+
BBBBBFFFFFFFGGGGGGGGGGHHHFHGHHHHHFHHHGHHHHHHHHHHHHHGGHHHHHHHHHHHHHHHHHHHHFGHHHHHHHHHHHGHHHHHHHGEEGHHFHHHHHHHHHHHHHHHHGFHHHHHHHHHHHGGHHHHHHHHHHHGFFHHHHHGHHHHHGEHGGHHHHHHHGHHHGHFBGHHHGGHFHGHBDHGGHHGHHFHHHHFHGHHHHHHHHHHHHHBHHHGGHHHHGHHHGHHHGHHHHGHHHHHDAG
@M05620:45:000000000-G6HP7:1:1101:15180:5550 1:N:0:156
CATCCTGACCCTGAAGTACCCCATTGAGCATGGCATCGTCACCAACTGGGACGACATGGAGAAGATCTGGCACCACACCTTCTACAACGAGCTGCGCGTGGCCCCGGAGGAGCACCCAGTGCTGCTGACCGAGGCCCCCCTGAACCCCAAGGCCAACAGAGAGAAGATGACTCAGGTGAGGCTCGGCCGACGCCCGTGCTCCTCCCGTCCTTTCCCCAGTCATTTTCTGCCCGGCTTGATTTCTGACATTA
+
ECCDEFFFFFFFGGGGGGGGGGGHHHHHHHHHHHHHHGHHHGHHHGHHHHHHGGGGGHHHHHHHHHHHHHHHHGHHHGGHHHHHHHHHGGGGGHHGGGGGGGHHGGGGGGGGHGHHGGHHHHHHHHHHHHGGGGGGGGGGGGHHHHGGGGHGHHGGGGGGGGGGGGGGGGGGGGGGHGGGGGGGFFFFFFFFFFFF9ADFFFFFFFFEDF?FFFFFFFFFFFFFFFFFFFFFF;DFAFFFFFFFFBFFFF1
@M05620:45:000000000-G6HP7:1:1101:11843:5560 1:N:0:156
AGATTACTGCACAGTTCCCCCTGGACCTGGAAAAGTTTCTTGCCTGGCTTACAGAAGCTGAAACAACTGCCAATGTCCTACAGGATGCTACCCGTAAGGAAAGGCTCCTAGAAGACTCCAAGGGAGTAAAAGAGCTGATGAAACAATGGCAAGTAAGTCAGGCATTTCCGCTTTAGCACTCTTGTGGATCCAATTGAACAATTCTCAGCATTTGTACTTGTAACTGACAAGCCAGGGACAAAACAAAGATG
+
ABAAAFFFFFFFGFFGGGGGGGGHGGHHHHHHHHGGGHHHHHGHHHHHHHGHHHHHHHHHHHFHHHHHHHHHHHHHHHHHHGFGHHHHHHHHHGGGGHHHHHHEGHHGHHHHHHHHHHHHHHGGHGGHHHHGGHHHHHHGFGHHHHHHGHHHGHHHHHHHHFGFHHHHHGGGGGGHHHHHHHHGHHGFHHHHHHHHHHHHHHHHHHGEHHHHGHHHHHGH;GGHHHHHHHCCEFGEGEEGGFFFGEFFGF0
@M05620:45:000000000-G6HP7:1:1101:14242:5562 1:N:0:156
ATCTCTATCTCCTAAAAACCTGTTTAGATTTGGAGATAGACCTTCAGGTTTTTCATCATTTTCTGCATGAATTATACATTGACCACGTTCCAGCGTGGTCAGTTTGCAGCATTCTGTTATTTTGTTTGACAGAGTGTCTTGTTGAGAACATATGTAGGACATGATTTTTTCCTGCAACAGGGAAAATAAAGTATAAGTTTTAAAGATTTATTCTTTAATAAAGGATCTCAAAGCCAGCTTTAGAAAAAGGA
+
AAABCFFFFFFFGGGGGGGGGGHHHHHHHHHHHHHHHHHHHHHHHHHHHHHGGHHHHIHHIHIHHHHHHHHHHGHGHHHHHHHHHHGHHHHHHHGGGGHHHHHHHHHGHHHHHHHHHHHHHHHHHHHHGHGHHHHHHHHHHHHHHHHHHHHHHHHHHHHHHHHHHHHHHGHHHHHHHHHHHGGGHHHHHHHGHHHGHGHHHGHHHHHHHHHHHHHHHHHHHHHHHHHHHHHHHHHHHGHHHHHHGGHGGGG
@M05620:45:000000000-G6HP7:1:1101:24074:5565 1:N:0:156
TACCTGTACTGGGGAAGCATTTGAATATCCCCCCATGGTGATGGGGACGGAGAACTGCTCCATAAACACAGGCAACGTGCCTAACTTTCCCGGGAAGATGAAGTCAAAGAGCGACCACAGCTCTCGGAGGTTATTTTGCATCGGTGAGCCAGACAGAATGATCCGATGAGGGGTGCGAAACTATTTGAGGAAAGGAAGCACCTTTTTATTAAATTTACCTTTTAGCAATCGCCATTCCTACCCTAAAGATC
+
BCCCCFFFFFFFGGGGGGGGGGHHHHHHHHHGGGGHHHHHHHHHHGGGGGGGGHHHHHHHHHHHHHHHHHHHGHHHGHHHHHHHHHHHHHHGGGGGGHHHHHHHHHHHHHHHGGGGGHGHHHHHHGGGGGGHHHHHHHHHHHGGGGGHHHHHHGHHHHHHHHHHHGGGHHHGGGGGGGGGGGGGGGGGGGFGGGGGGGGFGFFFFFFFFFFFFFFFFFFFFFFFFFFFFFFFFFFFFFFFFFFFFFFFFFF
@M05620:45:000000000-G6HP7:1:1101:16323:5579 1:N:0:156
CATCCTGACCCTGAAGTACCCCGGCTTGATTTCTGACATTAGATCGGAAGAGCACACGTCTGAACTCCAGTCACGCACTACAATCTCGTATGCCGTCTTCTGCTTGAAAAAAAAAAAAAACAAAAATGAAATAACAAATTACGAAGAGTACAATCGTGATATCATGCAGCGATCAAAACAGATAAAAGATGAAAAGAGAAGAATGTCAATAGAGATAAGAAGAGACAGATAAATAAGAAAAAGAAAAGAAA
+
CBCCCFFFFFFFGGGGGGGGGGGGGGGGHHHHHHHHHHHHGHHHHHGGGGHHHHHGHGHHHGHHHHHHHHHHHHGHGGGHHGHHBGHHGGHHHHGGGHGHHHHHHHHGHHGGGGGDB/<///>><.01111111111.0000.....<00;0000.:.//000::00000--...000..//000000.000000/.//0/0/000000000:000000:0:0./////000;0000:://.9..///.:/
@M05620:45:000000000-G6HP7:1:1101:9415:5584 1:N:0:156
TACCTGTACTGGGGAAGCATTTGAATATCCCCCCATGGTGATGGGGACGGAGAACTGCTCCATAAACACAGGCAACGTGCCTAACTTTCCCGGGAAGATGAAGTCAAAGAGCGACCACAGCTCTCGGAGGTTATTTTGCATCGGTGAGCCAGACAGAATGATCCGATGAGGGGTGCGAAACTATTTGAGGAAAGGAAGCACCTTTTTATTAAATTTACCTTTTAGCAATCGCCATTCCTACCCTAAAGATC
+
CCCCCFFFFFFFGGGGGGGGGGHHHHHHHHHGGGGHHHGHHHHHHGGGGGGGGHHHHHHHHHHHHGHHHHHHGHHHGHGHHHGHHHHHHHHGGGGGGHHHHHHGHHHHHHHHGGGGGHHGHHHGHGGGGGEHHHHHHHHHHHGGGGGHHHHHHGHHHHHHHHHHHGGGHHHGGEGGGGCGGGGGHHGFGGGGGGGGGFGGGFFFFFFFFFFFFFFFFFFFFFFFFFFFFFEFFFFFFFFFFFFFFFFFFFF
@M05620:45:000000000-G6HP7:1:1101:20147:5589 1:N:0:156
CATCCTGACCCTGAAGTACCCCATTGAGCATGGCATCGTCACCAACTGGGACGACATGGAGAAGATCTGGCACCACACCTTCTACAACGAGCTGCGCGTGGCCCCGGAGGAGCACCCAGTGCTGCTGACCGAGGCCCCCCTGAACCCCAAGGCCAACAGAGAGAAGATGACTCAGGTGAGGCTCGGCCGACGCCCGTGCTCCTCCCGTCCTTTCCCCAGTCATTTTCTGCCCGGCTTGATTTCTGACATTA
+
AAABBFFFFFFFGGGGGGGFGGGHHHHHHHHHHHHHHGHHHGHHGGHGHHHHGGGGGHHHHHHHHHHGFHHGHGHHHGGHHHHHHGHHGGGGGHHGGGGGGGHHGGGGGGGGHHHHGGHHHHHHHHHHHHGGGGGGGGGGGGHHHHGGGGHGHHGGGGGGGGGGGGGGGGGGGFGGGGGGGGGGFFFFFFFFFFFFBFFFFFFFFFFEFFFFFFFFFFFFFFFFFFFFFFFF.BFFFAAFFFFFFEFFFF/
@M05620:45:000000000-G6HP7:1:1101:12864:5597 1:N:0:156
CATCCTGACCCTGAAGTACCCCATTGAGCATGGCATCGTCACCAACTGGGACGACATGGAGAAGATCTGGCACCACACCTTCTACAACGAGCTGCGCGTGCCCCCGAGGGGGCACCCCGTGCTCCGGCCCGAGCCCCCCCTGAACCCCAAGCCCACCAGAAGGAAGCTGACCCAGGTGAGCCTCGGCCGCCGCCCGTGCTCCTCCCGCCCTTTCCCCCGTCATTTTCTGCCCGGCTTGATTCTTGCCCTTT
+
BBBBBFFFFFFFGGGGGFGGGGGHHFFFGHHHGHHHHGHHDGHHGGHHHHFHGGGEGFGGFGHHFGGHFGHHHGGHHGGGHHHFHHDGCEDGGHH>EEFE/FGG/E//>/////?F///....11<--<<-<A-:EEFGD-.;09EGD9.C.A9.A..9.//.;/:.///9/9.AABB/:/9/.:9..--;9@D--;...;9/;FA.----;FFFFE.-99.;B99BF//99.--B@9.:B//9;///;B;
@M05620:45:000000000-G6HP7:1:1101:22224:5598 1:N:0:156
CATCCTGACCCTGAAGTACCCCATTGAGCATGGCATCGTCACCAACTGGGACGACATGGAGAAGATCTGGCACCACACCTTCTACAACGAGCTGCGCGTGGCCCCGGAGGAGCACCCAGTGCTGCTGACCGAGGCCCCCCTGCACCCCAAGGCCAACAGAGAGAAGATGACTCAGGTGAGGCTCGGCCGACGCCCGTGCTCCTCCCGTCCTTTCCCCAGTCATTTTCTGCCCGGCTTGATTCTGACATTAG
+
AAABBFFFFFFFGGGGGGGGGGGHGHHHHHHHHHGHHGHHHGHHHGGHHHGHGGGFGHHGHHHHHHHHHHHHHGHHHGGHHHHHHHHHGGGGGHHGGGGGGGHHGGCDGGG?HHHHGGHHHHGHHHHHHHGGGGGGGGGGG../;GGG..::GGE.C.C//C../:9;BFGGGGGGFFBACEEFFFEFFAFAFFFFADDFFFFFFFF.ADAFFFFFFFFFFFFFFF//9;BF.@AFFF:FFFB/;/9BFF/
@M05620:45:000000000-G6HP7:1:1101:22210:5610 1:N:0:156
CATCCTGACCCTGAAGTACCCCATTGAGCATGGCATCGTCACCAACTGGGACGACATGGAGAAGATCTGGCACCACACCTTCTACAACGAGCTGCGCGTGGCCCCGGAGGAGCACCCAGTGCTGCTGACCGAGGCCCCCCTGAACCCCAAGGCCAACAGAGAGAAGATGACTCAGGTGAGGCTCGGCCGACGCCCGTGCTCCTCCCGTCCTTTCCCCAGTCATTTTCTGCCCGGCTTGATTCTGACATTAG
+
BABCCFFFFFFFGGGGGGGGGGGHHHHHHHHHHHHHHGHHHGHHHGHHHHHHGGGGGHHHHHHHHHHHHHHHHGHHHGGHHHHHHHHHGGGGGHHGGGFGGGHHGGGGGGGGHHHHGGHHHHHHHHHHHHGGGGGGGGGGGEHHHHGGGGHGHHGGGGGGGGGGGGGGGGGGGGGGGGGGGGGGFFFFFFFFFFFFDFFFFFFFFFFFFFFFFFFFFFFFFFFFFFFFFFFFFFFFFFAFFFFFFFFFFF;
@M05620:45:000000000-G6HP7:1:1101:12873:5617 1:N:0:156
CATCCTGACCCTGAAGTACCCCATTGAGCATGGCATCGTCACCAACTGGGACGACATGGAGAAGATCTGGCACCACACCTTCTACAACGAGCTGCGCGTGGCCCCGGAGGAGCACCCAGTGCTGCTGACCGAGGCCCCCCTGAACCCCAAGGCCAACAGAGAGAAGATGACTCAGGTGAGGCTCGGCCGACGCCCGGGCTCCTCCCGTCATTTCCCCAGTCATTTTCTGCCCGGCTTGATTTCTGACATTA
+
DCCDEFFFFFFFGGGGGGGGGGGHHHHHHHHHHHHHHGHHHGHHHGHHHHHHGGGGGHHHHHGHHHHHHHHHHGHHHGGHHHHHHHHHGGGGGHHGGGGG@FHH?G@?D@<?/FGHACG?=11=?=1FGC?@D-CGGGGF@AGCHHGDGDHAG.CA.A::/:.CFB:1:<<::BFGB:1C.A.<C;EA>CBDFFFF----<<0BFEA.<<FFFFFFFB<:<BFFFBB1:FFEF=-C-@.FFF:FFB10<B1
@M05620:45:000000000-G6HP7:1:1101:10988:5632 1:N:0:156
AAACCAAGCAGACACTCACCGCTGTTCAGACATGAGGTCAGCTAGATCGGAAGAGCACACGTCTGAACTCCAGTCACGCACTACAATCTCGTATGCCGTCTTCTGCTTGAAAAAAAAAAAAAAACAATCTGTCATTTCAGTCTAAAGTGCCACACTATATTCCAAAATTAAGTATATCCACACTTAGCTGATATCAAGCCCACTTGGTTTACATTTCGCATGGCTCTCCTTTCCTTCCACCCATAGCTATT
+
CCCCCBCFCFFFGGGGGGGGGGGEBGHHHHHHHHHHHHHHHHHHHHHHHGGGGHFHHHHHGHHHGHGHHHHHHHHHHGHGGGHHHGGCGHHGGHHHHGGGGGHHHHHHHHHHHHGGGCB/>//-<..11111110000=00<0000000000<:;//000000000:0/000000000;0//;/000000009000000;..990000..///9////....../;////;//9/;///99.9/////;B/
@M05620:45:000000000-G6HP7:1:1101:20513:5644 1:N:0:156
CATCCTGACCCTGAAGTACCCCATTGAGCATGGCATCGTCACCAACTGGGACGACATGGAGAAGATCTGGCACCACACCTTCTACAACGAGCTGCGCGTGGCCCCGGAGGAGCACCCAGTGCTGCTGACCGAGGCCCCCCTGAACCCCAAGGCCAACAGAGAGAAGATGACTCAGGTGAGGCTCGGCCGACGCCCGTGCTCCTCCCGTCCTTTCCCCAGTCATTTTCTGCCCGGCTTGATTTCTGACATTT
+
ABBBBFFFFFFFGGGGGGGGGGGHHHHHHHFHHHHHHGHHHGHHHGHGHHHHGGGGGHHHHHGGHHHGGGHHHGHHHGGHHHHHHHGHGGGGGHHGGGGGGGHHGGGGGGGFHHHHGGHHHHGHHHHHHHGGGGGGGGGGGGHHHHGGGGHGHHGGGGGGGGGGGGGGGGGGGGGGGGGGGGGGFFFFFFFFFFFF@DF?FFFFFFFEDFFFFFFFFFDFFFFFFFFFFFFF?BAFDA;BBFFFFFFFFF/
@M05620:45:000000000-G6HP7:1:1101:9010:5673 1:N:0:156
CATCCTGACCCTGAAGTACCCCATTGAGCATGGCATCGTCACCAACTGGGACGACATGGAGAAGATCTGGCACCACACCTTCTACAACGAGCTGCGCGTGGCCCCGGAGGAGCACCCAGTGCTGCTGACCGAGGCCCCCCTGAACCCCAAGGCCAACAGAGAGAAGATGACTCAGGTGAGGCTCGGCCGACGCCCGTGCTCCTCCCGTCCTTTCCCCAGTCATTTTCTGCCCGGCTTGATTTCTGACATAG
+
CCCCCFFFFFFFGGGGGGGGGGGHHHHHHHHHHHHHHGHHHGHHHGHHHHHHGGGGGHHHHHHHHHHHHHHHHGHHHGGHHHHHHHHHGGGGGHHGGGGGGGHHGGGGGGGGHHHHGGHHHHHHHHHHHHGGGGGGGGGGGGHHHHGGGGHGHHGGGGGGGGGGGGGGGGGGGGGGGGGGGGGGFFFFFFFFFFFF@FFFFFFFFFFFFFFFFFFFFFFFFFFFFFFFFFFFFFFFFFFFFFFFFFFFFF0
@M05620:45:000000000-G6HP7:1:1101:11878:5726 1:N:0:156
AGATTACTGCAACAGTTCCCCCTGGACCTGGAAAAGTTTCTTGCCTGGCTTACAGAAGCTGAAACAACTGCCAATGTCCTACAGGATGCTACCCGTAAGGAAAGGCTCCTAGAAGACTCCAAGGGAGTAAAAGAGCTGATGAAACAATGGCAAGTAAGTCAGGCATTTCCGCTTTAGCACTCTTGTGGATCCAATTGAACAATTCTCAGCATTTGTACTTGTAACTGACAAGCCAGGGACAAAACAAAGAT
+
CCCCCFFFFFFFGGGGGGGGGGGGHHHHHHHHHHHHHHHHHHHHHHHHHHHHHHHHHHHHHHHHHGHHHHHHHHHHHHHHHHHHHHHHHHHHHHGGGGHGHHHHHHHHGHHHHHHHHHHHHHHGGHGGHHHHHGHHHHHHHHHHHHHHHHHHHGHHHHHHHHHHHHHHHHGGGGGHHHHHHHHHHGHGHHHHHHHHHHHGHHHHHHHHHHHHHHHHHHHHHHHHHHHHHHHHHGGGGGGGGGGGGGGGGGF
@M05620:45:000000000-G6HP7:1:1101:25743:5772 1:N:0:156
ATCTCTATCTCCTAAAAACCTGTTTAGATTTGGAGATAGACCTTCAGGTTTTTCATCATTTTCTGCATGAATTATACATTGACCACGTTCCAGCGTGGTCAGTTTGCAGCATTCTGTTATTTTGTTTGACAGAGTGTCTTGTTGAGAACATATGTAGGACATGATTTTTTCCTGCAACAGGGAAAATAAAGTATAAGTTTTAAAGATTTATTCTTTAATAAAGGATCTCAAAGCCAGCTTTAGAAAAAGGA
+
CCABCFFFFFFFGGGGGGGGGGHHHGHHHHHHHHHHHGHHHHHHHHHHHHHGGHHHHIIHHIIIHHHHHGHHHHHHHHHHHHHHHHGHHHHHHHGFGGHHHHHHHHHHHHHHHHHHHHHHHHHHHHHHHGHHHHHHHHHHHHHHHHHFHHHHHHHHHHHHHHHHHHHHHGHHHHFGHHHGHGGGHHGHHHHHHHHHGFHHHHHFGGHHHHHHHHHHHHHHHHHHHHHHHHHHGGHHHGHHHHHFHFHHGGG
@M05620:45:000000000-G6HP7:1:1101:16997:5775 1:N:0:156
CATCCTGACCCTGAAGTACCCCGGCTTGATTTCTGACATTAGATCGGAAGAGCACACGTCTGAACTCCAGTCACGCACTACAATCTCGTATGCCGTCTTCTGCTTGAAAAAAAAAAACAACTCTTCAGATATTATTTTACATCGTTTCTCCAACCATAATTCTACGCTGCGGGTTATTACACTATTTTCTTACCTAAACCCCCTTTTTCTTAACTTTCCATTTTCTCCCTCTCCATTCCTACCCTCCATCT
+
ABBBAFFFFFFFGGGGGGGGGGGGGGGGHHHHHDGFHFHHHHGHHHGGGGHHGHHGHGGHGFFGHHHHHGHHHHGHGGGHHGHHCHHHFEHHHHGEFHGHHHFHHGHHHHGGGGGBB///<<<?1?111<11111<FF1F11F..<.11<1111<<00<000=0=<-<.:----..000009;/0;B000000/00/0//.9-;99F//:/9//99//:/99B/9/F//...9B///;//9/../.:.9//
@M05620:45:000000000-G6HP7:1:1101:10594:5776 1:N:0:156
ATCTCTATCTCCTAAAAACCTGTTTAGATTTGGAGATAGACCTTCAGGTTTTTCATCATTTTCTGCATGAATTATACATTGACCACGTTCCAGCGTGGTCAGTTTGCAGCATTCTGTTATTTTGTTTGACAGAGTGTCTTGTTGAGAACATATGTAGGACATGATTTTTTCCTGCAACAGGGAAAATAAAGTATAAGTTTTAAAGATTTATTCTTTAATAAAGGATCTCAAAGCCAGCTTTAGAAAAAGGA
+
BBBBBFFFFFFFGGGGGFGGGGHHHHHHHHHHHHHHHHHGHHHHHHHHHHHGGHHHHHHHHHHHHHHHHHHHHHHHHHHHHHHHHHGHHHHEHHGFGGHHGHHHHHHHHHHHHHHHHHHHHHHHHHHHHHHHHHHHHHHHHHHHFHHHGHHHHHHHHHHHGHHHHHHHHGHHHHHFFGHHHGGHHHFFHHHHHGGGDGHHHGG1FFGHHHHHHHHHGHHHGHHHEHHHHHHHHHHHHGHHHGFFCGHHGGC
@M05620:45:000000000-G6HP7:1:1101:25726:5779 1:N:0:156
ATCTCTATCTCCTAAAAACCTGTTTAGATTTGGAGATAGACCTTCAGGTTTTTCATCATTTTCTGCATGAATTATACATTGACCACGTTCCAGCGTGGTCAGTTTGCAGCATTCTGTTATTTTGTTTGACAGAGTGTCTTGTTGAGAACATATGTAGGACATGATTTTTTCCTGCAACAGGGAAAATAAAGTATAAGTTTTAAAGATTTATTCTTTAATAAAGGATCTCAAAGCCAGCTTTAGAAAAAGGA
+
BBBBBFFFFFFFGGGGGGGGGGHHHHHHHHHHHHHHHHHHHHHHHHHHHHHGGHHHHGHHHHHHHHHHHHHHHHHGHHHHHHHHGHGGHHHHHHGFGGHHHHHHHHHHHHHHHHHHHHHHHHHHHHHHHHGHHHHHHHHHHHHHHHGHHHHHHHHHHHHHGHHHHHHHHGHHHHHHHHHHHGGHHHHGGHHFFHGGHGHHHHHHGGHHHHHHHHHHHGHHHGHGHHGHFFHHHFHFGGHHHHHHGFHGGGG
@M05620:45:000000000-G6HP7:1:1101:25738:5792 1:N:0:156
ATCTCTATCTCCTAAAAACCTGTTTAGATTTGGAGATAGACCTTCAGGTTTTTCATCATTTTCTGCATGAATTATACATTGACCACGTTCCAGCGTGGTCAGTTTGCAGCATTCTGTTATTTTGTTTGACAGAGTGTCTTGTTGAGAACATATGTAGGACATGATTTTTTCCTGCAACAGGGAAAATAAAGTATAAGTTTTAAAGATTTATTCTTTAATAAAGGATCTCAAAGCCAGCTTTAGAAAAAGGA
+
CCCBCFFFFFFFGGGGGGGGGGHHHHHHHHHHHGHHHHHHHHHHHHHHHHHGGHHHHHIIHIIHHHHHHHHHHHHHHHHHHHHHHHGHHHHHHHGGGGHHHHHHHHHHHHHHHHHHHHHHHHHHHHHHHHGHHHHHHHHHHHHHHHHHHHHHHHHHHHHHHHHHHHHHHGHHHHHHHHHHHGGHHHHHHHHHHHHGHHHHHHHHHFHHHHHHHHHHHGHHHHHHHHHHHHGHHHHCFGHHHHHFHHHGGGG
@M05620:45:000000000-G6HP7:1:1101:10613:5794 1:N:0:156
ATCTCTATCTCCTAAAAACCTGTTTAGATTTGGAGATAGACCTTCAGGTTTTTCATCATTTTCTGCATGAATTATACATTGACCACGTTCCAGCGTGGTCAGTTTGCAGCATTCTGTTATTTTGTTTGACAGAGTGTCTTGTTGAGAACATATGTAGGACATGATTTTTTCCTGCAACAGGGAAAATAAAGTATAAGTTTTAAAGATTTATTCTTTAATAAAGGATCTCAAAGCCAGCTTTAGAAAAAGGA
+
A3A>AFFFFFFFGGGGGGGGGGHHHGHHHHHHHHGHHHHGHHHHHHHHHHHGGHHHHHGHHHHHHHGHHGHHHGHHHHHHHHGHHHGFHHHHHHGGGGHHDGGGHHHHHHGFGHHHHHHHGHHHFGHHHHHHHHGGHHHHHHHHHHHHHHHFGHGGHHGHFGHHGHHHHGHHHHHFHGHHHGFHEGFHGHHGGHHDG=FGHHFGHGHFGGHHHHHHFHHHDGGHHHFHHFGGHHGHHGHHHHHFFFHHFGH
@M05620:45:000000000-G6HP7:1:1101:10595:5795 1:N:0:156
ATCTCTATCTCCTAAAAACCTGTTTAGATTTGGAGATAGACCTTCAGGTTTTTCATCATTTTCTGCATGAATTATACATTGACCACGTTCCAGCGTGGTCAGTTTGCAGCATTCTGTTATTTTGTTTGACAGAGTGTCTTGTTGAGAACATATGTAGGACATGATTTTTTCCTGCAACAGGGAAAATAAAGTATAAGTTTTAAAGATTTATTCTTTAATAAAGGATCTCAAAGCCAGCTTTAGAAAAAGGA
+
BAAABFFFFFFFGGGGGGGGGGHHHHHHHHHHHHGGFHHHHHHHHHHHGHHGGHHHHHHHHHHHHGHHHGHHHHHHHHHHHHFHHHGFGHHHHHGEFGHHGGGHHHHHHHHHHHHHHHHHHHHHFGHHHHHHHHFGHHHHHHHHHHHHHHHHHHGHHHHHHHHHHHHHHGHHHHHHHHHHHGGHHHGHGHHHHHHHHGHHHHGHGHGHHHHHGHHHHHHGHGFFHHHHHHHHHHHHHGHHHHHGHHHHGGH
@M05620:45:000000000-G6HP7:1:1101:21266:5800 1:N:0:156
TACCTGTACTGGGGAAGCATTTGAATATCCCCCCATGGTGATGGGGACGGAGAACTGCTCCATAAACACAGGCAACGTGCCTAACTTTCCCGGGAAGATGAAGTCAAAGAGCGACCACAGCTCTCGGAGGTTATTTTGCATCGGTGAGCCAGACAGAATGATCCGATGAGGGGTGCGAAACTATTTGAGGAAAGGAAGCACCTTTTTATTAAATTTACCTTTTAGCAATCGCCATTCCTACCCTAAAGATC
+
3>AAAFFFFFBFFEGCGGGGGGHHHHHGHHHGGGGHHHHHGHHHHGGGGGGGGGHHGFHHHGHHFHHFHGHHGHAGGHHHHHHHHHHHHHGGGGGGGHHGFGHGGHHHHHHHGCGDGHHHHFHHHGGCGGEGHHHHHHHHHHGGGFEGFHHFHGHHHHHHHHHHHEGGHHHGGGGGA.?BGGGGGGGBEFCFGGG/9AEGGA;FFFFFFFFFFFFFFFFFBFFFFFFFFBEFFDEFFFFFFFFFBFB/BFF
@M05620:45:000000000-G6HP7:1:1101:23248:5802 1:N:0:156
TACCTGTACTGGGGAAGCATTTGAATATCCCCCCATGGTGATGGGGACGGAGAACTGCTCCATAAACACAGGCAACGTGCCTAACTTTCCCGGGAAGATGAAGTCAAAGAGCGACCACAGCTCTCGGAGGTTATTTTGCATCGGTGAGCCAGACAGAATGATCCGATGAGGGGTGCGAAACTATTTGAGGAAAGGAAGCACCTTTTTATTAAATTTACCTTTTAGCAATCGCCATTCCTACCCTAAAGATC
+
BBBCCFFFFFFFGGGGGGGGGGHHHHHHHHHGGGGHHHGGHHHHHGGGGGGGGHHHHHHHHHHHHHHHHHHHGHHHGHHHHHHHHHHHHHHGGGGGGHHHHHHHHHHHHHHHGGGGGHHHHHHHHDFCGGFHHHHHHHHGHHGGGGGHHHHHHGGGCCHHHHHHHGGGHHHGGEGGGGGDGGGGGHHGGGFFGGGGGGGGGFFFFFFFFFFFFFFHHFFFFFFHFFFFFFFFFFFFFFFHFFFFFFFFFFF
@M05620:45:000000000-G6HP7:1:1101:7490:5811 1:N:0:156
ATCTCTATCTCCTAAAAACCTGTTTAGATTTGGAGATAGACCTTCAGGTTTTTCATCATTTTCTGCATGAATTATACATTGACCACGTTCCAGCGTGGTCAGTTTGCAGCATTCTGTTATTTTGTTTGACAGAGTGTCTTGTTGAGAACATATGTAGGACATGATTTTTTCCTGCAACAGGGAAAATAAAGTATAAGTTTTAAAGATTTATTCTTTAATAAAGGATCTCAAAGCCAGCTTTAGAAAAAGGA
+
AAAB?FFFFFFFGGGFGGGGGGGHHHHHHHHHHHHHHHHHHHHHGHGGGHHGGHHHHHHHHHHHHHGHHGHHHHHHHHHHHHHHFGFHHHHHHHGEGGHHGGHHHHHGHHHHHHHHGHHHHHHHHHHHGHHHHHFHHHHHHHHHHHGHGFHHHHFFGHHHHHFHHHHHHGHGHHFHHHGHHGGFEHHHEHHFHFFHG>FGHGFHHGGHHHHHHHHHHHHFDFHHHGHGGFGHHCHECF0GHHHHHGFHGGF
@M05620:45:000000000-G6HP7:1:1101:21275:5815 1:N:0:156
TACCTGTACTGGGGAAGCATTTGAATATCCCCCCATGGTGATGGGGACGGAGAACTGCTCCATAAACACAGGCAACGTGCCTAACTTTCCCGGGAAGATGAAGTCAAAGAGCGACCACAGCTCTCGGAGGTTATTTTGCATCGGTGAGCCAGACAGAATGATCCGATGAGGGGTGCGAAACTATTTGAGGAAAGGAAGCACCTTTTTATTAAATTTACCTTTTAGCAATCGCCATTCCTACCCTAAAGATC
+
CCCDCFFFFFFFGGGGGGGGGGHHHHHHHHHGGGGHHHGHHHHHHGGGGGGGGHHHHHHHHHHHHHHHHHHHGHHHGHHHHHHHHHHHHHHGGGGGGHHHHHHHHHHHHHHHGGGCGHHHHHHHHGGGGGGHHHHHHHHHHHGGGGGHHHHHHGHHHGHHHHHHHGGGHHGGGEGGGGGGGGGHHHGGGGFGGGGGGGGGGFFFFFFFFFFFFFFHHFFFFFFFFFFFFFFFFFFFFFFFFFFFFBFFFFF
@M05620:45:000000000-G6HP7:1:1101:23236:5821 1:N:0:156
TACCTGTACTGGGGAAGCATTTGAATATCCCCCCATGGTGATGGGGACGGAGAACTGCTCCATAAACACAGGCAACGTGCCTAACTTTCCCGGGAAGATGAAGTCAAAGAGCGACCACAGCTCTCGGAGGTTATTTTGCATCGGTGAGCCAGACAGAATGATCCGATGAGGGGTTCGACACTATTTGAGGAAAGGAATCACCTTTTTATTAAATTTACCTTTTAGCAATCGCCATTCCTACTCTAAAGATC
+
1>>AABD@FBD1FAFAAFG1GF3DEAFFFHGGGGGBA0AB1DE1//AE///AEGG11DHFC1EGHHHHHEGHGACH/??CGF1BG@@GGD@///>>EAG11BDFFFEGHHEG//BCGHEHACGFHCGACG?FFHHH1F111>E.><A0F<FGHEFBF/=<0=D0GF:EG:/.-C-:-A.9;0/99FG0./0;/A.990;B9900;FFEFBF/9/99//9BFF///:;:/9--:BEFFFFFF/;BBF/;B:B
@M05620:45:000000000-G6HP7:1:1101:10380:5835 1:N:0:156
TACCTGTACTGGGGAAGCATTTGAATATCCCCCCATGGTGATGGGGACGGAGAACTGCTCCATAAACACAGGCAACGTGCCTAACTTTCCCGGGAAGATGAAGTCAAAGAGCGACCACAGCTCTCGGAGGTTATTTTGCATCGGTGAGCCAGACAGAATGATCCGATGAGGGGTGCGAAACTATTTGAGGAAAGGAAGCACCTTTTTATTAAATTTACCTTTTAGCAATCGCCATTCCTACCCTAAAGATC
+
BBCCBFFFFFFFGGGGGGGGGGHHHHHHHHHGGGGHHHHHHHHHHGGGGGGGGHHHHHHHHHHHHGHHHHHHGHHHGHHHHHFFHHHHHHHGGGGGGHHHHHHGHHHHHHHHGGGGGHHHHHHHHGGGGGEHHHHHHHHHHHGGGGGHHHHHHGHHHHHHHHHHHGGGHHHGGGGGGGDFGGGGGGGFGGFGGGGGGGGGGFFFFFFEFFFFFFFFFFFFFFFFFFFFFFEFFFFFFFFFFFFFFFFFFFF
@M05620:45:000000000-G6HP7:1:1101:7493:5835 1:N:0:156
ATCTCTATCTCCTAAAAACCTGTTTAGATTTGGAGATAGACCTTCAGGTTTTTCATCATTTTCTGCATGAATTATACATTGACCACGTTCCAGCGTGGTCAGTTTGCAGCATTCTGTTATTTTGTTTGACAGAGTGTCTTGTTGAGAACATATGTAGGACATGATTTTTTCCTGCAACAGGGAAAATAAAGTATAAGTTTTAAAGATTTATTCTTTAATAAAGGATCTCAAAGCCAGCTTTAGAAAAAGGA
+
CCCCCFFFFFFFGGGGGGGGGGHHHHHFHHHHHHHHHHHHHHHHHHHHHHHGGHHHHHIHHIHHHHHHHHHHHHHHHGHHHGHHHHGHHHHHHHGGGGHHHHHHHHHHHHHHHHHHHHHHHHHHHHHHGHHHHHHHHHHHHHHHHGGHHHHHHHHHHHHHHHHHHHHHHGHHHHGHHHHHHGGHHHHHHHHHHHHHHHHHHHHHHHHHHHHHHHHHHHHHHHHHHHHHHHHHHHHHHGHHHHHGHHHHGGH
@M05620:45:000000000-G6HP7:1:1101:8253:5845 1:N:0:156
CATCCTGACCCTGAAGTACCCCATTGAGCATGGCATCGTCACCAACTGGGACGACATGGAGAAGATCTGGCACCACACCTTCTACAACGAGCTGCGCGTGGCCCCGGAGGAGCACCCAGTGCTGCTGACCGAGGCCCCCCTGAACCCCAAGGCCAACAGAGAGAAGATGACTCAGGTGAGGCTCGGCCGACGCCCGTGCTCCTCCCGTCCTTTCCCCAGTCATTTTCTGCCCGGCTTGATTTCTGACATTA
+
BBBBBFFFFFFFG4GGGGGGGGGHHHFHHHHHHHFGHGHHHGHGFFHHHHHHGEGCGHHBG3GHHHHHHHHHHGHHCEGHHHHFHHHHGGGGGHHGGGGGGGHHGGGDGGGGHHHHGGHHHHHHHHHHHHGGGGGGGGGGGGHHHHGGGGHGHHGEGGGGGGGGGGGGGGGGGGGGGGGGGGGGFFFFFFFFFFFF;DDFFFFFFFFEFFFFFFFFFFDFFFFFFFFFFFFFFFFFFA;FFFFFFFFBFF/
@M05620:45:000000000-G6HP7:1:1101:22026:5846 1:N:0:156
ATCTCTATCTCCTAAAAACCTGTTTAGATTTGGAGATAGACCTTCAGGTTTTTCATCATTTTCTGCATGAATTATACATTGACCACGTTCCAGCGTGGTCAGTTTGCAGCATTCTGTTATTTTGTTTGACAGAGTGTCTTGTTGAGAACATATGTAGGACATGATTTTTTCCTGCAACAGGGAAAATAAAGTATAAGTTTTAAAGATTTATTCTTTAATAAAGGATCTCAAAGCCAGCTTTAGAAAAAGGA
+
BBBBBFFFFFFFGFGGGGGGGGHHHFHHHHHHHHHHHHHCHHHHHHHHHHHGGHHHHHHHHHHHHHHHHHHHHFHHHFHHHHHHHHGHHHHGHHGGGGHHHHHHHHHHHHHHHHHHHHHHHHHHHHHHHHHHHHHHHHHHHHHHHHHHHHHHHHHHHHHHHHHHHHHHHGHHHHHHHHHHHGGHHHHHHHHHHHHHHGHHHHHHHHHHHHHHHHHHHGHHHHHHHHHHHHHHHHHHHGGHHHHHHHHHGGH
@M05620:45:000000000-G6HP7:1:1101:15508:5848 1:N:0:156
ATCTCTATCTCCTAAAAACCTGTTTAGATTTGGAGATAGACCTTCAGGTTTTTCATCATTTTCTGCATGAATTATACATTGACCACGTTCCAGCGTGGTCAGTTTGCAGCATTCTGTTATTTTGTTTGACAGAGTGTCTTGTTGAGAACATATGTAGGACATGATTTTTTCCTGCAACAGGGAAAATAAAGTATAAGTTTTAAAGATTTATTCTTTAATAAAGGATCTCAAAGCCAGCTTTAGAAAAAGGA
+
BBBBBFFFFFFFGGFGGGGGGGHHHFHFHHHHHCG4GAGAGHHHHHHHHHHGGHHHHDHHHHHHHHHHHHHHHHHHHGHHHEHHGHFGHHHHHHGGGGHHHHHHHHHHHHFHHHHHHHHHHHHHHHHHFHFHHHHHHHHHHHHHHHGHHHHGHHHHHHHHHHHHHHHHHGHHHHHHHHHHHGGHHHHHHHHHHHHHHHHHHHHHHHHHHHHHHHHHHGHHHHHHHHHHHHHHHHHHHGHHHHHHGGHHGGH
@M05620:45:000000000-G6HP7:1:1101:10818:5853 1:N:0:156
TACCTGTACTGGGGAAGCATTTGAATATCCCCCCATGGTGATGGGGACGGAGAACTGCTCCATAAACACAGGCAACGTGCCTAACTTTCCCGGGAAGATGAAGTCAAAGAGCGACCACAGCTCTCGGAGGTTATTTTGCATCGGTGAGCCAGACAGAATGATCCGATGAGGGGTGCGAAACTATTTGAGGAAAGGAAGCACCTTTTTATTAAATTTACCTTTTAGCAATCGCCATTCCTACCCTAAAGATC
+
AAAAAFFFFFFFGGCEFGEGGFGA1FEHHHHGGGEHGHGFHHHHFGGGGGEEAFGHFHHHHFHHHHHHHHHHGHFHEHHHHHHGHHHHHHHGGGE>EEHHGHHFHGGEHEGHEGGGGHHHHHHHHGGECGEHHHHHHHHGHHGGGGGHGH0GHGFHHCGHHHHHHGGGHHHGGGGGGGGGGGGGGGGFGF0CFFGGGFGGGFFFFFFFFFFFFFFFFFFFFFF/FFFFFFEFFBEFFFFBFFFFFFFEFFF
@M05620:45:000000000-G6HP7:1:1101:15518:5862 1:N:0:156
ATCTCTATCTCCTAAAAACCTGTTTAGATTTGGAGATAGACCTTCAGGTTTTTCATCATTTTCTGCATGAATTATACATTGACCACGTTCCAGCGTGGTCAGTTTGCAGCATTCTGTTATTTTGTTTGACAGAGTGTCTTGTTGAGAACATATGTAGGACATGATTTTTTCCTGCAACAGGGAAAATAAAGTATAAGTTTTAAAGATTTATTCTTTAATAAAGGATCTCAAAGCCAGCTTTAGAAAAAGGA
+
BBBBBFFFFFFFGGGFGGGGGGHHHGHHHHHHHFHHHFHGHHHHHHHHHHHGGHHHHGHHHHHHHHHHHHHHHHHHHHHHHHHHFHGGHHHHHHGGGGHHGHHHHHHHHHHHHHHHHHHHHHHHHHHHFHHHHHHHHHHHHHHHBGHEGGHHHHHHHH?GHHHHHHHHHGHHHHHF<GGHHGGG/0FF?1?FGH1DGFGHHHFDG1GHHHHHHHHHH0GD=GHHBGHHHHHGHHHHHGHHHCGGGFCCFGC
@M05620:45:000000000-G6HP7:1:1101:7395:5871 1:N:0:156
CATCCTGACCCTGAAGTACCCCGGCTTGATTTCTGACATTAGATCGGAAGAGCACACGTCTGAACTCCAGTCACGCACTACAATCTCGTATGCCGTCTTCTGCTTGACAAAAAAAAAACCCCATCTTTTCCACCTCCTTTGCTCCCCTCCCACGCACCCCCCCAACATCCTTTTTTTCACTCTTCCTGCTCCCTCTGACCTGTGTTCCTCATCTCTTCTCTTCCTTGCCCCCCCCCGCTCCTCACACTCCT
+
>AABAFDFFCFFFGGGGFEGFGECEAEC2FBFHHFFGBFD5A5BGEGG21AGGHHHHGFGHCDBGHDHHHHH3GCF@E@BFF3G@4G1FAG3BFEEEGFEHF4GG3?343BBC<E/B//////0011111111?00/01>>111>.<0.../.-.-<-.--:--.99/;B;00BB--;009;99//9B////:...//;9/.///;;/;F;//9////:////9//////.--9-;---99/.;.;///./
@M05620:45:000000000-G6HP7:1:1101:10822:5873 1:N:0:156
TACCTGTACTGGGGAAGCATTTGAATATCCCCCCATGGTGATGGGGACGGAGAACTGCTCCATAAACACAGGCAACGTGCCTAACTTTCCCGGGAAGATGAAGTCCAAGAGCGACCCCAGCTCTCGGAGGTTATTTTGCATCGGTGAGCCAGACAGAATGATCCGATGAGGGGTGCGACACTATTTGAGGAAAGGAAGCACCTTTTTATTACATTTACCTTTTAGCAATCGCCATTCCTCCCCTAAAGATC
+
AAAAADFFFF@CGEAA1ABGGG331F3FHHHGGGEHGCG11DAEA?FEAE/E/AFGFGGGHFGE1FGHHE0EF>BG/GFFGH11BGFHHHHGCE//E0FB1F1GF11FB0FGE/>C/?/?GHHHHAF/<@GHDGHHHGH1GHA.ECACFG/<.C<GC<GFGHGGF.;EGFGF@C@CA.-;AF/FFGG0./099AF/9:ABFEFFFFF-BF//9BFF/BFFFFF//;B/BF9AB-AFFFF/;AAF-9/;BFF
@M05620:45:000000000-G6HP7:1:1101:20847:5890 1:N:0:156
ATCTCTATCTCCTAAAAACCTGTTTAGATTTGGAGATAGACCTTCAGGTTTTTCATCATTTTCTGCATGAATTATACATTGACCACGTTCCAGCGTGGTCAGTTTGCAGCATTCTGTTATTTTGTTTGACAGAGTGTCTTGTTGAGAACATATGTAGGACATGATTTTTTCCTGCAACAGGGAAAATAAAGTATAAGTTTTAAAGATTTATTCTTTAATAAAGGACCTCAAAGCCAGCTTTAGAAAAAGGA
+
CCCCCFFFFFFFGGGGGGGGGGHHHFHHHHHHHHHHHFHFHHHHHFHHHHHGGHHHHHHHHHHHHHHHHHHHHHHGHFHHHGHHHHGHHHHFFHGGGGHHHHHHHHHHHHHHHHHHHHHHHHHHHHHHGHHHGHHHHHHHHHHHFHHFHHHHHHHHHHHHHHHGHHHHHGHHHHHHFHGHHGGGGHGHFHHHHHHFHGGHHFH<GGGHHHHHHHHHHHHHFFHHHAGHHHHFHHHGHGHHHHHEFHHHGGF
@M05620:45:000000000-G6HP7:1:1101:6106:5892 1:N:0:156
CAACCCAGAAGACATGAGGTCAGCTAGATCGGAAGAGCACACGTCTGAACTCCAGTCACGCACTACAATCTCGTATGCCGTCTTCTGCTTGAAAAAAAAAAAATCAAAGAGCGACCACAGTTCTTCGGAGGTTCTTTTGAATCGTTGAGCAAATCAGAATTGTCCTCTGAGGGGTGGGCAACACTTTGAGGAAAGTAAGCACCTTTTTATTACATTTACGTTTTCGTACTAGCAATTCCTAATCTAAAAAT
+
AAABA3>ABFFCGAFGGGGGFEFGHGHHHHHGAFEHFGGCHFGFGGG5FGHHFHHHFHHGHGEEGGHGG3FFGFGHHDEEE/?FGGD4@FG1B3FC>EEE@@/0111B?000<////</0111<?1//.->.01<1>>0.000<.././00</0:000;::0;0:00;000..-.---.=....900;0;//./9;9////..///99A///9/9////.;//./-.9../99/9;/////////9////;
@M05620:45:000000000-G6HP7:1:1101:6377:5950 1:N:0:156
TACCTGTACTGGGGAAGCATTTGAATATCCCCCCATGGTGATGGGGACGGAGAACTGCTCCATAAACACAGGCAACGTGCCTCACTTTCCCGGGAAGATGAAGTCAAAGAGCGACCACAGCTCTCGGAGGTTATTTTGCATCGGTGAGCCAGACAGAATGATCCGATGAGGGGTGCGAAACTATTTGAGGAAAGGAAGCACCTTTTTATTAACTTTACCTTTTAGCAATCGCCATTCCTACCCTAAAGATC
+
A>AAAFFFFFD44AFGGGFFGGF65GGHFEGGGG2BGFFF5DGFFEFEGGDEAFGGBGGGGFGFB5FFGEHHGHEHCHFHHG3BFFGHHHHGGCE/EFGE4FEHH4FFGFHHG/>CCCGFAGHHHGE/A@<GDGGGHD11>GADGGGHGHBGFFHHBCGDGGGHF.=:C::.@E@D9.;-9C0FFGG0;B9;CFGG/A./9ABFFFF.9B/9/;BF/BFFFFFFFF999B.A?.;BBBFBBA.9F.;B/F;
@M05620:45:000000000-G6HP7:1:1101:13925:5966 1:N:0:156
ATCTCTATCTCCTAAAAACCTGTTTAGATTTGGAGATAGACCTTCAGGTTTTTCATCATTTTCTGCATGAATTATACATTGACCACGTTCCAGCGTGGTCAGTTTGCAGCATTCTGTTATTTTGTTTGACAGAGTGTCTTGTTGAGAACATATGTAGGACATGATTTTTTCCTGCAACAGGGAAAATAAAGTATAAGTTTTAAAGATTTATTCTTTAATAAAGGATCTCAAAGCCAGCTTTAGAAAAAGGA
+
AAAAAFFFFFFFFG1FAFEGGGHFG33FGFDF1BFGC1AAFHHHGHHBGGHGCGBHHGHGHHHGDGB1GBFGD1FDDHHHHBGF1BEHHHFA1BFEECEGBHGGHDHHHHHHHHGGHHHHHHHHHHHHEGFHFGH1B>GHHHHHHHGDHGHFHHGFHG1GFGHHHFHHFCFGHFFB<F<CAFGH/<?<1?FGHHFFGGHHHGCDD1FHHGHHHHHHDGGFDD0GFGHFHEGHHHH/CEHGCCHBCGFGG./
@M05620:45:000000000-G6HP7:1:1101:6389:5967 1:N:0:156
TACCTGTACTGGGGAAGCATTTGAATATCCCCCCATGGTGATGGGGACGGAGAACTGCTCCATAAACACAGGCAACGTGCCTAACTTTCCCGGGAAGATGAAGTCAAAGAGCGACCACAGCTCTCGGAGGTTATTTTGCATCGGTGAGCCAGACAGAATGATCCGATGAGGGGTGCGAAACTATTTGAGGAAAGGACGCACCTTTTTATTAAATTTACCTTTTAGCAATCGCCATTCCTACCCTAAAGATC
+
AAAAAFFFFFFFGGFGEGBGGGF31FAGHHHGGGEHHHHFHHHHHGAFFGCGEHHHHHHHHGGFFGHHHEGHGHHHEHHHHHGFHHHHHHHGGGC/E0FHFFGHG2FFHHHHGGGG@GFGHHHHHCG?CGGHFGHHHHH1FHGGGFGFHHFFCEGGGHGGDGHHHAEGFFHGCGCE@;A-;FBFFGGBEB0;BF?F.;@@@@FFFFF-FF///;FFFFFFFFF9BFFFFF-ABAAFFFFFFFFFF99B9BF
@M05620:45:000000000-G6HP7:1:1101:12177:5968 1:N:0:156
AGATTACTGCAACAGTTCCCCCTGGACCTGGAAAAGTTTCTTGCCTGGCTTACAGAAGCTGAAACAACTGCCAATGTCCTACAGGATGCTACCCGTAAGGAAAGGCTCCTAGAAGACTCCAAGGGAGTAAAAGAGCTGATGAAACAATGGCAAGTAAGTCAGGCATTTCCGCTTTAGCACTCTTGTGGATCCAATTGAACAATTCTCAGCATTTGTACTTGTAACTGACAAGCCAGGGACAAAACAAAGAT
+
BCABCFFFDDBDFGEBGGGGGGGGHAGHHHHFHHHHHHHHHHHHHHHHHHHFGFGFGHHHHFGHHHHHHHHHHFGHHHHHFHHHHFHGHHHHHHGGGDGFFGHHHHHHGHHHHFHHHHHHHHHGGHGGHHHHHGHHHHHHHHHHHHHHGHHHHGHHHHHHHHHHHHHHHHGGGGGBDHHHHHHHHFHGFHHHH<GHHHHGH<GHHHHGHHHHHHHHGFHHHHHGHHHBGHGFGGGGGGEGGGGGGGFFFFF
@M05620:45:000000000-G6HP7:1:1101:24795:5999 1:N:0:156
ATCTCTATCTCCTAAAAACCTGTTTAGATTTGGAGATAGACCTTCAGGTTTTTCATCATTTTCTGCATGAATTATACATTGACCACGTTCCAGCGTGGTCAGTTTGCAGCATTCTGTTATTTTGTTTGACAGAGTGTCTTGTTGAGAACATATGTAGGACATGATTTTTTCCTGCAACAGGGAAAATAAAGTATAAGTTTTAAAGATTTATTCTTTAATAAAGGATCTCAAAGCCAGCTTTAGAAAAAGGA
+
CDCDDFFFFFFFGGGGGGGGGGHHHHHHHHHHHHHHHHHHHHHHHHHHHHHGGHHHHIIHHIIIIHHHHHHHHHHHHHHHHHHHHHGHHHHHHHGGGGHHHHHHHHHHHHHHHHHHHHHHHHHHHHHHHHHHHHHHHHHHHHHHHHHHHHHHHHHHHHHHHHHHHHHHHGHHHHHHHHHHHGGHHHHHHHHHHHHHHHHHHHHHHHHHHHHHHHHHHHHHHHHHHHHHHGHHHHHHHGHHHHHHHHHHGGH
@M05620:45:000000000-G6HP7:1:1101:15181:6000 1:N:0:156
ATCTCTATCTCCTAAAAACCTGTTTAGATTTGGAGATAGACCTTCAGGTTTTTCATCATTTTCTGCATGAATTATACATTGACCACGTTCCAGCGTGGTCAGTTTGCAGCATTCTGTTATTTTGTTTGACAGAGTGTCTTGTTGAGAACATATGTAGGACATGATTTTTTCCTGCAACAGGGAAAATAAAGTATAAGTTTTAAAGATTTATTCTTTAATAAAGGATCTCAAAGCCAGCTTTAGAAAAAGGA
+
CCCCCFFFFFFFGGGGGGGGGGHHHHHHHHHHHHHHHHHGHHHHHHHHHHHGGHHHHIHHIHHIHHHHHHHHHHHHHHHHHHHHHHGHHHHHHHGGGGHHHHHHHHHHHHHHHHHHHHHHHHHHHHHHHHHHHHHHHHHHHHHHHHHHHHHHHHHHHHHHHHHHHHHHHGHHHHHHHHHHHGGGHHHHHHHHHHHHHHHHHHHHHHHHHHHHHHHHHHHHHHHHHHHHGHHHHHHHHGHHHHHGFHHHGGH
@M05620:45:000000000-G6HP7:1:1101:24777:6000 1:N:0:156
ATCTCTATCTCCTAAAAACCTGTTTAGATTTGGAGATAGACCTTCAGGTTTTTCATCATTTTCTGCATGAATTATACATTGACCACGTTCCAGCGTGGTCAGTTTGCAGCATTCTGTTATTTTGTTTGACAGAGTGTCTTGTTGAGAACATATGTAGGACATGATTTTTTCCTGCAACAGGGAAAATAAAGTATAAGTTTTAAAGATTTATTCTTTAATAAAGGATCTCAAAGCCAGCTTTAGAAAAAGGA
+
BBBBBFFFFFFFGGGGGGGGGGGHHHHHHHHHGHHHHHHHHHHHHHGHHHHGGHHHHHHHHHHHHHHHHGHHHGHGHHHHHHHHHHGHHHHHHHGGGGHHHHHHHHHHHHHHHHHHHHHHHHHHHHHHGHFHHHHHHHHHHHHHHHFHHHHHHHHHHHHHHHHHHHHHHGHHHHHHHHHHHGGGHHHGFGHGGHFHHFGHHGHHHHHHHHHHHHHHHGHHHGHHFGHHHGHFHHHHHGHHHHHGHFFFFDH
@M05620:45:000000000-G6HP7:1:1101:25778:6012 1:N:0:156
ATCTCTATTCCTAAAAACCTGTTTAGATTTGGAGATAGACCTTCAGGTTTTTCATCATTTTCTGCATGAATTATACATTGACCACGTTCCAGCGTGGTCAGTTTGCAGCATTCTGTTATTTTGTTTGACAGAGTGTCTTGTTGAGAACATATGTAGGACATGATTTTTTCCTGCAACAGGGAAAATAAAGTATAAGTTTTAAAGATTTATTCTTTAATAAGGGATCTCAAAGCCAGCTTTAGAAAAAGGAA
+
A11>ADFFFBF3FGBF1AE1GBDGDDGGEGBEBB1FGFGFHHFGHHHEGGFGGGDG2DAGHHHHGHFHBFAGFHHHGEFFDGGGCFFHHHHB0E?EGHHGHGHHHFFHHHHF@FDBFHHHHHHHHHHHHHHHHGHHHHHHHHHHHHHHHHHHHFHHHHHHHHGHHHHHGHHHHHGHHHGHGGH/?GGGHGGGGFGGGHHHHHHHHHHHHHHHHHHHD=DG<DCGHEHHGHGHGHHHGHHHFG0<<CCEGGF
@M05620:45:000000000-G6HP7:1:1101:20811:6026 1:N:0:156
AGATTACTGCAACAGTTCCCCCTGGACCTGGAAAAGTTTCTTGCCTGGCTTACAGAAGCTGAAACAACTGCCAATGTCCTACAGGATGCTACCCGTAAGGAAAGGCTCCTAGAAGACTCCAAGGGAGTAAAAGAGCTGATGAAACAATGGCAAGTAAGTCAGGCATTTCCGCTTTAGCACTCTTGTGGATCCAATTGAACAATTCTCAGCATTTGTACTTGTAACTGACAAGCCAGGGACAAAACAAAGAT
+
CCCCCFFFFFFFGGGGGGGGGGGGHGHHHHHHHHHHHHHHHHHHHHHHHHHHHHHHHHHHHHHHHHHHHHHHHHHHHHHHHHHHHHHHHHHHHHGGG1GHDHHHHHHHGHHHFHHHHHHHHHHGGGGGHHHHHGHHHHHHHHHHHHHHHHHHHGHHHHHHHHHHHHHHHHGGGGGHHHHHHHHHHGHGGHHHHBGHHDGGHHHHHHHHHHHHHHHHHHHHHHHHHHHHHHHHHGGGGGGGAFGGGGGGGFF
@M05620:45:000000000-G6HP7:1:1101:23552:6026 1:N:0:156
TACCTGTACTGGGGAAGCATTTGAATATCCCCCCATGGTGATGGGGACGGAGAACTGCTCCATAAACACAGGCAACGTGCCTAACTTTCCCGGGAAGATGAAGTCAAAGAGCGACCACAGCTCTCGGAGGTTATTTTGCATCGGTGAGCCAGACAGAATGATCCGATGAGGGGTGCGAAACTATTTGAGGAAAGGAAGCACCTTTTTATTAAATTTACCTTTTAGCAATCGCCATTCCTACCCTAAAGATC
+
AAACCFFFFFFFGGGGGGGGGGHHHHHHHHHGGGGHHHHHHHHHHGGGGGGGGHHHHHHHHHHHHHHHHHHHGHHHGHHHHHHHHHHHHHHGGGGGGHHHHHHHHHHHHHHGGGGGGHHHHHHHHGGGGGGHHHHHHHHHHHGGGGGHHHHHHGHHGHHHHHHHHGGGHHHGGCDGGGGGGGGGGGGGGGFFGGGGGGGGGFFFFFFFFFFFFFFFFFFFFFFFFFFBFFFFFFFFFFFFFFFFFFFFFFF
@M05620:45:000000000-G6HP7:1:1101:25795:6028 1:N:0:156
ATCTCTATTCCTAAAAACCTGTTTAGATTTGGAGATAGACCTTCAGGTTTTTCATCATTTTCTGCATGAATTATACATTGACCACGTTCCAGCGTGGTCAGTTTGCAGCATTCTGTTATTTTGTTTGACAGAGTGTCTTGTTGAGAACATATGTAGGACATGATTTTTTCCTGCAACAGGGAAAATAAAGTATAAGTTTTAAAGATTTATTCTTTAATAAAGGATCTCAAAGCCAGCTTTAGAAAAAGGAA
+
CCCCCFFFFFFFGGGGGGGGGGHH5FFGHHHHGHHHHHHHHHHHHHHHHHGGHHHHHHHHHHHHHHHHGHHHHHHHHHHHHHHHHGHHHGHHGGFGGHHGHHHHHHHHHHHHHHHHHHHHHHHHHHHHHHHHHGHHHHHHHHHHHHHHGHHHHHHHHHHHHHHHHHHHGHHHHHGHHHGHGGHHHHHHHGGFGDDFFGHHHHHHFHHHHHHHHGHHGDDDGDDFHHHFHHHHGHGHGHHHHHFGFHGEEHG
@M05620:45:000000000-G6HP7:1:1101:25775:6032 1:N:0:156
ATCTCTATTCCTAAAAACCTGTTTAGATTTGGAGATAGACCTTCAGGTTTTTCATCATTTTCTGCATGAATTATACATTGACCACGTTCCAGCGTGGTCAGTTTGCAGCATTCTGTTATTTTGTTTGACAGAGTGTCTTGTTGAGAACATATGTAGGACATGATTTTTTCCTGCAACAGGGAAAATAAAGTATAAGTTTTAAAGATTTATTCTTTAATAAAGGATCTCAAAGCCAGCTTTAGAAAAAGGAA
+
CCCCCFFFFFFFGGGGGGGGGGHHFHHHHHHHGHHHHHHHHHHHHHHHHHGGHHHHHIIIHHHIIHHHHHHHHHHHHHHHHHHHHGHHHHHHHGGGGHHHHHHHHHHHHHHHHHHHHHHHHHHHHHHGHHHHHHHHHHHHHHHHGGFHGHHHHHHHHHHHHHHHHHHHGHHHHHHHHHHHGGHGHHHGHHGHHHHGHHHHHGHHHHHHHHHHHHHHFHHHEGGGHHHHHHGHGHGHGHHHGHHHHGGGGHH
@M05620:45:000000000-G6HP7:1:1101:15218:6044 1:N:0:156
TACCTGTACTGGGGAAGCATTTGAATATCCCCCCATGGTGATGGGGACGGAGAACTGCTCCATAAACACAGGCAACGTGCCTAACTTTCCCGGGAAGATGAAGTCAAAGAGCGACCACAGCTCTCGGAGGTTATTTTGCATCGGTGAGCCAGACAGAATGATCCGATGAGGGGTGCGAAACTATTTGAGGAAAGGAAGCACCTTTTTATTAAATTTACCTTTTAGCAATCGCCATTCCTACCCTAAAGATC
+
AABBBFFFFFFFGGGGGGGGGGHGHHHHHHHGGGGHHHGHHHHHHGGGGGGGGHHHHHHHHHHHHHHHHHHHGHHHGHHHHHHHHHHHHHHGGGGGGHHHHHHHHHHHHGHHGGGGGHHHHHHHHGGGGGGHHHHHHHHHHHGGGGGHHHHHHGHHHHHHHHHHHGGGHHHGGECGGGGGGGGGGGGFEGFFGGGGGGGGGFFFFFFFFFFFFFFFFFFFFFFFFFFFFFFFFFFFFFFFFFFFFFFFFFF
@M05620:45:000000000-G6HP7:1:1101:20816:6046 1:N:0:156
AGATTACTGCAACAGTTCCCCCTGGACCTGGAAAAGTTTCTTGCCTGGCTTACAGAAGCTGAAACAACTGCCAATGTCCTACAGGATGCTACCCGTAAGGAAAGGCTCCTAGAAGACTCCAAGGGAGTAAAAGAGCTGATGAAACAATGGCAAGTAAGTCAGGCATTTCCGCTTTAGCACTCTTGTGGATCCAATTGAACAATTCTCAGCATTTGTACTTGTAACTGACAAGCCAGGGACAAAACAAAGAT
+
ABABCFFFFFFFGGGGGGGGGGGGHHHHHHGHHHHHHHHHHHHHHHHHHHHHHHHHHHHHHHHHHHHHHHHHHHHHHHHHGHHHHHHHHHHHHHGGEGHHHHHHHHHHGHHHHHHHHHHHHHHGGGGGHHHHHGHHHHHHHHHHHHHHHHHHHGHHHHHHHHHHHHHHHHGGGGGHHHHHHHHHHGHGHHHHHHHHHGHHHHHHHHHHGHHHHHHHHHHGHGHHHHHHGHGHGGGGGGGGEGGGGGGFG/F
@M05620:45:000000000-G6HP7:1:1101:10690:6052 1:N:0:156
ATCTCTATCTCCTAAAAACCTGTTTAGATTTGGAGATAGACCTTCAGGTTTTTCATCATTTTCTGCATGAATTATACATTGACCACGTTCCAGCGTGGTCAGTTTGCAGCATTCTGTTATTTTGTTTGACAGAGTGTCTTGTTGAGAACATATGTAGGACATGATTTTTTCCTGCAACAGGGAAAATAAAGTATAAGTTTTAAAGATTTATTCTTTAATAAAGGATCTCAAAGCCAGCTTTAGAAAAAGGA
+
BCCCDFFFFFFFGGGGGGGGGGHHHHHHHHHHHHHHHHHHHHHHHHHHHHHGGHHHHHHHHHHHIHHHHHHHHHHHHHHHHHHHHHGHHHHHHHGGGGHHHHHHHHHHHHHHHHHHHHHHHHHHHHHHHHHHHHHHHHHHHHHHHHHHHHHHHHHHHHHHHHHHHHHHHGHHHHHHHHHHHGGHHHGHHHHHHHHHHHHHHHHHHHHHHHHHHHHHHHHHHHHHHHHHHGHHHHHHHGHHHHGHHGHHGGH
@M05620:45:000000000-G6HP7:1:1101:7630:6053 1:N:0:156
TACCTGTACTGGGGAAGCATTTGAATATCCCCCCATGGCGATGGGGACGGAGAACTGCTCCATAAACACAGGCAACGTGCCTAACTTTCCCGGGAAGATGAAGTCAAAGAGCGACCACAGCTCTCGGAGGTTATTTTGCATCGGTGAGCCAGACAGAATGATCCGATGAGGGGTGCGAAACTATTTGAGGAAAGGAAGCACCTTTTTATTAAATTTACCTTTTAGCAATCGCCATTCCTACCCTAAAGATC
+
AAABCFFFFFFFGGGGGGGGGGHHHHHHHHHGGGGHHHAFGGGGHGGGGGGGGHHHHHHHHHHHHHHHHHHHGHHHGHHHHHHHHHHHHHHGGGGGGHHHHHHHHHHHHHHHGGGGGHHHHHHHHGGGGGGHHHHHHHHGHHGGGGGHHHHHHGHHHHHHHHHHHGGGHHGGGCBFDCCFGGGGGGGGGF0FGGGFFFFFFFFFFFFFFHFFFFFFFFFFFFFFFFFFFFEFFFFFFFFFFFFFFFFFFFB
@M05620:45:000000000-G6HP7:1:1101:7111:6057 1:N:0:156
TACCTGTACTGGGGAAGCATTTGAATATCCCCCCATGGTGATGGGGACGGAGAACTGCTCCATAAACACAGGCAACGTGCCTAACTTTCCCGGGAAGATGAAGTCAAAGAGCGACCACAGCTCTCGGAGGTTATTTTGCATCGGTGAGCCAGACAGAATGATCCGATGAGGGGTGCGAAACTATTTGAGGAAAGGAAGCACCTTTTTATTAAATTTACCTTTTAGCAATCGCCATTCCTACCCTAAAGATC
+
AAAABFFFFFFFGGGFGGGGGGHHHHHHHHHGGGGHHHGHHHHHHGGGGGGGGHHHHHHHHHHGGHHHHHHHFHHHGHHHHHHHHHHHHHHGGGEFGGHHHGHHHHHHHHHHGGGGGHGHHHHHHGGGGGEHHHHHHHFFGFEFEDFHHHHHHGHHFFHHHHHGGEEGGEFEG;AADDGGGGGGGGGGEG0/FFGGEG.CFFFFFFFFFFFFFBFFFFFFFFFFFFFFFFFFDFAFBFFFFFFFFFFFFFB
@M05620:45:000000000-G6HP7:1:1101:8804:6066 1:N:0:156
ATCTCTATCTCCTAAAAACCTGTTTAGATTTGGAGATAGACCTTCAGGTTTTTCATCATTTTCTGCATGAATTATACATTGACCACGTTCCAGCGTGGTCAGTTTGCAGCATTCTGTTATTTTGTTTGACAGAGTGTCTTGTTGAGAACATATGTAGGACATGATTTTTTCCTGCAACAGGGAAAATAAAGTATAAGTTTTAAAGATTTATTCTTTAATAAAGGATCTCAAAGCCAGCTTTAGAAAAAGGA
+
CCCCDFFFFFFFGGGGGGGGGGHHHHHHHHHHHHHHHHHHHHHHHHHHHHHGGHHHHIIHIHIIIHHHHHHHHHHHHHHHHHHHHHGHHHHHHHGGGGHHHHHHHHHHHHHHHHHHHHHHHHHHHHHHHHHHHHGHHHHHHHHHHHHHHHHHHHHHHHHHHHHHHHHHHGHHHHHHHHHHHGGHHHHHHHHHHHHHHHHHHHHHHHHHHHHHHHHHHHHHHHHHHHHHHHHHHHHHHGHHHHGHGHHHGGH
@M05620:45:000000000-G6HP7:1:1101:7126:6067 1:N:0:156
TACCTGTACTGGGGAAGCATTTGAATATCCCCCCATGGTGATGGGGACGGAGAACTGCTCCATAAACACAGGCAACGTGCCTAACTTTCCCGGGAAGATGAAGTCAAAGAGCGACCACAGCTCTCGGAGGTTATTTTGCATCGGTGAGCCAGACAGAATGATCCGATGAGGGGTGCGAAACTATTTGAGGAAAGGAAGCACCTTTTTATTAAATTTACCTTTTAGCAATCGCCATTCCTACCCTAAAGATC
+
AAABCFFFFFFFGGGGGGGGGGHHHHHHHHHGGGGHHHHHHHHHHGGGGGGGGHHHHHHHHHHHHHHHHHHHGHHHGHHHHHHHHHHHHHHGGGGGGHHHHHHHHHHHHHHHGGGGGHHHHHHHHGGGGGEHHHHHHHHGHHGGGGGHHHHHHGHHHHHHHHHHHGGGHHHEGEEGGECFGGGGGGGGGF9FGGGGGGGGGFFFFFFFFFFFFFFFFFBFFFFFFFFFFFFFFFFFFFFFFFFFFFFFFFF
@M05620:45:000000000-G6HP7:1:1101:7643:6068 1:N:0:156
TACCTGTACTGGGGAAGCATTTGAATATCCCCCCATGGTGATGGGGACGGAGAACTGCTCCATAAACACAGGCAACGTGCCTAACTTTCCCGGGAAGATGAAGTCAAAGAGCGACCACAGCTCTCGGAGGTTATTTTGCATCGGTGAGCCAGACAGAATGATCCGATGAGGGGTGCGAAACTATTTGAGGAAAGGAAGCACCTTTTTATTAAATTTACCTTTTAGCAATCGCCATTCCTACCCTAAAGATC
+
BABCCFFFFFFFGGGGGGGGGGHHHHHHHHHGGGGHHHAGHHHHHGGGGGGGGHHHHHHHHHHHHHHHHHHHGHHHGHHHHHHHHHGHHHGGGGGGGHHHHHHHHHHHHHGHGGGGGHHHHHHHHGGGGGGHHHHHHHHHHHGGGGGHHHHHHGHHHHHHHHHHHFFGHGGEGEEFGECAGGGGGGGGGFFGGGGGGGGGGFFFFFFFFFFFFFFFFFFFFFFFFFFFFF?EFFFFFFFFFFFFFFFFFFF
@M05620:45:000000000-G6HP7:1:1101:10696:6071 1:N:0:156
ATCTCTATCTCCTAAAAACCTGTTTAGATTTGGAGATAGACCTTCAGGTTTTTCATCATTTTCTGCATGAATTATACATTGACCACGTTCCAGCGTGGTCAGTTTGCAGCATTCTGTTATTTTGTTTGACAGAGTGTCTTGTTGAGAACATATGTAGGACATGATTTTTTCCTGCAACAGGGAAAATAAAGTATAAGTTTTAAAGATTTATTCTTTAATAAAGGATCTCAAAGCCAGCTTTAGAAAAAGGA
+
AAAABFFFFFFFGGGGGGGGGGHHHHHHHHHHHHHHHHHHHHHHHHHFHHHGGHHHHHHHHHHHHHGHHHHHHHHHHHHHHGHHHHGGHHHGHHGGGGHHHHHHHHGHHHHHHHHHHHHHHHHHHHHHHHHHHHHHHHHHHHHHHHGHHHHHHHHHHHHHHHHHHHHHHGHHHHHHHHHHHGGHEBGHHGHHGGHHHHHHHHHHHHHHHHHHHHHHHGHHHHHGHHHHHHGGHGHHHGHHHHHGHGHHGGG
@M05620:45:000000000-G6HP7:1:1101:7117:6083 1:N:0:156
TACCTGTACTGGGGAAGCATTTGAATATCCCCCCATGGTGATGGGGACGGAGAACTGCTCCATAAACACAGGCAACGTGCCTAACTTTCCCGGGAAGATGAAGTCAAAGAGCGACCACAGCTCTCGGAGGTTATTTTGCATCGGTGAGCCAGACAGAATGATCCGATGAGGGGTGCGAAACTATTTGAGGCAAGGAAGCACCTTTTTATTACATTTACCTTTTAGCAATCGCCATTCCTACCCTAAAGATC
+
1AAAAFDFFFF@GECEEG1DGGF3GHHHHHHGGGGHCFGGGHHG/AFGGGGGEHHHBFHHHGHFHFGHHHGHGHGHCH/FGGEGGFHHFGHAEGGGCGGHHGEGFGHHH00F<CCGBHEHEFHGH/?/ACEGHHHHH1<1FGCCC.CGGHBG<EHBGHG0DGHHHGFGGFB.-=@F-E-?ABFFFF0CE/.;9.CABAEFBEBFFFFEFFE//BFF/BBFFFFF/9B9FF-ABB:F9FFFF-FF9FBBFFB
@M05620:45:000000000-G6HP7:1:1101:8992:6085 1:N:0:156
ATCTCTATCTCCTAAAAACCTGTTTAGATTTGGAGATAGACCTTCAGGTTTTTCATCATTTTCTGCATGAATTATACATTGACCACGTTCCAGCGTGGTCAGTTTGCAGCATTCTGTTATTTTGTTTGACAGAGTGTCTTGTTGAGAACATATGTAGGACATGATTTTTTCCTGCAACAGGGAAAATAAAGTATAAGTTTTAAAGATTTATTCTTTAATAAAGGCTCTCAAAGCCAGCTTTAGAAAAAGGA
+
ABAAAFFFFFFFGGGGGGGGGCGGHHGGHHHHHBF4FEH5FGHHHHHHHHHGGHGGHHGHGHHHGHHHFFFHHFG5GDGHHFHGHHDHHHHDGHCEGFHHEFHHHHHHHFEDGHHHHGFGHHHHHHHHHHHHHHHHHHHHHHHHBFGFHGHHHHHHG3GHGGC2BGHHHGFHHHHB2FFGGF/<FG?F?DGFGFFDFGHHG<<1>1>FHGHHHHHHDGG0=DGH.<GFHFHGG/CGHGHHH0CG0;/C..;
@M05620:45:000000000-G6HP7:1:1101:15511:6096 1:N:0:156
ATCTCTATCTCCTAAAAACCTGTTTAGATTTGGAGATAGACCTTCAGGTTTTTCATCATTTTCTGCATGAATTATACATTGACCACGTTCCAGCGTGGTCAGTTTGCAGCATTCTGTTATTTTGTTTGACAGAGTGTCTTGTTGAGAACATATGTAGGACATGATTTTTTCCTGCAACAGGGAAAATAAAGTATAAGTTTTAAAGATTTATTCTTTAATAAAGGATCTCAAAGCCAGCTTTAGAAAAAGGA
+
CCCBCFFFFFFFGGGGGGGGGGHHHHHHHHHHHHHHHHHHHHHHHHHHHHHGGHHHHIHHHHIHIHHHHHHHHHHHHHHHHHHHHHGHHHHHHHGGGGHHHHHHHHHHHHHHHHHHHHHHHHHHHHHHGHHHHHHHHHHHHHHHHHHHHHHHHHHHHHHHHHHHHHHHHGHHHHHHHHHHHGGHHHGHHHHHHHHHHHHHHHHHHHHHHHHHHHHHHHHHHHGHHHHHHHHHHHHHHGHHHHHHHHHHDGH
@M05620:45:000000000-G6HP7:1:1101:7249:6103 1:N:0:156
CATCCTGACCCTGAAGTACCCCATTGAGCATGGCATCGTCACCAACTGGGACGACATGGAGAAGATCTGGCACCACACCTTCTACAACGAGCTGCGCGTGGCCCCGGAGGAGCACCCAGTGCTGCTGACCGAGGCCCCCCTGAACCCCAAGGCCAACAGAGAGAAGATGACTCAGGTGAGGCTCGGCCGACGCCCGTGCTCCTCCCGTCCTTTCCCCAGTCATTTTCTGCCCGGCTTGATTTCTGACATTT
+
CCCCCFFFFFFFGGGGGGGGGGGHHHHHHHHHHHHHHGHHHGGHHGHHHHHHGGGGGHHHHHHHGHHHHHHHHGHHHGGHHHHHHHHHGGGGGHGGGGGGGGHHGGGFGGGGHHHHGGHHHHHHHHHGHHGGGGGGGGGGGGHHHHGGGGHGHHGGGGGGGGGGGGFGGGGGGGGGGGGGGGGGFFFFFFFFFFFFFFFFFFFFFFFAFFFFFFFFFFFFFFFFFFFFFFFFFFFFFF9FFFFFFBFFFF0
@M05620:45:000000000-G6HP7:1:1101:15506:6114 1:N:0:156
ATCTCTATCTCCTAAAAACCTGTTTAGATTTGGAGATAGACCTTCAGGTTTTTCATCATTTTCTGCATGAATTATACATTGACCACGTTCCAGCGTGGTCAGTTTGCAGCATTCTGTTATTTTGTTTGACAGAGTGTCTTGTTGAGAACATATGTAGGACATGATTTTTTCCTGCAACAGGGAAAATAAAGTATAAGTTTTAAAGATTTATTCTTTAATAAAGGATCTCAAAGCCAGCTTTAGAAAAAGGA
+
AABBCFFFFFFFGGGGGGGGGGHHHHHHHHHHHHHHHHHHHHHHHHHHHHHGGHHHHHHHHIHHHHHHHHHHHHHHHHHHHHHHHHGHHHHHHHGGGGHHHHHHHHHHHHHHHHHHHHHHHHHHHHHHHHHHHHHHHHHHHHHHHHHHHHHHHHHHHHHHHHHHHHHHHGHHHHHHHHHHHGGHHHHHHHHGGHHGHGHHHHHHHHHHHHHHHHHHHHHHHHHHHHHHHHHHHHHHHGHHHHHHHGHHGGH
@M05620:45:000000000-G6HP7:1:1101:5648:6143 1:N:0:156
ATCTCTATCTCCTAAAAACCTGTTTAGATTTGGAGATAGACCTTCAGGTTTTTCATCATTTTCTGCATGAATTATACATTGACCACGTTCCAGCGTGGTCAGTTTGCAGCATTCTGTTATTTTGTTTGACAGAGTGTCTTGTTGAGAACATATGTAGGACATGATTTTTTCCTGCAACAGGGAAAATAAAGTATAAGTTTTAAAGATTTATTCTTTAATAAAGGATCTCAAAGCCAGCTTTAGAAAAAGGA
+
3>>AAFFFFFDFGGGGGGGGFGDGHHHHHHHHHCGHHHHCGGGHHHHGFGGEGHHHHHHHHHHHHHHHHFHHHHHGHHHHHGHHHGEHHFHHHHGEGGHHHHHHHHHHHGHHHHHGFGHHHHHHGHHHFHHHHHGGGDHHHFGHHHEFFFHGHHHHHHHGGFHFFHHHHGHGHHGHGHFGHGGGHHHHEFGGHHHHF>FFHFFHGDGDHGHHFHHHHGHGHFFHEFFFGFFGD/;GGEGFHHHHFGFADG;
@M05620:45:000000000-G6HP7:1:1101:11895:6146 1:N:0:156
TACCTGTACTGGGGAAGCATTTGAATATCCCCCCATGGTGATGGGGACGGAGAACTGCTCCATAAACACAGGCAACGTGCCTAACTTTCCCGGGAAGATGAAGTCAAAGAGCGACCACAGCTCTCGGAGGTTATTTTGCATCGGTGAGCCAGACAGAATGATCCGATGAGGGGTGCGAAACTATTTGAGGAAAGGAAGCACCTTTTTATTAAATTTACCTTTTAGCAATCGCCATTCCTACCCTAAAGATC
+
BBBBBFFFFFFFGGFGGGGGGGHHHHHHHHHGGGGHHHHHHHHHHGGGGGGGGHHHHHHHHHHHHHHHHHHHGHHHGHGHHHGHHHHHHHHGGGGGGHHHGHHHHHHHHHHHGGGGGHHHHHHHHGGGGGGHHHHHHHHHHHGGGGGHHHHHGGHHHHHHHHHHHGGGHHHGGCCGGFGGGGGGGGGEGGCFFFGFFFGEGFFFFFFFFFFFFFFFFFFFFFFFFFFFFFFFFFFFFFFFFFFFFFFFFFF
@M05620:45:000000000-G6HP7:1:1101:11692:6150 1:N:0:156
CATCCTGACCCTGAAGTACCCGGCTTGATTTCTGACATTAGATCGGAAGAGCACACGTCTGAACTCCAGTCACGCACTACAATCTCGTATGCCGTCTTCTGCTTGAAAAAAAAAAAACAAAAATCTTCCAAGTCTTTGCCACTATTCGCCCACCCTCGTGCCCCCATACCGTGCTCTCACCTCCGCCCGTTACCCTCTCACCGCGCTTCTCATTCACCCCCCGATCAGACTCTTGGCTTCCTCTGCCACAT
+
CCCCCFFFFFFFGGGGGGGGGGGGGGGHHHHHHHHHGHHHHGHHHGGGGHHGHHHHGHHHGHHHHHHHHHHHHGHGGGHHFBFBFHHGGHHHHGGGHGGHHHHHHGHGDHGGGG@><///00/01111111111>>111<1110111<.<..<...<-:...:.--////..9..90009.0...9.-;-...0//.///99A;--:..9//;///;/.-------;///////////.//////////./
@M05620:45:000000000-G6HP7:1:1101:5667:6162 1:N:0:156
ATCTCTATCTCCTAAAAACCTGTTTAGATTTGGAGATAGACCTTCAGGTTTTTCATCATTTTCTGCATGAATTATACATTGACCACGTTCCAGCGTGGTCAGTTTGCAGCATTCTGTTATTTTGTTTGACAGAGTGTCTTGTTGAGAACATATGTAGGACATGATTTTTTCCTGCAACAGGGAAAATAAAGTATAAGTTTTAAAGATTTATTCTTTAATAAAGGATCTCAAAGCCAGCTTTAGAAAAAGGA
+
3>AABFFFFFFFGGGGGGGGGGGHHHGHHHHHHHHHHHHHHHHHHHHHHHHGGHHHHIHHHHIHHHHHHHHHHHHHHHHHHGHHHHGHHHHHHHGGGGHHHHHHHHHHHHHHHHHHHHHHHHHHHHHHGHHHHHHHHHHHHHHHHHHHHHHHHHHHHHGHHHHHHHHHHGHHHHHHHHHHHGGHHHHHHHHHHHHGHGHHHHHHHHHHHHHHHHHHHHHHHHHHGHHHHGHHHHHHHGHHHHHFHHHFGGG
@M05620:45:000000000-G6HP7:1:1101:7918:6164 1:N:0:156
CATCCTGACCCTGAAGTACCCCATTGAGCATGGCATCGTCACCAACTGGGACGACATGGAGAAGATCTGGCACCACACCTTCTACAACGAGCTGCGCGTGGCCCCGGAGGAGCACCCAGTGCTGCTGACCGAGGCCCCCCTGAACCCCAAGGCCAACAGAGAGAAGATGACTCAGGTGAGGCTCGGCCGACGCCCGTGCTCCTCCCGTCCTTTCCCCAGTCATTTTCTGCCCGGCTTGATTTCTGACATTT
+
CCCCCFFFFFFFGGGGGGGGGGGHHHHHHHHHHHHFHGHHHGHHHGHHHHHHGGGGGHHHHHHHGHHGHHHHHGHHGGGHHHHHHHHHGGGGGHHGGGGGGGHHGGGGGGGGHHHHGGHHHHHHHHHHHHGGGGGGGGGGGGHHHHGGGGHGHHGGGGGGGGGGGGFGGGGGGGGGGGGGGGGGFFFFFFFFFFFFDFFFFFFFFFFFFFFFFFFFFFFFFFFFFFFFFFFFFFFFFFFFFFFFF:FFFF0
@M05620:45:000000000-G6HP7:1:1101:5650:6174 1:N:0:156
ATCTCTATCTCCTAAAAACCTGTTTAGATTTGGAGATAGACCTTCAGGTTTTTCATCATTTTCTGCATGAATTATACATTGACCACGTTCCAGCGTGGTCAGTTTGCAGCATTCTGTTATTTTGTTTGACAGAGTGTCTTGTTGAGAACATATGTAGGACATGATTTTTTCCTGCAACAGGGAAAATAAAGTATAAGTTTTAAAGATTTATTCTTTAATAAAGGATCTCAAAGCCAGCTTTAGAAAAAGGA
+
3>>AAFBDFFFFGGGGFGGGGGEGHFCEFGHHHBGGGFFBEGFFEGHHFGGFFFFBGFHFHHGHEFHHHGFDGGHHEGFHFBF3ACEFGGGFHFGEEGHFFHHHHHHHHFHGHHHHHFEGHHHHFHHFBGFHFHFHGGHHHHHAFHHDGHFHHHGGHGHHFHHHHHHHHCHFHHHHFHHHHEGHHHGHFFHGGGGBGFFGHHHGHHHHHHHHHHHHHDGFGHDBGHHHFFHHHCGFHGHHHHGBFHHHGFG
@M05620:45:000000000-G6HP7:1:1101:5677:6176 1:N:0:156
ATCTCTATCTCCTAAAAACCTGTTTAGATTTGGAGATAGACCTTCAGGTTTTTCATCATTTTCTGCATGAATTATACATTGACCACGTTCCAGCGTGGTCAGTTTGCAGCATTCTGTTATTTTGTTTGACAGAGTGTCTTGTTGAGAACATATGTAGGACATGATTTTTTCCTGCAACAGGGAAAATAAAGTATAAGTTTTAAAGATTTATTCTTTAATAAAGGATCTCAAAGCCAGCTTTAGAAAAAGGA
+
3>>AAFFFFFFFGGGGGGGGFGGHHHFFHHHHHHHHHHDFHHHHHHGGGGHGGHHHHHHHHHHHHHHHHGFHHHHHHHHHHHHHHHGHHHHHHHGFFGHHHHHHHGHHHHHHHHHGHHFHHHHHHHHHHHHHHHHHHHHHHHHFHHHHHHHGHHHHHHHHHHHHHHHHHGHFHHGHHHHGHEEHHHHHHHGHHHHHGHHHHHHHHHHHHHHHHHHHHHHGDG00CGHHHHHHHHHHHEFHHGHFHHHHDDH
@M05620:45:000000000-G6HP7:1:1101:13506:6197 1:N:0:156
AGATTACTGCAACAGTTCCCCCTGGACCTGGAAAAGTTTCTTGCCTGGCTTACAGAAGCTGAAACAACTGCCAATGTCCTACAGGATGCTACCCGTAAGGAAAGGCTCCTAGAAGACTCCAAGGGAGTAAAAGAGCTGATGAAACAATGGCAAGTAAGTCAGGCATTTCCGCTTTAGCACTCTTGTGGATCCAATTGAACAATTCTCAGCATTTGTACTTGTAACTGACAAGCCAGGGACAAAACAAAGAT
+
>A>AA5FFB@D4FGFBFDGGGGGGGEGHHHHHHHHGHHHHFGHHHHHGHHHAFBGDGCHHHHGHHHHHHFHHHHHHGHHHHHHHHGHHHHGHHHGGEEFFFGCFGHHHGHHHH3FFGHHHHGHFEFEEGHHFHGHGHHHHHHFHHHHHHHHHHGHHHHHHHHHGHHHHHHGGGGGHBHHHHHHHHHHFFHHHGCGFHGHBHGGHHHHHHHHHHHHHHHHGHFFHHGFCFGGHHGGGGGGGE.;CFGGFGFF
@M05620:45:000000000-G6HP7:1:1101:13351:6204 1:N:0:156
CATCCTGACCCTGAAGTACCCGGCTTGATTTCTGACATTAGATCGGAAGAGCACACGTCTGAACTCCAGTCACGCACTACAATCTCGTATGCCGTCTTCTGCTTGAAAAAAAAAAAAATAAAAACAACCCTCATCCTCCATTGTCTCCGCACAACCCTCATCACAACTTACGCCTTTACTCCCCTCCCTCTTCCCTATCGCCTCCCAACCTATCCCCCACTCTTCATTTCCCCTCCTTCTACTTCCCCTTC
+
CCCCCFFFFFFFGGGGGGGGGGGGGGGHHHHHHHHHHHHHHHHHHGGGGHHFHHHHGHHHGHHHHHHHHHHHHGHGGGHHCBFBFHHFEHHHHGGGHGHHHHHHGEGGFHGGGCB<>/01?1?1////..0<011111<01110=0=<..---/:.....0;0000.0000..-..:0;000.;/.9.///0;;:0000...:;.://.9/009/0;.-..:00000000;0//:./9000000009//9/
@M05620:45:000000000-G6HP7:1:1101:13517:6213 1:N:0:156
AGATTACTGCAACAGTTCCCCCTGGACCTGGAAAAGTTTCTTGCCTGGCTTACAGAAGCTGAAACAACTGCCAATGTCCTACAGGATGCTACCCGTAAGGAAAGGCTCCTAGAAGACTCCAAGGGAGTAAAAGAGCTGATGAAACAATGGCAAGTAAGTCAGGCATTTCCGCTTTAGCACTCTTGTGGATCCAATTGAACAATTCTCAGCATTTGTACTTGTAACTGACAAGCCAGGGACAAAACAAAGAT
+
AAAAAFFF@5DDGGFBFGGGGGGGGGHHHHHGHHHHHHHHHHHGHHHHHHH3BBGDGHHHHGHGHHHHHHHHHHHHGHHHDGGHHGHHHHDGHHGGEEHGHHFHHHHHGHHHHHHHHHHHHFHGGEGGHGHHHGHHHHGHHGGHHHHHHHHHHGHHHHHHHHGHHHHHHHGGGGGHHHHHHHHHHHHGHHHHHHHHHGGGGHHHHHHHHHHHHHHHHHHGHGGHHHHHGHHHHGGGGGGGFGFGGGGGGGC
@M05620:45:000000000-G6HP7:1:1101:20346:6256 1:N:0:156
ATCTCTATCTCCTAAAAACCTGTTTAGATTTGGAGATAGACCTTCAGGTTTTTCATCATTTTCTGCATGAATTATACATTGACCACGTTCCAGCGTGGTCAGTTTGCAGCATTCTGTTATTTTGTTTGACAGAGTGTCTTGTTGAGAACATATGTAGGACATGATTTTTTCCTGCAACAGGGAAAATAAAGTATAAGTTTTAAAGATTTATTCTTTAATAAAGGATCTCAAAGCCAGCTTTAGAAAAAGGA
+
1AAAAFFFFFFFG11AGGGGGFHGH3DFHHHCFBCCF1FFGHHHHHFFHHHGGH2FHFHHHHHHHHFH2A1FGAG2GDFHE1FH1F?GHHHFEH/E/EHH2FGGHHGDGHCGHHHFHHHHHHHFHHHHEGGGHFHHHHHHFHHH2FH1G<GFHHHHFB1GCFGGHHHHGGHHHHHC<GFGEEE0/0?1?FDGFH1FBGGHH111>1>GGDGGHHHHDDG0<<DB/<FHHFGGDFHHFEHHH000<0/:::G
@M05620:45:000000000-G6HP7:1:1101:8955:6264 1:N:0:156
CATCCTGACCCTGAAGTACCCCATTGAGCATGGCATCGTCACCAACTGGGACGACATGGAGAAGATCTGGCACCACACCTTCTACAACGAGCTGCGCGTGGCCCCGGAGGAGCACCCAGTGCTGCTGACCGAGGCCCCCCTGAACCCCAAGGCCAACAGAGAGAAGATGACTCAGGTGAGGCTCGGCCGACGCCCGTGCTCCTCCCGTCCTTTCCCCAGTCATTTTCTGCCCGGCTTGATTTCTGACATTT
+
DCDDDFFFFFFFGGGGGGGGGGGHHHHHHHHHHHHHHGHHHGHHHGHHHHHHGGGGGHHHHHHHHHHHHHHHHGHHHGGHHHHHHHHHGGGGGHHGGGGGGGHHGGGGGGGGHHHHGGHHHHHHHHHHHHGGGGGGGGGGGGHHHHGGGGHGHHGGGGGGGGGGGGGGGGGGGGGGGGGGGGGGFFFFFFFFFFFFFFFFFFFFFFFFFFFFFFFFFFFFFFFFFFFFFFFFFFFFFFFFFFFFFBFFFF0
@M05620:45:000000000-G6HP7:1:1101:20334:6274 1:N:0:156
ATCTCTATCTCCTAAAAACCTGTTTAGATTTGGAGATAGACCTTCAGGTTTTTCATCATTTTCTGCATGAATTATACATTGACCACGTTCCAGCGTGGTCAGTTTGCAGCATTCTGTTATTTTGTTTGACAGAGTGTCTTGTTGAGAACATATGTAGGACATGATTTTTTCCTGCAACAGGGAAAATAAAGTATAAGTTTTAAAGATTTATTCTTTAATAAAGGATCTCAAAGCCAGCTTTAGAAAAAGGA
+
A11>AFFFFDFDFGGBFGGGGAG1AFGEG3A11GGB0DDH1FFH1AG1B1DAAGAGGFHHFHHHEHHEHBDGA1EHDBHGHGDGFGEHH00210E??EF@2GB@@FGHHHFB@FF@GGDGHDFFBFFGBDBGFFHHF2GHHHGHHGEHHHFBDGFGGF1B0FCGFGDF>B0@FF10GFGBCAC0GFGB11??1FGFHHFGHFHEHFHHHHFHHEDDG0DHG0<D/<GFHGHFFHCFGFHF0:C0CGBCA:C
@M05620:45:000000000-G6HP7:1:1101:20360:6274 1:N:0:156
ATCTCTATCTCCTAAAAACCTGTTTAGATTTGGAGATAGACCTTCAGGTTTTTCATCATTTTCTGCATGAATTATACATTGACCACGTTCCAGCGTGGTCAGTTTGCAGCATTCTGTTATTTTGTTTGACAGAGTGTCTTGTTGAGAACATATGTAGGACATGATTTTTTCCTGCAACAGGGAAAATAAAGTATAAGTTTTAAAGATTTATTCTTTAATAAAGGATCTCAAAGCCAGCTTTAGAAAAAGGA
+
DDDDDFFFFFFFGGGGGGGGGGHHHHHHHHHHHHHHHHHHHHHHHHHHHHHGGHHHHIIHHHIHIHHHHHHHHHHHHHHHHHHHHHGHHHHHHHGGGGHHHHHHHHHHHHHHHHHHHHHHHHHHHHHHHHHHHHHHHHHHHHHHHHHHHHHHHHHHHHHHHHHHHHHHHGHHHHHHHHHHHGGHHHHHHHHHHHHHHHHHHHHHHHHHHHHHHHHHHHHHHGHHHHHHHHHHHHHHHGHHHHHHHHHGGGH
@M05620:45:000000000-G6HP7:1:1101:18914:6287 1:N:0:156
CATCCTGACCCTGAAGTACCCCGGCTTGATTTCTGACATTAGATCGGAAGAGCACACGTCTGAACTCCAGTCACGCACTACAATCTCGTATGCCGTCTTCTGCTTGAAAAAAAAAAAAATTAAAAATAACACATAAACTATTATCACCAATTATACTTCTCGACATAAAGCCAAAACCCATTAGTGCCAATTCACTCTTAGACCTCTTACTTATTTCCACACATATCTGCTTTTCATGTGTCTCTACTTTC
+
CCCCCFFFFFFFGGGGGGGGGGGGGGGGHHHHHHHHHHHHHHHHHHGGGGHHHHHHHGHHHGHHHHHHHHHHHHGHGGGGHHHHFGHHGGHHHHGFEHGHHHGHHHGHHHHGGGGD>//01111110?<>11.1111<111111110<0.00000000000<0-.:000:0;///...../000000000000090090000000000000000000;0;0;.00;0:00000::000900:000000000
@M05620:45:000000000-G6HP7:1:1101:20913:6296 1:N:0:156
ATCTCTATCTCCTAAAAACCTGTTTAGATTTGGAGATAGACCTTCAGGTTTTTCATCATTTTCTGCATGAATTATACATTGACCACGTTCCAGCGTGGTCAGTTTGCAGCATTCTGTTATTTTGTTTGACAGAGTGTCTTGTTGAGAACATATGTAGGACATGATTTTTTCCTGCAACAGGGAAAATAAAGTATAAGTTTTAAAGATTTATTCTTTAATAAAGGATCTCAAAGCCAGCTTTAGAAAAAGGA
+
DDDDDFFFFFFFGGGGGGGGGGHHHHHHHHHHHHHHHHHHHHHHHHHHHHHGGHHHHHHHHHHIHHHHHHHHHHHHHHHHHHHHHHGHHHHHHHGGGGHHHHHHHHHHHHHHHHHHHHHHHHHHHHHHHHHHHHHHHHHHHHHHHHHHHHHHHHHHHHHHHHHHHHHHHGHHHHHHHHHHHGGHHHHHHHHHHHHHHHHHHHHHHHHHHHHHHHHHHHHHHHHHHHHHHHHHHHHHHGHHHHHHHGHHGGH
@M05620:45:000000000-G6HP7:1:1101:20358:6300 1:N:0:156
ATCTCTATCTCCTAAAAACCTGTTTAGATTTGGAGATAGACCTTCAGGTTTTTCATCATTTTCTGCATGAATTATACATTGACCACGTTCCAGCGTGGTCAGTTTGCAGCATTCTGTTATTTTGTTTGACAGAGTGTCTTGTTGAGAACATATGTAGGACATGATTTTTTCCTGCAACAGGGAAAATAAAGTATAAGTTTTAAAGATTTATTCTTTAATAAAGGATCTCAAAGCCAGCTTTAGAAAAAGGA
+
BBBBBFFFFFFFGGGGGGGGGGHHHHHHHHHGHHHGHHHHHHHHHHHHHHHGGHHHHHHHHHHHHHHGHFHHHHHHHHHHHHGHGHGHHHHFHFGEFGHHFHGHHHHHHHHHHHHHHHGHHHHHHHHHHGGHHHHHHHHHHHHHHHGHHHHFHHFHHHHHHHHHHHHHHGGHHHGFHHHHHGGFHHHFGEGFFHHGHHHHHFHHHHHHHHHHHHHHHEHHFDFFHGFHHHGGGHHHHGHHHHHFGHFFGDF
@M05620:45:000000000-G6HP7:1:1101:20933:6303 1:N:0:156
ATCTCTATCTCCTAAAAACCTGTTTAGATTTGGAGATAGACCTTCAGGTTTTTCATCATTTTCTGCATGAATTATACATTGACCACGTTCCAGCGTGGTCAGTTTGCAGCATTCTGTTATTTTGTTTGACAGAGTGTCTTGTTGAGAACATATGTAGGACATGATTTTTTCCTGCAACAGGGAAAATAAAGTATAAGTTTTAAAGATTTATTCTTTAATAAAGGATCTCAAAGCCAGCTTTAGAAAAAGGA
+
BAAAAFFFFFFFGGGGFGGGGGHHHHGHHHHHHHHHHHHGHHHHHGHHGHHGGHHHHHHHHHHHFHHHHGHHHHHGHHHHHHHHHHGHHHHHHHGFGCHHHHGHHHHHHHHHGHHHHHHHHHHHHHHHHHHGHHGHHHHHHHHHGHHHHGFHHHHHHHHHHHHHHHHHHGHHHHG<GHHHFGEGHHHHHBGFGHFHHFGGHHFHHGFHHHHHHHHHHFHHHFDHGHHHHHHHHHHHHGGHHHHGHHHHGGF
@M05620:45:000000000-G6HP7:1:1101:5501:6304 1:N:0:156
TACCTGTACTGGGGAAGCATTTGAATATCCCCCCATGGTGATGGGGACGGAGAACTGCTCCATAAACACAGGCAACGTGCCTAACTTTCCCGGGAAGATGAAGTCAAAGAGCGACCACAGCTCTCGGAGGTTATTTTGCATCGGTGAGCCAGACAGAATGATCCGATGAGGGGTGCGAAACTATTTGAGGAAAGGAAGCACCTTTTTATTAAATTTACCTTTTAGCAATCGCCATTCCTACCCTAAAGATC
+
ABBBBFFFFFFFGGGGGGGGGGHHHHHHHHHGGGGHHGGFHHHHHGGGGGGGGHHHHHHHHHHGHHHHHHHHGHHHGHGHHHHHHHHHHHHGGGGGGHHGHHHHHHHHHHGHGGGGGHGHHHHHHGGGGGGHHHHHHHHGHHGGGGGHHHHHHGHHHGHHHHHHHGGGHHHFGEGGGGGGGGGGGGGGFGEFGGGGGGGFGFFFFFFFFFFFFFFFFFFFFFFFFFFFFFFFFFFFFFFFFFFFFFFFFFF
@M05620:45:000000000-G6HP7:1:1101:21446:6305 1:N:0:156
ATCTCTATCTCCTAAAAACCTGTTTAGATTTGGAGATAGACCTTCAGGTTTTTCATCATTTTCTGCATGAATTATACATTGACCACGTTCCAGCGTGGTCAGTTTGCAGCATTCTGTTATTTTGTTTGACAGAGTGTCTTGTTGAGAACATATGTAGGACATGATTTTTTCCTGCAACAGGGAAAATAAAGTATAAGTTTTAAAGATTTATTCTTTAATAAAGGATCTCAAAGCCAGCTTTAGAAAAAGGA
+
AAB?AFFFFFFFGGGGGGGGGGHHHGFHHHHHHHHHGHHHHHHHHHHHHHHGGGHHHHHHHHHHGHHGGGHHHHHGHHHHHHGHGHGHHHHGHHGEFGGHHHHHHHHHHHGFHHHHHHHHHHHHHHHHGHHHHHGHHHHHHHHHHHHHHHHHHHHHHHHHHHHHHHHHHGHHHHHHHHHHHGGHHHHHHHHGHHHHHGHHHGHHHHHHHHHHHHHHHHHHHGDGHHHHHGHHHHHHHGHHHHHEGHGHGGH
@M05620:45:000000000-G6HP7:1:1101:15807:6306 1:N:0:156
CATCCTGACCCTGAAGTACCCCATTGAGCATGGCATCGTCACCAACTGGGACGACATGGAGAAGATCTGGCACCACACCTTCTACAACGAGCTGCGCGTGGCCCCGGAGGAGCACCCAGTGCTGCTGACCGAGGCCCCCCTGAACCCCAAGGCCAACAGAGAGAAGATGACTCAGGTGAGGCTCGGCCGACGCCCGTGCTCCTCCCGTCCTTTCCCCAGTCATTTTCTGCCCGGCTTGATTTCTGACATTC
+
BBBBBFFFFFFFGFFFGGGGGGGGHHHHHFHHCGHFHGHHHGHHHGHHFHHHGGGGGHHHHHHHHHHHGGHHHGHHGGGHHHHHHHGHGGGGGHHGGGGGGGHHGGGGGGGGHHHHGGHHHGHGHHHHHHG-DFGGGGGGGGHFHGGGGDEEHHGGFGGGGFD?FFGGGFGGGGGEGFFFGGGGFFFFFFFFFFFF;DFFFFFFFFFEDDAFFFFFFFFFFBFFFFFFFFFFDFFFFA9FFFFFF/B/;F/
@M05620:45:000000000-G6HP7:1:1101:15799:6325 1:N:0:156
CATCCTGACCCTGAAGTACCCCATTGAGCATGGCATCGTCACCAACTGGGACGACATGGAGAAGATCTGGCACCACACCTTCTACAACGAGCTGCGCGTGGCCCCGGAGGAGCACCCAGTGCTGCTGACCGAGGCCCCCCTGAACCCCAAGGCCAACAGAGAGAAGATGACTCAGGTGAGGCTCGGCCGACGCCCGTGCTCCTCCCGTCCTTTCCCCAGTCATTTTCTGCCCGGCTTGATTTCTGACATTA
+
DDDDDFFFFFFFGGGGGGGGGGGHHHHHHHHHHHHHHGHHHGHHHGHHHHHHGGGGGHHHHHHHHHHHHHHHHGHHHGGHHHHHHHHHGGGGGHHGGGGGGGHHGGGGGGGGHHHHGGHHHHHHHHHHHHGGGGGGGGGGGGHHHHGGGGHGHHGGGGGGGGGGGGGGGGGGGGGGHGGGGGGGFFFFFFFFFFFFCFFFFFFFFFFFFFFFFFFFFFFFFFFFFFFFFFFFFFFFFF:FFFFFFBFFFF0
@M05620:45:000000000-G6HP7:1:1101:19234:6351 1:N:0:156
ATCTCTATCTCCTAAAAACCTGTTTAGATTTGGAGATAGACCTTCAGGTTTTTCATCATTTTCTGCATGAATTATACATTGACCACGTTCCAGCGTGGTCAGTTTGCAGCATTCTGTTATTTTGTTTGACAGAGTGTCTTGTTGAGAACATATGTAGGACATGATTTTTTCCTGCAACAGGGAAAATAAAGTATAAGTTTTAAAGATTTATTCTTTAATAAAGGATCTCAAAGCCAGCTTTAGAAAAAGGA
+
CCCBCFFFFFFFGGGGGGGGGGGHHHHHHHHHHGHGHHHHHHHHHHHHHHHGGHHHHHHHHHHHHHHHHHHHHHHHHHHHHHHHHHGGHHHHHHGGGGHHHHHHHHHHHHHHHHHHHHHHHHHHHHHHHHHHHHHHHHHHHHHHHHHHHHHGHHHGHHHHHHHHHHHHHGHHHHHHHHHHHGGHHHHHHHHHHHGHHHHHHHHHHHHHHHHHHHHHHHHHHHGHHHHHHHHHHFGHHGHHHHHFFFHFGGG
@M05620:45:000000000-G6HP7:1:1101:19255:6361 1:N:0:156
ATCTCTATCTCCTAAAAACCTGTTTAGATTTGGAGATAGACCTTCAGGTTTTTCATCATTTTCTGCATGAATTATACATTGACCACGTTCCAGCGTGGTCAGTTTGCAGCATTCTGTTATTTTGTTTGACAGAGTGTCTTGTTGAGAACATATGTAGGACATGATTTTTTCCTGCAACAGGGAAAATAAAGTATAAGTTTTAAAGATTTATTCTTTAATAAAGGATCTCAAAGCCAGCTTTAGAAAAAGGA
+
AAAABFFFFFFFGGGGGGGGGGFHHGHHHHHHHHHFCFHCHHHHHHHHHHHEGFHHHGHHHHHHHFHHHFHHGHFHHFGHHGFFGHEFGHHHHHGEEGHHFHGGHHHHHHHHHHHHGHFHHHHHGHHHHHGHHHFGHHHHHHHHHHHHHHGFGHGFHHHHHHHHHHHHHFHHHHHHHHHHHGFHHHHHFFHGHHFFHGGHHHGHHHHHGHHHHHHHHFHHHHGGHHHHGHHHHHHFHGHHHGHFFFHHGGG
@M05620:45:000000000-G6HP7:1:1101:13423:6362 1:N:0:156
AGATTATGCAACAGTTCCCCCTGGACCTGGAAAAGTTTCTTGCCTGGCTTACAGAAGCTGAAACAACTGCCAATGTCCTACAGGATGCTACCCGTAAGGAAAGGCTCCTAGAAGACTCCAAGGGAGTAAAAGAGCTGATGAAACAATGGCAAGTAAGTCAGGCATTTCCGCTTTAGCACTCTTGTGGATCCAATTGAACAATTCTCAGCATTTGTACTTGTAACTGACAAGCCAGGGACAAAACAAAGATC
+
ABABBFFFFFDCGCGGGGGGGGGGBFHFHHGHHHHFHHHGHHGHHHHHHHG3BGHHHHHHGHHHHHHHHHHHHHHHHHHGGHHGGHHGGHHHHF?EEGHGHHAGGHHGHHHHHHHHHFHFFHGGAFEFHHHHFHHHHHHHGGHHHHHHGFGHGHHHHHHGFHHGHHHHHGGFGGGHGGHHHHHHHGGHHHHGHHGFGFGHFGGHHFHHHHHHGFGCHHHH:GFFGHHHCGGGGGGGGGGGGG?FGGGGGG9
@M05620:45:000000000-G6HP7:1:1101:18444:6363 1:N:0:156
CATCCTGACCCTGAAGTACCCCATTGAGCATGGCATCGTCACCAACTGGGACGACATGGAGAAGATCTGGCACCACACCTTCTACAACGAGCTGCGCGTGGCCCCGGAGGAGCACCCAGTGCTGCTGACCGAGGCCCCCCTGAACCCCAAGGCCAACAGAGAGAAGATGACTCAGGTGAGGCTCGGCCGACGCCCGTGCTCCTCCCGTCCTTTCCCCAGTCATTTTCTGCCCGGCTTGATTTCTGACATTA
+
DCDDDFFFFFFFGGGGGGGGGGGHHHHHHHHHHHHHHGHHHGHHHGHHHHHHGGGGGHHHHHHHHHHHHHHHHGHHHGGHHHHHHHHHGGGGGHHGGGGGGGHHGGGGGGGGHHHHGGHHHHHHHHHHHHGGGGGGGGGGGGHHHHGGGGHGHHGGGGGGGGGGGGGGGGGGGGGGHGGGGGGGFFFFFFFFFFFF@DDFFFFFFFFFFFFFFFFFFFFFFFFFFHFFFFFFFFFFFF?FFFFFFFFFFF0
@M05620:45:000000000-G6HP7:1:1101:11362:6367 1:N:0:156
AAACCAAGCAGACACTCACCGCTGTTCAGACATGAGGTCAGCTAGATCGGAAGAGCACACGTCTGAACTCCAGTCACGCACTACAATCTCGTATGCCGTCTTCTGCTTGAAAAAAAAAAAAAGGGAATAAAAAAACTGATGAAACCAGGGCAAGTAAGTCCGGCCTTTCCGCTTTAGCACTCTTGTAGCTCCCATTGACCCCTTCTCAGCATATGTCCTGCTAACTAACCCGCCATGCACAAAACAAACAT
+
AAAAAAAFAF1FGGGGGGGGGGGGAFGHHHHFHHHHHHHHHHHHHHHHHGG/BBBGHHHHGGHHGHHHHHHHGGHHHGHG@EFGFHH1FGABEGHF1>?EGF>GFGHFHGHHHHGGGC//>>///?00<11>1--<0000=000<CC..:...CGC0;;GFC--@AFFGG.;A..00;BF0=;BB9000;9BAF/;///B----9/;B99///;/:/;;/////9B99/-:-9--9/////9-A---A--/
@M05620:45:000000000-G6HP7:1:1101:13415:6384 1:N:0:156
AGATTATGCAACAGTTCCCCCTGGACCTGGAAAAGTTTCTTGCCTGGCTTACAGAAGCTGAAACAACTGCCAATGTCCTACAGGATGCTACCCGTAAGGAAAGGCTCCTAGAAGACTCCAAGGGAGTAAAAGAGCTGATGAAACAATGGCAAGTAAGTCAGGCATTTCCGCTTTAGCACTCTTGTGGATCCAATTGAACAATTCTCAGCATTTGTACTTGTAACTGACAAGCCAGGGACAAAACAAAGATC
+
AAAABFFFFFBCGGGGGGGGGGGHHGHHHHHHHHHGHHHHHHHHHHHHHHHHHHHHHHHHHHHHHHHHHHHHHHHHHHHHHHHHHHHHHHHHHGGGEGFGGHHHHHHGHHGHHHHHHHHHHHGGHGFHHFHHGHHHHHHHGFHHHHHHHGHHGHHHHHHHHHHGHHHHGGGGGGHHHHHHHHHHHHGHHHHHHGHHHFHHGHHHHHFHHGGHHHHHFHHHCGFHHHHHHHHHGGGGGGGGGFGGGGGGGGG
@M05620:45:000000000-G6HP7:1:1101:13480:6390 1:N:0:156
TACCTGTACTGGGGAAGCATTTGAATATCCCCCCATGGTGATGGGGACGGAGAACTGCTCCATAAACACAGGCAACGTGCCTAACTTTCCCGGGAAGATGAAGTCAAAGAGCGACCACAGCTCTCGGAGGTTATTTTGCATCGGTGAGCCAGACAGAATGATCCGATGAGGGGTGCGAAACTATTTGAGGAAAGGAAGCACCTTTTTATTAAATTTACCTTTTAGCAATCGCCATTCCTACCCTAAAGATC
+
BBBBBFFFFFFFGGGGGGGGGGHHHHHHHHHGGGGHHHHHHHHHHGGGGGGGGHHHHHHHHHHHHHHHHHHHGHHHGHHHHHHHHHHHHHHGGGGGGHHHHHHGHHHHHHHHGGGGGHHHHHHHHGGGGGEHHHHHHHHHHHGGGGGHHHHHHGHHHHHHHHHHHGGGHHHGGCDGGDGGGGGGGGGFEGFGGFGFFFGGGFFFFFFFFFFFFFFFFFFFFFFFFFFFFFFFFFFFFFFFFFFFFFFFFFF
@M05620:45:000000000-G6HP7:1:1101:13458:6394 1:N:0:156
TACCTGTACTGGGGAAGCATTTGAATATCCCCCCATGGTGATGGGGACGGAGAACTGCTCCATAAACACAGGCAACGTGCCTAACTTTCCCGGGAAGATGAAGTCAAAGAGCGACCACAGCTCTCGGAGGTTATTTTGCATCGGTGAGCCAGACAGAATGATCCGATGAGGGGTGCGAAACTATTTGAGGAAAGGAAGCACCTTTTTATTAAATTTACCTTTTAGCAATCGCCATTCCTACCCTAAAGATC
+
CCCCCFFFFFFFGGGGGGGGGGHHHHHHHHHGGGGHHHGHHHHHHGGGGGGCGHHHHHHHHHHHHHHHHHHHGHHHGHHHHHHHHHHHHHHGGGGGGHHHHHHHHHHHHHHHGGGGGHHHGHHHHGGEGGGHHHHHHHHHHHGGGGGHHHHHHGHHHHHHHHHHHGGGHHHGGEFGGGGGGGFFGGGFEGFFGFGGGGGGGFFFFFFFFFFFFFFFFFFFFFFFFFFBFFFFFFFFFFFFFFFFFFFFFFF
@M05620:45:000000000-G6HP7:1:1101:24658:6427 1:N:0:156
TACCTGTACTGGGGAAGCATTTGAATATCCCCCCATGGTGATGGGGACGGAGAACTGCTCCATAAACACAGGCAACGTGCCTAACTTTCCCGGGAAGATGAAGTCAAAGAGCGACCACAGCTCTCGGAGGTTATTTTGCATCGGTGAGCCAGACAGAATGATCCGATGAGGGGTGCGAAACTATTTGAGGAAAGGAAGCACCTTTTTATTAAATTTACCTTTTAGCAATCGCCATTCCTACCCTAAAGATC
+
BBBBBFFFFFFFGGGGGGFGGGHHHHHHHHHGGGGHHHHHHFHHGGGGGGGGGHHHHHHHHHHHHHHHHGHHGHHHGHHHHHHHHHHHHHHGGGCEGGHHHHHHHHHHHHHHGGGGGHHHHHHHHGGGGFEHHHHHHHHHHHGGGGGHHHHHHGHHHHHHHHHHHGGGHHHGGGCGGGGGGGGGGGGGGGCFGGGGGGGBFFFFFFFFFFFFFFFFFFFFFFFFFFEFFFFFFDAFFFFFFFFFFFFFFFF
@M05620:45:000000000-G6HP7:1:1101:16668:6434 1:N:0:156
TACCTGTACTGGGGAAGCATTTGAATATCCCCCCATGGTGATGGGGACGGAGAACTGCTCCATAAACACAGGCAACGTGCCTAACTTTCCCGGGAAGATGAAGTCAAAGAGCGACCACAGCTCTCGGAGGTTATTTTGCATCGGTGAGCCAGACAGAATGATCCGATGAGGGGTGCGAAACTATTTGAGGAAAGGAAGCACCTTTTTATTAAATTTACCTTTTAGAAATCGCCATTCCTACCCTAAAGATC
+
CCCDCFFFFFFFGGGGGGGGGGHHHHHHHHHGGGGHHHGHHHHHHGGGGGGGGHHHHHHHHHHHHHHHHHHHGGHHGHHHHHHHHHHHHHHGGGFGGHHHHHHHHHHHHHHHGGGGGHHHHHHHHGGGGGEHHHHHHHHHHHGGGGGHHHHHHGHHHHHHHHHHHGGGHHGGGEEGGGFGGGGGGGGGGGGGGGGGGGGFFFFFFFFFFFFFFFHHFFFFFFFFFFFFFFFFFFFFFFFFFFFFFFFFFFF
@M05620:45:000000000-G6HP7:1:1101:16008:6463 1:N:0:156
TACCTGTACTGGGGAAGCATTTGAATATCCCCCCATGGTGATGGGGACGGAGAACTGCTCCATAAACACAGGCAACGTGCCTAACTTTCCCGGGAAGATGAAGTCAAAGAGCGACCACAGCTCTCGGAGGTTATTTTGCATCGGTGAGCCAGACAGAATGATCCGATGAGGGGTGCGAAACTATTTGAGGAAAGGAAGCACCTTTTTATTAAATTTACCTTTTAGCAATCGCCATTACTACCCTAAAGATC
+
CCCCCFFFFFFFGGGGGGGGGGHHHHHHHHHGGGGHHHGHHHHHHGGGGGGGGHHHHHHHHHHHHHHHHHHHGHHHGHHHHHHHHHHHHHHGGGGGGHHHHHHHHHHHHHHHGGGGGHHHHHHHHGGGGGGHHHHHHHHHHHGGGGGHHHHHHGHHHHHHHHHHHGGGHHHGGGFGGGGGGGGGGGGGGGGEFGGGGGGGGFFFFFFFFFFFFFFFFFFFFFFFFFFFFFFFFFFFFFFFFFFFFFFFFFF
@M05620:45:000000000-G6HP7:1:1101:15993:6473 1:N:0:156
TACCTGTACTGGGGAAGCATTTGAATATCCCCCCATGGTGATGGGGACGGAGAACTGCTCCATAAACACAGGCAACGTGCCTAACTTTCCCGGGAAGATGAAGTCAAAGAGCGACCACAGCTCTCGGAGGTTATTTTGCATCGGTGAGCCAGACAGAATGATCCGATGAGGGGTGCGAAACTATTTGAGGAAAGGAAGCACCTTTTTATTAAATTTACCTTTTAGCAATCGCCATTACTACCCTAAAGATC
+
BCCCCFFFFFFFGGGGEGGGGGHHHHHHHHHGGGGHHHGHHHHHHGGGGGGGGHHHHHHHHHHHHHHHHHHHGHHGGHHHHHHHHHHHHHHGGGEGGHHHHHHHHHHHHHHHGGGGGHHHHHHHHGGGGGGHHHHHHHHHHHGGGGGHHHHHHGHHHHHHHHHHHGGGHHHGGGDGGGGGGGGGGGGGGGGGGGGGFGGGGFFFFFFFFFFFFFFFFFFFFFFFFFFFFFFFFFFFFFFFFFFFFFFFFFF
@M05620:45:000000000-G6HP7:1:1101:16011:6483 1:N:0:156
TACCTGTACTGGGGAAGCATTTGAATATCCCCCCATGGTGATGGGGACGGAGAACTGCTCCATAAACACAGGCAACGTGCCTAACTTTCCCGGGAAGATGAAGTCAAAGAGCGACCACAGCTCTCGGAGGTTATTTTGCATCGGTGAGCCAGACAGAATGATCCGATGAGGGGTGCGAAACTATTTGAGGAAAGGAAGCACCTTTTTATTAAATTTACCTTTTAGCAATCGCCATTACTACCCTAAAGATC
+
BABCCFFFFFFFGGGGGGGGGGHHHHHHHHHGGGGHHHFHHHHHHGGGGGGGGHHHHHHHHGHHHHHHHHHHGHHHGHHHHHHHHHHHHHHGGGGGGHGHHHHHHHHHHHHGGGGGGHGHHHHHHGGGGGEHHHHHHHHHHHGGFGGHHHHHHGHHHHHHHHHHHGGGHHHGGCCGGGGGGGGGGGGGEFFGGGGFGGGGGFFFFFFFFFFFFFFFFFFFFFFFFFFFFFFFFFFFFFFFFFFFFFFFFFF
@M05620:45:000000000-G6HP7:1:1101:14934:6484 1:N:0:156
AGATTACTGCAACAGTTCCCCCTGGACCTGGAAAAGTTTCTTGCCTGGCTTACAGAAGCTGAAACAACTGCCAATGTCCTACAGGATGCTACCCGTAAGGAAAGGCTCCTAGAAGACTCCAAGGGAGTAAAAGAGCTGATGAAACAATGGCAAGTAAGTCAGGCATTTCCGCTTTAGCACTCTTGTGGATCCAATTGAACAATTCTCAGCATTTGTACTTGTAACTGACAAGCCAGGGACAAAACAAAGAT
+
CCCCCFFFFFFFGGGGGGGGGGGGHHHHHHHHHHHHGHHHHHHHHHHHHHHHHHHHHHHHHHHHHHHHHHHHHHHHHHHHFHHHHHHHHHHHHHGGEEHHHHGHHHHHGHHHHHHHHHHHHHHGE?EFHHHHHGHHHHHHHHGHHHHHHHHGHGHHHHHHHHGHHHHHHHGGGGGHHHHHHHHHHGGGHHHHHCHHHGFFHHHHHHHHHHHHHHHHHHHHHFHGHHHHFHHHHGGGGGGGGGGGGGGGGGG
@M05620:45:000000000-G6HP7:1:1101:7934:6524 1:N:0:156
CATCCTGACCCTGAAGTACCCCATTGAGCATGGCATCGTCACCAACTGGGACGACATGGAGAAGATCTGGCACCACACCTTCTACAACGAGCTGCGCGTGGCCCCGGAGGAGCACCCAGTGCTGCTGACCGAGGCCCCCCTGAACCCCAAGGCCAACAGAGAGAAGATGACTCAGGTGAGGCTCGGCCGACGCCCGTGCTCCTCCCGTCCTTTCCCCAGTCATTTTCTGCCCGGCTTGATTTCTGACATTA
+
DCCDCFFFFFFFGGGGGGGGGGGHHHHHHHHHHHHHHGHHHGHHHGHHHHHHGGGGGHHHHHHHHHHHHHHHHGHHHGGHHHHHHHHHGGGGGHHGGGGGGGHHGGGGGGGGHHHHGGHHHHHHHHHHHHGGGGGGGGGGGGHHHHGGGGHGHHGGGGGGGGGGGGGGGGGGGGGGHGGGGGGGFFFFFFFFFFFFDDFFFFFFFFFFFFFFFFFFFFFFFFFFFFHHFFFFFFFFFFFFFFFFFBFFFF0
@M05620:45:000000000-G6HP7:1:1101:22217:6553 1:N:0:156
TACCTGTACTGGGGAAGCATTTGAATATCCCCCCATGGTGATGGGGACGGAGAACTGCTCCATAAACACAGGCAACGTGCCTAACTTTCCCGGGAAGATGAAGTCAAAGAGCGACCACAGCTCTCGGAGGTTATTTTGCATCGGTGAGCCAGACAGAATGATCCGATGAGGGGTGCGAAACTATTTGAGGAAAGGAAGCACCTTTTTATTAAATTTACCTTTTAGCAATCGCCATTCCTACCCTAAAGATC
+
BBBBBFFFFFFFCEEEGGGGGGHHHHHHHHHGGGGFHHGGGHHHHGGGGGGGGHHHFHHHHHHHHHHHHHHHGHHHGHHHHHHHHHHHHHHGGGFFGHHFHHHHHHHHHHHHGGGGGHHHHHHHHGGGGGDHHHHHHHHGHHGGGGGHHHHHHGHHHHHHHHHHHGGGHHHGGEGGGGGGGGGGGGGGGGFGGGGGGGGFGFFFFFFFFFFFFFFFFFFFFFFFFFFBFFEFFFFFFFFFFFFFFFFFFFF
@M05620:45:000000000-G6HP7:1:1101:5525:6556 1:N:0:156
TACCTGTACTGGGGAAGCATTTGAATATCCCCCCATGGTGATGGGGACGGAGAACTGCTCCATAAACACAGGCAACGTGCCTAACTTTCCCGGGAAGATGAAGTCAAAGAGCGACCACAGCTCTCGGAGGTTATTTTGCATCGGTGAGCCAGACAGAATGATCCGATGAGGGGTGCGAAACTATTTGAGGAAAGGAAGCACCTTTTTATTAAATTTACCTTTTAGCAATCGCCATTCCTACCCTAAAGATC
+
CCCCCFFFFFFFGGGGGGGGGGHHHHHHHHHGGGGHHHGHHHHHHGGGGGGGGHHHHHHHHHHHHHHHHHHHGHHHGHHHHHHHHHHHHHHGGGGGGHHHHHHHHHHHHHHHGGGGGHHHHHHHHGGGGGGHHHHHHHHFHHGGGGGHHHHHHGHHHHHHHHHHHGGGHHHGGEGFGGGFGGGGGGGGGGGGGGGGGGGFGFFFFFFFFFFFFFFFFFFFFFFFFFFFFF?EFFEFFFFFFFFFFFFFFFF
@M05620:45:000000000-G6HP7:1:1101:19098:6563 1:N:0:156
TACCTGTACTGGGGAAGCATTTGAATATCCCCCCATGGTGATGGGGACGGAGAACTGCTCCATAAACACAGGCAACGTGCCTAACTTTCCCGGGAAGATGAAGTCAAAGAGCGACCACAGCTCTCGGAGGTTATTTTGCATCGGTGAGCCAGACAGAATGATCCGATGAGGGGTGCGAAACTATTTGAGGAAAGGAAGCACCTTTTTATTAAATTTACCTTTTAGCAATCGCCATTCCTACCCTAAAGATC
+
AAABBFFFFFFBG?FFEGGGGGHFFHFHHHHGGGGHHHHGHHHGFGGGGGDFGHHHHGHHHGHHHHHHHHHHGHHHGHHHHHHHHHHHHHHGGGFGGEHHHGHHHGHGHHHHGGGGGHHHHHHHHGGGGGAGHHHHHHHHHHGGGGGHHHHHHGHHHHHHHHHHHGGGHHHGGGGGGGGCGGFGGGGGGGFGGGGGBFGFGFFFFFFFFFFFFFFFFFFFFFFFFFFFFFFFFFFFFFFFFFFFFBFFFFF
@M05620:45:000000000-G6HP7:1:1101:19132:6566 1:N:0:156
TACCTGTACTGGGGAAGCATTTGAATATCCCCCCATGGTGATGGGGACGGAGAACTGCTCCATAAACACAGGCAACGTGCCTAACTTTCCCGGGAAGATGAAGTCAAAGAGCGACCACAGCTCTCGGAGGTTATTTTGCATCGGTGAGCCAGACAGAATGATCCGATGAGGGGTGCGAAACTATTTGAGGAAAGGAAGCACCTTTTTATTAAATTTACCTTTTAGCAATCGCCATTCCTACCCTAAAGATC
+
3>AABFFFFFFFGGGGGGGGGGHCHHHHHHHGGGGHHHGFHHHGAEGGGGGGGHHHHHHHHHHHHHHHHHHHGGHHGHHHHHHFHFHHHGHGGGGGGHHHGHGHHHHFHGHHGGGGGHHHHHHHHGFDGGGHHHHHHHHHHHGGFGGHGFHGHGHHCCHHHGHHFGGGHGFGGDGGGEBGBGFGGGGFEBCFGF?FBFGGFFFFFFFFFFFFFFFFFBFFFFFFFFFFFFFFFFFFFFFFFFFFFFBFFFF
@M05620:45:000000000-G6HP7:1:1101:22230:6568 1:N:0:156
TACCTGTACTGGGGAAGCATTTGAATATCCCCCCATGGTGATGGGGACGGAGAACTGCTCCATAAACACAGGCAACGTGCCTAACTTTCCCGGGAAGATGAAGTCAAAGAGCGACCACAGCTCTCGGAGGTTATTTTGCATCGGTGAGCCAGACAGAATGATCCGATGAGGGGTGCGAAACTATTTGAGGAAAGGAAGCACCTTTTTATTAAATTTACCTTTTAGCAATCGCCATTCCTACCCTAAAGATC
+
BCCCCFFFFFFFGGGGGGGGGGHHHGHHHHHGGGGHHHHHHHHHHGGGGGGGGHHHHHHHHHHHHHHHHHHHGHHHGHHHHHGHHHHHHHHGGGGEGHHHGHHGGHHHHHHHGGGGGHHHHHHHHGGGGGEHHHHHHHHHHHGGGGGHHHHHHGHHHHHHHHHHHGGGHHHGG;CGGGGGGGGGGGGGGGFGGFGFFGGFGFFFFFFFFFFFFFFFFFFFFFFFFFFBFFFFFFFFFFFFFFFFFFFFFFF
@M05620:45:000000000-G6HP7:1:1101:19113:6575 1:N:0:156
TACCTGTACTGGGGAAGCATTTGAATATCCCCCCATGGTGATGGGGACGGAGAACTGCTCCATAAACACAGGCAACGTGCCTAACTTTCCCGGGAAGATGAAGTCAAAGAGCGACCACAGCTCTCGGAGGTTATTTTGCATCGGTGAGCCAGACAGAATGATCCGATGAGGGGTGCGAAACTATTTGAGGAAAGGAAGCACCTTTTTATTAAATTTACCTTTTAGCAATCGCCATTCCTACCCTAAAGATC
+
CCCCCFFFFFFFGGGGGGGGGGHHHHHHHHHGGGGHHHHHHHHGHGGGGGGGGHHHHHHHHHHHHHHHHHHHGHHHGHHHHHHHHHHHHHHGGGEEFAFGF3FBBHHFGFGEECDG/FCGFCFFDEEBCCEGFGHHGHHBGFEGDDEFHHFFCC<GHFBDFGHFHAADFHHGF:;A@DFGDFFGGBBBC9FGEF.C/C.FGEFFFFFEFFFF0BFFFF0FFFFFFEF0BBEEADEFFFFFFFFFFFBBFFF
@M05620:45:000000000-G6HP7:1:1101:10168:6576 1:N:0:156
ATCTCTATCTCCTAAAAACCTGTTTAGATTTGGAGATAGACCTTCAGGTTTTTCATCATTTTCTGCATGAATTATACATTGACCACGTTCCAGCGTGGTCAGTTTGCAGCATTCTGTTATTTTGTTTGACAGAGTGTCTTGTTGAGAACATATGTAGGACATGATTTTTTCCTGCAACAGGGAAAATAAAGTATAAGTTTTAAAGATTTATTCTTTAATAAAGGATCTCAAAGCCAGCTTTAGAAAAAGGA
+
CCCCCFFFFFFFGGGGGGGGGGHHHHHHHHHHHHHHHHHHHHHHHHHHHHHGGHHHHHHHIHIHHHHHHHHHHHHHHHHHHHHHHHGHHHHHHHGGGGHHHHHHHHHHHHHHHHHHHHGHHHHHHHHHHHHHHHHHHHHHHHHHHHHHHHHHHHHHHHHHHHHHHHHHHGHHHHHHHHHHHGGHHHHHHHHHHGHHHHHHHHHHHHHHHHHHHHHHHHHHHHHHHHHHHHHHHHHHHGHHHHHHHHHHGGH
@M05620:45:000000000-G6HP7:1:1101:13147:6593 1:N:0:156
ATCTCTATCTCCTAAAAACCTGTTTAGATTTGGAGATAGACCTTCAGGTTTTTCATCATTTTCTGCATGAATTATACATTGACCACGTTCCAGCGTGGTCAGTTTGCAGCATTCTGTTATTTTGTTTGACAGAGTGTCTTGTTGAGAACATATGTAGGACATGATTTTTTCCTGCAACAGGGAAAATAAAGTATAAGTTTTAAAGATTTATTCTTTAATAAAGGATCTCAAAGCCAGCTTTAGAAAAAGGA
+
AABBBFFFFFFFGGGGGGGGFGFHHGHHHHHHHBGFEGHFHHFHHFFHHHHGGHFHHHHHHHHHHGFHHFFHHHHHHGFHEFFHGHGHHHHGHHGGGGHHGFHHHHHHHHHHHHHHHHGHHHHHFGHHEHGHHHHHHHHGHHHHFHGFHHHHHHFHHGFHHHHHHHHHHGHHHHGHFHHHHEEFFFF1FGGHHF1GGGGHHEG1G1GHFGHHHHHHGFGGFGH0GGHHHHHFGHHHGGHHHGGEGHHHD.C
@M05620:45:000000000-G6HP7:1:1101:17800:6595 1:N:0:156
TACCTGTACTGGGGAAGCATTTGAATATCCCCCCATGGTGATGGGGACGGAGAACTGCTCCATAAACACAGGCAACGTGCCTAACTTTCCCGGGAAGATGAAGTCAAAGAGCGACCACAGCTCTCGGAGGTTATTTTGCATCGGTGAGCCAGACAGAATGATCCGATGAGGGGTGCGAAACTATTTGAGGAAAGGAAGCACCTTTTTATTAAATTTACCTTTTAGCAATCGCCATTCCTACCCTAAAGATC
+
CCCCCFFFFFFFGGGGGGGGGGHHHHHHHHHGGGGHHHGGHHHHHGGGGGGGGHHHHHHHHHHHHHHHHHHHGHHHGHHHHHHHHHHHHHHGGGGGGHHHHHHHHHHHGHHGGGGGGHHHHHHHHGGGGGEHHHHHHHHHHHGGGGGHHHHHHGHHHHHHHHHHHGGGHHGGGEGGGFFGGGGGGGGGGGFGGGGGGGGFGFFFFFFFFFFFFFFFFFFFFFFFFFFFFFFFFFFFFFFFFFFFFFFFFFF
@M05620:45:000000000-G6HP7:1:1101:13147:6613 1:N:0:156
ATCTCTATCTCCTAAAAACCTGTTTAGATTTGGAGATAGACCTTCAGGTTTTTCATCATTTTCTGCATGAATTATACATTGACCACGTTCCAGCGTGGTCAGTTTGCAGCATTCTGTTATTTTGTTTGACAGAGTGTCTTGTTGAGAACATATGTAGGACATGATTTTTTCCTGCAACAGGGAAAATAAAGTATAAGTTTTAAAGATTTATTCTTTAATAAAGGATCTCAAAGCCAGCTTTAGAAAAAGGA
+
CCCBCFFFFFFFGGGGGGGGGGHHHHHHHHHHHHHHHHHHHHHHHHHHHHHGGHHHHHHHHHHHHHHHHHHHHHHHHHHHHHHHHHGHHHHHHHGGGGHHHHHHHHHHHHHHHHHHHHHHHHHHHHHHHHGHHHHHHHHHHHHHHHHHHHHHHHHHHHHHHHHHHHHHHGHHHHHHHHHHHGGHHHHHHHHGHHHHHFGHHHHHHHHHHHHHHHHHHHHHHGHHHHHHHHHHHHHHHGHHHHHHGHHHGGH
@M05620:45:000000000-G6HP7:1:1101:22698:6616 1:N:0:156
ATCTCTATCTCCTAAAAACCTGTTTAGATTTGGAGATAGACCTTCAGGTTTTTCATCATTTTCTGCATGAATTATACATTGACCACGTTCCAGCGTGGTCAGTTTGCAGCATTCTGTTATTTTGTTTGACAGAGTGTCTTGTTGAGAACATATGTAGGACATGATTTTTTCCTGCAACAGGGAAAATAAAGTATAAGTTTTAAAGATTTATTCTTTAATAAAGGATCTCAAAGCCAGCTTTAGAAAAAGGA
+
BBBBBFFFFFFFFGGGGGGGGFGEGHHHHFDFEFHCFFFFFHHHGHHFFGGFEHGHHHHHHHHHHHH5HFHHGHHHHHHHHGHHHHGHHHEFBFGGGGHHFHGEHHHHGHHHFHHHHHGHHHHHHHHHHHHHHHHHGHHHHHHHFGEHHHHHGHFGHHHFFHHHHHHHGCGGHHFHHHHHHGEFHHHFDFGFFHHHHHHHHGHGHGHHHHHHHHGHGFHHHFGGCGHHHHHGHHFHHGHHHHBFGHFFGDH
@M05620:45:000000000-G6HP7:1:1101:22721:6624 1:N:0:156
ATCTCTATCTCCTAAAAACCTGTTTAGATTTGGAGATAGACCTTCAGGTTTTTCATCATTTTCTGCATGAATTATACATTGACCACGTTCCAGCGTGGTCAGTTTGCAGCATTCTGTTATTTTGTTTGACAGAGTGTCTTGTTGAGAACATATGTAGGACATGATTTTTTCCTGCAACAGGGAAAATAAAGTATAAGTTTTAAAGATTTATTCTTTAATAAAGGATCTCAAAGCCAGCTTTAGAAAAAGGA
+
CCCCCFFFFFFFGGGGGGGGGGHHHHHHHHHHHHHHHHHHHHGHHHHHHHHGGHHHHIHHHHIHHHHHHHHHHHHHHHHHHHGHHHGHHHHHHHGGGGHHHHGHHHHHHHHHHHHHHHHHHHHHHHHHHHHHHHGHHHHHHHHHHHGHHHHHHHHHHHHHHHHHHHHHHGHHHHHHHHHHHGGHHHHHGHHHHHHHHFGHHHHHHHHHHHHHHHHHHHHHHHHHHHHHHGGGHGHHHGHHHHHHGHGHGGF
@M05620:45:000000000-G6HP7:1:1101:14547:6641 1:N:0:156
AGATTACTGCAACAGTTCCCCCTGGACCTGGAAAAGTTTCTTGCCTGGCTTACAGAAGCTGAAACAACTGCCAATGTCCTACAGGATGCTACCCGTAAGGAAAGGCTCCTAGAAGACTCCAAGGGAGTAAAAGAGCTGATGAAACAATGGCAAGTAAGTCAGGCATTTCCGCTTTAGCACTCTTGTGGATCCAATTGAACAATTCTCAGCATTTGTACTTGTAACTGACAAGCCAGGGACAAAACAAAGAT
+
BBBBBFFFFFDFGGGGGGGGGGGGHHHHHHHHHHHHHHHHHHHHHHHHHHHHHHHGHHHHHHHHHHHHHHHHHHHHHHHHGHHHHHHHHHGHHHGGFFHGHHGHHHHHGHHHHHHHHHHHHHHGEEFEHHHHHGHHHHGHHGHGHHHHHHHHHGHHHHHHHHHHHHHHHHGGGGGHHHHHHHHHHGHGHHHHGGHHHGFFHHHHHHHGHHHHHHHHHHHGHHFFHHHHGHHHHGGGGGFGGGFGGGGGGGG
@M05620:45:000000000-G6HP7:1:1101:25550:6644 1:N:0:156
ATCTCTATCTCCTAAAAACCTGTTTAGATTTGGAGATAGACCTTCAGGTTTTTCATCATTTTCTGCATGAATTATACATTGACCACGTTCCAGCGTGGTCAGTTTGCAGCATTCTGTTATTTTGTTTGACAGAGTGTCTTGTTGAGAACATATGTAGGACATGATTTTTTCCTGCAACAGGGAAAATAAAGTATAAGTTTTAAAGATTTATTCTTTAATAAAGGATCTCAAAGCCAGCTTTAGAAAAAGGA
+
DDDCDFFFFFFFGGGGGGGGGGHHHHHHHHHHHHHHHHHHHHHHHHHHHHHGGHHHHIHHHHIHHHHHHHHHHHHHHHHHHHHHHHGHHHHHHHGGGGHHHHHHHHHHHHHHHHHHHHHHHHHHHHHHHHHHHHHHHHHHHHHHHHHHHHHHHHHHHHHHHHHHHHHHHGHHHHHHHHHHHGGHHHHHHHHHHHHHHHHHHHHHHHHHHHHHHHHHHHHHHHHHHHHHHHHHHHHHHGHHHHHHHHHHGGH
@M05620:45:000000000-G6HP7:1:1101:6270:6655 1:N:0:156
CATCCTGACCCTGAAGTACCCCATTGAGCATGGCATCGTCACCAACTGGGACGACATGGAGAAGATCTGGCACCACACCTTCTACAACGAGCTGCGCGTGGCCCCGGAGGAGCACCCAGTGCTGCTGACCGAGGCCCCCCTGAACCCCAAGGCCAACAGAGAGAAGATGACTCAGGTGAGGCTCGGCCGACGCCCGTGCTCCTCCCGTCCTTTCCCCAGTCATTTTCTGCCCGGCTTGATTTCTGACATTA
+
BBABBFFFFFFFGGGFGGGGGGGHHHHHHHFHFHHHHGHHEGGFHGHHHEFGGGGGGHHBGHHHHGHFHHHHHGHHHGGHHHHHHHHHGFGCEHHGGGGGGGHHGGGGGGDGHFHHGGHHHHHHHHHHFHGGCGGEGGCCGGHHHHGGGGEGGGGGGGGGGGGGGGGGGGGGFFFFGFFFFFGFCCEFA;BFAFFFFDFFEFFFFEFFFFFBBFFFFBF:FFFFFFBFFFFFFAABF;.B/BFFBBBFFF/
@M05620:45:000000000-G6HP7:1:1101:14536:6657 1:N:0:156
AGATTACTGCAACAGTTCCCCCTGGACCTGGAAAAGTTTCTTGCCTGGCTTACAGAAGCTGAAACAACTGCCAATGTCCTACAGGATGCTACCCGTAAGGAAAGGCTCCTAGAAGACTCCAAGGGAGTAAAAGAGCTGATGAAACAATGGCAAGTAAGTCAGGCATTTCCGCTTTAGCACTCTTGTGGATCCAATTGAACAATTCTCAGCATTTGTACTTGTAACTGACAAGCCAGGGACAAAACAAAGAT
+
BBBBBFFFFFFFGGFGGGGGGGGGHHHHHHHHHHHHGHHHHHHHHHHHHHHHHGHGHHHHHHHHHHHHHHHHHHHHHHHHFHHHHGHHHHGHHHGEEFGGGHGGHHHHGHHHHHHGHHHHHHHGEFFEGFGHHGHHHHGHHGHGHHGGHHHGHGHFHHHHHHHHHHHHHHGGGGGHHHGHHHHHHGHGHHHHEGHHHGDGHHHHGHHFHHGHHHHHHHHHHHGFHHHHGHGHHGGGGGGGGGGGGGGGGGF
@M05620:45:000000000-G6HP7:1:1101:6288:6660 1:N:0:156
CATCCTGACCCTGAAGTACCCCATTGAGCATGGCATCGTCACCAACTGGGACGACATGGAGAAGATCTGGCACCACACCTTCTACAACGAGCTGCGCGTGGCCCCGGAGGAGCACCCAGTGCTGCTGACCGAGGCCCCCCTGAACCCCAAGGCCAACAGAGAGAAGATGACTCAGGTGAGGCTCGGCCGACGCCCGTGCTCCTCCCGTCCTTTCCCCAGTCATTTTCTGCCCGGCTTGATTTCTGACATTA
+
BBBBBFFFFFFFGGGGGGGGGGCHHHHHGHHGFGGHHGHHHGHHHGHHFFFGE?EGGHHHHHHHHHHHHHHFHGHHHGGHHHHEHHHH?F?EG3FEFGFEGGHHGF<CGGDDGHHHGGHHHGHHHHHHHHGFGGGGGGGGGCGHHHGGGGGGHHEEEEFGGGGGGGGGGGGGFGFFFFFFFEGGFFEF=AA>9BF=@.;EFFFFFFDEDFFFFFFFFEFFFFFFFFFF/FFFD-99B;.FFFFFB/BB9B/
@M05620:45:000000000-G6HP7:1:1101:25536:6660 1:N:0:156
ATCTCTATCTCCTAAAAACCTGTTTAGATTTGGAGATAGACCTTCAGGTTTTTCATCATTTTCTGCATGAATTATACATTGACCACGTTCCAGCGTGGTCAGTTTGCAGCATTCTGTTATTTTGTTTGACAGAGTGTCTTGTTGAGAACATATGTAGGACATGATTTTTTCCTGCAACAGGGAAAATAAAGTATAAGTTTTAAAGATTTATTCTTTAATAAAGGATCTCAAAGCCAGCTTTAGAAAAAGGA
+
AAAABFFFFFFFGGGGGGGGGGHHHHHHHHHHHGHHHHHHHHHHHHHHHHHGGHHHHHHHHHHHHHHHHHHHHHHHHHHHHHHHHHGHHHHHHHGGGGHHHHHHGHHHHHGHHHHHHHHHHHHHHHHHGHGHHHHHHHHHHHHHHHGGHHHHHHHHHHHHHHGHHHHHHGHHHHHHHHHHHGGGHHHGHHHGGHHGHFGHHGHFHEHHHHHHHHHHGHHHHGHHHHHHHFHHHHHHHGFHHGHHGHFHDFH
@M05620:45:000000000-G6HP7:1:1101:14555:6664 1:N:0:156
AGATTACTGCAACAGTTCCCCCTGGACCTGGAAAAGTTTCTTGCCTGGCTTACAGAAGCTGAAACAACTGCCAATGTCCTACAGGATGCTACCCGTAAGGAAAGGCTCCTAGAAGACTCCAAGGGAGTAAAAGAGCTGATGAAACAATGGCAAGTAAGTCAGGCATTTCCGCTTTAGCACTCTTGTGGATCCAATTGAACAATTCTCAGCATTTGTACTTGTAACTGACAAGCCAGGGACAAAACAAAGAT
+
A?AAAFFBFF4FGF4BGGGGGGGGHHHHGHHHGHHHGHHHHHHHHHHHHHHHHHHEHHHHFGFHHHHHHHHHGHHHHHHGDGGHHHHHHHFGHHGGEEHHHH3GHHGHGGHHGHHHHHHHHHHGE?EEGFGGHGHHHHGHHHHHHHHHHHHBHGFFGFGGGHFHHHHHGHGGGGGHHHGHHHHHHGHGHHHHGHHHGDGHHHHGHGHGHGFHGHHGHGHHHFFGFGHBBGGHHGFGGGGGGGGGGEE.BF9
@M05620:45:000000000-G6HP7:1:1101:10257:6665 1:N:0:156
TACCTGTACTGGGGAAGCATTTGAATATCCCCCCATGGTGATGGGGACGGAGAACTGCTCCATAAACACAGGCAACGTGCCTAACTTTCCCGGGAAGATGAAGTCAAAGAGCGACCACAGCTCTCGGAGGTTATTTTGCATCGGTGAGCCAGACAGAATGATCCGATGAGGGGTGCGAAACTATTTGAGGAAAGGAAGCACCTTTTTATTAAATTTACCTTTTAGCAATCGCCATTCCTACCCTAAAGATC
+
CCCCCFFFFFFFGGGGGGGGGGHHHHHHHHHGGGGHHHHHHHHHHGGGGGGGGHHHHHHHHHHHHHHHHHHHGGHHGHHHHHHHHHHHHHHGGGGGGHHHHHHHHHHHHHHHGGGGGHHHHHHHHGGGGGGHHHHHHHHHHHGGGGGHHHHHFGHHFHHHGHHHHGGGHHHGGDGGGGGGGGGGGGGGGF:FGGGGGGGGGFFFFFFFFFFFFFFFFFFFFFFFFFFBFFFFFFFFFFFFFFFFFFFFFFF
@M05620:45:000000000-G6HP7:1:1101:25556:6666 1:N:0:156
ATCTCTATCTCCTAAAAACCTGTTTAGATTTGGAGATAGACCTTCAGGTTTTTCATCATTTTCTGCATGAATTATACATTGACCACGTTCCAGCGTGGTCAGTTTGCAGCATTCTGTTATTTTGTTTGACAGAGTGTCTTGTTGAGAACATATGTAGGACATGATTTTTTCCTGCAACAGGGAAAATAAAGTATAAGTTTTAAAGATTTATTCTTTAATAAAGGATCTCAAAGCCAGCTTTAGAAAAAGGA
+
BCCBCFFFFFFFGGGGGGGGGGGHHHHHHHHHHGHHHHHHHHHHHHHGHHHGGHHHHHHHHHHHHHHGHHHHHHHHHHHHHHHHHHGHHHHHHHGGGGHHHHHHHHHHHHHHHHHHHHHHHHHHHHHHGHHHHHHHHHHHHHHHHHHHGHHHHHHHHGGHHHHHHHHHHGHHHHHHHHHHHGGHHHHHHFHHHHHGGGHHHHHHHHHHHHHHHHHHHGHHHGHGHHHHHGGGGHHHHGHHHHHFFFGHGGC
@M05620:45:000000000-G6HP7:1:1101:10275:6671 1:N:0:156
TACCTGTACTGGGGAAGCATTTGAATATCCCCCCATGGTGATGGGGACGGAGAACTGCTCCATAAACACAGGCAACGTGCCTAACTTTCCCGGGAAGATGAAGTCAAAGAGCGACCACAGCTCTCGGAGGTTATTTTGCATCGGTGAGCCAGACAGAATGATCCGATGAGGGGGGCGAAACTATTTGAGGAAAGGAAGCACCTTTTTATTAAATTTACCTTTTAGCAATCGCCATTCCTACCCTAAAGATC
+
DDDDCFFFFFFFGGGGGGGGGGHHHHHHHHHGGGGHHHHHHHHHHGGGGGGGGHHHHHHHHHHHHHHHHHHHGHHHGHHHHHHHHHHHHHHGGGGGGHHHHHHHHHHHHHHHGGGGGHHHHHHH2?F/@D<G1?FHH11=F1.C>A.C<G0C.EC</CDD0=0D<.:.0:GGG-:---;CF00;FFB0EF0BFFFBFAAFFFFFFFF.:F0;FFFFFFFBFFF0;0BFF0.9AAAB0B90;FFF/BFFBF0
@M05620:45:000000000-G6HP7:1:1101:14082:6675 1:N:0:156
AGATTACTGCAACAGTTCCCCCTGGACCTGGAAAAGTTTCTTGCCTGGCTTACAGAAGCTGAAACAACTGCCAATGTCCTACAGGATGCTACCCGTAAGGAAAGGCTCCTAGAAGACTCCAAGGGAGTAAAAGAGCTGATGAAACAATGGCAAGTAAGTCAGGCATTTCCGCTTTAGCACTCTTGTGGATCCAATTGAACAATTCTCAGCATTTGTACTTGTAACTGACAAGCCAGGGACAAACAAAGATC
+
BBBBBFFFFFFFGGCGGGGGGGGGHHHHHHHHHHHHGHHHHHHHHHHHHHHHHHHHHHHHHHHHHHHHHHHHHHHHHHHHHHHHHHHHHHFHHHGGGFGGGHGGHHHHGHHHHHHHHHHHHHGFE?EEHHHHHGGHHHHHHHHHHHHHHHHHHGHHHHHHHHHHHHHHHHGGGGGHHHHHHHHHHHHGHHHHHFHHHGHGHHHHHHHHHHHHHGHHHGHGHHGHHHHFFHHHGGGGEGGGGFFEGGFGGGG
@M05620:45:000000000-G6HP7:1:1101:14061:6676 1:N:0:156
AGATTACTGCAACAGTTCCCCCTGGACCTGGAAAAGTTTCTTGCCTGGCTTACAGAAGCTGAAACAACTGCCAATGTCCTACAGGATGCTACCCGTAAGGAAAGGCTCCTAGAAGACTCCAAGGGAGTAAAAGAGCTGATGAAACAATGGCAAGTAAGTCAGGCATTTCCGCTTTAGCACTCTTGTGGATCCAATTGAACAATTCTCAGCATTTGTACTTGTAACTGACAAGCCAGGGACAAACAAAGATC
+
ABBBBFFFFF4DGGFGGGGGGGGGHHHHHFHHFHHHHHHHHHHHHHHHHHHHHHHHHHHHHHHHHHHHHHHHFHHHHHHHHHHFGGHHHHHHHHGGGGGHGH3FHHHHGHFFGHHGHHHHHHHGE?EEGHFHHCGHHHHHHHHHHHHHGGHFFGHGHHHHHHGFHHHHHHGGGGGDDGHHHHHHHGHGGHHHH0DGHDDFHGGHHHHHHHHHHHHHGGHHHGHHGHHFHHHHHGGGGGGGGGGEFAFGGGG
@M05620:45:000000000-G6HP7:1:1101:14070:6694 1:N:0:156
AGATTACTGCAACAGTTCCCCCTGGACCTGGAAAAGTTTCTTGCCTGGCTTACAGAAGCTGAAACAACTGCCAATGTCCTACAGGATGCTACCCGTAAGGAAAGGCTCCTAGAAGACTCCAAGGGAGTAAAAGAGCTGATGAAACAATGGCAAGTAAGTCAGGCATTTCCGCTTTAGCACTCTTGTGGATCCAATTGAACAATTCTCAGCATTTGTACTTGTAACTGACAAGCCAGGGACAAACAAAGATC
+
BBBBBFFFFFDFGGCGGGGGGGGGHHHHHHHHHHHHGHHHHHHHHHHHHHHHHHHHHHHHHHHHHHHHHHHHHHHHHHHHFHHHHHHHHHHHHHGFFGHGHHCGHHHHGHHHHHHHHHHHHHHGEFFFHFHHHGHHHHGHHHHHHHHHHHHGHGHHHHHHHHHHHHHHHHGGGGGHHHGHHHGHHGHGHHHHGHHHHDDFHHHHHHHFHHHHHHHHHFGHHHHGHHHFFHHHHGGGGGGGGGFEGGGGGGF
@M05620:45:000000000-G6HP7:1:1101:22007:6719 1:N:0:156
ATCTCTATCTCCTAAAAACCTGTTTAGATTTGGAGATAGACCTTCAGGTTTTTCATCATTTTCTGCATGAATTATACATTGACCACGTTCCAGCGTGGTCAGTTTGCAGCATTCTGTTATTTTGTTTGACAGAGTGTCTTGTTGAGAACATATGTAGGACATGATTTTTTCCTGCAACAGGGAAAATAAAGTATAAGTTTTAAAGATTTATTCTTTAATAAAGGATCTCAAAGCCAGCTTTAGAAAAAGGA
+
CCCCCFFFFFFFGGGGGGGGGGHHHHHHHHHHHHHHHHHHHHHHHHHHHHHGGHHHHHIHHHHIHHHHHHHHHHHHHHHHHHHHHHGHHHHHHHGGGGHHHHHHHHHHHHHHHHHHHHHHHHHHHHHHHHHHHHHHHHHHHHHHHHHHHHHHHHHHHHHHHHHHHHHHHGHHHHHHHHHHHGGHHHHHGHHHHHHHHFGHHHGHHHHHHHHHHHHHHHHHHHFHHHGHHGHHHHHHHGHHHHHHHGGHGGH
@M05620:45:000000000-G6HP7:1:1101:22032:6721 1:N:0:156
ATCTCTATCTCCTAAAAACCTGTTTAGATTTGGAGATAGACCTTCAGGTTTTTCATCATTTTCTGCATGAATTATACATTGACCACGTTCCAGCGTGGTCAGTTTGCAGCATTCTGTTATTTTGTTTGACAGAGTGTCTTGTTGAGAACATATGTAGGACATGATTTTTTCCTGCAACAGGGAAAATAAAGTATAAGTTTTAAAGATTTATTCTTTAATAAAGGATCTCAAAGCCAGCTTTAGAAAAAGGA
+
CBCCCFFFFFFFGGGGGGGGGGHHHHHHHHHHHHHGHHHHHHHHHHHHHHHGGHHHHGHHHHHHHHHHHHHHHHHHHHHHHHHHHHGHHHHHHHGFGGHHHHHHHHHHHHHHHHHHHHHHHHHHHHHHHHHHHHHHHHHHHHHHHHHHHHHHHHHHHHHHHHHHHHHHHGHHHHHHHHHHHGGHHHHHGHHHHHHHHGGHHHHHHHHHHHHHHHHHHHHHHHHHHHHHHHHHHHHHHGHHHHGFGHHHGGH
@M05620:45:000000000-G6HP7:1:1101:20467:6738 1:N:0:156
ATCTCTATTCCTAAAAACCTGTTTAGATTTGGAGATAGACCTTCAGGTTTTTCATCATTTTCTGCATGAATTATACATTGACCACGTTCCAGCGTGGTCAGTTTGCAGCATTCTGTTATTTTGTTTGACAGAGTGTCTTGTTGAGAACATATGTAGGACATGATTTTTTCCTGCAACAGGGAAAATAAAGTATAAGTTTTAAAGATTTATTCTTTAATAAAGGATCTCAAAGCCAGCTTTAGAAAAAGGAA
+
CCCCCFFFFFFFGGGGGGGGGGHHAGHHHHHHHHHHHHHHHHHHHHHHHHGGHHHHHHHHHHHHHHHHHHHHHHHHHHHHHHHHHGHHHHHHHGGGGHHHHHHHHHHHHHHHHHHHHHHHHHHHHHHHHHHHHHHHHHHHHHHHHHHHHHHHHHHHGHHHHHHHHHHHGHHHHHHHHHHHGGHHHHHHHHGFGFDGFHHHFHHHGHHHHHHHHHHHFDGGGF0GHHHHHHHHGHHHGHHH0GGGGFGGGBH
@M05620:45:000000000-G6HP7:1:1101:20446:6745 1:N:0:156
ATCTCTATTCCTAAAAACCTGTTTAGATTTGGAGATAGACCTTCAGGTTTTTCATCATTTTCTGCATGAATTATACATTGACCACGTTCCAGCGTGGTCAGTTTGCAGCATTCTGTTATTTTGTTTGACAGAGTGTCTTGTTGAGAACATATGTAGGACATGATTTTTTCCTGCAACAGGGAAAATAAAGTATAAGTTTTAAAGATTTATTCTTTAATAAAGGATCTCAAAGCCAGCTTTAGAAAAAGGAA
+
BBBABFFFFFFFGGGGGGGGGGHH5GBGHHHHGHHHFHHHHHHHHHHHHHGGHHHHHHHHHHHHHHHHFGHHHHHHHHHGEHHHHGHHHHHEHGGGGHHGHHHHHHHHHHHHHHHHHHHHHHHHHHHHHHHHHGHHHHHHHHGGGHFHHHHHHHHHHHHHHHHHHHHHGHHHHHGHHGHHGGHHHHHHHHGGHBGFFGHHHHHGHHHHHHHHHHHHHGGHGHEGFHGHHGHHGFHFGHHHFHBFCFGFC/G
@M05620:45:000000000-G6HP7:1:1101:20501:6746 1:N:0:156
ATCTTATCTCCTAAAAACCTGTTTAGATTTGGAGATAGACCTTCAGGTTTTTCATCATTTTCTGCATGAATTATACATTGACCACGTTCCAGCGTGGTCAGTTTGCAGCATTCTGTTATTTTGTTTGAGAGAGTGTCTTGTTGAGAACATATGTAGGACATGATTTTTTCCTGCAACAGGGAAAATAAAGTATAAGTTTTAAAGATTTATTCTTTAATAAAGGATCTCAAAGCCAGCTTTAGAAAAAGGAA
+
CCCCCFFFFFFFGGGGGGGGGGHHFGHHHHHHHHHHHHHHHHHHHHHHHHGGHHHHHHHHHIIHIHHHHHHHHHHHHHHHHHHHHGHHHHHHHGGGGHHHHHHHHHHHHHHHHHHHHHHHHHHHHHHHGHHGGGHHHHHHHHHHHHFHHHHHHHHHHHHHHHHHHHHHGHHHDFHHHGGHGGHHHHHHHHGHHGHHFHHHFGHHGHHHHHHHHHHGHGGHFHFHFHHHHHHHHHHHGHHHBGFHHGHGGFG
@M05620:45:000000000-G6HP7:1:1101:20468:6757 1:N:0:156
ATCTCTATTCCTAAAAACCTGTTTAGATTTGGAGATAGACCTTCAGGTTTTTCATCATTTTCTGCATGAATTATACATTGACCACGTTCCAGCGTGGTCAGTTTGCAGCATTCTGTTATTTTGTTTGACAGAGTGTCTTGTTGAGAACATATGTAGGACATGATTTTTTCCTGCAACAGGGAAAATAAAGTATAAGTTTTAAAGATTTATTCTTTAATAAAGGATCTCAAAGCCAGCTTTAGAAAAAGGAA
+
DDDDDFFFFFFFGGGGGGGGGGHHFGHHHHHHHHHHHHHHHHHHHHHHHHGGHHHHHHHHHHIIHIHHHHHHHHHHHHHHHHHHHGHHHHHHGGGGGHHGHHHHHHHHHHHHHHHHHHHHHHHHHHHHHHHHHFHHHHHHHHHHHHGHHHHHHHHHHGHHHHHHHHHHGHHHHHHHHHHHGGHHHHHHHHGHHHHGGHHHHHHHGHHHHHHHHHHHHGFHHGDGHHHHHHHHGHHHGHHHHHFGHHGGGGH
@M05620:45:000000000-G6HP7:1:1101:18400:6782 1:N:0:156
ATCTCTATCTCCTAAAAACCTGTTTAGATTTGGAGATAGACCTTCAGGTTTTTCATCATTTTCTGCATGAATTATACATTGACCACGTTCCAGCGTGGTCAGTTTGCAGCATTCTGTTATTTTGTTTGACAGAGTGTCTTGTTGAGAACATATGTAGGACATGATTTTTTCCTGCAACAGGGAAAATAAAGTATAAGTTTTAAAGATTTATTCTTTAATAAAGGATCTCAAAGCCAGCTTTAGAAAAAGGA
+
CCCCCFFFFFFFGGGGGGGGGGHHHHHHHHHHHHHHHHHHHHHHHHHHHHHGGHHHHHHHHIHHHHHHHHHHHHHHHHHHHHHHHHGHHHHHHHGGGGHHHHHHHHHHHHHHHHHHHHHHHHHHHHHHHHHHHHGHHHHHHHHHHHHHHHHHHHHHHHHHHHHHHHHHHGHHHHHHHHHHHGGHHHHHHHHHHHHHHGHHHHGHHHHHHHHHHHHHHHHHHHHHHHHHHHHHHGHHHGHHHHHHHHHHGGG
@M05620:45:000000000-G6HP7:1:1101:18386:6794 1:N:0:156
ATCTCTATCTCCTAAAAACCTGTTTAGATTTGGAGATAGACCTTCAGGTTTTTCATCATTTTCTGCATGAATTATACATTGACCACGTTCCAGCGTGGTCAGTTTGCAGCATTCTGTTATTTTGTTTGACAGAGTGTCTTGTTGAGAACATATGTAGGACATGATTTTTTCCTGCAACAGGGAAAATAAAGTATAAGTTTTAAAGATTTATTCTTTAATAAAGGATCTCAAAGCCAGCTTTAGAAAAAGGA
+
CCBACFFFFFFFGGGGGGGGGGHHHHHHHHHHHHHHHHHHHHHHHHHHHHHGGHHHHHHHHHHHHHHHHGHHHHHGHGHHHHHHHHGGHHHGHHGEGGHHHHHHHHHGHHHHHHHHHHHHHHHHHHHHGGGHHHHHHHHHHGHHHHGHHHHHHHHHHHHHHHHGHHHHHGHHHHHHHHHHHGGGHHHHGHHHHHHHHGGHGHFHHGHHHHHHHHHHHGHGHHFHHHHHHGHGHHHGHGHHHHGFFFGHGGE
@M05620:45:000000000-G6HP7:1:1101:5596:6804 1:N:0:156
AAACCAAGCAGACACGTCTGAACTCCAGTCACGCACTACAATCTCGTATGCCGTCTTCTGCTTGAAAAAAAAAAAAAGAACTCCATTCAAGTGGACGAATCTCTCATACAGTCTTATGATTGAATAATAAAGAGTTTTTCACCGTTTGAAATTCTATGATGATAAGTAGATGTGTTCAAGACAATATAACAGTCAAAAGTATACTTATATTAATTTTCTCTTTTCGATACTTGCGTGCTGCTATTCAAGAT
+
BBCCAABFCFFFGGGGGGGGGGHHHHHHHHHHGHGGGHHHHHCHHHFGHHHHGGGHGHGHHHHHGGHGHGGGGE>>//?B2?33B444B44B43?3/<///2232B22>2?222222<F22@21111111?110<111/011<.0.0.11111100000000000000==00=00/00000///000000000:0000/900000000000000;000000;0;0-.0.-00009.9..////////////
@M05620:45:000000000-G6HP7:1:1101:13968:6833 1:N:0:156
AGATTACTGCAACAGTTCCCCCTGGACCTGGAAAAGTTTCTTGCCTGGCTTACAGAAGCTGAAACAACTGCCAATGTCCTACAGGATGCTACCCGTAAGGAAAGGCTCCTAGAAGACTCCAAGGGAGTAAAAGAGCTGATGAAACAATGGCAAGTAAGTCAGGCATTTCCGCTTTAGCACTCTTGTGGATCCAATTGAACAATTCTCAGCATTTGTACTTGTAACTGACAAGCCAGGGACAAAACAAAGAT
+
BBBBBFFFFF4DFG4FGGGGGGGGHHGHHHHHHHHHHHHHHHHHHHHHHHHHHHHGHHHHHFHFGHHHHHHHHHHHGHHHFGHFHHHHHHFHHHGGCEEGDGCGHHHGGHHGHHHFHHGHHCEFD/EEFHHHHFHGHHHGFFFHFFHHHHGHHGGHGHHHFHHHHGHHHHGGGGGHHG1GHHGHHHFDGHHHEFHHHHFCGHHHHHHFGHFHHHHCHFHHGFHHHHHG/CCGAGFGGFGGEFGGFGGGGGF
@M05620:45:000000000-G6HP7:1:1101:5164:6839 1:N:0:156
TACCTGTACTGGGGAAGAGCACACGTCTGAACTCCAGTCACGCACTACAATCTCGTATGCCGTCTTCTGCTTGAAAAAAAAAAAAATACTACCCGTCATTAAAGACTCCTCGACTCCTCCAAAGTGTAAACCACTGTTATTACACGCGTGCAATTAATGAATTCCTTGCCTCTTTATCGCTATTATTTGTGCTCTTGCCTATTACGCCTCTTTTACACTACTCCCATACATCCCCATACCAACACCTGGCG
+
ABBCBFFFFFFFGGGGGGGGGGGHGGHGGGFHHHHHHHHHHGHGGGGHFHH3DFHFFHHHHGEGEFHHHGHHHGEEFHGFGGE//<03B4BB2F/?//0222233B3??22////?110?0?10111111<0..11>11>1>111.<--<..0;0:;0000000;0:0//00:00009.....0000000/;0;0;00;000;0;.;-9.///////;://///./9//;//:..///////;;A.//..-
@M05620:45:000000000-G6HP7:1:1101:17328:6840 1:N:0:156
CATCCTGACCCTGAAGTACCCCGGCTTGATTTCTGACATTAGATCGGAAGAGCACACGTCTGAACTCCAGTCACGCACTACAATCTCGTATGCCGTCTTCTGCTTGAAAAAAAAAAAAAAAGAAAAAACTATATAGAATTAGTGAGATCAAAAAAAAGAAAAAAAACGAAAACTGATAATGAGATCTTAGAACAGATGTCTATAGATATATCACGTAATTTAAATGAGGAAATTAGAAATCTTAATTATGA
+
CCCCCFFFFFFFGGGGGGGGGGGCGGGGHHHHHHHGHHHHHHHHHHGGGGHHHHHHHGHHHGHHHHHHHHHHHHGHGGGHHGHHFHHHGGHHHHGFGHGHHHHHHHHGFHHEECDD><</-.<0<00-.00000000000=0=0000000000.---...//.---.-...-/900:0:0000090900;900///;09000090000:00000../..0000000;0/0//90900000000000000:0
@M05620:45:000000000-G6HP7:1:1101:15688:6842 1:N:0:156
ATCTCTATCTCCTAAAAACCTGTTTAGATTTGGAGATAGACCTTCAGGTTTTTCATCATTTTCTGCATGAATTATACATTGACCACGTTCCAGCGTGGTCAGTTTGCAGCATTCTGTTATTTTGTTTGACAGAGTGTCTTGTTGAGAACATATGTAGGACATGATTTTTTCCTGCAACAGGGAAAATAAAGTATAAGTTTTAAAGATTTATTCTTTAATAAAGGATCTCAAAGCCAGCTTTAGAAAAAGGA
+
DDDDDFFFFFFFGGGGGGGGGGHHHHHHHHHHHHHHHHHHHHHHHHHHHHHGGHHHHHHHHHHHHHHHHHHHHHHHHHHHHHHHHHGHHHHHHHGGGGHHHHHHHHHHHHHHHHHHHHHHHHHHHHHHGHHHHHHHHHHHHHHHHHHHHHHHHHHHHHHHHHHHHHHHHGHHHHHHHHHHHGGHHHHHGHHHHHHHHHHHHHGHHHHHHHHHHHHHHHHHHHHHHHHHHHGHHHHHHGHHHHHGHHHHGGH
@M05620:45:000000000-G6HP7:1:1101:11610:6858 1:N:0:156
ATCTCTATCTCCTAAAAACCTGTTTAGATTTGGAGATAGACCTTCAGGTTTTTCATCATTTTCTGCATGAATTATACATTGACCACGTTCCAGCGTGGTCAGTTTGCAGCATTCTGTTATTTTGTTTGACAGAGTGTCTTGTTGAGAACATATGTAGGACATGATTTTTTCCTGCAACAGGGAAAATAAAGTATAAGTTTTAAAGATTTATTCTTTAATAAAGGATCTCAAAGCCAGCTTTAGAAAAAGGA
+
CCCCCFFFFFFFGGGGGGGGGGHHHHHHHHHHHFHHHHHHHHHHHHHHHHHGGHHHHIHHHHIIIHHHHHHHHHHHHHHHHHHHHHGHHHHHHHGGGGHHHHHHHHHHHHHHHHHHHHHHHHHHGHHHHHHHHHHHHHHHHHHHHHHHHHHHHHHHHHHHGHHHHHHHHGHHHHHHHHHHHGGHHHGHHGHHHHHHHGHHHHHHHHHHHHHHHHHHHHHHGHBHHHHHHGHHHHHHHGHHHFHHHGHHGCG
@M05620:45:000000000-G6HP7:1:1101:11595:6874 1:N:0:156
ATCTCTATCTCCTAAAAACCTGTTTAGATTTGGAGATAGACCTTCAGGTTTTTCATCATTTTCTGCATGAATTATACATTGACCACGTTCCAGCGTGGTCAGTTTGCAGCATTCTGTTATTTTGTTTGACAGAGTGTCTTGTTGAGAACATATGTAGGACATGATTTTTTCCTGCAACAGGGAAAATAAAGTATAAGTTTTAAAGATTTATTCTTTAATAAAGGATCTCAAAGCCAGCTTTAGAAAAAGGA
+
BABBBFFFFFFFGGGGGGGGGGHHHHHHHHHHHGHHHGHGHHHHHHHHHHHGGHHHHHHHHHHHHHHHHHHHHHHHHHHHHGHHHHGHHHHHHHGGGGHHHHHHHHHHGHHHHHHGHHHHHHHHHHHHHHHHHHHHHHHHHHHHHHHHHHHGHHHHHHHHHHHHHHHHHGHHHHHHHHHHHGGHEGGHFHHHHHHHHHHHHHHHHHGHHHHHHHHHHHHHHHEHHHHHHHHHHGHHHGHHHHHGHHHFGGH
@M05620:45:000000000-G6HP7:1:1101:11620:6878 1:N:0:156
ATCTCTATCTCCTAAAAACCTGTTTAGATTTGGAGATAGACCTTCAGGTTTTTCATCATTTTCTGCATGAATTATACATTGACCACGTTCCAGCGTGGTCAGTTTGCAGCATTCTGTTATTTTGTTTGACAGAGTGTCTTGTTGAGAACATATGTAGGACATGATTTTTTCCTGCAACAGGGAAAATAAAGTATAAGTTTTAAAGATTTATTCTTTAATAAAGGATCTCAAAGCCAGCTTTAGAAAAAGGA
+
CCCCCFFFFFFFGGGGGGGGGGHHHHHHHHHHHHHHHHHHHHHHHHHHHHHGGHHHHHHHHHHHHHHHHHHHHHHHHHHHGHHHHHGHHHHHHHGGGGHHGHHHGHHHHHHHHHHHHHHHHHHHHHHHHHGHHHGHHHHHHHHHHHFHHHHHHHHHHHHHHHHHHHHHHGHHHHHHHHHHHGGHHHHHHHGGHHHGHHHHHHHHHHHHGGHHHHHHHHHHHHGGHHHHHHHGHHHGHGHHHHHHGFHFDDF
@M05620:45:000000000-G6HP7:1:1101:14490:6879 1:N:0:156
TACCTGTACTGGGGAAGCATTTGAATATCCCCCCATGGTGATGGGGACGGAGAACTGCTCCATAAACACAGGCAACGTGCCTAACTTTCCCGGGAAGATGAAGTCAAAGAGCGACCACAGCTCTCGGAGGTTATTTTGCATCGGTGAGCCAGACAGAATGATCCGATGAGGGGTGCGAAACTATTTGAGGAAAGGAAGCACCTTTTTATTAAATTTACCTTTTAGCAATCGCCATTCCTACCTAAAGATCG
+
AABBBFFFFFFFGGGGGGGGGGHHHHHGHHHGGGGHHHFEGGHHHGGGGGGGGHHHHHHHHHHHHHHHGHHHGHHHGHFHHFHHHFHHHHHGGGEGGHHHGFFGGHHHHHHHGGGGGHHHHHHHHGGGGGGHHHHHHHGGHHGGDFGGHHHHHGHHHHHHHHHHHGGGHHHGGFGGGGGGGGGGGGGFAFFGGGFFFGGGGFFFFFFFFFFFFFFFFEFFFFFFFFFFFFEFFFFFFFFFFFFFFFFFFF.
@M05620:45:000000000-G6HP7:1:1101:17557:6888 1:N:0:156
TACCTGTACTGGGGAAGCGTGTAGCAATCGCCATTCCTACCCTAAAGATCGGAAGAGCACACGTCTGAACTCCAGTCACGCACTACAATCTCGTATGCCGTCTTCTGCTTGAAAAAAAAAAAAACAACACAAAACCACCAGCCAACACCATTACCAACAAAACCTTAATACACAAAGTCACCTCTAACGACACCCAGTCGCCTCCCTTCCCTTCTCACTGCCATAACTGCCCACCGTATTTACATCCCATC
+
BCCCCFFFFFFFGGGGGGGEGGHHHHHHHGGGGGHHHHHHHHHHHHHHHHHGGGGHHHFHHHGHHHGHHHHHHHHHHHHGHGGGHHHHHHHHHGGHHHHGGGHGHHHHHHHHGGHHGGGF@<///?.<.F..00<...<...<./<.<..0:0000;..:..../0;00;;B00:./0;;000.0;0:..---:A..::.-:..;.//9///:////9///9////9////./:..;..//://9B/:///
@M05620:45:000000000-G6HP7:1:1101:18986:6899 1:N:0:156
ATCTCTATCTCCTAAAAACCTGTTTAGATTTGGAGATAGACCTTCAGGTTTTTCATCATTTTCTGCATGAATTATACATTGACCACGTTCCAGCGTGGTCAGTTTGCAGCATTCTGTTATTTTGTTTGACAGAGTGTCTTGTTGAGAACATATGTAGGACATGATTTTTTCCTGCAACAGGGAAAATAAAGTATAAGTTTTAAAGATTTATTCTTTAATAAAGGATCTCAAAGCCAGCTTTAGAAAAAGGA
+
DDDDDFFFFFFFGGGGGGGGGGHHHHHHHHHHHHHHHHHHHHHHHHHHHHHGGHHHHIHHHHHHIHHHHHHHHHHHHHHHHHHHHHGHHHHHHHGGGGHHHHHHHHHHHHHHHHHHHHHHHHHHHHHHHHHHHHHHHHHHHHHHHHHHHHHHHHHHHHHHHHHHHHHHHGHHHHHHHHHHHGGHHHHHGHHHHHHHHGHHHHHHHHHHHHHHHHHHHHHHHHHHHHHHHHHHHHHHHGHHHHHGHHHHGGH
@M05620:45:000000000-G6HP7:1:1101:19003:6906 1:N:0:156
ATCTCTATCTCCTAAAAACCTGTTTAGATTTGGAGATAGACCTTCAGGTTTTTCATCATTTTCTGCATGAATTATACATTGACCACGTTCCAGCGTGGTCAGTTTGCAGCATTCTGTTATTTTGTTTGACAGAGTGTCTTGTTGAGAACATATGTAGGACATGATTTTTTCCTGCAACAGGGAAAATAAAGTATAAGTTTTAAAGATTTATTCTTTAATAAAGGATCTCAAAGCCAGCTTTAGAAAAAGGA
+
BBBABFFFBFFFGGGGGGGGGGHHHFHHHHHHHHHHHGHGHHHHHHHHHHHGGHHHHHHHHHHHHHHHHHHHHHHHHHHHHHHHHHGHHHHHHHGGGGHHHHHHHHHHHHHHHHGHHHHHHHHHHHHHGHHHHHHHHHHHHHHHHHHHHHHHHHHHHHHHHHHHHHHHHGHHHHHHHHHHHGGHHHHHHHHHHHHGHHHHHHHBGHHHHHHHHGHHHHHHHHHHHHHHHHHHHHHHHGGHHHGHHGHHGGG
@M05620:45:000000000-G6HP7:1:1101:18982:6919 1:N:0:156
ATCTCTATCTCCTAAAAACCTGTTTAGATTTGGAGATAGACCTTCAGGTTTTTCATCATTTTCTGCATGAATTATACATTGACCACGTTCCAGCGTGGTCAGTTTGCAGCATTCTGTTATTTTGTTTGACAGAGTGTCTTGTTGAGAACATATGTAGGACATGATTTTTTCCTGCAACAGGGAAAATAAAGTATAAGTTTTAAAGATTTATTCTTTAATAAAGGATCTCAAAGCCAGCTTTAGAAAAAGGA
+
CCCCDFFFFFFFGGGGGGGGGGHHHHHHHHHHHHHHHHHHHHHHHHHHHHHGGHHHHHIHIIHHIHHHHHHHHHHHHHHHHHHHHHGHHHHHHHGFGGHHHHHHHHHHHHHHHHHHHHHHHHHHHHHHHHHHHHHHHHHHHHHHHHHHHHHHHHHHHHHHHHHHHHHHHGHHHHHHHHHHHGGHHHHHHHHHHGHHHHHHHHHHHHHHHHHHHHHHHGHHHFHHHHHHHHHHHHHHHGHHHHHHGHHGGGH
@M05620:45:000000000-G6HP7:1:1101:5209:6953 1:N:0:156
AGATTACTGCAACAGTTCCCCCTGGACCTGGAAAAGTTTCTTGCCTGGCTTACAGAAGCTGAAACAACTGCCAATGTCCTACAGGATGCTACCCGTAAGGAAAGGCTCCTAGAAGACTCCAAGGGAGTAAAAGAGCTGATGAAACAATGGCAAGTAAGTCAGGCATTTCCGCTTTAGCACTCTTGTGGATCCAATTGAACAATTCTCAGCATTTGTACTTGTAACTGACAAGCCAGGGACAAAACAAAGAT
+
CCCCCFFFFFFFGGGFGGGGGGGGHHHHHHHHHHHHGHHHHHHHHHHHHHHHHHHHHHHHHHHHHHHHHHHHGHHHHHHHHHHHHGHHHHHHHHGGGGHHGHGHHHHHGHHHHHHGHHHHHGHGGHGGHHHHHGHHHHHHHHHHHHHHHHHHGGHHGHHHHHHHHHHHHHGGGGGHHHHHHHHHHHHGGHHHGHHHHHHHHHHHHHHHHHHHHHHHHHHHHHHGHHHHHGHHHGGGGGGGGGGGGGGGGGF
@M05620:45:000000000-G6HP7:1:1101:25759:6955 1:N:0:156
CATCCTGACCCTGAAGTACCCCATTGAGCATGGCATCGTCACCAACTGGGACGACATGGAGAAGATCTGGCACCACACCTTCTACAACGAGCTGCGCGTGGCCCCGGAGGAGCACCCAGTGCTGCTGACCGAGGCCCCCCTGAACCCCAAGGCCAACAGAGAGAAGATGACTCAGGTGAGGCTCGGCCGACGCCCGTGCTCCTCCCGTCCTTTCCCCAGTCATTTTCTGCCCGGCTTGATTTCTGACATTA
+
CCCCCFFFFFFFGGGGGGGGGGGHHHHHHHHHHHHHHGHHHGHHHGHHHHHHGGGGGHHHHHHHHHHHHHHHHGHHHGGHHHHHHHHHGGGGGHHGGGGGGGHHGGGGGGGGHGHHGGHFHHHHHHHHHHGGGGGGGGGGGGHHHHGGGGHGHHGGGGGGGGGGGGGFGGGGGGGGGGGGGGGGFFFFFFFFFFFFFFFFFFFFFFFFFFFFFFFFFFFFFFFFFFFFFFFFFFFAFAFFFFFFFFFFFF0
@M05620:45:000000000-G6HP7:1:1101:5229:6962 1:N:0:156
AGATTACTGCAACAGTTCCCCCTGGACCTGGAAAAGTTTCTTGCCTGGCTTACAGAAGCTGAAACAACTGCCAATGTCCTACAGGATGCTACCCGTAAGGAAAGGCTCCTAGAAGACTCCAAGGGAGTAAAAGAGCTGATGAAACAATGGCAAGTAAGTCAGGCATTTCCGCTTTAGCACTCTTGTGGATCCAATTGAACAATTCTCAGCATTTGTACTTGTAACTGACAAGCCAGGGACAAAACAAAGAT
+
BBABBFFFFFFFGGGGGGGGGGGGHHHHHHHFHH2FFGHHHHHHHHHAHHHHHHHHHGHHHHHHHHHHHHHHHHHHHHHHHHHHHHHHHHHHHHGGGGHHHHHGHHGHGHHHHHHHHHHHHHHGGGGGHHHHHGHHHHHHHHGHHGHHHGHHHGHHHHHHGHGHHHHHHHGGGGGHHGFHHHGGHFHDHGHHHHHHHFHGHGHHHHHHFHFHHHHHHFHGHHHHHHHHHHHHHGGGGGGGGGGGGEEFGGF
@M05620:45:000000000-G6HP7:1:1101:5202:6971 1:N:0:156
AGATTACTGCAACAGTTCCCCCTGGACCTGGAAAAGTTTCTTGCCTGGCTTACAGAAGCTGAAACAACTGCCAATGTCCTACAGGATGCTACCCGTAAGGAAAGGCTCCTAGAAGACTCCAAGGGAGTAAAAGAGCTGATGAAACAATGGCAAGTAAGTCAGGCATTTCCGCTTTAGCACTCTTGTGGATCCAATTGAACAATTCTCAGCATTTGTACTTGTAACTGACAAGCCAGGGACAAAACAAAGAT
+
BCC3AFFFFFFFGGGGGGGGGGGGHHHHHHHHHHHHHHHHHHHHHHHHHHHHHHHHHHHHHHHGHHHHHHHHHHHHHHHHHHHHHHHHHHHHHHGGGGHHHHHHHHHHGHHHHHHHHHHHHGHGGGGGHGHHHGHHHHGHHHHHHGHHHHHHHGHHHHHHHGHHHHHHHHGGGGGGHHHHHHHHHHHGHHHHFCGHHFFHHHHHHHHFGHHHHHHHHFHHHHFFHHHGGHGHGGGGGGEGFGGGGGGGFGF
@M05620:45:000000000-G6HP7:1:1101:19903:6976 1:N:0:156
ATCTCTATCTCCTAAAAACCTGTTTAGATTTGGAGATAGACCTTCAGGTTTTTCATCATTTTCTGCATGAATTATACATTGACCACGTTCCAGCGTGGTCAGTTTGCAGCATTCTGTTATTTTGTTTGACAGAGTGTCTTGTTGAGAACATATGTAGGACATGATTTTTTCCTGCAACAGGGAAAATAAAGTATAAGTTTTAAAGATTTATTCTTTAATAAAGGATCTCAAAGCCAGCTTTAGAAAAAGGA
+
CCCCCFFFFFFFGGGGGGGGGGHHHHHHHHHHHHHHHHHHHHHHHHHHHHHGGHHHHIIHIHHIIHHHHHHHHHHHHHHHHHHHHHGHHHHHHHGGGGHHHHHHHHHHHHHHHHHHHHHHHHHHHHHHHHHHHHHHHHHHHHHHHHHHHHHHHHHHHHHHHHHHHHHHHGHHHHHHHHHHHGGHHHHHHHHHHHHHHGGHHHHHHHHHHHHHHHHHHHHHHHHHHHHHHGHHHHHHHGHHHHHHHHHHGGH
@M05620:45:000000000-G6HP7:1:1101:12270:6986 1:N:0:156
ATCTCTATCTCCTAAAAACCTGTTTAGATTTGGAGATAGACCTTCAGGTTTTTCATCATTTTCTGCATGAATTATACATTGACCACGTTCCAGCGTGGTCAGTTTGCAGCATTCTGTTATTTTGTTTGACAGAGTGTCTTGTTGAGAACATATGTAGGACATGATTTTTTCCTGCAACAGGGAAAATAAAGTATAAGTTTTAAAGATTTATTCTTTAATAAAGGATCTCAAAGCCAGCTTTAGAAAAAGGA
+
DCDCDFFFFFFFGGGGGGGGGGHHHHHHHHHHHHHHHHHHHHHHHHHHHHHGGHHHHHHIHHHHIHHHHHHHHHHHHHHHHHHHHHGHHHHHHHGGGGHHHHHHHHHHHHHHHHHHHHHHHHHHHHHHHHHHHHHHHHHHHHHHHHHHHHHHHHHHHHHHHHHHHHHHHGHHHHHHHHHHHGGHHHHHHHHHHHHHHGHHHHHHHHHHHHHHHHHHHHHHHHHHHHHHHHHHHHHHHGHHHHHHHHHHGGH
@M05620:45:000000000-G6HP7:1:1101:19892:6993 1:N:0:156
ATCTCTATCTCCTAAAAACCTGTTTAGATTTGGAGATAGACCTTCAGGTTTTTCATCATTTTCTGCATGAATTATACATTGACCACGTTCCAGCGTGGTCAGTTTGCAGCATTCTGTTATTTTGTTTGACAGAGTGTCTTGTTGAGAACATATGTAGGACATGATTTTTTCCTGCAACAGGGAAAATAAAGTATAAGTTTTAAAGATTTATTCTTTAATAAAGGATCTCAAAGCCAGCTTTAGAAAAAGGA
+
AABABFFFFFFFGGGGGGGGGGHHHHHHHHHHHGHHHHHHHHHHHHHHHHHGGHHHHHHIHIIHHHHHHHHHHHHHHHHHHHHHHHGHHHHHHHGFGGHHHHHHHHHHHHHHHHHHHHGHHHHHHHHHGHHHHHHHHHHHHHHHHHHHHHHHHHHHHHHHFHHHHHHHHGHHHHHHHHHHHGGFHHHHGHHGHHHHHGGHHGHHHGHHHHHHHHHHHGHGHHHHGHHHHFGGHEHHHGHHHHHHHFGHGGG
@M05620:45:000000000-G6HP7:1:1101:12269:7004 1:N:0:156
ATCTCTATCTCCTAAAAACCTGTTTAGATTTGGAGATAGACCTTCAGGTTTTTCATCATTTTCTGCATGAATTATACATTGACCACGTTCCAGCGTGGTCAGTTTGCAGCATTCTGTTATTTTGTTTGACAGAGTGTCTTGTTGAGAACATATGTAGGACATGATTTTTTCCTGCAACAGGGAAAATAAAGTATAAGTTTTAAAGATTTATTCTTTAATAAAGGATCTCAAAGCCAGCTTTAGAAAAAGGA
+
BBBBBFFFFFFFGGFGGFFGFGHHFFFGHHHHHHGGHFDFEAGFHEGGGGHF2GHHHGEHHHHG5GHFGFFDGHHGH5GHGHHHHHFGAFFGGHGFFGGGHHGHFDEGFCGGFHHHEGGEGDGHGHHHHHHHHHHGHHHHHHHHFHHDFHGHHHHHHHFHHGHHHHHHF@GHHHGHHHGGACC<GCGFHDD?F1<FGFGGHHBFF1FGHGHHGHHHHGGF=0=GGGHGHHHGHHHHGGHFHHHFGHHHGFC
@M05620:45:000000000-G6HP7:1:1101:10862:7035 1:N:0:156
ATCTCTATCTCCTAAAAACCTGTTTAGATTTGGAGATAGACCTTCAGGTTTTTCATCATTTTCTGCATGAATTATACATTGACCACGTTCCAGCGTGGTCAGTTTGCAGCATTCTGTTATTTTGTTTGACAGAGTGTCTTGTTGAGAACATATGTAGGACATGATTTTTTCCTGCAACAGGGAAAATAAAGTATAAGTTTTAAAGATTTATTCTTTAATAAAGGATCTCAAAGCCAGCTTTAGAAAAAGGA
+
CCCCCFFFFFFFGGGGGGGGGGHHHHGHHHHHGHHHHHHHHHHHHHHHHHHGGHHHHHIHHHIHHHHHHHHHHHHHHFHHHGHHHHGHHHHHHHGFGGHHHHHHHHHHHHHHHHHHHHHHHHHHHHHHHHHHHHHHHHHHHHHEHHHHHHHHHHHHHHHHHHHHHHHHHGHHHHHHHHHHHGGHHHGHGFHHHHHHHGHHHHHHHHHHHHHHHHHHHHHHHHHHFHHHHHGHHHHHHGHHHHGHHHHHGGG
@M05620:45:000000000-G6HP7:1:1101:10880:7043 1:N:0:156
ATCTCTATCTCCTAAAAACCTGTTTAGATTTGGAGATAGACCTTCAGGTTTTTCATCATTTTCTGCATGAATTATACATTGACCACGTTCCAGCGTGGTCAGTTTGCAGCATTCTGTTATTTTGTTTGACAGAGTGTCTTGTTGAGAACATATGTAGGACATGATTTTTTCCTGCAACAGGGAAAATAAAGTATAAGTTTTAAAGATTTATTCTTTAATAAAGGATCTCAAAGCCAGCTTTAGAAAAAGGA
+
CCCCCFFFFFFFGGGGGGGGGGHHHHHHHHHHHHHHHHHHHHHHHHHHHHHGGHHHHHHHHHHHIHHHHHHHHHHHHHHHHHHHHHGGHHHHHHGGGGHHHHHHHHHHHHHHHHHHHHHHHHHHHHHHGHHHHHHHHHHHHHHHHHGHHHHHHHHHHHHHHHHHHHHHHGHHHHHHHHGHHGGGHHHHHHHHHHHHHHHHHHHHHHHHHHHHHHHHHHHHHHHHHHHHHHHHHHHHHGHHHHHHGHGHGGG
@M05620:45:000000000-G6HP7:1:1101:23479:7052 1:N:0:156
TACCTGTACTGGGGAAGCATTTGAATATCCCCCATGGTGATGGGGACGGAGAACTGCTCCATAAACACAGGCAACGTGCCTAACTTTCCCGGGAAGATGAAGTCAAAGAGCGACCACAGCTCTCGGAGGTTATTTTGCATCGGTGAGCCAGACAGAATGATCCGATGAGGGGTGCGAAACTATTTGAGGAAAGGAAGCACCTTTTTATTAAATTTACCTTTTAGCAATCGCCATTCCTACCCTAAAGATCG
+
CCCCCFFFFFFFGGGGGGGGGGHGHHHHHHHGGGHHHHHHHHHHGGGGGGGGHHHHHHHHHHHHHHHHHHHGHHHGHHHHHHHHHHHHHHGGGGGGHHHGHHGHHHHHFHHGGGGGHHHHHHHHGGEGGGHHHHHHHHHHHGGGGGHHHHHHGHHHHHHHHHHHGGGHHHGG;EGGAEDGGFGGGGFGGFGGGGGGGGFGGGGGGGGGGFFFFFFFFFFFFFFFFFFFFFFFFFFFFFFFFFFFFFFFFFE
@M05620:45:000000000-G6HP7:1:1101:6388:7054 1:N:0:156
AAACCAAGCAGACACGTCTGAACTCCAGTCACGCACTACAATCTCGTATGCCGTCTTCTGCTTGAAAAAAAAAAAAAAAAAAAAAATTACAACTTTTACAAATACAAATAAATTATATGAATATAAATCTTACTTAGAGATTATTACCAACTATCCATAAAGACAAAACACGTTTTTTCCATCTACTATCTGCTGCTCTGTCTCGTATACTGTTTAACCTCTCGTCATTTGAAATAACCAAATCCATATTT
+
CCCCCBCFCFFFGGGGGGGGGGHHHHHHHHGHGHGGGHHHHHHHHHGGHHHHGGGHGHHHHHHHHHHHHGGGGGE>>///<</<</01111=1?111111111<11111=1000000=0000000<000000000000000000:0:0:0::000/0000000;://......./..-/0;0;900000000000900000000/../000000000000/9/...9.000000000000..090000000
@M05620:45:000000000-G6HP7:1:1101:16510:7056 1:N:0:156
ATCTCTATCTCCTAAAAACCTGTTTAGATTTGGAGATAGACCTTCAGGTTTTTCATCATTTTCTGCATGAATTATACATTGACCACGTTCCAGCGTGGTCAGTTTGCAGCATTCTGTTATTTTGTTTGACAGAGTGTCTTGTTGAGAACATATGTAGGACATGATTTTTTCCTGCAACAGGGAAAATAAAGTATAAGTTTTAAAGATTTATTCTTTAATAAAGGATCTCAAAGCCAGCTTTAGAAAAAGGA
+
CCCCCFFFFFFFGGGGGGGGGGHHHHHHHHHHHHHHHHHHHHHHHHHHHHHGGHHHHIHHHHHHIHHHHHHHHHHHHHHHHHHHHHGHHHHHHHGGGGHHHHHHHHHHHHHHHHHHHHHHHHHHHHHHHHHHHHHHHHHHHHHHHHHHHHHHHHHHHHHHHHHHHHHHHGHHHHHHHHHHHGGHHHHHHHHHHHHHHHHHHHHHHHHHHHHHHHHHHHHHHHHHHHHHHHHHHHHHHGHHHHHHHHHHGGH
@M05620:45:000000000-G6HP7:1:1101:23460:7064 1:N:0:156
TACCTGTACTGGGGAAGCATTTGAATATCCCCCATGGGGATGGGGACGGAGAACTGCTCCATAAACACAGGCAACGTGCCTAACTTTCCCGGGAAGATGAAGTCAAAGAGCGACCACAGCTCTCGGAGGTTATTTTGCATCGGTGAGCCAGACAGAATGATCCGATGAGGGGGGCGAAACTATTTGAGGAAAGGAAGCACCTTTTTATTAAATTTACCTTTTAGCAATCGCCATTCCTACCCTAAAGATCG
+
ABCCCFFFFFFFGGGGFGGGGGHGHGHHHHHGGAFFF2B22AFHGGGCG?A0FGG3EBAFHHDGHHHHE1FF1FC/?1?F43FG3GHEGH1EE/EA?GHFHF4F?FG332?</ED/?/?/2F>2E//<@/?1GGGHDD1??/..>.FFF00FAG<G/<<D<==...<DFGDC-;@D-9@>//FFFB/A;//BAA/99A/FFB/BFF?B///;99B///;/BF/://:B/.:9DAF/////;;BF/F;;FF.
@M05620:45:000000000-G6HP7:1:1101:16526:7069 1:N:0:156
ATCTCTATCTCCTAAAAACCTGTTTAGATTTGGAGATAGACCTTCAGGTTTTTCATCATTTTCTGCATGAATTATACATTGACCACGTTCCAGCGTGGTCAGTTTGCAGCATTCTGTTATTTTGTTTGACAGAGTGTCTTGTTGAGAACATATGTAGGACATGATTTTTTCCTGCAACAGGGAAAATAAAGTATAAGTTTTAAAGATTTATTCTTTAATAAAGGATCTCAAAGCCAGCTTTAGAAAAAGGA
+
BBBABFFFFFFFGGGGGGFGGGHHHHHHHHHHHHHHHHHHHHHHHHHHHHHGGHHHHHHHHHHHHHHHHGHHHHHGHHHHHGHHHHGFHHHHHHGGGGHHHHFHHHHGHHHHHHHHHHHHHHHHHHHHGHGHHHFGBGHHHHHHHHHFHHHHHHHFHHHHFHHGHHHHHGHHHHHHHHGHHGGGGFHGFHHGHHHGG<FHHHFHHHHHHHHHHGHHHHHGHHFHGHGGHFGHHGFHHGHHHHHFFFGFGGG
@M05620:45:000000000-G6HP7:1:1101:11188:7073 1:N:0:156
AAACCAAGCAGACACTCACCGCTGTTCAGACATGAGGTCAGCTAGATCGGAAGAGCACACGTCTGAACTCCAGTCACGCACTACAATCTCGTATGCCGTCTTCTGCTTGAAAAAAAAAACAAAAAAAAACAACCAGAAAGATAAAATCATTATGTAGTATGATATTAAGTAAAATGCGCGGATGAATTAAGGTCACTCATGGACGAGTACACGCGCGAACACGTCACTCTAATTGGTGGTTTAACTGAGAG
+
BBBCCDDFDFFFGGGGGGGGGGGGGHHHHHHHHHHHHHHHHHHGHGHGHGGGGHHHFHHHGHHHGHHHHHHHHHHHHEHGGGHHHHHFHHHGGHHGHGGGHGFHHHHHHHFGGGGGGC>///@0///--.....<../0</<00000000;00::0;00000;00000000000000..-----00000000:00000/0:::0-9-.:000.--------/.:9..:00:00;000..;:.000000000
@M05620:45:000000000-G6HP7:1:1101:8599:7074 1:N:0:156
CATCCTGACCCTGAAGTACCCCATTGAGCATGGCATCGTCACCAACTGGGACGACATGGAGAAGATCTGGCACCACACCTTCTACAACGAGCTGCGCGTGGCCCCGGAGGAGCACCCAGTGCTGCTGACCGAGGCCCCCCTGAACCCCAAGGCCAACAGAGAGAAGATGACTCAGGTGAGGCTCGGCCGACGCCCGTGCTCCTCCCGTCCTTTCCCCAGTCATTTTCTGCCCGGCTTGATTTCTGACATTA
+
CCCCCFFFFFFFGGGGGGGGGGGHHHCHHHHDG4BGHGHDHEHFFEHHFHHHEGGGFHHHHFHFFHHFFHFFFGHGHGGHHHHHHHGHGGGGGHHGGGGGGGHHGGGCDGGGGHHHGGHGHHHHHHHHHHGGGGGGGGGGGGHFHHGGGGHGHHGGGGGGGGGGGGGGGGGGGGGGGGGGGFGFFFFFFFFFFFFAFDFFFFFFFFFFFFFFFFFFFFFFFBFFFFFFFFFFFFFFFFFFFFFFFFFFFF/
@M05620:45:000000000-G6HP7:1:1101:25419:7076 1:N:0:156
CATCCTGACCCTGAAGTACCCCATTGAGCATGGCATCGTCACCAACTGGGACGACATGGAGAAGATCTGGCACCACACCTTCTACAACGAGCTGCGCGTGGCCCCGGAGGAGCACCCAGTGCTGCTGACCGAGGCCCCCCTGAACCCCAAGGCCAACAGAGAGAAGATGACTCAGGTGAGGCTCGGCCGACGCCCGTGCTCCTCCCGTCCTTTCCCCAGTCATTTTCTGCCCGGCTTGATTTCTGACATTA
+
CCCCCFFFFFFFGGGGGGGGGGGHHHHHHHHHHHHHHGHHHGHHHGHHHHHHGGGGGHHGHHHHHHHHHHHHHGHHHGGHHHHHHHHHGGGGGHGGGGGGGGHHGGGGGGGGHHHHGGHHHHHHHHHHHHGGGGGGGGGGGGHHHHGGGGHGHHGGGGGGGGGGGGGGGGGGGGGGGGGGGGGGFFFFFFFFFFFFFFFFFFFFFFFEDFFFFFFFFFFFFFFFFFFFFFFFFFFFFFFFFFFFFEFFFF0
@M05620:45:000000000-G6HP7:1:1101:16509:7080 1:N:0:156
ATCTCTATCTCCTAAAAACCTGTTTAGATTTGGAGATAGACCTTCAGGTTTTTCATCATTTTCTGCATGAATTATACATTGACCACGTTCCAGCGTGGTCAGTTTGCAGCATTCTGTTATTTTGTTTGACAGAGTGTCTTGTTGAGAACATATGTAGGACATGATTTTTTCCTGCAACAGGGAAAATAAAGTATAAGTTTTAAAGATTTATTCTTTAATAAAGGATCTCAAAGCCAGCTTTAGAAAAAGGA
+
BCCCCFFFFFFFGGGGGGGGGGHHHHHHHHHHHHHHHHHHHHHHHHHHHHHGGHHHHHIHIIIHHHHHHHHHHHHHHHHHHHHHHHGHHHHHHHGGGGHHHHHHHHHHHHHHHHHHHHHHHHHHHHHHHHGHHHHHHHHHHHHHHHGGHHHHHHHHHHHHHHHHHHHHHGHHHHHHHHHHHGGFHHHGHGHHHHHHHGHHHHGHHHHHHHHHHHHHHHHHHHHHHHGHHHHHHGHFHGHHHHGGFGGHGGH
@M05620:45:000000000-G6HP7:1:1101:11205:7081 1:N:0:156
AAACCAAGCAGACACTCACCGCTGTTCAGACATGAGGTCAGCTAGATCGGAAGAGCACACGTCTGAACTCCAGTCACGCACTACAATCTCGTATGCCGTCTTCTGCTTGAAAAAAAAAAACACAATACCCCCTCCCAACCTATCCTCTTTGTGTCTCCCACCTTTTTACGTAACTTCACCCCCTTTTTTTTTCCTTTTCCTTTTTGACCTCCCCCATTCTCCCCTCACTCTCTTATTAACCCCCTTCTTCC
+
ABBBBABFBFFFGFGGGGGGEGGGGHHGGHHHHHHHHHHHFHHHHHHHHGGGGHFGHHHHGGHHGHGHHHHHGHHHHGHGGGHHGFFFHHHGGHHGHGFGGGHFHHHGHGFGHHGEC/>//?0?/111?1<//><.00..0111<000=000/<0000//.:.00;0.<.:0:.000009.@--9900-999/99;//99//9;/-.////..9.-./;/;//...;99/////////;//..--..:;//
@M05620:45:000000000-G6HP7:1:1101:25717:7097 1:N:0:156
TACCTGTACTGGGGAAGCATTTGAATATCCCCCCATGGTGATGGGGACGGAGAACTGCTCCATAAACACAGGCAACGTGCCTAACTTTCCCGGGAAGATGAAGTCAAAGAGCGACCACAGCTCTCGGAGGTTATTTTGCATCGGTGAGCCAGACAGAATGATCCGATGAGGGGTGCGAAACTATTTGAGGAAAGGAAGCACCTTTTTATTAAATTTACCTTTTAGCAATCGCCATTCCTACCCTAAAGATC
+
3>ABBFFFFFFBGCFE2GGGGGHHHHHHHHHGGGGHHHGHHHHHFGGGFGGGGHHHHHHHHHFGHHHHHHGHGFFHEGGGGHHHHHHHHHHGGGGGGHHHGHHGFGHHHHEHGCGGGHHGHHHHHGGGGGAHHHHHHHHHHHGGGGGHHHHFHGHHHHHHHHHHHGGGHCFGGGGGGGGGGGGGGGGGEGFGF9;BFGGGGFFFFFFEBFBBFFFFFFFFFFFF/FFFFFEFFFFFFFFFFFFFFFFFFFF
@M05620:45:000000000-G6HP7:1:1101:25736:7098 1:N:0:156
TACCTGTACTGGGGAAGCATTTGAATATCCCCCCATGGTGATGGGGACGGAGAACTGCTCCATAAACACAGGCAACGTGCCTAACTTTCCCGGGAAGATGAAGTCAAAGAGCGACCACAGCTCTCGGAGGTTATTTTGCATCGGTGAGCCAGACAGAATGATCCGATGAGGGGTGCGAAACTATTTGAGGAAAGGAAGCACCTTTTTATTAAATTTACCTTTTAGCAATCGCCATTCCTACCCTAAAGATC
+
CCCCCFFFFFFFGGGGGGGGGGHHHHHHHHHGGGGHHHHHHHHHHGGGGGGGGHHHHHHHHHHHHHHHHHHHGHHHGHHHHHHHHHHHHHHGGGGGGHHHHHHHHHHHHHHHGGGGGHHHHHHHHGGGGGGHHHHHHHHHHHGGGGGHHHHHHGHHHHHHHHHHHGGGHHHGGGGGGGGGGGGGGGGGGGCGGGGGGGGGGFFFFFFFFFFFFFFFFFFFFFFFFFFFFFFFFFFFFFFFFFFFFFFFFFF
@M05620:45:000000000-G6HP7:1:1101:25417:7104 1:N:0:156
CATCCTGACCCTGAAGTACCCCATTGAGCATGGCATCGTCACCAACTGGGACGACATGGAGAAGATCTGGCACCACACCTTCTACAACGAGCTGCGCGTGGCCCCGGAGGAGCACCCAGTGCTGCTGACCGAGGCCCCCCTGAACCCCAAGGCCAACAGAGAGAAGATGACTCAGGTGAGGCTCGGCCGACGCCCGTGCTCCTCCCGTCCTTTCCCCAGTCATTTTCTGCCCGGCTTGATTTCTGACTTTA
+
BBBBAFFFFFFFGGGGGGGGGGGHHHHHHHHGFHHHHGHHHGHHHGHHHHHHGGGGGHHHHHHHHHHHHHHHHGHHHGGHHHHHHHHHGEGGGHHGGGGGGGHHGGGGGGGGHHHHGGHHHHHHHHHDGHGGGGGGGGGGGGHHHHGGGFHGHHGGGGGGGGGGGGFGGGGGGGGGGGGGGFGGFFFFFFFFFFFF;.DFFFFFFFFFFFFFFFFFFFFFFFFFFFFFFFFFD;FFFF.BFFFE99B/://
@M05620:45:000000000-G6HP7:1:1101:13798:7133 1:N:0:156
TACCTGTACTGGGGAAGCATTTGAATATCCCCCCATGGTGATGGGGACGGAGAACTGCTCCATAAACACAGGCAACGTGCCTAACTTTCCCGGGAAGATGAAGTCAAAGAGCGACCACAGCTCTCGGAGGTTATTTTGCATCGGTGAGCCAGACAGAATGATCCGATGAGGGGTGCGAAACTATTTGAGGAAAGGAAGCACCTTTTTATTAAATTTACCTTTTAGCAATCGCCATTCCTACCCTAAAGATC
+
B@BBBFFFFFFFGGGGGGGGGGHHHHHHHHHGGGGHHHGHHHHHHGGGGGGGFHHHHHHHGHHGHHHHHHHGGHHHGHHHHHHHHHHHHHHGGGEGGGHHHHHHHHGHHHHHGGGGGHHGHHHHHGGGGGEHHHHHHHHFHHGGGGGHHHHHFFFHCGHHHHHHHFGGGHHGGEDGFDCGGGGGGGGGEGGFFFGGGGGFGFFFFFFEFFFFFFFFFFFFFFFFFFFFFFFFDFFFFFFFFFFFF.BFFFF
@M05620:45:000000000-G6HP7:1:1101:15374:7135 1:N:0:156
AGATTACTGCAACAGTTCCCCCTGGACCTGGAAAAGTTTCTTGCCTGGCTTACAGAAGCTGAAACAACTGCCAATGTCCTACAGGATGCTACCCGTAAGGAAAGGCTCCTAGAAGACTCCAAGGGAGTAAAAGAGCTGATGAAACAATGGCAAGTAAGTCAGGCATTTCCGCTTTAGCACTCTTGTGGATCCAATTGAACAATTCTCAGCATTTGTACTTGTAACTGACAAGCCAGGGACAAAACAAAGAT
+
BBBBBFFFFFDFGGFGGGGGGGGGHHHHHHHHHHHHHHHHHHHHHHHHHHHHHHHHHHHHHHHHHHHHHHHHHHHHHHHHGHHHHHHHHHHHHHGGGEGGGHBGHHHHGHHHHHHHHHHHHHHGEFFFHFHHHGHHHHHHHHHHHHHHHGHHHGHHHHHHHHFHHHHHHHGGGGGHBHHHHHHHHFHGHHHHHFHHHHGHHHHHHHHHHHHHHHHHHFHHHHHHHHHHGHHHGGGGGGGGGGGGGGGGGGG
@M05620:45:000000000-G6HP7:1:1101:16946:7138 1:N:0:156
ATCTCTATCTCCTAAAAACCTGTTTAGATTTGGAGATAGACCTTCAGGTTTTTCATCATTTTCTGCATGAATTATACATTGACCACGTTCCAGCGTGGTCAGTTTGCTGCATTCTGTTATTTTGTTTGACAGAGTGTCTTGTTGAGAACATATGTAGGACATGATTTTTTCCTGCAACAGGGAAAATAAAGTATAAGTTTTAAAGATTTATTCTTTAATAAAGGATCTCAAAGCCAGCTTTAGAAAAAGGA
+
CCCCCFFFFFFFGGGGGGGGGGHHHHHHHHHHHHHHHHHHHHHHHHHHHHHGGHHHHIHHHHHHIHHHHHHHHHHHHHHHHHHHHHGHHHHHHHGGGGHHHHHHHHHGHHHHHHHHHHHHHHHHHHHHHHHHHHHHHHHHHHHHHHHHHHHHHHHHHHHHHHHHHHHHHGHHHHHHHHHHHGGHHHHHHHHHHHHHHHHHHHGGHHHHHHHHHHHHHHHHHHHHHHHHHHHHGHHHHGHHHHHFCFGHGGH
@M05620:45:000000000-G6HP7:1:1101:13782:7139 1:N:0:156
TACCTGTACTGGGGAAGCATTTGAATATCCCCCCATGGTGATGGGGACGGAGAACTGCTCCATAAACACAGGCAACGTGCCTAACTTTCCCGGGAAGATGAAGTCAAAGAGCGACCACAGCTCTCGGAGGTTATTTTGCATCGGTGAGCCAGACAGAATGATCCGATGAGGGGTGCGAAACTATTTGAGGAAAGGAAGCACCTTTTTATTAAATTTACCTTTTAGCAATCGCCATTCCTACCCTAAAGATC
+
CCCCCFFFFFFFGGGGGGGGGGHHHHHHHHHGGGGHHHHHHHHHHGGGGGGGGHHHHHHHHHHHHHHHHHHHGHHHGHHHHHHHHHHHHHHGGGGGGHHHHHHHHHHGHHHHGGGGGHHHHHHHHGGGGGGHHHHHHHHHHHGGGGGHHHHHHGHHHHHHHHHHHGGGGHHGGGGGGDGDGGGGGGGGEGFFGGGEGFGGGFFFFFFFFFFFFFFFFFFFFFFFFFFFFFF.DFFFFFFFFFFFFBFFFFF
@M05620:45:000000000-G6HP7:1:1101:16955:7157 1:N:0:156
ATCTCTATCTCCTAAAAACCTGTTTAGATTTGGAGATAGACCTTCAGGTTTTTCATCATTTTCTGCATGAATTATACATTGACCACGTTCCAGCGTGGTCAGTTTGCAGCATTCTGTTATTTTGTTTGACAGAGTGTCTTGTTGAGAACATATGTAGGACATGATTTTTTCCTGCAACAGGGAAAATAAAGTATAAGTTTTAAAGATTTATTCTTTAATAAAGGATCTCAAAGCCAGCTTTAGAAAAAGGA
+
CCCCDFFFFFFFGGGGGGGGGGHHHHHHHHHHHHHHHHHHHHHHHHHHHHHGGHHHHHIHHHHHHHHHHHHHHHHHHHHHHHHHHHGHHHHHHHGGGGHHHHHHHHH4FHHHHHHHHHHHHHHHGHHHHGHHHHGHHHHHHHHHHHHHHHHHHHHHHHHHHHHHHHHHHGHHHHHHHHHHHGGGHGHGHHHHHHHHHHHHHHFGHHHHHHHHHHHHHHHGHHHHHHHHHHHHHHHHHGHHHHHHGGHHGGH
@M05620:45:000000000-G6HP7:1:1101:7176:7157 1:N:0:156
TACCTGTACTGGGGAAGCATTTGAATATCCCCCCATGGTGATGGGGACGGAGAACTGCTCCATAAACACAGGCAACGTGCCTAACTTTCCCGGGAAGATGAAGTCAAAGAGCGACCACAGCTCTCGGAGGTTATTTTGCATCGGTGAGCCAGACAGAATGATCCGATGAGGGGTGCGAAACTATTTGAGGAAAGGAAGCACCTTTTTATTACCTTTACCTTTTAGCAATCGCCATTCCTACCCTAAAGATC
+
AA?AAFFFFFFFFCAAEE1FGDH31D3GGHHGGGEHFGBGFFGHEGFAEGEAEFGHHHHGGHHGGDGHHGHHGFGHEHEGGDFGGEFHFBFEECE/E0BGD1B>BDDFGFHHECCGCGGHHFHHHCGCAGEGDGHHFG11FGECCAFFGH0<CEFGCCDD<<DGHCCFCGB.?ECF@G--9;0CFFFF./0;BFGG9AEGFE//BFFEFFF//;9B:/;9FFFF/BB/FF?AF-AF9FFFF-AF-99BBBB
@M05620:45:000000000-G6HP7:1:1101:7194:7158 1:N:0:156
TACCTGTACTGGGGAAGCATTTGAATATCCCCCCATGGTGATGGGGACGGAGAACTGCTCCATAAACACAGGCAACGTGCCTAACTTTCCCGGGAAGATGAAGTCAAAGAGCGACCACAGCTCTCGGAGGTTATTTTGCATCGGTGAGCCAGACAGAATGATCCGATGAGGGGTGCGAAACTATTTGAGGAAAGGAAGCACCTTTTTATTAAATTTACCTTTTAGCAATCGCCATTCCTACCCTAAAGATC
+
CCCCCFFFFFFFGGGGGGGGGGHHHHHHHHHGGGGHHHGHHHHHHGGGGGGGGHHHHHHHHHHHHHHHHGHHGHHHGHHHHHHHHHHHHHHGGGGGGHHHHHHHHHHHHHHHGGGGGHHHHHHHHGGGGGEHHHHHHHHDHHGGGGGHHHHHHGHHHHHHHHHHHGGGHHHGGEEGGGGGGGGGGGGGGF;FFFGGGGGGGFFFFFFFFFFFFFFFFFFFFFFFFFFFFFFFFFFFFFFFFFFFFFFFFFF
@M05620:45:000000000-G6HP7:1:1101:13785:7158 1:N:0:156
TACCTGTACTGGGGAAGCATTTGAATATCCCCCCATGGTGATGGGGACGGAGAACTGCTCCATAAACACAGGCAACGTGCCTAACTTTCCCGGGAAGATGAAGTCAAAGAGCGACCACAGCTCTCGGAGGTTATTTTGCATCGGTGAGCCAGACAGAATGATCCGATGAGGGGTGCGAAACTATTTGAGGAAAGGAAGCACCTTTTTATTAAATTTACCTTTTAGCAATCGCCATTCCTACCCTAAAGATC
+
BBCCCFFFFFFFGGGGGGGGGGHHHHHHHHHGGGGHHHHHHHHHHGGGGGGGGHHHHHHHHHHHHHHHHHHHGHHHGHHHHHHHHHHHHHHGGGGGGHHHHHHHHHHHHHHHGGGGGHHGHHHHHGGGGGEHHHHHHHHHHHGGGGGHHHHHHGHHHHHHHHHHHGGGHHHGGGGGGGGGGGGGGGGGGGGGGGGGGEFGGFFFFFFFFFFFFFFFFFFFFFFFFFFFFFF.DFFFFFFFFFFFFFFFFFF
@M05620:45:000000000-G6HP7:1:1101:13804:7161 1:N:0:156
TACCTGTACTGGGGAAGCATTTGAATATCCCCCCATGGTGATGGGGACGGAGAACTGCTCCATAAACACAGGCAACGTGCCTAACTTTCCCGGGAAGATGAAGTCAAAGAGCGACCACAGCTCTCGGAGGTTATTTTGCATCGGTGAGCCAGACAGAATGATCCGATGAGGGGTGCGAAACTATTTGAGGAAAGGAAGCACCTTTTTATTAAATTTACCTTTTAGCAATCGCCATTCCTACCCTAAAGATC
+
>AAAAFFFFBFFGGGGGGGGGGHHHHHHHHHGGGGHHHFGFHHGHGGGGGGGGHHHGHHHHHHHHHHGHHHHGHHHGHHHHHHHHHHHHGHGGGGGGHHHFHHHHHHHHHHHGGGGFHHFFHHHHGGGGGEHFHGHHHHHHHGGGGEHFHHHHGHHHHGHGHHHHGGDHHHGG;AGGGAFGGGGGGGFEFBFFGGGGGGFFFFFFFFFFFFBFFFFFFFFFFFFFFF;FFFFFFFFFFFFF.;FFF;FFFB
@M05620:45:000000000-G6HP7:1:1101:21158:7177 1:N:0:156
AGATTACTGCAACAGTTCCCCCTGGACCTGGAAAAGTTTCTTGCCTGGCTTACAGAAGCTGAAACAACTGCCAATGTCCTACAGGATGCTACCCGTAAGGAAAGGCTCCTAGAAGACTCCAAGGGAGTAAAAGAGCTGATGAAACAATGGCAAGTAAGTCAGGCATTTCCGCTTTAGCACTCTTGTGGATCCAATTGAACAATTCTCAGCATTTGTACTTGTAACTGACAAGCCAGGGACAAAACAAAGAT
+
CCCCCFFFFFFFGGGGGGGGGGGGHHHHHHHHHHHHHHHHHHHHHHHHHHHHHHHHHHHHHHHHHHHHHHHHHHHHHHHHHHHHHHHHHHHHHHGGGGHHHHHHHHHHGHHHHHHHHHHHHHHGGGGGHHHHHGHHHHHHHHHHHHHHHHHHHGHHHHHHHHHHHHHHHHGGGGGHFHHHHHGHHHHGHHHHHFHHHGFHGHHHHHHHHHHHHHHHHHHHHGHHHHHHGHHHHGGGGGGGEGGGGGGGGFF
@M05620:45:000000000-G6HP7:1:1101:24474:7186 1:N:0:156
ATCTCTATCTCCTAAAAACCTGTTTAGATTTGGAGATAGACCTTCAGGTTTTTCATCATTTTCTGCATGAATTATACATTGACCACGTTCCAGCGTGGTCAGTTTGCAGCATTCTGTTATTTTGTTTGACAGAGTGTCTTGTTGAGAACATATGTAGGACATGATTTTTTCCTGCAACAGGGAAAATAAAGTATAAGTTTTAAAGATTTATTCTTTAATAAAGGATCTCAAAGCCAGCTTTAGAAAAAGGA
+
CCCCCFFFFFFFGGGGGGGGGGHHHHHHHHHHHHHGHHHHHHHHHHHHHHHGGHHHHHHHHHHIIHHHHHHHHHHHHGHHHHHHHHGHHHHHHHGGGGHHHHHHHHHHHHHHHHHHHHHHHHHHHHHHGHHHHHHHHHHHHHHHHHHHHHHHHHHHHHHHGHHHHHHHHGHHHHHHHHHHHGGHHHGGHHHHHHHHHGHHHHHHHHHHHHHHHHHHHHHHFHHHHHHHHHHHHHHHHGHHHHGHHHHHGGH
@M05620:45:000000000-G6HP7:1:1101:24465:7202 1:N:0:156
ATCTCTATCTCCTAAAAACCTGTTTAGATTTGGAGATAGACCTTCAGGTTTTTCATCATTTTCTGCATGAATTATACATTGACCACGTTCCAGCGTGGTCAGTTTGCAGCATTCTGTTATTTTGTTTGACAGAGTGTCTTGTTGAGAACATATGTAGGACATGATTTTTTCCTGCAACAGGGAAAATAAAGTATAAGTTTTAAAGATTTATTCTTTAATAAAGGATCTCAAAGCCAGCTTTAGAAAAAGGA
+
CCCCCFFFFFFFGGGGGGGGGGHHHHHHHHHHHHHHHHHHHHHHHHHHHHHGGHHHHHIHIHIIHHHHHHHHHHHHHHHHHHHHHHGHHHHHHHGGGGHHHHHHHHHHHHHHHHHHHHHHHHHHHHHHHHHHHHHHHHHHHHHHHHHHHHHHHHHHHHHHHHHHHHHHHGHHHHHHHHHHHGGHHHHHGHHHHHHHHHHHHHHHHHHHHHHHHHHHHHHHHHHHHHHHHHHHHHHHHGHHHHHGGHHHGGH
@M05620:45:000000000-G6HP7:1:1101:19037:7202 1:N:0:156
CATCCTGACCCTGAAGTACCCCATTGAGCATGGCATCGTCACCAACTGGGACGACATGGAGAAGATCTGGCACCACACCTTCTACAACGAGCTGCGCGTGGCCCCGGAGGAGCACCCAGTGCTGCTGACCGAGGCCCCCCTGAACCCCAAGGCCAACAGAGAGAAGATGACTCAGGTGAGGCTCGGCCGACGCCCGTGCTCCTCCCGTCCTTTCCCCAGTCATTTTCTGCCCGGCTTGATTTCTGACATTA
+
CCCCCFFFFFFFGGGGGGGGGGGHHHHHHHHHHHHHHGHHGGHHHGHHHHHHGGGGGHHHHHHHHHHHHHHHHGHHHGGHHHHHHHHHGGGGGHHGGGGGGGHHGGGGGGGGHHHHGGHHHHHHHHHHHHGGGGGGGGGGGGHHHHGGGGHGHHGGGGGGGGGGGGGGGGGGGGGGGGGGGGGGFFFFFFFFFFFFBFFFFFFFFFFEFFFFFFFFFFFFFFFFFFFFFFFFFFFFFA;FBFFFF0BFFF0
@M05620:45:000000000-G6HP7:1:1101:12047:7214 1:N:0:156
ATCTCTATCTCCTAAAAACCTGTTTAGATTTGGAGATAGACCTTCAGGTTTTTCATCATTTTCTGCATGAATTATACATTGACCACGTTCCAGCGTGGTCAGTTTGCAGCATTCTGTTATTTTGTTTGACAGAGTGTCTTGTTGAGAACATATGTAGGACATGATTTTTTCCTGCAACAGGGAAAATAAAGTATAAGTTTTAAAGATTTATTCTTTAATAAAGGATCTCAAAGCCAGCTTTAGAAAAAGGA
+
BA?ABFFFFFDFGGGGGFGGGGHHHHGHHHHHHHHGHGHHHHHHHHHHHHHGGHHHHHHHHHHHHHHHHHHHHHHHHHHHGGHHHHGHHHHFHHGGGGHHHHHHHHHGFHHHGHHHHHHHHHHFGGHGHHHHHHHHHHHHHHHHHFHHHGHFFHHFFHHHHHHEHHHHHGHHHHHHHHHGHGGHFEFGDGHHHHHHHHHHHGCHHHHHHHHHHHHHHGHHHHEFEHHHHHGHHGHHGGGHHFBCCCGHD?B
@M05620:45:000000000-G6HP7:1:1101:12037:7229 1:N:0:156
ATCTCTATCTCCTAAAAACCTGTTTAGATTTGGAGATAGACCTTCAGGTTTTTCATCATTTTCTGCATGAATTATACATTGACCACGTTCCAGCGTGGTCAGTTTGCAGCATTCTGTTATTTTGTTTGACAGAGTGTCTTGTTGAGAACATATGTAGGACATGATTTTTTCCTGCAACAGGGAAAATAAAGTATAAGTTTTAAAGATTTATTCTTTAATAAAGGATCTCAAAGCCAGCTTTAGAAAAAGGA
+
CDDCDFFFFFFFGGGGGGGGGGHHHHHHHHHHHHHHHHHHHHHHHHHHHHHGGHHHHIHHHHHHIHHHHHHHHHHHHHHHHHHHHHGHHHHHHHGGGGHHHHHHHHHHHHHHHHHHHHHHHHHHHHHHHHHHHHHHHHHHHHHHHHHHHHHHHHHHHHHHHHHHHHHHHGHHHHHHHHHHHGGHHHHHHHHHHHHHHHHHHHHHHHHHHHHHHHHHHHHHHHHHHHHHHHHHHHHHHGHHHHHHHHHHGGH
@M05620:45:000000000-G6HP7:1:1101:6493:7235 1:N:0:156
ATCTCTATCTCCTAAAAACCTGTTTAGATTTGGAGATAGACCTTCAGGTTTTTCATCATTTTCTGCATGAATTATACATTGACCACGTTCCAGCGTGGTCAGTTTGCAGCATTCTGTTATTTTGTTTGACAGGGTGTCTTGTTGAGAACATATGTAGGACATGATTTTTTCCTGCAACAGGGAAAATAAAGTATAAGTTTTAAAGATTTATTCTTTAATAAAGGATCTCAAAGCCAGCTTTAGAAAAAGGA
+
BBBBBFFFFFFFGGGGGGGGGGHHHHHHHHHHHGHHHHHHHFHHHGGHHHHGGHHHHHHHHHHHHHHHHHHHHHHHHHHHHHHHHHGHHHHHHHGGGG?GFFHHHHHHHHHHHHHHHHHHHHHHHHHHGHHHGGHGGBHHHHHGGHHHHHHHHHHHHHGHHHFFHHHHHGHHHHHHHHHHHGGFHHGHFGHHHHHHHGHHHHFGHHHHHGHHHHHHGHHGDDGFEHHHHFGGHHHHHGHHHGHHHHFHDDF
@M05620:45:000000000-G6HP7:1:1101:13678:7243 1:N:0:156
CATCCTGACCCTGAAGTACCCCGGCTTGATTTCTGACATTAGATCGGAAGAGCACACGTCTGAACTCCAGTCACGCACTACAATCTCGTATGCCGTCTTCTGCTTGAAAAAAAACCCAGTGCTGCTGACCGAGGCCCCCCTGCACCCCAAGGCCAACAGAGAGAAGATGACTCAGGTGAGGCTCGGCCGACGCCCGTGCTCCTCCCGTCCTTTCCCCAGTCATTTTCTGCCCGGCTTGCTTTCTGACATTA
+
BBBBBFFFFFFFGGGGGGGGGGC22ECFA5GHF5F5F3GAG55DFAE2CFHEGHHH1EFGGEHFGHHCCG5FGG?GGG?33334B4B1?EE?4@>>>EF4G4G43B0B3?G//B////?B1BGDGG@1FGC/C/CGGGGGG..<GHGGE?C.CG.CFGBG/C.:/;FF00CFFFFFGBCFGEAF--;C9;BB?BBB9.DFFBBFFFFFFFFFFBFFF..BF/BBFFFF/BFF.9B=?>.;BBFF//;/;F/
@M05620:45:000000000-G6HP7:1:1101:6479:7246 1:N:0:156
ATCTCTATCTCCTAAAAACCTGTTTAGATTTGGAGATAGACCTTCAGGTTTTTCATCATTTTCTGCATGAATTATACATTGACCACGTTCCAGCGTGGTCAGTTTGCAGCATTCTGTTATTTTGTTTGACAGAGTGTCTTGTTGAGAACATATGTAGGACATGATTTTTTCCTGCAACAGGGAAAATAAAGTATAAGTTTTAAAGATTTATTCTTTAATAAAGGATCTCAAAGCCAGCTTTAGAAAAAGGA
+
DDCCDFFFFFFFGGGGGGGGGGHHHHHHHHHHHGHHHHHHHHHHHHHHHHHGGHHHHIIHHHHIHHHHHHHHHHHHHHHHHHHHHHGHHHHHHHGGGGHHHHHHHHHHHHHHHHHHHHHHHHHHHHHHHHHHHHHHHHHHHHHHHHHHHHHHHHHHHHHHHHHHHHHHHGHHHHHHHHHHHGGHHHHHHHHHHHHHHHHHHHHHHHHHHHHHHHHHHHHHHHHHHHHHHHHHHHHHHGHHHHHHHHHHGGH
@M05620:45:000000000-G6HP7:1:1101:12318:7251 1:N:0:156
TACCTGTACTGGGGAAGCATTTGAATATCCCCCCATGGTGATGGGGACGGAGAACTGCTCCATAAACACAGGCAACGTGCCTAACTTTCCCGGGAAGATGAAGTCAAAGAGCGACCACAGCTCTCGGAGGTTATTTTGCATCGGTGAGCCAGACAGAATGATCCGATGAGGGGTGCGAAACTATTTGAGGAAAGGAAGCACCTTTTTATTAAATTTACCTTTTAGCAATCGCCATTCCTACCCTAAAGATC
+
CCCCCFFFFFFFGGGGGGGGGGHHHHHHHHHGGGGHHHGHHHHHHGGGGGGGGHHHHHHHHHHHHHHHHHHHGHHHGHHHHHHHHHHHHHHGGGGGGHHHHHHHHHHHHHHHGGGGGHHHHHHHHGGGGGEHHHHHHHGHHHGGGGGHHHHHHGHHHHHHHHHHHGGGHHHGGFGGGGGGGGGGGGGGGGFGGGGGGGGFGFFFFFFFFFFFFFFFFFFFFFFFFFFFFFFFFFFFFFFFFFFFFFFFFFF
@M05620:45:000000000-G6HP7:1:1101:23049:7253 1:N:0:156
ATCTCTATCTCCTAAAAAGGAAGAAAGGGGAGGGAAGATCGGAAGAGCACACGTCTGAACTCCAGTCACGCACTACAATCTCGTATGCCGTCTTCTGCTTGAAAAAAAAAAACACCCAGTACTGCAGACCGAATCCCCCCTTCACCCCCAAACCAAAATCTATAAGATTAATCAGGTTAGTATCTTCCGACTCCCGTGCTCCTCCCAGCATGTCCCCATTCCTGCTCTGACCTCCTCGTATTCTAACACTC
+
CCCCCFFFFFFFGGGGGGEGGGHGHHHHGGGGGGGHGHHHHGGGGHHHHHHHGHHHGHFHHHHGHHHHHGHGGGHHHHHBGHHGGHHHHGFGHGHHHHHHHHHHHHGGCGGG//0//?/111111111?<--->.0<<<@-:/0;::---.....9..000;;00;000000;900;00.00;0000;..@-.0A..:9.0909/:/0;900:0;0:/B0:0;000;B900B00://.../;00000;0;/
@M05620:45:000000000-G6HP7:1:1101:8604:7266 1:N:0:156
TACCTGTACTGGGGAAGCATTTGAATATCCCCCCATGGTGATGGGGACGGAGAACTGCTCCATAAACACAGGCAACGTGCCTAACTTTCCCGGGAAGATGAAGTCAAAGAGCGACCACAGCTCTTCGGAGGTTATTTTGCATCGGTGAGCCAGACAGAATGATCCGATGAGGGGTGCGAAACTATTTGAGGAAAGGAAGCACCTTTTTATTAAATTTACCTTTTAGCAATCGCCATTCCTACCCTAAAGAT
+
AAABBFFFFFFFFGGEEGGFGGHFGGGGHHHGGGGHHHEGFHHFGGGGEFEFGHFHHGHHGGHHHHHGHHHHGGHHGHHHHHHHHFFHDGHDEGEGGHHHHHFGGFFGGFGGEGGGGHGHFGHHGFGGEFG<FFGHGHGEBHFGC>E<CHGFHCGHFGFGHHHHHHGGDHGFAFFDGG.9@BGGFFFGFEFFF/CA/:AEBFEFFFFFEFFBB9BFFFBFFFFFBFFFFFFFFFDFFFEFFFFAFFFFBFB
@M05620:45:000000000-G6HP7:1:1101:8236:7271 1:N:0:156
TACCTGTACTGGGGAAGCATTTGAATATCCCCCCATGGTGATGGGGACGGAGAACTGCTCCATAAACACAGGCAACGTGCCTAACTTTCCCGGGAAGATGAAGTCAAAGAGCGACCACAGCTCTCGGAGGTTATTTTGCATCGGTGAGCCAGACAGAATGATCCGATGAGGGGTGCGAAACTATTTGAGGAAAGGAAGCACCTTTTTATTAAATTTACCTTTTAGCAATCGCATTCCTACCCTAAAGATCG
+
CCCCCFFFFFFFGGGGGGGGGGHHHHHHHHHGGGGHHHHHHHHHHGGGGGGGGHHHHHHHHHHHHHHHHHHHGHHHGHHHHHHHHHHHHHHGGGGGGHHHHHHHHHHHHHHHGGGGGHHHHHHHHGGGGGGHHHHHHHHHHHGGGGGHHHHHHGHHHHHHHHHHHGGGHHHGGGGGGEAGGGGGGHHGGG9FFGGGGGGGGFFFFFFFFHHFFFFFFFFFFFFHFFFFFFEFFFFFFFFFFFFFFFFEFFE
@M05620:45:000000000-G6HP7:1:1101:13335:7274 1:N:0:156
TACCTGTACTGGGGAAGCATTTGAATATCCCCCCATGGTGATGGGGACGGAGAACTGCTCCATAAACACAGGCAACGTGCCTAACTTTCCCGGGAAGATGAAGTCAAAGAGCGACCACAGCTCTTCGGAGGTTATTTTGCATCGGTGAGCCAGACAGAATGATCCGATGAGGGGTGCGAAACTATTTGAGGAAAGGAAGCACCTTTTTATTAAATTTACCTTTTAGCAATCGCCATTCCTACCCTAAAGAT
+
CCDDCFFFFFFFGGGGGGGGGGHHHHHHHHHGGGGHHHHHHHHHHGGGGGGGGHHHHHHHHHHHHHHHHHHHGHHHGHHHHHHHHHHHHHHGGGGGGHHHHHHHHHHHHHHHGGGGGHHHHHHH2@GF/ACGFFGHHFBD111EDAD.<F<<<.<<CH00=<<DFF..A0CGGC;-.:EF?:B0CFFFBEBFG/C.CB.CFGAFFFFFEF0FF0BFB:F:FFFF;/0:0009AD.A0B00;FF.0BFB00:
@M05620:45:000000000-G6HP7:1:1101:8256:7277 1:N:0:156
TACCTGTACTGGGGAAGCATTTGAATATCCCCCCATGGTGATGGGGACGGAGAACTGCTCCATAAACACAGGCAACGTGCCTAACTTTCCCGGGAAGATGAAGTCAAAGAGCGACCACAGCTCTCGGAGGTTATTTTGCATCGGTGAGCCAGACAGAATGATCCGATGAGGGGTGCGAAACTATTTGAGGAAAGGAAGCACCTTTTTATTAAATTTACCTTTTAGCAATCGCATTCCTACCCTAAAGATCG
+
AAACCFFFFFFFGGGEAGGGGGHHHHHHHHHGGGGHHHHHHHHHHGGGGGGGGHHHHHHHHHHHHHHHHHHHGHHHGHHHHHHGHHHHHHHGGGGGGHHHHHHHHHHHHHHHGGGG?GHHHHHHHFGGGGCGHHHHHHHFHHGGAEGHHHHHHGHHHHHHFHHHHGGGHFHDGDCGAGFGGGGGGGGGGGFGGGGGGFEFGFFFFFFFFFFBFFFFFFBFFFFF/BFFFFFFFFFFFFFFFFFFFFFFFFA
@M05620:45:000000000-G6HP7:1:1101:13352:7282 1:N:0:156
TACCTGTACTGGGGAAGCATTTGAATATCCCCCCATGGTGATGGGGACGGAGAACTGCTCCATAAACACAGGCAACGTGCCTAACTTTCCCGGGAAGATGAAGTCAAAGAGCGACCACAGCTCTTCGGAGGTTATTTTGCATCGGTGAGCCAGACAGAATGATCCGATGAGGGGTGCGAAACTATTTGAGGAAAGGAAGCACCTTTTTATTAAATTTACCTTTTAGCAATCGCCATTCCTACCCTAAAGAT
+
AAABBFFFFFFFGGGGGGGGFDFFHHHHHHFFFGGHGHHFGGFGHGEGGGGGGHHHHHHHHHHGHHHGGEGHGHHHGGEE1@@GHHGFHHHGGGEGDFHHFHG?GHHHHHHHGGGGGHHHHHHHGHHGDDG?GFGHHFHHFHHGG<A.>>GFCFGFCGCGGHHHHHGGGHHFFG:@DGFGGGGBFGGFFEGBFBCFFBAEFGAFFBFFFFFFFFFFFFFFFFFFBFFBBBFEEFFFFFFF/BAAFFFFFBB
@M05620:45:000000000-G6HP7:1:1101:19586:7290 1:N:0:156
CATCCTGACCCTGAAGTACCCCGGCTTGATTTCTGACATTAGATCGGAAGAGCACACGTCTGAACTCCAGTCACGCACTACAATCTCGTATGCCGTCTTCTGCTTGAAAAAAAAAAAAAACAAAAGACATATATAATAAGATTGATATACATGATTTCACATATCTTATGAATCTAATCAAAATATTATGTAGTATACTAGTATATCGTAGCGAGCTCTGCTAGCTACCGAAAGGATATTGAGATAGCAGA
+
DCCDDFFFFFFFGGGGGGGGGGGGGGGGHHHHHHHHHHHHHHHHHHGDGGHHHHHHHGHHHGHHHHHHHHHHHHGHGGGHHHHHFHHHGGHHHHGGGHGHHHHHHHHHHHHGGGGD<>/<//.000.00111>11111000000000000000000000000:000000000:0000000000900000000000000000000000./..:----.00090000000/-.--..;0090000;000:00/
@M05620:45:000000000-G6HP7:1:1101:9923:7290 1:N:0:156
ATCTCTATCTCCTAAAAACCTGTTTAGATTTGGAGATAGACCTTCAGGTTTTTCATCATTTTCTGCATGAATTATACATTGACCACGTTCCAGCGTGGTCAGTTTGCAGCATTCTGTTATTTTGTTTGACAGAGTGTCTTGTTGAGAACATATGTAGGACATGATTTTTTCCTGCAACAGGGAAAATAAAGTATAAGTTTTAAAGATTTATTCTTTAATAAAGGATCTCAAAGCCAGCTTTAGAAAAAGGA
+
CCCCCFFFFFFFGGGGGGGGGGHHHHHHHHHHHGHHHHHHHHHHHHHHHHHGGHHHHHHHHHHHHHHHHHHHHHHHHHHHHHHHHHGHHHHHHHGGGGHHHHHHHHHHHHHHHHHHHHHHHHHHHHHHGHHHHHHHHHHHHHHHGHGHHHHHHHHHHHHHHHGGHHHHHGHHHHHHHHGHHFGHHGFGHGHHHHHHHGHHHHFHHHHHHHHHHHHHHGGGGHHHGHHHHHHHHHHHHGHHHGHGHHHHDGG
@M05620:45:000000000-G6HP7:1:1101:13337:7294 1:N:0:156
TACCTGTACTGGGGAAGCATTTGAATATCCCCCCATGGTGATGGGGACGGAGAACTGCTCCATAAACACAGGCAACGTGCCTAACTTTCCCGGGAAGATGAAGTCAAAGAGCGACCACAGCTCTTCGGAGGTTATTTTGCATCGGTGAGCCAGACAGAATGATCCGATGAGGGGTGCGAAACTATTTGAGGAAAGGAAGCACCTTTTTATTAATTTTACCTTTTAGCAATCGCCATTCCTACCCTAAAGAT
+
AABBBFFFFFDCAEFEEGGGGGHHHHHHHHHGGGGHHHGHHHHHFGGGGGEDEHHHGHHHHHHHHHHHHGHHGHGHEGEHHHHFHHHHHHHGGGCEGHHHHHFHHHHHHFHFGGGGGHHHGHHHHHH//>CGCBGHH1F11F1E?>..<>00<<C//C/000=GF..:::CGD-.:.9AB99BCCFB09C/BF/;.//9.9CAFFFFF.B/BF/BF//:BFFFF///;///.9;.A9F/9BFAFBFFF///
@M05620:45:000000000-G6HP7:1:1101:9942:7298 1:N:0:156
ATCTCTATCTCCTAAAAACCTGTTTAGATTTGGAGATAGACCTTCAGGTTTTTCATCATTTTCTGCATGAATTATACATTGACCACGTTCCAGCGTGGTCAGTTTGCAGCATTCTGTTATTTTGTTTGACAGAGTGTCTTGTTGAGAACATATGTAGGACATGATTTTTTCCTGCAACAGGGAAAATAAAGTATAAGTTTTAAAGATTTATTCTTTAATAAAGGATCTCAAAGCCAGCTTTAGAAAAAGGA
+
DDDCCFFFFFFFGGGGGGGGGGHHHHHHHHHHHHHHHHHHHHHHHHHHHHHGGHHHHHIHHHHHHHHHHGHHHHHHHHHHHHHHHHGHHHHHHHGGGGHHHHHHHHHHHHHHHHHHHHHHHHHHHHHHHHHHHHHHHHHHHHHHHHHHHHHHHHHHHHHHHHHHHHHHHGHHHHHHHHHHHGGHHHHHHHHHHHHHHHHHHHHHHHHHHHHHHHHHHHHHHHHHHHGHHHHHHGHHHGHHHHGGHGHHGGH
@M05620:45:000000000-G6HP7:1:1101:24913:7304 1:N:0:156
TACCTGTACTGGGGAAGCATTTGAATATCCCCCCATGGTGATGGGGACGGAGAACTGCTCCATAAACACAGGCAACGTGCCTAACTTTCCCGGGAAGATGAAGTCAAAGAGCGACCACAGCTCTCGGAGGTTATTTTGCATCGGTGAGCCAGACAGAATGATCCGATGAGGGGTGCGAAACTATTTGAGGAAAGGAAGCACCTTTTTATTAAATTTACCTTTTAGCAATCGCCATTCCTACCCTAAAGATC
+
CCCCCFFFFFFFGGGGGGGGGGHHHHHHHHHGGGGHHHHHHHHHHGGGGGGGGHHHHHHHHHHHHHHHHHHHGHHHGHHHHHHHHHHHHHHGGGGGGHHHHHHHHHHHHHHHGGGGGHHHHHHHHGGGGGEHHHHHHHHHHHGGGGGHHHHHHGHHHHHHHHHHHGGGHHHGGGGGGGBGGGGGGGGGGG0FFGGGGGGGGFFFFFFFFFFFFFFFFFFFFFFFFFFFFFFFFFFFFFFFFFFFFFFFFFF
@M05620:45:000000000-G6HP7:1:1101:12403:7311 1:N:0:156
AAACCAAGCAGACACACGTCTGAACTCCAGTCACGCACTACAATCTCGTATGCCGTCTTCTGCTTGAAAAAAAAAAAAAATACACCCTTCATTCTAAGGCATATGAGCATCATTCCCTAAAACGTAGTAACGAATTGCATAATGTTATCTATGGAATTAATGTATGTAGTCGGTAACAATATAATTGAGTGAATCGATAGCCTATCTACAGACAAGACGGTAGGTAATCGAGATCTTGGATATGAGCTTGT
+
CACCCCCFCFFFGGGGGGGGGGHHHHHHHHHHHHGHGGGHHHHHHHHHGGHGHHGFGHGHHHHHHHGHHGHGGGC>>>>/0BB333?/32222222222202232222222<222222<2111/000/111/...>1111<111=111000000000<000=<00000000.--:.00:00:0000000000000.....000/900000009//.//:.9...//9//...../://////////;///;
@M05620:45:000000000-G6HP7:1:1101:16551:7313 1:N:0:156
ATCTCTATCTCCTAAAAACCTGTTTAGATTTGGAGATAGACCTTCAGGTTTTTCATCATTTTCTGCATGAATTATACATTGACCACGTTCCAGCGTGGTCAGTTTGCAGCATTCTGTTATTTTGTTTGACAGAGTGTCTTGTTGAGAACATATGTAGGACATGATTTTTTCCTGCAACAGGGAAAATAAAGTATAAGTTTTAAAGATTTATTCTTTAATAAAGGATCTCAAAGCCAGCTTTAGAAAAAGGA
+
AABBBFFFFFFFGGGGGFGGGFHFFDFFFGFEDBGHHHHGHHHHGHHHHHHGGHHHHHHFFHFFHHHGFFHGGHHHHGHFG5GHHEEHGHHHHHGDEGHHHHHHHHHHHGHFHHHHHGHHGHGHFHHHHGGHFGHHHHHHHGGHBHHHHHHHHHGGHHFGHHH2GGHHGGHHHHGHHHHHHGGFEFGHGFHHHHGHHGGHHHB<GDGHHHHHHHHHHFHHHFFFGGGHGHFHFFFFGGHHFHE0G;GFFF/
@M05620:45:000000000-G6HP7:1:1101:18641:7315 1:N:0:156
ATCTCTATCTCCTAAAAACCTGTTTAGATTTGGAGATAGACCTTCAGGTTTTTCATCATTTTCTGCATGAATTATACATTGACCACGTTCCAGCGTGGTCAGTTTGCAGCATTCTGTTATTTTGTTTGACAGAGTGTCTTGTTGAGAACATATGTAGGACATGATTTTTTCCTGCAACAGGGAAAATAAAGTATAAGTTTTAAAGATTTATTCTTTAATAAAGGATCTCAAAGCCAGCTTTAGAAAAAGGA
+
ABBBBFFFFFFFGGGGGGGGGGGGFGFHFHFFFFHFHCHHHHHHHHHHHHHGGHHHHHHFFHHHHHFFHHHHHHHHHFHHFFHHHHFHGHHHHHGEGGHHHHHHHHHHHHHHHHHHHHHHHHGHFHHGHFGHHHHHHGHHHGHHBGHHHFHFHHHGHHHHHGFGHHHHGGHFHHGFFHHFHEGFHHGHGFFHHFHHHFGGFFFFHHHHHHGHHHHHHHHGGDDGHHFHHGHHGFFFGGHHHGFCGGHGDGG
@M05620:45:000000000-G6HP7:1:1101:24683:7320 1:N:0:156
CATCCTGACCCTGAAGTACCCCGGCTTGATTTCTGACATTAGATCGGAAGAGCACACGTCTGAACTCCAGTCACGCACTACAATCTCGTATGCCGTCTTCTGCTTGAAAAAAAAAAAAAAAAAAAAAAAAAAAACAAAACAATGATAATTAAAATAAAAAAAAAAACAAATATACATAAAGTAAAAACAACGATTACATGAAACTAGTAACACTGAAAAGAACAAACTGAAAAGTGACATTCAACAAGAAA
+
CBCCCFFFFFFFGGGGGGGGGGGGGGGGHHHHHHHHHHHHHHHHHHGGGGHHHHHHHGHHHGHHHHHHHHHHHHGHGGGHHHHHFHHHGGHHHHGGGHGHHHHHHHHHHHHGGGGG><</>--<-;::@-;9--.......90000000000000:0000------.:..0000:;00000:000:0....-9...000000;:0:0:000000000;0/..:/:..:000:0/000000000000:////
@M05620:45:000000000-G6HP7:1:1101:16568:7321 1:N:0:156
ATCTCTATCTCCTAAAAACCTGTTTAGATTTGGAGATAGACCTTCAGGTTTTTCATCATTTTCTGCATGAATTATACATTGACCACGTTCCAGCGTGGTCAGTTTGCAGCATTCTGTTATTTTGTTTGACAGAGTGTCTTGTTGAGAACATATGTAGGACATGATTTTTTCCTGCAACAGGGAAAATAAAGTATAAGTTTTAAAGATTTATTCTTTAATAAAGGATCTCAAAGCCAGCTTTAGAAAAAGGA
+
CCCDDFFFFFFFGGGGGGGGGGHHHHHHHHHHHHHHHHHHHHHHHHHHHHHGGHHHHHHHHIHHIHHHHHHHHHHHHHHHHHHHHHGHHHHHHHGGGGHHHHHHHHHHHHHHHHHHHHHHHHHHHHHHHHHHHHHHHHHHHHHHHHHHHHHHHHHHHHHHHHHHHHHHHGHHHHHHHHHHHGGHHHHHHHHHHHHHHHHHHHGHHHHHHHHHHHHHHHHHHHHHHHHHHHHHHHHHHGHHHHGHHHHFGGH
@M05620:45:000000000-G6HP7:1:1101:18149:7322 1:N:0:156
ATCTCTATCTCCTAAAAACCTGTTTAGATTTGGAGATAGACCTTCAGGTTTTTCATCATTTTCTGCATGAATTATACATTGACCACGTTCCAGCGTGGTCAGTTTGCAGCATTCTGTTATTTTGTTTGACAGAGTGTCTTGTTGAGAACATATGTAGGACATGATTTTTTCCTGCAACAGGGAAAATAAAGTATAAGTTTTAAAGATTTATTCTTTAATAAAGGATCTCAAAGCCAGCTTTAGAAAAAGGA
+
CCCCCFFFFFFFGGGGGGGGGGHHHHHHHHHHHCHHHHHHHHHHHHHHHHHGGHHHHHHHHHHHHHHHHHHHHHHHHHHHHHHHHHGHHHHHHHGGGGHHHHHHHHHHHHHHHHHHHHHHHHHHHHHHHHHHHHHHHHHHHHHHHHHHHHHHHHHHHHHHHHHHHHHHHGHHHHHHHHHHHGGHHGHHHHHHHHGHHGHHHHGHHHHHHHHHHHHHHHHHHHHHHHHHHHHHHHHHHGHHHHGHGFGFGGH
@M05620:45:000000000-G6HP7:1:1101:24920:7325 1:N:0:156
TACCTGTACTGGGGAAGCATTTGAATATCCCCCCATGGTGATGGGGACGGAGAACTGCTCCATAAACACAGGCAACGTGCCTAACTTTCCCGGGAAGATGAAGTCAAAGAGCGACCACAGCTCTCGGAGGTTATTTTGCATCGGTGAGCCAGACAGAATGATCCGATGAGGGGTGCGAAACTATTTGAGGAAAGGAAGCACCTTTTTATTAAATTTACCTTTTAGCAATCGCCATTCCTACCCTAAAGATC
+
AABBBFFFFFFFCGFGGGGGGGHHHHHHHHHGGGGHHHHHGHGHHGGGGGGGGHHHHHHHHHHHHHHGHHHFFHHH/GHHHHHFHHHHHHHGGGEGGGHHHHHHHHHHHHHHGGGGCHHHGHHHHGGGGGGHGHHHHHGHHHGGGGGHHHFGHGHHF/GHHHHHHGFGGGHGG.AFGFGGGGGGGGGGFF0CFFGGGGGFGFFFFFFEFFFBFFFFFFFFFFFFFFBFFFFEF?ABBFFFFFFFFFBBFFB
@M05620:45:000000000-G6HP7:1:1101:18653:7330 1:N:0:156
ATCTCTATCTCCTAAAAACCTGTTTAGATTTGGAGATAGACCTTCAGGTTTTTCATCATTTTCTGCATGAATTATACATTGACCACGTTCCAGCGTGGTCAGTTTGCAGCATTCTGTTATTTTGTTTGACAGAGTGTCTTGTTGAGAACATATGTAGGACATGATTTTTTCCTGCAACAGGGAAAATAAAGTATAAGTTTTAAAGATTTATTCTTTAATAAAGGATCTCAAAGCCAGCTTTAGAAAAAGGA
+
DDDDDFFFFFFFGGGGGGGGGGHHHHHHHHHHHHHHHHHHHHHHHHHHHHHGGHHHHIHHHIIHIHHHHHHHHHHHHHHHHHHHHHGHHHHHHHGGGGHHHHHHHHHHHHHHHHHHHHHHHHHHHHHHHHHHHHHHHHHHHHHHHHHHHHHHHHHHHHHHHHHHHHHHHGHHHHHHHHHHHGGHHHHHHHHHHHHHHHHHHHHHHHHHHHHHHHHHHHHHHHHHHHHHHHHHHHHHHGHHHHHFHHHHGGH
@M05620:45:000000000-G6HP7:1:1101:18140:7339 1:N:0:156
ATCTCTATCTCCTAAAAACCTGTTTAGATTTGGAGATAGACCTTCAGGTTTTTCATCATTTTCTGCATGAATTATACATTGACCACGTTCCAGCGTGGTCAGTTTGCAGCATTCTGTTATTTTGTTTGACAGAGTGTCTTGTTGAGAACATATGTAGGACATGATTTTTTCCTGCAACAGGGAAAATAAAGTATAAGTTTTAAAGATTTATTCTTTAATAAAGGATCTCAAAGCCAGCTTTAGAAAAAGGA
+
BCCBCFFFFFFFGGGGGGGGGGGHHHHHHHHHHCGHHGHGHHHHHHHHHHHGGHHHHHHHHIIHHHHHHHHHHGHGHGHHHGHHHHGGHHHGHHGEFGHHHHHHHHHHHHHHHHHHHHHHHHHHHHHHHHHHHHGHHHHHHHHHHHGHHHHHHHHFHHHHHHHFHHHHHGHHHHHHHHHHHGGGGHHGGGHHHGHHHGHHHHFGHHHHHHHHHHHHHHHHHHHHHHHHHHGGHFHGHGHHHHGGGFGFGGH
@M05620:45:000000000-G6HP7:1:1101:4604:7339 1:N:0:156
ATCTCTATCTCCTAAAAACCTGTTTAGATTTGGAGATAGACCTTCAGGTTTTTCATCATTTTCTGCATGAATTATACATTGACCACGTTCCAGCGTGGTCAGTTTGCAGCATTCTGTTATTTTGTTTGACAGAGTGTCTTGTTGAGAACATATGTAGGACATGATTTTTTCCTGCAACAGGGAAAATAAAGTATAAGTTTTAAAGATTTATTCTTTAATAAAGGATCTCAAAGCCAGCTTTAGAAAAAGGA
+
BBBBBFFFFFFFGGGGFGGGGGFHHHHHHHHHHFGFFHHHHHHHHHHHHHHGGHHHHHHHHHHHHHFHHHHHHHHHHHHHGHFHHHGFHHHHHHGGGGHHGHHHHHGHHHHHHHHGHGGHHFHHFHHHHHGHGHGHGHHHHHHHFHHHHGHHHHHHGGHHHHHHHHHHHCHHHHHHFHHHHGFHHHHHFGHHHHHHHHHHHHGHHHHHHHHHHHHHHHHGHHHGHHHHHHHHHGHHGGHHHHHHHHHGDGC
@M05620:45:000000000-G6HP7:1:1101:7906:7339 1:N:0:156
ATCTCTATCTCCTAAAAACCTGTTTAGATTTGGAGATAGACCTTCAGGTTTTTCATCATTTTCTGCATGAATTATACATTGACCACGTTCCAGCGTGGTCAGTTTGCAGCATTCTGTTATTTTGTTTGACAGAGTGTCTTGTTGAGAACATATGTAGGACATGATTTTTTCCTGCAACAGGGAAAATAAAGTATAAGTTTTAAAGATTTATTCTTTAATAAAGGATCTCAAAGCCAGCTTTAGAAAAAGGA
+
ABBCCFFFFFFFGGGGGGGGGGHHHHHHHHHHHFHHHHHGHHHHHHHHHHHGGHHHHHHHHHHHHHHHHHHGHHHGHHHHHGHHHHGHHHHHHHGEGGHHHHHHHHHGHHGHHHHHHHHHHHHHHHHHHHHHHHHHHHHHHHHHHHHHHHHHHHHHHHHHHHHHHHHHHGHHHHGHHHHHHGGGHGHHGHHHHHHHHHHHHHHHHGHHFHHHHHHHHHHGHFHHHHHHHGGGFHFFHGHHHHHFHHHFGGH
@M05620:45:000000000-G6HP7:1:1101:18158:7345 1:N:0:156
ATCTCTATCTCCTAAAAACCTGTTTAGATTTGGAGATAGACCTTCAGGTTTTTCATCATTTTCTGCATGAATTATACATTGACCACGTTCCAGCGTGGTCAGTTTGCAGCATTCTGTTATTTTGTTTGACAGAGTGTCTTGTTGAGAACATATGTAGGACATGATTTTTTCCTGCAACAGGGAAAATAAAGTATAAGTTTTAAAGATTTATTCTTTAATAAAGGATCTCAAAGCCAGCTTTAGAAAAAGGA
+
AABBBFFFFFFFGGGGGGGGFGFHHHHHHHGHHGHHHHHGHHHHHHHHHHHGGHHHHHHHHHHHHHHHHHHHHHHGHHHHHGHHHHGHHHHHHHGGGGHHHHHHHHHFHHHHHHHHHHHHHHHHGHHHGGHHHHGHHHHHHHHHGHHHHHHHHHHHHHHHGHHHHHHHHGHHHHHGGHHHHGGGHHHHGHHGHHHHHGHHHHEHHHHHHGHHHHHHHGHFGGHHGHHHHFHGHBGHHGHHHHHBCGFFGGF
@M05620:45:000000000-G6HP7:1:1101:18653:7348 1:N:0:156
ATCTCTATCTCCTAAAAACCTGTTTAGATTTGGAGATAGACCTTCAGGTTTTTCATCATTTTCTGCATGAATTATACATTGACCACGTTCCAGCGTGGTCAGTTTGCAGCATTCTGTTATTTTGTTTGACAGAGTGTCTTGTTGAGAACATATGTAGGACATGATTTTTTCCTGCAACAGGGAAAATAAAGTATAAGTTTTAAAGATTTATTCTTTAATAAAGGATCTCAAAGCCAGCTTTAGAAAAAGGA
+
BCABCFFFFFFFGGGGGGGGGGHHHHHHHHHHHHHHHHHHHHHHHHHHHHHGGHHHHHHHHIHIHHHHHHHHHHHHHHHHHHHHHHGHHHHHHHGFGGHHHHHHHHHHHHHHHHHHHHHHHHHHHHHHHGHHHHHHHHHHHHHHGHGHHHHHHHHHHHHHHHHHHHHHHGHHHHHHHHHHHGGGHHHHHHHHHHHHHHHHHHGHHHHHHHHHHGHHHHHHHFHHGHHHHHHHHGHHHGHHHHHHFCGHGGG
@M05620:45:000000000-G6HP7:1:1101:9415:7348 1:N:0:156
ATCTCTATCTCCTAAAAACCTGTTTAGATTTGGAGATAGACCTTCAGGTTTTTCATCATTTTCTGCATGAATTATACATTGACCACGTTCCAGCGTGGTCAGTTTGCAGCATTCTGTTATTTTGTTTGACAGAGTGTCTTGTTGAGAACATATGTAGGACATGATTTTTTCCTGCAACAGGGAAAATAAAGTATAAGTTTTAAAGATTTATTCTTTAATAAAGGATCTCAAAGCCAGCTTTAGAAAAAGGA
+
CDDBCFFFFFFFGGGGGGGGGGHHHHHHHHHHHHHHHHHHHHHHHHHHHHHGGHHHHHHHHHHHIHHHHHHHHHHHHHHHHHHHHHGHHHHHHHGGGGHHHHHHHHHHHHHHHHHHHHHHHHHHHHHHHHHHHHHHHHHHHHHHHHHHHHHHHHHHHHHHHHHHHHHHHGHHHHHHHHHHHGGHHHFGHHHHHHHHHFHHHHHHHHHHHHHHHHHHHHHHHHHHHHHHHGHHHHHHHGHHHHHHHHHHGGG
@M05620:45:000000000-G6HP7:1:1101:22059:7356 1:N:0:156
CATCCTGACCCTGAAGTACCCCATTGAGCATGGCATCGTCACCAACTGGGACGACATGGAGAAGATCTGGCACCACACCTTCTACAACGAGCTGCGCGTGGCCCCGGAGGAGCACCCAGTGCTGCTGACCGAGGCCCCCCTGAACCCCAAGGCCAACAGAGAGAAGATGACTCAGGTGAGGCTCGGCCGACGCCCGTGCTCCTCCCGTCCTTTCCCCAGTCATTTTCTGCCCGGCTTGATTTCTGACATTA
+
CCCCCFFFFFFFGGGGGGGGGGGHHHHHHHHHHHHHHGHHHGHHHGHHHHHHGGGGGHHHHHHHHHHHHHHHHGHHHGGHHHHHHHHHGGGGGHHGGGGGGGHHGGGGGGGGHHHHGGHHHHHHHHHHHHGGGGGGGGGGGGHHHHGGGFHGHHGGGGGGGGGGGGGGGGGGGGGGGGGGGGGGFFFFFFFFFFFFFFFFFFFFFFFFFFFFFFFFFFFFFFFFFFFFFFFFFFFFFFFFFFFFFFFFFF0
@M05620:45:000000000-G6HP7:1:1101:21098:7363 1:N:0:156
ATCTCTATCTCCTAAAAACCTGTTTAGATTTGGAGATAGACCTTCAGGTTTTTCATCATTTTCTGCATGAATTATACATTGACCACGTTCCAGCGTGGTCAGTTTGCAGCATTCTGTTATTTTGTTTGACAGAGTGTCTTGTTGAGAACATATGTAGGACATGATTTTTTCCTGCAACAGGGAAAATAAAGTATAAGTTTTAAAGATTTATTCTTTAATAAAGGATCTCAAAGCCAGCTTTAGAAAAAGGA
+
CCCCCFFFFFFFGGGGGGGGGGHHHHHHHHHHHHHHHHHHHHHHHHHHHHHGGHHHHHHIHIHHHHHHHHHHHHHHHHHHHHHHHHGHHHHHHHGGGGHHHHHHHHHHHHHHHHHHHHHHHHHHHHHHHHHHHHHHHHHHHHHHHHHHHHHHHHHHHHGHHHHHHHHHHGHHHHHHHHHHHGGHHHHHHHHHHHHHHHHHHHHHHHHHHHHHHHHHHHHHFFHHGHHHHHHHHHHHHGHHHHGHHHHHGGH
@M05620:45:000000000-G6HP7:1:1101:9420:7368 1:N:0:156
ATCTCTATCTCCTAAAAACCTGTTTAGATTTGGAGATAGACCTTCAGGTTTTTCATCATTTTCTGCATGAATTATACATTGACCACGTTCCAGCGTGGTCAGTTTGCAGCATTCTGTTATTTTGTTTGACAGAGTGTCTTGTTGAGAACATATGTAGGACATGATTTTTTCCTGCAACAGGGAAAATAAAGTATAAGTTTTAAAGATTTATTCTTTAATAAAGGATCTCAAAGCCAGCTTTAGAAAAAGGA
+
CDCCCFFFFFFFGGGGGGGGGGHHHHHHHHHHHHHHHHHHHHHHHHHHHHHGGHHHHHIIHIIIIHHHHHHHHHHHHHHHHHHHHHGHHHHHHHGGGGHHHHHHHHHHHHHHHHHHHHHHHHHHHHHHHHHHHHHHHHHHHHHHHHHHHHHHHHHHHHHHHHHHHHHHHGHHHHHHHHHHHGGHHHHHGHHHHHHGHHHHHHHHHHHHHHHHHHHHHHHHHHHHGHHHHHHHHHHHHGHHHHFHHHHHDFH
@M05620:45:000000000-G6HP7:1:1101:21082:7376 1:N:0:156
ATCTCTATCTCCTAAAAACCTGTTTAGATTTGGAGATAGACCTTCAGGTTTTTCATCATTTTCTGCATGAATTATACATTGACCACGTTCCAGCGTGGTCAGTTTGCAGCATTCTGTTATTTTGTTTGACAGAGTGTCTTGTTGAGAACATATGTAGGACATGATTTTTTCCTGCAACAGGGAAAATAAAGTATAAGTTTTAAAGATTTATTCTTTAATAAAGGATCTCAAAGCCAGCTTTAGAAAAAGGA
+
CCCCCFFFFFFFGGGGGGGGGGHHHHHHHHHHHHHHHHHHHHHHHHHHHHHGGHHHHHIHHHIIHHHHHHHHHHHHHHHHHHHHHHGHHHHHHHGFGGHHHHHHHHHHHHHHHHHHHHHHHHHHHHHHHHHHHHHHHHHHHHHHHHHHHHHHHHHHHHHHHHHHHHHHHGHHHHGHGHHHHGGHHHHHHHHHHHHHHHHHHHHHHHHHHHHHHHHHHHHHHHHHHHHHHHHHHHHHHGHHHHHHHHHHGGH
@M05620:45:000000000-G6HP7:1:1101:24456:7380 1:N:0:156
ATCTCTATCTCCTAAAAACCTGTTTAGATTTGGAGATAGACCTTCAGGTTTTTCATCATTTTCTGCATGAATTATACATTGACCACGTTCCAGCGTGGTCAGTTTGCAGCATTCTGTTATTTTGTTTGACAGAGTGTCTTGTTGAGAACATATGTAGGACATGATTTTTTCCTGCAACAGGGAAAATAAAGTATAAGTTTTAAAGATTTATTCTTTAATAAAGGATCTCAAAGCCAGCTTTAGAAAAAGGA
+
CDDCDFFFFFFFGGGGGGGGGGHHHHHHHHHHHHHHHHHHHHHHHHHHHHHGGHHHHIHHHHIHIHHHHHHHHHHHHHHHHHHHHHGHHHHHHHGGGGHHHHHHHHHHHHHHHHHHHHHHHHHHHHHHHHHHHHHHHHHHHHHHHHHHHHHHHHHHHHHHHHHHHHHHHGHHHHHHHHHHHGGHHHHHHHHHHHHHHHHHHHHHHHHHHHHHHHHHHHHHHHHHHHHHHGHHHHHHHGHHHHHHHHHHGGH
@M05620:45:000000000-G6HP7:1:1101:14204:7388 1:N:0:156
TACCTGTACTGGGGAAGCATTTACACTCTTTCCCTAGCAATCGCCATTCCTACCCTAAAGATCGGAAGAGCACACGTCTGAACTCCAGTCACGCACTACAATCTCGTATGCCGTCTTCTGCTTGAAAAAAAAAAAATCTTAATTACACCTTCTGTCTGCCCTGATTATTTCCTACAACATGCTAAATATCGTCTCCTCTTTAAAGATTTATGCTTTCCTACAGTCTCTCCCCTCCGTCCATCTACCACTCA
+
ABBBBFFFFFFFGGGGGGGGGGHHBGHHHHHHHHHHHHHHHHGGGGGHGHHHHHHHHHGHFHHHGGGGGHHHHHHGHHHGGHHHHHHHHHHHGHGGGHHHHHEHHHFGHHHHGFGHGHHHHHHHGBFHHGGGG@>>0?1<11111<11001>1111<000././=D0=0==0000/:/.//00;00;:00./::/00/00000;CF00C0;009;;00090/;000;09//..;..9.../;///99/9//
@M05620:45:000000000-G6HP7:1:1101:24438:7391 1:N:0:156
ATCTCTATCTCCTAAAAACCTGTTTAGATTTGGAGATAGACCTTCAGGTTTTTCATCATTTTCTGCATGAATTATACATTGACCACGTTCCAGCGTGGTCAGTTTGCAGCATTCTGTTATTTTGTTTGACAGAGTGTCTTGTTGAGAACATATGTAGGACATGATTTTTTCCTGCAACAGGGAAAATAAAGTATAAGTTTTAAAGATTTATTCTTTAATAAAGGATCTCAAAGCCAGCTTTAGAAAAAGGA
+
B@BABFFFFFFFGGGGGGGGGGHHHHHHHHHHHHHHHHHHHHHHHHHHHHHGGHHHHHHHHHHHHHHHHHHHHHHGHHHHHHHHHHGHHHHHHH0EFGHHHGHHHHHHHHHHHHHH4BGHHHHHHHHHHHHHHHHHHHHHHHHHHHGHHHHHGHHHHHHHHHHHHHHHHGHHHHHHFHHHHGGGHHHHHHGFGHHGHDGHHHHHHHHHHHHHHGHHHHHHHHHHHHHHHHHHHHHHHGHHHHGHGGHGGGH
@M05620:45:000000000-G6HP7:1:1101:16684:7397 1:N:0:156
TACCTGTACTGGGGAAGCATTTGAATATCCCCCCATGGTGATGGGGACGGAGAACTGCTCCATAAACACAGGCAACGTGCCTAACTTTCCCGGGAAGATGAAGTCAAAGAGCGACCACAGCTCTCGGAGGTTATTTTGCATCGGTGAGCCAGACAGAATGATCCGATGAGGGGTGCGAAACTATTTGAGGAAAGGAAGCACCTTTTTATTAAATTTACCTTTTAGCAATCGCCATTCCTACCCTAAAGATC
+
BABBBFFFFFFFGEGGFGGGGGHHHFHHHHFGEGGHHHGGHHHHHGFGGGDFEHHHHHHHGFGFHHHHHHHHFHGHGGHFHHHHHFHHHHHGGGEEGFHFHFHHGGHHGHGFEGGGGHHHEHFHFGGDDC?GHHHHHGFDGGFGGGGFHHGFFEHFFFHFHHGHHDGGFHFDCC@FCAFGFGGFFFFGEGBFGGFGGGEBBFFFFFFFFFFBFFFFFFBFBBFFFBF/BFEFAFAFFFFFBFFFFFFFFFF
@M05620:45:000000000-G6HP7:1:1101:5933:7408 1:N:0:156
TACCTGTACTGGGGAAGCATTTGAATATCCCCCCATGGTGATGGGGACGGAGAACTGCTCCATAAACACAGGCAACGTGCCTAACTTTCCCGGGAAGATGAAGTCAAAGAGCGACCACAGCTCTCGGAGGTTATTTTGCATCGGTGAGCCAGACAGAATGATCCGATGAGGGGTGCGAAACTATTTGAGGAAAGGAAGCACCTTTTTATTAAATTTACCTTTTAGCAATCGCCATTCCTACCCTAAAGATC
+
BBBCBFFFFFFFGEFGGGGGGGHGFGHHHHHGGGGGHHFGGHHHHGGGGGGGGHHHHHHHHHHHHHHHHHHHGHHHGHHHHHHHHHHHHHHGGGGGGHHHHHHHHHHHHHHFECFFGHHHHHHHHB??CGDHHHHHHHHEHHGGGGGHHGHHHGHGGFHHHHHFHEFGHHGFG;CFG?@BDGGGGGGFFGFCBFG/CFEFGFFFFFFFFFFFFFFFFFFFFFFFF/BBFBEAFFFFFBFFFFFFFFBFFF;
@M05620:45:000000000-G6HP7:1:1101:16506:7410 1:N:0:156
CATCCTGACCCTGAAGTACCCCGGCTTGATTTCTGACATTAGATCGGAAGAGCACACGTCTGAACTCCAGTCACGCACTACAATCTCGTATGCCGTCTTCTGCTTGAAAAAAAAAAAACAACAAAAAAGTATAAAAGAAGACAACTGGACAGAAGTAAGACAATAGAAAAAAGAAGTGTACTTGGTAGGGAGGATTACGGCGTAAGGCCTAAACAGTGAGGTCAGCAGACTGCAGTCAAGCGCGTAGTAAG
+
CCCCCFFFFFFFGGGGGGGGGGGGGGGGHHHHHHHGHHHHHHHHHHGGGGHHHHHHHGHHHGHHHHHHHHHHHHGHGGGHHHHHGHHHGGHHHHGFGHGHHHHHHHHHGHHE<CCC>>//////00/-.<1111111.000//<.0///.0./000;0000:/:00000:.-.../;00090000000../.;./0;0..----..0/.0/0000/9000.//0900./.00/00000000.-9--;:B0:
@M05620:45:000000000-G6HP7:1:1101:5916:7426 1:N:0:156
TACCTGTACTGGGGAAGCATTTGAATATCCCCCCATGGTGATGGGGACGGAGAACTGCTCCATAAACACAGGCAACGTGCCTAACTTTCCCGGGAAGATGAAGTCAAAGAGCGACCACAGCTCTCGGAGGTTATTTTGCATCGGTGAGCCAGACAGAATGATCCGATGAGGGGTGCGAAACTATTTGAGGAAAGGAAGCACCTTTTTATTAAATTTACCTTTTAGCAATCGCCATTCCTACCCTAAAGATC
+
AAAAAFFFFFFFGGGGGGGGGGHHHHHHHHGGGGGHHHFGGHHHHGFGGGGGGHHHHHHHHHHHGHHHHHHHGFHHGHHHHHHHHHHHHHHGGGGGGHHGHHHHGHHHHHHGECCCFHHHHHHHHDFCDGCGHHHHHHGHHHGGGGGGFHHHHGHGCFHHDGHFGEGGHHHGGGGGGEADGGFGGFGFEF;CFGFBFGGFFFFFFFFFFFFFFFFFFFFFFFFFFFFFFFFFFFFFFFFFBFFFFFFFFFF
@M05620:45:000000000-G6HP7:1:1101:5934:7427 1:N:0:156
TACCTGTACTGGGGAAGCATTTGAATATCCCCCCATGGTGATGGGGACGGAGAACTGCTCCATAAACACAGGCAACGTGCCTAACTTTCCCGGGAAGATGAAGTCAAAGAGCGACCACAGCTCTCGGAGGTTATTTTGCATCGGTGAGCCAGACAGAATGATCCGATGAGGGGTGCGAAACTATTTGAGGAAAGGAAGCACCTTTTTATTAAATTTACCTTTTAGCAATCGCCATTCCTACCCTAAAGATC
+
CCCDCFFFFFFFGGGGGGGGGGHHHHHHHHHGGGGHHHGHHHHHHGGGGGGGGHHHHHHHHHHHHHHHHHHHGHHHGHHHHHHGHHHHHHHGGGGGGHHHHHHHHHHHHHHHGGGGGHHHHHHHHGGFGGGHHHHHHHHHHHGGGGGHHHHHHGHHHHDGHHH0GEGGHHHGGEGGGFGGGGGHGHGGGGFGGGGFGGGGGFFFFFFFFFFFFFFHFFFFFFFFFFFFFFEFFFFFFFFFFFFFFFFFFFF
@M05620:45:000000000-G6HP7:1:1101:15033:7444 1:N:0:156
TACCTGTACTGGGGAAGCGTGTAGCAATCGCCATTCCTACCCTAAAGATCGGAAGAGCACACGTCTGAACTCCAGTCACGCCCTACAATCTCGTATGCCGTCTTCTGCTTGAAAAAAAAAACCTGTGTCAACCATAATCCTCCCTCATTTCGCTTAATGACGCCAATAGCCTACAACTCTGTCATCAACGACGCAGTTCACTTCTTGGTCTCATTCAACAGTCCTCGCACCTAATTATGACATCGCAGTGA
+
AAAAADFBFFFFEE1ECGEGAE01FF1FGBFF0BGHHHFHHHHC011BFGHCCFGFEFFHHHGHHHGBGHHHHHBGH1F/F/EE0B@1BFHHAF/F0FGEGGHGHHHFHHHHGB10/<//>//0011111110<11111<1?0.0<0111>0<...00000..-<-/00000///0//00000000009..-----.0000000000090///9//////-/////-----///;9////////-----//
@M05620:45:000000000-G6HP7:1:1101:26783:7446 1:N:0:156
CATCCTGACCCTGAAGTACCCCATTGAGCATGGCATCGTCACCAACTGGGACGACATGGAGAAGATCTGGCACCACACCTTCTACAACGAGCTGCGCGTGGCCCCGGAGGAGCACCCAGTGCTGCTGACCGAGGCCCCCCTGAACCCCAAGGCCAACAGAGAGAAGATGACTCAGGTGAGGCTCGGCCGACGCCCGTGCTCCTCCCGTCCTTTCCCCAGTCATTTTCTGCCCGGCTTGATTTCTGACATTA
+
BBBBBFFFFFFFGGGGGGGGGGGGFHHHHHHHHHHHHGHHHGHHFGHHHHHHCGGGGHHGHGHHHHHHHHHHHGHHHGGHHHHHHHHHGGGGGHHGGGGGGGHHGGGGGGGGHHHHGGHHHHHHHHHHHHGGFGGGGGGGGGHHHHFGGGEGHHGGFGGEBFDGFFFGFFGGFFGFFFFAFGEGFFFFFC-@@FFC;AD.BFFFFFF.ADDFFFFFFFFFFFFFFF/FFFBFFFAFFF.;/;FFB/B/9F/
@M05620:45:000000000-G6HP7:1:1101:11005:7450 1:N:0:156
AAACCAAGCAGACACTCACCGCTGTTCAGACATGAGGTCAGCTAGATCGGAAGAGCACACGTCTGAACTCCAGTCACGCACTACAATCTCGTATGCCGTCTTCTGCTTGAAAAAAAAAAACTCTTCGGAGGTTATTTTGCATCGGTGAGCCAGACAGAATGATCCGATGAGGGGTGCGAAACTATTTGAGGAACGGAAGCACCTTTTTCTTAAATTTACCTTTTCGCAATCGCCATTCCTACCCTACAGAT
+
?AABAAAFBFFFGFGFGGGFAAEGFHHDFFHHFFHHHFGFGFHHHHGHHGGGEHAEGHEHEFEGFHHHHHHFC@GHGGGGGGHHHBG3BFE?>EGHEEGEHGFH4EGGHHEHGH<<DBD/<@<FDFGA/@DDHGGGFGFHHGHCCD...<<GCAEHCHHGFHHGHGGGGEHEGG?@GGD-9AB;CGGGE.BBB.DD?EFFBFFFFFFF/;FF9;BFFFBFFFFF/-;9ADF.9A.;FFFF/BFFFB9B/9B
@M05620:45:000000000-G6HP7:1:1101:15041:7467 1:N:0:156
TACCTGTACTGGGGAAGCGTGTAGCAATCGCCATTCCTACCCTAAAGATCGGAAGAGCACACGTCTGAACTCCAGTCACGCACTACAATCTCGTATGCCGTCTTCTGCTTGAAAAAAAAAAAAAAAGGAGGGCCATAATTGGAAAAGCAACGAGAAATCAGAAAGAAGAATTATGTAACTAAGTCATGCGAAGTCAGTCAGGAGTTGTTAGCCGACTCGCTTCTTCACAAAGATTCTCTAATCTCATGCCA
+
AAAAAFFFFFFFGGGGGGG?EAA1FGFHH0AE0AB2GHHFHCFGFHHFHHEFEG?BAF10GH/GHEEBBHHHFGEFGFGGHEGGCFFHHFFGHG/G0FFE/>FCFHHHHHHHGGHHGGC/B/>>--..0..-.../0<0<D/00:C:G/:.;C.:./090000///.//9000900900099/0000;0..;-9;//;///-/--//99999/--;---9--;:9F/9:/99B//;9B/9/9/:/:/9/:/
@M05620:45:000000000-G6HP7:1:1101:26780:7470 1:N:0:156
CATCCTGACCCTGAAGTACCCCATTGAGCATGGCATCGTCACCAACTGGGACGACATGGAGAAGATCTGGCACCACACCTTCTACAACGAGCTGCGCGTGGCCCCGGAGGAGCACCCAGTGCTGCTGACCGAGGCCCCCCTGAACCCCAAGGCCAACAGAGAGAAGATGACTCAGGTGAGGCTCGGCCGACGCCCGTGCTCCTCCCGTCCTTTCCCCAGTCATTTTCTGCCCGGCTTGATTTCTGACATTA
+
CCCCCFFFFFFFGGGGGGGGGGGHHHHHHHHHHHHHHGHHHGHHHGHHHHHHGGGGGHHHHHHHHHHHHHHHHGHHHGGHHHHHHHHHGGGGGHHGGGGGGGHHGGGGGGGGHHHHGGHHHHHHHHHHHHGGGGGGGGGGGGHGHHGGGGHGHHGGGGGGGGGGGGGGGFGGGGGGGGGGGGGGFFEFFFFFFFFFDFFEFFEFFFFEFFFFFFFFFFFFFFFFFFFFFFFFFAFFDCAFFFFFF/BFFF/
@M05620:45:000000000-G6HP7:1:1101:14050:7507 1:N:0:156
TACCTGTACTGGGGAAGCATTTACACTCTTTCCCTAGCAATCGCCATTCCTACCCTAAAGATCGGAAGAGCACACGTCTGAACTCCAGTCACGCACTACAATCTCGTATGCCGTCTTCTGCTTGAAAAAAAAAAAAATTTTTTCACAACACTCCACCCCATAGACTCACCTTTTTTACCGGGTAACTACTGCCTCATCCCTTAAGAACTACCCTCCATTAATCCACTCCACAGCTTACGACCCCCCTACCC
+
ABCCCFFFFFFFGGGGGGGGGGHH5FHHHHHHHHHHHHHHHHGGGGGHHHHHHHHHHHHHGHHHGFGGGHHHHHHGHHHGHHHHHHHHHHFHGHGGGHHHHHHGHHGGHHHHGGGFGHHHHHHHHGHHHFFGG<</-01=11->=00<...0////<.-://0:0000/.00:00-.0:.--.-;0;0/000/00900/.////9/9./;/.9/...///////////././:;///9...--.9--....
@M05620:45:000000000-G6HP7:1:1101:13858:7519 1:N:0:156
ATCTCTATCTCCTAAAAACCTGTTTAGATTTGGAGATAGACCTTCAGGTTTTTCATCATTTTCTGCATGAATTATACATTGACCACGTTCCAGCGTGGTCAGTTTGCAGCATTCTGTTATTTTGTTTGACAGAGTGTCTTGTTGAGAACATATGTAGGACATGATTTTTTCCTGCAACAGGGAAAATAAAGTATAAGTTTTAAAGATTTATTCTTTAATAAAGGATCTCAAAGCCAGCTTTAGAAAAAGGA
+
CDDDDFFFFFFFGGGGGGGGGGHHHHHHHHHHHHHHHHHHHHHHHHHHHHHGGHHHHHHHHHHIHHHHHHHHHHHHHHHHHHHHHHGHHHHHHHGGGGHHHHHHHHHHHHHHHHHHHHHHHHHHHHHHHHHHHHHHHHHHHHHHHHHHHHHHHHHHHHHHHHHHHHHHHGHHHHHHHHHHHGGHHHHHHHHHHHHHHHHHHHHFHHHHHHHHHHHHHHHHHHHHHHHHHHHHHHHHHGHHHHHGHHHHGGH
@M05620:45:000000000-G6HP7:1:1101:7264:7525 1:N:0:156
AGATTACTGCAACAGTTCCCCCTGGACCTGGAAAAGTTTCTTGCCTGGCTTACAGAAGCTGAAACAACTGCCAATGTCCTACAGGATGCTACCCGTAAGGAAAGGCTCCTAGAAGACTCCAAGGGAGTAAAAGAGCTGATGAAACAATGGCAAGTAAGTCAGGCATTTCCGCTTTAGCACTCTTGTGGATCCAATTGAACAATTCTCAGCATTTGTACTTGTAACTGACAAGCCAGGGACAAAACAAAGAT
+
CCCCCFFFFFFFGGGGGGGGGGGGHHHHHHHHHHHHHHHHHHHHHHHHHHHHHHHHHGHHHHHHHHGHHHHHHHHHHHHHHHHHHHHHHHHHHHGFGGHHHHHHHHHHGHHHHHHHHHHHHHHGGEGGHHHHHGHHHHGHH3FHHHGHHHHHHGHHHHHHHHHHHHHHHHGGGGGHHHGHHHHHHHHGHHHHHHHHHGHHHHHHHHHHHGHHHHHHHHHFHGGHHHHEGHHHGGGGGGGGGFFFGGGGFFG
@M05620:45:000000000-G6HP7:1:1101:25037:7525 1:N:0:156
AAACCAAGCAGACACTCACCGCTGTTCAGACATGAGGTCAGCTAGATCGGAAGAGCACACGTCTGAACTCCAGTCACGCACTACAATCTCGTATGCCGTCTTCTGCTTGAAAAAAAAAAAATAGGTAAAGTTAGCTTCGTAGTTTGACTTTATCTTTTTTACACTCTTGATTTTCTACGTATATGGAAGTTTGCTAGTTTCTAAAGTTGTTGTATGAGTACATTATCTCTATACTCTGTACTTATCTTTGT
+
B@ABBABFBFFFGGGGFFGGCGEGGHHHFHHFHHHHHHHHHHHHHFHGHGGGGHHHHHGHGHHHAGHHHHHHHHHBHEHEFGGHGHHHHHHFGH3FHCECGEGGHHHG?B3?G0EECC</<011111111111<1?11-00.>11111111===00000-.0000/00000;000000.;00/00000/90;0000000000009909009./00000900009000///:///;///;9////;9/////
@M05620:45:000000000-G6HP7:1:1101:7246:7533 1:N:0:156
AGATTACTGCAACAGTTCCCCCTGGACCTGGAAAAGTTTCTTGCCTGGCTTACAGAAGCTGAAACAACTGCCAATGTCCTACAGGATGCTACCCGTAAGGAAAGGCTCCTAGAAGACTCCAAGGGAGTAAAAGAGCTGATGAAACAATGGCAAGTAAGTCAGGCATTTCCGCTTTAGCACTCTTGTGGATCCAATTGAACAATTCTCAGCATTTGTACTTGTAACTGACAAGCCAGGGACAAAACAAAGAT
+
CCCCCFFFFFFFGGGGGGGGGGGGHHHHHHHHHHHHHHHHHHHHHHHHHHHHHHHHHHHHHHHHHHHHHHHHHHHHHHHHHHHHHHHHHHHHHHGGFGHHHHHHHHHHGHHHHHHHHHHHHHHGGGGGHHHHHFGHHHHHH?FHHHHHHGHHHGHHHHHHHHHHHHHHHHGGGGGHDHHHHHHHHGHGHHHHHGHH0=DGDHHHHHHHHHHHHHHHGHHHHHHFHHHFGHHHGGGGGGGGGGGGGGGGGGG
@M05620:45:000000000-G6HP7:1:1101:17939:7535 1:N:0:156
TACCTGTACTGGGGAAGCATTTGAATATCCCCCCATGGTGATGGGGACGGAGAACTGCTCCATAAACACAGGCAACGTGCCTAACTTTCCCGGGAAGATGAAGTCAAAGAGCGACCACAGCTCTCGGAGGTTATTTTGCATCGGTGAGCCAGACAGAATGATCCGATGAGGGGTGCGAAACTATTTGAGGAAAGGAAGCACCTTTTTATTAAATTTACCTTTTAGCAATCGCCATTCCTACCCTAAAGATC
+
CCCCCFFFFFFFGGFFGGGGGGHHHHHHHHHGGGGHHHGHGHHHHGGGGGGGGHHHHHHHHHHHHHHHHHHHGHHHGHHHHHHHHHHHHHHGGGGGGHHHHHHHHHHHHHHGGGGGGHHHHHHHHGGGGGGHHHHHHHHHHHGGGGGHHHHHHGHHHHHHHHHHHGGGHHHGGFGGGDDFGGGGGGGGGGGGGGGGGGGEFFFFFFFFFFFFFFFFFFFFFFFFFFF0FFFFFFFFFFFFFFFFFFBFFFF
@M05620:45:000000000-G6HP7:1:1101:25029:7542 1:N:0:156
AAACCAAGCAGACACTCACCGCTGTTCAGACATGAGGTCAGCTAGATCGGAAGAGCACACGTCTGAACTCCAGTCACGCACTACAATCTCGTATGCCGTCTTCTGCTTGAAAAAAAAAAAAAAAAAAAACAAAAAAACTCCAAAAAAAAATACAATAGAAACAAATAAATCATATATATAGTAAAAAAATGATTAATTATTAAAAACTCATCACACAAATACAATACTATATACAATTTGTAACAAATGTA
+
DDDDDDDFCFFFGGGGGGGGGGGGGHHHHHHHHHHHHHHHHHHHHHHHHGGGGHHHHHHHGHHHGHHHHHHHHHHHHGHGGGHHHHHHHHHGGHHHHGGGHGHHHHHHHGHHHHGGGGC<<</<<--<-...:..--.:00000..----.0:::0000:0/:..00000000000000000;:0009-.0000:;:0:00:0000;0000:0000...0000:000000000:000000000000.0000
@M05620:45:000000000-G6HP7:1:1101:17945:7552 1:N:0:156
TACCTGTACTGGGGAAGCATTTGAATATCCCCCCATGGTGATGGGGACGGAGAACTGCTCCATAAACACAGGCAACGTGCCTAACTTTCCCGGGAAGATGAAGTCAAAGAGCGACCACAGCTCTCGGAGGTTATTTTGCATCGGTGAGCCAGACAGAATGATCCGATGAGGGGTGCGAAACTATTTGAGGAAAGGAAGCACCTTTTTATTAAATTTACCTTTTAGCAATCGCCATTCCTACCCTAAAGATC
+
11AAA1BFFF31AEEEAFEDGGF3BFGHHFBCCGECHBBF1BD1A/FE//A//0BG1FGGC112@1F@GEF//FFG>F/FCG11B1BG1F1EEE@EF0F1GB1F>FDGE0B0/<///<G0/F1FD//?@/?<GDGFHD11F<.ACEGAGHFH.EFC/GH<GGHFCCCAC:/;-::C;.;-A0BCBB0CEF0/C..CFA.//;//9/B-FF//9FFFFFFB/99/B///;BA-AB-BBFF//;-BFFBBBFF
@M05620:45:000000000-G6HP7:1:1101:22841:7556 1:N:0:156
ATCTCTATCTCCTAAAAACCTGTTTAGATTTGGAGATAGACCTTCAGGTTTTTCATCATTTTCTGCATGAATTATACATTGACCACGTTCCAGCGTGGTCAGTTTGCAGCATTCTGTTATTTTGTTTGACAGAGTGTCTTGTTGAGAACATATGTAGGACATGATTTTTTCCTGCAACAGGGAAAATAAAGTATAAGTTTTAAAGATTTATTCTTTAATAAAGGATCTCAAAGCCAGCTTTAGAAAAAGGA
+
CCCCCFFFFFFFGGGGGGGGGGHHHHHHHHHHHFHHHHHHHHHHHHHHHHHGGHHHHHHHHHIIIHHHHHHHHHHHHHHHHFHHFHGHHHHHHHGGGGHHHHHHHHHHHHHHHHHHHHHHHHHHHHHHHHHHHHHHHHHHHHHHHHHHHHHHHHHHHHHHHHHHHHHHHGHHHHHHHHHHHGGHHHHHHHHHHHHHHGHHHHHGHHHHHHHHHHHHHHHHGHGHHHHHHHHHHHHHHGHHHHEHFHHHGGH
@M05620:45:000000000-G6HP7:1:1101:12348:7560 1:N:0:156
AGATTACTGCAACAGTTCCCCCTGGACCTGGAAAAGTTTCTTGCCTGGCTTACAGAAGCTGAAACAACTGCCAATGTCCTACAGGATGCTACCCGTAAGGAAAGGCTCCTAGAAGACTCCAAGGGAGTAAAAGAGCTGATGAAACAATGGCAAGTAAGTCAGGCATTTCCGCTTTAGCACTCTTGTGGATCCAATTGAACAATTCTCAGCATTTGTACTTGTAACTGACAAGCCAGGGACAAAACAAAGAT
+
ABABCFFFDDBDGGFBFGGGGGGGGGHHHHHHHHHHGHHHHHHHHHHHHHHAFFHHHHHHHHHHHHHHHHHHHHHHHHHHDGGHHGHHHHDGGHGG@EHGHHFFHHHHGHHHHHHHHHHHHGHGEGFEHFHHHGHHHHGHHGHHHHHHHHHHHGHHHHHHHHHHHHHHHHGGGGGHHHHHHHHHHHHGHHHHHHHHHGHGHHHHHHHHHHHHHHHGHHHHHFGHHHHHGHHHHGGGEGGGEFFFGGGGGGF
@M05620:45:000000000-G6HP7:1:1101:22835:7573 1:N:0:156
ATCTCTATCTCCTAAAAACCTGTTTAGATTTGGAGATAGACCTTCAGGTTTTTCATCATTTTCTGCATGAATTATACATTGACCACGTTCCAGCGTGGTCAGTTTGCAGCATTCTGTTATTTTGTTTGACAGAGTGTCTTGTTGAGAACATATGTAGGACATGATTTTTTCCTGCAACAGGGAAAATAAAGTATAAGTTTTAAAGATTTATTCTTTAATAAAGGATCTCAAAGCCAGCTTTAGAAAAAGGA
+
BBBBBFFFFFFFGGGGGGGGGGHHHHHHHHHHHHHHHHGHHHHHHHHHHHHGGHHHHHHHHHHHHHHHHHHHHHHHHHHHHGHHHHGHHHHHHHGEFGGHHHGHHHHHHHHHHHHHHHHHHHHHHHHHGHHHHHHHHHHHHHHHHHHHHHHGHHHHHHHHHHHHHHHHHGHHHHHHHHHHHEGHHHHHHHHFFGHHH>GHHHHGHHHHHHHHHHHHHHHHHHGHHHGHHGHFHHHHHGHHHHHHBGHHGGH
@M05620:45:000000000-G6HP7:1:1101:15762:7584 1:N:0:156
CATCCTGACCCTGAAGTACCCCGGCTTGATTTCTGACATTAGATCGGAAGAGCACACGTCTGAACTCCAGTCACGCACTACAATCTCGTATGCCGTCTTCTGCTTGAAAAAAAAAAAAAAATAGTCGTACAAAATGTTTCGTTGAACACACAAACATAACCTTCAGAGGCACAGAAACACGGAAGCTATAGGATAGATATTAACACATAATACTTGAATCAAGTATCACAAAACATGCCTATCCACAAGAC
+
BCCCCFFFFFFFGGGGGGGGGGGGGGGGHHHHHHHHHHHHHHHHHHGGGGHHHHHHHGHHHGHHHHHHHHHHHHGHGGGHHFHHHHHHGGHHHHGGGHGHHHHHHHHHHHHGEGGB>>>/-0<111..0..00.<00000..//.00<:.:;...:00://00:0000....///////..--...0;009/;/////////9//;.;//9/////////9/////;///9.9.:9;//////;//:..//
@M05620:45:000000000-G6HP7:1:1101:7492:7598 1:N:0:156
ATCTCTATCTCCTAAAAACCTGTTTAGATTTGGAGATAGACCTTCAGGTTTTTCATCATTTTCTGCATGAATTATACATTGACCACGTTCCAGCGTGGTCAGTTTGCAGCATTCTGTTATTTTGTTTGACAGAGTGTCTTGTTGAGAACATATGTAGGACATGATTTTTTCCTGCAACAGGGAAAATAAAGTATAAGTTTTAAAGATTTATTCTTTAATAAAGGATCTCAAAGCCAGCTTTAGAAAAAGGA
+
CCCBBFFFFFFFGGGGGGGGGGHHHHHHGHHHHHHHHHHHHHHHHHHHHHHGGHHHHHHHHHHHHHFHHHHHHHHHHHHHHHHHHHGHHHHHHHGGGGHHGHHHHHHHHHHHHHHHHHHHHHHHHHHHHHHHHHHHHHHHHHHHHHHHHHHGHHHHHHHHHHHHHHHHHGHHHHGHHHHHHGGHHHHHGGHHHHHHHHHHHHHHHHHHHHHHHHHHHHHHHHHHHHHHHHHHHHHHHGHHHHHBGHHHGGH
@M05620:45:000000000-G6HP7:1:1101:26455:7604 1:N:0:156
TACCTGTACTGGGGAAGCAATCGCCATTCCTACCCTAAAGATCGGAAGAGCACACGTCTGAACTCCAGTCACGCACTACAATCTCGTATGCCGTCTTCTGCTTGAAAAAAAACACCCCAACACACTTTCCCACGCCCTCTGCCACCCCCCATACCACCTCACCACCATTCCTCGTATCCTCCTCTCCCTCCATCCGATCACCCCCCTTCCTCTCCCCTTACCATTCTTACCCAGCTCTTTTACACCCTTGC
+
A@ABBFFFFFFFGGE2EGGCGGGGG?FHHHHCHHGHGAFFGEGHG2FEFHH3GHHGFHFGFGHHHH3BFGGHGHGGG3GGFFGFGFFEGHHHGEGGGFFHFEHG03F30><E/?0/<<///?//<222@<220/?///?0111110.----//</<0.../.:0;..00::0C.../.0;;//90;////;/00....;./..----.;://////;../;///////99///..///////////..9.9
@M05620:45:000000000-G6HP7:1:1101:7467:7614 1:N:0:156
ATCTCTATCTCCTAAAAACCTGTTTAGATTTGGAGATAGACCTTCAGGTTTTTCATCATTTTCTGCATGAATTATACATTGACCACGTTCCAGCGTGGTCAGTTTGCAGCATTCTGTTATTTTGTTTGACAGAGTGTCTTGTTGAGAACATATGTAGGACATGATTTTTTCCTGCAACAGGGAAAATAAAGTATAAGTTTTAAAGATTTATTCTTTAATAAAGGATCTCAAAGCCAGCTTTAGAAAAAGGA
+
BBBBBFFFFFFFGGGGGGEGGGHHHHHHHHHHGCHHFFHFGHHHHHHHHHHGGHDGHHHHHHHHHHGHFGFGGHHHHHHHHHHHHHFHHHHHHHGGGGHHHHHHHHHHHHFHHHHFHHHHHHHHHGHHFHHHFHHGHHHHHHHGFEHBGHHHHHHHGHHHHHGHHHHHHGHHHFHGFHFHHGEFEFFDGGHHHHFFHHGHHFGBHGHHHFHHHHHHFHHFHHGEHHHHHHHHHFGHAFHHHHEGFGGAAAC
@M05620:45:000000000-G6HP7:1:1101:26433:7615 1:N:0:156
TACCTGTACTGGGGAAGCAATCGCCATTCCTACCCTAAAGATCGGAAGAGCACACGTCTCAACTCCAGTCACGCACTACAATCTCGTATGCCGGCTTCTGCTTGAAAAAAAAAACCACAGCTCTCGGCGGTTATTTTGCATCGGTGAGCCAGACAGACTGATCCGATGAGGGGTGCGCCACTATTTGAGGAAAGGAAGCACCTTTTTATTAAATTTCCCTTTTAGCAATCGCCATTCCTACCCTAAAGATC
+
AABBBFFFFFFFGGGGGGGBG4FFA22FHH5GHHHHB2AFHH5F?2F22FGBGHH01BF25F25AFH35B3AA?FG@33F3F3@F1B133B3E/>//?FHHD33?EGHFG?//B//?F?0/1GGH///<@A@.<=DHHG0==<.C?.;/C/CHEFFF.:0;FGF..;;BBF.?E@D@-9DDF/BFFF/9./.;.?BFFE/BEFFEFF.9FF/:BFF/FFFFFFBFFB/BF.:A.;/9BBB/FF9:B9/B;/
@M05620:45:000000000-G6HP7:1:1101:8021:7626 1:N:0:156
ATCTCTATCTCCTAAAAACCTGTTTAGATTTGGAGATAGACCTTCAGGTTTTTCATCATTTTCTGCATGAATTATACATTGACCACGTTCCAGCGTGGTCAGTTTGCAGCATTCTGTTATTTTGTTTGACAGAGTGTCTTGTTGAGAACATATGTAGGACATGATTTTTTCCTGCAACAGGGAAAATAAAGTATAAGTTTTAAAGATTTATTCTTTAATAAAGGATCTCAAAGCCAGCTTTAGAAAAAGGA
+
DDDDDFFFFFFFGGGGGGGGGGHHHHHHHHHHHGHHHHHHHHHHHHHHHHHGGHHHHHHHHHIHHHHHHHHHHHHHHHHHHHHHHHGHHHHHHHGGGGHHHHHHHHHHHHHHHHHHHHHHHHHHHHHHHHHHHHHHHHHHHHHHHHHHHHHHHHHHHHHHHHHHHHHHHGHHHHHHHHHHHGGHHHHHHHHHHHHHHGHHHHHHHHHHHHHHHHHHHHHHHHHHHHHHHHHHHHHHHGHHHHHHHHHHGGH
@M05620:45:000000000-G6HP7:1:1101:9669:7646 1:N:0:156
ATCTCTATCTCCTAAAAACCTGTTTAGATTTGGAGATAGACCTTCAGGTTTTTCATCATTTTCTGCATGAATTATACATTGACCACGTTCCAGCGTGGTCAGTTTGCAGCATTCTGTTATTTTGTTTGACAGAGTGTCTTGTTGAGAACATATGTAGGACATGATTTTTTCCTGCAACAGGGAAAATAAAGTATAAGTTTTAAAGATTTATTCTTTAATAAAGGATCTCAAAGCCAGCTTTAGAAAAAGGA
+
DDDCDFFFFFFFGGGGGGGGGGHHHHHHHHHHHHHHHHHGHHHHHHHHHHHGGHHHHIHHHHHIHHHHHHHHHH5GHHHHHHHHHHGHHHHHHHGGGGHHHHHHHHHHHHHHHHHHHHHHHHHHHHHHHHHHHHHHHHHHHHHHHHHHHHHHHHHHHHHHGHHHHHHHHGHHHHHHHHGHHGGHHHGHHHHHFGHHHHHHHHHHHGHHHHHHHHHHHHHHHGHGHHHHHGHGGHHHHGHHHHHGHHHGGGH
@M05620:45:000000000-G6HP7:1:1101:16826:7646 1:N:0:156
ATCTCTATCTCCTAAAAACCTGTTTAGATTTGGAGATAGACCTTCAGGTTTTTCATCATTTTCTGCATGAATTATACATTGACCACGTTCCAGCGTGGTCAGTTTGCAGCATTCTGTTATTTTGTTTGACAGAGTGTCTTGTTGAGAACATATGTAGGACATGATTTTTTCCTGCAACAGGGAAAATAAAGTATAAGTTTTAAAGATTTATTCTTTAATAAAGGATCTCAAAGCCAGCTTTAGAAAAAGGA
+
CCCCCFFFFFFFGGGGGGGGGGHHHHHHHHHHHHHHHHHHHHHHHHHHHHHGGHHHHHHHHHHHIHHHHHHHHHHHHHHHHHHHHHGHHHHHHHGGGGHHHHHHHHHHHHHHHHHHHHHHHHHHHHHHHHHHHHHHHHHHHHHHHHHHHHHHHHHHHHHHHHHHHHHHHGHHHHHHGHHHHGGHHHHHHHHHHHHHHHHHHHHFHHHHHHHHHHHHHHHHHHHHHHHHHHHHGHHHHGHHHHHGHHHHGGF
@M05620:45:000000000-G6HP7:1:1101:26281:7650 1:N:0:156
ATCTCTATCTCCTAAAAACCTGTTTAGATTTGGAGATAGACCTTCAGGTTTTTCATCATTTTCTGCATGAATTATACATTGACCACGTTCCAGCGTGGTCAGTTTGCAGCATTCTGTTATTTTGTTTGACAGAGTGTCTTGTTGAGAACATATGTAGGACATGATTTTTTCCTGCAACAGGGAAAATAAAGTATAAGTTTTAAAGATTTATTCTTTAATAAAGGATCTCAAAGCCAGCTTTAGAAAAAGGA
+
CDDCDFFFFFFFGGGGGGGGGGHHHHHHHHHHHHHHHHHHHHHHHHHHHHHGGHHHHHHHHIIIIHHHHHHHHHHHHHHHHHHHHHGHHHHHHHGGGGHHHHHHHHHHHHHHHHHHHHHHHHHHHHHHHHHHHHHHHHHHHHHHHHHHHHHHHHHHHHHHHHHHHHHHHGHHHHHHHHHHHGGHHHHHHHHHHHHHHHHHHHHHHHHHHGHHHHHHHHHHHHHHHHHHHGHHHHHHHGHHHHHHHGHHGGH
@M05620:45:000000000-G6HP7:1:1101:16806:7652 1:N:0:156
ATCTCTATCTCCTAAAAACCTGTTTAGATTTGGAGATAGACCTTCAGGTTTTTCATCATTTTCTGCATGAATTATACATTGACCACGTTCCAGCGTGGTCAGTTTGCAGCATTCTGTTATTTTGTTTGACAGAGTGTCTTGTTGAGAACATATGTAGGACATGATTTTTTCCTGCAACAGGGAAAATAAAGTATAAGTTTTAAAGATTTATTCTTTAATAAAGGATCTCAAAGCCAGCTTTAGAAAAAGGA
+
CCCCCFFFFFFFGGGGGGGGGGHHHGHHHHHHHHHHHHHHHHHHHHHHHHHGGHHHHHHHHHHHHHHHHHHHHHHHHHHHHHHHHHGHHHHHHHGGGGHHHHHHHHHHHHHHHHHHHHHHHHHHHHHHHHHHHHHHHHHHHHHHHHHHHHHHHHHHHHHHHHHHHHHHHGHHHHHHHHHHGGGHHHHHGHHHHHHHHHHHHHHHHHHHHHHHHHHHHHHHHHHHHHHHHHHHGHHHHGHHHHGFHHGHG?G
@M05620:45:000000000-G6HP7:1:1101:9646:7653 1:N:0:156
ATCTCTATCTCCTAAAAACCTGTTTAGATTTGGAGATAGACCTTCAGGTTTTTCATCATTTTCTGCATGAATTATACATTGACCACGTTCCAGCGTGGTCAGTTTGCAGCATTCTGTTATTTTGTTTGACAGAGTGTCTTGTTGAGAACATATGTAGGACATGATTTTTTCCTGCAACAGGGAAAATAAAGTATAAGTTTTAAAGATTTATTCTTTAATAAAGGATCTCAAAGCCAGCTTTAGAAAAAGGA
+
CCCBCFFFFFFFGGGGGGGGGGHHHHHHHHHHHFHHHHHHHGHHHHHHHHHGGHGHHHHHHHHHHHGHHHHHHHEHHHHHHHHHHHGHHHHHHHGGGGHHHHHHHHHGHHHHHHHHHHHHHHHHHHHHEHHHHHGHHHHHHHHHHHHHHEHHHHHHHHHHHHHFHHHHHGHHHHHFFGHHGEGHEHFGHGFHHHHHHGGHHHHHHHHHHHGHHHHHHHHHHHFHGHHHHHHHHHHGHGHHHHGFHHHF??C
@M05620:45:000000000-G6HP7:1:1101:26305:7662 1:N:0:156
ATCTCTATCTCCTAAAAACCTGTTTAGATTTGGAGATAGACCTTCAGGTTTTTCATCATTTTCTGCATGAATTATACATTGACCACGTTCCAGCGTGGTCAGTTTGCAGCATTCTGTTATTTTGTTTGACAGAGTGTCTTGTTGAGAACATATGTAGGACATGATTTTTTCCTGCAACAGGGAAAATAAAGTATAAGTTTTAAAGATTTATTCTTTAATAAAGGATCTCAAAGCCAGCTTTAGAAAAAGGA
+
CCCCCFFFFFFFGGGGGGGGGGHHHHHHHHHHHGHGHFHHHHHHHHHHHHHGGHHHHHHHHIHHHHHHHHHHHHHHHHHHHHHHHHGHHHHHHHGGGGHHGHHHHHHHHHHHHHHHHHGHHHHHHHHHHHHHHHHHHHHHHHHHHHHHHHHHHHHHHHHHHHHHHHHHHGHHHHHHHHHHHGGHHHHHHHHHHHHHHHHHHHHHGHGHHHHHHHHHHHHHHHHHHHHHHHHHHHHGHGHHHHHHHHHHGGG
@M05620:45:000000000-G6HP7:1:1101:20813:7663 1:N:0:156
ATCTCTATCTCCTAAAAACCTGTTTAGATTTGGAGATAGACCTTCAGGTTTTTCATCATTTTCTGCATGAATTATACATTGACCACGTTCCAGCGTGGTCAGTTTGCAGCATTCTGTTATTTTGTTTGACAGAGTGTCTTGTTGAGAACATATGTAGGACATGATTTTTTCCTGCAACAGGGAAAATAAAGTATAAGTTTTAAAGATTTATTCTTTAATAAAGGATCTCAAAGCCAGCTTTAGAAAAAGGA
+
CCDDDFFFFFFFGGGGGGGGGGHHHHHHHHHHHHHHHHHHHHHHHHHHHHHGGHHHHHHHIHIHHHHHHHHHHHHHHHHHHHHHHHGHHHHHHHGGGGHHHHHHHHHHHHHHHHHHHHHHHHHHHHHHHHHHHHHHHHHHHHHHHHHHHHHHHHHHHHHHHHHHHHHHHGHHHHHHHHHHHGGHHHHHHHHHHHHHHHHHHHHHHHHHHHHHHHHHHHHHHGHHHHHHHGHHHHHHHGHHHHHHHGHHGGH
@M05620:45:000000000-G6HP7:1:1101:9662:7664 1:N:0:156
ATCTCTATCTCCTAAAAACCTGTTTAGATTTGGAGATAGACCTTCAGGTTTTTCATCATTTTCTGCATGAATTATACATTGACCACGTTCCAGCGTGGTCAGTTTGCAGCATTCTGTTATTTTGTTTGACAGAGTGTCTTGTTGAGAACATATGTAGGACATGATTTTTTCCTGCAACAGGGAAAATAAAGTATAAGTTTTAAAGATTTATTCTTTAATAAAGGATCTCAAAGCCAGCTTTAGAAAAAGGA
+
CCCCCFFFFFFFGGGGGGGGGGHHHHHHHHHHHHHHHHHHHHHHHHHHHHHGGHHHHHHHHHHHHHHHHHHHHHGHHHHHHHHHHHGHHHHHHHGGGGHHHHHHHHHHHHHHHHHHHHHHHHHHHHHHHHHHFHGHHHHHHHHHHHHHHHHHHHHHHHHHHHHHHHHHHGHHHHGHHHHHHGGHHHGHHHHHHHHHHHHHHHHHHHHHHHHHHHHHHHHHHHHHHHHHHHHHHHHHHGHHHHGGGGHGGCH
@M05620:45:000000000-G6HP7:1:1101:16817:7669 1:N:0:156
ATCTCTATCTCCTAAAAACCTGTTTAGATTTGGAGATAGACCTTCAGGTTTTTCATCATTTTCTGCATGAATTATACATTGACCACGTTCCAGCGTGGTCAGTTTGCAGCATTCTGTTATTTTGTTTGACAGAGTGTCTTGTTGAGAACATATGTAGGACATGATTTTTTCCTGCAACAGGGAAAATAAAGTATAAGTTTTAAAGATTTATTCTTTAATAAAGGATCTCAAAGCCAGCTTTAGAAAAAGGA
+
BBBABFFFFFFFFGDAFGGGGCHDA5DFGADEAFHH45EGEHHHFFHHABGCFHFHHGHHHHHFFHHEHBFHAFGHFGHHHFFFHHFHHFFDE3FEEEGFFHBBBGHHHHGFFGFEFGGHHGFH1GHHFEFHFFHHGGHHHHHHHHGHHHHHFHGHHFECGGHHHHGHGCCGHFB0GHECGFECEFGF11FFFHHHHHDGGFGFHEHHHHHHHHGGBDGFD00D/DGGHFHFHHCFGFHFCC:0CGCF.:;
@M05620:45:000000000-G6HP7:1:1101:13074:7675 1:N:0:156
TACCTGTACTGGGGAAGCATTTGAATATCCCCCCATGGTGATGGGGACGGAGAACTGCTCCATAAACACAGGCAACGTGCCTAACTTTCCCGGGAAGATGAAGTCAAAGAGCGACCACAGCTCTCGGAGGTTATTTTGCATCGGTGAGCCAGACAGAATGATCCGATGAGGGGTGCGAAACTATTTGAGGAAAGGAAGCACCTTTTTATTAAATTTACCTTTTAGCAATCGCCATTCCTACCCTAAAGATC
+
CCCCCFFFFFFFGGGGGGGGGGHHHHHHHHHGGGGHHHHHHHHHHGGGGGGGGHHHHHHHHHHHHHHHHHHHGHHHGHHHHHHHHHHHHHHGGGGGGHHHHHHHHHHHHHHHGGGGGHHHHHHHHGGGGGGHHHHHHHHHHHGGGGGHHHHHHGHHHHHHHHHHHGGGHHHGGGGGGGGGGGGGGGGGGGGGGGGGGFGGGFFFFFFFFFFFFFFFFFFFFFFFFFFFFFFFFFFFFFFFFFFFFBFFFFF
@M05620:45:000000000-G6HP7:1:1101:23625:7675 1:N:0:156
AGATTACTGCAACAGTTCCCCCTGGACCTGGAAAAGTTTCTTGCCTGGCTTACAGAAGCTGAAACAACTGCCAATGTCCTACAGGATGCTACCCGTAAGGAAAGGCTCCTAGAAGACTCCAAGGGAGTAAAAGAGCTGATGAAACAATGGCAAGTAAGTCAGGCATTTCCGCTTTAGCACTCTTGTGGATCCAATTGAACAATTCTCAGCATTTGTACTTGTAACTGACAAGCCAGGGACAAAACAAAGAT
+
BBBCCFFFFFFFGGGGGGGGGGGGHHHHHHHHHHHHGHHHHHHHHHHHHHHHHHHHHHHHHHHHHHHHHHHHHHHHHHHHFHHHHHHHHHFHHHGGGGHHHHHGHHHHGHHHHHHGHHHHHHHGGHGGHHHHHGHHHHHHHHHHHHHHHHHHHGHHHHHHHHHHHHHHHHGGGGGHGHHHHHHHHHFGGHHHHHHHHHHGHHHHHHHHHHHHHHHHHFHHHHHHHHHHHHHHGGGGGGGGGGEFGGGGGGG
@M05620:45:000000000-G6HP7:1:1101:7837:7692 1:N:0:156
CATCCTGACCCTGAAGTACCCGGCTTGATTTCTGACATTAGATCGGAAGAGCACACGTCTGAACTCCAGTCACGCACTACAATCTCGTATGCCGTCTTCTGCTTGAAAAAAAAAAAAAAAAAAACATACCTAAAAAATACATCCATACTATACCAAAATATAAAAATAAACACCCATAAGTAACAAATGCATTGCATAATCACACCTTCCTTTGTTAGAACATGATATGATATTCGTCAATATATAATTCA
+
DDDDDFFFFFFFGGGGGGGGGGGGGGGHHHHHHHHHHHHHHHHHHGGGGHHHHHHHGHHHGHHHHHHHHHHHHGHGGGHHHHHGHHHGGHHHHGGGHGHHHHHHHGHHHHGGGGG><<//--<-<.0=0/0;C00C-.0;000/:0;F0000000;..0;0000:0.00;00..9./:00;0000:.0000000:0000000000./00:00000/00000/000:000000000/:...0000000:000
@M05620:45:000000000-G6HP7:1:1101:10692:7697 1:N:0:156
TACCTGTACTGGGGAAGCATTTGAATATCCCCCCATGGTGATGGGGACGGAGAACTGCTCCATAAACACAGGCAACGTGCCTAACTTTCCCGGGAAGATGAAGTCAAAGAGCGACCACAGCTCTCGGAGGTTATTTTGCATCGGTGAGCCAGACAGAATGATCCGATGAGGGGTGCGAAACTATTTGAGGAAAGGAAGCACCTTTTTATTAAATTTACCTTTTAGCAATCGCCATTCCTACCCTAAAGATC
+
CDDDDFFFFFFFGGGGGGGGGGHHHHHHHHHGGGGHHHGHHHHHHGGGGGGGGHHHHHHHHHHHHHHHHHHHGHHHGHHHHHHHHHHHHHHGGGGGGHHHHHHHHHHHHHHHGGGGGHHHHHHHHGGGGGGHHHHHHHHHHHGGGGGHHHHHHGHHHHHHHHHHHGGGHHHGGEEGGGGGGGGHGGGGGGBFGGGGGGGGGFFFFFFFFFHFHFFFFFFFFFFFFFFFFFFFFFFFFFFFFFFFFFFFFFF
@M05620:45:000000000-G6HP7:1:1101:21718:7700 1:N:0:156
TACCTGTACTGGGGAAGCATTTGAATATCCCCCCATGGTGATGGGGACGGAGAACTGCTCCATAAACACAGGCAACGTGCCTAACTTTCCCGGGAAGATGAAGTCAAAGAGCGACCACAGCTCTCGGAGGTTATTTTGCATCGGTGAGCCAGACAGAATGATCCGATGAGGGGTGCGAAACTATTTGAGGAAAGGAAGCACCTTTTTATTAAATTTACCTTTTAGCAATCGCCATTCCTACCCTAAAGATC
+
CCCCCFFFFFFFGGGGGGGGGGHHHHHHHHHGGGGHHHGHHHHHHGGGGGGGGHHHHHHHHHHHHHHHHHHHGHHHGHHHHHHHHHHHHHHGGGGGGHHHHHHHHHHHHHHHGGGGGHHHHHHHHGGGGGGHHHHHHHHGHHGGGGGHHGHHHGHHHHHHHHHHHGGGHHHGGDGGGGGGGGGGGGGGGGBFGGGGGGGGGFFFFFFFFFFFFFFFFFFFFFFFFFFFFFFFFFFFFFFFFFFFFFFFFFF
@M05620:45:000000000-G6HP7:1:1101:17142:7732 1:N:0:156
ATCTCTATCTCCTAAAAACCTGTTTAGATTTGGAGATAGACCTTCAGGTTTTTCATCATTTTCTGCATGAATTATACATTGACCACGTTCCAGCGTGGTCAGTTTGCAGCATTCTGTTATTTTGTTTGACAGAGTGTCTTGTTGAGAACATATGTAGGACATGATTTTTTCCTGCAACAGGGAAAATAAAGTATAAGTTTTAAAGATTTATTCTTTAATAAAGGATCTCAAAGCCAGCTTTAGAAAAAGGA
+
DDDCDFFFFFFFGGGGGGGGGGHHHHHHHHHHHHHHHHHHHHHHHHHHHHHGGHHHHIHHHHIHIHHHHHHHHHHHHHHHHHHHHHGHHHHHHHGGGGHHHHHHHHHHHHHHHHHHHHHHHHHHHHHHHHHHHHGHHHHHHHHHHHHHHHHHHHHHHHHHHHHHHHHHHGHHHHHHHHHHHGGHHHHHHHHHHHHHHHHHHHHHHHHHHHHHHHHHHHHHHHHHHHHHHHHHGHHHHGHHHHHGHHHHGGH
@M05620:45:000000000-G6HP7:1:1101:20673:7734 1:N:0:156
AGATTACTGCAACAGTTCCCCCTGGACCTGGAAAAGTTTCTTGCCTGGCTTACAGAAGCTGAAACAACTGCCAATGTCCTACAGGATGCTACCCGTAAGGAAAGGCTCCTAGAAGACTCCAAGGGAGTAAAAGAGCTGATGAAACAATGGCAAGTAAGTCAGGCATTTCCGCTTTAGCACTCTTGTGGATCCAATTGAACAATTCTCAGCATTTGTACTTGTAACTGACAAGCCAGGGACAAAACAAAGAT
+
CCCCCFFFFFFFGGGGGGGGGGGGHHHHHHHHHHHHGHHHHHHHHHHHHHHHHHHHHHHHHHHHHHHHHHHHHHHHHHHHHHHHHHHHHHHHHHGFGGHHHHHHHHHHGHHHHHHHHHHHHHHGGGGGHHHHHGHHHHHHHHHHHHHHHHHHHGHHHHHHHHHHHHHHHHGGGGGHHHHHHHHHHHHGHHHHGFHHHHHHHHHHHHHHHHHHHHHHHFHHHHHHHHHHGHHHHGGGGGGGGGGGGGGGGFF
@M05620:45:000000000-G6HP7:1:1101:26759:7745 1:N:0:156
TACCTGTACTGGGGAAGCATTTGAATATCCCCCCATGGTGATGGGGACGGAGAACTGCTCCATAAACACAGGCAACGTGCCTAACTTTCCCGGGAAGATGAAGTCAAAGAGCGACCACAGCTCTCGGAGGTTATTTTGCATCGGTGAGCCAGACAGAATGATCCGATGAGGGGTGCGAAACTATTTGAGGAAAGGAAGCACCTTTTTATTAAATTTACCTTTTAGCAATCGCCATTCCTACCCTAAAGATC
+
CCCCCFFFFFFFGGGGGGGGGGHHHHHHHHHGGGGHHHFGHHHHHGGGGGGGGHHHHHHHHHHHHHHHHHHHGHHHGHHHHHHHHHHHHHHGGGGGGHHHHHHHHHHHHHHHGGGGGHHHHHHHHGGGGGEHHHHHHHHFHHGGGGGHHHHHHGHHHHHHHHHHHGGGHHHGC;DGGCDFGGGGGGGFGGFGGGGFGGGGGFFFFFFFFFFFFFFFFFFFFFFFFFFFFFFFFFEFFFFFFFFFFFFFFFF
@M05620:45:000000000-G6HP7:1:1101:17128:7748 1:N:0:156
ATCTCTATCTCCTAAAAACCTGTTTAGATTTGGAGATAGACCTTCAGGTTTTTCATCATTTTCTGCATGAATTATACATTGACCACGTTCCAGCGTGGTCAGTTTGCAGCATTCTGTTATTTTGTTTGACAGAGTGTCTTGTTGAGAACATATGTAGGACATGATTTTTTCCTGCAACAGGGAAAATAAAGTATAAGTTTTAAAGATTTATTCTTTAATAAAGGATCTCAAAGCCAGCTTTAGAAAAAGGA
+
ABAABFFFFFFFGGGGGGGGGGHHHHHHHHHHHHHHHHHHHHHHHHHHHHHGGHGHHGIIHHHIHHHHHHHHHHHGHHHHHHHHHHGGHHHGHHGGGGHHHHHHHHHHHHHHHHHHHHGHHHHHHHHHHHGHHHHHHGHHHHHHFHGFHHHHHHHHHHHHHHHHHHHHHGHHHHHHHHGHHGGGHHHHGGHGHHHHHFGHHHHHHHHHHGHHHHHHHGHHHFHHHHHHHHHHHGHGHGHHHGHFFGFGGGF
@M05620:45:000000000-G6HP7:1:1101:7576:7750 1:N:0:156
ATCTCTATCTCCTAAAAACCTGTTTAGATTTGGAGATAGACCTTCAGGTTTTTCATCATTTTCTGCATGAATTATACATTGACCACGTTCCAGCGTGGTCAGTTTGCAGCATTCTGTTATTTTGTTTGACAGAGTGTCTTGTTGAGAACATATGTAGGACATGATTTTTTCCTGCAACAGGGAAAATAAAGTATAAGTTTTAAAGATTTATTCTTTAATAAAGGATCTCAAAGCCAGCTTTAGAAAAAGGA
+
BBBBAFFFFFFFFGGGGFFGCCGHHHGHHHHHGHGGHHHGEFHHHFHHGGHFFHHHHHFHHGHHFHHFHEFGGHHGFHFHHHHHFHGHFGHFFHGGDGHHHHGHHHGFFFHHGHHHGHDGHGHHHHHHHHHGHHHFHHGHHGHHFHHHHGDGFHHHHHHHHHHFGGHHF<FGHHBHFHHHHACCGGGFH<DFGFG<G>DFGHEGGFFFHGHGHHHHHFGFGFFFCGHHHHHGGHHHHGHHHHHGHHHHGGF
@M05620:45:000000000-G6HP7:1:1101:20679:7751 1:N:0:156
AGATTACTGCAACAGTTCCCCCTGGACCTGGAAAAGTTTCTTGCCTGGCTTACAGAAGCTGAAACAACTGCCAATGTCCTACAGGATGCTACCCGTAAGGAAAGGCTCCTAGAAGACTCCAAGGGAGTAAAAGAGCTGATGAAACAATGGCAAGTAAGTCAGGCATTTCCGCTTTAGCACTCTTGTGGATCCAATTGAACAATTCTCAGCATTTGTACTTGTAACTGACAAGCCAGGGACAAAACAAAGAT
+
BBBBBFFFFFFFGGGGGGGGGGGGHHHHHGHGHHHHHHHHHHHHGHHHHHHHHHGHHHHHHHHHHHHHHHHHEFHHHHHHFHHHHHHHHHHHHHGGGGHGGHHFGGHHGHHGHHHGHHHHHHHGGFGFHHHHHGHHHHGHFHHHHHHHHHHHHGHFHHHHHHHHHHHHHHGGGGGHGHHHHGHHHFFGGFHHF<GGHHGGFHGHHHHHFHFHHCFHFFGHHCHGHHH0CFHHHGGGG?EGEGGGGE9FB9C
@M05620:45:000000000-G6HP7:1:1101:7558:7759 1:N:0:156
ATCTCTATCTCCTAAAAACCTGTTTAGATTTGGAGATAGACCTTCAGGTTTTTCATCATTTTCTGCATGAATTATACATTGACCACGTTCCAGCGTGGTCAGTTTGCAGCATTCTGTTATTTTGTTTGACAGAGTGTCTTGTTGAGAACATATGTAGGACATGATTTTTTCCTGCAACAGGGAAAATAAAGTATAAGTTTTAAAGATTTATTCTTTAATAAAGGATCTCAAAGCCAGCTTTAGAAAAAGGA
+
CCCCCFFFFFFFGGGGGGGGGGGHHHHHHHHHHBGFHHHHHHHHHHHHHHHGGHHHHGHHGHHHHHHHHHHHHHHHHHHHHHHHHHGHHHHHHHGGGGHHHHHHHHHGHHHHHHHHHHHHHHHHHHHHHGHHHHHHHHHHHHHHFHHHHHHHHHHHHHHHHHHHHHHHHGHHHHHHHHHHHGGHHHHHHHHGHHGHHHHHHHHHHHHHHHHHHHHHHGHHHHHHHHHHHHHGFHHHHGHHHHHHGHHHGGH
@M05620:45:000000000-G6HP7:1:1101:5817:7767 1:N:0:156
CATCCTGACCCTGAAGTACCCCATTGAGCATGGCATCGTCACCAACTGGGACGACATGGAGAAGATCTGGCACCACACCTTCTACAACGAGCTGCGCGTGGCCCCGGAGGAGCACCCAGTGCTGCTGACCGAGGCCCCCCTGAACCCCAAGGCCAACAGAGAGAAGATGACTCAGGTGAGGCTCGGCCGACGCCCGTGCTCCTCCCGTCCTTTCCCCAGTCATTTTCTGCCCGGCTTGATTTCTGACATTA
+
CCCCCFFFFFFFGGGGGGGGGGGHHHHHHHHHHHHHHGHHHGHHHGHHHHHHGGGGGHHHHHHHHHHHHHHHHGHHHGGHHHHHHHHHGGGGGHHGGGGGGGHHGGGGGGGGHHHHGGHHHHHHHHHHHHGGGGGGGGGGGGHHHHGGGGHGHHGGGGGGGGGGGGGGGGGGGGGGGGGGGGGGFFFFFFFFFFFFDFFFFFFFFFFFFFFFFFFFFFFFFFFFFFFFFFFFFFFFFFFFFFFFFBFFFF0
@M05620:45:000000000-G6HP7:1:1101:5829:7787 1:N:0:156
CATCCTGACCCTGAAGTACCCCATTGAGCATGGCATCGTCACCAACTGGGACGACATGGAGAAGATCTGGCACCACACCTTCTACAACGAGCTGCGCGTGGCCCCGGAGGAGCACCCAGTGCTGCTGACCGAGGCCCCCCTGAACCCCAAGGCCAACAGAGAGAAGATGACTCAGGTGAGGCTCGGCCGACGCCCGTGCTCCTCCCGTCCTTTCCCCAGTCATTTTCTGCCCGGCTTGATTTCTGACATTA
+
CCCCCFFFFFFFGGGGGGGGGGGHHGHHGHHHHHHHHGHHHGHHHGHHHHHHGGGGGHHHHHHHHHHHHHHHHGHHHGGHHHHGHHHHGGGGGHHGGGGGGGHHGGGGGGGGHHHHGGHHHHHHHHHHHHGGGGGGGGGGGGHHHHGGGGHGHHGGGGGGGGGGFGGGGGGGGGGGGGGGGGFGFFFFFFFFFFFFDFFFFFFFFFFEFFFFFFFFFFDFFFFFFFFFFFFFBFFFFCFFFFFFFFFFFF0
@M05620:45:000000000-G6HP7:1:1101:12846:7803 1:N:0:156
CATCCTGACCCTGAAGTACCCCATTGAGCATGGCATCGTCACCAACTGGGACGACATGGAGAAGATCTGGCACCACACCTTCTACAACGAGCTGCGCGTGGCCCCGGAGGAGCACCCAGTGCTGCTGACCGAGGCCCCCCTGAACCCCAAGGCCAACAGAGAGAAGATGACTCAGGTGAGGCTCGGCCGACGCCCGTGCTCCTCCCGTCCTTTCCCCAGTCATTTTCTGCCCGGCTTGATTTCTGACATTT
+
A3AABFFBFFCFGEFFGGGGGGGHHHFHHFHFHHHHHAHHGGHGHGHHHHHHGGGGGHGGHHHHHHHHFHHHHGHHAFGHHHHHHHHHGGGGGHHGGGGGGGGHGGCDGGGGHHHHGGHGHHHHDHGHHHGGGGDGGGGGGGHGHHGGGGHGHHGGGGGGGFGFFGGGGFGGGGGGGGGGGEGFBBFFBBBBBBBBBFFFFFFFFFFEDFFFFFFFFFFFFFFFFFFFFFFFFBBBBBFBFFFFF/FB;F/
@M05620:45:000000000-G6HP7:1:1101:12824:7813 1:N:0:156
CATCCTGACCCTGAAGTACCCCATTGAGCATGGCATCGTCACCAACTGGGACGACATGGAGAAGATCTGGCACCACACCTTCTACAACGAGCTGCGCGTGGCCCCGGAGGAGCACCCAGTGCTGCTGACCGAGGCCCCCCTGAACCCCAAGGCCAACAGAGAGAAGATGACTCAGGTGAGGCTCGGCCGACGCCCGTGCTCCTCCCGTCCTTTCCCCAGTCATTTTCTGCCCGGCTTGATTTCTGACATTA
+
BAAABFFFFFBFGGGGGGGGGGGHHGHFHFGHHHHHHGHHHGHHHGHHHHHFGGGGGHHHHHHHGHHHHHHHHGHHHGGHHHHHHHHHGGGGGHHGGGGGGGHHGGGGGGGGHHHHGGHHEHHHHHHHHHGGGGGGGGGGGEHHHHGGGGHGHHGGGGGGGGGGGGGGGGGGGGGGGGGFGGGGFFFFACAFFFFFFFFEFFFFFFFADDDFFFFFFFDFFFFFFFFFEFFFFFFFFAAFFBFBFFF/FF/
@M05620:45:000000000-G6HP7:1:1101:12841:7821 1:N:0:156
CATCCTGACCCTGAAGTACCCCATTGAGCATGGCATCGTCACCAACTGGGACGACATGGAGAAGATCTGGCACCACACCTTCTACAACGAGCTGCGCGTGGCCCCGGAGGAGCACCCAGTGCTGCTGACCGAGGCCCCCCTGAACCCCAAGGCCAACAGAGAGAAGATGACTCAGGTGAGGCTCGGCCGACGCCCGTGCTCCTCCCGTCCTTTCCCCAGTCATTTTCTGCCCGGCTTGATTTCTGACATTA
+
CBCCDFFFFFFFGGGGGGGGGGGHHHHHHHHHHHHHHGHHHGHHHGHHHHHHGGGGGHHHHHHHHHHHHHHHHGHHHGGHHHHHHHHHGGGGGHHGGGFGGGHHGGGGGGGGHHHHGGHGHHHHHHHHHHGGGGGGGGGGGGHHHHGGGGHGHHGGGGGGGGGGGGGGGGGGGGGGHGGGGGGGFFFFFFFFFFFFFFFFFFFFFFFFFFDFFFFFFFFFFFFFFFFFFFFFFFFFFFFFFFFHFFFFFF9
@M05620:45:000000000-G6HP7:1:1101:11497:7825 1:N:0:156
TACCTGTACTGGGGAAGCATTTGAATATCCCCCCATGGTGATGGGGACGGAGAACTGCTCCATAAACACAGGCAACGTGCCTAACTTTCCCGGGAAGATGAAGTCAAAGAGCGACCACAGCTCTCGGAGGTTATTTTGCATCGGTGAGCCAGACAGAATGATCCGATGAGGGGTGCGAAACTATTTGAGGAAAGGAAGCACCTTTTTATTAAATTTACCTTTTAGCAATCGCCATTCCTACCCTAAAGATC
+
CBCCCFFFFFFFGGGGGGGGGGHHHHHHHHHGGGGHHHGHHHHHHGGGGGGGGHHHHHHHHHHHHHHHHHHHGHHHGHHHHHHHHHHHHHHGGGGGGHHHHHGHHHHHHHHHGGGGGHHHHHHHHGGGGGEHHHHHHHHHHHGGGGGHHHHHHGHHHHHHHHHHHGGGHHHGGEDGGGGGGGGGGGGGGGFFGGGGGFGFGFFFFFFFFFFFFFFFFFFFFFFFFFFFFFFFFFFFFFFFFFFFFFFFFFB
@M05620:45:000000000-G6HP7:1:1101:17417:7830 1:N:0:156
TACCTGTACTGGGGAAGCATTTGAATATCCCCCCATGGTGATGGGGACGGAGAACTGCTCCATAAACACAGGCAACGTGCCTAACTTTCCCGGGAAGATGAAGTCAAAGAGCGACCACAGCTCTCGGAGGTTATTTTGCATCGGTGAGCCAGACAGAATGATCCGATGAGGGGTGCGAAACTATTTGAGGAAAGGAAGCACCTTTTTATTAAATTTACCTTTTAGCAATCGCCATTCCTACCCTAAAGATC
+
CCCCCFFFFFFFGGGGGGGGGGHHHHHHHHHGGGGHHHGHHHHHHGGGGGGGGHHHHHHHHHHHHHHHHHHHGHHHGHHHHHHHHHHHHHHGGGGGGGHHHHHHHHHHHHHHGGGGGHHHHHHHHGGGGGGHHHHHHHHHHHGGGGGHHHHHHGHHHHHHHHHHHGGGHHHGGGGGGGGGGGGGGGGGGGFGGGGGGGGFGFFFFFFFFFFFFFFFFFFFFFFFFFFFFFFFFFFFFFFFFFFFFFFFFFF
@M05620:45:000000000-G6HP7:1:1101:17435:7831 1:N:0:156
TACCTGTACTGGGGAAGCATTTGAATATCCCCCCATGGTGATGGGGACGGAGAACTGCTCCATAAACACAGGCAACGTGCCTAACTTTCCCGGGAAGATGAAGTCAAAGAGCGACCACAGCTCTCGGAGGTTATTTTGCATCGGTGAGCCAGACAGAATGATCCGATGAGGGGTGCGAAACTATTTGAGGAAAGGAAGCACCTTTTTATTAAATTTACCTTTTAGCAATCGCCATTCCTACCCTAAAGATC
+
CCCCCFFFFFFFGGGGGGGGGGHHHHHHHHHGGGGHHHHHGHHHHGGGGGGGGHHHHHHHHHHHHHHHHHHHGHHHGHHHHHHHHHHHHHHGGGGGGHHHHHHHHHHHGHHHGGGGGHHHHHHHHGGGGGGHHHHHHHHHHHGGGGGHHHHHHGHHHHHHHHHHHGGGHHHGGEEGGDBFGGGGGGGGFFFFGGGGGGGFGFFFFFFFFFFFFFFFFFFFFFFFFFFFFFFFFDFFFFFFFFFFFFFFFFF
@M05620:45:000000000-G6HP7:1:1101:11500:7845 1:N:0:156
TACCTGTACTGGGGAAGCATTTGAATATCCCCCCATGGTGATGGGGACGGAGAACTGCTCCATAAACACAGGCAACGTGCCTAACTTTCCCGGGAAGATGAAGTCAAAGAGCGACCACAGCTCTCGGAGGTTATTTTGCATCGGTGAGCCAGACAGAATGATCCGATGAGGGGTGCGAAACTATTTGAGGAAAGGAAGCACCTTTTTATTAAATTTACCTTTTAGCAATCGCCATTCCTACCCTAAAGATC
+
33AABFDFFF54FEFEEGGGGGHHCFHHHHFGGGCHHGFGHHHHEEEGGGG1EHHHHHHHHHHHHHHHGHHHGGHHGGHHHHHHHGFHHHG?EEEG?GHHGHFFHFHHHHBHGGGGGHHHGHHHHGGGCGAGHHHHHHGFHHGGGGGHHHHFHEH/CGHHHHHHEGFGHHGA?.;C?ABBGFFFGGGGE/9BBAABF.EFFFFFFFFF/BB/BFFFFFFFFBF/BBFFFFEEDDFFFFFFF.AFFFFFF/9
@M05620:45:000000000-G6HP7:1:1101:12802:7845 1:N:0:156
ATCTCTATCTCCTAAAAACCTGTTTAGATTTGGAGATAGACCTTCAGGTTTTTCATCATTTTCTGCATGAATTATACATTGACCACGTTCCAGCGTGGTCAGTTTGCAGCATTCTGTTATTTTGTTTGACAGAGTGTCTTGTTGAGAACATATGTAGGACATGATTTTTTCCTGCAACAGGGAAAATAAAGTATAAGTTTTAAAGATTTATTCTTTAATAAAGGATCTCAAAGCCAGCTTTAGAAAAAGGA
+
BBBBBFFFFFFFGGGGGGGGGGHHHHHHHHHHHHHHHHHHHHHHHHHHHHHGGHHHHHHHHHHHHHHHHGHHHHHHHHHHHHHHHHGHHHHHHHGGGGHHHHHHHHHHHHHHHHHHHHHHHHHHHHHHHHHHHHHHHHHHHHHHHHHGHHHHHHHHHHHHHHHHHHHHHGHHHHGHHHHHHGGHHHFGHGGHHHHHH=GHHHFHHHHHHHHHHHHHHHHHDHGHHHGHHGHHHHFGGGHHHHHBGFHHGGH
@M05620:45:000000000-G6HP7:1:1101:9123:7849 1:N:0:156
TACCTGTACTGGGGAAGCATTTGAATATCCCCCCATGGTGATGGGGACGGAGAACTGCTCCATAAACACAGGCAACGTGCCTAACTTTCCCGGGAAGATGAAGTCAAAGAGCGACCACAGCTCTCGGAGGTTATTTTGCATCGGTGAGCCAGACAGAATGATCCGATGAGGGGTGCGAAACTATTTGAGGAAAGGAAGCACCTTTTTATTAAATTTACCTTTTAGCAATCGCCATTCCTACCCTAAAGATC
+
BBABBFFFFFFFGGGGGGGGGGHHHHHHHHHGGGGHHHHHHHHHHGFGGGGGGHHHHHHHHHHHHGHHHGHGGHHHGGEFHFHHHHHHHHHGGGGCEFHHFHHHHHHHGHHGGGGGGHHHHHHHHGGGGGCGFGHHHFHHHHGGGGGHHHHHHGHGHHFGFGHHH?DGBFFFF.=AF9?FGGFGGGGFEG;9FFGFFGGEGFFFFFFFFFFBBFFFFFFFBFF;B/B/FBEFFF9FFFFFF.AFFFFFBFB
@M05620:45:000000000-G6HP7:1:1101:17420:7849 1:N:0:156
TACCTGTACTGGGGAAGCATTTGAATATCCCCCCATGGTGATGGGGACGGAGAACTGCTCCATAAACACAGGCAACGTGCCTAACTTTCCCGGGAAGATGAAGTCAAAGAGCGACCACAGCTCTCGGAGGTTATTTTGCATCGGTGAGCCAGACAGAATGATCCGATGAGGGGTGCGAAACTATTTGAGGAAAGGAAGCACCTTTTTATTAAATTTACCTTTTAGCAATCGCCATTCCTACCCTAAAGATC
+
BBCCBFFFFFFFGGGEFGGGGGHHHHHHHHHGGGGHHHHHHHHHHGEGGGGGGHHHHHHHHHHHHHHHHHHHGHHHGHHHHHHHHHHHHHHGGGGCGHHHHHHHHHHGHHHHGGGGGHHHHHHHHGGGGGEHHHHHHHHFHHGGGGGHHHHHFGHHFGHHEHHHHGGGHHHGG;AFGA??DGGGGGGGGGFFGGGGGGGGGFFFFFFFFFFBFFFFFFFFFFFFFFFFFFFFFFFFFFFFFFFFFBFFFFF
@M05620:45:000000000-G6HP7:1:1101:19565:7852 1:N:0:156
ATCTCTATCTCCTAAAAACCTGTTTAGATTTGGAGATAGACCTTCAGGTTTTTCATCATTTTCTGCATGAATTATACATTGACCACGTTCCAGCGTGGTCAGTTTGCAGCATTCTGTTATTTTGTTTGACAGAGTGTCTTGTTGAGAACATATGTAGGACATGATTTTTTCCTGCAACAGGGAAAATAAAGTATAAGTTTTAAAGATTTATTCTTTAATAAAGGATCTCAAAGCCAGCTTTAGAAAAAGGA
+
CCCCCFFFFFFFGGGGGGGGGGHHHHHHHHHHHHHHHHHHHHHHHHHHHHHGGHHHHHHHHHHHHHHHHHHHHHHHHHHHHHHHHHGHHHHHHHGGGGHHHHHHHHHHHHHHHHHHHHHHHHHHHHHHHHHHHHHHHHHHHHHHHHHHHHHHHHHHHHHHHHHHHHHHHGHHHHHHHHHHHGGHHHHHHHHHHHHHHFGHHHHHHHHHHHHHHHHHHHHHHHHHHHHHHHHHHHHHHGHHHHHGHHHHGGH
@M05620:45:000000000-G6HP7:1:1101:10282:7854 1:N:0:156
ATCTCTATCTCCTAAAAACCTGTTTAGATTTGGAGATAGACCTTCAGGTTTTTCATCATTTTCTGCATGAATTATACATTGACCACGTTCCAGCGTGGTCAGTTTGCAGCATTCTGTTATTTTGTTTGACAGAGTGTCTTGTTGAGAACATATGTAGGACATGATTTTTTCCTGCAACAGGGAAAATAAAGTATAAGTTTTAAAGATTTATTCTTTAATAAAGGATCTCAAAGCCAGCTTTAGAAAAAGGA
+
DDDCDFFFFFFFGGGGGGGGGGHHHHHFHHHHHHHHHHHHHHHHHHHHHHHGGHHHHHHHHHIHHHHHHHHHHHHHHHHHHHHHHHGHHHHHHHGGGGHHHHHHHHHHHHHHHHHHHHHHHHHHHHHHHHHHHHHHHHHHHHHHHHHHHHHHHHHGHHHHHHHHHHHHHGHHHHGHHHHHHGGHHHGHHHHHHHHHHHHHHHHHHHHHHHHHHHHHHHHHHHHHHHHHHHHHHHHHHGHHHHHHHHHHGGH
@M05620:45:000000000-G6HP7:1:1101:27009:7854 1:N:0:156
TACCTGTACTGGGGAAGCATTTGAATATCCCCCCATGGTGATGGGGACGGAGAACTGCTCCATAAACACAGGCAACGTGCCTAACTTTCCCGGGAAGATGAAGTCAAAGAGCGACCACAGCTCTCGGAGGTTATTTTGCATCGGTGAGCCAGACAGAATGATCCGATGAGGGGTGCGAAACTATTTGAGGAAAGGAAGCACCTTTTTATTAAATTTACCTTTTAGCAATCGCCATTCCTACCCTAAAGATC
+
A>>AAFFFFFFFGGFGGGGGGGHHHHHHHHHGGGGHFHBGFHHHHGEGGGGGGHHHHHHHHHHHHHHHHHHHGHHHGHHHHHHGHHHHHHHGGGGGGHHHHHHHHHHHHHHHGGGGGHGHGHHHHEGGGGGHHHHHHHHGHHGGGGGHHHHHFEHGFHHHFHHHHDFGHHHGG;CGGDADGGFGGGGBEGEFFFF/;FGGGFFFFFFFFFFFFFFFFFFFFFFFFFFBFFFEFF;F99FFFFFFF.:BFFB
@M05620:45:000000000-G6HP7:1:1101:19582:7857 1:N:0:156
ATCTCTATCTCCTAAAAACCTGTTTAGATTTGGAGATAGACCTTCAGGTTTTTCATCATTTTCTGCATGAATTATACATTGACCACGTTCCAGCGTGGTCAGTTTGCAGCATTCTGTTATTTTGTTTGACAGAGTGTCTTGTTGAGAACATATGTAGGACATGATTTTTTCCTGCAACAGGGAAAATAAAGTATAAGTTTTAAAGATTTATTCTTTAATAAAGGATCTCAAAGCCAGCTTTAGAAAAAGGA
+
CCCCCFFFFFFFGGGGGGGGGGHHHHHHHHHHHHHHHHHHHHHHHHHHHHHGGHHHHHHHHHIHHHHHHHHHHHHHHHHHHHHHHHGHHHHHHHGGGGHHHHHHHHHHHHHHHHHHHHHHHHHHHHHHHHHHHHHHHHHHHHHHHHHHHHHHHHHHHHHHHHHGHHHHHGHHHHHHHHHHHGGHHHHHHHHHHHHHHGHHHHHHHHHHHHHHHHHHHHHHFHHHHHHHHHHHHHHHHGHHHHHFHHHGGGG
@M05620:45:000000000-G6HP7:1:1101:12794:7862 1:N:0:156
ATCTCTATCTCCTAAAAACCTGTTTAGATTTGGAGATAGACCTTCAGGTTTTTCATCATTTTCTGCATGAATTATACATTGACCACGTTCCAGCGTGGTCAGTTTGCAGCATTCTGTTATTTTGTTTGACAGAGTGTCTTGTTGAGAACATATGTAGGACATGATTTTTTCCTGCAACAGGGAAAATAAAGTATAAGTTTTAAAGATTTATTCTTTAATAAAGGATCTCAAAGCCAGCTTTAGAAAAAGGA
+
CBCCCFFFFFFFGGGGGGGGGGHHHHHHHHHHHHHHHHHHHHHHHHHHHHHGGHHHHHHHHHHHHHHHHHHHHHHHHHHHGHHHHHGHHHHHHHGFGGHHHHFHHHHHHHHHHHHHHHHHHHHHHHHHHHGHHHGHHHHHHHHHHHHHHHHHHHHHHHHHHHHHHHHHHGHHHHHHHHHHHGGGHHHHHHHHHHHHHHHHHHHHHHHHHGHHHHHHHHHHHHHHHHGHHHHGHHHHHGHHHHHFGHFHGGG
@M05620:45:000000000-G6HP7:1:1101:20803:7865 1:N:0:156
ATCTCTATCTCCTAAAAACCTGTTTAGATTTGGAGATAGACCTTCAGGTTTTTCATCATTTTCTGCATGAATTATACATTGACCACGTTCCAGCGTGGTCAGTTTGCAGCATTCTGTTATTTTGTTTGACAGAGTGTCTTGTTGAGAACATATGTAGGACATGATTTTTTCCTGCAACAGGGAAAATAAAGTATAAGTTTTAAAGATTTATTCTTTAATAAAGGATCTCAAAGCCAGCTTTAGAAAAAGGA
+
DCDDDFFFFFFFGGGGGGGGGGHHHHHHHHHHHHHHHHHHHHHHHHHHHHHGGHHHHIIHHHIHIHHHHHHHHHHHHHHHHHHHHHGHHHHHHHGEGGHHHHHHHHHHHHHHHHHHHHHHHHHHGGHHGGHHHHHHGHHHHGHHHHHHHHHHHHHHHHHHHHHHHHHHHGHHHHHHHHGHHGGGHHHGHHHFHHHHHFGHHGHHHHHHHHHHHHHHHEHHHHHHHHHHHHHHHFHHHGHHHGHHHFHHDGC
@M05620:45:000000000-G6HP7:1:1101:9114:7865 1:N:0:156
TACCTGTACTGGGGAAGCATTTGAATATCCCCCCATGGTGATGGGGACGGAGAACTGCTCCATAAACACAGGCAACGTGCCTAACTTTCCCGGGAAGATGAAGTCAAAGAGCGACCACAGCTCTCGGAGGTTATTTTGCATCGGTGAGCCAGACAGAATGATCCGATGAGGGGTGCGAAACTATTTGAGGAAAGGAAGCACCTTTTTATTAAATTTACCTTTTAGCAATCGCCATTCCTACCCTAAAGATC
+
CCCDDFFFFFFFGGGGGGGGGGHHHHHHHHHGGGGHHHHHHHHHHGGGGGGGGHHHHHHHHHHHHHHHHHHHGHHHGHHHHHHHHHHHHHHGGGGGGGHHHHHHHHHHHHHHGGGGGHHHHHHHHGGGGGEHHHHHHHHHHHGGGGGHHHHHHGHHHHHHHHHHHGGGHHHGGEFGGGGGGGGHHGHGEFCFGGGGGGGFGFFFFFFFHFFFFFFFFFFFFFFFFFFFFFFFFFFFFFFFFFFFFFFFFFF
@M05620:45:000000000-G6HP7:1:1101:26999:7870 1:N:0:156
TACCTGTACTGGGGAAGCATTTGAATATCCCCCCATGGTGATGGGGACGGAGAACTGCTCCATAAACACAGGCAACGTGCCTAACTTTCCCGGGAAGATGAAGTCAAAGAGCGACCACAGCTCTCGGAGGTTATTTTGCATCGGTGAGCCAGACAGAATGATCCGATGAGGGGTGCGAAACTATTTGAGGAAAGGAAGCACCTTTTTATTAAATTTACCTTTTAGCAATCGCCATTCCTACCCTAAAGATC
+
CCCCCFFFFFFFGGGGGGGGGGHHHHHHHHHGGGGHHHFGHHHHHGGGGGGGGHHHHHHHHHHHHHHHHHHHGHHHGHHHHHHHHHHHHHHGGGGGGHHHHHHHHHHHHHHHGGGGGHHHHHHHHGGGGGEHHHHHHHHGHHGGGGGHHHHHHGHHHHHHHHHHHGGGHHHGGEGGGEGGGGGGGGGGGGGGGGGGGGGGGFFFFFFFFFFFFFFFFFFFFFFFFFFFFFFFFFFFFFFFFFFFFFFFFFF
@M05620:45:000000000-G6HP7:1:1101:19575:7873 1:N:0:156
ATCTCTATCTCCTAAAAACCTGTTTAGATTTGGAGATAGACCTTCAGGTTTTTCATCATTTTCTGCATGAATTATACATTGACCACGTTCCAGCGTGGTCAGTTTGCAGCATTCTGTTATTTTGTTTGACAGAGTGTCTTGTTGAGAACATATGTAGGACATGATTTTTTCCTGCAACAGGGAAAATAAAGTATAAGTTTTAAAGATTTATTCTTTAATAAAGGATCTCAAAGCCAGCTTTAGAAAAAGGA
+
BBBBBFFFFFFFGGGGGGGGGFGHHGHHHHGGHHHHHHGHGHHHHHHHHHHGGHGHHHHHHHHFHHHGHFHHHHHHHHHHHHHHHHGFAGFHHGFEGGHHHHHHHHHGHHHHHHHHHHHHHHHFFGHHGHHHHHHHHHHHGFHHHHHHHGHHHHHHHHHHHHHHHHHHHGHHHHHGHHHHGGGGEFGBHHHHHHHHHGFGHGHGHHHHGHHHHHHHGHHHHGBGHHGHHGGHGHHHHGHHHHHEGFHGGGB
@M05620:45:000000000-G6HP7:1:1101:10283:7879 1:N:0:156
ATCTCTATCTCCTAAAAACCTGTTTAGGTTTGGAGATAGACCTTCAGGTTTTTCATCATTTTCTGCATGAATTATACATTGACCACGTTCCAGCGTGGTCAGTTTGCAGCATTCTGTTATTTTGTTTGACAGAGTGTCTTGTTGAGAACATATGTAGGACATGATTTTTTCCTGCAACAGGGAAAATAAAGTATAAGTTTTAAAGATTTATTCTTTAATAAAGGATCTCAAAGCCAGCTTTAGAAAAAGGA
+
CCCCCFFFFFFFGGGGGGGGGGHHHHHFHHHGGHHHHHHHHHHHHHHHHHHGGHHHHHIHHIHHHHHHHHHHHHHHHHHHHHHHFHGHHHHHHHGGGGHHHHHHHHHHHHHHGHHHHHHHHHHHHHHHHHHHHHFHHHHHHHHHHHHHHHHHHHHHHHHHHHHHHHHHHGHHHHGHHHHHHGGHHHHHHGHHHHHHHHHHHHHHHHHHHHHHHHHHHGHHHHHHHHHHHHHHHHHGHGHHHHGHGGHHGGG
@M05620:45:000000000-G6HP7:1:1101:26987:7883 1:N:0:156
TACCTGTACTGGGGAAGCATTTGAATATCCCCCCATGGTGATGGGGACGGAGAACTGCTCCATAAACACAGGCAACGTGCCTAACTTTCCCGGGAAGATGAAGTCAAAGAGCGACCACAGCTCTCGGAGGTTATTTTGCATCGGTGAGCCAGACAGAATGATCCGATGAGGGGTGCGAAACTATTTGAGGAAAGGAAGCACCTTTTTATTAAATTTACCTTTTAGCAATCGCCATTCCTACCCTAAAGATC
+
11AAAFFFFFFFA11EEGFGGGGDDFFGGHHGGGGHHHHHCGHCHGGGGGGGEHGHGGHHHGHHHHHHHHHHGEFG>GHHHHF1GHHHHHHGGGGGGHHHHFHHHHHHHGGHGGGGGHHHHHHHHGFCCGCGGHHHHFHBGHCGGGFCGHHHHGHHHHHHGHH<GCCGGHCECACF@BG@AFGGFFGGGGGGGGGFECFGGFFFFFFFFFFFFFFFFFFFBFFFFFF9FBAEFFFFFFFFFFFFFFBFFFB
@M05620:45:000000000-G6HP7:1:1101:20815:7884 1:N:0:156
ATCTCTATCTCCTAAAAACCTGTTTAGATTTGGAGATAGACCTTCAGGTTTTTCATCATTTTCTGCATGAATTATACATTGACCACGTTCCAGCGTGGTCAGTTTGCAGCATTCTGTTATTTTGTTTGACAGAGTGTCTTGTTGAGAACATATGTAGGACATGATTTTTTCCTGCAACAGGGAAAATAAAGTATAAGTTTTAAAGATTTATTCTTTAATAAAGGATCTCAAAGCCAGCTTTAGAAAAAGGA
+
CCCCCFFFFFFFGGGGGGGGGGHHHHHHHHHHHHHHHHHHHHHHHHHHHHHGGHHHHIIHHHHHHHHHHHHHHHHHHHHHHHHHHHGHHHHHHHGEGGHHHHGHHHHHHHHHHHHHHHHHHHHHHHHHGHGHHHHHHHHHHHHHHHHHHHHHHHHHHHHHHHHHHHHHHGHHHHHHHHHHHGGGHHHHGHHHHHHHGFGHHGHHHHHHHHHHHHHHHHHHHHHHHHHHHHHHHHHHHGHHHHHFFHGHGGH
@M05620:45:000000000-G6HP7:1:1101:7884:7902 1:N:0:156
AGATTACTGCAACAGTTCCCCCTGGACCTGGAAAAGTTTCTTGCCTGGCTTACAGAAGCTGAAACAACTGCCAATGTCCTACAGGATGCTACCCGTAAGGAAAGGCTCCTAGAAGACTCCAAGGGAGTAAAAGAGCTGATGAAACAATGGCAAGTAAGTCAGGCATTTCCGCTTTAGCACTCTTGTGGATCCAATTGAACAATTCTCAGCATTTGTACTTGTAACTGACAAGCCAGGGACAAAACAAAGAT
+
BBAABFF5DFFFGGGGGGGGGGGGHHHHHHHHHHHHHHHHHHHGHHHHHHHHHHHHHHHHHHHHHHHHHHHHGHHHGHHHHHHHHHHFGHHHHHGGGGHGGH3FHGGHGHHHHHHGHHHHGHHGGGGGEFHHHGGGHHHHHFHHHFGHHGHHHGHHHHHHHHHHHHHGHHGGGGGGHH<GHHGHHGFGHHHHHHFHHFHGHHHHHHHHHFHHHHHHHHHHGHHHHHHHCGHHHGFGGGEEAA9FFAEFFFF
@M05620:45:000000000-G6HP7:1:1101:5331:7906 1:N:0:156
CATCCTGACCCTGAAGTACCCCATTGAGCATGGCATCGTCACCAACTGGGACGACATGGAGAAGATCTGGCACCACACCTTCTACAACGAGCTGCGCGTGGCCCCGGAGGAGCACCCAGTGCTGCTGACCGAGGCCCCCCTGAACCCCAAGGCCAACAGAGAGAAGATGACTCAGGTGAGGCTCGGCCGACGCCCGTGCTCCTCCCGTCCTTTCCCCAGTCATTTTCTGCCCGGCTTGATTTCTGACATTA
+
BBCBCFFFFCFFGGGGGGGGGGGHHHHHHHHHHHHHHGHHHGHHHGHHHHGHGGGGGHHHHGHHGHHHHHHHHGHHHGGHHHHHHHHHGGGGGHHGGGGGGGHHGGGGGGGGHHHHGGHHHHHGHGHGHHGGGGGGGGGGGGHHHHGGGGHGHHGGGGGGGGGGFFFGGGGGGGFGFGFGGGGGFFFDF=9C-CFF-AAFFFFFFFFEDDDFFFFFFFF;FFFFFF/BFEFFFFFFFF9FFFFFFBBFFF/
@M05620:45:000000000-G6HP7:1:1101:5348:7913 1:N:0:156
CATCCTGACCCTGAAGTACCCCATTGAGCATGGCATCGTCACCAACTGGGACGACATGGAGAAGATCTGGCACCACACCTTCTACAACGAGCTGCGCGTGGCCCCGGAGGAGCACCCAGTGCTGCTGACCGAGGCCCCCCTGAACCCCAAGGCCAACAGAGAGAAGATGACTCAGGTGAGGCTCGGCCGACGCCCGTGCTCCTCCCGTCCTTTCCCCAGTCATTTTCTGCCCGGCTTGATTTCTGACATTA
+
CCCCCFFFFFFFGGGGGGGGGGGHHHHHHHHHHHHHHGHHHGHHHGHHHHHHGGGGGHHHHHHHHHHHHHHHHGHHHGGHHHHHHHHHGGGGGHHGGGGGGGHHGGGGGGGGHHHHGGHHHHHHHHHHHHGGGGGGGGGGGGHHHHGGGGHGHHGGGGGGGGGGGGGGGGGGGGGGGGGGGGGGFFFFFFFFFFFFBFFFFFFFFFFFFFFFFFFFFFFFFFFFFFFFFFFFFFFFFFFFFFFFFFFFFF0
@M05620:45:000000000-G6HP7:1:1101:16375:7915 1:N:0:156
AGATTACTGCAACAGTTCCCCCTGGACCTGGAAAAGTTTCTTGCCTGGCTTACAGAAGCTGAAACAACTGCCAATGTCCTACAGGATGCTACCCGTAAGGAAAGGCTCCTAGAAGACTCCAAGGGAGTAAAAGAGCTGATGAAACAATGGCAAGTAAGTCAGGCATTTCCGCTTTAGCACTCTTGTGGATCCAATTGAACAATTCTCAGCATTTGTACTTGTAACTGACAAGCCAGGGACAAAACAAAGAT
+
BABBBFFFDF4FGGBGGGGGGGGGHHHHHHFHFHHHHHHHHHHHHHHHHHHHHHHHHHHHHHHHHHHHHHHHHHHHHHHHHHHHHHHHHHDGHHGGGGHHHHHHFHHHGHHHHHHHHHHGFH3FEGEGHEHHHGHHHHGHHDGHHHHHHHGHHGHHHHHHHHHHHHHHHHGGGGGHGHHHHHHHHGHGGHHHHHHHHGGHBHHHHHHHHHHHHHHHHHHGHHHHHHHGGHHHHGGGGGGGGGBAFGFGGGF
@M05620:45:000000000-G6HP7:1:1101:7879:7923 1:N:0:156
AGATTACTGCAACAGTTCCCCCTGGACCTGGAAAAGTTTCTTGCCTGGCTTACAGAAGCTGAAACAACTGCCAATGTCCTACAGGATGCTACCCGTAAGGAAAGGCTCCTAGAAGACTCCAAGGGAGTAAAAGAGCTGATGAAACAATGGCAAGTAAGTCAGGCATTTCCGCTTTAGCACTCTTGTGGATCCAATTGAACAATTCTCAGCATTTGTACTTGTAACTGACAAGCCAGGGACAAAACAAAGAT
+
DDDCCFFFFFFFGGGGGGGGGGGGHHHHHHHHHHHHHHHHHHHHHHHHHHHHHHHHHHHHHHHHHHHHHHHHHHHHHHHHHHHHHHHHHHHHHHGGGGHHHHHHHHHHGHHHHHHHHHHHHHHGGGGGHHHHHGHHHHHHH?GHHHHHHHHHHGHHHHHHHHHHHHHHHHGGGGGHHHHHHHHHHGHGHHHHGHHHHHHHHHHHHHHHHHHHHHHHHHHHHGHHHHHGHHHHHGGGGGGGGGFFGGGGGGG
@M05620:45:000000000-G6HP7:1:1101:18468:7930 1:N:0:156
ATCTCTATCTCCTAAAAACCTGTTTAGATTTGGAGATAGACCTTCAGGTTTTTCATCATTTTCTGCATGAATTATACATTGACCACGTTCCAGCGTGGTCAGTTTGCAGCATTCTGTTATTTTGTTTGACAGAGTGTCTTGTTGAGAACATATGTAGGACATGATTTTTTCCTGCAACAGGGAAAATAAAGTATAAGTTTTAAAGATTTATTCTTTAATAAAGGATCTCAAAGCCAGCTTTAGAAAAAGGA
+
DDDCDFFFFFFFGGGGGGGGGGHHHHHHHHHHHHHHHHHHHHHHHHHHHHHGGHHHHHHIHIHHHHHHHHHHHHHHHHHHHHHHHHGHHHHHHHGFFGHHHGHHHHHHHHHHHHHHHHHHHHHHHHHHHGHHHHHHHHHHHHHHHHHHHHHHHHHHHHHHHHHHHHHHHGHHHHHHHHHGHGGHHHHHHGHHHHGHHGHHHHHHHHHHHHHHHHHHHHHHHHHHHHHHHHHHHHHHHGHHHHGHGHHGGGG
@M05620:45:000000000-G6HP7:1:1101:18486:7931 1:N:0:156
ATCTCTATCTCCTAAAAACCTGTTTAGATTTGGAGATAGACCTTCAGGTTTTTCATCATTTTCTGCATGAATTATACATTGACCACGTTCCAGCGTGGTCAGTTTGCAGCATTCTGTTATTTTGTTTGACAGAGTGTCTTGTTGAGAACATATGTAGGACATGATTTTTTCCTGCAACAGGGAAAATAAAGTATAAGTTTTAAAGATTTATTCTTTAATAAAGGATCTCAAAGCCAGCTTTAGAAAAAGGA
+
CCCCCFFFFFFFGGGGGGGGGGGHHHHHHHHHHHGHHHHHHHHHHHHHHHHGGHHHHHHHHHHHHHHHHHHHHHHHHHHHHHHHHHGHHHHHHHGGGGHHHHHHHHHHHHHHHHHHHHHHHHHHHHHHHHHHHHGHHHHHHHHHHHHHHHHHHHHHHHHHHHHHHHHHHGHHHHGHHHHHHGGHHHHHHHHHHHHHHGHHHHGHHHHHHHHHHHHHHHHHHHHHHHHHHGHHHFHHHGHHHHHFHHHHGGH
@M05620:45:000000000-G6HP7:1:1101:5345:7934 1:N:0:156
CATCCTGACCCTGAAGTACCCCATTGAGCATGGCATCGTCACCAACTGGGACGACATGGAGAAGATCTGGCACCACACCTTCTACAACGAGCTGCGCGTGGCCCCGGAGGAGCACCCAGTGCTGCTGACCGAGGCCCCCCTGAACCCCAAGGCCAACAGAGAGAAGATGACTCAGGTGAGGCTCGGCCGACGCCCGTGCTCCTCCCGTCCTTTCCCCAGTCATTTTCTGCCCGGCTTGATTTCTGACATTT
+
CCBCCFFFFFFFGGGGGGGGGGGHHHHHHHHHFGHHHGHHHGHHHGHHHHHHGGGGGHHHHHHHHHHHGHHHHGHHHGGHHHHHHHHHGGGGGHHGGGGGGGHHGGGGGGGGHHHHGGHHFHHHHHFHHHGGGGGGGGGGGGHHHHGGGGHGHHEGGGGGGGGFGGGGGGGGGGFFGGGGGEEGFFFFFFFFFFFAD.AFFFFFFFFFFFFFFFFFFFDFFFFFFFFFFFFFD;@FFAAFFFFFF0BBFF0
@M05620:45:000000000-G6HP7:1:1101:7896:7934 1:N:0:156
AGATTACTGCAACAGTTCCCCCTGGACCTGGAAAAGTTTCTTGCCTGGCTTACAGAAGCTGAAACAACTGCCAATGTCCTACAGGATGCTACCCGTAAGGAAAGGCTCCTAGAAGACTCCAAGGGAGTAAAAGAGCTGATGAAACAATGGCAAGTAAGTCAGGCATTTCCGCTTTAGCACTCTTGTGGATCCAATTGAACAATTCTCAGCATTTGTACTTGTAACTGACAAGCCAGGGACAAAACAAAGAT
+
A>AAAFFFFFFFGGGGGFGGGGGGHHHHH4FGHHFHHHHHHHHGGHHEHHHHHHEEGHHHHGHHHHHHHHGHHHHHHHHHHHHHHHHFHHFHHHGF/1FHHGEFHHHHGHHHHHHHHHHHGHHGGGGGHHHHHGHHHHGHG3?GGFHHBFHFHGGFHHHHGHHHFHHHHHGGGGGH1FFHHHHHHFGEGCGGHHHHHDGHFFHHHHHHHHFHHCHHFGHHGFHHHG0CBGGCGGFGE?GF.99FFEGGEFG
@M05620:45:000000000-G6HP7:1:1101:7880:7943 1:N:0:156
AGATTACTGCAACAGTTCCCCCTGGACCTGGAAAAGTTTCTTGCCTGGCTTACAGAAGCTGAAACAACTGCCAATGTCCTACAGGATGCTACCCGTAAGGAAAGGCTCCTAGAAGACTCCAAGGGAGTAAAAGAGCTGATGAAACAATGGCAAGTAAGTCAGGCATTTCCGCTTTAGCACTCTTGTGGATCCAATTGAACAATTCTCAGCATTTGTACTTGTAACTGACAAGCCAGGGACAAAACAAAGAT
+
ABB?AFFBDDBDGGFGGGGGGGGCEFHHH4CH3BGFGHHHHHHHHHHAGHHFHH3AGHHHHHGHHGFHHHHHHHGGHHHHHHGHHFGEGHGHHHGGCFGHHGFHHHHHGHHHGHGFHHHHHHHGGEEGG4GHHFHGHHHHH2FGHH/GDFFGHGGHHHGHGFCGHHFGGHCGGGGHFHHHHHHHH=C.FGFHHHHHE0DG0CGHHFGGDGHGHGGHFHHHGCGHGGGBHHFHEG/9EDEG.FGFFEF?BGF
@M05620:45:000000000-G6HP7:1:1101:21417:7954 1:N:0:156
CATCCTGACCCTGAAGTACCCGGCTTGATTTCTGACATTAGATCGGACGAGCACACGTCTGAACTCCAGTCACGCACTACAATCTCGTATGCCGTCTTCTGCTTGAAAAAACAAACACAGCTCTCGGAGGTTATTTTGCATCTGTGAGCCAGACAGAATGATCCGATGAGGGGTGCGAAACTATTTGAGGAAAGGAAGCACCTTTTTATTAAATTTACCTTTTAGCAATCGCCATTCCTACCCTAAAGATC
+
ABABAFFFFCFFGGGFGFGGFEEGGGGHFGFHF5FGFFHGHBGHHGG2EAEGGH2EEAACEGFHFHGHFFGHHEHEGEFH3@434B1FEC?FEEEEFE4GFHHH30GH3FE/?F0/BFG?CGFFGD/<CGDFGHFHHBGGFF1?FGHGFHHC0FCCEGGFGHHHH.EDFBG.:ECCCD?-BFFFBF0BEFBGFA.9/;CFFGFBFGG.;9B;BFEF/BFF;BFF/9/9;BAAADFFFFFFFFA/B9BFFFF
@M05620:45:000000000-G6HP7:1:1101:13894:7958 1:N:0:156
TACCTGTACTGGGGAAGCATTTGAATATCCCCCCATGGTGATGGGGACGGAGAACTGCTCCATAAACACAGGCAACGTGCCTAACTTTCCCGGGAAGATGAAGTCAAAGAGCGACCACAGCTCTCGGAGGTTATTTTGCATCGGTGAGCCAGACAGAATGATCCGATGAGGGGTGCGAAACTATTTGAGGAAAGGAAGCACCTTTTTATTAAATTTACCTTTTAGCAATCGCCATTCCTACCCTAAAGATC
+
CCCCCFFFFFFFGGGGGGGGGGHHHHHHHHHGGGGHHHGHHHHHHGGGGGGGGHHHHHHHHHHHHHHHHHHHGHHHGHHHHHHHHHHHHHHGGGGGGHHHHHHHHHHHHHHHGGGGGHHGHHHHHGGGGGEHHHHHHHHBHHGGGGGHHHHHHGHHHHHHHHHHHGGGHHHGGGGGGGGGGGGGGGGGGGGGGGGGGGGGGFFFFFFFFFFFFFFFFFFFFFFFFFFFFFFFFFFFFFFFFFFFFFFFFFF
@M05620:45:000000000-G6HP7:1:1101:13914:7958 1:N:0:156
TACCTGTACTGGGGAAGCATTTGAATATCCCCCCATGGTGATGGGGACGGAGAACTGCTCCATAAACACAGGCAACGTGCCTAACTTTCCCGGGAAGATGAAGTCAAAGAGCGACCACAGCTCTCGGAGGTTATTTTGCATCGGTGAGCCAGACAGAATGATCCGATGAGGGGTGCGAAACTATTTGAGGAAAGGAAGCACCTTTTTATTAAATTTACCTTTTAGCAATCGCCATTCCTACCCTAAAGATC
+
BBBBBFFFFFFFGGGGGGGGGFFHHHHHHHHGGGGHGHGHHFHHHGGGGGGGGHHHHHHHHHHGHHHFGHHHGHHHGHHGHHFHHHHHHHHGGGEGGHHHGHHHHHHHHHHHGGGGCHHHHHHHHGGGGGCGFHHHHHHBGGGGDDGGHHHHHGHHGHHHHHHHHGGGHHHDCADGGDGGGGGGGGGFEFGFGGFGGGGEGFFFFFFFFFFFFFFFFFFFFFFFFFFFFFFFFFFFFFFFFAFFFFBFFFF
@M05620:45:000000000-G6HP7:1:1101:24498:7965 1:N:0:156
ATCTCTATCTCCTAAAAACCTGTTTAGATTTGGAGATAGACCTTCAGGTTTTTCATCATTTTCTGCATGAATTATACATTGACCACGTTCCAGCGTGGTCAGTTTGCAGCATTCTGTTATTTTGTTTGACAGAGTGTCTTGTTGAGAACATATGTAGGACATGATTTTTTCCTGCAACAGGGAAAATAAAGTATAAGTTTTAAAGATTTATTCTTTAATAAAGGATCTCAAAGCCAGCTTTAGAAAAAGGA
+
DCDCDFFFFFFFGGGGGGGGGGHHHHHHHHHHHHHHHHHHHHHHHHHHHHHGGHHHHHHHHHIHIHHHHHHHHHHHHHHHHHHHHHGHHHHHHHGGGGHHHHHHHHHHHHHHHHHHHHHHHHHHHHHHHHHHHHHHHHHHHHHHHHHHHHHHHHHHHHHHHHHHHHHHHGHHHHHHHHHHHGGHHHHHHHHHHHHHHGHHHHGHHHHHHHHHHHHHHHHHHHHHHHHHHHHHHHHHHGHHHHHGHHHHGGH
@M05620:45:000000000-G6HP7:1:1101:8184:7966 1:N:0:156
CATCCTGACCCTGAAGTACCCCGGCTTGATTTCTGACATTAGATCGGAAGAGCACACGTCTGAACTCCAGTCACGCACTACAATCTCGTATGCCGTCTTCTGCTTGAAAAAAAAAAAAAACACTCATCAAATATTTTTCCACTATTCTCCCTCCCACCCACTCCTCCTCATCTCTCTACCCTCGTTTCGTCCACGCATCCCTGTTGTCTACCCTTTCTACTTGATCCCGCCCCCTTCCCCCCCTCACTCTC
+
CCCCCFFFFFFFGGGGGGGGGGGGGGGGHHHHHHHHHHHHHHGHHHGGGGHHHHHGHGHHHGHHHHHHHHHHHHGHGGGHHHHHGHHHGGHHHHGGGHGHHHGHHHHHFHHGGGCB////?/<100111<11<11111<<0<0/00000=</<../.:..../;0///:0000000;000.0.;9..0.::..0..-.-/9000:0/0:;::FB/FF0000000;;:/.--;:-99;;//.-9-;.90009
@M05620:45:000000000-G6HP7:1:1101:24479:7970 1:N:0:156
ATCTCTATCTCCTAAAAACCTGTTTAGATTTGGAGATAGACCTTCAGGTTTTTCATCATTTTCTGCATGAATTATACATTGACCACGTTCCAGCGTGGTCAGTTTGCAGCATTCTGTTATTTTGTTTGACAGAGTGTCTTGTTGAGAACATATGTAGGACATGATTTTTTCCTGCAACAGGGAAAATAAAGTATAAGTTTTAAAGATTTATTCTTTAATAAAGGATCTCAAAGCCAGCTTTAGAAAAAGGA
+
CCCBCFFFFFFFGGGGGGGGGGHHHHHHHHHHHHHHHHHHHHHHHHHHHHHGGHHHHHHHHHHHHHHHHHHHHHHHHHHHHHHHHHGHHHHHHHGGGGHHFHHHHHHHHHHHHHHHHHHHHHHHHHHHHHHHHHHHHHHHHHHHHHGHHHHHHHHHHHHHHHHHHHHHHGHHHHHHHHHHHGGGHHHGHHHGGHGHHGHHHGHHHHHHHHHHHHHHHHHHHHHHHHHHHHHHHHHHHGHHHHGHGHHGGGH
@M05620:45:000000000-G6HP7:1:1101:7575:7980 1:N:0:156
TACCTGTACTGGGGAAGCATTTGAATATCCCCCCATGGTGATGGGGACGGAGAACTGCTCCATAAACACAGGCAACGTGCCTAACTTTCCCGGGAAGATGAAGTCAAAGAGCGACCACAGCTCTCGGAGGTTATTTTGCATCGGTGAGCCAGACAGAATGATCCGATGAGGGGTGCGCAACTATTTGAGGAAAGGAAGCACCTTTTTATTAAATTTACCTTTTAGCAATCGCCATTCCTACCCTAAAGATC
+
1>AAABBDD3@BAA1E1A1B33FGGFFFEDAFEEGHFBH1AFHCGGGGC?E//BC1ADABFG1D1DG@0?0>FGACE?///1F10BGGHF1/>>EECHFGHHFFG2F110B<</<//?/</@GHHCG/>@<0?DF1FGD<FBA.<>C<100.CCCGH/GDHHHF..;:;:C.@EC?--9-9//;0FGFEB0//9./9.9/9-;FBF/-B/B9/;BFFF/;BFFFB//F/9;-B-ABB9B/9-;B-BFFEF/
@M05620:45:000000000-G6HP7:1:1101:21157:7980 1:N:0:156
ATCTCTATCTCCTAAAAACCTGTTTAGATTTGGAGATAGACCTTCAGGTTTTTCATCATTTTCTGCATGAATTATACATTGACCACGTTCCAGCGTGGTCAGTTTGCAGCATTCTGTTATTTTGTTTGACAGAGTGTCTTGTTGAGAACATATGTAGGACATGATTTTTTCCTGCAACAGGGAAAATAAAGTATAAGTTTTAAAGATTTATTCTTTAATAAAGGATCTCAAAGCCAGCTTTAGAAAAAGGA
+
AABABFFFFFFFGGGGGGGGGGHHHHHHHHHHHHHHHHHHHHHHHHHHHHHGGHHHHHHHHHHHHHHHHHHHHHHHHHHHHHHHHHGHHHHHHHGFGGHHHHHHHHHHHHHHHHHHHHHHHHHHHHHHHHGHHHHHHHHHHHHHHHHHHHHHHHHHHHHHHHHHHHHHHGHHHHHHHHGHHGGHHHGHHHHHGHGHHGHHHHHHHHHHHHHHHHHHHHHHHGHHHHHHHGHHHHHHHGHHHHHGHHHHGGH
@M05620:45:000000000-G6HP7:1:1101:21175:7981 1:N:0:156
ATCTCTATCTCCTAAAAACCTGTTTAGATTTGGAGATAGACCTTCAGGTTTTTCATCATTTTCTGCATGAATTATACATTGACCACGTTCCAGCGTGGTCAGTTTGCAGCATTCTGTTATTTTGTTTGACAGAGTGTCTTGTTGAGAACATATGTAGGACATGATTTTTTCCTGCAACAGGGAAAATAAAGTATAAGTTTTAAAGATTTATTCTTTAATAAAGGATCTCAAAGCCAGCTTTAGAAAAAGGA
+
DDDCDFFFFFFFGGGGGGGGGGHHHHHHHHHHHHHHHHHHHHHHHHHHHHHGGHHHHHHHHHHIHHHHHHHHHHHHHHHHHHHHHHGHHHHHHHGGGGHHHHHHHHHHHHHHHHHHHHHHHHHHHHHHHHHHHHHHHHHHHHHHHHHHHHHHHHHHHHHHHHHHHHHHHGHHHHHHHHHHHGGHHHHHHHHHHHHHHHHHHHHHHHHHHHHHHHHHHHHHGFHHHHHHHHHHHHHHHGHHHHHGHHHGGGG
@M05620:45:000000000-G6HP7:1:1101:24497:7983 1:N:0:156
ATCTCTATCTCCTAAAAACCTGTTTAGATTTGGAGATAGACCTTCAGGTTTTTCATCATTTTCTGCATGAATTATACATTGACCACGTTCCAGCGTGGTCAGTTTGCAGCATTCTGTTATTTTGTTTGACAGAGTGTCTTGTTGAGAACATATGTAGGACATGATTTTTTCCTGCAACAGGGAAAATAAAGTATAAGTTTTAAAGATTTATTCTTTAATAAAGGATCTCAAAGCCAGCTTTAGAAAAAGGA
+
BBBABFFFFFFFGGGGGGGGGGHHHHHHHHHHHHHHHHHHHHHHHHHHHHHGGHHHHHHHHHGHHHHHHFHHHHHHHHHHHHHHHHGHHHHHHGGFEGHHHHHHHHHGHHHHHHHHHHHHHHHHHHHHHHGHHHHHHHHHHHHHGHHHHHGHGFHHGHHHHHHHHHHHHGHHHHHHHHHHGGGHHHHBGGGHHHHHHHHHHHHFHHHHHHHHHHHHHGHHHHHGHHHHHHHGFHHHHGHHHHHHFHHFGGH
@M05620:45:000000000-G6HP7:1:1101:16796:7983 1:N:0:156
ATCTCTATCTCCTAAAAACCTGTTTAGATTTGGAGATAGACCTTCAGGTTTTTCATCATTTTCTGCATGAATTATACATTGACCACGTTCCAGCGTGGTCAGTTTGCAGCATTCTGTTATTTTGTTTGACAGAGTGTCTTGTTGAGAACATATGTAGGACATGATTTTTTCCTGCAACAGGGAAAATAAAGTATAAGTTTTAAAGATTTATTCTTTAATAAAGGATCTCAAAGCCAGCTTTAGAAAAAGGA
+
CCCCCFFFFFFFGGGGGGGGGGHHHHGHHHHHHGHHHHHHHHHHHHHHHHHGGHHHHHHHHHIHHHHHHHHHHHHHHFGHHHHHHHGHHHHHHHGGGGHHHHGHHHHHHHHHHHHHHHHHHHHHHHHHHHHHHHHHHHHHHHHHHHHHHHHHHHHHHHHHHHHHHHHHHGHHHHHHHHHHHGGHHHHGHGHGHHHGHGGHHHFHHHHHHHHHHHHHHHHGHFHHHHHHHHHHGHHHHGHHHHFGHGHHGGG
@M05620:45:000000000-G6HP7:1:1101:16774:7988 1:N:0:156
ATCTCTATCTCCTAAAAACCTGTTTAGATTTGGAGATAGACCTTCAGGTTTTTCATCATTTTCTGCATGAATTATACATTGACCACGTTCCAGCGTGGTCAGTTTGCAGCATTCTGTTATTTTGTTTGACAGAGTGTCTTGTTGAGAACATATGTAGGACATGATTTTTTCCTGCAACAGGGAAAATAAAGTATAAGTTTTAAAGATTTATTCTTTAATAAAGGATCTCAAAGCCAGCTTTAGAAAAAGGA
+
BBBBBFFFFFFFGGGGGGGGGFHHHHGHHHHHHHHHHHHHHHHHHHHHHHHGGHHHHGHHHHHHHHHGHHHHHHHHHHHHHHHHGHGHHHHHHHGGGGHHHHHHHHHHHHHHHHHHHHHHHHHHHHHHHHHHHHFFHHHHHHHHHHHHHHHHHHHHHHHHHHHHHHHHHGHHHHHHHHHHHGEHHGHHHFGGHEHHHGHHGHBHHGFHHHHHHHHHHHHHHGHHHHHHHHHGFGHGHGHHHHGFGHHHGGG
@M05620:45:000000000-G6HP7:1:1101:16142:7990 1:N:0:156
ATCTCTATCTCCTAAAAACCTGTTTAGATTTGGAGATAGACCTTCAGGTTTTTCATCATTTTCTGCATGAATTATACATTGACCACGTTCCAGCGTGGTCAGTTTGCAGCATTCTGTTATTTTGTTTGACAGAGTGTCTTGTTGAGAACATATGTAGGACATGATTTTTTCCTGCAACAGGGAAAATAAAGTATAAGTTTTAAAGATTTATTCTTTAATAAAGGATCTCGAAGCCAGCTTTAGAAAAAGGA
+
BCCCCFFFFFFFGGGGGGGGGGHHHHHHHHHHHHHHHHHHHHHHHHHHHHHGGHHHHHHHHHHHHHHHHHHHHHHHHHHHHHHHHHGHHHHHHHGGGGHHHHHHHHHHHHHHHHHHHHHHHHHHHHHHGHHHHHHHHHHHHHHHFHHHHHHHHHHHHHHHHHHHHHHHHGHHHHHHHHHHHGGHHHHHHHHHHHHHHHHHHHHDGHHHHHHHHHHHHHHHGHHHHHHHHHGHGGHHHGHHHHGGHHHHGGF
@M05620:45:000000000-G6HP7:1:1101:7582:7999 1:N:0:156
TACCTGTACTGGGGAAGCATTTGAATATCCCCCCATGGTGATGGGGACGGAGAACTGCTCCATAAACACAGGCAACGTGCCTAACTTTCCCGGGAAGATGAAGTCAAAGAGCGACCACAGCTCTCGGAGGTTATTTTGCATCGGTGAGCCAGACAGAATGATCCGATGAGGGGTGCGAAACTATTTGAGGAAAGGAAGCACCTTTTTATTAAATTTACCTTTTAGCAATCGCCATTCCTACCCTAAAGATC
+
BBCCCFFFFFFFGGGGGGGGGGHHHHHHHHHGGGGHHHGHHHHHHGGGGGGGGHHHHHHHHHHHHHHHHHHHGHHHGHHHHHHHHHHHHHHGGGGGGHHHHHHHHHHHHHHHGGGGGHHHHHHHHGGGGGEHHHHHHHHHHHGGGGGHHHHHHGHHHHHHHHHHHGGGHHHGGGGGGGGGGGGGHGHGGGCGGGGGGGGGGFFFFFFFFFFFFFFFFFFFFFFFFFFFFFEFFFFFFFFHFFFFFFFFFFF
@M05620:45:000000000-G6HP7:1:1101:21165:8001 1:N:0:156
ATCTCTATCTCCTAAAAACCTGTTTAGATTTGGAGATAGACCTTCAGGTTTTTCATCATTTTCTGCATGAATTATACATTGACCACGTTCCAGCGTGGTCAGTTTGCAGCATTCTGTTATTTTGTTTGACAGAGTGTCTTGTTGAGAACATATGTAGGACATGATTTTTTCCTGCAACAGGGAAAATAAAGTATAAGTTTTAAAGATTTATTCTTTAATAAAGGATCTCAAAGCCAGCTTTAGAAAAAGGA
+
BCCCCFFFFFFFGGGGGGGGGGHHHHHHFHHFFCGHHHHGHHHHHHHHHHHGGHHHHHHHHHHHHHHGHHHHHHHHHHHHHFHHHHGHHHHHHHGGGGHHHHHHHHHHHHGHHHHHHHHHHHHHHHHHGHGHHHHHHHHHHHHHHHHHHHHHHHHHHHHHHHHHHHHHHGHHHHHHHHHHHGGGHHHHGHGFGFGHHGHHHHFGHGHHHHHHHHHHHHGGHBGHFGHHHHHHHHGFHGHHFHGCGHHHGGG
@M05620:45:000000000-G6HP7:1:1101:7565:8010 1:N:0:156
TACCTGTACTGGGGAAGCATTTGAATATCCCCCCATGGTGATGGGGACGGAGAACTGCTCCATAAACACAGGCAACGTGCCTAACTTTCCCGGGAAGATGAAGTCAAAGAGCGACCACAGCTCTCGGAGGTTATCTTGCATCGGTGAGCCAGACAGAATGATCCGATGAGGGGTGCGAAACTATTTGAGGAAAGGAAGCACCTTTTTATTAAATTTACCTTTTAGCAATCGCCATTCCTACCCTAAAGATC
+
AABBBFFFFFFFGGGFEGGGGGHDEHFHHHHGGGGHHHHHHHHHHGEEGGGGGHHHHGHHHHHHHHHHHHHHGHHHGHHHHHEHHHHHHHHGFGGGG0BGHGEHG4GFHHHHGGGGGHGHHGHHHCGDGGGHHH1FHHH1FHGGDGGHHHCH.CGH/CHHFHHHHGGGHHHDFFDGCCD-DGGGGGGGGE09F?GGGGGGFEBFFFFFFFFFBFFFFFFFFFFFFFFFFFEFFDFFFFFFFFFFBBBFFFF
@M05620:45:000000000-G6HP7:1:1101:16134:8012 1:N:0:156
ATCTCTATCTCCTAAAAACCTGTTTAGATTTGGAGATAGACCTTCAGGTTTTTCATCATTTTCTGCATGAATTATACATTGACCACGTTCCAGCGTGGTCAGTTTGCAGCATTCTGTTATTTTGTTTGACAGAGTGTCTTGTTGAGAACATATGTAGGACATGATTTTTTCCTGCAACAGGGAAAATAAAGTATAAGTTTTAAAGATTTATTCTTTAATAAAGGATCTCGAAGCCAGCTTTAGAAAAAGGA
+
CCCCCFFFFFFFGGGGGGGGGGHHHHHHHHHHHHHHHHHHHHHHHHHHHHHGGHHHHHIHIHIIHHHHHHHHHHHHHHHHHHHHHHGHHHHHHHGFGGHHHHHHHHHHHHHHHHHHHHHHHHHHHHHHHHHHHHHHHHHHHHHHHHHHHHHHHHHHHHHHHHHHHHHHHGHHHHHHHHHHHGGHHHHHHHHHGFBHHGHHHHHGHHHHHHHHHHHHHGHHHHHHHHHHHHGHGGHHHGHHHHHHGFGHGGG
@M05620:45:000000000-G6HP7:1:1101:20378:8037 1:N:0:156
TACCTGTACTGGGGAAGCATTTGAATATCCCCCCATGGTGATGGGGACGGAGAACTGCTCCATAAACACAGGCAACGTGCCTAACTTTCCCGGGAAGATGAAGTCAAAGAGCGACCACAGCTCTCGGAGGTTATTTTGCATCGGTGAGCCAGACAGAATGATCCGATGAGGGGTGCGAAACTATTTGAGGAAAGGAAGCACCTTTTTATTAAATTTACCTTTTAGCAATCGCCATTCCTACCCTAAAGATC
+
CCCCCFFFFFFFGGGFGGGGGGHHHHHHHHHGGGGHHHGHGHHHHGGGGGGGGHHHHHHHHFHHHHHHHHHHGGHHGHHHHHHHHHHHHHHGGGGGGHHHHHHHHHHHHHHHGGGGGHHHHHHHHGGGGGFHHHHHHHHGHHGGGGGHHHHHHGHGHHHHHHHHHGGGHHHGGEEGGGGGGGGGGGGGEFFGGGGGGGGGGFFFFFFFFFFFFFFFFFFFFFFFFFFFFFFFFFFFFFFFFFFFFFFFFFF
@M05620:45:000000000-G6HP7:1:1101:21513:8046 1:N:0:156
TACCTGTACTGGGGAAGCGTGTAGCAATCGCCATTCCTACCCTAAAGATCGGAAGAGCACACGTCTGAACTCCAGTCACGCACTACAATCTCGTATGCCGTCTTCTGCTTGAAAAAAAAAAAAAAATCTACCCTTTTAAAATCTTTCTCCCAAATAGCTGCCTCCTTATTGCACTCCACCATACTATCCTTCTGATCTGCTCGCACACATCCCTGTCGTCCGACCCCCATTGTCACGCTCAATCCCCTACC
+
BBCCBFFFFFFFGGGGGGGFGGHHHHHHHGGGGGHHHHHHHHHHHHHHHHHGGGGHHHHHHHGHHHGHHHHHHHHHHHHGHGGGHHHHGHHHHGGHGHHGGGHGHHEHHHGHHHHHGGGGG>//->011>1100/00000=000000000///.00<0000.0=./0000;0000;/0/..00:000;/00;0;;0000;0;.--9-..00/.9:00;...-.---.--/000000.;...00:/;./..;
@M05620:45:000000000-G6HP7:1:1101:27091:8053 1:N:0:156
ATCTCTATCTCCTAAAAACCTGTTTAGATTTGGAGATAGACCTTCAGGTTTTTCATCATTTTCTGCATGAATTATACATTGACCACGTTCCAGCGTGGTCAGTTTGCAGCATTCTGTTATTTTGTTTGACAGAGTGTCTTGTTGAGAACATATGTAGGACATGATTTTTTCCTGCAACAGGGAAAATAAAGTATAAGTTTTAAAGATTTATTCTTTAATAAAGGATCTCAAAGCCAGCTTTAGAAAAAGGA
+
CCCCCFFFFFFFGGGGGGGGGGHHHGHHHHHHHGHHHHHHHHHHHHHHHHHGGHHHHHIHHHIHHHHHHHHHHHHHHGHHHHHHHHGHHHHHHHGGGGHHHHHHHHHHHHHHHHHHHHHHHHHHHHHHHHHHHHHHHHHHHHHHHHHHHHHHHHHHHHHHHHHHHHHHHGHHHHHHFHHHHGGGHHGHHHHHHHHHHHHHHGHHHHHHHHHHHHHHGHHHHHHHHHHHHHHHHHHHHGHHHHHEFHHHGGH
@M05620:45:000000000-G6HP7:1:1101:27070:8057 1:N:0:156
ATCTCTATCTCCTAAAAACCTGTTTAGATTTGGAGATAGACCTTCAGGTTTTTCATCATTTTCTGCATGAATTATACATTGACCACGTTCCAGCGTGGTCAGTTTGCAGCATTCTGTTATTTTGTTTGACAGAGTGTCTTGTTGAGAACATATGTAGGACATGATTTTTTCCTGCAACAGGGAAAATAAAGTATAAGTTTTAAAGATTTATTCTTTAATAAAGGATCTCAAAGCCAGCTTTAGAAAAAGGA
+
CCCCBFFFFFFFGGGGGGGGGGHHHHHHHHHHHFHHGHHFHHHHHHHHHHHGGHHHHHHHHHHHHHHFHHHHHHHHHHHHHHHHHHGHHHHHHHGFGGHHHHHHHHHHHHHHHHHHHHHHHHHHHHHHHGGHHHHHHHHHHHHHHHHHHHHHHHHHHHHHHHHHHHHHHGHHHHGHHHHHHGGHHHHHHHHHHHHHHHHHHHHHHHHHHHHHHHHHHHHHHHHHHHHHHGHHHGHHHGHHHHHFHGGHGGH
@M05620:45:000000000-G6HP7:1:1101:14365:8071 1:N:0:156
ATCTCTATCTCCTAAAAACCTGTTTAGATTTGGAGATAGACCTTCAGGTTTTTCATCATTTTCTGCATGAATTATACATTGACCACGTTCCAGCGTGGTCAGTTTGCAGCATTCTGTTATTTTGTTTGACAGAGTGTCTTGTTGAGAACATATGTAGGACATGATTTTTTCCTGCAACAGGGAAAATAAAGTATAAGTTTTAAAGATTTATTCTTTAATAAAGGATCTCAAAGCCAGCTTTAGAAAAAGGA
+
CCCCCFFFFFFFGGGGGGGGGGHHHHHHHHHHHHHHHHHGHHHHHHHHHHHGGHHHHHHHHHHHHHHHHGHHHHHHHHHHHFHHHHGHHGFHHHGGGGGHHHHHHHHHHHHHHHHHFHHGHHHHGHHHHHHHHHGHHHHHHHHHHHHHHHHHHHHHHHHHHHHHHHHHHDHHHHFHHHHHHGEFHHHHHGHDGHHFHFGHHHFGHHHHHHHHHHHHHHHHHFGHHHGHHHHHHHHHHGHHHHHGHHHGGFG
@M05620:45:000000000-G6HP7:1:1101:13066:8073 1:N:0:156
ATCTCTATCTCCTAAAAACCTGTTTAGATTTGGAGATAGACCTTCAGGTTTTTCATCATTTTCTGCATGAATTATACATTGACCACGTTCCAGCGTGGTCAGTTTGCAGCATTCTGTTATTTTGTTTGACAGAGTGTCTTGTTGAGAACATATGTAGGACATGATTTTTTCCTGCAACAGGGAAAATAAAGTATAAGTTTTAAAGATTTATTCTTTAATAAAGGATCTCAAAGCCAGCTTTAGAAAAAGGA
+
BBBBBFFFFFFFGGGGGGGGGGHHHHHHHHHGHHHHHHHHHHGHHHHHHHHGGHHHHHHHHHHHHHHHHHHHHHHHHHHHHHHGHHGGHHHHHHGGGGHHHHHHHHHGHHHHHHHHHHHHHHHHHHHHHHHHHHGGHHHHHHHHHHHHHHHHHHHHHHHHHHHHHHHHHGHHHHHHHHHHHGGHHHHHGHHHHHHHHGHHHHHHHHHHHHHHHHHHHHHHHHHHGHHHHHHHHHHHHGHHHHHHHHHHGGH
@M05620:45:000000000-G6HP7:1:1101:22428:8080 1:N:0:156
ATCTCTATCTCCTAAAAACCTGTTTAGATTTGGAGATAGACCTTCAGGTTTTTCATCATTTTCTGCATGAATTATACATTGACCACGTTCCAGCGTGGTCAGTTTGCAGCATTCTGTTATTTTGTTTGACAGAGTGTCTTGTTGAGAACATATGTAGGACATGATTTTTTCCTGCAACAGGGAAAATAAAGTATAAGTTTTAAAGATTTATTCTTTAATAAAGGATCTCAAAGCCAGCTTTAGAAAAAGGA
+
CCCCCFFFFFFFGGGGGGGGGGHHHHHHHHHHHHHHHHHHHHHHHHHHHHHGGHHHHHHHHHHHHHHGHHHHHHHHHHHHHGHHHHGHHHHHHHGGGGHHHHHHHHHGHHHHHHHHHHHHHHHHHHHHHHHHHHGHHHHHHHHHHHHHHHHHHHHHHHHHHHHHHHHHHGHHHHHHHHHHHGGHHHHHGHHHHHHFGGHHHHHHHHHHHHHHHHHHHHHHHHHHHHGHHGHHHHHHHGHHHHGHGFHGGGH
@M05620:45:000000000-G6HP7:1:1101:20212:8080 1:N:0:156
ATCTTATCTCCTAAAAACCTGTTTAGATTTGGAGATAGACCTTCAGGTTTTTCATCATTTTCTGCATGAATTATACATTGACCACGTTCCAGCGTGGTCAGTTTGCAGCATTCTGTTATTTTGTTTGACAGAGTGTCTTGTTGAGAACATATGTAGGACATGATTTTTTCCTGCAACAGGGAAAATAAAGTATAAGTTTTAAAGATTTATTCTTTAATAAAGGATCTCAAAGCCAGCTTTAGAAAAAGGAA
+
BBBBBFFFFFFFGGGGGGGGGGHHDGHHHHHHHHHHHHHHHHHHHHHHHHGGHHHHHHHHHHHHHHHHHHHHHHHHHHHHHHHHHGHHHHGHHGFGGHHHHHHHHHHHHHHHHHHHHHHHHHHHHHHHHHHHHHHHHHHHHHHHHHHHHHHHHHHHHHHHHHHHHHHHGHHHHHGHHGHHGGHHHHHHHHGHHFHHFHHHHHHHHHHHHHHHHHHHFGGHGHGHHHHHHHHHGHHHGHHHFGFHFHHGGFG
@M05620:45:000000000-G6HP7:1:1101:13079:8085 1:N:0:156
ATCTCTATCTCCTAAAAACCTGTTTAGATTTGGAGATAGACCTTCAGGTTTTTCATCATTTTCTGCATGAATTATACATTGACCACGTTCCAGCGTGGTCAGTTTGCAGCATTCTGTTATTTTGTTTGACAGAGTGTCTTGTTGAGAACATATGTAGGACATGATTTTTTCCTGCAACAGGGAAAATAAAGTATAAGTTTTAAAGATTTATTCTTTAATAAAGGATCTCAAAGCCAGCTTTAGAAAAAGGA
+
BBBBBFFFFFDFGGEFFGGGFGHHHHFHHHHHFHGGHFHGFEGFHHHHFGHCFGHHHHHHHHHGFHHGHGHFHHHGHHFHF5GHHHGGEGFHBGGGEGHHHHGHFFFHHFHGFGHHFGHGHHHHGHHHHHHHHHGHHHHHHHHHHHHGHHGHHHHHHHFHHHHHHGHHGCHHHHHHGHHHGGGAGFGHHFG?FFDDHFGGHHHHHGHHHHEGFHHHHHHFGGHHHHEFHHHHHHHHGGHGHHHFHHHGGGH
@M05620:45:000000000-G6HP7:1:1101:13056:8088 1:N:0:156
ATCTCTATCTCCTAAAAACCTGTTTAGATTTGGAGATAGACCTTCAGGTTTTTCATCATTTTCTGCATGAATTATACATTGACCACGTTCCAGCGTGGTCAGTTTGCAGCATTCTGTTATTTTGTTTGACAGAGTGTCTTGTTGAGAACATATGTAGGACATGATTTTTTCCTGCAACAGGGAAAATAAAGTATAAGTTTTAAAGATTTATTCTTTAATAAAGGATCTCAAAGCCAGCTTTAGAAAAAGGA
+
CDDCDFFFFFFFGGGGGGGGGGHHHHHHHHHHHHHHHHHHHHHHHHHHHHHGGHHHHIHHHHHIHHHHHHHHHHHHHHHHHHHHHHGHHHHHHHGGGGHHHHHHHHHHHHHHHHHHHHHHHHHHHHHHHHHHHHHHHHHHHHHHHHHHHHHHHHHHHHHHHHHHHHHHHGHHHHHHHHHHHGGHHHHHHHHHHHHHHGHHHHHHHHHHHHHHHHHHHHHHHHGHHHHHHGHHHHHHHGHHHHHHHHHHGGH
@M05620:45:000000000-G6HP7:1:1101:16300:8092 1:N:0:156
ATCTCTATCTCCTAAAAACCTGTTTAGATTTGGAGATAGACCTTCAGGTTTTTCATCATTTTCTGCATGAATTATACATTGACCACGTTCCAGCGTGGTCAGTTTGCAGCATTCTGTTATTTTGTTTGACAGAGTGTCTTGTTGAGAACATATGTAGGACATGATTTTTTCCTGCAACAGGGAAAATAAAGTATAAGTTTTAAAGATTTATTCTTTAATAAAGGATCTCAAAGCCAGCTTTAGAAAAAGGA
+
>AABBFFFFFFFGGGGFFGGGGHHHHFHHHHGB4EGFAFFHHHHHFHHHHHGGHBGHGHFHHHHFFDEGHGGGGHHHGHHHBGHFHDHHHHBGHGGGGHHHHHHHHHHGHHHFHHGHHGHHHHHHHHHFHHHCGGHHHHHHHHHHHHHHHHGHHHHHHHHHHGHHHHHHGHHHHHFGHHHHGGHHHGFGDGFGHHHHHHHHHHHHHHHHHHHHHHHHFGG0DGGFGGHHHGFHHHCGEFHHHGGHHHHDDH
@M05620:45:000000000-G6HP7:1:1101:22424:8097 1:N:0:156
ATCTCTATCTCCTAAAAACCTGTTTAGATTTGGAGATAGACCTTCAGGTTTTTCATCATTTTCTGCATGAATTATACATTGACCACGTTCCAGCGTGGTCAGTTTGCAGCATTCTGTTATTTTGTTTGACAGAGTGTCTTGTTGAGAACATATGTAGGACATGATTTTTTCCTGCAACAGGGAAAATAAAGTATAAGTTTTAAAGATTTATTCTTTAATAAAGGATCTCAAAGCCAGCTTTAGAAAAAGGA
+
BBBBBFFFFFFFFGGFGGGGGFHHHHHHHHHGFHHGHGHHFHHHHHHGFGHFGHHHHGHHHHHGFHHFHFHHGFHHHHHHHHHHHHGHHHHGHHGFGGHHHHHGHHHHHHHGFHHHHHGHHGHHGHHHFHGHHHHHGHHHHHHHHHGHHHHHGHGHHHGHHHHGHHHHHCHHHHEFGHHHHGGHHHHFHHHDGHHGHHGGHHHGHFHHHHHHHHHHHFHHHGFHGFHHHHHHHHAFHGHHHGEFHHHFGGH
@M05620:45:000000000-G6HP7:1:1101:16287:8109 1:N:0:156
ATCTCTATCTCCTAAAAACCTGTTTAGATTTGGAGATAGACCTTCAGGTTTTTCATCATTTTCTGCATGAATTATACATTGACCACGTTCCAGCGTGGTCAGTTTGCAGCATTCTGTTATTTTGTTTGACAGAGTGTCTTGTTGAGAACATATGTAGGACATGATTTTTTCCTGCAACAGGGAAAATAAAGTATAAGTTTTAAAGATTTATTCTTTAATAAAGGATCTCAAAGCCAGCTTTAGAAAAAGGA
+
CDDCDFFFFFFFGGGGGGGGGGHHHHHHHHHHHHHHHHHHHHHHHHHHHHHGGHHHHHHHHHIHIHHHHHHHHHHHHHHHHHHHHHGHHHHHHHGGGGHHHHHHHHHHHHHHHHHHHHHHHHHHHHHHHHHHHHHHHHHHHHHHHHHHHHHHHHHHHHHHHHHHHHHHHGHHHHHHHHHHHGGHHHHHHHHHHHHHHHHHHHHHHHHHHHHHHHHHHHHHHHHHGHHHHHHHGHHHHGHHHHHHHHHHGGH
@M05620:45:000000000-G6HP7:1:1101:4304:8121 1:N:0:156
CATCCTGACCCTGAAGTACCCCATTGAGCATGGCATCGTCACCAACTGGGACGACATGGAGAAGATCTGGCACCACACCTTCTACAACGAGCTGCGCGTGGCCCCGGAGGAGCACCCAGTGCTGCTGACCGAGGCCCCCCTGAACCCCAAGGCCAACAGAGAGAAGATGACTCAGGTGAGGCTCGGCCGACGCCCGTGCTCCTCCCGTCCTTTCCCCAGTCATTTTCTGCCCGGCTTGATTTCTGACATTA
+
CCCCCFFFFFFFGGGGGGGGGGGHHHHHHHHHHHHHHGHHHGHHHGHHHHHHGGGGGHHHHHHHHHHHHHHHHGHHHGGHHHHHHHHHGGGGGHHGGGGGGGHHGGGGGGGGHHHHGGHHHHHHHHHHHHGGGGGGGGGGGGHHHHGGGGHGHHGGGGGGGGGGGGGGGGGGGGGGGGGGGGGGFFFFFFFFFFFFFFFFFFFFFFFFFFFFFFFFFFFFFFFFFFFFFFFFFFFFFFFFFFFFFFFFFF0
@M05620:45:000000000-G6HP7:1:1101:19067:8124 1:N:0:156
CATCCTGACCCTGAAGTACCCCGGCTTGATTTCTGACATTAGATCGGAAGAGCACACGTCTGAACTCCAGTCACGCACTACAATCTCGTATGCCGTCTTCTGCTTGAAAAAAAAAAAAAAAAATAATACAGATAATAATATAACTCTGCTAGACATAACAGATCCACACAGTAAATTACTCAGTTTGTCGCATCTGCTCAAGTCTCAGACACAAGCTCACTTTATGTAGTTCAAAGTTGAACATTCCTAAT
+
DDDDDFFFFFFFGGGGGGGGGGGGGGGGHHHHHHHHHHHHGHHHHHGFGGHHHHHHHGHHHGHHHHHHHHHHHHGHGGGHHHHHHHHHFFHHHHGGGHGHHHHHHHHHHHGGGGGC>>//-->.000=00000000000000000000000:000:00000/000:009A.0000;;0000:0;000/0..-.-0000000000000000://...0000000;:00000:00000000000000000;00
@M05620:45:000000000-G6HP7:1:1101:20844:8128 1:N:0:156
CATCCTGACCCTGAAGTACCCCATTGAGCATGGCATCGTCACCAACTGGGACGACATGGAGAAGATCTGGCACCACACCTTCTACAACGAGCTGCGCGTGGCCCCGGAGGAGCACCCAGTGCTGCTGACCGAGGCCCCCCTGAACCCCAAGGCCAACAGAGAGAAGATGACTCAGGTGAGGCTCGGCCGACGCCCGTGCTCCTCCCGTCCTTTCCCCAGTCATTTTCTGCCCGGCTTGATTTCTGACCTTG
+
BBBBBFFFFFFFGGGGGGGGGGGGHGHHFHHHFGGHHGHHCEHFGGHHBGHGCEE?EHHHHGFGGHHHHHHEHGHHHGGHHHFGHHHHGGGGGHHGGGECCEHHGCC>@D?EGGHFDGHHFHHHGH1FGHGGGGGGGFGGGEGHGHGGAEEGHHGEGGBFFGDEFGFFGFGGGGEFFFBAFFGFFFFFFFF--DFFC??EFFFFFFFFFFFFFFFFFFBBBBFFF99/9BFF.-BF=-9BBFFB/9;/;B/
@M05620:45:000000000-G6HP7:1:1101:11907:8132 1:N:0:156
TACCTGTACTGGGGAAGCATTTTAATATCCCCCCATGGTGATGGGGACGGAGAACTGCTCCATAAACACAGGCAACGTGCCTAACTTTCCCGGAAAGATGAAGTCAAAGAGCGACCACAGCTCTCGGAGGTTATTTTGCATCGGTGAGCCAGACAGAATGATCCGATGAGGGGTGCGAAACTATTTGAGGAAAGGAAGCACCTTTTTATTAAATTTACCTTTTAGCAATCGCCATTCCTACCCTAAAGATC
+
CCCCCFFFFFFFGGGGGGGGGGHHHHHHHHHGGGGHHHGHHHHHHGGGGGGGGHHHHHHHHHHHHHHHHHHHGHHHGHHHHHHHHHHHHHHGGGGGHHHHHHHHHHHHHHHHGGGGGHHHHHHHHGGGGGEHHHHHHHHHHHGGGGGHHHHHHGHHHHHHHHHHHGGGHHHGGEGGGGGGGGGGGGGGGGGGFGGGGGGFFGGFFFFFFFFFFFFFFFFFFFFFFFFFFFFFFFFFFFFFFFFFFFFFFFF
@M05620:45:000000000-G6HP7:1:1101:11239:8134 1:N:0:156
CATCCTGACCCTGAAGTACCCCATTGAGCATGGCATCGTCACCAACTGGGACGACATGGAGAAGATCTGGCACCACACCTTCTACAACGAGCTGCGCGTGGCCCCGGAGGAGCACCCAGTGCTGCTGACCGAGGCCCCCCTGAACCCCAAGGCCAACAGAGAGAAGATGACTCAGGTGAGGCTCGGCCGACGCCCGTGCTCCTCCCGTCCTTTCCCCAGTCATTTTCTGCCCGGCTTGATTTCTGACATTA
+
CCBCCFFFFFFFGGGGGFGGGGGGHHHHHHHHHHHHHGHHGGHHHGGHHHGEFGGGGHGHHHGHHHHHHHHHHGHHHGGHGHHHHHHHGGGGGHHGGGEEGFGHGGGGGGGGHHHHGGHGHHHHGHHGHHGGGGGGGGGGGGHHHHGGGGHGHHGGGGGGGGGGGGGFGGGGGGGGGGFGGGGGFFFFFFFFFFFFAAFFFFFFFFFFFFFFFFFFFFFFFFFFFFFFFFFFFFFAFFFFFFFFFEFFFF/
@M05620:45:000000000-G6HP7:1:1101:11214:8137 1:N:0:156
CATCCTGACCCTGAAGTACCCCATTGAGCATGGCATCGTCACCAACTGGGACGACATGGAGAAGATCTGGCACCACACCTTCTACAACGAGCTGCGCGTGGCCCCGGAGGAGCACCCAGTGCTGCTGACCGAGGCCCCCCTGAACCCCAAGGCCAACAGAGAGAAGATGACTCAGGTGAGGCTCGGCCGACGCCCGTGCTCCTCCCGTCCTTTCCCCAGTCATTTTCTGCCCGGCTTGATTTCTGACATTA
+
BBBBBFFFFFFFGGGGGGGGGGGHHHHGHHHHHHHHHGHHHGHHHGHHGHHHGGGGGGFHHGHGHFHHHHHHHGHHHGGHHHHHHHGHGGGGGHGGGGGGGGHHGGGGGFGGHHHHGGHHHHHHHHHHHHGGGGGGGFGGGGHHHGGGGGHGHHFGGGGFGGGGGGGGFFGGGGGGFFGGGEGGFFFFFFFFFFFFBDFFFFFFFFFFFDFFFFFFFFBFFFFFFFFFFFFFFFFFFC.FFFFFBFFFBF/
@M05620:45:000000000-G6HP7:1:1101:20830:8140 1:N:0:156
CATCCTGACCCTGAAGTACCCCATTGAGCATGGCATCGTCACCAACTGGGACGACATGGAGAAGATCTGGCACCACACCTTCTACAACGAGCTGCGCGTGGCCCCGGAGGAGCACCCAGTGCTGCTGACCGAGGCCCCCCTGAACCCCAAGGCCAACAGAGAGAAGATGACTCAGGTGAGGCTCGGCCGACGCCCGTGCTCCTCCCGTCCTTTCCCCAGTCATTTTCTGCCCGGCTTGATTTCTGACATTG
+
DCCDDFFFFFFFGGGGGGGGGGGHHHHHHHHHHHHHHGHHHGHHHGHHHHHHGGGGGHHHHHHHGHHHHHHHHGHHHGGHHHHHHHHHGGGGGHHGGGGGGGHHGGGGGGGGHHHHGGHGHHHHHHHHHHGGGGGGGGGGGGHHHHGGGGHGHHGGGGGGGGGGGGGGGGGGGGGGGGGGGGGGFFFFFFFFFFFFFFFFFFFFFFFADFDFFFFFFFFFFFFFFFHHFFFFFFFFFFFFFFFFFFBFFF0
@M05620:45:000000000-G6HP7:1:1101:11035:8149 1:N:0:156
TACCTGTACTGGGGAAGCATTTGAATATCCCCCCATGGTGATGGGGACGGAGAACTGCTCCATAAACACAGGCAACGTGCCTAACTTTCCCGGGAAGATGAAGTCAAAGAGCGACCACAGCTCTATCGGAGGTTATTTTGCATCGGTGAGCCAGACAGAATGATCCGATGAGGGGTGCGAAACTATTTGAGGAAAGGAAGCACCTTTTTATTAAATTTACCTTTTAGCAATCGCCATTCCTACCCTAAAGA
+
BBCCCFFFFFFFGGGGGGGGGGHHHHHHHHHGGGGHHHGHHHHHHGGGGGGGGHHHHHHHHHHHHHHHHHHHGHHHGHHHHHHHHHHHHHHGGGGGGHHHHHHHHHHHHHHHGGGGGHHHHHHHHHHGGGGGEHHHHHHHHHHHGGGGGHHHHHHGGHHHHHHHHHHGGECHHGG.ADDGDGFGGFGGGGGGG/FFGFFGGGFFFFFFFFFFFFFFFFFFFFFFFFFFFFFFFFFDFFFFFFFFFFFBFFB
@M05620:45:000000000-G6HP7:1:1101:11052:8158 1:N:0:156
TACCTGTACTGGGGAAGCATTTGAATATCCCCCCATGGTGATGGGGACGGAGAACTGCTCCATAAACACAGGCAACGTGCCTAACTTTCCCGGGAAGATGAAGTCAAAGAGCGACCACAGCTCTATCGGAGGTTATTTTGCATCGGTGAGCCAGACAGAATGATCCGATGAGGGGTGCGAAACTATTTGAGGAAAGGAAGCACCTTTTTATTAAATTTACCTTTTAGCAATCGCCATTCCTACCCTAAAGA
+
BBBBBFFFFFFBGGGGGGGCGGHHHHHHHHHGGGGHHHABFFHHHGFGGGGGCGGHHHHFGFGGGFGFHFHGGFFFEGHGHHGHHGHHHHHGGGFFGGHHGGFHHHHGGHHHECCCGHEGAGCGDH2DC<CGAHGFHHHHGEHEGGEFGFGHGHEGFHHHDHGBGFG..DBGHGC;@DFB??DGGGGBFFEFB;BFEBB.ABFEFFFFFEFFB//;9FB/9FFFFFFBFFFBA?DFFFFFFBB;ABFFF9B
@M05620:45:000000000-G6HP7:1:1101:11034:8168 1:N:0:156
TACCTGTACTGGGGAAGCATTTGAATATCCCCCCATGGTGATGGGGACGGAGAACTGCTCCATAAACACAGGCAACGTGCCTAACTTTCCCGGGAAGATGAAGTCAAAGAGCGACCACAGCTCTATCGGAGGTTATTTTGCATCGGTGAGCCAGACAGAATGATCCGATGAGGGGTGCGAAACTATTTGAGGAAAGGAAGCACCTTTTTATTAAATTTACCTTTTAGCAATCGCCATTCCTACCCTAAAGA
+
CCCDCFFFFFFFGGGGGGGGGGHHHHHHHHHGGGGHHHHHHHHHHGGGGGGGGHHHHHHHHHHHHHHHHHHHGHHHGHHHHHHHHHHHHHHGGGGGGHHHHHHHHHHHHHHHGGGGGHHHHHHHHHHGGEDGCHHHHHHHHHHHGGGGGHHHHHGGHHHHHHHHHHHEDEHHHGG.AACEGGGGGHHGGGGGF:FFGBFFGGFFFFFFFFFFFFFFFFFFFFFFFFFFFFFFFFFFFFFFFFFFFFFFFFF
@M05620:45:000000000-G6HP7:1:1101:15351:8173 1:N:0:156
TACCTGTACTGGGGAAGCGTGTAGCAATCGCCATTCCTACCCTAAAGATCGGAAGAGCACACGTCTGAACTCCAGTCACGCACTACAATCTCGTATGCCGTCTTCTGCTTGAAAAAAAAAACATCTGACGTCCTTTCTTTTTGTACGCACCGCGACCCCTGCACGAAGCATTTTTTAACTACGTCCTGCTGAGCCATTCATGAGTTTTTAGCCGCCTTGCTTCTTCTCACCCACTCTCTACTCTCCTGCCC
+
BBBBBFFFFFFFGGFEEGEAEAFDHHHFHCGGFFHHHHHHAGHHFFHFHHHFGGGHHGBGFHCFGHFHFGGHHFHDGHGGHEEGHHHHHBHGFGGHGGHGGG0/FHHHHHFHFFHFEG@/@/?11@121<//?<?1FG1<1>-011.>C??<-----;....//.99.-/;C;0;?.9;90/99..;/9:;/./9/:BB//////9//..:/9.;@A.://;/;;;:F//9..:F/;99/;BFFFFF//9;
@M05620:45:000000000-G6HP7:1:1101:15898:8174 1:N:0:156
ATCTCTATCTCCTAAAAACCTGTTTAGATTTGGAGATAGACCTTCAGGTTTTTCATCATTTTCTGCATGAATTATACATTGACCACGTTCCAGCGTGGTCAGTTTGCAGCATTCTGTTATTTTGTTTGACAGAGTGTCTTGTTGAGAACATATGTAGGACATGATTTTTTCCTGCAACAGGGAAAATAAAGTATAAGTTTTAAAGATTTATTCTTTAATAAAGGATCTCAAAGCCAGCTTTAGAAAAAGGA
+
DDCCCFFFFFFFGGGGGGGGGGHHHHHHHHHHHHHHHHHHHHHHHHHHHHHGGHHHHHHHHHIHHHHHHHHHHHHHHHHHHHHHHHGHHHHHHHGGGGHHHHHHHHHHHHHHHHHHHHHHHHHHHHHHHHHHHHHHHHHHHHHHHHHHHHHHHHHHHHHHHHHHHHHHHGHHHHHHHHHHHGGHHHHHHHHGHHHHHGHHHHHHHHHHHHHHHHHHHHHHHGHHHHHHHHHHHHHHHGHHHHHHHHHHGGH
@M05620:45:000000000-G6HP7:1:1101:14955:8183 1:N:0:156
TACCTGTACTGGGGAAGCATTTACACTCTTTCCCTAGCAATCGCCATTCCTACCCTAAAGATCGGAAGAGCACACGTCTGAACTCCAGTCACGCACTACAATCTCGTATGCCGTCTTCTGCTTGAAAAAAAAAAAATTGCATCGGTGAGCCAGACAGAATGATCCGATGAGGGGTGCGAAACTATTTGAGGAACGGCAGCACCTTTTTATTAAATGTACCTTTTCGCAATCGCCATTCCTACCCTAAGTAT
+
BBBBBFFFFFFFGGGGGGGGGGHHDHHHHHHHHHHHHHHHHHGGGGGHGHHHHHHHHFFGHHHHGGGGHHHHHHHGGHHGHHHHHHHHHHHHGHGGGHHFHFGHHHFGHHHHGAGFFHHHHHFHACGHHCCCCF//0111F1><.<..01<C.<.<CGG0=000D..;:GF/:-;-.:.::B0;B000BE/0/...;--.::A/;//:ABB/:/;//:/9FB///-;..:9.;A.;/9:/;/.9;.B/;B/
@M05620:45:000000000-G6HP7:1:1101:27080:8184 1:N:0:156
CATCCTGACCCTGAAGTACCCCATTGAGCATGGCATCGTCACCAACTGGGACGACATGGAGAAGATCTGGCACCACACCTTCTACAACGAGCTGCGCGTGGCCCCGGAGGAGCACCCAGTGCTGCTGACCGAGGCCCCCCTGAACCCCAAGGCCAACAGAGAGAAGATGACTCAGGTGAGGCTCGGCCGACGCCCGTGCTCCTCCCGTCCTTTCCCCAGTCATTTTCTGCCCGGCTTGATTTCTGACATTT
+
DDCDDFFFFFFFGGGGGGGGGGGHHHHHHHHHHHHHHGHHHGHHHGHHHHHHGGGGGHHHHHHHHHHHHHHHHGHHHGGHHHHHHHHHGGGGGHHGGGGGGGHHGGGGGGGGHHHHGGHHHHHHHHHHHHGGGGGGGGGGGGHHHHGGGGHGHHGGGGGGGGGGGGGGGGGGGGGGGGGGGGGGFFFFFFFFFFFFDFFFFFFFFFFEFFFFFFFFFFFFFFFFFFFFFFFFFCFFFFAFFFFFFBFFFF0
@M05620:45:000000000-G6HP7:1:1101:14970:8191 1:N:0:156
TACCTGTACTGGGGAAGCATTTACACTCTTTCCCTAGCAATCGCCATTCCTACCCTAAAGATCGGAAGAGCACACGTCTGAACTCCAGTCACGCACTACAATCTCGTATGCCGTCTTCTGCTTGAAAAAAAAAAAAAAAAAAAGCAAAATAAACTTACTCTCAGTAAGAAGCAGAAAAATAAATTAAATAAACCTAATATTAAAATAGAGACAGCACATACCAGAATGGTAAACTAATGAACTACATGACG
+
BABCCFFFFFFFGGGGGGGGGGHHGHHHHHHHHHHHHHHHHHGGGGGHHHHHHHHHHHHHGHHHGGGGGHHHHHHGHHHGFHHHHHHHHHEGGHGGGHHHHHCGHHGGHHHHGGGHGHHHHHHHHGHHHCGGGD</<---<:-..0/:/0:0000000000000000;09/00///0/9.0900000000000//00000000900;00009//././000/00./000000000090:0000000000;.
@M05620:45:000000000-G6HP7:1:1101:15903:8192 1:N:0:156
ATCTCTATCTCCTAAAAACCTGTTTAGATTTGGAGATAGACCTTCAGGTTTTTCATCATTTTCTGCATGAATTATACATTGACCACGTTCCAGCGTGGTCAGTTTGCAGCATTCTGTTATTTTGTTTGACAGAGTGTCTTGTTGAGAACATATGTAGGACATGATTTTTTCCTGCAACAGGGAAAATAAAGTATAAGTTTTAAAGATTTATTCTTTAATAAAGGATCTCAAAGCCAGCTTTAGAAAAAGGA
+
DDDCDFFFFFFFGGGGGGGGGGHHHHHHHHHHHHHHHHHHHHHHHHHHHHHGGHHHHHHHHHIIIHHHHHHHHHHHHHHHHHHHHHGHHHHHHHGGGGHHHHHHHHHHHHHHHHHHHHHHHHHHHHHHHHGHHHHHHHHHHHHHHHHHHHGHHHHGHHHHHHHHHHHHHGHHHHHHHHHHHGGHHHHHGHHHHHGHHHHHHHHHHHHHHHHHHHHHHHHHHHHHHHHHHHHHHHHHHGHHHHHHHGHHGGH
@M05620:45:000000000-G6HP7:1:1101:12907:8205 1:N:0:156
CATCCTGACCCTGAAGTACCCCATTGAGCATGGCATCGTCACCAACTGGGACGACATGGAGAAGATCTGGCACCACACCTTCTACAACGAGCTGCGCGTGGCCCCGGAGGAGCACCCAGTGCTGCTGACCGAGGCCCCCCTGAACCCCAAGGCCAACAGAGAGAAGATGACTCAGGTGAGGCTCGGCCGACGCCCGTGCTCCTCCCGTCCTTTCCCCAGTCATTTTCTGCCCGGCTTGATTTCTGACATTA
+
BBBBBFFFFFFFGGGGGGGGGGGHHHHHHHHHHHHHHGHHHGHHHGHHHHGFGGGGGHHHHGHHHHHHHHHHHGGHHGGHHHHHHHHHGGGGGHHGGGGGGGHHGGGGGGGGHHHHGGHHHHHHHHHGHHGGGGGGGGGGGGGHHHGGGGHGHHGGGGGGGGGGGGGGGGGGGGGGGGGGGGGGFFFFFFFFFFFFDFFFFFFFFFFFFFFFFFFFFFFFFFFFFFFFFFFFFFFFFB?FFFFFFFFFFF9
@M05620:45:000000000-G6HP7:1:1101:14570:8206 1:N:0:156
CATCCTGACCCTGAAGTACCCGGCTTGATTTCTGACATTAGATCGGAAGAGCACACGTCTGAACTCCAGTCACGCACTACAATCTCGTATGCCGTCTTCTGCTTGAAAAAAAAAAAAAAAAAAAAAAAAAAAAAGAAGAGAAAGTGAACGAAAAAAAGAAATCATAAAAAAAAAAACAACCTAAAAAAAGATATTGGATTAAACGAAAATAAGTAAAGCGGATGAAGGCTGCAAAGAGACAACAAGTAACT
+
DCCCDFFFFFFFGGGGGGGGGGGGGGGHHHHHHHHHGHHHHHHHHGGGGGHHHHHHGHHHGGHHHHHHHHHHHGHGGGHHGGG@GHHFEHHHHGFGHGHHHHHHHHHHHHGEECB>>/<>---<--<:------.../0./00000:00....-.--...<000000<0<<---<-.....<0<000--..<000<000000<0....-<000000<00.-9--0000.0:./00//::///.../00000
@M05620:45:000000000-G6HP7:1:1101:4246:8206 1:N:0:156
AAACCCAGAAGACATGAGGTCAGCTAGATCGGAAGAGCACACGTCTGAACTCCAGTCACGCACTACAATCTCGTATGCCGTCTTCTGCTTGAAAAAAAAAAAAAGAACAATGCTCAAAAACAATTGATTTTTGTGGAAACAAAGAGATATATGTACGAAGGGTCATTGAGGTGAAAGTTGGAAGTAGTGTGGAGTGAGAGTTGACGTACCGTATTAGCTGCGTGGTCTGAGCAGTGCAACCAGAACGTGTG
+
ABBBBBBBBFFFGGGGGGGGGGHHHHHHHHHGGGGHHHHHHHGHHHGGHHHHHHHHHHHGHGGGHHHHHFHHHGGHHHHGGGHGHHFHHHFHGHHHGGGGG/>///022?2?222>222////11111111?-00.11100.00///00000<000...<.../::0000//.0000000/00/:009/90.0./.000;/000;......9..//9///;9..-.//:9////9/9///..:./..../.
@M05620:45:000000000-G6HP7:1:1101:3862:8241 1:N:0:156
CATCCTGACCCTGAAGTACCCCGGCTTGATTTCTGACATTAGATCGGAAGAGCACACGTCTGAACTCCAGTCACGCACTACAATCTCGTATGCCGTCTTCTGCTTGAAAAAAAAAAATACAAGGGAGTAAAAGAGCTGATTAAACAATTCCAATCAATTCAGCCATATCCTGTTTAGCAATCCTGAGTCTCAAATTAAACATTTTTCAGCCATTCTACTTGTAACTGACCAACCAGGGACATCACCACGCT
+
A3>AAFFFCF>FFGGGGGGGGGEEEEEEFFHGHGGFGFHFDGFGHGGEGGEHHHHHFEFGHFFFHFGHFGGHFHGFCFEGFHHH3FGG?1FGHHEE/EEDGHBDFGCGHFHGGG@CB011@F1///</?F111/<0<111<<<F1<.F11>10</<<<00000/.00000;0:000:;0000/:00:0:<000;0;00;000090=/;FB/.00000000;90000;0///....A;AE../9:B./....
@M05620:45:000000000-G6HP7:1:1101:24259:8260 1:N:0:156
CATCCTGACCCTGAAGTACCCCATTGAGCATGGCATCGTCACCAACTGGGACGACATGGAGAAGATCTGGCACCACACCTTCTACAACGAGCTGCGCGTGGCCCCGGAGGAGCACCCAGTGCTGCTGACCGAGGCCCCCCTGAACCCCAAGGCCAACAGAGAGAAGATGACTCAGGTGAGGCTCGGCCGACGCCCGTGCTCCTCCCGTCCTTTCCCCAGTCATTTTCTGCCCGGCTTGCTTTCTGACCTTT
+
B@ABBFFFFFFFG4GBGDGGGGGHHHHHHHHHAG4FH?GHHGHHHGH3AGGFFEEEFCG3CGEGGGHGFHHFGGEHHFGHHHHFHHFHGAFGGHHGGGGGGEHHGECC@CG?F<FGG/FFHGFD?GFDGHACCC@FFGGGGEHHHHGGAACGGHEGG?BFFGBEF;/BBFGGGEFGGF0.;;EGBBFF?BBBBBBBB.D:9BFFFFFEDFDBFFFFFB./B/BFFFB9//;E.-?BB;./9:FFB/F/;B/
@M05620:45:000000000-G6HP7:1:1101:19635:8270 1:N:0:156
ATCTTATCTCCTAAAAACCTGTTTAGATTTGGAGATAGACCTTCAGGTTTTTCATCATTTTCTGCATGAATTATACATTGACCACGTTCCAGCGTGGTCAGTTTGCAGCATTCTGTTATTTTGTTTGACAGAGTGTCTTGTTGAGAACATATGTAGGACATGATTTTTTCCTGCAACAGGGAAAATAAAGTATAAGTTTTAAAGATTTATTCTTTAATAAAGGATCTCAAAGCCAGCTTTAGAAAAAGGAA
+
CCCCCFFFFFFFGGGGGGGGGGHH5FGHHHHHHHHHHHHHHHHHHHHHHHGGHHHHHHHHHIHHIHHHHHHHHHHHHHHHHHHHHGHHHHHHHGGGGHHHHHHHHHHHHHHHHHHHHHHHHHHHHHHHHHHHHHHHHHHHHHHHHHHHHHHHHHHHHHHHHHHHHHHHGHHHGHHHHHHHGGHHHHHHHHHGHHHHGHHHGHHHHHHHHHHHHHHHGDDGGHDHHHHHHHHHGHHHGHHHFHHHHHGGDBF
@M05620:45:000000000-G6HP7:1:1101:6917:8274 1:N:0:156
AAACCCAGAAGACATGAGGTCAGCTAGATCGGAAGAGCACACGTCTGAACTCCAGTCACGCACTACAATCTCGTATGCCGTCTTCTGCTTGAAAAAAAAAAAAAAAATACTAATAAAACAAAATGACATACATTAAAAGGAAAATAGTACAGAAGCCTCACAACCCAGCCAAGATCTTCAAACTGTACCTTACATCAACACTCCATACAGCGTAGGGCAGCCTTCGAATCCCAATGCTAACTCGCCCCAAC
+
AAABBCABBFFFGGGGGGGGGGHHHHHHHHGGGGGHHHHHGHGGHHGHHHHHHGHHHFHFHGGGHHHHGGHHFFFHHHHGFGHGGHHHHHHHHGHHGGGGFE<<///0111=1111111/.<01111111111111>00.////00000000<000.0/0.:0.<....../..:00000000<000000000000:0/0<0//000/000-..-../..../00...0.000//00000/00.--.-...
@M05620:45:000000000-G6HP7:1:1101:19621:8281 1:N:0:156
ATCTTATCTCCTAAAAACCTGTTTAGATTTGGAGATAGACCTTCAGGTTTTTCATCATTTTCTGCATGAATTATACATTGACCACGTTCCAGCGTGGTCAGTTTGCAGCATTCTGTTATTTTGTTTGACAGAGTGTCTTGTTGAGAACATATGTAGGACATGATTTTTTCCTGCAACAGGGAAAATAAAGTATAAGTTTTAAAGATTTATTCTTTAATAAAGGATCTCAAAGCCAGCTTTAGAAAAAGGAA
+
CCCCCFFFFFFFGGGGGGGGGGHH5FGHHHHHHHHHHHHHHHHHHHHHHHGGHHHHHHHHHHHHHHHHGHHHHHHHHHHHHHHHHGHHHHHHHGGGGHHHHHHHHHHHHHHHHHHHHHHHHHHHHHHHHHHHHHHHHHHHHHHGHFHHHHHHHHHHHGHHHHHHHHHHGHHHFHHHHHHHGGGHHHHHHHHHHGHHGHHHHGHHHHHHHHHHHHHGHHHHHHDHHHHHGHGHHHHHGHHHFGGHHHHGGFG
@M05620:45:000000000-G6HP7:1:1101:24267:8284 1:N:0:156
CATCCTGACCCTGAAGTACCCCATTGAGCATGGCATCGTCACCAACTGGGACGACATGGAGAAGATCTGGCACCACACCTTCTACAACGAGCTGCGCGTGGCCCCGGAGGAGCACCCAGTGCTGCTGACCGAGGCCCCCCTGAACCCCAAGGCCAACAGAGAGAAGATGACTCAGGTGAGGCTCGGCCGACGCCCGTGCTCCTCCCGTCCTTTCCCCAGTCATTTTCTGCCCGGCTTGATTTCTGACATTA
+
DCCDDFFFFFFFGGGGGGGGGGGHHHHHHHHHHHHHHGHHHGHHHGHHHHHHGGGGGHHHHHHHHHHHHHHHHGHHHGGHHHHHHHHHGGGGGHHGGGGGGGHHGGGGGGGGHHHHGGHHHHHHHHHHHHGGGGGGGGGGGGHHHHGGGGHGHHGGGGGGGGGGGGGGGGGGGGGGHGGGGGGGFFFFFFFFFFFFCFFFFFFFFFFFFFFFFHFFFFFFFFFFFFFFFFFFBCFFFF.FFFFFFBFFFF0
@M05620:45:000000000-G6HP7:1:1101:25957:8285 1:N:0:156
TACCTGTACTGGGGAAGCATTTACACTCTTTCCCTAGCAATCGCCATTCCTACCCTAAAGATCGGAAGAGCACACGTCTGAACTCCAGTCACGCACTACAATCTCGTATGCCGTCTTCTGCTTGAAAAAAAAAACCCCCCTTCCCCCCAATTCCCCCCACTATACTCTTACTCCTATTCTGCTCAACCTCCTCCCTTTCTCCTCCCTTCCTTTCCCCCTTCATTTTCTACCCTTCTTTCTTTCTCTCCTTC
+
AA1AAFFFFFBFGGGGGGBABAF33FGHGHHHHHGFEHFHFHCFGGGHGGFHGHHFFFFFBFHHGCGGFHHHHHHEFGCFFHFHHHHFHHHHGHGGEFGGGDC1GHGGHHHH@/E0>FGHFFHHG<DGH/CGG>/??E/CA000>FCC-./0==0/;--.;:;0;90;00;BF/0000000;0;00;;//:;CFE/;9BF/:/BFE;9FFFBBFFFF?=-;/;BBFBB/99A//;/B/99BBB/////BF/
@M05620:45:000000000-G6HP7:1:1101:19638:8288 1:N:0:156
ATCTTATCTCCTAAAAACCTGTTTAGATTTGGAGATAGACCTTCAGGTTTTTCATCATTTTCTGCATGAATTATACATTGACCACGTTCCAGCGTGGTCAGTTTGCAGCATTCTGTTATTTTGTTTGACAGAGTGTCTTGTTGAGAACATATGTAGGACATGATTTTTTCCTGCAACAGGGAAAATAAAGTATAAGTTTTAAAGATTTATTCTTTAATAAAGGATCTCAAAGCCAGCTTTAGAAAAAGGAA
+
CCCCCFFFFFFFGGGGGGGGGGHHAGGHHHHHHHHHHHHHHHHHHHHHHHGGHHHHHHHHHHHHHHHHHHHHHHHHHHHHHHHHHGHHHHHHHGGGGHHHHHHHHHHHHHHHHHHHHHHHHHHHHHHHHHHHHHHHHHHHHHHGHHGHHHHHHHHHHHHHHHHHHHHHGHHHGHHHHHHHGGHHHHHHHHHHHHHHHHHHGHHHHHHHHHHHHHHHGGGHGHFHHHHHHHHHHHHHGHHHHHHHHGHGGFG
@M05620:45:000000000-G6HP7:1:1101:12158:8288 1:N:0:156
ATCTCTATCTCCTAAAAACCTGTTTAGATTTGGAGATAGACCTTCAGGTTTTTCATCATTTTCTGCATGAATTATACATTGACCACGTTCCAGCGTGGTCAGTTTGCAGCATTCTGTTATTTTGTTTGACAGAGTGTCTTGTTGAGAACATATGTAGGACATGATTTTTTCCTGCAACAGGGAAAATAAAGTATAAGTTTTAAAGATTTATTCTTTAATAAAGGATCTCAAAGCCAGCTTTAGAAAAAGGA
+
CCCCCFFFFFFFGGGGGGGGGGHHHHHHHHHHHHHHHHHHHHHHHHHHHHHGGHHHHHHIHIIIHHHHHHHHHHHHHHHHHHHHHHGGHHHHHHGGGGHHHHHHHHHHHHHHHHHHHHHHHHHHGHHHHHHHHHHHHHHHHHHHHHHHHHHHHHHHHHHHHHHHHHHHHGHHHHHHHHHHHGGHHHHHHHHHHGHHHGHHHHGHHHHHHHHHHHHHHHHHHHHHHHHHHHGHHHGHHGHHHHHHHHHHGGH
@M05620:45:000000000-G6HP7:1:1101:25137:8305 1:N:0:156
ATCTCTATCTCCTAAAAACCTGTTTAGATTTGGAGATAGACCTTCAGGTTTTTCATCATTTTCTGCATGAATTATACATTGACCACGTTCCAGCGTGGTCAGTTTGCAGCATTCTGTTATTTTGTTTGACAGAGTGTCTTGTTGAGAACATATGTAGGACATGATTTTTTCCTGCAACAGGGAAAATAAAGTATAAGTTTTAAAGATTTATTCTTTAATAAAGGATCTCAAAGCCAGCTTTAGAAAAAGGA
+
CCCCDFFFFFFFGGGGGGGGGGHHHHHHHHHHHHHHHHHHHHHHHHHHHHHGGHHHHHHHHHHHHHHHHHHHHHHHHHHHHHHHHHGHHHHHHHGGGGHHHHHHHHHHHHHHHHHHHHHHHHHHHHHHHHHHHHHHHHHHHHHHHHHHHHHHHHHHHHHHHHHHHHHHHGHHHHGHHHHHHGGHHHHHHHHHHHHHHHHHHGHHHHHHHHHHHHHHHHHHHHHHHHHHHGHHHHGHHGHHHHHFHHHHGGH
@M05620:45:000000000-G6HP7:1:1101:23575:8305 1:N:0:156
AGATTACTGCAACAGTTCCCCCTACACTCTTTCCCTACAAGCCAGGGACAAAACAAAGATCGGAAGAGCACACGTCTGAACTCCAGTCACGCACTACAATCTCGTATGCCGTCTTCTGCTTGAAAAAAAAAACTTTCTTTGTGTAAGCACCGCTCCCCCTCCACTCAGCCTTTTTTCACTAACTCCTGCTTAGTCCTTCATGAGTTTTTCGCCGCCTTGCTTCTTCTCACAGACTCTCTACTCTCCTTCCC
+
AABAAFFFFFBFGGEFFGGGGGGAGHHGH5BEHHGHHHHHHHGGGHGEGGFGHHGEHHFHHHCGGCHFHFGFHGFHHGEFGBFFGEFE@3>?E/EEBGHGGHHC??3FEHG>EFFHFHEHHFHGHDCC@///<1??FB1?1<0<111<=FG--<<..<<<../:0/:0:/::CGBC/0;00//99B0//900:;F090B0;0009;9;E/;AE-DF?A/;FFFEFFFF/B///;;FFFF/9BFFF9B9BFB
@M05620:45:000000000-G6HP7:1:1101:12604:8318 1:N:0:156
AGATTACTGCAACAGTTCCCCCTGGACCTGGAAAAGTTTCTTGCCTGGCTTACAGAAGCTGAAACAACTGCCAATGTCCTACAGGATGCTACCCGTAAGGAAAGGCTCCTAGAAGACTCCAAGGGAGTAAAAGAGCTGATGAAACAATGGCAAGTAAGTCAGGCATTTCCGCTTTAGCACTCTTGTGGATCCAATTGAACAATTCTCAGCATTTGTACTTGTAACTGACAAGCCAGGGACAAAACAAAGAT
+
AAAACFFFDDFDGGFBFFGGGGGGFFGHHHGHHHHHHHHHHHHHHHHGHHHABFGHHHHHHHHHHHHHHHHHHHHHHHHHFGHHHGHHHHGHHHGGEEGGBGFHHHHHGHHHHHHHHHHHHGHGGHGGHGHHHGHHHHGHHHHHHHHHHHHHHGHHGHHHHHFHHHHHHHGGGGGHHHGHHHHHHHHGHHHHGFHHHGGGGGHHHHHHHHHHHHHGHHHHHHHHHHHHFHHHHGFGGGGGGGGGGGGGGGF
@M05620:45:000000000-G6HP7:1:1101:12622:8326 1:N:0:156
AGATTACTGCAACAGTTCCCCCTGGACCTGGAAAAGTTTCTTGCCTGGCTTACAGAAGCTGAAACAACTGCCAATGTCCTACAGGATGCTACCCGTAAGGAAAGGCTCCTAGAAGACTCCAAGGGAGTAAAAGAGCTGATGAAACAATGGCAAGTAAGTCAGGCATTTCCGCTTTAGCACTCTTGTGGATCCAATTGAACAATTCTCAGCATTTGTACTTGTAACTGACAAGCCAGGGACAAAACAAAGAT
+
AAAABFFFB@4BBFFBBFGGGGGGDGHHHHHGHHHHFGHHHHHHHHHGHHH3BBFGHHHHGHHHHHHHHHHHGGHHGGHHABEGHGHHHH5DBGGF>EFGFFCFHGFHGHHHHHHGHHHHHGHFDGE?GDHHHGHHHHGHHFGHHHHHGHGHHGHHGHHHFHHHHHHHHHGGGGGHHHGHHHHHHFHGGGHHHHHHHFHGFHHGHHHGHHHHHHHGHGGHHHGHFHHHHGHHHGFGGGGG?CBFFEGGGG0
@M05620:45:000000000-G6HP7:1:1101:12982:8326 1:N:0:156
TACCTGTACTGGGGAAGCATTTGAATATCCCCCCATGGTGATGGGGACGGAGAACTGCTCCATAAACACAGGCAACGTGCCTAACTTTCCCGGGAAGATGAAGTCAAAGAGCGACCACAGCTCTCGGAGGTTATTTTGCATCGGTGAGCCAGACAGAATGATCCGATGAGGGGTGCGAAACTATTTGAGGAAAGGAAGCACCTTTTTATTAAATTTACCTTTTAGCAATCGCCATTCCTACCCTAAAGATC
+
BBBCCFFFFFFFGGGGGGGGGGHHHHHHHHHGGGGHHHFGHHHHHGGGGGGFGHHHHHHHHHHHHHHHHHHHGGHHGHHHHHHHHHHHHHHGGGGGGHHHGHHFGHHHHHHHGGGGGHHGHHHHHGGGGGEHHHHHHHHGHHGGGGGHGGGHHGHHGHHHHHHHHGGGHHHGGCEGGGGGGGGGGGGGGGFGGGGGGGGBFEFFFFFFFFFFFFFFFFFFFFFFFFFFFFEFFFFFFFFFFFFFFFFFFFF
@M05620:45:000000000-G6HP7:1:1101:12603:8336 1:N:0:156
AGATTACTGCAACAGTTCCCCCTGGACCTGGAAAAGTTTCTTGCCTGGCTTACAGAAGCTGAAACAACTGCCAATGTCCTACAGGATGCTACCCGTAAGGAAAGGCTCCTAGAAGACTCCAAGGGAGTAAAAGAGCTGATGAAACAATGGCAAGTAAGTCAGGCATTTCCGCTTTAGCACTCTTGTGGATCCAATTGAACAATTCTCAGCATTTGTACTTGTAACTGACAAGCCAGGGACAAAACAAAGAT
+
AAAABFFFDDDDGGFBGFGGGGGGHHHHHHHHHHHHGHHHHHHHHHHHHHHABFGHHHHHHHHHHHHHHHHHHHHHHHHHDGFHGFHHHHDGGHGFEEGGFHFFHHHHGHHHHHHHHHHHFHHGDEFEGFHHHGHHHHGHHFGHHHHHGHHHHGGHHHHHHHHHHHHHHHGGGGGHHHHHHHHHHHFGHHHHHGHHHGHGGHHHHHHFGHHHHHHHHHHHHFFHHHHHHHGHGGFGGGGGGGGGGGGGGFC
@M05620:45:000000000-G6HP7:1:1101:19448:8337 1:N:0:156
ATCTCTATCTCCTAAAAACCTGTTTAGATTTGGAGATAGACCTTCAGGTTTTTCATCATTTTCTGCATGAATTATACATTGACCACGTTCCAGCGTGGTCAGTTTGCAGCATTCTGTTATTTTGTTTGACAGAGTGTCTTGTTGAGAACATATGTAGGACATGATTTTTTCCTGCAACAGGGAAAATAAAGTATAAGTTTTAAAGATTTATTCTTTAATAAAGGATCTCAAAGCCAGCTTTAGAAAAAGGA
+
DDDCDFFFFFFFGGGGGGGGGGHHHHHHHHHHHHHHHHHHHHHHHHHHHHHGGHHHHHHHHHIIIHHHHHHHHHHHHHHHHHHHHHGHHHHHHHGGGGHHHHHHHHHHHHHHHHHHHHHHHHHHHHHHHHGHHHHHHHHHHHHHHHHHHHHHHHHHHHHHHHHHHHHHHGHHHHHHHHHHHGGHHHHHGHHHHHHHHGHHHHHHHHHHHHHHHHHHHHHHHFHHHHHHHHHHHHHHHGHHHHHGGHHHGGH
@M05620:45:000000000-G6HP7:1:1101:23397:8348 1:N:0:156
TACCTGTACTGGGGAAGCATTTGAATATCCCCCCATGGTGATGGGGACGGAGAACTGCTCCATAAACACAGGCAACGTGCCTAACTTTCCCGGGAAGATGAAGTCAAAGAGCGACCACAGCTCTCGGAGGTTATTTTGCATCGGTGAGCCAGACAGAATGATCCGATGAGGGGTGCGAAACTATTTGAGGAAAGGAAGCACCTTTTTATTAAATTTACCTTTTAGCAATCGCCATTCCTACCCTAAAGATC
+
CCCCCFFFFFFFGGGGGGGGGGHHHHHHHHHGGGGHHHGGHHHHHGGGGGGGGHHHHHHHHHHHHHHHHHHHGHHHGHHHHHHHHHHHHHHGGGGGGHHHHHHHHHHHHHHHGGGGGHHHHHHHHGGGGGGHHHHHHHHGHHGGGGGHHHHHHGHHHHHHHHHHHGGGHHHGGEGGGDGGGGGGGGGGGGFGGGGGGGGGGFFFFFFFFFFFFFFFFFFFFFFFFFFBFFFFFFFFFFFFFFFFFFFFFFF
@M05620:45:000000000-G6HP7:1:1101:20844:8359 1:N:0:156
ATCTCTATCTCCTAAAAACCTGTTTAGATTTGGAGATAGACCTTCAGGTTTTTCATCATTTTCTGCATGAATTATACATTGACCACGTTCCAGCGTGGTCAGTTTGCAGCATTCTGTTATTTTGTTTGACAGAGTGTCTTGTTGAGAACATATGTAGGACATGATTTTTTCCTGCAACAGGGAAAATAAAGTATAAGTTTTAAAGATTTATTCTTTAATAAAGGATCTCAAAGCCAGCTTTAGAAAAAGGA
+
CCCCCFFFFFFFGGGGGGGGGGHHHHHHHHHHHHHHHHHHHHHHHHHHHHHGGHHHHHHHHHIHIHHHHHHHHHHHHHHHHHHHHHGHHHHHHHGGGGHHHHHHHHHHHHHHHHHHHHHHHHHHHHHHHHHHHHHHHHHHHHHHHHHHHHHHHHHHHHHHHHHHHHHHHGHHHHHHHHHHHGGHHHHHHHHHHHHHHGHHHHHHHHHHHHHHHHHHHHHHHHFHHHHHHHHHHHHHHGHHHHHGHHHHGGH
@M05620:45:000000000-G6HP7:1:1101:6582:8366 1:N:0:156
TACCTGTACTGGGGAAGCAATCGCCATTCCTACCCTAAAGATCGGAAGAGCACACGTCTGAACTCCAGTCACGCACTACAATCTCGTATGCCGTCTTCTGCTTGAAAAAAAAAAAATTATTTTGTTTTACCGCGTGTCTTGTTGCCCCCATATCTCGGACCTTACTTTTTCCTTCATCCGGCACAATCACGTCTCATTTTTCACGATTTATTCTCCCCTACCGGTTCTCCCCGCCCTCTTTATTACCCTGC
+
AABBBFFFFFFFGGGGGGGGGGGFGGGHHHHGGHHHGHGHHFHHFGGGGHFHHHHGHHHGEFHHHHHHHHHHGHGGGHHEFEEGHCFEHFHHGEEHGGHHGHHHGGHHAEGGC@//022@22@10?<01?</>D--<>111>1.000.<-/<0000.:.;-/00/;0;;0;000;9000:---;//9/99.;.//00;/;///:9..;./:BB:///.9.9A---;;BB//A--;--;9B////;///F..
@M05620:45:000000000-G6HP7:1:1101:20861:8369 1:N:0:156
ATCTCTATCTCCTAAAAACCTGTTTAGATTTGGAGATAGACCTTCAGGTTTTTCATCATTTTCTGCATGAATTATACATTGACCACGTTCCAGCGTGGTCAGTTTGCAGCATTCTGTTATTTTGTTTGACAGAGTGTCTTGTTGAGAACATATGTAGGACATGATTTTTTCCTGCAACAGGGAAAATAAAGTATAAGTTTTAAAGATTTATTCTTTAATAAAGGATCTCAAAGCCAGCTTTAGAAAAAGGA
+
DDCCDFFFFFFFGGGGGGGGGGHHHGHHHHHHHHHHHHHHHHHHHHHHHHHGGHHHHHHIHHHIHHHHHHHHHHHHHHHHHHHHHHGHHHHHHHGFGGHHHHHHHHHHHHHHHHHHHHHHHHHHHHHHHHHHHHHHHHHHHHHHHHHHHHHHHHHHHHHHHHHHHHHHHGHHHHHHHHHHHGGHHHHHHHHHHHHHHHHHHHHHHHHHHHHHHHHHHHHHGHHHHHHHHHHHHHHHHGHHHHHEHHHHGGH
@M05620:45:000000000-G6HP7:1:1101:14749:8381 1:N:0:156
ATCTCTATCTCCTAAAAACCTGTTTAGATTTGGAGATAGACCTTCAGGTTTTTCATCATTTTCTGCATGAATTATACATTGACCACGTTCCAGCGTGGTCAGTTTGCAGCATTCTGTTATTTTGTTTGACAGAGTGTCTTGTTGAGAACATATGTAGGACATGATTTTTTCCTGCAACAGGGAAAATAAAGTATAAGTTTTAAAGATTTATTCTTTAATAAAGGATCTCAAAGCCAGCTTTAGAAAAAGGA
+
CCCABFFFFFFFGGGGGGGGGGHHHHHHHHHHHHHHHHHHHHHHHHHHHHHGGHHHHHHHHHIHHHHHHGHHHHHHHHHHHHHHHHGHHHHHHHGGGGHHHHHHHHHGHHHHHHHHHHHHHHHHHHHGHHHGHHGHHHHHHHHHGHHHHHGHGHHHHHHHFHHGHHHHHGHHHHHHHHHHHGGHHGHHGFGGGHHHGGGHHHGHHHHHGHHHHHHHHHHGHHFHHHHGHGHGHHHHHGGHHHHGHHHH?AC
@M05620:45:000000000-G6HP7:1:1101:18322:8395 1:N:0:156
ATCTCTATCTCCTAAAAACCTGTTTAGATTTGGAGATAGACCTTCAGGTTTTTCATCATTTTCTGCATGAATTATACATTGACCACGTTCCAGCGTGGTCAGTTTGCAGCATTCTGTTATTTTGTTTGACAGAGTGTCTTGTTGAGAACATATGTAGGACATGATTTTTTCCTGCAACAGGGAAAATAAAGTATAAGTTTTAAAGATTTATTCTTTAATAAAGGATCTCAAAGCCAGCTTTAGAAAAAGGA
+
BBBBBFFFFFFFFGGFGGGGGGHDEHGHHFFFDHHHFFFHFHHHHFHHGFGFFHFHHGHHHHHHGHHGHFHHHFHHFFHHHHGGHHGHHFGDFBFFEGGBDGGGFHHHHHHHHGHHHHHHHFGHCGHHGGGHGHHHGHHHHHHHHHGHHHHHHHGHHHHFFHHHGGHHGFGHHHBFGHGHHGEFHHHGGBGDGHHHHHHGHGHGHEHHHHHHHHHHFFHHHDDHFFHHHHHGHGFHHGHHFFF:GHFGDDH
@M05620:45:000000000-G6HP7:1:1101:13334:8396 1:N:0:156
CATCCTGACCCTGAAGTACCCCGGCTTGATTTCTGACATTAGATCGGAAGAGCACACGTCTGAACTCCAGTCACGCACTACAATCTCGTATGCCGTCTTCTGCTTGAAAAAAAAAAACAAAACACATTTAAGCTTTCTTTTATCTCGCCCCTATCCACCTTCACCATGCATTTTTTACCTCAGTCCTTCTTCTTCCTACCGTATTTTTTTGCCTCCTCTCTTCTTCTCCCGTCCTCTCTACTCACATTCCC
+
CABBCFFFFFFFGGGGGGGGGGGGGGGGGFHHHHHHHHHHGHGHHHGGGGGHHHHGHGHHHGHHHHHHHHHHHGGHGGGFHHGHEGHHGGHHHHGFEGGHGHHGHHHHDGFEGBDC<//?000?0/1111@1=11111111111110>-<-..00/0<.<000;000000;=000-.::0009;00=000;000;0000.-9..9000;--0009.//0;09900:0:0/.;A.;B0F0099;00090909
@M05620:45:000000000-G6HP7:1:1101:14736:8399 1:N:0:156
ATCTCTATCTCCTAAAAACCTGTTTAGATTTGGAGATAGACCTTCAGGTTTTTCATCATTTTCTGCATGAATTATACATTGACCACGTTCCAGCGTGGTCAGTTTGCAGCATTCTGTTATTTTGTTTGACAGAGTGTCTTGTTGAGAACATATGTAGGACATGATTTTTTCCTGCAACAGGGAAAATAAAGTATAAGTTTTAAAGATTTATTCTTTAATAAAGGATCTCAAAGCCAGCTTTAGAAAAAGGA
+
DDDDDFFFFFFFGGGGGGGGGGHHHHHHHHHHHHHHHHHHHHHHHHHHHHHGGHHHHHHHHHHIIHHHHHHHHHHHHHHHHHHHHHGHHHHHHHGGGGHHHHHHHHHHHHHHHHHHHHHHHHHHHHHHHHHHHHHHHHHHHHHHHHHHHHHHHHHHHHHHHHHHHHHHHGHHHHHHHHHHHGGGHHHHHHHHGHHGHHHHHGHHHHHHHHHHHHHHHHHHHGHHHHHHHHGHHHHHHGHHHHHHGGHGGGH
@M05620:45:000000000-G6HP7:1:1101:20561:8403 1:N:0:156
CATCCTGACCCTGAAGTACCCCATTGAGCATGGCATCGTCACCAACTGGGACGACATGGAGAAGATCTGGCACCACACCTTCTACAACGAGCTGCGCGTGGCCCCGGAGGAGCACCCAGTGCTGCTGACCGAGGCCCCCCTGAACCCCAAGGCCAACAGAGAGAAGATGACTCAGGTGAGGCTCGGCCGACGCCCGTGCTCCTCCCGTCCTTTCCCCAGTCATTTTCTGCCCGGCTTGATTTCTGACATTA
+
CCCCCFFFFFFFGGGGFGGGGGGHHHHHHHHHHHHHHGHHHGHHHGHHHHHHGGGGGHHHHHHHHHHHHHHHHGHHHGGHHHHHHHHHGGGGGHHGGGGGGGHHGGGGGGGGHHHHGGHHHHHHHHHHHHGGGGGGGGGGGGHHHHGGGGHGHHGGGGGGGGGGGGGGGGGGGGGGGGGGGGGGFFFFFFFFFFFFDFFFFFFFFFFEFFFFFFFFFFFBBFFFFFFFFFFFFFFFFFFFFFFFFBFFFF/
@M05620:45:000000000-G6HP7:1:1101:14853:8420 1:N:0:156
TACCTGTACTGGGGAAGCATTTGAATATCCCCCCATGGTGATGGGGACGGAGAACTGCTCCATAAACACAGGCAACGTGCCTAACTTTCCCGGGAAGATGAAGTCAAAGAGCGACCACAGCTCTCGGAGGTTATTTTGCATCGGTGAGCCAGACAGAATGATCCGATGAGGGGTGCGAAACTATTTGAGGAAAGGAAGCACCTTTTTATTAAATTTACCTTTTAGCAATCGCCATTCCTACCCTAAAGATC
+
ABBBBFFFFFFFGGCEEGFGGGHHGHHHHHHGGGGHHHGHHHHHHGGGGGGGGHHHHHHHHHHHHHHGHHHHGHHHGHGHHHBEHHHHHHHGGGE??FFHEBHHHHHHHHGHGGGG@GHHHHHHHGGFGGDHHHHHHHHBGHGGGGGHHHHFHGHHHHHHHHHHHGGGGHHG@EFGGGAGGGGGGGGGAFGFGGGGGGGGGFFFFFFFFFFFFFFFFFFFFFFFFFFBFFFFFBEFFFFFFFFFB.:BFFF
@M05620:45:000000000-G6HP7:1:1101:5306:8422 1:N:0:156
CATCCTGACCCTGAAGTACCCCATTGAGCATGGCATCGTCACCAACTGGGACGACATGGAGAAGATCTGGCACCACACCTTCTACAACGAGCTGCGCGTGGCCCCGGAGGAGCACCCAGTGCTGCTGACCGAGGCCCCCCTGAACCCCAAGGCCAACAGAGAGAAGATGACTCAGGTGAGGCTCGGCCGACGCCCGTGCTCCTCCCGTCCTTTCCCCAGTCATTTTCTGCCCGGCTTGATTTCTGACATTA
+
CCCCCFFFFFFFGGGGGGGGGGGHHHHHHHHHHHHHHGHHHGHHHGHHHHHHGGGGGHHHHHHHHHHHHHHHHGHHHGGHHHHHHHHHGGGGGHHGGGGGGGHHGGGGGGGGHHHHGGHHHHHHHHHHHHGGGGGGGGGGGGHHHHGGGGHGHHGGGGGGGGGGGGGGGGGGGGGGGGGGGGGGFFFFFACFFFFFDFFFFFFFFFFFFFFFFFFFFFFFFFFFFFFFFFFFFFFFFFFFFFFFFFFFFF0
@M05620:45:000000000-G6HP7:1:1101:14871:8424 1:N:0:156
TACCTGTACTGGGGAAGCATTTGAATATCCCCCCATGGTGATGGGGACGGAGAACTGCTCCATAAACACAGGCAACGTGCCTAACTTTCCCGGGAAGATGAAGTCAAAGAGCGACCACAGCTCTCGGAGGTTATTTTGCATCGGTGAGCCAGACAGAATGATCCGATGAGGGGTGCGAAACTATTTGAGGAAAGGAAGCACCTTTTTATTAAATTTACCTTTTAGCAATCGCCATTCCTACCCTAAAGATC
+
CCDDDFFFFFFFGGGGGGGGGGHHHHHHHHHGGGGHHHGHHHHHHGGGGGGGGHHHHHHHHHHHHHHHHHHHGHHHGHHHHHHHHHHHHHHGGGGGGHHHHHHHHHHHHHHHGGGGGHHHHHHHHGGGGGGHHHHHHHHHHHGGGGGHHHHHHGHHHHHHHHHHHGGGHHHGGEFGGGGGGGGHHGGGGGGGGGGGGGGGGFFFFFFFHHHFFFFHHFFFFFFFFFFFFFFFFFFFFFFFFFFFFFFFFFF
@M05620:45:000000000-G6HP7:1:1101:24713:8431 1:N:0:156
ATCTCTATCTCCTAAAAACCTGTTTAGATTTGGAGATAGACCTTCAGGTTTTTCATCATTTTCTGCATGAATTATACATTGACCACGTTCCAGCGTGGTCAGTTTGCAGCATTCTGTTATTTTGTTTGACAGAGTGTCTTGTTGAGAACATATGTAGGACATGATTTTTTCCTGCAACAGGGAAAATAAAGTATAAGTTTTAAAGATTTATTCTTTAATAAAGGATCTCAAAGCCAGCTTTAGAAAAAGGA
+
CBCBCFFFFFFFGGGGGGGGGGHHHHHHHHHHHHHHHHHHHHHHHHHHHHHGGHHHHHHHHHHHHHHHHHHHHHHHHHHHHHHHHHGHHHHHHHGGGGHHHHHHHHHHHHHHHHHHHHHHHHHHHHHHGHHHHHHHHHHHHGHHHHHHHHHHHHHHHHHHHHHHHHHHHGHHHHHHHHHHHGGHHHHGGHHHHHHHHGGHHHHHHHHHHHHHHHHHHHHGHHHHHHHGHHHGHHHHHGFHHHHFGFHHGGH
@M05620:45:000000000-G6HP7:1:1101:22805:8431 1:N:0:156
TACCTGTACTGGGGAAGCATTTGAATATCCCCCCATGGTGATGGGGACGGAGAACTGCTCCATAAACACAGGCAACGTGCCTAACTTTCCCGGGAAGATGAAGTCAAAGAGCGACCACAGCTCTCGGAGGTTATTTTGCATCGGTGAGCCAGACAGAATGATCCGATGAGGGGTGCGAAACTATTTGAGGAAAGGAAGCACCTTTTTATTAAATTTACCTTTTAGCAATCGCCATTCCTACCCTAAAGATC
+
BBCCCFFFFFBFGGGGGGGGGGHHHHHHHHHGGGGHHHFGHHHHHGGGGGGGGHHHHHHHHFGHHHHHHHHGGHHHGHHHHHHHHHHHHHHGGGGGEHHHHHFHHHHHHGHHGGGGGHHHHHHHHGGCGGGHHHHHHHFHHHGGGGGHHHHHHGHGGGHHHHHHHGGGHHHGGEGGGFGGGGGGGGGFEG9FFFFBFGEGGFFFFFFFFFFFFFFFFEFFFFFFFFFFFFFEFFFFFFFFFFFFFFFBFFB
@M05620:45:000000000-G6HP7:1:1101:22787:8436 1:N:0:156
TACCTGTACTGGGGAAGCATTTGAATATCCCCCCATGGTGATGGGGACGGAGAACTGCTCCATAAACACAGGCAACGTGCCTAACTTTCCCGGGAAGATGAAGTCAAAGAGCGACCACAGCTCTCGGAGGTTATTTTGCATCGGTGAGCCAGACAGAATGATCCGATGAGGGGTGCGAAACTATTTGAGGAAAGGAAGCACCTTTTTATTAAATTTACCTTTTAGCAATCGCCATTCCTACCCTAAAGATC
+
DDDDDFFFFFFFGGGGGGGGGGHHHHHHHHHGGGGHHHGHHHHHHGGGGGGGGHHHHHHHHHHHHHHHHHHHGHHHGHHHHHHHHHHHHHHGGGGGGHHHHHHHHHHHHHHGGGGGGHHHHHHHHGGGGGEHHHHHHHHGHHGGGGGHHHHHHGHHHHHHHHHHHGGGHHGGGCEGGGGGGGGGGHHGGGGGGGGGGGGEGFFFFFFFFFFFFFFHFFFFFFFFFFFBFFFFFFFFFFFHFFFFFFFFFFF
@M05620:45:000000000-G6HP7:1:1101:24724:8444 1:N:0:156
ATCTCTATCTCCTAAAAACCTGTTTAGATTTGGAGATAGACCTTCAGGTTTTTCATCATTTTCTGCATGAATTATACATTGACCACGTTCCAGCGTGGTCAGTTTGCAGCATTCTGTTATTTTGTTTGACAGAGTGTCTTGTTGAGAACATATGTAGGACATGATTTTTTCCTGCAACAGGGAAAATAAAGTATAAGTTTTAAAGATTTATTCTTTAATAAAGGATCTCAAAGCCAGCTTTAGAAAAAGGA
+
DEECDFFFFFFFGGGGGGGGGGHHHHHHHHHHHHHHHHHHHHHHHHHHHHHGGHHHHIHIHHIIHHHHHHHHHHHHHHHHHHHHHHGHHHHHHHGGGGHHHHHHHHHHHHHHHHHHHHHHHHHHHHHHHHHHHHHHHHHHHHHHHHHHHHHHHHHHHHHHHHHHHHHHHGHHHHHHHHHHHGGHHHHHHHHHHHHHHHHHHHHHHHHHHHHHHHHHHHHHHHHHHHHHHGHHHHHHHGHHHHHHHHHHGGH
@M05620:45:000000000-G6HP7:1:1101:11548:8455 1:N:0:156
TACCTGTACTGGGGAAGCATTTGAATATCCCCCCATGGTGATGGGGACGGAGAACTGCTCCATAAACACAGGCAACGTGCCTAACTTTCCCGGGAAGATGAAGTCAAAGAGCGACCACAGCTCTCGGAGGTTATTTTGCATCGGTGAGCCAGACAGAATGATCCGATGAGGGGTGCGAAACTATTTGAGGAAAGGAAGCACCTTTTTATTAAATTTACCTTTTAGCAATCGCCATCCTACCCTAAAGATCG
+
CCCCCFFFFFFFGGGGGGGGGGHHHHHHHHHGGGGHHHGHHHHHHGGGGGGGGHHHHHHHHHHHHHHHHHHHGHHHGHHHHHHHHHHHHHHGGGGGGHHHHHHHHHHHHHHHGGGGGHHHHHHHHGGGGGGHHHHHHHHHHHGGGGGHHHHHHGHHHHHHHHHHHGGGHHHGGGGGGGGGGGGGGGGGGGFGGGGGGGGGGFFFFFFFFFFFFFFFFFFFFFFFFFFFFFFFFFFFFFFFFFFFFFFFFFA
@M05620:45:000000000-G6HP7:1:1101:8068:8456 1:N:0:156
CATCCTGACCCTGAAGTACCCCATTGAGCATGGCATCGTCACCAACTGGGACGACATGGAGAAGATCTGGCACCACACCTTCTACAACGAGCTGCGCGTGGCCCCGGAGGAGCACCCAGTGCTGCTGACCGAGGCCCCCCTGAACCCCAAGGCCAACAGAGAGAAGATGACTCAGGTGAGGCTCGGCCGACGCCCGTGCTCCTCCCGTCCTTTCCCCAGTCATTTTCTGCCCGGCTTGATTTCTGACATTT
+
DDCCDFFFFFFFGGGGGGGGGGGHHHHHHHHHHHHHHGHHHGHHHGHHHHHHGGGGGHHHHHHHHHHHHHHHHGHHHGGHHHHHHHHHGGGGGHHGGGGGGGHHGGGGGGGGHHHHGGHHHHHHHHHHHHGGGGGGGGGGGGHHHHGGGGHGHHGGGGGGGGGGGGGGGGGGGGGGHGGGGGGGFFFFFFFFFFFFDFF?FFFFFFFEFFFFFFFFFFFFFFFFFFFFFFFFFAFFFFFFFFFFF:FBFF0
@M05620:45:000000000-G6HP7:1:1101:25417:8468 1:N:0:156
ATCTCTATCTCCTAAAAACCTGTTTAGATTTGGAGATAGACCTTCAGGTTTTTCATCATTTTCTGCATGAATTATACATTGACCACGTTCCAGCGTGGTCAGTTTGCAGCATTCTGTTATTTTGTTTGACAGAGTGTCTTGTTGAGAACATATGTAGGACATGATTTTTTCCTGCAACAGGGAAAATAAAGTATAAGTTTTAACGATTTATTCTTTAATAAAGGATCTCAAAGCCAGCTTTAGAAAAAGGA
+
3>AABFFFFFFFGGGGGGGGFCEGHGGHDGHFF4FGCHF5FGFHHHGHHHHFGG5FGHHGHGHHHFFHGGBGG5D5F5BGG5BGAG?AGHHDEGEFEGHHHGGFDHGHHFFFFHHHHHHHHHHHFHHFBFFGHHDFFFFFGHHH43F4FGHHEGGFFHHHHHFFFGHHFCGGGBFCGFHHH/FF/?<11FFHHF<FGGHHH1F1>.FGC1GGHGHH0GHGDGFHEHHHHFFHHFHHHGHHHHE0CF/;A.F
@M05620:45:000000000-G6HP7:1:1101:8583:8474 1:N:0:156
ATCTCTATCTCCTAAAAACCTGTTTAGATTTGGAGATAGACCTTCAGGTTTTTCATCATTTTCTGCATGAATTATACATTGACCACGTTCCAGCGTGGTCAGTTTGCAGCATTCTGTTATTTTGTTTGACAGAGTGTCTTGTTGAGAACATATGTAGGACATGATTTTTTCCTGCAACAGGGAAAATAAAGTATAAGTTTTAAAGATTTATTCTTTAATAAAGGATCTCAAAGCCAGCTTTAGAAAAAGGA
+
CCBBCFFFFFFFGGGGGGGGGGHHHHHHHHHHHHHHHHHHHHHHHHHHHHHGGHHHHHHHHHIIHHHHHHHHHHHHHHHHGHHHHHGHHHGHHHGFGGHHHHHHHHHHHHHHHHHHHHHHHHHHHHHGHHGHHHHHHHHHHHHHHHHHHHHHHHHHHHHHHHHHHHHHHGHHHHGHHHHHHGGHHHHHHGHHHHHGHHHHHHHHHHHHHHHHHHHHHGHHHHHHGHHHHHGGGHGHHGHHHHHHGFHGGGH
@M05620:45:000000000-G6HP7:1:1101:3538:8481 1:N:0:156
[truncated: 16,371,806 more chars]
