# Supplementary material for: Fast but not furious: a streamlined selection method for genome-edited cells
Source: Life Sci Alliance. 2021 Apr 26;4(6):e202101051. doi: 10.26508/lsa.202101051 (PMC8127327; doi:10.26508/lsa.202101051)
Supplement: Supplementary file 1 [file LSA-2021-01051_Supplemental_Data_1.zip › SANGER and Deep Sequencing/AFP/159_S159_L001_R1_001.fastq]

@M05620:45:000000000-G6HP7:1:1101:12491:1793 1:N:0:159
ATCTCTATCTCCTAAAAACCTGTTTAGATTTGGAGATAGACCTTCAGGTTTTTCATCATTTTCTGCATGAATTATACATTGACCACGTTCCAGCGTGGTCAGTTTGCAGCATTCTGTTATTTTGTTTGACAGAGTGTCTTGTTGAGAACATATGTAGGACATGATTTTTTCCTGCAACAGGGAAAATAAAGTATAAGTTTTAAAGATTTATTCTTTAATAAAGGATCTCAAAGCCAGCTTTAGAAAAAGGA
+
3>AABFFFFFFFGGGGGGGGGGHHHHHHHHHHHHHGHHHHHHHHHHHHHHHGGHHHHHHHHHHHHGHHHHHHHHHHHHHHHHHHHHGHHHHHHHGGGGHHHHHHHHHHHHHHHHHHHHHHHHHHHHHHHHHHGHHHHHHHHHHHFHHHHHHHHHHHHHHHHHHHHHHHHGHHHHHHHHHHHGGHHHHHHHHHHHHHHHHHHHFHHHHHHHHHHHHHHHGHGFHHHHHHHHHHHGHHHGHHHHHEHHHHGGH
@M05620:45:000000000-G6HP7:1:1101:15317:1884 1:N:0:159
ATCTCTATCTCCTAAAAACCTGTTTAGATTTGGAGATAGACCTTCAGGTTTTTCATCATTTTCTGCATGAATTATACATTGACCACGTTCCAGCGTGGTCAGTTTGCAGCATTCTGTTATTTTGTTTGACAGAGTGTCTTGTTGAGAACATATGTAGGACATGATTTTTTCCTGCAACAGGGAAAATAAAGTATAAGTTTTAAAGATTTATTCTTTAATAAAGGATCTCAAAGCCAGCTTTAGAAAAAGGA
+
?ABBBFFFFFFFGGGGGGGGGGHHHHHHHHHHHHHHHHHHHHHHHHHHHHHGGHHHHHHHHHHHHHHHHHHHHHHHHHHHHHHHHHGHHHHHHHGFGGHHHHHHHHHHHHHHHHHHHHHHHHHHHHHHHHHHHHHHHHHHHHHHHHHHHHHHHHHHHHHHHHHHHHHHHGHHHHHHHHHHHGGHHHHHGHHHHHHGHGGHHHFHHHHHHHHHHHHHHHHHHFHHHHHHHHHHHHHHHGHHHHHEGGHHGGF
@M05620:45:000000000-G6HP7:1:1101:14398:1981 1:N:0:159
CATCCTGACCCTGAAGTACCCCATTGAGCATGGCATCGTCACCAACTGGGACGACATGGAGAAGATCTGGCACCACACCTTCTACAACGAGCTGCGCGTGGCCCCGGAGGAGCACCCAGTGCTGCTGACCGAGGCCCCCCTGAACCCCAAGGCCAACAGAGAGAAGATGACTCAGGTGAGGCTCGGCCGACGCCCGTGCTCCTCCCGTCCTTTCCCCAGTCATTTTCTGCCCGGCTTGATTTCTGACATTT
+
>>AAAFFBFFFFGBGGGGGGGGGHHHFHHHHHHHHHGGHHHGHHHGHHHHHGGGGGGHHHHHHHFHHHHHHHHGGHEGGHHHHHEGHHGFGGGHHGGGGGG?GHGGG?DDGGHHHHGGHHHGHHHHHGHHGGGGGEGCGGGGHHGHGGGGHGHHG.C.FGGGFFGG/FGGGGGGGGGGFFGGGFBBEDB?->;B@BBFFF//FFFFAEFFFFFFFFB..FFFFFFFFFF/BED?9@;B.FFFFFB///;B/
@M05620:45:000000000-G6HP7:1:1101:14379:1988 1:N:0:159
CATCCTGACCCTGAAGTACCCCATTGAGCATGGCATCGTCACCAACTGGGACGACATGGAGAAGATCTGGCACCACACCTTCTACAACGAGCTGCGCGTGGCCCCGGAGGAGCACCCAGTGCTGCTGACCGAGGCCCCCCTGAACCCCAAGGCCAACAGAGAGAAGATGACTCAGGTGAGGCTCGGCCGACGCCCGTGCTCCTCCCGTCCTTTCCCCAGTCATTTTCTGCCCGGCTTGATTTCTGACATTT
+
AABBBFFFFFFFGGGGGGGGGGGHHHGHHHHHHHGHHGHHGGHGGGHHHHHHGGGGGHHFHHGHHHHHHHHHHGHHHEGHHHHHHHFHGGGFGHGGGFEGGGHHGGGCCGDGHHHHG/GHHHHHHHHFHHGGGGGGGGGGGGHHHHGG.:GEHHGGGGGGGFDEGGFGFGGGFFGGGGGGGGGGFFFFFFFFCFFF9DFFFFFFFFFFFFFFFBBBFBDBFBFFBBBFFB;ADFFFFFFFFF/BF/F9FF/
@M05620:45:000000000-G6HP7:1:1101:14391:2003 1:N:0:159
CATCCTGACCCTGAAGTACCCCATTGAGCATGGCATCGTCACCAACTGGGACGACATGGAGAAGATCTGGCACCACACCTTCTACAACGAGCTGCGCGTGGCCCCGGAGGAGCACCCAGTGCTGCTGACCGAGGCCCCCCTGAACCCCAAGGCCAACAGAGAGAAGATGACTCAGGTGAGGCTCGGCCGACGCCCGTGCTCCTCCCGTCCTTTCCCCAGTCATTTTCTGCCCGGCTTGATTTCTGACATTA
+
CCCCCFFFFFFFGGGGGGGGGGGHHHHHHHHHHHHHHGHHHGHHHGHHHHHHGGGGGHHHHHHHHHHHHHHHHGHHHGGHHHHHHHHHGGGGGHHGGGGGGGHHGGGGGGGGHHHHGGHHHHHHHHHHHHGGGGGGGGGGGGHHHHGGGGHGHHGGGGGGGGGGGGGGGGGGGGGGGGGGGGGGFFFFFFFFFFFFADDFFFFFFFFFFFFFFFFFFFFFFFFFFFFFFFFFFFFFFFAFFFFFFBFFFF0
@M05620:45:000000000-G6HP7:1:1101:16229:2102 1:N:0:159
TACCTGTACTGGGGAAGCATGTAGCAATCGCCATTCCTACCCTAAAGATCGGAAGAGCACCCGTCTGAACTCCAGTCACGTCGACGCTCCTCGTATGCCGTCTTCTGCTTGCAAACACAACTCTCGGAGGTTATTTTGCATCGGTGAGCCAGACAGAATGATCCGATGAGGTGTGCGAAACTATTTGAGGAAATGAAGCACCTTTTTATTAAATTTACCTTTTAGCAATCGCCATTCCTACCCTAAAGATC
+
AAAAAFFFFFFFGGGGGGGGFGDA3AFHH0FG0012ADA100BAAAA1B1AEGG/0FG1F/////0/F21ABFF12@1B/0//EFC///?1BE>E0F>1E//BFH21111B/1B10B0?/?BFHH??EC??F@1FFHHHFBHG?A?FFFGHEHGFHEGD1<FFHHCCAH0C/<0<G.:-ACHHH00;:CC;FB0000;BFGG/FGEFEGGB00BFEFGG0B0CF/CB//F9AAAFFFFFFF?ABFB9/;FF
@M05620:45:000000000-G6HP7:1:1101:16348:2165 1:N:0:159
ATCTCTATCTCCAACCTGTTTAGATTTGGAGATAGACCTTCAGGTTTTTCATCATTTTCTGCATGAATTATACATTGACCACGTTCCAGCGTGGTCAGTTTGCAGCATTCTGTTATTTTGTTTGACAGAGTGTCTTGTTGAGAACATATGTAGGACATGATTTTTTCCTGCAACAGGGAAAATAAAGTATAAGTTTTAAAGATTTATTCTTTAATAAAGGATCTCAAAGCCAGCTTTAGAAAAAGGAAGAA
+
BBBBBFFFFFFFGGGGGGFGGGHHHHHHHHHCHHHGGHHHHHHHHHHGGHGHHHHHHHHHHHGHHGHHHHHHHHHHHHHHGHGHHHHFGHGEFGHHHHHHHHHHHHHHHHHHGHHHHHHHHHHHHHHHHHGHHHHHHHHHHHHHHHHHHGHHHHGHHHHHHHHHHGHHHHHGHHHHHGGHHHHGGFHGGHHGHFGHHHGHHHHGHHHHHHGHFGHHFHHHGHHHHF0DDCCFHGHHHHHHHFCGDGFHHHG
@M05620:45:000000000-G6HP7:1:1101:16328:2168 1:N:0:159
ATCTCTATCTCCAACCTGTTTAGATTTGGAGATAGACCTTCAGGTTTTTCATCATTTTCTGCATGAATTATACATTGACCACGTTCCAGCGTGGTCAGTTTGCAGCATTCTGTTATTTTGTTTGACAGAGTGTCTTGTTGAGAACATATGTAGGACATGATTTTTTCCTGCAACAGGGAAAATAAAGTATAAGTTTTAAAGATTTATTCTTTAATAAAGGATCTCAAAGCCAGCTTTAGAAAAAGGAAGAA
+
CCCCCFFFFFFFGGGGGGGGGGHAGHHHHHHHHHHHHHHHHHHHHHHGGHHHHHHHHHHHHHHHHHHHHHHHHHHHHHHHHHGHHHHHHHGFGGHHHHHHHHHHHHHHHHHHHHHHHHHHHHHHHHHHHHHHHHHHHHHHHHHHHHHHHFGHHHGHHHHHHHHHHGHHHHHHHHHHHGGHHHHHHHHHHHHGHFGHHHHHHHHHHHHHHHHHGGHGHHHHHHHHHG0DGGGHHGHHHHHHGHHHGGFHHHG
@M05620:45:000000000-G6HP7:1:1101:16324:2188 1:N:0:159
ATCTCTATCTCCAACCTGTTTAGATTTGGAGATAGACCTTCAGGTTTTTCATCATTTTCTGCATGAATTATACATTGACCACGTTCCAGCGTGGTCAGTTTGCAGCATTCTGTTATTTTGTTTGACAGAGTGTCTTGTTGAGAACATATGTAGGACATGATTTTTTCCTGCAACAGGGAAAATAAAGTATAAGTTTTAAAGATTTATTCTTTAATAAAGGATCTCAAAGCCAGCTTTAGAAAAAGGAAGAA
+
BBABBFFFFFFFGGGGG4BBFDFBGFHHFHBGFHHGHHHHHHHHHHHFGGHHHHHHHHGHHHHHGFHHHHHHHHHHBHGHBGEGHHHBHHGFEGHGHHHHHHHHHHHHHHHHGFHHHHHHHHHHHHFHHHFGGGHHHHHGGHHGHHHHH4BBFGHHHGHHHHHHHGHHG2FFHHHH/FCFCGHHHHF?FGHHHFGGGHHFGHHHHHGHHGHHDGHHHDGDCFHHHGDGHHHHHGHHHHGFHFCCD.FFAGG
@M05620:45:000000000-G6HP7:1:1101:13126:2210 1:N:0:159
CATCCTGACCCTGAAGTACCCCATTGAGCATGGCATCGTCACCAACTGGGACGACATGGAGAAGATCTGGCACCACACCTTCTACAACGAGCTGCGCGTGGCCCCGGAGGAGCACCCAGTGCTGCTGACCGAGGCCCCCCTGAACCCCAAGGCCAACAGAGAGAAGATGACTCAGGTGAGGCTCGGCCGACGCCCGTGCTCCTCCCGTCCTTTCCCCAGTCATTTTCTGCCCGGCTTGATTTCTGACATTA
+
>1>>AFD1C1C1FGGDFGFECGAGGFDGFGHHHGGFFEHHAEFFG?GFFGFHG?E//AE1BFFF1FHGGFFFG/F/GA>FGHHG21EGFFEEGHHGGEGECGGFGECGCCCGHHHHGGFGFHHHHHHFHHG?@CCFFCCCGGGHHE.C.ACEEHGGEGGEBBEFGGFGEFFGGFBFFBFGGFAF@?9A@?=@-9-99A-ABBFBBAAEBBBFF/:9BB?:/BFFFFFFFF/-;9>;?=-;FF/BFF9BFB/
@M05620:45:000000000-G6HP7:1:1101:17634:2215 1:N:0:159
ATCTCTATCTCCTAAAAACCTGTTTAGATTTGGAGATAGACCTTCAGGTTTTTCATCATTTTCTGCATGAATTATACATTGACCACGTTCCAGCGTGGTCAGTTTGCAGCATTCTGTTATTTTGTTTGACAGAGTGTCTTGTTGAGAACATATGTAGGACATGATTTTTTCCTGCAACAGGGAAAATAAAGTATAAGTTTTAAAGATTTATTCTTTAATAAAGGATCTCAAAGCCAGCTTTAGAAAAAGGA
+
3>AAAFFFFFFFGGGGGGGGCFFFEEFCFHHFBACGHHB53FFHHGHHHHHGAB5FHHHFHHHGBDDEGEBFFEEGHBFH5FBG3F1AGGHHFGEGA0GHDGFGHHHHHHHDGHHHHHHHHHHHHHHHHHHHFGGHHHHHGHHHGHHHHHHHGHHHHHHHHHB1GGHHHGHHHHHHHHGHHGGHHFGFGHHHGHHGHFHHHHHHHHHHHHHHHHHHHHHHDDDHBGHHGHHHHHHHHGHHHHHHFHHHGGH
@M05620:45:000000000-G6HP7:1:1101:17604:2231 1:N:0:159
ATCTCTATCTCCTAAAAACCTGTTTAGATTTGGAGATAGACCTTCAGGTTTTTCATCATTTTCTGCATGAATTATACATTGACCACGTTCCAGCGTGGTCAGTTTGCAGCATTCTGTTATTTTGTTTGACAGAGTGTCTTGTTGAGAACATATGTAGGACATGATTTTTTCCTGCAACAGGGAAAATAAAGTATAAGTTTTAAAGATTTATTCTTTAATAAAGGATCTCAAAGCCAGCTTTAGAAAAAGGA
+
AABBBFFFFFFFGGGGGGGGGGHHHHHHHHHHHHHHHHHGHHHHHHHGHHHGGHHHHHHHHHHHHHHHHHHHHHHHHHHHHGHHHHGHHHHHHHGFGGHHHHHHHHHHHHHHHHHHHHHHHHHHHHHHHHHHHHHHHHHHHHHHHHHHHHHHHHGGHHHHHHHHHHHHHGHHHHHHGHHHHGGHHHHHHHHHHHHHHHHHHHHHHHHHHHHHHHHHHHHHHHHHHHHHHGHHHHHHHGHHHHHGGFHHGGH
@M05620:45:000000000-G6HP7:1:1101:14499:2277 1:N:0:159
ATCTCTATCTCCTAAAAACCTGTTTAGATTTGGAGATAGACCTTCAGGTTTTTCATCATTTTCTGCATGAATTATACATTGACCACGTTCCAGCGTGGTCAGTTTGCAGCATTCTGTTATTTTGTTTGACAGAGTGTCTTGTTGAGAACATATGTAGGACATGATTTTTTCCTGCAACAGGGAAAATAAAGTATAAGTTTTAAAGATTTATTCTTTAATAAAGGATCTCAAAGCCAGCTTTAGAAAAAGGA
+
CCCCCFFFFFFFGGGGGGGGGGHHHHHHHHHHHHHHHHHHHHHHHHHHHHHGGHHHHIHHHHHHHHHHHHHHHHHHHHHHHHHHHHGHHHHHHHGGGGHHHHHHHHHHHHHHHHHHHHHHHHHHHHHHHHHHHHHHHHHHHHHHHHHHHHHHHHHHHHHHHHHHHHHHHGHHHHHHHHGHHGGHHHGHHHHHHHHHHHHHHHHHHHHHHHHHHHHHHHHHHGHHHHHHHHHGHHHHHGHHHHHFGFHHGGH
@M05620:45:000000000-G6HP7:1:1101:14489:2294 1:N:0:159
ATCTCTATCTCCTAAAAACCTGTTTAGATTTGGAGATAGACCTTCAGGTTTTTCATCATTTTCTGCATGAATTATACATTGACCACGTTCCAGCGTGGTCAGTTTGCAGCATTCTGTTATTTTGTTTGACAGAGTGTCTTGTTGAGAACATATGTAGGACATGATTTTTTCCTGCAACAGGGAAAATAAAGTATAAGTTTTAAAGATTTATTCTTTAATAAAGGATCTCAAAGCCAGCTTTAGAAAAAGGA
+
AAAABFFFFFFFGGGGGGGGGGHHHHHHHHHHHHHHHHHGHHHHHHHHHHHGGHHHHHHHHHHHHHHHHHHHHHHHHHHHHHHHHHGGHHHHHHGFGGHHHHGHHHHHHHHHHHHHHHHHHHHHHHHHHHHHHHHHHHHHHHHHHHHHHHHHHHHHHHHHHHHHHHHHHGHHHHHHHHHHHGGHHHHHHHHHHHHHHHHHHHHHHHHHHHHHHHHHHHHGHGGHHHHHHHHHHHHHHGHHHHGHGFHHGGH
@M05620:45:000000000-G6HP7:1:1101:12156:2406 1:N:0:159
CATCCTGACCCTGAAGTACCCCATTGAGCATGGCATCGTCACCAACTGGGACGACATGGAGAAGATCTGGCACCACACCTTCTACAACGAGCTGCGCGTGGCCCCGGAGGAGCACCCAGTGCTGCTGACCGAGGCCCCCCTGAACCCCAAGGCCAACAGAGAGAAGATGACTCAGGTGAGGCTCGGCCGACGCCCGTGCTCCTCCCGTCCTTTCCCCAGTCATTTTCTGCCCGGCTTGATTTCTGACATTT
+
BBBBBFFFFFFFGGGFGGGGGGGGHHHHCHHHHHHHHGHHHGHHHGHHEEHHGGGGGHHFHGHHHHHHGHHHHGHHHGGHHHHGHGHHGGGGGH3EEGEEGGHHGGFGGGGGHHHHGGHHGHFHHHHHHHGGGGGGGGGCCEGHHHGGGGHGHHGGGGFGGGGGGGGBFGGGGGBBGFGFFGEFFFFFA=DAD@D;D.DEFBFFFF?FDFFFFFFFFBDFFFFFFFFFFFFFDAACF;FFBBFFFB/BBF/
@M05620:45:000000000-G6HP7:1:1101:21133:2427 1:N:0:159
CATCCTGACCCTGAAGTACCCCATTGAGCATGGCATCGTCACCAACTGGGACGACATGGAGAAGATCTGGCACCACACCTTCTACAACGAGCTGCGCGTGGCCCCGGAGGAGCACCCAGTGCTGCTGACCGAGGCCCCCCTGAACCCCAAGGCCAACAGAGAGAAGATGACTCAGGTGAGGCTCGGCCGACGCCCGTGCTCCTCCCGTCCTTTCCCCAGTCATTTTCTGCCCGGCTTGATTTCTGACATTT
+
ABBABFFFFFFFGFGGGGGGGGGHHHGHHHHHHHHHHGHHHGHHHGHHHHHHGGGGGHHGHHHHGHGHHHHHHGHHHGGHHHHHHHHHEFGGGGHGGGGFGGHHGGGFGGGGGHHHGGHHHHHHHHHHHHGGGGGGGGGGGGHHHHGGGGHGHHGGGGGGGGGGGGGFGGGFGFGGGGGGGGGFFFFFD@BFDFDF@DDEFFFFFEDAFDDFFFFFFFFFFFFFF/9;FBFFDCDFFAABFFFFFEBFBF/
@M05620:45:000000000-G6HP7:1:1101:13556:2436 1:N:0:159
CATCCTGACCCTGAAGTACCCCGGCTTGATTTCTGACATTAGATCGGAAGAGCACACGTCTGAACTCCAGTCACGTCGACGCATCTCGTATGCCGTCTTCTGCTTGAAAAAAAAAAAAAAAAAACAAAAAAAAGCGGATGGTGCAAGAAACTATCTGAAAAAAAAAATAAACAAAATGTCACATAATATCAGACACTCACTAAATAAGAAAATATGAATGCAACTACTGTAATGTGTAGTGCAGGTCAACA
+
CCCCCFFFFFFFGGGGGGGGGGGGGGGGHHHHHHHHHHHHGHHHHHGGGGHHHGHHHGHHHGHHHHHHHHHHFGGHHGGGGGGGGHHHGGHHHHGGGHGHHHHHHHHGGHGGGGGC>/-<<---....:.---.:.----.0000009///0009000090.-----.000009..0000000000:000;000//0//9:00000;000//000000000000/00000000000;000/000..0;000
@M05620:45:000000000-G6HP7:1:1101:12380:2436 1:N:0:159
TACCTGTACTGGGGAAGCATTTGACACTCTTTCCCTACACGACGCCATTCCTACCCTAAAGATCGGAAGAGCACACGTCTGAACTCCAGTCACGTCGACGCATCTCGTATGCCGTCTTCTGCTTGAAAAAAAAAAACAGGAGGATAACAGAGAAAGCAGAGGATGGTAAAGAGGAAGAAAATACGCGAGATCAGATAAGTAGACACGAGTAATGCGGAGGAGTGCTATGAAGTGAACGTGGGCAGGGTCTG
+
ABABAFFFFFFFGGFEGGGGGGHHHHHHHHHHHHHHHHHHGGGGGGGGHHGHHHHHHHFHGHHHHGEGGGHHGHHHGHHHGHGHHHHHGGHHHGGHGGGGFGGEHHHGCHGHHGFGHGHHHHHHHGFHHGGGGG-<../...../00000:///////;/;..//.900000/../..///000..----.////////9/9////.:-../://.----.././/9/////::///....-./.9-/9//
@M05620:45:000000000-G6HP7:1:1101:21129:2449 1:N:0:159
CATCCTGACCCTGAAGTACCCCATTGAGCATGGCATCGTCACCAACTGGGACGACATGGAGAAGATCTGGCACCACACCTTCTACAACGAGCTGCGCGTGGCCCCGGAGGAGCACCCAGTGCTGCTGACCGAGGCCCCCCTGAACCCCAAGGCCAACAGAGAGAAGATGACTCAGGTGAGGCTCGGCCGACGCCCGTGCTCCTCCCGTCCTTTCCCCAGTCATTTTCTGCCCGGCTTGATTTCTGACATTT
+
CCCCCFFFFFFFGGGGGFGGGGGHHHHHHHHHHHHHHGHHHGHHHGHHHHHHGGGGGHHHHHHHHHHHHHHHHGHHHGGHHHHHHHHHGGGGGHHGGGGGGGHHGGGGGGGGHHHHGGHHHHHHHHHHHHGGGGGGGGGGGGHHHHGGGGHGHHGGGGGGGGGGGGFFGGGGGGGGGGGGGGGGFFFFFFFFFFFFFFFFFFFFFFFADDFFFFFFFFFFFFFFFFFFFFFFFFFFFFAFFFFFF;BFFF/
@M05620:45:000000000-G6HP7:1:1101:14113:2453 1:N:0:159
TACCTGTACTGGGGAAGCATTTGACACTCTTTCCCTACACGACGCCATTCCTACCCTAAAGATCGGAAGAGCACACGTCTGAACTCCAGTCACGTCGACGCATCTCGTATGCCGTCTTCTGCTTGAAAAAAAAAAAAACAAAAAACCCAAAATAGCTAAATATACTATGATTCACAATATAACGAACCATGTCATCATGTTGTCGAGTAAGTTCCCAGTACAACATGTAAATGTAATAACGAACGGGAGGA
+
BCCCCFFFFFFFGGGGGGGGGGHGHHHHHHHHHHHHHHGHGGGGGGGGHHHHHHHHHHHHHHHHHGGGGHHHHHHHGHHHGHHHHHHHHHHHHGHHGGGGGGEGHHHFGHHHHGEGHGHHHHHHHFHHHFGGGGC---.....::.......00000000;9000090000000000000090..9;-.000000000000090..-:.0;9000000900000./0;009000000000...--...--.
@M05620:45:000000000-G6HP7:1:1101:12384:2454 1:N:0:159
TACCTGTACTGGGGAAGCATTTGACACTCTTTCCCTACACGACGCCATTCCTACCCTAAAGATCGGAAGAGCACACGTCTGAACTCCAGTCACGTCGACGCATCTCGTATGCCGTCTTCTGCTTGAAAAAAAAAAAAAAAAAAATAAGACAAAAACATTTAACACAAAAAGTTACTCGTACATGCCAGATTATATGACAAACATCAACATGAACTACAGGCTATGTGATCGGTAGACAAATGAGTGTGCAT
+
BCCCCFFFFFFFGGGGGGGGGGHHHHHHHHHHHHHHHHHHGGGGGGGGHHHHHHHHHHHHHHHHHGGGGHHHHHHHGHHHGHGHHHHHHHHHHGHHGGGGGGEEHHHFFHHHHGGGHGHHHHHHHHHHGHGGGGC>--<;----:90000///....0000090/......//////.;...:////9.///////9/://..//////;////////9/.99///////.....////////://:////
@M05620:45:000000000-G6HP7:1:1101:13553:2455 1:N:0:159
CATCCTGACCCTGAAGTACCCCGGCTTGATTTCTGACATTAGATCGGAAGAGCACACGTCTGAACTCCAGTCACGTCGACGCATCTCGTATGCCGTCTTCTGCTTGAAAAAAAAAAAAAAGAAAAAGTAGGAGACAAGTTATGGTCTAGAACAGCATGAAAAAAAGGAGGTATATAAAAACCATGGAGAAGAGATGAACATGATGTAATAGAATTATTAGATGAGCCATAATATAAAGAGACACAAACAAA
+
BBBBBFFFFFFFGGGGGFGGGGG2EEFEGHHHHHGFHHHHF5GHGHGGGGFGHEHHHGHGHGHHHHHHFGHHHHGEHCEEGGGGEHGGGEH3FGGEGHGHHHGHHHHFBGHGGFFB>/>-..00<..<0000/..//.00000:00000000//;/000000.--9./...000;00000..9/9//./9/9../////9/9/;////////9:///////////////////9/////............
@M05620:45:000000000-G6HP7:1:1101:21299:2691 1:N:0:159
TACCTGTACTGGGGAAGCATTTGAATATCCCCCCATGGTGATGGGGACGGAGAACTGCTCCATAAACACAGGCAACGTGCCTAACTTTCCCGGGAAGATGAAGTCAAAGAGCGACCACAGCTCTTCGGAGGTTATTTTGCATCGGTGAGCCAGACAGAATGATCCGATGAGGGGTGCGAAACTATTTGAGGAAAGGAAGCACCTTTTTATTAAATTTACCTTTTAGCAATCGCCATTCCTACCCTAAAGAT
+
CCCCCFFFFFFFGGGGGGGGGGHHHHHHHHHGGGGHHHGHHHHHHGGGGGGGGHHHHHHHHHHHHHHHHHHHGHHHGHHHHHHHHHHHHHHGGGGGGHHHHHHHHHHHHHHHGGGGGHHHHHHHHHHGGGGCHHHHHHHHHHHGGGGGHHHHHHGHHHHHHHHHHHGGGHHHGGCCGGGGGGGGGGGGGGGFGFFFGGGGFGFFFFFFEFFFFBFFFFFFFFFFFFFFFFFFFFFFFFFFFFFFFFFFFFF
@M05620:45:000000000-G6HP7:1:1101:15908:2733 1:N:0:159
TACCTGTACTGGGGAAGCATTTGAATATCCCCCCATGGTGATGGGGACGGAGAACTGCTCCATAAACACAGGCAACGTGCCTAACTTTCCCGGGAAGATGAAGTCAAAGAGCGACCACAGCTCTTCGGAGGTTATTTTGCATCGGTGAGCCAGACAGAATGATCCGATGAGGGGTGCGAAACTATTTGAGGAAAGGAAGCACCTTTTTATTAAATTTACCTTTTAGCAATCGCCATTCCTACCCTAAAGAT
+
A?AAAFFFFFFBFGCEEGFFGGHCFHHFHHFGGGGFHGBFFEGBGDFGGGDDECGHFHHHGGGGGDGHFGHHEHHEGCEGHFHHFFGHFHHEGGEGGGHHHGEHFHFHHFHE@B@CCHHGEHFHHFEGD@C?FGHHHDGEFHFGDCACGGFHFGGHHFHFFBGHGH?EGFFCGG:;ECD-@GGGGGFFFEG9F/AA;BAA/FEFFFFFEFF;//;FFFBBFBFFFFF99:99EDA;FF/F/F9ABFFFFFB
@M05620:45:000000000-G6HP7:1:1101:14883:2763 1:N:0:159
TACCTGTACTGGGGAAGCATTTGAATATCCCCCCATGGTGATGGGGACGGAGAACTGCTCCATAAACACAGGCAACGTGCCTAACTTTCCCGGGAAGATGAAGTCAAAGAGCGACCACAGCTCTTCGGAGGTTATTTTGCATCGGTGAGCCAGACAGAATGATCCGATGAGGGGTGCGAAACTATTTGAGGAAAGGAAGCACCTTTTTATTAAATTTACCTTTTAGCAATCGCCATTCCTACCCTAAAGAT
+
AAAAAFFFFFD4GCGGCGGFGGHHHGGBGGAFEG?FHFFGHFHHGEEGGG?EEHHHFHHGBBFBGHF5BGGHEGFFEFGEGFHGGHHHGHHGGG?CGFHFFBDHFDEFHFFFEGC@CCGHAGCGHFGGG@C??1GGHFFB1GFGCCAGF1<<CCEFGFHGD0D<DC.EECGBDG.;.?D??BFFFBFGGGG0CBF?BB.A//.99/FFEFFE//;FBB/9:BFFFFFBB999ADFFFF/BBB9FBFFFFFB
@M05620:45:000000000-G6HP7:1:1101:21148:2946 1:N:0:159
TACCTGTACTGGGGAAGCATTTGAATATCCCCCCATGGTGATGGGGACGGAGAACTGCTCCATAAACACAGGCAACGTGCCTAACTTTCCCGGGAAGATGAAGTCAAAGAGCGACCACAGCTCTGAGGTTATTTTGCATCGGTGAGCCAGACAGAATGATCCGATGAGGGGTGCGAAACTATTTGAGGAAAGGAAGCACCTTTTTATTAAATTTAACTTTTAGCAATCGCCATTCCTACCCTAAAGATCGG
+
BBCCCFFFFFFFGGGGGGGGGGHHHHHHHHHGGGGHHHHHHHHHHGGGGGGGGHHHHGHHGHHHHHHHHHHHGHHHGHHHHHHHHHHHHHHGGGGGGHHHHHHHHHHHHHHHGCGGFHHHGHHHHHHGGFHHHHHHHHHGGGGGGHHHHHHGHHHHHHHHHHHGGGHHHGGEFGGGGGGGGGGGGGGGBFGGF;FFGGGGGGGGGGGGFFFFFFFFFFFFFFFFFFFFFEFFFFFFFFFFFFFFFFFFFFD
@M05620:45:000000000-G6HP7:1:1101:12313:2969 1:N:0:159
CATCCTGACCCTGAAGTACCCCATTGAGCATGGCATCGTCACCAACTGGGACGACATGGAGAAGATCTGGCACCACACCTTCTACAACGAGCTGCGCGTGGCCCCGGAGGAGCACCCAGTGCTGCTGACCGAGGCCCCCCTGAACCCCAAGGCCAACAGAGAGAAGATGACTCAGGTGAGGCTCGGCCGACGCCCGTGCTCCTCCCGTCCTTTCCCCAGTCATTTTCTGCCCGGCTTGATTTCTGACATTA
+
BBBBBFFFFFFFGGGGGFGGGGGHHHHHHHHHHHGHHGHHGGGHHGHHFHHHGGGGGHHHHGHHHHHHHHHHHGGHHGGHHHHHHHHHFGGGGHHGGGGGGGHHGGGGGGGGHEHHGGHHHHFHHHHGHHGGGGGGGGGGGEFGHHGGGFHGHHGGGGGGGGFGGFGGGGGGGGFGGFFFFGFFDFFF=DABAFFF-;AEFFFFFFFEDADFFFFFFF.FFFFFFFFFFFFFFDACFFFFFFFFFFFFFF/
@M05620:45:000000000-G6HP7:1:1101:10361:3010 1:N:0:159
CATCCTGACCCTGAAGTACCCCATTGAGCATGGCATCGTCACCAACTGGGACGACATGGAGAAGATCTGGCACCACACCTTCTACAACGAGCTGCGCGTGGCCCCGGAGGAGCACCCAGTGCTGCTGACCGAGGCCCCCCTGAACCCCAAGGCCAACAGAGAGAAGATGACTCAGGTGAGGCTCGGCCGACGCCCGTGCTCCTCCCGTCCTTTCCCCAGTCATTTTCTGCCCGGCTTGATTTCTGACATAG
+
BBBBBFFFF4FCEGGGFGGGGGGFGHGHHHHHGHCGHAFGGGHGEFHGHAGHEEGEEFFGEEGHHFHGHGHGHGHHHGGHHHHGHGGHGFGGGHFGEGEEFGHHGGGGGFFGHGHHGGHFFHHHHHHGHHGGGFGGGGGGGGHHHGGGGGHGHHGGFGGGGGGGGFFFGGGGGGGGFGFGGGGGDAADFCFFBFFF;DFEFFFFFFFADDFFFFFFFFDFFFFFFFFFFEFEDB-BDDAFFFBFFFFFFF9
@M05620:45:000000000-G6HP7:1:1101:10363:3029 1:N:0:159
CATCCTGACCCTGAAGTACCCCATTGAGCATGGCATCGTCACCAACTGGGACGACATGGAGAAGATCTGGCACCACACCTTCTACAACGAGCTGCGCGTGGCCCCGGAGGAGCACCCAGTGCTGCTGACCGAGGCCCCCCTGAACCCCAAGGCCAACAGAGAGAAGATGACTCAGGTGAGGCTCGGCCGACGCCCGTGCTCCTCCCGTCCTTTCCCCAGTCATTTTCTGCCCGGCTTGATTTCTGACATAG
+
BBBBBFFFFCFFGGGGGGGGGGGHHHHHGHHHHHHHHGHHHGHHFGHHHGAGGGGCEFHHHHHHGFHHHHHHHGHHGGGHHHHHHHGHGGGGGGHGGGGGGGHHGGGGGGGGGHHHGGGHHGHHHHHGHHGGGGGGGGGFGGFHHHGGGGHGHHGGGGGGGGGGGGFGGGGGGGGF9/;FF?.;D-.A-9--@DCB-..99B/BFE.:ADFFB9BFFF./B/FFFFBB/:BA.-9BAB.;FB/;/;/9FB/
@M05620:45:000000000-G6HP7:1:1101:18096:3085 1:N:0:159
TACCTGTACTGGGGAAGCATTTGAATATCCCCCCATGGTGATGGGGACGGAGAACTGCTCCATAAACACAGGCAACGTGCCTAACTTTCCCGGGAAGATGAAGTCAAAGAGCGACCACAGCTCTTCGGAGGTTATTTTGCATCGGTGAGCCAGACAGAATGATCCGATGAGGGGTGCGAAACTATTTGAGGAAAGGAAGCACCTTTTTATTAAATTTACCTTTTAGCAATCGCCATTCCTACCCTAAAGAT
+
CCCCDFFFFFFFGGGGGGGGGGHHHHHHHHHGGGGHHHGHHHHHHGGGGGGGGHHHHHHHHHHHHHHHHHHHGHHHGHHHHHHHHHHHHHHGGGGGGHHHHHHHHHHHHHHHGGGGGHHHHHHHHHHGGGGEHHHHHHHHGHHGGEGGGGHHHHGHHHHHHHHHHHEGGHHGGGCEFGFCGGGGGGGGGGGCFGGGGGGGGGFFFFFFFFFFFFFFFFFFFFFFFFFFFFFFFFFFFFFFFFFFFFFFFFF
@M05620:45:000000000-G6HP7:1:1101:18113:3089 1:N:0:159
TACCTGTACTGGGGAAGCATTTGAATATCCCCCCATGGTGATGGGGACGGAGAACTGCTCCATAAACACAGGCAACGTGCCTAACTTTCCCGGGAAGATGAAGTCAAAGAGCGACCACAGCTCTTCGGAGGTTATTTTGCATCGGTGAGCCAGACAGAATGATCCGATGAGGGGTGCGAAACTATTTGAGGAAAGGAAGCACCTTTTTATTAAATTTACCTTTTAGCAATCGCCATTCCTACCCTAAAGAT
+
ABCCCFFFFFFFGGGGGGGGGGHHHHHHHHHGGGGHHHFGFHHHHGGGGGGGGHHHHHHHHHHHHHHHHHHHGGHHGHHHHHHHHHHHHHHGGGGGGGHHFHHHHHHHHHHHGGGGGHHHHHHHHHHGGGG?GHHHHHHFFHHGGDEECFHHHHGHHHHHHHHHHHGGGHHHGGGFGGEDGGGGGGGGGGGGGFFGFGGGEFFFFFFFFFFFFEFFFFFFFFFFEFFFFFFFFFDFFFFFFFFFFFFFFFF
@M05620:45:000000000-G6HP7:1:1101:9241:3097 1:N:0:159
ATCTCTATCTCCTAAAAACCTGTTTAGATTTGGAGATAGACCTTCAGGTTTTTCATCATTTTCTGCATGAATTATACATTGACCACGTTCCAGCGTGGTCAGTTTGCAGCATTCTGTTATTTTGTTTGACAGAGTGTCTTGTTGAGAACATATGTAGGACATGATTTTTTCCTGCAACAGGGAAAATAAAGTATAAGTTTTAAAGATTTATTCTTTAATAAAGGATCTCAAAGCCAGCTTTAGAAAAAGGA
+
CDDDDFFFFFFFGGGGGGGGGGHHHHHHHHHHHHHHHHHHHHHHHHHHHHHGGHHHHHHHHHIIHHHHHHHHHHHHHHHHHHHHHHGHHHHHHHGGGGHHHHHHHHHHHHHHHHHHHHHHHHHHHHHHHHHHHHHHHHHHHHHHHHHHHHHHHHHHHHHHHHHHHHHHHGHHHHHHHHHHHGGHHHHHHHHHHHHHHHHHHHHHHHHHHHHHHHHHHHHHHHHHHHHHHHHHHHGHHGHHHHHHHHHHGGH
@M05620:45:000000000-G6HP7:1:1101:9233:3120 1:N:0:159
ATCTCTATCTCCTAAAAACCTGTTTAGATTTGGAGATAGACCTTCAGGTTTTTCATCATTTTCTGCATGAATTATACATTGACCACGTTCCAGCGTGGTCAGTTTGCAGCATTCTGTTATTTTGTTTGACAGAGTGTCTTGTTGAGAACATATGTAGGACATGATTTTTTCCTGCAACAGGGAAAATAAAGTATAAGTTTTAAAGATTTATTCTTTAATAAAGGATCTCAAAGCCAGCTTTAGAAAAAGGA
+
CCCCCFFFFFFFGGGGGGGGGGHHHHHHHHHHHHHHHHHHHHHHHHHHHHHGGHHHHHIHHHHIIHHHHHHHHHHHHHHHHHHHHHGHHHHHHHGFGGHHHHHHHHHHHHHHHHHHHHHHHHHHHHHHHHHHHHHHHHHHHHHHHHHHHHHHHHHHHHHHHHHHHHHHHGHHHHHHHHHHHGGGHHHHHHHHHHHHHGHHHHHHHHHHHHHHHHHHHGHHHHHHGHHHHHHHHHHHHGHHHHHGHHHGGGG
@M05620:45:000000000-G6HP7:1:1101:22116:3120 1:N:0:159
TACCTGTACTGGGGAAGCGTGTAGCAATCGCCCATTCCTACCCTAAAGATCGGAAGAGCACACGTCTGAACTCCAGTCACGTCGACGCATCTCGTATGCCGTCTTCTGCTTGAAAAAAAAAAAACAGCGAATGTCTTGCCGCGGTGTGTCACACCGATCGCACAGATGAGGGGTGCGAAAGTAATAGAGGAAGGGTAAATTATTGTTATTTACTTTCCCTTATTGTAGAAGCAATTCGTACTCTCAAGCTC
+
CCCCCFFFFFFFGGGGGGGGGGHHHHHHHGGGGGHHHHHHHHHHHHHHHHHHGGGGHHHHHHHGHHHGHHHHHHHHHHHHGHHGGGGGGEGHHHGGGHHHGFGHGHHHHHHHHHHHHGGFGC<-<.00---<0=00=00<--:-.;...00000.-9---..--:00000/.-;-A-.--.00000;00/./....//:000;000000000000;0000:090000000900/000.;/;.0000:0900
@M05620:45:000000000-G6HP7:1:1101:14734:3195 1:N:0:159
TACCTGTACTGGGGAAGCATTTGAATATCCCCCCATGGTGATGGGGACGGAGAACTGCTCCATAAACACAGGCAACGTGCCTAACTTTCCCGGGAAGATGAAGTCAAAGAGCGACCACAGCTCTTCGGAGGTTATTTTGCATCGGTGAGCCAGACAGAATGATCCGATGAGGGGTGCGAAACTATTTGAGGAAAGGAAGCACCTTTTTATTAAATTTACCTTTTAGCAATCGCCATTCCTACCCTAAAGAT
+
CCBCCFFFFFFFGGGGGGGGGGHHHHHHHHHGGGGHHHGHHHHHHGGGGGGGGHHHHHHHHHHHHGHHHHHHGHHHGHHHHHHHHHHHHHHGGGGGGHHHHHHHHHHHHHHHGGGGGHHHHHHHHHHGGGGCHHHHHHHHGHHGGGGGHHHHHGGHHHHHHHHHHHFGGHHHGGECEGFGGGGGGGGGGGGBFFGGGGGGGGEFFFFFFFFFFFFFFFFFFFFFFFFFFFFFFFFFFFFFFFAFFFFFFFF
@M05620:45:000000000-G6HP7:1:1101:14753:3200 1:N:0:159
TACCTGTACTGGGGAAGCATTTGAATATCCCCCCATGGTGATGGGGACGGAGAACTGCTCCATAAACACAGGCAACGTGCCTAACTTTCCCGGGAAGATGAAGTCAAAGAGCGACCACAGCTCTTCGGAGGTTATTTTGCATCGGTGAGCCAGACAGAATGATCCGATGAGGGGTGCGAAACTATTTGAGGAAAGGAAGCACCTTTTTATTAAATTTACCTTTTAGCAATCGCCATTCCTACCCTAAAGAT
+
>A3AAFFFFFFFGEGGGGGGFFDGGFHHHFFFGGGHHHGFHFFFAEEEEGGGGHHFFGHHHHHFHFHFHEFFGHHHEF?1FFFHHFFGGDGAEGEG?AGGFHGFGHHHHHGHGGGGCAGHHHHHHGHGGCG?GGFFGGFHHHHGG<<FGFFFGHGHHHH0GHGDGHEGGHHFDCACDBF@-AFBFGGGGGF;BFGGBFFEFGFFBFFFFEFFF/;BFFFBFBFFBFFEFFFFFFFFFFFFBFFFFFFFFFF
@M05620:45:000000000-G6HP7:1:1101:20932:3211 1:N:0:159
CATCCTGACCCTGAAGTACCCCATTGAGCATGGCATCGTCACCAACTGGGACGACATGGAGAAGATCTGGCACCACACCTTCTACAACGAGCTGCGCGTGGCCCCGGAGGAGCACCCAGTGCTGCTGACCGAGGCCCCCCTGAACCCCAAGGCCAACAGAGAGAAGATGACTCAGGTGAGGCTCGGCCGACGCCCGTGCTCCTCCCGTCCTTTCCCCAGCCTTTTTCTGCCCGGCTTGTTTTCTGACATTA
+
AA?AAF1BFC>11B1FABGGBG?01A11AA110BAFGAAA0AD1//BF0/0F////AFH1F100G1B2FFECG/0F/?>FFGHFHFH@>/>//B1E/E>EE?GHE</BG<//FA<GBFH<FG1GHHHB00C--<-.<---;C/0/::CEGCFC:EGE.//;F?GBBG00C0C00999/99.;A.----------;-@-A-///;/--;---///;B--;---/;F///9;:9----;--/-;BF/;///9/
@M05620:45:000000000-G6HP7:1:1101:22344:3224 1:N:0:159
CATCCTGACCCTGAAGTACCCCATTGAGCATGGCATCGTCACCAACTGGGACGACATGGAGAAGATCTGGCACCACACCTTCTACAACGAGCTGCGCGTGGCCCCGGAGGAGCACCCAGTGCTGCTGACCGAGGCCCCCCTGAACCCCAAGGCCAACAGAGAGAAGATGACTCAGGTGAGGCTCGGCCGACGCCCGTGCTCCTCCCGTCCTTTCCCCAGTCATTTTCTGCCCGGCTTGATTTCTGACATTA
+
CCCCCFFFFFFFGGGGGGGGGGGHHHFHHHHHFHHHHGHHHGHHHGHGHHHHGGGGGHHGHHHHHHHGHHHHHGHHHGGHHHHHHHHHGGGGGHHGGGGGGGHHGGGGGGGGHHHHGGHHHHHHHHHHHHGGGGGGGGGGGGHHHHGGGGHGHHGGGGGGGGGGGGGGGGGGGGGGGGGGGGGGFFFFFAFFFFFFAFFFFFFFFFFFFFFFFFFFFFFFFFFFFFFFFFFFDFFAFAAFFFFFEFFFFF0
@M05620:45:000000000-G6HP7:1:1101:12183:3251 1:N:0:159
ATCTCTATCTCCTAAAAACCTGTTTAGATTTGGAGATAGACCTTCAGGTTTTTCATCATTTTCTGCATGAATTATACATTGACCACGTTCCAGCGTGGTCAGTTTGCAGCATTCTGTTATTTTGTTTGACAGAGTGTCTTGTTGAGAACATATGTAGGACATGATTTTTTCCTGCAACAGGGAAAATAAAGTATAAGTTTTAAAGATTTATTCTTTAATAAAGGATCTCAAAGCCAGCTTTAGAAAAAGGA
+
CCCBCFFFFFFFGGGGGGGGGGHHHHHHHHHHHHHHHHHHHHHHHHHHHHHGGHHHHIHHHHIHIHHHHHHHHHHHHHHHHGHHHHGHHHHHHHGGGGHHHHHHHHHHHHHHHHHHHHHHHHHHHHHHHHHHHHHHHHHHHHHHHHHHHHHHHHHHHHHHHHHHHHHHHGHHHHHHHHHHHGGHHHHHHHHGHHHHHGHHHHGHHHHHHHHHHHHHHHHHHHHHHHHHHGHHHHHHHGHHHHHHGGHHGGH
@M05620:45:000000000-G6HP7:1:1101:12172:3265 1:N:0:159
ATCTCTATCTCCTAAAAACCTGTTTAGATTTGGAGATAGACCTTCAGGTTTTTCATCATTTTCTGCATGAATTATACATTGACCACGTTCCAGCGTGGTCAGTTTGCAGCATTCTGTTATTTTGTTTGACAGAGTGTCTTGTTGAGAACATATGTAGGACATGATTTTTTCCTGCAACAGGGAAAATAAAGTATAAGTTTTAAAGATTTATTCTTTAATAAAGGATCTCAAAGCCAGCTTTAGAAAAAGGA
+
AABBBFFFFFFFGGGGGGGGGGHHHHHHHHHHHHHHHHHHHHHHHHHHHHHGGGHHHHHHHHHHHHHHHHHHHHHHHHHHGHHHHHGGHHHHHHGGGGHHHHHHHHHHHHHHHHHHHHHHHHHHHHHHHHHHHHGHHHHHHHHHHHHHHHHHHHHHHHHHHHHGHHHHHGHHHHHHHHHHHGGHHHHHGHHHHHHHHGGHHHFHFHHHHHHHHHHHHFHHGHFHFHHHHHHHHHHHHGGHHHHFFHHGGFH
@M05620:45:000000000-G6HP7:1:1101:15641:3272 1:N:0:159
CATCCTGACCCTGAAGTACCCCATTGAGCATGGCATCGTCACCAACTGGGACGACATGGAGAAGATCTGGCACCACACCTTCTACAACGAGCTGCGCGTGGCCCCGGAGGAGCACCCAGTGCTGCTGACCGAGGCCCCCCTGAACCCCAAGGCCAACAGAGAGAAGATGACTCAGGTGAGGCTCGGCCGACGCCCGTGCTCCTCCCGTCCTTTCCCCAGTCATTTTCTGCCCGGCTTGATTTCTGACATTA
+
CCCCCFFFFFFFGGGGGGGGGGGHHHHHHHHHHHHHHGHHHGHHGGHHHHGHGGGGGHHHHHHHGHHHHHHHHGHHHGGHHHHHHHHHGGGGGHHGGGGGGGHGGGGGGGGGHHHHGGHHHHHHHHHHHHGFGGGGGGGGGGGGFHGGGGHGHGGGGGBFFFGGGGGGGGGGGGGGGFFGGGGGFFFFFF=FADFF;.AFFFFFFFDFFFFFFFFFFFFFFFFFFFFFFFFEDCCAFF.BFFFFBFBBFF/
@M05620:45:000000000-G6HP7:1:1101:21028:3292 1:N:0:159
TACCTGTACTGGGGAAGCATTTGAATATCCCCCCATGGTGATGGGGACGGAGAACTGCTCCATAAACACAGGCAACGTGCCTAACTTTCCCGGGAAGATGAAGTCAAAGAGCGACCACAGCTCTTCGGAGGTTATTTTGCATCGGTGAGCCAGACAGAATGATCCGATGAGGGGTGCGAAACTATTTGAGGAAAGGAAGCACCTTTTTATTAAATTTACCTTTTAGCAATCGCCATTCCTACCCTAAAGAT
+
BBBBBFFFFFFFGGGGGGGGGGHHHHHHHHHGGGGHHHBGGHHHGGGGGGGGGHHHHHHHHHHGGHHHHGHHGHHHGHHHHHHHHHHHHHHGGGGGGHHHHHHHHHHHHHHHGGGGGHHHHHHHHHHGGGG?GGHHHHHHGHHGGCGGGFGFHFGFHHHHHHHHHHEGGHHHGG;ACDAFGGGGGGGGGFGBFBCAFFGGFFAFFFFFFFFFFFFFFFFFEFFFFFFFFF9:EDFEFFFFFFFFFFFFFFF
@M05620:45:000000000-G6HP7:1:1101:21011:3297 1:N:0:159
TACCTGTACTGGGGAAGCATTTGAATATCCCCCCATGGTGATGGGGACGGAGAACTGCTCCATAAACACAGGCAACGTGCCTAACTTTCCCGGGAAGATGAAGTCAAAGAGCGACCACAGCTCTTCGGAGGTTATTTTGCATCGGTGAGCCAGACAGAATGATCCGATGAGGGGTGCGAAACTATTTGAGGAAAGGAAGCACCTTTTTATTAAATTTACCTTTTAGCAATCGCCATTCCTACCCTAAAGAT
+
CCCCCFFFFFFFGGGGGGGGGGHHHHHHHHHGGGGHHHGHHHHHHGGGGGGGGHHHHHHHHHHHHHHHHHHHGHHHGHHHHHHHHHHHHHHGGGGGGHHHHHHHHHHHHHHHGGGGGHHHHHHHHHHGGGGEHHHHHHHGGHHGGGGGHHHHHHGHHHHGHHHHHHAFGHGGGGAEGGGGGGFFGGGGGGGFGGFFGFGGFGFFFFFFFFFFFFFFFFFFFFFFFFFE0BFFFFFEFFBFFFFFFFFFFFF
@M05620:45:000000000-G6HP7:1:1101:11948:3305 1:N:0:159
CATCCTGACCCTGAAGTACCCCGGCTTGATTTCTGACATTAGATCGGAAGAGCACACGTCTGAACTCCAGTCACGTCGACGCATCTCGTATGCCGTCTTCTGCTTGAAAAAAAAAAAAAAAAATAAACCTTTAACTCTTATCTCCGGTCACATTATAACATACAATATATGTTTCTGCACACTATCAGTACGTTCCTCCAATACGTACTATCCATGTTGAGTGCTGTCTTGCATCTCTTAGCACCATATAA
+
CCCCCFFFFFFFGGGGGGGGGGGGGGGGGHHHHHHHHHHHHHHHHHGGGGHHHHHHHGHHHGHHHHHHHHHHHHGHHGGGGGGGGHHHGGHHHHGGGHGHHHHHHHHHDHHGGGG@>>-----.0000//0;:00000:000000.--;.00009090CF9000000;9000009000000;/90:00000./9//00//:009.;0..000/000;;00000::0;0;000900000000000..00:00
@M05620:45:000000000-G6HP7:1:1101:12718:3309 1:N:0:159
TACCTGTACTGGGGAAGCATTTGACACTCTTTCCCTACACGACGCCATTCCTACCCTAAAGATCGGAAGAGCACACGTCTGAACTCCAGTCACGTCGACGCATCTCGTATGCCGTCTTCTGCTTGAAAAAAAAATTCTTTGTGTAAGCCACGAGAAACCTGACCGCATCATTTTTTACCTAAGTCCTGCTGAGTCATTCATGAGTTTTTATCCGCCTTGCTTCTTCTCCCAGACTCTCTACTCTCATGCCA
+
1AAAAFFDFDFCCAFEEGGAGDE3BGFGHHFHHHFHHHHH0EEAEEAFHHFGGHEGHFFBG1AEF/EFGFHHHGFH@GGHGHFH1GH11FGDG>>FECE/E//<>>C//F<FHG/CGGHF1FG11011@0//>@011<>DGGFGF1<11/<--<A.C/C/.///--:.-:B0F0F-.00F0//0;FF0BFB0AFGE0CC;FF09;9/9A-/;/;ABF99FFFB/;/BF/:-;99BF/BFFBB/9B/9/99/
@M05620:45:000000000-G6HP7:1:1101:20000:3356 1:N:0:159
CATCCTGACCCTGAAGTACCCCATTGAGCATGGCATCGTCACCAACTGGGACGACATGGAGAAGATCTGGCACCACACCTTCTACAACGAGCTGCGCGTGGCCCCGGAGGAGCACCCAGTGCTGCTGACCGAGGCCCCCCTGAACCCCAAGGCCAACAGAGAGAAGATGACTCAGGTGAGGCTCGGCCGACGCCCGTGCTCCTCCCGTCCTTTCCCCAGTCATTTTCTGCCCGGCTTGATTTCTGACATTT
+
DCCDCFFFFFFFGGGGGGGGGGGHHHHHHHHHHHHHHGHHHGHHHGHHHHHHGGGGGHHHHHHHHHHHHHHHHGHHHGGHHHHHHHHHGGGGGHHGGGGGGGHHGGGGGGGGHHHHGGHGHHHHHHHHHHGGGGGGGGGGGGHHHHGGGGHGHHGGGGGGGGGGGGFGGGGGGGGGGGGGGGGGFFFFFDFFFFFFADDFFFFFFFFFFFFFFFFFFFFFFFFFFFFFFFFF?DFFFF.FFFFFF:BBBF0
@M05620:45:000000000-G6HP7:1:1101:19995:3373 1:N:0:159
CATCCTGACCCTGAAGTACCCCATTGAGCATGGCATCGTCACCAACTGGGACGACATGGAGAAGATCTGGCACCACACCTTCTACAACGAGCTGCGCGTGGCCCCGGAGGAGCACCCAGTGCTGCTGACCGAGGCCCCCCTGAACCCCAAGGCCAACAGAGAGAAGATGACTCAGGTGAGGCTCGGCCGACGCCCGTGCTCCTCCCGTCCTTTCCCCAGTCATTTTCTGCCCGGCTTGATTTCTGACATTA
+
BBBBBFFFFFFFFGGGGGGGGGGHHHHHHHHHHHFHHGGHHGHHHGHHHHFHCEFFGHHFHCGFFFHHHGHHHGFHGGGHHHFHHHHHGGGGGFHGGGGCEEGHGGCGGCGFHHHHFFEHHGHHHHGGHH@@@FCFDGCC@EECGCDD.EHEGGFGGGFFFBGGGFBGGFGFFB0;CBFGGGGGFF.DDF=9@B=99..;/9BFFFDFFFFF//99BF.99;FFFFFF/9BED;CCA-.;FFBFFEFFFF/
@M05620:45:000000000-G6HP7:1:1101:20466:3387 1:N:0:159
TACCTGTACTGGGGAAGCATTTGAATATCCCCCCATGGTGATGGGGACGGAGAACTGCTCCATAAACACAGGCAACGTGCCTAACTTTCCCGGGAAGATGAAGTCAAAGAGCGACCACAGCTCTTCGGAGGTTATTTTGCATCGGTGAGCCAGACAGAATGATCCGATGAGGGGTGCGAAACTATTTGAGGAAAGGAAGCACCTTTTTATTAAATTTACCTTTTAGCAATCGCCATTCCTACCCTAAAGAT
+
BABBBFFFFFFFCGGGGGGGGGHHHHHHHHHGGGGHHHGHHHHHHGGGGGGGGHHHHHHHHGHHHHHHHHHGGHHHGHHHHHHHHHHHHHHGGGGGFHHHHHHHHHHHHHHHGGGGGHHGHHHHHHHGGGGCHHHHHHHHGHHGGDGGHHHHHHGHHHHHHHHHHHEGGFGHGG.CFGDFGGGGGGGGGGGCFFFFFGGGGGFFFFFFFFFFFBFFFFFFEFFFFFFFBFFFFFFFFFFFFFFFFFFFFFF
@M05620:45:000000000-G6HP7:1:1101:20483:3394 1:N:0:159
TACCTGTACTGGGGAAGCATTTGAATATCCCCCCATGGTGATGGGGACGGAGAACTGCTCCATAAACACAGGCAACGTGCCTAACTTTCCCGGGAAGATGAAGTCAAAGAGCGACCACAGCTCTTCGGAGGTTATTTTGCATCGGTGAGCCAGACAGAATGATCCGATGAGGGGTGCGAAACTATTTGAGGAAAGGAAGCACCTTTTTATTAAATTTACCTTTTAGCAATCGCCATTCCTACCCTAAAGAT
+
CCCCCFFFFFFFGGGGGGGGGGHHHHHGHHHGGGGHHHGHHHHHHGGGGGGGGHHHHHHHHHHHHHHHHHHHGGHHGHHHHHHHHHHHHHHGGGGGGGHHHHHGHHHHHHHHGGGGGHHGHHHHHHHGGGGEHFHHHHHHHHHGGGGGGHHHHHGHHHHHHHHHHHGGGHHHGGEEGGDGGGGGGGGGGGGFFGFFFFGGFGFFFFFFFFFFFFFFFFFFFFFFFFFFFFFFFFFFFFFFFFAFFFFFFFF
@M05620:45:000000000-G6HP7:1:1101:17384:3526 1:N:0:159
CATCCTGACCCTGAAGTACCCCATTGAGCATGGCATCGTCACCAACTGGGACGACATGGAGAAGATCTGGCACCACACCTTCTACAACGAGCTGCGCGTGGCCCCGGAGGAGCACCCAGTGCTGCTGACCGAGGCCCCCCTGAACCCCAAGGCCAACAGAGAGAAGATGACTCAGGTGAGGCTCGGCCGACGCCCGTGCTCCTCCCGTCCTTTCCCCAGTCATTTTCTGCCCGGCTTGATTTCTGACATTT
+
BBBABFFFFFFFGGGGGGGGGGFHHFDHFHHHHHHHHGHHHGHHHGHHHHHHGGGGGHHHHHHHHHHHHHHHHGGHHGGHHHHHHHHHGGGGGFHGGGGGCGHHGGGCGGGGHHHHGGEHHHHHHHFHHHGGGGGGGGGGGFHHHHGG.:GAGHGGGAFFFGG.FFFGGGGGGGEFGGGGGEGFFFEFFFFFFFFFDDFEFFFFFE?EDFFFFFFFFF?FFFFFFFFFFBFF?-@9B-;BFF/B/;BFFF/
@M05620:45:000000000-G6HP7:1:1101:17391:3547 1:N:0:159
CATCCTGACCCTGAAGTACCCCATTGAGCATGGCATCGTCACCAACTGGGACGACATGGAGAAGATCTGGCACCACACCTTCTACAACGAGCTGCGCGTGGCCCCGGAGGAGCACCCAGTGCTGCTGACCGAGGCCCCCCTGAACCCCAAGGCCAACAGAGAGAAGATGACTCAGGTGAGGCTCGGCCGACGCCCGTGCTCCTCCCGTCCTTTCCCCAGTCATTTTCTGCCCGGCTTGATTTCTGACATTA
+
CDCDDFFFFFFFGGGGGGGGGGGHHHHHHHHHHHHHHGHHHGHHHGHHHHHHGGGGGHHHHHHHHHHHHHHHHGHHHGGHHHHHHHHHGGGGGHHGGGGGGGHHGGGGGGGGHHHHGGHHHHHHHHHHHHGGGGGGGGGGGGHHHHGGGGHGHHGGGGGGGGGGGGGGGGGGGGGGHGGFGGGGFFFFFFFFFFFFFFFFFFFFFFFFFFFFFFFFFFFFFFFFFHFFFFFFFBD-@=FFFFFFFFFFFF0
@M05620:45:000000000-G6HP7:1:1101:15331:3550 1:N:0:159
AGATTACTGCAACAGTTCCCCCTGGACCTGGAAAAGTTTCTTGCCTGGCTTACAGAAGCTGAAACAACTGCCAATGTCCTACAGGATGCTACCCGTAAGGAAAGGCTCCTAGAAGACTCCAAGGGAGTAAAAGAGCTGATGAAACAATGGCAAGTAAGTCAGGCATTTCCGCTTTAGCACTCTTGTGGATCCAATTGAACAATTCTCAGCATTTGTACTTGTAACTGACAAGCCAGGGACAAAACAAAGAT
+
B?AABFFFDD@FGGGGGGGGGGGGGHHHHFHHHHHHHHHHHHHHHHHHHHHFHHHHHHHHHHHHHHHHHHGHHHHFHHHHHHHHFFHHHHHHHHGGGGHHHHFAGGHHGHHHHHHHHHHHGFFFGGGGHFHHHGHHHHHHHGHHHGHHHHHHHGHHHHHHHHHHHHHHHHGGGGGHFHHHHHHHHGHGHHHHHGHGHGHGHHHHHHHHHHHHHHHHHHHHHHHHHHHFHHHHHGGGGGGGGGGGGGGGGGF
@M05620:45:000000000-G6HP7:1:1101:17383:3566 1:N:0:159
CATCCTGACCCTGAAGTACCCCATTGAGCATGGCATCGTCACCAACTGGGACGACATGGAGAAGATCTGGCACCACACCTTCTACAACGAGCTGCGCGTGGCCCCGGAGGAGCACCCAGTGCTGCTGACCGAGGCCCCCCTGAACCCCAAGGCCAACAGAGAGAAGATGACTCAGGTGAGGCTCGGCCGACGCCCGTGCTCCTCCCGTCCTTTCCCCAGTCATTTTCTGCCCGGCTTGATTTCTGACATTA
+
BBABBFBFFFFFFGGBGGGGGGGHHDHCHHH4GFE3FAGFFFHFGGGHFEHGF0EEGHGHHBGHGHGFGFHHHAGHHGGHHHHHHHHHGGDGGHH@EEEECEHHGC/BCGGGHHHHGGAF?FFFF<GHHHCDGGGGGGGGGGHHHHGGGGFAEH.EGGFFFFA.9FG0;CFBFF9BB/F.9.EF-BED;-;;=BCB>.9;9BBB/E?;;;.9;BBFF.;BFBBFFF/BFBFF.-9-@DAFB/9/////;B/
@M05620:45:000000000-G6HP7:1:1101:21965:3599 1:N:0:159
CATCCTGACCCTGAAGTACCCCATTGAGCATGGCATCGTCACCAACTGGGACGACATGGAGAAGATCTGGCACCACACCTTCTACAACGAGCTGCGCGTGGCCCCGGAGGAGCACCCAGTGCTGCTGACCGAGGCCCCCCTGAACCCCAAGGCCAACAGAGAGAAGATGACTCAGGTGAGGCTCGGCCGACGCCCGTGCTCCTCCCGTCCTTTCCCCAGTCATTTTCTGCCCGGCTTGATTTCTGACATTA
+
DDCDDFFFFFFFGGGGGGGGGGGHHHHHHHHHHHHHHGHHHGHHHGHHHHHHGGGGGHHHHHHHHHHHHHHHHGHHHGGHHHHHHHHHGGGGGHHGGGGGGGHHGGGGGGGGHHHHGGHHHHHHHHHHHHGGGGGGGGGGGGHHHHGGGGHGHHGGGGGGGGGGGGGGGGGGGGGGGGGGGGGGFFFFFFFFFFFFFFFFFFFFFFFFFFFFFFFFFFFFFFFFFHFFFFFFFFFFFFFFFFFFFFFFFF0
@M05620:45:000000000-G6HP7:1:1101:11988:3609 1:N:0:159
ATCTCTATCTCCTAAAAACCTGTTTAGATTTGGAGATAGACCTTCAGGTTTTTCATCATTTTCTGCATGAATTATACATTGACCACGTTCCAGCGTGGTCAGTTTGCAGCATTCTGTTATTTTGTTTGACAGAGTGTCTTGTTGAGAACATATGTAGGACATGATTTTTTCCTGCAACAGGGAAAATAAAGTATAAGTTTTAAAGATTTATTCTTTAATAAAGGATCTCAAAGCCAGCTTTAGAAAAAGGA
+
CCCCCFFFFFFFGGGGGGGGGGHHHHHHHHHHHHHHHHHHHHHHHHHHHHHGGHHHHHHHHHHHHHHHHHHHHHHHHHHHHHHHHHGHHHHHHHGGGGHHHHHHHHHHHHHHHHHHHHHHHHHHHHHHHHHHHHHHHHHHHHHHHHHHHHHHHHHHHHHHHHHHHHHHHGHHHHHHHHHHHGGHHHHHGHHHHHHHHGHHHHHHHHHHHHHHHHHHHGHHHHHHHHHHHHHHHHHHHGHHHHHGHHHHGGH
@M05620:45:000000000-G6HP7:1:1101:13626:3619 1:N:0:159
CATCCTGACCCTGAAGTACACTCTTTCCCTACACGACGCTCTTCCGGCTTGATTTCTGACATAGATCGGAAGAGCACACGTCTGAACTCCAGTCACGTCGACGCATCTCGTATGCCGTCTTCTGCTTGAAAAAAAAAAATGTGTAAGCAAAGAGAAACCTGAAAGAAGCATTTTTTAACTACGTCCTGCTGAGTCATTCATGAGTTTTTAGCCGCCTTGCTTCTTCTCACATACTCTCTAATCTCATGCCA
+
BBBBBFFFFFFFGGGGEGGGGFHHHHHHHHHHHHGGGEGGGHHHHGGGGGGFHHHGHHFGGHHHHGHHGGGGHGGHHHHGGGHGGHHHHFFGFFFHGHHGGG>EGGGFHFGCFHGHGFCFGHGHHHGH02FFHC/-<--.000<=0=DFH/<:/:/:/CFFB000G.;/:CBFBF-99FB0/.;AACBFB00;;0;0CFFFBFF/;//.9//99-;DD/B;9BF/;FFFE///;FFFF///;/B/BB//:/
@M05620:45:000000000-G6HP7:1:1101:12002:3622 1:N:0:159
ATCTCTATCTCCTAAAAACCTGTTTAGATTTGGAGATAGACCTTCAGGTTTTTCATCATTTTCTGCATGAATTATACATTGACCACGTTCCAGCGTGGTCAGTTTGCAGCATTCTGTTATTTTGTTTGACAGAGTGTCTTGTTGAGAACATATGTAGGACATGATTTTTTCCTGCAACAGGGAAAATAAAGTATAAGTTTTAAAGATTTATTCTTTAATAAAGGATCTCAAAGCCAGCTTTAGAAAAAGGA
+
>>1AAFDBFFFFGGGFGGGGFADFHHFCAFGHHGFGFFBFFGFFFEDHGFFGCGHFFHFFGFH1GBDHHEEDGFFHHHFHGHFHHEEBBGFA1FE?/EGFFGFGGHEHHFHEGHHGGFGHBGHHGHHEGGGHHH>FBGGGHGGGGGHHHHBEEGG2EGEFCGHHFDGHFCHGGGFFDFHHHFEHHGGHBHGDGHGBF>FGHH1FGHEHFHHHHHFGHHHB<G0</GHHDGGHHFHHFEGHHFFCCCGH..:
@M05620:45:000000000-G6HP7:1:1101:18986:3670 1:N:0:159
AGATTACTGCAACAGTTCCCCCTGGACCTGGAAAAGTTTCTTGCCTGGCTTACAGAAGCTGAAACAACTGCCAATGTCCTACAGGATGCTACCCGTAAGGAAAGGCTCCTAGAAGACTCCAAGGGAGTAAAAGAGCTGATGAAACAATGGCAAGTAAGTCAGGCATTTCCGCTTTAGCACTCTTGTGGATCCAATTGAACAATTCTCAGCATTTGTACTTGTAACTGACAAGCCAGGGACAAAACAAAGAT
+
AAAAAFFFFFDFGGFGGFGGGGGGHGHHGHHHGHHHFHHHHHFGHHHHHHHHHHHHGHHHHHHHHHHHHHHHHHHHGHHHGHFHHHHFHHHHHHFEEEHHHHBCGHHHGHHHHHHHHHHHHHHGGEEEHEGHHGGHFCFGHHHHHHHHGGHHHGFGHGHHHGCHHHHHHHGGGFGHHHHHHHHHHGFGHHHHHHHHHGHGHHHHHHHDGGFHHCGGFHHHFFGBHHHFCGGFHGGGGGGGGGGFFGGGGEG
@M05620:45:000000000-G6HP7:1:1101:18969:3680 1:N:0:159
AGATTACTGCAACAGTTCCCCCTGGACCTGGAAAAGTTTCTTGCCTGGCTTACAGAAGCTGAAACAACTGCCAATGTCCTACAGGATGCTACCCGTAAGGAAAGGCTCCTAGAAGACTCCAAGGGAGTAAAAGAGCTGATGAAACAATGGCAAGTAAGTCAGGCATTTCCGCTTTAGCACTCTTGTGGATCCAATTGAACAATTCTCAGCATTTGTACTTGTAACTGACAAGCCAGGGACAAAACAAAGAT
+
CCCCCFFFFFFFGGGGGGGGGGGGHHHHHHHHHHHHHHHHHHHHHHHHHHHHHHHGHHHHHHHHHHHHHHHHHHHHHHHHHHHHHHHHHHHHHHGGGGHHGHHHHHHHGHHHHHHHHHHHHHHGGHGGHHHHHGHHHHHHHHHHHHHHGHHHHGHGHHHHHHHHHHHHHHGGGGGHHHHHHHHHHHHGHHHHGHHHHHHGFGHHHHHHHHHHHHHHHHHHHHHGHHHHHHGHHGGGGGGGGGGGGGGGGGG
@M05620:45:000000000-G6HP7:1:1101:20900:3700 1:N:0:159
TACCTGTACTGGGGAAGCAATCGCCATTCCTACCCTAAAGATCGGAAGAGCACACGTCTGAACTCCAGTCACGTCGACGCATCTCGTATGCCGTCTTCTGCTTGAAAAAAAAAAGACTCCAAGTGAGTAAAAGAGCTGCTGAAACAATGGCAAGTAAGTCAGGCATTTCCGCTTTAGCACTCTTGTGGATCCAATTGAACAATTCTCAGCATTTGTACTTGTAACTGACAAGCGAGGGACAAAACAACGAT
+
AAAAAFFFFFFFGGFE2GGGGGEFEFFHHHHHHHHHHFDDBGFCEEEGCEEGHHFEFGGCEGHFHHHCHFHHD1FEGGC?E>/FDEGECBFGE?EGFHHHHGHHCFED0<C@D</?<11@GBG1?1F<1<FGHCGHFF1<<DGFF0C1><FGCC0<00G00D/C.0:;0;::CDE0;0;0CGHHGFBC00BFBBFCCB0FF/CF0BBFGFFFFGGBBCFFGFFB9BFFBB/;A..9--.EFA...AEA-.9
@M05620:45:000000000-G6HP7:1:1101:11583:3731 1:N:0:159
CATCCTGACCCTGAAGTACCCCATTGAGCATGGCATCGTCACCAACTGGGACGACATGGAGAAGATCTGGCACCACACCTTCTACAACGAGCTGCGCGTGGCCCCGGAGGAGCACCCAGTGCTGCTGACCGAGGCCCCCCTGAACCCCAAGGCCAACAGAGAGAAGATGACTCAGGTGAGGCTCGGCCGACGCCCGTGCTCCTCCCGTCCTTTCCCCAGTCATTTTCTGCCCGGCTTGATTTCTGACATTT
+
BBBCCFFFFFFFGGGGGGGGGGGHHHHHHHHHHHHHHGHHHGHHHGHHHHHHGGGGGHHHHHHHHHHHHHHHHGHHHGGHHHHHHHHHGGGGGHGGGGGGGGHHGGGGGGGGHHHHGGHHHHHHHHHHHHGGGGGGGGGGGGHHHHGGGGHGHHGGGGGGGGGGGGGGGGGGGGGGGGGGGGGGFFFFFFFFFFFF-ADFFFFFFFFEFFFFFFFFFFFFFFFFFFFFFFFFFFFFA-:FFFFFF;FFFF/
@M05620:45:000000000-G6HP7:1:1101:16954:3762 1:N:0:159
ATCTCTATCTCCTAAAAACCTGTTTAGATTTGGAGATAGACCTTCAGGTTTTTCATCATTTTCTGCATGAATTATACATTGACCACGTTCCAGCGTGGTCAGTTTGCAGCATTCTGTTATTTTGTTTGACAGAGTGTCTTGTTGAGAACATATGTAGGACATGATTTTTTCCTGCAACAGGGAAAATAAAGTATAAGTTTTAAAGATTTATTCTTTAATAAAGGATCTCAAAGCCAGCTTTAGAAAAAGGA
+
CCCCCFFFFFFFGGGGGGGGGGHHHHHHHHHHHHHHHHHGHHHHHHHHHHHGGHHHHHHIHIIHIHHHHHHHHHHHHHHHHHHHHHGHHHHHHHGGGGHHHHHHHHHHHHHHHHHHHHHHHHHHHHHHHHHHHHHHHHHHHHHHHHGHHHHHHHHHHHHHHHHHHHHHHGHHHHHHHHHHHGGGHHHHHHHHDHHHHGHHHHHHHHHHHHHHHHHHHGHHHHHHHHHHHHGGFHHHHGHHHHHFHHHHGGH
@M05620:45:000000000-G6HP7:1:1101:16971:3770 1:N:0:159
ATCTCTATCTCCTAAAAACCTGTTTAGATTTGGAGATAGACCTTCAGGTTTTTCATCATTTTCTGCATGAATTATACATTGACCACGTTCCAGCGTGGTCAGTTTGCAGCATTCTGTTATTTTGTTTGACAGAGTGTCTTGTTGAGAACATATGTAGGACATGATTTTTTCCTGCAACAGGGAAAATAAAGTATAAGTTTTAAAGATTTATTCTTTAATAAAGGATCTCAAAGCCAGCTTTAGAAAAAGGA
+
AABBBFFFFFFFGGFGGGGGGGHHHHHHHHHHHHHHHHHHHHHHHHHHHHHGGHHHHHHHHHHHHHHHHHHHHHHHHHHHHHHHHHGHHHHHHHGEFGHHHHHHHHHHGHHHHHHHHHHHHHHHHHHHHHHHHHGHHHHHHHHHGHHHHHHHHHHHHHHHHHHHHHHHHGHHHHHHHHHHHGGHHHHHHHHHHHHHHGHHHHHHHHHHHHHHHHHHGHHHHHHGHHHHHHHHGHHHHGHHHHHHHGHHGGH
@M05620:45:000000000-G6HP7:1:1101:21618:3863 1:N:0:159
CATCCTGACCCTGAAGTACCCCATTGAGCATGGCATCGTCACCAACTGGGACGACATGGAGAAGATCTGGCACCACACCTTCTACAACGAGCTGCGCGTGGCCCCGGAGGAGCACCCAGTGCTGCTGACCGAGGCCCCCCTGAACCCCAAGGCCAACAGAGAGAAGATGACTCAGGTGAGGCTCGGCCGACGCCCGTGCTCCTCCCGTCCTTTCCCCAGTCATTTTCTGCCCGGCTTGATTTCTGACATTT
+
BBBBBFFFFFFFGGGGGGGGGGGHHHHGHFHHHHHHHGHHHGHHHGHHHHHHGGGGGHHHHHHHHHHGFHHHHGHHHGGHHHHHHHHHGGGGGHHGGGGGGGHHGGGGGGGGHHHHGGHGHHHHHHHHHHGGGGGGGGGGGGHHHHGGGGHGHHGGGGGGGGGGGGGGFFFGGGGGGGGGGGGGFFFFFFFFFFFFDFFFFFFFFFFFFFFFFFFFFFDFFFFFFFBFFFFF.BCFC=.:BFFFFFEF9F/
@M05620:45:000000000-G6HP7:1:1101:21625:3881 1:N:0:159
CATCCTGACCCTGAAGTACCCCATTGAGCATGGCATCGTCACCAACTGGGACGACATGGAGAAGATCTGGCACCACACCTTCTACAACGAGCTGCGCGTGGCCCCGGAGGAGCACCCAGTGCTGCTGACCGAGGCCCCCCTGAACCCCAAGGCCAACAGAGAGAAGATGACTCAGGTGAGGCTCGGCCGACGCCCGTGCTCCTCCCGTCCTTTCCCCAGTCATTTTCTGCCCGGCTTGATTTCTGACATTA
+
AABBBFFFFFFFGGGFGFGGGGGHHFHDGHGGGBGGHEDGFGHHHGGFFHAG0EFFGHHHHGHGGHHGFHHHHGHHGGGHHHHHHHHHEGEFGHHGGF//?EGHG<BDF?CEGEHHGGHFGGHDFF?1?GDCGFDGGGGGCE/GHHGGGGHGHH.:AGBFGGEGF9CBBFFFFGGEGGGF9;.:@;AA-->@ACF-9;AAFFFFBEDAADABFFFFFF.BFFFFFBBF//BA.;9@=-AFFFFF/9B/BF/
@M05620:45:000000000-G6HP7:1:1101:21778:3953 1:N:0:159
TACCTGTACTGGGGAAGCATTTGAATATCCCCCCATGGTGATGGGGACGGAGAACTGCTCCATAAACACAGGCAACGTGCCTAACTTTCCCGGGAAGATGAAGTCAAAGAGCGACCACAGCTCTTCGGAGGTTATTTTGCATCGGTGAGCCAGACAGAATGATCCGATGAGGGGTGCGAAACTATTTGAGGAAAGGAAGCACCTTTTTATTAAATTTACCTTTTAGCAATCGCCATTCCTACCCTAAAGAT
+
BBBCCFFFFFFFGGGGGGGGGGHHHHHHHHHGGGGHHHGGGHHHHGGGGGGGGHHHHHHHHHHHHHHHHHHHGHHHGHHHHHHHHHHHHHHGGGGGGHHHHHHHHHHHHHHHGGGGGHHHHHHHHGHGGGGEHHHHHHHHHHHGGGGFGFHHHHGHHHHHHHHHHHGGGHHGGG;EFGDGGGGGGGGGEEF;FFGFGGGGFFFFFFFFFFFFFFFFFFFFFFFFFFFFFFFFFFFFFFFFFFFFFFFFFFF
@M05620:45:000000000-G6HP7:1:1101:16893:3954 1:N:0:159
CATCCTGACCCTGAAGTACCCCATTGAGCATGGCATCGTCACCAACTGGGACGACATGGAGAAGATCTGGCACCACACCTTCTACAACGAGCTGCGCGTGGCCCCGGAGGAGCACCCAGTGCTGCTGACCGAGGCCCCCCTGAACCCCAAGGCCAACAGAGAGAAGATGACTCAGGTGAGGCTCGGCCGACGCCCGTGCTCCTCCCGTCCTTTCCCCAGTCATTTTCTGCCCGGCTTGATTTCTGACATTA
+
BBBBBFFFFFFFGGGGGGGGGGGHHHHHHHHHHHHHHGHHHGHHHGHHHHHHGGGGGHHHHHGHHHHHHHHHHGHHHGGHHHHHHHHHGGGGGHHGGGGGGGHHGGGGGGGGHGHHGGGFGFHHHHGHHHGFGGGGDFGGGGHHHHGGGGHGHHGGGGGGGGGGGGGFGGGGGGGGGGGFGGGGFFFFFFFFFFFF@FFFFFFFFEF;ADDFFFFFFFDFFFFFFFFFFFFF.=AFCA.BFBFFFFFFFF/
@M05620:45:000000000-G6HP7:1:1101:23160:3964 1:N:0:159
ATCTCTATCTCCTAAAAACCTGTTTAGATTTGGAGATAGACCTTCAGGTTTTTCATCATTTTCTGCATGAATTATACATTGACCACGTTCCAGCGTGGTCAGTTTGCAGCATTCTGTTATTTTGTTTGACAGAGTGTCTTGTTGAGAACATATGTAGGACATGATTTTTTCCTGCAACAGGGAAAATAAAGTATAAGTTTTAAAGATTTATTCTTTAATAAAGGATCTCAAAGCCAGCTTTAGAAAAAGGA
+
>>3>AFFFFFFFGGGGFGGGFCDFGFDAFHHEG4GFEHHBFFFHHHHHGFGCFFHHHGHFHHHHHBGFHFGHFHHHHHGHHFHHHFF1FGFFGHGGEEHHFHGHHHHHHHHHHHHHHHHHHHHHHHHHHHHHHHFHHHHHHHHHHHHHHHHHHHHHHHHHHHHHHHHHHGHHHHHHHHHHHGGHHHHHHHHHHHHHHGGHHHHHHHHHHHHHHHHHHHHHHHFFHHHHHHHHHHHHHGHHHHHEFHHHGGH
@M05620:45:000000000-G6HP7:1:1101:17715:3969 1:N:0:159
CATCCTGACCCTGAAGTACCCCATTGAGCATGGCATCGTCACCAACTGGGACGACATGGAGAAGATCTGGCACCACACCTTCTACAACGAGCTGCGCGTGGCCCCGGAGGAGCACCCAGTGCTGCTGACCGAGGCCCCCCTGAACCCCAAGGCCAACAGAGAGAAGATGACTCAGGTGAGGCTCGGCCGACGCCCGTGCTCCTCCCGTCCTTTCCCCAGTCATTTTCTGCCCGGCTTGATTTCTGACATTA
+
CCCCCFFFFFFFGGGGGFGGGGGHHHHHHHHHHHHHHGHHHGHGHGHHHGHHGGGGGHHHHHHHHHHHHHHHHGHHHGGHHHHHHHHHGGGGGHHGGGGGGFHHGGGGGGGGHHHHGGHHHHHHHHHHHHGGGGGGGGGGGGHHHHGGGGHGHHGGGGGGGGGGGGFFGGGGGGGGGGGGGGGGFFFFFAFFFFFA:;DFFFFFFFFEDDAFFFFFFFFFFFFFFFFFFFFF?CFA@>AFFFF0FFFBFF0
@M05620:45:000000000-G6HP7:1:1101:17731:3978 1:N:0:159
CATCCTGACCCTGAAGTACCCCATTGAGCATGGCATCGTCACCAACTGGGACGACATGGAGAAGATCTGGCACCACACCTTCTACAACGAGCTGCGCGTGGCCCCGGAGGAGCACCCAGTGCTGCTGACCGAGGCCCCCCTGAACCCCAAGGCCAACAGAGAGAAGATGACTCAGGTGAGGCTCGGCCGACGCCCGTGCTCCTCCCGTCCTTTCCCCAGTCATTTTCTGCCCGGCTTGATTTCTGACATTA
+
BBBBBFFFFFFFGGGGGGGGGGGHHHHHHHGHHHHHHGHHHGHHHGHHHHHHGGGGGHHHHHGHHHHGHHHHHGHHHGGHHHHHHHHHGGGGGHHGGGGGGGHHGGGGGGGGHGHHGGHFGHHHHHHHHHGGGGGGGGGGGGHHHHGGGGHGHHGGGGGGGGFGGGGFGGGFGGGGGGGGGGGGFFFFFDFFFFFF@FFFFFFFFFFEDFFFFFFFFFAFFFFFFFFFFFFFDFAFA=.BBFFFFFFFFF/
@M05620:45:000000000-G6HP7:1:1101:17722:3993 1:N:0:159
CATCCTGACCCTGAAGTACCCCATTGAGCATGGCATCGTCACCAACTGGGACGACATGGAGAAGATCTGGCACCACACCTTCTACAACGAGCTGCGCGTGGCCCCGGAGGAGCACCCAGTGCTGCTGACCGAGGCCCCCCTGAACCCCAAGGCCAACAGAGAGAAGATGACTCAGGTGAGGCTCGGCCGACGCCCGTGCTCCTCCCGTCCTTTCCCCAGTCATTTTCTGCCCGGCTTGATTTCTGACATTA
+
CCCCCFFFFFFFGGGGGGGGGGGHHHHHHHHHHHHHHGHHHGHHHGHHHHHHGGGGGHHHHHHHHHHHHHHHHGHHHGGHHHHHHHHHGGGGGHHGGGGGGGHHGGGGGGGGHHHHGGHHHHHHHHGHHHGGGGGGGGGGGGHHHHGGGGHGHHGGGGGGGGGGFGGGGGGGGGGGGGGGGGGGFFFFFFFFFFFF@DFFFFFFFFFEDADFFFFFFFFFFFFFFFFFFFFFDAFBFAFFFFF0FBFFFF0
@M05620:45:000000000-G6HP7:1:1101:23364:4042 1:N:0:159
CATCCTGACCCTGAAGTACCCCGGCTTGATTTCTGACATTAGATCGGAAGAGCACACGTCTGAACTCCAGTCACGTCGACGCATCTCGTATGCCGTCTTCTGCTTGAAAAAAAAAAAAAAAAAATGTATAAAAATTACAAATTCTTAATTTATATGACTTACCGAATACATCGTCAAATATGAAAAAGAAATAAGTAAATACACAAACAGTAAATAGATAAGAGCGTTAAGTCGTAGACACAACTAAACAA
+
CCCCCFFFFFFFGGGGGGGGGGGGGGGGHHHHHHHHHHHHHHHHHHG2AFHHHHHHHGHHHGHHHHHHHHHHGHGGHGGGGGGGEHHHGGHHHHGGGHGHHHHHHHHHHHHGGCGC</>>----:0000;;00::0000000000:0;0000;0;0000;;0/..-..00;0.....000000000:.../90000000000000...9/0000:0000:0000/-...9000.....00//:.:09000.
@M05620:45:000000000-G6HP7:1:1101:20933:4066 1:N:0:159
AGATTACTGCAACAGTTCCCCCTACACTCTTTCCCTACAAGCCAGGGACAAAACAAAGATCGGAAGAGCACACGTCTGAACTCCAGTCACGTCGACGCATCTCGTATGCCGTCTTCTGCTTGAAAAAAAAAAAAAAAAATAAACAAATAAAACGAACAATTCTAAACAAAAAAAAACACGCGATGCAACACAAACCTTAATAATCACGCAGCCACACATGCTACTGGCTTAGTGCCTAACATGTACACTAC
+
CCBCCFFFFFFFGGGGGGGGGGGGHHHHHHHHHHHHHHHHGHGHHHGGGGHHHHHHHHHHHHGGGGHHHHHHHGHHHGHHHHHHHHHHHHGHHGGGGGGGEHHHFGHHHHGEGHGHHHHHHHHHHHHGGGGG-<<---;.:0000..00000:-..--/:000000:0AA..---9....----..00:.:....:/0000000000..-:-..:...;0::00000./.00;000000/0:0000000//
@M05620:45:000000000-G6HP7:1:1101:7336:4120 1:N:0:159
CATCCTGACCCTGAAGTACCCCATTGAGCATGGCATCGTCACCAACTGGGACGACATGGAGAAGATCTGGCACCACACCTTCTACAACGAGCTGCGCGTGGCCCCGGAGGAGCACCCAGTGCTGCTGACCGAGGCCCCCCTGAACCCCAAGGCCAACAGAGAGAAGATGACTCAGGTGAGGCTCGGCCGACGCCCGTGCTCCTCCCGTCCTTTCCCCAGTCATTTTCTGCCCGGCTTGATTTCTGACATTA
+
CCCCCFFFFFFFGGGGGGGGGGGHHHHHHHHHHHHHHGHHHGHHHGHHHHHHGGGGGHHHHHHHHHHHHHHHHGHHHGGHHHHHHHHHGGGGGHHGGGGGGGHHGGGGGGGGHHHHGGHHHHHHHHHHHHGGGGGGGGGGGGHHHHGGGGHGHHGGGGGGGGGGGGGGGGGGGGGGGGGGGGGGFFFFFFFFFFFFBDFFFFFFFFFADFFFFFFFFFFFFFFFFFFFFFFFFFFFFFAFFFFFFFFFFF/
@M05620:45:000000000-G6HP7:1:1101:22288:4121 1:N:0:159
TACCTGTACTGGGGAAGCATTTGACACTCTTTCCCTACACGACGCCATTCCTACCCTAAAGATCGGAAGAGCACACGTCTGAACTCCAGTCACGTCGACGCATCTCGTATGCCGTCTTCTGCTTGAAAAAAAAAAAATAAGAAAATACAACAAACAACATGAACTTATCATCATTCAAAATAAAAATTATGCCTCAAACATAAATTACTAGTCACAACTACGAATATCACATAACTCCGACTACCTATCAT
+
CCCCCFFFFFFFGGGGGGGGGGHHHHHHHHHHHHHHHHHHGGGGGGGGHHHHHHHHHGHHHHHHHGGGGHHHGHHHGHHHGHHHHHHHHHHHHGGHGGGGGGEEHHHGGHHHHGGGGGHHHHHHHHGHGFGGGG><<.00000//0<000;......../00:000000000000009900000;0.000000000090;00000000000000;00.000;..9.90:000000000;-;:-//000000
@M05620:45:000000000-G6HP7:1:1101:7333:4138 1:N:0:159
CATCCTGACCCTGAAGTACCCCATTGAGCATGGCATCGTCACCAACTGGGACGACATGGAGAAGATCTGGCACCACACCTTCTACAACGAGCTGCGCGTGGCCCCGGAGGAGCACCCAGTGCTGCTGACCGAGGCCCCCCTGAACCCCAAGGCCAACAGAGAGAAGATGACTCAGGTGAGGCTCGGCCGACGCCCGTGCTCCTCCCGTCCTTTCCCCAGTCATTTTCTGCCCGGCTTGATTTCTGACATTA
+
BBBCCFFFFFFFGGGGGGGGGGGHHHHHHHHHHHHHHGHHHGHHHGHHHHHHGGGGGHHHHHHHGHHHHHHHHGHHHGGHHHHHHHHHGGGGGHHGGGGGGGHHGGGGGGGGHHHHGGHHHHHHHHHHHHGGGGGGGGGGGGHHHHGGGGHGHHGGGGGGGGGGGGGGGGGGGGGGGGGGGGGGFFFFFFFFFFFFBDFFFFFFFFFFFFFFFFFFFFDFFFFFFFFFFFFFFFFFFF9FFFFFBFFFFF/
@M05620:45:000000000-G6HP7:1:1101:7185:4250 1:N:0:159
ATCTCTATCTCCTAAAAACCTGTTTAGATTTGGAGATAGACCTTCAGGTTTTTCATCATTTTCTGCATGAATTATACATTGACCACGTTCCAGCGTGGTCAGTTTGCAGCATTCTGTTATTTTGTTTGACAGAGTGTCTTGTTGAGAACATATGTAGGACATGATTTTTTCCTGCAACAGGGAAAATAAAGTATAAGTTTTAAAGATTTATTCTTTAATAAAGGATCTCAAAGCCAGCTTTAGAAAAAGGA
+
AABAAFFFFFFFGGGGFGGGGGGGFFFFAGFGHAFCFFHHHFHHGHHGGHGGGCFFGHHFEGEGDFGFGHFHHHFGFHHFGFHFHEEHHHHHHHGEGGHHHHHHEGEGHFFEGFGGGGHHHHHHFHHHGGFHHHHHHHGHHGGHGHHHHHHHHHFHHFFGGHFHHHHHHGGHHHHHFHHFHEFGFGGHBFGFGHHHG<FDGHFGHHHFHFHHHHHHHDGFGF<DGGFBDGFHHBC::EHGHHF0CHHGGGC
@M05620:45:000000000-G6HP7:1:1101:7662:4267 1:N:0:159
ATCTCTATCTCCTAAAAACCTGTTTAGATTTGGAGATAGACCTTCAGGTTTTTCATCATTTTCTGCATGAATTATACATTGACCACGTTCCAGCGTGGTCAGTTTGCAGCATTCTGTTATTTTGTTTGACAGAGTGTCTTGTTGAGAACATATGTAGGACATGATTTTTTCCTGCAACAGGGAAAATAAAGTATAAGTTTTAAAGATTTATTCTTTAATAAAGGATCTCAAAGCCAGCTTTAGAAAAAGGA
+
CCCBCFFFFFFFGGGGGGGGGGHHHHHHHHHHHHHHHHHHHHHHHHHHHHHGGHHHHHHHHIHIHHHHHHHHHHHHHHHHHHHHHHGHHHHHHHGGGGHHHHHHHHHHHHHHHHHHHHHHHHHHHHHHGHGHHHGHHHHHHHHHHHGHHHHHHHHHHHHHHHHHHHHHHGHHHHHHHHHHHGGHHHHHHHHGGHHHGFGHHHHHHHHHHGHHHHHHHHHHHFHHHHHHHFHGHHHHHGHHHHHHGGFHGGG
@M05620:45:000000000-G6HP7:1:1101:19440:4274 1:N:0:159
TACCTGTACTGGGGAAGCGTGTAGCAATCGCCATTCCTACCCTAAAGATCGGAAGAGCACACGTCTGAACTCCAGTCACGTCGACGCATCTCGTATGCCGTCTTCTGCTTGAAAAAAAAAAAAAAAAAAAAACATCCTCACGATAAAAATAGATACTAACGAAAAAAGAAACCATGAAAATCAGAAAGAAAAATGAATCACAAAATAATCAGCCGCAAAAAATATCACGTAACACCATAAATAGAAAAAAT
+
CCCCCFFFFFFFGGGGGGGGGGHHHHHHHGGGGGHHHHHHHHHHHFHHHHHGGGGHHHGHGHGHHHGGHHHHHGHHHHHGHHGGGGGGE@GGHFGHHHHGGGHGHHHHHHHHHHHHGGGFG/----<-:---..00/000....;;90;.;000000000....-.-...//..00000000009000/.//..090090000..000;:000/--9--/.-.00000:9/.90;..000000:000/.9.
@M05620:45:000000000-G6HP7:1:1101:17575:4285 1:N:0:159
CATCCTGACCCTGAAGTACCCCGGCTTGATTTCTGACATTAGATCGGAAGAGCACACGTCTGAACTCCAGTCACGTCGACGCATCTCGTATGCCGTCTTCTGCTTGACAAAAAAAAAAATTTTTACTTATACCTCCCCCTCCCTGATTCCCCATCCTCTTTTCTCACCCCCCTTCTTCCTTCCATTCTCCTTCATAACTCTCTTGTTATTTCTTCTTCTTTTCGACAAACAATTGATCGGGCTGCTTCTAT
+
BBAAAFBBFFFFGGGFGGGGGGGGGGGEEGFHHH55FFFGGHHFHHGGGGGHHHHHGGGHHGHHHHHH3FGHFFEHHGGEEGGEEFGGFGHFHHGEEHFH?FFGH3E3BGBFGBBC///01?11/?1111<11>1<<..<<.</0/0000<///::00::C000:00;:--9-./0;0;000/000900990000;099009/9/;////;//////:;/;//-...-:...//////..---.9///9//
@M05620:45:000000000-G6HP7:1:1101:7674:4287 1:N:0:159
ATCTCTATCTCCTAAAAACCTGTTTAGATTTGGAGATAGACCTTCAGGTTTTTCATCATTTTCTGCATGAATTATACATTGACCACGTTCCAGCGTGGTCAGTTTGCAGCATTCTGTTATTTTGTTTGACAGAGTGTCTTGTTGAGAACATATGTAGGACATGATTTTTTCCTGCAACAGGGAAAATAAAGTATAAGTTTTAAAGATTTATTCTTTAATAAAGGATCTCAAAGCCAGCTTTAGAAAAAGGA
+
>AAABFFFFFFFGGGGGGGGGGGHHHDHHHHHFHCHHHGFHHGHHGFHHHHGGHHHHHHHGGHHHGHHHGGHHHHHHHGHHHHHHHEGHHHHHHGGEFHHHHHHHHHHHHHHHHHGHHHHHHHHHHHHFHHGHHHHHHHHHHHHHHHHHHGHHHGFHHHHHHFHHHHHHGHHHHHFFHHHGEGHHHHHHHHHHGGEHDGHHHHHHHHHHGHHHHHHHHHHHHDGHHHHHHHGHHHHHGHHHHGHHGHHADG
@M05620:45:000000000-G6HP7:1:1101:17569:4301 1:N:0:159
CATCCTGACCCTGAAGTACCCCGGCTTGATTTCTGACATTAGATCGGAAGAGCACACGTCTGAACTCCAGTCACGTCGACGCATCTCGTATGCCGTCTTCTGCTTGAAAAAAAAAAAAGAAAAGTAAATACGGCTTACTTGTCTCTTTGTGCTTCATTAAAAATAGTACAGGAGTGTTTAGAGGCAAGTTACTTCGGCAGAGTCGGTTGCTAACAGAATGTAGTTGTCGTTTCTGTTTTTTTGTGACTGTT
+
CCCCCFFFFFFFGGGGGGGGGGGGGGGGHHHHHHHHHHHHHHHHHHGGGGHHHHHGHGGHHGHHHHHHHHHHHHGGHGGGGGGGCHHHGFHHHHGGGHGHHHHHHHHHHHHDGGG>><//0>00>111111..--<00=0<000000000/000000000000.0000000/../.00/0009/....0000000..--9;.00---.9.;00/00/000000;0090.:..0:0000/.---99000000
@M05620:45:000000000-G6HP7:1:1101:14306:4321 1:N:0:159
CATCCTGACCCTGAAGTACACTCTTTCCCTACACGACGCTCTTCCGGCTTGATTTCTGACATTAGATCGGAAGAGCACACGTCTGAACTCCAGTCACGTCGACGCATCTCGTATGCCGTCTTCTGCTTGAAAAAAAAAAAAAAAGAAGAAAGAAAAAAGACAACAACGAAGACAATAAGAAATGACAAAGTAGCGTAACAGAACAACAGGATAAGACGACGGCTGTAATGTCTGAGCATCAGTCGAGGCTG
+
DDDDDFFFFFFFGGGGGGGGGGHHHHHHHHHHHHGGGGGGGHHHHGGGGGGHHHHHHHGHHHHHGGHHHGGGGHHHHHHHGHHHEFHHHHHHHHHHHGGHGGGFGGFEHHHGGHHHHGGGHGHHHHHHHCFHHHGGGG@<<:-:.../0//0;.//.:..///..9.-.9../;/000000/000;00//0000-...;:0/0///../..000000.-9-----.000000000000000000..9--;.
@M05620:45:000000000-G6HP7:1:1101:7400:4373 1:N:0:159
CATCCTGACCCTGAAGTACCCCATTGAGCATGGCATCGTCACCAACTGGGACGACATGGAGAAGATCTGGCACCACACCTTCTACAACGAGCTGCGCGTGGCCCCGGAGGAGCACCCAGTGCTGCTGACCGAGGCCCCCCTGAACCCCAAGGCCAACAGAGAGAAGATGACTCAGGTGAGGCTCGGCCGACGCCCGTGCTCCTCCCGTCCTTTCCCCAGTCATTTTCTGCCCGGCTTGATTTCTGACATTA
+
CCCCCFFFFFFFGGGGGGGGGGGHHHHHHHHHHHHHHGHHHGHHHGHHGHHHGGGGGHHHHHHHHHHGHHHHHGHHHGGHHHHHHHHHGGGGGHFGGGGGGGHHGGGGGGGGHHHHGGHFHHHHHHHHHHGGGGGGGGGGGGHHHHGGGGHGHHGGGGGGGGGGGGGGGGGGGGGGGGGGGGGGFFFFFFFFFFFFDDFFFFFFFFFFFFFFFFFFFFFFFFFFFFFFFFFFFFFFFF:FFFFFFFFFFF0
@M05620:45:000000000-G6HP7:1:1101:20764:4381 1:N:0:159
TACCTGTACTGGGGAAGCGTGTAGCAATCGCCATTCCTACCCTAAAGATCGGAAGAGCACACGTCTGAACTCCAGTCACGTCGACGCATCTCGTATGCCGTCTTCTGCTTGAAAAAAAAAATTGAAAAAAAAAACACCAATTAAAAAACAAAAAGAAGAAAATAAAAATAAAGACACCCATCAAAACAAGTAATAAATTTAACATAGAATCTCATCTCTTAATGATCTGCTAGCAAGCGTAAACAAAATGA
+
BBBBBFFFFFFFGGGGGGCGEGGDFG54422BA2DAGEF32FFGGHD5BG21AF11ABG1F1A11A15F3@5FG35@F@F1?//>/>/?E3BBF/334B>/>?FH444B3??33?0////<<??D?GEFCGG?-.....;:0000;0-...:...../////000000.00000/C9E../99///..../9://9/9///9////////////://///;;9////////////9.....9./:::?F//
@M05620:45:000000000-G6HP7:1:1101:23019:4385 1:N:0:159
CATCCTGACCCTGAAGTACCCCGGCTTGATTTCTGACATTAGATCGGAAGAGCACACGTCTGAACTCCAGTCACGTCGACGCATCTCGTATGCCGTCTTCTGCTTGAAAAAAAAAAAAATTTTGGTTGACAAAGTGTCTTGTTGAGAACATATGTATGACATGATTTTTTCCTTCAACAAGGAAAATAAAGTCAAACTTTTAAAGATTTCTTCTTTAATAACGTATCTCAAAGCCAGCTTTATAATACAGA
+
CCCCCFFFFFFFGGGGGGGGGGGGGGGGHHHHHHHHHHHHHHHHHHGEGGGHHHHHHGHHHGHHHHHHHHHHFHGGHGGGGGGG@GHHGGHHGHGGFHGHHHFHHHHHHHHGGGG///><<1=1<<.>F1=0</0=0=DDF=0.00.00/0;;0;000;GBC000;0C:-/0;0;9000.;:::BFF0CFB000;00:;;00CF0BF0900:90000BF000./;0;0:0099B./.;BBBB009000009
@M05620:45:000000000-G6HP7:1:1101:7402:4392 1:N:0:159
CATCCTGACCCTGAAGTACCCCATTGAGCATGGCATCGTCACCAACTGGGACGACATGGAGAAGATCTGGCACCACACCTTCTACAACGAGCTGCGCGTGGCCCCGGAGGAGCACCCAGTGCTGCTGACCGAGGCCCCCCTGAACCCCAAGGCCAACAGAGAGAAGATGACTCAGGTGAGGCTCGGCCGACGCCCGTGCTCCTCCCGTCCTTTCCCCAGTCATTTTCTGCCCGGCTTGATTTCTGACATTT
+
CCCCCFFFFFFFGGGGGGGGGGGHHHHHHHHHHHHHHGHHHGHGHGHHHHHHGGGGGHHHHHHHHHHHHHHHHGHHHGGHHHHHHHHHGGGGGHHGGGGGGGHHGGGGGGGGHHHHGGHHGGHHHHCHHHFGGGGGGGGGGGGHHHGGGGHEGHGGGGFGGGGGGGGGGGGGGGGGGGGGGFFGFFFFFAFFFFFF-9AFBFFFFFFEDAAFFFFFFFDFFBFFFFFFFFFF.BBFA;.BFFFFFEFFFF/
@M05620:45:000000000-G6HP7:1:1101:12228:4429 1:N:0:159
AGATTACTGCAACAGTTCCCCCTGGACCTGGAAAAGTTTCTTGCCTGGCTTACAGAAGCTGAAACAACTGCCAATGTCCTACAGGATGCTACCCGTAAGGAAAGGCTCCTAGAAGACTCCAAGGGAGTAAAAGAGCTGATGAAACAATGGCAAGTAAGTCAGGCATTTCCGCTTTAGCACTCTTGTGGATCCAATTGAACAATTCTCAGCATTTGTACTTGTAACTGACAAGCCAGGGACAAAACAAAGAT
+
CCCCCFFFFFFFGGGGGGGGGGGGHHHHHHHHHHHHGHHHHHHHHHHHHHHHHHHGHHHHHGHHHHHHHHHHHHHHHHHHHHHHGHHHHHHHHHGGGGHHHGHHHHHHGHHHHHHHHHHHHHHGGGGFFHHHHGHHHGGHHHGGGHHHHGHHHGHHGHHHHHHHHHHHHHGGGGGHGHHHHHHHHGHGHHHHGHHHHGHHGHHHHHHFHFHHGHHHHHHGHHHFHHHHGHGHHGGGGGEGGGGGGGGGGGC
@M05620:45:000000000-G6HP7:1:1101:19040:4445 1:N:0:159
CATCCTGACCCTGAAGTACCCCATTGAGCATGGCATCGTCACCAACTGGGACGACATGGAGAAGATCTGGCACCACACCTTCTACAACGAGCTGCGCGTGGCCCCGGAGGAGCACCCAGTGCTGCTGACCGAGGCCCCCCTGAACCCCAAGGCCAACAGAGAGAAGATGACTCAGGTGAGGCTCGGCCGACGCCCGTGCTCCTCCCGTCCTTTCCCCAGTCATTTTCTGCCCGGCTTGATTTCTGACATTT
+
CCCCCFFFFFFFGGGGGGGGGGGHHHHHHHHHHHHHHGHHHGHHHGHHHHHHGGGGGHHHHHHHHHHHHHHHHGHHHGGHHHHHHHHHGGGGGHHGGGGGGGHHGGGFGGGGHHHHGGHGHHHHHHHHHHGGGGGGGGGGGGGHHHGGGGHGHHGGGGGGGGGGGGFGGGGGGGGGGGGGGGGGFFFFFFFFFFFFFFFFFFFFFFFADFFFFFFFFFFFFFFFFFFFFFFFBFFCF-.BFFFFFBBFFF0
@M05620:45:000000000-G6HP7:1:1101:19023:4464 1:N:0:159
CATCCTGACCCTGAAGTACCCCATTGAGCATGGCATCGTCACCAACTGGGACGACATGGAGAAGATCTGGCACCACACCTTCTACAACGAGCTGCGCGTGGCCCCGGAGGAGCACCCAGTGCTGCTGACCGAGGCCCCCCTGAACCCCAAGGCCAACAGAGAGAAGATGACTCAGGTGAGGCTCGGCCGACGCCCGTGCTCCTCCCGTCCTTTCCCCAGTCATTTTCTGCCCGGCTTGATTTCTGACATTA
+
DDDDCFFFFFFFGGFGGGGGGGGHHHHHHHHHHHHHHGHHHGHGHGHHHHFHGGGGGHHGHGHHGHHHHHHHHGGHHGGHHHHHHHHHGGGGGHHGGGGGGGHHGGGGGGGGHGHHGGHHHHHHHHHHHHGGGGGGGGGGGGHHHHGGGGHGHHGGGGGGGGGGFGGFGGGGGGGGGGGGGGGGFFFFFFFFFFFF@DFFFFFFFFFEFFFFFFFFFFFFFFFFHFHFHFFFFFFFFFFFFFFFFFFFFF0
@M05620:45:000000000-G6HP7:1:1101:19039:4477 1:N:0:159
CATCCTGACCCTGAAGTACCCCATTGAGCATGGCATCGTCACCAACTGGGACGACATGGAGAAGATCTGGCACCACACCTTCTACAACGAGCTGCGCGTGGCCCCGGAGGAGCACCCAGTGCTGCTGACCGAGGCCCCCCTGAACCCCAAGGCCAACAGAGAGAAGATGACTCAGGTGAGGCTCGGCCGACGCCCGTGCTCCTCCCGTCCTTTCCCCAGTCATTTTCTGCCCGGCTTGATTTCTGACATTA
+
CCCCCFFFFFFFGGGGGGGGGGGHHHHHHHHHHHHHHGHHFGHHHGHHHHHHGGGGGHHHHHHHGHHHHHHHHGHHHGGHHHHHHHHHGGGGGHHGGGGGGGHHGGGGGGGGHHHHGGHHHHHHHHHHHHGGGGGGGGGGGGHHHHGGGGHGHHGGGGGGGGGGGGGGGGGGGGGGGGGGGGGGFFFFFAFFFFFFDDFFFFFFFFFEFFFFFFFFFFFFFFFFFFFFFFFFFFFFFFFFFFFFFBBFFF0
@M05620:45:000000000-G6HP7:1:1101:12701:4482 1:N:0:159
TACCTGTACTGGGGAAGCATTTGACACTCTTTCCCTACACGACGCCATTCCTACCCTAAAGATCGGAAGAGCACACGTCTGAACTCCAGTCACGTCGACGCATCTCGTATGCCGTCTTCTGCTTGAAAAAAAAAAAAAAATCATGAATCCCAACGTAAGGATCCTAAAAAGATATCAAGACAAAAGTAGTCAAGTCATACCAAATATATTCCATTTAACGATACACACTATAAATTACTCCCATCACAATA
+
AABCCFFFFFFFGGGGGGGGGGHHHHHHHHHHHHHHGHFHFCGGGGGGHHHHGHHHHHHHHGHHHGGGGGHHHHGHGHHHGGHHHHHHHHHGHGGHGGGGGGE/GGHFFHHHHG?CFFHHHGHHFECGFFGGGG@-<---.0000000;0;0::.....90:;/00;000..00000;00;///./000900;0000000;00.00:000:90:0::00....-090.9/0;090;00090./0/000000
@M05620:45:000000000-G6HP7:1:1101:15946:4498 1:N:0:159
ATCTCTATCTCCTAAAAACCTGTTTAGATTTGGAGATAGACCTTCAGGTTTTTCATCATTTTCTGCATGAATTATACATTGACCACGTTCCAGCGTGGTCAGTTTGCAGCATTCTGTTATTTTGTTTGACAGAGTGTCTTGTTGAGAACATATGTAGGACATGATTTTTTCCTGCAACAGGGAAAATAAAGTATAAGTTTTAAAGATTTATTCTTTAATAAAGGATCTCAAAGCCAGCTTTAGAAAAAGGA
+
CCCCCFFFFFFFGGGGGGGGGGHHHHHHHHHHHHHHHHHHHHHHHHHHHHHGGHHHHHHHHHHHHHHHHHHHHHHHHHHHHHHHHHGHHHHHHHGGGGHHHHHHHHHHHHHHHHHHHHHHHHHHHHHHHHHHHHHHHHHHHHHHHHHHHHHHHHHHHHHHHHHHHHHHHGHHHHHHHHHHHGGHHHHHHHHHHHHHHFGHHHHHHHHHHHHHHHHHHHHHHHHHHHHFHFHHHHHHHGHHHHHGHHHHGGH
@M05620:45:000000000-G6HP7:1:1101:9820:4501 1:N:0:159
CATCCTGACCCTGAAGTACCCCGGCTTGATTTCTGACATTAGATCGGAAGAGCACACGTCTGAACTCCAGTCACGTCGACGCATCTCGTATGCCGTCTTCTGCTTGAAAAAAAAAAAAGTGCTGCAGACCGAGACCCCCCTGAACCCCAAGGCCACCAGAGATAAGATGACTCAGGTAAGGCTCGGCCGCAGCCCGTGCTCCTCCCGCCCTTTCCCCAGTCATTCTCTGCCCTGCCTGATTTCCTGAATTC
+
CCCCCFFFFFFFGGGGGGGGGGGGEFGECGHHHGHBHFHHHHGHEFEEGGHGHGHHGEBGHFHFGHHHHGFFGHGGFECEFG?EEEG??EEE@?EEFHGDHHHFGHAGGFHCGGCD/>/111=<10<10.<-<-<C..?F?.:00;:CD??E.;....;A.:090;000;:BFFFGG0909/0.-:AA-B---.:9-.;.:FFBFE.-:;-90;BF//.;;0000;:0900:9;..;090:00000::0;0
@M05620:45:000000000-G6HP7:1:1101:20309:4508 1:N:0:159
CATCCTGACCCTGAAGTACCCCATTGAGCATGGCATCGTCACCAACTGGGACGACATGGAGAAGATCTGGCACCACACCTTCTACAACGAGCTGCGCGTGGCCCCGGAGGAGCACCCAGTGCTGCTGACCGAGGCCCCCCTGAACCCCAAGGCCAACAGAGAGAAGATGACTCAGGTGAGGCTCGGCCGACGCCCGTGCTCCTCCCGTCCTTTCCCCAGTCATTTTCTGCCCGGCTTGATTTCTGACATTT
+
CCCCCFFFFFFFGGGGGGGGGGGHHHHHHHHHHHHHHGHHHGHHHGHHHHHHGGGGGHHHHHHHHHHHHHHHHGHHHGGHHHHHHHHHGGGGGHHGGGFGGGHHGGGGGGGGHHHHGGHHHHHHHHHHHHGGGGGGGGGGGGHHHHGGGGHGHHGGGGGGGGGGGGFBFGFGGGGGGGGGGGGGFFFFFFFFFFFF@DFFFFFFFFFFFFFFFFFFFFDFFFFFFFFFFFFFFFFFFFAFFFFFFFFFFF0
@M05620:45:000000000-G6HP7:1:1101:14658:4517 1:N:0:159
TACCTGTACTGGGGAAGCATTTGAATATCCCCCCATGGTGATGGGGACGGAGAACTGCTCCATAAACACAGGCAACGTGCCTAACTTTCCCGGGAAGATGAAGTCAAAGAGCGACCACAGCTCTTCGGAGGTTATTTTGCATCGGTGAGCCAGACAGAATGATCCGATGAGGGGTGCGAAACTATTTGAGGAAAGGAAGCACCTTTTTATTAAATTTACCTTTTAGCAATCGCCATTCTACCCTAAGATCG
+
BCCCCFFFFFFFGGGGGGGGGGHHHHHHHHHGGGGHHHGHHHHHHGGGGGGGGHHHHHHHHGHHHHHGHHHHGHHHGHHHHHHHHHHHHHHGGGGGGHHHHHHHHHHHHHHHGGGGGHHHHHHHHHHGGGG?GHHHHHHGFHHGGEFGHHHHHHGHHHHHHGHHHHGGGHHHGGCCGGGGFGGGGGGGGGGFGGGGGGGGEGFFFFFFFFFFFFFFFFBFFFFFFFFFFFFFFFFFFFFFFFFFFFFFFFA
@M05620:45:000000000-G6HP7:1:1101:15953:4521 1:N:0:159
ATCTCTATCTCCTAAAAACCTGTTTAGATTTGGAGATAGACCTTCAGGTTTTTCATCATTTTCTGCATGAATTATACATTGACCACGTTCCAGCGTGGTCAGTTTGCAGCATTCTGTTATTTTGTTTGACAGAGTGTCTTGTTGAGAACATATGTAGGACATGATTTTTTCCTGCAACAGGGAAAATAAAGTATAAGTTTTAAAGATTTATTCTTTAATAAAGGATCTCAAAGCCAGCTTTAGAAAAAGGA
+
CCCCBFFFFFFFGGGGGGGGGGHHHHHHHHHHHHHHHHHHHHHHHHHHHHHGGHHHHHHHHHHHHHHHHHHHHGHGHHHHHHHHHHGHHHHHHHGEGEGHHHGHHHHHHHGHHHHHHHHHHHHHHHHHHHGHHHFGHHHHHHHHHHHHHHHGHHHHHHHHHHHHHHHHHGHHHHHHHHHHHGGFHHHHGBHHHHHHHGGHHGGGHHHHHHHHHHHHHHHHHGHHHHHFGGHHHHHHHGHHHHHHGGGHGGH
@M05620:45:000000000-G6HP7:1:1101:20320:4522 1:N:0:159
CATCCTGACCCTGAAGTACCCCATTGAGCATGGCATCGTCACCAACTGGGACGACATGGAGAAGATCTGGCACCACACCTTCTACAACGAGCTGCGCGTGGCCCCGGAGGAGCACCCAGTGCTGCTGACCGAGGCCCCCCTGAACCCCAAGGCCAACAGAGAGAAGATGACTCAGGTGAGGCTCGGCCGACGCCCGTGCTCCTCCCGTCCTTTCCCCAGTCATTTTCTGCCCGGCTTGATTTCTGACATTA
+
DDDDDFFFFFFFGGGGGGGGGGGHHHHHHHHHHHHHHGHHHGHHHGHHHHHHGGGGGHHHHHHHHHHHHHHHHGHHHGGHHHHHHHHHGGGGGHHGGGGGGGHHGGGGGGGGHHHHGGHGHHHHHHHHHHGGGGGGGGGGGGHHHHGGGGHGHHGGGGGGGGGGGGGFGGGGGGFGGGGGGGGGFFFFFFFFFFFC@;DEFFFFFFFFFFFFFFFFFFFBFFFFFFFFFFFF?BDFFAAFFFFFFFFFFF0
@M05620:45:000000000-G6HP7:1:1101:14642:4528 1:N:0:159
TACCTGTACTGGGGAAGCATTTGAATATCCCCCCATGGTGATGGGGACGGAGAACTGCTCCATAAACACAGGCAACGTGCCTAACTTTCCCGGGAAGATGAAGTCAAAGAGCGACCACAGCTCTTCGGAGGTTATTTTGCATCGGTGAGCCAGACAGAATGATCCGATGAGGGGTGCGAAACTATTTGAGGAAAGGAAGCACCTTTTTATTAAATTTACCTTTTAGCAATCGCCATTCTACCCTAAGATCG
+
3AAABFDFFFFFGCGGGGGGGGHHHHHHHHHGGGGHHHHHFHHFHGGGGGGGEHHHHHHHHGHFFHHHHHHHGHHHGHHHHHHHHHHHHHHFGGGGGHHHHHHHHHHHHHHHGGGGGHHHHHHHHHHGGGGCHHHHHHHGFHHGFDFFHHHHHHGHHGHHFFHHHHGGGHHCDG.AEFGGDGGGGCFGGGGGGFGFGFGGFGFFFFFFFFFFBBFFFBFFFFFFFFFFFBFFFFFFFFFFFFFFFFFFFF9
@M05620:45:000000000-G6HP7:1:1101:8938:4575 1:N:0:159
ATCTCTATCTCCTAAAAACCTGTTTAGATTTGGAGATAGACCTTCAGGTTTTTCATCATTTTCTGCATGAATTATACATTGACCACGTTCCAGCGTGGTCAGTTTGCAGCATTCTGTTATTTTGTTTGACAGAGTGTCTTGTTGAGAACATATGTAGGACATGATTTTTTCCTGCAACAGGGAAAATAAAGTATAAGTTTTAAAGATTTATTCTTTAATAAAGGATCTCAAAGCCAGCTTTAGAAAAAGGA
+
BBBBBFFFFFFFFGGGGGGGGGHHHHHHHHHHHHHHHHHGGHHHHHHHHHHGGHHHHHHHHHHHHHHGHHHHHHHGHHHHHHHHHHGGGHHHHHGFGGHHHHHHHHHHGFHHHHHHHHHHHHHHHHHHHHHHHHHHHHHHHHHHHHGHHHGHHHHHHHHHHHHHHHHHGGHHHHHHHHHHHGGGHHHHHGGGHGHHHFHHHHHHHHHHHHHHHHHHHHHHHHHHHHHHHHHGHHGHGGHHHHHGHGHHGGH
@M05620:45:000000000-G6HP7:1:1101:11620:4675 1:N:0:159
CATCCTGACCCTGAAGTACACTCTTTCCCTACACGACGCTCTTCCGGCTTGATTTCTGACATTAGATCGGAAGAGCACACGTCTGAACTCCAGTCACGTCGACGCATCTCGTATGCCGTCTTCTGCTTGAAAAAAAAAAAAATGAATCCAAACAACAACAATCCTTTTCTCTTTTGTCTGTCTACCTCATTTATCCGTTTTTAATATTTCTTCTTTCTACTAGTACTCCCCTGCCAGCTTCTCCCCCGTGC
+
CCCCCFFFFFFFGGGGGGGGGGHHHHHHHHHHGHGGGGGGGHHHHGGGGGGHHHHHHHHHGHHHHHHHHGGGGHHHHHHHGHHHGHHHHHHHHHHHHGGHGGGGGGFEHHHFFHHHHGFFHGGHHGHHHGHGHHGGGGC-<;.00000000:...:..;..90/00090000;;00/;0000;00009000;0;C0.;0/...000;B9B000:000000000;0000:9./9..00.000000/..-:..
@M05620:45:000000000-G6HP7:1:1101:11977:4684 1:N:0:159
ATCTCTATCTCCTAAAAACCTGTTTAGATTTGGAGATAGACCTTCAGGTTTTTCATCATTTTCTGCATGAATTATACATTGACCACGTTCCAGCGTGGTCAGTTTGCAGCATTCTGTTATTTTGTTTGACAGAGTGTCTTGTTGAGAACATATGTAGGACATGATTTTTTCCTGCAACAGGGAAAATAAAGTATAAGTTTTAAAGATTTATTCTTTAATAAAGGATCTCAAAGCCAGCTTTAGAAAAAGGA
+
CDDDDFFFFFFFGGGGGGGGGGHHHHHHHHHHHHHHHHHHHHHHHHHHHHHGGHHHHHHHHIIHHHHHHHHHHHHHHHHHHHHHHHGHHHHHHHGFGGHHHHHHHHHHHHHHHHHHHHHHHHHHHHHHGHHHHHHHHHHHHHHHHHHHHHHHHHHHHHHHHHHHHHHHHGHHHHHHHHHHHGGGHHHHHHHHHHHHHHHHHHHHHHHHHHHHHHHHHHHHHHHHHHHHHGHHHHHHHGHHHHHGHHGHGGH
@M05620:45:000000000-G6HP7:1:1101:11981:4705 1:N:0:159
ATCTCTATCTCCTAAAAACCTGTTTAGATTTGGAGATAGACCTTCAGGTTTTTCATCATTTTCTGCATGAATTATACATTGACCACGTTCCAGCGTGGTCAGTTTGCAGCATTCTGTTATTTTGTTTGACAGAGTGTCTTGTTGAGAACATATGTAGGACATGATTTTTTCCTGCAACAGGGAAAATAAAGTATAAGTTTTAAAGATTTATTCTTTAATAAAGGATCTCAAAGCCAGCTTTAGAAAAAGGA
+
BCCDCFFFFFFFGGGGGGGGGGHHHHHHHHHHHHHHHHHHHHHHHHHHHHHGGHHHHHIHIIIIHHHHHGHHHGHGHHHHHHHHHHGHHHHHHHGFGGHHFHHHHHHGHHGHHHHHHHHHHHHHGHHHGHHHHHGHHHHHHHHHHHHHHGHHHHHHHHHHHHHHHHHHHGHHHHHHHHHHHGFFHHHGHHHHHHHHHHHHHFFFHHHHHGGHHHHHHFHGHGHHGHHHHGHGHHHHHGHHHHHFHGGHGGH
@M05620:45:000000000-G6HP7:1:1101:17464:4716 1:N:0:159
CATCCTGACCCTGAAGTACCCCATTGAGCATGGCATCGTCACCAACTGGGACGACATGGAGAAGATCTGGCACCACACCTTCTACAACGAGCTGCGCGTGGCCCCGGAGGAGCACCCAGTGCTGCTGACCGAGGCCCCCCTGAACCCCAAGGCCAACAGAGAGAAGATGACTCAGGTGAGGCTCGGCCGACGCCCGTGCTCCTCCCGTCCTTTCCCCAGTCATTTTCTGCCCGGCTTGATTTCTGACATTA
+
CCCCCFFFFFFFGGGGGGGGGGGHHHHHHHHHHHHHHGHHHGHHHGHHHHGHGGGGGHHHHHHHGHHHHHHHHGHHHGGHHHHHHHHHGGGGGHHGGGGGGGHHGGGGGGGGHHHHGGHGHHHHHHHGHHGGGGGGGGGGGGGHHGGGGGHGHHGGGGGGGGGGFGGGGGGGGGGGGGGGFGGGFFFFFFFFFFFFCFFFFFBFFFFFFFFFFFFFFFF/FFFFFFFFFFFFD@CFFFAFFFFBB/9BFF/
@M05620:45:000000000-G6HP7:1:1101:11705:4778 1:N:0:159
TACCTGTACTGGGGAAGCATTTGAATATCCCCCCATGGTGATGGGGACGGAGAACTGCTCCATAAACACAGGCAACGTGCCTAACTTTCCCGGGAAGATGAAGTCAAAGAGCGACCACAGCTCTTCGGAGGTTATTTTGCATCGGTGAGCCAGACAGAATGATCCGATGAGGGGTGCGAAACTATTTGAGGAAAGGAAGCACCTTTTTATTAAATTTACCTTTTAGCAATCGCCATTCCTACCCTAACGAT
+
>1>AAFFFFFDFGEGEGGGGGGHHFHHHHHFGGEGHHHGGFGEFHGGGGGGGGHHHFHHHHGGHGHHGHFFHGHHHGHFEGHHHHFHFHHHGGGGGCFHHFHGGGHHHHHGFEGGGGHGHHHHHGHHGGCGCHFFFGGGHDHHGGCGECGHHHHGHHGHFHFBHHHFGGHHECGACFGE@@GGGGGGGBFF0CFFGFGGGGGFFFFFFFFFFFFFFFFFFFFFFFFFFFFFFFF?;FBFFFFFAFFF---;
@M05620:45:000000000-G6HP7:1:1101:11688:4787 1:N:0:159
TACCTGTACTGGGGAAGCATTTGAATATCCCCCCATGGTGATGGGGACGGAGAACTGCTCCATAAACACAGGCAACGTGCCTAACTTTCCCGGGAAGATGAAGTCAAAGAGCGACCACAGCTCTTCGGAGGTTATTTTGCATCGGTGAGCCAGACAGAATGATCCGATGAGGGGTGCGAAACTATTTGAGGAAAGGAAGCACCTTTTTATTAAATTTACCTTTTAGCAATCGCCATTCCTACCCTAAAGAT
+
CCCCCFFFFFFFGGGGGGGGGGHHHHHHHHHGGGGHHHGHHHHHHGGGGGGGGHHHHHHHHHHHHGHHHHHHGHHHGHHHHHHHHHHHHHHGGGGGGHHHHGHHHHHHHHHHGGGGGHHHHHHHHHHGGGGEHHHHHHHHGHHGGEFGHHHHHHGGHHHHHHHHHHGGGHHHGGCEGGGGGGGGGGGGGGGFFGGGGGGGGGFFFFFFFFFFFFFFFFFFFFFFFFFFFFFFFFFFFFFFFFFFFFFFFFF
@M05620:45:000000000-G6HP7:1:1101:6877:4793 1:N:0:159
TACCTGTACTGGGGAAGCATTTGAATATCCCCCCATGGTGATGGGGACGGAGAACTGCTCCATAAACACAGGCAACGTGCCTAACTTTCCCGGGAAGATGAAGTCAAAGAGCGACCACAGCTCTTCGGAGGTTATTTTGCATCGGTGAGCCAGACAGAATGATCCGATGAGGGGTGCGAAACTATTTGAGGAAAGGAAGCACCTTTTTATTAAATTTACCTTTTAGCAATCGCCATTCCTACCCTAAAGAT
+
AB3AAFFFFFFFGFGCFGGFGBGFHHEBBFG2EEAGAGFGFFGHFGAEEFGEEHHFFDGHF3FFGFHHHGHHFHHEGCG1FFHFHGFFFDEEEE/@FFHHEDDGHFHHHHHFED?BBGHGEHHHHHHGDDG?GFGHHHHFEHGGGDE.FGHHHGGHHHHHHHHHHHFDDHHHGGGGFGCBGGGGFFGGBEGFFFFCFFFEFFFFFFFFFFFFFFFFFFFFFFFFFFFBBB;E?DDEFFFBFFFFFFFFFFF
@M05620:45:000000000-G6HP7:1:1101:23316:4868 1:N:0:159
ATCTCTATCTCCTAAAAACCTGTTTAGATTTGGAGATAGACCTTCAGGTTTTTCATCATTTTCTGCATGAATTATACATTGACCACGTTCCAGCGTGGTCAGTTTGCAGCATTCTGTTATTTTGTTTGACAGAGTGTCTTGTTGAGAACATATGTAGGACATGATTTTTTCCTGCAACAGGGAAAATAAAGTATAAGTTTTAAAGATTTATTCTTTAATAAAGGATCTCAAAGCCAGCTTTAGAAAAAGGA
+
BBBBBFFFFFFFGGGGGFGGGGHHHHHHHHHHHHHHHHHFHHHHHHHHHHHGGHHHHHHHHHHHHHHHHHHHHHHHHHHHHHHHHHGHHHHHHHGGGGHHGHHHHHHHHHHHHHHHHHHHHHHHHHHHHHHHHHGHHHHHHHHHHHHHHGHHHHHHHGHHHHHGHHHHHGHHHHGGFHHHHGFGGGGHFHHHHHGFHHGHHHCGGGHHHHGHHHHHGHHFGHHHHHHHHGHGHGHHHGHHH0GGHFHHGGF
@M05620:45:000000000-G6HP7:1:1101:23332:4877 1:N:0:159
ATCTCTATCTCCTAAAAACCTGTTTAGATTTGGAGATAGACCTTCAGGTTTTTCATCATTTTCTGCATGAATTATACATTGACCACGTTCCAGCGTGGTCAGTTTGCAGCATTCTGTTATTTTGTTTGACAGAGTGTCTTGTTGAGAACATATGTAGGACATGATTTTTTCCTGCAACAGGGAAAATAAAGTATAAGTTTTAAAGATTTATTCTTTAATAAAGGATCTCAAAGCCAGCTTTAGAAAAAGGA
+
3>AABFFFFFFFGGGGFGGGGGGGHHHHHHHHHHHHHHH5GHHHHHHHHHHGGHHHHGHHHHHHFHHHHGHHHHHHHFHHHFHHFHGHHHHHGHGGGGHHHHHHHHFHHHHHHHHHHHHHHHHHHHHGGHHHHFHHHHHHHHHHBGHHHGHHHHHHHGEHHHGHHHHHHGHHHHHBGHHHHGFHEFGGHBGHHBGHFGHHGGGHHGHHHHHHHHHHHFHHHHHEBHHHGHHHEHHHHGHHHCGBGHHFGDF
@M05620:45:000000000-G6HP7:1:1101:23316:4889 1:N:0:159
ATCTCTATCTCCTAAAAACCTGTTTAGATTTGGAGATAGACCTTCAGGTTTTTCATCATTTTCTGCATGAATTATACATTGACCACGTTCCAGCGTGGTCAGTTTGCAGCATTCTGTTATTTTGTTTGACAGAGTGTCTTGTTGAGAACATATGTAGGACATGATTTTTTCCTGCAACAGGGAAAATAAAGTATAAGTTTTAAAGATTTATTCTTTAATAAAGGATCTCAAAGCCAGCTTTAGAAAAAGGA
+
CCCCCFFFFFFFGGGGGGGGGGHHHHHHHHHHHHHHHHHHHHHHHHHHHHHGGHHHHHHHHHIHHHHHHHHHHHHHHHHHHHHHHHGHHHHHHHGFGGHHHHHHHHHHHHHHHHHHHHHHHHHHHHHHHHHHHHHHHHHHHHHHHHHHHHHHHHHHHHHHHHHHHHHHHGHHHHHHHHHHHGGHHHHHHHHHHHHHHGGHHHHHHHHHHHHHHHHHHHHHHHHHHHHHHHGHHFHHHGHHHHHFHHHHGGH
@M05620:45:000000000-G6HP7:1:1101:6407:4936 1:N:0:159
ATCTCTATCTCCTAAAAACCTGTTTAGATTTGGAGATAGACCTTCAGGTTTTTCATCATTTTCTGCATGAATTATACATTGACCACGTTCCAGCGTGGTCAGTTTGCAGCATTCTGTTATTTTGTTTGACAGAGTGTCTTGTTGAGAACATATGTAGGACATGATTTTTTCCTGCAACAGGGAAAATAAAGTATAAGTTTTAAAGATTTATTCTTTAATAAAGGATCTCAAAGCCAGCTTTAGAAAAAGGA
+
BBBCBFFFFFFFGGGGGGGGGGHHHHHHHHHHHFGHHHHGFFHHHHHGGGHGGHHHHIHGHHHHHGHHHHHHHGHFHHHHHGHHGHGHHHHHHHGEGGHHFHGHHHDFHGHHHHHHHHHHHHHHHHHHGHFHHHGGHGHHHHHHFHEFFGHHHHHFHHHHHHHHHHHHHGHHHHHHHGHGHGGGHGGGFGFGFHFHF>FGHHHHGFHHHGHHHHHHHGHGFFHGHHGHHBFFHCGHGGHHHHHGGFFHGGC
@M05620:45:000000000-G6HP7:1:1101:6410:4954 1:N:0:159
ATCTCTATCTCCTAAAAACCTGTTTAGATTTGGAGATAGACCTTCAGGTTTTTCATCATTTTCTGCATGAATTATACATTGACCACGTTCCAGCGTGGTCAGTTTGCAGCATTCTGTTATTTTGTTTGACAGAGTGTCTTGTTGAGAACATATGTAGGACATGATTTTTTCCTGCAACAGGGAAAATAAAGTATAAGTTTTAAAGATTTATTCTTTAATAAAGGATCTCAAAGCCAGCTTTAGAAAAAGGA
+
BBCBCFFFFFFFGGGGGGGGGGHHHHHHHHHHHHHHHHHHHHHHHHHHHHHGGHHHHHHHHHHHIHHHHHHHHHHHHHHHHHHHHHGHHHHHHHGFGGHHHHHHHHHHHHHHHHHHHHHHHHHHHHHHHHHHHHHHHHHHHHHHHHGHHHHHHHHHHHHHHHHHHHHHHGHHHHHHHHHHHGGHHHHHHHHHHHHHHFHHHHGHHHHHHHHHHHHHHHHHHHHHHHHHHGGGHHHHHGHHHHHHHGHHGGH
@M05620:45:000000000-G6HP7:1:1101:19154:4987 1:N:0:159
ATCTCTATCTCCTAAAAACCTGTTTAGATTTGGAGATAGACCTTCAGGTTTTTCATCATTTTCTGCATGAATTATACATTGACCACGTTCCAGCGTGGTCAGTTTGCAGCATTCTGTTATTTTGTTTGACAGAGTGTCTTGTTGAGAACATATGTAGGACATGATTTTTTCCTGCAACAGGGAAAATAAAGTATAAGTTTTAAAGATTTATTCTTTAATAAAGGATCTCAAAGCCAGCTTTAGAAAAAGGA
+
>AAAAB3DFDFF1GGD11EF1AFHHHFFGHHGFBEFHDE1BAFDGDGHEGHCACGFHG2FFFGFAGH12A12AAGD2F2FFDGBFGEF0BFB1FEFCEHH2E@GH11B11>1@BGHFG2@B@GGHGHHHHHHHGH1GGFHHEDF2<GFFGDGBGHGGHFHHHHFBHGHD/@FGFCGGGH0C//?F0??D1<1FDB1F=F1D<11>1<1>1FGFGHHHBDDG0<0/<CGHFHFBFHHHGHHFCHH0C/;A?/
@M05620:45:000000000-G6HP7:1:1101:8317:5039 1:N:0:159
AAACCAAGCAGACACTCTTTCCCTACACGTCTGAACTCCAGTCACGTCGACGCATCTCGTATGCCGTCTTCTGCTTGAAAAAAAAAAAAAGAAAAAAAGAAAACAAAACAGGAAATAAGATACACAAATGATAAAAATAAAAATTATATACTAACGAATATAATACAGGAGAGAATGAGATAATTCATTGCAATGTAACAAGGCATAAATCGACTAGCGTACAATGAAGTTTATGATGTAAGAGGTCTTCT
+
CCCCCBCFCFFFGGGGGGGGGGHHHHHHGFGHGHHHHHHHHHHHHGGHGGGGGGFEHHHFEHHHHGFGHGHHHHHHHFHHHGGGGGG>>///02BB////?000=?000/0/0001111111=111.<00000<0=0.00=0<.00<;0000000.....0:000000/.....00000;000900000000000000009/...00000;..-;-0/-:.-.00000009;09000090;000.0/0000
@M05620:45:000000000-G6HP7:1:1101:14801:5153 1:N:0:159
TACCTGTACTGGGGAAGCATTTGAATATCCCCCCATGGTGATGGGGACGGAGAACTGCTCCATAAACACAGGCAACGTGCCTAACTTTCCCGGGAAGATGAAGTCAAAGAGCGACCACAGCTCTTCGGAGGTTATTTTGCATCGGTGAGCCAGACAGAATGATCCGATGAGGGGTGCGAAACTATTTGAGGAAAGGAAGCACCTTTTTATTAAATTTACCTTTTAGCAATCGCCATTCCTACCCTAAAGAT
+
ABABBFFFFFFFGGGGGGGGGGHHHHHHHHHGGGGHHHFHFHHHHGGGGGGGGHHHHHHHHHHHHHHHHHHHGHHHGHHHHHHHHHHHHHHGGGGGGHHHHGHHHHHHHHHHGGGGGHHHHHHHHHHGGGG?GHHHHHHHGHHGGEEGHHHHHHGGHHHHHHHHHHGGGHHHGG:CFGGGGGGGGGGGGGGFFFGGGGGGFGFFFFFFFFFFFFFFFFFFFFFFFFFFFFFFFFFFFFFFFFFFFFFFFFF
@M05620:45:000000000-G6HP7:1:1101:23381:5169 1:N:0:159
ATCTCTATCTCCTAAAAACCTGTTTAGATTTGGAGATAGACCTTCAGGTTTTTCATCATTTTCTGCATGAATTATACATTGACCACGTTCCAGCGTGGTCAGTTTGCAGCATTCTGTTATTTTGTTTGACAGAGTGTCTTGTTGAGAACATATGTAGGACATGATTTTTTCCTGCAACAGGGAAAATAAAGTATAAGTTTTAAAGATTTATTCTTTAATAAAGGATCTCAAAGCCAGCTTTAGAAAAAGGA
+
ABBBBFFFFFFFGGGGGGGGGGHHHHHHHHHHHHHHHHHHHHHHHHHHHHHGGHHHHHHHHHHHHHHHHHHHHHHHHHHHHHHHHHGHHHHHHHGEGGHHHHHHHHHHHHHHHHHHHHHHHHHHHHHHHHGHHHHHHHHHHHHHHHHHHHHHHHHHHHHHHHHHHHHHHGHHHHGHHHHHHGGHHHHHHGHHHGHHHGHHHHHHHHHHHHHHHHHHHHHHHHHHHHHHHHHGHFHHHGHHHHHGGHHHGFH
@M05620:45:000000000-G6HP7:1:1101:16715:5170 1:N:0:159
CATCCTGACCCTGAAGTACCCCGGCTTGATTTCTGACATTAGATCGGAAGAGCACACGTCTGAACTCCAGTCACGTCGACGCATCTCGTATGCCGTCTTCTGCTTGAAAAAAAAAAAAAAAAAAAAAAAATAGTAGCAGCAGTAAGTGAAAACAAAAAAAGAACAGAAAAGAAAAGGAGTAAAAAACGATTGAACAAAAATAATAAGACAGAAAAGAAAGTTGAGATATAAAACAAATAAGTGAAATATGG
+
CCCDDFFFFFFFGGGGGGGGGGGGGGGGHHHHHHHHHHHHGHGHHHGGGGGHHHHGHGHHHGHHHHHHHHHHFHGGHGGGGGGGEHHHFEHHHHGFGHGHHHHHHHHHHHHGGGGB>/>-<-<<---9--.:0000000/..000000000:/....<<-.9<////00//.<///././/00<0-.-....0000/...<0000000<//<00//../0:<000.00000000..<0000000::<0000
@M05620:45:000000000-G6HP7:1:1101:15906:5184 1:N:0:159
ATCTCTATCTCCTAAAAACCTGTTTAGATTTGGAGATAGACCTTCAGGTTTTTCATCATTTTCTGCATGAATTATACATTGACCACGTTCCAGCGTGGTCAGTTTGCAGCATTCTGTTATTTTGTTTGACAGAGTGTCTTGTTGAGAACATATGTAGGACATGATTTTTTCCTGCAACAGGGAAAATAAAGTATAAGTTTTAAAGATTTATTCTTTAATAAAGGATCTCAAAGCCAGCTTTAGAAAAAGGA
+
CCBCCFFFFFFFGGGGGGGGGGHHHHHHHHHHHHHHHHHHHHHHHHHHHHHGGHHHHHHHHHHHHHHHHHHHHHHHHHHHHHHHHHGHHHHHHHGFGGHHGHHHHHHGHHHHHHHHHHHHHHHHHHHHGHHHHHHHHHHHHHHHHHGHHHHHHHHHHHHHHHHHHHHHHGHHHHHHHHHHHGGHHHHHHHHHHHHHHGHHHGHHHHHHHHHHHHHHGHHHHFFHHHHHGHHHHHHHHGHHHHHGHHGHGGG
@M05620:45:000000000-G6HP7:1:1101:15914:5203 1:N:0:159
ATCTCTATCTCCTAAAAACCTGTTTAGATTTGGAGATAGACCTTCAGGTTTTTCATCATTTTCTGCATGAATTATACATTGACCACGTTCCAGCGTGGTCAGTTTGCAGCATTCTGTTATTTTGTTTGACAGAGTGTCTTGTTGAGAACATATGTAGGACATGATTTTTTCCTGCAACAGGGAAAATAAAGTATAAGTTTTAAAGATTTATTCTTTAATAAAGGATCTCAAAGCCAGCTTTAGAAAAAGGA
+
A3AAAFFFFFFFGGGGFFGGGGGHHHHG5GHHHHGHHGHHGHHHHHHHHHHGGHGHGHHHHHHHHHHHHHHHGHHFHHHEFFHHHHGHHHHGGFGFGGHFEGFGHHHHHHGFHHHHHGHHGHHHHHHHGHFHHHGHHHHHHHHHHHEGHHH3BFFFHEFGHHHHGHHHGFGHHHHHHHHHHGGGHHHHHHH?GGFDG>FHHHHHHGHHHGHHGGHHGFHHHFG<CGHHBFHHHHHHHGHGHGCFGHHHGDH
@M05620:45:000000000-G6HP7:1:1101:15416:5240 1:N:0:159
CATCCTGACCCTGAAGTACCCCATTGAGCATGGCATCGTCACCAACTGGGACGACATGGAGAAGATCTGGCACCACACCTTCTACAACGAGCTGCGCGTGGCCCCGGAGGAGCACCCAGTGCTGCTGACCGAGGCCCCCCTGAACCCCAAGGCCAACAGAGAGAAGATGACTCAGGTGAGGCTCGGCCGACGCCCGTGCTCCTCCCGTCCTTTCCCCAGTCATTTTCTGCCCGGCTTGATTTCTGACATTA
+
CDDDCFFFFFFFGGGGGGGGGGGHHHHHHHHHHHHHHGHHGGHHHGHHHHHHGGGGGHHHHHHHHHHHHHHHHGHHHGGHHHHHHHHHGGGGGHHGGGGGGGHHGGGGGGGGHHHHGGHHHHHHHHHHHHGGGGGGGGGGGGHHHHGGGGHGHHGGGGGGGGGGGGGGGGGGGGGGGGGGGGGGFFFFFFFFFFFFCFFFFFFFFFFEFFFEFFFFFFFFFFFFFFFFFFFFFFFFFF?FFFFFFFFFFF0
@M05620:45:000000000-G6HP7:1:1101:24633:5418 1:N:0:159
CATCCTGACCCTGAAGTACCCCGGCTTGATTTCTGACATTAGATCGGAAGAGCACACGTCTGAACTCCAGTCACGTCGACGCATCTCGTATGCCGTCTTCTGCTTGAAAAAAAAAAAAAAGATAACAACATAAACGTATTTTATCACCCAATTTAGATCCTAATCTCTGCAGACAATGAAGCACGACCTGAAGAACACTACACAATGGCAGCACGCTGAAAATATCACGAAACACAACATAGACAAACATT
+
CCCBCFFFFFFFGGGFGGGGGGGFGGGEHHHHHGGGHHHHHHHHHHGGGGHHHHHHHGGHHGHHHHHHHHHHGHGHHGGGGGGGGHHGFEHHHHGFGHGHHHHHHHHHFHG/CDGC</>-..111110../0000...000<00000:;..:0000000::0;0000000000.//000000;/-.--.//000////0//0:0.000//.:..--...000000;90....9/:..../00000//..00
@M05620:45:000000000-G6HP7:1:1101:16150:5442 1:N:0:159
ATCTCTATCTCCTAAAAACCTGTTTAGATTTGGAGATAGACCTTCAGGTTTTTCATCATTTTCTGCATGAATTATACATTGACCACGTTCCAGCGTGGTCAGTTTGCAGCATTCTGTTATTTTGTTTGACAGAGTGTCTTGTTGAGAACATATGTAGGACATGATTTTTTCCTGCAACAGGGAAAATAAAGTATAAGTTTTAAAGATTTATTCTTTAATAAAGGATCTCAAAGCCAGCTTTAGAAAAAGGA
+
CCCCCFFFFFFFGGGGGGGGGGHHHHHHHHHHHHHHHHHHHHHHHHHHHHHGGHHHHHHHHHHHIHHHHHHHHGHHHHHHHHHHHHGHHHHHHHGFGGHHGHGHHHHHHHHHHHHHHHHHHHHHHHHHHHHHHHHHHHHHHHHHHHHHHHHHHHHHHHHHHHHHHHHHHGHHHHHHHHHHHGGHHHHHHHHGGHHHHGHHHGHHHHHHHHHHHHHHHHHHHFGHHHHHHGHGHHHHHGHHHHHHHHGHGGH
@M05620:45:000000000-G6HP7:1:1101:23724:5445 1:N:0:159
TACCTGTACTGGGGAAGAGTGTAGCAATCGCCATTCCTACCCTAAAGATCGGAAGAGCACACGTCTGAACTCCAGTCACGTCGACGCATCTCGTATGCCGTCTTCTGCTTGAAAAAAAAAAAAAAAAAAAAGTATTCAAAGTATAATGGTAGATAATTGAATATAGAAAATATTAAAAAAAAGAATTGAGTGAGAACATAATATTAGTTCAAAACCAGCTCAAATTAATGTATTGAATGAAGTCTAAGTCA
+
CCCCDFFFFFFFGGGGGGGGGGHHHHHHHGGGGGHHHHHHHHHHHHH5GHHGGGGHHHHHHHGHHHGHHHHHHHHHHHHGHHGGGGGFFGHHHFGHHHHGGGHGHHHHHHHHHGHGGFGDF<>->------.0;;0000;0:000:;000000000000000:0000;;/000;00000--9...:00000:0::00/000:000000000::0.....000000000;0:00000000000000000000
@M05620:45:000000000-G6HP7:1:1101:14963:5450 1:N:0:159
ATCTCTATCTCCTAAAAACCTGTTTAGATTTGGAGATAGACCTTCAGGTTTTTCATCATTTTCTGCATGAATTATACATTGACCACGTTCCAGCGTGGTCAGTTTGCAGCATTCTGTTATTTTGTTTGACAGAGTGTCTTGTTGAGAACATATGTAGGACATGATTTTTTCCTGCAACAGGGAAAATAAAGTATAAGTTTTAAAGATTTATTCTTTAATAAAGGATCTCAAAGCCAGCTTTAGAAAAAGGA
+
CCCCCFFFFFFFGGGGGGGGGGHHHHHHHHHHHHHHHHHHHHHHHHHHHHHGGHHHHIHHHHIIIHHHHHHHHHHHHHHHHHHHHHGHHHHHHHGGGGHHHHHHHHHHHHHHHHHHHHHHHHHHHHHHHHHHGHHHHHHHHHHHHHHHHHHHHHHHHHHHHHHHHHHHHGHHHHHHHHHHHGGHHHHHHHHHHHHHHHHHHHHHHHHHHHHHHHHHHHHHHHHHHHHHHHHHHHHHHGHHHHHGHGHGGGH
@M05620:45:000000000-G6HP7:1:1101:16153:5462 1:N:0:159
ATCTCTATCTCCTAAAAACCTGTTTAGATTTGGAGATAGACCTTCAGGTTTTTCATCATTTTCTGCATGAATTATACATTGACCACGTTCCAGCGTGGTCAGTTTGCAGCATTCTGTTATTTTGTTTGACAGAGTGTCTTGTTGAGAACATATGTAGGACATGATTTTTTCCTGCAACAGGGAAAATAAAGTATAAGTTTTAAAGATTTATTCTTTAATAAAGGATCTCAAAGCCAGCTTTAGAAAAAGGA
+
ABA?AFFFFFFFGGGGGGGGGGHHHGFGHHHHHHHHHHHHHHHHHHHFHHHGGHGHHHHHHHHHHHHHHHHHHHHHHHHHHHHHHHGGHHHFGHGEGGHHHHHHHHHHHHHHHHHHGHHHHHHHHHHHHHGHHHGGGHHHHHHHHHHHHHHHHHHHHHHHHHHHHHHHHGHHHEGHGHHHHGGFHHHGHFHGHHHGHDGHHHFGHHHBGHGHHGHHHGHHHGHHHHGHFGHHHHHHHGHHGHHGGHGHDFH
@M05620:45:000000000-G6HP7:1:1101:14961:5471 1:N:0:159
ATCTCTATCTCCTAAAAACCTGTTTAGATTTGGAGATAGACCTTCAGGTTTTTCATCATTTTCTGCATGAATTATACATTGACCACGTTCCAGCGTGGTCAGTTTGCAGCATTCTGTTATTTTGTTTGACAGAGTGTCTTGTTGAGAACATATGTAGGACATGATTTTTTCCTGCAACAGGGAAAATAAAGTATAAGTTTTAAAGATTTATTCTTTAATAAAGGATCTCAAAGCCAGCTTTAGAAAAAGGA
+
ABBBBFFFFFFFGGGGGGGGGGGHHHHHHHHHGHHHHHHGHHHHHGHHGHHGGHHHHHHHHHHHHHHHHHHHHHHHHHHHHGHHHHGHHHHHHHGFGGHHHHHHHGHHHHHHHHHHHHHHHHHHFHHHGHGHHHHHHHHHHGHHHHHHHHHHHHGGHHGHGHHHHHHHHGHHHHHHHHHHHGGFHGHHGFHGGHGHHFGGHHFHHGHHHGHHHHHHHHHFGFGHHHHHHHGHHHFHHGHHHHHFHFHGGDH
@M05620:45:000000000-G6HP7:1:1101:24075:5483 1:N:0:159
ATCTCTATCTCCTAAAAACCTGTTTAGATTTGGAGATAGACCTTCAGGTTTTTCATCATTTTCTGCATGAATTATACATTGACCACGTTCCAGCGTGGTCAGTTTGCAGCATTCTGTTATTTTGTTTGACAGAGTGTCTTGTTGAGAACATATGTAGGACATGATTTTTTCCTGCAACAGGGAAAATAAAGTATAAGTTTTAAAGATTTATTCTTTAATAAAGGATCTCAAAGCCAGCTTTAGAAAAAGGA
+
CCCCCFFFFFFFGGGGGGGGGGHHHHHHHHHHHHHHHHHHHHHHHHHHHHHGGHHHHHHHHHIIHHHHHHHHHHHHHHHHHHHHHHGHHHHHHHGFGGHHGHHHHHHHHHHHHHHHHHHHHHHHHHHHHHGHHHHHHHHHHHHHHHHHHHHHHHHHHHHHHHHHHHHHHGHHHHHHHHHGHGGGFHHHGHHHHHHHHGHHHHGHGDHHHHHHHHHHHHHHHHHHHHHHHGHHHFGHHGGHHHHGFHHHGGH
@M05620:45:000000000-G6HP7:1:1101:24049:5488 1:N:0:159
ATCTCTATCTCCTAAAAACCTGTTTAGATTTGGAGATAGACCTTCAGGTTTTTCATCATTTTCTGCATGAATTATACATTGACCACGTTCCAGCGTGGTCAGTTTGCAGCATTCTGTTATTTTGTTTGACAGAGTGTCTTGTTGAGAACATATGTAGGACATGATTTTTTCCTGCAACAGGGAAAATAAAGTATAAGTTTTAAAGATTTATTCTTTAATAAAGGATCTCAAAGCCAGCTTTAGAAAAAGGA
+
BBBBBFFFFFFFGGGGGGGGGFGHHHHHHHHGHGHHFGHHHHGHHHGHGHHGGHHHHHFHHHHHHGHHHEHHHFHHHHHHHGHHHHGHHHHFHHGEGFGHHHHHHHHHHHHHHHHHHHHHHHHHHHHHGHGHHHGHHHHHHHHHHHGHHGHFGHGHHHHHGHHHHHHHHGHHHHHGHHHHHGGHGHHGGHHGHHGGHFGHHGHHHHHHHHHHHHHHHGHHHGHGFHHHHFFFHHHFGFBHHFHFEBCFGGG
@M05620:45:000000000-G6HP7:1:1101:23647:5507 1:N:0:159
CATCCTGACCCTGAAGTACCCCATTGAGCATGGCATCGTCACCAACTGGGACGACATGGAGAAGATCTGGCACCACACCTTCTACAACGAGCTGCGCGTGGCCCCGGAGGAGCACCCAGTGCTGCTGACCGAGGCCCCCCTGAACCCCAAGGCCAACAGAGAGAAGATGACTCAGGTGAGGCTCGGCCGACGCCCGTGCTCCTCCCGTCCTTTCCCCAGTCATTTTCTGCCCGGCTTGATTTCTGACATTA
+
BBBBBFFFFFFFGGGGGGGGGGFHHHHHHHHHHHHHHGHHHGHHHGHHHHHHGGGGGHHHHHHHHHHHHHHHHGHHHGGHHHHHHHHHGGGGGHHGGGGGGGHHGGGGGGGGHHHHGGHHGHHHHHHHHHGGGGGGGGGGGGHHHHGGGGHGHHGGGGGFGGGGGGGGGFGGGGGGGGGFGGGGFFFFFFFFFFFFCFFFFFFFFFFFFFFFFFFFFFDFFFFFFFFFFEFFFFFFF;AFFFFFF/BFFF/
@M05620:45:000000000-G6HP7:1:1101:11054:5616 1:N:0:159
ATCTCTATCTCCTAAAAACCTGTTTAGATTTGGAGATAGACCTTCAGGTTTTTCATCATTTTCTGCATGAATTATACATTGACCACGTTCCAGCGTGGTCAGTTTGCAGCATTCTGTTATTTTGTTTGACAGAGTGTCTTGTTGAGAACATATGTAGGACATGATTTTTTCCTGCAACAGGGAAAATAAAGTATAAGTTTTAAAGATTTATTCTTTAATAAAGGATCTCAAAGCCAGCTTTAGAAAAAGGA
+
BBBBBFFFFFFFGGGGGGGGGGHHHHHHHGHHGHHGHHHEHHHHHHHHHHHGGHGHHHHHHHHHHGHHHHHHHHHHHHHHHHHHHHGHHHHGHHGFGGHHHHHHHHHHHHHHHHHHHHGHHHHHHHHHHHHHCBGHHHHHHHHHHHHHHHHHHHHHHHGHHHHHHHHHHGHHHHHHHHGHGGGHHEGHHHHHHGHGGGGHHHHFHHHGHHHHHHHHHHHHHHBHHHHHHGHHHHEFGGHHHHGGHHHHCGH
@M05620:45:000000000-G6HP7:1:1101:12341:5628 1:N:0:159
TACCTGTACTGGGGAAGCATTTGAATATCCCCCCATGGTGATGGGGACGGAGAACTGCTCCATAAACACAGGCAACGTGCCTAACTTTCCCGGGAAGATGAAGTCAAAGAGCGACCACAGCTCTTCGGAGGTTATTTTGCATCGGTGAGCCAGACAGAATGATCCGATGAGGGGTGCGAAACTATTTGAGGAAAGGAAGCACCTTTTTATTAAATTTACCTTTTAGCAATCGCCATTCCTACCCTAAAGAT
+
ABBCCFFFFFFFGGGGGGGGGGHHHHHHHHHGGGGHHHHHHHHHHGGGGGGGGHHHHHHHHHHHHHHHHHHGGHHHGHHHHHHHHHHHHHHGGGGGGHHHHHHHHHHHHHHHGGGGGHHHHHHHHHHGGGGEHHHHHHHHGHHGGDGGHHHHHGGHHHHHHHHHHHGGGHHHGGCDGGGGGGGGGGGGGGGFGGGGGGGGGGFFFFFFEFFFFFFFFFFFFFFFFFFFFFFFFFFFFFFFFFFFFFFFFFF
@M05620:45:000000000-G6HP7:1:1101:11049:5643 1:N:0:159
ATCTCTATCTCCTAAAAACCTGTTTAGATTTGGAGATAGACCTTCAGGTTTTTCATCATTTTCTGCATGAATTATACATTGACCACGTTCCAGCGTGGTCAGTTTGCAGCATTCTGTTATTTTGTTTGACAGAGTGTCTTGTTGAGAACATATGTAGGACATGATTTTTTCCTGCAACAGGGAAAATAAAGTATAAGTTTTAAAGATTTATTCTTTAATAAAGGATCTCAAAGCCAGCTTTAGAAAAAGGA
+
CCDDCFFFFFFFGGGGGGGGGGHHHHHHHHHHHHHHHHHGHHHHHHHHHHHGGHHHHHHHHHIIIHHHHHHHHHHHHHHHHHHHHHGHHHHHHHGGGGHHHHHHHHHHHHHHHHHHHHHHHHHHHHHHGHHHHHHHHHHHHHHHHHHHHHHHHHHHHHHHHHHHHHHHHGHHHHHHHHHHHGGHHHHHGHHHHGHHHHHHHGHHHHHHHHHHHHHHHHHHHHHHHHHGHGHHHHHHHGHHHHHGHHGHGGH
@M05620:45:000000000-G6HP7:1:1101:12351:5647 1:N:0:159
TACCTGTACTGGGGAAGCATTTGAATATCCCCCCATGGTGATGGGGACGGAGAACTGCTCCATAAACACAGGCAACGTGCCTAACTTTCCCGGGAAGATGAAGTCAAAGAGCGACCACAGCTCTTCGGAGGTTATTTTGCATCGGTGAGCCAGACAGAATGATCCGATGAGGGGTGCGAAACTATTTGAGGAAAGGAAGCACCTTTTTATTAAATTTACCTTTTAGCAATCGCCATTCCTACCCTAAAGAT
+
ABCCCFFFFFFFGGGGGGGGGGHHHHHHHHHGGGGHHHGHGHHHHGGGGGGGGHHHHHHHHHHHHHHHHHHHGEGHGHHHHHHHHHHHHHHGGGGGGHHHHHHHHHHHHHHHGGGGGHHHHHHHHHHGGGGEHHHHHHHHGHHGCEGGHHHGHHGGHHHHHHHHHHGGGHHHGGCDGGGGGGGGGGGGGGGGGGGGGGGGGGFFFFFFFFFFFFFFFFFFFFFFFFFFFFFFEFDFFFFFFFFFEFFFFFB
@M05620:45:000000000-G6HP7:1:1101:25574:5719 1:N:0:159
ATCTCTATCTCTAAAAACCTGTTTAGATTTGGAGATAGACCTTCAGGTTTTTCATCATTTTCTGCATGAATTATACATTGACCACGTTCCAGCGTGGTCAGTTTGCAGCATTCTGTTATTTTGTTTGACAGAGTGTCTTGTTGAGAACATATGTAGGACATGATTTTTTCCTGCAACAGGGAAAATAAAGTATAAGTTTTAAAGATTTATTCTTTAATAAAGGATCTCAAAGCCAGCTTTAGAAAAAGGAA
+
BBBBBFFFFFFFGGGGGGGGGGHHFGGHHHHHHHHHHHHHHHHHHHHHGHGGHHHHHHHHHHHHHHHHHHHHGHHHHHHHHHHHHGHHHHFHFGFFGHHHHHHHHHHHHHHHHHHHHHHHHHHHHHHHHHGHGGHHHHHHHHHHHHHHHHHHHHHHHHHHHHHHHHHHGHHHHHHHHHGHGGHHHHHHHGFFGGHGDGHHFGFHGHHHBGHHHHHFHGGDHHHFGFHGHHHHHHHFGHHHFGFGHGGEEHG
@M05620:45:000000000-G6HP7:1:1101:23882:5725 1:N:0:159
TACCTGTACTGGGGAAGCATTTGAATATCCCCCCATGGTGATGGGGACGGAGAACTGCTCCATAAACACAGGCAACGTGCCTAACTTTCCCGGGAAGATGAAGTCAAAGAGCGACCACAGCTCTTCGGAGGTTATTTTGCATCGGTGAGCCAGACAGAATGATCCGATGAGGGGTGCGAAACTATTTGAGGAAAGTAAGCACCTTTTTATTAAATTTACCTTTTAGCAATCGCCATTCCTACCCTAAAGAT
+
A>AABFFFFFFFGGCAFGGGGGHHHHHHHHHGGGGHGFGGHHBGGGFFGGGGGFFGHFHHHHG@GHHFGEHEEFHHGHHHHHBGHGHHHHHGGGGG/0FGFFHHHHHGFGGH?FGGGHFHHHHHHFHC?A@EGFHHHHHHBGH.DD.FFCGFGGFFH//=DGHBFF.ADFGGGCCDEGDC-?FCFGB00;/0//C09900CFGFFBFFFFFFFEFFFFFFFFFFBF/;FFB9AD.AF9BBFBA9B9;B9BF
@M05620:45:000000000-G6HP7:1:1101:23863:5733 1:N:0:159
TACCTGTACTGGGGAAGCATTTGAATATCCCCCCATGGTGATGGGGACGGAGAACTGCTCCATAAACACAGGCAACGTGCCTAACTTTCCCGGGAAGATGAAGTCAAAGAGCGACCACAGCTCTTCGGAGGTTATTTTGCATCGGTGAGCCAGACAGAATGATCCGATGAGGGGTGCGAAACTATTTGAGGAAAGGAAGCACCTTTTTATTAAATTTACCTTTTAGCAATCGCCATTCCTACCCTAAAGAT
+
CDCDDFFFFFFFGGGGGGGGGGHHHHHHHHHGGGGHHHGGHHHHHGGGGGGGGHHHHHHHHHHHHHHHHHHHGHHHGHHHHHHHHHHHHHHGGGGGGHHHHHHHHHHHHHHHGGGGGHHHHHHHHHHGGGGCHHHHHHHHGHHGGEEFHGHHHHGHHHHHHHHHHHGGGHHGGG;EBGFGGGGGGGHGGGGCFFFAFGGGFFEFFFFFFFFFFFFFFFFFFFFFFFFFFFFFFFFFFFFFBF;FFFFFFFF
@M05620:45:000000000-G6HP7:1:1101:23806:5812 1:N:0:159
TACCTGTACTGGGGAAGCACACGTCTGAACTCCAGTCACGTCGACGCATCTCGTATGCCGTCTTCTGCTTGAAAAAAAAAAAAACAAAACAACATATAACCTACTAAGTAGTATAATTAGTATTGATAGTCAGAACTCTATAATCTCCCCAGTGGAAACACTACTAATATCCGTGGCGGAAGCCCCGACGTGCTCCATGATCCCCCGCACAGTGTTCCGCCCGTCTACCCCCAACGTCGTACACATCCTCC
+
CCCCCFFFFFFFGGGGGGGGGGGHHHGHHHHHHHHHHHHGHHGGGGGEEEHHHGGHHHHGGGHGHHHHHHHHFHHHGGGGG>><//?00B////2222222222222=2222111111111111111?111111101111111111<10.<.00<000//.0</00:000:0...------....:-9---...000000000/..-----/000;:0..:---..900..--;;...--...0000/00/
@M05620:45:000000000-G6HP7:1:1101:13811:5812 1:N:0:159
ATCTCTATCTCCTAAAAACCTGTTTAGATTTGGAGATAGACCTTCAGGTTTTTCATCATTTTCTGCATGAATTATACATTGACCACGTTCCAGCGTGGTCAGTTTGCAGCATTCTGTTATTTTGTTTGACAGAGTGTCTTGTTGAGAACATATGTAGGACATGATTTTTTCCTGCAACAGGGAAAATAAAGTATAAGTTTTAAAGATTTATTCTTTAATAAAGGATCTCAAAGCCAGCTTTAGAAAAAGGA
+
CCCCCFFFFFFFGGGGGGGGGGHHHHHHHHHHHHHHHHHHHHHHHHHHHHHGGHHHHHHHHHIHIHHHHHHHHHHHHHHHHHHHHHGHHHHHHHGGGGHHHHHHHHHHHHHHHHHHHHHHHHHHHHHHHHHHHHHHHHHHHHHHHHGHHHHHHHHHHHHHHHHHHHHHHGHHHHHHHHHHHGGHHHHHHHHHHHHHHGHHHGHHHHHHHHHHHHHHHHHHHFHHHHHHHHHHHHHHHGHHHHHGHHHHGGH
@M05620:45:000000000-G6HP7:1:1101:17396:5828 1:N:0:159
ATCTCTATCTCCTAAAAACCTGTTTAGATTTGGAGATAGACCTTCAGGTTTTTCATCATTTTCTGCATGAATTATACATTGACCACGTTCCAGCGTGGTCAGTTTGCAGCATTCTGTTATTTTGTTTGACAGAGTGTCTTGTTGAGAACATATGTAGGACATGATTTTTTCCTGCAACAGGGAAAATAAAGTATAAGTTTTAAAGATTTATTCTTTAATAAAGGATCTCAAAGCCAGCTTTAGAAAAAGGA
+
3AABBFFFFFFFGGGGGGGGGGHHHHHHHHHHHHHHHHHFHHHHHHHHHHHGGHHHHHHHHHHHHHHHHGHHHHHHHHHHHHHHHHGGGHHHHHGGGGHHHHHHHHHHGHHHHHHHHHHHHHHHHHHHHHHHHHHHHHHHHHHH4GHHHHHHHHHHHHGHHHHHHHHHHGHHHHHHFHHHHGGFE0?FGFHHHHGHHGHHHFGFHHHHHHHHHHHHHHHGHFGGHHFHHHHHHHHHHGHHHHHEHHHHGFH
@M05620:45:000000000-G6HP7:1:1101:13814:5834 1:N:0:159
ATCTCTATCTCCTAAAAACCTGTTTAGATTTGGAGATAGACCTTCAGGTTTTTCATCATTTTCTGCATGAATTATACATTGACCACGTTCCAGCGTGGTCAGTTTGCAGCATTCTGTTATTTTGTTTGACAGAGTGTCTTGTTGAGAACATATGTAGGACATGATTTTTTCCTGCAACAGGGAAAATAAAGTATAAGTTTTAAAGATTTATTCTTTAATAAAGGATCTCAAAGCCAGCTTTAGAAAAAGGA
+
AAAAAF5DFFFFGGGGGGEFGGGHHGHHGHHHHGHHHHFHHHHHHHHHHHHGGHHHHHHHHHHHGFHHHHHHHHGFHHHGHGGHHHEGHHHHFHGFGGHHFHGHHHHFHHGHHHHHHHHHHHHHHHHHEFFHHHGHHHHHHHHHGHGHGGHFHHHHHHGGHHHHHHHHGGFHHHHHHFFHHGGGHHHHGGH1FGFGHFFGHFHHHGHHHEHFHFHHGEHHHGHHHGHHGDGGHHHHHGHHHHHGEFFGGFH
@M05620:45:000000000-G6HP7:1:1101:17421:5837 1:N:0:159
ATCTCTATCTCCTAAAAACCTGTTTAGATTTGGAGATAGACCTTCAGGTTTTTCATCATTTTCTGCATGAATTATACATTGACCACGTTCCAGCGTGGTCAGTTTGCAGCATTCTGTTATTTTGTTTGACAGAGTGTCTTGTTGAGAACATATGTAGGACATGATTTTTTCCTGCAACAGGGAAAATAAAGTATAAGTTTTAAAGATTTATTCTTTAATAAAGGATCTCAAAGCCAGCTTTAGAAAAAGGA
+
?ABBBF5FFFFFGGGGGGGGGGHHHHHFHHHHHHHHHHHHHHHHHHHHHHHGGHHHHHHHHHHHHHHHHHHHHHHHHFHHHHHHHHGHHHHHHHGGGGHHHHHHHHHGHHHHHHHHHHHHHHHHHHHHHHHHHHHHHHHHHHHHHHHHHHHHHHHHHHHHHHHHHHHHHGHHHHHHHHHHHGGHHHHHHHHHHHHHHFHHHHGHHGHHHHHHHHHHHFHHHHHGHHHHHHHHHHHHHGGHHHHGGHHHGGH
@M05620:45:000000000-G6HP7:1:1101:17405:5847 1:N:0:159
ATCTCTATCTCCTAAAAACCTGTTTAGATTTGGAGATAGACCTTCAGGTTTTTCATCATTTTCTGCATGAATTATACATTGACCACGTTCCAGCGTGGTCAGTTTGCAGCATTCTGTTATTTTGTTTGACAGAGTGTCTTGTTGAGAACATATGTAGGACATGATTTTTTCCTGCAACAGGGAAAATAAAGTATAAGTTTTAAAGATTTATTCTTTAATAAAGGATCTCAAAGCCAGCTTTAGAAAAAGGA
+
CCCCCFFFFFFFGGGGGGGGGGHHHHHHHHHHHFHHHHHHHHHHHHHHHHHGGHHHHHHHHHIHHHHHHHHHHHHHHFHHHHHHHHGHHHHHHHGFGGHHGHHHHHHHHHHHHHHHHHHHHHHHHHHHHGHHHHHHHHHHHHHHHHHHHHHHHHHHHHHHHHHHHHHHHGHHHHHHHHHHHGGGHHHHHHHHHHHHHGHHHGGHHHHHHHHHHHHHHHHHHHHHHHHHHHHHHHHHHGHHHHHGHHGHGGH
@M05620:45:000000000-G6HP7:1:1101:13883:5869 1:N:0:159
TACCTGTACTGGGGAAGCATTTGAATATCCCCCCATGGTGATGGGGACGGAGAACTGCTCCATAAACACAGGCAACGTGCCTAACTTTCCCGGGAAGATGAAGTCAAAGAGCGACCACAGCTCTGAGGTTATTTTGCATCGGTGAGCCAGACAGAATGATCCGATGAGGGGTGCGAAACTATTTGAGGAAAGGAAGCACCTTTTTATTAAATTTACCTTTTAGCAATCGCCATTCCTACCCTAAAGATCGG
+
BBBBBFFFFFFFGGGGGGGGGGHFAGGHHHHGGGEHHHHHFHFHGGEEGGGGGHHHHHHHHHHHHHHHHEGHFHFHGHHHHHBGHHHHHHHGGG?/EGHHHFHHGFGGHGHHGGGGGHFHHHHHH>FFGHDGHHHHHHHHGGGGFHHHHHHFHHGHHH0GHHHGGGHHHGGEDGG.-ABGGGGGG9EFCBFGF99CEGGGGGGGGEGGF/BFFFFFFFFFFFFFBFFFFFFBEFFFFFFFFFFFFFBFFED
@M05620:45:000000000-G6HP7:1:1101:13893:5883 1:N:0:159
TACCTGTACTGGGGAAGCATTTGAATATCCCCCCATGGTGATGGGGACGGAGAACTGCTCCATAAACACAGGCAACGTGCCTAACTTTCCCGGGAAGATGAAGTCAAAGAGCGACCACAGCTCTGAGGTTATTTTGCATCGGTGAGCCAGACAGAATGATCCGATGAGGGGTGCGAAACTATTTGAGGAAAGGAAGCACCTTTTTATTAAATTTACCTTTTAGCAATCGCCATTCCTACCCTAAAGATCGG
+
AAAAAFFFFFFFGGGGGFGGGGF31FGHHHHGGGGHHHHFDGHHEFEFEGGGGFHHHHHHHHHGEGHHHHHHGHGHGHHHHHHHHHHHHHHGGG@EFGHHHHHHHFGHHFFGE?CGCHFHHHHHH1GGHHFHHHHEHHHHGGGGGHHHHHHFHHGHHHHHHHHGGGHHHFGCGCC.;AAG0FFGGBAFFBFGGF/CECBFGGGGGGGGGBFFFFFFFFFFFFBB9FFFFFFFFFFFFFFFFFFBBFBFFEB
@M05620:45:000000000-G6HP7:1:1101:8939:5920 1:N:0:159
TACCTGTACTGGGGAAGCAATCGCCATTCCTACCCTAAAGATCGGAAGAGCACACGTCTGAACTCCAGTCACGTCGACGCATCTCGTATGCCGTCTTCTGCTTGAAAAAAAAAAAAATCCCACCTCACATCTACTGATTTCCGTTTTGCTCTAGCTACTCACTCGCCAACACATATAACTTTGTATAGCTAATGGCACCAGTAGTATATACGCTAGTGTAATGCATACTAGTATGCCATACGACACTGTAC
+
BABBBFFFFFFFGGFGGGGGGGGGGEGHHHHGHHHHGFFHGGHGGGGGHHHHHHHGHHHGHHHHHHHHHHHHGHHEEGGG@FGHHHGFHHHHGGGHGHHFHHHBB3GGHE<C@</>/0111<0.001.11111>00000000.00/..0000:000000:0/00.:-.-....0000900000;0000;000000//9.;.;B/9//////.....9//9///;///////9/////99/....99:////
@M05620:45:000000000-G6HP7:1:1101:11227:5921 1:N:0:159
TACCTGTACTGGGGAAGCATTTGAATATCCCCCCATGGTGATGGGGACGGAGAACTGCTCCATAAACACAGGCAACGTGCCTAACTTTCCCGGGAAGATGAAGTCAAAGAGCGACCACAGCTCTGAGGTTATTTTGCATCGGTGAGCCAGACAGAATGATCCGATGAGGGGTGCGAAACTATTTGAGGAAAGGAAGCACCTTTTTATTAAATTTACCTTTTAGCAATCGCCATTCCTACCCTAAAGATCGG
+
AAABBFFFFFFFGGCGGGGGGGHFDHHHHHHGGGGHHGGHGHHCADFFGGCGGHHHHHHHHHHHHHHBHHHHGHHHFHHHHHFGHHHHHHHGGGGGGHHHHHHHHHHHHFHHGGGGGHHHHHHHGDGGHHHHHHHHHHHHGGGGGHHHHHHFHHFHHHFHHHHDGGHHHGGGGFG?@BBG0CFGGBFGFGBFF/9FEFFGGGGGGGGGFBFFFFFFFFBFFFFFFFFFFFFFEFFFFFFFFFBB/BFFFA9
@M05620:45:000000000-G6HP7:1:1101:21256:5942 1:N:0:159
TACCTGTACTGGGGAAGAGTGTAGCAATCGCCATTCCTACCCTAAAGATCGGAAGAGCACACGTCTGAACTCCAGTCACGTCGACGCATCTCGTATGCCGTCTTCTGCTTGAAAAAAAAAAACACCTCCACCACTCTTCTTACCCCATCGCCCTTCCTTCCGTCCTTTCCTCTTTCTCCCTTTTTTTATTCCGCTTTCCCCATTCTCCGTCTCTTTACTTCTACCTACCCCTCCTCCTCCCACTCCAACCC
+
BBBBBFFFFFFFGFGCECGGGGFHGHFHHGGGAFHHHHHHHGHEAGG5FGGGEGGGHGFGGHGFHHGHFHHHHHHHHHGEGHGCGCE>>EFHFFEGGHGGGGHGHHDHHHH???F?<///////0/<0/0FC.>F0D11BD1<0<<.</.<..-//;0::/;0;;.0;0;00990000;;/009;D-.00;0/..../9/..:BFFF/.....;BFB/9B///;/:;/....;.../..9AFF./;;//..
@M05620:45:000000000-G6HP7:1:1101:9541:5985 1:N:0:159
AGATTACTGCAACAGTTCCCCCTGGACCTGGAAAAGTTTCTTGCCTGGCTTACAGAAGCTGAAACAACTGCCAATGTCCTACAGGATGCTACCCGTAAGGAAAGGCTCCTAGAAGACTCCAAGGGAGTAAAAGAGCTGATGAAACAATGGCAAGTAAGTCAGGCATTTCCGCTTTAGCACTCTTGTGGATCCAATTGAACAATTCTCAGCATTTGTACTTGTAACTGACAAGCCAGGGACAACACAAAGAT
+
A>>AAFFFFFFFGGFGGGGGGGGGGHHHHCCFAGHHHHHHHHHHHHHHHHHHHHHHHHHHHHFFHCGGHHHHHHHHHHHHHHHHGHHHHHFHHHGGGGHHGH3BFHHHFHHHHGDGHHHH3?FF?/EFHHHHG/FFHHFHHHGFHFGHBFHHFGHHFHHHGHHG/GHHHHGGGGG1?GGGHHHHHGHCHHHHH0DHH0DG<CGHHHHGFHFHHHHHGCHHGGG0GHFCFFCGGGF9EGGGCA.;EGGGGBF
@M05620:45:000000000-G6HP7:1:1101:22387:5993 1:N:0:159
ATCTCTATCTCCTAAAAACCTGTTTAGATTTGGAGATAGACCTTCAGGTTTTTCATCATTTTCTGCATGAATTATACATTGACCACGTTCCAGCGTGGTCAGTTTGCAGCATTCTGTTATTTTGTTTGACAGAGTGTCTTGTTGAGAACATATGTAGGACATGATTTTTTCCTGCAACAGGGAAAATAAAGTATAAGTTTTAAAGATTTATTCTTTAATAAAGGATCTCAAAGCCAGCTTTAGAAAAAGGA
+
CBBCCFFFFFFFGGGGGGGGGGHHHHHHHHHHHHHHHHHHHHHHHHHHHHHGGHHHHIHHHHIHIHHHHHHHHHHHHHHHHHHHHHGHHHHHHHGGGGHHHHHHHHHHHHHHHHHHHHHHHHHHHHHHHHHHHHHHHHHHHHHHHHHHHHHHHHHHHHHHHHHHHHHHHGHHHHHHHHHHHFGHHHGHHHHHHHHHHHHHHHHHHHHHHHHHHHHHHHHHHHHHHHHHHHHHHHFHHGHHHHHEGGHHGGH
@M05620:45:000000000-G6HP7:1:1101:22383:6011 1:N:0:159
ATCTCTATCTCCTAAAAACCTGTTTAGATTTGGAGATAGACCTTCAGGTTTTTCATCATTTTCTGCATGAATTATACATTGACCACGTTCCAGCGTGGTCAGTTTGCAGCATTCTGTTATTTTGTTTGACAGAGTGTCTTGTTGAGAACATATGTAGGACATGATTTTTTCCTGCAACAGGGAAAATAAAGTATAAGTTTTAAAGATTTATTCTTTAATAAAGGATCTCAAAGCCAGCTTTAGAAAAAGGA
+
DDDCCFFFFFFFGGGGGGGGGGHHHHHHHHHHHHHHHHHHHHHHHHHHHHHGGHHHHHIHHHIHHHHHHHHHHHHHHHHHHHHHHHGHHHHHHHGGGGHHHHHHHHHHHHHHHHHHHHHHHHHHHHHHHHHHHHHHHHHHHHHHHHGHHHHHHHHHHHHHHHHHHHHHHGHHHHHHHHHHHGGHHHHHGHHHHHHHHHHHHHHHHHHHHHHHHHHHHHHHHHHHHHGHHGHGHHHHHGHHHHHHHGHHGGH
@M05620:45:000000000-G6HP7:1:1101:15825:6043 1:N:0:159
CATCCTGACCCTGAAGTACCCCATTGAGCATGGCATCGTCACCAACTGGGACGACATGGAGAAGATCTGGCACCACACCTTCTACAACGAGCTGCGCGTGGCCCCGGAGGAGCACCCAGTGCTGCTGACCGAGGCCCCCCTGAACCCCAAGGCCAACAGAGAGAAGATGACTCAGGTGAGGCTCGGCCGACGCCCGTGCTCCTCCCGTCCTTTCCCCAGTCATTTTCTGCCCGGCTTGATTTCTGACATTT
+
DDDDDFFFFFFFGGGGGGGGGGGHHHHHHHHHHHHHHGHHHGHHHGHHHHHHGGGGGHHHHHHHHHHHHHHHHGHHHGGHHHHHHHHHGGGGGHHGGGGGGGHHGGGGGGGGHHHHGGHHHHHHHHHHHHGGGGGGGGGGGGHHHHGGGGHGHHGGGGGGGGGGGGGGGGGGGGGGHGGGGGGGFFFFFFFFFFFFDFFFFFFFFFFFFFFFFFFFFFFFFFFFFFFFFFFFFFFFFFAFFFFFFBFBFF0
@M05620:45:000000000-G6HP7:1:1101:15843:6045 1:N:0:159
CATCCTGACCCTGAAGTACCCCATTGAGCATGGCATCGTCACCAACTGGGACGACATGGAGAAGATCTGGCACCACACCTTCTACAACGAGCTGCGCGTGGCCCCGGAGGAGCACCCAGTGCTGCTGACCGAGGCCCCCCTGAACCCCAAGGCCAACAGAGAGAAGATGACTCAGGTGAGGCTCGGCCGACGCCCGTGCTCCTCCCGTCCTTTCCCCAGTCATTTTCTGCCCGGCTTGATTTCTGACATTA
+
BABBBFFFFFFFGGGGGFGGGGGHHHHHHHHHHHGHHGHHHGHHHGHHHHHHGGGGGHGHHHHHHHHHHHHHHGHHHGGHHHHHHHHHGGGGGHHGGGEEFGHHGGGGFGGGHGHHGGHGHHHHHHHHHHGGGGGGGGGGCEHBHHGGGGEGHHGGGGGGFFGGGFFGGGGGGGGGGGFGGGGGFFFDCCFFFFFF@DF.BFFFFFDADFDFFFFFF.A;BFFFFFFFFEFE;;B;D-.FFFFFFB9/;B/
@M05620:45:000000000-G6HP7:1:1101:15810:6052 1:N:0:159
CATCCTGACCCTGAAGTACCCCATTGAGCATGGCATCGTCACCAACTGGGACGACATGGAGAAGATCTGGCACCACACCTTCTACAACGAGCTGCGCGTGGCCCCGGAGGAGCACCCAGTGCTGCTGACCGAGGCCCCCCTGAACCCCAAGGCCAACAGAGAGAAGATGACTCAGGTGAGGCTCGGCCGACGCCCGTGCTCCTCCCGTCCTTTCCCCAGTCATTTTCTGCCCGGCTTGATTTCTGACATTA
+
BBCCCFFFFFFFGGGGGGGGGGGHHHHHHHHHHHHHHGHHHGHHHGHHHHHHGGGGGHHHHHHHHHHHHHHHHGHHHGGHHHHHHHHHGGGGGHHGGGEGGGHHGGGGGGGGHHHHGGHGFHHHHHHHHHGGGGGGGGGGGGHHHHGGGGHGHHGGGGGGGGGGGGGFGGGGGFGGGGGGGGGGFFFFFFFFFFFFCFFFFFFFFFFEFFFFFFFFFFFFFBFFFFFFFFFFFFFFFAAFFFFFF/FFFF/
@M05620:45:000000000-G6HP7:1:1101:5289:6058 1:N:0:159
ATCTCTATCTCCTAAAAACCTGTTTAGATTTGGAGATAGACCTTCAGGTTTTTCATCATTTTCTGCATGAATTATACATTGACCACGTTCCAGCGTGGTCAGTTTGCAGCATTCTGTTATTTTGTTTGACAGAGTGTCTTGTTGAGAACATATGTAGGACATGATTTTTTCCTGCAACAGGGAAAATAAAGTATAAGTTTTAAAGATTTATTCTTTAATAAAGGATCTCAAAGCCAGCTTTAGAAAAAGGA
+
>>>AAFFFFFFFGFGGGGEEFGGFFFGGFHHHHGGGHGHFFGHHGFGHHHHGEHHHGHHHHHHHHFHHHHHFHHHHFFHHHBHHHHGHHHHHHGGEEGHHGHHHFGFGGFGGFHHHFHHHHHHHGHHHGGFGHHFFFFGHGGHH4FEHHHGHHHHBGHDFGHHHFHGHGGGHHHGFHCGGHGGHHHHHBBGGFHGDF>FGHFFHHFHHHGGHHHHHGGGFFBGHGHHHFBFFG<CHCEFHHGHFGHGHGGC
@M05620:45:000000000-G6HP7:1:1101:21565:6072 1:N:0:159
TACCTGTACTGGGGAAGCAATCGCCATTCCTACCCTAAAGATCGGAAGAGCACACGTCTGAACTCCAGTCACGTCGACGCATCTCGTATGCCGTCTTCTGCTTGAAAAAAAAAAAAGTCATCTGGGTGGCTTTCTTTTTTTACGCAACGTTAAACCTGAAATAAGCTTTTTTTAACTAAGTCCTTCTGATGCATTCATTATTTTTTATCCTCCTTGCTTCTTCTCACAGACTCTCTACTCTCATTCCAGAA
+
CCCCCFFFFFFFGGFGGGGGGGGGGGGHHHHHHHHHHFHHHHHHGGGGHHGHHHHGHHHGHHHHHHHHHHHHGHHEGGGGGE@HHFFDHHHHGGGHGHHHHHHHHHHHH?BC/<<//11@1111<0><-0<<011=D0<<-<0...;C-.//:00;9;/0;0090009000-;:0;FBB;;/////;/9///////://9/99B/:;/;F/9BFF/:FFF/:F/;9://9:/BBF;/9/;:;/B/;BFB/;
@M05620:45:000000000-G6HP7:1:1101:5297:6078 1:N:0:159
ATCTCTATCTCCTAAAAACCTGTTTAGATTTGGAGATAGACCTTCAGGTTTTTCATCATTTTCTGCATGAATTATACATTGACCACGTTCCAGCGTGGTCAGTTTGCAGCATTCTGTTATTTTGTTTGACAGAGTGTCTTGTTGAGAACATATGTAGGACATGATTTTTTCCTGCAACAGGGAAAATAAAGTATAAGTTTTAAAGATTTATTCTTTAATAAAGGATCTCAAAGCCAGCTTTAGAAAAAGGA
+
>>>AAFFFFFFFGGGGGGGGGGHHHHHHHHHHHHHHHHHGHHHHHHHHHHHGGHHHHIHHHHHHHHHHHEHHHHHHHHHHHGHHHHGHHHHHHHGGGGHHHHHHHHHHHHHHHHHHHHHHHHHHHHHHGHHHHHHHHHHHHHHHHHHHHHHHHHHHHHHHHHHHHHHHHGHHHHHHHHHHHGGGHHHHGGHHHHHHHGHHHHHHHHHHHHHHHHHHHHHHHHHHHHHHHHHHHHHHHGHHHHHGGHHHGGH
@M05620:45:000000000-G6HP7:1:1101:15696:6119 1:N:0:159
ATCTCTATCTCCTAAAAACCTGTTTAGATTTGGAGATAGACCTTCAGGTTTTTCATCATTTTCTGCATGAATTATACATTGACCACGTTCCAGCGTGGTCAGTTTGCAGCATTCTGTTATTTTGTTTGACAGAGTGTCTTGTTGAGAACATATGTAGGACATGATTTTTTCCTGCAACAGGGAAAATAAAGTATAAGTTTTAAAGATTTATTCTTTAATAAAGGATCTCAAAGCCAGCTTTAGAAAAAGGA
+
BBBBBFFFFFFFGGGGGGGGGGHHHHHHHHHHHHHHHHHFHHHHHHHHHHHGGHHHHHHHHHHHHHHHHHHHHHHHHHHHHHHHHHGHHHHHHHGGGGHHHHHHHHHHHHHHHHHHHHHHHHHHHHHHHHHHHHHHHHHHHHHHGHHHHHHHHHHHHHGHHHHHHHHHHGHHHHHHHHHHHGGHHHGGHHHGHHHHHHHHHHHFHHHHHHHHHHHHHHHHHHFHHHHHHHHHHHHHHGHHHGHFFHHHGGG
@M05620:45:000000000-G6HP7:1:1101:15709:6132 1:N:0:159
ATCTCTATCTCCTAAAAACCTGTTTAGATTTGGAGATAGACCTTCAGGTTTTTCATCATTTTCTGCATGAATTATACATTGACCACGTTCCAGCGTGGTCAGTTTGCAGCATTCTGTTATTTTGTTTGACAGAGTGTCTTGTTGAGAACATATGTAGGACATGATTTTTTCCTGCAACAGGGAAAATAAAGTATAAGTTTTAAAGATTTATTCTTTAATAAAGGATCTCAAAGCCAGCTTTAGAAAAAGGA
+
ABCCCFFFFFFFGGGGGGGGGGHHHHHHHHHHHHHHHHHHHHHHHHHHHHHGGHHHHIHIHHIIHHHHGHHHHHHHHHHHHHHHHHGHHHHFHHGGGGHHHHHHHHHHHHHHHHHHHHHHHHHHHHHHHHHHHHHHHHHHHHHHHHHHHHHHHHHHHHHHHHHHHHHHHGHHHHHHHHGHHGGHHHHHGHHHHHGHHGHHHHHHHHHHHHHHHHHHHHHHHHGHHHHHHHHHHHHHHGHHHHHFHHHHGGH
@M05620:45:000000000-G6HP7:1:1101:20122:6132 1:N:0:159
CATCCTGACCCTGAAGTACCCCATTGAGCATGGCATCGTCACCAACTGGGACGACATGGAGAAGATCTGGCACCACACCTTCTACAACGAGCTGCGCGTGGCCCCGGAGGAGCACCCAGTGCTGCTGACCGAGGCCCCCCTGAACCCCAAGGCCAACAGAGAGAAGATGACTCAGGTGAGGCTCGGCCGACGCCCGTGCTCCTCCCGTCCTTTCCCCAGTCATTTTCTGCCCGGCTTGATTTCTGACATTA
+
ABABAFFFFFFFGFGFGGGGCGEFHHHHHGFFGHHHFGHEHGHGFEFGHHHGGGGCEFHFFHFFHFHFFDEEGFGHFEEGHHHHHGGEEFEEEHHEEEGGEGHHGGCGGGGDHHHHGGE?FGFHHHHFGFDCCC?F<@@DGFHFCGAEADECCGEEAEFFGGFEGGGGGGFFB0FGCFGGEGGGB<?9>;-@-BBB;A..BFBFFEDFDFFFFF/9BFD9B/BFF9FBF/FA9=BBB?.FFFFFEB;FFF/
@M05620:45:000000000-G6HP7:1:1101:15686:6135 1:N:0:159
ATCTCTATCTCCTAAAAACCTGTTTAGATTTGGAGATAGACCTTCAGGTTTTTCATCATTTTCTGCATGAATTATACATTGACCACGTTCCAGCGTGGTCAGTTTGCAGCATTCTGTTATTTTGTTTGACAGAGTGTCTTGTTGAGAACATATGTAGGACATGATTTTTTCCTGCAACAGGGAAAATAAAGTATAAGTTTTAAAGATTTATTCTTTAATAAAGGATCTCAAAGCCAGCTTTAGAAAAAGGA
+
CCCCCFFFFFFFGGGGGGGGGGHHHHHHHHHHHGHHHHHHHHHHHHHHHHHGGHHHHHIHIHIIIHHHHHHHHHHHHHHHHHHHGHGHHHHHHHGFGGHHHHHHHHHHHHHHHHHHHHHHHHHHHHHHHHHHHHHHHHHHHHHHHHHHHHHHHHHHHHHHHHHHHHHHHGHHHHHHHHHHHGGHGGHHHHHHHHHHHHHHHHHHHHHHHHHHHHHHHHHHHHHHHHHHHHHHHHHHHGHHHHHGHGHHGGH
@M05620:45:000000000-G6HP7:1:1101:22763:6163 1:N:0:159
TACCTGTACTGGGGAAGCATTTGAATATCCCCCCATGGTGATGGGGACGGAGAACTGCTCCATAAACACAGGCAACGTGCCTAACTTTCCCGGGAAGATGAAGTCAAAGAGCGACCACAGCTCTTCGGAGGTTATTTTGCATCGGTGAGCCAGACAGAATGATCCGATGAGGGGTGCGAAACTATTTGAGGAAAGGAAGCACCTTTTTATTAAATTTACCTTTTAGCAATCGCCATTCCTACCCTAAAGAT
+
AAACCFFFFFFFGGGGGGGGGGHHHHHHHHHGGGGHHHHHHHHHHGGGGGGGGHHHHHHHHHHHHHHHHHHHGHHHGHHHHHHHHHHHHHHGGGGGGHHHHHHHHHHHHHHGGGGGGHHHHHHHHHHGGGGEHHHHHHHGHHHGGEGAGFHHHHGHHHHHHHHHHHDGGHHGGGEGGGFCGDGFGGGGGGGCFGGGGGGGGGFFFFFFFFFFFFFFFFFFFFFFEFFFFFFFFFDEFFFFFFFFFFFFFFF
@M05620:45:000000000-G6HP7:1:1101:17741:6186 1:N:0:159
CATCCTGACCCTGAAGTACCCCATTGAGCATGGCATCGTCACCAACTGGGACGACATGGAGAAGATCTGGCACCACACCTTCTACAACGAGCTGCGCGTGGCCCCGGAGGAGCACCCAGTGCTGCTGACCGAGGCCCCCCTGAACCCCAAGGCCAACAGAGAGAAGATGACTCAGGTGAGGCTCGGCCGACGCCCGTGCTCCTCCCGTCCTTTCCCCAGTCATTTTCTGCCCGGCTTGATTTCTGACATTA
+
BBBBBFFFFFFFGGGGGGGGGGDHHHHHHFFHHHHHHGHHGGHHAEHHFFGHGEFGGHHEHHFHHGHGHHHHHGHHHGGHHHHHHFHHEEEGGHHGGGGGGGHHGGGGGGDGHHHHGGHHBGHHHHHHHGGGGFCEGGCCGEGFHHGGDDEGHHGGGGECFGGGGGGGGGGGFFFEFFBFFFGGFFFFFFFFADFAD?DABFFFFFFFDFFFFBFFBBD9FBFFFFFFBFFFDA;=D;9BFFFF/BBFFF/
@M05620:45:000000000-G6HP7:1:1101:11881:6204 1:N:0:159
TACCTGTACTGGGGAAGCATTTGAATATCCCCCCATGGTGATGGGGACGGAGAACTGCTCCATAAACACAGGCAACGTGCCTAACTTTCCCGGGAAGATGAAGTCAAAGAGCGACCACAGCTCTGAGGTTATTTTGCAACGGTGAGCCAGACAGAATGATCCGATGAGGGGTGCGAAACTATTTGAGGAAAGGAAGCACCTTTTTATTAAATTTACCTTTTAGCAATCGCCATTCCTACCCTAAAGATCGG
+
BBCCCFFFFFFFGGGGGGGGGGHHHHHHHHHGGGGHHHHHHHHHHGGGGGGGGHHHHHHHHHHHHHHHHHHHGHHHGHHHHHHHHHHHHHHGGGGGGHHHHHHHHHHHHHHHGGGGGHHHHHHHGGHGHHHHHHHHHHHHGGGHGHHHHHHGHHGHHHHHHHHGGGHHHGGEGGGD@DGGGFGGGFGGFGGGGFFFGGGGGGGGGGGFFFFFFFFFFFFFFFFFFFFFFFFFEFFFFFFFFFFFBFFFFFD
@M05620:45:000000000-G6HP7:1:1101:17733:6204 1:N:0:159
CATCCTGACCCTGAAGTACCCCATTGAGCATGGCATCGTCACCAACTGGGACGACATGGAGAAGATCTGGCACCACACCTTCTACAACGAGCTGCGCGTGGCCCCGGAGGAGCACCCAGTGCTGCTGACCGAGGCCCCCCTGAACCCCAAGGCCAACAGAGAGAAGATGACTCAGGTGAGGCTCGGCCGACGCCCGTGCTCCTCCCGTCCTTTCCCCAGTCATTTTCTGCCCGGCTTGATTTCTGACATTA
+
CDDDDFFFFFFFGGGGGGGGGGGHHHHHHHHHHHHHHGHHHGHHHGHHHHHHGGGGGHHHHHHHHHHHHHHHHGHHHGGHHHHHHHHHGGGGGHHGGGGGGGHHGGGGGGGGHHHHGGHHHHHHHHHHHHGGGGGGGGGGGGHHHHGGGGHGHHGGGGGGGGGGGGGGGGGGGGGGGGGGGGGGFFFFFFFFFFFFFDDFFFFFFFFFFFFFFFFFFFFFFFFFFFHFFFFFFFFFFFFFFFFFFFFFFF0
@M05620:45:000000000-G6HP7:1:1101:16502:6218 1:N:0:159
CATCCTGACCCTGAAGTACCCCATTGAGCATGGCATCGTCACCAACTGGGACGACATGGAGAAGATCTGGCACCACACCTTCTACAACGAGCTGCGCGTGGCCCCGGAGGAGCACCCAGTGCTGCTGACCGAGGCCCCCCTGAACCCCAAGGCCAACAGAGAGAAGATGACTCAGGTGAGGCTCGGCCGACGCCCGTGCTCCTCCCGTCCTTTCCCCAGTCATTTTCTGCCCGGCTTGATTTCTGACATTA
+
CCCCCFFFFFFFGGGGGGGGGGGHHHHHHHHHHHHHHGHHHGHHGGHHHHHHGGGGGHHHHHHHHHHHHHHHHGHHHGGHHHHHHHHHGGGGGHHGGGGGGGHHGGGGGGGGHHHHGGHHHHHHHHHHHHGGGGGGGGGGGGHHHHGGGFHGHHGGGGGGGGGGGGGGGGGGGGGGGGGGGGGGFFFFFFFFFFFF@FFFFFBFFFFFFFFFFFFFFFFFFFFFFFFFFFFFDDAFFA:FFFFFFFFFFF0
@M05620:45:000000000-G6HP7:1:1101:11890:6219 1:N:0:159
TACCTGTACTGGGGAAGCATTTGAATATCCCCCCATGGTGATGGGGACGGAGAACTGCTCCATAAACACAGGCAACGTGCCTAACTTTCCCGGGAAGATGAAGTCAAAGAGCGACCACAGCTCTGAGGTTATTTTGCAACGGTGAGCCAGACAGAATGATCCGATGAGGGGTGCGAAACTATTTGAGGAAAGGAAGCACCTTTTTATTAAATTTACCTTTTAGCAATCGCCATTCCTACCCTAAAGATCGG
+
BBBBBFFFFFFFGGGCGGGGGGHHHHHHHHHGGGGHHHHHHHHGFGGGGGGGGHHHHHHHHHHHHHHHHHHHGHHHGHHHHHHHHGHHHHHGGGGFGHHHHHHGHHHHHHGHGGGGGHHHHHHHDDGG@GFHHHHFHFFFGCEHGHHHHFHGHHFHHGGHHHHGGGHHHGGGGGGADDFGGGGGG0EG0CFGGGGGGBFGGGGGGEFFEBFBFFFFBBFFFFB/99FFFFDFFFFFFFFFFFFB9B/BF.;
@M05620:45:000000000-G6HP7:1:1101:23099:6229 1:N:0:159
CATCCTGACCCTGAAGTACCCCGGCTTGATTTCTGACATTAGATCGGAAGAGCACACGTCTGAACTCCAGTCACGTCGACGCATCTCGTATGCCGTCTTCTGCTTGAAAAAAAAAAAAAGACAACAACGGTTCTCTCTAAATGTTATCAAAGAGAAACCATAACCAAGCAATTTGTAACTCACTCTTTCATATGCTTTAAGTTTTTTGTAACATACTTGCGTCATCACACAGAATCACAACTCGCCTGCCC
+
BCCCCFFFFFFFGGGGGGGGGGGGGGGGHHHHHHHHHHHHHHHHHHGGGGHHHHHHHGHHHGHHHHHHHHHHHGGHHGGGGGGGGHHHGGHHHHGGGHGHHHHHHHHHHHHD@DCC>>-..0><....--...000<0000<000000:000//:00/..0:0000...//:0000000000090000000000;090000;000.--;00000000;0;-;;.AB0000;.00:00000:00.--..;..
@M05620:45:000000000-G6HP7:1:1101:16507:6237 1:N:0:159
CATCCTGACCCTGAAGTACCCCATTGAGCATGGCATCGTCACCAACTGGGACGACATGGAGAAGATCTGGCACCACACCTTCTACAACGAGCTGCGCGTGGCCCCGGAGGAGCACCCAGTGCTGCTGACCGAGGCCCCCCTGAACCCCAAGGCCAACAGAGAGAAGATGACTCAGGTGAGGCTCGGCCGACGCCCGTGCTCCTCCCGTCCTTTCCCCAGTCATTTTCTGCCCGGCTTGATTTCTGACATTA
+
DDDDDFFFFFFFGGGGGGGGGGGHHHHHHHHHHHHHHGHHHGHHHGHHHHHHGGGGGHHHHHHHHHHHHHHHHGHHGGGHHHHHHHHHGGGGGHHGGGGGGGHHGGGGGGGGHHHHGGHHHHHHHHHHHHGGGGGGGGGGGGHHHHGGGGHGHHGGGGGGGGGGGGGGGGGGGGGGGGGGGGGGFFFFFFFFFFFF=DDFFFFFFFFFFFFFFFFFFFFFFFFFFHFFFFFFFFFFFFAFFFFFFBFFFF0
@M05620:45:000000000-G6HP7:1:1101:21944:6263 1:N:0:159
TACCTGTACTGGGGAAGAGTGTAGCAATCGCCATTCCTACCCTAAAGATCGGAAGAGCACACGTCTGAACTCCAGTCACGTCGACGCATCTCGTATGCCGTCTTCTGCTTGAAAAAAAAAAAAAAAAAAAAAGTAATAAAAATTCACCAATGAATATACAACCCAAAAAAAGAACTAGGTAGATGCATGTGTCTGCAGAGACCGATATATAAGAGCAATACATCGTATGGGATGTCACGACGTGTACGTAT
+
BBBCCFFFFFFFGGGGGGGGGGHHHHHHHGGGGGHHHHHHHHHHHHHHHHHGGGGHHHGHGHGHHHGGHHHHHGHGHHHGHHGGGGGGGGHHHFGHHHHGFGHGHHHHHHGFFGHHGGGGG</>--<-----.000000000.009000.000099000000.....9.--.../000/0:0000000000090;0000.//.;---90000000/0/000;B0...///.90.;00;..---.;/0.;BF
@M05620:45:000000000-G6HP7:1:1101:24224:6266 1:N:0:159
ATCTCTATCTCCTAAAAACCTGTTTAGATTTGGAGATAGACCTTCAGGTTTTTCATCATTTTCTGCATGAATTATACATTGACCACGTTCCAGCGTGGTCAGTTTGCAGCATTCTGTTATTTTGTTTGACAGAGTGTCTTGTTGAGAACATATGTAGGACATGATTTTTTCCTGCAACAGGGAAAATAAAGTATAAGTTTTAAAGATTTATTCTTTAATAAAGGATCTCAAAGCCAGCTTTAGAAAAAGGA
+
CCCCCFFFFFFFGGGGGGGGGGHHHHHHHHHHHHHHHHHHHHHHHHHHHHHGGHHHHIHHHHIHHHHHHHHHHHHHHHHHHHHHHHGHHHHHHGGGGGHHHHHHHHHHHHHHHHHHHHHHHHHHHHHHHHHHHHHHHHHHHHHHHHGHHHHHHHHHHHHHHHHHHHHHHGHHHHHHHHHHHGGHHHHHHHHHHHHHHHHHHHHHHHHHHHHHHHHHHHHHHHHHHHHHHHHHHHGHHGHHHHHHHHHHGGH
@M05620:45:000000000-G6HP7:1:1101:24386:6316 1:N:0:159
ATCTCTATCTCCTAAAAACCTGTTTAGATTTGGAGATAGACCTTCAGGTTTTTCATCATTTTCTGCATGAATTATACATTGACCACGTTCCAGCGTGGTCAGTTTGCAGCATTCTGTTATTTTGTTTGACAGAGTGTCTTGTTGAGAACATATGTAGGACATGATTTTTTCCTGCAACAGGGAAAATAAAGTATAAGTTTTAAAGATTTATTCTTTAATAAAGGATCTCAAAGCCAGCTTTAGAAAAAGGA
+
CCCCCFFFFFFFGGGGGGGGGGHHHHHHHHHHHHGHHHHHHHHHHHHHHHHGGHHHHHHHHHHHHHHHHHHHHHHHHHHHHHHHHHGHHHHHHHGGGGHHHHHHHHHHHHHHHHHHHHHHHHHHHHHHHGHHHHHHHHHHHHHHHHHHHHHHHHHHHHHHHHHHHHHHHGHHHHHHHHHHHGGHHHHHHHHHHHHGHGHHHHHHHHHHHHHHHHHHHHHHHHHHHHHHHHHHHHHHHGHHHHGHHHHHGGG
@M05620:45:000000000-G6HP7:1:1101:24374:6332 1:N:0:159
ATCTCTATCTCCTAAAAACCTGTTTAGATTTGGAGATAGACCTTCAGGTTTTTCATCATTTTCTGCATGAATTATACATTGACCACGTTCCAGCGTGGTCAGTTTGCAGCATTCTGTTATTTTGTTTGACAGAGTGTCTTGTTGAGAACATATGTAGGACATGATTTTTTCCTGCAACAGGGAAAATAAAGTATAAGTTTTAAAGATTTATTCTTTAATAAAGGATCTCAAAGCCAGCTTTAGAAAAAGGA
+
BCCCCFFFFFFFGGGGGGGGGGHHHHHHHHHHHHHHHHHHHHHHHHHHHHHGGGGHHHHHHIHHHHHHHHHHHHHHHHHHHHHHHHGHHHHHHHGGGGHHHHHHHHHHHHHHHHHHHHHHHHHHHHHHGHHHHHHHHHHHHHHHHHGHHHHHHHHHHHHHHHHHHHHHHGHHHHHHHHHHHGGHHHHHHHHHHHHHHHHHHGHHHHHHHHGHHHHHHHHHHHHHHHHHHHHGHHHHHGHHHHHHHHHHGGH
@M05620:45:000000000-G6HP7:1:1101:7924:6347 1:N:0:159
CATCCTGACCCTGAAGTACCCCATTGAGCATGGCATCGTCACCAACTGGGACGACATGGAGAAGATCTGGCACCACACCTTCTACAACGAGCTGCGCGTGGCCCCGGAGGAGCACCCAGTGCTGCTGACCGAGGCCCCCCTGAACCCCAAGGCCAACAGAGAGAAGATGACTCAGGTGAGGCTCGGCCGACGCCCGTGCTCCTCCCGTCCTTTCCCCAGTCATTTTCTGCCCGGCTTGATTTCTGACATTA
+
BBCBBFFFFFFFGGGGGGGGGGGHHHHHHHHHHHHHHGHHHGHHHGHHHHHHGGGGGHHHHHHHHHHHHHHHHGHHHGGHHHHHHHHHGGGGGHHGGGGGGGHHGGGGGGGGHHHHGGHHHHHHHHHHHHGGGGGGGGGGGGHHHHGGGGHGHHGGGGGGGGGGGGFGGGGGGGGGGGGGGGGGFFFFFFFFFFFF@FFFFFFFFFFEFFFFFFFFFFFFFFFFFFFFFFFFFFFFFFFFFFFFF0BFFF0
@M05620:45:000000000-G6HP7:1:1101:7945:6356 1:N:0:159
CATCCTGACCCTGAAGTACCCCATTGAGCATGGCATCGTCACCAACTGGGACGACATGGAGAAGATCTGGCACCACACCTTCTACAACGAGCTGCGCGTGGCCCCGGAGGAGCACCCAGTGCTGCTGACCGAGGCCCCCCTGAACCCCAAGGCCAACAGAGAGAAGATGACTCAGGTGAGGCTCGGCCGACGCCCGTGCTCCTCCCGTCCTTTCCCCAGTCATTTTCTGCCCGGCTTGATTTCTGACATTT
+
DDDDDFFFFFFFGGGGGGGGGGGHHHHHHHHHHHHHHGHHHGHHHGHHHHHHGGGGGHHHHHHHHHHHHHHHHGHHHGGHHHHHHHHHGGGGGHHGGGGGGGHHGGGGGGGGHHHHGGHHHHHHHHHHHHGGGGGGGGGGGGHHHHGGGGHGHHGGGGGGGGGGGGGGGGGGGGGGHGGGGGGGFFFFFFFFFFFFFDFFFFFFFFFFFFFFFFFFFFFFFBFFFFFFHFFFFADFFFFFFFFFFBFBFF0
@M05620:45:000000000-G6HP7:1:1101:14143:6369 1:N:0:159
CATCCTGACCCTGAAGTACCCCGGCTTGATTTCTGACATTAGATCGGAAGAGCACACGTCTGAACTCCAGTCACGTCGACGCATCTCGTATGCCGTCTTCTGCTTGAAAAAAAACCACAGCTCTCGGAGGTTATTTTGCATCGGTGAGCCAGACAGAATGATCCGATGAGGGGTGCGAAACTATTTGAGGAAAGGAAGCACCTTTTTATTAAATTTACCTTTTAGCAATCGCCATTCCTACCCTAAAGATC
+
>A1A1DBFF>CCGFGEAFFEAAEE?EAEH1AAFAD2ABGBGFBFGGEECEHHHHHBAEGHFEDGFBGGHGGGDGC0>//EE@G/EGDE/?FGEBEE@EF2>FDG1<FH1G0C/C//??F</FGFH/FCCCEHFHHGFGH><1<?..<<CHF..C/</<=GFGGF;:..0:C.-EAF-9@-;9BF00;0./0//F.B/-;;BEFFFFFFFBF//B9BFBB/FFFB9:B/FF-9B-EFBFFBFAFFF-/BFBF
@M05620:45:000000000-G6HP7:1:1101:16421:6419 1:N:0:159
CATCCTGACCCTGAAGTACCCCATTGAGCATGGCATCGTCACCAACTGGGACGACATGGAGAAGATCTGGCACCACACCTTCTACAACGAGCTGCGCGTGGCCCCGGAGGAGCACCCAGTGCTGCTGACCGAGGCCCCCCTGAACCCCAAGGCCAACAGAGAGAAGATGACTCAGGTGAGGCTCGGCCGACGCCCGTGCTCCTCCCGTCCTTTCCCCAGTCATTTTCTGCCCGGCTTGATTTCTGACATTA
+
DDDDDFFFFFFFGGGGGGGGGGGHHHHHHHHHHHHHHGHHHGHHHGHHHHHHGGGGGHHHHHHHHHHHHHHHHGHHHGGHHHHHHHHHGGGGGHHGGGGGGGHHGGGGGGGGHGHHGGHHHHHHHHHHHHGGGGGGGGGGGGHHHHGGGGHGHHGGGGGGGGGGGGGGGGGGGGGGGGGGGGGGFFFFFFFFFFFFFFFFFFFFFFFFFFFHHFFFFFFFFFFFFFFFFFFFFFFFFFFFFFFFFEFFFF0
@M05620:45:000000000-G6HP7:1:1101:22587:6447 1:N:0:159
TACCTGTACTGGGGAAGCATTTGAATATCCCCCCATGGTGATGGGGACGGAGAACTGCTCCATAAACACAGGCAACGTGCCTAACTTTCCCGGGAAGATGAAGTCAAAGAGCGACCACAGCTCTCGGAGGTTATTTTGCATCGGTGAGCCAGACAGAATGATCCGATGAGGGGTGCGAAACTATTTGAGGAAAGGAAGCACCTTTTTATTAAATTTACCTTTTAGCAATCGCCATTCCTACCCTAAAGATC
+
BCCCCFFFFFFFGGGFFGGGGGHGHGHHHHHGGGGHHHHHHHHHHGGGGGGGGGHHFHHHHHHHHGHHHHHHGHHHGHHHHHHHHHHHHHHGGGGGGHHHHHGHHHHHHHHGGGGGGHGHHHHHHGGGGGGHHHHHHHHHHHGGGGGHHHHHHGHHHHHHHHHHHGGGHHH?GCGGGFGGGGGGGGGGGGGFFGGGGGEBFFFFFFFFFFFFFFFFFFFFFFFFFFFFFFEFFFFFFFFFFFFFFFFFFFF
@M05620:45:000000000-G6HP7:1:1101:15149:6471 1:N:0:159
TACCTGTACTGGGGAAGCATTTGAATATCCCCCCATGGTGATGGGGACGGAGAACTGCTCCATAAACACAGGCAACGTGCCTAACTTTCCCGGGAAGATGAAGTCAAAGAGCGACCACAGCTCTTCGGAGGTTATTTTGCATCGGTGAGCCAGACAGAATGATCCGATGAGGGGTGCGAAACTATTTGAGGAAAGGAAGCACCTTTTTATTAAATTTACCTTTTAGCAATCGCCATTCCTACCCTAAAGAT
+
DDCCDFFFFFFFGGGGGGGGGGHHHHHHHHHGGGGHHHGHHHHHHGGGGGGGGHHHHHHHHHHHHHHHHHHHGHHHGHHHHHHHHHHHHHHGGGFGGHHHHHHHHHHHHHHHGGGGGHHHHHHHHHHGGGGEHHHHHHHHHHHGGGGEHGHHHHGHHHHHGHHHHHGGGHHHGGCEGGFGGGGGGGHGGGGGGGGGFFGGGGFFFFFFFFFFFFFFFFFFFHFFFFFFFFFFFFFFFFFFFFFFFFFFFFF
@M05620:45:000000000-G6HP7:1:1101:20196:6475 1:N:0:159
CATCCTGACCCTGAAGTACCCCATTGAGCATGGCATCGTCACCAACTGGGACGACATGGAGAAGATCTGGCACCACACCTTCTACAACGAGCTGCGCGTGGCCCCGGAGGAGCACCCAGTGCTGCTGACCGAGGCCCCCCTGAACCCCAAGGCCAACAGAGAGAAGATGACTCAGGTGAGGCTCGGCCGACGCCCGTGCTCCTCCCGTCCTTTCCCCAGTCATTTTCTGCCCGGCTTGATTTCTGACATTA
+
DDDDDFFFFFFFGGGGGGGGGGGHHHHHHHHHHHHHHGHHHGHHHGHHHHHHGGGGGHHGHHHHHHHHHHHHHGHHHGGHHHHHHHHHGGGGGHHGGGGGGGHHGGGGGGGGHGHHGGHHHHHHHHHHHHGGGGGGGGGGGGHHHHGGGGHGHHGGGGGGGGGGGGGGGGGGGGGGGGGGGGGGFFFFFFFFFFFFFFFFFFFFFFFFFFFFFFFFFFFFFFFFFFFFHFFFFFFFFFFFFFFFFFFFFF0
@M05620:45:000000000-G6HP7:1:1101:11398:6601 1:N:0:159
TACCTGTACTGGGGAAGCATTTGACACTCTTTCCCTACACGACGCCATTCCTACCCTAAAGATCGGAAGAGCACACGTCTGAACTCCAGTCACGTCGACGCATCCCGTATGCCGCCTTCTGCCTGAAAAAATATTTTGCATCGGTGAGCCAGACAGAATGATCCGATGAGGGGTGCGAAACTATTTGAGGAAAGGAAGCACCTTTTTATTAAATTTACCTTTTAGCACTCGCCATTCCTACCCTAAAGATC
+
CCCCCFFFFFFFGGGGGGGGGGHHFBFHH555FHGHBA32A2AEEAFFGAF5FBG1A2233FG5A1EF1FH2FEGHGHE213BB433334BBBE?FEG/E>E//3?/?/0BH2//>//22222@222D20/0?111@=FGHHGFGGGHHHBFHGHHHHHHHHHHGEEFHHHGGGGG-;-ACGFFGGGE9F0CFGGGGFGBFGGGFFFFFFFFFFFFFFFFFFFF/BF09;AFFFFFFFFFFFFFB/0;FFB
@M05620:45:000000000-G6HP7:1:1101:23054:6609 1:N:0:159
ATCTCTATCTCCTAAAAACCTGTTTAGATTTGGAGATAGACCTTCAGGTTTTTCATCATTTTCTGCATGAATTATACATTGACCACGTTCCAGCGTGGTCAGTTTGCAGCATTCTGTTATTTTGTTTGACAGAGTGTCTTGTTGAGAACATATGTAGGACATGATTTTTTCCTGCAACAGGGAAAATAAAGTATAAGTTTTAAAGATTTATTCTTTAATAAAGGATCTCAAAGCCAGCTTTAGAAAAAGGA
+
CCCCCFFFFFFFGGGGGGGGGGHHHHHHHHHHHHHHHHHHHHHHHHHHHHHGGHHHHHHIIIIIHHHHHHHHHHHHHHHHHHHHHHGHHHHHHHGGGGHHHHHHHHHHHHHHHHHHHHHHHHHHHHHHHHHHHHHHHHHHHHHHHHHHHHHHHHHHHHHHHHHHHHHHHGHHHHHHHHHHHGGHHHHHHHHHHHHHHGGHHHHHHHHHHHHHHHHHHHHHHHHHHHGHHGGHHHHHHGHHHHGHHHHHGGH
@M05620:45:000000000-G6HP7:1:1101:15433:6614 1:N:0:159
CATCCTGACCCTGAAGTACCCCATTGAGCATGGCATCGTCACCAACTGGGACGACATGGAGAAGATCTGGCACCACACCTTCTACAACGAGCTGCGCGTGGCCCCGGAGGAGCACCCAGTGCTGCTGACCGAGGCCCCCCTGAACCCCAAGGCCAACAGAGAGAAGATGACTCAGGTGAGGCTCGGCCGACGCCCGTGCTCCTCCCGTCCTTTCCCCAGTCATTTTCTGCCCGGCTTGATTTCTGACATTT
+
CCCCCFFFFFFFGGGGGGGGGGGHHHHHHHHHHHHHHGHHHGHHHGHHHHHHGGGGGHHHHHHHHHHHHHHHHGHHHGGHHHHHHHHHGGGGGHHGGGGFGGHHGGGGGGGGHHHHGGGFHHHHHHHHHHGGGGGGGGGGGGGHHHGGGGHGHHGGGGGGGGGGGGGGGGGGGGGGGGGFGGEGFFFFFFFFFFFFCFFEFFFFFFFAFFFFFFFFFFFFFFFFFFFFFEFFA>DF>B.;FFFFF0;FFF0
@M05620:45:000000000-G6HP7:1:1101:17648:6618 1:N:0:159
ATCTCTATCTCCTAAAAACCTGTTTAGATTTGGAGATAGACCTTCAGGTTTTTCATCATTTTCTGCATGAATTATACATTGACCACGTTCCAGCGTGGTCAGTTTGCAGCATTCTGTTATTTTGTTTGACAGAGTGTCTTGTTGAGAACATATGTAGGACATGATTTTTTCCTGCAACAGGGAAAATAAAGTATAAGTTTTAAAGATTTATTCTTTAATAAAGGATCTCAAAGCCAGCTTTAGAAAAAGGA
+
CBBCCFFFFFFFGGGGGGGGGGHHHHHHHHHHHHHHHHHHHHHHHHHHHHHGGHHHHHHHHHHHIHHHHHHHHHHHHHHHHHHHHHGHHHHHHHGGGGHHHHHHHHHHHHHHHHHHHHHHHHHHHHHHHHHHHHHHHHHHHHHHHHHHHHHHHHHHHHHHHHHHHHHHHGHHHHHHHHHHHGGHHHHHGHHHHHHHHGHHHHGHHHHHHHHHHHHHHHHGHHHHHHHHHGHHHFHHHGHHHHGHHHHHGGH
@M05620:45:000000000-G6HP7:1:1101:13069:6642 1:N:0:159
ATCTCTATCTCCTAAAAACCTGTTTAGATTTGGAGATAGACCTTCAGGTTTTTCATCATTTTCTGCATGAATTATACATTGACCACGTTCCAGCGTGGTCAGTTTGCAGCATTCTGTTATTTTGTTTGACAGAGTGTCTTGTTGAGAACATATGTAGGACATGATTTTTTCCTGCAACAGGGAAAATAAAGTATAAGTTTTAAAGATTTATTCTTTAATAAAGGATCTCAAAGCCAGCTTTAGAAAAAGGA
+
AAAAADFFFD@FAG1ABGGGGCHDEAA13DAA1GH1A11G1FFGEEGBDBGCCGAGEDHHDGHF2GHEH1BFBBFF2BGEHD1BBFEHHCAA1>F?EEF@2GB@2@GHHHFEBEFEFFDGHDFGBGFHBDDGC>GGF>GHHHFGHHEDGHDDGHFGHFFECGCHF>FGDB0DGD1<FC00FFAC/0?111??<GFGGHFFHFG<DDFHHHHHHHFDD<DGD0=DCGHHHHHGHHA:CEHFHBF0;GBCCAG
@M05620:45:000000000-G6HP7:1:1101:13086:6646 1:N:0:159
ATCTCTATCTCCTAAAAACCTGTTTAGATTTGGAGATAGACCTTCAGGTTTTTCATCATTTTCTGCATGAATTATACATTGACCACGTTCCAGCGTGGTCAGTTTGCAGCATTCTGTTATTTTGTTTGACAGAGTGTCTTGTTGAGAACATATGTAGGACATGATTTTTTCCTGCAACAGGGAAAATAAAGTATAAGTTTTAAAGATTTATTCTTTAATAAAGGATCTCAAAGCCAGCTTTAGAAAAAGGA
+
BBBBBFFFFFFFGGGGGGGGGGHHHHHHHHHHHHHHHHHHHHHHHHHHHHHGGHHHHHHHHHHHHHHHHHHHHHHHHGHHHHHHHHGHHHHHHHGGGGHHHHHHHHHHHHGHHHGHHHHHHHHHHHHHHHHHHHGHHHHHHHHHHHHHHHHHGHHHHHHHHGHHHHHHHGHHHHHHHHHHHGGHHHHHGHHHHHHHHGHHHHHHHHHHHHHHHHHHHHHHHHHHGHGHHHGHHHHHHGHHHHHGHHHHGGH
@M05620:45:000000000-G6HP7:1:1101:8752:6700 1:N:0:159
ATCTCTATCTCCTAAAAACCTGTTTAGATTTGGAGATAGACCTTCAGGTTTTTCATCATTTTCTGCATGAATTATACATTGACCACGTTCCAGCGTGGTCAGTTTGCAGCATTCTGTTATTTTGTTTGACAGAGTGTCTTGTTGAGAACATATGTAGGACATGATTTTTTCCTGCAACAGGGAAAATAAAGTATAAGTTTTAAAGATTTATTCTTTAATAAAGGATCTCAAAGCCAGCTTTAGAAAAAGGA
+
CCCCCFFFFFFFGGGGGGGGGGHHHHHHHHHHHHHHHHHHHHHHHHHHHHHGGHHHHHHHHHIHHHHHHGHHHHHHHHHHHHHHHHGHHHHHHHGGGGHHHHHHHHHHHHHHHHHHHHHHHHHHHHHHHHHHHHHHHHHHHHHHHHHHHHHHHHHHHHHHHHHHHHHHHGHHHHHHHHHHHGGHHHHHGHHHHHHHHGHHHHGHHHHHHHHHHHHHHHHHGHHHHHHHHGHHHHHHHGHHHHHGHHHEGGG
@M05620:45:000000000-G6HP7:1:1101:8753:6723 1:N:0:159
ATCTCTATCTCCTAAAAACCTGTTTAGATTTGGAGATAGACCTTCAGGTTTTTCATCATTTTCTGCATGAATTATACATTGACCACGTTCCAGCGTGGTCAGTTTGCAGCATTCTGTTATTTTGTTTGACAGAGTGTCTTGTTGAGAACATATGTAGGACATGATTTTTTCCTGCAACAGGGAAAATAAAGTATAAGTTTTAAAGATTTATTCTTTAATAAAGGATCTCAAAGCCAGCTTTAGAAAAAGGA
+
CCCCCFFFFFFFGGGGGGGGGGHHHHHHHHHHHHHHHHHHHHHHHHHHHHHGGHHHHIHHHIHHIHHHHHHHHHHHHHHHHHHHHHGHHHHHHHGGGGHHHHHHHHHHHHHHHHHHHHHHHHHHHHHHHHHHHHHHHHHHHHHHHHHHHHHHHHHHHHHHHHHHHHHHHGHHHHHHHHHHHGGHHHHHHHHHHHHHHGHHHHHHHHHHHHHHHHHHHHHHHHHHHHHHHHHHHHGHHGHHHHGHHFHHGGH
@M05620:45:000000000-G6HP7:1:1101:9335:6763 1:N:0:159
CATCCTGACCCTGAAGTACCCCATTGAGCATGGCATCGTCACCAACTGGGACGACATGGAGAAGATCTGGCACCACACCTTCTACAACGAGCTGCGCGTGGCCCCGGAGGAGCACCCAGTGCTGCTGACCGAGGCCCCCCTGAACCCCAAGGCCAACAGAGAGAAGATGACTCAGGTGAGGCTCGGCCGACGCCCGTGCTCCTCCCGTCCTTTCCCCAGTCATTTTCTGCCCGGCTTGATTTCTGACATTA
+
DDDDDFFFFFFFGGGGGGGGGGGHHHHHHHHHHHHHHGHHHGHHHGHHHHHHGGGGGHHHHHHHHHHHHHHHHGHHHGGHHHHHHHHHGGGGGHHGGGGGGGHHGGGGGGGGHHHHGGHHHHHHHHHHHHGGGGGGGGGGGGHHHHGGGGHGHHGGGGGGGGGGGGGGGGGGGGGGHGGGGGGGFFFFFFFFFFFFFFFFFFFFFFFFFFFFFFFFFFFFFFFFHFFFFFFFFFFFFAFFFFFFFBFFFF0
@M05620:45:000000000-G6HP7:1:1101:11320:6792 1:N:0:159
ATCTCTATCTCTAAAAACCTGTTTAGATTTGGAGATAGACCTTCAGGTTTTTCATCATTTTCTGCATGAATTATACATTGACCACGTTCCAGCGTGGTCAGTTTGCAGCATTCTGTTATTTTGTTTGACAGAGTGTCTTGTTGAGAACATATGTAGGACATGATTTTTTCCTGCAACAGGGAAAATAAAGTATAAGTTTTAAAGATTTATTCTTTAATAAAGGATCTCAAAGCCAGCTTTAGAAAAAGGAA
+
BBBBBFFFFFFFGGGGGGGGGGHHFHHHHHHHHHHHGHHHHHHHHHHHHHGGHHHHHHHHHHHHHHHHHHHHHHHHHHHHFFGHHGHHHHFGGGEGGHHGHHHHGHHHHHHHHHHHHHHHHHHHHHHHHBGFHHHHHHHHHHHGHGFGHHHHHGHHHHHHHHHHHHHHGHGHHHGHHHHHGGHHHHHHHHFHHHHGFHHHHHHHHHHHHHHHHHHGFGGFFGFHHHHHHHGHHHBHGHHHHGHFHHHGEFG
@M05620:45:000000000-G6HP7:1:1101:24309:6813 1:N:0:159
AGATTACTGCAACAGTTCCCCCTGGACCTGGAAAAGTTTCTTGCCTGGCTTACAGAAGCTGAAACAACTGCCAATGTCCTACAGGATGCTACCCGTAAGGAAAGGCTCCTAGAAGACTCCAAGGGAGTAAAAGAGCTGATGAAACAATGGCAAGTAAGTCAGGCATTTCCGCTTTAGCACTCTTGTGGATCCAATTGAACAATTCTCAGCATTTGTACTTGTAACTGACAAGCCAGGGACAAAACAAAGAT
+
BBBBBFFFFFFFGGGFGGGGGGGGHHHHHHHHGHHGGHHHHHHHHHGHHHHHHHHHHHHHHHHFHHHHHHHHHHHHHHHHHHHHHHHHHHHHHHGGGGHFHGHHHHHHGHHHHHHGHHHHHFGFGGGGHHHHHGHHHHGHHHGHHHHHHHHHGGHGFHGHHHFHHHHHHHGGGGGHGHHHHHHHHHHGHGHHHHHHHHFFHHHHHHHFFHGHHHHHHHHGHHHFHHHFHHHFEFGFGGGGGGEFFGGGFF:
@M05620:45:000000000-G6HP7:1:1101:20962:6824 1:N:0:159
CATCCTGACCCTGAAGTACACTCTTTCCCTACACGACGCTCTTCCGGCTTGATTTCTGACATTAGATCGGAAGAGCACACGTCTGAACTCCAGTCACGTCGACGCATCTCGTATGCCGTCTTCTGCTTGAAAAAAAAAAAAAAACCCCAGCTCACTCCCAGAAGATAAGCCTACTTTTGCAACCCCATCCTACCTCTGACCCGCAGACACGTTGCACTGACCACCACACTCTAGACATGCGATCCCCCTAC
+
CCDDDFFFFFFFGGGGGFGGGGHHHHHHHHHHGHGGGGGGGHHHHGGGGGGHHHHHHHGHGHHGHGHHHGGGGHHHHHHHGFGHGGHHHHHHHHHHGGGHEGGGGGGGGHHFFHHHHGGFHGHHHFHHHGHHHHGGGGG<-:--...:...000000/./0./009000000:/000900000.;..//:000.:00000//-----.//.....900/00/:......//000000000...../.9-..
@M05620:45:000000000-G6HP7:1:1101:7630:6839 1:N:0:159
CATCCTGACCCTGAAGTACCCCATTGAGCATGGCATCGTCACCAACTGGGACGACATGGAGAAGATCTGGCACCACACCTTCTACAACGAGCTGCGCGTGGCCCCGGAGGAGCACCCAGTGCTGCTGACCGAGGCCCCCCTGAACCCCAAGGCCAACAGAGAGAAGATGACTCAGGTGAGGCTCGGCCGACGCCCGTGCTCCTCCCGTCCTTTCCCCAGTCATTTTCTGCCCGGCTTGATTTCTGACATTT
+
CCCCCFFFFFFFGGGGGGGGGGGHHHHHHHHHHHHHHGHHHGHHHGHHHHHHGGGGGHHHHHHHGHHHHHHHHGHHHGGHHHHHHHHGGGGGGHHGGGGGGGHHGGGGGGGGHHHHGGHHHHHHHHHHHHGGGGGGGGGGGGHHHHGGGGHGHHGGGGGGGGGGGGFGGGGGGGGGGGGGGGGGFFFFFFFFFFFC@DDFFFFFFFFEFFFFFFFFFFFFFFFFFFFFFFBEFFFFFF9FFFBFF0BFFF0
@M05620:45:000000000-G6HP7:1:1101:13113:6841 1:N:0:159
AGATTACTGCAACAGTTCCCCCTGGACCTGGAAAAGTTTCTTGCCTGGCTTACAGAAGCTGAAACAACTGCCAATGTCCTACAGGATGCTACCCGTAAGGAAAGGCTCCTAGAAGACTCCAAGGGAGTAAAAGAGCTGATGAAACAATGGCAAGTAAGTCAGGCATTTCCGCTTTAGCACTCTTGTGGATCCAATTGAACAATTCTCAGCATTTGTACTTGTAACTGACAAGCCAGGGACAAAACAAAGAT
+
AAAAAFFF@BDDGGFBGGGGGGGGEFGGHHHHHGHHFGHHHHHHHHGHHHHAFFGHHFHHHHHHHHHHHHHHHHGFGHHHFGGGHFHHHHFGFFGA>>FFFGCGHHHHGHHHHHHHHHHHGHHGDGFEHFHHHGHHHHGHHFGHHHHHHHHHHGGHGHHHHHHHHHHHHHGGGGGHGHHHHHHHHHHGHHHHGHHHHGGHHGHHHHHGHHHHHHHGHFHHHHFGHGHGGGHHHGFGFGGGGGFGGGGGGGF
@M05620:45:000000000-G6HP7:1:1101:9089:6841 1:N:0:159
CATCCTGACCCTGAAGTACCCCGGCTTGATTTCTGACATTAGATCGGAAGAGCACACGTCTGAACTCCAGTCACGTCGACGCATCTCGTATGCCGTCTTCTGCTTGAAAAAAAAAAAAAAAAAAAAAACACTGAAAAAAACAGACCCCTTACATGTAACACAACAGCAAAGAAAAGTACAATCCGCAGGCAACACTTAGGGTCCACAGATGCAAGATGACGCTACAGGTATCATGTCAGGATAGGGCTAAT
+
DDDDDFFFFFFFGGGGGGGGGGGGGGGGHHHHHHHHHHHHGHGHHHGGGGHHHHHHHGGHHGHHHHHHHHHHHHGGHGGGGGGGEHHHGFHHHHGFGHGHHHHHHHHGFHHDGFGC>>->-<----<-...0000<0.--.9/:.9..9<:0000<00000...././<://<///:000000/.<---......00000.:/<00<.0000000/0000..9.-00/:0000000000/00:0/./<.00
@M05620:45:000000000-G6HP7:1:1101:26189:6853 1:N:0:159
TACCTGTACTGGGGAAGCATTTGACACTCTTTCCCTACACGACGCCATTCCTACCCTAAAGATCGGAAGAGCACACGTCTGAACTCCAGTCACGTCGACGCATCTCGTATGCCGCCTTCTGCTTGAAAAAAATATTTTGCATCGGTGAGCCAGACAGAATGATCCGATGATGGGTGCGCAACTATTTGAGGAAAGGAAGCACCTTTTTATTAAATTTACCTTTTCTCAATCGCCATTCCTACCCTAAAGAT
+
BBBBBFFFFFFFGGGGGGGGGGHFDD4GHD55FGGHCFFFD2AEGGGFHFHFGFHAGG2EBGHBA1AF1GHFHHHHGHGC13FG4@3334B@@EBGGG/EEG?/3B?//?FGF?/>//B?322@<F22G<//0?11?F1GGGH.?<..0<F0..</CF/D0<DFHG.C:0000;:.C----;C9FGGF0./9;/..;/99/;EGGGGG.:9///;BFFFFFFFF//;/FFFFEFDEFFFF/BAFB..;/9;
@M05620:45:000000000-G6HP7:1:1101:7645:6856 1:N:0:159
CATCCTGACCCTGAAGTACCCCATTGAGCATGGCATCGTCACCAACTGGGACGACATGGAGAAGATCTGGCACCACACCTTCTACAACGAGCTGCGCGTGGCCCCGGAGGAGCACCCAGTGCTGCTGACCGAGGCCCCCCTGAACCCCAAGGCCAACAGAGAGAAGATGACTCAGGTGAGGCTCGGCCGACGCCCGTGCTCCTCCCGTCCTTTCCCCAGTCATTTTCTGCCCGGCTTGATTTCTGACATTA
+
CCCCCFFFFFFFGGGGGGGGGGGHHHHHHHHHHHHHHGHHHGHHHGHHHHHHGGGGGHHHHHHHHHHGHHHHHGHHHGGHHHHHHHHHGGGGGHHGGGGGGGHHGGGGGGGGHHHHGGHGHHHHHHHHHHGGGGGGGGGGGGHHHHGGGGHGHHGGGGGGGGGGGGGGGGGGGGGGGGGGGGGGFFFFFFFFFFFFFDDEFFFFFFFFFFFFFFFFFFFFFFFFFFFFFFFFBCFFFFEFFFFFF9BFFF/
@M05620:45:000000000-G6HP7:1:1101:14294:6859 1:N:0:159
CATCCTGACCCTGAAGTACCCCGGCTTGATTTCTGACATTAGATCGGAAGAGCACACGTCTGAACTCCAGTCACGTCGACGCATCTCGTATGCCGTCTTCTGCTTGAAAAAAAAAAAAAAAAAAGAAAGACACTGAAAAAAACATTCTGTACAAACAACATCCTAAAGAAAAAATCTTGACTCTATATTGTCGATTCAAGCGGTCTACACCGGGGCGCACGCATTGAGCATGATTGATAGGCAGCACGTAT
+
DDDDCFFFFFFFGGGGGGGGGGGGGGGGHHHHHHHHHHHHGHHHHHGGGGHHHHHHHGGHHGGHHHHHHHHHHHGHHGGGGGGGGHHHFGHHHHGGGHGHHHHHHHHHHHHBBCDB>>--<---.../0////00000:.--..00000000000...../0/00000:.//.-.00000:0000000000:...000;00.-.-:000//------------..0000000;00B0000/00....-./0
@M05620:45:000000000-G6HP7:1:1101:4858:6874 1:N:0:159
TACCTGTACTGGGGAAGCATTTGAATATCCCCCCATGGTGATGGGGACGGAGAACTGCTCCATAAACACAGGCAACGTGCCTAACTTTCCCGGGAAGATGAAGTCAAAGAGCGACCACAGCTCTTCGGAGGTTATTTTGCATCGGTGAGCCAGACAGTATGATCCGATGAGGGGTGCGAAACTATTTGAGGAAAGGAAGCACCTTTTTATTAAATTTACCTTTTAGCAATCGCCATTCCTACCCTAAAGAT
+
CCCCCFFFFFFFGGGGGGGGGGHHHHHHHHHGGGGHHHGGGHHHHGGGGGGGGHHHHHHHHHHHHHHHHHHHGHHHGHHHHHHHHHHHHHHGGGGGGHHHHHHHHHHHHHHHGGGGGHHHHHHHHFHGCDGGHGHHHHHHFHGGGGG<GHFFHHGGH0GGHHHHHHDFGHHHGGECDFDGGGGGFGGGFEGFFFC;FCFGGGGFFFFFFFFFF9FFFFFFFFFFFFEFFBBEFFDAFFBFFFFFFFFFFFF
@M05620:45:000000000-G6HP7:1:1101:12422:6902 1:N:0:159
CATCCTGACCCTGAAGTACCCCATTGAGCATGGCATCGTCACCAACTGGGACGACATGGAGAAGATCTGGCACCACACCTTCTACAACGAGCTGCGCGTGGCCCCGGAGGAGCACCCAGTGCTGCTGACCGAGGCCCCCCTGAACCCCAAGGCCAACAGAGAGAAGATGACTCAGGTGAGGCTCGGCCGACGCCCGTGCTCCTCCCGTCCTTTCCCCAGTCATTTTCTGCCCGGCTTGATTTCTGACATTA
+
CCCCCFFFFFFFGGGGGGGGGGGHHHHHHGFHHHHHHGHHHGHHHGHHHHHHGGGGGHHHHHHHHHHHHHHHHGHHHGGHHHHHHHHHGGGGGHHGGGGGGGHHGGGGGGGGHHHHGGHGHHHHHHHHHHGGGGGGGGGGGGHHHHGGGGHGHHGGGGGGGGGGGGGGGGGGGGGGGGGGGGGGFFFFFFFFFFFFFADEFFFFFFFFFFFFFFFFFFDFFFFFFFFBFFFFFAFCC;:9BFFFBBBBFB0
@M05620:45:000000000-G6HP7:1:1101:5043:6972 1:N:0:159
ATCTCTATCTCCTAAAAACCTGTTTAGATTTGGAGATAGACCTTCAGGTTTTTCATCATTTTCTGCATGAATTATACATTGACCACGTTCCAGCGTGGTCAGTTTGCAGCATTCTGTTATTTTGTTTGACAGAGTGTCTTGTTGAGAACATATGTAGGACATGATTTTTTCCTGCAACAGGGAAAATAAAGTATAAGTTTTAAAGATTTATTCTTTAATAAAGGATCTCAAAGCCAGCTTTAGAAAAAGGA
+
ABBBBFFFFFFFFGAGFFEEGGEGFAFFGDGBG4BFGFHFFHFHHFGHHGHGFHHHHFHFHFHHHGHGHHHHHHHHHHHHHHHHHHGHHHHHHHGGGGHHHHHHHHHHHHGHHHHHHHHHHHHHHHHHHHHHHHHHHHHHHHHHGHHHHHHHHHHHHHHHGHHHHHHHHGHHHHHHHHHHHGGHHHHHHHGFGHHHHGHHHGHHHHHHHGHHHHHHGFHHDGHHHHHHHGHHHHGHGGHHHHGHGHGHGGH
@M05620:45:000000000-G6HP7:1:1101:5019:6985 1:N:0:159
ATCTCTATCTCCTAAAAACCTGTTTAGATTTGGAGATAGACCTTCAGGTTTTTCATCATTTTCTGCATGAATTATACATTGACCACGTTCCAGCGTGGTCAGTTTGCAGCATTCTGTTATTTTGTTTGACAGAGTGTCTTGTTGAGAACATATGTAGGACATGATTTTTTCCTGCAACAGGGAAAATAAAGTATAAGTTTTAAAGATTTATTCTTTAATAAAGGATCTCAAAGCCAGCTTTAGAAAAAGGA
+
CCCCCFFFFFFFGGGGGGGGGGHHHHHHHHHHHHGHHHHHHHHHHHHHHHHGGHHHHHHHHHHIIHGGHHHHHHHHHHHHHGHHHHGHHHHHHHGGGGHHHHHHHHHHHHHHHHHHHHHHHHHHHHHHGHHHHHGHHHHHHHHHHHHHHHHGHHHGHHHHHHHHHHHHHGHHHHGHHHHHHGGHHHHHFFGHGHHGHHHHHHHHHHHHHHHHHHHHHBGHHFHHHHHHHHGGHHHHHGHHHHHHHGHFDGF
@M05620:45:000000000-G6HP7:1:1101:4974:6988 1:N:0:159
TACCTGTACTGGGGAAGCATTTGAATATCCCCCCATGGTGATGGGGACGGAGAACTGCTCCATAAACACAGGCAACGTGCCTAACTTTCCCGGGAAGATGAAGTCAAAGAGCGACCACAGCTCTTCGGAGGTTATTTTGCATCGGTGAGCCAGACAGAATGATCCGATGAGGGGTGCGAAACTATTTGAGGAAAGGAAGCACCTTTTTATTAAATTTACCTTTTAGCAATCGCCATTCCTACCCTAAAGAT
+
CCCCCFFFFFFFGGGGGGGGGGHHGHHHHHHGGGGHHHGHGHHHHGGGGGGGGHHHHHHHHHHHHHHHHHHHGHHHGHHHHHHHHHHHHHHGGGGGGHHHHHHHHHHHHHHHGGGGGHHHHHHHHHHGGGGEHHHHHHHHGHHGDEEFHHHHHHGHHHHHHHHHHHGGGHHHGGEFGGFGGGGGGGGGGGGFFGFCFFGGGGFFFFFFFFFFFBFFFFFFFFFFFFFFFFFFFFFEFFFFFFFFFFFFFFF
@M05620:45:000000000-G6HP7:1:1101:26199:7044 1:N:0:159
TACCTGTACTGGGGAAGCATTTGAATATCCCCCCATGGTGATGGGGACGGAGAACTGCTCCATAAACACAGGCAACGTGCCTAACTTTCCCGGGAAGATGAAGTCAAAGAGCGACCACAGCTCTTCGGAGGTTATTTTGCATTGGTGAGCCAGACAGAATGATCCGATGAGGGGTGCGAAACTATTTGAGGAAAGGAAGCACCTTTTTATTAAATTTACCTTTTAGCAATCGCCATTCCTACCCTAAAGAT
+
CCCCCFFFFFFFGGGGGGGGGGHHHHHHHHHGGGGHHHFHHHHHHGGGGGGGGGHHHHHHHHHHHHHHHHHHGHHHGHHHHHHHHHHHHHHGGGFGGHHHHHHHHHHHHHHHGGGGGHHHHHHGHHHGGGGEHHHHHHHHHHHHHHGHGFHHHHGHHHHHHHHHHHEGGHHHGGEDGGDGGGGGGGGGGGGFFGGGGGGGGGGGGFFFFFFFFFFFFFFFFFFFFFFFFFFFFFFFFFFFFFAFFFFFFFF
@M05620:45:000000000-G6HP7:1:1101:26179:7047 1:N:0:159
TACCTGTACTGGGGAAGCATTTGAATATCCCCCCATGGTGATGGGGACGGAGAACTGCTCCATAAACACAGGCAACGTGCCTAACTTTCCCGGGAAGATGAAGTCAAAGAGCGACCACAGCTCTTCGGAGGTTATTTTGCATTGGTGAGCCAGACAGAATGATCCGATGAGGGGTGCGAAACTATTTGAGGAAAGGAAGCACCTTTTTATTAAATTTACCTTTTAGCAATCGCCATTCCTACCCTAAAGAT
+
3AAABFFDFFFBFCEFEGGGGGHGHHGHHHHGGGGGFHHGHGHHHGGGGGGGGHHHEHHHHHHHFHHHHGHHGEGGEHHHHHHHGHGHHHHGGGGGGHHGGGFGGFHHHHGHGGGCFGHHHGHHHHHGGGGEHHHHHHHHFHHHG1FHFFHFCFFHHGHHGHGHHHEGGHHFGF;CFGGA?BGGFFGGFGG0CF?A9FFEFFGGGFFFFEFFFFFFFBBFFFFFFBFE9/BAEDDFFFFF/B9ABFFFFF/
@M05620:45:000000000-G6HP7:1:1101:23059:7068 1:N:0:159
CATCCTGACCCTGAAGTACCCCGGCTTGATTTCTGACATTAGATCGGAAGAGCACACGTCTGAACTCCAGTCACGTCAACGCATCTCGTATGCCGTCTTCTGCTTGAAAAAAAAAAAACAAAATAAACCACTCAAACAAGAACCCACTCGCTAAACATCATCTCCAAACCAACAATCTCCTACTCTATCCACTGCCAAGCACCTCTCCGCGAACAACGATGCACGAGATCCGCAAGTAGCATCGTCTCATC
+
DDDDCFFFFFFFGGGGGGGGGGGGGGGGHHHHHHHHHHHHHHHHHHGGGGHHHHHHHGHHHGHHHHHHHHHHHGGHHGGHGGGGGHHHGGHHHHGGGHGHHHHHHHHHHHHEECGD>///??0111?10..100<110.00</...../.-.<.<0000000000:00.......00000000000000/00000/00..//./.0//..-----/.-<...:0..-..00..---0000000..../000
@M05620:45:000000000-G6HP7:1:1101:18932:7082 1:N:0:159
CATCCTGACCCTGAAGTACCCCATTGAGCATGGCATCGTCACCAACTGGGACGACATGGAGAAGATCTGGCACCACACCTTCTACAACGAGCTGCGCGTGGCCCCGGAGGAGCACCCAGTGCTGCTGACCGAGGCCCCCCTGAACCCCAAGGCCAACAGAGAGAAGATGACTCAGGTGAGGCTCGGCCGACGCCCGTGCTCCTCCCGTCCTTTCCCCAGTCATTTTCTGCCCGGCTTGATTTCTGACATTA
+
DDDDDFFFFFFFGGGGGGGGGGGHHHHHHHHHHHHHHGHHHGHHHGHHHHHHGGGGGHHHHHHHHHHHHHHHHGHHHGGHHHHHHHHHGGGGGHHGGGGGGGHHGGGGGGGGHHHHGGHGHHHHHHHHHHGGGGGGGGGGGGHHHHGGGGHGHHGGGGGGGGGGGGGGGGGGGGGGHGGGGGGGFFFFFFFFFFFFFFFFFFFFFFFFFFFFFFFFFFFFFFFFHHHFFFFFFFFFFFFFFFFFFFFFFF0
@M05620:45:000000000-G6HP7:1:1101:18943:7099 1:N:0:159
CATCCTGACCCTGAAGTACCCCATTGAGCATGGCATCGTCACCAACTGGGACGACATGGAGAAGATCTGGCACCACACCTTCTACAACGAGCTGCGCGTGGCCCCGGAGGAGCACCCAGTGCTGCTGACCGAGGCCCCCCTGAACCCCAAGGCCAACAGAGAGAAGATGACTCAGGTGAGGCTCGGCCGACGCCCGTGCTCCTCCCGTCCTTTCCCCAGTCATTTTCTGCCCGGCTTGATTTCTGACATTA
+
CCCCCFFFFFFFGGGGGGGGGGGHHHGHHHHHHHHHHGHHHGHHGGHHHHHHGGGGGHHHHHHHHHHHHHHHHGHHHGGHHHHHHHHHGGGGGHHGGGGGGGHHGGGGGGGGHHHHGGHHHHHHHHHHHHGGGGGGGGGGGGHHHHGGGGHGHHGGGGGGGFDGGGGGGGGGGGGGGGGGGGGGFFFFFFFFFFFF>DFFFFFFFFFFFFFFFFFFFFDFFFFFFFFFFFFFFCFFFFFFFFFFFBFFFF0
@M05620:45:000000000-G6HP7:1:1101:16984:7181 1:N:0:159
TACCTATACTGGGGAAGCATTTGACACTCTTTCCCTACACGACGCCATTCCTACCCTAAAGATCGGAAGAGCACACGTCTGAACTCCAGTCACGTCGACGCATCTCGTATGCCGTCTTCTGCTTGAAAAAAAAAAAAAAAAGAAGAAAATCCAAACCTACTACAATAGAATACACTTGATGACTAATTTAAGTGTGTCAAGTACTGGAAACTGCAGATGTCAAATGAGCAAGTGTACAGGGACACTAACAG
+
CCCCCFFFFFFFGGGGGGGGGGHHHHHHHHHHHHHHHHHHGFGGGGGGHHHHHHHHHHHHHHHHHGGGGHHHHHHGGHHHGHHHHHHHHHHHHGHHGGGGGGEEFHHGGHHHHGFGGGHHHHHH<@FGHADGGGG-----:...////;0//000..///000/0000000;0000000000//////////9///.//9////////////://///////////////9/9///////.9...//:///
@M05620:45:000000000-G6HP7:1:1101:16967:7187 1:N:0:159
TACCTATACTGGGGAAGCATTTGACACTCTTTCCCTACACGACGCCATTCCTACCCTAAAGATCGGAAGAGCACACGTCTGAACTCCAGTCACGTCGACGCATCTCGTATGCCGTCTTCTGCTTGAAAAAAAAAAAAAACACATCACACCATACGACACAGGGCTTCTGAACATAATATGTGAAAATACAATGGAGCACATTGCTTGTATCGCTAAAACGAACTGACACAACGAACTAACTTATGACGATC
+
CCCCCFFFFFFFGGGGGGGGGGHHHHHHHHHHHHHHHHHHGGGGGGGGHHHHHHHHHHGHHHHHHGGGGHHHHHHHGHHHGGHHHHHHHHHHHGHHGGGGGGEEGHHGDGHHHGGGHGHHHHHHFFHHHFDGGCC>---.:..000000..00/...-9/.....:/9000;;0;00900;00;90000;00000//../0000000;000.....00:-..-.00000/..-..9.0000;00000..9.
@M05620:45:000000000-G6HP7:1:1101:16379:7223 1:N:0:159
CATCCTGACCCTGAAGTACCCCATTGAGCATGGCATCGTCACCAACTGGGACGACATGGAGAAGATCTGGCACCACACCTTCTACAACGAGCTGCGCGTGGCCCCGGAGGAGCACCCAGTGCTGCTGACCGAGGCCCCCCTGAACCCCAAGGCCAACAGAGAGAAGATGACTCAGGTGAGGCTCGGCCGACGCCCGTGCTCCTCCCGTCCTTTCCCCAGTCATTTTCTGCCCGGCTTGATTTCTGACATTA
+
DDDDDFFFFFFFGGGGGGGGGGGHHHHHHHHHHHHHHGHHHGHHHGHHHHHHGGGGGHHHHHHHHHHHHHHHHGHHHGGHHHHHHHHHGGGGGHHGGGGGGGHHGGGGGGGGHHHHGGHHHHHHHHHHHHGGGGGGGGGGGGHHHHGGGGHGHHGGGGGGGGGGGGGGGGGGGGGGHGGGGGGGFFFFFFFFFFFF:DDFFFFFFFFFFFFFFFFFFFFFFFFFFFFFFFFFFFFFFFAFFFFFFEFFFF0
@M05620:45:000000000-G6HP7:1:1101:21094:7264 1:N:0:159
CATCCTGACCCTGAAGTACCCCGGCTTGATTTCTGACATTAGATCGGAAGAGCACACGTCTGAACTCCAGTCACGTCGACGCATCTCGTATGCCGTCTTCTGCTTGAAAAAAAAAAAAAAAAATAAGACAGTGAATAAGAAGACTTCCTCACATAGTATACAACAAAACAAAGAACCACTAACTGCCCCCTCACAGCTAGAGCGTCAAACAGAGATCCACCCTACGGGTCCCCTATACACCCTCCTCCTCC
+
DDDDDFFFFFFFGGGGGGGGGGGGGGGGHHHHHHHHHHHHHHHHHHGDGGHHHHHHHGGHHGHHHHHHHHHHHHGHHGGGGGGGGHHHGGHFHHGGGHGHHHHHHHHHHHHGGGGC>>-->--.00000/:000;0000:0/:/00;0000.000000000000........//./...0/00000/..--...00.000000-....00:////00000.../...-9-.../.:0000:..9.//////
@M05620:45:000000000-G6HP7:1:1101:16901:7345 1:N:0:159
ATCTCTATCTCCTAAAAACCTGTTTAGATTTGGAGATAGACCTTCAGGTTTTTCATCATTTTCTGCATGAATTATACATTGACCACGTTCCAGCGTGGTCAGTTTGCAGCATTCTGTTATTTTGTTTGACAGAGTGTCTTGTTGAGAACATATGTAGGACATGATTTTTTCCTGCAACAGGGAAAATAAAGTATAAGTTTTAAAGATTTATTCTTTAATAAAGGATCTCAAAGCCAGCTTTAGAAAAAGGA
+
ABBCCFFFFFFFGGGGGGGGGGHHHHHHHHHHHHHHHHHHHHGHHHHHHHHGGHHHHHIHHHIIIHHHHHHHHHHHHHHHHHHHHHGHHHHHHHGGGGHHHHHHHHHHHHHHHHHHHHHHHHHHHHHHHHHHHHHHHHHHHHHHFHHHHHHHHHHHHHHHHHHHHHHHHGHHHHHHHHHHHGGHHHHHHHHHHGHHHHHHHHFGHGHHHHHHHHHHHHHHHHHHHHHHGHHHHHHHHGHHHHGHHHHHGGH
@M05620:45:000000000-G6HP7:1:1101:5219:7363 1:N:0:159
CATCCTGACCCTGAAGTACCCCATTGAGCATGGCATCGTCACCAACTGGGACGACATGGAGAAGATCTGGCACCACACCTTCTACAACGAGCTGCGCGTGGCCCCGGAGGAGCACCCAGTGCTGCTGACCGAGGCCCCCCTGAACCCCAAGGCCAACAGAGAGAAGATGACTCAGGTGAGGCTCGGCCGACGCCCGTGCTCCTCCCGTCCTTTCCCCAGTCATTTTCTGCCCGGCTTGATTTCTGACATTA
+
DDDDDFFFFFFFGGGGGGGGGGGHHHHHHHHHHHHHHGHHHGHHHGHHHHHHGGGGGHHHHHHHHHHHHHHHHGHHHGGHHHHHHHHHGGGGGHHGGGGGGGHHGGGGGGGGHHHHGGHHHHHHHHHHHHGGGGGGGGGGGGHHHHGGGGHGHHGGGGGGGGGGGGGGGGGGGGGGHGGGGGGGFFFFFFFFFFFFFFFFFFFFFFFFFFFFFFFFFFFFFFFFHHHHFFFFFFFFFFFFFFFFFBFFFF0
@M05620:45:000000000-G6HP7:1:1101:15268:7398 1:N:0:159
CATCCTGACCCTGAAGTACCCCGGCTTGATTTCTGACATTAGATCGGAAGAGCACACGTCTGAACTCCAGTCACGTCGACGCATCTCGTATGCCGTCTTCTGCTTGAAAAAAAAAAAAAAACCAGATAATTTCGTATTTATTAACTACCTCTATCAATCCACCCTACTCCTATTTTACCTCCATCCTACAGCTCACATACTTCTCACAACTCCTTGTTTAGTCAATCCTATTCCTCACTCCACTCCACCCA
+
DDDDDFFFFFFFGGGGGGGGGGGGGGGGHHHHHHHHHHHHHHHHHHGGGGHHHHHHHGHHHGHHHHHHHHHHHHGHHGGGGGGGGHHHGGHHHHGGGHGHHHHHHHHHHHHDCDFB<<-->.<...0000000/.//00000000000/00000;0000/09.../;00000;;0000000./0;.000000000:0000000000000;09000:;0/00900000;000000:;0.9090/9//0/.;:
@M05620:45:000000000-G6HP7:1:1101:8658:7459 1:N:0:159
CATCCTGACCCTGAAGTACCCCATTGAGCATGGCATCGTCACCAACTGGGACGACATGGAGAAGATCTGGCACCACACCTTCTACAACGAGCTGCGCGTGGCCCCGGAGGAGCACCCAGTGCTGCTGACCGAGGCCCCCCTGAACCCCAAGGCCAACAGAGAGAAGATGACTCAGGTGAGGCTCGGCCGACGCCCGTGCTCCTCCCGTCCTTTCCCCAGTCATTTTCTGCCCGGCTTGATTTCTGACATTA
+
AA?AAFD5CFFFGGGGFGGGGGGHHHHCFHGFHHGGGGFGHGGHHGHHHGHHGGGGCHHHHHFHHFGHHEHHHGHEHGGHHHHHHHHHGGGGGHHGGGEGEGHHGGGFCGGGHHHHGGG?FHDGHCGHHHGGDGFGGGGGGGHGHHGGGGHGHHGGGGGGGGGEGGGGGFFFGBCFFFFGGGGGFFEFDFFFFFFF-.9AFFFFFF9.;ADFFFFFFFFFFFF/BBB;F/BEAD;@-9.:BFFFFB/9BF;
@M05620:45:000000000-G6HP7:1:1101:21261:7464 1:N:0:159
TACCTGTACTGGGGAAGCATTTGAATATCCCCCCATGGTGATGGGGACGGAGAACTGCTCCATAAACACAGGCAACGTGCCTAACTTTCCCGGGAAGATGAAGTCAAAGAGCGACCACAGCTCTGAGGTTATTTTGCATCGGTGAGCCAGACAGAATGATCCGATGAGGGGTGCGAAACTATTTGAGGAAAGGAAGCACCTTTTTATTAAATTTACCTTTTAGCAATCGCCATTCCTACCCTAAAGATCGG
+
BBBBBFFFFFFFGGGGGGGGGGHGHHHHHHHGGGGHHHHHHHHHHGGGGGGGGHHHHHHHHHHHHHHHHHHHGHHHGHHHHHHHHHHHHHHGGGGGGHHHHHHHHHHHHHFHGGGGGHHHHHHHHGHGHHHHHHHHHHHHGGGGGHHHHHHGHHHHHHHHHHHGGGHHHGGGGGGFCGGGGGGGGGGGGGGGGBFGGGGGGGGGGGGGGFFFFFFFFFFFFFFFFFFFFFFFFFFFFFFFFFFFFFFFFFF
@M05620:45:000000000-G6HP7:1:1101:8641:7470 1:N:0:159
CATCCTGACCCTGAAGTACCCCATTGAGCATGGCATCGTCACCAACTGGGACGACATGGAGAAGATCTGGCACCACACCTTCTACAACGAGCTGCGCGTGGCCCCGGAGGAGCACCCAGTGCTGCTGACCGAGGCCCCCCTGAACCCCAAGGCCAACAGAGAGAAGATGACTCAGGTGAGGCTCGGCCGACGCCCGTGCTCCTCCCGTCCTTTCCCCAGTCATTTTCTGCCCGGCTTGATTTCTGACATTA
+
DDDDDFFFFFFFGGGGGGGGGGGHHHHHHHHHHHHHHGHHHGHHHGHHHHHHGGGGGHHHHHHHHHHHHHHHHGHHHGGHHHHHHHHHGGGGGHHGGGGGGGHHGGGGGGGGHHHHGGHHHHHHHHHHHHGGGGGGGGGGGGHHHHGGGGHGHHGGGGGGGGGGGGGGGGGGGGGGGGGGGGGGFFFFFFFFFFFFDDFFFFFFFFFFFFFFFFFFFFFFFFFFFHFFFFFFFFFFFFFFFFFFFFFFFF0
@M05620:45:000000000-G6HP7:1:1101:6342:7483 1:N:0:159
CATCCTGACCCTGAAGTACCCCGGCTTGATTTCTGACATTAGATCGGAAGAGCACACGTCTGAACTCCAGTCACGTCGACGCATCTCGTATGCCGTCTTCTGCTTGAAAAAAAAAAAAAACAAAGAGAAAACACGAAATCGCTATCTGTGAAAATAGAAAGAACAATAAAGCTGGGAGTAATGACAGCTTGCAAACGCTTACAATCGTCATTTGGAAATACCATATCTGACATGTGGTTCTACATAGTTGT
+
CCCCCFFFFFFFGGGGGGGGGGGGGGGGHHHHHHHHHHHHHHHHHHGGGGHHHHHHHGHHHGHHHHHHHHHHHHGHHGGGGGGGGHHHGGHHHHGGGHGHHHHHHHGHHHHGGGGC<>--<>.000//0</<...-..:0:..../000000:00000000/.///90000000/...9/000000:.00/.000..-;..:00:;...;.0000000;0000000000000;0000/.0000:900900;
@M05620:45:000000000-G6HP7:1:1101:17308:7507 1:N:0:159
AGATTACTGCAACAGTTCCCCCTGGACCTGGAAAAGTTTCTTGCCTGGCTTACAGAAGCTGAAACAACTGCCAATGTCCTACAGGATGCTACCCGTAAGGAAAGGCTCCTAGAAGACTCCAAGGGAGTAAAAGAGCTGATGAAACAATGGCAAGTAAGTCAGGCATTTCCGCTTTAGCACTCTTGTGGATCCAATTGAACAATTCTCAGCATTTGTACTTGTAACTGACAAGCCAGGGACAAAACAAAGAT
+
A3AAAFFFDF4DGGFGGGGGGGGFHHHHHHFHHHHHHHHHHHHHHHHGHHHGHHGHHHHHHHHHHHHHHHHHHHHHHHHHHHHHHHHHHH5GHHGGGGHHHHGHFGHHGHHHHHHHHHHHHHEFEGEGHDGHHGHHHHFHH3GHHHHHHHHHHGHHHHHHHHHHHHHHHHGGGGGHHHHHHHHHHHHGHHHHH0GHHGHHHHHHHHHHHHHHHHHHHHHHHHHGHHHGFHHHHGGGGGGGEGBAFGGGGFB
@M05620:45:000000000-G6HP7:1:1101:13240:7509 1:N:0:159
TACCTGTACTGGGGAAGCATTTGACACTCTTTCCCTACACGACGCCATTCCTACCCTAAAGATCGGAAGAGCACACGTCTGAACTCCAGTCACGTCGACGCATCTCGTATGCCGTCTTCTGCTTGAAAAAAAAAAAACACTACCCACCTACTCCCTCCTATCTCCTAAACTTCAACTTCTTCTCTACCTCCATCCCTCCTCCTCCCCGCCCCTCAGCGCTCGTTCATATCCCTTTTTCCCATCTTCCCTTC
+
ABABBFFFFFFFGGGGGGGGGGHHHHHHHHHHHHHHHHHHGGGGGGGGHHHHHHHHHHHHHHHHHGGGGHHHHHHHGHHHGHHHHHHHHHHHHGFHGGGGGGAEGGGFGHHHHG/CGFFHHHHHFFGGHFFCGG--<...0<//.0.:.//00/.//./0000000000/000000900000;0000;00./00.90/././../..-----9..//.-.9--..///;9////////9//////:/.//.
@M05620:45:000000000-G6HP7:1:1101:17298:7522 1:N:0:159
AGATTACTGCAACAGTTCCCCCTGGACCTGGAAAAGTTTCTTGCCTGGCTTACAGAAGCTGAAACAACTGCCAATGTCCTACAGGATGCTACCCGTAAGGAAAGGCTCCTAGAAGACTCCAAGGGAGTACAAGAGCTGATGAAACAATGGCAAGTAAGTCAGGCATTTCCGCTTTAGCACTCTTGTGGATCCAATTGAACAATTCTCAGCATTTGTACTTGTAACTGACAAGCCAGGGACAAAACAAAGAT
+
>1AAAFFFBF1BGGBFGGGGGGG00FHHGFAGGHHHGHHHHHHHHHHHHHHGHHBGHHHHHHHHHHHHHHHHEHHGHHHHHHHGHHHHHHBHHHGGGGHHHHHHFGHHGGHHFHFGHHHGHH1?/FEEH1BGHHHHHGFHH2FGHHHHHGHBGGHHHHHHHFHHHHHGHHGGGGGHHHHHHHHHHGHGHHHHGCGHHFHHDHHHHHHHHHGHHHHHHHHHHHHGHHHHGHHGGGG?EGGGEFFAFGEGGGF
@M05620:45:000000000-G6HP7:1:1101:25901:7538 1:N:0:159
TACCTGTACTGGGGAAGCATTTGACACTCTTTCCCTACACGACGCCATTCCTACCCTAAAGATCGGAAGAGCACACGTCTGAACTCCAGTCACGTCGACGCATCTCGTATGCCGTCTTCTGCTTGAAAAAAAAAAAAAATGATAATAACACATGTAAAAAATAATATGGACCCACAATATCCAAAATAAATTAAACGTAGTAAAAATACATTCTATAAAAAATGATCTCAACACCACATTTACAAACATGA
+
BBCCCFFFFFFFGGGGGGGGGGHDGHHHHHHHHHHHHHHHGGGGGGGGHHHHHHHHHHHHHHHHHGGGGHHHHHHHGHHHGHHHHHHHHFHHHGHHGGGGGGEGHHHGGHHHHGFGHGHHHHHHHGHHHFGGGFG><-<.0000;0000:/.00000000-.:00000000/..:C.000000:0.00;0/////:.9..9//B//.///://////:/99-.9/9;9:/://.9...//////;/..;//
@M05620:45:000000000-G6HP7:1:1101:15747:7598 1:N:0:159
TACCTGTACTGGGGAAGCATTTGAATATCCCCCCATGGTGATGGGGACGGAGAACTGCTCCATAAACACAGGCAACGTGCCTAACTTTCCCGGGAAGATGAAGTCAAAGAGCGACCACAGCTCTTCGGAGGTTATTTTGCATCGGTGAGCCAGACAGAATGATCCGATGAGGGGTGCGAAACTATTTGAGGAAAGGAAGCACCTTTTTATTAAATTTACCTTTTAGCAATCGCCATTCCTACCCTAAAGAT
+
BBBBBFFFFFFFGGGGGGGGGGHHHHHHHHHGGGGHHHHHGHHHHGGGGGGGGHHHHHHHHHHHHHHHHHHHGHHHGHHHHHHHHHHHHHHGGGEGGHHHHHHHHHHHHHHHGGGG@HHHHHHHHHHGGGGEHHHHHHHGHHHGGGGFHHHHHHGHHHHHHHHHHHFGGHHFGGEDGGE9DFFFGGGGGGGFGGFGGGGEGGFFFFFFFFFFFFFFFFFFFFFFFFFFFFFFFFFFFFFFFFFFFFFFFFF
@M05620:45:000000000-G6HP7:1:1101:18561:7602 1:N:0:159
CATCCTGACCCTGAAGTACCCCATTGAGCATGGCATCGTCACCAACTGGGACGACATGGAGAAGATCTGGCACCACACCTTCTACAACGAGCTGCGCGTGGCCCCGGAGGAGCACCCAGTGCTGCTGACCGAGGCCCCCCTGAACCCCAAGGCCAACAGAGAGAAGATGACTCAGGTGAGGCTCGGCCGACGCCCGTGCTCCTCCCGTCCTTTCCCCAGTCATTTTCTGCCCGGCTTGATTTCTGACATTT
+
DDDDDFFFFFFFGGGGGGGGGGGHHHHHHHHHHHHHHGHHHGHHHGHHHHHHGGGGGHHHHHHHHHHHHHHHHGHHHGGHHHHHHHHHGGGGGHHGGGGGGGHHGGGGGGGGHHHHGGHHHHHHHHHHHHGGGGGGGGGGGGHHHHGGGGHGHHGGGGGGGGGGGGGGGGGGGGGGHGGGGGGGFFFFFFFFFFFF@DFFFFFFFFFEFFFFFFFFFFDFFFFFFFFFFEFFDFCFFF:FFFFFFBFFFF0
@M05620:45:000000000-G6HP7:1:1101:18551:7621 1:N:0:159
CATCCTGACCCTGAAGTACCCCATTGAGCATGGCATCGTCACCAACTGGGACGACATGGAGAAGATCTGGCACCACACCTTCTACAACGAGCTGCGCGTGGCCCCGGAGGAGCACCCAGTGCTGCTGACCGAGGCCCCCCTGAACCCCAAGGCCAACAGAGAGAAGATGACTCAGGTGAGGCTCGGCCGACGCCCGTGCTCCTCCCGTCCTTTCCCCAGTCATTTTCTGCCCGGCTTGATTTCTGTCATTT
+
AABBBFBFFFFFGGGGGGGGGGCHHHHHHHHFHGHHHGHHHGHGFGGHHHAFE?GGGHGHGHHHHHHGHHHBGFHHHGCHHHHGGHHHGEGGGHHGGGGGGGHGGGGDGGGGHHHHGGHGHGHHHHHFFHGGGGCGGGGGGGEHHHGGDEHGHHEGGGGGGGGGBFFFBBFEFBFGGGGGGGEF@D?D-=CBAFFD>DD?FFFFBEFADDA/BFFFFF./BBFFFB///BF?AFAFA=./BF/9B/B/BF/
@M05620:45:000000000-G6HP7:1:1101:10295:7631 1:N:0:159
TACCTGTACTGGGGAAGCATTTGAATATCCCCCCATGGTGATGGGGACGGAGAACTGCTCCATAAACACAGGCAACGTGCCTAACTTTCCCGGGAAGATGAAGTCAAAGAGCGACCACAGCTCTGAGGTTATTTTGCATCGGTGAGCCAGACAGAATGATCCGATGAGGGGTGCGAAACTATTTGAGGAAAGGAAGCACCTTTTTATTAAATTTACCTTTTAGCAATCGCCATTCCTACCCTAAAGATCGG
+
CCCCCFFFFFFFGGGGGGGGGGHHGHHHHHHGGGGHHHHHHHHHHGGGGGGGGHHHHHHHHGHHHHHHHHHHGHHHGHHHHHFHHHHHHHHGGGEGGHHHHHHHHHHHHHHFGGGGGHHHHHHHHHHGHHHHHHHHHHHHGGGGGHHHHHHGHHHHHHHHHHHGGGHHHGGEGGGFCGGGGFGGGGGGFGGGE;FGGGGGGGGGGGGGGFFFFFFFFFFFFFFFFFFFFFFFFFFFFFFFFFFFFFFFFFF
@M05620:45:000000000-G6HP7:1:1101:14791:7632 1:N:0:159
CATCCTGACCCTGAAGTACCCCGGCTTGATTTCTGACATTAGATCGGAAGAGCACACGTCTGAACTCCAGTCACGTCGATGCATCTCGTATGCCGTCTTCTGCTTGAAAAAACAAACAGTGCTGCTGACCGAGGCCCCCCTGAACCCCAAGGCCAACAGAGAGAAGATGACTCAGGTGAGGCTCGGCCGACGCCCGTGCTCCTCCCGTCCTTTCCCCAGTCATTTTCTGCCCCGCTTGATTTCTGACATTT
+
BBBBBFFFFFFFGGGGGGGGGGC22AAE25FFDAD5F3G5F5AAA22AAEH1BFHH1EBAGEHBFGH3BGA@@F11?0>1@E34B3E??B3343/?>?F4F4G43B0F33G?/?/0?B0?1BG1BFFBFH<C//AFGGGGGGECHGGFD?GFHHH.E.;GCCDE/::GB0GFHFCCGBFFGEEGG?EE?;B@BBB?B.AAFFFFFF.AADFFFFFFF.;BF/BBFFFFFFBF.-9@D..9FFFFB/F/;F/
@M05620:45:000000000-G6HP7:1:1101:17998:7636 1:N:0:159
CATCCTGACCCTGAAGTACCCCATTGAGCATGGCATCGTCACCAACTGGGACGACATGGAGAAGATCTGGCACCACACCTTCTACAACGAGCTGCGCGTGGCCCCGGAGGAGCACCCAGTGCTGCTGACCGAGGCCCCCCTGAACCCCAAGGCCAACAGAGAGAAGATGACTCAGGTGAGGCTCGGCCGACGCCCGTGCTCCTCCCGTCCTTTCCCCAGTCATTTTCTGCCCGGCTTGATTTCTGACATTA
+
CCCCCFFFFFFFGGGGGGGGGGGHHGHGHHHHHHHHHGHHHGHHHGHHHHHHGGGGGHHHHHHHHHHHHHHHHGHHHGGHHHHHHHHHGGGGGHHGGGGGGGHHGGGGGGGGHHHHGGFGGHHHHHHGHHGGCGGGGGGGGGHHHHGGGGHGHHGGGGGGGGGGGGGGGGGGGGGGGGGGGGGFFFFFFFFFFFFFCFFFFFFFFFFFFFFFFFFFFFFFFFFFFFFFFFFFDACFCFFFFFFFFBFFFF0
@M05620:45:000000000-G6HP7:1:1101:4606:7646 1:N:0:159
ATCTCTATCTCCTAAAAACCTGTTTAGATTTGGAGATAGACCTTCAGGTTTTTCATCATTTTCTGCATGAATTATACATTGACCACGTTCCAGCGTGGTCAGTTTGCAGCATTCTGTTATTTTGTTTGACAGAGTGTCTTGTTGAGAACATATGTAGGACATGATTTTTTCCTGCAACAGGGAAAATAAAGTATAAGTTTTAAAGATTTATTCTTTAATAAAGGATCTCAAAGCCAGCTTTAGAAAAAGGA
+
ABABCFFFFFFFGGGGGGGGGGHHHHHHHHHHHGHHHHHHHHHHHHHHHHHGGHHHHHHHHHHIHHHHHHHHHHHGHHHHHHHHGHGHHHHHHHGGGGHHHHHHHHHHHHHHHHHHHHHHHHHHHHHHHHHHHHHHHHHHHHHHFHHHHHHHHHHGHHHHHHHHHHHHHCHHHHHHHHHHHGGGHHHGHFHGFHHHFFGHHHHHHHHHHGHHHHHHHHHHHGHHHHGHGFHFHHHHGEHHHHHFGFGGDGG
@M05620:45:000000000-G6HP7:1:1101:10286:7647 1:N:0:159
TACCTGTACTGGGGAAGCATTTGAATATCCCCCCATGGTGATGGGGACGGAGAACTGCTCCATAAACACAGGCAACGTGCCTAACTTTCCCGGGAAGATGAAGTCAAAGAGCGACCACAGCTCTGAGGTTATTTTGCATCGGTGAGCCAGACAGAATGATCCGATGAGGGGTGCGAAACTATTTGAGGAAAGGAAGCACCTTTTTATTAAATTTACCTTTTAGCAATCGCCATTCCTACCCTAAAGATCGG
+
CCCCCFFFFFFFGGGGGGGGGGHHHHHHHHHGGGGHHHHHGHHHHGGGGGGGGHHHHHHHHHHHHHHHHHHHGGHHGHHHHHHHHHHHHHHGGGGGGHHHHHHHHHHHHHHHGGGGGHHHHHHHHHHGGHHHHHHHHHHHGGGGGHHHHHHGHHHHHHGHHHHGGGHHHGGGGGGCCGGGGGGGGGGGGGGGG9FFGGGEGGGGGGGGGFFFFFFFFFFFFFFFFFFFFFFFFFFFFFFFFFFFFFFFFFA
@M05620:45:000000000-G6HP7:1:1101:20373:7721 1:N:0:159
ATCTCTATCTCCTAAAAACCTGTTTAGATTTGGAGATAGACCTTCAGGTTTTTCATCATTTTCTGCATGAATTATACATTGACCACGTTCCAGCGTGGTCAGTTTGCAGCATTCTGTTATTTTGTTTGACAGAGTGTCTTGTTGAGAACATATGTAGGACATGATTTTTTCCTGCAACAGGGAAAATAAAGTATAAGTTTTAAAGATTTATTCTTTAATAAAGGATCTCAAAGCCAGCTTTAGAAAAAGGA
+
ABCCCFFFFFFFGGGGGGGGGGHHHHHHHHHHHFHHHHHFHHHHHHHHHHHGGHHHHHHHHHHHHHHHHHHHHHHHHHHHHHHHHHGHHHHHHHGGGGHHHHHHHHHHHHHHHHHHHHHHHHHHHHHHHHHHHHHHHHHHHHHHGHHHHHHHHHHHHHHHHHGHHHHHHGHHHHHHHHHHHGGHHHHHHGGHHHGHHHHHHHHHHHHHHHHHHHHHHHHH<GHHFHHHGHGHGHHHHGHHHHHHHHHFGGH
@M05620:45:000000000-G6HP7:1:1101:20371:7740 1:N:0:159
ATCTCTATCTCCTAAAAACCTGTTTAGATTTGGAGATAGACCTTCAGGTTTTTCATCATTTTCTGCATGAATTATACATTGACCACGTTCCAGCGTGGTCAGTTTGCAGCATTCTGTTATTTTGTTTGACAGAGTGTCTTGTTGAGAACATATGTAGGACATGATTTTTTCCTGCAACAGGGAAAATAAAGTATAAGTTTTAAAGATTTATTCTTTAATAAAGGATCTCAAAGCCAGCTTTAGAAAAAGGA
+
DDDDDFFFFFFFGGGGGGGGGGHHHHHHHHHHHHHHHHHHHHHHHHHHHHHGGHHHHIHHHHHHIHHHHHHHHHHHHHHHHHHHHHGHHHHHHHGGGGHHHHHHHHHHHHHHHHHHHHHHHHHHHHHHHHHHHHHHHHHHHHHHHHHHHHHHHHHHHHHHHHHHHHHHHGHHHHHHHHHHHGGHHHHHHHHHHHHHHHHHHHHHHHHHHHHHHHHHHHHHHHHHHHHHHHHHHHHHHGHHHHHHHHHHGGH
@M05620:45:000000000-G6HP7:1:1101:10911:7800 1:N:0:159
CATCCTGACCCTGAAGTACCCCATTGAGCATGGCATCGTCACCAACTGGGACGACATGGAGAAGATCTGGCACCACACCTTCTACAACGAGCTGCGCGTGGCCCCGGAGGAGCACCCAGTGCTGCTGACCGAGGCCCCCCTGAACCCCAAGGCCAACAGAGAGAAGATGACTCAGGTGAGGCTCGGCCGACGCCCGTGCTCCTCCCGTCCTTTCCCCAGTCATTTTCTGCCCGGCTTGATTTCTGACATTA
+
DDDDDFFFFFFFGGGGGGGGGGGHHHHHHHHHHHHHHGHHHGHHHGHHHHHHGGGGGHHHHHHHHHHHHHHHHGHHHGGHHHHHHHHHGGGGGHHGGGGGGGHHGGGGGGGGHHHHGGHHHHHHHHHHHHGGGGGGGGGGGGHHHHGGGGHGHHGGGGGGGGGGGGGGGGGGGGGGGGGGGGGGFFFFFFFFFFFFFFFFFFFFFFFEFFFFFFFFFFFFFFFFFHHHHFFFFCFFFFFFFFFFFBFFFF0
@M05620:45:000000000-G6HP7:1:1101:8334:7811 1:N:0:159
ATCTCTATCTCCTAAAAACCTGTTTAGATTTGGAGATAGACCTTCAGGTTTTTCATCATTTTCTGCATGAATTATACATTGACCACGTTCCAGCGTGGTCAGTTTGCAGCATTCTGTTATTTTGTTTGACAGAGTGTCTTGTTGAGAACATATGTAGGACATGATTTTTTCCTGCAACAGGGAAAATAAAGTATAAGTTTTAAAGATTTATTCTTTAATAAAGGATCTCAAAGCCAGCTTTAGAAAAAAGA
+
CCCCCFFFFFFFGGGGGGGGGGHHHHHHHHHHHHHHHHHHHHHHHHHHHHHGGHHHHHHHHHHHHHHHHHHHHHHHHHHHHHHHGHGHHHHHHHGGGGHHHHHHHHHHHHHHHHHHHHHHHHHHHHHHHHHHHHHHHHHHHHHHHHHHHHHHGHHHHHHHHHHHHHHHHGHHHHGHHHHHHGGHHHHHHHHHHHHHHGGHHHHHHHHHHHHHHHHHHHHHHHHHGHHHHGHGHHHHHGHHHHHHHHHHGDE
@M05620:45:000000000-G6HP7:1:1101:18470:7828 1:N:0:159
CATCCTGACCCTGAAGTACCCCATTGAGCATGGCATCGTCACCAACTGGGACGACATGGAGAAGATCTGGCACCACACCTTCTACAACGAGCTGCGCGTGGCCCCGGAGGAGCACCCAGTGCTGCTGACCGAGGCCCCCCTGAACCCCAAGGCCAACAGAGAGAAGATGACTCAGGTGAGGCTCGGCCGACGCCCGTGCTCCTCCCGTCCTTTCCCCAGTCATTTTCTGCCCGGCTTGATTTCTGACATTA
+
CCDDDFFFFFFFGGGGGGGGGGGHHHHHHHHHHHHHHGHHHGHHHGHHHHHHGGGGGHHHHHHHHHHHHHHHHGHHHGGHHHHHHHHHGGGGGHHGGGGGGGHHGGGGGGGGHGHHGGHGHHHHHHHHHHGGGGGGGGGGGGHHHHGGGGHGHHGGGGGGGGGGGGGGGGGGGGGGGGGGGGGGFFFFFFFFFFFFBFFFFFFFFFFEFFFFFFFFFFFFFFFFFFFFFFFFFFFFFFFFFFFFF:FFFF0
@M05620:45:000000000-G6HP7:1:1101:9497:7873 1:N:0:159
ATCTCTATCTCCTAAAAAGGAAGAAAGGGGAGGGAAGATCGGAAGAGCACACGTCTGAACTCCAGTCACGTCGACGCATCTCGTCTGCCGTCTTCTGCTTGAAAAAAAAATTCTCTTATTTTTTTTGACCGAGTCTCTTGTTGCCACCATATGCAGGACATGATTTTTTCCTGCAACAGGTCAAATCCAGTATCCGTTTTCCACATTTATTCTTTCCTAAAGGTTCTCAAAGCCCTCTTTTTCAAAAGTCA
+
AAAAAFFFFBF1FGGGGBAEAAG0B0BC???FGEG0/0FGEE?FEFHB10BBAAF0A12BGHECAFEBBEGG??@/>>?>@FF//?FBG@?E>>>DE1>BF01<<0B>CC01?2>221@FGF1A-A-<=1<-<E/0=<00=CC00:0;.00C00:<.;CHEB00;B0C9BFF0;990;/.0//00;0/:00;9//-;FBA/////9;F/BFFFB9//;;/////;9//////-9ABA-FF////9///9//
@M05620:45:000000000-G6HP7:1:1101:10714:7911 1:N:0:159
CATCCTGACCCTGAAGTACCCCATTGAGCATGGCATCGTCACCAACTGGGACGACATGGAGAAGATCTGGCACCACACCTTCTACAACGAGCTGCGCGTGGCCCCGGAGGAGCACCCAGTGCTGCTGACCGAGGCCCCCCTGAACCCCAAGGCCAACAGAGAGAAGATGACTCAGGTGAGGCTCGGCCGACGCCCGTGCTCCTCCCGTCCTTTCCCCAGTCATTTTCTGCCCGGCTTGATTTCTGACATTA
+
BABBBFFFFFFFGGGGGGGGGGGHHHHHGGGHHGHHHGHHHGHFGGHHGGHHGGGGGHHHGHHHHHHHHHHHHGHHHGGHHHHHHHFHGGGGGHHGGGGGGGHHGGGGGGGGHHHHGGHHHHHHHHHHHHGGGGGGGGGGGGHHHHGGGGHGHHGGGGGGGGGGGGFGGGGGGGGGGGGGGGGGFFFFFFFFFFFFDDFFFFFFFFFEFFFFFFFFFFFFFFFFFFFFFFFFFFFFFFFFFFFFFFFFFF/
@M05620:45:000000000-G6HP7:1:1101:10735:7915 1:N:0:159
CATCCTGACCCTGAAGTACCCCATTGAGCATGGCATCGTCACCAACTGGGACGACATGGAGAAGATCTGGCACCACACCTTCTACAACGAGCTGCGCGTGGCCCCGGAGGAGCACCCAGTGCTGCTGACCGAGGCCCCCCTGAACCCCAAGGCCAACAGAGAGAAGATGACTCAGGTGAGGCTCGGCCGACGCCCGTGCTCCTCCCGTCCTTTCCCCAGTCATTTTCTGCCCGGCTTGATTTCTGACATTA
+
DDDDDFFFFFFFGGGGGGGGGGGHHHHHHHHHHHHHHGHHHGHHHGHHGHHHGGGGGHHHHHHHHHHHHHHHHGHHHGGHHHHHHHHHGGGGGHHGGGGGGGHHGGGGGGGGHHHHGGHGHHHHHHHHHHGGGGGGGGGGGGHHHHGGGGHGHGGGGGGGGGGGGGGGGGGGGGGGHGGGGGGGFFFFFFFFFFFFCFFFFFFFFFFFFFFFFFFFFFFFFFFFFFFFFFFFFFFFFDAFFFFFFFFFFF:
@M05620:45:000000000-G6HP7:1:1101:10723:7930 1:N:0:159
CATCCTGACCCTGAAGTACCCCATTGAGCATGGCATCGTCACCAACTGGGACGACATGGAGAAGATCTGGCACCACACCTTCTACAACGAGCTGCGCGTGGCCCCGGAGGAGCACCCAGTGCTGCTGACCGAGGCCCCCCTGAACCCCAAGGCCAACAGAGAGAAGATGACTCAGGTGAGGCTCGGCCGACGCCCGTGCTCCTCCCGTCCTTTCCCCAGTCATTTTCTGCCCGGCTTGATTTCTGACATTA
+
BBBBBFFFFFFFGGGFGBFGGGGHHFHFGGGFFGHHHEGHHGHHHGHH32FFEGGGGFH3GCEHHHHGFGHGGFHHEEGHGHHHHFHHGGFGGHHCFGEGGGHHGGGFGGDDHHHHGGHGHHHHHHHHHHFFGGGGGGGGGGHHHHGGGGHGHHEGGGGGGGGGGGGGGBFGGGGGGGGGGGGGFFFFFFFFFFFA@ADFFFFFFFFFFFFFFFFFFFFFFBFFFFFFFFFFFFFFF-;FFFFFFFBFFF/
@M05620:45:000000000-G6HP7:1:1101:8590:7936 1:N:0:159
ATCTCTATCTCCTAAAAACCTGTTTAGATTTGGAGATAGACCTTCAGGTTTTTCATCATTTTCTGCATGAATTATACATTGACCACGTTCCAGCGTGGTCAGTTTGCAGCATTCTGTTATTTTGTTTGACAGAGTGTCTTGTTGAGAACATATGTAGGACATGATTTTTTCCTGCAACAGGGAAAATAAAGTATAAGTTTTAAAGATTTATTCTTTAATAAAGGATCTCAAAGCCAGCTTTAGAAAAAGGA
+
CCCCCFFFFFFFGGGGGGGGGGHHHHHHHHHHHHHHHHHHHHHHHHHHHHHGGHHHHIHHHHHHIHHHHHHHHHHHHHHHHHHHHHGHHHHHHHGGGGHHHHHHHHHHHHHHHHHHHHHHHHHHHHHHHHHHHHHHHHHHHHHHHHHHHHHHHHHHHHHHHHHHHHHHHGHHHHHHHHHHHGGHHHHHHHHHHHHHHHHHHHHHHHHHHHHHHHHHHHHHHHHHGHHHHHHHHHHHHGHHHHHGHHHHGGH
@M05620:45:000000000-G6HP7:1:1101:8584:7956 1:N:0:159
ATCTCTATCTCCTAAAAACCTGTTTAGATTTGGAGATAGACCTTCAGGTTTTTCATCATTTTCTGCATGAATTATACATTGACCACGTTCCAGCGTGGTCAGTTTGCAGCATTCTGTTATTTTGTTTGACAGAGTGTCTTGTTGAGAACATATGTAGGACATGATTTTTTCCTGCAACAGGGAAAATAAAGTATAAGTTTTAAAGATTTATTCTTTAATAAAGGATCTCAAAGCCAGCTTTAGAAAAAGGA
+
DCCCDFFFFFFFGGGGGGGGGGHHHHHHHHHHHHHHHHHHHHHHHHHHHHHGGHHHHHHIIIHHHHHHHHHHHHHHHHHHHHHHHHGHHHHHHHGGGGHHGHHHHHHHHHHHHHHHHHHHHHHHHHHHHHHHHHGHHHHHHHHHHHHHHHHHHHHHHHHHHHHHHHHHHGHHHHHHHHHHHGGGHHHHHHHHHHHHHHHHHGHHHHHHHHHHHHHHHHHHHGHHHHHHHHHGHHHHHGHHHGGGGHGHGGH
@M05620:45:000000000-G6HP7:1:1101:25149:7992 1:N:0:159
CATCCTGACCCTGAAGTACCCCATTGAGCATGGCATCGTCACCAACTGGGACGACATGGAGAAGATCTGGCACCACACCTTCTACAACGAGCTGCGCGTGGCCCCGGAGGAGCACCCAGTGCTGCTGACCGAGGCCCCCCTGAACCCCAAGGCCAACAGAGAGAAGATGACTCAGGTGAGGCTCGGCCGACGCCCGTGCTCCTCCCGTCCTTTCCCCAGTCATTTTCTGCCCGGCTTGATTTCTGACATTA
+
CCCCCFFFFFFFGGGGGGGGGGGHHHHHHHHHHHHHHGHHHGHHHGHHHHHHGGGGGHHHHHHHHHHHHHHHHGHHHGGHHHHHHHHHGGGGGHHGGGEGGGHHGGGGGGGGHHHHGGHGHHHHHHHHHHGGGGGGGGGGGGHHHHGGGGHGHHGGGGGGGGGGGGGGGGGGGGGGGGGGGGGGFFFFFFFFFFFFBFFFFFFFFFDEFFFFFFFFFFFFFEFFFFFFFFFFDFFFFFFFFFFFFEFFFF0
@M05620:45:000000000-G6HP7:1:1101:24556:7999 1:N:0:159
CATCCTGACCCTGAAGTACCCCGGCTTGATTTCTGACATTAGATCGGAAGAGCACACGTCTGAACTCCAGTCACGTCGACGCATCTCGTATGCCGTCTTCTGCTTGAAAAAAAAAAAAAAAAAAAAACAAACAGCGAAAAAACATATAATGAATAAAGAAAAAAATACCAATAAAAAAGAAGTATAAAAAGGTACATAAGTAGTAGAGAGGCGTAACAAGAATAAGCCAAAATGACTAAGTGGAAAAGGAG
+
CCCCCFFFFFFFGGGGGGGGGGGGGGGGHHHHHHHHHHHHHHHHHHGGGGHHHHHHHGHHHGHHHHHHHHHHHGGHHGGGGGGGGHHFFGHHHHGFGHGHHHHHHHHHHHHGGGGC>>-<-<<---:....../9-----.9..000000000000000.//.--9000000:0000-.../00000000..00000;0:000;;0000...-.-..00/;/000000///.:0000000;00000//./.
@M05620:45:000000000-G6HP7:1:1101:7958:8023 1:N:0:159
TACCTGTACTGGGGAAGCATTTGACACTCTTTCCCTACACGACGCCATTCCTACCCTAAAGATCGGAAGAGCACACGTCTGAACTCCAGTCACGTCGACGCATCTCGTATGCCGTCTTCTGCTTGAAAAAAAAAAAAAAAACACACATAACTACTAATCTACTAACATAGATCATCATAAGATAAAATTACAGTAGGGTATAAACACACACTCATCTTTCTGACATAGAGACAGAAATCATCGAGAAACAT
+
CDEDDFFFFFFFGGGGGGGGGGHHHHHHHHHHHHHHGHHHGGGGGGGGHHHHHHHHHHGHHHHHHGGGGHHHHHHHGHHHGHHHHHHHHHHHHGHHGGGGGGEEFHHGGHHHHGGGHGHHHHHHHGHHHHGGGCG><-<-:......0:101<0:1110111111001111:101111111111:111001101110.//0111<1..<..<//111111111<011<111////00110110/...0//:
@M05620:45:000000000-G6HP7:1:1101:16467:8080 1:N:0:159
AGATTACTGCAACAGTTCCCCCTGGACCTGGAAAAGTTTCTTGCCTGGCTTACAGAAGCTGAAACAACTGCCAATGTCCTACAGGATGCTACCCGTAAGGAAAGGCTCCTAGAAGACTCCAAGGGAGTAAAAGAGCTGATGAAACAATGGCAAGTAAGTCGGGCATTTCCGCTTTAGCACTCTTGTGGATCCAATTGAACAATTCTCAGCATTTGTACTTGTAACTGACAAGCCAGGGACAAAACAAAGAT
+
AAAAAFFFBF@@GG1FGGGGGGGGHHHHHB0G1FGHGHHHHHHHGHHFHHHFHHFHGHHHHHFGHHHHHHHHCHHGHHHHHHHHHHHGHHBGHHGGEGHHHHHHCGGHGHGHFFHHHHHHGH1?>FEFF1BFFFHHHHGHH>GHHHHHHHHHHGHHHHHHGGGCGGHHHGGGGGGF1FHHHHHHHBGFHFHHHGHGHBGH0GCHHHHHHHGHGHHHHFHFGHHHHHBFFGFFEEF.9.AE.AFFGGGFGG0
@M05620:45:000000000-G6HP7:1:1101:16485:8086 1:N:0:159
AGATTACTGCAACAGTTCCCCCTGGACCTGGAAAAGTTTCTTGCCTGGCTTACAGAAGCTGAAACAACTGCCAATGTCCTACAGGATGCTACCCGTAAGGAAAGGCTCCTAGAAGACTCCAAGGGAGTAAAAGAGCTGATGAAACAATGGCAAGTAAGTCGGGCATTTCCGCTTTAGCACTCTTGTGGATCCAATTGAACAATTCTCAGCATTTGTACTTGTAACTGACAAGCCAGGGACAAAACAAAGAT
+
A?ABBFFFFFDFGGFGGGGGGGGGHHHHHHFHHHHHGHHHHHHHHHHHHHHHHHHHHHHHHHHHHHHHHHHHHHHHHHHHHHGHGHHHHHHHHHGGGGHHGHHHHHHHGHHHHHHHHHHHHG3F/FEEHDFHHGHHHHGHH?FGHHHHHHHHHGHHHHHHGGGGGHHHHHGGGGGHHHHHHHHHHGHGHHHHHHHHHFHHHHHHHHHHHHGHHHHHHHHGHHHGHHGGGGGGGGGGGGGGGFFAFGGGGGF
@M05620:45:000000000-G6HP7:1:1101:15574:8088 1:N:0:159
CATCCTGACCCTGAATTACCCCATTGAGCATGGCATCGTCACCAACTGGGACGACATGGAGAAGATCTGGCACCACACCTTCTACAACGAGCTGCGCGTGGCCCCGGAGGAGCACCCAGTGCTGCTGACCGAGGCCCCCCTGAACCCCAAGGCCAACAGAGAGAAGATGACTCAGGTGAGGCTCGGCCGACGCCCGTGCTCCTCCCGTCCTTTCCCCAGTCATTTTCTGCCCGGCTTGATTTCTGACATTT
+
DDDDDFFFFFFFGGGGGGGGGGGHHHHHHHHHHHHHHGHHHGHHHGHHHHHHGGGGGHHHHHHHHHHHHHHHHGHHHGGHHHHHHHHHGGGGGHHGGGGGGGHHGGGGGGGGHHHHGGHGHHHHHHHHHHGGGGGGGGGGGGHHHHGGGFHGHGGGGGGGGGGGGGGGGGGGGGGGHGGGGGGFFFFFFFFFFFFFDFFFFFFFFFFFFFFFFFFFFFFFFFFFFFFFF0BEAAFFFFAFFFFFB0BBFF0
@M05620:45:000000000-G6HP7:1:1101:15583:8105 1:N:0:159
CATCCTGACCCTGAATTACCCCATTGAGCATGGCATCGTCACCAACTGGGACGACATGGAGAAGATCTGGCACCACACCTTCTACAACGAGCTGCGCGTGGCCCCGGAGGAGCACCCAGTGCTGCTGACCGAGGCCCCCCTGAACCCCAAGGCCAACAGAGAGAAGATGACTCAGGTGAGGCTCGGCCGACGCCCGTGCTCCTCCCGTCCTTTCCCCAGTCATTTTCTGCCCGGCTTGATTTCTGACATTT
+
CCCCCFFFFFFFGGGGGGGGGGGHHHHHHHHHHHHHHGHHHGHHHGHHHHHHGGGGGHHHHHHHHHHHHHHHHGHHHGGHHHHHHHHHGGGGGHHGGGGGGGHHGGGGGGGGHHHHGGHHHHHHHHHHHHGGGGGGGGGGGGHHHHGGGDHGHGGGGGGGGGGGGGGGGGGGGGGGGGGGGGGFFFFFFFFFFFFF@DFFFFFFFFFEDFFFFFFFFFFFFFFFFFFFFBFEFFFFFFFFFFFFF0BFFF0
@M05620:45:000000000-G6HP7:1:1101:5800:8109 1:N:0:159
CATCCTGACCCTGAAGTACCCCGGCTTGATTTCTGACATTAGATCGGAAGAGCACACGTCTGAACTCCAGTCACGTCGACGCATCTCGTATGCCGTCTTCTGCTTGAAAAAAAAAAAACCCAATCGTTCATAAGCCTCCTCTCACCCTTCACAGACCCTCGAGACTCGCCCCTGTCTCACGCTTGTTCACCACATTTTCCCCTCCCCCTCTTTTCTCCTTTTCCGTTCCCCCCCATGTAATATACTAATAT
+
CCCCCFFFFFFFGGGGGGGGGGGGGGGGHHHHHHHGHHHHHHHHHHGGGGHHHHHHHGHHHGHHHHHHHHHHHHGGHGGGGGGGEHHHGEHHHHGFGHGGGHHHHHGGHHHGGGGG<<//..<00.<.0111110<0/.</0/00...//0:0:0;../.-..:;00.--;9..900900......000000..0000000;B.;...-:;B000099009000.:0//0/9--;//0900;00:0;000;
@M05620:45:000000000-G6HP7:1:1101:3960:8115 1:N:0:159
TACCTGTACTGGGGAAGCATTTGACACTCTTTCCCTACACGACGCCATTCCTACCCTAAAGATCGGAAGAGCACACGTCTGAACTCCAGTCACGTAGACGCATCTCGTATGCCGTCTTCTGCTTGAAAAAAAAAAACTAATTAAGCCACCTACCCACAGAACTACTCTCCTGCAGTTCAGTCGGTATACATCACCAGGCTTCTTCCGACGCTGTCCGATCCACAGTAGTCCCTCTCGCTCTTCATCTAGCA
+
BAABAFFFFFFFGFFAGGGGGGHFHHHFHHHHGHHHHHHGGGGEGEDFHGGHFGHHHFGHFFHFFEEEEFFCGHHGEHHHGHGGHHHHGGHGGEFGFFHGECAEGHB??BFFBE?EGGFHHHHHHA2DGHCCC>/-.11<=11111//<..//<.0..</:/0:/0000;0////0000;00.--..00000;0:0....;/;099..9--:..//...-.///.///:/://../99:..9B////////
@M05620:45:000000000-G6HP7:1:1101:17545:8119 1:N:0:159
TACCTGTACTGGGGAAGCATTTGAATATCCCCCCATGGTGATGGGGACGGAGAACTGCTCCATAAACACAGGCAACGTGCCTAACTTTCCCGGGAAGATGAAGTCAAAGAGCGACCACCTCTCTTCGGAGTTTATTTTGCATCGCTACGCCAGACCGAATGATCCTATGAGGGGAGCGAACCTATTTGAGGCAATCAAGCACCTTTTTATTCATTTTACCTTTTAGCACTCTCCCTTCCTACCCTAAAGAT
+
A1AAADDFFF3C1A111A1AGFFAAFGFHHHFGGCH00BD1BAFA/AEA///E0FFFGHGHEFGB1F1FCGCFEGHEHEHGF11FDGHFFGE/E/EEHFHFG1>BF>GF0BG/@C@/</0@FCGHGCFF//?F<GHHBDF111E.>.-.--A-CE.--::/;C0;00;0:0/.-.-.-;--;/9;;F0;C/.9-//;;/;-;-BFFBF-/;///;;///;FFFF//BF/9B/://;/B99/;AAF--////
@M05620:45:000000000-G6HP7:1:1101:17543:8138 1:N:0:159
TACCTGTACTGGGGAAGCATTTGAATATCCCCCCATGGTGATGGGGACGGAGAACTGCTCCATAAACACAGGCAACGTGCCTAACTTTCCCGGGAAGATGAAGTCAAAGAGCGACCACAGCTCTTCGGAGGTTATTTTGCATCGGTGAGCCAGACAGAATGATCCGATGAGGGGTGCGAAACTATTTGAGGAAAGGAAGCACCTTTTTATTAAATTTACCTTTTAGCAATCGCCATTCCTACCCTAAAGAT
+
CCCDDFFFFFFFGGGGGGGGGGHHHHHHHHHGGGGHHHGHHHHHHGGGGGGGGHHHHHHHHHHHHHHHHHHHGHHHGHHHHHHHHHHHHHHGGGGGGHHHHHHHHHHHHHHHGGGGGHHHHHHHHHHGGGGGHHHHHHHHHHHGGGGGHGHHHHGHHHHHHHHHHHGGGHHHGGEFGGGGGGGGGHHHGGGFGFGGGGGGGGFFFFFFFFFFFFFFFFFFFFFFFFFFEFFFFFFFFFFFFFFFFFFFFFF
@M05620:45:000000000-G6HP7:1:1101:3955:8146 1:N:0:159
TACCTGTACTGGGGAAGCAATCGCCATTCCTACCCTAAAGATCGGAAGAGCACACGTCTGAACTCCAGTCACGTCGACGCATCTCGTATGCCGTCTTCTGCTTGAAAAAAAAAAACCAGTTCTGCTGGCCGGGGCTCCTTGGTACGCCCAGGCGAACCGCGAGAAGATGACTTGTGAGAGGCTCGATGCAGGCTCGTTCTTCTCGCTTTATTCTCCCAGCCCTTTTCTCCCCGCCTTCTTTTCTGACATTA
+
AAAA34FFFFDFGCFEFCGEGGGAAEFHGHHCCFHHBHFFHBFFGDAEFEFFGGHGHEGFBFHHHHHF5BGG?CG?EE??/1/BG1?1FEFFEEEAF4GF4?33?33G0/BC///?/??F11<FFH1?/<-<----<</00/000..--:..;--;----9-9:.9/;9B//////////..9.--//.//...9-9:.9////...;9////////./....99/:////.--9.;/;BF/////99/9/
@M05620:45:000000000-G6HP7:1:1101:13993:8163 1:N:0:159
TACCTGTACTGGGGAAGCATTTGAATATCCCCCCATGGTGATGGGGACGGAGAACTGCTCCATAAACACAGGCAACGTGCCTAACTTTCCCGGGAAGATGAAGTCAAAGAGCGACCACAGCTCTTCGGAGGTTATTTTGCATCGGTGAGCCAGACAGAATGATCCGATGAGGGGTGCGAAACTATTTGAGGAAAGGAAGCACCTTTTTATTAAATTTACCTTTTAGCAATCGCCATTCCTACCCTAAAGAT
+
AAABBFFBFFFFCEGFEG4EFDBGHHFFHHHGGGGHHGHGGHHGGGGGGGGGEHHHHHHHHHHHGHHFHECGFHEFEGAGGGHFGHHHHHFA/E??/GEHHFGFGGHBEGHHGGGG/F/<GFFHDHHGFCGDHGHHHHHGFGHG?<CAGHHFHFGGFFCGHHHHHH.EEGHHG-CDGGG-?AFCFGGGFFF0C99.BBFEFGFFFFBFEFFF/9FFFBBBFFFF//BF/9FEEFFFFFFFFFFFF.FF//B
@M05620:45:000000000-G6HP7:1:1101:14010:8170 1:N:0:159
TACCTGTACTGGGGAAGCATTTGAATATCCCCCCATGGTGATGGGGACGGAGAACTGCTCCATAAACACAGGCAACGTGCCTAACTTTCCCGGGAAGATGAAGTCAAAGAGCGACCACAGCTCTTCGGAGGTTATTTTGCATCGGTGAGCCAGACAGAATGATCCGATGAGGGGTGCGAAACTATTTGAGGAAAGGAAGCACCTTTTTATTAAATTTACCTTTTAGCAATCGCCATTCCTACCCTAAAGAT
+
DDDDDFFFFFFFGGGGGGGGGGHHHHHHHHHGGGGHHHGHHHHHHGGGGGGGGHHHHHHHHHHHHHHHHHHHGHHHGHHHHHHHHHHHHHHGGGGGGHHHHHHHHHHHHHHHGGGGGHHGHHHHHHHGGGGEHHHHHHHHGHHGGGGGHGHHHHGHHHHGHHHHHHGGGHHHGGEEGGFGGGGGGGGGGGGGGFGGGGGGGGFFFFFFFFFFFFFFFFFFFHFFFFFFFFFFFFFFFFFFFFFFFFFFFFF
@M05620:45:000000000-G6HP7:1:1101:17651:8181 1:N:0:159
AAACCAAGCACACGTCTGAACTCCAGTCACGTCGACGCATCTCGTATGCCGTCTTCTGCTTGAAAAAAAAAAACTACCATCACCACAACCCCCCTTTCTCCCATTCCCCCCATCTCTTTTTCTATTTGCCCTCCTCTCTTACCACTCTCTCCCTCCTTACCTACTTCTCCTCTTTCTCCCCCCAACTGCTCGTCTCTCTCTCTACACTTCTTCTGTTTTACCCGCTCTCACTTCCCGCCTCCGACCCAGCT
+
CCCCCBCFCFFFGGGGGGGGGGHHFHHHFHFHHFGGGGGEGHHHFGHHHHGEGHGHHHHHHHHHHHHGGGGC>/333B34B3323?/?//?E///022>22222222?2/</0>>1<=1110<11111111/..//0/<D00/0</<0:00////;/00:/00/0;00000:90090;0/9.--.;/;9//.-../;/://////////;9//:;9///////.--9.;9////;/:--....----...;
@M05620:45:000000000-G6HP7:1:1101:10214:8237 1:N:0:159
AGATTACTGCAACAGTTCCCCCTGGACCTGGAAAAGTTTCTTGCCTGGCTTACAGAAGCTGAAACAACTGCCAATGTCCTACAGGATGCTACCCGTAAGGAAAGGCTCCTAGAAGACTCCAAGGGAGTAAAAGAGCTGATGAAACAATGGCAAGTAAGTCAGGCATTTCCGCTTTAGCACTCTTGTGGATCCAATTGAACAATTCTCAGCATTTGTACTTGTAACTGACAAGCCAGGGACAAAACAAAGAT
+
BBCCCFFFFFDFGGGGGGGGGGGGHHHHHHHHHHHHHHHHHHHHHHHHHHHHHHHHHHHHHHHHHHHHHHHHHHHHHHHHHHHHHHHHHHFHHHGGGGHHHHCFHHHHGHHHHHGHHHHHHHHGGGGGHHHHHGHHHHHHHHHHHHHHHHHHHGHHHHHHHHHHHHHHHHGGGGGHHHGHHHHHHHHGHHHHH0GHHHHHHHHHHHHHHHHHHHHHHHHHHHHGHHHHHHHHHGGGGGGGGGFFGGGGGGF
@M05620:45:000000000-G6HP7:1:1101:10232:8239 1:N:0:159
AGATTACTGCAACAGTTCCCCCTGGACCTGGAAAAGTTTCTTGCCTGGCTTACAGAAGCTGAAACAACTGCCAATGTCCTACAGGATGCTACCCGTAAGGAAAGGCTCCTAGAAGACTCCAAGGGAGTAAAAGAGCTGATGAAACAATGGCAAGTAAGTCAGGCATTTCCGCTTTAGCACTCTTGTGGATCCAATTGAACAATTCTCAGCATTTGTACTTGTAACTGACAAGCCAGGGACAAAACAAAGAT
+
B?AABFFFFFFFGGGGGGGGGGGGHHHHHHHHHHHHGHHHHHHHHHHHHHHHHHHHHHHHHHHHHHHHHHHHHHHHHHHHHHHHGHHHHHHHHHGFGGHHHHGFHHHHGHHHHHFFHHHFGGHGGGGGGHHFHGHHHHHHHHGHHHGHHHHHHGHHHHHHHHHHHHHHHHGGEGGHHHHHHHHHHFHGHHHHHHHHHGHGHHHHHHHGHHGHHGHHHFGHHFHCHHGFFGGCHGGFGGGGGAFGGEEGGGB
@M05620:45:000000000-G6HP7:1:1101:24358:8248 1:N:0:159
TACCTGTACTGGGGAAGCATTTGAATATCCCCCCATGGTGATGGGGACGGAGAACTGCTCCATAAACACAGGCAACGTGCCTAACTTTCCCGGGAAGATGAAGTCAAAGAGCGACCACAGCTCTTCGGAGGTTATTTTGCATCGGTGAGCCAGACAGAATGATCCGATGAGGGGTGCGAAACTATTTGAGGAAAGGAAGCACCTTTTTATTAAATTTACCTTTTAGCAATCGCCATTCCTACCCTAAAGAT
+
CCCCCFFFFFFFGGGGGGGGGGHHHHHHHHHGGGGHHHHHHHHHHGGGGGGGGHHHHHHHHHHHHHHHHHHHGHHHGHHHHHHHHHHHHHHGGGGGGHHHHHHHHHHHHHHHGGGGGHHHHHHHHHHGGGGEHHHHHHHHHHHGGGGGHHHHHHGHHHHHHHHHHHEGGHHHGGEEGGGGGGGGGGGGGFGFFGGGGGGGGGFFFFFFFFFFFFFFFFFFFFFFFFFFFFFFFFDFFFFFFFFFFFFFFFF
@M05620:45:000000000-G6HP7:1:1101:3802:8259 1:N:0:159
CATCCTGACCCTGAAGTACCCCGGCTTGATTTCTGACATTAGATCGGAAGAGCACACGTCTGAACTCCAGCCACGCAGATGCATCTAGGATCTCGTCTTCTGCTTGAAAGAAAACCCAGTGCTTCTGACCGAGGCCCCCCTGAACCCCAAGGCCACCAGAGATAAGATGACTCAGTTGCCGCTCGGCCGACGCCCGTGCTCCTCCCGTCCTTTCCCCAGTCCTTTTCTGCCCCGCTTGATTTCCTACCTTT
+
AAA@AFFFFFFFGGGGGGGGGGC?0A0A01DA2222D1F2DA12A///ABF00BGH0E0/0/F2AFH11F0/BB>////11B12B1111@10120/??F221>11B0B>1B00B0/?F/1<B21BBB>BC/@//>FCCGGCEGGHGGGC...<...<..<.<000<;C;0;0:0:0;000-:-9--.9;-A--;;---;99BFFB9-9:9-/B/9BF--;F/9B/F/9/9/--9@-BAA/B////;/-;//
@M05620:45:000000000-G6HP7:1:1101:10067:8260 1:N:0:159
ATCTCTATCTCCTAAAAACCTGTTTAGATTTGGAGATAGACCTTCAGGTTTTTCATCATTTTCTGCATGAATTATACATTGACCACGTTCCAGCGTGGTCAGTTTGCAGCATTCTGTTATTTTGTTTGACAGAGTGTCTTGTTGAGAACATATGTAGGACATGATTTTTTCCTGCAACAGGGAAAATAAAGTATAAGTTTTAAAGATTTATTCTTTAATAAAGGATCTCAAAGCCAGCTTTAGAAAAAGGA
+
DCCDDFFFFFFFGGGGGGGGGGHHHHHHHHHHHHHHHHHHHHHHHHHHHHHGGHHHHIHIIIHHHHHHHHHHHHHHHHHHHHGHHHGHHHHHHHGGGGHHHHHHHHHHHHHHHHHHHHHHHHHHHHHHHHHHHHHHHHHHHHHHHHHHHHHHHHHHHHHHHHHHHHHHHGHHHHHHHHHHHGGHHHHHHHHHHHHHHHHHHHHHHHHHHHHHHHHHHHHHHHHHHHHHHHHHHGGHHGHHHHGGHHHHGGH
@M05620:45:000000000-G6HP7:1:1101:24182:8260 1:N:0:159
AGATTACTGCAACAGTTCCCCCTGGACCTGGAAAAGTTTCTTGCCTGGCTTACAGAAGCTGAAACAACTGCCAATGTCCTACAGGATGCTACCCGTAAGGAAAGGCTCCTAGAAGACTCCAAGGGAGTAAAAGAGCTGATGAAACAATGGCAAGTAAGTCAGGCATTTCCGCTTTAGCACTCTTGTGGATCCAATTGAACAATTCTCAGCATTTGTACTTGTAACTGACAAGCCAGGGACAAAACAAAGAT
+
BAABCFFFFFDFGGGFGGGGGGGGHHHHHHHHHHHHGHHHHHHGHHHHHHHHHHHHHHHHHHHHHHGHHHGHHHGHHHHHHHHHHHHHHHHHHHGEGGGGHHHHHHHHGHHHHHHGHHHHHGHGGHGEHHHHHGHHHHGHHHHHHHHHHHHHHGFGHHHHHHHHHGHHHHGGGGGHHHHHHHHHHFHGFHHHGHHHHFFFHHHHHHHHHHHHHGGGHHHGHHHHHHHHHHHHHGGGGGGGGGGGGGGGGGC
@M05620:45:000000000-G6HP7:1:1101:3808:8277 1:N:0:159
CATCCTGACCCTGAAGTACCCCGGCTTGATTTCTGACATTAGATCGGAAGAGCACACGTCTGAACTCCAGTCACGTCGACGCATCTCGTATGCCGTCTTCTGCTTGAAAAAAAAAAAACCAAGAGAGAAAAAGAGTTGATTAAACATCAGAAAAAAAATATAACCGGAACTTTTTAGCCATTTTGTGCATCACATTCAACAACTCTAAGCATTCGGCCATGTTACTGCTCTGCGAGTGACAGTTCACTTAT
+
CCCCCFFFFFFFGGGGGGGGGGGGGGGGHHHHHHHHHHHHGHHHHHGGGGHHHHHHHGHHHGHHHHHHHHHHHHGGHGGGGGGGFHGHGGHHHHGGGGGGHHHHHHGHHGHGGGGF<>///<0000..<100../00=0000=000000:000/.---9:00;00-----0000;./000000099/0000;0000000:09.000090/00000.-.:/00000::000;00---9.090009000;00B
@M05620:45:000000000-G6HP7:1:1101:14088:8289 1:N:0:159
TACCTGTACTGGGGAAGCATTTGAATATCCCCCCATGGTGATGGGGACGGAGAACTGCTCCATAAACACAGGCAACGTGCCTAACTTTCCCGGGAAGATGAAGTCAAAGAGCGACCACAGCTCTTCGGAGGTTATTTTGCATCGGTGAGCCAGACAGAATGATCCGATGAGGGGTGCGAAACTATTTGAGGAAAGGAAGCACCTTTTTATTAAATTTACCTTTTAGCAATCGCCATTCCTACCCTAAAGAT
+
CCCCCFFFFFFFGGGGGGGGGGHHHHHHHHHGGGGHHHHHHHHHHGGGGGGGGHHHHHHHHHHHHHHHHHHHGHHHGHHHHHHHHHHHHHHGGGGGGHHHHHHHHHHHHHHHGGGGGHHHHHHHBFGDDFGGHFHHHHFH1=GGDEFACGHFFFFFFHFBFBDGHFAEDFHHGG:@ADGGCDGEFGGGFGGFFFGGGGFGGGEFFFFFFFFFF0FFFFFFFFFFFFFFF9BEFF?E0F99FFFAFFFFF0;
@M05620:45:000000000-G6HP7:1:1101:21166:8298 1:N:0:159
TACCTGTACTGGGGAAGCATTTGAATATCCCCCCATGGTGATGGGGACGGAGAACTGCTCCATAAACACAGGCAACGTGCCTAACTTTCCCGGGAAGATGAAGTCAAAGAGCGACCACAGCTCTTCGGAGGTTATTTTGCATCGGTGAGCCAGACAGAATGATCCGATGAGGGGTGCGAAACTATTTGAGGAAAGGAAGCACCTTTTTATTAAATTTACCTTTTAGCAATCGCCATTCCTACCCTAAAGAT
+
CCCCCFFFFFFFGGGGGGGGGGHHHHHHHHHGGGGHHHGHHHHHHGGGGGGGGHHHHHHHHHHHHHHHHHHHGGHHGHHHHHHHHHHHHHHGGGGGGHHHHHHHHHHHHHHHGGGGGHHHHHHHHHHGGGGEHHHHHHHHGHHGGGGGHHHHHHGHHHHHHHHHHHFGGHHHGGEDGGGGGGGGGGGGGGGFFGGGGGGGGGFFFFFFFFFF0BFFFFFFFFFFFFFFFFFFFFFFFFFFFFFFFFFFFFF
@M05620:45:000000000-G6HP7:1:1101:21186:8301 1:N:0:159
TACCTGTACTGGGGAAGCATTTGAATATCCCCCCATGGTGATGGGGACGGAGAACTGCTCCATAAACACAGGCAACGTGCCTAACTTTCCCGGGAAGATGAAGTCAAAGAGCGACCACAGCTCTTCGGAGGTTATTTTGCATCGGTGCGCCAGACAGAATGATCCGATGAGGGGTGCGAAACTATTTGAGGAAAGGAAGCACCTTTTTATTAAATTTACCTTTTAGCAATCGCCATTCCTACCCTAAAGAT
+
AAAAAFFFFF31GEGGGGE1BEFFFFHHHHFFGGGHBHGFHAGGE//EEEGGGHHHFGHHGHHHHHHHHHFHGFHHEFECG1FGHFHFFHHCCG/EEHHHGDFBFD2GHEHG?CCG@FCFHFFHDDGC//@?GGHDGF<G1FHC.<<-<AFFCAEHFEGHHGHHHHGGGHHFCG9AFGGG@AF0FFFBF?/B//.;9BAFFFFFF/;F-9F///;BBFBF/BFFBFFBB9B-AA-;FFFF/9AFFFBB//9
@M05620:45:000000000-G6HP7:1:1101:6534:8319 1:N:0:159
CATCCTGACCCTGAAGTACCCCGGCTTGATTTCTGACATTAGATCGGAAGAGCACACGTCTGAACTCCAGTCACGTCGACGCATCTCGTATGCCGTCTTCTGCTTGAAAAAAAAACACAGCTCTCGGAGGTTATTTTTCCTCGGTTAGCCAGCCAGAATGATCCGATGCGGGGTGCGAACCTCTTTGAGGAACTGAAGCACCTTTTTATTAACTTTACCTTTTAGCAATCGCCATTCCTACCCTACAGATC
+
AAAAAFFFF1CFGFGGGGGDA1FAEGCEHD22FAB2ADHHHFBGGGEGEGHHGHHECAHHCF1GGDGHHFGFFHG0/E?E>>E>EHD0/?0FBD@?/CF2BGBG1FHHBGA</C//<0?0FHHGF/??CCAHGHHHH1>1>GC?C...=C0C.C.C.CG000;CF.E..---99AE-9@-@FBFFB/9E-/9-/:9//BBFF;BFFF-9BB;/;FFFFFEFFFF/9B/BF-9B-9B/9BFBAFBF-;;/BF
@M05620:45:000000000-G6HP7:1:1101:10038:8347 1:N:0:159
AGATTACTGCAACAGTTCCCCCTGGACCTGGAAAAGTTTCTTGCCTGGCTTACAGAAGCTGAAACAACTGCCAATGTCCTACAGGATGCTACCCGTAAGGAAAGGCTCCTAGAAGACTCCAAGGGAGTAAAAGAGCTGATGAAACAATGGCAAGTAAGTCAGGCATTTCCGCTTTAGCACTCTTGTGGATCCAATTGAACAATTCTCAGCATTTGTACTTGTAACTGACAAGCCAGGGACAAAACAAAGAT
+
>11>AFFFFF1BGGFFGGGGGGGGFHHFFGCFFFAFFGGHFHHHHHHHHHFHHHDHFEGHHHHHFFHHHFHHHHHHGEGHHHHHFFHHHH2GGHGGGCEHBFCFFGGGGHHHHHDHHHHHHHHGGHGEGFHHHGHHHHHHHHHHHHHHHHHHHFHHHHHHHHFFHFHHHHGGGGGHGHHHHHHHHHHGGGHHHCGGHHHFHHHHHHGHHHHHHHHHHCGHHHHHHHGHGB<CGGGGGGGGGGGGGGGGGFC
@M05620:45:000000000-G6HP7:1:1101:15283:8361 1:N:0:159
ATCTCTATCTCCTAAAAACCTGTTTAGATTTGGAGATAGACCTTCAGGTTTTTCATCATTTTCTGCATGAATTATACATTGACCACGTTCCAGCGTGGTCAGTTTGCAGCATTCTGTTATTTTGTTTGACAGAGTGTCTTGTTGAGAACATATGTAGGACATGATTTTTTCCTGCAACAGGGAAAATAAAGTATAAGTTTTAAAGATTTATTCTTTAATAAAGGATCTCAAAGCCAGCTTTAGAAAAAGGA
+
CCCCCFFFFFFFGGGGGGGGGGHHHHHHHHHHHHHHHHHHHHHHHHHHHHHGGHHHHHHIHIHHHHHHHHHHHHHHHHHHHHHHHHGHHHHHHHGGGGHHHHHHHHHHHHHHHHHHHHHHHHHHHHHHHHHHHHHHHHHHHHHHHHGHHHHHHHHHHHHHHHHHHHHHHGHHHHHHHHHHHGGGHHHHHHHHHHHHHHHHHHHHHHHHHHHHHHHHHGHHHGHHHHHHHHHHHHHHHGHHHHHGHHHHGGH
@M05620:45:000000000-G6HP7:1:1101:19553:8361 1:N:0:159
CATCCTGACCCTGAAGTACCCCATTGAGCATGGCATCGTCACCAACTGGGACGACATGGAGAAGATCTGGCACCACACCTTCTACAACGAGCTGCGCGTGGCCCCGGAGGAGCACCCAGTGCTGCTGACCGAGGCCCCCCTGAACCCCAAGGCCAACAGAGAGAAGATGACTCAGGTGAGGCTCGGCCGACGCCCGTGCTCCTCCCGTCCTTTCCCCAGTCATTTTCTGCCCGGCTTGATTTCTGACATTA
+
CCDDDFFFFFFFGGGGGGGGGGGHHHHHHHHHHHHHHGHHHGHHHGHHHHHHGGGGGHHHHHHHHHHHHHHHHGHHHGGHHHHHHHHHGGGGGHHGGGGGGGHHGGGGGGGGHHHHGGHHHHHHHHHHHHGGGGGGGGGGGGHHHHGGGGHGHHGGGGGGGGGGGGGGGGGGGGGGHGGGGGGGFFFFFFFFFFFFDFFFFFFFFFFEDFDFFFFFFFFFFFFFFFFFFEFFDFFFFFAFFFFFF0BBFF0
@M05620:45:000000000-G6HP7:1:1101:10022:8367 1:N:0:159
AGATTACTGCAACAGTTCCCCCTGGACCTGGAAAAGTTTCTTGCCTGGCTTACAGAAGCTGAAACAACTGCCAATGTCCTACAGGATGCTACCCGTAAGGAAAGGCTCCTAGAAGACTCCAAGGGAGTAAAAGAGCTGATGAAACAATGGCAAGTAAGTCAGGCATTTCCGCTTTAGCACTCTTGTGGATCCAATTGAACAATTCTCAGCATTTGTACTTGTAACTGACAAGCCAGGGACAAAACAAAGAT
+
AAAABFFFFF4FGGGGGGGGGGGGHHHHHHHHHHHHHHHHHHHHHHHHHHHHHHHHHHHHHHHHHHHHHHHHHHHHHHHHHHHHHHHHHHDHHHGGGGHHHH3FHHHHGHHHHHGHHHHHHHHGGHGGHGHHHGHHHHHHHHHHHHHHHHHHHGHHHHHHHHHHHHHHHHGGGGGHGHHHHHHHHHHGHHHHH0GHHHHHHHHHHHHHHHHHHHHHHHHHHFHHHHHGGHHHHGGGGGGGFGGGGGGGGGG
@M05620:45:000000000-G6HP7:1:1101:23541:8384 1:N:0:159
CATCCTGACCCTGAAGTACCCCATTGAGCATGGCATCGTCACCAACTGGGACGACATGGAGAAGATCTGGCACCACACCTTCTACAACGAGCTGCGCGTGGCCCCGGAGGAGCACCCAGTGCTGCTGACCGAGGCCCCCCTGAACCCCAAGGCCAACAGAGAGAAGATGACTCAGGTGAGGCTCGGCCGACGCCCGTGCTCCTCCCGTCCTTTCCCCAGTCATTTTCTGCCCGGCTTGATTTCTGACATTA
+
BBAAAFFFFCFCGFGFGGGGGGDHHHHHFHGHHHHGGGHHGGHHHGHGGAGHGGGGGHHFH3FGFGHF5EGGHGHGHGGHHHHHHHHHGGGGGHHEGGGGGGGHGGGGGGGGHHHHGGHHHHHHHHHHHHGGGGGGGGGGGGHHHHGGGGHGHHGGGGGGGGG?FFFGGGGGGGGGGGGGGGGGFFFFF;BFFFFFFFFFFFFFFFD:ADDFFFFFFEFFFFFFFFFFFFFFFFFFFFFFFFFFFB/FFF/
@M05620:45:000000000-G6HP7:1:1101:22766:8395 1:N:0:159
TACCTGTACTGGGGAAGCATTTGACACTCTTTCCCTACACGACGCCATTCCTACCCTAAAGATCGGAAGAGCACACGTCTGAACTCCAGTCACGTCGACGCATCTCGTATGCCGTCTTCTGCTTGAAAAAAAAAAAAAAAAACTAATACTATGACGTTTCTCACCCCAAGCAGGAAAACTAAAAACAAACAAAAGTAAAGAACAAATGATCACAAACTTAGTCTCAAGAAATTTAGTAAGAATCTCCTTCG
+
DEEEDFFFFFFFGGGGGGGGGGHHHHHHHHHHHHHHGHHHGGGGGGGGHHHHHHHHHHHHHHHHHGGGGHHHHHHHGHHHGHHHHHHHHHHHHGHHGGGGGGA>GHHGGHHHHGFGHGHHFHHHHHFHGHGGGGG><---<-.<10111111111.../01111..-<...//../<//010000........./011111.//<.111111/00..010111111100/:111<11111<101110:11.
@M05620:45:000000000-G6HP7:1:1101:23539:8403 1:N:0:159
CATCCTGACCCTGAAGTACCCCATTGAGCATGGCATCGTCACCAACTGGGACGACATGGAGAAGATCTGGCACCACACCTTCTACAACGAGCTGCGCGTGGCCCCGGAGGAGCACCCAGTGCTGCTGACCGAGGCCCCCCTGAACCCCAAGGCCAACAGAGAGAAGATGACTCAGGTGAGGCTCGGCCGACGCCCGTGCTCCTCCCGTCCTTTCCCCAGTCATTTTCTGCCCGGCTTGATTTCTGACATTA
+
CCCCCFFFFFFFGGGGGGGGGGGHHHHHHHHHHHHHHGHHHGHHHGHHHHHHGGGGGHHHHHHHHHHGHHHHHGHHHGGHHHHHHHHHGGGGGHHGGGGGGGHHGGGGGGGGHHHHGGHHHHHHHHHHHHGGGGGGGGGGGGHHHHGGGGHGHHGGGGGGGGGGGGGGGGGGGGGGGGGGGGGGFFFFFFFFFFFFCFDFFFFFFFFFFFFFFFFFFFFFFFFFFFFFFFFFFFFFFFAFFFFFFFFFFF/
@M05620:45:000000000-G6HP7:1:1101:21854:8411 1:N:0:159
CATCCTGACCCTGAAGTACACTCTTTCCCTACACGACGCTCTTCCGGCTTGATTTCTGACATTAGATCGGAAGAGCACACGTCTGAACTCCAGTCACGTCGACGCATCTCGTATGCCGTCTTCTGCTTGAAAAAAAAAAAAACCCCAGTTCACTCCCTAACCTCCCCCACCCCGGCTCACGGTCATTATACCACACTCTGCTTACTCAACTAAACCAACTAGCACGAACTTTGTAAGAACACAACGCTGAT
+
DCDDDFFFFFFFGGGGGGGGGGHHHHHHHHHHHHGGGGGGGHGHHGGGGGGHHHHHHHHHHHHHHHHHHGGGGHHHHHHHGHHHGHHHHHHHHHHFHGGHGGGFGEFGGHHFDHHHHGGGHGHFHGHHGHHHHHGGGGG@-;.:....0000000/./0//.0/....-9..---9-.;0:...:90000900:..//00000090990/00000/...;00/00-..-90000090;0//9...--...0
@M05620:45:000000000-G6HP7:1:1101:10401:8437 1:N:0:159
TACCTGTACTGGGGAAGCAATCGCCATTCCTACCCTAAAGATCGGAAGAGCACACGTCTGAACTCCAGTCACGTCGACGCATCTCGTATGCCGTCTTCTGCTTGAAAAAAAAAAAAAAAAAATAAAAAACATATAAAAACTAAATAAACAAAAGCAATGAAATGATAGAACAATAATTAGTGAGAAAATAGATCACATAAGAGAACATCATACAAAGACTACAATTCGTATAATGAACACGACTATGTACA
+
CCCCCFFFFFFFGGGGGGGGGGGGGGGHHHHHHGHHHHHHHHHHGGGGHHHHHGHGFGFGHGHHHHHHHGHHGCGGGGGGGGGGHHFEHHHHGEFHGHHHHHHHHHHHFGFCCB</>>----.00=<0-:.00000000.0000000;00..././/00000000900900/;00900//9///://9//;//////////////////:///9////9////////.9/////9/////9--.;//////
@M05620:45:000000000-G6HP7:1:1101:14807:8463 1:N:0:159
CATCCTGACCCTGAAGTACCCCATTGAGCATGGCATCGTCACCAACTGGGACGACATGGAGAAGATCTGGCACCACACCTTCTACAACGAGCTGCGCGTGGCCCCGGAGGAGCACCCAGTGCTGCTGACCGAGGCCCCCCTGAACCCCAAGGCCAACAGAGAGAAGATGACTCAGGTGAGGCTCGGCCGACGCCCGTGCTCCTCCCGTCCTTTCCCCAGTCATTTTCTGCCCGGCTTGATTTCTGACATTT
+
CCCCCFFFFFFFGGGGGGGGGGGHHHGHHHHHHHHHHGHHHGHHHGHHHHHHGGGGGHHHHHHHHHHHHHHHHGHHHGGHHHHHHHHHGGGGGHHGGGGGGGHHGGGGGGGGHHHHGGHGHHHHGHHHGHGGGFFGGGGGGGHHHHGGGDHGHHGGGGGGGFFGFGGGGGGGGGGGGGGFFCEFFFFFC9@FFFFFBDFFFFFFFFD9DDDFFFFFFEDFFBFFFFFFFEFF9ACACC:FFFFFB0B9FF0
@M05620:45:000000000-G6HP7:1:1101:4027:8531 1:N:0:159
CATCCTGACCCTGAAGTACACTCTTTCCCTACACGACGCTCTTCCGGCTTGATTTCTGACATTAGATCGGAAGAGCACACGTCTGAACTCCAGTCACGTCGACGCATCTCGTATGCCGTCTTCTGCTTGAAAAAAAAAAAGAATAAGCAACGAGAAACCTGAAAGAAGCATTTTTTAACTAAGTCCTGCTGAGTCATTCATGAGTTTTTAGCCGCCTTGCTTCTTCTCACAGACTCTCTCCTCTCATTCCA
+
BBBBBFFFFFFFGGGGGGGGGGHHHHHHHHHHHHGGGGGGGHHHHEGGGGGHHHHHGHHHHHHHGHHHHGGGGGHHHHHHGHHHGHHHHHHHFHHHHGHHGGGEGGEEHHFFDHGHHGGCHGHHEFHHHCFGHHC@C<--...0<=0<0C.-.;../:.::C00FBFFGB0CFFB-.9BC00:CFB0C//009;9/;/9//BF/:/;;A9B//:9-A.:/9/B/B/B;//;//;F//;B///;;//B/;//
@M05620:45:000000000-G6HP7:1:1101:3552:8545 1:N:0:159
CATCCTGACCCTGAAGTACCCCATTGAGCATGGCATCGTCACCAACTGGGACGACATGGAGAAGATCTGGCACCACACCTTCTACAACGAGCTGCGCGTGGCCCCGGAGGAGCACCCAGTGCTGCTGACCGAGGCCCCCCTGAACCCCAAGGCCAACAGAGAGAAGATGACTCAGGTGAGGCTCGGCCGACGCCCGTGCTCCTCCCGTCCTTTCCCCAGTCATTTTCTGCCCGGCTTGATTTCTGACATTA
+
BBBBBFFFFCFFFGFGFDGGGGDHHHGHHHGFGHFHHGGHAEGFEEGHHGEGGGGCEHHFHFGHFGHGHHHHHGCFEEEHHHHGFFGGFFGEFHEFGGEGGGHHGEFBFGDGHEHHBGGFGHHHHHHHHHGGGGFFGGGGGGHHHHGGGGHGHHGGGGGGGFDEGFCCFFFGFGFGFGGGGGEGFDAD99;@9BFC9DFFBFFFFFDAFFFFFFFFFFF/FFFFFFFFFFFFAA9@BA.;BFFFFF;FBB9
@M05620:45:000000000-G6HP7:1:1101:5138:8547 1:N:0:159
ATCTCTATCTCCTAAAAACCTGTTTAGATTTGGAGATAGACCTTCAGGTTTTTCATCATTTTCTGCATGAATTATACATTGACCACGTTCCAGCGTGGTCAGTTTGCAGCATTCTGTTATTTTGTTTGACAGAGTGTCTTGTTGAGAACATATGTAGGACATGATTTTTTCCTGCAACAGGGAAAATAAAGTATAAGTTTTAAAGATTTATTCTTTAATAAAGGATCTCAAAGCCAGCTTTAGAAAAAGGA
+
BBBCCFFFFFFFGGGGGGGGGGHHHHHHHHHHHHHHHHHHHHHHHHHHHHHGGHHHHHHHIHHHHHHHHHHHHHHHHHHHHHHHHHGHHHHHHHGGGGHHHHHHHHHGHHGHHHHHHHHHHHHHHHHHHHGHHHHHHHHHHHHHHHHHHHHHHHHHHHHHHHHHHHHHHGHHHHHHHHHHHGGHHHHHGHHHGHHHHGHHHHHHHHHHHHHHHHHHHGHHHHHHHHHHHGHHHHHHHGGHHHHEFHGHGGH
@M05620:45:000000000-G6HP7:1:1101:5120:8554 1:N:0:159
ATCTCTATCTCCTAAAAACCTGTTTAGATTTGGAGATAGACCTTCAGGTTTTTCATCATTTTCTGCATGAATTATACATTGACCACGTTCCAGCGTGGTCAGTTTGCAGCATTCTGTTATTTTGTTTGACAGAGTGTCTTGTTGAGAACATATGTAGGACATGATTTTTTCCTGCAACAGGGAAAATAAAGTATAAGTTTTAAAGATTTATTCTTTAATAAAGGATCTCAAAGCCAGCTTTAGAAAAAGGA
+
AAAAA@@FDD@@BGDEAFEGCAGFFHDCGGHFFHGFHFFBAAGDHFHHFGHEEGGFDF2GHHHFEEHBFED2DGHFAFAGFDFFFHCGFEAAEGGGEEGHHHEGGGFGEBGGDHHFFGE@G2GHGGHHHDHFGHFDGFGHHEGGFEGGHFFHFGHHHHEHHHHEHGHHF/CGHF1GFGHHHE/CGCGFFBF<GGGDF<FGFHB<G1<=DDGHFHHHHBGFGF0</DGGHHHFDGGCCEFHGHHHGHHHGCC
@M05620:45:000000000-G6HP7:1:1101:6832:8559 1:N:0:159
ATCTCTATCTCCTAAAAACCTGTTTAGATTTGGAGATAGACCTTCAGGTTTTTCATCATTTTCTGCATGAATTATACATTGACCACGTTCCAGCGTGGTCAGTTTGCAGCATTCTGTTATTTTGTTTGACAGAGTGTCTTGTTGAGAACATATGTAGGACATGATTTTTTGCTGCAACAGGGAAAATAAAGTATAAGTTTTAAAGATTTATTCTTTAATAAAGGATCTCAAAGCCAGCTTTAGAAAAAGGA
+
AAABBFFFFFFFGGGGGGGGGGHHHHHHHHHHHHHHHHHHHHHHHHHHHHHGGHHHHHHHHHHHHHHHHHHHHHHHHHHHHHGHHHGHHHHHHHGFGGHHHHHHHHHHHHHHHHHHHHHHHHHHHHHHHHHHHHGGGHHHHHHHGHGHHHHHHHGHHHHHHHHHHHHHHG/GHHHHHHHHHGGHHHHHHHHHHHHFGFGHHHHHHHHHHHHHHHHHHHHHHHHHHHHHGHHHHHHHHGHHHFHFGHHHGGF
@M05620:45:000000000-G6HP7:1:1101:6852:8565 1:N:0:159
ATCTCTATCTCCTAAAAACCTGTTTAGATTTGGAGATAGACCTTCAGGTTTTTCATCATTTTCTGCATGAATTATACATTGACCACGTTCCAGCGTGGTCAGTTTGCAGCATTCTGTTATTTTGTTTGACAGAGTGTCTTGTTGAGAACATATGTAGGACATGATTTTTTCCTGCAACAGGGAAAATAAAGTATAAGTTTTAAAGATTTATTCTTTAATAAAGGATCTCAAAGCCAGCTTTAGAAAAAGGA
+
CCCBCFFFFFFFGGGGGGGGGGHHHHHHHHHHHGHHHHHHHHHHHHHHHHHGGHHHHHIHIIIIIHHHHGHHHGHHHHHHHGHHHHGHHHHHHHGGGGHHGHHHHHHHHHHHHHHHHHHHHHHHHHHHGHGHHHHHHHHHHHHHHHGHHHHHHHHHHHHHHHHHHHHHHGCHHHHHHHHHHGGHHHHHGHHHHHHGHGHHHHHHHHHHHHHHHHHHHHHHHGHHHHHHHGHGHHHHHGHHHHHGFHHGGGF
@M05620:45:000000000-G6HP7:1:1101:24536:8574 1:N:0:159
AGATTACTGCAACAGTTCCCCCTGGACCTGGAAAAGTTTCTTGCCTGGCTTACAGAAGCTGAAACAACTGCCAATGTCCTACAGGATGCTACCCGTAAGGAAAGGCTCCTAGAAGACTCCAAGGGAGTAAAAGAGCTGATGAAACAATGGCAAGTAAGTCAGGCATTTCCGCTTTAGCACTCTTGTGGATCCAATTGAACAATTCTCAGCATTTGTACTTGTAACTGACAAGCCAGGGACAAAACAAAGAT
+
CBBCCFFFFFFFGGGGGGGGGGGGHHHHHHHHHHHHHHHHHHHHHHHHHHHHHHHHHHHHHHHHHHHHHHHHHHHHHHHHHHHHHHHHHHHHHHGGGGHHHHHHHHHHGHHHHHHHHHHHHGHGGHGGHHHHHGHHHHHHHHHHHHHHHHHHHGHHHHHHHHHHHHHHHHGGGGGHHHHHHHHHHGHGHHHHHHHHHHHHHHHHHHHHHHHHHHHHHHHHHHHHHHHHGHHHHGGGGGGGGGGGGGGGGGF
@M05620:45:000000000-G6HP7:1:1101:9177:8575 1:N:0:159
TACCTGTACTGGGGAAGCATTTGACACTCTTTCCCTACACGACGCCATTCCTACCCTAAAGATCGGAAGAGCACACGTCTGAACTCCAGTCACGTCGACGCATCTCGTATGCCGTCTTCTGCTTGAAAAAAAAAAAAAATAATTCTCCTCACATACTTCACTTCTCACATCCATCCCACTTTGCCCTCCCTACTCCTAGAACCCTCACTCAATAAACCACCCTTCGCACCCCACCCTCACACTCCCCCTTC
+
CCCCCFFFFFFFGGFGGGGGGGHHHHHHHHHGHHHHHHHHGGGGGGGGHHHHGHHHHHGHHGHHHGGGGHHHGHHHGHHHGHHHHHGHHHHHHGHHGGGGGGE<GHHFEFGGHGFFHGHHHHHGHFHFHGGGGCG----.0<00000:0/0:0000000:000090;9000;009..0..000009/.../:.0/;//////....../////:////...:.//.9.9-.-.....;..////9..:-.9
@M05620:45:000000000-G6HP7:1:1101:21513:8578 1:N:0:159
AGATTACTGCAACAGTTCCCCCTGGACCTGGAAAAGTTTCTTGCCTGGCTTACAGAAGCTGAAACAACTGCCAATGTCCTACAGGATGCTACCCGTAAGGAAAGGCTCCTAGAAGACTCCAAGGGAGTAAAAGAGCTGATGAAACAATGGCAAGTAAGTCAGGCATTTCCGCTTTAGCACTCTTGTGGATCCAATTGAACAATTCTCAGCATTTGTACTTGTAACTGACAAGCCAGGGACAAAACAAAGAT
+
BCBCCFFFFFFFGGGFGGGGGGGGHHHHHHHHHHHHHHHHHHHHHHHHHHHHHHHHHHHHHHHHHHHHHHHHHHHHHHHHHHHHHHHHHHFHHHGGGGHHHHHHHHHHGHHHHHHHHHHHHHHGGHGGHHHHHGHHHHGHHHHHHHHHHHHHHGHHHHHHHHFGHHHHHHGGGGGHHHHHHHHHHGHGHHHHHHHHHHHFHHHHHHHHHHHHHHHHHHHHHHHHHHHEHHHHHGGGGGGGGGGGGGGGGGF
@M05620:45:000000000-G6HP7:1:1101:6846:8584 1:N:0:159
ATCTCTATCTCCTAAAAACCTGTTTAGATTTGGAGATAGACCTTCAGGTTTTTCATCATTTTCTGCATGAATTATACATTGACCACGTTCCAGCGTGGTCAGTTTGCAGCATTCTGTTATTTTGTTTGACAGAGTGTCTTGTTGAGAACATATGTAGGACATGATTTTTTCCTGCAACAGGGAAAATAAAGTATAAGTTTTAAAGATTTATTCTTTAATAAAGGATCTCAAAGCCAGCTTTAGAAAAAGGA
+
DDDDCFFFFFFFGGGGGGGGGGHHHHHHHHHHHHHHHHHHHHHHHHHHHHHGGHHHHIIHHIHIIHHHHHHHHHHGHHHHHHHHHHGHHHHHHHGGGGHHHHHHHHHGHHHHHHHHHHHHHHHHHHHHGHHHHHHHHHHHHHHHHHHHHHHHHHHHHHHHGHHHHHHHHG2GHHHHHHHHHGGHHHHGHHHHHHHHHHHHHHGHHHHHHHHHHHHHHHHHHHHHHHHHHGHGHHHHHGHHHGHHGGHHGGH
@M05620:45:000000000-G6HP7:1:1101:26716:8585 1:N:0:159
CATCCTGACCCTGAAGTACCCCATTGAGCATGGCATCGTCACCAACTGGGACGACATGGAGAAGATCTGGCACCACACCTTCTACAACGAGCTGCGCGTGGCCCCGGAGGAGCACCCAGTGCTGCTGACCGAGGCCCCCCTGAACCCCAAGGCCAACAGAGAGAAGATGACTCAGGTGAGGCTCGGCCGACGCCCGTGCTCCTCCCGTCCTTTCCCCAGTCATTTTCTGCCCGGCTTGATTTCTGACATTA
+
BBBBBFFFFFFFGGGGGGGGGGGHHHHHHHHHHHHHHGHHHGHHHGHHHHHHGGGGGHHHHHHHHHHHHHHHHGHHHGGHHHHHHHHHGGGGGHHGGGGGGGHHGGGGGGGGHHHHGGHHHHHHHHHHHHGGGGGGGGGGGGHHHHGGGGHGHHGGGGGGGGGGGGGGGGGGGGGGGGGGGGEGFFFFFFDFFFFF@DFEFFFFFFFEFFFFFFFFFFFFFFFFFFFFFFFFFCFCAAABFFFFFBFFFF/
@M05620:45:000000000-G6HP7:1:1101:21710:8606 1:N:0:159
TACCTGTACTGGGGAAGCGTGTAGCAATCGCCATTCCTACCCTAAAGATCGGAAGAGCACACGTCTGAACTCCAGTCACGTCGACGCATCTCGTATGCCGTCTTCTGCTTGAAAAAAAAAAAAACAATTATACAATCTTTATTTAATCACCTAGCAACCTCCACACAACATTTGTTCACTAAGTCCTGCTTTTTCCGTCATGCCGTTTTATCCAACTTTCTTCTTATCCCATACTCTTTCCTCGCCTTCCC
+
CCCCCFFFFFFFGGGGGGFEGGHHHHHHHGGGGGHHHHHHGHHHHHHGHHHGGGGHHHGGGHGGHHGHGHHHHGHHHHHGGHGGGGGGGGHHHGGHHHHGGGHGHHHHHHHHGFHHGGGFC<><...111110000<0=<0000000=0<<:00;00..//./:0...;./0009/000;;C00;C0009000090.9...000-:;B.090000;900:9009000:0;00/90;000;B0;.--..0//
@M05620:45:000000000-G6HP7:1:1101:17464:8607 1:N:0:159
AGATTACTGCAACAGTTCCCCCTGGACCTGGAAAAGTTTCTTGCCTGGCTTACAGAAGCTGAAACAACTGCCAATGTCCTACAGGATGCTACCCGTAAGGAAAGGCTCCTAGAAGACTCCAAGGGAGTAAAAGAGCTGATGAAACAATGGCAAGTAAGTCAGGCATTTCCGCTTTAGCACTCTTGTGGATCAAATTGAACAATTCTCAGCATTTGTACTTGTAACTGACAAGCCAGGGACAAAACCAAAGA
+
A3AABFFFFF4FGGEGGGGGGGGGHHHHHHFHFHHHHHHHHHHHHHHHHHHHHHHHHHHHHHHHHHHHHHHHHHHHHHHHHHHHHHHHHHFHHHGGGGHHHHHHFHHHGHHHHHHHHHHHFH3FAFFGHDHHHGHHHHHHH3FHHHHHHHHHHGHHHHHHHHHHHHHHHHGGGGGHGHHHHHHHHGHGHHHHHFHHHHHHHHHHHHHHHHHHHHHHHHHHHHHHHHHFGHHHHGGFGGGGGGFFFGGFGGF
@M05620:45:000000000-G6HP7:1:1101:18043:8631 1:N:0:159
TACCTGTACTGGGGAAGAGTGTAGCAATCGCCATTCCTACCCTAAAGATCGGAAGAGCACACGTCTGAACTCCAGTCACGTCGACGCATCTCGTATGCCGTCTTCTGCTTGAAAAAAAAAACAGCTTGTGGGCTTTCTTTGTTTAATCAACGAGAAACCTGAAAGAAGCATTTTTTAACTAAGTCCTGCTGAGTCATTCATGATTTTTTAGCCTCCTTTCTTCTTCTCACAGACTCTCTCCTCTCTTGCCA
+
BBBBBFFFFFFFGGGCEGFBGBEDGHGDGFGGEFHHHHHHFHHHFHHFHHHGGGEFHHEFFFEFGEFHEGHHHEHFFFGGFHGGGEGCG@HFFFCHHFHGECE/DGDGHBHHFFHHCGC?</?00?100?///FHFGHGHHG0>GF1><CGD.E<<CCF/./0;0CG/GGHCCGH?E0FF0B;FFGB:FF90.FCFFFGGG0;9;;;0B./9B/;AFB//:9BFFFFF/;9//AFFFFF/B/BFF/;;BF9
@M05620:45:000000000-G6HP7:1:1101:12835:8632 1:N:0:159
TACCTGTACTGGGGAAGCATTTGAATATCCCCCCATGGTGATGGGGACGGAGAACTGCTCCATAAACACAGGCAACGTGCCTAACTTTCCCGGGAAGATGAAGTCAAAGAGCGACCACAGCTCTTCGGAGGTTATTTTGCATCGGTGAGCCAGACAGAATGATCCGATGAGGGGTGCGAAACTATTTGAGGAAAGGAAGCACCTTTTTATTAAATTTACCTTTTAGCAATCGCCATTCCTACCCTAAAGAT
+
CCCCCFFFFFFFGGGGGGGGGGHHHHHHHHHGGGGHHHGHHHHHHGGGGGGGGHHHHHHHHHHHHHHHHHHHGHHHGHHHHHHHHHHHHHHGGGGGGHHHHHHGHHHHHHHHGGGGGHHHHHHHHHHGGGGEHHHHHHHHFHHGGGGGFFHHHHGHHHHHHGHHHHGGGHHHGGEEFGFGGGGGGGGGGGGFGGFFGFGGGGFFFFFFFFFFFFFFFFFFFFFFFFFBBFFFFFDFFFFFFFFFFFFFFFF
@M05620:45:000000000-G6HP7:1:1101:9642:8640 1:N:0:159
TACCTGTACTGGGGAAGCATTTGAATATCCCCCCATGGTGATGGGGACGGAGAACTGCTCCATAAACACAGGCAACGTGCCTAACTTTCCCGGGAAGATGAAGTCAAAGAGCGACCACAGCTCTTCGGAGGTTATTTTGCATCGGTGAGCCAGACAGAATGATCCGATGAGGGGTGCGAAACTATTTGAGGAAAGGAAGCACCTTTTTATTAAATTTACCTTTTAGCAATCGCCATTCCTACCCTAAAGAT
+
DDDDDFFFFFFFGGGGGGGGGGHHHHHHHHHGGGGHHHGHHHHHHGGGGGGGGHHHHHHHHHHHHHHHHHHHGHHHGHHHHHHHHHHHHHHGGGGGGHHHHHHHHHHHHHHHGGGGGHHHHHHHHHHGGGGEHHHHHHHHHHHGGEGGHHHHHHGHHHHHHHHHHHGGGHHHGG<EEGFGGGGGGGGHGGGFGFGGGGGGGGFFFFFFFFHFFFFFFFFFFFFFFFFFFFFFFFFEFFFFFFFFFFFFFFF
@M05620:45:000000000-G6HP7:1:1101:12823:8645 1:N:0:159
TACCTGTACTGGGGAAGCATTTGAATATCCCCCCATGGTGATGGGGACGGAGAACTGCTCCATAAACACAGGCAACGTGCCTAACTTTCCCGGGAAGATGAAGTCAAAGAGCGACCACAGCTCTTCGGAGGTTATTTTGCATCGGTGAGCCAGACAGAATGATCCGATGAGGGGTGCGAAACTATTTGAGGAAAGGAAGCACCTTTTTATTAAATTTACCTTTTAGCAATCGCCATTCCTACCCTAAAGAT
+
BBBBBFFFFFFFGGCGGGGGGGHHHHHHHHHGGGGHHHFHHHHHHGGGGGGGGHHHHHHHHHHGHHHHHHHHGHHHGHHHGHHHHHHHHHHGGGGGGHHHHHFHHHHGHHHHGGGGGHGHHHHHHHHGGGGCHFGHHHHHBHHGGEGGF>GFHHGGHHHFGGFHHHFGGHHHGGCDGGDAFGGGGGGGGGGFFGGGGFFFFGFFFFFFFFFFFFFFFFFFFFFFFFFFFFFFFFDFFFFFFFAFFFFFFFF
@M05620:45:000000000-G6HP7:1:1101:9620:8678 1:N:0:159
CATCCTGACCCTGAAGTACCCCGGCTTGATTTCTGACATTAGATCGGAAGAGCACACGTCTGAACTCCAGTCACGCCGACGCATCTCGTATGCCGTCTTCTGCTTGAAAAAAAAACCAGTGCTGCTGACCGAGGCCCCCCTGAACCCCAAGGCCAACAGAGAGAAGATGACTCAGGTGAGGCTCGGCCGACGCCCGTGCTCCTCCCGTCCTTTCCCCAGTCATTTTCTGCCCGGCTTGCTTTCTGTCCTTT
+
AAAAAFFFFFFFGGGGGGGGGG?000AEAAGG2AA2D1G2F1D2B/A/CFH0AFHH0EBAEFHFEGHEBGA@FGE0B/>/>E//E110?EF02>/?EGGDD>G11B0F11F?/B///???<FGGGHFGHHA-A-AEGGGGCGHGHHGGC.C.EF.CFGG/B/.;CGFGF0CFG0CFGF09AAAF;@AB--@?@@@;@-AEFFFFBEBFFFFFFFFFFF-:F/BFFBB9BBFE--;@@--;BB9FF/B/;B/
@M05620:45:000000000-G6HP7:1:1101:14119:8689 1:N:0:159
ATCTCTATCTCCTAAAAACCTGTTTAGATTTGGAGATAGACCTTCAGGTTTTTCATCATTTTCTGCATGAATTATACATTGACCACGTTCCAGCGTGGTCAGTTTGCAGCATTCTGTTATTTTGTTTGACAGAGTGTCTTGTTGAGAACATATGTAGGACATGATTTTTTCCTGCAACAGGGAAAATAAAGTATAAGTTTTAAAGATTTATTCTTTAATAAAGGATCTCAAAGCCAGCTTTAGAAAAAGGA
+
AAABBFFFFFFFGGGGGGGGGGHHHFFHGHHHGHHGHHH5FGHHHHHHHHHGGHEGHHHHHHHHHHHHHHHHHHHHHHHHHHHHHHGHHHHHHHGGGGHHHHHHHHHHGHFGHHHHHHHHHHHFHHHGFHFHEHHHHHHHHHHHGFHDGGHHHHHHGGBGHHHDHHHHHGHHHHHHHHHHGGGGFFG<FGFGHH1?FHGHHGH1FGFHHFGHHHHHFHHEFGFEBHHHHHHHGHHFHGHHHF0BCHF...;
@M05620:45:000000000-G6HP7:1:1101:21726:8691 1:N:0:159
ATCTCTATCTCCTAAAAACCTGTTTAGATTTGGAGATAGACCTTCAGGTTTTTCATCATTTTCTGCATGAATTATACATTGACCACGTTCCAGCGTGGTCAGTTTGCAGCATTCTGTTATTTTGTTTGACAGAGTGTCTTGTTGAGAACATATGTAGGACATGATTTTTTCCTGCAACAGGGAAAATAAAGTATAAGTTTTAAAGATTTATTCTTTAATAAAGGATCTCAAAGCCAGCTTTAGAAAAAGGA
+
CCCCCFFFFFFFGGGGGGGGGGHHHHHHHHHHHHHHHHHHHHHHHHHHHHHGGHHHHIHHHHHHHHHHHHHHHHHHHHHHHHHHHHGHHHHHHHGFGGHHHHHHHHHHHHHHHHHHHHHHHHHHHHHHHHHHHHHHHHHHHHHHHHHHHHHHHHHHHHHHHHHHHHHHHGHHHHHHHHHHHGGHHHHHGHHHHHHHHGHHHHHHHHHHHHHHHHHHHHHHHHHHHHHHHHHHHGHHHGHHHHGHHHHHGGH
@M05620:45:000000000-G6HP7:1:1101:10541:8698 1:N:0:159
AGATTACTGCAACAGTTCCCCCTGGACCTGGAAAAGTTTCTTGCCTGGCTTACAGAAGCTGAAACAACTGCCAATGTCCTACAGGATGCTACCCGTAAGGAAAGGCTCCTAGAAGACTCCAAGGGAGTAAAAGAGCTGATGAAACAATGGCAAGTAAGTCAGGCATTTCCGCTTTAGCACTCTTGTGGATCCAATTGAACAATTCTCAGCATTTGTACTTGTAACTGACAAGCCAGGGACAAAACAAAGAT
+
A?AABFFFDF4DGGFGGGGGGGGGHGHHHHHGFHHHHHHHHHHHHHHHHHHHHHGHFFHHHHHHHHGHHHHHHHHGHHHHHHHFHHHHHHFHHHGFGGHHHH?FGHHHGHHHHHHGHHHHFHFF?FFGHHHHHGHHHHHHHHHHHHGHHHHHHGHHHGHHHHGHFHHGHHGGGGGHEHGHHHHHHGHDHHHHHBGGHFHHGHHHHHHHHGHHHHHHGGHHHHHHHHHHFHFF:EFAEBFG.ABFGGGF/9;
@M05620:45:000000000-G6HP7:1:1101:14129:8707 1:N:0:159
ATCTCTATCTCCTAAAAACCTGTTTAGATTTGGAGATAGACCTTCAGGTTTTTCATCATTTTCTGCATGAATTATACATTGACCACGTTCCAGCGTGGTCAGTTTGCAGCATTCTGTTATTTTGTTTGACAGAGTGTCTTGTTGAGAACATATGTAGGACATGATTTTTTCCTGCAACAGGGAAAATAAAGTATAAGTTTTAAAGATTTATTCTTTAATAAAGGATCTCAAAGCCAGCTTTAGAAAAAGGA
+
CDDCDFFFFFFFGGGGGGGGGGHHHHHHHHHHHHHHHHHHHHHHHHHHHHHGGHHHHIIHHIIHIHHHHHHHHHHHHHHHHHHHHHGGHHHHHHGGGGHHHHHHHHHHHHHHHHHHHHHHHHHHHHHHHHHHHHHHHHHHHHHHHHHHHHHHHHHHHHHHHHHHHHHHHGHHHHHHHHHHHGGHHHHHHHHHHHHHHHHHHHGHHHHHHHHHHHHHHHHHHHGHHHHHHHHHHHHHHGHHHHHHGHHHGGH
@M05620:45:000000000-G6HP7:1:1101:10545:8716 1:N:0:159
AGATTACTGCAACAGTTCCCCCTGGACCTGGAAAAGTTTCTTGCCTGGCTTACAGAAGCTGAAACAACTGCCAATGTCCTACAGGATGCTACCCGTAAGGAAAGGCTCCTAGAAGACTCCAAGGGAGTAAAAGAGCTGATGAAACAATGGCAAGTAAGTCAGGCATTTCCGCTTTAGCACTCTTGTGGATCCAATTGAACAATTCTCAGCATTTGTACTTGTAACTGACAAGCCAGGGACAAAACAAAGAT
+
CBCCCFFFFFFFGGGGGGGGGGGGHHHHHHHHHHHHGHHHHHHHHHHHHHHHHHHHHHHHHHHHHHHHHHHHHHHHHHHHHHHHHGHHHHFHHHGGGGHGFHFGHHHHGHHHHHFFHHHHHHHGGGGFHHGHHGHHHHHHHFHHHHHHHHHHHGHHHHHHHHHHHHHHHHGGGGGHHHHHHHHHHHGGHHHHHFHHHGHGHHHHHHHGHHHHHHHHHHHHHGGGHHHGGGHHHGGGGGGGFFGFGGGGGGF
@M05620:45:000000000-G6HP7:1:1101:20651:8721 1:N:0:159
ATCTCTATCTCCTAAAAACCTGTTTAGATTTGGAGATAGACCTTCAGGTTTTTCATCATTTTCTGCATGAATTATACATTGACCACGTTCCAGCGTGGTCAGTTTGCAGCATTCTGTTATTTTGTTTGACAGAGTGTCTTGTTGAGAACATATGTAGGACATGATTTTTTCCTGCAACAGGGAAAATAAAGTATAAGTTTTAAAGATTTATTCTTTAATAAAGGATCTCAAAGCCAGCTTTAGAAAAAGGA
+
CCCDDFFFFFFFGGGGGGGGGGHHHHHHHHHHHHHHHHHHHHHHHHHHHHHGGHHHHHIHHIHIIHHHHGHHHHHHHHHHHHHHHHGHHHHHHHGFGGHHGHGHHHHHHHHHHHHHHHHHHHHHHHHHHHHHHHHHHHHHHHHHHHHHHHHHHHHHHHHHHHHHHHHHHGHHHHHHHHHHHGGHHHHHHHHHHHHHHHHHHHGHHHHHHHHHHHHHHHHHHGHHHHHHHGHHHHHHHGHHHHHGGHGHGGH
@M05620:45:000000000-G6HP7:1:1101:11536:8724 1:N:0:159
GATTACTGCAACAGTTCCCCCTGGACCTGGAAAAGTTTCTTGCCTGGCTTACAGAAGCTGAAACAACTGCCAATGTCCTACAGGATGCTACCCGTAAGGAAAGGCTCCTAGAAGACTCCAAGGGAGTAAAAGAGCTGATGAAACAATGGCAAGTAAGTCAGGCATTTCCGCTTTAGCACTCTTGTGGATCCAATTGAACAATTCTCAGCATTTGTACTTGTAACTGACAAGCCAGGGACAAAACAAAGATC
+
BCCCCFFFFFBFGGGGGGGGGGGHFHHHHHHHHHHHHHHHHHHHHHHHHHHHHHHHHHHHHHHHHHHHHHHHHHHHHHHHHHHHHHHHHHHHHGGGDHGGHHHFHHHGHHHHHHHHHHHHHHGGHGFHHDGHGHHHHHHHHFHHHHHHHHHHGGHHHHHHHGHHHHHHHGGGGGHHHHHHHHHHHHGHHHHHHHHHHFHHHHHHHHGHHHHHHHHGGHHHGHFHHHHHHHHHGGGGGGGGGFFFFEGGGGG
@M05620:45:000000000-G6HP7:1:1101:8457:8730 1:N:0:159
CATCCTGACCCTGAAGTACCCCATTGAGCATGGCATCGTCACCAACTGGGACGACATGGAGAAGATCTGGCACCACACCTTCTACAACGAGCTGCGCGTGGCCCCGGAGGAGCACCCAGTGCTGCTGACCGAGGCCCCCCTGAACCCCAAGGCCAACAGAGAGAAGATGACTCAGGTGAGGCTCGGCCGACGCCCGTGCTCCTCCCGTCCTTTCCCCAGTCATTTTCTGCCCGGCTTGATTTCTGACATTA
+
DDDDDFFFFFFFGGGGGGGGGGGHHHHHHHHHHHHHHGHHHGHHHGHHHHHHGGGGGHHHHHHHHHHHHHHHHGHHHGGHHHHHHHHHGGGGGHHGGGEGGGHHGGGGGGGGHHHHGGGGHHHHHHHHHHGGGGGGGGGGGGHHHHGGGGHGHHGGGGGGGGGGGGGGGGGGGGGGGGGGGGGGFFFFFFFFFFFF@BD?FFFFFFFEFFFFFFFFFFFFFFFFFFFFFFFFFFFAFAFFFFFFFEFFFF0
@M05620:45:000000000-G6HP7:1:1101:27754:8743 1:N:0:159
TACCTGTACTGGGGAAGCATTTGAATATCCCCCCATGGTGATGGGGACGGAGAACTGCTCCATAAACACAGGCAACGTGCCTAACTTTCCCGGGAAGATGAAGTCAAAGAGCGACCACAGCTCTTCGGAGGTTATTTTGTATCGGTGAGCCAGACAGAATGATCCGATGAGGGGTGCGAAACTATTTGAGGAAAGGAAGCACCTTTTTATTAAATTTACCTTTTAGCAATCGCCATTCCTACCCTAAAGAT
+
AABBAFFFFFFFCC2AEGBDGDGGHFHHHHHGGGGHFAAFBDFHEGFEEEEAEHHHGGHGHGBGHHHHHHHHGHFHGHHHHHHHGDGHFDGE?EE@EEFFDD3BFGBGHHHHCBDGGHFHGBGHDBHGADGAFFGHFHBGFHHGGDE<GHHGHHGHHHEHHFHHHHADACGGDGGCBGA??BGFFFFG0;BB/999//.;/BFFFFFF?FFFFFBBFFBFFFFFB/9FF/BEAF.AFFBBB/A.9B.://9
@M05620:45:000000000-G6HP7:1:1101:27755:8763 1:N:0:159
TACCTGTACTGGGGAAGCATTTGAATATCCCCCCATGGTGATGGGGACGGAGAACTGCTCCATAAACACAGGCAACGTGCCTAACTTTCCCGGGAAGATGAAGTCAAAGAGCGACCACAGCTCTTCGGAGGTTATTTTGTATCGGTGAGCCAGACAGAATGATCCGATGAGGGGTGCGAAACTATTTGAGGAAAGGAAGCACCTTTTTATTAAATTTACCTTTTAGCAATCGCCATTCCTACCCTAAAGAT
+
CCCCCFFFFFFFGGGGGGGGGGHHHHHHHHHGGGGHHHFGGHHHHGGGGGGGGHHHHHHHHHHHHHHHHHHHGHHHGHHHHHHHHHHHHHHGGGGGGHHHHHHHHHHHHHHHGGGGGHHHHHHHHHHGGGGGHHHHHHHHHHHGGGGGHGHHHHGHHHHHHHHHHHGGGHHGGG;EDGDGGGGGGGGGGGGCFGFFFBFGFGFFFFFFFFFFFFFFFFFFFFFFFFFFFFFFFFFFFFFFFFFFFFFFFFF
@M05620:45:000000000-G6HP7:1:1101:15785:8772 1:N:0:159
CATCCTGACCCTGAAGTACCCCATTGAGCATGGCATCGTCACCAACTGGGACGACATGGAGAAGATCTGGCACCACACCTTCTACAACGAGCTGCGCGTGGCCCCGGAGGAGCACCCAGTGCTGCTGACCGAGGCCCCCCTGAACCCCAAGGCCAACAGAGAGAAGATGACTCAGGTGAGGCTCGGCCGACGCCCGTGCTCCTCCCGTCCTTTCCCCAGTCATTTTCTGCCCGGCTTGATTTCTGACATTA
+
CCCCCFFFFFFFGGGGGGGGGGGHHHHHHHHHHHHHHGHHHGHHHGHHHHHHGGGGGHHHHHHHHHHHHHHHHGHHHGGHHHHHHHHHGGGGGHHGGGGGGGHHGGGGGGGGHHHHGGHGHHHHHHHHHHGGGGGGGGGGGGHHHHGGGGHGHHGGGGGGGGDGGGGGGGGGGGGGGGGGGGGGFFFFFFFFFFFFCFFFFFFFFFFEDFFFFFFFFFFFFFFFFFFFFFFFBFFFFFAFFFFFFFFFFF:
@M05620:45:000000000-G6HP7:1:1101:24194:8805 1:N:0:159
CATCCTGACCCTGAAGTACCCCATTGAGCATGGCATCGTCACCAACTGGGACGACATGGAGAAGATCTGGCACCACACCTTCTACAACGAGCTGCGCGTGGCCCCGGAGGAGCACCCAGTGCTGCTGACCGAGGCCCCCCTGAACCCCAAGGCCAACAGAGAGAAGATGACTCAGGTGAGGCTCGGCCGACGCCCGTGCTCCTCCCGTCCTTTCCCCAGTCATTTTCTGCCCGGCTTGATTTCTGACATTA
+
DDDDDFFFFFFFGGGGGGGGGGGHHHHHHHHHHHHHHGHHHGHHHGHHHHHHGGGGGHHHHHHHHHHHHHHHHGHHHGGHHHHHHHHHGGGGGHHGGGGGGGHHGGGGGGGGHHHHGGHGHHHHHHHHHHGGGGGGGGGGGGCHHHGGGGHGHHGGGGGGGGGGGGGGGGGGGGGGGGGGGGGGFFFFFFFFFFFFDFFFFFFFFFFEFFFFFFFFFFFFFFFFFFFFFFFFFFFFFCAFFFFFFFFFFF0
@M05620:45:000000000-G6HP7:1:1101:20484:8810 1:N:0:159
CATCCTGACCCTGAAGTACCCCATTGAGCATGGCATCGTCACCAACTGGGACGACATGGAGAAGATCTGGCACCACACCTTCTACAACGAGCTGCGCGTGGCCCCGGAGGAGCACCCAGTGCTGCTGACCGAGGCCCCCCTGAACCCCAAGGCCAACAGAGAGAAGATGACTCAGGTGAGGCTCGGCCGACGCCCGTGCTCCTCCCGTCCTTTCCCCAGTCATTTTCTGCCCGGCTTGATTTCTGACATTA
+
CCCCCFFFFFFFGGGGGGGGGGGHHHHHGHHHHHHHHGHHHGHFHGHHHHGHGGGGGHHGHHHHHHHHHHHHHGHHHGGHHHHHHHHHGGGGGHHGGGEGGGHHGGGGGGGGHGHHGGHHGHHHHHHHHHGGGGGGGGGGGGHHHHGGGGHGHHGGGGGGGGGGFGGGGGGGGGGGGGFGGGGGFFFFFFFFAFFFFDFFFFFFFFFFFDFBFBBFF/A/B/BFFFFFBFFF?BFFC=.FFFFFFFFFFF9
@M05620:45:000000000-G6HP7:1:1101:20914:8816 1:N:0:159
TACCTGTACTGGGGAAGCATTTGAATATCCCCCCATGGTGATGGGGACGGAGAACTGCTCCATAAACACAGGCAACGTGCCTAACTTTCCCGGGAAGATGAAGTCAAAGAGCGACCACAGCTCTTCGGAGGTTATTTTGCATCGGTGAGCCAGACAGAATGATCCGATGAGGGGTGCGAAACTATTTGAGGAAAGGAAGCACCTTTTTATTAAATTTACCTTTTAGCAATCGCCATTCCTACCCTAAAGAT
+
CDCDDFFFFFFFGGGGGGGGGGHHHHHHHHHGGGGHHHHHHHHHHGGGGGGGGHHHHHHHHHHHHHHHHHHHGHHHGHHHHHHHHHHHHHHGGGEGGHHHHHHHHHHHHHHHGGGGGHHHHHHHHHHGGGGGHHHHHHHHGHHGGCEFHHHHHHGGHHHHHHHHHHGGGHHHGGAEGGGGGGGGGGGHGGGGGFGGGGGGGGFFFFFFFHFFFFFFFFFFFFFFFFFFFFFFFFFEFFFFFFFFFFFFFFF
@M05620:45:000000000-G6HP7:1:1101:17638:8820 1:N:0:159
ATCTCTATCTCCTAAAAACCTGTTTAGATTTGGAGATAGACCTTCAGGTTTTTCATCATTTTCTGCATGAATTATACATTGACCACGTTCCAGCGTGGTCAGTTTGCAGCATTCTGTTATTTTGTTTGACAGAGTGTCTTGTTGAGAACATATGTAGGACATGATTTTTTCCTGCAACAGGGAAAATAAAGTATAAGTTTTAAAGATTTATTCTTTAATAAAGGATCTCAAAGCCAGCTTTAGAAAAAGGA
+
CCCCCFFFFFFFGGGGGGGGGGHHHHHHHHHHHHHHHHHHHHHHHHHHHHHGGHHHHHHHHHHHHHHHHHHHHHHHHHHHHHHHHHGHHHHHHHGGGGHHHHHHHHHHHHHHHHHHHHHHHHHHHHHHHHHHHHHHHHHHHHHHHHHHHHHHHHHHHHHHHHHHHHHHHGHHHHHHHHHHHGGHHHHHHHHHHHHHHHHHHHGHHHHHHHHHHHHHHHHHHHHHHHHHHGHHHHHHHGHHHHHHHHHHGGH
@M05620:45:000000000-G6HP7:1:1101:7287:8823 1:N:0:159
ATCTCTATCTCCTAAAAACCTGTTTAGATTTGGAGATAGACCTTCAGGTTTTTCATCATTTTCTGCATGAATTATACATTGACCACGTTCCAGCGTGGTCAGTTTGCAGCATTCTGTTATTTTGTTTGACAGAGTGTCTTGTTGAGAACATATGTAGGACATGATTTTTTCCTGCAACAGGGAAAATAAAGTATAAGTTTTAAAGATTTATTCTTTAATAAAGGATCTCAAAGCCAGCTTTAGAAAAAGGA
+
CCCCCFFFFFFFGGGGGGGGGGGHHHHHHHHHHGHHHHHHHHHHHHHHHHHGGHHHHHHHHHIIHHHHHGHHHHHHHHHHHHHHHHGHHHHHHHGFGGHHGHGHHHHHHHGHHHHHHHHHHHHHHHHHGHHHHHFGGHHHHHHHHHHHHHGHHHHHHHHHHHHHHHHHHGHHHHHHHHHHHGGGHHHHGHHGHHHHHGHHHGGHHHGHHHHHHHHHHGHHHHHHHHHHHGHGHHHHHGHHHHHHGGFFGGH
@M05620:45:000000000-G6HP7:1:1101:20490:8827 1:N:0:159
CATCCTGACCCTGAAGTACCCCATTGAGCATGGCATCGTCACCAACTGGGACGACATGGAGAAGATCTGGCACCACACCTTCTACAACGAGCTGCGCGTGGCCCCGGAGGAGCACCCAGTGCTGCTGACCGAGGCCCCCCTGAACCCCAAGGCCAACAGAGAGAAGATGACTCAGGTGAGGCTCGGCCGACGCCCGTGCTCCTCCCGTCCTTTCCCCAGTCATTTTCTGCCCGGCTTGATTTCTGACATTA
+
DEEEEFFFFFFFGGGGGFGGGGGHHHHHHHHHHHHHHGHHHGHHHGHHGHHHGGGGGHHHHHHHGHHHHHHHHGHHHGGHHHHHHHHHGGGGGHHGGGGGGGHHGGGGGGGGHHHHGGHGHHHHHHHHHHGGGGGGGGGGGGHHHHGGGGHGHHGGGGGGGGGGGGGGGGGGGGGGHGGGGGGGFFFFFFFFFFFFDFFFFFFFFFFEFFFFFFFFFFFFFFFFFFHFFFFFFFFFFFFFFFFFFFFFFF1
@M05620:45:000000000-G6HP7:1:1101:17648:8838 1:N:0:159
ATCTCTATCTCCTAAAAACCTGTTTAGATTTGGAGATAGACCTTCAGGTTTTTCATCATTTTCTGCATGAATTATACATTGACCACGTTCCAGCGTGGTCAGTTTGCAGCATTCTGTTATTTTGTTTGACAGAGTGTCTTGTTGAGAACATATGTAGGACATGATTTTTTCCTGCAACAGGGAAAATAAAGTATAAGTTTTAAAGATTTATTCTTTAATAAAGGATCTCAAAGCCAGCTTTAGAAAAAGGA
+
CBCCCFFFFFFFGGGGGGGGGGHHHHHHHHHHGHHHHHHGHHHHHHHHHHHGGHHHHHHHHHHHHHHHHHHHHHHHHHHHHHHHHHGHHHHHHHGFGGHHHHHHHHHHHHHHHHHHHHHHHHHHHHHHHHHHHHHHHHHHHHHHGHGHHHHHHHHHHHHHHHHHHHHHHGHHHHGGHGHHHGGHHHHGHGHHHHHHHGHGHHFGHHHHHGHHHGHHGHHHHFHHHHHHHGGFHFGHHGGHHHHHGGFFGGH
@M05620:45:000000000-G6HP7:1:1101:12341:8847 1:N:0:159
CATCCTGACCCTGAAGTACCCCATTGAGCATGGCATCGTCACCAACTGGGACGACATGGAGAAGATCTGGCACCACACCTTCTACAACGAGCTGCGCGTGGCCCCGGAGGAGCACCCAGTGCTGCTGACCGAGGCCCCCCTGAACCCCAAGGCCAACAGAGAGAAGATGACTCAGGTGAGGCTCGGCCGACGCCCGTGCTCCTCCCGTCCTTTCCCCAGTCATTTTCTGCCCGGCTTGATTTCTGACATTA
+
CCCCCFFFFFFFGGGGGGGGGGGHHHHHHHHHHHHHHGHHHGHHHGHHHHHHGGGGGHHHHHHHHHHHHHHHHGHHHGGHHHHHHHHHGGGGGHHGGGFGGGHHGGGGGGGGHHHHGGHGHHHHHHHHHHGGGGGGGGGGGGHHHHGGGGHGHHGGGGGGGGGGGGGGGGGGGGGGGGFGGGGGFFFFFFFFFFFF@DDFFFFFFFFADFDFFFFFFFFFFFFFFFFFFFFFFFFAFFFFFFFFFFFFFF0
@M05620:45:000000000-G6HP7:1:1101:25219:8858 1:N:0:159
TACCTGTACTGGGGAAGCATTTGAATATCCCCCCATGGTGATGGGGACGGAGAACTGCTCCATAAACACAGGCAACGTGCCTAACTTTCCCGGGAAGATGAAGTCAAAGAGCGACCACAGCTCTTCGGAGGTTATTTTGCATCGGTGAGCCAGACAGAATGATCCGATGAGGGGTGCGAAACTATTTGAGGAAAGGAAGCACCTTTTTATTAATTTTACCTTTTAGCAATCGCCATTCCTACCCTAAAGAT
+
BBBBBFFFFFFFGGGGGGGGGGHHHHHHHHHGGGGHHHGHHHHHHGGGGGGGGHHHHHHHHHHHHHHHHHHHGHHHGHHHHHHHHHHHHHHGGGGGGGHHHHHHHHHHHHHHGGGGGHHHHHHGHHHGGGGGHHHHHHHHGHHGGGGGHHHHHHGHHHHHHGHHHHGGGHHHGGEDGGGGGGGGGGGGGGGGGGGGGGGGGGFFFFFFFFFFFFFFFFFFFFFFFFFFFFFFFFFFFFFFFFFFFFFFFFF
@M05620:45:000000000-G6HP7:1:1101:7632:8888 1:N:0:159
TACCTGTACTGGGGAAGCATTTGAATATCCCCCCATGGTGATGGGGACGGAGAACTGCTCCATAAACACAGGCAACGTGCCTAACTTTCCCGGGAAGATGAAGTCAAAGAGCGACCACAGCTCTTCGGAGGTTATTTTGCATCGGTGAGCCAGACAGAATGATCCGATGAGGGGTGCGAAACTATTTGAGGAAAGGAAGCACCTTTTTATTAAATTTACCTTTTAGCAATCGCCATTCCTACCCTAAAGAT
+
BCCCCFFFFFFFGGGGGGGGGGHHHHHHHHHGGGGHHHHHHHHHHGGGGGGGGHHHHHHHHHHHHHHHHHHHGHHHGHHHHHHHHHHHHHHGGGGGGHHHHHHHHHHHHHHGGGGGGHHHHHHHHHHGGGGEHFHHHHHHGHHGGGGGHHHHHHGHHHHHHHHHHHDGGHHHGGCCFGFAGGGGGGGGGGGFGFGGGGFGEFFFFFFFFFFFBFFFFFFFFFFFFFFFFFFFFFFEFFFFFFFFFFFFFFF
@M05620:45:000000000-G6HP7:1:1101:27232:8899 1:N:0:159
TACCTGTACTGGGGAAGCGTGTAGCAATCGCCATTCCTACCCTAAAGATCGGAAGAGCACACGTCTGAACTCCAGTCACGTCGACGCATCTCGTATGCCGTCTTCTGCTTGAAAAAAAAAACTTCTGACCTAGTCCCCCCTGAACCCCCCGGCCAACCTGTAGACGATAACTCCGTTTAAGCTCGTCCGACGCCCCTGCCCCTCCCTCCCGTTCCCCCCTCTTTTTCTTCCCGTCTTGATCTCTCGCGTTT
+
AAAAAFFFFFFFGEFGGGEAEEHDGFHHHGFGGFFEGFHHHHHHHHHHHHHEGGEHHGGHHHGHHHEFHHBFGHG2GHHGHHGGGG?EEEHGHFGHCGFGEE0?GGHHGFH01FD<CCC///11?1<1<<11<1>1FHFGC./<<CEC--:-;?-.;./.;0000.-:9.9;C0..0/-/////--9----;9;9--;--;--9-;99:----;;9B--99-99///:9//9---99////////----;-
@M05620:45:000000000-G6HP7:1:1101:7654:8903 1:N:0:159
TACCTGTACTGGGGAAGCATTTGAATATCCCCCCATGGTGATGGGGACGGAGAACTGCTCCATAAACACAGGCAACGTGCCTAACTTTCCCGGGAAGATGAAGTCAAAGAGCGACCACAGCTCTTCGGAGGTTATTTTGCATCGGTGAGCCAGACAGAATGATCCGATGAGGGGTGCGAAACTATTTGAGGAAAGGAAGCACCTTTTTATTAAATTTACCTTTTAGCAATCGCCATTCCTACCCTAAAGAT
+
BCCCCFFFFFFFGGFGGGGGGGHHHHHHHHHGGGGHHHHHHHHHHGGGGGGGGHHHHHHHHHHHHHHHHHHHGHHHGHHHHHHHHHHHHHHGGGGGGHHHHHHHHHHHHHBGGGGGCHHHHHHHHHHGGGGEHHHHHHHGHHHGGEGGHHHHHHGHHHHHHHHHHHGGGHHBEDEDGGGGGDGGGGGGGEGFFGFGGFGGFGFFFFFFFFFBFBFFFFFFFFFFFFFFFFFFFFFFFFFFFFFFFFFFFFF
@M05620:45:000000000-G6HP7:1:1101:9203:8927 1:N:0:159
CATCCTGACCCTGAAGTACCCCATTGAGCATGGCATCGTCACCAACTGGGACGACATGGAGAAGATCTGGCACCACACCTTCTACAACGAGCTGCGCGTGGCCCCGGAGGAGCACCCAGTGCTGCTGACCGAGGCCCCCCTGAACCCCAAGGCCAACAGAGAGAAGATGACTCAGGTGAGGCTCGGCCGACGCCCGTGCTCCTCCCGTCCTTTCCCCAGTCATTTTCTGCCCGGCTTGATTTCTGACATTA
+
DDDDDFFFFFFFGGGGGGGGGGGHHHHHHHHHHHHHHGHHHGHHHGHHHHHHGGGGGHHHHHHHHHHHHHHHHGHHHGGHHHHHHHHHGGGGGHHGGGGGGGHHGGGGGGGGHHHHGGHHHHHHHHHHHHGGGGGGGGGGGGHHHHGGGGHGHHGGGGGGGGGGGGGGGGGGGGGGGGGGGGGGFFFFFFFFFFFFBDDFFFFFFFFAFFDFFFFFFFFFFFFFFFFFFFFFFFFFFAFFFFFFEEFBFF0
@M05620:45:000000000-G6HP7:1:1101:26809:8931 1:N:0:159
ATCTCTATCTCCTAAAAACCTGTTTAGATTTGGAGATAGACCTTCAGGTTTTTCATCATTTTCTGCATGAATTATACATTGACCACGTTCCAGCGTGGTCAGTTTGCAGCATTCTGTTATTTTGTTTGACAGAGTGTCTTGTTGAGAACATATGTAGGACATGATTTTTTCCTGCAACAGGGAAAATAAAGTATAAGTTTTAAAGATTTATTCTTTAATAAAGGATCTCAAAGCCAGCTTTAGAAAAAGGA
+
AAABBFFFFFFFGGGGGGGGGGHHHHHHHHHHHFGHHHHFHFHHHHHHHHHGGHHHHHHHHHHHHHHHHHHHHHHHHFHHHHHHHHGHHHHGHHGGGGHHHHHHHHHHHHHHHHHHHHHHHHHHHHHHHHHHHHHHHHHHHHHHGHHGHHHHHHHGHEHHHHHGHHHHHGHHHHHHHHHHHGGHHHGFGHHHHHFGGGHHHHHHHHHHHHHHHHHHHHHHHHHHGHHHHHHHHGHHHGHHHFFGGHHHGC:
@M05620:45:000000000-G6HP7:1:1101:26784:8938 1:N:0:159
ATCTCTATCTCCTAAAAACCTGTTTAGATTTGGAGATAGACCTTCAGGTTTTTCATCATTTTCTGCATGAATTATACATTGACCACGTTCCAGCGTGGTCAGTTTGCAGCATTCTGTTATTTTGTTTGACAGAGTGTCTTGTTGAGAACATATGTAGGACATGATTTTTTCCTGCAACAGGGAAAATAAAGTATAAGTTTTAAAGATTTATTCTTTAATAAAGGATCTCAAAGCCAGCTTTAGAAAAAGGA
+
CBCCCFFFFFFFGGGGGGGGGGHHHHHHHHHGHGHHHHHHHHHHHHHHHHHGGHHHHHHHIIIIHHGHHHHHHHHHHHHHHHHHHHGHHHHHHHGGGGHHHHHHHHHGHHHHHHHHHHGHHHHHHHHHHHHHHHFGHHHHHHHHHHGHHHHHHHHHHHHHGHHGHHHHHGHHHHHHGHHHHGGHHHHGGGHGGHHHHGHHHGHHHHHHHHHHHHHHHFHHGHHHHHHHHGFFHFHHHGHHHHHHHFHHGGG
@M05620:45:000000000-G6HP7:1:1101:26800:8949 1:N:0:159
ATCTCTATCTCCTAAAAACCTGTTTAGATTTGGAGATAGACCTTCAGGTTTTTCATCATTTTCTGCATGAATTATACATTGACCACGTTCCAGCGTGGTCAGTTTGCAGCATTCTGTTATTTTGTTTGACAGAGTGTCTTGTTGAGAACATATGTAGGACATGATTTTTTCCTGCAACAGGGAAAATAAAGTATAAGTTTTAAAGATTTATTCTTTAATAAAGGATCTCAAAGCCAGCTTTAGAAAAAGGA
+
DDDDCFFFFFFFGGGGGGGGGGHHHHHHHHHHHHHHHHHHHHHHHHHHHHHGGHHHHHIHIIHHIHHHHHHHHHHHHHHHHHHHHHGHHHHHHHGGGGHHHHHHHHHHHHHHHHHHHHHHHHHHHHHHHHHHHHHHHHHHHHHHHHHHHHHHHHHHHHHHHHHHHHHHHGHHHHHHHHHHHGGHHHHHHHHHHHHHHHHHHHHHHHHHHHHHHHHHHHHHHHHHHHHHHHHHHHHHHGHHHHHFHHHHGGH
@M05620:45:000000000-G6HP7:1:1101:8307:8983 1:N:0:159
TACCTGTACTGGGGAAGCATTTGAATATCCCCCCATGGTGATGGGGCCGGAGAACTGCTCCATAAACACAGGCAACGTGCCTAACTTTCCCGGGAAGTTGAAGCCAAAGACCGACCACAGCTCTTCGGAGGTTATTTTGCATCGGTGAGGCAGACAGAATGATCCGATGAGGGGGGCGAAACTATTTGAGGAAAGGAAGCACCTTTTTATTAATTTTACCTTTTAGCAATCGCCATTCCTACCCTAAAGAT
+
CCCCCFFFFFFFGGGGGGGGGGHHHHHHHHHGGGGHHHHHHHHHH220A000A13B335B@35DG53511B1?F1?/?1B14B32BG4FH3EF?E//344B4330BG23322//><///0/21?11?</A/E01>GHD1<111><.<.<......//;00:00<::..:0CHGG---9@D--00;FFF0AFFFBF.F/..0;.BFFFF.FBFF0BF0;F0FFFB0/:B00:.;D.A9F000BF.0BFB000
@M05620:45:000000000-G6HP7:1:1101:22851:9018 1:N:0:159
CATCCTGACCCTGAAGTACCCCATTGAGCATGGCATCGTCACCAACTGGGACGACATGGAGAAGATCTGGCACCACACCTTCTACAACGAGCTGCGCGTGGCCCCGGAGGAGCACCCAGTGCTGCTGACCGAGGCCCCCCTGAACCCCAAGGCCAACAGAGAGAAGATGACTCAGGTGAGGCTCGGCCGACGCCCGTGCTCCTCCCGTCCTTTCCCCAGTCATTTTCTGCCCGGCTTGATTTCTGACATTA
+
DDDDDFFFFFFFGGGGGFGGGGGHHHHHHHHHHHHHHGHHHGHHHGHHHHHHGGGGGHHHHHHHHHHHHHHHHGHHHGGHHHHHHHHHGGGGGHHGGGGGGGHHGGGGGGGGHHHHGGHHHHHHHHHHHHGGGGGGGGGGGGHHHHGGGGHGHHGGGGGGGGGGGGGGGGGGGGGGGGGGGGGGFFFFFFFFFFFFBFFFFFFFFFFFFFFFFFFFFFFFFFFFFFFFFFFFFFFFFFFFFFFFFFFFFF0
@M05620:45:000000000-G6HP7:1:1101:22866:9032 1:N:0:159
CATCCTGACCCTGAAGTACCCCATTGAGCATGGCATCGTCACCAACTGGGACGACATGGAGAAGATCTGGCACCACACCTTCTACAACGAGCTGCGCGTGGCCCCGGAGGAGCACCCAGTGCTGCTGACCGAGGCCCCCCTGAACCCCAAGGCCAACAGAGAGAAGATGACTCAGGTGAGGCTCGGCCGACGCCCGTGCTCCTCCCGTCCTTTCCCCAGTCATTTTCTGCCCGGCTTGATTTCTGACATTA
+
CBBCCFFFFFFFGGGGGGGGGGGHHHHHHHHHHHHHHGHHHGHHGGHHHHHHGGGGGHHGHHHHHHHHHHHHHGHHHGGHHHHHHHHHGGGGGHHGGGGGGGHHGGGGGGGGHHHHGGHHHHHHHHHHHHGGGGGGGGGGGGGHHHGGGGHGHHFGGGGGFFGGGGGGGGGGGGGGFGGGGGGGFFFFFFFFFFFF@DFFFFFFFFFFFDFFFFFFFFF;FFFFFFFEFEFFFFFFFFABFFFFFFFFFF/
@M05620:45:000000000-G6HP7:1:1101:26871:9045 1:N:0:159
CATCCTGACCCTGAAGTACCCCATTGAGCATGGCATCGTCACCAACTGGGACGACATGGAGAAGATCTGGCACCACACCTTCTACAACGAGCTGCGCGTGGCCCCGGAGGAGCACCCAGTGCTGCTGACCGAGGCCCCCCTGAACCCCAAGGCCAACAGAGAGAAGATGACTCAGGTGAGGCTCGGCCGACGCCCGTGCTCCTCCCGTCCTTTCCCCAGTCATTTTCTGCCCGGCTTGATTTCTGACATTA
+
BBBBBFFFFFFBGGGGGFGGGGGHHFHHHHHHHHHHHGHHHGHHHGHHHHHHCCGFGHFGHHHHGHHHHHGHHGGHHGGHHHHHHHHHGGGGGHHGGGGGGGHHGGGGGGDGHHHHGGHHFGHHHHGHHHGGGGGGGGGGGGHGHHGGGGHGHHGGGGGGGGGGGGGGGGGGGFFGCFBFFGGGFAFFFDFFFFFF@DFFFFFFFFAADD.FFFFFFBABFFFFFFFFFFFFFCCFAAEFFEFFFFFFFF;
@M05620:45:000000000-G6HP7:1:1101:26892:9050 1:N:0:159
CATCCTGACCCTGAAGTACCCCATTGAGCATGGCATCGTCACCAACTGGGACGACATGGAGAAGATCTGGCACCACACCTTCTACAACGAGCTGCGCGTGGCCCCGGAGGAGCACCCAGTGCTGCTGACCGAGGCCCCCCTGAACCCCAAGGCCAACAGAGAGAAGATGACTCAGGTGAGGCTCGGCCGACGCCCGTGCTCCTCCCGTCCTTTCCCCAGTCATTTTCTGCCCGGCTTGATTTCTGACATTA
+
CCCDDFFFFFFFGGGGGGGGGGGHHHHHHHHHHHHHHGHHHGHHHGHHHHHHGGGGGHHHHHHHHHHHHHHHHGHHHGGHHHHHHHHHGGGGGHHGGGGGGGHHGGGGGGGGHHHHGGHHHHHHHHHHHHGGGGGGGGGGGGHHHHGGGGHGHHGGGGGGGGGGGGGGGGGGGGGGHGGGGGGGFFFFFFFFFFFFFFFFFFFFFFFEFFFFFFFFFFFFFFFFFHFFHFFFFFFFFFAFFFFFFFFFFF0
@M05620:45:000000000-G6HP7:1:1101:17229:9054 1:N:0:159
ATCTCTATCTCCTAAAAACCTGTTTAGATTTGGAGATAGACCTTCAGGTTTTTCATCATTTTCTGCATGAATTATACATTGACCACGTTCCAGCGTGGTCAGTTTGCAGCATTCTGTTATTTTGTTTGACAGAGTGTCTTGTTGAGAACATATGTAGGACATGATTTTTTCCTGCAACAGGGAAAATAAAGTATAAGTTTTAAAGATTTATTCTTTAATAAAGGATCTCAAAGCCAGCTTTAGAAAAAGGA
+
AAABBFFFFFFFGGGGGGGGGGHHHHHHHHHHHHHHHHHHHHHHHHHHHHHGGHHHHHHHHHHHHHHHHHHHHHHHHHHHHHHHHHGHHHHHHHGGGGHHHHHHHHHHHHHFHHHHHHHHHHHHHHHHHHHHHHGHGHHHHHHHHHGHHHHHHHHHHHHHHHHHHHHHHGHHHHHHFHHHHGGGHHHHHHHHHHHHHFFGHHFGHHHHHHHHHHHHHHHHHHHHHHHGHHHGHEHHHGHHHHEHFFGHDGF
@M05620:45:000000000-G6HP7:1:1101:17248:9058 1:N:0:159
ATCTCTATCTCCTAAAAACCTGTTTAGATTTGGAGATAGACCTTCAGGTTTTTCATCATTTTCTGCATGAATTATACATTGACCACGTTCCAGCGTGGTCAGTTTGCAGCATTCTGTTATTTTGTTTGACAGAGTGTCTTGTTGAGAACATATGTAGGACATGATTTTTTCCTGCAACAGGGAAAATAAAGTATAAGTTTTAAAGATTTATTCTTTAATAAAGGATCTCAAAGCCAGCTTTAGAAAAAGGA
+
DDDDDFFFFFFFGGGGGGGGGGHHHHHHHHHHHHHHHHHHHHHHHHHHHHHGGHHHHHIHIHIHIHHHHHHHHHHHHHHHHHHHHHGHHHHHHHGGGGHHHHHHHHHHHHHHHHHHHHHHHHHHHHHHHHHHHHHHHHHHHHHHHHHHHHHHHHHHHHHHHHHHHHHHHGHHHHHHHHHHHGGHHHHHHGHHHHHHHHHHHHGHHHHHHHHHHHHHHHHHHGHHHHHHHHHHHGHHHGHHHHHHHHHGGGH
@M05620:45:000000000-G6HP7:1:1101:17325:9088 1:N:0:159
TACCTGTACTGGGGAAGCATTTGAATATCCCCCCATGGTGATGGGGACGGAGAACTGCTCCATAAACACAGGCAACGTGCCTAACTTTCCCGGGAAGATGAAGTCAAAGAGCGACCACAGCTCTTCGGAGGTTATTTTGCATCGGTGAGCCAGACAGAATGATCCGATGAGGGGTGCGAAACTATTTGAGGAAAGGAAGCACCTTTTTATTAAATTTACCTTTTAGCAATCGCCATTCCTACCCTAAAGAT
+
ABABBFFFFFFFFEGGGGGGGGHFHHHHHHHGGGGGHHBGGHHGHGGGFEGGGHHHDHHHHHHHHDHHHHHHGHHHGHHHHHFGHHHHHHHGGGGGGHHHHHGHHHHHHHHHCDGGGHHHHHHHHHFGGCGAG1GGHGHFGHHGGGGGEHHHGHGHHGHHHFHHHHAEGHHHGGCCGGB??BGGGGGGGGGCFBFGEF?EBF?FFFFFFFFFFBFFFFBFFFFFFFFBBFFEEFDEFFFFFFFFFFFFFBF
@M05620:45:000000000-G6HP7:1:1101:17345:9093 1:N:0:159
TACCTGTACTGGGGAAGCATTTGAATATCCCCCCATGGTGATGGGGACGGAGAACTGCTCCATAAACACAGGCAACGTGCCTAACTTTCCCGGGAAGATGAAGTCAAAGAGCGACCACAGCTCTTCGGAGGTTATTTTGCATCGGTGAGCCAGACAGAATGATCCGATGAGGGGTGCGAAACTATTTGAGGAAAGGAAGCACCTTTTTATTAAATTTACCTTTTAGCAATCGCCATTCCTACCCTAAAGAT
+
CCDDDFFFFFFFGGGGGGGGGGHHHHHHHHHGGGGHHHGHHHHHHGGGGGGGGHHHHHHHHHHHHHHHHHHHGHHHGHHHHHHHHHHHHHHGGGGGGHHHHHHHHHHHHHHGGGGGGHHHHHHHHHHGGGGDHHHHHHHHHHHGGGGGHHHHHHGHHHHHHGHHHHFGGHHHGGCEGGGGGGGGGGHHGGGFF:FFGGGGFGFFFFFFFFFFFFFFFFFFFFFFFFFFBFFFFFFEFFFFFFFFFFFFFFF
@M05620:45:000000000-G6HP7:1:1101:9842:9094 1:N:0:159
CATCCTGACCCTGAAGTACCCCATTGAGCATGGCATCGTCACCAACTGGGACGACATGGAGAAGATCTGGCACCACACCTTCTACAACGAGCTGCGCGTGGCCCCGGAGGAGCACCCAGTGCTGCTGACCGAGGCCCCCCTGAACCCCAAGGCCAACAGAGAGAAGATGACTCAGGTGAGGCTCGGCCGACGCCCGTGCTCCTCCCGTCCTTTCCCCAGTCATTTTCTGCCCGGCTTATTTCTGACCTTCG
+
B3ABBFFBFFFFGGGGGGGGGGGHHFHHHFGFHHHHHGHHGGHHEGHHHHFGGGGGGHHHHHAGHHHHHGHHHGHHFGGHHHHGHHHHGFGGGHHGGGGGGEHHGGGGGGGGHHHHGFHGGGHHHHFGGHG<CFGGGGGGGGFHHHGGD.CEHH?FGGGGGBFEFGBFGGGGGGGGGGBAFCEFBFFFAFFFFFFFFFFFFFFFFFFADDFFFFFFFFFFFFFFFFFFFFFEDFCFABFFFFFF/B/;B/.
@M05620:45:000000000-G6HP7:1:1101:18360:9095 1:N:0:159
CATCCTGACCCTGAAGTACCCCATTGAGCATGGCATCGTCACCAACTGGGACGACATGGAGAAGATCTGGCACCACACCTTCTACAACGAGCTGCGCGTGGCCCCGGAGGAGCACCCAGTGCTGCTGACCGAGGCCCCCCTGAACCCCAAGGCCAACAGAGAGAAGATGACTCAGGTGAGGCTCGGCCGACGCCCGTGCTCCTCCCGTCCTTTCCCCAGTCATTTTCTGCCCGGCTTGATTTCTGACATTA
+
CCCCCFFFFFFFGGGGGGGGGGGHHHHHHHHHGHGHHGHHHGHHHGGHHHHHGGGGGHHHHHHHHHHHHGHHHGHHHGGHHHHHHHHHGGGGGHGGGGGGGGHHGGGGGGGGHHHHGGHHHHHHHHHHGHGGCGGGGGGGGGHHHHGGGEHGHHGGGGGGGGGGGGGGGGGGGGGGGGGGGGEFFFFFFFFFFFFB@DDFFFFFFFFEFFFFFFFFFFF0FBFFFFFFFFFFFFADFA9FFFFFEBF:BF0
@M05620:45:000000000-G6HP7:1:1101:9862:9107 1:N:0:159
CATCCTGACCCTGAAGTACCCCATTGAGCATGGCATCGTCACCAACTGGGACGACATGGAGAAGATCTGGCACCACACCTTCTACAACGAGCTGCGCGTGGCCCCGGAGGAGCACCCAGTGCTGCTGACCGAGGCCCCCCTGAACCCCAAGGCCAACAGAGAGAAGATGACTCAGGTGAGGCTCGGCCGACGCCCGTGCTCCTCCCGTCCTTTCCCCAGTCATTTTCTGCCCGGCTTATTTCTGACATTAG
+
CCCCCFFFFFFFGGGGGGGGGGGHHHHHHHHHHHHHHGHHHGHHHGHHHHHHGGGGGHHHHHHHHHHHGHHHHGHHHGGHHHHHHHHHGGGGGHHGGGGGGGHHGGGGGGGGHHHHGGHHHHHHHHHHHHGGGGGGGGGGGGHHHHGGGGHGHHGGGGGGGGGGGGGGFGGGGGGGGGGGGGGGFFFFFFFFFFFFFFFFFFFFFFFFFFFFFFFFFFFFFFFFFFFFFFFFFFFFFFFFFFFFFFFFFB0
@M05620:45:000000000-G6HP7:1:1101:9846:9114 1:N:0:159
CATCCTGACCCTGAAGTACCCCATTGAGCATGGCATCGTCACCAACTGGGACGACATGGAGAAGATCTGGCACCACACCTTCTACAACGAGCTGCGCGTGGCCCCGGAGGAGCACCCAGTGCTGCTGACCGAGGCCCCCCTGAACCCCAAGGCCAACAGAGAGAAGATGACTCAGGTGAGGCTCGGCCGACGCCCGTGCTCCTCCCGTCCTTTCCCCAGTCATTTTCTGCCCGGCTTATTTCTGACATTAG
+
BBBBBFFFFFFFGGGGGGGGGGFHGHHGGFDFFHHHHGHHHGHHGGHHHHHHGGGGGHHFHHEFHGHFHHGHHGHHHGGHHHHGHFHHCEFGGHHGGGGGGGHHGGDGGCGGHHHHGGHFGFGHHHHFHFGCDGCEGCGGFCBGFHDGGGAEHHGGGGGGGGGGGGGGGGGGFFFGGFFGGEFGFFFD-=9@BFFFB.A;BBBFEEFFFFBBFFFFFFF/BBFFFFFFFFFEA--@B/:FF/9//:;BF//
@M05620:45:000000000-G6HP7:1:1101:14284:9123 1:N:0:159
TACCTGTACTGGGGAAGCATGTAGCAATCGCCATTCCTACCCTAAAGATCGGAAGAGCACACGTCTGAACTCCAGTCACGTCGACGCATCTCGTATGCCGTCTTCTGCTTGAAAAAAAAAAAAAAAACCAACTGCAACACTTCCCTATCCTTGCCCTGTACGTTCTCTAACTTCACTTTATCACTAGCTCCGACATGTACACGTCAATACTGTTTTACCTACTGTTAATGTATTAGTTCTTCTATCCCGAT
+
CCCCCFFFFFFFGGGGGGGGGGHGHHHHHGGGGGHHHHHHHHHHHHHHHHHGGGGHHHGHHHGHHHGHHHHHHHHHHHHGHHGGGGGGGGHHHFGHHHHGGGHGHHHGHHHHHHHHGGGCG>/----...<.//0000..0000/0000/0000000.:00.///.0000000900;0000000000/0;;.-9-.000000..9..00009000:00000/90000000000:000000000000/0..-
@M05620:45:000000000-G6HP7:1:1101:21221:9132 1:N:0:159
CATCCTGACCCTGAAGTACCCCATTGAGCATGGCATCGTCACCAACTGGGACGACATGGAGAAGATCTGGCACCACACCTTCTACAACGAGCTGCGCGTGGCCCCGGAGGAGCACCCAGTGCTGCTGACCGAGGCCCCCCTGAACCCCAAGGCCAACAGAGAGAAGATGACTCAGGTGAGGCTCGGCCGACGCCCGTGCTCCTCCCGTCCTTTCCCCAGTCATTTTCTGCCCGGCTTGATTTCTGACATTA
+
EEEEEFFFFFFFGGGGGGGGGGGHHHHHHHHHHHHHHGHHHGHHHGHHHHHHGGGGGHHHHHHHHHHHHHHHHGHHHGGHHHHHHHHHGGGGGHHGGGGGGGHHGGGGGGGGHHHHGGHHHHHHHHHHHHGGGGGGGGGGGGHHHHGGGGHGHHGGGGGGGGGGGGGGGGGGGGGGHGGGGGGGFFFFFFFFFFFFFFFFFFFFFFFEFFFFFFFFFFFFFFFFFFFFFFFFFFFFFFFFFFFFFBFFFF1
@M05620:45:000000000-G6HP7:1:1101:17794:9140 1:N:0:159
CATCCTGACCCTGAAGTACCCCATTGAGCATGGCATCGTCACCAACTGGGACGACATGGAGAAGATCTGGCACCACACCTTCTACAACGAGCTGCGCGTGGCCCCGGAGGAGCACCCAGTGCTGCTGACCGAGGCCCCCCTGAACCCCAAGGCCAACAGAGAGAAGATGACTCAGGTGAGGCTCGGCCGACGCCCGTGCTCCTCCCGTCCTTTCCCCAGTCATTTTCTGCCCGGCTTGATTTCTGACATTA
+
DDDDCFFFFFFFGGGGGGGGGGGHHHHHHHHHHHHHHGHHHGHHHGHHHHHHGGGGGHHHHHHHHHHHHHHHHGHHHGGHHHHHHHHHGGGGGHHGGGGGGGHHGGGGGGGGHHHHGGHHHHHHHHHHHHGGGGGGGGGGGGHHHHGGGGHGHHGGGGGGGGGGGGGGGGGGGGGGHGGGGGGGFFFFFFFFFFFFBFFFFFFFFFFFFFFFFFFFFFFFFFFFHHHFFFFFFFFFFAFFFFFFFFFFFF0
@M05620:45:000000000-G6HP7:1:1101:21216:9151 1:N:0:159
CATCCTGACCCTGAAGTACCCCATTGAGCATGGCATCGTCACCAACTGGGACGACATGGAGAAGATCTGGCACCACACCTTCTACAACGAGCTGCGCGTGGCCCCGGAGGAGCACCCAGTGCTGCTGACCGAGGCCCCCCTGAACCCCAAGGCCAACAGAGAGAAGATGACTCAGGTGAGGCTCGGCCGACGCCCGTGCTCCTCCCGTCCTTTCCCCAGTCATTTTCTGCCCGGCTTGATTTCTGACATTA
+
BBBBBFFFFFFFGGGFGFGGGGGHHHHHFHHHHHHHHGHHHGHHFGHHEGFHGGGGGHHGHHHHHHHHHHHHHGGHGGGHHHHHHHHHGGGGGHHGGGGGGGHHGGGFGGGGHHHHGGGHHHHHHHHHHHGGGGGGGGGGGFGHHHGGGCHGHH?FGGGGGGGGGGGGGGGFFGGGGFGGGGGGFFFFFFFAFFFF@DFFFFFFFFFEFFBFFFFFFFFFFFFFFFFFFFFFFFFFFFEFFFFFF;BFBF9
@M05620:45:000000000-G6HP7:1:1101:17783:9154 1:N:0:159
CATCCTGACCCTGAAGTACCCCATTGAGCATGGCATCGTCACCAACTGGGACGACATGGAGAAGATCTGGCACCACACCTTCTACAACGAGCTGCGCGTGGCCCCGGAGGAGCACCCAGTGCTGCTGACCGAGGCCCCCCTGAACCCCAAGGCCAACAGAGAGAAGATGACTCAGGTGAGGCTCGGCCGACGCCCGTGCTCCTCCCGTCCTTTCCCCAGTCATTTTCTGCCCGGCTTGATTTCTGACATTA
+
CCCCCFFFFFFFGGGGGGGGGGGHHHHHHHHHHHHHHGHHHGHHHGHHHHHHGGGGGHHHHHHHHHHHHHHHHGHHHGGHHHHHHHHHGGGGGHHGGGGGGGHHGGGGGGGGHHHHGGHHHHHHHHHHHHGGGGGGGGGGGGHHHHGGGGHGHHGGGGGGGGGGGGGGGGGGGGGGGGGGGGGGFFFFFFFFFFFFDDDFFFFFFFFEFFFFFFFFFFFFFFFFFFFFFFFFFFFFFA:FFFFFFFFFFF0
@M05620:45:000000000-G6HP7:1:1101:10130:9159 1:N:0:159
TACCTGTACTGGGGAAGCATTTGAATATCCCCCCATGGTGATGGGGACGGAGAACTGCTCCATAAACACAGGCAACGTGCCTAACTTTCCCGGGAAGATGAAGTCAAAGAGCGACCACAGCTCTTCGGAGGTTATTTTGCATCGGTGAGCCAGACAGAATGATCCGATGAGGGGTGCGAAACTATTTGAGGAAAGGAAGCACCTTTTTATTAAATTTACCTTTTAGCAATCGCCATTCCTACCCTAAAGAT
+
CCCCCFFFFFFFGGGGGGGGGGHHHHHHHHHGGGGHHHFHHHHHHGGGGGGGGHHHHHHHHHHHHHHHHGHHGHHHGHHHHHHHHHHHHHHGGGGGGHHHHHHHHHHHHHHHGGGGGHHHHHHHHHHGGGGGHHHHHHHHHHHGGGGEHHHHHGGHHHGHHHHHHHGGGHHHGGEEGGCDGFGFGGGGGGGGGGFGGGGGGGFFFFFFFFFFFFFFFFFFFFFFFFFFFFFFFFFEFFFFFFFFFFFFFFF
@M05620:45:000000000-G6HP7:1:1101:19727:9202 1:N:0:159
CATCCTGACCCTGAAGTACCCCATTGAGCATGGCATCGTCACCAACTGGGACGACATGGAGAAGATCTGGCACCACACCTTCTACAACGAGCTGCGCGTGGCCCCGGAGGAGCACCCAGTGCTGCTGACCGAGGCCCCCCTGAACCCCAAGGCCAACAGAGAGAAGATGACTCAGGTGAGGCTCGGCCGACGCCCGTGCTCCTCCCGTCCTTTCCCCAGTCATTTTCTGCCCGGCTTGATTTCTGACATTT
+
CCCCCFFFFFFFGGGGGGGGGGGHHHHHHHHHHHHHHGHHHGHHHGHHHHHHGGGGGHHHHHHHHHHHHHHHHGHHHGGHHHHHHHHHGGGGGHHGGGGGGGHHGGGGGGGGHHHHGGHHHHHHHHHHHHGGGGGGGGGGGGHHHHGGGGHGHHGGGGGGGGBEFGGFGGGGGGGGGGGGGGGGFFFFFFCFFFFC@ADFFFFFFFFEFFDFFFFFFFFBFFFFBBFFFFFFDACADCAFFFFFF0BFFF0
@M05620:45:000000000-G6HP7:1:1101:24187:9223 1:N:0:159
CATCCTGACCCTGAAGTACCCCGGCTTGATTTCTGACATTAGATCGGAAGAGCACACGTCTGAACTCCAGTCACGTCGACGCATCTCGTATGCCGTCTTCTGCTTGAAAAAAAAAAAAAAAAACACAAAACATAGAAGCCTAACTATTTCACAAATCAGATGACCAAACCAAATGCTTCCAATTCCATCCCCCCTCTCCAGTCACTCGACCAACCCTCGGTTCTTCGAACCTATATCGACATTCGCTTATC
+
DDDDDFFFFFFFGGGGGGGGGGGGGGGGHHHHHHHHHHHHHHHHHHGGGGHHHHHHHGGHHGHHHHHHHHHHHGGHHGGGGGGGFHHHFGHHHHGGGHGHHHHHHHHHHHHGGGGG><----<.<.......<000000.0:0/<000000000<000<0000000.......000<000<<00000<0....--.///00<00000..---......-....000.9..-/000009.-..000...<00
@M05620:45:000000000-G6HP7:1:1101:9118:9262 1:N:0:159
TACCTGTACTGGGGAAGCATTTGAATATCCCCCCATGGTGATGGGGACGGAGAACTGCTCCATAAACACAGGCAACGTGCCTAACTTTCCCGGGAAGATGAAGTCAAAGAGCGACCACAGCTCTTCGTAGGTTATTTTGCATCGGTGAGCCAGACAGAATGATCCGATGAGGGGTGCGAAACTATTTGAGGAAAGGAAGCACCTTTTTATTAAATTTACCTTTTAGCAATCGCCATTCCTACCCTAAAGAT
+
CCCCCFFFFFFFGGGGGGGGGGHHHHHHHHHGGGGHHHGHHHHHHGGGGGGGGHHHHHHHHHHHHHHHHHHHGHHHGHHHHHHHHHHHHHHGGGGGGHHHHHHHHHHHHHHHGGGGGHHHHHHHHHHHHGGGHHHHHHHHGHHGCEGGHHHHHHGHHHHHHHHHHHGGGHHHGGFGGGGGGGGGGGGGGGGGGBFFGGFGGGGGGGGFFFFFF9FFFFFFFFFFFFFFFFFFFFFAFFFFFFFFFFFFFFF
@M05620:45:000000000-G6HP7:1:1101:11160:9266 1:N:0:159
CATCCTGACCCTGAAGTACACTCTTTCCCTACACGACGCTCTTCCGGCTTGATTTCTGACATTAGATCGGAAGAGCACACGCCTGAACTCCAGGCACGTCGACCCAGATCGGATCCCGTCGCTTCCTTGCAAGGAAAACCTGAACCCCAAGGCCAACAGAGAGAAGATGACTCAGGTGAGGCTCGGCCGACGCCCGTGCTCCTCCCGTCCTTTCCCCAGTCATTTTCTGCCCGGCTTGATTTCTGCCATTA
+
AAAAAFFFFFFFGGGGGGGGG11FG331B1A01B00AF0///111//////01222DG2D12211121BF/F/00BGHC0///0/BFH111110?>FGG/E/E/E///11/////BG////////1@21?1?1/00000?FCHGBGGGGGHGHHGGGGHHGHGGHGHCGHHFHHHHFHGHGGGGGAFB?A@GG@@@@BB:BFFFFFB-;:-FFFFFFFBFFFFFFFFFE/FEF@?@@@ABFBFB///;FF9
@M05620:45:000000000-G6HP7:1:1101:25602:9278 1:N:0:159
CATCCTGACCCTGAAGTACCCCATTGAGCATGGCATCGTCACCAACTGGGACGACATGGAGAAGATCTGGCACCACACCTTCTACAACGAGCTGCGCGTGGCCCCGGAGGAGCACCCAGTGCTGCTGACCGAGGCCCCCCTGAACCCCAAGGCCAACAGAGAGAAGATGACTCAGGTGAGGCTCGGCCGACGCCCGTGCTCCTCCCGTCCTTTCCCCAGTCATTTTCTGCCCGGCTTGATTTCTGACATTA
+
CCCCCFFFFFFFGGGGGGGGGGGHHHHHHHHHGHHHHGHHCGHGHGHHHHHHGGGGGHGHHHHHHHHHHHHGHGHHHGGHHHHHHHFHGGGGGHHGGGGGGGHHGGGGGGGGHHHHGGHHHHHHHHHBGHGGGGGGGGGGGGHGHHGGGGHGHHGGGGGGGGGGGGGGGGGGGGGGGGGGGGGGFFFFFFFFCFFFFDDFFFEFFFFFFFFFFFFFFFFFF/FFFFFFFFFFFFFFFF.FFFFFFFFBBF/
@M05620:45:000000000-G6HP7:1:1101:9125:9283 1:N:0:159
TACCTGTACTGGGGAAGCATTTGAATATCCCCCCATGGTGATGGGGACGGAGAACTGCTCCATAAACACAGGCAACGTGCCTAACTTTCCCGGGAAGATGAAGTCAAAGAGCGACCACAGCTCTTCGTAGGTTATTTTGCATCGGTGAGCCAGACAGAATGATCCGATGAGGGGTGCGAAACTATTTGAGGAAAGGAAGCACCTTTTTATTAAATTTACCTTTTAGCAATCGCCATTCCTACCCTAAAGAT
+
BBBBBFFFFFFFGGFFGGGGGGFGDGHHHHHGGGGHHHHGHHHHEGEECGGGGHHHHHHHHHHHHHHHHFHHGHHHEHHHHHHHHHHHHGHGGGGGGEHHGHHHHGHHFHGHGGGGGHHGHHHHHHHHHGGHHHHHHHHHHHHGAEFCGCHHHHGHHGGHHHHHHHAEGHHGGGDCGG.BAAGFFGGFFFFFG/99BFGGBFGGGGGFFFFFFBFFFFFFFFFF/9BFBFFFFFAAFFFFBBFAF.B//99
@M05620:45:000000000-G6HP7:1:1101:25601:9297 1:N:0:159
CATCCTGACCCTGAAGTACCCCATTGAGCATGGCATCGTCACCAACTGGGACGACATGGAGAAGATCTGGCACCACACCTTCTACAACGAGCTGCGCGTGGCCCCGGAGGAGCACCCAGTGCTGCTGACCGAGGCCCCCCTGAACCCCAAGGCCAACAGAGAGAAGATGACTCAGGTGAGGCTCGGCCGACGCCCGTGCTCCTCCCGTCCTTTCCCCAGTCATTTTCTGCCCGGCTTGATTTCTGACATTA
+
DDDDDFFFFFFFGGGGGGGGGGGHHHHHHHHHHHHHHGHHHGHHHGHHHHHHGGGGGHHHHHHHHHHHHHHHHGHHHGGHHHHHHHHHGGGGGHHGGGGGGGHHGGGGGGGGHHHHGGHHHHHHHHHHHHGGGGGGGGGGGGHHHHGGGGHGHHGGGGGGGGGGGGGGGGGGGGGGHGGGGGGGFFFFFFFFFFFFFFFFFFFFFFFFFFFFFFFFFFFFFFFFFFFFHFFFFFFFFFFFFFFFFFFFFF:
@M05620:45:000000000-G6HP7:1:1101:21135:9308 1:N:0:159
CATCCTGACCCTGAAGTACCCCATTGAGCATGGCATCGTCACCAACTGGGACGACATGGAGAAGATCTGGCACCACACCTTCTACAACGAGCTGCGCGTGGCCCCGGAGGAGCACCCAGTGCTGCTGACCGAGGCCCCCCTGAACCCCAAGGCCAACAGAGAGAAGATGACTCAGGTGAGGCTCGGCCGACGCCCGTGCTCCTCCCGTCCTTTCCCCAGTCATTTTCTGCCCGGCTTGATTTCTGACATTA
+
BBBBBFFFFFFFGGGGGGGGGGGHHHHHHHGHHHHHHGHHGGHHHGHHHGHHGGGGGHHGHHHHHHHGHHHHHGHHHGGHHHHHHHHHGGGGGHHGGGGGGGHHGGGGGGFGHHHHGGHHHHHHHHHHHHGGGGGGGGGGGGHHHHGGGGHGHHGGGGGGGGDGGGGGGGGGGGGGGGGGGGGGFFFFDACFFFFFFDFFFFFFFFFFFFFFFFFFFFFFFFFFFFFFFFFFFFFFFAAFFFFFFFFBF//
@M05620:45:000000000-G6HP7:1:1101:27717:9330 1:N:0:159
ATCTCTATCTCCTAAAAACCTGTTTAGATTTGGAGATAGACCTTCAGGTTTTTCATCATTTTCTGCATGAATTATACATTGACCACGTTCCAGCGTGGTCAGTTTGCAGCATTCTGTTATTTTGTTTGACAGAGTGTCTTGTTGAGAACATATGTAGGACATGATTTTTTCCTGCAACAGGGAAAATAAAGTATAAGTTTTAAAGATTTATTCTTTAATAAAGGATCTCAAAGCCAGCTTTAGAAAAAGGA
+
BABCCFFFFFFFGGGGGGGGGGHHHHHHHHHHHHHHHHHHHHHHHHHHHHHGGHHHHHHHHHHHHHHHHHHHHHHHHHHHHHHHHHGHHHHHHGGEGGHHHHHHHHHHHHHHHHHHHHHHHHHHHHHHGHHHHHHHHHHHHHHHHHHHHHHHHHHHHHHHHHHHHHHHHGHHHHGHHHHHHGGHHHGHHHHHHHHHGFGHHHHHHHHHHHHHHHHHHHHHHHHHHHHHHGHHHHGHHGHHHHHFCGHHGGG
@M05620:45:000000000-G6HP7:1:1101:9945:9333 1:N:0:159
CATCCTGACCCTGAAGTACACTCTTTCCCTACACGACGCTCTTCCGGCTTGATTTCTGACATTAGATCGGAAGAGCACACGTCTGAACTCCAGTCACGTCGACGCATCTCGTATGCCGTCTTCTGCTTGAAAAAAAAAAAAAGTAATCACCGCACTACCTCATCACAGCCTTTCTCAACTCAGTCCCTCTTAGCCCTGCGATCGTTTTCTCCCACCTTACCTCTCCTAACGTTCTCTCCACTCTCCTTCCC
+
BBBBBFFFFFFFGGCFDGGGGGHHHHHHHHHHCHGGFEGGGHHHHGG?EGGCHGHHHHHGHHHHHHHHHGGGGHHHHHHHGHHHFGHHHHHGHHHGHGHHGGGCGCEGFHG?CHFGHGGGHGHGGHHHFFFHFA@/A@-<--.000000//.----0;/90/0;00;0..900;0000/0000;09/0/;//////...--.9-...:////;..9.////////////9.9...9////.;B////;/99
@M05620:45:000000000-G6HP7:1:1101:20025:9339 1:N:0:159
CATCCTGACCCTGAAGTACACTCTTTCCCTACACGACGCTCTTCCGGCTTGATTTCTGACATTAGATCGGAAGAGCACACGTCTGAACTCCAGTCACGTCGACGCATCTCGTATGCCGTCTTCTGCTTGAAAAAAAAAAAAAGCATAACCAGACAGAATTATCCCATGCGTTATGCTACCCTATTTTCGTACCTGCCGCACCATTTTCTACCCTTTACCATATCTCACTCGCCCTTCCTCCCCTACCGATC
+
BBABBFFFFFFFGGGGGGGGGGHHHHHHHFHHHHGGGGGGGHHHHGGGGGGHHHHGHHFHHHHHHHHHHGGGGHGHHHGHGHHHGGHGHHHHHHHHHGHHGGGGGGEFHHHFGHHHHCCCFFHHHFHFHFFDHG@C@CA<--../000:;G...:/:/000909/0;//.:...;;000/:;/00090-...;//.;-;:::.///;B///::/;9/9//;;;;/9/;//.9-A-;./F/B.AB...-.--
@M05620:45:000000000-G6HP7:1:1101:19004:9355 1:N:0:159
ATCTCTATCTCCTAAAAACCTGTTTAGATTTGGAGATAGACCTTCAGGTTTTTCATCATTTTCTGCATGAATTATACATTGACCACGTTCCAGCGTGGTCAGTTTGCAGCATTCTGTTATTTTGTTTGACAGAGTGTCTTGTTGAGAACATATGTAGGACATGATTTTTTCCTGCAACAGGGAAAATAAAGTATAAGTTTTAAAGATTTATTCTTTAATAAAGGATCTCGAAGCCAGCTTTAGAAAAAGGA
+
AAABBFFFFFFFG4FGBEEGGGHHHHHHHHHGGHHHHHHGHHHHHHHHHHHGGHHHHHHHHHHHHHHHHHHHHHHHHFHHGHHHHHGHHHHHHHGGGGHHHHHHHHHHHHHHHHHHHHHHHHHHHHHHFHHHHHHHHHHHHHHHFHGHHHHHHHHHHHHHHHHHHHHHHGHHHHHHHHHHHGGHHGFGFHHHHHHGHGGHHHHHHGHHHHHHHHHHHGHHGHGHEHHHH.CGGCGHHGHHHHGBGHHHGGG
@M05620:45:000000000-G6HP7:1:1101:21304:9360 1:N:0:159
ATCTCTATCTCCTAAAAACCTGTTTAGATTTGGAGATAGACCTTCAGGTTTTTCATCATTTTCTGCATGAATTATACATTGACCACGTTCCAGCGTGGTCAGTTTGCAGCATTCTGTTATTTTGTTTGACAGAGTGTCTTGTTGAGAACATATGTAGGACATGATTTTTTCCTGCAACAGGGAAAATAAAGTATAAGTTTTAAAGATTTATTCTTTAATAAAGGATCTCAAAGCCAGCTTTAGAAAAAGGA
+
CCCCDFFFFFFFGGGGGGGGGGHHHHHHHHHHHHHHHHHHHHHHHHHHHHHGGHHHHIHHHHIIHHHHHHHHHHHHHHHHHHHHHHGHHHHHHHGGGGHHHHHHHHHHHHHHHHHHHHHHHHHHHHHHHHHHHHHHHHHHHHHHHHHHHHHHHHHHHHHHHHHHHHHHHGHHHHHHHHHHHGGHHHHHHHHHHHHHHHHHHHHHHHHHHHHHHHHHHHHHHHHHHHHHHHHHHHHHHGHHHHHHHHHHGGH
@M05620:45:000000000-G6HP7:1:1101:19018:9367 1:N:0:159
ATCTCTATCTCCTAAAAACCTGTTTAGATTTGGAGATAGACCTTCAGGTTTTTCATCATTTTCTGCATGAATTATACATTGACCACGTTCCAGCGTGGTCAGTTTGCAGCATTCTGTTATTTTGTTTGACAGAGTGTCTTGTTGAGAACATATGTAGGACATGATTTTTTCCTGCAACAGGGAAAATAAAGTATAAGTTTTAAAGATTTATTCTTTAATAAAGGATCTCAAAGCCAGCTTTAGAAAAAGGA
+
CCDCDFFFFFFFGGGGGGGGGGHHHHHHHHHHHHHHHHHHHHHHHHHHHHHGGHHHHIIHHHHIIHHHHHHHHHHHHHHHHHHHHHGHHHHHHHGGGGHHHHHHHHHHHHHHHHHHHHHHHHHHHHHHHHHHHHHHHHHHHHHHHHHHHHHHHHHHHHHHHHHHHHHHHGHHHHHHHHHHHGGHHHHHHHHHHHHHHHHHHHHHHHHHHHHHHHHHHHHHHHHHHHHHHGHHHHHHHGHHHHHGHHHHGGH
@M05620:45:000000000-G6HP7:1:1101:11233:9377 1:N:0:159
CATCCTGACCCTGAAGTACCCCGGCTTGATTTCTGACATTAGATCGGAAGAGCACACGTCTGAACTCCAGTCACGTCGACGCATCTCGTATGCCGTCTTCTGCTTGAAAAAAAAAAAATGAACACAGGTGAACTTTCTTTTGGTCCGCCCCTAGACCCCTGGCAGCCTCATTTTTTCACTCCGTCCGGCTGCGTCATTCACGCGTTTTTAGCCGCCATGCTACTTCTCGCCGCCTCTCTCCTCTCTTTCCC
+
BBBBBFFFFFFFGGGGGGGGGGGGGGGGHHHHHHHGHHHHHHHHHHGGGGHHHHHHHGHHHGHHHHHHHHHHHGGHHGGGGGGGGFHHGGHHHHGGGHGFHHHHHHHHHHHCDC/<</011111<.0.1<11111111==00<<DG--.-;:./0;0.CC..;:.;.///9999F?/00;9/..9.----;;-.;..:B//..--::A?A/9/.;9-.////::BBFF.;;--:.:B/:/;/:9B///9/9
@M05620:45:000000000-G6HP7:1:1101:11243:9397 1:N:0:159
CATCCTGACCCTGAAGTACCCCGGCTTGATTTCTGACATTAGATCGGAAGAGCACACGTCTGAACTCCAGTCACGTCGACGCATCTCGTATGCCGTCTTCTGCTTGAAAAAAAAAAAAAAAAAAAGAGTAGTGAGAATATGGGAGAGAAAAGAAGCATAAAAGACAGGAATGAGTAAGTATAGTGAATAGATATTCTGTGGATCAGACGTGTACGTGTGTGTAGTATATGTCAGAGTGATGAAATGAGAAG
+
CCCCCFFFFFFFGGGGGGGGGGGGGGGGHHHHHHHHHHHHHHHHHHGGGGHGHHHHHGGHHGHHHHHHHHHHHHGHHGGGGGGGGHHHGGHHHHGGGHGHHHGHHHHHHHHGGGGG<>-------../000:/000000000;/....00/9;./00000000.://../B00000000;000000000000000:90:0/000.:0:-;.//0.://....0000000000000009000000000000/
@M05620:45:000000000-G6HP7:1:1101:16717:9419 1:N:0:159
CATCCTGACCCTGAAGTACCCCGGCTTGATTTCTGACATTAGATCGGAAGAGCACACGTCTGAACTCCAGTCACGTCGACGCATCTCGTATGCCGTCTTCTGCTTGAAAAAAAAAAAAAAAAAAACATATAATAAAAATAGTTTGATAGATAAATTTTATAGAGTATTATACTATAATTTTACGAATTTTATAAAGCTGTATGCATAAAGCTGGAGTGAAACAGAATGAAAAATGAAAGGTGAATTGACAT
+
DDDDDFFFFFFFGGGGGGGGGGGGGGGGHHHHHHHGHHHHHHHHHHGGGGHHHHHHHGHHHGHHHHHHHHHHHHGHHGGGGGGGEHHHGGHHHHGGGHGHHHHHHHHHFHHCBBFC</----<--..00000000000.00000000000000000000000000000000000000000000.....000:0000000<000:000000000/<.0.0000///0000000..00000.00000<0:000
@M05620:45:000000000-G6HP7:1:1101:24227:9469 1:N:0:159
TACCTGTACTGGGGAAGCAATCGCCATTCCTACCCTAAAGATCGGAAGAGCACACGTCTGAACTCCAGTCACGTCGACGCATCTCGTATGCCGTCTTCTGCTTGAAAAAAAAAAAAAAAGAAAAAAAAATAAACTAATACAAAACAACAATAACAATAAAAAATAAGAAACCAATAAGACACATACTATAAAAATTGTATCTAAATATAATATAACAACATAAAAGACCAAAATATAGACAATAACAAGAG
+
CCCDDFFFFFFFGGGGGGGGGGGGGGGHHHHHHHHHHHHHHHHHGGGGHHHHHHHGHHHGGHHHHHHHHHHHGHHGGGGGGGGHHHGGHHHHGGGHGHHHHHHHHHHHHGGGGCB<>--.>0<0.<--<.000<0<:000::0....<..00<000000000-:00000//..<000000///00000:00000.0:00000000000000000000:../00000<///..<00000:00<000<00/<.
@M05620:45:000000000-G6HP7:1:1101:16454:9477 1:N:0:159
CATCCTGACCCTGAAGTACCCCATTGAGCATGGCATCGTCACCAACTGGGACGACATGGAGAAGATCTGGCACCACACCTTCTACAACGAGCTGCGCGTGGCCCCGGAGGAGCACCCAGTGCTGCTGACCGAGGCCCCCCTGAACCCCAAGGCCAACAGAGAGAAGATGACTCAGGTGAGGCTCGGCCGACGCCCGGGCTCCTCCCGTCCTTTTCTCAGTCATTTTCTGCCCGGCTTGATTTCTGACATTA
+
>1>>AF11C1C11FGEBFGGEAAFHAAA11FHHHCFA0AFAEA1/AFH0/0A/AAAAA01010011BGHHF01>>?/?>FCGD@B@@@>/>/?11>/EE///B//E/BC/E//?0/</<F1<FGBG11?F<-<A-..A-<-./0:.::.;....9C..9///;C///;99C0000/;/;FGA.:---9-@-99-9----;-9/9/--;9-AF////9;//:BB//BFF/99-B-@9---;B////;9FB/9
@M05620:45:000000000-G6HP7:1:1101:15986:9487 1:N:0:159
ATCTCTATCTCCTAAAAACCTGTTTAGATTTGGAGATAGACCTTCAGGTTTTTCATCATTTTCTGCATGAATTATACATTGACCACGTTCCAGCGTGGTCAGTTTGCAGCATTCTGTTATTTTGTTTGACAGAGTGTCTTGTTGAGAACATATGTAGGACATGATTTTTTCCTGCAACAGGGAAAATAAAGTATAAGTTTTAAAGATTTATTCTTTAATAAAGGATCTCAAAGCCAGCTTTAGAAAAAGGA
+
CCCCCFFFFFFFGGGGGGGGGGHHHHHHHHHHHHHGHHHHHHHHHHHHHHHGGHHHHIIHHHHIIHHHHHHHHHHHHHHHHHHHHHGHHHHHHHGGGGHHHHHHHHHHHHHHHHHHHHHHHHHHHHHHGHHHHHHHHHHHHHHHHHHHHHHHHHHHHHHHHHHHHHHHHGHHHHHHHHHHHGGHHHHHHHHHHHHHHHHHHHHHHHHHHHHHHHHHHHHHHHHHHHHHHHHHHHHHHGHHHHHGHHHHGGH
@M05620:45:000000000-G6HP7:1:1101:16465:9491 1:N:0:159
CATCCTGACCCTGAAGTACCCCATTGAGCATGGCATCGTCACCAACTGGGACGACATGGAGAAGATCTGGCACCACACCTTCTACAACGAGCTGCGCGTGGCCCCGGAGGAGCACCCAGTGCTGCTGACCGAGGCCCCCCTGAACCCCAAGGCCAACAGAGAGAAGATGACTCAGGTGAGGCTCGGCCGACGCCCGTGCTCCTCCCGTCCTTTCCCCAGTCATTTTCTGCCCGGCTTGATTTCTGACATTA
+
CCCCCFFFFFFFGGGGGFGGGGGHHGHHHHHHHHHHHFHHHGHHHGHHGHHHGGGGGHHHHHHHHHHHHHHHHGHHHGGHHHHHHHHHGGGGGHHGGGGGGGHHGGGGGGGGHGHHGGHHHHHHHHHHHHGGGGGGGGGGGGHHHHGGGGHGHHGGGGGGGGGGGGGGGGGGGGGGGGGGGGGGFFFFFFFFFFFCDDDFFFFFFFFEFFFFFFFFFFF/FBFFFFFFBBBFFFFFFF?FFFFFFBFFFF/
@M05620:45:000000000-G6HP7:1:1101:23893:9520 1:N:0:159
CATCCTGACCCTGAAGTACACTCTTTCCCTACACGACGCTCTTCCGGCTTGATTTCTGACATTAGATCGGAAGAGCACACGTCTGAACTCCAGTCACGTCGACGCATCTCGTATGCCGTCTTCTGCTTGAAAAAAAAAAAAAGTATGCATATCAACTACAGTTAGACATAATAAAGTTGAGAACACTTGAGATTGCTGGAGTAAAGACTGCACACAGTAGAGTGGGACGTCATTGTTATGTGGTATGCACT
+
DDDDDFFFFFFFGGGGGGGGGGHHHHHHHHHHHHGGGGGGGHHHHGGGGGGHHHHHHHHHHHHHHHHHHGGGGHHHHHHHGHHHGHHHHHHHHHHHHGHHGGGGGGF@HHHFFHHGHGGGHGHGHGHHHGHGHGGGGGGD-:.:00000000000/00000000000<0000000000<00.00:<00000.0<0000<..0/0000/00/:00...0000000....-....00000<0000/0000000
@M05620:45:000000000-G6HP7:1:1101:9236:9557 1:N:0:159
CATCCTGACCCTGAAGTACCCCATTGAGCATGGCATCGTCACCAACTGGGACGACATGGAGAAGATCTGGCACCACACCTTCTACAACGAGCTGCGCGTGGCCCCGGAGGAGCACCCAGTGCTGCTGACCGAGGCCCCCCTGAACCCCAAGGCCAACAGAGAGAAGATGACTCAGGTGAGGCTCGGCCGACGCCCGTGCTCCTCCCGTCCTTTCCCCAGTCATTTTCTGCCCGGCTTGATTTCTGACATTA
+
DDDDDFFFFFFFGGGGGGGGGGGHHHHHHHHHHHHHHGHHHGHHHGHHHHHHGGGGGHHHHHHHHHHHHHHHHGHHHGGHHHHHHHHHGGGGGHHGGGGGGGHHGGGGGGGGHHHHGGHHHHHHHHHHHHGGGGGGGGGGGGHHHHGGGGHGHHGGGGGGGGGGGGGGGGGGGGGGGGGGGGGGFFFFFFFFFFFFCFFFFFFFFFFFFFFFFFFFFFFFFFFFFHHFHFFFFFFFFFFFFFFFFFFFFF0
@M05620:45:000000000-G6HP7:1:1101:5944:9568 1:N:0:159
TACCTGTACTGGGGAAGCATTTGAATATCCCCCCATGGTGATGGGGACGGAGAACTGCTCCATAAACACAGGCAACGTGCCTAACTTTCCCGGGAAGATGAAGTCAAAGAGCGACCACAGCTCTTCGGAGGTTATTTTGCATCGGTGAGCCAGACAGAATGATCCGATGAGGGGTGCGAAACTATTTGAGGAAAGGAAGCACCTTTTTATTAAATTTACCTTTTAGCAATCGCCATTCCTTCCCTAAAGAT
+
CCCCCFFFFFFFGGGGGGGGGGHHHHHHHHHGGGGHHHGHGHHHHGGGGGGGGHHHHHHHHHHHHHHHHHHHGHHHGHHHHHHHHHHHHHHGGGGGGGHHHHHHHHHHHHHHGGGGGHHHHHHHHHHGGGGEHHHHHHHHHHHGCEFFHFHHHHGHHHHHHHHHHHGGGHHHGGGFGGGGGGGGGGGGFGGFGGFFGGGGGGFFFFFFFFFFFFFFFFFFFFFFFFFFFFFFFFFFFFFFFFFFFFFFFFF
@M05620:45:000000000-G6HP7:1:1101:3345:9570 1:N:0:159
CATCCTGACCCTGAAGTACCCCATTGAGCATGGCATCGTCACCAACTGGGACGACATGGAGAAGATCTGGCACCACACCTTCTACAACGAGCTGCGCGTGGCCCCGGAGGAGCACCCAGTGCTGCTGACCGAGGCCCCCCTGAACCCCAAGGCCAACAGAGAGAAGATGACTCAGGTGAGGCTCGGCCGACGCCCGTGCTCCTCCCGTCCTTTCCCCAGTCATTTTCTGCCCGGCTTGATTTCTGACATTA
+
CCCCCFFFFFFFGGGGGGGGGGGHHHHHHHHHHHHHHGHHHGHHHGHHHHHHGGGGGHHHHHHHHHHHHHHHHGHHHGGHHHHHHHHHGGGGGHHGGGGGGGHHGGGGGGGGHHHHGGHHHHHHHHHHHHGGGGGGGGGGGGHHHHGGGGHGHHGGGGGGGGGGGGGGGGGGGGGGGGGGGGGGFFFFFFFFFFFFDFFFFFFFFFFFFFFFFFFFFFFFFFFFFFFFFFFFFF=FFF;FFFFFFBBFFF0
@M05620:45:000000000-G6HP7:1:1101:3362:9578 1:N:0:159
CATCCTGACCCTGAAGTACCCCATTGAGCATGGCATCGTCACCAACTGGGACGACATGGAGAAGATCTGGCACCACACCTTCTACAACGAGCTGCGCGTGGCCCCGGAGGAGCACCCAGTGCTGCTGACCGAGGCCCCCCTGAACCCCAAGGCCAACAGAGAGAAGATGACTCAGGTGAGGCTCGGCCGACGCCCGTGCTCCTCCCGTCCTTTCCCCAGTCATTTTCTGCCCGGCTTGATTTCTGACATTA
+
B@BABFBFFFFF4GGFGGGGGFGHHBFFGFGBAFGGHGHHGGHHHGHB3AFGAEGGFHFECCHBGGHHG5FGGGHHEGGHHHHHHFHHEE1EFCG>EEE/<EGEEECCG/C/FGGFGGFH1<FFFH1?GF>@<-CFDDGCD.;CHHGGDGACCG?EGGGBC/.CFBFF0BFFFF0/;/;AGFFF9@?AB;@-@>B-@.9ABFBFFFAEDDFF:/99BF.;FFBFFFFF/BFED--9--.;;BBB9;//BF/
@M05620:45:000000000-G6HP7:1:1101:5347:9589 1:N:0:159
TACCTGTACTGGGGAAGCAATCGCCATTCCTACCCTAAAGATCGGAAGAGCACACGTCTGAACTCCAGTCACGTCGACGCATCTCGTATGCCGTCTTCTGCTTGAAAAAAAAAAAAAAAAAACATAAAGAACAGAAAGAATAGTTAACTGATAGAAAAAAAAAGAAAGAACGAAGTCCCATAACTAAGAAAGAAGATAGAATAAAAAGAGACAAAACTCAATAAAAAGTAGACAGTAAAGTAATAAGAAAT
+
CDCDCFFFFFFFGGGGGGFGGGGGGGGHHHHGHHHHHHHHGHHHGGGGHHHHHHHGHHHGHHHHHHHHHHHHGHHGGGGGGGEHHHGGHHHHGFGHGHHHHHHHHHHHGGGGGB></>><<<..0<<000.////000/.00000000000000000<.-<--.../0/./<....000:0/00000000/0/./000000:0000:.<//////..0000000000.00<<00:0:000000:000<0/0
@M05620:45:000000000-G6HP7:1:1101:23637:9605 1:N:0:159
TACCTGTACTGGGGAAGAGTGTAGCAATCGCCATTCCTACCCTAAAGATCGGAAGAGCACACGTCTGAACTCCAGTCACGTCGACGCATCTCGTATGCCGTCTTCTGCTTGAAAAAAAAAAACAAAACCTTCCAAACATCAACCCCCCCCTTCTCCCCACACCCCTCCACCTTCTACCCACCATCCTCTCTCTCCCGACCACGCCCTATCTCCACCACTACACAATCCTGATCCCAACTCCGCACCCCACC
+
CCCCCFFFFFFFGGGGGGGGGGHHHHHHHGGGGGHHHHHHHHHHHHHGHHHGGGGHHHGHHHGHHHGHHHHHHHHHHHHGHHGGGGGGGGHHHGGHHHHGGGHGHHHGHHHHFHHHGGGFG>//=000/01<0111.011<100<.-----.:0;0/./.;..;-.../;9.0;00;0;09..00.000/0000//..---....--90:0000/;.;0/9090.009000090/0/./;0..---.-.;:
@M05620:45:000000000-G6HP7:1:1101:9284:9643 1:N:0:159
CATCCTGACCCTGAAGTACCCCATTGAGCATGGCATCGTCACCAACTGGGACGACATGGAGAAGATCTGGCACCACACCTTCTACAACGAGCTGCGCGTGGCCCCGGAGGAGCACCCAGTGCTGCTGACCGAGGCCCCCCTGAACCCCAAGGCCAACAGAGAGAAGATGACTCAGGTGAGGCTCGGCCGACGCCCGTGCTCCTCCCGTCCTTTCCCCAGTCATTTTCTGCCCGGCTTGATTTCTGACATTA
+
CCCCCFFFFFFFGGGGGGGGGGGHHHHHHHHHHHHHHGHHHGHHHGHHHHHHGGGGGHHHHHHHHHHHHHHHHGHHHGGHHHHHHHHHGGGGGHHGGGGGGGHHGGGGGGGGHHHHGGHGHHHHHHHHHHGGGGGGGGGGGGHHHHGGGGHGHHGGGGGGGGGGGGGGGGGGGGGGGGGGGGGGFFFFFFFFFFFFFFFFFFFFFFFEFFFFFFFFFFFBFFFFFFFFFFFFFFFFFFFFFFFFFBFFFF0
@M05620:45:000000000-G6HP7:1:1101:7005:9647 1:N:0:159
ATCTCTATCTCCTAAAAACCTGTTTAGATTTGGAGATAGACCTTCAGGTTTTTCATCATTTTCTGCATGAATTATACATTGACCACGTTCCAGCGTGGTCAGTTTGCAGCATTCTGTTATTTTGTTTGACAGAGTGTCTTGTTGAGAACATATGTAGGACATGATTTTTTCCTGCAACAGGGAAAATAAAGTATAAGTTTTAAAGATTTATTCTTTAATAAAGGATCTCAAAGCCAGCTTTAGAAAAAGGA
+
AAAABFFFFFFFGGGGGGGGGGGHHHHHGFHHHBGGHHHFHHFHGHHHHHHGGHHGHHHHHHHHHGHHHFHHGHHHHHHHHHGHHFEFGHHHHHFFEEHHFGGGFHGFHHHHHHHHFGHHHHHHGHHHHHHHHHBFGHHHHHHG4GGGHHHHGHGHHHFFFGHHGHHHHCHHHGHHHHHHHFEHHHGGFHHHHHFHHGHHHHFDFFHHHHHHHHHHHHHHHHHHHHHHHHHHHHHHHGGHHHHBGFHHFGH
@M05620:45:000000000-G6HP7:1:1101:9918:9650 1:N:0:159
TACCTGTACTGGGGAAGCATTTGAATATCCCCCCATGGTGATGGGGACGGAGAACTGCTCCATAAACACAGGCAACGTGCCTAACTTTCCCGGGAAGATGAAGTCAAAGAGCGACCACAGCTCTTCGGAGGTTATTTTGCATCGGTGAGCCAGACAGAATGATCCGATGAGGGGTGCGAAACTATTTGAGGAAAGGAAGCACCTTTTTATTAAATTTACCTTTTAGCAATCGCCATTCCTACCCTAAAGAT
+
AAABBFFFFFFFGGGGGGGGGGHHHHHHHHHGGGGHHHFGHHHHHGGGGGGGGHHHHHHHHHHHHHHGHHHHGHHHGHHHHHHGHHHHHHHGGGGGGHHHGGHHHHHHHGHHGGGGGHHHHHHGHHHGGGGEGFHHHHHGHHHGGGGGHHHHHHGHHHHHHHHHHHADGHHGGGFFGGGGADGBFGGGEGGBFBFFGGGEFGFFFFFFFFFFFFFFFFFFFFFFFFFF:FFEFFFEFFFFFFFFFFFFEFF
@M05620:45:000000000-G6HP7:1:1101:7021:9657 1:N:0:159
ATCTCTATCTCCTAAAAACCTGTTTAGATTTGGAGATAGACCTTCAGGTTTTTCATCATTTTCTGCATGAATTATACATTGACCACGTTCCAGCGTGGTCAGTTTGCAGCATTCTGTTATTTTGTTTGACAGAGTGTCTTGTTGAGAACATATGTAGGACATGATTTTTTCCTGCAACAGGGAAAATAAAGTATAAGTTTTAAAGATTTATTCTTTAATAAAGGATCTCAAAGCCAGCTTTAGAAAAAGGA
+
CDDDDFFFFFFFGGGGGGGGGGHHHHHHHHHHHGHHHHHHHHHHHHHHHHHGGHHHHHHIHHIHHHHHHGHHHHHHHHHHHHHHHHGHHHHHHHGGGGHHHHHHHHHHHHHHHHHHHHHHHHHHHHHHGHHHHHHHHHHHHHHHHHHHHHHHHHHHHHHHHHHHHHHHHGHHHHHHHHHHHGGHHHHHHHHHHHHHHGHHHHHHHHHHHHHHHHHHHHHHHHHHHHHHHFHGHHHHHGHHHHHHHFHHGGH
@M05620:45:000000000-G6HP7:1:1101:7001:9665 1:N:0:159
ATCTCTATCTCCTAAAAACCTGTTTAGATTTGGAGATAGACCTTCAGGTTTTTCATCATTTTCTGCATGAATTATACATTGACCACGTTCCAGCGTGGTCAGTTTGCAGCATTCTGTTATTTTGTTTGACAGAGTGTCTTGTTGAGAACATATGTAGGACATGATTTTTTCCTGCAACAGGGAAAATAAAGTATAAGTTTTAAAGATTTATTCTTTAATAAAGGATCTCAAAGCCAGCTTTAGAAAAAGGA
+
BBAABFFFFFFFGGGGFGGGFFFGHHHHFFHHHCHHFHHGHHFHHHGHHHHGGHHHFGHHHHHHHGHHHHFGFHFHHDEHHFDGHHGGHHHHFHGEEFHHHHGGHHHHHHHHHHHHHHHHHHHHFHHHGHHHHHFGFGGFHHHHGFGHHHGHHHHHHHHGHHHHHHHHHFHHHHHHFHHHHGGHHHHHHHHGHHHFHGGHHHHHHHHHGHHHHHHHHHHHFHHHGHHHFGHHHGHHHGGHHHFGFHHHGGH
@M05620:45:000000000-G6HP7:1:1101:9904:9666 1:N:0:159
TACCTGTACTGGGGAAGCATTTGAATATCCCCCCATGGTGATGGGGACGGAGAACTGCTCCATAAACACAGGCAACGTGCCTAACTTTCCCGGGAAGATGAAGTCAAAGAGCGACCACAGCTCTTCGGAGGTTATTTTGCATCGGTGAGCCAGACAGAATGATCCGATGAGGGGTGCGAAACTATTTGAGGAAAGGAAGCACCTTTTTATTAAATTTACCTTTTAGCAATCGCCATTCCTACCCTAAAGAT
+
AAAAAFFFFFFFGGCEEG1GGGHB1GFHHHHGGGGHHHHHFHHHGGGGGGFGGHHHHHHHHGHHHGHGHHHHFHFHGHHHHHB1FGHHHHHGGGGGG0FGF>GHHHHFHHHHGGGGGHHHHHHHHHGGFGGGHHHHHHHHGHHCAEGFGGHFHAEHHHCHHHGHHH.ECCGHGGEGGGG@?@F;FGGGEEGFG/CFFFGFFGFFFFFFFFFFBBFFFFFFFFFFBFFFBFF?EF?ABFFFBFFFFFFFFFF
@M05620:45:000000000-G6HP7:1:1101:7015:9674 1:N:0:159
ATCTCTATCTCCTAAAAACCTGTTTAGATTTGGAGATAGACCTTCAGGTTTTTCATCATTTTCTGCATGAATTATACATTGACCACGTTCCAGCGTGGTCAGTTTGCAGCATTCTGTTATTTTGTTTGACAGAGTGTCTTGTTGAGAACATATGTAGGACATGATTTTTTCCTGCAACAGGGAAAATAAAGTATAAGTTTTAAAGATTTATTCTTTAATAAAGGATCTCAAAGCCAGCTTTAGAAAAAGGA
+
CCCCCFFFFFFFGGGGGGGGGGHHHHHHHHHHHHHHHHHHHHHHHHGHHHHGGHHHHIIHHHHHHHHHHHHHHHHHHHHHHHGHHHGHHHHHHHGGGGHHHHHHHHHGHHHHHHHHHHHHHHHHHHHHHHHHHHHHHHHHHHHHHHHHHHHHHHHHHHHHHHHHHHHHGGHHHHHHHHHHHGGHHHHHHHHHHHHHHHHHHGHHHHHHHHHHHHHHHGHHHHHHHHHHHGHHHHHHHGHHHHGHGHHHGGH
@M05620:45:000000000-G6HP7:1:1101:9923:9676 1:N:0:159
TACCTGTACTGGGGAAGCATTTGAATATCCCCCCATGGTGATGGGGACGGAGAACTGCTCCATAAACACAGGCAACGTGCCTAACTTTCCCGGGAAGATGAAGTCAAAGAGCGACCACAGCTCTTCGGAGGTTATTTTGCATCGGTGAGCCAGACAGAATGATCCGATGAGGGGTGCGAAACTATTTGAGGAAAGGAAGCACCTTTTTATTAAATTTACCTTTTAGCAATCGCCATTCCTACCCTAAAGAT
+
CDCDCFFFFFFFGGGGGGGGGGHHHHHHHHHGGGGHHHGHHHHHHGGGGGGGGHHHHHHHHHHHHHHHHHHHGHHHGHHHHHHHHHHHHHHGGGGGGHHHHHHHHHHHHHHHGGGGGHHHHHHHHHHGGGGGHHHHHHHHGHHGGGGFHHHHHHGHHHHHHHHHHHGGGHHHGGEFGGGGGGGFGGHHGGGFGFFGGGGGGGFFFFFFFFFFFFFFFFFFFFFFFFFFBBFEEFDAFFFFBFFFFFFFEBF
@M05620:45:000000000-G6HP7:1:1101:16977:9681 1:N:0:159
AGATTACTGCAACAGTTCCCCCTGGACCTGGAAAAGTTTCTTGCCTGGCTTACAGAAGCTGAAACAACTGCCAATGTCCTACAGGATGCTACCCGTAAGGAAAGGCTCCTAGAAGACTCCAAGGGAGTAAAAGAGCTGATGAAACAATGGCAAGTAAGTCAGGCATTTCCGCTTTAGCACTCTTGTGGATCCAATTGAACAATTCTCAGCATTTGTACTTGTAACTGACAAGCCAGGGACAAAACAAAGAT
+
AAAABFFFDF4FGGFGGGGGGGGGHHHHHHHHFHHHHHHHHHHHHHHHHHHHHHHHHHHHHHHHHHHHHHHHHHHHHHHHHHHHHHHHHHHHHHGGGGHHHHHHHHHHGHHHHHHHHHHHHH?FEGGGHDHHHGHHHHGHH?GHHHHHHHHHHGHHHHHHHHHHHHHHHHGGGGGHHHHHHHHHHGHGHHHHHGHHHHHHHHHHHHHHHHHHHHHHHHHHHHHHHHHHGHHHHGGGGGGGGGBAFGGGGGF
@M05620:45:000000000-G6HP7:1:1101:16996:9687 1:N:0:159
AGATTACTGCAACAGTTCCCCCTGGACCTGGAAAAGTTTCTTGCCTGGCTTACAGAAGCTGAAACAACTGCCAATGTCCTACAGGATGCTACCCGTAAGGAAAGGCTCCTAGAAGACTCCAAGGGAGTAAAAGAGCTGATGAAACAATGGCAAGTAAGTCAGGCATTTCCGCTTTAGCACTCTTGTGGATCCAATTGAACAATTCTCAGCATTTGTACTTGTAACTGACAAGCCAGGGACAAAACAAAGAT
+
A>AAAFFFDF@FGG4FGGGGGGGGHHHHHHFHHHHHGHHHHHHHHHHGHHHHHHHHHHHHHHHGHHHHHHFHHHHHHHHHHHHGHGHHHHFHHHGGCGHHHHHHHHHHGHHHHHHHHHHGGGDFFHGGHGFHHGHHHHGHHFFHHHHHGHHHHGHGGHHHHHHHHHHHHHGGGCGHGHHHHHHHHFFGHHHHG0FGHEFHGGHHGHHHHGHHHHHHHHHHHHHHHHHHHHHHGGGGGGGFFFCAAEGG//;
@M05620:45:000000000-G6HP7:1:1101:9125:9691 1:N:0:159
ATCTCTATCTCCTAAAAACCTGTTTAGATTTGGAGATAGACCTTCAGGTTTTTCATCATTTTCTGCATGAATTATACATTGACCACGTTCCAGCGTGGTCAGTTTGCAGCATTCTGTTATTTTGTTTGACAGAGTGTCTTGTTGAGAACATATGTAGGACATGATTTTTTCCTGCAACAGGGAAAATAAAGTATAAGTTTTAAAGATTTATTCTTTAATAAAGGATCTCAAAGCCAGCTTTAGAAAAAGGA
+
BAAABFFFFFFFGGGGGGGGGGGGHHHHHHHHHHHHFHHHHHGHHHHHHHHGGHHHHGHHHHHHHHHHHHHHHHHHHHHHHHGHHHGGHHHHHHGGEGHHHHGHFHHHHHHHHHHHHHHHHHHHFHHHHHGHHHFGHHHHHHHHHHHHHHHHHHHHHHHHGHHHHHHHHGHHHHGHHHHHHGGHHHHHGHHHHGHGHGHHHHGHHHHHHHHHHHHHHHHHHHHHHHHHHGHHGHHHHGHHHHGEFHHHGFH
@M05620:45:000000000-G6HP7:1:1101:19485:9788 1:N:0:159
TACCTGTACTGGGGAAGCATTTGAATATCCCCCCATGGTGATGGGGACGGAGAACTGCTCCATAAACACAGGCAACGTGCCTAACTTTCCCGGGAAGATGAAGTCAAAGAGCGACCACAGCTCTTCGGAGGTTATTTTGCATCGGTGAGCCAGACAGAATGATCCGATGAGGGGTGCGAAACTATTTGAGGAAAGGAAGCACCTTTTTATTAAATTTACCTTTTAGCAATCGCCATTCCTACCCTAAAGAT
+
CCCCCFFFFFFFGGGGGGGGGGHHHHHHHHHGGGGHHHHHHHHHHGGGGGGGGHHHGHHHHHHHHHHHHHHHGHHHGHHHHHHHHHHHHHHGGGGGGHHHHHHHHHHHHHHHGGGGGHHHHHHHHHHGGGGGHHHHHHHHHHHGGGGGHHHHHHGHHHHHHHHHHHGGGHHHGGEDGGGGGGGGGGGGGGGFGFFGGGGGGGFFFFFFFFFFBFFFFFFFFFFFFFFFFFFFFFFFFFFFFFFFFFFFFEF
@M05620:45:000000000-G6HP7:1:1101:19469:9796 1:N:0:159
TACCTGTACTGGGGAAGCATTTGAATATCCCCCCATGGTGATGGGGACGGAGAACTGCTCCATAAACACAGGCAACGTGCCTAACTTTCCCGGGAAGATGAAGTCAAAGAGCGACCACAGCTCTTCGGAGGTTATTTTGCATCGGTGAGCCAGACAGAATGATCCGATGAGGGGTGCGAAACTATTTGAGGAAAGGAAGCACCTTTTTATTAAATTTACCTTTTAGCAATCGCCATTCCTACCCTAAAGAT
+
ABBBBFFFFFFFGGGGCGGGGGHHHHHHHHHGGGGHHGHHHHHHEGGGGGGGGHHHHHHHHHHHHHHHHHHHGHHHGHHHHHHHHHHHHHHGGGGGGGHHHHHHHGHHHHHHGGGGGHHHHHHHHHHGGGGGHGHHHHHHHHHGGGGGHHHHHHGHHGHHHFFHHHGGGHHHGGGCFGFCFGGGGGGGGGG0C/FFFFFEFGFFFFFFFFFF/BFFFFFFFFFFFFFFFFFFFFFEFFFFFFFFFFFFFBF
@M05620:45:000000000-G6HP7:1:1101:19492:9805 1:N:0:159
TACCTGTACTGGGGAAGCATTTGAATATCCCCCCATGGTGATGGGGACGGAGAACTGCTCCATAAACACAGGCAACGTGCCTAACTTTCCCGGGAAGATGAAGTCAAAGAGCGACCACAGCTCTTCGGAGGTTATTTTGCATCGGTGAGCCAGACAGAATGATCCGATGAGGGGTGCGAAACTATTTGAGGAAAGGAAGCACCTTTTTATTAAATTTACCTTTTAGCAATCGCCATTCCTACCCTAAAGAT
+
CCCCCFFFFFFFGGGGGGGGGGHHHHHHHHHGGGGHHHHHHHHGHGGGGGGGGHHHHHHHHHHHHHHHHHHHGHHHFHHHHHHHHHHHHHHGGGEGGHHHHHHHHHHHHHHHGGGGGHHHHHHHHHHGGGGCHGHHHHHHHHHGGGGGHHHHHHGHHHGHHHHHHHDGGHHHGGEDGGCDGGGGGGGGGGG;FBFGFFFGGGFFFFFFFFFF/FFFFFFFFFFFFFFFFFFFFFFEFFFFFFFFFFFFFFF
@M05620:45:000000000-G6HP7:1:1101:16261:9829 1:N:0:159
AGATTACTGCAACAGTTCCCCCTGGACCTGGAAAAGTTTCTTGCCTGGCTTACAGAAGCTGAAACAACTGCCAATGTCCTACAGGATGCTACCCGTAAGGAAAGGCTCCTAGAAGACTCCAAGGGAGTAAAAGAGCTGATGAAACAATGGCAAGTAAGTCAGGCATTTCCGCTTTAGCACTCTTGTGGATCCAATTGAACAATTCTCAGCATTTGTACTTGTAACTGACAAGCCAGGGACAAAACAAAGAT
+
BBBBBFFFFFBFFGFGGGGGGGGGHHHHHHHHHHHHGHHHHHHHHHHHHHHHHHHHHHHHHHHHHHHHHHHHHHHHHHHHFHHHHGHGHHFHHHGFEFGGFHFGHHHHGHHHHHHHHHHHHHHGD?EEHFHHHGHHHHGHHHHHHHHHHHHHHGGGHHGHFHHHHHHHHHGGGGGHHHHHHHHHHGGGHHHHHHHHHHHGHHHHHHHFHHHHHHHHHGHHHHHHHHHHHHGHHGGGGGGGGGFFGGGGFGC
@M05620:45:000000000-G6HP7:1:1101:16245:9837 1:N:0:159
AGATTACTGCAACAGTTCCCCCTGGACCTGGAAAAGTTTCTTGCCTGGCTTACAGAAGCTGAAACAACTGCCAATGTCCTACAGGATGCTACCCGTAAGGAAAGGCTCCTAGAAGACTCCAAGGGAGTAAAAGAGCTGATGAAACAATGGCAAGTAAGTCAGGCATTTCCGCTTTAGCACTCTTGTGGATCCAATTGAACAATTCTCAGCATTTGTACTTGTAACTGACAAGCCAGGGACAAAACAAAGAT
+
BABABFFFFFDFGG4GGGGGGGGGGHHHHFHHHHHHHHHHHHHHHHHHHHHHHHHHHHHHHHHHHHHHHHHHHHHHHHHHHHHHHHHHHHHHHHGEEEGGGH3GHHHHGHHHHHHHHHHHHHHGFFFEHFHHHGHHHHHHHHHGHHHHHHHHHGHGHHHHHHFHHHHHHHGGGGGHHHHHHHHHHGHGHHHHGHHHHHFFHHHHHHHFGHGHHGHHHHHFHHHGHHHHHHHHGGGGGGGGGGFGGGGGGGF
@M05620:45:000000000-G6HP7:1:1101:19969:9846 1:N:0:159
AGATTACTGCAACAGTTCCCCCTGGACCTGGAAAAGTTTCTTGCCTGGCTTACAGAAGCTGAAACAACTGCCAATGTCCTACAGGATGCTACCCGTAAGGAAAGGCTCCTAGAAGACTCCAAGGGAGTAAAAGAGCTGATGAAACAATGGCAAGTAAGTCAGGCATTTCCGCTTTAGCACTCTTGTGGATCCAATTGAACAATTCTCAGCATTTGTACTTGTAACTGACAAGCCAGGGACAAAACAAAGAT
+
BAABCFFFFFFFGGFFFFGGGGGGGGFHHHHHFHFHFBFFHHHHHGHHHHHHHHEHHHHHHHHHGHHHHHHHHHHHHGHHHHHHHHHHHHHHHHGGGGHHHHHHHHHHGHHHHHHHHHHHHHHGGHGFHHHHHGHHHHGHHHHHHHHEHHHHHGHHFHFHHHHHHHHHHHGGGGGHFHHHGGHFHDGDFFHHHFFFHFDHHFFFHHHHHHHHHHHHHCGGFCHBHHHHHHHHEGGGEGGGFGGGGGGGGGF
@M05620:45:000000000-G6HP7:1:1101:16261:9850 1:N:0:159
AGATTACTGCAACAGTTCCCCCTGGACCTGGAAAAGTTTCTTGCCTGGCTTACAGAAGCTGAAACAACTGCCAATGTCCTACAGGATGCTACCCGTAAGGAAAGGCTCCTAGAAGACTCCAAGGGAGTAAAAGAGCTGATGAAACAATGGCAAGTAAGTCAGGCATTTCCGCTTTAGCACTCTTGTGGATCCAATTGAACAATTCTCAGCATTTGTACTTGTAACTGACAAGCCAGGGACAAAACAAAGAT
+
AA@AAFFFFFFFGGBFGGGGGGGGHHHHHHHFHHHHBGGHHHHHHHHHHHHGHHHFHHHHHHHHHHGHHHHHHHHHHHGFGHBGGACFCGHHHFGEE1B3BG?FB1CGEGF4BB@BFFHHHFHGD?E<FFHGFECE3C2B?GHHGHEDGGGFFF>F>>@>FF<<FGHHHFFGGGED1DGBFHGDG<<.<GGFD0GBDGHHHBH=<GFB0/0CHCGCCCGGG0CGHF0::CCGFEBGG?A.C?/;;AEF/B;
@M05620:45:000000000-G6HP7:1:1101:8841:9853 1:N:0:159
ATCTCTATCTCCTAAAAAGGAAGAAGGGGAGGGAAGATCGGAAGAGCACACGTCTGAACTCCAGTCACGTCGACGCATCTCGTATGCCGTCTTCTGCTTGAAAAAAAAAAAAACCCCCATCTCTCTTCTCTTCTTTTTCCTCCCTTCTCCCTCCCTACTCACCCCACTCCTTTCTCTACCCTCTTTTCTTCAACTCCTCCCCTTTTTCTTCCCTTTCCCTTTTCTCCCTCTCCCTTCCTCCCCTCCCCATC
+
CBCCCFFFFFFFGGGGGGEGFFHGGHHGGGGGGFHGHHHHGFGGHHHHHGHGFHHGHHFGHHGHGHHHGGHGGGGGGGGFHHFFGHHHGEEHGFGHFGHHHHBFGGGGCC</><<<<@-<C0D0<00=000000<<00<:C0/.;0:00:/:/;;/0;000/.:-...//0000090000.0./0000//9/////9/;/.A/:/9///////;:99/;;/9;/999;BB/:///99BFB/..;.;..//;
@M05620:45:000000000-G6HP7:1:1101:26646:9911 1:N:0:159
TACCTGTACTGGGGAAGCATTTGAATATCCCCCCATGGTGATGGGGACGGAGAACTGCTCCATAAACACAGGCAACGTGCCTAACTTTCCCGGGAAGATGAAGTCAAAGAGCGACCACAGCTCTTCGGAGGTTATTTTGCATCGGTGAGCCAGACAGAATGATCCGATGAGGGGTGCGAAACTATTTGAGGAAAGGAAGCACCTTTTTATTAAATTTACCTTTTAGCAATCGCCATTCCTACCCTAAAGAT
+
CCCCCFFFFFFFGGGGGGGGGGHHGHHHHHHGGGGHHHFGGHHHHGGGGGGGGHHHHHHHHHHHHHHHHHHHGHHHGHHHHHHHHHHHHHHGGGGGGHHHHHHHHHHHHHHHGGGGGHGHHHHHHHHGGGGEHHHHHHHHGHHGGGGGHHHHHHGHHHHHHHHHHHGGGHHGGGCEFGGGGGGGGGGGGGGFGFFCFFGGGGFFFFFFFFFFFFFFFFFFFFFFFFFFFFFFFFDFFFFFFFFFFFFFFFB
@M05620:45:000000000-G6HP7:1:1101:18408:9912 1:N:0:159
CATCCTGACCCTGAAGTACCCCATTGAGCATGGCATCGTCACCAACTGGGACGACATGGAGAAGATCTGGCACCACACCTTCTACAACGAGCTGCGCGTGGCCCCGGAGGAGCACCCAGTGCTGCTGACCGAGGCCCCCCTGAACCCCAAGGCCAACAGAGAGAAGATGACTCAGGTGAGGCTCGGCCGACGCCCGTGCTCCTCCCGTCCTTTCCCCAGTCATTTTCTGCCCGGCTTGATTTCTGACATTA
+
CCCCCFFFFFFFGGGGGGGGGGGHHHHHHHGHHHHHHGHHHGHHHGHHHHFHGGGGGHHHHHHHHHHHHHHHHGHHHGGHHHHHHHHHGGGGGHHGGGGGGGHHGGGGGCGGHHHHGGHHHHHHHHHHHGGGGGGGGGGGGGHHHHGGGGHGHHGGGGGGGGGGGGGGGGGGGGGGGGGGGGGGFFFFBCFFFFFABDFEFF0FFFFFFFFFFFFFFFFFFFFFFFFFFFFFFFABD=.BBFFFF0B0BF0
@M05620:45:000000000-G6HP7:1:1101:2983:9929 1:N:0:159
CATCCTGACCCTGAAGTACCCCATTGAGCATGGCATCGTCACCAACTGGGACGACATGGAGAAGATCTGGCACCACACCTTCTACAACGAGCTGCGCGTGGCCCCGGAGGAGCACCCAGTGCTGCTGACCGAGGCCCCCCTGAACCCCAAGGCCAACAGAGAGAAGATGACTCAGGTGAGGCTCGGCCGACGCCCGTGCTCCTCCCGTCCTTTCCCCAGTCATTTTCTGCCCGGCTTGATTTCTGACATTA
+
BBBBBFFFFFFFGGFBBGGGGGGHHHHHHHHHHHHHHGHHHGHHHGHHHHHHGGGGGHHFHHHHHHHHHHHGHGHHHGGHHHHHHHHFGGGGGHHGGGGGGGHHGGFGGGGGHHHHGGHHHHGHHHHHHGDCGGGGGGGGGGHHHHGGGGHGHHGGGGGGGGGGGGFGFGGGGGGBFGGGGGGGFFFFFFFFAFFFFFFFFFFFFFFFFFFFFFFFFFFFFFFFFFFFFFFFFF=B;A9FFFEFF;9FFF/
@M05620:45:000000000-G6HP7:1:1101:2990:9951 1:N:0:159
CATCCTGACCCTGAAGTACCCCATTGAGCATGGCATCGTCACCAACTGGGACGACATGGAGAAGATCTGGCACCACACCTTCTACAACGAGCTGCGCGTGGCCCCGGAGGAGCACCCAGTGCTGCTGACCGAGGCCCCCCTGAACCCCAAGGCCAACAGAGAGAAGATGACTCAGGTGAGGCTCGGCCGACGCCCGTGCTCCTCCCGTCCTTTCCCCAGTCATTTTCTGCCCGGCTTGATTTCTGACATTA
+
CCCCCFFFFFFFGGGCGGGGGGGHHHHGHHHHHHHHHGHHHGHHHGHHHHHHGGGGGHHHHHHHHHHHHHHHHGHHHGGHHHHHHHHHGGDGGHHGGGGGGGHHGGGGGGGAGHHHGGHHGHHGGHHHHGDGGGGGGGGGGEFHHHGGGGHGHHGGGGGGGGFGGGGGGFFGGGGFGGGGGCEFFAFFFFFFFFF@@9AEFFBFFF?ADDFFFFFFFFDFFFFFFFEF9BFFFD-@D=ABFFBFBB0:9F0
@M05620:45:000000000-G6HP7:1:1101:3568:10076 1:N:0:159
TACCTGTACTGGGGAAGAGTGTAGCAATCGCCATTCCTACCCTAAAGATCGGAAGAGCACACGTCTGAACTCCAGTCACGTCGACGCATCTCGTATGCCGTCTTCTGCTTGAAAAAAAAAATTGTTTTACCACTTGTCTTGTTGAGACCATCTGTCGGACATTATTTTTTCCTTCCACCTGGACAATAACTTCTCCTTTTTAAATATTTATTCTTTACTACATTATCTCACAGCCCTCTTTAGAACAAGGC
+
BBBBAFFFFFFFGGFGAFGBFFFHHHHHHGGGGFHHFHHHHHHGHHHGHHHGGGFFFHFFFHEHHFFEFHHHHHFDGHHG??0>>//@FGFHG??GHHHEEEHGDHFHHFHHFHFAC@D</02111?0?1111<<11?G111>011<1>F1>10=0.--<-<00=0<G0ACGF0</0;.:/./.09:C000;;0000;BBFEBF00;BB00;;;BF90CFFE///;;BF///;;.;.9.;;//////....
@M05620:45:000000000-G6HP7:1:1101:26649:10081 1:N:0:159
CATCCTGACCCTGAAGTACCCCATTGAGCATGGCATCGTCACCAACTGGGACGACATGGAGAAGATCTGGCACCACACCTTCTACAACGAGCTGCGCGTGGCCCCGGAGGAGCACCCAGTGCTGCTGACCGAGGCCCCCCTGAACCCCAAGGCCAACAGAGAGAAGATGACTCAGGTGAGGCTCGGCCGACGCCCGTGTTCCTCCCGTCCTTTCCCCAGTCATTTTCTGCCCGGCTTGATTTCTGACATTA
+
DDDDDFFFFFFFGGGGGGGGGGGHHHHHHHHHHHHHHGHHHGHHHGHHHHHHGGGGGHHHHHHHHHHHHHHHHGHHHGGHHHHHHHHHGGGGGHHGGGGGGGHHGGGGGGGGHHHHGGHHHHHHHHHHHHGGGGGGGGGGGGHHHHGGGGHGHHGGGGGGGGGGGGGGGGGGGGGGGGGGGGGGFFFFFFFFFFFFDFFFFFFFFFFFFFFFFHFFFFFFFFFFHHHHFFFFFFFFFFFFFFFFFFFFFF0
@M05620:45:000000000-G6HP7:1:1101:26637:10093 1:N:0:159
CATCCTGACCCTGAAGTACCCCATTGAGCATGGCATCGTCACCAACTGGGACGACATGGAGAAGATCTGGCACCACACCTTCTACAACGAGCTGCGCGTGGCCCCGGAGGAGCACCCAGTGCTGCTGACCGAGGCCCCCCTGAACCCCAAGGCCAACAGAGAGAAGATGACTCAGGTGAGGCTCGGCCGACGCCCGTGTTCCTCCCGTCCTTTCCCCAGTCATTTTCTGCCCGGCTTGATTTCTGACATTA
+
CCCCCFFFFFFFGGGGGFGGGGGHHH5GGHHHHHHHHGHHHGHHHGHHHHHHGGGGGHHHHHHHGHHHHHHHHGHHHGGHHHHHHHHHGGGGGHHGGGGGGGHHGGGGGGGGHHHHGGHHHHHHHHHHHHGGGGGGGGGGGGHHHHGGGGHGHHGGGGGGGGGGGGGGGGGGGGGGGGGGGGGGFFFFFF;FFFFFDFFFFFFFFFFEFFFFFFFFFFFFFFFFFFFFFFFFDFFFFA?FFFFFFFFFFF0
@M05620:45:000000000-G6HP7:1:1101:4357:10113 1:N:0:159
TACCTGTACTGGGGAAGCATTTGAATATCCCCCCATGGTGATGGGGACGGAGAACTGCTCCATAAACACAGGCAACGTGCCTAACTTTCCCGGGAAGATGAAGTCAAAGAGCGACCACAGCTCTGAGGTTATTTTGCATCGGTGAGCCAGACAGAATGATCCGATGAGGGGTGCGAAACTATTTGAGGAAAGGAAGCACCTTTTTATTAAATTTACCTTTTAGCAATCGCCATTCCTACCCTAAAGATCGG
+
BCCCCFFFFFFFGGFEGGGGGGHHHHHHHHHGGGGHHHFGGHHHHGGGGGGGGHHHHHHHHHHHHHHHHHHHGHHHGHHHHHHHHHHHHHHGGGGGGHHHHHHHHHHHHHHGGGGGGHHHHHHHHHHGGHHHHHHHHGHHGGGGGHHHHHHGHHGHHHHHHHHGGGHHHGGEGGGF?DGGGGGGGFGGBFFGFFFGGGGGGGGGGGGGGFFFFFFFFFFFFFFFFFFFFFFFFFFFFFFFFFFFFFFFFFD
@M05620:45:000000000-G6HP7:1:1101:22481:10118 1:N:0:159
TACCTGTACTGGGGAAGCATTTGAATATCCCCCCATGGTGATGGGGACGGAGAACTGCTCCATAAACACAGGCAACGTGCCTAACTTTCCCGGGAAGATGAAGTCAAAGAGCGACCACAGCTCTTCGGAGGTTATTTTGCATCGGTGAGCCAGACAGAATGATCCGATGAGGGGTGCGAAACTATTTGAGGAAAGGAAGCACCTTTTTATTAAATTTACCTTTTAGCAATCGCCATTCCTACCCTAAAGAT
+
CDDDDFFFFFFFGGGGGGGGGGHHHHHHHHHGGGGHHHHHHHHHHGGGGGGGGHHHHHHHHHHHHHHHHHHHGHHHGHHHHHHHHHHHHHHGGGGGGHHHHHGHHHHHHHHHGGGGGHHHHHHHHHHGGGGEHHHHHHHHFHHGGEGGHHHHHHGGHHHHHHHHHHGGGHHHGGCEGGGGGGGGGGHGGGGFGGGGGGGGFFFFFFFFFFHFFFFFFFFFFFFFFFFFFFFFFFDFFFFFFFFFFFFFFFF
@M05620:45:000000000-G6HP7:1:1101:24866:10144 1:N:0:159
ATCTCTATCTCCTAAAAACCTGTTTAGATTTGGAGATAGACCTTCAGGTTTTTCATCATTTTCTGCATGAATTATACATTGACCACGTTCCAGCGTGGTCAGTTTGCAGCATTCTGTTATTTTGTTTGACAGAGTGTCTTGTTGAGAACATATGTAGGACATGATTTTTTCCTGCAACAGGGAAAATAAAGTATAAGTTTTAAAGATTTATTCTTTAATAAAGGATCTCAAAGCCAGCTTTAGAAAAAGGA
+
CCCCCFFFFFFFGGGGGGGGGGHHHHHHHHHHHGHHHHHHHHHHHHHHHHHGGHHHHHHHHIHHIHHHHHHHHHHHHHHHHHHHHHGHHHHHHHGGGGHHHHHHHHHHHHHHHHHHHHHHHHHHHHHHHHHHHHHHHHHHHHHHHHHHHHHHHHHHHHHHHHHHHHHHHGHHHHHHHHHHHGGHHHHHHHHHHHHHHGHHHGHHHHHHHHHHHHHHHHHHHHHHHHHHHGHGHHHHHGHHHHHHHHGHGGH
@M05620:45:000000000-G6HP7:1:1101:25139:10161 1:N:0:159
ATCTCTATCTCCTAAAAACCTGTTTAGATTTGGAGATAGACCTTCAGGTTTTTCATCATTTTCTGCATGAATTATACATTGACCACGTTCCAGCGTGGTCAGTTTGCAGCATTCTGTTATTTTGTTTGACAGAGTGTCTTGTTGAGAACATATGTAGGACATGATTTTTTCCTGCAACAGGGAAAATAAAGTATAAGTTTTAAAGATTTATTCTTTAATAAAGGATCTCAAAGCCAGCTTTAGAAAAAGGA
+
CCCCDFFFFFFFGGGGGGGGGGHHHHHHHHHHHHHHHHHHHHHHHHHHHHHGGHHHHIHHHHHHIHHHHHHHHHHHHHHHHHHHHHGHHHHHHHGGGGHHHHHHHHHGHHHHHHHHHHHHHHHHHHHHHHHHHHHHHHHHHHHHHHHHHHHHHHHHHHHHHHHHHHHHHGHHHHHHHHHHHGGHHHHHHHHHHHHHHHHHHHHHHHHHHHHHHHHHHHHHHHHHHHHHHGHHHHHHHGHHHHHHHHHHGGH
@M05620:45:000000000-G6HP7:1:1101:25121:10161 1:N:0:159
ATCTCTATCTCCTAAAAACCTGTTTAGATTTGGAGATAGACCTTCAGGTTTTTCATCATTTTCTGCATGAATTATACATTGACCACGTTCCAGCGTGGTCAGTTTGCAGCATTCTGTTATTTTGTTTGACAGAGTGTCTTGTTGAGAACATATGTAGGACATGATTTTTTCCTGCAACAGGGAAAATAAAGTATAAGTTTTAAAGATTTATTCTTTAATAAAGGATCTCAAAGCCAGCTTTAGAAAAAGGA
+
CCCCCFFFFFFFGGGGGGGGGGHHHHHHHHHHHHHHHHHHHHHHHHHHGHHGGHHHHHIIHHHHHHHHHHHHHHHHHHHHHHHHGHGHHHHHHHGGGGHHHHHHHHHHHHHHHHHHHHGHHHHHHHHHGHHHHHHHHHHHHHHHHHHHHGHHHHHHHHHHHHHHHHHHHGHHHHHGHHHHHGGFHHHHHHHHHHHHHHHHHGHHHGHHHHHHHHHHHHHHHHHHHHHGHGHHHHHHHGGHHHHFFHHFFGG
@M05620:45:000000000-G6HP7:1:1101:24874:10162 1:N:0:159
ATCTCTATCTCCTAAAAACCTGTTTAGATTTGGAGATAGACCTTCAGGTTTTTCATCATTTTCTGCATGAATTATACATTGACCACGTTCCAGCGTGGTCAGTTTGCAGCATTCTGTTATTTTGTTTGACAGAGTGTCTTGTTGAGAACATATGTAGGACATGATTTTTTCCTGCAACAGGGAAAATAAAGTATAAGTTTTAAAGATTTATTCTTTAATAAAGGATCTCAAAGCCAGCTTTAGAAAAAGGA
+
AAAABFFFFFFFGGGGGGGGGFFHHHHHHHHHHHHGGHHFHHGHHHHHHHHGGHHHHGHHHHHHHHHHHHHHHHHHHHHHHHGHHHGHHHHHHHGGFGHHHGGGHHHHHHHHHHHHGHHHHHHHGHHHGHGHHHFGHHHGHHHHHHHHHHHHHHHHHHHHHHHHHHHHHGHHHHHHHHHHHGGHHHHHHHHHHHHGHGHHHHHHHHHHHGHHHHHHHHHHHHHHGHHHHHHHHGHHHGHHHHGHGHFHGGH
@M05620:45:000000000-G6HP7:1:1101:6917:10170 1:N:0:159
ATCTCTACCTCCTAAAAACCTGTTTAGATTTGGAGATAGACCTTCAGGTTTTTCATCATTTTCTGCATGAATTATACATTGACCACGTTCCAGCGTGGTCAGTTTGCAGCATTCTGTTATTTTGTTTGACAGAGTGTCTTGTTGAGAACATATGTAGGACATGATTTTTTCCTGCAACAGGGAAAATAAAGTATAAGTTTTAAAGATTTATTCTTTAATAAAGGATCTCAAAGCCAGCTTTAGAAAAAGGA
+
CBCBCFFFFFFCGGGGGGGGGGGHHFHHHHHHHGHHHHHHHHHHHHHGHHHGGHHHHHIHHHIHHHHHHHHHHHHGHHHHHHHHGHGGHHHHHHGFGGFGGHHHHHHGHHGHHHHHHHHHHHHHHHHHGHHHHHHHHHHHHHHHHHHHHHHHHHHHHHHHHHHHHHHHHGHHHHHHHHGHHGGGGHHGGHHHHHHHHGHHHGFFHGHHHGHHHHHHGHHFGFFHHHHGHGHHHHFHHGGHHGHGHHEGFGF
@M05620:45:000000000-G6HP7:1:1101:6898:10183 1:N:0:159
ATCTCTACCTCCTAAAAACCTGTTTAGATTTGGAGATAGACCTTCAGGTTTTTCATCATTTTCTGCATGAATTATACATTGACCACGTTCCAGCGTGGTCAGTTTGCAGCATTCTGTTATTTTGTTTGACAGAGTGTCTTGTTGAGAACATATGTAGGACATGATTTTTTCCTGCAACAGGGAAAATAAAGTATAAGTTTTAAAGATTTATTCTTTAATAAAGGATCTCAAAGCCAGCTTTAGAAAAAGGA
+
DDDDDFFFFFFDGGGGGGGGGGHHHHHHHHHHHHHHHHHHHHHHHHHHHHHGGHHHHHHHHHIHHHHHHHHHHHHHHHHHHHHHHHGHHHHHHHGGGGHHHHHHHHHHHHHHHHHHHHHHHHHHHHHHHHGHHHGHHHHHHHHHHHHHHGHGHHHFHHHHHHHHHHHHHGHHHHHHHHGHHFGHHHHHHGHHHHHHHHHHHHHHHHHHFHHHHHHHHGHHHGHHHHHHHGHGHHHHHGHHHHHHGHHHGGG
@M05620:45:000000000-G6HP7:1:1101:6916:10191 1:N:0:159
ATCTCTACCTCCTAAAAACCTGTTTAGATTTGGAGATAGACCTTCAGGTTTTTCATCATTTTCTGCATGAATTATACATTGACCACGTTCCAGCGTGGTCAGTTTGCAGCATTCTGTTATTTTGTTTGACAGAGTGTCTTGTTGAGAACATATGTAGGACATGATTTTTTCCTGCAACAGGGAAAATAAAGTATAAGTTTTAAAGATTTATTCTTTAATAAAGGATCTCAAAGCCAGCTTTAGAAAAAGGA
+
CCCCCFFFFFFCGGGGGGGGGGHHHHHHHHHHHGHHHHHHHHHHHHHHHHHGGHHHHHIHHIIHHHHHHHHHHHHHHHHHHHHHHHGHHHHHHHGGGGGHHHHHHHHGHHHHHHHHHHHHHHHHHHHHGHHHHHGHHHHHHHHHHHHHHGHHHHHHHHHHFHHHHHHHHGHHHHHHGHHHHGGGHHHHGHHFGHHHHGHHHGHHHGHHHHHHHHHHHHHHHHHHHHHHHGHGHHHHHGHHHHHHHHHHGGG
@M05620:45:000000000-G6HP7:1:1101:25939:10220 1:N:0:159
ATCTCTATCTCCTAAAAACCTGTTTAGATTTGGAGATAGACCTTCAGGTTTTTCATCATTTTCTGCATGAATTATACATTGACCACGTTCCAGCGTGGTCAGTTTGCAGCATTCTGTTATTTTGTTTGACAGAGTGTCTTGTTGAGAACATATGTAGGACATGATTTTTTCCTGCAACAGGGAAAATAAAGTATAAGTTTTAAAGATTTATTCTTTAATAAAGGATCTCAAAGCCAGCTTTAGAAAAAGGA
+
CCCCCFFFFFFFGGGGGGGGGGHHHHHHHGHHHHHHHHHHHHHHHHHHHHHGGHHHHHHHHHHHHHHHHHHHHHHHHHHHHHHHHHGHHHHHHGGFGGHGHHHHHHGHHHHHHHHHHHHHHHHHHHHHHHHHHHHHHHHHHHHHHHGHHHHHHHHHHHHHFGHHGHHHHGHHHGHHHGGHHGGHHHHHGHHGHHHGHGHHHHHHHHHHHHHHHHHHHHHHHHHHHHHHHFHGHHGHHGHHHHHHGGHHGGH
@M05620:45:000000000-G6HP7:1:1101:3728:10249 1:N:0:159
CATCCTGACCCTGAAGTACCCCGGCTTGATTTCTGACATTAGATCGGAAGAGCACACGTCTGAACTCCAGTCACGTCGACGCATCTCGTATGCCGTCTTCTGCTTGAAAAAAAAAAAAAAAAACAAAACAAAGAAACAAAAATGTTTTACAACACGTTACCCAGACTAGCAGGCAACCACAGTAAGAGGATTACTTCATAGTCAGACACCTATACACGAACATACGATTGCACTATGAATTGTATTAAGGT
+
CCCCCFFFFFFFGGGGGFGGGGGGGGGGHHHHHGHHHHHHHHHHHHGGGGHHHHHHHGHHHGHHHHHHHHHHHHGGHGGGGGGGGHHGFGHHHHGGGHGHHHHHHHHHHHHGGFGB@<><><-....;..:./;.///.....0000/000009..../.0/0...000990..........000000../0090000000000000//./000000.-.--000.....000;00000000;09900009
@M05620:45:000000000-G6HP7:1:1101:14708:10270 1:N:0:159
CATCCTGACCCTGAAGTACCCCATTGAGCATGGCATCGTCACCAACTGGGACGACATGGAGAAGATCTGGCACCACACCTTCTACAACGAGCTGCGCGTGGCCCCGGAGGAGCACCCAGTGCTGCTGACCGAGGCCCCCCTGAACCCCAAGGCCAACAGAGAGAAGATGACTCAGGTGAGGCTCGGCCGACGCCCGTGCTCCTCCCGTCCTTTCCCCAGTCATTTTCTGCCCGGCTTGATTTCTGACATTA
+
CCCCCFFFFFFFGGGGGGGGGGGHHHHHHHHHHHHHHGHHHGHHHGHHHHHHGGGGGHHHHHHHHHHHHHHHHGHHHGGHHHHHHHHHGGGGGHHGGGEGGGHHGGGGGGGGHHHHGGHFHHHHHHHHHHGGGGGGGGGGGGHHHHGGGGHGHHGGGGGGGGGGGGGGGGGGGGGGGGGGGGGGFFFFFFFFFFFFFFFFFFFFFFFEFFFFFFFFFFFFFFFFFFFFFFFFFFFFFFFFFFFFFEFFFF0
@M05620:45:000000000-G6HP7:1:1101:28434:10272 1:N:0:159
CATCCTGACCCTGAAGTACCCCATTGAGCATGGCATCGTCACCAACTGGGACGACATGGAGAAGATCTGGCACCACACCTTCTACAACGAGCTGCGCGTGGCCCCGGAGGAGCACCCAGTGCTGCTGACCGAGGCCCCCCTGAACCCCAAGGCCAACAGAGAGAAGATGACTCAGGTGAGGCTCGGCCGACGCCCGTGCTCCTCCCGTCCTTTCCCCAGTCATTTTCTGCCCGGCTTGATTTCTGACATTA
+
DDDDDFFFFFFFGGGGGGGGGGGHHHHHHHHHHHHHHGHHHGHHHGHHHHHHGGGGGHHHHHHHHHHHHHHHHGHHHGGHHHHHHHHHGGGGGHHGGGGGGGHHGGGGGGGGHHHHGGHHHHHHHHHHHHGGGGGGGGGGGGHHHHGGGGHGHHGGGGGGGGGGGGGGGGGGGGGGGGGGGGGGFFFFFFFFFFFFFFFFFFFFFFFFFFFFFHFFFFFFFFFFHHHHHFFFFFFFFFFFFFFFFFFFFF0
@M05620:45:000000000-G6HP7:1:1101:28414:10277 1:N:0:159
CATCCTGACCCTGAAGTACCCCATTGAGCATGGCATCGTCACCAACTGGGACGACATGGAGAAGATCTGGCACCACACCTTCTACAACGAGCTGCGCGTGGCCCCGGAGGAGCACCCAGTGCTGCTGACCGAGGCCCCCCTGAACCCCAAGGCCAACAGAGAGAAGATGACTCAGGTGAGGCTCGGCCGACGCCCGTGCTCCTCCCGTCCTTTCCCCAGTCATTTTCTGCCCGGCTTGATTTCTGACATTA
+
BBBBBFDFFFFFBGF4FBGGGGGHH5AFFFHFFCGHGAGGHGHGHGHGFHFHEAEGEGFHHEHEFHHHEHGHHGAGEFEGHGGHHGHH/FEEGGF?EEGG/EHHGGC@DCDCGHHHGGH??GHHHFFGHHGGCGGGGGGGG./:CGDDDD;:CGGGGGFFFFDAB/CB09FFFFFGGF9CFEEFBBFFBB@BBBB;-.AFFFFFFF.9ADAFFFFBFB;;FFFBFFFFFFFFF-@B?BEFFF/;/;BB/;9
@M05620:45:000000000-G6HP7:1:1101:27122:10278 1:N:0:159
ATCTCTATCTCCTAAAAACCTGTTTAGATTTGGAGATAGACCTTCAGGTTTTTCATCATTTTCTGCATGAATTATACATTGACCACGTTCCAGCGTGGTCAGTTTGCAGCATTCTGTTATTTTGTTTGACAGAGTGTCTTGTTGAGAACATATGTAGGACATGATTTTTTCCTGCAACAGGGAAAATAAAGTATAAGTTTTAAAGATTTATTCTTTAATAAAGGATCTCAAAGCCAGCTTTAGAAAAAGGA
+
3AAABFFFFFFFGGCGFFGGGGHHHFHHHHHHHBA4BFG5GHFHHGHGHHHGGHFGH5FGHHHHFHFGHFHHHFHHH5GGHFHH3GEHHHHBHHGGGGHHFHHHHHHHHHGHHHHHHHHHHHHHHHHHEHHHFHHHHHHHHHHH4CGEHFHDGHHFEHHHHHHFHHHHHGHHHHGB<FFGHGAG<0???FGHHHG1FGHHH=<<GDGGHEGHHHHH0=D=DGHGGHHHHHEBFFHHHGHHHHH0;CGG?DG
@M05620:45:000000000-G6HP7:1:1101:28450:10281 1:N:0:159
CATCCTGACCCTGAAGTACCCCATTGAGCATGGCATCGTCACCAACTGGGACGACATGGAGAAGATCTGGCACCACACCTTCTACAACGAGCTGCGCGTGGCCCCGGAGGAGCACCCAGTGCTGCTGACCGAGGCCCCCCTGAACCCCAAGGCCAACAGAGAGAAGATGACTCAGGTGAGGCTCGGCCGACGCCCGTGCTCCTCCCGTCCTTTCCCCAGTCATTTTCTGCCCGGCTTGCTTTCTGACATTT
+
BAABBFFBFFFFGGGGGGGGGG?GHHHHH4GHHHHHHGHHHGHH2EHBGHHHGGGGGHHFHHFHHHHHHGHHHGCHAFGHHHHFHHBGGGGGGHHGGGGGCGHHGFCFGGGGHHHHGEHHHHHHHHFFHHGGGGGGGGGGGGHBHHGGD.CFGH.:E.BFFFDEFF/FFBFGGEGGGGGGGGGGFFFFF=DFFFFFFFFFFFFFFFFEFFFFFFFFFBDFFBFFBFFF//:EDACFA>.;BFFF/:;/;F/
@M05620:45:000000000-G6HP7:1:1101:4964:10283 1:N:0:159
TACCTGTACTGGGGAAGCGTGTAGCAATCGCCATTCCTACCCTAAAGATCGGAAGAGCACACGTCTGAACTCCAGTCACGTCGACGCATCTCGTATGCCGTCTTCTGCTTGAAAAAAAAAAAAAAAAATTCTCATGTCATTTTGCAGGCCTAGTTCATCGCTTATACTATCCTTCCCCCAATCCCCTCTCGACTGCATTTTCCCTCTCAGTTCTTTCCTCCCACGACAACCCTACGACTATATCCAGTATC
+
CCCCDFFFFFFFGGGGGGGGGGHHHFHHHGGGGGHHHHFGGHHHHHHHHHHGGGGHHH3GHHGHHHGGHHHHHGHHHHHGHHGGGGGGGGHHHGDHHHHGFGHGHHHGHHHHHGFFGDFCC/><----.00:000000000000000...0//0000000....00000:;/000::/.-.;/:0;/.//.0-.9/0000;0000/:/000000000000/./.----;..../...;.-00000000000
@M05620:45:000000000-G6HP7:1:1101:28431:10292 1:N:0:159
CATCCTGACCCTGAAGTACCCCATTGAGCATGGCATCGTCACCAACTGGGACGACATGGAGAAGATCTGGCACCACACCTTCTACAACGAGCTGCGCGTGGCCCCGGAGGAGCACCCAGTGCTGCTGACCGAGGCCCCCCTGAACCCCAAGGCCAACAGAGAGAAGATGACTCAGGTGAGGCTCGGCCGACGCCCGTGCTCCTCCCGTCCTTTCCCCAGTCATTTTCTGCCCGGCTTGATTTCTGACATTA
+
BBBBBFFFFFFFGGGFGGGGGGAGHGBFFEGHHHHHHGHHHGHH2FHFAGHHAEFEGHGFHHFFFHHHHFHHHGHHFGGHHHHHHFHHGGGEGGHGGGGCGGHHGGDGGGDDGHHHGGHHFHHHHHGGHHCDCGGGGGGGGCGHHHGGGGHGHHGGG?BFGG?EFFFFBFFGGGFGGGGGGEEGA;EDFFF;DFF>@.AEFFFFFFBADFDFFFFFFFFFFFFFFFFF9FFFD;@DB=FFFFFF/9BFFF/
@M05620:45:000000000-G6HP7:1:1101:27108:10297 1:N:0:159
ATCTCTATCTCCTAAAAACCTGTTTAGATTTGGAGATAGACCTTCAGGTTTTTCATCATTTTCTGCATGAATTATACATTGACCACGTTCCAGCGTGGTCAGTTTGCAGCATTCTGTTATTTTGTTTGACAGAGTGTCTTGTTGAGAACATATGTAGGACATGATTTTTTCCTGCAACAGGGAAAATAAAGTATAAGTTTTAAAGATTTATTCTTTAATAAAGGATCTCAAAGCCAGCTTTAGAAAAAGGA
+
BBBBAFFFFFFFGGFF4BEGFGHHFHDHHHHGCFFFHDGBAAGGHDGHFGHFEHHHGHHHHHHGDHHFHFHFFHHGGHHHGGHHHHGHFGHGGHGGDEHGHGGHHF3FFEHFFHHHFGDGGHHHHHHHGHHGHHHFHHHHHGFHFHHDFGBGHHHGGHHHHHHHGGHHHCFHHHBGFHHFHE/<CGHFHFF?GFD1F=FDFHFDGB1DGHHHGHHHHHHFG0=DCGHHHHHHFHFFGGHGGHHHFHHHGGC
@M05620:45:000000000-G6HP7:1:1101:9241:10371 1:N:0:159
ATCTCTATCTCCTAAAAACCTGTTTAGATTTGGAGATAGACCTTCAGGTTTTTCATCATTTTCTGCATGAATTATACATTGACCACGTTCCAGCGTGGTCAGTTTGCAGCATTCTGTTATTTTGTTTGACAGAGTGTCTTGTTGAGAACATATGTAGGACATGATTTTTTCCTGCAACAGGGAAAATAAAGTATAAGTTTTAAAGATTTATTCTTTAATAAAGGATCTCAAAGCCAGCTTTAGAAAAAGGA
+
CCCCCFFFFFFFGGGGGGGGGGHHHHHHHHHHHHHHHHHHHHHHHHHHHHHGGHHHHIHHHIHHHHHHHHHHHHHHHHHHHHHHHHGHHHHHHHGFGGHHHHHHHHHHHHHHHHHHHHHHHHHHHHHHHHHHHHHHHHHHHHHHHHHHHHHHHHHHHHHHHHHGHHHHHGHHHHGHHHHHHGGHHGHHHHHHHHGHHHHHHHHHHHHHHHHHHHHHHHHHHHHHHHHHHHHHHGHHHGHHHHGHHGHHGGH
@M05620:45:000000000-G6HP7:1:1101:15143:10383 1:N:0:159
TACCTGTACTGGGGAAGCATTTGACACTCTTTCCCTACACGACGCCATCCTACCCTAAAGATCGGAAGAGCACACGTCTGAACTCCAGTCACGTCGACGCATCTCGTATGCCGTCTTCTGCTTGAAAAAAAAAAATTCATTTTTCTCCCCCCTTCCTTCCCTTCTTTTTTCCTTCCCCATTCCCCCTCCCTCCTCCATTCTCCCTCTTACTTCTTTCCTCCCTCCCCCCCCCTCCCTCCTTCTCCCCATTC
+
1AAAAF1@FFF1G1AEACGGGGHFHGHFHHHHHFFHFHHGFEEGGG/FFFHHGHHHHHFHEHHH?EF?0BGGGHF?0BGFEDGGFH1FGHHHFBEE>/EE??/BGGFGFHHDC/CGGFFB1G1FF<FFCC?@C@>0/0<00000/00=/..::.//000/:00/0;000-;;000:9///00;09.;..9----9/-9/////;---/////9/99B/9;F-----;---9999B--;--///9//---9/
@M05620:45:000000000-G6HP7:1:1101:18550:10434 1:N:0:159
TACCTGTACTGGGGAAGCATTTGACACTCTTTCCCTACACGACGCCATTCCTACCCTAAAGATCGGAAGAGCACACGTCTGAACTCCAGTCACGTCGACGCATCTCGTATGCCGTCTTCTGCTTGAAAAAAAAAAAAAAAAAATAAAGAGAAAAATCAACACTACAGGACAAAGAAAAAACAAGTAGGTGAAGAGTCAACCATCATAGAACAAAAATAGAGGAGGACATAGGAAACAAGAAGCTAAGGACA
+
CCCCCFFFFFFFGGGGGGGGGGHHHHHHHHHHHHHHGHGHGGGGGGGGHHHHGGHHHHGHHGHHHGGGGGHHHHHHGHHHGGHHHHHHHGHHHGGHGGGFGGE<FGHGAFHHHGFGHGHHHHHHHHGHGGGGGGG<<--<-<-.00<00//:</..000/0.0//00/.././//.//.<.../000000:<00.00000<.00:0B0000:/....0000/...../<:0000///./:/:00000/0</
@M05620:45:000000000-G6HP7:1:1101:25685:10438 1:N:0:159
CATCCTGACCCTGAAGTACCCCATTGAGCATGGCATCGTCACCAACTGGGACGACATGGAGAAGATCTGGCACCACACCTTCTACAACGAGCTGCGCGTGGCCCCGGAGGAGCACCCAGTGCTGCTGACCGAGGCCCCCCTGAACCCCAAGGCCAACAGAGAGAAGATGACTCAGGTGAGGCTCGGCCGACGCCCGTGCTCCTCCCGTCCTTTCCCCAGTCATTTTCTGCCCGGCTTGATTTCTGACATTA
+
EEEEEFFFFFFFGGGGGGGGGGGHHHHHHHHHHHHHHGHHHGHHHGHHHHHHGGGGGHHHHHHHHHHHHHHHHGHHHGGHHHHHHHHHGGGGGHHGGGGGGGHHGGGGGGGGHHHHGGHGHHHHHHHHHHGGGGGGGGGGGGHHHHGGGGHGHHGGGGGGGGGGGGGGGGGGGGGGGGGGGGGGFFFFFFFFFFFFFFFFFFFFFFFFFFFFFFFFFFFFFFFFFHFFFFFFFFFFFFFFFFFFFFFFFF1
@M05620:45:000000000-G6HP7:1:1101:17082:10443 1:N:0:159
ATCTCTATCTCCTAAAAACCTGTTTAGATTTGGAGATAGACCTTCAGGTTTTTCATCATTTTCTGCATGAATTATACATTGACCACGTTCCAGCGTGGTCAGTTTGCAGCATTCTGTTATTTTGTTTGACAGAGTGTCTTGTTGAGAACATATGTAGGACATGATTTTTTCCTGCGACAGGGAAAATAAAGTATAAGTTTTAAAGATTTATTCTTTAATAAAGGATCTCAAAGCCAGCTTTAGAAAAAGGA
+
CCCCCFFFFFFFGGGGGGGGGGHHHHHHHHHHHHHHHHHHHHHHHHHHHHHGGHHHHHHHHHHHHHHHHHHHHHHHHHHHHHHHHHGHHHHHHHGGGGHHHHHHHHHHHHHHHHHHHHHHHHHHHHHHHHHHHHHHHHHHHHHHHHGHHHHHHHHHHHHHHHHGHHHHHGHHHHHGFGGGGGGHHHHGFHHHHHGGHFGHHHHHHHHHHHHHHHHHHHHHHHHHGHHHHHHHHHHHHGHHHHGHHHGGGGF
@M05620:45:000000000-G6HP7:1:1101:6497:10511 1:N:0:159
CATCCTGACCCTGAAGTACACTCTTTCCCTACACGACGCTCTTCCGGCTTGATTTCTGACATTAGATCGGAAGAGCACACGTCTGAACTCCAGTCACGTCGACGCATCTCGTATGCCGTCTTCTGCTTGAAAAAAAAAAAACAATAAAAAGACAAGCAAAAAAAGACAAAATCAAAAAACAACAACACAGGAGCCACTCACGCAGGACAGCACAAATTGATTGATTCCGTCAAAGAATATGTATGTTTTCA
+
DEEEEFFFFFFFGGGGGGGGGGHHHHHHHHHHHHGGGGGGGHHHHGGGGGGHHHHHHHGHHHHHHGHHHGGGGHHHHHHHGGHHGHHHHHHHHHHHHGGHGGGGGGFEHHHFGHHHHGGGHGHHHGHHHFGHHHGGGGG<<<<.010110..///../:0/:--..////.000:00.-.......9......<.//<//0..---../..:./<.11111:101111/<...11/.0<11111<111/<1
@M05620:45:000000000-G6HP7:1:1101:21474:10577 1:N:0:159
CATCCTGACCCTGAAGTACACTCTTTCCCTACACGACGCTCTTCCGGCTTGATTTCTGACATTAGATCGGAAGAGCACACGTCTGAACTCCAGTCACGTCGACGCATCTCGTATGCCGTCTTCTGCTTGAAAAAAAAAAAAAAAAAAAAAAAAAAAAAAAAAAAATAGCATATAATAGTAGATAAATGAAACTCGCAGTATTTAATGAAACAGTAATAACATACAACATGACGTATGTATTCATAAATATA
+
EEEEEFFFFFFFGGGGGGGGGGHHHHHHHHHHHHGGGGGGGHHHHGGGGGGHHHHHHHHHHHHHHHHHHGGGGHHHHHHHGHHHGHHHHHHHHHHHHGHHGGGGGGFEHHHFGHHHHGGGHGHHHHHHHGHHHHGGGGGC<<-:------9--------------.:0:1111<11111111111111111010.--.<1111111111<0//111<110:<1:000./000...1/1111<111111111
@M05620:45:000000000-G6HP7:1:1101:15958:10592 1:N:0:159
CATCCTGACCCTGAAGTACCCCATTGAGCATGGCATCGTCACCAACTGGGACGACATGGAGAAGATCTGGCACCACACCTTCTACAACGAGCTGCGCGTGGCCCCGGAGGAGCACCCAGTGCTGCTGACCGAGGCCCCCCTGAACCCCAAGGCCAACAGAGAGAAGATGACTCAGGTGAGGCTCGGCCGACGCCCGTGCTCCTCCCGTCCTTTCCCCAGTCATTTTCTGCCCGGCTTGATTTCTGACATTA
+
DDDDDFFFFFFFGGGGGGGGGGGHHHHHHHHHHHHHHGHHHGHHHGHHHHHHGGGGGHHHHHHHHHHHHHHHHGHHHGGHHHHHHHHHGGGGGHHGGGGGGGHHGGGGGGGGHHHHGGHGHHHHHHHHHHGGGGGGGGGGGGHHHHGGGGHGHHGGGGGGGGGGGGGGGGGGGGGGHGGGGGGGFFFFFFFFFFFFBFFFFFFFFFFEDFFFFFFFFFDFFFFFFHHFFFFFFFFFFFFFFFFFFEFFFF0
@M05620:45:000000000-G6HP7:1:1101:3745:10593 1:N:0:159
CATCCTGACCCTGAAGTACCCCGGCTTGATTTCTGACATTAGATCGGAAGAGCACACGTCTGAACTCCAGTCACGTCGACGCATCTCGTATGCCGTCTTCTGCTTGAAAAAAAAAAAAAATCCTCTGGGGGGCTTTCTTTGTGTAATCAACGAGAAACCTTACACACTCATTTTTTACCTACTTCCTGCTGATTCATTCATGATTTTTTATCCGCCTTGCTTCTTCTCCCATACTCTCTCCTCTCATGCCC
+
BBBBBFFFFFFFGGGGFGGGGGGFGGGEFFEFHGHGHHGGFGHHHHGC2ACFGHHFHGHHHGHHHFHHHHHHHFGBFGGGGGCEFDGFG1GHHFGEGHGDHHHDGGGHFHFCGCG<//--0111>>>1/---9;ABFFFB/;.;/;/;/9F..:../;AF9FBF/;.//;F9;;FCA/;9///9;;9/9B9BFF;/;:FB////;;BFD./:/..;DD9BF;BBFFFF/B.//;;BBFFFFFF;B/99BFB
@M05620:45:000000000-G6HP7:1:1101:3727:10594 1:N:0:159
CATCCTGACCCTGAAGTACCCCGGCTTGATTTCTGACATTAGATCGGAAGAGCACACGTCTGAACTCCAGTCACGTCGACGCATCTCGTATGCCGTCTTCTGCTTGAAAAAAAAAAAGTAAGCAGGTAATATGTATATAATGAGTGTCCCCAACCTGCTGTGCCACCATCATATACTCCACCTTCCTATGAATAGCTCTCCTCAAGTATCTCGTGCGCTAACTGACACCATTGACATCGCATGGCATATCC
+
CCCCBFFFFFFFGGFGGGGGGGEGGGGEGGHHHGHFGHHHGFFGHGFEFEFGGHHHHGGHHFGFHHHGHHHHHHEGGGGGGGGGEHHHGGGHHGEFGHGGHHHHGHFGFFGDDCGC</1111110/01111111<1111111111111<0./.../..<<0/000:..000:;000::00/9.90900000000000000/0/000000000...9----./90;:00..0000000;......./00:00
@M05620:45:000000000-G6HP7:1:1101:27001:10629 1:N:0:159
TACCTGTACTGGGGAAGCATTTGAATATCCCCCCATGGTGATGGGGACGGAGAACTGCTCCATAAACACAGGCAACGTGCCTAACTTTCCCGGGAAGATGAAGTCAAAGAGCGACCACAGCTCTTCGGAGGTTATTTTGCATCGGTGAGCCAGACAGAATGATCCGATGAGGGGTGCGAAACTATTTGAGGAAAGGAAGCACCTTTTTATTAAATTTACCTTTTAGCAATCGCCATTCCTACCCTAAAGAT
+
CDCDDFFFFFFFGGGGGGGGGGHHHHHHHHHGGGGHHHFGGHHHHGGGGGGGGHHHHHHHHHHHHHHHHHHHGHHHGHHHHHHHHHHHHHHGGGGGGGHHHHHHHHHHHHHHGGGGGHHHHHHGHHHGGGGEHHHHHHHHHHHGGGGGHHHHHHGHHHHHHHHHHHGGGHHGGGEEGGFGGGGGGGGHFGGCFFFCFCFGGGFFFFFFFFFFFFFFFFFFHFFFFFFFFFFFFFDEFFFFFFFFFFFFFFF
@M05620:45:000000000-G6HP7:1:1101:6024:10635 1:N:0:159
TACCTGTACTGGGGAAGCGTGTAGCAATCGCCATTCCTACCCTAAAGATCGGAAGAGCACACGTCTGAACTCCAGTCACGTCGACGCATCTCGTATGCCGTCTTCTGCTTGAAAAAAAAAAAAAAAAAAAAAAAAAAAAATGAATAAATAATAACAAAATGTAAAATGAGAGTTCATATAGATAAAAAATAGCACCCTGAGTGACAATAAGAACACAGTAAGATATGTGAAAGCTTAATTGTCAGGAACGT
+
CCCCDFFFFFFFGGGGGGGGGGHHHHHHHGGGGGHHHHHHHHHHHHHHHHHGGGGHHHHHHHGHHHGHHHHHHHHGHHHGHHGGGGGGGGHHHGGHHHHGGGHGHHHHHHHHHGHGGGGGG<><<<-<-:------<---.0111111111:<1000..00111<110<11001<<<111:1111110-.00110...///10<11101011<///..011111111111111/0111111:11</0/.9.
@M05620:45:000000000-G6HP7:1:1101:4091:10665 1:N:0:159
ATCTCTATCTCCTAAAAACCTGTTTAGATTTGGAGATAGACCTTCAGGTTTTTCATCATTTTCTGCATGAATTATACATTGACCACGTTCCAGCGTGGTCAGTTTGCAGCATTCTGTTATTTTGTTTGACAGAGTGTCTTGTTGAGAACATATGTAGGACATGATTTTTTCCTGCAACAGGGAAAATAAAGTATAAGTTTTAAAGATTTATTCTTTAATAAAGGATCTCAAAGCCAGCTTTAGAAAAAGGA
+
CCCCDFFFFFFFGGGGGGGGGGHHHHHHHHHHHHHHHHHHHHHHHHHHHHHGGHHHHHIHHHHHHHHHHHHHHHHHHHHHHHHHHHGHHHHHHHGGGGHHHHHHHHHHHHHHHHHHHHHHHHHHHHHHHHHHHHHHHHHHHHHHHHHHHHHHHHHHHHHHHHHHHHHHHGHHHHHHGHHHHGGHHHHHHHHHHHHHHGHHHHHHHHHHHHHHHHHHHFHHHGHHHHHHHHHGHHHHHGHHHHHHHHHHGGH
@M05620:45:000000000-G6HP7:1:1101:6028:10679 1:N:0:159
TACCTGTACTGGGGAAGCATTTGAATATCCCCCCATGGTGATGGGGACGGAGAACTGCTCCATAAACACAGGCAACGTGCCTAACTTTCCCGGGAAGATGAAGTCAAAGAGCGACCACAGCTCTTCGGAGGTTATTTTGCATCGGTGAGCCAGACAGAATGATCCGATGAGGGGTGCGAAACTATTTGAGGAAAGGAAGCACCTTTTTATTAAATTTACCTTTTAGCAATCGCCATTCCTACCCTAAAGAT
+
CDCCDFFFFFFFGGGGGGGGGGHHHHHHHHHGGGGHHHGHHHHHHGGGGGGGGHHHHHHHHHHHHHHHHHHHGHHHGHHHHHHHHHHHHHHGGGGGGHHHHHHHHHHHHHHHGGGGGHHHHHHHHHHGGGGGHHHHHHHHHHHGGGGGHHHHHHGHHHHHHHHHHHDGGHHHGGEFGGGGGGGGGGHHGGGFGGFFFGGGGGFFFFFFFHFFFFFFFFFFFFFFFFFFFFFFFFFFFFFFFFFFFFFFFFF
@M05620:45:000000000-G6HP7:1:1101:12427:10686 1:N:0:159
ATCTCTATCTCCTAAAAACCTGTTTAGATTTGGAGATAGACCTTCAGGTTTTTCATCATTTTCTGCATGAATTATACATTGACCACGTTCCAGCGTGGTCAGTTTGCAGCATTCTGTTATTTTGTTTGACAGAGTGTCTTGTTGAGAACATATGTAGGACATGATTTTTTCCTGCAACAGGGAAAATAAAGTATAAGTTTTAAAGATTTATTCTTTAATAAAGGATCTCAAAGCCAGCTTTAGAAAAAGGA
+
CCCCCFFFFFFFGGGGGGGGGGHHHHHHHHHHHHHHHHHHHHHHHHHHHHHGGHHHHHHHHHHHHHHHHGHHHGHHHHHHHHHHHHGHHHHHHGGEGGGHFHGHHHHHHHGHHHHHHHGHHHHHGHHHGHFHHHHHHHHHHHHHHHGHHHHHHHFGHHHHFHHHHHHHHGHHHHGHHHHHHGGGHHHGHHHGGHHHHGHHHGHGHGHHHHHHHHHHGGHHHFHHGHHHHHGGHHAGHGHHHHHFHHFGGGH
@M05620:45:000000000-G6HP7:1:1101:20529:10766 1:N:0:159
TACCTGTACTGGGGAAGCAATCGCCATTCCTACCCTAAAGATCGGAAGAGCACACGTCTGAACTCCAGTCACGTCGACGCATCTCGTATGCCGTCTTCTGCTTGAAAAAAAAAAAAAAAAAATAAAAAAAAAGAAAATAAAAAATCAGAAGAAAGAAAGAAAAGAAAAGAAGAGAACTAGCGTCAAGTATACACTAAATATAGACAAGATAGAAGAACAACACGGTGAGTCTGTTAGGATCGTATGAACCT
+
CDCDDFFFFFFFGGGGGGGGGGGGGGGHHHHFHHHHHHGHGHHHGGGGHHHFGHHGHHHFFGHHHHHHHHHHGGHGGGGGGFFHHHFFHHHHGGGHGHHHHHHHHHHFHGGGGGB/<><---.00000----..://<000<0-.:000000/<0/./0:.///.:/</../0./00000/-....0000000<</0000<00000/.<0000<00////....-....00000000/00/././/::0./
@M05620:45:000000000-G6HP7:1:1101:16793:10767 1:N:0:159
CATCCTGACCCTGAAGTACCCCATTGAGCATGGCATCGTCACCAACTGGGACGACATGGAGAAGATCTGGCACCACACCTTCTACAACGAGCTGCGCGTGGCCCCGGAGGAGCACCCAGTGCTGCTGACCGAGGCCCCCCTGAACCCCAAGGCCAACAGAGAGAAGATGACTCAGGTGAGGCTCGGCCGACGCCCGTGCTCCTCCCGTCCTTTCCCCAGTCATTTTCTGCCCGGCTTGATTTCTGACATTA
+
DDDDDFFFFFFFGGGGGGGGGGGHHHHHHHHHHHHHHGHHHGHHHGHHHHHHGGGGGHHHHHHHHHHHHHHHHGHHHGGHHHHHHHHHGGGGGHHGGGFGGGHHGGGGGGGGHHHHGGHHHHHHHHHHHHGGGGGGGGGGGGHHHHGGGGHGHHGGGGGGGGGGGGGGGGGGGGGGGGGGGGGGFFFFFFFFFFFF@DFFFFFFFFFEFFFFFFFFFFFFFFFFFFFFFFFFFFFFFFFFFFFFFEFEFF0
@M05620:45:000000000-G6HP7:1:1101:26201:10774 1:N:0:159
CATCCTGACCCTGAAGTACCCCATTGAGCATGGCATCGTCACCAACTGGGACGACATGGAGAAGATCTGGCACCACACCTTCTACAACGAGCTGCGCGTGGCCCCGGAGGAGCACCCAGTGCTGCTGACCGAGGCCCCCCTGAACCCCAAGGCCAACAGAGAGAAGATGACTCAGGTGAGGCTCGGCCGACGCCCGTGCTCCTCCCGTCCTTTCCCCAGTCATTTTCTGCCCGGCTTGATTTCTGACATTA
+
DDDDCFFFFFFFGGGGGGGGGGGHHHHHHHHHHHHHHGHHHGHHHGHHHHHHGGGGGHHHHHHHHHHHHHHHHGHHHGGHHHHHHHHHGGGGGHHGGGGGGGHHGGGGGGGGHHHHGGHHHHHHHHHHHGGGGGGGGGGGGGHHHHGGGGHGHHGGGGGGGGGGGGGGGGGGGGGGGGGGGGGGFFFFFFFFFFFF9ADFFFFFFEFADFDFFHFFFFFFFFFFFFFFFFFFFAAFFFAFFFFFFFFFFF0
@M05620:45:000000000-G6HP7:1:1101:16783:10784 1:N:0:159
CATCCTGACCCTGAAGTACCCCATTGAGCATGGCATCGGCACCAACTGGGACGACATGGAGAAGATCTGGCACCACACCTTCTACAACGAGCTGCGCGTGGCCCCGGAGGAGCACCCAGTGCTGCTGACCGAGGCCCCCCTGAACCCCAAGGCCAACAGAGAGAAGATGACTCAGGTGAGGCTCGGCCGACGCCCGTGCTCCTCCCGTCCTTTCCCCAGTCATTTTCTGCCCGGCTTGATTTCTGACATTA
+
DDDDDFFFFFFFGGGGGGGGGGGHHHHHHHHHHHHHHG2EGEGHHGHHHHHHGGGGGHHHHHHHHHHHHHHHHGHHHGGHHHHHHHHHGGGGGHHGGGGGGGHHGGGGGGGGHHHHGGHHHHHHHHHHHHGGGGGGGGGGGGHHHHGGGGGGGGGGGGGGGGGGGGGGGGGGGGGGGGGGFFFFFFFFFFFFFFFF@FFFFFFFFFFFFFFFFHFFFFFFFFFFFFFFFFFFFFFFFFBFFFFFFFFFFF:
@M05620:45:000000000-G6HP7:1:1101:25886:10805 1:N:0:159
AGATTACTGCAACAGTTCCCCCTGGACCTGGAAAAGTTTCTTGCCTGGCTTACAGAAGCTGAAACAACTGCCAATGTCCTACAGGATGCTACCCGTAAGGAAAGGCTCCTAGAAGACTCCAAGGGAGTAAAAGAGCTGATGAAACAATGGCAAGTAAGTCAGGCATTTCCGCTTTAGCACTCTTGTGGATCCAATTGAACAATTCTCAGCATTTGTACTTGTAACTGACAAGCCAGGGACAAAACAAAGAT
+
BAABCFFFFFFFGGGGGGGGGGGGFGGHHHHHHHHHGHHHHHHHHHHHHHHHHHHHHHHHHHHHHHHHHHHHHHHHHHHHHHHHHHHHHHHHHHGEGGHHHHHHHHHHGHHHHHHGHHHHHGHGGHGFHHHHHGHHHHGHHHGHHHHHHHHHHGHHHHHHHHHHHHHHHHGGGGGHHHGHHHHHHFHGHHHHHHHHHHFFHHHHHHHHHHHHHGGGHHHHHHHHHHHFHGHHHGFGGGGGGGGGGGGGGGF
@M05620:45:000000000-G6HP7:1:1101:15399:10856 1:N:0:159
CATCCTGACCCTGAAGTACCCCATTGAGCATGGCATCGTCACCAACTGGGACGACATGGAGAAGATCTGGCACCACACCTTCTACAACGAGCTGCGCGTGGCCCCGGAGGAGCACCCAGTGCTGCTGACCGAGGCCCCCCTGAACCCCAAGGCCAACAGAGAGAAGATGACTCAGGTGAGGCTCGGCCGACGCCCGTGCTCCTCCCGTCCTTTCCCCAGTCATTTTCTGCCCGGCTTGATTTCTGACATTA
+
CCCCCFFFFFFFGGGGGGGGGGGHHHHHHHHHHHFHHGHHHGHHHGHHHHHHGGGGGHHHHHHHHHHHHHHHHGHHHGGHHHHHHHHHGGGGGHHGGGGGGGHHGGGCGGGGHHHHGGEFHHHHGHGFHHGGGGGGGGGGGGGHHHGGG?GGHHGGGGGGGGGGGGGGGGGGGGGGGFFGGEEFFFFFFFFAFFFA:.DFFFFFFFFFDDAFFFFFFFFFFFFFFFFEFFFF.;AFFFFFFFFFB/B/;F/
@M05620:45:000000000-G6HP7:1:1101:15391:10874 1:N:0:159
CATCCTGACCCTGAAGTACCCCATTGAGCATGGCATCGTCACCAACTGGGACGACATGGAGAAGATCTGGCACCACACCTTCTACAACGAGCTGCGCGTGGCCCCGGAGGAGCACCCAGTGCTGCTGACCGAGGCCCCCCTGAACCCCAAGGCCAACAGAGAGAAGATGACTCAGGTGAGGCTCGGCCGACGCCCGTGCTCCTCCCGTCCTTTCCCCAGTCATTTTCTGCCCGGCTTGATTTCTGACATTA
+
DDDDDFFFFFFFGGGGGGGGGGGHHHHHHHHHHHHHHGHHHGHHHGHHHHHHGGGGGHHHHHHHHHHHHHHHHGHHHGGHHHHHHHHHGGGGGHHGGGGGGGHHGGGGGGGGHHHHGGHGHHHHHHHHHHGGGGGGGGGGGGHHHHGGGGHGHHGGGGGGGGGGGGGGGGGGGGGGGGGGGGGGFFFFFFFFFFFF@ADAFFFFFFDEDFAFFFFFFFFFFFFFFFFFFFFFFFFFFFAFFFFFEBFFFF0
@M05620:45:000000000-G6HP7:1:1101:11374:10876 1:N:0:159
CATCCTGACCCTGAAGTACCCCGGCTTGATTTCTGACATTAGATCGGAAGAGCACACGTCTGAACTCCAGTCACGTCGACGCATCTCGTATGCCGTCTTCTGCTTGAAAAAAAAAAAAAAAAAAGAAACACAAAAGATAACATGTAGGGAAACAAAAATGACAAAAGTGCAAACAAATAAGTAAATTCGATTAGATGAAATAGTGGAGATCAGCTGGAGTGCTTCGATACTGCGTGTATATGACACATAGT
+
DDDDDFFFFFFFGGGGGGGGGGGGGGGGHHHHHHHHHHHHHHHHHHGGGGHHHHHHHGHHHGHHHHHHHHHHHHGHHGGGGGGGGHHHGGHHHHGGGHGHHHHHHHHHFHHGGGGC><>-<<<-.:.///..:../.00<<000:000./:.//.....00000/./000000....00000000000.000.00<000000:00.0.0/0<0000/..0.000<-.0.-00<...</0000000:/0000
@M05620:45:000000000-G6HP7:1:1101:12973:10887 1:N:0:159
ATCTCTATCTCCTAAAACCTGTTTAGATTTGGAGATAGACCTTCAGGTTTTTCATCATTTTCTGCATGAATTATACATTGACCACGTTCCAGCGTGGTCAGTTTGCAGCATTCTGTTATTTTGTTTGACAGAGTGTCTTGTTGAGAACATATGTAGGACATGATTTTTTCCTGCAACAGGGAAAATAAAGTATAAGTTTTAAAGATTTATTCTTTAATAAAGGATCTCAAAGCCAGCTTTAGAAAAAGGAA
+
>ABBCFFFFFFFGGGGGGGGGGHHHHHHHHHHHHHHHHHHHHHHHHHGHHGGHHHHHHHHHHGHHHHHHGHHHHGHFHHHHHHGHGHHHHHHHGGGFHHGHHHHHHGHHHHHHHHHHHHHHHHHGHHHGGHHHHGGHHHHHHHFHHEGHHHHHGHHFFHHHHHHHHHHGHHHHHGHHHHHGGGHHHHGHHHHHHHHGHHHHGGHHHHHHHHHHHHGHHGGHHFHHGFHHGGHHHHGGFGHHHFCCBCDEHG
@M05620:45:000000000-G6HP7:1:1101:12952:10890 1:N:0:159
ATCTCTATCTCCTAAAACCTGTTTAGATTTGGAGATAGACCTTCAGGTTTTTCATCATTTTCTGCATGAATTATACATTGACCACGTTCCAGCGTGGTCAGTTTGCAGCATTCTGTTATTTTGTTTGACAGAGTGTCTTGTTGAGAACATATGTAGGACATGATTTTTTCCTGCAACAGGGAAAATAAAGTATAAGTTTTAAAGATTTATTCTTTAATAAAGGATCTCAAAGCCAGCTTTAGAAAAAGGAA
+
ABBBBFFFFFFFGGGGGGGGGGHHHHHHHHHHHHHHHHHHHHHHHHHHGHGGHHHHHHHHHHHHHHHHHHHHHHHHHHHHHHHHHGHHHHHHHGGGGHHHHHHHHHHFHHHHHHHHHFHHHHHHHHHHHHHHHHHGHHHHHHHHFHHHHHHHHHHHHHHHHHHHHHHHGHHHHGHHHHHHGGFEGGFHGHGFHHHGGGHHHHHGHHHHHHHHHHHHHGGFHHBCFHHHFFHHHHHHGHHHHHHBGHHGCHH
@M05620:45:000000000-G6HP7:1:1101:12973:10906 1:N:0:159
ATCTCTATCTCCTAAAACCTGTTTAGATTTGGAGATAGACCTTCAGGTTTTTCATCATTTTCTGCATGAATTATACATTGACCACGTTCCAGCGTGGTCAGTTTGCAGCATTCTGTTATTTTGTTTGACAGAGTGTCTTGTTGAGAACATATGTAGGACATGATTTTTTCCTGCAACAGGGAAAATAAAGTATAAGTTTTAAAGATTTATTCTTTAATAAAGGATCTCAAAGCCAGCTTTAGAAAAAGGAA
+
CCCCCFFFFFFFGGGGGGGGGGHHHHHHHHHHHHHHHHHHHHHHHHHHHHGGHHHHHIHIHHIHHHHHHHHHHHHHHHHHHHHHHGHHHHHHHGFGGHHGHHHHGGHHHHHHHHHHHHHHHHHHHHHHHFHHHGHHHHHHHHHHHHHHGHHHHHHHHGHHHHHHHHHHGHHHHHGHHHHHGGHHHHHHHHFFHHHHFGHHHHHHGHHHHHHHHHHHFGHHGGDGGHHGHHHHHHFHGHHHFEHGGHFFEHG
@M05620:45:000000000-G6HP7:1:1101:12953:10911 1:N:0:159
ATCTCTATCTCCTAAAACCTGTTTAGATTTGGAGATAGACCTTCAGGTTTTTCATCATTTTCTGCATGAATTATACATTGACCACGTTCCAGCGTGGTCAGTTTGCAGCATTCTGTTATTTTGTTTGACAGAGTGTCTTGTTGAGAACATATGTAGGACATGATTTTTTCCTGCAACAGGGAAAATAAAGTATAAGTTTTAAAGATTTATTCTTTAATAAAGGATCTCAAAGCCAGCTTTAGAAAAAGGAA
+
DDDCDFFFFFFFGGGGGGGGGGHHHHHHHHHHHHHHHHHHHHHHHHHHGHGGHHHHHHHIHIIIHHHHHHHHHHHHHHHHHHHHHGHHHHHHHGGGGHHHHHHHHHHHHHHHHHHHHHHHHHHHHHHHHGHHHHHHHHHHHHHGHGHHHHHHHHHHHHHHHHHHHHHHGHHHHHGHHGHHGGHHHHHHHHHHHHHHHHHHGHHHHHHHHHHHHHHGDGHHFHGHHHHHHHGHHHGHGHHHHHFHHHHGGHG
@M05620:45:000000000-G6HP7:1:1101:26265:10924 1:N:0:159
CATCCTGACCCTGAAGTACCCCATTGAGCATGGCATCGTCACCAACTGGGACGACATGGAGAAGATCTGGCACCACACCTTCTACAACGAGCTGCGCGTGGCCCCGGAGGAGCACCCAGTGCTGCTGACCGAGGCCCCCCTGAACCCCAAGGCCAACAGAGAGAAGATGACTCAGGTGAGGCTCGGCCGACGCCCGTGCTCCTCCCGTCCTTTCCCCAGTCATTTTCTGCCCGGCTTGATTTCTGACATTA
+
CCCCCFFFFFFFGGGGGGGGGGGHHHHHHHHFHHHHHGHHHGHHHGHHHHHHGGGGGHHHHHHHHHHHHHHHHGHHHGGHHHHHHHHHGGGGGHHGGGGGGGHHGGGGGGGGHHHHGGHGHHHHHHHHHHGGGGGGGGGGGGHHHHGGGGHGHHGGGGGGGGGGGGGFGGGGGGGGGGGGGGFGFFFFFFFFFFFFBDFFFFFFFFFEDFAFFFFFFFFFFFFFFFFFFFFFFCFFFFFFFFFFFFFEFF0
@M05620:45:000000000-G6HP7:1:1101:23673:10928 1:N:0:159
TACCTGTACTGGGGAAGAGTGTAGCAATCGCCATTCCTACCCTAAAGATCGGAAGAGCACACGTCTGAACTCCAGTCACGTCGACGCATCTCGTATGCCGTCTTCTGCTTGAAAAAAAAAAAAAACACAAATAAATATGAAAGTACAATACTTATAGCAAATAAGCATATCCTGAAAACATTAAAATAACATAAAATAATAAAAGATGATGAAAGTACAAAGTAATATCAATCCAAACTCAACAAACAGCA
+
BCCCCFFFFFFFGGGEEGGGGGFHGGHHHGGGGGHHHHFHGHHHHHHHHGHGGGGHHHFHGHGGHHGHHHHHHGHGHHHGHHGGGGGGGFHHHFGHHHHGGGHGHHHHHHHHHHHHGGCGG/>>-..0...0=00000000000000<000000000000:;C00000;0:00;0000/;090000900000900000;900900.000000000090000/0000;000900/090.;000/0.:../.:
@M05620:45:000000000-G6HP7:1:1101:4968:10937 1:N:0:159
AAACCAAGCACACGTCTGAACTCCAGTCACGTCGACGCATCTCGTATGCCGTCTTCTGCTTGAAAAAAAAAAAAAAAAGACACGAGATCCAGGTCCCCTGGCGTAACGAAACACCTCCAACAACTAATAAATATAGGAGATAGTAAACTAGGTTTGAAAAACAACAGTGTGTGATTAGAACACAATTTGAATAAGTAGCGATATTTCCTATCTACCTCACGGCCCACGTTGACACCAATATCCCGTTTTAC
+
BCCCCABFCFFFGGGGGGGGGGHHHHHHDGGGHGGGGGGE?HHGGGHHHHGEGHGHHHHHHHFHHHHGGGGF>>>/<//?222/////222201110/0//0-.->...>.-<../../00<..00000000000000/./00;000;000/000.0000....../0090..00000000//..0;0:00;00;0000;-..;:00900000000000:..---..-.9..000...000000.:./.00
@M05620:45:000000000-G6HP7:1:1101:11072:10938 1:N:0:159
CATCCTGACCCTGAAGTACCCCATTGAGCATGGCATCGTCACCAACTGGGACGACATGGAGAAGATCTGGCACCACACCTTCTACAACGAGCTGCGCGTGGCCCCGGAGGAGCACCCAGTGCTGCTGACCGAGGCCCCCCTGAACCCCAAGGCCAACAGAGAGAAGATGACTCAGGTGAGGCTCGGCCGACGCCCGTGCTCCTCCCGTCCTTTCCCCAGTCATTTTCTGCCCGGCTTGATTTCTGACATTA
+
BBABBFFFFFFFGGGGGGGGGGGHHHHHHHHHHHHHHGHHHGHHHGHHHHHHGGGGGHHHHGHHHHHHHHHHHGHHHGGHHHHHHHHHGGGGGHHGGGGGGGHHGGGGGGGGHHHHGGHHHHHHHHHHHHGGGGGGGGGGGGHHHHGGDGHGHHGGGGGGGGGGFGGGGGGGFGGGFGGGGGEGFFFFFDFFFFFCD?DFBFFFFFFFFFFFFFFFFFFBFBFFFFFFFFFFDFFCF;;FFFFBB;F/FF/
@M05620:45:000000000-G6HP7:1:1101:7154:10951 1:N:0:159
ATCTCTATCTCCTAAAAACCTGTTTAGATTTGGAGATAGACCTTCAGGTTTTTCATCATTTTCTGCATGAATTATACATTGACCACGTTCCAGCGTGGTCAGTTTGCAGCATTCTGTTATTTTGTTTGACAGAGTGTCTTGTTGAGAACATATGTAGGACATGATTTTTTCCTGCAACAGGGAAAATAAAGTATAAGTTTTAAAGATTTATTCTTTAATAAAGGATCTCAAAGCCAGCTTTAGAAAAAGGA
+
DCCCDFFFFFFFGGGGGGGGGGHHHHHHHHHHHHHHHHHHHHHHHHHHHHHGGHHHHHHHHIIHIHHHHHHHHHHHHHHHHHHHHHGHHHHHHHGGGGHHHHHHHHHHHHHHHHHHHHHHHHHHHHHHHHHHHHHHHHHHHHHHHHHHHHHHHHHHHHHHHHHHHHHHHGHHHHHHHHHHHGGHHHHHGHHHHHHHHHHHHHGHHHHHHHHHHHHHHHHHHGHHHHHHHGHHHFHHHGHHHHHFHHHHGGF
@M05620:45:000000000-G6HP7:1:1101:25576:10955 1:N:0:159
ATCTCTATCTCCTAAAAACCTGTTTAGATTTGGAGATAGACCTTCAGGTTTTTCATCATTTTCTGCATGAATTATACATTGACCACGTTCCAGCGTGGTCAGTTTGCAGCATTCTGTTATTTTGTTTGACAGAGTGTCTTGTTGAGAACATATGTAGGACATGATTTTTTCCTGCAACAGGGAAAATAAAGTATAAGTTTTAAAGATTTATTCTTTAATAAAGGATCTCAAAGCCAGCTTTAGAAAAAGGA
+
BBBBAFFFFFFFGGGGFGGGFFFHHFHHFGDGHBGHHHHHHHHHHHHHHHHGGGHHHGHHHHHHFHHGGFGFHGHHHFFGHGFHHHGHHHHHFHGGEE?GFGHHGHHFFGFGHHGHHHHHHHHHGHHHHHHHHHGHHHHHHGHHHHEHHGGHHHHHHHHHHHHHHHHHHGHHHHHHHHGHHGGHHHHGHGHGGHHGHGHHHGHHHHHHHHHHHGHHHGHHHFGHHHHHHGHGHHHHHGHHHHHGHGGHGGF
@M05620:45:000000000-G6HP7:1:1101:25592:10963 1:N:0:159
ATCTCTATCTCCTAAAAACCTGTTTAGATTTGGAGATAGACCTTCAGGTTTTTCATCATTTTCTGCATGAATTATACATTGACCACGTTCCAGCGTGGTCAGTTTGCAGCATTCTGTTATTTTGTTTGACAGAGTGTCTTGTTGAGAACATATGTAGGACATGATTTTTTCCTGCAACAGGGAAAATAAAGTATAAGTTTTAAAGATTTATTCTTTAATAAAGGATCTCAAAGCCAGCTTTAGAAAAAGGA
+
CCCCCFFFFFFFGGGGGGGGGGHHHHHHHHHHHHHHHHHGHHHHHHHHHHHGGHHHHIHHHHHHIHHHHHHHHHHHHHHHHHHHHHGHHHHHHHGGGGHHHHHHHHHHHHHHHHHHHHHHHHHHHHHHHHHHHHHHHHHHHHHHHHHHHHHHHHHHHHHHHHHHHHHHHGHHHHHHHHHHHGGHHHHHHHHHHHHHHHHHHHHHHHHHHHHHHHHHHHHHHHHHHHHHHHHHHHHHHGHHHHHHHHHHGGH
@M05620:45:000000000-G6HP7:1:1101:26733:10965 1:N:0:159
TACCTGTACTGGGGAAGCATTTGAATATCCCCCCATGGTGATGGGGACGGAGAACTGCTCCATAAACACAGGCAACGTGCCTAACTTTCCCGGGAAGATGAAGTCAAAGAGCGACCACAGCTCTTCGGAGGTTATTTTGCATCGGTGAGCCAGACAGAATGATCCGATGAGGGGTGCGAAACTATTTGAGGAAAGGAAGCACCTTTTTATTAAATTTACCTTTTAGCAATCGCCATTCCTACCCTAAAGAT
+
CDCCDFFFFFFFGGGGGGGGGGHHHHHHHHHGGGGHHHFGGHHHHGGGGGGGGHHHHHHHHHHHHHHHHHHHGHHHGHHHHHHHHHHHHHHGGGGGGHHHHHHHHHHHHHHHGGGGGHHHHHHHHHHGGGGGHHHHHHHHHHHGGGGGHHHHHHGHHHHHHHHHHHGGGHHGGGEEDGGGGGGGGGHHGGGFFFFFFFGGGGFFFFFFFFHFFFHHFFFFFFFFFFFFFFFFFFFFFFFFFFFFFFFFFFF
@M05620:45:000000000-G6HP7:1:1101:14842:10966 1:N:0:159
AGATTACTGCAACAGTTCCCCCTGGACCTGGAAAAGTTTCTTGCCTGGCTTCCAGAAGCTGAAACAACTGCCAATGTCCTCCAGGATGCTACCCGTCAGGAAAGGCTCCTAGAAGACTCCAAGGGAGTAAAAGAGCTGATGCAACAATGGCAAGTAAGTCAGGCATTTCCGCTTTAGCACTCTTGTGGATCCAATTGAACAATTCTCAGCATTTGTACTTGTAACTGACAAGCCAGGGACAAAACAAAGAT
+
AAAAAFFF3D1FGGFGGGGGGGGG0GHHHHHHHHHHHHHHHHHHHHHHHHH0GHHHHHHHHHHHHHHHHHHHBHHHHHHH1GHHHHHHHHHHHHGE/EEGGH0BGHHHGHHHFHHHHHHHHHHGCFEEH1GGHGHHHHHHH1GHHHHHHHHHHGHHHHHGHHHHHHHHHHGGGGGHHHHHHHHHHHHGGHHHHGHHHHHHHHHHHHHGHHHHHHHHHFFHHHHHHHHGHHHHGGGGGGGGFGGGGEGGGGF
@M05620:45:000000000-G6HP7:1:1101:7158:10968 1:N:0:159
ATCTCTATCTCCTAAAAACCTGTTTAGATTTGGAGATAGACCTTCAGGTTTTTCATCATTTTCTGCATGAATTATACATTGACCACGTTCCAGCGTGGTCAGTTTGCAGCATTCTGTTATTTTGTTTGACAGAGTGTCTTGTTGAGAACATATGTAGGACATGATTTTTTCCTGCAACAGGGAAAATAAAGTATAAGTTTTAAAGATTTATTCTTTAATAAAGGATCTCAAAGCCAGCTTTAGAAAAAGGA
+
DDDDDFFFFFFFGGGGGGGGGGHHHHHHHHHHHHHHHHHHHHHHHHHHHHHGGHHHHIHHHIIIIHHHHHHHHHHHHHHHHHHHHHGHHHHHHHGGGGHHHHHHHHHHHHHHHHHHHHHHHHHHHHHHHHHHHHGHHHHHHHHHHHGFHHHHHHHHHHHHHHHHHHHHHGHHHHHHHHGHHGGHHHHGHHHHHHHHHGHHHHHHHHHHHHHHHHHHHHHGHHHHHHHHHGHGHHHHHGHHHHHHGHHGGGG
@M05620:45:000000000-G6HP7:1:1101:25577:10976 1:N:0:159
ATCTCTATCTCCTAAAAACCTGTTTAGATTTGGAGATAGACCTTCAGGTTTTTCATCATTTTCTGCATGAATTATACATTGACCACGTTCCAGCGTGGTCAGTTTGCAGCATTCTGTTATTTTGTTTGACAGAGTGTCTTGTTGAGAACATATGTAGGACATGATTTTTTCCTGCAACAGGGAAAATAAAGTATAAGTTTTAAAGATTTATTCTTTAATAAAGGATCTCAAAGCCAGCTTTAGAAAAAGGA
+
CCCCCFFFFFFFGGGGGGGGGGHHHHHHHHHHHHHHHHHHHHHHHHHHHHHGGHHHHHHHHHHHHHHHHHHHHHHHHHHHHHHHHHGHHHHHHHGGGGHHGHHHHHHHHHHHHHHHHHHHHHHHHHHHHHHHHHHHHHHHHHHHHHGHHHHHHHHHHHHHHHHHHHHHHGHHHHHHHHHHHGGHHHHHGFGGHHHHHHHHHGGGHHHHHHHHHHHHGHHHHGGHHHHHHGHHHHHHHGHHHHHHHHGGGGH
@M05620:45:000000000-G6HP7:1:1101:10721:11006 1:N:0:159
TACCTGTACTGGGGAAGCAATCGCCATTCCTACCCTAAAGATCGGAAGAGCACACGTCTGAACTCCAGTCACGTCGACGCATCTCGTATGCCGTCTTCTGCTTGAAAAAAAAAAAAAAAAAAGCAAAAAAAATAAAAAACAACATCTTGGGTAATATTAAAGTTTACAGAAAACAGTTACTGTCGACTAAATGAATGAGGGACACACACGCGTCAACGAGAGAGCACTCAATGTAGAACGAGTGTGGACAT
+
>ABBADFFFFFFEECAAGFGCGEGDGCFA6DDBAFFBA3BEDA2EEGDCFFGGGF0BGAFBHHF5GFFFAFGA11>>>>FE>>@E??1?GGHE>>0?4?BB4GH0FGHHGGGGC<<<>-<<-..////.:--.00000-..9../00000..0/9000///;////9////:./:.////////..-.-////////9//...9.....-----../....-9.././9/99///////.....9/.;///
@M05620:45:000000000-G6HP7:1:1101:21204:11053 1:N:0:159
TACCTGTACTGGGGAAGCAATCGCCATTCCTACCCTAAAGATCGGAAGAGCACACGTCTGAACTCCAGTCACGTCGACGCATCTCGTATGCCGTCTTCTGCTTGAAAAAAAAAAAAACAAAAAAAATCATACCATGGTAAGCCCTTAACCCTACCCACACACACGCCCCCCCTCTATCTTATGTAACTCCGTGTGCGTGCAAAGCGTAAACGAATACATACTAACCTGTTGATCTGAACCCTGGACACACC
+
CCCCCFFFFFFFGGFFGFGGGGGGGGGHHHHHHHHHHHHHHHHHGGGGGHHHHHHGHHHGHHHHHHHHHHHHGHGGGGGGGFGHHHFGGHHHGFGGGHHHHHHHHHHH0>C/D>>/<//>00.---.00000/0<0/000000.//0000../...0.......--.------./000000009000000...9.09....00//...9.0.....000:09000.0.00000000000:.././.0./..
@M05620:45:000000000-G6HP7:1:1101:10765:11058 1:N:0:159
AGATTACTGCAACAGTTCCCCCTGGACCTGGAAAAGTTTCTTGCCTGGCTTACAGAAGCTGAAACAACTGCCAATGTCCTACAGGATGCTACCCGTAAGGAAAGGCTCCTAGAAGACTCCAAGGGAGTAAAAGAGCTGATGAAACAATGGCAAGTAAGTCAGGCATTTCCGCTTTAGCACTCTTGTGGATCCAATTGAACAATTCTCAGCATTTGTACTTGTAACTGACAAGCCAGGGACAAAACAAAGAT
+
AAAACFFF@BDBFGABBBFGGGGGHHHHHEFBFGHHHHHHHHHHHHHHHHHHHHFDBGHHHHHHHHHHHHHHHHHBDDGHHHHHGFHHHHHHHHGGGGHHHHHHHHHHGHHHHHHHHHHHGFHGEEGEGFHHHEHHHHGHHHHHHHHH2CGGHGHHHHHHHHHHHHHHHHGGGGGHHHHHHHHHHHHGHHHHHHHHGBGFFCGHHHHHHHHHHHHHHHHHHHHHHHHGHHHHHGFGGGGGGGGGGGGGGGF
@M05620:45:000000000-G6HP7:1:1101:17352:11066 1:N:0:159
TACCTGTACTGGGGAAGAGTGTAGCAATCGCCATTCCTACCCTAAAGATCGGAAGAGCACACGTCTGAACTCCAGTCACGTCGACGCATCTCGTATGCCGTCTTCTGCTTGAAAAAAAAAAAAAAAAATTAAAAAAAAACACTGTCTGCGTTTCTGCTAATTCTATCAACGAAAGCTCGCCTTGTAGTTCACTATTCGACATGTGATTGCTATAGACGCTGGTGACCCGATTCCATGTGTTCTGTTGTATC
+
CCCCCFFFFFFFGGGGGGGGGGHHHHHHHGGGGGHHHHHHHHHHHHHHHHHGGGGHGHHHHHGHHHGHHHHHHHHHHHHGHHGGGGGGFGHHHFGHHHHGGGHGHHHGHHHHHHHHGGGGG>/-><--.000000----...0000000-9.-00;000000000;000/.;.../00.:-..00000000000000/0...000000000090000.-.9-9/000/---.00:00900/:00000/000
@M05620:45:000000000-G6HP7:1:1101:3944:11094 1:N:0:159
CATCCTGACCCTGAAGTACCCCATTGAGCATGGCATCGTCACCAACTGGGACGACATGGAGAAGATCTGGCACCACACCTTCTACAACGAGCTGCGCGTGGCCCCGGAGGAGCACCCAGTGCTGCTGACCGAGGCCCCCCTGAACCCCAAGGCCAACAGAGAGAAGATGACTCAGGTGAGGCTCGGCCGACGCCCGTGCTCCTCCCGTCCTTTCCCCAGTCATTTTCTGCCCGGCTTGATTTCTGACATTT
+
CBCCCFFFFFFFGGGGGGGGGGGHHHHHHHHHHHGHHGHHGGHGGGHHFHHHGGGGGHGBGHHHHHHHHHHHHGHHHGGHHHHHHHHHGGGGGHHGGGGGGEHHGGGGGGGGHHHHGGHHHGHHHHHHHHGGGGGGGGGGGEHHHHGGGGHGHHGEGGGFGGGGGGGGGGGGGGGGGGGGGGGGFFFFFFFFFFFFAADFFFFFFFDEFFFFFFFFFFAFFBFFFFFFFFFFFAAFFFAFFFFFB/BFFF/
@M05620:45:000000000-G6HP7:1:1101:3935:11115 1:N:0:159
CATCCTGACCCTGAAGTACCCCATTGAGCATGGCATCGTCACCAACTGGGACGACATGGAGAAGATCTGGCACCACACCTTCTACAACGAGCTGCGCGTGGCCCCGGAGGAGCACCCAGTGCTGCTGACCGAGGCCCCCCTGAACCCCAAGGCCAACAGAGAGAAGATGACTCAGGTGAGGCTCGGCCGACGCCCGTGCTCCTCCCGTCCTTTCCCCCGTCCTTTTCTGCCCGGCTTGATTTCTGACATTT
+
BAABBFFFFFFFGGGGGGGGGGGHHHHFHHHHHHBGHGHHHGHHHGHHGFHHGGGEGHHHHGHHFGGHFDHHHGHHEGGHHHHBHF3FEF?EGGHEGEEGFEHHGEDGGGGGHHHHG/?FGGHHHHHGHHGGGC@FGGGGGCG0GHDGAEHFHHE9E.FGGGDG/;/FGGGFGFFGG/0CFCEFDFFFFDFFFFFACDDEFF/FFE?;ADDFFFFFF.;DF.DFFFFF/BFF.BAFF;.FFFFF;/9/BF/
@M05620:45:000000000-G6HP7:1:1101:25508:11136 1:N:0:159
TACCTGTACTGGGGAAGAGTGTAGCAATCGCCATTCCTACCCTAAAGATCGGAAGAGCACACGTCTGAACTCCAGTCACGTCGACGCATCTCGTATGCCGTCTTCTGCTTGAAAAAAAAAAAAATATTATCTCCTTCCTTATCTCTCCCCTCTTTCTACCCTTCTTTATACCTTCACCCTTTCCCCTCTCTTTCCCATTCTCCCTCTACCCTCTTTCCTCCCCTCTCTCTCCTCCCCCTTTCCCTCCCTAC
+
CCCCCFFFFFFFGGGGGGGGGGHHHHHHHGGGGGHHHHGHGHHHHHHEGHHGGGGGHHGHFHGHHHGHHHHHHHHHHHHGHHGGGGGGGGHHHGGHHGHGGGHGHHGGHHFFHHHFCDCC@</-0<11111111111011000000<</././00<000=.0/;00:000;00;0000../00009C./90000000090090;9//000.09/90009F;:./9/;0000;0/9.:.-.00000/;./0.
@M05620:45:000000000-G6HP7:1:1101:14354:11146 1:N:0:159
ATCTCTATCTCCTAAAAACCTGTTTAGATTTGGAGATAGACCTTCAGGTTTTTCATCATTTTCTGCATGAATTATACATTGACCACGTTCCAGCGTGGTCAGTTTGCAGCATTCTGTTATTTTGTTTGACAGAGTGTCTTGTTGAGAACATATGTAGGACATGATTTTTTCCTGCAACAGGGAAAATAAAGTATAAGTTTTAAAGATTTATTCTTTAATAAAGGATCTCAAAGCCAGCTTTAGAAAAAGGA
+
AABBBFFFFFFFGGGGGGGGFGGHHHGHHHHHFCGFFFHFHHGHHHHHHHHEFHHGHHHHHGHHHHHHHHHHEHHFHFGHHFGHGHGHHHHHHGGEGGHHGHHFGHHHHHHFHHFFFFHHHHHHHHHHHHGHHHFHHHHHHHHHFHHHHHHHHFGGHHHHFHHHHHHHHGHHHHHHHHGHHGEHHHGHHHHGHHHHHFGHHHHHHGHHHHHHHHHHHHHHHHGHFHHHHHHGHFGFHGHHHHGGHGHHGGF
@M05620:45:000000000-G6HP7:1:1101:28908:11188 1:N:0:159
CATCCTGACCCTGAAGTACCCCATTGAGCATGGCATCGTCACCAACTGGGACGACATGGAGAAGATCTGGCACCACACCTTCTACAACGAGCTGCGCGTGGCCCCGGAGGAGCACCCAGTGCTGCTGACCGAGGCCCCCCTGAACCCCAAGGCCAACAGAGAGAAGATGACTCAGGTGAGGCTCGGCCGACGCCCGTGCTCCTCCCGTCCTTTCCCCAGTCATTTTCTGCCCGGCTTGATTTCTGACATTA
+
CCCDDFFFFFFFGGGGGGGGGGGHHHHHHHHHHHHHHGHHHGHHHGHHHHHHGGGGGHHHHHHHHHHHHHHHHGHHHGGHHHHHHHHHGGGGGHHGGGGGGGHHGGGGGGGGHHHHGGHHHHHHHHHHHHGGGGGGGGGGGGHHHHGGGGHGHHGGGGGGGGGGGGGGGGGGGGGGHGGGGGGGFFFFFFFFFFFFFFFFFFFFFFFFFFFFFHFFFFFFFFFFFFFFFFFFFFFFFFFFFFFFFFFFFF0
@M05620:45:000000000-G6HP7:1:1101:18816:11199 1:N:0:159
TACCTGTACTGGGGAAGCATTTGAATATCCCCCCATGGTGATGGGGACGGAGAACTGCTCCATAAACACAGGCAACGTGCCTAACTTTCCCGGGAAGATGAAGTCAAAGAGCGACCACAGCTCTGAGGTTATTTTGCATCGGTGAGCCAGACAGAATGATCCGATGAGGGGTGCGAAACTATTTGAGGAAAGTAAGCACCTTTTTATTAAATTTACCTTTTAGCAATCGCCATTCCTACCCTAAAGATCGG
+
?ABBAFFFFFFF4AFAAGGGGFGHHHHHFGHGGGGHHCHHFHHHHGFGGGFGGHHFHHGHHHHHHHHGHHHHGHHHGHGHHHHHHHHGHGFGGGE?AGHGHFHGHGHHGHHHGGGGGHHHHHHGHGHGGFHHHFHHHHFFGG?AFHHHHGHGHHHGHHFHFHGGDD0CCDCDGGGG-9ABFGGGFFE/F9BF09CFFFFEFGGGGEFFGFGGF;BFFFFFFFBFBFFFEED.EFFBBFFAFFF.;BBFFE9
@M05620:45:000000000-G6HP7:1:1101:13746:11204 1:N:0:159
CATCCTGACCCTGAAGTACCCCATTGAGCATGGCATCGTCACCAACTGGGACGACATGGAGAAGATCTGGCACCACACCTTCTACAACGAGCTGCGCGTGGCCCCGGAGGAGCACCCAGTGCTGCTGACCGAGGCCCCCCTGAACCCCAAGGCCAACAGAGAGAAGATGACTCAGGTGAGGCTCGGCCGACGCCCGTGCTCCTCCCGTCCTTTCCCCAGTCATTTTCTGCCCGGCTTGATTTCTGACATTA
+
CDDDDFFFFFFFGGGGGGGGGGGHHHHHHHHHHHHHHGHHHGHHHGHHHHHHGGGGGHHHHHHHHHHHHHHHHGHHHGGHHHHHHHHHGGGGGHHGGGGGGGHHGGGGGGGGHHHHGGHHHHHHHHHHHHGGGGGGGGGGGGHHHHGGGGHGHHGGGGGGGGGGGGGGGGGGGGGGGGGGGGGGFFFFFFFFFFFFFFFFFFFFFFFFFFFFFFFFFFDFFFFFFHFFFFFFFFFFFFFFFFFFFBFFFF0
@M05620:45:000000000-G6HP7:1:1101:15197:11214 1:N:0:159
AGATTACTGCAACAGTTCCCCCTGGACCTGGAAAAGTTTCTTGCCTGGCTTCCAGAAGCTGAAACAACTGCCAATGTCCTCCAGGATGCTCCCCGTCAGGAACGGCTCCTAGAAGACTCCCAGGGAGTAAAAGAGCTGATGCAACAATGGCAAGTAAGTCAGGCATTTCCGCTTTAGCACTCTTGTGGATCCAATTGAACAATTCTCAGCATTTGTACTTGTAACTGACAAGCCAGGGACAAAACAAAGAT
+
AAABBFFFBF4FGGFGGGGGGGGGAGHHHHHHHHHHGHHHHHHHHHHHHHH2GHEGHHHHHHHHHHHHHHHHFHHHHHHH5FHHFHH3GH5FFGGG1FDHHH1?EEGGGHHHHHGGHHHG/B3FEEEEHHHHHGHHHH?GG1FGHHHHHEHHHGHHHHHHHHGHHHHHHHGGGGGHHHGHHHHHHHHGHHHHHHHHHHHHHHHHHHHHHHHHHHFHHFHHHHHHHGFGGGGGGGGFGGGGGGFGGGGGGGG
@M05620:45:000000000-G6HP7:1:1101:13735:11221 1:N:0:159
CATCCTGACCCTGAAGTACCCCATTGAGCATGGCATCGTCACCAACTGGGACGACATGGAGAAGATCTGGCACCACACCTTCTACAACGAGCTGCGCGTGGCCCCGGAGGAGCACCCAGTGCTGCTGACCGAGGCCCCCCTGAACCCCAAGGCCCACAGAGAGAAGATGACTCAGGTGAGGCTCGGCCGACGCCCGTGCTCCTCCCGTCCTTTCCCCAGTCATTTTCTGCCCGGCTTGCTTTCTGACATTT
+
A1AAAFFFFFFFGGGGGDGGGGGHHHHHHHHHGHHHHGHHHGHHEGHHGHHHGGGGGHHHHHHGHGHHHEHHHGHHGGGHHHHHHGFHG/EEGFHGGGGGGEHFGGGGGGGGHHHHGEHHHHHHHHHFFHC@GGGGGCGGGGCGHHGGC?GECH.EGFF9C/9AFBFGG0BFGGGFGGGGGGGF@@FF@@@@@@@@@BBFFBFFFFFEBFBBFFFFF-9BFBBBFFFFBFFFB<@@@--;BBFFE/B/;F/
@M05620:45:000000000-G6HP7:1:1101:27987:11234 1:N:0:159
TACCTGTACTGGGGAAGCATTTGAATATCCCCCCATGGTGATGGGGACGGAGAACTGCTCCATAAACACAGGCAACGTGCCTAACTTTCCCGGGAAGATGAAGTCAAAGAGCGACCACAGCTCTTCGGAGGTTATTTTGCATCGGTGAGCCAGACAGAATGATCCGATGAGGGGTGCGAAACTATTTGAGGAAAGGAAGCACCTTTTTATTAAATTTACCTTTTAGCAATCGCCATTCCTACCCTAAAGAT
+
CCCCCFFFFFFFGGGGGGGGGGHHHHHHHHHGGGGHHHGHHHHHHGGGGGGGGHHHHHHHHHHHHHHHHHHHGHHHGHHHHHHHHHHHHHHGGGGGGHHHHHHHHHHHHHHHGGGGGHHHHHHHHHHGGGGEHHHHHHHHHHHGGGGGHHHHHHGHHHHHHHHHHHGGGHHHGGEEGGGGGGGGGGGGGGGFFFGGGFFGGGFFFFFFFFFFFFFFFFFFFFFFFFFFFFFFFFFAFFFFFFFFFFFFFFF
@M05620:45:000000000-G6HP7:1:1101:23612:11267 1:N:0:159
AGATTACTGCAACAGTTCCCCCTACACTCTTTCCCTACAAGCCAGGGACAAAACAAAGATCGGAAGAGCACACGTCTGAACTCCAGTCACGTCGACGCATCTCGTATGCCGTCTTCTGCTTGAAAAAAAAAAAAAAAGAATATATATCATAGACCTTAAATACTAAACAATTAAAATACAAAGTTAAGATCACAGTCATCACTCTGAAAGAAAAGAGTCGCAATGTAATGTTTGTCATATGCAGTGGGTCA
+
AAAAAFFFDFFFGGGGGGGGGGGGHHHHHHHHHHHHHHHHHHGHHHGGGGHHHHHHHHHHHHGGGGGHHHHHHGHHHGHHHHHHHHHHHHGGHGGGGGGGGHHG?EFHHHGEGHGHHHHHHHGGHFHGGFCD-<--<...000:00000:00000:0000<0090990;.000000;00900/;00000;00/000000000000000;0/.///./90:--..00000:;00//000000000;0/.9/.
@M05620:45:000000000-G6HP7:1:1101:23062:11273 1:N:0:159
CATCCTGACCCTGAAGTACCCCGGCTTGATTTCTGACATTAGATCGGAAGAGCACACGTCTGAACTCCAGTCACGTCGACGCATCTCGTATGCCGTCTTCTGCTTGAAAAAAAAAACTCCAAGGGAGTAAAAGAGCTGATGAAACCATGGCAAGTAAGTCAGGCCTTTCCGCTTTAGCACTCTTGTGGATCCAATTGAACCCTTCTCAGCATTTGTACTTGTAACTGACCCTCCAGTGACAACACCAATAT
+
AAAA>FDDFFFFEGCBGGGGGGEG2EE?2FGBFFFFG3F55D5AFFGGEE11FHHHHG11BAGHHBGHEGAGHGD??0>>/EGF/33B11?3BGGFEFE4B44?330333F<DCCB/<<?11F/A///0>1<1<FGG1FFD<<1<..<0<.<<<0D<<GHHG:;.:;0GFAEGGG0;0CFFG9FG;;.9CFFB09;9;09..;CFFFG9F/BFFFFEBBF/BBFFFFFB/./;9F//9/FBB..A.E./:9
@M05620:45:000000000-G6HP7:1:1101:14155:11273 1:N:0:159
CATCCTGACCCTGAAGTACCCCATTGAGCATGGCATCGTCACCAACTGGGACGACATGGAGAAGATCTGGCACCACACCTTCTACAACGAGCTGCGCGTGGCCCCGGAGGAGCACCCAGTGCTGCTGACCGAGGCCCCCCTGAACCCCAAGGCCAACAGAGAGAAGATGACTCAGGTGAGGCTCGGCCGACGCCCGTGCTCCTCCCGTCCTTTCCCCAGTCATTTTCTGCCCGGCTTGATTTCTGACATTT
+
CDDDDFFFFFFFGGGGGGGGGGGHHHHHHHHHHHHHHGHHHGHHHGHHHHHHGGGGGHHHHHHHHHHHHHHHHGHHHGGHHHHHHHHHGGGGGHHGGGGGGGHHGGGGGGGGHHHHGGHGHHHHHHHHHHGGGGGGGGGGGGHHHHGGGGHGHHGGGGGGGGGGGGGGGGGGGGGGGGGGGGGGFFFFFFFFAFFFDFFFFFFFFFFFFFFFFFFFFFFFFFFFFHFFFFFFDFFFFAFFFFFFFBBFFF0
@M05620:45:000000000-G6HP7:1:1101:14137:11274 1:N:0:159
CATCCTGACCCTGAAGTACCCCATTGAGCATGGCATCGTCACCAACTGGGACGACATGGAGAAGATCTGGCACCACACCTTCTACAACGAGCTGCGCGTGGCCCCGGAGGAGCACCCAGTGCTGCTGACCGAGGCCCCCCTGAACCCCAAGGCCAACAGAGAGAAGATGACTCAGGTGAGGCTCGGCCGACGCCCGTGCTCCTCCCGTCCTTTCCCCAGTCATTTTCTGCCCGGCTTGATTTCTGACATTA
+
BBBBBFFFFFFFGGGFGGGGGGDHHGHHFGHHHHHHHGHHGGHHHGHHHGGGEEEEGHHFHHGHHHHHHFHHHGHHHGGHHHHGH4GHEGGGGHHGGGGGGGHHGGGGGGGGHHHHGGHGFFGHHHHHHHGDGGGGGGGGGECGHHGGGDHGHHGGGGFGFB?EFFFGGGGGGFFFGGFGGEGGFFEFFAFFDFFFFDDFFFFFFEDFFFBFFFFFFEDBFBFFFFFFFFFFDCAFFA;FFFFFBB9/BB/
@M05620:45:000000000-G6HP7:1:1101:21917:11286 1:N:0:159
ATCTCTATCTCCTAAAAACCTGTTTAGATTTGGAGATAGACCTTCAGGTTTTTCATCATTTTCTGCATGAATTATACATTGACCACGTTCCAGCGTGGTCAGTTTGCAGCATTCTGTTATTTTGTTTGACAGAGTGTCTTGTTGAGAACATATGTAGGACATGATTTTTTCCTGCAACAGGGAAAATAAAGTATAAGTTTTAAAGATTTATTCTTTAATAAAGGATCTCAAAGCCAGCTTTAGAAAAAGGA
+
CDDCDFFFFFFFGGGGGGGGGGHHHHHHHHHHHHHHHHHHHHHHHHHHHHHGGHHHHHHHHIIHIHHHHHHHHHHHHHHHHHHHHHGHHHHHHHGGGGHHHHHHHHHHHHHHHHHHHHHHHHHHHHHHHHHHHHHHHHHHHHHHHHHHHHHHHHHHHHHHHHHHHHHHHGHHHHHHHHHHHGGHHHHHHHHHHHHHHHHHHHHHHHHHHHHHHHHHHHHHHHHHHHHHHHHHHHHHHGHHHHHFHHHHGGH
@M05620:45:000000000-G6HP7:1:1101:4583:11293 1:N:0:159
CATCCTGACCCTGAAGTACCCCATTGAGCATGGCATCGTCACCAACTGGGACGACATGGAGAAGATCTGGCACCACACCTTCTACAACGAGCTGCGCGTGGCCCCGGAGGAGCACCCAGTGCTGCTGACCGAGGCCCCCCTGAACCCCAAGGCCAACAGAGAGAAGATGACTCAGGTGAGGCTCGGCCGACGCCCGTGCTCCTCCCGTCCTTTCCCCAGTCATTTTCTGCCCGGCTTGATTTCTGACATTT
+
CBCCCFFFFFFFGGGGGGGGGGGHHHHHHHHHHHHHHGHHHGHHHGHHHHHHGGGGGHHHHHHHGHHHHHHHHGHHHGGHHHHHHHHHGGGGGHHGGGGGGGHHGGGGGGGGHHHHGGHHHHHHHHHHHHGGGGGGGGGGGGHHHHGGGGHGHHGGGGGGGGGGGGGGGGGGGGGGGGGGGGGGFFFFFFFFFFFF=DFEFFFFFFFEFFFFFFFFFFFFFFFFFFFFFEFFDFAFFF:FFFFFF/FBBF/
@M05620:45:000000000-G6HP7:1:1101:16844:11296 1:N:0:159
TACCTGTACTGGGGAAGAGTGTAGCAATCGCCATTCCTACCCTAAAGATCGGAAGAGCACACGTCTGAACTCCAGTCACGTCGACGCATCTCGTATGCCGTCTTCTGCTTGAAAAAAAAAAAATATAGTTTTTTTTTTTTTTTTACTCCCCTCAACCCCTTACCTACCCTTTTTTACCCTCCTCCCTCCTAGTCCTTCCCTTCTTTTTTCGCTCCCTTTTTATTTCTCCCCTCTTCTTTCTCTTCCTTCCC
+
BBBBBFFFFFFFGGGGGGGGGGHHHHHHHGGGGGHHHHHHHHHGHHHHHHHGGGGHHHFHFHGGHHGHGHHHHHHGHHHGHHGGGGGFGGHHHGGHHHHGGGHGHHHHHHHHHGHHGGGGG/<01111<111.<---;-:----:000/..;?.0.;:...//////../:9BFF./;//:9../....;:9;///;//.//./;9BF-/-:..:.;B//;./::9B//9....//9:/:///;//9/;/9
@M05620:45:000000000-G6HP7:1:1101:10907:11297 1:N:0:159
CATCCTGACCCTGAAGTACCCCATTGAGCATGGCATCGTCACCAACTGGGACGACATGGAGAAGATCTGGCACCACACCTTCTACAACGAGCTGCGCGTGGCCCCGGAGGAGCACCCAGTGCTGCTGACCGAGGCCCCCCTGAACCCCAAGGCCAACAGAGAGAAGATGACTCAGGTGAGGCTCGGCCGACGCCCGTGCTCCTCCCGTCCTTTCCCCAGTCATTTTCTGCCCGGCTTGATTTCTGACATTA
+
CCCCCFFFFFFFGGGGGGGGGGGHHHHHHHHHHHHHHGHHHGHHHGHHHHHHGGGGGHHHHHHHHHHHHHHHHGHHHGGHHHHHHHHHGGGGGHHGGGGGGGHHGGGGGGGGHHHHGGHHHHHHHHHHHHGGGGGGGGGGGGHHHHGGGGHGHHGGGGGGGGGGGGGGGGGGGGGGGGGGGGGGFFFFFFFFFFFFFFFFFFFFFFFFFFFFFFFFFFFFFFFFFFFFFFFFFAFFFAAFFFFFFBFFFF0
@M05620:45:000000000-G6HP7:1:1101:14996:11303 1:N:0:159
AGATTACTGCAACAGTTCCCCCTGGACCTGGAAAAGTTTCTTGCCTGGCTTCCAGAAGCTGAAACAACTGCCAATGTCCTCCAGGATGCTACCCGTCAGGAACGGCTCCTAGAAGACTCCAAGGGAGTAAAAGAGCTGATGCAACAATGGCAAGTAAGTCAGGCATTTCCGCTTTAGCACTCTTGTGGATCCAATTGAACAATTCTCAGCATTTGTACTTGTAACTGACAAGCCAGGGACAAAACAAAGAT
+
AAAAAFFFDF@FGGFGGGGGGGGGAGHHHHHHHHHHFHHGHHHHHHHHHHH0FGFHHHHHHHHHHHHHHHHHFHHHHHHH1FGHFHHFGH2FHHGG/EEHHH0>EEGGGHHHHHGGHHHG1B<FAEEEHFHHHGHHHHGFG1BGHHHHHGHHHGHHHHHHHHHHHHHHHHGGGGGHGHHHHHHHHGHGHHHHGHHHHHHHHHHHHHHHHHHHHGHHHFHHHHGHHHHHGGGGGGFAEGGGGGFGGGGGGGG
@M05620:45:000000000-G6HP7:1:1101:4595:11309 1:N:0:159
CATCCTGACCCTGAAGTACCCCATTGAGCATGGCATCGTCACCAACTGGGACGACATGGAGAAGATCTGGCACCACACCTTCTACAACGAGCTGCGCGTGGCCCCGGAGGAGCACCCAGTGCTGCTGACCGAGGCCCCCCTGAACCCCAAGGCCAACAGAGAGAAGATGACTCAGGTGAGGCTCGGCCGACGCCCGTGCTCCTCCCGTCCTTTCCCCAGTCATTTTCTGCCCGGCTTGATTTCTGACATTA
+
CCCDDFFFFFFFGGGGGGGGGGGHHHHHHHHHHHHHHGHHHGHHHGHHHHHHGGGGGHHHHHHHHHHHHHHHHGHHHGGHHHHHHHHHGGGGGHHGGGGGGGHHGGGGGGGGHHHHGGHHHHHHHHHHHHGGGGGGGGGGGGHHHHGGGGHGHHGGGGGGGGGGGGGGGGGGGGGGHGGGGGGGFFFFFFFFFFFFFFFFFFFFFFFFFFFFFFFFFFFFFFFFFFFFFFFFFAFFFFFFFFFFFBFFFF0
@M05620:45:000000000-G6HP7:1:1101:23683:11319 1:N:0:159
CATCCTGACCCTGAAGTACCCCGGCTTGATTTCTGACATTAGATCGGAAGAGCACACGTCTGAACTCCAGTCACGTCGACGCATCTCGTATGCCGTCTTCTGCTTGAAAAAAAAAAAAAAAACTGGCCACACATCCCCACAACTCCCAACGCCCAAAACCACTACGAAAACCTTCATCAAACCAGGCAGACCACTATTCAGCTACAGGCCAATCACCACGCACTATACAAACTCCAGTCACGCTCTAACAC
+
DDDDDFFFFFFFGGGGGGGGGGGGGGGGHHHHHHHGHHHHHHHHHHGGGGHHHHHHHGGHHGHHHHHHHHHHHHGHHGGGGGGGGHHHGGGHHHGGGHGHHHHHHHHHHHHGGGG<>/----.00/..0....00/../..:.0;0.//..---....:...0//.:..-:./00000;000...;....../.0/00000;:0;00/9...0/00/0...---0000000.00:000000....9000:0
@M05620:45:000000000-G6HP7:1:1101:6053:11338 1:N:0:159
CATCCTGACCCTGAAGTACCCCATTGAGCATGGCATCGTCACCAACTGGGACGACATGGAGAAGATCTGGCACCACACCTTCTACAACGAGCTGCGCGTGGCCCCGGAGGAGCACCCAGTGCTGCTGACCGAGGCCCCCCTGAACCCCAAGGCCAACAGAGAGAAGATGACTCAGGTGAGGCTCGGCCGACGCCCGTGCTCCTCCCGTCCTTTCCCCAGTCATTTTCTGCCCGGCTTGATTTCTGACATTA
+
CCDDDFFFFFFFGGGGGGGGGGGHHHHHHHHHHHHHHGHDHGHHHGHHHHHHGGGGGHHHHHHHHHHHHHHHHGHHHGGHHHHHHHHHGGGGGHHGGGGGGGHHGGGGGGGGHHHHGGHHHHHHHHHHHHGGGGGGGGGGGGHGHHGGGGHGHHGGGGGGGGGGGGGGGGGGGGGGHGGGGGGGFFFFFFFFFFFFFDFFFFFFFFFFFFFFFHFFFFFFFFFFFHFFFFFFFFFFFFFFFFFFFFFFFF0
@M05620:45:000000000-G6HP7:1:1101:13569:11339 1:N:0:159
CATCCTGACCCTGAAGTACCCCATTGAGCATGGCATCGTCACCAACTGGGACGACATGGAGAAGATCTGGCACCACACCTTCTACAACGAGCTGCGCGTGGCCCCGGAGGAGCACCCAGTGCTGCTGACCGAGGCCCCCCTGAACCCCAAGGCCAACAGAGAGAAGATGACTCAGGTGAGGCTCGGCCGACGCCCGTGCTCCTCCCGTCCTTTCCCCAGTCATTTTCTGCCCGGCTTGATTTCTGACATTT
+
BBCCCFFFFFFFGGGGGGGGGGGHHHHHHHHHHHHHHGHHHGHHHGHHHHHHGGGGGHHHHHHHHHHHHHHHHGHHHGGHHHHHHHHHGGGGGHHGGGGGGGHHGGGGGGGGHHHHGGHHHHHHHHHHHHGGGGGGGGGGGGHHHHGGGGHGHHGGGGGGGGGGGGGGGGGGGGGGGGGGGGGGFFFFFFFFFFFFFFFFFFFFFFFEFFFFFFFFFFFFFFFFFFFFFFFFDFFFFFFFFFFFFBFFFF0
@M05620:45:000000000-G6HP7:1:1101:19999:11344 1:N:0:159
ATCTCTATCTCCTAAAAACCTGTTTAGATTTGGAGATAGACCTTCAGGTTTTTCATCATTTTCTGCATGAATTATACATTGACCACGTTCCAGCGTGGTCAGTTTGCAGCATTCTGTTATTTTGTTTGACAGAGTGTCTTGTTGAGAACATATGTAGGACATGATTTTTTCCTGCAACAGGGAAAATAAAGTATAAGTTTTAAAGATTTATTCTTTAATAAAGGATCTCAAAGCCAGCTTTAGAAAAAGGA
+
BBCCCFFFFFFFGGGGGGGGGGHHHHHHHHHHHHHHHHHHHHHHHHHHHHHGGHHHHHHHHIIHHHHHHHHHHHHHHHHHHHHHHHGHHHHHHHGGGGHHHHHHHHHHHHHHHHHHHHHHHHHHHHHHHHHHHHHHHHHHHHHHHHHHHHHHHHHHHHFHHHHHHHHHHGHHHHHHHHHHHGGHHHGHHHHHHHHHHGHHHHHHHHHHHHHHHHHHHGGHGHHHHHHHHHHHHHHHHGHHHHHFHHHHGGH
@M05620:45:000000000-G6HP7:1:1101:4802:11346 1:N:0:159
TACCTGTACTGGGGAAGAGTGTAGCAATCGCCATTCCTACCCTAAAGATCGGAAGAGCACACGTCTGAACTCCAGTCACGTCGACGCATCTCGTATGCCGTCTTCTGCTTGAAAAAAAAAAAAATAACAAAAAACGTGTCAGGGTGTGTCGACATATGGACAGTCGATCGACAGAGAGAATGATGGCATCGGTGCTTGTTCAGTGCATGAACGTTGTGCTGCTTAGCAGTAAGAGTTCTATGGTACATGAA
+
CCCCCFFFFFFFGGGGGGGGGGHHHHHHHGGGGFHHHHHHHHHHHHHHHHHGGGGHHHHHHHGHHHGHHHHHHHHHHHHGHHGGGGGGGGHHHGGHHHHGGGHGHHHGHHHHHHHHGGGGG/<<011111<0<-<-..//00/<<.:.;0..-:.0000009.:0....-.-.-///.;000:000//0/....-090.00000;90:0000../...0:000000000;00;00000;090000000900
@M05620:45:000000000-G6HP7:1:1101:6036:11351 1:N:0:159
CATCCTGACCCTGAAGTACCCCATTGAGCATGGCATCGTCACCAACTGGGACGACATGGAGAAGATCTGGCACCACACCTTCTACAACGAGCTGCGCGTGGCCCCGGAGGAGCACCCAGTGCTGCTGACCGAGGCCCCCCTGAACCCCAAGGCCAACAGAGAGAAGATGACTCAGGTGAGGCTCGGCCGACGCCCGTGCTCCTCCCGTCCTTTCCCCAGTCCTTTTCTGCCCGGCTTGATTTCTGACCTTT
+
A3AABFFFFFFFGFGGGGGGGGEHHFHGGHHHHGFGHGH2AEGHGGHHHH2FEFGGGHHFHHHHBGHHHEHHHGHHHGGHHHHHHFFHGGGGGHHGGGEGGGHHGGGDGGGGHHHHGGAGHHHHHHG1FFDDGG@FGGGGGGHFGHGG.:CEGHEEFGF/F/EGGGBFG0FGGGFGFGFGGEFGFFED-@BDDFF;9DDABF/;;EDEFFDFFFFFF.A;B/BFFFFFFEFEFB>DC;.BFFFFF///;B9
@M05620:45:000000000-G6HP7:1:1101:20002:11362 1:N:0:159
ATCTCTATCTCCTAAAAACCTGTTTAGATTTGGAGATAGACCTTCAGGTTTTTCATCATTTTCTGCATGAATTATACATTGACCACGTTCCAGCGTGGTCAGTTTGCAGCATTCTGTTATTTTGTTTGACAGAGTGTCTTGTTGAGAACATATGTAGGACATGATTTTTTCCTGCAACAGGGAAAATAAAGTATAAGTTTTAAAGATTTATTCTTTAATAAAGGATCTCAAAGCCAGCTTTAGAAAAAGGA
+
DDCDDFFFFFFFGGGGGGGGGGHHHHHHHHHHHHHHHHHHHHHHHHHHHHHGGHHHHIHHHHHHIHHHHHHHHHHHHHHHHHHHHHGHHHHHHHGGGGHHHHHHHHHHHHHHHHHHHHHHHHHHHHHHHGHHHHHHHHHHHHHHHHHHHHHHHHHHHHHHHHHHHHHHHGHHHHHHHHGHHGGGHHHHHHHHHHHHHHHHHHHHHHHHHHHHHHHHHHHHHHHHHHHHHHGHHHHHHGHHHHHHHGHHGGF
@M05620:45:000000000-G6HP7:1:1101:18947:11426 1:N:0:159
ATCTCTATCTCCTAAAAACCTGTTTAGATTTGGAGATAGACCTTCAGGTTTTTCATCATTTTCTGCATGAATTATACATTGACCACGTTCCAGCGTGGTCAGTTTGCAGCATTCTGTTATTTTGTTTGACAGAGTGTCTTGTTGAGAACATATGTAGGACATGATTTTTTCCTGCAACAGGGAAAATAAAGTATAAGTTTTAAAGATTTATTCTTTAATAAAGGATCTCAAAGCCAGCTTTAGAAAAAGGA
+
CCCCCFFFFFFFGGGGGGGGGGHHHHHHHHHHHHHHHHHHHHHHHHHFHHHGGHHHHHHHHHHHHHHHHHHHHHHHHHHHHHHHHHGHHHHHHHGGGGHHHHHHHHHHHHHHHHHHHHHHHHHHHHHHHHHHHHHHHHHHHHHHHHHHHHHHHHHHHHHHHHHGHHHHHGHHHHHHHHHHHGGHHHHHHHHHHHHGHHHHHHHHHHHHHHHHHHHHHHHHHHHHHHHHHHHHHHHHHGHHHHHFHHHHGGH
@M05620:45:000000000-G6HP7:1:1101:6380:11430 1:N:0:159
ATCTCTATCTCCTAAAAACCTGTTTAGATTTGGAGATAGACCTTCAGGTTTTTCATCATTTTCTGCATGAATTATACATTGACCACGTTCCAGCGTGGTCAGTTTGCAGCATTCTGTTATTTTGTTTGACAGAGTGTCTTGTTGAGAACATATGTAGGACATGATTTTTTCCTGCAACAGGGAAAATAAAGTATAAGTTTTAAAGATTTATTCTTTAATAAAGGATCTCAAAGCCAGCTTTAGAAAAAGGA
+
AAAABFFFFFFFGGGGGGGGFGHHHHHHHHHGHFHHHHHBHHHHHGHHHHHGGHGHHHHHHHHHHHFGHHHHHHHHHHHHHHHHHHGHHHHHHHGGGGHHGHHHHHHHHHHHHHHHHHHHHHHHHHHHHHHHHHHHHHHHHHHHGHHHHHHHHHHHHHHHHHHGHHHHHGHHHHHHHHHHHGGHHHHHHHHHHHHHHGHHHHHHHHHHHHHHHHHHHHHHHHHHHHHHHGHHHHHHHGHHHHHHHHHAGGG
@M05620:45:000000000-G6HP7:1:1101:18934:11438 1:N:0:159
ATCTCTATCTCCTAAAAACCTGTTTAGATTTGGAGATAGACCTTCAGGTTTTTCATCATTTTCTGCATGAATTATACATTGACCACGTTCCAGCGTGGTCAGTTTGCAGCATTCTGTTATTTTGTTTGACAGAGTGTCTTGTTGAGAACATATGTAGGACATGATTTTTTCCTGCAACAGGGAAAATAAAGTATAAGTTTTAAAGATTTATTCTTTAATAAAGGATCTCAAAGCCAGCTTTAGAAAAAGGA
+
DCCDDFFFFFFFGGGGGGGGGGHHHHHHHHHHHGHHHHHHHHHHHHHHHHHGGHHHHIHHHHIHIHHHHHHHHHHHHHHHHHHHHHGHHHHHHHGGGGHHHHHHHHHHHHHHHHHHHHHHHHHHHHHHHHHHHHHHHHHHHHHHHHHHHHHHHHHHHHHHHHHHHHHHHGHHHHHHHHHHHGGHHHHHHHHHHHHHHHHHHHHHHHHHHHHHHHHHHHHHHHHHHHHHHHHHHHHHHGHHHHHGGHHHGGH
@M05620:45:000000000-G6HP7:1:1101:6385:11454 1:N:0:159
ATCTCTATCTCCTAAAAACCTGTTTAGATTTGGAGATAGACCTTCAGGTTTTTCATCATTTTCTGCATGAATTATACATTGACCACGTTCCAGCGTGGTCAGTTTGCAGCATTCTGTTATTTTGTTTGACAGAGTGTCTTGTTGAGAACATATGTAGGACATGATTTTTTCCTGCAACAGGGAAAATAAAGTATAAGTTTTAAAGATTTATTCTTTAATAAAGGATCTCAAAGCCAGCTTTAGAAAAAGGA
+
AABBAFFFFFFFGGGGGGGGGGHHHHHHHHHHHCHCHFHGHHHHHFFHHHHGGHHHFFHHHHHHGHHHFHHHHHHHHHHHHHHHHHGHHHHHHHGFGCHHHHHHHHHHHHHHHHHHHHHHHHHHHHHHHHHHHHHHHHHHHHHHHHHHHHHHHHHHHHHHHHHHHHHHHGHHHHHHHHHHHEGHHHGGHHHHHHHHHHHHHHHHHHHHHHHHHHHHHFHHGHFHHHHHGHFHHHHHHGHHHHHGHHHHGGH
@M05620:45:000000000-G6HP7:1:1101:18224:11569 1:N:0:159
CATCCTGACCCTGAAGTACCCCATTGAGCATGGCATCGTCACCAACTGGGACGACATGGAGAAGATCTGGCACCACACCTTCTACAACGAGCTGCGCGTGGCCCCGGAGGAGCACCCAGTGCTGCTGACCGAGGCCCCCCTGAACCCCAAGGCCAACAGAGAGAAGATGACTCAGGTGAGGCTCGGCCGACGCCCGTGCTCCTCCCGTCCTTTCCCCAGTCATTTTCTGCCCGGCTTGATTTCTGACATTT
+
DDDDDFFFFFFFGGGGGGGGGGGHHHHHHHHHHHHHHGHHHGHHHGHHHHHHGGGGGHHHHHHHHHHHHHHHHGHHHGGHHHHHHHHHGGGGGHHGGGGGGGHHGGGGGGGGHHHHGGHHHHHHHHHHHHGGGGGGGGGGGGHHHHGGGGHGHHGGGGGGGGGGGGGGGGGGGGGGHGGGGGGGFFFFFFFFFFFFFFFFFFFFFFFFFFFFFFFFFFFFFFFFFFFFFFFF?BFFFFFFFFFFFFFFFF0
@M05620:45:000000000-G6HP7:1:1101:11367:11573 1:N:0:159
TACCTGTACTGGGGAAGCATTTGACACTCTTTCCCTACACGACGCCATTCCTCCCTAAAGATCGGAAGAGCACACGTCTGAACTCCAGTCACGTCGACGCATCTCGTATGCCGTCTTCTGCTTGAAAAAAAAAAAATATTTAATCTACCCCCCCACTCCCCCCCTTCTCCTTTTCCCCCTCTCTCCTCCTTTCTCATTTCTGCTTTTTTATCCCTCTTTCCACTCCTCCCCTTCTCTCTCCTCTCCTCCTC
+
ABBBBFFFFFFFGGGGGGGGGGHGGHHHHHHHHHHHHHHHGGGGGGGFHHFHHHGHHHGHFHHHGFGGGHHHHHH@BFGGHHHHHHHHHHHHGHHGEFFEEF?FGHFGHHHHGDGFFGGFFHHHG22@F@@@@-<-.00<=000000=0<.----../9...9;-..////9///9/:D;../:BF/././/////;//:9/;///;9-./////../:///;;/9/./9;.../;/BB/99./;//./..
@M05620:45:000000000-G6HP7:1:1101:27499:11575 1:N:0:159
CATCCTGACCCTGAAGTACCCCGGCTTGATTTCTGACATTAGATCGGAAGAGCACACGTCTGAACTCCAGTCCCGCCGACGCATCTCTTATGCCGTCTTCTGCTTGAAAAAACAACCAGTGCAGCTGACCGAGTCCCCCCTTCTCCCCAACGCCAAACCAGAAAAAATCATTTTTGTACGAATCCGTCGTCACCCATGCACCTCCCGTCATTTCCCCTGCTTCTTTCCACACACCTTCTTCTCTCACGCCA
+
BBBBBFFFFFFFFGGGGGGGGGE222AAB5BFGBD5FDG5AD5FHEEC2BF12BGHFEB1CCFG3AFB3G5@3FE0>>>/EE/?>3344B4333>/<0F44?G43BBF3BCD/CFF/?<11@2>FGG100>///01<..-<./0<0<<GA.E-:CC/...;.///.;;/;0;000-/0;.....0...--9.9/;.9/;////9...;.;.///9;..9./9/:;/99/;/.9A.99///99BFB//....
@M05620:45:000000000-G6HP7:1:1101:18778:11618 1:N:0:159
CATCCTGACCCTGAAGTACCCCGGCTTGATTTCTGACATTAGATCGGAAGAGCACACGTCTGAACTCCAGTCACGTCGACGCATCTCGTATGCCGTCTTCTGCTTGAAAAAAAAAAAAATATTTTTTTCCCTCTTTTCTTTTTTCTCCCCTCTTTCTTCCCTTCTTTTTTCCTTCCCCCTCTCCCCTCCCTTCTCCTTTTTCCCTCTTTCTTCTTTCCTCCCTGCTCTCCCCTCCCGCTTTCTCCCCCTTC
+
CCBBCFFFFFFFGGGGGGGGGGGGGGGFGHHHHHHHHHHHHHGHHHGGGGGHHHHGHGHHHGHFHHHHHGGHHHGFHECEGGGGGFGGGGHHGHGGGHGHHHFHHHHHGHHGGGGC//-<1<>11>@<CGBDB/D0<=DG0:CCHECCG./;/009090;/90:;B;CB@:99B9//;?-.:/;FDFDD;./.:;9/;:/BBFFFFFFFFF9::9FF/:/;9F/;BBBFFF..:...:-.;B/;;:..;9F
@M05620:45:000000000-G6HP7:1:1101:9713:11647 1:N:0:159
TACCTGTACTGGGGAAGCATTTGAATATCCCCCCATGGTGATGGGGACGGAGAACTGCTCCATAAACACAGGCAACGTGCCTAACTTTCCCGGGAAGATGAAGTCAAAGAGCGACCACAGCTCTGAGGTTATTTTGCATCGGTGAGCCAGACAGAATGATCCGATGAGGGGTGCGAAACTATTTGAGGAAAGGAAGCACCTTTTTATTAAATTTACCTTTTAGCAATCGCCATTCCTACCCTAAAGATCGG
+
BCCCCFFFFFFFGGGGGGGGGGHHHHHHHHHGGGGHHHGHHHHHHGGGGGGGGHHHHHHHHHHHHHHHHHHHGHHHGHHHHHHHHHHHHHHGGGGGGHHHGHHHHHHHHHHHGGGGGHHHGHHHFFGGFHHHHHHHHHHHGGEGGHHHFGFFHHHHHHHHHHHGGGHHHGGEGGGFCGGGGFGGGFGGGGGGGGGGGBCFFFFGGGGGGFFFFFFFFFFFFFFFFFFFFFFFFFFFFFFFFFFBBFFFFFF
@M05620:45:000000000-G6HP7:1:1101:17267:11679 1:N:0:159
AGATTACTGCAACAGTTCCCCCTGGACCTGGAAAAGTTTCTTGCCTGGCTTACAGGAGCTGAAACAACTGCCAATGTCCTACAGGATGCTACCCGTAAGGAAAGGCTCCTAGAAGACTCCAAGGGAGTAAAAGAGCTGATGAAACAATGGCAAGTAAGTCAGGCACTTCCGCTTTAGCACTCTTGTGGATCCAATTGAACAATTCTCAGCATTTGTACTTGTAACTGACAAGCCAGGGACAAAACAAAGAT
+
AA>AAFFFFFFFGGGBGGGGGGGGHHHHHHHGHHHHBFHHHHHHHFHHHHHHHHH3FFHHHHHHHHHHHHHHHHHHHHHHHHHHHHHFHHHHHHGG/EGHHHHHHHHHGHHHHHHHHHHHHHHGGGGFHGHHHGHHHHGHHHHHHHHHHHHHHGHHHHHHHHFGH<GHHHGGGGGHGHHHHHHHHHHGHHHHHHHHHGHGFCGHHHHHHHHHHHHHHFGHHHHHHHHHHHHGGGFGEGGGG.BCFGGGGGG
@M05620:45:000000000-G6HP7:1:1101:17252:11687 1:N:0:159
AGATTACTGCAACAGTTCCCCCTGGACCTGGAAAAGTTTCTTGCCTGGCTTACAGAAGCTGAAACAACTGCCAATGTCCTACAGGATGCTACCCGTAAGGAAAGGCTCCTAGAAGACTCCAAGGGAGTAAAAGAGCTGATGAAACAATGGCAAGTAAGTCAGGCATTTCCGCTTTAGCACTCTTGTGGATCCAATTGAACAATTCTCAGCATTTGTACTTGTAACTGACAAGCCAGGGACAAAACAAAGAT
+
AAABCFFFFFFFGGGFGGGGGGGGHHHHHHHHHHHHHHHHHHHHHHHHHHHHHHHHHHHHHHHHHHHHHHHHHHHHHHHHHHHHHHHHHHHHHHGGEGHHHHHHHHHHGHHHHHHHHHHHHHHGGGGGHHHHHGHHHHGHHHHHHHHHHHHHHGHHHHHHHHHHHHHHHHGGGGGHHHHHHHHHHHHGHHHHHHHHHHHGGCHHHHHHHHHHHHHHHFHHHHHHHHHHHHHHHGGGGGGGGAFGGGGGGGF
@M05620:45:000000000-G6HP7:1:1101:17255:11705 1:N:0:159
AGATTACTGCAACAGTTCCCCCTGGACCTGGAAAAGTTTCTTGCCTGGCTTACAGAAGCTGAAACAACTGCCAATGTCCTACAGGATGCTACCCGTAAGGAAAGGCTCCTAGAAGACTCCAAGGGAGTAAAAGAGCTGATGAAACAATGGCAAGTAAGTCAGGCACTTCCGCTTTAGCACTCTTGTGGATCCAATTGAACAATTCTCAGCATTTGTACTTGTAACTGACAAGCCAGGGACAAAACAAAGAT
+
AAAAAFFFFFFFGGGFGGGGGGGGHHHHHHHGGHHHFGHHHHHHHHHHHHHGHHHHHHHHHHHHHHHHHHHHFFHFHGHHHGHHHHHHHHHHHHGG/EHHHHHHGHHHGHHHHHHHHHHHHHHGGGGGHHHHHGHHHHGHHHHHHFHFHHHHHGHHHHHHHHHFHAHHHHGGGGGHBGHHHHHHHHHGHHHHHHHHHFHGGCGHHHHHGHHHHGHHHCGHHGHFHHHFGHHHEGFGEGFGGFGFGGGFGFF
@M05620:45:000000000-G6HP7:1:1101:22244:11711 1:N:0:159
AGATTACTGCAACAGTTCCCCCTGGACCTGGAAAAGTTTCTTGCCTGGCTTACAGAAGCTGAAACAACTGCCAATGTCCTACAGGATGCTACCCGTAAGGAAAGGCTCCTAGAAGACTCCAAGGGAGTAAAAGAGCTGATGAAACAATGGCAAGTAAGTCAGGCATTTCCGCTTTAGCACTCTTGTGGATCCAATTGAACAATTCTCAGCATTTGTACTTGTAACTGACAAGCCAGGGACAAAACAAAGAT
+
AAAABFFFDDFDGGGFGGGGGGGGFHHHHHGHGHHGHHHHHHHHGHGGHHHHHHHFHHHHHGHHHHHHHHHHGHHHHHHHHHHHHGGHHHFHHHGGGGHHHHHHHGHGGHHHHHHHHHHHHFHGGHGFGGHHHGHHHHGHHHHHHHHHHHHHHFHHHHGHHHGGHHHHHHGGGGGHHHHHHHHHHHHGFFHHFGHHHGHGHHHHHHHHHHHHHHHHHFHHHHHHHHHHHGGHGGEGEEGGEFGGGGGFGGF
@M05620:45:000000000-G6HP7:1:1101:22961:11733 1:N:0:159
CATCCTGACCCTGAAGTACCCCATTGAGCATGGCATCGTCACCAACTGGGACAACATGGAGAAGATCTGGCACCACACCTTCTACAACGAGCTGCGCGTGGCCCCGGAGGAGCACCCAGTGCTGCTGACCGAGGCCCCCCTGAACCCCAAGGCCAACAGAGAGAAGATGACTCAGGTGAGGCTCGGCCGACGCCCGTGCTCCTCCCGTCCTTTCCCCAGTCATTTTCTGCCCGGCTTGATTTCTGCCATTT
+
CCCDDFFFFFFFGGGGGGGGGGGHHHHHHHHHHGHHHGHHHGHHHGHHHHHH2FHHHHHHHHHHHHHHHHHHHGHHHGGHHHHHHHHHGGGGGHHGGGGGGGHHGGGGGGGGHHHHGGHGHHHHHHHHHHGGGGGGGGGGGGHHHHGGGGHGHHHHGGHHGGGGGGGFGGGGGGGGGGGGGGGGGGFFFAFFFFFFBDFEFFFFFFFFFDDFFFFFFFFFFEFFFFFFFFFFFFAAFC:FFFFFB0;BBF0
@M05620:45:000000000-G6HP7:1:1101:24543:11735 1:N:0:159
TACCTGTACTGGGGAAGCGTGTAGCAATCGCCATTCCTACCCTAAAGATCGGAAGAGCACACGTCTGAACTCCAGTCACGTCGACGCATCTCGTATGCCGTCTTCTGCTTGAAAAAAAAAATTTTTTTACAGATTGTCTTGTTTATCACATATGTCTGACATTATTTTTTCCTTCCCCATTTCCCATACATTATCATTTTTCCATATTTATTCTTTCATCCCTGCTCTCCCATCCAGCTTTAGCCCCCGTC
+
A?AAAFFDFFF@F?GGFGAAEECGFGFFFFAEDFHHFGDGHHHFFGHFG5GFCGE1AG3A2BAGG2C55GH5@GHDGHBEGH@EE/E/EG3DG?/GGFD>?>GG4BBGH3CA3F?0//B//01111/-.<111<11>FGFDDGG0000=0=0=0=0000;0;0<;CGHHGHHH0;//;//;0;000;/;0;B0;00;;;FF/0000;BF0CFFCFFF/B//.;/.;;BF//.;;A//;B;F/9/9;.--;.
@M05620:45:000000000-G6HP7:1:1101:26657:11737 1:N:0:159
CATCCTGACCCTGAAGTACCCCATTGAGCATGGCATCGTCACCAACTGGGACGACATGGAGAAGATCTGGCACCACACCTTCTACAACGAGCTGCGCGTGGCCCCGGAGGAGCACCCAGTGCTGCTGACCGAGGCCCCCCTGAACCCCAAGGCCAACAGAGAGAAGATGACTCAGGTGAGGCTCGGCCGACGCCCGTGCTCCACCCGTCCTTTCCCCAGTCATTTTCTGCCCGGCTTGATTTCTGACATTA
+
CCDDDFFFFFFFGGGGGGGGGGGHHHHHHHHHHHHHHGHHHGHHHGHHHHHHGGGGGHHHHHHHHHHHHHHHHGHHHGGHHHHHHHHHGGGGGHHGGGGGGGHHGGGGGGGGHHHHGGHHHHHHHHHHHHGGGGGGGGGGGGHHHHGGGGHGHHGGGGGGGGGGGGGGGGGGGGGGHGGGGGGGFFFFFFFFFFFFFFFFFFFFFFFDDFFFFFFFFFFFFFFFFFFFFFFFFFFFFAFFFFFFFFFFBF0
@M05620:45:000000000-G6HP7:1:1101:11126:11786 1:N:0:159
AGATTACTGCAACAGTTCCCCCTGGACCTGGAAAAGTTTCTTGCCTGGCTTACAGAAGCTGAAACAACTGCCAATGTCCTACAGGATGCTACCCGTAAGGAAAGGCTCCTAGAAGACTCCAAGGGAGTAAAAGAGCTGATGAAACAATGGCAAGTAAGTCAGGCATTTCCGCTTTAGCACTCTTGTGGATCCAATTGAACAATTCTCAGCATTTGTACTTGTAACTGACAAGCCAGGGACAAAACAAAGAT
+
AA>AAFFFBB4BBCBBBBFGGGGGHHHHHBFBCGGHGHHHFHHHHHHHHHGHHGBDFGHHHHHFHHHHHHHHHHHADDDGGGHHHFHGFGHHHHGGGGGGHGFFHHHHGHHHHHHGHHHHFBGGEEFEGFHHHEHGHHFHHGGHHHHHFFBFGGHHGHHHHHFHHHHHHHGGGGGHHHHHHHHHHDHGHHHHHGHHHBFFBCGHGHHHHHHHHHHHHFHHHFGGHHHFHGHHGGFGGGGGEFBFGGGGGGF
@M05620:45:000000000-G6HP7:1:1101:23087:11800 1:N:0:159
CATCCTGACCCTGAAGTACCCCATTGAGCATGGCATCGTCACCAACTGGGACGACATGGAGAAGATCTGGCACCACACCTTCTACAACGAGCTGCGCGTGGCCCCGGAGGAGCACCCAGTGCTGCTGACCGAGGCCCCCCTGAACCCCAAGGCCAACAGAGAGAAGATGACTCAGGTGAGGCTCGGCCGACGCCCGTGCTCCTCCCGTCCTTTCCCCAGTCATTTTCTGCCCGGCTTGATTTCTGACATTA
+
DDDDDFFFFFFFGGGGGGGGGGGHHHHHHHHHHHHHHGHHHGHHHGHHHHHHGGGGGHHHHHHHHHHHHHHHHGHHHGGHHHHHHHHHGGGGGHHGGGGGGGHHGGGGGGGGHHHHGGHHHHHHHHHHHHGGGGGGGGGGGGHHHHGGGGHGHHGGGGGGGGGGGGGGGGGGGGGGGGGGGGGGFFFFFFFFFFFFFFFFFFFFFFFFFFFFFHFFFFFFFFFFFFHFFFFFFFFFFFFFFFFFFFFFFF0
@M05620:45:000000000-G6HP7:1:1101:12847:11892 1:N:0:159
CATCCTGACCCTGAAGTACCCCGGCTTGATTTCTGACATTAGATCGGAAGAGCACACGTCTGAACTCCAGTCACGTCGACGCATCTCGTATGCCGTCTTCTGCTTGAAAAAAAAAAAAAAAAGAGAAAGAATAAAGGAAAAGGATAAGTAGTAACAAAAAGAAAAAAGAAAGAAAGTATGAATGTGACTATGAAAGACGACACAGAAAATCGATAAATGAGAGATGAATAAGAGGGTGAGACATGAAGTTG
+
BBBBBFFFFFFFGGFFGGGGGGFGGGGGHHHHHGGDHHHHGHHHHHGEGEFHHGHHHGFGHGHHHHHHHHHHHHGGHGGGGGGGFHHHGGHHHHEEEHGHHHHHHHGGHHHGGGGGA<->--..//////.000000/////.:00:0000000000..9...//.-...///9//0////9/////////////9/..----..///.//.....//////9.//9///////...9;.//.;;//////
@M05620:45:000000000-G6HP7:1:1101:13913:11914 1:N:0:159
CATCCTGACCCTGAAGTACCCCGGCTTGATTTCTGACATTAGATCGGAAGAGCACACGTCTGAACTCCAGTCACGTCGACGCATCTCGTATGCCGTCTTCTGCTTGAAAAAAAAAAAAAACAAAACACATAACATAAACAGTAACCTCAAATAAATAAATAAAACCAAAAATAATTGAAAAACACTGGATAATAAGAAAATGTCATACGTGAGACGTATATTGAGTAATTGGAATTATGAGAAGTTTAACG
+
DDDDDFFFFFFFGGGGGGGGGGGGGGGGHHHHHHHHHHHHHHHHHHGAFGHHHHHHHGHHHGHHHHHHHHHHHFFFGGGGGGGGEHHFGGHHHHGEGHGHHHHHHHHHFGH/BDG<<>-->.<0<.<..<0000000000/;00000/0000;000000000;00.9.9C..000000;00:...00//;0CF00000//00000000.:/..0:.;.00000000000:0000000000:00/000000.
@M05620:45:000000000-G6HP7:1:1101:23475:11917 1:N:0:159
CATCCTGACCCTGAAGTACCCCATTGAGCATGGCATCGTCACCAACTGGGACGACATGGAGAAGATCTGGCACCACACCTTCTACAACGAGCTGCGCGTGGCCCCGGAGGAGCACCCAGTGCTGCTGACCGAGGCCCCCCTGAACCCCAAGGCCAACAGAGAGAAGATGACTCAGGTGAGGCTCGGCCGACGCCCGTGCTCCTCCCGTCCTTTCCCCAGTCATTTTCTGCCCGGCTTGATTTCTGACATTA
+
DCDDDFFFFFFFGGGGGGGGGGGHHHHHHHHHHHHHHGHHHGHHHGHHHHHHGGGGGHHHHHHHHHHHHHHHHGHHHGGHHHHHHHHHGGGGGHHGGGGGGGHHGGGGGGGGHHHHGGGHHHHHHHHHHHGCGGGGGGGGGGHHHHGGGGHGHHGGGGGGGGGGGGGGGGGGGGGGGGGGGGGGFFFFFFFFFFFFDDDEFFFFFFFFDFDFFFFFFFFFFFFFFFFFFFFF?CFFFF?FFFFFFFFFFF0
@M05620:45:000000000-G6HP7:1:1101:18895:11931 1:N:0:159
CATCCTGACCCTGAAGTACCCCATTGAGCATGGCATCGTCACCAACTGGGACGACATGGAGAAGATCTGGCACCACACCTTCTACAACGAGCTGCGCGTGGCCCCGGAGGAGCACCCAGTGCTGCTGACCGAGGCCCCCCTGAACCCCAAGGCCAACAGAGAGAAGATGACTCAGGTGAGGCTCGGCCGACGCCCGTGCTCCTCCCGTCCTTTCCCCAGTCATTTTCTGCCCGGCTTGATTTCTGACATTA
+
CDCDDFFFFFFFGGGGGGGGGGGHHHHHHHHHHHGHHGHHHGHHHGHHHHHHGGGGGHHHHHHGHHHHHHHHHGHHHGGHHHHHHHHHGGGGGHHGGGGGGGHHGGGGGGGGHHHHGGHHHHHHHHHHHHGGGGGGGGGGGGHHHHGGGGHGHHGGGGGGGGGGFGGGGGGGGGGGGGGGGGGGFFFFFFFFFFFF9DDEFFFFFFFADFDFFFFFFFFFFFFFFFFFFFFF?FFFFFAFFFFFF;FFFF0
@M05620:45:000000000-G6HP7:1:1101:4691:11944 1:N:0:159
CATCCTGACCCTGAAGTACCCCATTGAGCATGGCATCGTCACCAACTGGGACGACATGGAGAAGATCTGGCACCACACCTTCTACAACGAGCTGCGCGTGGCCCCGGAGGAGCACCCAGTGCTGCTGACCGAGGCCCCCCTGAACCCCAAGGCCAACAGAGAGAAGATGACTCAGGTGAGGCTCGGCCGACGCCCGTGCTCCTCCCGTCCTTTCCCCAGTCATTTTCTGCCCGGCTTGATTTCTGACATTA
+
DDDDDFFFFFFFGGGGGGGGGGGHHHHHHHHHHHHHHGHHHGHHHGHHHHHHGGGGGHHHHHHHHHHHHHHHHGHHHGGHHHHHHHHHGGGGGHHGGGGGGGHHGGGGGGGGHHHHGGHHHHHHHHHHHHGGGGGGGGGGGGHHHHGGGGHGHHGGGGGGGGGGGGGGGGGGGGGGHGGGGGGGFFFFFFFFFFFFFFFFFFFFFFFFFFFFFFFFFFFFFFFFHHFFHFFFFFFFFFFFFFFFFBFFFF0
@M05620:45:000000000-G6HP7:1:1101:12040:11951 1:N:0:159
CATCCTGACCCTGAAGTACCCCGGCTTGATTTCTGACATTAGATCGGAAGAGCACACGTCTGAACTCCAGTCACGTCGACGCATCTCGTATGCCGTCTTCTGCTTGAAAAAAAAAAAAATTTTTTTTTTAAACGGGTCTTAGTTTTACCTCATTTATGACATGTTATTTTTTTTTCACCATGTAGCACAACGTTAAATATTTTATCATTTTTTTTTTTTTACCTATACCATAGTCCATTCTTTACACAACT
+
CCCCCFFFFFFFGGGGGGGGGGGGGGGGHHHHHHHHHHHHHHHHHHGGGGGHGHHGHGHHHGHGHHHHHHHHFFGFGGCEEFGGGHHHGGHHHHFFFHGGHHFHHHFFFHHGGFGC//-0<111-<<<-.000:.;--;;00090000000/;9000;009000000;0909-9-:////::9//////9.-.//;////;//FFB////:/;-;9--;-.:///9//9//////9////:///9/;/../
@M05620:45:000000000-G6HP7:1:1101:10843:11978 1:N:0:159
CATCCTGACCCTGAAGTACCCCGGCTTGATTTCTGACATTAGATCGGAAGAGCACACGTCTGAACTCCAGTCACGTCGACGCATCTCGTATGCCGTCTTCTGCTTGAAAAAAAAAAACAGATCTCGTCTGTTCTTTTGCATCGGTGCGCCCTACCGACTTATCCGATGACTGGTGCTCCACTATTTGCTGCCAGGAAGCCCCTTTTTCTTACATTTCCCTTTTCTCCCTCGCCCTTCCTCCCCTCACCATC
+
ABABAFFFFCBFGGFGGGGGGEFCEGGGHCGFHFFCGFHHHHCGHGDGGGHHFFHFGEHHFFBFHFHHHFGFHHG1BE@FEEFEEHGF??FGFFEEECFGFGBGBGGHBHADCG@B>?/0<1F1?0.<..1=11=1F1FHHF..CC---.--=GF-::@.0;;C....000;:0/;B0;/9CFFFF0;BB0.//....99ADEFFF//9B/;F//9B/F;//;/:99/9B;BC.;BF/9/BEAF..9./;B
@M05620:45:000000000-G6HP7:1:1101:28847:11995 1:N:0:159
AGATTACTGCAACAGTTCCCCCTGGACCTGGAAAAGTTTCTTGCCTGGCTTACAGAAGCTGAAACAACTGCCAATGTCCTACAGGATGCTACCCGTAAGGAAAGGCTCCTAGAAGACTCCAAGGGAGTAAAAGAGCTGATGAAACAATGGCAAGTAAGTCAGGCATTTCCGCTTTAGCACTCTTGTGGATCCAATTGAACAATTCTCAGCATTTGTACTTGTAACTGACAAGCCAGGGACAAAACAAAGAT
+
A?ACBFFFBDBFGGGGGGGGGGGGHHHHGHHHHHHHHHHHHHHGHHHHHHHHHHHHHHHHHHGHHHHHHHHHHHHHHHHHGHHHHHHHHHFHHHGG/EGHHGHFGHGHGHHHHHHHHHHHH3?FEHGGHHHGHGHHHHHHH3FGHHHHHGHHHGHHHHHHHHHHHHHHHHGGGGGHGHGHHHHHHGHGHHHHHHHHHHHHHHFHHHGHHHHHHHHHHFHHHHHHHGHHHHHHHGGGGGGGGF/FFEGGGGF
@M05620:45:000000000-G6HP7:1:1101:13514:12015 1:N:0:159
TACCTGTACTGGGGAAGAGTGTAGCAATCGCCATTCCTACCCTAAAGATCGGAAGAGCACACGTCTGAACTCCAGTCACGTCGACGCATCCCGTATGCTGTCTTCTGCTTGAAAAAAAAACTCTCGGAGGTTATTTTGCATCGGTGAGCCAGCCAGCATGATCCGATGAGGGGTGCGAAACTATTTGAGGAAAGGAAGCACCTTTTTATTAAATTTACCTTTTCGCCATCGCCATTCCTACCCTAAAGATC
+
BBBBBFFFFFFFGGGGGFFGFGFE55GHHCFGE2A5AAACFAF2CDF5BAAEFGA1FG3GGGECA21DD3BAFGF@@3@>1?>EEC//1>31?1>?FF4BBB4FH4?4?3F03F30E<D//<1@FC/?//?GGEFHHFDFGG?.>.FFEGHA..C..<DD0<DGA;?AFH/?CABA9:9AGGGGGBBBAF0/C.FFF?EBBEFFFFF.9B///BFF/BBFFFF/-:.9AB.9D.;B/9F/;A9/;.;//BB
@M05620:45:000000000-G6HP7:1:1101:17899:12020 1:N:0:159
ATCTCTATCTCCTAAAAACCTGTTTAGATTTGGAGATAGACCTTCAGGTTTTTCATCATTTTCTGCATGAATTATACATTGACCACGTTCCAGCGTGGTCAGTTTGCAGCATTCTGTTATTTTGTTTGACAGAGTGTCTTGTTGAGAACATATGTAGGACATGATTTTTTCCTGCAACAGGGAAAATAAAGTATAAGTTTTAAAGATTTATTCTTTAATAAAGGATCTCAAAGCCAGCTTTAGAAAAAGGA
+
BBBBBFFFFFFFGGGGGGGGGGHHHHHHHHHHHHHHHHHHHHHHHHHHHHHGGHHHHGHHHHHHHHHHHHHHHHHHHHHHHHHHHHGHHHHHHHGGGGHHHHHHHHHHHHHHHHHHHHHHHHHHGHHHHHHHHHHHHHHHHHHHHHHHHHHHHHHHHHHHHHHHHHHHHGHHHHHHHHHHHGGHHGHHHGHHHHHHHHHHHHHHHHHHHHHHHHHHHHHHHHHHHHHHHHHHHHGHHGHHHHHFHHHHGGG
@M05620:45:000000000-G6HP7:1:1101:29128:12086 1:N:0:159
CATCCTGACCCTGAAGTACCCCGGCTTGATTTCTGACATTAGATCGAAAGAGCACACGTCTGAACTCCAGTCACGTCGACGCATCTCGTATGCCGTCTTCTGCTTGAAAAAAAAAAAACCACACTCTCCCATACGGTCCTGCTATCACCATATGAACAAATAGTATATTACCTATTCTATCCTCCATAACTATCAAACTTTAACGCTCTACTCTGGACTGCAGGATCTCCACACTACCAGTCGCAATCTGA
+
BAABBFFFFFFFGGGGGGGGGGGGGGGGFHHHHHHHHHHHFHGHHH2F2EGHHHHHHGHHHGFHHHHHGHHH3GGHHGCGGG@FGHHFGEHHHHGGGHGHHHHHHHFHHHHG?CC/<<///.<.0011><01>0..<<-00//00/00/000000000/.0000000000;0000000000/90//000/90009000000000.-..9//://;//././//.:/9////:/.///./;;/.D-..////
@M05620:45:000000000-G6HP7:1:1101:25410:12103 1:N:0:159
TACCTGTACTGGGGAAGCATTTGAATATCCCCCCATGGTGATGGGGACGGAGAACTGCTCCATAAACACAGGCAACGTGCCTAACTTTCCCGGGAAGATGAAGTCAAAGAGCGACCACAGCTCTTCGGAGGTTATTTTGCATCGGTGAGCCAGACAGAATGATCCGATGAGGGGTGCGAAACTATTTGAGGAAAGGAAGCACCTTTTTATTAAATTTACCTTTTAGCAATCGCCATTCCTACCCTAAAGAT
+
AAABBFFFFFDCCEFGFGFEGG6FGGHHHHFGGGGHHHHHFHHGFGGGEEDEEHHHHHHHHFHHHHHFHHHHGHHHGHAGHHHHHGHHHHHGGGCGGHHHHHHHHHHHHHHHGGGGGHHHGHHHHGHGGGGEHGHHHHHBDHHGACCFFHHHHGGHHHHHFFHHHGGGGGF/.@;;EBGGGGGGFGGGGGGFFFFFBFGFEGFFFFFFFFFF/9FFFFFFFFFFFEFBBBFF?DFFFFFFFFFFFFFBFF9
@M05620:45:000000000-G6HP7:1:1101:25427:12111 1:N:0:159
TACCTGTACTGGGGAAGCATTTGAATATCCCCCCATGGTGATGGGGACGGAGAACTGCTCCATAAACACAGGCAACGTGCCTAACTTTCCCGGGAAGATGAAGTCAAAGAGCGACCACAGCTCTTCGGAGGTTATTTTGCATCGGTGAGCCAGACAGAATGATCCGATGAGGGGTGCGAAACTATTTGAGGAAAGGAAGCACCTTTTTATTAAATTTACCTTTTAGCAATCGCCATTCCTACCCTAAAGAT
+
DDDDDFFFFFFFGGGGGGGGGGHHHHHHHHHGGGGHHHGHHHHHHGGGGGGGGHHHHHHHHHHHHHHHHHHHGHHHGHHHHHHHHHHHHHHGGGGGGHHHHHHHHHHHHHHHGGGGGHHHHHHHHHHGGGGEHHHHHHHHGHHGGGGGHHHHHHGHHHHHHHHHHHGGGHHHGGFEGGDGGGGGGGGGGGGFGGGGGGGGGGFFFFFFFHHFFFFFFFFFFHFFFFFFFFFFFFFFFFFFFFFFFFFFFFF
@M05620:45:000000000-G6HP7:1:1101:17228:12118 1:N:0:159
CATCCTGACCCTGAAGTACCCCATTGAGCATGGCATCGTCACCAACTGGGACGACATGGAGAAGATCTGGCACCACACCTTCTACAACGAGCTGCGCGTGGCCCCGGAGGAGCACCCAGTGCTGCTGACCGAGGCCCCCCTGAACCCCAAGGCCAACAGAGAGAAGATGACTCAGGTGAGGCTCGGCCGACGCCCGTGCTCCTCCCGTCCTTTCCCCAGTCATTTTCTGCCCGGCTTGATTTCTGACATTA
+
DDDDDFFFFFFFGGGGGGGGGGGHHHHHHHHHHHHHHGHHHGHHHGHHHHHHGGGGGHHHHHHHHHHHHHHHHGHHHGGHHHHHHHHHGGGGGHHGGGGGGGHHGGGGGGGGHHHHGGHHHHHHHHHHHHGGGGGGGGGGGGHHHHGGGGHGHHGGGGGGGGGGGGGGGGGGGGGGHGGGGGGGFFFFFFFFFFFFDFFFFFFFFFFFFFFFFFFFFFFFFFFFFHFFFFFFFFFFFFFFFFFFFFFFFF0
@M05620:45:000000000-G6HP7:1:1101:21390:12129 1:N:0:159
ATCTCTATCTCCTAAAAACCTGTTTAGATTTGGAGATAGACCTTCAGGTTTTTCATCATTTTCTGCATGAATTATACATTGACCACGTTCCAGCGTGGTCAGTTTGCAGCATTCTGTTATTTTGTTTGACAGAGTGTCTTGTTGAGAACATATGTAGGACATGATTTTTTCCTGCAACAGGGAAAATAAAGTATAAGTTTTAAAGATTTATTCTTTAATAAAGGATCTCAAAGCCAGCTTTAGAAAAAGGA
+
CBBCCFFFFFFFGGGGGGGGGGHHHHHHHHHHHHHHHHHHHHHHHHHHHHHGGHHHHIHHHHHIIHHHHHHHHHHHHHHHHHHHHHGHHHHHHHGGGGHHHHHHHHHHHHHHHHHHHHHHHHHHHHHHHHHHHHGHHHHHHHHHHHHHHHHHHHHHHHHHHHHHHHHHHGHHHHHHHHHHHGGHHHHHHHHHHHHHHGHHHHHHHHHHHHHHHHHHHHHHHHHHHHHHHHHHHHHHHGHHHHHFHHHHGGF
@M05620:45:000000000-G6HP7:1:1101:21372:12135 1:N:0:159
ATCTCTATCTCCTAAAAACCTGTTTAGATTTGGAGATAGACCTTCAGGTTTTTCATCATTTTCTGCATGAATTATACATTGACCACGTTCCAGCGTGGTCAGTTTGCAGCATTCTGTTATTTTGTTTGACAGAGTGTCTTGTTGAGAACATATGTAGGACATGATTTTTTCCTGCAACAGGGAAAATAAAGTATAAGTTTTAAAGATTTATTCTTTAATAAAGGATCTCAAAGCCAGCTTTAGAAAAAGGA
+
CCCCCFFFFFFFGGGGGGGGGGHHHHHHHHHHHHHHHHHHHHHHHHHHHHHGGHHHHIIIIHIHIHHHHHHHHHHHHHHHHHHHGHGHHHHHHHGGGGHHGHHHHHHHHHHHHHHHHHHHHHHHHHHHGHHHHHHHHHHHHHHHHHHHHHHHHHHHHHHHGHHHHHHHHGHHHHHHHHHHHGGHHHHHFHHHHHHHHGHHHHGHHHGHHHHHHHHHHHHHHHHHHHHHHFFHHGHHHGHHHHHFHGHFGGG
@M05620:45:000000000-G6HP7:1:1101:6627:12136 1:N:0:159
ATCTCTATCTCCTAAAAACCTGTTTAGATTTGGCGATAGACCTTCAGGTTTTTCATCATTTTCTGCATGAATTATACATTGACCACGTTCCAGCGTGGTCAGTTTGCAGCATTCTGTTATTTTGTTTGACAGAGTGTCTTGTTGAGAACATATGTAGGACATGATTTTTTCCTGCAACAGGGAAAATAAAGTATAAGTTTTAAAGATTTATTCTTTAATAAAGGATCTCAAAGCCAGCTTTAGAAAAAGGA
+
111>AFDDFFFFFFGG1GFGC11BGFAA3AFHH1A0AAE1BB1FAABEGHFEFG2FEDGFDDEGED2FGB1DA1E2GEDGA11F1A>>FGG2@>E?/EHFFBF@@GGHHFHHFHB@B@FGHFHH>GHF1FFGGG>FBGE><FFG21?1FGHF2BDGFEGHGFGGFFFHH@GFGFFF1?GGHE/0???<>GFHHD1>GGDHH1<1=1FGD0DHHHFG0DH=DGGE/GHHGCC0CFHFGGHHHGE0;GBFA.;
@M05620:45:000000000-G6HP7:1:1101:6637:12151 1:N:0:159
ATCTCTATCTCCTAAAAACCTGTTTAGATTTGGAGATAGACCTTCAGGTTTTTCATCATTTTCTGCATGAATTATACATTGACCACGTTCCAGCGTGGTCAGTTTGCAGCATTCTGTTATTTTGTTTGACAGAGTGTCTTGTTGAGAACATATGTAGGACATGATTTTTTCCTGCAACAGGGAAAATAAAGTATAAGTTTTAAAGATTTATTCTTTAATAAAGGATCTCAAAGCCAGCTTTAGAAAAAGGA
+
CBCCCFFFFFFFGGGGGGGGGGHHHHHHHHHHHHHHHHHHHHHHHHHHHHHGGHHHHHHHHHHHHHHHHHHHHHHHHHHHHHHHHHGHHHHHHHGGGGHHHHHHHHHHHHHHHHHHHHHHHHHHHHHHGHHHHHHHHHHHHHHHHHHHHHHHHHHHHHHHHHHHHHHHHGHHHHHHHHHHHGGHHHHHHHHHHHHHHFHHHHHHHHHHHHHHHHHHHHHHHHHHHHHHHHGHHHHHHGHHHHHHHHGHGGF
@M05620:45:000000000-G6HP7:1:1101:11464:12165 1:N:0:159
CATCCTGACCCTGAAGTACCCCATTGAGCATGGCATCGTCACCAACTGGGACGACATGGAGAAGATCTGGCACCACACCTTCTACAACGAGCTGCGCGTGGCCCCGGAGGAGCACCCAGTGCTGCTGACCGAGGCCCCCCTGAACCCCAAGGCCAACAGAGAGAAGATGACTCAGGTGAGGCTCGGCCGACGCCCGTGCTCCTCCCGTCCTTTCCCCAGTCATTTTCTGCCCGGCTTGATTTCTGACATTA
+
CCCCCFFFFFFFGGGGGGGGGGGHHHHHHHHHHHHHHGHHHGHHHGHHHHHHGGGGGHHHHHHHGHHHHHHHHGHHHGGHHHHHHHHHGGGGGHHGGGFGGGHHGGGGGGGGHGHHGGHHHHHHHHHGHHGGGGGGGGGGGGHHHHGGGGHGHHGGGGGGGGGGGGGGGGGGGGGGGGFGGGGGFFFFFFFFFFFFFFFFFFFFFFFFFFFFFFFFFFFFFFFFFFFFFFFFFFFFFFFFFFFFFEFFFF0
@M05620:45:000000000-G6HP7:1:1101:13142:12214 1:N:0:159
CATCCTGACCCTGAAGTACCCCATTGAGCATGGCATCGTCACCAACTGGGACGACATGGAGAAGATCTGGCACCACACCTTCTACAACGAGCTGCGCGTGGCCCCGGAGGAGCACCCAGTGCTGCTGACCGAGGCCCCCCTGAACCCCAAGGCCAACAGAGAGAAGATGACTCAGGTGAGGCTCGGCCGACGCCCGTGCTCCTCCCGTCCTTTCCCCAGTCATTTTCTGCCCGGCTTGATTTCTGACATTA
+
CCCCCFFFFFFFGGGGGGGGGGGHHHHHHHHHHHHHHGHHHGHHHGHHHHHHGGGGGHHHHHHHHHHHHHHHHGHHHGGHHHHHHHHHGGGGGHHGGGGGGGHHGGGGGGGGHHHHGGHHHHHHHHHHHHGGGGGGGGGGGGHHHHGGGGHGHHGGGGGGGGGGGGGGGGGGGGGGGGGGGGGGFFFFFFFFFFFFCFFFFFFFFFFFFFFFFFFFFFFFFFFFFFFFFFFFFFFFFFFFFFFFFBFFFF0
@M05620:45:000000000-G6HP7:1:1101:13143:12232 1:N:0:159
CATCCTGACCCTGAAGTACCCCATTGAGCATGGCATCGTCACCAACTGGGACGACATGGAGAAGATCTGGCACCACACCTTCTACAACGAGCTGCGCGTGGCCCCGGAGGAGCACCCAGTGCTGCTGACCGAGGCCCCCCTGAACCCCAAGGCCAACAGAGAGAAGATGACTCAGGTGAGGCTCGGCCGACGCCCGTGCTCCTCCCGTCCTTTCCCCAGTCATTTTCTGCCCGGCTTGATTTCTGACATTA
+
CCCCCFFFFFFFGGGGGGGGGGGHHHHHHHHHHHHHHGHHHGHHHGHHHHHHGGGGGHHHHHHHHHHHHHHHHGHHHGGHHHHHHHHHGGGGGHHGGGEGGGHHGGGGGGGGHHHHGGHHHHHHFHHHHHGGGGGGGGGGGGHHHHGGGGHGHHGGGGGGGGGGGGGGGGGGGGGGGGGGGGGGFFFFFFFFFFFF@DFFFFFFFFFADFFFFFFFFFF/B/FFFFFFFEFFDFFFFF:BFFFFFBFBFF/
@M05620:45:000000000-G6HP7:1:1101:8283:12234 1:N:0:159
AGATTACTGCAACAGTTCCCCCTGGACCTGGAAAAGTTTCTTGCCTGGCTTACAGAAGCTGAAACAACTGCCAATGTCCTACAGGATGCTACCCGTAAGGAAAGGCTCCTAGAAGACTCCAAGGGAGTAAAAGAGCTGATGAAACAATGGCAAGTAAGTCAGGCATTTCCGCTTTAGCACTCTTGTGGATCCAATTGAACAATTCTCAGCATTTGTACTTGTAACTGACAAGCCAGGGACAAAACAAAGAT
+
BBBCCFFFFFFFGGGGGGGGGGGGHHHHHHHHFHHHHHHHHHHHHHHHHHHHHHHHHHHHHHHHHHHHHHHHHHHHHHHHHHHHGGHHHHHHHHGGGGHHHHHHHHHHGHHHHHHGHHHHHFHGGGGGHHHHHGHHHHGHHGHHHHHHHHHHHGHHHHHHHHHHHHHHHHGGGGGHHHGHHHHHHHHGHHHHHHHHHGHGHHHHHHHHHHHHHHHHHHHHHGHHHHHHHGHHHGFGGGGGGGGGGGGGGGF
@M05620:45:000000000-G6HP7:1:1101:28265:12249 1:N:0:159
ATCTCTATCTCCTAAAAACCTGTTTAGATTTGGAGATAGACCTTCAGGTTTTTCATCATTTTCTGCATGAATTATACATTGACCACGTTCCAGCGTGGTCAGTTTGCAGCATTCTGTTATTTTGTTTGACAGAGTGTCTTGTTGAGAACATATGTAGGACATGATTTTTTCCTGCAACAGGGAAAATAAAGTATAAGTTTTAAAGATTTATTCTTTAATAAAGGATCTCAAAGCCAGCTTTAGAAAAAGGA
+
BBBBBFFFFFFFGGGGGGGGGGHHHHHHHHHHHGHHHHHGHHGHHHHHHHHGGHHHHHHHHHHHHHHHHHHHHHHHGHHHHHHHHHGHHHHHGHGGGGHHHHHHHHHFHHHGHHHHHHHHHHHHHHHHGHGHHHHHHHHHHHHHHHGHHHHHHHHGHHHHHHHHHHHHHGHHHHHHHHHHHGGHHHHHGHHGFHHHHFHHHHHHHHHHHHHHHHHHHGHHGHHHHHHHHHHGHHHHHGHHHHHHHFGHGGF
@M05620:45:000000000-G6HP7:1:1101:24029:12262 1:N:0:159
TACCTGTACTGGGGAAGCATTTGAATATCCCCCCATGGTGATGGGGACGGAGAACTGCTCCATAAACACAGGCAACGTGCCTAACTTTCCCGGGAAGATGAAGTCAAAGAGCGACCACAGCTCTTCGGAGGTTATTTTGCATCGGTGAGCCAGACAGAATGATCCGATGAGGGGTGCGAAACTATTTGAGGAAAGGAAGCACCTTTTTATTAAATTTACCTTTTAGCAATCGCCATTCCTACCCTAAAGAT
+
AABBBFFFFFFFGGGGGGGGGGGHHHHHHHHGGGGHHHGGHHHHGGGGGGGGGHHHHHHHHGHHHHHHHHHHGGHHGHHHHHHHHHHHHHHGGGGGGHHHHHHHHHHHHHHHGGGGGHHHHHHHHHHGGGGEHHHHHHHHFGHGGEGEHHHGHGGHHHHHHHHHHHGGGHGHGGFDGGFGGGGFGGGGGGGFGGGGGBAFFGFFFFFFFFFFFFFFFFFFFFFFFFFFFFFFFFDFFFFFFFFFFFFFFFF
@M05620:45:000000000-G6HP7:1:1101:27420:12262 1:N:0:159
ATCTCTATCTCCTAAAAACCTGTTTAGATTTGGAGATAGACCTTCAGGTTTTTCATCATTTTCTGCATGAATTATACATTGACCACGTTCCAGCGTGGTCAGTTTGCAGCATTCTGTTATTTTGTTTGACAGAGTGTCTTGTTGAGAACATATGTAGGACATGATTTTTTCCTGCAACAGGGAAAATAAAGTATAAGTTTTAAAGATTTATTCTTTAATAAAGGATCTCAAAGCCAGCTTTAGAAAAAGGA
+
DDDCDFFFFFFFGGGGGGGGGGHHHHHHHHHHHHHHHHHHHHHHHHHHHHHGGHHHHHHHHHIIIHHHHHHHHHHHHHHHHHHHHHGHHHHHHHGGGGHHHHHHHHHGHHHHHHHHHHHHHHHHHHHHHHHHHHHHHHHHHHHHHHHHHHHHHHHHHHHHHHHHHHHHHGHHHHHHHHHHHGGHHHHHHHHHHHHHHHHHHHHHHHHHHHHHHHHHHGHHHGHHHHHHHGHHHHHHHGHHHHGHGHHHGGH
@M05620:45:000000000-G6HP7:1:1101:28265:12268 1:N:0:159
ATCTCTATCTCCTAAAAACCTGTTTAGATTTGGAGATAGACCTTCAGGTTTTTCATCATTTTCTGCATGAATTATACATTGACCACGTTCCAGCGTGGTCAGTTTGCAGCATTCTGTTATTTTGTTTGACAGAGTGTCTTGTTGAGAACATATGTAGGACATGATTTTTTCCTGCAACAGGGAAAATAAAGTATAAGTTTTAAAGATTTATTCTTTAATAAAGGATCTCAAAGCCAGCTTTAGAAAAAGGA
+
CCDDCFFFFFFFGGGGGGGGGGHHHHHHHHHHHGHHHHHHHHHHHHHHHHHGGHHHHIHHHHIHHHHHHHHHHHHHHHHHHHHHHH1FHHHHHHGGGGHHHHHHHHHHHHHHHHHHHHHHHHHHHHHHHHHHHHHHHHHHHHHHHHHHHHHHHHHHHHHHHHHHHHHHHGHHHHHHHHHHHGGHHHHHHHHHHHHHHHHHHHHHHHHHHHHHHHHHHHHHHHHHHHHHHHHHHHHHHGHHHHGHHHHHGGH
@M05620:45:000000000-G6HP7:1:1101:27403:12271 1:N:0:159
ATCTCTATCTCCTAAAAACCTGTTTAGATTTGGAGATAGACCTTCAGGTTTTTCATCATTTTCTGCATGAATTATACATTGACCACGTTCCAGCGTGGTCAGTTTGCAGCATTCTGTTATTTTGTTTGACAGAGTGTCTTGTTGAGAACATATGTAGGACATGATTTTTTCCTGCAACAGGGAAAATAAAGTATAAGTTTTAAAGATTTATTCTTTAATAAAGGATCTCAAAGCCAGCTTTAGAAAAAGGA
+
CCCCCFFFFFFFGGGGGGGGGGHHHHHHHHHHHHHHHHHGHHHHHHHHHHHGGHGHHHIHIHIHHHHHHHHHHHHHHHHHHHHHHHGHHHHHHHGEGGHHHHHHHHHHHHHHHHHHHHHHHHHHHHHHGHGHHHHHHHHHHHHHHHGHHHHHHHHHHHHHGHHHHHHHHGHHHHHHHHHHHGGGHHHHGHHHHHHGHHHHHHGHHHHHHHHHHHHHHGHHHGHHHHHHHGGHHHGHHGHHHHGGHHHGGGH
@M05620:45:000000000-G6HP7:1:1101:28282:12273 1:N:0:159
ATCTCTATCTCCTAAAAACCTGTTTAGATTTGGAGATAGACCTTCAGGTTTTTCATCATTTTCTGCATGAATTATACATTGACCACATTCCAGCGTGGTCAGTTTGCAGCATTCTGTTATTTTGTTTGACAGAGTGTCTTGTTGAGAACATATGTAGGACATGATTTTTTCCTGCAACAGGGAAAATAAAGTATAAGTTTTAAAGATTTATTCTTTAATAAAGGATCTCAAAGCCAGCTTTAGAAAAAGGA
+
3>AABFBFFFFFGGGGGGGGGGHHHFGHHHGHC4FFGGH5FHHHHHHFHHHGGHHHHHHHHHHHHHHHHFFHHHHHHHGHHGHHHHGHHHHHHHGEEGHHHHHHHHHHHHHHHHHHHHHHHHHHHHHHHFHHHHHHHHHHHHHHEGHHHHHHHHHHHHHHHHHGHHHHHGHHHHHBDGGHHGGHFGFF1<FGHHGHHGGHHGB<DGGHHFGHHHHHGHHFGHHEHHHHHGHHGHGHHGHHHHGEGHGHGFH
@M05620:45:000000000-G6HP7:1:1101:24019:12282 1:N:0:159
TACCTGTACTGGGGAAGCATTTGAATATCCCCCCATGGTGATGGGGACGGAGAACTGCTCCATAAACACAGGCAACGTGCCTAACTTTCCCGGGAAGATGAAGTCAAAGAGCGACCACAGCTCTTCGGAGGTTATTTTGCATCGGTGAGCCAGACAGAATGATCCGATGAGGGGTGCGAAACTATTTGAGGAAAGGAAGCACCTTTTTATTAAATTTACCTTTTAGCAATCGCCATTCCTACCCTAAAGAT
+
3AABBFFFFFFFGEAEEGGGGGHHHHHHHHHGGGGHHGFFGFHHHGGGGGGGGHHHGHHHHHGHHHHHGGHHGHHHGHHHHHHHHHHHHHHGGGGGGHHHGHHFGHHHHHHHGGGGGHHHHHHHHHHGFGGDHFHHHHHGHGFGGAFFHHHHHGGHHHHHHHHHHHDGGHHHGGCCGGDGGBGGFGFGBEG;FFF;BBCEFGFFFFFFFFFFFFFFFFFFFFFFFFFFFFFFFFFFFFFFBFFFFFFFFFF
@M05620:45:000000000-G6HP7:1:1101:27641:12296 1:N:0:159
AGATTACTGCAACAGTTCCCCCTGGACCTGGAAAAGTTTCTTGCCTGGCTTACAGAAGCTGAAACAACTGCCAATGTCCTACAGGATGCTACCCGTAAGGAAAGGCTCCTAGAAGACTCCAAGGGAGTAAAAGAGCTGATGAAACAATGGCAAGTAAGTCAGGCATTTCCGCTTTAGCACTCTTGTGGATCCAATTGAACAATTCTCAGCATTTGTACTTGTAACTGACAAGCCAGGGACAAAACAAAGAT
+
AAAAAFFFFF4DGGAFFGGGGGGGHGHHHHHFGHFHFGHHHHHHHHHHHHHHHHHFHHHHHGHHHHHHHHHHHHHHHHHHHHHHHHHGHHHHHHGF?AGHHGHHHGFGFFFGHHHHHHHHH33FEEEEHHFHHGHGHHFHHGDFGHEGHFHHFGFFGHGHFHGHEHHFHGGGGGGHBGGHHHEHH1FAHHHHFHHHHEDHHFFFBGHHFHFHFGHHFHF:CGHFHHGGHGHH.CFGGD?EEF/9FAEFFGC
@M05620:45:000000000-G6HP7:1:1101:6288:12304 1:N:0:159
ATCTCTATCTCCTAAAAACCTGTTTAGATTTGGAGATAGACCTTCAGGTTTTTCATCATTTTCTGCATGAATTATACATTGACCACGTTCCAGCGTGGTCAGTTTGCAGCATTCTGTTATTTTGTTTGACAGAGTGTCTTGTTGAGAACATATGTAGGACATGATTTTTTCCTGCAACAGGGAAAATAAAGTATAAGTTTTAAAGATTTATTCTTTAATAAAGGATCTCAAAGCCAGCTTTAGAAAAAGGA
+
ABBBBFFFFFFFGGGGGGGGGGHHHHHHHHGHHFHGHGHHHHHHHHHHHHHGGHHHHHHHHHHHHHHHHHHHHHHHHHHHHHHHHHGHHHHHHHGGGGHHHHHHHHHGHHHHHHHHHHHHHHHHHHHHHHHHHHHHHHHHHHHHFHHHHHHHHHHHHHHHHGHHHHHHHGHHHHHHFHHHHGGHGFGG<FGHHHHHHGHHHHHFHGGHHHHHHHHHHGHDGHHHHHHHHFHHHHHHHGHHHHHHHHHHGGH
@M05620:45:000000000-G6HP7:1:1101:28848:12311 1:N:0:159
CATCCTGACCCTGAAGTACCCCATTGAGCATGGCATCGTCACCAACTGGGACGACATGGAGAAGATCTGGCACCACACCTTCTACAACGAGCTGCGCGTGGCCCCGGAGGAGCACCCAGTGCTGCTGACCGAGGCCCCCCTGAACCCCAAGGCCAACAGAGAGAAGATGACTCAGGTGAGGCTCGGCCGACGCCCGTGCTCCTCCCGTCCTTTCCCCAGTCATTTTCTGCCCGGCTTGATTTCTGACATTA
+
DDDDDFFFFFFFGGGGGGGGGGGHHHHHHHHHHHHHHGHHHGHHHGHHHHHHGGGGGHHHHHHHHHHHHHHHHGHHHGGHHHHHHHHHGGGGGHHGGGGGGGHHGGGGGGGGHHHHGGHGHHHHHHHHHHGGGGGGGGGGGGHHHHGGGGHGHHGGGGGGGGGGGGGGGGGGGGGGHGGGGGGGFFFFFFFFFFFFFFFFFFFFFFFFFFFFFFFFFFFFFFFFFFHFFFFFFFFFFFAFFFFFFFFFFF0
@M05620:45:000000000-G6HP7:1:1101:3828:12316 1:N:0:159
CATCCTGGACCCTGAAGTACCCCGGCTTGATTTCTGACATTAGATCGGAAGAGCACACGTCTGAACTCCAGTCACGTCGACGCATCTCGTATGCCGTCTTCTGCTTGAAAAAAAAAAAAAAAAAATAGCATGCCATTAATTGAGCTCCTAGCTACCTGTCATATGAAGCATATATCTTTGATCCAAGTACATGTCTGTTAGACAACGTCACACATTGCAGCCATGTCTTCCCTCACTCATACTAGCGTTTC
+
CCCCCFFFFFFCGGGGGGGGGGHGCGGGGHHHHHHHHHHHHHHHHHHGGGGHHHHHHHGHHHGHHHHHHHHHHHHGHHGGGGGGGGHHHGGHHHHGGGHGHHHGHHHGFHHHGGGDD</-->--;.0000;000000;00;00009000000000/000000000;0000000;0;000000000000000000:000000900/.-.9..00.0:00000..00900000/0/..0:/:000:9/-..-0
@M05620:45:000000000-G6HP7:1:1101:6304:12317 1:N:0:159
ATCTCTATCTCCTAAAAACCTGTTTAGATTTGGAGATAGACCTTCAGGTTTTTCATCATTTTCTGCATGAATTATACATTGACCACGTTCCAGCGTGGTCAGTTTGCAGCATTCTGTTATTTTGTTTGACAGAGTGTCTTGTTGAGAACATATGTAGGACATGATTTTTTCCTGCAACAGGGAAAATAAAGTATAAGTTTTAAAGATTTATTCTTTAATAAAGGATCTCAAAGCCAGCTTTAGAAAAAGGA
+
CCCCCFFFFFFFGGGGGGGGGGHHHHHHHHHHHHHHHHHHHHHHHHHHHHHGGHHHHIHHHHHIIHHHHHHHHHHHHHHHHHHHHHGHHHHHHHGGGGHHHHHHHHHHHHHHHHHHHHHHHHHHHHHHHHHHHHHHHHHHHHHHHHHHHHHHHHHHHHHHHHHHHHHHHGHHHHHHHHHHHGGHHHHHHHHHHHHHHHHHHHHHHHHHHHHHHHHHHHHHHHHHHHHHHHHHHHHHHGHHHHHHHHHHGGH
@M05620:45:000000000-G6HP7:1:1101:25514:12318 1:N:0:159
TACCTGTACTGGGGAAGCATTTGAATATCCCCCCATGGTGATGGGGACGGAGAACTGCTCCATAAACACAGGCAACGTGCCTAACTTTCCCGGGAAGATGAAGTCAAAGAGCGACCACAGCTCTGAGGTTATTTTGCATCGGTGAGCCAGACAGAATGATCCGATGAGGGGTGCGAAACTATTTGAGGAAAGGAAGCACCTTTTTATTAAATTTACCTTTTAGCAATCGCCATTCCTACCCTAAAGATCGG
+
CCCCCFFFFFFFGGGGGGGGGGHHHHHHHHHGGGGHHHGHHHHHHGGGGGGGGHHHHHHHHHHHHHHHHHHHGHHHGHHHHHHHHHHHHHHGGGGGGHHHHHHHHHHHHHHHGGGGGHHHHHHHHGHGGHHHHHHHHHHHGGGGGHHHHHHGHHHHHHHHHHHGGGHHHGCEGGGGGGGGGGGGGGGGGGGGGFGGGGGGGGGGGGGGGFFFFFFFFFFFFFFFFFFFFEFFFFFFFFFFFFFFFFFFFFF
@M05620:45:000000000-G6HP7:1:1101:6322:12319 1:N:0:159
ATCTCTATCTCCTAAAAACCTGTTTAGATTTGGAGATAGACCTTCAGGTTTTTCATCATTTTCTGCATGAATTATACATTGACCACGTTCCAGCGTGGTCAGTTTGCAGCATTCTGTTATTTTGTTTGACAGAGTGTCTTGTTGAGAACATATGTAGGACATGATTTTTTCCTGCAACAGGGAAAATAAAGTATAAGTTTTAAAGATTTATTCTTTAATAAAGGATCTCAAAGCCAGCTTTAGAAAAAGGA
+
>AAAAFFFFFFFGGGDGGGGGGHHHHHHHGHHHBGHHFFFHHHHHHHHHHHGGHHHHEGHHHHHGHFHHHHHHFHHHHHHHHHHHHEHGHGHHHGGGGHHHHHHHHHHHHHHHHHHHHHHHHHHHHHHHGHHHHHHHHHHHHHFGFHHHHHGHHHHGGGHGHHHHHHHHGHHHHHHGHHHHGFHEFF?F?DGEHHHGHHHHDGBGFGHHHHHHHHHDDGH0=DDGHHHHHD<0CFHFEHHHEHEHFHFCGF
@M05620:45:000000000-G6HP7:1:1101:5254:12360 1:N:0:159
CATCCTGACCCTGAAGTACCCCATTGAGCATGGCATCGTCACCAACTGGGACGACATGGAGAAGATCTGGCACCACACCTTCTACAACGAGCTGCGCGTGGCCCCGGAGGAGCACCCAGTGCTGCTGACCGAGGCCCCCCTGAACCCCAAGGCCAACAGAGAGAAGATGACTCAGGTGAGGCTCGGCCGACGCCCGTGCTCCTCCCGTCCTTTCCCCAGTCATTTTCTGCCCGGCTTGATTTCTGACATTA
+
EEEEEFFFFFFFGGGGGGGGGGGHHHHHHHHHHHHHHGHHHGHHHGHHHHHHGGGGGHHHHHHHHHHHHHHHHGHHHGGHHHHHHHHHGGGGGHHGGGGGGGHHGGGGGGGGHHHHGGHHHHHHHHHHHHGGGGGGGGGGGGHHHHGGGGHGHHGGGGGGGGGGGGGGGGGGGGGGGGGGGGGGFFFFFFFFFFFFBDFFFFFFFFFBDFFFFHFFFFFFFFFFFFFFFFFFFFFFFFFFFFFFFFFFFF1
@M05620:45:000000000-G6HP7:1:1101:7028:12372 1:N:0:159
AGATTACTGCAACAGTTCCCCCTGGACCTGGAAAAGTTTCTTGCCTGGCTTACAGAAGCTGAAACAACTGCCAATGTCCTACAGGATGCTACCCGTAAGGAAAGGCTCCTAGAAGACTCCAAGGGAGTAAAAGAGCTGATGAAACAATGGCAAGTAAGTCAGGCATTTCCGCTTTAGCACTCTTGTGGATCCAATTGAACAATTCTCAGCATTTGTACTTGTAACTGACAAGCCAGGGACAAAACAAAGAT
+
BAABBFFFFFFFGGGGGGGGGGGGHHHHGHHHHHHHHHHHHHHHHHHHHHHHHHHHHHHHHHHHHHHHHHHHHHHHHHHHHHHHGBGHHHHHHHGGGGHHHHHHHHHHGHHHHHHHHHHHHFHGGGGGHHHHHGHHHHHHHHHHHHHHHHHHHGHHHHHHHHGHHHHHHHGGGGGHHHHHHHHHHHHGHHHHHHHHHGHHHHHHHHHHHHHHHHHHHFHHHHHHHHHHHHHGHGFGEFGGGGGGGGGGFGF
@M05620:45:000000000-G6HP7:1:1101:7009:12375 1:N:0:159
AGATTACTGCAACAGTTCCCCCTGGACCTGGAAAAGTTTCTTGCCTGGCTTACAGAAGCTGAAACAACTGCCAATGTCCTACAGGATGCTACCCGTAAGGAAAGGCTCCTAGAAGACTCCAAGGGAGTAAAAGAGCTGATGAAACAATGGCAAGTAAGTCAGGCATTTCCGCTTTAGCACTCTTGTGGATCCAATTGAACAATTCTCAGCATTTGTACTTGTAACTGACAAGCCAGGGACAAAACAAAGAT
+
AAAABFFFDDDFGGGGGGGGGGEGHHHHHGHHHHHHFGHHGHHHHHGHHHHHHHHHHFHHHHHHHHHHHHHHHHHHHHHHHHHHGGHHHHHHHHGGGGHHHHHHHHHHGHHHHHHHHHHHGHHGGGGGHHHHHGHHHHGHHHHHHHHHHHHHHGHHHHHHHHHHHHHHHHGGGGGHHHHHHHHHHGHGHHHHHHHHHGHGHHHHHHHHHHHHHHHHHHHHHGHHHHHGHHHHHGGGGGGGGGFGGGGGGGF
@M05620:45:000000000-G6HP7:1:1101:13868:12390 1:N:0:159
CATCCTGACCCTGAAGTACCCCATTGAGCATGGCATCGTCACCAACTGGGACGACATGGAGAAGATCTGGGACCACACCTTCTACAACGAGCTGCGCGTGGCCCCGGAGGAGCACCCAGTGCTGCTGACCGAGGCCCCCCTGAACCCCAAGGCCAACAGAGAGAAGATGACTCAGGTGAGGCTCGGCCGACGCCCGTGCTCCTCCCGTCCTTTCCCCAGTCATTTTCTGCCCGGCTTGATTTCTGACATTA
+
CDDDDFFFFFFFGGGGGGGGGGGHHHHHHHHHHHHHHGHHHGHHHGHHHHHHGGGGGHHHHHHHHHHHHHHHHGHHHGGHHHHHHHHHGGGGGHGGGGGGGGHHGGGGGGGGHHHHGGGFGHHHHHGHHHGGGGGGGGGGGGHHHHGGGGHGHGGGGGGGGGGGGGGCFGGGGGGGGGGGGFGFFFFFFDAF=FFFADFFFFFFFFFADDAFFFFFFFFFFBFFFFFFFEFE.CFBCF?BFBFFB:B;BF0
@M05620:45:000000000-G6HP7:1:1101:22208:12412 1:N:0:159
ATCTCTATCTCCTAAAAACCTGTTTAGATTTGGAGATAGACCTTCAGGTTTTTCATCATTTTCTGCATGAATTATACATTGACCACGTTCCAGCGTGGTCAGTTTGCAGCATTCTGTTATTTTGTTTGACAGAGTGTCTTGTTGAGAACATATGTAGGACATGATTTTTTCCTGCAACAGGGAAAATAAAGTATAAGTTTTAAAGATTTATTCTTTAATAAAGGATCTCAAAGCCAGCTTTAGAAAAAGGA
+
CCCCDFFFFFFFGGGGGGGGGGHHHHHHHHHHHHHHHHHHHHHHHHHHHHHGGHHHHIHHHIHHIHHHHHHHHHHHHHHHHHHHHHGHHHHHHHGGGGHHHHHHHHHHHHHHHHHHHHHHHHHHHHHHHHHHHHHHHHHHHHHHHHHHHHHHHHHHHHHHHHHHHHHHHGHHHHHHHHHHHGGHHHHHHHHHHHHHHGHHHHHHHHHHHHHHHHHHHHHHHHHHHHHHHHHHHHHHHGHHHHHHHHHHGGH
@M05620:45:000000000-G6HP7:1:1101:22225:12414 1:N:0:159
ATCTCTATCTCCTAAAAACCTGTTTAGATTTGGAGATAGACCTTCAGGTTTTTCATCATTTTCTGCATGAATTATACATTGACCACGTTCCAGCGTGGTCAGTTTGCAGCATTCTGTTATTTTGTTTGACAGAGTGTCTTGTTGAGAACATATGTAGGACATGATTTTTTCCTGCAACAGGGAAAATAAAGTATAAGTTTTAAAGATTTATTCTTTAATAAAGGATCTCAAAGCCAGCTTTAGAAAAAGGA
+
AAAABFFFFFFFGGGGGGGGGGHHHHHHHHHHHGHHHHHHHHHHHHHHHHHGGHHHHHHHHHHHGHHHHHHHHHHHHHHHHHHHGHDHHHHHHHGGGGHHHHHHHHHHHHHHHHHHHHHHHHHHHHHHHHHHHHGHHHHHHHHHHHGFHHHHHHHHHGHHHHHHHHHHHGHHHHHGHHHHHGGHHHHHHHHHHHHHHBGHHHGGHHHHHHHHHHHHHHHHHHHHGHHFHHHHHGHFHGHHHCGHHHHFGDF
@M05620:45:000000000-G6HP7:1:1101:22196:12427 1:N:0:159
ATCTCTATCTCCTAAAAACCTGTTTAGATTTGGAGATAGACCTTCAGGTTTTTCATCATTTTCTGCATGAATTATACATTGACCACGTTCCAGCGTGGTCAGTTTGCAGCATTCTGTTATTTTGTTTGACAGAGTGTCTTGTTGAGAACATATGTAGGACATGATTTTTTCCTGCAACAGGGAAAATAAAGTATAAGTTTTAAAGATTTATTCTTTAATAAAGGATCTCAAAGCCAGCTTTAGAAAAAGGA
+
CCCCCFFFFFFFGGGGGGGGGGHHHHHHHHHHHHHHHHHHHHHHHHHHHHHGGHHHHHIIHHHIIHHHHHHHHHHHHHHHHHHHHHGHHHHHHHGFGGHHGHHHHHHHHHHHHHHHHHHHHHHHHHHHHHHHHHHHHHHHHHHHHHHHHHHHHHHHHHHHHHHHHHHHHGHHHHHHHHHHHGGHHHHHHFHHHHHGHHHHHHHHHHHHHHHHHHHHHHHHHHHHHHHHHHHHHHEHGGHHHHHFGHGHGGH
@M05620:45:000000000-G6HP7:1:1101:27139:12465 1:N:0:159
ATCTCTATCTCCTAAAAACCTGTTTAGATTTGGAGATAGACCTTCAGGTTTTTCATCATTTTCTGCATGAATTATACATTGACCACGTTCCAGCGTGGTCAGTTTGCAGCATTCTGTTATTTTGTTTGACAGAGTGTCTTGTTGAGAACATATGTAGGACATGATTTTTTCCTGCAACAGGGAAAATAAAGTATAAGTTTTAAAGATTTATTCTTTAATAAAGGATCTCAAAGCCAGCTTTAGAAAAAGGA
+
CCCCCFFFFFFFGGGGGGGGGGHHHHHHHHHHHHHHHHHHHHHHHHHHHHHGGHHHHHHHHHHHHHHHHHHHHHHHHHHHHHHHHHGHHHHHHHGGGGHHHHHHHHHHHHHHHHHHHHHHHHHHHHHHHHHHHHHHHHHHHHHHHHHHHHHHHHHHHHHHHHHHHHHHHGHHHHHHHHHHHGGHHHHHHHHHHHHHHGHGHHHHHHHHHHHHHHHHHHHHHHHHHHHHHHHHHHGHHGHHHHEGHHHHGGG
@M05620:45:000000000-G6HP7:1:1101:12794:12466 1:N:0:159
CATCCTGACCCTGAAGTACCCCGGCTTGATTTCTGACATTAGATCGGAAGAGCACACGTCTGAACTCCAGTCACGTCGACGCATCTCGTATGCCGTCTTCTGCTTGAAAAAAAAAAAAATTCATCTTTTTATCTTTCTTTTTTTCCTCCCCTCGCCCCCTTCCCCCCTCCTTTTTTCCCTCCTTCCTTCTTCTTCCTTCCTTCTTTTTTCTCCTCCTTCCTTCTTCTCCCCTCCTCTCTCCTCTCCTTCCC
+
BBBBBFFFFFFFFGGGGGGGGGGGGEGEFFGHHHHGHHHHFGFHHHGGGGFHHHHEHGHGHGHHHHHHGHHHHGG1FFCEGGCFEFHHGDGHHFGFFHGFHHHFGHHHEHEGGGGB<<-01111<11111.1=D1DGFDG<0-:/:;;CEGCE:-9CA?D.9///;9-=AFBF/B;/;BFF.;//BB/:B9B9/BBBFB/;//9//;9@//BF/;FFF/;BF9F/FFFFFD.:99FFFFFFFFFFF//;FF
@M05620:45:000000000-G6HP7:1:1101:4584:12487 1:N:0:159
CATCCTGACCCTGAAGTACCCCATTGAGCATGGCATCGTCACCAACTGGGACGACATGGAGAAGATCTGGCACCACACCTTCTACAACGAGCTGCGCGTGGCCCCGGAGGAGCACCCAGTGCTGCTGACCGAGGCCCCCCTGAACCCCAAGGCCAACAGAGAGAAGATGACTCAGGTGAGGCTCGGCCGACGCCCGTGCTCCTCCCGTCCTTTCCCCAGTCATTTTCTGCCCGGCTTGATTTCTGACATTA
+
BBBBBFFFFFFFGGGGGGGGGGGHHHHHHHHHHGHHHGHHHGHHHGHHHHHHGGGGGHHGHHHHHHHHHHHHHGHHHGGHHHHHHHHHGGGGGHHGGGEGGGHHGGGGGGGGHHHHGGHHHHHHHHHHHHGGGGGGGGGGGGHHHHGGGGHGHHGGGGGGGGGGGGGGGGGGGGGGFFFGGGGGFFFFFFFFFFFFFFFFFFFFFFFFFFFFFFFFFFFBFFFFFFFFFFFFF->FCCFFFFFFFBFFFF/
@M05620:45:000000000-G6HP7:1:1101:29169:12503 1:N:0:159
TACCTGTACTGGGGAAGCAATCGCCATTCCTACCCTAAGATCGGAAGAGCACACGTCTGAACTCCAGTCACGTCGACGCATCTCGTATGCCGTCTTCTGCTTGAAAAAAAAAAAAAAAACAAAGAAGATAGCAAATAAGATAAAGGACGTAGAAAGAGTAAAATGAAAAATTAAATAAGAAAATGTGAATAAGAAAACCAAACTCAGAAAGATATCTCAACAAAGAACATATACTGAAGAAAGACATAAGA
+
CCCCCFFFFFFFGGGGGGGGGGGGGGGHHHHFHHHHGHHGHHHGGGGHHHGHHHGGHHGGHHHHHHHHHGHGGHFEG>EE?EGHHFF3GHHGFGHGHHGEGHHFCGHFEFGGG/</---<<<./<./<<00000000000000000/.-:..:090//00090000000..00000099B0//0;0000000:00///.....00000000/00000000/09.;/.9/0090000000://0///:00:0
@M05620:45:000000000-G6HP7:1:1101:16702:12516 1:N:0:159
TACCTGTACTGGGGAAGCATTTGAATATCCCCCCATGGTGATGGGGACGGAGAACTGCTCCATAAACACAGGCAACGTGCCTAACTTTCCCGGGAAGATGAAGTCAAAGAGCGACCACAGCTCTTCGGAGGTTATTTTGCATCGGTGAGCCAGACAGAATGATCCGATGAGGGGTGCGAAACTATTTGAGGAAAGGAAGCACCTTTTTATTAAATTTACCTTTTAGCAATCGCCATTCCTACCCTAAAGAT
+
CCCCCFFFFFFFGGGGGGGGGGHHHHHHHHHGGGGHHHGHHHHHHGGGGGGGGHHHHHHHHHHHHHHHHHHHGHHHGHHHHHHHHHHHHHHGGGGGGHHHHHHHHHHHHHHHGGGGGHHHHHHHHHHGGGG?GHHHHHHHGHHGGGGGGFHHHHGHHHHHHHHHHHGGGHHHGGCEGGDDFGGGGGGGGGGFGGGGBBFGBFEFFFFFFFFFFFFFFFFFFFFFFFFFFFFFFFDFFFFFBB;FFFFFFFF
@M05620:45:000000000-G6HP7:1:1101:16714:12531 1:N:0:159
TACCTGTACTGGGGAAGCATTTGAATATCCCCCCATGGTGATGGGGACGGAGAACTGCTCCATAAACACAGGCAACGTGCCTAACTTTCCCGGGAAGATGAAGTCAAAGAGCGACCACAGCTCTTCGGAGGTTATTTTGCATCGGTGAGCAAGACAGAATGATCCGATGAGGGGGGCGAAACTATTTGAGGAAAGAAAGCACTTTTTTATTAAATTTACTTTTTAGCAATCGCCATTCCTACCTTAAAGAT
+
DDDDDFFFFFFFGGGGGGGGGGHHHHHHHHHGGGGHHHGHHHHHHGGGGGGGGHHHHHHHHHHHHHHHHHHHGHHHGHHHHHHHHHHHHHHGGGGGGHHHHHHHHHHHHHHHGGGGGHHHHHHH22?//><EB1FHHB11111>....0>10/////<00000=0....0=GG--9-:@D--00;F0:0;:FF/A/;/0/;F0BFFF-.B0BF0BF00;0BFF0./0;000.;..;0;00;BF00;:0000
@M05620:45:000000000-G6HP7:1:1101:10499:12553 1:N:0:159
CATCCTGACCCTGAAGTACCCCATTGAGCATGGCATCGTCACCAACTGGGACGACATGGAGAAGATCTGGCACCACACCTTCTACAACGAGCTGCGCGTGGCCCCGGAGGAGCACCCAGTGCTGCTGACCGAGGCCCCCCTGAACCCCAAGGCCAACAGAGAGAAGATGACTCAGGTGAGGCTCGGCCGACGCCCGTGCTCCTCCCGTCCTTTCCCCAGTCATTTTCTGCCCGGCTTGATTTCTGACATTA
+
B3ABBFFFFFFFGGGGGGGGGGGHHHGHHFHHGHHHHGHHHGHHHGHHHGHHGGGGGHHHHHHHHHHHHHHHHGHGHGGHHHHHHHHHGGGGGHHGGGEFEGHHGGGGGGGGGHHHGGGGHHHHHHHGHGGGGGGGGGGGGGHHHHGGCAHGHHGGGGGGGGGGGGGGGFGGGGGGFGBFGGGGFFFFACACDFFF-AD./:BFFFFFFF?FFFFFFFFFFFEFFFFFFFFF?CAFCF?FFFFFBB/FFF/
@M05620:45:000000000-G6HP7:1:1101:10485:12566 1:N:0:159
CATCCTGACCCTGAAGTACCCCATTGAGCATGGCATCGTCACCAACTGGGACGACATGGAGAAGATCTGGCACCACACCTTCTACAACGAGCTGCGCGTGGCCCCGGAGGAGCACCCAGTGCTGCTGACCGAGGCCCCCCTGAACCCCAAGGCCAACAGAGAGAAGATGACTCAGGTGAGGCTCGGCCGACGCCCGTGCTCCTCCCGTCCTTTCCCCAGTCATTTTCTGCCCGGCTTGATTTCTGACATTT
+
BABBBFFFFFFFGGGGGGGGGGEHHHHHGHHHHHHHHGHHHGHHGGHHHHHHGGGGGHHHHHHHHHHHHHHHHGHHHGGHHHHHHHHHGGGGGHHGGGGGGGHHGGGGGGGGHHHHGGHHGHHHHHHHHHGGGGGGGGGGGGHHHHGGFCHGHHGGGGGGGGGGGGGGGGGGGGGGGGGGGGGGFFFFFFFFFFFF@DFFFFFFFFFEDFFFFFFFFFFFFFFFFFFFFFFFD;AFFFFFFFFFFBFFFF/
@M05620:45:000000000-G6HP7:1:1101:10502:12575 1:N:0:159
CATCCTGACCCTGAAGTACCCCATTGAGCATGGCATCGTCACCAACTGGGACGACATGGAGAAGATCTGGCACCACACCTTCTACAACGAGCTGCGCGTGGCCCCGGAGGAGCACCCAGTGCTGCTGACCGAGGCCCCCCTGAACCCCAAGGCCAACAGAGAGAAGATGACTCAGGTGAGGCTCGGCCGACGCCCGTGCTCCTCCCGTCCTTTCCCCAGTCATTTTCTGCCCGGCTTGATTTCTGACATTA
+
DDDDDFFFFFFFGGGGGGGGGGGHHHHHHHHHHHHHHGHHHGHHHGHHHHHHGGGGGHHHHHHHHHHHHHHHHGHHHGGHHHHHHHHHGGGGGHHGGGEGGGHHGGGGGGGGHHHHGGHGHHHHHHHHHHGGGGGGGGGGGGHHHHGGGGHGHHGGGGGGGGGGGGGGGGGGGGGGGGGGGGGGFFFFFFFFFFFFDFFFFFFFFFFEFFFFFFFFFFFFFFFFFFFFFFFFFFFFFFFFFFFFFFFFFF0
@M05620:45:000000000-G6HP7:1:1101:25207:12578 1:N:0:159
ATCTCTATCTCCTAAAAACCTGTTTAGATTTGGAGATAGACCTTCAGGTTTTTCATCATTTTCTGCATGAATTATACATTGACCACGTTCCAGCGTGGTCAGTTTGCAGCATTCTGTTATTTTGTTTGACAGAGTGTCTTGTTGAGAACATATGTAGGACATGATTTTTTCCTGCAACAGGGAAAATAAAGTATAAGTTTTAAAGATTTATTCTTTAATAAAGGATCTCAAAGCCAGCTTTAGAAAAAGGA
+
CCDDDFFFFFFFGGGGGGGGGGHHHHHHHHHHHHHHHHHHHHHHHHHHHHHGGHHHHIHHHHHHHHHHHHHHHHHHHHHHHHHHHHGHHHHHHHGGGGHHHHHHHHHHHHHHHHHHHHHHHHHHHHHHHHHHHHHHHHHHHHHHHHHHHHHHHHHHHHHHHHHHHHHHHGHHHHHHHHHHHGGHHHGHHHHHHHHHHHHHHHHHHHHHHHHHHHHHHHHHHHHHHHHHHHHHHHHHHGHHHHHHHHHHGGH
@M05620:45:000000000-G6HP7:1:1101:25212:12596 1:N:0:159
ATCTCTATCTCCTAAAAACCTGTTTAGATTTGGAGATAGACTTTCAGGTTTTTCATCATTTTCTGCATGAATTATACATTGACCACGTTCCAGCGTGGTCAGTTTGCAGCATTCTGTTATTTTGTTTGACAGAGTGTCTTGTTGAGAACATATGTAGGACATGATTTTTTCCTGCAACAGGGAAAATAAAGTATAAGTTTTAAAGATTTATTCTTTAATAAAGGATCTCAAAGCCAGCTTTAGAAAAAGGA
+
BABBBFBFFFFFGGGGGGGGGGGGHHHGHHGHFFGGHHHHH5FGHHHGHHHGGHHHHHHHHHHHHHHGHHHHHHHHHHHHHGHHHHGHHHHHHHGEFGHHHHHHHHHHHGHHHHHHHHHHHHHHHHHHHGHHFHHHHHHHHHHHHHGHHHGHHHHHHHHHGHGGHHHHHGHHHHHHFFFGHGGFHHHGHHGGHHHHHFHHHFHHHHHHHHHHHHHHH0DGHHHFFFHGHHHHHGHBGEHHGHHFHHHHGDG
@M05620:45:000000000-G6HP7:1:1101:28931:12631 1:N:0:159
TACCTGTACTGGGGAAGCATTTGAATATCCCCCCATGGTGATGGGGACGGAGAACTGCTCCATAAACACAGGCAACGTGCCTAACTTTCCCGGGAAGATGAAGTCAAAGAGCGACCACAGCTCTTCGGAGGTTATTTTGCATCGGTGAGCCAGACAGAATGATCCGATGAGGGGTGCGAAACTATTTGAGGAAAGGAAGCACCTTTTTATTAAATTTACCTTTTAGCAATCGCCATTCCTACCCTAAAGAT
+
CCCCCFFFFFFFGGGGGGGGGGHHHHHHHHHGGGGHHHHHHHHHHGGGGGGGGHHHHHHHHHHHHHHHHHHHGHHHGHHHHHHHHHHHHHHGGGGGGHHHHHHHHHHHHHHHGGGGGHHHHHHHHHHGGGGGHHHHHHHHHHHGGGGGHHHHHHGHHHHHHHHHHHGGGHHHGGEEGGGGGGGGGGGGGGGFGGGGGGGGGGFFFFFFFFFFBFFFFFFFFFFFFFFFFFFFFFFEFFFFFFFFFFFFFFF
@M05620:45:000000000-G6HP7:1:1101:28952:12639 1:N:0:159
TACCTGTACTGGGGAAGCATTTGAATATCCCCCCATGGTGATGGGGACGGAGAACTGCTCCATAAACACAGGCAACGTGCCTAACTTTCCCGGGAAGATGAAGTCAAAGAGCGACCACAGCTCTTCGGAGGTTATTTTGCATCGGTGAGCCAGACAGAATGATCCGATGAGGGGTGCGAAACTCTTTGAGGAAAGGAAGCCCCTTTTTATTAAATTTACCTTTTAGCAATCGCCATTCCTACCCTAAAGAT
+
A1AAAFFFFFFFGGGGGGBGGGHDDGHHHHHGGGGHHHHGHHHHHGAEGGGGGHHHHHHGHHHHHDGFHGHHGHFHGHHHHHFFHHHHHHHGGGE/EGGHHDHHHHHHHHFHGGGGGHHHHHHHHGECACGFH1FHHHHHHHHCGGFFGHHGHFGHHFCHHFHHGH.EGCHHCG;AEGE@@AF0;FFFBEFBFBFG;9;E.ABEFFFFEFFF;/;FFFFFFFFF9FFF9BF-EF-;BBBF/99AF-BFFFF
@M05620:45:000000000-G6HP7:1:1101:4712:12642 1:N:0:159
CATCCTGACCCTGAAGTACCCCATTGAGCATGGCATCGTCACCAACTGGGACGACATGGAGAAGATCTGGCACCACACCTTCTACAACGAGCTGCGCGTGGCCCCGGAGGAGCACCCAGTGCTGCTGACCGAGGCCCCCCTGAACCCCAAGGCCAACAGAGAGAAGATGACTCAGGTGAGGCTCGGCCGACGCCCGTGCTCCTCCCGTCCTTTCCCCAGTCATTTTCTGCCCGGCTTGATTCTGACATTAG
+
BCBCCFFFFFFFGGGGGGGGGGGHHHHGHHHHHHHHHGHHHGHHHGHHHHHHGGGGGHHHHHHHHGHHHHHHHGHHHGGHHHHHHHHHGGGGGHHGGGGGGGHHGGGGGGGGHHHHGGHHHHHHHHHHHHGGGGGGGGGGGGHHHHGGGGHGHHGGGGGGGGGGGGGGGGGGGGGGGGGGGGGGFFFFFFCFFFFFDFFFFFFFFFFFFFDFFFFFFFFFFFFFFFFFFFFFDFAFF;9BFFFB;B;9FB;
@M05620:45:000000000-G6HP7:1:1101:12733:12676 1:N:0:159
CATCCTGACCCTGAAGTACCCCATTGAGCATGGCATCGTCACCAACTGGGACGACATGGAGAAGATCTGGCACCACACCTTCTACAACGAGCTGCGCGTGGCCCCGGAGGAGCACCCAGTGCTGCTGACCGAGGCCCCCCTGAACCCCAAGGCCAACAGAGAGAAGATGACTCAGGTGAGGCTCGGCCGACGCCCGTGCTCCTCCCGTCCTTTCCCCAGTCATTTTCTGCCCGGCTTGATTTCTGACATTT
+
DDDDDFFFFFFFGGGGGGGGGGGHHHHHHHHHHHHHHGHHHGHHHGHHHHHHGGGGGHHHHHHHHHHHHHHHHGHHHGGHHHHHHHHHGGGGGHHGGGGGGGHHGGGGGGGGHHHHGGGHHHHHHHHHHHGGGGGGGGGGGGHHHHGGGGHGHHGGGGGGGGGGGGGGGGGGGGGGGGGGGGGGFFFFFFFFFFFFBADFFFFFFFFEFFFFFFFFFFFBFFFFFFFFFFFFFAFFFFFFFFFFB:BFFF0
@M05620:45:000000000-G6HP7:1:1101:11037:12677 1:N:0:159
CATCCTGACCCTGAAGTACCCCATTGAGCATGGCATCGTCACCAACTGGGACGACATGGAGAAGATCTGGCACCACACCTTCTACAACGAGCTGCGCGTGGCCCCGGAGGAGCACCCAGTGCTGCTGACCGAGGCCCCCCTGAACCCCAAGGCCAACAGAGAGAAGATGACTCAGGTGAGGCTCGGCCGACGCCCGTGCTCCTCCCGTCCTTTCCCCAGTCATTTTCTGCCCGGCTTGATTTCTGACATTA
+
CCCCCFFFFFFFGGGGGGGGGGGHHHHHHHHHHHHHHGHHHGHHHGHHHHHHGGGGGHHHHHHHHHHHHHHHHGHHHGGHHHHHHHHHGGGGGHHGGGEGGGHHGGGGGGGGHHHHGGHHHHHHHHHHHHGGGGGGGGGGGGHHHHGGGGHGHHGGGGGGGGGGGGGGGGGGGGGGGGGGGGGGFFFFFFFFFFFFBDDEFFFFFFFFFFDFFFFFFFFFFFFFFFFFFFFFFAFFFFFFFFFFFFFFFF0
@M05620:45:000000000-G6HP7:1:1101:18661:12715 1:N:0:159
ATCTCTATCTCCTAAAAACCTGTTTAGATTTGGAGATAGACCTTCAGGTTTTTCATCATTTTCTGCATGAATTATACATTGACCACGTTCCAGCGTGGTCAGTTTGCAGCATTCTGTTATTTTGTTTGACAGAGTGTCTTGTTGAGAACATATGTAGGACATGATTTTTTCCTGCAACAGGGAAAATAAAGTATAAGTTTTAAAGATTTATTCTTTAATAAAGGATCTCAAAGCCAGCTTTAGAAAAAGGA
+
DEEDEFFFFFFFGGGGGGGGGGHHHHHHHHHHHHHHHHHHHHHHHHHHHHHGGHHHHIHHHHHIHHHHHHHHHHHHHHHHHHHHHHGHHHHHHHGGGGHHHHHHHHHHHHHHHHHHHHHHHHHHHHHHHHHHHHHHHHHHHHHHHHHHHHHHHHHHHHHHHHHHHHHHHGHHHHHHHHHHHGGHHHHHHHHHHHHHHGHHHHHHHHHHHHHHHHHHHHHHHHHHHHHHHHHHHHHHHGHHHHHHHHHHGGH
@M05620:45:000000000-G6HP7:1:1101:16668:12715 1:N:0:159
TACCTGTACTGGGGAAGCAATCGCCATTCCTACCCTAAAGATCGGAAGAGCACACGTCTGAACTCCAGTCACGTCGACGCATCTCGTATGCCGTCTTCTGCTTGAAAAAAAAAAAAAAAAAAAAAAAAATAAAAAGAAAAGGACTGATAGAAAAATAAGAGAGTAAAAAAAAAGAAGGTAATAGGAGTTGAATAGTAGAGGTGCGACAGATAAACAGACGGAGAATAGGGGAGGAGAACAGAATATGATTA
+
DDDDDFFFFFFFGGGGGGGGGGGGGGGHHHHHHHHHGHHHHHHHGGGGHHHHHHHGHHHGGGHHHHHHHHHHGGHGGGGGGFFHHHGDHHHHGGGHGHHHHHHHGHHHHGGGGGB><---<-:-<---<.:0000...///././.0000000/.<00000/.:00000----.../.0000:000///00:000<0000/090-.9--/000<00//.-...-.0000...--9...0///<00000000
@M05620:45:000000000-G6HP7:1:1101:24398:12717 1:N:0:159
CATCCTGACCCTGAAGTACCCCATTGAGCATGGCATCGTCACCAACTGGGACGACATGGAGAAGATCTGGCACCACACCTTCTACAACGAGCTGCGCGTGGCCCCGGAGGAGCACCCAGTGCTGCTGACCGAGGCCCCCCTGAACCCCAAGGCCAACAGAGAGAAGATGACTCAGGTGAGGCTCGGCCGACGCCCGTGCTCCTCCCGTCCTTTCCCCAGTCATTTTCTGCCCGGCTTGATTTCTGACATTA
+
CCCCCFFFFFFFGGGGGGGGGGGGHHHHHHHHHHHHHGHHHGHHHGHHHHHHGGGGGHHHHHHHHHHHHHGHHGHHHGGHHHHHHHHHGGGGGHHGGGGGGGHHGGGGGGGGHHHHGGGGHHHHHHHHHHGGGGGGGGGGGGHHHHGGGGHGHHGGGGGGGGGGGGGGGGGGGGGGGGGGGGGGFFFFFFFFFFFF=DDFFFFFFFFFDDDBFFFFFFFFFFFFFFFEFFFFD=CFFAFFBFFFF/BFFF/
@M05620:45:000000000-G6HP7:1:1101:20592:12719 1:N:0:159
CATCCTGACCCTGAAGTACCCCATTGAGCATGGCATCGTCACCAACTGGGACGACATGGAGAAGATCTGGCACCACACCTTCTACAACGAGCTGCGCGTGGCCCCGGAGGAGCACCCAGTGCTGCTGACCGAGGCCCCCCTGAACCCCAAGGCCAACAGAGAGAAGATGACTCAGGTGAGGCTCGGCCGACGCCCGTGCTCCTCCCGTCCTTTCCCCAGTCATTTTCTGCCCGGCTTGATTTCTGACATTA
+
CCCCCFFFFFFFGGGGGGGGGGGHHHHHHHHHHHHHHGHHHGHHHGHHHHHHGGGGGHHHHHHHHHHHHHHHHGHHHGGHHHHHHGHHGGGGGHHGGGEGGGHHGGGGGGGGHHHHGGHGHHHHHHHHHHGGGGGGGGGGGGHHHHGGGGHGHHGGGGGGGGGGGGGGGGGGGGGGGGGGGGGGFFFFFFFFFFFF@DFFFFFFFFFAFFFBFFFFFFFFFFFFFFFFFFFEDCFFABAFFFFFFFFFFF0
@M05620:45:000000000-G6HP7:1:1101:18677:12722 1:N:0:159
ATCTCTATCTCCTAAAAACCTGTTTAGATTTGGAGATAGACCTTCAGGTTTTTCATCATTTTCTGCATGAATTATACATTGACCACGTTCCAGCGTGGTCAGTTTGCAGCATTCTGTTATTTTGTTTGACAGAGTGTCTTGTTGAGAACATATGTAGGACATGATTTTTTCCTGCAACAGGGAAAATAAAGTATAAGTTTTAAAGATTTATTCTTTAATAAAGGATCTCAAAGCCAGCTTTAGAAAAAGGA
+
AAAAAFFFFFFFFGFDFGGGGFHHFGFEGFFF5FHGCAGHDGFHHFHHFEGFFHHHHFHHHHHGGHHFHEGHDGHFGHHHHEFGEGEHHFGEFFGEEEGFFHFDGGHHHHHFEGGFGHFHHHFHBGGHFFFHHGHHHEHHHHHHHHGFHHGFEGBFGGECCGHHGHHHGCCFHFCGHGFCGEEFECGFHDGFFHFGFGFFHGHGFFGHHHHGHGHGFGHHHFFBBDG0=DGDGHC:CEHFC:C:CGGFDDG
@M05620:45:000000000-G6HP7:1:1101:15484:12725 1:N:0:159
TACCTGTACTGGGGAAGCATTTGAATATCCCCCCATGGTGATGGGGACGGAGAACTGCTCCATAAACACAGGCAACGTGCCTAACTTTCCCGGGAAGATGAAGTCAAAGAGCGACCACAGCTCTTCGGAGGTTATTTTGCATCGGTGAGCCAGACAGAATGATCCGATGAGGGGTGCGAAACTATTTGAGGAAAGGAAGCACCTTTTTATTAAATTTACCTTTTAGCAATCGCCATTCCTACCCTAAAGAT
+
CCCCDFFFFFFFGGGGGGGGGGHHHHHHHHHGGGGHHHGHHHHHHGGGGGGGGHHHHHHHHHHHHHHHHHHHGHHHGHHHHHHHHHHHHHHGGGGGGHHHHHHHHHHHHHHHGGGGGHHHHHHHHHHGGGGGHHHHHHHHGHHGGEGGHHHHHHGHHHHHHHHHHHGGGHHHGGCEGGGGGGHGGGGHGGGFGGFFFGGGGGFFFFFFFFFFFFFFFFFFFFFFFFFFFFFFFFFEFFFFFFFFFFFFFFF
@M05620:45:000000000-G6HP7:1:1101:18653:12732 1:N:0:159
ATCTCTATCTCCTAAAAACCTGTTTAGATTTGGAGATAGACCTTCAGGTTTTTCATCATTTTCTGCATGAATTATACATTGACCACGTTCCAGCGTGGTCAGTTTGCAGCATTCTGTTATTTTGTTTGACAGAGTGTCTTGTTGAGAACATATGTAGGACATGATTTTTTCCTGCAACAGGGAAAATAAAGTATAAGTTTTAAAGATTTATTCTTTAATAAAGGATCTCAAAGCCAGCTTTAGAAAAAGGA
+
CCCCCFFFFFFFGGGGGGGGGGHHHHHHHHHHHHHHHHHHHHHHHHHHHHHGGHHHHHIIIHHHIHHHHHHHHHHHHHHHHHHHHHGHHHHHHHGGGGHHHHHHHHHHHHHHHHHHHHHHHHHHHHHHHHGHHHGHHHHHHHHHHHHHHHHHHHHHHHHHHHHHHHHHHGHHHHHHHHHHHGGHHHHHHGHGGHHGHGHHHHHHHHHHHHHHHHHHHHHHHHHGHHHHHHGHHHHFHGHHHHHHHGHGGGH
@M05620:45:000000000-G6HP7:1:1101:15490:12741 1:N:0:159
TACCTGTACTGGGGAAGCATTTGAATATCCCCCCATGGTGATGGGGACGGAGAACTGCTCCATAAACACAGGCAACGTGCCTAACTTTCCCGGGAAGATGAAGTCAAAGAGCGACCACAGCTCTTCGGAGGTTATTTTGCATCGGTGAGCCAGACAGAATGATCCGATGAGGGGTGCGAAACTATTTGAGGAAAGGAAGCACCTTTTTATTAAATTTACCTTTTAGCAATCGCCATTCCTACCCTAAAGAT
+
DDDDDFFFFFFFGGGGGGGGGGHHHHHHHHHGGGGHHHGHGHHHHGGGGGGGGHHHHHHHHHHHHHHHHHHHGHHHGHHHHHHHHHHHHHHGGGGGGHHHHHHHHHHHHHHHGGGGGHHHHHHHHHHGGGGEHHHHHHHHGHHGGGGGHHHHHHGHHHHHHHHHHHGGGHHHGGEEGGDGGGGGGGHHEGGFGFFGGFGGGGFFFFFFFFFFFFFFFFFFFFFFFFFFFFFFFFFEFFFFFFFFFFFFFFF
@M05620:45:000000000-G6HP7:1:1101:8579:12743 1:N:0:159
CATCCTGACCCTGAAGTACCCCGGCTTGATTTCTGACATTAGATCGGAAGAGCACACGTCTGAACTCCAGTCACGTCGACGCATCTCGTATGCCGTCTTCTGCTTGAAAAAAAAAAAAAAAAAATAACAGAAAAAGAAAAAATGAATACAAAATAAAGAAAAAAAATAGATAAGAAGTAAATATATACAAGTAGACTAAGTAAATGTAACACAAGATCACGAGAGGTACTATGATCGAGACTTATTAATGA
+
DDDDDFFFFFFFGGGGGGGGGGGGGGGGHHHHHHHHHHHHHHGHHHGGGGHHHHHHHGGHHGHGHHHHHHHHHGGGHGFGGGGFEHHHGGHHHHGGGHGHHHHHHHHGHHHGGGGG>/>-<<--.00000/00/.:..//.-.00000:000.00;00:./:.9--.00:000000/00000:;0000000:0000000:000:00;00000.../000:..-9-.00000:0000.....0:00000;0;
@M05620:45:000000000-G6HP7:1:1101:25519:12782 1:N:0:159
CATCCTGACCCTGAAGTACACTCTTTCCCTACACGACGCTCTTCCGGCTTGATTTCTGACATTAGATCGGAAGAGCACACGTCTGAACTCCAGTCACGTCGACGCATCTCGTATGCCGTCTTCTGCTTGAAAAAAAAAAAAAATACACAAATCCCCCCCATCCGTTCTCCTTTTATTTCCGCATCCCTCTTCTCTCCCCTCTCAAGAACCACCCCCCTTACCACTCGCCCCTGCTCGCACCTCCCCCTCCC
+
DDDDDFFFFFFFGGGGGGGGGGHHHHHHHHGHHHGGGGGGGHHHHGGGGGGHHHHHHHGHGHHHHHHHHGGGGHHHHHHHGHHHGHHHHHHHHHHHHGGHGGGGGGGGGHHFGHHHHGFCHGHHHHFHHCGHHHGGGGF<---.000:0..00009.---//:..0/.0:0000:00000.;-.-:.0//000000//././/0000//::...;;--.00/:0B/.--.-..;0;:----/.....-;.9
@M05620:45:000000000-G6HP7:1:1101:25518:12826 1:N:0:159
TACCTGTACTGGGGAAGAGTGTAGCAATCGCCATTCCTACCCTAAAGATCGGAAGAGCACACGTCTGAACTCCAGTCACGTCGACGCATCTCGTATGCCGTCTTCTGCTTGAAAAAAAAAAAAAAAAAAAGAAAAAAAAAGAAATCATATCTAAAAACAAAAAAAAAACAAAAGAAAATAAGCACATTAAATACCGAGCGAATATATCATCAAACCAAATTATGACTCATGACGTGCAACCAGTACAACGC
+
EEEEEFFFFFFFGGGGGGGGGGHHHHHHHGGGGGHHHHHHHHHHHHHGHHHGGGGHHHGHHHGHHHGHHHHHHHHGHHHGGHGGGGGGGGHHHGGHHHHGGGHGHHHGHHHHHHHHGGGGDC><>-----...:/.-9--.<./<101111111:0<..<F?.--<--...../../<101101</111111:0<..<-----<11111111000<9.<01011111101110.....10...11111<--
@M05620:45:000000000-G6HP7:1:1101:27683:12849 1:N:0:159
CATCCTGACCCTGAAGTACCCCATTGAGCATGGCATCGTCACCAACTGGGACGACATGGAGAAGATCTGGCACCACACCTTCTACAACGAGCTGCGCGTGGCCCCGGAGGAGCACCCAGTGCTGCTGACCGAGGCCCCCCTGAACCCCAAGGCCAACAGAGAGAAGATGACTCAGGTGAGGCTCGGCCGACGCCCGTGCTCCTCCCGTCCTTTCCCCAGTCATTTTCTGCCCGGCTTGATTTCTGACATTA
+
DDDDDFFFFFFFGGGGGGGGGGGHHHHHHHHHHGHHHGHHHGHHHGHHHHHHGGGGGHHHHHHHHHHHHHHHHGHHHGGHHHHHHHHHGGGGGHHGGGGGGGHHGGGGGGGGHHHHGGHGHHHHHHHHHHGGGGGGGGGGGGGHHHGGGGHGHHGGGGGGGGGGGGGGGGGGGGGGGGGGGGGGFFFFFFFFFFFFBDF.FFFFFFFEDFFFFFFFFFFFFFFFFFHFFFFFFFFFFFAFFFFFFBFFFF0
@M05620:45:000000000-G6HP7:1:1101:27670:12870 1:N:0:159
CATCCTGACCCTGAAGTACCCCATTGAGCATGGCATCGTCACCAACTGGGACGACATGGAGAAGATCTGGCACCACACCTTCTACAACGAGCTGCGCGTGGCCCCGGAGGAGCACCCAGTGCTGCTGACCGAGGCCCCCCTGAACCCCAAGGCCAACAGAGAGAAGATGACTCAGGTGAGGCTCGGCCGACGCCCGTGCTCCTCCCGTCCTTTCCCCAGTCATTTTCTGCCCGGCTTGTTTTCTAACATTA
+
AAAAAFFFFFFFGGG1GGEFEEEGDGHHHFFDEGHHHGHHHFHHHGFGHHGHGGGEEFFBGHHHF1G2D1FFHCFHGGGHHH1GHFFGEGAEEHFEEEEG?@GHGE/CGCCEHFHHAFCFB1FGHHHGGHGC<@-.ACCCGCBFHCEGC..E.GGGEGBFB/A.CB/BBFFFFFF/F/CA?A.9->?--@-;-@@;;AA-BFFFB--99:ABBB9/--;BBBFFFBFFFFFF?--@---/-;BF/;//9F/
@M05620:45:000000000-G6HP7:1:1101:6612:12880 1:N:0:159
TACCTGTACTGGGGAAGCGTGTAGCAATCGCCATTCCTACCCTAAAGATCGGAAGAGCACACGTCTGAACTCCAGTCACGTCGACGCATCTCGTATGCCGTCTTCTGCTTGAAAAAAAAAAAAAAAAACAAAGAGTGATATAGATATCACACAACTATAATAACAAGAAATAAATCGCTATATGTGACCTTACTGTTAAAATCTGGAATTGTTGAACGTACCAGTAGTGCCGAGACTGTGAGTCGTTGAAC
+
CBBCDFFFFFFFGGGGGGGGGGHHHHHHHGGGGGHHHHGHHHHHHHHHHHHGGGGHHHGHGHGHHHGGGHHHHGHHHHHGHHGGGGGGGGHHHGGHHHHGFGHGHHHGHHGHHHHHGGGGG/>><-<-<...///0000<000000<00000...00000000000///:000<00...9.0000<B0000:00000000000000:00<000.0:0.....00000</00----.00000<00-<./.00
@M05620:45:000000000-G6HP7:1:1101:4548:12886 1:N:0:159
ATCTCTATCTCCTAAAAACCTGTTTAGATTTGGAGATAGACCTTCAGGTTTTTCATCATTTTCTGCATGAATTATACATTGACCACGTTCCAGCGTGGTCAGTTTGCAGCATTCTGTTATTTTGTTTGACAGAGTGTCTTGTTGAGAACATATGTAGGACATGATTTTTTCCTGCAACAGGGAAAATAAAGTATAAGTTTTAAAGATTTATTCTTTAATAAAGGATCTCAAAGCCAGCTTTAGAAAAAGGA
+
AAABBFFFFFFFGGBGGGGGGGHHHHGHHHHHHHHHHHHHHHHHHHHHHHHGGHHHHHHHHHHHHHGHHGHHHHHHHHHHHGHHGHGHHHHHHHGEGGGHGEHHHHHHHHHHGHHHHHGHHGHHHHHHGHHHHHHHHHHHHHHHFGHHHHHHHHHFGHHHHHHHHHHHHGHHHHHHBGHHHGGHGHGGGGGGGGGHHGGHHHFGGGHHHHHHHHHHHHHHHHFHHHFHHGHHHHGHHGGHHHHFGHHGGGH
@M05620:45:000000000-G6HP7:1:1101:4531:12902 1:N:0:159
ATCTCTATCTCCTAAAAACCTGTTTAGATTTGGAGATAGACCTTCAGGTTTTTCATCATTTTCTGCATGAATTATACATTGACCACGTTCCAGCGTGGTCAGTTTGCAGCATTCTGTTATTTTGTTTGACAGAGTGTCTTGTTGAGAACATATGTAGGACATGATTTTTTCCTGCAACAGGGAAAATAAAGTATAAGTTTTAAAGATTTATTCTTTAATAAAGGATCTCAAAGCCAGCTTTAGAAAAAGGA
+
BBBABFFFFFFFGGGGGGGGGGHHHHHHHHHHHHHHHHHHHHHHHHHHHHHGGHHHHHHHHHHHHHHHHGHHHHHHHHHHHHHHHHGHHHHHHHGFGGHHHHHHHHHHHGHHHHHHHHHHHHHHHHHHHHGHGHHHHHHHHGHHGHHHHHHHHHHHHHHHHHHGHHHHHGHHHHHHEHHHHGGHHHHHGFHHHHHHG>FHHHGFHGHHHHHHHHHHFFHFHHHHHHHHGHHHHHHGHGHHHGGCGCGHGG/
@M05620:45:000000000-G6HP7:1:1101:4556:12907 1:N:0:159
ATCTCTATCTCCTAAAAACCTGTTTAGATTTGGAGATAGACCTTCAGGTTTTTCATCATTTTCTGCATGAATTATACATTGACCACGTTCCAGCGTGGTCAGTTTGCAGCATTCTGTTATTTTGTTTGACAGAGTGTCTTGTTGAGAACATATGTAGGACATGATTTTTTCCTGCAACAGGGAAAATAAAGTATAAGTTTTAAAGATTTATTCTTTAATAAAGGATCTCAAAGCCAGCTTTAGAAAAAGGA
+
DDDCDFFFFFFFGGGGGGGGGGHHHHHHHHHHHHHHHHHHHHHHHHHHHHHGGHHHHHHHHHHIIHHHHHHHHHHHHHHHHHHHHHGHHHHHHHGGGGHHHHHHHHHHHHHHHHHHHHHHHHHHHHHHHHHHHHHHHHHHHHHHHHHHHHHHHHHHHHHHHHHHHHHHHGHHHHHHHHHHHGGHHHHHHHHHHHHHHHHHHHHHHHHHHHHHHHHHHHHHHHHHHHHHHHHHHHHHHGHHHHHGHHHHGGH
@M05620:45:000000000-G6HP7:1:1101:7369:12955 1:N:0:159
ATCTCTATCTCCTAAAAACCTGTTTAGATTTGGAGATAGACCTTCAGGTTTTTCATCATTTTCTGCATGAATTATACATTGACCACGTTCCAGCGTGGTCAGTTTGCAGCATTCTGTTATTTTGTTTGACAGAGTGTCTTGTTGAGAACATATGTAGGACATGATTTTTTCCTGCAACAGGGAAAATAAAGTATAAGTTTTAAAGATTTATTCTTTAATAAAGGATCTCAAAGCCAGCTTTAGAAAAAGGA
+
BCCBCFFFFFFFGGGGGGGGGGHHHHHHHHHHHHHHHHHHHHHHHHHHHHHGGHHHHHHHHHIHIHHHHHHHHHHHHHHHHHHHHHGHHHHHHHGFGGHHHHHHHHHHHHGHHHHHHHHHHHHHHHHHGHGHHHGHHHHHHHHHHHGHHHHHHHHHHHHHHHHHHHHHHGHHHHHHHHHHHGGGHHGHHHHHHHHGHFGHHHHHHHHHHHHHHHHHHHHHHGHHHHHGHFHHHHHHHGHHHHHGHHGFGGH
@M05620:45:000000000-G6HP7:1:1101:23208:12960 1:N:0:159
TACCTGTACTGGGGAAGCATTTGAATATCCCCCCATGGTGATGGGGACGGAGAACTGCTCCATAAACACAGGCAACGTGCCTAACTTTCCCGGGAAGATGAAGTCAAAGAGCGACCACAGCTCTTCGGAGGTTATTTTGCATCGGTGAGCCAGACAGAATGATCCGATGAGGGGTGCGAAACTATTTGAGGAAAGGAAGCACCTTTTTATTAAATTTACCTTTTAGCAATCGCCATTCCTACCCTAAAGAT
+
BBBBBFFFFFFFGGGGGGGGGGHHHHHHHHHGGGGHHHHHHHHHHGGGGGGGGHHHHHHHFHHHGHHHHHHHGHHHGHHHHHHFHGHHHHHGGGFGGGHHHHHHHHHHHHHHGGGGGHHHHHHHHGHGGGGEHHHHHHHHGHHGGGGGHHHHHHGHHHHHHHHHHHGGGHGHGGCCFGGGGCGFGGGGGGGFFFFFFBFEFGFFFFFFFFFFFFFFFFFFFFFFFFFEFFFFEFFFFFFFEFAFFFFFFFB
@M05620:45:000000000-G6HP7:1:1101:7351:12963 1:N:0:159
ATCTCTATCTCCTAAAAACCTGTTTAGATTTGGAGATAGACCTTCAGGTTTTTCATCATTTTCTGCATGAATTATACATTGACCACGTTCCAGCGTGGTCAGTTTGCAGCATTCTGTTATTTTGTTTGACAGAGTGTCTTGTTGAGAACATATGTAGGACATGATTTTTTCCTGCAACAGGGAAAATAAAGTATAAGTTTTAAAGATTTATTCTTTAATAAAGGATCTCAAAGCCAGCTTTAGAAAAAGGA
+
DDDDDFFFFFFFGGGGGGGGGGHHHHHHHHHHHHHHHHHHHHHHHHHHHHHGGHHHHIHHHHIIHHHHHHHHHHHHHHHHHHHHHHGHHHHHHHGGGGHHHHHHHHHHHHHHHHHHHHHHHHHHHHHHHHHHHHHHHHHHHHHHHHHHHHHHHHHHHHHHHHHHHHHHHGHHHHHHHHHHHGGHHHHHHHHHHHHHHHHHHHHHHHHHHHHHHHHHHHHHHHHHHHHHHHHHHHHHHGHHHHHGHHHHGGH
@M05620:45:000000000-G6HP7:1:1101:2823:13019 1:N:0:159
CATCCTGACCCTGAAGTACCCCATTGAGCATGGCATCGTCACCAACTGGGACGACATGGAGAAGATCTGGCACCACACCTTCTACAACGAGCTGCGCGTGGCCCCGGAGGAGCACCCAGTGCTGCTGACCGAGGCCCCCCTGAACCCCAAGGCCAACAGAGAGAAGATGACTCAGGTGAGGCTCGGCCGACGCCCGTGCTCCTCCCGTCCTTTCCCCAGTCATTTTCTGCCCGGCTTGATTTCTGACATTA
+
CCCCCFFFFFFFGGGGGGGGGGGHHHHHHHHHHHHHHGHHHGHHHGHHHHHHGGGGGHHHHHGHHHHGHHHHHGHHHGGHHHHHHHHHGGGGGHHGGGEGGGFHGGGGGGGGHHHHGGHGHHHHHHHHHHGGGGGGGGGGGGHHHHGGGGHGHHGGGGGGGGGGGGGGGGGGGGGGGGGGGGGGFFFFFFFFFFFF@FFFFFFFFFFEFFFFFFFFFFFFFFFFFFFFFFFFFFFFFF?FFFFFFFFFFF0
@M05620:45:000000000-G6HP7:1:1101:3693:13025 1:N:0:159
CATCCTGACCCTGAAGTACCCCATTGAGCATGGCATCGTCACCAACTGGGACGACATGGAGAAGATCTGGCACCACACCTTCTACAACGAGCTGCGCGTGGCCCCGGAGGAGCACCCAGTGCTGCTGACCGAGGCCCCCCTGAACCCCAAGGCCAACAGAGAGAAGATGACTCAGGTGAGGCTCGGCCGACGCCCGTGCTCCTCCCGTCCTTTCCCCAGTCATTTTCTGCCCGGCTTGATTTCTGACATTA
+
CCCDDFFFFFFFGGGGGGGGGGGHHHHHHHHHHHHHHGHHHGHHHGHHHHHHGGGGGHHHHHHHGHHHHHHHHGHHHGGHHHHHHHHHGGGGGHHGGGGGGGHHGGGGGGGGHGHHGGHHHHHHHHHHHHGGGGGGGGGC@CGFHHG?EAC.G.C99:/::/:A:::BBB:000;FFFBFAE..@>EDAA;DFFC;-9.;BB:FF?D:AAFFEFFFF/90:0BFFFBB0FF?D;;D-@.BFF00:0:0;B0
@M05620:45:000000000-G6HP7:1:1101:2843:13025 1:N:0:159
CATCCTGACCCTGAAGTACCCCATTGAGCATGGCATCGTCACCAACTGGGACGACATGGAGAAGATCTGGCACCACACCTTCTACAACGAGCTGCGCGTGGCCCCGGAGGAGCACCCAGTGCTGCTGACCGAGGCCCCCCTGAACCCCAAGGCCAACAGAGAGAAGATGACTCAGGTGAGGCTCGGCCGACGCCCGTGCTCCTCCCGTCCTTTCCCCAGTCATTTTCTGCCCGGCTTGATTTCTGACATTA
+
BABBBFB5CFFF44E4FGGGGGGHHFHFGFHBGGGHFEHHCEHCAEH332BF0AEEGHGHFHHHFHGFGGGFHGHHHGGHHHHFHFHH>FEEF3FEEGE?EEHGG?//<??/FGHHGGEGFFHFGG1GFG/A@?DEGGGGGCFHHHGGGGEEHHGGGGFBB/FEFFGGFFFGFGBCFFFF?CEFBBFFB;B;B?B9@.9ABFFFFF.EDFFFFFFFFFDFF/FFFFFFFFFF9-;@@>.BFFFB//;FFF/
@M05620:45:000000000-G6HP7:1:1101:25242:13033 1:N:0:159
CATCCTGACCCTGAAGTACCCCATTGAGCATGGCATCGTCACCAACTGGGACGACATGGAGAAGATCTGGCACCACACCTTCTACAACGAGCTGCGCGTGGCCCCGGAGGAGCACCCAGTGCTGCTGACCGAGGCCCCCCTGAACCCCAAGGCCAACAGAGAGAAGATGACTCAGGTGAGGCTCGGCCGACGCCCGTGCTCCTCCCGTCCTTTCCCCAGTCATTTTCTGCCCGGCTTGATTTCTGACATTA
+
CCCCCFFFFFFFGGGGGGGGGGGHHHHHHHHHHHHHHGHHHGHHHGHHHHHHGGGGGHHHHHHHHHHHHHHHHGHHHGGHHHHHHHHHGGGGGHHGGGGGGGHHGGGGGGGGHHHHGGHHHHHHHHHHHHGGGGGGGGGGGGGHHHGGGGHGHHGGGGGGGGGGGGGGGGGGGGGGGGGGGGGGFFFFFFFFFFFFFFFFFFFFFFFFFFFFFFFFFFFFFFFFFFFFFFFFFFFFFFFFFFFFFEFFFF9
@M05620:45:000000000-G6HP7:1:1101:21359:13041 1:N:0:159
ATCTCTATCTCCTAAAAACCTGTTTAGATTTGGAGATAGACCTTCAGGTTTTTCATCATTTTCTGCATGAATTATACATTGACCACGTTCCAGCGTGGTCAGTTTGCAGCATTCTGTTATTTTGTTTGACAGAGTGTCTTGTTGAGAACATATGTAGGACATGATTTTTTCCTGCAACAGGGAAAATAAAGTATAAGTTTTAAAGATTTATTCTTTAATAAAGGATCTCAAAGCCAGCTTTAGAAAAAGGA
+
CCCCDFFFFFFFGGGGGGGGGGHHHHHHHHHHHHHHHHHHHHHHHHHHHHHGGHHHHIHHHIHIIHHHHHHHHHHHHHHHHHHHHHGHHHHHHHGGGGHHHHHHHHHHHHHHHHHHHHHHHHHHHHHHHHHHHHHHHHHHHHHHHHHHHHHHHHHHHHHHHHHHHHHHHGHHHHHHHHHHHGGHHHHHHHHHHHHHHHHHHHHHHHHHHHHHHHHHHHHHHHHHHHHHHHHHHHHHHGHHHHHFGHHHGGH
@M05620:45:000000000-G6HP7:1:1101:25256:13045 1:N:0:159
CATCCTGACCCTGAAGTACCCCATTGAGCATGGCATCGTCACCAACTGGGACGACATGGAGAAGATCTGGCACCACACCTTCTACAACGAGCTGCGCGTGGCCCCGGAGGAGCACCCAGTGCTGCTGACCGAGGCCCCCCTGAACCCCAAGGCCAACAGAGAGAAGATGACTCAGGTGAGGCTCGGCCGACGCCCGTGCTCCTCCCGTCCTTTCCCCAGTCATTTTCTGCCCGGCTTGATTTCTGACATTT
+
CCCCCFFFFFFFGGGGGGGGGGGHHHHHHHHHHHGGHGHHFGHHHGHHHHHHGGGGGHHHHGHHHHHHHHHHHGGHHGGHHHHHHHHHGGGGGHHGGGGGGGHHGGGGGGGGHHHHGGHHHHHHHHHHHHGGGGGGGGGGGGHHHHGGGGHGHHGGGGGGGGGGGGGGGGGGGGGGGGGGGGGGFFFFFFFFFFFFFFFEFFFFFFFEDFFFFFFFFEFFFFFFFFFFFFFFFAFFFAAFFFFF9:F/BF/
@M05620:45:000000000-G6HP7:1:1101:26771:13087 1:N:0:159
TACCTGCAATGGGGAAGCATTTGAATATCCCCCCATGGTGATGGGGACGGAGAACTGCTCCATAAACACAGGCAACGTGCCTAACTTTCCCGGGAAGATGAAGTCAAAGAGCGACCACAGCTCTTCGGAGGTTATTTTGCATCGGTGAGCCAGACAGAATGATCCGATGAGGGGTGCGAAACTATTTGAGGAAAGGAAGCACCTTTTTATTAAATTTACCTTTTAGCAATCGCCATTCCTACCCTAAAGAT
+
BCCCCFFFDDFFGGGGGGGGGGHHHGHHHHHGGGGHHHGGGHHFHGFGGGGGEHHHHGFHHHHHHHHGHHHHGHHHGHHHHHHBGHHHHHHGGGGGGAGHHFHGGFHHBHHHGCGGGHGHEHFHFFHGEADEGFFHHHFHFHHGG<EFGHGHHHGHHHGHHGHHHHDGGHHHGGEDGGGGGGGGGGGGGFGGGFGGGBCEBFFFFFFFFFFFFFFFFFFFFFFFFFFEBBBE?D.;BFFFBFFFFFFFFFB
@M05620:45:000000000-G6HP7:1:1101:5020:13112 1:N:0:159
TACTTGTACTGGGGAAGCATTTGAATATCCCCCCATGGTGATGGGGACGGAGAACTGCTCCATAAACACAGGCAACGTGCCTAACTTTCCCGGGAAGATGAAGTCAAAGAGCGACCACAGCTCTTCGGAGGTTATTTTGCATCGGTGAGCCAGACAGAATGATCCGATGAGGGGTGCGAAACTATTTGAGGAAAGGAAGCACCTTTTTATTAAATTTACCTTTTAGCAATCGCCATTCCTACCCTAAAGAT
+
AAABBFFFFFFFCGFGEGFGGGGHHHHHHHHGGGGHHHHHHHHGHEFEEFGEEHHHGHHHHGHGHHHHHHHHGHHHGHHHHHHFHHHHHHHGGGCGGGHHHHHHHHHHHHHGGGGGGHHHEHHHHGHGGGG?GGHHHHHEFHFGGADGGHHHHHGHHGHHFBGHHF?EGHHG.C;@FGGFAFFGGGGFGGG9FFFF9FFFBFFFFFFFFFFFB/BF9F/BFFFFFFFE;9BAEFFFFFFFFF.99FFFFFB
@M05620:45:000000000-G6HP7:1:1101:5003:13121 1:N:0:159
TACTTGTACTGGGGAAGCATTTGAATATCCCCCCATGGTGATGGGGACGGAGAACTGCTCCATAAACACAGGCAACGTGCCTAACTTTCCCGGGAAGATGAAGTCAAAGAGCGACCACAGCTCTTCGGAGGTTATTTTGCATCGGTGAGCCAGACAGAATGATCCGATGAGGGGTGCGAAACTATTTGAGGAAAGGAAGCACCTTTTTATTAAATTTACCTTTTAGCAATCGCCATTCCTACCCTAAAGAT
+
BBBBCFFFFFFFGGGGGGGGGGHHHHHHHHHGGGGHHHGHHHHHHGGGGGGGGGHHHHHHHHHHHHHHHHHHGGHHGHHHHHHHHHHHHHHGGGGGGHHHGHHHHHHHHHHHGGGGGHHHHHHHHHHGGGGGHHHHHHHHHHHGGGGGHHHHHHGHHHHHHHHHHHFGGHHHGG;ADGFGGGGFGGGGGGGFFGGGGGGGFGFFFFFFFFFFFFFFFFFFFFFFFFFFFFFFEFFEFFFFFFAFFFFFFFF
@M05620:45:000000000-G6HP7:1:1101:5020:13132 1:N:0:159
TACTTGTACTGGGGAAGCATTTGAATATCCCCCCATGGTGATGGGGACGGAGAACTGCTCCATAAACACAGGCAACGTGCCTAACTTTCCCGGGAAGATGAAGTCAAAGAGCGACCACAGCTCTTCGGAGGTTATTTTGCATCGGTGAGCCAGACAGAATGATCCGATGAGGGGTGCGAAACTATTTGAGGAAAGGAAGCACCTTTTTATTAAATTTACCTTTTAGCAATCGCCATTCCTACCCTAAAGAT
+
ABCCCFFFFFFFGGGGGGGGGGHHHHHHHHHGGGGHHHHHHHHHHGGGGGGGGHHHHHHHHHHHHHHHHHHHGHHHGHHHHHHHHHHHHHHGGGGGGHHHHHHHHHHHHHHHGGGGGHHHHHHHHHHGGGGEHHHHHHHGHHHGEEGGHHHHHHGHHHHHHGHHHHGGGHHHGGEDGGGGGGGGGGGGGGGFGGGGGFFGGGFFFFFFFFFFFFFFFFFFFFFFFFFFFFFFFFFEFFFFFFFFFFFFFFF
@M05620:45:000000000-G6HP7:1:1101:7574:13159 1:N:0:159
CATCCTGACCCTGAAGTACCCCATTGAGCATGGCATCGTCACCAACTGGGACGACATGGAGAAGATCTGGCACCACACCTTCTACAACGAGCTGCGCGTGGCCCCGGAGGAGCACCCAGTGCTGCTGACCGAGGCCCCCCTGAACCCCAAGGCCAACAGAGAGAAGATGACTCAGGTGAGGCTCGGCCGACGCCCGTGCTCCTCCCGTCCTTTCCCCAGTCATTTTCTGCCCGGCTTGATTTCTGACATTT
+
DDDDDFFFFFFFGGGGGGGGGGGHHHHHHHHHHHHHHGHHHGHHHGHHHHHHGGGGGHHHHHHHHHHHHHHHHGHHHGGHHHHHHHHHGGGGGHHGGGGGGGHHGGGGGGGGHHHHGGHHHHHHHHHHHHGGGGGGGGGGGGHHHHGGGGHGHHGGGGGGGGGGGGGGGGGGGGGGGGGGGGGGFFFFFFFFFFFFBDD?FFFFFFFFFFFFFFFFFFFFFFFFFFFFFFFFDAFFFFAFFFFFF0FFFF0
@M05620:45:000000000-G6HP7:1:1101:22514:13184 1:N:0:159
CATCCTGACCCTGAAGTACCCCATTGAGCATGGCATCGTCACCAACTGGGACGACATGGAGAAGATCTGGCACCACACCTTCTACAACGAGCTGCGCGTGGCCCCGGAGGAGCACCCAGTGCTGCTGACCGAGGCCCCCCTGAACCCCAAGGCCAACAGAGAGAAGATGACTCAGGTGAGGCTCGGCCGACGCCCGTGCTCCTCCCGTCCTTTCCCCAGTCATTTTCTGCCCGGCTTGATTTCTGACATTA
+
DDDDDFFFFFFFGGGGGGGGGGGHHHHHHHHHHHHHHGHHHGHHHGHHHHHHGGGGGHHHHHHHHHHHHHHHHGHHHGGHHHHHHHHHGGGGGHHGGGGGGGHHGGGGGGGGHHHHGGHHHHHHHHHHHHGGGGGGGGGGGGHHHHGGGGHGHHGGGGGGGGGGGGGGGGGGGGGGHGGGGGGGFFFFFFFFFFFFFFFFFFFFFFFFFFFFFFFFFFFFFFFFFFFFFFFFFFFFFFAFFFFFFFFFFF0
@M05620:45:000000000-G6HP7:1:1101:4635:13186 1:N:0:159
TACCTGTACTGGGGAAGCATTTGAATATCCCCCCATGGTGATGGGGACGGAGAACTGCTCCATAAACACAGGCAACGTGCCTAACTTTCCCGGGAAGATGAAGTCAAAGAGCGACCACAGCTCTTCGGAGGTTATTTTGCATCGGTGAGCCAGACAGAATGATCCGATGAGGGGTGCGAAACTATTTGAGGAAAGGAAGCACCTTTTTATTAAATTTACCTTTTAGCAATCGCCATTCCTACCCTAAAGAT
+
BCBCCFFFFFFFGGGGGGGGGGHHHHHHHHHGGGGHHHGHHHHHHGGGGGGGGHHHHHHHHHHHHHHHHHHHGHHHGHHHHGHHHGHHHHHGGGGGGHHHHHHHHHHHHHHHGGGGGHHHHHHHHHHGGGGEHHHHHHHHGHHGG<EFHHHHHHGHHHHHHHHHHHGGGHHHGGDDGGGGGGGGGGGGGGGCFFFFFGGGGGFFFFFFFFFFFFFFFFFFFFFFFFFFFFFFFFFEFFFFFFFFFFFFFFF
@M05620:45:000000000-G6HP7:1:1101:8336:13207 1:N:0:159
ATCTCTATCTCCTAAAAACCTGTTTAGATTTGGAGATAGACCTTCAGGTTTTTCATCATTTTCTGCATGAATTATACATTGACCACGTTCCAGCGTGGTCAGTTTGCAGCATTCTGTTATTTTGTTTGACAGAGTGTCTTGTTGAGAACATATGTAGGACATGATTTTTTCCTGCAACAGGGAAAATAAAGTATAAGTTTTAAAGATTTATTCTTTAATAAAGGATCTCAAAGCCAGCTTTAGAAAAAGGA
+
CCCDDFFFFFFFGGGGGGGGGGHHHHHHHHHHHHHHHHHHHHHHHHHHHHHGGHHHHIHIIHHIIHHHHHHHHHHHHHHHHHHHHHGHHHHHHHGGGGHHHHHHHHHHHHHHHHHHHHHHHHHHHHHHHHHHHHHHHHHHHHHHHHHHHHHHHHHHHHHHHHHHHHHHHGHHHHHHHHHHHGGHHHHHHHHHHHHHHHHHHHHHHHHHHHHHHHHHHHHHHGHHHHHHHHHHHHHHHGHHHHHHHHHHGGH
@M05620:45:000000000-G6HP7:1:1101:4705:13213 1:N:0:159
TACCTGTACTGGGGAAGCGTGTAGCAATCGCCATTCCTACCCTAAAGATCGGAAGAGCACACGTCTGAACTCCAGTCACGTCGACGCATCTCGTATGCCGTCTTCTGCTTGAAAAAAAAAATCTCTTCTTTTCTTTTGCCTCGTTTCTCCCTCCCGCATGCTCCGCTGCGGGGTGCTCCCCTCTTTGCTTCACTGCAGCACCTTTTTATTCCCTTTCCCTTTTCTCACTCGCCCTTCCTCCCCTCCCGATC
+
BBBBBFFFFFFFGGGGGGGGGGHGHFHHHFGGGFHHHHHHHHHHHHHGHHHGGGFHHHHHHHEGHHGHHHHHHHHGHHHGHHGGGGGGFGHHHGGHHHGGEGHGHHHHHHHHGHHHGFGF/011?11111<<1?<1><>D1<....F1=D//<<.<--::<0GC.::;:?B--B?FFB/.DFA.//:///9///;B/;B..A;FFFF./;/://B9F/99//;/9B/99:.-;.::.9F//.9B9....:-
@M05620:45:000000000-G6HP7:1:1101:29193:13214 1:N:0:159
CATCCTGACCCTGAAGTACACTCTTTCCCTACACGACGCTCTTCCGGCTTGATTTCTGACATTAGATCGGAAGAGCACACGTCTGAACTCCAGTCACGTCGACGCATCTCGTATGCCGTCTTCTGCTTGAAAAAAAAAAAAAAAAAGAGACACAAGAATGACAAAAAGAATCATTGAAAAACGCTCAGACGAGCATCAGCATAGTCACACCAGAGGACGCTGTACATAGAGCACCTCAAGAGTACATGAAT
+
DDDDDFFFFFFFGGGGGGGGGGHHHHHHHHHHHHGGGGGGGHHHHGGGGGGHHHHHHHFHHHHHHHHHHGGGGHHGHHHHGHHHGHHHHHHHHHHHHGGHGGEEGGGGHHHFEGHHHGGDHGHHGHHHHFGHHHFFDGGC-:-:--../:/;//..//:00000/.....0000:00;00..--9:./00-----0:00000000000009.......--..:0000000000:./.0000.0;0:00:0:
@M05620:45:000000000-G6HP7:1:1101:9585:13217 1:N:0:159
CATCCTGACCCTGAAGTACCCCATTGAGCATGGCATCGTCACCAACTGGGACGACATGGAGAAGATCTGGCACCACACCTTCTACAACGAGCTGCGCGTGGCCCCGGAGGAGCACCCAGTGCTGCTGACCGAGGCCCCCCTGAACCCCAAGGCCAACAGAGAGAAGATGACTCAGGTGAGGCTCGGCCGACGCCCGTGCTCCTCCCGTCCTTTCCCCAGTCATTTTCTGCCCGGCTTGATTTCTGACATTT
+
CCCCCFFFFFFFGGGGGGGGGGGHHHHHHHHHHHHHHGHHHGHHHGHHHHHHGGGGGHHHHHHHHHHHHHHHHGHHHGGHHHHHHHHHGGGGGHHGGGGGGGHHGGGGGGGGHHHHGGGGHHHHHHHHHHGGGGGGGGGGGGHHHHGGGGHGHHGGGGGGGGGGGGGFGGGGGGGGGGGGGGFGFFFFFFFFFFFF@DDEFFFFFFFADFDFFFFFFFFFFBFFFFFFFFFFACFFFFAFFFFFFBFFFF0
@M05620:45:000000000-G6HP7:1:1101:15710:13223 1:N:0:159
CATCCTGACCCTGAAGTACCCCATTGAGCATGGCATCGTCACCAACTGGGACGACATGGAGAAGATCTGGCACCACACCTTCTACAACGAGCTGCGCGTGGCCCCGGAGGAGCACCCAGTGCTGCTGACCGAGGCCCCCCTGAACCCCAAGGCCAACAGAGAGAAGATGACTCAGGTGAGGCTCGGCCGACGCCCGTGCTCCTCCCGTCCTTTCCCCAGTCATTTTCTGCCCGGCTTGATTTCTGACATTA
+
CCDDDFFFFFFFGGGGGGGGGGGHHHHHHHHHHHHHHGHHHGHHHGHHHHHGGGGGGHHHHHHHHHHHHHHHHGHHHGGHHHHHHHHHGGGGGHHGGGGGGGHHGGGGGGGGHHHHGGHHHHHHHHHHHHGGGGGGGGGGGGHHHHGGGGHGHHGGGGGGGGGGGGGGGGGGGGGGGGGGGGGGFFFFFFFFFFFFFFFFFFFFFFFEDFDFFFFFFFDFFFFFFFFFFFFFDFFFFFAFFFFFFBFBFF0
@M05620:45:000000000-G6HP7:1:1101:1913:13266 1:N:0:159
ATCTCTATCTCCTAAAAACCTGTTTAGATTTGGAGATAGACCTTCAGGTTTTTCATCATTTTCTGCATGAATTATACATTGACCACGTTCCAGCGTGGTCAGTTTGCAGCATTCTGTTATTTTGTTTGACAGAGTGTCTTGTTGAGAACATATGTAGGACATGATTTTTTCCTGCAACAGGGAAAATAAAGTATAAGTTTTAAAGATTTATTCTTTAATAAAGGATCTCAAAGCCAGCTTTAGAAAAAGGA
+
CCCCCFFFFFFFGGGGGGGGGGGHHHHHHHHHHHHHHHHGHHHHHGHHHHHGGHHHHGHHIHIIHHHHHGHHHHHGHHHHHGHHHHGGHHHHHHGFGGHHGHHHHHGFHFGHHHHHHHGHHHHHGHHHHHFHGHGGGHHHHHHHHHEFHHHHHHHHHHHHFHHGHHHHHGHHHHHHHHGHHGGGHHHGHFHGFHGGHFHHHHHHHHHHHHHHHHHHHEHHGEHHHHHHFFFFHGCGGCFHHHHHGGFFGGF
@M05620:45:000000000-G6HP7:1:1101:1935:13269 1:N:0:159
ATCTCTATCTCCTAAAAACCTGTTTAGATTTGGAGATAGACCTTCAGGTTTTTCATCATTTTCTGCATGAATTATACATTGACCACGTTCCAGCGTGGTCAGTTTGCAGCATTCTGTTATTTTGTTTGACAGAGTGTCTTGTTGAGAACATATGTAGGACATGATTTTTTCCTGCAACAGGGAAAATAAAGTATAAGTTTTAAAGATTTATTCTTTAATAAAGGATCTCAAAGCCAGCTTTAGAAAAAGGA
+
BBBBBFFFFFFFGGGCGGGGGGHHHHHHHHHHFHHHHHGHHHHHHHGFHHHGGHHHHHHHHHHHFHHHHFHHHGHHHGHHHHGHHHFHGHHHGHGGE?GGHHHHHFHHHHHHHHHHHHFHHHHHHHHHHHHGGHHHHHHHHHHEFGHHHHHHHHHHHHHHHHHGHHHHHGHHHHHHHHHHEFGHHHHHHGHHGHHFGHGHHHHHHHHHHHHHHHHHHHHHFGDGHHHHHHHHFHHEFEHHHHFFCGGHD?G
@M05620:45:000000000-G6HP7:1:1101:8667:13277 1:N:0:159
CATCCTGACCCTGAAGTACCCCATTGAGCATGGCATCGTCACCAACTGGGACGACATGGAGAAGATCTGGCACCACACCTTCTACAACGAGCTGCGCGTGGCCCCGGAGGAGCACCCAGTGCTGCTGACCGAGGCCCCCCTGAACCCCAAGGCCAACAGAGAGAAGATGACTCAGGTGAGGCTCGGCCGACGCCCGTGCTCCTCCCGTCCTTTCCCCAGTCATTTTCTGCCCGGCTTGATTTCTGACATTT
+
DDDDDFFFFFFFGGGGGGGGGGGHHHHHHHHHHHHHHGHHHGHHHGHHHHHHGGGGGHHGHHHHHHHHHHHHHGHHHGGHHHHHHHHHGGGGGHHGGGGGGGHHGGGGGGGGHHHHGGHGHHHHHHHHHHGGGGGGGGGGGGHHHHGGGGHGHHGGGGGGGGGGGGGGGGGGGGGGGGFGGGGGFFFFFFFFFFFFDDFEFFFFFFFFFFDFFFFFFFFFFFFFFFFFFFFFFAFFFFFFFFFFFFFFFF0
@M05620:45:000000000-G6HP7:1:1101:18706:13302 1:N:0:159
AGATTACTGCAACAGTTCCCCCTGGACCTGGAAAAGTTTCTTGCCTGGCTTACAGAAGCTGAAACAACTGCCAATGTCCTACAGGATGCTACCCGTAAGGAAAGGCTCCTAGAAGACTCCAAGGGAGTAAAAGAGCTGATGAAACAATGGCAAGTAAGTCAGGCATTTCCGCTTTAGCACTCTTGTGGATCCAATTGAACAATTCTCAGCATTTGTACTTGTAACTGACAAGCCAGGGACAAAACAAAGAT
+
AAAABFFFFFFFGGBBFGGGGGGGHHHHGHHHHHGHGHHHHHHHHHHHHHHHHHHHHHHHHHHHHHHHHHHHHHHHHHHHHHHHHHHHHHHHHHGGEGHHHHHGHHHGGHHHHHHHHHHHHHHGGGGGHGHHHGHHHHGHHHHHHHHHHHHHHGHHHHHHHHHHHHHHHHGGGGGHGHHHHHHHHHHGHHHHGHHHHGHGGGHHHHHHHHHHHHFGHHHHHHHHHHHHGHHHHGGGFGGGGGGGGGGEFFC
@M05620:45:000000000-G6HP7:1:1101:25726:13314 1:N:0:159
TACCTGTACTGGGGAAGCAATCGCCATTCCTACCCTAAAGATCGGAAGAGCACACGTCTGAACTCCAGTCACGTCGACGCATCTCGTATGCCGTCTTCTGCTTGAAAAAAAAAAACAACACCATTAAACCGTCCTCTCCTTCCCTCCATTTCCTACCTACCTACCTATCCACTTTCTCCTGCTGTTTTCATACCCGTTCCCCACCTTGTACATCTACAGTAACCCTTCGCTTGCCTATCTCCCTCCCCTCC
+
BCCCCFFFFFFFGGGGGGGGGGGGGGGHHHHHHHHHHHHHHHHHGGGGHHHHHHHGGHHGGHHHHHHHHHHHGHHGGGGGGGGHHHFGHHHHGGGHGHHHGHHGHHHHGGGGGB<?/?/?///1111110-....110/000//0/</00000000.00/;00/:0000/00000000000000000/00000:0..://0/;...000000000000000900..//......00900000//;.../.;
@M05620:45:000000000-G6HP7:1:1101:12273:13330 1:N:0:159
CATCCTGACCCTGAAGTACCCCATTGAGCATGGCATCGTCACCAACTGGGACGACATGGAGAAGATCTGGCACCACACCTTCTACAACGAGCTGCGCGTGGCCCCGGAGGAGCACCCAGTGCTGCTGACCGAGGCCCCCCTGAACCCCAAGGCCAACAGAGAGAAGATGACTCAGGTGAGGCTCGGCCGACGCCCGTGCTCCTCCCGTCCTTTCCCCAGTCATTTTCTGCCCGGCTTGATTTCTGCATTAG
+
A1AAAFFFFFFFG1EGGFGGGGCHHHFGGHHHGHFHHFHHFGHHEGHHBFFGE/AEFFBGHHAGHHHHGGHFHGHHAFGHHHHFHDGHE/EGGHHGGGGGGGHHGGGGGGGGHHHHGGA?1FHHHHHFHHGCCGCGGGGGGG/;GHGG?ACEHHAEGGGFFBFGBFFGFGGGGGGGGFFGGE?F@@FF?@@=@@@@@-BEFFFFFFBEBFFFFFFFFFB9B/BBBFFFBBFFB<@@@@-9BFFE///;B9/
@M05620:45:000000000-G6HP7:1:1101:12292:13332 1:N:0:159
CATCCTGACCCTGAAGTACCCCATTGAGCATGGCATCGTCACCAACTGGGACGACATGGAGAAGATCTGGCACCACACCTTCTACAACGAGCTGCGCGTGGCCCCGGAGGAGCACCCAGTGCTGCTGACCGAGGCCCCCCTGAACCCCAAGGCCAACAGAGAGAAGATGACTCAGGTGAGGCTCGGCCGACGCCCGTGCTCCTCCCGTCCTTTCCCCAGTCATTTTCTGCCCGGCTTGATTTCTGCATTAG
+
CCDDDFFFFFFFGGGGGGGGGGGHHHHHHHHHHHHHHGHHHGHHHGHHHHHHGGGGGHHHHHHHHHHHHHHHHGHHHGGHHHHHHHHHGGGGGHHGGGGGGGHHGGGGGGGGHHHHGGHHHHHHHHHHHHGGGGGGGGGGGGHHHHGGGGHGHHGGGGGGGGGGGGGGGGGGGGGGHGGGGGGGFFFFFFFFFFFFDFFFFFFFFFFEDFDFFFFFFFFFFFFFFFFFFFFFDFFFFAAFFFFFFB9BFB;
@M05620:45:000000000-G6HP7:1:1101:29068:13361 1:N:0:159
CATCCTGACCCTGAAGTACCCCATTGAGCATGGCATCGTCACCAACTGGGACGACATGGAGAAGATCTGGCACCACACCTTCTACAACGAGCTGCGCGTGGCCCCGGAGGAGCACCCAGTGCTGCTGACCGAGGCCCCCCTGAACCCCAAGGCCAACAGAGAGAAGATGACTCAGGTGAGGCTCGGCCGACGCCCGTGCTCCTCCCGTCCTTTCCCCAGTCATTTTCTGCCCGGCTTGATTTCTGACATTT
+
A3AABFFFFFFFGGGGGGGGGGGHHHHHHHHHHHHHHGHHHGHHHGHHHHHHGGGGGHHFHHHHHHHHHHHHHGHHHGGHHHHHHHFHGGGGGHHGGGGGGGHHGGGGGGGGHHHHGGHHHHHHHHGHHHGGGGGGGGGGGEHCHHGGGGGGHHGEE.9FGGDGGEFGGFFFGFBGGGGGFFGGFFFFFFFFFFFFFFFFFFFFFFFFFFFFFFFFFBDFF/FFFFBFBFBE?FFFF;9BFFFF/9//;F/
@M05620:45:000000000-G6HP7:1:1101:15106:13376 1:N:0:159
AGATTACTGCAACAGTTCCCCCTGGACCTGGAAAAGTTTCTTGCCTGGCTTCCAGAAGCTGAAACAACTGCCAATGTCCTCCAGGATGCTCCCCGTCAGGAACGGCTCCTAGAAGACTCCAAGGGAGTAAAAGAGCTGATGCAACAATGGCAAGTAAGTCAGGCATTTCCGCTTTAGCACTCTTGTGGATCCAATTGAACAATTCTCAGCATTTGTACTTGTAACTGACAAGCCAGGGACAAAACAAAGAT
+
A?AABFFFBD@FGGFGGGGGGGGGCHHHHHHHGHHHGHHHHHHHHHHHHHH2GHEGHHHHHHHHHHHHHHHHBGHHHHHH5GHHFHHFGH5FFGGF1EEHHH1?EEGGGHHHHHGFGHHH3B3FECEEHGHHHGHHHHFHH1FHHHHHHEHHHGHGHHHHHHFGHHHHHHGGGGGHHGHHHHHHHFHGGHHHHFHHHHHHHHHHHHHHHHHHHFHHHCGHGHCGHHGGGGGGGGGAEGGGGGGFGGFGFFC
@M05620:45:000000000-G6HP7:1:1101:29072:13379 1:N:0:159
CATCCTGACCCTGAAGTACCCCATTGAGCATGGCATCGTCACCAACTGGGACGACATGGAGAAGATCTGGCACCACACCTTCTACAACGAGCTGCGCGTGGCCCCGGAGGAGCACCCAGTGCTGCTGACCGAGGCCCCCCTGAACCCCAAGGCCAACAGAGAGAAGATGACTCAGGTGAGGCTCGGCCGACGCCCGTGCTCCTCCCGTCCTTTCCCCAGTCATTTTCTGCCCGGCTTGATTTCTGACATTT
+
CCCCCFFFFFFFGGGFGGGGGGGHHHHHHHHHHHHGHGHHHGHHHGHHHHHHGGGGGHHHHHHHHHHHHHHHHGHHHGGHHHHHHGHHGGGGGHHGGGGGGGHHGGGGGGGGHHHHGGHHHHHHHHHHHHGCFGGGGGGGGGFCHHGGGFHGHHEGGGFFFEFGGGGGGGGGGGFGGGGGGGGGFFFFFFFFAFFFFDDFFFFFFFFFFF.FFFFFFBDFFEFFFFFFFFFFF;BFF-;FFFFFFB:;BF0
@M05620:45:000000000-G6HP7:1:1101:15108:13396 1:N:0:159
AGATTACTGCAACAGTTCCCCCTGGACCTGGAAAAGTTTCTTGCCTGGCTTCCAGAAGCTGAAACAACTGCCAATGTCCTCCAGGATGCTCCCCGTCAGGAACGGCTCCTAGAAGACTCCAAGGGAGTAAAAGAGCTGATGCAACAATGGCAAGTAAGTCAGGCATTTCCGCTTTAGCACTCTTGTGGATCCAATTGAACAATTCTCAGCATTTGTACTTGTAACTGACAAGCCAGGGACAAAACAAAGAT
+
BABBBFFFBFDFGGGGGGGGGGGG4GHHHGHHHHHHGHHHHHHHHHHHHHH2GHEGHHHHHHHHHHHHHHHH3GHHHHHH5FHHGHH3FH5FFGGG1EEHHH1?EEGGGHHHHHFFHHHH3B3FE?EEHFHHHGHHHH?GH3FHHHHHHEGHHGHHHHHHHHGHHHHHHHGGGGGHHHHHHHHHHHHGHHHHGHHHHHHHHHHHHHHHHHHHHCGHHFHHHHGHHHGGGGGGGGGFGGGGGGBFGGGGGGF
@M05620:45:000000000-G6HP7:1:1101:27820:13450 1:N:0:159
TACCTGTACTGGGGAAGCATTTGAATATCCCCCCATGGTGATGGGGACGGAGGACTGCTCCATAAACACAGGCAACGTGCCTAACTTTCCCGGGAAGATGAAGTCAAAGAGCGACCACAGCTCTTCGGAGGTTATTTTGCATCGGTGAGCCAGACAGAATGATCCGATGAGGGGTGCGAAACTATTTGAGGAAAGGAAGCACCTTTTTATTAAATTTACCTTTTAGCAATCGCCATTCCTACCCTAAAGAT
+
CCCCCFFFFFFFGGGGGGGGGGHHHHHHHHHGGGGHHHHHHHHHHGGGGGGG0EGHHHHHHHHHHHGHHHHHGHHHGHHHHHHHHHHHHHHGGGGGGHHHHHHHHHHHHHHHGGGGGHHHHHHHHHHGGGGEHHHHHHHHHHHGGGGGHHHHHHGHHHHHHHHHHHGGGHHHGG;BGGGGGGGGGGGGGGGFGGGGGGGFFFFFFFFFFFFFFFFFFFFFFFFFFFFFFFFFFFFEFFFFFFFFFFFFFFF
@M05620:45:000000000-G6HP7:1:1101:27843:13450 1:N:0:159
TACCTGTACTGGGGAAGCATTTGAATATCCCCCCATGGTGATGGGGACGGAGAACTGCTCCATAAACACAGGCAACGTGCCTAACTTTCCCGGGAAGATGAAGTCAAAGAGCGACCACAGCTCTTCGGAGGTTATTTTGCATCGGTGAGCCAGACAGAATGATCCGATGAGGGGTGCGAAACTATTTGAGGAAAGGAAGCACCTTTTTATTAAATTTACCTTTTAGCAATCGCCATTCCTACCCTAAAGAT
+
BABBBFFFFFFFGGGGGGGGGGHHHHHHHHHGGGGHHHFGHHHHHGGGGGGGGHHHHHHHHHHHHHHHHHHHGHHHGHHHHHHHHHHHHHHGGGGGGHHHGFHHHHHHHHHHGGGGGHHHHHHHHGHGADGDHBGHHHHHHHHGGGGEFGHHHEGHHHHHHHHHHHDGGGHHGGDCEGDGCDGBFGGGGGGFGBFGG/FFFFFFFFFFFFFFFFFFFFFFFFFFFFFFFFFFFFD;B;FFFFFFFFFFFFF
@M05620:45:000000000-G6HP7:1:1101:8934:13463 1:N:0:159
TACCTGTACTGGGGAAGCATTTGAATATCCCCCCATGGTGATGGGGACGGAGAACTGCTCCATAAACACAGGCAACGTGCCTAACTTTCCCGGGAAGATGAAGTCAAAGAGCGACCACAGCTCTTCGGAGGTTATTTTGCATCGGTGAGCCAGACAGAATGATCCGATGAGGGGTGCGAAACTATTTGAGGAAAGGAAGCACCTTTTTATTAAATTTACCTTTTAGCAATCGCCATTCCTACCCTAAAGAT
+
ABABBFFFFFFFGGGEGGGGGGGFHHHHHHHGGGGHHHHHFHGGHGEGGGGGGHHHHHHHHHHHHHHGHFHHGHHHGHHEHHGHHHHHHHHGGGGEGGHHGHHBGHHHHHHHGGGGGHHHHHHHFHHGGGGAHFFGHHHHBHHGD>CE>>>CGHGHHHHHHHHHHHEGGHHFGGEDGGEGGFGFGGGGGGGFFGGGF/9ABFAFFFFFFFFFFFFFFFBFFFFFFFFEFFFFFFFFFFFFBFAFFFFFFFF
@M05620:45:000000000-G6HP7:1:1101:7546:13508 1:N:0:159
TACCTGTACTGGGGAAGCATTTGACACTCTTTCCCTACACGACGCCATTCCTACCCTAAAGATCGGAAGAGCACACGTCTGAACTCCAGTCACGTCGACGCATCTCGTATGCCGTCTTCTGCTTGAAAAAAAAAATTGACTCTGTGAGCCATACCGAATGATCCGCTGAGGGGTACTCAACTATTTGATGCAAGGAAGCACCTTTTTATTAAATTTCCCTTTTAGCAATCGCCATTCCTACCCTAAAGATC
+
CCCCCFFFFFFFGGGGGGGGGGGHHFHHHFFFHHHHCGCFE?EEGGGGHHHHGHHFGHBBEHHHHGGGGHHGHGHHGHGFCBGH4BFBFBGFGGFFGGGGGG?/BFGFEGHHFG?CF/GDD3?FC0CFB0B/D--011111<10=0D0CG/0<C/.C-:/0;CCF.CC?CE?-..;000/;CFGE0000;9990A.;:./9AFFBFB.BFB:BBFFB/BF/;B/:BB/BF.:..;B//;BB;;F/B://:;
@M05620:45:000000000-G6HP7:1:1101:24595:13522 1:N:0:159
CATCCTGACCCTGAAGTACCCCATTGAGCATGGCATCGTCACCAACTGGGACGACATGGAGAAGATCTGGCACCACACCTTCTACAACGAGCTGCGCGTGGCCCCGGAGGAGCACCCAGTGCTGCTGACCGAGGCCCCCCTGAACCCCAAGGCCAACAGAGAGAAGATGACTCAGGTGAGGCTCGGCCGACGCCCGTGCTCCTCCCGTCCTTTCCCCAGTCATTTTCTGCCCGGCTTGATTTCTGACATTA
+
CCCCCFFFFFFFGGGGGGGGGGGHHHHHHHHHHHHHHGHHHGHGHGHHHHGHGGGGGHHGHHHHGHHHHHHHHGGHHGGHHHHHHHHHGGGGGHHGGGGGGGHHGGGGGGGGHHHHGGHGHHHHHHHHHHGGGGGGGGGGGGHHHHGGGGHGHHGGGGGGGGGGGGGGGGGGGGGGGFFGGGEGFFFFFFAFFFFFFFFFFFFFFFDFFFFFFFFFFFF:FFEFFFFFFFFFFFFFFFFFFFFFFFFFFFB
@M05620:45:000000000-G6HP7:1:1101:9284:13528 1:N:0:159
ATCTCTATCTCCTAAAAACCTGTTTAGATTTGGAGATAGACCTTCAGGTTTTTCATCATTTTCTGCATGAATTATACATTGACCACGTTCCAGCGTGGTCAGTTTGCAGCATTCTGTTATTTTGTTTGACAGAGTGTCTTGTTGAGAACATATGTAGGACATGATTTTTTCCTGCAACAGGGAAAATAAAGTATAAGTTTTAAAGATTTATTCTTTAATAAAGGATCTCAAAGCCAGCTTTAGAAAAAGGA
+
BAABCFFFFFFFGGGGGGGGGGGHHHHHHHHHHHHGHHHHHHGHHHHHHHHGGHHGHHHHHHHHHHHHHHHHHHHHHHHHHHHHHHGGHHHHHHGGGGHHHHHHGHHHHHHHHHHHHHHHHHHHHHHHHHHHGHGHHHHHHHHHHHHHHHHHHHHHHHHHHHHHHHHHHGHHHHHHHHHHHGGHHHHHHHHHHHHHHGHHHHHHHHHHHHHHHHHHHHHHHHHHHHHHHHHHHHHGHGHHHHHHGHHHGGG
@M05620:45:000000000-G6HP7:1:1101:9287:13546 1:N:0:159
ATCTCTATCTCCTAAAAACCTGTTTAGATTTGGAGATAGACCTTCAGGTTTTTCATCATTTTCTGCATGAATTATACATTGACCACGTTCCAGCGTGGTCAGTTTGCAGCATTCTGTTATTTTGTTTGACAGAGTGTCTTGTTGAGAACATATGTAGGACATGATTTTTTCCTGCAACAGGGAAAATAAAGTATAAGTTTTAAAGATTTATTCTTTAATAAAGGATCTCAAAGCCAGCTTTAGAAAAAGGA
+
BBBBBFFFFFFFGFGGGGEGGGGHHHGHHGHHFHFHHHHHHHHHHHHHHHHGGHHHHHGHHHHHEHHHHFHHHHHHHHHHHHHHGHGGHHGHHHGGGGHHHHHHHHGHHHGHHHHHHHFHHHHHHHHGHHHHHHHHHHHHHHHGHHGHFHHHHHGHHHHHHFHHHHHHHGHHHHHHHHHHHGGHHHGFGFFHGHHGHHHHHHGFHHGHHHHHHHHHHDGH<GHFHHHHFHGFGFHHHGHHHHHBGHHHGGC
@M05620:45:000000000-G6HP7:1:1101:28455:13582 1:N:0:159
ATCTCTATCTCCTAAAAACCTGTTTAGATTTGGAGATAGACCTTCAGGTTTTTCATCATTTTCTGCATGAATTATACATTGACCACGTTCCAGCGTGGTCAGTTTGCAGCATTCTGTTATTTTGTTTGACAGAGTGTCTTGTTGAGAACATATGTAGGACATGATTTTTTCCTGCAACAGGGAAAATAAAGTATAAGTTTTAAAGATTTATTCTTTAATAAAGGATCTCAAAGCCAGCTTTAGAAAAAGGA
+
DCCCDFFFFFFFGGGGGGGGGGHHHHHHHHHHHFHHHHHHHHHHHHHHHHHGGHHHHIHHHHIIIHHHHHHHHHHHHHHHHHHHHHGHHHHHHHGGGGHHHHHHHHHHHHHHHHHHHHHHHHHHHHHHHGHHHHHHHHHHHHHHHHHHHHHHHHHHHHHHHHHHHHHHHGHHHHHHHHHHHGGHHHHHHHHHHHHHHHHHHHHHHHHHHHHHHHHHHHHHHGHHHHHHHHHHHHHHHGHHHHHHHHHGGGH
@M05620:45:000000000-G6HP7:1:1101:28963:13590 1:N:0:159
TACCTGTACTGGGGAAGCATTTGAATATCCCCCCATGGTGATGGGGACGGAGAACTGCTCCATAAACACAGGCAACGTGCCTAACTTTCCCGGGAAGATGAAGTCAAAGAGCGACCACAGCTCTTCGGAGGTTATTTTGCATCGGTGAGCCAGACAGAATGATCCGATGAGGGGTGCGAAACTATTTGAGGAAAGGAAGCACCTTTTTATTAAATTTACCTTTTAGCAATCGCCATTCCTACCCTAAAGAT
+
CBCCCFFFFFFFGGGGGGGGGGHHHHHHHHHGGGGHHHGHHHHHHGGGGGGGGHHHHHHHHHHHHHHHHHHHGHHHGHHHHHHHHFHHHHHGGGGGGHHHHHHHHHHHHHHGGGGGGHHHHHHGHHHGGGGGHFGHHHHHHHHGDEFGHHHHHHGHHHHHHHHHHHDGGHHHGGDGGGEGGGGGGGGGGGGFFFFFFFFEFFFFFFFFFFFFFFFFFFFFFFFFFFFFFFFFEFA;FFFFFFFFFFFFFFF
@M05620:45:000000000-G6HP7:1:1101:28951:13604 1:N:0:159
TACCTGTACTGGGGAAGCATTTGAATATCCCCCCATGGTGATGGGGACGGAGAACTGCTCCATAAACACAGGCAACGTGCCTAACTTTCCCGGGAAGATGAAGTCAAAGAGCGACCACAGCTCTTCGGAGGTTATTTTGCATCGGTGAGCCAGACAGAATGATCCGATGAGGGGTGCGAAACTATTTGAGGAAAGGAAGCACCTTTTTATTAAATTTACCTTTTAGCAATCGCCATTCCTACCCTAAAGAT
+
CDCDCFFFFFFFGGGGGGGGGGHHHHHHHHHGGGGHHHHHHHHHHGGGGGGGGHHHHHHHHHHHHHHHHHHHGHHHGHHHHHHHHHHHHHHGGGGGGHHHHHHHHHHHHHHHGGGGGHHHHHHHHHHGGGGCHHHHHHHHHHHGGGGGHHHHHHGHHHHHHHHHHHGGGHHHGGEEGGGGGGGGGGGGGGGCFGGGGGGGGGFFFFFFFFFFFFFFFFFFFFFFFFFFFFFFFFDEFFFFFFFFFFFFFFF
@M05620:45:000000000-G6HP7:1:1101:8883:13632 1:N:0:159
ATCTCTATCTCCTAAAAACCTGTTTAGATTTGGAGATAGACCTTCAGGTTTTTCATCATTTTCTGCATGAATTATACATTGACCACGTTCCAGCGTGGTCAGTTTGCAGCATTCTGTTATTTTGTTTGACAGAGTGTCTTGTTGAGAACATATGTAGGACATGATTTTTTCCTGCAACAGGGAAAATAAAGTATAAGTTTTAAAGATTTATTCTTTAATAAAGGATCTCAAAGCCAGCTTTAGAAAAAGGA
+
DDDDDFFFFFFFGGGGGGGGGGHHHHHHHHHHHHHHHHHHHHHHHHHHHHHGGHHHHHHHHHHHIHHHHHHHHHHHHHHHHHHHHHGHHHHHHHGGGGHHFHHHHHHGHHHHHHHHHHHHHHHHHHHHHHHHHHHHHHHHHHHHHHHHHHHHHHHHHHHHHHHHHHHHHGHHHHHHHHHHHGGHHHHHHHHHHHHGHGHHGHGHHHHHHHHHHHHHHHHHHHHHHHHHHGHHHHHHHGHHHHHHHGHHGGH
@M05620:45:000000000-G6HP7:1:1101:8865:13634 1:N:0:159
ATCTCTATCTCCTAAAAACCTGTTTAGATTTGGAGATAGACCTTCAGGTTTTTCATCATTTTCTGCATGAATTATACATTGACCACGTTCCAGCGTGGTCAGTTTGCAGCATTCTGTTATTTTGTTTGACAGAGTGTCTTGTTGAGAACATATGTAGGACATGATTTTTTCCTGCAACAGGGAAAATAAAGTATAAGTTTTAAAGATTTATTCTTTAATAAAGGATCTCAAAGCCAGCTTTAGAAAAAGGA
+
ABBBBFFFFFFFGGGGGGGGGGHHHHHHHHHHHGHHHHHHHHHHHHHHHHHGGHHHHHHHHHHHHHHHHHHHHHHHHHHHHHHHHHGHHHHHHHGGGGHHHHHHHHHHHHHHHHHHHHHHHHHHHHHHHHHHHHHHHHHHHHHHGHHHHHHHHHHHHHHHHHHHHHHHHGHHHHHHHHHHHGGHHHHHHHHHHHHHHHHHHHHHHHHHHGHHHHHHHHHHHHHHHHHHHHHHHHHHHGHHHGGFHHHHGGH
@M05620:45:000000000-G6HP7:1:1101:10663:13637 1:N:0:159
ATCTCTATCTCCTAAAAACCTGTTTAGATTTGGAGATAGACCTTCAGGTTTTTCATCATTTTCTGCATGAATTATACATTGACCACGTTCCAGCGTGGTCAGTTTGCAGCATTCTGTTATTTTGTTTGACAGAGTGTCTTGTTGAGAACATATGTAGGACATGATTTTTTCCTGCAACAGGGAAAATAAAGTATAAGTTTTAAAGATTTATTCTTTAATAAAGGATCTCAAAGCCAGCTTTAGAAAAAGGA
+
>AAABFFFFFFFGGGGG4EGGGGGHHGFFGHHGFGHHHHHHHHHHHHHHHHGGHGFHGFA5EHFGHGFHHHFEGFGHHDFHHHHEHCEFGHGFHGEDCGHGHGFEEFHHHHFFHFEFBGFGGHH1EGCGHHFHHEGGGGEHHDF4FHHGBDHFHFHHFFHHHBGHHFGHCGHHHHHBGGHHEGHGHFFHHFFGGHHH=FGGFBFFFHFHHGFHHGHBGGGHFHHHHHHHHHHFHHHFGHGGFHEFFCGDG/
@M05620:45:000000000-G6HP7:1:1101:26605:13652 1:N:0:159
CATCCTGACCCTGAAGTACCCCATTGAGCATGGCATCGTCACCAACTGGGACGACATGGAGAAGATCTGGCACCACACCTTCTACAACGAGCTGCGCGTGGCCCCGGAGGAGCACCCAGTGCTGCTGACCGAGGCCCCCCTGAACCCCAAGGCCAACAGAGAGAAGATGACTCAGGTGAGGCTCGGCCGACGCCCGTGCTCCTCCCGTCCTTTCCCCAGTCATTTTCTGCCCGGCTTGATTTCTGACATTA
+
DDDDDFFFFFFFGGGGGGGGGGGHHHHHHHHHHHHHHGHHHGHHHGHHHHHHGGGGGHHHHHHHHHHHHHHHHGHHHGGHHHHHHHHHGGGGGHHGGGGGGGHHGGGGGGGGHHHHGGHHHHHHHHHHHHGGGGGGGGGGGGHHHHGGGGHGHHGGGGGGGGGGGGGGGGGGGGGGGGGGGGGGFFFFFFFFFFFFBDFFFFFFFFFFFFFFFFFFFFFFFFFFFFFFFFFFFFFFFFFFFFFFFFFFFF0
@M05620:45:000000000-G6HP7:1:1101:24668:13664 1:N:0:159
ATCTCTATCTCCTAAAAAGGAAGAAAGGGGAGGGAAGATCGGAAGAGCACACGTCTGAACTCCAGTCACGTCGACGCATCTCGTATGCCGTCTTCTGCTTGAAAAAAAAAAAAGAAACAAAAAAAAACAAATATTATGGGTCCTTTATTCAAAACGTTACTCACCTCAACTGCCTACTCTTGGATAGATCATAAATAAGAGACAGAAAGAGGAATTACTAACACGGAATTGTAACGAATGCGACATTCAGT
+
DDDDDFFFFFFFGGGGGGEGGGHHHHHHGGGGGGFHGHHHHGGGGHHHHHHHGHHHGHGHHHHHHHHHHGHHGGGGGGGFHHGGGHHHHFFGHGHGHGHHHHHGHHGGGGD<<//0000<00.----....00000000.//.00000000:00.-:/:.0000.0.;0/;/0/00/000000000000000000000000/////000//../0000000000.--..000000....0:..--.0000:
@M05620:45:000000000-G6HP7:1:1101:26598:13671 1:N:0:159
CATCCTGACCCTGAAGTACCCCATTGAGCATGGCATCGTCACCAACTGGGACGACATGGAGAAGATCTGGCACCACACCTTCTACAACGAGCTGCGCGTGGCCCCGGAGGAGCACCCAGTGCTGCTGACCGAGGCCCCCCTGAACCCCAAGGCCAACAGAGAGAAGATGACTCAGGTGAGGCTCGGCCGACGCCCGTGCTCCTCCCGTCCTTTCCCCAGTCATTTTCTGCCCGGCTTGATTTCTGACATTA
+
B?ABBFFBFFFFGFFGGFGGGG2FHE5GG4FFAF4FGEDGCEH3AEHHHHEGGCFEEHFFHCAG3GFFHBGHHEHHHGGHHHF4FEGHEEAEEGHGGGGC?EHHGGGGCGGFHHHHGEEGBGHHHHFHHHCDGGGGGGGGGGHHHHGGGGHEHHGGGGGGGFFGGGGGFGGGGGGGGGGGGFEGBBFDBBBBBBB@>DDAFFFFFFAEFFFFFFFFFF?:FFFFFFBFFBFFF=@@B?FFFFFF9/;/BF/
@M05620:45:000000000-G6HP7:1:1101:19344:13686 1:N:0:159
TACCTGTACTGGGGAAGAGTGTAGCAATCGCCATTCCTACCCTAAAGATCGGAAGAGCACACGTCTGAACTCCAGTCACGTCGACGCATCTCGTATGCCGTCTTCTGCTTGAAAAAAAAAAAAAACTAACCACCTAAACATCCCTCCCTATCTCGCCTTATTTACCTAATTGAAACTTGGGTGCTGACGATGCAATACCACTGAAGCCCACCCCATCCTGATGCAATCCGCTGGCACTCCTCGCACGCTCC
+
DDDDDFFFFFFFGGGGGGGGGGHHHHHHHGGGGGHHHHHHHHHHHHHFHHHGGGGHHHFHGHGHHHGHHHHHHHHHHHHGHHGGGGGGGGHHHGGHHHHGGGHGFHHGHHHGHHHHGGGGG>/>-.111100...0000000/.0/../00000..-..<000000000000:0000;00....000/.....0000000000000:::9...-.//:00;0000;00/...-:./0///0/.-----9..
@M05620:45:000000000-G6HP7:1:1101:22322:13707 1:N:0:159
CATCCTGACCCTGAAGTACCCCATTGAGCATGGCATCGTCACCAACTGGGACGACATGGAGAAGATCTGGCACCACACCTTCTACAACGAGCTGCGCGTGGCCCCGGAGGAGCACCCAGTGCTGCTGACCGAGGCCCCCCTGAACCCCAAGGCCAACAGAGAGAAGATGACTCAGGTGAGGCTCGGCCGACGCCCGTGCTCCTCCCGTCCTTTCCCCAGTCATTTTCTGCCCGGCTTGATTTCTGACATTA
+
DDEEEFFFFFFFGGGGGGGGGGGHHHHHHHHHHHHHHGHHHGHHHGHHHHHHGGGGGHHHHHHHHHHHHHHHHGHHHGGHHHHHHHHHGGGGGHHGGGGGGGHHGGGGGGGGHHHHGGHHHHHHHHHHHHGGGGGGGGGGGGHHHHGGGGHGHHGGGGGGGGGGGGGGGGGGGGGGGGGGGGGGFFFFFFFFFFFFDFFFFFFFFFFFFFFFFFFFFFFFFFFFFHHFFFFFFFFFFFFFFFFFFBFFFF1
@M05620:45:000000000-G6HP7:1:1101:19595:13711 1:N:0:159
TACCTGTACTGGGGAAGCATTTGAATATCCCCCCATGGTGATGGGGACGGAGAACTGCTCCATAAACACAGGCAACGTGCCTAACTTTCCCGGGAAGATGAAGTCAAAGAGCGACCACAGCTCTTCGGAGGTTATTTTGCATCGGTGAGCCAGACAGAATGATCCGATGAGGGGTGCGAAACTATTTGAGGAAAGGAAGCACCTTTTTATTAAATTTACCTTTTAGCAATCGCCATTCCTACCCTAAAGAT
+
CCCCCFFFFFFFGGGGGGGGGGHHHHHHHHHGGGGHHHHGHHHHHGGGGGGGGHHHHHHHHHHHHHHHHHHHGHHHGHHHHHHHHHHHHHHGGGFGGHHHHHHHHHHHHHHHGGGGGHHHHHHHHHHGGGGEHHHHHHHHGHHGGEGGHGHHGHGHHHHHHHHHHHGGGHHHGGADGGGGGDGGGGGGGGGFGGGGGGGGGGFFFFFFFFFFFFFFFFFFFFFFFFFFFFFFFFFFFFFFFFFFFFFFFFF
@M05620:45:000000000-G6HP7:1:1101:19229:13723 1:N:0:159
ATCTCTATCTCCTAAAAACCTGTTTAGATTTGGAGATAGACCTTCAGGTTTTTCATCATTTTCTGCATGAATTATACATTGACCACGTTCCAGCGTGGTCAGTTTGCAGCATTCTGTTATTTTGTTTGACAGAGTGTCTTGTTGAGAACATATGTAGGACATGATTTTTTCCTGCAACAGGGAAAATAAAGTATAAGTTTTAAAGATTTATTCTTTAATAAAGGATCTCAAAGCCAGCTTTAGAAAAAGGA
+
BCCCCFFFFFFFGGGGGGGGGGHHHHHHHHHHHHHHHHHHHHHHHHHHHHHGGHHHHHHHHHHHHHHHHHHHHHHHHHHHHHHHHHGHHHHHHHGGGGHHHHHHHHHHHHHHHHHHHHHHHHHHHHHHHHHHHHHHHHHHHHHHHHHHHHHHHHHHHHHHHHHHHHHHHGHHHHHHHHGHHGGHHHHHHHHHHHHHHGHHHHHHHHHHHHHHHHHHHHHHHHHHHHHHHHHHHHHHHGHHHHHHHHHHGGH
@M05620:45:000000000-G6HP7:1:1101:19212:13732 1:N:0:159
ATCTCTATCTCCTAAAAACCTGTTTAGATTTGGAGATAGACCTTCAGGTTTTTCATCATTTTCTGCATGAATTATACATTGACCACGTTCCAGCGTGGTCAGTTTGCAGCATTCTGTTATTTTGTTTGACAGAGTGTCTTGTTGAGAACATATGTAGGACATGATTTTTTCCTGCAACAGGGAAAATAAAGTATAAGTTTTAAAGATTTATTCTTTAATAAAGGATCTCAAAGCCAGCTTTAGAAAAAGGA
+
DDDDDFFFFFFFGGGGGGGGGGHHHHHHHHHHHHHHHHHHHHHHHHHHHHHGGHHHHIHHHHIHIHHHHHHHHHHHHHHHHHHHHHGHHHHHHHGFGGHHHHHHHHHHHHHHHHHHHHHHHHHHHHHHHHHHHHHHHHHHHHHHHHHHHHHHHHHHHHHHHHHHHHHHHGHHHHHHHHHHHGGHHHHHHHHHHHHHHHHHHHHHHHHHHHHHHHHHHHHHHHHHHHHHHHHHHHHHHGHHHHHHHHHHGGF
@M05620:45:000000000-G6HP7:1:1101:5696:13758 1:N:0:159
CATCCTGACCCTGAAGTACCCCATTGAGCATGGCATCGTCACCAACTGGGACGACATGGAGAAGATCTGGCACCACACCTTCTACAACGAGCTGCGCGTGGCCCCGGAGGAGCACCCAGTGCTGCTGACCGAGGCCCCCCTGAACCCCAAGGCCAACAGAGAGAAGATGACTCAGGTGAGGCTCGGCCGACGCCCGTGCTCCTCCCGTCCTTTCCCCAGTCATTTTCTGCCCGGCTTGATTTCTGACATTT
+
CCCDDFFFFFFFGGGGGGGGGGGHHHHHHHHHHHHHHGHHHGHHHGHHHHHHGGGGGHHHHHHHHHHHHHHHHGHHHGGHHHHHHHHHGGGGGHHGGGGGGGHHGGGGGGGGHGHHGGHFHHHHHHHHHHGGGGGGGGGGGGHHHHGGGGHGHHGGGGGGGGGGGGGGGGGGGGGGGGGGGGGGFFFFFFFFFFFFFFFEFFEFFFFEDDBFFFFFFFFFFFFFFFFFFFFFDFFCCFFFFFFBFBFFFF0
@M05620:45:000000000-G6HP7:1:1101:20334:13764 1:N:0:159
CATCCTGACCCTGAAGTACCCCATTGAGCATGGCATCGTCACCAACTGGGACGACATGGAGAAGATCTGGCACCACACCTTCTACAACGAGCTGCGCGTGGCCCCGGAGGAGCACCCAGTGCTGCTGACCGAGGCCCCCCTGAACCCCAAGGCCAACAGAGAGAAGATGACTCAGGTGAGGCTCGGCCGACGCCCGTGCTCCTCCCGTCCTTTCCCCAGTCATTTTCTGCCCGGCTTGATTTCTGACATTA
+
CCCCCFFFFFFFGGGGGGGGGGGHHHHHHHHHHHHHHGHHHGHHHGHHHHHHGGGGGHHHHHHHHHHHHHHHHGHHHGGHHHHHHHHHGGGGGHHGGGGGGGHHGGGGGGGGHHHHGGHHHHHHHHHHHHGGGGGGGGGGGGHHHHGGGGHGHGGGGGGGGGGGGGGGGGGGGGGGGGGGGGGGFFEFFFFFFFFF@DFFFFFFFFFADFFFFFFFFFFBFBFFFFFFFFFFFAFCFCFFFBBFBBFBFF0
@M05620:45:000000000-G6HP7:1:1101:20315:13764 1:N:0:159
CATCCTGACCCTGAAGTACCCCATTGAGCATGGCATCGTCACCAACTGGGACGACATGGAGAAGATCTGGCACCACACCTTCTACAACGAGCTGCGCGTGGCCCCGGAGGAGCACCCAGTGCTGCTGACCGAGGCCCCCCTGAACCCCAAGGCCAACAGAGAGAAGATGACTCAGGTGAGGCTCGGCCGACGCCCGTGCTCCTCCCGTCCTTTCCCCAGTCATTTTCTGCCCGGCTTGATTTCTGACATTA
+
BBBBBFFFFFFFGGGGGGGGGGGHHHHHHHHHHHFHHGHHHGHHHGHHHHHHGGGGGGHGHHHHHHHHHHHHHGHHHGGHHHHFHHHHGGGGGGGGFGGGGGHHGGGGGGGGHHHHGGFHHHHHHHHGHHGGGGGGGGGGGGHHHGGGGGHGHHGGGGGGGGGGGGGGGGGGGGGGGGEGGGGGFFFDFFAFFFFFBDFFFF/FBEFEFDFFFFFFFFFBF/FFFFFFFFFFD;DAFFAFFFF/;9F/FF/
@M05620:45:000000000-G6HP7:1:1101:23116:13778 1:N:0:159
CATCCTGACCCTGAAGTACCCCATTGAGCATGGCATCGTCACCAACTGGGACGACATGGAGAAGATCTGGCACCACACCTTCTACAACGAGCTGCGCGTGGCCCCGGAGGAGCACCCAGTGCTGCTGACCGAGGCCCCCCTGAACCCCAAGGCCAACAGAGAGAAGATGACTCAGGTGAGGCTCGGCCGACGCCCGTGCTCCTCCCGTCCTTTCCCCAGTCATTTTCTGCCCGGCTTGATTTCTGACATTA
+
DDDDDFFFFFFFGGGGGGGGGGGHHHHHHHHHHHHHHGHHHGHHHGHHHHHHGGGGGHHHHHHHHHHHHHHHHGHHHGGHHHHHHHHHGGGGGHHGGGGGGGHHGGGGGGGGHHHHGGHGHHHHHHHHHHGGGGGGGGGGGGHHHHGGGGHGHHGGGGGGGGGGGGGGGGGGGGGGGGGGGGGGFFFFFFFFFFFFDFFFFFFFFFFEDFDFFFFFFFFFFFFFFFHFFFFFFFFFFF?FFFFFFBFFFF0
@M05620:45:000000000-G6HP7:1:1101:19613:13786 1:N:0:159
TACCTGTACTGGGGAAGCATTTGAATATCCCCCCATGGTGATGGGGACGGAGAACTGCTCCATAAACACAGGCAACGTGCCTAACTTTCCCGGGAAGATGAAGTCAAAGAGCGACCACAGCTCTTCGGAGGTTATTTTGCATCGGTGAGCCAGACAGAATGATCCGATGAGGGGTGCGAAACTATTTGAGGAAAGGAAGCACCTTTTTATTAAATTTACCTTTTAGCAATCGCCATTCCTACCCTAAAGAT
+
BBBBBFFFFFFFGGGEEGEGGFHHHHHHHHHGGGGHHHFHGHHGHGGGGGFGGHHHHHHHHHGHHHHHHHHHGHHHGHEHHFHHHHHHHHHGGGEGGHHHHHHGHHHHHHHHGGGGGHHHHHHHHHHGGGG?GHHHHHHHGHHGGCDGHHHHHGGHHHHHHHHHHHGGGHHHDGEGGGGDGGGGGGGGGGGCFFGGFBFGEFFFFFFFFFFFFFFFFFFFFFFFFFFFFFFFFFFFFFBFFFFFFFFFBFB
@M05620:45:000000000-G6HP7:1:1101:19631:13787 1:N:0:159
TACCTGTACTGGGGAAGCATTTGAATATCCCCCCATGGTGATGGGGACGGAGAACTGCTCCATAAACACAGGCAACGTGCCTAACTTTCCCGGGAAGATGAAGTCAAAGAGCGACCACAGCTCTTCGGAGGTTATTTTGCATCGGTGAGCCAGACAGAATGATCCGATGAGGGGTGCGAAACTATTTGAGGAAAGGAAGCACCTTTTTATTAAATTTACCTTTTAGCAATCGCCATTCCTACCCTAAAGAT
+
CCCCCFFFFFFFGGGGGGGGGGHHHHHHHHHGGGGHHHGHHHHHHGGGGGGGGHHHHHHHHHHHHHHHHHHHGHHHGHHHHHHHHHHHHHHGGGGGGHHHHHHHHHHHHHHHGGGGGHHHHHHHHHHGGGGGHHHHHHHHHHHGGGGGHHHHHHGHHHHHHHHHHHGGGHHHGGCDGGGGGGGGGGGGGGGFGGGGGGGGGGFFFFFFFFFFFFFFFFFFFFFFFFFFFFFFFFFFFFFFFFFFFFFFFFF
@M05620:45:000000000-G6HP7:1:1101:21533:13802 1:N:0:159
AGATTACTGCAACAGTTCCCCCTGGACCTGGAAAAGTTTCTTGCCTGGCTTACAGAAGCTGAAACAACTGCCAATGTCCTACAGGATGCTACCCGTAAGGAAAGGCTCCTAGAAGACTCCAAGGGAGTAAAAGAGCTGATGAAACAATGGCAAGTAAGTCAGGCATTTCCGCTTTAGCACTCTTGTGGATCCAATTGAACAATTCTCAGCATTTGTACTTGTAACTGACAAGCCAGGGACAAAACAAAGAT
+
BBAAAFFFFFFFGGGGGGGGGGGDGGHHHHFFCGHHDGFHHHHHHHHAGHHHHFFHHHHHHHFHHFHHHHHHFFHHHHHHHHFHHGFHFHGHHHGGGGHHHGHFFHHHGHFFFHHCHHHHHHHGEGGEGGHFDEHHHGFHHHGHH2?FGCHHGEGG2FHHHHFGHFFFFHGGGGGHFG1DFGHGHHHDB1GFHBGDD0GCGCGHHHHFGFFGH0:GBCCGCCCCHHGHHHH.:AG.9?EGGGGGGGG.B9C
@M05620:45:000000000-G6HP7:1:1101:27815:13818 1:N:0:159
ATCTCTATCTCCTAAAAACCTGTTTAGATTTGGAGATAGACCTTCAGGTTTTTCATCATTTTCTGCATGAATTATACATTGACCACGTTCCAGCGTGGTCAGTTTGCAGCATTCTGTTATTTTGTTTGACAGAGTGTCTTGTTGAGAACATATGTAGGACATGATTTTTTCCTGCAACAGGGAAAATAAAGTATAAGTTTTAAAGATTTATTCTTTAATAAAGGATCTCAAAGCCAGCTTTAGAAAAAGGA
+
CCCCCFFFFFFFGGGGGGGGGGHHHHHHHHHHHCHHHHHHHHHHHHHHHHHGGHHHHHHHHHHHHHHHHHHHHHHHHHHHHHHHHHGHHHHHHHGFGGHHHHHHHHHHHHHHHHHHHHHHHHHHHHHHHHHHHHHHHHHHHHHHHHHHHHHHHHHHHHHHHHHHHHHHHGHHHHHHHHHHHGGHHHHHHHHHHHHHHHHHHHHHHHHHHHHHHHHHHHHHHHHHHHHHHHHHHGHHHGHHHHFHHHHHGGH
@M05620:45:000000000-G6HP7:1:1101:6639:13830 1:N:0:159
TACCTGTACTGGGGAAGCAATCGCCATTCCTACCTAAAGATCGGAAGAGCACACGTCTGAACTCCAGTCACGTCGACGCATCTCGTATGCCGTCTTCTGCTTGAAAAAAAAAAACCACCTCTCATCTTATGTTATTTTGCCTCGTTTATCCAGACCGCCTTATCCTCTGATTGTTGCTAAACTCTTTTATTAAATTACGCACCTTTTTATTCACTTTCCCTTTAAGCACTCGCCATTCCTACCCTAACGAT
+
CCCCCFFFFFFFGGGGGGGFGGGGGGGHHHHHHHHGFHHGHHHGGGGHHHHHHHGGHFGHHHHHHHHGHHHGFGFGGGGGEEFH?FAGGHHGEEHGHFHGHGHEHHHHGGGCB</////<0<?1<<11111111>D1=><D1><<.<.0==000=.<A-;.0<CGCG0;000000.009C0:;0CBF090;00990:0:;.:;BFB//.:/;/BFB///F/::/;/;/9B/.-:.AFFFB//.:/::/.;9
@M05620:45:000000000-G6HP7:1:1101:22700:13863 1:N:0:159
TACCTGTACTGGGGAAGCATTTGACACTCTTTCCCTACACGACGCCATTCCTACCCTAAAGATCGGAAGAGCACACGTCTGAACTCCAGTCACGTCGACGCATCTCGTATGCCGTCTTCTGCTTGAAAAAAAAAAAAATAAAAACACCTCTCATGCATCCCTTCTTTATACCTACCCCCTATCCCCTCCCTGCGCCTTTTTCACTCTTTCTTCTTTCCTCCCTTCTCTCCCCGCCCTCTTACACCCCCTTC
+
CCCCCFFFFFFFGGFGGGGGGGHHHHHHHHHHHHHHFHHHGGGGGGGGHGHHHHHHHHGHHGHHHGGGGHHHGHGHGHHHGHHHHHHHHGHHHGHHGGGGGGF@HHHGGHHHHDEFHGHHHHHHHEFFGFGGGFC<<-.00==0..:::.0:000000;:.:0/00000090;0:;.;:-.009:./.../0.-;...00:/000900000:0:9;0000/./0:0;0;:/.-9---;;::00:9;-:9:9
@M05620:45:000000000-G6HP7:1:1101:26301:13874 1:N:0:159
CATCCTGACCCTGAAGTACCCCATTGAGCATGGCATCGTCACCAACTGGGACGACATGGAGAAGATCTGGCACCACACCTTCTACAACGAGCTGCGCGTGGCCCCGGAGGAGCACCCAGTGCTGCTGACCGAGGCCCCCCTGAACCCCAAGGCCAACAGAGAGAAGATGACTCAGGTGAGGCTCGGCCGACGCCCGTGCTCCTCCCGTCCTTTCCCCAGTCATTTTCTGCCCGGCTTGATTTCTGACATTA
+
EEEEEFFFFFFFGGGGGGGGGGGHHHHHHHHHHHHHHGHHHGHHHGHHHHHHGGGGGHHHHHHHHHHHHHHHHGHHHGGHHHHHHHHHGGGGGHHGGGGGGGHHGGGGGGGGHHHHGGHHHHHHHHHHHHGGGGGGGGGGGGHHHHGGGGHGHHGGGGGGGGGGGGGGGGGGGGGGHGGGGGGGFFFFFFFFFFFFFFFFFFFFFFFFFFFFFFFFFFFFFFFFHHHFHFFFFFFFFFFFFFFFFFFFFF1
@M05620:45:000000000-G6HP7:1:1101:26282:13874 1:N:0:159
CATCCTGACCCTGAAGTACCCCATTGAGCATGGCATCGTCACCAACTGGGACGACATGGAGAAGATCTGGCACCACACCTTCTACAACGAGCTGCGCGTGGCCCCGGAGGAGCACCCAGTGCTGCTGACCGAGGCCCCCCTGAACCCCAAGGCCAACAGAGAGAAGATGACTCAGGTGAGGCTCGGCCGACGCCCGTGCTCCTCCCGTCCTTTCCCCAGTCATTTTCTGCCCGGCTTGATTTCTGACATTA
+
AAAAAFFFFFFFGGC4BAFGGGGHHHHHHHHHHHGHHGHHDGHHHGHHHFFHGFGGFHEHHHGBF5GGHHHFHGHHHGGGHHHHHHHH?FGGGHHGGGEFGGHHGGGFGCAGHHHHGGGG?GHHHHHFHHGGGGGGGGGGCGBGHHGGFGHGHFGEGGFGGGGGGGFCFFFFGFFG0CBFAEE?DFFFFFDFFFFF9ADFFFEFFFDEDFFFFFFFFBA:FFF/;FFFFFFFFFFFF=AFF/FFF//BFFB
@M05620:45:000000000-G6HP7:1:1101:7077:13878 1:N:0:159
TACCTGTACTGGGGAAGCAATCGCCATTCCTACCCTAAAGATCGGAAGAGCACACGTCTGAACTCCAGTCACGTCGACGCATCTCGTATGCCGTCTTCTGCTTGAAAAAAAAAAAAACAAAAAAAAACAATCAAAATATCGTCCTATGCCTAACGTGTACACTTCTCGTCACCCAATTCCTCACTTGTACCTGCTTATAACACCATACACAAGATATCTGTCAACTCATGTGTTTATACATATGTCTCGAC
+
CCCDDFFFFFFFGGGGGGGGGGGGGGGHHHHHHHHHGHGHHHHHGGGGGHHHHGHGFGHFFGHHHHGHHHHHGFHGGGGGGFEHHGFDHFHHGEGHGHHHHHHHGHHGHGGGGB><<//<00.----.:.000000<<00./..:0:000000/././/<0000000..<..0.../000000.000000000.000000000.<<0/000<./0000000000000000000//000000:000000/0-
@M05620:45:000000000-G6HP7:1:1101:20681:13960 1:N:0:159
ATCTCTATCTCCTAAAAACCTGTTTAGATTTGGAGATAGACCTTCAGGTTTTTCATCATTTTCTGCATGAATTATACATTGACCACGTTCCAGCGTGGTCAGTTTGCAGCATTCTGTTATTTTGTTTGACAGAGTGTCTTGTTGAGAACATATGTAGGACATGATTTTTTCCTGCAACAGGGAAAATAAAGTATAAGTTTTAAAGATTTGTTCTTTAATAAAGGATCTCAAAGCCAGCTTTAGAAAAAGGA
+
DDDDDFFFFFFFGGGGGGGGGGHHHHHHHHHHHHHHHHHHHHHHHHHHHHHGGHGFHFHHHGFHFHDGFHFHHEGDHEHHHFGHCFEHFGHHFFEFGGHHGHHHHFHGBGFHFEFFHGFHHHHGHHHHEHHHFH4?FEHHFHFFFGHFHCFGHHGHHFDHFGH2HHHHHEHFGGFH2GFHHCFHH=GHHFHGFGHBGHHHDHHGHBGHF1>FGHHHH0=GH0GB/0<<<DHF0G.:.CGHF00GHHH.E?F
@M05620:45:000000000-G6HP7:1:1101:3855:13985 1:N:0:159
AGATTACTGCAACAGTTCCCCCTGGACCTGGAAAAGTTTCTTGCCTGGCTTACAGAAGCTGAAACAACTGCCAATGTCCTACAGGATGCTACCCGTAAGGAAAGGCTCCTAGAAGACTCCAAGGGAGTAAAAGAGCTGATGAAACAATGGCAAGTAAGTCAGGCATTTCCGCTTTAGCACTCTTGTGGATCCAATTGAACAATTCTCAGCATTTGTACTTGTAACTGACAAGCCAGGGACAAAACAAAGAT
+
BBBBCFFFFFFFGGGGGGGGGGGGCHHHHHHHHHHHHHHHHHHHHHHHHHHHHHHHHHHHHHHHHHHHHHHHHHHHHHHHHHHHBHHHHHHHHHGGGGHHHHCGHHHHGHHHHHHHHHHHHHHGGHGGHHHHHGHHHHHHHHHHHHHHHHHHHGHHHHHHHHHHHHHHHHGGGGGHHHHHHHHHHHHGHHHHHHHHHGFHHHHHHHHHHHGHHHHHHHHGHHHHHHHHHHHHHGGGGGGGEGGGGGGGGGG
@M05620:45:000000000-G6HP7:1:1101:15750:14021 1:N:0:159
CATCCTGACCCTGAAGTACCCCATTGAGCATGGCATCGTCACCAACTGGGACGACATGGAGAAGATCTGGCACCACACCTTCTACAACGAGCTGCGCGTGGCCCCGGAGGAGCACCCAGTGCTGCTGACCGAGGCCCCCCTGAACCCCAAGGCCAACAGAGAGAAGATGACTCAGGTGAGGCTCGGCCGACGCCCGTGCTCCTCCCGTCCTTTCCCCAGTCATTTTCTGCCCGGCTTGATTTCTGACATTT
+
DDDDDFFFFFFFGGGGGGGGGGGHHHHHHHHHHHHHHGHHHGHHHGHHHHHHGGGGGHHHHHHHHHHHHHHHHGHHHGGHHHHHHHHHGGGGGHHGGGGGGGHHGGGGGGGGHHHHGGHGHHHHHHHHHHGGGGGGGGGGGGHHHHGGGGHGHHGGGGGGGGGGGGGFGGGGGGGGHGGGGGGGFFFFFFFFFFFFADFEFFFFFFFEFFDFFFFFFFFFFBFFFFFFFFFFDFADCFBFFFFFF<BFFF0
@M05620:45:000000000-G6HP7:1:1101:6903:14022 1:N:0:159
TACCTGTACTGGGGAAGCATTTGAATATCCCCCCATGGTGATGGGGACGGAGAACTGCTCCATAAACACAGGCAACGTGCCTAACTTTCCCGGGAAGATGAAGTCAAAGAGCGACCACAGCTCTTCGGAGGTTATTTTGCATCGGTGAGCCAGACAGAATGATCCGATGAGGGGTGCGAAACTATTTGAGGAAAGGAAGCACCTTTTTATTAAATTTACCTTTTAGCAATCGCCATTCCTACCCTAAAGAT
+
CCCCCFFFFFFFGGGGGGGGGGHHHHHHHHHGGGGHHHGHHHHHHGGGGGGGGHHHHHHHHHHHHHHHHHHHGHHHGHHHHHHHHHHHHHHGGGGGGHHHHHHHHHHHHHHHGGGGGHHHHHHHHHHGGGGGHFHHHHHHGHHGGGGGGHHHHHGHHHHHHGHHHHGGGGHHGGEEGGGGGGGFGGGGGGGFGGGGGFGFGGFFFFFFEFFFFFFFFFFFFFFFFFFFFFFEFFFFFFFFFFFFFFFFFFB
@M05620:45:000000000-G6HP7:1:1101:9401:14022 1:N:0:159
CATCCTGACCCTGAAGTACCCCATTGAGCATGGCATCGTCACCAACTGGGACGACATGGAGAAGATCTGGCACCACACCTTCTACAACGAGCTGCGCGTGGCCCCGGAGGAGCACCCAGTGCTGCTGACCGAGGCCCCCCTGAACCCCAAGGCCAACAGAGAGAAGATGACTCAGGTGAGGCTCGGCCGACGCCCGTGCTCCTCCCGTCCTTTCCCCAGTCATTTTCTGCCCGGCTTGATTTCTGACATTA
+
DDDDDFFFFFFFGGGGGGGGGGGHHHHHHHHHHHHHHGHHHGHHHGHHHHHHGGGGGHHHHHHHHHHHHHHHHGHHHGGHHHHHHHHHGGGGGHHGGGEEEGHHGGGGGGGGHHHHGGHFGHHHHHHHHHGGGGGGGGGGGGHHHHGGGGHGHHGGGGGGGGGGGGGGGGGGGGGGGGGGGEFGFFFFFFFFFFFA@DFEFFFFFFFFFFDFFFFFFEDBF0BBFFFFFFFF?>D;ACFFFB00:;BFFF0
@M05620:45:000000000-G6HP7:1:1101:6892:14041 1:N:0:159
TACCTGTACTGGGGAAGCATTTGAATATCCCCCCATGGTGATGGGGACGGAGAACTGCTCCATAAACACAGGCAACGTGCCTAACTTTCCCGGGAAGATGAAGTCAAAGAGCGACCACAGCTCTTCGGAGGTTATTTTGCATCGGTGAGCCAGACAGAATGATCCGATGAGGGGTGCGAAACTATTTGAGGAAAGGAAGCACCTTTTTATTAAATTTACCTTTTAGCAATCGCCATTCCTACCCTAAAGAT
+
CCCCCFFFFFFFGGGGGGGGGGHHHHHHHHHGGGGHHHGHHHHHHGGGGGGGGHHHHHHHHHHGHHHHHHHHGHHHGHHHHHHHHHHHHHHGGGGGGHHHHHHHHHHHHHHHGGGGGHHHHHHHHHHGGGGEHHHHHHHHGHHGGEGGHHHHHHGGHHHHHHHHHHGGGHHHGGCEGGFGGGGGGGGGGGGFGFGGFFGGGGFFFFFFFFFFFFFFFFFFFFFFFFFFFFFFFFFFFFFFFFFFFFFFFFF
@M05620:45:000000000-G6HP7:1:1101:13702:14044 1:N:0:159
ATCTCTATCTCCTAAAAACCTGTTTAGATTTGGAGATAGACCTTCAGGTTTTTCATCATTTTCTGCATGAATTATACATTGACCACGTTCCAGCGTGGTCAGTTTGCAGCATTCTGTTATTTTGTTTGACAGAGTGTCTTGTTGAGAACATATGTAGGACATGATTTTTTCCTGCAACAGGGAAAATAAAGTATAAGTTTTAAAGATTTATTCTTTAATAAAGGATCTCAAAGCCAGCTTTAGAAAAAGGA
+
CCCCCFFFFFFFGGGGGGGGGGHHHHHHHHHHHHHHHHHHHHHHHHHHHHHGGHHHHIHHHHHIHHHHHHHHHHHHHHHHHHHHHHGHHHHHHHGGGGHHHHHHHHHHHHHHHHHHHHHHHHHHHHHHHHHHHHHHHHHHHHHHHHHHHHHHHHHHHHHHHHHHHHHHHGHHHHHHHHHHHGGHHHHHHHHHHHHHHHHHHHHHHHHHHHHHHHHHHHHHHHHHHHHHHHHHGHHHHGHHHHHGHHHHGGG
@M05620:45:000000000-G6HP7:1:1101:20140:14053 1:N:0:159
CATCCTGACCCTGAAGTACCCCGGCTTGATTTCTGACATTAGATCGGAAGAGCACACGTCTGAACTCCAGTCACGTCGACGCATCTCGTATGCCGTCTTCTGCTTGAAAAAAAAAAACCAAACACACCTCATACTGTACACCACTTCTCTCACCCCCCTCCTCACCTCCATCTGACTCCCCTCATTTCTACACCTCCTCCCCACTCTCTTCCCCTTCCCCGTTCTCCCTCTCCCCTCCTCCCCACCCCCTC
+
CCCCCFFFFFFFGGGGGGGGGGGGGGGGHHHHHHHHHHHHHHGHHHGGGGHHHHHHHGHHHGHHHHHGHHHHHHGGHGEGGGGEEHHHGGHHHHGEFFGHFHFHHGGH3GFCDCGC//?////0<...00111111<1000<..00<000000..----.://0.;0;./00000009:..;:.090000009//..///9./.9/:;0000;/99/:B/-../.999/////9.;..://../...---:
@M05620:45:000000000-G6HP7:1:1101:26449:14070 1:N:0:159
CATCCTGACCCTGAAGTACCCCATTGAGCATGGCATCGTCACCAACTGGGACGACATGGAGAAGATCTGGCACCACACCTTCTACAACGAGCTGCGCGTGGCCCCGGAGGAGCACCCAGTGCTGCTGACCGAGGCCCCCCTGAACCCCAAGGCCAACAGAGAGAAGATGACTCAGGTGAGGCTCGGCCGACGCCCGTGCTCCTCCCGTCCTTTCCCCAGTCATTTTCTGCCCGGCTTGATTTCTGACATTA
+
DDDDDFFFFFFFGGGGGGGGGGGHHHHHHHHHHHHHHGHHHGHHHGHHHHHHGGGGGHHHHHHHHHHHHHHHHGHHHGGHHHHHHHHHGGGGGHHGGGGGGGHHGGGGGGGGHHHHGGHHHHHHHHHHHHGGGGGGGGGGGGHHHHGGGGHGHHGGGGGGGGGGGGGGGGGGGGGGHGGGGGGGFFFFFFFFFFFFFFFFFFFFFFFFFFFFFFFFFFFFFFFFFFHFFFFFFFFFFFFFFFFFFFFFFF0
@M05620:45:000000000-G6HP7:1:1101:26471:14076 1:N:0:159
CATCCTGACCCTGAAGTACCCCATTGAGCATGGCATCGTCACCAACTGGGACGACATGGAGAAGATCTGGCACCACACCTTCTACAACGAGCTGCGCGTGGCCCCGGAGGAGCACCCAGTGCTGCTGACCGAGGCCCCCCTGAACCCCAAGGCCAACAGAGAGAAGATGACTCAGGTGAGGCTCGGCCGACGCCCGTGCTCCTCCCGTCCTTTCCCCCGTCATTTTCTGCCCGGCTTGATTTCTGACATTT
+
>1>>AD@1FFFC1FG1G3FGGG1GH11BEBGE0BFGFEHH0EG1AAEHBA0FEGEGAGC1BFGCAAFDEHH0FFCFEFGHBGF2BF1FEAEECC1EE/>E/<FGEE?B//CGEHFGGE/<?FDHFCF1GG?CG?CFA@C@-:CGHEGGF.CEGC.CA.BB//E9BB/FFBBFB0FBFBFF.;EF@?EB@-@=@@@---9-/;BFFE-9;BAFFFBBBA-AB-9B/BFB9BFE--9-=@-9B:BB9/BFFF/
@M05620:45:000000000-G6HP7:1:1101:19421:14091 1:N:0:159
ATCTCTATCTCCTAAAAACCTGTTTAGATTTGGAGATAGACCTTCAGGTTTTTCATCATTTTCTGCATGAATTATACATTGACCACGTTCCAGCGTGGTCAGTTTGCAGCATTCTGTTATTTTGTTTGACAGAGTGTCTTGTTGAGAACATATGTAGGACATGATTTTTTCCTGCAACAGGGAAAATAAAGTATAAGTTTTAAAGATTTATTCTTTAATAAAGGATCTCAAAGCCAGCTTTAGAAAAAGGA
+
CBBCCFFFFFFFGGGGGGGGGGHHHHHHHHHHHHHHHHHHHHHHHHHHHHHGGHHHHIHIHHHIHHHHHHHHHGHHHHHHHHHHHHGGHHHHHHGEGGHHHHHHHHHHHHHHHHHHHHHHHHHHHHHHHHHHHHGHHHHHHHHHHHHGHHHHHHHHHHHHHHHHHHHHHGHHHHHHHHHHHGGGHHHHGHHHHHHHHGGHHHHHHHHHHHHHHHHHHHHHHHHHHHHHHHHHHHHHHGHHHHHFGGHHGGF
@M05620:45:000000000-G6HP7:1:1101:25253:14124 1:N:0:159
CATCCTGACCCTGAAGTACCCCGGCTTGATTTCTGACATTAGATCGGAAGAGCACACGTCTGAACTCCAGTCACGTCGACGCATCTCGTATGCCGTCTTCTGCTTGAAAAAAAAAAACAAACAAATAATTTTCTTTCTGTGTATCAGCAACGATAAACCTTAAAGACGCCTTTTTTACCTAAGTCCTTCGAATTCATGCCATCTTTAATCGCCACCTTTCGTCTTCTCACCCACTCTCAACTCTCCTGCCC
+
CCCCCFFFFFFFGGGGGGGGGGGGGGGGHHHHHHHHHHHHHHHHHHG?FGHHHHHHHGHHHGHHHHHHHHHHHGGFGGGGGGGGGHHHGGHHHHGGGHGHHHHHHHHHHHHGGGG?>//?0/0/011111>1>111=11=1<11=0000<<-....00;/000;00/::-:.000-.09000/;;;900...0.;;0;0000;90090;0.;A.9:.00:.99.:00:BB:..9.:0:00;0;0:/0;0..
@M05620:45:000000000-G6HP7:1:1101:22482:14124 1:N:0:159
ATCTCTATCTCCTAAAAACCTGTTTAGATTTGGAGATAGACCTTCAGGTTTTTCATCATTTTCTGCATGAATTATACATTGACCACGTTCCAGCGTGGTCAGTTTGCAGCATTCTGTTATTTTGTTTGACAGAGTGTCTTGTTGAGAACATATGTAGGACATGATTTTTTCCTGCAACAGGGAAAATAAAGTATAAGTTTTAAAGATTTATTCTTTAATAAAGGATCTCAAAGCCAGCTTTAGAAAAAGGA
+
CCCCCFFFFFFFGGGGGGGGGGHHHHHHHHHHHHHHHHHHHHHHHHHHHHHGGHHHHHHHHIHHHHHHHHHHHHHHHHHHHHHHHHGHHHHHHHGGGGHHHHHHHHHHHHHHHHHHHHHHHHHHHHHHHHHHHHHHHHHHHHHHHHHHHHHHHHHHHHHHHHHHHHHHHGHHHHHHHHHHHGGHHHHHHHHHHHHHHHHHHHHHHHHHHHHHHHHHHHHHHHHHHHHHHHHHHHHHHGHHHHHHHHHHGGH
@M05620:45:000000000-G6HP7:1:1101:28571:14136 1:N:0:159
ATCTCTATCTCCTAAAAACCTGTTTAGATTTGGAGATAGACCTTCAGGTTTTTCATCATTTTCTGCATGAATTATACATTGACCACGTTCCAGCGTGGTCAGTTTGCAGCATTCTGTTATTTTGTTTGACAGAGTGTCTTGTTGAGAACATATGTAGGACATGATTTTTTCCTGCAACAGGGAAAATAAAGTATAAGTTTTAAAGATTTATTCTTTAATAAAGGATCACAAAGCCAGCTTTAGAAAAAGGA
+
CBCCDFFFFFFFGGGGGGGGGGHHHHHHHHHHHBHHHHHHHHHHHHHHHHHGGHHHHIHHHHIIIHHHHHHHHHHHHHHHHHHHHHGHHHHHHHGGGGHHHHHHHHHHHHHHHHHHHHHHHHHHHHHHHGHHHHHHHHHHHHHHHHHHHHHHHHHHHHHHHHHHHHHHHGHHHHHHHHHHHGGHHHHHHHHHHHHHHGHHHHHHHHHHHHHHHHHHHHHHHGHHHHH.CGHHHHHHHGHHHHHFGHHHGGG
@M05620:45:000000000-G6HP7:1:1101:28552:14138 1:N:0:159
ATCTCTATCTCCTAAAAACCTGTTTAGATTTGGAGATAGACCTTCAGGTTTTTCATCATTTTCTGCATGAATTATACATTGACCACGTTCCAGCGTGGTCAGTTTGCAGCATTCTGTTATTTTGTTTGACAGAGTGTCTTGTTGAGAACATATGTAGGACATGATTTTTTCCTGCAACAGGGAAAATAAAGTATAAGTTTTAAAGATTTATTCTTTAATAAAGGATCTCAAAGCCAGCTTTAGAAAAAGGA
+
CCCCCFFFFFFFGGGGGGGGGGHHHHHHHHHHHHHHHHHHHHHHHHHHHHHGGHHHHHHHHHHHHHHHHHHHHHHHHHHHHHHHHHGHHHHHHHGGGGHHHHHHHHHHHHHHHHHHHHHHHHHHHHHHHGHHHHHHHHHHHHHHHHHHHHHHHHHHHHHHHHHHHHHHHGHHHHGHHHHHHGGHHHHHHHHHHHHHHHHHHHHHHHHHHHHHHHHHHHHHHGHHHHHHHHHHHGHHHGHHHHEFHHHHGGH
@M05620:45:000000000-G6HP7:1:1101:28558:14158 1:N:0:159
ATCTCTATCTCCTAAAAACCTGTTTAGATTTGGAGATAGACCTTCAGGTTTTTCATCATTTTCTGCATGAATTATACATTGACCACGTTCCAGCGTGGTCAGTTTGCAGCATTCTGTTATTTTGTTTGACAGAGTGTCTTGTTGAGAACATATGTAGGACATGATTTTTTCCTGCAACAGGGAAAATAAAGTATAAGTTTTAAAGATTTATTCTTTAATAAAGGATCTCAAAGCCAGCTTTAGAAAAAGGA
+
BBBBBFFFFFFFGFGGGGGGGGHHHHHGHHHHGFHGHHHHHHHHHHHHHHHGGHHHHFHHHHHHHHHHHHHHHHHHHHHHHHHHHHGHHHHHHHGGGGHHGHHHHHHHHHHHHHHHHHEHHHHGHHHHHHFHHHHHHHHHHHHHHHGHHHHHHHHHHHGHHHHHHHHHHGHHHHHHFHHHHGGHHHHHHGHHHHHHHGGGHHFHHHHHHGHHHHHHHFHHHHHFHHGDHGHHGHHHHEFHHHGEGCHHGGH
@M05620:45:000000000-G6HP7:1:1101:17436:14170 1:N:0:159
TACCTGTACTGGGGAAGCATTTGAATATCCCCCCATGGTGATGGGGACGGAGAACTGCTCCATAAACACAGGCAACGTGCCTAACTTTCCCGGGAAGATGAAGTCAAAGAGCGACCACAGCTCTTCGGAGGTTATTTTGCATCGGTGAGCCAGACAGAATGATCCGATGAGGGGTGCGAAACTATTTGAGGAAAGGAAGCACCTTTTTATTAAATTTACCTTTTAGCAATCGCCATTCCTACCCTAAAGAT
+
CDCDDFFFFFFFGGGGGGGGGGHHHHHHHHHGGGGHHHGHHHHHHGGGGGGGGHHHHHHHHHHHHHHHHHHHGHHHGHHHHHHHHHHHHHHGGGGGGHHHHHHHHHHHHHHHGGGGGHHHHHHHHHHGGGGEHHHHHHHHGHHGGGGGHFHHHHGHHHHHHHHHHHGGGHHHGGGEGGDGGGGGGGHGGGGFGGGGFFGGFGFFFFFFFFFFFFFHFFFFFFFFFFFFFFFFFFDFFFFFFFFFFFFFFFF
@M05620:45:000000000-G6HP7:1:1101:14345:14231 1:N:0:159
TACCTGTACTGGGGAAGAGTGTAGCAATCGCCATTCCTACCCTAAAGATCGGAAGAGCACACGTCTGAACTCCAGTCACGTCGACGCATCTCGTATGCCGTCTTCTGCTTGAAAAAAAAAAAAAAAAAATATAAAAAATAACACAAGGTGATAACTACATAGAGCACAAAAGACAACACTAAAATAATATAAGAATACAAAACGTGCAAAGAAAAAGGCAGGAAGGTGTAATAAAGATGAAGTGTTGAGAA
+
DCDDDFFFFFFFGGGGGGGGGGHHHHHHHGGGGGHHHHHHHHHHHHHDGHHGGGCHHHGHFHGGHHGHHHHHHGHGHHHGGHGGGGGGGGHHHFDHHHHGFGHGHHHGHHHFHHHGCDGC/><<--<--.:00:000-.000;0....:00000000000000000./;.././//.9.0/0:000000;00;0000:000..-...900/:.//...9:.-./..;0000:0000000000000:900.0
@M05620:45:000000000-G6HP7:1:1101:3449:14245 1:N:0:159
CATCCTGACCCTGAAGTACCCCGGCTTGATTTCTGACATTAGATCGGAAGAGCACACGTCTGAACTCCAGTCACGTCGACGCATCTCGTATGCCGTCTTCTGCTTGAAAAAAAAAAAAATACTTCTTACCAAGGCCCCCCTGCACCCCCCGTCCCCCCGATATACGCTGCCTCATGTTAGTCTCGTCCGCCTCCCGTACTCCTCCCGTCCTTTCCCCCATCATTTTCTGCCCGGCTTTATTTCTACCATTC
+
BBBBBFFFFFFFGGGGGGGGGGCEFGGGHCHHHBGFHGHFHBBGHGE2FFHGHHHHFGFHHGHFHHHFGHFEGHGBG0E@EG?>EBG1?EGC4F@EEHGGHFHB?GEHGDHCGGGG//-011<11<>1>B1>0.<<CCFGC../;:A-;-9.;C.E9------;/.;A???BB/9/9/;9/;9F9.;.-9..9A..;-:9;FFFFF..;D.9BBBFFD-;B/9;FFFF;/:A.--@-////9B///;9/:/
@M05620:45:000000000-G6HP7:1:1101:3429:14247 1:N:0:159
CATCCTGACCCTGAAGTACCCCATTGAGCATGGCATCGTCACCAACTGGGACGACATGGAGAAGATCTGGCACCACACCTTCTACAACGAGCTGCGCGTGGCCCCGGAGGAGCACCCAGTGCTGCTGACCGAGGCCCCCCTGAACCCCAAGGCCAACAGAGAGAAGATGACTCAGGTGAGGCTCGGCCGACGCCCGTGCTCCTCCCGTCCTTTCCCCAGTCATTTTCTGCCCGGCTTGATTTCTGACATTA
+
CCCCCFFFFFFFGGGGGGGGGGGHHHHHHHHHHHHHHGHHHGHHHGHHHHHHGGGGGHHHHHHHHHHHHHHHHGGHHGGHHHHHHHHHGGGGGHHGGGGGGGHHGGGGGGGGHGHHGGHGHHHHHHHHHHGGGGGGGGGGGGHHHHGGGGHGHHGGGGGGGGGGGGGGGGGGGGGGGGGGGGGGFFFFFFFFFFFFFFFFFFFFFFFEFFFFFFFFFFFFFFFFFFFFFFFFFFFFFFFFFFFFFFFFFF0
@M05620:45:000000000-G6HP7:1:1101:3128:14261 1:N:0:159
CATCCTGACCCTGAAGTACCCCGGCTTGATTTCTGACATTAGATCGGAAGAGCACACGTCTGAACTCCAGTCACGTCGACGCATCCCGTATGCCGTCTTCTGCTTGAAAAACAAAAGAGGTCAGCTGGGGGGCTTTCTTTGTGTAAGCAACGAGCAACCTGAAAGAAGCATTTTTTAACTAAGTCCTGCTGAGTCATTCCTGCGTTTTTATCCGCCTTGCTTCTTCTCACCTACTCTCTACTCTCATGCCC
+
AAAAABFBFBBB1FCFABGGCGE0F0E0012AF2GCHFFF1A1GA/F/A/00BF00FEH/FFFGE1BFGHF@G1E0/E//FG/>E0??G/F0G1E?/BC2BGH111BF1F0/?/F00?0?BF10FG@0/?@-;?EGGGGGBF-F/:/B//;@E;-99FFF-/9/99-9BBFFFFF@-/BFBBBFFFFFBF//-;F9FFF/9//-;A@FF-/;FAEFFF9BFFFFFFFFBF-//BFFFFFBFFFFF/B/BB/
@M05620:45:000000000-G6HP7:1:1101:22466:14276 1:N:0:159
TACCTGTACTGGGGAAGCATTTGAATATCCCCCCATGGTGATGGGGACGGAGAACTGCTCCATAAACACAGGCAACGTGCCTAACTTTCCCGGGAAGATGAAGTCAAAGAGCGACCACAGCTCTGAGGTTATTTTGCATCGGTGAGCCAGACAGAATGATCCGATGAGGGGTGCGAAACTATTTGAGGAAAGGAAGCACCTTTTTATTAAATTTACCTTTTAGCAATCGCCATTCCTACCCTAAAGATCGG
+
BBBBBFFFFFFFGGGGGGGGGGHFFGHHHFHGGGGHHHGHHHHHHGGGGGFGGHHHHHHHHFHFGGHFHGHHGGFHGHHHHHHHHHHHHHHGGGGCGFHFGGHGHFHHHHHFGGGGGGHHHHHHFBGGFGHHHHHHHHHHEGGGGGHHHCFFFHFHHHHGHHHGGGFHHGGADECDCFGGGGGGGGGGGGGGGEGGFBBEGGGGGGGGGFEFFFFFFFFFFFFFFBBFFEDDFFFFFFFFFFFFFFEFFFF
@M05620:45:000000000-G6HP7:1:1101:16216:14293 1:N:0:159
CATCCTGACCCTGAAGTACCCCATTGAGCATGGCATCGTCACCAACTGGGACGACATGGAGAAGATCTGGCACCACACCTTCTACAACGAGCTGCGCGTGGCCCCGGAGGAGCACCCAGTGCTGCTGACCGAGGCCCCCCTGAACCCCAAGGCCAACAGAGAGAAGATGACTCAGGTGAGGCTCGGCCGACGCCCGTGCTCCTCCCGTCCTTTCCCCAGTCATTTTCTGCCCGGCTTGATTTCTGACATTA
+
DDDDDFFFFFFFGGGGGGGGGGGHHHHHHHHHHHHHHGHHHGHHHGHHHHHHGGGGGHHHHHHHHHHHHHHHHGHHHGGHHHHHHHHHGGGGGHHGGGGGGGHHGGGGGGGGHHHHGGHGHHHHHHHHHHGGGGGGGGGGGGHHHHGGGGHGHHGGGGGGGGGGGGGGGGGGGGGGGGGGGGGGFFFFFFFFFFFFDFFFFFFFFFFFFFDFFFFFFFFFFFFFFFFFFFFFFFFFFFFFFFFFFFFFFF0
@M05620:45:000000000-G6HP7:1:1101:27314:14298 1:N:0:159
CATCCTGACCCTGAAGTACCCCGGCTTGATTTCTGACATTAGATCGGAAGAGCACACGTCTGAACTCCAGTCACGTCGACGCATCTCGTATGCCGTCTTCTGCTTGAAAAAAAAAAAAAAACAAAAAAACAAATACACAAGCTACTCAAAACAGAAAAAAGAAAAAAAAAAAAAAACACAAAGACAACCACATACATGCAGGAACAGACAATAAAATGACATCAACATATAGTATCAAGTCTGATGTTGGA
+
DDDDDFFFFFFFGGGGGGGGGGGGGGGGHHHHHGGGHHHHHHGHHHGGGGHHHHHGHGHHHGHGHHHHHHHHHHGHHGGGGGGGGHHHGGHHHHGGGHGHHHHHHHHHFHGCCDG>><--<<<...<--....000000...000000000.<//00:.-.<C//.---<------......//<//...<.<:000000<.</<<B/A//0:000000:00000/0/<0:0:000:000000000:00.0
@M05620:45:000000000-G6HP7:1:1101:17295:14312 1:N:0:159
ATCTCTATCTCCTAAAAACCTGTTTAGATTTGGAGATAGACCTTCAGGTTTTTCATCATTTTCTGCATGAATTATACATTGACCACGTTCCAGCGTGGTCAGTTTGCAGCATTCTGTTATTTTGTTTGACAGAGTGTCTTGTTGAGAACATATGTAGGACATGATTTTTTCCTGCAACAGGGAAAATAAAGTATAAGTTTTAAAGATTTATTCTTTAATAAAGGATCTCAAAGCCAGCTTTAGAAAAAGGA
+
AABABFFFFFFFGGGFFBFGGGHHHHHGHHHGHFBBFHHHHHHHHGHEHHHGGHHHH5FHHHHHHHHHHHHHHGHHHHHHHGHHHHGHHHHHHHGBEGHHHHHHHHHHHHHHHHGHHHGHHHHHHHHHHHHH3GHFHHHHGHHFGFGHHHHBFGD4FF3FGHHHHHHHHGHHHHHHHHHHHEFHFHHGGFFHHHGFHHHHHGHGGGGH1FHHHHHHF0GHDGF<CGHHHHFF0C.CGEGHFHC:GHFGF.:
@M05620:45:000000000-G6HP7:1:1101:17308:14325 1:N:0:159
ATCTCTATCTCCTAAAAACCTGTTTAGATTTGGAGATAGACCTTCAGGTTTTTCATCATTTTCTGCATGAATTATACATTGACCACGTTCCAGCGTGGTCAGTTTGCAGCATTCTGTTATTTTGTTTGACAGAGTGTCTTGTTGAGAACATATGTAGGACATGATTTTTTCCTGCAACAGGGAAAATAAAGTATAAGTTTTAAAGATTTATTCTTTAATAAAGGATCTCAAAGCCAGCTTTAGAAAAAGGA
+
DCDDDFFFFFFFGGGGGGGGGGHHHHHHHHHHHHHHHHHHHHHHHHHHHHHGGHHHHHHHHHHHHHHHHHHHHHHHHHHHHHHHHHGHHHHHHHGGGGHHHHHHHHHHHHHHHHHHHHHHHHHHHHHHHHHHHHHHHHHHHHHHHHHHHHHHHHHHHHHHHHHHHHHHHGHHHHHHHHHHHGGHHHHHHHHHHHHHHHHHHHHHHHHHHHHHHHHHHHHHHHHHHHHHHHHHHHHHHGHHHHHHHHGHGGH
@M05620:45:000000000-G6HP7:1:1101:17325:14326 1:N:0:159
ATCTCTATCTCCTAAAAACCTGTTTAGATTTGGAGATAGACCTTCAGGTTTTTCATCATTTTCTGCATGAATTATACATTGACCACGTTCCAGCGTGGTCAGTTTGCAGCATTCTGTTATTTTGTTTGACAGAGTGTCTTGTTGAGAACATATGTAGGACATGATTTTTTCCTGCAACAGGGAAAATAAAGTATAAGTTTTAAAGATTTATTCTTTAATAAAGGATCTCAAAGCCAGCTTTAGAAAAAGGA
+
BABBCFFFFFFFGGGGGGGGGGHHHHHHHHHHHHHHHHHGHHHHHHHHHHHGGHHHHHHIHHHHHHHHHHHHHHHHHHHHHHHHHHGHHHHHHHGGGGHHHHHHHHHHHHHHHHHHHHHHHHHHHHHHHHHHHHHHHHHHHHHHHHHHHHHHHHHGHHHHHHHHHHHHHGHHHGHHHHHHHGGHHHHHHHHHHHHHHGHHGHHGHHHHHHHHHHHHHHHHFHHHFHGFHHHHHHHBHGHHHHGHHHHHGGH
@M05620:45:000000000-G6HP7:1:1101:29185:14353 1:N:0:159
TACCTGTACTGGGGAAGCATTTGAATATCCCCCCATGGTGATGGGGACGGAGAACTGCTCCATAAACACAGGCAACGTGCCTAACTTTCCCGGGAAGATGAAGTCAAAGAGCGACCACAGCTCTTCGGAGGTTATTTTGCATCGGTGAGCCAGACAGAATGATCCGATGAGTGGTGCGAAACTATTTGAGGAAAGGAAGCACCTTTTTATTAAATTTACCTTTTAGCAATCGCCATTCCTACCCTAAAGAT
+
AAAAAFFDF3FC1EFAAGGGDEDGHFFG3FHGGGGFGHDG1FGF//FEEEAEFHCDFHHHHFEGHHHHHEHHGEFG>??FA@E1G1GHF11>>>EEEFFBDBD>EDGHHH0GEC@C?GFHEG1FGGHGCGG?F?GHGG<1<GFCC<>.<>GFFFEGFHHHHHFHFGGCAH0::.C.CCA:?@09BBFF0.CC//:A/9AE//C9FGGGEFBFFFFFF//;FFFFBB/BFBFFFF-AFFFFBBAAFF-B/FB
@M05620:45:000000000-G6HP7:1:1101:2006:14359 1:N:0:159
CATCCTGACCCTGAAGTACCCCATTGAGCATGGCATCGTCACCAACTGGGACGACATGGAGAAGATCTGGCACCACACCTTCTACAACGAGCTGCGCGTGGCCCCGGAGGAGCACCCAGTGCTGCTGACCGAGGCCCCCCTGAACCCCAAGGCCAACAGAGAGAAGATGACTCAGGTGAGGCTCGGCCGACGCCCGTGCTCCTCCCGTCCTTTCCCCAGTCATTTTCTGCCCGGCTTGATTTCTGACATTA
+
AABBBBFFFFFFFGGGGGGGGGGFEDDEFHFFCGFHH2AAAEGFAEFHFAAHCEECEHHEHEHCGDHFHHCCHFCGEEEHHHHEHHHEFAE/>G3E/E>EGEHHGGCDGGCAFA<GEFHFGGFGHHHHFHCCCG@FEG@@DGEFCGFGGGFGE.AEEGFFGGGGGFFFFGBFB0FGFBFGFEGGBB?.9-;@>;B;BFFA/9BFF.;;.9D/9FFFFBD9BBBFF///BBFEDB-999./99B9B;:9B9/
@M05620:45:000000000-G6HP7:1:1101:28749:14360 1:N:0:159
CATCCTGACCCTGAAGTACCCCGGCTTGATTTCTGACATTAGATCGGAAGAGCACACGTCTGAACTCCAGTCACGTCGACGCATCTCGTATGCCGTCTTCTGCTTGAAAAAAAAAAAAATTTTGTTTGACAGAGTGTCTTGTTGAGAACATATGTAGAACATGATTTTTTCATGCAACAGGGAAAATAAAGTATAAGTTTTAAAAATTTATTCTTTAATAAAGGATCTCAAAGACAGCTTGAGAAAAAGGA
+
CCCCCFFFFFFFGGGGGGGGGGGGGGGGHHHHHFGFGHHHHHGHHHGGFGHHHHHGHGHHHGHGHHHHHHHHFHGGHGGGGFEGFHHHGGHHGHEFEHGHHHFHHHHHEHHGDFG///-01=<100001<11<CDB=<0DD0D.0/.<</0:0;<:C0;0/;:0;<;0;-:0;00900:9A.A../0909BF0000;C00;0900:.///B//:://///9//9./9/:///;/.9;.///.;.//..;..
@M05620:45:000000000-G6HP7:1:1101:28729:14365 1:N:0:159
CATCCTGACCCTGAAGTACCCCGGCTTGATTTCTGACATTAGATCGGAAGAGCACACGTCTGAACTCCAGTCACGTCGACGCATCTCGTATGCCGTCTTCTGCTTGAAAAAAAAAAAAAAATAGATTACCAAGGAGTCGTGTAGTAGGTAGATGTCATGATGATAGTACTATACGGTGAGGTAGTGTTACACGGGGATTAGGTAGAATAGATGGATAGGACACGACATAAGGTTCGATGTTATATTGTACG
+
BBBBBFFFFFFFBGF4GAFGGGEEFGGCFHHHHHHHHHHHHFHHHHGGG?FEGHHHHGHHHEHHHHHHHHGHHHGFGGCEEGGG?GHEGGHHHHGFGHGHHHHHHHHHBGHFGDFB</--<<000<00000<.<..//-..:/00000000000:00090000000;0000;00..;..../000/990000.----.///;/////////;////////9...---.////://9.//.://///////.
@M05620:45:000000000-G6HP7:1:1101:2023:14367 1:N:0:159
CATCCTGACCCTGAAGTACCCCATTGAGCATGGCATCGTCACCAACTGGGACGACATGGAGAAGATCTGGCACCACACCTTCTACAACGAGCTGCGCGTGGCCCCGGAGGAGCACCCAGTGCTGCTGACCGAGGCCCCCCTGAACCCCAAGGCCAACAGAGAGAAGATGACTCAGGTGAGGCTCGGCCGACGCCCGTGCTCCTCCCGTCCTTTCCCCAGTCATTTTCTGCCCGGCTTGATTTCTGACATTA
+
CCCCCFFFFFFFGGGGGGGGGGGHHHHHHHHHHHHHHGHHHGHHHGHHHHHHGGGGGHHHHHHHHHHHHHHHHGHHHGGHHHHHHHHHGGGGGHHGGGGGGGHHGGGGGGGGHGHHGGHFGHHHHHHHHHGGGGGGGGGGGGHHHHGGGGHGHHGGGGGGGGGGGGGGGGGGGGGGFGGGFEEFFFFFFFFFFFFFFDFFFFFFFFFFFFFFFFFFFFFFFFFFFFFFFFFFDACFFFFFFFFFFFFFFF0
@M05620:45:000000000-G6HP7:1:1101:27541:14389 1:N:0:159
CATCCTGACCCTGAAGTACCCCATTGAGCATGGCATCGTCACCAACTGGGACGACATGGAGAAGATCTGGCACCACACCTTCTACAACGAGCTGCGCGTGGCCCCGGAGGAGCACCCAGTGCTGCTGACCGAGGCCCCCCTGAACCCCAAGGCCAACAGAGAGAAGATGACTCAGGTGAGGCTCGGCCGACGCCCGTGCTCCTCCCGTCCTTTCCCCAGTCATTTTCTGCCCGGCTTGATTTCTGACATTA
+
CCCCCFFFFFFFGGGGGGGGGGGHHHHHHHHHHHHHHGHHHGHHHGHHHHHHGGGGGHHHHHHHHHHHHHHHHGHHHGGHHHHHHHHHGGGGGHHGGGGGGGHHGGGGGGGGHHHHGGHHHHHHHHHHHHGGGGGGGGGGGGHHHHGGGGHGHHGGGGGGGGGGGGGGGGGGGGGGGGGGGGGGFFFFFFFFFFFFBDFFFFFFFFFFFFFFFFFFFFFFFFFFFFFFFFFFFFFFFFAFFFFFFFFFFF0
@M05620:45:000000000-G6HP7:1:1101:26873:14391 1:N:0:159
ATCTCTATCTCCTAAAAACCTGTTTAGATTTGGAGATAGACCTTCAGGTTTTTCATCATTTTCTGCATGAATTATACATTGACCACGTTCCAGCGTGGTCAGTTTGCAGCATTCTGTTATTTTGTTTGACAGAGTGTCTTGTTGAGAACATATGTAGGACATGATTTTTTCCTGCAACAGGGAAAATAAAGTATAAGTTTTAAAGATTTATTCTTTAATAAAGGATCTCAAAGCCAGCTTTAGAAAAAGGA
+
DDCDDFFFFFFFGGGGGGGGGGHHHHHHHHHHHHHHHHHHHHHHHHHHHHHGGHHHHHHHIIIIIHHHHHHHHHHHHHHHHHHHHHGHHHHHHHGGGGHHHHHHHHHHHHHHHHHHHHHHHHHHHHHHHHHHHHHHHHHHHHHHHHGHHHHHHHHHHHHHHHHHHHHHHGHHHHHHHHHHHGGHHHHHHHHHHHHHHHHHHHHHHHHHHHHHHHHHHGHHHHHHHHHHHGHGHHHHHGHHHHHHHGHHGGG
@M05620:45:000000000-G6HP7:1:1101:9482:14470 1:N:0:159
CATCCTGACCCTGAAGTACCCCATTGAGCATGGCATCGTCACCAACTGGGACGACATGGAGAAGATCTGGCACCACACCTTCTACAACGAGCTGCGCGTGGCCCCGGAGGAGCACCCAGTGCTGCTGACCGAGGCCCCCCTGAACCCCAAGGCCAACAGAGAGAAGATGACTCAGGTGAGGCTCGGCCGACGCCCGTGCTCCTCCCGTCCTTTCCCCAGTCATTTTCTGCCCGGCTTGATTTCTGACATTT
+
DDDDDFFFFFFFGGGGGGGGGGGHHHHHHHHHHHHHHGHHHGHHHGHHHHHHGGGGGHHGGHHHHHHHHHHHHGHHHGGHHHHHHHHHGGGGGHHGGGGGGGHHGGGGGGGGHHHHGGHGFHHHHHHHHHGGGGGGGGGGGGHHHHGGGGHGHHGGGGGGGGGGGGGFGGGGGGGGGGGGGGGGFFFFFFFFFFFF;ADEFFFFFFF;DFAFFFFFFFFFFFFFFFFFFFFFFFFFFFFFFFFFFBFEFF0
@M05620:45:000000000-G6HP7:1:1101:22568:14475 1:N:0:159
CATCCTGACCCTGAAGTACCCCGGCTTGATTTCTGACATTAGATCGGAAGAGCACACGTCTGAACTCCAGTCACGTCGACGCATCTCGTATGCCGTCTTCTGCTTGAAAAAAAAAAAAAAAACACATCTTATGAGAAACCTAAATCCTCGCTCCCTCCGACTCTTCGTCTAACAACTCCCCCCGATTCAACCCTTCCCTCACTACAACACCCCCATCACAATACAGCCTTTCCCAGCGACACTGCCCTCGC
+
CCCCCFFFFFFFGGGGGFGGGGGGGGGGHHHHHHHGHHHHHHGHHHGGGGHHHGHFGGGHHGGHHHHGHGGGFGGFGFEGGGGGEHHFFFHHHHGAEGGFHGDHFGFGHHHGGGGD</--<-<..<0<00=0<;0000/:/000<0000:-....//..---.000./...;000.000...9---.900;.9.////0/..0;/0009...---/:0;0000000;./0090000.-----000/90.--
@M05620:45:000000000-G6HP7:1:1101:2091:14537 1:N:0:159
CATCCTGACCCTGAAGTACCCCATTGAGCATGGCATCGTCACCAACTGGGACGACATGGAGAAGATCTGGCACCACACCTTCTACAACGAGCTGCGCGTGGCCCCGGAGGAGCACCCAGTGCTGCTGACCGAGGCCCCCCTGAACCCCAAGGCCAACAGAGAGAAGATGACTCAGGTGAGGCTCGGCCGACGCCCGTGCTCCTCCCGTCCTTTCCCCAGTCATTTTCTGCCCGGCTTGATTTCTGACATTA
+
CCCBCFFFFFFFGGGGGGGGGGGHHHHHGHHHHHGHHGHHGGHGHGHHHHGHGFGGGHGGHHHHHHFHHHHHHGHHGGGHHHHHHHHHGGGGGHHGGGGGGGHHGGGGGGGGHEHHGGHHGHHHHHHHHHGGGGGGGGGGGGGHGGEGDGHGHHGGGGGGGGDCFGGFGGFGFGGGFFFGGGGGFFFFFFCFBFFFFFFFFFFFFFFEFBDFFFFFFFDFFFFFFFFFFFFEFFFFFFFFFFFFFEFFFF/
@M05620:45:000000000-G6HP7:1:1101:8226:14562 1:N:0:159
CATCCTGACCCTGAAGTACCCCATTGAGCATGGCATCGTCACCAACTGGGACGACATGGAGAAGATCTGGCACCACACCTTCTACAACGAGCTGCGCGTGGCCCCGGAGGAGCACCCAGTGCTGCTGACCGAGGCCCCCCTGAACCCCAAGGCCAACAGAGAGAAGATGACTCAGGTGAGGCTCGGCCGACGCCCGTGCTCCTCCCGTCCTTTCCCCAGTCATTTTCTGCCCGGCTTGATTTCTGACATTT
+
DDDDDFFFFFFFGGGGGGGGGGGHHHHHHHHHHHHHHGHHHGHHHGHHHHHHGGGGGHHHHHHHHHHHHHHHHGHHHGGHHHHHHHHHGGGGGHHGGGGGGGHHGGGGGGGGHHHHGGHHHHHHHHHHHHGGGGGGGGGGGGHHHHGGGGHGHHGGGGGGGGGGGGGGGGGGGGGGGGGGGGGGFFFFFFFFFFFFFFFFFFFFFFFFFFFFFFFFFFFFFFFFFFHHFFFFBFFFFFAFFFFFFEFFFF0
@M05620:45:000000000-G6HP7:1:1101:27553:14609 1:N:0:159
ATCTCTATCTCCTAAAAACCTGTTTAGATTTGGAGATAGACCTTCAGGTTTTTCATCATTTTCTGCATGAATTATACATTGACCACGTTCCAGCGTGGTCAGTTTGCAGCATTCTGTTATTTTGTTTGACAGAGTGTCTTGTTGAGAACATATGTAGGACATGATTTTTTCCTGCAACAGGGAAAATAAAGTATAAGTTTTAAAGATTTATTCTTTAATAAAGGATCTCAAAGCCAGCTTTAGAAAAAGGA
+
AAABBFFFFFFFGGGGGGGGGGHHHFHHHHHHHHHHHHHGHHHHHHHHHHHGGHFHHHHHHHHHFHHHHHHHHHHHHHHHHHHHGHGHHHHHHHGGGGHHHHHHHHHHHHHHHHHHHHHHHHHHHHHHHGHHHHHHHHHHHHHH4FGFHHHHHHHHHHHHHHFHHHHHHGHHHHHHHHGHHGGFC0?<DFFHGHDHHHHHHFHBGDGHHGHHHHHHFGGHHHEFHHHHHHHGHFHHHGHHHGGF0C;CDGG
@M05620:45:000000000-G6HP7:1:1101:27103:14610 1:N:0:159
TACCTGTACTGGGGAAGCATTTGACACTCTTTCCCTACACGACGCCATTCCTACCCTAAAGATCGGAAGAGCACACGTCTGAACTCCAGTCACGTCGACGCATCTCGTATGCCGTCTTCTGCTTGAAAAAAAAAAAAAAAACAGAAAACAACAACTAGTCTTCACACGACTAGCAAACAACGAAAAATAGTAGGAAAGATGAAAAAACAGGCCAGGATAAATGAGAGCCAGATAGTAACGCAGGTGGAAAG
+
CDDDDFFFFFFFGGGGGGGGGGHHHHHHHHHHHHHHGHHHGGGGGGGGHHHHHHGHHHHHHHHHHGGGGHHHHHHHGHHHGHHHHHHHHHHHHGHHGGGGGGFEHHHFGHHHHGGGHGHHHHHHFFGHH@CFG@D@<-<--..//00/:...9..000000000000---.:0/:::A...-..:-..0000000;/.::00000.-../.......0000000000../.:00:0000.----.0..00.
@M05620:45:000000000-G6HP7:1:1101:27537:14622 1:N:0:159
ATCTCTATCTCCTAAAAACCTGTTTAGATTTGGAGATAGACCTTCAGGTTTTTCATCATTTTCTGCATGAATTATACATTGACCACGTTCCAGCGTGGTCAGTTTGCAGCATTCTGTTATTTTGTTTGACAGAGTGTCTTGTTGAGAACATATGTAGGACATGATTTTTTCCTGCAACAGGGAAAATAAAGTATAAGTTTTAAAGATTTATTCTTTAATAAAGGATCTCAAAGCCAGCTTTAGAAAAAGGA
+
DDDDEFFFFFFFGGGGGGGGGGHHHHHHHHHHHHHHHHHHHHHHHHHHHHHGGHHHHHHHHHHIIHHHHHHHHHHGHHHHHHHHHHGHHHHHHHGGGGHHHHHHHHHHHHHHHHHHHHHHHHHHHHHHGHHHHHHHHHHHHHHHHHHHHHHHHHHHHHHHHHHHHHHHHGHHHHHHHHHHHGGHHHHHGGHHHHHHHHHHHHHHHHHHHHHHHHHHHHHHHGHHHHHHHGHGHHHHHGHHHHHHHHHHGGH
@M05620:45:000000000-G6HP7:1:1101:27557:14631 1:N:0:159
ATCTCTATCTCCTAAAAACCTGTTTAGATTTGGAGATAGACCTTCAGGTTTTTCATCATTTTCTGCATGAATTATACATTGACCACGTTCCAGCGTGGTCAGTTTGCAGCATTCTGTTATTTTGTTTGACAGAGTGTCTTGTTGAGAACATATGTAGGACATGATTTTTTCCTGCAACAGGGAAAATAAAGTATAAGTTTTAAAGATTTATTCTTTAATAAAGGATCTCAAAGCCAGCTTTAGAAAAAGGA
+
CCCCCFFFFFFFGGGGGGGGGGHHHHHHHHHHHCHHHHHHHHHHHHHHHHHGGHHHHIHHHHHHIHHHHHHHHHHHHHHHHHHHHHGHHHHHHHGGGGHHHHHHHHHHHHHHHHHHHHHHHHHHHHHHGHHHHHHHHHHHHHHHHHHHHHHHHHHHHHHHHHHHHHHHHGHHHHHHHHHHHGGHHHHHGGHHHHHHHHHHHHHHHHHHHHHHHHHHHHHHHHGHHHHHHHHHHGFHHGHHHGGHHHHHGGF
@M05620:45:000000000-G6HP7:1:1101:4703:14635 1:N:0:159
TACCTGTACTGGGGAATCATTTGACACTCTTTCCCTACACGACGCCATTCCTACCCTAAAGATCGGAAGAGCACACGTCTGAACTCCAGTCACGTCGACGCATCTCGTATGCCGTCTTCTGCTTGAAAAAAAAAAAAAATACAACCATAGCAATTAATTCAGTCCTTTCCTATTTCGCCCTCGTTTGTGTCCCCTTGCCTCATGCTCCTCATTTTTGCTTGTCCCTTCCCCTCCATGGACCACACCGCTCT
+
ABBBBFFFFFFFGGCFGGGGGGHHHHHHHHHHHHHHGHGHGGGGGGGGHHHHHHHHHFHHHHHHHGGGGGHHHHHHGHHHGHHHHHHHHHHHHGHHGGGGGGAEHHHFFHHHHGEGGGHFHHHHHGFFGHGGGC?>--<.00<0/..000;;B0:;0<:00;;;0;090000;;00/:..-.-.:99;/;;//.;../9///99//9:/;/;9;:/-9///://;F/./.9...;/9//;.9:.;9--;-.
@M05620:45:000000000-G6HP7:1:1101:8788:14685 1:N:0:159
CATCCTGACCCTGAAGTACCCCGGCTTGATTTCTGACATTAGATCGGAAGAGCACACGTCTGAACTCCAGTCACGTCGACGCATCTCGTATGCCGTCTTCTGCTTGAAAAAAAAAAAAAAAACAGAACCATACACCGAAATACATAGCGTCCATCCACCGTCTCCACAAAAGATTCCTCCACCTCTACGGTAGATAACACATGCCCCCCTCAAAGACCCCTCACTCTGTGGTAGTCAACCAGATCCCCACC
+
CCCCCFFFFFFFGGGGGGGGGGGGGGGGHHHHHHHHHHHHHHHHHHGGGGHHHHHHHGHHHGHHHHHHHHHHHHGFHGGGGGGGEHHEFEHHHHGGGHGHHHHHHHHHGHHFGGGGA/--<-../<0/..00/00/----.0000000-..-.00.00...../00/0.../.000000///.:.000../..0000000.0000/.---..000//;......;00000//00090;0....0:0/./9.
@M05620:45:000000000-G6HP7:1:1101:21838:14705 1:N:0:159
TACCTGTACTGGGGAAGCATTTGAATATCCCCCCATGGTGATGGGGACGGAGAACTGCTCCATAAACACAGGCAACGTGCCTAACTTTCCCGGGAAGATGAAGTCAAAGAGCGACCACAGCTCTTCGGAGGTTATTTTGCATCGGTGAGCCAGACAGAATGATCCGATGAGGGGTGCGAAACTATTTGAGGAAAGGAAGCACCTTTTTATTAAATTTACCTTTTAGCAATCGCCATTCCTACCCTAAAGAT
+
BCCCCFFFFFFFGGGGGGGGGGHHHHHHHHHGGGGHHHGHHHHHHGGGGGGGGHHHHHHHHHHHHHHHHHHHGHHHGHHHHHHHHHHHHHHGGGGGGHHHHHHHHHHHHHHHGGGGGHHGHHHHHHHGGGGEHHHHHHHHGHHGGGGGHFHHHHGHHHHHHHHHHHGGGHHHGGEEGGFGGGGGGGGGGGGGGGFFGFGGGGFFFFFFFFFFFFFFFFFFFFFFFFFFFFFFFF?EFFFFBFFFFFFFFFF
@M05620:45:000000000-G6HP7:1:1101:26062:14719 1:N:0:159
CATCCTGACCCTGAAGTACCCCGGCTTGATTTCTGACATTAGATCGGAAGAGCACACGTCTGAACTCCAGTCACGTCGACGCATCTCGTATGCCGTCTTCTGCTTGAAAAAAAAAAAACAAAAAAAAACTGACTATATACACATCTCCATATATACATCACATGAAAAAAGTAAACCTCATTGCCCACGCTACACCACGCGCCCACAAACAAGCAGCCACCCTTCAGCTCCGTGTCCGCGCCACCGCCACC
+
CCDDDFFFFFFFGGGGGGGGGGGGGGGGHHHHHHHHHHHHGHHHHHGFGGHHHHHHHGFHHFHHHHHHHHHHHGGFFEGGGGGGGHHHGGHHHHGEGHGHFHHHHHGHHHHGGGG?><///0<.--<-.0000000000000<0000000<000:0000000000000.-.00000///00000000.-...-0//....----.......././//../...//:00000..../0.----....---..
@M05620:45:000000000-G6HP7:1:1101:19250:14740 1:N:0:159
ATCTCTATCTCCTAAAAACCTGTTTAGATTTGGAGATAGACCTTCAGGTTTTTCATCATTTTCTGCATGAATTATACATTGACCACGTTCCAGCGTGGTCAGTTTGCAGCATTCTGTTATTTTGTTTGACAGAGTGTCTTGTTGAGAACATATGTAGGACATGATTTTTTCCTGCAACAGGGAAAATAAAGTATAAGTTTTAAAGATTTATTCTTTAATAAAGGATCTCAAAGCCAGCTTTAGAAAAAGGA
+
DDDDDFFFFFFFGGGGGGGGGGHHHHHHHHHHHHHHHHHHHHHHHHHHHHHGGHHHHIHHHIHIIHHHHHHHHHHHHHHHHHHHHHGHHHHHHHGGGGHHHHHHHHHHHHHHHHHHHHHHHHHHHHHHHHHHHHHHHHHHHHHHHHHHHHHHHHHHHHHHHHHHHHHHHGHHHHHHHFHHHGGHHHHHHHHHHHHHHHHHHHHHHHHHHHHHHHHHHFGHHHHHHHHHHHHHHHHHHGHHHHHGHHHHGGH
@M05620:45:000000000-G6HP7:1:1101:19237:14754 1:N:0:159
ATCTCTATCTCCTAAAAACCTGTTTAGATTTGGAGATAGACCTTCAGGTTTTTCATCATTTTCTGCATGAATTATACATTGACCACGTTCCAGCGTGGTCAGTTTGCAGCATTCTGTTATTTTGTTTGACAGAGTGTCTTGTTGAGAACATATGTAGGACATGATTTTTTCCTGCAACAGGGAAAATAAAGTATAAGTTTTAAAGATTTATTCTTTAATAAAGGATCTCAAAGCCAGCTTTAGAAAAAGGA
+
AABBBFFFFFFFGGGFGGGGGGHHHHHHHHHHHHHHHHHHHHHHHHHHHHHGGHGHHHHHHHHHHHGHHHHHHHHHHHHHGHHHHHGHHHHHHHGEGGHHHHHHHHHHGHHHHHHHHHHHHHHHHHHHHHHHHHHHHHHHHHHHGHHGHHHHHHHHHGHHHHGFHHHHHGHHHHGHFHEGHGGHGHHHGFGHHHHFGFHHHGHFHHHHHGHHHHHHGDGHHHHGHHHHHGGHFFFHHGHHHHHBCGGEGGG
@M05620:45:000000000-G6HP7:1:1101:20506:14766 1:N:0:159
CATCCTGACCCTGAAGTACCCCATTGAGCATGGCATCGTCACCAACTGGGACGACATGGAGAAGATCTGGCACCACACCTTCTACAACGAGCTGCGCGTGGCCCCGGAGGAGCACCCAGTGCTGCTGACCGAGGCCCCCCTGAACCCCAAGGCCAACAGAGAGAAGATGACTCAGGTGAGGCTCGGCCGACGCCCGTGCTCCTCCCGTCCTTTCCCCAGTCATTTTCTGCCCGGCTTGATTTCTGACATTT
+
CCCCCFFFFFFFGGGGGGGGGGGHHHHHHHHHHHHHHGHHHGHHHGHHHHHHGGGGGHHHHHHHHHHHHHHHHGHHHGGHHHHHHHHHGGGGGHHGGGGGGGHHGGGGGGGGHHHHGGHHHHHHHHHHHHGGGGGGGGGGGGHHHHGGGGHGHHGGGGGGGGGGGGGGGGGGGGGGGGGGGGGGFFFFFFFFFFFFDFFFFFFFFFFFFFFFFFFFFFFFFFFFFFFFFFFFDCFFFAAFFFFFF0FFFF0
@M05620:45:000000000-G6HP7:1:1101:23639:14787 1:N:0:159
TACCTGTACTGGGGAAGCATTTGAATATCCCCCCATGGTGATGGGGACGGAGAACTGCTCCATAAACACAGGCAACGTGCCTAACTTTCCCGGGAAGATGAAGTCAAAGAGCGACCACAGCTCTGAGGTTATTTTGCATCGGTGAGCCAGACAGAATGATCCGATGAGGGGTGCGAAACTATTTGAGGAAAGGAAGCACCTTTTTATTAAATTTACCTTTTAGCAATCGCCATTCCTACCCTAAAGATCGG
+
CDCDDFFFFFFFGGGGGGGGGGHHHHHHHHHGGGGHHHHHHHHHHGGGGGGGGHHHHHHHHHHHHHHHHHHHGHHHGHHHHHHHHHHHHHHGGGGGGHHHHHHHHHHHHHHHGGGGGHHHHHHHHGHGGHHHHHHHHGHHGGGGGHHHHGGGHHHHHHHHHHHGGGHHHGGEFGGGEGGGGGGGGGGGFGGGGGGGGFFGGGGGGGGGGFFFFFFFFFFFFFFFFFFFFFFFFFFFFFFAFFFFFFFFFFF
@M05620:45:000000000-G6HP7:1:1101:6700:14801 1:N:0:159
ATCTCTATCTCCTAAAAACCTGTTTAGATTTGGAGATAGACCTTCAGGTTTTTCATCATTTTCTGCATGAATTATACATTGACCACGTTCCAGCGTGGTCAGTTTGCAGCATTCTGTTATTTTGTTTGACAGAGTGTCTTGTTGAGAACATATGTAGGACATGATTTTTTCCTGCAACAGGGAAAATAAAGTATAAGTTTTAAAGATTTATTCTTTAATAAAGGATCTCAAAGCCAGCTTTAGAAAAAGGA
+
DBCCDFFFFFFFGGGGGGGGGGGHHHHHHHHHHHHHHHHHHHHHHHHHHHHGGHHHHHHHHHIHHHHHHHHHHHHHHHHHHHHHHHGHHHHHHGGGGGGHHHHHHHHHHHHHHHHHHHHHHHHHHHHHGHHHHHGHHHHHHHHHHHGHHHHHHHHHHHHHHHHHHHHHHGHHHHHHHHHHHGGHHBGHGHHHHHHHHGHHHHHHHHHHHHHHHHHHHHHHHHHHHHHHHGHFHHHHHGHHHHHHHHGGGGH
@M05620:45:000000000-G6HP7:1:1101:23641:14806 1:N:0:159
TACCTGTACTGGGGAAGCATTTGAATATCCCCCCATGGTGATGGGGACGGAGAACTGCTCCATAAACACAGGCAACGTGCCTAACTTTCCCGGGAAGATGAAGTCAAAGAGCGACCACAGCTCTGAGGTTATTTTGCATCGGTGAGCCAGACAGAATGATCCGATGAGGGGTGCGAAACTATTTGAGGAAAGGAAGCACCTTTTTATTAAATTTACCTTTTAGCAATCGCCATTCCTACCCTAAAGATCGG
+
CCCCCFFFFFFFGGGGGGGGGGHHHHHHHHHGGGGHHHHHHHHHHGGGGGGGGHHHHHHHHHHHHGHHHHHHGHHHGHHHHHHHHHHHHHHGGGGGGHHHHHHHHHHHHHHHGGGGGHHHHHHHFDHGFGGGHHHD1DGHDDEGFHHCF<GEHHHFHGHHHFFADEFHHGGFGDG.-ADF0;BFGFFGB9FFGF/FGBGGGGGGGAFGF0F9BFF00BFFFF/;BB0FEFF.:BB0BBB9FBB/;BBFF.:
@M05620:45:000000000-G6HP7:1:1101:20415:14836 1:N:0:159
CATCCTGACCCTGAAGTACCCCATTGAGCATGGCATCGTCACCAACTGGGACGACATGGAGAAGATCTGGCACCACACCTTCTACAACGAGCTGCGCGTGGCCCCGGAGGAGCACCCAGTGCTGCTGACCGAGGCCCCCCTGAACCCCAAGGCCAACAGAGAGAAGATGACTCAGGTGAGGCTCGGCCGACGCCCGTGCTCCTCCCGTCCTTTCCCCAGTCATTTTCTGCCCGGCTTGATTTCTGACATTT
+
EEEEEFFFFFFFGGGGGGGGGGGHHHHHHHHHHHHHHGHHHGHHHGHHHHHHGGGGGHHHHHHHHHHHHHHHHGHHHGGHHHHHHHHHGGGGGHHGGGGGGGHHGGGGGGGGHHHHGGHHHHHHHHHHHHGGGGGGGGGGGGHHHHGGGGHGHHGGGGGGGGGGGGGGGGGGGGGGGGGGGGGGFFFFFFFFFFFFDFFFFFFFFFFEFFFFFFFFFFFFFFFFFFFFFFFFFFFFFFFFFFFFFFFFFF1
@M05620:45:000000000-G6HP7:1:1101:3591:14839 1:N:0:159
CATCCTGACCCTGAAGTACCCCATTGAGCATGGCATCGTCACCAACTGGGACGACATGGAGAAGATCTGGCACCACACCTTCTACAACGAGCTGCGCGTGGCCCCGGAGGAGCACCCAGTGCTGCTGACCGAGGCCCCCCTGAACCCCAAGGCCAACAGAGAGAAGATGACTCAGGTGAGGCTCGGCCGACGCCCGTGCTCCTCCCGTCCTTTCCCCAGTCATTTTCTGCCCGGCTTGATTTCTGACATTA
+
CCDDDFFFFFFFGGGGGGGGGGGHHHHHHHHHHHHHHGHHHGHHHGHHHHHHGGGGGHHHHHHHHHHHHHHHHGHHHGGHHHHHHHHHGGGGGHHGGGGGGGHHGGGGGGGGHHHHGGHGHHHHHHHHHHGGGGGGGGGGGGHHHHGGGGHGHHGGGGGGGGGGGGGGGGGGGGGGGGGGGGGGFFFFFFFFFFFFDDDFFFFFFFFEFFDFFFFFFFFFFFFFFFFFFFFFFFFFFFFFFFFFFFFFFF0
@M05620:45:000000000-G6HP7:1:1101:3593:14857 1:N:0:159
CATCCTGACCCTGAAGTACCCCATTGAGCATGGCATCGTCACCAACTGGGACGACATGGAGAAGATCTGGCACCACACCTTCTACAACGAGCTGCGCGTGGCCCCGGAGGAGCACCCAGTGCTGCTGACCGAGGCCCCCCTGAACCCCAAGGCCAACAGAGAGAAGATGACTCAGGTGAGGCTCGGCCGACGCCCGTGCTCCTCCCGTCCTTTCCCCAGTCATTTTCTGCCCGGCTTGATTTCTGACATTA
+
CCCCCFFFFFFFGGGGGGGGGGGHHHHHHHHHHHHHHGHHHGHHHGHHHHHHGGGGGHHHHHHHHHHHHHHHHGHHHGGHHHHHHHHHGGGGGHHGGGGGGGHHGGGGGGGGHHHHGGHHHHHHHHHHHHGGGGGGGGGGGGHHHHGGGGHGHHGGGGGGGGGGGGGGGGGGGGGGGGGGGGGGFFFFFFFFFFFFFFFFFFFFFFFFFFFFFFFFFFFFFFFFFFFFFFFFFFFFFFAFFFFFFBFFFF0
@M05620:45:000000000-G6HP7:1:1101:28011:14930 1:N:0:159
CATCCTGACCCTGAAGTACCCCATTGAGCATGGCATCGTCACCAACTGGGACGACATGGAGAAGATCTGGCACCACACCTTCTACAACGAGCTGCGCGTGGCCCCGGAGGAGCACCCAGTGCTGCTGACCGAGGCCCCCCTGAACCCCAAGGCCAACAGAGAGAAGATGACTCAGGTGAGGCTCGGCCGACGCCCGTGCTCCTCCCGTCCTTTCCCCAGTCATTTTCTGCCCGGCTTGATTTCTGACATTA
+
DDDDDFFFFFFFGGGGGGGGGGGHHHHHHHHHHHHHHGHHHGHHHGHHHHHHGGGGGHHHHHHHHHHHHHHHHGHHHGGHHHHHHHHHGGGGGHHGGGGGGGHHGGGGGGGGHHHHGGHHHHHHHHHHHHGGGGGGGGGGGGHHHHGGGGHGHHGGGGGGGGGGGGGGGGGGGGGGHGGGGGGGFFFFFFFFFFFFFFFFFFFFFFFFFFFFFFFFFFFFFFFFFFFFFFFFFFFFFFFFFFFFFFFFFF0
@M05620:45:000000000-G6HP7:1:1101:28012:14950 1:N:0:159
CATCCTGACCCTGAAGTACCCCATTGAGCATGGCATCGTCACCAACTGGGACGACATGGAGAAGATCTGGCACCACACCTTCTACAACGAGCTGCGCGTGGCCCCGGAGGAGCACCCAGTGCTGCTGACCGAGGCCCCCCTGAACCCCAAGGCCAACAGAGAGAAGATGACTCAGGTGAGGCTCGGCCGACGCCCGTGCTCCTCCCGTCCTTTCCCCAGTCATTTTCTGCCCGGCTTGATTTCTGACATTA
+
CCCCCFFFFFFFGGGGGGGGGGGHHHHHHHHHHGHHHGHHHGHHHGHHHHHHGGGGGHHHHGHHHHHHHHHHHGHHHGGHHHHHHHHHGGGGGHHGGGGGGGHHGGGGGGGGHHHHGGHGHHHHHHHHHHGGGGGGGGGGGGHHHHGGGGHGHHGGGGGGGGGGGGGGGGGGGGGGGGGGGGGGFFFFFFFFFFFFFFFFFFFFFFFFADFFFFFFFFFFFFFFFFFFFFFFFFFFFFFFFFFFF0BFFF0
@M05620:45:000000000-G6HP7:1:1101:26366:15004 1:N:0:159
CATCCTGACCCTGAAGTACCCCATTGAGCATGGCATCGTCACCAACTGGGACGACATGGAGAAGATCTGGCACCACACCTTCTACAACGAGCTGCGCGTGGCCCCGGAGGAGCACCCAGTGCTGCTGACCGAGGCCCCCCTGAACCCCAAGGCCAACAGAGAGAAGATGACTCAGGTGAGGCTCGGCCGACGCCCGTGCTCCTCCCGTCCTTTCCCCAGTCATTTTCTGCCCGGCTTGATTTCTGACATTA
+
DDDDDFFFFFFFGGGGGGGGGGGHHHHHHHHHHHHHHGHHHGHHHGHHHHHHGGGGGHHHHHHHHHHHHHHHHGHHHGGHHHHHHHHHGGGGGHHGGGGGGGHHGGGGGGGGHHHHGGHHHHHHHHHGHHGGGGGGGGGGGGHHHHGGGGHGHHGGGGGGGGGGGGGGGGGGGGGGGGGGGGGGFFFFFFFFFFFFCDFFFFFFFFFFFFFFFFFFFFFFFFFFFFFFFFFFFFFFFFFFFFFFFFFFFF0
@M05620:45:000000000-G6HP7:1:1101:17145:15035 1:N:0:159
CATCCTGACCCTGAAGTACCCCATTGAGCATGGCATCGTCACCAACTGGGACGACATGGAGAAGATCTGGCACCACACCTTCTACAACGAGCTGCGCGTGGCCCCGGAGGAGCACCCAGTGCTGCTGACCGAGGCCCCCCTGAACCCCAAGGCCAACAGAGAGAAGATGACTCAGGTGAGGCTCGGCCGACGCCCGTGCTCCTCCCGTCCTTTCCCCAGTCATTTTCTGCCCGGCTTGATTTCTGACATTA
+
DDDDDFFFFFFFGGGGGGGGGGGHHHHHHHHHHHHHHGHHHGHHHGHHHHHHGGGGGHHHHHHHHHHHHHHHHGHHHGGHHHHHHHHHGGGGGHHGGGGGGGHHGGGGGGGGHHHHGGHGHHHHHHHHHHGGGGGGGGGGGGHHHHGGGGHGHHGGGGGGGGGGGGGGGGGGGGGGHGGGGGGGFFFFFFFFFFFFFFFFFFFFFFFEDFFFFFFFFFFFFFFFFHFFFFFFFFFFFFFFFFFFFBFFFF0
@M05620:45:000000000-G6HP7:1:1101:19318:15042 1:N:0:159
TACCTGTACTGGGGAAGCATTTGAATATCCCCCCATGGTGATGGGGACGGAGAACTGCTCCATAAACACAGGCAACGTGCCTAACTTTCCCGGGAAGATGAAGTCAAAGAGCGACCACAGCTCTTCGGAGGTTATTTTGCATCGGTGAGCCAGACAGAATGATCCGATGAGGGGTGCGAAACTATTTGAGGAAAGGAAGCACCTTTTTATTAAATTTACCTTTTAGCAATCGCCATTCCTACCCTAAAGAT
+
CCCCCFFFFFFFGGGGGGGGGGHHHHHHHHHGGGGHHHGHHHHHHGGGGGGGGHHHHHHHHHHHHHHHHHHHGHHHGHHHHHHHHHHHHHHGGGGGGHHHHHHHHHHHHHHHGGGGGHHHHHHHHHHGGGGGHHHHHHHHHHHGGGGGHHHHHHGHHHHHHHHHHHGGGHHHGGEFGGGGGGGGGGGGGGGBFGGGGGGGGGFFFFFFFFFFFFFFFFFFFFFFFFFFFFFFFFFFFFFFFFFFFFFFFFF
@M05620:45:000000000-G6HP7:1:1101:19310:15058 1:N:0:159
TACCTGTACTGGGGAAGCATTTGAATATCCCCCCATGGTGATGGGGACGGAGAACTGCTCCATAAACACAGGCAACGTTCCTAACTTTCCCGGGAAGATGAAGTCAAAGAGCGACCACAGCTCTTCGGAGGTTATTTTGCATCGGTGAGCCAGACAGAATGATCCGATGAGGGGTGCGAAACTATTTGAGGAAAGGAAGCACCTTTTTATTACATTTACCTTTTAGCAATCGCCATTCCTACCCTAAAGAT
+
AAAAAFFBFFFFAEFFGGCGGGEFEFFHHHHGGGCHHFGHDHHHHGAEGCGGGAHGHHHHHBGBGHGHHGHGGHFHGH0FGHHHHHHHHHHGGGG??GGHHGDHHHBEGHHHGGCGGHHHHHHHHHHG?CGGGDHHHHGHHHHGGEGGFHHHHHGHHHHHHHHHHHFCCHFGAGACGGE?AAFGGGGGEEG;FFGGBFFFEFFFFFFFEFFB/;BFFFFFFBBFBBB:/:9AABFFFFFFFFFFF-::B/B
@M05620:45:000000000-G6HP7:1:1101:26317:15075 1:N:0:159
CATCCTGACCCTGAAGTACCCCATTGAGCATGGCATCGTCACCAACTGGGACGACATGGAGAAGATCTGGCACCACACCTTCTACAACGAGCTGCGCGTGGCCCCGGAGGAGCACCCAGTGCTGCTGACCGAGGCCCCCCTGAACCCCAAGGCCAACAGAGAGAAGATGACTCAGGTGAGGCTCGGCCGACGCCCGTGCTCCTCCCGTCCTTTCCCCAGTCATTTTCTGCCCGGCTTGATTTCTGACATTA
+
CCCCCFFFFFFFGGGGGGGGGGGHHHHHHHHHHHHHHGHHHGHHHGHHHHHHGGGGGHHHHHHHGHHHHHHHHGHHHGGHHHHHHHHHGGGGGHHGGGGGGGHHGGGGGGGGHGHHGGHGHHHHHHHHHHGGGGGGGGGGGGHHHHGGGGHGHHGGGGGGGGGGGGGGGGGGGGGGGGGGGGGGFFFFFFFFFFFFFFFFFFFFFFFFFFFFFFFFFFFFFFFFFFFFFFFFFFFFFFFFFFFFFEFFFF0
@M05620:45:000000000-G6HP7:1:1101:16901:15124 1:N:0:159
ATCTCTATCTCCTAAAAACCTGTTTAGATTTGGAGATAGACCTTCAGGTTTTTCATCATTTTCTGCATGAATTATACATTGACCACGTTCCAGCGTGGTCAGTTTGCAGCATTCTGTTATTTTGTTTGACAGAGTGTCTTGTTGAGAACATATGTAGGACATGATTTTTTCCTGCAACAGGGAAAATAAAGTATAAGTTTTAAAGATTTATTCTTTAATAAAGGATCTCAAAGCCAGCTTTAGAAAAAGGA
+
DDDDDFFFFFFFGGGGGGGGGGHHHHHHHHHHHHHHHHHHHHHHHHHHHHHGGHHHHHHHHHHHIHHHHHHHHHHHHHHHHHHHHHGHHHHHHHGGGGHHHHHHHHHHHHHHHHHHHHHHHHHHHHHHHHHHHHHHHHHHHHHHHHHHHHHHHHHHHHHHHHHHHHHHHGHHHHHHHHHHHGGHHHHHHHHHHHHHHHHHHHHHHHHHHHHHHHHHHHHHHHHGHHHHHHHHHHHHHGHHHHHGHHHHGGH
@M05620:45:000000000-G6HP7:1:1101:15001:15130 1:N:0:159
TACCTGTACTGGGGAAGAGCACACGTCTGAACTCCAGTCACGTCGACGCATCTCGTATGCCGTCTTCTGCTTGAAAAAAACAAAAGAAAACGAATAGCAAACGACTCTTCTTTTACACTACGCTTCCTTTCGTCTTATTGTTTTTCTGTTCTGAGCTCCGTCATCCCAACTTAAACCATACTAGACATCGTTTGGCACCCTTCCAATGATCGATAATTAGTTCCTAACCTTTCTACTCTGCTGCCCGCTAC
+
CCCCCFFFFFFFGGGGGGGGGGHHAGHHFGHHHHHHHHHHHGHHGGGGGGGGHGFFGHHHHGGGHGGHHHHHHHHHHHGG1FF113?0323/?//?B34330</>//2333333323B222////?22111/0?//11111100.01111>1111111<.....00.0/./00000/.0:/00000;00......0;0..=///00909;;...;.0;00000:000/.00000000;000090...-9--
@M05620:45:000000000-G6HP7:1:1101:6386:15148 1:N:0:159
CATCCTGACCCTGAAGTACCCCATTGAGCATGGCATCGTCACCAACTGGGACGACATGGAGAAGATCTGGCACCACACCTTCTACAACGAGCTGCGCGTGGCCCCGGAGGAGCACCCAGTGCTGCTGACCGAGGCCCCCCTGAACCCCAAGGCCAACAGAGAGAAGATGACTCAGGTGAGGCTCGGCCGACGCCCGTGCTCCTCCCGTCCTTTCCCCAGTCATTTTCTGCCCGGCTTGATTTCTGACATTT
+
CBCCCFFFFFFFGGGGGGGGGGGHHHHHHHHHHHHHHGHHHGHHHGHHHHHHGGGGGHHHHHHHHHHHHGHHHGHHHGGHHHHHHHHHGGGGGHHGGGGGGGHHGGGGGGGGHHHHGGHHHHHHHHHHHHGGGGGGGGGGGGHHHHGGGDHGHHGGGGGGGGGFFGGGGGGGGGGGGGGGGGGGFFFFFFFFFFFB@DFEFFFFFFFADFFFFFFFFFFFFBFFFFFFFEFFFFFFFFFFFFFF//BFFF/
@M05620:45:000000000-G6HP7:1:1101:6404:15150 1:N:0:159
CATCCTGACCCTGAAGTACCCCATTGAGCATGGCATCGTCACCAACTGGGACGACATGGAGAAGATCTGGCACCACACCTTCTACAACGAGCTGCGCGTGGCCCCGGAGGAGCACCCAGTGCTGCTGACCGAGGCCCCCCTGAACCCCAAGGCCAACAGAGAGAAGATGACTCAGGTGAGGCTCGGCCGACGCCCGTGCTCCTCCCGTCCTTTCCCCAGTCATTTTCTGCCCGGCTTGATTTCTGACATTA
+
CCCCCFFFFFFFGGGGGGGGGGGHHHHHHHHHHHHHHGHHHGHHHGHHHHHHGGGGGHHHHHHHHHHHHHHHHGHHHGGHHHHHHHHHGGGGGHHGGGGGGGHHGGGGGGGGHHHHGGHHHHHHHHHHHHGGGGGGGGGG-EHHHHGGGGHGHHGGGGGGGGGGGGGGGGGGGGGGGGGGGGGGFFFFFFFFFFFFFFFFFFFFFFDEDFFFFFFFFFFFFFFFFFFFFFFFDAFFFF;BFFFFFBFBFF0
@M05620:45:000000000-G6HP7:1:1101:25238:15160 1:N:0:159
ATCTCTATCTCCTAAAAACCTGTTTAGATTTGGAGATAGACCTTCAGGTTTTTCATCATTTTCTGCATGAATTATACATTGACCACGTTCCAGCGTGGTCAGTTTGCAGCATTCTGTTATTTTGTTTGACAGAGTGTCTTGTTGAGAACATATGTAGGACATGATTTTTTCCTGCAACAGGGAAAATAAAGTATAAGTTTTAAAGATTTATTCTTTAATAAAGGATCTCAAAGCCAGCTTTAGAAAAAGGA
+
AABBBFFFFFFFGGGGGGGGGGHHHHHHHHHHHHHHHHHHHHHHHHHHHHHGGHHHHHHHHHHHHHHHHGHHHHHHHHHHHHHHFHGHHHHHHGGGGGHHHHHHHHHHHHHHHHHHHHHHHHHHHHHHHHGHHHHHHHHHHHHHHHHHHHHHHHHHHHHHHHHHHHHHHGHHHHHHHHHHHEGHHCFFGFGHHHHHHHHHHHHGHHHHHHHHHHHHHHHHHGGHHHHHHHHHHHHHHGHHHHHGHGHFGGH
@M05620:45:000000000-G6HP7:1:1101:29170:15163 1:N:0:159
TACCTGTACTGGGGAAGAGTGTATCAATCGCCATTCCTACCCTAAAGATCGGAAGAGCACACGTCTGAACTCCAGTCACGTCGACGCATCTCGTATGCCGTCTTCTGCTTGAAAAAAAAAAAAGCTGAGGGGCATTCTTTTTGTAAGCAACGAGAAACCTGAAAGCAGAATTTTTTAACTAAGTCCTGCTGAGACATTACTTAGTGTTTAGCAGCCTTGCTTCTTCTCACATACTCTCTAATATCATGCCA
+
BBBBBFFFFFFFGGGGGGGEBBFGHHHHHGGGDFHHHHHHHHHHHGHFHHHGGGGHHHBGHHGGHHGHEHHHHGHHHGHGHHGGGGGEG?GGFGGHHHGEFGHGHHHHHHFHHFGG/BC/B<A/01?1>..>--<<<=0000-<0=BD0/;A...:CG./;/;:0/9;/;;0;;;;.9;00;/;00;9/;0;=00;9///;///9/;/./9//9;.9B/;/9/BBFFB/;//;;//9/9////;BBF////
@M05620:45:000000000-G6HP7:1:1101:6398:15167 1:N:0:159
CATCCTGACCCTGAAGTACCCCATTGAGCATGGCATCGTCACCAACTGGGACGACATGGAGAAGATCTGGCACCACACCTTCTACAACGAGCTGCGCGTGGCCCCGGAGGAGCACCCAGTGCTGCTGACCGAGGCCCCCCCGAACCCCAAGGCCAACAGAGAGAAGATGACTCAGGTGAGGCTCGGCCGACGCCCGTGCTCCTCCCGTCCTTTCCCCAGTCATTTTCTGCCCGGCTTGATTTCTGACATTT
+
BBBBBFFFFFFFGGGGGGGGGGGHHHHHHHHHHHHHHGHHHGHHHGHHGHHHGGGGGHHGHHHHHHHHHHHHHGHHHGGHHHHFHHHHGGGGGHHGGGGGGGHHGGGGGGGGHHHHGGHHHHHHHHHHHHGGCGGGGGGGGGGCGGGGGGGGGGGGGEFGGGGG/CBFFFFFFFFFFFFAFEFFFFFFF;AFAFFFB::AFFBFFF.ADFFBFFFFFFDFFBBBFFFFFEFEAAFFFA:BFFFF9/;/BF/
@M05620:45:000000000-G6HP7:1:1101:6015:15170 1:N:0:159
AGATTACTGCAACAGTTCCCCCTGGACCTGGAAAAGTTTCTTGCCTGGCTTACAGAAGCTGAAACAACTGCCAATGTCCTACAGGATGCTACCCGTAAGGAAAGGCTCCTAGAAGACTCCAAGGGAGTAAAAGAGCTGATGAAACAATGGCAAGTAAGTCAGGCATTTCCGCTTTAGCACTCTTGTGGATCCAATTGAACAATTCTCAGCATTTGTACTTGTAACTGACAAGCCAGGGACAAAACAAAGAT
+
[truncated: 6,680,885 more chars]
