# Supplementary material for: Fast but not furious: a streamlined selection method for genome-edited cells
Source: Life Sci Alliance. 2021 Apr 26;4(6):e202101051. doi: 10.26508/lsa.202101051 (PMC8127327; doi:10.26508/lsa.202101051)
Supplement: Supplementary file 1 [file LSA-2021-01051_Supplemental_Data_1.zip › SANGER and Deep Sequencing/AFP/160_S160_L001_R1_001.fastq]

@M05620:45:000000000-G6HP7:1:1101:17984:1714 1:N:0:160
TTCCTGACCCTGAAGTACCCCATTGAGCATGGCATCGTCACCAACTGGGACGACATGGAGAAGATCTGGCACCACACCTTCTACAACGAGCTGCGCGTGGCCCCGGAGGAGCACCCAGTGCTGCTGACCGAGGCCCCCCTGAACCCCAAGGCCAACAGAGAGAAGATGACTCAGGTGAGGCTCGGCCGACGCCCGTGCTCCTCCCGTCCTTTCCCCAGTCATTTTCTGCCCGGCTTGATTTCTGACATTAT
+
1>AAAFFFFFFF1CGGGGGGGEHHGFDGGHGGFFGHGHGFEHBEEHHECCFACEGFHG1ECACBFEFBFFFGFFEFEGHHHHHHFFGEEEGGHHCE@EECEFHEGC@CCGGHHHHGEEGCGGFHHF1FGCCG?CFFCCGCECFGGCC.:CFHH?EEEGB/BBEFFFFFFGGF0CFF/BFEEEA=;FB;@@;=@@-@AAA/9BFFF?EABBFF/9:9-9FB/;BFFBB//9A--;9@-;;BFFF//9/:B//
@M05620:45:000000000-G6HP7:1:1101:17990:1732 1:N:0:160
TTCCTGACCCTGAAGTACCCCATTGAGCATGGCATCGTCACCAACTGGTACGACATGGAGAAGATCTTGCACCACACCTTCTACAACGAGCTGCGCGTGGCCCCTTAGGAGCACCCATTTCTGCTTACCGATGCCCCCCTGAACCCCAAGGCCAACAGAGAGAAGATGACTCAGGTTAGGCTCTGCCGACTCCCGTGCTCCTCCCCTCCTTTCCCCAGTCCTTTTCTTCCCTGCTTTCTTTCTTTCTTTTT
+
1A1>A11>B>C11A1BDDFAF1FH11AB1G10ABFF0FA0AB10BF0011B//A/E10101001DAB12A1FFCF/EEGHHHFHB1B///>EBF/>/>///>?>/0B1110?FECA/0<2>F21F12BB/////<@?@@@.01><A<....<C..<.////..///;00:G;00/:00./:;9/009--:-99;.9..90999:9-;-;BFF///9--;9/9;BF/////-//-9B//;BF/B//9/9F//
@M05620:45:000000000-G6HP7:1:1101:17052:1748 1:N:0:160
TTCTCTATCTCCTAAAAACCTGTTTAGATTTGGAGATAGACCTTCAGGTTTTTCATCATTTTCTGCATGAATTATACATTGACCACGTTCCAGCGTGGTCAGTTTGCAGCATTCTGTTATTTTGTTTGACAGAGTGTCTTGTTGAGAACATATGTAGGACATGATTTTTTCCTGCATCAGGGAAAATAAAGTATAAGTTTTAATGATTTATTCTTTAATAAAGGATCTCAAAGCCAGCTTTAGAACAAGGA
+
1>>AAFDFFFFFG1F111AAEEHHHFBFGHHHBB01FD1111FGF1F1GFGFGB2DA2EFHFDGH12A21DFFAGAAFFG111B1A/FGBF2B0@EACGF@>GHHGB2EF0GHFHFHH2FHHHGHHHBBDFE00G1GFGHFHHF21/1B0BFG2G2GB110B11BFGHHGGDHF1@1>11<0/0/0?111<FHG11?FFHH111=1>FH1>GGHHH11=00000/<CGD000</C/:CGHH0C000///..
@M05620:45:000000000-G6HP7:1:1101:17065:1761 1:N:0:160
ATCTCTATCTCCTAAAAACCTGTTTAGATTTGGAGATAGCCCTTCAGGTTTTTCATCATTTTCTGCATGAATTATACATTGCCCACGTTCCAGCGTGGTCAGTTTGCAGCATTCTGTTATTTTGTTTGACAGAGTGTCTTGTTGAGAACATATGTAGGACATGATTTTTTCCTGCAACAGGGAAAATAAAGTATAAGTTTTAAAGATTTATTCTTTAATAAAGGATCTCAAAGCCAGCTTTAGAAAAAGGA
+
1AAAAFFFFFFFGGGGGGCA11FFFHHFDADGH1BFFG111000BFG1111/A02DBF22FAGAG12121A22DF22DFDA111B/E/B00210/EE/G12F2EBFBHFGHHHHHHHHGGHHHHHGHHEFGHFGGHHHHHHHHHFHEFGHHHHHHHHFGFFGHGHHHHHGHHHHEGBGFFEFAGHHFF1FDHHHHHFGHHHGGGGGHHHHHHHHHHGGGGDGHHBGHHHG00CFGHGGHHHFH0:0C.AE/
@M05620:45:000000000-G6HP7:1:1101:17068:1783 1:N:0:160
TTCTCTATCTCCTAAAAACCTGTTTAGATTTGGAGATAGACCTTCAGGTTTTTCATCATTTTCTGCATGAATTATACATTGACCACGTTCCAGCGTGGTCAGTTTGCAGCATTCTGTTATTTTGTTTGACAGAGTGTCTTGTTGAGAACATATGTAGGACATGATTTTTTCCTGCAACAGGTAAAATAAAGTATAAGTTTTAAAGATTTATTCTTTAATAAAGGATCTCAAAGCCAGCTTTAGAAAAAGGA
+
3>>AAFFFFFFFGGGGGFGGGGGGHHGGGGFCBFCBCH55GGGHHHE3GGHEGGBGFHHFHHHHE55B5EGHAGGBGFHHB5DFFFEFFHFE53EGDCGFGHGGFGHHHHHHHHF4FFGHHGHEEGHBGHHHGHH3GGGHFHHGFFAEGFHHHBBGHEHHHHFBGHHHHGHGHDCCGGAG/1<11GFGFGBHHHBGFHFHHHGD11GGFFHHHHHHGBGG0D00<<GHGFGBGHG/.CHGHB00;::C..:
@M05620:45:000000000-G6HP7:1:1101:15784:1784 1:N:0:160
CATCCTGACCCTGAAGTACCCCATTGAGCATGGCATCGTCACCAACTGGGACGACATGGAGAAGATCTGGCACCACACCTTCTACAACGAGCTGCGCGTGGCCCCGGAGGAGCACCCAGTGCTGCTGACCGAGGCCCCCCTGAACCCCAAGGCCAACAGAGAGATGATGACTCAGGTGAGGCTCGGCCGACGCCCGTGCTCCTCCCGTCCTTTCCCCAGTCATTTTCTGCCCGGCTTGATTTCTGACATTT
+
1>>1>DFFFCFFGGFFGGGEAFEFGFAGEBGACHHHFGHHCEGF/EGGBCCFEGEGGHHFHG0F1DFHDGHHHGFHEGGHHHHHHHBGGAEGGHGGGGGGCEHGEECGGGCGHGHHGEHHBFHHGHHEHF@?CCGGCC@@CEGFFGFCC.EEEEGEGGGFF/B.0CBFEFFFBBFBFB9.AEGF@?-:>;@;?@<@@--A/;BFB9AEF?-BF/99-9-FFBBFBFBF9/BA-@?@--:9BBFB:/9/:B/
@M05620:45:000000000-G6HP7:1:1101:15774:1805 1:N:0:160
CATCCTGACCCTGAAGTACCCCATTGAGCATGGCATCGTCACCAACTGGGACGACATGGAGAAGATCTGGCACCACACCTTCTACAACGAGCTGCGCGTGGCCCCGGAGGAGCACCCAGTGCTGCTGACCGAGGCCCCCCTGAACCCCAAGGCCAACAGAGAGATGATGACTCAGGTGAGGCTCGGCCGACGCCCGTGCTCCTCCCGTCCTTTCCCCAGTCATTTTCTGCCCGGCTTGATTTCTGACATTT
+
3ABBCFFFFFFFGGGGGGGGGGGHHHHHHHHHHHHHHGHHHGHHHGHHHHHHGGGGGHHGHHHHHHHHHHHHHGHHHGGHHHHHHHHHGGGGGHHGGGGGGGHHGGGGGGGGHHHHGGHHGHHHHHHHHHGGGGGGGGGGGGHHHHGGGGHGHHGGGGGGGFGGGGGGGGGGGFGGGGGGGGGGFFFFFFFFFFFFFBDFFFFFFEDFFFFFFFFFFFFFFFFFFFFFFEFE?BFFFF:FFFFFB0BFFF0
@M05620:45:000000000-G6HP7:1:1101:12017:1833 1:N:0:160
CATCCTGACCCTGAAGTACCCCATTGAGCATGGCATCGTCTCCAACTGGGACGACATGGTGAAGATCTGGCACCACACCTTCTACAACGAGCTGCGCGTGGCCCCGGCGGAGCACCCAGTGCTGCTGACCGAGGCCCCCCTGAACCCCAAGGCCAACAGAGAGAAGATGCCTCAGGTGAGGCTCGGCCGACGACCGTGCTCCTCCCGACCTTTCCCCAGTCATTTTCTGACCGGCTTGATTTCTGAAATTT
+
11>>1@@1>F1C1GGGGGGGGGA0111F1BFF0BGE00GG001A110F0/0BAEEGAGC1BE111A121DC0B/0/BEGHCHE2BF1@///>/11>>>EEE/BC//////AC/F?<E<.<<1=GB1GFC0-<C--E.-;-:CFFG.9.9.....9C..99//C.;//;///9//9/9/9--AF-@@-99-;----;9---/9;9B---;;9BF///---;9/;//;;9B///-----;-//9///:/;B//
@M05620:45:000000000-G6HP7:1:1101:12017:1858 1:N:0:160
CATCCTGACCCTGAAGTACCCCATTGAGCATGGCATCGTCACCAACTGGGACGACATGGAGAAGATCTGGCACCACACCTTCTACAACGAGCTGCGCGTGGCCCCGGAGGAGCACCCAGTGCTGCTGACCGAGGCCCCCCTGAACCCCAAGGCCAACAGAGAGAAGATGACTCAGGTGAGGCTCGGCCGACGCCCGTGCTCCTCCCGTCCTTTCCCCAGTCATTTTCTGCCCGGCTTGATTTCTGACATTT
+
3>ABBFFFFFFFGGGGGGGGGGGHHHHHHHHGHHHHHGHHHGHHHGHHGHHHGGGGGHHHHHHGHHHHFHHHHGHHHGGHHHHHHHHHGGGGGHHGGGGGGGHHGGGGGGGGHHHHGGHHHHHHHHHHHBCGGGGGGGGGGGHHHHGGGGHGHHGGGGGGGGGGFGGGGGGGGGGGGGGGGGGGFFFFFFFFFFFF@ADFFFFFFFFFFFFFFFFFFFFFF/FFFFFFFFFFDFFFFFAFFFFFF:FFFF/
@M05620:45:000000000-G6HP7:1:1101:13269:1865 1:N:0:160
CATCCTGACCCTGAAGTACCCGGCTTGATTTCTGACATTAGATCGGAAGAGCACACGTCTGAACTCCAGTCACGTCGACGCATCTCGTATGCCGTCTTCTGCTTGAAAAAAAAAAAACAAAAAACAGCAAAGACGGAGGGGGATCGTGAAAGAGTAAACAAGTTGACGAGAGTGGAATTATGAAAGGGATGAATGGTTTAGGAATCTACTATTGGTAGCATGCGTTAAGTCAGGTGTGTAGACCACATATA
+
>AACCFFFFFFFGGGGGGGGGGGGGGGHHHHHHHHHHHHHHHHHHGGGGHHHHHHHGHHHGHHHHHHHHHHHHGHHGGGGGGGGHHHFGHHHHGGGHGHHHHHHHHHG3GGGGGG><?//00.<..00001//<<<..-----..././.0;//009000./00000..-.-90.00;00000000.../.00000;0.00000000090000000000000;.:...90000/:0;..0000;/..0000
@M05620:45:000000000-G6HP7:1:1101:13813:1868 1:N:0:160
TTCTCTATCTCCTAAAAACCTGTTTAGATTTGGAGATAGACCTTCAGGTTTTTCATCATTTTCTGCATGAATTATACATTGACCACGTTCCAGCGTGGTCAGTTTGCAGCATTCTGTTATTTTGTTTGACAGAGTGTCTTGTTGAGAACATATGTAGGACATGATTTTTTCCTGCAACAGGGAAAATAAAGTATAAGTTTTAAAGATTTATTCTTTAATAAAGGATCTCAAAGCCAGCTTTAGAAAAAGGA
+
3>>AAFFFFFFFGGGGGGGGGGHHHHHHHHHHGHHHHHHHHHHHHGHHHHHGGHHHHHHHIIHIHHGGHHHHHHHHHGHHHGHHGHEGHHHHHHGFGGHHHHHHHHHHHHHHHHHHHHHHHHHHHHHHHHHHHHGHHHHHHHHHHHEHHHHHHHHHHHHHHHHHHHHHHGHHHHHHGHGHHGGHHHHFFFGHHHHHHHFDHFHHHHHHHHHHHHHHHHHHGHHHGHHGHHGGHHHHHGHHHFFFHCHFGGF
@M05620:45:000000000-G6HP7:1:1101:18313:1947 1:N:0:160
CATCCTGACCCTGAAGTACCCCATTGAGCATGGCATCGTCACCAACTGGGACGACATGGAGAAGATCTGGCACCACACCTTCTACAACGAGCTGCGCGTGGCCCCGGAGGAGCACCCAGTGCTGCTGACCGAGGCCCCCCTGAACCCCAAGGCCAACAGAGAGAAGATGACTCAGGTGAGGCTCGGCCGACGCCCGTGCTCCTCCCGTCCTTTCCCCAGTCATTTTCTGCCCGGCTTGATTTCTGACATTT
+
ABCCCFFFFFFFGGGGGGGGGGGHHHGHHHHHHHHHHGHHHGHHHGHHHHHHGGGGGHHFHGHHFGHHHHHHHGHHHGGHHHHHHHGHGFGGGHHGGGGGGGHHGGGGGGFGHHHHGGHGHHHHHHHHHHGGGGGGGGGGGGHHHHGGGFHGHHGGGGGGGFGGGGGGGGGGGGGGGGGGGGGGFFFDDBFFFFFFDFFFFFFFFFFEFFFFFFFFFFFFFBFFFFFFFEFFDFFFFAAFFFFFFBFFFF/
@M05620:45:000000000-G6HP7:1:1101:15693:1951 1:N:0:160
CATCCTGACCCTGAAGTACCCGTCTTGATTTCTGACATTAGATCGGAAGAGCACACGTCTGAACTCCAGTCACGTCGACGCATCTCGTATGCCGTCTTCTGCTTGAAAAAAAAAAAACATGCTGTTGGACCGAGTGTCTTGGTGTGACATGTCGTCTGTTATGCTTTTTAATTTGGTCAGAGTCCCTTCTGTATAAGTTTCACCGCTCTCTTTTTTAATTGAGGCTCTGACGGCAGTCTGTTGCAGCTGGA
+
>3>AAFFFFFFFGGGGGGGGGGGGHGHGHHHFHHGHGHHHHGHHHGEGEHHHHHHHEHHHGBFFHHHGHHHHHEGGGEGGGGGEGFGFGHHHHGGGGG?GHFHHHBFF3G@ECDC////<?1111?1/110---><D00=D0<..<0000000.....:000000;0:0.000000.0090090;/0090000000000900009---9;9///;;.//////.:9.////.-9--;///;////////.9
@M05620:45:000000000-G6HP7:1:1101:15695:1972 1:N:0:160
CATCCTGACCCTGAAGTACCCGTCTTGATTTCTGACATTAGATCGGAAGAGCACACGTCTGAACTCCAGTCACGTCGACGCATCTCGTATGCCGTCTTCTGCTTGAAAAAAAAAAAACATACTGTCGGAGGAGGAGAGCCGTTGTAAAAATACGGCGAAGATTCCTTACACCTGTATCAGAGTCACAGTAAGAGATGTTTCATAGACAAGGTTGTACTGTCAGGCTCACTGAGCGTGAGTTACAAACGACT
+
AABBCFFFFFFFGGGGGGGGGGGGHGHHHHHHHHHHHHHHHHHHHEGGGHEGHHHHFHHHGHHHHHHHHHHHHGHHGGGGGGFEHHHGGHHHHGGGHGHHHHHHFGHHHHGGGDF<>//11111?1//---<...<...<<.<<.0;000.00..-----.00000;0/00///0000000000////://///////9/9////////..///9////;/////..///////-;..99/////;...-.
@M05620:45:000000000-G6HP7:1:1101:12126:2040 1:N:0:160
CATCCTGACCCTGAAGTACCCCATTGAGCATGGCATCGTCACCAACTGGGACGACATGGAGAAGATCTGGCACCACACCTTCTACAACGAGCTGCGCGTGGCCCCGGAGGAGCACCCAGTGCTGCTGACCGAGGCCCCCCTGAACCCCAAGGCCAACAGAGAGAAGATGACTCAGGTGAGGCTCGGCCGACGCCCGTGCTCCTCCCGTCCTTTCCCCAGTCATTTTCTGCCCGGCTTGATTTCTGACATTT
+
BBCCCFFFFFFFGGGGGGGGGGGHHHHHHHHHHHHHHGHHHGHHHGHHHHHHGGGGGHHHHHGHHHHHHHHHHGHHHGGHHHHHHHHHGGGGGHHGGGGGGGHHGGGGGGGGHHHHGGHHHHHHHHHHHHGGGGGGGGGGGGHHHHGGGGHGHHGGGGGGGGGGGGGGGGGGGGGGGGGGGGGGFFFFFFFFFFFFCDFFFFFFFFFFFFFFFFFFFFFFFFFFFFFFFFFFFFFFFFFFFFFFFBFBBF0
@M05620:45:000000000-G6HP7:1:1101:12112:2051 1:N:0:160
CATCCTGACCCTGAAGTACCCCATTGAGCATGGCATCGTCACCAACTGGGACGACATGGAGAAGATCTGGCACCACACCTTCTACAACGAGCTGCGCGTGGCCCCGGAGGAGCACCCAGTGCTGCTGACCGAGGCCCCCCTGAACCCCAAGGCCAACAGAGAGAAGATGACTCAGGTGAGGCTCGGCCGACGCCCGTGCTCCTCCCGTCCTTTCCCCAGTCATTTTCTGCCCGGCTTGATTTCTGACATTA
+
>3>AAFDB>CFFGGGGGGGGGGDHHHHFFHHHHHHHHGFHHGHGHGHHGEGGEGGGGHEGHFFFFHHHGHHHGGHHHGGHHHHHHHHHGGGCGHHGGGGGGGHHG@D?CG?EGEHHFFEHHHGFGFGFHHCAG-@FGCGGGCGHGHGGGGHGHEGGGGFGGFGGFGGGGGGGFGGGG/B;FAEG?BED?BBBBBB?9ADFFFFFFFFAADDBFFFFFF.9BBBBBFFFFFFFD?B=>-.BFFFFFBBFFE/
@M05620:45:000000000-G6HP7:1:1101:17012:2060 1:N:0:160
CATCCTGACCCTGAAGTACCCCATTGAGCATGGCATCGTCACCAACTGGGACGACATGGAGAAGATCTGGCACCACACCTTCTACAACGAGCTGCGCGTGGCCCCGGAGGAGCACCCAGTGCTGCTGACCGAGGCCCCCCTGAACCCCAAGGCCAACAGAGAGAAGATGACTCAGGTGAGGCTCGGCCGACGCCCGTGCTCCTCCCGTCCTTTCCCCAGTCATTTTCTGCCCGGCTTGATTTCTGACATTA
+
CCCCCFFFFFFFGGGGGGGGGGGHHHHHHHHHHHHHHGHHHGHHHGHHHHHHGGGGGHHHHHHHHHHHHHHHHGHHHGGHHHHHHHHHGGGGGHHGGGGGGGHHGGGGGGGGHHHHGGHHHHHHHHHHHHGGGGGGGGGGGGHHHHGGGGHGHHGGGGGGGGGGGGGGGGGGGGGGGGGGGGGGFF.DDFFFFFFF@DFFFFFFFFFEDFFFFFFFFFFFFFFFFFFFFFFFFFFFFF9FFFFFFFFFFF0
@M05620:45:000000000-G6HP7:1:1101:18201:2074 1:N:0:160
AAACCAAGAAGACATGAGGTCAGCTAGATCGGAAGAGCACACGTCTGAACTCCAGTCACGTCGACGCATCTCGTATGCCGTCTTCTGCTTGAAAAAAAAAAAAAAAGAAAAATCGATAATAATATATAACAGAGAGTCTGTTTAAGATCATCTGTAAGACAATATATTTACAGACAACATGAAAAATAAATTATAATATTTAAATATTTACTTTTTACTACATATAGTTAAAGGCAGATATCAAAATATAA
+
CBCCCCCFFFFFGGGGGGGGGGHHHHHHHHHGGGGHHHHHHHGHHHGHHHHHHHHHHHHGHHGGGGGGGFHHHGGHHHHGGGHGHHHHHHHHHHHHGGGGG<</////00?0<1.0...>111111100=0<///.<00000000:;0000000:000;0//0000;000;000:/;..;000;;.;00009:0;B0;000;000;;00000000:.00000000000009000....000;00000:000
@M05620:45:000000000-G6HP7:1:1101:18819:2087 1:N:0:160
AGATTACTGCAACAGTTCCCCCTGGACCTGGAAAAGTTTCTTGCCTGGCTTACAGAAGCTGAAACAACTGCCAATGTCCTACAGGATGCTACCCGTAAGGAAAGGCTCCTAGAAGACTCCAAGGGAGTAAAAGAGCTGATGAAACAATGGCAAGTAAGTCAGGCATTTCCGCTTTAGCACTCTTGTGGATCCAATTGAACAATTCTCAGCATTTGTACTTGTAACTGACAAGCCAGGGACAAAACAAAGAT
+
AAABAFFFDFFFGGFBGGGGGGGGHHHHGHHFHHHHHHHHHHHHHHHHHHHHHHHHCHHHHHHHHHHHHHHHHHHHHHHHHHHHHHHHHHHHHHGGGGHHHHHHHHHHGHHHHHHHHHHHHHHGGHGGHHHHHGHHHHGHHHHHHHHHFGHHHGHHHHHHHHHHHHHHHHGGGGGHHHHHHHHHHGHGHHHHHHHHHHHGHHHHHHHHHHHHHHHHHFHHHHHHHHHFHHHHGGGGGGGGGGGFGGGGGGG
@M05620:45:000000000-G6HP7:1:1101:16689:2101 1:N:0:160
CATCCTGACCCTGAAGTACCCCATTGAGCATGGCATCGTCACCAACTGGGACGACATGGAGAAGATCTGGCACCACACCTTCTACAACGAGCTGCGCGTGGCCCCGGAGGAGCACCCAGTGCTGCTGACCGAGGCCCCCCTGAACCCCAAGGCCAACAGAGAGAAGATGACTCAGGTGAGGCTCGGCCGACGCCCGTGCTCCTCCCGTCCTTTCCCCAGTCATTTTCTGCCCGGCTTGATTTCTGACATTA
+
A>AAAFFFCFFFFGFGGGGGGGFHHHHGFHHGGHHHGFHHDFFHHGHHFEFGGGGGGHGBGHHHHGHFHHHHHGGHGGGHHHHHHHHHGFGGGHHGGGEG@EGHGGGGGGGGHHHHGGHFFEHHHGHEHHGGGGGFFGGC-EGHHHGGGDHEECFGEEFGFFFGGGGGGGGGFFGGGEFFGEEGBBED;;BB?BBB;.99BFFFFFFEFFFBFFFFFFF/BFBFFFFFFFFF?-;>;?FBFBFF/9FF/F/
@M05620:45:000000000-G6HP7:1:1101:12615:2110 1:N:0:160
ATCTCTATCTCCTAAAAAGGAAGAAAGGGGAGGGAAGATCGGAAGAGCACACGTCTGAACTCCAGTCACGTCGACGCATCTCGTATGCCGTCTTCTGCTTGAAAAAAAAAATTCTGTTATTTTGTTTGACAGAGTGTCTTGTTGAGAACATATGTAGGACATGATTTTTTCCTGCAACAGGGAAAATAAAGTATAAGTTTTAAAGATTTATTCTTTAATAAAGGCTCTCAAAGCCAGCTTTAGAAAAAGGA
+
AAAAAFFFFFFFGGGGGGGC1EG00FGFE?0EGECHEHHHFG//EHHHGCABABEFFHBEGDGEHFGFHFFEEFCCGGGCDGGFFGHB>E>>C>2GHFHEG0<11B<C/<B01??F<GHHHFDFGHHHHHGHGHHGGHHHHFHHFFAGGCFHGFHHGHB<<=<:CGGHCCHHHGH/C0C9AEEF./;:00CCBFG00;CF0;F0BFCFBBF;9FGGB0;BF/9/-9AB/;BBFBF--9BB/;BF/BBA?AB
@M05620:45:000000000-G6HP7:1:1101:12872:2195 1:N:0:160
AGATTACTGCAACAGTTCCCCCTGGACCTGGAAAAGTTTCTTGCCTGGCTTACAGAAGCTGAAACAACTGCCAATGTCCTACAGGATGCTACCCGTAAGGAAAGGCTCCTAGAAGACTCCAAGGGAGTAAAAGAGCTGATGAAACAATGGCAAGTAAGTCAGGCATTTCCGCTTTAGCACTCTTGTGGATCCAATTGAACAATTCTCAGCATTTGTACTTGTAACTGACAAGCCAGGGACAAAACAAAGAT
+
AAABCFFFFFFFGGGGGGGGGGGGHHHHHHHHHHHHHHHHHHHHHHHHHHHHGHHHHHHHHHHHHHHHHHHHHHHHHHHHHHHHHFHHHHGHHHGEGGGGFHHHHFHHGHHHHHHFFGHHHHHGGHGGHHHHHGHHHHFHHHHHHGHHHHHGHGHHHHHHHHHHHHHHHHGGGGGHHHHHHHHHHFGDHHHHGHHHHHFHHHHHHHHHHHHHHHHHHGHGHHFHFHGFGHGHHGGFGGGGGFFGGGGGFGG
@M05620:45:000000000-G6HP7:1:1101:12883:2212 1:N:0:160
AGATTACTGCAACAGTTCCCCCTGGACCTGGAAAAGTTTCTTGCCTGGCTTACAGAAGCTGAAACAACTGCCAATGTCCTACAGGATGCTACCCGTAAGGAAAGGCTCCTAGAAGACTCCAAGGGAGTAAAAGAGCTGATGAAACAATGGCAAGTAAGTCAGGCATTTCCGCTTTAGCACTCTTGTGGATCCAATTGAACAATTCTCAGCATTTGTACTTGTAACTGACAAGCCAGGGACAAAACAAAGAT
+
BBBBBFFFFFFFGGGGGGGGGGGGFHHHHHHHHHHHFGHHHHHHHHHHHHHHHGFHHHHHHHHHHHHHHHHHHEGHHHHHHHGHHHHHHHHHHGGFGGHHHHHHHHHHGHHHHHGGHHHHHHHGFFGEHHHHHGHHHHHHHHHHHHHHGHHFHFGHHHHHHHHHHHHHHHGGGGGHHHHHHHHGHGHDHFHHHFGHHHHGHFHHHHHFGHGHHHHHHHHHHGFFHHHEHHHHHGGGGGGGGFGGFEFGFFF
@M05620:45:000000000-G6HP7:1:1101:13059:2225 1:N:0:160
CATCCTGACCCTGAAGTACCCCATTGAGCATGGCATCGTCACCAACTGGGACGACATGGAGAAGATCTGGCACCACACCTTCTACAACGAGCTGCGCGTGGCCCCGGAGGAGCACCCAGTGCTGCTGACCGAGGCCCCCCTGAACCCCAAGGCCAACAGAGAGAAGATGACTCAGGTGAGGCTCGGCCGACGCCCGTGCTCCTCCCGTCCTTTCCCCAGTCATTTTCTGCCCGGCTTGATTTCTGACATTA
+
CCCCCFFFFFFFGGGGGGGGGGGHGHFHHFHFGCFHHGHAGEGHCDGHHHHFEGGGGHGGHFHFGHHHHHFFHGHGHGGHHFFGHGD@EEGGFFFFGGGGGGHHGGCGGFGFCGHHGGHGHHHHHHHHHHGFGCGGGGGGGGHHHHGGGGHGHHGGGGGGGFGGGGGFFFGGGGGGGGFGGGGGFCFDFFAFFFFFDDFFFFFFFFFFFFFFFFFFFFFFFFFFFFFFFFFFFFFFFFAFFFFFF/BBFF/
@M05620:45:000000000-G6HP7:1:1101:15738:2235 1:N:0:160
CATCCTGACCCTGAAGTACCCCATTGAGCATGGCATCGTCACCAACTGGGACGACATGGAGAAGATCTGGCACCACACCTTCTACAACGAGCTGCGCGTGGCCCCGGAGGAGCACCCAGTGCTGCTGACCGAGGCCCCCCTGCACCCCAAGGCCAACAGAGAGAAGATGACTCAGGTGAGGCTCGGCCGACGCCCGTGCTCCTCCCGTCCTTTCCCCAGTCATTTTCTGCCCGGCTTGTTTTTTGACATTT
+
AABBBFFFFFFFFCCGGGGGCGEFHHGBGDFHHHCHGGFFGFHFEEHHEHFGGGGEEHEHHFCFFGGHHGHHHGHHHFEHHGGGHHBFEFEGGHHG?EEGGEA/EEGGDCCEFGGGAACGFFFHFHCGFFG-AC-<<C@CGG.CGFGAAC:EHGGEAEGFFBA?FFBFFFGGGBFGFB0AFEEFBBFFB<;B;BBB>D9ABFEBFF.ADDFFFFEFFF?FF/9/BB;B9/9AD;BB--.;BF.-9.B/9B/
@M05620:45:000000000-G6HP7:1:1101:15749:2251 1:N:0:160
CATCCTGACCCTGAAGTACCCCATTGAGCATGGCATCGTCACCAACTGGGACGACATGGAGAAGATCTGGCACCACACCTTCTACAACGAGCTGCGCGTGGCCCCGGAGGAGCACCCAGTGCTGCTGACCGAGGCCCCCCTGAACCCCAAGGCCAACAGAGAGAAGATGACTCAGGTGAGGCTCGGCCGACGCCCGTGCTCCTCCCGTCCTTTCCCCAGTCATTTTCTGCCCGGCTTGATTTCTGACATTA
+
CCCCCFFFFFFFGGGGGGGGGGGHHHHHHHHHHHHHHGHHHGHHHGHHHHGHGGGGGHHHHHHHHHHGHHHHHGHHHGGHHHHHHHHHGGGGGHHGGGGGGGHHGGGGGGGGHHHHGGHHHHHHHHHHHHGGGGGGGGGGGGHHHHGGGGHFHHGGGGGGGGGGGGGGGGGGGGGGGGGGGGGGFFFFFFFFFFFFDDFFFFFFFFFFFFFFFFFFFFFFFFFFFFFFFFFFFDDFFFAFFFFFFBFFFF0
@M05620:45:000000000-G6HP7:1:1101:15755:2270 1:N:0:160
CATCCTGACCCTGAAGTACCCCATTGAGCATGGCATCGTCACCAACTGGGACGACATGGAGAAGATCTGGCACCACACCTTCTACAACGAGCTGCGCGTGGCCCCGGAGGAGCACCCAGTGCTGCTGACCGAGGCCCCCCTGAACCCCAAGGCCAACAGAGAGAAGATGACTCAGGTGAGGCTCGGCCGACGCCCGTGCTCCTCCCGTCCTTTCCCCAGTCATTTTCTGCCCGGCTTGATTTCTGACATTA
+
BBBBAFFFFFFFGGGGGGGGGGGHHHHHHHHHHHHHHGHHHGHHHGHHFGHHGGGGGHHBGFHEHHHFHHHGHGHHHGGHHHHHHGHHGGFGGHGEGGGGGGHHGGGGGGDGHHHHGGHHHGHHHHHHHHFGGGGGGGGGGEFHHHGGGGAACCEGGGGBFFFEFFGGBFFFGGGGFFB.CEEFDFFFAAFFFFFF99D./FBFFE?9AFDFFFFBBFFBFBFFFFFFFFFE?9@=A@.9FFBB9;BFBB/
@M05620:45:000000000-G6HP7:1:1101:17707:2326 1:N:0:160
CATCCTGACCCTGAAGTACCCCATTGAGCATGGCATCGTCACCAACTGGGACGACATGGAGAAGATCTGGCACCACACCTTCTACAACGAGCTGCGCGTGGCCCCGGAGGAGCACCCAGTGCTGCTGACCGAGGCCCCCCTGAACCCCAAGGCCAACAGAGAGAAGATGACTCAGGTGAGGCTCGGCCGACGCCCGTGCTCCTCCCGTCCTTTCCCCAGTCATTTTCTGCCCGGCTTGATTTCTGACATTT
+
CBBCCFFFFFFFGGGGGGGGGGGHHHHHHHHHHHHHHGHHHGHHHGHHHHFHGGGGGHHHHHHHHHHHHHHHHGHHHGGHHHHHHHHHGGGGGHHGGGGGGGHHGGGGGGGGHHHHGGHHHHHHHHHHHHGGGGGGGGGFGGHGHHGGGGHGHHGGGGGGGFGGGGFGGGGGGGGGGGGGGGGGFFFFFFFFFFFFFFDFFFFFFFFFFFFFFFFFFFFFFFFFFFFFFFFFFAFFF;9FFFBFFBFFFF/
@M05620:45:000000000-G6HP7:1:1101:20338:2341 1:N:0:160
TACCTGTACTGGGGAAGCATTTGAATATCCCCCCATGGTGATGGGGACGGAGAACTGCTCCATAAACACAGGCAACGTGCCTAACTTTCCCGGGAAGATGAAGTCAAAGAGCGACCACAGCTCTTCGGAGGTTATTTTGCATCGGTGAGCCAGACAGAATGATCCGATGAGGGGTGCGAAACTATTTGAGGGAAGGAAGCACCTTTTTATTAAATTTACCTTTTAGCAATCGCCATTCCTACCCTAAAGAT
+
BBABBFFFFFFFGGGGGFFFGFGHHFHGHGFEGGGHFHEGHHHGFEEFGGGGEHHEGGGGGHHHHGHFHHFHGHHHGHHEHGHFHGHFGHHEEFEEGFHHGFHFGHGHHFGHGGGG@EEHHFHHFHHGDDG?GGFFGFFHFHFGGAAFFFFHHAEHHHFDGHHHEC<EGHHHGC:A.A;A?BGBFGGGGGGG?9;ACCFEFFEFFFEFFFFFB9BFFFFBFFFFBFFFBBFFFBDAFBFFBBAFFBBBFBF
@M05620:45:000000000-G6HP7:1:1101:17709:2347 1:N:0:160
CATCCTGACCCTGAAGTACCCCATTGAGCATGGCATCGTCACCAACTGGGACGACATGGAGAAGATCTGGCACCACACCTTCTACAACGAGCTGCGCGTGGCCCCGGAGGAGCACCCAGTGCTGCTGACCGAGGCCCCCCTGAACCCCAAGGCCAACAGAGAGAAGATGACTCAGGTGAGGCTCGGCCGACGCCCGTGCTCCTCCCGTCCTTTCCCCAGTCATTTTCTGCCCGGCTTGATTTCTGACATTA
+
ABCCCFFFFFFFGGG4GGGGGGGHHHGHGFHHHHGHHGGHHGHHHGHGGHGHGGGGGHGHHGFHHGHHGHHHHGHHHGGHHHHHHHHHGEFGGHHGGE>EFEHHGGGGGGGGHGHHGGH?FGH1FGHHHHGGGGGGGGGGGGHHGHGGGGHGHHGGGGGGGGFGGGGBFGGGGGFEFGFAFGAFA@FFFFFAFFFD>.9AFFFFFF?:;ADFFFFFFFBFFFFFFFFFFFFA.@ACCA?FFFFFF/BBFF/
@M05620:45:000000000-G6HP7:1:1101:13801:2351 1:N:0:160
CATCCTGACCCTGAAGTACCCCATTGAGCATGGCATCGTCACCAACTGGGACGACATGGAGAAGATCTGGCACCACACCTTCTACAACGAGCTGCGCGTGGCCCCGGAGGAGCACCCAGTGCTTCTGACCGAGGCCCCCCTGAACCCCAAGGCCAACAGAGAGAAGATGACTCAGGTGAGGCTCGGCCGACGCCCGTGCTCCTCCCGTCCTTTCCCCAGTCATTTTCTGCCCGGCTTGATTTCTGACATTA
+
BCCCCFFFFFFFGGGGGGGGGGGHHHHHHHHHHHHHHGHHHGHGHGHGHHHHGGGGGHHHHFFHHHHHHHHHHGHHHGGHHHHHHHHHGGGGGHHGGGGGGGHHGGGGGGGGHGHHGGHGHHHHHHHHHHGGGGGGGGGGGGHHHHGGGGHGHHGGGGGGGGGGGGGGGGGGGGGGGGGGGGGGFFFFFFFFFFFFBFFEFFFFFFDEFFFFFFFFFFFFFFFFFFFFFFFEDFFFFFAFFFFFF09BFF0
@M05620:45:000000000-G6HP7:1:1101:17786:2355 1:N:0:160
TACCTGTACTGGGGAAGCATTTGAATATCCCCCCATGGTGATGGGGACGGAGAACTGCTCCATAAACACAGGCAACGTGCCTAACTTTCCCGGGAAGATGAAGTCAAAGAGCGGTGAGCCAGACAGAATGATCCGATGAGGGGTGCGAAACTATTTGAGGAAAGGAAGCACCTTTTTATTAAATTTACCTTTTAGCAATCGCCATTCCTACCCTAAAGATCGGAAGAGCACACGTCTGAACTCCAGTCACG
+
CCCCCFFFFFFFGGGGGGGGGGHHHHHHHHHGGGGHHHFGFHHHHGGGGGGGGHHHHHHHHHHHHHHHHHHHGHGHGHHHHHHHHHHHHHHGGGGGGHHHHHHHHHHHHHHHGGBCFHHHHHHGHHHHHHHHHHHDGGHHHGGEGGD.ACGHHHHHHHG/<GHHHHHHHHHHHHHHHCGHGGGGGGGGGGGGGGGGFGGGGGGGGGGGGGGGGGGFFFFFFFDFFFFFFFFFFFFFFFFFFFFFFFBFFF.
@M05620:45:000000000-G6HP7:1:1101:12077:2362 1:N:0:160
AGATTACTGCAACAGTTCCCCCTGGACCTGGAAAAGTTTCTTGCCTGGCTTACAGAAGCTGAAACAACTGCCAATGTCCTACAGGATGCTACCCGTAAGGAAAGGCTCCTAGAAGACTCCAAGGGAGTAAAAGAGCTGATGAAACAATGGCAAGTAAGTCAGGCATTTCCGCTTTAGCACTCTTGTGGATCCAATTGAACAATTCTCAGCATTTGTACTTGTAACTGACAAGCCAGGGACAAAACAAAGAT
+
AAA>AFFF55DFGGGFGGGDEEGGHGHFEEEAG3GHHHHHHHHHHHHFHHHHHHHHGHHGFHDGHHEGEFFHHHGHHDFFGFHHFGGHHFGHHHGEEGHHHHGHCGGHFHHFHHG3GGHHGFEFEFEEFGHFGEHFHHBGHGFFGHHHGGGFHFFGHHHHHGFHHHHHGHDGGGGFGHHHCHGHHHHGFHHHHGHGHHHHHHGHBGHHGBGHFHHHHGFHGHCFGFGEFGGGHGFFADEGAFE9FFGF/BB
@M05620:45:000000000-G6HP7:1:1101:18652:2379 1:N:0:160
AAACCAAGAAGACATGAGGTCAGCTAGATCGGAAGAGCACACGTCTGAACTCCAGTCACGTCGACGCATCTCGTATGCCGTCTTCTGCTTGAAAAAAAAAAAACTACATATCCACGTATTTCCCTCATAGGTTACATCTCGCCCCTATCAAGCCATCTATTTAAACTCCCCCATTCACCTCCCATGTACTCGTTACGTTATTCTTAGCTCAGTCTTAATCTATCCTCCCTCTTCCACGCGCATGATCACTT
+
BBBBBBBFFFFFGGGGGFGFGGGFHHHHHHHGEGGHHHHHHHGHHHGHHHHHHHGHHHHFFGEEGEFEGEHHHGGHHHHGGGHGGHHFHHHFGHHHEGFGF>//22222222222//0?1111<1?011111>11111110.-.<..0<0000</0/00:;00000:00;..-/00000099./0/;0000....9.///.00000/////////////9///9;B;/....////9..---..//;;;//
@M05620:45:000000000-G6HP7:1:1101:16751:2390 1:N:0:160
AGATTACTGCAACAGTTCCCCCTGGACCTGGAAAAGTTTCTTGCCTGGCTTACAGAAGCTGAAACAACTGCCAATGTCCTACAGGATGCTACCCGTAAGGAAAGGCTCCTAGAAGACTCCAAGGGAGTAAAAGAGCTGATGAAACAATGGCAAGTAAGTCAGGCATTTCCGCTTTAGCACTCTTGTGGATCCAATTGAACAATTCTCAGCATTTGTACTTGTAACTGACAAGCCAGGGACAAAACAAAGAT
+
AAABCFFFFFFFGGGGGGGGGGGGHHHHHHHHHHHHHHHHHHHHHHHHHHHHHHHHHHHHHHHHHHHHHHHHHHHHHHHHHHHHHGHHHHHHHHGGGGHHHHHHHHHHGHHHHHHHHHHHHHHGGHGGHGHHHGHHHHGHHHHHHHHHFHHHHGHHHHHHHHHHHHHHHHGGGGGHHHHHHHHHHGHGHHHHHHHHHHHGGHHHHHHHHHHHHHHHHHHHHHHHHHHHHHHHHGGGGGGGGGGGGGGGGGF
@M05620:45:000000000-G6HP7:1:1101:18637:2391 1:N:0:160
AAACCAAGAAGACATGAGGTCAGCTAGATCGGAAGAGCACACGTCTGAACTCCAGTCACGTCGACGCATCTCGTATGCCGTCTTCTGCTTGAAAAAAAAAAAAAAAAAAAACAGACAAGCAGACACTGAAAACAAGTCTTCTAGAAAAGACCCGATGGAAGAGAAAATCCGCAAACACAAGATAACCACAAAGACACTTGCACCACAACAGATTGTAGAAAACCTACACCATAAGCGCCCAATGTACTCAA
+
CDCDDBCFFFFFGGGGGGGGGGHHHHHHHHHGGGGHHHHHHHGHHHGHHHHHHHHHHGHGGHGGGGGGGGHHHGGHHHHGGGHGHHHHHHHHHHGHGGGGC<//<//<->D../<.<<..///.//00000;/../00000000000//.//.-;-../0/../0;/000..-:-.;..../00:00:..../;///000000/....:.//0000:0000//./;/0//.00000----../00000000
@M05620:45:000000000-G6HP7:1:1101:14988:2411 1:N:0:160
AGATTACTGCAACAGTTCCCCCTGGACCTGGAAAAGTTTCTTGCCTGGCTTACAGAAGCTGAAACAACTGCCAATGTCCTACAGGATGCTACCCGTAAGGAAAGGCTCCTAGAAGACTCCAAGGGAGTAAAAGAGCTGATGAAACAATGGCAAGTAAGTCAGGCATTTCCGCTTTAGCACTCTTGTGGATCCAATTGAACAATTCTCAGCATTTGTACTTGTAACTGACAAGCCAGGGACAAAACAAAGAT
+
BBBBBFFFDFBFGFGGGGGGGGGGHHHHHHHHFEGFGGFHHHHHHHHHGHHEGHHHHHHHHGHHHHHHHHGHHHHHHHHHHHGHBGHHHHGHHHGGGGHHHHCHHHGHGHHHHHHHHHHGB3BFE/EEFHFHGGHHHHGHHDGGGGHFFHHHHGHHGHHHHGHHHHHHHHDGGGGGBGHHHHGGHGHGHHHGFFHHHFFFHFGFGHFDFHHHHHHHHHHHHHHFHHHHFHCHHGGGGGGEEFFGGEAFFGE
@M05620:45:000000000-G6HP7:1:1101:16746:2414 1:N:0:160
AGATTACTGCAACAGTTCCCCCTGGACCTGGAAAAGTTTCTTGCCTGGCTTACAGAAGCTGAAACAACTGCCAATGTCCTACAGGATGCTACCCGTAAGGAAAGGCTCCTAGAAGACTCCAAGGGAGTAAAAGAGCTGATGAAACAATGGCAAGTAAGTCAGGCATTTCCGCTTTAGCACTCTTGTGGATCCAATTGAACAATTCTCAGCATTTGTACTTGTAACTGACAAGCCAGGGACAAAACAAAGAT
+
@CCCCFFFFFFFGGGGGGGGGGGGHHHHHHHHHHHHGHHHHHHHHHHHHHHHHHHHHEHHHHHGHHGHHHHHHHHHHHHHHHHHHHHHHHHHHHGGGGHHHHHHHHHHGHHHHHHGHHHHHHHGGHGGHHHHHGHHHHGHHHHHHHHHHHHHHGHHHHHHHHGHHHHHHHGGGGGHHHHHHHHHHHHGHHHHHHHHHGHGHHHHHHHHHHGHHHHHHHHHHHHGHHHHHHHHHGGGGGGGGGGGGGGGGGF
@M05620:45:000000000-G6HP7:1:1101:11152:2422 1:N:0:160
CATCCTGACCCTGAAGTACCCCATTGAGCATGGCATCGTCACCAACTGGGACGACATGGAGAAGATCTGGCACCACACCTTCTACAACGAGCTGCGCGTGGCCCCGGAGGAGCACCCAGTGCTGCTGACCGAGGCCCCCCTGAACCCCAAGGCCAACAGAGAGAAGATGACTCAGGTGAGGCTCGGCCGACGCCCGTGCTCCTCCCGTCCTTTCCCCAGTCATTTTCTGCCCGGCTTGATTTCTGACATTT
+
ABBBBFFFFFFFGGGGGGGGGGGHHHHHHHHHGHHHHGHHHGHHHGHHHHHHGGGGGHHHHHGHHHHHHHHHHGHHHGGHHHHHHGHHGGGGGHGGGGEEGGHHGGGGGGGGGHHHGGHGHHHHHHHGHHGGGFGGGGGGGGHHHHGGGFHGHHGEGGGGGGGGEFC0CGGGGFFGGGGGGGGFDFEDF@BFFFFF@DFFFFFFFF9;DA.;FFFFFFFFFFFFFFFFF/BA.@C;BFFFFFFFF/9BFF/
@M05620:45:000000000-G6HP7:1:1101:17807:2425 1:N:0:160
TACCTGTACTGGGGAAGCATTTGAATATCCCCCCATGGTGATGGGGACGGAGAACTGCTCCATAAACACAGGCAACGTGCCTAACTTTCCCGGGAAGATGAAGTCAAAGAGGTTATTTTGCATCGGTGAGCCAGACAGAATGATCCGATGAGGGGTGCGAAACTATTTGAGGAAAGGAAGCACCTTTTTATTAAATTTACCTTTTAGCAATCGCCATTCCTACCCTAAAGATCGGAAGAGCACACGTCTGA
+
BBBBBFFFFFFFGGGGGGGGGGHHHHHHHHHGGGGHHHFGHHHHHGGGGGGGGHHHHHHHHHHHHHHHHHHHGHHHGHHHHHHHHGHHHHHGGGGGGHHHHHHHHHHHHHHHGHHHHHHHGGHHGCGGGHHGHHGGHHFGHHHHHHHAGGHHHGGACGGGGGGHHHHHHHGHCGHHCGHHHFHHGGGGGGGGGGGGGGGGGGGGGGGGGGGGGGGGGGGGFFFFFF.BFFFFFFFBEA?FFFEFFF:EFFF
@M05620:45:000000000-G6HP7:1:1101:11127:2430 1:N:0:160
CATCCTGACCCTGAAGTACCCCATTGAGCATGGCATCGTCACCAACTGGGACGACATGGAGAAGATCTGGCACCACACCTTCTACAACGAGCTGCGCGTGGCCCCGGAGGAGCACCCAGTGCTGCTGACCGAGGCCCCCCTGAACCCCAAGGCCAACAGAGAGAAGATGACTCAGGTGAGGCTCGGCCGACGCCCGTGCTCCTCCCGTCCTTTCCCCAGTCATTTTCTGCCCGGCTTGATTTCTGACATTA
+
BBBABFFFFFFFGGGGGGGGGGGHHHHHHHHHHHHHHGHHHGHHHGHHHHHHGGGGGHHHHHHHHHHHHHHHHGHHHGGHHHHHHHHHGGGGGHHGGGGGGGHHGGGGGGGGHHHHGGHHHHHHHHHHHHGGGGGGGGGGGGHHHHGGGGHGHHGGGGGGGGGGGGGGGGGGGGGGGGGGGGGGFFFFFFFFFFFFDFFFFFFFFFFEFFFFFFBFFFDFFFFFFFFFFFFEFFFFFF9FFFFFFB/FBF/
@M05620:45:000000000-G6HP7:1:1101:11601:2460 1:N:0:160
TACCCTAAAGATCGGAAGAGCACACGTCTGAACTCCAGTCACGTCGACGCATCTCGTATGCCGTCTTCTGCTTGAAAAAAAAAAAAAAAACAACCACAGCAATTGAAACTATTAGTTAGCTAGAGAATAAAAAATGGCTTTCAAATTAAAAAAGGAGGTCTTCACGATTAACCACTAGAGTGAAGGCGTCTTCAAGTGTAGCTAGAATTCGTGTGCAATACAATAATGAAATGTGATTCTTTTATAAATGA
+
CCCBCFFFDDFFGGFEGGGGGGHHHGGHGGHGHHHHHHHHHHGHHGGGGGGEGFHHGGHHHHGDFHGHHHFHHHGFHHGGGGG??//<////</////0/001111111111111<1=11111110/0=0=00-.00//./00000000000-../.../00000;....0;00.//000;/////.-.-9.//////;///////////9;.;./9////:/;/////////9/9///////////////
@M05620:45:000000000-G6HP7:1:1101:16527:2470 1:N:0:160
TACCTGTACTGGGGAAGCATTTGAATATCCCCCCATGGTGATGGGGACGGAGAACTGCTCCATAAACACAGGCAACGTGCCTAACTTTCCCGGGAAGATGAAGTCAAAGAGCGGTGAGCCAGACAGAATGATCCGATGAGGGGTGCGAAACTATTTGAGGAAAGGAAGCACCTTTTTATTAAATTTACCTTTTAGCAATCGCCATTCCTACCCTAAAGATCGGAAGAGCACACGTCTGAACTCCAGTCACG
+
BBBBBFFFFFFFGGGGGGGGGGHHHHGHHHHGGGGHHHFGFHHHHGGGGGFGGHHHHHHHHHGHHHHHHHHHGHGHGHHHHHHHHGHHHHHGGGEGGGHHHHHHHHHHHHHHGGFGGHHHHHHGHHGGHHHHHHHDFGFHHGGACEF<ADGHHHHHHHGFGHHHHHHHHHHHHHHHGCGHGGGGGGGGGGGGGGFGFFFFGGGGGGGGGGFFGGGFFFFFFFBDEF?FFFFFFAFFFEBFFFFFFFFFFF.
@M05620:45:000000000-G6HP7:1:1101:16510:2477 1:N:0:160
TACCTGTACTGGGGAAGCATTTGAATATCCCCCCATGGTGATGGGGACGGAGAACTGCTCCATAAACACAGGCAACGTGCCTAACTTTCCCGGGAAGATGAAGTCAAAGAGCGGTGAGCCAGACAGAATGATCCGATGAGGGGTGCGAAACTATTTGAGGAAAGGAAGCACCTTTTTATTAAATTTACCTTTTAGCAATCGCCATTCCTACCCTAAAGATCGGAAGAGCACACGTCTGAACTCCAGTCACG
+
AAABBFFFFFFFAGGECGGGGGHHGFHFHHFGGGGHHHGHHHHHHGGGGGGGGHHHHHHHHGHGGGHFHHHHGHFHGHHHHHHHHHGHHHHGGGGGGHHHGH3GHFHHHHHHGGGGGHHHHFHGHHGHHHHHHFHDGGE1FDG.@ACC@CGHHHHHHEGCGFGHHFFFHFHEHFHHGCGBFFFEFGFGFGGGGGGGEFFFEGGGGGGGGGFFGFFBFFFFFFDDEAF?FFFFFFFFFFFFFFFFFF:BFF;
@M05620:45:000000000-G6HP7:1:1101:18779:2486 1:N:0:160
AAACCAAGCAGACACACGTCTGAACTCCAGTCACGTCGACGCATCTCGTATGCCGTCTTCTGCTTGAAAAAAAAAAAATGGCTGCCATTTTTCTGTTGATAGCCATCAGCTCCTACGAGGTCAGCTGGGGAGCTTTCTTTGTTTAAACAACGAGAAAACTGAAAGAAGCATTTTTTAACTAAGTCCTACTGATTCATTCATGATTTTTTATCCTCCTTTCTTCTTCTCACATACTCTCTACTCTCATTCCC
+
BBBBBBBFBFFFGGGGGGBGGGGDGHHHHHGHHHGFHGGGGGGGGHHHGGHHHHGGGHGFHHHHHFHHGFHGGECE//0BBF0?FGF4?DBBF1F2212B22FF11?GGF1<11@1/?//<0?0?D10.<.-<0>DDFFHBG//=0000C.-:.::C/;:0:CB0/;///;0;9B@.;09;0/00;;0;00B0;;FB;F0;099;BBBBE//;/;99/;//9B/9//9/////9///;://:9;9//////
@M05620:45:000000000-G6HP7:1:1101:15647:2497 1:N:0:160
AAACCAAGAAGACATGAGGTCAGCTAGATCGGAAGAGCACACGTCTGAACTCCAGTCACGTCGACGCATCTCGTATGCCGTCTTCTGCTTGAAAAAAAAAAAAAAAACTAAATTATTCTATAATTCTTATCTCACGACTTAGTTATTCCTCCATCCTTAAATATCGTCATGGCAAACCCTCTGACAATATTTATCAGTTTGACATGAGACTCCACCCTACTGCTGCTCGAACACGATTTTACTGATATCGT
+
BBABCCCFFFFFGGGGGFGGGGHHHHHHHHHGGGGHHHGHHHGHHHGHHHHHHHHHHFHGHHGGGGGGEGHGHGGHHGHGFGHGHHHHHHHHHHGHGGGGF>///></11111<111111111111110000<00..-.<0000000:00;:/00.000;00000./...00./0....../0000000;00009000////9////////99//..9;./////99/:-/.-9.-;..//9///////.:
@M05620:45:000000000-G6HP7:1:1101:15830:2597 1:N:0:160
CATCCTGACCCTGAAGTACCCCGGCTTGATTTCTGACATTAGATCGGAAGAGCACACGTCTGAACTCCAGTCACGTCGACGCATCTCGTATGCCGTCTTCTGCTTGAAAAAAAAAAAAAAACATCTAACAATCTTTCATTGTTATAACCACCAGAAACACAAAAGACGAATTTTTAAACGATATACTTATTAGTCATTTCTTCATTTATAACCTCCTGTCTTCTACTCATATACTAACTACTGTCAATATA
+
CCCCDFFFFFFFGGGGGGGGGGGGGGGGHHHHHHHHHHHHHHHHHHGGGGHHHHHHHGHHHGHHHHHHHHHHHHGGHGGGGGGGGHHHGGHHHHGFGHGGHHHHHHHGHHHGGGG@</--<.<0<0000000C00<000000000000:0.....:0//....././.-;9.;0;.000....-000000:000000;0:000000;0000:00/./000:00:00000;00000000000000000000:
@M05620:45:000000000-G6HP7:1:1101:13060:2598 1:N:0:160
AGATTACTGCAACAGTTCCCCCTGGACCTGGAAAAGTTTCTTGCCTGGCTTACAGAAGCTGAAACAACTGCCAATGTCCTACAGGATGCTACCCGTAAGGAAAGGCTCCTAGAAGACTCCAAGGGAGTAAAAGAGCTGATGAAACAATGGCAAGTAAGTCAGGCATTTCCGCTTTAGCACTCTTGTGGATCCAATTGAACAATTCTCAGCATTTGTACTTGTAACTGACAAGCCAGGGACAAAACAAAGAT
+
AA1>>@@B3FDFGGGGGGGGGGGGEFGCFGH0GGHFDGHDFHHBHFHHFHGHHHFHHHFGHFHHHHHHGHBHHBGGGHFHFHHHFAEGCFGHHHGGEEHGFFFGHHHHGHHGHHHHHHHGHGHGGHGEHGHHHGHHHHGHHHHHHHHHHHHHHGHHGHGGHHHHHHHHHHGGGGGHGHHHHHHHHGHGHHHHGHHHHGHGHHHHHHHHHHHHHHHHHHHHHHHGHHHHHHGHHGGGGGGGGGFGGGGGGGF
@M05620:45:000000000-G6HP7:1:1101:17273:2785 1:N:0:160
CATCCTGACCCTGAAGTACCCCATTGAGCATGGCATCGTCACCAACTGGGACGACATGGAGAAGATCTGGCACCACACCTTCTACAACGAGCTGCGCGTGGCCCCGGAGGAGCACCCAGTGCTGCTGACCGAGGCCCCCCTGAACCCCAAGGCCAACAGAGAGAAGATGACTCAGGTGAGGCTCGGCCGACGCCCGTGCTCCTCCCGTCCTTTCCCCCGTCATTTTCTGCCCGGCTTGATTTCTGACATTA
+
BBBCCFFFFFFFGGGGGGGGGGGHHHHHHHHHHHFHHGHHHGHHHGHHGHHHGGGGGHHGHGHHHFHHHHHHHGHHHGGHHHHHHHHHGGGGGGHGGGGGGGGHGGGGGGGGHHHHGGHGHHHHHHHHHHGGGGGGGGGGGGHHHHGGGGHGHHGGGGGGGGGGFFBFGGGGGGGGFGGGGGGGFFFFF-CBFFFC@.AABFFFFFFEDDAFFFFFF.9;D?FFBBBBFBFE9BABAFFFFFFBF/;FBB/
@M05620:45:000000000-G6HP7:1:1101:14684:2808 1:N:0:160
AGATTACTGCAACAGTTCCCCCTGGACCTGGAAAAGTTTCTTGCCTGGCTTACAGAAGCTGAAACAACTGCCAATGTCCTACAGGATGCTACCCGTAAGGAAAGGCTCCTAGAAGACTCCAAGGGAGTAAAAGAGCTGATGAAACAATGGCAAGTAAGTCAGGCATTTCCGCTTTAGCACTCTTGTGGATCCAATTGAACAATTCTCAGCATTTGTACTTGTAACTGACAAGCCAGGGACAAAACAAAGAT
+
AAABADFFBF4FGGFGGGGGGGGE4GHHHGFHHHHHFGHHHGHHHHHHHHHHHHHFHHHHHGHFHHHHHHHHHHHHHHHHHHHHFGHFFHHHHHGFEFHHHGCFHHHHGGGHHHFHHHHFGE?FGEEFHHHHHGHHHHHHHFDGDFHGEFHFHGHHGH@GHDHHEHHHHHGGGGGHGHGHGHGHHFGFHHHHHFHHGEFCFHHHHHHDDHFHFHHHHHHFGFFFHHCFHHHHEFGGGDEFFGFFAFGGFG;
@M05620:45:000000000-G6HP7:1:1101:13149:2827 1:N:0:160
ATCTCTATCTCCTAAAAACCTGTTTAGATTTGGAGATAGACCTTCAGGTTTTTCATCATTTTCTGCATGAATTATACATTGACCACGTTCCAGCGTGGTCAGTTTGCAGCATTCTGTTATTTTGTTTGACAGAGTGTCTTGTTGAGAACATATGTAGGACATGATTTTTTCCTGCAACAGGGAAAATAAAGTATAAGTTTTAAAGATTTATTCTTTAATAAAGGATCTCAAAGCCAGCTTTAGAAAAAGGA
+
CCCCDFFFFFFFGGGGGGGGGGHHHHHHHHHHHHHHHHHHHHHHHHHHHHHGGHHHHHHHHHIHHHHHHGHHHHHHHHHHHHHHHHGHHHHHHHGGGGHHHHHHHHHHHHHHHHHHHHHHHHHHHHHHHHGHHHHHHHHHHHHHHHGHHHHHHHHHHHHHHHHHHHHHHGHHHHHHHHHHHGGHHHHHHHHHHHHHHHHHHHHHHHHHHHHHHHHHHGHHGGHHHHHHHHHGHGHHHGHHHHHHGGHGGGF
@M05620:45:000000000-G6HP7:1:1101:20212:2838 1:N:0:160
CATCCTGACCCTGAAGTACCCCATTGAGCATGGCATCGTCACCAACTGGGACGACATGGAGAAGATCTGGCACCACACCTTCTACAACGAGCTGCGCGTGGCCCCGGAGGAGCACCCAGTGCTGCTGACCGAGGCCCCCCTGAACCCCAAGGCCAACAGAGAGAAGATGACTCAGGTGAGGCTCGGCCGACGCCCGTGCTCCTCCCGTCCTTTCCCCAGTCATTTTCTGCCCGGCTTGATTTCTGACATTA
+
AABBBFFFFFFFGGGGGBGGGGGHHHHHHHHHHHHHHGHHHGHHHGHHFFCGGGGGGHHFHHHHHHHHHHHHHGHHHGGHHHHHHHGHGGDGGHHGGGGFGGHHGGGGGGGGHHHHGGHHGHHHHHHHHHCGGGGGGGGGGGGHHHGGGGGEGHGGGGGGGGGGGGGFGGGEGFFFFFFFGFGGFFFFFCFFFFFA;9DEFF0FFFFEFFFFFFFFFFFBFFFFFFFFFFFFBFFFF;AFFBFFFFFFFF0
@M05620:45:000000000-G6HP7:1:1101:13156:2843 1:N:0:160
ATCTCTATCTCCTAAAAACCTGTTTAGATTTGGAGATAGACCTTCAGGTTTTTCATCATTTTCTGCATGAATTATACATTGACCACGTTCCAGCGTGGTCAGTTTGCAGCATTCTGTTATTTTGTTTGACAGAGTGTCTTGTTGAGAACATATGTAGGACATGATTTTTTCCTGCAACAGGGAAAATAAAGTATAAGTTTTAAAGATTTATTCTTTAATAAAGGATCTCAAAGCCAGCTTTAGAAAAAGGA
+
BCCCCFFFFFFFGGGGGGGGGGHHHHHHHHHHHGHHHHHHHHHHHHHHHHHGGHHHHHHHIHHIHHHHHGHHHHHHHHHHHHHHGHGFHHHHHHGFGGHHGHHHHHHHHHHHHHHHHHHHHHHHHHHHGHHHHHHHHHHHHHHHHHHHHHHHHHHHHHHHHHHHHHHHHGHHHHHHHHHHHGGHHHHHHHHHHHHHHGHHHHGHHHHHHHHHHHHHHHHHHGHHHHHHHHHGHHHHHGHHHHHHHHHHGGH
@M05620:45:000000000-G6HP7:1:1101:15580:2862 1:N:0:160
CATCCTGACCCTGAAGTACCCCATTGAGCATGGCATCGTCACCAACTGGGACGACATGGAGAAGATCTGGCACCACACCTTCTACAACGAGCTGCGCGTGGCCCCGGAGGAGCACCCAGTGCTGCTGACCGAGGCCCCCCTGAACCCCAAGGCCAACAGAGAGAAGATGACTCAGGTGAGGCTCGGCCGACGCCCGTGCTCCTCCCGTCCTTTCCCCAGTCATTTTCTGCCCGGCTTGATTTCTGACATTA
+
AAAAAFFFFFFFGGGGGGGGGGGHHHHHGHHHHHHHGGHHHGGHHGHHHHHHGGGGGGHHHGHHHHHHHHHHHGHHHGGHHHHHHHHHGGGGGHHGGGGCECHHGGCGGGGGHHHHGGGHFGHHHHHHHHGGGGGGGGGGGGGHHHGGGGGGHGGGGGGGGFGGGGGGGGGGFGFGGGGGGGEGFFFFCFFCFFFADFDEBFFFFFFFDDFFFFFBFFFFFFFFFFFFFFFFFADAA-.BFFFFFFB/BF/
@M05620:45:000000000-G6HP7:1:1101:12274:2896 1:N:0:160
AGATTACTGCAACAGTTCCCCCTGGACCTGGAAAAGTTTCTTGCCTGGCTTACAGAAGCTGAAACAACTGCCAATGTCCTACAGGATGCTACCCGTAAGGAAAGGCTCCTAGAAGACTCCAAGGGAGTAAAAGAGCTGATGAAACAATGGCAAGTAAGTCAGGCATTTCCGCTTTAGCACTCTTGTGGATCCAATTGAACAATTCTCAGCATTTGTACTTGTAACTGACAAGCCAGGGACAAAACAAAGAT
+
BBBBAFFFBFFFGGGGGGGGGGGGHHHHHHHHGHHHHHHHGGHHHHHHHHHHHHHHHHHHHGHHHHHHHHHHHGHHFGGHGHGFHAFG2@BGFHFEEDHFHHFCFFGHGHHGFGHFGFHBEEGGGHGGHGHHGEHHFBDHHHHGHFHEFFGHHGHHGHHHHHBGEHHHFHFGGGEHHHHHHHGGHGGDGHFCGFFGHHFFHGHFGGGGDHDGFHHHHHHGHFHFHHGBGHHHHGGGGGEEEFGFGGGGGGF
@M05620:45:000000000-G6HP7:1:1101:13848:2912 1:N:0:160
CATCCTGACCCTGAAGTACCCCATTGAGCATGGCATCGTCACCAACTGGGACGACATGGAGAAGATCTGGCACCACACCTTCTACAACGAGCTGCGCGTGGCCCCGGAGGAGCACCCAGTGCTGCTGACCGAGGCCCCCCTGAACCCCAAGGCCAACAGAGAGAAGATGACTCAGGTGAGGCTCGGCCGACGCCCGTGCTCCTCCCGTCCTTTCCCCAGTCATTTTCTGCCCGGCTTGATTTCTGACATTA
+
AA3AAFFFFCFFGGGGGGGFGFGHHHHHHFFFGHHHHGHHHGHHHGHFHHHHGGGGGHHGHHHHHHHGHHHHHGHHHGGHHHHHHGHHGGGGGHHGGGGGCFHHGGGGGGGGHHHHGGHGHHHHHHHHHHGGGGGGGGGGGGHHHHGGGGHEHHGGGGGGFFGGGGGFGGGGGGGGGGFGFGGFFFEDFFFF=CFC;DFA/:FFFFFFFFFFFBFFFFFFFFFFFFB/FFFF.ABFFF.99FBFF/B/FF/
@M05620:45:000000000-G6HP7:1:1101:13861:2924 1:N:0:160
CATCCTGACCCTGAAGTACCCCATTGAGCATGGCATCGTCACCAACTGGGACGACATGGAGAAGATCTGGCACCACACCTTCTACAACGAGCTGCGCGTGGCCCCGGAGGAGCACCCAGTGCTGCTGACCGAGGCCCCCCTGAACCCCAAGGCCAACAGAGAGAAGATGACTCAGGTGAGGCTCGGCCGACGCCCGTGCTCCTCCCGTCCTTTCCCCAGTCATTTTCTGCCCGGCTTGATTTCTGACATTT
+
CCBCCFFFFFFFGGGGGGGGGGGHHHHHHHHHHHHHHGHHHGHHHGHGHHHHGGGGGHHHHHHHHHHGHHHHHGHHHGGHHHHHHHHHGGGGGHHGGGGGGGHHGGGGGGGGHGHHGGHGHHHHHHHHHHGGGGGGGGGGGGHHHHGGGGHGHHGGGGGGGGGGGGGGGGGGGGGGGGGGGGGGFFFFFFFFFFFF@DFFFFFFFFFFFFFFFFFFFFFFFFFFFFFFFFFFFFFFFFFFFFFFF:;FFF0
@M05620:45:000000000-G6HP7:1:1101:13845:2941 1:N:0:160
CATCCTGACCCTGAAGTACCCCATTGAGCATGGCATCGTCACCAACTGGGACGACATGGAGAAGATCTGGCACCACACCTTCTACAACGAGCTGCGCGTGGCCCCGGAGGAGCACCCAGTGCTGCTGACCGAGGCCCCCCTGAACCCCAAGGCCAACAGAGAGAAGATGACTCAGGTGAGGCTCGGCCGACGCCCGTGCTCCTCCCGTCCTTTCCCCAGTCATTTTCTGCCCGGCTTGATTTCTGACATTA
+
>A3>AFFFFFFFGGGGGGGGGGGHHHHHHHHHHHHHHGHHHGHHHGHHFGHHGGGGGFHHGFFHHHHHHFHHHGHHHGGHHHHHHHHHFG?EGHHGGGGFGGHHGGGGCCEGGHHHGGHHHHHHHHGHHHGGDGGGGGGGGGHHHHGGGGHGGH9EGGFGGGFGFGGGGGGGGGGGCBFFGFGGFFFFFCFFFFF;-.;EFFBFFFFEDFDFFFFFFF.;FF/BFFBFFFFFFFCFC9.BFFFF/BFFFF/
@M05620:45:000000000-G6HP7:1:1101:13832:2968 1:N:0:160
CATCCTGACCCTGAAGTACCCCATTGAGCATGGCATCGTCACCAACTGGGACGACATGGAGAAGATCTGGCACCACACCTTCTACAACGAGCTGCGCGTGGCCCCGGAGGAGCACCCAGTGCTGCTGACCGAGGCCCCCCTGAACCCCAAGGCCAACAGAGAGAAGATGACTCAGGTGAGGCTCGGCCGACGCCCGTGCTCCTCCCGTCCTTTCCCCAGTCATTTTCTGCCCGGCTTGATTTCTGACATTA
+
CDDDDFFFFFFFGGGGGGGGGGGHHHHHHHHHHHHHHGHHHGHHHGHHHHHHGGGGGHHHHHHHHHHHHHHHHGHHHGGHHHHHHHHHGGGGGHHGGGFGGGHHGGGGGGGGHHHHGGHHHHHHHHHHHHGGGGGGGGGGGGHHHHGGGGHGHHGGGGGGGGGGGGGGGGGGGGGGGGGGGGGGFFFFFFFFFFFFFFFFFFFFFFFFFFFFFFFFFFFFFFFFFHFFFFFFFCFFFFAFFFFFFBFFFF0
@M05620:45:000000000-G6HP7:1:1101:16333:3017 1:N:0:160
TACCTGTACTGGGGAAGCATTTGAATATCCCCCCATGGTGATGGGGACGGAGAACTGCTCCATAAACACAGGCAACGTGCCTAACTTTCCCGGGAAGATGAAGTCAAAGAGCGACCACAGCTCTTCGGAGGTTATTTTGCATCGGTGAGCCAGACAGAATGATCCGATGAGGGGTGCGAAACTATTTGAGGAAAGGAAGCACCTTTTTATTAAATTTACCTTTTAGCAATCGCCATTCCTACCCTAAAGAT
+
DDDDDFFFFFFFGGGGGGGGGGHHHHHHHHHGGGGHHHGHHHHHHGGGGGGGGHHHHHHHHHHHHHHHHHHHGHHHGHHHHHHHHHHHHHHGGGGGGHHHHHHHHHHHHHHHGGGGGHHHHHHHHHHGGGGCHHHHHHHHGHHGGEEGHHHHHHGHHHHHHHHHHHFGGHHHGGCEGGGGGGGGGGHGGGGFFFGGGGGGGGFFFFFFFHFFFBFFFFFFFFFFFFFFFFBEFFFEFFFFFFFFFFFFFFF
@M05620:45:000000000-G6HP7:1:1101:12279:3023 1:N:0:160
CATCCTGACCCTGAAGTACCCCATTGAGCATGGCATCGTCACCAACTGGGACGACATGGAGAAGATCTGGCACCACACCTTCTACAACGAGCTGCGCGTGGCCCCGGAGGAGCACCCAGTGCTGCTGACCGAGGCCCCCCTGAACCCCAAGGCCAACAGAGAGAAGATGACTCAGGTGAGGCTCGGCCGACGCCCGTGCTCCTCCCGTCCTTTCCCCAGTCATTTTCTGCCCGGCTTGATTTCTGACATTA
+
AAABCFFFFFFFGGGGGGGGGGGHHHHHHHHHHHHHHGHHGGHHHGHHHHHHGGGGGHHHHGHHHHHHHHHHHGGHHGGHHHHHHHHHGGGGGHHGGGEGGGHHGGGGGGGGHGHHGGHFGHHHHHHHHHGGGGGGGGGGCGHHHHGGGGHGHHGGGGGGGGGGGGGFGGGGGGFGGGGGGGFGFFFFCABFAFFFFDFFFFFFFEFFFFFFFFFFFFFFFFFFFFFFFFFFFACFFFFFFFFFFBBFFF/
@M05620:45:000000000-G6HP7:1:1101:15780:3028 1:N:0:160
ATCTCTATCTCCTAAAAACCTGTTTAGATTTGGAGATAGACCTTCAGGTTTTTCATCATTTTCTGCATGAATTATACATTGACCACGTTCCAGCGTGGTCAGTTTGCAGCATTCTGTTATTTTGTTTGACAGAGTGTCTTGTTGAGAACATATGTAGGACATGATTTTTTCCTGCAACAGGGAAAATAAAGTATAAGTTTTAAAGATTTATTCTTTAATAAAGGATCTCAAAGCCAGCTTTAGAAAAAGGA
+
CCCCCFFFFFFFGGGGGGGGGGGHHHHHHGHHHHHGFHHHHHHHHHHHHHHGGHHHHHIHIIHHHHHHHGHGHHHHHHHHHHHHHHGHHHHHHGGEGGHHHHGGHHHHHHHHHHHHGHHHHHHHHHHHGHHHHHHHHHHHHHHHHHHHHHHHHHHHHHHHHHHHHHHHHGHHHHHHHGHHHGGHHHHHHGHGHHHHHGHHHHHHHHHHHHHHHHHHHHHHHFHHHHHHGHHHHHHHHGHHHGHFGHHHGGH
@M05620:45:000000000-G6HP7:1:1101:15774:3047 1:N:0:160
ATCTCTATCTCCTAAAAACCTGTTTAGATTTGGAGATAGACCTTCAGGTTTTTCATCATTTTCTGCATGAATTATACATTGACCACGTTCCAGCGTGGTCAGTTTGCAGCATTCTGTTATTTTGTTTGACAGAGTGTCTTGTTGAGAACATATGTAGGACATGATTTTTTCCTGCAACAGGGAAAATAAAGTATAAGTTTTAAAGATTTATTCTTTAATAAAGGATCTCAAAGCCAGCTTTAGAAAAAGGA
+
ABBCCFFFFFFFGGGGGGGGGGHHHHCHGHHHHHHGHHHHHHHHHHHHHHHGGHFHHFHHHHHHHGFHHGFHHHHGHFHHHGHHHHGHHHHGGHGEGGHHHHHHHHHHHHFHHHHHHHGHHHGHHHHHGGEGFHGHHHHHHHHHHHHFGHHFHHHHHHHHGHHHGHHHGGHHHHHGHHHCGFGFHHHGHGGGFHHHHBGHHGHGGHHHHGGHHGHHFEGHGBDGHHHHFHHGHHGHHGGHHHEHGGFGCCG
@M05620:45:000000000-G6HP7:1:1101:21430:3058 1:N:0:160
CATCCTGACCCTGAAGTACCCCATTGAGCATGGCATCGTCACCAACTGGGACGACATGGAGAAGATCTGGCACCACACCTTCTACAACGAGCTGCGCGTGGCCCCGGAGGAGCACCCAGTGCTGCTGACCGAGGCCCCCCTGAACCCCAAGGCCAACAGAGAGAAGATGACTCAGGTGAGGCTCGGCCGACGCCCGTGCTCCTCCCGTCCTTTCCCCAGTCATTTTCTGCCCGGCTTGATTTCTGACATTA
+
CCCCCFFFFFFFGGGGGGGGGGGHHHHHHHHHHHHHHGHHHGHHHGHHHHHHGGGGGHHGHGHHHHHGHHHHHGHHHGGHHHHHHHHHGGGGGHHGGGFGGGHHGGGGGGGGHHHHGGHHHHHHHHHHHHGGGGGGGGGGGGHHHHGGGGHGHHGGGGGGGGGGGGGGGGGGGGGGGGFGGGGGFFFFFCFFFFFFFDFFFFFFFFFFFFFFFFFFFFFFFFFFFFFFFFFEDDABFC;BFFFFFBB/BF/
@M05620:45:000000000-G6HP7:1:1101:19376:3059 1:N:0:160
TACCTGTACTGGGGAAGCATTTGAATATCCCCCCATGGTGATGGGGACGGAGAACTGCTCCATAAACACAGGCAACGTGCCTAACTTTCCCGGGAAGATGAAGTCAAAGAGCGACCACAGCTCTTCGGAGGTTATTTTGCATCGGTGAGCCAGACAGAATGATCCGATGAGGGGTGCGAAACTATTTGAGGAAAGGAAGCACCTTTTTATTAATTTTACCTTTTAGCAATCGCCATTCCTACCTAAGATCG
+
CCCCCFFFFFFFGGGGGGGGGGHHHHHHHHHGGGGHHHHHHHHHHGGGGGGGGHHHHHHHHHHHHHHHHHHHGHHHGHHHHHHHHHHHHHHGGGGGGHHHHHHHHHHHHHHHGGGGGHHHHHHHB>GCAA@ECDGHHG=G1>FEAAA.0FFBC.CBCH0D=<DGGC.CC<GFGC.:;:EG-9;9FFFBFE9BFC;.C9AEFG.BFFFB:B9FF0BF0;F0BFFBB/0B::9:A..;9F000BFFFF/00;.
@M05620:45:000000000-G6HP7:1:1101:16667:3061 1:N:0:160
AGATTACTGCAACAGTTCCCCCTGGACCTGGAAAAGTTTCTTGCCTGGCTTACAGAAGCTGAAACAACTGCCAATGTCCTACAGGATGCTACCCGTAAGGAAAGGCTCCTAGAAGACTCCAAGGGAGTAAAAGAGCTGATGAAACAATGGCAAGTAAGTCAGGCATTTCCGCTTTAGCACTCTTGTGGATCCAATTGACCAATTCTCAGCATTTGTACTTGTAACTGACAAGCCAGGGACAAAACAAAGAT
+
AAAA>DBFF@DFGGFGEFGGFGGEC00FFFCH1FCG1ADDGDF1AGHAHFHBA1BEGHHHH11BBEHEEGGHHFGHHFFGBGFFG>FGFHG@GAEE/E>1F0>0>/BB?@FFEBBGB>>BG>EEA/EG0>B>>FGBDG1BGBB1DCGFD1G0GGGHHH>@21<0/<FGHDFFGGG11<1<1<GF1<<E1FC010=0000<<<CGFGDDD<D;CGC0:0C::G00;;C0;CGHAA/9....:./.;E9C//0
@M05620:45:000000000-G6HP7:1:1101:19362:3074 1:N:0:160
TACCTGTACTGGGGAAGCATTTGAATATCCCCCCATGGTGATGGGGACGGAGAACTGCTCCATAAACACAGGCAACGTGCCTAACTTTCCCGGGAAGATGAAGTCAAAGAGCGACCACAGCTCTTCGGAGGTTATTTTGCATCGGTGAGCCAGACAGAATGATCCGATGAGGGGTGCGAAACTATTTGAGGAAAGGAAGCACCTTTTTATTAAATTTACCTTTTAGCAATCGCCATTCCTACCTAAGATCG
+
DCDCCFFFFFFFGGGGGGGGGGHHHHHHHHHGGGGHHHHHHHHHHGGGGGGGGHHHHHHHHHHHHHHHHHHHGHHHGHHHHHHHHHHHHHHGGGGGGHHHHHHHHHHHHHHHGGGGGHHHHHHHHHHGGGGGHGHHHHHHGHHGGGGGHHHHHHGHHGHHHHHHHHEGGHHHGGAEGGGGGGGGGGHHGGGFGGFAFFFGFGFFFFFFFFFFFFFFFFFFFFFFFFFFFFFFFFFEFFFFFFFFFFFFFFE
@M05620:45:000000000-G6HP7:1:1101:16672:3078 1:N:0:160
AGATTACTGCAACAGTTCCCCCTGGACCTGGAAAAGTTTCTTGCCTGGCTTACAGAAGCTGAAACAACTGCCAATGTCCTACAGGATGCTACCCGTAAGGAAAGGCTCCTAGAAGACTCCAAGGGAGTAAAAGAGCTGATGAAACAATGGCAAGTAAGTCAGGCATTTCCGCTTTAGCACTCTTGTGGATCCAATTGAACAATTCTCAGCATTTGTACTTGTAACTGACAAGCCAGGGACAAAACAAAGAT
+
AAABCFFFFFFFGGGGGGGGGGGGHHHHHHHHHHHHGHHHHHHHHHHHHHHHHHHHHHHHHHHHHHHHHHHHHHHHHHHHHHGHHHHHHHHHHHGGGGHHHHHHHHHHGHHHHHHHHHHHHHHGGHGGHHHHHGHHHHHHHHHHHHHHHHHHHGHHHHHHHHGHHHHHHHGGGGGHHHHHHHHHHGHGHHHHGHHHHGHGGHHHHHHHHHHHHHHHHFHHHHHHHHHHHGHHHGGGGGGGGGGGGGGGFGC
@M05620:45:000000000-G6HP7:1:1101:21423:3082 1:N:0:160
CATCCTGACCCTGAAGTACCCCATTGAGCATGGCATCGTCACCAACTGGGACGACATGGAGAAGATCTGGCACCACACCTTCTACAACGAGCTGCGCGTGGCCCCGGAGGAGCACCCAGTGCTGCTGACCGAGGCCCCCCTGAACCCCAAGGCCAACAGAGAGAAGATGACTCAGGTGAGGCTCGGCCGACGCCCGTGCTCCTCCCGTCCTTTCCCCAGTCATTTTCTGCCCGGCTTGATTTCTGACATTA
+
ABBCCFFFFFFFGGGGGGGGGGGHHHHHHHHHHHHHHGHHHGHHHGHHHHHHGGGGGHHHHHGHHHHHHHHHHGHHHGGHHHHHHHHHGGGGGHHGGGGGGGHHGGGGGGGGHHHHGGHHHHHHHHGHHHGGGGGGGGGGDGGHHHGGGGHGHHAEGGGFGGGGGGFGGGGGGGGGGGGGGEGGFFFFFFFFFFFB9ADEFFFFFFFEDFFFFFFFFFDFFFFFFFFFFFFF?FFFFF.BFFFFFBFFFF/
@M05620:45:000000000-G6HP7:1:1101:10560:3086 1:N:0:160
CATCCTGACCCTGAAGTACCCCATTGAGCATGGCATCGTCACCAACTGGGACGACATGGAGAAGATCTGGCACCACACCTTCTACAACGAGCTGCGCGTGGCCCCGGAGGAGCACCCAGTGCTGCTGACCGAGGCCCCCCTGAACCCCAAGGCCAACAGAGAGAAGATGACTCAGGTGAGGCTCGGCCGACGCCCGTGCTCCTCCCGTCCTTTCCCCAGTCATTTTCTGCCCGGCTTGATTTCTGACATTA
+
CABCCFFFFFFFGGGGGGGGGGGHHHHHHHHHHHHHHGHHHGHHHGHHHHHHGGGGGHHHHHHHHHHGHHHHHGHHHGGHHHHHHHHHGGGGGHHGGGEGEGHHGGGDGGGGGHHHGGHFGHHHHHHGHHGGGGGGGGGGGGHHHHGGG?GGHHGGGGGGGFGGFFFFGGGGGGGGGGGGGGGGFFFFBBDFFFFFDFDFFFFFFFD;DDDFFFFFFFFFFFFFFFFFFFFFFFDFFB?BFFFFFBFFFF0
@M05620:45:000000000-G6HP7:1:1101:14908:3099 1:N:0:160
CATCCTGACCCTGAAGTACCCCATTGAGCATGGCATCGTCACCAACTGGGACGACATGGAGAAGATCTGGCACCACACCTTCTACAACGAGCTGCGCGTGGCCCCGGAGGAGCACCCAGTGCTGCTGACCGAGGCCCCCCTGAACCCCAAGGCCAACAGAGAGAAGATGACTCAGGTGAGGCTCGGCCGACGCCCGTGCTCCTCCCGTCCTTTCCCCAGTCATTTTCTGCCCGGCTTGATTTCTGACATTA
+
BBCCCFFFFFFFGGGGGGGGGGGHHHHHHHHHHHHHHGHHGGHHHGHHHHGHGGGGGHHHHHHHHHHHHHHHHGHHHGGHHHHHHHHHGGGGGHHGGGGGGGHHGGGGGGGGHHHHGGHGHHHHHHHHHHGGGGGGGGGGGGHHHHGGGGHGHHGGGGGGGGGGGGGGGGGGGGGGGGGGGGGGFFFFDFFFFFFF@FFFFFFFFFFADFDFFFFFFFFBFFFFFFFFFFFFFFCFFFAFFFFFFBBFFF0
@M05620:45:000000000-G6HP7:1:1101:10578:3103 1:N:0:160
CATCCTGACCCTGAAGTACCCCATTGAGCATGGCATCGTCACCAACTGGGACGACATGGAGAAGATCTGGCACCACACCTTCTACAACGAGCTGCGCGTGGCCCCGGAGGAGCACCCAGTGCTGCTGACCGAGGCCCCCCTGAACCCCAAGGCCAACAGAGAGAAGATGACTCAGGTGAGGCTCGGCCGACGCCCGTGCTCCTCCCGTCCTTTCCCCAGTCATTTTCTGCCCGGCTTGATTTCTGACATTA
+
AABBBFFFFFFFGGGFGGGGGGGHHCHHHHHHHGHHGGHHHGHHHGFHHHHHGGGGGHHHHHHCHHHGGHHHHGHHHGGHGHHGHHHHGGGGGHHGGGGGGGHHGGGGGGDGHHHHGGG<GGHHHGFHHFCGGGGGGGGGGCGHHHGGGDEGFHGEGGGGGGGGGFGFFGGGGGFBFGGGGAAFFAFFCDFAFFF-99;;FFFFFEAEADAFFFFFFF?FFFFFFFFFFFFFF=AF;DABBBFFFBFFFB/
@M05620:45:000000000-G6HP7:1:1101:19908:3110 1:N:0:160
TACCTGTACTGGGGAAGCATTTGAATATCCCCCCATGGTGATGGGGACGGAGAACTGCTCCATAAACACAGGCAACGTGCCTAACTTTCCCGGGAAGATGAAGTCAAAGAGGTTATTTTGCATCGGTGAGCCAGACAGAATGATCCGATGAGGGGTGCGAAACTATTTGAGGAAAGGAAGCACCTTTTTATTAAATTTACCTTTTAGCAATCGCCATTCCTACCCTAAAGATCGGAAGAGCACACGTCTGA
+
AABCCFFFFFFFGGGGGGGGGGHHHGHGHHHGGGGHHHHHHHHGHGGGGGGGGHHHHHHHHHHHHHHHHHHHGHHHGHHHHHHHHHHHHHHGGGGGGHHHHHHHHHHHHHHHGHHHHHHHHGHHDGGGGHHHHHGGHHFGHHGHHHHGGGHHHGGECGGGGGGHHHHHGHGHGGHHGHFHHHHHGGGGGGGGGCFFFGGFGGGGGGGFGGGGGGGGGGGGFFFAFFFFFFFFFFFFFFEAFBFFFB;EFFF
@M05620:45:000000000-G6HP7:1:1101:14899:3119 1:N:0:160
CATCCTGACCCTGAAGTACCCCATTGAGCATGGCATCGTCACCAACTGGGACGACATGGAGAAGATCTGGCACCACACCTTCTACAACGAGCTGCGCGTGGCCCCGGAGGAGCACCCAGTGCTGCTGACCGAGGCCCCCCTGAACCCCAAGGCCAACAGAGAGAAGATGACTCAGGTGAGGCTCGGCCGACGCCCGTGCTCCTCCCGTCCTTTCCCCAGTCATTTTCTGCCCGGCTTGATTTCTGACATTA
+
CDDDDFFFFFFFGGGGGGGGGGGHHHHHHHHHHHHHHGHHHGHHHGHHHHHHGGGGGHHHHHHHHHHHHHHHHGHHHGGHHHHHHHHHGGGGGHHGGGGGGGHHGGGGGGGGHHHHGGHHHHHHHHHHHHGGGGGGGGGGGGHHHHGGGGHGHHGGGGGGGGGGGGGGGGGGGGGGHGGGGGGGFFFFFFFFFFFFCDDFFFFFFFFEFFFFFFFFFFFFFFFFFFFFHFFFFFFFFFFFFFFFFFFFFF0
@M05620:45:000000000-G6HP7:1:1101:11660:3132 1:N:0:160
AGATTACTGCAACAGTTCCCCCTGGACCTGGAAAAGTTTCTTGCCTGGCTTACAGAAGCTGAAACAACTGCCAATGTCCTACAGGATGCTACCCGTAAGGAAAGGCTCCTAGAAGACTCCAAGGGAGTAAAAGAGCTGATGAAACAATGGCAAGTAAGTCAGGCATTTCCGCTTTAGCACTCTTGTGGATCCAATTGAACAATTCTCAGCATTTGTACTTGTAACTGACAAGCCAGGGACAAAACAAAGAT
+
AAAAAFFFFFFFGGGGGGGGGGGGHHHHGHHFHFHHHHHHHHHHHHHHHHHHHHHHHHHHHHHHHHHHHHHHHHHHGHHGHHHGFFHHHHHHHHGFGGHHHHHHHHHHGHHHHHHGHHHHGHFGGGGEFHFHFGHHHHGHHBFHGHHHHGHHHGHHHHHGGHHHHHHHHHGGGGGFHHHHHHHHHGGFGHHFGHHFFDHHHHHHHHHHHHHHGHHHHGHHHHHHGHHGCGHHHGGGGGEGGGFFGGGGFGF
@M05620:45:000000000-G6HP7:1:1101:11682:3139 1:N:0:160
AGATTACTGCAACAGTTCCCCCTGGACCTGGAAAAGTTTCTTGCCTGGCTTACAGAAGCTGAAACAACTGCCAATGTCCTACAGGATGCTACCCGTAAGGAAAGGCTCCTAGAAGACTCCAAGGGAGTAAAAGAGCTGATGAAACAATGGCAAGTAAGTCAGGCATTTCCGCTTTAGCACTCTTGTGGATCCAATTGAACAATTCTCAGCATTTGTACTTGTAACTGACAAGCCAGGGACAAAACAAAGAT
+
1>1>AFF3311@ACAABGD11AEFCF00AF00F1FG1DFFFHHGBFGAFGGCFHHFFCFBCG1AGHC/A0EFGHFFFFFGGEFGF0GCGGHHCCEEEFHHHHF0>FFFEFFGHHGFCF1B>1FEEAEE<1F2E/GBGG<DGBDDFCGFHFF0GF@2DFHFHFFHAGHF<GCC/CFGHFFFHHHHHHHCGFHFFCGFHDFGDHDHDHFH0<DGGHHHHHHHFG0GCFGHBGCGGE/9.C9AAFF?FEGEB/;
@M05620:45:000000000-G6HP7:1:1101:18817:3140 1:N:0:160
ATCTCTATCTCCTAAAAAGGAAGAAAGGGGAGGGAAGATCGGAAGAGCACACGTCTGAACTCCAGTCACGTCGACGCATCTCGTATGCCGCCTTCTGCTTGAAAAAAAAAAATCTGTTATTTTGTTTGACCGATTGTCTTGTTGAGAACCTATATAAGAACTGATTTTTTCCTTCCACATGTACCATCACGTCTACTATTTAAAGATTTATTCTTTAATACGAGATCTCACAGCCCGCTTTATCAAAATAA
+
AAAAAFFFFFFFGGGGGGCA1AC0AFGAEG0EE??GEHGHAE?EAGHHC0AB/BAFAG2AF1FBG211DE0//>/>?EF/EBFFEGHEE//>EE1GHFH110F<1</BBCC/0F1111<<=F11>0>F1=C---<.<0=00=0.0/;0/.//:0;;00;0:000009;0;/BB00/CB9000;009;/90...9.////:;///////;//:;BB/9BF/9----;/B/////9-B---99/////9////
@M05620:45:000000000-G6HP7:1:1101:11663:3153 1:N:0:160
AGATTACTGCAACAGTTCCCCCTGGACCTGGAAAAGTTTCTTGCCTGGCTTACAGAAGCTGAAACAACTGCCAATGTCCTACAGGATGCTACCCGTAAGGAAAGGCTCCTAGAAGACTCCAAGGGAGTAAAAGAGCTGATGAAACAATGGCAAGTAAGTCAGGCATTTCCGCTTTAGCACTCTTGTGGATCCAATTGAACAATTCTCAGCATTTGTACTTGTAACTGACAAGCCAGGGACAAAACAAAGAT
+
CCCCCFFFFFFFGGGGGGGGGGGGHHHHHHHHHHHHHHHHHHHHHHHHHHHHHHHHHGHHHHHHHHHHHHHHHHHHHHHHHHHHHHHHHHHHHHGGGGHHHHHHHHHHGHHHHHHHHHHHHHHGGHGGHHHHHGHHHHHHHHHHHHHHHHHHHGHHHHHHHHHHHHHHHHGGGGGHHHHHHHHHHGHGHHHHHHHHHHHGHHHHHHHHHHGHHHHHHHHHHHHHHHHHHHHFHGGGGGGGGGGGGGGGGGF
@M05620:45:000000000-G6HP7:1:1101:21277:3194 1:N:0:160
CATCCTGACCCTGAAGTACCCCATTGAGCATGGCATCGTCACCAACTGGGACGACATGGAGAAGATCTGGCACCACACCTTCTACAACGAGCTGCGCGTGGCCCCGGAGGAGCACCCAGTGCTGCTGACCGAGGCCCCCCTGAACCCCAAGGCCAACAGAGAGAAGATGACTCAGGTGAGGCTCGGCCGACGCCCGTGCTCCTCCCGTCCTTTCCCCAGTCATTTTCTGCCCGGCTTGATTTCTGACATTA
+
BCCCCFFFFFFFGGGGGFGGGGGHHHHHHGHHGHHHHGHHHGHHHGHHGHHHGGGGGHHHHHHHHHHHHHGHHGHHHGGHHHHHHGHHGGGGGHHGGGGGGGHHGGGGGGGGHHHHGGHHHHHHHHHGHHGGGGGGGGGGGGEHHHGGGGHGHHGGGGGGGGGGGGFGGGGGGGGGGFGGGEGGFFFFFFFFFFFF;AFFFFFFFFF;DFDFFFFFFFFFFFFFFFFFFFFFFFFFFF.BFFFFB;FBFF/
@M05620:45:000000000-G6HP7:1:1101:20228:3233 1:N:0:160
CATCCTGACCCTGAAGTACCCCATTGAGCATGGCATCGTCACCAACTGGGACGACATGGAGAAGATCTGGCACCACACCTTCTACAACGAGCTGCGCGTGGCCCCGGAGGAGCACCCAGTGCTGCTGACCGAGGCCCCCCTGAACCCCAAGGCCAACAGAGAGAAGATGACTCAGGTGAGGCTCGGCCGACGCCCGTGCTCCTCCCGTCCTTTCCCCAGTCATTTTCTGCCCGGCTTGATTTCTGACATTT
+
CCCCCFFFFFFFGGGGGFGGGGGHHHHHHHHHHHHHHGHHGGHHHGHHHHHHGGGGGHHHHHHHHGHHHHHHHGHHHGGHHHHHHHHHGGGGGGHGGGGGGGHHGGGGGGGGHHHHGGHHHHHHHHHHHHGGGGGGGGGGGAHHHHGGGGHGHHGGGGGGGGGGGFFFGGGGGGGGGGGGGGGGFFFFFFFFFFFFDFFFFFFFFFFEFFFFFFFFFFFFFFFFFFFFFFFFFDACFA?BFFFFF;BFFF0
@M05620:45:000000000-G6HP7:1:1101:9201:3235 1:N:0:160
TACCTGTACTGGGGAAGCATTTGAATATCCCCCCATGGTGATGGGGACGGAGAACTGCTCCATAAACACAGGCAACGTGCCTAACTTTCCCGGGAAGATGAAGTCAAAGAGCGGAGGTTATTTTGCATCGGTGAGCCAGACAGAATGATCCGATGAGGGGTGCGAAACTATTTGAGGAAAGGAAGCACCTTTTTATTAAATTTACCTTTTAGCAATCGCCATTCCTACCCTAAAGATCGGAAGAGCACACG
+
CCBCCFFFFFFFGGGFGGGGGGHHHHHHHHHGGGGHHHFGGHHHHGGGGGGGGGHHHHHHHHHHHFHHHHHHGHHHGHHHHHHHHHHHHHHFGGGGGHHHGHHGHHHHHHHGFGGGG?GGHHHHFGDHHGGGGAGGGGHHGHHGGHH>FFHHGGGGHHGGCCFG:CCCHHHHHHBFGBFGGGFFFEFFEFGGGGEFGGGGGGGGFGGGGFFFFFFFFEFDDEFFFFFFAFFFFFFBFFFFFFF?FFFFFF9
@M05620:45:000000000-G6HP7:1:1101:20236:3255 1:N:0:160
CATCCTGACCCTGAAGTACCCCATTGAGCATGGCATCGTCACCAACTGGGACGACATGGAGAAGATCTGGCACCACACCTTCTACAACGAGCTGCGCGTGGCCCCGGAGGAGCACCCAGTGCTGCTGACCGAGGCCCCCCTGAACCCCAAGGCCAACAGAGAGAAGATGACTCAGGTGAGGCTCGGCCGACGCCCGTGCTCCTCCCGTCCTTTCCCCAGTCATTTTCTGCCCGGCTTGATTTCTGACATTA
+
AABABFFFFFFFGGGBGGGGGGGGHHHHGHFHHGHHHEGHHGHHHGHHFEFHEEGGGHHHHGHHGHHHFHHHHGHHHGGHHHHHHHHHFE>EEEGGGGEFGGHHGGGGGGGGHHHHGGHHHHHHGHHHHHGG??DGGGGGGGHHHHGGGGHGHHGGGGGGGGGFGGGFFGGGGGFFFFFGGGEGFCFFFFFFFFF@@.AABFBFFEFFFFFFFFFFFFFBFBFFFFFFFFFFD=DFF-.9B;/FBFFFFF/
@M05620:45:000000000-G6HP7:1:1101:9208:3262 1:N:0:160
TACCTGTACTGGGGAAGCATTTGAATATCCCCCCATGGTGATGGGGACGGAGAACTGCTCCATAAACACAGGCAACGTGCCTAACTTTCCCGGGAAGATGAAGTCAAAGAGCGGAGGTTATTTTGCATCGGTGAGCCAGACAGAATGATCCGATGAGGGGTGCGAAACTATTTGAGGAAAGGAAGCACCTTTTTATTAAATTTACCTTTTAGCAATCGCCATTCCTACCCTAAAGATCGGAAGAGCACACG
+
BABBBDFFFFFBGGGFEGGGGGHHHHHHHHHGGGGHHFGFHGG3FAFFCGGGGHHHHHHHHHHHHHHHHHEGFHHHFHHGHHHHHHHHHHHGCCEGAGHHHFHGHHHHHHHHGCGFFCFHHHHHHHGHHGFD/?FFHHAGGHHHHHFEFFHHDDDHHHGCACFGGGGGGFHHHEFAFFFFFFFGGGEGEFGGGFEGGFFGBFGFGGGGGFF/BFFFF.ADAEFFFFFFFFFBF/FFFFEADE.9ABBAFF-
@M05620:45:000000000-G6HP7:1:1101:19086:3287 1:N:0:160
TACCTGTACTGGGGAAGCATTTGAATATCCCCCCATGGTGATGGGGACGGAGAACTGCTCCATAAACACAGGCAACGTGCCTAACTTTCCCGGGAAGATGAAGTCAAAGAGCGGAGGTTATTTTGCATCGGTGAGCCAGACAGAATGATCCGATGAGGGGTGCGAAACTATTTGAGGAAAGGAAGCACCTTTTTATTAAATTTACCTTTTAGCAATCGCCATTCCTACCCTAAAGATCGGAAGAGCACACG
+
BBCCCFFFFFFFGGGGGGGGGGHHHHHHHHHGGGGHHHFHGHHHHGGGGGGGGHHHHHHHHHHHHHHHHHHHGHHHGHHHHHHHHHHHHHHGGGGGGHHHHGHHHHHHHHHHGGGGGGHGHHHHFHHHHGGGGGHHHHGHGHHHHHHHHHHHGGGHHHGGDDGGGGGGHHHHHHGGGGGGGGFFFEGGGGGGGGGFGFGFGGGGGGGGGFFFFFFFF?FFFEFFFFFFFFFF/FFFFFEADADFFFFFFF:
@M05620:45:000000000-G6HP7:1:1101:18712:3309 1:N:0:160
ATCTCTATCTCCTAAAAACCTGTTTAGATTTGGAGATAGACCTTCAGGTTTTTCATCATTTTCTGCATGAATTATACATTGACCACGTTCCAGCGTGGTCAGTTTGCAGCATTCTGTTATTTTGTTTGACAGAGTGTCTTGTTGAGAACATATGTAGGACATGATTTTTTCCTGCAACAGGGAAAATAAAGTATAAGTTTTAAAGATTTATTCTTTAATAAAGGATCTCAAAGCCAGCTTTAGAAAAAGGA
+
BBBABFFFFFFFGGGGFGGGGGHHDFHFFGGFDHGGHHHFHBGHHHGGHHHGGHFHHFHGHHHFFHFFHHHHFFFDGFHGHEHEFH?GHHHHHGGGGGHHHHHHHHHHHHHHFHHHGFFHHGGHEHHHFGFH?GHHHGHHHHFHFHHDGHGFGHGHHHHGBGHHHHHHHGHFHFFHHHHGHEFFEC?<<1F1FH1?GHDGHBG<F=FHHHHHHHHHGGGGDBGFFFHHFFHDDH./CEHFFGC0;GGAEDH
@M05620:45:000000000-G6HP7:1:1101:18702:3328 1:N:0:160
ATCTCTATCTCCTAAAAACCTGTTTAGATTTGGAGATAGACCTTCAGGTTTTTCATCATTTTCTGCATGAATTATACATTGACCACGTTCCAGCGTGGTCAGTTTGCAGCATTCTGTTATTTTGTTTGACAGAGTGTCTTGTTGAGAACATATGTAGGACATGATTTTTTCCTGCAACAGGGAAAATAAAGTATAAGTTTTAAAGATTTATTCTTTAATAAAGGATCTCAAAGCCAGCTTTAGAAAAAGGA
+
CCCCCFFFFFFFGGGGGGGGGGHHHHHHHHHHHHHHGHHHHHHHHHHHHHHGGHHHHHHHIIIHHHHHHHHHHHHHHHHHHHHHHHGHHHHHHHGGGGHHHHHHHHHHHHHHHHHHHHHHHHHHHHHHHHHHHHHHHHHHHHHHHHGHHHHHHHHHHHHHHHHHHHHHHGHHHHHHHHHHHGGGHHHHHGHHHHHHHGHHHHHHHHHHHHHHHHHHHHHHHHHHHHHHHHHGHHHHHGHHHGHEHGHHGGH
@M05620:45:000000000-G6HP7:1:1101:19471:3358 1:N:0:160
TACCTGTACTGGGGAAGAGTGTAGCAATCGCCATTCCTACCCTAAAGATCGGAAGAGCACACGTCTGAACTCCAGTCACGTCGACGCATCTCGTATGCCGTCTTCTGCTTGAAAAAAAAAAAAAATAAAAAAAAGATAATGACAATCGGATGCAATACAAATTACAATTCTTAATGTAGAACCAAAGTGAGACTTGACTAAAATTTGATTCCCAGATGATTGACGGATGTTATTAGTTGTGACTCATCTCT
+
CCCCCFFFFFFFGGGGGGGGGGHHHHHHHGGGGGHHHHHHHHHHHHHHHHHGGGGHHHHHHHGHHHGGHHHHHHHHHHHGHHGGGGGGFGHHHFGHHHHGGGHGHHHGHHHHHHHHGGFDG/>-<011111---..00000000000....-/0000000000000000000000:;00;00..../00:000000;0000000;:000000000.00000000.-..-000;:000000;0000000000
@M05620:45:000000000-G6HP7:1:1101:18512:3372 1:N:0:160
ATCTCTATCTCCTAAAAACCTGTTTAGATTTGGAGATAGACCTTCAGGTTTTTCATCATTTTCTGCATGAATTATACATTGACCACGTTCCAGCGTGGTCAGTTTGCAGCATTCTGTTATTTTGTTTGACAGAGTGTCTTGTTGAGAACATATGTAGGACATGATTTTTTCCTGCAACAGGGAAAATAAAGTATAAGTTTTAAAGATTTATTCTTTAATAAAGGATCTCAAAGCCAGCTTTAGAAAAAGGA
+
CDDCDFFFFFFFGGGGGGGGGGHHHHHHHHHHHHHHHHHHHHHHHHHHHHHGGHHHHHHIHIIIIHHHHHHHHHHHHHHHHHHHHHGHHHHHHHGGGGHHHHHHHHHHHHHHHHHHHHHHHHHHHHHHHHHHHHHHHHHHHHHHHHGHHHHHHHHHHHHHHHHHHHHHHGHHHHHHHHHHHGGHHHGHHGHGHHHHHHHHHHHHHHHHHHHHHHHHHHHHHHHHHHHHHHHHHHFHGGHHHHHGHHHHGGH
@M05620:45:000000000-G6HP7:1:1101:11494:3376 1:N:0:160
CATCCTGACCCTGAAGTACCCCATTGAGCATGGCATCGTCACCAACTGGGACGACATGGAGAAGATCTGGCACCACACCTTCTACAACGAGCTGCGCGTGGCCCCGGAGGAGCACCCAGTGCTGCTGACCGAGGCCCCCCTGAACCCCAAGGCCAACAGAGAGAAGATGACTCAGGTGAGGCTCAGCCGACGCCCGTGCTCCTCCCGTCCTTTCCCCAGTCATTTTCTGCCCGGCTTGATTTCTGACATTA
+
ABABBFFFFCFF4GGFFFGGFGFGGGFDCGDEFGHHHGGHFGGFEFHHCCAGGEEEEGG3GCFFH5GBHHHFHFFHGEEHHHHHHGHFE1EEAFCGEGEEGGHHGE?DGCAAHEGHDGHFGGGHHHHFFCD@-<?.C@<@@CCGFHFFGGGFEEGGE?BFFGAGFFGGFGBF0B9BB/9CF?.A///9--999@B9B.D9/9BFBE.ADDD/99FFB.D/99BFFB99BFF?A--9@-.//BFF/B/9BB/
@M05620:45:000000000-G6HP7:1:1101:18515:3393 1:N:0:160
ATCTCTATCTCCTAAAAACCTGTTTAGATTTGGAGATAGACCTTCAGGTTTTTCATCATTTTCTGCATGAATTATACATTGACCACGTTCCAGCGTGGTCAGTTTGCAGCATTCTGTTATTTTGTTTGACAGAGTGTCTTGTTGAGAACATATGTAGGACATGATTTTTTCCTGCAACAGGGAAAATAAAGTATAAGTTTTAAAGATTTATTCTTTAATAAAGGATCTCAAAGCCAGCTTTAGAAAAAGGA
+
BCCCCFFFFFFFGGGGGGGGGGHHHHHHHHHHHHHHHHHHHHHHHHHHHHHGGHHHHHHHHIHHHHHHHHHHHHHHHHHHHHHHHHGHHHHHHHGFGGHHHHHHHHHHHHHHHHHHHHHHHHHHHHHHHHHHHHHHHHHHHHHHHHHHHHHHHHHHHHHHHHHHHHHHHGHHHHHHHHHHHGGGHHHHHHHHHHHHHGHHHHHHHHHHHHHHHHHHHGHHHHHHHHHHHHHGHHHHHGHHHHHHHHHHGGH
@M05620:45:000000000-G6HP7:1:1101:12003:3398 1:N:0:160
ATCTCTATCTCCTAAAACCCTGTTTAGATTTGGAGATAGACCTTCAGGTTTTTCATCATTTTCTGCATGAATTATACATTGACCACGTTCCAGCGTGGTCAGTTTGCAGCATTCTGTTATTTTGTTTGACAGAGTGTCTTGTTGAGAACATATGTAGGACATGATTTTTTCCTGCAACAGGGAAAATAAAGTATAAGTTTTAAAGATTTATTCTTTAATAAAGGATCTCAAAGCCAGCTTTAGAAAAAGGA
+
AABAAFFDFFFFGFGGF4AAFGHFFFFB56AA5AAAGFGHGEGHFGHGHHGFFHDGGEHDAF5A5A5BBGFHFHFFGDHDA5DFFEEHFHHHHFG1EEHGHHHHHD@GHCF@G4FGFEGGFHDGEGHFFFGGHHHHHFHGHEFH4BGFH3B3FEB4FD3FFGF1FFFGFCFGHFFCFCGFC/FGC0FGD1F?FHGHGGBDG111>BG<GGFDDGHHH0=D00G0<</<DGF0D<./:EHFFCG0<FH...:
@M05620:45:000000000-G6HP7:1:1101:16662:3404 1:N:0:160
TACCTGTACTGGGGAAGCATTTGAATATCCCCCCATGGTGATGGGGACGGAGAACTGCTCCATAAACACAGGCAACGTGCCTAACTTTCCCGGGAAGATGAAGTCAAAGAGCGACCACAGCTCTTCGGAGGTTATTTTGCATCGGTGAGCCAGACAGAATGATCCGATGAGGGGTGCGAAACTATTTGAGGAAAGGAAGCACCTTTTTATTAAATTTACCTTTTAGCAATCGCCATTCCTACCCTAAAGAT
+
CCCDDFFFFFFFGGGGGGGGGGHHHHHHHHHGGGGHHHGHGHHHHGGGGGGGGHHHHHHHHHHHHHHHHHHHGHHHGHHHHHHHHHHHHHHGGGGGGGHHHHHHHHHHHHHHGGGGGHHHHHHHHHHGGGG?GHHHHHHHFHHGGEGGFGHHHHGHHHHHHHHHHHGGGHHHGGEEGGDGGGGGGGGHGGGFGGGGGGGGFFFFFFFFFFFFFFFFFFFFHFFFFFFFFFFFFFFFFFFFFFFFFFFFFFF
@M05620:45:000000000-G6HP7:1:1101:12003:3418 1:N:0:160
ATCTCTATCTCCTAAAAACCTGTTTAGATTTGGAGATAGACCTTCAGGTTTTTCATCATTTTCTGCATGAATTATACATTGACCACGTTCCAGCGTGGTCAGTTTGCAGCATTCTGTTATTTTGTTTGACAGAGTGTCTTGTTGAGAACATATGTAGGACATGATTTTTTCCTGCAACAGGGAAAATAAAGTATAAGTTTTAAAGATTTATTCTTTAATAAAGGATCTCAAAGCCAGCTTTAGAAAAAGGA
+
BCCCCFFFFFFFGGGGGGGGGGHHHHHHHHHHHHHHHHHHHHHHHHHHHHHGGHHHHIHIHHIHIHHHHHHHHHHHHHHHHHHHHHGHHHHHHHGGGGHHHHHHHHHHHHHHHHHHHHHHHHHHHHHHHHHHHHHHHHHHHHHHHHHHHHHHHHHHHHHHHHHHHHHHHGHHHHHHHHHHHGGHHHHHHHHHHHHHHHHHHHHHHHHHHHHHHHHHHGHHHHHHHHHHHHHHHHHHHGHHHHHGHGHHGGH
@M05620:45:000000000-G6HP7:1:1101:12137:3433 1:N:0:160
TACCTGTACTGGGGAAGCATTTGAATATCCCCCCATGGTGATGGGGACGGAGAACTGCTCCATAAACACAGGCAACGTGCCTAACTTTCCCGGGAAGATGAAGTCAAAGAGGTTATTTTGCATCGGTGAGCCAGACAGAATGATCCGATGAGGGGTGCGAAACTATTTGAGGAAAGGAAGCACCTTTTTATTAAATTTACCTTTTAGCAATCGCCATTCCTACCCTAAAGATCGGAAGAGCACACGTCTGA
+
CCCCCFFFFFFFGGGGGGGGGGHHHHHHHHHGGGGHHHGHHHHHHGGGGGGGGHHHHHHHHHHHHHHHHHHHGHHHGHHHHHHHHHHHHHHGGGGGGHHHHHHHHHHHHHHHFGHHHHHHHGHHGGGGGHHHHHHGHHGHHHHHHHHCEGHHHGGEEGGGGGGHHHHHHHGHCGHHFGHHHHHHGGGGGGGGGFGGGGGGGGHGGGGGGGGGGGGGGGGGFFFFFFFFBFFFFFFFFFFFFFFFFFFFFFF
@M05620:45:000000000-G6HP7:1:1101:13920:3446 1:N:0:160
TACCTGTACTGGGGAAGCATTTGAATATCCCCCCATGGTGATGGGGACGGAGAACTGCTCCATAAACACAGGCAACGTGCCTAACTTTCCCGGGAAGATGAAGTCAAAGAGCGACCACAGCTCTTCGGAGGTTATTTTGCATCGGTGAGCCAGACAGAATGATCCGATGAGGGGTGCGAAACTATTTGAGGAAAGGAAGCACCTTTTTATTAAATTTACCTTTTAGCAATCGCCATTCCTACCCTAAAGAT
+
CCCCCFFFFFFFGGGGGGGGGGHHHHHHHHHGGGGHHHFGHHHHHGGGGGGGGHHHHHHHHHHHHHHHHHHHGHHHGHHHHHHHHHHHHHHGGGGGGGHHHHHHHHHHHHHHGGGGGHHHHHHHHHHGGGGEHHHHHHHHHHHGGGGGHHHHHHGHHHHHHFHHHHGGGHHHGGGEGGGGGGGGGGGGGGGGGGGGGGGGGGFFFFFFFFFFFFFFFFFFFFFFFFFFFFFFFFFFFFFFFFFFFFFFFFF
@M05620:45:000000000-G6HP7:1:1101:20705:3447 1:N:0:160
ATCTCTATCTCCTAAAAACCTGTTTAGATTTGGAGATAGACCTTCAGGTTTTTCATCATTTTCTGCATGAATTATACATTGACCACGTTCCAGCGTGGTCAGTTTGCAGCATTCTGTTATTTTGTTTGACAGAGTGTCTTGTTGAGAACATATGTAGGACATGATTTTTTCCTGCAACAGGGAAAATAAAGTATAAGTTTTAAAGATTTATTCTTTAATAAAGGATCTCAAAGCCAGCTTTAGAAAAAGGA
+
AAABBFFFFFFFGGGGGGGGGGHHHGHHHHHHHGHHHHHGHHHHHHHHHHHGGHHHHHHHHHHHGHHHHGHHHHHHHHHHHHHHHHGHHHHHHHGFGGHHHHGHHHHHHHHHHHGHHHHHHHHHHHHHHGHHHHHHHHHHHGHHHHHHHHHFGHHHHHHHHHHHHHHHHGHHHHHHHHGHHGGGHHHFGHHHHHHGHDHHHHHHGGHHHHHHHHHHHHHHHHHHHHHHHHHHHHHHHGHHHHHBFGGFGGE
@M05620:45:000000000-G6HP7:1:1101:22992:3454 1:N:0:160
ATCTCTATCTCCTAAAAACCTGTTTAGATTTGGAGATAGACCTTCAGGTTTTTCATCATTTTCTGCATGAATTATACATTGACCACGTTCCAGCGTGGTCAGTTTGCAGCATTCTGTTATTTTGTTTGACAGAGTGTCTTGTTGAGAACATATGTAGGACATGATTTTTTCCTGCAACAGGGAAAATAAAGTATAAGTTTTAAAGATTTATTCTTTAATAAAGGATCTCAAAGCCAGCTTTAGAAAAAGGA
+
BCCCCFFFFFFFGGGGGGGGGGHHHHHHHHHHHHHHHHHHHHHHHHHHHHHGGHHHHHHHIHHIIHHHHHHHHHHHHHHHHHHHHHGHHHHHHHGGGGHHHHHHHHHHHHHHHHHHHHHHHHHHHHHHHHHHHHGHHHHHHHHHHHHHHHHHHHHHHHHHHHHHHHHHHGHHHHHHHHHHHGGHHHHHHHHHHHHHHFGHHHHHHHHHHHHHHHHHHHHHHGHHHHHHHHHGHHHHHGHHHHHFHHHHGGG
@M05620:45:000000000-G6HP7:1:1101:20684:3456 1:N:0:160
ATCTCTATCTCCTAAAAACCTGTTTAGATTTGGAGATAGACCTTCAGGTTTTTCATCATTTTCTGCATGAATTATACATTGACCACGTTCCAGCGTGGTCAGTTTGCAGCATTCTGTTATTTTGTTTGACAGAGTGTCTTGTTGAGAACATATGTAGGACATGATTTTTTCCTGCAACAGGGAAAATAAAGTATAAGTTTTAAAGATTTATTCTTTAATAAAGGATCTCAAAGCCAGCTTTAGAAAAAGGA
+
CCDCDFFFFFFFGGGGGGGGGGHHHHHHHHHHHHHHHHHHHHHHHHHHHHHGGHHHHIHHHHHIIHHHHHHHHHHHHHHHHHHHHHGHHHHHHHGGGGHHHHHHHHHHHHHHHHHHHHHHHHHHHHHHHHHHHHHHHHHHHHHHHHHHHHHHHHHHHHHHHHHHHHHHHGHHHHHHHHHHHGGHHHHHHGHHHHHHHHHHHHGHHHHHHHHHHHHHHHHHHHHHHHHGHHHHHHHHHGHHHHHHHHHHGGH
@M05620:45:000000000-G6HP7:1:1101:12978:3464 1:N:0:160
CATCCTGACCCTGAAGTACCCCATTGAGCATGGCATCGTCACCAACTGGGACGACATGGAGAAGATCTGGCACCACACCTTCTACAACGAGCTGCGCGTGGCCCCGGAGGAGCACCCAGTGCTGCTGACCGAGGCCCCCCTGAACCCCAAGGCCAACAGAGAGAAGATGACTCAGGTGAGGCTCGGCCGACGCCCGTGCTCCTCCCGTCCTTTCCCCAGTCATTTTCTGCCCGGCTTGATTTCTGCCATTT
+
BBBBBFFFFFFFGGGGGGGGGGGHHHFHHHHHHHHHHGHHHGHHHGHHHHHHGGGGGHHHHHHHHHHHHHHHHGHHHGGHHHHHHHHHGGGGGHHGGGGGCGHHGGGGGGGGHHHHGGHHHHHHHHHGHHGGGGGGGGGGGGHHHHGGGDHGHHGGGGGFGFGEFGFGGGGGGGGGGGGGFGGGFFEFFFFFFFFF@FFFFFFFFFFAFDDFFFFFFFDFFFFFFFFFFFFFFFCFFAAFFFFFF/BFFF/
@M05620:45:000000000-G6HP7:1:1101:20668:3466 1:N:0:160
ATCTCTATCTCCTAAAAACCTGTTTAGATTTGGAGATAGACCTTCAGGTTTTTCATCATTTTCTGCATGAATTATACATTGACCACGTTCCAGCGTGGTCAGTTTGCAGCATTCTGTTATTTTGTTTGACAGAGTGTCTTGTTGAGAACATATGTAGGACATGATTTTTTCCTGCAACAGGGAAAATAAAGTATAAGTTTTAAAGATTTATTCTTTAATAAAGGATCTCAAAGCCAGCTTTAGAAAAAGGA
+
@BCCCFFFFFFFGGGGGGGGGGHGHHGFHHHHHGHHHHHGHHHHHHHHHHHGGHHHHHHHHHHHHHHHHHGFHFHGHHHHHGHHHHGHHHHHHHGFGGHHFHEHHGHGHHHHHHHHHHHHHHHHHHHHGHHHHHHHHHHHHHHHHHHHHHHFHHGFHGHHHHHHHHHHHCHHHGHHHHHHHGGFEGGGFHHHHGHHHGGHHHHGHGFHHHHHHHHHHHHHEFDGGHGGHHHFHHHHHGHHHFHBFFFHCDG
@M05620:45:000000000-G6HP7:1:1101:20693:3471 1:N:0:160
ATCTCTATCTCCTAAAAACCTGTTTAGATTTGGAGATAGACCTTCAGGTTTTTCATCATTTTCTGCATGAATTATACATTGACCACGTTCCAGCGTGGTCAGTTTGCAGCATTCTGTTATTTTGTTTGACAGAGTGTCTTGTTGAGAACATATGTAGGACATGATTTTTTCCTGCAACAGGGAAAATAAAGTATAAGTTTTAAAGATTTATTCTTTAATAAAGGATCTCAAAGCCAGCTTTAGAAAAAGGA
+
BCCCBFFFFFFFGGGGGGGGGGHHHHHHHHHHHHHHHHHHHHHHHHHGHHHGGHHHHHIHIHHHIHHHHHHHHHHHHHHHHHHHHHGHHHHHHHGFGGHHHHHHHHHHHHHHHHHHHHHHHHHHHHHHHHGHHHGHHHHHHHHHHHHGHHHHHHHHHHHHHHHHGHHHHGHHHHHHHHHHHGGEHFHHHGGFHHHGHDGHHHHHHHHHHHHHHHHHHGHHHHBDGHHHHHHHGHHHHGHHHHHHFHFHGGH
@M05620:45:000000000-G6HP7:1:1101:20897:3476 1:N:0:160
AGATTACTGCAACAGTTCCCCCTGGACCTGGAAAAGTTTCTTGCCTGGCTTACAGAAGCTGAAACAACTGCCAATGTCCTACAGGATGCTACCCGTAAGGAAAGGCTCCTAGAAGACTCCAAGGGAGTAAAAGAGCTGATGAAACAATGGCAAGTAAGTCAGGCATTTCCGCTTTAGCACTCTTGTGGATCCAATTGAACAATTCTCAGCATTTGTACTTGTAACTGACAAGCCAGGGACAAAACAAAGAT
+
AAAAAFFFFFFFGGFGGGGGGGGGHHHHHHH4GHHHGHHHHHHHHHHHHHGHHHHHHHHHGGHHHHHHHHHHHHHHHHHHHHGHHHHHHHHHHHGGGGHHHHHHGHHHGHHHHHHHHHHHHHHGEGFGHHHHHFFHHFHHHHHHHHHHFBGHHGGGHHHHHGFFFHHHHGGGGGGGGGFHHGGHHFGEFFHGFFDGGFHGFHHHHHHDBCGHHHHHGFGGHHFFHHHFFHEFH?F9??EEEGF?FGGGFGG
@M05620:45:000000000-G6HP7:1:1101:12973:3482 1:N:0:160
CATCCTGACCCTGAAGTACCCCATTGAGCATGGCATCGTCACCAACTGGGACGACATGGAGAAGATCTGGCACCACACCTTCTACAACGAGCTGCGCGTGGCCCCGGAGGAGCACCCAGTGCTGCTGACCGAGGCCCCCCTGAACCCCAAGGCCAACAGAGAGAAGATGACTCAGGTGAGGCTCGGCCGACGCCCGTGCTCCTCCCGTCCTTTCCCCAGTCATTTTCTGCCCGGCTTGATTTCTGACATTT
+
CCCCCFFFFFFFGGGGGGGGGGGHHHHHHHHHHHHHHGHHHGHHHGHHHHHHGGGGGHHHHHHHHHHHHHHHHGHHHGGHHHHHHHHHGGGGGHHGGGGGGGHHGGGGGGGGHHHHGGHHHHHHHHHHHHGGGGGGGGGGGGHHHHGGGGHGHHGGGGGGGGGGGGGGGGGGGGGGGGGGGGGGFFFFFFFFFFFFDFFFFFFFFFFFFFFFFFFFFFFFFFFFFFFFFFFFFFFFFF9BFFFFFFFFFF0
@M05620:45:000000000-G6HP7:1:1101:9100:3495 1:N:0:160
TACCTGTACTGGGGAAGAGTGTAGCAATCGCCATTCCTACCCTAAAGATCGGAAGAGCACACGTCTGAACTCCAGTCACGTCGACGCATCTCGTATGCCGTCTTCTGCTTGAAAAAAAAAAAATTCGGAGGTTATTTTGCATCGGTGAGCCAGACAGCATGATACGATGAGGGGTGCGAAACTGGTTGAGGAAAGATAGCACCATTTTATTCACCTTACCTTTTTGCAATAGCCATTCCTATCCTAAAGCT
+
BBBBBFFFFFFFGGCEGAFGGGGFGHHHHGGGGGGGFHFGGFHHGHGDHHHGGGEBGHHH2GFGHFFHGHHHHGFHGGHEGGEGGCFCAEHGFFFFHHHFFGFGHHHHHHHFFGHHGGG@C//011?0<<><0<FH0DF0GFH...<../;/..;//.:;GC0CGA...009C-:-;-.:--00/9;./B./.9.////;/;9.9;;B/B//////;//B//9//9/////9/;/BFFF///;////////
@M05620:45:000000000-G6HP7:1:1101:13441:3499 1:N:0:160
AAACCAAGAAGACATGAGGTCAGCTAGATCGGAAGAGCACACGTCTGAACTCCAGTCACGTCGACGCATCTCGTATGCCGTCTTCTGCTTGAAAAAAAAAAAACAGAAGAATTATGTTATTTTGTTTGCCATAGCGCCGCGTTACGAAAATACGAACAACCAGAATATTTCCTACCAAAGGTCCACCAGATGCTAGGGTTCCAAGCTTCATTCTTTCATACAGGATCTGCCAGGCTGCTTTTGAACACGTA
+
BBBBBBBFFFFFGGGGGGGGGGHHHHHHHHHGGGGHHHHHHHGHHHGHHHHHHHHHHHHGHHGGGGGGGEHHHGGHHHHGGGHGHHHGHHHHFHHHGGGED>///<2??2?22>11111??<?10<<0?G111<1-->-----......:000...--/...;./00900;000:.00.;/0000/....//////:.;;.//999////;://;B////:///.//;/////:....999//.///..9;
@M05620:45:000000000-G6HP7:1:1101:12290:3524 1:N:0:160
TACCTGTACTGGGGAAGCATTTGAATATCCCCCCATGGTGATGGGGACGGAGAACTGCTCCATAAACACAGGCAACGTGCCTAACTTTCCCGGGAAGATGAAGTCAAAGAGCGACCACAGCTCTTCGGAGGTTATTTTGCATCGGTGAGCCAGACAGAATGATCCGATGAGGGGTGCGAAACTATTTGAGGAAAGGAAGCACCTTTTTATTAAATTTACCTTTTAGCAATCGCCATTCCTACCCTAAAGAT
+
AABBBFFFFFFFGFGGGGGGGGHHHHHHHHHGGGGHHHHHGHHHHGGGGGGGGHHHHHHHHHHHHHHHHHHHGGHHGHHHHHHHHHHHHHHGGGGGGHHHGHHHHHHHHHGHGGGGGHHHHHHHHHHGCGGGHFHHHG1FBGHGGAEAGFFFHHGGHHFGHGHHHHDDGGHHGGAFDDDGGGGEFGFGFGGBFFFFFGFGGGFFFFFB?F/;B/;F/BF/FFFB/9B9/99;A?.A/FBBFFFA9FFB/9;
@M05620:45:000000000-G6HP7:1:1101:16963:3525 1:N:0:160
TACCTGTACTGGGGAAGCATTTGAATATCCCCCCATGGTGATGGGGACGGAGAACTGCTCCATAAACACAGGCAACGTGCCTAACTTTCCCGGGAAGATGAAGTCAAAGAGCGGAGGTTATTTTGCATCGGTGAGCCAGACAGAATGATCCGATGAGGGGTGCGAAACTATTTGAGGAAAGGAAGCACCTTTTTATTAAATTTACCTTTTAGCAATCGCCATTCCTACCCTAAAGATCGGAAGAGCACACG
+
CCCCCFFFFFFFGGGGGGGGGGHHHHHHHHHGGGGHHHFHHHHHHGGGGGGGGHHHHHHHHHHHHHHHHHHHGHHHGHHHHHHHHHHHHHHGGGGGGHHHHHHHHHHHHHHHGFGGGFHGHHHHHHHHHGGGGGHHHHHHGHHHFHHGGHHGEEGHHEGG<@EGF@EGHHHHHHBEB:BFGGGGGGGGGGGGGGEFFGFFBFGGGGGGGFFFFFFFFFFFAAFFFF00;AFFBB90;FFDDEDFFFFFFF-
@M05620:45:000000000-G6HP7:1:1101:14708:3537 1:N:0:160
CATCCTGACCCTGAAGTACCCCATTGAGCATGGCATCGTCACCAACTGGGACGACATGGAGAAGATCTGGCACCACACCTTCTACAACGAGCTGCGCGTGGCCCCGGAGGAGCACCCAGTGCTGCTGACCGAGGCCCCCCTGAACCCCAAGGCCAACAGAGAGAAGATGACTCAGGTGAGGCTCGGCCGACGCCCGTGCTCCTCCCGTCCTTTCCCCAGTCATTTTCTGCCCGGCTTGATTTCTGACATTT
+
1AAAAFFFFBFFGFGGGGGDCAEGHHGHGFGGGHHHHGGGHGHFEEGGECCGGGGCFHHGHFGHHGHHGHHHHEHHHGGHHHHFHHFHGGGGGHHG/EEGEGHFGGGGCGGCHGHECFHGCFHHHHHGHHGGGGGGGGGGGGHHHHGGGGHGHHGGGGGGGGGGFGFFGGGGGGGGGGGGFGGG@@FB@?@@@@@?@BBFFFFFFFFEFFFFFFFFFFBFFFFFFFFFFFFFF@@@@@AFFFFFFBFFFF/
@M05620:45:000000000-G6HP7:1:1101:14728:3539 1:N:0:160
CATCCTGACCCTGAAGTACCCCATTGAGCATGGCATCGTCACCAACTGGGACGACATGGAGAAGATCTGGCACCACACCTTCTACAACGAGCTGCGCGTGGCCCCGGAGGAGCACCCAGTGCTGCTGACCGAGGCCCCCCTGAACCCCAAGGCCAACAGAGAGAAGATGACTCAGGTGAGGCTCGGCCGACGCCCGTGCTCCTCCCGTCCTTTCCCCAGTCATTTTCTGCCCGGCTTGATTTCTGACATTA
+
AABBBFFFFFFFGGGGGGGGGGGHHHHHHHHHHHHHHGHHGGHHHGHHGHHHGGGGGHHHHHHHHHHHHHHHHGHHHGGHHHHHHGGHGGGGGHHGGGGGGGHHGGGGGGGGHHHHGGHGHHHHHGHHHHGGGFGGGGGGGGHHHHGGGGHGHHGGGGGGGGGGGGFFGGGEGGGGGGGGGGGGFFEFFFFFFFFFFFFE/FFBFFDADDFFFFFFFFD:FBB9BFFFFFFEDF=FCF.FFFFFFFFBBF/
@M05620:45:000000000-G6HP7:1:1101:16956:3543 1:N:0:160
TACCTGTACTGGGGAAGCATTTGAATATCCCCCCATGGTGATGGGGACGGAGAACTGCTCCATAAACACAGGCAACGTGCCTAACTTTCCCGGGAAGATGAAGTCAAAGAGCGGAGGTTATTTTGCATCGGTGAGCCAGACAGAATGATCCGATGAGGGGTGCGAAACTATTTGAGGAAAGGAAGCACCTTTTTATTAAATTTACCTTTTAGCAATCGCCATTCCTACCCTAAAGATCGGAAGAGCACACG
+
CBCCCFFFFFFFGGGGGGGGGGHHHHHHHHHGGGGHHHGHGHHHHGGGGGGGGHHHHHHHHHHHHHHHHHHHGHHHGHHHHHHHHHHHHHHGGGGGGHHHHHHHHHHHHHHHGGGGGEHHHHHHHHGHHGGFGGHHHHHHGHHHHHHHHHHHGGGHHHGGEEGGGGGGHHHHHHGGGFGGGGGGGGGGGGGGGGGGGGGGGGGGGGGGGFFFFFFFFFFFFFFFFFFFFFFFFFFFFFFFFFFFFFFFFF-
@M05620:45:000000000-G6HP7:1:1101:10502:3600 1:N:0:160
CATCCTGACCCTGAAGTACCCCATTGAGCATGGCATCGTCACCAACTGGGACGACATGGAGAAGATCTGGCACCACACCTTCTACAACGAGCTGCGCGTGGCCCCGGAGGAGCACCCAGTGCTGCTGACCGAGGCCCCCCTGAACCCCAAGGCCAACAGAGAGAAGATGACTCAGGTGAGGCTCGGCCGACGCCCGTGCTCCTCCCGTCCTTTCCCCAGTCATTTTCTGCCCGGCTTGATTTCTGACATTT
+
BABBBFFFFFFFFGFFGGGGGGGHHHHHHHHHHHHHHGHHHGHHHGHHHGHHGGGGGHHBGHHHGHHHFHHHHFHHEGGHHHHFHHHHGGGGGHHEGGGGGGHHGGGDGGGGHHHHGGHGGHHHHHHHHHGGGGGGGGGGGGHHHHGGFGHGHHGGGGGGGGBFGGBFGGGGGGGGGGGGGGGGFFFFF;DFFFFF@DFFFFFFFFFEFFDFFFFFFFFFFFFFFFFFFBBE.BAAD9;FFFFFF/;FFF/
@M05620:45:000000000-G6HP7:1:1101:10492:3617 1:N:0:160
CATCCTGACCCTGAAGTACCCCATTGAGCATGGCATCGTCACCAACTGGGACGACATGGAGAAGATCTGGCACCACACCTTCTACAACGAGCTGCGCGTGGCCCCGGAGGAGCACCCAGTGCTGCTGACCGAGGCCCCCCTGAACCCCAAGGCCAACAGAGAGAAGATGACTCAGGTGAGGCTCGGCCGACGCCCGTGCTCCTCCCGTCCTTTCCCCAGTCATTTTCTGCCCGGCTTGATTTCTGACATTA
+
CABCCFFFFFFFGGGGGGGGGGGHHHHHHHHHHHHHHGHHHGHHHGHHHHHHGGGGGHHHHHHHHHHHHHHHHGHHHGGHHHHHHHHHGGGGGHHGGGGGGGHHGGGGGGGGHHHHGGHGHHHHHHHHHHGGGGGGGGGGGGHHHHGGGGHGHHEGGGGGGGGGGGGGGGGGGGGGGGGGGGGGFFFFFFFFFFFFFFFFFFFFFFFFFFFFFFFFFFDFFFFFFFFFFFFFDFFFFF:FFFFFFBFFFF0
@M05620:45:000000000-G6HP7:1:1101:10508:3629 1:N:0:160
CATCCTGACCCTGAAGTACCCCATTGAGCATGGCATCGTCACCAACTGGGACGACATGGAGAAGATCTGGCACCACACCTTCTACAACGAGCTGCGCGTGGCCCCGGAGGAGCACCCAGTGCTGCTGACCGAGGCCCCCCTGAACCCCAAGGCCAACAGAGAGAAGATGACTCAGGTGAGGCTCGGCCGACGCCCGTGCTCCTCCCGTCCTTTCCCCAGTCATTTTCTGCCCGGCTTGATTTCTGACATTT
+
CCCCCFFFFFFFGGGGGGGGGGGHHHHHHHHHHHHHHGHHHGHHHGHHHHHHGGGGGHHHHHHHHHHHHHHHHGHHHGGHHHHHHHHHGGGGGHHGGGGGGGHHGGGGGGGGHGHHGGHGHHHHHHHHHHGGGGGGGGGGGGHHHHGGGGHGHHGGGGGGGGGGGGGFGGGGGGGGGGGGGGGGFFFFFFFFFFFFFFFFFFFFFFFEFFFFFFFFFFFFFBFFFFFFFFFFDFFFFFFFFFFFFBFFFF0
@M05620:45:000000000-G6HP7:1:1101:20805:3629 1:N:0:160
CATCCTGACCCTGAAGTACCCCATTGAGCATGGCATCGTCACCAACTGGGACGACATGGAGAAGATCTGGCACCACACCTTCTACAACGAGCTGCGCGTGGCCCCGGAGGAGCACCCAGTGCTGCTGACCGAGGCCCCCCTGAACCCCAAGGCCAACAGAGAGAAGATGACTCAGGTGAGGCTCGGCCGACGCCCGTGCTCCTCCCGTCCTTTCCCCAGTCATTTTCTGCCCGGCTTGATTTCTGACATTT
+
CCCCCFFFFFFFGGGGGGGGGGGHHHHHHHHHHHHHHGHHHGHHHGHHHHHHGGGGGHHHHHHHHHHHHHHHHGHHHGGHHHHHHHHHGGGGGHHGGGGGEFHHGGGGGGGGHHHHGGHHHHHHHHHHHHGGGGGGGGGGGGHHHHGGGGHGHHGGGGGGGGBFFGFGGGGGGGGGGGGGEEEGFFFFFFFFFFFF@DFFFFFFFFFEDDAFFFFFFFFFFFFFFFFFFFFFBAFFFA.FFFFFFBFFFF0
@M05620:45:000000000-G6HP7:1:1101:10495:3643 1:N:0:160
CATCCTGACCCTGAAGTACCCCATTGAGCATGGCATCGTCACCAACTGGGACGACATGGAGAAGATCTGGCACCACACCTTCTACAACGAGCTGCGCGTGGCCCCGGAGGAGCACCCAGTGCTGCTGACCGAGGCCCCCCTGAACCCCAAGGCCAACAGAGAGAAGATGACTCAGGTGAGGCTCGGCCGACGCCCGTGCTCCTCCCGTCCTTTCCCCAGTCATTTTCTGCCCGGCTTGTTTTCTGACATTT
+
AAAABFFFFFFFGGGGGGGGGGEHHHHGHHHHGHHHHEHHFGHHGGHFGEFGFGGGGHHGGGHHHHHHHGHGHGFHFGGHHHHHHHHHGGGGGHHGGGEFCGHH?FCG@CBGGHHHGGGHHHHGGGCGGH@CG->FGGGGDGHGHHGGGAGCGGEEGGFGGFDEFGFGGEFGGG0CB/0;FCEFFBED=ADCAFFBB.AAFFFFFE9;DDDFFFFFFFDFFFFFFFFFFFFF.@>@-@.FBB9B/9F/B9/
@M05620:45:000000000-G6HP7:1:1101:20818:3643 1:N:0:160
CATCCTGACCCTGAAGTACCCCATTGAGCATGGCATCGTCACCAACTGGGACGACATGGAGAAGATCTGGCACCACACCTTCTACAACGAGCTGCGCGTGGCCCCGGAGGAGCACCCAGTGCTGCTGACCGAGGCCCCCCTGAACCCCAAGGCCAACAGAGAGAAGATGACTCAGGTGAGGCTCGGCCGACGCCCGTGCTCCTCCCGTCCTTTCCCCAGTCATTTTCTGCCCGGCTTGATTTCTGCCATTA
+
BCCCCFFFFFFFGGGGGGGGGGGHHHHHHHHHHHHHHGHHHGHHHGHHHHHHGGGGGHHHHHHHHHHHHHHHHGHHGGGHHHHHHHHHGGGGGHHGGGGGGGHHGGGGGGGGEHHHGGGHHHFHGGGFHHGFGGGGGGGGGGHHHHGGGGHGHHGGGGGGGGGGGGBBFFGGGGGGGGFGGGGGFFFDF=DFFFFF:DDEFFFFFFFADADFFFFFFFDBFFFFFFFFFFFFFFFDDF.:F0009000;00
@M05620:45:000000000-G6HP7:1:1101:18455:3670 1:N:0:160
CATCCTGACCCTGAAGTACCCCATTGAGCATGGCATCGTCACCAACTGGGACGACATGGAGAAGATCTGGCACCACACCTTCTACAACGAGCTGCGCGTGGCCCCGGAGGAGCACCCAGTGCTGCTGACCGAGGCCCCCCTGAACCCCAAGGCCACCAGAGAGAAGATGACTCAGGTGAGGCTCGGCCGACGCCCGTGCTCCTCCCGTCCTTTCCCCCGTCATTTTCTGCCCGGCTTGATTTCTGACATTA
+
AABBBFFFFFFFGFGGGGGGGGFGHHDGHHHHGG4FGEGHGEHFFGHHHGGHGGGCEHGAF3GGHHFHHHHEHFAGFGFHHHHEGH3GGGGGGGH?EEEGEEHHGGG@DGFGHHHHGGHHHHH??GHEGHGCG?DGGGGGGGFHHHGGCFHGHH?.;EGG.99E/C/FGGGGGGGGGGFGFFGFFFFFF9DFFFFFAFFFFFFFFFFAAAAFFFFFF.;DFFFFFFFFEEFFFFFFAFFFFFFF//9/BF/
@M05620:45:000000000-G6HP7:1:1101:10766:3673 1:N:0:160
ATCTCTATCTCCTAAAAACCTGTTTAGATTTGGAGATAGACCTTCAGGTTTTTCATCATTTTCTGCATGAATTATACATTGACCACGTTCCAGCGTGGTCAGTTTGCAGCATTCTGTTATTTTGTTTGACAGAGTGTCTTGTTGAGAACATATGTAGGACATGATTTTTTCCTGCAACAGGGAAAATAAAGTATAAGTTTTAAAGATTTATTCTTTAATAAAGGATCTCAAAGCCAGCTTTAGAAAAAGGA
+
A??AADDD3DBFFFFGGGGEFGAFEFHBDHHGFFEB0FAGHCHDAFFF1FBAEGGFDADHBHHDG1GHGBGBGHHFHBGHF1BGGEEGHFFHHHC?EEEHHHHHHHGHHHHHHHHHGHFHHHHHHHHHHHHHHHHHHHHHHHHHHFGHHHHHHHHHHHGHHHHHHHHHHGHHHHHHHHHHHGGHHHGHGFGFGHGHGGHHHHHHHFGFHHHHHGHHHHHHHHFGHHHHHGHGHHHHHGHHHHHFGFGHGGF
@M05620:45:000000000-G6HP7:1:1101:10787:3686 1:N:0:160
ATCTCTATCTCCTAAAAACCTGTTTAGATTTGGAGATAGACCTTCAGGTTTTTCATCATTTTCTGCATGAATTATACATTGACCACGTTCCAGCGTGGTCAGTTTGCAGCATTCTGTTATTTTGTTTGACAGAGTGTCTTGTTGAGAACATATGTAGGACATGATTTTTTCCTGCAACAGGGAAAATAAAGTATAAGTTTTAAAGATTTATTCTTTAATAAAGGATCTCAAAGCCAGCTTTAGAAAAAGGA
+
BCCCCFFFFFFFGGGGGGGGGGHHHHHHHHHHHHHHHHHHHHHHHHHHHHHGGHHHHIHIHHIIHHHHHHHHHHHHHHHHHHHHHHGHHHHHHHGGGGHHHHHHHHHHHHHHHHHHHHHHHHHHHHHHHHHHHHHHHHHHHHHHHHHHHHHHHHHHHHHHHHHHHHHHHGHHHHHHHHHHHGGHHHHHHHHHHHHHHGHHHHHHHHHHHHHHHHHHHHHHHHGHHHHHHHHHHHHHHGHHHHHHGHHGGGH
@M05620:45:000000000-G6HP7:1:1101:19998:3688 1:N:0:160
ATCTCTATCTCCTAAAAAGGAAGAAAGGGGAGGGAAGATCGGAAGAGCACACGTCTGAACTCCAGTCACGTCGACGCATCTCGTATGCCGTCTTCTGCTTGAAAAAAAAAAAAAAAAAACGATGCGACACAAAATCAGAAAATTTAGGACATAATAAATGCACAAGATAATGAATGCGAACAAAGGGTGAATCGGACTCGACTTGCTGGGTAAAAACACATACACGACGACACATTATAGATACATGTTGC
+
ABBBBFBFFFFFGGGGGGFGAGGFGFHHGGGGGGGHGHHHHGGGGGHHGHHHGHHHGFHHHHHHHHHHHGHHGGGGGGGGHHHGGHHHHGFGHGHHHHHHGHGHFFGD?GBA>---<--.-...:-.---/...0/0000//0/;0000//0;00000;000//.9B//9/////9/..---../.....///...--;..-../9///.9/////....//;//.-------./;/////////9/;///
@M05620:45:000000000-G6HP7:1:1101:18453:3691 1:N:0:160
CATCCTGACCCTGAAGTACCCCATTGAGCATGGCATCGTCACCAACTGGGACGACATGGAGAAGATCTGGCACCACACCTTCTACAACGAGCTGCGCGTGGCCCCGGAGGAGCACCCAGTGCTGCTGACCGAGGCCCCCCTGAACCCCAAGGCCAACAGAGAGAAGATGACTCAGGTGAGGCTCGGCCGACGCCCGTGCTCCTCCCGTCCTTTCCCCAGTCATTTTCTGCCCGGCTTGATTTCTGACATTA
+
CCCDDFFFFFFFGGGGGGGGGGGHHHHHHHHHHHHHHGHHHGHHHGHHHHHHGGGGGHHHHHHHHHHHHHHHHGHHHGGHHHHHHHHHGGGGGHHGGGGGGGHHGGGGGGGGHHHHGGHGHHHHHHHHHHGGGGGGGGGGGGHHHHGGGGHGHHGGGGGGGGGGGGGGGGGGGGGGGGGGGGGGFFFFFFFFFFFFFFFFFFFFFFFEDDDFFFFFFFFFFFFFFFFFFFFFFFFFFFFFFFFFFBFFFF0
@M05620:45:000000000-G6HP7:1:1101:13363:3693 1:N:0:160
TACCTGTACTGGGGAAGCATTTGAATATCCCCCCATGGTGATGGGGACGGAGAACTGCTCCATAAACACAGGCAACGTGCCTAACTTTCCCGGGAAGATGAAGTCAAAGAGCGACCACAGCTCTTCGGAGGTTATTTTGCATCGGTGAGCCAGACAGAATGATCCGATGAGGGGTGCGAAACTATTTGAGGAAAGGAAGCACCTTTTTATTAAATTTACCTTTTAGCAATCGCCATTCCTACCCTAAAGAT
+
CBCCCFFFFFFFGGGGGGGGGGHHHHHHHHHGGGGHHHGHHHHHHGGGGGGGGHHHHHHHHHHHHHHHHHHHGHHHGHHHHHHHHHHHHHHGGGGGGHHHHHHHHHHHHHHHGGGGGHHHHHHHHHHGGGGGHHHHHHHHHHHGGGGGHHHHHHGHHHHHHHHHHHGGGHHHGGEFGGGGGGGGGHHHGGGFGGGGGGGGGGFFFFFFFFFFFFFFFFFFFFFFFFFFFFFFEFFFFFFFFFFFFFFFFFF
@M05620:45:000000000-G6HP7:1:1101:22222:3696 1:N:0:160
CATCCTGACCCTGAAGTACCCCATTGAGCATGGCATCGTCACCAACTGGGACGACATGGAGAAGATCTGGCACCACACCTTCTACAACGAGCTGCGCGTGGCCCCGGAGGAGCACCCAGTGCTGCTGACCGAGGCCCCCCTGAACCCCAAGGCCAACAGAGAGAAGATGACTCAGGTGAGGCTCGGCCGACGCCCGTGCTCCTCCCGTCCTTTCCCCAGTCATTTTCTGCCCGGCTTGATTTCTGACATTT
+
CCCCCFFFFFFFGGGGGGGGGGGHHHHHHHHHHHHHHGHHHGHHHGHHHHHHGGGGGHHHHHHHHHHHHHHHHGHHHGGHHHHHHHHHGGGGGHHGGGGGGGHHGGGGGGGGHGHHGGHHHHHHHHHHHHGGGGGGGGGGGGHHHHGGG?HGHHGGGGGGGFGGGGGGGGGGGGGGGGGGGGGGFFFFFAFFFFFFDFFFFFFFFFFEFFFFFFFFFBDFFFFFFFFFFFFF?DFFAF:FFFFFEBF9BF/
@M05620:45:000000000-G6HP7:1:1101:16117:3709 1:N:0:160
CATCCTGACCCTGAAGTACCCCATTGAGCATGGCATCGTCACCAACTGGGACGACATGGAGAAGATCTGGCACCACACCTTCTACAACGAGCTGCGCGTGGCCCCGGAGGAGCACCCAGTGCTGCTGACCGAGGCCCCCCTGAACCCCAAGGCCAACAGAGAGAAGATGACTCAGGTGAGGCTCGGCCGACGCCCGTGCTCCTCCCGTCCTTTCCCCAGTCATTTTCTGCCCGGCTTGATTTCTGACATTA
+
BCCCCFFFFFFFGGGGGGGGGGGHHGHHHHHHHHHHHGHHHGHHHGHHHHHHGGGGGHHHHHHHHHHGHHHHHGHHHGGHHHHHHHHHGGGGGHHGGGGGGGHHGGGGGGGGHHHHGGHHFHGHHHHHHHGGGGGGGGGGGGHHHHGGGGHGHHGGGGGGGGGGGGGGGGGGGGGGGGGGGGGGFFFFCFFFFFFFBDDFFFFFFFFFFFFFFFFFFFFFFFFFFFFFFFFFFAFCA=.BFFFFFBFFFF/
@M05620:45:000000000-G6HP7:1:1101:19998:3711 1:N:0:160
ATCTCTATCTCCTAAAAAGGAAGAAAGGGGAGGGAAGATCGGAAGAGCACACGTCTGAACTCCAGTCACGTCGACGCATCTCGTATGCCGTCTTCTGCTTGAAAAAAAAAAAAAAAACACAATGAAGATAGAAAGAAAGAGGGTTATAGAAAAATAGAGAAAAAAGAGGAGAAAGTATAAAACAAGCGATGAACTATAGTACTATCAGTCTAATGGAAAAGCTATGAATAAGATCAACTAGAAGATGTACA
+
BBBBBFFFFFFFGGGGGGGFEGHFHHHGGGGGGGGHGHHHCEGFFHHHHHHHEGHHGHHHHHHHGGHHHGHHGGGGGGGGHHEFGHHHHCGGHGHHFHHHHGHHHHGGGGDAA->-<.....000000000000//.///:.....000009/..90000///.;9./....;//////////......../////////////9///////9//////9/.;///////////////9////////////
@M05620:45:000000000-G6HP7:1:1101:22211:3715 1:N:0:160
CATCCTGACCCTGAAGTACCCCATTGAGCATGGCATCGTCACCAACTGGGACGACATGGAGAAGATCTGGCACCACACCTTCTACAACGAGCTGCGCGTGGCCCCGGAGGAGCACCCAGTGCTGCTGACCGAGGCCCCCCTGAACCCCAAGGCCAACAGAGAGAAGATGACTCAGGTGAGGCTCGGCCGACGCCCGTGCTCCTCCCGTCCTTTCCCCAGTCATTTTCTGCCCGGCTTGATTTCTGACATTA
+
CCCCCFFFFFFFGGGGGGGGGGGHHHHGGGHHHHHHHGHHHGHGHGHHHHHHGGGGGHHGHHHHHHHHHHHHHGHHHGGHHHHHHHHHGGGGGHHGGGGGGGHHGGGGGGGGHHHHGGHHHHHHHHHHHHGGGGGGGGGGGGHHHHGGGGGGHHGGGGGGGGGGGGGGGGGGGGGGGGGGGGGGFFFFFFFFFFFFADDFFFFFFFFFFFFFFFFFFFFFFFFFFFFFFFFFFFFFFFFFFFFFFFFFFF0
@M05620:45:000000000-G6HP7:1:1101:11549:3717 1:N:0:160
CATCCTGACCCTGAAGTACCCCATTGAGCATGGCATCGTCACCAACTGGGACGACATGGAGAAGATCTGGCACCACACCTTCTACAACGAGCTGCGCGTGGCCCCGGAGGAGCACCCAGTGCTGCTGACCGAGGCCCCCCTGAACCCCAAGGCCAACAGAGAGAAGATGACTCAGGTGAGGCTCGGCCGACGCCCGTGCTCCTCCCGTCCTTTCCCCAGTCATTTTCTGCCCGGCTTGATTTCTGACATTA
+
BCCCCFFFFFFFGGGGGGGGGGGHHHHHHHHHHHHHHGHHHGHHHGHHHHHHGGGGGHHHHHHHHHHHHHHHHGHHHGGHHHHHHHHHGGGGGHHGGGFGGGHHGGGGGGGGHHHHGGHHHHHHHHHHHHGGGGGGGGGGGGGHHHGGFGHGHHGGGGGGGGGGGGGGGGGGGGGGGGGFGGGGFFFFFFFFFFFF@DDFFFFFFFFFFFFFFFFFFFFFFFFFFFFFFFFFFFFFFAAFFFBFFFFFFF/
@M05620:45:000000000-G6HP7:1:1101:8685:3721 1:N:0:160
CATCCTGACCCTGAAGTACCCCATTGAGCATGGCATCGTCACCAACTGGGACGACATGGAGAAGATCTGGCACCACACCTTCTACAACGAGCTGCGCGTGGCCCCGGAGGAGCACCCAGTGCTGCTGACCGAGGCCCCCCTGAACCCCAAGGCCAACAGAGAGAAGATGACTCAGGTGAGGCTCGGCCGACGCCCGTGCTCCTCCCGTCCTTTCCCCAGTCATTTTCTGCCCGGCTTGATTTCTGACATTT
+
CCCCCFFFFFFFGGGGGGGGGGGHHHHHHHHHHGHHHGHHHGHHHGHHHHHHGGGGGHHHHGHFHFHGHHHHHGHHHGGHHHHHHHHHGGGGGHHGGGGGGGHHGGGGGGGGHGHHGGHHHHHHHHHHGHGGGFGGGGGGGGHHHHGGGGHGHHGGGGGGGGGGGGGFGGGGGFGGGEFFGGFGFFFFFFFFFFFFFFFFFFFFFFFFFFFFFFFFFFFFFFFFFFFFFFFFDA;@BC;FFFFFFBBFBF/
@M05620:45:000000000-G6HP7:1:1101:19724:3723 1:N:0:160
ATCTCTATCTCCTAAAAACCTGTTTAGATTTGGAGATAGACCTTCAGGTTTTTCATCATTTTCTGCATGAATTATACATTGACCACGTTCCAGCGTGGTCAGTTTGCAGCATTCTGTTATTTTGTTTGACAGAGTGTCTTGTTGAGAACATATGTAGGACATGATTTTTTCCTGCAACAGGGAAAATAAAGTATAAGTTTTAAAGATTTATTCTTTAATAAAGGATCTCAAAGCCAGCTTTAGAAAAAGGA
+
CCCCCFFFFFFFGGGGGGGGGGHHHHHHHHHHHHHHHHHHHHHHHHHHHHHGGHHHHIHHHHHHHHHHHHHHHHHHHHHHHHHHHHGHHHHHHHGGGGHHHHHHHHHHHHHHHHHHHHHHHHHHHHHHGHHHHHHHHHHHHHHHHHHHHHHHHHHHHHHHHHHHHHHHHGHHHHHHHHHHHGGHHHHHHHHHHHHHHHHHHHHHHHHHHHHHHHHHHHHHHHHHHHHHHGHHGHHHHGHHHHHHHHHHGGH
@M05620:45:000000000-G6HP7:1:1101:19750:3733 1:N:0:160
ATCTCTATCTCCTAAAAACCTGTTTAGATTTGGAGATAGACCTTCAGGTTTTTCATCATTTTCTGCATGAATTATACATTGACCACGTTCCAGCGTGGTCAGTTTGCAGCATTCTGTTATTTTGTTTGACAGAGTGTCTTGTTGAGAACATATGCAGGACATGATTTTTTCCTGCAACAGGGAAAATAAAGTATAAGTTTTAAAGATTTATTCTTTAATAAAGGATCTCAAAGCCAGCTTTAGAAAAAGGA
+
ABABBFFFFFFFGGGGGGGGGGHHHGFFGHHGHFHHHHHGHHHGHHHHHHHGGHHHHHHHHHGHHEHHGHHHHHGHFFHHHGHHHHGHHHHHEGGFEEGGGHHHHHFDFHHHHHHHHHHHHHHHHHHHHHGHHHFG4FHHHHHHHFHHHHGGHHBFHGGHEHHHHHHHHGHGHHFHFHGHHGGHGGGHEGHGDGF1G<GHHHGHHHHHHHHHHHHHHHHGHHFHBGHHHFHGF:CGHGHHHGHBCFHFCGE
@M05620:45:000000000-G6HP7:1:1101:19734:3739 1:N:0:160
ATCTCTATCTCCTAAAAACCTGTTTAGATTTGGAGATAGACCTTCAGGTTTTTCATCATTTTCTGCATGAATTATACATTGACCACGTTCCAGCGTGGTCAGTTTGCAGCATTCTGTTATTTTGTTTGACAGAGTGTCTTGTTGAGAACATATGTAGGACATGATTTTTTCCTGCAACAGGGAAAATAAAGTATAAGTTTTAAAGATTTATTCTTTAATAAAGGATCTCAAAGCCAGCTTTAGAAAAAGGA
+
AAAAAFFF3@D1BGGGGGG1FFHHHCDCGHBHF1B1ADDEG1FA1AF1GGHGCF2AD2DHHE212A2ADG1F21AA22FF1AFAB//B0F021>>>E/?F20GH21B21F0G@@2@GD2FGH2BGH0E1G1>0>>1B>FF>GDF>FGGHC11>B22FE1<0<B1FHHHH/G1@1@GFG0FH/FGH0?GH1<11<G1<FGHDGH1F1>G11F1<FHFH0=DG0=</0<<=DHE0CC/:.CHF0GGHHH.A:G
@M05620:45:000000000-G6HP7:1:1101:17274:3751 1:N:0:160
ATCTCTATCTCCTAAAAACCTGTTTAGATTTGGAGATAGACCTTCAGGTTTTTCATCATTTTCTGCATGAATTATACATTGACCACGTTCCAGCGTGGTCAGTTTGCAGCATTCTGTTATTTTGTTTGACAGAGTGTCTTGTTGAGAACATATGTAGGACATGATTTTTTCCTGCAACAGGGAAAATAAAGTATAAGTTTTAAAGATTTATTCTTTAATAAAGGATCTCAAAGCCAGCTTTAGAAAAAGGA
+
CCDCDFFFFFFFGGGGGGGGGGHHHHHHHHHHHHHHHHHHHHHHHHHHHHHGGHHHHHHHHIIHHHHHHHHHHHHHHHHHHHHHHHGHHHHHHHGGGGHHHHHHHHHHHHHHHHHHHHHHHHHHHHHHHGFHHHHHHHHHHHHHHHHHHHHHHHHHHHHHHHHHHHHHHGHHHHHHHHHHHGGHHHHHHHHHHHHHHHHHHHHHHHHHHHHHHHHHHHHHHHHHHHHHHHHHHHHHHGHHHHHHHHHHGGH
@M05620:45:000000000-G6HP7:1:1101:17173:3800 1:N:0:160
ATCTCTATCTCCTAAAAACCTGTTTAGATTTGGAGATAGACCTTCAGGTTTTTCATCATTTTCTGCATGAATTATACATTGACCACGTTCCAGCGTGGTCAGTTTGCAGCATTCTGTTATTTTGTTTGACAGAGTGTCTTGTTGAGAACATATGTAGGACATGATTTTTTCCTGCAACAGGGAAAATAAAGTATAAGTTTTAAAGATTTATTCTTTAATAAAGGATCTCAAAGCCAGCTTTAGAAAAAGGA
+
CCDDDFFFFFFFGGGGGGGGGGHHHHHHHHHHHHHHHHHHHHHHHHHHHHHGGHHHHIHHHHIIHHHHHHHHHHHHHHHHHHHHHHGHHHHHHHGGGGHHHHHHHHHHHHHHHHHHHHHHHHHHHHHHHHHHHHHHHHHHHHHHHHHHGHHHHHHHHHHHHHHHHHHHHGHHHHHHHHHHHGGHHHHHHHHHHHHHHHHHHHHHHHHHHHHHHHHHHHHHHHHHHHHHHHHHHHHHHGHHHHHHGHHHGGH
@M05620:45:000000000-G6HP7:1:1101:17151:3803 1:N:0:160
ATCTCTATCTCCTAAAAACCTGTTTAGATTTGGAGATAGACCTTCAGGTTTTTCATCATTTTCTGCATGAATTATACATTGACCACGTTCCAGCGTGGTCAGTTTGCAGCATTCTGTTATTTTGTTTGACAGAGTGTCTTGTTGAGAACATATGTAGGACATGATTTTTTCCTGCAACAGGGAAAATAAAGTATAAGTTTTAAAGATTTATTCTTTAATAAAGGATCTCAAAGCCAGCTTTAGAAAAAGGA
+
?3AABFFFFFFFGGGGGGGGGGGHHHHHHHHHHHHGGHHHHHHHHFHGGHHGGHHHHGHHHHHHHHHGHHHHHHHHHHHHHGHFHHGHHHHHHHGEFFGFGHHHHHHGHHHHHHHHHHFHHHHHHHHHGHHHHHHHHHHHHHHHHHGHHHHHHHHHHHHHFHHHHHHHHGHHHHHHGHGHHGGHHHHGBEHFDHHEF>GHHGHHHHHHHHHHHHHHHGHHGFHHGHHGHGGFHHHHHGHHHHGHHGHHGCF
@M05620:45:000000000-G6HP7:1:1101:17174:3821 1:N:0:160
ATCTCTATCTCCTAAAAACCTGTTTAGATTTGGAGATAGACCTTCAGGTTTTTCATCATTTTCTGCATGAATTATACATTGACCACGTTCCAGCGTGGTCAGTTTGCAGCATTCTGTTATTTTGTTTGACAGAGTGTCTTGTTGAGAACATATGTAGGACATGATTTTTTCCTGCAACAGGGAAAATAAAGTATAAGTTTTAAAGATTTATTCTTTAATAAAGGATCTCAAAGCCAGCTTTAGAAAAAGGA
+
ABABCFFFFFFFGGGGGGGGGGGGHHFHHHHGGFFCHHHHHHGHHHHHHHHGGHHHHHIHHIHHFGHHHEHHHHHHHHHHHHHHHHGHHHHHHHGGGGHHHGHHHHHHHHHHHHHHHHHHHHHHHHHHHHHHGHHHHHHHHHHHHGHHGHHHHHHHHGHHHHHEHHHHHGHHHHHHGHHHGEGHHHHHHHHHGHHFGHHHGHHHHHHHHHHHHHHHHHHHHHGFFGHHHHHHEHHHGFHHHHEFHHHHD?G
@M05620:45:000000000-G6HP7:1:1101:16049:3842 1:N:0:160
ATCTCTATCTCCTAAAAACCTGTTTAGATTTGGAGATAGACCTTCAGGTTTTTCATCATTTTCTGCATGAATTATACATTGACCACGTTCCAGCGTGGTCAGTTTGCAGCATTCTGTTATTTTGTTTGACAGAGTGTCTTGTTGAGAACATATGTAGGACATGATTTTTTCCTGCAACAGGGAAAATAAAGTATAAGTTTTAAAGATTTATTCTTTAATAAAGGATCTCAAAGCCAGCTTTAGAAAAAGGA
+
CCCCCFFFFFFFGGGGGGGGGGHHHHHHHHHHHHHHHHHHHHHHHHHHHHHGGHHHHHHHHHHIHHHHHHHHHHHHHHHHHHHHHHGHHHHHHHGGGGHHHHHHHHHHHHHHHHHHHHHHHHHHHHHHHHHHHHHHHHHHHHHHHHHHHHHHHHHHHHHHHHFHHHHHHGHHHHHHGHHHHGGHHHHHGHHHGHHGHHHHHHHHFFHHHHHHHHHHHHHHFFHHFHHHHHFHHHHHGGHHHHHGHHHHGGB
@M05620:45:000000000-G6HP7:1:1101:16054:3860 1:N:0:160
ATCTCTATCTCCTAAAAACCTGTTTAGATTTGGAGATAGACCTTCAGGTTTTTCATCATTTTCTGCATGAATTATACATTGACCACGTTCCAGCGTGGTCAGTTTGCAGCATTCTGTTATTTTGTTTGACAGAGTGTCTTGTTGAGAACATATGTAGGACATGATTTTTTCCTGCAACAGGGAAAATAAAGTATAAGTTTTAAAGATTTATTCTTTAATAAAGGATCTCAAAGCCAGCTTTAGAAAAAGGA
+
CCBBCFFFFFFFGGGGGGGGGGHHHHHHHHHGHHHHHHHHHHHHHHHHHHHGGHHHHHHHHHHHGHHGHGHHHFHHHHHHHHGHHHGHHHHGFFGEFGHHFHGGHHHHHHGHHHHHHHHHHHHHHHHHHGHHHHHHHHHHHHHHHHGHHHHHHHGHHHHHGHHHHHHHHGHHHHGFHHHHHGGFHHHGHFHGHHHHHHHHHGGFHFHHHHHHHGHHGFHHHFGFBDHHHGHGHHHHHGHHHHHFGFFHFFH
@M05620:45:000000000-G6HP7:1:1101:22274:3869 1:N:0:160
CATCCTGACCCTGAAGTACCCCATTGAGCATGGCATCGTCACCAACTGGGACGACATGGAGAAGATCTGGCACCACACCTTCTACAACGAGCTGCGCGTGGCCCCGGAGGAGCACCCAGTGCTGCTGACCGAGGCCCCCCTGAACCCCAAGGCCAACAGAGAGAAGATGACTCAGGTGAGGCTCGGCCGACGCCCGTGCTCCTCCCGTCCTTTCCCCAGTCATTTTCTGCCCGGCTTGATTTCTGACATTA
+
CCCCCFFFFFFFGGGGGGGGGGGHHHHHHHHHHHHHHGHHHGHHHGHHHHHHGGGGGHHHHHHHHHHHHHHHHGHHHGGHHHHHHHHHGGGGGHHGGGGGGGHHGGGGGGGGHHHHGGHHHHHHHHHHHHGGGGGGGGGGGGHHHHGGGGHGHHGGGGGGGGGGGGGGGGGGGGGGGGGGGGGGFFFFFFFFFFFFDFFFFFFFFFFFFFFFFFFFFFFFFFFFFFFFFFFFFFFFFFFFFFFFFBFBBF0
@M05620:45:000000000-G6HP7:1:1101:8225:3875 1:N:0:160
TACCTGTACTGGGGAAGCATTTGAATATCCCCCCATGGTGATGGGGACGGAGAACTGCTCCATAAACACAGGCAACGTGCCTAACTTTCCCGGGAAGATGAAGTCAAAGAGCGACCACAGCTCTTCGGAGGTTATTTTGCATCGGTGAGCCAGACAGAATGATCCGATGAGGGGTGCGAAACTATTTGAGGAAAGGAAGCACCTTTTTATTAAATTTACCTTTTAGCAATCGCCATTCCTACCCTAAAGAT
+
AAAAAFFFFFFFGGFEGGFGGGGHFGHHFDCFDGEFFHBBBDGGEFGGGGDEFHHGHHFGHHHGEFFFHHHHGHHHGHHHHHHH2BGHHGGEGGCFGFHHFBHHHHHFDGGGFF//>?GGGHCGGHHDDAF/??GHHGHGFHHDGGGEF>FFHHCGGFFGGFHHHAAEGHHGGC;;.A.A:BFFGGGGGGFCFGF./9C.B;.BFFF/9BFBBBFFFFF/B/FFFFF//99..A.AFB;B/;AFFBBFFFF
@M05620:45:000000000-G6HP7:1:1101:10213:3887 1:N:0:160
ATCTCTATCTCCTAAAAACCTGTTTAGATTTGGAGATAGACCTTCAGGTTTTTCATCATTTTCTGCATGAATTATACATTGACCACGTTCCAGCGTGGTCAGTTTGCAGCATTCTGTTATTTTGTTTGACAGAGTGTCTTGTTGAGAACATATGTAGGACATGATTTTTTCCTGCAACAGGGAAAATAAAGTATAAGTTTTAAAGATTTATTCTTTAATAAAGGATCTCAAAGCCAGCTTTAGAAAAAGGA
+
A?AABFFFFFFFGGGGGGGGGGHHHGHHHHHHHHHHHHH5GGGHHHHHHHGGGHHHGHGHHHGHFHHHFFHHHHHEHHHHHGFCGEEGHHHHHHGGFGHHFFHHHHFEGHHHHHHGGHHHHHHHHHHHHHHHHHHHHGHHHHHHFHGFFHHHHHHHHHBGFGHFHHHHHGGHHHEHHFGHFGEHHHF1?DFFGHFFGFGHHGCDGDFHHHHHHHHHFDG=DDGHGHFFGFHGHE.CCEHHFGCCCCC:E?/
@M05620:45:000000000-G6HP7:1:1101:10192:3888 1:N:0:160
ATCTCTATCTCCTAAAAACCTGTTTAGATTTGGAGATAGACCTTCAGGTTTTTCATCATTTTCTGCATGAATTATACATTGACCACGTTCCAGCGTGGTCAGTTTGCAGCATTCTGTTATTTTGTTTGACAGAGTGTCTTGTTGAGAACATATGTAGGACATGATTTTTTCCTGCAACAGGGAAAATAAAGTATAAGTTTTAAAGATTTATTCTTTAATAAAGGATCTCAAAGCCAGCTTTAGAAAAAGGA
+
A>AABFFFBFFFGGGGGGGGGGHHHHHHHHHHHHHHHHHGHFHHHHHHFHHGGHHHHHHHHHHHHHFHHHHHHHHFHHHHGHGEGHEGGFHHHGFGG?GDFGHHHHFDGCGHHDFHGHFHHHHHHHHFFHHHFHHHHFHHHHHH4EAD?FGHHHHHGGF2FBFDFHGGGFHHHFFEGHHGEEEGFGGBG1FFFHFGD1GGHBG1F1FDGFFGFFHHDBDDGFFB/DCFDFFFB/C/C.CFGCGG00/..:/
@M05620:45:000000000-G6HP7:1:1101:22272:3891 1:N:0:160
CATCCTGACCCTGAAGTACCCCATTGAGCATGGCATCGTCACCAACTGGGACGACATGGAGAAGATCTGGCACCACACCTTCTACAACGAGCTGCGCGTGGCCCCGGAGGAGCACCCAGTGCTGCTGACCGAGGCCCCCCTGAACCCCAAGGCCAACAGAGAGAAGATGACTCAGGTGAGGCTCGGCCGACGCCCGTGCTCCTCCCGTCCTTTCCCCAGTCATTTTCTGCCCGGCTTGATTTCTGACATTA
+
BBCCCFFFFFFFGGGGGGGGGGGHHHHHHHHHHHHHHGHHHGHHHGHHHHHHGGGGGHHHHHHHHHHHHHHHHGHHHGGHHHHHHHHHGGGGGHHGGGEGGGHHGGGGGGGGHHHHGGHHHHHHHHHHHHGGGGGGGGGGGGHHHHGGGGHGHHGGGGGGGGGGGGGGGGGGGGGGGGGGGGGGFFFFFFFFFFFFBDFFFFFFFFFFFFFFFFFFFFFFFFFFFFFFFFFFFBFFFFFFFFFFFEFFFF0
@M05620:45:000000000-G6HP7:1:1101:8226:3894 1:N:0:160
TACCTGTACTGGGGAAGCATTTGAATATCCCCCCATGGTGATGGGGACGGAGAACTGCTCCATAAACACAGGCAACGTGCCTAACTTTCCCGGGAAGATGAAGTCAAAGAGCGACCACAGCTCTTCGGAGGTTATTTTGCATCGGTGAGCCAGACAGAATGATCCGATGAGGGGTGCGAAACTATTTGAGGAAAGGAAGCACCTTTTTATTAAATTTACCTTTTAGCAATCGCCATTCCTACCCTAAAGAT
+
CCCCCFFFFFFFGGGGGGGGGGHHHHHHHHHGGGGHHHGHHHHHHGGGGGGGGHHHHHHHHHHHHHHHHHHHGHHHGHHHHHHHHHHHHHHGGGGGGHHHHHHHHHHHHHHHGGGGGHHHHHHHHHHGGGGCGHHHHHHHGHHGGFGFHHHHHHGHHHGHHHHHHHGGGHHHGGEEEDCFGGGFGGGGFGGFGGFGFGGGGGFFFFFFFFFFFFFFFFFFFFFFFFFBBFFFFFFEFFFFFFFFFFFFFFF
@M05620:45:000000000-G6HP7:1:1101:10204:3902 1:N:0:160
ATCTCTATCTCCTAAAAACCTGTTTAGATTTGGAGATAGACCTTCAGGTTTTTCATCATTTTCTGCATGAATTATACATTGACCACGTTCCAGCGTGGTCAGTTTGCAGCATTCTGTTATTTTGTTTGACAGAGTGTCTTGTTGAGAACATATGTAGGACATGATTTTTTCCTGCAACAGGGAAAATAAAGTATAAGTTTTAAAGATTTATTCTTTAATAAAGGATCTCAAAGCCAGCTTTAGAAAAAGGA
+
BBBBBFFFFFFFGGGGFGGGGGHHHHHGHHHCGHHGGHHHHHHHHHHFHHHGGHHHHHHHHHHHHHHFHFHHHHHHHHHHHHHHHHGHHFGGFHGGEGHHHHGGHHHHHHHHHGHHHHHHHHHHGHHHGHHHGHHHHFHHHHHHHHGHHHHGHHHHHHFBGHFHHHHHGGFHHB2FGFHFHFFFHHHHHBGGHFFHHHHGHFHHHHGHHHHHHHHHF0GGHDGEFHHHHHGGHHEBGFHHHGFCCGGFGGH
@M05620:45:000000000-G6HP7:1:1101:8241:3904 1:N:0:160
GACCTGTACTGGGGAAGCATTTGAATATCCCCCCATGGTGATGGGGACGGAGAACTGCTCCATAAACACAGGCAACGTGCCTAACTTTCCCGGGAAGATGAAGTCAAAGAGCGACCACAGCTCTTCGGAGGTTATTTTGCATCGGTGAGCCAGACAGAATGATCCGATGAGGGGTGCGAAACTATTTGAGGAAAGGAAGCACCTTTTTATTAAATTTACCTTTTAGCAATCGCCATTCCTACCCTAAAGAT
+
1>>AACF@F3DBAEA1AAAAFFB3FGFH3GHCGE0FBBA11DF1/B/E//A/A0FFGGHFFGEGGHHHCGHHGCEGE///FGH1GBGHH1EE/@/>>BFEFBEF1B2FGFGGEB/<CC/CEBFFFDGC?CCCHHHHFH11?G<<..>.0<FB.CEH/G/DHHGHFA..AG0/.-CAB@E?@A0;FFFGF.B0:/A./:.9//ABFFFFEFBFF/9BFFBFFFFFF/99F/9AEFBEFFFBFFFFFFFB9BF
@M05620:45:000000000-G6HP7:1:1101:23584:3908 1:N:0:160
CATCCTGACCCTGAAGTACCCCATTGAGCATGGCATCGTCACCAACTGGGACGACATGGAGAAGATCTGGCACCACACCTTCTACAACGAGCTGCGCGTGGCCCCGGAGGAGCACCCAGTGCTGCTGACCGAGGCCCCCCTGAACCCCAAGGCCAACAGAGAGAAGATGACTCAGGTGAGGCTCGGCCGACGCCCGTGCTCCTCCCGTCCTTTCCCCAGTCATTTTCTGCCCGGCTTGATTTCTGACATTT
+
CCCCCFFFFFFFGGGGGGGGGGGHHHHHHHHHHHHHHGHGHGHGHGHHHHHHGGGGGHHHHHHHHHHHHHHHHGHHHGGHHHHHHHHHGGGGGHHGGGGGGGHHGGGGGGGGHHHHGGHHHHHHHHHFHHGGGGGGGGGGGGHHHHGGGGHGHHGGGGGGGGGGFGGGGGGGGGGGGGGGGGGGFFFFFFFFFFFFFFFFFFFFFFFEFFFFFFFFFFFFFFFFFFFFFEFFFFFFFFAFFFFFFFFFFF0
@M05620:45:000000000-G6HP7:1:1101:20197:3910 1:N:0:160
CATCCTGACCCTGAAGTACCCCATTGAGCATGGCATCGTCACCAACTGGGACGACATGGAGAAGATCTGGCACCACACCTTCTACAACGAGCTGCGCGTGGCCCCGGAGGAGCACCCAGTGCTGCTGACCGAGGCCCCCCTGAACCCCAAGGCCAACAGAGAGAAGATGACTCAGGTGAGGCTCGGCCGACGCCCGTGCTCCTCCCGTCCTTTCCCCAGTCATTTTCTGCCCGGCTTGATTTCTGACATTA
+
CCCCCFFFFFFFGGGGGGGGGGGHHHHHHHHHHHHHHGHHHGHHHGHHHHHHGGGGGHHHHHHHHHHHHHHHHGHHHGGHHHHHHHHHGGGGGHHGGGGGGGHHGGGGGGGGHHHHGGHGHHHHHHHHHHGGGGGGGGGGGGHHHHGGGGHGHHGGGGGGGGGGGGGGGGGGGGGGGGGGGGGGFFFFFFFFFFFFDFFFFFFFFFFFFFFFFFFFFFFFFFFFFFFFFFFFFFFFFFAFFFFFFBFFFF0
@M05620:45:000000000-G6HP7:1:1101:21179:3915 1:N:0:160
ATCTCTATCTCCTAAAAACCTGTTTAGATTTGGAGATAGACCTTCAGGTTTTTCATCATTTTCTGCATGAATTATACATTGACCACGTTCCAGCGTGGTCAGTTTGCAGCATTCTGTTATTTTGTTTGACAGAGTGTCTTGTTGAGAACATATGTAGGACATGATTTTTTCCTGCAACAGGGAAAATAAAGTATAAGTTTTAAAGATTTATTCTTTAATAAAGGATCTCAAAGCCAGCTTTAGAAAAAGGA
+
CDDCDFFFFFFFGGGGGGGGGGHHHHHHHHHHHHHHHHHHHHHHHHHHHHHGGHHHHIHHHIIHIHHHHHHHHHHHHHHHHHHHHHGHHHHHHHGGGGHHHHHHHHHHHHHHHHHHHHHHHHHHHHHHHHHHHHHHHHHHHHHHHHHHHHHHHHHHHHHHHHHHHHHHHGHHHHHHHHHHHGGHHHHHHHHHHHHHHHHHHHHHHHHHHHHHHHHHHHHHHHHHHHHHHHHHGHHHHGHHHHHGHHHHGGH
@M05620:45:000000000-G6HP7:1:1101:23568:3916 1:N:0:160
CATCCTGACCCTGAAGTACCCCATTGAGCATGGCATCGTCACCAACTGGGACGACATGGAGAAGATCTGGCACCACACCTTCTACAACGAGCTGCGCGTGGCCCCGGAGGAGCACCCAGTGCTGCTGACCGAGGCCCCCCTGAACCCCAAGGCCAACAGAGAGAAGATGACTCAGGTGAGGCTCGGCCGACGCCCGTGCTCCTCCCGTCCTTTCCCCAGTCATTTTCTGCCCGGCTTGATTTCTGACATTA
+
CCCCCFFFFFFFGGGGGGGGGGGHHHHHHHHHHHHHHGHHHGHHHGHHHHHHGGGGGHHHHHHHHHHHHHHHHGHHHGGHHHHHHHHHGGGGGHHGGGGGGGHHGGGGGGGGHGHHGGHHHHHHHHHHHHGGGGGGGGGGGGHHHHGGFFHGHHGGGGGGGGGGGGGGGGGGGGGGGGGGGGGGFFFFFFFFFFFF@DFFFFFFFFFEFFFFFFFFFFDFFFFFFFFFFFFFFFFFFFFFFFFFFFFFFF0
@M05620:45:000000000-G6HP7:1:1101:8690:3930 1:N:0:160
TACCTGTACTGGGGAAGCATTTGAATATCCCCCCATGGTGATGGGGACGGAGAACTGCTCCATAAACACAGGCAACGTGCCTAACTTTCCCGGGAAGATGAAGTCAAAGAGCGACCACAGCTCTTCGGAGGTTATTTTGCATCGGTGAGCCAGACAGAATGATCCGATGAGGGGTGCGAAACTATTTGAGGAAAGGAAGCACCTTTTTATTAAATTTACCTTTTAGCAATCGCCATTCCTACCCTAAAGAT
+
CCCCCFFFFFFFGGGGGGGGGGHHHHHHHHHGGGGHHHHHHHHHHGGGGGGGGHHHHHHHHHHHHGHHHHHHGHHHGHHHHHGHHHHHHHHGGGGGGHHHHHHHHHHHHHHHGGGGGHHHHHHHHHHGGGGEHGHHHHHHFHHGGGEA>>FGHHGHHHHHHHHHHHEGGHHHGGEGGGDGGGGGGGGGGGGFGFGGGGGGGGFFFFFFFFFFFFFFFFFFHHFFFFFFFFFFFFFFFFFFFFFFFFFFFFF
@M05620:45:000000000-G6HP7:1:1101:18780:3931 1:N:0:160
TACCTGTACTGGGGAAGCATTTGAATATCCCCCCATGGTGATGGGGACGGAGAACTGCTCCATAAACACAGGCAACGTGCCTAACTTTCCCGGGAAGATGAAGTCAAAGAGGTTATTTTGCATCGGTGAGCCAGACAGAATGATCCGATGAGGGGTGCGAAACTATTTGAGGAAAGGAAGCACCTTTTTATTAAATTTACCTTTTAGCAATCGCCATTCCTACCCTAAAGATCGGAAGAGCACACGTCTGA
+
CCCCCFFFFFFFGGGGGGGGGGHHHHHHHHHGGGGHHHGGGHHGGGGGGGGGGHHHHHHHHHHHHHHHHHHHGHHHGHHHHHHHHGHHHHHGGGGGGHHHHHHHHHHHHHHHGGHHHHHHHFHHGGGGGHHHHHHGHHFFHHHHHHHADGHHHGGDGGGGGGGHHHHHHHGHCFHHGGHHHGHHGGGGGGGGGGGGGGGGFGGGGGGGGGGGGGGGGGGGFFFFFFFFFFFFFFFFFFFFFFFFFF;EFFF
@M05620:45:000000000-G6HP7:1:1101:23051:3934 1:N:0:160
TACCTGTACTGGGGAAGCATTTGAATATCCCCCCATGGTGATGGGGACGGAGAACTGCTCCATAAACACAGGCAACGTGCCTAACTTTCCCGGGAAGATGAAGTCAAAGAGGTTATTTTGCATCGGTGAGCCAGACAGAATGATCCGATGAGGGGTGCGAAACTATTTGAGGAAAGGAAGCACCTTTTTATTAAATTTACCTTTTAGCAATCGCCATTCCTACCCTAAAGATCGGAAGAGCACACGTCTGA
+
CCCCCFFFFFFFGGGGGGGGGGHHHHHHHHHGGGGHHHGGGHHHHGGGGGGGGHHHHHHHHHHHHHHHHHHHGHHHGHHHHHHHHFHHHHHGGGGGGHHHGHHHHHHHHHHHFGHHHHHHHHHHGGEFGHHHHHFGHHHHHHHHHHHCDGHHHGGAEGGECEGHHHHHHHGH:CGHGGHHHHHHGGGGGGGGGGBFGGGGGGGGGGGGFFGGGGGGFGGGFFFFFFFBBFFFFFFDEFFFFFFFFFFFFFB
@M05620:45:000000000-G6HP7:1:1101:23576:3935 1:N:0:160
CATCCTGACCCTGAAGTACCCCATTGAGCATGGCATCGTCACCAACTGGTACGACATGTATAATATCTGGCACCACACCTTCTACAACGAGCTGCGCGTGGCCCCGGAGGAGCACCCAGTGCTGCTGACCGAGGCCCCCCTGAACCCCAAGGCCAACAGAGAGAAGATGACTCAGGTGAGGCTCGGCCGACTCCCGTGCTCCTCCCTTCCTTTCCCCAGTCATTTTCTGCCCGGCTTGTTTTCTGACATTA
+
>111AFD1C1F11BG1BFGGCEAGH1D1BAGHHHFG00FGGGE1BEGH011A/AA/A12222B2BAFGHFG01AAF/A>GGCDFGBFF////?1@/>EG///B>>E<EE@C//?BC?//F11FGDH1@GHA//A-<<A@@C</0<CA::E.:.:.CCE/C//CEF//C09FB090/9/;AGE.9;@.-;-9-9/:----A/;99/A-;9:FFBB//9B-9BFBFFFFF9B9A?@@=@--;:;99///;BF9
@M05620:45:000000000-G6HP7:1:1101:12011:3936 1:N:0:160
ATCTCTATCTCCTAAAAACCTGTTTAGATTTGGAGATAGACCTTCAGGTTTTTCATCATTTTCTGCATGAATTATACATTGACCACGTTCCAGCGTGGTCAGTTTGCAGCATTCTGTTATTTTGTTTGACAGAGTGTCTTGTTGAGAACATATGTAGGACATGATTTTTTCCTGCAACAGGGAAAATAAAGTATAAGTTTTAAAGATTTATTCTTTAATAAAGGATCTCAAAGCCAGCTTTAGAAAAAGGA
+
>11>AFDFFFFBGGGFGGGGF1FFGGFHFDFGH1E10B11BGEGGFFHGGH/AFBDGEHFBFFGGBFGH1BDAAGD2GEHDD1B1FEGGBBGB0E>EEHEFFB@FGFHHGHHDFFDFF2BGEHH>GFFFGEGFGGB>BGHHGHA2BF>GHHFFHFHHGFHCGHHEHGHF/FFGBBCFHGFHFFHEF?1?DDGFF1?FGGGGB11=1FGFGHHHHFDDBGG0DF0/DGHFGGFFGCFAEGHHCG00;CFC.;
@M05620:45:000000000-G6HP7:1:1101:21539:3938 1:N:0:160
TACCTGTACTGGGGAAGAGTGTAGCAATCGCCATTCCTACCCTAAAGATCGGAAGAGCACACGTCTGAACTCCAGTCACGTCGACGCATCTCGTATGCCGTCTTCTGCTTGAAAAAAAAAAAAAGTTGACAGCGTTCTTTGTTGAAAACATAAGTAACTCAAGACATTTCCTCTTAATAGGTATAATAAAGCATATGTTATAAATATTTATCCTTTTACATATGACCTCAAATCCATCTGCAGACAAACTA
+
BBBBBFFFFFFFGGGGGGGFGGHHHHHHHGGGGGHHHHHHHHHHHHHFGHHGGGCHHHHGHHGHHGGHHHHHHHHHHGHGHHGGGGG@FGHHHFEHHHHGGGHGHHFHHHHFHHHHGCG////-.1>><111.-....=<D</.=0=0/.0;000;000;:/0;//0000000009;0000;C000;00000/0000;000;;000;;00;;0;B00;/;///////:/9///////B////9/9..F./B
@M05620:45:000000000-G6HP7:1:1101:23046:3954 1:N:0:160
TACCTGTACTGGGGAAGCATTTGAATATCCCCCCATGGTGATGGGGACGGAGAACTGCTCCATAAACACAGGCAACGTGCCTAACTTTCCCGGGAAGATGAAGTCAAAGAGGTTATTTTGCATCGGTGAGCCAGACAGAATGATCCGATGAGGGGTGCGAAACTATTTGAGGAAAGGAAGCACCTTTTTATTAAATTTACCTTTTAGCAATCGCCATTCCTACCCTAAAGATCGGAAGAGCACACGTCTGA
+
CCCCCFFFFFFFGGGGGGGGGGGGHHHHHHHGGGGHHHHHHHHHHGGGGGGGGHHHHHHHHHHHHHHHHHHHGHHHGHHHHHHHHHHHHHHGGGGGGHHHHHHHHHHHHHHHCFGHHHHHHEFHGGCEEHHHHGHGFFHGHHHGFHH/EFHHFGC.@ECDCCFHHHHHGFGH:CCFHHHHHHHHGGGGFEGGGB9FFGGGGGGGGFFFEBFG?EDDEGGFFF99AFFFFBBFF:.DFFFFFFFFF=AABEB
@M05620:45:000000000-G6HP7:1:1101:12003:3958 1:N:0:160
ATCTCTATCTCCTAAAAACCTGTTTAGATTTGGAGATAGACCTTCAGGTTTTTCATCATTTTCTGCATGAATTATACATTGACCACGTTCCAGCGTGGTCAGTTTGCAGCATTCTGTTATTTTGTTTGACAGAGTGTCTTGTTGAGAACATATGTAGGACATGATTTTTTCCTGCAACAGGGAAAATAAAGTATAAGTTTTAAAGATTTATTCTTTAATAAAGGATCTCAAAGCCAGCTTTAGAAAAAGGA
+
CCCCCFFFFFFFGGGGGGGGGGHHHHHHHHHHHHHHHHHHHHHHHHHHHHHGGHHHHHHHIHIHIHHHHHHHHHHHHHHHHHHHHHGHHHHHHHGGGGHHHHHHHHHHHHHHHHHHHHHHHHHHHHHHGHGHHHHHHHHHHHHHHHHHHHHHHHHHHHHHHHHHHHHHHGHHHHHHHHHHHGGHHHHHHGHHHHHHHHHHHHHHHHHHHHHHHHHHHGHHHHGHHHHHHHHHHHHHHGHHHHHHGGHFGCG
@M05620:45:000000000-G6HP7:1:1101:20688:3972 1:N:0:160
CATCCTGACCCTGAAGTACCCCATTGAGCATGGCATCGTCACCAACTGGGACGACATGGAGAAGATCTGGCACCACACCTTCTACAACGAGCTGCGCGTGGCCCCGGAGGAGCACCCAGTGCTGCTGACCGAGGCCCCCCTGAACCCCAAGGCCAACAGAGAGAAGATGACTCAGGTGAGGCTCGGCCGACGCCCGTGCTCCTCCCGTCCTTTCCCCAGTCATTTTCTGCCCGGCTTGATTTCTGACATTA
+
CCCCCFFFFFFFGGGGGGGGGGGHHHHGGGHHHHHHHGHHHGHHHGHHHHGHGGGGGHHFHGHHGHHHHHHHHGGHHGGHHHHHHHHHGGGGGHHGGGGGGGHHGGGGGGGGHHHHGGHGHHHHHHHHHHGGGGGGGGGGGGHHHHGGGGHGHHGGGGGGGGGGGGGGGGGGGGGGGGGGGGGGFFFFCFFFFFFFDFFFFFFFFFFFFFFFFFFFFFFFFFFFFFFFFFFFFCFFF;?FFFFFFBFFFF0
@M05620:45:000000000-G6HP7:1:1101:17299:3979 1:N:0:160
AGATTACTGCAACAGTTCCCCCTGGACCTGGAAAAGTTTCTTGCCTGGCTTACAGAAGCTGAAACAACTGCCAATGTCCTACAGGATGCTACCCGTAAGGAAAGGCTCCTAGAAGACTCCAAGGGAGTAAAAGAGCTGATGAAACAATGGCAAGTAAGTCAGGCATTTCCGCTTTAGCACTCTTGTGGATCCAATTGAACAATTCTCAGCATTTGTACTTGTAACTGACAAGCCAGGGACAAAACAAAGAT
+
AAAAAFFFDFFFGGGFGGGGGGGGF4GHBHHHBDGHBDFHHHHHHHHHHHHGGHFHHHHHHHHHHHHHHHHHHFHHHHHHHGF3EEHHHHHHHHGFGGHHHGHHHHHHGGHHHGHHHHHHFGHCEHGGHHHGHGHHHHHHHFFHHHGHHFHEHGHHHFHHHHBGHHHHHHGGGGG<1FDGGHHGHHH.GHHHHFHHHHBCH/DGHHGFHGHHHHHHF;CGFHHGHHHFFGCGHFFGGGGEEFF..EEFFFF
@M05620:45:000000000-G6HP7:1:1101:18674:3992 1:N:0:160
AGATTACTGCAACAGTTCCCCCTGGACCTGGAAAAGTTTCTTGCCTGGCTTACAGAAGCTGAAACAACTGCCAATGTCCTACAGGATGCTACCCGTAAGGAAAGGCTCCTAGAAGACTCCAAGGGAGTAAAAGAGCTGATGAAACAATGGCAAGTAAGTCAGGCATTTCCGCTTTAGCACTCTTGTGGATCCAATTGAACAATTCTCAGCATTTGTACTTGTAACTGACAAGCCAGGGACAAAACAAAGAT
+
BBBBADFFBDFFFGFFGGGGGGGGFHHHHHFFGHHHHHHHFFHFHHHHGHHHFHGDGHFHHFHFHHHHHHHGFHHGGHHHHHHGGHHGGGHHGHGGFGHFHHHFFGHHGFHHHHHFFGH3FGFGCAFEHHHHHGHHHCDGHFHDGGHGFGGHHGHHHHGHHHHHEHHHHFDGGGFHHHHHHHHGHDGGHHHGHFHHHEDBDGHFHGG<=GBGGHFHHHHGFCHBGHC0GHHHGGGGGG?..FBFGGGGGGB
@M05620:45:000000000-G6HP7:1:1101:17287:3993 1:N:0:160
AGATTACTGCAACAGTTCCCCCTGGACCTGGAAAAGTTTCTTGCCTGGCTTACAGAAGCTGAAACAACTGCCAATGTCCTACAGGATGCTACCCGTAAGGAAAGGCTCCTAGAAGACTCCAAGGGAGTAAAAGAGCTGATGAAACAATGGCAAGTAAGTCAGGCATTTCCGCTTTAGCACTCTTGTGGATCCAATTGAACAATTCTCAGCATTTGTACTTGTAACTGACAAGCCAGGGACAAAACAAAGAT
+
BBBCCFFFFFFFGGGGGGGGGGGGHHHHHHHHHHHHHHHHHHHHHHHHHHHHHHHHHHHHHHHHHHHHHHHHHHHHHHHHHHHHHHHHHHHHHHGGGGHHHHHHHHHHGHHHHHHHHHHHHHHGGHGGHHHHHGHHHHHHHHHHHHHHHHHHHGHHHHHHHHHHHHHHHHGGGGGHHHHHHHHHHHHGHHHHHHHHHHHGGHHHHHHHHHHHHHHHHHHHHHHGHHHHHHHHHGFGGGGGGGGGGGGGGGF
@M05620:45:000000000-G6HP7:1:1101:18729:4015 1:N:0:160
CATCCTGACCCTGAAGTACCCCATTGAGCATGGCATCGTCACCAACTGGGACGACATGGAGAAGATCTGGCACCACACCTTCTACAACGAGCTGCGCGTGGCCCCGGAGGAGCACCCAGTGCTGCTGACCGAGGCCCCCCTGAACCCCAAGGCCAACAGAGAGAAGATGACTCAGGTGAGGCTCGGCCGACGCCCGTGCTCCTCCCGTCCTTTCCCCAGTCATTTTCTGCCCGGCTTGATTTCTGACATTA
+
CCCCCFFFFFFFGGGGGGGGGGGHHHHHHHHHHHHHHGHHHGHHHGHHHHHHGGGGGHHHHHGHHHHHHHHHHGHHHGGHHHHHHHHHGGGGGHHGGGGGGGHHGGGGGGGGHGHHGGHHHHHHHHHHHHGGGGGGGGGGGGHHHHGGGGHGHHGGGGGGGGGGGGGGGGGGGGGGGGGGGGEGFFFFFCFFFFFFDFFFFFFFFFFFFFFBFFFFFEFBFFFFFFFFFFFFDDFACFFFFFFFFFFBFF0
@M05620:45:000000000-G6HP7:1:1101:7881:4019 1:N:0:160
TCCTGTACTGGGGAAGCATTTGAATATCCCCCCATGGTGATGGGGACGGAGAACTGCTCCATAAACACAGGCAACGTGCCTAACTTTCCCGGGAAGATGAAGTCAAAGAGCGGTGAGCCAGACAGAATGATCCGATGAGGGGTGCGAAACTATTTGAGGAAAGGAAGCACCTTTTTATTAAATTTACCTTTTAGCAATCGCCATTCCTACCCTAAAGATCGGAAGAGCACACGTCTGAACTCCAGTCACGT
+
BBBCCFFFFFFCGFGGGGGGGGEHHHHHHHGGGGHHGFHGHHHHGGGGGGGGHHHHGHHHHHHHHHGHGHHGHHHGHHHHHHHHHHHHHHGGGECGFHHHHHHHHHHHHHHGGGGGHHHGHCGHHHHHHFHHHHDGGGHHGGCDGGFDGGHGHHHHFGHHGHHHGGHHHHHHHHHGHHHHEGGGGGGGGGGGGFGFGGGGGGGGGGGFFGGGGGGFFFFFFFDADAAFFFFFFFFFEFBBFFFFFFFFFFF
@M05620:45:000000000-G6HP7:1:1101:15355:4028 1:N:0:160
AAACCAAGAAGACATGAGGTCAGCTAGATCGGAAGAGCACACGTCTGAACTCCAGTCACGTCGACGCATCTCGTATGCCGTCTTCTGCTTGAAAAAAAAAAACAAAAACGAGCACTCAACGCTGCCTACCGAGGCCACCCAGAAACCCAAGGCCAACAGAGAGACGAGGACTCAGGTGAGGCGAGACCCAGGCCCGTGCTCCACCCGTCCATTCGCGAGTCCATCACTTCCCACTTTGACTTGCAACACAA
+
BBBBBBBFFFFFGGGGGGGGGGHHHHHHHHHGGGGGHHHHHHGHHHGHHHHHHGHHHFHGGHGGGGGGFCHHGFGGHHHGGGHGHHHHHHHHGFHHEEGFDB/?/00?//?<</<10?10/<..<<1100-<---.<<.;...///.:.CC..;.;..////.:/;----.//00/9//;..-9--9..:.;:99--.;.///:.:-.A..:9//.-;-;BF/;//;///;9/..///////////9....
@M05620:45:000000000-G6HP7:1:1101:8664:4035 1:N:0:160
CATCCTGACCCTGAAGTACCCCATTGAGCATGGCATCGTCACCAACTGGGACGACATGGAGAAGATCTGGCACCACACCTTCTACAACGAGCTGCGCGTGGCCCCGGAGGAGCACCCAGTGCTGCTGACCGAGGCCCCCCTGAACCCCAAGGCCAACAGAGAGAAGATGACTCAGGTGAGGCTCGGCCGACGCCCGGGCTCCTCCCGTCCTTTCCCCAGTCATTTTCTGCCCGGCTTGATTTCTGACATTT
+
AAAAAB@1>FF1AFFFGGGGGG?CGGDA1FHDFEGHGEHHA0DGGAGH0E00AEEEAH01FGHFBA12AFH>@FCCEFGHFHDDFGFF//?E/@1EE>>EEC0GE/<</<EG/FF/CC<1<FDGHFHEBC@CG-<F<-A@@CHHHAAA?A...::C.AFB/9E9CFBFB990999B;/F?.EG.@@----@-9@>@------;9B---;A-BF///--9FF//B/B//99;----9-@:9/9///B/;FF9
@M05620:45:000000000-G6HP7:1:1101:7889:4038 1:N:0:160
TCCTGTACTGGGGAAGCATTTGAATATCCCCCCATGGTGATGGGGACGGAGAACTGCTCCATAAACACAGGCAACGTGCCTAACTTTCCCGGGAAGATGAAGTCAAAGAGCGGTTAGCCAGACAGAATGATCCGATGAGGGGTGCGACACTATTTGAGGAAAGGAAGCACCTTTTTATTAAATTTACCTTTTAGCAATCGCCATTCCTACCCTAAAGATCGGAAGATCACACGTCTGAACTCCAGTCACGT
+
AAAA1FDDDD11ACECGGFGGGDGGHHHHHGGGEFC0FDGG21///A/A///BFFGHFGHGHFHHHGHA0EFGGH/BFFFHHHHGGHGHH???EECFF1BFGBFGHHBFGFE/?/?BBGHH0?F0F1DF1FGHGCA?FGG/CEGE?C-<CCFFGHHH.GGHFC.;:;CCCGHHHH0CHHFGGGG0;CFFGGGGBFBFFG9CFGGFGFFGGGFGGBB/::B--9-9-/;BFBF?F;FAFFBFFFF/BFFFFA
@M05620:45:000000000-G6HP7:1:1101:11532:4137 1:N:0:160
AAACCAAGAAGACATGAGGTCAGCTAGATCGGAAGAGCACACGTCTGAACTCCAGTCACGTCGACGCATCTCGTATGCCGTCTTCTGCTTGAAAAAAAAAAATTTGCAGCATTCTGTTATTTTGTTTGACCGAGTGTCTTGTTGAGAACATATGAAGGACATGATTTTTTCCTGCAACAGGGAAAATAAAGTATCAGTTTTAAAGATTTATTCTTTAATACAGGATCTCAAAGCCAGCTTTAGAAAAAGTA
+
AAAAAAAFFFFFFGFGGGCBFGHCHHHHHHHGCGGHHGFHHHGHHHGHHFGGHHGHHGFGHFECGGGE>/BEG/ECFFEEEEFFD2GBGFFFCBEFEC@<C<01B>2??<01222@>22FFBG1?FCG1?1/--><FFDDHF101<.0<C0000000/<./<<G00:C0-;:C://:CFBE..../;C00CG0;0;C;0FBF00;0CBB0;FB09C00B//B//9;FF/;/9/9;--A/BF/B/999--/9
@M05620:45:000000000-G6HP7:1:1101:22084:4169 1:N:0:160
CATCCTGACCCTGAAGTACCCCATTGAGCATGGCATCGTCACCAACTGGGACGACATGGAGAAGATCTGGCACCACACCTTCTACAACGAGCTGCGCGTGGCCCCGGAGGAGCACCCAGTGCTGCTGACCGAGGCCCCCCTGAACCCCAAGGCCAACAGAGAGAAGATGACTCAGGTGAGGCTCGGCCGACGCCCGTGCTCCTCCCGTCCTTTCCCCAGTCATTTTCTGCCCGGCTTGATTTCTGACATTA
+
BBBBBFFFFFFFFGGGGGGGGGGHHHHHHFFFGHHHHGHHFGHHHGHHGHFHGGGGGHHEHGHHHHFFHHHHHGHHHGGHHHHHH4GGGGGGEHHGGGEGGGHHGGGGGGGGHHHHGGHHHHHHHHHHHHGGGGGFGGGGGGHHHEFFGGHGHHGGFGGGGGGGGGGGGGFGFFGGGBFGFEGGFFEF>=BFFFFCDFFE/FFFFADFFFFFFFFFFFF/FFBFFFFFFFFFFFF-B9;9BFFFFFBFFB9
@M05620:45:000000000-G6HP7:1:1101:15726:4171 1:N:0:160
TACCTGTACTGGGGAAGCATTTGAATATCCCCCCATGGTGATGGGGACGGAGAACTGCTCCATAAACACAGGCAACGTGCCTAACTTTCCCGGGAAGATGAAGTCAAAGAGGTTATTTTGCATCGGTGAGCCAGACAGAATGATCCGATGAGGGGTGCGAAACTATTTGAGGAAAGGAAGCACCTTTTTATTAAATTTACCTTTTAGCAATCGCCATTCCTACCCTAAAGATCGGAAGAGCACACGTCTGA
+
CCCCCFFFFFFFGGGGGGGGGGHHHHHHHHHGGGGHHHGHHHHHHGGGGGGGGHHHHHHHHHHHHHHHHHHHGHHHGHHHHHHHHHHHHHHGGGGGGHHHHHHHHHHHHHHHGHHHHHHHHHHHGDGGGHHHHHHGHHHHHHHHHHHADFHHHGGDGGGGGGGHHHHHHHGHHHHHFHFHHFHHGGGGGGHGGGGGGGHGGHHGGGGGGGGGGGGGGGGGFFFFFFBFFFFFFFFFFFFFFFFFFF;EFFF
@M05620:45:000000000-G6HP7:1:1101:10162:4194 1:N:0:160
TACCTGTACTGGGGAAGCATTTGAATATCCCCCCATGGTGATGGGGACGGAGAACTGCTCCATAAACACAGGCAACGTGCCTAACTTTCCCGGGAAGATGAAGTCAAAGAGCGGTGAGCCAGACAGAATGATCCGATGAGGGGTGCGAAACTATTTGAGGAAAGGAAGCACCTTTTTATTAAATTTACCTTTTAGCAATCGCCATTCCTACCCTAAAGATCGGAAGAGCACACGTCTGAACTCCAGTCACG
+
BABBBFFFFFFFGFFGGGGGGGHHHHHHHHHGGGFHHHHHHHHHHGGGGGGGGHHHHHHHHGHGHHHGHHHHGHGHGHHGHHHHHHHHHHHGGGFGGHHHGHHGHHHHHHHHGC?@FHHHHHHGGHGHHGHGGHHDGDGHHGG.CDCD@CGHHHHHHFGHHGBFHGFHEFFHHHHHH.GGGGFFGGFFBFGGGGGGGFFFGFCDFGGGGGGFFFFBBF/FFF.AAFFFFFFFFFFFFFFFFFFFBFBFFF9
@M05620:45:000000000-G6HP7:1:1101:10143:4195 1:N:0:160
TACCTGTACTGGGGAAGCATTTGAATATCCCCCCATGGTGATGGGGACGGAGAACTGCTCCATAAACACAGGCAACGTGCCTAACTTTCCCGGGAAGATGAAGTCAAAGAGCGGTGAGCCAGACAGAATGATCCGATGAGGGGTGCGCAACTATTTGAGGGAAGGAAGCACCTTTTTATTAAATTTACCTTTTAGCAATCGCCATTCCTACCCTAATGATCGGATGAGCACACGTCTGAACTCCAGTCACG
+
AA>AADDDF3DC1E1AAGGFGDGHHFGF3GHCEGGHFBAG1FGHGFFGEEAAEGFHGFHDFFFHHHHHHAHHGEFHGHHHHHFFGDEHH@@E@EEEFHHH>GF2BFGHHHHHCG/<FCCFGFHFBF<FGHDGHFH/<?1FGCCECGC-<@CEHHGGGDEC.;GGGHHHHHBCGGHHGABGGG0CBBC0FFFFGFB09B09E??ACFF9FGGGFFF-/;;;BA-9-99//9AB?9FFFE/BFFFB9BFFFF9
@M05620:45:000000000-G6HP7:1:1101:23560:4203 1:N:0:160
ATCTCTATCTCCTAAAAACCTGTTTAGATTTGGAGATAGACCTTCAGGTTTTTCATCATTTTCTGCATGAATTATACATTGACCACGTTCCAGCGTGGTCAGTTTGCAGCATTCTGTTATTTTGTTTGACAGAGTGTCTTGTTGAGAACATATGTAGGACATGATTTTTTCCTGCAACAGGGAAAATAAAGTATAAGTTTTAAAGATTTATTCTTTAATAAAGGATCTCAAAGCCAGCTTTAGAAAAAGGA
+
CBCCCFFFFFFFGGGGGGGGGGHHHHHHHHHHHGGHHHHHHHHHHHHHHHHGGHHHHHHHHHHHHHHHHHHHHHHHHGHHHEHHHHGHHHHHHHGGGGHHHHHHHHHHHHHHHHHHHHHHHHHHHHHHGHHHHHHHHHHHHHHHFHHHHHHHHHHHHHHHHHHHHHHHHGHHHHHHHHHHHGGGHFGHGFGGHFHHHGGHHHGGHHHHHHHHHHHHHHHHHFHHHHHHHHHHHGFHHGHHHHHCFHHHGGG
@M05620:45:000000000-G6HP7:1:1101:10146:4213 1:N:0:160
TACCTGTACTGGGGAAGCATTTGAATATCCCCCCATGGTGATGGGGACGGAGAACTGCTCCATAAACACAGGCAACGTGCCTAACTTTCCCGGGAAGATGAAGTCAAAGAGCGGTGAGCCAGACAGAATGATCCGATGAGGGGTGCGAAACTATTTGAGGAAAGGAAGCACCTTTTTATTAAATTTACCTTTTAGCAATCGCCATTCCTACCCTAAAGATCGGAAGAGCACACGTCTGAACTCCAGTCACG
+
CCCCBFFFFFFFGGGGGGGGGGHHHHHGHHHGGGGHHHHHGHHHHGEGGGGGGHHHHHHHHHHHHHHHHHHHGFGHGHHHHHHHHHHHHHHGGGFGEHHHHHHHHHHHHHHHGGBDFHHHFFHGFFGHHHGHHHHDFEFGHGGGGGD.<DGHHHHHHGGHFHHHHHHHHHHHHHHHHCGHGGGGGGGGGGGGGGGGFFFGEEGGGGGGGGGGGGGEFBBFFFDAA.AABFFFFFFFFFFFFFFFFFFFFF.
@M05620:45:000000000-G6HP7:1:1101:23573:4217 1:N:0:160
ATCTCTATCTCCTAAAAACCTGTTTAGATTTGGAGATAGACCTTCAGGTTTTTCATCATTTTCTGCATGAATTATACATTGACCACGTTCCAGCGTGGTCAGTTTGCAGCATTCTGTTATTTTGTTTGACAGAGTGTCTTGTTGAGAACATATGTAGGACATGATTTTTTCCTGCAACAGGGAAAATAAAGTATAAGTTTTAAAGATTTATTCTTTAATAAAGGATCTCAAAGCCAGCTTTAGAAAAAGGA
+
BCCCCFFFFFFFGGGGGGGGGGHHHHHHHHHHHHHHHHHHHHHHHHHHHHHGGHHHHIIHHIIHIHHHHHHHHHHGHHHHHHHHHHGHHHHHHHGGGGHHGHHHHHHHHHHHHHHHHHHHHHHHHHHHHHHHHHHHHHHHHHHHHHHHHHHHHHHHHHHHHHHHHHHHHGHHHHHHHHHHHGGHHHHHHHHHHHHHHFGHHGGHHHHHHGHHHHHHHHHHHFHHHHHHHGHHHHHHHGHHHHHGFHGHGGG
@M05620:45:000000000-G6HP7:1:1101:23132:4233 1:N:0:160
AGATTACTGCAACAGTTCCCCCTGGACCTGGAAAAGTTTCTTGCCTGGCTTACAGAAGCTGAAACAACTGCCAATGTCCTACAGGATGCTACCCGTAAGGAAAGGCTCCTAGAAGACTCCAAGGGAGTAAAAGAGCTGATGAAACAATGGCAAGTAAGTCAGGCATTTCCGCTTTAGCACTCTTGTGGATCCAATTGAACAATTCTCAGCATTTGTACTTGTAACTGACAAGCCAGGGACAAAACAAAGAT
+
BCCCCFFFFFFFGGGGGGGGGGGGHHHHHHHHHHHHHHHHHHHHHGHHHHHHHHHHHHGHHHHHHHHHHHHHFHHHHHHHHHHHHGHHHHHHHHGGGGHHHHHHHHHHGHHHHHHHHHHHHHHGGFGFHFHHHGHHHHGHHHHHHHHHHHHHHGHHHHHHHHHHHHHHHHGGGGGHHGHHHHHHHHHGHHHHGFHHHHHGFGHHHHHHHHHHHHHHHGHHHHHHHHHHGHGHHGGGGGGGGGGGGGGGFGC
@M05620:45:000000000-G6HP7:1:1101:20568:4264 1:N:0:160
AGATTACTGCAACAGTTCCCCCTGGACCTGGAAAAGTTTCTTGCCTGGCTTACAGAAGCTGAAACAACTGCCAATGTCCTACAGGATGCTACCCGTAAGGAAAGGCTCCTAGAAGACTCCAAGGGAGTAAAAGAGCTGATGAAACAATGGCAAGTAAGTCAGGCATTTCCGCTTTAGCACTCTTGTGGATCCAATTGAACAATTCTCAGCATTTGTACTTGTAACTGACAAGCCAGGGACAAAACAAAGAT
+
ABABCFFFFFFFGGGGGGGGGGGGHHHHHHHHHHHHGHHHHHHHHHHHHHHHHHHHHHHHHHHHHHHHHHHHHHHHHHHHHHHHHHHHHHHHHHGGGGHHHHHHHHHHGHHHHHHGHHHHHHHGGHGGHHHHHGHHHHHHHHHHHHHHHHHGHGHHHHHHHHHHHHHHHHGGGGGHHHHHHHHHHFHGHHHHHHHHHGHGFHHHHHHFHHHHHHHHHHHGHHHHHHHGFGHHHGGGGGGGGGGGGGGGGGG
@M05620:45:000000000-G6HP7:1:1101:20552:4273 1:N:0:160
AGATTACTGCAACAGTTCCCCCTGGACCTGGAAAAGTTTCTTGCCTGGCTTACAGAAGCTGAAACAACTGCCAATGTCCTACAGGATGCTACCCGTAAGGAAAGGCTCCTAGAAGACTCCAAGGGAGTAAAAGAGCTGATGAAACAATGGCAAGTAAGTCAGGCATTTCCGCTTTAGCACTCTTGTGGATCCAATTGAACAATTCTCAGCATTTGTACTTGTAACTGACAAGCCAGGGACAAAACAAAGAT
+
ABBBBFFFFFFFGFBBFGGGGGGGHHHHHHHHFHHHFGHHHHHHHHHHGHHHHHHGHHHHHHHFHHFHGHHHHHHFHHHHFHHHGGHHHHHHHHGFGDHHHHHHHHHHGHHHHHHEGHHHFGHGEFGFFGFHGGHHHHGHGHGFGHHHGGHGHGHGFHDHDFGFHHHHHHGGEGGHGHHHHHGHHGGGGCGHFCHHHGHGFFGGHFH<DGFHHGHHHHHHFFHEHHHHGFFGHGGFGGGGFGFFF?EFGGB
@M05620:45:000000000-G6HP7:1:1101:20573:4282 1:N:0:160
AGATTACTGCAACAGTTCCCCCTGGACCTGGAAAAGTTTCTTGCCTGGCTTACAGAAGCTGAAACAACTGCCAATGTCCTACAGGATGCTACCCGTAAGGAAAGGCTCCTAGAAGACTCCAAGGGAGTAAAAGAGCTGATGAAACAATGGCAAGTAAGTCAGGCATTTCCGCTTTAGCACTCTTGTGGATCCAATTGAACAATTCTCAGCATTTGTACTTGTAACTGACAAGCCAGGGACAAAACAAAGAT
+
BBBBBFFFFFFFGGCGGGGGGGGGHHHHHHHHHHHHHFHHHHHGHHHHHHHHHHHHHHHHHHHHHHGHHHHHHHHHHHHHHHHHHGHHHHHHHHGEGGHHHHHHHHHHGHHHHHHHHHHHFHHGGHGGHHFHHGHHHHHHHHHHHHHHHBGFHGGGFHHHHHHHHHHHHHGGGGGHHHGHHHHHHGHGHHHGFGHHGGGFFGGHHHHFGGFHHHHHHHHHFHHGHHHGHHFHGGGEEGGGGGFFGFGGGGG
@M05620:45:000000000-G6HP7:1:1101:20168:4305 1:N:0:160
CATCCTGACCCTGAAGTACCCCATTGAGCATGGCATCGTCACCAACTGGGACGACATGGAGAAGATCTGGCACCACACCTTCTACAACGAGCTGCGCGTGGCCCCGGAGGAGCACCCAGTGCTGCTGACCGAGGCCCCCCTGAACCCCAAGGCCAACAGAGAGAAGATGACTCAGGTGAGGCTCGGCCGACGCCCGTGCTCCTCCCGTCCTTTCCCCAGTCATTTTCTGCCCGGCTTGATTTCTGACATTA
+
BBAAAFFFFFFFGGGGGGGGGGGHHHHHHHGHHHHHGGHHHGHHHGHFHHGHGGGGGGHHHHHHHFHGFFHHHGHHHGFHFHFGHHHHEFEFGGHGGGGGFFHFGGGGGGGGHHHHGGHGGEFHHHHGHGGCCGFEAFGGGGHHHGGGGAHGGHGGGGGGEF?9BFBFGGGGFGGGGGGG.9AFFFEFFFFFFFFF;DFFFFFFFEDADDFFF/9/BF.;FFFFFBBFFFFF.-@D--./99BFFFFBFF/
@M05620:45:000000000-G6HP7:1:1101:20049:4315 1:N:0:160
AGATTACTGCAACAGTTCCCCCTGGACCTGGAAAAGTTTCTTGCCTGGCTTACAGAAGCTGAAACAACTGCCAATGTCCTACAGGATGCTACCCGTAAGGAAAGGCTCCTAGAAGACTCCAAGGGAGTAAAAGAGCTGATGAAACAATGGCAAGTAAGTCAGGCATTTCCGCTTTAGCACTCTTGTGGATCCAATTGAACAATTCTCAGCATTTGTACTTGTAACTGACAAGCCAGGGACAAAACAAAGAT
+
ABABAFFFFFFFGGGGGGGGGGGGHHHHHHHHHHHHFGHHHHHHHHGHHHHHHHHFHHHHHHHHHHHHHHHHHHHHHHHHHHGHGHHHHHHHHHGGGFHHGHGHHHHHGHHHHHHHHHHHHHHGFGGEGHHHHGHHHHGHHGHFHHHHGGGHHGGFHHHHFGHHHGHHHHGGGGGHHHHHHHHHH>GGHCGHHHHHHEHHFGHHHHFDDGFHHHFCGGHGHHHHHBHHEHGGHGGGGGGGGGGFGGGGGGB
@M05620:45:000000000-G6HP7:1:1101:20034:4326 1:N:0:160
AGATTACTGCAACAGTTCCCCCTGGACCTGGAAAAGTTTCTTGCCTGGCTTACAGAAGCTGAAACAACTGCCAATGTCCTACAGGATGCTACCCGTAAGGAAAGGCTCCTAGAAGACTCCAAGGGAGTAAAAGAGCTGATGAAACAATGGCAAGTAAGTCAGGCATTTCCGCTTTAGCACTCTTGTGGATCCAATTGAACAATTCTCAGCATTTGTACTTGTAACTGACAAGCCAGGGACAAAACAAAGAT
+
ABBBBFFFFFFFGGBGGGGGGGGGGHHHHHHHHHHHHHHHHHHHHHHHHHHHHHHHHHHHHHHHHHHHHGHHHGHGHHHHHHGHGFGHHHHHHHGEGFHHFHFHHHHHGGHHHHHHHHHHHHEGDEGGHHHHHGHHHGFHHHGHHHHHGGHHHGGGHHHHHHGGHHHHHHGGGFGHFHGHHHGHHGFGHHHHHHGHHFHFFGBDGHHHGGHHHHHHHHHHFFHHHHHFFHGCCEFFGGGGGGGGFEFGGGF
@M05620:45:000000000-G6HP7:1:1101:15766:4411 1:N:0:160
CATCCTGACCCTGAAGTACCCCATTGAGCATGGCATCGTCACCAACTGGGACGACATGGAGAAGATCTGGCACCACACCTTCTACAACGAGCTGCGCGTGGCCCCGGAGGAGCACCCAGTGCTGCTGACCGAGGCCCCCCTGAACCCCAAGGCCAACAGAGAGAAGATGACTCAGGTGAGGCTCGGCCGACGCCCGTGCTCCTCCCGTCCTTTCCCCAGTCATTTTCTGCCCGGCTTGATTTCTGACATTA
+
CCCCCFFFFFFFGGGGGGGGGGGHHHHHHHHHHHHHHGHHHGHHHGHHHHHHGGGGGHHHHHHHHHHHHHHHHGHHHGGHHHHHHHHHGGGGGHHGGGFGGGHHGGGGGGGGHHHHGGHGHHHHHHHHHHGGGGGGGGGGGGHHHHGGGGHGHHGGGGGGGGGGGGGGGGGGGGGGGGGGGGGGFFFFFFFFFFFF>FFEFFFFFFFEFFFFFFFFFFFFFFFFFFFFFFFFFFFFFFFFFFFFE;:FFF0
@M05620:45:000000000-G6HP7:1:1101:15755:4426 1:N:0:160
CATCCTGACCCTGAAGTACCCCATTGAGCATGGCATCGTCACCAACTGGGACGACATGGAGAAGATCTGGCACCACACCTTCTACAACGAGCTGCGCGTGGCCCCGGAGGAGCACCCAGTGCTGCTGACCGAGGCCCCCCTGAACCCCAAGGCCAACAGAGAGAAGATGACTCAGGTGAGGCTCGGCCGACGCCCGTGCTCCTCCCGTCCTTTCCCCAGTCATTTTCTGCCCGGCTTGATTTCTGACATTA
+
BBABCFFFFFFFGGGGGGGGGGGHHHHHHHHGHHHHHGHHGGHHHGHHGGFHGGGFGHHFHGHHHHHGHGHHHGHHHGGHHHHHHHHHGGGGGHHGGGEGGGHHGGGGGGGGHGHHGGHHHHHHHCGHHHGGGGGGGGGGGGFHHHGGGGHGHHGGGGGGGGGGFGGFFGGGGGGGGGGGFFEGFFFFBFFFFFFFDDDFFFFFFFFFFFFFFFFFFBD:FBBFFFFFFFFF.==DF::BFFFFFFFFFF/
@M05620:45:000000000-G6HP7:1:1101:16486:4430 1:N:0:160
ATCTCTAATCTCCTAAAAACCTGTTTAGATTTGGAGATAGACCTTCAGGTTTTTCATCATTTTCTGCATGAATTATACATTGACCACGTTCCAGCGTGGTCAGTTTGCAGCATTCTGTTATTTTGTTTGACAGAGTGTCTTGTTGAGAACATATGTAGGACATGATTTTTTCCTGCAACAGGGAAAATAAAGTATAAGTTTTAAAGATTTATTCTTTAATAAAGGATCTCAAAGCCAGCTTTAGAAAAAGG
+
CCCCCFFFFFFFGGGGGGGGGGHHHHHHHHHHHHHHHHHHHHHHHHHHHHHHGGHHHHHHHHHHHHHHHHHHHHHHHHHHHHHHHHHGHHHHHHHGGGGHHHHHHHHHHHHHHHHHHHHHHHHHHHHHHHHHHHHHHHHHHHHHHHHEFGHHHHHGHHHHHHHHHHHHHHGHHHHHHHHHHHGGHHHGHHHGFHHHHHHHHHGHHHGHHHHHHHHHHGHHHHHHHHGHHHHHHHFHGHGHHHHHFHHHHGG
@M05620:45:000000000-G6HP7:1:1101:13182:4447 1:N:0:160
AGATTACTGCAACAGTTCCCCCTGGACCTGGAAAAGTTTCTTGCCTGGCTTACAGAAGCTGAAACAACTGCCAATGTCCTACAGGATGCTACCCGTAAGGAAAGGCTCCTAGAAGACTCCAAGGGAGTAAAAGAGCTGATGAAACAATGGCAAGTAAGTCAGGCATTTCCGCTTTAGCACTCTTGTGGATCCAATTGAACAATTCTCAGCATTTGTACTTGTAACTGACAAGCCAGGGACAAAACAAAGAT
+
BCBCDFFFFFFFGGGGGGGGGGGGHHHHHHHHHHHHGHHHHHHHHHHHHHHHHHHHHHHHHHGHHHHHHHHHHHHHHHHHHHHHHHHHHHHHHHGFGGHHHHHHHHHHGHHHHHHHHHHHHGHGGHGGHHHHHGHHHHHHHHHHHHHHHHHHGGHHGHHHHHHHHHHHHHGGGGGHGHHHHHHHHHHGHHHHFHHHHHHHHHHHHHHFHHGHHHHHHFHHHHHHHHHHHHGHHGGGGGGGGGFGGFFGGGF
@M05620:45:000000000-G6HP7:1:1101:16756:4452 1:N:0:160
ATCTCTATCTCCTAAAAACCTGTTTAGATTTGGAGATAGACCTTCAGGTTTTTCATCATTTTCTGCATGAATTATACATTGACCACGTTCCAGCGTGGTCAGTTTGCAGCATTCTGTTATTTTGTTTGACAGAGTGTCTTGTTGAGAACATATGTAGGACATGATTTTTTCCTGCAACAGGGAAAATAAAGTATAAGTTTTAAAGATTTATTCTTTAATAAAGGATCTCAAAGCCAGCTTTAGAAAAAGGA
+
BCCCCFFFFFFFGGGGGGGGGGHHHHHHHHHHHHHHGHHHGGHHHHHHGHHGGHHHHGHHHHHHHHHHHGHHHGHHHGHHHHHHHHGHHHHHHHGFGGHHHHGHHHHHHHHHHHHHHHGHHHHHGHHHGHGHHHHHHHHHHHHHHHFHHHHHHHGHHHHHHHHHHHHHHGHHHHGHHGHHGGEFHHHFHGHFDHHHHGGHHGHFHGHHHHHHHHHHGFHHGFGHGHHHHHHGHHGHHGHHHHHFHGGFDDH
@M05620:45:000000000-G6HP7:1:1101:13200:4454 1:N:0:160
AGATTACTGCAACAGTTCCCCCTGGACCTGGAAAAGTTTCTTGCCTGGCTTACAGAAGCTGAAACAACTGCCAATGTCCTACAGGATGCTACCCGTAAGGAAAGGCTCCTAGAAGACTCCAAGGGAGTAAAAGAGCTGATGAAACAATGGCAAGTAAGTCAGGCATTTCCGCTTTAGCACTCTTGTGGATCCAATTGAACAATTCTCAGCATTTGTACTTGTAACTGACAAGCCAGGGACAAAACAAAGAT
+
AAABCFFFFFFFGGGGGGGGGGGGHHHHHHGHGHHHGHHHHHHHHHHHHHHHHHHHHHHHHHGGHHHHHHHHGGHHHHHHHHGHHGHHHHHHHHGEGGHHHHHHHGHHGHGHHHHHHHHHHFHGGHGGGFHHGGHHHHHHHHHHGHHHHHHHGGGHFHHHHHFHHHHHHHGGGGGHGFFHHHHHHGGGHHHHHHHHHHHHFHHHHHHHHFHHHHHHFFHHHHHHHHHHHCCGHGBFEGGGGGFFFGEFBF:
@M05620:45:000000000-G6HP7:1:1101:16483:4456 1:N:0:160
ATCTCTAATCTCCTAAAAACCTGTTTAGATTTGGAGATAGACCTTCAGGTTTTTCATCATTTTCTGCATGAATTATACATTGACCACGTTCCAGCGTGGTCAGTTTGCAGCATTCTGTTATTTTGTTTGACAGAGTGTCTTGTTGAGAACATATGTAGGACATGATTTTTTCCTGCAACAGGGAAAATAAAGTATAAGTTTTAAAGATTTATTCTTTAATAAAGGATCTCAAAGCCAGCTTTAGAAAAAGG
+
BBCCCFFFFFFFGGGGGGGGGGHHHHHHHHHHHGHHHHHHGHHHHHHHHHHHGGHHHHHHIHIHIHHHHHHHHHHHHHGHHHGHHHHGHHHHHHHGGGGHHHHHHHHHHHHHHHHHHHHHHHHHHHHHHGHHHGHGHHHHHHHHHGHHEBGHHHHHGHHHHGHHHHHHGHGHHHHHHHHHHHGGHHHHHHHHFGHHHHHHHHHHGHHHHHHHGHHHHHGHHGHHGHHHHHGHFHHHFHGHHHHHHHGHHGF
@M05620:45:000000000-G6HP7:1:1101:16769:4467 1:N:0:160
ATCTCTATCTCCTAAAAACCTGTTTAGATTTGGAGATAGACCTTCAGGTTTTTCATCATTTTCTGCATGAATTATACATTGACCACGTTCCAGCGTGGTCAGTTTGCAGCATTCTGTTATTTTGTTTGACAGAGTGTCTTGTTGAGAACATATGTAGGACATGATTTTTTCCTGCAACAGGGAAAATAAAGTATAAGTTTTAAAGATTTATTCTTTAATAAAGGATCTCAAAGCCAGCTTTAGAAAAAGGA
+
AAABBFFFFFFFGGGGGGGGGGFGHFHGGHHHHHHHHGHHHHHHHHHHHHHGGHHHHHHHHHHHHHHHHHHHHHHGHHHHHHHHGHGGHHHHHHGFFGHHHHHHHHHFHHHFHHHHHHHHHHHHHHHHHHGHHHHHHHHHHHHHHHHGHGHHHHHHHHHHHHHHHHHHHGHHHHHHHHGHHGGGHHHHHHHHHHHHHFHHHGGHHHHHHHHHHHHHHHHHHHHHHHHHHGHGHHHHHGHHHHHHFCFFGGF
@M05620:45:000000000-G6HP7:1:1101:13182:4468 1:N:0:160
AGATTACTGCAACAGTTCCCCCTGGACCTGGAAAAGTTTCTTGCCTGGCTTACAGAAGCTGAAACAACTGCCAATGTCCTACAGGATGCTACCCGTAAGGAAAGGCTCCTAGAAGACTCCAAGGGAGTAAAAGAGCTGATGAAACAATGGCAAGTAAGTCAGGCATTTCCGCTTTAGCACTCTTGTGGATCCAATTGAACAATTCTCAGCATTTGTACTTGTAACTGACAAGCCAGGGACAAAACAAAGAT
+
ACBCCFFFFFFFGGGGGGGGGGGGHHHHHHHHGHHHHHHHHHHHHHHHHHHHHHHHHHHHHHHGHHGHHHHHHHHHHHHHHHGHHHHHHHHHHHGGGGHHHHHHHHHHGHHHHGHHHHHHHHHGGGGFHGHHHGHHHHGHHHHGHHGHHHHGHGHHHHHHHHHHGHHHHHGGGGGHGHGHHHHHHHHGHHHHHHHHHGHHHHHHHHHFGHGHHHHHHGHHHHHFHHHHHHGHHGGGGGGGGGGFFGGGGGC
@M05620:45:000000000-G6HP7:1:1101:9973:4490 1:N:0:160
TACCTGTACTGGGGAAGCATTTGAATATCCCCCCATGGTGATGGGGACGGAGAACTGCTCCATAAACACAGGCAACGTGCCTAACTTTCCCGGGAAGATGAAGTCAAAGAGCGGTGAGCCAGACAGAATGATCCGATGAGGGGTGCGCAACTATTTGAGGAAAGGAAGCACCTTTTTATTAAATTTACCTTTTAGCAATCGCCATTCCTACCCTAAAGATCGGAAGAGCACACGTCTGAACTCCAGTCACG
+
ABAAAFFFFFFCGEGGE4FFEEGHHHHHHHCFEEGHFHHFHGFFF?CEGGGGGHHFGHFHFHGGHEHFGHGEFHHHEGECGFFHHFFFFBG>@EEEEFHHHHFFGHFHHHHHGC?BFGGHFAGEHHFHFHHHHHHCACHEHGC<@ED-<@CHHFHFGHGGCGHHGHHHHHHHGHHHG:FFGFGFGGFFFFFGGGEGGFFGGGGDAFFFGGGFFFFBBFFFFF?A9??FFFFFFBFFFFFFFFFFFFFFFF9
@M05620:45:000000000-G6HP7:1:1101:7729:4493 1:N:0:160
ATCTCTATCTCCTAAAAACCTGTTTAGATTTGGAGATAGACCTTCAGGTTTTTCATCATTTTCTGCATGAATTATACATTGACCACGTTCCAGCGTGGTCAGTTTGCAGCATTCTGTTATTTTGTTTGACAGAGTGTCTTGTTGAGAACATATGTAGGACATGATTTTTTCCTGCAACAGGGAAAATAAAGTATAAGTTTTAAAGATTTATTCTTTAATAAAGGATCTCAAAGCCAGCTTTAGAAAAAGGA
+
BBBBBFFFFFFFGGGFGGGGGGHFGHHHGHFHHHHGFHHHGHHHHHHHFGHFGHHHFHHHHHHHGHHGHFHHHGHHFHHHHHHHHHGHHHHHHGGEGGHHFHFEFHHHHHHGHHGHHHFHHHHHFHHHFHGHHHHHHGHHHHHHHHHHHHHHHHGHHHGFGHHHHHHHHCHHHHEGHFHHHGFHHHHHHFGFGHHHHGGGHHHHHHHHHHHHHHHGFFHHHFHHGHHHHHGFHHHHHGHHHFG0CGFHGGH
@M05620:45:000000000-G6HP7:1:1101:19229:4512 1:N:0:160
CATCCTGACCCTGAAGTACCCCATTGAGCATGGCATCGTCACCAACTGGGACGACATGGAGAAGATCTGGCACCACACCTTCTACAACGAGCTGCGCGTGGCCCCGGAGGAGCACCCAGTGCTGCTGACCGAGGCCCCCCTGAACCCCAAGGCCAACAGAGAGAAGATGACTCAGGTGAGGCTCGGCCGACGCCCGTGCTCCTCCCGTCCTTTCCCCAGTCATTTTCTGCCCGGCTTGATTTCTGTCATTA
+
>AABAFDFFCFFGGGGGGGGGFGHGHHHHFFBFGBGHGHHHGHHHGGFFHHHGGGGGFHAFBFFGHHHHHHHHGFHGGGHHHHHHHHHCFGGGHHEEFGGGEHHGGFGGGGGHHHHGAF?FB<GDGHHHHGGGCFGGCGGGEFHHHGEC.C;GH.EGEFFGGDF/;BFGGGGGGGGGGGFEEGG-@ADA>FFFFFA99?.;F/FFEDEFDFFFFBFF..99/BFFFFFF/9..;BFF-9;B/B9////;B/
@M05620:45:000000000-G6HP7:1:1101:7740:4519 1:N:0:160
CATCCTGACCCTGAAGTACCCCATTGAGCATGGCATCGTCACCAACTGGGACGACATGGAGAAGATCTGGCACCACACCTTCTACAACGAGCTGCGCGTGGCCCCGGAGGAGCACCCAGTGCTGCTGACCGAGGCCCCCCTGAACCCCAAGGCCAACAGAGAGAAGATGACTCAGGTGAGGCTCGGCCGACGCCCGGGCTCCTCCCGTCCTTTCCCCAGTCATTTTCTGCCCGGCTTGATTTCTGACATTA
+
>1>AAFFFF>F1GGGFFGGG1CEHHFHHFFHHHHHHFEHHHGFBHGHHHGAGGGE?EBF1FFFHH1FFHEEFG/FGHEAGFHBHHHGEEE>/EEBEEEEEEEF/EE@GGCC?FGHGCA/GEBGHGHCFHHC?@C-..A<<:CB0CCAAAEHEEGFGEEBF//;EFGBGGEFF00BBB/FFFEEF@??A@@@@;@=--9-@AEFF/AAEA-9FB///9B-BBFFFFFFF/BBE?-9>---;;BBBBF/BFF/
@M05620:45:000000000-G6HP7:1:1101:19159:4524 1:N:0:160
CATCCTGACCCTGAAGTACCCCATTGAGCATGGCATCGTCACCAACTGGGACGACATGGAGAAGATCTGGCACCACACCTTCTACAACGAGCTGCGCGTGGCCCCGGAGGAGCACCCAGTGCTGCTGACCGAGGCCCCCCTGAACCCCAAGGCCAACAGAGAGAAGATGACTCAGGTGAGGCTCGGCCGACGCCCGTGCTCCTCCCGTCCTTTCCCCAGTCATTTTCTGCCCGGCTTGATTTCTGACATTA
+
DCDDDFFFFFFFGGGGGGGGGGGHHHHHHHHHHHHHHGHHHGHHHGHHHHHHGGGGGHHHHHHHHHHHHHHHHGHHHGGHHHHHHHHHGGGGGHHGGGGGGGHHGGGGGGGGHHHHGGHHHHHHHHHHHHGGGGGGGGGGGGHHHHGGGGHGHHGGGGGGGGGGGGGGGGGGGGGGGGGGGGGGFFFFFFFFFFFF@DFFFFFFFFFEFFFFFFFFFFFFFFFFFFHFFFFFFFFFFFFFFFFFF;FFFF0
@M05620:45:000000000-G6HP7:1:1101:11703:4530 1:N:0:160
TACCTGTACTGGGGAAGCATTTGAATATCCCCCCATGGTGATGGGGACGGAGAACTGCTCCATAAACACAGGCAACGTGCCTAACTTTCCCGGGAAGATGAAGTCAAAGAGCGGAGGTTATTTTGCATCGGTGAGCCAGACAGAATGATCCGATGAGGGGTGCGAAACTATTTGAGGAAAGGAAGCACCTTTTTATTAAATTTACCTTTTAGCAATCGCCATTCCTACCCTAAAGATCGGAAGAGCACACG
+
DDDDDFFFFFFFGGGGGGGGGGHHHHHHHHHGGGGHHHGGHHHHHGGGGGGGGHHHHHHHHHHHHHHHHHHHGHHHGHHHHHHHHHHHHHHGGGGGGHHHHHHHHHHHHHHHGGGGGEGHHHHHHHHHHGGGGGHHHHHHGHHGHHHHHHHHGGGHHHGGEFGGGGGGHHHHHHGGGGGGGGGGGGGGGGGGGGGGGGGGGGGGGGGGGFFFFFFFFFFFFFFHFFFFFFFFFFFFFFFFFFFFFFFFFE;
@M05620:45:000000000-G6HP7:1:1101:14205:4531 1:N:0:160
ATCTCTATCTCCTAAAAACCTGTTTAGATTTGGAGATAGACCTTCAGGTTTTTCATCATTTTCTGCATGAATTATACATTGACCACGTTCCAGCGTGGTCAGTTTGCAGCATTCTGTTATTTTGTTTGACAGAGTGTCTTGTTGAGAACATATGTAGGACATGATTTTTTCCTGCAACAGGGAAAATAAAGTATAAGTTTTAAAGATTTATTCTTTAATAAAGGATCTCAAAGCCAGCTTTAGAAAAAGGA
+
CCCCDFFFFFFFGGGGGGGGGGHHHHHHHHHHHHHHHHHHHHHHHHHHHHHGGHHHHHIHHHIHHHHHHHHHHGHGHHHHHHHHHHGHHHHHHHGGGGHHHHHHHHHGHHHHHHHHHHHHHHHHHHHHGHHHHHHHHHHHHHHHHHHHHHHHHHHHHHHHHHHHHHHHHGHHHHHHHHHHHGGHHHHHHHHHHHHHHHHHHGGHHHHHHHHHHHHHHHHHHGHHHHHHHGHGHHHHHGHHHHHHHHGHGGH
@M05620:45:000000000-G6HP7:1:1101:19147:4542 1:N:0:160
CATCCTGACCCTGAAGTACCCCATTGAGCATGGCATCGTCACCAACTGGGACGACATGGAGAAGATCTGGCACCACACCTTCTACAACGAGCTGCGCGTGGCCCCGGAGGAGCACCCAGTGCTGCTGACCGAGGCCCCCCTGAACCCCAAGGCCAACAGAGAGAAGATGACTCAGGTGAGGCTCGGCCGACGCCCGTGCTCCTCCCGTCCTTTCCCCAGTCATTTTCTGCCCGGCTTGATTTCTGACATTA
+
BAABBFFFFFFFGGGGGFGGGGGHHHHHHHHHHHHHHGHHHGHHHGHHHHGHGGGGGHHHHGHHHHHHHHHHHGGHHGGHHHHHHHHHGGFGGHHGGGFGGGHHGGGGGGGGHGHHGGHGHFGHHHHHHHGGGGGGGGGGGGHHHHGGGGHGHHGFGGGGGGGGGGGGGGGGGGGGFGGGGGEGFFFFFAFFFFFD:AFFFFFFFFFFDFDFFFFFFFDFFFFFFFFEFFFFFAFFFAAFFFFFFFFFFF/
@M05620:45:000000000-G6HP7:1:1101:18476:4544 1:N:0:160
AGATTACTGCAACAGTTCCCCCTGGACCTGGAAAAGTTTCTTGCCTGGCTTACAGAAGCTGAAACAACTGCCAATGTCCTACAGGATGCTACCCGTAAGGAAAGGCTCCTAGAAGACTCCAAGGGAGTAAAAGAGCTGATGAAACAATGGCAAGTAAGTCAGGCATTTCCGCTTTAGCACTCTTGTGGATCCAATTGAACAATTCTCAGCATTTGTACTTGTAACTGACAAGCCAGGGACAAAACAAAGAT
+
BBACBFFFFFFFGGFFGGGGGGGGHHHHHHHGHHHHGHHHHHHHHHHHHHHGHHHGHHHHHHHHHHHHHHHHGHHHHHHHHHHHHHHHHHHHHHGGGGHGHHHHHHFHGHHHHHHGHHHHHHHGGHGGHHHHHGHHHHGHHHGGHHHHGHHHHGHHGHHHHHFHFHHHHHGGGGGHHHHHHHHHHGHGHHHHHHHHHGGFBCGHHHHHHHHHHHFHHHHHHHHHHHHHHHHHGGGGGGGGGGGGGGGGGGB
@M05620:45:000000000-G6HP7:1:1101:14216:4545 1:N:0:160
ATCTCTATCTCCTAAAAACCTGTTTAGATTTGGAGATAGACCTTCAGGTTTTTCATCATTTTCTGCATGAATTATACATTGACCACGTTCCAGCGTGGTCAGTTTGCAGCATTCTGTTATTTTGTTTGACAGAGTGTCTTGTTGAGAACATATGTAGGACATGATTTTTTCCTGCAACAGGGAAAATAAAGTATAAGTTTTAAAGATTTATTCTTTAATAAAGGATCTCAAAGCCAGCTTTAGAAAAAGGA
+
AABBBFFFFFFFGGGGGGGGGGHHHHHHHFHHFHHGHHHGHHHHHHHHHHHGGHHHHHHGHHHHHHHHHHHHHHHHHHHHHGHHHHGGHHHHHHGEGGHHHHGHHHHHHHGHHHHHHHHHHHHHHHHHGHHHHHHHHHHHHHHHHHGHHHHHHHGHHHGHHHHHHHHHHGHHHHHGHHGHHGGGHHHGHHHGHHHGHFGHHGGHHHHHHGHHHGHHGHHFGFGHHHHHHGHHHHHHHGHHHHHHEGGGFGH
@M05620:45:000000000-G6HP7:1:1101:13210:4589 1:N:0:160
ATCTCTATCTCCTAAAAACCTGTTTAGATTTGGAGATAGACCTTCAGGTTTTTCATCATTTTCTGCATGAATTATACATTGACCACGTTCCAGCGTGGTCAGTTTGCAGCATTCTGTTATTTTGTTTGACAGAGTGTCTTGTTGAGAACATATGTAGGACATGATTTTTTCCTGCAACAGGGAAAATAAAGTATAAGTTTTAAAGATTTATTCTTTAATAAAGGATCTCAAAGCCAGCTTTAGAAAAAGGA
+
BABBBFFFFFFFGGGGGGGGGGGHHHHHHHHHHHHHHHHHHHHHHHGHHHHGGHHHHHHHGHHHHHHHHGHHHGHHHHHHHHHHGHGHHHHHHHGGGGHHGHHHHHHHHHHHHHHHHHHHHHHHHHHHHHHHHHHHHHHHHHHHHHHHHGHHHHHHHHHHHHHFFHHHHGHHHGGHFHHHHGGFHHHHHGHHHHHHHHHHHGEHHGHHHHHHHHHHHFFFGFHHHHHHHFFGHFHGHGFHHHHHFCCFADB
@M05620:45:000000000-G6HP7:1:1101:13230:4593 1:N:0:160
ATCTCTATCTCCTAAAAACCTGTTTAGATTTGGAGATAGACCTTCAGGTTTTTCATCATTTTCTGCATGAATTATACATTGACCACGTTCCAGCGTGGTCAGTTTGCAGCATTCTGTTATTTTGTTTGACAGAGTGTCTTGTTGAGAACATATGTAGGACATGATTTTTTCCTGCAACAGGGAAAATAAAGTATAAGTTTTAAAGATTTATTCTTTAATAAAGGATCTCAAAGCCAGCTTTAGAAAAAGGA
+
AAABBFFFFFFFGGGGGFGGFGEGHFHFEFHGGCHFFHHHHGHHGHGFGHHGGHHHFHHHHHHHHHHHHGHHHGGFHHHFHHHEBGF1FGHHHHGEGGHHFHGHHHHGHHFFGHFFGFGHHFHHGFHGGGHHFHBBGFHHGHHHEHGFHBFEFHHFGFFHFHHGHGHHHGGHHHGFHFCGHGGEAFDFFDGHFGFGHFGFFF1>FBDGG1FGHHHHBDGFFBDGCGFHB0DBGC.:CEGCHFGFFF/;::B
@M05620:45:000000000-G6HP7:1:1101:19475:4606 1:N:0:160
ATCTCTATCTCCTAAAAACCTGTTTAGATTTGGAGATAGACCTTCAGGTTTTTCATCATTTTCTGCATGAATTATCCATTGACCACGTTCCAGCGTGGTCAGTTTGCAGCATTCTGTTATTTTGTTTGACAGAGTGTCTTGTTGAGAACATATGTAGGACATGATTTTTTCCTGCAACAGGGAAAATAAAGTATCAGTTTTAAAGATTTATTCTTTAATAAAGGATCTCAAAGCCAGCTTTAGAAAAAGGA
+
ABABBFBFFFFFFEGGFGGGGABFHHHHHCFF54F4FFF5FHHDGGHGHHHGGHHHHGHHHHHHHHHHH3FHHFG5F5GHFHHB3GGHGGHFHHGGGGHHEFHHHHHHHGHHHHHHHHHHHHHHHHHHGGHHHHHHHHHHHFGC43FHGFHHHHHHGEDGGGF1DGFGHGFHHEGC<GGGA/CFECG1FF<GFH1<FDGGF<<<F<GHDGHHHHHGHEG0=DGB/<CF00=G0;./CEGHGCFHFBGFC./
@M05620:45:000000000-G6HP7:1:1101:13214:4607 1:N:0:160
ATCTCTATCTCCTAAAAACCTGTTTAGATTTGGAGATAGACCTTCAGGTTTTTCATCATTTTCTGCATGAATTATACATTGACCACGTTCCAGCGTGGTCAGTTTGCAGCATTCTGTTATTTTGTTTGACAGAGTGTCTTGTTGAGAACATATGTAGGACATGATTTTTTCCTGCAACAGGGAAAATAAAGTATAAGTTTTAAAGATTTATTCTTTAATAAAGGATCTCAAAGCCAGCTTTAGAAAAAGGA
+
AABCCFFFFFFFGGGGGGGGGGHHHHHHHHHHHGHHHHHHHHHHHHHHHHHGGHHHHGHHHHIHHHGHHGHHHGHGHHHHHGHHHHGHHHHHHHGEGGHHFHHHHHHHHHHHHHHHHHHHHHHHHHHHGHGHHHHHHHHHHHHHGHGHHHHHHHHHHHHHHHHGHHHHHGHHHHGHGHGHHGGGHHHGGBHGFHHHHFGHHGGGHGHHHGHHHHHHGFHGHHHHHHHGHHHGHFHHHGGHGHHGGFHFGGF
@M05620:45:000000000-G6HP7:1:1101:16675:4609 1:N:0:160
CATCCTGACCCTGAAGTACCCCATTGAGCATGGCATCGTCACCAACTGGGACGACATGGAGAAGATCTGGCACCACACCTTCTACAACGAGCTGCGCGTGGCCCCGGAGGAGCACCCAGTGCTGCTGACCGAGGCCCCCCTGAACCCCAAGGCCAACAGAGAGAAGATGACTCAGGTGAGGCTCGGCCGACGCCCGTGCTCCTCCCGTCCTTTCCCCAGTCATTTTCTGCCCGGCTTGATTTCTGACATTA
+
BBBBBFFFFFFFGGGGGGGGGGGHHHHHHHHHHHHHHGHHHGHHHGHHHHHHGGGGGHHHHHHHHHHHHHHHHGHHHGGHHHHHHHHHGGGGGHHGGGEGEGFHGGGGGGGGHHHHGGHGHHHHHHGHHHGGGGGGGGGGGGHHHHGGGGHGHHGGGGGGGGGGGGFFFGFGGGGGGGGGGGGGFFFFFF;FFFFF@D?EFFFFFFF;;AAFFFFFFFFFFFFFFFFFFBFFFB@=AFFFFFFFFFFFFF/
@M05620:45:000000000-G6HP7:1:1101:16653:4609 1:N:0:160
CATCCTGACCCTGAAGTACCCCATTGAGCATGGCATCGTCACCAACTGGGACGACATGGAGAAGATCTGGCACCACACCTTCTACAACGAGCTGCGCGTGGCCCCGGAGGAGCACCCAGTGCTGCTGACCGAGGCCCCCCTGAACCCCAAGGCCAACAGAGAGAAGATGACTCAGGTGAGGCTCGGCCGACGCCCGTGCTCCTCCCGTCCTTTCCCCAGTCATTTTCTGCCCGGCTTGATTTCTGACATTA
+
BCCCCFFFFFFFGGGGGGGGGGGHHHHHHHHHHHHHHGHHHGHHHGHGHHHHGGGGGHHHHHHHHHHHHHHGHGHHHGGHHHHHHHFHGGGGGHHGGGGGGGHHGGGGGGGGHHHHGGHHHHHHHHHHHHGGGGGGGGGGGGHHHHGGGGHGHHEEGGGGGGGGGGGGGGGGGGGGGGGGGGGGFFFFFFFFFFFF;ADEFFFFFFFADDDFFFFFFFFFFBFEFFFFFFFFDFAFDF.FFFFFFBFFFF/
@M05620:45:000000000-G6HP7:1:1101:23041:4609 1:N:0:160
CATCCTGACCCTGAAGTACCCCATTGAGCATGGCATCGTCACCAACTGGGACGACATGGAGAAGATCTGGCACCACACCTTCTACAACGAGCTGCGCGTGGCCCCGGAGGAGCACCCAGTGCTGCTGACCGAGGCCCCCCTGAACCCCAAGGCCAACAGAGAGAAGATGACTCAGGTGAGGCTCGGCCGACGCCCGTGCTCCTCCCGTCCTTTCCCCAGTCATTTTCTGCCCGGCTTGATTTCTGACATTA
+
AABBBFBFFFFFFGGGGGGGGGGHHHGHHBHHHHHHHGHHHGHFHGHHFEFHGGGGGHGCHHHHFGHHHEHHHGHHHGGHHHHGHHGHGGFGFHHGGGGGGGHHGGGCCGDGHHHGGFHHHHHHFFGFFHGCCGGGGGGGGG/GHEGGGDHGHHGFGEGGGGGGFFFFFFGGGGGGFGFFFEFGFCEA--@FFFFC;AFEFBFFFFA.;AD9FFFFFFFFFFFFEFFFF/BAFDA;AFFFFFFFF/;9FF/
@M05620:45:000000000-G6HP7:1:1101:19463:4623 1:N:0:160
ATCTCTATCTCCTAAAAACCTGTTTAGATTTGGAGATAGACCTTCAGGTTTTTCATCATTTTCTGCATGAATTATACATTGACCACGTTCCAGCGTGGTCAGTTTGCAGCATTCTGTTATTTTGTTTGACAGAGTGTCTTGTTGAGAACATATGTAGGACATGATTTTTTCCTGCAACAGGGAAAATAAAGTATAAGTTTTAAAGATTTATTCTTTAATAAAGGATCTCAAAGCCAGCTTTAGAAAAAGGA
+
CCCCCFFFFFFFGGGGGGGGGGHHHHHHHHHHHHHHHHHHHHHHHHHHHHHGGHHHHIIHHHHIIHHHHHHHHHHHHHHHHHHHHHGHHHHHHHGGGGHHHHHHHHHHHHHHHHHHHHHHHHHHHHHHHHHHHHHHHHHHHHHHHHHHHHHHHHHHHHHHHHHHHHHHHGHHHHHHHHHHHGGHHHHHHHHHHHHHHHHHHHHHHHHHHHHHHHHHHHHHHHHHHHHHHHHHHHHHHGHHHHHHGGHHGGH
@M05620:45:000000000-G6HP7:1:1101:16665:4624 1:N:0:160
CATCCTGACCCTGAAGTACCCCATTGAGCATGGCATCGTCACCAACTGGGACGACATGGAGAAGATCTGGCACCACACCTTCTACAACGAGCTGCGCGTGGCCCCGGAGGAGCACCCAGTGCTGCTGACCGAGGCCCCCCTGAACCCCAAGGCCAACAGAGAGAAGATGACTCAGGTGAGGCTCGGCCGACGCCCGTGCTCCTCCCGTCCTTTCCCCAGTCATTTTCTGCCCGGCTTGATTTCTGACATTA
+
CBCCDFFFFFFFGGGGGGGGGGGHHHHHHHHHHHHHHGHHGGHHHGHHHHHHGGGGGHHHHHHHHHHHHHHHHGHHHGGHHHHHHHHHGGGGGHHGGGGGGGHHGGGGGGGGHHHHGGHGHHHHHHHHHHGGGGGGGGGGGGHHHHGGGGHGHHGGGGGGGGGGGGGFGGGGGGGGGGGGGGGGFFFFFFFFFFFFCFFFFFFFFFFFFFFFFFFFFFFFFFFFFFFFFFFFFFFFFFFFFFFFFFFFFF0
@M05620:45:000000000-G6HP7:1:1101:23048:4625 1:N:0:160
CATCCTGACCCTGAAGTACCCCATTGAGCATGGCATCGTCACCAACTGGGACGACATGGAGAAGATCTGGCACCACACCTTCTACAACGAGCTGCGCGTGGCCCCGGAGGAGCACCCAGTGCTGCTGACCGAGGCCCCCCTGAACCCCAAGGCCAACAGAGAGAAGATGACTCAGGTGAGGCTCGGCCGACGCCCGTGCTCCTCCCGTCCTTTCCCCAGTCATTTTCTGCCCGGCTTGATTTCTGACATTT
+
CCDDDFFFFFFFGGGGGGGGGGGHHHHHHHHHHHHHHGHHHGHHHGHHHHHHGGGGGHHHHHHHHHHHHHHHHGHHHGGHHHHHHHHHGGGGGHHGGGGGGGHHGGGGGGGGHGHHGGHGHHHHHHHHHHGGGGGGGGGGGGHHHHGGGGHGHHGGGGGGGGGGGGGGGGGGGGGGGGGGGGGGFFFFCFFFFFFFFFFFFFFFFFFEFFFFFFFFFFFFFFFFFFHFHFFFFFFFFFFFFFFFFEFFFF0
@M05620:45:000000000-G6HP7:1:1101:19481:4628 1:N:0:160
ATCTCTATCTCCTAAAAACCTGTTTAGATTTGGAGATAGACCTTCAGGTTTTTCATCATTTTCTGCATGAATTATACATTGACCACGTTCCAGCGTGGTCAGTTTGCAGCATTCTGTTATTTTGTTTGACAGAGTGTCTTGTTGAGAACATATGTAGGACATGATTTTTTCCTGCAACAGGGAAAATAAAGTATAAGTTTTAAAGATTTATTCTTTAATAAAGGATCTCAAAGCCAGCTTTAGAAAAAGGA
+
ABCBCFFFFFFFGGGGGGGGGGHHHHHHHHHHHHHGHHHHHHHHHHHHHHHGGHHHHHIHHHHIHHFHHHHHHHHHHHHHHHHHHHGHHHHHHHGGGGHHHHHHHHHHHHHHHHHHHHHHHHHHHHHHHHHHHHGHHHHHHHHHHHHHHHHHHHHHHGHHHHHHHHHHHGHHHHHHHHHHHGGFHFGHGFHHHHHGHHHHHHHHHHHHHHHHHHHHHHHHHHHHHHGHHHHHHHHHHGGHHHHFFHHFGGF
@M05620:45:000000000-G6HP7:1:1101:19451:4639 1:N:0:160
ATCTCTATCTCCTAAAAACCTGTTTAGATTTGGAGATAGACCTTCAGGTTTTTCATCATTTTCTGCATGAATTATACATTGACCACGTTCCAGCGTGGTCAGTTTGCAGCATTCTGTTATTTTGTTTGACAGAGTGTCTTGTTGAGAACATATGTAGGACATGATTTTTTCCTGCAACAGGGAAAATAAAGTATAAGTTTTAAAGATTTATTCTTTAATAAAGGATCTCAAAGCCAGCTTTAGAAAAAGGA
+
BBBBBFFFFFFFGGGGGGGGGGGHHHHHHHHHHHHHHHHHGHHHHHHHHHHGGHHHHGHHHHHHHHHHHHHHHHHHHHHHHGHHHHGHHHHHGHGFGGHHGHGHHHHHHHGHHHGHHHHHHHHHEHHHHHGHHHHHHHHHHHHHHHHFHHHHHHHHHHHHGHHHHHHHHGHHHHHHHHHGHFFFHHHFFFH@GHHHHGHHHGHHHHGHHHHHHHHHGGHHHFGHHHHHHHHHGHHHHGFHHHHEFGEHGGH
@M05620:45:000000000-G6HP7:1:1101:17773:4678 1:N:0:160
ATCTCTATCTCCTAAAAACCTGTTTAGATTTGGAGATAGACCTTCAGGTTTTTCATCATTTTCTGCATGAATTATACATTGACCACGTTCCAGCGTGGTCAGTTTGCAGCATTCTGTTATTTTGTTTGACAGAGTGTCTTGTTGAGAACATATGTAGGACATGATTTTTTCCTGCAACAGGGAAAATAAAGTATAAGTTTTAAAGATTTATTCTTTAATATAGGATCTCAAAGCCAGCTTTAGAAAAAGGA
+
BCCCCFFFFFFFGGGGGGGGGGHHHHHHHHHHHHHHHHHHHHHHHHHHGHHGGHHHHFHHHHHHHHHHHHHHHHHHHHHHHHHHHHGHHHHHHHGFGGGHHHHHHHHHHHHHHHHHHHHHHHHHHHHHHHHHHHHHHHHHHHHHHHGHHHHHHHHHHHHHHHHHHHHHHGHHHHHHHHHHHGGGHHHFHFHHDGHHHHHHHGHHHHHHHHHHHHHHHGHGHHGHHHHHHHHGHHHHHGHHHGHFGHHHGGH
@M05620:45:000000000-G6HP7:1:1101:17788:4689 1:N:0:160
ATCTCTATCTCCTAAAAACCTGTTTAGATGTGGGGATAGACCTTCAGGTTTTTCATCATTTTCTGCATGAATTATACATTGACCACGTTCCAGCGTGGTCAGTTTGCAGCATTCTGTTATTTTGTTTGACAGAGTGTCTTGTTGAGAACATATGTAGGACATGATTTTTTCCTGCAACAGGGAAAATAAAGTATAAGTTTTAAAGATTTATTCTTTAATATAGGATCTCAAAGCCAGCTTTAGAAAAAGGA
+
AAAAAFFFFFFFGGFGFF1A1B1B3DGB33DFG00A0B1BA1BB1BF1D11//02DBE22FBH1F1E1F1122D2DGHH2A1AABFEFC0FGEBEEGCHGBG2B2B@FGEEFGHHHHHHHHHHHHHHHHHGHHHGHHHHHHHHHHHGHHGHHHHGHHHHHHHHHHHHHHGHHHHHHHHHHHGGGHHHGHHHHHHGHHFGHFGHGHHHHHGHHHHHHHGHHHHHHHHHHHGHHHHGHHGFHHHHGGHGGGGG
@M05620:45:000000000-G6HP7:1:1101:8585:4699 1:N:0:160
CATCCTGACCCTGAAGTACCCCATTGAGCATGGCATCGTCACCAACTGGGACGACATGGAGAAGATCTGGCACCACACCTTCTACAACGAGCTGCGCGTGGCCCCGGAGGAGCACCCAGTGCTGCTGACCGAGGCCCCCCTGAACCCCAAGGCCAACAGAGAGAAGATGACTCAGGTGAGGCTCGGCCGACGCCCGTGCTCCTCCCGTCCTTTCCCCAGTCATCTTCTGACCGGCTTGCTTTCTGACATTC
+
A?A>3BDDBFFFFGFGGFGGGGGFHFDD4FHFGFHHGEHHDAFHHGHHEHA2AEEEFH23GHHGFDGDEFHF3?CEEGGHFHB@FFDF>1AEE@@E/>>EE@?EE@CD/>EG/GF<EF/<<BGHHHHHFG?CCCGA<@@C@CHHGC:AAA:.:GEG.ABFGF.EFF/9BFFGB00F;9;A9.CABB9A>-;B9;;B-.;.9/BF/E?.;9AFF//;BBA:FFB/;BBBB//B-9-@9B./9////9//9B/
@M05620:45:000000000-G6HP7:1:1101:8236:4703 1:N:0:160
TACCTGTACTGGGGAAGCATTTGAATATCCCCCCATGGTGATGGGGACGGAGAACTGCTCCATAAACACAGGCAACGTGCCTAACTTTCCCGGGAAGATGAAGTCAAAGAGCGACCACAGCTCTTCGGAGGTTATTTTGCATCGGTGAGCCAGACAGAATGATCCGATGAGGGGTGCGAAACTATTTGAGGAAAGGAAGCACCTTTTTATTAAATTTACCTTTTAGCAATCGCCATTCCTACCCTAAAGAT
+
ABABAFFFFFBFGGGGGGGGFFHFHHGHFDAAEECCECGHHHGHEGFGGGGGEHHFGFHHFFGHGBHGHHHEEHGHCGFHHFHGHHBGHFFECC?EA?GF4DFHGGHHGHFCEFD@BGHHHHHHHHHGGGGCHHHHHHHHGHHGGGGGG>FGHGGHHHHHHHHHHHCEGHHGGG;A;B9D?AFFFGGGFEG:BFCFFFGGGGFFFFFFFFFFFBFFFFFBFFFFFFFB;F;EEDFEFBFFFF;ABFFFFFF
@M05620:45:000000000-G6HP7:1:1101:16532:4706 1:N:0:160
TACCTGTACTGGGGAAGCATTTGAATATCCCCCCATGGTGATGGGGACGGAGAACTGCTCCATAAACACAGGCAACGTGCCTAACTTTCCCGGGAAGATGAAGTCAAAGAGCGACCACAGCTCTTCGGGGGTTATTTTCCACCGGGGAGCCGACAGAAATGATCCATTGAGGGGTCCGAAACTATTTAGGGAAAGAAGCAACTTTTTTATTAATTTAACCTTTTCGCAACCGCCTTTCCTCCCCAAAGGAT
+
BBBBBFFFFFFFGGGGGGGGGGHHFHHHGHHGGGGHHHHHHHHHGGFEGGGGGHHHHHHGHHHHHHHHHHHH1?GHFHHHHHEFHHHHHHHGGGGGD0FGBDDHHFHHGHHHGCGGCHHHHHHHF>G//>->-.<DG00000.<----:;.-----/;/0000;000990=/.-...-;.--//;F///;9FF.;/;////;/BBFF-.;/BFBFF//;/;BF//-.9.-.-9-.;/;///;E..../../
@M05620:45:000000000-G6HP7:1:1101:8247:4718 1:N:0:160
TACCTGTACTGGGGAAGCATTTGAATATCCCCCCATGGTGATGGGGACGGAGAACTGCTCCATAAACACAGGCAACGTGCCTAACTTTCCCGGGAAGATGAAGTCAAAGAGCGACCACAGCTCTTCGGAGGTTATTTTGCATCGGTGAGCCAGACAGAATGATCCGATGAGGGGTGCGAAACTATTTGAGGAAAGGAAGCACCTTTTTATTAAATTTACCTTTTAGCAATCGCCATTCCTACCCTAAAGAT
+
CCCCCFFFFFFFGGGGGGGGGGHHHHHHHHHGGGGHHHGHHHHHHGGGGGGGGHHHHHHHHHHHHHHHHHHHGHHHGHHHHHHHHHHHH3GFGGGGGHHHHGHHHHHHHHHHGGGGGHHHHHHHHHHGGGGEHGHHHHHHGHHGGGGGHHHHHHGHHHHHHHHHHHGGGHHHGGEEEGDGGGGGGGHHGGGFFGGFFGGGGGFFFFFFFFFFFFFFFFFFFFFFFFFBBBBEFFFFFFFFFFFFFFFFFFF
@M05620:45:000000000-G6HP7:1:1101:8587:4718 1:N:0:160
CATCCTGACCCTGAAGTACCCCATTGAGCATGGCATCGTCACCAACTGGGACGACATGGAGAAGATCTGGCACCACACCTTCTACAACGAGCTGCGCGTGGCCCCGGAGGAGCACCCAGTGCTGCTGACCGAGGCCCCCCTGAACCCCAAGGCCAACAGAGAGAAGATGACTCAGGTGAGGCTCGGCCGACGCCCGTGCTCCTCCCGTCCTTTCCCCAGTCATTTTCTGCCCGGCTTGATTTCTGACATTA
+
BBCCCFFFFFFFGGGGGFGGGGGHHHHHHHHHHHHHHGHHGGHHHGHHHHGHGGGGGHHHHHHHGHHHHHHHHGHHHGGHHHHHHHHHGGGGGHHGGGGGGGHHGGGGGGGGHHHHGGHGHHHHHHHHHHGGGGGGGGGGGGHHHHGGGGHGHHGGGGGGGGGGGGGFGGGGGGGGFFGGGGGGFFFFFFFFFFFFBDDFFFFFFFFFFFFFFFFFFFFFFFFFFFFFFFFFDFFFFF:FFFFFFFFFFF0
@M05620:45:000000000-G6HP7:1:1101:16539:4730 1:N:0:160
TACCTGTACTGGGGAAGCATTTGAATATCCCCCCATGGTGATGGGGACGGAGAACTGCTCCATAAACACAGGCAACGTGCCTAACTTTCCCGGGAAGATGAAGTCAAAGAGCGACCACAGCTCTTCGGAGGTTATTTTGCATCGGTGAGCCAGACAGAATGATCCGATGAGGGGTGCGAAACTATTTGAGGAAAGGAAGCACCTTTTTATTAAATTTACCTTTTAGCAATCGCCATTCCTACCCTAAAGAT
+
AABCCFFFFFFFGGGGGGGGGGHHHHHHHHHGGGGHHHGHGHHHHGGGGGGGGHHHHHHHHHHHHGHHHHHHGHHHGHHHHHHHHHHHHHHGGGGGGGHHGHHHHHHHHHHHGGGGGHHHHHHHHHHGGGGCHHHHHHHHFGHGGGGGGGHHHGGHHGHHHHHHHHGGGHHGGG;CFGDGGGGGGGGGGGGFGGGGGFGFFFFFFFFFFFFFFFFFFBFFFFFFFFFFFBFFFFFFFFFFBF;FFFFFFFB
@M05620:45:000000000-G6HP7:1:1101:20244:4739 1:N:0:160
ATCTCTATCTCCTAAAAACCTGTTTAGATTTGGAGATAGACCTTCAGGTTTTTCATCATTTTCTGCATGAATTATACATTGACCACGTTCCAGCGTGGTCAGTTTGCAGCATTCTGTTATTTTGTTTGACAGAGTGTCTTGTTGAGAACATATGTAGGACATGATTTTTTCCTGCAACAGGGAAAATAAAGTATAAGTTTTAAAGATTTATTCTTTAATAAAGGATCTCAAAGCCAGCTTTAGAAAAAGGA
+
BBBBBFFFFFFFGGGGGGGGGGHHHHHHHHGHFHHGHHHHHHHHHHHHHHHGGHHHHHHHHHHHHHHGHGHHHHHHHHHHHHHHHHGHHHHHGHGFGGHHHHGHHHHHHHHHHHHHHHHHHHHHFHHHHHHHHHHHHHHHHHHHHHHHHHHHHHGHHHGHFHHHHGHHGFHHHHGGHHHHHGFGGGGGHFGFGHHHHHHHHHHHHHHHHHGHHHHHHHHHGFHHHHHHFHHGHHHHHGHHHFHBGHHHGGH
@M05620:45:000000000-G6HP7:1:1101:12452:4800 1:N:0:160
AGATTACTGCAACAGTTCCCCCTGGACCTGGAAAAGTTTCTTGCCTGGCTTACAGAAGCTGAAACAACTGCCAATGTCCTACAGGATGCTACCCGTAAGGAAAGGCTCCTAGAAGACTCCAAGGGAGTAAAAGAGCTGATGAAACAATGGCAAGTAAGTCAGGCATTTCCGCTTTAGCACTCTTGTGGATCCAATTGAACAATTCTCAGCATTTGTACTTGTAACTGACAAGCCAGGGACAAAACAAAGAT
+
BCCCCFFFFFFFGGGGGGGGGGGGHHHHHHHHHHHHGHHHHHHHHHHHHHHHHHHHHGHHHHHHHHHHHHHHHHHHHHHHHHHHHHHHHHHHHHGFGGHHHHHHHHHHGHHHHHHHHHHHHHHGGHGGHHHHHGHHHHHHHHHHHHHHHHHHHGHHHHHHHHHHHHHHHHGGGGGHHHHHHHHHHHHGHHHHGHHHHHGGHHHHHHGFHHGHHHHHHHHHHHHHHHHHHGGHHGGGGGGGGGGGGGGGGGF
@M05620:45:000000000-G6HP7:1:1101:13167:4801 1:N:0:160
TACCTGTACTGGGGAAGCATTTGAATATCCCCCCATGGTGATGGGGACGGAGAACTGCTCCATAAACACAGGCAACGTGCCTAACTTTCCCGGGAAGATGAAGTCAAAGAGGTTATTTTCCATCGGTGAGCCAGACAGAATGATCCGATGAGGGGTGCGAAACTATTTGAGGAAAGGAAGCACCTTTTTATTAAATTTACCTTTTAGCAATCGCCATTCCTACCCTAAAGATCGGAAGAGCACACGTCTGA
+
BBCCCFFFFFFFGGGEGGGGGGHHGGHHHHHGGGGHHHFGHHHHHGGGGGGGGHHHHHHHHFHGGHHHHHHHGHGHGHHHHHHHHHHHHHHGGGGGGGHHHFHHHHHHHHHHFGHHHHHHHDHHGGFGGHHHHHGGHHFFHHGHHHHGGGGHHGG<CFGGGCGHGHHHHHGHEFHHFHHHHFHHGGGGGGGGGGGGGGGGFFGGGGGFFGGGGGGGGGGGFFFAFFFFFFFFFFFFFFFFFFFFFD9AFFF
@M05620:45:000000000-G6HP7:1:1101:11232:4803 1:N:0:160
CATCCTGACCCTGAAGTACCCCATTGAGCATGGCATCGTCACCAACTGGGACGACATGGAGAAGATCTGGCACCACACCTTCTACAACGAGCTGCGCGTGGCCCCGGAGGAGCACCCAGTGCTGCTGACCGAGGCCCCCCTGAACCCCAAGGCCAACAGAGAGAAGATGACTCAGGTGAGGCTCGGCCGACGCCCGTGCTCCTCCCGTCCTTTCCCCAGTCATTTTCTGCCCGGCTTGATTTCTGACATTA
+
AAAABFFFFFFFGGGGGGGGGGGHHGHHHFHHHHHHHEGHHGHHHGHHHHHHGGGGGHHHHHHHGFHHHHHHHGHHHGGHHHHGHHHHGGGGGHGGGGEE?CHHGGGGFGGGHHHGGGHGGHHHHHHHHHGGGGGGGDFFGGGHFHGDC?GFHHGGGGGGGGGEBFFGGGGGGGGGGFGGGGGGFFEF@@@CAFFCBDFFFFFFFEA;AA:BFFFFFFFFFFFBFFFFFEFF.BD;D9?;9B/9FFFFFF/
@M05620:45:000000000-G6HP7:1:1101:12461:4820 1:N:0:160
AGATTACTGCAACAGTTCCCCCTGGACCTGGAAAAGTTTCTTGCCTGGCTTACAGAAGCTGAAACAACTGCCAATGTCCTACAGGATGCTACCCGTAAGGAAAGGCTCCTAGAAGACTCCAAGGGAGTAAAAGAGCTGATGAAACAATGGCAAGTAAGTCAGGCATTTCCGCTTTAGCACTCTTGTGGATCCAATTGAACAATTCTCAGCATTTGTACTTGTAACTGACAAGCCAGGGACAAAACAAAGAT
+
AAAABFFFFFFFGGGGGGGGGGGGHHHGHHHHGHHHGHHHHHHHGHHHHHHHHGFFHHHHHGGHHHFHHHHHHHHHHHHHHHFHHHHHHHHHHHGGGGHHHHHFHHHHGHHHHHHHHHHHGHHGGGGGHHHHHGHHHHGHHHHFHHHHHHHGHGGHGHHHHHHHFHHHHHGGGGGHHHHHHHGHHFGGHHHHFHHHHGHFFFHHHGHFGHGHHGGHHHHHHHHFHHFHHHHEHGFGGGGGGGFFFEEFFG0
@M05620:45:000000000-G6HP7:1:1101:11229:4821 1:N:0:160
CATCCTGACCCTGAAGTACCCCATTGAGCATGGCATCGTCACCAACTGGGACGACATGGAGAAGATCTGGCACCACACCTTCTACAACGAGCTGCGCGTGGCCCCGGAGGAGCACCCAGTGCTGCTGACCGAGGCCCCCCTGAACCCCAAGGCCAACAGAGAGAAGATGACTCAGGTGAGGCTCGGCCGACGCCCGTGCTCCTCCCGTCCTTTCCCCAGTCATTTTCTGCCCGGCTTGATTTCTGACATTA
+
BBCCCFFFFFFFGGGGGGGGGGGHHHHHHHHHHHHHHGHHHGHHHGHHHHHHGGGGGHHHHHHHHHHHHHHHHGHHHGGHHHHHHHHHGGGGGHHGGGGGGGHHGGGGGGGGHHHHGGHGHHHHHHHHHHGGGGGGGGGGGGHHHHGGGGHGHHGGGGGGGGGGGGGGGGGGGGGGGGGGGGGGFFFFFFFFFFFFBFFFFFFFFFFEFFFFFFFFFFFFFFFFFFFFFFFFFFFFFFFFFFFFFFFFFF9
@M05620:45:000000000-G6HP7:1:1101:10610:4822 1:N:0:160
CATCCTGACCCTGAAGTACCCGGCTTGATTTCGACATTAGATCGGAAGAGCACACGTCTGAACTCCAGTCACGTCGACGCATCTCGTATGCCGTCTTCTGCTTGAAAAAAAAAAAACTCCAAATGAGTACAAGAGCTGATTCCACACTGGCCAGTAATTACGTCATTTCCGCTTTATCCCTCTTGAGAATCCAATTCAACACTTCTCAGCATTTGTACTTCTAACTGACCCCCCATAGCCCCAACCCCTAT
+
BAAABFFFFFFFGGGGGGGGGGGGGGGHHHHHHGGGGHGHFHHHGGFGGHHHHGHGFHFGHHHHHHHHHHHHGFHGGGGGGE/GHHGFFFHHGEFHFFHHHHHGGHGHA@DGGB<</11<<F11<F<<=1=1><>F0/D<000D0<.<</C./.:0:0:00::...;0<G..:.:009990//0009.0;00=F0000090.099::9///:9;/////9////:B//:/9.-9-./////9...;::.:9
@M05620:45:000000000-G6HP7:1:1101:19620:4825 1:N:0:160
ATCTCTATCTCCTAAAAACCTGTTTAGATTTGGAGATAGACCTTCAGGTTTTTCATCATTTTCTGCATGAATTATACATTGACCACGTTCCAGCGTGGTCAGTTTGCAGCATTCTGTTATTTTGTTTGACAGAGTGTCTTGTTGAGAACATATGTAGGACATGATTTTTTCCTGCAACAGGGAAAATAAAGTATAAGTTTTAAAGATTTATTCTTTAATAAAGGATCTCAAAGCCAGCTTTAGAAAAAGGA
+
CDDCDFFFFFFFGGGGGGGGGGHHHHHHHHHHHHHHHHHHHHHHHHHHHHHGGHHHHIIHHIIIHHHHHHHHHHHHHHHHHHHHHHGHHHHHHHGGGGHHHHHHHHHHHHHHHHHHHHHHHHHHHHHHHHHHHHHHHHHHHHHHHHHHHHHHHHHHHHHHHHHHHHHHHGHHHHHHHHHHHGGHHHHHHHHHHHHHHHHHHHHHHHHHHHHHHHHHHHHHHHHHHHHHHHHHHHHHHGHHHHHGFGHHGGH
@M05620:45:000000000-G6HP7:1:1101:23644:4825 1:N:0:160
TACCTGTACTGGGGAAGCATTTGAATATCCCCCCATGGTGATGGGGACGGAGAACTGCTCCATAAACACAGGCAACGTGCCTAACTTTCCCGGGAAGATGAAGTCAAAGAGCGGTTAGCCAGACAGAATGATCCGATGAGGGGTGCGAAACTATTTGAGGAAAGGAAGCACCTTTTTATTAAATTTACCTTTTAGCAATCGCCATTCCTACCCTAAAGATCGGAAGAGCACACGTCTGAACTCCAGTCACG
+
CCCCDFFFFFFFGGGGGGGGGGHHHHHHHHHGGGGHHHGGGHHHHGGGGGGGGHHHHHHHHHHHHHHHHHHHGHHHGHHHHHHHHHHHHHHGGGGGGHHHHHHHHHHHHHHHGGGGDHHHHHHGHF@FHHHHHHHFGGGHHGGEGGGDCFGHHHHHHHGHGHHHHHHHHGHGHHHHGCHHHGGGGGGGGGGGGGGGGGGGGGGGGGGGGGGFGGGFFFFFFFFFFFFFFFFFFFFFFFFFFFFFEFBFFFD
@M05620:45:000000000-G6HP7:1:1101:19601:4836 1:N:0:160
ATCTCTATCTCCTAAAAACCTGTTTAGATTTGGAGATAGACCTTCAGGTTTTTCATCATTTTCTGCATGAATTATACATTGACCACGTTCCAGCGTGGTCAGTTTGCAGCATTCTGTTATTTTGTTTGACAGAGTGTCTTGTTGAGAACATATGTAGGACATGATTTTTTCCTGCAACAGGGAAAATAAAGTATAAGTTTTAAAGATTTATTCTTTAATAAAGGATCTCAAAGCCAGCTTTAGAAAAAGGA
+
ABBCCFFFFFFFGGGGGGGGGGHHHHHHHHHHHGHHHHHHHHHHHHHHHHHGGHHHHHIHIIIHHHHHHGHHHHHHHHHHHHHHHHGHHHHHHHGFGGHHHHHHHHHGHHHHHHHHHHHHHHHHHHHHHGHHHHGHHHHHHHHHHHHGHHHHHHHHHHHHHHHHHHHHHGHHHHHHHHHHHGGFHHHHHHHHHHHHHGGHHGHHHHHHHHHHHHHHHGHHHHHHHHGHHHGGHHHHHGHHHGGFHHHHGGF
@M05620:45:000000000-G6HP7:1:1101:23640:4846 1:N:0:160
TACCTGTACTGGGGAAGCATTTGAATATCCCCCCATGGTGATGGGGACGGAGAACTGCTCCATAAACACAGGCAACGTGCCTAACTTTCCCGGGAAGATGAAGTCAAAGAGCGGTTAGCCAGACAGAATGATCCGATGAGGGGTGCGAAACTATTTGAGGAAAGGAAGCACCTTTTTATTAAATTTACCTTTTAGCAATCGCCATTCCTACCCTAAAGATCGGAAGAGCACACGTCTGAACTCCAGTCACG
+
BAABBFFFFFFBAAFGGGGGGG6DGHHGHHHGEGGHHGFFFGHHEGGG00EEEFGHHHHHHGHHHHGHHHEHGCGHGHAHHHHBGHHHHHHGGGGGGHHHHGHHHGFHHHHHCCGGD?GHHGHGHFFFHFHHHHHDGGFBC/AC<CAEGGGHGHHGFDEHBCHHHHGHHHHHGHHHHHFHHGGGGGGGGFGGGB9;FFFG?EDDGGGGGGF9FCFFBBFFF?.99AFFFBFEFBAEFFFFFEFFB/:BBF.
@M05620:45:000000000-G6HP7:1:1101:21648:4849 1:N:0:160
ATCTCTATCTCCTAAAAAGGAAGAAAGGGGAGGGAAGATCGGAAGAGCACACGTCTGAACTCCAGTCACGTCGACGCATCTCGTATGCCGTCTTCTGCTTGAAAAAAAAAAAAAAAATAACAAGAGAGAAAGATGATGATAATGTAATTGAAGGAAAAAAATTATTAAATGAAGCATACCAAAAACAAAAGATAATAACTAACAGGAGAAGAATTTGATGATGAGAAATCATAATGAATTTATGTCGAGAC
+
CCDDDFFFFFFFGGGGGGGGGGHHHHHHGGGGGGGHGHHHHGGGGHHHHHHHGHHHGHHHHHHFHFHHHGGHGGGGGGGGHHHGGHHHHGGGHGHHHHHHHGHHHHGGGGCA/<---.<=000//./..:00/0000000000000000000:0.///:--.00000000000000000/00.......:/.0000000:00000....:/0/0000000000000:0000000<00000<00000..-..
@M05620:45:000000000-G6HP7:1:1101:18761:4856 1:N:0:160
TACCTGTACTGGGGAAGCATTTGAATATCCCCCCATGGTGATGGGGACGGAGAACTGCTCCATAAACACAGGCAACGTGCCTAACTTTCCCGGGAAGATGAAGTCAAAGAGGTTATTTTGCATCGGTGAGCCAGACAGAATGATCCGATGAGGGGTGCGAAACTATTTGAGGAAAGGAAGCACCTTTTTATTAAATTTACCTTTTAGCAATCGCCATTCCTACCCTAAAGATCGGAAGAGCACACGTCTGA
+
DDDDDFFFFFFFGGGGGGGGGGHHHHHHHHHGGGGHHHGHHHHHHGGGGGGGGHHHHHHHHHHHHHHHHHHHGGHHGHHHHHHHHHHHHHHGGGGGGHHHHHHHHHHHHHHHFGGHHHHHHGHHGGFFGHHHHHHGHHHHHHHHHHHAEGHHHGGEEGGGGGGHHHHHHHGHFHHHGFHHHFHHGGGGGGHGGGGGGGGGGGGGGGGGGGGGGGGGGGGHFFFFFFFFFFFFFFFFFFFFFFFFFF<EFFF
@M05620:45:000000000-G6HP7:1:1101:24995:4874 1:N:0:160
CATCCTGACCCTGAAGTACCCCATTGAGCATGGCATCGTCACCAACTGGGACGACATGGAGAAGATCTGGCACCACACCTTCTACAACGAGCTGCGCGTGGCCCCGGAGGAGCACCCAGTGCTGCTGACCGAGGCCCCCCTGAACCCCAAGGCCAACAGAGAGAAGATGACTCAGGTGAGGCTCGGCCGACGCCCGTGCTCCTCCCGTCCTTTCCCCAGTCATTTTCTGCCCGGCTTGATTTCTGACATTA
+
CCCCDFFFFFFFGGGGGGGGGGGHHHHHHHHHHHHHHGHHHGHHHGHHHHHHGGGGGHHGHHHHGHHHHHHHHGHHHGGHHHHHHHHHGGGGGHHGGGGGGGHHGGGGGGGGHHHHGGHHHHHHHHHHHHGGGGGGGGGGGGHHHHGGGGHGHHGGGGGGGGGGGGGFGGGGGGGGGGGGGGGGFFFFFFFFFFFFDDFFFFFFFFFEFFFFFFFFFFFFFEFFFFFFFFFEFD@BB;AFFFFFF0FBFF0
@M05620:45:000000000-G6HP7:1:1101:23700:4893 1:N:0:160
ATCTCTATCTCCTAAAAACCTGTTTAGATTTGGAGATAGACCTTCAGGTTTTTCATCATTTTCTGCATGAATTATACATTGACCACGTTCCAGCGTGGTCAGTTTGCAGCATTCTGTTATTTTGTTTGACAGAGTGTCTTGTTGAGAACATATGTAGGACATGATTTTTTCCTGCAACAGGGAAAATAAAGTATAAGTTTTAAAGATTTATTCTTTAATAAAGGATCTCAAAGCCAGCTTTAGAAAAAGGA
+
AA3ABFFFBFFFGGGGGGGGFGDGHHHHFHHHFFGHFHFHHHHHGFGHGHGGFHHGDGHEFHHHHHHHHFGHHHHGHHHHGEFHGGFHHHHHHHGEEGGHHHHHHHHHHHHHHHHHHHHHHHHHHHHHHHGHHHHHHHHHHHHHHHHGHHHHHHHHHHHHHHHHHHHHHGHHHHHHHHHHHGGHHHHHHHHHHGHHHFHHHHHHHGHHHGHHHHHHHGHHHGHHHHHHHGHHHGHHGGHHHHHFGGFHFGG
@M05620:45:000000000-G6HP7:1:1101:23709:4910 1:N:0:160
ATCTCTATCTCCTAAAAACCTGTTTAGATTTGGAGATAGACCTTCAGGTTTTTCATCATTTTCTGCATGAATTATACATTGACCACGTTCCAGCGTGGTCAGTTTGCAGCATTCTGTTATTTTGTTTGACAGAGTGTCTTGTTGAGAACATATGTAGGACATGATTTTTTCCTGCAACAGGGAAAATAAAGTATAAGTTTTAAAGATTTATTCTTTAATAAAGGATCTCAAAGCCAGCTTTAGAAAAAGGA
+
BCCBCFFFFFFFGGGGGGGGGGHHHHHHHHHHHGHHHHHHHHHHHHHHHHHGGHGHHHIHIHIHHHHHHHHHHHHHHHHHHHHHHHGHHHHHHHGEGGHHHHHHHHHGHHHHHHHHHHHHHHHHHHHHGHHHHHGHHHHHHHHHHHGHHHHHHHHHHHHHHHHHHHHHHGHHHHHHHHHHHGGHHHHHGGHHHGGHHFGHHGGHHHHHHGHHHHHHGGHGGGHHHHHHHGGFHGFHHGHHHHHFHFHFFGF
@M05620:45:000000000-G6HP7:1:1101:23690:4913 1:N:0:160
ATCTCTATCTCCTAAAAACCTGTTTAGATTTGGAGATAGACCTTCAGGTTTTTCATCATTTTCTGCATGAATTATACATTGACCACGTTCCAGCGTGGTCAGTTTGCAGCATTCTGTTATTTTGTTTGACAGAGTGTCTTGTTGAGAACATATGTAGGACATGATTTTTTCCTGCAACAGGGAAAATAAAGTATAAGTTTTAAAGATTTATTCTTTAATAAAGGATCTCAAAGCCAGCTTTAGAAAAAGGA
+
BBCCCFFFFFFFGGGGGGGGGGHHHHHHHHHHHGHHHHHGHHHHHHHHHHHGGHGHHHIHIHHHHHHHHGGHHGHGHFHHHGHHGHGHHHHGHHGFGGHHFHHHHHHGHHHHHHGHHHHHHHHHHHHHGHGHHHHHHHHHHHHHHHHHHGHHHHHFHHHHGHHHHHHHHGHHHHHGHHHHHGGGHGHGGGHGGFHGHFFHHGHGHGHHHHHHHHHHHHHGHHHHHHHHHFGFHHHHHGFHHHHHGFHHGGH
@M05620:45:000000000-G6HP7:1:1101:20588:4952 1:N:0:160
CATCCTGACCCTGAAGTACCCCATTGAGCATGGCATCGTCACCAACTGGGACGACATGGAGAAGATCTGGCACCACACCTTCTACAACGAGCTGCGCGTGGCCCCGGAGGAGCACCCAGTGCTGCTGACCGAGGCCCCCCTGAACCCCAAGGCCAACAGAGAGAAGATGACTCAGGTGAGGCTCGGCCGACGCCCGTGCTCCTCCCGTCCTTTCCCCAGTCATTTTCTGCCCGGCTTGATTTCTGACATTA
+
1A1AAFFFFFFFGGGFGGGDAEEFGHHHHHFDCGHHHGHHHEHFFGHBHHHHGGGEGFHFCHACHFHFDFHHHGHHGEGFEGFHHFFG@FCEGHHGGGGGGGHGGCGGGGGCHHHHGGGFCD<GHFHHHHGCCGCECGGGGEGFCECGGGFGHHGGGGGGGFAEGFFFFGGGGBFFGGGF9AAF@@FF@?@@?@@?-BFEFFFFF-B:AAABF///BB-FFFFFFFBFFFFF-9=@9--/9BFFFFBFFF/
@M05620:45:000000000-G6HP7:1:1101:8747:4954 1:N:0:160
AGATTACTGCAACAGTTCCCCCTGGACCTGGAAAAGTTTCTTGCCTGGCTTACAGAAGCTGAAACAACTGCCAATGTCCTACAGGATGCTACCCGTAAGGAAAGGCTCCTAGAAGACTCCAAGGGAGTAAAAGAGCTGATGAAACAATGGCAAGTAAGTCAGGCATTTCCGCTTTAGCACTCTTGTGGATCCAATTGAACAATTCTCAGCATTTGTACTTGTAACTGACAAGCCAGGGACAAAACAAAGAT
+
AAAAAFFFB5DFGGFGGFGGGGGDDBBGFGCHHHGH3BFGHFHFCGHEHCHFEGFFHHHHHFGGGHGEHHHHHCHHHFHHFHFHH?EFCHD@GEEECDEFEBFCCCFGFFEGHEDG?GGGGHFGAAEECBDGFCGCFG2GHGFFDFA?BCGBGG@GHG>@FF2<<CDGHGEDGGGDB1=DCFFHF1>E1GG<DC<DGBGHFCDHFHF0DBD:CCC:00;:;GC0;;C:;CGHAF/9AA.9C.FAFGEF/B9
@M05620:45:000000000-G6HP7:1:1101:8764:4973 1:N:0:160
AGATTACTGCAACAGTTCCCCCTGGACCTGGAAAAGTTTCTTGCCTGGCTTACAGAAGCTGAAACAACTGCCAATGTCCTACAGGATGCTACCCGTAAGGAAAGGCTCCTAGAAGACTCCAAGGGAGTAAAAGAGCTGATGAAACAATGGCAAGTAAGTCAGGCATTTCCGCTTTAGCACTCTTGTGGATCCAATTGAACAATTCTCAGCATTTGTACTTGTAACTGACAAGCCAGGGACAAAACAAAGAT
+
BBBBBFFBFFFFGGGGGGGGGGGGHHHHHHHHFHHHFGHHHHHHHHHGGHHHHHHHHHHHHHHHHHHHHFHHHFHHHHHHHHFGFGHHHHFHHHGGGGHGHEGFHHHHGHHHHHGFHHHHHHGFEHGGHHHHEFBGFHGGHGHHHHHHHHHHHGGHHGHHHHGHHHHHHHGGGGGHFHHHHHHHH=CFHHHHHHFH<DGFHGHHHHHHGFFHHGHGFCGH0;GGHHHHGHHHHGGFEGGGGGGGGGFFCFC
@M05620:45:000000000-G6HP7:1:1101:12398:4992 1:N:0:160
CATCCTGACCCTGAAATACCCCATTGAGCATGGCATCGTCACCAACTGGGACGACATGGAGAAGATCTGGCACCACACCTTCTACAACGAGCTGCGCGTGGCCCCGGAGGAGCACCCAGTGCTGCTGACCGAGGCCCCCCTGAACCCCAAGGCCAACAGAGAGAAGATGACTCAGGTGAGGCTCGGCCGACGCCCGTGCTCCTCCCGTCCTTTCCCCAGTCATTTTCTGCCCGGCTTGATTTCTGACATTA
+
BBBBBFFFFFFFGGG4FGGGGGGHHHHHHHHHHHHHHGHHHGHHHGHHHHHHGGGGGHHHHHHHHHHHHHHHHGHHHGGHHHHHHHHHGGGGGHHGGGGGGGHHGGGGGGGGHGHHGGHGHHHHHHHHHHGGGGGGGGGGGGHHHHGGGGHGHGGGGGGGGGGGGGGGGGGGGGGGGGGGGGGFFFFFFFFFFFFFBFFFFFFFFFF9ADDFFFFFFFD/FBFFFFFBFFFFFFAFFFAFFFFFFFFBFF/
@M05620:45:000000000-G6HP7:1:1101:8595:4999 1:N:0:160
CATCCTGACCCTGAAGTACCCCATTGAGCATGGCATCGTCACCAACTGGGACGACATGGAGAAGATCTGGCACCACACCTTCTACAACGAGCTGCGCGTGGCCCCGGAGGAGCACCCAGTGCTGCTGACCGAGGCCCCCCTGAACCCCAAGGCCAACAGAGAGAAGATGACTCAGGTGAGGCTCGGCCGACGCCCGTGCTCCTCCCGTCCTTTCCCCAGTCATTTTCTGCCCGGCTTGATTTCTGACATTA
+
BBBCCFFFFFFFGGGGGFGGGGGHHHHHHHHHHHHHHGHHHGHHHGHHHHHHGGGGGHHHHHHHHHHHHHHHHGHHHGGHHHHHHHGHGGGGGHHGGGGGGGHHGGGGGGGGHHHHGGHHHHHHHHHHHHGGGGGGGGGGGGHHHHGGGGHGHHGGGGGGGGGGGGGGGGGGGGGGGGGGGGEGFFFFFFFFFFFF-;DEFFFFFFF9DFDFFFFFFFFFFFFFFFFFFFFFFFFFFAFFFFFFFFFFFF/
@M05620:45:000000000-G6HP7:1:1101:12413:5009 1:N:0:160
CATCCTGACCCTGAAATACCCCATTGAGCATGGCATCGTCACCAACTGGGACGACATGGAGAAGATCTGGCACCACACCTTCTACAACGAGCTGCGCGTGGCCCCGGAGGAGCACCCAGTGCTGCTGACCGAGGCCCCCCTGAACCCCAAGGCCAACAGAGAGAAGATGACTCAGGTGAGGCTCGGCCGACGCCCGTGCTCCTCCCGTCCTTTCCCCAGTCATTTTCTGCCCGGCTTGATTTCTGACATTA
+
BAABCFFFFFFFGGFGGGGGGGGHHHHHHHHHHHGHHGHHGGHHHGHHHHHHGGGGGHHGHHHHGHHHHHHHHGGHHGGHHHHGHHFHGGGGGHHGGGFGGGHHGGGGGGGGHEHHGGHHHHHHHHHGHHGGGGGGGGGGGGHGHHGGGGEGHGGGGGFGGGGGFGGFGGGGGGGGFFFGGGGFFFFFFFFFFFFFB?DEFFFFFFFADDFFFFFFBBABFFFFFFFFFFFFFFFF-C.FFFFFFFF/FF/
@M05620:45:000000000-G6HP7:1:1101:22221:5057 1:N:0:160
CATCCTGACCCTGAAGTACCCCATTGAGCATGGCATCGTCACCAACTGGGACGACATGGAGAAGATCTGGCACCACACCTTCTACAACGAGCTGCGCGTGGCCCCGGAGGAGCACCCAGTGCTGCTGACCGAGGCCCCCCTGAACCCCAAGGCCAACAGAGAGAAGATGACTCAGGTGAGGCTCGGCCGACGCCCGTGCTCCTCCCGTCCTTTCCCCAGTCATTTTCTGCCCGGCTTGATTTCTGACATTA
+
CCCCCFFFFFFFFGGGGGGGGGGHHHHHHHFGHHHHHGHHGGHHHGHHGGHHGGGGGHHGHGHHHGHGHHHHHGHHHGGHHHHGHHHHGGGGEHHGGGEGGGHHGGGGGGGGHGHHGGHHHHHHHHHHHHGGGGGGGGGGFGGHHHGGGGHGHHGGGGGGGGGGGGGGGGFFFFGGFFGGGGGGFFFF>A@DFFFFFFFFFFFFFFFFFFFFFFFFFFFBFFFFFBBFFFFFF>ABFC.BFFFFFF:BBF/
@M05620:45:000000000-G6HP7:1:1101:22649:5059 1:N:0:160
CATCCTGACCCTGAAGTACCCCATTGAGCATGGCATCGTCACCAACTGGGACGACATGGAGAAGATCTGGCACCACACCTTCTACAACGAGCTGCGCGTGGCCCCGGAGGAGCACCCAGTGCTGCTGACCGAGGCCCCCCTGAACCCCAAGGCCAACAGAGAGAAGATGACTCAGGTGCTGCTCGGCCGACGCCCGTGCTCCTCCTGTCATTTCCCCAGTCATTTTCTGCCCGGCTTGATTTCTGACATTA
+
?AABBFFFFFFFBGGDFDGGGGEFDDDFG4ABBFFFG?FCCEGGEEGGB22GEEAEEHGEHBGCHFGBGEGFGCFHGEEFHHHBGFGH>?>E1BEEEGEEGGHHGE/BC///FCCGDGHFFF1FGHHGCCC?---.C--@DEFGHHGEGGCEEEEFG.:9FFDFGGFFFF0B090/;/000;B0.-..--9--;@-BDFA/:/;:.9BF///9;BB..;;B99BFBBB9F/;.9--;-.//;BF/////9/
@M05620:45:000000000-G6HP7:1:1101:24081:5071 1:N:0:160
AGATTACTGCAACAGTTCCCCCTGGACCTGGAAAAGTTTCTTGCCTGGCTTACAGAAGCTGAAACAACTGCCAATGTCCTACAGGATGCTACCCGTAAGGAAAGGCTCCTAGAAGACTCCAAGGGAGTAAAAGAGCTGATGAAACAATGGCAAGTAAGTCAGGCATTTCCGCTTTAGCACTCTTGTGGATCCAATTGAACAATTCTCAGCATTTGTACTTGTAACTGACAAGCCAGGGACAAAACAAAGAT
+
CCCCCFFFFFFFGGGGGGGGGGGGGHHHHHGHHHHHFHHHHHHHHHHHHHHHHHHHHHHHHHHHHHHHHHHHGHHHFHHHHHHHFHHHHHHHHHGGGGHHHHGHHHHHGHHHHHGGHHHHFHHGGHGGHGHHHGHHHHGHHDGHHHHHGHHHHGHHHHHHHHHHHHHHHHGGGGGHHHGHHHHHHGHGGHHHGHHHHHHHHHHHHHHHHHGHHGHHHGHHHHHHHHHHGFFHHGFGFGGGGGFFFEFGGGF
@M05620:45:000000000-G6HP7:1:1101:22642:5080 1:N:0:160
CATCCTGACCCTGAAGTACCCCATTGAGCATGGCATCGTCACCAACTGGGACGACATGGAGAAGATCTGGCACCACACCTTCTACAACGAGCTGCGCGTGGCCCCGGAGGAGCACCCAGTGCTGCTGACCGAGGCCCCCCTGAACCCCAAGGCCAACAGAGAGAAGATGACTCAGGTGAGGCTCGGCCGACGCCCGTGCTCCTCCCGTCCTTTCCCCAGTCATTTTCTGCCCGGCTTGATTTCTGACATTA
+
CCDDDFFFFFFFGGGGGGGGGGGHHHHHHHHHHHHHHGHHHGHHHGHHHHHHGGGGGHHHHHHHHHHHHHHHHGHHHGGHHHHHHHHHGGGGGHHGGGGGGGHHGGGGGGGGHHHHGGHHHHHHHHHHHHGGGGGGGGGGGGHHHHGGGGHGHHGGGGGGGGGGGGGGGGGGGGGGGGGGGGGGFFFFFFFFFFFFCDFFFFFFFFFFFFFFFFFFFFFFFFFFFFHFFFFFFFFFFFFFFFFFFEFFFF0
@M05620:45:000000000-G6HP7:1:1101:22628:5093 1:N:0:160
CATCCTGACCCTGAAGTACCCCATTGAGCATGGCATCGTCACCAACTGGGACGACATGGAGAAGATCTGGCACCACACCTTCTACAACGAGCTGCGCGTGGCCCCGGAGGAGCACCCAGTGCTGCTGACCGAGGCCCCCCTGAACCCCAAGGCCAACAGAGAGAAGATGACTCAGGTGAGGCTCGGCCGACGCCCGTGCTCCTCCCGTCCTTTCCCCAGTCATTTTCTGCCCGGCTTGATTTCTGACATTA
+
AAAAAFFFFFFFGFGGGGGGGGGHHGHFGHHGHHHHHEGHHGHHHGHHGHHHFGGGGFFHHHHHHHHHHFHHHGHHHGGHHHHHHHHHCGGGGHHFGGGGGGHHGGGGFGGGHHHHGGHHFHHHHHHHHHGGGGGGGGGGGGHHHHGGGGEGHHGFGGGGGGGGGGGGEBFBFGFGGGFGGGGGF=AA=9>FFFFA9DBFFFBFFFFFFFFFFFFFFBAFFFFFFFFFFFFFDFCBAFFFFFFFFEFBBF/
@M05620:45:000000000-G6HP7:1:1101:22651:5099 1:N:0:160
CATCCTGACCCTGAAGTACCCCATTGAGCATGGCATCGTCACCAACTGGGACGACATGGAGAAGATCTGGCACCACACCTTCTACAACGAGCTGCGCGTGGCCCCGGAGGAGCACCCAGTGCTGCTGACCGAGGCCCCCCTGAACCCCAAGGCCAACACAGAGAAGATGACTCAGGTGAGGCTCGGCCGACGCCCGTGCTCCTCCCGTCCTTTCCCCAGTCATTTTCTGCCCTGCTTGATTTCTGACATTA
+
AAABBFFFFFBFBG44BBGGGGEEF5AFH4EF4F43FEGGHGHHHGHGBC2F0EEEEHFCHFC3FBGBGFHHGGEHGGGGFHHHHFHHEFGGFHHGGGG@EEHGGG<C</C/FFHHGGGH1FGFGF1?FGGG??<FECCCGEHFFHGF.D.EEGEAEE.;:FF/FB/F0;FFGF0BFBCFACCFB=AD--;99@@;@.;EBFFFEEBEFBA//9FFFFF9FB/;F/99:BFE/.99F/;9BFFF//9B/B/
@M05620:45:000000000-G6HP7:1:1101:15365:5127 1:N:0:160
ATCTCTATCTCCTAAAAAGGAAGAAAGGGGAGGGAAGATCGGAAGAGCACACGTCTGAACTCCAGTCACGTCGACGCATCTCGTATGCCGTCTTCTGCTTGAAAAAAAAAAAAATAAGAACGTATGATTAAAACCGTGGATAAGTGTACCATCCTCGTTACGCGTCCATCCGTGCATCACGTAAAACAACTCACGGCAGGCACCCCAGCGCTACGGAGCACGGACTCGCCGACTGTATCCTATCGCGCAAG
+
BABBCFFFFFFFGGGGGGGGGGHHHGFHGCGFGGGHGHHHGGGGGHHGHHGHGFGHGFHHHHHGHHHFHGHHGGGEGGFCHHFGEFHHHGFGHGHHHHHHHFHHHHGGGGG/<-01<1110..>1000000000.-..-.0000:00000000.00.:.;...----.009.9...;000..:;.00...0000..-;9:.;...-...--.--...:-..-----/.-----9.;0000;;00..-----
@M05620:45:000000000-G6HP7:1:1101:12992:5158 1:N:0:160
TACCTGTACTGGGGAAGCATTTGAATATCCCCCCATGGTGCTGGGGACGGAGAACTGCTCCATAAACCCAGGCAACGTGCCTCACTTTCCCGGGAAGATGAAGTCAAAGAGCGACCACAGCTCTTCGGAGGTTATTTTGCATCGTTGCGCCAGACAGAATTATCCGATGAGGGGTGCGCACCTATTTGAGGAAAGGAAGCCCCTTTTTATTAAATTTACCTTTTAGCAATCGCCCTTCCTACCCTACCGAT
+
AAAAA1F3FFFF1EFEGGFGGGGHHC3GHHHGGG0FH0BF1F1FEG/EE?EGEHHHHHHHHBF2@1B0?/EFFHFHCHHHHH11?BGHHHHGGGGCAEFHGFBFGDF>GCGGC/BC/GCGHHHHHHGG<C?FHGGHGHFHHHHG.>0.>@E.-<E//C/;00CGGC.C:CCGG-;-A?-;-;C/CFGB09BCF9F--/:A-ABFFFFF-FF9;/;BBFFFFEFF/9F//;F9AB-@FFFFFFFFFF----@
@M05620:45:000000000-G6HP7:1:1101:23327:5166 1:N:0:160
CATCCTGACCCTGAAGTACCCCATTGAGCATGGCATCGTCACCAACTGGGACGACATGGAGAAGATCTGGCACCACACCTTCTACAACGAGCTGCGCGTGGCCCCGGAGGAGCACCCAGTGCTGCTGACCGAGGCCCCCCTGAACCCCAAGGCCAACAGAGAGAAGATGACTCAGGTGAGGCTCGGCCGACGCCCGTGCTCCTCCCGTCCTTTCCCCAGTCATTTTCTGCCCGGCTTGATTTCTGACATTA
+
AABBCFFFFFFFGGGGGGGGGGGHHHHHHHHHHHCGHGHHGGHHHGHHHGHHGGGGGHHHHHGHHHHHHHHHHGHHHGGHHHHHHHHHGGGGGHHGGGEGFGHHGGGBDGDGHHHHGGHGHHHHHFHGFHGGGGGGGGGGGGHHGHGGGGHGHHGGGGGGEGGGGGGFGBFGGGGGGGG?FEGGFFFFFDFFAAFF>DFFFFFFFFD:DDFFFFFFFFDFFFFFFFFFFEEEDDFFAF?FFFFFF9BBFF/
@M05620:45:000000000-G6HP7:1:1101:7849:5174 1:N:0:160
AAACCAAGCAGACACTCACCGCTCCCTCGCCACAGGCCAATAGTTTGTCCTCACTGAGTTGGCAACAAGTGGCTGCTGTGGCTGCCATTTTTCTGGTGATGGCCATCAGCTCCGACGAGGTCAGCTGGGGGGCTTTCTTTGTGTAAGCAACGAGAAACCTGAAAGAAGCATTTTTTAACTAAGTCCTGCTGAGTCATTCATGAGTTTTTAGCCGCCTTGCTTCTTCTAACAGACTCTCTACTCTCATGCCA
+
3>AABB?FAFFFGGGGGGGGGGGGGGHHGEEEGHHHGGHHHHHGFHGGHHHHHHHHGHGHFHHHGHHHHFHHEHFAGHHHHHGGBFHGHHHHHHFHHHHHFHHHHEHFGGHHHGGEEFGGFFHHHHHHGGGGGGGGFGGGGFFGGGFFFFFFFFBDFFFFFBFFFFFFFFFFFFFFFFFFFFFBFFBB/9FFFBFBBFFFFFFFBFEFFFF/9A=BFFF/9FFFFBB/B;BFFFFFFFFFFFFFBB9BFFF
@M05620:45:000000000-G6HP7:1:1101:19458:5174 1:N:0:160
ATCTCTATCTCCTAAAAAGGAAGAAAGGGGAGGGAAGATCGGAAGAGCACACGTCTGAACTCCAGTCACGTCGACGCATCTCGTATGCCGTCTTCTGCTTGAAAAAAAAAAAAAAAAAGGAGAAAGGACTTGAACCCTACTTATATAGCAACCACAAATAGACGAGAGCGTAAAAGCTGATCCATTTATAAGATTGTGAGATGTATACATAAGTGGTAGCACAATCAGATACTAATATGCAGTGATATATT
+
ABCCCFFFFFFFGGGGGGFGFGGGGHHHGGGGGGFGEGHHHGGGGHHHHHHHGHHHGHHHHHHHHHHHHGHHGGGGGGGGHHHGEHFGHGFGHGHHHHHHEGHHHHGCGGG</---<-../...//././00000.../.90;09000000......900000.--.-;-....//./////////////9/////://////;9////////;9/:/9///////////////:////////9/////9/
@M05620:45:000000000-G6HP7:1:1101:12999:5178 1:N:0:160
TACCTGTACTGGGGAAGCATTTGAATATCCCCCCATGGTGATGGGGACGGAGAACTGCTCCATAAACACAGGCAACGTGCCTAACTTTCCCGGGAAGATGAAGTCAAAGAGCGACCACAGCTCTTCGGAGGTTATTTTGCATCGGTGAGCCAGACAGAATGATCCGATGAGGGGTGCGAAACTATTTGAGGAAAGGAAGCACCTTTTTATTAAATTTACCTTTTAGCAATCGCCATTCCTACCCTAAAGAT
+
CCCCDFFFFFFFGGGGGGGGGGHHHHHHHHHGGGGHHHGHHHHHHGGGGGGGGHHHHHHHHHHHHHHHHHHHGHHHGHHHHHHHHHHHHHHGGGGGGHHHHHHHHHHHHHHHGGGGGHHHHHHHHHHGGGGCHHHHHHHHGHHGGEGGHHHHHHGHHHHHHHHHHHGGGHHHGGEFGGGGGGHGHHHHGGGGGGGGGGGGGGFFFFFFFHHHFFFFFFFFFFFFFFFFFFFFFFFFFFFFFFFFFFFFFFF
@M05620:45:000000000-G6HP7:1:1101:23310:5183 1:N:0:160
CATCCTGACCCTGAAGTACCCCATTGAGCATGGCATCGTCACCAACTGGGACGACATGGAGAAGATCTGGCACCACACCTTCTACAACGAGCTGCGCGTGGCCCCGGAGGAGCACCCAGTGCTGCTGACCGAGGCCCCCCTGAACCCCAAGGCCAACAGAGAGAAGATGACTCAGGTGAGGCTCGGCCGACGCCCGTGCTCCTCCCGTCCTTTCCCCAGTCATTTTCTGCCCGGCTTGATTTCTGACATTA
+
CCCCCFFFFFFFGGGGGGGGGGGHHHHHHHHHHHHHHGHHHGHHHGHHHHHHGGGGGHHHHHHHHHHHHHHHHGHHHGGHHHHHHHHHGGGGGHHGGGGGGGHHGGGGGGGGHGHHGGHHHHHHHHHHHHGGGGGGGGGGGGHHHHGGGGHGHHGGGGGGGGGGGGGGGGGGGGGGGGGGGGGGFFFFFFFFFFFFBDDFFFFFFFFFFFFFFFFFFFFFFFFFFFFFFFFFFFFFFFFFFFFFFEFFFF9
@M05620:45:000000000-G6HP7:1:1101:19455:5196 1:N:0:160
ATCTCTATCTCCTAAAAAGGAAGAAAGGGGAGGGAAGATCGGAAGAGCACACGTCTGAACTCCAGTCACGTCGACGCATCTCGTATGCCGTCTTCTGCTTGAAAAAAAAAAAAACCCAGTGCTGCTGACCGAGGCCCCCCTGAACCCCAAGTCCAACAGAGAGAAGATGACTCAGGTGAGGCTCGGCCGACGCCCGTGCTCCTCCCGTCCTTTCCCAAGTCATCTTCTGCCCGGCTTGCGTTCTGAAATTA
+
A?AABFFFFFFFGGGFGFCEGFEFCEFHAEDEGEEFECHHFEEFEGEFCFFHGBGGCFDGHHHFFHHDGGBE0EECEE?/FG1?E3?G?/>>G?GE?DGDGCBEFGCG/BD</<<.<F.<<<<FF<<DHFCG@-AAD@CBBA9BFGGDAF?0;BB9C9/:/9..B/;B//9BFFFB9//.....-;..-9@-BB;-;.9A//;.;...;..;//;9/:./B/B/:9BFFB/.9;=BBB.-;9.9////;B/
@M05620:45:000000000-G6HP7:1:1101:16281:5197 1:N:0:160
TACCTGTACTGGGGAAGCATTTGAATATCCCCCCATGGTGATGGGGACGGAGAACTGCTCCATAAACACAGGCAACGTGCCTAACTTTCCCGGGAAGATGAAGTCAAAGAGCGGTGAGCCAGACAGAATGATCCGATGAGGGGTGCGAAACTATTTGAGGAAAGGAAGCACCTTTTTATTAAATTTACCTTTTAGCAATCGCCATTCCTACCCAAAGATTGGAAGGCCAAACCGCTTGACTCCAGTCACCT
+
CCCCCFFFFFFFGGGGGGGGGGHHHHHHHHHGGGGHHHGHGHHHHGGGGGGGGHHHHHHHHHHHHHHHHHHHGHHHGHHHHHHHHHHHHHHGGGGGGHHHHHHHHHHHHHHHGF/<FGHH2CAFCC@GHHGHHHH?EGGGFGG<CDDE@GGHHHGHHHGECGHHHGHHHHFHHHHHGEGHGGGGGGGGGGGGGGFGGGGGGGGFGGGGGFFG.09.//000.09/...../..--9...000;00000000
@M05620:45:000000000-G6HP7:1:1101:16270:5211 1:N:0:160
TACCTGTACTGGGGAAGCATTTGAATATCCCCCCATGGTGATGGGGACGGAGAACTGCTCCATAAACACAGGCAACGTGCCTAACTTTCCCGGGAAGATGAAGTCAAAGAGCGGTGAGCCAGACAGAATGATCCGATGAGGGGTGCGAAACTATTTGAGGAAAGGAAGCACCTTTTTATTAAATTTACCTTTTAGCAATCGCCATTCCTACCCTAAAGATCGGAAGAGCACACGTCTGAACTCCAGTCACG
+
ABBBBFFFFFFFGGGFEGGGGGHHHHGHHHHGGGGHFHGHGHHHHGFGGGGGGHHHHHHHHGHHHHHHHHCGGHHHGHHHHHHHHHGHHHHGGGGGGGHHHHGHHFFHGHHHGGDGFGHHGHHGHHGHHHHHHHHDGGHHHGG<@DD<ADGHHHHHHGGFFFFFHHGHHGHHFHHHGGHFGGGGGBFFGGGGGFFFFGGGGGGGGGGGGGGGGGGFFFFFFEDFEF.;FFFFFFFEFFFFFFF/B/9;BF.
@M05620:45:000000000-G6HP7:1:1101:16296:5213 1:N:0:160
TACCTGTACTGGGGAAGCATTTGAATATCCCCCCATGGTGATGGGGACGGAGAACTGCTCCATAAACACAGGCAACGTGCCTAACTTTCCCGGGAAGATGAAGTCAAAGAGCGGTGAGCCAGACAGAATGATCCGATGAGGGGTGCGAAACTATTTGAGGAAAGGAAGCACCTTTTTATTAAATTTACCTTTTAGCAATCGCCATTCCTACCCTAAAGATCGGAAGAGCACACGTCTGAACTCCAGTCACG
+
AABCCFFFFFFFGGGGGGGGGGHHHHHHHHHGGGGHHHGHHHHHHGGGGGGGGHHHHHHHHHHHHHHHHHHHGGHHGHHHHHGHHHHHHHHGGGGGGHHHHGHHHHHHHHHHGGGGGHHHHHHGHHHHHHHHHHHFGGHHHGGCCGDCCCGHHHHHHGGHFFFHGGGHHHHHHHHHHEHHGGGGGGFGGGGGGGGGGGGGGGGGGGGGGGGGGGGFEFFFFF?DFFFFFF9FFFFFFFFFFFFFEFBFFFA
@M05620:45:000000000-G6HP7:1:1101:7952:5253 1:N:0:160
AGATTACTGCAACAGTTCCCCCTGGACCTGGAAAAGTTTCTTGCCTGGCTTACAGAAGCTGAAACAACTGCCAATGTCCTACAGGATGCTACCCGTAAGGAAAGGCTCCTAGAAGACTCCAAGGGAGTAAAAGAGCTGATGAAACAATGGCAAGTAAGTCAGGCATTTCCGCTTTAGCACTCTTGTGGATCCAATTGAACAATTCTCAGCATTTGTACTTGTAACTGACAAGCCAGGGACAAAACAAAGAT
+
ACBCCFFFFFFFGGGGGGGGGGGGHHHHHHHHHHHHGHHHHHHHHHHHHHHHHHHHHHHHHHHHHHHHHHHGHHHHHHHHHHHHHGHHHHGHHHGGGGHHHGHGHHHHGHHHHHHFGHHHHGHGGEGGHHHHHGHHHHHHHGHHHHHHHHHHHGHHHHHHHHHHHHHHHHGGGGGHHHGHHHHHHHHGHHHHHHHHGHHHHHHHHHHHGHHHHHHHHFHHGHHHHHHGFHHHGGGFGGGGGGGGGGGGGGG
@M05620:45:000000000-G6HP7:1:1101:7964:5265 1:N:0:160
AGATTACTGCAACAGTTCCCCCTGGACCTGGAAAAGTTTCTTGCCTGGCTTACAGAAGCTGAAACAACTGCCAATGTCCTACAGGATGCTACCCGTAAGGAAAGGCTCCTAGAAGACTCCAAGGGAGTAAAAGAGCTGATGAAACAATGGCAAGTAAGTCAGGCATTTCCGCTTTAGCACTCTTGTGGATCCAATTGAACAATTCTCAGCATTTGTACTTGTAACTGACAAGCCAGGGACAAAACAAAGAT
+
BBBBBFFFFFFFGGGGGGGGGGGGGHHHHHHHHHHHHHHHHHHHHHHHHHHHHHHHHHHHHHHHHHHHHHHHHHHBHHHHHHHHHGHHHHFHHHGFGGHHHGGFCFHHGHHHHHGGHHHHHFFGGFGGHHHHHFHHHHHHHHHHHHHHHHHHHGHHFHHHHHHHHHHHHHGGGGGHHHHHHHHHHHHGHHHHHGHHHHHHHHHHHHHH0CHHHHHHHFHHCGHHHHGHFFGHHGG.CFGGGGGGGGGGGGF
@M05620:45:000000000-G6HP7:1:1101:6607:5277 1:N:0:160
CATCCTGACCCTGAAGTACCCCATTGAGCATGGCATCGTCACCAACTGGGACGACATGGAGAAGATCTGGCACCACACCTTCTACAACGAGCTGCGCGTGGCCCCGGAGGAGCACCCAGTGCTGCTGACCGAGGCCCCCCTGAACCCCAAGGCCAACAGAGAGAAGATGACTCAGGTGAGGCTCGGCCGACGCCCGTGCTCCTCCCGTCCTTTCCCCAGTCATTTTCTGCCCGGCTTGATTTCTGACATTT
+
BBBBBFFFFFFFGGGGGGGGGGGHHHHHHHHHHHHHHGHHHGHHHGHHHHHHGGGGGHHGHHGHHHHGHHHHHGHHHGGHHHHHHHHHGGGGGHHGGGGGGGHHGGGGGGGGHHHHGGHGHHHHHHHHHHGGGCGGGGGGGGHHHHGGGGHGHHGGGGGGGGGGGGGGGGGGGGGGGGGGFGGGFFFFFFFFFFFF@ADFFFFFFFFFFDFFFFFFFFDFFFFFFFFFFEFFD>FDD;.BFFFFFFFBFF/
@M05620:45:000000000-G6HP7:1:1101:19439:5286 1:N:0:160
CATCCTGACCCTGAAGTACCCCATTGAGCATGGCATCGTCACCAACTGGGACGACATGGAGAAGATCTGGCACCACACCTTCTACAACGAGCTGCGCGTGGCCCCGGAGGAGCACCCAGTGCTGCTGACCGAGGCCCCCCTGAACCCCAAGGCCAACAGAGAGAAGATGACTCAGGTGAGGCTCGGCCGACGCCCGTGCTCCTCCCGTCCTTTCCCCAGTCATTTTCTGCCCGGCTTGATTTCTGACATTA
+
BBBBBFFFFFFFGGGGGGGGGGGHHHHHHHHHHHHHHGHHHGHHHGHHHHHHGGGGGHHHHHHHHHHGHGHHHGHHHGGHHHHHHHHHGGGGGHHGGGGGGGHHGGGCGGGGHHHHGFHGHGHHHHHFHHGGGGGGGGGGGGHHHHGGD.GFHHEGGGGGGFGFFFFGGGGGGGGGGGGGGFEGFFFFFFFFFFFA9AFFFFFFFFFFFFDFFFFFFFFFFFFFFFFFFEFF?BFFFF?FFFFFFBFFFF/
@M05620:45:000000000-G6HP7:1:1101:12734:5294 1:N:0:160
CATCCTGACCCTGAAGTACCCCATTGAGCATGGCATCGTCACCAACTGGGACGACATGGAGAAGATCTGGCACCACACCTTCTACAACGAGCTGCGCGTGGCCCCGGAGGAGCACCCAGTGCTGCTGACCGAGGCCCCCCTGAACCCCAAGGCCAACAGAGAGAAGATGACTCAGGTGAGGCTCGGCCGACGCCCGTGCTCCTCCCGTCCTTTCCCCAGTCATTTTCTGCCCGGCTTGATTTCTGACATTA
+
AAABBFFFFFFFGGGGGGGGGGGFHHHHHHGHGHHHHGHHHGHHHGHGHHHHGGGGGFHHHHGGHHHHHGHHHGHHHGGHHHHHHGHHGGGGGHHGGGEFCGHHGGGGGGGDHFHHGGG?GHFHHFHHHHFGGGGGGGGGDGHHGHGGGGHGHHGGGGGFFGGGGGGCGGGGGFGGFFGFGGGGFFFFDABFFFFF-ADEFFFFFFFADFFFFFFFFF?:BFFFFFFFFFFF.>DBF-:F/BFFFBFFF//
@M05620:45:000000000-G6HP7:1:1101:19435:5305 1:N:0:160
CATCCTGACCCTGAAGTACCCCATTGAGCATGGCATCGTCACCAACTGGGACGACATGGAGAAGATCTGGCACCACACCTTCTACAACGAGCTGCGCGTGGCCCCGGAGGAGCACCCAGTGCTGCTGACCGAGGCCCCCCTGAACCCCAAGGCCAACAGAGAGAAGATGACTCAGGTGAGGCTCGGCCGACGCCCGTGCTCCTCCCGTCCTTTCCCCAGTCATTTTCTGCCCGGCTTGATTTCTGACATTT
+
CCCCCFFFFFFFGGGGGGGGGGGHHHHHHHHHHHHHHGHHHGHHHGHHHHGHGGGGGHHHHHHHHHHGHHHHHGHHHGGHHHHHHHHHGGGGGHHGGGGGGGHHGGGGGGGGHHHHGGHFHHHHHHHHHHGGGGGGGGGGGGHHHHGGGGHGHHGGGGGGGGGGGGGGGGGGGGGGGGGGGGGGFFFFFFFFFFFF9DFFFFFFFFFFFFFFFFFFFFDFFFFFFFFFFFFFDAFFFAFFFFFFBFFFFF0
@M05620:45:000000000-G6HP7:1:1101:19543:5307 1:N:0:160
CATCCTGACCCTGAAGTACCCCATTGAGCATGGCATCGTCACCAACTGGGACGACATGGAGAAGATCTGGCACCACACCTTCTACAACGAGCTGCGCGTGGCCCCGGAGGAGCACCCAGTGCTGCTGACCGAGGCCCCCCTGAACCCCAAGGCCAACAGAGAGAAGATGACTCAGGTGAGGCTCGGCCGACGCCCGTGCTCCTCCCGTCCTTTCCCCAGTCATTTTCTGCCCGGCTTGATTTCTGACATTT
+
CCCCDFFFFFFFGGGGGFGGGGGHHHHHHHHHHHHHHGHHHGHHHGHHGHHHGGGGGHHHHHHHHHHHHHHHHGHHHGGHHHHHHHHHGGGGGHHGGGGGGGHHGGGGGGGGHHHHGGHGHHHHHHHHHHGGGGGGGGGGGGHHHHGGGGHGHHGGGGGGGGGGFGGFGGGGGGGGHGFFGGGGFFFFFFFFFFFF@DDEFFFFFFFFDDDBFFFFFFFFFFFFFFFFFFFFDF;BAC9FFFFFF;B0FF0
@M05620:45:000000000-G6HP7:1:1101:19452:5312 1:N:0:160
CATCCTGACCCTGAAGTACCCCATTGAGCATGGCATCGTCACCAACTGGGACGACATGGAGAAGATCTGGCACCACACCTTCTACAACGAGCTGCGCGTGGCCCCGGAGGAGCACCCAGTGCTGCTGACCGAGGCCCCCCTGAACCCCAAGGCCAACAGAGAGAAGATGACTCAGGTGAGGCTCGGCCGACGCCCGTGCTCCTCCCGTCCTTTCCCCAGTCATTTTCTGCCCGGCTTGATTTCTGACATTA
+
BBCCCFFFFFFFGGGGGGGGGGGHGHHHHGHHHHHHHGHHHGHHHGHHHHHHGGGGGGHHHHGHHHHHHGHHHGHHHGGHHHHHHHHHGGGGGGHGGGGGGGHHGGGGGGGGHFHHGGGHHHHHHHHHHHGGGGGGGGGGGGHGHHGGGGHEHHGGGGGGGGGGGGFCGGGGGFGGGGGFGGGGFFFFFFFFAFFF9AF?FFFFFFFADFFFFFFFFFFFFEFFFFFFFFFFDFFFFFFFFFFFFEFFFF/
@M05620:45:000000000-G6HP7:1:1101:20403:5316 1:N:0:160
TACCTGTACTGGGGAAGCATTTGAATATCCCCCCATGGTGATGGGGACGGAGAACTGCTCCATAAACACAGGCAACGTGCCTAACTTTCCCGGGAAGATGAAGTCAAAGAGCGGAGGTTATTTTGCATCGGTGAGCCAGACAGAATGATCCGATGAGGGGTGCGAAACTATTTGAGGAAAGGAAGCACCTTTTTATTAAATTTACCTTTTAGCAATCGCCATTCCTACCCTAAAGATCGGAAGAGCACACG
+
BBBBBFFFFFFFGGGGGGGGGGHHHHHHHHHGGGGHHHFGFGHHHGGGGGGGGHHHHHHHHHHHHHHHHHHHGGHHGHHHHHGHHHHHHHHGGGGGGGHHGHHGHHHHHHHHGGGGGEHHHHHHHHHHHGGFGEHHHHHGGHHGHHHHHHHHGGGHHHGGCCGGGGGGHHHHHHGGGFFGGGGGGGGGGGGGGGGFGGGGGGGGGGGGGFFFFFFFFFFFFEFFFFFFFFFFBBBFFFFFBEFFFFFFFF9
@M05620:45:000000000-G6HP7:1:1101:11803:5316 1:N:0:160
AGATTACTGCAACAGTTCCCCCTGGACCTGGAAAAGTTTCTTGCCTGGCTTACAGAAGCTGAAACAACTGCCAATGTCCTACAGGATGCTACCCGTACGGAAAGGCTCCTAGAAGACTCCAAGGGAGTAAAAGAGCTGATGAAACAATGGCAAGTAAGTCAGGCATTTCCGCTTTAGCACTCTTGTGGATCCACTTGAACAATTCTCAGCATTTGTACTTGTAACTGACAATCCAGGGACACAACAAAGAT
+
>A?ABFFFFFFBGFGGGGGGGGGFHGHGGHHGHHBGHGHGBHHFHHGHGGHGHFHHEFFGBGDFHGHHHHFHGBCCFGGHH333B1BCGG5FFHGEE1>EEFGHFHFEFFBFG?F33BGFHEG/?CE?GGHHFFFFHHGHH3GGDGEHFEHHGGF222@DG20<FGGFHHD<CGGH1FGBFGFFHDF?GFHGB/=<D00CG/GGFFHGFFGHGGHHBGFH0;;GCGB0CFB0/9CF/C?CEG/.C.99/CF
@M05620:45:000000000-G6HP7:1:1101:19525:5316 1:N:0:160
CATCCTGACCCTGAAGTACCCCATTGAGCATGGCATCGTCACCAACTGGGACGACATGGAGAAGATCTGGCACCACACCTTCTACAACGAGCTGCGCGTGGCCCCGGAGGAGCACCCAGTGCTGCTGACCGAGGCCCCCCTGAACCCCAAGGCCAACAGAGAGAAGATGACTCAGGTGAGGCTCGGCCGACGCCCGTGCTCCTCCCGTCCTTTCCCCAGTCATTTTCTGCCCGGCTTGATTTCTGACATTA
+
BBCCCFFFFFFFGGGGGGGGGGGHHHHHHHHHHHHHHGHHHGHHHGHHHHHHGGGGGHHHHHHHHHHHHHHHHGHHHGGHHHHHHHHHGGGGGHHGGGGGGGHHGGGGGGGGHHHHGGHHHHHHHHHHHHGGGGGGGGGGGGHHHHGGGGHGHHGGGGGGGGGGGGGGGGGGGGGGGGGGGGGGFFFFFFFFFFFF;DDFFFFFFFFEFFFFFFFFFFFFFFFFFFFFFFFFFFFFFAAFFFFFFEFFFF0
@M05620:45:000000000-G6HP7:1:1101:19548:5324 1:N:0:160
CATCCTGACCCTGAAGTACCCCATTGAGCATGGCATCGTCACCAACTGGGACGACATGGAGAAGATCTGGCACCACACCTTCTACAACGAGCTGCGCGTGGCCCCGGAGGAGCACCCAGTGCTGCTGACCGAGGCCCCCCTGAACCCCAAGGCCAACAGAGAGAAGATGACTCAGGTGAGGCTCGGCCGACGCCCGTGCTCCTCCCGTCCTTTCCCCAGTCATTTTCTGCCCGGCTTGATTTCTGACATTA
+
BABBBFFFFFFFGGFGGGGGGGGGHHGHHHHHHHHGHGGHEGHGHGHGHECHGGGGGHHHHGHHHHHHHHHHHFHHHGGHHHHHHGHHGGGCGHHGGGEGGGHHGGGGGGGGGEHHGGFFHHHHHHHHHHGGGGGGGGGGGGGHHHGGGGHGGGGGGGGGGFBEGGFCFGFEGGFG=CFFGGGGFFFFCFFAFFFFBADEFFFFFFFFFFFF/BBFFFDFFFFF/BFFFFFFBCFFFA::9;BFF/;;FB/
@M05620:45:000000000-G6HP7:1:1101:8624:5326 1:N:0:160
CATCCTGACCCTGAAGTACCCCATTGAGCATGGCATCGTCACCAACTGGGACGACATGGAGAAGATCTGGCACCACACCTTCTACAACGAGCTGCGCGTGGCCCCGGAGGAGCACCCAGTGCTGCTGACCGAGGCCCCCCTGAACCCCAAGGCCAACAGAGAGAAGATGACTCAGGTGAGGCTCGGCCGACGCCCGTGCTCCTCCCGTCCTTTCCCCAGTCATTTTCTGCCCGGCTTGATTTCTGACATTA
+
BBBCCFFFFFFFGGGGGGGGGGFHHHHHHHHHHHHHHGHHHGHHHGHHHHHHGGGGGHHHHHHHHHHHHHHHHGHHHGGHHHHHHHHHGGGGGHHGGGGGGGHHGGGGGGGGHHHHGGHFGHHHHGHHHHGGGGGGGGGGGGHHHHGGGGHGHHGGGGGGGGGGGGGFGGGGGFGGGGGFFGGGFFFFFAFFFFFF;DFFFFFFFFFEFFDFFFFFFFDFFFFFFFFFFFFFADFFCAAFFFFFFFFFFF/
@M05620:45:000000000-G6HP7:1:1101:11803:5336 1:N:0:160
AGATTACTGCAACAGTTCCCCCTGGACCTGGAAAAGTTTCTTGCCTGGCTTACAGAAGCTGAAACAACTGCCAATGTCCTACAGGATGCTACCCGTAAGGAAAGGCTCCTAGAAGACTCCAAGGGAGTAAAAGAGCTGATGAAACAATGGCAAGTAAGTCAGGCATTTCCGCTTTAGCACTCTTGTGGATCCAATTGAACAATTCTCAGCATTTGTACTTGTAACTGACAAGCCAGGGACAAAACAAAGAT
+
BCCCDFFFFFFFGGGGGGGGGGGGHHHHHHHHHHHHHHHHHHHHHHHHHHHHHHHHHHHHHHGHHHHHHHHHHHHHHHHHHHHHHHHHHHHHHHGGGGHHHHHHHHHHGHHHHGHHHHHHHHHGGGGGHHHHHGHHHHGHHHHHHGHHHHHHHGHHGHHHHHHHHHHHHHGGGGGHHHHHHHHHHHHGHHHHGHHHHHHHHHHHHHHHHHHHHHHHHGHHHHHHHHHHHHGHHGGGGGGGGGGGGGGGGFF
@M05620:45:000000000-G6HP7:1:1101:12312:5337 1:N:0:160
CATCCTGACCCTGAAGTACCCCATTGAGCATGGCATCGTCACCAACTGGGACGACATGGAGAAGATCTGGCACCACACCTTCTACAACGAGCTGCGCGTGGCCCCGGAGGAGCACCCAGTGCTGCTGACCGAGGCCCCCCTGAACCCCAAGGCCAACAGAGAGAAGATGACTCAGGTGAGGCTCGGCCGACGCCCGTGCTCCTCCCGTCCTTTCCCCAGTCATTTTCTGCCCGGCTTGATTTCTGACATTA
+
BBCCCFFFFFFFGGGGGGGGGGGHHHHHHHHHHHHHHGHHHGHHHGHHHHHHGGGGGHHHHHHHHHHHHHHHHGHHHGGHHHHHHHHHGGGGGHHGGGGGGGHHGGGGGGGGHHHHGGHHHHHHHHHHHHGGGGGGGGGGGGHHHHGGGGHGHHGGGGGGGGGGGGGFGGGGGFGGGGGGGGGGFFFFFFFFFFFFDFFFFFFFFFFFFFFFFFFFFEFFFFFFFFFFFFFFFFFFCFFFFFFFFFFFFF/
@M05620:45:000000000-G6HP7:1:1101:12292:5346 1:N:0:160
CATCCTGACCCTGAAGTACCCCATTGAGCATGGCATCGTCACCAACTGGGACGACATGGAGAAGATCTGGCACCACACCTTCTACAACGAGCTGCGCGTGGCCCCGGAGGAGCACCCAGTGCTGCTGACCGAGGCCCCCCTGAACCCCAAGGCCAACAGAGAGAAGATGACTCAGGTGAGGCTCGGCCGACGCCCGTGCTCCTCCCGTCCTTTCCCCAGTCATTTTCTGCCCGGCTTGATTTCTGACATTA
+
CCCCCFFFFFFFGGGGGGGGGGGHHHHHHHHHHHHHHGHHHGHHHGHHHHHHGGGGGHHHHHHHHHHHHHHHHGHHHGGHHHHHHHHHGGGGGHHGGGGGGGHHGGGGGGGGHGHHGGHHHHHHHHHHHHGGGGGGGGGGGGHHHHGGGGHGHHGGGGGGGGGGGGGGGGGGGGGGGGGGGGGGFFFFFFFFFFFF@DDFFFFFFFFFFFDFFFFFFFAFFFFFFFFFFFFFFFFFAFFFFFFFFB0BFF:
@M05620:45:000000000-G6HP7:1:1101:24817:5352 1:N:0:160
CATCCTGACCCTGAAGTACCCCATTGAGCATGGCATCGTCACCAACTGGGACGACATGGAGAAGATCTGGCACCACACCTTCTACAACGAGCTGCGCGTGGCCCCGGAGGAGCACCCAGTGCTGCTGACCGAGGCCCCCCTGAACCCCAAGGCCAACAGAGAGAAGATGACTCAGGTGAGGCTCGGCCGACGCCCGTGCTCCTCCCGTCCTTTCCCCAGTCATTTTCTGCCCGGCTTGATTTCTGACATTA
+
CCCCCFFFFFFFGGGGGGGGGGGHHHHHHHHHHHHHHGHHHGHHHGHHHHHHGGGGGHHGHHHHHHHHHHHHHGHHHGGHHHHHHHHHGGGGGHHGGGGGGGHHGGGGGGGGHHHHGGHGHHHHHHHHHHGGGGGGGGGGGGHHHHGGGGHGHHGGGGGGGGGGGGGGGGGGGGGGGGGGGGGGFFFFFFFFFFFF=ADFFFFFFFFEDDDFFFFFFFFFFFFFFHHHFFFFFF;B@FAFFFFFFFFFFF0
@M05620:45:000000000-G6HP7:1:1101:11807:5358 1:N:0:160
AGATTACTGCAACAGTTCCCCCTGGACCTGGAAAAGTTTCTTGCCTGGCTTACAGAAGCTGAAACAACTGCCAATGTCCTACAGGATGCTACCCGTAAGGAAAGGCTCCTAGAAGACTCCAAGGGAGTAAAAGAGCTGATGAAACAATGGCAAGTAAGTCAGGCATTTCCGCTTTAGCACTCTTGTGGATCCAATTGAACAATTCTCAGCATTTGTACTTGTAACTGACAAGCCAGGGACAAAACAAAGAT
+
ABBBBFFFFFFFGGGGGGGGGGGGHHHHHHGHFHHGBGHHHHHFHHHHGHHHHHBGHEGHHGHHHHHHHHHHGHHHHHHHHHHHHHHHHHHGGHGEGGHHHHHEFHHHGHFBGFHF3GHHHGHGGGGGHFHGFGGHHHFFHHHFFFEGHHHHHGHFFGHHHHFHHHGHHHGGGGGGGHHHHGHHGGHCHHHBDCFHHGFHFEHHHFHGDGFHGHEGGHHGFHHEHHBHHHE.CEFFEGEFGGG?CEFEBF9
@M05620:45:000000000-G6HP7:1:1101:12302:5360 1:N:0:160
CATCCTGACCCTGAAGTACCCCATTGAGCATGGCATCGTCACCAACTGGGACGACATGGAGAAGATCTGGCACCACACCTTCTACAACGAGCTGCGCGTGGCCCCGGAGGAGCACCCAGTGCTGCTGACCGAGGCCCCCCTGAACCCCAAGGCCAACAGAGAGAAGATGACTCAGGTGAGGCTCGGCCGACGCCCGTGCTCCTCCCGTCCTTTCCCCAGTCATTTTCTGCCCGGCTTGATTTCTGACATTA
+
CCCCDFFFFFFFGGGGGGGGGGGHHHHHHHHHHHHHHGHHHGHHHGHHHHHHGGGGGHHHHHHHHHHHHHHHHGHHHGGHHHHHHHHHGGGGGHHGGGGGGGHHGGGGGGGGHHHHGGHGHHHHHHHHHHGGGGGGGGGGGGHHHHGGGGHGHHGGGGGGGGGGGGGFGGGGGGGGGGGGGGGGFFFFFFFFFFFFDFFFFFFFFFFEDFFFFFFFFFFFFFFFFHFFFFFFFFFFFFFFFFFFFEFFFF0
@M05620:45:000000000-G6HP7:1:1101:11882:5366 1:N:0:160
ATCTCTATCTCCTAAAAACCTGTTTAGATTTGGAGATAGACCTTCAGGTTTTTCATCATTTTCTGCATGAATTATACATTGACCACGTTCCAGCGTGGTCAGTTTGCAGCATTCTGTTATTTTGTTTGACAGAGTGTCTTGTTGAGAACATATGTAGGACATGATTTTTTCCTGCAACAGGGAAAATAAAGTATAAGTTTTAAAGATTTATTCTTTAATAAAGGATCTCAAAGCCAGCTTTAGAAAAAGGA
+
A?1AA3FFF3B1AFGD1GEGG1GFFGF1DGD1AGHAEBDH11BGGDGB1BFAEGBFA2FGFBHBDHHBHBFFFGHGD2FGHDGCGHCGG0FG1EFEEGAFFH@B21GHHHFB2E2FFFFFHEBGCGGHFHFHHHHGHEHHHHHHHCCGFH1G2FFGDFGGBGCGHGFH1/<@GD1@GGAGGAA0FCF<11??<GBGHGBDGGFGGBGGHHHHHGHDD<GGD000CDHGDHHFGHFBCEHFFFFB0CCGC.G
@M05620:45:000000000-G6HP7:1:1101:24825:5370 1:N:0:160
CATCCTGACCCTGAAGTACCCCATTGAGCATGGCATCGTCACCAACTGGGACGACATGGAGAAGATCTGGCACCACACCTTCTACAACGAGCTGCGCGTGGCCCCGGAGGAGCACCCAGTGCTGCTGACCGAGGCCCCCCTGAACCCCAAGGCCAACAGAGAGAAGATGACTCAGGTGAGGCTCGGCCGACGCCCGTGCTCCTCCCGTCCTTTCCCCAGTCATTTTCTGCCCGGCTTGATTTCTGACATTA
+
AAAABFFFFFFFGFGGGGGGGGGHHH5GGHHFFHHHHGHHHGHH2EHHHHGHEGGGGHHGGFFHHHHHBGHHHGHHHGGHHHHHHHHHGGGGGFHGFGEFGGHHGGG?DGGGHHHHGECGHGHHHHFHGHC@@DGGGGGGGGEHHHGGDFHACGFEF?FGGEGEBFGFFGGGGG9FGFGFGGGFFFFFADF-BBF@9ADEFFFFFFBEDFFFFFFFFFDFFFEFFFFFFFFF.-@BC-:FFBBFB/FBBF/
@M05620:45:000000000-G6HP7:1:1101:24796:5376 1:N:0:160
ATCTCTATCTCCTAAAAACCTGTTTAGATTTGGAGATAGACCTTCAGGTTTTTCATCATTTTCTGCATGAATTATACATTGACCACGTTCCAGCGTGGTCAGTTTGCAGCATTCTGTTATTTTGTTTGACAGAGTGTCTTGTTGAGAACATATGTAGGACATGATTTTTTCCTGCAACAGGGAAAATAAAGTATAAGTTTTAAAGATTTATTCTTTAATAAAGGATCTCAAAGCCAGCTTTAGAAAAAGGA
+
ACCCCFFFFFFFGGGGGGGGGGHHHHHHHHHHHFHHHHHHHHHHFHHHHHHGGHHHHHIHIHIHHHHHHGFGHHHHHHHHHHHHGHGHHHHHHHGFFGHHHHHHHHHHHHHHHHHHHHGHHHHHHHHHHHHHHHGHHHHHHHHHHHHHHHHHHHHHHHHHHHHHHHHHHGHHHHHHHHHGHGFHHHGHGHHGHHHHHGHHHHHHHGHHHHHHHHHHHGHHHHHHGHHHHHHHHGHHHGHHHHGHGGGHGGG
@M05620:45:000000000-G6HP7:1:1101:6971:5377 1:N:0:160
ATCTCTATCTCCTAAAAACCTGTTTAGATTTGGAGATAGACCTTCAGGTTTTTCATCATTTTCTGCATGAATTATACATTGACCACGTTCCAGCGTGGTCAGTTTGCAGCATTCTGTTATTTTGTTTGACAGAGTGTCTTGTTGAGAACATATGTAGGACATGATTTTTTCCTGCAACAGGGAAAATAAAGTATAAGTTTTAAAGATTTATTCTTTAATAAAGGATCTCAAAGCCAGCTTTAGAAAAAGGA
+
BCCCCFFFFFFFGGGGGGGGGGHHHHHHHHHHHHHHHHHHHHHHHHHHHHHGGHHHHHHHHHIHHHHHHHHHHHHHHHHHHHHHHHGHHHHHHHGGGGHHHHHHHHHHHHHHHHHHHHHHHHHHHHHHHHHHHHHHHHHHHHHHHHHHHHHHHHHHHHHHHHHHHHHHHGHHHHGHHHHHHGGGHHHHHHHHHHHHHFGHHHHHHHHHHHHHHHHHHHHHHHGHHHHGHGHHGHHHHGHHHHHGHGHHGGH
@M05620:45:000000000-G6HP7:1:1101:25543:5385 1:N:0:160
CATCCTGACCCTGAAGTACCCCATTGAGCATGGCATCGTCACCAACTGGGACGACATGGAGAAGATCTGGCACCACACCTTCTACAACGAGCTGCGCGTGGCCCCGGAGGAGCACCCAGTGCTGCTGACCGAGGCCCCCCTGAACCCCAAGGCCAACAGAGAGAAGATGATTCAGGTGAGGCTCGGCCGACGCCCGTGCTCCTCCCGTCCTTTCCCCAGCCATTTTCTGCCCGGCTTGATCTCTGACATTA
+
AAAAADFFFCCFEGCGGGGGGGE01D1BBF1B000BFEAG0AF1E/GF0/0F/AAEEGF1G1F0BEA2FGBGH/>G//>GHHHBG1GFE/>//B1E@E/>E/GHEE?CCC//C/0FBFH<FG<GHFH?00AA@?-.C-<<@FCF::.EGFEGACEGE.9/FB.CBBF00B0;;90F9909.9C.9@----99-9@?@AA-///9;-;EB--/:9FF--;-9-/:F/9/;FB9?@-9>-9//;BF/;/:99/
@M05620:45:000000000-G6HP7:1:1101:7204:5388 1:N:0:160
CATCCTGACCCTGAAGTACCCCATTGAGCATGGCATCGTCACCAACTGGGACGACATGGAGAAGATCTGGCACCACACCTTCTACAACGAGCTGCGCGTGGCCCCGGAGGAGCACCCAGTGCTGCTGACCGAGGCCCCCCTGAACCCCAAGGCCAACAGAGAGAAGATGACTCAGGTGAGGCTCGGCCGACGCCCGTGCTCCTCCCGTCCTTTCCCCAGTCATTTTCTGCCCGGCTTGATTTCGACATTAG
+
CCCDDFFFFFFFGGGGGGGGGGGHHHHHHHHHHHHHHGHHHGHHHGHHHHHHGGGGGHHHHHHHHHHHHHHHHGHHHGGHHHHHHGHHGGGGGHHGGGGGGGHHGGGGGGGGHHHHGGHHHHHHHHHHHHGGGGGGGGGGGGHHHHGGGGHGHHGGGGGGGGGGGGGGGGGGGGGGGGGGGGGGFFFFFFFFFFFF@DFFFFFFFFFADBDFFFFFFFFFFFFFFFFFFFFFFFFFFFFFFFFFAEAAFF;
@M05620:45:000000000-G6HP7:1:1101:11872:5390 1:N:0:160
ATCTCTATCTCCTAAAAACCTGTTTAGATTTGGAGATAGACCTTCAGGTTTTTCATCATTTTCTGCATGAATTATACATTGACCACGTTCCAGCGTGGTCAGTTTGCAGCATTCTGTTATTTTGTTTGACAGAGTGTCTTGTTGAGAACATATGTAGGACATGATTTTTTCCTGCAACAGGGAAAATAAAGTATAAGTTTTAAAGATTTATTCTTTAATAAAGGATCTCAAAGCCAGCTTTAGAAAAAGGA
+
BCCCCFFFFFFFGGGGGGGGGGHHHHHHHHHHHHHHHHHHHHHHHGHGHHHGGHHHHGHHHHHGHHHFHGHHHHHHHHHHHHHFHHGHHHHHHHGGGGHHHHHHHHHHHHHHHHHHHHGHHFHHHHHHGHHHHHHHHHHHHHHHHHFHHHHHHHHHHHHHHHHHHHHHHDGHHFHHHHHHHGEHHFHHHGHHHHHFHHHHHHHHHHHHHHHHHHHHHFHHGHFEGHHHHHHGHHHGHGHHHHHHHHHHGGH
@M05620:45:000000000-G6HP7:1:1101:24789:5393 1:N:0:160
ATCTCTATCTCCTAAAAACCTGTTTAGATTTGGAGATAGACCTTCAGGTTTTTCATCATTTTCTGCATGAATTATACATTGACCACGTTCCAGCGTGGTCAGTTTGCAGCATTCTGTTATTTTGTTTGACAGAGTGTCTTGTTGAGAACATATGTAGGACATGATTTTTTCCTGCAACAGGGAAAATAAAGTATAAGTTTTAAAGATTTATTCTTTAATAAAGGATCTCAAAGCCAGCTTTAGAAAAAGGA
+
BCCCCFFFFFFFGGGGGGGGGGHHHHHHHHHHHHHHHHHHHHHHHHHHHHHGGHHHHHHHHIIIHHHHHHHHHHHHHHHHHHHHHHGHHHHHHHGGGGHHHHHHHHHHHHHHHHHHHHHHHHHHHHHHHHGHHHHHHHHHHHHHHHHHHHHHHHHHHHGHHHHHHHHHHGHHHHHHHHHHHGGHHHHHGHHHGHHGHDGHHHHHHHHHHHHHHHHHHHHHHHHHGHHHHGGHHHHGHGHHHHHHHFHFFGG
@M05620:45:000000000-G6HP7:1:1101:18658:5394 1:N:0:160
CATCCTGACCCTGAAGTACCCCATTGAGCATGGCATCGTCACCAACTGGGACGACATGGAGAAGATCTGGCACCACACCTTCTACAACGAGCTGCGCGTGGCCCCGGAGGAGCACCCAGTGCTGCTGACCGAGGCCCCCCTGAACCCCAAGGCCAACAGAGAGAAGATGACTCAGGTGAGGCTCGGCCGACGCCCGTGCTCCTCCCGTCCTTTCCCCAGTCATTTTCTGCCCGGCTTGATTTCTGACATTA
+
BABCCFFFFFFFGGGGGGGGGGGHHHHHHHHHHHHHHGHHGGHHHGHHHHHHGGGGGHHHHHHHHHHHHHHHHGHHHGGHHHHHHHHHGGGGGHHGGGGGGGHHGGGGGGGGHGHHGGHGHHHHHHHHHHGGGGGGGGGGGGHHHHGGGGHGHHGGGGGGGGGGGGGCFGGGGGGGGGGGGGGGFFFFFFFFFFFFCFFFFFFFFFFFFFFFFFFFFFFFFFFFFFFFFFFFFFFFFFFFFFFFFFFFFF/
@M05620:45:000000000-G6HP7:1:1101:20704:5402 1:N:0:160
CATCCTGACCCTGAAGTACCCCATTGAGCATGGCATCGTCACCAACTGGGACGACATGGAGAAGATCTGGCACCACACCTTCTACAACGAGCTGCGCGTGGCCCCGGAGGAGCACCCAGTGCTGCTGACCGAGGCCCCCCTGAACCCCAAGGCCAACAGAGAGAAGATGACTCAGGTGAGGCTCGGCCGACGCCCGTGCTCCTCCCGTCCTTTCCCCAGTCATTTTCTGCCCGGCTTGATTTCTGACATTT
+
A@ABBFFFFFFFGEGGGGGGGGGHHHGHHHHHGHHHHGHHGGHHHGHHHHHHGGGGGHHHGHHHGHHHHHHHHGGHHGGHHHHHHHHHGGGGGHHGGGGGFFHHGGGFGGGGGHHHGGGFGHHHHGGHHHGGGGFGGGGGGGGHHHGGGGHGHHGGGGGGGB;ECFFGGGGGGEGGGGFFGGGGFFFFF-AFAFFFCFDFFFFFFFD.AADFFFFFFFDFF/;BFFFFFEFF.D>DCF?BFFFF/:9/;F/
@M05620:45:000000000-G6HP7:1:1101:16154:5413 1:N:0:160
CATCCTGACCCTGAAGTACCCCGGCTTGATTTCTGACATTAGATCGGAAGAGCACACGTCTGAACTCCAGTCACGTCGACGCATCTCGTATGCCGTCTTCTGCTTGAAAAAAAAAAAAATTTATTTTTCCAACATATCTTTTTTCTCCACACTATATAACATCCTTTTTTCCTTCCCCCATACACCTCATGTCTCATTTTTCCCTTTATCTGCTTTCCTCCCTTTTCTCCACACCATCTTAATCACCATTC
+
CBCCCFFFFFFFGGGGGGGGGGGGGGGGHHHHHHHHHHHHHHHHHHGGGGHHHHHHHGHHHGHHHHHHHHHHHHGGHGGGGGGGEGHHGGHHHHGGGHGHHHHHHHHHHHHGGGGC//-01=1111110<11<./0===0=00-/==:0:0://0;000;000/:00:09:0909///9-;/:09/:.900900B000909/0000:0;0000:00:9B0/.:000900:;/0.:.090000:00090000
@M05620:45:000000000-G6HP7:1:1101:20696:5425 1:N:0:160
CATCCTGACCCTGAAGTACCCCATTGAGCATGGCATCGTCACCAACTGGGACGACATGGAGAAGATCTGGCACCACACCTTCTACAACGAGCTGCGCGTGGCCCCGGAGGAGCACCCAGTGCTGCTGACCGAGGCCCCCCTGAACCCCAAGGCCAACAGAGAGAAGATGACTCAGGTGAGGCTCGGCCGACGCCCGTGCTCCTCCCGTCCTTTCCCCAGTCATTTTCTGCCCGGCTTGATTTCTGACATTA
+
BBCCCFFFFFFFGGGGGGGGGGGHHHHHHHHHHHHHHGHHHGHHHGHHHHHHGGGGGHHHHHHHHHHHHHHHHGHHHGGHHHHHHHHHGGGGGHHGGGGGGGHHGGGGGGGGHHHHGGHGHHHHHHHHHHGGGGGGGGGGGGHHHHGGGGHGHHGGGGGGGGGGGGGGGGGGGGFFGGGGGGGGFFFFFFFFFFFF@DFFFFFFFFDEFFFFFFFFFFFFFFFFFFFFFEFFDDFAFAAFFFFFEBBBFF0
@M05620:45:000000000-G6HP7:1:1101:22230:5437 1:N:0:160
AGATTACTGCAACAGTTCCCCCTGGACCTGGAAAAGTTTCTTGCCTGGCTTACAGAAGCTGAAACAACTGCCAATGTCCTACAGGATGCTACCCGTAAGGAAAGGCTCCTAGAAGACTCCAAGGGAGTAAAAGAGCTGATGAAACAATGGCAAGTAAGTCAGGCATTTCCGCTTTAGCACTCTTGTGGATCCAATTGAACAATTCTCAGCATTTGTACTTGTAACTGACAAGCCAGGGACAAAACAAAGAT
+
AAABBFFFFFFFGGGGGGGGGGGGHHHHHHHHHGHHGHHHHHHHHHHHHHHHHHHHHFHHHHHHHHHHHHHHHHFHHHHHHHHHHHHHHHHHHHGGGGHHHHHHHHHHGHHHHHHGHHHHHHHFGFFEHHHHGGHHHHHHHGHHHHHHHHHHHGHGHHHHHHHHHHHHGGGGGGGHHHHHHHHHHGGGGHHHGHHHHHGGGCGHHHHGHHHHHHHHHHHHHHHHHHGGHHFFHGGGGGGGG.BFGGEFBBB
@M05620:45:000000000-G6HP7:1:1101:22244:5447 1:N:0:160
AGATTACTGCAACAGTTCCCCCTGGACCTGGAAAAGTTTCTTGCCTGGCTTACAGAAGCTGAAACAACTGCCAATGTCCTACAGGATGCTACCCGTAAGGAAAGGCTCCTAGAAGACTCCAAGGGAGTAAAAGAGCTGATGAAACAATGGCAAGTAAGTCAGGCATTTCCGCTTTAGCACTCTTGTGGATCCAATTGAACAATTCTCAGCATTTGTACTTGTAACTGACAAGCCAGGGACAAAACAAAGAT
+
AA1>1@@@@FDB1GCAGEGGGGEFC0AA0BF0AAFG1DF2DFGDHDHGFECBGHFGGHFCEBHGHAGHFH1GFFGHG2AAFEGHF0BFFE2BGHGFGCHG1CGHHFGFFHHGHHGHHHGHHHHGGGGEHFHHHGHHHHGHHHHHHHHHHFHGHGGGHHGGGHHHHHHHHHGGGGGHGHHHHHHHHGHGHHGHGFHHHFHHFGHHHHHHHHHHHHHFHHHHHHHGHHHHHHHHHFGGGGGGGFGGGGGGEGC
@M05620:45:000000000-G6HP7:1:1101:20668:5466 1:N:0:160
TACCTGTACTGGGGAAGCATTTGAATATCCCCCCATGGTGATGGGGACGGAGAACTGCTCCATAAACACAGGCAACGTGCCTAACTTTCCCGGGAAGATGAAGTCAAAGAGCGGAGGTTATTTTGCATCGGTGAGCCAGACAGAATGATCCGATGAGGGGTGCGAAACTATTTGAGGAAAGGAAGCACCTTTTTATTAAATTTACCTTTTAGCAATCGCCATTCCTACCCTAAAGATCGGAAGAGCACACG
+
BBABCFFFFFFFGGFGGGGGGGGHHHHHHHGGGGGHHHFGFHHHHGGGGGGGGGHHHHHHHHHHGGHHHGHHGGHHGHEHHHHHHHHHHHHGGGGGGHHHGHGFHHHHHHGHGCCDF?FHGFHFHGHHHGGGFFHHHHFAFHFHHGHFFGHGDFEGHHGG<@EGGEGGFHHHHHFEGBFGGGGGGGGGGGGGGFECFEFFFGGGGGGFGFFFFFF0BEEDFFFFFFFF;:FF/BFFFFFFDEFFFFFFFF-
@M05620:45:000000000-G6HP7:1:1101:20650:5467 1:N:0:160
TACCTGTACTGGGGAAGCATTTGAATATCCCCCCATGGTGATGGGGACGGAGAACTGCTCCATAAACACAGGCAACGTGCCTAACTTTCCCGGGAAGATGAAGTCAAAGAGCGGAGGTTATTTTGCATCGGTGAGCCAGACAGAATGATCCGATGAGGGGTGCGAAACTATTTGAGGAAAGGAAGCACCTTTTTATTAAATTTACCTTTTAGCAATCGCCATTCCTACCCTAAAGATCGGAAGAGCACACG
+
DCCDDFFFFFFFGGGGGGGGGGHHHHHHHHHGGGGHHHGHHHHHHGGGGGGGGHHHHHHHHHHHHHHHHHHHGHHHGHHHHHHHHHHHHHHGGGGGGHHHHHHHHHHHHHHHGGGGGEHHHHHHHHHHHGGEGFHHHHHHGHHHHHHHHHHHGGGHHHGGEEGGGGGGHHHHHHGGGFGGGGGGGGGGGGGGGGGGGGGGHGGGGGGGGFFFFFFFFFFFFFFFFHFFBFFF:BFFFFFFFFFFFFFFFF@
@M05620:45:000000000-G6HP7:1:1101:6609:5474 1:N:0:160
TACCTGTACTGGGGAAGCATTTGAATATCCCCCCATGGTGATGGGGACGGAGAACTGCTCCATAAACACAGGCAACGTGCCTAACTTTCCCGGGAAGATGAAGTCAAAGAGGTTATTTTGCATCGGTGAGCCAGACAGAATGATCCGATGAGGGGTGCGAAACTATTTGAGGAAAGGAAGCACCTTTTTATTAAATTTACCTTTTAGCAATCGCCATTCCTACCCTAAAGATCGGAAGAGCACACGTCTGA
+
BBBBAFFFFFFFGGGGGGGGGGHGFHHHHHGGGGGHHHGHGHHHGGGGGGGGFHHHHHHHHHHHHHHGHHHHGHHHGHHGHGHHHGHHHHHFGGGGGHHHGHHHHHHHHHFHBFHHHHHHHHHHGGGGGGHHHGGGHGGGHHHHHHH?EGHHHGGFGGGGGGGHHHHHHHGH;FGGFFGHHHHHGGGGGGGGGGGFFGGFGGGGGGGGGGGFGFEEEGGFFFBFFFFBBFFFFFFFFFFFFFFFFF;AFEB
@M05620:45:000000000-G6HP7:1:1101:14167:5481 1:N:0:160
CATCCTGACCCTGAAGTACCCCATTGAGCATGGCATCGTCACCAACTGGGACGACATGGAGAAGATCTGGCACCACACCTTCTACAACGAGCTGCGCGTGGCCCCGGAGGAGCACCCAGTGCTGCTGACCGAGGCCCCCCTGAACCCCAAGGCCAACAGAGAGAAGATGACTCAGGTGAGGCTCGGCCGACGCCCGTGCTCCTCCCGTCCTTTCCCCAGTCATTTTCTGCCCGGCTTGATTTCTGACATTA
+
CDDDDFFFFFFFGGGGGGGGGGGHHHHHHHHHHHHHHGHHHGHHHGHHGHHHGGGGGHHHHHHHHHHHHHHHHGHHHGGHHHHHHHHHGGGGGHHGGGGGGGHHGGGGGGGGHHHHGGHFHHHHHHHHHHGGGGGGGGGGGGHHHHGGGGHGHHGGGGGGGGGGGGGFGGGGGGGGHGGGGGGGFFFFFFFFFFFFBDFFFFFFFFFEDFDFFFFFFFFFFFFFFFFFFFFFFCFFFFAFFFFFFFFFFF0
@M05620:45:000000000-G6HP7:1:1101:20642:5484 1:N:0:160
TACCTGTACTGGGGAAGCATTTGAATATCCCCCCATGGTGATGGGGACGGAGAACTGCTCCATAAACACAGGCAACGTGCCTAACTTTCCCGGGAAGATGAAGTCAAAGAGCGGAGACTATTTTCGATCGGTGAGCCAGACAGGATGGTCCGATAGGGGGAGCGGAACTATTTGAGGAAAGGAATCACGGTTTGGTTAAATTTACCTTTTAGATATCGCCATTCGTACCCTACAGACCGAAAGAGCACACC
+
CCCDDFFFFFFFGGGGGGGGGGHHHHHHHHHGGGGHHHGHHHHHHGGGGGGGGHHHHHHHHHHHHHHHHHHHGGHHGHHHHHHHHHHHHHHGGGGGGHHHHHHHHHHHHHHHG/////222D2D2//20>/?//01000>.<F.011.1>1<E.-./..;--=--;--00000:0.;BFG..;/0000...9...9.00;:0;000;0;FF/000;0.;..;F00/;..;0:.B00.;--:-.///;.;..
@M05620:45:000000000-G6HP7:1:1101:6619:5490 1:N:0:160
TACCTGTACTGGGGAAGCATTTGAATATCCCCCCATGGTGATGGGGACGGAGAACTGCTCCATAAACACAGGCAACGTGCCTAACTTTCCCGGGAAGATGAAGTCAAAGAGGTTATTTTGCATCGGTGAGCCAGACAGAATGATCCGATGAGGGGTGCGAAACTATTTGAGGAAAGGAAGCACCTTTTTATTAAATTTACCTTTTAGCAATCGCCATTCCTACCCTAAAGATCGGAAGAGCACACGTCTGA
+
BBBABFFFFFDFCGFGFGGGGGHGHHHHHHFFFGGHHHHHHGFHGGFGGGGGGHHHHHHHHGHHHHHHHHHHGHHHGHHGHHHHHGGHHHHGGGGGGHHHHHHHHHHHHHGHFFHHHHHGHGHHGDGGGHHHHHHGHHFCHHGFHGHDFGHHGGGDCGCGGGCHFHHHHEEFGFGGFGFHHHHHGGGGGGGGGGGGBBGFGGGGGGEFFFGF?EDDGFBFBFFFFF..;;BBFFAAEFFFBBFFFC.9BEB
@M05620:45:000000000-G6HP7:1:1101:16567:5497 1:N:0:160
CATCCTGACCCTGAAGTACCCCATTGAGCATGGCATCGTCACCAACTGGGACGACATGGAGAAGATCTGGCACCACACCTTCTACAACGAGCTGCGCGTGGCCCCGGAGGAGCACCCAGTGCTGCTGACCGAGGCCCCCCTGAACCCCAAGGCCAACAGAGAGAAGATGACTCAGGTGAGGCTCGGCCGACGCCCGTGCTCCTCCCGTCCTTTCCCCAGTCATTTTCTGCCCGGCTTGATTTCTGACATTA
+
CCCCCFFFFFFFGGGGGGGGGGGHHHHHHHHHHHHHHGHHHGHHHGHHHHHHGGGGGHGHHHHHHHHHHHHHHGHHHGGHHHHHHHHHGGGGGHHGGGGGGGHHGGGGGGGGHHHHGGHGHHHHHHHHHHGGGGGGGGGGGGHHHHGGGGHGHHGGGGGGGGGGGGGGGGGGGGGGGGGGGGGGFFFFFFFFFFFF@AFFFFFFFFFEDDAFFFFFFFFFFFFFFFFFFEFFFFFFCFABFFFFFFFFFF0
@M05620:45:000000000-G6HP7:1:1101:6765:5504 1:N:0:160
AGATTACTGCAACAGTTCCCCCTGGACCTGGAAAAGTTTCTTGCCTGGCTTACAGAAGCTGAAACAACTGCCAATGTCCTACAGGATGCTACCCGTAAGGAAAGGCTCCTAAGACTCCAAGGGAGTAAAAGAGCTGATGAAACAATGGCAAGTAAGTCAGGCATTTCCGCTTTAGCACTCTTGTGGATCCAATTGAACAATTCTCAGCATTTGTACTTGTAACTGACAAGCCAGGGACAAAACAAAGATCG
+
AA3>AFFFFFBDGGFGGGGGGGGABFFHFGHFHHHHFGHHFHHHHHHGHHHHGGHHHHHHGHFHHHHHHGHHGHHGHHHHFHGHHEHHHHDHHHFEGGHGHHGHGGHHGHHFGGGHHHHGHGGGE?EHHHHGHHHHGHGHGFHHHHHHHGHGGHGHHHHHHHHHHHHDEDFGGFHF<1FGHHHHGDGFHHGFHFGFHHGHHGHHHGDHHHHHHB0GGHHHHHFGCCG0;;:CFFGAEFGGGGFGGF/BF9C
@M05620:45:000000000-G6HP7:1:1101:13002:5505 1:N:0:160
TACCTGTACTGGGGAAGAGTGTAGCAATCGCCATTCCTACCCTAAAGATCGGAAGAGCACACGTCTGAACTCCAGTCACGTCGACGCATCTCGTATGCCGTCTTCTGCTTGAAAAAAAAAATATTTTTCCCTCTTTTCTTTTTTCTACCCTCTGTCTTACCTTCTTTTTTCCTTCCCCCTTTCCCCTCTATAATCCTTTTTCCCTCTTTCTTCTTTCGTCTCATCTCTCCCATCCATCTTTCTACCCCTTC
+
B@BAAFFFFFFFGGFGCGGFGGHHHHHHHGGGGGHHFGHHHHHHHHHGHHHGGGGFFHHGGHGHHFFHGHHHHHHFGHHGGHCEGGG?EGFHHFAGFGHEEEHGEGGHHFGFHHHF@?C<<0211111?<1100<111?1111<0<1>100./00<<000<00<<0=00::C:0;/:CD-.000;B9;/0;00;0;0090:C;F0FB00000;;FF9.:;.9////;9///.9/;9/;B/;9B/:/9.9..
@M05620:45:000000000-G6HP7:1:1101:6778:5537 1:N:0:160
TACCTGTACTGGGGAAGCATTTGAATATCCCCCCATGGTGATGGGGACGGAGAACTGCTCCATAAACACAGGCAACGTGCCTAACTTTCCCGGGAAGATGAAGTCAAAGAGGTTATTTTGCATCGGTGAGCCAGACAGAATGATCCGATGAGGGGTGCGAAACTATTTGAGGAAAGGAAGCACCTTTTTATTAAATTTACCTTTTAGCAATCGCCATTCCTACCCTAAAGATCGGAAGAGCACACGTCTGA
+
AAAAAFFFFFDFGGGGGGGGFEGGGHGGHGHGGGGHHGHGFGFFHGEGCFDEEHHFGGFGFFFHGHHHHHFCFGFEEGHCGHHFGHHHHFHF@E/EEHHHHGBGHGGGDFFF?FGHHGGFHHHHGCCDFHHHGFCFHHGHHFFGGFG?CDHHHFFADGGFDGCHHGDGHBEF0GGGACFFGGHHFGGGFAFGGBBCBBFFFFFGGGGFGBFFGGFACFF0BFFFFF.BBBFFFFFBFDFAFFFFFFAEF?;
@M05620:45:000000000-G6HP7:1:1101:24670:5548 1:N:0:160
CATCCTGACCCTGAAGTACCCCATTGAGCATGGCATCGTCACCAACTGGGACGACATGGAGAAGATCTGGCACCACACCTTCTACAACGAGCTGCGCGTGGCCCCGGAGGAGCACCCAGTGCTGCTGACCGAGGCCCCCCTGAACCCCAAGGCCAACAGAGAGAAGATGACTCAGGTGAGGCTCGGCCGACGCCCGTGCTCCTCCCGTCCTTTCCCCAGTCATTTTCTGCCCGGCTTGATTTCTGACATTA
+
ABABCFFFFFFFGGGGGGGGGGGHHHHHHHHHHHHHHGHHHGHHHGHHHHHHGGGGGHHHHHGHHHHHHHHHHGHHHGGHHHHHHHHHGGGGGHHGGGGGGGHHGGGGGGGGHHHHGGHHHHHHHHHHHHGGGGGGGGGGGGHHHHGGGGHGHHGGGGGGGGGGGGFFFBFGGGGGGGGGGGGGFFFFFFFFFFFF@ADFFFFFFFFFDDDFFFFFFFFFFFFFFFFFFFFFDFAF=B;BFFFFF:B/BF/
@M05620:45:000000000-G6HP7:1:1101:15518:5586 1:N:0:160
CATCCTGACCCTGAAGTACCCCATTGAGCATGGCATCGTCACCAACTGGGACGACATGGAGAAGATCTGGCACCACACCTTCTACAACGAGCTGCGCGTGGCCCCGGAGGAGCACCCAGTGCTGCTGACCGAGGCCCCCCTGAACCCCAAGGCCAACAGAGAGAAGATGACTCAGGTGAGGCTCGGCCGACGCCCGTGCTCCTCCCGTCCTTTCCCCAGTCATTTTCTGCCCGGCTTGATTTCTGACATTA
+
BBBBBFFFFFFFGGFGGGGGGGEGHHHHGFHHHHHHHGHHHGHHCGHGHHHHGGGGGHHHHHHHHHHHHGHHHGHHHGGHHHHHHHGHGGGGGGHEGGGGGGHHGGGGCGGGHHHHGGHGBFHHHHHHHHGCGGGGGGGGGGHFFHGGGDHEGH?GGGGGFGGEFGFFGFGGGGGGGGGGGGGGBBFFBBBBBBBB;AFFFFFFFFF9ADDFFFFFFFDFFFFFEFFBFEFFA??BBBFFFFFFF/;FFF/
@M05620:45:000000000-G6HP7:1:1101:11587:5586 1:N:0:160
ATCTCTATCTCCTAAAAACCTGTTTAGATTTGGAGATAGACCTTCAGGTTTTTCATCATTTTCTGCATGAATTATACATTGACCACGTTCCAGCGTGGTCAGTTTGCAGCATTCTGTTATTTTGTTTGACAGAGTGTCTTGTTGAGAACATATGTAGGACATGATTTTTTCCTGCAACAGGGAAAATAAAGTATAAGTTTTAAAGATTTATTCTTTAATAAAGGATCTCAAAGCCAGCTTTAGAAAAAGGA
+
CCCCCFFFFFFFGGGGGGGGGGHHHHHHHHHHHHHHHHHHHHHHHHHGHHHGGHHHHHHHHIHHHHHHHHHHHHHHHHHHHHHHHHGHHHHHHHGGGGHHHHHHHHHHHHHHHHHHHHHHHHHHHHHHHHHHHHHHHHHHHHHHHHHHHHHHHHHHHHHHHHHHHHHHHGHHHHHHHHHHHGGHHHHHGHHGHHHHHGHHHHGHHHHHHHHHHGHHHHHHHEGHGHGHHGHGHHHHHGHHHHHFGHHGGGH
@M05620:45:000000000-G6HP7:1:1101:13289:5590 1:N:0:160
AGATTACTGCAACAGTTCCCCCTGGACCTGGAAAAGTTTCTTGCCTGGCTTACAGAAGCTGAAACAACTGCCAATGTCCTACAGGATGCTACCCGTAAGGAAAGGCTCCTAGAAGACTCCAAGGGAGTAAAAGAGCTGATGAAACAATGGCAAGTAAGTCAGGCATTTCCGCTTTAGCACTCTTGTGGATCCAATTGAACAATTCTCAGCATTTGTACTTGTAACTGACAAGCCAGGGACAAAACAAAGAT
+
BCCDCFFFFFFFGGGGGGGGGGGGHHHHHHGHHHHHGHHHHHHHHHHHHHHHHGHHHHHHHHGHHHHHHHHHHHHHHHHHHHHHHHHHHHHHHHGFGGHHHHHHHHHHGHHHHHHHHHHHHHHGGGGGHHHHHGHHHHHHHHHHHHHHHHHHHGHHHHHHHHHHHHHHHHGGGGGHHHHHHHHHHGGGHHHHGHHHHHHHHHHHHHHHHHGHHHHHHGHHHHHHHHHHHHHHHGGGGGGGGGGGGGGGGGB
@M05620:45:000000000-G6HP7:1:1101:15518:5606 1:N:0:160
CATCCTGACCCTGAAGTACCCCATTGAGCATGGCATCGTCACCAACTGGGACGACATGGAGAAGATCTGGCACCACACCTTCTACAACGAGCTGCGCGTGGCCCCGGAGGAGCACCCAGTGCTGCTGACCGAGGCCCCCCTGAACCCCAAGGCCAACAGAGAGAAGATGACTCAGGTGAGGCTCGGCCGACGCCCGTGCTCCTCCCGTCCTTTCCCCAGTCATTTTCTGCCCGGCTTGATTTCTGACATTA
+
CCDDDFFFFFFFGGGGGGGGGGGHHHHHHHHHHHHHHGHHHGHHHGHHHHHHGGGGGHHHHHHHHHHHHHHHHGHHHGGHHHHHHHHHGGGGGHHGGGGGGGHHGGGGGGGGHHHHGGHHHHHHHHHHHHGGGGGGGGGGGGHHHHGGGGHGHHGGGGGGGGGGGGGGGGGGGGGGHGGGGGGGFFFFFFFFFFFFCDDFFFFFFFFFFFFFFFFFFFFFFFFFFFFHFFFFFFFFFFFFFFFHFBFFFF:
@M05620:45:000000000-G6HP7:1:1101:23077:5663 1:N:0:160
TACCTGTACTGGGGAAGCATTTGAATATCCCCCCATGGTGATGGGGACGGAGAACTGCTCCATAAACACAGGCAACGTGCCTAACTTTCCCGGGAAGATGAAGTCAAAGAGCGGTGAGCCAGACAGAATGATCCGATGAGGGGTGCGAAACTATTTGAGGAAAGGAAGCACCTTTTTATTAAATTTACCTTTTAGCAATCGCCATTCCTACCCTAAAGATCGGAAGAGCACACGTCTGAACTCCAGTCACG
+
A>AABFFFFFFFGGG?EGGGGGHHHHFHGHHGGGGHHHFGGHHGHGFGGGGGGHHHHHHHHGGGHHHHHHHHGHHHGHHHHHFGHGHHHGHGGGFGGHHHHGHHHHHGHHHGG/C@EHGFHHGGHC@FGEFHHHHFGGGHHGGCDE@<@CGGHHHHFB.GCGGGHHHHHEHCHHHHHCGHFGBFGGGGGFGGGGGBFGGGGGGGGGGGGGGFFFGFFFFFFFBF?DFFEFAFFFFFFFFFFFFFFFFFBF.
@M05620:45:000000000-G6HP7:1:1101:23057:5666 1:N:0:160
TACCTGTACTGGGGAAGCATTTGAATATCCCCCCATGGTGATGGGGACGGAGAACTGCTCCATAAACACAGGCAACGTGCCTAACTTTCCCGGGAAGATGAAGTCAAAGAGCGGTGAGCCAGACAGAATGATCCGATGAGGGGTGCGAAACTATTTGAGGAAAGGAAGCACCTTTTTATTAAATTTACCTTTTAGCAATCGCCATTCCTACCCTAAAGATCGGAAGAGCACACGTCTGAACTCCAGTCACG
+
BBBBBFFFFFFFEEFCGGGGGGHHHHHHHHGGGGGHHHHGFGHHHGGGFFGGGHHGHHHHHHGHHHHHHHHGGHHHGHHHHHGHHHHHHHHGGGGGGHHHHHHGHHHHHHHHGGEDFHHHHHHGHF<FGHFHHHHDDDGHHGGAFGG.ADGHHHHHHFGHCFHHHFGHHHHHHHHHG:GHGBFGFGGGFGGGGGGFBFFFGGGGGGGGGGGGGGGFFBBFFFADADFFFFFFFFFFFFFBFFFFFFFFFF.
@M05620:45:000000000-G6HP7:1:1101:6867:5670 1:N:0:160
ATCTCTATCTCCTAAAAAGGAAGAAAGGGGAGGGAAGATCGGAAGAGCACACGTCTGAACTCCAGTCACGTCGACGCATCTCGTATGCCGTCTTCTGCTTGAAAAAAACAAGAAGACTCCACGGGCGTAAAAGAGCTGATGCAACAATGGCAAGTAAGTCAGGCATTTCCGCTTTAGCACTCTTGTGGATCCAATTGAACAATTCTCAGCATTTGTACTTGTACCTGACAAGCCATGGACCAAACAAAGAT
+
3AAA3DDDDFFFGGBGDGEEBFG44GHA?EEEGFFHECHHHGCGGFHHHFFGEFHFFDGFHGHHHDHHFEBGEGCE/EE/GHFF?G34BE?EG/?GGHHGGHHHFC@///?2?@<@<FGHH2/<//-->.<11<F0DG0D=00=<CAG0///::CBB00;C0//:0:0:0D.;:900;0;BCFFBBB:BB9/BB909;B00;9FBFFFBBBBFFFF/;/B/9;/B;://;:.;../9/9/..;.9:..FFF
@M05620:45:000000000-G6HP7:1:1101:23072:5682 1:N:0:160
TACCTGTACTGGGGAAGCATTTGAATATCCCCCCATGGTGATGGGGACGGAGAACTGCTCCATAAACACAGGCAACGTGCCTAACTTTCCCGGGAAGATGAAGTCAAAGAGCGGTGAGCCAGACAGAATGATCCGATGAGGGGTGCGAAACTATTTGAGGAAAGGAAGCACCTTTTTATTAAATTTACCTTTTAGCAATCGCCATTCCTACCCTAAAGATCGGAAGAGCACACGTCTGAACTCCAGTCACG
+
DBCCDFFFFFFFGGGGGGGGGGHHHHHHHHHGGGGHHHGHHHHHHGGGGGGGGHHHHHHHHHHHHHHHHHHHGHHHGHHHHHHHHHHHHHHGGGGGGHHHHHHHHHHHHHHHGGGGGHHHHHHGHGFGHHHHHHHEGGGHHGGEGGGDDGGHHHHHHHGHGHHHHHHHHHHHHHHHHCHHGGGHGGGGGGGGGGGGGGGGGGGGGGGGGGGGGGGFFFFFFFDFFFFFFFFFFFFFFFFFFFFFFFFFFF.
@M05620:45:000000000-G6HP7:1:1101:21158:5684 1:N:0:160
TACCTGTACTGGGGAAGCATTTGAATATCCCCCCATGGTGATGGGGACGGAGAACTGCTCCATAAACACAGGCAACGTGCCTAACTTTCCCGGGAAGATGAAGTCAAAGAGCGACCACAGCTCTTCGGAGGTTATTTTGCATCGGTGAGCCAGACAGAATGATCCGATGAGGGGTGCGAAACTATTTGAGGAAAGGAAGCACCTTTTTATTAAATTTACCTTTTAGCAATCGCCATTCCTACCCTCAAGAT
+
BBBBBFFDFFFFGGGGGGGGGGHHHHHHHHHGDGGHHHGHCGFCEEFGGGGGGHHGGHHHBFGFHGGHHHHEFHHHCGHHHHHHHH44FFGGGGGCGAHGF?DFHHGHHEHHGGGGGHEGHHB@DGHG/AC?<GGHHGHHFHGGD.>FG1<C.CEF/GCGFHHBGAD?EGHFD@;=9?9D9ABBFGGGGGFB//;.999EBFFFFBFB.BFFBBFFF/BBB/BBB/FE//9AAADEF///B/AFF.:BB//
@M05620:45:000000000-G6HP7:1:1101:6871:5688 1:N:0:160
ATCTCTATCTCCTAAAAAGGAAGAAAGGGGAGGGAAGATCGGAAGAGCACACGTCTGAACTCCAGTCACGTCGACGCATCTCGTATGCCGTCTTCTGCTTGAAAAAAAAAAAAAAAAAAAACATACAGAGGGATAGTGTTAGAATAGTAAAAATACAAAAGAAAAATTAGACGGTGATTGTTACAAAACAGTATGATACATTCGTCATCATTACTTACTAATAGAGTAACGAGGCTAAGATGGTTATGGGT
+
BCCCCFFFFFFFGGGGGGGGGGHHHHHHGGGGGGGHGHHHHGGGGHHHHHGHGHHHGHHHHHHHHHHGHGHHGGGGGGGGHHHGGHHHHGGGHGHHHHHHHGHHHHGGGGG/<->---;--..000000/...//0000900000009000;0.:0000./..9/..00000.....000::00000.../;0000:0000000;...0:00000000900009009000..:--.900000:0:0000;/
@M05620:45:000000000-G6HP7:1:1101:21138:5697 1:N:0:160
TACCTGTACTGGGGAAGCATTTGAATATCCCCCCATGGTGATGGGGACGGAGAACTGCTCCATAAACACAGGCAACGTGCCTAACTTTCCCGGGAAGATGAAGTCAAAGAGCGACCACAGCTCTTCGGAGGTTATTTTGCATCGGTGAGCCAGACAGAATGATCCGATGAGGGGTGCGAAACTATTTGAGGAAAGGAAGCACCTTTTTATTAAATTTACCTTTTAGCAATCGCCATTCCTACCCTAAAGAT
+
DDDDDFFFFFFFGGGGGGGGGGHHHHHHHHHGGGGHHHHHHHHHHGGGGGGGGHHHHHHHHHHHHHHHHHHHGHHHGHHHHHHHHHHHHHHGGGGGGHHHHHHHHHHHHHHHGGGGGHHHHHHHHHHGGGGEHHHHHHHHHHHGGGGGHHHHHHGHHHHHHHHHHHEGGHHHGGGFGGEGGGGGGGHHGGGFFFFFFGGGGGFFFFFFFFFFFFFFFFFFFFFFFFFFFFFFFFFEFFFFFFFFFFFFFFF
@M05620:45:000000000-G6HP7:1:1101:21121:5704 1:N:0:160
TACCTGTACTGGGGAAGCATTTGAATATCCCCCCATGGTGATGGGGACGGAGAACTGCTCCATAAACACAGGCAACGTGCCTAACTTTCCCGGGAAGATGAAGTCAAAGAGCGACCACAGCTCTTCGGAGGTTATTTTGCATCGGGGAGCCAGACAGAATGATCCGATGAGGGGTGCGAAACTATTTGAGGAAAGGAAGCACCTTTTTATTAATTTTACCTTTTAGCAATCGCCATTCCTACCCTAAAGAT
+
>1>1>1@DFFD1A1FEAFGDGGF313A3DD10AE?FG011ABF1/A/A///E?GFHFEHFE1D21GF@BG0//?B//??//@F1>EBGGHH/E//>E0GDF1<FF2BFHG0B//@/<<F@/GC1F>CCC@</01F<G<FD1GDE.--<<<<<<.<GHBG000000;.C.:::CA.:.AC-9?BFB;F0;.F0C/---/--/--///;FA/BBF/;F/;////:/B/B/9//--;BE/B/;/9-:/9BFFEB
@M05620:45:000000000-G6HP7:1:1101:22306:5705 1:N:0:160
CATCCTGACCCTGAAGTACCCCATTGAGCATGGCATCGTCACCAACTGGGACGACATGGAGAAGATCTGGCACCACACCTTCTACAACGAGCTGCGCGTGGCCCCGGAGGAGCACCCAGTGCTGCTGACCGAGGCCCCCCTGAACCCCAAGGCCAACAGAGAGAAGATGACTCAGGTGAGGCTCGGCCGACGCCCGTGCTCCTCCCGTCCTTTCCCCAGTCATTTTCTGCCCGGCTTGATTTCTGACATTA
+
DCDDDFFFFFFFGGGGGGGGGGGHHHHHHHHHHHHHHGHHHGHHHGHHHHHHGGGGGHHHHHHHHHHHHHHHHGHHHGGHHHHHHHHHGGGGGHHGGGGGGGHHGGGGGGGGHHHHGGHHHHHHHHHHHHGGGGGGGGGGGGHHHHGGGGHGHHGGGGGGGGGGGGGGGGGGGGGGGGGGGGGGFFFFFFFFFFFFAFFFFFFFFFFEFFFFFFFFFFFFFFFFFFHFHFFFFFFFFCAFFFFFFFFFFF0
@M05620:45:000000000-G6HP7:1:1101:21139:5715 1:N:0:160
TACCTGTACTGGGGAAGCATTTGAATATCCCCCCATGGTGATGGGGACGGAGAACTGCTCCATAAACACAGGCAACGTGCCTAACTTTCCCGGGAAGATGAAGTCAAAGAGCGACCACAGCTCTTCGGAGGTTATTTTGCATCGGTGAGCCAGACAGAATGATCCGATGAGGGGTGCGAAACTATTTGAGGAAAGGAAGCACCTTTTTATTAAATTTACCTTTTAGCAATCGCCATTCCTACCCTAAAGAT
+
CCCCCFFFFFFFGGGGGGGGGGHHHHHHHHHGGGGHHHHHHHHHHGGGGGGGGHHHHHHHHHHHGHHHHHHHGHHHGHGHHHHHHHHHHHHGGGGGGHHHHHHHHHHHHHHHGGGGGHHHHHHHHHHGGGGEHGHHHHHHHHHGEFGGHHHHHHGHHHHHHHHHHHDGGHHHGGDDGGGGGGGGGGGGGGGFGGGGGGGGGGFFFFFFFFFFFFFFFFFFFFFFFBFE9FFFFFFFFFFFBBFFFFFFFFF
@M05620:45:000000000-G6HP7:1:1101:13849:5719 1:N:0:160
CATCCTGACCCTGAAGTACCCCATTGAGCATGGCATCGTCACCAACTGGGACGACATGGAGAAGATCTGGCACCACACCTTCTACAACGAGCTGCGCGTGGCCCCGGAGGAGCACCCAGTGCTGCTGACCGAGGCCCCCCTGAACCCCAAGGCCAACAGAGAGAAGATGACTCAGGTGAGGCTCGGCCGACGCCCGTGCTCCTCCCGTCCTTTCCCCAGTCATTTTCTGCCCGGCTTGATTTCTGACATTT
+
BCCCCFFFFFFFGGGGGGGGGGGHHHHHHHHHHHHHHGHHHGHHHGHHHHHHGGGGGHHHHHHHHHHHHHHHHGHHHGGHHHHHHHHHGGGGGHHGGGGGGGHHGGGGGGGGHHHHGGHGHHHHHHHGHHGGGGGGGGGGGGHHHHGGGGHGHHGGGGGGGGGGGGGGGGGGGGGGGGGGGGGGFFFFFFFFFFFFDFFFFFFFFFFFFFFFFFFFFFFFFFFFFFFFFFFFFFFFFF?FFFFFFFFFFF0
@M05620:45:000000000-G6HP7:1:1101:22902:5720 1:N:0:160
AGATTACTGCAACAGTTCCCCCTGGACCTGGAAAAGTTTCTTGCCTGGCTTACAGAAGCTGAAACAACTGCCAATGTCCTACAGGATGCTACCCGTAAGGAAAGGCTCCTAGAAGACTCCAAGGGAGTAAAAGAGCTGATGAAACAATGGCAAGTAAGTCAGGCATTTCCGCTTTAGCACTCTTGTGGATCCAATTGAACAATTCTCAGCATTTGTACTTGTAACTGACAAGCCAGGGACAAAACAAAGAT
+
ABACCFFFFFFFGGGGGGGGGGGGHHHHHHHHHHHHHHHHHHHHHHHHHHHHHHHHHHHHHHHHHHHHHHHHGHHHHHHHHHHHHHHHHHHHHHGGGGHHHHHHHHHHGHHHHHHGHHHHHHHGGHGGHFHHHGHHHHHHHHHHHHHHHHHHHGHHHHHHHHHHHHHHHHGGGGGHHHHHHHHHHHHGHHHHHGHHHGHFFGHHHHHHHHHHHHHHHHHHHHHHHHHHHHHHHGGGGGGGGGGGGGGGGGF
@M05620:45:000000000-G6HP7:1:1101:18717:5723 1:N:0:160
AGATTACTGCAACAGTTCCCCCTGGACCTGGAAAAGTTTCTTGCCTGGCTTACAGAAGCTGAAACAACTGCCAATGTCCTACAGGATGCTACCCGTAAGGAAAGGCTCCTAGAAGACTCCAAGGGAGTAAAAGAGCTGATGAAACAATGGCAAGTAAGTCAGGCATTTCCGCTTTAGCACTCTTGTGGATCCAATTGAACAATTCTCAGCATTTGTACTTGTAACTGACAAGCCAGGGACAAAACAAAGAT
+
AAABCFFFFFFFGGGFGGGGGGGGHHHHHHHHHGHHFHHHHHHHHHHFHHHHHHHHHHHHHHHHHHHHHHHHGHHHHHHHHHHHHHHHHHHHHHGGGGHHHHHGHHHHGHHHHHHGHHHHEHHGGHGGHHHHHGHHHHHHHHHHHHHHHHHFHGHHHHHHHHGGHHHHHHGGGGGHGGHHGHHHHHHGHHHHHHHGHGGFHHHHHHHHHHHHHHHHHGGHHHHHHGHHGGCGGGGF?DEFEFGGGGGGEFF
@M05620:45:000000000-G6HP7:1:1101:19370:5723 1:N:0:160
CATCCTGACCCTGAAGTACCCCATTGAGCATGGCATCGTCACCAACTGGGACGACATGGAGAAGATCTGGCACCACACCTTCTACAACGAGCTGCGCGTGGCCCCGGAGGAGCACCCAGTGCTGCTGACCGAGGCCCCCCTGAACCCCAAGGCCAACAGAGAGAAGATGACTCAGGTGAGGCTCGGCCGACGCCCGTGCTCCTCCCGTCCTTTCCCCAGTCATTTTCTGCCCGGCTTGATTTCTGACATTA
+
CCDDDFFFFFFFGGGGGFGGGGGHHHHHHHHHHHHHHGHHHGHHHGHHHHHHGGGGGHHHHHHHGHHHHHHHHGHHHGGHHHHHHHHHGGGGGHHGGGGGGEHHGGGGGGGGHHHHGGHGHHHHHHHGHHGGGGGGGGGGGGHHHHGGGGHGHHGGGGGGGGGGGGGGGGGGGGGGGGGGGGGGFFFFFFFFFFFF@AFFFFFFFFFEFFFEFFFFFFFFFBFFFFFFFFFFFFFFFABFFFFFFFFFFF0
@M05620:45:000000000-G6HP7:1:1101:13866:5723 1:N:0:160
CATCCTGACCCTGAAGTACCCCATTGAGCATGGCATCGTCACCAACTGGGACGACATGGAGAAGATCTGGCACCACACCTTCTACAACGAGCTGCGCGTGGCCCCGGAGGAGCACCCAGTGCTGCTGACCGAGGCCCCCCTGAACCCCAAGGCCAACAGAGAGAAGATGACTCAGGTGAGGCTCGGCCGACGCCCGTGCTCCTCCCGTCCTTTCCCCAGTCATTTTCTGCCCGGCTTGATTTCTGACATTA
+
BBBCCFFFFFFFGGGGGGGGGGGHHHHHHHHHHHHHHGHHGGHHHGHHHHHHGGGGGHHHHHHHHHHHHHHHHGHHHGGHHHHHHHHHGGGGGHHGGGEGGGHHGGGGGGGGHHHHGGHGHHHHHHHHHHGGGGGGGGGGGGHHHHGGGGHGHHGGGGGGGGGGGGGFGGGGGGGGGGGGGGGGFFFFFFFFFFFFDDFFFFFFFFFEFFFFFFFFFFFFFFFFFFFFFFFFFFFFFFFFFFFFFFFFFF0
@M05620:45:000000000-G6HP7:1:1101:22919:5730 1:N:0:160
AGATTACTGCAACAGTTCCCCCTGGACCTGGAAAAGTTTCTTGCCTGGCTTACAGAAGCTGAAACAACTGCCAATGTCCTACAGGATGCTACCCGTAAGGAAAGGCTCCTAGAAGACTCCAAGGGAGTAAAAGAGCTGATGAAACAATGGCAAGTAAGTCAGGCATTTCCGCTTTAGCACTCTTGTGGATCCAATTGAACAATTCTCAGCATTTGTACTTGTAACTGACAAGCCAGGGACAAAACAAAGAT
+
ABAABFFFFFFFGGGGGGGGGGGGHHHHHHGHHHHHHHHHHHHHHHHHHHHHHGFHHHHHHHHHHHHHHHHHHHHHHHHHHHHHHGHHHHFHHHGFGFHHBGHHHHHHGHHHHHHHHHHHHHHGGGGGHGHFHGHHHHHHHHHHHHHGHHHHHGHGHHHHHHBGHGHHHHGGGGGHHGGHHHHHHHHGHHHHGGHGHHGFECGHHHHHHGHHHHHHHHHHHHHHHHHGGFGGHGBFGGGGG.BFFGGGGGG
@M05620:45:000000000-G6HP7:1:1101:18725:5743 1:N:0:160
AGATTACTGCAACAGTTCCCCCTGGACCTGGAAAAGTTTCTTGCCTGGCTTACAGAAGCTGAAACAACTGCCAATGTCCTACAGGATGCTACCCGTAAGGAAAGGCTCCTAGAAGACTCCAAGGGAGTAAAAGAGCTGATGAAACAATGGCAAGTAAGTCAGGCATTTCCGCTTTAGCACTCTTGTGGATCCAATTGAACAATTCTCAGCATTTGTACTTGTAACTGACAAGCCAGGGACAAAACAAAGAT
+
ABBBBFFFFFFFGGFGGGGGGGGGHHHHHHHHHHHHFGHHHHHGHHHGHHHHHHHHHHHHHHGHHHGHHHHHHHHHHHHHHHHHHGHHHHHHHHGGGGHHHHHHHHHHGHHHHHHHHHHHHHHGGHGGHHHHHGHHHHHHHHGHHHHHGHHHHGHHHHHHHHHHHHHHHHGGGGGHHHHHHHHHHGHGHHHHGHHHHGHGGHHHHHHHHHGHHHHHHHHHHHHHHHHHHHHHHGGGGGGGGGGGGGGGGGB
@M05620:45:000000000-G6HP7:1:1101:22897:5746 1:N:0:160
AGATTACTGCAACAGTTCCCCCTGGACCTGGAAAAGTTTCTTGCCTGGCTTACAGAAGCTGAAACAACTGCCAATGTCCTACAGGATGCTACCCGTAAGGAAAGGCTCCTAGAAGACTCCAAGGGAGTAAAAGAGCTGATGAAACAATGGCAAGTAAGTCAGGCATTTCCGCTTTAGCACTCTTGTGGATCCAATTGAACAATTCTCAGCATTTGTACTTGTAACTGACAAGCCAGGGACAAAACAAAGAT
+
BCCCCFFFFFFFGGGGGGGGGGGGHHHHHHHHHHFHHHHHHHHHHHHHHHHHHHGHHHHHHHHHHHHHHHHHGHHHHHHHHHHHHHHHHHHHHHGGGGHHFHHHHHHHGHHHHGGGHHHHHHFGGHGGHFHHHGHHHHGHGHHHHHGHHHHHHGHFHHHHHHHGHHHHHHGGGGGHHHGHHHHHHHHGHGHHHFHHHGHFFGHHHHHHFHHHHHHHHHHGHFHHHHHGGHHHHGGGGGGGGGGGGGGGGGF
@M05620:45:000000000-G6HP7:1:1101:18746:5748 1:N:0:160
TACCTGTACTGGGGAAGCGTGTAGCAATCGCCATTCCTACCCTAAAGATCGGAAGAGCACACGTCTGAACTCCAGTCACGTCGACGCATCTCGTATGCCGTCTTCTGCTTGAAAAAAAAAAAAGGAGTAAAAGAGCTGATGAAACAATGGCAAGTAAGTCAGACATTTCCGCTTTAGCACTCTTGTGGATCCAATTGAACAATTCTCAGCATTTGTACTTGTAACTGACAAGCCAGGGACAACACCAAGAT
+
AAAAAFFF@D@CCECEEGCEEAAGDGGDEFCEGEFDGGBHAFGFFFGFFDGAEFGHFFGCEHG0FEEHHGDHFHHFEDGF>FE/EECE//@B>//F0GFE>>0F22FH1G10FGFHC///>C->.>.0<F11>FF/<<<DDFFH0C<<GBBGFECGFFGBCG0;/CGHHHCBFGGGB09FFGF0CBF?CBBFBFGFBFFF;BF0BFFFFFFFFFFFFFFFBBF/B//9FF/A-A--:9AFF--AA-;--9/
@M05620:45:000000000-G6HP7:1:1101:12369:5757 1:N:0:160
CATCCTGACCCTGAAGTACCCCATTGAGCATGGCATCGTCACCAACTGGGACGACATGGAGAAGATCTGGCACCACACCTTCTACAACGAGCTGCGCGTGGCCCCGGAGGAGCACCCAGTGCTGCTGACCGAGGCCCCCCTGAACCCCAAGGCCAACAGAGAGAAGATGACTCAGGTGAGGCTCGGCCGACGCCCGTGCTCCTCCCGTCCTTTCCCCAGTCATTTTCTGCCCGGCTTGATTTCTGACATTA
+
CBCCCFFFFFFFGGGGGGGGGGGHHHHHHHHHHHHHHGHHHGHHHGHHHHHHGGGGGHHHHHHHHHHHHHHHHGHHHGGHHHHHHHHHGGGGGHHGGGGGGGHHGGGGGGGGHHHHGGHHHHHHHHHHHHGGGGGGGGGGGGHHHHGGGGHGHHGGGGGGGGGGGGGGGGGGGGGGGGGGGGGGFFFFFFFFAFFF@DFEFFFFFFFAFFFFFFFFFFFFFBFFFFFFFFFFDFFFFFFFFFFFFFFFFF0
@M05620:45:000000000-G6HP7:1:1101:22283:5761 1:N:0:160
CATCCTGACCCTGAAGTACCCCATTGAGCATGGCATCGTCACCAACTGGGACGACATGGAGAAGATCTGGCACCACACCTTCTACAACGAGCTGCGCGTGGCCCCGGAGGAGCACCCAGTGCTGCTGACCGAGGCCCCCCTGAACCCCAAGGCCAACAGAGAGAAGATGACTCAGGTGAGGCTCGGCCGACGCCCGTGCTCCTCCCGTCCTTTCCCCAGTCATTTTCTGCCCGGCTTGATTTCTGACATTA
+
CCCDDFFFFFFFGGGGGGGGGGGHHHHHHHHHHHHHHGHHHGHHHGHHHHHHGGGGGHHHHHHHHHHHHHHHHGHHHGGHHHHHHHHHGGGGGHHGGGGGGGHHGGGGGGGGHHHHGGHHHHHHHHHGHHGGGGGGGGGGGGHHHHGGGGHGHHGGGGGGGGGGGGGGGGGGGGGGGGGGGGGGFFFFFFFFFFFFFFFFFFFFFFFAFFFFFFFFFFFFFFFFFFFFFFFFFFFFFF.FFFFFFBFFFF0
@M05620:45:000000000-G6HP7:1:1101:18835:5775 1:N:0:160
TACCTGTACTGGGGAAGCATTTGAATATCCCCCCATGGTGATGGGGACGGAGAACTGCTCCATAAACACAGGCAACGTGCCTAACTTTCCCGGGAAGATGAAGTCAAAGAGGTTATTTTGCATCGGTGAGCCAGACAGAATGATCCGATGAGGGGTGCGAAACTATTTGAGGAAAGGAAGCACCTTTTTATTAAATTTACCTTTTAGCAATCGCCATTCCTACCCTAAAGATCGGAAGAGCACACGTCTGA
+
CBCCCFFFFFFFGGGGGGGGGGHHHHHHHHHGGGGHHHGHGHHHHGGGGGGGGHHHHHFHHHHHHHHHHHHHGHHHGHHHHHHHHHHHHHHGGGGGGHHHHHHHHHHHHHHHBGGGHHHHHFHHGDFGGHHHGGHGHHHHHHHHHHH/CDHHHGGADGGGGGGHHHHHHHGGFFFHGGHHHHHHGGGGGGFGGGGGGGGGGGGGGGGGGGGGGGGGGGGGFFFFFFFFFFFFFFFFEFFFFFFFFF:AFFF
@M05620:45:000000000-G6HP7:1:1101:25860:5782 1:N:0:160
CATCCTGACCCTGAAGTACCCCATTGAGCATGGCATCGTCACCAACTGGGACGACATGGAGAAGATCTGGCACCACACCTTCTACAACGAGCTGCGCGTGGCCCCGGAGGAGCACCCAGTGCTGCTGACCGAGGCCCCCCTGAACCCCAAGGCCAACAGAGAGAAGATGACTCAGGTGAGGCTCGGCCGACGCCCGTGCTCCTCCCGTCCTTTCCCCAGTCATTTTCTGCCCGGCTTGATTTCTGACATTT
+
AAABBFFFFFFFGGGGGGGGGGGHHHHHHHHHHHHHHGHHHGHHHGHHHHHHGGGGGHHHHHHHGHHHHHHHHGHHHGGHHHHHHHHHGGGGGHHGGGGGGGHHGGGGGGGGHHHHGGHHHHHHHHHHHHGGGGGGGGGGGGHHHHGGGGHGHHGGGGGGGGGGGGFFGGGGGGGGGGGGGGGGFFFFF=FFFFFF@?:EFFFFFFFADDFFFFFFFFFFFFFFFFFFFFFFFF;FFF.FFFFFF:;BFF/
@M05620:45:000000000-G6HP7:1:1101:20960:5787 1:N:0:160
ATCTCTATCTCCTAAAAACCTGTTTAGATTTGGAGATAGACCTTCAGGTTTTTCATCATTTTCTGCATGAATTATACATTGACCACGTTCCAGCGTGGTCAGTTTGCAGCATTCTGTTATTTTGTTTGACAGAGTGTCTTGTTGAGAACATATGTAGGACATGATTTTTTCCTGCAACAGGGAAAATAAAGTATAAGTTTTAAAGATTTATTCTTTAATAAAGGATCTCAAAGCCAGCTTTAGAAAAAGGA
+
A?ABBFFFFFFFGGGGGGGGGGGHHHHHHHHHHHHHHHHHHHHHHHHGHHHGGHHHHHHHHHHHHHHHHGHHHHHHHHHHHHHHHHGHHHHHHHGGGGHHHHHHHHHHHHHHHHHHHHHHHHHGGHHHHHGHHHFHHHHHHHHHHHHHHHHHHHHHHHHHHHHHHHHHHGHHHHHHHHFHHGFHEFHHGHHDGHHHFFFHHHHHHHHHHFHHHHHHHHHHHGHHHHHBGFHHGHHHHGFHHHFHF;CFDGH
@M05620:45:000000000-G6HP7:1:1101:20940:5793 1:N:0:160
ATCTCTATCTCCTAAAAACCTGTTTAGATTTGGAGATAGACCTTCAGGTTTTTCATCATTTTCTGCATGAATTATACATTGACCACGTTCCAGCGTGGTCAGTTTGCAGCATTCTGTTATTTTGTTTGACAGAGTGTCTTGTTGAGAACATATGTAGGACATGATTTTTTCCTGCAACAGGGAAAATAAAGTATAAGTTTTAAAGATTTATTCTTTAATAAAGGATCTCAAAGCCAGCTTTAGAAAAAGGA
+
CCCDDFFFFFFFGGGGGGGGGGGHHHHHHHHHHHHHHHHHHHHHHHHHHHHGGHHHHHIHHHIIHHHHHHHHHHHHHHHHHHHHHHGHHHHHHHGGGGHHHHHHHHHHHHHHHHHHHHHHHHHHHHHHGHHHHHHHHHHHHHHHHHHHHHHHHHHHHHHHHHHHHHHHHGHHHHHHHHHHHGGHHHHHGHHHHHHGHHHHHHHHHHHHHHHHHHHHHFHFHGHGHHHHHHGFFGHFHGHHHHHHHHHHGGG
@M05620:45:000000000-G6HP7:1:1101:25846:5796 1:N:0:160
CATCCTGACCCTGAAGTACCCCATTGAGCATGGCATCGTCACCAACTGGGACGACATGGAGAAGATCTGGCACCACACCTTCTACAACGAGCTGCGCGTGGCCCCGGAGGAGCACCCAGTGCTGCTGACCGAGGCCCCCCTGAACCCCAAGGCCAACAGAGAGAAGATGACTCAGGTGAGGCTCGGCCGACGCCCGTGCTCCTCCCGTCCTTTCCCCAGTCATTTTCTGCCCGGCTTGATTTCTGACATTA
+
CCDDDFFFFFFFGGGGGGGGGGGHHHHHHHHHHHHHHGHHGGHHGGHHHHHHGGGGGHHGHHGHHHHHHHHHHGHHHGGHHHHHHHHHGGGGGHHGGGGGGGHHGGGGGGGGHGHHGGHGHHHHHHHHHHGGGGGGGGGGGGHGHHGGGGHGHHGGGGGGGGGGGGGGGGGGGGFGGGGGGGGGFFFFFFFFFFFF99DFFFFFFFFEDDFFFFFFFFFFFFFFFHHFFFFFFFFFFAFFFFFFFEFFFF0
@M05620:45:000000000-G6HP7:1:1101:25865:5801 1:N:0:160
CATCCTGACCCTGAAGTACCCCATTGAGCATGGCATCGTCACCAACTGGGACGACATGGAGAAGATCTGGCACCACACCTTCTACAACGAGCTGCGCGTGGCCCCGGAGGAGCACCCAGTGCTGCTGACCGAGGCCCCCCTGAACCCCAAGGCCAACAGAGAGAAGATGACTCAGGTGAGGCTCGGCCGACGCCCGTGCTCCTCCCGTCCTTTCCCCAGTCATTTTCTGCCCGGCTTGATTTCTGACATTA
+
BBCCCFFFFFFFGGGGGGGGGGGHHHGHHHHHHHHHHGHHHGHHHGHHHHHHGGGGGHHHHHHHHHHHHHHHHGHHHGGHHHHHHHHHGGGGGHHGGGGGGGHHGGGGGGGGHHHHGGHHHHHHHHHHHHGGGGGGGGGGGGHHHHGGGGHEHHGGGGGGGGGGGGGGGGGGGGGGGGFGGFGGFFFFFFFFFFFF@DDFFFFFFFFADDDFFFFFFFFFFFFFFFFFFFFFFFFFFFAFFFFFFFFFFF0
@M05620:45:000000000-G6HP7:1:1101:6574:5814 1:N:0:160
AAACCAAGAAGACATGAGGTCAGCTAGATCGGAAGAGCACACGTCTGAACTCCAGTCACGTCGACGCATCTCGTATGCCGTCTTCTGCTTGAAAAAAAAAAGAAATCAGAGCCGAATAGGTCAGCTGGGGGGGTTTCTTTGGGTAAGTAAAGAGAAAACTGAAAGAAGCATTTTTGAACTAAGTCGTGCGGAGTGATTCATGAGTTTATGGCCGCCTTGTTTCTTCTAGAAGACTCTCTACGATCAGGCAA
+
AAAAAAAFFFFFGGG1B1BFBFEGGHDFDHA?EGGHAGHFHHGGHHG12FGHHBC2FFGAAA/A//>E/>1@FF?GFEDE?FHGHE11FGGFF11F@EEE///0<11B11100/>//?11?11?<?F0E?C?-9;-9;BFF/9;//B/9:/9/9-9/-/9;/9:9/-B//;9//:--/;///;9/--;----99-/////99:/;///;//-;;99--9/:-/;//;////9://9//9/9--;-9///-9
@M05620:45:000000000-G6HP7:1:1101:6557:5815 1:N:0:160
AAACCAAGAAGACATGAGGTCAGCTAGATCGGAAGAGCACACGTCTGAACTCCAGTCACGTCGACGCATCTCGTATGCCGTCTTCTGCTTGAAAAAAAAAAAAAAAAAGAATAGAAAAGGTGAGTGTGGTGGTAATATATGTGGAAGGAACGAGATAGCTGAAGGATGGCTTTTGTGAATAACTCTTGTGTGATAATGTGATGAGTTTTAGACGAGTAGCTGATTCTGATAGACATTAGTCTCACTTGAGT
+
BBCCCABFFFFFGGGGGGGGGGGHHHHHHHHGFGGHHHHHGHGHHHG5GHHHHHHHHFHGGHGGGGEGGEHHGFFHHFGEEEHFGGHFHHHEFFFHEGGE?//<>//-..011<F110/.</0.0000./.<:00;000000;:00/../..:...009;0900;.0/.//;/00//090000////////:/;////9//;///:////://.--..///////:9/;//////:///////////////
@M05620:45:000000000-G6HP7:1:1101:19064:5820 1:N:0:160
AGATTACTGCAACAGTTCCCCCTGGACCTGGAAAAGTTTCTTGCCTGGCTTACAGAAGCTGAAACAACTGCCAATGTCCTACAGGATGCTACCCGTAAGGAAAGGCTCCTAGAAGACTCCAAGGGAGTAAAAGAGCTGATGAAACAATGGCAAGTAAGTCAGGCATTTCCGCTTTAGCACTCTTGTGGATCCAATTGAACAATTCTCAGCATTTGTACTTGTAACTGACAAGCCAGGGACAAAACAAAGAT
+
@BABBFFFBFFFGGCGGGFGGG?FAGHHFHHCCFCGBGGGFHHHHHFGHHGGHHHHGHHHGHHGHHHEGHFHFGEHHHGFDBBGHFHHHHGGHHGGGGHHHGHHHHHHGHHHHHHFHHHHHHFFFAEEHFHHHGHHHHHFHHHGHHHHHHHHHGGBGGGGFFFGGFHGHHCCDDFHGDGFGHHGHGCEEGHHHFHHEGHFF<DDGFHHGFBFBCGCGCCGHHHHHFCGCGFHHGBFEGGGFFGFGEFF9F;
@M05620:45:000000000-G6HP7:1:1101:19045:5822 1:N:0:160
AGATTACTGCAACAGTTCCCCCTGGACCTGGAAAAGTTTCTTGCCTGGCTTACAGAAGCTGAAACAACTGCCAATGTCCTACAGGATGCTACCCGTAAGGAAAGGCTCCTAGAAGACTCCAAGGGAGTAAAAGAGCTGATGAAACAATGGCAAGTAAGTCAGGCATTTCCGCTTTAGCACTCTTGTGGATCCAATTGAACAATTCTCAGCATTTGTACTTGTAACTGACAAGCCAGGGACAAAACAAAGAT
+
ABABBFFFFFFFGGGGGGGGGGGGHHHHHHHHHHHHHHHHHHHHHHHHHHHGHHHFHHHHHFHFHHHHHHHHGHHHHHHHFHHHGHHHHHHHHHGGGGHGHGHHHHHHGHHHHGHEGHHHFHHGGEGGHHHHHGHHHFFHHGFHHHHHGHHHHGHHHHGHHHHHGHHHHHFGGGGHGHHHHHHHHDGGHHHHHHHHHEFFBGHFHHHDDGFHHHHHHHHGHGHFHHGBFHHFFGGGGG?EEGGGGGGGGGF
@M05620:45:000000000-G6HP7:1:1101:23443:5834 1:N:0:160
TACCTGTACTGGGGAAGCATTTGAATATCCCCCCATGGTGATGGGGACGGAGAACTGCTCCATAAACACAGGCAACGTGCCTAACTTTCCCGGGAAGATGAAGTCAAAGAGCGGTGAGCCAGACAGAATGATCCGATGAGGGGTGCGAAACTATTTGAGGAAAGGAAGCACCTTTTTATTAAATTTACCTTTTAGCAATCGCCATTCCTACCCTAAAGATCGGAAGAGCACACGTCTGAACTCCAGTCACG
+
BBBCCFFFFFFFGGGGGGGGGGHHHHHHHHHGGGGHHHGGGHHHGGGGGGGGGHHHHHHHHHHHHHHHHHHHGHHHGHHHHHDHHHHHHHHGGGGGGHHHHHHHHHHHHHHHGCECFHHHBG<FFF@FHHGHHHHAEGHHHGGEDGG?DCCGGHHHHHGHCF/CHHFHHHHHHHHHH;GGF0CFGGFGGGGGGGGFGGGGGGGGGGGGGGGGGGGBFFFFFFFFFFFFFFFFFFFFFFFFFFFFFFFFFF.
@M05620:45:000000000-G6HP7:1:1101:23427:5846 1:N:0:160
TACCTGTACTGGGGAAGCATTTGAATATCCCCCCATGGTGATGGGGACGGAGAACTGCTCCATAAACACAGGCAACGTGCCTAACTTTCCCGGGAAGATGAAGTCAAAGAGCGGTGAGCCAGACAGAATGATCCGATGAGGGGTGCGAAACTATTTGAGGAAAGGAAGCACCTTTTTATTAAATTTACCTTTTAGCAATCGCCATTCCTACCCTAAAGATCGGAAGAGCACACGTCTGAACTCCAGTCACG
+
CCCCCFFFFFFFGGGGGGGGGGHHHHHHHHHGGGGHHHHHGHHHHGGGGGGGGHHHHHHHHHHHHHHHHHHHGHHHGHHHHHFGHHHHHHHGGG@EGHHHHHHHHHHHHHHHGGGGGHHHHHHGHGGGHHGHHHHGGGGHHGGEGGFEGGGHHHHHHHGHHHHHHHHHHHHHHHHHGCHHGGGGGGGGGGGGGGGGGGGGFGGGGGGGGGGFGGGFFFFFFFFFFFFFFFFFFFFFFFFFFFFFFFFFFF:
@M05620:45:000000000-G6HP7:1:1101:7111:5885 1:N:0:160
CATCCTGACCCTGAAGTACCCCATTGAGCATGGCATCGTCACCAACTGGGACGACATGGAGAAGATCTGGCACCACACCTTCTACAACGAGCTGCGCGTGGCCCCGGAGGAGCACCCAGTGCTGCTGACCGAGGCCCCCCTGAACCCCAAGGCCAACAGAGAGAAGATGACTCAGGTGAGGCTCGGCCGACGCCCGTGCTCCTCCCGTCCTTTCCCCAGTCATTTTCTGCCCGGCTTGATTTCTGACATTA
+
BABBBFFFFFFFGFFGGGGGGGDHHBDFFEGGHHGHHGHHFEHEGGHHGHEGEEEEFHHFHGFHHHHHHFHHGGHHEGGHHHHBGGHHGEGEGGHCGGGGGFHHGECCCGGCGCFHGFGGCGHHHHHGHHGGC?CFGGGGGEGGHHGG?:CECHAEGACFFGBE/FFGGGFGGFBFGFGG.CEGD-9DC;DBDFFB99AFFFFFFFDEDD.9BFFFFE.FFFFFFFFFBFFFB->BB-.9BFFF//;/BF/
@M05620:45:000000000-G6HP7:1:1101:9315:5943 1:N:0:160
ATCTCTATCTCCTAAAAACCTGTTTAGATTTGGAGATAGACCTTCAGGTTTTTCATCATTTTCTGCATGAATTATACATTGACCACGTTCCAGCGTGGTCAGTTTGCAGCATTCTGTTATTTTGTTTGACAGAGTGTCTTGTTGAGAACATATGTAGGACATGATTTTTTCCTGCAACAGGGAAAATAAAGTATAAGTTTTAAAGATTTATTCTTTAATAAAGGATCTCAAAGCCAGCTTTAGAACAAGGA
+
BBBBBFFFFFFFG45FAGFGGGHHHHHBHHHHH4GFGFHFHHHHHHHHHGHGGHHHHHHHHHHHHHEGHF5GHHHHH5GHHHHHHHGHHHHDHHGFGGHHGHHHHHHFHHHHHHHHHHHHHHHHHHHHFFFHBGHHHHHHHHHF?GHGHBHDHHHFHHFHFGG1GGHHHGHHHGHB1@CGEGFHHF?F1?FGHGGGHHHHHG<1FFGHHHHHHHHHHBG<0=DF/DGHHHDDGGHFHGHHHHGBC0CGHE:
@M05620:45:000000000-G6HP7:1:1101:9327:5962 1:N:0:160
ATCTCTATCTCCTAAAAACCTGTTTAGATTTGGAGATAGACCTTCAGGTTTTTCATCATTTTCTGCATGAATTATACATTGACCACGTTCCAGCGTGGTCAGTTTGCAGCATTCTGTTATTTTGTTTGACAGAGTGTCTTGTTGAGAACATATGTAGGACATGATTTTTTCCTGCAACAGGGAAAATAAAGTATAAGTTTTAAAGATTTATTCTTTAATAAAGGATCTCAAAGCCAGCTTTAGAAAAAGGA
+
ABBBBFFFFFFFGGGGGGGGGGHHHHHHHHHHHHHHHHHHHHHHHFHHHHHGGHGHHHHHHHHHHHHHHHFHHHHGHDHHHFGHHHGHHHHDGHGGGGHHHHHHHHHHHHHHHHHHHHGHHHHHHHHHHHHHHHHHHHHHHHHHHGHFHHHHHHHGHHGHHHHHHHHHHGHHHGGHHHHHHGGHHFGHHEHHHHHHHHHHHHFFHHHHHHHHHHHHHHHHDFGHGHHHHHHFHHHBGGHHHHGEGHHGGCG
@M05620:45:000000000-G6HP7:1:1101:15943:5975 1:N:0:160
CATACTGACCCTGAAGTACCCCATTGAGCATGGCATCGTCACCAACTGGGACGACATGGAGAAGATCTGGCACCACACCTTCTACAACGAGCTGCGCGTGGCCCCGGAGGAGCACCCAGTGCTGCTGACCGAGGCCCCCCTGAACCCCCAGGCCAACAGAGAGCAGATGACTCAGGTGAGGCTCGGCCGCCGCCCGTGCTCCTCCCGTCCTTTCCCCAGTCATTTTCTGCCCGGCTTGATTTCTGACATTT
+
AAA3AFBFFFFFGGCFGGGGGGGHHHHHHFGFGHHHHGHHHGHBGFHHHH2GGGGGGHGHHH1GCGGHGGHHHGFHHGGHHHHHHE3FE??EGFHGGGGGCEHHGEBCGGGGHHHHG//FFFGFFGG1FG@-AD@FGGDGGC/0CGGG-:EEEG.9C9FF//A./;9CB0CFGBB/CC9FA;AFB<EFB-;B@B>-@ADFFFFFFFDAADDBBFFFF.9BF/BFFBBBBBFE9-9B?-99BBFFB/9/BF/
@M05620:45:000000000-G6HP7:1:1101:22687:5992 1:N:0:160
ATCTCTATCTCCTAAACCTGTTTAGATTTGGAGATAGACCTTCAGGTTTTTCATCATTTTCTGCATGAATTATACATTGACCACGTTCCAGCGTGGTCAGTTTGCAGCATTCTGTTATTTTGTTTGACAGAGTGTCTTGTTGAGAACATATGTAGGACATGATTTTTTCCTGCAACAGGGACAATAAAGTATAAGTTTTAAAGATTTATTCTTTAATAAAGGATCTCAAAGCCAGCTTTAGAAAAAGGAAG
+
AAAAAFFFFFFFGG1GGGFGGFH3D1F3FEEF0FGDF1GHHGHBGBGGHGGHHFFHGHHHGHFFH1FA1DHFAGG2FHHGHHFHGGHGFFGFGGGGHHBFHGFFGFFHGFGHFHFGFGGHHHFHFHHGGHGHFGHGFHHHHFGFGGF0BB>G>FGHHH0GHFHHHHGGHHHHBFFCGGAAF/?<?1???@GH1F<1GHFDFFF=FHHHHHHHGH11F<DGHHFHHHG0=<DFHBCCGCHHF000/.;CB/:
@M05620:45:000000000-G6HP7:1:1101:15943:5995 1:N:0:160
CATACTGACCCTGAAGTACCCCATTGAGCATGGCATCGTCACCAACTGGGACGACATGGAGAAGATCTGGCACCACACCTTCTACAACGAGCTGCGCGTGGCCCCGGAGGAGCACCCAGTGCTGCTGACCGAGGCCCCCCTGAACCCCAAGGCCAACAGAGAGAAGATGACTCAGGTGAGGCTCGGCCGACGCCCGTGCTCCTCCCGTCCTTTCCCCAGTCATTTTCTGCCCGGCTTGATTTCTGCCATTT
+
CBCCCFFFFFFFGGGGGGGGGGGHHHHHHHHHHHGHHGHHHGHFHGHHHHHHGGGGGHHHHHHHHHHHGHHHHGHHHGGHHHHHHHHHGGGGGHHGGGGGGEHHGGGGGGGGHHHHGGHHHHHHHHHHHHGGGGGGGGGGGGHHHHGGDEHGHHGGGGGGGGGGGGGGGGGGGGGGGGFFFEAFFFFFFDFFFFFAF?DABFFFFFFEFFFBFBFFFBDFFBFFFFF9:BFFABFFC-;FFFFF///:BF/
@M05620:45:000000000-G6HP7:1:1101:22680:6009 1:N:0:160
ATCTCTATCTCCTAAACCTGTTTAGATTTGGAGATAGACCTTCAGGTTTTTCATCATTTTCTGCATGAATTATACATTGACCACGTTCCAGCGTGGTCAGTTTGCAGCATTCTGTTATTTTGTTTGACAGAGTGTCTTGTTGAGAACATATGTAGGACATGATTTTTTCCTGCAACAGGGAAAATAAAGTATAAGTTTTAAAGATTTATTCTTTAATAAAGGATCTCAAAGCCAGCTTTAGAAAAAGGAAG
+
BBBBBFFFFFFFGGGGGGGGGGHGGGHHHHHGHHHHHHHHHHHHHHHHHGGHHHHHHHHHHGHHHHHHHHHHHHHHHHHGHHHHGHHHHHHHGGGGHHHHHHHHHHHHHHHHHHHHHHHHHHHHHHHHHHHHHHHHHHHHHHHHHHHHHHHHHHHHHHHHHHHHHHHGHHHHHHHHHHHGGHHHHHHHHFHHHHHHHHHHHHHFHHHHHHHHHHHGHHHFHHHHHHHGHHHHHHHGHHHHHGGHHHGGGHF
@M05620:45:000000000-G6HP7:1:1101:6605:6009 1:N:0:160
AGATTACTGCAACAGTTCCACCTGGACCTGGAAAAGTTTCTTGCCTGGCTTACAGAAGCTGAAACAACTGCCAATGTCCTACAGGATGCTACCCGTAAGGAAAGGCTCCTAGAAGACTCCAAGGGAGTAAAAGAGCTGATGAAACAATGGCAAGTAAGTCAGGCATTTCCGCTTTAGCACTCTTGTGGATCCAATTGCACAATTCTCAGCATTTGTACTTGTAACTGACAAGCCAGGGACAAAACAAAGAT
+
AAAABFFFFFFFGGGFGGGGGGHHHGGHGHHHHHHHGHHHHHHHHHHHHHHHHGHHHHHHHGHHHHHHHHHHHHHHHGHHHHHHHGHHHHHHHHGFGGHHGHHGHHHGGHHHGFHFHHHHHFGF//EEGHHHHFGHHHGHH3FGHFHHDHHGHGHHHHHHHGGFHHHHHHGGGGGHFHFGHHHHHGHGHHHHEFHFF0DD<CGHHHGFHHBGHHHGCFHHHHHGHHHHFFFHGEFGEGGEEFFFGEFGGGG
@M05620:45:000000000-G6HP7:1:1101:6628:6010 1:N:0:160
AGATTACTGCAACAGTTCCACCTGGACCTGGAAAAGTTTCTTGCCTGGCTTACAGAAGCTGAAACAACTGCCAATGTCCTACAGGATGCTACCCGTAAGGAAAGGCTCCTAGAAGACTCCAAGGAAGTAAAAGAGCTGATGAAACAATGGCAAGTAAGTCAGGCATTTCCGCTTTAGCACTCTTGTGGATCCAATTGAACAATTCTCAGCCTTTGTACTTGTAACTGACAAGCCAGGGACAAAACAAAGAT
+
AA1AAFFFFF1DF1FGGGGFGGHCHHHHHCHHHF0FGHHHHHHGHHGHHHHFHBGEHHHHHBHFF0/BGGHHHHHGHHHHHHHHHCHCGHHHHHGG@FHHHHEHFGHHGHGHHDFFHHHGBGHGA0>GHFHFHFHHHHEHF2GFHFHH1GHHHGHBFHHHHHHHCGHHF@AEGGGHGHHGHHGHHGFGHGHHHEGFD110=GHGHHHBFFCC<GHHFCHHGFHBBG0CGC0CGFHHHBGEEFCFG?EGGFG
@M05620:45:000000000-G6HP7:1:1101:22666:6020 1:N:0:160
ATCTCTATCTCCTAAACCTGTTTAGATTTGGAGATAGACCTTCAGGTTTTTCATCATTTTCTGCATGAATTATACATTGACCACGTTCCAGCGTGGTCAGTTTGCAGCATTCTGTTATTTTGTTTGACAGAGTGTCTTGTTGAGAACATATGTAGGACATGATTTTTTCCTGCAACAGGGAAAATAAAGTATAAGTTTTAAAGATTTATTCTTTAATAAAGGATCTCAAAGCCAGCTTTAGAAAAAGGAAG
+
BBBBBFFFFFFFGGGGGGGGGGHCDGHHHFGHFHHHHGHHHHHGHHHFHGGHHHHHHHHHHHDGHHEFFHHHHHHHHHGFGHHHGHHHHHHHGEGGHHHHHHHHHHGHHHHHHHHHHHHHHHHHHHGHHHGHHHHHHHGHHHHHHGHGHHHHGHHHHHHHHGHHHHHGHHHHHEHHGHHGGHGHHHHHHFHGHGHGHHHGHHFGHHHHHHHHHHHHHHHHGHHHHHHGGGHHHHHGHHHHHHHHHGGGHHC
@M05620:45:000000000-G6HP7:1:1101:23435:6023 1:N:0:160
TACCTGTACTGGGGAAGCATTTGAATATCCCCCCATGGTGATGGGGACGGAGAACTGCTCCATAAACACAGGCAACGTGCCTAACTTTCCCGGGAAGATGAAGTCAAAGAGGTTATTTTGCATCGGTGAGCCAGACAGAATGATCCGATGAGGGGTGCGAAACTATTTGAGGAAAGGAAGCACCTTTTTATTAAATTTACCTTTTAGCAATCGCCATTCCTACCCTAAAGATCGGAAGAGCACACGTCTGA
+
CBCCDFFFFFFFGGGGGGGGGGHHHHHHHHHGGGGHHHGHHHHHHGGGGGGGGHHHHHHHHHHHHHHHHHHHGHHHGHHHHHHHHHHHHHHGGGGGGHHHHHHHHHHHHHHHGHHHHHHHHHHHGEEGGHHHHHHGHHHHHHHHHHHEGGHHHGGEGGGGGGGHHHHHHHGHCHHHHHHHHHHHGGGGGGGGGFFFFGGGGGGGGGGGGGGGGGGGGGGGFFFFFFFFBFFFFFFBFFFFFFFFFFAEFE;
@M05620:45:000000000-G6HP7:1:1101:6614:6025 1:N:0:160
AGATTACTGCAACAGTTCCACCTGGACCTGGAAAAGTTTCTTGCCTGGCTTACAGAAGCTGAAACAACTGCCAATGTCCTACAGGATGCTACCCGTAAGGAAAGGCTCCTAGAAGACTCCAAGGGAGTAAAAGAGCTGATGAAACAATGGCAAGTAAGTCAGGCATTTCCGCTTTAGCACTCTTGTGGATCCAATTGAACAATTCTCAGCATTTGTACTTGTAACTGACAAGCCAGGGACAAAACAAAGAT
+
BCABCFFFFFFFGGGGGGGGGGHHHHHHHHHHHHHHHHHHHHHHHHHHHHHHHHHHHHHHHHHHHHHHHHHHHHHHHHHHHHHHHHHHHHHHHHGGGGHHHHHHHHHHGHHHHHHHHHHHHHHGGGGGHHHHHGHHHHHHH?GHHHHHHHHHHGHHHHHHHHHHHHHHHHGGGGGHFHHHHHHHHFHGHHHHHHHHHGFHGHHHHHHHHHHHHHHHHHHHHHHGHHHFHHHHHGHHGGGGGGFFGGGGGGG
@M05620:45:000000000-G6HP7:1:1101:6625:6041 1:N:0:160
AGATTACTGCAACAGTTCCACCTGGACCTGGAAAAGTTTCTTGCCTGGCTTACAGAAGCTGAAACAACTGCCAATGTCCTACAGGATGCTACCCGTAAGGAAAGGCTCCTAGAAGACTCCAAGGGAGTAAAAGAGCTGATGAAACAATGGCAAGTAAGTCAGGCATTTCCGCTTTAGCACTCTTGTGGATCCAATTGAACAATTCTCAGCATTTGTACTTGTAACTGACAAGCCAGGGACAAAACAAAGAT
+
BAABBFFFFFFFGGEGGGGGGGHBFHHHH4AEHHHHHHHHHHHHHHHHHHHHHHFHHHHHHHHHHHGHHHHHHHHGHHHHHHHHHHHFGHHHHHGGGGHGHHBHHHHHGHHHHHHHHHHHHFHGGEEGHHHHHGHHHHHHH3FGHHHHF2FGHGHHHHHHHGFGHHHHHHGGGGGH1FGHHHHHHFGFHHHHHHHHHHGHHHHHHHHHDFHHHHHHHHHHCGHHHHH0GHHHFGHHGGGG.;9FGGGGFFG
@M05620:45:000000000-G6HP7:1:1101:10722:6045 1:N:0:160
CATCCTGACCCTGAAGTACCCCATTGAGCATGGCATCGTCACCACCTGGGACGACATGGAGAAGATCTGGCACCACCCCTTCTACAACGAGCTGCGCGTGGCCCCGGAGGAGCACCCAGTGCTGCTGACCGAGGCCCCCCTGAACCCCAAGGCCAACAGAGAGAAGATGACTCAGGTGAGGCTCGGCCGACGCCCGTGCTCCTCCCGTCCTTTCCCCAGTCATTTTCTGCCCGGCTTGATTTCTGACATTA
+
BBBBBFFFFFFFGGGGGGGGGGEGD55FF4F4B44BGEGCGEFB2AFCEFHF0EGGAGE3A3BC3DG5AGB2BFBF1>>??GF@GD3BEFDGA33>EEE@//G/EDCC?DGGGHHHGGHHHHHHHHHHHHG<CGGGGGGGGGGHHHGGDDHEGGAEGGGGGGDEGGGGGGGGGGFGGFGFGGEFFFFFFFFFFFFFB?.AFFFFFFFFFFFEFFFFFFFBFFFFFFFFFFFFFFAFFF;BFFBFFBF/BF/
@M05620:45:000000000-G6HP7:1:1101:24011:6049 1:N:0:160
ATCTCTATCTCCTAAAAAGGAAGAAAGGGGAGGGAAGATCGGAAGAGCACACGTCTGAACTCCAGTCACGTCGACGCATCTCGTATGCCGTCTTCTGCTTGAAAAAAAAAAAAACCCCAGCTCTCTGACTTTATTTTGCATCCTTGATCCATCCATGAAGATCCTCTTAGTTTATCTAACCTATTTTATTACCACCATCACCGTTTTCTTCACTTTACCTTTTAGCACTCTCCATTCCTACCCTCCCTCTC
+
BBBBBFFFFFFFGGGGGDEEFGHFFGHHGGGFGGFFGHHHHGGGGGFHHHHHGHHHGEHHHHHHHHHHHGHHGGGCGEGGHHHGEHHGHGEGHGHHHHHHHAGG3GGD/C></<.>.<.>>CGHH00=00==00DDBGD0=D/0000;;:000;00000000;090;00900909;00;090;B0;;090;0000..09;;/.;;/9/;B/;/9BF//9/9///9;F/BF//9/9/;B//9..99....;/
@M05620:45:000000000-G6HP7:1:1101:5605:6055 1:N:0:160
CATCCTGACCCTGAAGTACCCCATTGAGCATGGCATCGTCACCAACTGGGACGACATGGAGAAGATCTGGCACCACACCTTCTACAACGAGCTGCGCGTGGCCCCGGAGGAGCACCCAGTGCTGCTGACCGAGGCCCCCCTGAACCCCAAGGCCAACAGAGAGAAGATGACTCAGGTGAGGCTCGGCCGACGCCCGTGCTCCTCCCGTCCTTTCCCCAGTCATTTTCTGCCCGGCTTGATTTCTGACATTT
+
>>>ABFFFFFFFGGGGGGGGGGDGHHGHHHHBGCGGHGHEHFHHHEHFEHHFGGGGGHGCFEGHHHHFEGGHHGHHHGGGFHGHHHHHGGGFGFHGGGGGGGHHGG?GCCGDGGHHGGHHHHHHHHHGHHGGGGGFGGGGGGHHHHGGGGHGHHGGGGGGGGDFGGGFGGGGGGGGGGGGFEGGFFFFFFFFFFFFFDFFFFFFFEFFFFDFFFFFFF.FFFFFFFFFFFFF?B;FBA:BBFFFFFFFFF/
@M05620:45:000000000-G6HP7:1:1101:10595:6079 1:N:0:160
AGATTACTGCAACAGTTCCCCCTGGACCTGGAAAAGTTTCTTGCCTGGCTTACAGAAGCTGAAACAACTGCCAATGTCCTACAGGATGCTACCCGTAAGGAAAGGCTCCTAGAAGACTCCAAGGGAGTAAAAGAGCTGATGAAACAATGGCAAGTAAGTCAGGCATTTCCGCTTTAGCACTCTTGTGGATCCAATTGAACAATACTCAGCATTTGTACTTGTAACTGACAAGCCAGGGACAAAACAAAGAT
+
A>ABBFFFFFFFGGGGGGGGGGGGHHHHHHHHHHHHHHHHHHHHHHHHHHHHHHHHHHHHHHHHHHHHHHHHHHHHHHHHHHHHHGHHHHFHHHGGGGHHHHCGHHHHGHHHHHHHHHHHHHHGGHGGHHHHHGHHHHHHHGHHHHHHHHHGHGHHHHHHHHHHHHHHHHGGGGGHHHHHHHHHHGHGHHHHGBHHHHHGHHHHHHHHHHHHHHHHHHHHHHHHHHHHGHHHHGGGGGGGEGGFGGGGGGF
@M05620:45:000000000-G6HP7:1:1101:15637:6121 1:N:0:160
ATCTCTATCTCCTAAAAAGGAAGAAAGGGGAGGGAAGATCGGAAGAGCACACGTCTGAACTCCAGTCACGTCGACGCATCTCGTATGCCGTCTTCTGCTTGAAAAAAAAAAATCTGTTATTTTGTATTACCTCGTGTCTTTTTGAGAACATATATCGTCCATACTTTTTTCCTGCAACCGTTACAATAACGTATACGTTTTAAAGATTTATTCTTTACTAAAGGATCTCACCGCCCGCTTTCGACCACGGA
+
BBBBBFFFFFFFGGGGGGFGEGHACGGFGGGGGGGHGHHHHGFGGHHHHHHHGHHHGHFGHGHFHGHGHGHHGGGGGGGCHHHFGHHHFE?EHGHHHHHHHECDGH@GD/C@0?111?1111?1<11>FD111<>>GHG00<<-<<.0<G000000./..:;0/<::;099;;0;/;0;9;;;.00;C0F./.;/0.:9BFFF///:9//:99BFF//9B/;//.;BBBB/..--9@AA.;/..;-@A.--
@M05620:45:000000000-G6HP7:1:1101:9850:6159 1:N:0:160
TACCTGTACTGGGGAAGCATTTGAATATCCCCCCATGGTGATGGGGACGGAGAACTGCTCCATAAACACAGGCAACGTGCCTAACTTTCCCGGGAAGATGAAGTCAAAGAGCGACCACAGCTCTTCGGAGGTTATTTTGCATCGGCGAGCCAGACAGAATGATCCGATGAGGGGTGCGAAACTATTTGAGGAAAGGAAGCACCTTTTTATTAAATCTACCTTTTAGCAATCGTCATTCCTACCCTAAAGAT
+
BABCCFFFFFFFGGGGGGGGGGHHHHHHHHHGGGGHHHGHHHHHHGGGGGGGGHHHHHHHHHHHHHHHHHHHGHHHGHHHHHHHHHHHHHHGGGGGGHHHHHHHHHHHHHHHGGGGGHHHHHHHHHHGGGGGHHHHHHHHHHHGD-C-AEGHHHGHHHGHHHHHHHEGGGGGGGEGGGGG?CGBFGGGFFFFFFFFFFFFFFFFFFFFFHFFFFF0BFFFFFFFFFFFBFFFFFFFFFFFFFFFFFFFFFF
@M05620:45:000000000-G6HP7:1:1101:15480:6171 1:N:0:160
CATCCTGACCCTGAAGTACCCCATTGAGCATGGCATCGTCACCAACTGGGACGACATGGAGAAGATCTGGCACCACACCTTCTACAACGAGCTGCGCGTGGCCCCGGAGGAGCACCCAGTGCTGCTGACCGAGGCCCCCCTGAACCCCAAGGCCAACAGAGAGAAGATGACTCAGGTGAGGCTCGGCCGACGCCCGTGCTCCTCCCGTCCTTTCCCCAGTCATTTTCTGCCCGGCTTGATTTCTGACCTTT
+
AAABCFFFFFFFGGGGGGGGGGGHHHGHHFHHHFHHHGGGCGHAGGHHHHHHGGGGGHHHHHHFGHHHHHHFGGHHHGGHHHHHHHGHGGGGGHGGGGGGGGHHGGGGGGAEHHHHGFHFHHHHGHGGGHGGFGGGGGGGGGHHHHGGFDHGGHGGGGGGGGGEFGFFGGGGGGGGGFBFFAEFFFFFFCFFFFFFAFF?FFFFFEDEFDD:FFFFFF?FF/BBBFFFFEFED-9B-B9BBB/FB/B/;B/
@M05620:45:000000000-G6HP7:1:1101:9852:6177 1:N:0:160
TACCTGTACTGGGGAAGCATTTGAATATCCCCCCATGGTGATGGGGACGGAGAACTGCTCCATAAACACAGGCAACGTGCCTAACTTTCCCGGGAAGATGAAGTCAAAGAGCGACCACAGCTCTTCGGAGGTTATTTTGCATCGGTGAGCCAGACAGAATGATCCGATGAGGGGTGCGAAACTATTTGAGGAAAGGAAGCACCTTTTTATTAAATTTACCTTTTAGCAATCGTCATTCCTACCCTAAAGAT
+
BBBCCFFFFFFFGGGGGGGGGGHHHHHHHHHGGGGHHHGHHHHHHGGGGGGGGHHHHHHHHHHHHHHHHHHHGHHHGHHHHHHHHHHHHHHGGGGGGHHHHHHHHHHHHHHHGGGGGHHHHHHHHHHGGGGEHHHHHHHHGHHGG<CFHHHHHHGHHHHHHHHHHHGGGHHHGGCEGGGGGGGBGGGGGGGGG/FGFGGGGGFFFFFFFFFFFFFBFFFFFFFFFFFFFFFFFFFAFFFFFFFFFFFFFFF
@M05620:45:000000000-G6HP7:1:1101:20250:6183 1:N:0:160
CATCCTGACCCTGAAGTACCCCATTGAGCATGGCATCGTCACCAACTGGGACGACATGGAGAAGATCTGGCACCACACCTTCTACAACGAGCTGCGCGTGGCCCCGGAGGAGCACCCAGTGCTGCTGACCGAGGCCCCCCTGAACCCCAAGGCCAACAGAGAGAAGATGACTCAGGTGAGGCTCGGCCGACGCCCGTGCTCCTCCCGTCCTTTCCCCAGTCATTTTCTGCCCGGCTTGATTTCTGACATTA
+
BBBBBFFFFFFFGGGGGGGGGGGHHGHHHHGHHHHHHGHHHGHHHGHHGHFHGGGGGHHFHGHHHHHGHHHHHGGHHGGHHHHHHHHHGGGGGHHGGGEEGGHHGGGGGGFGHHHHGGHHHHHHHHHHHHGGGGGGGGGFGGHGHHGGFGEGHHGGGGFGGGGGGGGGGGGGFFFGGGFFFGGGCAEFCADFFFD;B?A?BFFFFFFFFFF/99FFFFF;FBBFFFB/BFFFF9;9D=.99FFFB/9FBB/
@M05620:45:000000000-G6HP7:1:1101:15488:6187 1:N:0:160
CATCCTGACCCTGAAGTACCCCATTGAGCATGGCATCGTCACCAACTGGGACGACATGGAGAAGATCTGGCACCACACCTTCTACAACGAGCTGCGCGTGGCCCCGGAGGAGCACCCAGTGCTGCTGACCGAGGCCCCCCTGAACCCCAAGGCCAACAGAGAGAAGATGACTCAGGTGAGGCTCGGCCGACGCCCGTGCTCCTCCCGTCCTTTCCCCAGTCATTTTCTGCCCGGCTTGATTTCTGACATTT
+
BBBBBFFFFFFFGGGGGGGGGGGHHFBGHHHEC4GGHGHCHEHGHEHFFHHHGGGGGHHGHFHFFHHD5GFFGGHFEFGHHFGGHHFHGGGE?FHGGGGGGGHGGGGGCGG/GGHHGGHFGHHHHHHHHHGGGGGGGGGGGGHHHHGGGDHGHHGGGGGGGGGGFGGGGGGGGGGGGGGGGGGGFFFFFDAFFFFF@DFFFFFFFFFEFFFFFFFFFFFBFBFFFFFFFFFE;BFAAFFFFFFFFBFFFF/
@M05620:45:000000000-G6HP7:1:1101:17794:6204 1:N:0:160
TACCTGTACTGGGGAAGAGTGTAGCAATCGCCATTCCTACCCTAAAGATCGGAAGAGCACACGTCTGAACTCCAGTCACGTCGACGCATCTCGTATGCCGTCTTCTGCTTGAAAAAAAAAAAAAAAAAAAAAAAAAAAGAAGGTTCTATGACATTTATGAGAAAAAATGAAGTAATTACTGAGTGAGTACAGATAGACGGAGATGAGGAAGCAAGGTATACTTCGGTCTAAACAGTAGCACCACATAGACA
+
CCCCCFFFFFFFGGGGGGGGGGHHHHHHHGGGFGHHHHHHHHHHHHHHHHHGGGGHHHGHHHGHHHGGHHHHHHHHHHHGHHGGGGGGGGHHHFGHHHHGGGHGHHHGHHHHHHHHGGGG<>/->-------;-----.../.0000000000000000:0000:.-.000009;0000000000000099009000:....-/000/;/..9//.:000000BA....00000/000000....:00000
@M05620:45:000000000-G6HP7:1:1101:24998:6221 1:N:0:160
TACCTGTACTGGGGAAGCATTTGAATATCCCCCCATGGTGATGGGGACGGAGAACTGCTCCATAAACACAGGCAACGTGCCTAACTTTCCCGGGAAGATGAAGTCAAAGAGCGACCACAGCTCTTCGGAGGTTATTTTGCATCGGTGAGCCAGACAGAATGATCCGATGAGGGGTGCGAAACTATTTGAGGAAAGGAAGCACCTTTTTATTAAATTTACCTTTTAGCAATCGCCATTCCTACCCTAAAGAT
+
BBABAFFFFFFFGGGGGGGGGFHHHHHHHHHGGGGHHHHHHHHHHGGGGGGGGHHHHHHHHHHGHGHHHHHHGHHHGHGEHHFHHGFGHHHGGGGGGHHHHHHGGHHHHHFHGGGGGHHHHGHHHHHGGFG?GHFHHHFHEHHGGAAFGFHHGHGHHHGHHHGGHHGGGHHGGGCDGGGGGGGGGGGGFGGBFFGGGGFGFGFFFFFFFFFFFFFFFFFFFFFFFFFFFFFFEFFFFFFFFFFFFFEFFFF
@M05620:45:000000000-G6HP7:1:1101:19028:6229 1:N:0:160
CATCCTGACCCTGAAGTACCCCATTGAGCATGGCATCGTCACCAACTGGGACGACATGGAGAAGATCTGGCACCACACCTTCTACAACGAGCTGCGCGTGGCCCCGGAGGAGCACCCAGTGCTGCTGACCGAGGCCCCCCTGAACCCCAAGGCCAACAGAGAGAAGATGACTCAGGTGAGGCTCGGCCGACGCCCGTGCTCCTCCCGTCCTTTCCCCAGTCATTTTCTGCCCGGCTTGATTTCTGACATTT
+
BBBBBFFFFFFFGGGGGGGGGGGHHHHHHHGHHHGHHGHHCGHFEGHHHHHHGGGGGHHHHHHHHHHGHHHGHGHHHGGHHHHHHHHHGGGGGHHGGGGGGGHHGGGCGGCGHHHHGGHGHHHHHHHFHHGGGGGGGGGGGGHHHHGGDDHEHHGGGGGGGGGGFGGGGGGGGGGGGGGGGGGGFFFFFFFFFFFFFFFFFFFFFFDEFFFFFFFFFFFFFEFFFFFFFFFFFFFFFFABFFEF//BBFF/
@M05620:45:000000000-G6HP7:1:1101:24842:6235 1:N:0:160
TACCTGTACTGGGGAAGCATTTGAATATCCCCCCATGGTGATGGGGACGGAGAACTGCTCCATAAACACAGGCAACGTGCCTAACTTTCCCGGGAAGATGAAGTCAAAGAGCGACCACAGCTCTTCGGAGGTTATTTTGCATCGGTGAGCCAGACAGAATGATCCGATGAGGGGTGCGAAACTATTTGAGGAAAGGAAGCACCTTTTTATTAAATTTACCTTTTAGCAATCGCCATTCCTACCCTAAAGAT
+
BBBBBFFFFFFFGGFGGGGGGGHHHHHHHHHGGGGHHHHHHHHFHGGGGGGGGHHHHHHHHHHHHHHHHHHHGHHHGHHHHHHHHHHHHHHGGGGGGHHHHHHHHHHHHHHHGGGGGHHHHHHHHHHGDFGEHHHHHHHHGHHGGGGGGFHHHHGHHHHHHHHHHHGGGHHHGGGDGGDDGGGFGGGGFGGCFGGGFGGGGGFFFFFFFFFFFFFFFFFFFFFFFFFFFFFFFFFFFFFFFFAFFFFFFFF
@M05620:45:000000000-G6HP7:1:1101:19032:6246 1:N:0:160
CATCCTGACCCTGAAGTACCCCATTGAGCATGGCATCGTCACCAACTGGGACGACATGGAGAAGATCTGGCACCACACCTTCTACAACGAGCTGCGCGTGGCCCCGGAGGAGCACCCAGTGCTGCTGACCGAGGCCCCCCTGAACCCCAAGGCCAACAGAGAGAAGATGACTCAGGTGAGGCTCGGCCGACGCCCGTGCTCCTCCCGTCCTTTCCCCAGTCATTTTCTGCCCGGCTTGATTTCTGACATTA
+
CBCCDFFFFFFFGGGGGGGGGGGHHHHHHHHHHHHHHGHHHGHHHGHHHHHHGGGGGHHHHHHHGHHHHHHHHGHHHGGHHHHHHHHHGGGGGHHGGGGGGGHHGGGGGGGGHGHHGGHHHHHHHHHHHHGGGGGGGGGGGGHHHHGGGGHGHHGGGGGGGGGGGGGGGGGGGGGGHGGGGGGGFFFFFFFFFFFFFFFFFFFFFFFFFFFFFFFFFFFFFFFFFFFFHFFFFFFFFFFFFFFFFFFFFF0
@M05620:45:000000000-G6HP7:1:1101:24856:6256 1:N:0:160
TACCTGTACTGGGGAAGCATTTGAATATCCCCCCATGGTGATGGGGACGGAGAACTGCCCCATAAACACAGGCAACGTGCCTAACTTTCCCGGGAAGATGAAGTCAAAGAGCGACCACAGCTCTTCGGAGGTTATTTTGCATCGGTGAGCCAGACAGAATGATCCGATGAGGGGTGCGAAACTATTTGAGGAAAGGAAGCACCTTTTTATTAAATTTACCTTTTAGCAATCGCCATTCCTACCCTAAAGAT
+
AAAAAFFFFFFFGGGFGG1GGGHBDGFGHHHGGGGHFHGHFHHFEGGGEECFGFHHHHBHGGHFHFHHHHHHGHHHGHGHHFFHHHHHHHHGGG>EEHHHHHHHHHFHHHHHGGGGCH/FHHHHHHGGGGGEHHHHHHHFHHHGFCGEGGHHHHGHHHHHHHHHHHCGGHHHGGGAGGEGG@GFGGGGGFGBFGGGFFFGFFFFFFFFEFF999BFFFFFFFFFBFFF/FFFFFFEFFFFFFFFFFFEFFF
@M05620:45:000000000-G6HP7:1:1101:12921:6258 1:N:0:160
ATCTCTATCTCCTAAAAACCTGTTTAGATTTGGAGATAGACCTTCAGGTTTTTCATCATTTTCTGCATGAATTATACATTGACCACGTTCCAGCGTGGTCAGTTTGCAGCATTCTGTTATTTTGTTTGACAGAGTGTCTTGTTGAGAACATATGTAGGACATGATTTTTTCCTGCAACAGGGAAAATAAAGTATAAGTTTTAAAGATTTATTCTTTAATAAAGGATCTCAAAGCCAGCTTTAGAAAAAGGA
+
BBBBBFFFFFFFGGGGGGGGGGHHHHHHHHHHHGHGHHHHHHHHHHHHGHHGGHHHHHHHHHHHHHHHHGHHHHHHHHHHGHHHHHGGHHHHHHGGGGHHFGGHHHGHHHHHHHHHHHHHHHHHFHHHHHHHHHGHHHHHHHHHHHHHHHHGHHHHHHGHFHHHHHHHHGHHHHGHFHHHHGGHGHHHGHHGHHHGHDGHHHFHHHHHHHHHHHHHHHHFFFGHHHHHHGHHHGHHHGHHHHHGGGGHGGF
@M05620:45:000000000-G6HP7:1:1101:9369:6275 1:N:0:160
CATCCTGACCCTGAAGTACCCCATTGAGCATGGCATCGTCACCAACTGGGACGACATGGAGAAGATCTGGCACCACACCTTCTACAACGAGCTGCGCGTGGCCCCGGAGGAGCACCCAGTGCTGCTGACCGAGGCCCCCCTGAACCCCAAGGCCAACAGAGAGAAGATGACTCAGGTGAGGCTCGGCCGACGCCCGTGCTCCTCCCGTCCTTTCCCCAGTCATTTTCTGCCCGGCTTGATTTCTGACATTA
+
CCCCCFFFFFFFGGGGGGGGGGGHHHHHHHHHHHHHHGHHHGHHHGHHHHHHGGGGGHHHHHHHHHHHHHHHHGHHHGGHHHHHHHHHGGGGGHHGGGGGGGHHGGGGGGGGHHHHGGHHHHHHHHHHHHGGGGGGGGGGGGHHHHGGDGHGHHGGGGGEGGGGGGGGGGGGGGGGGGGGGGGGFFFFFFFFFFFFBFFEFFFFFFFEFFFFFFFFFEDFFFFFFFFFFFFFFFAFFA:BFF00B0FFFF0
@M05620:45:000000000-G6HP7:1:1101:14214:6280 1:N:0:160
CATCCTGACCCTGAAGTACCCCATTGAGCATGGCATCGTCACCAACTGGGACGACATGGAGAAGATCTGGCACCACACCTTCTACAACGAGCTGCGCGTGGCCCCGGAGGAGCACCCAGTGCTGCTGACCGAGGCCCCCCTGAACCCCAAGGCCAACAGAGAGAAGATGACTCAGGTGAGGCTCGGCCGACGCCCGTGCTCCTCCCGTCCTTTCCCCAGTCATTTTCTGCCCGGCTTGATTTCTGACATTA
+
BABBBFFFFFFFGGFGGGGGGGGHHHHHHHHHHHHHHGHHHGHHHGHHHHHHGGGGGHHFHHHGHHHHHHHHHGHHHGGHHHHHHHHHGGGGGHHGGGGGGGHHGGGGGGGGHHHHGGHGHHHHHHHHHHGGGGGGGGGGGGHHHHGGGGHGHHEGGGGGGGGGGGGGGGGGGGGGGGGGFGGGFFFFFDFFFFFFDFFFFFFFFFFFFFFFFFFFFFFFFFFFFFFFFFFFFFAFFFFFFBFFF/FFFF/
@M05620:45:000000000-G6HP7:1:1101:14233:6282 1:N:0:160
CATCCTGACCCTGAAGTACCCCATTGAGCATGGCATCGTCACCAACTGGGACGACATGGAGAAGATCTGGCACCACACCTTCTACAACGAGCTGCGCGTGGCCCCGGAGGAGCACCCAGTGCTGCTGACCGAGGCCCCCCTGAACCCCAAGGCCAACAGAGAGAAGATGACTCAGGTGAGGCTCGGCCGACGCCCGTGCTCCTCCCGTCCTTTCCCCAGTCATTTTCTGCCCGGCTTGATTTCTGACATTT
+
CCCDDFFFFFFFGGGGGGGGGGGHHHHHHHHHHHHHHGHHHGHHHGHHHHHHGGGGGHHHHHHHHHHHHHHHHGHHHGGHHHHHHHHHGGGGGHHGGGGGGGHHGGGGGGGGHGHHGGHGHHHHHHHHHHGGGGGGGGGGGGHHHHGGGGHGHHGGGGGGGGGGGGGGGGGGGGGGGGGGGGGGFFFFFFFFFFFFDFFFFFFFFFFAFFFFFFFFFFFFFFFFFFFFFFFFDFFFFFAFFFFFF0FFFF0
@M05620:45:000000000-G6HP7:1:1101:18368:6284 1:N:0:160
CATCCTGACCCTGAAGTACCCCATTGAGCATGGCATCGTCACCAACTGGGACGACATGGAGAAGATCTGGCACCACACCTTCTACAACGAGCTGCGCGTGGCCCCGGAGGAGCACCCAGTGCTGCTGACCGAGGCCCCCCTGAACCCCAAGGCCAACAGAGAGAAGATGACTCAGGTGAGGCTCGGCCGACGCCCGTGCTCCTCCCGTCCTTTCCCCAGTCATTTTCTGCCCGGCTTGATTTCTGCCATTA
+
ABBBBFFBFFFFG4EGGGGGGGEGHHADGDGHFGCGHEHHHGHGHGHHHHGHCEGGGHHHHHHH3FGFFGHFHGFHCEGHHHHHHHHHGFGGGHHFGFGGFEHHGGC<@?EFHHHHGGEHHHHHHHHFGH@@<?DGGGGGGGFFHHGGG.CEGG.9C.F/FGGGEFGGGEGGGBFGFCFE.EGGFFFFFAA;DDFB-.DEFFFFFFFFDDDBFBFFF.DFFFFFFFF/BFFE:--BB-.B/BFFF/;/;//
@M05620:45:000000000-G6HP7:1:1101:18358:6298 1:N:0:160
CATCCTGACCCTGAAGTACCCCATTGAGCATGGCATCGTCACCAACTGGGACGACATGGAGAAGATCTGGCACCACACCTTCTACAACGAGCTGCGCGTGGCCCCGGAGGAGCACCCAGTGCTGCTGACCGAGGCCCCCCTGAACCCCAAGGCCAACAGAGAGAAGATGACTCAGGTGAGGCTCGGCCGACGCCCGTGCTCCTCCCGTCCTTTCCCCAGTCATTTTCTGCCCGGCTTGATTTCTGACATTA
+
DCEDDFFFFFFFGGGGGGGGGGGHHHHHHHHHHHHHHGHHHGHHHGHHHHHHGGGGGHHHHHHHHHHHHHHHHGHHHGGHHHHHHHHHGGGGGHHGGGGGGGHHGGGGGGGGHHHHGGHHHHHHHHHHHHGGGGGGGGGGGGHHHHGGGGHGHHGGGGGGGGGGGGGGGGGGGGGGHGGGGGGGFFFFFFFFFFFFCDFFFFFFFFFFFFFFFFFFFFFFFFFFHFFFFFFFFFFFFFFFFFFFFFFFFF1
@M05620:45:000000000-G6HP7:1:1101:20609:6301 1:N:0:160
TACCTGTACTGGGGAAGAGCACACGTCTGAACTCCAGTCACGTCGACGCATCTCGTATGCCGTCTTCTGCTTGAAAAAAAAACCACTTTCCCGCGTGGTCAGTTTTCCTCATTCTGTTCTTTTGTTTTCCCGCGTTTCTTGTTGAGCCCATATTTCGGCCCTTCTTTTTTCCTGCCCCCGTTACAATACCTTCTCCGTTTTAACTCTTTATTCTTTACTACATGATCTCCCCTCCCGCTTTAGCACAAGGC
+
A3AAAFFBFFFCFEGGGGFGBFCFFBBCFD5FGHHHHFFGHEHCEF?G00E0FGHGGGH5AE10BCGGHHHHFHBGFH//>E//?F3BFGH3/<>B//FBDCHHH2?11??FHHH2FG2>GHH<FFG01?1?/-<<AGGH0=D.0/0/<.C/D0=;C--;-;;/GGHGHGGGG0;..;--99..;9;0/0/;9;/9:9FBE9////;/B/FFFFFF/FF/;;///;BFF9/A.;DE.@BDEFFF/BB...9
@M05620:45:000000000-G6HP7:1:1101:18346:6314 1:N:0:160
CATCCTGACCCTGAAGTACCCCATTGAGCATGGCATCGTCACCAACTGGGACGACATGGAGAAGATCTGGCACCACACCTTCTACAACGAGCTGCGCGTGGCCCCGGAGGAGCACCCAGTGCTGCTGACCGAGGCCCCCCTGAACCCCAAGGCCAACAGAGAGAAGATGACTCAGGTGAGGCTCGGCCGACGCCCGTGCTCCTCCCGTCCTTTCCCCAGTCATTTTCTGCCCGGCTTGATTTCTGACATTA
+
AABBBFBFFFFFGGGGGGGGGGGHHHHHHHHHHHHHHGHHHGHHHGHHBGHHGGGGGHHHHGHGHHHHHHHHHGHHHGGHHHHHHHHHFGGGGGHGGGGGGGHHGGGGGGGGHHHHGGHG<GHHHHHGHHGCFGGGGGGGGGHHHHGGGGHGHEGGGGGGFFFGGGGFGGGGGGGGGFGGGGGFFFF.@FFAFFF-@DDFFFFFBEFFFFFFFFFFFFDBFFFFFFFFFFFFBFFFFF.FFFFFFFFFFF/
@M05620:45:000000000-G6HP7:1:1101:18087:6328 1:N:0:160
CATCCTGACCCTGAAGTACCCCATTGAGCATGGCATCGTCACCAACTGGGACGACATGGAGAAGATCTGGCACCACACCTTCTACAACGAGCTGCGCGTGGCCCCGGAGGAGCACCCAGTGCTGCTGACCGAGGCCCCCCTGAACCCCAAGGCCAACAGAGAGAAGATGACTCAGGTGAGGCTCGGCCGACGCCCGTGCTCCTCCCGTCCTTTCCCCAGTCATTTTCTGCCCGGCTTGATTTCTGACATTA
+
BBBBBFFFFFFFGGGGGGGGGGGHHHHHHHHHHHHHHGHHHGHHGGHHHHHHGGGGGHHHHHHHFHHHHHHHHGHHHGGHHHHHHHFHGFGGGHHGGGGGGFHHGGGGGGGGHHHHGGHHHHHHHHHGHHDGGGGGGGGGGGHHHHGGGGHGHHGGGGGGGF?AFGFGGGFGGGGGGGGGGEGGFFFFFFFFFFFF@DFEFFFFFFF:DFDFFFFFFFFFF/FFFFFFFEFFFFCFDF.FFFFFB/;/:B/
@M05620:45:000000000-G6HP7:1:1101:23819:6333 1:N:0:160
CATCCTGACCCTGAAGTACCCCATTGAGCATGGCATCGTCACCAACTGGGACGACATGGAGAAGATCTGGCACCACACCTTCTACAACGAGCTGCGCGTGGCCCCGGAGGAGCACCCAGTGCTGCTGACCGAGGCCCCCCTGAACCCCAAGGCCAACAGAGAGAAGATGACTCAGGTGAGGCTCGGCCGACGCCCGTGCTCCTCCCGTCCTTTCCCCAGTCATTTTCTGCCCGGCTTGATTTCTGACATTA
+
>?3AAFFFFFFFGGGGGGGGGGGHHHHHGGHHHHHHHGHHHGHGHGHHHEFHGGGFGFGFHFHHHFHHHHHHHGFFHGGHGHHHHHGHGGGGGGHGGGGGFGHHGGGGGGGGHHHHGGGHFFHHHHHFHHGGGGGGFFGCDGEFHHGGGGHAGGEFGFFFFBGGGGGGGGGFBFBFCBFGGGGGFFEDCF=FFFFF@DFE/FFFFFFFFFFFBFBBFFDFFFFFFFFFFFFFD-DDF-.BFFFFFFBFFF/
@M05620:45:000000000-G6HP7:1:1101:18067:6335 1:N:0:160
CATCCTGACCCTGAAGTACCCCATTGAGCATGGCATCGTCACCAACTGGGACGACATGGAGAAGATCTGGCACCACACCTTCTACAACGAGCTGCGCGTGGCCCCGGAGGAGCACCCAGTGCTGCTGACCGAGGCCCCCCTGAACCCCAAGGCCAACAGAGAGAAGATGACTCAGGTGAGGCTCGGCCGACGCCCGTGCTCCTCCCGTCCTTTCCCCAGTCATTTTCTGCCCGGCTTGATTTCTGACATTA
+
CCCCCFFFFFFFGGGGGGGGGGGHHHHHHHHHHHHHHGHHHGHHHGHHHHHHGGGGGHHHHHHHHHHHHHHHHGHHHGGHHHHHHHHHGGGGGHHGGGGGGGHHGGGGGGGGHHHHGGHHHHHHHHHHHHGGGGGGGGGGGGHHHHGGGGHGHHGGGGGGGGGGGGGGGGGGGGGGGGGGGGGGFFFFFFFFFFFF@DDFFFFFFFFEFFFFFFFFFFFFFFFFFFFFFFFFFFFFFA;FFFFFFFFFFF0
@M05620:45:000000000-G6HP7:1:1101:14337:6335 1:N:0:160
CATCCTGACCCTGAAGTACCCCATTGAGCATGGCATCGTCACCAACTGGGACGACATGGAGAAGATCTGGCACCACACCTTCTACAACGAGCTGCGCGTGGCCCCGGAGGAGCACCCAGTGCTGCTGACCGAGGCCCCCCTGAACCCCAAGGCCAACAGAGAGAAGATGACTCAGGTGAGGCTCGGCCGACGCCCGTGCTCCTCCCGTCCTTTCCCCAGTCATTTTCTGCCCGGCTTGATTTCTGACATTT
+
CCCCCFFFFFFFGGGGGGGGGGGHHHHHHHHHHHHHHGHHHGHHHGHHHHHHGGGGGHHHHHHHHHHHHHHHHGHHHGGHHHHHHHHHGGGGGHHGGGGGGGHHGGGGGGGGHHHHGGGFHHHHHHHHHHGGGGGGGGGGGGHHHHGGGFHGHHGGGGGGGGGGGGGGGGGGGGGGGGGFGGGGFFFFFDFFFFFFDFFFFFFFFFFADFFFFFFFFEF0F0FFFFFFFFFFD;ACCF:FFBFBB:F0;F0
@M05620:45:000000000-G6HP7:1:1101:14320:6341 1:N:0:160
CATCCTGACCCTGAAGTACCCCATTGAGCATGGCATCGTCACCAACTGGGACGACATGGAGAAGATCTGGCACCACACCATCTACAACGAGCTGCGCGTGGCCCCGGAGGAGCACCCAGTGCTGCTGACCGAGGCCCCCCTGAACCCCAAGGCCAACAGAGAGAAGATGACTCAGGTGAGGCTCGGCCGACGCCCGTGCTCCTCCCGTCCTTTCCCCAGTCATTTTCTGCCCGGCTTGATTTCTGCCATTT
+
BBBBCFFFFFFFGGGGGGGGGGGHHHHHHHHHHHHHHGHHHGHHHGHHHHHHGGGGGHHHHHHHHHHHHHHHHGHHHGGEHHHHHHHHGGGGGHHGGGGGGGHHGGGGGGGGHHHHGGHHHHHHHHHHHHFFGGGGGGGGGGHHHHGGGGHGHGGGGGGGGGGGFGGGGGGGGGGGGGGGGGFFFFFFFFAFFFFFBDFEFFFFFFFADDDFFFFFF.A/F/BFFB99B/F?:@AADF?FFB//B;B/;F/
@M05620:45:000000000-G6HP7:1:1101:18090:6349 1:N:0:160
CATCCTGACCCTGAAGTACCCCATTGAGCATGGCATCGTCACCAACTGGGACGACATGGAGAAGATCTGGCACCACACCTTCTACAACGAGCTGCGCGTGGCCCCGGAGGAGCACCCAGTGCTGCTGACCGAGGCCCCCCTGAACCCCAAGGCCAACAGAGAGAAGATGACTCAGGTGAGGCTCGGCCGACGCCCGTGCTCCTCCCGTCCTTTCCCCAGTCATTTTCTGCCCGGCTTGATTTCTGACATTA
+
>A1>>FD1F1CBEGGFEFGGFF?GGFFDAFFHHHGGHEHHGGDBAEHHGFAG?/EAAFC1F1CCG1GHFFHFCFAG/E>GHHG2GFHGE/>EE1FEEGG@EEFEEE/CG/CAHFFECCGHCGHHGHBFHHCACGGEACCCGEFHHHGG.C.CCGEFGGGFF/EGGBBFFFGGFF9FGBFGGGGG@?EF=@-@@?@;@99E/FFFBFFFFFFFF///;BBFFBFBFFFFBFFFF?@=9--;FFEBBFFFF//
@M05620:45:000000000-G6HP7:1:1101:18071:6354 1:N:0:160
CATCCTGACCCTGAAGTACCCCATTGAGCATGGCATCGTCACCAACTGGGACGACATGGAGAAGATCTGGCACCACACCTTCTACAACGAGCTGCGCGTGGCCCCGGAGGAGCACCCAGTGCTGCTGACCGAGGCCCCCCTGAACCCCAAGGCCAACAGAGAGAAGATGACTCAGGTGAGGCTCGGCCGACGCCCGTGCTCCTCCCGTCCTTTCCCCAGTCATTTTCTGCCCGGCTTGATTTCTGACATTA
+
CCCCCFFFFFFFGGGGGGGGGGGHHHHGGGHHHHHHHGHHHGHHHGHHHHHHGGGGGHHHHHHHHHHHHHHHHGHHHGGHHHHHHHHHGGGGGHHGGGGGGGHHGGGGGGGGHHHHGGHHHHHHHHHHHHGGGGGGGGGGGGHHHHGGGGHGHHGGGGGGGGGGGGGGGGGGGGGGGGGGGGGGFFFFFFFFFFFFBDFFFFFFFFFFFFFFFFFFFFFFFFFFFFFFFFF.DFFFFFFFFFFFFFFFFF0
@M05620:45:000000000-G6HP7:1:1101:18013:6362 1:N:0:160
CGTCCTGACCCTGAAGTACCCCATTGAGCATGGCATCGTCACCAACTGGGACGACATGGAGAAGATCTGGCACCACACCTTCTACAACGAGCTGCGCGTGGCCCCGGAGGAGCACCCAGTGCTGCTGACCGAGGCCCCCCTGAACCCCAAGGCCAACAGAGAGAAGATGACTCAGGTGAGGCTCGGCCGACGCCCGTGCTCCTCCCGTCCTTTCCCCAGTCATTTTCTGCCCGGCTTGATTTCTGACATTA
+
AAAABBFFFFFFGGGGGGGGGGGHHHGHHGFHHHHHHGHHHGHHHGHHHHHHGGGGGHHGHHHHHHHGHHHHHGHHHGGHHHHHHHHHGGGGGHHGGGGGGGHHGGGGGGGGHHHHGGHHHHHHHHHHHGGGGGGGGGFFGFGHHHGGGGHGHGGGGGGGGGGGGGGGGGGGGGGGGGGGGGGFFFFF@=>FFFFFFDFFEFFFFEFFFFFFFFFFFFFFFFFFFFFFFFFFFAACFA:FBFFFFB9:FB/
@M05620:45:000000000-G6HP7:1:1101:8659:6382 1:N:0:160
CATCCTGACCCTGAAGTACCCCATTGAGCATGGCATCGTCACCAACTGGGACGACATGGAGAAGATCTGGCACCACACCTTCTACAACGAGCTGCGCGTGGCCCCGGAGGAGCACCCAGTGCTGCTGACCGAGGCCCCCCTGAACCCCAAGGCCAACAGAGAGAAGATGACTCAGGTGAGGCTCGGCCGACGCCCGTGCTCCTCCCGTCCTTTCCCCAGTCATTTTCTGCCCGGCTTGATTTCTGACATTA
+
ABBCCFFFFFFFGGGGGGGGGGGHHHHHHHHHHHHHHGHHHGHHHGGHHHHHGGGGGHHHHHGHHHHHHHGHHGHHHGGHHHHHHGHHFGGGGHHGGGGGGGHHGGGGGGGGHGHHGGHGHHHHHHHHHHGGGGGGGGGGGGHHHHGGGGHGHHGGGGGGGGGEGGGFGGGGGFFGGFFGGGGGFFFFCFFFFFFFFDFFFFFFFFD9ADFFFFFFFFFFFFFFFFFFFFFFFFFFFFFFBFFFF/BBBF/
@M05620:45:000000000-G6HP7:1:1101:22853:6390 1:N:0:160
CATCCTGACCCTGAAGTACCCCATTGAGCATGGCATCGTCACCAACTGGGACGACATGGAGAAGATCTGGCACCACACCTTCTACAACGAGCTGCGCGTGGCCCCGGAGGAGCACCCAGTGCTGCTGACCGAGGCCCCCCTGAACCCCAAGGCCAACAGAGAGAAGATGACTCAGGTGAGGCTCGGCCGACGCCCGTGCTCCTCCCGTCCTTTCCCCAGTCATTTTCTGCCCGGCTTGATTTCTGACATTA
+
CBCCCFFFFFFFGGGGGGGGGGGHHHHHHHHHHHHHHGHHHGHHHGHHHHHHGGGGGHHHHHHHHHHHHHHHHGGHHGGHHHHHHHHHGGGGGHHGGGGGGGHHGGGGGGGGHHHHGGHHHHHHHHHHHHGGGGGGGGGGGGHHHHGGGGHGHHGGGGGGGGGGGGGGGGGGGGGGGGGGGGGGFFFFFFFFFFFFBFFFFFFFFFFEFFFFFFFFFFFFFFFFFFFFFFFFFFFFFCFFFFFFFFFFFF0
@M05620:45:000000000-G6HP7:1:1101:21323:6394 1:N:0:160
CATCCTGACCCTGAAGTACCCCATTGAGCATGGCATCGTCACCAACTGGGACGACATGGAGAAGATCTGGCACCACACCTTCTACAACGAGCTGTGCGTGGCCCCGGAGGAGCACCCAGTGCTGCTGACCGAGGCCCCCCTGAACCCCAAGGCCAACAGAGAGAAGATGACTCAGGTGAGGCTCGGCCGACGCCCGTGCTCCTCCCGTCCTTTCCCCAGTCATTTTCTGCCCGGCTTGATTTCTGACATTT
+
CBCCCFFFFFFFGGGGGGGGGGGHHHHHHHHHHHHHHGHHHGHHHGHHHHHHGGGGGHHHHHHHHHHHFGHHHGHHHGGHHHHHHHHHGGGGGHHHHGGGGGHHGGGGGGGGHHHHGGHGHHHHHHHHHHGGGGGGGGGGGGHHHHGGGGHGGHGEGGHHHGGGGGGGGGGGGGGGGGGGGGGGGGGFFFFFFFFF=DFFFFFFFFFFFFFFFFFFFFFFFFFFFFFFFFFFFFFFFA:FFFBF//BBFF/
@M05620:45:000000000-G6HP7:1:1101:22868:6401 1:N:0:160
CATCCTGACCCTGAAGTACCCCATTGAGCATGGCATCGTCACCAACTGGGACGACATGGAGAAGATCTGGCACCACACCTTCTACAACGAGCTGCGCGTGGCCCCGGAGGAGCACCCAGTGCTGCTGACCGAGGCCCCCCTGAACCCCAAGGCCAACAGAGAGAAGATGACTCAGGTGAGGCTCGGCCGACGCCCGTGCTCCTCCCGTCCTTTCCCCAGTCATTTTCTGCCCGGCTTGATTTCTGACATTT
+
CCCCCFFFFFFFGGGGGGGGGGGHHHHHHHHHHHHHHGHHHGHGHGHHHHHHGGGGGHHHHHHHHHHHHHHHHGHHHGGHHHHHHHHHGGGGGHHGGGGGGGHHGGGGGGGGHHHHGGHHHHHHHHHHHHGGGGGGGGGGGGGHHHGGGGHGHHGGGGGGGGGGGGGGGFGGGGGGGGGGGGGGFFFFFFFFFFFFBFFFFFFFFFFFFFFFFFFFFFDFFFFFFFFFFFFF?DFFFFFFFFFFFBFFFF0
@M05620:45:000000000-G6HP7:1:1101:5051:6407 1:N:0:160
TACCTGTACTGGGGAAGCATTTGAATATCCCCCCATGGTGATGGGGACGGAGAACTGCTCCATAAACACAGGCAACGTGCCTAACTTTCCCGGGAAGATGAAGTCAAAGAGCGACCACAGCTCTTCGGAGGTTATTTTGCATCGGTGAGCCAGACAGAATGATCCGATGAGGGGTGCGAAACTATTTGAGGAAAGGAAGCACCTTTTTATTAAATTTACCTTTTAGCAATCGCCATTCCTACCCTAAAGAT
+
>1AA1D@3DDD1111E?AGFGFFGFBDE3BFFGECGFGGF1DGHF?AE////E0GFFFFFB11DG1FGAFHGFE0FE/GGF1FBGEGGH11?//>?EAF>1><B1BGHGHHHGC@CCGECEFCDGFGGACG?F<GHHHF11GDC?.>><1FCCAECCGGHHHHHFGCACHHHGGGC?@FAGGFEFGGGFGGGFFF./9C9B9A/FFFFEBFFF/FFFFBBFFFFF//BFB/AEF?EFFB/B/FABFB9BFF
@M05620:45:000000000-G6HP7:1:1101:21342:6414 1:N:0:160
CATCCTGACCCTGAAGTACCCCATTGAGCATGGCATCGTCACCAACTGGGACGACATGGAGAAGATCTGGCACCACACCTTCTACAACGAGCTGTGCGTGGCCCCGGAGGAGCACCCAGTGCTGCTGACCGAGGCCCCCCTGAACCCCAAGGCCAACAGAGAGAAGATGACTCAGGTGAGGCTCGGCCGACGCCCGTGCTCCTCCCGTCCTTTCCCCAGTCATTTTCTGCCCGGCTTGATTTCTGACATTT
+
BBBBBFFFFFFFGGGGGGGGGGGGHHHHHHHHHH4GHGHHHGHFHGHHHHHHGEFFGHHHHHGHHHHHHHHHHGHHHGGHHHHHHHGHGGGGGHGHHGFFGGHHGGGGGGFGHHHHGGHGGHHHHHHGHHGGGGGGGGGGGGHHGHGGGGHGHHHHGGHHHGGGFFGFGGGGGGGFGGGGGGGFGGGFFFAFFFFFBDFFFFFFFF?EFFFFFFFFFFFFFBBFFFFFBBFF?@;D;@9BFFFFFFFFFF/
@M05620:45:000000000-G6HP7:1:1101:21318:6416 1:N:0:160
CATCCTGACCCTGAAGTACCCCATTGAGCATGGCATCGTCACCAACTGGGACGACATGGAGAAGATCTGGCACCACACCTTCTACAACGAGCTGTGCGTGGCCCCGGAGGAGCACCCAGTGCTGCTGACCGAGGCCCCCCTGAACCCCAAGGCCAACAGAGAGAAGATGACTCAGGTGAGGCTCGGCCGACGCCCGTGCTCCTCCCGTCCTTTCCCCAGTCATTTTCTGCCCGGCTTGATTTCTGACATTA
+
BABBBFFFFFFFGGGGGGGGGGGHHHGHHHHHHHHHHGHHHGHDGEHHFHHHGGGGGHGHHHHHHHHHFGGFHGHHGGGHHHHHHHHHGGGGGH3FHGFGGGHHGGGGGGGGHHHHGGHGHHHHHHHHHHGGGGGGGGGGGGHHHHGGGGHGGHHHGGHHHGGGGGFGGFGGGGGGGGGGGGGGGGGFFFFFFFFFFDFFFFFFFFFADFFFFFFFFFFFFEFFFFFFFFFFFFFFFFFFFFFFEBFFFF/
@M05620:45:000000000-G6HP7:1:1101:20902:6421 1:N:0:160
CATCCTGACCCTGAAGTACCCCATTGAGCATGGCATCGTCACCAACTGGGACGACATGGAGAAGATCTGGCACCACACCTTCTACAACGAGCTGCGCGTGGCCCCGGAGGAGCACCCAGTGCTGCTGACCGAGGCCCCCCTGAACCCCAAGGCCAACAGAGAGAAGATGACTCAGGTGAGGCTCGGCCGACGCCCGTGCTCCTCCCGTCCTTTCCCCAGTCATTTTCTGCCCGGCTTGATTTCTGACATTA
+
BBACCFFFFFFFGGGGGGGGGGGHHHHHHHHHHHHHHGHHHGHHHGHHHHHHGGGGGHHHGHHHHHHHHHHGHGHHHGGHHHHHHGHHGGGGGHHGGGGGGGHHGGGGGGGGHHHHGGHGHHHHHHHHHHGGGGGGGGGGGGHGHHGGGGHGHHGGGGGGGGGGGGGGGGGGGFGGGGGGGGEGFFFFFFFFFFFADFFFFFFFFFFEFFFFFBFFFFFBFFFFFEFFFFFFFFFFFFAFFFFFFFFFFF/
@M05620:45:000000000-G6HP7:1:1101:17182:6425 1:N:0:160
AGATTACTGCAACAGTTCCCCCTGGACCTGGAAAAGTTTCTTGCCTGGCTTACAGAAGCTGAAACAACTGCCAATGTCCTACAGGATGCTACCCGTAAGGAAAGGCTCCTAGAAGACTCCAAGGGAGTAAAAGAGCTGATGAAACAATGGCAAGTAAGTCAGGCATTTCCGCTTTAGCACTCTTGTGGATCCAATTGAACAATTCTCAGCATTTGTACTTGTAACTGACAAGCCAGGGACAAAACAAAGAT
+
AABBBFFFFF4FGGFGGGGGGGGGHHHHHHFHHHHHHHHHHHHHHHHHHHHHHHHHHHHHHHHHHHHHHHHHHHHHHHHHHHHHHHHHHHDHHHGGFGHHHHHHFHHHGHHHHHHHHHHHFHFFFGEFHDGHHGHHHHFHHBGHHHHHHHHHHGHHGHHHHHHHHHHHHHGGGGGHGHGHHHHHHHHGHHHHH0DGHFHHFHHHHHHHHHHHHHHHHHHGHHHHHHHHHHHHHGGGGGGGGGB9CFGGGGF
@M05620:45:000000000-G6HP7:1:1101:8929:6444 1:N:0:160
CATCCTGACCCTGAAGTACCCCATTGAGCATGGCATCGTCACCAACTGGGACGACATGGAGAAGATCTGGCACCACACCTTCTACAACGAGCTGCGCGTGGCCCCGGAGGAGCACCCAGTGCTGCTGACCGAGGCCCCCCTGAACCCCAAGGCCAACAGAGAGAAGATGACTCAGGTGAGGCTCGGCCGACGCCCGTGCTCCTCCCGTCCTTTCCCCAGTCATTTTCTGCCCGGCTTGATTTCTGACATTA
+
CCDDDFFFFFFFGGGGGGGGGGGHHHHHHHHHHHHHHGHHHGHHHGHHHHHHGGGGGHHHHHHHHHHHHHHHHGHHHGGHHHHHHHHHGGGGGHHGGGGGGGHHGGGGGGGGHHHHGGHHHHHHHHHHHHGGGGGGGGGGGGHHHHGGGDHGHHGGGGGGGFGGGGGGGGGGGGGGGGGGGGGGFFFFFDFFFFFFDFFFFFFFFFFADFFFFFFFFFFFFFFFFFFFFFFFFFFFFFFFFFFFF0;FFF0
@M05620:45:000000000-G6HP7:1:1101:17175:6444 1:N:0:160
AGATTACTGCAACAGTTCCCCCTGGACCTGGAAAAGTTTCTTGCCTGGCTTACAGAAGCTGAAACAACTGCCAATGTCCTACAGGATGCTACCCGTAAGGAAAGGCTCCTAGAAGACTCCAAGGGAGTAAAAGAGCTGATGAAACAATGGCAAGTAAGTCAGGCATTTCCGCTTTAGCACTCTTGTGGATCTAATTGAACAATTCTCAGCATTTGTACTTGTAACTGACAAGCCAGGGACAAAACAAAGAT
+
A3AAAFFFDF4DGGBGGGGGGGGFDGHHHFAGFHHHGHHHHHHHHHHHHHHHHHBGHHHHHHHHHHHHHHHHFHHFHHHHHHHHFGHHHHFHHHGE@EHHHHHHFGHHGHHHHHHHHHHHGH3?>?EGHDEFHFHHHGFHG3DHHGHHHGHGHGGHHHHHFGHHHHHHFHGGGGGHHHHHHHHHHFHDHHHFHHHHHGHHFHHHHGHFGHGHHHHHHHHHHHGHHHHGGHHHHGGGFGFGEFFAFEFGGGF
@M05620:45:000000000-G6HP7:1:1101:25085:6449 1:N:0:160
ATCTCTATCTCCTAAAAACCTGTTTAGATTTGGAGATAGACCTTCAGGTTTTTCATCATTTTCTGCATGAATTATACATTGACCACGTTCCAGCGTGGTCAGTTTGCAGCATTCTGTTATTTTGTTTGACAGAGTGTCTTGTTGAGAACATATGTAGGACATGATTTTTTCCTGCAACAGGGAAAATAAAGTATAAGTTTTAAAGATTTATTCTTTAATAAAGGATCTCAAAGCCAGCTTTAGAAAAAGGA
+
AABBBFFFFFFFGGGGGGGGGGHHHHHHHHHHHHHHHHHHHHHHHHHHHHHGGHHHHHHHHHHHHHHHHHHHHHHHHHHHHHHHHHGHHHHHHHGGGGHHHHHHHHHHHHHHHHHHHHHHHHHHHHHHHHHHHHHHHHHHHHHHHHGHHHHHHHHHHHHHHHHHHHHHHGHHHHHHHHGHHGGHHFGHGGHHHHHGHGHHHHHHHHHHHHHHHHHHHGHHGHGHHHHHHGHFHHHHHGHHHHHHFHGFGGH
@M05620:45:000000000-G6HP7:1:1101:17327:6452 1:N:0:160
CATCCTGACCCTGAAGTACCCCATTGAGCATGGCATCGTCACCAACTGGGACGACATGGAGAAGATCTGGCACCACACCTTCTACAACGAGCTGCGCGTGGCCCCGGAGGAGCACCCAGTGCTGCTGACCGAGGCCCCCCTGAACCCCAAGGCCAACAGAGAGAAGATGACTCAGGTGAGGCTCGGCCGACGCCCGTGCTCCTCCCGTCCTTTCCCCAGTCATTTTCTGCCCGGCTTGATTTCTGACATTA
+
BCCCCFFFFFFFGGGGGGGGGGGHHHHHHHHHHHHHHGHHHGHHHGHHHHHHGGGGGHHHHHHHHHHHHHHHHGHHHGGHHHHHHHHHGGGGGHHGGGGGGGHHGGGGGGGGHHHHGGHHHHHHHHHHHHGGGGGGGGGGGGHHHHGGGGHGHHFGGGGGGGGGGGGGGGGGGGGGGGGGGGGGFFFFFFFFFFFF:ADFFFFFFFFFFFFFFFFFFFFBFFFFFFFFFFFFFFFFFAAFFFFFF9FFFF9
@M05620:45:000000000-G6HP7:1:1101:8948:6452 1:N:0:160
CATCCTGACCCTGAAGTACCCCATTGAGCATGGCATCGTCACCAACTGGGACGACATGGAGAAGATCTGGCACCACACCTTCTACAACGAGCTGCGCGTGGCCCCGGAGGAGCACCCAGTGCTGCTGACCGAGGCCCCCCTGAACCCCAAGGCCAACAGAGAGAAGATGACTCAGGTGAGGCTCGGCCGACGCCCGTGCTCCTCCCGTCCTTTCCCCAGTCATTTTCTGCCCGGCTTGATTTCTGACATTA
+
BABBBFFFFFFFGGGGGGGGGGGHHHHHHHHHHHHHHGHHHGHHHGHHHHHHGGGGGHHHHHHHHHHHGHHHHGHHHGGHHHHHHHHHGGGGGGHGGGEGGGHHGGGGGGGGHHHHGGH?GHHHHHHHHHGGGGGGGGGGFGGHCGGGGGHGHHGGGGGFGGGGGGFGGGGGGFGGGGFGFGGFFF?DFFDFFFFF>ADAFFFFFFDADFDFFFFFFFD/FFFFFFFFFEFF?FFFCFFFFFFFF///BF/
@M05620:45:000000000-G6HP7:1:1101:4949:6454 1:N:0:160
TACCTGTACTGGGGAAGCATTTGAATATCCCCCCATGGTGATGGGGACGGAGAACTGCTCCATAAACACAGGCAACGTGCCTAACTTTCCCGGGAAGATGAAGTCAAAGAGCGACCACAGCTCTTCGGAGGTTATTTTGCATCGGTGAGCCAGACAGAATGATCCGATGAGGGGTGCGAAACTATTTGAGGAAAGGAAGCACCTTTTTATTAAATTTACCTTTTAGCAATCGCCATTCCTACCCTAAAGAT
+
BBBBBFFFFFFFGGGGGGGGFGHGGHHHHHHGGGGHHHHHHHHHHCFGGGGGGHHGHHHHHHHHHGHHHHHHGHHHGHGGHHHHHHFHHHHGGGGGGHHHHHHHHHHHHHHHGGGGGHHHHHHHHHHGGGGAGHHGHHHHGHHGDDAFHGHHHHGHGHHHHHHHHHGGGHHHGGGFGGGGGGGCGGGGEEFFGGF.FFGGGGFFFFFFFFFFFFFFFFFFFFFFFEFFFFFFEDDAFFFFFFFFFFFFFFF
@M05620:45:000000000-G6HP7:1:1101:19866:6459 1:N:0:160
CATCCTGACCCTGAAGTACCCCATTGAGCATGGCATCGTCACCAACTGGGACGACATGGAGAAGATCTGGCACCACACCTTCTACAACGAGCTGCGCGTGGCCCCGGAGGAGCACCCAGTGCTGCTGACCGAGGCCCCCCTGAACCCCAAGGCCAACAGAGAGAAGATGACTCAGGTGAGGCTCGGCCGACGCCCGTGCTCCTCCCGTCCTTTCCCCAGTCATTTTCTGCCCGGCTTGATTTCTGACATTA
+
CBCCCFFFFFFFGGGGGGGGGGGHHHHHHHHHHHHHHGHHHGHHHGHHHHHHGGGGGHHHHHHHHHHHHHHHHGHHHGGHHHHHHHHHGGGGGHHGGGGGGGHHGGGGGGGGHHHHGGHGHHHHHHHHHHGGGGGGGGGGGGHHHHGGGGHGHHGGGGGGGGGGGGGGGGGGGGGGGGGGGGGGFFFFFFFFFFFF@FFFFFFFFFFFFFFFFFFFFFFBFFFFFFFFFFFFFFFFFFFFFFFFFEFFFF0
@M05620:45:000000000-G6HP7:1:1101:8934:6463 1:N:0:160
CATCCTGACCCTGAAGTACCCCATTGAGCATGGCATCGTCACCAACTGGGACGACATGGAGAAGATCTGGCACCACACCTTCTACAACGAGCTGCGCGTGGCCCCGGAGGAGCACCCAGTGCTGCTGACCGAGGCCCCCCTGAACCCCAAGGCCAACAGAGAGAAGATGACTCAGGTGAGGCTCGGCCGACGCCCGTGCTCCTCCCGTCCTTTCCCCAGTCATTTTCTGCCCGGCTTGATTTCTGACATTA
+
CCCCCFFFFFFFGGGGGGGGGGGHHHHHHHHHHHHHHGHHHGHHHGHHHHHHGGGGGHHHHHHHHHHHHHHHHGHHHGGHHHHHHHHHGGGGGHHGGGGGGGHHGGGGGGGGHHHHGGHGHHHHHHHHHHGGGGGGGGGGGGHHHHGGGGHGHHGGGGGGGGGGGGGGGGGGGGGGGGGGGGGGFFFFFFFFFFFFDFFFFFFFFFFFFFFFFFFFFFFFFFFFFFFFFFFFFFFFFFFFFFFFF0FFFF0
@M05620:45:000000000-G6HP7:1:1101:25106:6464 1:N:0:160
ATCTCTATCTCCTAAAAACCTGTTTAGATTTGGAGATAGACCTTCAGGTTTTTCATCATTTTCTGCATGAATTATACATTGACCACGTTCCAGCGTGGTCAGTTTGCAGCATTCTGTTATTTTGTTTGACAGAGTGTCTTGTTGAGAACATATGTAGGACATGATTTTTTCCTGCAACAGGGAAAATAAAGTATAAGTTTTAAAGATTTATTCTTTAATAAAGGATCTCAAAGCCAGCTTTAGAAAAAGGA
+
CCCCCFFFFFFFGGGGGGGGGGHHHHHHHHHHHHHHHHHHHHHHHHHHHHHGGHHHHIHHHHHHIHHHHHHHHHHHHHHHHHHHHHGHHHHHHHGGGGHHHHHHHHHHHHHHHHHHHHHHHHHHHHHHHHHHHHHHHHHHHHHHHHGHHHHHHHHHHGHHHHHHHHHHHGHHHHHHHHGHHGGHHHHHHHHHHHHHHGHHHHHHHHHHHHHHHHHHHHHHHHHHHHHHHHHHHHHHHGHHHHHFHHGGGGF
@M05620:45:000000000-G6HP7:1:1101:25087:6470 1:N:0:160
ATCTCTATCTCCTAAAAACCTGTTTAGATTTGGAGATAGACCTTCAGGTTTTTCATCATTTTCTGCATGAATTATACATTGACCACGTTCCAGCGTGGTCAGTTTGCAGCATTCTGTTATTTTGTTTGACAGAGTGTCTTGTTGAGAACATATGTAGGACATGATTTTTTCCTGCAACAGGGAAAATAAAGTATAAGTTTTAAAGATTTATTCTTTAATAAAGGATCTCAAAGCCAGCTTTAGAAAAAGGA
+
BCCCCFFFFFFFGGGGGGGGGGHHHHHHHHHHHHHHHHHHHHHHHHHHHHHGGHHHHHIHHIIHIHHHHHHHHHHHHHHHHHHHHHGHHHHHHHGGGGHHHHHHHHHHHHHHHHHHHHHHHHHHHHHHHHHHHHHHHHHHHHHHHHGHHHHHHHHHHHHHHHHHHHHHHGHHHHHHHHHHHGGFHHHHHHHHHHHGHHHHHHHHHHHHHHHHHHHHHHHHHHHHHHHHHHHHHHHHHGHHHHHHHGHFGGH
@M05620:45:000000000-G6HP7:1:1101:19341:6476 1:N:0:160
AGATTACTGCAACAGTTCCCCCTGGACCTGGAAAAGTTTCTTGCCTGGCTTACAGAAGCTGAAACAACTGCCAATGTCCTACAGGATGCTACCCGTAAGGAAAGGCTCCTAGAAGACTCCAAGGGAGTAAAAGAGCTGATGAAACAATGGCAAGTAAGTCAGGCATTTCCGCTTTAGCACTCTTGTGGATCCAATTGAACAATTCTCAGCATTTGTACTTGTAACTGACAAGCCAGGGACAAAACAAAGAT
+
AAABBFFFFFFFGGGGGGGGGGGGHHHHHHHHHHHHHHHHHHHHHHHHHHHHHHGHHHHHHHHHHHHHHHHHHGHHHHHHFHHGHHHHHHHHHHGGGGHHHHHHGHHHGHHHHHHHHHHHHHHGGEGGGHHHHGHHHHHHHHHHHHHHHHHGGGHHHHHHHHHHHHHHHHGGGGGHFHHHHHHHHHHGHHHHHCGHHHHHHHGHHHHHHGHHHHHHHGHHHHHGHHHFFHHHHGGGGGGGAGFGGGGGGBF
@M05620:45:000000000-G6HP7:1:1101:10720:6480 1:N:0:160
AGATTACTGCAACAGTTCCCCCTGGACCTGGAAAAGTTTCTTGCCTGGCTTACAGAAGCTGAAACAACTGCCAATGTCCTACAGGATGCTACCCGTAAGGAAAGGCTCCTAGAAGACTCCAAGGGAGTAAAAGAGCTGATGAAACAATGGCAAGTAAGTCAGGCATTTCCGCTTTAGCTCTCTTGTGGATCCAATTGAACAATTCTCAGCATTTGTACTTGTAACTGACAAGCCAGGGACAAAACAAAGAT
+
ABABBFFFFFFFGGGGGGG4BEGGHHHHHHCHHHHHHHHHHHHHHHHHHHHHHHHFHHHHHHHHHHHHHHHHHHHHHHHHHHHHGHHHHHGHHHGFGGHHHHFFHHHHGHHHHHEHHHHFHHGGFHGGHGHHHGHHHHFHHGHGHGHHHHHHHGHHHHGHHHHHHHHHHHGGGGGHGH1GHHHHHDHGGHHHGCHHHHFGHHHHHHHFHHFHHHHHHHHGHHHGHHHGGHHHHGGGGGGGEGGGGGGGGGG
@M05620:45:000000000-G6HP7:1:1101:13304:6484 1:N:0:160
AGATTACTGCAACAGTTCCCCCTGGACCTGGAAAAGTTTCTTGCCTGGCTTACAGAAGCTGAAACAACTGCCAATGTCCTACAGGATGCTACCCGTAAGGAAAGGCTCCTAGAAGACTCCAAGGGAGTAAAAGAGCTGATGAAACAATGGCAAGTAAGTCAGGCATTTCCGCTTTAGCACTCTTGTGGATCCAATTGAACAATTCTCAGCATTTGTACTTGTAACTGACAAGCCAGGGACAAAACAAAGAT
+
AAAABFFFDDBDGGFBFFGGGGGGGGGHHHHHHHHHGHHHHHHHHHHHHHH3BBGHHHHHHHHHHHHHHHHHHHHHHHHHAFFHHFHHHHFGHHGF@EGHHHFHHHHHGHHHHHHHHHHHFFHGFEGFHFHHHGHHHHGHHFHHHHHHGHHHHGHHGHHHHHHHHHHHHHGGGGGHHHHHHHHHHHHGHHHHHHHHHGGHFGHHHHHFHHHHHHHHHHHHHHGHHHHHGHGHHGBFFGGGGGGGGGGGGGC
@M05620:45:000000000-G6HP7:1:1101:6947:6491 1:N:0:160
AGATTACTGCAACAGTTCCCCCTGGACCTGGAAAAGTTTCTTGCCTGGCTTACAGAAGCTGAAACAACTGCCAATGTCCTACAGGATGCTACCCGTAAGGAAAGGCTCCTAGAAGACTCCAAGGGAGTAAAAGAGCTGATGAAACAATGGCAAGTAAGTCAGGCATTTCCGCTTTAGCACTCTTGTGGATCCAATTGAACAATTCTCAGCATTTGTACTTGTAACTGACAAGCCAGGGACAAAACAAAGAT
+
BCBCCFFFFFFFGGGGGGGGGGGGHHHHHHHHHHHHHHHHHHHHHHHHHHHHHHHHHHHHHHHHHHHHHHHHHHHHHHHHHHHHHGHHHHHHHHGGEGHHHHHHHHHHGHHHHHHHHHHHHHHGGGGGHHHHHGHHHHGHHGHHHHHHHHHHHGHHHHHHHHHHHHHHHHGGGGGHHHHHHHHHHGHGHHHHGHHHHGHHHHHHHHHHHHGHHHHHHHHHHHHHHHHHHHHHHGGGGGGGGFGGGGGGGGG
@M05620:45:000000000-G6HP7:1:1101:19336:6495 1:N:0:160
AGATTACTGCAACAGTTCCCCCTGGACCTGGAAAAGTTTCTTGCCTGGCTTACAGAAGCTGAAACAACTGCCAATGTCCTACAGGATGCTACCCGTAAGGAAAGGCTCCTAGAAGACTCCAAGGGAGTAAAAGAGCTGATGAAACAATGGCAAGTAAGTCAGGCATTTCCGCTTTAGCACTCTTGTGGATCCAATTGAACAATTCTCAGCATTTGTACTTGTAACTGACAAGCCAGGGACAAAACAAAGAT
+
BCCCCFFFFFFFGGGGGGGGGGGGHHHHHHHHHHHHGHHHHHHHHHHHHHHHHHHHHHHHHHHHHHHHHHHHHGHHHHHHHHHHHHHHHHHHHHGGGGHHHHHHGHHHGHHHHHHHHHHHHHHGGGGGHHHHHGHHHHHHHGHHHHHHHHHHHGHHHHHHHHHHHHHHHHGGGGGHHHHHHHHHHHHGHHHHHHHHHGGHHHHHHHHHHHHHHHHHHHHHHHHHHHHHHHHHGGGGGGGGFFGGGGGGGFB
@M05620:45:000000000-G6HP7:1:1101:6938:6511 1:N:0:160
AGATTACTGCAACAGTTCCCCCTGGACCTGGAAAAGTTTCTTGCCTGGCTTACAGAAGCTGAAACAACTGCCAATGTCCTACAGGATGCTACCCGTAAGGAAAGGCTCCTAGAAGACTCCAAGGGAGTAAAAGAGCTGATGAAACAATGGCAAGTAAGTCAGGCATTTCCGCTTTAGCACTCTTGTGGATCCAATTGAACAATTCTCAGCATTTGTACTTGTAACTGACAAGCCAGGGACAAAACAAAGAT
+
AABBBFFFFFFFGGGGGGGGGGGGHHHHHFHGHHHHHHHHHHHHHHHHHHHHHHHHHHHHHHHHHHHHHHHHHHHHHHHHHHHHHHHHHHHHHHGGGGHHHHGHHHHHGHHHHHHHHHHHFGHGGEGGHFHHHAHHHHGHH3BGHGHHHEHHHGHGHHHHHHHGEHHHHHGGGGGHBGHHHHHHHGHGFHHGGFHHHBDGDGHHHHHFFHEHHHHHHFHHHHHEHHHEGHHHEFGGGGGG.AFFFGFGGGG
@M05620:45:000000000-G6HP7:1:1101:12190:6521 1:N:0:160
TACCTGTACTGGGGAAGAGTGTAGCAATCGCCATTCCTACCCTAAAGATCGGAAGAGCACACGTCTGAACTCCAGTCACGTCGACGCATCTCGTATGCCGTCTTCTGCTTGAAAAAAAAAAAAAGAAAAAACTAAAGAAAGAGGGGTGTTTAAGCAAGACTGATCTGTATAAATAAGACTCAATAATTTCGCTAGATAGCTGATAACAATGATTGATGAGATAATGTATAAGAATCGTCCAGAAACAGAAT
+
CCCCDFFFFFFFGGGGGGGGGGHHHHHHHGGGGGHHHHHHHHHHHHHHHHHGGGGHHHGHHHGHHHGGHHHHHGHHHHHGGHGGGGGGGGHHHFGHHHHGGGHGHHHHHHHHHHHGGGGGG//-.<<000-.0000<0.<0//..-.--./00000////0:00000;900000000000:009900000/....00900000000000:0000000000000000;0;0000000.....00;0///900
@M05620:45:000000000-G6HP7:1:1101:25724:6528 1:N:0:160
CATCCTGACCCTGAAGTACCCCATTGAGCATGGCATCGTCACCAACTGGGACGACATGGAGAAGATCTGGCACCACACCTTCTACAACGAGCTGCGCGTGGCCCCGGAGGAGCACCCAGTGCTGCTGACCGAGGCCCCCCTGAACCCCAAGGCCAACAGAGAGAAGATGACTCAGGTGAGGCTCGGCCGACGCCCGTGCTCCTCCCGTCCTTTCCCCAGTCATTTTCTGCCCGGCTTGCTTTCTGACATTT
+
BBBBBFFFFFFFGFGGGGGGGGFHHHHHHHHHHHHHHGHHDGHGCEHHHHHHGGGGGGHFHFHHGGHHHHHHHGHHHGGHHHHHHHHHGGGGGHHGGGGGGGHHGGGDCCAEHHHHGGGGHHHHHHHHGHF?F-CFDGGFGGHHHHGGD.GEHHGGGEGBFBE.CFBFGGGFFFGGGGGFGGGFFFFFAFFFFFFFDDDFFFFFFFFFDFFFFFFEFBDFFBFFFFFFFFFF.-@DFF.;FFFFF9F/;F/
@M05620:45:000000000-G6HP7:1:1101:13436:6528 1:N:0:160
CATCCTGACCCTGAAGTACCCCATTGAGCATGGCATCGTCACCAACTGGGACGACATGGAGAAGATCTGGCACCACACCTTCTACAACGAGCTGCGCGTGGCCCCGGAGGAGCACCCAGTGCTGCTGACCGAGGCCCCCCTGAACCCCAAGGCCAACAGAGAGAAGATGACTCAGGTGAGGCTCGGCCGACGCCCGTGCTCCTCCCGTCCTTTCCCCAGTCATTTTCTGCCCGGCTTGATTTCTGACATTA
+
AAABBFFFFFFFGGGGGGGGGGGGFHHHHHHHGHHHHGHHHGHHHGHHHGHHGGGGGHHGHHHHHHHHHHHHHGHHHGGHHGHHHHHHGGGGGHHGGGGGGGHFGGGGGGGGHHHHGGHHHHHHHGHGHGGGGGGGGGGGGEHHHHGGGGHGHHGGGGGGGGGFFFGFGGGGGGGEFFFFGFGFFC?DFAFFFCFF@DDFFFFFFFD;AADFFFFFFFFFFFFBFFFFFFFFFFFFADAFFFFF/;;9FF/
@M05620:45:000000000-G6HP7:1:1101:13410:6536 1:N:0:160
CATCCTGACCCTGAAGTACCCCATTGAGCATGGCATCGTCACCAACTGGGACGACATGGAGAAGATCTGGCACCACACCTTCTACAACGAGCTGCGCGTGGCCCCGGAGGAGCACCCAGTGCTGCTGACCGAGGCCCCCCTGAACCCCAAGGCCAACAGAGAGAAGATGACTCAGGTGAGGCTCGGCCGACGCCCGTGCTCCTCCCGTCCTTTCCCCAGTCATTTTCTGCCCGGCTTGATTTCTGCCATTT
+
ABBBBFF5CFFFGGGGGGGGGGGHHHHHGBGHHHHHHGHHHGHHHGHHHHGHGGGGGHHHHHHHHHHHHGHBGGHHHGGHHHHHHHGHGGGGGHHGGGGGGGHHGGGCGGGGHHHHGGGFCFHHGGGHHHGGGGGGGGGGGGHHHHGG?DFGHHGGGGGGGGGAFFFGGGGGGGGGGGGGGCEFFFFF;=>FFFFA;ADEFFFFFFFADFDFFFFFFFABFFFFFFF/BBFFA>CFFF.9BFFFB/;/:F/
@M05620:45:000000000-G6HP7:1:1101:25711:6544 1:N:0:160
CATCCTGACCCTGAAGTACCCCATTGAGCATGGCATCGTCACCAACTGGGACGACATGGAGAAGATCTGGCACCACACCTTCTACAACGAGCTGCGCGTGGCCCCGGAGGAGCACCCAGTGCTGCTGACCGAGGCCCCCCTGAACCCCAAGGCCAACAGAGAGAAGATGACTCAGGTGAGGCTCGGCCGACGCCCGTGCTCCTCCCGTCCTTTCCCCAGTCATTTTCTGCCCGGCTTGATTTCTGACATTA
+
CCCCDFFFFFFFGGGGGGGGGGGHHHHHHHHHHHHHHGHHHGHHHGHHHHHHGGGGGHHHHHHHHHHHHHHHHGHHHGGHHHHHHHHHGGGGGHHGGGGGGGHHGGGGGGGGHHHHGGHGHHHHHHHHHHGGGGGGGGGGGGHHHHGGGGHGHHGGGGGGGGGGGGGGGGGGGGGGGGGGGGGGFFFFFFFFFFFFDFFFFFFFFFFEFFDFFFFFFFFFFFFFFFFFFFFFFFFFFFFFFFFFFBFFFF0
@M05620:45:000000000-G6HP7:1:1101:9478:6547 1:N:0:160
ATCTCTATCTCCTAAAAACCTGTTTAGATTTGGAGATAGACCTTCAGGTTTTTCATCATTTTCTGCATGAATTATACATTGACCACGTTCCAGCGTGGTCAGTTTGCAGCATTCTGTTATTTTGTTTGACAGAGTGTCTTGTTGAGAACATATGTAGGACATGATTTTTTCCTGCAACAGGGAAAATAAAGTATAAGTTTTAAAGATTTATTCTTTAATAAAGGATCTCAAAGCCAGCTTTAGAAAAAGGA
+
CCCCCFFFFFFFGGGGGGGGGGHHHHHHHHHHHHHHHHHGHHHHHHHHHHHGGHHHHIHHHHIHHHHHHHHHHHHHHHHHHHGHHHGHHHHHHHGFGGHHHHHHHHHHHHHHHHHHHHHHHHHHHHHHHHHHHHHHHHHHHHHHHHHHHHHHHHHHHHHHHHHHHHHHHGHHHHHHHHHHHGGHGHHHGFHHHGHHHGGHHHHHHHHHGHHHHHHHHHHHGHHHHHHHHHHHHGGHHGHHHHHHHHHHGFG
@M05620:45:000000000-G6HP7:1:1101:13433:6550 1:N:0:160
CATCCTGACCCTGAAGTACCCCATTGAGCATGGCATCGTCACCAACTGGGACGACATGGAGAAGATCTGGCACCACACCTTCTACAACGAGCTGCGCGTGGCCCCGGAGGAGCACCCAGTGCTGCTGACCGAGGCCCCCCTGAACCCCAAGGCCAACAGAGAGAAGATGACTCAGGTGAGGCTCGGCCGACGCCCGTGCTCCTCCCGTCCTTTCCCCAGTCATTTTCTGCCCGGCTTGATTTCTGACATTA
+
CCCCCFFFFFFFGGGGGGGGGGGHHHHHHHHHHHHHHGHHHGHHHGHHHHHHGGGGGHHHHHHHHHHHHHHHHGHHHGGHHHHHHHHHGGGGGHHGGGGGGGHHGGGGGGGGHHHHGGHHHHHHHHHHHHGGGGGGGGGGGGHHHHGGGGHGHHGGGGGGGGGGGGGGGGGGGGGGGGGGGGGGFFFFFFFFFFFF@ADFFFFFFFFEDFDFFFFFFFDFFFFFFFFFFFFFBCFFFFFFFFFFFFFFFF9
@M05620:45:000000000-G6HP7:1:1101:23086:6556 1:N:0:160
CATCCTGACCCTGAAGTACCCCATTGAGCATGGCATCGTCACCAACTGGGACGACATGGAGAAGATCTGGCACCACACCTTCTACAACGAGCTGCGCGTGGCCCCGGAGGAGCACCCAGTGCTGCTGACCGAGGCCCCCCTGAACCCCAAGGCCAACAGAGAGAAGATGACTCAGGTGAGGCTCGGCCGACGCCCGTGCTCCTCCCGTCCTTTCCCCAGTCATTTTCTGCCCGGCTTGATTTCTGACATTA
+
CCCCCFFFFFFFGGGGGGGGGGGHHHHHHHHHHHHHHGHHHGHHHGHHHHHHGGGGGHHHHHHHHHHHHHHHHGHHHGGHHHHHHHHHGGGGGHGGGGFGGGHHGGGGGGGGHHHHGGHHHHHHHHHHHHGGGGGGGGGGGGHHHHGGGGHGHHGGGGGGGGGGGGGGGGGGGGGGGGGGGGGGFFFFFFFFFFFFAFFFFFFFFFFFFFFFFFFFFFFFFFFFFFFFFFFFDFFFFFAFFFFFFBFFFF0
@M05620:45:000000000-G6HP7:1:1101:6773:6560 1:N:0:160
ATCTCTATCTCCTAAAAACCTGTTTAGATTTGGAGATAGACCTTCAGGTTTTTCATCATTTTCTGCATGAATTATACATTGACCACGTTCCAGCGTGGTCAGTTTGCAGCATTCTGTTATTTTGTTTGACAGAGTGTCTTGTTGAGAACATATGTAGGACATGATTTTTTCCTGCAACAGGGAAAATAAAGTATAAGTTTTAAAGATTTATTCTTTAATAAAGGATCTCAAAGCCAGCTTTAGAAAAAGGA
+
BBBABFFFFFFFDGGEFGGGGAGFFHFFH6EFEGHFFFHG3EGHHFHHFFGEEHFHFFFHHHHGGHHGHEGHFDHHHHHHHHBGHHGHHG25F3FEEGGDFGFFGHHHHHGG@DFGFGFHHFHHFHHHEFGHFHHHEFHHHHHGHHHHHHFFDGGHGGDGFHHHGFHHD<CFHHFCHFFFHEFFHHGF1?FGHHHHHHGFHHGFHBGHHHHHHHHGFDHHFD0DCGHFDHHGHHHHHGHHFCC:0GFGAAC
@M05620:45:000000000-G6HP7:1:1101:21004:6579 1:N:0:160
ATCTCTATCTCCTAAAAAGGAAGAAAGGGGAGGGAAGATCGGAAGAGCACACGTCTGAACTCCAGTCACGTCGACGCATCTCGTATGCCGTCTTCTGCTTGAAAAAAAAAAAAGACAACATACTCTTATATTCTATCTATTGTGCTTCAAGGAAAAACCTTACCTCAGACATTATTTCCTCATTCCTTCTTCTGCGTCTGTTTTTTTGTTTCTTCCTTTCTTCTGCAGTCCTATTCTCGACGCACCTTTAC
+
BBBBBFFFFFFFGGGGGGGGFGHFAGHHGGGGGGGGGHHHHGGGGHHGHHHHGHHHGHGHHHHHHHHGHGGHGGGGGGG@HHGFGHHHHGFGHGHHHHHHHHHHHHGGGGG////000..0<>111111110==0000000000000<000/:///.../0://00//://9;000990;00;000900000000-9-..0;0/.---...///9/9;//9////;/////99::9//./9-9-;-;////
@M05620:45:000000000-G6HP7:1:1101:6777:6579 1:N:0:160
ATCTCTATCTCCTAAAAACCTGTTTAGATTTGGCGATAGACCTTCAGGTTTTTCATCATTTTCTGCATGAATTATACATTGACCACGTTCCAGCGTGGTCAGTTTGCAGCATTCTGTTATTTTGTTTGACAGAGTGTCTTGTTGAGAACATATGTAGGACATGATTTTTTCCTGCAACAGGGAAAATAAAGTATAAGTTTTAAAGATTTATTCTTTAATAAAGGATCTCAAAGCCAGCTTTAGAAAAAGGA
+
>AAAAFFFFFFFGGGGFGGGCFFGHHHHFHHFC4AAEGEFHHHHHGGHHHHGGHHGFFHGHGHHGFGHHHGHHHHHHFGHFGHHFHGGHHHHEHGGFGHGHGGGHHHHHHHHHHFF@GHHHGHHHHHHGHHHHHFGGHFGGHHHFEEHHHHHGHHHFHFHHHHHGHHHHGHHHHHHHHHHGEEFHHHHHHHGHFHFHHHHHHFHHHHHHHHHHHHHHHHFGHGHHGHHGHFHEHHGHGGHHHFFGGGG?DB
@M05620:45:000000000-G6HP7:1:1101:25897:6613 1:N:0:160
ATCTCTATCTCCTAAAAACCTGTTTAGATTTGGAGATAGACCTTCAGGTTTTTCATCATTTTCTGCATGAATTATACATTGACCACGTTCCAGCGTGGTCAGTTTGCAGCATTCTGTTATTTTGTTTGACAGAGTGTCTTGTTGAGAACATATGTAGGACATGATTTTTTCCTGCAACAGGGAAAATAAAGTATAAGTTTTAAAGATTTATTCTTTAATAAAGGATCTCAAAGCCAGCTTTAGAAAAAGGA
+
CCCCDFFFFFFFGGGGGGGGGGHHHHHHHHHHHHHHHHHHHHHHHHHHHHHGGHHHHHIHIHIIIHHHHHHHHHHHHHHHHHEHHHGHHHHHHHGGGGHHHHHHHHHHHHHHHHHHHHHHHHHHHHHHHHHHHHHHHHHHHHHHHHHHHGHHHHHHHHHHHHHHHHHHHGHHHHGGHHHHHGGHHHHHHHHHHHHHHGHHHGGHHHHHHHHHHHHHHHHHHHHHHHHHHGGGHHHHHGHHHHHHHGHHGGF
@M05620:45:000000000-G6HP7:1:1101:11778:6621 1:N:0:160
ATCTCTATCTCCTAAAAACCTGTTTAGATTTGGAGATAGACCTTCAGGTTTTTCATCATTTTCTGCATGAATTATACATTGACCACGTTCCAGCGTGGTCAGTTTGCAGCATTCTGTTATTTTGTTTGACAGAGTGTCTTGTTGAGAACATATGTAGGACATGATTTTTTCCTGCAACAGGGAAAATAAAGTATAAGTTTTAAAGATTTATTCTTTAATAAAGGATCTCAAAGCCAGCTTTAGAAAAAGGA
+
BCCCCFFFFFFFGGGGGGGGGGHHHHHHHHGHHHHHHHHHHHHHHHHHHHHGGHHHHHHHGHHHHHHHHHHHHHHHHHHHHHHHHHGHHHHHHHGGGGHHHHHHHHHHHHHHHHHHHHHHHHHHHHHHHHHHHHHHHHHHHHHHHHHHHHHHHHHHHHHHHHHHHHHHHGHHHHHHHHHHHGGHHHHHHHHHHHHHHFHHHHHHHHHHHHHHHHHHHHGHGHGHHHHHHGHHHHHHHGHHHHHHHHHHGGG
@M05620:45:000000000-G6HP7:1:1101:22475:6622 1:N:0:160
AGATTACTGCAACAGTTCCCCCTGGACCTGGAAAAGTTTCTTGCCTGGCTTACAGAAGCTGAAACAACTGCCAATGTCCTACAGGATGCTACCCGTAAGGAAAGGCTCCTAGAAGACTCCAAGGGAGTAAAAGAGCTGATGAAACAATGGCAAGTAAGTCAGGCATTTCCGCTTTAGCACTCTTGTGGATCCAATTGAACAATTCTCAGCATTTGTACTTGTAACTGACAAGCCAGGGACAAAACAAAGAT
+
CCCCBFFFFFFFGGFBGGGGGGGGHHHHHHHHHHHHGHHHHHHHHHHHHHHGHHHHHHHHHGHFHHHHHHHHHHHHHHHHFGHHGGHHHHFGGHGGGGHHHHFHHHHHGHHHHHHHHHHHFFHGGFGFHHHHHGHHHFFHHGHHHHHHHHHHHGHHGHHHHHHHHHHHGHGGGGGHHHHHHHHHHGHGHHHHHHHHHGFFFGHHHHHHHHGHHHHHHHHGHFFGHHHFHHHHHGGGGDEFFGFFGGGGGGG
@M05620:45:000000000-G6HP7:1:1101:10939:6627 1:N:0:160
CATCCTGACCCTGAAGTACCCCATTGAGCATGGCATCGTCACCAACTGGGACGACATGGAGAAGATCTGGCACCACACCTTCTACAACGAGCTGCGCGTGGCCCCGGAGGAGCACCCAGTGCTGCTGACCGAGGCCCCCCTGAACCCCAAGGCCAACAGAGAGAAGATGACTCAGGTGAGGCTCGGCCGACGCCCGTGCTCCTCCCGTCCTTTCCCCAGTCATTTTCTGCCCGGCTTGATTTCTGACATTA
+
>33AAFFDFCFBGGGGGGGGGGGGHHHHHHGHHHHGHGHHHGHHHGHGHHHHGGGGGGHFFHHHGHHGGHHHHGGHGGGHHHHHHHHHGGGGGHHEEGGGGGHHGGGGGGGGHHHHGGHHHHHHHHHHGGGGGGGGGGGGGGGHHHGGGGHGGHGGGGGFFFGGGGFGGGGFGGGGGGGGGGGGBBFF??BBBBBBBFFFFFFFFFFFFFFFFFFFFBDFFFFFFFFFFFFFDBBB<BAFFFFF/:9FBF/
@M05620:45:000000000-G6HP7:1:1101:11787:6640 1:N:0:160
ATCTCTATCTCCTAAAAACCTGTTTAGATTTGGAGATAGACCTTCAGGTTTTTCATCATTTTCTGCATGAATTATACATTGACCACGTTCCAGCGTGGTCAGTTTGCAGCATTCTGTTATTTTGTTTGACAGAGTGTCTTGTTGAGAACATATGTAGGACATGATTTTTTCCTGCAACAGGGAAAATAAAGTATAAGTTTTAAAGATTTATTCTTTAATAAAGGATCTCAAAGCCAGCTTTAGAAAAAGGA
+
BBBCCFFFFFFFGGGGGGGGGGHHHHHHHHHHHFHHHHHHHHHHHHHHHHHGGHHHHGHHHHIHIHHHHHHHHHHHHFHHHHHHHHGHHHHHHHGGGGHHHHGHHHHHHHHHHHHHHHHHHHGHHHHHGHHHHHGHHHHHHHHHGHGHGHHHHHHHHHHHGHHHHHGHHGHHHHGHHHGHHGGGHHHHGHHHHHHHHGHHHGHHHHHHHHHHHHHHGGHHHHGHHHGHHHHHHHHHHGHHHGHFHGHHGGH
@M05620:45:000000000-G6HP7:1:1101:10933:6649 1:N:0:160
CATCCTGACCCTGAAGTACCCCATTGAGCATGGCATCGTCACCAACTGGGACGACATGGAGAAGATCTGGCACCACACCTTCTACAACGAGCTGCGCGTGGCCCCGGAGGAGCACCCAGTGCTGCTGACCGAGGCCCCCCTGAACCCCAAGGCCAACAGAGAGAAGATGACTCAGGTGAGGCTCGGCCGACGCCCGTGCTCCTCCCGTCCTTTCCCCAGTCATTTTCTGCCCGGCTTGATTTCTGACATTA
+
CCCCCFFFFFFFGGGGGGGGGGGHHHHHHHHHHHHHHGHHHGHHHGHHHHHHGGGGGHHHHHHHHHHHHHHHHGHHHGGHHHHHHHHHGGGGGHHGGGGGGGHHGGGGGGGGHHHHGGHGHHHHHHHHHHGGGGGGGGGGGGHHHHGGGGHGHHGGGGGGGGGGGGGGGGGGGGGGGGGGGGGGFFFFFFFFFFFFBFFFFFFFFFFFFFFFFFFFFFFFFFFFFFFFFFFFDDFFFAFFFFFFFBFFFF0
@M05620:45:000000000-G6HP7:1:1101:4855:6651 1:N:0:160
ATCTCTATCTCCTAAAAACCTGTTTAGATTTGGAGATAGACCTTCAGGTTTTTCATCATTTTCTGCATGAATTATACATTGACCACGTTCCAGCGTGGTCAGTTTGCAGCATTCTGTTATTTTGTTTGACAGAGTGTCTTGTTGAGAACATATGTAGGACATGATTTTTTCCTGCAACAGGGAAAATAAAGTATAAGTTTTAAAGATTTATTCTTTAATAAAGGATCTCAAAGCCAGCTTTAGAAAAAGGA
+
CCCCCFFFFFFFGGGGGGGGGGHHHHHHHHHHHHHHHHHHHHHHGHGHHHHGGHHHHGIHHIHHHHGHHHHHHHHGHHHHHHHHGHGHHHHHHHGEFGGHHGGHHHHHHHHHHHGHHHHHHHHHGHHHHHGHGHHHHHHHHHHHHHGHHHHHHHHHHHHGHHHHHHHHHGHHHHHHHHHHHGGHHHHHHGHGHHHHHGGHHGHHHGHHHHHHHHHHHEHHHFHHHHHHHGHGHFHHHGGHHHHFGGFFGGG
@M05620:45:000000000-G6HP7:1:1101:26659:6657 1:N:0:160
CATCCTGACCCTGAAGTACCCCATTGAGCATGGCATCGTCACCAACTGGGACGACATGGAGAAGATCTGGCACCACACCTTCTACAACGAGCTGCGCGTGGCCCCGGAGGAGCACCCAGTGCTGCTGACCGAGGCCCCCCTGAACCCCAAGGCCAACAGAGAGAAGATGACTCAGGTGAGGCTCGGCCGACGCCCGTGCTCCTCCCGTCCTTTCCCCAGTCATTTTCTGCCCGGCTTGATTTCTGACATTA
+
CDDDDFFFFFFFGGGGGGGGGGGHHHHHHHHHHHHHHGHHHGHHHGHHHHHHGGGGGHHHHHHHHHHHHHHHHGHHHGGHHHHHHHHHGGGGGHHGGGGGGGHHGGGGGGGGHHHHGGHHHHHHHHHHHHGGGGGGGGGGGGHHHHGGGGHGHHGGGGGGGGGGGGGGGGGGGGGGHGGGGGGGFFFFFFFFFFFFDDFFFFFFFFFFFFFFFHFFFFFFFFFFFFHFFFFFFFFFFFAFFFFFFBFFFF0
@M05620:45:000000000-G6HP7:1:1101:19437:6665 1:N:0:160
CATCCTGACCCTGAAGTACCCCATTGAGCATGGCATCGTCACCAACTGGGACGACATGGAGAAGATCTGGCACCACACCTTCTACAACGAGCTGCGCGTGGCCCCGGAGGAGCACCCAGTGCTGCTGACCGAGGCCCCCCTGAACCCCAAGGCCAACAGAGAGAAGATGACTCAGGTGAGGCTCGGCCGACGCCCGTGCTCCTCCCGTCCTTTCCCCAGTCATTTTCTGCCCGGCTTGATTTCTGACATTA
+
DDDDDFFFFFFFGGGGGGGGGGGHHHHHHHHHHHHHHGHHHGHHHGHHHHHHGGGGGHHHHHHHHHHHHHHHHGHHHGGHHHHHHHHHGGGGGHHGGGGGGGHHGGGGGGGGHHHHGGHGHHHHHHHHHHGGGGGGGGGGGGHHHHGGGDHGHHEGGGGGGGGGGGGGGGGGGGGGHGGGGGGGFFFFFFFFFFFFBDFFFFFFFFFEFFFFFFFFFFFFFFFFFFFFFFFFDFFFFFAFFFFFF0BFFF0
@M05620:45:000000000-G6HP7:1:1101:4846:6667 1:N:0:160
ATCTCTATCTCCTAAAAACCTGTTTAGATTTGGAGATAGACCTTCAGGTTTTTCATCATTTTCTGCATGAATTATACATTGACCACGTTCCAGCGTGGTCAGTTTGCAGCATTCTGTTATTTTGTTTGACAGAGTGTCTTGTTGAGAACATATGTAGGACATGATTTTTTCCTGCAACAGGGAAAATAAAGTATAAGTTTTAAAGATTTATTCTTTAATAAAGGATCTCAAAGCCAGCTTTAGAAAAAGGA
+
BBBCCFFFFFFFGGGGGGGGGGHHHHHGHHHHHFGHHHHHHHHHHHHHHHHGGHHHHHHHIHHHIHHHHGHHHHHHHHHHHHHHHHGHHHHHHHGGGGHHHHHHHHHHHHHHHHHHHHHHHHHHHHHHHHHHHHGHHHHHHHHHHHHHHHHHHHHFHHGHHHHHHHHHHGHHHHHHDGHHHGGHHHHHHGHHHHHGHGGHHHHHGGHHHHHHHHHHHFHHHGHGHHHHFHHGHHHEGGHHHHGHHGHHGGH
@M05620:45:000000000-G6HP7:1:1101:5128:6669 1:N:0:160
CATCCTGACCCTGAAGTACCCCATTGAGCATGGCATCGTCACCAACTGGGACGACATGGAGAAGATCTGGCACCACACCTTCTACAACGAGCTGCGCGTGGCCCCGGAGGAGGACCCAGTGCTGCTGACCGAGGCCCCCCTGAACCCCAAGGCCAACAGAGAGAAGATGACTCAGGTGAGGCTCGGCCGACGCCCGTGCTCCTCCCGTCCTTTCCCCAGTCATTTTCTGCCCGCCTTGTTTTCTGACATTA
+
>111>FD1FCF11GGFGFGGFCCHHHHHCDHHHGHHFEHGGGDFCEHHH/0BE/AAECB1B1FEF1FGHHHFCFAGGFEHHHDGHFFC@FEEGCGEEEGECCF<EEBCGCEC/?<FC/<GC1GHBH11FGC@@CCA.A<-:CBCGEACGGHACAAEEEFBB/EEFF/C;BF0090;C/CFGGGF@@-A;@--9@=----;/9/B9A?E9ABF////9B-/:BFFFFFF//BEB-;9-//;BB//;FBFFF/
@M05620:45:000000000-G6HP7:1:1101:25018:6672 1:N:0:160
TACCTGTACTGGGGAAGAGTGTAGCAATCGCCATTCCTACCCTAAAGATCGGAAGAGCACACGTCTGAACTCCAGTCACGTCGACGCATCTCGTATGCCGTCTTCTGCTTGAAAAAAAAAAAAAATAAACCACGAGGTATGAAATTATATAGTCGAGGCAAACACGTGTACACAGATAATATATAGAGGTCGTGCTACTGGCGCGAAAGGTAGATGCAAGTTTTGTTGTGTGTGCTGTGGAACACTTATTT
+
BBBCCFFFFFFFGGGGGGGGGGFHHGHHHGGGGFHGHHHHHHHHHGHHHHFGFFGHHHHHHHGGHHFGGGHHHGHHHHHGHHEGGGGEFCHHHFEHHHHGFGHGHHHDGHHHHHHGGGDCF//--011>10...-<-<00<000000:0000:0..---;........//;000.0000;00000900/0/--9..00000.;.----..0000000000000;./:./9;:..0:0://000//000909
@M05620:45:000000000-G6HP7:1:1101:21508:6674 1:N:0:160
TACCTGTACTGGGGAAGCATTTGAATATCCCCCCATGGTGATGGGGACGGAGAACTGCTCCATAAACACAGGCAACGTGCCTAACTTTCCCGGGAAGATGAAGTCAAAGAGCGGAGGTTATTTTGCATCGGTGAGCCAGACAGAATGATCCGATGAGGGGTGCGAAACTATTTGAGGAAAGGAAGCACCTTTTTATTAAATTTACCTTTTAGCAATCGCCATTCCTACCCTAAGATCGGAAGAGCACACGT
+
CCCCCFFFFFFFGGGGGGGGGGGHHHHHHHHGGGGHHHGHHHHHHGGGGGGGGHHHHHHHHHHHHHHHHHHHGHHHGHHHHHHHHHHHHHHGGGGGGHHHHHHHHHHHHHHGGGGGGDHHHHHHHHHHHGGGGGHHHHHGGHHHHHHHHHHHGGGHHHGGEFGGGFGGHHHHHHGGGGGGGGGGGGGGGGGGGGGGGFFGGGGGGGGGGFFFFFFFFFFFFFFFFFFFFFFFFFFFFFFFFFFFFFFFFFF
@M05620:45:000000000-G6HP7:1:1101:26654:6675 1:N:0:160
CATCCTGACCCTGAAGTACCCCATTGAGCATGGCATCGTCACCAACTGGGACGACATGGAGAAGATCTGGCACCACACCTTCTACAACGAGCTGCGCGTGGCCCCGGAGGAGCACCCAGTGCTGCTGACCGAGGCCCCCCTGAACCCCAAGGCCAACAGAGAGAAGATGACTCAGGTGAGGCTCGGCCGACGCCCGTGCTCCTCCCGTCCTTTCCCCAGTCATTTTCTGCCCGGCTTGATTTCTGACATTA
+
AABBBFFFFFFFGGGEGGGGGGGHHDGFGGHHHHHHHGHHHGHHHGHHHHHHGGGGGHHFHHHHHHHHHHHHHGHHGGGHHHHHHHHHGGGGGHHGGGGGGGHHGGFGGGGGHHHHGGHHFGHHHHGHHHGGFGGGGGGGGAFHHHGGGGGGHHGGGGBFFGGGGGGGGGGGGGGGGGFGGEEGFCFFFFFFFFF;;;DEFFFFFF?EFDFFFFFFFFFFFEFFFFFF/BFF?-9DFAAFBFFF9/BBFF/
@M05620:45:000000000-G6HP7:1:1101:7101:6678 1:N:0:160
ATCTCTATCTCCTAAAAACCTGTTTAGATTTGGAGATAGACCTTCAGGTTTTTCATCATTTTCTGCATGAATTATACATTGACCACGTTCCAGCGTGGTCAGTTTGCAGCATTCTGTTATTTTGTTTGACAGAGTGTCTTGTTGAGAACATATGTAGGACATGATTTTTTCCTGCAACAGGGAAAATAAAGTATAAGTTTTAAAGATTTATTCTTTAATAAAGGATCTCAAAGCCAGCTTTAGAAAAAGGA
+
BCBCBFFFFFFFGGGGGGGGGGHHHHHHHHHHHHHHHHHHHHHHHHHHHHHGGHHHHHIHHHIIIHHHHHHHHHHHHHHHHHHHHHGHHHHHHHGGGGHHHHHHHHHHHHHHHHHHHHHHHHHHHHHHHHHHHHHHHHHHHHHHHHHHHHHHHHHHHHHHHHHHHHHHHGHHHHHHHHHHHGGGHHHGGFHHHHHHHHHHHGHHHHHHHHHHHHHHHGHHHHHGHHGHHHHGHHHHHGHHHHHHGGHHGGH
@M05620:45:000000000-G6HP7:1:1101:23534:6679 1:N:0:160
TACCTGTACTGGGGAAGCATTTGAATATCCCCCCATGGTGATGGGGACGGAGAACTGCTCCATAAACACAGGCAACGTGCCTAACTTTCCCGGGAAGATGAAGTCAAAGAGCGGTGAGCCAGACAGAATGATCCGATGAGGGGTGCGAAACTATTTGAGGAAAGGAAGCACCTTTTTATTAAATTTACCTTTTAGCAATCGCCATTCCTACCCTAAAGATCGGAAGAGCACACGTCTGAACTCCAGTCACG
+
DDDDDFFFFFFFGGGGGGGGGGHHHGHHHHHGGGGHHHGHHHHHHGGGGGGGGHHHHHHHHHHHHHHHHHHHGHHHGHHHHHHHHHHHHHHGGGGGGHHHHHHHHHHHHHHHGGGGGHHHHHHGHHHHHHHHHHHGGGGHHGGGGGGECGGHHHHHHHGHHHHHHHHHHHHHHHHHGCGHGGGGHGGGGGHGGGGGGGGGGGGGGGHHHGGFGGGFFFFFFFDFFFFFFFFFFFFFFFFFFFFFFFFFFF.
@M05620:45:000000000-G6HP7:1:1101:7119:6683 1:N:0:160
ATCTCTATCTCCTAAAAACCTGTTTAGATTTGGAGATAGACCTTCAGGTTTTTCATCATTTTCTGCATGAATTATACATTGACCACGTTCCAGCGTGGTCAGTTTGCAGCATTCTGTTATTTTGTTTGACAGAGTGTCTTGTTGAGAACATATGTAGGACATGATTTTTTCCTGCAACAGGGAAAATAAAGTATAAGTTTTAAAGATTTATTCTTTAATAAAGGATCTCAAAGCCAGCTTTAGAAAAAGGA
+
CCCCCFFFFFFFGGGGGGGGGGGHHHHHHHHHHGHHHHHHHHHHHHHHHHHGGHHHHHIHIIHIHHHHHGHHHHHHHHHHHHHHHHGHHHHHHHGGGGHHHHHHHHHHHHHHHHHHHHHHHHHHHHHHHHHHHHHHHHHHHHHHHHHHHHHHHHHHHHHHHHHHHHHHHGHHHHHHHHHHHGGHHHHHGGHHHHHHHGHHHGHHHHHHHHHHHHHHHHHHHHHHHHHHHGHHHHHHHGHHHHHGHGHHGGH
@M05620:45:000000000-G6HP7:1:1101:21492:6685 1:N:0:160
TACCTGTACTGGGGAAGCATTTGAATATCCCCCCATGGTGATGGGGACGGAGAACTGCTCCATAAACACAGGCAACGTGCCTAACTTTCCCGGGAAGATGAAGTCAAAGAGCGGAGGTTATTTTGCATCGGTGAGCCAGACAGAATGATCCGATGAGGGGTGCGAAACTATTTGAGGAAAGGAAGCACCTTTTTATTAAATTTACCTTTTAGCAATCGCCATTCCTACCCTAAGATCGGAAGAGCACACGT
+
A?AAAFFFFFFF4EFEEEFGGGHHHHHHHHHGGGGHHHBGFHHFEGFGGGGCGHHHHGHEFHFHHHHHHEFHGFHHCGHHHHHBGBGHGHFFGCEGGGHHHHHHHHHHHGHHGGGGGGHFHHHHHHHHHGCFGGHHHHHGGHFGHHHHHHGHGGGHHHDG<AEG.ADDFFHHHHFGBFGGGGGGGGGGGGGGGGGEGFGGGGFFFGGGGFFEFFFFF?EFFEFFFFFFFFFFF/FFFF.;EAFFFFFFF-.
@M05620:45:000000000-G6HP7:1:1101:25014:6695 1:N:0:160
TACCTGTACTGGGGAAGAGTGTAGCAATCGCCATTCCTACCCTAAAGATCGGAAGAGCACACGTCTGAACTCCAGTCACGTCGACGCATCTCGTATGCCGTCTTCTGCTTGAAAAAAAAAAAAACAACACTTACAACACCTTCAAACCTCCTCCCAAAGCTATCATACTAAACAACTTAATAAATGTCCACGCTAGTGAACATACACGACAATACACCATACACTTCAGTAATTGACTATGTACCTCTATT
+
CCCCCFFFFFFFGGGGGGGGGGHHHHHHHGGGGGHHHHHHHHHHHHHHHHHGGGGHHHHHHHGHHHGHHHHHHHHHHHHGHHGGGGGGGGHHHGGHHHHGGGHGHHHHHHEHHHHHGGG/C//<.<....111110/.<./</<00<./:.///.//.//000/00000000/;../000000090000009....00;090/////.-;:-/////:.///////;///9///////:///9////////
@M05620:45:000000000-G6HP7:1:1101:16643:6701 1:N:0:160
TACCTGTACTGGGGAAGCATTTGAATATCCCCCCATGGTGATGGGGACGGAGAACTGCTCCATAAACACAGGCAACGTGCCTAACTTTCCCGGGAAGATGAAGTCAAAGAGCGACCACAGCTCTTCGGAGGTTATTTTGCATCGGTGAGCCAGACAGAATGATCCGATGAGGGGTGCGAAACTATTTGAGGAAAGGAAGCACCTTTTTATTAAATTTACCTTTTAGCAATCGCCATTCCTACCCTAAAGAT
+
BBBBAFFFFFFFCGEEEGGEGFFGHHHHHHHFFGEHHGEGBFGHGCFGGGDEEFHHHFHGFFEHHGHHHHHHGHHHGFHGG@E3G@GHFFHGGGEEEHHHHHGGFFHHHEHHECGGCHHHHHHHGFHGCCGAF<GHFHFBBHHGFDG.FFHFHHGHHC<GHHHGHGGGGHHHCCG@GG.9BBGGFFFGEEGFFBAA9B9ECFFFFFFFEFFFFBFFFFFFFFFFBBBFB/BEFF?AFFBB/BFAFFBFF/9
@M05620:45:000000000-G6HP7:1:1101:7858:6734 1:N:0:160
CATCCTGACCCTGAAGTACCCCATTGAGCATGGCATCGTCACCAACTGGGACGACATGGAGAAGATCTGGCACCACACCTTCTACAACGAGCTGCGCGTGGCCCCGGAGGAGCACCCAGTGCTGCTGACCGAGGCCCCCCTGAACCCCAAGGCCAACAGAGAGAAGATGACTCAGGTGAGGCTCGGCCGACGCCCGTGCTCCTCCCGTCCTTTCCCCAGTCATTTTCTGCCCGGCTTGATTTCTGACATTA
+
CCDDCFFFFFFFGGGGGGGGGGGHHHHHHHHHHHHHHGHHHGHHHGHHHHHHGGGGGHHHHHHHHHHHHHHHHGHHHGGHHHHHHHHHGGGGGHHGGGGGGGHHGGGGGGGGHHHHGGHHHHHHHHHHHHGGGGGGGGGGGGHHHHGGGGHGHHGGGGGGGGGGGGGGGGGGGGGGGGGGGGGGFFFFFFFFFFFFFDFFFFFFFFFFFFFFFFFFFFFFFFFFFFHFFFFFBFFFFFFFFFFFFFFFFF0
@M05620:45:000000000-G6HP7:1:1101:19992:6739 1:N:0:160
CATCCTGACCCTGAAGTACCCCATTGAGCATGGCATCGTCACCAACTGGGACGACATGGAGAAGATCTGGCACCACACCTTCTACAACGAGCTGCGCGTGGCCCCGGAGGAGCACCCAGTGCTGCTGACCGAGGCCCCCCTGAACCCCAAGGCCAACAGAGAGAAGATGACTCAGGTGAGGCTCGGCCGACGCCCGTGCTCCTCCCGTCCTTTCCCCAGTCATTTTCTGCCCGGCTTGATTTCTGACATTA
+
CCCCCFFFFFFFGGGGGGGGGGGHHHHHHHHHHHHHHGHHHGHHHGHHHHHHGGGGGHHHHHHHHHHHHHHHHGHHHGGHHHHHHHHHGGGGGHHGGGGGGGHHGGGGGGGGHHHHGGHHGHHHHHHHHHGGGGGGGGGGGGHHHHGGGGHGHHGGGGGGGGGGGGGGGGGGGGGGGGGGGGGGFFFFFFFFFFFFFADFFFFFFFFFFFFFFFFFFFFFFFFFFFFFFFFFFFDFFA;BFFFFFBFFFF0
@M05620:45:000000000-G6HP7:1:1101:19364:6744 1:N:0:160
TACCTGTACTGGGGAAGCATTTGAATATCCCCCCATGGTGATGGGGACGGAGAACTGCTCCATAAACACAGGCAACGTGCCTAACTTTCCCGGGAAGATGAAGTCAAAGAGCGACCACAGCTCTTCGGAGGTTATTTTGCATCGGTGAGCCAGACAGAATGATCCGATGAGGGGTGCGAAACTATTTGAGGAAAGGAAGCACCTTTTTATTACATTTACCTTTTAGCAATCGCCATTCCTACCCTAAAGAT
+
AAAAAFFFFFFFG1FGGGFGFGHHBGFHHHHGGGGGHHHHHHHHEG/EEGFEGHHHFHHHHHHHGHHHHHHHGHGHEHHHHHHHHHHHHHHGGGCEFFHHHBFHHHFDDFFHCGGGGHHHHHHHHHH?/A@EHDFGHHFHFHHGGGGGHHHHHGGHEHCHHHHHHGACF0CFGC.;EGB-?AFFFGGF0AF9B/;ACFFGGFFFFFFF-FFF/9FFFFFFFFFF//FBBBFE-A9AFFFFFFFFF-;FF9B
@M05620:45:000000000-G6HP7:1:1101:22180:6744 1:N:0:160
AGATTACTGCAACAGTTCCCCCTGGACCTGGAAAAGTTTCTTGCCTGGCTTACAGAAGCTGAAACAACTGCCAATGTCCTACAGGATGCTACCCGTAAGGAAAGGCTCCTAGAAGACTCCAAGGGAGTAAAAGAGCTGATGAAACAATGGCAAGTAAGTCAGGCATTTCCGCTTTAGCACTCTTGTGGATCCAATTGAACAATTCTCAGCATTTGTACTTGTAACTGACAAGCCAGGGACAAAACAAAGAT
+
AB>ABFFFFFFFGGGBGGGGGGGGHHHHHHHHHHHHHHHHHHHHHHHHHHHHHHHHHHHHHGHHHHHHHHHHHHHHHHHHFHHHHHHHHHGHHHGGGGHGHHFHHHHHGHHHHHHGHHHHHGHGGHGGHHHHHGHHHGFHHHHHHHHHHHHHHGHHHHHHHHHHHHHHHHGGGGGHHHHHHHHGHGHGGHHHHHHHHHFEGHHHHHHGHGHHGHHHHHHGGGHGHHGFGFHHGGGGGDEFEGCFGGGGGGG
@M05620:45:000000000-G6HP7:1:1101:19457:6744 1:N:0:160
ATCTCTATCTCCTAAAAACCTGTTTAGATTTGGAGATAGACCTTCAGGTTTTTCATCATTTTCTGCATGAATTATACATTGACCACGTTCCAGCGTGGTCAGTTTGCAGCATTCTGTTATTTTGTTTGACAGAGTGTCTTGTTGAGAACATATGTAGGACATGATTTTTTCCTGCAACAGGGAAAATAAAGTATAAGTTTTAAAGATTTATTCTTTAATAAAGGATCTCAAAGCCAGCTTTAGAAAAAGGA
+
BBBBBFFFFFFFGGGGGFGGGGHHHHHHHHGGFBGFHHHHHHHHHHHGHHHGGHFHHHHFGHHGHHGHFHHHHHHHHFHHFFHHFHGHHHHHHHGGGGHHHHHHHHHHHHHGHHHHHGHHHHHHGHHHHHGGHHHHHHHHHHHHGHHHHBHHHHHHHHHHHHHFHHHHHGHHHHHCGHHHHGGHHHGHFGGHHHHHHHHHHHFHGFGHHHHHHHHHHDGGDGHGHHHHHFHGHHGHHGHHHHHFHGHFD?/
@M05620:45:000000000-G6HP7:1:1101:24910:6746 1:N:0:160
CATCCTGACCCTGAAGTACCCCATTGAGCATGGCATCGTCACCAACTGGGACGACATGGAGAAGATCTGGCACCACACCTTCTACAACGAGCTGCGCGTGGCCCCGGAGGAGCACCCAGTGCTGCTGACCGAGGCCCCCCTGAACCCCAAGGCCAACAGAGAGAAGATGACTCAGGTGAGGCTCGGCCGACGCCCGTGCTCCTCCCGTCCTTTCCCCAGTCATTTTCTGCCCGGCTTGATTTCTGACATTA
+
CCDDDFFFFFFFGGGGGGGGGGGHHHHHHHHHHHHHHGHHHGHHHGHHHHHHGGGGGHHHHHHHHHHHHHHHHGHHHGGHHHHHHHHHGGGGGHHGGGGGGGHHGGGGGGGGHHHHGGHHHHHHHHHHHHGGGGGGGGGGGGHHHHGGGGHGHHGGGGGGGGGGGGGGGGGGGGGGHGGGGGGGFFFFFFFFFFFFFFFFFFFFFFFFFFFFFHFFFFFFFFFFFFFFFFFFFAFFFFFFFFFFFBFFFF0
@M05620:45:000000000-G6HP7:1:1101:23307:6751 1:N:0:160
TACCTGTACTGGGGAAGCATTTGAATATCCCCCCATGGTGATGGGGACCGAGAACTGCTCCATAAACACAGGCAACGTGCCTAACTTTCCCGGGAAGATGAAGTCAAAGAGCGACCACAGCTCTTCGGAGGTTATTTTGCATCGGTGAGCCAGACAGAATGATCCGATGAGGGGTGCGAAACTATTTGAGGAAAGGAAGCACCTTTTTATTAAATTTACCTTTTAGCAATCGCCATTCCTACCCTAAAGAT
+
CCCCCFFFFFFFGGGGGGGGGGHHHHHHHHHGGGGHHHGHGHHHHGGG1EGGGGHHHHHHHHHHHHHHHHHHGHHHGHHHHHHHHHHHHHHGGGFGGHHHHHHHHHHHHHHHGGGGGHHHHHHHHHHGGGGGHHHHHHHHGHHGGEGEHFHHHHGHHHHHHHHHHHGGGHHHGGEDFGDGGGGFFGGGGGGFFGFGFGGGGFFFFFFFFFFFFFFFFFFFFFFFFFFFFFFFFFFFFFFFFFFFFFFFFFF
@M05620:45:000000000-G6HP7:1:1101:22164:6756 1:N:0:160
AGATTACTGCAACAGTTCCCCCTGGACCTGGAAAAGTTTCTTGCCTGGCTTACAGAAGCTGAAACAACTGCCAATGTCCTACAGGATGCTACCCGTAAGGAAAGGCTCCTAGAAGACTCCAAGGGAGTAAAAGAGCTGATGAAACAATGGCAAGTAAGTCAGGCATTTCCGCTTTAGCACTCTTGTGGATCCAATTGAACAATTCTCAGCATTTGTACTTGTAACTGACAAGCCAGGGACAAAACAAAGAT
+
ABABCFFFFFFFGGGFGGGGGGGGHHHHHHHHHHHHGHHHHHHHHHHHHHHHHHHHHHHHHHHHHHHHHHHHHHHHHHHHGHHHGGHHHHFGHHGFGGHHHHFHHHHHGHHHHHHHHHHHHGHGGHGGHHHHHGHHFHFHHGHHHHHHHGHHHGHHHHHHHHFHHHHHHHGGGGGHGHHHHHHHHGHGHHHHHHHHHGFFHHHHHHHHHHGHHHHHHFHHHHHHHHHHHHHHHGFGGGGGGGGGGGGGGGF
@M05620:45:000000000-G6HP7:1:1101:24927:6759 1:N:0:160
CATCCTGACCCTGAAGTACCCCATTGAGCATGGCATCGTCACCAACTGGGACGACATGGAGAAGATCTGGCACCACACCTTCTACAACGAGCTGCGCGTGGCCCCGGAGGAGCACCCAGTGCTGCTGACCGAGGCCCCCCTGAACCCCAAGGCCAACAGAGAGAAGATGACTCAGGTGAGGCTCGGCCGACGCCCGTGCTCCTCCCGTCCTTTCCCCCGTCATTTTCTGCCCGGCTTGATTTCTGACATTT
+
AAAAAFFBFFFFGGFFGGGGGGGHHH1GE1GHFGFGHGHHHGHEGGHHFHHGCAECGHHHHEHGHHHHHHHHGGGHEGGHHHHHHHHHGAEGGHHGGGGGGGHHGGGGGGGGHHHHGGGHHHHHHHHGHHG-CCGGGGGGGGHFHHGGGCGGHGGGGFGGGGGEBFFGGGGGFGGBGF0C9E.C@@FF@=@@@@@@@-9-BBFBFF-;AABFBFFFB-@AB-;BFFB/BFF?---9@-9;FF/99/;/;B/
@M05620:45:000000000-G6HP7:1:1101:19353:6760 1:N:0:160
TACCTGTACTGGGGAAGCATTTGAATATCCCCCCATGGTGATGGGGACGGAGAACTGCTCCATAAACACAGGCAACGTGCCTAACTTTCCCGGGAAGATGAAGTCAAAGAGCGACCACAGCTCTTCGGAGGTTATTTTGCATCGGTGAGCCAGACAGAATGATCCGATGAGGGGTGCGAAACTATTTGAGGAAAGGAAGCACCTTTTTATTAAATTTACCTTTTAGCAATCGCCATTCCTACCCTAAAGAT
+
CCCCCFFFFFFFGGGGGGGGGGHHHHHHHHHGGGGHHHHHHHHHGGGGGGGGGHHHHHHHHHHHHHHHHHHHGHHHGHHHHHHHHHHHHHHGGGEGGHHHHHHHHHHHHHHHGGGGGHHHHHHHHHHGGGGGHHHHHHHHHHHGGGGGHHHHHHGHHHHHHHHHHHGGGHHHGGEGGGGGGGGGGGGGGGGGGFGGGGGGGGFFFFFFFFFFFFFFFFFFFFFFFFFFFFFFFFFEFFFFFFFFFFFFFBF
@M05620:45:000000000-G6HP7:1:1101:19989:6760 1:N:0:160
CATCCTGACCCTGAAGTACCCCATTGAGCATGGCATCGTCACCAACTGGGACGACATGGAGAAGATCTGGCACCACACCTTCTACAACGAGCTGCGCGTGGCCCCGGAGGAGCACCCAGTGCTGCTGACCGAGGCCCCCCTGAACCCCAAGGCCAACAGAGAGAAGATGACTCAGGTGAGGCTCGGCCGACGCCCGTGCTCCTCCCGTCCTTTCCCCAGTCATTTTCTGCCCGGCTTGATTTCTGACATTT
+
CBCCCFFFFFFFGGGFGGGGGGGHHHHHHHHHHHHHHGHHHGHHHGHHHHHHGGGGGHHHHGHGHHHHFHHGHGHHHGGHHHHFHHHHGGGGGGHGGGGGGGHHGGFGGGGGHHHHGGHHHHHHHHCGFHGGGGGGGGGGGGEHHHGGGGHGHHGGGGGGGGGEFGGGGGGGGGGGGGGGGGEGFFFFFFFFFFFA;:DFFFFFFFFFFFFFFFFFFFDFFFFFFFFFFFFF.-BFABFFFFFF//;/BF/
@M05620:45:000000000-G6HP7:1:1101:19460:6767 1:N:0:160
ATCTCTATCTCCTAAAAACCTGTTTAGATTTGGAGATAGACCTTCAGGTTTTTCATCATTTTCTGCATGAATTATACATTGACCACGTTCCAGCGTGGTCAGTTTGCAGCATTCTGTTATTTTGTTTGACAGAGTGTCTTGTTGAGAACATATGTAGGACATGATTTTTTCCTGCAACAGGGAAAATAAAGTATAAGTTTTAAAGATTTATTCTTTAATAAAGGATCTCAAAGCCAGCTTTAGAAAAAGGA
+
CCCCCFFFFFFFGGGGGGGGGGHHHHHHHHHHHHHHHHHHHHHHHHHHHHHGGHHHHHFHHIHHHHHHHHHHHHHHHHHHHHHHHHGHHHHHHHGGGGHHHHHHHHHHHHHHHHHHHHHHHHHHHHHHHHHHHHHHHHHHHHHHHHHHHHHHHHHHHHHHHHHHHHHHHGHHHHHHHHHHHGGHHHHHHGHHHHHHHGHHHHHHHHHHHHHHHHHHHHHHHHHHHHHHHHHHHHHHHGHHHHHGHHHHGGH
@M05620:45:000000000-G6HP7:1:1101:19372:6767 1:N:0:160
TACCTGTACTGGGGAAGCATTTGAATATCCCCCCATGGTGATGGGGACGGAGAACTGCTCCATAAACACAGGCAACGTGCCTAACTTTCCCGGGAAGATGAAGTCAAAGAGCGACCACAGCTCTTCGGAGGTTATTTTGCATCGGTGAGCCAGACAGAATGATCCGATGAGGGGTGCGAAACTATTTGAGGAAAGGAAGCACCTTTTTATTAAATTTACCTTTTAGCAATCGCCATTCCTACCCTAAAGAT
+
3AABADFFFFF4GEFGGG4EGGHCHHHGHHFGGGGHFHHHFFFGFFFGGGGDGHHGFHHHGHHHHGGGGHHHGHHHEHHFHFHHHFGHHHHFCGCGGGGHFFHFGFHHHHHHCGGG/GHHGHFHHHHGECGEHHHGHFFFFHHDFCE.<FGFHHGHHHHHGHHHHHGGGHEHDCG?FGG@@BGEFGGGGGGFG/FFBBAFGGFFFFFFFFFFE/FFFFFFFFFFBFFFBFFFEDFEFFFFFE9A/BFB//;
@M05620:45:000000000-G6HP7:1:1101:5370:6774 1:N:0:160
CATCCTGACCCTGAAGTACCCCATTGAGCATGGCATCGTCACCAACTGGGACGACATGGAGAAGATCTGGCACCACACCTTCTACAACGAGCTGCGCGTGGCCCCGGAGGAGCACCCAGTGCTGCTGACCGAGGCCCCCCTGAACCCCAAGGCCAACAGAGAGAAGATGACTCAGGTGAGGCTCGGCCGACGCCCGTGCTCCTCCCGTCCTTTCCCCAGTCATTTTCTGCCCGGCTTGATTTCTGACATTA
+
BAAABFFFFFFFGGGGGGGGGGGHHHHHHHHHHHHHHGHHHGHHHGHHHHGHGGGGGHHHHGHHGHHHHHHHHGGHHGGHHHHHHHHHGGGGGGHGGGGGGGHHGGGGGGGGHHHHGGHHHGHHHHHHHHGGGGGGGGGFGGHGHHGGGGHGHHGGGGGGGFGGGGFGGGGGGGFGGGGGGGGGFFFFFFBFFFFFFFFFFFFFFFFFFFFFFFFFFFFFFFFFFFFFFFFFFCBDFF?FFFBFFFBFFF9
@M05620:45:000000000-G6HP7:1:1101:10458:6779 1:N:0:160
AGATTACTGCAACAGTTCCCCCTGGACCTGGAAAAGTTTCTTGCCTGGCTTACAGAAGCTGAAACAACTGCCAATGTCCTACAGGATGCTACCCGTAAGGAAAGGCTCCTAGAAGACTCCAAGGGAGTAAAAGAGCTGATGAAACAATGGCAAGTAAGTCAGGCATTTCCGCTTTAGCACTCTTGTGGATCCAATTGAACAATTCTCAGCATTTGTACTTGTAACTGACAAGCCAGGGGACAAAACAAAGA
+
BCCCCFFFFFFFGGGGGGGGGGGGHHHHHHHHHHHHHHHHHHHHHHHHHHHHHHHHHHHHHHHHHHHHHHHHHHHHHHHHHHHHHHHHHHHHHHGFGGHHHHFGHHHHGHHHHHHHHHHHHHGGGHGGFHHHHGHHHHHHHGHHHHHHHHHHHGHHHHHHHHHHHHHHHHGGGGGHHHGHHHHHHFHGHHHHGGHHHHHGHHHHHHHHHHHHHHHHHHHGHFGHHHHHHFHHHGGGGGGGGEFGFGGGGGF
@M05620:45:000000000-G6HP7:1:1101:10440:6786 1:N:0:160
AGATTACTGCAACAGTTCCCCCTGGACCTGGAAAAGTTTCTTGCCTGGCTTACAGAAGCTGAAACAACTGCCAATGTCCTACAGGATGCTACCCGTAAGGAAAGGCTCCTAGAAGACTCCAAGGGAGTACAAGAGCTGATGAAACAATGGCAAGTAAGTCAGGCATTTCCGCTTTAGCACTCTTGTGGATCCACTTGAACAATTCTCAGCATTTGTACTTGTAACTGACAAGCCAGGGGACAAAACAAAGA
+
AA3AB5FFFFDFGGFGGGGGGGGGGGHHHHF4BDGHHHHHHHHHHHHHHHHGHHFHFHHHHHGHHGHHHHHHEGHGHHHGFHHFHHHHHH5FHHGEEEHHHH3GFGHHGHHHFH3GHHHHGCGFEFEFH3F?GFEGHHHHHHGHHHHHGHHHHGHHHHHHHHGHHHHHHHGGGGGHDGGHHHHHHHHGFFHGH/GGHGGFDHHHHHHHHHHHHHHHHGHHHHFGGHHFHHHHGG/FGGGB@GFBFGEAFFF
@M05620:45:000000000-G6HP7:1:1101:10459:6797 1:N:0:160
AGATTACTGCAACAGTTCCCCCTGGACCTGGAAAAGTTTCTTGCCTGGCTTACAGAAGCTGAAACAACTGCCAATGTCCTACAGGATGCTACCCGTAAGGAAAGGCTCCTAGAAGACTCCAAGGGAGTAAAAGAGCTGATGAAACAATGGCAAGTAAGTCAGGCATTTCCGCTTTAGCACTCTTGTGGATCCAATTGAACAATTCTCAGCATTTGTACTTGTAACTGACAAGCCAGGGGACAAAACAAAGA
+
BBBBBFFFFFFFGGGGGGGGGGGGHHHHHHFHHHHHHHHHHHHHHHHHHHHHHHHHHHHHHHHHHHHHHHHHHHHHHHHHHHHHHHHHHHDHHHGGGGHHHH3CHHHHGHHHHHGHHHHHHHHGEGGGHHHHHGHHHHHHHHHHHHHHHHHHHGHHHHHHHHHHHHHHHHGGGGGHDHHHHHHHHHHGHHHHHHHHHHHHHHHHHHHHHHHHHHHHHHHHHHHHHHHHGHHHHGGFEG?9BEFG..EG?//
@M05620:45:000000000-G6HP7:1:1101:25855:6827 1:N:0:160
TACCTGTACTGGGGAAGCATTTGAATATCCCCCCATGGTGATGGGGACGGAGAACTGCTCCATAAACACAGGCAACGTGCCTAACTTTCCCGGGAAGATGAAGTCAAAGAGCGGAGGTTATTTTGCATCGGTGAGCCAGACAGAATGATCCGATGAGGGGTGCGAAACTATTTGAGGAAAGGAAGCACCTTTTTATTAAATTTACCTTTTAGCAATCGCCATTCCTACCCTAAAGATCGGAAGAGCACACG
+
CCCCCFFFFFFFGGGGGGGGGGHHHHHHHHHGGGGHHHHHHHHHHGGGGGGGGHHHHHHHHHHHHHHHHHHHGHHHGHHHHHHHHHHHHHHGGGGGGHHHHHHHHHHHHHHHGGGGGEHHHHHHHHFHHGGGGGHHHHHGGHHHHHHFGHHHEGGHHHGGEADDECFGHHHHHHGGFBFGGGGGGGGGGGGGGGFFGFFGGGGGGGGGGFFFFFFFFEEFDEFFFFFFFFFFFBB/FFFFFFFFFFFFFF;
@M05620:45:000000000-G6HP7:1:1101:14360:6847 1:N:0:160
CATCCTGACCCTGAAGTACCCCATTGAGCATGGCATCGTCACCAACTGGGACGACATGGAGAAGATCTGGCACCACACCTTCTACAACGAGCTGCGCGTGGCCCCGGAGGAGCACCCAGTGCTGCTGACCGAGGCCCCCCTGAACCCCAAGGCCAACAGAGAGAAGATGACTCAGGTGAGGCTCGGCCGACGCCCGTGCTCCTCCCGTCCTTTCCCCAGTCATTTTCTGCCCGGCTTGATTTCTGACATTT
+
ABBBBFFFFFFFGGGGGGGGGGGHHHHHHHHHHHHHHGHHHGHHHGHHHHHHGGGGGHHHHGHHHHHHHHHHHGGHHGGHHHHHHHHHGGGGGHHGGGGGGGHHGGGGGGGGHHHHGGHGHHHHHHHGHHGGGGGGGGGGGGHHHHGGGGHGHHGGGGGGGGGGFGGGGGGGGGGGGGGFGGFGFFFFFFFFFFFFADFFFFBFFFF.DDFFFFFFFFF/FBFFFFFFFFFFDCFAFF?FFEBFF/F/;F/
@M05620:45:000000000-G6HP7:1:1101:8503:6861 1:N:0:160
CATCCTGACCCTGAAGTACCCCATTGAGCATGGCATCGTCACCAACTGGGACGACATGGAGAAGATCTGGCACCACACCTTCTACAACGAGCTGCGCGTGGCCCCGGAGGAGCACCCAGTGCTGCTGACCGAGGCCCCCCTGAACCCCAAGGCCAACAGAGAGAAGATGACTCAGGTGAGGCTCGGCCGACGCCCGTGCTCCTCCCGTCCTTTCCCCAGTCATTTTCTGCCCGGCTTGATTTCTGACATTA
+
CCDDDFFFFFFFGGGGGGGGGGGHHHHHHHHHHHHHHGHHHGHHHGHHHHHHGGGGGHHHHHHHHHHHHHHHHGHHHGGHHHHHHHHHGGGGGHHGGGGGGGHHGGGGGGGGHHHHGGHHHHHHHHHHHHGGGGGGGGGGGGHHHHGGGGHGHHGGGGGGGGGGGGGGGGGGGGGGHGGGGGGGFFFFFFFFFFFFDDDFFFFFFFFEDFFFFFFFFFFFFFFFFFHFFFFFFAFFFF<FFFFFFBFFFF0
@M05620:45:000000000-G6HP7:1:1101:11770:6864 1:N:0:160
ATCTCTATCTCCTAAAAAGGAAGAAAGGGGAGGGAAGATCGGAAGAGCACACGTCTGAACTCCAGTCACGTCGACGCATCTCGTATGCCGTCTTCTGCTTGAAAAAAAAAAAACAACTATTACAGATCAAACCTCGTATTTACCTTAGACAAATTAACATCTACTTCTACACACCCCTATTTCACCAACCTATCCAACACTAGCACTCGTAAATTTACACCCACCTCAACACACTGCCTCGCCACCTCGAC
+
BBBBBFFFFFFFGGGGGFFGGGHG4FHHGGDGGGEHGHHHHGGGGHHHHHHFGHHHGHHHHHHHHHHHHGHHGGGGGFECFGHGGHHHHGGGHGHHFHHHHHHFHH@@D<<///?/<<F11111<1111111.//.<.//0000000000;//0000000;00;000000;/09..9.900900000...//00/00/..////////.....////9///....;.//./9.9/////:.--;..9..;-
@M05620:45:000000000-G6HP7:1:1101:5134:6882 1:N:0:160
CATCCTGACCCTGAAGTACCCCATTGAGCATGGCATCGTCACCAACTGGGACGACATGGAGAAGATCTGGCACCACACCTTCTACAACGAGCTGCGCGTGGCCCCGGAGGAGCACCCAGTGCTGCTGACCGAGGCCCCCCTGAACCCCAAGGCCAACAGAGAGAAGATGACTCAGGTGAGGCTCGGCCGACGCCCGTGCTCCTCCCGTCCTTTCCCCAGTCATTTTCTGCCCGGCTTGATTTCTGACATTA
+
CCCCCFFFFFFFGGGGGGGGGGGHHHHHHHHHHHHHHGHHHGHHHGHHHHHHGGGGGHHHHHHHHHHHHGHHHGHHHGGHHHHHHHHHGGGGGHHGGGGFGGHHGGGGGGGGHHHHGGHGHHHHHHHHHHGGGGGGGGGGGGHHHHGGGGGGHHEGGGGGGGGGGGGGEGGGGGFGGEGEFFGG=BFFFFCFFFFCC.AEFFFFFFDEDDAFFFFFFFFFFFFFFFFFFFFFDA=D=D.BFFFF:0BBFF0
@M05620:45:000000000-G6HP7:1:1101:7388:6890 1:N:0:160
AGATTACTGCAACAGTTCCCCCTGGACCTGGAAAAGTTTCTTGCCTGGCTTACAGAAGCTGAAACAACTGCCAATGTCCTACAGGATGCTACCCGTAAGGAAAGGCTCCTAGAAGACTCCAAGGGAGTAAAAGAGCTGATGAAACAATGGCAAGTAAGTCAGGCATTTCCGCTTTAGCACTCTTGTGGATCCAATTGAACAATTCTCAGCATTTGTACTTGTAACTGACAAGCCAGGGACAAAACAAAGAT
+
BBBBBFFFFFFFGGGGGGGGGGGGHHHHHHHGHHHHGHHHHHHHHHHHHHHHHHHHHHHHHHHHHHHHHHHHHHHHHHHHHHHHHHHHHHHHHHGGGGHHHHGHHHHHGHHHHHHGHHHFHHHGGEGFHHHHHGHHHHGHHBGGHHHHHHHHHGHHHHHHHHHHHHHHHHGGGGGHHHHHHHHHHGHGHFHHHGHHHFFFHHHHHHHHHHHHHHHHHHHGHGHGHHHGHFHHHGGGGGGGFFFGGGGGGGF
@M05620:45:000000000-G6HP7:1:1101:5118:6890 1:N:0:160
CATCCTGACCCTGAAGTACCCCATTGAGCATGGCATCGTCACCAACTGGGACGACATGGAGAAGATCTGGCACCACACCTTCTACAACGAGCTGCGCGTGGCCCCGGAGGAGCACCCAGTGCTGCTGACCGAGGCCCCCCTGAACCCCAAGGCCAACAGAGAGAAGATGACTCAGGTGAGGCTCGGCCGACGCCCGTGCTCCTCCCGTCCTTTCCCCAGTCATTTTCTGCCCGGCTTGATTTCTGACATTA
+
BBCCCFFFFFFFGGGGGGGGGGGHHHHHHHHHHHHHHGHHHGHHHGHHHHHHGGGGGHHHHHHHHHHHHHHHHGHHHGGHHHHHHHHHGGGGGHHEGGGGGGHHGGGGGGGGHHHHGGHHHHHHHHHHHHGGGGGGGGGGGGHHHHGGGGEGHHGGGGGGGGGGGGGGGGGGGGGGGGGGGGGGFFFFFFFFFFFFFDFFFFFFFFFFDFFFFFFFFFFFFFFFFFFFFFFFFFFFFFFFFFFFF0;BFF0
@M05620:45:000000000-G6HP7:1:1101:7371:6901 1:N:0:160
AGATTACTGCAACAGTTCCCCCTGGACCTGGAAAAGTTTCTTGCCTGGCTTACAGAAGCTGAAACAACTGCCAATGTCCTACAGGATGCTACCCGTAAGGAAAGGCTCCTAGAAGACTCCATGGGAGTAAAAGAGCTGATGCAACAATTTCAAGTAAGTCAGGCATTTCCGCTTTATCACTCTTGTGGATCCATTTGAACTATTCTCAGCATTTGTACTTGTAACTGACAAGCCGGGGACGAAACAAACAT
+
CCCCCFFFFF4FGGGGGGGGGGGGHHHHHGHHHGHHHHHHHHHHHHHHHHHHHHFHHHHHHHHHHHHHHHHFH333B5BA53FE31B32@5@211?/B13333?FE3F?GHDGHHHFD3BB4FB/?/<F4443?22F3F3B3FDCFHH33B?33F@>DFHH22@/F2G2@/</</FF111<F1=1F1.1<1GH1>GH1>G000=0<D0DC0DDG0=D0<;;0CGCC0:CGGC.C-:---9-:AADGE...9
@M05620:45:000000000-G6HP7:1:1101:17667:6917 1:N:0:160
CATCCTGACCCTGAAGTACCCCATTGAGCATGGCATCGTCACCAACTGGGACGACATGGAGAAGATCTGGCACCACACCTTCTACAACGAGCTGCGCGTGGCCCCGGAGGAGCACCCAGTGCTGCTGACCGAGGCCCCCCTGAACCCCAAGGCCAACAGAGAGAAGATGACTCAGGTGAGGCTCGGCCGACGCCCGTGCTCCTCCCGTCCTTTCCCCAGTCATTTTCTGCCCGGCTTGATTTCTGACATTT
+
CDCCCFFFFFFFGGGGGGGGGGGHHHHHHHHHHHHHHGHHHGHHHGHHHHHHGGGGGHHHHHHHHHHHHHHHHGHHHGGHHHHHHHHHGGGGGHHGGGGGGGHHGGGGGGGGHHHHGGGGHHHHHHHHGHGFGGGGGGGGGGHHHHGGDAHFHHGGGGGGGGGGGGGGGGGGGGGGGGGGGGGFFFFF;BFFFFFFAFFFFFFFFEFEDFFFFFFFFFFFFBFFFFFFFEFF?DAFAAAFFFBFF0FFBF0
@M05620:45:000000000-G6HP7:1:1101:6727:6935 1:N:0:160
CATCCTGACCCTGAAGTACCCCATTGAGCATGGCATCGTCACCAACTGGGACGACATGGAGAAGATCTGGCAACACACCTTCTACAACGAGCTGCGCGTGGCCCCGGAGGAGCACCCAGTGCTGCTGACCGAGGCCCCCCTGAACCCCAAGGCCAACAGAGAGAAGATGACTCAGGTGAGGCTCGGCCGACGCCCGTGCTCCTCCCGTCCTTTCCCCAGTCATTTTCTGCCCGGCTTGATTTCTGACATTA
+
CCDDCFFFFFFFGGGGGGGGGGGHHHHHHHHHHHHHHGHHHGHHHGHHHHHHGGGGGHHHHHHHHHHHHHHHHHHGHGGHHHHHHHHHGGGGGHHGGGGGGGHHGGGGGGGGHHHHGGHHHHHHHHHHHHGGGGGGGGGGGGHHHHGGGGHGHGGGGGGGGGGGGGGGGGGGGGGGGGGGGGGFFFFFFFFFFFFFFFFFFFFFFFFADFFFFFFFFFFFFFFFFFHFHFFFFFFFFFAFFFFFFFFFFF0
@M05620:45:000000000-G6HP7:1:1101:12768:6943 1:N:0:160
CATCCTGACCCTGAAGTACCCCATTGAGCATGGCATCGTCACCAACTGGGACGACATGGAGAAGATCTGGCACCACACCTTCTACAACGAGCTGCGCGTGGCCCCGGAGGAGCACCCAGTGCTGCTGACCGAGGCCCCCCTGAACCCCAAGGCCAACAGAGAGAAGATGACTCAGGTGAGGCTCGGCCGACGCCCGTGCTCCTCCCGTCCTTTCCCCAGTCATTTTCTGCCCGGCTTGATTTCTGACATTA
+
CABCCFFFFFFFGGGGGGGGGGGHHHHHHHHHHHHHHGHHGGHHHGHHHHHHGGGGGHHHHHGHGHHHHHHHHGHHHGGHHHHHHHHHGGGG1GHGGGEFGGHHGGGGGGGGHHHHGGHGHHHHHHHHHHGGGGGGGGGGGGHHHHGGGGHGHHGGGGGGGGGGGGGFGGGGGGGGGGGGGGGGFFFFFFFFFFFFCFFFFFFFFFFEFFFFFFFFFFFFFFFFFFFFFFFFFFFFFFFFFFFFFFFFFF/
@M05620:45:000000000-G6HP7:1:1101:14889:6948 1:N:0:160
CATCCTGACCCTGAAGTACCCCATTGAGCATGGCATCGTCACCAACTGGGACGACATGGAGAAGATCTGGCACCACACCTTCTACAACGAGCTGCGCGTGGCCCCGGAGGAGCACCCAGTGCTGCTGACCGAGGCCCCCCTGAACCCCAAGGCCAACAGAGAGAAGATGACTCAGGTGAGGCTCGGCCGACGCCCGTGCTCCTCCCGTCCTTTCCCCAGTCATTTTCTGCCCGGCTTGATTTCTGACATTT
+
CBCBCFFFFFFFGGGGGGGGGGGHHGHHHHHHHHHHHGHHHGHHHGHHHHHHGGGGGHHGHGHHGGHHHHHHHGHHHGGHHHHHHHHHGGGGDHHG?G>EFGHHGGC/@@EGHFHHGGE??GDGFHHHGHGCC@CGGDGGCEGHHHFGDDGEHEEGF?FFEFDAFFGFGGGGGGGGGFBFCA.ADAEFD--B-AFCBDDFFFFFFEFFFFFFFFFFFBDFF/9BFBFFFFE..;-;-BFFFB/9B/BFFF/
@M05620:45:000000000-G6HP7:1:1101:12747:6949 1:N:0:160
CATCCTGACCCTGAAGTACCCCATTGAGCATGGCATCGTCACCAACTGGGACGACATGGAGAAGATCTGGCACCACACCTTCTACAACGAGCCGCGCGTGGCCCCGGAGGAGCACCCAGTGCTGCTGACCGAGGCCCCCCTGAACCCCAAGGCCAACAGAGAGAAGATGACTCAGGTGAGGCTCGGCCGACGCCCGTGCTCCTCCCGTCCTTTCCCCAGTCATTTTCTGCCCGGCTTGATTTCTGACATTA
+
CCCCCFFFFFFFGGGGGGGGGGGHHHHHHHHHHHHHHGHHHGHHHGHHHHHHGGGGGHHHHGFHHHHHHHHHHGHHHGGHHHHHHHHHGGGGGGGGGGGGGGHHGGGGGGGGHHHHGGHGFHHHHHHHHHGGGGGGGGGGGGHHHHGGGGGGGGGGGGGGGGGGGGGGGGGGGGGFFFFFFFFFFFFFFFFFFFFFDFFFFFFFFFFEFFFFFFFFFFDFFFFFFFFFFFFFDFFFFF.BFFFFFEFFFF/
@M05620:45:000000000-G6HP7:1:1101:6727:6953 1:N:0:160
CATCCTGACCCTGAAGTACCCCATTGAGCATGGCATCGTCACCAACTGGGACGACATGGAGAAGATCTGGCAACACACCTTCTACAACGAGCTGCGCGTGGCCCCGGAGGAGCACCCAGTGCTGCTGACCGAGGCCCCCCTGAACCCCAAGGCCAACAGAGAGAAGATGACTCAGGTGAGGCTCGGCCGACGCCCGTGCTCCTCCCGTCCTTTCCCCAGTCATTTTCTGCCCGGCTTGATTTCTGACATTA
+
CCCCCFFFFFFFGGGGGGGGGGGHHHHHHHHHHHHHHGHHHGHHHGHHHHHHGGGGGHHHHHHHHHHHHHHHHHHGHGGHHHHHHHHHGGGGGHHGGGGGGGHHGGGGGGGGHHHHGGHHHHHHHHHHHHGGGGGGGGGGGGHHHHGGGGHGHGGGGGGGGGGGGGGGGGGGGGGGGGGGGEGFFFFFFFFFFFFD@ADFFFFFFFFFFFFFFFFFFFFBFFFFFFFFFFFFFFFFFAFFFFFFFBFFFF0
@M05620:45:000000000-G6HP7:1:1101:18775:6955 1:N:0:160
ATCTCTATCTCCTAAAAACCTGTTTAGATTTGGAGATAGACCTTCAGGTTTTTCATCATTTTCTGCATGAATTATACATTGACCACGTTCCAGCGTGGTCAGTTTGCAGCATTCTGTTATTTTGTTTGACAGAGTGTCTTGTTGAGAACATATGTAGGACATGATTTTTTCCTGCAACAGGGAAAATAAAGTATAAGTTTTAAAGATTTATTCTTTAATAAAGGATCTCAAAGCCAGCTTTAGAAAAAGGA
+
CCCCDFFFFFFFGGGGGGGGGGHHHHHHHHHHHHHHHHHHHHHHHHHHHHHGGHHHHHHHHHIHIHHHHHHHHHHHHHHHHHHHHHGHHHHHHHGGGGHHHHHHHHHHHHHHHHHHHHHHHHHHHHHHHHHHHHHHHHHHHHHHHHGHHHHHHHHHHHHHHHHHHHHHHGHHHHHHHHHHHGGHHHHHHGHHHHHHHHHHHHHHHHHHHHHHHHHHHHHHHHHHGHHHHHHHHHHHHGHHHHHHHHHHGGF
@M05620:45:000000000-G6HP7:1:1101:18758:6961 1:N:0:160
ATCTCTATCTCCTAAAAACCTGTTTAGATTTGGAGATAGACCTTCAGGTTTTTCATCATTTTCTGCATGAATTATACATTGACCACGTTCCAGCGTGGTCAGTTTGCAGCATTCTGTTATTTTGTTTGACAGAGTGTCTTGTTGAGAACATATGTAGGACATGATTTTTTCCTGCAACAGGGAAAATAAAGTATAAGTTTTAAAGATTTATTCTTTAATAAAGGATCTCAAAGCCAGCTTTAGAAAAAGGA
+
BBCCCFFFFFFFGGGGGGGGGGGHHHHHHHHHHGHHHHHHHHHHHHHHHHHGGHHHHIIHIHHHHHHHHGHHHHHGHHHHHHHHGHGHHHHGHHGGGGHHHHHHHHHHHHHHHHHHHHHHHHHHGHHHHHGHHHGGGHHHHGHHHHHHHHHHHHHHHHHHHHHHHHHHHGHHHHHHGHHHHGGHHHHHHHHHHGHGG>GHHHFHHHHHHHHHHHHHHHHHHHHHHHGHHGHHHHHGHGGHHHGFFFHHGGH
@M05620:45:000000000-G6HP7:1:1101:23584:6977 1:N:0:160
ATCTCTATCTCCTAAAAACCTGTTTAGATTTGGAGATAGACCTTCAGGTTTTTCATCATTTTCTGCATGAATTATACATTGACCACGTTCCAGCGTGGTCAGTTTGCAGCATTCTGTTATTTTGTTTGACAGAGTGTCTTGTTGAGAACATATGTAGGACATGATTTTTTCCTGCAACAGGGAAAATAAAGTATAAGTTTTAAAGATTTATTCTTTAATAAAGGATCTCAAAGCCAGCTTTAGAAAAAGGA
+
AAAAAFFFFFFFBGE1AGGGGCGDFFF1FF3DDGHFCGHHDHHHFFGFBBGAFHFHFFHHHHHGFHHEHBDH2FHHEGFGH1AF1FEHHBAD@0FEEEF@FGBFFHHHHHHHEGHFGHHHHFHHBGHHFFFHGHHHGDHHHHGHGFGHGHFGFHFHHGFGCGFFGHHH1/<@GD1@GHFFHEA<C0?<<1?1?GDGFGFFHFC<FBGGHHHHHHHFG0GDD000/DFFHHHGFHACCFHGCC000;:GCAG
@M05620:45:000000000-G6HP7:1:1101:20101:6978 1:N:0:160
ATCTCTATCTCCTAAAAACCTGTTTAGATTTGGAGATAGACCTTCAGGTTTTTCATCATTTTCTGCATGAATTATACATTGACCACGTTCCAGCGTGGTCAGTTTGCAGCATTCTGTTATTTTGTTTGACAGAGTGTCTTGTTGAGAACATATGTAGGACATGATTTTTTCCTGCAACAGGGAAAATAAAGTATAAGTTTTAAAGATTTATTCTTTAATAAAGGATCTCAAAGCCAGCTTTAGAAAAAGGA
+
CCCCCFFFFFFFGGGGGGGGGGHHHHHHHHHHHHHHHHHHHHHHHHHHHHHGGHHHHHHHIHHIHHHHHHHHHHHHHHHHHHHHHHGHHHHHHHGGGGHHHHHHHHHHHHHHHHHHHHHHHHHHHHHHHHHHHHHHHHHHHHHHHHHHHHHHHHHHHHHHHHHHHHHHHGHHHHHHHHHHHGGHHHHHGHHHHHHHHHHHHHHHHHHHHHHHHHHHHHHHHHHHHHHHHHHHHHHHHGHHHHHHHGHHGGH
@M05620:45:000000000-G6HP7:1:1101:20103:6999 1:N:0:160
ATCTCTATCTCCTAAAAACCTGTTTAGATTTGGAGATAGACCTTCAGGTTTTTCATCATTTTCTGCATGAATTATACATTGACCACGTTCCAGCGTGGTCAGTTTGCAGCATTCTGTTATTTTGTTTGACAGAGTGTCTTGTTGAGAACATATGTAGGACATGATTTTTTCCTGCAACAGGGAAAATAAAGTATAAGTTTTAAAGATTTATTCTTTAATAAAGGATCTCAAAGCCAGCTTTAGAAAAAGGA
+
BBBCCFFFFFFFGGGGGGGGGGHHHHGHHHHHGHHHHHHHHHHHHHHHHHHGGHHHHHHHHHHHHHHHHHHHGHHHHHHHHHHHHHGHHHHHHGGEGGHHHHGHHHHHHHHHHHHHHHHHHHHHHHHHHHGHHHHHHHHHHHHHHHGHHHHHHHHHHHHHHHHHHHHHHGHHHHHHHHHHHGGHHHHHHGHGHHHHHGGHHHHHHHHHHGHHHHHHHHHHHFHHHHHHHHHGHHHFHGHHHHHGFFHGGGG
@M05620:45:000000000-G6HP7:1:1101:18349:7009 1:N:0:160
CATCCTGACCCTGAAGTACCCCATTGAGCATGGCATCGTCACCAACTGGGACGACATGGAGAAGATCTGGCACCACACCTTCTACAACGAGCTGCGCGTGGCCCCGGAGGAGCACCCAGTGCTGCTGACCGAGGCCCCCCTGAACCCCAAGGCCAACAGAGAGAAGATGACTCAGGTGAGGCTCGGCCGACGCCCGTGCTCCTCCCGTCCTTTCCCCAGTCATTTTCTGCCCGGCTTGATTTCTGACATTA
+
BBBBBFFFFFFFGGGGGGGGGGGHHHHHHHGHHHHHHGHHHGHHGGHHHHGHGGGGGHHHHHHHHGHHHHHHHGHHHGGHHHHHHHHHGGGGGHHGGGGGGGHHGGGCGGGGHHHHGGHHGHHHHHHHHHGGGGGGGGGGGGFHHHGGFDHFHHGGGGGFGGGGGGGGGGGGGGGGGFGGGGGGFFFFBDDFFFFABDDFEFFFFFFFFFFFFBFFFFFFFFFFFFFFFFFFF=CFF;.BFFFFFFFFFF/
@M05620:45:000000000-G6HP7:1:1101:8803:7032 1:N:0:160
AGATTACTGCAACAGTTCCCCCTGGACCTGGAAAAGTTTCTTGCCTGGCTTACAGAAGCTGAAACAACTGCCAATGTCCTACAGGATGCTACCCGTAAGGAAAGGCTCCTAGAAGACTCCAAGGGAGTAAAAGAGCTGATGAAACAATGGCAAGTAAGTCAGGCATTTCCGCTTTAGCACTCTTGTGGATCCAATTGAACAATTCTCAGCATTTGTACTTGTAACTGACAAGCCAGGGACAAAACAAAGAT
+
BBAABFFFFFFFGGGGGGGGGGGGHHHHHHHHHHHHHHHHHHHHHHHHHHHHHHHHHHHHHHHHHHHHHHHHHHHHHHHHHHGHHHHHHHFHHHGGGGHHGHFHHHHHGHHHHHHFHHHHHHHGGHGGHHHHHGHHHHHHHGHHHHHHHHHHHGHHHHHHHHHHHHHHHHGGGGGHHHHHHHHHHHHGGHHHHCGHHGHHHHHHHHHHHHHHHHHHHFHGHHHHHHHHHHHHHGGGGGGGGFFFGGGGGGG
@M05620:45:000000000-G6HP7:1:1101:9363:7037 1:N:0:160
CATCCTGACCCTGAAGTACCCCATTGAGCATGGCATCGTCACCAACTGGGACGACATGGAGAAGATCTGGCACCACACCTTCTACAACGAGCTGCGCGTGGCCCCGGAGGAGCACCCAGTGCTGCTGACCGAGGCCCCCCTGAACCCCAAGGCCAACAGAGAGAAGATGACTCAGGTGAGGCTCGGCCGACGCCCGTGCTCCTCCCGTCCTTTCCCCAGTCATTTTCTGCCCGGCTTGATTTCTGACATTA
+
CDDDDFFFFFFFGGGGGFGGGGGHHHHHHHHHHHHHHGHHGGHHHGHHHHHHGGGGGHHHHHHHHHHHHHHHHGHHHGGHHHHHHHHHGGGGGHHGGGGGGGHHGGGGGGGGHHHHGGHHHHHHHHHHHHGGGGGGGGGGGGHHHHGGGGHGHHGGGGGGGGGGGGGGGGGGGGGGHGGGGGGGFFFFFFFFFFFFDFFFFFFFFFFFFFFFFFFFFFFFFFFFFHHHFFFFFFFFFFFFFFFFFFFFFF0
@M05620:45:000000000-G6HP7:1:1101:11398:7051 1:N:0:160
CATCCTGACCCTGAAGTACCCCATTGAGCATGGCATCGTCACCAACTGGGACGACATGGAGAAGATCTGGCACCACACCTTCTACAACGAGCTGCGCGTGGCCCCGGAGGAGCACCCAGTGCTGCTGACCGAGGCCCCCCTGAACCCCAAGGCCAACAGAGAGAAGATGACTCAGGTGAGGCTCGGCCGACGCCCGTGCTCCTCCCGTCCTTTCCCCAGTCATTTTCTGCCCGGCTTGATTTCTGACATTA
+
DCCDDFFFFFFFGGGGGGGGGGGHHHHHHHHHHHHHHGHHHGHHHGHHHHHHGGGGGHHHHHHHHHHHHHHHHGHHHGGHHHHHHHHHGGGGGHHGGGGGGGHHGGGGGGGGHHHHGGHHHHHHHHHHHHGGGGGGGGGGGGHHHHGGGGHGHHGGGGGGGGGGGGGGGGGGGGGGHGGGGGGGFFFFFFFFFFFFAFFFFFFFFFFEFFFFFFFFFFFFFFFFFHHFFFFFFFFFFFFFFFFFFFFFFF0
@M05620:45:000000000-G6HP7:1:1101:6597:7056 1:N:0:160
TACCTGTACTGGGGAAGCATTTGAATATCCCCCCATGGTGATGGGGACGGAGAACTGCTCCATAAACACAGGCAACGTGCCTAACTTTCCCGGGAAGATGAAGTCAAAGAGCGACCACAGCTCTTCGGAGGTTATTTTGCATCGGTGAGCCAGACAGAATGATCCGATGAGGGGTGCGAAACTATTTGAGGAAAGGAAGCACCTTTTTATTAAATTTACCTTTTAGCAATCGCCATTCCTACCCTAAAGAT
+
AAABCFFFFFFFGGGEGGGGGGHHHHHHHHHGGGGHHHGHHHHHHGGGGGEGGGHHHHHHHHHHHHHHHHHHGHHHGHHHHGHHHHHHHHHGGGFGGHHGDDHHHHHHHHHHGGGGGHHHHHHHHFHGGGG?GHHHHHHHEHHGGDDFFHHHHAFFHGHHHFHEHH<EGGHHGG.AEGADGBGGGGGGGGGFFGGGBFAECFFFFFFFFFFFFFFFFFFFFFFFFFFFFFFEFDDFFFFFFFFFFFFBFF;
@M05620:45:000000000-G6HP7:1:1101:6590:7073 1:N:0:160
TACCTGTACTGGGGAAGCATTTGAATATCCCCCCATGGTGATGGGGACGGAGAACTGCTCCATAAACACAGGCAACGTGCCTAACTTTCCCGGGAAGATGAAGTCAAAGAGCGACCACAGCTCTTCGGAGGTTATTTTGCATCGGTGAGCCAGACAGAATGATCCGATGAGGGGTGCGAAACTATTTGAGGAAAGGAAGCACCTTTTTATTAAATTTACCTTTTAGCAATCGCCATTCCTACCCTAAAGAT
+
CCCCCFFFFFFFGGGGGGGGGGHHHHHHHHHGGGGHHHGHHHHHHGGGGGGGGHHHHHHHHHHHHHHHHHHHGHHHGHHHHHHHHHHHHHHGGGGGGHHHHHHHHHHHHHHHGGGGGHHHHHHHHHHGGGGEHHHHHHHHGHHGGGGGHHHHHHGHHHHHHHHHHHGGGHHFGGEDGGGDGGGGGGGGGGGCFGGGGGGGGGFFFFFFFFFB/9FFFFFFFFFFFFFFFFFFFFFFFFFFFFFFFFFFFFF
@M05620:45:000000000-G6HP7:1:1101:21252:7077 1:N:0:160
CATCCTGACCCTGAAGTACCCGGCTTGATTTCTGACATTAGATCGGAAGAGCACACGTCTGAACTCCAGTCACGTCGACGCATCTCGTATGCCGTCTTCTGCTTGAAAAAAAAAAAAAGTAACGCAAAATATTACTCTATTTGTCTGTCAGTGAATTCAGCATTGTTAAAAGTAATTACTCACTGATTTTACATAGTGTATGTGCTGAATGTATGCTTAATCACGTTGTTGAGATGATGGTGTTCATGAAT
+
CCCCCFFFFFFFGGGGGGGGGGGGGGGHHHHHHHHHHHHGHFHHEGGAEHHHHHFHGHHHGHHHHHHHHHHHHGGHGGGGGGG@GHFGGHHHHGFGHGHHHHHHHFHGHGGGCGG>/</1111.----/00000<00000000000000000000000000000000000000000000900/000000000000009900000090000000;0000/////:.......//.////////..///////
@M05620:45:000000000-G6HP7:1:1101:22619:7079 1:N:0:160
AGATTACTGCAACAGTTCCCCCTGGACCTGGAAAAGTTTCTTGCCTGGCTTACAGAAGCTGAAACAACTGCCAATGTCCTACAGGATGCTACCCGTAAGGAAAGGCTCCTAGAAGACTCCAAGGGAGTAAAAGAGCTGATGAAACAATGGCAAGTAAGTCAGGCATTTCCGCTTTAGCACTCTTGTGGATCCAATTGAACAATTCTCAGCATTTGTACTTGTAACTGACAAGCCAGGGACAAAACAAAGAT
+
>A>ABFFFFFFFGGGFGGGGGGGGHHHHHHHHHHHHHHHHHHHHHHHHHHHHHHHHHHHHHHHHHHHHHHHHHHHHHHHHHHHHHHHHHHFHHHGGGGHHHHGHHHHHGHHHHHHGHHHHHHHGGHGGHHHHHGHHHHHHHHHHHHHHHHHHHGHHHHHHHHHHHHHHHHGGGGGHHHHHHHHHHHHGHHHHGHHHHHGFHGGHHHHHHHHHHHHHHHHHHHHHHHHFGHHHHGGGGGGGGGGGGGGGGGG
@M05620:45:000000000-G6HP7:1:1101:7438:7084 1:N:0:160
CATCCTGACCCTGAAGTACCCCATTGAGCATGGCATCGTCACCAACTGGGACGACATGGAGAAGATCTGGCACCACACCTTCTACAACGAGCTGCGCGTGGCCCCGGAGGAGCACCCAGTGCTGCTGACCGAGGCCCCCCTGAACCCCAAGGCCAACAGAGAGAAGATGACTCAGGTGAGGCTCGGCCGACGCCCGTGCTCCTCCCGTCCTTTCCCCAGTCATTTTCTGCCCGGCTTGATTTCTGACATTA
+
CCDDCFFFFFFFGGGGGGGGGGGHHHHHHHHHHHHHHGHHHGHHHGHHHHHHGGGGGHHHHHHHHHHHHHHHHGHHHGGHHHHHHHHHGGGGGHHGGGGGGGHHGGGGGGGGHHHHGGHHHHHHHHHHHHGGGGGGGGGGGGHHHHGGGGHGHHGGGGGGGGGGGGGGGGGGGGGGGGGGGGGGFFFFFFFFFFFFDDFFFFFFFFFEFFFFFFFFFFFBFFFFFFFFFFFFDFFFFFAFFFFFF;FFFF0
@M05620:45:000000000-G6HP7:1:1101:6596:7089 1:N:0:160
TACCTGTACTGGGGAAGCATTTGAATATCCCCCCATGGTGATGGGGACGGAGAACTGCTCCATAAACACAGGCAACGTGCCTAACTTTCCCGGGAAGATGAAGTCAAAGAGCGACCACAGCTCTTCGGAGGTTGTTTTGCATCGGTGAGCCAGACAGAATGATCCGATGAGGGGTGCGAAACTATTTGAGGTAAGGAAGCACCTTTTTATTAGATTTACCTTTTAGCAATCGCCATTCCTACCCTAAATAT
+
BBBBBFFFFFFFGGGGGGGGGGHHFHHHHHHGGGGHHHHHHHHHH?FGGGGGGHHHHHHHHHHHHHHHHHHHGHHHGHHHHHHHHHHHHHHGGGGGGHHHHHHHHHHHHHH2//>//?/FHF2><2CEGG?/?0??0<>F1<F..<>F0/CCG<CCGG/<DGFDG..CEHHH.A.;CBF-;AB0FGGB0.//;90/0/9;/.:BFB/:EFF///;BFFFFF/BF//9BFFF.;..;B/9//BAAF..9/9;
@M05620:45:000000000-G6HP7:1:1101:22603:7089 1:N:0:160
AGATTACTGCAACAGTTCCCCCTGGACCTGGAAAAGTTTCTTGCCTGGCTTACAGAAGCTGAAACAACTGCCAATGTCCTACAGGATGCTACCCGTAAGGAAAGGCTCCTAGAAGACTCCAAGGGAGTAAAAGAGCTGATGAAACAATGGCAAGTAAGTCAGGCATTTCCGCTTTAGCACTCTTGTGGATCCAATTGAACAATTCTCAGCATTTGTACTTGTAACTGACAAGCCAGGGACAAAACAAAGAT
+
ABABBFFFFFFFGGGFGGGGGGGGHHHHHHGHHHHHGHHHHHHHHHHHHHHFHHHHHHHHHHHHHHGHHHHHGHHHHHHHFHHHHHHHHHFGGHGFGGHHHHGHHHHHGGHF3BGGHHHHFGHGGHGEGHHHHGHHHHGHGFGGHHHGHHHHGGHGHHHHHHHHGHHHHHGFGGGHHHHHHHHHGGHGHHHHHGFHFFDFFFHGGHHGHGFHHHHHHHHHHHHHHHGGHEGHHGGGGFGGEFBFFFGGEGC
@M05620:45:000000000-G6HP7:1:1101:21235:7090 1:N:0:160
CATCCTGACCCTGAAGTACCCGGCTTGATTTCTGACATTAGATCGGAAGAGCACACGTCTGAACTCCAGTCACGTCGACGCATCTCGTATGCCGTCTTCTGCTTGAAAAAAAAAAAAAGATAAGAGATGAAAAGATATTTAAATTGGCAACTCATAAGAAAAAACAACATGAAGTTTGTATCTAAGAGGATTGCAACTAGGAATACTATGATCGAAGATATTGTTATGCCGAGAACGTATCGGTTCCATTA
+
CCCCCFFFFFFFGGGGGGGGGGGGGGGHHHHHHHHHHHHGHHHHHGGEGHHHHHHHGHHHGHHHHHHHHHHHHGHHCEGGGGGGHHHGGHHHHGGGHGHHHHHHHGHHHHGFGGG><>/<11>11101111110.00000<000000/00./000::000/:.-..:.:/000000;0:0000000;0.9/0/0000/09/0:0:00000000../..000000000000--9-.0...0..-...00000
@M05620:45:000000000-G6HP7:1:1101:22621:7097 1:N:0:160
AGATTACTGCAACAGTTCCCCCTGGACCTGGAAAAGTTTCTTGCCTGGCTTACAGAAGCTGAAACAACTGCCAATGTCCTACAGGATGCTACCCGTAAGGAAAGGCTCCTAGAAGACTCCAAGGGAGTAAAAGAGCTGATGAAACAATGGCAAGTAAGTCAGGCATTTCCGCTTTAGCACTCTTGTGGATCCAATTGAACAATTCTCAGCATTTGTACTTGTAACTGACAAGCCAGGGACAAAACAAAGAT
+
BCCCDFFFFFFFGGGGGGGGGGGGHHHHHHHHHHHHHHHHHHHHHHHHHHHHHHHHHHHHHHHHHHHHHHHHHHHHHHHHFHHHHHHHHHFGHHGFGGHHHHGHHHHHGHHHHHHHHHHHHHHGGHGGHHHHHGHHHHGHHHHHHHHHHHHHHGGHHHHHHHHHHHHHHHGGGGGHHHHHHHHHHGHGGHHHGGHHHHFFHHHHHHHHHHGHHHHHHGHHHHHGHHHHHHHHHGFGGGGGGGFFGGGGGGF
@M05620:45:000000000-G6HP7:1:1101:11220:7107 1:N:0:160
ACCTGTACTGGGGAAGCATTTGAATATCCCCCCATGGTGATGGGGACGGAGAACTGCTCCATAAACACAGGCAACGTGCCTAACTTTCCCGGGAAGATGAAGTCAAAGAGGGTATTTTGCATCGGTGAGCCAGACAGAATGATCCGATGAGGGGGGCGAAACTATTTGAGGAAAGGAAGCACCTTTTTATTAAATTTACCTTTTAGCAATCGCCATTCCTACCCTAAAGATCGGAAGAGCACACGTCTGAA
+
AAAA?FBFFFFAGAE1AFEGG33GAGFDGHGGG?CGHAF1EFHHGEGGGAEEG1FEBFFHGFHHHDGHHFHFGH/>>FEF1@GGEHH1GHAGG/EEBG11FFBFEGHFBGG/?<CGHHFFDGHCC<CAGFHEG0<GCCG1D11<GC<C/1FGGG---@-@@?FFFFFFBAF/BF-F9B-?/BFFFFFFEFFBF/9;F/:FBFFFEBFFFBFEEFFFF9FFFFFFBBFFFF//AFAEAF-B/9:-@A?9A/F
@M05620:45:000000000-G6HP7:1:1101:8519:7128 1:N:0:160
ATCTCTATCTCCTAAAAACCTGTTTAGATTTGGAGATAGACCTTCAGGTTTTTCATCATTTTCTGCATGAATTATACATTGACCACGTTCCAGCGTGGTCAGTTTGCAGCATTCTGTTATTTTGTTTGACAGAGTGTCTTGTTGAGAACATATGTAGGACATGATTTTTTCCTGCAACAGGGAAAATAAAGTATAAGTTTTAAAGATTTATTCTTTAATAAAGGATCTCAAAGCCAGCTTTAGAAAAAGGA
+
CDCCDFFFFFFFGGGGGGGGGGHHHHHHHHHHHHHHHHHHHHHHHHHHHHHGGHHHHHHHHHIHIHHHHHHHHHHHHHHHHHHHHHGHHHHHHHGGGGHHHHHHHHHHHHHHHHHHHHHHHHHHHHHHHHHHHHHHHHHHHHHHHHHHHHHHHHHHHHHHHHHHHHHHHGHHHHHHHHHHHGGHHHHHHHHHHHHHHHHHHFHHHHHHHHHHHHHHHHHHHHHHHHHHHGHHHHHHHGGHHHHFFHHHGGH
@M05620:45:000000000-G6HP7:1:1101:5885:7146 1:N:0:160
CATCCTGACCCTGAAGTACCCCATTGAGCATGGCATCGTCACCAACTGGGACGACATGGAGAAGATCTGGCACCACACCTTCTACAACGAGCTGCGCGTGGCCCCGGAGGAGCACCCAGTGCTGCTGACCGAGGCCCCCCTGAACCCCAAGGCCAACAGAGAGAAGATGACTCAGGTGAGGCTCGGCCGACGCCCGTGCTCCTCCCGTCCTTTCCCCAGTCATTTTCTGCCCGGCTTGATTTCTGACATTT
+
AABBBFFFF4FFGGGFGGGGGGGHHHHHHFHHHHGHGGHHHGHH2EHHHHHHFGGGGHHCHHHGFHHHHHHHHGHGHGGHHHHHHHHGGGGFGHEECEEGGGGHGEG/BG/EGHHEEEGGHHHHHHHHHHGDFGDGDGGGGGHCGEFGD?GEHGGGGGGGGGG.CF/CFFFFGGGGFGGGGG.CDFFFFBBDBCFFADDFFFFFFFD9ADFFFBBBFFFFFFFFBF/FF9;AFFCFADAFFFFFFBF/FF/
@M05620:45:000000000-G6HP7:1:1101:5886:7169 1:N:0:160
CATCCTGACCCTGAAGTACCCCATTGAGCATGGCATCGTCACCAACTGGGACGACATGGAGAAGATCTGGCACCACACCTTCTACAACGAGCTGCGCGTGGCCCCGGAGGAGCACCCAGTGCTGCTGACCGAGGCCCCCCTGAACCCCAAGGCCAACAGAGAGAAGATGACTCAGGTGAGGCTCGGCCGACGCCCGTGCTCCTCCCGTCCTTTCCCCAGTCATTTTCTGCCCGGCTTGATTTCTGACATTT
+
CBCCCFFFFFFFGGGGGGGGGGGHHHHHHHHHHHHHHGHHHGHHHGHHHHHHGGGGGHHHHHHHHHHGHHHHHGHHHGGHHHHHHHHHGGGGGHHGGGGGGGHHGGGGGGGGHGHHGGHHHHHHHHHHHHGGGGGGGGGGGGHHHHGGGDGGHHGGGGGGGGGGGGGGGFGGGGGGGGGGGGGGFFFFFFFFFFFFFFFFFFFFFFFFFFFFFFFFFFFFFFFFFFFFFFFFFFFFADAFFFFFFBFFFF/
@M05620:45:000000000-G6HP7:1:1101:18675:7171 1:N:0:160
AGATTACTGCAACAGTTCCCCCTGGACCTGGAAAAGTTTCTTGCCTGGCTTACAGAAGCTGAAACAACTGCCAATGTCCTACAGGATGCTACCCGTAAGGAAAGGCTCCTAGAAGACTCCAAGGGAGTAAAAGAGCTGATGAAACAATGGCAAGTAAGTCAGGCATTTCCGCTTTAGCACTCTTGTGGATCCAATTGAACAATTCTCAGCATTTGTACTTGTAACTGACAAGCCAGGGACAAAACAAAATC
+
AABBBFFFFF4FGGFGGGGGGGGCCHHHHHHHHHHHHHHHHHHHHHHHHHHHHHHHHHHHHHHHHHHHHHHHGHHHHHHHHHHHHHHHHHFHHHGGCGHHHHGHHHGHGHHHHHHHHHHGFHBFEGFGHBHHHGHHHHHHH?GHHHHHHHHHHGHHHHHHHHHHHHHHHGGGGGGHHHGGHGHHHGHGHHHHHHHHHGHGGHHHHHHHHHHHHHHHHFHHHHHHHHHGGGHHHGGGGGGGGGFFGGGGGGG
@M05620:45:000000000-G6HP7:1:1101:25545:7174 1:N:0:160
CATCCTGACCCTGAAGTACCCCATTGAGCATGGCATCGTCACCAACTGGGACGACATGGAGAAGATCTGGCACCACACCTTCTACAACGAGCTGCGCGTGGCCCCGGAGGAGCACCCAGTGCTGCTGACCGAGGCCCCCCTGAACCCCAAGGCCAACAGAGAGAAGATGACTCAGGTGAGGCTCGGCCGACGCCCGTGCTCCTCCCGTCCTTTCCCCAGTCATTTTCTGCCCGGCTTGATTTCTGACATTT
+
AAAAAFFFFFFFFGFFGGGGGGGHHHHHF4GHHHHFHGHHHGHBEEGHHFFHGCGFEFGBCCGFFFGHHHHHFGHHHGFHHHFHHFHHGAEFGBHGGGGGGGGHCFGGFGCDHHFFGEFHHHHHHHFFHHFCGGGGGGGGGGFHHHGG.AHGHHEGGGGBFBEE/FFGGFGBBBBFGB0F.:AF-@.A@BB-@BFFB?DE/FFFFEFEFFDF//BBFB.:B/BBBFFFF/:AA-99BB;BFFBB/BB/BF/
@M05620:45:000000000-G6HP7:1:1101:17012:7184 1:N:0:160
AGATTACTGCAACAGTTCCCCCTGGACCTGGAAAAGTTTCTTGCCTGGCTTACAGAAGCTGAAACAACTTCCAATGTCCTACAGGATGCTACCCGTAAGGAAAGGCTCCTAGAAGACTCCAAGGGAGTAAAAGAGCTGATGAAACAATGGCAAGTAAGTCAGGCATTTCCGCTTTAGCACTCTTGTGGATCCAATTGAACAATTCTCAGCATTTGTACTTGTAACTGACAAGCCAGGGACAAAACAAAGAT
+
AAAABFFFFFDFGGCGGGGGGGGDCHHHHHAGFGHHHHHHHHHHHHHHHHHHHHGHHHHHHHHHHHHHHHHHHHHHHHHHHHHHHHHHHHHHHHGECGHHHGHHFGHHGGHHGHHHHHHGHH???FFGG4GHHGHHHHHHHBGHHHHHHHHHHGHHHHHHHHHHHHHHHHGGGGGHGHHHHHHHHGHGHHHHGGHHHGHHFHHHHHHHGHGHHHHHHHHHHHHGHHFGFFGGHGGGGGGGGGCAFGGGGGG
@M05620:45:000000000-G6HP7:1:1101:14460:7192 1:N:0:160
CATCCTGACCCTGAAGTACCCCATTGAGCATGGCATCGTCACCAACTGGGACGACATGGAGAAGATCTGGCACCACACCTTCTACAACGAGCTGCGCGTGGCCCCGGAGGAGCACCCAGTGCTGCTGACCGAGGCCCCCCTGAACCCCAAGGCCAACAGAGAGAAGATGACTCAGGTGAGGCTCGGCCGACGCCCGTGCTCCTCCCGTCCTTTCCCCAGTCATTTTCTGCCCGGCTTGATTTCTGACATTT
+
DDDDDFFFFFFFGGGGGGGGGGGHHHHHHHHHHHHHHGHHHGHHHGHHHHHHGGGGGHHHHHHHHHHHHHHHHGHHHGGHHHHHHHHHGGGGGHHGGGEGGGHHGGGGGGGGHHHHGGHGHHHHHHHHHHGGGGGGGGGGGGHHHHGGGGHGHHGGGGGGGGGGGGGGGGGGGGGGHGGGGGGGFFFFFFFFFFFFFDFEFFFFFFFAFFFFFFFFFFFFFFFFFFFFFFFFDCFFFFFFFFFFB;FBBF0
@M05620:45:000000000-G6HP7:1:1101:25526:7194 1:N:0:160
CATCCTGACCCTGAAGTACCCCATTGAGCATGGCATCGTCACCAACTGGGACGACATGGAGAAGATCTGGCACCACACCTTCTACAACGAGCTGCGCGTGGCCCCGGAGGAGCACCCAGTGCTGCTGACCGAGGCCCCCCTGAACCCCAAGGCCAACAGAGAGAAGATGACTCAGGTGAGGCTCGGCCGACGCCCGTGCTCCTCCCGTCCTTTCCCCAGTCATTTTCTGCCCGGCTTGATTTCTGACATTA
+
BBCCCFFFFFFFGGGGGGGGGGGHHHHHHHHHHHHHHGHHHGHHHGHHHHHHGGGGGHHHHHHHHHHHHHHHHGHHHGGHHHHHHHHHGGGGGHHGGGGGGGHHGGGGGGGGHHHHGGHHHHHHHHHHHHGGGGGGGGGGGGHHHHGGGGHGHHGGGGGGGGGGGGGGGGGGGGGGGGGGGGGGFFFFFFFFFFFFDDFFFFFFFFFEFFFFFFFFFFFFFFFFFFFFFFFFFFFFFFAFFFFFFEFFFF/
@M05620:45:000000000-G6HP7:1:1101:26177:7195 1:N:0:160
AGATTACTGCAACAGTTCCCCCTGGACCTGGAAAAGTTTCTTGCCTGGCTTACAGAAGCTGAAACAACTGCCAATGTCCTACAGGATGCTACCCGTAAGGAAAGGCTCCTAGAAGACTCCAAGGGAGTAAAAGAGCTGATGAAACAATGGCAAGTAAGTCAGGCATTTCCGCTTTAGCACTCTTGTGGATCCAATTGAACAATTCTCAGCATTTGTACTTGTAACTGACAAGCCAGGGACAAAACAAGATC
+
AAABCFFFFFDFGGGFGGGGGGGGHHHHHHGHHHHHGHHHHHHHHHHHHHHHHHHHHHHHHHHHHGHHHHHHHHHHHHHHHHHHHHHHHHHHHHGGGGHHHHHHHHHHGHHHHHHHHHHHHHHGGHGGHHHHHGHHHHHHHHHHHHHHHHHHHGHHHHHHHHHHHHHHHHGGGGGHHHGHHHHHHHHGHHHHHHHHHHGGHHHHHHHHHHHHHGHHHHHHHHHGHHHGHHHHHGGGGGGGGGGGGGGGGGG
@M05620:45:000000000-G6HP7:1:1101:26179:7213 1:N:0:160
AGATTACTGCAACAGTTCCCCCTGGACCTGGAAAAGTTTCTTGCCTGGCTTACAGAAGCTGAAACAACTGCCAATGTCCTACAGGATGCTACCCGTAAGGAAAGGCTCCTAGAAGACTCCAAGGGAGTAAAAGAGCTGATGAAACAATGGCAAGTAAGTCAGGCATTTCCGCTTTAGCACTCTTGTGGATCCAATTGAACAATTCTCAGCATTTGTACTTGTAACTGACAAGCCAGGGACAAAACAAGATC
+
BBBCDFFFFFFFGGGGGGGGGGGGHHHHHHHHHHHHHHHHHHHHHHHHHHHHHHHHHHHHHHHHHHHHHHHHHHHHHHHHHHHHHHHHHHHHHHEGGGHHHHHHHHHHGHHHHHHHHHHHHHHGGHGGHHHHHGHHHHHHHHHHHHHHHHHHHGHHHHHHHHHHHHHHHHGGGGGHGHHHHHHHHHHGHHHHHHHHHHHGHHHHHHHHHHHHHHHHHGHHHHHHHHHGHHHHHGGGGGGGGGGGGGGGGFB
@M05620:45:000000000-G6HP7:1:1101:5816:7251 1:N:0:160
CATCCTGACCCTGAAGTACCTCATTGAGCATGGCATCGTCACCAACTGGGACGACATGGAGAAGATCTGGCACCACACCTTCTACAACGAGCTGCGCGTGGCCCCGGAGGAGCACCCAGTGCTGCTGACCGAGGCCCCCCTGAACCCCAAGGCCAACAGAGAGAAGATGACTCAGGTGAGGCTCGGCCGACGCCCGTGCTCCTCCCGTCCTTTCCCCAGTCATTTTCTGCCCGGCTTGATTTCTGACATTT
+
AABAAFFFFFFFGGGGGGGGGGHHHHHHHHHGHHFHHGHHHGHHHGHGHHHHGGGGGHHEFHFHHHHHHHHHHGHHHEFGHHHGHGHFEGGGGHHGFGGGEGHHGCGGGGGGHHHHGGHGHHHHHHHHGHGGGGGGGCDGGAHHFHFDDGHGHHGEEEFFGFGG9FGGGGGGGEGGFFGGGGGGFFEFD-@FFDFFC..EFFFFBADEFD?BFFBFB.ABFBFFFFFFF/:A.;@FF-.;F99;9BFFFF/
@M05620:45:000000000-G6HP7:1:1101:19264:7255 1:N:0:160
CATCCTGACCCTGAAGTACCCCATTGAGCATGGCATCGTCACCAACTGGGACGACATGGAGAAGATCTGGCACCACACCTTCTACAACGAGCTGCGCGTGGCCCCGGAGGAGCACCCAGTGCTGCTGACCGAGGCCCCCCTGAACCCCAAGGCCAACAGAGAGAAGATGACTCAGGTGAGGCTCGGCCGACGCCCGTGCTCCTCCCGTCCTTTCCCCAGTCATTTTCTGCCCGGCTTGATTTCTGACATTA
+
CCCCCFFFFFFFGGGGGGGGGGGHHHHHHHHHHHHHHGHHHGHHHGHHHHHHGGGGGHHHHHHHHHHHHHHHHGHHHGGHHHHHHHHHGGGGGHHGGGGGGGHHGGGGGGGGHHHHGGHHHHHHHHHHHHGGGGGGGGGGGGHHHHGGDGHGHHGGGGGGGGGGGGGGGGGGGGGGGGGGGGGGFFFFFFFFFFFF@DFFFFFFFFFEFFFFFFFFFFFFFFFFFFFFFFFFFFCFFFAFFFFFBBF0FF0
@M05620:45:000000000-G6HP7:1:1101:5359:7262 1:N:0:160
CATCCTGACCCTGAAGTACCCCATTGAGCATGGCATCGTCACCAACTGGGACGACATGGAGAAGATCTGGCACCACACCTTCTACAACGAGCTGCGCGTGGCCCCGGAGGAGCACCCAGTGCTGCTGACCGAGGCCCCCCTGAACCCCAAGGCCAACAGAGAGAAGATGACTCAGGTGAGGCTCGGCCGACGCCCGTGCTCCTCCCGTCCTTTCCCCAGTCATTTTCTGCCCGGCTTGATTTCTGACATTT
+
BCCCCFFFFFFFGGGGGGGGGGGHHHHHHHHHHHHHHGHHHGHHHGHGHHHHGGGGGHHHHHHHHHHHHHHHHGHHHGGHHHHHHHHHGGGGGHHGGGGGGGHHGGGGGGGGHHHHGGHFGHHHHHGHHHGGGGGGGGGGGGHHHHGGGGHGHHGGGGGGGGGFGGGGGGGGGGGGGGGGGGGGFFFFABBFCFFFBFFFFFFFFFDAFDFFFFFFFFFFFFFFFFFBFBFEFFFFFFFFFFFFFBFFFF0
@M05620:45:000000000-G6HP7:1:1101:5799:7270 1:N:0:160
CATCCTGACCCTGAAGTACCCCATTGAGCATGGCATCGTCACCAACTGGGACGACATGGAGAAGATCTGGCACCACACCTTCTACAACGAGCTGCGCGTGGCCCCGGAGGAGCACCCAGTGCTGCTGACCGAGGCCCCCCTGAACCCCAAGGCCAACAGAGAGAAGATGACTCAGGTGAGGCTCGGCCGACGCCCGTGCTCCTCCCGTCCTTTCCCCAGTCATTTTCTGCCCGGCTTGATTTCTGACATTT
+
>A1A1DDFF1>CGBGFEFA31AAAFEGDG1AABGHHCFHCHAFFEEEEHHHFEGGCEFF10F0AGEGDAFGEGCGHGECEF@@GHFD@E??>EHGEEEGGEGGEE<<BC@<<<FHH//<111<??1GGGBC-@C-.<-<CCEBCCCACG.CEHHAACGF/FFG./CFFGGBB0CFG9BG??EGG=--9@--;@?-@9ABEFF/-/--;B-A9BB//9B-9/:;FBFF///BA-99@@--9BBBF/BBFFF/
@M05620:45:000000000-G6HP7:1:1101:19274:7270 1:N:0:160
CATCCTGACCCTGAAGTACCCCATTGAGCATGGCATCGTCACCAACTGGGACGACATGGAGAAGATCTGGCACCACACCTTCTACAACGAGCTGCGCGTGGCCCCGGAGGAGCACCCAGTGCTGCTGACCGAGGCCCCCCTGAACCCCAAGGCCAACAGAGAGAAGATGACTCAGGTGAGGCTCGGCCGACGCCCGTGCTCCTCCCGTCCTTTCCCCAGTCATTTTCTGCCCGGCTTGATTTCTGACATTA
+
A??AAFFFF4CFGGFFGFGGCGEHFFCFGBGHFHFGHGFEDEGGHGHHHHGHCGGGGFHHGH1FAGHHFDGFHFHHHGGHHHHHHHHHGGGGGHHGGGGGECHHGEG?CCGGHHHHGGHFHHHHHHHHHHGGGGGGGGGGGGHHHHGGGGHGHHGGGGGGGGGGFGGGGGGGGGGGGGGGGGGGBBFDBBBBBBB?;ADA/BFFFFDAFFAFFFFFFBDFFFFFFFFFFBFF?BBBBBAFFFFFFBFFBF/
@M05620:45:000000000-G6HP7:1:1101:19257:7272 1:N:0:160
CATCCTGACCCTGAAGTACCCCATTGAGCATGGCATCGTCACCAACTGGGACGACATGGAGAAGATCTGGCACCACACCTTCTACAACGAGCTGCGCGTGGCCCCGGAGGAGCACCCAGTGCTGCTGACCGAGGCCCCCCTGAACCCCAAGGCCAACAGAGAGAAGATGACTCAGGTGAGGCTCGGCCGACGCCCGTGCTCCTCCCGTCCTTTCCCCAGTCATTTTCTGCCCGGCTTGATTTCTGACATTA
+
BCCCBFFFFFFFGGGGGGGGGGGHHHHHHHHHHHHHHGHHHGHHHGHHHHHHGGGGGHHHHHHHHHHHHHHHHGGHHGGHHHHHHHHHGGGGGHHGGGGGGGHHGGGGGGGGHHHHGGHHHHHHHHHHHHGGGGGGGGGGGGHHHHGGGGHGHHGGGGGGGGGGGGGGGGGGGGGGGGGGGGGGFFFFFFFFFFFFBDDFFFFFFFFFFFFFFFFFFFFFFFFFFFFFFFFFFFFFFFFFFFFBFBFFFF/
@M05620:45:000000000-G6HP7:1:1101:5818:7274 1:N:0:160
CATCCTGACCCTGAAGTACCCCATTGAGCATGGCATCGTCACCAACTGGGACGACATGGAGAAGATCTGGCACCACACCTTCTACAACGAGCTGCGCGTGGCCCCGGAGGAGCACCCAGTGCTGCTGACCGAGGCCCCCCTGAACCCCAAGGCCAACAGAGAGAAGATGACTCAGGTGAGGCTCGGCCGACGCCCGTGCTCCTCCCGTCCTTTCCCCAGTCATTTTCTGCCCGGCTTGATTTCTGACATTA
+
BBCCBFFFFFFFGGGGGGGG4GFHHHHGHHHHGHHHHGHHHGHHHGHHHHHHGGGGGHHHHHHHHHHHHHHHHGHHHGGHHHHHHHHHGGGGGHHGGGGGGGHHGGGGGGGGHHHHGGHHHHHHHHHHHHGGGGGGGGGGGGHHHHGGGGHGHHGGGGGGGGGGFGGGGGGGGGGGGGGGGEGGFFFFFFFFFFFFFDFFFFFFFFFFFFFFFFFFFFFFFFFFFFFFFFFFDACFFCAFFFFFFFFFFF/
@M05620:45:000000000-G6HP7:1:1101:5347:7276 1:N:0:160
CATCCTGACCCTGAAGTACCCCATTGAGCATGGCATCGTCACCAACTGGGACGACATGGAGAAGATCTGGCACCACACCTTCTACAACGAGCTGCGCGTGGCCCCGGAGGAGCACCCAGTGCTGCTGACCGAGGCCCCCCTGAACCCCAAGGCCAACAGAGAGAAGATGACTCAGGTGAGGCTCGGCCGACGCCCGTGCTCCTCCCGTCCTTTCCCCAGTCATTTTCTGCCCGGCTTGATTTCTGACATTA
+
AABAAFFFF4CFGGGGGGGGGGGHHHHGHFHHHGHGHGGHHGHHEEGHHHGHGGGGGFHGHG1FFGGHHHHHHGHFHGGHHGHHGHGHGGFEFHGGGGGGGGHHGGGGGGGGHGHHEGHGHGHHHHHEHHFCGGGFEDGGGGBHHEGD.CGEHHGEGGGFGCEFFFFF9CFB;FFGCBCFFGGGFF?DFFFF;@BFBDAEFFFFFFF;DFFFF99/BBDBFFFFFFBBFBFA.BAFFF?FFFBBFBF/;F/
@M05620:45:000000000-G6HP7:1:1101:5367:7280 1:N:0:160
CATCCTGACCCTGAAGTACCCCATTGAGCATGGCATCGTCACCAACTGGGACGACATGGAGAAGATCTGGCACCACACCTTCTACAACGAGCTGCGCGTGGCCCCGGAGGAGCACCCAGTGCTGCTGACCGAGGCCCCCCTGAACCCCAAGGCCAACAGAGAGAAGATGACTCAGGTGAGGCTCGGCCGACGCCCGTGCTCCTCCCGTCCTTTCCCCAGTCATTTTCTGCCCGGCTTGATTTCTGACATTA
+
CBCCDFFFFFFFGGGGGGGGGGGHHHHHHHHHHHHHHGHHHGHHHGHHHHHHGGGGGHHHHHHHHHHHHHHHHGHHHGGHHHHHHHHHGGGGGHHGGGGGGGHHGGGGGGGGHHHHGGHHHHHHHHHHHHGGGGGGGGGGGGHHHHGGGGHGHHGGGGGGGGGGGGGGGGGGGGGGGGGGGGGGFFFFFCFFFFFABDFFFFFFFFFEFFFFFFFFFFFFFFFFFFFFFFFFD;ACFA;FFFFFF0FFFF0
@M05620:45:000000000-G6HP7:1:1101:16171:7284 1:N:0:160
CATCCTGACCCTGAAGTACCGGCTTGATTTCTGACATTAGATCGGAAGAGCACACGTCTGAACTCCAGTCACGTCGACGCATCTCGTATGCCGTCTTCTGCTTGAAAAAAAAAAAAAAACCAACAAAAATAGAAACGATGATTGTGAGTCAAGAATGCTAGCAAGTTCCAGACCACATACACAAGTCCGCCACCATACACGCACCGCTCATACACGGCCGCCCTGTATGAGCCGCCTTCCGTGCACACCAC
+
CCCCCFFFFFFFGGGGGGGGGGGGGGEHHHHHHHHFHHHHHHHHGGGGHHHHHHHGHHHGHHHHHHHHHHHHGHHGFGGGGGGHHHGGHHHHGGGHGHHFHHHHHHHFHGGD<>></<-<..........00000/.::.0000:000000000/0;0000:00/0;00000../..000009..090.-.-..;/////.--------.////:.------;-.////////---.99/./...//....
@M05620:45:000000000-G6HP7:1:1101:26662:7286 1:N:0:160
CATCCTGACCCTGAAGTACCCCATTGAGCATGGCATCGTCACCAACTGGGACGACATGGAGAAGATCTGGCACCACACCTTCTACAACGAGCTGCGCGTGGCCCCGGAGGAGCACCCAGTGCTGCTGACCGAGGCCCCCCTGAACCCCAAGGCCAACAGAGAGAAGATGACTCAGGTGAGGCTCGGCCGACGCCCGTGCTCCTCCCGTCCTTTCCCCAGTCATTTTCTGCCCGGCTTGATTTCTGACATTA
+
CCCCCFFFFFFFGGGGGGGGGGGHHHHHHHHHHHHHHGHHHGHHHGHHHHHHGGGGGHHHHGHHHHHHHHHHHGHHHGGHHHHHHHHHGGGGGHHGGGGGGGHHGGGGGGGGHHHHGGHHHHHHHHHHHHGGGGGGGGGGGGHHHHGGGGHGHHGGGGGGGGGGGGGGGGGGGGGGGGGGGGFGFFFFFFFFFFFFFFFEBFFFFEFFFFFFFFFFFFFFFFFFFFFFFFFFFAFFFAAFFFFFFFBBFF0
@M05620:45:000000000-G6HP7:1:1101:26683:7288 1:N:0:160
CATCCTGACCCTGAAGTACCCCCTTGCGCATGGCCTCGTCACCAACTGGGACGACCTGGCGACGATCTGGCACCACACCTTCTACCACGAGCTGCGCGTGGCCCCGGAGGAGCACCCAGTGCTGCTGCCCGAGGCCCCCCTGACCCCCAAGGCCAACAGAGCGACGATGACTCCGGTGCGGCTCGGCCGACGCCCGTGCTCCTCCCGTCCTTTCCCCCGTCCTTTTCTGCCCGGCTTGCTTTCTGCCATTC
+
>1>AAFDFFFFFFEADGCGGGG0EHB1EE0EEGF0FGGHGHGH1/BG0FG0FA/EAE0C0>//>EFHGFHHFHGHGCEEHHHH2F1BGGGGGGHFEGCCGGGHHGGCCCG/AFGHHG.CGGGG1<G00<G.<-@@EGGGGGABFFFGG-.9AEE.9C?9/:F@>-@-AE/;FF99@@@-@-;@B@@FF@--;>@@@;BB?FBFBBEFAB--;BFFFBF?BBBFFFFFBF/BE--9@---:BBBB:/B/;F/
@M05620:45:000000000-G6HP7:1:1101:16177:7302 1:N:0:160
CATCCTGACCCTGAAGTACCGGCTTGATTTCTGACATTAGATCGGAAGAGCACACGTCTGAACTCCAGTCACGTCGACGCATCTCGTATGCCGTCTTCTGCTTGAAAAAAAAAAACCCCCCTCTTCCGAATTTCTTTTTCCTCTTTTCTCCCTCCCTCCTTCACCTCTTCTTTTTTCTCCCCTCTTTTCTTCCCTTCCCCCCCTATTCCTTCCCTCTCTCTTTTCTCACTCTCCCTACCTTGCCTCCCTCT
+
BBBBBFFFFFFFGGGGGGGGGGGGGFCHGHHHHHHHHHGHHHGHGGGGHHHHHHHGHHHGHHGHHHHGHHHHCGHGGGGGGGGHHHGEFHHHGGGCFGHFHHHHGHHHGGGFBB///??/-><0<11<....=DF00D0C0=00000;00://:AC//:/0;0090.;0909000-/000/./.;90000000./;./...-9-.//9///;FB/..//;/;////;/99B//B/B:99;////99.99.9
@M05620:45:000000000-G6HP7:1:1101:26662:7304 1:N:0:160
CATCCTGACCCTGAAGTACCCCATTGAGCATGGCATCGTCACCAACTGGGACGACATGGAGAAGATCTGGCACCACACCTTCTACAACGAGCTGCGCGTGGCCCCGGAGGAGCACCCAGTGCTGCTGACCGAGGCCCCCCTGAACCCCAAGGCCAACAGAGAGAAGATGACTCAGGTGAGGCTCGGCCGACGCCCGTGCTCCTCCCGTCCTTTCCCCAGTCATTTTCTGCCCGGCTTGATTTCTGACATTA
+
ABBBBFFFFFFFGGGGGGGGGGFHHDGFGHGGGHHHHGHHHGHHHGHHFHHHEEGGGHB3GHHGHHHFHGHHHGHHHGGHHHHHHHHHEGGEGHHGGGGGGFHHGGCGGGGGHGHHGGHHFGHHHHHDGGFFCGFGGGGGGEHHHHGG?CCEHHEGGEFGGGGGGGBFFGGGFGFGFGB?FCEG=;EF;BFFFFF>BDDABFFFFFFFFFFFFFFFFFABFEFFFFFF/FFFFABDD;AF9FFF//BBFF9
@M05620:45:000000000-G6HP7:1:1101:6168:7307 1:N:0:160
AGATTACTGCAACAGTTCCCCCTGGACCTGGAAAAGTTTCTTGCCTGGCTTACAGAAGCTGAAACAACTGCCAATGTCCTACAGGATGCTACCCGTAAGGAAAGGCTCCTAGAAGACTCCAAGGGAGTAAAAGAGCTGATGAAACAATGGCAAGTAAGTCAGGCATTTCCGCTTTAGCACTCTTGTGGATCCAATTGAACAATTCTCAGCATTTGTACTTGTAACTGACAAGCCAGGGACAAAACAAAGAT
+
BCCCCFFFFFFFGGGGGGGGGGGGHHHHHHHHHHHHHHHHHHHHHHHHHHHHHHHHHHHHHHHHHHHHHHHHHHHHHHHHHHHHHHHHHHHHHHGGGGHHHHHHHHHHGHHHHHHHHHHHHHHGGEGGHGHHHFHHHHGHH3GHHHHHFHHHHGHHHHHHHHHHHHHHHHGGGGGHBHGHHHHHHHHGHHHHHFHHHDGFGHHHHHHHHHHHHHHHHHHHHGHGHHHFFHHHHGGGGGGGEFFFGGGGGGG
@M05620:45:000000000-G6HP7:1:1101:6188:7307 1:N:0:160
AGATTACTGCAACAGTTCCCCCTGGACCTGGAAAAGTTTCTTGCCTGGCTTACAGAAGCTGAAACAACTGCCAATGTCCTACAGGATGCTACCCGTAAGGAAAGGCTCCTAGAAGACTCCAAGGGAGTAAAAGAGCTGATGAAACAATGGCAAGTAAGTCAGGCATTTCCGCTTTAGCACTCTTGTGGATCCAATTGAACAATTCTCAGCATTTGTACTTGTAACTGACAAGCCAGGGACAAAACAAAGAT
+
ABB3AFFFFFFFGGGGGGGGGGGGHHHHHGHHGHHHHHHHHHHHHHHHHHHHHHHHHHHHHHHHHHHHHHHHHGHHHHHHHHHHHHHHHHHHHHGGCGHHHHFHHHHHGHHHHHHHHHHHHHHGGFGGHHHHHGHHHHFHH2GHHHHHHHHHHGHHHHHHGHHHHHHHHHGGGGGHFHHHHHHHHGHGHHHHHFHHHHHHBHHHHHHHFHFHHHHHHHHHGFHHHHHEHHBGHFGFGGGGEFBGGGGGGGG
@M05620:45:000000000-G6HP7:1:1101:19608:7322 1:N:0:160
CATCCTGACCCTGAAGTACCCCATTGAGCATGGCATCGTCACCAACTGGGACGACATGGAGAAGATCTGGCACCACACCTTCTACAACGAGCTGCGCGTGGCCCCGGAGGAGCACCCAGTGCTGCTGACCGAGGCCCCCCTGAACCCCAAGGCCAACAGAGAGAAGATGACTCAGGTGAGGCTCGGCCGACGCCCGTGCTCCTCCCGTCCTTTCCCCAGTCATTTTCTGCCCGGCTTGATTTCTTACATTT
+
CCCCCFFFFFFFGGGGGGGGGGGHHHFHHHHHHHHHHGHHHGHHGGHHHHHHGGGGGHHHHHHHHHHHHHHHHGHHHGGHHHHHHHHHGGGGGHHGGGGGGGHHGGGGGGGGHHHHGGHHHHHHHHHHHHGGGGGGGGGGF::GHHGG.::EHH.EGAFBF/AEBB/BCBFFFBFGGGFFGGGFFFEFF:BF=DFB-9AABF/FFFDADFDFFFFFF.ABB/BFFFFF:BFF.@CFF-.;BFBF/9;/;B/
@M05620:45:000000000-G6HP7:1:1101:6494:7331 1:N:0:160
CATCCTGACCCTGAAGTACCCCATTGAGCATGGCATCGTCACCAACTGGGACGACATGGAGAAGATCTGGCACCACACCTTCTACAACGAGCTGCGCGTGGCCCCGGAGGAGCACCCAGTGCTGCTGACCGAGGCCCCCCTGAACCCCAAGGCCAACAGAGAGAAGATGACTCAGGTGAGGCTCGGCCGACGCCCGTGCTCCTCCCGTCCTTTCCCCAGTCATTTTCTGCCCGGCTTGATTTCTGACATTT
+
ABCCCFFFFFFFGGGGGGGGGGGHHHHHHHHHHGHHHGHHHGHHHGHHHHHHGGGCGHHGHHHHHHHHHHHHHGGHHGGHHHHHHHHHGGGGGHHGGGGGEEHHGGGGGGGGGGHHGGHHHHGHHHHHHHGGGGGGGGGGGGHHHHGGGGHGHHGFGEGGGGGGGGGGGGGGGGGGGGGGGGGGFFFFFFFFFFFFFFFFFFFFFFFEFFFBFFFFFEDFFFFFFFFFFBFFFFFFFFE/FFFFFBFFFF/
@M05620:45:000000000-G6HP7:1:1101:19595:7334 1:N:0:160
CATCCTGACCCTGAAGTACCCCATTGAGCATGGCATCGTCACCAACTGGGACGACATGGAGAAGATCTGGCACCACACCTTCTACAACGAGCTGCGCGTGGCCCCGGAGGAGCACCCAGTGCTGCTGACCGAGGCCCCCCTGAACCCCAAGGCCAACAGAGAGAAGATGACTCAGGTGAGGCTCGGCCGACGCCCGTGCTCCTCCCGTCCTTTCCCCAGTCATTTTCTGCCCGGCTTGATTTCTGACATTA
+
AABBCFFFFFFFGGGGGGGGGGEHHHHHHHHHHHHHHGHHHGHHHGHHHHHHGGGGGHHHHHHHGHHHHHHHHGHHHGGHHHHHHHHHGGGGGHHGGGGGGGHHGGGGGGGGHHHHGGHHHHHHHHHHHHGGGGGGGGGGGGHHHHGGGGHGHHGGGGGGGGGGGGGGGGGGGGGGGGGGGGGGFFFFFFFFFFFFFFFFFFFFFFFFFFFFFFFFFFFFFFFFFFFFFFFFFFFFFFFFFFFFFFFFFF/
@M05620:45:000000000-G6HP7:1:1101:6472:7335 1:N:0:160
CATCCTGACCCTGAAGTACCCCATTGAGCATGGCATCGTCACCAACTGGGACGACATGGAGAAGATCTGGCACCACACCTTCTACAACGAGCTGCGCGTGGCCCCGGAGGAGCACCCAGTGCTGCTGACCGAGGCCCCCCTGAACCCCAAGGCCAACAGAGAGAAGATGACTCAGGTGAGGCTCGGCCGACGCCCGTGCTCCTCCCGTCCTTTCCCCAGTCATTTTCTGCCCGGCTTGATTTCTGGCATTA
+
A?AAAFFBFFFFGGGGGGGGGCEGHHHGGHHHHHHHFGHHHGHGHGHHFECGFGGGGHHFHHHHBGHHHFHHFFHHHGGHHHHHHHHHGEGCGHH?EEEEEEHHGGGDDFDEGEHHFGGGHFHHFHHFCGFFCDCFD@CFGGHGFFDD.ACEHHAEEEGFGBD?CF/CGGGGFFFGGGB.FGGFFFEDFACF;A9>@DAE/B999EFFFFFFFBF/BFFFFFFFFFFFF/BEFAC=DF.9FFBFF//.;9/
@M05620:45:000000000-G6HP7:1:1101:10301:7341 1:N:0:160
ATCTCTATCTCCTAAAAACCTGTTTAGATTTGGAGATAGACCTTCAGGTTTTTCATCATTTTCTGCATGAATTATACATTGACCACGTTCCAGCGTGGTCAGTTTGCAGCATTCTGTTATTTTGTTTGACAGAGTGTCTTGTTGAGAACATATGTAGGACATGATTTTTTCCTGCAACAGGGAAAATAAAGTATAAGTTTTAAAGATTTATTCTTTAATAAAGGATCTCAAAGCCAGCTTTAGAAAAAGGA
+
BCCCCFFFFFFFGGGGGGGGGGHHHHHHHHHHHHHHHHHHHHHHHHHHHHHGGHHHHHHHHIHHHHHHHHHHHHHHHHHHHHHHHHGHHHHHHHGGGGHHHHHHHHHHHHHHHHHHHHHHHHHHHHHHHHHHHHHHHHHHHHHHHHHHHHHHHHHHHHHHHHHHHHHHHGHHHHHHHHHHHGGHHHGHGHHHHHHHHHHHHHHHHHHHHHHHHHHHHHHHHHHHHHHHHHHHHHHHHGHHHHGHHHHHFGH
@M05620:45:000000000-G6HP7:1:1101:19613:7342 1:N:0:160
CATCCTGACCCTGAAGTACCCCATTGAGCATGGCATCGTCACCAACTGGGACGACATGGAGAAGATCTGGCACCACACCTTCTACAACGAGCTGCGCGTGGCCCCGGAGGAGCACCCAGTGCTGCTGACCGAGGCCCCCCTGAACCCCAAGGCCAACAGAGAGAAGATGACTCAGGTGAGGCTCGGCCGACGCCCGTGCTCCTCCCGTCCTTTCCCCAGTCATTTTCTGCCCGGCTTGATTTCTGACATTA
+
CCCCCFFFFFFFGGGGGGGGGGGHHHHHHHHHHHHHHGHHHGHHHGHHHHHHGGGGGHHHHHHHGHHHHHHHHGHHHGGHHHHHHHHHGGGGGHHGGGGGGGHHGGGGGGGGHHHHGGHGHHHHHHHHHHGGGGGGGGGGGGHHHHGGGGHGHHGGGGGGGGGGGGGGGGGGGGGGGGGGGGGGFFFFFFFFFFFFDFFFFFFFFFFFFFFFFFFFFFFFFFFFFFFFFFFFFFFFFFFFFFFFFEFBBF0
@M05620:45:000000000-G6HP7:1:1101:6491:7349 1:N:0:160
CATCCTGACCCTGAAGTACCCCATTGAGCATGGCATCGTCACCAACTGGGACGACATGGAGAAGATCTGGCACCACACCTTCTACAACGAGCTGCGCGTGGCCCCGGAGGAGCACCCAGTGCTGCTGACCGAGGCCCCCCTGAACCCCAAGGCCAACAGAGAGAAGATGACTCAGGTGAGGCTCGGCCGACGCCCGTGCTCCTCCCGTCCTTTCCCCAGTCATTTTCTGCCCGGCTTGATTTCTGACATTT
+
CCDCDFFFFFFFGGGGGGGGGGGHHHHHHHHHHHHHHGHHHGHHHGHHHHHHGGGGGHHHHHHHHHHHHHHHHGHHHGGHHHHHHHHHGGGGGHHGGGGGGGHHGGGGGGGGHHHHGGHHHHHHHHHHHHGGGGGGGGGGGGHHHHGGGGHGHHGGGGGGGGGGGGGGGGGGGGGGHGGGGGGGFFFFFFFFFFFFFDFFFFFFFFFFFFFFFFFFFFFFFBFFFFFFFFFEFAFFFFFFFFFFB0FFFF0
@M05620:45:000000000-G6HP7:1:1101:12320:7364 1:N:0:160
CATCCTGACCCCTGAAGTACCCCATTGAGCATGGCATCGTCACCAACTGGGACGACATGGAGAAGATCTGGCACCACACCTTCTACAACGAGCTGCGCGTGGCCCCGGAGGAGCACCCAGTGCTGCTGACCGAGGCCCCCCTGAACCCCAAGGCCAACAGAGAGAAGATGACTCAGGTGAGGCTCGGCCGACGCCCGTGCTCCTCCCGTCCTTTCCCCAGTCATTTTCTGCCCGGCTTGATTTCTGACATT
+
CBCCCFFFFFFCGGGGGGGGGGHGHHHHHHGHHHHHHHGHHHGHHHGHHHHABEEFGFHHHHHHHHHHHHHHGHGHHHGGHHHHHHHHHGFFGGHHGGGEFGGHHGGGGGGGGHHHHGGHHHHHFGGGHHHGGGGGGGGGGGGHHHHGGEGHGGGGGGGGGGGGGGGGFFGGGGGGG9FGGGEFFFFFFFFFFC>BA;ADEFFFFFFD;AD?FFFFFFBD0;FFFFFFFBBFFADCCFFFFFFFFB9BFFF
@M05620:45:000000000-G6HP7:1:1101:9108:7372 1:N:0:160
ATCTTATCTCCTAAAAACCTGTTTAGATTTGGAGATAGACCTTCAGGTTTTTCATCATTTTCTGCATGAATTATACATTGACCACGTTCCAGCGTGGTCAGTTTGCAGCATTCTGTTATTTTGTTTGACAGAGTGTCTTGTTGAGAACATATGTAGGACATGATTTTTTCCTGCAACAGGGAAAATAAAGTATAAGTTTTAAAGATTTATTCTTTAATAAAGGATCTCAAAGCCAGCTTTAGAAAAAGGAA
+
CCCCCFFFFFFFGGGGGGGGGGHH5GHHHHHHGGHHHHHHHHHHHHHHHHGGHHHHHFHHHHHHHHHHHHHHHHHHHHHHHHHHHGHHHHFHHGGGGHHHHHHHHHHHHHHHHHFHHHHHHHHHHHHHHHHHHHHHHHHHHHHHHHGHHHHHHHHHHHHHHHGHHHHHGHHHHHHHHHHHGGHHHHHHHHGHHFGHGHHHGHHHHHHHHHHHHHHHFDGGFGDHHHHHGFGHHHHHGHHHGGCHHHHGFHG
@M05620:45:000000000-G6HP7:1:1101:26388:7388 1:N:0:160
TACCTGTACTGGGGAAGAGTGTAGCAATCGCCATTCCTACCCTAAAGATCGGAAGAGCACACGTCTGAACTCCAGTCACGTCGACGCATCTCGTATGCCGTCTTCTGCTTGAAAAAAAAAAAAAAATACCCAAACCTACTAACCCCTTTTCCATACCATACTTCCTATCACCTTTACCCTCCTTTTTCTCCCCATTGCCCCATCCTCCCCCTTATCCCTTTAACTTCCCACCCCATTCCCCCACCCCCTCC
+
BABBBFFFFFFFGGGGGGFBFBFHHHHGHGGGGGHHHHGHFGHHHHHHHHHGGGGHHHHHHHGGHHFFGHHHHHHHHFGGHHGEGGGEE?FHHFGHHHHGGGHGGHHGFHHHHHHHGGC@F><---0<00/0....///<0</:.;.:00;00:0/:000/009000090090B00;9:0.:;;090/00;/./9///9/99././//...;;/9///////;//9//99A.;@.99///.9-A.A@--9.
@M05620:45:000000000-G6HP7:1:1101:6022:7391 1:N:0:160
TACCTGTACTGGGGAAGCATTTGAATATCCCCCCATGGTGATGGGGACGGAGAACTGCTCCATAAACACAGGCAACGTGCCTAACTTTCCCGGGAAGATGAAGTCAAAGAGCGGTGAGCCAGACAGAATGATCCGATGAGGGGTGCGAAACTATTTGAGGAAAGGAAGCACCTTTTTATTAAATTTACCTTTTAGCAATCGCCATTCCTACCCTAAAGATCGGAAGAGCACACGTCTGAACTCCAGTCACG
+
CCCCCFFFFFFFGGFFGGGGGGHHHHHGGHHGGGGHHHGHHHHHHGGGGGGGGHGHHHHHHHGHHHHHHHHHGHGHGHHHHHHHHHHHHHHGGGGGGHHHHHHFGHHHHHHHGGCDGHHHHHHGHHGHHHHHHHHEGGGHHGGEGGG.AFGHHHHHHGGHGHHHHHHHHHHHHHHHHCHHGGGGGGGGGGGGGFGGGBFGGGGGGGGGGGGGGGGFFFFFFFDFEFFFFFFFFFFFFEFFFFFFFFFFFF.
@M05620:45:000000000-G6HP7:1:1101:14982:7414 1:N:0:160
TACCTGTACTGGGGAAGCATTTGAATATCCCCCCATGGTGATGGGGACGGAGAACTGCTCCATAAACACAGGCAACGTGCCTAACTTTCCCGGGAAGATGAAGTCAAAGAGCGGTGAGCCAGACAGAATGATCCGATGAGGGGTGCGAAACTATTTGAGGAAAGGAAGCACCTTTTTATTAAATTTACCTTTTAGCAATCGCCATTCCTACCCTAAAGATCGGAAGAGCACACGTCTGAACTCCAGTCACG
+
CCCCCFFFFFFFGGGGGGGGGGHHHHHHHHHGGGGHHHGHHHHHHGGGGGGGGHHHHHHHHHHHHHHHHHHHGHHHGHHHHHHHHHHHHHHGGGFGGGHHHHHHHHHHHHHGGGGGGHHHHHHGHHHHHHHHHHHFGGHHHGGEGGGCDGGHHHHHHHGHHHHHHHHHHHHHHHHHC;GHFGGGGGGGGGGGGFFFGFGGGGGGGGGGGGGGGGGFFFFFFFAFFFFFFFFFFFFFFFFFFFFFFFFFFF9
@M05620:45:000000000-G6HP7:1:1101:7138:7419 1:N:0:160
CATCCTGACCCTGAAGTACCCCATTGAGCATGGCATCGTCACCAACTGGGACGACATGGAGAAGATCTGGCACCACACCTTCTACAACGAGCTGCGCGTGGCCCCGGAGGAGCACCCAGTGCTGCTGACCGAGGCCCCCCTGAACCCCAAGGCCAACAGAGAGAAGATGACTCAGGTGAGGCTCGGCCGACGCCCGTGCTCCTCCCGTCCTTTCCCCAGTCATTTTCTGCCCGGCTTGATTTCTGACCTTT
+
3AAABFFFFFFFGGFGGFGGGGGHHHGHHHHHHHHHHGHHGGHHGGHHHHHHGGGGGHHHHHHHEHHHHHHHHGHHHGGHHHHHHHHHGGGGGHHGGGEGGEHHGGGGGGCGHHHHGGHHHHHHHHHGHHGCCGGGGGGGGGFHHHGGGGGAHHGGGGGGGGGGGGBFFGGGGGGGGGFFGEEGBBFFBBBBBBBBBDAEFFFFFFDEFFFFFFBFFB?9:BFFFFFFFBBE???BBB.BFFFBB/BBBF/
@M05620:45:000000000-G6HP7:1:1101:14998:7428 1:N:0:160
TACCTGTACTGGGGAAGCATTTGAATATCCCCCCATGGTGATGGGGACGGAGAACTGCTCCATAAACACAGGCAACGTGCCTAACTTTCCCGGGAAGATGAAGTCAAAGAGCGGTGAGCCAGACAGAATGATCCGATGAGGGGTGCGAAACTATTTGAGGAAAGGAAGCACCTTTTTATTAAATTTACCTTTTAGCAATCGCCATTCCTACCCTAAAGATCGGAAGAGCACACGTCTGAACTCCAGTCACG
+
CCCBCFFFFFFFGGGGGGGGGGHHHHHHHHHGGGGHHHGHHHHHHGGGGGGGGHHHHHHHHHHHHHHHHHHHGGHHGHHHHHHHHHHHHHHGGGEGGHHHHHHHHHHHHHHGGGCFGHHHHHHGGHHHHHHHHHHGGGHHHGG>@FFCCFFHHHHHHHGHGFHHHHGHHHHHHHHHGCHHGGGGGGFGFGGGGGGGGGGGGGGGGGGGGGGFGGGFFBFFFFDFFFFFFFFFFFFFFFFFFFFFFFBFFF9
@M05620:45:000000000-G6HP7:1:1101:17065:7434 1:N:0:160
CATCCTGACCCTGAAGTACCCCATTGAGCATGGCATCGTCACCAACTGGGACGACATGGAGAAGATCTGGCACCACACCTTCTACAACGAGCTGCGCGTGGCCCCGGAGGAGCACCCAGTGCTGCTGACCGAGGCCCCCCTGAACCCCAAGGCCAACAGAGAGAAGATGACTCAGGTGAGGCTCGGCCGACGCCCGTGCTCCTCCCGTCCTTTCCCCAGTCATTTTCTGCCCGGCTTGATTTCTGACATTA
+
CCDDDFFFFFFFGGGGGGGGGGGHHHHHHHHHHHHHHGHHHGHHHGHHHHHHGGGGGHHHHHHHHHHHHHHHHGHHHGGHHHHHHHHHGGGGGHHGGGGGGGHHGGGGGGGGHHHHGGHHHHHHHHHHHHGGGGGGGGGGGGHHHHGGGGHGHHGGGGGGGGGGGGGGGGGGGGGGHGGGGGGGFFFFFFFFFFFF@DDFFFFFFFFFFFFFHFFFFFFFFFFFFFHFFFFFFFFFFFAFFFFFFFFFFF0
@M05620:45:000000000-G6HP7:1:1101:7817:7434 1:N:0:160
AAACCAAGAAGACATGAGGTCAGCTAGATCGGAAGAGCACACGTCTGAACTCCAGTCACGTCGACGCATCTCGTATGCCGTCTTCTGCTTGAAAAAAAAAAAAAAAGTAACTTCGTTTGCTTAGGTTTCTCACTGAGCTTAAAACTACACGACGGTGGAACTATATGTTACTTACCCCCTTTGCGCTGCATTTTCCTGTTGCCCTCTTCCTGTGTGCATCCCGTCATTGCCTTACTTGTGACGAGCCTCTT
+
CCCCCBCFFFFFGGGGGGGGGGHHHHHHHHHGGGGHHHHHHHGHHHGHHHHHHHHHHHHGHHGGGGGGGGHHHFGHHHHGGGHGFFHHHHHFGHHHGGGGC//////1111?11.00..111111><1110000000<=<000000000/.----....;000000000000;00//.--.000----./0000900090000;0./900:0:00.0090/9:.;..0000000000090009.---//:0
@M05620:45:000000000-G6HP7:1:1101:7151:7437 1:N:0:160
CATCCTGACCCTGAAGTACCCCATTGAGCATGGCATCGTCACCAACTGGGACGACATGGAGAAGATCTGGCACCACACCTTCTACAACGAGCTGCGCGTGGCCCCGGAGGAGCACCCAGTGCTGCTGACCGAGGCCCCCCTGAACCCCAAGGCCAACAGAGAGAAGATGACTCAGGTGAGGCTCGGCCGACGCCCGTGCTCCTCCCGTCCTTTCCCCAGTCATTTTCTGCCCGGCTTGATTTCTGACATTT
+
CCDCCFFFFFFFGGGGGGGGGGGHHHHHHHHHHHHHHGHHHGHHHGHHHHHHGGGGGHHHHHHHHHHHHHHHHGHHHGGHHHHHHHHHGGGGGHHGGGGGGGHHGGGGGGGGHHHHGGHHHHHHHHHHHHGGGGGGGGGGGGHHHHGGGGHGHHGGGGGGGGGGGGGGGGGGGGGGHGGGGGGGFFFFFFFFFFFFFFFFFFFFFFFFFFFFFFFFFFFFFFFFFHHFFFFFFFCFFFAFFFFFFBFFFF0
@M05620:45:000000000-G6HP7:1:1101:7134:7437 1:N:0:160
CATCCTGACCCTGAAGTACCCCATTGAGCATGGCATCGTCACCAACTGGGACGACATGGAGAAGATCTGGCACCACACCTTCTACAACGAGCTGCGCGTGGCCCCGGAGGAGCACCCAGTGCTGCTGACCGAGGCCCCCCTGAACCCCAAGGCCAACAGAGAGAAGATGACTCAGGTGAGGCTCGGCCGACGCCCGTGCTCCTCCCGTCCTTTCCCCAGTCATTTTCTGCCCGGCTTGATTTCTGACATTT
+
BABBBFFFFFFFGGGGGGGGGGDHHHHFHHHHHHHHHGHHHGHHHGHHHHFGGGGGGHHHHHHHHHHHHGHHHGHHHGGHHHHHHHFHGGGGGHHGGGGGGGHHGGGGGGGGHHHHGGHHHHHHHHGFHHGGGGGGGGGGGGFGHHGG?CHGHH?GGGGGGGGGGGFGGFGGGGGGGGGFFGGFFFFFFFFFFFFF@DD.FFFFFFF;AFFFFFFFFFFFFFFFFFF/FFFFFFFFFA:BFF/FF/B/;F/
@M05620:45:000000000-G6HP7:1:1101:22365:7437 1:N:0:160
AGATTACTGCAACAGTTCCCCCTGGACCTGGAAAAGTTTCTTGCCTGGCTTACAGAAGCTGAAACAACTGCCAATGTCCTACAGGATGCTACCCGTAAGGAAAGGCTCCTAGAAGACTCCAAGGGAGTAAAAGAGCTGATGAAACAATGGCAAGTAAGTCAGGCATTTCCGCTTTAGCACTCTTGTGGATCCAATTGAACAATTCTCAGCATTTGTACTTGTAACTGACAAGCCAGGGACAAAACAAAGAT
+
ABABBFFFFFFFGGGFGGGGGGGGHHHHHHHHHHHHHHHHHHHHHHHHHHHHHHHHHHHHHHHHHHHHHHHHHHHHHHHHHHHHGGHHHHFGHHGGGGHHHHGHHHHHGHHHHHHHHHHHHHHGGHGEHHHHHGHHHHFHHHHHHHHHHHHHHGHHHHHHHHHHHHHHHHGGGGGHHHGHHHHHHFHGHHHHGHHHHHFFHHHHHHHHHHHHHHHHHHHHHHHHHHHHGGHHHGGGGGGGGGCAFGGGGGF
@M05620:45:000000000-G6HP7:1:1101:17058:7451 1:N:0:160
CATCCTGACCCTGAAGTACCCCATTGAGCATGGCATCGTCACCAACTGGGACGACATGGAGAAGATCTGGCACCACACCTTCTACAACGAGCTGCGCGTGGCCCCGGAGGAGCACCCAGTGCTGCTGACCGAGGCCCCCCTGAACCCCAAGGCCAACAGAGAGAAGATGACTCAGGTGAGGCTCGGCCGACGCCCGTGCTCCTCCCGTCCTTTCCCCAGTCATTTTCTGCCCGGCTTGATTTCTGACATTA
+
BBBCCFFFFFFFGGGGGGGGGGGHHHHHHHHHHHHHHGHHHGHHHGHHHHHHGGGGGHHHHHHHHHHHHHHHHGHHHGGHHHHHHHHHGGGGGHHGGGGGGGHHGGGGGGGGHHHHGGHHFHHHHHHHHHGGGGGGGGGGGGHHHHGGGGHGHHFGGGGGGGGGGGGGGGGGGGGGGGGGGGGGFFFFFFFFFFFF@DFFFFFFFFFFFFFFFFFFFFFBFFFFBFFFFFFFFFAF;>;FFFFFF0FFFF0
@M05620:45:000000000-G6HP7:1:1101:14623:7466 1:N:0:160
CATCCTGACCCTGAAGTACCCCATTGAGCATGGCATCGTCACCAACTGGGACGACATGGAGAAGATCTGGCACCACACCTTCTACAACGAGCTGCGCGTGGCCCCGGAGGAGCACCCAGTGCTGCTGACCGAGGCCCCCCTGAACCCCAAGGCCAACAGAGAGAAGATGACTCAGGTGAGGCTCGGCCGACGCCCGTGCTCCTCCCGTCCTTTCCCCAGTCATTTTCTGCCCGGCTTGATTTCTGACATTT
+
AACCCFFFFFFFGGGGGGGGGGGHHHHHHHHHHHHHHGHHHGHHHGHHHHHHGGGGGHHHHHHHHHHHHHHHHGHHHGGHHHHHHHHHGGGGGHHGGGGGGGHHGGGGGGGGHHHHGGHHHHHHHHHHHHGGGGGGGGGGGGHHHHGGGGGGHHGGGGGGGGGGFGGGGGGGGGGGGGGGGGFGFFFFFFFFFFFFFFFFFFFFFFDEFFFFFFFFFFFFFBFFFFFFFFFFFFF=>C.BFFFFFBFFBF/
@M05620:45:000000000-G6HP7:1:1101:5114:7481 1:N:0:160
TACCTGTACTGGGGAAGCATTTGAATATCCCCCCATGGTGATGGGGACGGAGAACTGCTCCATAAACACAGGCAACGTGCCTAACTTTCCCGGGAAGATGAAGTCAAAGAGCGGAGGTTATTTTGCATCGGTGAGCCAGACAGAATGATCCGATGAGGGGTGCGAAACTATTTGAGGAAAGGAAGCACCTTTTTATTAAATTTACCTTTTAGCAATCGCCATTCCTACCCTAAAGATCGGAAGAGCACACG
+
A1AAAFFDFF@11AFEEGGDGGEFFGHFFFCFEEEHBEBGFBA1AEEE////A0BGEGHFCABFGDFFFHFACGCFEF/?FEG@GFGHFHHEG??EGGHFHF1GGHFHHFCCE/@C?EG1FHHHBF2@GBCAC/01<F00<<<<GGFFFF1<.<<DHH?@<:AC.--:CCCCGH0./0FBFFFGA9/:9CBF9FGGB009CBFG09FGGF//B//B9--:BEFBFFB/FABF-////B---;AF:BFFFF-
@M05620:45:000000000-G6HP7:1:1101:23003:7485 1:N:0:160
CATCCTGACCCTGAAGTACCCGGCTTGATTTCTGACATTAGATCGGAAGAGCACACGTCTGAACTCCAGTCACGTCGACGCATCTCGTATGCCGTCTTCTGCTTGAAAAAAAAAAAAAATAATTGATCATTGTTATCTTTTTCATTCTCTAACCAATTAAAGCAACAGAGTTATACTATTTAACAGTCATGTCTTTCTGTTCATTATACTACATCTCATAGCATTACTTATAGTGCTGTGCCAACCTTGTT
+
CCCCCFFFFFFFGGGGGGGGGGGGGGGHHHHHHHHHGHHHHHHHHGGGGHHHHHHHGHHHGHHHHHHHHHHHHGHHGGGGGGGGHHHGGHHHHGGGHGHHHHHHHFGHFHGD?><///-01<11111111110=00000000/0=0000000<.0.000;0000/..///;00000000000000000000=0000000000000000;900000000000000000000000000:00/0000../00:0
@M05620:45:000000000-G6HP7:1:1101:14634:7485 1:N:0:160
CATCCTGACCCTGAAGTACCCCATTGAGCATGGCATCGTCACCAACTGGGACGACATGGAGAAGATCTGGCACCACACCTTCTACAACGAGCTGCGCGTGGCCCCGGAGGAGCACCCAGTGCTGCTGACCGAGGCCCCCCTGAACCCCAAGGCCAACAGAGAGAAGATGACTCAGGTGAGGCTCGGCCGACGCCCGTGCTCCTCCCGTCCTTTCCCCAGTCATTTTCTGCCCGGCTTGATTTCTGACATTA
+
BBBBBFFFFFFFGGCFGGGGGGFHHFBHHHHHGH4GGEHHHGHBFGH3BGFFE?EAEHHHHHHHHHHHHHHBGGFH?FGHHHHDGGHHGGGGGGHGGGGGGGHHGGGCGGCFGAHHGGHGHHHHHHHFGHGFCCGGGGGGGGHHHHGGGGHGHHGGG./FGEFGGGFGGGGGGGFGGFBFGFGFFFFFF-BF=DF-@.DFFFFFFEDFFF?/BFFFFBDBF/BFFFFFBFFFD-9=B-;BFFFB;;B/;:/
@M05620:45:000000000-G6HP7:1:1101:5093:7486 1:N:0:160
TACCTGTACTGGGGAAGCATTTGAATATCCCCCCATGGTGATGGGGACGGAGAACTGCTCCATAAACACAGGCAACGTGCCTAACTTTCCCGGGAAGATGAAGTCAAAGAGCGGAGGTTATTTTGCATCGGTGAGCCAGACAGAATGATCCGATGAGGGGTGCGAAACTATTTGAGGAAAGGAAGCACCTTTTTATTAAATTTACCTTTTAGCAATCGCCATTCCTACCCTAAAGATCGGAAGAGCACACG
+
CBCCBFFFFFFFGGGGGGGGGGHGHHHHHHHGGGGHHHGGHHHHHGGGGGGGGHHHHHHHHGHGHHHHHHHHGHHHGHHHHHHHHHHHHHHGGGGGGHHHHHHHHHHHHHHGGGGGGGHHHHHHHGEHHGGGGGHHGHHEGHHHHHHHGGHHDGGHHHGGGGGGDFGGHHHHHHFGGGGGGGGGGGFGGGGGGGGCGCBFGGGGFGGGGFFFFFFFFFFFDEFFFFFFFFFFFFBBFFFFAFDFFFFFFF-
@M05620:45:000000000-G6HP7:1:1101:10165:7493 1:N:0:160
AAACCAAGAAGACATGAGGTCAGCTAGATCGGAAGAGCACACGTCTGAACTCCAGTCACGTCGACGCATCTCGTATGCCGTCTTCTGCTTGGAAAAAATAAAGTCAAAGAGCGACCACAGCTCTCGGAGGTTATTTTGCATCGGTGAGCCAGACAGAATGATCCGATGAGGGGTGCGAAACTATTTGAGGAAAGGAAGCACCTTTTTATTAAATTTACCTTTTAGCAATCGCCATTCCTACCCTAAAGATC
+
>A1AA?1B11CC111ABAAGC1G1ABAABG0000A0BFACHFGFFFCFBCDAFH1GDDAAAAEGEEGG//1D0/B0GBE/?>>FGHB1B11/11BG0E01FG>2BGHFFHHEE?CGCHGHF1FGGCEFB@?FFHFFFFHHHGFAACEFFHHHHGGFHHHHFGFHHGC.GGF.@:AC?.AAGFFFGGGEEC;FFA:FFGFGGGE99/BEBFFF/FFFFFFFBFF/9/B/BB;AA-;FBFFFB-AFFFFB/BB
@M05620:45:000000000-G6HP7:1:1101:5105:7503 1:N:0:160
TACCTGTACTGGGGAAGCATTTGAATATCCCCCCATGGTGATGGGGACGGAGAACTGCTCCATAAACACAGGCAACGTGCCTAACTTTCCCGGGAAGATGAAGTCAAAGAGCGGAGGTTATTTTGCATCGGTGAGCCAGACAGAATGATCCGATGAGGGGTGCGAAACTATTTGAGGAAAGGAAGCACCTTTTTCTTAAATTTACCTTTTAGCAATCTCCATTCCTACCCTAAATCTCGTCAGAGCCCACT
+
AAAAAFFFFF3@11FGFGGGGGBFGHHGHHHGGGEGFCGFHHE1G//EA?EGGHHHFHHHHFGH1GHFHECEFAFH/FFGGHHHHHHHHHHECCEEEGGD1GGHGHGHBG0FE?C<BEH1GFHH2D2GH<CEGG0<FFFHFFFH1F11DGHFGGGGBBC-EC;-::-;GBGHHCBAB0FF..9/.;99AFFFGF/;F0CFFF00;FGGGFF/9BFFF/;F/BFFFBFF-AF;-B//;B-;--:B/9--AE-
@M05620:45:000000000-G6HP7:1:1101:4759:7503 1:N:0:160
TACCTGTACTGGGGAAGCATTTGAATATCCCCCCATGGTGATGGGGACGGAGAACTGCTCCATAAACACAGGCAACGTGCCTAACTTTCCCGGGAAGATGAAGTCAAAGAGCGGTGAGCCAGACAGAATGATCCGATGAGGGGTGCGAAACTATTTGAGGAAAGGAAGCACCTTTTTATTAAATTTACCTTTTAGCAATCGCCATTCCTACCCTAAAGATCGGAAGAGCACACGTCTGAACTCCAGTCACG
+
AABBBFFFFFFFGGCGGGGGGGGHHHHHHHFFGGGHHHGHGHHHHGGGGGGGGHHHHHHHHHHHHHHHHHHHGHHHGHHHHHHFHHHHHHHGGGGGGHHHHHHHHGGHFHHHGCCDGEHHHHHGHHHGHHHGHHHGGGHHGCGEGGGGGGGHHHHHHGGHHHHFGHHHGHHHHHHHHEHHGGGGGGGGGGGGGGGGGGGGGGGGGGGGFFGFGGBBFFFFFFDFFAFAFFFFFBFFFFFFFFFFFFFFFF9
@M05620:45:000000000-G6HP7:1:1101:19045:7507 1:N:0:160
CATCCTGACCCTGAAGTACCCCATTGAGCATGGCATCGTCACCAACTGGGACGACATGGAGAAGATCTGGCACCACACCTTCTACAACGAGCTGCGCGTGGCCCCGGAGGAGCACCCAGTGCTGCTGACCGAGGCCCCCCTGAACCCCAAGGCCAACAGAGAGAAGATGACTCAGGTGAGGCTCGGCCGACGCCCGTGCTCCTCCCGTCCTTTCCCCAGTCATTTTCTGCCCGGCTTGATTTCTGACATTA
+
AAABBFFFFFFFGGGGGGGGGGGHHHFHFHFHHHHHHGGHHGHHHGHGHGHHGGGGGHHHHHHHHFHFHHHHHGHHHGGHHHHHHHHHGGFGGHHGGGFGGGHHGECGGGGGHHHHGGGGFHHHHHHHFHGGCCFFGGGGGGHHHHGGGDHGGHGGGGFFGGGGGGGFGGGGFFGFGFGFGEFFA=ED>;BFCFF;@ADABFFF/EDEDFF/9BFFFBD/B/FFFFFFFFFFA-9@A-.BB9FF/;FBB9/
@M05620:45:000000000-G6HP7:1:1101:4744:7518 1:N:0:160
TACCTGTACTGGGGAAGCATTTGAATATCCCCCCATGGTGATGGGGACGGAGAACTGCTCCATAAACACAGGCAACGTGCCTAACTTTCCCGGGAAGATGAAGTCAAAGAGCGGTGAGCCAGACAGAATGATCCGATGAGGGGTGCGAAACTATTTGAGGAAAGGAAGCACCTTTTTATTAAATTTACCTTTTAGCAATCGCCATTCCTACCCTAAAGATCGGAAGAGCACACGTCTGAACTCCAGTCACG
+
CCCCCFFFFFFFGGGGGGGGGGHHHHHHHHHGGGGHHHHHHHHHHGGGGGGGGHHHHHHHHHHHHHHHHHHHGHHHGHHHHHHHHHHHHHHGGGGGGHHHHGHHHHHHHHHHGGCDGHHHHGHGHHHHHHHHHHHEGGHHHGGEGGGDGGGHHHHHHHGHGHHHHHHHHHHHHHHHHEHHGGGGGGGGGGGGGGGGGFGGGGGGGGGGGGGFGGGFFFFFFF?DEDFFFFFFFFFFFFFFFFFFFFFFFF.
@M05620:45:000000000-G6HP7:1:1101:4767:7524 1:N:0:160
TACCTGTACTGGGGAAGCATTTGAATATCCCCCCATGGTGATGGGGACGGAGAACTGCTCCATAAACACAGGCAACGTGCCTAACTTTCCCGGGAAGATGAAGTCAAAGAGCGGTGAGCCAGACAGAATGATCCGATGAGGGGTGCGAAACTATTTGAGGAAAGGAAGCACCTTTTTATTAAATTTACCTTTTAGCAATCGCCATTCCTACCCTAAATATCGGAAGAGCACACGTCTGAACTCCAGTCACG
+
BABAADFFFFDBECEGGGGGGGDAFGFGHHHGGGCHHFGHCHHFE2FEE0EDEHGGFGHHHHHHHHHHHHHHFHHH@GAFGGHGHHHHHHHGGCGGGHHFGHHHHGGGBG0GE/?CFAGFFGHGHHGGHFHHHHHDFGGEF??G-CDDGCGHHHHHHE.FFFHGAFBGHHHHHHHHHFHFGGGGGGGFFGGGGGFFFCFG.CADGGGGEFFAFFBFB/BFFA-;EAF..F?FF;FEFFEFFBFFFBFFFF.
@M05620:45:000000000-G6HP7:1:1101:24701:7525 1:N:0:160
ATCTCTATCTCCTAAAAACCTGTTTAGATTTGGAGATAGACCTTCAGGTTTTTCATCATTTTCTGCACGAATTATACATTGACCACGTTCCAGCGTAGTCAGTTTGCAGCATTCTGTTATTTTGTTTGACAGAGTGTCTTGTTGAGAACATATGTAGGACATGATTTTTTCCTGCAACAGGGAAAATAAAGTATAAGTTTTAAAGATTTATTCTTTAATAAAGGATCTCAAAGCCAGCTTTAGAAAAAGGA
+
BCCCCFFFFFFFGGGGGGGGGGHHHHHHHHHHHHHHHHHHHHHHHHHHHHHGGHHHHIHHHHHHHHH3FFGHHHHHHHHHHHHHHHGHHHHHHHGGGGGHHHHHHHHHHHHHHHHHHHHHHHHHHHHHHHHHHHHHHHHHHHHHHHHHHHHHHHHHHHHHHHHGHHHHHGHHHHHHHHHHHGGHHHHHFHHHHHHHHGHHHHHHHHHHHHHHHHHHHHHHHHHHHHHHHHHHHHHHHGHHHHHHGHHHGGF
@M05620:45:000000000-G6HP7:1:1101:26621:7528 1:N:0:160
CATCCTGACCCTGAAGTACCCCATTGAGCATGGCATCGTCACCAACTGGGACGACATGGAGAAGATCTGGCACCACACCTTCTACAACGAGCTGCGCGTGGCCCCGGAGGAGCACCCAGTGCTGCTGACCGAGGCCCCCCTGAACCCCAAGGCCAACAGAGAGAAGATGACTCAGGTGAGGCTCGGCCGACGCCCGTGCTCCTCCCGTCCTTTCCCCAGTCATTTTCTGCCCGGCTTGATTTCTGACATTA
+
BBBBBFFFFFFFGGGGGGGGGGEHHHGHHHHHHGHGHEHHHGHFCEHHHHHHGGGGGHH3GGHHHHHGFHHFHGHHHGGHHHHHHHHHGGGGGFHGGGGGGGHHGGGGGGGGHHHHGGHHHHHHHHHHHHGGGGGGGGGGGGHHHHGGGGHGHHGGGGGGGGGGGGGGGGGGGGGGGGGGGGGGFFFFFFFFFFFFBDDFFFFFFFFEFFDFFFFFFFFFFFFFFFFFFFFFDCFFDF.FFFFFF/BFFF/
@M05620:45:000000000-G6HP7:1:1101:19882:7529 1:N:0:160
ATCTCTATCTCCTAAAAACCTGTTTAGATTTGGAGATAGACCTTCAGGTTTTTCATCATTTTCTGCATGAATTATACATTGACCACGTTCCAGCGTGGTCAGTTTGCAGCATTCTGTTATTTTGTTTGACAGAGTGTCTTGTTGAGAACATATGTAGGACATGATTTTTTCCTGCAACAGGGAAAATAAAGTATAAGTTTTAAAGATTTATTCTTTAATAAAGGATCTCAAAGCCAGCTTTAGAAAAAGGA
+
BCCCCFFFFFFFGGGGGGGGGGHHHHHHHHHHHHHHHHHGHHHHHHHHHHHGGHHHHHHHIHHHHHHHHHHHHHHHHHHHHHHHHHGHHHHHHHGGGGHHHHHHHHHHHHHHHHHHHHHHHHHHHHHHHHHHHHHHHHHHHHHHHHHHHHHHHHHHHHHHHHHHHHHHHGHHHHHHHHHHHGGHHHHHHHHHHHHHHHHHHHHHHHHHHHHHHHHHHHHHFHHHHHHHHHHHHHHHHGHHHHHHHHHHGGH
@M05620:45:000000000-G6HP7:1:1101:27160:7532 1:N:0:160
CATCCTGACCCTGAAGTACCCCATTGAGCATGGCATCGTCACCAACTGGGACGACATGGAGAAGATCTGGCACCACACCTTCTACAACGAGCTGCGCGTGGCCCCGGAGGAGCACCCAGTGCTGCTGACCGAGGCCCCCCTGAACCCCAAGGCCAACAGAGAGAAGATGACTCAGGTGAGGCTCGGCCGACGCCCGTGCTCCTCCCGTCCTTTCCCCAGTCATTTTCTGCCCGGCTTGATTTCTGACATTA
+
CCCCCFFFFFFFGGGGGGGGGGGHHHHGHHHHHHHHHGHHHGHHHGHHHHHHGGGGGHHGHHHHHHHHHHHHHGHHHGGHHHHHHHHHGGGGGHHGGGGGGGHHGGGGGGGGHHHHGGHHHHHHHHHHHHGGGGGGGGGGGGGHHHGGGGHGHHGGGEGGGGGGGGGGGGGGGGGGGGGGGGGGFFFFFFFFFFFFFFFFFFFFFFFFFFFFFFFFFFFFFFFFFFFFFFFFFFFFCFAFFFFFFFFFFF0
@M05620:45:000000000-G6HP7:1:1101:24684:7533 1:N:0:160
ATCTCTATCTCCTAAAAACCTGTTTAGATTTGGAGATAGACCTTCAGGTTTTTCATCATTTTCTGCATGAATTATACATTGACCACGTTCCAGCGTAGTCAGTTTGCAGCATTCTGTTATTTTGTTTGACAGAGTGTCTTGTTGAGAACATATGTAGGACATGATTTTTTCCTGCAACAGGGAAAATAAAGTATAAGTTTTAAAGATTTATTCTTTAATAAAGGATCTCAAAGCCAGCTTTAGAAAAAGGA
+
B@BCCFFFFFFFGGGGGGGGGFHHHHHHHHHHHGHHHHHHGHHHHGHHHHHGGHHHHGHHHHHHGHFFHHHHHHHHHHHHHHHHGHGHHHHHHHGFGGGHGHGHHGHGHHFGHHHHHHHHHHHHHHHHGHHHGHGHHHHHHGHHHHGHHFGHHHGHHHHHHHHFHHHHFFHHHHHGGHFGHGFFHHHGEGHHDGHHHFDHHFFFHGHHHHGHHGHHGFHGGGGHHHHGHFFFHGFHHGHHHGHHHFFFGG/
@M05620:45:000000000-G6HP7:1:1101:21704:7534 1:N:0:160
ATCTCTATCTCCTAAAAACCTGTTTAGATTTGGAGATAGACCTTCAGGTTTTTCATCATTTTCTGCATGAATTATACATTGACCACGTTCCAGCGTGGTCAGTTTGCAGCATTCTGTTATTTTGTTTGACAGAGTGTCTTGTTGAGAACATATGTAGGACATGATTTTTTCCTGCAACAGGGAAAATAAAGTATAAGTTTTAAAGATTTATTCTTTAATAAAGGATCTCAAAGCCAGCTTTAGAAAAAGGA
+
BBBBBFFFFFFFGGGGGFFGGFHHHHFFHHHGGHCFHFHHHHHHHHHHHHHGGHFGHBGHHHHGHGHHHGGGHHHHHHHHHBGHGHGHHHGBFHEF?FHHHHHHHHGHGHHHHHHHHHHHHFHHGGHGGHHFFHHHHHHHHHHH4GHHHHHBGFHHHEHHHHHHHHHHHGHHHEGHGHHHHEGH/GFGFDGGHHHHHD>FHHH11FGG1FGHHHHHHHHHHHGBGHHHHHHHEEHHHGHHHECGC;GG.?:
@M05620:45:000000000-G6HP7:1:1101:21001:7536 1:N:0:160
AGATTACTGCAACAGTTCCCCCTGGACCTGGAAAAGTTTCTTGCCTGGCTTACAGAAGCTGAAACAACTGCCAATGTCCTACAGGATGCTACCCGTAAGGAAAGGCTCCTAGAAGACTCCAAGGGAGTAAAAGAGCTGATGAAACAATGGCAAGTAAGTCAGGCATTTCCGCTTTAGCACTCTTGTGGATCCAATTGAACAATTCTCAGCATTTGTACTTGTAACTGACAAGCCAGGGACAAAACAAAGAT
+
BBBCCFFFFFFFGGGGGGGGGGGGHHHHHHHHHHHHHHHHHHHHHHHHHHHHHHFHHHHHHHHHHHHHHHHHHHHHHHHHHHHHHHHHHHHHHHGGGGHHHHHHHHHHGHHHHHHHHHHHGHHGGHGGHHHHHGHHHHHHHHHHHHHHHHHHHGHHHHHHHHHHHHHHHHGGGGGHEHHHHHHHHHHGHHHHHGHHHGGHHHHHHHHHHHHHHHHHHFGHHHHHHHHHGHHHHGGGGGGGEGGGGGFGGGG
@M05620:45:000000000-G6HP7:1:1101:20483:7541 1:N:0:160
ATCTCTATCTCCTAAAAACCTGTTTAGATTTGGAGATAGACCTTCAGGTTTTTCATCATTTTCTGCATGAATTATACATTGACCACGTTCCAGCGTGGTCAGTTTGCAGCATTCTGTTATTTTGTTTGACAGAGTGTCTTGTTGAGAACATATGTAGGACATGATTTTTTCCTGCAACAGGGAAAATAAAGTATAAGTTTTAAAGATTTATTCTTTAATAAAGGATCTCAAAGCCAGCTTTAGAAAAAGGA
+
CCCDDFFFFFFFGGGGGGGGGGHHHHHHHHHHHGHHHHHHHHHHHHHHHHHGGHHHHHHHIIIHIHHHHHHHHHHHHHHHHHHHHHGHHHHHHHGGGGHHHHHHHHHHHHHHHHHHHHHHHHHHHHHHHHHHHHHHHHHHHHHHHHHHHHHHHHHHHHHHHHHHHHHHHGHHHHHHHHHHHGGHHHHHHHHHHHHHHHHHHHHHHHHHHHHHHHHHHHHHDGHHHHHHHHHHHHHGHGHHHHHFHHHHGGC
@M05620:45:000000000-G6HP7:1:1101:24704:7543 1:N:0:160
ATCTCTATCTCCTAAAAACCTGTTTAGATTTGGAGATAGACCTTCAGGTTTTTCATCATTTTCTGCATGAATTATACATTGACCACGTTCCAGCGTAGTCAGTTTGCAGCATTCTGTTATTTTGTTTGACAGAGTGTCTTGTTGAGAACATATGTAGGACATGATTTTTTCCTGCAACAGGGAAAATAAAGTATAAGCTTTAAAGATTTATTCTTTAATAAAGGATCTCAAAGCCAGCTTTAGAAAAAGGA
+
BBCCCFFFFFFFGGGGGGGGGGHHHHHHHHHHHHHHHHHHHHHHHHHHHHHGGHHHHIHHIHIHIHHHHHHHHHHHHHHHHHHHHHGHHHHHHHGGGGGHHHHHHHHHHHHHHHHHHHHHHHHHHHHHHHHHHHHHHHHHHHHHHHHHHHHHHHHHHHHHHHHHHHHHHGHHHHHHHHHHHGGHHHHGHHHHHHHHH1>GHHHHHHHHHHHHHHHHHHHHHHHHHHHHHHHHHHHHHGHHHHHHHHFHGGH
@M05620:45:000000000-G6HP7:1:1101:20985:7545 1:N:0:160
AGATTACTGCAACAGTTCCCCCTGGACCTGGAAAAGTTTCTTGCCTGGCTTACAGAAGCTGAAACAACTGCCAATGTCCTACAGGATGCTACCCGTAAGGAAAGGCTCCTAGAAGACTCCAAGGGAGTAAAAGAGCTGATGAAACAATGGCAAGTAAGTCAGGCATTTCCGCTTTAGCACTCTTGTGGATCCAATTGAACAATTCTCAGCATTTGTACTTGTAACTGACAAGCCAGGGACAAAACAAAGAT
+
BCBCCFFFDFFFGGGGGGGGGGGGHHHHHHHHHHHHGHHHHHHHHHHHHHHHHHHHHHHHHHHHHHHHHHHHHHHHHHHHHHHHHHHGHHHHHHGGGGHGHHHHGHHHGHHHHHHGHHHHHHHGGHGGHHHHHGHHHHHHHHHHHHHHHHHHHGHHHGHHHHHHHHHHHHGGGGGHHHHHHHHHHGHGHGHHHHHHFDGHHHGHHHHGHHHHHHHHHHHFHGHHHHHGHFHHGGGGGGGGEFGGGGGGGF;
@M05620:45:000000000-G6HP7:1:1101:4895:7546 1:N:0:160
AAACCAAGAAGACATGAGGTCAGCTAGATCGGAAGAGCACACGTCTGAACTCCAGTCACGTCGACGCATCTCGTATGCCGTCTTCTGCTTGAAAAAAAAAAACCATCAGCTCCGACGAGGTCAGCTGGGGGGCTTTCTTTGTGTAAGCAACGAGAAACCTGAAAGAAGCATTTTTTAACTAAGTCCTGCTGCGTCATTCATGAGTTTTTAGCCGCCTTGCTTCTTCTCACAGACTCTCTACTCTCATGCCA
+
BBBBBBBFFFFFGGFGAFGFE4FGGHGGHHFFEGGHHHHHFHGHHHGB5FGHHHGGGFHGFFAFGCGGA?EGCFEGFEFEEEHGHFE4FH3133@FEEE////??GGH1G?FGEDGC?C?.<FGF1<FDGC;BBFFBFBFFFFFFF/FB/A?EFBABFFF?BFFFFFF/BFFFFFBAFFFFBBFFBBBFFB/-;BDFFFEFFFBBBBFFFFBB9=B?DFBBFFFFF/F/BB/;AFFFFFFFB9/B/BBFF/
@M05620:45:000000000-G6HP7:1:1101:19873:7552 1:N:0:160
ATCTCTATCTCCTAAAAACCTGTTTAGATTTGGAGATAGACCTTCAGGTTTTTCATCATTTTCTGCATGAATTATACATTGACCACGTTCCAGCGTGGTCAGTTTGCAGCATTCTGTTATTTTGTTTGACAGAGTGTCTTGTTGAGAACATATGTAGGACATGATTTTTTCCTGCAACAGGGAAAATAAAGTATAAGTTTTAAAGATTTATTCTTTAATAAAGGATCTCAAAGCCAGCTTTAGAAAAAGGA
+
BCCCCFFFFFFFGGGGGGGGGGGHHHHHHHHHHHHHHHHHHHHHHHHHHHHGGHGHHIHHIHHHHHHHHHHHHHHHHHHHHHHHHHGHHHHHHHGGGGHHHHHHHHHHHHHHHHHHHHHHHHHHHHHHHHHHHHHHHHHHHHHHHGHHHHHHHHHHHHHHHHHHHHHHHGHHHHHHHHGHHGGHHHHHHGHHHHHHHHHHHHHHHHHHHGHHHGHHFHHHFHHGHHHHHHHHHHHHHGHHHHHHHHHHGGH
@M05620:45:000000000-G6HP7:1:1101:7965:7552 1:N:0:160
AAACCAAGCAGACATGAGGTCAGCTAGATCGGAAGAGCACACGTCTGAACTCCAGTCACGTCGACGCATCTCGTATGCCGTCTTCTGCTTGAAAAAAAAAAAATAACAACTATCTGTTAGATACTGTGAAAGATTGAATTGTTGATAACATCAGACGTACATGGCATCATCCTCCACTAAGGAAAATACATTATAAGTATTAAAGAAGTATTCTTGAATCAAGGCTAGCAAAGCAAGCTATAGAACAACGA
+
BBBBBBBFBFFFGGGGGGGGGGGHHHHHHHHGGGGHHHHHHHGHHHGHHHHHHHGHHHHGHHGGGGGGGGHHHGGHEHHGFGHGHBFFHHHHGGHHGGGGG//022222/22?221?1@11@1111?11<11011<11><D1=011>111000<0/-.<..<0/.:<:00:000///0///:0/9/0000009900000;;00000./;00;090000;0;00/.;/.//9//.//.;/////:/;/..-.
@M05620:45:000000000-G6HP7:1:1101:19367:7554 1:N:0:160
AGATTACTGCAACAGTTCCCCCTGGACCTGGAAAAGTTTCTTGCCTGGCTTACAGAAGCTGAAACAACTGCCAATGTCCTACAGGATGCTACCCGTAAGGAAAGGCTCCTAGAAGACTCCAAGGGAGTAAAAGAGCTGATGAAACAATGGCAAGTAAGTCAGGCATTTCCGCTTTAGCACTCTTGTGGATCCAATTGAACAATTCTCAGCATTTGTACTTGTAACTGACAAGCCAGGGACAAAACAAAGAT
+
ABABCFFFFFFFGGGGGGGGGGGGHHHHHHHHHHHHHHHHHHHHHHHHHHHHHHHHHHHHHHHHHHHHHHHHHHHHHHHHHHHHHHHHHHHHHHGGGGHHHHHHHHHHGHHHHHHHHHHHHHHGGHGGHHHHHGHHHHHHHHHHHHHHHHHHHGHHHHHHHHHHHHHHHHGGGGGGHHHHHHHHHHHGHHHHHHHHHHHHHHHHHHHHHHHHHHHHHHHHHHHHHHHHHHHHHGGGGGGGAFGGGGGGGFF
@M05620:45:000000000-G6HP7:1:1101:13242:7555 1:N:0:160
CATCCTGACCCTGAAGTACCCCATTGAGCATGGCATCGTCACCAACTGGGACGACATGGAGAAGATCTGGCACCACACCTTCTACAACGAGCTGCGCGTGGCCCCGGAGGAGCACCCAGTGCTGCTGACCGAGGCCCCCCTGAACCCCAAGGCCAACAGAGAGAAGATGACTCAGGTGAGGCTCGGCCGACGCCCGTGCTCCTCCCGTCCTTTCCCCAGTCATTTTCTGCCCGGCTTGATTTCTGACATTT
+
CCCCCFFFFFFFGGGGGGGGGGGHHHHHHHHHHHHHHGHHHGHHHGHHHHHHGGGGGHHHHHHHHHHHHHHHHGHHHGGHHHHHHHHHGGGGGHHGGGGGGGHHGGGGGGGGHHHHGGHGHHHHHHHHHHGGGGGGGGGGGGHHHHGGGGHGHHGGGGGGGGGGGGGGGGGGGGGGGGGGGGGGFFFFFFFFFFFFBDFFFFFFFFFFFFFFFFFFFFBFFFFFFFFFFFFFFFFFFAAFFFFFFBFBFF/
@M05620:45:000000000-G6HP7:1:1101:21707:7560 1:N:0:160
ATCTCTATCTCCTAAAAACCTGTTTAGATTTGGAGATAGACCTTCAGGTTTTTCATCATTTTCTGCATGAATTATACATTGACCACGTTCCAGCGTGGTCAGTTTGCAGCATTCTGTTATTTTGTTTGACAGAGTGTCTTGTTGAGAACATATGTAGGACATGATTTTTTCCTGCAACAGGGAAAATAAAGTATAAGTTTTAAAGATTTATTCTTTAATAAAGGATCTCAAAGCCAGCTTTAGAAAAAGGA
+
BCCCCFFFFFFFGGGGGGGGGGHHHHHHHHHHHHHHHHHHHHHHHHHGHHHGGHHHHIHHHIHIIHHHHHHHHHHHHHHHHHHHHHGHHHHHHHGGGGHHHHHHHHHHHHHHHHHHHHHHHHHHHHHHHHHHHHHHHHHHHHHHHHHHHHHHHHHHHHHHHHHHHHHHHGHHHHHHHHHHHGGHHHHHHHHHHHHHHHHHHHHHHHHHHHHHHHHHHHHHHHHHHHHHHHHHHHHHHGGHHHHHHHHHGGH
@M05620:45:000000000-G6HP7:1:1101:20486:7561 1:N:0:160
ATCTCTATCTCCTAAAAACCTGTTTAGATTTGGAGATAGACCTTCAGGTTTTTCATCATTTTCTGCATGAATTATACATTGACCACGTTCCAGCGTGGTCAGTTTGCAGCATTCTGTTATTTTGTTTGACAGAGTGTCTTGTTGAGAACATATGTAGGACATGATTTTTTCCTGCAACAGGGAAAATAAAGTATAAGTTTTAAAGATTTATTCTTTAATAAAGGATCTCAAAGCCAGCTTTAGAAAAAGGA
+
CCCCCFFFFFFFGGGGGGGGGGGHHHHHHHHHHHHHHHHHHHHHHHHHHHHGGHHHHHIHHHHHHHHHHHHHHHHHHHHHHHHHHHGHHHHHHHGFGGHHHHHHHHHHHHHHHHHHHHHHHHHHHHHHHHHHHHHHHHHHHHHHHHHHHHHHHHHHHHHHHHHHHHHHHGHHHHHHHHHHHGGHHHHHHHHHHHHHHGHHHHHHHHHHHHHHHHHHHGHHHHHHHHHHHHHHHHHHHGHHHHHGHGHHDGH
@M05620:45:000000000-G6HP7:1:1101:4065:7597 1:N:0:160
CATCCTGACCCTGAAGTACCCCATTGAGCATGGCATCGTCACCAACTGGGACGACATGGAGAAGATCTGGCACCACACCTTCTACAACGAGCTGCGCGTGGCCCCGGAGGAGCACCCAGTGCTGCTGACCGAGGCCCCCCTGAACCCCAAGGCCAACAGAGAGAAGATGACTCAGGTGAGGCTCGGCCGACGCCCGTGCTCCTCCCGTCCTTTCCCCAGTCATTTTCTGCCCGGCTTGATTTCTGACATTA
+
>AAABFFFFCFFGFGGGGGGGGGHHHHHHHHHGHHHHGHHHGHHHGHHHHHHGGGGGHHHGGFHGHHHFHHHHGHHHGGHHHHHHGGHEFGGGHHGGGGGEGGHGGGFGGGGHFHGGGHGHHHHHGHHHHGGGGDGGGGGGGHHHHGGGGHGHHGGGGGGGGGGGGFFFFFFFFFGGFGGGGGGDFAFD=BFFFFFDFFFFFFFFFFEFFFFFFFFFFDFFFFFFFFFFFF.A;-@-B.BFFFFFBB/9B/
@M05620:45:000000000-G6HP7:1:1101:18067:7599 1:N:0:160
AGATTACTGCAACAGTTACACTCTTTCCCTACAAGCCAGGGACAAAACAAAGATCGGAAGAGCACACGTCTGAACTCCAGTCACGTCGACGCATCTCGTATGCCGTCTTCTGCTTGAAAAAAAAAAAAAAATAAAAAATAACTGCAAATAAAAAGAGTACATACGATCAGTAATAATATGATGAAAGAAAATCAACAGCGTGAAGTGTAATGAACGTATACTAGAGCACATAGAGAAATGGGTAAATACAG
+
BABBBFFFDF@FGGGEGGGGGGHHHHHGHHHHHHHHGHHHGGGGHHHHHHHHHHHHGGGGHHHHHHHGHHHGHHHHHHHHHHHHGHHGGGGGGEEHHHGGHHHHFGGHGHHHHHHHGGHFGGGGG<>-<-<.<0=00-:0000000;0000000../0000000....9000000;00000090CB0/.//0/00:/..-...;///////////.;;9/////////9.///////////./////////
@M05620:45:000000000-G6HP7:1:1101:18018:7601 1:N:0:160
ATCTCTATCTCCTAAAAACCTGTTTAGATTTGGAGATAGACCTTCAGGTTTTTCATCATTTTCTGCATGAATTATACATTGACCACGTTCCAGCGTGGTCAGTTTGCAGCATTCTGTTATTTTGTTTGACAGAGTGTCTTGTTGAGAACATATGTAGGACATGATTTTTTCCTGCAACAGGGAAAATAAAGTATAAGTTTTAAAGATTTATTCTTTAATAAAGGATCTCAAAGCCAGCTTTAGAAAAAGGA
+
AABBBFFFFFFFGGGGGGGGGGHHHHHHHHHHHHHGHHHHHHHHHHHHHHHGGHHHHHHHHHHHHHFHHHHHHHHHHDGHHFFHHHFHHHHHHHGGGGHHHHHHHHHHHHHHHHHGHHGHHHHHFHHHHGHHHHHHHHHHHHHGHHEGHHHEHHHHHHHHGHGHHHHHHGHHHGHHHHHHHGGEEFGHGHHGGHHBGFGHHHFGHHHHHHHHHHHHHHHHFHBHHHHHHHHHGHHGHGHHHHH0CGHFG?;
@M05620:45:000000000-G6HP7:1:1101:23529:7604 1:N:0:160
CATCCTGACCCTGAAGTACCCCATTGAGCATGGCATCGTCACCAACTGGGACGACATGGAGAAGATCTGGCACCACACCTTCTACAACGAGCTGCGCGTGGCCCCGGAGGAGCACCCAGTGCTGCTGACCGAGGCCCCCCTGAACCCCAAGGCCAACAGAGAGAAGATGACTCAGGTGAGGCTCGGCCGACGCCCGTGCTCCTCCCGTCCTTTCCCCAGTCATTTTCTGCCCGGCTTGATTTCTGACATTT
+
CCDDDFFFFFFFGGGGGGGGGGGHHHHHHHHHHHHHHGHHHGHGHGHHHHHHGGGGGHHHHHHHHHHHHHHHHGHHHGGHHHHHHHHHGGGGGHHGGGGGGGHHGGGGGGGGHHHHGGHHHHHHHHHHHHGGGGGGGGGGGGHHHHGGGGHGHHGGGGGGGGGGFGGGGGGGGGGGHGGGGGGGFFFFFFFFFFFFFFDFFFFFFFFEDFFFFFFFFFFFFFFFFFFFFEFEAFFFFFFFFFFFF0FFBF0
@M05620:45:000000000-G6HP7:1:1101:18000:7604 1:N:0:160
ATCTCTATCTCCTAAAAACCTGTTTAGATTTGGAGATAGACCTTCAGGTTTTTCATCATTTTCTGCATGAATTATACATTGACCACGTTCCAGCGTGGTCAGTTTGCAGCATTCTGTTATTTTGTTTGACAGAGTGTCTTGTTGAGAACATATGTAGGACATGATTTTTTCCTGCAACAGGGAAAATAAAGTATAAGTTTTAAAGATTTATTCTTTAATAAAGGATCTCAAAGCCAGCTTTAGAAAAAGGA
+
CCCCCFFFFFFFGGGGGGGGGGHHHHHHHHHHHHHHHFHHHHHHHHHHHHHGGHHHHHHHHHHHIHHHHHHHHHHHHHHHHHHHHHGHHHHHHHGGGGHHHHHHHHHHHHHHHHHHHHHHHHHHHHHHHHHHHHHHHHHHHHHHHHHHHHHHHHHHHHHHHHHHHHHHHGHHHHHHHHHHHGGHHHHHHHHHHHHHHGHHHHHHHHHHHHHHHHHHHHHHGHHHGHHHHHHHHHHHHGHHHHGHHHHHGGH
@M05620:45:000000000-G6HP7:1:1101:4076:7615 1:N:0:160
CATCCTGACCCTGAAGTACCCCATTGAGCATGGCATCGTCACCAACTGGGACGACATGGAGAAGATCTGGCACCACACCTTCTACAACGAGCTGCGCGTGGCCCCGGAGGAGCACCCAGTGCTGCTGACCGAGGCCCCCCTGAACCCCAAGGCCAACAGAGAGAAGATGACTCAGGTGAGGCTCGGCCGACGCCCGTGCTCCTCCCGTCCTTTCCCCAGTCATTTTCTGCCCGGCTTGATTTCTGACATTT
+
BBCCCFFFFFFFGGGGGGGGGGGHHHHHHHHHHGHHHGHHHGHHHGHHGHHHGFGGGHHHHHHHHHHHHHHGHGHHHGGHHHHGHHGHGGGGGGHGGGGGGEHHGGGGGGGGHHHHGGHHHHHHHHFHGHGGCGGGGGGGGGHGHHGGGGHGHHEGGGGGGGGGGGGGGGGGGGFGGGGGGEGGFFFFFFFFFFF=@.;EFFFFFFFFFFFFFFFFFFDFFFFFFFFFFFFFF;FFF>.;FFFFB0B0BF0
@M05620:45:000000000-G6HP7:1:1101:17987:7615 1:N:0:160
ATCTCTATCTCCTAAAAACCTGTTTAGATTTGGAGATAGACCTTCAGGTTTTTCATCATTTTCTGCATGAATTATACATTGACCACGTTCCAGCGTGGTCAGTTTGCAGCATTCTGTTATTTTGTTTGACAGAGTGTCTTGTTGAGAACATATGTAGGACATGATTTTTTCCTGCAACAGGGAAAATAAAGTATAAGTTTTAAAGATTTATTCTTTAATAAAGGATCTCAAAGCCAGCTTTAGAAAAAGGA
+
ABAABFFFFFFFGGGGGGGGGGGHHHHHHFHGHHFFFHHGHHGHHHHHHHHGGHHHHHHHHHHHGHHHHHHGHHHHHHHHHHGHHHGEHHHHHHGGEGHHHGGHFHFHHHHHHHHHHHHHHHHHFHHHGHHHHHFGGGHHHHHGFGGHHHHHHHGHHGHHHGHHHHHHHFHHHHHHFHHHHGEGHGFHGFGHHGHHHFGHHF1FHGHHHHHHHHHHHHHFGHHGHHHHHHHHHBF/CGFHHGFCCHFHGCG
@M05620:45:000000000-G6HP7:1:1101:19096:7617 1:N:0:160
TACCTGTACTGGGGAAGCATTTGAATATCCCCCCATGGTGATGGGGACGGAGAACTGCTCCATAAACACAGGCAACGTGCCTAACTTTCCCGGGAAGATGAAGTCAAAGAGCGGTGAGCCAGACAGAATGATCCGATGAGGGGTGCGAAACTATTTGAGGAAAGGAAGCACCTTTTTATTAAATTTACCTTTTAGCAATCGCCATTCCTACCCTAAAGATCGGAAGAGCACACGTCTGAACTCCAGTCACG
+
CCCCCFFFFFFFGGGGGGGGGGHHHHHHHHHGGGGHHHGHHHHHGGGGGGGGGHHHHHHHHHHHHHHHHHHHGHHHGHHHHHHHHHHHHHHGGGEGGHHHHHHHHHHHHHHHGGFGGHHHHHHGHHHHHHHHHHHGGGHHHGGEGGGADGGHGHHHGHGHGHHHHHHHHHHHHHHHHCHHGGGGGGGGGGGGGFFFGGGGGGGGGGGGGGGGGGGFFFFFFFADFFFFFFFFFFFFFFFFFFFFFFFFFF.
@M05620:45:000000000-G6HP7:1:1101:19079:7621 1:N:0:160
TACCTGTACTGGGGAAGCATTTGAATATCCCCCCATGGTGATGGGGACGGAGAACTGCTCCATAAACACAGGCAACGTGCCTAACTTTCCCGGGAAGATGAAGTCAAAGAGCGGTGAGCCAGACAGAATGATCCGATGAGGGGTGCGAAACTATTTGAGGAAAGGAAGCACCTTTTTATTAAATTTACCTTTTAGCAATCGCCATTCCTACCCTAAAGATCGGAAGAGCACACGTCTGAACTCCAGTCACG
+
BABCCFFFFFFFGGGGGGGGGGHHHHHHHHHGGGGHHHGHHHHHHGGGGGGGGHHHHHHHHHHHHHHHHHHHGGHHGHGHHHHHHHHHHHHGGGGGGHHHHGHHHHHHHHGHGGGGGHHHHHHGHHHHHHHHHHHGGGHHHGGGGGGEDFGHHHHHHHGHHHHHHHHGHGHHHHHHHGHHGGGGGGGGGGGGGGFFFGGGGGGGGGGGGGFFFFGFFFFFFFADFFFFFFFFFFFFFFFFFFFFFFFFFF.
@M05620:45:000000000-G6HP7:1:1101:15595:7622 1:N:0:160
ATCTCTATCTCCTAAAAACCTGTTTAGATTTGGAGATAGACCTTCAGGTTTTTCATCATTTTCTGCATGAATTATACATTGACCACGTTCCAGCGTGGTCAGTTTGCAGCATTCTGTTATTTTGTTTGACAGAGTGTCTTGTTGAGAACATATGTAGGACATGATTTTTTCCTGCAACAGGGAAAATAAAGTATAAGTTTTAAAGATTTATTCTTTAATAAAGGATCTCAAAGCCAGCTTTAGAAAAAGGA
+
CDDDDFFFFFFFGGGGGGGGGGHHHHHHHHHHHHHHHHHHHHHHHHHHHHHGGHHHHIHHHHHHIHHHHHHHHHHHHHHHHHHHHHGHHHHHHHGGGGHHHHHHHHHHHHHHHHHHHHHHHHHHHHHHHHHHHHHHHHHHHHHHHHHHHHHHHHHHHHHHHHHHHHHHHGHHHHHHHHHHHGGHHHHHHHHHHHHHHHHHHHHHHHHHHHHHHHHHHHHHHHHHHHHHHHHHHHHHHGHHHHHGHHHHGGH
@M05620:45:000000000-G6HP7:1:1101:15608:7637 1:N:0:160
ATCTCTATCTCCTAAAAACCTGTTTAGATTTGGAGATAGACCTTCAGGTTTTTCATCATTTTCTGCATGAATTATACATTGACCACGTTCCAGCGTGGTCAGTTTGCAGCATTCTGTTATTTTGTTTGACAGAGTGTCTTGTTGAGAACATATGTAGGACATGATTTTTTCCTGCAACAGGGAAAATAAAGTATAAGTTTTAAAGATTTATTCTTTAATAAAGGATCTCAAAGCCAGCTTTAGAAAAAGGA
+
?ABBBFFFFFFFGGGGG4EGGAHHHHHHHHGFHHHHHHHFHHHHHGHHHHHGGHHHHFHGGHHFHHEHHHHHHHHHHBGHHFGHGGGHHHHHFFGGGGHHHGHHHHHHHHHHHHGHGFFHHGFHHHHGGHBGFHBGHHHHHHHHHHHHHHHHHHHHHGHHHHHHHHHHGDHHHHHHHHEGGEGGHHHFHDDGHHFHG>=FGDFHHGHHHGHHHFHHHHHG0DFGHHGHHFHHHHHGHGHGHHHGFCGFDG/
@M05620:45:000000000-G6HP7:1:1101:15689:7645 1:N:0:160
ATCTCTATCTCCTAAAAACCTGTTTAGATTTGGAGATAGACCTTCAGGTTTTTCATCATTTTCTGCATGAATTATACATTGACCACGTTCCAGCGTGGTCAGTTTGCAGCATTCTGTTATTTTGTTTGACAGAGTGTCTTGTTGAGAACATATGTAGGACATGATTTTTTCCTGCAACAGGGAAAATAAAGTATAAGTTTTAAAGATTTATTCTTTAATAAAGGATCTCAAAGCCAGCTTTAGAAAAAGGA
+
CCCDDFFFFFFFGGGGGGGGGGHHHHHHHHHHHHHHHHHHHHHHHHHHHHHGGHHHHIHIIIHIHHHHHHHHHHHHHHHHHHGHHHGHHHHHHHGGGGHHHHHHHHHHHHHHHHHHHHHHHHHHHHHHHHHHHHHHHHHHHHHHHHHHHHHHHHHHHHHHHHHHHHHHHGHHHHHHHHHHGGGHHHGHHHHHHHHHHHHHHHHHHHHHHHHHHHHHHHHHGHHHHHHHHHHHHHHHHGHHHHHGHHHHGGH
@M05620:45:000000000-G6HP7:1:1101:15708:7649 1:N:0:160
ATCTCTATCTCCTAAAAACCTGTTTAGATTTGGAGATAGACCTTCAGGTTTTTCATCATTTTCTGCATGAATTATACATTGACCACGTTCCAGCGTGGTCAGTTTGCAGCATTCTGTTATTTTGTTTGACAGAGTGTCTTGTTGAGAACATATGTAGGACATGATTTTTTCCTGCAACAGGGAAAATAAAGTATAAGTTTTAAAGATTTATTCTTTAATAAAGGATCTCAAAGCCAGCTTTAGAAAAAGGA
+
ACBCCFFFFFFFGGGGGGGGGGHHHHHHHHHHHGHHHHHHHHHHHHHHHHHGGHHHHHIIIHHHHHHHHHHHHHHHHHHHHHGHHHGHHHHHHHGFGGHHHHHHHHHHHHHHHHGHHHHHHHHHHHHHHHGHHHFGHHHHHHHHHHHHHHHHHHHHHHHHHHHGHHHHHGHHHHGHHHFFHGGHHHGHGGHHHHHGHGHHHHGFHHHHHHHHHHHHHGHHHHHHHHHHHGHHHHFFGGGHHHHHHHHGGGH
@M05620:45:000000000-G6HP7:1:1101:17299:7650 1:N:0:160
AGATTACTGCAACAGTTCCCCCTGGACCTGGAAAAGTTTCTTGCCTGGCTTACAGAAGCTGAAACAACTGCCAATGTCCTACAGGATGCTACCCGTAAGGAAAGGCTCCTAGAAGACTCCAAGGGAGTAAAAGAGCTGATGAAACAATGGCAAGTAAGTCAGGCATTTCCGCTTTAGCACTCTTGTGGATCCAATTGAACAATTCTCAGCATTTGTACTTGTAACTGACAAGCCAGGGACAAAACAAAGAT
+
AAAABFFFFF4FGGGGGGGGGGGGGHHHHHFHHHGHHHHHHHHHHHHHHHHGHHHHHHHHHHHHHHHHHHHHHHHHHHHHHHHHHHHHHHFHHHGGFGHHHHGHFGHHGHHHHHHHHHHHHH3??FEGHDGHHGHHHHGHH3FGHHHHHHHHHGHHHHHHHHHHHHHHHHGGGGGHHHHHHHHHHHHGHHHHHHHHHHHGFHHHHHHHHHHHHHHHHFHHHHHHHHHHHHHHHGGGGGGGGGFFGGGGGGG
@M05620:45:000000000-G6HP7:1:1101:15539:7679 1:N:0:160
ATCTCTATCTCCTAAAAAGGAAGAAAGGGGAGGGAAGATCGGAAGAGCACACGTCTGAACTCCAGTCACGTCGACGCATCTCGTATGCCGTCTTCTGCTTGAAAAAAAAAAAAAAAAATAAAAAGAATTTTAAATCGGGATTCACCCGTTATATTACTCAACACACATAATAAACTCTTGTATATGCATATTTACTTAACATCAACAGCTGCTAGTCTTTCATTATACTACCACGAGGCGGTATCTTGTAT
+
BBBBBFFFFFFFGGGGGGGGGGHF4FGHGGGGGGGHGHHHHGGGGHHHHHHHGHHHGHHHHHHHHHHHHGHHGGGGGGGGHHHGGHHHHGGGHGHHHHHHHHCHHHGGGGFG><----.0<000...000:00000..--./00;0.-..;.;0000000//0....0//;/////9///;/////////9/://////9///////..////////////////9/////./9.---9---;.////9/;
@M05620:45:000000000-G6HP7:1:1101:19272:7686 1:N:0:160
CATCCTGACCCTGAAGTACCCCATTGAGCATGGCATCGTCACCAACTGGGACGACATGGAGAAGATCTGGCACCACACCTTCTACAACGAGCTGCGCGTGGCCCCGGAGGAGCACCCAGTGCTGCTGACCGAGGCCCCCCTGAACCCCAAGGCCAACAGAGAGAAGATGACTCAGGTGAGGCTCGGCCGACGCCCGTGCTCCTCCCGTCCTTTCCCCAGTCATTTTCTGCCCGGCTTGATTTCTGACATTA
+
CCDDDFFFFFFFGGGGGGGGGGGHHHHHHHHHHHHHHGHHHGHHHGHHHHHHGGGGGHHHHHHHHHHHHHHHHGHHHGGHHHHHHHHHGGGGGHHGGGGGGGHHGGGGGGGGHHHHGGHHHHHHHHHHHHGGGGGGGGGGGGHHHHGGGGHGHHGGGGGGGGGGGGGGGGGGGGGGGGGGGGGGFFFFFFFFFFFFFFFFFFFFFFFEFFFFFFFFFFFFFFFFHFFFFFFFFFFFFFFFFFFFFBFFFF0
@M05620:45:000000000-G6HP7:1:1101:16180:7731 1:N:0:160
TACCTGTACTGGGGAAGCATTTGAATATCCCCCCATGGTGATGGGGACGGAGAACTGCTCCATAAACACAGGCAACGTGCCTAACTTTCCCGGGAAGATGAAGTCAAAGAGCGGAGGTTATTTTGCATCGGTGAGCCAGACAGAATGATCCGATGAGGGGTGCGAAACTATTTGAGGAAAGGAAGCACCTTTTTATTAAATTTACCTTTTAGCAATCGCCATTCCTACCCTAAAGATCGGAAGAGCACACG
+
DCCDDFFFFFFFGGGGGGGGGGHHHHHHHHHGGGGHHHGHHHHHHGGGGGGGGHHHHHHHHHHHHHHHHHHHGHHHGHHHHHHHHHHHHHHGGGGGGHHHHHHHHHHHHHHHGGGGGGHHHHHHHGHHHGGGGGHHHHHHGHHHHHHHHHHHGGGHHHGGEEGGGGGGHHHHHHGGGFGGGGGGGGGGGGGGGGGGGCFGGGGGGGGGGFFFFFFFFFFFFFFFFFFFFFFFFFFFFFFFFFFFFFFFFF9
@M05620:45:000000000-G6HP7:1:1101:9105:7740 1:N:0:160
TACCTGTACTGGGGAAGCATTTGAATATCCCCCCATGGTGATGGGGACGGAGAACTGCTCCATAAACACAGGCAACGTGCCTAACTTTCCCGGGAAGATGAAGTCAAAGAGCGGTGAGCCAGACAGAATGATCCGATGAGGGGTGCGAAACTATTTGAGGAAAGGAAGCACCTTTTTATTAAATTTACCTTTTAGCAATCGCCATTCCTACCCTAAAGATCGGAAGAGCACACGTCTGAACTCCAGTCACG
+
CCCCCFFFFFFFGGGGGGGGGGHHHHHHHHHGGGGHHHHHHHHHHGGGGGGGGHHHHHHHHHHHHHHHHHHHGHHHGHHHHHHHHHHHHHHGGGGGGHHHHHHHHHHHHHHHGGDFGHHHHHHGHHHHHHHHHHHFGGHHGGGEGGG.DGGHGHHHHHGHCGHHHHHHHHHHHHHH<;CHBFGGGGGGGGGGGCFGFFGGGGGGGGGGGGGGGGGFFFFFFFFFFFFFFFFFFFFFFFFFFFFFFFBFFF.
@M05620:45:000000000-G6HP7:1:1101:21897:7756 1:N:0:160
CATCCTGACCCTGAAGTACCCCATTGAGCATGGCATCGTCACCAACTGGGACGACATGGAGAAGATCTGGCACCACACCTTCTACAACGAGCTGCGCGTGGCCCCGGAGGAGCACCCAGTGCTGCTGACCGAGGCCCCCCTGAACCCCAAGGCCAACAGAGAGAAGATGACTCAGGTGAGGCTCGGCCGACGCCCGTGCTCCTCCCGTCCTTTCCCCAGTCATTTTCTGCCCGGCTTGATTCTGACATTAG
+
CCCCCFFFFFFFGGGGGGGGGGGHHHHHHHHHHHHHHGHHHGHHHGHHHHHHGGGGGHHHHHHHHHHHHHHHHGHHHGGHHHHHHHHHGGGGGHHGGGGGGGHHGGGGGGGGHHHHGGHGHHHHHHHHHHGGGGGGGGGGGGHHHHGGGGHGHHGGGGGFGGGGGGGGGGGGGGGGGGGGGGGGFFFFFFFFFFFFDFFFFFFFFFFFFFFFFFFFFFFFFFFFFFFFFFFFFFFFFFFFFFFFFFFFFF;
@M05620:45:000000000-G6HP7:1:1101:21918:7763 1:N:0:160
CATCCTGACCCTGAAGTACCCCATTGAGCATGGCATCGTCACCAACTGGGACGACATGGAGAAGATCTGGCACCACACCTTCTACAACGAGCTGCGCGTGGCCCCGGAGGAGCACCCAGTGCTGCTGACCGAGGCCCCCCTGAACCCCAAGGCCAACAGAGAGAAGATGACTCAGGTGAGGCTCGGCCGACGCCCGTGCTCCTCCCGTCCTTTCCCCAGTCATTTTCTGCCCGGCTTGATTCTGGCATTTG
+
DDDDDFFFFFFFGGGGGGGGGGGHHHHHHHHHHHHHHGHHHGHHHGHHHHHHGGGGGHHHHHHHHHHHHHHHHGHHHGGHHHHHHHHHGGGGGHHGGGGGGGHHGGGGGGGGHHHHGGHHHHHHHHHHHHGGGGGGGGGGGGHHHHGGGGHGHHGGGGGGGGGGGGGGGGGGGGGGHGGGGGGGFFFFFFFFFFFFFFFFFFFFFFFEFFFFFFFFFFFFFFFFFFFFFFFFFFFFFFFFF00009/0;00
@M05620:45:000000000-G6HP7:1:1101:21290:7766 1:N:0:160
CATCCTGACCCTGAAGTACCCCATTGAGCATGGCATCGTCACCAACTGGGACGACATGGAGAAGATCTGGCACCACACCTTCTACAACGAGCTGCGCGTGGCCCCGGAGGAGCACCCAGTGCTGCTGACCGAGGCCCCCCTGAACCCCAAGGCCAACAGAGAGAAGATGACTCAGGTGAGGCTCGGCCGACGCCCGTGCTCCTCCCGTCCTTTCCCCAGTCATTTTCTGCCCGGCTTGATTTCTGCCATTA
+
A>AABFFFFFFFCFFGGGGGGGEHHHCHHHGHHGCHHCGHHFHHHGHHHHHHGGGGGGHHHHHHFHHHHBGHHGHH1DFHHHHEHHEHGGDGG3B/E/EEGCAGEFC//BFGHHGHGGHGHHHFHFHFHHGGGCGGGGGGGGFHHHGGGDA.;GA.;ABFEBGGFG/FF09FGBF/CFFGGEGGFFFFA-=FFFAA9ADEFFFFFFF.AFBFFFFFFFF9;//9FFFFFFFFB;FFFFFFFF/B/9;/BB/
@M05620:45:000000000-G6HP7:1:1101:21273:7773 1:N:0:160
CATCCTGACCCTGAAGTACCCCATTGAGCATGGCATCGTCACCAACTGGGACGACATGGAGAAGATCTGGCACCACACCTTCTACAACGAGCTGCGCGTGGCCCCGGAGGAGCACCCAGTGCTGCTGACCGAGGCCCCCCTGAACCCCAAGGCCAACAGAGAGAAGATGACTCAGGTGAGGCTCGGCCGACGCCCGTGCTCCTCCCGTCCTTTCCCCAGTCATTTTCTGCCCGGCTTGATTTCTGACATTA
+
DDDDDFFFFFFFGGGGGGGGGGGHHHHHHHHHHHHHHGHHHGHHHGHHHHHHGGGGGHHHHHHHHHHHHHHHHGHHHGGHHHHHHHHHGGGGGHHGGGGGGGHHGGGGGGGGHHHHGGHHHHHHHHHHHHGGGGGGGGGGGGHHHHGGGGHGHHGGGGGGGGGGGGGGGGGGGGGGHGGGGGGGFFFFFFFFFFFFFFFFFFFFFFFFFFFFFFFFFFFFFFFFHFFFFFFFFFFFFAAFFFFFFBFFFF0
@M05620:45:000000000-G6HP7:1:1101:21267:7791 1:N:0:160
CATCCTGACCCTGAAGTACCCCATTGAGCATGGCATCGTCACCAACTGGGACGACATGGAGAAGATCTGGCACCACACCTTCTACAACGAGCTGCGCGTGGCCCCGGAGGAGCACCCAGTGCTGCTGACCGAGGCCCCCCTGAACCCCAAGGCCAACAGAGAGAAGATGACTCAGGTGAGGCTCGGCCGACGCCCGTGCTCCTCCCGTCCTTTCCCCAGTCATTTTCTGCCCGGCTTGATTTCTGACATTT
+
BBBCBFFFFFFFGGGGGFGGGGGHHHFHHHHHHHFHHGHHHGHHHGHHHHHHGGGGGHHHHHHHHHHHHHHHHGHHHGGHHHHHHHHHGGGGGHHGGGGGGGHHGGGGGGGGHHHHGGHGHHHHHHHHHHGGGGGGGGGGFGHHHHGGGGHGHHEFGGGGGGGFFGGGGGGGGGGGGGGGGGGGFFFFFFFFAFFFDFFFFFFFFFFEDFFFFFFFFFFFFEFFFFFFFFFFFFFFFFAFFFFFFBFFFF/
@M05620:45:000000000-G6HP7:1:1101:14602:7847 1:N:0:160
CACTGACCCTGAAGTACCCCATTGAGCATGGCATCGTCACCAACTGGGACGACATGGAGAAGATCTGGCACCACACCTTCTACAACGAGCTGCGCGTGGCCCCGGAGGAGCACCCAGTGCTGCTGACCGAGGCCCCCCTGAACCCCAAGGCCAACAGAGAGAAGATGACTCAGGTGAGGCTCGGCCGACGCCCGTGCTCCTCCCGTCCTTTCCCCAGTCATTTTCTGCCCGGCTTGATTTCTGACATTAGA
+
CCCCCFFFFFFFGGGGGGGGGGHHGHHHHHHHHHHGHHHGHHHGHHHHHHGGGGGHHHHHHHHHHHHHHHHGHHHGGHHHHHHHHHGGGGGHHGGGGGGGHHGGGGGGGGHFGGGFHHHHHHHHHFHHGGGGGGGGGGGGHHHHGGG?HGHHHGGGGGGGGGGGGGGGGGGGGGFGFGGGGGFFFFFFFFFFF=@DFFFFFFFFDADFABFFFFFFFFFFFFFFFFFFFFDCFAFFFFFFFFFFFFFFFE/
@M05620:45:000000000-G6HP7:1:1101:11204:7854 1:N:0:160
CATCCTGACCCTGAAGTACCCCATTGAGCATGGCATCGTCACCAACTGGGACGACATGGAGAAGATCTGGCACCACACCTTCTACAACGAGCTGCGCGTGGCCCCGGAGGAGCACCCAGTGCTGCTGACCGAGGCCCCCCTGAACCCCAAGGCCAACAGAGAGAAGATGACTCAGGTGAGGCTCGGCCGACGCCCGTGCTCCTCCCGTCCTTTCCCCAGTCATTTTCTGCCCGGCTTGATTTCTGACATTG
+
AAABBFFFFFFFGGGGGFGGGGFFGGFFHHGHHGFHHGHHDGGHHGHHFGFHGGEEEHHFHFGGHEGDHFHHHFFHHGGHHHHGHHHHGFGFEFFGGGEFGFHHGGGGGGFGHGHHGGHFGHGHHHHFGFGDDGCGGFC@CEGFFHDGGGHGHEGGEGFGGGGGGGGFGGGGFBBBBBFA?EAFCF?A@A;@>DD-@AF?BBBFFEFFFDF/BBFFBBDBFFFFFF99BFBE?BA9B=ABBBFFBF/BBF/
@M05620:45:000000000-G6HP7:1:1101:14619:7856 1:N:0:160
CACTGACCCTGAAGTACCCCATTGAGCATGGCATCGTCACCAACTGGGACGACATGGAGAAGATCTGGCACCACACCTTCTACAACGAGCTGCGCGTGGCCCCGGAGGAGCACCCAGTGCTGCTGACCGAGGCCCCCCTGAACCCCAAGGCCAACAGAGAGAAGATGACTCAGGTGAGGCTCGGCCGACGCCCGTGCTCCTCCCGTCCTTTCCCCAGTCATTTTCTGCCCGGCTTGATTTCTGACATTAGA
+
BBBBBFFFFFFFGGGGGGGGGGHH5GFHHFFHHHHGHHHGGHHGHHHHHHGGGGGHHHHHHHHHHGHHHHHGHHHGGHHHHHHHHHGGGGGHHGGGGCCEHHGGGGGGGGGGHHGGHHHHHGHGGGHHGGGDGGGGGGGGHFHHGGGFEFHHHGGGGGGGGGGGGGGGGGGGGGGGGGGGGGFFFFFFFFFFF-;;A9FFFFFEDEFF.BBFFFFBDFFFFFFFFFFFFFFFFF=DFFFB99BFFBFFFF:
@M05620:45:000000000-G6HP7:1:1101:11219:7867 1:N:0:160
CATCCTGACCCTGAAGTACCCCATTGAGCATGGCATCGTCACCAACTGGGACGACATGGAGAAGATCTGGCACCACACCTTCTACAACGAGCTGCGCGTGGCCCCGGAGGAGCACCCAGTGCTGCTGACCGAGGCCCCCCTGAACCCCAAGGCCAACAGAGAGAAGATGACTCAGGTGAGGCTCGGCCGACGCCCGTGCTCCTCCCGTCCTTTCCCCAGTCATTTTCTGCCCGGCTTGATTTCTGACATTG
+
BBBCCFFFFFFFGGFGGGGGGGGHHHHHHHHHHHGHHGHHHGHHHGHHHHGHGGGGGHHHHGHHGHHHHHHHHGGHHGGHHHHHHHHHGGGGGHHGGGEGGGHHGGGGGGGGHHHHGGHFGHHHHHHGHHGGCGGGGGGGGGGHHHFGGGHGHHGGGGGGGGGGGGGFGGGGFGGGGGGGGGGGDFEFBDFFFFFF=DFFFFFFFFFEFFF/FBFFFBDBFFFFFFFBFFFFD-9:@;AF/BFFFFFFFF/
@M05620:45:000000000-G6HP7:1:1101:11381:7901 1:N:0:160
TACCTGTACTGGGGAAGCATTTGAATATCCCCCCATGGTGATGGGGACGGAGAACTGCTCCATAAACACAGGCAACGTGCCTAACTTTCCCGGGAAGATGAAGTCAAAGAGGTTATTTTGCATCGGTGAGCCAGACAGAATGATCCGATGAGGGGTGCGAAACTATTTGAGGAAAGGAAGCACCTTTTTATTAAATTTACCTTTTAGCAATCGCCATTCCTACCCTAAAGATCGGAAGAGCACACGTCTGA
+
BABBBFFFFFFFGGGGGGGGGGHHHHHHHHHGGGGHHHFGGHHHHGGGGGGEGHHHHHHHHHHHHGHGHHHHGHHHGHHHHHHHHHHHHHHGGGGGCHHHHHHFGHHHHHHHBFDHHHHHHFDFA??CFHHHHHHGHHHHHHHHHHH/CEHHGGGGGGGGGFGHHHHHHHGH;CGHHGGHHGHHGGGGGGGGGGGCBFGGGGGGGGGGGGGGGGGGGGGGFFFFFFFFFFFFFFFAEFFFEFFFFFFFFFB
@M05620:45:000000000-G6HP7:1:1101:12372:7902 1:N:0:160
CATCCTGACCCTGAAGTACCCCATTGAGCATGGCATCGTCACCAACTGGGACGACATGGAGAAGATCTGGCACCACACCTTCTACAACGAGCTGCGCGTGGCCCCGGAGGAGCACCCAGTGCTGCTGACCGAGGCCCCCCTGAACCCCAAGGCCAACAGAGAGAAGATGACTCAGGTGAGGCTCGGCCGACGCCCGTGCTCCTCCCGTCCTTTCCCCAGTCATTTTCTGCCCGGCTTGATTTCTGACATTT
+
DCDDDFFFFFFFGGGGGGGGGGGHHHHHHHHHHHHHHGHHHGHHHGHHHHHHGGGGGHHHHHHHHHHHHHHHHGHHHGGHHHHHHHHHGGGGGHHGGGGGGGHHGGGGGGGGHHHHGGHGHHHHHHHHHHGGGGGGGGGGGGHHHHGGGGHGHHGGGGGGGGGGGGGGGGGGGGGGHGGGGGGGFFFFFFFFFFFF>DDFFFFFFFFFFFFFFFFFFFDFFFFFFFFFFFFFBCFFFF9FFFFFFBFFFF0
@M05620:45:000000000-G6HP7:1:1101:12378:7928 1:N:0:160
CATCCTGACCCTGAAGTACCCCATTGAGCATGGCATCGTCACCAACTGGGACGACATGGAGAAGATCTGGCACCACACCTTCTACAACGAGCTGCGCGTGGCCCCGGAGGAGCACCCAGTGCTGCTGACCGAGGCCCCCCTGAACCCCAAGGCCAACAGAGAGAAGATGACTCAGGTGAGGCTCGGCCGACGCCCGTGCTCCTCCCGTCCTTTCCCCAGTCATTTTCTGCCCGGCTTGATTTCTGACATTT
+
BABBBFFFFFFFGGGFGGGGGGGHHHHHHHHHHHGHHGFHHGHHHGHHHHHCFGGGGHHHHHHGHHHHHBHHHGHHEGGHHHHHHHHHGGGGGGHGGGGGGGHHGGCGGGGGHGHHGGHGHHHHHHHHHHGGGFGGGGGGGGHHHHGGGGHGHHGGGGGGGGGGGGGGGGGEGGFGGGGGGGGGFFEFFAFFFFFFFFFFFFFFFFFFFDFFFFFFFF?BF/FFFFFBFFFEDFFFFFFFFFFFF/9:FF/
@M05620:45:000000000-G6HP7:1:1101:15839:7942 1:N:0:160
TACCTGTACTGGGGAAGAGTGTAGCAATCGCCATTCCTACCCTAAAGATCGGAAGAGCACACGTCTGAACTCCAGTCACGTCGACGCATCTCGTATGCCGTCTTCTGCTTGAAAAAAAAAAAAGCTGGTATGCTTTCTTTTAGTACCCACCTAGACCCCTGCACTACTCCTTTTTTCTCTCATTCCTACTTCTTCCTTCATGAGTTTTTCTCCTCCTTGCTTCTTCTCACCGCCTCTCTCCTCTCCTTCCC
+
BBBBBFFFFFFFGGGGGGGGGGHCHHHHHGGGGGHHHHHHHHHHHHHHHHHGGGGGHHFHFHGGHHGHGHHHHGHGHHHGHHGGGGGFG?HHHGGHHHHGGGFFHHHHHFFHEGHHGGGGG///0<100111=>11>11>110=0=0<0.../0<0<CA.;.//00/00/C:0:C9/000000;;;C0:;0;00;0;;;900009B0;./::F/:B;//;B;//BBB9/:;.-9.;:B//:BBBFB//BBF
@M05620:45:000000000-G6HP7:1:1101:18276:7952 1:N:0:160
AGATTACTGCAACAGTTCCCCCTGGACCTGGAAAAGTTTCTTGCCTGGCTTACAGAAGCTGAAACAACTGCCAATGTCCTACAGGATGCTACCCGTAAGGAAAGGCTCCTAGAAGACTCCAAGGGAGTAAAAGAGCTGATGAAACAATGGCAAGTAAGTCAGGCATTTCCGCTTTAGCACTCTTGTGGATCCAATTGAACAATTCTCAGCATTTGTACTTGTAACTGACAAGCCAGGGACAAAACAAAGAT
+
BBBBCFFFDF@FGGGGGGGGGGGGHHHHHHGHHHHHHHHHHHHHHHHHHHHHHHHHHHHHHHHHHHHHHHHHHHHHHHHHHHHHHHHHHHFHHHGGEGHHHHHHHHHHGHHHHHHHHHHHHHBFEGFGHGHHHGHHHHFHH3FHHHHHHHHHHGHHHHHHHHHHHHHHHHGGGGGHDHHHHHHHHHHGHHHHGGHHHFHHGHHHHHHGHHGHHHHHHHHHHHHGHHHFFHHHHGGGGGGGEA:FGGGGGGG
@M05620:45:000000000-G6HP7:1:1101:16874:7955 1:N:0:160
ATCTCTATCTCCTAAAAACCTGTTTAGATTTGGAGATAGACCTTCAGGTTTTTCATCATTTTCTGCATGAATTATACATTGACCACGTTCCAGCGTGGTCAGTTTGCAGCATTCTGTTATTTTGTTTGACAGAGTGTCTTGTTGAGAACATATGTAGGACATGATTTTTTCCTGCAACAGGGAAAATAAAGTATAAGTTTTAAAGATTTATTCTTTAATAAAGGATCTCAAAGCCAGCTTTAGAAAAAGGA
+
BBBCCFFFFFFFGGGGGGGGGGHHHHHHHHHHHHHGHHHHHHHHHHHHHHHGGHHHHHHHHHHHHHHHHGHHHHHHHHHHHHHHHHGHHHHHHHGGGGHHHHHHHHHHHHHGHHHHHHHHHHHHHHHHHHHHHHHHHHHHHHHHHHGHHHHHHHHHHHHHHHHHHHHHHGHHHHHHHHGHHGGHHHHHHGHHHGHHHHHHHHHHHHHHHHHHHHHHHHHHHHHHEHHHHGHGHFHHHGHHHHGFHGHHGGH
@M05620:45:000000000-G6HP7:1:1101:18294:7956 1:N:0:160
AGATTACTGCAACAGTTCCCCCTGGACCTGGAAAAGTTTCTTGCCTGGCTTACAGAAGCTGAAACAACTGCCAATGTCCTACAGGATGCTACCCGTAAGGAAAGGCTCCTAGAAGACTCCAAGGGAGTAAAAGAGCTGATGAAACAATGGCAAGTAAGTCAGGCATTTCCGCTTTAGCACTCTTGTGGATCCAATTGAACAATTCTCAGCATTTGTACTTGTAACTGACAAGCCAGGGACAAAACAAAGAT
+
BABBBFFFFFBFGGGGGGGGGGGGHHHHHHHHHHHHHHHHHHHHHHHHHHHHHHHHHHHHHHHHHHHHHHHHHHHHHHHHHHHHHHHHHHFHHHGGEGHHHHHHHHHHGHHHHHHHHHHHGHBFEFEEHDHHHGHHHHFHHFGHHHHHHHHHHGHHHHHHHHHHHHHHHHGGGGGHHHHHHHHHHGHGHHHHHFHHHHHHHHHHHHHHHHHHHHHHHGHHHHHHHHHHGHHHHGGGGGGGGGFAFGGGGGG
@M05620:45:000000000-G6HP7:1:1101:16892:7961 1:N:0:160
ATCTCTATCTCCTAAAAACCTGTTTAGATTTGGAGATAGACCTTCAGGTTTTTCATCATTTTCTGCATGAATTATACATTGACCACGTTCCAGCGTGGTCAGTTTGCAGCATTCTGTTATTTTGTTTGACAGAGTGTCTTGTTGAGAACATATGTAGGACATGATTTTTTCCTGCAACAGGGAAAATAAAGTATAAGTTTTAAAGATTTATTCTTTAATAAAGGATCTCAAAGCCAGCTTTAGAAAAAGGA
+
CCCCCFFFFFFFGGGGGGGGGGHHHHHHHHHHHHHHHHHHHHHHHHHHHHHGGHHHHIHIHIIIHHHHHHHHHHHHHHHHHHHHHHGHHHHHHHGGGGHHHHHHHHHHHHHHHHHHHHHHHHHHHHHHHHHHHHHHHHHHHHHHHHHHHHHHHHHHHHHHHHHHHHHHHGHHHHHHHHHHHGGHHHHHHHHHHHHHHGHHHHGHHHHHGHHHHHHHHHHHHHHHHHHHHHHHHHHHHGHHHHHHHGHHGGH
@M05620:45:000000000-G6HP7:1:1101:19408:7970 1:N:0:160
ATCTCTATCTCCTAAAAACCTGTTTAGATTTGGAGATAGACCTTCAGGTTTTTCATCATTTTCTGCATGAATTATACATTGACCACGTTCCAGCGTGGTCAGTTTGCAGCATTCTGTTATTTTGTTTGACAGAGTGTCTTGTTGAGAACATATGTAGGACATGATTTTTTCCTGCAACAGGGAAAATAAAGTATAAGTTTTAAAGATTTATTCTTTAATAAAGGATCTCAAAGCCAGCTTTAGAAAAAGGA
+
CCCCCFFFFFFFGGGGGGGGGGHHHHHGHHHHHFHHHHHHHHHHHHHHHHHGGHHHHHHHHHHHHHHHHHHHHHHHHHHHHHGHHHGHHHHGHHGGGGHHHHHHHHHHHHHHHHHHHHHHHHHHHHHHHHHHHHHHHHHHHHHHHHHHHHHHHHHHHHHHHHHHHHHHHGHHHHHHHHHHHGGHHHHHFGGGHHHHHGHHHHHHHHHHHHHHHHHHHHHHHHHHGHHHHHHHHHHHHGHHHHGHHGHHGGH
@M05620:45:000000000-G6HP7:1:1101:16880:7974 1:N:0:160
ATCTCTATCTCCTAAAAACCTGTTTAGATTTGGAGATAGACCTTCAGGTTTTTCATCATTTTCTGCATGAATTATACATTGACCACGTTCCAGCGTGGTCAGTTTGCAGCATTCTGTTATTTTGTTTGACAGAGTGTCTTGTTGAGAACATATGTAGGACATGATTTTTTCCTGCAACAGGGAAAATAAAGTATAAGTTTTAAAGATTTATTCTTTAATAAAGGATCTCAAAGCCAGCTTTAGAAAAAGGA
+
BCCCCFFFFFFFGGGGGGGGGGHHHHHHHHHHHHHHHHHHHHHHHHHHHHHGGHHHHHIHHHIHIHHHHHHHHHHHHHHHHGHHHHGHHHHHHHGFGGHHHHHHHHHGHHHHHHHHHHHHHHHHHHHHGGHHHHGHHHHHHHHHHHHHHHHHHHHHHHHHGHHHHHHHHGHHHHHHHHHHHGGHHHHHHHHHHHHHHHHHHHGHHHHHHHHHHHHHHHHHHHHHHHHHHGHGHHHHHGHHHHHHHEHHGGH
@M05620:45:000000000-G6HP7:1:1101:9866:7977 1:N:0:160
AAACCAAGAAGACATGAGGTCAGCTAGATCGGAAGAGCACACGTCTGAACTCCAGTCACGTCGACGCATCTCGTATGCCGTCTTCTGCTTGAAAAAAAAAAAAAAAAAAAAACCTCCATACCATTCTATCGCTGTTTCCATTCCTCTGAACGCAACCTGCCACCGTTACCACGAGGTCCTTCTTATATCACAGGATTCTACAAACATGAGTAATTTCAGTTAGTCTTAGGCTGTCTTACTCTCCGCACTCA
+
CCCDDCCFFFFFGGGGGGGGGGHHHHHHHHHGFGGHHHHHHHGHHHGHHHHHHHHAGHHGHHGGGGGGGEHHHFFHHHHGGGHGGHHGHHHGGFGHGGGGGB/<///-----<.//.;00//00000000.:..90000000000:00000..---./...00..:...000.;--:/00;0;0:00000000..000000:00;.0000000;00;00000000:000000;.000;00000/..-;-//
@M05620:45:000000000-G6HP7:1:1101:19522:7987 1:N:0:160
CATCCTGACCCTGAAGTACCCCATTGAGCATGGCATCGTCACCAACTGGGACGACATGGAGAAGATCTGGCACCACACCTTCTACAACGAGCTGCGCGTGGCCCCGGAGGAGCACCCAGTGCTGCTGACCGAGGCCCCCCTGAACCCCAAGGCCAACAGAGAGAAGATGACTCAGGTGAGGCTCGGCCGACGCCCGTGCTCCTCCCGTCCTTTCCCCAGTCATTTTCTGCCCGGCTGGATTTCTGCCATTA
+
CCCCCFFFFFFFGGGGGGGGGGGHHHHHHHHHHHHHHGHHHGHHHGHHHHHHGGGGGHHHHHHHHHHHHHHHHGHHHGGHHHHHHHHHGGGGGHHGGGGGGGHHGGGGGGGGHHHHGGHHHHHHHHHHHHGGGGGGGGGGGGHHHHGGGGHGHHGGGGGGGGGGGGGGGGGGGGGGGGGGGGGGFFFFFFFFFFFFFFFFFFFFFFFEFFFFFFFFB/.9:0;FF0000:B?D--C-9.;B00000;9;B0
@M05620:45:000000000-G6HP7:1:1101:14329:8007 1:N:0:160
TACCTGTACTGGGGAAGCATTTGAATATCCCCCCATGGTGATGGGGACGGAGAACTGCTCCATAAACACAGGCAACGTGCCTAACTTTCCCGGGAAGATGAAGTCAAAGAGCGGTGAGCCAGACAGAATGATCCGATGAGGGGTGCGAAACTATTTGAGGAAAGGAAGCACCTTTTTATTAAATTTACCTTTTAGCAATCGCCATTCCTACCCTAAAGATCGGAAGAGCACACGTCTGAACTCCAGTCACG
+
CCCCCFFFFFFFGGGGGGGGGGHHHHHHHHHGGGGHHHFGHHHHHGGGGGGGGHHHHHHHHHHHHHHHHHHHGHHHGHHHHHHHHHHHHHHGGGGGGHHHGHHHHHHHHHHHGGBFGHHHGHGGHHHHHHHHHHHDGGGHHGGACDGEGGGHHHHHHHGHGHHHHHHHHHHHHHHHGCGHFGGGGGGGGGGGGGGGFFGGGGGGGGGGGGGGGGGFFFFFFFDDFFFFFFFFFFFFFFFFFFFFFFFFFF.
@M05620:45:000000000-G6HP7:1:1101:11298:8047 1:N:0:160
CATCCTGACCCTGAAGTACCCCATTGAGCATGGCATCGTCACCAACTGGGACGACATGGAGAAGATCTGGCACCACACCTTCTACAACGAGCTGCGCGTGGCCCCGGAGGAGCACCCAGTGCTGCTGACCGAGGCCCCCCTGAACCCCAAGGCCAACAGAGAGAAGATGACTCAGGTGAGGCTCGGCCGACGCCCGTGCTCCTCCCGTCCTTTCCCCAGTCATTTTCTGCCCGGCTTGATTTCTGACATTA
+
CCCCDFFFFFFFGGGGGGGGGGGHHHHHHHHHHHHHHGHHHGHHHGHHHHHHGGGGGHHHHHHHHHHHHHHHHGHHHGGHHHHHHHHHGGGGGHHGGGGGGGHHGGGGGGGGHHHHGGHHHHHHHHHHHHGGGGGGGGGGGGHHHHGGGGHGHHGGGGGGGGGGGGGGGGGGGGGGGGGGGGGGFFFFFFFFFFFF>FFFFFFFFFFEFFFFFFFFFFFFFFFFFHHHFFFFFFFFFFFFFFFFFFFFFF0
@M05620:45:000000000-G6HP7:1:1101:3892:8056 1:N:0:160
TACCTGTACTGGGGAAGAGTGTAGCAATCGCCATTCCTACCCTAAAGATCGGAAGAGCACACGTCTGAACTCCAGTCACGTCGACGCATCTCGTATGCCGTCTTCTGCTTGAAAAAAAAAAAAAAAAACATAAAAATGAAGACATATGGTAAGTGTATTAATATATGACAGAAAATGGACGTGTATGCATAATGTGCTTAAACTGAAAGCTTGCTTGCGGAGGCACAGGAGACAGTGGGTCTTACTATGTA
+
CCCCCFFFFFFFGGFGGGGGGGHHHHHHHGGGGFHHHHHHHHHHHHHHHHHGGGGHHHHHHHGHHHGHHHHHHGHHHHHGHHGGGGGGGEHHHGGHHHHGGGHGHHHGHHHHHHHGGGG@C<>----<..<0=000.:0000//0000000000000:00000;0000000/00/00000-:.:/0000000:0;00000:00000000/00/.000.---:-.../;9....//:0/..//00000;000
@M05620:45:000000000-G6HP7:1:1101:26642:8058 1:N:0:160
CATCCTGACCCTGAAGTCCCCCATTGAGCATGGCATCGTCACCAACTGGGACGACATGGAGAAGATCTGGCACCACACCTTCTACAACGAGCTGCGCGTGGCCCCGGAGGAGCACCCAGTGCTGCTGACCGAGGCCCCCCTGAACCCCAAGGCCAACAGAGAGAAGATGACTCAGGTGAGGCTCGGCCGAAGCCCGTGCTCCTCCCGTCCTTTCCCCAGTCATTTTCTGCCCTGCTTGCTTTCTGTCATTT
+
>AAAAFFFFB1CGBFAG3ABFEEBFFGFHEFE0FHHFGHGHGGHHGF0GHHHCEGEGHG1BFCAFDGA@GGGF/GHEEEEGE1FHF1B>/>>EHBEEEGG/<FEE/>CCC/?FGHHC//??1<FHHH1C0@----.C@CGCFFGC.AFG.CA..9CA./;99AEGGG9FBBFFFFG0909.AE?@---9@=?9A-@-9A-//9-/-;EF--BFF/;FB-FBFFFFB/9BFF-/-9BF/-9/;/:9/;/99/
@M05620:45:000000000-G6HP7:1:1101:26616:8065 1:N:0:160
CATCCTGACCCTGAAGTACCCCATTGAGCATGGCATCGTCACCAACTGGGACGACATGGAGAAGATCTGGCACCACACCTTCTACAACGAGCTGCGCGTGGCCCCGGAGGAGCACCCAGTGCTGCTGACCGAGGCCCCCCTGAACCCCAAGGCCAACAGAGAGAAGATGACTCAGGTGAGGCTCGGCCGACGCCCGTGCTCCTCCCGTCCTTTCCCCAGTCATTTTCTGCCCGGCTTGATTTCTGACATTA
+
CBBCCFFFFFFFGGGGGFGGGGGHHHHHHHHHHHHHHGHHGGHHHGHHHHHHGGGGGHHHHHHHGHHHHHHHHGHHHGGHHHHHHHHHGGGGGHHGGGGGGGHHGGGGGGGGHHHHGGHGHHHHHHHGHHGGGGGGGGGGGGHHHHGGGGHGHHGGGGGGGGGGGGGGGGGGGGGGGGFFGGGGFFFFFA9BFFFF@FFFFFFFFFFADFDFFFFFFFFFFFFFHHHHFFFFFFFFFFAFFFFFFFBFFF9
@M05620:45:000000000-G6HP7:1:1101:3912:8066 1:N:0:160
TACCTGTACTGGGGAAGAGTGTAGCAATCGCCATTCCTACCCTAAAGATCGGAAGAGCACACGTCTGAACTCCAGTCACGTCGACGCATCTCGTATGCCGTCTTCTGCTTGAAAAAAAAAAAATCTCCCACTCTAATGTTCATTCCAGCCATCCCCCAGTACCGTACTTCGCTTGGCCCGCTTTCGAGCCAGGCCCGTCCACTTTAGTGCTCTCATTCGTGAGTGAGCTCGGCCCTCGCCCACGCCTCTAC
+
BBBBBFFFFFFBA22ECGFGGGGHGHHHHDGGEFHHHHHHGHHHH335FGABECEFHFEGBGEFHH1BFGHHHGFGGHH>BF0/>/>>EEHGBFEH3BFEEEFEHHFFFE3?CGGCG@@/<//0<111000001<11111<1111000/<.0/<.<.-./00;...:.00....../;:---..0../.9/...9.;9..9/9///////////9/////./.://////.-..-..---...-....9//
@M05620:45:000000000-G6HP7:1:1101:26633:8073 1:N:0:160
CATCCTGACCCTGAAGTACCCCATTGAGCATGGCATCGTCACCAACTGGGACGACATGGAGAAGATCTGGCACCACACCTTCTACAACGAGCTGCGCGTGGCCCCGGAGGAGCACCCAGTGCTGCTGACCGAGGCCCCCCTGAACCCCAAGGCCAACAGAGAGAAGATGACTCAGGTGAGGCTCGGCCGACGCCCGTGCTCCTCCCGTCCTTTCCCCAGTCATTTTCTGCCCGGCTTGATTTCTGACATTA
+
CCCCCFFFFFFFGGGGGGGGGGGHHHHHHHHHHHHHHGHHHGHHHGHHHHHHGGGGGHHGHHHHHHHHHHHHHGHHHGGHHHHHHHHHGGGGGHHGGGGGGGHHGGGGGGGGHHHHGGHHHHHHHHHHHHGGGGGGGGGGGGHHHHGGGGHGHHGGGGGGGGGGGGGGGGGGGGGGGGGGGGGGFFFFFFFFFFFFDFFFFFFFFFFFFFFFFFFFFFFFFFFFFFFFFFFFFFFFFAAFFFFFFFFFFF0
@M05620:45:000000000-G6HP7:1:1101:6936:8080 1:N:0:160
CATCCTGACCCTGAAGTACCCCGGCTTGATTTCTGACATTAGATCGGAAGAGCACACGTCTGAACTCCAGTCACGTCGACGCATCTCGTATGCCGTCTTCTGCTTGAAAAAAAAAAAAAAAAAAAAATAGAGGAGAGAAGGCATTAGAATATAAAATCAAGAAAAAGAAAAAAATAAAAACAAGTGGAACAACAAGGAAGCAGAGGCGTGAAGAAGACAGAAGAGATGTACAATTACCAAGGCCAAGAAGT
+
BCCCCFFFFFFFGGGGGGGGGGGGGGGGHHHHHHHHHHHHHHHHHHGGGGHHHHHHHGHHHGHHHHHHHHGHFHGHHGGGGGGGEHHHGEFHHHGFGHGHHHGHHHHHHHGGGGGC><-<--<----.0000/9:...0/...0900000900000000000;//;..://.--.00000.../000090//.../../..0//...-.-..00//0////000./:0000000000000..;.....//0
@M05620:45:000000000-G6HP7:1:1101:26611:8083 1:N:0:160
CATCCTGACCCTGAAGTACCCCATTGAGCATGGCATCGTCACCAACTGGGACGACATGGAGAAGATCTGGCACCACACCTTCTACAACGAGCTGCGCGTGGCCCCGGAGGAGCACCCAGTGCTGCTGACCGAGGCCCCCCTGAACCCCAAGGCCAACAGAGAGAAGATGACTCAGGTGAGGCTCGGCCGACGCCCGTGCTCCTCCCGTCCTTTCCCCAGTCATTTTCTGCCCGGCTTGATTTCTGACATTA
+
AAABBFFFFFFFGGF4FFGGGGGHHDGDGHHHHHHHHCGHHGHHHGHHBHHHCGGGGHEHHHHFHHHHHHHHHGHHHGGHHHHHHHHHGFDEGHHGGGGGCFHHGGGGGFGDHHHHGGHHBGHHHHHHHHDCDGGGGGGGGCHFHHGGDGGGHHGGGGFGGGGGGFGGFFGFGGFGGCFGGFEG-;AAABD=DFFB@ADFFFFFBE?ADFDFFFFFFFA9FFFFFFFF/BFAD>DDFCAFFFFFBFFFFF/
@M05620:45:000000000-G6HP7:1:1101:6716:8089 1:N:0:160
CATCCTGACCCTGAAGTACCCCATTGAGCATGGCATCGTCACCAACTGGGACGACATGGAGAAGATCTGGCACCACACCTTCTACAACGAGCCGCGCGTGGCCCCGGAGGAGCACCCAGTGCTGCTGACCGAGGCCCCCCTGAACCCCAAGGCCAACAGAGAGAAGATGACTCAGGTGAGGCTCGGCCGACGCCCGTGCTCCTCCCGTCCTTTCCCCAGTCATTTTCTGCCCGGCTTGATTTCTGACATTT
+
ABBBBFFFFFFFGGGFGGGGGFFGFHHHGGEFEGHHHGHHHFHHHGHFHHHHGGGGGHGGHHHHHGHFDGHHHGHHHGGHHHHHHHHFGGGGGGGGGGGGGGHHGGGGGGGGHHHHGGGHHHFHHHHHHGGGGGGFGCGGFEGHHHGGGGAEGG.EGGGFGGGGBFGGGGGGGGGFBFFFFFFFFFFFFFADFFFFCFB.FF/BFEFFFFFFFFFBBFD99BFFFFFFFEFF.-BFF;.BBFFB/9;FFF/
@M05620:45:000000000-G6HP7:1:1101:6918:8094 1:N:0:160
CATCCTGACCCTGAAGTACCCCGGCTTGATTTCTGACATTAGATCGGAAGAGCACACGTCTGAACTCCAGTCACGTCGACGCATCTCGTATGCCGTCTTCTGCTTGAAAAAAAACCACATCTCTCCTAGGTTATTTTGCCTCGGTTAGCCAGCCAGCATGATCAGATGAGTAGAGCGTAACTCTTAAATGAAGTAACGCACCTTTCTGTTACATTTAGCTTTTATCAGTCGCGATTCCTACCCTATGTCTC
+
@BBBBFFFFCFFGBGFGGGGFGEGGGGG2DAFGGGDGBGHGHFGGGE?FFHHHHHFFEHHFG5FHHGHEFHHBGF?GGGGE>>?EGHA?1?GGFEACGFGFDBGFHGCFF?</>/?F/?22222221110<111111111FCA.<..01110.<.../000=000<0000;0000;-....00000000;0000000.----/90090000;0;9090;9/9/9/;//9/.----.F////../;//:/;/
@M05620:45:000000000-G6HP7:1:1101:6936:8103 1:N:0:160
CATCCTGACCCTGAAGTACCCCGGCTTGATTTCTGACATTAGATCGGAAGAGCACACGTCTGAACTCCAGTCACGTCGACGCATCTCGTATGCCGTCTTCTGCTTGAAAAAAAAAAAAGAAAAGTACCATAGCCAGACAGATTAGTGATACTGTTAGCAATGATCGACGAAATCTATGCGAACAAATGTAGCTCTCTTGTGTCAGGGCATGGGCAGCTGGAAGTATCTATATGGGAATCTGAGGGGTCGGT
+
CCCCCFFFFFFFGGGGGGGGGGGCGGGGHHHHHHHGHHHHHHHHHGGGGGGHHHHHHGGHHGHHHHHHHHHHHHGHHGGGGGGGGHGGGGHFHHGGGHGHHHHHHGGHHHHGGGFC////00<0111111<11110..///000000=00000000;00000000..-;--..000000..---/.0;0000000000000/000/.../..../../0/.0/0;00:000000./0/00000..-..---
@M05620:45:000000000-G6HP7:1:1101:24563:8112 1:N:0:160
CATCCTGACCCTGAAGTACCCCATTGAGCATGGCATCGTCACCAACTGGGACGACATGGAGAAGATCTGGCACCACACCTTCTACAACGAGCTGCGCGTGGCCCCGGAGGAGCACCCAGTGCTGCTGACCGAGGCCCCCCTGAACCCCAAGGCCAACAGAGAGAAGATGACTCAGGTGAGGCTCGGCCGACGCCCGTGCTCCTCCCGTCCTTTCCCCAGTCATTTTCTGCCCGGCTTGATTTCTGACATTT
+
ABABBFFFFFFFGGGGGGGGGGGHHHHHHHHHFHHHHGHHHGHHHGHGHHHHGGGGGHHHFHFFHGHGHHHHHGHHHGGHHHHHHHHHGGGGGHHGGGGGGGHHGGGGGGGGHHHHGGHFGHHHHHHHHHGGGGGGGGGGGGHHHGGGGGGGHHGGGGGGGGGGGGGGGGGGGGGGGGGGGGGGFFFFFFFFFFFFFFFEFFFFFFFEFFDFFFFFFFDFFFFFFFFFFEFFABFFAAAFFFFFFFFFFF/
@M05620:45:000000000-G6HP7:1:1101:8319:8116 1:N:0:160
ATCTCTATCTCCTAAAAAGGAAGAAAGGGGAGGGAAGATCGGAAGAGCACACGTCTGAACTCCAGTCACGTCGACGCATCTCGTATGCCGTCTTCTGCTTGAAAAAAAAAAAAACAACAAAACAAAATTAAAGAGAAAATATAACGTAATAGAAATTAAGATATAAGCTCACGACGTCAAACAGGGAGGAAATATTAGTAGTGTATTAAGTTGATAGGCTTAGAAAAAGTTAGTGTTAACGGTAAGTGATT
+
ABCCCFFFFFFFGGGGGGGGFGHEFGGHGGGGGGFHGHHHHGGGGHHHHHHHGHHHGHHHHHHHHHHHHGHHGGGGGGGEHHGFEHHHHG?EHGHHHHHHHHHGHHGGGGC@/->.>..<000....0/00000/////000000./..:00;:000000;000;000;000..---...;09/..;.-../////////99:9://///////////////////...////://////.-...//////
@M05620:45:000000000-G6HP7:1:1101:16957:8116 1:N:0:160
CATCCTGACCCTGAAGTACCCCATTGAGCATGGCATCGTCACCAACTGGGACGACATGGAGAAGATCTGGCACCACACCTTCTACAACGAGCTGCGCGTGGCCCCGGAGGAGCACCCAGTGCTGCTGACCGAGGCCCCCCTGAACCCCAAGGCCAACAGAGAGAAGATGACTCAGGTGAGGCTCGGCCGACGCCCGTGCTCCTCCCGTCCTTTTCCCATTCATTTTCTGCCCGGCTTCATTTCTGACATTT
+
AA3AAFFFFFFCC4GFGGGGFGDGHFFFEBGHHHHHFEHHEEFE2EHHB2AB00EEAFCBC31FF5FFGHHCEFFG1EAGHHHHHFFG?CEEGFFEEGGE?EHEEG@DG/EDEFFEDCEH1<GGFH1<GG<@CGCAAD?<D./:GGGD.C.ACEAEEGF/B/CEBFBF90FB9C0CF/CGGGEGBB.DBBBBB=B-@9.;/9BF/A.A.ADF//9/;9//;BFFBBFF/:BE.-99>./9;9/9/9B/BB/
@M05620:45:000000000-G6HP7:1:1101:16972:8129 1:N:0:160
CATCCTGACCCTGAAGTACCCCATTGAGCATGGCATCGTCACCAACTGGGACGACATGGAGAAGATCTGGCACCACACCTTCTACAACGAGCTGCGCGTGGCCCCGGAGGAGCACCCAGTGCTGCTGACCGAGGCCCCCCTGAACCCCAAGGCCAACAGAGAGAAGATGACTCAGGTGAGGCTCGGCCGACGCCCGTGCTCCTCCCGTCCTTTCCCCAGTCATTTTCTGCCCGGCTTGATTTCTGACATTA
+
BBBBBFFFFFFFGGGGGGGGGGGHHHHGGHGGHHHHHGHHGGHHHGHHGHHHEGGGGHHFHGHHHHHGHGHHHGGHHGGHHHHHHHHHGFFFGHHGGGEGGGHHGGGGGGGGHGHHGGHHHHFHHHHGGHGGCGCFGGGFGEHHHHGGGGHGHHGGGGGGGGGGGGGFGFGGFGGGGGGGGGGGDBED--@DCFFA@9DA9FFFFEFFFFF/FFFFFFFBBBBFFFFBFFFFD>;9B=9BBFFFB9;BFB9
@M05620:45:000000000-G6HP7:1:1101:8318:8134 1:N:0:160
ATCTCTATCTCCTAAAAAGGAAGAAAGGGGAGGGAAGATCGGAAGAGCACACGTCTGAACTCCAGTCACGTCGACGCATCTCGTATGCCGTCTTCTGCTTGAAAAAAAAAAACAACTAGGTCAGCTGGGGGTCTTTCTTTGTGTAAGCAACGAGACACCTGCAAGAAGCCTTTTTTAACTAAATCCTGCTTAGTCATTCATGAGTTTTTAGCCGCCTTGCTTCTTCTCCCAGACTCACTACTCTCCTGCCC
+
AAAAAFFFFFFFGGGGGGGGGGH00FHGGGGGGGGHGHHHHGGGGHHGHHGHGFGHGHFHHHHHHGHHHGGHGGGGGGGCHHHGGHGGHGGGHGGHHGHHHFEHHHGGCCC///?/1?1?=1C0><10.-<-<<DD0D<CGC//;00:0/.-;:..9/./9./90/;/;.;0CFB?.;090;/;/BF/B9///:;BBFF//999;/;BAA/:B--9A-/:/9;/;B/9//;BEA///9;;9;/;/99/BF-
@M05620:45:000000000-G6HP7:1:1101:5734:8142 1:N:0:160
CATCCTGACCCTGAAGTACCCCATTGAGCATGGCATCGTCACCAACTGGGACGACATGGAGAAGATCTGGCACCACACCTTCTACAACGAGCTGCGCGTGGCCCCGGAGGAGCACCCAGTGCTGCTGACCGAGGCCCCCCTGAACCCCAAGGCCAACAGAGAGAAGATGACTCAGGTGAGGCTCGGCCGACGCCCGTGCTCCTCCCGTCCTTTCCCCAGTCATTTTCTGCCCGGCTTGATTTCTGACATTA
+
ABBBBFFFFFFFGGGGGGGGGGGHHHHGHHHHHHHHHGHHGEHHHGHGHHGHGGGGGHHHHHHHHHHGHHHHHGHHHGGHHHHHHHGHEGGGGHHGGGFGFGEHGGGGGGGGGHHHGGGFFHHHHHHHHHGGGGGGGFGGGGGHHHGGGGHGHHGGGGGGGGGGGGGGGGGGGFGGFFGFGGGGFFEFF--9DCFFBDFFFFFFFFD;DF?FFFFFFFFFFFFFFFFFFFFF.@AF;DFFFFFFFFFFFF/
@M05620:45:000000000-G6HP7:1:1101:16807:8158 1:N:0:160
TACCTGTACTGGGGAAGCATTTGAATATCCCCCCATGGTGATGGGGACGGAGAACTGCTCCATAAACACAGGCAACGTGCCTAACTTTCCCGGGAAGATGAAGTCAAAGAGCGACCACAGCTCTTCGGAGGTTATTTTGCATCGGTGAGCCAGACAGAATGATCCGATGAGGGGTGCGAAACTATTTGAGGAAAGGAAGCACCTTTTTATTAAATTTACCTTTTAGCAATCGCCATTCCTACCCTAAAGAT
+
DDDDDFFFFFFFGGGGGGGGGGHHHHHHHHHGGGGHHHFHHHHHHGGGGGGGGHHHHHHHHHHHHHHHHHHHGHHHGHHHHHHHHHHHHHHGGGGGGHHHHHHHHHHHHHHHGGGGGHHHHHHHHHHGGGGEHHHHHHHHGHHGGGGGHHHHHHGHHHHHHHHHHHGGGHHHGGCEGGGGGGGGGHHHGGGFFFGGGGGGGGFFFFFFFFHFFFFFFFFFFFFFHFFFFFFFFFFEFFFFFFFFFFFFFFF
@M05620:45:000000000-G6HP7:1:1101:16789:8159 1:N:0:160
TACCTGTACTGGGGAAGCATTTGAATATCCCCCCATGGTGATGGGGACGGAGAACTGCTCCATAAACACAGGCAACGTGCCTAACTTTCCCGGGAAGATGAAGTCAAAGAGCGACCACAGCTCTTCGGAGGTTATTTTGCATCGGTGAGCCAGACAGAATGATCCGATGAGGGGTGCGAAACTATTTGAGGAAAGGAAGCACCTTTTTATTAAATTTACCTTTTAGCAATCGCCATTCCTACCCTAAAGAT
+
BBBBBFFFFFFFGGGGGGGGGGHHHHHHHHHGGGGHHHHHFHHHHGGGGGGGGHHHHHHHHHHHHGHHHHHHGHHHGHHHHHHHHHHHHHHGGGGGGHHHGHHHHHHHHHHHGGGGGHHHHHHHHHHGGFGEHHHHHHHHGHHGFEFGHHHHHHGHHHHHHFHHHHDGGHHHGG;CFGDFADGGGGGGGGGBF9FFGGGGGGFFFFFFFFFFFFFFFFFFFFFFFFFFFFFFFFFEFFFFFFFFFFFFFFF
@M05620:45:000000000-G6HP7:1:1101:9362:8168 1:N:0:160
AGATTACTGCAACAGTTCCCCCTGGACCTGGAAAAGTTTCTTGCCTGGCTTACAGAAGCTGAAACAACTGCCAATGTCCTACAGGATGCTACCCGTAAGGAAAGGCTCCTAGAAGACTCCAAGGGAGTAAAAGAGCTGATGAAACAATGGCAAGTAAGTCAGGCATTTCCGCTTTAGCACTCTTGTGGATCCAATTGAACAATTCTCAGCATTTGTACTTGTAACTGACAAGCCAGGGACAAAACAAAGAT
+
A1AA>D@F31@DGGFGE3GGCFGECGFGHFEFFFCHBAFGHHHFAGGAHHHGHGDGHHFGHFGHFCGCGHGFHFFCHDFDBGCHFFEGBGEFHFE>>/FFBB00B/@0/@@FEE1FBF1BEGFFA/EE0B>2>/<0EGBGHB1D1GC11<G0FG1FGF@@2>@FGHFBHBC?EGGFDFFDFFFHG1<CDHBCB0<0<0GH</GHFDG<D/0:0CC:0:C00CGF0;GBGHHHGGB.A...../9CE.A/B0
@M05620:45:000000000-G6HP7:1:1101:11124:8170 1:N:0:160
CATCCTGACCCTGAAGTACCCCATTGAGCATGGCATCGTCACCAACTGGGACGACATGGAGAAGATCTGGCACCACACCTTCTACAACGAGCTGCGCGTGGCCCCGGAGGAGCACCCAGTGCTGCTGACCGAGGCCCCCCTGAACCCCAAGGCCAACAGAGAGAAGATGACTCAGGTGAGGCTCGGCCGACGCCCGTGCTCCTCCCGTCCTTTCCCCAGTCATTTTCTGCCCGGCTTGATTTCTGACATTA
+
DDDDDFFFFFFFGGGGGGGGGGGHHHHHHHHHHHHHHGHHHGHHHGHHHHHHGGGGGHHHHHHHHHHHHHHHHGHHHGGHHHHHHHHHGGGGGHHGGGGGGGHHGGGGGGGGHHHHGGHGHHHHHHHHHHGGGGGGGGGGGGHHHHGGGGHGHHGGGGGGGGGGGGGGBFGGGGGGHGGGGGGGFFFFFFFFFFFFFFFFFFFFFFFFFFFFFFFFFFFFFFFFFFFFHFFFFFFFFFFFFFFFFFFFFF0
@M05620:45:000000000-G6HP7:1:1101:14331:8174 1:N:0:160
ATCTCTATCTCCTAAAAACCTGTTTAGATTTGGAGATAGACCTTCAGGTTTTTCATCATTTTCTGCATGAATTATACATTGACCATGTTCCAGCGTGGTCAGTTTGCAGCATTCTGTTATTTTGTTTGACAGAGTGTCTTGTTGAGAACATATGTAGGACATGATTTTTTCCTGCAACAGGGAAAATAAAGTATAAGTTTTAAAGATTTATTCTTTAATAAAGGATCTCAAAGCCAGCTTTAGAAAAAGGA
+
CCCCCFFFFFFFGGGGGGGGGGHHHHHHHHHHHHHHHHHHHHHHHHHHHHHGGHHHHHHIHHIHIHHHHHHHHHHHHHHHHHHHHHHHHHHHGHGGGGHHHHGHHHHHHHHHHHHHHHHHHHHHHHHHGHHHHHHHHHHHHHHHHHHHHHHHHHHHHHHHHHHHHHHHHGHHHHHHHHHHHGGHHHHHHHHGHGHGHGHHHHGFHHHHHHHHHHHHHHHHGHHHHHHHHGHGHHHHHGHHHHHGGHHHGGH
@M05620:45:000000000-G6HP7:1:1101:5734:8176 1:N:0:160
ATCTCTATCTCCTAAAAACCTGTTTAGATTTGGAGATAGACCTTCAGGTTTTTCATCATTTTCTGCATGAATTATACATTGACCACGTTCCAGCGTGGTCAGTTTGCAGCATTCTGTTATTTTGTTTGACAGAGTGTCTTGTTGAGAACATATGTAGGACATGATTTTTTCCTGCAACAGGGAAAATAAAGTATAAGTTTTAAAGATTTATTCTTTAATAAAGGATCTCAAAGCCAGCTTTAGAAAAAGGA
+
ABBABFFFFFFFGGGGGGGGGGGHHGHHGHHHHFGCHHHHHHHHHHHHHHHGGHHHHHHHHHGHHFHGHHHHHHHHHHHHHHHHHHGHHHHHHHGFGGHHHHHHFHHHHGHHHHHHHGHHHHHHFGHHHHFHHHHHHHHHHGHHHHHHHHHHHHHHHHHGHHHHHHHHHGHHHHHHHHHHHGFFHGHFHGHGGHHHHGGHHHGFHHHHHHHHHHHHHGHHGFHHHHGHGHHHHHHHHGHHHHHFGHHHGGH
@M05620:45:000000000-G6HP7:1:1101:5395:8177 1:N:0:160
CATCCTGACCCTGAAGTACCCCGGCTTGATTTCTGACATTAGATCGGAAGAGCACACGTCTGAACTCCAGTCACGTCGACGCATCTCGTATGCCGTCTTCTGCTTGAAAAAAAAAAATATTTTTTTTTACATATTGTCTTGATGCGCCCCACTAGATTCCATACTTTTTTCCTTCCCCCTTTCCCATATCTTCTCCATTTTCTCACTTTCTTCTTTCCTCCCGTCTCTCACAGCCATCTTGCACCACCTTC
+
CABBCFFFFFFFGGGGGGGGGGGGGGGGHHHHHHHHHHHHHHGHHHGGGGGHHHHGHGHHHGHFGHHHHHGHFHFFGEGGGGGGGFHHGGHHHHGFGHGHGHGHHHHHEHHCCDCB<0<11111----.<0<0000==0=00;00-..;;.;./000;;00;0/00000:/:00;:/:9-.0/9F/;//;////;///;FEF///////:;/:/BF/99:/..9.9/9//;//.;./BFF/////.;..:/
@M05620:45:000000000-G6HP7:1:1101:5756:8186 1:N:0:160
ATCTCTATCTCCTAAAAACCTGTTTAGATTTGGAGATAGACCTTCAGGTTTTTCATCATTTTCTGCATGAATTATACATTGACCACGTTCCAGCGTGGTCAGTTTGCAGCATTCTGTTATTTTGTTTGACAGAGTGTCTTGTTGAGAACATATGTAGGACATGATTTTTTCCTGCAACAGGGAAAATAAAGTATAAGTTTTAAAGATTTATTCTTTAATAAAGGATCTCAAAGCCAGCTTTAGAAAAAGGA
+
BCCCCFFFFFFFGGGGGGGGGGHHHHHHHHHHHGHGHHHHHHHHHHHHHHHGGHHHHHHHHHHHHHHHHHHHHHHHHGHHGHHHHHGHHHHHGHGGDGHHHHHHHHHHHHHHHHHHHHHHHHHHHHHHHHHHHHHHHHHHHHHHHHHHHHHHHHHHHHHHHHHHHHHHHGHHHHHHHHHHHGGHHHHHHHHHHHHHHHGHHHHHHHGHHHHHHHHHHHHHFHGHHHHHHHHHHHHHHGHHHHHHHGHGGGH
@M05620:45:000000000-G6HP7:1:1101:24250:8194 1:N:0:160
TACCTGTACTGGGGAAGCATTTGAATATCCCCCCATGGTGATGGGGACGGAGAACTGCTCCATAAACACAGGCAACGTGCCTAACTTTCCCGGGAAGATGAAGTCAAAGAGCGGAGGTTATTTTGCATCGGTGAGCCAGACAGAATGATCCGATGAGGGGTGCGAAACTATTTGAGGAAAGGAAGCACCTTTTTATTAAATTTACCTTTTAGCAATCGCCATTCCTACCCTAAAGATCGGAAGAGCACACG
+
CCCCCFFFFFFFGGGGGGGGGGHHHHHHHHHGGGGHHHHHHHHHHGGGGGGGGHHHHHHHHHHHHHHHHHHHGGHHGHHHHHHHHHHHHHHGGGGGGHHHHHHHHHHHHHHHGGGGGEHHHHHHHHHHHGGGGGHHHHHHGHHHHHHHHHHHGGGHHHGGGEGGGGGGHHHHHHGGGFGGGGGGGGGGGGGGGGGGGGGGGGGGGGGGGFFFFFFFFFFFFFFFFFFFFFFFFEFFFFFFFFFFFFFFFF@
@M05620:45:000000000-G6HP7:1:1101:20644:8201 1:N:0:160
AGATTACTGCAACAGTTCCCCCTGGACCTGGAAAAGTTTCTTGCCTGGCTTACAGAAGCTGAAACAACTGCCAATGTCCTACAGGATGCTACCCGTAAGGAAAGGCTCCTAGAAGACTCCAAGGGAGTAAAAGAGCTGATGAAACAATGGCAAGTAAGTCAGGCATTTCCGCTTTAGCACTCTTGTGGATCCAATTGAACAATTCTCAGCATTTGTACTTGTAACTGACAAGCCAGGGACAAAACAAAGAT
+
CCBCCFFFDFFFGGGGGGGGGGGGHHHHHHHHHHHHGHHHHHHHHHHHHHHHHHHHHHHHHHHHHHHHHHHHHHHHHHHHHHHHHHHHHHHHHHGGGGHHHHHHHHHHGHHHHHHHHHHHHHHGGFGGHHHHHGHHHHGHHGHHHHHHHHHHHGHHHHHHHHHHHHHHHHGGGGGHHHHHHHHHHGHGHHHHHHHHHGFFHHHHHHHHHHHHHHHHHHHHHHHHHHHHHHHHHGGGGGGGGFFFGGGGFFF
@M05620:45:000000000-G6HP7:1:1101:20623:8202 1:N:0:160
AGATTACTGCAACAGTTCCCCCTGGACCTGGAAAAGTTTCTTGCCTGGCTTACAGAAGCTGAAACAACTGCCAATGTCCTACAGGATGCTACCCGTAAGGAAAGGCTCCTAGAAGACTCCAAGGGAGTAAAAGAGCTGATGAAACAATGGCAAGTAAGTCAGGCATTTCCGCTTTAGCACTCTTGTGGATCCAATTGAACAATTCTCAGCATTTGTACTTGTAACTGACAAGCCAGGGACAAAACAAAGAT
+
BCBCCFFFFFFFGGGGGGGGGGGGGHHHHHHHHHHHGHHHHHHHHHHHHHHHHHHGHHHHHGHHHHHHHHHHHHHHHHHHHHHHGHHHHHHHHHGFGGHHHHHHHHHHGHHHHHHHHHHHHHHGGEGFFHHHHGHHHHFHHGGGHHGHHHHHHGGGGHGHGHHHGHHHHHGGGGGHHHGHHHHHH>GGHHHHFCHHGFDFHHHHHHFFHHHHHHHHHFHHHGHHHHHHHHFHHGGGGGGGGFFGGEGGFFC
@M05620:45:000000000-G6HP7:1:1101:15706:8209 1:N:0:160
CATCCTGACCCTGAAGTACCCCATTGAGCATGGCATCGTCACCAACTGGGACGACATGGAGAAGATCTGGCACCACACCTTCTACAACGAGCTGCGCGTGGCCCCGGAGGAGCACCCAGTGCTGCTGACCGAGGCCCCCCTGAACCCCAAGGCCAACAGAGAGAAGATGACTCAGGTGAGGCTCGGCCGACGCCCGTGCTCCTCCCGTCCTTTCCCCAGTCATTTTCTGCCCGGCTTGATTTCTGACATTA
+
CCCCCFFFFFFFGGGGGGGGGGGHHHHHHHHHHHHHHGHHHGHHHGHHHHHHGGGGGHHHHHHHHHHHHHHHHGHHHGGHHHHHHHHHGGGGGHHGGGFGGGHHGGGGGGGGHHHHGGHFHHHHHHHHHHGGGGGGGGGGGGHHHHGGGGHGHHGGGGGGGGGGGGGGGGGGGGGGGGGFGGFGFFFFFFFFFFFF=DFFFFFFFFFFFFAFFFFFFFFFFFFFFFFFFFFFFFFFFFFFFFFFF:BFFF0
@M05620:45:000000000-G6HP7:1:1101:19892:8225 1:N:0:160
CATCCTGACCCTGAAGTACCCCATTGAGCATGGCATCGTCACCAACTGGGACGACATGGAGAAGATCTGGCACCACACCTTCTACAACGAGCTGCGCGTGGCCCCGGAGGAGCACCCAGTGCTGCTGACCGAGGCCCCCCTGAACCCCAAGGCCAACAGAGAGAAGATGACTCAGGTGAGGCTCGGCCGACGCCCGTGCTCCTCCCGTCCTTTCCCCAGTCATTTTCTGCCCGGCTTGATTTCTGACATTA
+
BBBBBFFFFFFFGGGGGGGGGGGHHHHHGHHHHHHHHGHHHGHHHGHHHHHHGGGGGHHGHHHHHGHGHHHHHGGHHGGHHHHHHHHHGGGGGHHGGGFGGGHHGGGGGGGGHGHHGGHHHHHHHHHHHHGGGGGGGGGGGGGHHHGGGGHGHHGGGGGGGGGGGGGGGGGGFGGGFFGGGGEGFFFFAAFF=FFFFDFEFFFFFFFFFFFFFFFFFFFBFFFFFFFFFFFFDBFCFA.BBFFFFFFFF//
@M05620:45:000000000-G6HP7:1:1101:7990:8227 1:N:0:160
TACCTGTACTGGGGAAGAGTGTAGCAATCGCCATTCCTACCCTAAAGATCGGAAGAGCACACGTCTGAACTCCAGTCACGTCGACGCATCTCGTATGCCGTCTTCTGCTTGAAAAAAAAAACAAAACTACACCCTCAACGAGTACCCACTCTGATTCCCCACGTACCTCATAACCACTCGGCTGAATGCCGGTCACCTTTACAATGAGCCCGTACCTCACCCAGTACTCACATCGCCCGCCAGACCCCCTC
+
BBBBBFF5DFFFG?CEGFGGGGHHGGFGHFGGABGFHHGHHHHHAGFFGHHGGGGHHHHHGHGHGHGAFGHHHGGHHHHGHHG/EEE>EEHHHGCHFHHGGGHGHHGFFHFHF330<</>//?/00011110</..0>0....00000../00000000//.-./.;00/:00//0.//....-.;0009----.9000/////9/////9---9.///9....//9///////....----9.....-9.
@M05620:45:000000000-G6HP7:1:1101:17591:8246 1:N:0:160
CATCCTGACCCTGAAGTACCCCATTGAGCATGGCATCGTCACCAACTGGGACGACATGGAGAAGATCTGGCACCACACCTTCTACAACGAGCTGCGCGTGGCCCCGGAGGAGCACCCAGTGCTGCTGACCGAGGCCCCCCTGAACCCCAAGGCCAACAGAGAGAAGATGACTCAGGTGAGGCTCGGCCGACGCCCGTGCTCCTCCCGTCCTTTCCCCAGTCATTTTCTGCCCGGCTTGATTTTGACATTAG
+
EDDEEFFFFFFFGGGGGGGGGGGHHHHHHHHHHHHHHGHHHGHHHGHHHHHHGGGGGHHHHHHHHHHHHHHHHGHHHGGHHHHHHHHHGGGGGHHGGGGGGGHHGGGGGGGGHHHHGGHHHHHHHHHHHHGDGGGGGGGGGGHHHHGGGGHGHHGGGGGGGGGGFGGGGGGGGGGGHGGGGGGGFFFFFFFFFFFF@DDFFFFFFFFFFFFFFFFFFFFFFFFFFFHFFFFFFFFFFFAFFFFFEFBFF1<
@M05620:45:000000000-G6HP7:1:1101:20943:8253 1:N:0:160
TACCTGTACTGGGGAAGCATTTGAATATCCCCCCATGGTGATGGGGACGGAGAACTGCTCCATAAACACAGGCAACGTGCCTAACTTTCCCGGGAAGATGAAGTCAAAGAGCGGAGGTTATTTTGCATCGGTGAGCCAGACAGAATGATCCGATGAGGGGTGCGAAACTATTTGAGGAAAGGAAGCACCTTTTTATTAAATTTACCTTTTAGCAATCGCCATTCCTACCCTAAAGATCGAAGAGCACACGT
+
BBBBBFFFFFFFGGGGGGFGGFHHHHHHHHHGGGGHHHHHFHHFGGGGGGDGGHHGHHHHHHHHHHHHHHGHGHHHGHHHHHHHHHHHHHHGFFEGGHHHHHHHHHFHHFHHGGGGGGHHHHHHHGHHHGGDEGHHHHHFEHHHHFHDGHHHGGGHHHGGDFGGGGFGHFHGHHGGFGGGGGGFFGGGGGGGGGGGGFGGGGGGGGGGGFFFEFFFFFEDDEFFFFFFFFFFFFFFFFFFBEDFFFFFFFA
@M05620:45:000000000-G6HP7:1:1101:23049:8256 1:N:0:160
CATCCTGACCCTGAAGTACCCCATTGAGCATGGCATCGTCACCAACTGGGACGACATGGAGAAGATCTGGCACCACACCTTCTACAACGAGCTGCGCGTGGCCCCGGAGGAGCACCCAGTGCTGCTGACCGAGGCCCCCCTGAACCCCAAGGCCAACAGAGAGAAGATGACTCAGGTGAGGCTCGGCCGACGCCCGTGCTCCTCCCGTCCTTTCCCCAGTCATTTTCTGCCCGGCTTGATTTCTGACATTA
+
CDDDDFFFFFFFGGGGGGGGGGGHHHHHHHHHHHHHHGHHHGHHHGHHHHHHGGGGGHHHHHHHHHHHHHHHHGHHHGGHHHHHHHHHGGGGGHHGGGGGGGHHGGGGGGGGHHHHGGHHHHHHHHHHHHGGGGGGGGGGGGHHHHGGGGHGHHGGGGGGGGGGGGGGGGGGGGGGHGGGGGGGFFFFFFFFFFFF>DFFFFFFFFFFFFFFFFFFFFFFFFFFFFHFFFFFFFFFFAAFFFFFF:FFFF0
@M05620:45:000000000-G6HP7:1:1101:14779:8260 1:N:0:160
ATCTCTATCTCCTAAAAACCTGTTTAGATTTGGAGATAGACCTTCAGGTTTTTCATCATTTTCTGCATGAATTATACATTGACCACGTTCCAGCGTGGTCAGTTTGCAGCATTCTGTTATTTTGTTTGACAGAGTGTCTTGTTGAGAACATATGTAGGACATGATTTTTTCCTGCAACAGGGAAAATAAAGTATAAGTTTTAAAGATTTATTCTTTAATAAAGGATCTCAAAGCCAGCTTTAGAAAAAGGA
+
CEEEEFFFFFFFGGGGGGGGGGHHHHHHHHHHHHHHHHHHHHHHHHHHHHHGGHHHHIHHHIIHIHHHHHHHHHHHHHHHHHHHHHGHHHHHHHGFGGHHHHHHHHHHHHHHHHHHHHHHHHHHHHHHHHHHHHHHHHHHHHHHHHHHHHHHHHHHHHHHHHHHHHHHHGHHHHHHHHHHHGGHHHHHHHHHGHHHHHHHHHGHHHHHHHHHHHHHHHHHHGHHHHHHHHHHHHHHHGHHHHHHHGHHGGH
@M05620:45:000000000-G6HP7:1:1101:25962:8263 1:N:0:160
CATCCTGACCCTGAAGTACCCCATTGAGCATGGCATCGTCACCAACTGGGACGACATGGAGAAGATCTGGCACCACACCTTCTACAACGAGCTGCGCGTGGCCCCGGAGGAGCACCCAGTGCTGCTGACCGAGGCCCCCCTGAACCCCAAGGCCAACAGAGAGAAGATGACTCAGGTGAGGCTCGGCCGACGCCCGTGCTCCTCCCGTCCTTTCCCCAGTCATTTTCTGCCCGGCTTGATTTCTGACATTA
+
BBCCCFFFFFFFGGGGGGGGGGGHHHHHHHHHHHHHHGHHHGHHHGHHHHHHGGGGGHHHHHHHHHHHHHHHHGHHHGGHHHHHHHHHGGGGGHHGGGGGGGHHGGGGGGGGHHHHGGHHHHHHHHHHHHGGGGGGGGGGGGHHHHGGGGHGHHGGGGGGGGGGGGGGGGGGGGGGGGGGGGGGFFFFFFFFFFFFCFFFFFFFFFFFFFFFFFFFFFFFFFFFFFFFFFFFFFFFFF?FFFFFFBFFFF0
@M05620:45:000000000-G6HP7:1:1101:20944:8275 1:N:0:160
TACCTGTACTGGGGAAGCATTTGAATATCCCCCCATGGTGATGGGGACGGAGAACTGCTCCATAAACACAGGCAACGTGCCTAACTTTCCCGGGAAGATGAAGTCAAAGAGCGGAGGTTATTTTGCATCGGTGAGCCAGACAGAATGATCCGATGAGGGGTGCGAAACTATTTGAGGAAAGGAAGCACCTTTTTATTAAATTTACCTTTTAGCAATCGCCATTCCTACCCTAAAGATCGAAGAGCACACGT
+
CBBCCFFFFFFFGGGGGGGGGGHHHHHHHHHGGGGHHHHHHHHGHGGGGGGGGHHHHHHHHHHHGHHHHHHHGHHHGHHHHHHHHHHHHHHGGGEGGHHHHHHHHHHHHHHHGGGGGGHFHHHHHGHHHGGDGGHHHHHGGHHHHHHHHHHGGGGHHHGGCCGGDFGGHHHHHHGGGGGGGGGGGGGGGGGGGGGGGFFGGGGGFGGGGFFFFFFFFFEFFFFFFFFFFFFFFFFFFFFFFFFFFFFFFF.
@M05620:45:000000000-G6HP7:1:1101:25976:8276 1:N:0:160
CATCCTGACCCTGAAGTACCCCATTGAGCATGGCATCGTCACCAACTGGGACGACATGGAGAAGATCTGGCACCACACCTTCTACAACGAGCTGCGCGTGGCCCCGGAGGAGCACCCAGTGCTGCTGACCGAGGCCCCCCTGAACCCCAAGGCCAACAGAGAGAAGATGACTCAGGTGAGGCTCGGCCGACGCCCGTGCTCCTCCCGTCCTTTCCCCAGTCATTTTCTGCCCGGCTTGATTTCTGACATTT
+
1>>A1FD1C1CCGGGGGGGFEEEBGE1ECAGB0G0GFGEH0EG1AEHBA/0FA/EAEHHFH1AFBEGHFHHFHG0FFGEHHHF@GFHHG/EEGCHGCE>@ECHEGGC@/?<CEHHEC//FFDHHHG?FGHC@@CCGGGGGGGBFHHFGGGFEHHGGGGGGGGGGFFFFGGGGGGFFGGFGGFGG@@FF@@@@@@@?@AFFFFFFFFF?BFFBFFFFFFFFFFFFFFFFFFFEB?@@??;/:999FBF/BF/
@M05620:45:000000000-G6HP7:1:1101:14766:8277 1:N:0:160
ATCTCTATCTCCTAAAAACCTGTTTAGATTTGGAGATAGACCTTCAGGTTTTTCATCATTTTCTGCATGAATTATACATTGACCACGTTCCAGCGTGGTCAGTTTGCAGCATTCTGTTATTTTGTTTGACAGAGTGTCTTGTTGAGAACATATGTAGGACATGATTTTTTCCTGCAACAGGGAAAATAAAGTATAAGTTTTAAAGATTTATTCTTTAATAAAGGATCTCAAAGCCAGCTTTAGAAAAAGGA
+
BBBBBFFFFFFFGFFFGGGGGGHHHHHGHHFHHFHGHDFHHHHHHGHHHHHFGHHHHGHHHHHHFHHHHFHHHGHHHHHHHGHHHHGHHHHHHGGFEGHHGHHHHHHHHHHHHHGHHHHHHHHHHHHHGHHHFHHHHHHHHHHHHHHGFF3GHHGHHHHHHHHHHHGHHGHHHHE2FGHFFGGFHHHHHHHGHHHHHHHHHGHGHHHHHHHHHHHHHGHHHGHHHHHHHHHHHHHHHGHHHHHEGHFFGGG
@M05620:45:000000000-G6HP7:1:1101:14419:8292 1:N:0:160
ATCTCTATCTCCTAAAAACCTGTTTAGATTTGGAGATAGACCTTCAGGTTTTTCATCATTTTCTGCATGAATTATACATTGACCACGTTCCAGCGTGGTCAGTTTGCAGCATTCTGTTATTTTGTTTGACAGAGTGTCTTGTTGAGAACATATGTAGGACATGATTTTTTCCTGCAACAGGGAAAATAAAGTATAAGTTTTAAAGATTTATTCTTTAATAAAGGATCTCAAAGCCAGCTTTAGAAAAAGGA
+
DDDDDFFFFFFFGGGGGGGGGGHHHHHHHHHHHHHHHHHHHHHHHHHHHHHGGHHHHIHHHHIIIHHHHHHHHHHHHHHHHHHHHHGHHHHHHHGGGGHHHHHHHHHHHHHHHHHHHHHHHHHHHHHHGHHHHHHHHHHHHHHHHHHHHHHHHHHHHHHHHHHHHHHHHGHHHHHHHHHHHGGHHHHHGHHHHHHHHHHHHHGHHHHHHHHHHHHHHHHHHHHHHHHHHHHHHHHHHGGHHHHHHHHHGGH
@M05620:45:000000000-G6HP7:1:1101:14408:8308 1:N:0:160
ATCTCTATCTCCTAAAAACCTGTTTAGATTTGGAGATAGACCTTCAGGTTTTTCATCATTTTCTGCATGAATTATACATTGACCACGTTCCAGCGTGGTCAGTTTGCAGCATTCTGTTATTTTGTTTGACAGAGTGTCTTGTTGAGAACATATGTAGGACATGATTTTTTCCTGCAACAGGGAAAATAAAGTATAAGTTTTAAAGATTTATTCTTTAATAAAGGATCTCAAAGCCAGCTTTAGAAAAAGGA
+
BBBBBFFFFFFFGGGGGGGGGGHHHHHHHHHHGFGHHHHHHHHHHFGHHHHGGHFHHGDGHHHHHHHHHHHHHHHHHHHHHHHHHHGGHHHHHHGGGGHHFHHHHHHHHHHGHHHHHHHHHHHHHHHHFHHHHHGHHHHHHHHHHHHHHHHHHHHHHHHHHHHGGHHHHGHHHHGHEHHHHGGHHHHHFGGGGHHHHGHHHGGHHHFHHHHHHHHHHGHHBDDHHHHHHHHHHHHHHGFGHHHGHGFFDGG
@M05620:45:000000000-G6HP7:1:1101:4263:8316 1:N:0:160
CATCCTGACCCTGAAGTACCCCGGCTTGATTTCTGACATTAGATCGGAAGAGCACACGTCTGAACTCCAGTCACGTCGACGCATCTCGTATGCCGTCTTCTGCTTGAAAAAAAAAAATTGACAGAGTGTCTTGTTGAGAACATATGTCGGACATGATTTTTTCCTGCAACAGGGAAACTAAAGTATAAGTTTTACAGCTTTATTCTTTAATACAGGATCTCCAAGCCAGCTTTAGAAAAACGAAGACAGGG
+
AABAAFFFFFFFFGGGGGGGFGAAEEGGHHHHHGHHFHHHFFFHHHGGGEFFHHHHHGHHHGFFHDGHHHGHGHGGGE@@EGG?E@F1?EGCFF?GEHAGHFFHHEAFDEGCC/B//<?1<?110?G11F1FDGHF11.=FFG1=0D<CCC<@D<CG0C;CCFCHB:/CGA9.?.A./;B0099;C9;;;;00;9;F0CFG0BFGFFFF/BF//:B.BBBF/9/9AEFFFBFB/////...-.;..//9..
@M05620:45:000000000-G6HP7:1:1101:26823:8320 1:N:0:160
ATCTCTATCTCCTAAAAAGGAAGAAAGGGGAGGGAAGATCGGAAGAGCACACGTCTGAACTCCAGTCACGTCGACGCATCTCGTATGCCGTCTTCTGCTTGAAAAAAAAAACCAACAAGGTCAGCTGGCGGTCTTTCTTTTTGTAAGCACCTATAAACCTTCACGAAGCCTTTTTTAACTAATTCCTGCTGAGTCATTCCTGAGTTTTTAGCCGCCTTTCTTCTTCTCACAGACTCTCTACTCTCATGACA
+
BBBBBFFFFFFFGGGFGGFEFGHCECGAFEFFEGGGAGFHHGGGGHHEFHHHGFFHFHGHHHHHGFHHHGGFEEG@>@EEHHHFGFFBFEE@?FFHGHGHHFFGHHGGBD@///<///</??G0>><0.---<<DDGFHFCGC/CF0CG/;/:00;0:GB0/00.C:99.;9F0B9.=B;B090CFFE9FBB./:/9BB//:/.;9;B..9BB;@DFF/;BFFFFF/;////:;/:9BFBFFFFFFB//9/
@M05620:45:000000000-G6HP7:1:1101:12179:8336 1:N:0:160
CATCCTGACCCTCAAGTACCCCATTGAGCATGGCATCGTCACCAACTGGGACGACATGGAGAAGATCTGGCACCACACCTTCTACAACGAGCTGCGCGTGGCCCCGGAGGAGCACCCAGTGCTGCTGACCGAGGCCCCCCTGAACCCCAAGGCCAACAGAGAGAAGATGACTCAGGTGAGGCTCGGCCGACGCCCGTGCTCCTCCCGTCCTTTCCCCAGTCATTTTCTGCCCGGCTTGATTTCTGACATTA
+
CCCCCFFFFFFFGGGGGGGGGGGHHHHHHHHHHHHHHGHHHGHHHGHHHHHHGGGGGHHHHHHHHHHHHHHHHGHHHGGHHHHHHHHHGGGGGHHGGGGGGGHHGGGGGGGGHHHHGGHGHHHHHHHHHHGGGGGGGGGGGGHHHHGGGGHGHGGGGGGGGGGGGGGGGGGGGGGGGGGGGGGFFFFFFFFFFFFF>DDFFFFFFFFAFFFFFFFFFFFFFFBFFFFFFFFFFCFFFFFFFFFFBBFEFF0
@M05620:45:000000000-G6HP7:1:1101:27170:8341 1:N:0:160
ATCTCTATCTCCTAAAAACCTGTTTAGATTTGGAGATAGACCTTCAGGTTTTTCATCATTTTCTGCATGAATTATACATTGACCACGTTCCAGCGTGGTCAGTTTGCAGCATTCTGTTATTTTGTTTGACAGAGTGTCTTGTTGAGAACATATGTAGGACATGATTTTTTCCTGCAACAGGGAAAATAAAGTATAAGTTTTAAAGATTTATTCTTTAATAAAGGATCTCAAAGCCAGCTTTAGAAAAAGGA
+
ACCCCFFFFFFFGGGGGGGGGGHHHHHHHHHHHHHHHHHHHHHHHHHHHHHGGHHHHIIHHHIHHHHHHHHHHHHHHHHHHHHHHHGHHHHHHHGGGGHHHHHHHHHGHHHHHHHHHHHHHHHHHHHHHHHHHHHHHHHHHHHHHHHHHHHHHHHHHHHHHHHHHHHHHGHHHHHHHHHHHGGHHHHHGHHHHHHHHHHHHHHHHHHHHHHHHHHHHHHHHHHHHHHHHGHHHHHHHGHHHHHFGGHHGGH
@M05620:45:000000000-G6HP7:1:1101:26664:8396 1:N:0:160
AGATTACTGCAACAGTTCCCCCTGGACCTGGAAAAGTTTCTTGCCTGGCTTACAGAAGCTGAAACAACTGCCAATGTCCTACAGGATGCTACCCGTAAGGAAAGGCTCCTAGAAGACTCCAAGGGAGTAAAAGAGCTGATGAAACAATGGCAAGTAAGTCAGGCATTTCCGCTTTAGCACTCTTGTGGATCCAATTGAACAATTCTCAGCATTTGTACTTGTAACTGACAAGCCAGGGACAAAACAAAGAT
+
BBBBAFFFFFFFGGGGGGGGGGGGHHHHGHHHHHHHFGHHHHHHHHHHHHHHHHHHHHHHHHHHHHHHHHHHHHGGGHHHHHHHGHGHHHHHHHGG/EGHFHHHHHHHGHHHHHHHFHHF?GHGG?EEGGHHHGHHHHGHHFGFHHHHHHHHHGHHHHFGGHHHHGHHHHGGGGGHFHGHHHHHHGGFHGFHFHHHHHFFFGGGHHHGHHHHHFHHHHGHHGHGHHHHGGFHGGFFGGGGGGGFGGGGGGF
@M05620:45:000000000-G6HP7:1:1101:23757:8400 1:N:0:160
ATCTCTATCTCCTAAAAAGGAAGAAAGGGGAGGGAAGATCGGAAGAGCACACGTCTGAACTCCAGTCACGTCGACGCATCTCGTATGCCGTCTTCTGCTTGAAAAAAAAAAACACCCCATCTAGCATGCAATTTTGCCTCTATCAGCCCTACACAAAGAGTACACTCTTGCTCCTATACTATTTATGCACCTTACTTACCTTACTCTTAATTTCCCCATTTATTTAACTCCCTTCCTACCCTCTATACCTT
+
CCDDDFFFFFFFGGGGGGEGFGHHHHHHGGGGGGGGGHHHHGGGGHHHHHHHGHHHGHGHHHHGHHHHHGGHFGGGGGGFHHGFGHHHHFEFHGHHHHHHHHFFHHGGCGCD//0//-.0011111=1111110<0<<00<000000C</:.0/0;.///0;0;00/0000000009000090900000;//000;0;0/;000900000009090//:;0:;00900090.::/9000990./00000;9
@M05620:45:000000000-G6HP7:1:1101:24568:8408 1:N:0:160
TACCTGTACTGGGGAAGCATTTGAATATCCCCCCATGGTGATGGGGACGGAGAACTGCTCCATAAACACAGGCAACGTGCCTAACTTTCCCGGGAAGATGAAGTCAAAGAGCGACCACAGCTCTTCGGAGGTTATTTTGCATCGGTGAGCCAGACAGAATGATCCGATGAGGGGTGCGAAACTATTTGAGGAAAGGAAGCACCTTTTTATTAAATTTACCTTTTAGCAATCGCCATTCCTACCCTAAAGAT
+
BBBBBFFFFFFFGGGGGGGGGGHHHHHHHHHGGGGHHHHHHHHHHGGGGGGGGGHHHHHHHHHHHHHHHHHHGHHHGHHHHHHHHHHHHHHGGGEFFHHHHHHHHHHHHHHHGGGGGHHHHHHHHHHGGGGCHHHHHHHHGHHGGEGGHFHHHHGHHHHHHHHHHHFGGHHHGGGGGGGDCGGGGGGGGGGFFGGGGGGGGGFFFFFFFFFFFFFFFFFFFFFFEFFFFFFFFFFFFFFFFFFFFFFFFFF
@M05620:45:000000000-G6HP7:1:1101:24551:8414 1:N:0:160
TACCTGTACTGGGGAAGCATTTGAATATCCCCCCATGGTGATGGGGACGGAGAACTGCTCCATAAACACAGGCAACGTGCCTAACTTTCCCGGGAAGATGAAGTCAAAGAGCGACCACAGCTCTTCGGAGGTTATTTTGCATCGGTGAGCCAGACAGAATGATCCGATGAGGGGTGCGAAACTATTTGAGGAAAGGAAGCACCTTTTTATTAAATTTACCTTTTAGCAATCGCCATTCCTACCCTAAAGAT
+
33AABFFFFFFFGCGEEGGGGGHFHGHHHHHGGGGGHHFGHHHHHGGGGGGGGHHHGHHHGHHHGHGGHHHHGGGHGHHHHHHHHHHHHHHGGGGGGGHHHGHHHHHHHHHHGGGGGHHHHHHHGHHGGGG?FGHHHHHHHHHGGDEGHFHHHGGHHHHHHHHHHHGGGHHHGGCDGGGGAGGGGGGGGGGCFFGGGGGGGGFFFFEFEEFFFFFFFFBFFFFFFFFFFFFFFFFFFFFFBF:FFFFFFFB
@M05620:45:000000000-G6HP7:1:1101:16879:8428 1:N:0:160
ATCTCTATCTCCTAAAAACCTGTTTAGATTTGGAGATAGACCTTCAGGTTTTTCATCATTTTCTGCATGAATTATACATTGACCACGTTCCAGCGTGGTCAGTTTGCAGCATTCTGTTATTTTGTTTGACAGAGTGTCTTGTTGAGAACATATGTAGGACATGATTTTTTCCTGCAACAGGGAAAATAAAGTATAAGTTTTAAAGATTTATTCTTTAATAAAGGATCTCAAAGCCAGCTTTAGAAAAAGGA
+
ABAAAFBFFFFFGGGFGGGGCGFEHFFG5GFFFCHHHHHHHGBGFHHHGHFGGFFHHHHHFHHHHHHHHEHGHHFHHHHHHGHHFHFFFHHFHGE?EGGHFHGHHHGFHFFFHHHHHHFHHHHHGHHHFHFHGHBFFGHHHGHGGHGFFFFFGHGFHHHFFHHGGHHHHGHHHGGHGGCGHGGGGHHGFFHFDGFFHFGHHGEFHHHHGFHHHHHHHGHFFFFHFHGHHFFFH/;GGGFHHHHGEFFFGGF
@M05620:45:000000000-G6HP7:1:1101:9540:8433 1:N:0:160
TACCTGTACTGGGGAAGCATTTGAATATCCCCCCATGGTGATGGGGACGGAGAACTGCTCCATAAACACAGGCAACGTGCCTAACTTTCCCGGGAAGATGAAGTCAAAGAGGTTATTTTGCATCGGTGAGCCAGACAGAATGATCCGATGAGGGGTGCGAAACTATTTGAGGAAAGGAAGCACCTTTTTATTAAATTTACCTTTTAGCAATCGCCATTCCTACCCTAAAGATCGGAAGAGCACACGTCTGA
+
DCCDDFFFFFFFGGGGGGGGGGHHHHHHHHHGGGGHHHHHHHHHHGGGGGGGGHHHHHHHHHHHHHHHHHHHGHHHGHHHHHHHHHHHHHHGGGGGGHHHHHHHHHHHHHHHGHHHHHHHHHHHFGGGGHHHHHHGHHHHHGHHHHHDGGHHHGGEGGGGGGGHHHHHHHGHFHHHGHGHHHHHGGGGGGGGGBFGGGGGGGGGGGGGGGGGGGGGGGGGFFFFFFFFBFFFFFFDFFFFFFFFFFBFFEB
@M05620:45:000000000-G6HP7:1:1101:18425:8434 1:N:0:160
AGATTACTGCAACAGTTCCCCCTGGACCTGGAAAAGTTTCTTGCCTGGCTTACAGAAGCTGAAACAACTGCCAATGTCCTACAGGATGCTACCCGTAAGGAAAGGCTCCTAGAAGACTCCAAGGGAGTAAAAGAGCTGATGAAACAATGGCAAGTAAGTCAGGCATTTCCGCTTTAGCACTCTTGTGGATCCAATTGAACAATTCTCAGCATTTGTACTTGTAACTGACAAGCCAGGGACAAAACAAAGAT
+
AABBBFFFFFDFGGFGGGGGGGGGHHHHHHHHGHHHGHHHHHHHHHHHHHHHHHHHHHHHHHHHHHHHHHHHHHHHHHHHHHHHHHHHHHFHHHGGGGHHHHHHHHHHGHHHHHHHHHHHHHFFFHFFHGHHHGHHHHHHHFFHHHGHHHHGHGHHHHHHHHHHHHHHHHGGGGGHHHGHHHHHHHHGHHHHGFGHHGHHHHHHHHHHHHHHHHHHHHHHHHHGHHHHHGHHHGGGGGGGGFBAFFGGGGF
@M05620:45:000000000-G6HP7:1:1101:24623:8442 1:N:0:160
TACCTGTACTGGGGAAGCATTTGAATATCCCCCCATGGTGATGGGGACGGAGAACTGCTCCATAAACACAGGCAACGTGCCTAACTTTCCCGGGAAGATGAAGTCAAAGAGCGGAGGTTATTTTGCATCGGTGAGCCAGACAGAATGATCCGATGAGGGGTGCGAAACTATTTGAGGAAAGGAAGCACCTTTTTATTAAATTTACCTTTTAGCAATCGCCATTCCTACCCTAAAGATCGGAAGAGCACACG
+
CCCCCFFFFFFFFEFGGGGGGGHHHHHHHHHGGGGHHHGHHHHHHGGGGGGGGHHHHGHHHHGHHHHHHHHHGGHHGHHHHHHHHHHHHHHGGGGGGHHHHHHHHHHHHHHHGGGGGCGHHHHHHHHHHGGEGGHHHHHHGHHHHHHHHHHHGGGHHHGGGCDFEDGGHHHHHHGGFFFGGGGGGGGGGGGGGGGFGGFGGGGGFGGGGFFFFFFFFFEFFFFFFFFFFFFFFEFFFFFFFFFFFFFFFF>
@M05620:45:000000000-G6HP7:1:1101:18441:8443 1:N:0:160
AGATTACTGCAACAGTTCCCCCTGGACCTGGAAAAGTTTCTTGCCTGGCTTACAGAAGCTGAAACAACTGCCAATGTCCTACAGGATGCTACCCGTAAGGAAAGGCTCCTAGAAGACTCCAAGGGAGTAAAAGAGCTGATGAAACAATGGCAAGTAAGTCAGGCATTTCCGCTTTAGCACTCTTGTGGATCCAATTGAACAATTCTCAGCATTTGTACTTGTAACTGACAAGCCAGGGACAAAACAAAGAT
+
?AAAAFFB3B1DGGGGGFGGGGGGHHHGHHAEGHHHFGHHHHHHHHHHHHGFHHFHHFFHHGHHHGFHHHHHHHGGHHHHHHHHHHGHHHHHHHGGGGHHFHFHAGHHGHHHHHHHHHHHGH1?/FEGHFHHHGGHHHFGH2BGFHHHHHHHGGHHHHHHHGHHHHHHHHGGGGGHHHBGHHHHHGHGHFFHFGHBGDHHHHGFGGHFHGGHFHFHHHHHHFHGFHHFFFGGHGG?EGGE.9/FGGFGGGB
@M05620:45:000000000-G6HP7:1:1101:17955:8444 1:N:0:160
ATCTCTATCTCCTAAAAACCTGTTTAGATTTGGAGATAGACCTTCAGGTTTTTCATCATTTTCTGCATGAATTATACATTGACCACGTTCCAGCGTGGTCAGTTTGCAGCATTCTGTTATTTTGTTTGACAGAGTGTCTTGTTGAGAACATATGTAGGACATGATTTTTTCCTGCAACAGGGAAAATAAAGTATAAGTTTTAAAGATTTATTCTTTAATAAAGGATCTCAAAGCCAGCTTTAGAAAAAGGA
+
CCCCCFFFFFFFGGGGGGGGGGHHHHHHHHHHHHHHHHHHHHHHHHHHHHHGGHHHHIHHHHHHHHHHHHHHHHHHHHHHHGHHHHGHHHHHHHGFGGHHHHHHHHHHHHHHHHHHHHHHHHHHHHHHGHGHHHHHHHHHHHHHHHHHHHHHHHHGHHHHHHHHHHHHHGHHHHHHHHHHHGGHHHHHHHHHHHHHHGHHHHGHHHHHHHHHHHHHHHHHHFHHHHHHHHHHHHHHHGHHHHGGHGHHGGF
@M05620:45:000000000-G6HP7:1:1101:18408:8448 1:N:0:160
AGATTACTGCAACAGTTCCCCCTGGACCTGGAAAAGTTTCTTGCCTGGCTTACAGAAGCTGAAACAACTGCCAATGTCCTACAGGATGCTACCCGTAAGGAAAGGCTCCTAGAAGACTCCAAGGGAGTAAAAGAGCTGATGAAACAATGGCAAGTAAGTCAGGCATTTCCGCTTTAGCACTCTTGTGGATCCAATTGAACAATTCTCAGCATTTGTACTTGTAACTGACAAGCCAGGGACAAAACAAAGAT
+
>3>AAFFFDF@FGG4FGGGGGGGGDGHHHGGHHHGHGHHHHHHHHHHHHHHHHHFFHHHHHGHHHH1GGHHHGHHFFHHHHHHHHHFHHHEGHHGEEEHHFHHFGFHHGHHHHGGFHGHFBG3?/FEGHBGHGFHFHHFHH2?FHHFHHHHGHGGDFGHHHHHHHHHHHHGGGGGHHHHHHHGHHFGEEGHHFGFHDDGHGHHHHHHGFHFHHHHGHHHHHFHGGHHHHHHHHGGEFGFEGFFA:AFFFBB
@M05620:45:000000000-G6HP7:1:1101:9783:8458 1:N:0:160
TACCTGTACTGGGGAAGCATTTGAATATCCCCCCATGGTGATGGGGACGGAGAACTGCTCCATAAACACAGGCAACGTGCCTAACTTTCCCGGGAAGATGAAGTCAAAGAGCGACCACAGCTCTTCGGAGGTTATTTTGCATCGGTGAGCCAGACAGAATGATCCGATGAGGGGTGCGAAACTATTTGAGGAAAGGAAGCACCTTTTTATTAAATTTACCTTTTAGCAATCGCCATTCCTACCCTAAAGAT
+
CCCCCFFFFFFFGGGGGGGGGGHHHHHHHHHGGGGHHHGHHHHHHGGGGGGGGHHHHHHHHHHHHHHHHHHHGHHHGHHHHHHHHHHHHHHGGGGGGHHHHHHHHHHHHHHHGGGGGHHHHHHHHHHGGGGEHHHHHHHHHHHGFEGFHHHHHGGHHHHGHGHHHHEGGHHHGGCEDGEGGGGGGGGGGGGGG/CFGGGGGGFFFFFFFFFFFBFFFFFFFFFFFFFFFFFFFFFEFFFFFFFFFFFFFFF
@M05620:45:000000000-G6HP7:1:1101:17945:8465 1:N:0:160
ATCTCTATCTCCTAAAAACCTGTTTAGATTTGGAGATAGACCTTCAGGTTTTTCATCATTTTCTGCATGAATTATACATTGACCACGTTCCAGCGTGGTCAGTTTGCAGCATTCTGTTATTTTGTTTGACAGAGTGTCTTGTTGAGAACATATGTAGGACATGATTTTTTCCTGCAACAGGGAAAATAAAGTATAAGTTTTAAAGATTTATTCTTTAATAAAGGATCTCAAAGCCAGCTTTAGAAAAAGGA
+
ABABBFFFFFFFGGGGGGGGGFDFGFFHFHHHHHHFFHHGHHFHHHHHHHHGGHHHHFHHHHHHHGHHHGHHHHHHHHGHHHGHHHGFHHHHHHGEFGHHGHGGHHHHHHHFFHHHGHHHHHHHFHHHHHGGGHFGFHHFHHHHHHHHHHHHGHGGHHHHHHHHHHHHHGHHHHHHGHHHHGGHGGHHGHHGHFHGHFGHHHEGGHHHHHHHHHHHHHHGHHHHFHHHHGHHHHHHHGHHHGCCCGHHGGH
@M05620:45:000000000-G6HP7:1:1101:14979:8477 1:N:0:160
TACCTGTACTGGGGAAGCATTTGAATATCCCCCCATGGTGATGGGGACGGAGAACTGCTCCATAAACACAGGCAACGTGCCTAACTTTCCCGGGAAGATGAAGTCAAAGAGCGGTGAGCCAGACAGAATGATCCGATGAGGGGTGCGAAACTATTTGAGGAAAGGAAGCACCTTTTTATTAAATTTACCTTTTAGCAATCGCCATTCCTACCCTAAAGATCGGAAGAGCACACGTCTGAACTCCAGTCACG
+
CCCCCFFFFFFFGGGGGGGGGGHHHHHHHHHGGGGHHHGHHHHHGGGGGGGGGHHHHHHHHHHGHHHGGHHHGHHHGHHHHHHHHHHHHHHGGGGGGHHHGHHGHHHHHHHHGGCDGHHHFHHGHHHHHHGHHHHEEDFGHGG>CDFACFFHHHHHHHGHFHHHHGHHHHHGHHHHGCGHFGGGGGFGFFGGGGGGEFFGGGGGGGGGGGGFGGGFFFFFFFFFFFFFFFFFFFFFFFFFFFFFFFBFBF:
@M05620:45:000000000-G6HP7:1:1101:23323:8478 1:N:0:160
TACCTGTACTGGGGAAGCATTTGAATATCCCCCCATGGTGATGGGGACGGAGAACTGCTCCATAAACACAGGCAACGTGCCTAACTTTCCCGGGAAGATGAAGTCAAAGAGCGACCACAGCTCTTCGGAGGTTATTTTGCATCGGTGAGCCAGACAGAATGATCCGATGAGGGGTGCGAAACTATTTGAGGAAAGGAAGCACCTTTTTATTAAATTTACCTTTTAGCAATCGCCATTCCTACCCTAAAGAT
+
BBBBBFFFFFFFGGGFGGGGGGHHHHHHHHHGGGGHHHFGHHHGHGGGGGGEGHHGHHHHHHHHHHHHHHHHGHHHGHHHHHHHHHHHHHHGGGGGGHHHHHHHHHHHHHHGGGGGGHHHHHHHHHHGEDGEHHGHHHHHHHHGGDGEHHHHHGGHHHHHHHHHHHFGGHHHGGCDGGDGGGGGGGGGGGGBGFFGGGGGGGFFFFFFFFFFFFFFFFFFFFFFFFFFFFFFFFFEFFFFFFFFFFFFFFF
@M05620:45:000000000-G6HP7:1:1101:23307:8497 1:N:0:160
CATCCTGACCCTGAAGTACCCCATTGAGCATGGCATCGTCACCAACTGGGACGACATGGAGAAGATCTGGCACCACACCTTCTACAACGAGCTGCGCGTGGCCCCGGAGGAGCACCCAGTGCTGCTGACCGAGGCCCCCCTGAACCCCAAGGCCAACAGAGAGAAGATGACTCAGGTGAGGCTCGGCCGACGCCCGTGCTCCTCCCGTCCTTTCCCCAGTCATTTTCTGCCCGGCTTGATTTCTGACATTA
+
CCCCCFFFFFFFGGGGGGGGGGGHHHHHHHHHHHHHHGHHHGHHHGHHHHHHGGGGGHHHHHHHHGHHHHHHHGHHHGGHHHHHHHHHGGGGGHHGGGGGGGHHGGGGGGGGHHGHGGHGHHHHHHHHHHGGGGGGGGGGGGHHHHGGGGHGHHGGGGGGGGGGGGGGGGGGGGGGGGGGGGGGFFFFBCFFFFFFFFFFFFFFFFFEFFFFFFFFFFFFFFFFFFFFFFFEFFFFFFFFFFFFFEFFFF0
@M05620:45:000000000-G6HP7:1:1101:17794:8529 1:N:0:160
ATCTCTATCTCCTAAAAACCTGTTTAGATTTGGAGATAGACCTTCAGGTTTTTCATCATTTTCTGCATGAATTATACATTGACCACGTTCCAGCGTGGTCAGTTTGCAGCATTCTGTTATTTTGTTTGACAGAGTGTCTTGTTGAGAACATATGTAGGACATGATTTTTTCCTGCAACAGGGAAAATAAAGTATAAGTTTTAAAGATTTATTCTTTAATAAAGGATCTCAAAGCCAGCTTTAGAAAAAGGA
+
AAAAAFFBFDDFEGDBAGGGGFHFDAGCEEAD5GHCCFDGBGGGFFGBFDGEEGDGGFHHHHHFFHHDHDFEEEHGFBHDHHFGAFEGHFEEGCEBEEFEGHBGDFHHHHGDFDDFFG@EGFFH?GHH33?G3FHFFGGHHHHHHHGFHHFFGGFGHF?10FFGFGDF?BGDGHB<BGGCGFEFFFGD11??1GDFFHFDHDHGHFGHHHGHHGHHGDG00<D0CDFG<<GDGHABGEHFGC00CGC.:.G
@M05620:45:000000000-G6HP7:1:1101:14023:8534 1:N:0:160
CATCCTGACCCTGAAGTACCCCATTGAGCATGGCATCGTCACCAACTGGGACGACATGGAGAAGATCTGGCACCACACCTTCTACAACGAGCTGCGCGTGGCCCCGGAGGAGCACCCAGTGCTGCTGACCGAGGCCCCCCTGAACCCCAAGGCCAACAGAGAGAAGATGACTCAGGTGAGGCTCGGCCGACGCCCGTGCTCCTCCCGTCCTTTCCCCAGTCATTTTCTGCCCGGCTTGATTTCTGACATTT
+
DDDDDFFFFFFFGGGGGGGGGGGHHHHHHHHHHHHHHGHHHGHHHGHHHHHHGGGGGHHHHHHHHHHHHHHHHGHHHGGHHHHHHHHHGGGGGHHGGGGGGGHHGGGGGGGGHHHHGGHGHHHHHHHHHHGGGGGGGGGGGGHHHHGGGGHGHHGGGGGGGGGGGGGGGGGGGGGGHGGGGGGGFFFFFFFFFFFFBDFFFFFFFFFFFFFFFFFFFFFFFFFFFFFFFFFFFAFFCFAFFFFFE:BFFF0
@M05620:45:000000000-G6HP7:1:1101:9730:8538 1:N:0:160
CATCCTGACCCTGAAGTACCCCATTGAGCATGGCATCGTCACCAACTGGGACGACATGGAGAAGATCTGGCACCACACCTTCTACAACGAGCTGCGCGTGGCCCCGGAGGAGCACCCAGTGCTGCTGACCGAGGCCCCCCTGAACCCCAAGGCCAACAGAGAGAAGATGACTCAGGTGAGGCTCGGCCGACGCCCGTGCTCCTCCCGTCCTTTCCCCAGCCATTTTCTGCCCGCCTTGTTTTCTGACATTC
+
BBAABBDFFFFFFGGGAFGGGGEFDFGHFFFF4FGHHGEHAFFFHGHGBFAGEEGEDHFBGGHFHAGFHHGHG1EHHGEHHGGHHGGFEEDGAGFGCE>EECHGGG/CG/<CGEFHDFHHGHGHGHGHHHG?@C-<E<<@C.;GCGDEFECEHEGGGG/;CFDEFGGGGGGGFFGGBBB.CCAF-BEF--9--@B@B.AABFEFFA9ED;A/;/;FB.;.;.:9F////;BE.--9.//:.9BF/;9/;//
@M05620:45:000000000-G6HP7:1:1101:4786:8543 1:N:0:160
CATCCTGACCCTGAAGTACCCCATTGAGCATGGCATCGTCACCAACTGGGACGACATGGAGAAGATCTGGCACCACACCTTCTACAACGAGCTGCGCGTGGCCCCGGAGGAGCACCCAGTGCTGCTGACCGAGGCCCCCCTGAACCCCAAGGCCAACAGAGAGAAGATGACTCAGGTGAGGCTCGGCCGACGCCCGTGCTCCTCCCGTCCTTTCCCCAGTCATTTTCTGCCCGGCTTGATTTCTGACATTG
+
AABBCFFFFFFFGGGGGGGGGGGHHHHHHHHHHHHHHGHHGGHHHGHHHHGHGGGGGHHHHHHHGHHHHHHHHGHHHGGHHHHHHHHHGGGGGHFGGGGGGGGHGGGGGGGGHHHHGGHHHHHHHHHHHHGGGGGGGGGGGGHHHHGGGGHGHHGGGGGGGGGGGGFFGFGGGGGGGGGGGGGGFFEFBB9@DCFF-AAEBFFFFFF:DD?FFFFFFFFFFFFFFFFFFEFFFFFACB?FFFFFFBFFFF/
@M05620:45:000000000-G6HP7:1:1101:9737:8560 1:N:0:160
CATCCTGACCCTGAAGTACCCCATTGAGCATGGCATCGTCACCAACTGGGACGACATGGAGAAGATCTGGCACCACACCTTCTACAACGAGCTGCGCGTGGCCCCGGAGGAGCACCCAGTGCTGCTGACCGAGGCCCCCCTGAACCCCAAGGCCAACAGAGAGAAGATGACTCAGGTGAGGCTCGGCCGACGCCCGTGCTCCTCCCGTCCTTTCCCCAGTCATTTTCTGCCCGGCTTGATTTCTGACATTT
+
CCDDCFFFFFFFGGGGGFGGGGGHHHHHHHHHHHHHHGHHHGHHHGHHGHHHGGGGGGHHHHHHGHHGHHHHHGGHHGGHHHHHHHHHGGGGGHHGGGGGGGHHGGGGGGGGHHHHGGGFHHHHHHHHHHGGGGGGGGGGGGHHHHGGGGHGHHGGGGGEFGGGGGGFGGGFGGGGGGGGGGGGFFFFCFFFFFFA:AA.BFFFFFFADF9BFFFFFFFFFBFFFFFFFEFFDB-=B=;0FFFFF0;FFF0
@M05620:45:000000000-G6HP7:1:1101:26188:8565 1:N:0:160
CATCCTGACCCTGAAGTACCCCATTGAGCATGGCATCGTCACCAACTGGGACGACATGGAGAAGATCTGGCACCACACCTTCTACAACGAGCTGCGCGTGGCCCCGGAGGAGCACCCAGTGCTGCTGACCGAGGCCCCCCTGAACCCCAAGGCCAACAGAGAGAAGATGACTCAGGTGAGGCTCGGCCGACGCCCGTGCTCCTCCCGTCCTTTCCCCAGTCATTTTCTGCCCGGCTTGATTTCTGACATTA
+
CCCCCFFFFFFFGGGGGGGGGGGHHHHHHHHHHHHHHGHHHGHHHGHHHHHHGGGGGHHHHHHHHHHHHHHHHGHHHGGHHHHHHHHHGGGGGHHGGGGGGGHHGGGGGGGGHHHHGGHHHHHHHHHHHHGGGGGGGGGGGGHHHHGGGGHGHHGGGGGGGGGGGGGGGGGGGGGGHGGGGGGGFFFFFFFFFFFFFFFFFFFFFFFFFFFFFFFFFFFFFFFFHHHFFFFFFFFFFFFFFFFFFFFFFF0
@M05620:45:000000000-G6HP7:1:1101:16348:8566 1:N:0:160
CATCCTGACCCTGAAGTACCCCATTGAGCATGGCATCGTCACCAACTGGGACGACATGGAGAAGATCTGGCACCACACCTTCTACAACGAGCTGCGCGTGGCCCCGGAGGAGCACCCAGTGCTGCTTACCGAGGCCCCCCTTAACCCCAAGGCCAACGGCGTGAAGTTTACTCACGTCAGGCTCGGCCGACGCCCGGGCTCCTCCCGTCCTTTCCCCATTCATTTTCTCCCCGCCTTGTTTTCTACCATTA
+
1>A>AFD1FCF>1BGFBFGGFF1BGDDFA1FGFH0ABAFG0EE1/AAG0/0BA/AAAF010100BAFGGGG0@F0F/?>GCGD2B11E>/?>E1@/EEG///B<<E/BC/C/</<<//?G11GHGH11?F</>AC.AC@--./0::CA....:..;..9---;C.00;00;000/.:-9AB/-;---;9---99;9---;-9/9/;-;-9AF////--9/:9B/BFFF/;9B?-9--/;;B-////9/;B/
@M05620:45:000000000-G6HP7:1:1101:4799:8569 1:N:0:160
CATCCTGACCCTGAAGTACCCCATTGAGCATGGCATCGTCACCAACTGGGACGACATGGAGAAGATCTGGCACCACACCTTCTACAACGAGCTGCGCGTGGCCCCGGAGGAGCACCCAGTGCTGCTGACCGAGGCCCCCCTGAACCCCAAGGCCAACAGAGAGAAGATGACTCAGGTGAGGCTCGGCCGACGCCCGTGCTCCTCCCGTCCTTTCCCCAGTCATTTTCTGCCCGGCTTGATTTCTGACATTG
+
CBCCCFFFFFFFGGGGGGGGGGGHHHHHHHHHHHHHHGHHGGHHHGHHHHHHGGGGGHHHHHHHHHHHHHHHHGHHHGGHHHHHHHHHEGGGGHHGGGGGGGHHGGGGGGGGHGHHGGHGHHHHHHHHHHGGGGGGGGGGGGHHHHGGGGHGHHGGGGGGGGGGGGGGGGGGGGGGGGGFGEFGFFFFFFFFFFFFA?DFFFFFFFDEDFFFFFFFFFFFFFFFFFFFFFFFFFFFFFFFFFFFFBFFFF0
@M05620:45:000000000-G6HP7:1:1101:16330:8571 1:N:0:160
CATCCTGACCCTGAAGTACCCCATTGAGCATGGCATCGTCACCAACTGGGACGACATGGAGAAGATCTGGCACCACACCTTCTACAACGAGCTGCGCGTGGCCCCGGAGGAGCACCCAGTGCTGCTGACCGAGGCCCCCCTGACCCCCACGCCCACCAGGGGAAGGCTACCTCAGGTGCGCCCCGCCCGCCGCCCGTGCTCCTCCCGCCCTTTCCCCGTTCCTTTTCTGCCCGGCTTTCTTTCTGCCCTTT
+
AAAABFFFFFFFGFGGGGGGGGGHHHCFG4FFHG4GH?GHHGHDAEHHEGGGFCFEGHHGHG1GFGHHHEHBGGFH1EGHHHHFHGDGEEEEGHHFGFEEGEHHGGG/>C?EHHHHG//FGGHHHHGDGHC?FGDGGGGF@.:/CHGG@.A.;9.;9.9.;-...../0//09/B/;//B-:--9-;-;-99;DF--...99/BFA9-;9@BBFFFF-..;9BFF/9///B9.-->9//9;///9/;;;B/
@M05620:45:000000000-G6HP7:1:1101:9437:8584 1:N:0:160
CATCCTGACCCTGAAGTACCGGCTTGATTTCTGACATTAGATCGGAAGAGCACACGTCTGAACTCCAGTCACGTCGACGCATCTCGTATGCCGTCTTCTGCTTGAAAAAAAAAAAAAAAAGCCGCTGGTTTTCTTTCTTTTTGTCATCCCCGCTCCCCCTTCACGACTCCTTTTTTTCCTCCTTCCTTCTGCTGCATTCCTTCTTTTTTCTCCCCCTTTCTTCTTCTCCCAGCCTCTCTCCTCTCCCTCCC
+
CCBCCFFFFFFFGGGGGFGGGGGGGGGHHHHGHGHGGGHHCFGHGGFGHGHHHHHGGHHGGFHHHHHGFDGHDGGECEGGGE/GHHF1FHGHCEEHFFGHEHHHHHHHAGCGD?>//---...<----:0..::::CFGGH0:;;;:;0.A--9-...9-./00..-.99/FBFFA-9BB//9;B9;/;B//;;///;///;//;BB9BB9B//;;-99/B/99FFFF///;..BFF/;BF//;://9/9.
@M05620:45:000000000-G6HP7:1:1101:16344:8590 1:N:0:160
CATCCTGACCCTGAAGTACCCCATTGAGCATGGCATCGTCACCAACTGGGACGACATGGAGAAGATCTGGCACCACACCTTCTACAACGAGCTGCGCGTGGCCCCGGAGGAGCACCCAGTGCTGCTGACCGAGGCCCCCCTGAACCCCAAGGCCAACAGAGAGAAGATGACTCAGGTGAGGCTCGGCCGACGCCCGTGCTCCTCCCGTCCTTTCCCCAGTCATTTTCTGCCCGGCTTGATTTCTGACATTA
+
CCCCCFFFFFFFGGGGGGGGGGGHDDBGHFHHFCGHHGHAGGHHAEHGFHHHEGGGEGFFHEHFFHH5AGFCGGHFHGGHHGGFHGHHGGGGDFFGGGGEFFHHFGGGGGGGGGHHGGHGHHHHHHHHHHGGGGGGGGGGGGHHHHGGGGHGHHGGGGGGGGGGFGGFGGGGFGGGGGGGGGEGDFFFFFFFFFFF@DDEFFFFFFFEFFFFFFFFFFF9FFFFFFFFFFFFFFFFFFAFFF/FFBFFFF/
@M05620:45:000000000-G6HP7:1:1101:25108:8631 1:N:0:160
TACCTGTACTGGGGAAGCATTTGAATATCCCCCCATGGTGATGGGGACGGAGAACTGCTCCATAAACACAGGCAACGTGCCTAACTTTCCCGGGAAGATGAAGTCAAAGAGCGGTGAGCCAGACAGAATGATCCGATGAGGGGTGCGAAACTATTTGAGGAAAGGAAGCACCTTTTTATTAAATTTACCTTTTAGCAATCGCCATTCCTACCCTAAAGATCGGAAGAGCACACGTCTGAACTCCAGTCACG
+
BBBBBFFFFFFFGGGGGGGGGGHHHHHHHHHGGGGHHHHHHHHHHGGGGGGGGHHHHHHHHHHHHHHHHHHHGHHHGHHHHHHHHHHHHHHGGGEGGHHHHHHHHHHHHHHHGGGGGHHHHHHGHHHHHHHHHHHFGGHHHGGD@EGEFFGHHHHGHHGHHFHHHGFHHHGHHHHHHGHHGGGGGGGGGGFGGGGFEFGGGGGGGGGGGGGFGGGFF:BFFFAFFFFFFFFFFFFFFFFFFFFFFFFFFFA
@M05620:45:000000000-G6HP7:1:1101:11203:8638 1:N:0:160
CATCCTGACCCTGAAGTACCCCATTGAGCATGGCATCGTCACCAACTGGGACGACATGGAGAAGATCTGGCACCACACCTTCTACAACGAGCTGCGCGTGGCCCCGGAGGAGCACCCAGTGCTGCTGACCGAGGCCCCCCTGAACCCCAAGGCCAACAGAGAGAAGATGACTCAGGTGAGGCTCGGCCGACGCCCGTGCTCCTCCCGTCCTTTCCCCAGTCATTTTCTGCCCGGCTTGATTTCTGACATTA
+
CCCCCFFFFFFFGGGGGGGGGGGHGHHHHHHHHHHHHGHHHGHHHGHHHHHHGGGGGHGHHHGHHHHHHHHHHGHHHGGHHHHHHHHHGGGGGHHGGGFGGGHHGGGGGGGGHHHHGGHGHHHHHHHHHHGGGGGGGGGGGGHHHHGGGGHGHHGGGGGGGGGGGGGGGGGGGGGGGGGGGGGGFFFFFFFFFFFF>ADEFFFFFFFEFFD0BFFFFFFBFFFFFFFFFEFEDCFFCFABFFFFB0BFFF0
@M05620:45:000000000-G6HP7:1:1101:25952:8643 1:N:0:160
AGATTACTGCAACAGTTCCCCCTGGACCTGGAAAAGTTTCTTGCCTGGCTTACAGAAGCTGAAACAACTGCCAATGTCCTACAGGATGCTACCCGTAAGGAAAGGCTCCTAGAAGACTCCAAGGGAGTAAAAGAGCTGATGAAACAATGGCAAGTAAGTCAGGCATTTCCGCTTTAGCACTCTTGTGGATCCAATTGAACAATTCTCAGCATTTGTACTTGTAACTGACAAGCCAGGGACAAAACAAAGAT
+
BBBCCFFFFFFFGGGGGGGGGGGGHHHHHHHHHHHHGHHHHHHHHHHHHHHHHHHHHHHHHHHHHHHHHHHHHHHHHHHHHHHHHHHHHHHHHHGGGGHHHHHHHHHHGHHHHHHHHHHHHHHGGHGGHHHHHGHHHHHHHHHHHHHHHHHHHGHHHHHHHHHHHHHHHHGGGGGHHHHHHHHHHHHGHHHHHHHHHFHGHHHHHHHHHHHHHGHHHHHHHGHHHHHGHHHHHGGGGGGGGGGGGGGGGGF
@M05620:45:000000000-G6HP7:1:1101:26736:8654 1:N:0:160
TACCTGTACTGGGGAAGAGTGTAGCAATCGCCATTCCTACCCTAAAGATCGGAAGAGCACACGTCTGAACTCCAGTCACGTCGACGCATCTCGTATGCCGTCTTCTGCTTGAAAAAAAAACCAGCTGGGGGGCTTTCTTTGTTTAAGCAACGAGAAACCTGAAAGAATCATTTTTTAACTAAGTCCTGCTGAGTCATTCATGACTTTTTATCCGCCTTGCTTCTTCTCACAGACTCTCTACTCTCACCCCA
+
BBBBBFFFFFFFGGFEEGGFGFGHHHHHHGGGGFHHHHHHFHHHHHHBGHHGGGGHHHGHHHGFEGFHHHHHHHHGGHHGHHGGGCE@FEHHHGGHHHHGFGFCFHFHHGH0BFGHGGCB//?//110///99@.FFF/B/:.9///;B/A-.9.9/FF/.9////.//9B/FFF;E//FFB//;;F/9;9B.9BFFFFFF/B/9///9;/9/.9;:.9///BF//;:BFF/;F/F/BFBFFBFFB/..9.
@M05620:45:000000000-G6HP7:1:1101:23831:8671 1:N:0:160
CATCCTGACCCTGAAGTACCCCATTGAGCATGGCATCGTCACCAACTGGGACGACATGGAGAAGATCTGGCACCACACCTTCTACAACGAGCTGCGCGTGGCCCCGGAGGAGCACCCAGTGCTGCTGACCGAGGCCCCCCTGAACCCCAAGGCCAACAGAGAGAAGATGACTCAGGTGAGGCTCGGCCGACGCCCGTGCTCCTCCCGTCCTTTCCCCAGTCATTTTCTGCCCGGCTTGATTTCTGACATTA
+
CCCCDFFFFFFFGGGGGGGGGGGHHHHHHHHHHHHHHGHHHGHHHGHHHHHHGGGGGHHHHHHHHHHHHHHHHGHHHGGHHHHHHHHHGGGGGHHGGGGGGGHHGGGGGGGGHHHHGGHGHHHHHHHHHHGGGGGGGGGGGGHHHHGGGGHGHHGGGGGGGGGGGGGGGGGGGGGGGGGGGGGGFFFFFFFFFFFF@DFFFFFFFFFEFFDFFFFFFFFFFFFFFFFFFFFFBFFFFFFFFFFFF:FFFF0
@M05620:45:000000000-G6HP7:1:1101:12493:8680 1:N:0:160
ATCTCTATCTCCTAAAAACCTGTTTAGATTTGGAGATAGACCTTCAGGTTTTTCATCATTTTCTGCATGAATTATACATTGACCACGTTCCAGCGTGGTCAGTTTGCAGCATTCTGTTATTTTGTTTGACAGAGTGTCTTGTTGAGAACATATGTAGGACATGATTTTTTCCTGCAACAGGGAAAATAAAGTATAAGTTTTAAAGATTTATTCTTTAATAAAGGATCTCAAAGCCAGCTTTAGAAAAAGGA
+
ABBBBFFFFFFFGGGGGGGGGGHHHHHHHHHHHHHHHHHHHHHHHHHHHHHGGHHHHHHHHHHHHHHHHHHHHHHHHHHHHHHHHHGHHHHHHHGGGGHHHHHHHHHHHHHHHHHHHHHHHHHHHHHHHHHHHHHHHHHHHHHHFHHHHHHHHHHHHHGHHHHHHHHHHGHHHHHHHHHHHGGHHHHHGFGHHHHHHGHHHHHHHHHHHHHHHHHHHHHHHHHHGHHHHHHHHHHFGGHHHHHGHHHHGGH
@M05620:45:000000000-G6HP7:1:1101:12491:8698 1:N:0:160
ATCTCTATCTCCTAAAAACCTGTTTAGATTTGGAGATAGACCTTCAGGTTTTTCATCATTTTCTGCATGAATTATACATTGACCACGTTCCAGCGTGGTCAGTTTGCAGCATTCTGTTATTTTGTTTGACAGAGTGTCTTGTTGAGAACATATGTAGGACATGATTTTTTCCTGCAACAGGGAAAATAAAGTATAAGTTTTAAAGATTTATTCTTTAATAAAGGATCTCAAAGCCAGCTTTAGAAAAAGGA
+
AAAAAFFFFFFFEGGBGGGGGFH13FEBG3AD1GHFCEGH1GHHFDGGBAGCEG2GGFHHHHHHFHHFHBFHFBGHBDHGHFDFHHGHHF0B@0EBEFFEBGB@FFHHHHE@2EGEFGFHHFGG0FGHFGBHFGHHFEGHHHHHHHGHHH1DFHFGHFGCBFFHHHHH>B<<GD10GHGFFEEAGHGF11F<<GFHHHFFHEHFHBHHHHGDHHDD0<GFD0<</<GFHHHEHH.CGGHFC0;:CGBC.:C
@M05620:45:000000000-G6HP7:1:1101:5463:8725 1:N:0:160
ATCTCTATCTCCTAAAAACCTGTTTAGATTTGGAGATAGACCTTCAGGTTTTTCATCATTTTCTGCATGAATTATACATTGACCACGTTCCAGCGTGGTCAGTTTGCAGCATTCTGTTATTTTGTTTGACAGAGTGTCTTGTTGAGAACATATGTAGGACATGATTTTTTCCTGCAACAGGGAAAATAAAGTATAAGTTTTAAAGATTTATTCTTTAATAAAGGATCTCAAAGCCAGCTTTAGAAAAAGGA
+
AAAABFFFFFFFGGGFGGGGGGFGHHHHHGHHHFGHHGHGHHHHHHHHHHHGGHHHHHHHHHHHHHHHHFHHHHHHHHHHHFHHHHGHHHHHHHGEEGHHHHHHHHHHHEHHHHHHHHGHHHHHGHHHHHGHHHHHHHHHHHHHGGGHGGFBGHHHHHFHHGHHHHHHHGHHHHHHHHHHHGGGHHGFBDGGFHHFGFGHHHHGGGHHHHHHHHHHHEGGFFHHFHFHGHFGH<CCGCHHHHH00;FFGGC
@M05620:45:000000000-G6HP7:1:1101:8145:8727 1:N:0:160
CATCCTGACCCTGAAGTACCCCATTGAGCATGGCATCGTCACCAACTGGGACGACATGGAGAAGATCTGGCACCACACCTTCTACAACGAGCTGCGCGTGGCCCCGGAGGAGCACCCAGTGCTGCTGACCGAGGCCCCCCTGAACCCCAAGGCCAACAGAGAGAAGATGACTCAGGTGAGGCTCGGCCGACGCCCGTGCTCCTCCCGTCCTTTCCCCAGCCATTTTCTGCCCGGCTTGATTTCTCACATTA
+
AA?AABFBFCCF1GGB3BGGFGAE1A1BCG1B0BBGGC0GCEHFCEFCA/0B/EEAAGHBHFGCHBG2GFCFGEAHCEEHHHHGHHHF>////B@E/E/>EEHHG@@CGC/<GEFHCGH?GGFHHHHFFCCC-<-.C<<<;CB:GEAEGGCFHEGGGE9/CFBGFFG90F0F000/;/;..:AA99----9--;@-@-A-///:/99EAB?/99FF--B-9-/;F////9F?9---;--//;BF/;9;9/9
@M05620:45:000000000-G6HP7:1:1101:11339:8730 1:N:0:160
ATCTCTATCTCCTAAAAACCTGTTTAGATTTGGAGATAGACCTTCAGGTTTTTCATCATTTTCTGCATGAATTATACATTGACCATGTTCCAGCGTGGTCAGTTTGCAGCATTCTGTTATTTTGTTTGACAGAGTGTCTTGTTGAGAACATATGTAGGACATGATTTTTTCCTGCAACAGGGAAAATAAAGTATAAGTTTTAAAGATTTATTCTTTAATAAAGGATCTCAAAGCCAGCTTTAGAGAAAGGA
+
ABBBBFBFFFFFGGGGFGGGGGHHHFHHHHHHHGHHHHHHHHHHHHHHHHHGGHHHHHHHHHHHHHHHHHFHHHHHHGHHGHHHHHHHHHHHHHGGGGHHHHHHHHHHHHHHHHHHHHGHHHHHHHHHHHHHHHHHHHHHHHHHFHHHHHHHHHHHHHHHHHHHHHHHHGHHHHHHGHGHHGGHHHGH1GHHHHGHHHHHHHH1FGHHHGHHHHHHHHHGFDHHBGHHHHHHHHHGHGHHHHHH0CCBHHH
@M05620:45:000000000-G6HP7:1:1101:5478:8735 1:N:0:160
ATCTCTATCTCCTAAAAACCTGTTTAGATTTGGAGATAGACCTTCAGGTTTTTCATCATTTTCTGCATGAATTATACATTGACCACGTTCCAGCGTGGTCAGTTTGCAGCATTCTGTTATTTTGTTTGACAGAGTGTCTTGTTGAGAACATATGTAGGACATGATTTTTTCCTGCAACAGGGAAAATAAAGTATAAGTTTTAAAGATTTATTCTTTAATAAAGGATCTCAAAGCCAGCTTTAGAAAAAGGA
+
CCCCEFFFFFFFGGGGGGGGGGHHHHHHHHHHHHHHHHHHHHHHHHHHHHHGGHHHHHHHHHIHIHHHHHHHHHHHHHHHHGHHHHGHHHHHHHGGGGHHHHHHHHHHHHHHHHHHHHHHHHHHHHHHHHHHHHHHHHHHHHHHHHHHHHHHHHHHHHHHHHHHHHHHHGHHHHHHHHHHHGGHHHHHHHHHHHHHHHHHHHHHHHHHHGHHHHHHHGHHHGHHHHGHHHHHHHHHHGHHHHHHGHHHGGH
@M05620:45:000000000-G6HP7:1:1101:5499:8735 1:N:0:160
ATCTCTATCTCCTAAAAACCTGTTTAGATTTGGAGATAGACCTTCAGGTTTTTCATCATTTTCTGCATGAATTATACATTGACCACGTTCCAGCGTGGTCAGTTTGCAGCATTCTGTTATTTTGTTTGACAGAGTGTCTTGTTGAGAACATATGTAGGACATGATTTTTTCCTGCAACAGGGAAAATAAAGTATAAGTTTTAAAGATTTATTCTTTAATAAAGGATCTCAAAGCCAGCTTTAGAAAAAGGA
+
ABABBFFFFFFFGGGGGGGGFGFFGHHFHHHGH4BG4GD5GFGHHHHHGGFEFHHHHHHFHGFHFFGFHFGHGHFFGHHHHGHHHGGEGHHHFHGGGGHHFHGHHHHHFHHFGHHHGHHHHHHHHHHHGHHHHHHHHHHHHHHHHHGGHHHHHHHHHHHHHHHHHHHHHGHHHHHHHHHHHGGGHHHGGGHHGGGHHFGHHGHGHHHHHFHHHHHHHHHGHGHHHHGHHHHHHHHHHGHHHHHHHHFFGGH
@M05620:45:000000000-G6HP7:1:1101:11359:8744 1:N:0:160
ATCTCTATCTCCTAAAAACCTGTTTAGATTTGGAGATAGACCTTCAGGTTTTTCATCATTTTCTGCATGAATTATACATTGACCATGTTCCAGCGTGGTCAGTTTGCAGCATTCTGTTATTTTGTTTGACAGAGTGTCTTGTTGAGAACATATGTAGGACATGATTTTTTCCTGCAACAGGGAAAATAAAGTATAAGTTTTAAAGATTTATTCTTTAATAAAGGATCTCAAAGCCAGCTTTAGAAAAAGGA
+
A1AAAFDDFFFFGCGGG1AAFFFDGFFFBEAA11B1AFFFHCGGFHFGGEGEEF2FFGGDEEEFFFGEGHFFFHDFGGHDE1GGBHGHFHHGHFEEFEHFHH@GFHHHHGF@FGDFF@GHGHGH>EGHEF1GHHHHHGHFGGFHDGHFGCF1F>BDGF11FHFHFGHGF/CGHHG0<GGFE/?0?0FGE1FFF1?GFGFGHBBFGGGDGDGHHHHHHGFF<0DDCDGG=DGBGG.<:EHHH0C0;GHAA./
@M05620:45:000000000-G6HP7:1:1101:24988:8745 1:N:0:160
AGATTACTGCCACAGTTCCCCCTGGACCTGGAAAAGTTTCTTGCCTGGCTTACAGAAGCTGAAACAACTGCCAATGTCCTACAGGATGCTACCCGCAAGGAAAGGCTCCTAGAAGACTCCAAGGGAGTAAAAGCGCTGATGAAACAATGGCAAGTAAGTCAGGCATTTCCGCTTTAGCACTCTTGTGGATCCAATTGAACAATTCTCAGCATTTGTACTTGTAACTGACAAGCCAGGGACAAAACCAAAAT
+
AAAAA1BDDF1BGCGGG3GGGGCAF0GHHHHBFGHGDFGFFHDEFF1AGHHBGHHHHBFHFHGHHHHHHHHHFCGCFGGH2F1FEFHHHH2DGH//>EEA00B>>FHHGGFFHHFHHHHHHHDCEHGG0GGG10<<FCFHHHHHGEGHBGFBCF1FGHFH1?<FEFGGFH?FCCF11=>GHHGHBGF.0<CGD0<=<0=C0CFCHFHBGHEGH0CF0CGFCC0B0C00;0;..9F.C.CE??FF..;...0
@M05620:45:000000000-G6HP7:1:1101:19667:8745 1:N:0:160
CATCCTGACCCTGAAGTACCCCATTGAGCATGGCATCGTCACCAACTGGGACGACATGGAGAAGATCTGGCACCACACCTTCTACAACGAGCTGCGCGTGGCCCCGGAGGAGCACCCAGTGCTGCTGACCGAGGCCCCCCTGAACCCCAAGGCCAACAGAGAGAAGATGACTCAGGTGAGGCTCGGCCGACGCCCGTGCTCCTCCCGTCCTTTCCCCAGTCATTTTCTGCCCGGCTTGATTTCTGACATTA
+
DDDDDFFFFFFFGGGGGGGGGGGHHHHHHHHHHHHHHGHHHGHHHGHHHHHHGGGGGHHHHHHHHHHHHHHHHGHHHGGHHHHHHHHHGGGGGHHGGGGGGGHHGGGGGGGGHHHHGGHHHHHHHHHHHHGGGGGGGGGGGGHHHHGGGGHGHHGGGGGGGGGGGGGGGGGGGGGGHGGGGGGGFFFFFFFFFFFFFFFFFFFFFFFEFFDFFFFFFFFFFFHFHHFFFFFFFFFFFFFFFFFFFFFFFF0
@M05620:45:000000000-G6HP7:1:1101:13530:8751 1:N:0:160
ATCTCTATCTCCTAAAAACCTGTTTAGATTTGGAGATAGACCTTCAGGTTTTTCATCATTTTCTGCATGAATTATACATTGACCACGTTCCAGCGTGGTCAGTTTGCAGCATTCTGTTATTTTGTTTGACAGAGTGTCTTGTTGAGAACATATGTAGGACATGATTTTTTCCTGCAACAGGGAAAATAAAGTATAAGTTTTAAAGATTTATTCTTTAATAAAGGATCTCAAAGCCAGCTTTAGAAAAAGGA
+
ABBBBFFFFFFFGGGFGGGGGGHHHHHHHHHHHGHHHHHHHHHHHHHHHHHGGHGHHHHHHHHHHHHHGHHHHHHHHHHHGHHHHHGHHHHHHHGGGGHHHHHHHHHHHHGHHHHHHHHHHHHHHHHHHHHHHHHHHHHHHHHHHHHHHHHHHHHHGHHHHHHHHHHHHGHHHHHHHHHHHGGFHFGGGDGGHHHHHGHHHHGGHHHHHHHHHHHHH0DGGHHHHHGHHGHHHGHHHGHHHHHEGGHHGCG
@M05620:45:000000000-G6HP7:1:1101:15359:8758 1:N:0:160
CATCCTGACCCTGAAGTACCCCGGCTTGATTTCTGACATTAGATCGGAAGAGCACACGTCTGAACTCCAGTCACGTCGACGCATCTCGTATGCCGTCTTCTGCTTGAAAAAAAAAAAACAAACAGAGTCACTCTGTTCATAATTCTCCCCACATACATCAGTACAAGTAACCTTGCCCCTCTCCCCTCTCTACGCCTTATTCCCTCTATCTCGTATCCGCCCATCTCCCCCCTCCCTCTCTCTCCCCCTTC
+
CBCCDFFFFFFFGGGGGGGGGGGGGGGGHHHHHHHHHHHHHHHHHHGGGGHHHHHGHGGHHGHHHHHHHHHHHHGGHGGGGGGGGHHHGGHHHHGFCHGHHHHHHHHHHHHBCCGB></=/0.000011<=1=11100=000000000<./..00:000:000000;000;000090;...///;;9.//000.;-..0000900:/0900:.../90...-.//:00:..9-..9/://0000//.9-.9
@M05620:45:000000000-G6HP7:1:1101:6487:8762 1:N:0:160
CATCCTGACCCTGAAGTACCCCATTGAGCATGGCATCGTCACCAACTGGGACGACATGGAGAAGATCTGGCACCACACCTTCTACAACGAGCTGCGCGTGGCCCCGGAGGAGCACCCAGTGCTGCTGACCGAGGCCCCCCTGAACCCCAAGGCCAACAGAGAGAAGATGACTCAGGTGAGGCTCGGCCGACGCCCGTGCTCCTCCCGTCCTTTCCCCAGTCATTTTCTGCCCGGCTTGATTTCTGACATTA
+
CCCCCFFFFFFFGGGGGGGGGGGHHFGHHHHGHHHHGGHHHGHHHGHHGHHHFGGGGHHGHHHHHHHHHFHHHGHHHGGHHHHHHGHHGGGGGHHGGGEGGGHHGGGGGGGGHGHHGGHGHHGHHHHHHHGGGGGGGGGGGGHHHHGGGGHGHHGGGGGGGGGGGGGFGGGGGGGGGGGGGGGGFFFFFFFFFFFF>FFFFFFFFFD;ADFFFFFFFFFFFFFFFFFFFFFFFFFFFFFFFFFFF/BFFF/
@M05620:45:000000000-G6HP7:1:1101:13520:8768 1:N:0:160
ATCTCTATCTCCTAAAAACCTGTTTAGATTTGGAGATAGACCTTCAGGTTTTTCATCATTTTCTGCATGAATTATACATTGACCACGTTCCAGCGTGGTCAGTTTGCAGCATTCTGTTATTTTGTTTGACAGAGTGTCTTGTTGAGAACATATGTAGGACATGATTTTTTCCTGCAACAGGGAAAATAAAGTATAAGTTTTAAAGATTTATTCTTTAATAAAGGATCTCAAAGCCAGCTTTAGAAAAAGGA
+
CCDDDFFFFFFFGGGGGGGGGGHHHHHHHHHHHHHHHHHHHHHHHHHHHHHGGHHHHIHIHHHIIHHHHHHHHHHHHHHHHHHHHHGHHHHHHHGGGGHHHHHHHHHHHHHHHHHHHHHHHHHHHHHHHHHHHHHHHHHHHHHHHHHHHHHHHHHHHHHHHHHHHHHHHGHHHHHHHHHHHGGHHHHHHHHHHHHHHHHHHHHHHHHHHHHHHHHHHHHHHHHHHHHHHHHHHHHHHGHHHHHHHHHHGGH
@M05620:45:000000000-G6HP7:1:1101:26359:8769 1:N:0:160
ATCTCTATCTCCTAAAAACCTGTTTAGATTTGGAGATAGACCTTCAGGTTTTTCATCATTTTCTGCATGAATTATACATTGACCACGTTCCAGCGTGGTCAGTTTGCAGCATTCTGTTATTTTGTTTGACAGAGTGTCTTGTTGAGAACATATGTAGGACATGATTTTTTCCTGCAACAGGGAAAATAAAGTATAAGTTTTAAAGATTTATTCTTTAATAAAGGATCTCAAAGCCAGCTTTAGAAAAAGGA
+
BCCDDFFFFFFFGGGGGGGGGGHHHHHHHHHHHHHHHHHHHHHHHHHHHHHGGHHHHIHIHHIHIHHHHHHHHHHHHHHHHHHHHHGHHHHHHHGGGGHHHHHHHHHHHHHHHHHHHHHHHHHHHHHHHHHHHHHHHHHHHHHHHHHHHHHHHHHHHHHHHHHHHHHHHGHHHHHHHHHHHGGHHHHHHHHHHHHHHGGHHHHHHHHHHHHHHHHHHHHHHHHHHHHHHGHHHHHHHGHHHHHGHFHHGGG
@M05620:45:000000000-G6HP7:1:1101:13536:8779 1:N:0:160
ATCTCTATCTCCTAAAAACCTGTTTAGATTTGGAGATAGACCTTCAGGTTTTTCATCATTTTCTGCATGAATTATACATTGACCACGTTCCAGCGTGGTCAGTTTGCAGCATTCTGTTATTTTGTTTGACAGAGTGTCTTGTTGAGAACATATGTAGGACATGATTTTTTCCTGCAACAGGGAAAATAAAGTATAAGTTTTAAAGATTTATTCTTTAATAAAGGATCTCAAAGCCAGCTTTAGAAAAAGGA
+
BBBCCFFFFFFFGGGGGGGGGGHHHHHHHHHHHGHHHHHHHHHHHHHHHHHGGHHHHHHHHHHHHHHHHGFHHHHHHHHHHHHHHHGGHHHHHHGFGGHHFHHHHHHHHHGHHHHHHHHHHHHHGHHHHHHHHHHHHHHHHHHHGHHHHGGHHHGHHHHHHHHHHHHHGGHHHHHHHHHGHGGHHHHGHHHGHHHHHGHHHHHHHGHHHGHHHHHHGHHHHGBGHHHHHHHHHGHHHGHHHHHHHHHFEGC
@M05620:45:000000000-G6HP7:1:1101:26373:8780 1:N:0:160
ATCTCTATCTCCTAAAAACCTGTTTAGATTTGGAGATAGACCTTCAGGTTTTTCATCATTTTCTGCATGAATTATACATTGACCACGTTCCAGCGTGGTCAGTTTGCAGCATTCTGTTATTTTGTTTGACAGAGTGTCTTGTTGAGAACATATGTAGGACATGATTTTTTCCTGCAACAGGGAAAATAAAGTATAAGTTTTAAAGATTTATTCTTTAATAAAGGATCTCAAAGCCAGCTTTAGAAAAAGGA
+
BCCCCFFFFFFFGGGGGGGGGGHHHHHHHHHHHCHHGHHBGHHHHHHHHHHGGHFHHHHHHHIHHHHHHHHHHHHHHHHHHHHHHHGHHHHHHHGGGGHHHHHHHHHHHHHHHHHHHHHHHHHHHHHHHHHHHHHHHHHHHHHHFHHHHHHHHHHHHHHHHHHHHHHHHGHHHHGHFHHHHGGHHHHGGHHHHHHHHGHHHHHBGFGHHHHHHHHHHHHHHHHHHHHHHHHHHHHHHGGHHHHHHGHGGGH
@M05620:45:000000000-G6HP7:1:1101:26336:8780 1:N:0:160
ATCTCTATCCCCTAAAAACCTGTTTAGATTTGGAGATAGACCTTCAGGTTTTTCATCATTTTCTGCATGAATTATACATTGACCACGTTCCAGCGTGGTCAGTTTGCAGCATTCTGTTATTTTGTTTGACAGAGTGTCTTGTTGAGAACATATGTAGGACATGATTTTTTCCTGCAACAGGGAAAATAAAGTATAAGTTTTAAAGATTTATTCTTTAATAAAGGATCTCAAAGCCAGCTTTAGAAAAAGGA
+
A1AAAFFFFFFAFGCA1AEF10DG3G3FFHHF1EGG0GGFD1CFGBFH1FFF/FGFHFFGHHHE2BH1A1G22GHHHHFF1FGEGE/GFFGH1FEF>EGGHGDGHFGF11G12GFHGGHDFFHHHCFHHHHFFHHFHHHHHFGFFFGBFB1FGHHHHGHHHGGHHHHHFCHHHBBHGHHFHCE0FFGFF1F?F<11G<FGGGC1D1<FFHHHHHHHHFHFFFDFGHHBHFHEFFFFHGHHFFGHGFFHG?/
@M05620:45:000000000-G6HP7:1:1101:8134:8786 1:N:0:160
TACCTGTACTGGGGAAGCATTTGAATATCCCCCCATGGTGATGGGGACGGAGAACTGCTCCATAAACACAGGCAACGTGCCTAACTTTCCCGGGAAGATGAAGTCAAAGAGCGACCACAGCTCTTCGGAGGTTATTTTGCATCGGTGAGCCAGACAGAATGATCCGATGAGGGGCGCGAAACTATTTGAGGAAAGGAAGCACCTTTTTATTACATTTACCTTTTAGCAATCGCCATTCCTACCCTAAAGAT
+
>1A11BB3DF3111FGCGCAFGGDAFGFA31AAEAB0CABBAA1///EA////BFG1FG111A21DG@FGF//F0>/??/FDFEF1BG1GHCG?/>EAHBHB<G1>>FH<00/</<//F0/F1@F1<CF/@?<1F<G1<11F1C..<F0>0FC.<GHBH000<=0<.=A0:/.;-:@?@--99FFFBBFEF/B/9--/--/;99//;F99B///;B/B//9/9BF/B/9/;--ABFBF/B/9-:/BFFFE9
@M05620:45:000000000-G6HP7:1:1101:26357:8788 1:N:0:160
ATCTCTATCTCCTAAAAACCTGTTTAGATTTGGAGATAGACCTTCAGGTTTTTCATCATTTTCTGCATGAATTATACATTGACCACGTTCCAGCGTGGTCAGTTTGCAGCATTCTGTTATTTTGTTTGACAGAGTGTCTTGTTGAGAACATATGTAGGACATGATTTTTTCCTGCAACAGGGAAAATAAAGTATAAGTTTTAAAGATTTATTCTTTAATAAAGGATCTCAAAGCCAGCTTTAGAAAAAGGA
+
CCCCDFFFFFFFGGGGGGGGGGHHHHHHHHHHHHHHHHHHHHHHHHHHHHHGGHHHHHHHHHIHHHHHHHHHHHHHHHHHHHHHHHGHHHHHHHGGGGHHHHHHHHHHHHHHHHHHHHHHHHHHHHHHHHHHHHHHHHHHHHHHHHHHHHHHHHHHHHHHHHHHHHHHHGHHHHHHHHHHHGGHHHHHHHHHHHHHHHHHHGHHHHHHHHHHHHHHHHHHHGGHHHHHHHHGHHHHHGHHHHHFGHGHGGH
@M05620:45:000000000-G6HP7:1:1101:8117:8794 1:N:0:160
TACCTGTACTGGGGAAGCATTTGAATATCCCCCCATGGTGATGGGGACGGAGAACTGCTCCATAAACACAGGCAACGTGCCTAACTTTCCCGGGAAGATGAAGTCAAAGAGCGACCACAGCTCTTCGGAGGTTATTTTGCATCGGTGAGCCAGACAGAATGATCCGATGAGGGGTGCGAAACTATTTGAGGAAAGGAAGCACCTTTTTATTAAATTTACCTTTTAGCAATCGCCATTCCTACCCTAAAGAT
+
BBBBBFFFFFFFGGGGGGGGGGHFFHHHHHHGGGGHHHGFHHHHHGGGGGGGGHHHHHHHHHHGHHGHHHHHGHHHGHHHHHHHHHHHHHHGGGEGGHHHHGHHGHHHHHGHGGGGCHHHHHHGHHHGGGGEHGHHHHHHHHHGGGGCAGHHHGGGHHGFFHHHHHGGGHHFGGDCGGCBGFGFGGGGGEGFGGFFFBFEBFFFFFFFFFFBBBFFFFFFFFFFFFFFFFFFEDFEFFFFFFFFFFFFFFF
@M05620:45:000000000-G6HP7:1:1101:27007:8795 1:N:0:160
CATCCTGACCCTGAAGTACCCCATTGAGCATGGCATCGTCACCAACTGGGACGACATGGAGAAGATCTGGCACCACACCTTCTACAACGAGCTGCGCGTGGCCCCGGAGGAGCACCCAGTGCTGCTGACCGAGGCCCCCCTGAACCCCAAGGCCAACAGAGAGAAGATGACTCAGGTGAGGCTCGGCCGACGCCCGTGCTCCTCCCGTCCTTTCCCCAGTCATTTTCTGCCCGGCTTGATTTCTGACATTA
+
CCDDCFFFFFFFGGGGGGGGGGGHHHHHHHHHHHHHHGHHHGHHHGHHHHHHGGGGGHHHHHHHHHHHHHHHHGHHHGGHHHHHHHHHGGGGGHHGGGGGGGHHGGGGGGGGHHHHGGHHHHHHHHHHHHGGGGGGGGGGGGHHHHGGGGHGHHGGGGGGGGGGGGGGGGGGGGGGGGGGGGGGFFFFFFFFFFFFDFFFFFFFFFFEFFFFFFFFFFFFFFFFFHHFFFFFFFFFFFFFFFFFFFFFFF0
@M05620:45:000000000-G6HP7:1:1101:26320:8799 1:N:0:160
AGATTACTGCAACAGTTCCCCCTGGACCTGGAAAAGTTTCTTGCCTGGCTTACAGAAGCTGAAACAACTGCCAATGTCCTACAGGATGCTACCCGTAAGGAAAGGCTCCTAGAAGACTCCAAGGGAGTAAAAGAGCTGATGAAACAATGGCAAGTAAGTCAGGCATTTCCGCTTTAGCACTCTTGTGGATCCAATTGAACAATTCTCAGCATTTGTACTTGTAACTGACAAGCCAGGGACAAAACAAAGAT
+
BBBCDFFFFFFFGGGFGGGGGGGGHHHHHHHHHHHHGHHHHHHHHHHHHHHHHHHHHHHHHHHHHHHHHHHHHHHHHHHHHHHHHHHHHHHHHHGEGGHHHHHHHHHHGHHHHHHHHHHHHGHGGGGGHHHHHGHHHHGHHHHHHHHHHHHHHGHHGHHHHHHHHHHHHHGGGGGHGHHHHHHHHGHGHHHHGHHHHHFGHHHHHHHGHHGHHHHHHGHHHHHHHHHHGGHHHGGGGGGGGGFGGEEGGGF
@M05620:45:000000000-G6HP7:1:1101:19465:8815 1:N:0:160
AGATTACTGCAACAGTTCCCCCTGGACCTGGAAAAGTTTCTTGCCTGGCTTACAGAAGCTGAAACAACTGCCAATGTCCTACAGGATGCTACCCGTAAGGAAAGGCTCCTAGAAGACTCCAAGGGAGTAAAAGAGCTGATGAAACAATGGCAAGTAAGTCAGGCATTTCCGCTTTAGCACTCTTGTGGATCCAATTGAACAATTCTCAGCATTTGTACTTGTAACTGACAAGCCAGGGACAAAACAAAGAT
+
ABABCFFFFFFFGGGGGGGGGGGGHHHHHHHHHHHHHHHHHHHHHHHHHHHHHHHHHHHHHHHHHHHHHHHHHHHHHHHHHHHHHHHHHHHHHHGGGGHHHHHHHHHHGHHHHHHHHHHHHHGGGHGGHHHHHGHHHHHHHGHHHHHHHHHHHGFHHHHHHHHHHHHHHHGGGGGHGHHHHHHHHGHGHHHHHHHHHGFFHHHHHHHHHHHHHHHHHGHHHHHGHHHEHHHHHGGGGGGGFGGGGGGGGFF
@M05620:45:000000000-G6HP7:1:1101:19445:8816 1:N:0:160
AGATTACTGCAACAGTTCCCCCTGGACCTGGAAAAGTTTCTTGCCTGGCTTACAGAAGCTGAAACAACTGCCAATGTCCTACAGGATGCTACCCGTAAGGAAAGGCTCCTAGAAGACTCCAAGGGAGTAAAAGAGCTGATGAAACAATGGCAAGTAAGTCAGGCATTTCCGCTTTAGCACTCTTGTGGATCCAATTGAACAATTCTCAGCATTTGTACTTGTAACTGACAAGCCAGGGACAAAACAAAGAT
+
>A>AAFFFFFFBGGFFGGGGGGGGCGHHHHAGHGHHFHHHHGHHHHGGFHFHHHFHHHHHHHHHHHGHHHHHHHFHHHHHFHBGHHHHHHHHHHGGGGHGHFHCFGHGGHHHGHHGHHHFHHFEGEDGHHHHHGHGHHHHHHHHHHHHHHHHHGHHHHGHHHHHHHHHHHGGGGGH1FGHHHHHH>CCFHHHGHHHHHFFGHGHFHHFDFHHHHHHHHGGHHHHHHHFHHHHHGGGGGGG.9/CFAEGFFF
@M05620:45:000000000-G6HP7:1:1101:26318:8820 1:N:0:160
AGATTACTGCAACAGTTCCCCCTGGACCTGGAAAAGTTTCTTGCCTGGCTTACAGAAGCTGAAACAACTGCCAATGTCCTACAGGATGCTACCCGTAAGGAAAGGCTCCTAGAAGACTCCAAGGGAGTAAAAGAGCTGATGAAACAATGGCAAGTAAGTCAGGCATTTCCGCTTTAGCACTCTTGTGGATCCAATTGAACAATTCTCAGCATTTGTACTTGTAACTGACAAGCCAGGGACAAAACAAAGAT
+
ABACCFFFFFFFGGGGGGGGGGGGHHHHHHHHGHHHGHHHHHHHHHHHHHHHHHHGHHHHHHHHHHGHHHHHHHHHHHHHHHHHHHHHHHHHHHGFGGHHHHHHHHHHGHHHHHHGHHHHHGHGGGGFHHHHHGHHHHGHHHHHHHHHHGHHHGFGHHHHHHHHHHHHHHGGGGGHHHGHHHHHHGHGHHHHFHHHHHFFHGHHHHHFHGGHHHHHHHHGHHHGHHHGHHHHHGGGGGGGGGGGGGGGGGC
@M05620:45:000000000-G6HP7:1:1101:9004:8847 1:N:0:160
CATCCTGACCCTGAAGTACCCCATTGAGCATGGCATCGTCACCAACTGGGACGACATGGAGAAGATCTGGCACCACACCTTCTACAACGAGCTGCGCGTGGCCCCGGAGGAGCACCCAGTGCTGCTGACCGAGGCCCCCCTGAACCCCAAGGCCAACAGAGAGAAGATGACTCAGGTGAGGCTCGGCCGACGCCCGTGCTCCTCCCGTCCTTTCCCCAGTCATTTTCTGCCCGGCTTGATTTCTGACATTA
+
BABCCFFFFFFFGGGGGGGGGGGHHHHHHHHHHHHHHGHHHGHHHGHHHHHHGGGGGHHHHHHHHHHHHHHHHGHHHGGHHHHHHHHHGGGGGHHGGGGGGGHHGGGGGGGGHHHHGGHHHHHHHHHHHHGGGGGGGGGGGGHHHHGGGGHGHHGGGGGGGGGGGGGGGGGGGGGGGGGGGGGGFFFFFFFFFFFFFFFFFFFFFFFFFFFFFFFFFFFFFFFFFFFFFFFFFFFFFFFFFFFFFFFFFF0
@M05620:45:000000000-G6HP7:1:1101:8986:8852 1:N:0:160
CATCCTGACCCTGAAGTACCCCATTGAGCATGGCATCGTCACCAACTGGGACGACATGGAGAAGATCTGGCACCACACCTTCTACAACGAGCTGCGCGTGGCCCCGGAGGAGCACCCAGTGCTGCTGACCGAGGCCCCCCTGAACCCCAAGGCCAACAGAGAGAAGATGACTCAGGTGAGGCTCGGCCGACGCCCGTGCTCCTCCCGTCCTTTCCCCAGTCATTTTCTGCCCGGCTTGATTTCTGACATTA
+
CDDDDFFFFFFFGGGGGGGGGGGHHHHHHHHHHHHHHGHHHGHHHGHHHHHHGGGGGHHHHHHHHHHHHHHHHGHHHGGHHHHHHHHHGGGGGHHGGGGGGGHHGGGGGGGGHHHHGGHHHHHHHHHHHHGGGGGGGGGGGGHHHHGGGGHGHHGGGGGGGGGGGGGGGGGGGGGGHGGGGGGGFFFFFFFFFFFFDFFFFFFFFFFFFFFFFFFFFFFFFFFFFFHHFFFFFFFFFFFFFFFFFFFFFF0
@M05620:45:000000000-G6HP7:1:1101:24203:8863 1:N:0:160
CATCCTGACCCTGAAGTACCCCATTGAGCATGGCATCGTCACCAACTGGGACGACATGGAGAAGATCTGGCACCACACCTTCTACAACGAGCTGCGCGTGGCCCCGGAGGAGCACCCAGTGCTGCTGACCGAGGCCCCCCTGAACCCCAAGGCCAACAGAGAGAAGATGACTCAGGTGAGGCTCGGCCGACGCCCGTGCTCCTCCCGTCCTTTCCCCAGTCATTTTCTGCCCGGCTTGATTTCTGACATTA
+
BBABBFFFFFFFGGGGGDGGGGGFFHHHHHFGGHHHHGHHFGHHGGHHGGGHGGGGGHHGHHHGHFHFHHHHHGHHGGGHHHHHHHHHGGGGGHHGGGFGGGHHGGGGGFDDHHHHGGHGHHHHHHHHFGGGGGGFGCGFGGGHHHGGGGHGHHGGGGGGGGDGGFGFFGFGFFFGGGGGGGGG@FEFBAFFFFFFB?AABFFFFFFEFFFB9FFFFFF/FFFFFFF9FEFFF-99@-.9BFFFFB/FFF/
@M05620:45:000000000-G6HP7:1:1101:28079:8876 1:N:0:160
CATCCTGACCCTGAAGTACCGGCTTGATTTCTGACATTAGATCGGAAGAGCACACGTCTGAACTCCAGTCACGTCGACGCATCTCGTATGCCGGCTTCTGCTTGAAAAAAAAAACCCATTCCTGCTTATCTTGTTGCCCCTCTATCCCAAGCCCAACTTTTTCCTGCTGCCGCGACTGTGGCTTGTCCGACTTCCGTGTTCCTTCTTTCCTATCGGCTCTCATTGCCTGCTTTCGTTGATTTCTGACATTT
+
BBBBBFFFFFFFGGGGGGGGCFGGGGFDBG5AFDGGGGBDHBAFCEAE2FFFFHHGGEHGBFGFFGFABFGEA1?0EFC/>1/3B1?>?FBGG/ECE2BG44?30?330/C/<<////011@11?1111>11F11011>.../000//0/..<..../0000/:0;/:0;:-----;.0099F.:9:0;.--.//./..;//;/;//;99:///.-9.9;B/9/9/;/B?B/9/../99///9/:////9/
@M05620:45:000000000-G6HP7:1:1101:8995:8877 1:N:0:160
[truncated: 14,830,857 more chars]
