# Supplementary material for: Fast but not furious: a streamlined selection method for genome-edited cells
Source: Life Sci Alliance. 2021 Apr 26;4(6):e202101051. doi: 10.26508/lsa.202101051 (PMC8127327; doi:10.26508/lsa.202101051)
Supplement: Supplementary file 1 [file LSA-2021-01051_Supplemental_Data_1.zip › SANGER and Deep Sequencing/AFP/161_S161_L001_R1_001.fastq]

@M05620:45:000000000-G6HP7:1:1101:16886:1764 1:N:0:161
AAACCAAGCAGACACTCACCGCTCCCTCGCCACAGGCCAATAGTTTGTCCTCACTGAGTTGGCAACAAGTGGCTGCTGTGGCTGCCATTTTTCTGGTGATGGCCATCAGCTCCGACGAGGTCAGCTGGGGGGCTTTCTTTGTGTAAGCAACGAGAAACCTGAAAGAAGCATTTTTTAACTAAGTCCTGCTGAGTCATTCATGAGTTTTTAGCCGCCTTGCTTCTTCTCACAGACTCTCTACTCTCATGCCA
+
3>>AABBFBFFFGGGGGGGGGGGGGGHHGGGDEGHHGGAGGCGHHHHHGHHHHHHHHHHHHHGHGFGEHHHHGHGGHHHHHGHGGHGGHHHHGHHHHHFHHHGFHHGHHHHHHGGGGGGGGHHHHHHHGGGGGGGGGGGGGGGGFFFFFFFFEDDFFFFFFFFEFFFFFFFFFFFF.:FFFFFFFFFFFFFFFFFFFFFFFFEFFFFFFFFBFDCFFFFFFFFFFFFBFFBFFFFFFFFFFFFFFFFFFF/
@M05620:45:000000000-G6HP7:1:1101:17826:1851 1:N:0:161
AAACCAAGCAGACACTCACCGCTCCCTCGCCACAGGCCAATAGTTTGTCCTCACTGAGTTGGCAACAAGTGGCTGCTGTGGCTGCCATTTTTCTGGTGATGGCCATCAGCTCCGACGAGGTCAGCTGGGGGGCTTTCTTTGTGTAAGCAACGAGAAACCTGAAAGAAGCATTTTTTAACTAAGTCCTGCTGAGTCATTCATGAGTTTTTAGCCGCCTTGCTTCTTCTCACAGACTCTCTACTCTCATGCCA
+
3ABBCCCFCFFFGGGGGGGGGGGGGGHHGGGGGHHHGGHHGGHHHHHHHHHHHHHHHHHHHHHHHHHHHGHHGHGGHHHHHHGGGHHHHHHHHHHHHHHHFHHHHHHHHHHHHGGGGGGGGHHHHHHHGGGGGGGGGGGGGGGGGGFFFFFFFFFFFFFFFFFFFFFFFFFFFFFFFFFFFFFFFFFFFFFFFFFFFFFFFFFFFFFFFFFFFFFFFFFFFFFFFFFFFFFFFFFFFFFFFFFFFFFFFFB
@M05620:45:000000000-G6HP7:1:1101:13392:1883 1:N:0:161
TACCTGTACTGGGGAAGCATTTGAATATCCCCCCATGGTGATGGGGACGGAGAACTGCTCCATAAACACAGGCAACGTGCCTAACTTTCCCGGGAAGATGAAGTCAAAGAGCGACCACAGCTCTATCGGAGGTTATTTTGCATCGGTGAGCCAGACAGAATGATCCGATGAGGGGTGCGAAACTATTTGAGGAAAGGAAGCACCTTTTTATTAAATTTACCTTTTAGCAATCGCCATTCCTACCCTAAAGA
+
AAAABFFFFFFFGGFFFGGFGGHHHHHHHHHGGGGHHHGGFHHHEGFEFEDEGHGHHHHHGHGHHHHHHGHHGGHHGHHHHHHHHHHHGFGGFG@EGGHHGFHFFHHHHHHHGGGGGHHHHHHHFHDEGAFG?G?GHHHFDGGHGGEDGHHFHHHEHHBCHHGHHHHAADBGHGGCDDBCGGGFBFFGG9EG9;BCE/BAEFFFFFFFFFFFFFFFFF/FBFFFFB9FFFFFFFD.AFBBBFF9AFB;/BB
@M05620:45:000000000-G6HP7:1:1101:13410:1891 1:N:0:161
TACCTGTACTGGGGAAGCATTTGAATATCCCCCCATGGTGATGGGGACGGAGAACTGCTCCATAAACACAGGCAACGTGCCTAACTTTCCCGGGAAGATGAAGTCAAAGAGCGACCACAGCTCTATCGGAGGTTATTTTGCATCGGTGAGCCAGACAGAATGATCCGATGAGGGGTGCGAAACTATTTGAGGAAAGGAAGCACCTTTTTATTAAATTTACCTTTTAGCAATCGCCATTCCTACCCTAAAGA
+
AAABBFFFFFFFGGGGGGGGGGHHHHHHHHHGGGGHHHHHHHHHHGGGGGGGGHHHHHHHHHHHHHHHHHHHGGHHGHHHHHHHHHHHHHHGGGGGGHHHHHHHHHHHHHHGGGGGGHHHHHHHHHHDGDGG?GGGHHHGHHHHGGDGGGHHHHHGHHHHEFHHHHHDEDFHHGG:DDDGGCGGGGGGGFGGEFFFGFG?EFFFFFFFFFFFFBBFFFFBBFFFFBBBFFFFFEFFFFFFFBFAFFFFFFB
@M05620:45:000000000-G6HP7:1:1101:13396:1903 1:N:0:161
TACCTGTACTGGGGAAGCATTTGAATATCCCCCCATGGTGATGGGGACGGAGAACTGCTCCATAAACACAGGCAACGTGCCTAACTTTCCCGGGAAGATGAAGTCAAAGAGCGACCACAGCTCTATCGGAGGTTATTTTGCATCGGTGAGCCAGACAGAATGATCCGATGAGGGGTGCGAAACTATTTGAGGAAAGGAAGCACCTTTTTATTAAATTTACCTTTTAGCAATCGCCATTCCTACCCTAAAGA
+
AABCCFFFFFFFGGGGGGGGGGHGHHHHHHHGGGGHHHGHGHHFHGGGGGGGGGHHHHHHHHHHHHHHHHHHGHHHGHHHHHHHHHHHHHHGGGGGGHHHHHFHHHHHHHHHGGGGGHGHHHHHFHFGGAFG?F1FHFH?D1DF.EAAGHHFHHHGHFGGHHHFGHA?AFHFHGG:BEGGGGFGFGGGGEFEFFGGG/F.CFFFFFFFFEFFFB:FBFBFFFFFFF9BFFFFFFDDEFFFFFFFFFFFB:B
@M05620:45:000000000-G6HP7:1:1101:12768:1964 1:N:0:161
TACCTGTACTGGGGAAGCATTTGAATATCCCCCCATGGTGATGGGGACGGAGAACTGCTCCATAAACACAGGCAACGTGCCTAACTTTCCCGGGAAGATGAAGTCAAAGAGCGACCACAGCTCTTCGGAGGTTATTTTGCATCGGTGAGCCAGACAGAATGATCCGATGAGGGGTGCGAAACTATTTGAGGAAAGGAAGCACCTTTTTATTAAATTTACCTTTTAGCAATCGCCATTCCTACCCTAAAGAT
+
>>>>AFF3DFFFAEFFGGGFGGHGGGFHHHHGGGEHGBBB1EGFEGFECCCGCHGFFFHFFFGHHHFHCGHHGEGGGHHEHHFCFGHHGBFEGGCEFGFHB1GGFGFHHG0GGGGGGHGHFHHHHHHG/AC<G1FGHHHE1GGGCECFHGHFGAEHEGFHHGHHHGCCCFHFGCE@EG.;?-FFFGGGBEG9B/.C/9CAFF?BFFFFFFFFFFBFFFBBFBFB/BBFFE:E?F?EFF/FFBAAB-;/BFB
@M05620:45:000000000-G6HP7:1:1101:12769:1984 1:N:0:161
TACCTGTACTGGGGAAGCATTTGAATATCCCCCCATGGTGATGGGGACGGAGAACTGCTCCATAAACACAGGCAACGTGCCTAACTTTCCCGGGAAGATGAAGTCAAAGAGCGACCACAGCTCTTCGGAGGTTATTTTGCATCGGTGAGCCAGACAGAATGATCCGATGAGGGGTGCGAAACTATTTGAGGAAAGGAAGCACCTTTTTATTAAATTTACCTTTTAGCAATCGCCATTCCTACCCTAAAGAT
+
AAABCFFFFFFFGGGGGGGGGGHHHHHHHHHGGGGHHHHHHHHHHGGGGGGGGHHHHHHHHHHHHHHHHHHHGHHHGHHHHHHHHHHHHHHGGGGGGHHHHHHHHHHHHHHHGGGGGHHHHHHHHHHGGGGEHHHHHHHHGHHGGGGGHGHHHHGHHHHHHHHHHHEGGHHHGGCEGGDGGGGGGGGGGGGFFFFGGGGGGGFFFFFFFFFFFFFFFFFFFFFFFFFFFFFFFFFEFFFFFFFFFFFFFFF
@M05620:45:000000000-G6HP7:1:1101:12765:2001 1:N:0:161
TACCTGTACTGGGGAAGCATTTGAATATCCCCCCATGGTGATGGGGACGGAGAACTGCTCCATAAACACAGGCAACGTGCCTAACTTTCCCGGGAAGATGAAGTCAAAGAGCGACCACAGCTCTTCGGAGGTTATTTTGCATCGGTGAGCCAGACAGAATGATCCGATGAGGGGTGCGAAACTATTTGAGGAAAGGAAGCACCTTTTTATTAAATTTACCTTTTAGCAATCGCCATTCCTACCCTAAAGAT
+
BCBCCFFFFFFFGGGGGGGGGGHHHHHHHHHGGGGHHHGHHHHHHGGGGGGGGHHHHHHHHHHHHHHHHHHHGHHHGHHHHHHHHHHHHHHGGGGGGHHHHHHHHHHHHHHHGGGGGHHHHHHHHHHGGGGEHHHHHHHHGHHGGEGGHHHHHHGHHHHHHHHHHHGGGHHHGGGFGGEGGGGGGGGGEGGCFFGGGGGGGGFFFFFFFFFFFFFFFFFFFFFFFFFFFFFFFFFFFFFFFFFFFFFFFFF
@M05620:45:000000000-G6HP7:1:1101:13913:2148 1:N:0:161
AAACCAAGCAGACACTCACCGCTCCCTCGCCACAGGCCAATAGTTTGTCCTCACTGAGTTGGCAACAAGTGGCTGCTGTGGCTGCCATTTTTCTGGTGATGGCCATCAGCTCCGACGAGGTCAGCTGGGGGGCTTTCTTTGTGTAAGCAACGAGAAACCTGAAAGAAGCATTTTTTAACTAAGTCCTGCTGAGTCATTCATGAGTTTTTAGCCGCCTTGCTTCTTCTCACAGACTCTCTACTCTCATGCCA
+
CCCCCBCFCFFFGGGGGGGGGGGGGGHHGGGGGHHHGGHHHHHHHHHHGHHHHHHHHHHHHHHHHHHEHGHHGHFFHHHHHHHGGHFGHHHHHHHHHHHHHHHHHHHHHHHHHGGGGGGGGHHHHHHHGGGGGGGGGGGGGGGGGGFFFFFFFFDFFFFFFFFFFFFFFFFFFFFFFFFFFFFFFFFFFFFFFFFFFFFFFFFFFFFFFFFFFFFFFFFFFFFFFFFFFFFFFFFFFFFFFFFFFFFFFFF
@M05620:45:000000000-G6HP7:1:1101:13917:2168 1:N:0:161
AAACCAAGCAGACACTCACCGCTCCCTCGCCACAGGCCAATAGTTTGTCCTCACTGAGTTGGCAACAAGTGGCTGCTGTGGCTGCCATTTTTCTGGTGATGGCCATCAGCTCCGACGAGGTCAGCTGGGGGGCTTTCTTTGTGTAAGCAACGAGAAACCTGAAAGAAGCATTTTTTAACTAAGTCCTGCTGAGTCATTCATGAGTTTTTAGCCGCCTTGCTTCTTCTCACAGACTCTCTACTCTCATGCCA
+
CCCCCCCFCFFFGGGGGGGGGGGGGGHHGGGGGHHHGGHHHHHHHHHHHHHHHHHHHHGHHHHHHHHHHHHHGHGGHHHHHHHGGHHHHHHHHHHHHHHHHHHHHHHHHHHHHGGGGGGGGHHHHHHHGGGGGGGGGGGGGGGGGGFFFFFFFFFFFFFFFFFFFFFFFFFFFFFFFFFFFFFFFFFFFFFFFFFFFFFFFFFFFFFFFFFFFFFFFFFFFFFFFFFFFFFFFFFFFFFFFFFFFFFFFFF
@M05620:45:000000000-G6HP7:1:1101:19339:2172 1:N:0:161
AAACCAAGCAGACACTCACCGCTCCCTCGCCACAGGCCAATAGTTTGTCCTCACTGAGTTGGCAACAAGTGGCTGCTGTGGCTGCCATTTTTCTGGTGATGGCCATCAGCTCCGACGAGGTCAGCTGGGGGGCTTTCTTTGTGTAAGCAACGAGAAACCTGAAAGAAGCATTTTTTAACTAAGTCCTGCTGAGTCATTCATGAGTTTTTAGCCGCCTTGCTTCTTCTCACAGACTCTCTACTCTCATGCCA
+
ABAAAAAFBFFFFFGGGGGGGGGGEGGHGGG?E2FEGGHHGCGHHHHGGHFHHHHHFGHEEGGHHHEHHGHHGHGGHHHHFFHGGHHHHHHHGHHHHHDGHHHH3FFHHGHHHGEGE/BGFHFGHHHHGGGGGGGGFFFFGBFGGFFFFFFFFDFDFFFFA9/;FFFFBFFFFFFFAFFF9B/FFFFFFFFFFBBFFFFFFFFFFFFFFFFFFDCADAFFFFFFFFEB9FFF/ABFFFFFFFFFBFFFBB/
@M05620:45:000000000-G6HP7:1:1101:19332:2192 1:N:0:161
AAACCAAGCAGACACTCACCGCTCCCTCGCCACAGGCCAATAGTTTGTCCTCACTGAGTTGGCAACAAGTGGCTGCTGTGGCTGCCATTTTTCTGGTGATGGCCATCAGCTCCGACGAGGTCAGCTGGGGGGCTTTCTTTGTGTAAGCAACGAGAAACCTGAAAGAAGCATTTTTTAACTAAGTCCTGCTGAGTCATTCATGAGTTTTTAGCCGCCTTGCTTCTTCTCACAGACTCTCTACTCTCATGCCA
+
BBBBBBBFBFFFGGGGGGGGEFGGGGHHCGGGGHGCFFGHHHHHHHHHHHHHHHHEHHFFGHHHHHHHHGHHGHGGHHHGHHHGGHHHHHHHGHHHHFHHHHHHHHHHHHHHHGGGGGGGGHHHHHHGGGGGGGGGGGGGGFFFGGBFFFFFFFFFFFFFFFFFFFFFFFFFFFFFFFFFFFBFFFFFFFFFFFFFFFFFFBFFFFFFFF/BF.@DFFFFFFFFFFFFBFFFFFFFFFFFFFFFFFBBFFF
@M05620:45:000000000-G6HP7:1:1101:19349:2192 1:N:0:161
AAACCAAGCAGACACTCACCGCTCCCTCGCCACAGGCCAATAGTTTGTCCTCACTGAGTTGGCAACAAGTGGCTGCTGTGGCTGCCATTTTTCTGGTGATGGCCATCAGCTCCGACGAGGTCAGCTGGGGGGCTTTCTTTGTGTAAGCAACGAGAAACCTGAAAGAAGCATTTTTTAACTAAGTCCTGCTGAGTCATTCATGAGTTTTTAGCCGCCTTGCTTCTTCTCACAGACTCTCTACTCTCATGCCA
+
B?ABBBBFBFFFGGGFGGGGEGAEEFCG2FGGGHFHGGFAGFHGHHHHHHGHHHHEGHDFHFG3GHFHGHE3BFFGHFGFFHHGGHHHHHHHHHGHHHFHHGHFHFHEBFHHHDGE@ECG/BFGHHFBG/B-A-CGGGGGGFFGGG/BBFFFFFFFFFFFFF/BFBFFFFFFFFFFEBFFFFF;BFFFFFFFEFBFFFFF//B/BFBFEEFFB.;@ADFFFBFFFFFFFFF//AFFFFF//9FFBFB/9B/
@M05620:45:000000000-G6HP7:1:1101:11427:2262 1:N:0:161
TACCTGTACTGGGGAAGCATTTGAATATCCCCCCATGGTGATGGGGACGGAGAACTGCTCCATAAACACAGGCAACGTGCCTAACTTTCCCGGGAAGATGAAGTCAAAGAGCGACCACAGCTCTATCGGAGGTTATTTTGCATCGGTGAGCCAGACAGAATGATCCGATGAGGGGTGCGAAACTATTTGAGGAAAGGAAGCACCTTTTTATTAAATTTACCTTTTAGCAATCGCCATTCCTACCCTAAAGA
+
BBBCBFFFFFFFGGGGGGGGGGHHHHHHHHHGGGGHHHHHGHHHHGEGGGGGGHHHHHHHHGHHHHHHHHHHGHHGGHHHHHHGHHHHHHHEFGEFGHHGDFHHHHHHHHGHGGGGGHHHHHHHHHHGGGGGCGGHHHHHHGHHGGGEEHGHHHGGHHHHHHHHHHHEGGHHHFD:A9CDDGGGGGGGGBEGBFFFGBFAEFFFFFFFFFFFFFBFFFFFFFFFFFFFFFFFFEDDFFFFFFF?AFFBFF;
@M05620:45:000000000-G6HP7:1:1101:11407:2267 1:N:0:161
TACCTGTACTGGGGAAGCATTTGAATATCCCCCCATGGTGATGGGGACGGAGAACTGCTCCATAAACACAGGCAACGTGCCTAACTTTCCCGGGAAGATGAAGTCAAAGAGCGACCACAGCTCTATCGGAGGTTATTTTGCATCGGTGAGCCAGACAGAATGATCCGATGAGGGGGGCGAAACTATTTGAGGAAAGGAAGCACCTTTTTATTAAATTTACCTTTTAGCAATCGCCATTCCTACCCTAAAGA
+
BBABAFFFFFFFGGGGGGGGGGHHHHHHHHFGGGGHGHHHGHHHHGAEGGGGGHHGHGHHHHHFGFHGHHHHGHHHGHHFHHGHHHHHFGHGGG>EAFHHDGHGHHHHHHGGEGGGGHGHHHGHBG2?B?AD<F<FGFFG11><A<>EFFF0CGGGHGCGHHDFGHG.EDCGF?D-;-9;-9BFBFFFFBEF;.9;F::;AB.EFFFFFEFF/:BFFF;/BBFFFFBFFFFFF.DFEFFBFFF.ABBFFF/
@M05620:45:000000000-G6HP7:1:1101:11431:2284 1:N:0:161
TACCTGTACTGGGGAAGCATTTGAATATCCCCCCATGGTGATGGGGACGGAGAACTGCTCCATAAACACAGGCAACGTGCCTAACTTTCCCGGGAAGATGAAGTCAAAGAGCGACCACAGCTCTATCGGAGGTTATTTTGCATCGGTGAGCCAGACAGAATGATCCGATGAGGGGTGCGAAACTATTTGAGGAAAGGAAGCACCTTTTTATTAAATTTACCTTTTAGCAATCGCCATTCCTACCCTAAAGA
+
AABBBFFFFFFFGCE2AFGGGGHHHHHHHHHGGGGHGGHFHGHFEGGE?0EGGHHHHHHHHHHHHHHHHHHGGHHHGHHFHHHBHHHHHHHGGGGGDHHHHHBGGHGHGGFGEGGGGHHFHHHHHHHGGGGG?FFGHHH1GDHHAEDAFEGHHHHGHHFHHHHHHHHDDFHFHGGD@ABG@BGGBFFGGBABBFFGEFB.EFFFFFFFFFFFFFFFFFFFFFFFFF/;FFFFEFFAAFFFFBFAFFFFF/B
@M05620:45:000000000-G6HP7:1:1101:17681:2294 1:N:0:161
CATCCTGACCCTGAAGTACCCCATTGAGCATGGCATCGTCACCAACTGGGACGACATGGAGAAGATCTGGCACCACACCTTCTACAACGAGCTGCGCGTGGCCCCGGAGGAGCACCCAGTGCTGCTGACCGAGGCCCCCCTGAACCCCAAGGCCAACAGAGAGAAGATGACTCAGGTGAGGCTCGGCCGACGCCCGTGCTCCTCCCGTCCTTTCCCCAGTCATTTTCTGCCCGGCTTGATTTCTGACATTA
+
BBBBBFFFFFFFGGGFGGGGGGGHHHHHHHHHHHHHHGHHHGHGHGHHHHHHGGGGGHHHHHHHHHHHHHHHHGHHHGGHHHHHHHHHGGGGGHHGGGGFGGHHGGGGGGDGHHHHG/FFGHHHHHHHHHGGGGGGGGGGGGHHHHGGGGHGHHFGGGGGGGGGGGGGGGGGGGGGGGGGGGGGFFFFFAFFFFFFBDFFFFFFFFF;DDFFFFFFFFFFFFFFFFFFFFFFFCFFFC;FFFFFFBFFFF/
@M05620:45:000000000-G6HP7:1:1101:19995:2308 1:N:0:161
ATCTCTATCTCCTAAAAACCTGTTTAGATTTGGAGATAGACCTTCAGGTTTTTCATCATTTTCTGCATGAATTATACATTGACCACGTTCCAGCGTGGTCAGTTTGCAGCATTCTGTTATTTTGTTTGACAGAGTGTCTTGTTGAGAACATATGTAGGACATGATTTTTTCCTGCAACAGGGAAAATAAAGTATAAGTTTTAAAGATTTATTCTTTAATAAAGGATCTCAAAGCCAGCTTTAGAAAAAGGA
+
CCBBCFFFFFFFGGGGGGGGGGHHHHHHHHHHHGHHHHHHHHHHHHHHHHHGGHHHHHIHHHIIIHHHHHHHHHHHHHHHHHHHHHGHHHHHHHGGGGHHHHHHHHHHHHHHHHHHHHHHHHHHHHHHGHHHHHHHHHHHHHHHHHHHHHHHHHHHHHHHHHHHHHHHHGHHHHHHHHHHHGGHHHHHHHHGHHHHHFGHHHHHHHHHHHHHHHHHHHHHHGHHHHGHHHHGHHHHHGHHHHHGHGHGGGH
@M05620:45:000000000-G6HP7:1:1101:20017:2317 1:N:0:161
ATCTCTATCTCCTAAAAACCTGTTTAGATTTGGAGATAGACCTTCAGGTTTTTCATCATTTTCTGCATGAATTATACATTGACCACGTTCCAGCGTGGTCAGTTTGCAGCATTCTGTTATTTTGTTTGACAGAGTGTCTTGTTGAGAACATATGTAGGACATGATTTTTTCCTGCAACAGGGAAAATAAAGTATAAGTTTTAAAGATTTATTCTTTAATAAAGGATCTCAAAGCCAGCTTTAGAAAAAGGA
+
BCABBFFFFFFFGGGGGGGGGGHHHHHHHHHHHFHGHHHHHHHHHHHHHHHGGHHHHGHHHHHHHHHHHHHHHHHHHHHHHHHHHHGHHHHHHHGGGGHHHHHHHHHHGHHHHHHHHHHHHHHHHHHHHHHHHHHHHHHHHHHHHHHHGHHHHHHHHHHHHHHHHHHHHGHHHHHHHHHHHGGHHHHHHHHHHHHGHHHFHHHHHHHHHHHHHHHHHHHHHHHHHHHHHGHHFHHHHGHHHHHHGHHEGGH
@M05620:45:000000000-G6HP7:1:1101:20217:2323 1:N:0:161
AAACCAAGCAGACACTCACCGCTCCCTCGCCACAGGCCAATAGTTTGTCCTCACTGAGTTGGCAACAAGTGGCTGCTGTGGCTGCCATTTTTCTGGTGATGGTCATCAGCTCCGACGAGGTCAGCTGGGGGGCTTTCTTTGTGTAAGCAACGAGAAACCTGAAAGAAGCATTTTTTAACTAAGTCCTGCTGAGTCATTCATGAGTTTTTAGCCGCCTTGCTTCTTCTCACAGACTCTCTACTCTCATGCCA
+
CCCCCCCFCFFFGGGGGGGGGGGGGGHHGGGGGHHHGGHHHHHHHHHHHHHHHHHHHHHHHHHHHHHHHHHHGHGGHHHHHHHGGHHHHHHHHHHHHHGHHH@GHHHHHHHHHGGGGGGGGHGHHHHHGGGGGGGGGGGGGGGGGGGGFFFFFFFFFFFFFFFFFFFFFFFFFFFFFFFFFFFFFFFFFFFFFFFFFFFFFFFFFFFFFFFFFFFFFFFFFFFFFFFFFFFFBFFFFFFFFFFFFFFFFFB
@M05620:45:000000000-G6HP7:1:1101:20001:2328 1:N:0:161
ATCTCTATCTCCTAAAAACCTGTTTAGATTTGGAGATAGACCTTCAGGTTTTTCATCATTTTCTGCATGAATTATACATTGACCACGTTCCAGCGTGGTCAGTTTGCAGCATTCTGTTATTTTGTTTGACAGAGTGTCTTGTTGAGAACATATGTAGGACATGATTTTTTCCTGCAACAGGGAAAATAAAGTATAAGTTTTAAAGATTTATTCTTTAATAAAGGATCTCAAAGCCAGCTTTAGAAAAAGGA
+
BBBBBFFFFFFFGGGGGGGGGGGHHHHHHHHHHHHHHHHHHHHHHHHHHHHGGHHHHHHHHHHHHHHHHHHHHHHHHHHHHHHHHHGGHHHHHHGGGGHHHHHHHHHHHHHHHHHHHHHHHHHHHHHHHHHHHHHHHHHHHHHHHHHHHHHHHHHHHHHHHHHHHHHHHGHHHHHHHHHHHGGHHHHHEHHHHHHHHGHHHHHHHHHHHHHHHHHHHHHHHHHHHHHHHHHHHHHHHGGHHHGHGCHHGGH
@M05620:45:000000000-G6HP7:1:1101:13287:2348 1:N:0:161
TACCTTACTGGGGAAGCATTTGAATATCCCCCCATGGTGATGGGGACGGAGAACTGCTCCATAAACACAGGCAACGTGCCTAACTTTCCCGGGAAGATGAAGTCAAAGAGCGACCACAGCTCTTCGGAGGTTATTTTGCATCGGTGAGCCAGACAGAATGATCCGATGAGGGGTGCGAAACTATTTGAGGAAAGGAAGCACCTTTTTATTAAATTTACCTTTTAGCAATCGCCATTCCTACCCTAAAGATC
+
AA3AAFFFFFFBGFGGGGGGGGGHHHHFHHGGGGHGH5BDFGHHGGEGGEEEGHHHFHHHHHGFHGHHGGGGHHHGHHHHHHHHHHHHHHEEG>EFFGHFGGGGHFGHEFGFGDCFGHFFHHHHHGGDGG?GDGHHHHBGHHGGGGGHGHEHGGGHCGHF<GHGHFGGHHHGGCD?FAA?GGFFGFFFEF;/BCFFFFCBFFFFFFFFFFFFFFFFFBBFFFFEFFFFFBE99DAFB;BF/AFBBF/;BF;
@M05620:45:000000000-G6HP7:1:1101:20207:2349 1:N:0:161
AAACCAAGCAGACACTCACCGCTCCCTCGCCACAGGCCAATAGTTTGTCCTCACTGAGTTGGCAACAAGTGGCTGCTGTGGCTGCCATTTTTCTGGTGATGGTCATCAGCTCCGACGAGGTCAGCTGGGGGGCTTTCTTTGTGTAAGCAACGAGAAACCTGAAAGAAGCATTTTTTAACTAAGTCCTGCTGAGTCATTCATGAGTTTTTAGCCGCCTTGCTTCTTCTCACAGACTCTCTACTCTCATGCCA
+
AAAAAAABABBFGGGGGGGG0A0EFCGC0E0EGF0/FEGHFF1BGFHHGFDFDGEDF1FGBBFEGHHHHD1@?GAFCGDG0?C/FHGHHHF1GFE1FF1G2GBGHHFHHHFGG?EEEEEGGHHHHHHHGCC@@GGGGGGGGFFFGGGGFFF@FFFFFFFFFBFFFFFBFFFFFFF@EFFFFF/BBFFFFFFEAFFFFFFFFFFBFFFFFFBFF9@@FFFFFFFFFFFFFFFFFFFFFFFFFFFFFFFBFFF
@M05620:45:000000000-G6HP7:1:1101:13297:2363 1:N:0:161
TACCTTACTGGGGAAGCATTTGAATATCCCCCCATGGTGATGGGGACGGAGAACTGCTCCATAAACACAGGCAACGTGCCTAACTTTCCCGGGAAGATGAAGTCAAAGAGCGACCACAGCTCTTCGGAGGTTATTTTGCATCGGTGAGCCAGACAGAATGATCCGATGAGGGGTGCGAAACTATTTGAGGAAAGGAAGCACCTTTTTATTAAATTTACCTTTTAGCAATCGCCATTCCTACCCTAAAGATC
+
AAABBFFFFFFBGGGCGGGGGGGHHHHHHHGGGGHHHGHHHHHHGGGGGGGGHHHHHHHHHHHHHHHHHHHGHHHGHHHHHHHHHHHHHHGGGGGGHHHHHHHHHHHHFHHGGGGGHHHHHHHHHHGGGGDHHHHHHHHGHHGDGGGHHHHHHGHHHHHHHGHHHGGGHHHGG:CGGGGGGGGGGGGGGFFFGGGGGGGFGFFFFFFFFFFFFFFFFFFFFFFFFFFFFFFFFFFFFFFFFFFFFFFFFFF
@M05620:45:000000000-G6HP7:1:1101:10652:2438 1:N:0:161
ATCTCTATCTCCTAAAAACCTGTTTAGATTTGGAGATAGACCTTCAGGTTTTTCATCATTTTCTGCATGAATTATACATTGACCACGTTCCAGCGTGGTCAGTTTGCAGCATTCTGTTATTTTGTTTGACAGAGTGTCTTGTTGAGAACATATGTAGGACATGATTTTTTCCTGCAACAGGGAAAATAAAGTATAAGTTTTAAAGATTTATTCTTTAATAAAGGATCTCAAAGCCAGCTTTAGAAAAAGGA
+
BBBBAFFFFFFFGGGGGGGGGGHHHHHHHHHHHHHHHHHHHHHHHHHHHHHGGHGHHHHHHHHHHFFHHDGHHHHGHHHHHHHHGHGHHHHHHHGEGGHHHHHHHHGHHHHHHHHHHHGHHHHHBGHHHHHHHHGGHHHHHHHH4EGHHHHGHHHHHHHHGHHHHHHHFFHHHHHHHHGHHGGFHGGFHHGHHHHFFFGHHGGHHHHHHHHHHGHHHEFFGHHHFHHHHHHGHGHHHGHHHFGHCCGHGGC
@M05620:45:000000000-G6HP7:1:1101:20347:2441 1:N:0:161
AGATTACTGCAACAGTTCCCCCTACACTCTTTCCCTACAAGCCAGGGACAAAACAAAGATCGGAAGAGCACACGTCTGAACTCCAGTCACGTCGACGCATCTCGTATGCCGTCTTCTGCTTGAAAAAAAAAAAATAATACCCTGCTAACACTCCATCCCTCTCATAGACATTCCAATCCCCGAACATACACTCTACTTGCTCCTGACTTACCCCATCTGTAATCAACGGCTACCGTACTCGTGACTCTTGC
+
ABAABFFFFFFFGGGGGGGGGGGGHHHHHHHHHHHHHHHHHHGHHHGGGGHHHHHGHGGHHHGEGFFHHHHHHGGHHGHHHHHHHHHHGHGFGEGGGGGDEGHGFGGHHHE?EHGHHHHHHHFGFGFGCGGG--011110</0/<<0=//<0///00..0///000000000000;0//0.-9---00000;/000;000;90//////////...;///9//////.--;...-...9/...9.//9//9
@M05620:45:000000000-G6HP7:1:1101:10669:2442 1:N:0:161
ATCTCTATCTCCTAAAAACCTGTTTAGATTTGGAGATAGACCTTCAGGTTTTTCATCATTTTCTGCATGAATTATACATTGACCACGTTCCAGCGTGGTCAGTTTGCAGCATTCTGTTATTTTGTTTGACAGAGTGTCTTGTTGAGAACATATGTAGGACATGATTTTTTCCTGCAACAGGGAAAATAAAGTATAAGTTTTAAAGATTTATTCTTTAATAAAGGATCTCAAAGCCAGCTTTAGAAAAAGGA
+
CCCCCFFFFFFFGGGGGGGGGGHHHHHHHHHHHHHHHHHGHHHHHHHHHHHGGHHHHIHHHIIHHHHHHGHHHHHHHHHHHHHHHHFFHHHHHHGEGGHHGHHHHHHHHHHHHHHHHHHHHHHHHHHHHHHHHHHHHHHHHHHHHHHHHHHHHHHHHHHGHHHHHHHHHGHHHHHHHHHHHGGHHHGHHGGGHHHHHGHHHHHHHHHHHHHHHHHHHHHHGFHHHHHHHHHHHHHHHGHHHHHFHHGHGGC
@M05620:45:000000000-G6HP7:1:1101:11690:2475 1:N:0:161
AAACCAAGCAGACACTCACCGCTCCCTCGCCACAGGCCAATAGTTTGTCCTCACTGAGTTGGCAACAAGTGGCTGCTGTGGCTGCCATTTTTCTGGTGATGGCCATCAGCTCCGACGAGGTCAGCTGGGGGGCTTTCTTTGTGTAAGCAACGAGAAACCTGAAAGAAGCATTTTTTAACTAAGTCCTGCTGAGTCATTCATGAGTTTTTAGCCGCCTTGCTTCTTCTCACAGACTCTCTACTCTCATGCCA
+
BBBBBBBFBFFFGGGGGGGGGGGGGGGHGGGGGHHHGGHHHHHHHHHHHHGGHHHHHHHHHHHHHHHHHHHHGHGGHHHHHHHGGHHHHHHHHHHHHHHHHHHHHHHHHHHHHGGGGGFGGHHHGHHHGGGGGGGGFGGGGGGGGGFFFFFFFFFFFFFFFFFFFFFFFFFFFFFFFFFFFFFFFFFFFFFFFFFFFFFFFFFFFFFFFFFBFFACFDFFFFFFFFFFFFFFFFFFFFFFFFFFFFFFFFF
@M05620:45:000000000-G6HP7:1:1101:18601:2504 1:N:0:161
AGATTACTGCAACAGTTCCCCCTGGACCTGGAAAAGTTTCTTGCCTGGCTTACAGAAGCTGAAACAACTGCCAATGTCCTACAGGATGCTACCCGTAAGGAAAGGCTCCTAGAAGACTCCAAGGGAGTAAAAGAGCTGATGAAACAATGGCAAGTAAGTCAGGCATTTCCGCTTTAGCACTCTTGTGGATCCAATTGAACAATTCTCAGCATTTGTACTTGTAACTGACAAGCCAGGGACAAAACAAAGAT
+
BBAABFFFFFFFGGGGGGGGGGGGHHHHHHHGHHHHHHHHHHHHHHHHHHHHHHHGHHHHHGHHHHHHHHHHHHHHHHHHHHHHHHHHHHHHHHGFGGHGHHHHHHHHGHHHHHHHHHHHHHHGGGGGHHHHHGHHHHHHHHHHHHHHHHHHHGHHHHHHHHHHGHHHHHGGGGGHHHHHHHHHHHHGHHHHGHHHHHGFFGHHHHHGHHGHHHHHHHHHHHHHHHHGHHHHHGGGGGGGGGGGGGGGGGG
@M05620:45:000000000-G6HP7:1:1101:18633:2507 1:N:0:161
AGATTACTGCAACAGTTCCCCCTGGACCTGGAAAAGTTTCTTGCCTGGCTTACAGAAGCTGAAACAACTGCCAATGTCCTACAGGATGCTACCCGTAAGGAAAGGCTCCTAGAGGACTCCAAGGGAGTAAAAGAGCTGATGAAACAATGGCAAGTAAGTCAGGCATTTCCGCTTTAGCACTCTTGTGGATCCAATTGAACAATTCTCAGCATTTGTACTTGTAACTGACAAGCCAGGGACAAAACAAAGAT
+
BBABBFFFDFFFGFEBFFFGGFGFHGHHHHHGFHHEBGHHHHHHHHHHHHHHHGHFHGHHHHHHHHFHHHFHHGHHHHHHGGHHHFHHHHHHGHGFEGHH3GHHGHHHGHHHH3FFGHHHHHHGGHGGEFHHHGHHHHGHHHGHHHHHGHHHHGHHHHHHHHFHHHHHHHGCGFG1GGHHHHHHHGHFHEFHFHHHHEHFFHGGHHHHHGGHHHHGFFHHHHHHHFHFFGCGEEEFGGEGEF/CGGFGGGF
@M05620:45:000000000-G6HP7:1:1101:16815:2509 1:N:0:161
TACCTGTACTGGGGAAGCATTTGAATATCCCCCCATGGTGATGGGGACGGAGAACTGCTCCATAAACACAGGCAACGTGCCTAACTTTCCCGGGAAGATGAAGTCAAAGAGCGACCACAGCTCTATCGGAGGTTATTTTGCATCGGTGAGCCAGACAGAATGATCCGATGAGGGGTGCGAAACTATTTGAGGAAAGGAAGCACCTTTTTATTAAATTTACCTTTTAGCAATCGCCATTCCTACCCTAAAGA
+
BBBBCFFFFFFFGGGGGGGGGGHHHHHHHHHGGGGHHHHHHHHHHGGGGGGGGHHHHHHHHHHHHHHHHHHHGHHHGHHHHHHHHHHHHHHGGGGGGHHHHHHHHHHHHHHHGGGGGHHHHHHHHHHGGGGGCHHHHHHHHHHHGGFDCGHHHHHGHHHHHHHHHHHGEGHHHGG:ADCEGGGGGGGGGFGGFGGFGFGGGGFFFFFFFFFFEFFFFFFFFFFFFFFFFFFFFFFFFFFFFFFAFFFFFFF
@M05620:45:000000000-G6HP7:1:1101:13872:2517 1:N:0:161
AAACCAAGCAGACACTCACCGCTCCCTCGCCACAGGCCAATAGTTTGTCCTCACTGAGTTGGCAACAAGTGGCTGCTGTGGCTGCCATTTTTCTGGTGATGGCCATCAGCTCCGACGAGGTCAGCTGGGGGGCTTTCTTTGTGTAAGCAACGAGAAACCTGAAAGAAGCATTTTTTAACTAAGTCCTGCTGAGTCATTCATGAGTTTTTAGCCGCCTTGCTTCTTCTCACAGACTCTCTACTCTCATGCCA
+
BBBBBBBFBFFFGGGGGGGGGGGGGGHHGGGGGHHGGGHGHHHHHHHHHHHHHHHHHHHHHHHGHHHHHHHHGHGGHHGHHHHGGHHHHHHHHHHHHHGHHHHHHHHHHHHHHGCGGGGGGHHHHHHHGGGGGGGGGGGGGGGGGGFFFFFFFFFFFFFFFFFFFFFFFFFFFFFFFFFFFFFFFFFFFFFFFFFFFFFFFFFFBFFFFFFFFFFFFFFFFFFFFFFFFFFFFFFFFFFFFFFFFFFFFFB
@M05620:45:000000000-G6HP7:1:1101:16825:2523 1:N:0:161
TACCTGTACTGGGGAAGCATTTGAATATCCCCCCATGGTGATGGGGACGGAGAACTGCTCCATAAACACAGGCAACGTGCCTAACTTTCCCGGGAAGATGAAGTCAAAGAGCGACCACAGCTCTATCGGAGGTTATTTTGCATCGGTGAGCCAGACAGAATGATCCGATGAGGGGTGCGAAACTATTTGAGGAAAGGAAGCACCTTTTTATTAAATTTACCTTTTAGCAATCGCCATTCCTACCCTAAAGA
+
>AAABFFFFFFFGGGGGGGGGGHHHHHHHHHGGGGHHHFHGHHHHGGGGGGGGHHHHHHHHHHHHHHGHHHHGHHHFHHHHHHGHHHHHHHGGGGGGGHHGHHHHHHHHHHHGGGGGHHHHHHHHHHGGDGGCHHHHHHHHHHHGGDDCCGHHHHGHHHGHHHHHHHGGDHHHGG:BDDGGFGGGGGGGFGGFGBFGFGGFBFFFFFFFEFFE/BFFFFFFFFFFFBFFFFFEED.EFFFFFFFFFFFFFF
@M05620:45:000000000-G6HP7:1:1101:18611:2525 1:N:0:161
AGATTACTGCAACAGTTCCCCCTGGACCTGGAAAAGTTTCTTGCCTGGCTTACAGAAGCTGAAACAACTGCCAATGTCCTACAGGATGCTACCCGTAAGGAAAGGCTCCTAGAAGACTCCAAGGGAGTAAAAGAGCTGATGAAACAATGGCAAGTAAGTCAGGCATTTCCGCTTTAGCACTCTTGTGGATCCAATTGAACAATTCTCAGCATTTGTACTTGTAACTGACAAGCCAGGGACAAAACAAAGAT
+
CCBCCFFFFFFFGGGGGGGGGGGGHHHHHHHGHHHHGHHHHHHHHHHHHHHHHHHHHHHHHHHHHHHHHHHHHHHHHHHHHHHHHHHHHHHHHHGGGGHHHHHHHHHHGHHHHFHHHHHHHHHGGHGGHGHHHGHHHHHHHHHHHHHHHHHGHGHHHHHHHHFHHHHHHHGGGGGHHHHHHHHHHFHGHHHHHHHHHHHHGHHHHHHGHHHHHGHHHHHHFHHGHHHHHHHHHGGGGGGGGGFGGGGGGGF
@M05620:45:000000000-G6HP7:1:1101:15521:2529 1:N:0:161
ATCTCTATCTCCTAAAAACCTGTTTAGATTTGGAGATAGACCTTCAGGTTTTTCATCATTTTCTGCATGAATTATACATTGACCACGTTCCAGCGTGGTCAGTTTGCAGCATTCTGTTATTTTGTTTGACAGAGTGTCTTGTTGAGAACATATGTAGGACATGATTTTTTCCTGCAACAGGGAAAATAAAGTATAAGTTTTAAAGATTTATTCTTTAATAAAGGATCTCAAAGCCAGCTTTAGAAAAAGGA
+
AABBBFFFFFFFGGGGGGGGGGGHHHHHHHHHHHHHHHHHHHHHHHHHHHHGGHHHHHHHHHHHHHHHHHHHHHHHHHHHHHHHHHGHHHHHHHGGGGHHHHHHHHHHHHHHHHHHHHHHHHHHHHHHGHHHHHHHHHHHHHHHHHHHHHHHHHHHHHHHHHHHHHHHHGHHHHHHFHHHHGGHHHGHHHHHHHHHHHHHHHHHHHHHHHHHHHHHHGHHHFHHHHHHHHHHHHHHHGHHHHHFFGHHGGG
@M05620:45:000000000-G6HP7:1:1101:16802:2530 1:N:0:161
TACCTGTACTGGGGAAGCATTTGAATATCCCCCCATGGTGATGGGGACGGAGAACTGCTCCATAAACACAGGCAACGTGCCTAACTTTCCCGGGAAGATGAAGTCAAAGAGCGACCACAGCTCTATCGGAGGTTATTTTGCATCGGTGAGCCAGACAGAATGATCCGATGAGGGGTGCGAAACTATTTGAGGAAAGGAAGCACCTTTTTATTAAATTTACCTTTTAGCAATCGCCATTCCTACCCTAAAGA
+
11AAAFFFDF3FG?1AAGGGGG3GHHGHHGHGGGGHHHHFBGHGHGFGC?/AEHFHEGHGHGHHHHHHHEGHGHGHCBG?GHHGHFHEHFHGGGGCEHFGHHHFFGHHGFBGEBCG?FHHHEHFHHHGCCGG/?FGHHH111DG.<>.<<GFHGFFHHHHHHHDFD.;..;C/A-;AB@G@AGFEGGGFBEGF/9F?BF;CFB?;FFFFFFF/BBFFFBFFBFFFF/BFB9BEFFBFEBFFFFFFF9B;F9
@M05620:45:000000000-G6HP7:1:1101:17605:2543 1:N:0:161
TACCTGTACTGGGGAAGCATTTGAATATCCCCCCATGGTGATGGGGACGGAGAACTGCTCCATAAACACAGGCAACGTGCCTAACTTTCCCGGGAAGATGAAGTCAAAGAGCGACCACAGCTCTATCGGAGGTTATTTTGCATCGGTGAGCCAGACAGAATGATCCGATGAGGGGTGCGAAACTATTTGAGGAAAGGAAGCACCTTTTTATTAAATTTACCTTTTAGCAATCGCCATTCCTACCCTAAAGA
+
BBBBBFFFFFFFGGGGGGGGGGHHHHHHHHHGGGGHHHGHHHHHHGGGGGGGGHHHHHHHHHHHHHHHHHHHGHHHGHHHHHHHHHHHHHHGGGFGGHHHHHHHHHHHHHHHGGGGGHHHHHHHHHHGGGGGCHHHHHHHHHHHGGGGEHHHHHGGHGGHHHHHHHHDGGHHHGG:DDDCDGGGGGGGGFGGFFGFGBFAEGFFFFFFFFFFFFFFFFFFFFFFFFFFFFFFFFFFFFFFFFFFEFFFFFF
@M05620:45:000000000-G6HP7:1:1101:17264:2609 1:N:0:161
ATCTCTATCTCCTAAAAACCTGTTTAGATTTGGAGATAGACCTTCAGGTTTTTCATCATTTTCTGCATGAATTATACATTGACCACGTTCCAGCGTGGTCAGTTTGCAGCATTCTGTTATTTTGTTTGACAGAGTGTCTTGTTGAGAACATATGTAGGACATGATTTTTTCCTGCAACAGGGAAAATAAAGTATAAGTTTTAAAGATTTATTCTTTAATAAAGGATCTCAAAGCCAGCTTTAGAAAAAGGA
+
BCBBBFFFFFFFGGGGGGGGGGHHHHHHHHHHHHHGHHHHHHGHHHHHHHHGGHGHHHHHHHHHIHHHHHHHHHHHHHHHHHHHHHGHHHHHHHGFGGHHHHHHHHHHHHHHGHHHHHHHHHHHHHHHHHGHHHGHHHHHHHHHHHGHHHHHHHHHHHHHHHHHHHHHHGHHHHHHHHHHHGGHHHGHHHHGHHHEGGHHHHHHHHHHHHHHHHHHHHHHHHHHHHHHHFHHHHHHHGHHHHHHHHHGGGG
@M05620:45:000000000-G6HP7:1:1101:17269:2632 1:N:0:161
ATCTCTATCTCCTAAAAACCTGTTTAGATTTGGAGATAGACCTTCAGGTTTTTCATCATTTTCTGCATGAATTATACATTGACCACGTTCCAGCGTGGTCAGTTTGCAGCATTCTGTTATTTTGTTTGACAGAGTGTCTTGTTGAGAACATATGTAGGACATGATTTTTTCCTGCAACAGGGAAAATAAAGTATAAGTTTTAAAGATTTATTCTTTAATAAAGGATCTCAAAGCCAGCTTTAGAAAAAGGA
+
BAABBFFFFFFFGGGGGGGGGGFGHHHHHHHHHHHHHHHCGHHHHHHHHHHGGHHHHHHHGHHHHHHFGHHHHHHHHHHHHHHHHHGGHHHFHHGEEEHHHHHHHFHFHHHHHHHHHHHHHHHHHHHHGHHHHHGHHHHHHHHHHHHHHHHHHHHHHHHHHHHHHHHHHGHHHHHHHHHHHGGHHHHHGHHHHHHHHGHHHHHHHHHHHHHHHHHHHGGHHHHHHHHHHGHHHHHHHGHHHHHFGFHHGGH
@M05620:45:000000000-G6HP7:1:1101:10321:2690 1:N:0:161
TACCTGTACTGGGGAAGCAATCGCCATTCCTACCCTAAAGATCGGAAGAGCACACGTCTGAACTCCAGTCACGTCGACGCATCTCGTATGCCGTCTTCTGCTTGAAAAAAAAAAAAAAAGAAAAGAGAGTGAGATGGTAAGGGGTTATATACGAAGTAGGGTAGCAAAGCGGCAGTGGAATAGGGGGGGTCATATGTATGATGCTGGCGTTGAACGTGCATGACATGAGTCGTGTGATGAGTGTGTGGTTT
+
AAAABDFFFFFFGGEEGGFGGGGGGGGHHHHHHHHHGHHGFHHHGGGGFGHHHGHGGHHGGGGHHHHHHHHHGHHGGGEEGF/FGHGGHHHHGFGHGHHHHHHHHHGHHEDGGC>//--.<000/.//.<=00000000000.-.-.00000.....000.:/:0000//.-;--/0/000000..----..0000009000000;0.-.--.00.....00000000000-....000000000...;..
@M05620:45:000000000-G6HP7:1:1101:10330:2710 1:N:0:161
TACCTGTACTGGGGAAGCAATCGCCATTCCTACCCTAAAGATCGGAAGAGCACACGTCTGAACTCCAGTCACGTCGACGCATCTCGTATGCCGTCTTCTGCTTGAAAAAAAAAAAAAACCAAAGAAAGAACGCAATTTTATCTATATTGAATAAACAATTTGATACATCTTAAGTCTCTCAGATTAGAGATAGTCAGAGAATGTTGGATGAGAGGCCACAGTCAGGGAGAATGTATATTACCAGGACAGTT
+
BABCCFFFFFFFGGGGCGCGGGGGGGGHHHHHHHHHHHHGHHHHEGGEGHHHHHHGHHHEHHHHHHHHHHHHEGHEGGGGGF/FHFFGH3GHGGGHGHHHGHHFGFHHHGGGG@>//<.....0000>/.<..--.0000000000000000000:0.0000090;000000009000000000000090000000009//:0;//.///////.:...;./////.....///////9/////..;/./9
@M05620:45:000000000-G6HP7:1:1101:10583:2751 1:N:0:161
AAACCAAGCAGACACTCACCGCTCCCTCGCCACAGGCCAATAGTTTGTCCTCACTGAGTTGGCAACAAGTGGCTGCTGTGGCTGCCATTTTTCTGGTGATGGCCATCAGCTCCGACGAGGTCAGCTGGGGGGCTTTCTTTGTGTAAGCAACGAGAAACCTGAAAGAAGCATTTTTTAACTAAGTCCTGCTGAGTCATTCATGAGTTTTTAGCCGCCTTGCTTCTTCTCACAGACTCTCTACTCTCATGCCA
+
BAAB?4AFBFFFGFFFBGFGGGGGGGFFEFGGDHHHGFHHHHFGGHGFHHHHHHHHGFGHFFGFHHFHFFHHEHFCGEGGFHHGFHHHHHHHHHHHHH3FGHGHHHFGG3GCGEFEEEFGEGHHFHHHGGGGAGGGGGGGGGGGGBFFFFFFFFD.9;FFFFFFFBFFFFFFFFFF9BFFFFFFFFFFFFFFFFFFFFFFFFFFFFFFFFFFBDFFFFFFFFFFFFFFFFFFFFFFFFFF/;9BBFFFFF9
@M05620:45:000000000-G6HP7:1:1101:10600:2758 1:N:0:161
AAACCAAGCAGACACTCACCGCTCCCTCGCCACAGGCCAATAGTTTGTCCTCACTGAGTTGGCAACAAGTGGCTGCTGTGGCTGCCATTTTTCTGGTGATGGCCATCAGCTCCGACGAGGTCAGCTGGGGGGCTTTCTTTGTGTAAGCAACGAGAAACCTGAAAGAAGCATTTTTTAACTAAGTCCTGCTGAGTCATTCATGAGTTTTTAGCCGCCTTGCTTCTTCTCACAGACTCTCTACTCTCATGCCA
+
BBBBBAAFBBFFGGGGGGGGGGGGGGHHGGGGGHHHGGHHHFHFHHHHHHHHHHHHHHHFHHHHHHHGHGHHGHGFHHHGHHHGGHHHHHHHHHHHHHGHHHHHHHHHHHHHHGGGGGGGFHHHFHHHGGGGGGGGGGGGGGGGGGFFFFFFFFFFFFFFFFFFFFFFFFFFFFFFEFFFFFFFFFFFFFFFFFFFFFFFFFFFFFFFFFFFFFFFFFFFFFFFFFFFFFFFFFFFFFFFFFFFFFFFFFF
@M05620:45:000000000-G6HP7:1:1101:10583:2771 1:N:0:161
AAACCAAGCAGACACTCACCGCTCCCTCGCCACAGGCCAATAGTTTGTCCTCACTGAGTTGGCAACAAGTGGCTGCTGTGGCTGCCATTTTTCTGGTGATGGCCATCAGCTCCGACGAGGTCAGCTGGGGGGCTTTCTTTGTGTAAGCAACGAGAAACCTGAAAGAAGCATTTTTTAACTAAGTCCTGCTGAGTCATTCATGAGTTTTTAGCCGCCTTGCTTCTTCTCACAGACTCTCTACTCTCATGCCA
+
BAABBBBFBCFFGFGGGGGGGGGGGGHHGGGGGHHHGGFHHGHGHHHHHHHHHGHHHHHHHHGFHGHHHHHHGHGGHHHHHHHGGHHHHHHHHHHHHHHHHHHHHHHHHHHHHGGGGGGGFHHHHHHHGGGGGGGGGGGGGGGGGFFFFFFFFFDFFFFFFFFFFFFFFFFFFFFFFFFFFFFFFFFFFFFFFBFFFFFFFFFFFFFFFFFFFFFFFFFFFFFFFFFFFFFFFFFFFFFFFFFFFFFFFFB
@M05620:45:000000000-G6HP7:1:1101:10666:2823 1:N:0:161
TACCTGTACTGGGGAAGCATTTGAATATCCCCCCATGGTGATGGGGACGGAGAACTGCTCCATAAACACAGGCAACGTGCCTAACTTTCCCGGGAAGATGAAGTCAAAGAGCGACCACAGCTCTTCGGAGGTTATTTTGCATCGGTGAGCCAGACAGAATGATCCGATGAGGGGTGCGAAACTATTTGAGGAAAGGAAGCACCTTTTTATTAAATTTACCTTTTAGCAATCGCCATTCCTACCCTAAAGAT
+
1A1A>DDFFFFFGCGCCEGAAAGGHHHFHHFFGGGHBGFFFFGFFCACEEEAEHHGEAGBCFEGHHHHCCGHGHFHGGEEH11FGEDGD1@E?EE@/0FG1F12BFGHHHHHCCCGCFCGF1<>1@GGCCG?01FG1G<D1GGCA.>.<1>0.CCCBG<GGHFGFFCCCHHB??GCG@;?AAFBFGGGFEFFBFAF//.;9BEFFFFFEFFFFF//BBBFFFFF//9BF/BFFFBEFFF9F/A-BF-B/BB
@M05620:45:000000000-G6HP7:1:1101:15434:2853 1:N:0:161
AAACCAAGCAGACACTCACCGCTCCCTCGCCACAGGCCAATAGTTTGTCCTCACTGAGTTGGCAACAAGTGGCTGCTGTGGCTGCCATTTTTCTGGTGATGGCCATCAGCTCCGACGAGGTCAGCTGGGGGGCTTTCTTTGTGTAAGCAACGAGAAACCTGAAAGAAGCATTTTTTAACTAAGTCCTGCTGAGTCATTCATGAGTTTTTAGCCGCCTTGCTTCTTCTCACAGACTCTCTACTCTCATGCCA
+
CCBCBCCFCFFFGGGGGGGGGGGGGGHHGGGGGHHHGGHHHHHHHHHHHHHHHHHHHHGHHHHHHHHHHHHHGHGFHHHHHHHGGHHHHHHHHHHHHHHHHHHHHHHHHHHHHGGGGGDGFHHHHHHHGGGGGGGGGGGGGGGGGGFFFFFFFFFFFFFFFFFFFFFFFFFFFFFFFFFFFFFFFFFFFFFFFFFFFFFFFFFFFFFFFFFFFFFFFFFFFFFFFFFFFFFFFFFFFFFFFFFFFFFFFFF
@M05620:45:000000000-G6HP7:1:1101:16006:2855 1:N:0:161
ATCTCTATCTCCTAAAAACCTGTTTAGATTTGGAGATAGACCTTCAGGTTTTTCATCATTTTCTGCATGAATTATACATTGACCACGTTCCAGCGTGGTCAGTTTGCAGCATTCTGTTATTTTGTTTGACAGAGTGTCTTGTTGAGAACATATGTAGGACATGATTTTTTCCTGCAACAGGGAAAATAAAGTATAAGTTTTAAAGATTTATTCTTTAATAAAGGATCTCAAAGCCAGCTTTAGAAAAAGGA
+
BBABBFFFFFFFGGBGGGGGGGHHHHHHHGHHHCGFHFHHGHHHHHHHHHHGGHHHHHGGHHHFHHHHHGGHHHHHHHHHHGHHHGGHHHHHHHGEGGHHHHHHHHFGHFHHHHHHHHHHHHHHHHHHHHHHGHHHHHHHHHHHGGFHGHHHHHHGGGHHHHFGHHHHHGHHHHFFGFFGHFEHHHGGGGHHHHHHHGGHHHCDGHHHHGHHHHHHHHGHFHHHHHHHHHGHH/GHHGHHHHHFG0CGFGC
@M05620:45:000000000-G6HP7:1:1101:15451:2868 1:N:0:161
AAACCAAGCAGACACTCACCGCTCCCTCGCCACAGGCCAATAGTTTGTCCTCACTGAGTTGGCAACAAGTGGCTGCTGTGGCTGCCATTTTTCTGGTGATGGCCATCAGCTCCGACGAGGTCAGCTGGGGGGCTTTCTTTGTGTAAGCAACGAGAAACCTGAAAGAAGCATTTTTTAACTAAGTCCTGCTGAGTCATTCATGAGTTTTTAGCCGCCTTGCTTCTTCTCACAGACTCTCTACTCTCATGCCA
+
BBBBBBBFBFFFGGGFGGGGEEGGGGHGF?AEEHHHDGHHFFDGFHHFDGHHFHHFFFHHHBHAEHHEHDFGEEFGCBGFHHECFHHHHGGHBGHHHHFEDGFFGFHHHHHGFDECE/B@GBFHFHHH?@CGGFGGBBGGGGGFGGFFFFFFFFFFFFFFFFBF//.BFBFFFFFFFFFFFFFBFFFFFFFFFFFF/BFBFFFF/9FFFFF/B.-99A/FBBB/FF//BFFFFFFFFFFFFFFFFFFBBFB
@M05620:45:000000000-G6HP7:1:1101:16001:2879 1:N:0:161
ATCTCTATCTCCTAAAAACCTGTTTAGATTTGGAGATAGACCTTCAGGTTTTTCATCATTTTCTGCATGAATTATACATTGACCACGTTCCAGCGTGGTCAGTTTGCAGCATTCTGTTATTTTGTTTGACAGAGTGTCTTGTTGAGAACATATGTAGGACATGATTTTTTCCTGCAACAGGGAAAATAAAGTATAAGTTTTAAAGATTTATTCTTTAATAAAGGATCTCAAAGCCAGCTTTAGAAAAAGGA
+
CCCCCFFFFFFFGGGGGGGGGGHHHHHHHHHHHHHHHHHHHHHHHHHHHHHGGHHHHHHHHIHHHHHHHHHHHHHHHHHHHHHHHHGHHHHHHHGFGGHHGHHHHHHGHHHHHHHHHHHHHHHHHHHHHHHHHHHHHHHHHHHHHHGHHHHHHHHHHHHHHHHHHHHHHGHHHHHHHHHHHGGGHHHGHHHHHHHHHGHHHHHHHHHHHHHHHHHHHGHGHFHHHHHHHGHGHHHHHGHHHHHHHHHHGGH
@M05620:45:000000000-G6HP7:1:1101:11222:2881 1:N:0:161
CATCCTGACCCTGAAGTACCCCATTGAGCATGGCATCGTCACCAACTGGGACGACATGGAGAAGATCTGGCACCACACCTTCTACAACGAGCTGCGCGTGGCCCCGGAGGAGCACCCAGTGCTGCTGACCGAGGCCCCCCTGAACCCCAAGGCCAACAGAGAGAAGATGACTCAGGTGAGGCTCGGCCGACGCCCGTGCTCCTCCCGTCCTTTCCCCAGTCATTTTCTGCCCGGCTTGATTTCTGACATTT
+
BBCCCFFFFFFFGGGGGGGGGGGHHHHHHHHHHHHHHGHHHGHHHGHHHGHHGGGGGHHHHHHHHHHHHHHHHGHH1EEHHHHHHHHHGGGGGHHGGGGGGGHHGGGGGGGGHHHHGGHFHHHHHHHHHHGGGGGGGGGGGGHHHHGGGGHGHHGGGGGGGGGGGGGGGGGGGGGGFGGGGGFGFFEF>BCFFFFFCFFFFFFFFFFADFFFFFFFFFFFFFFFFFFFFFFF?DFFFCAFFFFFFBFFFF/
@M05620:45:000000000-G6HP7:1:1101:13806:2911 1:N:0:161
TACCTGTACTGGGGAAGCATTTGAATATCCCCCCATGGTGATGGGGACGGAGAACTGCTCCATAAACACAGGCAACGTGCCTAACTTTCCCGGGAAGATGAAGTCAAAGAGCGACCACAGCTCTTCGGAGGTTATTTTGCATCGGTGAGCCAGACAGAATGATCCGATGAGGGGTGCGAAACTATTTGAGGAAAGGAAGCACCTTTTTATTAAATTTACCTTTTAGCAATCGCCATTCCTACCCTAAAGAT
+
AABBBFFFFFFFGGGEGGGGGGHHHHHHHHHGGGGHHHHHGHHGHGGGGGGGGHHHGHHHHHHHHHHHHHHHGHHHGHHHHHHHHHHHHHHGGGGGGHHHHHHHHHHHHHHHGGGGGHHHHHHHHHHGGGGAHHHHHHHHHHHGGGGEHHHHHHGHHHHHHHHHHHGGGHHFGGEDGGGGGGGGGGGGGGGGGGGGGGGGGGFFFFFFFFFFFFFFFFFFFFFFFFFFFFFFFFFFFFFFFFFFFFFFFFF
@M05620:45:000000000-G6HP7:1:1101:21017:2914 1:N:0:161
TACCTGTACTGGGGAAGCATTTGAATATCCCCCCATGGTGATGGGGACGGAGAACTGCTCCATAAACACAGGCAACGTGCCTAACTTTCCCGGGAAGATGAAGTCAAAGAGCGACCACAGCTCTATCGGAGGTTATTTTGCATCGGTGAGCCAGACAGAATGATCCGATGAGGGGGGCGAAACTATTTGAGGAAAGGAAGCACCTTTTTATTAAATTTACCTTTTAGCAATCGCCATTCCTACCCTAAAGA
+
AAAABFFDFFFFGGFFFGGGGGHHGHGHHHHGGGGHHHFFDGHGHGGGGGFECEHHHFHHHHGHHHHHHHHHGHFHFHHHHHHHHHHHHHHGGGEEFGHHGFGGHHHHHHGGGBGGGHHHHHHGGHHEGCDGGHHHHGHHFHEDDDEGFGHFHHGGCC/GHGHHHFHAAE0CGDG---9BD;AFFFFFFBEFB:/;AB/AEFFFFFFFFFFFF//;BF/;BFFFFFF/BBBFFFFFFFBFFFFFFFFFBF/
@M05620:45:000000000-G6HP7:1:1101:21017:2935 1:N:0:161
TACCTGTACTGGGGAAGCATTTGAATATCCCCCCATGGTGATGGGGACGGAGAACTGCTCCATAAACACAGGCAACGTGCCTAACTTTCCCGGGAAGATGAAGTCAAAGAGCGACCACAGCTCTATCGGAGGTTATTTTGCATCGGTGAGCCAGACAGAATGATCCGATGAGGGGTGCGAAACTATTTGAGGAAAGGAAGCACCTTTTTATTAAATTTACCTTTTAGCAATCGCCATTCCTACCCTAAAGA
+
ABBBBFFFFFFFGGGFGGGGGGHHHGHHHHHGGGGHGHFGFHHHHGGGGGDGGHHHHHHHHGHHHHHHHHHHGGGHGHHHHHHHHHHHHGHGEGGGEFHHHHHGGHHHHHHHGGGGGHHHHHHHGHHGGEGG?GFHHHHFHHHHGGGEFFHHHHHGHGHFHGHHHHHCDEGHHGGAADBEGGGGGGGGGEGGBFBFGEGFGGFFFFFFFFFFFFFFFFFFFFFFFFFFFFFFFFDFFFBFFFFFFFBFFFF
@M05620:45:000000000-G6HP7:1:1101:17851:2977 1:N:0:161
AAACCAAGCAGACACTCACCGCTCCCTCGCCACAGGCCAATAGTTTGTCCTCACTGAGTTGGCAACAAGTGGCTGCTGTGGCTGCCATTTTTCTGGTGATGGCCATCAGCTCCGACGAGGTCAGCTGGGGGGCTTTCTTTGTGTAAGCAACGAGAAACCTGAAAGAAGCATTTTTTAACTAAGTCCTGCTGAGTCATTCATGAGTTTTTAGCCGCCTTGCTTCTTCTCACAGACTCTCTACTCTCATGCCA
+
ABABBBAFBFFFGGGGFGGGGGGGGDHGGGGEGHHHGGEHHHHHHHFHGHHHHHHGHHHHHHHGHHHHHHHHGHGGHHHHGHHGGHEFGHHHHHHHHHGHHHHHHHHHHHHHHGGGG@CGDHHHHHHHGGGGGGGGBFFGFFGGFGFFFFFFFFDFFFFFFFF/F/AFFFFFFFFFAFFFFFFFFFFFFFFFFFFFFFFFFFFFFFFFFEFFF.=BFFFFFFFFFFBFFFFFEFFFFFF/FFFFFFBBBF/
@M05620:45:000000000-G6HP7:1:1101:13987:2988 1:N:0:161
TACCTGTACTGGGGAAGCATTTGAATATCCCCCCATGGTGATGGGGACGGAGAACTGCTCCATAAACACAGGCAACGTGCCTAACTTTCCCGGGAAGATGAAGTCAAAGAGCGACCACAGCTCTATCGGAGGTTATTTTGCCTCGGTGAGCCAGACAGAATGATCCGATGAGGGGTGCGAAACTATTTGAGGAAAGGAAGCACCTTTTTATTAAATTTACCTTTTAGCAATCGCCATTCCTACCCTAAAGA
+
AAAAAFFFFFFFGGGGGGGGGGHHHHHHHHHGGGGGHHGGHHHHHGGGGGGGGHHHHHHHHHHHHHHHHHHHGHHHGHHHHHGGHHHHHHHGGGGGGHHHGGHHHHHHHHHHGGGGGHEHHHHHFHHGG/CFAGDHHHHHH1=<DG?DGFGHHHHGFFFHHHDGHHHEDGCHHGGACA@9A-9F0;FFGFEF0;CFG;CCE/9?FFFFFFFFB/BFFFFFBFFFFFFFFFFBEADDFFFFFFFFFF9BFFB
@M05620:45:000000000-G6HP7:1:1101:17858:2994 1:N:0:161
AAACCAAGCAGACACTCACCGCTCCCTCGCCACAGGCCAATAGTTTGTCCTCACTGAGTTGGCAACAAGTGGCTGCTGTGGCTGCCATTTTTCTGGTGATGGCCATCAGCTCCGACGAGGTCAGCTGGGGGGCTTTCTTTGTGTAAGCAACGAGAAACCTGAAAGAAGCATTTTTTAACTAAGTCCTGCTGAGTCATTCATGAGTTTTTAGCCGCCTTGCTTCTTCTCACAGACTCTCTACTCTCATGCCA
+
ABBBA4AFBFFFGFGFGGGGFEGFEFHFEGGGGGFCFFHFFFHFFHHHHHHHHHHHFHHGHHFHHHHHGFHHGHGGHHFFGFFFGFFHFHHHFHHHHHEGGHFHHHHHHFGHHGGGGEGGCGGHHGHHGGGGGGGGFGFGGFFFFFFFFFFFFFFFFFFFFFFFFFFFFFFFFFFFEFFFFFFFFFFFFFFFFFFFFFFFFFBFFFFFFAFFF?=BDDFFFFFFFFFFFFFFFFFFFFFFFFFFFFFFFFB
@M05620:45:000000000-G6HP7:1:1101:14003:3000 1:N:0:161
TACCTGTACTGGGGAAGCATTTGAATATCCCCCCATGGTGATGGGGACGGAGAACTGCTCCATAAACACAGGCAACGTGCCTAACTTTCCCGGGAAGATGAAGTCAAAGAGCGACCACAGCTCTATCGGAGGTTATTTTGCATCGGTGAGCCAGACAGAATGATCCGATGAGGGGTGCGAAACTATTTGAGGAAAGGAAGCACCTTTTTATTAAATTTACCTTTTAGCAATCGCCATTCCTACCCTAAAGA
+
ABBCCFFFFFFFGGGGGGGGGGHHHHHHHHHGGGGHHHGHHHHGHGGGGGGGGHHHHHHHHHHHHHHHHHHHGGHHGHHHHHHHHHHHHHHGGGGGGHHHHHHHHHHHHHHHGGGGGHHHHHHHHHHGGGGGEHHHHHHHGHHHGGDFECGHHHHGHHHHHHHHHHHGGGHHHGG;DDDFGGGGGGGGGFGGFFGGGFGFGGFFFFFFFFFFFFFFFFFFFFFFFFFFFFFFFFFFFFFFFFFFFFFFFFF
@M05620:45:000000000-G6HP7:1:1101:14044:3021 1:N:0:161
TACCTGTACTGGGGAAGCATTTGAATATCCCCCCATGGTGATGGGGACGGAGAACTGCTCCATAAACACAGGCAACGTGCCTAACTTTCCCGGGAAGATGAAGTCAAAGAGCGACCACAGCTCTATCGGAGGTTATTTTGCATCGGTGAGCCAGACAGAATGATCCGATGAGGGGTGCGAAACTATTTGAGGAAAGGAAGCACCTTTTTATTAAATTTACCTTTTAGCAATCGCCATTCCTACCCTAAAGA
+
AAABCFFFFFFFGGGGGGGGGGHHHHHHHHHGGGGHHHGHHHHHGGGGGGGGGHHHHHHHHHHHHGHGHHHHGHHHGHGGHHHHHHHHHHHGGGGGGHHFHHHHHHHHHHHHGGGGGHHHHHHHHHHGGFGGCHHHHHHHHHHHGGEGGGGHHHGGHHHHHHHHHHHGGGHHHGG:AADDGGGGGGGGGGGGFGGGGFGGGGFFFFFFFFFFBFFFFFFFFFFFFFFFFFFFFEFFFFFFFFFFFFFFFFF
@M05620:45:000000000-G6HP7:1:1101:14092:3040 1:N:0:161
CATCCTGACCCTGAAGTACCCCGGCTTGATTTCTGACATTAGATCGGAAGAGCACACGTCTGAACTCCAGTCACGTCGACGCATCTCGTATGCCGTCTTCTGCTTGAAAAAAAAAAAAAGACAGCTGCACGGTACTCTCCGTACACGCAATTAGACCCATGCAAGGCTGCGTTCCAGACTACGCAATAACCAGCAACTCTGATGACTGTAGTTGCCATGGTAGCTACTCGCTACTACCGCTGCGTGACTCC
+
CBCCCFFFFFFFGGGGGGGGGGGGGGGGHHHHHHHGHHHHHHHHHHGGGGHHHHHGHGHHHGHHHHHHHHHHHHGFHGGGGGGGEHHFGGHHHHGGGHGHHHHHHHFHGHGGGFGB<>-..>00.11101.-.<.0=00/.....0.;::.:000:09.//0:90..0.:-.../00:900/.9.-.00900..//./;00000090:00000009900/00000;00:.9..-000/;---;:....000
@M05620:45:000000000-G6HP7:1:1101:20224:3054 1:N:0:161
AAACCAAGCAGACACTCACCGCTCCCTCGCCACAGGCCAATAGTTTGTCCTCACTGAGTTGGCAACAAGTGGCTGCTGTGGCTGCCATTTTTCTGGTGATGGCCATCAGCTCCGACGAGGTCAGCTGGGGGGCTTTCTTTGTGTAAGCAACGAGAAACCTGAAAGAAGCATTTTTTAACTAAGTCCTGCTGAGTCATTCATGAGTTTTTAGCCGCCTTGCTTCTTCTCACAGACTCTCTACTCTCATGCCA
+
BBBBBBBFBFFFGGGGGGGGGGGGGGHHGGGGGHHGGGHHHHHHHHHHHHHHHHHHHHHHHHHHHHHHHHHHGHGGHHHHHHHGGHHHHHHHHHHHHHHHHHHHFHHHHHHHHGGGGFGGGHFHHHHHGGGGGGGGGGGGGGGGGGFFFFFFFFFFFFFFFFFFFFFFFFFFFFFFFFFFFFFFFFFFFFFFFFBBFFFFFFF/FFFFFFFFFBFFFFFFFFFFFFFFFFFF/FFFFFFFFFFFFFFFFFF
@M05620:45:000000000-G6HP7:1:1101:15282:3144 1:N:0:161
AAACCAAGCAGACACTCACCGCTACTGGAGTTAAGACATGAGGTCAGCTAGATCGGAAGAGCACACGTCTGAACTCCAGTCACGTCGACGCATCTCGTATGCCGTCTTCTGCTTGAAAAAAAAAATTGACAGAGTGTCTTGTTGAGCACATATGTAGGACATGATTTTTTCCTGCAACAGGGAAAATAAAGTATAAGTTTTAAAGATTTATTCTTTAATAAAGTATCTCAAAGCCAGCTTTATAAAAATGA
+
BABBBABFBFFFGGGGGGGGGGGGGHHGFFHHHHHGHHHHHHHHHHHHHHHGHHGGGGGEGGHHGHEHHHGGFHHGHHHHHHHGFGFEFEGGEEHHHGDEGFG/FEFED4?DHGGAC3G0//<<<01?<GF?GH1>GGFHBFB0=11FFCDDDG0<D0DHFFCGHB=0C@GHHBGFHFFHEE.:EFGFFGFBFFF00;;0;00BFFGFGGGGGGGGF00;FFF/B/;9;BFF9BFF.;BFB9:BB///.//
@M05620:45:000000000-G6HP7:1:1101:13720:3148 1:N:0:161
TACCTGTACTGTGGAAGCATTTGAATATCCCCCCATGGTGATGGGGACGGAGAACTGCTCCATAAACACAGGCAACGTGCCTAACTTTCCCGGGAAGATGAAGTCAAAGAGCGACCACAGCTCTATCGGAGGTTATTTTGCATCGGTGAGCCAGACAGAATGATCCGATGAGGGGTGCGAAACTATTTGAGGAAAGGAAGCACCTTTTTATTAAATTTACCTTTTAGCAATCGCCATTCCTACCCTAAAGA
+
BBABBFFFFFFFGGGGGGFFGGHHGHHHHHFGGGGHHHHHEGGFGDEFGGGGGHHGHHHHHGHHHHHHHHGHGHHHGHHGHHHHHGHHHHHGGGFGFHHHFHHHHHHHHHGHGGGGGHHHHHHHHHHGFGGGEHHHHHHHHHHHFG>CFFGHHHHGHGGHHHGHHHHDGGHHGGG.AAADBCGFFGGGGFGGFFFFGEFFGGFFGFFFFFFFEBBFFFF;FFFFFFFFFBBBEEDFFFFFFFFAFFFBFFB
@M05620:45:000000000-G6HP7:1:1101:13703:3165 1:N:0:161
TACCTGTACTGTGGAAGCATTTGAATATCCCCCCATGGTGATGGGGACGGAGAACTGCTCCATAAACACAGGCAACGTGCCTAACTTTCCCGGGAAGATGAAGTCAAAGAGCGACCACAGCTCTATCGGAGGTTATTTTGCATCGGTGAGCCAGACAGAATGATCCGATGAGGGGTGCGAAACTATTTGAGGAAAGGAAGCACCTTTTTATTAAATTTACCTTTTAGCAATCGCCATTCCTACCCTAAAGA
+
AABBBFFFFFFDGGGGGGGGGGHHHHHFHHHGGGGGHHGHHHGHHGGGFFEGGHHHFHHHHHHHHHGFHGFHGHHGGHHHHHGFHFHHHHHGGGGGGHHHHHFHHHHHHHHHGGGGGHHHHHHHHHHGGDDG<GDHHHHFFDGGGGDDGHHHHHGGHHHHGBHFHHHDFGGFHGG:;CDADDAFGGGGGFGFF:FGGFFEEGGEFFFFFFFFFFFFFFBFFFFFFFBFFFFBFFFFFFFFFFFFFFFFFFF
@M05620:45:000000000-G6HP7:1:1101:12796:3169 1:N:0:161
TACCTGTACTGGGGAAGCATTTGAATATCCCCCCATGGTGATGGGGACGGAGAACTGCTCCATAAACACAGGCAACGTGCCTAACTTTCCCGGGAAGATGAAGTCAAAGAGCGACCACAGCTCTATCGGAGGTTATTTTGCATCGGTGAGCCAGACAGAATGATCCGATGAGGGGTGCGAAACTATTTGAGGAAAGGAAGCACCTTTTTATTAAATTTACCTTTTAGCAATCGCCATTCCTACCTAAAGAT
+
ABBCCFFFFFFFGGGGGGGGGGHHHHHHHHHGGGGHHHGHGHHHHGGGGGGGGHHHHHHHHHHHHHHHHHHHGHHHGHHHHHHHHHHHHHHGGGGGGHHHGHHHHHHHHHHHGGGGGHHHHHHHHHHGGGGGEHHHHHHHHHHHGGGGGHHHHHHGHHFHHHEHHHHEEGHHHGG;CDCEGGGGGGGGGGGGBCFFGCFGGGFFFFFFFFFFFFFFFFFFFFFFFFFFFFFFFEFFFFFFFFFFFFFFFFF
@M05620:45:000000000-G6HP7:1:1101:15485:3191 1:N:0:161
AAACCAAGCAGACACTCACCGCTCCCTCGCCACAGGCCAATAGTTTGTCCTCACTGAGTTGGCAACAAGTGGCTGCTGTGGCTGCCATTTTTCTGGTGATGGCCATCAGCTCCGACGAGGTCAGCTGGGGGGCTTTCTTTGTGTAAGCAACGAGAAACCTGAAAGAAGCATTTTTTAACTAAGTCCTGCTGAGTCATTCATGAGTTTTTAGCCGCCTTGCTTCTTCTCACAGACTCTCTACTCTCATGCCA
+
BB@BBABFBFFFGGGGGFGGGGGGGGHHGGGGGHHHGGHHHFGGHHHHHHHHHHHHGHFGHHHGGHHHHGHHGHGGHHGHHHHGGHHGHHHHHHHHHHGHHHHHHHHHHHGGHGGGGGGGFHFHHHHHGCGGGGGGGFGGGGGFGGFFFFFFFFFFFFFFFFFFFFFFFFF/;FFFFFFFFFFFFFFFFFFFF;FFFFFFFFFFBFFFFFFEFFFFFFFFFFFFFFFFFFFFFFFFFFFFFFFFFFFFFF/
@M05620:45:000000000-G6HP7:1:1101:17902:3192 1:N:0:161
CATCCTGACCCTGAAGTACCCCGGCTTGATTTCTGACATTAGATCGGAAGAGCACACGTCTGAACTCCAGTCACGTCGACGCATCTCGTATGCCGTCTTCTGCTTGAAAAAAAAAAAAAACAAGTAGGCGTACATTTGTATCCGTTATCGAAAGAAGCATAACCAGATGATGGAGGTAACCAATTGTACGGCACCACGGCAAGTTTTCATAAATTTTCCCATTGTGAACCACCCTGCCATCGCTAACTGAA
+
BCCCCFFFFFFFGGGGGGGGGGGGGGGGFHHHHHHHHHHHHHHHHHGGGGHHHHHGHGHHHGHHHHHHFHHHHHGHHGGGGGGGFHHHGGHHHHGEGHGGHHHHHHHHHHGGGGG@C><->..011<00-.--.<=00=;CB0.:0..0../.././//000/;0..:00000//;:00000./;0;009.-;-....---9.;/9:://////://9///::/9//;/......;.;//;.9...////:
@M05620:45:000000000-G6HP7:1:1101:9370:3236 1:N:0:161
AAACCAAGCAGACACTCACCGCTCCCTCGCCACAGGCCAATAGTTTGTCCTCACTGAGTTGGCAACAAGTGGCTGCTGTGGCTGCCATTTTTCTGGTGATGGCCATCAGCTCCGACGAGGTCAGCTGGGGGGCTTTCTTTGTGTAAGCAACGAGAAACCTGAAAGAAGCATTTTTTAACTAAGTCCTGCTGAGTCATTCATGAGTTTTTAGCCGCCTTGCTTCTTCTCACAGACTCTCTACTCTCATGCCA
+
BABBBBBFBFFFGGGGGGGGGGGGGGHHGGEGGHHHGGGHHHHHHGHHHHHHHHHHHGHHHHHGHHHHHFHHGHGFHHHHHHHGFHHHHHHHHFHHHHFHHHHHHHHHHHHHHFGEGEDGGGHHHHHHGGGGGGGGGGGGGGGGGFFFFFFFFFFFFFFEFBFFFFFFFFFFFFFCEFFFFFFBFFFFFFFFFFFFFFFFFFFFFFFFFFFFFFFFFFFFFFFFFFFFFBFFFFFFFFFFFFFFFFFFFFB
@M05620:45:000000000-G6HP7:1:1101:22824:3276 1:N:0:161
TACCTGTACTGGGGAAGCATTTGAATATCCCCCCATGGTGATGGGGACGGAGAACTGCTCCATAAACACAGGCAACGTGCCTAACTTTCCCGGGAAGATGAAGTCAAAGAGCGACCACAGCTCTATCGGAGGTTATTTTGCATCGGTGAGCCAGACAGAATGATCCGATGAGGGGTGCGAAACTATTTGAGGAAAGGAAGCACCTTTTTATTAAATTTACCTTTTAGCAATCGCCATTCATACCCTAAAGA
+
AAAABFFFFFFFGGFGGGGGGGHHGGHHHHHGGGGHHHHHGHHHHGGGGGGGGGHHHHHHHGHHHHHGHHHHGHFHGGHGHHHHHHHHHHHGGGGFFAGGFDHGGHHHHHHHGGGGGHGHHHHHHHHGGGGG<FFGHHHHHGHHDAC>>FGHHH.CGHFHHHHHGGHCDGFGGGG:BDGGGGGGGGGFGFGFFFFGGFFGEFFFFFFFFFFFBFFBF/B9FFFFFBBFFFFFEADFEFFFFFFFFFFFFFF
@M05620:45:000000000-G6HP7:1:1101:22038:3278 1:N:0:161
TACCTGTACTGGGGAAGCATTTGAATATCCCCCCATGGTGATGGGGACGGAGAACTGCTCCATAAACACAGGCAACGTGCCTAACTTTCCCGGGAAGATGAAGTCAAAGAGCGACCACAGCTCTATCGGAGGTTATTTTGCATCGGTGAGCCAGACAGAATGATCCGATGAGGGGTGCGAAACTATTTGAGGAAAGGAAGCACCTTTTTATTAAATTTACCTTTTAGCAATCGCCATTCCTACCCTAAAGA
+
BBBCCFFFFFFFGGGGGGGGGGHHHHHHHHHGGGGHHHGGGHHHHGGGGGGGGHHHHHHHHHHHHHHHHHHHGHHHGHHHHHHHHHHHHHHGGGGGGHHHHHHHHHHHHHHHGGGGGHHHHHHHHHHGGGGGEHGHHHHHHHHHGGGCFGFHHHGGHHGHHHHHHHHFGC;CFFG;?ADGGGGGGGGGGGGGBBFGGGGGEFFFFFFFFFFFFFFFFFFFFFFFFFFFFFFFFFFFFFFFFFFFFFFFFFF
@M05620:45:000000000-G6HP7:1:1101:22835:3291 1:N:0:161
TACCTGTACTGGGGAAGCATTTGAATATCCCCCCATGGTGATGGGGACGGAGAACTGCTCCATAAACACAGGCAACGTGCCTAACTTTCCCGGGAAGATGAAGTCAAAGAGCGACCACAGCTCTATCGGAGGTTATTTTGCATCGGTGAGCCAGACAGAATGATCCGATGAGGGGTGCGAAACTATTTGAGGAAAGGAAGCACCTTTTTATTAAATTTACCTTTTAGCAATCGCCATTCATACCCTAAAGA
+
BBBBCFFFFFFFGGGGGGGGGGHHHHHHHHHGGGGHHHHHHHHHHGGGGGGGGHHHHHHHHHHHHHHHHHHHGHHHGHHHHHHHHHHHHHHGGGGGGHHHHHHHHHHHHHHHGGGGGHHHHHHHHHHGGGGGGHHHHHHHHHHHGGGFGHHHHHHGHHHHHHHHHHHGGD:GHGGCDGGGGGGGGGGGGGGGFFGGGGGGGGFFFFFFFFFFFFFFFFFFFFFFFFFFFFFFFFFFFFFFFFFFFFFFFFF
@M05620:45:000000000-G6HP7:1:1101:9090:3295 1:N:0:161
AAACCAAGCAGACACTCACCGCTCCCTCGCCACAGGCCAATAGTTTGTCCTCACTGAGTTGGCAACAAGTGGCTGCTGTGGCTGCCATTTTTCTGGTGATGGCCATCAGCTCCGACGAGGTCAGCTGGGGGGCTTTCTTTGTGTAAGCAACGAGAAACCTGAAAGAAGCATTTTTTAACTAAGTCCTGCTGAGTCATTCATGAGTTTTTAGCCGCCTTGCTTCTTCTCACAGACTCTCTACTCTCATGCCA
+
B@AABABFBFFBGGGGGGGGGGGGGGHHGF?AEHHHGGHDFBGFFGGHFFGGAGHHHHHHHGHFHEHHFFGHFHGFHHHHHHGGGHHHHHHHHHHHHHGHHGFFGHHHF3GHHGEEGGGGFHFHEHHHFCGG@FEGGGGGGFFBBFFFFFAB.DADFFFFFBFFFFFFFFFFFFFFEFBFFFFFF/;BFFFFF/;/FFFFFFFFFFFFF?FF/DA;DFFFFFFFBFFFFBFFFFB/9BFFBF/B;FFFFFF
@M05620:45:000000000-G6HP7:1:1101:22037:3301 1:N:0:161
TACCTGTACTGGGGAAGCATTTGAATATCCCCCCATGGTGATGGGGACGGAGAACTGCTCCATAAACACAGGCAACGTGCCTAACTTTCCCGGGAAGATGAAGTCAAAGAGCGACCACAGCTCTATCGGAGGTTATTTTGCATCGGTGAGCCAGACAGAATGATCCGATGAGGGGTGCGAAACTATTTGAGGAAAGGAAGCACCTTTTTATTAAATTTACCTTTTAGCAATCGCCATTCCTACCCTAAAGA
+
1AAAAFFFFF3CG?1AEGGGGGHGHHHFHHHGGGGGHHHGHHGF//AECEG/EGHHHHHHHHHHGHHHHGHEGHHH/GFHHHHFHHFHHHHCEGECE0FGHFHHGGHGHHFHECCGGHHHGHGGHHHGGGGC?FGHHHHBFHHGACFGEHHFHHAEFHHHHHHHGHHCGGFBGFGC@B?EGA@GGGGGFFEFFFGFGGGFEBFEFFFFFFFFFFF/FFFFFFFFF//;FFBB9EFFFFFFFFFA:FFFFFF
@M05620:45:000000000-G6HP7:1:1101:9135:3313 1:N:0:161
TACCTGTACTGGGGAAGCATTTGAATATCCCCCCATGGTGATGGGGACGGAGAACTGCTCCATAAACACAGGCAACGTGCCTAACTTTCCCGGGAAGATGAAGTCAAAGAGCGACCACAGCTCTATCGGAGGTTATTTTGCATCGGTGAGCCAGACAGAATGATCCGATGAGGGGTGCGAAACTATTTGAGGAAAGGAAGCACCTTTTTATTAAATTTACCTTTTAGCAATCGCCATTCCTACCCTAAAGA
+
ABABBFFFFFFFGGFGGGGGFGGFFGHHHHFFGGGHFHGHHHHHHGEFGGGGEHHHHHHHHHHHHFHGHHHHGHHHFGGFHHFHHHHHHHHEGGFGGGHHGHHGHHHHHHGGFGGGGHHHHHHHHHHFGGGGEHHHHFHFGFFHGGEGFC>FHHHGHHHHHHGHHHHACEHHGGG.A9ADCAFFGGGGGFFF0B;CFEFGGGFFFFFFFFFF/FBFBFFFFFFFFFFEFFFFFEFFEFFFFBBAFFFFFFB
@M05620:45:000000000-G6HP7:1:1101:9088:3315 1:N:0:161
AAACCAAGCAGACACTCACCGCTCCCTCGCCACAGGCCAATAGTTTGTCCTCACTGAGTTGGCAACAAGTGGCTGCTGTGGCTGCCATTTTTCTGGTGATGGCCATCAGCTCCGACGAGGTCAGCTGGGGGGCTTTCTTTGTGTAAGCAACGAGAAACCTGAAAGAAGCATTTTTTAACTAAGTCCTGCTGAGTCATTCATGAGTTTTTAGCCGCCTTGCTTCTTCTCACAGACTCTCTACTCTCATGCCA
+
CCCCCCCFCFFFGGGGGGGGGGGGGGHHGGGGGHHHGGHHHHHHHHHHHHHHHHHHHHHHHGHHHHHHHHHHGHGGHHHHHHHGGHHHHHHHHHHHHHHHHHHHHHHHHHHHHGGGGGGGGHHHHHHHGGGGGGGGGGGGGGGGGGFFFFFFFFFFFFFFFFFFFFFFFFFFFFFFFFFFFFFFFFFFFFFFFFFFFFFFFFFFFFFFFFFFFFFFFFFFFFFFFFFFFFFFFFFFFFFFFFFFFFFFFFB
@M05620:45:000000000-G6HP7:1:1101:9094:3332 1:N:0:161
AAACCAAGCAGACACTCACCGCTCCCTCGCCACAGGCCAATAGTTTGTCCTCACTGAGTTGGCAACAAGTGGCTGCTGTGGCTGCCATTTTTCTGGTGATGGCCATCAGCTCCGACGAGGTCAGCTGGGGGGCTTTCTTTGTGTAAGCAACGAGAAACCTGAAAGAAGCATTTTTTAACTAAGTCCTGCTGAGTCATTCATGAGTTTTTAGCCGCCTTGCTTCTTCTCACAGACTCTCTACTCTCATGCCA
+
BBABBCBFCFFFGGGGGGGGGGGGGGHHGGGGGHHHGGHHHHFHHHHHHHHHHHHHHHHHHHHHHHHHHHHHGHGGHHHHHHHGGHHHHHHHHHFEHHHHGGHHHHHHHHHHHCGGEGGGGGHCGHHGGGGGGGGGGGGGFGGGGFBFFFFFFFFFFFFFFFFFFFFFFFFFFFFFEFFFFFFFFFFFFFFFEBFFFFFFFFFFFFFFFFEFFFFFFFFFFFFFFFFFFFFFFFFFFFFFFFFFFFFBFF/
@M05620:45:000000000-G6HP7:1:1101:14459:3337 1:N:0:161
ATCTCTATCTCCTAAAAACCTGTTTAGATTTGGAGATAGACCTTCAGGTTTTTCATCATTTTCTGCATGAATTATACATTGACCACGTTCCAGCGTGGTCAGTTTGCAGCATTCTGTTATTTTGTTTGACAGAGTGTCTTGTTGAGAACATATGTAGGACATGATTTTTTCCTGCAACAGGGAAAATAAAGTATAAGTTTTAAAGATTTATTCTTTAATAAAGGATCTCAAAGCCAGCTTTAGAAAAAGGA
+
DDDDDFFFFFFFGGGGGGGGGGHHHHHHHHHHHHHHHHHHHHHHHHHHHHHGGHHHHHHHHHIHIHHHHHHHHHHHHHHHHHHHHHGHHHHHHHGGGGHHHHHHHHHHHHHHHHHHHHHHHHHHHHHHHHHHHHHHHHHHHHHHHHHHHHHHHHHHHHHHHHHHHHHHHGHHHHHHHHHHHGGHHHHHHHHHHHHHHHHHHHHHHHHHHHHHHHHHHHHHHGHHHHHHHHHHHHHHHGHHHHHHHHHHGGH
@M05620:45:000000000-G6HP7:1:1101:22399:3344 1:N:0:161
AAACCAAGCAGACACTCACCGCTCCCTCGCCACAGGCCAATAGTTTGTCCTCACTGAGTTGGCAACAAGTGGCTGCTGTGGCTGCCATTTTTCTGGTGATGGCCATCAGCTCCGACGAGGTCAGCTGGGGGGCTTTCTTTGTGTAAGCAACGAGAAACCTGAAAGAAGCATTTTTTAACTAAGTCCTGCTGAGTCATTCATGAGTTTTTAGCCGCCTTGCTTCTTCTCACAGACTCTCTACTCTCATGCCA
+
CCCCCCBFCFFFGGGGGGGGGGGGGGHHGGGGGHGHGGHHHHHHHHHHHHHHHHHHHHGFHHHHHHHHHHHHGHGGHHHHHHHGGHHHHHHHHHHHHHHHHHHHHHHHHHHHHGGGGCGGGHHHHHHHGGGGGGGGGGGGGGGGGGFFFFFFFFFFFFFFFFFFFFFFFFFFFFFFFFFFFFFFFFFFFFFEFFFFFFFFFFFFFFFFFFFFFFFFFFFFFFFFFFFFFFFFEFFFFFFFFFFFFFFFFF/
@M05620:45:000000000-G6HP7:1:1101:14479:3349 1:N:0:161
ATCTCTATCTCCTAAAAACCTGTTTAGATTTGGAGATAGACCTTCAGGTTTTTCATCATTTTCTGCATGAATTATACATTGACCACGTTCCAGCGTGGTCAGTTTGCAGCATTCTGTTATTTTGTTTGACAGAGTGTCTTGTTGAGAACATATGTAGGACATGATTTTTTCCTGCAACAGGGAAAATAAAGTATAAGTTTTAAAGATTTATTCTTTAATAAAGGATCTCAAAGCCAGCTTTAGAAAAAGGA
+
CCCCCFFFFFFFGGGGGGGGGGHHHHHHHHHHHGHHHHHHHHHHHHHHHHHGGHHHHHHIHIIIIHHHHHHHHHHHHHHHHHHHGHGGHHHHHHGGGGHHHHHHHHHGHHGHHHHHHHHHHHHHHHHHGHHHHHGHHHHHHHHHHHGGGHHHHHHHHHHHHHHHHHHHHGHHHHHHHHGHHGGGHHHGGHHHHHHHHGHHHGHHHHHHHGHHHHHHGHHGHGHHHHHGHFFGHHHHHGHHHHHHHGFFGGF
@M05620:45:000000000-G6HP7:1:1101:13426:3369 1:N:0:161
ATCTCTATCTCCTAAAAACCTGTTTAGATTTGGAGATAGACCTTCAGGTTTTTCATCATTTTCTGCATGAATTATACATTGACCACGTTCCAGCGTGGTCAGTTTGCAGCATTCTGTTATTTTGTTTGACAGAGTGTCTTGTTGAGAACATATGTAGGACATGATTTTTTCCTGCAACAGGGAACATAAAGTATAAGTTTTAAAGATTTATTCTTTAATAAAGGATCTCAAAGCCAGCTTTAGAAAAAGGA
+
AAA1A3DDF3@@1FF11FEGGGHDA33AFA3DDGHCA1BF11BGFFGBAAFEAG2DE2FHHFH1AHHDHBDHEBFAAEGFHFDBAFEHH0B210E/>E?@@FBEBGHHHHCGF2BBGF2FHHBF>GFGDD>G0BGGBDGHHHFGHBA1BGF1EGFGEB1B0BFGFFBF>B<DG11<FC<<F?<0/0?<11??1F1FGHGDH1F1=1FGHHHFHHFD<0<00=D0/<CF0<=0<G:::EHFC:;0;<::CCF
@M05620:45:000000000-G6HP7:1:1101:19354:3371 1:N:0:161
TACCTGTACTGGGGAAGTTTCCCTACACGACGCCATTCCTACCCTAAAGATCGGAAGAGCACACGTCTGAACTCCAGTCACGTCGACGCATCTCGTATGCCGTCTTCTGCTTGAAAAAAAAAAAATAACACGCGTGTCTTTGTAAGACATATACTAGTTCCTATAGTGAACCTGACTAAAGGAGGAAGTAGAATGAGATAACTGGATATAATGTTTAAGACGTTGTATCTTAGTATAGTGTAGAAACTATG
+
AAAA@FFFFFFFGGGFGGGGGGHFDFHFGGGEGGGGHHHFHHHHHHHBHFHHHGGGFHHHGHHGGGHHGHHHHHHHHHHHHGHHGGGEGE>EGGHFGHHHFGE@HG4GGFHHHGHFGHGCCCA--0111>1.<-<<.=;0:0<00000/00000000:000000000;000.9.//;00090/...9.00;0000///////////:/;//;//99/////.9.../////////;////9//////;///
@M05620:45:000000000-G6HP7:1:1101:13429:3386 1:N:0:161
ATCTCTATCTCCTAAAAACCTGTTTAGATTTGGAGATAGACCTTCAGGTTTTTCATCATTTTCTGCATGAATTATACATTGACCACGTTCCAGCGTGGTCAGTTTGCAGCATTCTGTTATTTTGTTTGACAGAGTGTCTTGTTGAGAACATATGTAGGACATGATTTTTTCCTGCAACAGGGAAAATAAAGTATAAGTTTTAAAGATTTATTCTTTAATAAAGGATCTCAAAGCCAGCTTTAGAAAAAGGA
+
AAAAAFFFFFFFGGGGGGGGGGHHHHHHHHHHHGHFHHHHHHHHHHHHHHHGGHHHHHHHHHHHHHHHHHHHHHHGHHHHHHHHHHGHHHHHHHGEGGHHHHHHHHHHHHHHHHHHHHHHHH4FGGHHHHHHHHHHHHHHHHHHGHGHHHGHHHHHHHHHHHHHHHHHHGHHHHHHHHHHHGGGHHHHBFHGHHHHHGGHHHHHHHHHHHHHHHHHHGHHHHHHHHHHHHHHHGHHHGHHHGHFFGHGGGG
@M05620:45:000000000-G6HP7:1:1101:13446:3391 1:N:0:161
ATCTCTATCTCCTAAAAACCTGTTTAGATTTGGAGATAGACCTTCAGGTTTTTCATCATTTTCTGCATGAATTATACATTGACCACGTTCCAGCGTGGTCAGTTTGCAGCATTCTGTTATTTTGTTTGACAGAGTGTCTTGTTGAGAACATATGTAGGACATGATTTTTTCCTGCAACAGGGAAAATAAAGTATAAGTTTTAAAGATTTATTCTTTAATAAAGGATCTCAAAGCCAGCTTTAGAAAAAGGA
+
BABBBFFFFFFFGGGGGGGGGGHHHHFHHHHHHHHHHHHHHHHHHHHBHHHGGHHHHGHHHHHHHHHHHGHHHHHHHGHHHGGHHHGHHHHHFHGGGGGGFHGHHFHGHHHHHGFHHHFHHHHHHHHHGGHHHHHHHHHHHHHFHHGHHHHGHHHHFHHHGHHGHHHHGGFGHFBCGHFHHGFHFHGHHHHHFHHHHHHHHHHHHHHHHHHHHHHHHHHHGHH0CGHHHHHFFGHHHGHHHHHBGBGHDGG
@M05620:45:000000000-G6HP7:1:1101:19828:3397 1:N:0:161
ATCTCTATCTCCTAAAAACCTGTTTAGATTTGGAGATAGACCTTCAGGTTTTTCATCATTTTCTGCATGAATTATACATTGACCACGTTCCAGCGTGGTCAGTTTGCAGCATTCTGTTATTTTGTTTGACAGAGTGTCTTGTTGAGAACATATGTAGGACATGATTTTTTCCTGCAACAGGGAAAATAAAGTATAAGTTTTAAAGATTTATTCTTTAATAAAGGATCTCAAAGCCAGCTTTAGAAAAAGGA
+
CCCCCFFFFFFFGGGGGGGGGGHHHHHHHHHHHHHHHHHHHHHHHHHHHHHGGHHHHIHHHHHHIHHHHHHHHHHHHHHHHHHHHHGHHHHHHHGGGGHHHHHHHHHHHHHHHHHHHHHHHHHHHHHHHHHHHHHHHHHHHHHHGHGHHHHHHHHHHHHHHHHHHHHHHGHHHHHHHHHHHGFHHHGHHHHHHHHHHFGHHHHGHHHHHHHHHHHHHHHHHHHHHHHHHHHHGHHHHGHHHHHGHHHHGGH
@M05620:45:000000000-G6HP7:1:1101:13618:3404 1:N:0:161
CATCCTGACCCTGAAGTACCCCGGCTTGATTTCTGACCTTAGATCGGAAGAGCACACGTCTGAACTCCAGTCACGTCGACGCATCTCGTATGCCGTCTTCTGCTTGAAAATAAAACTCGGTCGGCTGGGGGGCTTTCTTTGTTTCAGCCTCGCGAAGCCTTGCTGTAGCCTTTTTTCCCTCCATCCTGCTGAGACGTTCCTGCGTTTTACTCCTCCTTGCTTCTTCTCACAGCCTGCTTACTCTCACGCCA
+
?AAAAFB1FBCF1FCFDGGGCFAEE0EEBFAAGFFBG0ABE11GHGF///00FF0BFEH/GG1DG11F1CB1B1B>/>//>E/EE1GFF/B>G1E//0/22B11B1<B111111B111//?////?<///>--;-;9FFF//-9/9/;/-9---99-9A9://///:9/FBB///-99//---99-/////9-/:--;--9//-9-;;///://9/-;/;////;9BF/F/9--;--/;/////B//---9
@M05620:45:000000000-G6HP7:1:1101:19844:3406 1:N:0:161
ATCTCTATCTCCTAAAAACCTGTTTAGATTTGGAGATAGACCTTCAGGTTTTTCATCATTTTCTGCATGAATTATACATTGACCACGTTCCAGCGTGGTCAGTTTGCAGCATTCTGTTATTTTGTTTGACAGAGTGTCTTGTTGAGAACATATGTAGGACATGATTTTTTCCTGCAACAGGGAAAATAAAGTATAAGTTTTAAAGATTTATTCTTTAATAAAGGATCTCAAAGCCAGCTTTAGAAAAAGGA
+
AAABBFFFFFFFGGGGGGGGGGHHHHHHHHHHHHHHHHHHHHHHHHHHHHHGGHHHHHHHHHHGHHHHHGHHHHHHHHHHHGHHHHGHHHHHHHGEGGHHHHHHHHHHHHHHHHHGHHHHHHHHHHHHHHHHHHGGHHHHHHHHHHHHHHGFHHHHHHHHHHHHHHHHHGHHHHHHHHGHHGEHHGHHHFHGHHGFHGHGHHHHHHHHHHHHHHHHHHHHHGHHHHHHHHHHHH.CCEFHHFHHFGHFGGF
@M05620:45:000000000-G6HP7:1:1101:19814:3409 1:N:0:161
ATCTCTATCTCCTAAAAACCTGTTTAGATTTGGAGATAGACCTTCAGGTTTTTCATCATTTTCTGCATGAATTATACATTGACCACGTTCCAGCGTGGTCAGTTTGCAGCATTCTGTTATTTTGTTTGACAGAGTGTCTTGTTGAGAACATATGTAGGACATGATTTTTTCCTGCAACAGGGAAAATAAAGTATAAGTTTTAAAGATTTATTCTTTAATAAAGGATCTCAAAGCCAGCTTTAGAAAAAGGA
+
CCCCCFFFFFFFGGGGGGGGGGHHHHHHHHHHHHHHGHHHHHHHHHHHHHHGGHHHHIIHHHIIIHHHHHHHHHHHHHHHHHHHHHGHHHHHHHGGGGHHHHHHHHHHHHHHHHHHHHHHHHHHHHHHGHHHHHHHHHHHHHHHHHHHHHHHHHHHHHHHHHHHHHHHHGHHHHHHHHHHHGGHHHHHHHHHHHHHHGHHHHHHHHHHHHHHHHHHHHHHHHHHHHHHHGHGHHHHHGHHHHHFFGHHGGH
@M05620:45:000000000-G6HP7:1:1101:14679:3412 1:N:0:161
TACCTGTACTGGGGAAGCATTTGAATATCCCCCCATGGTGATGGGGACGGAGAACTGCTCCATAAACACAGGCAACGTGCCTAACTTTCCCGGGAAGATGAAGTCAAAGAGCGACCACAGCTCTTCGGAGGTTATTTTGCATCGGTGAGCCAGACAGAATGATCCGATGAGGGGTGCGAAACTATTTGAGGAAAGGAAGCACCTTTTTATTAAATTTACCTTTTAGCAATCGCCATTCCTACCCTAAAGAT
+
BCBCCFFFFFFFGGGGGGGGGGHHHHHHHHHGGGGHHHGHHHHHHGGGGGGGGHHHHHHHHHHHHHHHHHHHGHHHGHHHHHHHHHHHHHHGGGGGGHHHHHHHHHHHHHHHGGGGGHHHHHHHHHHGGGGCHHHHHHHHGHHGGGGGHHHHHHGHHHHHHHHHHHGGGHHHGGEEGGGGGGGGGGGGGGGFFGGGGGGGGGFFFFFFFFFFFFFFFFFFFFFFFFFFFFFFFFFFFFFFFFFFFFFFFFF
@M05620:45:000000000-G6HP7:1:1101:14696:3416 1:N:0:161
TACCTGTACTGGGGAAGCATTTGAATATCCCCCCATGGTGATGGGGACGGAGAACTGCTCCATAAACACAGGCAACGTGCCTAACTTTCCCGGGAAGATGAAGTCAAAGAGCGACCACAGCTCTTCGGAGGTTATTTTGCATCGGTGAGCCAGACAGAATGATCCGATGAGGGGTGCGAAACTATTTGAGGAAAGGAAGCACCTTTTTATTAAATTTACCTTTTAGCAATCGCCATTCCTACCCTAAAGAT
+
AAAAAFFFFFFFGGCFGGGGGGHHHHFGHHHGGGGHHHEGFHHHHGGGGGGGGHHHHHHHHHHHHGHGHHHHGEGGGGHHHHFFHHGHHHHGGGGGGHHHGHHHHHHHHHHHGGGGGHHHHHGHHHHG/CGEHDHHHHHHHHHGG<AFGHHFHGGHGHFHFGDDGGDAEHHHGG:CDDDGFGGFGFGGGGGGFGFFFGGGFFEFFFFFFFFFFEFFFFBFFFFFFEFEFFFEFFDFFFFFFFFFFFFFFFB
@M05620:45:000000000-G6HP7:1:1101:13608:3421 1:N:0:161
CATCCTGACCCTGAAGTACCCCGGCTTGATTTCTGACATTAGATCGGAAGAGCACACGTCTGAACTCCAGTCACGTCGACGCATCTCGTATGCCGTCTTCTGCTTGAAAAAAAAAAAAAAAAAAACAATAAAAAAGAACCACTCTCAAAATAAAAGATGGAGAAAATTAAAAGACCTATAGTTCGAAACACGACAGACTTAAGCACGCATATAATAGACAAGCAATATAACTGTAACAAGATTGGCAACAC
+
DCDDDFFFFFFFGGGGGGGGGGGGGGGGHHHHHHHHHHHHHHHHHHGGGGHHHGHHHGHHHGHHHHHHHHHHHHGHHGGGGGGGEHHHGGHHHHGGGHGHHHHHHHHHEHHGGGGD@>----<--:..0<:000-.../...0/0000000000:0.000//0.0/0000000.//00000000...<-/.9----<<0000000/---.9000000000:..//00000000000000//000./00...
@M05620:45:000000000-G6HP7:1:1101:19132:3433 1:N:0:161
AAACCAAGCAGACACTCACCGCTCCCTCGCCACAGGCCAATAGTTTGTCCTCACTGAGTTGGCAACAAGTGGCTGCTGTGGCTGCCATTTTTCTGGTGATGGCCATCAGCTCCGACGAGGTCAGCTGGGGGGCTTTCTTTGTGTAAGCAACGAGAAACCTGAAAGAAGCATTTTTTAACTAAGTCCTGCTGAGTCATTCATGAGTTTTTAGCCGCCTTGCTTCTTCTCACAGACTCTCTACTCTCATGCCA
+
CBBCCCCFCFFFGGGGGGGGGGGGGGHHGGGGGHHHGGHHHGHHHHHHHHHHHHHHHHHHHHHHHHHHHHHHGHGGHHHHHHHGGHHHHHHHHHHHHHHHHHHHHHHHHHHHHGGGGGGGFHHHHHHHGGGGGGGGGGGGGGGGGGFFFFFFFFFFFFFFFFFFFFFFFFFFFFFFFFFFFFFFFFFFFFFFFFFFFFFFFFFFFFFFFFFFFFFFFFFFFFFFFFFFFFFFFFFFFFFFFFFFFFFFFFF
@M05620:45:000000000-G6HP7:1:1101:19481:3440 1:N:0:161
TACCTGTACTGGGGAAGCATTTGAATATCCCCCCATGGTGATGGGGACGGAGAACTGCTCCATAAACACAGGCAACGTGCCTAACTTTCCCGGGAAGATGAAGTCAAAGAGCGACCACAGCTCTTCGGAGGTTATTTTGCATCGGTGAGCCAGACAGCATGATCCGATGAGGGGTGCGCAACTATTTGAGGAAAGGAAGCACCTTTTTATTAAATTTACCTTTTAGCAATCGCCATTCCTACCCTAAAGAT
+
1A1AAFDDFFFCAA1AAGGGGFGF1GGBFHHGGEEHFC1BDDGHA/FEEECEGHCG1FG1FB1FFB@FGHHFGHFHGHHHEEF1GDFHFDF?@E/E/0EGFG1>>G2FB<FHG//B?GGGCCGGGFHG?CC/?FGHHH<11FFF.<C.<<GGHHGHH./=DGBGFCACGHBF.-C?.A-@@AF/;FGF0CFC;BA9BBFE/B-9FFFFFF;/;/;9FFBFFFFFBBFF/;/9-BBAFFBBFFFFB-;///:
@M05620:45:000000000-G6HP7:1:1101:19114:3445 1:N:0:161
AAACCAAGCAGACACTCACCGCTCCCTCGCCACAGGCCAATAGTTTGTCCTCACTGAGTTGGCAACAAGTGGCTGCTGTGGCTGCCATTTTTCTGGTGATGGCCATCAGCTCCGACGAGGTCAGCTGGGGGGCTTTCTTTGTGTAAGCAACGAGAAACCTGAAAGAAGCATTTTTTAACTAAGTCCTGCTGAGTCATTCATGAGTTTTTAGCCGCCTTGCTTCTTCTCACAGACTCTCTACTCTCATGCCA
+
BBCCCCCFCFFFGGGGGGGGGGGGGGHHGGGGGHHHGGHHHHHHHHHHHHHHHHHHHHHHHHHGHHHHHGHHGHGGHHHHHHHGGHHHHHHHHHHHHHHHHHHHHHHHHHHHHGGGGGGGGHHHHHHHGGGGGGGGGGGGGGGGGGFFFFFFFFFFFFFFFFFFFFFFFFFFFFFFFFFFFFFFFFFFFFFFFFFFFFFFFFFFFFFFFFFFFFFFFFFFFFFFFFFFFFFFFFFFFFFFFFFFFFFFFFF
@M05620:45:000000000-G6HP7:1:1101:10330:3455 1:N:0:161
AAACCAAGCAGACACTCACCGCTCCCTCGCCACAGGCCAATAGTTTGTCCTCACTGAGTTGGCAACAAGTGGCTGCTGTGGCTGCCATTTTTCTGGTGATGGCCATCAGCTCCGACGAGGTCAGCTGGGGGGCTTTCTTTGTGTAAGCAACGAGAAACCTGAAAGAAGCATTTTTTAACTAAGTCCTGCTGAGTCATTCATGAGTTTTTAGCCGCCTTGCTTCTTCTCACAGACTCTCTACTCTCATGCCA
+
BBBBBABFBFFFGGGGGGGGGGFGGGHHGGGGGGHHGGHFGGHGHHHHHHHHHHGHGHHHHHHHHEHHHGHGGHGGHHHHHHHGGHHHHHHHHHHHHHHHHHHHHHHHHHHHHGGGGGGGGHHHHHHHGGGGGGGGGGGGGGGGGGFFFFFFFFFFFFFFFFFFFFFFFFFFFFFFEFFFFFFFFFFFFFFFFBFFFFFFFFFFFFFFFFFFFFFFFFFFFFFFFFFFFFFFFFFFFFFFFFFFFFFFFFB
@M05620:45:000000000-G6HP7:1:1101:19481:3458 1:N:0:161
TACCTGTACTGGGGAAGCATTTGAATATCCCCCCATGGTGATGGGGACGGAGAACTGCTCCATAAACACAGGCAACGTGCCTAACTTTCCCGGGAAGATGAAGTCAAAGAGCGACCACAGCTCTTCGGAGGTTATTTTGCATCGGTGAGCCAGACAGAATGATCCGATGAGGGGTGCGAAACTATTTGAGGAAAGGAAGCACCTTTTTATTAAATTTACCTTTTAGCAATCGCCATTCCTACCCTAAAGAT
+
BCCCCFFFFFFFGGGGGGGGGGHHHHHHHHHGGGGHHHHHHHHHHGGGGGGGGHHHHHHHHHHHHHHHHGHHGHHHGHHHHHHHHHHHHHHGGGGGGHHHHHHHHHHHHHHHGGGGGHHHHHHHHHHGEFGEHHHHHHHGFHHGFEFGGHHGHHGHHHHHHHHHHHDGGHHHGGCCGGEFFGGGGGGGGGGFGGFFFFGGEFFFFFFFFFFFFFFFFFFFFFFFFFFFFFFFFFFEFFFFFFFFFFFFFFF
@M05620:45:000000000-G6HP7:1:1101:18095:3465 1:N:0:161
ATCTCTATCTCCTAAAAACCTGTTTAGATTTGGAGATAGACCTTCAGGTTTTTCATCATTTTCTGCATGAATTATACATTGACCACGTTCCAGCGTGGTCAGTTTGCAGCATTCTGTTATTTTGTTTGACAGAGTGTCTTGTTGAGAACATATGTAGGACATGATTTTTTCCTGCAACAGGGAAAATAAAGTATAAGTTTTAAAGATTTATTCTTTAATAAAGGATCTCAAAGCCAGCTTTAGAAAAAGGA
+
BBBBBFFFFFFFGGFGGGGGGGHHHHHGHHHHHHHFHHHGHHHHHHHHHHHGGHHHHHHHHHHHHHHHHHHHHHHHHHHHHHHHHHGHHHHHHHGGGGHHHHHHHHHHHHHHHHHHHHHHHHHHHHHHHHHHHHHHHHHHHHHHHFHHHHHGHHHHHHGHHHHFHHHHHGHHHHHHHHHHHGGHHHGHHHGHHHHHHHHHHHHHHHGHHHHHHHHHHHHGGGHHHHHHHHHHHHHHHGHHHHHGGGHHGGG
@M05620:45:000000000-G6HP7:1:1101:19117:3466 1:N:0:161
AAACCAAGCAGACACTCACCGCTCCCTCGCCACAGGCCAATAGTTTGTCCTCACTGAGTTGGCAACAAGTGGCTGCTGTGGCTGCCATTTTTCTGGTGATGGCCATCAGCTCCGACGAGGTCAGCTGGGGGGCTTTCTTTGTGTAAGCAACGAGAAACCTGAAAGAAGCATTTTTTAACTAAGTCCTGCTGAGTCATTCATGAGTTTTTAGCCGCCTTGCTTCTTCTCACAGACTCTCTACTCTCATGCCA
+
ABABAAA>ABFFFFAFGGGGCGGGFGCGEGGGGHF2BF2FF3GGHHHHHHFFHEHGHGGFFBGGHEGFGDDGFG1FFFFFFFEEFFFHGHHFHHHFHHHEG3EGHHFHFFHHHGEGEEC@?B1FFFFBEGCBG-AFFGGGGFGFGEFFFFF?EDFBFFFFFFFFFFFBFEFFFFFB?BFFF//BFFFFFFFE9;9BFFBFFFFFFFBBEF/F/.@BFDFBFFFFFFBFFFFB/FFFFFFFFFFFFFFBBF/
@M05620:45:000000000-G6HP7:1:1101:18847:3468 1:N:0:161
TACCTGTACTGGGGAAGCATTTGAATATCCCCCCATGGTGATGGGGACGGAGAACTGCTCCATAAACACAGGCAACGTGCCTAACTTTCCCGGGAAGATGAAGTCAAAGAGCGACCACAGCTCTATCGGAGGTTATTTTGCATCGGTGAGCCAGACAGAATGATCCGATGAGGGGTGCGAAACTATTTGAGGAAAGGAAGCACCTTTTTATTAAATTTACCTTTTAGCAATCGCCATTCCTACCCTAAAGA
+
CCCCCFFFFFFFGGGGGGGGGGHHHHHHHHHGGGGHHHGHHHHHHGGGGGGGGHHHHHHHHHHHHHHHHHHHGHHHGHHHHHHHHHHHHHHGGGGGGHHHHHHHHHHHHHHHGGGGGHHHHHHHHHHGGGGGEHHHHHHHHHHHGGGDFGHHHHHGHHHHHHHHHHHGEGHHHGG.A.AEGGGGGGGGGGGGFGGGGEFGGGFFFFFFFFFFFFFFFFFFFFFFFFFFFFFFFFFFEFFFFFFFFFFFFFF
@M05620:45:000000000-G6HP7:1:1101:10318:3470 1:N:0:161
AAACCAAGCAGACACTCACCGCTCCCTCGCCACAGGCCAATAGTTTGTCCTCACTGAGTTGGCAACAAGTGGCTGCTGTGGCTGCCATTTTTCTGGTGATGGCCATCAGCTCCGACGAGGTCAGCTGGGGGGCTTTCTTTGTGTAAGCAACGAGAAACCTGAAAGAAGCATTTTTTAACTAAGTCCTGCTGAGTCATTCATGAGTTTTTAGCCGCCTTGCTTCTTCTCACAGACTCTCTACTCTCATGCCA
+
CCBCCBBFCFFFGGGGGGGGGGGGGGHHGGGGGHHHGGHHHHHHHHHHHHHHHHHHHHHHHHHHHHHHHHHHGHGGHHHHHHHGGHHHHHHHHHHHHHGHHHHHHHHHHHHHHGGGGGGGGHHHHHHHGGGGGGGGGGGGGGGGGGFFFFFFFFFFFFFFFFFFFFFFFFFFFFFFEFFFFFFFFFFFFFFFFFFFFFFFFFFFFFFFFFFFFFFFFFFFFFFFFFFFFFFFFFFFFFFFFFFFFFFFFFB
@M05620:45:000000000-G6HP7:1:1101:22897:3476 1:N:0:161
AAACCAAGCAGACACTCACCGCTCCCTCGCCACAGGCCAATAGTTTGTCCTCACTGAGTTGGCAACAAGTGGCTGCTGTGGCTGCCATTTTTCTGGTGATGGCCATCAGCTCCGACGAGGTCAGCTGGGGGGCTTTCTTTGTGTAAGCAACGAGAAACCTGAAAGAAGCATTTTTTAACTAAGTCCTGCTGAGTCATTCATGAGTTTTTAGCCGCCTTGCTTCTTCTCACAGACTCTCTACTCTCATGCCA
+
BBBBABBFBFFFGFGGGGGGGGGGGFHHGGGGGGHHGGHHHHHHHHHHHHHHHGGHHHHHHHHHHHHHGHHHGHGGHHHHHHHGGHHHHHHHHHHHHHFHFGHHHHFGHGHHHGGGGFFGGHHHHHHHGGGGGGGGFGGGGGGGGGFEFFFFFFFDBFFFFBFFFFFFBFFFFFFFFFFFFFFFFBBFFFFFFBFFFFFFFFFFFFFFFFFFFFFFFFFFFFFFFFFFFFFFFFFFFFFFFFFFFFFFFFB
@M05620:45:000000000-G6HP7:1:1101:22878:3481 1:N:0:161
AAACCAAGCAGACACTCACCGCTCCCTCGCCACAGGCCAATAGTTTGTCCTCACTGAGTTGGCAACAAGTGGCTGCTGTGGCTGCCATTTTTCTGGTGATGGCCATCAGCTCCGACGAGGTCAGCTGGGGGGCTTTCTTTGTGTAAGCAACGAGAAACCTGAAAGAAGCATTTTTTAACTAAGTCCTGCTGAGTCATTCATGAGTTTTTAGCCGCCTTGCTTCTTCTCACAGACTCTCTACTCTCATGCCA
+
CCCCCCCFCFFFGGGGGGGGGGGGGGHHGGGGGHHHGGHHHHHHHHHHHHHHHHHHHHHHHHHHHHHHHHHHGHGGHHHHHHHGGHHHHHHHHHHHHHHHHHHHHHHHHHHHHGGGGGGGGHHHHHHHGGGGGGGGGGGGGGGGGGFFFFFFFFFFFFFFFFFFFFFFFFFFFFFFFFFFFFFFFFFFFFFFFFFFFFFFFFFFFFFFFFFFFFFFFFFFFFFFFFFFFFFFFFFFFFFFFFFFFFFFFFB
@M05620:45:000000000-G6HP7:1:1101:18855:3484 1:N:0:161
TACCTGTACTGGGGAAGCATTTGAATATCCCCCCATGGTGATGGGGACGGAGAACTGCTCCATAAACACAGGCAACGTGCCTAACTTTCCCGGGAAGATGAAGTCAAAGAGCGACCACAGCTCTATCGGAGGTTATTTTGCATCGGTGAGCCAGACAGAATGATCCGATGAGGGGTGCGAAACTATTTGAGGAAAGGAAGCACCTTTTTATTAAATTTACCTTTTAGCAATCGCCATTCCTACCCTAAAGA
+
>>>AADFFFFFBGCFE2FAGFDGGFHHHHGHGGCGHGHHHHGHBEGGGGGGGGHHGHHHHHHGHHFHHHHHHGHHHCFHHHFHBHHHHHHHGGGGGDFHHHHHHHHHHHHGHEGGGCHHHHHHHHHGGGGGGCGDHHHHHHHHHGG..<CGHGHGGHHHGGFHGDHHGGDCGFGG;BDBGGGGGGGGFGFGFFGGFFEFFGGFFFFFFFFFFEBFFFFFFFBFBFF/9FFFFFFFAEFFFFFFFFFF.9FF
@M05620:45:000000000-G6HP7:1:1101:18113:3487 1:N:0:161
ATCTCTATCTCCTAAAAACCTGTTTAGATTTGGAGATAGACCTTCAGGTTTTTCATCATTTTCTGCATGAATTATACATTGACCACGTTCCAGCGTGGTCAGTTTGCAGCATTCTGTTATTTTGTTTGACAGAGTGTCTTGTTGAGAACATATGTAGGACATGATTTTTTCCTGCAACAGGGAAAATAAAGTATAAGTTTTAAAGATTTATTCTTTAATAAAGGATCTCAAAGCCAGCTTTAGAAAAAGGA
+
CCCCCFFFFFFFGGGGGGGGGGHHHHHHHHHHHHHHHHHGHHHHHHHHHHHGGHHHHHHHIHHHIHHHHGHHHGHHHHHHGGHHHHGHHHHHHHGEGGHHHHHHHHHHHHHHHHHHHHHHHHHHHHHHGHHHHHHHHHHHHHHHHHGHHHHHHHHHHHHHHHHHHHHHHGHHHHHHHHHHHGGHHHHHGHHGHHHHHGHHHGGHHHHHHHHHHHHHGHHHHFGHHHHHHHHHHHHHHGHHHGHHHGHHGGF
@M05620:45:000000000-G6HP7:1:1101:13197:3526 1:N:0:161
TACCTGTACTGGGGAAGCATTTGAATATCCCCCCATGGTGATGGGGACGGAGAACTGCTCCATAAACACAGGCAACGTGCCTAACTTTCCCGGGAAGATGAAGTCAAAGAGCGACCACAGCTCTTCGGAGGTTATTTTGCATCGGTGAGCCAGACAGAATGATCCGATGAGGGGTGCGAAACTATTTGAGGAAAGGAAGCACCTTTTTATTAAATTTACCTTTTAGCAATCGCCATTCCTACCCTAAAGAT
+
AAABBFFFFFFFGGGGGGGGGGHHGHHHHHHGGGGHHHGHHHHFGEGGGGGGGHHHHHHHHHHHHHHHHHHHGHHHGHHHHHHHHHHHHHHGGGGGGHHHGHHHHHHHHHFHGGGGGHHHHHHHHHHGGGGGHHHHHHHHGHHGDAAFHHHHHGGHHHGHHHHHHHGGGHHHGGEFGGFGAGGGGFGG0EFFFGGGGGGGGGFFFFFFFFFFFFFFFFFFFFFFFFFFFFFE?AFFFFFFFBFFFFFF/FF
@M05620:45:000000000-G6HP7:1:1101:19553:3531 1:N:0:161
AGATTACTGCAACAGTTCCCCCTGGACCTGGAAAAGTTTCTTGCCTGGCTTACAGAAGCTGAAACAACTGCCAATGTCCTACAGGATGCTACCCGTAAGGAAAGGCTCCTAGAAGACTCCAAGGGAGTAAAAGAGCTGATGAAACAATGGCAAGTAAGTCAGGCATTTCCGCTTTAGCACTCTTGTGGATCCAATTGAACAATTCTCAGCATTTGTACTTGTAACTGACAAGCCAGGGACAAAACAAAGAT
+
BBAABFFFFFBDGGGGGGGGGGGGHFHHGHHFHFCGGGHHHHGHHHHHHGHHHHHF3GGHHDHFFHHHHHHGHHHHHEGGHHHGH?FGHHGHHHGFCEHH3GFFGHHGGH3GHEGFGHHHHHHG?CFFH44EFGHHHHGHHHHFHGHGHGHFFGG2@>GGHHEHFHHHDGFDGDGGHHHHHHHHHGGGGFHGGHGGGFFFH/DHFHHHHHFGGHHHBCCHHHEGHHH0/CCCGGGGGGFEE?9FGF?AF/C
@M05620:45:000000000-G6HP7:1:1101:19568:3542 1:N:0:161
AGATTACTGCAACAGTTCCCCCTGGACCTGGAAAAGTTTCTTGCCTGGCTTACAGAAGCTGAAACAACTGCCAATGTCCTACAGGATGCTACCCGTAAGGAAAGGCTCCTAGAAGACTCCAAGGGAGTAAAAGAGCTGATGAAACAATGGCAAGTAAGTCAGGCATTTCCGCTTTAGCACTCTTGTGGATCCAATTGAACAATTCTCAGCATTTGTACTTGTAACTGACAAGCCAGGGACAAAACAAAGAT
+
BCABCFFFFFFFGGGGGGGGGGGGHHHHHHHHHHHHHHHHHHHHHHHHHHHHHHHHHHHHHHHHHHHHHHHHHHHHHHHHHHHHHGHHHHHHHHGGGGHHHHHHHHHHGHHHHHHHHHHHHHHGGFFFHHHHHGHHHHHHHHHHHHHHHHHHHGHHHHHHHHHHHHHHHHGGGGGHHHHHHHHHHHHGHHHHHFHHHHHGGHHHHHHHHHHHHHHHHHHHHHHHHHHHGHHHHGGGGGGGGGGGGGGGGGG
@M05620:45:000000000-G6HP7:1:1101:19580:3555 1:N:0:161
AGATTACTGCAACAGTTCCCCCTGGACCTGGAAAAGTTTCTTGCCTGGCTTACAGAAGCTGAAACAACTGCCAATGTCCTACAGGATGCTACCCGTAAGGAAAGGCTCCTAGAAGACTCCAAGGGAGTAAAAGAGCTGATGAAACAATGGCAAGTAAGTCAGGCATTTCCGCTTTAGCACTCTTGTGGATCCAATTGAACAATTCTCAGCATTTGTACTTGTAACTGACAAGCCAGGGACAAAACAAAGAT
+
BBBBBFFFFFFFGGGGGGGGGGGGHHHHHHGHHHHHFHHHHHHHHHHHHHHHHHHHHHHHHHGHHHHHHHHHHHHHHHHHFHHHGHHHHHHHHHGGGGHHGHHHHHHHGHHHHHHFHHHHHGHGGHGGHHHHHGHHHHFHHGHGHHHHGHHGHGHHHHHHGHHHHHHHHHGGGGGHHHHHHHHHHGHGHHHHGHHHHGHHFGHHHHHGGHHHHHHHHGHHHHHHGHHGGHGFHGGGGGGGGGGGGGGGGGF
@M05620:45:000000000-G6HP7:1:1101:12861:3558 1:N:0:161
AGATTGGAAGAGCACACGTCTGAACTCCAGTCACGTCGACGCATCTCGTATGCCGTCTTCTGCTTGAAAAAAAAAAAAAAGTAAAAGAGTAAGATCGATGGATTCCAAGCGATACAAGGTAAGTTATTGGAACTGATGTATTAGATGGCGAGACATAATAGACATATGATATTGTATGAGCTATGTACTACACAGCACGCATAGTATCTCAAGTTGACTAGTGATATTGAACCATGTCAGGTCACTATGTA
+
AAAABFFFFFFFGGGGGFGGGGHHHHHHHHHHHHGHHGGGGEEGCHHHGGHHHHGGGHGHHHGHHHAFGHHGGGGG/////2?22B2/22222222///2/22?22222////<>111/<111111=1111111>1100000000000/----.:0000000000000000000;090000;0000000000/0../.--9..00000000000:00000090000000000..000000/0000000090
@M05620:45:000000000-G6HP7:1:1101:15366:3567 1:N:0:161
AAACCAAGCAGACACTCACCGCTGACATGAGGTCAGCTAGATCGGAAGAGCACACGTCTGAACTCCAGTCACGACGACGCATCTCGTATGCCGTCTTCTGCTTGAAAAAAAAAAACAAGATCAGCTGGTGGGCTTTCTTTGTTTAAGAAACGAGATCCCTTAAATAAGCATTTTTTCACTAATACCTGCTGATTCCTTCATGAGTTTTTAGCCGCATTGCTTCGTCGCACCGAATAACTACTCGACTGCCC
+
CCCCCCCFCFFFGGGGGGGGGGGG?GHFHHFHGHHHHHHHGHHHGGGGHHHHHHHGGHHGHGHHHHHHBGFHGGCEGGGGCEGHHHFFGHHHGGGHGGHHFHGFGHHHHGCCC/C?//?01=F1>11<0<C-./</0<=G0=/<<0D00//:..:.00/;00090909B0C00;0:/90;;9000990:0000;00900:;B0000:0:9/0;9--:.0000:-/.---;----..0999000.;-..9/.
@M05620:45:000000000-G6HP7:1:1101:16318:3574 1:N:0:161
AAACCAAGCAGACACTCACCGCTCCCTCGCCACAGGCCAATAGTTTGTCCTCACTGAGTTGGCAACAAGTGGCTGCTGTGGCTGCCATTTTTCTGGTGATGGCCATCAGCTCCGACGAGGTCAGCTGGGGGGCTTTCTTTGTGTAAGCAACGAGAAACCTGAAAGAAGCATTTTTTAACTAAGTCCTGCTGAGTCATTCATGAGTTTTTAGCCGCCTTGCTTCTTCTCACAGACTCTCTACTCTCATGCCA
+
CCCCCCCFCFFFGGGGGGGGGGGGGGHHGGGGGHHHGGHHHHHHHHHHHHHHHHHHHHHHHHHHHHHHHHHHGHGGHHHHHHHGGHHHHHHHHHHHHHHHHHHHHHHHHHHHHGGGGGGGGHHHHHHHGGGGGGGGGGGGGGGGGGFFFFFFFFFFFFFFFFFFFFFFFFFFFFFFFFFFFFFFFFFFFFFFFFFFFFFFFFFFFFFFFFFFFFFFFFFFFFFFFFFFFFFFFFFFFFFFFFFFFFFFFFF
@M05620:45:000000000-G6HP7:1:1101:12651:3580 1:N:0:161
AAACCAAGCAGACACTCACCGCTCCCTCGCCACAGGCCAATAGTTTGTCCTCACTGAGTTGGCAACAAGTGGCTGCTGTGGCTGCCATTTTTCTGGTGATGGCCATCAGCTCCGACGAGGTCAGCTGGGGGGCTTTCTTTGTGTAAGCAACGAGAAACCTGAAAGAAGCATTTTTTAACTAAGTCCTGCTGAGTCATTCATGAGTTTTTAGCCGCCTTGCTTCTTCTCACAGACTCTCTACTCTCATGCCA
+
CCCCBBBFCFFFGGGGGGGGGGGGGGHGGGGGGHHHGGHHHHHHHHHHHHHHHHHHHGHHHHHHHHHHHGHHGHGGHHHHHHHGGHHHHHHHHHHHHHHHHHHHHHHHHHHHHGGGGGGGGHGHHHHHGGGGGGGGGGGGGGGGGGFFFFFFFFFFFFFFFFFFFFFFFFFFFFFFFFFFFFFFFFFFFFFFFFFFFFFFFFFFFFFFFFFFFFFFFFFFFFFFFFFFFFFFFFFFFFFFFFFFFFFFFFB
@M05620:45:000000000-G6HP7:1:1101:12639:3604 1:N:0:161
AAACCAAGCAGACACTCACCGCTCCCTCGCCACAGGCCAATAGTTTGTCCTCACTGAGTTGGCAACAAGTGGCTGCTGTGGCTGCCATTTTTCTGGTGATGGCCATCAGCTCCGACGAGGTCAGCTGGGGGGCTTTCTTTGTGTAAGCAACGAGAAACCTGAAAGAAGCATTTTTTAACTAAGTCCTGCTGAGTCATTCATGAGTTTTTAGCCGCCTTGCTTCTTCTCACAGACTCTCTACTCTCATGCCA
+
AA?AAAAFAFFFGGGGGGGGGGGGGGGH2FEGGHFHGGHGHHHHGHFHHHHHHGHHHHGFHHHFGHFHEGHHGHGGHFGHGGGFFHHHHHHHHHGHHHHHHGHHHGHHGHHHHGGGCFGGGHEHGHFHGGGGGFGGGGGFGFGGGGFFFFFFFBFFFFFFFFFFFFFFFFFFFFFFFFFFFFFFFFBFFEFFEFFFFFFFFFBFBFBFEEFFFDAFFFFFFFFFFFFFFFFFFFFFFFFFFFFFFFFBFFF
@M05620:45:000000000-G6HP7:1:1101:13736:3663 1:N:0:161
AAACCAAGCAGACACTCACCGCTCCCTCGCCACAGGCCAATAGTTTGTCCTCACTGAGTTGGCAACAAGTGGCTGCTGTGGCTGCCATTTTTCTGGTGATGGCCATCAGCTCCGACGAGGTCAGCTGGGGGGCTTTCTTTGTGTAAGCAACGAGAACCCTGAAAGAAGCATTTTTTTACTAAGTCCTGCTGAGTCATTCATGAGTTTTTAGCCGCCTTGCTTCTTCTCACAGACTCTCTACTCTCATTCCA
+
B@3AAAA?AFFBFFFGGGGGCEEGGGFH?EGCF2CAF2G23ABDGHFHBGGHHGHHBFDFGFHHH1GFHFBHGFGGHBFF2BG1FGBBDGHG?GFFHHFHHGHHCB?GHGFGHFGG/ECCGHHHHHEHGGGG--CGGFGFGF/BFFFFFFFB?.AD/ADFFF//9BFBFBFFFEF;@.9FFFFBFFFBFFF/A/;/BFFFBFBFFFFFEEFEFABBD.99FFFFFFFF/FBFFE//;BB99FFF9///;F/
@M05620:45:000000000-G6HP7:1:1101:13746:3678 1:N:0:161
AAACCAAGCAGACACTCACCGCTCCCTCGCCACAGGCCAATAGTTTGTCCTCACTGAGTTGGCAACAAGTGGCTGCTGTGGCTGCCATTTTTCTGGTGATGGCCATCAGCTCCGACGAGGTCAGCTGGGGGGCTTTCTTTGTGTAAGCAACGAGAAACCTGAAAGAAGCATTTTTTTACTAAGTCCTGCTGAGTCATTCATGAGTTTTTAGCCGCCTTGCTTCTTCTCACAGACTCTCTACTCTCATGCCA
+
BBABBAA?AFFFFGGGGGGGGGGGGFGHEEEEEFE2FFGABGFAFGGFFGFHHEFDFGDDGEGBHFGFHGGFFFFFF3@FFGHEFHHDGEGGFHFHFGEGHFHHFFFGHFEFHEEG@EDC?FFHHHHGDGGGB@ABFBFFFFGFBFFFFFFB.ADFFBFFFFFFFFFFFFFFFFFBBEFFFFFFFFFFFFFFF9BFFFFFFFFF9BBFEFEFFABBDAFFFFFFFFFFFFFFFFFFFFFBFFFFFFFFFFB
@M05620:45:000000000-G6HP7:1:1101:23198:3684 1:N:0:161
TACCTGTACTGGGGAAGCATTTGAATATCCCCCCATGGTGATGGGGACGGAGAACTGCTCCATAAACACAGGCAACGTGCCTAACTTTCCCGGGAAGATGAAGTCAAAGAGCGACCACAGCTCTTCGGAGGTTATTTTGCATCGGTGAGCCAGACAGAATGATCCGATGAGGGGTGCGAAACTATTTGAGGAAAGGAAGCACCTTTTTATTAAATTTACCTTTTAGCAATCGCCATTCCTACCCTAAAGAT
+
BCCBCFFFFFFFGGGGGGGGGGHHHHHHHHHGGGGHHHGHHHHHHGGGGGGGGHHHHHHHHHHHHHHHHHHHGHHHGHHHHHHHHHHHHHHGGGGGGHHHHHHHHHHHHHHHGGGGGHHHHHHHHHHGGGGGHHHHHHHHGHHG?EGAGGHHHHGHHGHHHHHHHHGGGHHHGGEGGGGGGGGGGGGGGGFFFFF.CFFGGGFFFFFFFFFFFFFFFFFFFFFFFFFBFFFFEFFAFFFFFFFFFFFFFFF
@M05620:45:000000000-G6HP7:1:1101:19563:3708 1:N:0:161
ATCTCTATCTCCTAAAAACCTGTTTAGATTTGGAGATAGACCTTCAGGTTTTTCATCATTTTCTGCATGAATTATACATTGACCACGTTCCAGCGTGGTCAGTTTGCAGCATTCTGTTATTTTGTTTGACAGAGTGTCTTGTTGAGAACATATGTAGGACATGATTTTTTCCTGCAACAGGGAAAATAAAGTATAAGTTTTAAAGATTTATTCTTTAATAAAGGATCTCAAAGCCAGCTTTAGAAAAAGGA
+
CCCCCFFFFFFFGGGGGGGGGGHHHHHHHHHHHHHHHHHHHHHHHHHHHHHGGHHHHHHHIHIIHHHHHHHHHHHHHHHHHHHHHHGHHHHHHHGGGGHHHHHHHHHHHHHHHHHHHHHHHHHHHHHHHHHHHHHHHHHHHHHHHHHHHHHHHHHHHGHHHHHHHHHHHGHHHHHHHHHHHGGHHHHHHHHHHHHHHHHHHHHHHHHHHHHHHHHHHHHHHHGHHHGHHHHHHHHHHGGHHHHHHHHHGGH
@M05620:45:000000000-G6HP7:1:1101:11853:3722 1:N:0:161
CATCCTGACCCTGAAGTACCCCGGCTTGATTTCTGACATTAGATCGGAAGAGCACACGTCTGAACTCCAGTCACGTCGACGCATCTCGTATGCCGTCTTCTGCTTGAAAAAAAAAAAAAGAAAGCTGGGTATGTTTCTTTGTGATAGGGGCGATCAAACAGGTAGAAGGATGTTGTTTCTACAGCTTGGTGAGTATTTGATTGATTAGTAGAAGACAATCTCATTCTCGTTAATCCTGGGCTGTGTTGTGG
+
BCCCCFFFFFFFGGGGGGGGGGGGGGGGHHHHHHHHHHHHHFHHHHGGGGHHHHHHHGHHHGHHHHHHFHHHHGGHHGGGGGGGGHHHGGHHHHGGGHGHHHHHHHHH3GHGGGG/<<-.<<01011<.000/00<00000=/0000/<.----..009./.000000..;/;09/;/00////////././.;/9/9/9:////://;///:9////////;//9//.....////9/../.;///./..
@M05620:45:000000000-G6HP7:1:1101:19568:3726 1:N:0:161
ATCTCTATCTCCTAAAAACCTGTTTAGATTTGGAGATAGACCTTCAGGTTTTTCATCATTTTCTGCATGAATTATACATTGACCACGTTCCAGCGTGGTCAGTTTGCAGCATTCTGTTATTTTGTTTGACAGAGTGTCTTGTTGAGAACATATGTAGGACATGATTTTTTCCTGCAACAGGGAAAATAAAGTATAAGTTTTAAAGATTTATTCTTTAATAAAGGATCTCAAAGCCAGCTTTAGAAAAAGGA
+
CBBCCFFFFFFFGGGGGGGGGGHHHHHHHHHHHHHHHHHHHHHHHHHHHHHGGHHHHHHHHHHHHHHHHHHHHHHHHHHHHHHHHHGHHHHHHHGGGGHHHHHHHHHHHHHHHHHHHHHHHHHHHHHHGHHHHHHHHHHHHHHHHHHHHHHHHHHHHHGHHHHHHHHHHGHHHHHHHHHHHGEHHHHHHHHHHHHHHHHHHHHHHHHHHHHHHHHHHHHHHHHHHHGHHHHHGHHHHGHHHGHHGHHHCGF
@M05620:45:000000000-G6HP7:1:1101:21885:3734 1:N:0:161
CATCCTGACCCTGAAGTACCCCATTGAGCATGGCATCGTCACCAACTGGGACGACATGGAGAAGATCTGGCACCACACCTTCTACAACGAGCTGCGCGTGGCCCCGGAGGAGCACCCAGTGCTGCTGACCGAGGCCCCCCTGAACCCCAAGGCCAACAGAGAGAAGATGACTCAGGTGAGGCTCGGCCGACGCCCGTGCTCCTCCCGTCCTTTCCCCAGTCATTTTCTGCCCGGCTTGATTTCTGACATTA
+
BBBBBFFFFFFFGGGGGGGGGGGHHHHHHEHHHHHHHGHHHGHHHGHHHHHHGGGGGHHHHHHHHHHGHHHHHGGHHGGHHHHHHHHHGGGGGHHGGGEGGEHHGGGGGGGGHHHHGGHGHHHHHHHGHHGGGGFGGGGGGGGHHHGGGFGGHHGFGGFFGGGEFFGGGGGGGGGGGGFFFGEG=FFFFFFA;@F=-;AEFFFFFFFAA.AFFFFFFFFFFFFFFFFFFFFFFAFFFCAFFFFFBB/:BB/
@M05620:45:000000000-G6HP7:1:1101:21888:3755 1:N:0:161
CATCCTGACCCTGAAGTACCCCATTGAGCATGGCATCGTCACCAACTGGGACGACATGGAGAAGATCTGGCACCACACCTTCTACAACGAGCTGCGCGTGGCCCCGGAGGAGCACCCAGTGCTGCTGACCGAGGCCCCCCTGAACCCCAAGGCCAACAGAGAGAAGATGACTCAGGTGAGGCTCGGCCGACGCCCGTGCTCCTCCCGTCCTTTCCCCAGTCATTTTCTGCCCGGCTTGATTTCTGACATTA
+
CCCCCFFFFFFFGGGGGGGGGGGHHHHHHHHHHHHHHGHHHGHHHGHHHHHHGGGGGHHHHHHHHHHHHHHHHGHHHGGHHHHHHHHHGGGGGHHGGGGGGGHHGGGGGGGGHHHHGGHGHHHHHHHHHHGGGGGGGGGGGGGHHHGGGGHGHHGGGGGGGGGGGGFGGGGGGGGGGGGGGGGGFFFFFFFFFFFF;ADEFFFFFFFEDFFFFFFFFFFFFFFFFFFFFFFFFFFFFFAFFFFFFBFFFF0
@M05620:45:000000000-G6HP7:1:1101:23380:3769 1:N:0:161
TACCTGTACTGGGGAAGCATTTGAATATCCCCCCATGGTGATGGGGACGGAGAACTGCTCCATAAACACAGGCAACGTGCCTAACTTTCCCGGGAAGATGAAGTCAAAGAGCGACCACAGCTCTCTCGGAGGTTATTTTGCCTCGGTGCGACAGACAGTATGCTCCGAAGAGGGGCGCGACTCTATTTGAGGAACGGAAGCATCTTTTTTTTAAATTTCTCTTTTAGAAATCCATATTCATACTATAGATC
+
AAABBFFBFFFFGGGGGGGGGGHGHHFHHHHGGGGHHCFGHHGGHGFGEEGGGHHHHHHHHHHGHHHHHHHHGHGHGHHHHHHHHHHHHHHGGGGGGHHHHHHHHHHHHHHHGGGGGHHGHHHHE2</F////?1?GF1<1111.>.>--.-<-<.</<000:00:;-.;;;C.;--:-A--.;/;99B/../......9./B/BFF/B-9-;//;9////;B/:///9/9B/////9///9B//9B/9//
@M05620:45:000000000-G6HP7:1:1101:23383:3790 1:N:0:161
TACCTGTACTGGGGAAGCATTTGAATATCCCCCCATGGTGATGGGGACGGAGAACTGCTCCATAAACACAGGCAACGTGCCTAACTTTCCCGGGAAGATGAAGTCAAAGAGCGACCACAGCTCTATCGGAGGTTATTTTGCATCGGTGAGCCAGACAGAATGATCCGATGAGGGGTGCGAAACTATTTGAGGAAAGGAAGCACCTTTTTATTAAATTTACCTTTTAGCAATCGCCATTCCTACCCTAAAGA
+
CBBCCFFFFFFFGGGGGGGGGGHHHHHHHHHGGGGHHHHHGHHHHGGGGGGGGHHHHHHHHHHHHHHHHHHHGHHHGHHHHHHHHHHHHHHGGGGGGHHHHHHHHHHHHHHHGGGGGHHHHHHHHHHGGGGGGHGHHHHGHDGHGGGCFGGHHHHGHHHHHHHHHHHEGE:GHGF:CDGGFCGFFGGGGFGGBFFGGGGGGGFFFFFFFFFFFBFFFFFFFFFFFFFFFFFBFEFFFFFFFFFFFFFFFFE
@M05620:45:000000000-G6HP7:1:1101:23368:3801 1:N:0:161
TACCTGTACTGGGGAAGCATTTGAATATCCCCCCATGGTGATGGGGACGGAGAACTGCTCCATAAACACAGGCAACGTGCCTAACTTTCCCGGGAAGATGAAGTCAAAGAGCGACCACAGCTCTATCGGAGGTTATTTTGCATCGGTGAGCCAGACAGAATGATCCGATGAGGGGGGCGAAACTATTTGAGGAAAGGAATCACCTTTTTATTAAATTTACCTTTTAGCAATCGCCATTCCTACCCTAAAGA
+
1>AAAD1BFFD1GEFEAFGFFFFAFFHGHHHGGGGHFHGFFFDGEFAEEGGFEGHHGFGHGHHFHHHFHGCEFHHHEGE>FEGHHHHFFHHCCGGGGFHHHHHFGGFHHHGHEGGGGHFGHGHHBGGGCGGG/?DGHHH1D1GH.<.>FA<FGFHGFHCHFGFDGFG?AA0GHCG-;9@99-@BBFFFFFFFEBFFFFF/;B/B:B/F/EFFBBFFFBBFFFFFF/99BFBFFFBFFFFFF/F-9BBFF/F
@M05620:45:000000000-G6HP7:1:1101:8254:3803 1:N:0:161
ATCTCTATCTCCTAAAAACCTGTTTAGATTTGGAGATAGACCTTCAGGTTTTTCATCATTTTCTGCATGAATTATACATTGACCACGTTCCAGCGTGGTCAGTTTGCAGCATTCTGTTATTTTGTTTGACAGAGTGTCTTGTTGAGAACATATGTAGGACATGATTTTTTCCTGCAACAGGGAAAATAAAGTATAAGTTTTAAAGATTTATTCTTTAATAAAGGATCTCAAAGCCAGCTTTAGAAAAAGGA
+
AA>>AFFFFFFFGGGGGGGGFGEGHGFFEFGHH4F44FGBGGEGGDFHHHFEFCEFFGHFHHFHHFGGHGFFEGF5E5BGDADABA1AFGHFGHEEEFHHGCBFDHFGHFGGGDBFGGFHHHHHCGHHFHHHFHEEFGGFHGHHBGGHHHHHDFDGGFG?FFHHFHGHHFHFGFGCDGGGHECGHHFGDGGHHHHHG=FHHH1<FGGHDHHHGHHHGHHFFG0DGHHHDGGHG<G/CEHHHGF0:;GGAD:
@M05620:45:000000000-G6HP7:1:1101:8268:3814 1:N:0:161
ATCTCTATCTCCTAAAAACCTGTTTAGATTTGGAGATAGACCTTCAGGTTTTTCATCATTTTCTGCATGAATTATACATTGACCACGTTCCAGCGTGGTCAGTTTGCAGCATTCTGTTATTTTGTTTGACAGAGTGTCTTGTTGAGAACATATGTAGGACATGATTTTTTCCTGCAACAGGGAAAATAAAGTATAAGTTTTAAAGATTTATTCTTTAATAAAGGATCTCAAAGCCAGCTTTAGAAAAAGGA
+
BBBBAFFFFFFFGGGGGGGGGGHHHHHHHHHHHFHHFHHHHHHHHHHHHHHGGHHHHHHHHHHHFHHHHHHHHHHGHFHHHGHHGHFGHHHHGHGGGGHHHHHGHHHHHHHHHHHHHHHHHHHHHHHHHHHHHHHHHHHHHHHHFHHHHHHHHHHHHGHHHHHHHHHHHGHHHHHHHHHHHGEHHHGGHHHHHHGHH<FGHHHHHGHHHHHHHHHHHHHHFHDGHHHHHHHHHHHHHGHHHGGFHHHHDGH
@M05620:45:000000000-G6HP7:1:1101:11907:3825 1:N:0:161
CATCCTGACCCTGAAGTACCCCATTGAGCATGGCATCGTCACCAACTGGGACGACATGGAGAAGATCTGGCACCACACCTTCTACAACGAGCTGCGCGTGGCCCCGGAGGAGCACCCAGTGCTGCTGACCGAGGCCCCCCTGAACCCCAAGGCCAACAGAGAGAAGATGACTCAGGTGAGGCTCGGCCGACGCCCGTGCTCCTCCCGTCCTTTCCCCAGTCATTTTCTGCCCGGCTTGATTTCTGACATTA
+
CCDDDFFFFFFFGGGGGGGGGGGHHHHHHHHHHHHHHGHHHGHHHGHHHHHHGGGGGHHHHHHHHHHHHHHHHGHHHGGHHHHHHHHHGGGGGHHGGGGGGGHHGGGGGGGGHHHHGGHHHHHHHHHHHHGGGGGGGGGGGGHHHHGGGGHGHHGGGGGGGGGGGGGGGGGGGGGGHGGGGGGGFFFFFFFFFFFFDFFFFFFFFFFFFFDFFFFFFFFFFFFFFFFFFFFFFFFFFFFFFFFFFB9FFF0
@M05620:45:000000000-G6HP7:1:1101:11918:3843 1:N:0:161
CATCCTGACCCTGAAGTACCCCATTGAGCATGGCATCGTCACCAACTGGGACGACATGGAGAAGATCTGGCACCACACCTTCTACAACGAGCTGCGCGTGGCCCCGGAGGAGCACCCAGTGCTGCTGACCGAGGCCCCCCTGAACCCCAAGGCCAACAGAGAGAAGATGACTCAGGTGAGGCTCGGCCGACGCCCGTGCTCCTCCCGTCCTTTCCCCAGTCATTTTCTGCCCGGCTTGATTTCTGACATTA
+
>AAAAFFFFFFFGGGGGGGGGGGHHHHHGHHHHHHFHGHHHGHHHGHHHHHHGGGGGHGHHHHHHHHHHGHHHGHHHGGHHHHFHHHHGGGGGGHGGGEGGGHHGGGGDGGFHHHHGGHGGGHFGGHHHHGGGGGGGGGGGFHHHHGGGGHGHHGGGGGGGGGGGGGGGGGGGFFBFGGGGCEFFFFDFFFBDFFFADAAFFFFBFDAAD.BFFFFFFDBFFFFFFFFFFFFD>FFFF.BFFFFFFFEFF/
@M05620:45:000000000-G6HP7:1:1101:14368:3856 1:N:0:161
TACCTGTCTGGGGAAGCGTGTCAATCGCCATTCCTACCCTAAAGATCGGAAGAGCACACGTCTGAACTCCAGTCACGTCGACGCATCTCGTATGCCGTCTTCTGCTTGAAAAAAAAAAAAACAGAAGTAATAAAGAAGATGAAACAAAAACAGGGAAGTAAGAAAGATGGGCGGAAAAAGTCAAGAGGAGCGAAGAGTATAAGACACAGATCTAGAAAGAGAGACTCAAAAACCAACCCCCAAACAAAGAC
+
BCCCCFFFFFFFGGGGGFEEGGHHHHGGGGGHHFGHHHHHHHHHHHHHGGGGHHHHHHHGHHHFDGHHHHHHHHHHGHHGGGGGEECHGGFFHHHHGGGHGHHBHHHHCGHHHGG<C>@>-..00111111<0<00.//000000/....../...:.00000;///00/..-----/9.//////.....-9--..//////9:///.////////;/://..///////.....;.9.-9......///
@M05620:45:000000000-G6HP7:1:1101:14372:3875 1:N:0:161
TACCTGTCTGGGGAAGCGTGTCAATCGCCATTCCTACCCTAAAGATCGGAAGAGCACACGTCTGAACTCCAGTCACGTCGACGCATCTCGTATGCCGTCTTCTGCTTGAAAAAAAAAAAACAAAAAAAAAAAGACGATGGTAAACAAAGTAGAGAAATAAAGAGTAAGCAATAAAAGTAAAAGGAGGGTATAAAAGGAGGGAAAGGTAGAGAAAGCGCGAGAAAAAGAGAAGAGAGGAACAAACAAAAGGA
+
BBBCCFFFFFFFGGGGGGEFGGHHHHGGGGGHHHHHHHHHGHHHHHHHGGGGHHHHHGHGHHHGGGHHHHHHHHHHGHHGGGGGGEGHHHGGHHHHGGGHGHHGHHHHHHGHHGGGGG>/?.><0.------../.-9..000009../;00000//000000/;00000/0///:///////./..-.///////./..-.....;/////////.-----.//.../////:/...;.;/9....././
@M05620:45:000000000-G6HP7:1:1101:14685:3885 1:N:0:161
AGATTACTGCAACAGTTCCCCCTGGACCTGGAAAAGTTTCTTGCCTGGCTTACAGAAGCTGAAACAACTGCCAATGTCCTACAGGATGCTACCCGTAAGGAAAGGCTCCTAGAAGACTCCAAGGGAGTAAAAGAGCTGATGAAACAATGGCAAGTAAGTCAGGCATTTCCGCTTTAGCACTCTTGTGGATCCAATTGAACAATTCTCAGCATTTGTACTTGTAACTGACAAGCCAGGGACAAAACAAAGAT
+
AAAABFFFFFFFGGGGGGGGGGGGEGHHHFGHHHHHGFHHHHHHHHHGGHHHHHHHHFHHHHGHHHHHHHHHHHHEHHHHHHHH3FGGHHHHHHGGGGHHHHG1GHHHGHFGHHGHHHHG3BGEG/EFGHHHHGHHHHHHHHHHHHHHHBGGHGHHHHGHHFFHHHHHHHGGFGGHFHHHHHHHHFHGHHFHHHHGEHHFFHHHHHHHFFHHGHGHHGGFCGGGFHHFFHHFHAFFGGGGGGFFFGGGFFF
@M05620:45:000000000-G6HP7:1:1101:15368:3940 1:N:0:161
ATCTCTATCTCCTAAAAACCTGTTTAGATTTGGAGATAGACCTTCAGGTTTTTCATCATTTTCTGCATGAATTATACATTGACCACGTTCCAGCGTGGTCAGTTTGCAGCATTCTGTTATTTTGTTTGACAGAGTGTCTTGTTGAGAACATATGTAGGACATGATTTTTTCCTGCAACAGGGAAAATAAAGTATAAGTTTTAAAGATTTATTCTTTAATAAAGGATCTCAAAGCCAGCTTTAGAAAAAGGA
+
CBABCFFFFFFFGGGFGGGGGGHHHHHHHHHHHGGHHHHHHHHHHHHHHHHGGHHHHHHHHHHHHHHHHHHHHGHGHHHHHHHHHHGFHHHHHHGEFGHHHHHHHHHHHHHHHHHHHHHHHHHHHHHHGHHHHHFHHHHHHHHHFHHHHHHHHHHHHHHHHHHGHHHHHGHHHHHHHHEHHGGHHHHH1GHHHHHHHFFGHHHHHHHHHHHHHHHHHHHHHHHHGHHHHHHGHHHHHGHHHHHHGFHFGCG
@M05620:45:000000000-G6HP7:1:1101:21935:3941 1:N:0:161
TACCTGTACTGGGGAAGCATTTGAATATCCCCCCATGGTGATGGGGACGGAGAACTGCTCCATAAACACAGGCAACGTGCCTAACTTTCCCGGGAAGATGAAGTCAAAGAGCGACCACAGCTCTATCGGAGGTTATTTTGCATCGGTGAGCCAGACAGAATGATCCGATGAGGGGTGCGAAACTATTTGAGGAAAGGAAGCACCTTTTTATTAAATTTACCTTTTAGCAATCGCCTTCCTACCCTAAAGAT
+
CCCCCFFFFFFFGGGGGGGGGGHHHHHHHHHGGGGHHHHGGHHHHGGGGGGGGHHHHHHHHHHHHHHHHHHHGHHHGHHHHHHHHHHHHHHGGGGGGHHHHHHHHHHHHHHHGGGGGHHHHHHHHHHGGGGGCGHHHHHHHHHHGGGCFGHHHHHGHHHHHHHHHHHGGECGHFG;BADGFGGGGGGGHGGGBBFFGGGGGGFFFFFFFFFFFFFFFFFFFFFFFFFFFFFFFFFFFFFFFFFFFFFFFFF
@M05620:45:000000000-G6HP7:1:1101:15386:3946 1:N:0:161
ATCTCTATCTCCTAAAAACCTGTTTAGATTTGGAGATAGACCTTCAGGTTTTTCATCATTTTCTGCATGAATTATACATTGACCACGTTCCAGCGTGGTCAGTTTGCAGCATTCTGTTATTTTGTTTGACAGAGTGTCTTGTTGAGAACATATGTAGGACATGATTTTTTCCTGCAACAGGGAAAATAAAGTATAAGTTTTAAAGATTTATTCTTTAATAAAGGATCTCAAAGCCAGCTTTAGAAAAAGGA
+
DDDDDFFFFFFFGGGGGGGGGGHHHHHHHHHHHHHHHHHHHHHHHHHHHHHGGHHHHHIHHIHHHHHHHHHHHHHHHHHHHHHHHHGHHHHHHHGGGGHHHHHHHHHHHHHHHHHHHHHHHHHHHHHHGHHHHHHHHHHHHHHHHHHHHHHHHHHHHHHHHHHHHHHHHGHHHHHHHHHHHGGGHHHHHHHHHHHHHHHHHGHHHHHHHHHHHHHHGGHHHGHHHHHHHHHHHHHHHGHHHHHHGHGHGGH
@M05620:45:000000000-G6HP7:1:1101:15048:3950 1:N:0:161
TACCTGTACTGGGGAAGCATTTGAATATCCCCCCATGGTGATGGGGACGGAGAACTGCTCCATAAACACAGGCAACGTGCCTAACTTTCCCGGGAAGATGAAGTCAAAGAGCGACCACAGCTCTATCGGAGGTTATTTTGCATCGGTGAGCCAGACAGAATGATCCGATGAGGGGTGCGAAACTATTTGAGGAAAGGAAGCACCTTTTTATTAAATTTACCTTTTAGCAATCGCCATTCCTACCCTAAAGA
+
BCBCCFFFFFFFGGGGGGGGGGHHHHHHHHHGGGGHHHHHHHHHGGGGGGGGGGHHHHHHHHHHHGHHHHHHGHHHGHHHHHHHHHHHHHHGGGGGGHHHHHHHHHHHHHHHGGGGGHHHHHHHHHHGGDFGAGHHHHHHHGGHGGEDFGCGFHFGHHHHHHHHHHHGGGHHHGG:;9AECGGGGGGGGGGGFGGGGFFFGGFFFFFFFFFFFFFFFFFFFFFFFFFFFFFFFFFFFFFFFFFFFFFFFFF
@M05620:45:000000000-G6HP7:1:1101:9533:3965 1:N:0:161
ATCTCTATCTCCTAAAAACCTGTTTAGATTTGGAGATAGACCTTCAGGTTTTTCATCATTTTCTGCATGAATTATACATTGACCACGTTCCAGCGTGGTCAGTTTGCAGCATTCTGTTATTTTGTTTGACAGAGTGTCTTGTTGAGAACATATGTAGGACATGATTTTTTCCTGCAACAGGGAAAATAAAGTATAAGTTTTAAAGATTTATTCTTTAATAAAGGATCTCAAAGCCAGCTTTAGAAAAAGGA
+
BCABBFFFFFFFGGGGGGGGGGHHHHHHHHHHHHHHHHHHHHHHHHHHHHHGGHHHHHHHHHHHIHHHHHHHHHHHHHHHHHHBGHGHHHHHHHGGGGHHHHHHHHHHHHHHHHHHHHHHHHHHHHHHHHGHHHHHHHHHHHHHGHHHHHHHHHHHHHHHHHHHHHHHHGHHHGHHHHGHHGGHHHGHDFGHHHHGGFGHHHHHHGHHHHHHHHHHHGHHHHHHFHGGGHHHHGFHGGHHHHFGCGHHGGH
@M05620:45:000000000-G6HP7:1:1101:14564:3969 1:N:0:161
ATCTCTATCTCCTAAAAACCTGTTTAGATTTGGAGATAGACCTTCAGGTTTTTCATCATTTTCTGCATGAATTATACATTGACCACGTTCCAGCGTGGTCAGTTTGCAGCATTCTGTTATTTTGTTTGACAGAGTGTCTTGTTGAGAACATATGTAGGACATGATTTTTTCCTGCAACAGGGAAAATAAAGTATAAGTTTTAAAGATTTATTCTTTAATAAAGGATCTCAAAGCCAGCTTTAGAAAAAGGA
+
CCCCCFFFFFFFGGGGGGGGGGHHHHHHHHHHHHHHHHHHHHHHHHHHHHHGGHHHHHIHHHIHHHHHHHHHHHHHHHHHHHHHHHGGHHHHHHGFGGHHHHGHHHHHHHHHHHHHHHHHHHHHHHHHGHHHHHHHHHHHHHHHHHHHHHHHHHHHHHHHGHHHHHHHHGHHHHHHHHHHHGGHHHHHGHHHHHHHHGHHHGHHHHHHHHHHHHHHHHHHHHHHHHHHFFHGHHHHHGGHHHHHHFHGGGG
@M05620:45:000000000-G6HP7:1:1101:9541:3982 1:N:0:161
ATCTCTATCTCCTAAAAACCTGTTTAGATTTGGAGATAGACCTTCAGGTTTTTCATCATTTTCTGCATGAATTATACATTGACCACGTTCCAGCGTGGTCAGTTTGCAGCATTCTGTTATTTTGTTTGACAGAGTGTCTTGTTGAGAACATATGTAGGACATGATTTTTTCCTGCAACAGGGAAAATAAAGTATAAGTTTTAAAGATTTATTCTTTAATAAAGGATCTCAAAGCCAGCTTTAGAAAAAGGA
+
CCCCCFFFFFFFGGGGGGGGGGHHHHHHHHHHHHHHHHHHHHHHHHHHHHHGGHHHHHHIHIHHIHHHHHHHHHHHHHHHHHHHHHGHHHHHHHGGGGHHHHHHHHHHHHHHHHHHHHHHHHHHHHHHGHHHHHHHHHHHHHHHHHHHHHHHHHHHHHHHHHHHHHHHHGHHHHHHGHHHHGGHHHHHHGHHHHHHHHHHHHHHHHHHHHHHHHHHHHHHHHHHHHHHHHHHHHHHHGHHHHHGHHHHGGH
@M05620:45:000000000-G6HP7:1:1101:11989:4069 1:N:0:161
CATCCTGACCCTGAAGTACCCCATTGAGCATGGCATCGTCACCAACTGGGACGACATGGAGAAGATCTGGCACCACACCTTCTACAACGAGCTGCGCGTGGCCCCGGAGGAGCACCCAGTGCTGCTGACCGAGGCCCCCCTGAACCCCAAGGCCAACAGAGAGAAGATGACTCAGGTGAGGCTCGGCCGACGCCCGTGCTCCTCCCGTCCTTTCCCCAGTCATTTTCTGCCCGGCTTGATTTCTGACATTA
+
CCCCCFFFFFFFGGGGGGGGGGAGHFHHGHHGGHHHHFGGEEHHHGHHHHHHGGGCEGHCEEHHHGHFEGHHHGHHHGEHFHHHHHHHGGEGGFHGGGGGGGHHGGGGGGGGHHHHGGHHHHHHHHHHHHGGGGGGGGGGGGHHHHGGGGHGHHGGGGGGGGGGGGGGGGGGGGGGGGGGGGGGFFFFFFFFFFFFFFFFFFFFFFFFFFDFFFFFFFFFFFFFFFFFFFFFFFFFFCFFFFFFFFFFFF/
@M05620:45:000000000-G6HP7:1:1101:16430:4073 1:N:0:161
TACCTGTACTGGGGAAGCATTTGAATATCCCCCCATGGTGATGGGGACGGAGAACTGCTCCATAAACACAGGCAACGTGCCTAACTTTCCCGGGAAGATGAAGTCAAAGAGCGACCACAGCTCTTCGGAGGTTATTTTGCATCGGTGAGCCAGACAGAATGATCCGATGAGGGGTGCGAAACTATTTGAGGAAAGGAAGCACCTTTTTATTAAATTTACCTTTTAGCAATCGCCATTCCTACCCTAAGATC
+
DDCCDFFFFFFFGGGGGGGGGGHHHHHHHHHGGGGHHHGGHHHHHGGGGGGGGHHHHHHHHHHHHHHHHHHHGHHHGHHHHHHHHHHHHHHGGGGGGHHHHHHHHHHHHHHHGGGGGHHHHHHHHHHGGGG?GHHHHHHHGHHGGGEFGGHHHHGHHHHHHHHHHHEGGHHHGGEEGGCGGGGGGHHHGGGCFGGGGGGGGGFFFFFFFFHFFFFFFFFFFFFFFFFFFFFFFFFFFFFFFFFFFFFFFFF
@M05620:45:000000000-G6HP7:1:1101:13729:4077 1:N:0:161
AGATTACTGCAACAGTTCCCCCTACACTCTTTCCCTACAAGCCAGGGACAAAACAAAGATCGGAAGAGCACACGTCTGAACTCCAGTCACGTCGACGCATCTCGTATGCCGTCTTCTGCTTGAAAAAAAAAAACTTCATTTTTTAAGCAACGAGAAACCTGACAAAAGCATTTTTTCACAAATACCTACTTAGAAAATCCTTAGGGGTTAGCCTCCTTGCTTCGTCGCACAGACTCTCTACACTCATGCCC
+
BBBBBFFFBFFFGGGGGDGGGGGCHFHHHHHHHHHHHHHHHHGHHHGGGFHFGHHHHHHHHHGGGGHFHGHHHGGHHGHHHHHHHHHHHHGHHGGGGGGG?GHHFEFGHHG?EHGHHHFHHFFF1DFCGGG?@.<1>1111<1<<<00=CC-<.../:.:.//;0/:/.;;0F0;-/;900.0;9000;00909;0/;//099//..;-..9;/.9.BFF///;;A--9;9././////99/./9;/////
@M05620:45:000000000-G6HP7:1:1101:11991:4086 1:N:0:161
CATCCTGACCCTGAAGTACCCCATTGAGCATGGCATCGTCACCAACTGGGACGACATGGAGAAGATCTGGCACCACACCTTCTACAACGAGCTGCGCGTGGCCCCGGAGGAGCACCCAGTGCTGCTGACCGAGGCCCCCCTGAACCCCAAGGCCAACAGAGAGAAGATGACTCAGGTGAGGCTCGGCCGACGCCCGTGCTCCTCCCGTCCTTTCCCCAGTCATTTTCTGCCCGGCTTGATTTCTGACATTA
+
CCCCCFFFFFFFGGGGGGGGGGGHHGHHHHHHHGHHHGHHGGHHHGHHHHHHGGGGGHHGHHHHHHHFHHHHHGHHHGGHHHHHHHHHGGGGGHHGGGGGGGHHGGGGGGGGHHHHGGHGHHHHHHHHHHGGGGGGGGGGGGHHHHGGGGHGHHGGGGGGGGGGGGGGGGGGGGGGGGGGGGGGFFFFFFFFFFFA9DDEFFFFFFFFFDDFFFFFFFDFFFFFFFFFFFFFDFFCF;FFFFFFFFFFFF/
@M05620:45:000000000-G6HP7:1:1101:11044:4109 1:N:0:161
AAACCAAGCAGACACTCACCGCTCCCTCGCCACAGGCCAATAGTTTGTCCTCACTGAGTTGGCAACAAGTGGCTGCTGTGGCTGCCATTTTTCTGGTGATGGCCATCAGCTCCGACGAGGTCAGCTGGGGGGCTTTCTTTGTGTAAGCAACGAGAAACCTGAAAGAAGCATTTTTTAACTAAGTCCTGCTGAGTCATTCATGAGTTTTTAGCCGCCTTGCTTCTTCTCACAGACTCTCTACTCTCATGCCA
+
BBABBBBFBFFFGGGGGGGGGGGGGGHHGGGGGHGCFGHHGHHHHHHHHHHHHHHHHHHHHHHHHHHGHGHHGHGGHHGGHHHGGHEGHHHHHHHHHGHHGHHHHHHHHHHHHGGGGGGGEHHHHHHHGGGGGGGGGGGGGGGGFFFFFFFFFFF?FFFFFFFFFFFFFFFFFFFFFFFFFFFFFFFFFFFFFFFFFFFFFFFFFFFFFFFFFFFFFFFFFFFFFFFFFFFFFFFFFFFFFFFFFFFFFFB
@M05620:45:000000000-G6HP7:1:1101:11049:4126 1:N:0:161
AAACCAAGCAGACACTCACCGCTCCCTCGCCACAGGCCAATAGTTTGTCCTCACTGAGTTGGCAACAAGTGGCTGCTGTGGCTGCCATTTTTCTGGTGATGGCCATCAGCTCCGACGAGGTCAGCTGGGGGGCTTTCTTTGTGTAAGCAACGAGAAACCTGAAAGAAGCATTTTTTAACTAAGTCCTGCTGAGTCATTCATGAGTTTTTAGCCGCCTTGCTTCTTCTCACAGACTCTCTACTCTCATGCCA
+
DCCCCABFCFFFGGGGGGGGGGGGGGHHGGGGGHHHGGGHHFHGHHHHHHHHHHHHHHFHHGHHHHHHHHHHGHGGHHGHHHHGGHHHHHHHHHHHHHGHHHHHHHHHHHHHHGGGGGGGAGHHHHHHGGGGGGGGGGGGGGGGGGFFFFFFFFFFFFFFFFFFFFFFFFFFFFHFFFFFFFFFFFFFFFFFFBFFFFFFFFFFFFFFFFFFFFFFFFFFFFFFHFHFFFFFFFFFFFFHHFFHFFFFFFF
@M05620:45:000000000-G6HP7:1:1101:18346:4129 1:N:0:161
ATCTCTATCTCCTAAAAACCTGTTTAGATTTGGAGATAGACCTTCAGGTTTTTCATCATTTTCTGCATGAATTATACATTGACCACGTTCCAGCGTGGTCAGTTTGCAGCATTCTGTTATTTTGTTTGACAGAGTGTCTTGTTGAGAACATATGTAGGACATGATTTTTTCCTGCAACAGGGAAAATAAAGTATAAGTTTTAAAGATTTATTCTTTAATAAAGGATCTCAAAGCCAGCTTTAGAAAAAGGA
+
BABBBFFFFFFFGGGGGGGGGGGHHHHHHHHHHHHHFHHHHHHHHHHHGHHGGHHHHGHHHHHHHFHHHGHHHHHHHHHHHHHHHHGHHHHHHHGGGGHHGHGHHHHHHHHHHHHHHHHHHHHHGHHHHHHHHHGHHHHHHHHHHHHHHHHHHHHHHHHHHHHHHHHHHGHHHHHHHHHHHGGGHHHHGGHHHHHHHGHHHHHHHHHHHHHHHHHHHHHHHHHHHHHHHGHHHHHHHGHHHHHFHHHHGGH
@M05620:45:000000000-G6HP7:1:1101:8029:4143 1:N:0:161
ATCTCTATCTCCTAAAAACCTGTTTAGATTTGGAGATAGACCTTCAGGTTTTTCATCATTTTCTGCATGAATTATACATTGACCACGTTCCAGCGTGGTCAGTTTGCAGCATTCTGTTATTTTGTTTGACAGAGTGTCTTGTTGAGAACATATGTAGGACATGATTTTTTCCTGCAACAGGGAAAATACAGTATAAGTTTTAAAGATTTATTCTTTAATAAAGGATCTCAAAGCCAGCTTTAGAAAAAGGA
+
AAAAADFFFFFBAGEFGGGGGFHFD3B1F3ABEGHCA1BG1EGHGFGFDBGEAGGHFGHHHHHFFHHGHFGGDDHAAEGGH1FGCFEHHGHHBCFEGGGFBGFFFFHHHHHD@FFGHFHHHFFHGGGHGHFHCGHFB2GHHHHHHBC1BG<FGGFGHHDCFGGGHGGHD/0@GD1@FBCGEFEFC0?<11??DGDHHHFFGFHDF1FGHHHFHHFDD0D0<00D/<<D<DGDBGCCCEHGECC00CCCAEF
@M05620:45:000000000-G6HP7:1:1101:8047:4146 1:N:0:161
ATCTCTATCTCCTAAAAACCTGTTTAGATTTGGAGATAGACCTTCAGGTTTTTCATCATTTTCTGCATGAATTATACATTGACCACGTTCCAGCGTGGTCAGTTTGCAGCATTCTGTTATTTTGTTTGACAGAGTGTCTTGTTGAGAACATATGTAGGACATGATTTTTTCCTGCAACAGGGAAAATAAAGTATAAGTTTTAAAGATTTATTCTTTAATAAAGGATCTCAAAGCCAGCTTTAGAAAAAGGA
+
CCCBCFFFFFFFGGGGGGGGGGHHHHHHHHHHHHHHHHHHHHHHHHHHHHHGGHHHHHHHIHHHHHHHHHHHHHHHHHHHHHHHHHGHHHHHGHGGGGHHHHHHHHHHHHHHHHHHHHHHHHHHHHHHHHHHHHHHHHHHHHHHHHGHHHHHHHHHHHHHHHHHHHHHHGHHHHHHHHHHHGGHHHHGHHHGHHHHHGHHHGHGHGHHHHHHHHHHHGHHHHGHHHHHHHHGGHHHHGHHHHHGHHGHGGH
@M05620:45:000000000-G6HP7:1:1101:23597:4184 1:N:0:161
ATCTCTATCTCCTAAAAACCTGTTTAGATTTGGAGATAGACCTTCAGGTTTTTCATCATTTTCTGCATGAATTATACATTGACCACGTTCCAGCGTGGTCAGTTTGCAACATTCTGTTATTTTGTTTGACAGAGTGTCTTGTTGAGAACATATGTAGGACATGATTTTTTCCTGCAACAGGGAAAATAAAGTATAAGTTTTAAAGATTTATTCTTTAATAAAGGATCTCAAAGCCAGCTTTAGAAAAAGGA
+
BBAABFFFFFFFGGGGFGGGGGHHHHHHHHHHHHHGHHHFHHHHHHHHHHHGGHHHHHHHHHHHHHGFHHHHHFHDHGHHHHHHHHGHHHHHHHGFGGHHHHHHHHHHHHHHHHHHHHHHHHHHHHHHGHHHGHHHHGHHHHHHHHHFHHHHHHHHHGHHHHHGHHHHHGHHHGHHGHGHHGGHHHHFFFHHHHFHHGFHHHFHHHHHHHHHHHHHHHHHDGHEBGHHHHHHFGHFGGFHH:GGHHHFGGB
@M05620:45:000000000-G6HP7:1:1101:10123:4187 1:N:0:161
AAACCAAGCAGACACTCACCGCTCCCTCGCCACAGGCCAATAGTTTGTCCTCACTGAGTTGGCAACAAGTGGCTGCTGTGGCTGCCATTTTTCTGGTGATGGCCATCAGCTCCGACGAGGTCAGCTGGGGGGCTTTCTTTGTGTAAGCAACGAGAAACCTGAAAGAAGCATTTTTTAACTAAGTCCTGCTGAGTCATTCATGAGTTTTTAGCCGCCTTGCTTCTTCTCACAGACTCTCTACTCTCATGCCA
+
CCCCCCCFCFFFGGGGGGGGGGGGGGHHGGGGGHHHGGHHHHHHHHHHHHHHHHHHHHHHHGHHHHHHHHHHGHGGHHHHHHHGGHHHHHHHHHHHHHHHHHHHHHHHHHHHHGGGGGGGFHHHHHHHGGGGGGGGGGGGGGGGGGFFFFFFFFFFFFFFFFFFFFFFFFFFFFFFFFFFFFFFFFFFFFFFFFFFFFFFFFFFFFFFFFFFFFFFFFFFFFFFFFFFFFFFFFFFFFFFFFFFFFFFFFB
@M05620:45:000000000-G6HP7:1:1101:10105:4193 1:N:0:161
AAACCAAGCAGACACTCACCGCTCCCTCGCCACAGGCCACTAGTTTGTCCTCACTGAGTTGGCAACAAGTGGCTGCTGTGGCTGCCATTTTTCTGGTGATGGCCATCAGCTCCGACGAGGTCAGCTGGGGGGCTTTCTTTGTGTAAGCAACGAGAAACCTGAAAGAAGCATTTTTTAACTAAGTCCTGCTGAGTCATTCATGAGTTTTTAGCCGCCTTGCTTCTTCTCACAGACTCTCTACTCTCATGCCA
+
>A>AA?>FAFBCFGGGFGGGAGAEECAEAEEEG0F/FE//BA1ABADGHHGGGHFF1GDDGFFDHEA/GG1FF>AFFG1F>GHEGFHFHFHFFHBG@GEHHCHHGHFFHBFFHE@G@EGGCGHHHHHFACC@@GABFBBBBFFB0;9FFFF@EBFFFFF/AFFFFBAFFFFFB;F?;BFFF/BBBFBBFF9BF/;/FFFB;BFB9;BFA-BB9A@@FFFFFFFFFFFFFFFBBAFFFFFFFFFFFF9:FFF
@M05620:45:000000000-G6HP7:1:1101:23578:4197 1:N:0:161
ATCTCTATCTCCTAAAAACCTGTTTAGATTTGGAGATAGACCTTCAGGTTTTTCATCATTTTCTGCATGAATTATACATTGACCACGTTCCAGCGTGGTCAGTTTGCAACATTCTGTTATTTTGTTTGACAGAGTGTCTTGTTGAGAACATATGTAGGACATGATTTTTTCCTGCAACAGGGAAAATAAAGTATAAGTTTTAAAGATTTATTCTTTAATAAAGGATCTCAAAGCCAGCTTTAGAAAAAGGA
+
CDCCCFFFFFFFGGGGGGGGGGHHHHHHHHHHHHHHHHHHHHHHHHHHHHHGGHHHHHHHHHIHIHHHHHHHHHHHHHHHHHHHHHGHHHHHHHGGGGHHHHHHHHHHBHHHHHHHHHHHHHHHHHHHHHHHHHHHHHHHHHHHHHHHHHHHHHHHHHHHHHHHHHHHHGHHHHHHHHHHHGGGHHHHHHHHHHHHHHHHHGHHHHHHHHHHHHHHHGHHHHHHHHHHHGHGGHHHHGHHHHHHHHGHGGG
@M05620:45:000000000-G6HP7:1:1101:19265:4205 1:N:0:161
AGATTACTGCAACAGTTCCCCCTGGACCTGGAAAAGTTTCTTGCCTGGCTTACAGAAGCTGAAACAACTGCCAATGTCCTACAGGATGCTACCCGTAAGGAAAGGCTCCTAGAAGACTCCAAGGGAGTAAAAGAGCTGATGAAACAATGGCAAGTAAGTCAGGCATTTCCGCTTTAGCACTCTTGTGGATCCAATTGAACAATTCTCAGCATTTGTACTTGTAACTGACAAGCCAGGGACAAAACAAAGAT
+
BBABCFFFFFFFGGGGGGGGGGGGHHHHHHHHHHHHGHHHHHHHHHHHHHHHHHHHHHHHHHHHHHHHHHHHHHHHHHHHHHGHHGHHHHHHHHGGGGHHHHHHHHHHGHHHHHHGHHHHHHHGGHGGGHHHHGHHHHHHHHGHHHHHHHHHHGHHHHHHHHGHHHHHHHGGGGGHHHGHHHHHHGHGHHHHHHHHHGHGFGHHHHHHHHHHHHHHHGHGHGHGHHHFFHHHHGFGGGGGGGGGGGGGGGG
@M05620:45:000000000-G6HP7:1:1101:10124:4206 1:N:0:161
AAACCAAGCAGACACTCACCGCTCCCTCGCCACAGGCCAATAGTTTGTCCTCACTGAGTTGGCAACAAGTGGCTGCTGTGGCTGCCATTTTTCTGGTGATGGCCATCAGCTCCGACGAGGTCAGCTGGGGGGCTTTCTTTGTGTAAGCAACGAGAAACCTGAAAGAAGCATTTTTTAACTAAGTCCTGCTGAGTCATTCATGAGTTTTTAGCCGCCTTGCTTCTTCTCACAGACTCTCTACTCTCATGCCA
+
BCBBCCCFBFFFGGGGGGGGGGGGGGHHGGGGGGFFEFHHHGGHHHFHHHHHHHHHHHFGGGHHHHHHHHHHGHGGHHHHHHHGGHHHHHHHHHGGHHGHFGHHHHHHHHGHHGGCGFGGGHHHHHGHGGGGGGGGGGGGGGGGGGFFFFFFFFFFFFFFFFFFFFFFFFFFFFFFFFFFFFFFFFFFFFFFEBFFFFFFBFFFFFFFFFFFFDFFFFFFFFFFFFFFFFFFFFFFFFFFFFFFFFF/BF/
@M05620:45:000000000-G6HP7:1:1101:22107:4210 1:N:0:161
AAACCAAGCAGACACTCACCGCTCCCTCGCCACAGGCCAATAGTTTGTCCTCACTGAGTTGGCAACAAGTGGCTGCTGTGGCTGCCATTTTTCTGGTGATGGCCATCAGCTCCGACGAGGTCAGCTGGGGGGCTTTCTTTGTGTAAGCAACGAGAAACCTGAAAGAAGCATTTTTTAACTAAGTCCTGCTGAGTCATTCATGAGTTTTTAGCCGCCTTGCTTCTTCTCACAGACTCTCTACTCTCATGCCA
+
AA3AAAAFBFBFGGGFGGGGGGEEGGHHGGGGGGGHGGCHHBFHHHHHHHHHGHHGHHHHHHHHHHFHHHHGGGGGHGFHHHHGFHGHHHHHHHHHHHHHHEFGHHHHHHGHGGGGGEGFCGGHH3GHGGGGGGGGFGGGGGGGFGEFFFFFFFBDFFFFFFFFFFFFFFFFFFFFEFFFFFEBFFFFFFFBA/;/FFFFFFFFFFFFFFFFFFFFFFFFFFFFFFFFFFBF/FFFFFFFFFFFFFFFB//
@M05620:45:000000000-G6HP7:1:1101:22087:4218 1:N:0:161
AAACCAAGCAGACACTCACCGCTCCCTCGCCACAGGCCAATAGTTTGTCCTCACTGAGTTGGCAACAAGTGGCTGCTGTGGCTGCCATTTTTCTGGTGATGGCCATCAGCTCCGACGAGGTCAGCTGGGGGGCTTTCTTTGTGTAAGCAACGAGAAACCTGAAAGAAGCATTTTTTAACTAAGTCCTGCTGAGTCATTCATGAGTTTTTAGCCGCCTTGCTTCTTCTCACAGACTCTCTACTCTCATGCCA
+
CCCCCCCFCFFFGGGGGGGGGGGGGGHHGGGGGHHHGGHHHHHHHHHHHHHHHHHHHHHHHHHHHHHHHHHHGHGGHHHHHHHGGHHHHHHHHHHHHHHHHHHHHHHHHHHHHGGGGGGGGHHHHHHHGGGGGGGGGGGGGGGGGGFFFFFFFFFFFFFFFFFFFFFFFFFFFFFFFFFFFFFFFFFFFFFFFBFFFFFFFFFFFFFFFFFFFFFFFFFFFFFFFFFFFFFFFFFFFFFFFFFFFFFFFFF
@M05620:45:000000000-G6HP7:1:1101:23814:4219 1:N:0:161
ATCTCTATCTCCTAAAAACCTGTTTAGATTTGGAGATAGACCTTCAGGTTTTTCATCATTTTCTGCATGAATTATACATTGACCACGTTCCAGCGTGGTCAGTTTGCAGCATTCTGTTATTTTGTTTGACAGAGTGTCTTGTTGAGAACATATGTAGGACATGATTTTTTCCTGCAACAGGGAAAATAAAGTATAAGTTTTAAAGATTTATTCTTTAATAAAGGATCTCAAAGCCAGCTTTAGAAAAAGGA
+
CCCCCFFFFFFFGGGGGGGGGGHHHHHHHHHHHHHHHHHHHHHHHHHHHHHGGHHHHHHHHHIHIHHHHHHHHHHHHHHHHHHHHHGHHHHHHHGFGGHHHHHHHHHHHHHHHHHHHHHHHHHHHHHHHHHHHHHHHHHHHHHHHHHHHHHHHHHHHHHHHHHHHHHHHGHHHHHHHHHHHGGHHHHHGHHHHGHHHFGHHHHHHHHHHHHHHHHHHGHHHGHHHHHHHGHGHHHHHGHHHHHHHGHGGGH
@M05620:45:000000000-G6HP7:1:1101:19250:4223 1:N:0:161
AGATTACTGCAACAGTTCCCCCTGGACCTGGAAAAGTTTCTTGCCTGGCTTACAGAAGCTGAAACAACTGCCAATGTCCTACAGGATGCTACCCGTAAGGAAAGGCTCCTAGAAGACTCCAAGGGAGTAAAAGAGCTGATGAAACAATGGCAAGTAAGTCAGGCATTTCCGCTTTAGCACTCTTGTGGATCCAATTGAACAATTCTCAGCATTTGTACTTGTAACTGACAAGCCAGGGACAAAACAAAGAT
+
BBABBFFFFFFFGGABGGGGGGGGHHHHGHHHHHHHHHHHHHHHHHGHHHHHHGHFHGHHHFHFHHEHHHHHHHHFHHHHHHHHHGHHHHHHHHGGGGFHHGHHFHHHGHHHHHHGHHHHGHHGFHGGCGFHHEGHHHGHHHHHHHGEHGGBHGGDGGHGHGHHEGHHHHGGGGGHBGHHHHHHHGHGHHHHFHHHHEHGFCHHHHHFDFFHHHHHHHHGGFHFHHFBCGGCGFGGGGGGGGGGGGGGBFB
@M05620:45:000000000-G6HP7:1:1101:19799:4229 1:N:0:161
ATCTCTATCTCCTAAAAACCTGTTTAGATTTGGAGATAGACCTTCAGGTTTTTCATCATTTTCTGCATGAATTATACATTGACCACGTTCCAGCGTGGTCAGTTTGCAGCATTCTGTTATTTTGTTTGACAGAGTGTCTTGTTGAGAACATATGTAGGACATGATTTTTTCCTGCAACAGGGAAAATAAAGTATAAGTTTTAAAGATTTATTCTTTAATAAAGGATCTCAAAGCCAGCTTTAGAAAAAGGA
+
CCCCCFFFFFFFGGGGGGGGGGHHHHHHHHHHHHHHHHHHHHHHHHHHHHHGGHHHHHHHHHIHHHHHHHHHHHHHHHHHHHHHHHGHHHHHHHGGGGHHHHHHHHHHHHHHHHHHHHHHHHHHHHHHHHHHHHHHHHHHHHHHHHHHHHHHHHHHHHHHHHHHHHHHHGHHHHHHHHHHHGGHHHHHHHHHHHGFHHHHHHGFHHHHHHHHHHHHHHHHHHHHHHHHHHHHHHHHHGHHHHHHHHHHGGG
@M05620:45:000000000-G6HP7:1:1101:23809:4237 1:N:0:161
ATCTCTATCTCCTAAAAACCTGTTTAGATTTGGAGATAGACCTTCAGGTTTTTCATCATTTTCTGCATGAATTATACATTGACCACGTTCCAGCGTGGTCAGTTTGCAGCATTCTGTTATTTTGTTTGACAGAGTGTCTTGTTGAGAACATATGTAGGACATGATTTTTTCCTGCAACAGGGAAAATAAAGTATAAGTTTTAAAGATTTATTCTTTAATAAAGGATCTCAAAGCCAGCTTTAGAAAAAGGA
+
CCCCCFFFFFFFGGGGGGGGGGHHHHHHHHHHHHHHHHHHHHHHHHHHHHHGGHHHHHHHIIHIHHHHHHHHHHHGHHHHHHHHHHGHHHHHHHGFGGHHHHHHHHHHHHHHHHHHHHHHHHHHHHHHHHGHHHHHHHHHHHHHHHHHHHHHHHHHHHHHHHHHHHHHHGHHHHHHHHHHHGGHHHHHHGHGHHHHHGGHHHHHHHHHHHHHHHHHHHHHHGGHHHHHGFHGGHGHHGHHHHHGGHFHGGH
@M05620:45:000000000-G6HP7:1:1101:19783:4239 1:N:0:161
ATCTCTATCTCCTAAAAACCTGTTTAGATTTGGAGATAGACCTTCAGGTTTTTCATCATTTTCTGCATGAATTATACATTGACCACGTTCCAGCGTGGTCAGTTTGCAGCATTCTGTTATTTTGTTTGACAGAGTGTCTTGTTGAGAACATATGTAGGACATGATTTTTTCCTGCAACAGGGAAAATAAAGTATAAGTTTTAAAGATTTATTCTTTAATAAAGGATCTCAAAGCCAGCTTTAGAAAAAGGA
+
CDDDCFFFFFFFGGGGGGGGGGHHHHHHHHHHHHHHHHHHHHHHHHHHHHHGGHHHHIIHHHIHIHHHHHHHHHHHHHHHHHHHHHGHHHHHHHGGGGHHHHHHHHHHHHHHHHHHHHHHHHHHHHHHHHHHHHHHHHHHHHHHHHHHHHHHHHHHHHHHHHHHHHHHHGHHHHHHHHHHHGGHHHHHHHHHHHHHHHHHHHHHHHHHHHHHHHHHHHHHHHHHHHHHHHHHHHHHHGHHHHHGHHHHGGH
@M05620:45:000000000-G6HP7:1:1101:8791:4261 1:N:0:161
AAACCAAGCAGACACTCACCGCTCCCTCGCCACAGGCCAATAGTTTGTCCTCACTGAGTTGGCAACAAGTGGCTGCTGTGGCTGCCATTTTTCTGGTGATGGCCATCAGCTCCGACGAGGTCAGCTGGGGGGCTTTCTTTGTGTAAGCAACGAGAAACCTGAAAGAAGCATTTTTTAACTAAGTCCTGCTGAGTCATTCATGAGTTTTTAGCCGCCTTGCTTCTTCTCACAGACTCTCTACTCTCATGCCA
+
AB@AAAAFBFFFGFFGGGGGGGGGGGHHFEFGGGHEFGGGHHHHEHHHHGHHHHGGGHHHHHFGHFHHHHHHGHGGHHHHHHHGGHHHHHHHHHGHHHHGHHFHHHFHGFHHHGGGGGGGCGGGHHHGGGGGGGGGGGGGGGFFFBFFEFFFFFFFFFFFFFFFFBFFFFFFFFFFEFFFFFFBFFFFFFFFFBFFFFFFFFFFBFFFFFFFFF>BDAFFFFFFFFFFFFFFFFFFFFFFFFFFFFFFFF/
@M05620:45:000000000-G6HP7:1:1101:8808:4270 1:N:0:161
AAACCAAGCAGACACTCACCGCTCCCTCGCCACAGGCCAATAGTTTGTCCTCACTGAGTTGGCAACAAGTGGCTGCTGTGGCTGCCATTTTTCTGGTGATGGCCATCAGCTCCGACGAGGTCAGCTGGGGGGCTTTCTTTGTGTAAGCAACGAGAAACCTGAAAGAAGCATTTTTTAACTAAGTCCTGCTGAGTCATTCATGAGTTTTTAGCCGCCTTGCTTCTTCTCACAGACTCTCTACTCTCATGCCA
+
CCBCCBCFCFFFGGGGGGGGGGGGGGHHGGGGGHHHGGHHHGHHHHHHHHHHHHHHHHHHHHHHHHHHHHHHGHGGHHHHHHHGGHHHHHHHHHHHHHHHHHHHHHHHHHHHHGGFGGGGGHHHHHHHGGGGGGGGGGGGGGGGGGFFFFFFFFFFFFFFFFFFFFFFFFFFFFFFFFFFFFFFFFFFFFFFFFFFFFFFFFFFFFFFFFFFFFFFFFFFFFFFFFFFFFFFFFFFFFFFFFFFFFFFFFF
@M05620:45:000000000-G6HP7:1:1101:8895:4328 1:N:0:161
CATCCTGACCCTGAAGTACCCCATTGAGCATGGCATCATCACCAACTGGGACGACATGGAGAAGATCTGGCACCACACCTTCTACAACGAGCTGCGCGTGGCCCCGGAGGAGCACCCAGTGCTGCTGACCGAGGCCCCCCTGAACCCCAAGGCCAACAGAGAGAAGATGACTCAGGTGAGGCCCGGCCGACGCCCGTGCTCCTCCCGTCCTTTCCCCAGTCATTTTCTGCCCGGCTTGATTTCTGACATTA
+
BABCCFFFFFFFGGGGGGGGGGGHHHHHHHHHHHHHHHHHHHHHHGHGHHHHGGGGGHHHHHHHHHHHHHHHHGHHHGGHHHHHHGHHGGGGGHHGGGGGGGHHGGGGGGGFHHHHGGHHHHHHHHGHHHGGGGGGGGGGGGHHHHGGGGHGHHHHGGGGGGGGGGGGGGGGGGGGGGGGGG9EFFFFFFFFFFFFBFFFFFFFFFFEFFFFFFFFFFFFFFFFFFFFFFFFFFFFFFFFFFFFFFFFFF/
@M05620:45:000000000-G6HP7:1:1101:11926:4332 1:N:0:161
TACCTGTACTGGGGAAGCATTTGAATATCCCCCCATGGTGATGGGGACGGAGAACTGCTCCATAAACACAGGCAACGTGCCTAACTTTCCCGGGAAGATGAAGTCAAAGAGCGACCACAGCTCTTCGGAGGTTATTTTGCATCGGTGAGCCAGACAGAATGATCCGATGAGGGGTGCGAAACTATTTGAGGAAAGGAAGCACCTTTTTATTAAATTTACCTTTTAGCAATCGCCATTCCTACCCTAAAGAT
+
BBBCCFFFFFFFGGGGGGGGGGHHHHHHHGHGGGGHHGGGHHHHHGGGGGGGGHHHHHHHHHHHHHHHHHHHGHHHGHHHHHHHHHHHHGHGGGGGGHHHHHHHHHHHHHHHGGGGGHHHHHHHHHHGGGGCHHHHHHHHGHHGGGGGHHHHHHGHHHHHHHHHHHGGGHHHGGCCEGGGGGGGGGGGGGGGGGGGGGGGGGFFFFFFFFFFFFFFFFFFFFFFFFFFFFFFFFFFFFFFFFFFFFFFFFF
@M05620:45:000000000-G6HP7:1:1101:8875:4336 1:N:0:161
CATCCTGACCCTGAAGTACCCCATTGAGCATGGCATCATCACCAACTGGGACGACATGGAGAAGATCTGGCACCACACCTTCTACAACGAGCTGCGCGTGGCCCCGGAGGAGCACCCAGTGCTGCTGACCGAGGCCCCCCTGAACCCCAAGGCCAACAGAGAGAAGATGACTCAGGTGAGGCCCGGCCGACGCCCGTGCTCCTCCCGTCCTTTCCCCAGTCATTTTCTGCCCGGCTTGATTTCTGACATTA
+
BABBBFFFFFFFGGGGGGGGGGGHHHHHHGHHHHHHHHHHHHHHHGHHGHHHGGGGGHHHHHGHHHHHHHHHHGHHHGGHHHHHHHHHGGGGGHHGGGGGGGFHGGGGGGGGHEHHGGHGHHHHHHHHHHGGGGGGGGGGGGHHHHGGGGHGHHGHGGGGGGGGGGFFGGGGGGGGGGGGGGEGFFAFFAFFFFFFFFFFFFFFFFFADFFFFFFFFFDFFFFFFFFFFFFFFFFFFFFFFFFFFFBFBF/
@M05620:45:000000000-G6HP7:1:1101:11644:4345 1:N:0:161
TACCTGTACTGGGGAAGCATTTGAATATCCCCCCATGGTGATGGGGACGGAGAACTGCTCCATAAACACAGGCAACGTGCCTAACTTTCCCGGGAAGATGAAGTCAAAGAGCGACCACAGCTCTTCGGAGGTTATTTTGCATCGGTGAGCCAGACAGAATGATCCGATGAGGGGTGCGAAACTATTTGAGGAAAGGAAGCACCTTTTTATTAAATTTACCTTTTAGCAATCGCCATTCCTACCCTAAAGAT
+
AAABBDFFFFFFGGGGGGGGGGHHFHCHHHHGGGGGHHFFHHGHHGGGGGGGGHHHHHHHHGHGHGHFHHHHGHHHGHHHHHBGHHHHHHHGGGCEGHHHGDHHHFHHHHHHGGGGGHHHHHHFGHHGDFGEHHHHHGHHHHHGFEDFHHHHHFGHHGHHHGGGHG.CE;GFGGEGGGDCFGGGFGGG0EG;B/:FFGGGGGFFFFFFFFFFFFFFFFFFFFFFFFFFFFFFFFFAFFFFFF.ABFFFFFB
@M05620:45:000000000-G6HP7:1:1101:12960:4358 1:N:0:161
AGATTGGAAGAGCACACGTCTGAACTCCAGTCACGTCGACGCATCTCGTATGCCGTCTTCTGCTTGAAAAAAAAAAAAAAAAAACAAAGAAGACAAAATATAGTCAGATCAATACTCACTGATAGTTATTAAGTCGTGCAGAAACCCCAGATTCTGTTAAATGCAACTATACAACACTTATCCCGGGCAGTGCTCCGCTTTCTACTTTCCCACTTTACTACAGTAGCTGTCACCACTCAGTGTCCGACTCC
+
BBBBBFFFFFFFGGGGGCBGGGFHHGHHHHHHDGGGHGGGGGGG0FGGGGHHHHGGGHGHHGHHHHHFGFHGFGGE>/////<////0000010?000?11<1111111<111>111<<000000000000000<.<...00///;.....00;0000090000000//00000/..00;000=9-::-.//;/9/.9...///////////9.;//////////////9/////./////////..-:./
@M05620:45:000000000-G6HP7:1:1101:11659:4359 1:N:0:161
TACCTGTACTGGGGAAGCATTTGAATATCCCCCCATGGTGATGGGGACGGAGAACTGCTCCATAAACACAGGCAACGTGCCTAACTTTCCCGGGAAGATGAAGTCAAAGAGCGACCACAGCTCTTCGGAGGTTATTTTGCATCGGTGAGCCAGACAGAATGATCCGATGAGGGGTGCGAAACTATTTGAGGAAAGGAAGCACCTTTTTATTAAATTTACCTTTTAGCAATCGCCATTCCTACCCTAAAGAT
+
BBAABFFFFFFFGGGEGGGGGGHHHHHHHHHGGGGHHHGHHHGHHGGGGGGGGHHHHHHHHHHHHGHHHHHHGHHHGHHHHHHHHHHHHHHGGGGGGHHHHHHHHHHHHHHHGGGGGHGHHHHHHHHGGGGGHHHHHHHHFHHGGEDGHHHHHHGHHGHHHHHHHHGGGHHHGGEDGGDGGGGGGGGGGGGGFFGGGGGGGGFFFFFFFFFFFFFFFFFFFFFFFFFFFFFFFFFFFFFFFFFFFFFFFFF
@M05620:45:000000000-G6HP7:1:1101:10302:4427 1:N:0:161
ATCTCTATCTCCTAAAAACCTGTTTAGATTTGGAGATAGACCTTCAGGTTTTTCATCATTTTCTGCATGAATTATACATTGACCACGTTCCAGCGTGGTCAGTTTGCAGCATTCTGTTATTTTGTTTGACAGAGTGTCTTGTTGAGAACATATGTAGGACATGATTTTTTCCTGCAACAGGGAAAATAAAGTATAAGTTTTAAAGATTTATTCTTTAATAAAGGATCTCAAAGCCAGCTTTAGAAAAAGGA
+
CCCCCFFFFFFFGGGGGGGGGGHHHHHHHHHHHHHHHHHHHHHHHHHHHHHGGHHHHIHHHIHHIHHHHHHHHHHHHHHHHHHHHHGHHHHHHHGGGGHHHHHHHHHHHHHHHHHHHHHHHHHHHHHHHHHHHHHHHHHHHHHHHHGHHHHHHHHHHHHHHHHHHHHHHGHHHHGHHHHHHGGHHHHHHHHHHGHHHGHHHHHHHHHHHHHHHHHHHHHHHHHHHHHHHHHHHHHHHGHHHHHGHHHGGGH
@M05620:45:000000000-G6HP7:1:1101:10303:4444 1:N:0:161
ATCTCTATCTCCTAAAAACCTGTTTAGATTTGGAGATAGACCTTCAGGTTTTTCATCATTTTCTGCATGAATTATACATTGACCACGTTCCAGCGTGGTCAGTTTGCAGCATTCTGTTATTTTGTTTGACAGAGTGTCTTGTTGAGAACATATGTAGGACATGATTTTTTCCTGCAACAGGGAAAATAAAGTATAAGTTTTAAAGATTTATTCTTTAATAAAGGATCTCAAAGCCAGCTTTAGAAAAAGGA
+
CCCDCFFFFFFFGGGGGGGGGGHHHHHHHHHHHGHHHHHHHHHHHHHHHHHGGHHHHIHHIIHHHHHHHHHHHHHHHHHHHHHHHHGHHHHHHHGGGGHHHHHHHHHHHHHHHHHHHHHHHHHHHHHHGHHHHHHHHHHHHHHHHHHHHHHHHHHHHHHHHHHHHHHHHGHHHHHHHHHHHGGHHHHHHHHGHHHHHHHHHHHHHHHHHHHHHHHHHHHHHHHHHHHHHHHHHHHHHGHHHHHHHHHHGGH
@M05620:45:000000000-G6HP7:1:1101:18074:4455 1:N:0:161
AAACCAAGCAGACACTCACCGCTCCCTCGCCACAGGCCAATAGTTTGTCCTCACTGAGTTGGCAACAAGTGGCTGCTGTGGCTGCCATTTTTCTGGTGATGGCCATCAGCTCCGACGAGGTCAGCTGGGGGGCTTTCTTTGTGTAAGCAACGAGAAACCTGAAAGAAGCATTTTTTAACTAAGTCCTGCTGAGTCATTCATGAGTTTTTAGCCGCCTTGCTTCTTCTCACAGACTCTCTACTCTCATGCCA
+
BCBCBBCFCFFFGGGGGGGGGGGGGGHHGGGGGHHHGGHHHGHHGHHHHHHHHHHHGHGHHHHHHHHHHHHHGHGGHHHHHHHGGHHHHHHHHHHHHHGHHHHHHHHHHHHHHGGGGGGGCGHHHHHHGGGGGGGGGGGGGGGGGGFFFFFFFFFFFFFFFFFFFFFFFFFFFFFFFFFFFFFFFFFFFFFFFFFFFFFFFFFFFFFFFFFFFFFFFFFFFFFFFFFFFFFFFFFFFFFFFFFFFFFFFFF
@M05620:45:000000000-G6HP7:1:1101:21658:4482 1:N:0:161
AAACCAAGCAGACACTCACCGCTCCCTCGCCACAGGCCAATAGTTTGTCCTCACTGAGTTGGCAACAAGTGGCTGCTGTGGCTGCCATTTTTCTGGTGATGGCCATCAGCTCCGACGAGGTCAGCTGGGGGGCTTTCTTTGTGTAAGCAACGAGAAACCTGAAAGAAGCATTTTTTAACTAAGTCCTGCTGAGTCATTCATGAGTTTTTAGCCGCCTTGCTTCTTCTCACAGACTCTCTACTCTCATGCCA
+
CCCCCCCFCFFFGGGGGGGGGGGGGGHHGGGGGHHHGGHHHHHHHHHHHHHHHHHHHHHHHHHHHHHHHHHHGHGGHHHHHHHGGHHHHHHHHHHHHHHHHHHHHHHHHHHGHGGGGGGGFHHHHHHHGGGGGGGGGGGGGGGGGGFFFFFFFFFFFFFFFFFFFFFFFFFFFFFFFFFFFFFFFFFFFFFFFFFFFFFFFFFFFFFFFFFFFFFFFFFFFFFFFFFFFFFFFFFFFFFFFFFFFFFFFFF
@M05620:45:000000000-G6HP7:1:1101:21644:4503 1:N:0:161
AAACCAAGCAGACACTCACCGCTCCCTCGCCACAGGCCAATAGTTTGTCCTCACTGAGTTGGCAACAAGTGGCTGCTGTGGCTGCCATTTTTCTGGTGATGGCCATCAGCTCCGACGAGGTCAGCTGGGGGGCTTTCTTTGTGTAAGCAACGAGAAACCTGAAAGAAGCATTTTTTAACTAAGTCCTGCTGAGTCATTCATGAGTTTTTAGCCGCCTTGCTTCTTCTCACAGACTCTCTACTCTCATGCCA
+
CB@BCABFCFFFGGGGGGGGGGGGGGHHGGGGGHHHGGHHHHHHHHHHHHHHHHHHHHHHHGHFHHHHHGHHGHGGHHHHHHHGGHHHHHHHHHHHHHGHHHHHHHHHHHHHHGGGGGGGGHHHHHHHGGGGGGGGGGGGGGGGGGFFFFFFFFFFFFFFFFFFFFFFFFFFFFFFFFFFFFFFFFFFFFFFF;BFFFFFFFFFBFFFFFFFFFFFFFFFFFFFFFFFFFFFFFFFFFFFFFFFFFFFFFF
@M05620:45:000000000-G6HP7:1:1101:23135:4514 1:N:0:161
ATCTCTATCTCCTAAAAACCTGTTTAGATTTGGAGATAGACCTTCAGGTTTTTCATCATTTTCTGCATGAATTATACATTGACCACGTTCCAGCGTGGTCAGTTTGCAGCATTCTGTTATTTTGTTTGACAGAGTGTCTTGTTGAGAACATATGTAGGACATGATTTTTTCCTGCAACAGGGAAAATAAAGTATAAGTTTTAAAGATTTATTCTTTAATAAAGGATCTCAAAGCCAGCTTTAGAAAAAGGA
+
CDCCDFFFFFFFGGGGGGGGGGHHHHHHHHHHHHHHHHHHHHHHHHHHHHHGGHHHHHHHIHIIHHHHHHHHHHHHHHHHHHHHHHGHHHHHHHGFGGHHHHHHHHHGHHHHHHHHHHHHHHHHHHHHHHHHHHHHHHHHHHHHHHHGHHHHHHHHHHHHHHHHHHHHHGHHHHHHHHHHHGGHHHHHHHHHHHHHHHHHHGGHHHHHHHHHHHHHHGHHHGHHHHHHHFHGHHHHHGHHHHHHGHGHGGH
@M05620:45:000000000-G6HP7:1:1101:20537:4515 1:N:0:161
CATCCTGACCCTGAAGTACCCCATTGAGCATGGCATCGTCACCAACTGGGACGACATGGAGAAGATCTGGCACCACACCTTCTACAACGAGCTGCGCGTGGCCCCGGAGGAGCACCCAGTGCTGCTGACCGAGGCCCCCCTGAACCCCAAGGCCAACAGAGAGAAGATGACTCAGGTGAGGCTCGGCCGACGCCCGTGCTCCTCCCGTCCTTTCCCCAGTCATTTTCTGCCCGGCTTGATTTCTGACATTA
+
CCCCCFFFFFFFGGGGGGGGGGGHHHHHHHHHHHHHHGHHHGHHGGHGHHHHGGGGGHHHHHHHHHHHHHHHHGHHHGGHHHHHHHHHGGGGGHHGGGGGGGHHGGGGGGGGHGHHGGHGHHHHHHHHHHGGGGGGGGGGGGHHHHGGGGHGHHGGGGGGGGFGGGGFFGG0FFGGGGGGGGEGFFFFFFFFFFFF@DFFFFFFFFFADFFFFFFFFFDFFFFFFFFFFFFFFFFFFCAFFFFFFFFFFF/
@M05620:45:000000000-G6HP7:1:1101:14822:4545 1:N:0:161
TACCTGTACTGGGGAAGCATTTGAATATCCCCCCATGGTGATGGGGACGGAGAACTGCTCCATAAACACAGGCAACGTGCCTAACTTTCCCGGGAAGATGAAGTCAAAGAGCGACCACAGCTCTTCGGAGGTTATTTTGCATCGGTGAGCCAGACAGAATGATCCGATGAGGGGTGCGAAACTATTTGAGGAAAGGAAGCACCTTTTTATTAAATTTACCTTTTAGCAATCGCCATTCCTACCCTAAAGAT
+
BCCCCFFFFFFFGGGGGGGGGGHHHHHHHHHGGGGHHHFGFHHHHGGGGGGGGHHHHHHHHHHHHHHHHHHHGGHHGHHHHHHHHHHHHHHGGGGGGHHHGGHGHHHHHHHHGGGGGHGHHHHHHHHGGGG?GHHHHHHGGHHGGEFGHHHHHHGHGHHHHHHHHHDGGHHHGGEFGGGGDGGGGGGGGGGFFFGGFGGGEFFFFFFFFFFFFFFFFBBFFFFFFFFFFFFFFFFFFFFFFFFFFFFFFFB
@M05620:45:000000000-G6HP7:1:1101:14827:4562 1:N:0:161
TACCTGTACTGGGGAAGCATTTGAATATCCCCCCATGGTGATGGGGACGGAGAACTGCTCCATAAACACAGGCAACGTGCCTAACTTTCCCGGGAAGATGAAGTCAAAGAGCGACCACAGCTCTTCGGAGGTTATTTTGCATCGGTGAGCCAGACAGAATGATCCGATGAGGGGTGCGAAACTATTTGAGGAAAGGAAGCACCTTTTTATTAAATTTACCTTTTAGCAATCGCCATTCCTACCCTAAAGAT
+
AAABBFFFFFFFGEEGGGGGGGHGHGHHHHHGGGGHHGFGFHHHHCGGGGGGGGHHHGHHHHFHHHHHHHHHGFHGEGHHHHHHHHEHHHHGGGGGGHHGHFFHHHHGGHFHCGGGGHHHHHHHHHHGGGGAGFHHHHFHFGHGGGGGHGHGFHGHHHHHHHFHHHDGGHHGGGADGGDBCGGGGGGFFEGFFFGFGFGGFFEFFFFFFFFFFFFFFFBBFFFFFFFFFFFEFFFFFFFFFFFF/BFFBBB
@M05620:45:000000000-G6HP7:1:1101:24365:4568 1:N:0:161
ATCTCTATCTCCTAAAAACCTGTTTAGATTTGGAGATAGACCTTCAGGTTTTTCATCATTTTCTGCATGAATTATACATTGACCACGTTCCAGCGTGGTCAGTTTGCAGCATTCTGTTATTTTGTTTGACAGAGTGTCTTGTTGAGAACATATGTAGGACATGATTTTTTCCTGCAACAGGGAAAATAAAGTATAAGTTTTAAAGATTTATTCTTTAATAAAGGATCTCAAAGCCAGCTTTAGAAAAAGGA
+
BCABBFFFFFFFGGGGGGGGGGHHHHHHHHHHHHHHHHHHHHHHHHHHHHHGGHHHHHHHHIIHHHHHHHHHHHHHHHHHHHHHHHGHHHHHHHGFGGHHHHHHHHHHHHHHHHHHHHHHHHHHHHHHHHGHHHGHHHHHHHHHHHHHHHHHHHHHHHHHHHHHHHHHHGHHHHHHGHGGHGGHHHHHGHHHHHHHHFGHHHHHGFGHHHHHHHHHHGHHHHHHHHHHHFHHHHHHHGHHHHHHHHHHGGG
@M05620:45:000000000-G6HP7:1:1101:24381:4576 1:N:0:161
ATCTCTATCTCCTAAAAACCTGTTTAGATTTGGAGATAGACCTTCAGGTTTTTCATCATTTTCTGCATGAATTATACATTGACCACGTTCCAGCGTGGTCAGTTTGCAGCATTCTGTTATTTTGTTTGACAGAGTGTCTTGTTGAGAACATATGTAGGACATGATTTTTTCCTGCAACAGGGAAAATAAAGTATAAGTTTTAAAGATTTATTCTTTAATAAAGGATCTCAAAGCCAGCTTTAGAAAAAGGA
+
BBABBFFFFFFFGGFGGGGGGGGFHHHHHHHHHBFHHHHGHHHHHHHHHHHGGHHHHHHHHHHHHHHHHGHHHHDGHHHHHHHHEHGHHHHHHHGGGGHHHHHHHHHHHHHHHHHHHHHHHHHHHHHHHHHHHHGHHHHHHHHHFGHHHGHHHHHHHHHHHHHGHHHHHGHHHHHHGGHGHGFGHFFGFFHFHHHGHGHHHHHHHGGHHHHHHHHHHHHHHHHEHHHHHHHHHBGHHGHHHFFBGGHHGGG
@M05620:45:000000000-G6HP7:1:1101:12972:4585 1:N:0:161
TACCTGTACTGGGGAAGCATTTGAATATCCCCCCATGGTGATGGGGACGGAGAACTGCTCCATAAACACAGGCAACGTGCCTAACTTTCCCGGGAAGATGAAGTCAAAGAGCGACCACAGCTCTATCGGAGGTTATTTTGCATCGGTGAGCCAGACAGAATGATCCGATGAGGGGTGCGAAACTATTTGAGGAAAGGAAGCACCTTTTTATTAAATTTACCTTTTAGCAATCGCCATTCCTACCCTAAAGA
+
CCBCCFFFFFFFGGGGGGGGGGHHHHHHHHHGGGGHHHHHHHHHHGGGGGGGGGHHHHHHHHHHHHHHHHHHG1GHGHHHHHHHHHGHHHHGGGGGGHHHHHHHHHHHHHHHGGGGGHHHHHHHHHHGGGGGDHHHHHHHHHHHGGGEGHHHHHGGHHHHGHHHHGHGDEHHHGG;BDCE-DGGGGGGGFGGFFFFGFGGGGFFFFFFFFFFFFFFFFFFFFFFFFFFFFFFFFFFFFFFFFFFFFFFFFB
@M05620:45:000000000-G6HP7:1:1101:12953:4592 1:N:0:161
TACCTGTACTGGGGAAGCATTTGAATATCCCCCCATGGTGATGGGGACGGAGAACTGCTCCATAAACACAGGCAACGTGCCTAACTTTCCCGGGAAGATGAAGTCAAAGAGCGACCACAGCTCTATCGGAGGTTATTTTGCATCGGTGAGCCAGACAGAATGATCCGATGAGGGGTGCGAAACTATTTGAGGAAAGGAAGCACCTTTTTATTAAATTTACCTTTTAGCAATCGCCATTCCTACCCTAAAGA
+
BBBBBFFFFFFFGGFEGGGGGGHHHGHHHHHGGGGHHHGHHHHHHGGGGGGGGHHHHHHHHHHHHHHHHHHHGFHHGHHHHHHHHHHHHHHGGGGGGGHHHGHHHHHHHHHHGGGGGHHHHHHHHHHGGGGGEHHHHHHHHHHHDEEFGFHFHHHGEHFHHGGHHHHEGGGHHGG;@DFGGADFFGGGGGGGF/CFGBFFGGFFFFFFFFFFFFFFFFFFFFFFFFFEFFFFFFFFFFFFFFF9AB9FFFB
@M05620:45:000000000-G6HP7:1:1101:24369:4593 1:N:0:161
ATCTCTATCTCCTAAAAACCTGTTTAGATTTGGAGATAGACCTTCAGGTTTTTCATCATTTTCTGCATGAATTACACATTGACCACGTTCCAGCGTGGTCAGTTTGCAGCATTCTGTTATTTTGTTTGACAGAGTGTCTTGTTGAGAACATATGTAGGACATGATTTTTTCCTGCAACAGGGAAAATAAAGTATAAGTTTTAAAGATTTATTCTTTAATAAAGGATCTCAAAGCCAGCTTTAGAAAAAGGA
+
BCACBFFFFFFFGGGGGGGGGGHHHHHHHHHHHGHHHHHHHHHHHHHHHHHGGHHHHHHHHHIHHHHHHHHHHHDGHHHHHHHHHHGHHHHHHHGGGGHHHHHHHHHHHHHHHHHHHHHHHHHHHHHHHHHHHHHHHHHHHHHHHHHHHHHHHHHHHHHHGHHHHHHHHGHHHHHHHHGHHGGHHHHHGHHHGHHHHFGHHHHHHHHHHHHHHHHHHHHHHHHHHHHHHGHHHHHFHGHHHHGHHGHGGGG
@M05620:45:000000000-G6HP7:1:1101:12967:4603 1:N:0:161
TACCTGTACTGGGGAAGCATTTGAATATCCCCCCATGGTGATGGGGACGGAGAACTGCTCCATAAACACAGGCAACGTGCCTAACTTTCCCGGGAAGATGAAGTCAAAGAGCGACCACAGCTCTATCGGAGGTTATTTTGCATCGGTGAGCCAGACAGAATGATCCGATGAGGGGTGCGAAACTATTTGAGGAAAGGAAGCACCTTTTTATTAAATTTACCTTTTAGCAATCGCCATTCCTACCCTAAAGA
+
CBBCCFFFFFFFGGGGGGGGGGHHHHHHHHHGGGGHHHHHHHHHHGGGGGGGGHHHHHHHHHHHHHHHHHHHGGHHGHHHHHHHHHHHHHHGGGGGGHHHHHHHHHHHHHHHGGGGGHHHHHHHHHHGGGGGCHHHHHHHHHHHGGGGGHHHHHGGHHHHHHHHHHHGGGHHHGG;DFDGGGGGGHHGGGGGFGGGGGGFGFFFFFFFFFFFFFFFFFFFFFFFFFFFFFFFFEFFFFFFFFFFFFFFFFF
@M05620:45:000000000-G6HP7:1:1101:23496:4623 1:N:0:161
AAACCAAGCAGACACTCACCGCTCCCTCGCCACAGGCCAATAGTTTGTCCTCACTGAGTTGGCAACAAGTGGCTGCTGTGGCTGCCATTTTTCTGGTGATGGCCATCAGCTCCGACGAGGTCAGCTGGGGGGCTTTCTTTGTGTAAGCAACGAGAAACCTGAAAGAAGCATTTTTTAACTAAGTCCTGCTGAGTCATTCATGAGTTTTTAGCCGCCTTGCTTCTTCTCACAGACTCTCTACTCTCATGCCA
+
CCCCCCCFCFFFGGGGGGGGGGGGGGHHGGGGGHHHGGHHHHHHHHHHHHHHHHHHHHHHHHHHHHHHHHHHGHGGHHHHHHHGGHHHHHHHHHHHHHHHHHHHHHHHHHHHHGGGGGGGGHHHHHHHGGGGGGGGGGGGGGGGGGFFFFFFFFFFFFFFFFFFFFFFFFFFFFFFFFFFFFFFFFFFFFFFFFFFFFFFFFFFFFFFFFFFFFFFFFFFFFFFFFFFFFFFFFFFFFFFFFFFFFFFFFB
@M05620:45:000000000-G6HP7:1:1101:23479:4633 1:N:0:161
AAACCAAGCAGACACTCACCGCTCCCTCGCCACAGGCCAATAGTTTGTCCTCACTGAGTTGGCAACAAGTGGCTGCTGTGGCTGCCATTTTTCTGGTGATGGCCATCAGCTCCGACGAGGTCAGCTGGGGGGCTTTCTTTGTGTAAGCAACGAGAAACCTGAAAGAAGCATTTTTTAACTAAGTCCTGCTGAGTCATTCATGAGTTTTTAGCCGCCTTGCTTCTTCTCACAGACTCTCTACTCTCATGCCA
+
CBBCCCCFCFFFGGGGGGGGGGGGGGHHGGGGGHHHGGHGHHHHHHHHHHHHHHHHHHHHHHHHHHHHHHHHGHGGHHHHHHHGGHHHHHHHHHHHHHGHHHHHHHHHHHHHHGGGGGGGGHHHHHHHGGGGGGGGGGGGGGGGGGFFFFFFFFFFFFFFFFFFFFFFFFFFFFFFFFFFFFFFFFFFFFFFFFFFFFFFFFFFBFFFFEFFFDFFFFFFFFFFFFFFFFFFFFFFFFFFFFFFFFFBFF0
@M05620:45:000000000-G6HP7:1:1101:23501:4646 1:N:0:161
AAACCAAGCAGACACTCACCGCTCCCTCGCCACAGGCCAATAGTTTGTCCTCACTGAGTTGGCAACAAGTGGCTGCTGTGGCTGCCATTTTTCTGGTGATGGCCATCAGCTCCGACGAGGTCAGCTGGGGGGCTTTCTTTGTGTAAGCAACGAGAAACCTGAAAGAAGCATTTTTTAACTAAGTCCTGCTGAGTCATTCATGAGTTTTTAGCCGCCTTGCTTCTTCTCACAGACTCTCTACTCTCATGCCA
+
B?ABBABFBFFFGGGGGGGGGGGGGGHHCGGGGHHHGGHHHHHHHHHHHHHHFHHHHGHHHHHHHHHHHFGHGHGGHHHHHHHGGHHHHHHHHHHHHHHHGHHHGGHHHHHHHGGGGGGGGHHHHHHHGGGGGGGGGGGGGGGGGGFFFFFFFFFDFFFFFFFFFFFFFFFFFFFFFFFFFFFFFFFFFFFFFFFBFFFFFFFFFFFFFFFFFFFFF?:BFFFFFFFFFFFBFFFFFFFFFFFFFFFFFF/
@M05620:45:000000000-G6HP7:1:1101:18911:4650 1:N:0:161
CATCCTGACCCTGAAGTACCCCGGCTTGATTTCTGACATTAGATCGGAAGAGCACACGTCTGAACTCCAGTCACGTCGACGCATCTCGTATGCCGTCTTCTGCTTGAAAAAAAAAAAAAAAAAAAAAAAAAAAATATTATGTAAATGTATAACAAAAAAAAAGAAATAACGCAAAAGGAGAGACAGGGTGTATATCAGAGACTATACAGATACAGAATATGTAATGGATAATCTATAAATAAGTTACATGT
+
CBCDDFFFFFFFGGGGGFGGGGGGGGGGHHHHHHHGHHHHHHHHHHGGGGHHHGHGHGGHHGHHHHHHHHHHFHGGHGGGGGGGEHHHFDHHHHGGGHGHHHHHHHGHGHHGGGGC><<>-<<<--------;-.0:000000000000000000...-9--.../0000.----//.:....///../.-0::000000//0000000000000000000:0000:00000000000000000:000000
@M05620:45:000000000-G6HP7:1:1101:18895:4658 1:N:0:161
CATCCTGACCCTGAAGTACCCCGGCTTGATTTCTGACATTAGATCGGAAGAGCACACGTCTGAATTCCAGTCACGTCGACGCATCTCGTATGCCGTCTTCTGCTTGAAAAAAAAAAAAAGAAGAAAAAAAAAGTGGTGTTAAAAAACTGGGAAGAGCTGATAAAATTACAGAGGCGTGAATCTTGAATAGCCAAGTGAGTAATGATTTGCACACTTACAATGATGACGGAAGTCATACATAAAATCACTAA
+
AAAAAFDDFFFFGGGGGGGGGGFEGEEGHHHHHGGFHHHHF5DGHHFGGGHHHHHFHGFGHFHG5DGHHHHHBG??GGGGGGGGGHHHGGHFHHGEEHGHHHHHHHGHFHHGGGC<</<.>0010000<---.0000.:.0000:A.;0/../9../0/9000000/0;990/:.-.-..;////////////../;///9////////////.;/////:///9/;.-..9///////9///;///////
@M05620:45:000000000-G6HP7:1:1101:9651:4709 1:N:0:161
CATCCTGACCCTGAAGTACCCCGGCTTGATTTCTGACATTAGATCGGAAGAGCACACGTCTGAACTCCAGTCACGTCGACGCATCTCGTATGCCGTCTTCTGCTTGAAAAAAAAAAAACAACAAAAATACAACACTCATTCTATCAGCACCACTACCCCATACATCCACCTTATTTCCCTAATCCCTTCTTCATCTTACCATAGTTGTCATTCCCCTATCAGCTTATCGCAGACGCTATCCTCCTCCACCA
+
CCCCCFFFFFFFGGGGGGGGGGGGGGGEHHHHHHHHHHHHHHHHHHGGGGGHHHHHHGGHHGHHHHHHHHHHFFGHHGGGGGGGEFHFFDHHHHGEFHGHHHHHHHHHHHHGGCGF>////..<00.011<1<..0//0=000000=00.<:.://;...///000/0/..0000900;;C/000;00/00000;0;0;;0000000;//////;B/.//////////.;..9.--9../9/://;///;.
@M05620:45:000000000-G6HP7:1:1101:24763:4721 1:N:0:161
CATCCTGACCCTGAAGTACCCCATTGAGCATGGCATCGTCACCAACTGGGACGACATGGAGAAGATCTGGCACCACACCTTCTACAACGAGCTGCGCGTGGCCCCGGAGGAGCACCCAGTGCTGCTGACCGAGGCCCCCCTGAACCCCAAGGCCAACAGAGAGAAGATGACTCAGGTGAGGCTCGGCCGACGCCCGTGCTCCTCCCGTCCTTTCCCCAGTCATTTTCTGCCCGGCTTGATTTCTGACATTA
+
AABCCFFFFFFFGGGGGGGGGGGHHHHHHHHHHHGHHGHHHGHFAFHHFHHHGGGFGHHEGHHHHHHHHHHHHGHHHGGHHHHHHGHHGGGGGHHGGGGGGGHHGGGGGGGGHHHHGGHHHHHHHHHHHHFGGGGGGGGGGGHGHHGGGGHGHHGGGGGGFFGG9CFFGGGGGFCFGFGGGGGGFFEF;DFFFFFACADFFFFFFFFFFFFFFFFFFFA:FFFFFFFFFFFFFF@FF-AFFFFFFFFFFF/
@M05620:45:000000000-G6HP7:1:1101:14380:4726 1:N:0:161
TACCTGTACTGGGGAAGCAATCGCCATTCCTACCCTAAAGATCGGAAGAGCACACGTCTGAACTCCAGTCACGTCGACGCCTCTCGTATCCCGTCTTCTGCTTGAAAAAAAAAAACACAGCTCTCGTCGGTTATTTTGCATCGGTGAGGCCACGAGACTTATACGCTGCGTGGCGCTAATCACTTTGCTGACATGTAGCAACTTTTTCTTCGCTTTACCTTTTCTCCATGGACCTCCCTACGCTACAGAGC
+
33AABFFDFFFFGGGEEFGFGEFFF?FFHH55GHHHGHH3GHFF2EEA2BFGGHHGBFF1FD3EGHHFGGEEAFG0>EEF/113FAF131BBE?ECFFGHH4E3BCFG0E@??//</0/</111<??.-<->.1<0DGB000<......::..---..000;99.AA9.-..9--9--./9////;/////./;9////9/9/;;9B//B:..9..////9/9//;/;////;:./.:./9.9.;;////;
@M05620:45:000000000-G6HP7:1:1101:23348:4764 1:N:0:161
AAACCAAGCAGACACTCACCGCTCCCTCGCCACAGGCCAATAGTTTGTCCTCACTGAGTTGGCAACAAGTGGCTGCTGTGGCTGCCATTTTTCTGGTGATGGCCATCAGCTCCGACGAGGTCAGCTGGGGGGCTTTCTTTGTGTAAGCAACGAGAAACCTGAAAGAAGCATTTTTTAACTAAGTCCTGCTGAGTCATTCATGAGTTTTTAGCCGCCTTGCTTCTTCTCACAGACTCTCTACTCTCATGCCA
+
DDCCDCCFCFFFGGGGGGGGGGGGGGHHGGGGGHHHGGHHHHHHHHHHHHHHHHHHHHHHHHHHHHHHHGHHGHGGHHHHHHHGGHHHHHHHHHHHHHHHHHHHHHHHHHHHHGGGGGGGGHHHHHHHGGGGGGGGGGGGGGGGGGFFFFFFFFFFFFFFFFFFFFFFFFFFFFHFFFFHHFFFFFFFFFFFFFFFFFFHFFFFFFFFFFFFFFFFFFFFHFFFFFFFFFFFFFFFFFFFFFFFFFFFFFF
@M05620:45:000000000-G6HP7:1:1101:11367:4770 1:N:0:161
AAACCAAGCAGACACTCACCGCTCCCTCGCCACAGGCCAATAGTTTGTCCTCACTGAGTTGGCAACAAGTGGCTGCTGTGGCTGCCATTTTTCTGGTGATGGCCATCAGCTCCGACGAGGTCAGCTGGGGGGCTTTCTTTGTGTAAGCAACGAGAAACCTGAAAGAAGCATTTTTTAACTAAGTCCTGCTGAGTCATTCATGAGTTTTTAGCCGCCTTGCTTCTTCTCACAGACTCTCTACTCTCATGCCA
+
CCCCCBCFCFFFGGGGGGGGGGGGGGHHGGGGGHHHGGHHHHHHHHHHHHHHHHHHHHGHHHHHHHHHHHHHGHGGHHHHHHHGGHHHHHHHHHHHHHHHHHHHHHHHHHHHHGGGGGGGGHHHHHHHGGGGGGGGGGGGGGGGGGFFFFFFFFFFFFFFFFFFFFFFFFFFFFFFFFFFFFFFFFFFFFFFFFFFFFFFFFFFFFFFFFFFFFFFFFFFFFFFFFFFFFFFFFFFFFFFFFFFFFFFFFF
@M05620:45:000000000-G6HP7:1:1101:23337:4780 1:N:0:161
AAACCAAGCAGACACTCACCGCTCCCTCGCCACAGGCCAATAGTTTGTCCTCACTGAGTTGGCAACAAGTGGCTGCTGTGGCTGCCATTTTTCTGGTGATGGCCATCAGCTCCGACGAGGTCAGCTGGGGGGCTTTCTTTGTGTAAGCAACGAGAAACCTGAAAGAAGCATTTTTTAACTAAGTCCTGCTGAGTCATTCATGAGTTTTTAGCCGCCTTGCTTCTTCTCACAGACTCTCTACTCTCATGCCA
+
AAABBABFBFFFFGGGGGGGGGGGGGHH?CGGGHHHGGHHGHHHFHHHHHHHHHHGHHHHGFGFFHHHHFGGGHGGGHHHHHHGGHHHHHHHHHHHHHHHHFHHHHHHHHHHHDEEGC@FGHGFFH2BGGCGGGGGFGGGGGFGGGFFFFFFFFDDFFFFFFFBFFAFEFFFFFFCFFFFFFFBFFFFFFFFF9FBBFFFFFFF:BFFF?:/99=>DDFFFFFFEFFFFFFFFFFFFFFFFFFFFFB9BFF
@M05620:45:000000000-G6HP7:1:1101:23355:4780 1:N:0:161
AAACCAAGCAGACACTCACCGCTCCCTCGCCACAGGCCAATAGTTTGTCCTCACTGAGTTGGCAACAAGTGGCTGCTGTGGCTGCCATTTTTCTGGTGATGGCCATCAGCTCCGACGAGGTCAGCTGGGGGGCTTTCTTTGTGTAAGCAACGAGAAACCTGAAAGAAGCATTTTTTAACTAAGTCCTGCTGAGTCATTCATGAGTTTTTAGCCGCCTTGCTTCTTCTCACAGACTCTCTACTCTCATGCCA
+
BAABBBBFBFFFGGGGGGGGGGGGGGHHGGGGGHHHGGHHHHHHHHHHHHHHHHHHHHHHHHHHHHHHHHHHGHGGHHHHGHHGGHHHHHHHHHHHHHHHHHHHHHHHHHHHHGGGGGGGGHHHHHHHGGGGGGGGGGGGGGGGGGFFFFFFFFFFFFFFFFFFFFFFFFFFFFFFFFFFFFFFFFFFFFFFFFFBFFFFFFFFFFFFFFFFFDFFFFFFFFFFFFFFFFFFFFFFFFFFFFFFFFFFFFB
@M05620:45:000000000-G6HP7:1:1101:14100:4795 1:N:0:161
CATCCTGACCCTGAAGTACCCCGGCTTGATTTCTGACATTAGATCGGAAGAGCACACGTCTGAACTCCAGTCACGTCGACGCATCTCGTATGCCGTCTTCTGCTTGAAAAAAAAAAAAAAAAAAAAACAGAAACATAAAAACGTGCGCCACGAAGCGTAGACACAAAGACGCATAAATGAACTATATACGTAGATTACAGTCAACACCAGGAGTTTGTAAAACCATCAACAAATAAATGACCGCGCATAAA
+
CBBCCFFFFFFFGGGGGEGGGGGGGGGFHHHHHHHHHHHHGHHHHHGGGGHHHGHGHGGHHGHHHHHHHHHHGHGGHGGGGGGG/GHHGGHHHHGGGHGHHHHHHHHGHHGGGGGD>/->---<:--:.//:://000000.-...--...--:.--..-.00//../;/.--..00000000000:00.00..000;00:0:000.;.:..:/;00/00:00..0;00/0..0000000:0-----..0:
@M05620:45:000000000-G6HP7:1:1101:18439:4812 1:N:0:161
AAACCAAGCAGACACTCACCGCTCCCTCGCCACAGGCCAATAGTTTGTCCTCACTGAGTTGGCAACAAGTGGCTGCTGTGGCTGCCATTTTTCTGGTGATGGCCATCAGCTCCGACGAGGTCAGCTGGGGGGCTTTCTTTGTGTAAGCAACGAGAAACCTGAAAGAAGCATTTTTTAACTAAGTCCTGCTGAGTCATTCATGAGTTTTTAGCCGCCTTGCTTCTTCTCACAGACTCTCTACTCTCATGCCA
+
BBABBABFBFFFGGGGGGGGGGGGGGHHGGGGGHHHGGHHHHHHHHHHHHHHHHHHHHFGHHHHHHHHHHHHGHGGHHGHHHHGGHHHHHHHHHHHHHHHHHHHHHHHHHHHHGGGGGGGBGGHGHHHGGGGGGGGGGGGGGGGGGFFFFFFFFFFFFFFFFFFFFFFFFFFFFFFFFFFFFFFFFFFFFFFFFFFFFFFFFFFFFFFFFFFFFFFFFFFFFFFFFFFFFFFFFFFFFFFFFFFFFFFFFF
@M05620:45:000000000-G6HP7:1:1101:18418:4813 1:N:0:161
AAACCAAGCAGACACTCACCGCTCCCTCGCCACAGGCCAATAGTTTGTCCTCACTGAGTTGGCAACAAGTGGCTGCTGTGGCTGCCATTTTTCTGGTGATGGCCATCAGCTCCGACGAGGTCAGCTGGGGGGCTTTCTTTGTGTAAGCAACGAGAAACCTGAAAGAAGCATTTTTTAACTAAGTCCTGCTGAGTCATTCATGAGTTTTTAGCCGCCTTGCTTCTTCTCACAGACTCTCTACTCTCATGCCA
+
CCBCCCCFCFFFGGGGGGGGGGGGGGHHGGGGGHHHGGHHHHHHHHHHHHHHHHHHHHGHHHHHHHHHHHHHGHGGHHHHHHHGGHHHHHHHHHHHHHHHHHHHHHHHHHHHHGGGGGGGGHHHHHHHGGGGGGGGGGGGGGGGGGFFFFFFFFFFFFFFFFFFFFFFFFFFFFFFFFFFFFFFFFFFFFFFFFFFFFFFFFFFFFFFFFFFFFFFFFFFFFFFFFFFFFFFFFFFFFFFFFFFFFFFFFB
@M05620:45:000000000-G6HP7:1:1101:8685:4817 1:N:0:161
TACCTGTACTGGGGAAGCATTTGAATATCCCCCCATGGTGATGGGGACGGAGAACTGCTCCATAAACACAGGCAACGTGCCTAACTTTCCCGGGAAGATGAAGTCAAAGAGCGACCACAGCTCTATCGGAGGTTATTTTGCATCGGTGAGCCAGACAGAATGATCCGATGAGGGGTGCGAAACTATTTGAGGAAAGGAAGCACCTTTTTATTAAATTTACCTTTTAGCAATCGCCATTCCTACCCTAAAGA
+
BAABCFFFFFFFGGGGGGGGGGHHHHHHHHHGGGGHGHFGGHHGHGGGGGGGFHHHHHHHHHHHHGHHHHHHGHHHGHHHHHGHHHHHHHHGGGGGGHHHHHHGHHHHHHHHGGGDGHHHHHHHHGFGGCGG?FGHHHHGHHBFGGAE.>1<CCCEHGFFBFFFGHH?:C:CB?F;A.;EGGAFFGBFFBEGFF/CFBFFEF9AFFFFFEFFB//9FFFFFFFFFFF//BBFAA..EFFFFFBAAFFFFB:
@M05620:45:000000000-G6HP7:1:1101:18430:4827 1:N:0:161
AAACCAAGCAGACACTCACCGCTCCCTCGCCACAGGCCAATAGTTTGTCCTCACTGAGTTGGCAACAAGTGGCTGCTGTGGCTGCCATTTTTCTGGTGATGGCCATCAGCTCCGACGAGGTCAGCTGGGGGGCTTTCTTTGTGTAAGCAACGAGAAACCTGAAAGAAGCATTTTTTAACTAAGTCCTGCTGAGTCATTCATGAGTTTTTAGCCGCCTTGCTTCTTCTCACAGACTCTCTACTCTCATGCCA
+
CCBCCCCFDFFFGGGGGGGGGGGGGGHHGGGGGHHHGGHHHGHHHHHHHHHHHHHHHHGHHHHHHHHHHGHHGHGGHHHHHHHGGHHHHHHHHHHHHHHHHHHHHHHHHHHHHGGGGGGGFHHHHHHHGGGGGGGGGGGGGGGGGGFFFFFFFFFFFFFFFFFFFFFFFFFFFFHFFFFFFFFFFFFFFFFHFFFFFFFFFFFFFFFFFFFFFFFFFFFFHHHFFFHFHFFFFFFFFFFHFFFFFFFFFFF
@M05620:45:000000000-G6HP7:1:1101:11483:4834 1:N:0:161
TACCTGTACTGGGGAAGCATTTGAATATCCCCCCATGGTGATGGGGACGGAGAACTGCTCCATAAACACAGGCAACGTGCCTAACTTTCCCGGGAAGATGAAGTCAAAGAGCGACCACAGCTCTATCGGAGGTTATTTTGCATCGGTGAGCCAGACAGAATGATCCGATGAGGGGTGCGAAACTATTTGAGGAAAGGAAGCACCTTTTTATTAAATTTACCTTTTAGCAATCGCCATTCCTACCTAAAGAT
+
BBABBFFBFFFFGGGGGGGGGGHHHHHHHHHGGGGHHHFGGHHHHGEGGGGGGHHHHHHGHHHHHHHHHHHHGHHHGGHHHHHHHHHGHHHGGGGGGHHHHHHHHHHGHHHHGGGGGHHHHHHHHHGGGGGG?FGHFHHHHGHHGGGGGHHHHHHGHHGHHHHGHHHGGGHFHGG.@EBAGGGGGGGGGGGGFFGGGEGFGGFFFFFFFFFFFFFFFFFFFFFFFF/FFEBFEEFFFFFFFFFFFFFFFFB
@M05620:45:000000000-G6HP7:1:1101:8690:4835 1:N:0:161
TACCTGTACTGGGGAAGCATTTGAATATCCCCCCATGGTGATGGGGACGGAGAACTGCTCCATAAACACAGGCAACGTGCCTAACTTTCCCGGGAAGATGAAGTCAAAGAGCGACCACAGCTCTATCGGAGGTTATTTTGCATCGGTGAGCCAGACAGAATGATCCGATGAGGGGTGCGAAACTATTTGAGGAAAGGAAGCACCTTTTTATTAAATTTACCTTTTAGCAATCGCCATTCCTACCCTAAAGA
+
BBBBBFFFFFFFGGGGGGGGGGHGHHHHHHHGGGGHHHHHGHHHHGEGGGGGGHFHGGHHHHHHHGGHHHHHGEHHGGFHHHFFGHHHHHHGGGFGGGHHHFHGHHHHHHHHGGGGGHHHHHHHHHHGGDGGCGHHHHHHHHGHDGGG.CGHHFFGHHHHHHHGHHHGAFFHGGG;ADCGGFGGFGGGGGGGC99CFBFFEGFFFFFFFFFF/FBFBFFFFFFFFFFFFFFFFFFFFFFFF/FFFFFFFFB
@M05620:45:000000000-G6HP7:1:1101:18422:4843 1:N:0:161
AAACCAAGCAGACACTCACCGCTCCCTCGCCACAGGCCAATAGTTTGTCCTCACTGAGTTGGCAACAAGTGGCTGCTGTGGCTGCCATTTTTCTGGTGATGGCCATCAGCTCCGACGAGGTCAGCTGGGGGGCTTTCTTTGTGTAAGCAACGAGAAACCTGAAAGAAGCATTTTTTAACTAAGTCCTGCTGAGTCATTCATGAGTTTTTAGCCGCCTTGCTTCTTCTCACAGACTCTCTACTCTCATGCCA
+
BBABBABFCFFFGGGGGGGGGGGGGGGHGGGGGGGGGGHHHGHHHHHHHHHHHHHHHHHHHHHHHHHHHGHHGHGGGHHHHHHGGHHHHHHHHHHHHHGHFHHHHHHHHHHHHGGGGGGGFHHHHHHHGGGGGGGGGGGGGGGGGGFFFFFFFFFFFFFFFFFFFFFFFFFFFFFFFFFFFFFFFFFFFFFFFFFFFFFFFFFFBFFFFFFFFFFFFFFFFFFFFFFFFFFFFFFFFFFFFFFFFFBFFFF
@M05620:45:000000000-G6HP7:1:1101:11484:4852 1:N:0:161
TACCTGTACTGGGGAAGCATTTGAATATCCCCCCATGGTGATGGGGACGGAGAACTGCTCCATAAACACAGGCAACGTGCCTAACTTTCCCGGGAAGATGAAGTCAAAGAGCGACCACAGCTCTATCGGAGGTTATTTTGCATCGGTGAGCCAGACAGAATGATCCGATGAGGGGTGCGAAACTATTTGAGGAAAGGAAGCACCTTTTTATTAAATTTACCTTTTAGCAATCGCCATTCCTACCTAAAGAT
+
CCBCCFFFFFFFGGGGGGGGGGHHHHHHHHHGGGGHHHGHHHHHHGGGGGGGGHHHHHHHHHHHHHHHHHHHGGHHGHHHHHHHHHHHHHHGGGGGGHHHHHHHHHHHHHHHGGGGGHHHHHHHHHHGGGGGCGHHHHHHHHHHGGGGGHFHHHGGHHHHHHHHHHHGGGHHHGG;?DDGGGGGGGHGGGGGFGGGGFG?FGFFFFFFFFFFFFFFFFFFFFFFFFFFFFFFFFFFFFFFFFFFFFFFFFF
@M05620:45:000000000-G6HP7:1:1101:16038:4858 1:N:0:161
TACCTGTACTGGGGAAGAGCACACGTCTGAACTCCAGTCACGTCGACGCATCTCGTATGCCGTCTTCTGCTTGAAAAAAAAAAAAAACTATCCACTCTCATCCAATTCAACACCACCCTATCATCTTCCGTCTACCCTCCCTCCACGCCCCTACGCCGCCTCAACGCATCGTCCCACTCTTCTCTTATTGCTCCATTACCTCTCCCACCATTTGTCATGTCTTGTTCTTCCCTCCAGACTCTACTCCGTTC
+
AAABCFFFFFFFGGGGGGGGGGHHGHHHGHHHHHHHHHHHHGGHGGGGGGEFHHHFEHHHHFEEHGHHHHHHHGHGHHGGGGE<>///22222222?22?2?22222D?111?//////01><1111=1.1>0.0=.0<../<.//..::-....-----.:/0/.--.;.:;../..//////////////;://///////////.9.//;///////9/////9///:///.///./99/////.;//
@M05620:45:000000000-G6HP7:1:1101:15787:4867 1:N:0:161
AAACCAAGCAGACACTCACCGCTCCCTCGCCACAGGCCAATAGTTTGTCCTCACTGAGTTGGCAACAAGTGGCTGCTGTGGCTGCCATTTTTCTGGTGATGGCCATCAGCTCCGACGAGGTCAGCTGGGGGGCTTTCTTTGTGTAAGCAACGAGAAACCTGAAAGAAGCATTTTTTAACTAAGTCCTGCTGAGTCATTCATGAGTTTTTAGCCGCCTTGCTTCTTCTCACAGACTCTCTACTCTCATGCCA
+
CCCCCBCFCFFFGGGGGGGGGGGGGGHHGGGGGHHGGGHHHHHHHHHHHHHHHHHHHHHHHGHHHHHGHHHHGHGGHHHHHHHGGHHHHHHHHHHHHHHHHGHHHHHHHHHHHGGGGGGGGHHHHHHHGGGGGGGGGGGGGGGGGGFFFFFFFFFFFFFFFFFFFFFFFFFFFFFFEFFFFFFFFFFFFFFFFFFFFFFFFFBFBFFFFFFFFFFFFFFFFFFFFFFFFFFFFFFFFFFFFFFFFFFFFFB
@M05620:45:000000000-G6HP7:1:1101:15806:4871 1:N:0:161
AAACCAAGCAGACACTCACCGCTCCCTCGCCACAGGCCAATAGTTTGTCCTCACTGAGTTGGCAACAAGTGGCTGCTGTGGCTGCCATTTTTCTGGTGATGGCCATCAGCTCCGACGAGGTCAGCTGGGGGGCTTTCTTTGTGTAAGCAACGAGAAACCTGAAAGAAGCATTTTTTAACTAAGTCCTGCTGAGTCATTCATGAGTTTTTAGCCGCCTTGCTTCTTCTCACAGACTCTCTACTCTCATGCCA
+
CCBCCCCFCFFFGGGGGGGGGGGGGGHHGGGGGHHHGGHEHHHHHHHHHHHHHHHHHGGHHHHHHHHHHFGHGHGGHHHHHHHGGHHHHHHHHHHHHHHHFHHHHHHHHHGHHGGGGFCGGFGHGHHHGGGGGGGGGGGGGGGGGGFFFFFFFFFFFFFFFFFFFFFFFFFFFFFFEFFFFFFFFFFFFFFFFFFFFFFFFFFFFFFFFFFFFFFFFFFFFFFFFFFFFFFFFFFFFFFFFFFFFFFFFFF
@M05620:45:000000000-G6HP7:1:1101:21826:4879 1:N:0:161
ATCTCTATCTCCTAAAAACCTGTTTAGATTTGGAGATAGACCTTCAGGTTTTTCATCATTTTCTGCATGAATTATACATTGACCACGTTCCAGCGTGGTCAGTTTGCAGCATTCTGTTATTTTGTTTGACAGAGTGTCTTGTTGAGAACATATGTAGGACATGATTTTTTCCTGCAACAGGGAAAATAAAGTATAAGTTTTAAAGATTTATTCTTTAATAAAGGATCTCAAAGCCAGCTTTAGAAAAAGGA
+
CDCCCFFFFFFFGGGGGGGGGGHHHHHHHHHHHHHHHHHHHHHHHHHHHHHGGHHHHHHHIHIHHHHHHHHHHHHHHHHHHHHHHHGHHHHHHHGGGGHHHHHHHHHHHHHHHHHHHHHHHHHHHHHHHHHHHHHHHHHHHHHHHHHHHHHHHHHHHHHHHHHHHHHHHGHHHHHGHHHHHGGHHHHGGGHHHHHHHHHHHHGHHHHHHHHHHHHHHGHGHGHHHHHHHGGHHGHHHGHHHHHHHGHHGGH
@M05620:45:000000000-G6HP7:1:1101:6999:4880 1:N:0:161
CATCCTGACCCTGAAGTACCCCATTGAGCATGGCATCGTCACCAACTGGGACGACATGGAGAAGATCTGGCACCACACCTTCTACAACGAGCTGCGCGTGGCCCCGGAGGAGCACCCAGTGCTGCTGACCGAGGCCCCCCTGAACCCCAAGGCCAACAGAGAGAAGATGACTCAGGTGAGGCTCGGCCGACGCCCGTGCTCCTCCCGTCCTTTCCCCAGTCATTTTCTGCCCGGCTTGATTTCTGACATTA
+
>AAAAFFFFBFCCGGGBFGGGGCCEGBAAGAGCHGHHCFGAEHFEEHHB/EGEAEAEHHBHGCCFEGBGHFGHEFHEAEGHHHGHHHFEAEEGFGGEGEEGEHH?E@GGCC/GFGHGGHFGHFHHHHGCCGC@C@EEC@?AEFFGHFGGGHGHGGGGEFFFGBGGFG0CFFGFBFGGFGG?AEG@@EB--@@<@@=@BB-99BBBE?EB--9:BFF99ABBFBFFBBBBFFFB---@--9/;FFBFB/99/
@M05620:45:000000000-G6HP7:1:1101:15866:4883 1:N:0:161
TACCTGTACTGGGGAAGCATTTGAATATCCCCCCATGGTGATGGGGACGGAGAACTGCTCCATAAACACAGGCAACGTGCCTAACTTTCCCGGGAAGATGAAGTCAAAGAGCGACCACAGCTCTTCGGAGGTTATTTTGCATCGGTGAGCCAGACAGAATGATCCGATGAGGGGTGCGAAACTATTTGAGGAAAGGAAGCACCTTTTTATTAAATTTACCTTTTAGCAATCGCCATTCCTACCCTAAAGAT
+
CBCCCFFFFFFFGGGGGGGGGGHHHHHHHHHGGGGHHHGHGHHHHGGGGGGGGHHHHHHHHHHHHHHHHHHHGHHHGHHHHHHHHHHHHHHGGGGGGHHHHHHHHHHHHHHHGGGGGHHHHHHHHHHGGGG?GHHHHHHHFHHGGGDGHHHHHHGGHHHHHHHHHHGGGHHHGGEEGGGGGGGGGGGGGGGFGGGGGGGGGGFFFFFFFFFFFFFFFFFFFFFFFFFFFFFFFFFFFFFFFFFFFFFFFFB
@M05620:45:000000000-G6HP7:1:1101:15780:4892 1:N:0:161
AAACCAAGCAGACACTCACCGCTCCCTCGCCACAGGCCAATAGTTTGTCCTCACTGAGTTGGCAACAAGTGGCTGCTGTGGCTGCCATTTTTCTGGTGATGGCCATCAGCTCCGACGAGGTCAGCTGGGGGGCTTTCTTTGTGTAAGCAACGAGAAACCTGAAAGAAGCATTTTTTAACTAAGTCCTGCTGAGTCATTCATGAGTTTTTAGCCGCCTTGCTTCTTCTCACAGACTCTCTACTCTCATGCCA
+
BB?ABBBFBFFFGFGGGGGGGGGGGGHHCGGGGHGHGGHHHHHHHHHHHHHHHHHGHHFGHHHHHHHHHGFGGFGGHHHHHHHGGHHHHHHHHHHHHHHHHHHHHHHHHHBHHGGGG@FGGGHHHHHHGGGFGGGGGGGGGCFGGGFFFFFFFFFFFFFFFBFFFFFFFFFFFFFFFFFFFFFFFFFFBBBFF9BBFBFFFFFFBFFFEEFFFDFFFFFFEBFFFFFFFFFFFFFFFFFFFFFFF9/;BF9
@M05620:45:000000000-G6HP7:1:1101:15803:4895 1:N:0:161
AAACCAAGCAGACACTCACCGCTCCCTCGCCACAGGCCAATAGTTTGTCCTCACTGAGTTGGCAACAAGTGGCTGCTGTGGCTGCCATTTTTCTGGTGATGGCCATCAGCTCCGACGAGGTCAGCTGGGGGGCTTTCTTTGTGTAAGCAACGAGAAACCTGAAAGAAGCATTTTTTAACTAAGTCCTGCTGAGTCATTCATGAGTTTTTAGCCGCCTTGCTTCTTCTCACAGACTCTCTACTCTCATGCCA
+
BBBBBAAFBFFFGGGGGGGGGGGGGGHHFGGGGHHGGGHHHHHHHHHHHHHHHHHHHGGHHHHHHHHHHDGHGHGGHHHHHHFGGHHHHHHHHHHHGHHHHHHHHHGHHHHHHGGGGGGGGHHHHHHHGGGGGGGGGGGGGGGGGGFFFFFCFFFFFFFFFFFFFFFFFFFFFFFFFFFFFFFFFFFFFFFFFFFFFFFFFFFFFFFFFFFFFFFFFFFFFFFFFFFFFFFFFFFFFFFFFFFFFFBBFFF
@M05620:45:000000000-G6HP7:1:1101:21818:4896 1:N:0:161
ATCTCTATCTCCTAAAAACCTGTTTAGATTTGGAGATAGACCTTCAGGTTTTTCATCATTTTCTGCATGAATTATACATTGACCACGTTCCAGCGTGGTCAGTTTGCAGCATTCTGTTATTTTGTTTGACAGAGTGTCTTGTTGAGAACATATGTAGGACATGATTTTTTCCTGCAACAGGGAAAATAAAGTATAAGTTTTAAAGATTTATTCTTTAATAAAGGATCTCAAAGCCAGCTTTAGAAAAAGGA
+
ABABBFFFFFFFGGGGGGGGGGHHHHHHHHHHHGHHHHHGHHHHHHHHHHHGGHGHHHHHHHHHHHHHHHHHHGHGHGHHHGHHGHGHHHHHHHGEGGGGFHHHHHGFHHHHGHHHHHHHHHHHHHHHGHHHHHHHHHHHGGHHGHGGHHHHHHHHHHHHHHHHHHHHHGHHHHHHHHGHHGGGHHHGGFHGHGFGHGHHHGFFHGHHHHHHHHHHGGHGHHHHHHHHGFHEHHHHHGHHHGHGGGGFGFH
@M05620:45:000000000-G6HP7:1:1101:13406:4905 1:N:0:161
ATCTCTATCTCCTAAAAACCTGTTTAGATTTGGAGATAGACCTTCAGGTTTTTCATCATTTTCTGCATGAATTATACATTGACCACGTTCCAGCGTGGTCAGTTTGCAGCATTCTGTTATTTTGTTTGACAGAGTGTCTTGTTGAGAACATATGTAGGACATGATTTTTTCCTGCAACAGGGAAAATAAAGTATAAGTTTTAAAGATTTATTCTTTAATAAAGGATCTCAAAGCCAGCTTTAGAAAAAGGA
+
BB?AAFFFFFDFGGGGGGGGGGEGHHHHHHHHHHGHHHHHHHHHHHHHHHHGGHHHHHHHGHHHHHHHHHHHHHHHHHHHHHHHHHGHGHHHHHGEGGHHGHHHHHHGHHHHGHGHHHHHHHHHHHHHHHHHHHHHHHHHHHHHHHHHHHHHHHHHHHHHHHHFGHHHGCHHHHHHHHHHGGGFHBGFFGGHHGHHHHHHHH1FGHHHHHHHGHHHHHHFHEHHEHHHHGGGHHHHHGHHHGFFGFCGGGF
@M05620:45:000000000-G6HP7:1:1101:13400:4923 1:N:0:161
ATCTCTATCTCCTAAAAACCTGTTTAGATTTGGAGATAGACCTTCAGGTTTTTCATCATTTTCTGCATGAATTATACATTGACCACGTTCCAGCGTGGTCAGTTTGCAGCATTCTGTTATTTTGTTTGACAGAGTGTCTTGTTGAGAACATATGTAGGACATGATTTTTTCCTGCAACAGGGAAAATAAAGTATAAGTTTTAAAGATTTATTCTTTAATAAAGGATCTCAAAGCCAGCTTTAGAAAAAGGA
+
CCCDCFFFFFFFGGGGGGGGGGHHHHHHHHHHHHHHHHHHHHHHHHHHHHHGGHHHHHHHHHIHIHHHHHHHHHHHHHHHHHHHHHGHHHHHHHGGGGHHHHHHHHHHHHHHHHHHHHHHHHHHHHHHHHHHHHHHHHHHHHHHHHGHHHHHHHHHHHHHHHHHHHHHHGHHHHHHHHHHHGGHHHHHHHHHHHHHHHHHHHGHHHHHHHHHHHHHHHHHHFHHHHHHHHHGHHHHHGHHHHHHGHHHGGH
@M05620:45:000000000-G6HP7:1:1101:21812:4925 1:N:0:161
CATCCTGACCCTGAAGTACCCCGGCTTGATTTCTGACATTAGATCGGAAGAGCACACGTCTGAACTCCAGTCACGTCGACGCATCTCGTATGCCGTCTTCTGCTTGAAAAAAAAAAAAATAATATATTGCAAAATTTCTATTGTCAAACATAAAATATCACTACTTTGATACTAACCACTTACCACTAAACTCTCCTAATTACCGCTATCAGCTTAAATCCACTCTATGCCACCAATCTTACTCCCCCACC
+
CBCCCFFFFFFFGGGGGGGGGGGGGGGGHHHHGHHGHHHHHHHHHHGEGGHHHHHGHGHHHGHHHHHHHHGHBGGFGFGGGGGGGHHGFGHHHHGFGHGHHHHHHHHHHHHGGGGC//-011111=1111<1<010=<<0<00000<0<.000000000:;00/000;0000;;0:::.000;/;:0/000000:/000090;0.---./0000909:0B0000/9000;000..;0/:900000...-..
@M05620:45:000000000-G6HP7:1:1101:13380:4926 1:N:0:161
ATCTCTATCTCCTAAAAACCTGTTTAGATTTGGAGATAGACCTTCAGGTTTTTCATCATTTTCTGCATGAATTATACATTGACCACGTTCCAGCGTGGTCAGTTTGCAGCATTCTGTTATTTTGTTTGACAGAGTGTCTTGTTGAGAACATATGTAGGACATGATTTTTTCCTGCAACAGGGAAAATAAAGTATAAGTTTTAAAGATTTATTCTTTAATAAAGGATCTCAAAGCCAGCTTTAGAAAAAGGA
+
BAAAAFFFFFFFGGGGGGGGGGGHHHFHHHHHHFHHHGHHGHHHHHHGHHHGGGHHHHHGFHHHHHHGHHHHHHHHHGHFHFHHHHGHHHHHHHGEDCHHGHHHHHHFGHHHHHHGHHHHHHGHGHHHFHHFHEHHHHHHHFHFFFHHHHHHHGHHGFHHHH2FFGHHHGGHHGHFBG0GHFFHHBGH1<GHGFE1FGGHHGHFBGFGHHFGHHHHHFGDGHHGGHGHH0=GFC:FFEHGHHHFGC/.:EC
@M05620:45:000000000-G6HP7:1:1101:18910:4930 1:N:0:161
ATCTCTATCTCCTAAAAACCTGTTTAGATTTGGAGATAGACCTTCAGGTTTTTCATCATTTTCTGCATGAATTATACATTGACCACGTTCCAGCGTGGTCAGTTTGCAGCATTCTGTTATTTTGTTTGACAGAGTGTCTTGTTGAGAACATATGTAGGACATGATTTTTTCCTGCAACAGGGAAAATAAAGTATAAGTTTTAAAGATTTATTCTTTAATAAAGGATCTCAAAGCCAGCTTTAGAAAAAGGA
+
BBCBCFFFFFFFGGGGGGGGGGHHHHHHHHHHHHHHHHHHHHHHHHHHHHHGGHHHHHHHHHHHHHHHHHHHHHHHHHHHHGHHHHGHHHHHHHGFGGHHHHHHHHHHHHGHHHHHHHHHHHHHHHHHGHGHHHHHHHHHHHHHHHFHHHHHHHHHHHHHGHHHHHHHHGHHHHHHHHHHHGGHHHHHHHHGHHHGHGHHHHHHHHHHHHHHHHHHGHHHHGHHHHHHHGHHHHEHHGHHHHHHFHHHGGE
@M05620:45:000000000-G6HP7:1:1101:18895:4943 1:N:0:161
ATCTCTATCTCCTAAAAACCTGTTTAGATTTGGAGATAGACCTTCAGGTTTTTCATCATTTTCTGCATGAATTATACATTGACCACGTTCCAGCGTGGTCAGTTTGCAGCATTCTGTTATTTTGTTTGACAGAGTGTCTTGTTGAGAACATATGTAGGACATGATTTTTTCCTGCAACAGGGAAAATAAAGTATAAGTTTTAAAGATTTATTCTTTAATAAAGGATCTCAAAGCCAGCTTTAGAAAAAGGA
+
A33>AFFFFFBFFGGGGGGGFGEGGHHFHHHHHFHFGGHHHHFHHHFHHHHGGHHFHGHGHHFHGFHGGFHFHHHHFHHHGFHHHEAAGGHHGHGEGGEFHHHHHGGHEEFHHFHHHB@GHHHFHHHGFHHBFGFGGGHHHGHHGHEHHHHFFG4GHHD?GGHGHHHHHGFHGHGHHFFHHGEHHHHFHHHGDGBGF1FHHHFHEGHHHHHHHHHHGGHHGHDFFHHHFHHHHHGHGGHHHFHGGFHH.EF
@M05620:45:000000000-G6HP7:1:1101:22955:4955 1:N:0:161
AAACCAAGCAGACACTCACCGCTCCCTCGCCACAGGCCAATAGTTTGTCCTCACTGAGTTGGCAACAAGTGGCTGCTGTGGCTGCCATTTTTCTGGTGATGGCCATCAGCTCCGACGAGGTCAGCTGGGGGGCTTTCTTTGTGTAAGCAACGAGAAACCTGAAAGAAGCATTTTTTAACTAAGTCCTGCTGAGTCATTCATGAGTTTTTAGCCGCCTTGCTTCTTCTCACAGACTCTCTACTCTCATGCCA
+
CCCCCBBFCFFFGGGGGGGGGGGGGGHHGGGGGHHHGGHHHHHHHHHHHHHHHHHHHHHHHHHGHHHHHGHHGHGGHHHHHHHGGHHHHHHHHHHHHHHHHHHHHHHHHHHHHGGGGGGGGHHHHHHHGGGGGGGGGGGGGGGGGGFFFFFFFFFFFFFFFFFFFFFFFFFFFFFFFFFFFFFFFFFFFFFFFFFFFFFFFFFFFFFFFFFFFFFFFFFFFFFFFFFFFFFFFFFFFFFFFFFFFFFFFFF
@M05620:45:000000000-G6HP7:1:1101:7926:4978 1:N:0:161
AAACCAAGCAGACACTCACCGCTCCCTCGCCACAGGCCAATAGTTTGTCCTCACTGAGTTGGCAACAAGTGGCTGCTGTGGCTGCCATTTTTCTGGTGATGGCCATCAGCTCCGACGAGGTCAGCTGGGGGGCTTTCTTTGTGTAAGCAACGAGAAACCTGAAAGAAGCATTTTTTAACTAAGTCCTGCTGAGTCATTCATGAGTTTTTAGCCGCCTTGCTTCTTCTCACAGACTCTCTACTCTCATGCCA
+
BBABBBBFBFFFGGGGGGGGGGCEEFHFEFEEEHGHGGHGFAEFGDEAGFGHHHHHGHGFHGHFHHHHHFEGGHGGHHGHFHHGGHHFHHHB3GGHGHBFGHHHHHFHHCEFHGGGGGFGAGFHHHHHGCGGFGGFFFFFGBBCGGFFFFFDFFFFFEFFFFFFFFFFFFFFFFFFFFFFFFF9FFFFFFFFFFFBFFFFFFFFFFFFAEFBFADFFFFFFFFFFFB9BFFFFFFBFFFFFFFFFFFFFF;
@M05620:45:000000000-G6HP7:1:1101:22369:4990 1:N:0:161
TACCTGTACTGGGGAAGCATTTGAATATCCCCCCATGGTGATGGGGACGGAGAACTGCTCCATAAACACAGGCAACGTGCCTAACTTTCCCGGGAAGATGAAGTCAAAGAGCGACCACAGCTCTATCGGAGGTTATTTTGCATCGGTGAGCCAGACAGAATGATCCGATGAGGGGTGCGAAACTATTTGAGGAAAGGAAGCACCTTTTTATTAAATTTACCTTTTAGCAATCGCCATTCCTACCCTAAAGA
+
BBBBBFFFFFFFGGGGGGGGGFHDGGHHHHHGGGGHGHHFHHGHHGGGGGGGGHHHHHHHHHHGHGHGHHHHGHHHGHGFHHFHHHHGHHHGGGGGGGHHGHHGHHHHHHHHGGGGGHGHHHHHHHHGGGGGCGHHHHHGHHHHGGE<FFGHHHHGHGHHHHHHHHHCDA:GFGG.AABFCGGGGGGGGGGGFFGGGFGGGGFFFFFFFFFFBBFFFFFFFFFFFFFFFFFFFEFFFFFFFBFAFFFFFFF
@M05620:45:000000000-G6HP7:1:1101:11448:4997 1:N:0:161
AGATTACTGCAACAGTTCCCCCTGGACCTGGAAAAGTTTCTTGCCTGGCTTACAGAAGCTGAAACAACTGCCAATGTCCTACAGGATGCTACCCGTAAGGAAAGGCTCCTAGAAGACTCCAAGGGAGTAAAAGAGCTGATGAAACAATGGCAAGTAAGTCAGGCATTTCCGCTTTAGCACTCTTGTGGATCCAATTGAACAATTCTCAGCATTTGTACTTGTAACTGACAAGCCAGGGACAAAACAAAGAT
+
BBBBBBDFBDDFFFFFGGGGGGGGCHHFHHHGFFGFHGHHFHHCHBGHFGHFEHFHHGCHGFHFFHHHHHGFFHHHG5AGGFHEFGFHGFHHHHGEEFHFFGFCGHHHFGHHHDHEFGHHC3GCEAFGHHHEE/FBGE2FGDDGGFHHFFHGBCGF2>>GHDCCFGHHFF<EGDEHFGBGHHFHHFF.GCFHG0DGGE<CGHGB<D0DDHFH0GCGFHHCG0FGHFGEHFCCCEGFED.AEGB.CEEA/B9
@M05620:45:000000000-G6HP7:1:1101:17130:4998 1:N:0:161
ATCTCTATCTCCTAAAAACCTGTTTAGATTTGGAGATAGACCTTCAGGTTTTTCATCATTTTCTGCATGAATTATACATTGACCACGTTCCAGCGTGGTCAGTTTGCAGCATTCTGTTATTTTGTTTGACAGAGTGTCTTGTTGAGAACATATGTAGGACATGATTTTTTCCTGCAACAGGGAAAATAAAGTATAAGTTTTAAAGATTTATTCTTTAATAAAGGATCTCAAAGCCAGCTTTAGAAAAAGGA
+
AAAAAFFFFFFFGGGGGGGGFCAGHHHHFGHHHHGFCHHHHHFGHHGHHHHEGHHHFFHHHHHHHHHHHFHGFHHHHHFHHHGHHHGAGHHGHHGEAEGHFGFGGGHHHHHHGHHF@FGHHGHHCHHHHHGHGHFGFGGGHGHHHHHHHHHHFHGHHHFHHHHHGHHHBCHHFHHGFGGHHGEHHGHHGHH1FDHGHGGHHHHHHHHHGHHHHHHHHHHGHFGHHHHHHHHHHHHHHGHHHGFCFFHHGGH
@M05620:45:000000000-G6HP7:1:1101:11422:5005 1:N:0:161
AGATTACTGCAACAGTTCCCCCTGGACCTGGAAAAGTTTCTTGCCTGGCTTACAGAAGCTGAAACAACTGCCAATGTCCTACAGGATGCTACCCGTAAGGAAAGGCTCCTAGAAGACTCCAAGGGAGTAAAAGAGCTGATGAAACAATGGCAAGTAAGTCAGGCATTTCCGCTTTAGCACTCTTGTGGATCCAATTGAACAATTCTCAGCATTTGTACTTGTAACTGACAAGCCAGGGACAAAACAAAGAT
+
AA3>AFFFFFB4FFGGGGGGGGGGHCHHHFH4BGHFGFGHHHHHHGHHHGHHHFFFHHHGHHHHHGEHHHHH3FFHHHHHFHFGFHHGGH5GGHGG/EGHEF3BGGHHGHHHDGHBGHFHH3GGGGGEFEGHFFGHHHGFF2GDHHEHHHHG<FGGBDHHHHFFGHHHHHGGFGGFGGHHGHHHHFGGFFGGHBGHHFHFHGHHHHHHHHHHHHGHHHHHHG0:GHH0CCFGHFFFEFFG?.BAF.AFFFF
@M05620:45:000000000-G6HP7:1:1101:11439:5014 1:N:0:161
AGATTACTGCAACAGTTCCCCCTGGACCTGGAAAAGTTTCTTGCCTGGCTTACAGAAGCTGAAACAACTGCCAATGTCCTACAGGATGCTACCCGTAAGGAAAGGCTCCTAGAAGACTCCAAGGGAGTAAAAGAGCTGATGAAACAATGGCAAGTAAGTCAGGCATTTCCGCTTTAGCACTCTTGTGGATCCAATTGAACAATTCTCAGCATTTGTACTTGTAACTGACAAGCCAGGGACAAAACAAAGAT
+
CCBCCFFFFFFFGGGGGGGGGGGGHHHHHHHHHHHHGHHHHHHHHHHHHHHHHHHHHHHHHHGHHHHHHHHHHHHHHHHHHHGHHGHHHHHHHHGFGGHHHHHHHHHHGHHHHGHHHHHHHHHGGHGGHHHHHGHHHHHHHHHHHHHGHHHHHGHHHHHHHHHHHHHHHHGGGGGHGHHHHHHHHHHGHHHHFHHHHHHHHHHHHHHFHHGHHHHHHFHHHHHHHHHHHHGHGGFFEGGGGGGGGGGGGGC
@M05620:45:000000000-G6HP7:1:1101:11440:5032 1:N:0:161
AGATTACTGCAACAGTTCCCCCTGGACCTGGAAAAGTTTCTTGCCTGGCTTACAGAAGCTGAAACAACTGCCAATGTCCTACAGGATGCTACCCGTAAGGAAAGGCTCCTAGAAGACTCCAAGGGAGTAAAAGAGCTGATGAAACAATGGCAAGTAAGTCAGGCATTTCCGCTTTAGCACTCTTGTGGATCCAATTGAACAATTCTCAGCATTTGTACTTGTAACTGACAAGCCAGGGACAAAACAAAGAT
+
BC@ABFFFFFFFGGGGGGGGGGGGHHHHHHGHHHHHGHHHHHHHHHHHHHHHHGHHHHHHGHHHHHGHHHHHHGHHHHHHHHHHHHHHHHGHHHGAFGHHGFHGHHHHGHHHHHHHHHHHHHHGGHGGFHHHHGHHHHHHHGHHHHHHHHHGHGGGGGHGHHGHHHHHHHGGGGGHHHHHHHGHH>CEHHHHGHHHHHHGHHHGGHHFGHGHHCGGHFGHHGFFHHGHHHGHGGGGGGGGGFFFGECFFF:
@M05620:45:000000000-G6HP7:1:1101:21385:5065 1:N:0:161
TACCTGTACTGGGGAAGCATTTGAATATCCCCCCATGGTGATGGGGACGGAGAACTGCTCCATAAACACAGGCAACGTGCCTAACTTTCCCGGGAAGATGAAGTCAAAGAGCGACCACAGCTCTTCGGAGGTTATTTTGCATCGGTGAGCCAGACAGAATGATCCGATGAGGGGGGCGAAACTATTTGAGGAACGCAAGCACCTTTTTATTAATTTTACCTTTTAGCAATCGCCATTCCTACCCTAACAAT
+
A3>AAFFFFFFFGGGGGGGGGFHGHHHHH5GFGGFFGHFGHHFF2EEEGGDGFFHHHHHHHHHFHHHGHHHHGHFHGFHHHHHEHHHHHHHGGGF?FFGHGHHHHHEHFHHHGGGGGHEFAHHH2>GA?A/CFFHHHH1<<DFD<.<.<<00<<./CF/<00=DGG.::;CGE?:=-@-B--9/;F/9;AB/B.;.;--.9B.BFFF/.;BBB/;F/9F9BFF//99B/;/.;AD;99//;FFFFBF.//9
@M05620:45:000000000-G6HP7:1:1101:21369:5081 1:N:0:161
TACCTGTACTGGGGAAGCATTTGAATATCCCCCCATGGTGATGGGGACGGAGAACTGCTCCATAAACACAGGCAACGTGCCTAACTTTCCCGGGAAGATGAAGTCAAAGAGCGACCACAGCTCTTCGGAGGTTATTTTGCATCGGTGAGCCAGACAGAATGATCCGATGAGGGGTGCGAAACTATTTGAGGAAAGGAAGCACCTTTTTATTAAATTTACCTTTTAGCAATCGCCATTCCTACCCTAAAGAT
+
BBBCCFFFFFFFGGGGGGGGGGHHHHHHHHHGGGGHHHGHHHHHHGGGGGGGGHHHHHHHHHHHHHHHHHHHGHHHGHHHHHHHHHHHHHHGGGGGGHHHHHHHHHHHHHHHGGGGGHHHHHHHHHHGGGGEHGHHHHHHGHHGGEGGGGHHHHGHHHHHHHHHHHGGGHHGGGDGGGEGGGGGGGGGEGGFFGFFFFGGFFFFFFFFFFFFFFFFFFFFFFFFFFFFFFFFFFFEFFFFFFAFFFFFFFF
@M05620:45:000000000-G6HP7:1:1101:21718:5089 1:N:0:161
TACCTGTACTGGGGAAGAGCACACGTCTGAACTCCAGTCACGTCGACGCATCTCGTATGCCGTCTTCTGCTTGAAAAAAAAAAAAAAGAGAAGAAGAATAAGGGAAACGAAATTAATGTGAGGATGAATAAGGAGGAGAGAAAATGGTGGATGGATACATGGACGTGTAAGATGGCTGTCTAAGGAACGCGGTGGTAAGTAATAGGAACGATGAATAAGCATATCTCAACAAGACAAGTATTCGGCGTAGA
+
BAABCFFFFFFFGGGGGGGGGGHHGGHHGHHHHHHFHHHHHGHHGGGGGGGGHHHGGHHHHGGGHGHHHHHHHHGHHGGGGGE<//<//222222222222220/?/0/////111111111010111111110.......00/00000..00./000000/00-..//000000//.:00000/09...;-9-.90;0000000900....:00;0000000000000/0.9////.0000;/99----9
@M05620:45:000000000-G6HP7:1:1101:19124:5116 1:N:0:161
AAACCAAGCAGACACTCACCGCTCCCTCGCCACAGGCCAATAGTTTGTCCTCACTGAGTTGGCAACAAGTGGCTGCTGTGGCTGCCATTTTTCTGGTGATGGCCATCAGCTCCGACGAGGTCAGCTGGGGGGCTTTCTTTGTGTAAGCAACGAGAAACCTGAAAGAAGCATTTTTTAACTAAGTCCTGCTGAGTCATTCATGAGTTTTTAGCCGCCTTGCTTCTTCTCACAGACTCTCTACTCTCATGCCA
+
ABABBAAFAFFFFGECGGGGCGCEGFEG2EAEE2F2FFFAFAADGAAGGGFHHHFGBGFFHHHFHHEEHHFGFCEFF3@??GG1FHHFFFFFEGDGFHBGHCHH?EEGHFGHHE>E/>CCEGCHHHHHDCGGBG?9FFBFBCFFBFBFFFFBEADFFFFBFFFFFBFFFFFFFFFB.BFFF//;FFFFFFBFFB;BFFFFFFBF9FFFFF/B/9BBDDFFFFBFFFFBBFFBFFFFFFFFFFFFFFB9FBB
@M05620:45:000000000-G6HP7:1:1101:12912:5125 1:N:0:161
CATCCTGACCCTGAAGTACCCCATTGAGCATGGCATCGTCACCAACTGGGACGACATGGAGAAGATCTGGCACCACACCTTCTACAACGAGCTGCGCGTGGCCCCGGAGGAGCACCCAGTGCTGCTGACCGAGGCCCCCCTGAACCCCAAGGCCAACAGAGAGAAGATGACTCAGGTGAGGCTCGGCCGACGCCCGTGCTCCTCCCGTCCTTTCCCCAGTCATTTTCTGCCCGGCTTGATTTCTGACATTA
+
ABCCCFFFFFFFGGGGGGGGGGGHHHHHHHHHHHHHHGHHHGHHHGHHHHHHGGGGGHHHHHHHHHHHHHHHHGHHHGGHHHHHHHHHGGGGGHHGGGGGGGHHGGGGGGGGHHHHGGHHHHHHHHHHHHGGGGGGGGGGGGHHHHGGGGHGHHGGGGGGGGGGFGGGGGGGGGGGGGGGGGGGFFFFFFFFFFFF@DFFFFFFFFFFFFDFFFFFFFFFFFFFFHFFFFFFFFFFFFFFFFFFFBFFFF0
@M05620:45:000000000-G6HP7:1:1101:7879:5132 1:N:0:161
AAACCAAGCCAGACACTCACCGCTCCCTCGCCACAGGCCAATAGTTTGTCCTCACTGAGTTGGCAACAAGTGGCTGCTGTGGCTGCCATTTTTCTGGTGATGGCCATCAGCTCCGACGAGGTCAGCTGGGGGGCTTTCTTTGTGTAAGCAACGAGAAACCTGAAAGAAGCATTTTTTAACTAAGTCCTGCTGAGTCATTCATGAGTTTTTAGCCGCCTTGCTTCTTCTCACAGACTCTCTACTCTCATGCC
+
AAAAA1AFAA1B1AGEFAGGGGGGAEFHHG?ECGHFFCFHF1AF2DGHHF1GGGHHFHHHHH111GEGFC@GFGHFFHHHHHHFFG0EGD2FGHHHHE>12FHBCGFFBGBHCGE?<@CCCGCCG1GHGABC@@GGGGGGGFGGFBFFFFEF@ABFBBBFBF/BBF/-FB//;999;9BBFFFF/F/BB/BFFA/:BFF/9/9BF:;FFFA/B/--;9AFEFFFBFFFFFFFFBAFBB/F/;FB//FFFFB
@M05620:45:000000000-G6HP7:1:1101:19125:5134 1:N:0:161
AAACCAAGCAGACACTCACCGCTCCCTCGCCACAGGCCAATAGTTTGTCCTCACTGAGTTGGCAACAAGTGGCTGCTGTGGCTGCCATTTTTCTGGTGATGGCCATCAGCTCCGACGAGGTCAGCTGGGGGGCTTTCTTTGTGTAAGCAACGAGAAACCTGAAAGAAGCATTTTTTAACTAAGTCCTGCTGAGTCATTCATGAGTTTTTAGCCGCCTTGCTTCTTCTCACAGACTCTCTACTCTCATGCCA
+
CCCCCCCFCFFFGGGGGGGGGGGGGGHHGGGGGHHHGGHHHHHHHHHHHHHHHHHHHHHHHHHGHHHHHGHHGHGGHHHHHHHGGHHHHHHHHHHHHHHHHHHHHHHHHHHHHGGGGGGGFHHHHHHHGGGGGGGGGGGGGGGGGGFFFFFFFFFFFFFFFFFFFFFFFFFFFFHFFFFHHFFFFFFFFFFFFFFFFFFFFFFFFFFFFFFFFFFFFFFFHFHFFHHFFFFFFFFFFFFFFFFFFFFFFFF
@M05620:45:000000000-G6HP7:1:1101:12933:5135 1:N:0:161
CATCCTGACCCTGAAGTACCCCATTGAGCATGGCATCGTCACCAACTGGGACGACATGGAGAAGATCTGGCACCACACCTTCTACAACGAGCTGCGCGTGGCCCCGGAGGAGCACCCAGTGCTGCTGACCGAGGCCCCCCTGAACCCCAAGGCCAACAGAGAGAAGATGACTCAGGTGAGGCTCGGCCGACGCCCGTGCTCCTCCCGTCCTTTCCCCAGTCATTTTCTGCCCGGCTTGATTTCTGACATTA
+
3>3AAFFFFFFFFFFFF5BBGGFHHHHHHGGHHHHHHGHHGGHHHGHHHHGHGGGGGHGHGHHHHHHHHHHHHGHHHGGHGHHHHFHHGFGGGHHGGG>EGGHHGGGGGGGGHEHHGGHFCHFGHFFHFFCCGGGGGGGGGEHHHHGGDDHGHHGGGGGGGGGGGGGCFFGFGFGGFGFGFGEGFFEF>B@@D;FF;ADFFBFFFFDADADFFFFFFFDFFFFBFFFFFFFFDB>A-DFFFFBBBFB/FF/
@M05620:45:000000000-G6HP7:1:1101:12899:5141 1:N:0:161
CATCCTGACCCTGAAGTACCCCATTGAGCATGGCATCGTCACCAACTGGGACGACATGGAGAAGATCTGGCACCACACCTTCTACAACGAGCTGCGCGTGGCCCCGGAGGAGCACCCAGTGCTGCTGACCGAGGCCCCCCTGAACCCCAAGGCCAACAGAGAGAAGATGACTCAGGTGAGGCTCGGCCGACGCCCGTGCTCCTCCCGTCCTTTCCCCAGTCATTTTCTGCCCGGCTTGATTTCTGACATTA
+
AABBBFFFFFFFGGFGGGGGGGGHHHHGGHHHHHHHHGHHHGHHHGHHHHHHGGGGGHHHHGHHHHHHHHHHHGHHHGGHHHHGHHHHGGGGGHHGGGGGGGHHGGGGGGGGHHHHGGHGGHHHHHHHHHGGGGGGGGGGGGHHHHGGGGHGHHGGGGFGGGDGFGGGGGGGGGGGGGGFGGEGFFFFFFFFFFFF@ADFFFFFFFFFFFFFFFFFFB9;FBFFFFFFFFFFFFFFFFFFFFFFFBFFFF/
@M05620:45:000000000-G6HP7:1:1101:12919:5147 1:N:0:161
CATCCTGACCCTGAAGTACCCCATTGAGCATGGCATCGTCACCAACTGGGACGACATGGAGAAGATCTGGCACCACACCTTCTACAACGAGCTGCGCGTGGCCCCGGAGGAGCACCCAGTGCTGCTGACCGAGGCCCCCCTGAACCCCAAGGCCAACAGAGAGAAGATGACTCAGGTGAGGCTCGGCCGACGCCCGTGCTCCTCCCGTCCTTTCCCCAGTCATTTTCTGCCCGGCTTGATTTCTGACATTA
+
CBCCCFFFFFFFGGGGGEGGGGGHHHHHHHHHHHHHHGHHHGHHHGHHHHHHGGGGGHHHHHHHHHHHHHHHHGHHHGGHHHHHHHHHGGGGGHHGGGEGGGHHGGGGGGGGHEHHGGHGHHHHHHHGHHGGGGGGGGGGGGHHHHGGGGHGHHGGGGGGGGGGGGGCFGGGGGGGFFFGGGGGFFFFFF@FFFFF9DDFFFFFFFFFFFFFFFFFFFDFFFFFFFFFFFFFFFFFFFFFFFFFFFFFFF9
@M05620:45:000000000-G6HP7:1:1101:17012:5182 1:N:0:161
CATCCTGACCCTGAAGTACCCCATTGAGCATGGCATCGTCACCAACTGGGACGACATGGAGAAGATCTGGCACCACACCTTCTACAACGAGCTGCGCGTGGCCCCGGAGGAGCACCCAGTGCTGCTGACCGAGGCCCCCCTGAACCCCAAGGCCAACAGAGAGAAGATGACTCAGGTGAGGCTCGGCCGACGCCCGTGCTCCTCCCGTCCTTTCCCCAGTCATTTTCTGCCCGGCTTGATTTCTGACATTT
+
BBBCCFFFFFFFGGGGGGGGGGGHHHHHHHHHHHHHHGHHHGHHHGHHHHHHGGGGGHGHHHHHHHHHHHHHHGHHHGGHHHHHHHHHGGGGGHHGGGGGGGHHGGGGGGGGHGHHGGHGHHHHHHHHHHGGGGGGGGGGGGHHHHGGGGHGHHGGGGGGGGGGFFFFGGGGGFGGGGGGGGEGFFFFFCFFFFFC@AAAFFFFFFDADFDFFFFFFFFBFFFFFFFBFEFFDFFBFFFFFFF0B::BFF0
@M05620:45:000000000-G6HP7:1:1101:11481:5246 1:N:0:161
AAACCAAGCAGACACTCACCGCTCCCTCGCCACAGGCCAATAGTTTGTCCTCACTGAGTTGGCAACAAGTGGCTGCTGTGGCTGCCATTTTTCTGGTGATGGCCATCAGCTCCGACGAGGTCAGCTGGGGGGCTTTCTTTGTGTAAGCAACGAGAAACCTGAAAGAAGCATTTTTTAACTAAGTCCTGCTGAGTCATTCATGAGTTTTTAGCCGCCTTGCTTCTTCTCACAGACTCTCTACTCTCATGCCA
+
CCCCCCBFCFFFGGGGGFGGGGGGGGHHGGGGGGHHGGHHHHHHHHHHHHHHHHHHHHHHHHHHHHHHHGHHGHGGHHHFHHHGGHHHHHHHHHGFHHHHHGHHHHHHHHHHHGGGGEGG/GGHHHHHGGGGGGGGGGGGFGGGBFFFFFFFFFFFFFFFFFFFFFFFFFFFFFFFFFFFFFFFFFFFFFFFFBBFFFFFFFFFFFFFFFFF/AAFFFFFFFFFFFFFFFFFFFFFFFFFFFEFFFFFFFF
@M05620:45:000000000-G6HP7:1:1101:11500:5257 1:N:0:161
AAACCAAGCAGACACTCACCGCTCCCTCGCCACAGGCCAATAGTTTGTCCTCACTGAGTTGGCAACAAGTGGCTGCTGTGGCTGCCATTTTTCTGGTGATGGCCATCAGCTCCGACGAGGTCAGCTGGGGGGCTTTCTTTGTGTAAGCAACGAGAAACCTGAAAGAAGCATTTTTTAACTAAGTCCTGCTGAGTCATTCATGAGTTTTTAGCCGCCTTGCTTCTTCTCACAGACTCTCTACTCTCATGCCA
+
AAAAB>AFAFFFGGGFGGGGGGGGGGGFEFGAEGHGGGGGFFHFGFHHHHHHHHHHHHFGGFEGFHFHHGHHGEFFHHHGHHHGGHGHHHHHHHHHFGFHHHHHHFFEGHHHHGE>EECG?GHHHHHHGGGGGGGGGGGGGFFGFFBFFFFFEFADBFFFFFF/BFFFFFFFFFFFFFFBFFF/BFFFFFFFFFF/BFFFFFFFBFFFFEBFFFFFFFFFFFFBBFFFF/FFFFBFBB//;BFFFB99BFF
@M05620:45:000000000-G6HP7:1:1101:11484:5268 1:N:0:161
AAACCAAGCAGACACTCACCGCTCCCTCGCCACAGGCCAATAGTTTGTCCTCACTGAGTTGGCAACAAGTGGCTGCTGTGGCTGCCATTTTTCTGGTGATGGCCATCAGCTCCGACGAGGTCAGCTGGGGGGCTTTCTTTGTGTAAGCAACGAGAAACCTGAAAGAAGCATTTTTTAACTAAGTCCTGCTGAGTCATTCATGAGTTTTTAGCCGCCTTGCTTCTTCTCACAGACTCTCTACTCTCATGCCA
+
CCABCCCFDFFFGGGGGGGGGGGGGGHHGGGGGHHHGGHHHGHHHHHHHHHHHHHHHHHHHHHHHHHHHHHHGHGGHHHHHHHGGHHHHHHHHHHHHHHHHHHHHHHHHHHHHGGGGGGGGHHHHHHHGGGGGGGGGGGGGGGGGGFFFFFFFFFFFFFFFFFFFFFFFFFFFFHFFFHFFFFFFHHFFFFFFFFFFFFFFFFFFFFFFFFFFFFFFFFFHHHFHHHFHFFFFFFFFFFHHFFFFFFFFFF
@M05620:45:000000000-G6HP7:1:1101:18809:5272 1:N:0:161
TACCTGTACTGGGGAAGCAATCGCCATTCCTACCCTAAAGATCGGAAGAGCACACGTCTGAACTCCAGTCACGTCGACGCATCTCGTATGCCGTCTTCTGCTTGAAAAAAAAAAACACAGCTCTCGGAGGTTATTTTGCATCGGTGAGCCATACAGAATGATCCGATGAGGGGTGCGAAACTATTTGAGGCAAGGAAGCACCTTTTTATTAAATTTACCTTTTAGCAATCGCCATTCCTACCCTAAAGATC
+
BAACCFFFFFFFGGGGGGGGGGGGGGGHHHHHHHHHFGGHGHHHGGGDFHHFGHHGFGHGGFGGHHHFGGGHEEG@C@EGGG/BGHGCFFHHG?EFFGHHHHHHHHHHEG<DCD//????/1GBHDFD?D<GHFHEHH0GFHGGD.CGHFF0;GG0:CB0::CFHDD.F09;-.;A?D?:DFGBGFFFFB.:F.AAF.ABFEBFFEFAFFFB9FFBF/B//;FB/;/;/B99D:AFBFFFF?.BF9;/FFF
@M05620:45:000000000-G6HP7:1:1101:25379:5287 1:N:0:161
ATCTCTATCTCCTAAAAACCTGTTTAGATTTGGAGATAGACCTTCAGGTTTTTCATCATTTTCTGCATGAATTATACATTGACCACGTTCCAGCGTGGTCAGTTTGCAGCATTCTGTTATTTTGTTTGACAGAGTGTCTTGTTGAGAACATATGTAGGACATGATTTTTTCCTGCAACAGGGAAAATAAAGTATAAGTTTTAAAGATTTATTCTTTAATAAAGGATCTCAAAGCCAGCTTTAGAAAAAGGA
+
A1A>>FFFFFFDGGGGGDAAGEF1ADFEBBBBA1A1BFGFECGGFFHDGDGFEA2FEFHDAFAAFAAAAGFGDHEFEFHFD11B1AEHFHHFHF//EEHEGGBG@E@GHB>12F@F@@FGEHFG0FFGB1DFHHHGHFFGH>FH2FHFH01B>>2BBF1<FGC1DDGHD@FFGHFC@FFFCCF0<0?G1<<1FGGFGD=1<<<<>1>FGDFDGHHHHDDD=<<<<</<=DDD0/./.CG:C0:0CGHAAC:
@M05620:45:000000000-G6HP7:1:1101:11487:5288 1:N:0:161
AAACCAAGCAGACACTCACCGCTCCCTCGCCACAGGCCAATAGTTTGTCCTCACTGAGTTGGCAACAAGTGGCTGCTGTGGCTGCCATTTTTCTGGTGATGGCCATCAGCTCCGACGAGGTCAGCTGGGGGGCTTTCTTTGTGTAAGCAACGAGAAACCTGAAAGAAGCATTTTTTAACTAAGTCCTGCTGAGTCATTCATGAGTTTTTAGCCGCCTTGCTTCTTCTCACAGACTCTCTACTCTCATGCCA
+
AAAABBCFCFFFGGGGGGGGGGGGGGGHGGGGGHHHGGGFHFHHHHHHHHHHHHHHHHGHHGHFHHHHHHHHGHGGHHHGGHFGGHHHHHHHHHHHHHHHHHHHHHHHHHGHHGGFECGGDGHHHHHBEGFGGGGGGGGGGGGFFGFFFFFFFFFDFFFFABFFBFAFF/;FFFFF?FFFFFFFFFFFFBFFFFFFFFFFFFFFFEFFFFFFFFFFFFFFFBFFFFFFFFFEFFFFFFFFFFFFFFFBFFB
@M05620:45:000000000-G6HP7:1:1101:8143:5300 1:N:0:161
AAACCAAGCAGACACTCACCGCTCCCTCGCCACAGGCCAATAGTTTGTCCTCACTGAGTTGGCAACAAGTGGCTGCTGTGGCTGCCATTTTTCTGGTGATGGCCATCAGCTCCGACGAGGTCAGCTGGGGGGCTTTCTTTGTGTAAGCAACGAGAAACCTGAAAGAAGCATTTTTTAACTAAGTCCTGCTGAGTCATTCATGAGTTTTTAGCCGCCTTGCTTCTTCTCACAGACTCTCTACTCTCATGCCA
+
CCBCCCCFCFFFGGGGGGGGGGGGGGHHGGGGGHHHGGHHHFHHHHHHHHHHHHHHHHHHHHHGHHHHHGHHGHGGHHHHHHHGGHHHHHHHHHHHHHGHHHHHHHHHHHFHHGGGGGGGFHHHHHHHGGGGGGGGGGGGGFGGGGFFFFFFFFFFFFFFFFFFFFFFFFFFFFFFFFFFFFFFFFFFFFFFFFFFFFFFFFFFFFFFFFFFFFFFFFFFFFFFFFFFFFFFFFFFFFFFFFFFFFFFFFB
@M05620:45:000000000-G6HP7:1:1101:25373:5304 1:N:0:161
ATCTCTATCTCCTAAAAACCTGTTTAGATTTGGAGATAGACCTTCAGGTTTTTCATCATTTTCTGCATGAATTATACATTGACCACGTTCCAGCGTGGTCAGTTTGCAGCATTCTGTTATTTTGTTTGACAGAGTGTCTTGTTGAGAACATATGTAGGACATGATTTTTTCCTGCAACAGGGAAAATAAAGTATAAGTTTTAAAGATTTATTCTTTAATAAAGGATCTCAAAGCCAGCTTTAGAAAAAGGA
+
CCCCCFFFFFFFGGFGGGGGGGHHHHHHHHHHHGHHHHHHHHHHHHGHHHHGGHFHHFHHHHHGHHGHHHHHHHHGHHHHHHHHHHGHHHHHHHGFGGHHHHHHHHHHHHGHHHHHHHHHHHHHHHHHGHGHGHHHHHHHHHHHHHHHHHGHHHHHHHHHHHHHHHHHHGHHHHHHHHHHHGFHHHHHFHH?FGHHHGHHHHHGHHHHHFHHHHHHGFHHHHHHHHHHHGGGHHHHHGHHHHHHHHGHGGH
@M05620:45:000000000-G6HP7:1:1101:8154:5315 1:N:0:161
AAACCAAGCAGACACTCACCGCTCCCTCGCCACAGGCCAATAGTTTGTCCTCACTGAGTTGGCAACAAGTGGCTGCTGTGGCTGCCATTTTTCTGGTGATGGCCATCAGCTCCGACGAGGTCAGCTGGGGGGCTTTCTTTGTGTAAGCAACGAGAAACCTGAAAGAAGCATTTTTTAACTAAGTCCTGCTGAGTCATTCATGAGTTTTTAGCCGCCTTGCTTCTTCTCACAGACTCTCTACTCTCATGCCA
+
AABBBAB4AFFFFGGGFGGGCEGGGFFHGGEEEHHDEFHHF3EHFGHHHHHHHHHGHFHHHHHFFHHGHBEFFHGGFFHHHG1FGHHHHFHHGFHDGHE@FHFFGHHHHHGGGEEEE/</EGGHGHCHFCDGGCGGBBFGGGFBFFFFFFFFFFDFFFFFA/FFF/AFFFBBFFFBFFFFFFFFBFFFFFFFEFFFBFFBFFFBBFFFFFB/FDA>DFFFFFFFFFFEBBFBFFFFFFFFBBBFFFB;BFF
@M05620:45:000000000-G6HP7:1:1101:13426:5341 1:N:0:161
TACCTGTACTGGGGAAGCATTTGAATATCCCCCCATGGTGATGGGGACGGAGAACTGCTCCATAAACACAGGCAACGTGCCTAACTTTCCCGGGAAGATGAAGTCAAAGAGCGACCACAGCTCTTCGGAGGTTATTTTGCATCGGTGAGCCAGACAGAATGATCCGATGAGGGGTGCGAAACTATTTGAGGAAAGGAAGCACCTTTTTATTAAATTTACCTTTTAGCAATCGCCATTCCTACCCTAAAGAT
+
ABABAFFFFFFFGGGEFGGGGFHHHHHHHHHGGGGHHHFGHHHHHGGGGGGGGHHHHHHHHHHHHHHHHHHHGGHHGHHGHHGHHHGHHHHGGGGGGHHHHHHGHHHHHHHHGGGGGHGHHHHHHHHGGGGCHHHHHHHGFHHGGAEFHHHHHHGHHHHHHHHHHHGGGHHHGGGGGGGGGGGGGGGGGGGGGGGGFFFGGGFFFFFFFFFFFFFFFFFFFFFFFFFFFFFFFFFFFFFFFFFFFFFFFFB
@M05620:45:000000000-G6HP7:1:1101:12669:5348 1:N:0:161
TACCTGTACTGGGGAAGCATTTGAATATCCCCCCATGGTGATGGGGACGGAGAACTGCTCCATAAACACAGGCAACGTGCCTAACTTTCCCGGGAAGATGAAGTCAAAGAGCGACCACAGCTCTTCGGAGGTTATTTTGCATCGGTGAGCCAGACAGAATGATCCGATGAGGGGTGCGAAACTATTTGAGGAAAGGAAGCACCTTTTTATTAAATTTACCTTTTAGCAATCGCCATTCCTACCCTAAAGAT
+
BBBCCFFFFFFFGGGFGGGGGGHHHHHHHHHGGGGHHHGHHHHHHGGGGGGGGHHHHHHHHHHHHGHGHHHHGHHHGHHHHHGHHHHHHHHGGGGGGHHHHHHHHHHHHHHHGGGGGHGHHHHHHHHGGGGCHHHHHHHHGHHGGGGGHHHGHHGGHHHHHHHHHHGGGHHHGG:EGGDGGGGGGGGGGGGGGGGGGGGGGGFFFFFFFFFFFFFFFFFFFFFFFFFFFFFFFFFFFFFFFFFFFFFFFFF
@M05620:45:000000000-G6HP7:1:1101:13441:5351 1:N:0:161
TACCTGTACTGGGGAAGCATTTGAATATCCCCCCATGGTGATGGGGACGGAGAACTGCTCCATAAACACAGGCAACGTGCCTAACTTTCCCGGGAAGATGAAGTCAAAGAGCGACCACAGCTCTTCGGAGGTTATTTTGCATCGGTGAGCCAGACAGAATGATCCGATGAGGGGTGCGAAACTATTTGAGGAAAGGAAGCACCTTTTTATTAAATTTACCTTTTAGCAATCGCCATTCCTACCCTAAAGAT
+
>AAABFFFFDFFGGCFGGGGGGHHHHHHHHHGGGGHHHHHCHHHHGGGGGGGGGHHHHHHHGHHHHHGHEHHGEFFFFHHHHFGHFHHHHHGGGGCFHHHEFGGHFHGHHHHGGGGGHGHGHHHHHHGGGG/FGGHHHHHFGFGFCEFHFHFGFGFHGHFGHDGHHGFGHHF?F.;EDDCGGGGGGGGGGG9BFGGEFGGEF.FFFFFFFFFFFFFFFF/FFFFFFFEFBBEFF?FFFFFFF?FBFEFFF/
@M05620:45:000000000-G6HP7:1:1101:16506:5372 1:N:0:161
AAACCAAGCAGACACTCACCGCTCCCTCGCCACAGGCCAATAGTTTGTCCTCACTGAGTTGGCAACAAGTGGCTGCTGTGGCTGCCATTTTTCTGGTGATGGCCATCAGCTCCGACGAGGTCAGCTGGGGGGCTTTCTTTGTGTAAGCAACGAGAAACCTGAAAGAAGCATTTTTTAACTAAGTCCTGCTGAGTCATTCATGAGTTTTTAGCCGCCTTGCTTCTTCTCACAGACTCTCTACTCTCATGCCA
+
CCCCCBCFCFFFGGGGGGGGGGGGGGHHGGGGGHHHGGHHHHHHHHHHHHHHHHHHHHHHHHHHHHHHHHHHGHGGHHHHHHHGGHHHHHHHHHHHHHHHHHHHHHHHHHHHHGGGGGGGFHHHHHHHGGGGGGGGGGGGGGGGGGFFFFFFFFFFFFFFFFFFFFFFFFFFFFFFFFFFFFFFFFFFFFFFFBFFFFFFFFFFFFFFFFFFFFFFFFFFFFFFFFFFFFFFFFFFFFFFFFFFFFFFFFF
@M05620:45:000000000-G6HP7:1:1101:16513:5390 1:N:0:161
AAACCAAGCAGACACTCACCGCTCCCTCGCCACAGGCCAATAGTTTGTCCTCACTGAGTTGGCAACAAGTGGCTGCTGTGGCTGCCATTTTTCTGGTGATGGCCATCAGCTCCGACGAGGTCAGCTGGGGGGCTTTCTTTGTGTAAGCAACGAGAAACCTGAAAGAAGCATTTTTTAACTAAGTCCTGCTGAGTCATTCATGAGTTTTTAGCCGCCTTGCTTCTTCTCACAGACTCTCTACTCTCATGCCA
+
BBABCCCFCFFFGGGGGGGGGGGGGGHHGGGGGHHHGGHHHGHHHHHHHHHHHHHHHHGHHHHGHHHHHGHHGHGGHHHHHHHGGHHHHHHHHHHHHHHHHHHHHHHHHHHHHGGFGGGGGHHHHHHHGGGGGGGGGGGGGGGGGGFFFFFFFFFFFFFFFFFFFFFFFFFFFFFFFFFFFFFFFFFFFFFFFFFFFFFFFFFFFFFFFFFFFFFFFFFFFFFFFFFFFFFFFFFFFFFFFFFFFFFFFFF
@M05620:45:000000000-G6HP7:1:1101:14131:5409 1:N:0:161
TACCTGTACTGGGGAAGCATTTGAATATCCCCCCATGGTGATGGGGACGGAGAACTGCTCCATAAACACAGGCAACGTGCCTAACTTTCCCGGGAAGATGAAGTCAAAGAGCGACCACAGCTCTATCGGAGGTTATTTTGCATCGGTGAGCCAGACAGAATGATCCGATGAGGGGTGCGAAACTATTTGAGGAAAGGAAGCACCTTTTTATTAAATTTACCTTTTAGCAATCGCCATTCCTACCCTAAAGA
+
ABABCFFFFFFFGGGGGGGGGGHHHHHHHHHGGGGHHHGHGHHHHGGGGGGGGHHHHHHHHHHHHHHHHHHHGGHHGHHHHHHHHHHHHHHGGGGGGHHHHHHHHHHHHHHHGGGGGHHHHHHHHHHGGGGGCGHHHHHHHHHHGG>EFGHHHHGGHHHHHHHHHHHGGGGHHGG;BFDGGGGGGGGGGGGGFFGGGFGFGFFFFFFFFFFFFFFFFFFFFFFFFFBFFFBFEFFFFFFFFBFFFFFFFFF
@M05620:45:000000000-G6HP7:1:1101:10685:5418 1:N:0:161
ATCTCTATCTCCTAAAAACCTGTTTAGATTTGGAGATAGACCTTCAGGTTTTTCATCATTTTCTGCATGAATTATACATTGACCACGTTCCAGCGTGGTCAGTTTGCAGCATTCTGTTATTTTGTTTGACAGAGTGTCTTGTTGAGAACATATGTAGGACATGATTTTTTCCTGCAACAGGGAAAATAAAGTATAAGTTTTAAAGATTTATTCTTTAATAAAGGATCTCAAAGCCAGCTTTAGAAAAAGGA
+
BBBBBFFFFFFFGGGGGGGGGGHHHHHHHHHHHHHHHHHHHHHHHHHHHHHGGHHHHHHHHHHHHHHHHHHHHHHHHHHHHHHHHHGHHHHHHHGFGGHHHHHHHHHHHHHHHHHHHHHHHHHHHHHHHHHHHHHHHHHHHHHHHHHHHHHHHHHHHHBGHHHHHHHHHGHHHHHHHHHHHGGHGHGHHHHHHHHHHHHHHHHHHHHHHHHHHHHHHHHHHHHHHHHGHHHHHHHHHGHHHHHECFHFDFG
@M05620:45:000000000-G6HP7:1:1101:7983:5418 1:N:0:161
AGATTACTGCAACAGTTCCCCCTGGACCTGGAAAAGTTTCTTGCCTGGCTTACAGAAGCTGAAACAACTGCCAATGTCCTACAGGATGCTACCCGTAAGGAAAGGCTCCTAGAAGACTCCAAGGGAGTAAAAGAGCTGATGAAACAATGGCAAGTAAGTCAGGCATTTCCGCTTTAGCACTCTTGTGGATCCAATTGAACAATTCTCAGCATTTGTACTTGTAACTGACAAGCCAGGGACAAAACAAAGAT
+
BBBBBFFFFFFFGGGGGGGGGGGGHHHHHHHHHHHHGHHHHHHHHHHHHHHHHHHHHHHHHHHHHHHHHHHHHHHFHHHHHHGHHGHHHH5GHHGFGGHHHFFBCFGHGHHHHHDFGHHHHCFGGHGGGHHHHFHHHHFHHFGHHHHHHHHGHGHHGHHHHFHHHHHHGHGGGGGHHHGHHHHGHGHGHHHGFHHHFFGHHFHHHHGG0CHHHHGHHHHHGGGGHHHGHHFHHGE.CFEEGFFGGEGGGGG
@M05620:45:000000000-G6HP7:1:1101:8001:5420 1:N:0:161
AGATTACTGCAACAGTTCCCCCTGGACCTGGAAAAGTTTCTTGCCTGGCTTACAGAAGCTGAAACAACTGCCAATGTCCTACAGGATGCTACCCGTAAGGAAAGGCTCCTAGAAGACTCCAAGGGAGTAAAAGAGCTGATGAAACAATGGCAAGTAAGTCAGGCATTTCCGCTTTAGCACTCTTGTGGATCCAATTGAACAATTCTCAGCATTTGTACTTGTAACTGACAAGCCAGGGACAAAACAAAGAT
+
AAAABFFFFFDFGGGGFGGGGGGG4GGHHHGHCHFHGHHHHHHHFGHHHHHHHGHHHFGHGFFHGHHHHHHHCFGBFGFHHHHHFFHHHBFHHHGGCGHHGHHCFGHHFHHGHHHFGHHHHGGGGHGEGFHHHFHHHHHHH3GGGHGHHBGHHEHHFFHGHHGHHHHGFHDGFDFHHHFFHHFHHFFGFHHHGGHHHHFHHHHDDGHHDGFHCFBGHCFHCCFHHFHCCB0CEEB.CDEGGGFGGGFGFFB
@M05620:45:000000000-G6HP7:1:1101:16990:5426 1:N:0:161
AAACCAAGCAGACACTCACCGCTCCCTCGCCACAGGCCAATAGTTTGTCCTCACTGAGTTGGCAACAAGTGGCTGCTGTGGCTGCCATTTTTCTGGTGATGGCCATCAGCTCCGACGAGGTCAGCTGGGGGGCTTTCTTTGTGTAAGCAACGAGAAACCTGAAAGAAGCATTTTTTAACTAAGTCCTGCTGAGTCATTCATGAGTTTTTAGCCGCCTTGCTTCTTCTCACAGACTCTCTACTCTCATGCCA
+
AAAAA1>1AFFFGGGGGGGGFECGGGHHEGG0E0AAEF//BFFGHHEGHHHHHHHEHHHHGBGFHHH/GGHHGHEFHFGGEGHFGFHGHHHGHGGHHHHFG1GGHBEDHGHHHGC?EEGGAFCGHHHHGGCGGGGGGGGGGFFF0CFFFFF@FFFFFFFFFEFFBFFBBFFFFFF?-;BFEFBFFFFFFFFFFFFEFFF/FFBFBFFFFABFFB@@FFFFFBFFFFFFFFF9FFFFFFFFFFFFFEB/BF/
@M05620:45:000000000-G6HP7:1:1101:10695:5433 1:N:0:161
ATCTCTATCTCCTAAAAACCTGTTTAGATTTGGAGATAGACCTTCAGGTTTTTCATCATTTTCTGCATGAATTATACATTGACCACGTTCCAGCGTGGTCAGTTTGCAGCATTCTGTTATTTTGTTTGACAGAGTGTCTTGTTGAGAACATATGTAGGACATGATTTTTTCCTGCAACAGGGAAAATAAAGTATAAGTTTTAAAGATTTATTCTTTAATAAAGGATCTCAAAGCCAGCTTTAGAAAAAGGA
+
CCCCCFFFFFFFGGGGGGGGGGHHHHHHHHHHHHHHHHHHHHHHHHHHHHHGGHHHHHHHHHHIIHHHHHHHHHHHHHHHHHHHHHGHHHHHHHGGGGHHHHHHHHHHHHHHHHHHHHHHHHHHHHHHHHHHHHHHHHHHHHHHHHGHHHHHHHHHHHHHHHHHHHHHHGHHHHHHHHHHHGGHHHHHHHHHHHHHHHHHHHHHHHHHHHHHHHHHHGHHHHHHHHHHHGHHHHHHHGHHHHHHHHHHGGH
@M05620:45:000000000-G6HP7:1:1101:17005:5440 1:N:0:161
AAACCAAGCAGACACTCACCGCTCCCTCGCCACAGGCCAATAGTTTGTCCTCACTGAGTTGGCAACAAGTGGCTGCTGTGGCTGCCATTTTTCTGGTGATGGCCATCAGCTCCGACGAGGTCAGCTGGGGGGCTTTCTTTGTGTAAGCAACGAGAAACCTGAAAGAAGCATTTTTTAACTAAGTCCTGCTGAGTCATTCATGAGTTTTTAGCCGCCTTGCTTCTTCTCACAGACTCTCTACTCTCATGCCA
+
CCCCCCCFDFFFGGGGGGGGGGGGGGHHGGGGGHHHGGHHHHHHHHHHHHHHHHHHHHGHHHHHHHHHHGHHGHGGHHHHHHHGGHHHHHHHHHHHHHHHHHHHHHHHHHHHHGGGGGGGGHHHHHHHGGGGGGGGGGGGGGGGGGFFFFFFFFFFFFFFFFFFFFFFFFFFFFHFFFHHHFFFFFFFFFFFFFFFFFFFFFFFFFFFFFFFFFFFFFFFFFFFFFFFHFFFFFFFFFFHHFFFFFFFFFF
@M05620:45:000000000-G6HP7:1:1101:16989:5447 1:N:0:161
AAACCAAGCAGACACTCACCGCTCCCTCGCCACAGGCCAATAGTTTGTCCTCACTGAGTTGGCAACAAGTGGCTGCTGTGGCTGCCATTTTTCTGGTGATGGCCATCAGCTCCGACGAGGTCAGCTGGGGGGCTTTCTTTGTGTAAGCAACGAGAAACCTGAAAGAAGCATTTTTTAACTAAGTCCTGCTGAGTCATTCATGAGTTTTTAGCCGCCTTGCTTCTTCTCACAGACTCTCTACTCTCATGCCA
+
CCCCBCCFCFFFGGGGGGGGGGGGGGHHGGGGGGHHGGHGHHHHHHHHHHHHHHGHHGFGHHHHHHHHHGHHGHGGHHHHHHHGGHHHHHHHHHHHHHGHHHHHHHHFHHHHHGGGGGGGGHHHHHHHGGGGGGGGGGGGGGGGGGFFFFFFFFFFFFFFFFFFFFFFFFFFFFFFFFFFFFFFFFFFFFFFFFFFFFFFFFFFFFFFFFFFFFFFFFFFFFFFFFFFFFFFFFFFFFFFFFFFFFFFFFB
@M05620:45:000000000-G6HP7:1:1101:10698:5453 1:N:0:161
ATCTCTATCTCCTAAAAACCTGTTTAGATTTGGAGATAGACCTTCAGGTTTTTCATCATTTTCTGCATGAATTATACATTGACCACGTTCCAGCGTGGTCAGTTTGCAGCATTCTGTTATTTTGTTTGACAGAGTGTCTTGTTGAGAACATATGTAGGACATGATTTTTTCCTGCAACAGGGAAAATAAAGTATAAGTTTTAAAGATTTATTCTTTAATAAAGGATCTCAAAGCCAGCTTTAGAAAAAGGA
+
A?ABABFFFFFFGGGGGGGGGGHFCGHHHHHHFHHHHHHHHHHHHHHFFHHGGHHHHHHHHHHHHGHGHGHHHHHHHHHHHHHHHHGHHHHHHHGGGGHHHHHHHHHHGHHHHHHHFHHHHHHHHHHGHHGGHEHHHGHHHHGFHHHHHHHHHHHHHHHHHHHFGHHHHGHHHFFHGHHFH//GCCGHF1GGFFHHHHHHHHHGHHHHFGGHGHHHHHHGHEBBFHHHHGHHFHGHGGHHHHGGH0;CAEH
@M05620:45:000000000-G6HP7:1:1101:16998:5465 1:N:0:161
AAACCAAGCAGACACTCACCGCTCCCTCGCCACAGGCCAATAGTTTGTCCTCACTGAGTTGGCAACAAGTGGCTGCTGTGGCTGCCATTTTTCTGGTGATGGCCATCAGCTCCGACGAGGTCAGCTGGGGGGCTTTCTTTGTGTAAGCAACGAGAAACCTGAAAGAAGCATTTTTTAACTAAGTCCTGCTGAGTCATTCATGAGTTTTTAGCCGCCTTGCTTCTTCTCACAGACTCTCTACTCTCATGCCC
+
AA?AA?A1AFFCF1AA11BFAE?EGGFFCGGGE00AAFGAB1GHGHFGHFEHHHGFHCGDFCCGHHHHG1DFF>/BGGG00GFCFHHHHGHHGFF1FCDFF1GHHH1GGFFHHCEGE/BC<F1BFGGGGGG?AGGGFGGGGFF9FBFF/BF@FBFFFFFFFBFFFFFFFFEFFFF>ABFF/9BFFFBFFFBFFFFFFFFFFB/9BBFFFF/BF-99B-9/FFBFFFFFEFFF/-:BFFFFFFFFFF/BBF/
@M05620:45:000000000-G6HP7:1:1101:21843:5481 1:N:0:161
AGATTACTGCAACAGTTCCCCCTACACTCTTTCCCTACAAGCCAGGGACAAAACAAAGATCGGAAGAGCACACGTCTGAACTCCAGTCACGTCGACGCATCTCGTATGCCGTCTTCTGCTTGAAAAAAAAAAAAAACAAATAAAAGTAAAAACTAGCGCCTTACTTCTAGTCTTAAAAATCAATATAACAAGATCCGCTATTAAGAGATACCGTCCAGATAACGTCCATCAAGACCACGCCATGACTGCCA
+
ABABCFFFFFFFGGGGGGGGGGGGHHHHHHHHHHHHHHHHHHGHHHGEGGHHHHHHHHHHHHGGGGHHHHHHHGHHHGGEGHHHHHHHHHGHHGGGGG?E>FHGFGHHHHGFGHGHHHHHHHHHHHHGGFDF<---....0000000:0:00.000/---..00000000000000000.00000000000//900...-.00;000/0000...:.000000./;..090009///..9...00000//0
@M05620:45:000000000-G6HP7:1:1101:18441:5496 1:N:0:161
ATCTCTATCTCCTAAAAACCTGTTTAGATTTGGAGATAGACCTTCAGGTTTTTCATCATTTTCTGCATGAATTATACATTGACCACGTTCCAGCGTGGTCAGTTTGCAGCATTCTGTTATTTTGTTTGACAGAGTGTCTTGTTGAGAACATATGTAGGACATGATTTTTTCCTGCAACAGGGAAAATAAAGTATAAGTTTTAAAGATTTATTCTTTAATAAAGGATCTCAAAGCCAGCTTTAGAAAAAGGA
+
CCBBCFFFFFFFGGGGGGGGGGHHHHHHHHHHHHHHHHHHHHHHHHHHHHHGGHHHHHHHHHIIHHHHHHHHHHHHHHHHHHHHHHGHHHHHHHGGGGHHHHHHHHHHHHHHHHHHHHHHHHHHHHHHHHHHHHHHHHHHHHHHHHHHHHHHHHHHHHHHHHHHHHHHHGHHHHHHHHHHHGGGHHHHHHHHHHHHHHHHHHHHHHHHHHHHHHHHHHHHHHHGFHHHHHHHHHHHHGHHHHHGHHHHGGH
@M05620:45:000000000-G6HP7:1:1101:12294:5504 1:N:0:161
TACCTGTACTGGGGAAGCATTTGAATATCCCCCCATGGTGATGGGGACGGAGAACTGCTCCATAAACACAGGCAACGTGCCTAACTTTCCCGGGAAGATGAAGTCAAAGAGCGACCACAGCTCTTCGGAGGTTATTTTGCATCGGTGAGCCAGACAGAATGATCCGATGAGGGGTGCGAAACTATTTGAGGAAAGGAAGCACCTTTTTATTAAATTTACCTTTTAGCAATCGCCATTCCTACCCTAAAGAT
+
BBBCCFFFFFFFGGGGGGGGGGHHHHHHHHHGGGGHHHHHHHHHHGGGGGGGGGHHHHHHHHHHHHHHHHHHGHHHGHHHHHHHHHHHHHHGGGGGGHHHHHHHHHHHHHHHGGGGGHHHHHHHHHHGGGGEHHHHHHHHGHHGGGGGHGHHHHGHHHHHHHHHHHGGGHHHGGEGGGGGGGGGGGGGGGGGGGGGGGGGGGFFFFFFFFFFFFFFFFFFFFFFFFFFFFFFFFFFFFFFFFFFFFFFFFF
@M05620:45:000000000-G6HP7:1:1101:12309:5516 1:N:0:161
TACCTGTACTGGGGAAGCATTTGAATATCCCCCCATGGTGATGGGGACGGAGAACTGCTCCATAAACACAGGCAACGTGCCTAACTTTCCCGGGAAGATGAAGTCAAAGAGCGACCACAGCTCTTCGGAGGTTATTTTGCATCGGTGAGCCAGACAGAATGATCCGATGAGGGGTGCGAAACTATTTGAGGAAAGGAAGCACCTTTTTATTAAATTTACCTTTTAGCAATCGCCATTCCTACCCTAAAGAT
+
CCCCCFFFFFFFGGGGGGGGGGHHHHHHHHHGGGGHHHGHHHHHHGGGGGGGGHHHHHHHHHHHGHHHHHHHGGHHGHHHHHHHHHHHHHHGGGGGGHHHHHHHHHHHHHHHGGGGGHGHHGHHHHHGGGGEHHHHHHHHHHHGGEGGHHHHHHGHHHHHHHHHHHGGGHHHGGEEGGGGGGGGGGHHGGGGGGGGGGGGGGFFFFFFFHFFFFFFFFFFFFFFFFFFFFFFFFDFFFFFFFAFFFFFFFF
@M05620:45:000000000-G6HP7:1:1101:18459:5516 1:N:0:161
ATCTCTATCTCCTAAAAACCTGTTTAGATTTGGAGATAGACCTTCAGGTTTTTCATCATTTTCTGCATGAATTATACATTGACCACGTTCCAGCGTGGTCAGTTTGCAGCATTCTGTTATTTTGTTTGACAGAGTGTCTTGTTGAGAACATATGTAGGACATGATTTTTTCCTGCAACAGGGAAAATAAAGTATAAGTTTTAAAGATTTATTCTTTAATAAAGGATCTCAAAGCCAGCTTTAGAAAAAGGA
+
AAABBFFFFFFFGGGGGGGGGGHGHHHHHHHHHHHHHHHHHHHHHHHHHHHGGHHHHHHHHHHHHHHHHHHHHGHGHHHHHHHHHHGHHHHHHHGFGGHHHHHHHHHGHHHHHHHHHHHHHHHHHHHHGHHHHHHHHHHHHFHHHHGHHHHHGHGHHHHHHHHGHHHHHGHHHHHGHHHHHGGHHHHGGHHGHHHHHFHHHGHGHHHHHGHHHHHHHHHGHHFGGHHHHFHHHHHHHGHHHHHHHGGHGGH
@M05620:45:000000000-G6HP7:1:1101:18439:5519 1:N:0:161
ATCTCTATCTCCTAAAAACCTGTTTAGATTTGGAGATAGACCTTCAGGTTTTTCATCATTTTCTGCATGAATTATACATTGACCACGTTCCAGCGTGGTCAGTTTGCAGCATTCTGTTATTTTGTTTGACAGAGTGTCTTGTTGAGAACATATGTAGGACATGATTTTTTCCTGCAACAGGGAAAATAAAGTATAAGTTTTAAAGATTTATTCTTTAATAAAGGATCTCAAAGCCAGCTTTAGAAAAAGGA
+
A3>AAFFFFFFFGGGGGFGGGGHHHHHHHHHHHHHHHHHGHHHHGHHHHHHGGHGHHFGHHHHHHGHHHHHHHHHGHHHHHHHHGHGHHHHHHHGEFGHHFHGHHHHHHHGGHHHHHHHHHHHHHHHHGHHHHHGHHHHHHHHHHHGHHHHHHHHHHHHHHHHHHHHHHGHHHHHHHHHHHGGGHHHGFGHGGHGHHFGHHGGHHHHHHHHHHHHHFHHHHFHGHHHHHGHHHHHHHGFHHHHHGHGHGGH
@M05620:45:000000000-G6HP7:1:1101:12289:5524 1:N:0:161
TACCTGTACTGGGGAAGCATTTGAATATCCCCCCATGGTGATGGGGACGGAGAACTGCTCCATAAACACAGGCAACGTGCCTAACTTTCCCGGGAAGATGAAGTCAAAGAGCGACCACAGCTCTTCGGAGGTTATTTTGCATCGGTGAGCCAGACAGAATGATCCGATGAGGGGTGCGAAACTATTTGAGGAAAGGAAGCACCTTTTTATTAAATTTACCTTTTAGCAATCGCCATTCCTACCCTAAAGAT
+
AAABCFFFFFFFGGGGGGGGGGHHHHHHHHHGGGGHHHHHHHHHHGGGGGGGGHHHHHHHHHHHHHHGHHHHGHHHGHHHHHHHHHHHHHHGGGGGGHHHGHHHHHHHHHHHGGGGGHHHHHHHHHHGGGGEHHHHHHHHEHHGEEEFHHHHHHGGHHHHHHHHHHGGGHHGGG:AGGGGGGGGGGGGGGGFFFGGGGGGGGFFFFFFFFFFFFFFFFFFFFFFFFFFFFFFFFFFFFFFFFFFFFFFFFF
@M05620:45:000000000-G6HP7:1:1101:21852:5550 1:N:0:161
TACCTGTACTGGGGAAGCATTTGAATATCCCCCCATGGTGATGGGGACGGAGAACTGCTCCATAAACACAGGCAACGTGCCTAACTTTCCCGGGAAGATGAAGTCAAAGAGCGACCACAGCTCTTCGGAGGTTATTTTGCATCGGTGAGCCAGACAGAATGATCCGATGAGGGGTGCGAAACTATTTGAGGAAAGGAAGCACCTTTTTATTAAATTTACCTTTTAGCAATCGCCATTCCTACCCTAAAGAT
+
CBBCCFFFFFFFGGGGGGGGGGHHHHHHHHHGGGGHHHGHHHHHHGGGGGGGGHHHHHHHHHHHHHHHHHHHGHHHGHHHHHHHHHHHHHHGGGGGGHHHHHHHHHHHHHHHGGGGGHHHHHHHHGHGGGGCHHHHHHHHHHHGGGGGHGHHHGGHHHHHHHHHHHGGGGHHGGCEGGGGGGGGGHGGGEFFFFGFGGGGFFFFFFFFFFFFFFFFFFFFFFFFFFFFFFFFFFFFFFFFFFFFFFFFFFF
@M05620:45:000000000-G6HP7:1:1101:11429:5557 1:N:0:161
AAACCAAGCAGACACTCACCGCTCCCTCGCCACAGGCCAATAGTTTGTCCTCACTGAGTTGGCAACAAGTGGCTGCTGTGGCTGCCATTTTTCTGGTGATGGCCATCAGCTCCGACGAGGTCAGCTGGGGGGCTTTCTTTGTGTAAGCAACGAGAAACCTGAAAGAAGCATTTTTTAACTAAGTCCTGCTGAGTCATTCATGAGTTTTTAGCCGCCTTGCTTCTTCTCACAGACTCTCTACTCTCATGCCA
+
CCCCCBCFCFFFGGGGGFGGGGGGGGHHGGGGGHHHGGGHHHHHHHHHHHHHHHHHGHHHHHHHHHHHHHHGGHGGHHHHHHHGGHFGHHHHHGHHHHHHHHHHHHHHHHHHHGGGGEGGGHBGHHHHGGGGGGGGGGGGGGGGGGFFFFFFFFFDFFFFFFBFFFFFFFFFFFFFFFFF/BFFFFFFFFFFFFFFFFFFFFEFFFFFFFFFFFFFFFFFFFFFFFFFB/FBBFFFFFFFFFFFFFFFFF/
@M05620:45:000000000-G6HP7:1:1101:14098:5563 1:N:0:161
AAACCAAGCAGACACTCACCGCTCCCTCGCCACAGGCCAATAGTTTGTCCTCACTGAGTTGGCAACAAGTGGCTGCTGTGGCTGCCATTTTTCTGGTGATGGCCATCAGCTCCGACGAGGTCAGCTGGGGGGCTTTCTTTGTGTAAGCAACGAGAAACCTGAAAGAAGCATTTTTTAACTAAGTCCTGCTGAGTCATTCATGAGTTTTTAGCCGCCTTGCTTCTTCTCACAGACTCTCTACTCTCATGCCA
+
CCCCCCDFDFFFGGGGGGGGGGGGGGHHGGGGGHHHGGHHHHHHHHHHHHHHHHHHHHHHHHHHHHHHHHHHGHGGHHHHHHHGGHHHHHHHHHHHHHHHHHHHHHHHHHHHHGGGGGGGGHHHHHHHGGGGGGGGGGGGGGGGGGFFFFFFFFFFFFFFFFFFFFFFFFFFFFFFFFFFFFFFFFFFFFFFFFFFFFFHFFFFFFFFFFFFFFFFFFFFHFFFFFFFFFFFFFFFFFFHHFFFFFFFFFF
@M05620:45:000000000-G6HP7:1:1101:9679:5569 1:N:0:161
AAACCAAGCAGACACTCACCGCTCCCTCGCCACAGGCCAATAGTTTGTCCTCACTGAGTTGGCAACAAGTGGCTGCTGTGGCTGCCATTTTTCTGGTGATGGCCATCAGCTCCGACGAGGTCAGCTGGGGGGCTTTCTTTGTGTAAGCAACGAGAAACCTGAAAGAAGCATTTTTTAACTAAGTCCTGCTGAGTCATTCATGAGTTTTTAGCCGCCTTGCTTCTTCTCACAGACTCTCTACTCTCATGCCA
+
CCCCCABFCFFFGGGGGGGGGGGGGGHHGGGGGHHHGGHHHHHHHHHHHHHHHHHHHHHHHHHHHHHHHHHHGHGGHHHHHHHGGHHHHHHHHHHHHHHHHHHHHHHHHHHHHGGGGGGGGHHHHHHHGGGGGGGGGGGGGGGGGGFFFFFFFFFFFFFFFFFFFFFFFFFFFFFFFFFFHFFFFFFFFFFFFFFFFFFHFHFFFFFFFFFFFFFFFFFFFFHFFFFFFFFFFFFFFFFHHFFFFFFFFFF
@M05620:45:000000000-G6HP7:1:1101:11434:5575 1:N:0:161
AAACCAAGCAGACACTCACCGCTCCCTCGCCACAGGCCAATAGTTTGTCCTCACTGAGTTGGCAACAAGTGGCTGCTGTGGCTGCCATTTTTCTGGTGATGGCCATCAGCTCCGACGAGGTCAGCTGGGGGGCTTTCTTTGTGTAAGCAACGAGAAACCTGAAAGAAGCATTTTTTAACTAAGTCCTGCTGAGTCATTCATGAGTTTTTAGCCGCCTTGCTTCTTCTCACAGACTCTCTACTCTCATGCCA
+
BBAAABBFBFFFGGGGGGGGGGGGGGHHGGGGGHCHGGFHHFHFGHHHHHHHHHHGHHAFGFHHHHHGHGGHGGGGHHEGHHGGGHGHGHHGHHHHHHHHHHHHHGHHGFFHHEGGEEDCFGHHHHHHGCFGGGGFFGGGGFGBFFFFFFFFFFFFFFFFFFFFFFFFFFFFFFFFFFFFFFFFFFFFFFBFFFFBFFFFEF9BBFFFFFFFFDFFFDFFFFFFFFFFFFFFFFFFFFFFFFFFFFFBFFE
@M05620:45:000000000-G6HP7:1:1101:9681:5593 1:N:0:161
AAACCAAGCAGACACTCACCGCTCCCTCGCCACAGGCCAATAGTTTGTCCTCACTGAGTTGGCAACAAGTGGCTGCTGTGGCTGCCATTTTTCTGGTGATGGCCATCAGCTCCGACGAGGTCAGCTGGGGGGCTTTCTTTGTGTAAGCAACGAGAAACCTGAAAGAAGCATTTTTTAACTAAGTCCTGCTGAGTCATTCATGAGTTTTTAGCCGCCTTGCTTCTTCTCACAGACTCTCTACTCTCATGCCA
+
AB3ABBBFCFCFGGGGGGGGGCFGGGHHCGGGGHHHGGHHHGGHHHGHHHHHHHHGHHGGHHHHHHHHHGHHGHGGHHHHHHHGGHFHHHHHHHHFHBGHHEHHHHGHHHHHGGGGGGGGFGBFGHHGDGCGGGGFGGGGGGGGBBFFFFFFFFFFFFFFFFFFFFFFFFFFFFFFFFFFFFFFFFFFFFFFF:BBFFFFFFBFFFFFFFEFFFFFFFFFFFFFFFFFFFFFFFFFFFFFFFFFFFF/9F9
@M05620:45:000000000-G6HP7:1:1101:24338:5606 1:N:0:161
TACCTGTACTGGGGAAGAGCACACGTCTGAACTCCAGTCACGTCGACGCATCTCGTATGCCGTCTTCTGCTTGAAAAAAAAAAACAACGAGCTGCGCGTGGCCCCGGCCGAGCACCCAGTGCTGCTGACCGATGCCCCCCTGAACCCCAAGGCCAACAGAGAGAAGATGACTCACGTGAGGCTCGGCAGACGCCCGTGCTCCTCCCGTCCTTTCCCCAGTCATTTTCTGCCCTGGTTGATTTCTGCCATTT
+
AA1AAFFFFFFFGGGGFGGGGGHF0BFFFHFHHHHFFHGHHGCEEGEGCEAEGGGFEGGGGE?EGFGHHEFGFBGHHHC>/>/E/<?CEFGGG1B//<>C?CGGC/---<<<<@GGCG.<:GC0<CCG:F?@-.;9B9:A@EEF;9AAB-;AEF-:-AFF/BBEF//9BBB/BF/;A-E--AE-;@E--;--9>?@9-9-9BBFF---;--/9/;BB9-999;;B/;B///;/9-;/-/;9/;/9//9;B/
@M05620:45:000000000-G6HP7:1:1101:21601:5626 1:N:0:161
AACCAAGCAGACACTCACCGCTCCCTCGCCACAGGCCAATAGTTTGTCCTCACTGAGTTGGCAACAAGTGGCTGCTGTGGCTGCCATTTTTCTGGTGATGGCCATCAGCTCCGACGAGGTCAGCTGGGGGGCTTTCTTTGTGTAAGCAACGAGAAACCTGAAAGAAGCGTTTTTTAACTAAGTCCTGCTGAGTCATTCATGAGTTTTTAGCCGCCTTGCTTCTTCTCACAGACTCTCTACTCTCATGCCAG
+
CCCCCCFCFFFFGGGGGGGGGGGGGHHGGGGGHGHGGHHHHHHHHHHHHHHHHHHHHHHHHHHHHHHHGHHGHGGHHHHHHHGGHHHHHHHHHHHHHHHHHHHHHHHHHHHHGGGGGGGGHFHHHGGFGGGGGGGGGGGGGGGGGGGFFFFFFFFFFFFFFFFFFFFF-ADFFFFFFFFFFFFFFFFFFFFFFFFFFFFFFFFFFFFFFFFFFFFFFFFFBFFFFFFFFFFFFFFFFFFFFFFFFFBFFF0
@M05620:45:000000000-G6HP7:1:1101:6387:5628 1:N:0:161
TACCTGTACTGGGGAAGCATTTGAATATCCCCCCATGGTGATGGGGACGGAGAACTGCTCCATAAACACAGGCAACGTGCCTAACTTTCCCGGGAAGATGAAGTCAAAGAGCGACCACAGCTCTATCGGAGGTTATTTTGCATCGGTGAGCCAGACAGAATGATCCGATGAGGGGTGCGAAACTATTTGAGGAAAGGAAGCACCTTTTTATTAAATTTACCTTTTAGCAATCGCCATTCCTACCCTAAAGA
+
BBCCCFFFFFFFGGGGGGGGGGHHHHHHHHHGGGGHHHGHHHHHHGGGGGGGGHHHHHHHHHHHHHHHHHHHGHHHGHHHHHHHHHHHHHHGGGGGGHHHHHHHHHHHHHHHGGGGGHHHHHHHHHHGGGGGFHHHHHHFHDGHDGGGEGGGHHGGHHGHHGGHHHHGGGFHHGG.;CCGGGGGGGGGGGGGBFGGGGFFGGFFFFFFFFFFEFFFFFFFFFFFFFFBFFFFFFFFFFFFFFFFFFFFFFB
@M05620:45:000000000-G6HP7:1:1101:11969:5636 1:N:0:161
TACCTGTACTGGGGAAGCATTTGAATATCCCCCCATGGTGATGGGGACGGAGAACTGCTCCATAAACACAGGCAACGTGCCTAACTTTCCCGGGAAGATGAAGTCAAAGAGCGACCACAGCTCTATCGGAGGTTATTTTGCATCGGTGAGCCAGACAGAATGATCCGATGAGGGGTGCGAAACTATTTGAGGAAAGGAAGCACCTTTTTATTAAATTTACCTTTTAGCAATCGCCATTCCTACCCTAAAGA
+
AABBBFFFFFFFFGGGGGGGGGHHHHHHHHHGGGGFHHEGHHHHFGEFGGGGGHHHHHHHHHHHHHHDGHHHGHGHGHHHHHHHHHGHHHHGGGGGGGHHFFGHHHHH3GFHGGGGGHHHHHHHHHGGFGGG/CFGHHHGHHHFG?CCACHGFFCEGBHHHHDDGGFACACGH?DC?DDGGGGGFGGGEFGBBFFFFBFGGGFFFFFFB.BFB9FFFFFFFFFFFFFBFFFFFFDDEFF/;B/FFFFBF//
@M05620:45:000000000-G6HP7:1:1101:16972:5637 1:N:0:161
TACCTGTACTGGGGAAGCATTTGAATATCCCCCCATGGTGATGGGGACGGAGAACTGCTCCATAAACACAGGCAACGTGCCTAACTTTCCCGGGAAGATGAAGTCAAAGAGCGACCACAGCTCTATCGGAGGTTATTTTGCATCGGTGAGCCAGACAGAATGATCCGATGAGGGGTGCGAAACTATTTGAGGAAAGGAAGCACCTTTTTATTAAATTTACCTTTTAGCAATCGCCATTCCTACCCTAAAGA
+
BBBCCFFFFFFFGGGGGGGGGGHHHHHHHHHGGGGHHHHHHHHHHGGGGGGGGHHHHHHHHHHHHHHHHHHHGHHHGHHHHHHHHHHHHHHGGGGGGHHHHHHHHHHHHHHHGGGGGHHHHHHHHHHGGGGGEHHHHHHHHHGHGGDDFFHHHHGGHHGHHHHHHHHDGGHGHGG:AACEFGGGGGGGGGGGGGGGGFGGEFFFFFFFFFFFFFFFFFFFFFFFFFBFFFFFFFFFFFFFFFFFFFFFFFF
@M05620:45:000000000-G6HP7:1:1101:11936:5644 1:N:0:161
TACCTGTACTGGGGAAGCATTTGAATATCCCCCCATGGTGATGGGGACGGAGAACTGCTCCATAAACACAGGCAACGTGCCTAACTTTCCCGGGAAGATGAAGTCAAAGAGCGACCACAGCTCTATCGGAGGTTATTTTGCATCGGTGAGCCAGACAGAATGATCCGATGAGGGGTGCGAAACTATTTGAGGAAAGGAAGCACCTTTTTATTAAATTTACCTTTTAGCAATCGCCATTCCTACCCTAAGAT
+
AAABBFFFFFFFGGGGGGFGGGHGBHGHHHHGGGGHHHHH5GHHGGGGGG?EGGHHHHHGHHHHDGHHHHHHGGHHGHGFFHHHHHHHHHHEGGGGDAHHGGHHFHHHHHHHGFGGGHHHHHHHFGHG?<@FGHBFHHHDG1FGGGGC.FGCGHGGHH/GGHHHDFC.CACFHGG.-.:A-9-CBFGGFFGF0/CFG/BFGGFFFFFFFEFF/B/BFF/BFFFFFB/BF9BBE;A.AFFFFFFFFFB.;9B
@M05620:45:000000000-G6HP7:1:1101:13848:5646 1:N:0:161
AAACCAAGCAGACACTCACCGCTCCCTCGCCACAGGCCAATAGTTTGTCCTCACTGAGTTGGCAACAAGTGGCTGCTGTGGCTGCCATTTTTCTGGTGATGGCCATCAGCTCCGACGAGGTCAGCTGGGGGGCTTTCTTTGTGTAAGCAACGAGAAACCTGAAAGAAGCATTTTTTAACTAAGTCCTGCTGAGTCATTCATGAGTTTTTAGCCGCCTTGCTTCTTCTCACAGACTCTCTACTCTCATGCCA
+
CCCCCCCFCFFFGGGGGGGGGGGGGGHHGGGGGHHHGGGHHHHHHHHHHHHHHHHHHHHHHHHHHHHHHHHHGHGGHHHHHHHGGHHHHHHHHHHHHHHHHHHHHHHHHHHHHGGGGGGGGHHHHHHHGGGGGGGGGGGGGGGGGGFFFFFFFFFFFFFFFFFFFFFFFFFFFFFFEFFFFFFFFFFFFFFFFFFFFFFFFFFFFFFFFFFFFFFFFFFFFFFFFFFFFFFFFFFFFFFFFFFFFFFBFFB
@M05620:45:000000000-G6HP7:1:1101:11958:5651 1:N:0:161
TACCTGTACTGGGGAAGCATTTGAATATCCCCCCATGGTGATGGGGACGGAGAACTGCTCCATAAACACAGGCAACGTGCCTAACTTTCCCGGGAAGATGAAGTCAAAGAGCGACCACAGCTCTATCGGAGGTTATTTTGCATCGGTGAGCCAGACAGAATGATCCGATGAGGGGTGCGAAACTATTTGAGGAAAGGAAGCACCTTTTTATTAAATTTACCTTTTAGCAATCGCCATTCCTACCCTAAAGA
+
BBBCCFFFFFFFGGGGGGGGGGHHHHHHHHHGGGGHHHGHHHHHHGGGGGGGGHHHHHHHHHHHHHHHHHHHGHHHGHHHHHHHHHHHHHHGGGGGGHHHHHHHHHHHHHHHGGGGGHHGHHHHHHHGGGGGEHHHHHHHHGHHGGGGGHGHHHHGHHHHHHHHHHHGGGHHHGGAFDGGGGGGFGGGGGGGFGGGGGGFGGFFFFFFFFFFEFFFFFFFFFFFFFFFFFFFFFFFFFFFFFFFFFFFFFF
@M05620:45:000000000-G6HP7:1:1101:13861:5659 1:N:0:161
AAACCAAGCAGACACTCACCGCTCCCTCGCCACAGGCCAATAGTTTGTCCTCACTGAGTTGGCAACAAGTGGCTGCTGTGGCTGCCATTTTTCTGGTGATGGCCATCAGCTCCGACGAGGTCAGCTGGGGGGCTTTCTTTGTGTAAGCAACGAGAAACCTGAAAGAAGCATTTTTTAACTAAGTCCTGCTGAGTCATTCATGAGTTTTTAGCCGCCTTGCTTCTTCTCACAGACTCTCTACTCTCATGCCA
+
CCBCCBBFCFFFGGGGGGGGGGGGGGHHGGGGGHHHGGHHHHHHHHHHHHHHHHHHHHGHHHHHHHHHHGHHGHGGHHHHHHHGGHHHHHHHHHHHHHHHHHHHHHH3FHHHHGGGGGGGFHHHHHHHGGGGGGGGGGGGGGGGGGFFFFFFFFFFFFFFFFFFFFFFFFFFFFFFFFFFFFFFFFFFFFFFFFFFFFFFFFFFFFFFFFFFFFFFFFFFFFFFFFFFFFFFFFFFFFFFFFFFFFFFFFF
@M05620:45:000000000-G6HP7:1:1101:11970:5665 1:N:0:161
TACCTGTACTGGGGAAGCATTTGAATATCCCCCCATGGTGATGGGGACGGAGAACTGCTCCATAAACACAGGCAACGTGCCTAACTTTCCCGGGAAGATGAAGTCAAAGAGCGACCACAGCTCTATCGGAGGTTATTTTGCATCGGTGAGCCAGACAGAATGATCTGATGAGGGGTGCGAAACTGTTTGAGGAAAGGAAGCACCTTTTTATTAAATTTACCTTTTAGCAATCGCCATTCCTACCCTAAAGA
+
1AAAAFFDFFF1GAEEEFGGGGFGHFFHHHHGGGGCGBBGHHHBG?FGGGFFCECGHFHHGHHEFHGGGHHA/FFFEFHHFFHBGH2GFGHGGE@EFAGGHFGGHGBFEC0EECCCGHHHHHHDHHHGGGGG?GGHHGHDFHHHFCAEF01GGHFECG/G<GHHH0=DDHHHHG-.;C@B@9AB0;;0CFGFFFGEGF/.9//AF/FFBEFFBB/:/9B/FBF/BF//BF/BFFFBAFFFF99:-;9FFFF
@M05620:45:000000000-G6HP7:1:1101:10240:5666 1:N:0:161
AAACCAAGCAGACACTCACCGCTCCCTCGCCACAGGCCAATAGTTTGTCCTCACTGAGTTGGCAACAAGTGGCTGCTGTGGCTGCCATTTTTCTGGTGATGGCCATCAGCTCCGACGAGGTCAGCTGGGGGGCTTTCTTTGTGTAAGCAACGAGAAACCTGAAAGAAGCATTTTTTAACTAAGTCCTGCTGAGTCATTCATGAGTTTTTAGCCGCCTTGCTTCTTCTCACAGACTCTCTACTCTCATGCCA
+
CCBCCBCFDFFFGGGGGGGGGGGGGGHHGGGGGHHHGGHHHHHHHHHHHHHHHHHHHHHHHGHHHHHGHHHHGHGGHHHHHHHGGHHHHHHHHHHHHHHHHHHHHHHHHHHHHGGGGGGGCGHHHHHHGGGGGGGGGGGGGFGGGGFFFFFFFFFFFFFFFFFFFFFFFFFFFFFFFFFFHFFFFFHFFFFFFFFFFFFHFHFFFFFFFFFFFFFFFFFFFFFFFHHFFFFFFFFFFFFFHFFFFFFFFFF
@M05620:45:000000000-G6HP7:1:1101:13846:5673 1:N:0:161
AAACCAAGCAGACACTCACCGCTCCCTCGCCACAGGCCAATAGTTTGTCCTCACTGAGTTGGCAACAAGTGGCTGCTGTGGCTGCCATTTTTCTGGTGATGGCCATCAGCTCCGACGAGGTCAGCTGGGGGGCTTTCTTTGTGTAAGCAACGAGAAACCTGAAAGAAGCATTTTTTAACTAAGTCCTGCTGAGTCATTCATGAGTTTTTAGCCGCCTTGCTTCTTCTCACAGACTCTCTACTCTCATGCCA
+
CCBCCCCFCFFFGGGGGGGGGGGGGGHHGGGGGHGHGGGHHHHHHHHHHHHHHHHHHHGHHHHHHHHHHGGHGHGGHHHHHHHGGHHHHHHHHHHEHHGHHHHHHHHHHHHHHGGGGGGGFHHHHHHHDGGGGGGGGGGGGFFGGFFFFFFFFFFFFFFFFFFFFFFFFFFFFFFFFFFFFFFFFFFFFFFFFFFFFFFFFFFFBFFFFFFFFFFFFFFFFFFFFFFFFFFFFFFFFFFFFFFFFFFFFFF
@M05620:45:000000000-G6HP7:1:1101:15383:5680 1:N:0:161
ATCTCTATCTCCTAAAAACCTGTTTAGATTTGGAGATAGACCTTCAGGTTTTTCATCATTTTCTGCATGAATTATACATTGACCACGTTCCAGCGTGGTCAGTTTGCAGCATTCTGTTATTTTGTTTGACAGAGTGTCTTGTTGAGAACATATGTAGGACATGATTTTTTCCTGCAACAGGGAAAATAAAGTATAAGTTTTAAAGATTTATTCTTTAATAAAGGATCTCAAAGCCAGCTTTAGAAAAAGGA
+
CCCCCFFFFFFFGGGGGGGGGGHHHHHHHHHHHHHHHHHGHHHHHHHHHHHGGHHHHHHHHIHHIHHHHHHHHGHGHHHHHHHHHHGGHHHHHHGFGGHHHHHHHHHHHHHHHHHHHHHHHHHHHHHHHHHHHHHHHHHHHHHHHHHHHHHHHHHHHHHHHHHHHHHHHGHHHHGHHHHHHGGGHHHHHHHGGHHHHGHHHHHHHHHHHHHHHHHHGGHHHFHHHHHHHGHGHHHHHGHHHHHHHHGHGGH
@M05620:45:000000000-G6HP7:1:1101:21352:5690 1:N:0:161
CATCCTGACCCTGAAGTACCCCATTGAGCATGGCATCGTCACCAACTGGGACGACATGGAGAAGATCTGGCACCACACCTTCTACAACGAGCTGCGCGTGGCCCCGGAGGAGCACCCAGTGCTGCTGACCGAGGCCCCCCTGAACCCCAAGGCCAACAGAGAGAAGATGACTCAGGTGAGGCTCGGCCGACGCCCGTGCTCCTCCCGTCCTTTCCCCAGTCATTTTCTGCCCGGCTTGATTTCTGACATTA
+
CCCCCFFFFFFFGGGGGGGGGGGHHHHHHHHHHHHHHGHHHGHHHGHHHHHHGGGGGHHHHHHHHHHHHHHHHGHHHGGHHHHHHHHHGGGGGHHGGGGGGGHHGGGGGGGGHHHHGGHHHHHHHHHHHHGGGGGGGGGGGGHHHHGGGGHGHHGGGGGGGGGGGGGGGGGGGGGGGGGGGGGGFFFFFFFFFFFFBFFFFFFFFFFFFFFFFFFFFFFFFFFFFFFFFFFFFFFFF;;FFFFFFFFFFF0
@M05620:45:000000000-G6HP7:1:1101:15397:5694 1:N:0:161
ATCTCTATCTCCTAAAAACCTGTTTAGATTTGGAGATAGACCTTCAGGTTTTTCATCATTTTCTGCATGAATTATACATTGACCACGTTCCAGCGTGGTCAGTTTGCAGCATTCTGTTATTTTGTTTGACAGAGTGTCTTGTTGAGAACATATGTAGGACATGATTTTTTCCTGCAACAGGGAAAATAAAGTATAAGTTTTAAAGATTTATTCTTTAATAAAGGATCTCAAAGCCAGCTTTAGAAAAAGGA
+
BBBBBFFFFFFFGGGGGGGGGGHHHGHHHHHHHGHHHHHHHHHHHGHHHHHGGHHHHHHHHHHHHHHHHHHHHHHHHHHHHHHHHHGHHHHHHHGGGGHHGHHHHHHGHHHHHHHHHHHHHHHHHHHHGGHHHHHHHHHHHHHHHHGHHHHHHHHHHHHHHHHGGHHHHGHHHHHHHHHHHGGHHHHHGHHHHHHHHHHHHGHHHGHHHHHHHHHHGHHFGHHHGHHHHGGGHHHHHGHHHGHHHFHFGGF
@M05620:45:000000000-G6HP7:1:1101:21350:5709 1:N:0:161
CATCCTGACCCTGAAGTACCCCATTGAGCATGGCATCGTCACCAACTGGGACGACATGGAGAAGATCTGGCACCACACCTTCTACAACGAGCTGCGCGTGGCCCCGGAGGAGCACCCAGTGCTGCTGACCGAGGCCCCCCTGAACCCCAAGGCCAACAGAGAGAAGATGACTCAGGAGAGGCTCGGCCGACGCCCACTCTCCTCCCGTCCTTTCCCCAGTCACTTTCTACCCACCTTGTTTTCTGACATTA
+
A?AAA1@1B1>FGGG1BBGGGGGGHHHCEGFDAGFDFEFGHCFHHGBGEFCG/AEC?GFFHFG0FG12FEBGHGEHGFGHFGHHHGHHGFEGGGHGCGEECCHHGG//><B?FGHHGGHGHGFHGGH1CGC->A@FGGGGGEFH/G.EGCE.GEEEEEBFF/.C9:F090;CFF9F/..CA.-9@>A--9---;@---;/B//9;A9AB?BFFFFFBBA/9//;BB/B/;/-/---;/9/-:FF//9///:
@M05620:45:000000000-G6HP7:1:1101:11300:5746 1:N:0:161
TACCTGTACTGGGGAAGCATTTGAATATCCCCCCATGGTGATGGGGACGGAGAACTGCTCCATAAACACAGGCAACGTGCCTAACTTTCCCGGGAAGATGAAGTCAAAGAGCGACCACAGCTCTTCGGAGGTTATTTTGCATCGGTGAGCCAGACAGAATGATCCGATGAGGGGTGCGAAACTATTTGAGGAAAGGAAGCACCTTTTTATTAAATTTACCTTTTAGCAATCGCCATTCCTACCCTAAAGAT
+
AAAABFFFFFFFGGGGGGGGGFGHHHHHHHGGGGGHGHDGHHHGHGGGGGGGGGHHHHHHHHHHHHHHGHHHGHHGGHGHHHHHHHHHHHHGGGGGFHHHFGHGGFHHBGHHGFGGGHHGGGHGHBFEFFCCHHHGHHGGFHHEGDGGHFGHFAAGHHC0DBGFHHFEFGHHGGCADGDGGGGGGGGGGGEBBFGFGGGGGGFFFFFF?FFFB9FBFFFFFFFFFFFFFFFEFFFFBFFFFFFFFFFFFFF
@M05620:45:000000000-G6HP7:1:1101:11283:5754 1:N:0:161
TACCTGTACTGGGGAAGCATTTGAATATCCCCCCATGGTGATGGGGACGGAGAACTGCTCCATAAACACAGGCAACGTGCCTAACTTTCCCGGGAAGATGAAGTCAAAGAGCGACCACAGCTCTTCGGAGGTTATTTTGCATCGGTGAGCCAGACAGAATGATCCGATGAGGGGTGCGAAACTATTTGAGGAAAGGAAGCACCTTTTTATTAAATTTACCTTTTAGCAATCGCCATTCCTACCCTAAAGAT
+
ABBBBFFFFFFFGGEEFGGGGGHHHHHHHHHGGGGHHHHHHHHHHGGGGGGGGHHHHHHHHHHHHHHHHHHHGHHHGHHHHHHHHHHHHHHGGGGGGHHHHHHHHHHHHHHHGGFGGHHHHHHHHGHGGGGEHHHHHHHFDHHGGDGGHHHHGHGHEGHHHHGHHGGGGHHHGGGGGGGGGGGGGGGGEGGGFFGGGGGGFGEFFFFFFFFFFFFFFFFFFFFFFFFFFFFFFFFFFFFFFFFFFFFFFFF
@M05620:45:000000000-G6HP7:1:1101:11300:5766 1:N:0:161
TACCTGTACTGGGGAAGCATTTGAATATCCCCCCATGGTGATGGGGACGGAGAACTGCTCCATAAACACAGGCAACGTGCCTAACTTTCCCGGGAAGATGAAGTCAAAGAGCGACCACAGCTCTTCGGAGGTTATTTTGCATCGGTGAGCCAGACAGAATGATCCGATGAGGGGTGCGAAACTATTTGAGGAAAGGAAGCACCTTTTTATTAAATTTACCTTTTAGCAATCGCCATTCCTACCCTAAAGAT
+
ABBBCFFFFFFFGGGGGGGGGGHHHHHHHHHGGGGHHHHHHHHHHGGGGGGGGHHHHHHHHHHHHHHHHHHHGGHHGHHHHHGHHHHHHHHGGGGGGHHHHHHHHHHHHHHHGGGGGHHHHHHHHHHGGGGEHHHHHHHHGHHGGGGGHGHHHHGHHHHHHHHHHHGGGHHHGGCEGGGGGGGGGGGGGGGGGGGGGGGGGGFFFFFFFFFFFFFFFFFFFFFFFFFFFFFFFFFFFFFFFFFFFFFFFFF
@M05620:45:000000000-G6HP7:1:1101:15887:5768 1:N:0:161
ATCTCTATCTCCTAAAACCTGTTTAGATTTGGAGATAGACCTTCAGGTTTTTCATCATTTTCTGCATGAATTATACATTGACCACGTTCCAGCGTGGTCAGTTTGCAGCATTCTGTTATTTTGTTTGACAGAGTGTCTTGTTGAGAACATATGTAGGACATGATTTTTTCCTGCAACAGGGAAAATAAAGTATAAGTTTTAAAGATTTATTCTTTAATAAAGGATCTCAAAGCCAGCTTTAGAAAAAGGAA
+
CCCCCFFFFFFFGGGGGGGGGGHHHHHHHHHGHFHHHHHHHHHHHHHHHHGGHHHHHHHHHHHHHHHHHHHHHHHHHHHHHHHHHGHHHHHHHGFGGHHHHHHHHHHHHHHHHHHHHHHHHHGHHHHHHHHHHHHHHHHHHHHHHGFHGGHHHHHHHHHHHHHHHHHHGHHHHHHHHHHHGGHGHHHGHHHHHHHHGHHHHGHHHHHHHHHHHHHHGGHHGHFHHHHHHHHHGHFHGHHHHHHGGHHGFHH
@M05620:45:000000000-G6HP7:1:1101:17778:5786 1:N:0:161
ATCTCTATCTCCTAAAAACCTGTTTAGATTTGGAGATAGACCTTCAGGTTTTTCATCATTTTCTGCATGAATTATACATTGACCACGTTCCAGCGTGGTCAGTTTGCAGCATTCTGTTATTTTGTTTGACAGAGTGTCTTGTTGAGAACATATGTAGGACATGATTTTTTCCTGCAACAGGGAAAATAAAGTATAAGTTTTAAAGATTTATTCTTTAATAAAGGATCTCAAAGCCAGCTTTAGAAAAAGGA
+
CCBCCFFFFFFFGGGGGGGGGGHHHHHHHHHHHHHHHHHHHHHHHHHHHHHGGHHHHHHHHHHHIHHHHHHHHHHHHHHHHHHHHHGHHHHHHHGGGGHHHHHHHHHHHHHHHHHHHHHHHHHHHHHHHHHHHHHHHHHHHHHHHHHHHHHHHHHHHHHHHHHHHHHHHGHHHHHHHHHHHGGHGHGHHHHHHHHHHHHHHHHHHHHHHHHHHHHHHHHHFHHHHHHHHHHHHHHHHGHHHHHHHHHHGGH
@M05620:45:000000000-G6HP7:1:1101:17790:5804 1:N:0:161
ATCTCTATCTCCTAAAAACCTGTTTAGATTTGGAGATAGACCTTCAGGTTTTTCATCATTTTCTGCATGAATTATACATTGACCACGTTCCAGCGTGGTCAGTTTGCAGCATTCTGTTATTTTGTTTGACAGAGTGTCTTGTTGAGAACATATGTAGGACATGATTTTTTCCTGCAACAGGGAAAATAAAGTATAAGTTTTAAAGATTTATTCTTTAATAAAGGATCTCAAAGCCAGCTTTAGAAAAAGGA
+
A1AAABFFFFFFGGGGFGGFGGBDHHHHFHHFFHHCHHHHHHHHHHHHHHHGGHHHHHFHHHEGFHHFHFGHGHFBDGHFHHHHHHGFHHHHHHGEEGGFFGFGGGFDGGHGFHHHFFGHHHHHGGHHGGFHGHHHFHHHHHHHHHHHHGHHGHBFHHHHHHHGHFHHGCGHHGHHFGHGHGFFHHHEFGF?GGFFG<FFGFFFFHHHHDFHFHHHHHHDFDDGHHHHFHHHHHAGHGGHHFHHHEFFGGB
@M05620:45:000000000-G6HP7:1:1101:25208:5822 1:N:0:161
TACCTGTACTGGGGAAGCATTTGAATATCCCCCCATGGTGATGGGGACGGAGAACTGCTCCATAAACACAGGCAACGTGCCTAACTTTCCCGGGAAGATGAAGTCAAAGAGCGACCACAGCTCTTCGGAGGTTATTTTGCATCGGTGAGCCAGACAGAATGATCCGATGAGGGGTGCGAAACTATTTGAGGAAAGGAAGCACCTTTTTATTAAATTTACCTTTTAGCAATCGCCATTCCTACCCTAAAGAT
+
CCCCCFFFFFFFGGGGGGGGGGHHHHHHHHHGGGGHHHGHHHHHHGGGGGGGGHHHHHHHHHHHHHHHHHHHGHHHGHHHHHHHHHHHHHHGGGGGGHHHHHHHHHHHHHHHGGGGGHHHHHHHHHHGGGGEHHHHHHHHHHHGFCGGHHHHHHGHHHHHHHHHHHDGGHHHGGCAEFDD?FGGGGGHGGGFFGGGFGGGGGFFFFFFFFFFFFFFFFFFFFFFFFFFFFFFFFFEFFFFFFFFFFFFFFF
@M05620:45:000000000-G6HP7:1:1101:6609:5823 1:N:0:161
AAACCAAGCAGACACTCACCGCTCCCTCGCCACAGGCCAATAGTTTGTCCTCACTGAGTTGGCAACAAGTGGCTGCTGTGGCTGCCATTTTTCTGGTGATGGCCATCAGCTCCGACGAGGTCAGCTGGGGGGCTTTCTTTGTGTAAGCAACGAGAAACCTGAAAGAAGCATTTTTTAACTAAGTCCTGCTGAGTCATTCATGAGTTTTTAGCCGCCTTGCTTCTTCTCACAGACTCTCTACTCTCATGCCA
+
AAABBBCFCFFFGGGGGGGGGGGGGGHHGGGGGHHHGGHHHHHHHHHHHHHHHHHHHHHHHHHHHHHHHHHHGHGGHHHHHHHGGHHHHHHHHHHHHHHHHHHHHHHHHHHHHGGEGFGGGHHHHHHHGGGGGGGGGGGGGGGGGGFFFFFFFFFFFFFFFFFFFFFFFFFFFFFFFFFFFFFFFFFFFFFFFFFFFFFFFFFFFFFFFFFFFFFFFFFFFFFFFFFFFFFFFFFFFFFFFFFFFFFFFFB
@M05620:45:000000000-G6HP7:1:1101:25224:5829 1:N:0:161
TACCTGTACTGGGGAAGCATTTGAATATCCCCCCATGGTGATGGGGACGGAGAACTGCTCCATAAACACAGGCAACGTGCCTAACTTTCCCGGGAAGATGAAGTCAAAGAGCGACCACAGCTCTTCGGAGGTTATTTTGCATCGGTGAGCCAGACAGAATGATCCGATGAGGGGTGCGAAACTATTTGAGGAAAGGAAGCACCTTTTTATTAACTTTACCTTTTAGCAATCGCCATTCCTACCCTAAAGAT
+
AAABBFFFFFFFGGGGGGFGGGHHHHHHHHHGGGGHHHGGGHHHHGGGGGGG0FGHHHFHHHHHH5GHHHHHGHHHGHHHHHHHHHHHHHHGGGGGGHHHHHHHHFFDGGGHGGGGGHGHHHHHHHHGFGGEH1GHHHHHHHHGGG..>GFHHEGHHGFGH0FHGHAEEHHHGGEAADA-:AF0FGGGBABBC/CF//CE/9;FFFFF.FFFF/BFFFFFFFFFBFFF/;BAADDEFFFFFF?FFF.9/:F
@M05620:45:000000000-G6HP7:1:1101:6595:5834 1:N:0:161
AAACCAAGCAGACACTCACCGCTCCCTCGCCACAGGCCAATAGTTTGTCCTCACTGAGTTGGCAACAAGTGGCTGCTGTGGCTGCCATTTTTCTGGTGATGGCCATCAGCTCCGACGAGGTCAGCTGGGGGGCTTTCTTTGTGTAAGCAACGAGAAACCTGAAAGAAGCATTTTTTAACTAAGTCCTGCTGAGTCATTCATGAGTTTTTAGCCGCCTTGCTTCTTCTCACAGACTCTCTACTCTCATGCCA
+
BBBBBAAFBFFFGGGGGGGGGGGGGGHHGGGGGHHHGGHHHFHHHHHHHHHHHHHHHHHHHHHHHHHHHHHHGHGGHHHHHHHGGHHHHHHHHHHHHHHHHHHHHHHHHHHHHGGGGGGGGHHHHHHHGGGGGGGGGGGGGGGGGGFFFFFFFFFFFFFFFFFFFFFFFFFFFFFFFFFFFFFFFFFFFFFFFFFFFFFFFFFFFFFFFFFFFFFFFFFFFFFFFFFFFFFFFFFFFFFFFFFFFFFBFFF
@M05620:45:000000000-G6HP7:1:1101:9215:5840 1:N:0:161
TACCTGTACTGGGGAAGCATTTGAATATCCCCCCATGGTGATGGGGACGGAGAACTGCTCCATAAACACAGGCAACGTGCCTAACTTTCCCGGGAAGATGAAGTCAAAGAGCGACCACAGCTCTTCGGAGGTTATTTTGCATCGGTGAGCCAGACAGAATGATCCGATGAGGGGTGCGAAACTATTTGAGGAAAGGAAGCACCTTTTTATTAAATTTACCTTTTAGCAATCGCCATTCCTACCCTAAAGAT
+
AAAAAFFFFFFFGGGGGGGGGGHCDHFHHHHGGGGHHHGHHHHHHGGGGGGGGHHHHHHHHGHGHFFHHHHHGHHHGHHHHH33GGHHHHHFGGGGGHHHGHHHHHHFGGHHGGGGGHHHHHHHHHHGGGGEHHHHHHHHFGHGGGDFFFHHHGGHHHHHHHHHHHDDFHHHGG:DGGCDGGGGGGGGEFGFGFGGFGGGGGFFFFFFFFFFFFFFFFFFFFFFFFFFFFFFFFFEFBFFFFFFFFFFFFF
@M05620:45:000000000-G6HP7:1:1101:9237:5842 1:N:0:161
TACCTGTACTGGGGAAGCATTTGAATATCCCCCCATGGTGATGGGGACGGAGAACTGCTCCATAAACACAGGCAACGTGCCTAACTTTCCCGGGAAGATGAAGTCAAAGAGCGACCACAGCTCTTCGGAGGTTATTTTGCATCGGTGAGCCAGACAGAATGATCCGATGAGGGGTGCGAAACTATTTGAGGAAAGGAAGCACCTTTTTATTAAATTTACCTTTTAGCAATCGCCATTCCTACCCTAAAGAT
+
BBBBBFFFFFFFGGGGGGGGGGHHDHHHHHHGGGGHHHGHGHHHHGGGGGGGGHHHHHHHHHHHHGHHHHHHGHHHGHHHHHG3GHHHHHHGGGGGGHHHHGHGHFHGHHHHGGGGGHHHHHHHHHHGGGGEHDFGHHHHHHHGGFEFF>GHHHGHHHHHHHHHHHGGGHHHGGGGGGGGGGGGGGGGGGGGGFGGGGGGGGFFFFFFFFFFFFFFFFFFFFFFFFFEFFFFFFDFFFFFFFFFFFFFFFF
@M05620:45:000000000-G6HP7:1:1101:6614:5843 1:N:0:161
AAACCAAGCAGACACTCACCGCTCCCTCGCCACAGGCCAATAGTTTGTCCTCACTGAGTTGGCAACAAGTGGCTGCTGTGGCTGCCATTTTTCTGGTGATGGCCATCAGCTCCGACGAGGTCAGCTGGGGGGCTTTCTTTGTGTAAGCAACGAGAAACCTGAAAGAAGCATTTTTTAACTAAGTCCTGCTGAGTCATTCATGAGTTTTTAGCCGCCTTGCTTCTTCTCACAGACTCTCTACTCTCATGCCA
+
BBBBBB4BAFCCFGGGGGGGGEEGGGHHGGGGGHHHGGA2FFGHHHHHHHHHHHHHFHHGHHGHHHHHHGHHGHGGHHHHHHHFGHHHHHHHHHHGHGHHGGHHHHHDGHHHHGGGGGGGGGHHHHHHGGGGGGGGGGGGGGGGGGFFFFFFFFFFFFFFFFFFFFFFFFFFFFFFFFFFEF/FFFFFFFBFFFBFFFFFFFFB;BFFFFFFFDDFFFFFFFFFFFFFFFFBFFFFFFFFFFFFFFFBFF9
@M05620:45:000000000-G6HP7:1:1101:25203:5844 1:N:0:161
TACCTGTACTGGGGAAGCATTTGAATATCCCCCCATGGTGATGGGGACGGAGAACTGCTCCATAAACACAGGCAACGTGCCTAACTTTCCCGGGAAGATGAAGTCAAAGAGCGACCACAGCTCTTCGGAGGTTATTTTGCATCGGTGAGCCAGACAGAATGATCCGATGAGGGGTGCGAAACTATTTGAGGAAAGGAAGCACCTTTTTATTAAATTTACCTTTTAGCAATCGCCATTCCTACCCTAAAGAT
+
1>AAAFFFFFFFGEGEEGGGGG331DEHHHHGGGEHGHGHGGHHGGGGGCGGGGHHHHHHHHHHHHHHHHGHGHHHGHEHHHBCGHHHHHHGGGGGGHHHHHHHHHGFBFGHGGGGGHHHHHHHHHHGGGG?GHHHHHHHGHHGCEEGHHHGGHGHHHHGHHHHHGCGGHFHGGECB@E9AGGGGGGGEGGGGGGE/BFGFGFFFFFF-BFFFFFFFBBFFFFFFFFFFFFFFFFEFFFFFFFFFFFFFFB
@M05620:45:000000000-G6HP7:1:1101:14116:5849 1:N:0:161
AGATTACTGCAACAGTTCCCCCTACACTCTTTCCCTACAAGCCAGGGACAAAACAAAGATCGGAAGAGCACACGTCTGAACTCCAGTCACGTCGACGCATCTCGTATGCCGTCTTCTGCTTGAAACAAAAAATATTTTGCATCGGTGAGCCAGACAGCATGATCCGCTGAGGGGTGCGAAACTCTTTGAGGAAAGGAAGCACCTTTTTATTAAATTTACCTTTTAGCAATCGCCATTCCTACCCTAAAGAT
+
A1AAA1DF3@11BFFGGGGFCEE0F1FHHFFFHHHHEGC1FCECGHAFFEGCEG/A0B0BFEEGGCGHHHHGHGCGH/12BGHH1BGGFHABFECGGG/?/1BC>>>BBGE/>E/FDDGFDB0B11</0@//0@@>>F2F1<F<??//0FG0F0F0<.0<1<FGHG<A-A.AEC::A-.:-9B0;BF0FEB9F/;FBBCEFFGGBF00.;;;99;BBBBF//BB//B//9FE?BFFFFBFBBAFB--/;//
@M05620:45:000000000-G6HP7:1:1101:7514:5852 1:N:0:161
AAACCAAGCAGACACTCACCGCTCCCTCGCCACAGGCCAATAGTTTGTCCTCACTGAGTTGGCAACAAGTGGCTGCTGTGGCTGCCATTTTTCTGGTGATGGCCATCAGCTCCGACGAGGTCAGCTGGGGGGCTTTCTTTGTGTAAGCAACGAGAAACCTGAAAGAAGCATTTTTTAACTAAGTCCTGCTGAGTCATTCATGAGTTTTTAGCCGCCTTGCTTCTTCTCACAGACTCTCTACTCTCATGCCA
+
AABBBABFBFFFGGGGGGGGGGGGGGHHCGGGGFHHGGDHH3GHHHHHHHHHHHHHGHGHHHHHFHHHHGHHGHGGHHHHHHHGGHHHHHHHHHHHHHBFHHHHHHHHHHHHHGGGGGGGGGFHGHHHGGGGGGGGGGGGGGGGGGFFFFFFFFADFFFFFBFFFFFFFFFFFFFFFFFFFFFFFFFFFFFFFFFFFFFFFFFFFFFFFFFFFFFFFFFFFFFFFFFFFFFFFFFFFFFBFFFFFFFFFFF
@M05620:45:000000000-G6HP7:1:1101:8228:5855 1:N:0:161
AAACCAAGCAGACACTCACCGCTCCCTCGCCACAGGCCAATAGTTTGTCCTCACTGAGTTGGCAACAAGTGGCTGCTGTGGCTGCCATTTTTCTGGTGATGGCCATCAGCTCCGACGAGGTCAGCTGGGGGGCTTTCTTTGTGTAAGCAACGAGAAACCTGAAAGAAGCATTTTTTAACTAAGTCCTGCTGAGTCATTCATGAGTTTTTAGCCGCCTTGCTTCTTCTCACAGACTCTCTACTCTCATGCCA
+
BBBBBBBFBFFFGGGGGGGGGGGGGGHHGGGGGFHHGGCFGCGHHHHHHHHHHHHHGHFHHHHHHHHHHHHHGHGGHFHHHHHGGHHHHHHHHHHHHHFHHHHHHHHGHHHHHGGGGGGGGHFHHHHHGCGGGGGGGGGGGGGGEFFFFFFFFFAFFFFFFFFFFFFFFFFFFFFFFFFFFFFFFFFFFFFBFBFFFFFFFFFFFFFFFFFFFFFFFFFFFFFFFFFFFFFFBFFFFFFFFFFFFFFFFF/
@M05620:45:000000000-G6HP7:1:1101:7498:5864 1:N:0:161
AAACCAAGCAGACACTCACCGCTCCCTCGCCACAGGCCAATAGTTTGTCCTCACTGAGTTGGCAACAAGTGGCTGCTGTGGCTGCCATTTTTCTGGTGATGGCCATCAGCTCCGACGAGGTCAGCTGGGGGGCTTTCTTTGTGTAAGCAACGAGAAACCTGAAAGAAGCATTTTTTAACTAAGTCCTGCTGAGTCATTCATGAGTTTTTAGCCGCCTTGCTTCTTCTCACAGACTCTCTACTCTCATGCCA
+
BBABBBAFBFFBGGGGGGGGGGGGGGHHCGGEEFGHFGE2FAFHHHHHHHHHHHHH3GHGGGHHHHHHHFGHFHGGHHHHHHHFGHFHHHHHHHHHHHFHHHHHEGHHHHHHHGCGG?CGGH1FHHCHDCGGGGGGGGGGGGFG0CBFFFFBFFFFEFFFFB/BF/AFFFFFFFFBABFFFFFFFFFFFFFFFFFFFFFFFF/FFFFFFEFFFF?BFFFFFFFFFFFFBFFFBFFFFFFFFFFFFFFBFF/
@M05620:45:000000000-G6HP7:1:1101:24483:5866 1:N:0:161
TACCTGTACTGGGGAAGCATTTGAATATCCCCCCATGGTGATGGGGACGGAGAACTGCTCCATAAACACAGGCAACGTGCCTAACTTTCCCGGGAAGATGAAGTCAAAGAGCGACCACAGCTCTATCGGAGGTTATTTTGCATCGGTGAGCCAGACAGAATGATCCGATGAGGGGTGCGAAACTATTTGAGGAAAGGAAGCACCTTTTTATTGAATTTACCTTTTAGCAATCGCCATTCCTACCCTAAAGA
+
BBBBBFFFFFFFGGGGGGGGGGHFGHHHHHHGGGGHHHHHHHHHHGGGGGGGGHHHHHHHHHHHHHHHHHHHGHHHGHHHHHHHHHHHHGHGGGEEGHHHHHHHHHHHHHHHGGGGGHHHHHHHGHHGGEGGEHHHHHHHHHHHGGGGGHHHHHHGHHCGHHGHHHHCEGHHHGG.;AA99BGGFFGGGCEC0;9;FBCCEFFFFFFFFFFF/9BFFFFFFFFFFFFFFFFFFFFDEFFFFFFFFFBBBB;
@M05620:45:000000000-G6HP7:1:1101:8236:5871 1:N:0:161
AAACCAAGCAGACACTCACCGCTCCCTCGCCACAGGCCAATAGTTTGTCCTCACTGAGTTGGCAACAAGTGGCTGCTGTGGCTGCCATTTTTCTGGTGATGGCCATCAGCTCCGACGAGGTCAGCTGGGGGGCTTTCTTTGTGTAAGCAACGAGAAACCTGAAAGAAGCATTTTTTAACTAAGTCCTGCTGAGTCATTCATGAGTTTTTAGCCGCCTTGCTTCTTCTCACAGACTCTCTACTCTCATGCCC
+
BBBBBB?BAFFFGGGGGGGGGGGFGGHHAEG2EFBFFFCAGH5GGHHHHHHHHHHGDGHGB3BBAGHHFG5BFHFFHEGFHFGEFGCGGHHHHH4@GBHHHEHHHHH3FHHHHEEE?/BDDGCFGHFFCCC@BBGGGGGGGGBGFGFFFFF?9D.AFFFFF/9FFFAFF/FFFFFB.9FFFFBFFFFFFFF/9BBFFFFFFF/BFFFFFFFFFFBBFFFFFFFFFFFFFF/9/AFFFFFBFFFFFFF9BF/
@M05620:45:000000000-G6HP7:1:1101:7514:5875 1:N:0:161
AAACCAAGCAGACACTCACCGCTCCCTCGCCACAGGCCAATAGTTTGTCCTCACTGAGTTGGCAACAAGTGGCTGCTGTGGCTGCCATTTTTCTGGTGATGGCCATCAGCTCCGACGAGGTCAGCTGGGGGGCTTTCTTTGTGTAAGCAACGAGAAACCTGAAAGAAGCATTTTTTAACTAAGTCCTGCTGAGTCATTCATGAGTTTTTAGCCGCCTTGCTTCTTCTCACAGACTCTCTACTCTCATTCCA
+
BBAABBAFAFFBGGGGGGGG2EEGGGHHCGGEFCGFFGE2F35GHHHHHHHHFHHGFHHGGGGGHHHHHGBGFGGFHFGCHGHEFHFHHHHHHHGFHHBGHHHHCGHFHHHHHE>EE?D/EGCGHHGGFCGGDGGGGGGGGGGGFFFFFFFFADDFBFFFFFBBFFFFFFFFFFFFFBFFB/BFFFFFFFFBABBFFFFFFFBFFFFFFFEFF.@FFFFFFFFFFFFF9FBFBAFFFFF/FFFFFFF/;F/
@M05620:45:000000000-G6HP7:1:1101:24475:5883 1:N:0:161
TACCTGTACTGGGGAAGCATTTGAATATCCCCCCATGGTGATGGGGACGGAGAACTGCTCCATAAACACAGGCAACGTGCCTAACTTTCCCGGGAAGATGAAGTCAAAGAGCGACCACAGCTCTATCGGAGGTTATTTTGCATCGGTGAGCCAGACAGAATGATCCGATGAGGGGTTCGAAACTATTTGAGGAAAGGAAGCACCTTTTTATTGAATTTACCTTTTAGCAATCGCCATTCCTACCCTAAAGA
+
3AABBFFFFFFFA2FEEGFGGGGGGHHHHHHGGGGHFHHHHHHCEFFGEAEEEHHHGHHHHGHGHHHHHGHHGHFH@GFHGGDGHHHHHHHGGGC/EHHHHHDHHFGHHHHHECGGCHHHHHHHHHHGGFGGGHGHHHHDGHHH>AAAFFHHHHHGHHHHGHHHHHH.E:GCFGGC-:ACFDGGGGGGFFGFFFGFGFF.EGGGGGGFFFFF/:9BFFBFFEFFFF//BFFF?EFFFFFFFFFFFFFFB/9
@M05620:45:000000000-G6HP7:1:1101:21992:5962 1:N:0:161
TACCTGTACTGGGGAAGCATTTGAATATCCCCCCATGGTGATGGGGACGGAGAACTGCTCCATAAACACAGGCAACGTGCCTAACTTTCCCGGGAAGATGAAGTCAAAGAGCGACCACAGCTCTATCGGAGGTTATTTTGCATCGGTGAGCCAGACAGAATGATCCGATGAGGGGTGCGAAACTATTTGAGGAAAGGAAGCACCTTTTTATTAAATTTACCTTTTAGCAATCGCCATTCCTACCCTAAAGA
+
AABBBFFFFFFFGGCGGGGGGGHHFHHHHHHGGGGGHHHGHHHFH2FEGGCGAHHHFHHHHHHGGFHHHEHHGHHHGHHHHHHFHHHHHHHGGGGGGHHHGHGHHFHHFFHGGGGG?GEFHHHHHHHGGGGGGHHHHHHHHHHHGGGDFHHHGHGFGHFGGHHHHHHADEFHHGGECAAA-9AFCFGFGBEF999CF/;FGGFFFFFFFEFFFBFFFFFFFFFFFFFFFBFFFFF.EFFFFFFFFFB.FF/
@M05620:45:000000000-G6HP7:1:1101:25711:5966 1:N:0:161
TACCTGTACTGGGGAAGCATTTGAATATCCCCCCATGGTGATGGGGACGGAGAACTGCTCCATAAACACAGGCAACGTGCCTAACTTTCCCGGGAAGATGAAGTCAAAGAGCGACCACAGCTCTATCGGAGGTTCTTTTGCATCGGTGAGCCAGACAGAATGATCCGATGAGGGGTGCGAAACTATTTGAGGAAAGGAAGCACCTTTTTATTAAATTTACCTTTTAGCAATCGCCATTCCTACCCTAAAGA
+
AAAABFFFFFFFGGGGGGCGGGHHHHHHHHHGGGGHHHGHHHHHHGFFGGGGGHHHHHHHHHHHHHHHHHHHGHHHGHHHHHHHHHHHHHHGGGFGGHHHE?EHHHGHHHHHGGGG@GHHHHHHFHHGGACGGH1FHHHHHFHHGFGGGFFG<GFG/C<GGHFHHHH.EGGGHGG.-.@999BGBCFGG0;F09BCG:CFGBBFFFFFFEFFB//;FFFFFFFFFFFFFFFFEEFDEFFBFFFFFFBF999
@M05620:45:000000000-G6HP7:1:1101:25690:5970 1:N:0:161
TACCTGTACTGGGGAAGCATTTGAATATCCCCCCATGGTGATGGGGACGGAGAACTGCTCCATAAACACAGGCAACGTGCCTAACTTTCCCGGGAAGATGAAGTCAAAGAGCGACCACAGCTCTATCGGAGGTTATTTTGCATCGGTGAGCCAGACAGAATGATCCGATGAGGGGTGCGAAACTATTTGAGGAAAGGAAGCACCTTTTTATTAAATTTACCTTTTAGCAATCGCCATTCCTACCCTAAAGA
+
BCCBCFFFFFFFGGGGGGGGGGHHHHHHHHHGGGGHHHHHHHHHHGGGGGGGGHHHHHHHHHHHHHHHHHHHGHHHGHHHHHHHHHHHHHHGGGGGGHHHHHHHHHHHHHHHGGGGGHHHHHHHHHHGGGGGGHFHHHHHHHHHGGGGGGHHHHGGHHGHHHHHHHHGGGHHHGG:-9AADDGGFGGGGGGGFBFFGBBFGGFFFFFFFFFFB0BFFFFFFFFFFFFFFFFFFFFFEFFFFFFFFFBFFFF
@M05620:45:000000000-G6HP7:1:1101:21972:5972 1:N:0:161
TACCTGTACTGGGGAAGCATTTGAATATCCCCCCATGGTGATGGGGACGGAGAACTGCTCCATAAACACAGGCAACGTGCCTAACTTTCCCGGGAAGATGAAGTCAAAGAGCGACCACAGCTCTATCGGAGGTTATTTTGCATCGGTGAGCCAGACAGAATGATCCGATGAGGGGTGCGAAACTATTTGAGGAAAGGAAGCACCTTTTTATTAAATTTACCTTTTAGCAATCGCCATTCCTACCCTAAAGA
+
1>>AAD1BDFFBA11AAFGGGFHHBDAA3FFFGGCHHH1AFAFFF/FEE//EEGHH111DGGD@G1BFGG0FAEFFEHFGHFHFHHHH@1B/@CEECGFHGHFHHHHHHHHHGGGGGHHHHHHHHHHGGCGGCGFHHHHEHGHHGGEGGHHHGHAEHGFHHHHGHHHGFGHGHGG;?AAE@G@FGGGGGGGFBCFGGC9AEFFFFFFFFABFFFFFFEFFFFFFFFBFFFFFFFFBFFFFFFFFFF-B/F/
@M05620:45:000000000-G6HP7:1:1101:25705:5984 1:N:0:161
TACCTGTACTGGGGAAGCATTTGAATATCCCCCCATGGTGATGGGGACGGAGAACTGCTCCATAAACACAGGCAACGTGCCTAACTTTCCCGGGAAGATGAAGTCAAAGAGCGACCACAGCTCTATCGGAGGTTATTTTGCATCGGTGAGCCAGACAGAATGATCCGATGAGGGGTGCGAAACTATTTGAGGAAAGGCAGCACCTTTTTATTAAATTTACCTTTTAGCAATCGCCATTCCTACCCTAAAGA
+
>>AABFFFFFFFGGGGGGGGGGFGFFFHHHHGGGGHHGHFHHHGFCFG0EEFEHHHHHHHHHHGFGHHHHHHGHHHCHHHHHHHHHHHHHHFGGEGGHHHHHFHHGHHHHBGCGGG/GHHHHHHGHHGGADGGHHHHHHFHHHHGFGDFHHHHHHGHHHHHHHHHHHFDFFBFDG:A.-.-ABGFGGGGFEFFFBFF.;AEFFFFFFFFEFF/FFFFFFFFFFFFE/FBBFFEEFFFFFFFFFFFFF.BFB
@M05620:45:000000000-G6HP7:1:1101:18586:6006 1:N:0:161
TACCTGTACTGGGGAAGCATTTGAATATCCCCCCATGGTGATGGGGACGGAGAACTGCTCCATAAACACAGGCAACGTGCCTAACTTTCCCGGGAAGATGAAGTCAAAGAGCGACCACAGCTCTTCGGAGGTTATTTTGCATCGGTGAGCCAGACAGAATGATCCGATGAGGGGTGCGAAACTATTTGAGGAAAGGAAGCACCTTTTTATTAAATTTACCTTTTAGCAATCGCCATTCCTACCCTAAAGAT
+
CDCCDFFFFFFFGGGGGGGGGGHHHHHHHHHGGGGHHHHHHHHHHGGGGGGGGHHHHHHHHHHHHHHGHHHHGHHHGHHHHHHHHHHHHHHGGGGGGHHHHHHHHHHHHHHHGGGGGHHHHHHHHHHGGGGEHHHHHHHHHHHGGGDGHHHHHHGHHHHHHHHHHHGGGHHHGGCEGGGGGFGGGGHGGGGCFFGGGGGGGGFFFFFFFFFFFFFFFFFFFFFFFFFFFFFFFFFEFFFFFFFFFFFFFFF
@M05620:45:000000000-G6HP7:1:1101:18603:6009 1:N:0:161
TACCTGTACTGGGGAAGCATTTGAATATCCCCCCATGGTGATGGGGACGGAGAACTGCTCCATAAACACAGGCAACGTGCCTAACTTTCCCGGGAAGATGAAGTCAAAGAGCGACCACAGCTCTTCGGAGGTTATTTTGCATCGGTGAGCCAGACAGAATGATCCGATGAGGGGTGCGAAACTATTTGAGGAAAGGAAGCACCTTTTTATTAAATTTACCTTTTAGCAATCGCCATTCCTACCCTAAAGAT
+
3>AA@FDFFFDCCEGGCGFGGGHHHHHHHHHCFGGHHHBFDGGHHGFGEG1EEHGGFFHFFBGGFHHFGHHHGGHHGHFHHFHHHHHHHHHGGGEEGFGFBFFHHHHHGHHFGGGGGHGHEHHHHFHCCDG?FGHHFHFEBHHFG<.><1<0GFECGHGDGGFHFG.EFFGHGC.@FG?9--;CFGGFGGGGFB.AC/A.CB.BBFFFFFFF//BB/F///FFFFFFFFF/AEFFFFFFFF9A?BFFFFFB
@M05620:45:000000000-G6HP7:1:1101:6087:6051 1:N:0:161
CAACCAAGCAGACACTCACCGCTCCCTCGCCACAGGCCAATAGTTTGTCCTCACTGAGTTGGCAACAAGTGGCTGCTGTGGCTGCCATTTTTCTGGTGATGGCCATCAGCTCCGACGAGGTCAGCTGGGGGGCTTTCTTTGTGTAAGCAACGAGAAACCTGAAAGAAGCATTTTTTAACTAAGTCCTGCTGAGTCATTCATGAGTTTTTAGCCGCCTTGCTTCTTCTCACAGACTCTCTACTCTCATGCCA
+
BBBBBABFCFFFGFGGGGGGGGGGGGHHEEEGGHHHGGHHHHHHHHHHHHHHHHHHHHHHHHHFHGHHHHHHGHGFHHHHHHHGGHHHHHHHHHHHHHFHHHFHHHGFGGHHGGGEGEDGCFHHGGHHGGGGGGGGGGGGGGGGGEFFFFFDFFBFFFFFFFFFFFFF:BFFFFFFEFFFFFFFFFFFFFFFFBFFFFFFFFFFFFFFFFFFFFFFFFFFFFFFFFFFFFFFFFFFFFFFFFFFFFFFFFF
@M05620:45:000000000-G6HP7:1:1101:6102:6064 1:N:0:161
CAACCAAGCAGACACTCACCGCTCCCTCGCCACAGGCCAATAGTTTGTCCTCACTGAGTTGGCAACAAGTGGCTGCTGTGGCTGCCATTTTTCTGGTGATGGCCATCAGCTCCGACGAGGTCAGCTGGGGGGCTTTCTTTGTGTAAGCAACGAGAAACCTGAAAGAAGCATTTTTTAACTAAGTCCTGCTGAGTCATTCATGAGTTTTTAGCCGCCTTGCTTCTTCTCACAGACTCTCTACTCTCATGCCA
+
BBABBBBFBFFFGGGGGGGGGGFGGGHHGGGGGGHHGGHF3FEGGFAFFFFFF1A5AFFFHC3AG1GEH@GBFACEFC4FBEECF1FGHHHB34GDFB34FBGHHHEFHEDGE/EE<<C@/B2FB3GHGGGB?DGFBFGF00/9CB/BBF.@A:DDBF?/AFFF/:9:/BFFFFF-EF//BF/:BB99////.:;/FFEBBBB/FFFFAABFE.BBFFFBFFBFF/:/FFBBBAFBFEBFBFBBB/:/B/B
@M05620:45:000000000-G6HP7:1:1101:10045:6069 1:N:0:161
TACCTGTACTGGGGAAGCATTTGAATATCCCCCCATGGTGATGGGGACGGAGAACTGCTCCATAAACACAGGCAACGTGCCTAACTTTCCCGGGAAGATGAAGTCAAAGAGCGACCACAGCTCTATCGGAGGTTATTTTGCATCGGTGAGCCAGACAGAATGATCCGATGAGGGGTGCGAAACTATTTGAGGAAAGGAAGCACCTTTTTATTAAATTTACCTTTTAGCAATCGCCATTCCTACCCTAAAGA
+
BBBCDFFFFFFFGGGGGGGGGGHHHHHHHHHGGGGHHHHHHHHHHGGGGGGGGHHHHHHHHHHHHHHHHHHHGHHHGHHHHHHHHHHHHHHGGGGGGHHHHHHHHHHHHHHHGGGGGHHHHHHHHHHGGDDGEHHHHHHHHGHHGGGGGHHHHHHGHHHHHHHHHHHEGGHHHGG.CADEAGGGGGGGGFGGB;FFGCFGGGFFFFFFFFFFFFFFFFFFFFFFFFFFFFFFFFFFFFFFFFFFFFFFFFF
@M05620:45:000000000-G6HP7:1:1101:20426:6089 1:N:0:161
ATCTCTATCTCCTAAAAACCTGTTTAGATTTGGAGATAGACCTTCAGGTTTTTCATCATTTTCTGCATGAATTATACATTGACCACGTTCCAGCGTGGTCAGTTTGCAGCATTCTGTTATTTTGTTTGACAGAGTGTCTTGTTGAGAACATATGTAGGACATGATTTTTTCCTGCAACAGGGAAAATAAAGTATAAGTTTTAAAGATTTATTCTTTAATAAAGGATCTCAAAGCCAGCTTTAGAAAAAGGA
+
CCCCCFFFFFFFGGGGGGGGGGHHHHHHHHHHHHHHHHHHHHHHHHHHHHHGGHHHHHHHHHIHHHHHHHHHHHHHHHHHHHHHHHGHHHHHHHGGGGHHHHHHHHHHHHHHHHHHHHHHHHHHHHHHGHHHHHHHHHHHHHHHHHHHHHHHHHHHHHHHHHHHHHHHHGHHHHHHHHHHHGGHHHHHHHHGHHHHHGHHHHHHHHHHHHHHHHHHHHHHHHHHHHHHHHHHHHHHHGHHHHGFHHHHGGG
@M05620:45:000000000-G6HP7:1:1101:20435:6105 1:N:0:161
ATCTCTATCTCCTAAAAACCTGTTTAGATTTGGAGATAGACCTTCAGGTTTTTCATCATTTTCTGCATGAATTATACATTGACCACGTTCCAGCGTGGTCAGTTTGCAGCATTCTGTTATTTTGTTTGACAGAGTGTCTTGTTGAGAACATATGTAGGACATGATTTTTTCCTGCAACAGGGAAAATAAAGTATAAGTTTTAAAGATTTATTCTTTAATAAAGGATCTCAAAGCCAGCTTTAGAAAAAGGA
+
A3AABFFFFFFFGGGGGGGGGGHHHHHHHHHHHHHGHHHCGGHGHHHHHHHGGHHHHHHHHHHHGHHGHGHHHHHHHFGHHEHHHHGHHHFFHHGGGGHHFHGHHHHHHHHHHHHHFGGHHHHHHHHHHHHHHHHHHHHHHGGHGHHHHGHHHHHHHHGHHHHHHHHHHGHHHHHHGHHHHGGHHHHHHHHHHHHHHFGHHHFHHGGHHHHHHHHHHGHFGFDGFHHGHHHHHHHHHGFHHHHHHHHGGGC
@M05620:45:000000000-G6HP7:1:1101:16813:6112 1:N:0:161
TACCTGTACTGGGGAAGCATTTGAATATCCCCCCATGGTGATGGGGACGGAGAACTGCTCCATAAACACAGGCAACGTGCCTAACTTTCCCGGGAAGATGAAGTCAAAGAGCGACCACAGCTCTATCGGAGGTTATTTTGCATCGGTGAGCCAGACAGAATGATCCGATGAGGGGTGCGAAACTATTTGAGGAAAGGAAGCACCTTTTTATTAAATTTACCTTTTAGCAATCGCCATTCCTACCCTAAAGA
+
CCCCCFFFFFFFGGGGGGGGGGHHHHHHHHHGGGGHHHGHHHHHHGGGGGGGGHHHHHHHHHHHHHHHHHHHGHHHGHHHHHHHHHHHHHHGGGGGGHHHHHHHHHHHHHHHGGGGGHHHHHHHHHHGG/DGCHHHHHHHHDGHGGGGGHHHHHGGHHHHHHHHHHHGGGHHHGG;DDGFCGGGGGGGGGGGFBFGGBFFFGFFFFFFFFFFFFFFFFFFFFFFFFFFFFFFFFFFFFFFFFFFFFFFFFF
@M05620:45:000000000-G6HP7:1:1101:7949:6113 1:N:0:161
TACCTGTACTGGGGAAGCATTTGAATATCCCCCCATGGTGATGGGGACGGAGAACTGCTCCATAAACACAGGCAACGTGCCTAACTTTCCCGGGAAGATGAAGTCAAAGAGCGACCACAGCTCTATCGGAGGTTATTTTGCATCGGTGAGCCAGACAGAATGATCCGATGAGGGGTGCGAAACTATTTGAGGAAAGGAAGCACCTTTTTATTAAATTTACCTTTTAGCAATCGCCATTCCTACCCTAAAGA
+
>>>ABFFFFFFFGGGGGGGGGGHHHHHHHHHGGGGHHHGHHHHHHGGGGGGGGHHHHHHHHHHHHHHHHHGHGHHHGHHHHHHHHHHHHHHGGGEEGHHHGHHHHHHHHHHHGGGGGHHHHHHHHHHGG?DGEHHHHHHHH1FGGGGGGGGGHHEGHHHHHHFHGHHEDGHGHGG:-9B9BFGGGGGGGGFGFCFFG9CCEFFFFFFFFFFF/;BFFFFFFFFFFBFBFFFFEFFDEF9;BFFF.;:BFF;
@M05620:45:000000000-G6HP7:1:1101:7464:6116 1:N:0:161
TACCTGTACTGGGGAAGCAATCGCCATTCCTACCCTAAAGATCGGAAGAGCACACGTCTGAACTCCAGTCACGTCGACGCATCTCGTATGCCGTCTTCTGCTTGAAAAAAAAAAAAAAATCGTGTAGGACATATTTTCTTGTGTATAACATGCGAAAAACAATAATAGTACATGAAACATTGTAAATAAAGTATAATTATTAAGTTTTTATTCATCAAGAAATGATCTCAAATATATCTTTTGACAAATTT
+
AAABCFFFFFFFGGGGGGGGGGGGGGGHHHHHHHHHGHHHHHHHGGGGGHHHHHHGHHHGGHHHHHHHHHHHGHHGGGGGGEEHHHFFHHHHGFGHGHGHHHHHHHHHEGGGGBB//->0<..0</0000/0==00<00=000:000000000..:--;...0000009000900909/09000;;;0000000;00000B900;000.;0;90000000;/00;9B00FFB00:00900009.000/000
@M05620:45:000000000-G6HP7:1:1101:21577:6131 1:N:0:161
AAACCAAGCAGACACTCACCGCTCCCTCGCCACAGGCCAATAGTTTGTCCTCACTGAGTTGGCAACAAGTGGCTGCTGTGGCTGCCATTTTTCTGGTGATGGCCATCAGCTCCGACGAGGTCAGCTGGGGGGCTTTCTTTGTGTAAGCAACGAGAAACCTGAAAGAAGCATTTTTTAACTAAGTCCTGCTGAGTCATTCATGAGTTTTTAGCCGCCTTGCTTCTTCTCACAGACTCTCTACTCTCATGCCA
+
ABCCCCCFCFFFGGGGGGGGGGGGGGHHGGGGGHHHGGHHHFHHHHHHHHHHHHHHHHHHHHHHHHHHHHHHGHGGHHHHHHHGGHHHHHHHHHHHHHHHHHHHHHHHHHHHHGGGGGGGGHHHHHHHGGGGGGGGGGGGGGGGGGFFFFFFFFFFFFFFFFFFFFFFFFFFFFFFFFFFFFFFFFFFFFFFFFFFFFFFFFFFFFFFFFFFFFFFFFFFFFFFFFFFFFFFFFFFFFFFFFFFFFFFFF/
@M05620:45:000000000-G6HP7:1:1101:21559:6131 1:N:0:161
AAACCAAGCAGACACTCACCGCTCCCTCGCCACAGGCCAATAGTTTGTCCTCACTGAGTTGGCAACAAGTGGCTGCTGTGGCTGCCATTTTTCTGGTGATGGCCATCAGCTCCGACGAGGTCAGCTGGGGGGCTTTCTTTGTGTAAGCAACGAGAAACCTGAAAGAAGCATTTTTTAACTAAGTCCTGCTGAGTCATTCATGAGTTTTTAGCCGCCTTGCTTCTTCTCACAGACTCTCTACTCTCATGCCA
+
ABBBBBBFBFFFGGGGGGGGGGGGGGHHGGGGGHHHGGHHF3GHGHHHHHHHHHHHHGGHGHHHHHHHHFHHGHGGHGHHHHHGGHGHHHHHHHHHHHHGHHHHHHHHHHFHHGGGGCGGGHHHHGHHGGGGGGGGGGGGGGGGGGFFFFFFFFFFFFFFFFFFFFFFFFFFFFFFFFFFFFFFFFFFFFFFFFFFFFFFFFFFBFFFFFFFFFFFFFFFFFFFFFFFFFFFFFFFFFFFFFFFFFFFFFF
@M05620:45:000000000-G6HP7:1:1101:7966:6131 1:N:0:161
TACCTGTACTGGGGAAGCATTTGAATATCCCCCCATGGTGATGGGGACGGAGAACTGCTCCATAAACACAGGCAACGTGCCTAACTTTCCCGGGAAGATGAAGTCAAAGAGCGACCACAGCTCTATCGGAGGTTATTTTGCATCGGTGAGCCAGACAGAATGATCCGATGAGGGGTGCGAAACTATTTGAGGAAAGGAAGCACCTTTTTATTAAATTTACCTTTTAGCAATCGCCATTCCTACCCTAAAGA
+
BCCCCFFFFFFFGGGGGGGGGGHHHHHHHHHGGGGHHHHHHHHHHGGGGGGGGHHHHHHHHHHHHHHHHHHHGHHHGHHHHHHHHHHHHHHGGGGGGHHHHHHHHHHHHHHHGGGGFHHHHHHHHHHGGGGGGHHHHHHHH<GHGGGGGFHHHHHGHHGHHHHHHHHGGGHGHGG.AADDGFGGGGGGGGGGFFGGGCFFGGFFFFFFFFFFBBFFFFFFFFFFFFFFFFFFFFFFFFFFFFFFFFFFFFF
@M05620:45:000000000-G6HP7:1:1101:13196:6176 1:N:0:161
TACCTGTACTGGGGAAGCAATCGCCATTCCTACCCTAAAGATCGGAAGAGCACACGTCTGAACTCCAGTCACGTCGACGCATCTCGTATGCCGTCTTCTGCTTGAAAAAAAAAAAACAGAAACAGAAACAATTAGATAACCACATATCTGCTGAGCAACAGAGTCGCGAAGAGAGATGTAACCATTATACACAATTCAACGCGGTGAACGAATGTCACAACAAACACGAGGTCAATTGCAACCCTTATAAT
+
BBBCCFFFFFFFGGFGGGGGGGGGGGGHHHHHHHHHHHHHHHHHGGGGHHH3BBFEGHHFHHHHHHHFHHHHFGHFFGGGEE>GHHGGHHHHGGGHGHHHHHHGGHHGFGCFGD////001100001100.1111>11=0/0.<00=0000000./0/../;/00------..;..000900000;0900000.//////.-9-.-.//....///////........--9.;/////////.9.//////
@M05620:45:000000000-G6HP7:1:1101:13824:6213 1:N:0:161
TACCTGTACTGGGGAAGCATTTGAATATCCCCCCATGGTGATGGGGACGGAGAACTGCTCCATAAACACAGGCAACGTGCCTAACTTTCCCGGGAAGATGAAGTCAAAGAGCGACCACAGCTCTTCGGAGGTTATTTTGCATCGGTGAGCCAGACAGAATGATCCGATGAGGGGTGCGAAACTATTTGAGGAAAGGAAGCACCTTTTTATTAAATTTACCTTTTAGCAATCGCCATTCCTACCCTAAAGAT
+
BBBBBFFFFFFFGGGGGGBAB5BAEHFHGGHGEEECGF5A5AEG222AEC?AEHFHFFGHH3GGFEGFGAGEFHHHGEEEGHHHHHHHHHHGGGEGGHHHHHHGHHHHHHGGGGGGGHHFHHHHHHGGGGGFHHHHHHHHGHHGGEFFFFHFHHGFHHHHHHHHHGGGGHHGGG:CDG?BGGGFFGGGGGGFFFACCFAEFFEFFFFFFFFFEFFFFFFFFFFFFFFFFFFFFFFFFFFFFFFFFFFBFFB
@M05620:45:000000000-G6HP7:1:1101:5298:6235 1:N:0:161
AAACCAAGCAGACACTCACCGCTCCCTCGCCACAGGCCAATAGTTTGTCCTCACTGAGTTGGCAACAAGTGGCTGCTGTGGCTGCCATTTTTCTGGTGATGGCCATCAGCTCCGACGAGGTCAGCTGGGGGGCTTTCTTTGTGTAAGCAACGAGAAACCTGAAAGAAGCATTTTTTAACTAAGTCCTGCTGAGTCATTCATGAGTTTTTAGCCGCCTTGCTTCTTCTCACAGACTCTCTACTCTCATGCCA
+
3>>AAAAFBFFFGGGGGGGGGGGGGGHHGGEDGHHGGGGHHHHDGHHHGFHHGHHHGGGFHHHGGHHGHGHHGGFFHHGHHHFGFHHHHHHHGHHHHHFHHHHHHHHHGFGGHEGEGGDGFFHHFHHHGGGG?GGGFFGGGFFCFFFFFFF@EFDDFFFFFBFFFFFF;FFFFFFFFFFFFFFFFFFFBFFFFBFBFFFFFFFF;FFFFFFFFFBFFAFFFFFFFFFFFFFFFFFFFFFFFFFFFFBFFFF
@M05620:45:000000000-G6HP7:1:1101:18428:6246 1:N:0:161
AAACCAAGCAGACACTCACCGCTCCCTCGCCACAGGCCAATAGTTTGTCCTCACTGAGTTGGCAACAAGTGGCTGCTGTGGCTGCCATTTTTCTGGTGATGGCCATCAGCTCCGACGAGGTCAGCTGGGGGGCTTTCTTTGTGTAAGCAACGAGAAACCTGAAAGAAGCATTTTTTAACTAAGTCCTGCTGAGTCATTCATGAGTTTTTAGCCGCCTTGCTTCTTCTCACAGACTCTCTACTCTCATGCCA
+
CCCCCDDFDFFFGGGGGGGGGGGGGGHHGGGGGHHHGGHHHHHHHHHHHHHHHHHHHHHHHHHHHHHHHHHHGHGGHHHHHHHGGHHHHHHHHHHHHHHHHHHHHHHHHHHHHGGGGGGGGHHHHHHHGGGGGGGGGGGGGGGGGGFFFFFFFFFFFFFFFFFFFFFFFFFFFFHFFFHHFFFFFFFFFFFFFFFFFFFFFFFFFFFFFFFFFFFFFFFFHHHFFFHFFFFFFFFFFFFFFFFHFFFFFFF
@M05620:45:000000000-G6HP7:1:1101:18378:6254 1:N:0:161
TACCTGTACTGGGGAAGCATTTGAATATCCCCCCATGGTGATGGGGACGGAGAACTGCTCCATAAACACAGGCAACGTGCCTAACTTTCCCGGGAAGATGAAGTCAAAGAGCGACCACAGCTCTTCGGAGGTTATTTTGCATCGGTGAGCCAGACAGAATGATCCGATGAGGGGTGCGAAACTATTTGAGGAAAGGAAGCACCTTTTTATTAAATTTACCTTTTAGCAATCGCCATTCCTACCCTAAAGAT
+
BBBBBFFFFFFFGGFFGGFFGGHHHHHHHHHGGGGHHGFGFHHHHGGGGGGEGHHHHHHHHHHHHHHHHHHHGGHHGHHHHHHHHHHHHHHGGGEGGGHHHHHGHHHHHHHHGGGGGHHHHHHHGFHGFGGCGHHHHHHGFHHGGDGGHHHHHHGHHHCHHHHHHHGGGHHHGGEFGGFGGGGGGGGGFGGFFBFFFBAECFEFFFFFFFFFFFFFFFFFFFFFFFFFFFFFFFFFFFFFFFFFFFFFFFF
@M05620:45:000000000-G6HP7:1:1101:19439:6266 1:N:0:161
TACCTGTACTGGGGAAGCATTTGAATATCCCCCCATGGTGATGGGGACGGAGAACTGCTCCATAAACACAGGCAACGTGCCTAACTTTCCCGGGAAGATGAAGTCAAAGAGCGACCACAGCTCTTCGGAGGTTATTTTGCATCGGTGAGCCAGACAGAATGATCCGATGAGGGGTGCGAAACTATTTGAGGAAAGGAAGCACCTTTTTATTAAATTTACCTTTTAGCAATCGCCATTCCTACCCTAAAGAT
+
ABABBFFFFFFFGGGGFGGGGFHHHHHHHHHGGGGHHGFHHHGHGFGGGGDGGHHHGHHHHHHFHHHGHHHHGFHGFHHHHHHHHHHHHHHGGGGGGHHF4BGHHHHHHHHHGGGGCGHHHHGHHFHGACFFGDGHHHHHHHHGGGF.CCGFH.C/GFBFGHHGHHEGGBGHGGDCGGDGGDGFFGGGEEGFFBAFFFFGBBEFFFFFFFFFFFFFFFFFFFFFBFFFFFFFFFFAFBFFFFFFFF.FB/B
@M05620:45:000000000-G6HP7:1:1101:18395:6267 1:N:0:161
TAGCTGTACTGGGGAAGCATTTGAATATCCCCCCATGGTGATGGGGACGGAGAACTGCTCCATAAACACAGGCAACGTGCCTAACTTTCCCGGGAAGATGAAGTCAAAGAGCGACCACAGCTCTTCGGAGGTTATTTTGCATCGGTGAGCCAGACAGAATGATCCGATGAGGGGTGCGAAACTATTTGAGGAAAGGAAGCACCTTTTTATTAAATTTACCTTTTAGCAATCGCCATTCCTACCCTAAAGAT
+
>A3AADBDFFFFEEGEEGGGGGGHHGHGFHHGGFFHHGBBAEGHHEFFFEAEFGGHHHHHHHFHHFHFFGHHGGGHGHHHHFGGHFHHGFHGEGEEGFGHFFGFGF?GHFHHCDFGGHFHFHHHFDGGADG<?DGHGHGBBHFGDDEFCBHFHFGHHFHHHHHHHHGGFHHHGGGCDBD@DGFFFGGGEFGFB9CAB/9.9:9BFFFFEFFFFBFFFF;FFFFFBFBFFFFFFFFEFFBBFFFFFFBBB99
@M05620:45:000000000-G6HP7:1:1101:19422:6277 1:N:0:161
TACCTGTACTGGGGAAGCATTTGAATATCCCCCCATGGTGATGGGGACGGAGAACTGCTCCATAAACACAGGCAACGTGCCTAACTTTCCCGGGAAGATGAAGTCAAAGAGCGACCACAGCTCTTCGGAGGTTATTTTGCATCGGTGAGCCAGACAGAATGATCCGATGAGGGGTGCGAAACTATTTGAGGAAAGGAAGCACCTTTTTATTAAATTTACCTTTTAGCAATCGCCATTCCTACCCTAAAGAT
+
CCCCCFFFFFFFGGGGGGGGGGHHHHHHHHHGGGGHHHHHHHHHHGGGGGGGGHHHHHHHHHHHHHHHHHHHGHHHGHHHHHHHHHHHHHHGGGFGGHHHHGHHHHHHHHHHGGGGGHHHHHHHHHHGGGGEHHHHHHHHGHHGGGGGHHHHHHGHHHHHHHHHHHDGGHHHGGCEGGFFGGGGGGGGGGGFFBFGFFGGGGFFFFFFFFFFFBFFFFFFFFFFFFFFFFFFFFFFFFFFFFFFFFFFFFF
@M05620:45:000000000-G6HP7:1:1101:24912:6290 1:N:0:161
TACCTGTACTGGGGAAGCATTTGAATATCCCCCCATGGTGATGGGGACGGAGAACTGCTCCATAAACACAGGCAACGTGCCTAACTTTCCCGGGAAGATGAAGTCAAAGAGCGACCACAGCTCTATCGGAGGTTATTTTGCATCGGTGAGCCAGACAGAATGATCCGATGAGGGGTGCGAAACTATTTGAGGAAAGGAAGCACCTTTTTATTAAATTTACCTTTTAGCAATCGCCATTCCTACCCTAAAGA
+
CCCCCFFFFFFFGGGGGGGGGGHHHHHHHHHGGGGHHHHHHHHHHGGGGGGGGHHHHHHHHHHHHHHHHHHHGHHHGHHHHHHHHHHHHHHGGGFGGHHHFHHHHHHHHHHHGGGGGHHHHHHHHHHGGEDGEHHHHHHHHHHHGGGGGGGHHHGGHHFHHHHHHHHGGGHHHGGADDBEGDGFGGGGGFGGFFBFGCFGGGFFFFFFFFFFFFFFFFFFFFFFFFFFFFFFFFFFFFFFFFFFFFFFFFF
@M05620:45:000000000-G6HP7:1:1101:23842:6295 1:N:0:161
TACCTGTACTGGGGAAGCATTTGAATATCCCCCCATGGTGATGGGGACGGAGAACTGCTCCATAAACACAGGCAACGTGCCTAACTTTCCCGGGAAGATGAAGTCAAAGAGCGACCACAGCTCTATCGGAGGTTATTTTGCATCGGTGAGCCAGACAGAATGATCCGATGAGGGGTGCGAAACTATTTGAGGAAAGGAAGCACCTTTTTATTAAATTTACCTTTTAGCAATCGCCATTCCTACCCTAAAGA
+
CCCCCFFFFFFFGGGGGGGGGGHHHHHHHHHGGGGHHHFGGHHHHGGGGGGGGHHHHHHHHHHHHHHHHHHHGHHHGHHHHHHHHHHHHHHGGGFGGHHHHHHHHHHHHHHHGGGGGHHHHHHHHHHGGGGGCHHHHHHHHHHHGGGGGHHHHHGGHHHHHHHHHHHFGGHHHGG:BDDEFGGGGGGGGGGGBFGGGBFGGGFFFFFFFFFFFFFFFFFFFFFFFFFFFFFFFFFFFFFFFFFFFFFFFFF
@M05620:45:000000000-G6HP7:1:1101:17432:6303 1:N:0:161
CATCCTGACCCTGAAGTACCCCATTGAGCATGGCATCGTCACCAACTGGGACGACATGGAGAAGATCTGGCACCACACCTTCTACAACGAGCTGCGCGTGGCCCCGGAGGAGCACCCAGTGCTGCTGACCGAGGCCCCCCTGAACCCCAAGGCCAACAGAGAGAAGATGACTCAGGTGAGGCTCGGCCGACGCCCGTGCTCCTCCCGTCCTTTCCCCAGTCATTTTCTGCCCGGCTTGATTTCTGACATTA
+
DDDDDFFFFFFFGGGGGGGGGGGHHHHHHHHHHHHHHGHHHGHHHGHHHHHHGGGGGHHHHHHHHHHHHHHHHGHHHGGHHHHHHHHHGGGGGHHGGGGGGGHHGGGGGGGGHHHHGGHHHHHHHHHHHHGGGGGGGGGGGGHHHHGGGGHGHHGGGGGGGGGGGGGGGGGGGGGGHGGGGGGGFFFFFFFFFFFFDFFFFFFFFFFEFFFFFFFFFFFFFFHFHHFFFFFFFFFFFFBFFFFFFEFFFF0
@M05620:45:000000000-G6HP7:1:1101:24919:6310 1:N:0:161
TACCTGTACTGGGGAAGCATTTGAATATCCCCCCATGGTGATGGGGACGGAGAACTGCTCCATAAACACAGGCAACGTGCCTAACTTTCCCGGGAAGATGAAGTCAAAGAGCGACCACAGCTCTATCGGAGGTTATTTTGCATCGGTGAGCCAGACAGAATGATCCGATGAGGGGTGCGAAACTATTTGAGGAAAGGAAGCACCTTTTTATTAAATTTACCTTTTAGCAATCGCCATTCCTACCCTAAAGA
+
AAAABFFFFFFFGGGGFGGGGGHHHHHHHHHGGGGHFHGHHHHHHGGGGGGGGHHHHHHHHHHHHHHHHHHHGHFHGHHHHHHHHHHHHHHGGGEGGHHHHHFHGHHHHHHHGGGGGHHHHHHHHGHGGGGGEHHHHHHHHHHHGGGGEGHHHHHGHHHHHHHHHHHDGGHHHGGA9AB;?DGGGGGGGGGGFGGGGFFFGGFFFFFFFFFF/FFFFFFFFFFFFFFFFFFFFFFFFFFFFFFFFFFFBFF
@M05620:45:000000000-G6HP7:1:1101:12951:6312 1:N:0:161
CATCCTGACCCTGAAGTACCCCATTGAGCATGGCATCGTCACCAACTGGGACGACATGGAGAAGATCTGGCACCACACCTTCTACAACGAGCTGCGCGTGGCCCCGGAGGAGCACCCAGTGCTGCTGACCGAGGCCCCCCTGAACCCCAAGGCCAACAGAGAGAAGATGACTCAGGTGAGGCTCGGCCGACGCCCGTGCTCCTCCCGTCCTTTCCCCAGTCATTTTCTGCCCGGCTTGATTTCTGACATTA
+
CCCCCFFFFFFFGGGGGGGGGGGHHHHHHHHHHHHHHGHHHGHHHGHHGHHFGGGGGHHHHHHHHHHHHHHHHGHHHGGHHHHHHHHHGGGGGHHGGGGGGGHHGGGGGGGGHGHHGGHGHHHHHHHHHHGGGGGGGGGGGGHHHGGGGGHGHHGGGGGGGGGGGGGGGGGGGGGGGGGGGGGGFFEFFCFFFFFF@DDEFFFFFFFEFFFFFFFFFFFFFFFFFFFFFFFFADFFCFFFFFBBF0BFFF0
@M05620:45:000000000-G6HP7:1:1101:24239:6315 1:N:0:161
TACCTGTACTGGGGAAGCATTTGAATATCCCCCCATGGTGATGGGGACGGAGAACTGCTCCATAAACACAGGCAACGTGCCTAACTTTCCCGGGAAGATGAAGTCAAAGAGCGACCACAGCTCTATCGGAGGTTATTTTGCATCGGTGAGCCAGACAGAATGATCCGATGAGGGGTGCGAAACTATTTGAGGAAAGGAAGCACCTTTTTATTAAATTTACCTTTTAGCAATCGCCATTCCTACCCTAAAGA
+
BCBCCFFFFFFFGGGGGGGGGGHHHHHHHHHGGGGHHHHHHHHHHGGGGGGGGHHHHHHHHHHHHHHHHHHHGHHHGHHHHHHHHHHHHHHGGGEGGHHHHGHHHHHHHHHHGGGGGHHHHHHHHHHGGGGGGHHHHHHHHHHHGGGGGGGFHHHGHHHHHHHHHHHGGGHGHGGEGFAEGGGGFGGGGGGFBFFFFFGGGGFFFFFFFFFFBFFFFFFFFFFFFFFFFFFFFFFFFFFFFFFFAFBFFFF
@M05620:45:000000000-G6HP7:1:1101:19751:6333 1:N:0:161
AGATTACTGCAACAGTTCCCCCTACACTCTTTCCCTACAAGCCAGGGACAAAACAAAGATCGGAAGAGCACACGTCTGAACTCCAGTCACGTCGACGCATCTCGTATGCCGTCTTCTGCTTGAAAAAAAAAAAAAACTATTATTACTCACCTCTCCCCCTTCCCTCATCCTTTTTTCACTCATTCCTTCTTCTTCCTTCCTTGTCTAATACCCGCCTTTCTTCTTCCCACCTACTCACTCCTCTCCTTCCC
+
BBBBCFFFFFFFGGGGGGGGGGG2GHHHHHHHHHGHHHHHHHGHHHGAGGHHHHHHHHGHHHFGGGHHHHHHHGHHHGHGHHHHHGHHFFGHHGGGGGGGGHHHFGHHHHGEFHGHHHHHHHHHHFGGFGCF>---.00000000<000:.0.0:/:A:-.///0990;000000-/0;00:9;00900000009////99////;///9/:B.--..9BBBB/9B///.;.//;//;99;9F//://BFF
@M05620:45:000000000-G6HP7:1:1101:23579:6335 1:N:0:161
CATCCTGACCCTGAAGTACCCCATTGAGCATGGCATCGTCACCAACTGGGACGACATGGAGAAGATCTGGCACCACACCTTCTACAACGAGCTGCGCGTGGCCCCGGAGGAGCACCCAGTGCTGCTGACCGAGGCCCCCCTGAACCCCAAGGCCAACAGAGAGAAGATGACTCAGGTGAGGCTCGGCCGACGCCCGTGCTCCTCCCGTCCTTTCCCCAGTCATTTTCTGCCCGGCTTGATTTCTGACATTA
+
DCDDDFFFFFFFGGGGGGGGGGGHHHHHHHHHHHHHHGHHHGHHHGHHHHHHGGGGGHHHHHHHHHHHHHHHHGHHHGGHHHHHHHHHGGGGGHHGGGGGGGHHGGGGGGGGHHHHGGHHHHHHHHHHHHGGGGGGGGGGGGHHHHGGGGHGHHGGGGGGGGGGGGGGGGGGGGGGGGGGGGGGFFFFFFFFFFFFFFFFFFFFFFFEFFFFFFFFFFFFFFFFFFFFFFFFFFFFFFFFFFFFFBFFFF0
@M05620:45:000000000-G6HP7:1:1101:24241:6336 1:N:0:161
TACCTGTACTGGGGAAGCATTTGAATATCCCCCCATGGTGATGGGGACGGAGAACTGCTCCATAAACACAGGCAACGTGCCTAACTTTCCCGGGAAGATGAAGTCAAAGAGCGACCACAGCTCTATCGGAGGTTATTTTGCATCGGTGAGCCAGACAGAATGATCCGATGAGGGGTGCGAAACTATTTGAGGAAAGGAAGCACCTTTTTATTAAATTTACCTTTTAGCAATCGCCATTCCTACCCTAAAGA
+
BCCCCFFFFFFFGGGGGGGGGGHHHHHHHHHGGGGHHHGHHHHHHGGGGGGGGHHHHHHHHHHHHHHHHHHHGHHHGHHHHHHHHHHHHHHGGGEGGHHHHHHHHHHHHHHHGGGGGHHHHGHHHGHGGGGGEHHHHHHHHHHHGGGGGGHHHHHGHHHHGHHHHHHDEGHHHGGCGFDGCFGGGGGGGGGGFGGGGBFGGGFFFFFFFFFFFFFFFFFFFFFFFFFFFFFFFFFFFFFFFFFFFFFFFFF
@M05620:45:000000000-G6HP7:1:1101:7610:6359 1:N:0:161
AAACCAAGCAGACACTCACCGCTCCCTCGCCACAGGCCAATAGTTTGTCCTCACTGAGTTGGCAACAAGTGGCTGCTGTGGCTGCCATTTTTCTGGTGATGGCCATCAGCTCCGACGAGGTCAGCTGGGGGGCTTTCTTTGTGTAAGCAACGAGAAACCTGAAAGAAGCATTTTTTAACTAAGTCCTGCTGAGTCATTCATGAGTTTTTAGCCGCCTTGCTTCTTCTCACAGACTCTCTACTCTCATGCCA
+
BBBBBABFBFFFGGGGGGGGGGGGGGHHGGGGGHHHGGHHHHHHHHHHHHHHHHHHHHHHHHHHHHHHHHHHGHGGHHHHHHHGGHHHHHHHHHHHHHHHHHHHHHHHHHHHHGGGGGGGFHHHHHHHGGGGGGGGGGGGGGGGGGFFFFFFFFFFFFFFFFFFFFFFFFFFFFFFFFFFFFFFFFFFFFFFFFFFFFFFFFFFFFFFFFFFFDFFFFFFFFFFFFFFFFFFFFFFFFFFFFFFFFFFFFF
@M05620:45:000000000-G6HP7:1:1101:8582:6370 1:N:0:161
ATCTCTATCTCCTAAAAACCTGTTTAGATTTGGAGATAGACCTTCAGGTTTTTCATCATTTTCTGCATGAATTATACATTGACCACGTTCCAGCGTGGTCAGTTTGCAGCATTCTGTTATTTTGTTTGACAGAGTGTCTTGTTGAGAACATATGTAGGACATGATTTTTTCCTGCAACAGGGAAAATAAAGTATAAGTTTTAAAGATTTATTCTTTAATAAAGGATCTCAAAGCCAGCTTTAGAAAAAGGA
+
BBBCBFFFFFFFGGGGGGGGGGHHHHHHHHHHHFHHFHHFHHHHHHHHHHHGGHHHHHHHHHHHHGHFHGHHHHHHHHHHHHHHHHGGHHHHHHGGGGHHHHHHHHHHHHHHHHHHHHHHHHHHHHHHHHHHHHHHHHHHHHHHHHHHHHHHHHHHHHHHHHHHHHHHHGHHHHGHHHHHHGGHHHHHHHHHHHHHHGHHHHGHHHHHHHHHHHHHHGHHHHHHHHHHHHHGHHHHHGHHHHHHGHHHGGH
@M05620:45:000000000-G6HP7:1:1101:6659:6380 1:N:0:161
AAACCAAGCAGACACTCACCGCTCCCTCGCCACAGGCCAATAGTTTGTCCTCACTGAGTTGGCAACAAGTGGCTGCTGTGGCTGCCATTTTTCTGGTGATGGCCATCAGCTCCGACGAGGTCAGCTGGGGGGCTTTCTTTGTGTAAGCAACGAGAAACCTGAAAGAAGCATTTTTTAACTAAGTCCTGCTGAGTCATTCATGAGTTTTTAGCCGCCTTGCTTCTTCTCACAGACTCTCTACTCTCATGCCA
+
BBABAAAFAFF>GGGGGGGGGGGGGGHHGGFGFHHHGGGHHHGHHHHHHHHHHHHHHHHHHGHGHHHGGGHHGHGGHHHHHHHGGHHHHHHHHHHHHHFFGHHHEHHHHGHHHGGGGGFGGHHHHHHHGGGGDGGGFGGGGGGGGGFFFFFFFFFFFFFFFFFFFFFFFFFFFFFF.FFFFFFFFFFFFFFFFFFFFFFFFFFFFFFFFFFFFFCFFFFFFFFFFFFFFFFFFFFFFFFFFFFFFEFFFFB
@M05620:45:000000000-G6HP7:1:1101:24720:6386 1:N:0:161
AGATTACTGCAACAGTTCCCCCTGGACCTGGAAAAGTTTCTTGCCTGGCTTACAGAAGCTGAAACAACTGCCAATGTCCTACAGGATGCTACCCGTAAGGAAAGGCTCCTAGAAGACTCCAAGGGAGTAAAAGAGCTGATGAAACAATGGCAAGTAAGTCAGGCATTTCCGCTTTAGCACTCTTGTGGATCCAATTGAACAATTCTCAGCATTTGTACTTGTAACTGACAAGCCAGGACAAAACAAAGATC
+
AAAABFFFFFFFGGGGGGGGGGGGHHHHHHGHHHHHGHHHHHHHHHHHHHHHHHHHHHHHHHHHHHHHHHHHHHHHHHHHHHHHHGHHHHHHHHGGGGHHHHHHHHHHGHHHHHHHHHHHHGHGGHGGHHHHHGHHHHHHHHHHHHHHHHHHFGHHHHHHGHHHHHHHHHGGGGGHHHHHHHHHHGHGFHHHHHHHHHHGHHHHHHHHHHHHHHHHHHHHHHHHHHHHHHHHGGGGGGGGGGGGGGGGGGG
@M05620:45:000000000-G6HP7:1:1101:24925:6392 1:N:0:161
CATCCTGACCCTGAAGTACCCCATTGAGCATGGCATCGTCACCAACTGGGACGACATGGAGCAGATCTGGCACCACACCTTCTACAACGAGCTGCGCGTGGCCCCGGAGGAGCACCCAGTGCTGCTGACCGAGGCCCCCCTGAACCCCAAGGCCAACAGAGAGAAGATGACTCAGGTGAGCCTCGGCCGACGCCCGTGCTCCTCCCGTCCTTTCCCCAGTCATTTTCTGCCCGGCTTGATTTCTGACATTT
+
BAABAFFFFFFFGFFFGGGGGGGHHHFHHBHHHHCGHGHHHGH3FFHHHHCHGCEAEBGFG2AFGGHHFHHHHGFHHGGHHHHHHHHHGEGGGHHGGGGGFGHGGEC/C?/CGHHHGFHGGHHHGHB<GHGDGGGGGGGGGGEEHHGGG.GEHFGGGGGGFB9.9FFFGGGGGGFGGGBFGGGGFFFFFFBACFFFFDFFFFFFFFFEFFFFFFFFFFDFF/BFFBBFFFB.9-@DFF.B/B:B//B/;F/
@M05620:45:000000000-G6HP7:1:1101:6669:6394 1:N:0:161
AAACCAAGCAGACACTCACCGCTCCCTCGCCACAGGCCAATAGTTTGTCCTCACTGAGTTGGCAACAAGTGGCTGCTGTGGCTGCCATTTTTCTGGTGATGGCCATCAGCTCCGACGAGGTCAGCTGGGGGGCTTTCTTTGTGTAAGCAACGAGAAACCTGAAAGAAGCATTTTTTAACTAAGTCCTGCTGAGTCATTCATGAGTTTTTAGCCGCCTTGCTTCTTCTCACAGACTCTCTACTCTCATGCCA
+
CCCCCBCFCFFFGGGGGGGGGGGGGGHHGGGGGHHHGGHHHHHHHHHHHHHHHHHHHHHHHHHHHHHHHHHHGHGGHHHHHHHGGHHHHHHHHHHHHHHHHHHHHHHHHHHHHGGGGGGGGHHHHHHHGGGGGGGGGGGGGGGGGGFFFFFFFFFFFFFFFFFFFFFFFFFFFFFFFFFFFFFFFFFFFFFFFFFFFFFFFFFFFFFFFFFFFFFFFFFFFFFFFFFFFFFFFFFFFFFFFFFFFFFFFFF
@M05620:45:000000000-G6HP7:1:1101:24910:6402 1:N:0:161
CATCCTGACCCTGAAGTACCCCATTGAGCATGGCATCGTCACCAACTGGGACGACATGGAGAAGATCTGGCACCACACCTTCTACAACGAGCTGCGCGTGGCCCCGGAGGAGCACCCAGTGCTGCTGACCGAGGCCCCCCTGAACCCCAAGGCCAACAGAGAGAAGATGACTCAGGTGAGCCTCGGCCGACGCCCGTGCTCCTCCCGTCCTTTCCCCAGTCATTTTCTGCCCGGCTTGATTTCTGACATTA
+
CCCCCFFFFFFFGGGGGGGGGGGHHHHHHHHHHHHHHGHHHGHHHGHHHHHHGGGGGHHHHHHHHHHHHHHHHGHHHGGHHHHHHHHHGGGGGHHGGGGGGGHHGGGGGGGGHHHHGGHHHHHHHHHHHHGGGGGGGGGGGGHHHHGGGGHGHHGGGGGGGGGGGGGGGGGGGGGGGGGGGGGGFFFFFFFFFFFFFFFFFFFFFFFFFFFFFFFFFFFFFFFFFFFFFFFFFFFFFFFFFFFFFFFFFF0
@M05620:45:000000000-G6HP7:1:1101:24713:6403 1:N:0:161
AGATTACTGCAACAGTTCCCCCTGGACCTGGAAAAGTTTCTTGCCTGGCTTACAGAAGCTGAAACAACTGCCAATGTCCTACAGGATGCTACCCGTAAGGAAAGGCTCCTAGAAGACTCCAAGGGAGTAAAAGAGCTGATGAAACAATGGCAAGTAAGTCAGGCATTTCCGCTTTATCACTCTTGTGGATCCAATTGAACAATTCTCAGCATTTGTACTTGTAACTGACAAGCCAGGACAAAACAAAGATC
+
BBBBBFFFFF4DGGGFGGGGGGGFGHHHHHHHHHHHHGHHHHFHHHHHHHHHHHHHHGHGHHHHHHHHHHHHHHHFFGHHHHHHHHHHHGGHHHGEGDHHHHHHHHHHGHHHGDFGHHHHHHHGEHGFHFHDFAHHHHHHHHHHHGFHHHHHFGHHHHGHHFBFHHHHHHDFGGGH1?GHHGHGHFGGFHHHHCGFHFGFHGHHHHHHBHHHHGHHHHHHGFHHHHG0CGHFHGGGGGAFFGGGGGFBGGG
@M05620:45:000000000-G6HP7:1:1101:17712:6409 1:N:0:161
TACCTGTACTGGGGAAGCATTTGAATATCCCCCCATGGTGATGGGGACGGAGAACTGCTCCATAAACACAGGCAACGTGCCTAACTTTCCCGGGAAGATGAAGTCAAAGAGCGACCACAGCTCTATCGGAGGTTATTTTGCATCGGTGAGCCAGACAGAATGATCCGATGAGGGGTGCGAAACTATTTGAGGAAAGGAAGCACCTTTTTATTAAATTTACCTTTTAGCAATCGCCATTCCTACCCTAAAGA
+
AA3AAFFFFFFFG?FEGGFGGGHHHHHGHFHGGEEFHHEGGHHFHGECFCFGGHHHHHHGHHHHFHFHHHHHGHHHGHHHHFHHHHHHHHHGGG?E?GHGGFFGHGFGFHHHGGGGGHHGHHHFHHHGGCCCCGHFHHGHE1FGDD>EEHGCGHAE/</CHFHFHHHDEEHFHGG.:.9.-ABFFGGGFC?F0/;CF/BAEFFFFFFFFEFFFFFFFFFFFFFFFFBFFFFFEFFFEFFF//B:A/9BFBB
@M05620:45:000000000-G6HP7:1:1101:17693:6409 1:N:0:161
TACCTGTACTGGGGAAGCATTTGAATATCCCCCCATGGTGATGGGGACGGAGAACTGCTCCATAAACACAGGCAACGTGCCTAACTTTCCCGGGAAGATGAAGTCAAAGAGCGACCACAGCTCTATCGGAGGTTATTTTGCATCGGTGAGCCAGACAGAATGATCCGATGAGGGGTGCGAAACTATTTGAGGAAAGGAAGCACCTTTTTATTAAATTTACCTTTTAGCAATCGCCATTCCTACCCTAAAGA
+
CCCCCFFFFFFFGGGGGGGGGGHHHHHHHHHGGGGHHHGHHHHHHGGGGGGGGHHHHHHHHGGHHHHHHHHHGHHHGHHHHHHHHHHHHHHGGGGGGHHHHHHHHHHHHHHHGGGGGHHHHHHHHHHGG<CGCGHHHHHHHDGHGGGEGHHHHHGGHHHHGHGHHHHGGGHHHGG::ACEDCGGGGGGGGGGF;FGGFGFGGFFFFFFFFFFFFFFFFFFFFFFFFFFFFFFFFFFFFFFFFFFFFFFFFF
@M05620:45:000000000-G6HP7:1:1101:6676:6411 1:N:0:161
AAACCAAGCAGACACTCACCGCTCCCTCGCCACAGGCCAATAGTTTGTCCTCACTGAGTTGGCAACAAGTGGCTGCTGTGGCTGCCATTTTTCTGGTGATGGCCATCAGCTCCGACGAGGTCAGCTGGGGGGCTTTCTTTGTGTAAGCAACGAGAAACCTGAAAGAAGCATTTTTTAACTAAGTCCTGCTGAGTCATTCATGAGTTTTTAGCCGCCTTGCTTCTTCTCACAGACTCTCTACTCTCATGCCA
+
BB@BBBBFBFFFGGGGGGGGGGGGGGHGCFFDFHHHGGGHHHHHHFGHHHHHHHHHHHHHHHHHHHHHGHHHFHFFHFHHGHHEFGGHHHHHHHGHHHGHHGHHHHHGHHHHHGGGE?CGGHHHHHHHDFGGGGGGGGGGGGGGGGFFFFFFFFBFFFFFEFFFFFFFFEFFFFFFFFFFFFEFFFFFFFFFFFFFFFFFFFFFFFFFFFFFF9BFFFFFFFFFFFFFFFEBBFFFFFFFFFFFFFF/FF/
@M05620:45:000000000-G6HP7:1:1101:9878:6436 1:N:0:161
CATCCTGACCCTGAAGTACCCCATTGAGCATGGCATCGTCACCAACTGGGACGACATGGAGAAGATCTGGCACCACACCTTCTACAACGAGCTGCGCGTGGCCCCGGAGGAGCACCCAGTGCTGCTGACCGAGGCCCCCCTGAACCCCAAGGCCAACAGAGAGAAGATGACTCAGGTGAGGCTCGGCCGACGCCCGTGCTCCTCCCGTCCTTTCCCCAGTCATTTTCTGCCCGGCTTGATTTCTGACATTA
+
DDDDCFFFFFFFGGGGGGGGGGGHHHHHHHHHHHHHHGHHHGHHHGHHHHHHGGGGGHHHHHHHHHHHHHHHHGHHHGGHHHHHHHHHGGGGGHHGGGGGGGHHGGGGGGGGHHHHGGHHHHHHHHHHHHGGGGGGGGGGGGHHHHGGGGHGHHGGGGGGGGGGGGGGGGGGGGGGHGGGGGGGFFFFFFFFFFFFCFFFFFFFFFFFFFFFFFFFFFFFFFFHHHHHFFFFFFFFFFFFFFFFFEFFFF0
@M05620:45:000000000-G6HP7:1:1101:18011:6437 1:N:0:161
AGATTACTGCAACAGTTCCCCCTGGACCTGGAAAAGTTTCTTGCCTGGCTTACAGAAGCTGAAACAACTGCCAATGTCCTACAGGATGCTACCCGTAAGGAAAGGCTCCTAGAAGACTCCAAGGGAGTAAAAGAGCTGATGAAACAATGGCAAGTAAGTCAGGCATTTCCGCTTTAGCACTCTTGTGGATCCAATTGAACAATTCTCAGCATTTGTACTTGTAACTGACAAGCCAGGGACAAAACAAAGAT
+
BAABBFFFFF4FGGGGGGGGGGGGHHHHHHHHCHHHHHHHHHHHHHHHHHHHHHHHHHHHHHHHHHHHHHHHHHHHHHHHHHHHHGHHHHFHHHGGGGHHHHHHHHHHGHHHHHHHHHHHHH?FEFEEHEHHHGHHHHGHH3FHHHHHHHHHHGHHHHHHHGHHHHHHHHGGGGGHHHHHHHHHHHHGHHHHHHHHHGHHHHHHHHHHHHHHHHHHHHHHHHHGHHHHHHHHHGGGGGGGGGGFGGGGGFG
@M05620:45:000000000-G6HP7:1:1101:18007:6461 1:N:0:161
AGATTACTGCAACAGTTCCCCCTGGACCTGGAAAAGTTTCTTGCCTGGCTTACAGAAGCTGAAACAACTGCCAATGTCCTACAGGATGCTACCCGTAAGGAAAGGCTCCTAGAAGACTCCAAGGGAGTAAAAGAGCTGATGAAACAATGGCAAGTAAGTCAGGCATTTCCGCTTTAGCACTCTTGTGGATCCAATTGAACAATTCTCAGCATTTGTACTTGTAACTGACAAGCCAGGGACAAAACAAAGAT
+
A3>ABFFF5FBDGGFGGGGGGGGGHGGHHFFGGHHHHHHHGHHHGGGHGHFHHHFGHHHHHHHFFHEHHFGHHGHHHHHHHHHGHFGHHHEBEGFEEFHHHGHE1GHHGHHHHGFFHGHFGH?F?CEDG?FGFGHHHHFHG2BFHFFGFHHGHGDDFHGHHFHHGHHHGHGGGGGHHHHHHHGHHBGGFHHHFFGHHFGHFHHHHHHFDGFHHHHHHFHHHGHFHHFHFHFHHGGEGGGG?9BAF?EFGGF
@M05620:45:000000000-G6HP7:1:1101:12090:6490 1:N:0:161
ATCTCTATCTCCTAAAAACCTGTTTAGATTTGGAGATAGACCTTCAGGTTTTTCATCATTTTCTGCATGAATTATACATTGACCACGTTCCAGCGTGGTCAGTTTGCAGCATTCTGTTATTTTGTTTGACAGAGTGTCTTGTTGAGAACATATGTAGGACATGATTTTTTCCTGCAACAGGGAAAATAAAGTATAAGTTTTAAAGATTTATTCTTTAATAAAGGATCTCAAAGCCAGCTTTAGAAAAAGGA
+
CCCCCFFFFFFFGGGGGFGGGGHHHHHHHHHHHHHHHHHHFHHHHHHHHHHGGHHHHHHHHHHHHHHHHHHHHHHHHHHHHHHHHHGHHHHHHHGGGGHHHHHHHHHHHHHHHHHHHHHHHHHHHHHHHHHHGHHHHHHHHHHHFHHHHHHHHHHHHHHHHHHHHHHHHGHHHHHHHHHHHGGHHHGHGHHHHHHHGGHHHHHHHHHHHHHHHHHHHFGHGHGHFHHHHGHHHHHHHGHHHHHFHHG.CDG
@M05620:45:000000000-G6HP7:1:1101:12074:6503 1:N:0:161
ATCTCTATCTCCTAAAAACCTGTTTAGATTTGGAGATAGACCTTCAGGTTTTTCATCATTTTCTGCATGAATTATACATTGACCACGTTCCAGCGTGGTCAGTTTGCAGCATTCTGTTATTTTGTTTGACAGAGTGTCTTGTTGAGAACATATGTAGGACATGATTTTTTCCTGCAACAGGGAAAATAAAGTATAAGTTTTAAAGATTTATTCTTTAATAAAGGATCTCAAAGCCAGCTTTAGAAAAAGGA
+
CCCCCFFFFFFFGGGGGGGGGGHHHHHHHHHHHHHHHHHHHHHHHHHHHHHGGHHHHHHHHHHHHHHHHHHHHHHHHHHHHHHHHHGHHHHHHHGGGGHHHHHHHHHHHHHHHHHHHHHHHHHHHHHHHHHHHHHHHHHHHHHHHHHHHHHHHHHHHHHHHHHHHHHHHGHHHHHHHHHHHGGHHGGHHHHHHHHHHHHHHHHHHHHHHHHHHHHHHHHHHHHHGHHHHHHHHHHHHGHHHHHGHHHHG.C
@M05620:45:000000000-G6HP7:1:1101:12098:6505 1:N:0:161
ATCTCTATCTCCTAAAAACCTGTTTAGATTTGGAGATAGACCTTCAGGTTTTTCATCATTTTCTGCATGAATTATACATTGACCACGTTCCAGCGTGGTCAGTTTGCAGCATTCTGTTATTTTGTTTGACAGAGTGTCTTGTTGAGAACATATGTAGGACATGATTTTTTCCTGCAACAGGGAAAATAAAGTATAAGTTTTAAAGATTTATTCTTTAATAAAGGATCTCAAAGCCAGCTTTAGAAAAGGGA
+
BBBBBFFFFFFFGGGGGGGGGGHHHHHHHHHHHHHHHHHHHHHHHHHHHHHGGHHHHHHHHHHHGHHHHHHHHGHHHHHHHHHHHHGGHHHHHGGGGGHHHHHHHHHHHHHHHHHHHHHHHHHHHHHHHHHHHHHHHHHHHHHHHHHHHHHHHHHHHHHHHHHHHHHHHGHHHHHHHHHHHGGHHHHHHHHHHGHHHGHHHHGHHHHHHHHHHHHHHHHHGHHHHHHHHHHHHHHHHGHHHHHHHHGHGGH
@M05620:45:000000000-G6HP7:1:1101:6834:6532 1:N:0:161
AGATTACTGCAACAGTTCCCCCTGGACCTGGAAAAGTTTCTTGCCTGGCTTACAGAAGCTGAAACAACTGCCAATGTCCTACAGGATGCTACCCGTAAGGAAAGGCTCCTAGAAGACTCCAAGGGAGTAAAAGAGCTGATGAAACAATGGCAAGTAAGTCAGGCATTTCCGCTTTAGCACTCTTGTGGATCCAATTGAACAATTCTCAGCATTTGTACTTGTAACTGACAAGCCAGGGACAAAACAAAGAT
+
BCABCFFFFFFFGGGGGGGGGGGGHHHHHHHHHHHHGHHHHHHHHHHHHHHHHHHHHHHHHHHHHHHHHHHHHHHHHHHHHHHHHHHHHHHHHHGGGGHHHHHHHHHHGHHHHGHHHHHHHHHGGEGGHHHHHFHHHHFHGBGHHHHHHHHHHGHHHHHHHHHHHHHHHHGGGGGHHHGHHHHHHGHGHHHHFGHHHFHHGHHHHHHFHHGHHHHHHFHHHGHGHHHFFGHHHGGGGGGGFGFFFEGGGGG
@M05620:45:000000000-G6HP7:1:1101:17562:6559 1:N:0:161
AAACCAAGCAGACACTCACCGCTCCCTCGCCACAGGCCAATAGTTTGTCCTCACTGAGTTGGCAACAAGTGGCTGCTGTGGCTGCCATTTTTCTGGTGATGGCCATCAGCTCCGACGAGGTCAGCTGGGGGGCTTTCTTTGTGTAAGCAACGAGAAACCTGAAAGAAGCATTTTTTAACTAAGTCCTGCTGAGTCATTCATGAGTTTTTAGCCGCCTTGCTTCTTCTCACAGACTCTCTACTCTCATGCCA
+
CCCCCDDFCFFFGGGGGGGGGGGGGGHHGGGGGHHHGGHHHHHHHHHHHHHHHHHHHHHHHHHHHHHHHHHHGHGGHHHHHHHGGHHHHHHHHHHHHHHHHHHHHHHHHHHHHGGGGGGGGHHHHHHHGGGGGGGGGGGGGGGGGGFFFFFFFFFFFFFFFFFFFFFFFFFFFFHFFFFFFFFFFFFFFFFEFFFFFFHHFFFFFFFFFFFFFDFFFFFFFFFFFFFFFFFFFFFFFFFFFFFFFFFFFFB
@M05620:45:000000000-G6HP7:1:1101:26285:6564 1:N:0:161
AAACCAAGCAGACACTCACCGCTCCCTCGCCACAGGCCAATAGTTTGTCCTCACTGAGTTGGCAACAAGTGGCTGCTGTGGCTGCCATTTTTCTGGTGATGGCCATCAGCTCCGACGAGGTCAGCTGGGGGGCTTTCTTTGTGTAAGCAACGAGAAACCTGAAAGAAGCATTTTTTAACTAAGTCCTGCTGAGTCATTCATGAGTTTTTAGCCGCCTTGCTTCTTCTCACAGACTCTCTACTCTCATGCCA
+
BAAAAABFBFFFGGGGGGGGGGGGGGHHGGGGGHHHGGHHGGHHHHHHHHHHHHHHHHGHHHHHHHHHHHHHGHGGHHHHHHHGGHHHHHHHHHHHHH3GHHHHGHHHHHHHHGGGGEGGDGHHFHHGGGGGGGGGGGGGGGGGGFFFFFFFFFFDFFFFF/FBFFFFFFFFFFFF;BFFFFFFFBFFFFFBFFFFFFFFFFFFFFFFFEFFFFFFFFFFFFFFFFFFFBFFFFFFFFFFFFFFFFFFFF/
@M05620:45:000000000-G6HP7:1:1101:8066:6573 1:N:0:161
TACCTGTACTGGGGAAGCATTTGAATATCCCCCCATGGTGATGGGGACGGAGAACTGCTCCATAAACACAGGCAACGTGCCTAACTTTCCCGGGAAGATGAAGTCAAAGAGCGACCACAGCTCTTCGGAGGTTATTTTGCATCGGTGAGCCAGACAGAATGATCCGATGAGGGGTGCGAAACTATTTGAGGAAAGGAAGCACCTTTTTATTAAATTTACCTTTTAGCAATCGCCATTCCTACCCTAAAGAT
+
BBBCCFFFFFFFGGGGGGGGGGHHHHHHHHHGGGGHHHGHHHHHHGGGGGGGGHHHHHHHHHHHHHHHHHHHGHHHGHHHHHHHHHHHHHHGGGGGGHHHHHHHHHHHHHHHGGGGGHHHHHHHHHHGGGGCHHHHHHHHHHHGGGGGHHHHHHGHHHHHHHHHHHGGGHHHGGCDGGGGGGGGGGGGGFGFGGGGGGGGGGFFFFFFFFFFBFFFFFFFFFFFFFFFFFFFFFFFFFFFFFFFFFFFFFF
@M05620:45:000000000-G6HP7:1:1101:23588:6576 1:N:0:161
AAACCAAGCAGACACTCACCGCTCCCTCGCCACAGGCCAATAGTTTGTCCTCACTGAGTTGGCAACAAGTGGCTGCTGTGGCTGCCATTTTTCTGGTGATGGCCATCAGCTCCGACGAGGTCAGCTGGGGGGCTTTCTTTGTGTAAGCAACGAGAAACCTGAAAGAAGCATTTTTTAACTAAGTCCTGCTGAGTCATTCATGAGTTTTTAGCCGCCTTGCTTCTTCTCACAGACTCTCTACTCTCATGCCA
+
CCCCCCCFCFFFGGGGGGGGGGGGGGHHGGGGGHHHGGHHHHHHHHHHHHHHHHHHHHHHHHHHHHHHHHHHGHGGHHHHHHHGGHHHHHHHHHHHHHHHHHHHHHHHHHHHHGGGGGGGGHHHHHHHGGGGGGGGGGGGGGGGGGFFFFFFFFFFFFFFFFFFFFFFFFFFFFFFFFFFFFFFFFFFFFFFFFFFFFFFFFFFFFFFFFFFFFFFFFFFFFFFFFFFFFFFFFFFFFFFFFFFFFFFFFB
@M05620:45:000000000-G6HP7:1:1101:26256:6581 1:N:0:161
AAACCAAGCAGACACTCACCGCTCCCTCGCCACAGGCCAATAGTTTGTCCTCACTGAGTTGGCAACAAGTGGCTGCTGTGGCTGCCATTTTTCTGGTGATGGCCATCAGCTCCGACGAGGTCAGCTGGGGGGCTTTCTTTGTGTAAGCAACGAGAAACCTGAAAGAAGCATTTTTTAACTAAGTCCTGCTGAGTCATTCATGAGTTTTTAGCCGCCTTGCTTCTTCTCACAGACTCTCTACTCTCATGCCA
+
3AABA?AFAFFFGGGFGGGCEEEEGFFCEGGGGHCDFFFFHCHAGHHEGEFHHHFGHFHFFF3GHGHHHBGHGFEGHCFCFGFFFFGH3F4BEGFHGHBDDGHHHHGHHHHHHGGGECCGCCGHHHHGGGGGGGGGFFFGGFGGGFFFFFFBFFFFFFFFFFFFFFFFFFFFFFFBFFFFFFFFFFFFFFFFFBFFFFFFFFBFFFFFFFFFFF?BFFFFFFFFFFFFFFFFFFFFFFFFFFFFFFFFFFF
@M05620:45:000000000-G6HP7:1:1101:26274:6584 1:N:0:161
AAACCAAGCAGACACTCACCGCTCCCTCGCCACAGGCCAATAGTTTGTCCTCACTGAGTTGGCAACAAGTGGCTGCTGTGGCTGCCATTTTTCTGGTGATGGCCATCAGCTCCGACGAGGTCAGCTGGGGGGCTTTCTTTGTGTAAGCAACGAGAAACCTGAAAGAAGCATTTTTTAACTAAGTCCTGCTGAGTCATTCATGAGTTTTTAGCCGCCTTGCTTCTTCTCACAGACTCTCTACTCTCATGCCA
+
DDDDD?AFCFFFGGGGGGGGGGGGGGHHGGGGGHHHGGHHHHHHHHHHHHHHHHHHHHHHHHHHHHHHHHHHGHGGHHHHHHHGGHHHHHHHHHHHHHHHHHHHHHHHHHHHHGGGGGGGFHHHHHHHGGGGGGGGGGGGGGGGGGFFFFFFFFFFFFFFFFFFFFFFFFFFFFHFFFFFFFFFFFFFFFFFFFFFFFFHFFFFFFFFFFFFFFFFFFFFFHHFFFHFFFFFFFFFFFFFFFFFFFFFFFB
@M05620:45:000000000-G6HP7:1:1101:19211:6606 1:N:0:161
TACCTGTACTGGGGAAGCATTTGAATATCCCCCCATGGTGATGGGGACGGAGAACTGCTCCATAAACACAGGCAACGTGCCTAACTTTCCCGGGAAGATGAAGTCAAAGAGCGACCACAGCTCTATCGGAGGTTATTTTGCATCGGTGAGCCAGACAGAATGATCCGATGAGGGGTGCGAAACTATTTGAGGAAAGGAAGCACCTTTTTATTAAATTTACCTTTTAGCAATCGCCATTCCTACCCTAAAGA
+
AAAAAFFDFFDCCEGGGGBGGGHHHHHHHHFFGGGGHGGHHFHFEGGGGGCEFHHHHHHHHHFFG5GBFHHGEHHHFHECGHFCGFHHGHHGGGEGGHHHHHHHHHFHHFHHEGGGGHHHGHHHHHFGG?DG?GGHHFHBFDGHGGGGAF<GHHGGHHHCDGHHHBG.ED0CBE@;?ED9:DAGGGGGG0ABF9FGG/;.AFFFFFFFFFFF/;9BBBBBFFFFFF/9BFEFFFFFFFF/9FBFFBFBFF9
@M05620:45:000000000-G6HP7:1:1101:9968:6608 1:N:0:161
AAACCAAGCAGACACTCACCGCTCCCTCGCCACAGGCCAATAGTTTGTCCTCACTGAGTTGGCAACAAGTGGCTGCTGTGGCTGCCATTTTTCTGGTGATGGCCATCAGCTCCGACGAGGTCAGCTGGGGGGCTTTCTTTGTGTAAGCAACGAGAAACCTGAAAGAAGCATTTTTTAACTAAGTCCTGCTGAGTCATTCATGAGTTTTTAGCCGCCTTGCTTCTTCTCACAGACTCTCTACTCTCATGCCA
+
CDCCCCCFCFFFGGGGGGGGGGGGGGHHGGGGGHHHGGHHHHHHHHHHHHHHHHHHHHHHHHHHHHHHHHHHGHGGHHHHHHHGGHHHHHHHHHHHHHHHHHHHHHHHHHHHHGGGGGGGGHHHHHHHGGGGGGGGGGGGGGGGGGFFFFFFFFFFFFFFFFFFFFFFFFFFFFHFFFFFFFFFFFFFFFFFFFFFFFHFHFFFFFFFFFFFFDFFFFFFHFFFFFHFEFFFFFFFFFFFFFFHFFFFFFF
@M05620:45:000000000-G6HP7:1:1101:7166:6642 1:N:0:161
ATCTCTATCTCCTAAAAACCTGTTTAGATTTGGAGATAGACCTTCAGGTTTTTCATCATTTTCTGCATGAATTATACATTGACCACGTTCCAGCGTGGTCAGTTTGCAGCATTCTGTTATTTTGTTTGACAGAGTGTCTTGTTGAGAACATATGTAGGACATGATTTTTTCCTGCAACAGGGAAAATAAAGTATAAGTTTTAAAGATTTATTCTTTAATAAAGGATCTCAAAGCCAGCTTTAGAAAAAGGA
+
CCCBCFFFFFFFGGGGGGGGGGHHHHHHHHHHHHHHHHHHHHHHHHHHHHHGGHHHHHHHHIHHHHHHHGHHHHHHHHHHHHHHHHGHHHHHHHGGGGHHGHGHHHHHHHHHHHHHHHHHHHHHHHHHGHHHHHHHHHHHHHHHFHGHHHGHHHHHHHHHHHHHHHHHHGHHHHGHHHHHHGGHHHHGHGHHHHHHHHHHHGHHHHHHHHHHHHHHGHHHHFFGGHHHHHHGHHGHHGHHHGHCGHFHGGH
@M05620:45:000000000-G6HP7:1:1101:15332:6645 1:N:0:161
TACCTGTACTGGGGAAGCATTTGAATATCCCCCCATGGTGATGGGGACGGAGAACTGCTCCATAAACACAGGCAACGTGCCTAACTTTCCCGGGAAGATGAAGTCAAAGAGCGACCACAGCTCTATCGGAGGTTATTTTGCATCGGTGAGCCAGACAGAATGATCCGATGAGGGGTGCGAAACTATTTGAGGAAAGGAAGCACCTTTTTATTAAATTTACCTTTTAGCAATCGCCATTCCTACCCTAAAGA
+
BBABBFFFFFFFGGGGGGGGGGHHGHHHHHHGGGGHHHFHGHHHHGGGGGGGGHHHHHHHHHHGHHHHHHHHGHHHGHHHHHHHHHHHHHHGGGGGGHHHHHHHHHHGHHHGGGGGFGHFHHHGHHHGGGGGGHHHHHHHHHHGGGDEEGHHHHGGHHFFHFHHHHHFDFHGHGGAADBEBGGGGGGGGF?F;BFFFBFFEFFFFFFFFFFFEFFFFFFFFFFFFFFFFFFFFFFFEFFFFFFFFFFFFFE
@M05620:45:000000000-G6HP7:1:1101:5890:6645 1:N:0:161
ACCTGTACTGGGGAAGCATTTGAATATCCCCCCATGGTGATGGGGACGGAGAACTGCTCCATAAACACAGGCAACGTGCCTAACTTTCCCGGGAAGATGAAGTCAAAGAGCGACCACAGCTCTTCGGAGGTTATTTTGCATCGGTGAGCCAGACAGAATGATCCGATGAGGGGTGCGAAACTATTTGAGGAAAGGAAGCACCTTTTTATTAAATTTACCTTTTAGCAATCGCCATTCCTACCCTAAAGATC
+
BBBBBFFFFFBBGCEEGGGGGGGHHHGHHHGGGGHHHGHHHGHHGGGGGGGGHHHHHHHHBGHHHHHHHHHGHHHGHGHHHHHHHHHFHHAEGGEGHHGHHHHHHHHGFHHGGGGGHHHHHHHHHHGGGGGHGHHHHHHHGHGGGGGHHHHHHGHHGHHHHHHHHGGGHHHGGGGGGGGGGGFGGGGGGGGFFGGGFFGBFFFFFFFFFFFFFFFFFFFFFFFFFFFFFFFFFFFFFFFFFFFFFBFFFFF
@M05620:45:000000000-G6HP7:1:1101:5863:6648 1:N:0:161
ACCTGTACTGGGGAAGCATTTGAATATCCCCCCATGGTGATGGGGACGGAGAACTGCTCCATAAACACAGGCAACGTGCCTAACTTTCCCGGGAAGATGAAGTCAAAGAGCGACCACAGCTCTTCGGAGGTTATTTTGCATCGGTGAGCCAGACAGAATGATCCGATGAGGGGTGCGAAACTATTTGAGGAAAGGAAGCACCTTTTTATTAAATTTACCTTTTAGCAATCGCCATTCCTACCCTAAAGATC
+
>>A1ADDFDFFAGAEEF1AFGFFGB3DBGHGGGCBGGBF1BGHHGGG?GEEEGGDGF1BG1E2FG1B>/>FF/GG@FEAG@@GGDGH1FGGGG/EC0FGDHG>BBFHFBFF@EBC@//B?<@1FGGECGGEHHHHHHHHGHHGGGGGHHHHHHGHCCGHHHHHHHFGGHHHGGFGGGGGAGGGGGGGGGGGGGGGFGGGFGFFFFFFFFFFFFFFFFFFFFFFFFFFFFFFFFFFFFFFFFFFFFFFFFFF
@M05620:45:000000000-G6HP7:1:1101:22549:6648 1:N:0:161
TACCTGTACTGGGGAAGCATTTGAATATCCCCCCATGGTGATGGGGACGGAGAACTGCTCCATAAACACAGGCAACGTGCCTAACTTTCCCGGGAAGATGAAGTCAAAGAGCGACCACAGCTCTATCGGAGGTTATTTTGCATCGGTGAGCCAGACAGAATGATCCGATGAGGGGTGCGAAACTATTTGAGGAAAGGAAGCACCTTTTTATTAAATTTACCTTTTAGCAATCGCCATTCCTACCCTAAAGA
+
BAABBFFFFFFFGGGGGGGGGGHHGGHHHHHGGGGHHHGHHHHHHGFGGGGGGHHHHHHHHGHHHHHHHHHHGHHHGHHHHHHHHHHHGHFGGGGGGHHHHHHGHHHHGHHGCFGGGHHHHHHGHHHGCEGGCGHHHHHGHHHHGGGGGHHHHHHGHHHHHHHHGHHEAEGHHGG:@BBCBDGGFGGGGGGGGGGGGFFFEGFFFFFFFFFEBBFFFFFFFFFFFFFFFFFFEF.DEFFFFBFAFFFFFFB
@M05620:45:000000000-G6HP7:1:1101:15314:6648 1:N:0:161
TACCTGTACTGGGGAAGCATTTGAATATCCCCCCATGGTGATGGGGACGGAGAACTGCTCCATAAACACAGGCAACGTGCCTAACTTTCCCGGGAAGATGAAGTCAAAGAGCGACCACAGCTCTATCGGAGGTTATTTTGCATCGGTGAGCCAGACAGAATGATCCGATGAGGGGTGCGAAACTATTTGAGGAAAGGAAGCACCTTTTTATTAAATTTACCTTTTAGCAATCGCCATTCCTACCCTAAAGA
+
CCBCCFFFFFFFGGGGGGGGGGHHHHHHHHHGGGGHHHHHHHHHHGGGGGGGGHHHHHHHHHHHHHHHHHHHGHHHGHHHHHHHHHHHHHHGGGGGGHHHHHHHHHHHHHHHGGGGGHHHHHHHHHHGGGGGEHHHHHHHHHHHGGFGGHHHHHHGHHHHHHHHHHHGGGHHHGG;ADFDDGGGGGGGGFGGB;FFGBBFGGFFFFFFFFFFFFFFFFFFFFFFFFFFFFFFFFFFFFFFFFFFFFFFFFF
@M05620:45:000000000-G6HP7:1:1101:12267:6659 1:N:0:161
ATCTCTATCTCCTAAAAACCTGTTTAGATTTGGAGATAGACCTTCAGGTTTTTCATCATTTTCTGCATGAATTATACATTGACCACGTTCCAGCGTGGTCAGTTTGCAGCATTCTGTTATTTTGTTTGACAGAGTGTCTTGTTGAGAACATATGTAGGACATGATTTTTTCCTGCAACAGGGAAAATAAAGTATAAGTTTTAAAGATTTATTCTTTAATAAAGGATCTCAAAGCCAGCTTTAGAAAAAGGA
+
BBBBBFFFFFFFGGGGGGGGGGHHHHHHHHHHHGHHHHHGHHHHHHHHHHHGGHHHHHHHHHHHGHHDHHHHHHHHHHHHHHHHHHGHHHHHHHGGGGHHHHHHHHHHHHHHHHHHHHHHHHHHHHHHHHHHHHHHHHHHHHHHHHHHHHHHHHHHHHHHHHHHHHHHHGHHHHHHHHHHHGGHHHGGGGHHHHHHHGHHHHHHHHHHHHHHHHHHHHGGFGBGHHHHHGHFHHHGHGHHHHHEGHHHGGH
@M05620:45:000000000-G6HP7:1:1101:4783:6660 1:N:0:161
ATCTCTATCTCCTAAAAACCTGTTTAGATTTGGAGATAGACCTTCAGGTTTTTCATCATTTTCTGCATGAATTATACATTGACCACGTTCCAGCGTGGTCAGTTTGCAGCATTCTGTTATTTTGTTTGACAGAGTGTCTTGTTGAGAACATATGTAGGACATGATTTTTTCCTGCAACAGGGAAAATAAAGTATAAGTTTTAAAGATTTATTCTTTAATAAAGGATCTCAAAGCCAGCTTTAGAAAAAGGA
+
BBABAFFFFFFFGFGGGGGGGGHHHHHHHHHHHHHHHHHHHHHHHHHHHHHGGHHHHHHHHHHHHHHHHHHHHHHHHHHHHGHHGHGHHHHHHHGEGGHHHHHHHHHGHHHHHHHHHHHHHHHHHHHHGHHHHHGHHHHHHHHHFHGHHHHHHHHHHHHFHHHHHHHHHGHHHHHHHHHGHGGHHGHHGFHGFHHGFFGHHHGHHGHHHGHHHHHHHGHGGFHHHHHHHGHGHGFHGGHHHHHFHGFFGGF
@M05620:45:000000000-G6HP7:1:1101:5877:6660 1:N:0:161
ACCTGTACTGGGGAAGCATTTGAATATCCCCCCATGGTGATGGGGACGGAGAACTGCTCCATAAACACAGGCAACGTGCCTAACTTTCCCGGGAAGATGAAGTCAAAGAGCGACCACAGCTCTTCGGAGGTTATTTTGCATCGGTGAGCCAGACAGAATGATCCGATGAGGGGTGCGAAACTATTTGAGGAAAGGAAGCACCTTTTTATTAAATTTACCTTTTAGCAATCGCCATTCCTACCCTAAAGATC
+
BBBBBFFFFFFBGGGGGGGGGFFGHHFHHHGGGGHHHFGHFHGHGGGGGGDGHHHHHHHHHHHGHHHGHHHGHHHGGHGHHHHHHHHHHHGGGEGGHHHGHHGGHHHGFHHGGGGGHHHHHHHHHHGGGGGHHHHHHHHHHHGFGGGHGHHHHGHHGHHHHHHHHGGGHHHGGFGGGFGFGGGGGGGGGGGGGGGGGGGFGFFFFFFFFFFFFFFFFFFFFFFFFFFFFFEFFFEFFFFFFFFFFFFFFFF
@M05620:45:000000000-G6HP7:1:1101:9254:6675 1:N:0:161
ATCTCTATCTCCTAAAAACCTGTTTAGATTTGGAGATAGACCTTCAGGTTTTTCATCATTTTCTGCATGAATTATACATTGACCACGTTCCAGCGTGGTCAGTTTGCAGCATTCTGTTATTTTGTTTGACAGAGTGTCTTGTTGAGAACATATGTAGGACATGATTTTTTCCTGCAACAGGGAAAATAAAGTATAAGTTTTAAAGATTTATTCTTTAATAAAGGATCTCAAAGCCAGCTTTAGAAAAAGGA
+
CDCDDFFFFFFFGGGGGGGGGGHHHHHHHHHHHHHHHHHHHHHHHHHHHHHGGHHHHHHHHIHIIHHHHHHHHHHHHHHHHHHHHHGHHHHHHHGGGGHHHHHHHHHHHHHHHHHHHHHHHHHHHHHHHHHHHHHHHHHHHHHHHHHHHHHHHHHHHHHHHHHHHHHHHGHHHHHHHHHHHGGHHHHHHHHHHHHHHHHHHHHHHHHHHHHHHHHHHHHHHHHHHHHHHHHHHHHHHGHHHHHHHHHGGGH
@M05620:45:000000000-G6HP7:1:1101:12262:6676 1:N:0:161
ATCTCTATCTCCTAAAAACCTGTTTAGATTTGGAGATAGACCTTCAGGTTTTTCATCATTTTCTGCATGAATTATACATTGACCACGTTCCAGCGTGGTCAGTTTGCAGCATTCTGTTATTTTGTTTGACAGAGTGTCTTGTTGAGAACATATGTAGGACATGATTTTTTCCTGCAACAGGGAAAATAAAGTATAAGTTTTAAAGATTTATTCTTTAATAAAGGATCTCAAAGCCAGCTTTAGAAAAAGGA
+
DDCCCFFFFFFFGGGGGGGGGGHHHHHHHHHHHHHHHHHHHHHHHHHHHHHGGHHHHIHHHHHIIHHHHHHHHHHHHHHHHHHHHHGHHHHHHHGGGGHHHHHHHHHHHHHHHHHHHHHHHHHHHHHHHHHHHHHHHHHHHHHHHHHHHHHHHHHHHHHHHHHHHHHHHGHHHHHHHHHHHGGHHHHHHHHHHHHHHHHHHHGHHHHHHHHHHHHHHHHHHHHHHHHHHHHHHHHHHGHHHHHHHHHHGGH
@M05620:45:000000000-G6HP7:1:1101:12282:6676 1:N:0:161
ATCTCTATCTCCTAAAAACCTGTTTAGATTTGGAGATAGACCTTCAGGTTTTTCATCATTTTCTGCATGAATTATACATTGACCACGTTCCAGCGTGGTCAGTTTGCAGCATTCTGTTATTTTGTTTGACAGAGTGTCTTGTTGAGAACATATGTAGGACATGATTTTTTCCTGCAACAGGGAAAATAAAGTATAAGTTTTAAAGATTTATTCTTTAATAAAGGATCTCAAAGCCAGCTTTAGAAAAAGGA
+
BAABBFFFFFFFGGFGGGGGGGHHHHHHHHHHHHHHHHHHHHHHHGHHGHHGGHHHHHHHHHHHHHHHHFHHHDGGHHHHHGHHHHGHGHHHHHGEGGGHFHEGGGHHHHGHHHHHGHHHHHHHGHHHGHHHGHGHHHHHHHHHHHGHHHHHGHHHHHHHHHHHHHHHHGHHHHHHHHHHHGGHEFGHGDGGHGHHHDGHHHHHHHHHGHHHHHHHHHHHHHHHHHGHHFGGFHCFGGFFHHGFGGFHGGG
@M05620:45:000000000-G6HP7:1:1101:4772:6680 1:N:0:161
ATCTCTATCTCCTAAAAACCTGTTTAGATTTGGAGATAGACCTTCAGGTTTTTCATCATTTTCTGCATGAATTATACATTGACCACGTTCCAGCGTGGTCAGTTTGCAGCATTCTGTTATTTTGTTTGACAGAGTGTCTTGTTGAGAACATATGTAGGACATGATTTTTTCCTGCAACAGGGAAAATAAAGTATAAGTTTTAAAGATTTATTCTTTAATAAAGGATCTCAAAGCCAGCTTTAGAAAAAGGA
+
CCCCCFFFFFFFGGGGGGGGGGHHHHHHHHHHHHHHHHHHHHHHHHHHHHHGGHHHHHHHHIHHIHHHHHHHHHHHHHHHHHHHHHGHHHHHHHGGGGHHHHHHHHHGHHHHHHHHHHHHHHHHHHHHGHGHHHHHHHHHHHHHHHGHHHHHHHHHHHHHHHHHHHHHHGHHHHHHHHHHHGGHHHHGHGGGHHHHHGGHHHHHHHHHHHHHHHHHHGHHHHHHHHHHFHGHHHHHHGHHHHHFHHHHGGH
@M05620:45:000000000-G6HP7:1:1101:4791:6680 1:N:0:161
ATCTCTATCTCCTAAAAACCTGTTTAGATTTGGAGATAGACCTTCAGGTTTTTCATCATTTTCTGCATGAATTATACATTGACCACGTTCCAGCGTGGTCAGTTTGCAGCATTCTGTTATTTTGTTTGACAGAGTGTCTTGTTGAGAACATATGTAGGACATGATTTTTTCCTGCAACAGGGAAAATAAAGTATAAGTTTTAAAGATTTATTCTTTAATAAAGGATCTCAAAGCCAGCTTTAGAAAAAGGA
+
BBBBBFFFFFFFGGGGGGGGGGHHHHHHHHHHHHHHHHHHHHHHHHHGHHHGGHHHHHHHHHHHHHHHHHHHHHHHHHHHHHHHHHGHHHHHHHGEEGHHHHHHHHHHHHHHHHHHHHHHHHHHHHHHHHHHHHHHHHHHHHHHHHHHHHHHHHHHHHHHHHHHHHHHHGHHHHHHHHHHHGGHHHHHHHHHHHHHHHHHHHHHGHHHHHHHHHHHHFHHHHGGHHHHHGHHGHHHHGHHHHGHHHHHDGH
@M05620:45:000000000-G6HP7:1:1101:19260:6694 1:N:0:161
AAACCAAGCAGACACTCACCGCTCCCTCGCCACAGGCCAATAGTTTGTCCTCACTGAGTTGGCAACAAGTGGCTGCTGTGGCTGCCATTTTTCTGGTGATGGCCATCAGCTCCGACGAGGTCAGCTGGGGGGCTTTCTTTGTGTAAGCAACGAGAAACCTGAAAGAAGCATTTTTTAACTAAGTCCTGCTGAGTCATTCATGAGTTTTTAGCCGCCTTGCTTCTTCTCACAGACTCTCTACTCTCATGCCA
+
BBBBB@BFBFFFFGGGGGGGFGGFGGHHGGCDFHHHGGEHHHHHHHHHGFGHGHHHEHHHHGHFGHHEHGGGEFGGFHHHHHHEGHHHHFHHFHHHHHEFHHHHHHHHHHGHHGGGGCGGGHHHHHHHG?CGGGGGFFGGGGGGGGFFFFFFFFFFFFFFFFFFFEFFFFFFFFFFFFFFFFFFFFFFFFFFFFFFFFFFFFFBFFFFFFFFFD=@DFFFFFFFFFFFFFFFFFFFFFFFFFFFFFB/FFF
@M05620:45:000000000-G6HP7:1:1101:10864:6705 1:N:0:161
CATCCTGACCCTGAAGTACCCCATTGAGCATGGCATCGTCACCAACTGGGACGACATGGAGAAGATCTGGCACCACACCTTCTACAACGAGCTGCGCGTGGCCCCGGAGGAGCACCCAGTGCTGCTGACCGAGGCCCCCCTGAACCCCAAGGCCAACAGAGAGAAGATGACTCAGGTGAGGCTCGGCCGACGCCCGTGCTCCTCCCGTCCTTTCCCCAGTCATTTTCTGCCCGGCTTGATTTCTGACATTA
+
CCBCCFFFFFFFGGGGGFGGGGGHHHHHHHHHHHHHHGHHHGHHHGHHHHHHGGGGGHHHHGHHGFHHHHHHHGHHHGGHHHHHHHHHGGGGGHGGGGGGGGHHGGGGGGGGHHHHGGHGHHHHHHHGHHGGGGGGGGGGGGHHHHGGGGHGHHGGGGGGGGGGFGGGGGGGGFGGGGGGGGGGFFFFFFDFFFFF@DFFFFFFFFFEFFFFFBFFFFFFFFFFFFFFFEFFFACCD>;FFFFFFFFFFF9
@M05620:45:000000000-G6HP7:1:1101:21985:6718 1:N:0:161
TACCTGTACTGGGGAAGCAATCGCCATTCCTACCCTAAAGATCGGAAGAGCACACGTCTGAACTCCAGTCACGTCGACGCATCTCGTATGCCGTCTTCTGCTTGAAAAAAAAAAATAACTATTTACTTCCCTCTATTCAATTTTCTCCCCCCATACTTCCCTTCTAGTACCCTTCCCCCTTTCCCCTCCCTTCTCCTGTTTCCCTCTATCATCTTTCCTCCCTTCGCTCCCCTCCCTCTCTCTCCCCCTTC
+
BABCCFFFFFFFGGFGGGGGGGGGGGGHHHHGHHHHGGHHHHHHGGFGHHHFGHHGGHHGHHHHHHHHHHHHGGHGGGGGGFFHHGFGHGHHGEEHGHHHHHHHGFHHGGGB<<>0<<1111111111?1<1<01111111>1111<=<..-<///000:/00:000;00;:0//;/:.-.0900:/.9./0/0:00/00;0090://///:;/9//:/99.//;.;:...;/.;:/://::///;..-.;
@M05620:45:000000000-G6HP7:1:1101:6098:6722 1:N:0:161
CATCCTGACCCTGAAGTACCCCATTGAGCATGGCATCGTCACCAACTGGGACGACATGGAGAAGATCTGGCACCACACCTTCTACAACGAGCTGCGCGTGGCCCCGGAGGAGCACCCAGTGCTGCTGACCGAGGCCCCCCTGAACCCCAAGGCCAACAGAGAGAAGATGACTCAGGTGAGGCTCGGCCGACGCCCGTGCTCCTCCCGTCCTTTCCCCAGTCATTTTCTGCCCGGCTTGATTTCTGAAATTA
+
>AAAAFFFF>FFGC4FFFFGGGGHHHHHHGHHHHHHHEGHHGHHGGHHHHGHGGGGGGHGHHHHFHHHHHHHHGHGHEGHHHHHHFFGEEGGGH@EEE>E><FHCEGGGGGGHHGHDFHHHHGHHEHEGHGGGGDGGGGGGGEF:GGGGGGGGA.EAFGGGFGEGGGGGFFBFGGGGGGGGGEGBB.AB-9BBB<?9DDEFFFFFF99AADFFFFFFFDFEFFFFFFFFBFFDBB;BB?FFF9FF//;BF/
@M05620:45:000000000-G6HP7:1:1101:14650:6732 1:N:0:161
AGATTACTGCAACAGTTCCCCCTGGACCTGGAAAAGTTTCTTGCCTGGCTTACAGAAGCTGAAACAACTGCCAATGTCCTACAGGATGCTACCCGTAAGGAAAGGCTCCTAGAAGACTCCAAGGGAGTAAAAGAGCTGATGAAACAATGGCAAGTAAGTCAGGCATTTCCGCTTTAGCACTCTTGTGGATCCAATTGAACAATTCTCAGCATTTGTACTTGTAACTGACAAGCCAGGGACAAAACAAAGAT
+
CCBCCFFFFFFFGGGGGGGGGGGGHHHHHHHHHHHHGHHHHHHHHHHHHHHHHHHHHHHHHHHHHHHHHHHHHHHHHHHHFHGHHHHHHHFHHHGGFGFGGHGFHHHHGHHHHHHHHHHHHHHGEFFEHFHHHGHHHHGHHGHHHHHHHGHGHGHHHHHHHGGHHHHHHHGGGGGHHHGHHHHHHGHGHHHHGGHHHHFHHHHHHHHHHHHHHHHGHHHHHHGGHHHHGGGHHGFGGGGGGGGGGGGGGGB
@M05620:45:000000000-G6HP7:1:1101:6091:6744 1:N:0:161
CATCCTGACCCTGAAGTACCCCATTGAGCATGGCATCGTCACCAACTGGGACGACATGGAGAAGATCTGGCACCACACCTTCTACAACGAGCTGCGCGTGGCCCCGGAGGAGCACCCAGTGCTGCTGACCGAGGCCCCCCTGAACCCCAAGGCCAACAGAGAGAAGATGACTCAGGTGAGGCTCGGCCGACGCCCGTGCTCCTCCCGTCCTTTCCCCAGTCATTTTCTGCCCGGCTTGATTTCTGACATTA
+
CABCCFFFFFFFGGGGGFGGGGGHHHHHHHHHHHHHHGHHGGHHHGHHHHGHGGGGGHHHHGHHGHHHHHHHHGHHHGGHHHHHHHHHGGGGGHHGGGGGGGHHGGGGGGGGHHHHGGHGHHHHHHHHHHGGGGGGGGGGGGGHHHGGGGHGHHGGGGGGGGGGFGGGGGGGGGGGGGGGGGGGFFFFFFFFFFFFDFFFFFFFFFFFFFFFFFFFFFFFFFFFFFFFFFFFFFFFFFFFFFFFFEFFFF0
@M05620:45:000000000-G6HP7:1:1101:6108:6750 1:N:0:161
CATCCTGACCCTGAAGTACCCCATTGAGCATGGCATCGTCACCAACTGGGACGACATGGAGAAGATCTGGCACCACACCTTCTACAACGAGCTGCGCGTGGCCCCGGAGGAGCACCCAGTGCTGCTGACCGAGGCCCCCCTGAACCCCAAGGCCAACAGAGAGAAGATGACTCAGGTGAGGCTCGGCCGACGCCCGTGCTCCTCCCGTCCTTTCCCCAGTCATTTTCTGCCCGGCTTGATTTCTGACATTA
+
AAABBFFFFFFFGGGGGGGGGGGHHHHHHGHHHHHHHGHHGGHHHGHHHHHHGGGGGHHGHHHHGHHHHHHHHGHHHGGHHHHHHHHHGGGGGHHGGGEEGGGHGGGGGGGGHGHHGGHHHHHHHHHGHHGGDGGGGGGGGEHFGHGGGGHGHHGGGGGGGGGGFGGGGGGGGGGGGGFFFGEFFFFFFF-9BDF@;DFFFFFFFFDFFFFFFFFFFFFBFFFFFFFFFFFFD;BDFFFFFFFFFBFFFF/
@M05620:45:000000000-G6HP7:1:1101:16607:6773 1:N:0:161
ATCTCTATCTCCTAAAAACCTGTTTAGATTTGGAGATAGACCTTCAGGTTTTTCATCATTTTCTGCATGAATTATACATTGACCACGTTCCAGCGTGGTCAGTTTGCAGCATTCTGTTATTTTGTTTGACAGAGTGTCTTGTTGAGAACATATGTAGGACATGATTTTTTCCTGCAACAGGGAAAATAAAGTATAAGTTTTAAAGATTTATTCTTTAATAAAGGATCTCAAAGCCAGCTTTAGAAAAAGGA
+
CCCCCFFFFFFFGGGGGGGGGGHHHHHHHHHHHHHHHHHHHHHHHHHHHHHGGHHHHIIHIHIIIHHHHHHHHHHHHHHHHHHHHHGHHHHHHHGGGGHHHHHHHHHHHHHHHHHHHHHHHHHHHHHHHGHHHHGHHHHHHHHHHHGHHHHHHHHHHHHHHHHHHHHHHGHHHHHHHHHHHGGHHHHHGGHHHHHHHGHHHGGGHHHHHHHHHHHHHHHHHHHHHHHHHGHGHBHGHGHHHHGFHFHHGGF
@M05620:45:000000000-G6HP7:1:1101:23971:6780 1:N:0:161
TACCTGTACTGGGGAAGCATTTGAATATCCCCCCATGGTGATGGGGACGGAGAACTGCTCCATAAACACAGGCAACGTGCCTAACTTTCCCGGGAAGATGAAGTCAAAGAGCGACCACAGCTCTATCGGAGGTTCTTTTGCATCGGTGAGCCAGACAGAATGATCCGATGAGGGGTGCGAAACTATTTGAGGAACGGAAGCACCTTTTTATTAAATTTACCTTTTAGCAATCGCCATTCCTACCCTAAAGA
+
AAAAAFFFFFFFGGGGGGGFGFGHFFGHHHGGGGGHFHHEEGEFFFEGGGGGFHGFFHHHHGHGHHHGHHHHFFHHGGGAHFFGGFGFHHHCCG@E?GHHGDF?FGGHGHHG@CGG@GHHHHHH2GGGG/ACCG1??FDDDGFHA?<AFGHFH.GGCGCGHGFFHHHAFD0GFFGCDBCG--;;BFFFGFEF9/.:C;ADFFFFBBFFB.BFB/9/BFFFFFFFFFFBFFFFE?FDAFF/B9F.?F..:/;
@M05620:45:000000000-G6HP7:1:1101:5159:6790 1:N:0:161
TACCTGTACTGGGGAAGCATTTGAATATCCCCCCATGGTGATGGGGACGGAGAACTGCTCCATAAACACAGGCAACGTGCCTAACTTTCCCGGGAAGATGAAGTCAAAGAGCGACCACAGCTCTTCGGAGGTTATTTTGCATCGGTGAGCCAGACAGAATGATCCGATGAGGGGTGCGAAACTATTTGAGGAAAGGAAGCACCTTTTTATTAAATTTACCTTTTAGCAATCGCCATTCCTACCCTAAAGAT
+
CBBCCFFFFFFFGGGGGGGGGGHGGHHHHHHGGGGHHHGHHHHHHGGGGGGGGHHHHHHHHHHHHHHHHHHHGHHHGHHHHHHHHHHHHHHGGGGGGHHHHHHHHHHHHHHHGGGGGHHHHHHHHHHGGGGEHHHHHHHHFHHGGGGFHHHHHHGHHGHHHHHHHHFGGHHHGGEDFGGGGGGGGGGGGGGCFGFFFFGGGGFFFFFFFFFFFBFFFFFFFFFFFFFEFFFFFFFEFFFFFFFFFFFFFFF
@M05620:45:000000000-G6HP7:1:1101:5129:6794 1:N:0:161
ATCTCTATCTCCTAAAAACCTGTTTAGATTTGGAGATAGACCTTCAGGTTTTTCATCATTTTCTGCATGAATTATACATTGACCACGTTCCAGCGTGGTCAGTTTGCAGCATTCTGTTATTTTGTTTGACAGAGTGTCTTGTTGAGAACATATGTAGGACATGATTTTTTCCTGCAACAGGGAAAATAAAGTATAAGTTTTAAAGATTTATTCTTTAATAAAGGATCTCAAAGCCAGCTTTAGAAAAAGGA
+
CCCCCFFFFFFFGGGGGGGGGGHHHHHHHHHHHGHHHHHHHHHHHHHHHHHGGHHHHIHIHHHHHHHHHHHHHHHHHHHHHHHHHHGHHHHHHHGGGGHHHHHHHHHHHHHHHHHHHHHHHHHHHHHHHHHHHHHHHHHHHHHHHHHHHHHHHHHHHHHHHHHHHHHHHGHHHHHHHHHHHGGHHHHHHHHHHHHHHHGHHHHHHHHHHHHHHHHHHGHHHHHHHHHHHHHHHHHHHGHHHHGHHGHHGGH
@M05620:45:000000000-G6HP7:1:1101:23979:6796 1:N:0:161
TACCTGTACTGGGGAAGCATTTGAATATCCCCCCATGGTGATGGGGACGGAGAACTGCTCCATAAACACAGGCAACGTGCCTAACTTTCCCGGGAAGATGAAGTCAAAGAGCGACCACAGCTCTATCGGAGGTTATTTTGCATCGGTGAGCCAGACAGAATGATCCGATGAGGGGTGCGAAACTATTTGAGGAAAGGAAGCACCTTTTTATTAAATTTACCTTTTAGCAATCGCCATTCCTACCCTAAAGA
+
CCCCDFFFFFFFGGGGGGGGGGHHHHHHHHHGGGGHHHHHHHHHHGGGFGGGGHHHHHHHHHHHHHHHHHHHGHHHGHHHHHHHHHHHHHHGGGGGGHHHHHHHHHHHHHHHGGGGGHHHHHHHHHHGGGGGGHHHHHHHHHHHGGGGGHHHHHHGHHGHHHHHHHHFGGHHHGGCGFGGGGGGGGGGGFGGFGGGGFFFGGFFFFFFFFFFFFFFFFFFFFFFFFFFFFFFFFFDEFFFFFFFFFFFFFF
@M05620:45:000000000-G6HP7:1:1101:25579:6797 1:N:0:161
TACCTGTACTGGGGAAGCGTGTCAATCGCCATTCCTACCCTAAAGATCGGAAGAGCACACGTCTGAACTCCAGTCACGTCGACGCATCTCGTATGCCGTCTTCTGCTTGAAAAAAAAAAAAAAACACGAAAACAAGATTCAATAAACCACCTAACTACGTGAAGACACCATATTAGTTCGAAATAATCATCCTATCGTCCGTAAATTTGAGCCTCGTAGCACTCTCTCTCTACGCAGGTCCACTCTACCTA
+
>AABBFFFFFFFGGGGEGGEEFHHFFGFGGGGHHHHFHGHHHHHHHHGHGGGGHHHHHGHGHHHGHGHHHHHHHHFHGHHGFGEGGEEHHHGGHHFHGEGHGGHHGHHHHHHHHGGGGD//---....-..:/..//0000000:00/....///00/../..00///..000000000.....////;////9//.9.;-..../////./:/9.9...//////99/////.-.--.////////////
@M05620:45:000000000-G6HP7:1:1101:8286:6799 1:N:0:161
ATCTCTATCTCCTAAAAACCTGTTTAGATTTGGAGATAGACCTTCAGGTTTTTCATCATTTTCTGCATGAATTATACATTGACCACGTTCCAGCGTGGTCAGTTTGCAGCATTCTGTTATTTTGTTTGACAGAGTGTCTTGTTGAGAACATATGTAGGACATGATTTTTTCCTGCAACAGGGAAAATAAAGTATAAGTTTTAAAGATTTATTCTTTAATAAAGGATCTCAAAGCCAGCTTTAGAAAAAGGA
+
CCCCCFFFFFFFGGGGGGGGGGHHHHHHHHHHHHHHHHHHHHHHHHHHHHHGGHHHHHIHIHHHIHHHHHHHHHHHHHHHHHHHHHGHHHHHHHGGGGHHHHHHHHHHHHHHHHHHHHHHHHHHHHHHHHHHHHHHHHHHHHHHHHHHHHHHHHHHHHHHHHHHHHHHHGHHHHHHHHHHHGGHHHHHHHHHHHHHHHHHHHGHHHHHHHHHHHHHHHHHHHHHHHHHHGHGHHHHHGHHHHHHHGHHGGG
@M05620:45:000000000-G6HP7:1:1101:7216:6800 1:N:0:161
AAACCAAGCAGACACTCACCGCTCCCTCGCCACAGGCCAATAGTTTGTCCTCACTGAGTTGGCAACAAGTGGCTGCTGTGGCTGCCATTTTTCTGGTGATGGCCATCAGCTCCGACGAGGTCAGCTGGGGGGCTTTCTTTGTGTAAGCAACGAGAAACCTGAAAGAAGCATTTTTTAACTAAGTCCTGCTGAGTCATTCATGAGTTTTTAGCCGCCTTGCTTCTTCTCACAGACTCTCTACTCTCATGCCA
+
CCCCCCCFCFFFGGGGGGGGGGGGGGHHGGGGGHHHGGHHHHHHHHHHHHHHHHHHHHHHHHHHHHHHHHHHGHGGHHHHHHHGGHHHHHHHHHHHHHHHHHHHHHHHHHHHHGGGGGGGGHHHHHHHGGGGGGGGGGGGGGGGGGFFFFFFFFFFFFFFFFFFFFFFFFFFFFFFFFFFFFFFFFFFFFFFFFFFFFFFFFFFFFFFFFFFFFFFFFFFFFFFFFFFFFFFFFFFFFFFFFFFFFFFFFF
@M05620:45:000000000-G6HP7:1:1101:5163:6807 1:N:0:161
TACCTGTACTGGGGAAGCATTTGAATATCCCCCCATGGTGATGGGGACGGAGAACTGCTCCATAAACACAGGCAACGTGCCTAACTTTCCCGGGAAGATGAAGTCAAAGAGCGACCACAGCTCTTCGGAGGTTATTTTGCATCGGTGAGCCAGACAGAATGATCCGATGAGGGGTGCGAAACTATTTGAGGAAAGGAAGCACCTTTTTATTAAATTTACCTTTTAGCAATCGCCATTCCTACCCTAAAGAT
+
BCCCCFFFFFFFGGGGGGGGGGHFHHHHHHHGGGGHHHHHHHHHHGGGGGGGGHHHHHHHHHHHHHHHHHHHGHHHGHHHHHHHHHHHHHHGGGGGGHHHHHHHHHHHHHHHGGGGGHHHHHHHHHHGGGGDHHHHHHHHGHHGGGGFHHHHHHGHHHHHHGHHHHGGGHHGGGGGGGGGGGGGGGGGGGFFGGGFFFFGGGFFFFFFFFFFFBFFFFFFFFFFFBFBFBFEFFFEFFFFFFFFFFFFBFF
@M05620:45:000000000-G6HP7:1:1101:7226:6816 1:N:0:161
AAACCAAGCAGACACTCACCGCTCCCTCGCCACAGGCCAATAGTTTGTCCTCACTGAGTTGGCAACAAGTGGCTGCTGTGGCTGCCATTTTTCTGGTGATGGCCATCAGCTCCGACGAGGTCAGCTGGGGGGCTTTCTTTGTGTAAGCAACGAGAAACCTGAAAGAAGCATTTTTTAACTAAGTCCTGCTGAGTCATTCATGAGTTTTTAGCCGCCTTGCTTCTTCTCACAGACTCTCTACTCTCATGCCA
+
BB@BBBBFBFFFGGGGGGGGGGFGGGHHGGEGGHGAFFHHHHHHHHFHHHHHGHHHHHHHHHHHHHHGHHHHFGGGHFGEGGHFFHHGHHHHHHHHHHHHHHHHFHHHHHHHHGGGEFGFGGHHHHHGFFGGGGGFGGGGGFGGGGFFFFFFFFFDFFFFFFFFFFFFFFFFFFFFFFFFFFFFFFFFFFFFEFFFFFFFFFFFFFFFFF/BBADFFFFFFFFFFFFFEFFFFFFFFFFFFFFFFFF/BF/
@M05620:45:000000000-G6HP7:1:1101:23970:6817 1:N:0:161
TACCTGTACTGGGGAAGCATTTGAATATCCCCCCATGGTGATGGGGACAGAGAACTGCTCCATAAACACAGGCAACGTGCCTAACTTTCCCGGGAAGATGAAGTCAAAGAGCGACCACAGCTCTATCGGAGGTTATTTTGCATCGGTGAGCCAGACAGAATGATCCGATGAGGGGTGCGAAACTATTTGAGGAAAGGAAGCACCTTTTTATTAAATTTACCTTTTAGCAATCGCCATTCCTACCCTAAAGA
+
3AABAFFFFFBFC?FFEGGFGGGHHGFHHHHGGGGHGGGHHHHHHGGG1FFHHGHHGHHHHHHHHHHHHHHHGHGG@HEHHHHHHHHHHHH?EGEEDGHHHHGHHFHHGHFFGGGGGHHHHHHHHHHGGGGGEHHHHHHHHHHHGGGGGHHHHEFFHHHHGFHHHHHGFGGHGGG;CDCGDAFGGGGGGGGBFGG?FBFFGGGGFFFGGGFFFFFFFFFFFFFFFF/FFFBFFFFFFFFFFFFFFFFFFFB
@M05620:45:000000000-G6HP7:1:1101:20224:6820 1:N:0:161
CATCCTGACCCTGAAGTACCCCATTGAGCATGGCATCGTCACCAACTGGGACGACATGGAGAAGATCTGGCACCACACCTTCTACAACGAGCTGCGCGTGGCCCCGGAGGAGCACCCAGTGCTGCTGACCGAGGCCCCCCTGAACCCCAAGGCCAACAGAGAGAAGATGACTCAGGTGAGGCTCGGCCGACGCCCGTGCTCCTCCCGTCCTTTCCCCAGTCATTTTCTGCCCGGCTTGATTTCTGACATTA
+
BCCCCFFFFFFFGGGGGGGGGGGHGHHHHHHHHHHHHGHHHGHHHGHHHHHHGGGGGGHHHGHHHHHHHHHHHGHHHGGHHHHHHHHHGGGGGHHGGGGGGGHHGGGGGGGGHGHHGGHHHHHHHHHHHHGGGGGGGGGGGGHHHHGGGGHGHHGGGGGGGGGGGGGFGGGGGGGGGGGGGGGGFFFFFFFFFFFF@FFFFFFFFFFEDFFFFFFFFFFFFFFFFFFFFFFFFFFFFFFFFFFFFBFFFF/
@M05620:45:000000000-G6HP7:1:1101:18982:6821 1:N:0:161
TACCTGTACTGGGGAAGCATTTGAATATCCCCCCATGGTGATGGGGACGGAGAACTGCTCCATAAACACAGGCAACGTGCCTAACTTTCCCGGGAAGATGAAGTCAAAGAGCGACCACAGCTCTTCGGAGGTTATTTTGCATCGGTGAGCCAGACAGAATGATCCGATGAGGGGTGCGAAACTATTTGAGGAAAGGAAGCACCTTTTTATTAAATTTACCTTTTAGCAATCGCCATTCCTACCCTAAAGAT
+
AABBBFFFFFFFGGGFFGGGGGHHHGHHHHHGGGFHHHGHHHHFEFGGGGGGFGHHHHHHHFHFFHHHHHHHGHGHGHHHHHHHHHHHHHHGGGGGGGHHHHHHHHHHHHHHGGGGGHHHHHHHHHHGGGG?GFHHHHHHEHHGGGFGHHHHHGGGHGHHGGHHHHGGGHHHGGCDGGGGGGGGGGGGGGGFFFGFFFFGFGFFFFFFFFFF9/BFFFBFFFFFFFFFFFFFFFFFFFFFFFFFFFFFFFF
@M05620:45:000000000-G6HP7:1:1101:6227:6824 1:N:0:161
TACCTGTACTGGGGAAGCATTTGAATATCCCCCCATGGTGATGGGGACGGAGAACTGCTCCATAAACACAGGCAACGTGCCTAACTTTCCCGGGAAGATGAAGTCAAAGAGCGACCACAGCTCTATCGGAGGTTATTTTGCATCGGTGAGCCAGACAGAATGATCCGATGAGGGGTGCGAAACTATTTGAGGAAAGGAAGCACCTTTTTATTAAATTTACCTTTTAGCAATCGCCATTCCTACCCTAAAGA
+
CCCCCFFFFFFFGGGGGGGGGGHGHHHHHHHGGGGHHHHHHHHGHGGGGGGGGHHHHHHHHHHHHHHHHHHHGHHHGHHHHHHHHHHHHHHGGGGGGHHHHHGHHHHHHHHHGGGGCHHHHHHHHHFGGCFGCGDGHHHGD1FDAFCDGHHHHGHGHHHHHBFGHHF?EDCFHGG.-CDEAFGGFGGGGFGGGFFGG/C?EGFFFFFFFFFFF//BFFFFFFFFFF/BBFFFFFD.EFFB9FF.;FFFFB9
@M05620:45:000000000-G6HP7:1:1101:25545:6825 1:N:0:161
TACCTGTACTGGGGAAGCATTTGAATATCCCCCCATGGTGATGGGGACGGAGAACTGCTCCATAAACACAGGCAACGTGCCTAACTTTCCCGGGAAGATGAAGTCAAAGAGCGACCACAGCTCTATCGGAGGTTATTTTGCATCGGTGAGCCAGACAGAATGATCCGATGAGGGGTGCGAAACTATTTGAGGAAAGGAAGCACCTTTTTATTAAATTTACCTTTTAGCAATCGCCATTCCTACCCTAAAGA
+
A?3AAFFFFFFFG?FGGGGGGGHFFHHHHHHGGGGGHGHHBGHHGGGGGGGGEHHGHGHHHGHHHHHHHHHHGHGHGHHHHHHGGHHHHHHGGGC/E0FGFDHHGHH4GHHHGGGGGHHGHHHHHHHGCDGGAGHHHHHHHHHHGDFG.F>GCGGGFHFH0GFFHHH:AAGHGGG;-.;.9AGFFFGFFCEF099;;/9A?FFFFFFFF:BF;FFFFFFFFFFBFFFBFBBBEEFFFFFFFFFFFF;./9;
@M05620:45:000000000-G6HP7:1:1101:25542:6847 1:N:0:161
TACCTGTACTGGGGAAGCATTTGAATATCCCCCCATGGTGATGGGGACGGAGAACTGCTCCATAAACACAGGCAACGTGCCTAACTTTCCCGGGAAGATGAAGTCAAAGAGCGACCACAGCTCTATCGGAGGTTATTTTGCATCGGTGAGCCAGACAGAATGATCCGATGAGGGGTGCGAAACTATTTGAGGAAAGGAAGCACCTTTTTATTAAATTTACCTTTTAGCAATCGCCATTCCTACCCTAAAGA
+
CCCCCFFFFFFFGGGGGGGGGGHHHHHHHHHGGGGHHHGHHHHHHGGGGGGGGHHHHHHHHHHHHHHHHHHHGHHHGHHHHHHHHHHHHHHGGGGGGHHHHHHHHHHHHHHHGGGGGHHHHHHHHHHGGGGGEHHHHHHHHHHHGGGGGGGHHHGGHHGHHHHHHHHGGGHHHGGCGDCCDGGGGGGGGGGGBFGGGCFGGGFFFFFFFFFFBFFFFFFFFFFFFFFFFFFFFFFFFFFFFFFFFFFFFFF
@M05620:45:000000000-G6HP7:1:1101:19063:6854 1:N:0:161
TACCTGTACTGGGGAAGCATTTGAATATCCCCCCATGGTGATGGGGACGGAGAACTGCTCCATAAACACAGGCAACGTGCCTAACTTTCCCGGGAAGATGAAGTCAAAGAGCGACCACAGCTCTATCGGAGGTTATTTTGCATCGGTGAGCCAGACAGAATGATCCGATGAGGGGTGCGAAACTATTTGAGGAAAGGAAGCACCTTTTTATTAAATTTACCTTTTAGCAATCGCCATTCCTACCCTAAAGA
+
BBBBBFFFFFFFGGGGGGGGGGHHHHHHHHHGGGGHHHHHHHHHHGGGGGGGGHHHHHHHHHHHHHHHHHHHGHHHGHHHHHHHHHHHHHHGGGGGGHHHHHHHHGHHHHHHGGGGGHHHHHHHHHHGGGGGCHHHHHHHGHHHGGGEGHHHHHHGHHHHFHHHHHHGGGHHGGGAGGA;BDCGGGGGGFGGFBFFF/CFGGFFFFFFFFFFBFFFFFFFFFFFFFFFFFFFFFFFFFFFFFFFFFFFFFB
@M05620:45:000000000-G6HP7:1:1101:20937:6856 1:N:0:161
TACCTGTACTGGGGGAAGCATTTGAATATCCCCCCATGGTGATGGGGACGGAGAACTGCTCCATAAACACAGGCAACGTGCCTAACTTTCCCGGGAAGATGAAGTCAAAGAGCGACCACAGCTCTATCGGAGGTTATTTTGCATCGGTGAGCCAGACAGAATGATCCGATGAGGGGTGCGAAACTATTTGAGGAAAGGAAGCACCTTTTTATTAAATTTACCTTTTAGCAATCGCCATTCCTACCCTAAAG
+
CBBCCFFFFFFFGGGGGGGGGGHHHFFGHHHHGGGGHHHGHHHHHHGFGGGGGGHHHHHHHHHHHHHHHHHHHGHHHGHHHHHHHHHHHHHHGGGEGGGHHHHHHHHHHHHHHGGGGGHHHHHHHGHHGGGGGCHHHHHHHHHHHGGGGEHHHHHHGHHHHHHHHHHHGGGHHHGGGGGGDFGGGGGGGGGGG:FFFFFFFFFFFFFFFFFFFFFFFFFFFFFFFFFFFFFFFFFFFFFFFFFFFFFFFFB
@M05620:45:000000000-G6HP7:1:1101:25526:6857 1:N:0:161
TACCTGTACTGGGGAAGCATTTGAATATCCCCCCATGGTGATGGGGACGGAGAACTGCTCCATAAACACAGGCAACGTGCCTAACTTTCCCGGGAAGATGAAGTCAAAGAGCGACCACAGCTCTATCGGAGGTTATTTTGCATCGGTGAGCCAGACAGAATGATCCGATGAGGGGTGCGAAACTATTTGAGGAAAGGAAGCACCTTTTTATTAAATTTACCTTTTAGCAATCGCCATTCCTACCCTAAAGA
+
>AAABFFFFFFFGEGEEGGGGGHGHFHHHHHGGGGHHHHHHHFBHGGGCEGGGHHHHHHHHHHHHHHHHHHHGHHHEHHHHHHFHHHHHHHGGGGGGHHHGHGGGHHGHHFHFGGGCHHHHHHHHHHGGGGGCHHHHHHHHHHHDGDGGFHHHHHGHHHHHHHHHHHGG?HEFFF.9C@GGFGFGGGGGGGGGFGEFFBCEFFFFFFFFFFFFFFFFFFFFFFFFF/BFF9BAEFFFFFFF9BFFFFFFFF
@M05620:45:000000000-G6HP7:1:1101:19043:6864 1:N:0:161
TACCTGTACTGGGGAAGCATTTGAATATCCCCCCATGGTGATGGGGACGGAGAACTGCTCCATAAACACAGGCAACGTGCCTAACTTTCCCGGGAAGATGAAGTCAAAGAGCGACCACAGCTCTATCGGAGGTTATTTTGCATCGGTGAGCCAGACAGAATGATCCGATGAGGGGTGCGAAACTATTTGAGGAAAGGAAGCACCTTTTTATTAAATTTACCTTTTAGCAATCGCCATTCCTACCCTAAAGA
+
BBBBBFFFFFFFGGGGGGGGGGHHHHHHHHHGGGGHHHHHGHHGHGGGGGGGGHHHHHHHHHHHHHHHHGHHGHHHGHHHHHHHHHHHHHHGGGGGGHHHHHHHHHHHHHHHGGGGGHHHHHHHHHHGGGGGEHHHHHHHHHHHGGGGGHHHHHHGHHCHHHHHHHHDGGHHHGG:99BCDFGGGGGGGGGGFFGGG9BFGGFFFFFFFFFF/FFFFFFFFFFFFFFFFFFFFFFFFFFFFFFFFFFFFFB
@M05620:45:000000000-G6HP7:1:1101:14519:6876 1:N:0:161
AAACCAAGCAGACACTCACCGCTCCCTCGCCACAGGCCAATAGTTTGTCCTCACTGAGTTGGCAACAAGTGGCTGCTGTGGCTGCCATTTTTCTGGTGATGGCCATCAGCTCCGACGAGGTCAGCTGGGGGGCTTTCTTTGTGTAAGCAACGAGAAACCTGAAAGAAGCATTTTTTAACTAAGTCCTGCTGAGTCATTCATGAGTTTTTAGCCGCCTTGCTTCTTCTCACAGACTCTCTACTCTCATGCCA
+
CCBCCCCFCFFFGGGGGGGGGGGGGGHHGGGGGHHHGGHHHHHHHHHHHHHHHHHGFHDGHHHHHHHHHFGHGGFGHFFHHHHGGHHHHHHHGHHHHHGHHHHHHHHHHGGHHGGGGGGGBGHHHHHHGGGGGGGGGGGGGGGGGGFFFFFFFFFFFFFFFFFFFFFFFFFFFFFFFFFFFFFFFFFFFFFFF:BFFFFFFFFFBFFFFFFFFFFFFFFFFFFFFFFFFFFFFFFFFFFFFFFFFFFFFFF
@M05620:45:000000000-G6HP7:1:1101:19066:6880 1:N:0:161
TACCTGTACTGGGGAAGCATTTGAATATCCCCCCATGGTGATGGGGACGGAGAACTGCTCCATAAACACAGGCAACGTGCCTAACTTTCCCGGGAAGATGAAGTCAAAGAGCGACCACAGCTCTATCGGAGGTTATTTTGCATCGGTGAGCCAGACAGAATGATCCGATGAGGGGTGCGAAACTATTTGAGGAAAGGAAGCACCTTTTTATTAAATTTACCTTTTAGCAATCGCCATTCCTACCCTAAAGA
+
AAABBFFFFFFFGGGEFGGGGGHHHHHHHHHGGGGHHHFGHHHGHGGGGGGGGHHHHHHHHHHHHHHHHHHHGHHHGHHHHHHHHHHHHHHGGGEGGHHHHHHHHHHHHHGHGGGGCHHHHHHHHHHGGGGGEHHHHHHGHHHHGGEEGHHHHHHGHHHHFHHHHHHEDEHHHGG.;AACADGGGGGGGFGGF/FFGBFAEGFFFFFFFFFF/BFFFBFFFFFFFFFFFFFFF?DDFFFFFFF9FFFFFFF
@M05620:45:000000000-G6HP7:1:1101:19048:6882 1:N:0:161
TACCTGTACTGGGGAAGCATTTGAATATCCCCCCATGGTGATGGGGACGGAGAACTGCTCCATAAACACAGGCAACGTGCCTAACTTTCCCGGGAAGATGAAGTCAAAGAGCGACCACAGCTCTATCGGAGGTTATTTTGCATCGGTGAGCCAGACAGAATGATCCGATGAGGGGTGCGAAACTATTTGAGGAAAGGAAGCACCTTTTTATTAAATTTACCTTTTAGCAATCGCCATTCCTACCCTAAAGA
+
3AABBFFFFFFFGGGGFGGGGGHGHHHHHHHGGGGHHHGHFGHHEGGGGGDGFHHHHHHHHGHHHGHHHHHHGHGHCHCGHHHGHHHHHHHDGGGGGGGHHHHHHFHHHGHHGGGGGHHHHHHHGHHFGEGG?GHHHHHFHHHHGGGDGFFHHHHGHGHFFHGHHHGGDGEHHGG:@CB.?BCFFFFGFFEGB//CF9CFEGFEBBFFFFFF/;FFFFFFFFFFFF/BFFFFFFDDFFFFFFFFFFBFFFB
@M05620:45:000000000-G6HP7:1:1101:19420:6884 1:N:0:161
CATCCTGACCCTGAAGTACCCCGGCTTGATTTCTGACATTAGATCGGAAGAGCACACGTCTGAACTCCAGTCACGTCGACGCATCTCGTATGCCGTCTTCTGCTTGAAAAAAAAAAAAAAACATAGTATCCCACTGATTTTACTTGTCAATACAATCTAACTAATATATATGATATCTGTAGAATGTAGAGTCCGACGTATGAACATCCACACATACATGCACGTGCTACAAATTTATCTCTCTTCCCTGC
+
DCDDDFFFFFFFGGGGGGGGGGGGGGGGHHHHHHHHHHHHHHHHHHGDGGHHHHHHHGHHHGHHHHHHHHHHHGGHHGGGGGGGCHHHGGHHHHGGGHGHHHHHHHHHHHHCGGGB><<->..0000000000<.00000000<00000000000::00000000<000000000000:000000000000000..--<.0/000000/000..000000000.....000000<0<0000000:00/00.
@M05620:45:000000000-G6HP7:1:1101:22656:6888 1:N:0:161
AAACCAAGCAGACACTCACCGCTCCCTCGCCACAGGCCAATAGTTTGTCCTCACTGAGTTGGCAACAAGTGGCTGCTGTGGCTGCCATTTTTCTGGTGATGGCCATCAGCTCCGACGAGGTCAGCTGGGGGGCTTTCTTTGTGTAAGCAACGAGAAACCTGAAAGAAGCATTTTTTAACTAAGTCCTGCTGAGTCATTCATGAGTTTTTAGCCGCCTTGCTTCTTCTCACAGACTCTCTACTCTCATGCCA
+
CBBCCCCFCFFFGGGGGGGGGGGGGGHHGGGGGHHHGGHHFHHHHGHHHHHHHHHHHHHHHHHGHHHHHGHHGHGGGHHHHHHGGHHHHHHHHHHHHHHHHHHHHHHHHHFHHGGGGGGGGHHHHHHHGGGGGGGGGGGGGGGGGGFFFFFFFFFFFFFFFFFFFFFFFFFFFFFFFFFFFFFFFFFFFFFFFFFFFFFFFFFFFFFFFFFFFFFFFFFFFFFFFFFFFFFFFFFFFFFFFFFFFFFFFFF
@M05620:45:000000000-G6HP7:1:1101:24391:6889 1:N:0:161
ATCTCTATCTCCTAAAAACCTGTTTAGATTTGGAGATAGACCTTCAGGTTTTTCATCATTTTCTGCATGAATTATACATTGACCACGTTCCAGCGTGGTCAGTTTGCAGCATTCTGTTATTTTGTTTGACAGAGTGTCTTGTTGAGAACATATGTAGGACATGATTTTTTCCTGCAACAGGGAAAATAAAGTATAAGTTTTAAAGATTTATTCTTTAATAAAGGATCTCAAAGCCAGCTTTAGAAAAAGGA
+
CCCDDFFFFFFFGGGGGGGGGGHHHHHHHHHHHGHHHHHHHHHHHHHHHHHGGHHHHIHHIHHHIHHHHHHHHHHHHHHHHHHHHHGHHHHHHHGGGGHHHHHHHHHHHHHHHHHHHHHHHHHHHHHHHHHHHHHHHHHHHHHHHHHHHHHHHHHHHHHHHHHHHHHHHGHHHHHHHHHHHGGHHHHHHHHHHHHHHHHHHHHHHHHHHHHHHHHHHHHHHHHHHHHHHHHHHHHHHGHHHHHGHHHHGGH
@M05620:45:000000000-G6HP7:1:1101:23572:6916 1:N:0:161
TACCTGTACTGGGGAAGCATTTGAATATCCCCCCATGGTGATGGGGACGGAGAACTGCTCCATAAACACAGGCAACGTGCCTAACTTTCCCGGGAAGATGAAGTCAAAGAGCGACCACAGCTCTATCGGAGGTTATTTTGCATCGGTGAGCCAGACAGAATGATCCGATGAGGGGTGCGAAACTATTTGAGGAAAGGAAGCACCTTTTTATTAAATTTACCTTTTAGCAATCGCCATTCCTACCCTAAAGA
+
BBABBFFFFFFFGGGGGGGGGGHHHHHHHHHGGGGHHHGGHGHHHGGGGGGGGHHHHHHHHHHHHHHHHHHHGHHHGHHHHHHHHHHHHHHGFGGGGHHHGHHHHHHHHHHHGGGGFHHHHHHHHHHGGGGGCHFHHHHGHHHHGGGGGHHHHHHGBGGHHHHHHHHDGEGFHGG;BACDDFGGGGGGGFGGFBFFG9BFGGFFFFFFFFFFFFFFFFFFFFFFFFFFFFFFFFFFFFFFFFFFFFFFFFF
@M05620:45:000000000-G6HP7:1:1101:19622:6922 1:N:0:161
AAACCAAGCAGACACTCACCGCTCCCTCGCCACAGGCCAATAGTTTGTCCTCACTGAGTTGGCAACAAGTGGCTGCTGTGGCTGCCATTTTTCTGGTGATGGCCATCAGCTCCGACGAGGTCAGCTGGGGGGCTTTCTTTGTGTAAGCAACGAGAAACCTGAAAGAAGCATTTTTTAACTAAGTCCTGCTGAGTCATTCATGAGTTTTTAGCCGCCTTGCTTCTTCTCACAGACTCTCTACTCTCATGCCA
+
CCCCCCCFCFFFGGGGGGGGGGGGGGHHGGGGGHHHGGHHHHHHHHHHHHHHHHHHHHGHHHHHHHHHHHHHGHGGHHHHHHHGGHHHHHHHHHHHHHHHHHHHHHHHHHHHHGGGGGGGGHHHHHHHGGGGGGGGGGGGGGGGGGFFFFFFFFFFFFFFFFFFFFFFFFFFFFFFFFFFFFFFFFFFFFFFFFFFFFFFFFFFFFFFFFFFFFFFFFFFFFFFFFFFFFFFFFFFFFFFFFFFFFFFFF0
@M05620:45:000000000-G6HP7:1:1101:15337:6925 1:N:0:161
AAACCAAGCAGACACTCACCGCTCCCTCGCCACAGGCCAATAGTTTGTCCTCACTGAGTTGGCAACAAGTGGCTGCTGTGGCTGCCATTTTTCTGGTGATGGCCATCAGCTCCGACGAGGTCAGCTGGGGGGCTTTCTTTGTGTAAGCAACGAGAAACCTGAAAGAAGCATTTTTTAACTAAGTCCTGCTGAGTCATTCATGAGTTTTTAGCCGCCTTGCTTCTTCTCACAGACTCTCTACTCTCATGCCA
+
BCBBCBCFCFFFGGGGGGGGGGGGGGHHGGGGGHHHGGHHHGHHHHHHHHHHHHHHGHHGGHHHHHHHHHHHGHGGHHHHHHHGGHHHHHHHHHHHHHGHHHHHHHHHHHHHHGGGGFGFFFHHGHHHGGGGGGGGGGGGGGGGGFFFFFFFFFFFFFFFFFFFFFFFFFFFFFFFFFFFFFFFFFFFFFFFFBFFFFFFFFFFFFFFFFFFFFFFFFFFFFFFFFFFEFFFFFFFFFFFFFFFFFFFFF/
@M05620:45:000000000-G6HP7:1:1101:15355:6927 1:N:0:161
AAACCAAGCAGACACTCACCGCTCCCTCGCCACAGGCCAATAGTTTGTCCTCACTGAGTTGGCAACAAGTGGCTGCTGTGGCTGCCATTTTTCTGGTGATGGCCATCAGCTCCGACGAGGTCAGCTGGGGGGCTTTCTTTGTGTAAGCAACGAGAAACCTGAAAGAAGCATTTTTTAACTAAGTCCTGCTGAGTCATTCATGAGTTTTTAGCCGCCTTGCTTCTTCTCACAGACTCTCTACTCTCATGCCA
+
BB?ABBAFBFFFGGGGGFGGGGGGGGHHGEEFGGHHGGHFHHGHHHHHGFGHHHHHHHGFHHHHHHHGFFGFGFGFHFGGHGHFGHFHHHHHHHHHHHFHHHHHHHHHHHHGHGGGGGGGDHGHHHHHGGGGGGGGGGGGGFFGGGFFFFFFFFFFFFFFFFFFFFFFFFFFFFFFFFFFFFFFFFFFFFFFFFFFFFFFFFFFFFFFFFFFFFFFFFFFFFFFFFFFFFFFFFFFFFFFFFFFFFFFFFB
@M05620:45:000000000-G6HP7:1:1101:23562:6937 1:N:0:161
TACCTGTACTGGGGAAGCATTTGAATATCCCCCCATGGTGATGGGGACGGAGAACTGCTCCATAAACACAGGCAACGTGCCTAACTTTCCCGGGAAGATGAAGTCAAAGAGCGACCACAGCTCTATCGGAGGTTATTTTGCATCGGTGAGCCAGACAGAATGATCCGATGAGGGGTGCGAAACTATTTGAGGAAAGGAAGCACCTTTTTATTAAATTTACCTTTTAGCAATCGCCATTCCTACCCTAAAGA
+
CCCCCFFFFFFFGGGGGGGGGGHHHHHHHHHGGGGHHHGGHHHGHGGGGGGGGHHHHHHHHHHHHHHHHHHHGHHHGHHHHHHHHHHGHHGGGGGGGHHHHHHHGHHHHHHHGGGGGHHHHHHHHHHGGGGGCHHHHHHHHHHHGGGGGHHHHHHGHHHHHHHHHHHGGGHHHGG:ADDGGGGGGGGGGGGGFGGGGFFGGGFFFFFFFFFFEFFFFFFFFFFFFFFFFFFFFFFFFFFFFFFFFFFFFFF
@M05620:45:000000000-G6HP7:1:1101:4660:6948 1:N:0:161
TACCTGTACTGGGGAAGCATTTGAATATCCCCCCATGGTGATGGGGACGGAGAACTGCTCCATAAACACAGGCAACGTGCCTAACTTTCCCGGGAAGATGAAGTCAAAGAGCGACCACAGCTCTTCGGAGGTTATTTTGCATCGGTGAGCCAGACAGAATGATCCGATGAGGGGTGCGAAACTATTTGAGGAAAGGAAGCACCTTTTTATTAAATTTACCTTTTAGCAATCGCCATTCCTACCCTAAAGAT
+
BAABCFFFFFFFGFFFGGGGGGHHGHHHHHHGGGGHHHGGGHHHHGGGGGGGGGHHHFHHHHHHHHHHHHHHGHHHGHHHHHHHHHHHHHHGGGGGGHHHHHHHHHHHHHHHGCGGGHHFFHHHHHHGEFGCHHHHHHHGFFHGDEGFHFHHHGGHHHGHHHHHHHGGGHHHGGCEDC;CGGGGGGGGBEFCFFFFGFGGGGEFFFFFFFFFFFFFFFFFFFFFFFFFFFFFFDDEFFFFFFFFFFFFFFF
@M05620:45:000000000-G6HP7:1:1101:23030:6957 1:N:0:161
AAACCAAGCAGACACTCACCGCTCCCTCGCCACAGGCCAATAGTTTGTCCTCACTGAGTTGGCAACAAGTGGCTGCTGTGGCTGCCATTTTTCTGGTGATGGCCATCAGCTCCGACGAGGTCAGCTGGGGGGCTTTCTTTGTGTAAGCAACGAGAAACCTGAAAGAAGCATTTTTTAACTAAGTCCTGCTGAGTCATTCATGAGTTTTTAGCCGCCTTGCTTCTTCTCACAGACTCTCTACTCTCATGCCA
+
BBABBBBFBFFFGGGGGGGGGGGGGGHHGGGGGHHHGGHGHFHHHHHHHHHHHHHHHHHHHGHHHHHHHHHHGHGGHHHHGHHGGHHHHHHHHHHHHHHHHHHHHHHHHHHHHGGGGGGGGHHGHHHHGGGGGGGGGGGGGGGGFGFFFFFFFFFFFFFFFFFFFFFFFFFFFFFFEFFFFFFFFFFFFFFFFFFFFFFFFFFFFFFFFFFFFFFFFFFFFFFFFFFFFFFFFFFFFFFFFFFFFFFFFF/
@M05620:45:000000000-G6HP7:1:1101:13542:6968 1:N:0:161
AAACCAAGCAGACACTCACCGCTCCCTCGCCACAGGCCAATAGTTTGTCCTCACTGAGTTGGCAACAAGTGGCTGCTGTGGCTGCCATTTTTCTGGTGATGGCCATCAGCTCCGACGAGGTCAGCTGGGGGGCTTTCTTTGTGTAAGCAACGAGAAACCTGAAAGAAGCATTTTTTAACTAAGTCCTGCTGAGTCATTCATGAGTTTTTAGCCGCCTTGCTTCTTCTCACAGACTCTCTACTCTCATGCCA
+
CCCCCCCFCFFFGGGGGGGGGGGGGGHHGGGGGHHHGGHHHHHHHHHHHHHHHHHHHHHHHHHHHHHHHHHHGHGGHHHHHHHGGHHHHHHHHHHHHHHHHHHHHHHHHHHHHGGGGGGGGHHHHHHHGGGGGGGGGGGGGGGGGGFFFFFFFFFFFFFFFFFFFFFFFFFFFFFFFFFFFFFFFFFFFFFFFFFFFFFFFFFFFFFFFFFFFFFFFFFFFFFFFFFFFFFFFFFFFFFFFFFFFFFFFFF
@M05620:45:000000000-G6HP7:1:1101:23031:6974 1:N:0:161
AAACCAAGCAGACACTCACCGCTCCCTCGCCACAGGCCAATAGTTTGTCCTCACTGAGTTGGCAACAAGTGGCTGCTGTGGCTGCCATTTTTCTGGTGATGGCCATCAGCTCCGACGAGGTCAGCTGGGGGGCTTTCTTTGTGTAAGCAACGAGAAACCTGAAAGAAGCATTTTTTAACTAAGTCCTGCTGAGTCATTCATGAGTTTTTAGCCGCCTTGCTTCTTCTCACAGACTCTCTACTCTCATGCCA
+
CCCCCCCFCFFFGGGGGGGGGGGGGGHHGGGGGHHHGGHHHHHHHHHHHHHHHHHHHHHHHHHHHHHHHHHHGHGGHHHHHHHGGHHHHHHHHHHHHHHHHHHHHHHHHHHHHGGGGGGGGHHHHHHHGGGGGGGGGGGGGGGGGGFFFFFFFFFFFFFFFFFFFFFFFFFFFFFFFFFFFFFFFFFFFFFFFFFFFFFFFFFFFFFFFFFFFFFFFFFFFFFFFFFFFFFFFFFFFFFFFFFFFFFFFFF
@M05620:45:000000000-G6HP7:1:1101:16438:6983 1:N:0:161
CATCCTGACCCTGAAGTACCCCGTCTTGATTTCTGACATTAGATCGGAAGAGCACACGTCTGAACTCCAGTCACGTCGACGCATCTCGTATGCCGGCTTCTGCTTGAAAAAACAACCAGTGCTGCTGACCGAGGCCCCCCTGAACCCCAAGGCCAACAGAGAGAAGATGACTCAGGTGAGGCTCGGCCGACGCCCGTGCTCCTCCCGTCCTTTCCCCAGTCATTTTCTGCCCGGCTTGATTTCTGCCATTA
+
AAAAAFFFFFFFGGGGGGGGGG?0000B31FA32A2D1G2F11A10///EH0AGHHAEAABAGBAGHAAG211D/0A/>//E//>1@0/?002@//>/E0>1F11B0F1<F?/?//<??BFGFGEFGHHHC@CCGGGGGGGEHGHHGGGCGEHHHHGGHGFFCECGHGGBFBFFGGGFGGEFFGGGGG@@?@>@@@?-AEFFFFFF--:A-FFF/FFBA9;FFBFFFBFFFF?>@@@@-BFFFBF/9/BF/
@M05620:45:000000000-G6HP7:1:1101:14242:6996 1:N:0:161
CATCCTGACCCTGAAGTACCCCGTCTTGATTTCTGACATTAGATCGGAAGAGCACACGTCTGAACTCCAGTCACGCCGACGCATCTCGTATGCCGTCTTCTGCTCGAAAAAAAACCCAGTGCTGCTGACCGAGGCCCCCCTGAACCCCAAGGCCAACAGAGAGAAGATGACTCAGGTGAGGCTCGGCCGACGCCCGTGCTCCTCCCGTCCTTTCCCCAGTCATTTTCTGCCCGGCTTGATTTCTGACATTT
+
BBBBBFFFFFFFGGGGGGGGGGA2A42F55FDDA55D3F5FADABA222EGC2FHF1E1A21G5FGHCCGAA3F11A000>E/1>3311?3343//>?F444B43?/B//F//>//?FC<CGFDGHHHHHGC?@?.ADDGGGHGHHGGDAGFHHGGGAFFFF?ABBBFGGGFFGBBGFG?..9.@BFFB-@-BBB<-.;9BFFFFA..;..9BBB9F.9BB/BBFFFFFFFE.--@--.99BFFF9B/BF/
@M05620:45:000000000-G6HP7:1:1101:20052:7017 1:N:0:161
AGATTACTGCAACAGTTCCCCCTGGACCTGGAAAAGTTTCTTGCCTGGCTTACAGAAGCTGAAACAACTGCCAATGTCCTACAGGATGCTACCCGTAAGGAAAGGCTCCTAGAAGACTCCAAGGGAGTAAAAGAGCTGATGAAACAATGGCAAGTAAGTCAGGCATTTCCGCTTTAGCACTCTTGTGGATCCAATTGAACAATTCTCAGCATTTGTACTTGTAACTGACAAGCCAGGGACAAAACAAAGAT
+
CCCCDFFFFFFFGGGGGGGGGGGGHHHHHHHHHHHHHHHHHHHHHHHHHHHHHHHHHHHHHHHHHHHHHHHHHHHHHHHHHHHHHHHHHHHHHHGGGGHHHHHHGHHHGHHHGHHHHHHHHHHGGFGFHHHHHGHHHHHHHHHHHHHHHHHHHGHHHHHHHHHHHHHHHHGGGGGHFHHHHHHHHGHGHHHHGFHHHGFFGHHHHHHHHHHHHHHHHFHHHHHHHHHFFHHHGGGGGGGGCFFGGGGGGGG
@M05620:45:000000000-G6HP7:1:1101:23071:7018 1:N:0:161
TACCTGTACTGGGGAAGCATTTGAATATCCCCCCATGGTGATGGGGACGGAGAACTGCTCCATAAACACAGGCAACGTGCCTAACTTTCCCGGGAAGATGAAGTCAAAGAGCGACCACAGCTCTATCGGAGGTTATTTTGCATCGGTGAGCCAGACAGAATGATCCGATGAGGGGTGCGAAACTATTTGAGGAAAGGAAGCACCTTTTTATTAAATTTACCTTTTAGCAATCGCCATTCCTACCCTAAAGA
+
CCCCCFFFFFFFGGGGGGGGGGHHHHHHHHHGGGGHHHFHHHHHHGGGGGGGGHHHHHHHHHHHHHHHHHHHGHHHGHHHHHHHHHHHHHHGGGGGGHHHHHHHHHHHHHHHGGGGGHHHHHHHHHHGGGGGGHHHHHHHHHHHGGGFGHHHHHGGHHHHHHHHHHHEEFHHHGGADDBEDGGGFGGGGFGGFFGFGCFGGGFFFFFFFFFFFFFFFFFFFFFFFFFFFFFFFFFFFFFFFFFFFFFFFFB
@M05620:45:000000000-G6HP7:1:1101:11494:7029 1:N:0:161
AAACCAAGCAGACACTCACCGCTCCCTCGCCACAGGCCAATAGTTTGTCCTCACTGAGTTGGCAACAAGTGGCTGCTGTGGCTGCCATTTTTCTGGTGATGGCCATCAGCTCCGACGAGGTCAGCTGGGGGGCTTTCTTTGTGTAAGCAACGAGAAACCTGAAAGAAGCATTTTTTAACTAAGTCCTGCTGAGTCATTCATGAGTTTTTAGCCGCCTTGCTTCTTCTCACAGACTCTCTACTCTCATGCCA
+
CCCCCCCFCFFFGGGGGGGGGGGGGGHHGGGGGHHHGGHHHHHHHHHHHHHHHHHHHHHHHHHHHHHHHHHHGHGGHHHHHHHGGHHHHHHHHHHHHHHHHHHHHHHHHHHHHGGGGGGGGHGHHHHHGGGGGGGGGGGGGGGGGGFFFFFFFFFFFFFFFFFFFFFFFFFFFFFFFFFFFFFFFFFFFFFFFFFFFFFFFFFFFFFFFFFFFFFFFFFFFFFFFFFFFFFFFFFFFFFFFFFFFFFFFFB
@M05620:45:000000000-G6HP7:1:1101:20039:7033 1:N:0:161
AGATTACTGCAACAGTTCCCCCTGGACCTGGAAAAGTTTCTTGCCTGGCTTACAGAAGCTGAAACAACTGCCAATGTCCTACAGGATGCTACCCGTAAGGAAAGGCTCCTAGAAGACTCCAAGGGAGTAAAAGAGCTGATGAAACAATGGCAAGTAAGTCAGGCATTTCCGCTTTAGCACTCTTGTGGATCCAATTGAACAATTCTCAGCATTTGTACTTGTAACTGACAAGCCAGGGACAAAACAAAGAT
+
BCBCCFFFDFFFGGGGGGGGGGGGHHHHHHHHHHHHHHHHHHHHHHHHHHHHHHHHHHHHHHHHHHHHHHHHHHHHHHHHHHHHHGHHHHHHHHGFGGHHGGHHHHHHGHHHHHHHHHHHHHHGGEGFFHHHHGGHHHGHHHHHHHHHHHHFGGHFFHGHHHHHHHHHHHGGGGGHHHHHHHHHHGHGHHHHFGHHHDFGHHHGHHHHHHHHHHHHHHHHHHHHHHHGHFFHHGGGGGGGEFFFGFGGFFF
@M05620:45:000000000-G6HP7:1:1101:20056:7037 1:N:0:161
AGATTACTGCAACAGTTCCCCCTGGACCTGGAAAAGTTTCTTGCCTGGCTTACAGAAGCTGAAACAACTGCCAATGTCCTACAGGATGCTACCCGTAAGGAAAGGCTCCTAGAAGACTCCAAGGGAGTAAAAGAGCTGATGAAACAATGGCAAGTAAGTCAGGCATTTCCGCTTTAGCACTCTTGTGGATCCAATTGAACAATTCTCAGCATTTGTACTTGTAACTGACAAGCCAGGGACAAAACAAAGAT
+
ACABBFFFFFFFGGGGGGGGGGGGHHHHHHHHHHHHHHHHHHHHHHHHHHHHHHHHHHHHHHHHHHHHHHHHHHHHHHHHHHHHHHHHHHHHHHGGGGHHGHHHGHHHGHHHHHHHHHHHHHHGGGGGHHHHHGHHHHHHHGGHHHHHHHHGHGGHHHHHHHHHHHHHHHGGGGGHHGGHHHHHHFGGHHHHGFHHHGGHHHHHHHHGHHHHHHHHHFHHHHHFHHHFEGHHGGGGGGGGE9FFGGGGFFB
@M05620:45:000000000-G6HP7:1:1101:12173:7040 1:N:0:161
TACCTGTACTGGGGAAGCATTTGAATATCCCCCCATGGTGATGGGGACGGAGAACTGCTCCATAAACACAGGCAACGTGCCTAACTTTCCCGGGAAGATGAAGTCAAAGAGCGACCACAGCTCTATCGGAGGTTATTTTGCATCGGTGAGCCAGACAGAATGATCCGATGAGGGGTGCGAAACTATTTGAGGAAAGGAAGCACCTTTTTATTAAATTTACCTTTTAGCAATCGCCATTCCTACCCTAAAGC
+
BBBBBFFFFFFFCGGGGGGGGGGGGHHHHHHGGGGHHHHHEFHHHGGGGGGGGHHHFHHHHHHHGHHHHGHHGHHHGHHHHHGGHHHHHHHGGGEE?AGHHHHHHHFHHHFHGGGG/GAHHHHHFHGDGGCFDHGHHHHHEHHG.CEC.GHFHFGEHC/<DH00DGF.ACCGHGG.?DFE-9;F;FGGG;AFB//9F99AEB9EFFFFF.;FF//BFFB9FFFBFB/F//;FAEF..BFFFFF9AFB.B//
@M05620:45:000000000-G6HP7:1:1101:21475:7041 1:N:0:161
TACCTGTACTGGGGAAGCATTTGAATATCCCCCCATGGTGATGGGGACGGAGAACTGCTCCATAAACACAGGCAACGTGCCTAACTTTCCCGGGAAGATGAAGTCAAAGAGCGACCACAGCTCTTCGGAGGTTATTTTGCATCGGTGAGCCAGACAGAATGATCCGATGAGGGGTGCGAAACTATTTGAGGAAAGGAAGCACCTTTTTATTAAATTTACCTTTTAGCAATCGCCATTCCTACCCTAAAGAT
+
CCCCCFFFFFFFGGGGGGGGGGHHHHHHHHHGGGGHHHHHHHHHHGGGGGGGGHHHHHHHHHHHHHHHHHHHGHHHGHHHHHHHHHHHHHHGGGEGGHHHHHHHHHHHHHHHGGGGGHHHHHHHHHHGGGGAGHHHHHHHGHHGGEGGHHHHHHGHHHHHHHHHHHFGGHHHGGCDGGFGGGGGGGGGGGGFFGGGGGGGGGFFFFFFFFFFFFFFFFFFFFFFFFFFFFFFFFFFFFFFFFFFFFFFFFF
@M05620:45:000000000-G6HP7:1:1101:13843:7043 1:N:0:161
AAACCAAGCAGACACTCACCGCTCCCTCGCCACAGGCCAATAGTTTGTCCTCACTGAGTTGGCAACAAGTGGCTGCTGTGGCTGCCATTTTTCTGGTGATGGCCATCAGCTCCGACGAGGTCAGCTGGGGGGCTTTCTTTGTGTAAGCAACGAGAAACCTGAAAGAAGCATTTTTTAACTAAGTCCTGCTGAGTCATTCATGAGTTTTTAGCCGCCTTGCTTCTTCTCACAGACTCTCTACTCTCATGCCA
+
A?3AA@AFBFBFGBFBBABFEEEEEFHHGGGGDHHCDFFCGCAAGDGH5EGHGHHFDFFGFGFGFGHFG5@3FGAFFF@CBGFEGFFFGHHHCHFHBGHHHHHHH3BGGCECFEEEGGGG/F1GHHHHGGG?BB?FGGGEFBFGGFFFFFAB.;ADFBFFAFBBB9.BBFFFFB9=.9;BBFFFB/BBBFFFFFF/FFFEFFFFFF/FF.F//.@BFDFFBFBBFB;BBB//9AF/B/B/BBFFFFF9/B9
@M05620:45:000000000-G6HP7:1:1101:12185:7054 1:N:0:161
TACCTGTACTGGGGAAGCATTTGAATATCCCCCCATGGTGATGGGGACGGAGAACTGCTCCATAAACACAGGCAACGTGCCTAACTTTCCCGGGAAGATGAAGTCAAAGAGCGACCACAGCTCTATCGGAGGTTATTTTGCATCGGTGAGCCAGACAGAATGATCCGATGAGGGGTGCGAAACTATTTGAGGAAAGGAAGCACCTTTTTATTAAATTTACCTTTTAGCAATCGCCATTCCTACCCTAAAGA
+
BBBBBFFFFFFFGGGGGGGGGGHHHHHHHHHGGGGHHHGHHHHHHGGGGGGGGHHHHHHHHHHHHHHHHHHHGHHHGHHHHHHHHHHHHHHGGGFGGHHHHHGHHHHHHHHHGGGGGHHHHHHHHHHGGGGGEHGHHHHHHGHHGGGEEHHHHHHGHHHHHHHHHHHEEEHHHGG:DFFGCGGGGGGGGGGGFFGGGGFGGGFFFFFFFFFFFFFFFFFFFFFFFFFFFFFFFFFFFFFFFFFFFFFFFFF
@M05620:45:000000000-G6HP7:1:1101:13033:7092 1:N:0:161
ATCTCTATCTCCTAAAAACCTGTTTAGATTTGGAGATAGACCTTCAGGTTTTTCATCATTTTCTGCATGAATTATACATTGACCACGTTCCAGCGTGGTCAGTTTGCAGCATTCTGTTATTTTGTTTGACAGAGTGTCTTGTTGAGAACATATGTAGGACATGATTTTTTCCTGCAACAGGGAAAATAAAGTATAAGTTTTAAAGATTTATTCTTTAATAAAGGATCTCAAAGCCAGCTTTAGAAAAAGGA
+
BABBBFFFFFFFGGGGGGGGGGHHHHHHHHHHHGHHHHHHHHHHHHHHHHHGGHHHHGHHHHHHHHHHHHHHHHHHHHHHHHHHGHGHHHHHHHGGGGHHFHGHHHHGHHGHHHHHHHHHHHHHHHHHGHGHHHGHHHHHHHHHHHHHGHHHHHHFHHHHHHHHHHHHHGHHHHHHHHHHHGGGHHHHGHHFGHBFGFGHHHHGHHHHHGHHHHHHGHHHHHHHHHHHHGHHHHHHHGHHHHHHHHGHGGH
@M05620:45:000000000-G6HP7:1:1101:24029:7094 1:N:0:161
ATCTCTATCTCCTAAAAACCTGTTTAGATTTGGAGATAGACCTTCAGGTTTTCCATCATTTTCTGCATGAATTATACATTGACCACGTTCCAGCGTGGTCAGTTTGCAGCATTCTGTTATTTTGTTTGACAGAGTGTCTTGTTGAGAACATATGTAGGACATGATTTTTTCCTGCAACAGGGAAAATAAAGTATAAGTTTTAAAGATTTATTCTTTATTAAAGGATCTCAAAGCCAGCTTTAGAAAAAGGA
+
BBBBCFFFFFFFGGGGGGGGGGHHHHHHHHHHHHHHHHHHHHHHHHHHHHHGHHHHHIIHHHIIHHHHHHHHHHHHHHHHHHHHHHGHHHHHHHGGGGHHHHHHHHHHHHHHHHHHHHHHHHHHGHHHHHHHHHHHHHHHHHHHHHHHHHHHHHHHHHHHHHHHHHHHHGHHHHHHHHHHHGGHHHHHHHHGHHH1FGHHDGH1=1FH1=F1=HHGH0=DH0D0/0<<0DG0=G./..CGF0<CGFH.E?G
@M05620:45:000000000-G6HP7:1:1101:24055:7107 1:N:0:161
ATCTCTATCTCCTAAAAACCTGTTTAGATTTGGAGATAGACCTTCAGGTTTTCCATCATTTTCTGCATGAATTATACATTGACCACGTTCCAGCGTGGTCAGTTTGCAGCATTCTGTTATTTTGTTTGACAGAGTGTCTTGTTGAGAACATATGTAGGACATGATTTTTTCCTGCAACAGGGAAAATAAAGTATAAGTTTTAAAGATTTATTCTTTAATAAAGGATCTCAAAGCCAGCTTTAGAAAAAGGA
+
AAABBFFFFFFFGGGGGGGGGGHHHHHHHHHHHHHHHHHHHHHHHHHHHHHGHHHHHGHHHHHHHHHHHHHHHHHHHHHHHHHHHHGHHHHHHHGGGGHHHHHHHHHHHHHHHHHHHHHHHHHHHHHHHHHHFGGHHHHHHHHHHHHHHHHHHHHHHHHHHHHHHHHHHGHHHHHGHHHHHGGHHHHHHGHHHHHHHGGHHHHGHHHHGHGHHHHHHHHHHHHHGHHHHHHHHHHHHGHHHHGGHFHHGGH
@M05620:45:000000000-G6HP7:1:1101:24037:7110 1:N:0:161
ATCTCTATCTCCTAAAAACCTGTTTAGATTTGGAGATAGACCTTCAGGTTTTCCATCATTTTCTGCATGAATTATACATTGACCACGTTCCAGCGTGGTCAGTTTGCAGCATTCTGTTATTTTGTTTGACAGAGTGTCTTGTTGAGAACATATGTAGGACATGATTTTTTCCTGCAACAGGGAAAATAAAGTATAAGTTTTAAAGATTTATTCTTTAATAAAGGATCTCAAAGCCAGCTTTAGAAAAAGGA
+
CCCCCFFFFFFFGGGGGGGGGGHHHHHHHHHHHHHHHHHHHHHHHHHHHHHGHHHHHHIIIIIHIHHHHHHHHHHHHHHHHHHHHHGHHHHHHHGGGGHHHHHHHHHHHHHHHHHHHHHHHHHHHHHHHHHHHHHHHHHHHHHHHHHHHHHHHHHHHHHHHHHHHHHHHGHHHHHHHHHHHGGGHHHHHHHHHHHGHHHHHGHHHGHHHGHHHHHHHGHHHGHHFHHHHGHGHHHHHGHHHHHHHHHGGGH
@M05620:45:000000000-G6HP7:1:1101:12831:7126 1:N:0:161
CATCCTGACCCTGAAGTACCCCGTCTTGATTTCTGACATTAGATCGGAAGAGCACACGTCTGAACTCCAGTCACGTCGACGCATCTCGTATGCCGTCTTCTGCTTGAAAAAAAAACCAGTACTGCTGACCGCGGCCCCCCTGAACCCCAAGGCCAACAGAGAGAAGATGACTCCGGTGAGGCTCGGCCGACGCCCGTCCTCCTCCCGTCCTTTCCCCAGTCATTTTCTTCCCTGCTTGCTTTCTGCCATTT
+
BBBBBFFFFFFFGGGGGGGGGGGGDFEGFFHHH5D5FBG5GFFGFFE?EEHEHHHHCEFFHGHFGHHFFHAFGGE1B0>0EE/?E33??EG?4E>>EFG4E4G43B0FBEHC<D///??@2@FGDG@DGH////>CDDCGGCG0CCFDDF.CCC..AEC///A.;/;F90BBF/.9B?EG.;;:BBFF;9;--;;-9..9BF.:BA.;DD.;FBFFF..;B/9B/;///;BF9B;FE/99/9/;//B/;F/
@M05620:45:000000000-G6HP7:1:1101:4811:7213 1:N:0:161
AAACCAAGCAGACACTCACCGCTCCCTCGCCACAGGCCAATAGTTTGTCCTCACTGAGTTGGCAACAAGTGGCTGCTGTGGCTGCCATTTTTCTGGTGATGGCCATCAGCTCCGACGAGGTCAGCTGGGGGGCTTTCTTTGTGTAAGCAACGAGAAACCTGAAAGAAGCATTTTTTAACTAAGTCCTGCTGAGTCATTCATGAGTTTTTAGCCGCCTTGCTTCTTCTCACAGACTCTCTACTCTCATGCCA
+
BAABBAAFBFFFGCGGGGGGGGGGGGHHEGGFGHHCGGHGGHHHHHFHHHHH3GHFHHHGHBG3FG1FBF@FFFFFHEGHHHHGGHGHHHHHHHHFHEGHFFHGHHHHHHHHH/E><<B?EGF2GHHGGGGGGGGGFGGGFG/BC0;;FFFFFFB?FFFFFFFFEFFFFFFFFFFFEFFFFFFFFFFFFFF/9BFFFFFFFFFFFFFFFF/;9.>DFDFFFEFFFFFFFFB//;BFFFFFFFFFFFFFFF/
@M05620:45:000000000-G6HP7:1:1101:4770:7214 1:N:0:161
AAACCAAGCAGACACTCACCGCTCCCTCGCCACAGGCCAATAGTTTGTCCTCACTGAGTTGGTAACAAGTGGCTGCTGTGGCTGCCATTTTTCTGGTGATGGCCATCAGCTCCGACGAGGTCAGCTGGGGGGCTTTCTTTGTGTAAGCAACGAGAAACCTGAAAGAAGCATTTTTTAACTAAGTCCTGCTGAGTCATTCATGAGTTTTTAGCCGCCTTGCTTCTTCTCACAGACTCTCTACTCTCATGCCA
+
AA3>3>ACABFFBF4GCGGGEAEEDFGFEEEEEFGGFEEEGGGFGHHGEGHHAAFGGHFGHHDBFBDFGDGHFHFBGHGGGEGGAFCFHHHHFHFHHHEHHGFGHHHFGFGHHEGEGEEGEFFHGHFHGGGG?BGG;9FGGGGFB0F;BB:@EDBDB/.9;BFFBBAF/9BFFFFB?BBBFFF/BBBB/BBBF/;/FF/BFFFF9BFFFFFB;A--9;B/;FBBFFFFFF/9;9BBFFFBBFFF/B9BFB/
@M05620:45:000000000-G6HP7:1:1101:22461:7216 1:N:0:161
AAACCAAGCAGACACTCACCGCAGACATGAGGTCAGCTAGATCGGAAGAGCACACGTCTGAACTCCAGTCACGTCGACGCATCTCGTATGCCGTCTTCTGCTTGAAAAAAAAAAAAACAAAAAGAAATAAGGCATGCGTTGTGTAACCAACTATAAACCGACAAGAAAACTCTTTTAACTACGTCCTACAATGCCGATACTGAGTGTGTAACCACCATCCATAGGCTCACCGACACTCTTCTCGCAATTCC
+
BBBCCBCFDFFFGGGGGGGGGGGGGHHHHHHHGHHHHHHHHHHHGGGGHHHHHHHGGHHGHGHHHHHGHHHHGGHGGGGGGEEGHHFDHHHHGFGHGHHHHHHHHHHHHGGB>></-.>.<0...<000000<.0.0...-..:;0;0<../00;;C0/-:9--./9//:009000900000..:..00:00000--;-990:000;0.909;09..009000000;;0:..-;--;;00;0B.:>..090
@M05620:45:000000000-G6HP7:1:1101:4793:7225 1:N:0:161
AAACCAAGCAGACACTCACCGCTCCCTCGCCACAGGCCAATAGTTTGTCCTCACTGAGTTGGCAACAAGTGGCTGCTGTGGCTGCCATTTTTCTGGTGATGGCCATCAGCTCCGACGAGGTCAGCTGGGGGGCTTTCTTTGTGTAAGCAACGAGAAACCTGAAAGAAGCATTTTTTAACTAAGTCCTGCTGAGTCATTCATGAGTTTTTAGCCGCCTTGCTTCTTCTCACAGACTCTCTACTCTCATGCCA
+
CCCCCCCFCFFFGGGGGGGGGGGGGGHHGGGGGHHHGGHHHHHHHHHHHHHHHHHHHHHHHHFHHHHHHHHHGHGGHHHHHHHGGHHHHHHHHHHHHHHHHHHHHHHHHHHHHGGGGGGGGHHHHHHHGGGGGGGGGGGGGGGGGGFFFFFFFFFFFFFFFFFFFFFFFFFFFFFFFFFFFFFFFFFFFFFFFFFFFFFFFFFFFFFFFFFFFFFFFFFFFFFFFFFFFFFFFFFFFFFFFFFFFFFFFF9
@M05620:45:000000000-G6HP7:1:1101:4817:7230 1:N:0:161
AAACCAAGCAGACACTCACCGCTCCCTCGCCACAGGCCAATAGTTTGTCCTCACTGAGTTGGCAACAAGTGGCTGCTGTGGCTGCCATTTTTCTGGTGATGGCCATCAGCTCCGACGAGGTCAGCTGGGGGGCTTTCTTTGTGTAAGCAACGAGAAACCTGAAAGAAGCATTTTTTAACTAAGTCCTGCTGAGTCATTCATGAGTTTTTAGCCTCCTTGCTTCTTCTCACAGACTCTCTACTCTCATGCCA
+
BAAABBAFBFFFGGGGFGGGGGGGGGFGEGGGFGFAFFHHHCDFDHHHHHGHHHHBG3FGG3GFBGHHHHGBEHGFHHGHHHHEGHFHHHHFHHHEHHBHB3BGGFHHHBGHHGFGGEG/BFFBCGFB///BDGGGGGGGBFFGGG/BFFFAFAD?BFFF.FFF9B9BF/BFFFFFFFFFFFBFFFFBFFB9.;;BFFFFF9F/:FFFA.9BFBFFFFFBFFFFFFFFFFFBFFFFBFFFFFFFFBFBFF/
@M05620:45:000000000-G6HP7:1:1101:24048:7244 1:N:0:161
ATCTCTATCTCCTAAAAACCTGTTTAGATTTGGAGATAGACCTTCAGGTTTTTCATCATTTTCTGCATGAATTATACATTGACCACGTTCCAGCGTGGTCAGTTTGCAGCATTCTGTTATTTTGTTTGACAGAGTGTCTTGTTGAGAACATATGTAGGACATGATTTTTTCCTGCAACAGGGAAAATAAAGTATAAGTTTTAAAGATTTATTCTTTAATAAAGGATCTCAAAGCCAGCTTTAGAAAAAGGA
+
CCBCCFFFFFFFGGGGGGGGGGHHHHHHHHHHHHHHHHHHHHHHHHHHHHHGGHHHHHHHHHIHIHHHHHHHHHHHHHHHHHHHHHGHHHHHHHGGGGHHHHHHHHHHHHHHHHHHHHHHHHHHHHHHHHHHHHHHHHHHHHHHGHHHHHHHHHHHHHHHHHHFHHHHHGHHHHHHHHHHHGGHHHGHHHHHHHHHHGHHHHHHHHHHHHHHHHHHHHHHFHHHHHHHHHHHHHHHHGHHHHHFHHHHGGG
@M05620:45:000000000-G6HP7:1:1101:24030:7247 1:N:0:161
ATCTCTATCTCCTAAAAACCTGTTTAGATTTGGAGATAGACCTTCAGGTTTTTCATCATTTTCTGCATGAATTATACATTGACCGCGTTCCAGCGTGGTCAGTTTGCAGCATTCTGTTATTTTGTTTGACAGAGTGTCTTGTTGAGAACATATGTAGGACATGATTTTTTCCTGCAACAGGGAAAATAAAGTATAAGTTTTAAAGATTTATTCTTTAATAAAGGATCTCAAAGCCAGCTTTAGAAAAAGGA
+
AA?AAFFFFFFFGGGGGGGGGGHHHHHGHHHHHHHHHGHHGHHHHHHHHHHGGHHHHHHHHHHHHHHHHHHHHHHHHHHHHHHHCEGGGGHHHHGGGGHHHHHHHHHHHHHHHHHHHHHHHHHHGHHHHHHHHHHHHHHHHHHHGHHHHHHHHHHHHHHHHHHGHHHHHGHHHHHHFHHHHGGFHFHHHHH<GHHHHGHHHHHHHHHHHHHHHHHHHHHFBGHHHHHHHHHHHHHHHGFGHHEHFFGGGGF
@M05620:45:000000000-G6HP7:1:1101:6717:7250 1:N:0:161
AAACCAAGCAGACACTCACCGCTCCCTCGCCACAGGCCAATAGTTTGTCCTCACTGAGTTGGCAACAAGTGGCTGCTGTGGCTGCCATTTTTCTGGTGATGGCCATCAGCTCCGACGAGGTCAGCTGGGGGGCTTTCTTTGTGTAAGCAACGAGAAACCTGAAAGAAGCATTTTTTAACTAAGTCCTGCTGAGTCATTCATGAGTTTTTAGCCGCCTTGCTTCTTCTCACAGACTCTCTACTCTCATGCCA
+
BBAABAAFCFFFGGGGGGGGGGGGGGHHGGGGGHHHGGHHHHHHHHHHHHHHHHHHHHHHHHHHHHHHHHHHGHGGHHHHHHHGGHHHHHHHHHHHHHGHHHHHHHHHHHHHHGGGGGGGFGHHHHHHGCGGGGGGGGGGGGGGGGFFFFFFFFFFFFFFFFFFFFFFFFFFFFFFFFFFFFFFFFFFFFFFFFFFFFFFFFFFFFFFFFFFFAFFFFFFFFFFFFFFFFFFFFFFFFFFFFFFFFFFFFF
@M05620:45:000000000-G6HP7:1:1101:10829:7252 1:N:0:161
AGATTACTGCAACAGTTCCCCCTGGACCTGGAAAAGTTTCTTGCCTGGCTTACAGAAGCTGAAACAACTGCCAATGTCCTACAGGATGCTACCCGTAAGGAAAGGCTCCTAGAAGACTCCAAGGGAGTAAAAGAGCTGATGAAACAATGGCAAGTAAGTCAGGCATTTCCGCTTTAGCACTCTTGTGGATCCAATTGAACAATTCTCAGCATTTGTACTTGTAACTGACAAGCCAGGGACAAAACAAAGAT
+
BBBBBFFFFFFFGGGGGGGGGGGGHHHHHCHHHFHHHHHHHHHHHHHHHHHHHHHHGHHHHGHHHHHHHHHHHHHHHHHHHGHHHGGHHHDHHHGGGGHHHG3FHHHHGHHHHHGHHHHHFHGFDGGGHHGHHGHHHHFHHHHHHHHHGHHHHGHHHFHHHHHHHHHHHHGGGGGHHHHHHHHHHHHGHHHHHBGHHFHHHHHHHHHHHGHHHHHHHFHHHGHHHHHGFHHHHGGFGGGGGG/FGGGGGGF
@M05620:45:000000000-G6HP7:1:1101:8762:7262 1:N:0:161
ATCTCTATCTCCTAAAAACCTGTTTAGATTTGGAGATAGACCTTCAGGTTTTTCATCATTTTCTGCATGAATTATACATTGACCACGTTCCAGCGTGGTCAGTTTGCAGCATTCTGTTATTTTGTTTGACAGAGTGTCTTGTTGAGAACATATGTAGGACATGATTTTTTCCTGCAACAGGGAAAATAAAGTATAAGTTTTAAAGATTTATTCTTTAATAAAGGATCTCAAAGCCAGCTTTAGAAAAAGGA
+
CCBCCFFFFFFFGGGGGGGGGGHHHHHHHHHHHHHGHHHHHHHHHHHEHHHGGHHHHHHHHHHHHHHHHHGHHHHHHHHHHHHHHHGHHHHHHGGGGGHHGHHHHHHGGHHHHHHHHHHHHHHHHHHHHHHHEHHHHHHHHHHHHHHHHHHHHHHGHHHHHHHHHHHHHGHHHHGHFGFGHGEHFGFFDFGHHHHHHHHHHGHEHHGHHHHHHHHHHBGDGHHHHHHHHHHHHGHHHGHHHHFEGGH..EC
@M05620:45:000000000-G6HP7:1:1101:24048:7264 1:N:0:161
ATCTCTATCTCCTAAAAACCTGTTTAGATTTGGAGATAGACCTTCAGGTTTTTCATCATTTTCTGCATGAATTATACATTGACCACGTTCCAGCGTGGTCAGTTTGCAGCATTCTGTTATTTTGTTTGACAGAGTGTCTTGTTGAGAACATATGTAGGACATGATTTTTTCCTGCAACAGGGAAAATAAAGTATAAGTTTTAAAGATTTATTCTTTAATAAAGGATCTCAAAGCCAGCTTTAGAAAAAGGA
+
CCCCCFFFFFFFGGGGGGGGGGHHHHHHHHHHHHHHHHHHHHHHHHHHHHHGGHHHHHHHHHIIIHHHHHHHHHHHHHHHHHHHHHGHHHHHHHGGGGHHHHHHHHHHHHHHHHHHHHHHHHHHHHHHHHHHHHHHHHHHHHHHHHHHHHHHHHHHHHHHHHHHHHHHHGHHHHHHHHHHHGGHHHHHHGHHHHHHHHHHHHHHHHHHHHHHHHHHHGHHHHHHHHHHHGHHHHHHHGHHHHHGHHHHGGH
@M05620:45:000000000-G6HP7:1:1101:24025:7266 1:N:0:161
ATCTCTATCTCCTAAAAACCTGTTTAGATTTGGAGATAGACCTTCAGGTTTTTCATCATTTTCTGCATGAATTATACATTGACCACGTTCCAGCGTGGTCAGTTTGCAGCATTCTGTTATTTTGTTTGACAGAGTGTCTTGTTGAGAACATATGTAGGACATGATTTTTTCCTGCAACAGGGAAAATAAAGTATAAGTTTTAAAGATTTATTCTTTAATAAAGGATCTCAAAGCCAGCTTTAGAAAAAGGA
+
A?ABBFFFFFFFGGGGGGGGGGHHHHHHHHHHHGHHHHHHHHHHHHHHHHHGGHHHHGHHHHHHHHHHHHHHHGHGHHHHHHHHEHGHHHHHHHGEFGHHFHHHHHHGHHHHHHHHHHGHHHHHHHHHGHHHHHGGGHHHHFGHHHGHHGHHHHHHHHHHHHHHHHHHHGHHHHHHHHHGEGGHHHHGGGHGFHHHHHHHHGGHHHHHHFHHHFHHGGHHGGGFHHHHHGGFHGHHHGHHHHFFCFFFGGH
@M05620:45:000000000-G6HP7:1:1101:10824:7270 1:N:0:161
AGATTACTGCAACAGTTCCCCCTGGACCTGGAAAAGTTTCTTGCCTGGCTTACAGAAGCTGAAACAACTGCCAATGTCCTACAGGATGCTACCCGTAAGGAAAGGCTCCTAGAAGACTCCAAGGGAGTAAAAGAGCTGATGAAACAATGGCAAGTAAGTCAGGCATTTCCGCTTTAGCACTCTTGTGGATCCAATTGAACAATTCTCAGCATTTGTACTTGTAACTGACAAGCCAGGGACAAAACAAAGAT
+
AABBBFFFFFFFGGFGGGGGGGGGHHHHGGCHHHHHHHHHHHHHHHHHHHHHHHHHHHHHHHHHHHHHHHHHHHHHHHHHFHHHHHHHHHBGHHGFGGHHHHFFHHHHGHHHHHDHHHHHHHHGGFGGHFFHHGHHHHHHHHHHHHHHHHHHHGHGHHHHHHHHHHHHHHGGGGGHFHHHHHHHHHHGHHHHHCHHHHHHHHHHHHHHHHHHHHHHHFHHFHGHHHHHFHFHHGF?EGGG.CFFGGGGGGF
@M05620:45:000000000-G6HP7:1:1101:19843:7282 1:N:0:161
ATCTCTATCTCCTAAAAACCTGTTTAGATTTGGAGATAGACCTTCCGGTTTTTCCTCATTTTCTGCATGAATTATACATTGACCACGTTCCAGCGTGGTCAGTTTGCAGCATTCTGTTATTTTGTTTGACAGAGTGTCTTGTTGAGAACATATGTAGGACATGATTTTTTCCTGCAACAGGGAAAATAAAGTATAAGTTTTAAAGATTTATTCTTTAATACAGGATCTCAAAGCCAGCTTTAGAAAAAGGA
+
1>>AAF3DFFFFGGGG1GEGF1FGHDFF3BFHH1B1AAF1BGAFG0AEEFGEFG1AF1FDGGHFFD2FGE1DBBBEA2BGDADF1F/FGHH2@FEEEEHHGHGEEHHHHFHHFGGFFFBGGFHHEGHE>FBF0GBFFGFFGHFF2B/1BGHDFFFHGE1GFFHHGHHHFCHFGDFGGGHHHAF0FC?1=GHDDD1FGGHHHFF1F1FHHDGHHHHGGGHH0DD/CGHHGC00CGHFCCFHHGF0:GFG9?C
@M05620:45:000000000-G6HP7:1:1101:19833:7302 1:N:0:161
ATCTCTATCTCCTAAAAACCTGTTTAGATTTGGAGATAGACCTTCAGGTTTTTCATCATTTTCTGCATGAATTATACATTGACCACGTTCCAGCGTGGTCAGTTTGCAGCATTCTGTTATTTTGTTTGACAGAGTGTCTTGTTGAGAACATATGTAGGACATGATTTTTTCCTGCAACAGGGAAAATAAAGTATAAGTTTTAAAGATTTATTCTTTAATAAAGGATCTCAAAGCCAGCTTTAGAAAAAGGA
+
CCCCCFFFFFFFGGGGGGGGGGHHHHHHHHHHHHHHHHHHHHHHHHHHHHHGGHHHHHIIHIHHIHHHHHHHHHHHHHHHHHHHHHGHHHHHHHGFGGHHHHHHHHHHHHHHHHHHHHHHHHHHHHHHHHHHHHHHHHHHHHHHHHHHHHHHHHHHHHHHHHHHHHHHHGHHHHHHHHHHHGGHHHHHHHHHHHHHHGGHHHHHHHHHGHHHHHHHHGHHHHHHHHHHHGHHHHHHHGHHHHHGHHHHGGH
@M05620:45:000000000-G6HP7:1:1101:9911:7314 1:N:0:161
AAACCAAGCAGACACTCACCGCTCCCTCGCCACAGGCCAATAGTTTGTCCTCACTGAGTTGGCAACAAGTGGCTGCTGTGGCTGCCATTTTTCTGGTGATGGCCATCAGCTCCGACGAGGTCAGCTGGGGGGCTTTCTTTGTGTAAGCAACGAGAAACCTGAAAGAAGCATTTTTTAACTAAGTCCTGCTGAGTCATTCATGAGTTTTTAGCCGCCTTGCTTCTTCTCACAGACTCTCTACTCTCATGCCA
+
CCCCCCCFCFFFGGGGGGGGGGGGGGHHGGGGGHHHGGHHHHHHHHHHHHHHHHHHHHGHHHHHHHHHHHHHGHGGHHHHHHHGGHHHHHHHHHHHHHHHHHHHHHHHHHHHHGGGGGGGGHHHHHHHGGGGGGGGGGGGGGGGGGFFFFFFFFFFFFFFFFFFFFFFFFFFFFFFFFFFFFFFFFFFFFFFFFFFFFFFFFFFFFFFFFFFFFFFFFFFFFFFFFFFFFFFFFFFFFFFFFFFFFFFFFF
@M05620:45:000000000-G6HP7:1:1101:20296:7338 1:N:0:161
ATCTCTATCTCCTAAAAACCTGTTTAGATTTGGAGATAGACCTTCAGGTTTTTCATCATTTTCTGCATGAATTATACATTGACCACGTTCCAGCGTGGTCAGTTTGCAGCATTCTGTTATTTTGTTTGACAGAGTGTCTTGTTGAGAACATATGTAGGACATGATTTTTTCCTGCAACAGGGAAAATAAAGTATAAGTTTTAAAGATTTATTCTTTAATAAAGGATCTCAAAGCCAGCTTTAGAAAAAGGA
+
AA3>AFFFFFFFGGGFFGGGFFDGHHHGFGHHHBFEAGHFHHFHHHHHHHHFGHGHHHHHHHHHHFHHHGHHHH5FHFFHHHFHFHGAGHHHFHEFEGHHGGFFGHHHHHHHFHHGFGHHHHHHFHHHHHGHHHDFBGFEHHHHHGHHHHHHHHGHHHHHGHHHHHHHHGHHHGFHHHHHHGFHHHFHGHHGHFHHHGHHHHGHHHHHBHHHHHHHHHHHHHHHHHHHHGHHHFHFHGHHHHGBCGHHGGH
@M05620:45:000000000-G6HP7:1:1101:9907:7339 1:N:0:161
AAACCAAGCAGACACTCACCGCTCCCTCGCCACAGGCCAATAGTTTGTCCTCACTGAGTTGGCAACAAGTGGCTGCTGTGGCTGCCATTTTTCTGGTGATGGCCATCAGCTCCGACGAGGTCAGCTGGGGGGCTTTCTTTGTGTAAGCAACGAGAAACCTGAAAGAAGCATTTTTTAACTAAGTCCTGCTGAGTCATTCATGAGTTTTTAGCCGCCTTGCTTCTTCTCACAGACTCTCTACTCTCATGCCA
+
BBAAABAFBFFFGGGGGGGGGGEAFGHHGGGCGFGFGGHHHHHFGHGHGFHHHHHGHHDFBBGHHHGHHHHHGHGGHGDEGGHGGHHHHHHHHHHGGGEGHHHHGHHHHHHHHGGGG?FG?FFHGHHHGGGGGGGGGGFGGFGGGGFFFFFFFF?DFFFFFFFFFFFFE/BFFFFFEFFFFFFFFFFFFFFFE;BFFFFFFFFFFFFFFFFFFFFFFFFFFFFFFFFFFFFEFFFFFFFFFFFFFFFEFF/
@M05620:45:000000000-G6HP7:1:1101:19712:7340 1:N:0:161
ATCTCTATCTCCTAAAAACCTGTTTAGATTTGGAGATAGACCTTCAGGTTTTTCATCATTTTCTGCATGAATTATACATTGACCACGTTCCAGCGTGGTCAGTTTGCAGCATTCTGTTATTTTGTTTGACAGAGTGTCTTGTTGAGAACATATGTAGGACATGATTTTTTCCTGCAACAGGGAAAATAAAGTATAAGTTTTAAAGATTTATTCTTTAATAAAGGATCTCAAAGCCAGCTTTAGAAAAAGGA
+
BBABAFFFFFFFGGGGGGGGGGHHHHHHHHHHHHHHHHHHHHHHHHHHHHHGGHHHHHHHHHHHHHHHHGHHHHHHHHHHHHHHHHGHHHHHHHGFGGGHHHHHHHHHHHHHHHHHHHHHHHHHHHHHHHHHHHHHHHHHHHHHHHHHHHHHHHHHHHHHHHHHHHHHHGHHHHHHHHHHHGGHHHHHHHHHHHHGHGHHHHHHHHHHHHHHHHHHHHHHHHHHHHGHHGHHHHHHHGHHHHHHGFHFGGG
@M05620:45:000000000-G6HP7:1:1101:13434:7360 1:N:0:161
TACCTGTACTGGGGAAGCATTTGAATATCCCCCCATGGTGATGGGGACGGAGAACTGCTCCATAAACACAGGCAACGTGCCTAACTTTCCCGGGAAGATGAAGTCAAAGAGCGACCACAGCTCTTCGGAGGTTATTTTGCATCGGTGAGCCAGACAGAATGATCCGATGAGGGGTGCGAAACTATTTGAGGAAAGGAAGCACCTTTTTATTAAATTTACCTTTTAGCAATCGCCATTCCTACCCTAAAGAT
+
CCCCCFFFFFFFGGGGGGGGGGHHHHHHHHHGGGGHHHHHHHHHHGGGGGGGGHHHHHHHHHHHHHHHHHHHGHHHGHHHHHHHHHHHHHHGGGGGGHHHHHHHHHHHHHHHGGGGGHHHHHHHHHHGGGGGHHHHHHHHGHHGGGGGFFHHHHGHHHHHHHHHHHGGGHHHGGEEGGFGGGGGGGGGGGGFFGGGGFGGGGFFFFFFFFFFFFFFFFFFFFFFFFFFFFFFFFFFFFFFFFAFFFFFFFF
@M05620:45:000000000-G6HP7:1:1101:13444:7378 1:N:0:161
TACCTGTACTGGGGAAGCATTTGAATATCCCCCCATGGTGATGGGGACGGAGAACTGCTCCATAAACACAGGCAACGTGCCTAACTTTCCCGGGAAGATGAAGTCAAAGAGCGACCACAGCTCTTCGGAGGTTATTTTGCATCGGTGAGCCAGACAGAATGATCCGATGAGGGGTGCGAAACTATTTGAGGAAAGGAAGCACCTTTTTATTAAATTTACCTTTTAGCAATCGCCATTCCTACCCTAAAGAT
+
3>>ABDFBDF5FFCEGGGGGGGFHGGHHHHGGGGGHHHGHGHHHHGGGGGG1AGHHHHHHGHHGHHHHHHHHGHHHGHHGGHHHHHHHHHFFGGGG?HGHGHHHGHHHHHHHGGGGGHHHHHGHHHHGGCGEHHHHHHHHHGHGGFE.><FGHGGHHGHHFHHHHHGGGHHHGGGGGGDG?BG0FGBF0EF;9FFFFFGGGGFEFFFFFFFFFFFFFFFFFEFFFFFFFFFFFFFEFFFFBFFFFFFBFFF
@M05620:45:000000000-G6HP7:1:1101:21694:7392 1:N:0:161
TACCTGTACTGGGGAAGCATTTGAATATCCCCCCATGGTGATGGGGACGGAGAACTGCTCCATAAACACAGGCAACGTGCCTAACTTTCCCGGGAAGATGAAGTCAAAGAGCGACCACAGCTCTTCGGAGGTTATTTTGCATCGGTGAGCCAGACAGAATGATCCGATGAGGGGTGCGAAACTATTTGAGGAAAGGAAGCACCTTTTTATTAAATTTACCTTTTAGCAATCGCCATTCCTACCCTAAAGAT
+
AAABBFFFFFFFGGGGGGGGGGHHHHHHHHHGGGGHHHGH5FGHHGGGGGGGGHHHHHHHHHHHHHHHHHHHGHHHGHHHHHHHHHHHHHHGGGGGGHHHHHHHHHHHHHHHGGGGGHHHHHHHHHHGGGGFHGHHHHHGGHHGGDGAHHHHHHGHHHHHHHHHHHGGGHHHGGEGGGGGGGGGGGGGFGG9FGGGGGGGGGFFFFFFFFFFFFFFFFFFFFFFBFFFFFFFFFFFFFFFFFFFFFFFFFF
@M05620:45:000000000-G6HP7:1:1101:5181:7395 1:N:0:161
CATCCTGACCCTGAAGTACCCCGGCTTGATTTCTGACATTAGATGGAAGAGCACACGTCTGAACTCCAGTCACGTCGACGCATCTCGTATGCCGTCTTCTGCTTGAAAAAAAAAAAACAAACACTGAGATATATTGGTTTTTCGTCTTCCTCTTCTACATCTATCTTCACAATGCACTTTTTCATCGTATATGTTAAACTGTTTATCTCTCACTGTTCTTGTTCATCTAGTGTCAAGCAGTGTGTCTCCAC
+
BBCCCFFFFFFFGGGGGGGGGGGGGGGGHHHHHHHGHHHHGHHHGHGEHFGGFHHHGHGCFGHHGGHCFHHHHGHHGFGGGGEEFGCFGHHHHGGFHGFFGFHHHCG?GHCDDBG<<///</?01111111111>111<0../-..<.0<00000000000000::00000000/000/000/000/;.;/00;0000000000090000;0000;9/9///9//9////////////./////.9////.
@M05620:45:000000000-G6HP7:1:1101:5182:7414 1:N:0:161
CATCCTGACCCTGAAGTACCCCGTCTTGCTTTCTGTCATTACCTGCAGGAGCACACGTCTGAACTCCAGTCACGACGACTCCTATCGTATGCCGTCTTCTGCTTCAAAGAAACACCCAGTGCTGCTGACCGAGGCCCCCCTGAACCCCAAGGCCAACAGAGAGAAGATGACTCAGGTGAGGCTCGGCCGACGCCCGTGCTCCTCCCGTCCTTTCCCCAGTCATTTTCTGCCCGGCTTGATTTCTGACATTA
+
AAAAAFFFFFFFGGGGGGGGGG0A000B11D31222D2D2F1111001B//B/B00/0/0FGH11AF1FDGHH//A//>//1B121/000BF1>//0/22BG11111B10B00B<?<FGGHHHHHHHGEFGGGGGFGGCGGGHHFGGGEGHFHHHGGGHFHHGGBCCGFCC0GHHGFHFHHGGFGGEGA-;@A?@>9BFFFFFFFEBABBBFFFEFFFBFFFF9BFFFFFEEA@?@?@?BFFFFFBBBFF/
@M05620:45:000000000-G6HP7:1:1101:15507:7424 1:N:0:161
AAACCAAGCAGACACTCACCGCTGACATGAGGTCAGCTAGATCGGAAGAGCACACGTCTGAACTCCAGTCACGTCGACGCATCTCGTATGCCGTCTTCTGCTTGAAAAAAAAAAATAAAATACTAGATCCATCATTTCCCATTTTTACACTCCTTATTCCCTTCATTTACCCATCCTATTTTCCCCTCCCTCCTCTTCGCACCCTCTATCTTCTGACCTCCATTCTCTCCCCTCTCCCTTTTCCCCACTAC
+
BB?ABBBFBFFFGGGGGGGGGGGG2FDGHHHHHHHGHHHHHHHHGGGGHHHHHHHGHHHGHHHHHHFHHHFHGHHGEGGGGFEHFHGEHHHHEEEHFGGHHHHHHGDD0<CBB//01<1111111111111111111111111111.<00<<<00000=0000<000000:;0//;000000:0;/:...;/:/9009...--9.;/0000;9////;999.//9/;////;...///.////9/9;;.//
@M05620:45:000000000-G6HP7:1:1101:6632:7425 1:N:0:161
CATCCTGACCCTGAAGAGCACACGTCTGAACTCCAGTCACGTCGACGCATCTCGTATGCCGTCTTCTGCTTGAAAAAAAAAATACAACGAGCTGCTCGTGGCCCCTGAGGAGCACCCAGTGCTGCTTACCGAGGCCCCCCTGAACCCCAAGACCAACAGAGAGACTATGACTCAGGTGAGGCTCGGCCGCCTCCCGTTCTCCTCCCGTCCTTTCCCCAGTCATTTTCTTCCCTGCTTTATTTCTGTCATTT
+
BBBBBFFFFFFFGGGGFGGGGGHGHHHGHHHHHHHHHHGHGFHGGGGGFEEEGHFFHHHHGEGHGBFFGHHHFGHHHCC//>0B3B33<?/>/333B/////FG?//?2/?/??FGGG/FGGGEFF11<C<<-A<.EF??CGF0CGDD:AG.:;/.E.CBFFGE/:BFFEFFGG0/C;;.;..A:BEF---..9A.9.BEFB/;:;A9AADFFFFFE..:B/9/FFFF//99//.:BB/FF//F9/9:/:/
@M05620:45:000000000-G6HP7:1:1101:5037:7427 1:N:0:161
AAACCAAGCAGACACTCACCGCTCCCTCGCCACAGGCCAATAGTTTGTCCTCACTGAGTTGGCAACAAGTGGCTGCTGTGGCTGCCATTTTTCTGGTGATGGCCATCAGCTCCGACGAGGTCAGCTGGGGGGCTTTCTTTGTGTAAGCAACGAGAAACCTGAAAGAAGCATTTTTTAACTAAGTCCTGCTGAGTCATTCATGAGTTTTTAGCCGCCTTGCTTCTTCTCACAGACTCTCTACTCTCATGCCA
+
BBBBBABFBFFFAGFGGGGGGGGFEGHHGGEDEHHHGGHGGFHHGGHHFFGHFHHHHHHHHHHGHHHFHGFHGGGGHGHHHHHEGHHHHGHHGHHHHHBGHGHHHHHHHHHGHGGGGCFCGHFHHHHHGCGGGGGGFFGGGGGGGGFFFFFFEFFFFFFFFFFFFEFFFFFFFFFFFFFFFFFFFFFFFFFFFFFFFFFFFFFFFFFFFFE/FDACFDFFFFFFFFFFFEFFFFFFFFFFBFFF9FFBFFF
@M05620:45:000000000-G6HP7:1:1101:6298:7440 1:N:0:161
AGATTACTGCAACAGTTCCCCCTGGACCTGGAAAAGTTTCTTGCCTGGCTTACAGAAGCTGAAACAACTGCCAATGTCCTACAGGATGCTACCCGTAAGGAAAGGCTCCTAGAAGACTCCAAGGGAGTAAAAGAGCTGATGAAACAATGGCAAGTAAGTCAGGCATTTCCGCTTTAGCACTCTTGTGGATCCAATTGAACAATTCTCAGCATTTGTACTTGTAACTGACAAGCCAGGGACAAAACAAAGAT
+
BBBBBFFFFFFDGGGGGGGGGGGGHHHHHHHCEGHHGGHHHHHHGHHHFHHHHGHHHGHHHHHHHHHHHHHHHHHHHHHHHHHHHFHHHHHHFHGEEFHHHHGGHHHHGHHHHGHFHHHHHHHGGGGGHHHHHEFHHHGGHBFGGHHHHHGHHGHFGFHHHHHHHHHHGDFGGGGHGHHHHHHHHGHGBGGGGCGGG0DCGHHHHHBGGG<GHHHHHHHHHFHGGHHFHGFGFEGGFGGGFGGGGGGAFGG
@M05620:45:000000000-G6HP7:1:1101:5044:7445 1:N:0:161
AAACCAAGCAGACACTCACCGCTCCCTCGCCACAGGCCAATAGTTTGTCCTCACTGAGTTGGCAACAAGTGGCTGCTGTGGCTGCCATTTTTCTGGTGATGGCCATCAGCTCCGACGAGGTCAGCTGGGGGGCTTTCTTTGTGTAAGCAACGAGAAACCTGAAAGAAGCATTTTTTAACTAAGTCCTGCTGAGTCATTCATGAGTTTTTAGCCGCCTTGCTTCTTCTCACAGACTCTCTACTCTCATGCCA
+
BBBBBBBFBFCFGGGGGGGGEGGGGGHHGGGGGHHHFGHGHHHHHHHHGHHHHHHGHHFFGFHHHHHGHFHGFHGGHHFFHHHGGHHHHGHHHHHGGHEHGHHHHGHHHHHHHFGGEFG?CFHHHHHHGCCGGGGGGGGGFFFGGGBFFFFFFFFFFFFFFFFFFFFFFFFFFFFFFFFFFFBFFFFFFFFFFBBFFFFFFFFBFFFFFF/BF.@FFFFFFFFFFFFFFFFFFFFFFFFFFFFFFFFBFF/
@M05620:45:000000000-G6HP7:1:1101:11711:7446 1:N:0:161
TACCTGTACTGGGGAAGCATTTGAATATCCCCCCATGGTGATGGGGACGGAGAACTGCTCCATAAACACAGGCAACGTGCCTAACTTTCCCGGGAAGATGAAGTCAAAGAGCGACCACAGCTCTATCGGAGGTTATTTTGCATCGGTGAGCCAGACAGAATGATCCGATGAGGGGTGCGAAACTATTTGAGGAAAGGAAGCACCTTTTTATTAAATTTACCTTTTAGCAATCGCCCTTCCTACCCTAAAGA
+
BAABBFFFFFFFGGFGGGGGGGGFFHGHHHHGGGGHHGHHHHHHHGGGGGGGGHHHHHHHHHHHHHHGHGHHGGHHGHHHHHHHHHHHHHHGGGGGFHHHFHHHHGHFFHHHGGGGGHHFEHHHFHHGGGGGGGHHHHHHHHHHCGGGFHHHHHHEHHCHHHHHHHHCFGHHHFF:9DDDDDGG9CFGGBAF9/9C?FGGGGFFFFFFFEFFBBFFFFFFFFFFFFFFFFFFFFF.9FFFFFFFFF..BB9
@M05620:45:000000000-G6HP7:1:1101:6315:7455 1:N:0:161
AGATTACTGCAACAGTTCCCCCTGGACCTGGAAAAGTTTCTTGCCTGGCTTACAGAAGCTGAAACAACTGCCAATGTCCTACAGGATGCTACCCGTAAGGAAAGGCTCCTAGAAGACTCCAAGGGAGTAAAAGAGCTGATGAAACAATGGCAAGTAAGTCAGGCATTTCCGCTTTAGCACTCTTGTGGATCCAATTGAACAATTCTCAGCATTTGTACTTGTAACTGACAAGCCAGGGACAAAACAAAGAT
+
CCCCCFFFFFFFGGGGGGGGGGGGHHHHHHHHHGHHHHHHHHHHHHHHHHHHHHGHHHHHHHHHHHHHHGHHHHHHHHHHHHHHHHHGHHHHHHGGEEHHHHFGHHHHGHHHHHHHHHHHHHHGGEGFHHHHHFHHHHGHHFGHHHHHHHHHHGHHHHHHHHHHHHHHHHGGGGGG1GHHHHHHHGHGHHHHHFHHHHHHHHHHHHHHHHFHHHHHHFHHGFHHFFHBGGHHHGGGGGGGAFFGGGGGGGG
@M05620:45:000000000-G6HP7:1:1101:11744:7461 1:N:0:161
ATCTCTATCTCCTAAAAACCTGTTTAGATTTGGAGATAGACCTTCAGGTTTTTCATCATTTTCTGCATGAATTATACATTGACCACGTTCCAGCGTGGTCAGTTTGCAGCATTCTGTTATTTTGTTTGACAGAGTGTCTTGTTGAGAACATATGTAGGACATGATTTTTTCCTGCAACAGGGAAAATAAAGTATAAGTTTTAAAGATTTATTCTTTAATAAAGGATCTCAAAGCCAGCTTTAGAAAAAGGA
+
CCCCCFFFFFFFGGGGGGGGGGHHHHHHHHHHHHHHHHHHHHHHHHHHHHHGGHHHHHHHHIIIHHHHHHHHHHHHHHHHHHHHHHGHHHHHHHGGGGHHHHHHHHHHHHHHHHHHHHHHHHHHHHHHHHHHHHHHHHHHHHHHHHHHHHHHHHHHHHHHHHHHHHHHHGHHHHHHHHHHHGGHHHHHHHHHHHHHHHHHHHHHHHHHHHHHHHHHHHHHHHFHGHHHHHHHHHHGGGHHHHHGHHHHGGH
@M05620:45:000000000-G6HP7:1:1101:6297:7463 1:N:0:161
AGATTACTGCAACAGTTCCCCCTGGACCTGGAAAAGTTTCTTGCCTGGCTTACAGAAGCTGAAACAACTGCCAATGTCCTACAGGATGCTACCCGTAAGGAAAGGCTCCTAGAAGACTCCAAGGGAGTAAAAGAGCTGATGCAACAATGGCAAGTAAGTCAGGCATTTCCGCTTTAGCACTCTTGTGGATCCAATTGAACCATTCTCAGCATTTGTACTTGTAACTGACAAGCCAGGGACAAAACAAAGAT
+
AAAAAFFFFF1DFGGGGGGGGGGGHHHHHGGCCGHFHGHHHHHHHGHHGHHFHGDG1FCGGHDGHHHHHHHHBBCFGGHHHHBCGFH1FFGHHGGE?EHHFH0BEAGHFHGH1FG1FFHGFFGGC/<EG1BG1?FEGHBGH1BBGHAFGGHG1FGHDGGHHHHGHHHHHHCCGGGF?FGGHHHHH1>.DFGFH0DGD0=<.=G0DFHBDC0CGGGGB;GCF00CCGG0CGCGGGBFGC?F.FGGGGG.;BB
@M05620:45:000000000-G6HP7:1:1101:11716:7464 1:N:0:161
TACCTGTACTGGGGAAGCATTTGAATATCCCCCCATGGTGATGGGGACGGAGAACTGCTCCATAAACACAGGCAACGTGCCTAACTTTCCCGGGAAGATGAAGTCAAAGAGCGACCACAGCTCTATCGGAGGTTATTTTGCATCGGTGAGCCAGACAGAATGATCCGATGAGGGGTGCGAAACTATTTGAGGAAAGGAAGCACCTTTTTATTAAATTTACCTTTTAGCAATCGCCATTCCTACCCTAAAGA
+
CCCCCFFFFFFFGGGGGGGGGGHHHHHHHHHGGGGHHGGHHHHHHGGGGGGGGHHHHHHHHHHGHHGHHHHHGHHHGHHHHHHHHHHHHHHGGGGGGHHHHHHHHHHHHHHHGGGGGHHHHHHHHHHGGGGGGHHHHHHHHHHHGGFFFHHHHHHGHHEHHHHHHHHGEEHHHGG:9DDFGGGGFGGGGFGGFFFFGGGGGGFFFFFFFFFFFFFFFFFFFFFFFFFFFFFFFFFAEFFFFFFFFFFFFFF
@M05620:45:000000000-G6HP7:1:1101:4328:7502 1:N:0:161
TACCTGTACTGGGGAAGCATTTGAATATCCCCCCATGGTGATGGGGACGGAGAACTGCTCCATAAACACAGGCAACGTGCCTAACTTTCCCGGGAAGATGAAGTCAAAGAGCGACCACAGCTCTTCGGAGGTTATTTTGCATCGGTGAGCCAGACAGAATGATCCGATGAGGGGTGCGAAACTATTTGAGGAAAGGAAGCACCTTTTTATTAAATTTACCTTTTAGCAATCGCCATTCCTACCCTAAAGAT
+
AAABBFFFFFFFGGFGGGGGGGHHHHHHHGHGGGGHHHFGFHHHHGGGGGFGGHHHHHHHHHHHHHHHHHHHGGHHGHHGHHHHHHHHHHHGGGGGGGHHHHHHGHHGHHHHGDGGGHHHHHHHHGHGEGGGHGHHHHHFHHHGGGGCGFFHHFGGHHHHHHHHHHCEFHHHGGEEEG;BGGGFGGGGBEGCBB=;B/CFFGFFFFFFFFFFFFFFFFFFFFFFFFFFFFFFFFFAF:BFFF9;FFFFFFF
@M05620:45:000000000-G6HP7:1:1101:16357:7540 1:N:0:161
AGATTACTGCAACAGTTCCCCCTACACTCTTTCCCTACAAGCCAGGGACAAAACAAAGATCGGAAGAGCACACGTCTGAACTCCAGTCACGTCGACGCATCTCGTATGCCGTCTTCTGCTTGAAAAAAAAAAATAAAATAACAACGTCACATCACTATCCCACACACAAGGTGCATTAAATAAAGAAACAGAACAACAAAGCACCTACAAAATGTGCATCTTTACAATGTATTGCCACTAGACACAAATAT
+
A>>ABFFFDFDFGGFGGGGGGGGDHHHHHHHHHHHHGHHHHHGHHHGGGGHHHHHHHHHHHHGGGGHHHHHHHGHHHGHHHHHHHHHHGHGHHGGGGGGGEHHHGGHHHHGEGHGHHHHHHHGHHGHGG/@><01>>1111111.-<<..00<00<000//<..:......0/00009900;000;./////9//9.;..//9/.;/////./////////////////:///////////9//...9///
@M05620:45:000000000-G6HP7:1:1101:6415:7574 1:N:0:161
TACCTGTACTGGGGAAGCATTTGAATATCCCCCCATGGTGATGGGGACGGAGAACTGCTCCATAAACACAGGCAACGTGCCTAACTTTCCCGGGAAGATGAAGTCAAAGAGCGACCACAGCTCTTCGGAGGTTATTTTGCATCGGTGAGCCAGACAGAATGATCCGATGAGGGGTGCGAAACTATTTGAGGAAAGGAAGCACCTTTTTATTAAATTTACCTTTTAGCAATCGCCATTCCTACCCTAAAGAT
+
AA1AAFFFFFF1GEFFAC1FFGHGGGHFHHEEEEGHFHGFHFHFHF/EEGGGEHHGHFGHGHGBHFGDEGFAFHHHEGCFHFFHHGFFDFEFCG>EEGGHD1BBFDFHHFBEECGG@C?GAFGDD@FE/AC??<?FFGFHBGHCC>AAGHFHHGEHFHFFHHHHHHGGGHHEGG:AAAB-@AFFFGGGGGF0:/FGBBFGBFFFFFFF-FF9//;BFF9FFFFF9/FF/BFEEBFAFFBF//:9BFFF//B
@M05620:45:000000000-G6HP7:1:1101:17242:7594 1:N:0:161
TACCTGTACTGGGGAAGCATTTGAATATCCCCCCATGGTGATGGGGACGGAGAACTGCTCCATAAACACAGGCAACGTGCCTAACTTTCCCGGGAAGATGACGTCAAAGAGCGACCACAGCTCTTCGGAGGTTATTTTGCATCGGTGAGCCAGACAGAATGATCCGATGAGGGGTGCGACACTATTTGCGGAACGGAAGCACCTTTTTATTAAATTTACCTTTTAGCAATCGCCATTCCTACCCTAAAGAT
+
ABAAAFFBFFFFGG2E?GFGGGHFDFGHHHHGGGEHHHGHCHGHHGGGGGFEG1GGBHHHHEGFGBFFHEGEFHHHGHGHHHFCGHHHHHHGGG?/>?FHF3?FFGDDDGFFCCGGGHFHEHHGHHHD<C?EG1?GHHHGHHHF.C...CG/C<E<GGGHF0=CGH?GGBGHGG;@AB?-:@FBFFGF0-9;9-.A.99E/:EFFFFFFFFFB/BFFEFFFFFF//BFBFE.ADAAFFFFFFFFF../9/9
@M05620:45:000000000-G6HP7:1:1101:7251:7597 1:N:0:161
AGATTACTGCCACAGTTCCCCCTGGACCTGGAAAAGTTTCTTGCCTGGCTTACAGAAGCTGAAACAACTGCCAATGTCCTACAGGATGCTACCCGTAAGGAAAGGCTCCTAGAAGACTCCAAGGGAGTAAAAGAGCTGATGAAACAATGGCAAGTAAGTCAGGCATTTCCGCTTTAGCACTCTTGTGGATCCAATTGAACAATTCTCAGCATTTGTACTTGTAACTGACAAGCCAGGGACAAAACAAAGAT
+
1A1>>@DFFF1BAFG1GGGGGG?FFCGHEEGHFGHH1FGGFEGFHGHHGHF1FG1G1GFFHHHHHBCGHHHHFFHFFHHHGHCEFGHFGGEHEGEE@EGHFGGFEGGHGCGHFHHGHFHHHGHG//EAGDGHHGFHFCF<G2BFHGED1FB<F/DGFFFGFHHHHHGHFGAAACFF1>FGFGHFHF1<DGFFGFDGG=DC0/<0=<<<DG0CGFFC0CGFFFF0CGF0CGCCGEGG?GGF;9C.9EE.9FF
@M05620:45:000000000-G6HP7:1:1101:17237:7610 1:N:0:161
TACCTGTACTGGGGAAGCATTTGAATATCCCCCCATGGTGATGGGGACGGAGAACTGCTCCATAAACACAGGCAACGTGCCTAACTTTCCCGGGAAGATGAAGTCAAAGAGCGACCACAGCTCTTCGGAGGTTATTTTGCATCGGTGAGCCAGACAGAATGATCCGATGAGGGGTGCGAAACTATTTGAGGAAAGGAAGCACCTTTTTATTAAATTTACCTTTTAGCAATCGCCATTCCTACCCTAAAGAT
+
CCDDDFFFFFFFGGGGGGGGGGHHHHHHHHHGGGGHHHGHHHHHHGGGGGGGGHHHHHHHHHHHHHHHHHHHGHHHGHHHHHHHHHHHHHHGGGGGGHHHHHHHHHHHHHHHGGGGGHHHHHHHHHHGGGGEHHHHHHHHGHHGGGGGHHHHHHGHHHHHHHHHHHEGGHHHGGEFGGGGGGGGGHHHGGGFGGGGGGGGGGFFFFFFFHHFFFFFFFFFFFFFFFFFFFFFFFFEFFFFFFFFFFFFFFF
@M05620:45:000000000-G6HP7:1:1101:21788:7613 1:N:0:161
CATCCTGACCCTGAAGTACCCCATTGAGCATGGCATCGTCACCAACTGGGACGACATGGAGAAGATCTGGCACCACACCTTCTACAACGAGCTGCGCGTGGCCCCGGAGGAGCACCCAGTGCTGCTGACCGAGGCCCCCCTGAACCCCAAGGCCAACAGAGAGAAGATGACTCAGGTGAGGCTCGGCCGACGCCCGTGCTCCTCCCGTCCTTTCCCCAGTCATTTTCTGCCCGGCTTGATTCTGACATTAG
+
DCDDDFFFFFFFGGGGGGGGGGGHHHHHHHHHHHHHHGHHHGHHHGHHHHHHGGGGGHHHHHHHHHHHHHHHHGHHHGGHHHHHHHHHGGGGGHHGGGGGGGHHGGGGGGGGHHHHGGHHHHHHHHHHHHGGGGGGGGGGGGHHHHGGGGHGHHGGGGGGGGGGGGGGGGGGGGGGHGGGGGGGFFFFFFFFFFFFFFFFFFFFFFFFFFFFHFFFFFFFFFFFFHHHFFFFFFFFFFFFFFFFFFFFFF:
@M05620:45:000000000-G6HP7:1:1101:7243:7615 1:N:0:161
AGATTACTGCAACAGTTCCCCCTGGACCTGGAAAAGTTTCTTGCCTGGCTTACAGAAGCTGAAACAACTGCCAATGTCCTACAGGATGCTACCCGTAAGGAAAGGCTCCTAGAAGACTCCAAGGGAGTAAAAGAGCTGATGAAACAATGGCAAGTAAGTCAGGCATTTCCGCTTTAGCACTCTTGTGGATCCAATTGAACAATTCTCAGCATTTGTACTTGTAACTGACAAGCCAGGGACAAAACAAAGAT
+
CCBCCFFFFFFFGGGGGGGGGGGGHHHHHHHHHHHHHHHHHHHHHHHHHHHHHHHHHHHHHHHHHHHHHHHHHHHHHHHHHHHHHHHHHHHHHHGGGGHHHHHHHHHHGHHHHHHHHHHHHHHGGGGGHHHHHGHHHHHHHDGHHHHHHHHHHGHHHHHHHHHHHHHHHHGGGGGHGHHHHHHHHGHGHHHHHHHHHHGHHHHHHHHHHHHHHHHHHFHHHHHHHHHHHHHHGGGGGGGGEFCFGGGGGGG
@M05620:45:000000000-G6HP7:1:1101:14604:7616 1:N:0:161
AAACCAAGCAGACACTCACCGCTCCCTCGCCACAGGCCAATAGTTTGTCCTCACTGAGTTGGCAACAAGTGGCTGCTGTGGCTGCCATTTTTCTGGTGATGGCCATCAGCTCCGACGAGGTCAGCTGGGGGGCTTTCTTTGTGTAAGCAACGAGAAACCTGAAAGAAGCATTTTTTAACTAAGTCCTGCTGAGTCATTCATGAGTTTTTAGCCGCCTTGCTTCTTCTCACAGACTCTCTACTCTCATGCCA
+
ABAAAB@FBFFCGGGGGGGGGGEEGGHHCGGEGHHHGGCAFFGHGHGHHHHHGHHGFHHHHHFFBHHGHHHHFHGGHCGHHGHFGHFHHHHHHHHFHFBGF3FGFHH33GGFHGGGCEGFAB2B?GHFG?CCDGGGGGGGFGEF0FFFFBFC?.9DBFFFFBB/FBFFFFFFFFFF./FF/9FFFFFBFFFF?FFFFFFFF/;BBFFFEAFFFDFFFF/BBBBFFFFFEFBFFFFFFFFFFFFFF/FBFF/
@M05620:45:000000000-G6HP7:1:1101:14588:7627 1:N:0:161
AAACCAAGCAGACACTCACCGCTCCCTCGCCACAGGCCAATAGTTTGTCCTCACTGAGTTGGCAACAAGTGGCTGCTGTGGCTGCCATTTTTCTGGTGATGGCCATCAGCTCCGACGAGGTCAGCTGGGGGGCTTTCTTTGTGTAAGCAACGAGAAACCTGAAAGAAGCATTTTTTAACTAAGTCCTGCTGAGTCATTCATGAGTTTTTAGCCGCCTTGCTTCTTCTCACAGACTCTCTACTCTCATGCCA
+
CCCCCCCFCFFFGGGGGGGGGGGGGGHHGGGGGHHHGGHCGGHHHHHHHHHHHHHHGHHHHHHHHHHHHHHHGHGGHHHHHHHGGHHHHHHHHHHHHHHHHHHHHHHHHHHHHGGGGGGGGHHHHHHHGGGGGGGGGGGGGGGGGGFFFFFFFFFDFFFFFFFFFFFFFFFFFFFF?FFFFFFFFFFBFFFFFFFFFFFFFFFFFFFFFFFFFFFFFFFFFFFFFFFFFFFFFFFFFFFFFFFFFFFFFFF
@M05620:45:000000000-G6HP7:1:1101:22936:7634 1:N:0:161
CATCCTGACCCTGAAGTACCCCGGCTTGATTTCTGACATTAGATCGGAAGAGCACACGTCTGAACTCCAGTCACGTCGACGCATCTCGTATGCCGTCTTCTGCTTGAAAAAAAAAAAAAAAAAAAAAAGAAAACGACAAATAGACCAGACAACAACAAAACACAATGTCTTCGTAAACTGATACGCAAGCATACGTAAGATCTCAACTGTTATCGTGGACGAAAGTATAATGTTCATCATTATATAGTTTC
+
CCCCCFFFFFFFGGGGGGGGGGGGGGGGHHHHHHHHHHHHHHHHHHGGGGHHHHHHHGHHHGHHHHHHHHHHHHGHHGGGGGGGGHHHGGFHHHGGGHGHHHHHHHHHHHHCBCGB>>-<><-<:-:-.:A///-.--;/0;0;00/.:.//....:.....9..00:0000.//;.0000000;..--./000.00..0000000/0/00000.9...0---..::0000000000;;000:0;000000
@M05620:45:000000000-G6HP7:1:1101:8936:7641 1:N:0:161
CATCCTGACCCTGAAGTACCCCATTGAGCATGGCATCGTCACCAACTGGGACGACATGGAGAAGATCTGGCACCACACCTTCTACAACGAGCTGCGCGTGGCCCCGGAGGAGCACCCAGTGCTGCTGACCGAGGCCCCCCTGAACCCCAAGGCCAACAGAGAGAAGATGACTCAGGTGAGGCTCGGCCGACGCCCGTGCTCCTCCCGTCCTTTCCCCAGTCATTTTCTGCCCGGCTTGATTTCTGACATTA
+
DDDDDFFFFFFFGGGGGGGGGGGGHHHHHHHHHHHHHGHHHGHHHGHHHHHHGGGGGHHHHHHHHHHHHHHHHGHHHGGHHHHHHHHHGGGGGHHGGGGGGGHHGGGGGGGGHHHHGGHHHHHHHHHHHHGGGGGGGGGGGGHHHHGGGGHGHHGGGGGGGGGGGGGGGGGGGGGGHGGGGGGGFFFFFFFFFFFFBDFFFFFFFFFEFFFFFFFFFFDFFFFFFFFEFFFFDFFFFF.FBFFFF;FBFF0
@M05620:45:000000000-G6HP7:1:1101:6982:7669 1:N:0:161
TACCTGTACTGGGGAAGCATTTGAATATCCCCCCATGGTGATGGGGACGGAGAACTGCTCCATAAACACAGGCAACGTGCCTAACTTTCCCGGGAAGATGAAGTCAAAGAGCGACCACAGCTCTTCGGAGGTTATTTTGCATCGGTGAGCCAGACAGAATGATCCGATGAGGGGTGCGAAACTATTTGAGGAAAGGAAGCACCTTTTTATTAAATTTACCTTTTAGCAATCGCCATTCCTACCCTAAAGAT
+
CCCCCFFFFFFFGGGGGGGGGGHHHHHHHHHGGGGHHHGHHHHHHGGGGGGGGHHHHHHHHHHHHHHHHHHHGHHHGHHHHHHHHHHHHHHGGGGGGHHHHHHHHHHHHHHHGGGGGHHHHHHGHHHGGGGDHHHHHHHHHHHGGGGGHGHHHHGHHHHHHHHHHHGGGHHHGGEFGGFGGGGGGGGGGGGFGGGGGGGGGGFFFFFFFFFFFFFFFFFFFFFFFFFFFFFFFFFEFFFFFFFFFFFFFFF
@M05620:45:000000000-G6HP7:1:1101:20516:7679 1:N:0:161
CATCCTGACCCTGAAGTACCCCATTGAGCATGGCATCGTCACCAACTGGGACGACATGGAGAAGATCTGGCACCACACCTTCTACAACGAGCTGCGCGTGGCCCCGGAGGAGCACCCAGTGCTGCTGACCGAGGCCCCCCTGAACCCCAAGGCCAACAGAGAGAAGATGACTCAGGTGAGGCTCGGCCGACGCCCGTGCTCCTCCCGTCCTTTCCCCAGTCATTTTCTGCCCGGCTTGATTTCTGACATTA
+
CCDCCFFFFFFFGGGGGGGGGGGHHHHHHHHHHHHHHGHHHGHHHGHHHHHHGGGGGHHHHHHHHHHHHHHHHGHHHGGHHHHHHHHHGGGGGHHGGGGGGGHHGGGGGGGGHHHHGGHHHHHHHHHHHHGGGGGGGGGGGGHHHHGGGGHGHHGGGGGGGGGGGGGGGGGGGGGGHGGGGGGGFFFFFFFFFFFFFFFFFFFFFFFEFFFFFFFFFFFFFFFFFHFFFFFFFFFFCFAFFFFFFFFFFF0
@M05620:45:000000000-G6HP7:1:1101:6996:7679 1:N:0:161
TACCTGTACTGGGGAAGCATTTGAATATCCCCCCATGGTGATGGGGACGGAGAACTGCTCCATAAACACAGGCAACGTGCCTAACTTTCCCGGGAAGATGAAGTCAAAGAGCGACCACAGCTCTTCGGAGGTTATTTTGCATCGGTGAGCCAGACAGAATGATCCGATGAGGGGTGCGAAACTATTTGAGGAAAGGAAGCACCTTTTTATTAAATTTACCTTTTAGCAATCGCCATTCCTACCCTAAAGAT
+
>>AABFFFFFFFGEFAAF4BFFDGFGHHHGGGGGGHHFHHHHHCEEGGCCEGGHHHHHHHHHHHHHHHHHHHGHGHGHGFEDGGFGHHHGFEEG@EGHHHHHHGHHFHHFGHGGGGCEHHHHHHHGHGGGGCGHHHHHHFFHHGDDDCHEHHHFEHHGHFHFHHHHCGGFH/.@ECGGG@?BGFFGGGG.F9FG.FBFGEGGFFFFFFEFFBB/BFFF/BFFFFFBFFFFFFFFFFFFFFFFFFFFFFFFF
@M05620:45:000000000-G6HP7:1:1101:10620:7685 1:N:0:161
AGATTACTGCAACAGTTCCCCCTACACTCTTTCCCTACAAGCCAGGGACAAAACAAAGATCGGAAGAGCACACGTCTGAACTCCAGTCACGTCGACGCATCTCGTATGCCGTCTTCTGCTTGAAAAAAAAAAAGTATCTTGTTGAGAACATATGTAGGACATGATTTTTTCCTGCAACAGGGAAAATACATTCTACGTTTTAAAGATTTATTCTTTAATCACGGATCTCACAGCCCGCTTTAGAAAACGGC
+
AAABBFFFFFFFGGGGGGGGGGGGHHHHHHHHHHHHGHHHHHGHHHGGGEFFHHHHHHFHHHGEGGHHHHHHHGHHHGEHHHHHHHHGDGFFGEGGGGGA/GHFGGHHHHGEEHGFHHHHHHAC?DC@G/D@-.11111<1=>0F/C0</00D0=DG0DG/F00CCGHBC;GC;C/0;.:..;:./;0B0000000.;9CE09FBBF0;FGGBFBF/99///..-:@FF//9/;A.-;-.;///:B./;.-
@M05620:45:000000000-G6HP7:1:1101:15036:7690 1:N:0:161
CATCCTGACCCTGAAGTACCCCATTGAGCATGGCATCGTCACCAACTGGGACGACATGGAGAAGATCTGGCACCACACCTTCTACAACGAGCTGCGCGTGGCCCCGGAGGAGCACCCAGTGCTGCTGACCGAGGCCCCCCTGAACCCCAAGGCCAACAGAGAGAAGATGACTCAGGTGAGGCTCGGCCGACGCCCGTGCTCCTCCCGTCCTTTCCCCAGTCATTTTCTGCCCGGCTTGATTTCTGACATTA
+
DDDCCFFFFFFFGGGGGGGGGGGHHHHHHHHHHHHHHGHHHGHHHGHHHHHHGGGGGHHHHHHHHHHHHHHHHGHHHGGHHHHHHHHHGGGGGHHGGGGGGGHHGGGGGGGGHHHHGGHGHHHHHHHHHHGGGGGGGGGGGGHHHHGGGFHGHHGGGGGGGGGGGGGGGGGGGGGGHGGGGGGGFFFFFFFFFFFFBFFFFFFFFFFEFFDFFFFFFFFFFFFFFFFFFFFEACFFCC.FFFFFF:FFFF0
@M05620:45:000000000-G6HP7:1:1101:21176:7715 1:N:0:161
ATCTCTATCTCCTAAAAACCTGTTTAGATTTGGAGATAGACCTTCAGGTTTTTCATCATTTTCTGCATGAATTATACATTGACCACGTTCCAGCGTGGTCAGTTTGCAGCATTCTGTTATTTTGTTTGACAGAGTGTCTTGTTGAGAACATATGTAGGACATGATTTTTTCCTGCAACAGGGAAAATAAAGTATAAGTTTTAAAGATTTATTCTTTAATAAAGGATCTCAAAGCCAGCTTTAGAAAAAGGA
+
CDCCCFFFFFFFGGGGGGGGGGHHHHHHHHHHHHHHHHHHHHHHHHHHHHHGGHHHHIHHHHHIHHHHHHHHHHHHHGHHHHHHHHGHHHHHHHGGGGHHHHHHHHHHHHHHHHHHHHHHHHHHHHHHGHHHHHHHHHHHHHHHGHHHHHHHHHHHHHHHHHHHHHHHHGHHHHHHHHHHHGGHHHGGGHHHHHHHHHHHHHHHHHHHHHHHHHHHHHHHHHHHHHHHHHHHHHHHHGHHHHGHHHHHGGG
@M05620:45:000000000-G6HP7:1:1101:17976:7719 1:N:0:161
AAACCAAGCAGACACTCACCGCTCCCTCGCCACAGGCCAATAGTTTGTCCTCACTGAGTTGGCAACAAGTGGCTGCTGTGGCTGCCATTTTTCTGGTGATGGCCATCAGCTCCGACGAGGTCAGCTGGGGGGCTTTCTTTGTGTAAGCAACGAGAAACCTGAAAGAAGCATTTTTTAACTAAGTCCTGCTGAGTCATTCATGAGTTTTTAGCCGCCTTGCTTCTTCTCACAGACTCTCTACTCTCATGCCA
+
CCCCCCDFDFFFGGGGGGGGGGGGGGHHGGGGGHHHGGHHHHHHHHHHHHHHHHHHHHHHHHHHHHHHHHHHGHGGHHHHHHHGGHHHHHHHHHHHHHHHHHHHHHHHHHHHHGGGGGGGGHHHHHHHGGGGGGGGGGGGGGGGGGFFFFFFFFFFFFFFFFFFFFFFFFFFFFHFFFFFFFFFFFFFFFFFFFFFFFFHHFFFFFFFFFFFFFFFFFFFFFHFFFHFFFFFFFFFFFFFFFFFFFFFFFF
@M05620:45:000000000-G6HP7:1:1101:21963:7721 1:N:0:161
TACCTGTACTGGGGAAGCATTTGAATATCCCCCCATGGTGATGGGGACGGAGAACTGCTCCATAAACACAGGCAACGTGCCTAACTTTCCCGGGAAGATGAAGTCAAAGAGCGACCACAGCTCTTCGGAGGTTATTTTGCATCGGTGAGCCAGACAGAATGATCCGATGAGGGGTGCGAAACTATTTGAGGAAAGGAAGCACCTTTTTATTAAATTTACCTTTTAGCAATCGCCATTCCTACCCTAAAGAT
+
CCCCCFFFFFFFGGGGGGGGGGHHHHHHHHHGGGGHHHGGGHHHHGGGGGGGGHHHHHHHHHHHHHHHHHHHGHHHGHHHHHHHHHHHHHHGGGGEGHHHHHHHHHHHHHHHGGGGGHHHHHHHHHHGGGGEHHHHHHHHDHHGGGGGHHHGHHGHGHHHHHHHHHFGGHHHGGFGGGFGGGGGGGGGGGGFFGGGGGGGGGFFFFFFFFFFFFFFFFFFFFFFFFFFFFFFFFDFFFFFFFFFFFFFFFF
@M05620:45:000000000-G6HP7:1:1101:21180:7733 1:N:0:161
ATCTCTATCTCCTAAAAACCTGTTTAGATTTGGAGATAGACCTTCAGGTTTTTCATCATTTTCTGCATGAATTATACATTGACCACGTTCCAGCGTGGTCAGTTTGCAGCATTCTGTTATTTTGTTTGACAGAGTGTCTTGTTGAGAACATATGTAGGACATGATTTTTTCCTGCAACAGGGAAAATAAAGTATAAGTTTTAAAGATTTATTCTTTAATAAAGGATCTCAAAGCCAGCTTTAGAAAAAGGA
+
CCCCCFFFFFFFGGGGGGGGGGHHHHHHHHHHHHHHHHHGHHHHHHHHHHHGGHHHHHHHHHIIHHHHHHHHHHHHHHHHHHHHHHGHHHHHHHGGGGHHHHHHHHHHHHHHHHHHHHHHHHHHHHHHHHHHHHHHHHHHHHHHHHHHHHHHHHHHHHHHHHHHHHHHHGHHHHHHHHHHHGGHHHHHHHHHHHHGHHHHHHHHHHHHHHHHHHHHHHHHHHHHHHHHHGHHHHHHHGHHHHHGHHHHGGH
@M05620:45:000000000-G6HP7:1:1101:26728:7735 1:N:0:161
CATCCTGACCCTGAAGTACCCCATTGAGCATGGCATCGTCACCAACTGGGACGACATGGAGAAGATCTGGCACCACACCTTCTACAACGAGCTGCGCGTGGCCCCGGAGGAGCACCCAGTGCTGCTGACCGAGGCCCCCCTGAACCCCAAGGCCAACAGAGAGAAGATGACTCAGGTGAGGCTCGGCCGACGCCCGTGCTCCTCCCGTCCTTTCCCCAGTCATTTTCTGCCCGGCTTGATTTCTGACATTA
+
BBABBFFFFFFFGGGGGGGGGGGHHHHHHHHHHHHGHGHHHGHGHGHHHHHHGGGGGHHHHHHHHFHHHHHHHGHHHGGHHHHHHHHHGGGGGGHGGGGEGGHHGGGGGGGGHGHHGGHHHHHHHGHGHHGGGGGGGGGGGGHHHHGGGGHGHGGGGGGGGGGFGGGFGGGGGGGGGGGGGGGGFFFFFFCFFFFF@DFFFFFFBFFEFFFFFFFFFFFFFFFFFFFFFFFFFFFCAFAFFFFFFEFFFF/
@M05620:45:000000000-G6HP7:1:1101:7728:7752 1:N:0:161
ATCTCTATCTCCTAAAAACCTGTTTAGATTTGGAGATAGACCTTCAGGTTTTTCATCATTTTCTGCATGAATTATACATTGACCACGTTCCAGCGTGGTCAGTTTGCAGCATTCTGTTATTTTGTTTGACAGAGTGTCTTGTTGAGAACATATGTAGGACATGATTTTTTCCTGCAACAGGGAAAATAAAGTATAAGTTTTAAAGATTTATTCTTTAATAAAGGATCTCAAAGCCAGCTTTAGAAAAAGGA
+
CCCCCFFFFFFFGGGGGGGGGGHHHHHHHHHHHGHHHHHGHHHHHHHHHHHGGHHHHHHHHHHHHHHHHHHHHHHHHHHHHHHHHHGHHHHHHHGGGGHHHHHHHHHHHHHHHHHHHHHHHHHHHHHHHHHHHHHHHHHHHHHHHHHHHHHHHHHHHHHHHHHHHHHHHGHHHHGHHHHHHGGHHHGHHHHHHGHHHGHHHHHBGHHHHHHHHHHHHHHHHHHHHHHHHHHHHHHHHGHHHHHBFGGHGFH
@M05620:45:000000000-G6HP7:1:1101:23401:7753 1:N:0:161
AGATTACTGCAACAGTTCCCCCTACACTCTTTCCCTACAAGCCAGGGACAAAACAAAGATCGGAAGAGCACACGTCTGAACTCCAGTCACGTCGACGCATCTCGTATGCCGTCTTCTGCTTGAAAAAAAAAAAGAAAAACTTAGCCAACAAAAGTACAAATGTAAGATCCAAATAAAACAATAACATACCTTGCCTGTCTTCTCCCACACGTACGCGATACACAGTCTGCACAGCGGCAATCGTTCCGACC
+
ABABBFFFFFFFGGGFGGGGGGGGHHHHHHHHHHHHHHGHHHGHHHGGGGGFHHHHHHHHHHGGGGHHHHHHHGHHHGHHHHHHHHHHFHGGHGGGGGGEEHHHFGHHHHGEFHGHGHHHHHHGHHHGGGGD<..00>0>0000<<0/...../<0:00000:0000;0000;0:00:0..00:0000;/0000000:0000000/9...-./.-.---.-000.:0000000/.-----0;..../..--
@M05620:45:000000000-G6HP7:1:1101:22655:7753 1:N:0:161
CATCCTGACCCTGAAGTACCCCATTGAGCATGGCATCGTCACCAACTGGGACGACATGGAGAAGATCTGGCACCACACCTTCTACAACGAGCTGCGCGTGGCCCCGGAGGAGCACCCAGTGCTGCTGACCGAGGCCCCCCTGAACCCCAAGGCCAACAGAGAGAAGATGACTCAGGTGAGGCTCGGCCGACGCCCGTGCTCCTCCCGTCCTTTCCCCAGTCATTTTCTGCCCGGCTTGATTTCTGACATTT
+
BAABBFFFFFFFGGGGGGGGGGGHHHHHHHHGHHHHHGHHGFHHHGHHGHHHGGGGGHHFHHHHHHHGHHHHHGGHHGGHGHHHHHGHEFEGGFHGGGEGEGGHGGGGFGGGHHHHGFC?FGHHHGHGHHGGGGGGGGGGGGHHHHGGGGHGHHGGGGGFFFGGGGGGFEFFFGGGFBG?FEEFFFEDAAFFFFF=-;AAFFFFFFB9DDAFFFFFFFFFFFFF/FFBFFFFA9DFC;AB/FFF/FFFFF/
@M05620:45:000000000-G6HP7:1:1101:22763:7762 1:N:0:161
AAACCAAGCAGACACTCACCGCTCCCTCGCCACAGGCCAATAGTTTGTCCTCACTGAGTTGGCAACAAGTGGCTGCTGTGGCTGCCATTTTTCTGGTGATGGCCATCAGCTCCGACGAGGTCAGCTGGGGGGCTTTCTTTGTGTAAGCAACGAGAAACCTGAAAGAAGCATTTTTTAACTAAGTCCTGCTGAGTCATTCATGAGTTTTTAGCCGCCTTGCTTCTTCTCACAGACTCTCTACTCTCATGCCA
+
DCCCCCCFCFFFGGGGGGGGGGGGGGHHGGGGGHHHGGHHHHHHHHHHHHHHHHHHHHHHHHHHHHHHHHHHGHGGHHHHHHHGGHHHHHHHHHHHHHHHHHHHHHHHHHHHHGGGGGGGGHHHHHHHGGGGGGGGGGGGGGGGGGFFFFFFFFFFFFFFFFFFFFFFFFFFFFHFFFFHFFFFFFFFFFFFFFFFFFFFFFFFFFFFFFFFFFFFFFFFHHHFFFFFFFFFFFFFFFFFFFFHFFFFFFB
@M05620:45:000000000-G6HP7:1:1101:17593:7775 1:N:0:161
TACCTGTACTGGGGAAGCATTTGAATATCCCCCCATGGTGATGGGGACGGAGAACTGCTCCATAAACACAGGCAACGTGCCTAACTTTCCCGGGAAGATGAAGTCAAAGAGCGACCACAGCTCTATCGGAGGTTATTTTGCATCGGTGAGCCAGACAGAATGATCCGATGAGGGGTGCGAAACTATTTGAGGAAAGGAAGCACCTTTTTATTAAATTTACCTTTTAGCAATCGCCATTCCTACCCTAAAGA
+
CBBCCFFFFFFFGGGGGGGGGGHHHHHHHHHGGGGHHHHHHHHHHGGGGGGGGHHHHHHHHHHHHHHHHHHHGHHHGHHHHHHHHHHHHHHGGGEGGHHHHHHHHHHHGHHHGGGGGHHHHHHHHHHGG/CGEHHHHHHHH1FHGGGGGHHHHHGGHHHHHHHHHHHEGGHHHGG;DDGDCGGGGGGGGGGGF/FFGFFFGGFFFFFFFFFFFFFFFFFFFFFFFFFFFFFFFFFFFFFFFFFAFFFFFFF
@M05620:45:000000000-G6HP7:1:1101:16580:7779 1:N:0:161
AGATTACTGCAACAGTTCCCCCTACACTCTTTCCCTACAAGCCAGGGACAAAACAAAGATCGGAAGAGCACACGTCTGAACTCCAGTCACGTCGACGCATCTCGTATGCCGTCTTCTGCTTGAAAAAAACAAACCAACCCACTCACCCCACTCCCCCCACTATCCCCACATTAACCTTTTACGAAGTATATTCCACCTCCCCAATCTCATCCCCTCTGCGAATCTCTCGTCCTCCATACCGTCCTCCCCCT
+
AAAAAFFFDF1@FGBGGGGGGGGAGGHHHHHHHHHHHHFFHHGGHHGGGGE0GGEGCGHHHEGEFEFHHHHGHGHHHEHHHHHHHHHHHHGHHGGG?E>AEGHHFEHHHHGGGHGHHHHHHG01<1G/</<?0/////<?/.000<00-..0//...<-:./:0//./..000000000009.....0000000;9.....././/;/////----9//--9-;9///9----/9-//9/--9--//---9
@M05620:45:000000000-G6HP7:1:1101:16574:7800 1:N:0:161
AGATTACTGCAACAGTTCCCCCTACACTCTTTCCCTACAAGCCAGGGACAAAACAAAGATCGGAAGAGCACACGTCTGAACTCCAGTCACGTCGACGCATCTCGTATGCCGTCTTCTGCTTGAAAAAAAAAAAGAAAAGATCGGAGTGAAGGCTAGGTGAGACAGAAGGATAAAGGAGAAGAAAAGAAGAAGTGCGACTGCCCCTCGGCAGGGACACAGCTGCGGAAGGGTCGAGCTACGGGCTGTGAAGA
+
A>>ABFFFBFDFGGBFGGGGGGGGHHHHHHHHHHHHHHHHHHGHHHGGGGHHFHHHHHGHHHGGGGGGHHHHHGHHHGHHHHHHHHHHHHGHHGGGGGGGGHHHGGHHHGGEGHGGHHHHHHFHHGHGG<CAC..<000.10...-..000/</0..000.00/////:.0000009...///;9/..///9099-.--.//....-..----.....9.///-9--...:/---..//..---;9/////
@M05620:45:000000000-G6HP7:1:1101:23058:7806 1:N:0:161
CATCCTGACCCTGAAGTACCCCATTGAGCATGGCATCGTCACCAACTGGGACGACATGGAGAAGATCTGGCACCACACCTTCTACAACGAGCTGCGCGCGGCCCCGGAGGAGCACCCAGTGCTGCTGACCGAGGCCCCCCTGAACCCCAAGGCCAACAGAGAGAAGATGACTCAGGTGAGGCTCGGCCGACGCCCGTGCTCCTCCCGTCCTTTCCCCAGTCATTTTCTGCCCGGCTTGATTTCTGTCATTT
+
CBCCCFFFFFFFGGGGGGGGGGGHHHHHHHHHHHHHHGHHHGHHHGHHHHHH00AA1B2FHH13355A55BGH?1G11BG3F3FH4G3/1EE13@>/E///>//>BDGG/EAGCG=A//>GHHHF11=<<D@-<AGGC:--./:CCD9C...;EG.;AB//CEGFFGBB9009BFB9BF?.99ABFEFF-D-9@B-@.AEFFBFFFAED.90:FFBFB.BB9B0FBF9000A.--@D=.0BBFBF09BFF0
@M05620:45:000000000-G6HP7:1:1101:14630:7807 1:N:0:161
AGATTACTGCAACAGTTCCCCCTACACTCTTTCCCGACAAGCCAGGGACAAAACAAAGATCGGAAGAGCACACGTCTGAACTACAATCACGTCGACGCATCTCGTATGCCGTCTTCTGCTTGAAAAAAAAAAAAAAAAAAAAAATAATACATAAAAAAGATCATAAAGGAGTAAATAAAATATAAAGTTGCAGCATATAAACTGATCACTGCAAAAGAAAGTGGTATGGTGGCAATCGTGAGATGTAGATA
+
BCBCCFFFFFFFGGFGGGGGGGGGHHHHHHHHHHHGGGGGHHGHHHGGGGHHHHHHHHHHHHGGGGHHHHHHHGHHHGHGHHHHH3GHFHGHHGGGGGGFEHHHFGHHHHGCFHGHHHHHHHHHGGGGGCDC<<<<:-:-:--9.09000:0:0000-..0900:0:00/.//000000;0;000090000000.00;0000000000/000000//../;000;000/00../0;0;..:.000009000
@M05620:45:000000000-G6HP7:1:1101:24325:7815 1:N:0:161
AAACCAAGCAGACACTCACCGCTCCCTCGCCCCCGGCCAATAGTTTGTCCTCACTGAGTTGGCAACAAGTGGCTGCTGTGGCTGCCATTTTTCTGGTGATGGCCATCCGCTCCGACGAGGTCAGCTGGGGGGCTTTCTTTGTGTAAGCAACGAGAAACCTGAACGAAGCATTTTTTCACTAAGTCCTGCTGAGTCATTCATGAGTTTTTAGCCGCCTTGCTTCTTCTCACAGCCTCTCTACTCTCCTGCCC
+
AB?AAAACAFFFGGGGGCGFEEGEGFFHEEG2E2AAEEEGG3GDGHGFFHHHFHFBGCHD@3F@FF1FHFFHGFGGH3B31FF?FCCHHHHHGHF3G0BF43FG3?F0/?ECDDCG///B/@<0?<GB/CG->>EFFFFF;FFFF/FFF/.-.;D.BFFF.9B/;AEAB/BFFFFB/9/BBBBF/B;9BFF/A99//BFBF///9BBFF.FFFDBBFB/FFF/;FF9BF///.;:9BFB/BFFF//:/FFA
@M05620:45:000000000-G6HP7:1:1101:9380:7817 1:N:0:161
ATCTCTATCTCCTAAAAACCTGTTTAGATTTGGAGATAGACCTTCAGGTTTTTCATCATTTTCTGCATGAATTATACATTGACCACGTTCCAGCGTGGTCAGTTTGCAGCATTCTGTTATTTTGTTTGACAGAGTGTCTTGTTGAGAACATATGTAGGACATGATTTTTTCCTGCAACAGGGAAAATAAAGTATAAGTTTTAAAGATTTATTCTTTAATAAAGGATCTCAAAGCCAGCTTTAGAAAAAGGA
+
CCCCCFFFFFFFGGGGGGGGGGHHHHHHHHHHHCGHHHHHHGHHHHHHHHHGGHHHHHIHHHHIHHHHHHHHHHHHHHHHHHHHHHGHHHHHHHGEGGGHHHHHHHHHHHHHGHHHHHHHHHHHHHHHGHGHHHHHHHHHHHHHHHHHHHHHHHHHHHHHHHHHHHHHHGHHHHHHHHHHHGGHHGHHHHHGHHHHHHHHHHHHHHHHHHHHHHHHHHHHHGHHHHHHHHHHGHGHHGHHHHGHHHHHGGH
@M05620:45:000000000-G6HP7:1:1101:24312:7827 1:N:0:161
AAACCAAGCAGACACTCACCGCTCCCTCGCCACAGGCCAATAGTTTGTCCTCACTGAGTTGGCAACAAGTGGCTGCTGTGGCTGCCATTTTTCTGGTGATGGCCATCAGCTCCGACGAGGTCAGCTGGGGGGCTTTCTTTGTGTAAGCAACGAGAAACCTGAAAGAAGCATTTTTTAACTAAGTCCTGCTGAGTCATTCATGAGTTTTTAGCCGCCTTGCTTCTTCTCACAGACTCTCTACTCTCATGCCA
+
CCCCCCCFCFFFGGGGGGGGGGGGGGHHGGGGGHHHGGHHHHHHHHHHHHHHHHHHHHHHHHHHHHHHHGHHGHGGHHHHHHHGGHHHHHHHHHHHHHHHHHHHHHHHHHHHHGGGGGGGGHHHHHHHGGGGGGGGGGGGGGGGGGFFFFFFFFFFFFFFFFFFFFFFFFFFFFFFEFFFFFFFFFFFFFFFFFFFFFFFFFFFFFFFFFFFFFFFFFFFFFFFFFFFFFFFFFFFFFFFFFFFFFFFFFF
@M05620:45:000000000-G6HP7:1:1101:13159:7848 1:N:0:161
CATCCTGACCCTGAAGTACCCCATTGAGCATGGCATCGTCACCAACTGGGACGACATGGAGAAGATCTGGCACCACACCTTCTACAACGAGCTGCGCGTGGCCCCGGAGGAGCACCCAGTGCTGCTGACCGAGGCCCCCCTGAACCCCAAGGCCAACAGAGAGAAGATGACTCAGGTGAGGCTCGGCCGACGCCCGTGCTCCTCCCGTCCTTTCCCCAGTCATTTTCTGCCCGGCTTGATTTCTGACATTT
+
CCCCCFFFFFFFGGGGGGGGGGGHHHHHHHHHHGHHHGHHHGHHHGHHHHHHGGGGGHHHHHHHHHHHHHHHHGHHHGGHHHHHHHHHGGGGGHHGGGEGGGHHGGGGGGGGHHHHGGHHHHHHHHHHHHGGGGGGGGGGGGGHHHGGGFHGHHGGGGGGGGGGGGGGGGGGGGGGGGGGGGGGFFFFFAFFFFFFBDFEFFFFFFFADFAFFFFFFFFFFFFFFFFFFFFFADFCDFFFFFFFE/BFFF/
@M05620:45:000000000-G6HP7:1:1101:17844:7872 1:N:0:161
AAACCAAGCAGACACTCACCGCTCCCTCGCCACAGGCCAATAGTTTGTCCTCACTGAGTTGGCAACAAGTGGCTGCTGTGGCTGCCATTTTTCTGGTGATGGCCATCAGCTCCGACGAGGTCAGCTGGGGGGCTTTCTTTGTGTAAGCAACGAGAAACCTGAAAGAAGCATTTTTTAACTAAGTCCTGCTGAGTCATTCATGAGTTTTTAGCCGCCTTGCTTCTTCTCACAGACTCTCTACTCTCATGCCA
+
CCCCCCCFCFFFGGGGGGGGGGGGGGHHGGGGGHHHGGHGHHHHHHHHHHHHHHHHHHHHHHHHHHHHHHHHGHGGHGHHHHHGGHHHHHHHHHHHHHHHHHHHHHHHHHHHHGGGGGGGGHHHHHHHGGGGGGGGGGGGGGGGGGFFFFFFFFFFFFFFFFFFFFFFFFFFFFFFFFFFEFFFFFFFFFFFFFFFFFFFFFFFFFFFFFFFFFFFFFFFFFFFFFFFFFFFFFFFFFFFFFFFFFFFFF0
@M05620:45:000000000-G6HP7:1:1101:17825:7877 1:N:0:161
AAACCAAGCAGACACTCACCGCTCCCTCGCCACAGGCCAATAGTTTGTCCTCACTGAGTTGGCAACAAGTGGCTGCTGTGGCTGCCATTTTTCTGGTGATGGCCATCAGCTCCGACGAGGTCAGCTGGGGGGCTTTCTTTGTGTAAGCAACGAGAAACCTGAAAGAAGCATTTTTTAACTAAGTCCTGCTGAGTCATTCATGAGTTTTTAGCCGCCTTGCTTCTTCTCACAGACTCTCTACTCTCATGCCA
+
CCCCCCCFBFFFGGGGGGGGGGGGGGHHGGGGGHGHGGHHHHHHHHHHHHFHHHHHHHHHHHHGHHHHHHHHGHGGHGHHHHHGGHHHHHHHHHHHHHHHHHHHHHHHHHHHHGGGGGGGGHHHHHHHGGGGGGGFFGGGFGGFGGFFFFFFFDFFFFFBFFFFFFFFFFFFFFFFFFFFFFFFFFFFFFFFFBBFFFFFFFFBFFFFEFEFFADCFDFFFFBFFFFFFFFBFFBBFFFFFFFFFBF/BFF
@M05620:45:000000000-G6HP7:1:1101:7392:7879 1:N:0:161
ATCTCTATCTCCTAAAAACCTGTTTAGATTTGGAGATAGACCTTCAGGTTTTTCATCATTTTCTGCATGAATTATACATTGACCACGTTCCAGCGTGGTCAGTTTGCAGCATTCTGTTATTTTGTTTGACAGAGTGTCTTGTTGAGAACATATGTAGGACATGATTTTTTCCTGCAACAGGGAAAATAAAGTATAAGTTTTAAAGATTTATTCTTTAATAAAGGATCTCAAAGCCAGCTTTAGAAAAAGGA
+
CDCCCFFFFFFFGGGGGGGGGGGHHHHHHHHHHHHHHHHHHHHHHHHHHHHGGHHHHHHHHHIIIHHHHHHHHHHHHHHHHHHHHHGHHHHHHHGGGGHHHHHHHHHGHHHHHHHHHHHHHHHHHHHHHHHHHHGGHHHHHHHHHHHHHHHHHHHHHHHHHHHHHHHHHGHHHHHHHHHHHGGHHHHHGHHHHHHHHHHHHHHHHHHHHHHHHHHHHHHHHHHHHHHHHGHHHHHHHGHHHHHHHHHHGGH
@M05620:45:000000000-G6HP7:1:1101:9658:7886 1:N:0:161
ATCTCTATCTCCTAAAAACCTGTTTAGATTTGGAGATAGACCTTCAGGTTTTTCATCATTTTCTGCATGAATTATACATTGACCACGTTCCAGCGTGGTCAGTTTGCAGCATTCTGTTATTTTGTTTGACAGAGTGTCTTGTTGAGAACATATGTAGGACATGATTTTTTCCTGCAACAGGGAAAATAAAGTATAAGTTTTAAAGATTTATTCTTTAATAAAGGATCTCAAAGCCAGCTTTAGAAAAAGGA
+
CCCCBFFFFFFFGGGGGGGGGGHHHHHHHHHHHHHHHHHHHHHHHHHHHHHGGHHHHIHHHHIHHHHHHHHHHHHHHGHHHHHHHHGHHHHHHHGGGGHHHHHHHHHHHHGHHHHHHHHHHHHHHHHHHHHHHHHHHHHHHHHHGHGHHHHHHHHHHHHHHHHHHHHHGGHHHHGFHHGHHGGHHHHHHGHHHHHGHHHHHGHGHGHHHGHHHHHHGHHHHHHHHHHHHHHHHHHHHGHHHGHHGHFGGGH
@M05620:45:000000000-G6HP7:1:1101:13237:7908 1:N:0:161
AAACCAAGCAGACACTCACCGCTCCCTCGCCACAGGCCAATAGTTTGTCCTCACTGAGTTGGCAACAAGTGGCTGCTGTGGCTGCCATTTTTCTGGTGATGGCCATCAGCTCCGACGAGGTCAGCTGGGGGGCTTTCTTTGTGTAAGCAACGAGAAACCTGAAAGAAGCATTTTTTAACTAAGTCCTGCTGAGTCATTCATGAGTTTTTAGCCGCCTTGCTTCTTCTCACAGACTCTCTACTCTCATGCCA
+
CCCCCCCFCFFFGGGGGGGGGGGGGGHHGGGGGHHHGGHHHHHHHHHHHHHFHHHHHHHHHHHHHHHHHHHHGHGGHHHHHHHGGHHHHHHHHHHHHHHHGHHHHHHHHHHHHGGGGGGGGHHHHHHHGGGGGGGGGGGGGGGGGGFFFFFFFFFFFFFFFFFFFFFFFFFFFFFFFFFFFFFFFFFFFFFFFBFFFFFFFFFFFFFFFFFFFFFFFFFFFFFFFFFFFFFFFFFFFFFFFFFFFFFFFF/
@M05620:45:000000000-G6HP7:1:1101:13251:7926 1:N:0:161
AAACCAAGCAGACACTCACCGCTCCCTCGCCACAGGCCAATAGTTTGTCCTCACTGAGTTGGCAACAAGTGGCTGCTGTGGCTGCCATTTTTCTGGTGATGGCCATCAGCTCCGACGAGGTCAGCTGGGGGGCTTTCTTTGTGTAAGCAACGAGAAACCTGAAAGAAGCATTTTTTAACTAAGTCCTGCTGAGTCATTCATGAGTTTTTAGCCGCCTTGCTTCTTCTCACAGACTCTCTACTCTCATGCCA
+
CBBCCBCFCFFFGGGGGGGGGGGGGGHHGGGGGHHHGGHHHHHHHHHHHHHHHHHHHHHHHHHHHHHHHHHHGHGGHHHHHHHGGHHHHHHHHHHHHHHHHHHHHHHHHHHHHGGGGGGGGHHHGHHHGGGGGGGGGGGGGGGGGGFFFFFFFFFFFFFFFFFFFFFFFFFFFFFFFFFFFFFFFFFFFFFFF;FFFFFFFFFFFFFFFFFFFFFFFFFFFFFFFFFFFFFFFFFFFFFFFFFFFFFFFFF
@M05620:45:000000000-G6HP7:1:1101:8767:7926 1:N:0:161
AAACCAAGCAGACACTCACCGCTACTGGAGTTAAGACATGAGGTCAGCTAGATCGGAAGAGCACACGTCTGAACTCCAGTCACGTCGACGCATCTCGTATGCCGTCTTCTGCTTGAAAAAAAAAAAAACAAAAAGAAAAAAGAATACGACGTATAGACGGCTATAGGAAAAGAAAGTGTACATTGCGTGGAAGAGTTGAGCTGCAGAAGTGTAGGGGTCGGCAACATAGGCGTACTAGACAGTGTTCCATC
+
CCCCCCCFCFFFGGGGGGGGGGGFGHHHHHHHHHHHHHHHHHHHHHHHHHHHHHHGGGGHHHHHHHGHHHGHHHHHHHHHHHHGHHGGGGGGGEHHHGGHHHHGGGHGHHHHHHFFHHHHGGGGG>-<.<.......//.-...:00:..--.0/000:.--9000000///.:/;00//////9/.;.-./9..///////:////////////....----:..;////-.--./99////////////
@M05620:45:000000000-G6HP7:1:1101:22300:7932 1:N:0:161
TACCTGTACTGGGGAAGCATTTGAATATCCCCCCATGGTGATGGGGACGGAGAACTGCTCCATAAACACAGGCAACGTGCCTAACTTTCCCGGGAAGATGAAGTCAAAGAGCGACCACAGCTCTTCGGAGGTTATTTTGCATCGGTGAGCCAGACAGAATGATCCGATGAGGGGTGCGAAACTATTTGAGGAAAGGAAGCACCTTTTTATTAAATTTACCTTTTAGCAATCGCCATTCCTACCCTAAAGAT
+
CDCCDFFFFFFFGGGGGGGGGGHHHHHHHHHGGGGHHHHHHHHHHGGGGGGGGHHHHHHHHHHHHHHHHHHHGHHHGHHHHHHHHHHHHHHGGGGGGHHHHHHHHHHHHHHHGGGGGHHHHHHHHHHGGGGEHHHHHHHHHHHGGDGEHHHHHHGHHHHHHHHHHHGGGHHHGGCEGGFGGGGFGGGGGGGGGGGGGGGGGGFFFFFFFFFFFFFFFFFFFHFFFFFFFFFFFFFFFFFFFFFFFFFFFFF
@M05620:45:000000000-G6HP7:1:1101:22281:7933 1:N:0:161
TACCTGTACTGGGGAAGCATTTGAATATCCCCCCATGGTGATGGGGACGGAGAACTGCTCCATAAACACAGGCAACGTGCCTAACTTTCCCGGGAAGATGAAGTCAAAGAGCGACCACAGCTCTTCGGAGGTTATTTTGCATCGGTGAGCCAGACAGAATGATCCGATGAGGGGTGCGAAACTATTTGAGGAAAGGAAGCACCTTTTTATTAAATTTACCTTTTAGCAATCGCCATTCCTACCCTAAAGAT
+
BAABBFFFFFFFGGGGGGGGGGHHHDHHHHHGGGGHHHGHHHHHHGGGGGGGGHHHHHHHHHHHHHHHHHHHGHHHGHHHHHHHHHHHHHHGGGGGGHHHHHHHHHHHHHHHGGGGGHHHHHHHHHHGGGGDHHHHHHHHFHHGGEGGHHHHGHGHHHHHHHHHHHGGGHHGGGCDGGDGGGGGGGGGGGGFFBCCFFGGGGFFFFFFFFFFFFFFFFFFFFFFFFFFFFFFFFFFFFFFFFFFFFFFFFF
@M05620:45:000000000-G6HP7:1:1101:8779:7941 1:N:0:161
AAACCAAGCAGACACTCACCGCTACTGGAGTTAAGACATGAGGTCAGCTAGATCGGAAGAGCACACGTCTGAACTCCAGTCACGTCGACGCATCTCGTATGCCGTCTTCTGCTTGAAAAAAAAAAAAACAGAGTAAAAAAAACATAGGACGGAAATAACAGAAGGGGAGGAAGTGCTGCAAAGTGTAGGGAGTGTTACAAGTCTAGACATAAAAAGTGGCGTCATGTATGCCTGTCTGAACGACTCGTATG
+
CCBCCBCFCFFFGGGGGGGGGGGCGHHGGFHHHGHHHHHHHHHHHHHGHHHHHHHGGGGHHHGHHHGGHHGHHHHHHHHHHHHGFGGGGGGGGFHHHGGHHHHGGFHGHHHHHHGHHHGGCGGGG<<<..0//000=00---..0:0000--..-000000;09..-.--./.000900/00:000000./...0000000900000000:0000.090.-.-..0;0000000000:000..-..:..//
@M05620:45:000000000-G6HP7:1:1101:6529:7942 1:N:0:161
TACCTGTACTGGGGAAGCATTTGAATATCCCCCCATGGTGATGGGGACGGAGAACTGCTCCATAAACACAGGCAACGTGCCTAACTTTCCCGGGAAGATGAAGTCAAAGAGCGACCACAGCTCTATCGGAGGTTATTTTGCATCGGTGAGCCAGACAGAATGATCCGATGAGGGGTGCGAAACTATTTGAGGAAAGGAAGCACCTTTTTATTAAATTTACCTTTTAGCAATCGCCATTCCTACCCTAAAGA
+
CCBCCFFFFFFFGGGGGGGGGGHHHHHHHHHGGGGHHHHHHHHHHGGGGGGGGHHHHHHHHHHHHHHHHHHHGHHHGHHHHHHHHHHHHHHGGGGGGHHHHHHHHHHHHHHHGGGGGHHHHHHHHHHGGGGGEHHHHHHHHFHHGGEGGHHHHHGGHHGHHHHHHHHGGGHHHGG;BDCEDGGGGGGGGBGGFFGGGBFFGGFFFFFFFFFFFFFFFFBFFFFFFFFFFFFFFFFFFFFFFFFFFFFFFFF
@M05620:45:000000000-G6HP7:1:1101:22296:7957 1:N:0:161
TACCTGTACTGGGGAAGCATTTGAATATCCCCCCATGGTGATGGGGACGGAGAACTGCTCCATAAACACAGGCAACGTGCCTAACTTTCCCGGGAAGATGAAGTCAAAGAGCTACCACAGCTCTTCGGAGGTTATTTTGCATCGGTGAGCCAGACAGAATGATCCGATGAGGGGTGCGAAACTATTTGAGGAAAGGAAGCACCTTTTTATTAAATTTACCTTTTAGCAATCGCCATTCCTACCCTAAAGAT
+
>AAAABFFFFFFGCCEGG1FGGHHG3BGHHHGGG?HHHGFFHHHHCFEGGGGGCGHFHHHHHHHHGHHHHHHGHHH/FAGHHHEGHHHHHHGGCEEGHHHHH1GGF2GHFHH1FGHBGHHHGHHHHHGGGCEHHHHHH1FGFHGGA?CGHHHHHGHHBGHBGHGHFFGGHHGGGC@CGCC@AFBFFGGGEFBCFGGGB.CFFGGFFFGGGFFBBFFFFFFFFFFFFFFFFFEAFFEFFFFFF-F/FFF/;F
@M05620:45:000000000-G6HP7:1:1101:25155:7958 1:N:0:161
TACCTGTACTGGGGAAGCAATCGCCATTCCTACCCTAAAGATCGGAAGAGCACACGTCTGAACTCCAGTCACGTCGACGCATCTCGTATGCCGTCTTCTGCTTGAAAAAAAAAAAAAAAAAAGTAAAAATAATACGAACGCATCCCAACGAACACCCAACATCCATTATCGAAGACGCTCGTTGAGAATAATAATCGCTTGACTGGCGAGACGTAAGAAGAGGCAGAAGTCAGGGTAGACTGAGATGTAAG
+
CCCCCFFFFFFFGGGGGGGGGGGGGGGHHHHHHHHHHHHHHHHHGGGGHHHHHHHGHHHGHHHHHHHHHHHHGHHGGGGGGGFGHHGGHHHHGFGHGHHHHHHHHHHHGGGGGC<>/-----.000000.00000...--.-.-/.0/....--/....../0/;00000../../.-..;-./.0.00000:000......000..----......00/0...9../;0000/.//.:00000000000;
@M05620:45:000000000-G6HP7:1:1101:23252:7992 1:N:0:161
TACCTGTACTGGGGAAGCATTTGAATATCCCCCCATGGTGATGGGGACGGAGAACTGCTCCATAAACACAGGCAACGTGCCTAACTTTCCCGGGAAGATGAAGTCAAAGAGCGACCACAGCTCTATCGGAGGTTATTTTGCATCGGTGAGCCAGACAGAATGATCCGATGAGGGGTGCGAAACTATTTGAGGAAAGGAAGCACCTTTTTATTAAATTTACCTTTTAGCAATCGCCATTCCTACCCTAAAGA
+
BCBBCFFFFFFFGGGGGGGGGGHHHHHHHHHGGGGHHHGGHHHHHGGGGGGGGHHHHHHHHHHHHHHHHHHHGHHHGHHHHHHHHHHHHHHGGGGGGHHHGHHHHHHHHHHHGGGGGHHHHHHHHHHGGGGGCGHHHHHHHHHHGGGGGHHGHHHGHHFHHHGHHHHGGGHHHGG:CDDEBCGGGGGGGFGGFFFFG/BFFFFFFFFFFFFFEFFFFFFFFFFFFFFFFFFFFFFFEFFFFFFFFFFBFFB
@M05620:45:000000000-G6HP7:1:1101:7199:8005 1:N:0:161
CATCCTGACCCTGAAGTACCCCGGCTTGATTTCTGACATTAGATCGGAAGAGCACACGTCTGAACTCCAGTCACGTCGACGCATCTCGTATGCCGTCTTCTGCTTGAAAAAAAAAAAAAAAAAAAAAAACAGACAGAGACTGGCAAAAAAAACAATGAGAGAACAGAAAAAATAAAACAGAAAAAAGAGAAGCAGTTGTGGAGAATTGGCACATTCAAGAGAGGTACAAAAAGCTAGTAGGAGCTAGGTGA
+
DCCDDFFFFFFFGGGGGGGGGGGGGGGGHHHHHHHHHHHHHHHHHHGGGGHHHHHHHGHHHGHHHHHHHHHHHHGHHGGGGGGGEHHHGGHHHHGGGHGHHHHHHHHHGHHGGGGG>/--<-<<-----..//.</////00../0./.<--...000000.00///00/.<A00000.//00/.-..//0<00/000:..0.0.00:0/00:0000<00./..0000<0....0<000000/..00.000
@M05620:45:000000000-G6HP7:1:1101:23267:8008 1:N:0:161
TACCTGTACTGGGGAAGCATTTGAATATCCCCCCATGGTGATGGGGACGGAGAACTGCTCCATAAACACAGGCAACGTGCCTAACTTTCCCGGGAAGATGAAGTCAAAGAGCGACCACAGCTCTATCGGAGGTTATTTTGCATCGGTGAGCCAGACAGAATGATCCGATGAGGGGTGCGAAACTATTTGAGGAAAGGAAGCACCTTTTTATTAAATTTACCTTTTAGCAATCGCCATTCCTACCCTAAAGA
+
CBBBCFFFFFFFGGGGGGGGGGHHHHHHHHHGGGGHHHFHHHHHHGGGGGGGGHHHHHHHHGHGGHHHHHHHGHHHGHHHHHHHHHHHHHHGGGCGDHHHHEHHGHHHHHHGGGGGCHHHGHHGGHHGGGGGEHHGHHHHHHHHGEAEGHHGGHHGFFFHHFHHHHHDACFGHGG:BACGFADFFFGGGFEF;BBF?/CFEBFFFFFFFFFFBFFBFFFFFFFFFFBFFFFFEFF.:FFFFFFFAF9BFB:
@M05620:45:000000000-G6HP7:1:1101:23237:8009 1:N:0:161
TACCTGTACTGGGGAAGCATTTGAATATCCCCCCATGGTGATGGGGACGGAGAACTGCTCCATAAACACAGGCAACGTGCCTAACTTTCCCGGGAAGATGAAGTCAAAGAGCGACCACAGCTCTATCGGAGGTTATTTTGCATCGGTGAGCCAGACAGAATGATCCGATGAGGGGTGCGAAACTATTTGAGGAAAGGAAGCACCTTTTTATTAAATTTACCTTTTAGCAATCGCCATTCCTACCCTAAAGA
+
BBBBBFFFFFFFGGCGGGGGGGGGHGHHHHHGGGGHHHHHHHHHGGGGGGGGGGHHGHHHHHHHHHHHHHHHGHHHGHHHHHHGHHHHHHHGGGGGGHHHHHHHHHHHHHGHGGGGGHHHHHHHHHHGGGGGCGFHHHHHHHHHGGECGHHHHHHGHGHEGHHHHHGDCDHHHGG.9:-EGGGGGGGFGGGEFGGGGFBCEFFFFFFFFFFFFFFFFFFFFFFFFFEFFFFFFFFFFFFFB9FFFFFBFBF
@M05620:45:000000000-G6HP7:1:1101:8595:8013 1:N:0:161
AAACCAAGCAGACACTCACCGCTCCCTCGCCACAGGCCAATAGTTTGTCCTCACTGAGTTGGCAACAAGTGGCTGCTGTGGCTGCCATTTTTCTGGTGATGGCCATCAGCTCCGACGAGGTCAGCTGGGGGGCTTTCTTTGTGTAAGCAACGAGAAACCTGAAAGAAGCATTTTTTAACTAAGTCCTGCTGAGTCATTCATGAGTTTTTAGCCGCCTTGCTTCTTCTCACAGACTCTCTACTCTCATGCCA
+
BBBBBBBFBFFFGGGGBGGGEGGGGGHHCGGGGHHHGGGEHHHFHHHHHHHHGHHHGHFHHHHHHHHGGGHFFHGGHFGGHGHGGHHFHFHHGHHHHH@FHHFGHHHHGHHGHFEGCECCGFHHHHFGGGGGGGGGGFGGFFGGGGFFFFFFEFFFFFFFFFFFFFFFFFFFFFFFFFFFFFFFFFFFFFFBAFFFFFFFFFFFFFFFFFBFF?DCFDFFFFFFFFFFFFFFFFFFFFFFFFFFFFFFFFB
@M05620:45:000000000-G6HP7:1:1101:23540:8014 1:N:0:161
AAACCAAGCAGACACTCACCGCTCCCTCGCCACAGGCCAATAGTTTGTCCTCACTGAGTTGGCAACAAGTGGCTGCTGTGGCTGCCATTTTTCTGGTGATGGCCATCAGCTCCGACGAGGTCAGCTGGGGGGCTTTCTTTGTGTAAGCAACGAGAAACCTGAAAGAAGCATTTTTTAACTAAGTCCTGCTGAGTCATTCATGAGTTTTTAGCCGCCTTGCTTCTTCTCACAGACTCTCTACTCTCATGCCA
+
CBCCCCCFCFFFGGGGGGGGGGGGGGHHGGGGGHHHGGHHHHHHHHHHHHHHHHHHHHHHHHHHHHHHHGHHGHGGHHHHHHHGGHHHHHHHHHHGHHHHHHHHHHHHHHGHHGGGGGGGGHHHHHHHGGGGGGGGGGGGGGGGGGFFFFFFFFFFFFFFFFFFFFFFFFFFFFFFEFFFFFFFFFFFFFFFFFFFFFFFFFFFFFFFFFFFFFFFFFFFFFFFFFFFFFFFFFFFFFFFFFFFFFFFFFB
@M05620:45:000000000-G6HP7:1:1101:23566:8021 1:N:0:161
AAACCAAGCAGACACTCACCGCTCCCTCGCCACAGGCCAATCGTTTGTCCTCACTGAGTTGGCAACAAGTGGCTGCTGTGGCTGCCATTTTTCTGGTGATGGCCATCAGCTCCGACGAGGTCAGCTGGGGGGCTTTCTTTGTGTAAGCAACGAGAAACCTGAAAGAAGCATTTTTTAACTAAGTCCTGCTGAGTCATTCATGAGTTTTTAGCCGCCTTGCTTCTTCTCACAGACTCTCTACTCTCATGCCA
+
AA1>A11CA11>AFGGGGGG0AEEEGHHGGA0ECBGFG//A0BFEEGHHFHHHHAD1FGFHFHFHHF/FFFEFFAFHGG0>FFBFHFGHFHDBFFHHH1FGHFE1FHHHHFFHACG//</EG1GFHHHC/B@GGGGF9FGBGFFB9BB/B9@?AAABFFEFB/9BFABFFBBFFF@E/BFF/;BFFFFFFFEFFFFFFFFFF/;FFFFFE9/BA>@BBFFFFFFFFFB/B/F/ABFFFF/:FFFFF/FBF/
@M05620:45:000000000-G6HP7:1:1101:8595:8037 1:N:0:161
AAACCAAGCAGACACTCACCGCTCCCTCGCCACAGGCCAATAGTTTGTCCTCACTGAGTTGGCAACAAGTGGCTGCTGTGGCTGCCATTTTTCTGGTGATGGCCATCAGCTCCGACGAGGTCAGCTGGGGGGCTTTCTTTGTGTAAGCAACGAGAAACCTGAAAGAAGCATTTTTTAACTAAGTCCTGCTGAGTCATTCATGAGTTTTTAGCCGCCTTGCTTCTTCTCACAGACTCTCTACTCTCATGCCC
+
AAAABBBFAFFFGGGGGGGGGGGGGGCGEFG2EF2EFFHHHHFHFHGGHHHH3FHGFGGHHFGGFHGHHFF3?GBFHHHHHGAEFGHHHHHHHHFHGGBEHFGHFHFHBFHHHGGGCCGG/FGHHHBHGC/?DGGGGFGGFGFGGGEFFFFFFF?DFFFFFFFFFFABFFFFFFFFAFFFFFFFFFFFFFFB?FFFFFFFFFEFBFFFFFF/FABFFFFFFFFFFFFFBF///AFFFFFBFBFBB/F//B/
@M05620:45:000000000-G6HP7:1:1101:14533:8057 1:N:0:161
TACCTGTACTGGGGAAGCATCGCCATTCCTACCCTAAAGATCGGAAGAGCACACGTCTGAACTCCAGTCACGTCGACGCATCTCGTATGCCGTCTTCTGCTTGAAAAAAAAAAAACCAATAAATCTGCACTGTTCCCCCTGAACCCCCAAGTCCACCCTATGGACTCTGCCTCCTTTACTTCACGGCAGCATCCCTTTCTCCTCTATTTCTGTCCCCCTGCCTTTTCGTCACTTCCTTGTTGATTCCCTTT
+
BBBCCFFFFFFFGGGGGGGGGGGGGGHHHHGHHHHHHHHHHHHGGGGHHHGHHHGGHHGHFHHHHHHHHHHGGHGGGGGGGGHHHFEGHHHGGGHGHHGGHHHHHHHGGGGC>>/////111=111111110111110>-./0<.<CC-..0;00:.;./0000:0/:00:0:A/0;0000900..;--..00/909900000/00;000;0;BB0..-..;0;009-.:..000000099.0;0000::0
@M05620:45:000000000-G6HP7:1:1101:8431:8096 1:N:0:161
ATCTCTATCTCCTAAAACCTGTTTAGATTTGGAGATAGACCTTCAGGTTTTTCATCATTTTCTGCATGAATTATACATTGACCACGTTCCAGCGTGGTCAGTTTGCAGCATTCTGTTATTTTGTTTGACAGAGTGTCTTGTTGAGAACATATGTAGGACATGATTTTTTCCTGCAACAGGGAAAATAAAGTATAAGTTTTAAAGATTTATTCTTTAATAAAGGATCTCAAAGCCAGCTTTAGAAAAAGGAA
+
CBBBBFFFFFFFGGGGGGGGGGHHFGHHHHHHHGGHHHHHHHHHHHHHHHGGHGHHGHHHHHHHHHHHHHHHHHHHHHHHHHHHHGHHHHGHHGGGGHHHGHHHHHHHHHHHHHHHHHHHHHHHHHHHHHHHHGHHHHHHHHHHHGFHHHFHHHHHHHHHHHHHHHHHGHHHHHFHHHHHGGHHHHHHGHGGH?GGGHHHBGHHHHHHHHHHHHHHGGGFFFGGHHGHHGGHHHHHGHHH0GCHCFCEGHF
@M05620:45:000000000-G6HP7:1:1101:18992:8103 1:N:0:161
TACCTGTACTGGGGAAGCATTTGAATATCCCCCCATGGTGATGGGGACGGAGAACTGCTCCATAAACACAGGCAACGTGCCTAACTTTCCCGGGAAGATGAAGTCAAAGAGCGACCACAGCTCTATCGGAGGTTATTTTGCATCGGTGAGCCAGACAGAATGATCCGATGAGGGGTGCGAAACTATTTGAGGAAAGGAAGCACCTTTTTATTAAATTTACCTTTTAGCAATCGCCATTCCTACCCTAAAGA
+
CCCCCFFFFFFFGGGGGGGGGGHHHHHHHHHGGGGGHHHHHHHHGGEGGGGGGHHHHHHHHHHHHHHHHGHHGHHHGHHHHHHHHHHHHHHGGGGGGHHHHFHHHHGHHHHHGGGGGHHHHHHGFF>B<//CGGHHHDFHFBFE...CFCFBGFAAGF/CGFFFHFHEEDHFHFC:-.;.9-;BBBBFFFEGF//:9//.99/AFFFFE9BFBFFFFFBFF/BFFFFFFFF9.A.AAFF/:FF9AF//BFF
@M05620:45:000000000-G6HP7:1:1101:8447:8104 1:N:0:161
ATCTCTATCTCCTAAAACCTGTTTAGATTTGGAGATAGACCTTCAGGTTTTTCATCATTTTCTGCATGAATTATACATTGACCACGTTCCAGCGTGGTCAGTTTGCAGCATTCTGTTATTTTGTTTGACAGAGTGTCTTGTTGAGAACATATGTAGGACATGATTTTTTCCTGCAACAGGGAAAATAAAGTATAAGTTTTAAAGATTTATTCTTTAATAAAGGATCTCAAAGCCAGCTTTAGAAAAAGGAA
+
CCCCCFFFFFFFGGGGGGGGGGHH5GHGGHHHHHHHFHGHHHHHHHHHHHGGHHHHHHHHHHGHHHHHGHHHGHHHGHHHGHHHHGHHHHFGHGGGGHHHHHHHHHHHHHHHHHHHHGHHHHHHHHHGHHHHHGGGHHHHHHHGGGFGHHHHHHHHHGHHHHFHHHHHGHHH2GHHHHHHGGHGHHFHHHHHHGHHFGHHGHHFGHHHHHHHHHHDFHBHFHEHHHHHHHHHHHHGGHHHFHFFFGGGGHH
@M05620:45:000000000-G6HP7:1:1101:19154:8110 1:N:0:161
AAACCAAGCAGACACTCACCGCTCCCTCGCCACAGGCCAATAGTTTGTCCTCACTGAGTTGGCAACAAGTGGCTGCTGTGGCTGCCATTTTTCTGGTGATGGCCATCAGCTCCGACGAGGTCAGCTGGGGGGCTTTCTTTGTGTAAGCAACGAGAAACCTGAAAGAAGCATTTTTTAACTAAGTCCTGCTGAGTCATTCATGAGTTTTTAGCCGCCTTGCTTCTTCTCACAGACTCTCTACTCTCATGCCA
+
CCCCCCCFDFFFGGGGGGGGGGGGGGHHGGGGGHHHGGHHHHHHHHHHHHHHHHHHHHHHHHHHHHHHHHHHGHGGHHHHHHHGGHHHHHHHHHHHHHHHHHHHHHHHHHHHHGGGGGGGGHHHHHHHGGGGGGGGGGGGGGGGGGFFFFFFFFFFFFFFFFFFFFFFFFFFFFHFFFFHFFFFFFFFFFFFFFFFFFHFFFFFFFFFFFFFFFFFFFFFHFFFHHHFFFFFFFFFFFFHHFFFFFFFFFF
@M05620:45:000000000-G6HP7:1:1101:13942:8118 1:N:0:161
TACCTGTACTGGGGAAGCATTTGAATATCCCCCCATGGTGATGGGGACGGAGAACTGCTCCATAAACACAGGCAACGTGCCTAACTTTCCCGGGAAGATGAAGTCAAAGAGCGACCACAGCTCTTCGGAGGTTATTTTGCATCGGTGAGCCAGACAGAATGATCCGATGAGGGGTGCGAAACTATTTGAGGAAAGGAAGCACCTTTTTATTAAATTTACCTTTTAGCAATCGCCATTCCTACCCTAAAGAT
+
CCCCCFFFFFFFGGGGGGGGGGHHHHHHHHHGGGGHHHGHHHHHHGGGGGGGGHHHHHHHHHHHHHHHHHHHGHHHGHHHHHHHHHHHHHHGGGGGGHHHHHHHHHHHHHHHGGGGGHHHHHHHHHHGGGGEHHHHHHHGGHHGGGGFHHHHHHGHHHHHHHHHHHGGGHHHGGCEFGBGGGGGGHHGGGGBFBFGGGGGGGFFFFFFFFFFFFFFFFFFFFFFFFFFFFFFFFFFFFFFFFFFFFFFFFF
@M05620:45:000000000-G6HP7:1:1101:19006:8118 1:N:0:161
TACCTGTACTGGGGAAGCATTTGAATATCCCCCCATGGTGATGGGGACGGAGAACTGCTCCATAAACACAGGCAACGTGCCTAACTTTCCCGGGAAGATGAAGTCAAAGAGCGACCACAGCTCTATCGGAGGTTATTTTGCATCGGTGAGCCAGACAGAATGATCCGATGAGGGGTGCGAAACTATTTGAGGAAAGGAAGCACCTTTTTATTAAATTTACCTTTTAGCAATCGCCATTCCTACCCTAAAGA
+
BBBBBFFFFFFFGGGGGGGGGGHHHHHHHHHGGGGHHHGHGHHGFGGGGGGGGHHHHHHHHGHHHHHHHHHHGHHHGHHHHHHHHGHHHHHGGGEGGHHHHHHHHHHHHHHHGGGGGHHHHHHHHHHGGGGGCHGHHHHHHHHHGGFGGHHHHHHGHHHHHHHHHHHDDGGHGGGCBDACBGGGGGGGGFGGFFGFG;FGGGFFFFFFFFFF/BFFFFFFFFFFFFFFFFFFFFFFFFFFFFFAFFFFFFF
@M05620:45:000000000-G6HP7:1:1101:8427:8121 1:N:0:161
ATCTCTATCTCCTAAAACCTGTTTAGATTTGGAGATAGACCTTCAGGTTTTTCATCATTTTCTGCATGAATTATACATTGACCACGTTCCAGCGTGGTCAGTTTGCAGCATTCTGTTATTTTGTTTGACAGAGTGTCTTGTTGAGAACATATGTAGGACATGATTTTTTCCTGCAACAGGGAAAATAAAGTATAAGTTTTAAAGATTTATTCTTTAATAAAGGATCTCAAAGCCAGCTTTAGAAAAAGGAA
+
BBBBBFFFFFFFGGGGGGGGGGHHBGHHHHHHHHHHHHHHHHHHHHHHHHGGHGHHHHHHHHHHHHHHHHHHHHHHHHHHHHHHHGHHHHGHHGGGGHHHHHHHHHHHHHHHHHHHHHHHHHHHHHHHHHHHHHHHHHHHHHHGHGGHHHFHHHHHHHHHHHHHHHHHGHHHHHGHHHHHGGHHHHHHHHGGHDGGGHHHGHHHHHHHHHHHHHHGFDGGGGDGHHHHHHGHGHHHGHHHFGGFGHGFFGG
@M05620:45:000000000-G6HP7:1:1101:15214:8121 1:N:0:161
AAACCAAGCAGACACTCACCGCTCCCTCGCCACAGGCCAATAGTTTGTCCTCACTGAGTTGGCAACAAGTGGCTGCTGTGGCTGCCATTTTTCTGGTGATGGCCATCAGCTCCGACGAGGTCAGCTGGGGGGCTTTCTTTGTGTAAGCAACGAGAAACCTGAAAGAAGCATTTTTTAACTAAGTCCTGCTGAGTCATTCATGAGTTTTTAGCCGCCTTGCTTCTTCTCACAGACTCTCTACTCTCATGCCA
+
BBBBBBBFBFFFGGGGGGGGGGGGGGHHGGGGGGFHGGDGHHFGHHHHHHHHHHHHGHHHHHHGHHHGHHFGGHFGHFFGFGHGGHHHHHHHHHGHHHGHHHHHHHHHHHHHHGGGEGGGGHHHFHHHGGGGGGGGGGGGGGGGGGFFFFFFFFFFFFFFFFFFFFFFFFFFFFFFFFFFFFFFFFFFFFFFFBFFFFFFFFFFFFFFFFFFFFFFFFFFFFFFFFFFFFFFFFFFFFFFFFFFFFFBFF/
@M05620:45:000000000-G6HP7:1:1101:15236:8123 1:N:0:161
AAACCAAGCAGACACTCACCGCTCCCTCGCCACAGGCCAATAGTTTGTCCTCACTGAGTTGGCAACAAGTGGCTGCTGTGGCTGCCATTTTTCTGGTGATGGCCATCAGCTCCGACGAGGTCAGCTGGGGGGCTTTCTTTGTGTAAGCAACGAGAAACCTGAAAGAAGCATTTTTTAACTAAGTCCTGCTGAGTCATTCATGAGTTTTTAGCCGCCTTGCTTCTTCTCACAGACTCTCTACTCTCATGCCA
+
CCCCCCBFCFFFGGGGGGGGGGGGGGHHGGGGGHHHGGHHHHHHHHHHHHHHHHHHHHHHHHHHHHHHHHHHGHGGHGHHHHHGGHHHHHHHHHHHHHHHHHHHHHHHHHHHHGGGGGGGGHHHHHHHGGGGGGGGGGGGGGGGGGFFFFFFFFFFFFFFFFFFFFFFFFFFFFFFEFFFEFFFFFFFFFFFFBBFFFFFFFFFFFFFFFFFFFFFFFFFFFFFFFFFFF0FFFFFFFFFFFFFFFFFFF0
@M05620:45:000000000-G6HP7:1:1101:9193:8131 1:N:0:161
TACCTGTACTGGGGAAGCATTTGAATATCCCCCCATGGTGATGGGGACGGAGAACTGCTCCATAAACACAGGCAACGTGCCTAACTTTCCCGGGAAGATGAAGTCAAAGAGCGACCACAGCTCTTCGGAGGTTATTTTGCATCGGTGAGCCAGACAGAATGATCCGATGAGGGGTGCGAAACTATTTGAGGAAAGGAAGCACCTTTTTATTAAATTTACCTTTTAGCAATCGCCATTCCTACCCTAAAGAT
+
ABBBAFFFFFFFGGGCGGFDGFFHHHHHHHHGGGGHFHGFGDGHHGFGGGGEGHHHHHHHGHHHHHHHHHHHGHHHGHGGHFFHHGGHGGHGGGGGGFHHGHGBGHHHHHHHCFGGGHGHHFHHFDHGGCG?GFGHFGHGEHHGA>C<FGHFGHGHGHHHHHHHHHGGGHHEDGDCGGGGGDGFGGGGEGGFG/CFBFFGGGFFFFFFFFFFFFFFFFBFFFFFFBFFFFFFFFDEFFFFFFFFFFFFFFF
@M05620:45:000000000-G6HP7:1:1101:24026:8150 1:N:0:161
CATCCTGACCCTGAAGTACCCCATTGAGCATGGCATCGTCACCAACTGGGACGACATGGAGAAGATCTGGCACCACACCTTCTACAACGAGCTGCGCGTGGCCCCGGAGGAGCACCCAGTGCTGCTGACCGAGGCCCCCCTGAACCCCAAGGCCAACAGAGAGAAGATGACTCAGGTGAGGCTCGGCCGACGCCCGTGCTCCTCCCGTCCTTTCCCCAGTCATTTTCTGCCCGGCTTGATTTCTGACATTA
+
CCCCCFFFFFFFGGGGGGGGGGGHHHHHHHHHHHHHHGHHHGHHHGHHHHHHGGGGGHHHHHHHHHHHHHHHHGHHHGGHHHHHHHHHGGGGGHHGGGFGGGHHGGGGGGGGHHHHGGHFGHHHHHHHHHGGGGGGGGGGGGHHHHGGGGHGHHGGGGGGFFGGGGGGGGGGGGGGGGGGGGFGFFFFABFFFFFFDDDEFFFFFFA;DFDFFFFFFFF/FBFFBFFFFEFFBBFAFAAFFFFFFBFFFF/
@M05620:45:000000000-G6HP7:1:1101:27358:8156 1:N:0:161
AAACCAAGCAGACACTCACCGCTCCCTCGCCACAGGCCAATAGTTTGTCCTCACTGAGTTGGCAACAAGTGGCTGCTGTGGCTGCCATTTTTCTGGTGATGGCCATCAGCTCCGACGAGGTCAGCTGGGGGGCTTTCTTTGTGTAAGCAACGAGAAACCTGAAAGAAGCATTTTTTAACTAAGTCCTGCTGAGTCATTCATGAGTTTTTAGCCGCCTTGCTTCTTCTCACAGACTCTCTACTCTCATGCCA
+
CCCCCCCFCFFFGGGGGGGGGGGGGGHHGGGGGGHHGGHHHFHHHHHHHHHHHHHHHHHHHHHHHHHHHHHHGHGGHHHHHHHGGHHHHHHHHHHHHHHHHHHHHHHHHHHHHGGGGGGGGHHHHHHHGGGGGGGGGGGGGGGGGGFFFFFFEFFFFFFFFFFFFFFFFFFFFFFFFFFFFFFFFFFFFFFFFFFFFFFFFFFFFFFFFFFFFFFFFFFFFFFFFFFFFFFFFFFFFFFFFFFFFFFFFFF
@M05620:45:000000000-G6HP7:1:1101:13077:8157 1:N:0:161
AAACCAAGCAGACACTCACCGCTCCCTCGCCACAGGCCAATAGTTTGTCCTCACTGAGTTGGCAACAAGTGGCTGCTGTGGCTGCCATTTTTCTGGTGATGGCCATCAGCTCCGACGAGGTCAGCTGGGGGGCTTTCTTTGTGTAAGCAACGAGAAACCTGAAAGAAGCATTTTTTAACTAAGTCCTGCTGAGTCATTCATGAGTTTTTAGCCGCCTTGCTTCTTCTCACAGACTCTCTACTCTCATGCCA
+
AAABAA?FBBFFCFFGGGGGFEEEGEEEEEGGGFFEGGHHFHHFGGGGGHH5FGFFGFBBDGHFHFFHGBFFFFGEFF@FGHGEGGGHHHHHFHHHHGGGHHGHHHHHHHHHHEGGGGGGCGHHFHHHGGGGGGGGGGGGGGGGGGFFFFFBFFFFFFFFFFFFFFFFFFFFFFFBFFFFFFFFFFFFFFFFFBFFFFFFFFFFFFFFFFFFFFBBFFFFFFFFFFFFFFFFFFFFFFFFFFFFFFFFFFF
@M05620:45:000000000-G6HP7:1:1101:7935:8159 1:N:0:161
ATCTCTATCTCCTAAAAACCTGTTTAGATTTGGAGATAGACCTTCAGGTTTTTCATCATTTTCTGCATGAATTATACATTGACCACGTTCCAGCGTGGTCAGTTTGCAGCATTCTGTTATTTTGTTTGACAGAGTGTCTTGTTGAGAACATATGTAGGACATGATTTTTTCCTGCAACAGGGAAAATAAAGTATAAGTTTTAAAGATTTATTCTTTAATAAAGGATCTCAAAGCCAGCTTTAGAAAAAGGA
+
BCACBFFFFFFFGGGGGGGGGGGHHHHHHHHHHHHHHHHHHHHHHHHHHHHGGHHHHHHHHHHHHHHHHHHHHHHGHHHHHHHHHHGHHHHHHHGGGGHHGHHHHHHHHHHHHHHHHHHHHHHHHHHHHHHHHHGHHHHHHHHHHHHHHHHHHHHHHHHHHHHHHHHHHGHHHHHGHHHHHGGHHHHGHHHHHHHHHFHHHGFFHGHHHHHHHHHHHHHGHHHHGHHHHFHHHHHHHGHHHHHHHHFHGGH
@M05620:45:000000000-G6HP7:1:1101:19973:8172 1:N:0:161
TACCTGTACTGGGGAAGCGTGTCAATCGCCATTCCTACCCTAAAGATCGGAAGAGCACACGTCTGAACTCCAGTCACGTCGACGCATCTCGTATGCCGTCTTCTGCTTGAAAAAAAAAAAAAATCAATCGCTCAAAGGACTACTCTCCTCATATACTACACATCAAAAAATCTTGCCACTAACCCCACCCTCCACCTAAATACCTCCGCGTCTATACTGCCATTCCGCGCCCTTGTATACCCTGCCCATCC
+
AAABBFFFFFFFGGGGGGGAFFHHFHFFGGGGHGHHHHFHHHHHHHHGHGGGGGAHHHEHGHHGGHHFHHHHHFHHHDGHGGGGGGGCHHHEEFHHGGGGEFGHGHHFHHHHHHGGGGC</<-0<110=.....000//.///0000/0/0:00;000</:00:0000.;.9000;/00////..9.9.9....;9./////////...---..//////////;//.-----/.///;////.9..///.
@M05620:45:000000000-G6HP7:1:1101:7924:8176 1:N:0:161
ATCTCTATCTCCTAAAAACCTGTTTAGATTTGGAGATAGACCTTCAGGTTTTTCATCATTTTCTGCATGAATTATACATTGACCACGTTCCAGCGTGGTCAGTTTGCAGCATTCTGTTATTTTGTTTGACAGAGTGTCTTGTTGAGAACATATGTAGGACATGATTTTTTCCTGCAACAGGGAAAATAAAGTATAAGTTTTAAAGATTTATTCTTTAATAAAGGATCTCAAAGCCAGCTTTAGAAAAAGGA
+
ABBBBFFFFFFFGGGGGGGGGGGHHHHHHHHHHFHHHHHHHHHHHHHHHHHGGHHHHHHHHHHHHHHHHHHHHHHHHHHHHHHHHHGHHHHHHHGGGGHHHHHHHHHHHHHHHHHHHHHHHHHHHHHHHHHHHHFHHHHHHHHHHHHHHHHHHHHHHHHHHHHHHHHHHGHHHHHHHHHHHGGHHHHHGHHHHHHHHHHHHHGHHHHHHHHHHHHHHHHHHHHHHHHHHHHHHHHHHGHHHHHGHHHHGGH
@M05620:45:000000000-G6HP7:1:1101:11729:8187 1:N:0:161
TACCTGTACTGGGGAAGCATTCCTACCCTAAAGATCGGAAGAGCACACGTCTGAACTCCAGTCACGTCGACGCATCTCGTATGCCGTCTTCTGCTTGAAAAAAAAAAAAGAAGAAGAAGGAAAGGAGGAAAGGAGGAGGGGGGAGAGAAAGACGAAAAGAAGGAAAAGGAGGGAGGAGAGGAGAAGGGGAGGAGAGAAGAGAAGGAGGGAGTGGGGAAGAGAGAGGAAGAAGGGAGGGATAAAGAAAAAAA
+
AAAABFFFFFFFGGGGGGGGGGHHBGHHHGFHHHGHHGGGGHHHHHGFGGHCEFFGHGHHHFHDFECHGGGGGGEEGHHGAFGHHE?EHGFHHHHHHFFHFCEE@@////?0210010000?0?00...00000<....------...////.9--.-/../..//./....-..-....9..../9.-.;-.....///..//....-......-..............//....--...////./..--
@M05620:45:000000000-G6HP7:1:1101:19815:8191 1:N:0:161
AAACCAAGCAGACACTCACCGCTCCCTCGCCACAGGCCAATAGTTTGTCCTCACTGAGTTGGCAACAAGTGGCTGCTGTGGCTGCCATTTTTCTGGTGATGGCCATCAGCTCCGACGAGGTCAGCTGGGGGGCTTTCTTTGTGTAAGCAACGAGAAACCTGAAAGAAGCATTTTTTAACTAAGTCCTGCTGAGTCATTCATGAGTTTTTAGCCGCCTTGCTTCTTCTCACAGACTCTCTACTCTCATGCCA
+
BBBBBABFBFFFGGGGGGGGGGGGGGHHGGGGGHHHGGHHHHHHHHHHHFHHGHHHHFHHHHHFGHHHHGHHGHGGHHHHHHFEGHHHHHHHHGHHHHGHHHHHHHHHHHGHGGGGGFDGGHHHGHHHGGGGGGGGGFGGGGGGGGFFFFFFFFFFFFFFFBFFFFFFFFFFFFFFFFFFFFFFFFFFFFFFFFFFFFFFFFFFFFFFFFFFFFCFFFFFFFFFFFFFFFFFFFFFFFFFFFFFFFFFFFF
@M05620:45:000000000-G6HP7:1:1101:12284:8201 1:N:0:161
ATCTCTATCTCCTAAAAACCTGTTTAGATTTGGAGATAGACCTTCAGGTTTTTCATCATTTTCTGCATGAATTATACATTGACCACGTTCCAGCGTGGTCAGTTTGCAGCATTCTGTTATTTTGTTTGACAGAGTGTCTTGTTGAGAACATATGTAGGACATGATTTTTTCCTGCAACAGGGAAAATAAAGTATAAGTTTTAAAGATTTATTCTTTAATAAAGGATCTCAAAGCCAGCTTTAGAAAAAGGA
+
BABBBF5D5DDFGGFGGFGGFGHHHHHCGHHHHHHGHHHFGFHHHHHHGHHEFHHFHHFHHHHHHHHFFFDGHHHHHDFHHEHHHHGHHHHAGHGGEGHHHHHHHHHGHHHHHHHHGGGGHHHHGGHHHHHHHHHHHHHHHHHHDFHHHHGHHHHHHHFHHHHHHHHHFBGHHHFHHHHHGACGHHGHHHGGHHGFF<FGGHFFHHGGHHHHHHHHHDGG=GGF/GHHHHHHHHHFGGHFHHHFHHHGGGG
@M05620:45:000000000-G6HP7:1:1101:16087:8213 1:N:0:161
TACCTGTACTGGGGAAGCATTTGAATATCCCCCCATGGTGATGGGGACGGAGAACTGCTCCATAAACACAGGCAACGTGCCTAACTTTCCCGGGAAGATGAAGTCAAAGAGCGACCACAGCTCTTCGGAGGTTATTTTGCATCGGTGAGCCAGACAGAATGATCCGATGAGGGGTGCGAAACTATTTGAGGAAAGGAAGCACCTTTTTATTAAATTTACCTTTTAGCAATCGCCATTCCTACCCTAAAGAT
+
DCCCDFFFFFFFGGGGGGGGGGHHHHHHHHHGGGGHHHGHHHHHHGGGGGGGGHHHHHHHHHHHHHHHHHHHGGHHGHHHHHHHHHHHHHHGGGGGGHHHHHHHHHHHHHHHGGGGGHHHHHHHHHHGGGGEHHHHHHHHGHHGGGGGHHHHHHGHHHHHHHHHHHGGGHHHGGEEGGDGGGGGGGGGGGGBFGGGGGGGGGFFFFFFFFHFFFFFFFFFFFFFFFFFFFFFFFFFFFFFFFFFFFFFFFF
@M05620:45:000000000-G6HP7:1:1101:25576:8215 1:N:0:161
ATCTCTATCTCCTAAAAACCTGTTTAGATTTGGAGATAGACCTTCAGGTTTTTCATCATTTTCTGCATGAATTATACATTGACCACGTTCCAGCGTGGTCAGTTTGCAGCATTCTGTTATTTTGTTTGACAGAGTGTCTTGTTGAGAACATATGTAGGACATGATTTTTTCCTGCAACAGGGAAAATAAAGTATAAGTTTTAAAGATTTATTCTTTAATAAAGGATCTCAAAGCCAGCTTTAGAAAAAGGA
+
CCCCCFFFFFFFGGGGGGGGGGHHHHHHHHHHHHHHHHHHHHHHHHHHHHHGGHHHHHHHHIIHIHHHHHHHHHHHHHHHHHHHHHGHHHHHHHGGGGHHHHHHHHHHHHHHHHHHHHHHHHHHHHHHHHHHHHHHHHHHHHHHHHHHHHHHHHHHHHHHHHHHHHHHHGHHHHHHHHHHHGGHHHHHHHHHHHHHHGHHHHGHHHHHHHHHHHHHHHHHHHHHHHHHHGHHHHHHHGGHHHHHHHHHGGH
@M05620:45:000000000-G6HP7:1:1101:5366:8218 1:N:0:161
TACCTGTACTGGGGAAGCATTTGAATATCCCCCCATGGTGATGGGGACGGAGAACTGCTCCATAAACACAGGCAACGTGCCTAACTTTCCCGGGAAGATGAAGTCAAAGAGCGACCACAGCTCTTCGGAGGTTATTTTGCATCGGTGAGCCAGACAGAATGATCCGATGAGGGGTGCGAAACTATTTGAGGAAAGGAAGCACCTTTTTATTAAATTTACCTTTTAGCAATCGCCATTCCTACCCTAAAGAT
+
3>>AADFFFFFFEECEGGGGGGHFFGFHHHHGGGGHHHBGGHHGHGGGGGGGGHHHHHHHHHHGHHGHHGHHGGHGGHHHHHHHHHHHHHHGGGCGGHHGGFHGHGHGHHHHEDGGGHHHFHHHHEHGCGG?GHHHHHHGGHGGG.CFHFHFHHGGHGGHGHHHHHAGGFHHGGED?BD@BGGGGGGGGGGCBFFFFFFFGGFFFFFFFFFFEFFFFFFEFFFFFFFFBB;AEDDFFFFFFF9AFFFFFFF
@M05620:45:000000000-G6HP7:1:1101:12275:8219 1:N:0:161
ATCTCTATCTCCTAAAAACCTGTTTAGATTTGGAGATAGACCTTCAGGTTTTTCATCATTTTCTGCATGAATTATACATTGACCACGTTCCAGCGTGGTCAGTTTGCAGCATTCTGTTATTTTGTTTGACAGAGTGTCTTGTTGAGAACATATGTAGGACATGATTTTTTCCTGCAACAGGGAAAATAAAGTATAAGTTTTAAAGATTTATTCTTTAATAAAGGATCTCAAAGCCAGCTTTAGAAAAAGGA
+
AAAAAFFFFFFFGFGG4BEEGFF5AFFFAADAA4B4FGHFHCHHGGHFEGGGGHBGFFHFDGBGGHFFGHDGFHFFGFGFE5GF3AEHGHHFHFE>EEHHHHFHFGFHHFFDDGD@FEGHFHDF?FGF@DDEHBHHHGFGGEFHDGHFHG??EFBDGFB?FGHFFGHHD/CFGHG0@CGFCCFC/0FG11F@G1<GHD=DFH<FDDGGHBGGFHHHHFFFF00<CD/<0DDGD<:/:EHGGCF0GHGGD.;
@M05620:45:000000000-G6HP7:1:1101:25560:8225 1:N:0:161
ATCTCTATCTCCTAAAAACCTGTTTAGATTTGGAGATAGACCTTCAGGTTTTTCATCATTTTCTGCATGAATTATACATTGACCACGTTCCAGCGTGGTCAGTTTGCAGCATTCTGTTATTTTGTTTGACAGAGTGTCTTGTTGAGAACATATGTAGGACATGATTTTTTCCTGCAACAGGGAAAATAAAGTATAAGTTTTAAAGATTTATTCTTTAATAAAGGATCTCAAAGCCAGCTTTAGAAAAAGGA
+
A3ABBFFFFFFFGGGGGGGGGGHHHHHHHHHHHGHHHHHGHHHHHHHHHHHGGHHHHHHHHHHHHHGHHGGHHGHFHGHHHGHHGHGHHHHHHHGEFGGHHHHHHHHGHHHHHHHHGHHHHHHHHHHHEHGHHHGHHHHHHGHHHHGHHGHFHHFFHHHHHHHGHHHHHGHHHHHGHHHHHGFHHHHGHHHGGHHGHFGHHHGHHGHHHHHHHHHHHHHHGHHHHHHGHGHGHHHHHGHHHHHHHEGHGGH
@M05620:45:000000000-G6HP7:1:1101:4102:8228 1:N:0:161
TACCTGTACTGGGGAAGCATTTGAATATCCCCCCATGGTGATGGGGACGGAGAACTGCTCCATAAACACAGGCAACGTGCCTAACTTTCCCGGGAAGATGAAGTCAAAGAGCGACCACAGCTCTTCGGAGGTTATTTTGCATCGGTGAGCCAGACAGAATGATCCGATGAGGGGTGCGAAACTATTTGAGGAAAGGAAGCACCTTTTTATTAAATTTACCTTTTAGCAATCGCCATTCCTACCCTAAAGAT
+
A?>>ABDFFBFFGECCEGBGGGHHBFGGHHHGGGGHGFBFBFHHGGGFGGEGGFGHHBGHHBHFGGBGHEHHGHGHEGHGGGGFGGHHHHHFEGCEGFFHEEHHHHHHHHHCEBCCDHFH?CHHHDFGGGG?GFHHHHHFBGHDGAA<G1FFGFC/GBGBDDGGHGAEECGHGG;C;@.?BDFBFGEFFEFBBFCCFBFEFFEFFFFFFFFFB/FFFBF9FFFFFF/BFB;EEAAEFBBFFF9AFFFFFFB
@M05620:45:000000000-G6HP7:1:1101:25680:8234 1:N:0:161
TACCTGTACTGGGGAAGCATTTGAATATCCCCCCATGGTGATGGGGACGGAGAACTGCTCCATAAACACAGGCAACGTGCCTAACTTTCCCGGGAAGATGAAGTCAAAGAGCGACCACAGCTCTTCGGAGGTTATTTTGCATCGGTGAGCCAGACAGAATGATCCGATGAGGGGTGCGAAACTATTTGAGGAAAGGAAGCACCTTTTTATTAAATTTACCTTTTAGCAATCGCCATTCCTACCCTAAAGAT
+
A?>AAFFFFFFFGGFGGGGGGGHFFHHHHHHGGGEHHHHFFHHHGGGGGGGGGHGHGHHHHGHGHHGHHHFHGEAFEHHHHHHHHHHHHHHGGG@?EFGHG3GGGHHHHHFHGGGGCHGHGHHGHHHGCCCDGFHHHHHHHHHGGFFEFCGCHFEGHHBGHEFHHHEDGCGFGGA@D@9?BGGCFGGFFFGGFGFFFBFGFFFFFFFFEFFFBFFFFFFFFFFF/FFFBFFEFFDEFFFFFFFFF.9/;BB
@M05620:45:000000000-G6HP7:1:1101:5369:8238 1:N:0:161
TACCTGTACTGGGGAAGCATTTGAATATCCCCCCATGGTGATGGGGACGGAGAACTGCTCCATAAACACAGGCAACGTGCCTAACTTTCCCGGGAAGATGAAGTCAAAGAGCGACCACAGCTCTTCGGAGGTTATTTTGCATCGGTGAGCCAGACAGAATGATCCGATGAGGGGTGCGAAACTATTTGAGGAAAGGAAGCACCTTTTTATTAAATTTACCTTTTAGCAATCGCCATTCCTACCCTAAAGAT
+
BBCCCFFFFFFFGGGGGGGGGGHHHHHHHHHGGGGHHHGHHHHHHGGGGGGGGHHHHHHHHHHHHHHHHHHHGHHHGHHHHHHHHHHHHHHGGGGGGHHHHHHHHHHHHHHHGGGGGHHHHHHHHHHGGGGGHHHHHHHHGHHGFEGGHHHHHHGHHHHHHHHHHHFGGHHHGGFDGGGGGGGGGGGGGGGGGGGFGGGGGGFFFFFFFFFFFFFFFFFFFFFFFEFBFBFFFFFFFFFFFFFFFFFFFFF
@M05620:45:000000000-G6HP7:1:1101:4111:8246 1:N:0:161
TACCTGTACTGGGGAAGCATTTGAATATCCCCCCATGGTGATGGGGACGGAGAACTGCTCCATAAACACAGGCAACGTGCCTAACTTTCCCGGGAAGATGAAGTCAAAGAGCGACCACAGCTCTTCGGAGGTTATTTTGCATCGGTGAGCCAGACAGAATGATCCGATGAGGGGTGCGAAACTATTTGAGGAAAGGAAGCACCTTTTTATTAAATTTACCTTTTAGCAATCGCCATTCCTACCCTAAAGAT
+
CCCCCFFFFFFFGGGGGGGGGGHHHHHHHHHGGGGHHHGHHHHHHGGGGGGGGHHHHHHHHHHHHHHHHHHHGHHHGHHHHHHHHHHHHHHGGGGGGHHHHHHHHHHHHHHHGGGGGHHHHHHHHHHGGGGEHHHHHHHHGHHGGGGGHHHHHHGHHHHHHHHHHHGGGHHHGGFCGGGGGGGGGGGGGGGFFGFAFFGGGGFFFFFFFFFFFBFFFFFFFFFFFFFFFFFFFFFEFFFFFFFFFFFFFFF
@M05620:45:000000000-G6HP7:1:1101:25667:8248 1:N:0:161
TACCTGTACTGGGGAAGCATTTGAATATCCCCCCATGGTGATGGGGACGGAGAACTGCTCCATAAACACAGGCAACGTGCCTAACTTTCCCGGGAAGATGAAGTCAAAGAGCGACCACAGCTCTTCGGAGGTTATTTTGCATCGGTGAGCCAGACAGAATGATCCGATGAGGGGTGCGAAACTATTTGAGGAAAGGAAGCACCTTTTTATTAAATTTACCTTTTAGCAATCGCCATTCCTACCCTAAAGAT
+
BCBCCFFFFFFFGGGGGGGGGGHHHHHHHHHGGGGHHHHHHHHHHGGGGGGGGHHHHHHHHHHHHHHHHHHHGHHHGHHHHHHHHHHHHHHGGGGGGHHHHHHHHHHHHHHHGGGGGHHHHHHHHHHGGGGCHHHHHHHHGHHGGGGGHHHHHHGHHHHHHHHHHHGGGHHHGGGGGGGGGGGGGGGGFGGCFGGGGGGGGGFFFFFFFFFFFFFFFFFFFFFFFFFFFFFFFFFFFFFFFFFFFFFFFFF
@M05620:45:000000000-G6HP7:1:1101:25685:8255 1:N:0:161
TACCTGTACTGGGGAAGCATTTGAATATCCCCCCATGGTGATGGGGACGGAGAACTGCTCCATAAACACAGGCAACGTGCCTAACTTTCCCGGGAAGATGAAGTCAAAGAGCGACCACAGCTCTTCGGCGGTTATTTTGCATCGGTGAGCCAGACAGAATGATCCGATGAGGGGTGCGAAACTATTTGAGGAACGGAAGCACCTTTTTATTAAATTTACCTTTTAGCAATCGCCATTCCTACCCTAAAGAT
+
BBBBBFFFFFFFGGCGFGEGGFHHHHFHHHGGGGGHHHGFGHHHHGEGGGGG?EGHHHHHHGHHGHHGHEHHGHHGGEHHHHDGGHHHHHHGGGCGGHHHDBGHG?GBGHHHGGGGCH/GHFHHHHHG/>DAD.GFHHHHHHHGGFG.<BHFHAFEHGFHCGHHHHDGGGGFGGG?GG.@?AF9CGFF/AFBB.;A..;E:FEFFFFF?FFBBBFFFBFFFFFF/BFBBBFEEFFFFFFFFFEAF.9B9BF
@M05620:45:000000000-G6HP7:1:1101:8160:8278 1:N:0:161
TACCTGTACTGGGGAAGCATTTGAATATCCCCCCATGGTGATGGGGACGGAGAACTGCTCCATAAACACAGGCAACGTGCCTAACTTTCCCGGGAAGATGAAGTCAAAGAGCGACCACAGCTCTTCGGAGGTTATTTTGCATCGGTGAGCCAGACAGAATGATCCGATGAGGGGTGCGAAACTATTTGAGGAAAGGAAGCACCTTTTTATTAAATTTACCTTTTAGCAATCGCCATTCCTACCCTAAAGAT
+
CCCCCFFFFFFFGGGGGGGGGGHHHHHHHHHGGGGHHHGHHHHHHGGGGGGGGHHHHHHHHHHHHHHHHHHHGHHHGHHHHHGHHHHHHHHGGGGGGHHHHHHHHHHHHGHHGGGGCHHHHHHHHHHGGGGGHHHHHHHGGHHGGGGEHHHHHHGHHHFHHHHHHHGGGHHEDGFFGGDDGGGGGGGGGFGFFFFFFFFGBFFFFFFFFFF///BFFFFFFFFFFFFFFFFFFFDEFFFF/BFFFFFFFFF
@M05620:45:000000000-G6HP7:1:1101:8181:8285 1:N:0:161
TACCTGTACTGGGGAAGCATTTGAATATCCCCCCATGGTGATGGGGACGGAGAACTGCTCCATAAACACAGGCAACGTGCCTAACTTTCCCGGGAAGATGAAGTCAAAGAGCGACCACAGCTCTTCGGAGGTTATTTTGCATCGGTGAGCCAGACAGAATGATCCGATGAGGGGTGCGAAACTATTTGAGGAAAGGAAGCACCTTTTTATTAAATTTACCTTTTAGCAATCGCCATTCCTACCCTAAAGAT
+
ABBCCFFFFFFFGGGGGGGGGGHHHHHHHHHGGGGHHHGHGHHHHGGGGGGGGHHHHHHHHHHHHHHHHHHHGGHHGHHHHHHHHHHHHHHGGGGGGHHHGHHHHHHHHHEHGGGGGHHHHHHHHHHGGGG?GHHHHHHHGHHGGGGGHHHGHHGHHHHHHHHHHHGGGHHFDFEFGGGGGGGGGGGGGFGFGGGGGGGGGGFFFFFFFFFFFFFFFFBFFFFFFFFEFFFFFFFFFFFFFFFFFFFFFFF
@M05620:45:000000000-G6HP7:1:1101:13036:8286 1:N:0:161
TACCTGTACTGGGGAAGCATTTGAATATCCCCCCATGGTGATGGGGACGGAGAACTGCTCCATAAACACAGGCAACGTGCCTAACTTTCCCGGGAAGATGAAGTCAAAGAGCGACCACAGCTCTTCGGAGGTTATTTTGCATCGGTGAGCCAGACAGAATGATCCGATGAGGGGTGCGAAACTATTTGAGGAAAGGAAGCACCTTTTTATTAAATTTACCTTTTAGCAATCGCCATTCCTACCCTAAAGAT
+
BBABBFFFFFFFGGGGGGGGGGHHGHGHHHHGGGGHHHGHHHHHHGGGGGGGGHHHHHHHHHHHHHHHHHHHGGHHGHHHHHHHHHHHHHHGGGGGGHHHHHHHHHHHHHHGGGGGGHHHGHHHGHHGDGGCGHHHHHHGGHHGGGGGGCHHHHGHHHGHHEHHHHGGGHHHGGFDDGD?GGGGGGGGEGGBFFFGGFGGFFEFFFFFFFFFFFFFFFFFFFFFFFFFFFFFFFFFFFFFFFAFFFFFFFB
@M05620:45:000000000-G6HP7:1:1101:22698:8290 1:N:0:161
ATCTCTATCTCCTAAAAACCTGTTTAGATTTGGAGATAGACCTTCAGGTTTTTCATCATTTTCTGCATGAATTATACATTGACCACGTTCCAGCGTGGTCAGTTTGCAGCATTCTGTTATTTTGTTTGACAGAGTGTCTTGTTGAGAACATATGTAGGACATGATTTTTTCCTGCAACAGGGAAAATAAAGTATAAGTTTTAAAGATTTATTCTTTAATAAAGGATCTCAAAGCCAGCTTTAGAAAAAGGA
+
CCCCCFFFFFFFGGGGGGGGGGHHHHHHHHHHHHHHHHHHHHHHHHHHHHHGGHHHHIHHHHHHIHHHHHHHHHHHHHHHHHHHHHGHHHHHHHGGGGHHHHHHHHHHHHHHHHHHHHHHHHHHHHHHHHHHHHHHHHHHHHHHHHHHHHHHHHHHHHHHHHHHHHHHHGHHHHHHHHHHHGGHHHGHHHHHHHHHHGHHHHHHHHHHHHHHHHHHHHHHHHHHGHHHHHHHHHHHHGHHHHGHHHHHGGH
@M05620:45:000000000-G6HP7:1:1101:8163:8296 1:N:0:161
TACCTGTACTGGGGAAGCATTTGAATATCCCCCCATGGTGATGGGGACGGAGAACTGCTCCATAAACACAGGCAACGTGCCTAACTTTCCCGGGAAGATGAAGTCAAAGAGCGACCACAGCTCTTCGGAGGTTATTTTGCATCGGTGAGCCAGACAGAATGATCCGATGAGGGGTGCGAAACTATTTGAGGAAAGGAAGCACCTTTTTATTAAATTTACCTTTTAGCAATCGCCATTCCTACCCTAAAGAT
+
BCCCCFFFFFFFGGGGGGGGGGHHHHHHHHHGGGGHHHGHHHHHHGGGGGGGGHHHHHHHHHHHHHHHHHHHGHHHGHHHHHHHHHHHHHHGGGGGGHHHHHHHHHHHHHHHGGGGGHHHHHHHHHHGGGGCHHHHHHHHGHHGGEGGHHHHHHGHHHHHHHHHHHGGGHHHGGEDGGGCDFGGGGGGGEGFGFGGGGGGGGFFFFFFFFFF/BFFFFBFFFFFFFFFFFFFFFFFFFFFFFFFFFFFFFF
@M05620:45:000000000-G6HP7:1:1101:22713:8299 1:N:0:161
ATCTCTATCTCCTAAAAACCTGTTTAGATTTGGAGATAGACCTTCAGGTTTTTCATCATTTTCTGCATGAATTATACATTGACCACGTTCCAGCGTGGTCAGTTTGCAGCATTCTGTTATTTTGTTTGACAGAGTGTCTTGTTGAGAACATATGTAGGACATGATTTTTTCCTGCAACAGGGAAAATAAAGTATAAGTTTTAAAGATTTATTCTTTAATAAAGGATCTCAAAGCCAGCTTTAGAAAAAGGA
+
BBABBFFFFFFFGGGGGGGGGGHHHHHHHHHHHHHHHHHHHHHHHHHHHHHGGHFGHHHHHHHHHHHHHHHHHHHHHHHHHHHHHHGHHHHHHHGGGGHHHHHHHHHHHHHHHHHHHHHHHHHHHHHHHHHHHHGHHHHHHHHHFHHHHHHHHHHHHHHHHHHHHHHHHGHHHHHHHHHHHGGHHHHHHHHHHHHHHGGHHHHHHHHHHHHHHHHHHHHHHHHHHHHHHHGHGHHHHGHHHHHGHHHHGCG
@M05620:45:000000000-G6HP7:1:1101:13043:8303 1:N:0:161
TACCTGTACTGGGGAAGCATTTGAATATCCCCCCATGGTGATGGGGACGGAGAACTGCTCCATAAACACAGGCAACGTGCCTAACTTTCCCGGGAAGATGAAGTCAAAGAGCGACCACAGCTCTTCGGAGGTTATTTTGCATCGGTGAGCCAGACAGAATGATCCGATGAGGGGTGCGAAACTATTTGAGGAAAGGAAGCACCTTTTTATTAAATTTACCTTTTAGCAATCGCCATTCCTACCCTAAAGAT
+
AAAABFFFFFFFGGFGGGGGGGHHHHHHHHHGGGGHHHHHHHHHHGGGGGGCGHHHHHHHHHHGHGHHHHHHGHHHGHHHHHHHHHHHHHHGGGGGGHHHHHHGHHHHHHGHGGGGGHHHHGHHHHHGGGGCGGHHHHHHFHHGGEGGGFHFHHGFHHHHHHHHHHGGGHHHGGCDDGDGGGGGGGGGGGGFFGGGGBFGFFFFFFFFFFFFFFFFFFFFFFFFFFFFFFFFFFFFFFFFFFAFFFFFFFF
@M05620:45:000000000-G6HP7:1:1101:22694:8313 1:N:0:161
ATCTCTATCTCCTAAAAACCTGTTTAGATTTGGAGATAGACCTTCAGGTTTTTCATCATTTTCTGCATGAATTATACATTGACCACGTTCCAGCGTGGTCAGTTTGCAGCATTCTGTTATTTTGTTTGACAGAGTGTCTTGTTGAGAACATATGTAGGACATGATTTTTTCCTGCAACAGGGAAAATAAAGTATAAGTTTTAAAGATTTATTCTTTAATAAAGGATCTCAAAGCCAGCTTTAGAAAAAGGA
+
CCBCCFFFFFFFGGGGGGGGGGFHHHHHHHHHHHHHHHHHHHHHHHHHHHHGGHHHHHHHHHHHHHHHHHHHHHHHHHHHHHHHHHGHHHHHHHGFGGHHHHHHHHHHHHHHHHHHHHHHHHHHHHHHHHGHHHHHHHHHHHHHHHHHHHHHHHHHHHHHHHHHHHHHHGHHHHHHHHHHHGGHHHHHHHHHHHHGHGGHHHHHHHHHHHHHHHHHHHHHHHHHHHHHHGHHHHHGHGHHHHHHHGGFGGH
@M05620:45:000000000-G6HP7:1:1101:17253:8319 1:N:0:161
ATCTCTATCTCCTAAAAACCTGTTTAGATTTGGAGATAGACCTTCAGGTTTTTCATCATTTTCTGCATGAATTATACATTGACCACGTTCCAGCGTGGTCAGTTTGCAGCATTCTGTTATTTTGTTTGACAGAGTGTCTTGTTGAGAACATATGTAGGACATGATTTTTTCCTGCAACAGGGAAAATGAAGTATAAGTTTTAAAGATTTATTCTTTAATAAAGGATCTCAAAGCCAGCTTTAGAAAAAGGA
+
BBBBBFFFFFFFGGGGGGGGGGHHHHHHHHHHHHHHHGHFHHHHHGHHHHHGGHHHHGHHHHHHHHHHHHHHHHHHHHHHHHHHHHGHHHHHHHGGGGHHHHHHHHHHHHHHHHHHHHHHHHHHHHHHHHHHHHHHHHHHHHHHDHHHHHHHHHHHHHHHHHHHHHHHHGHHHHHHHHHHGGGHHHGHGHHHHHHHHGGHHHHHHH1FHHHHHHHHHFGHGHHHHHHHHHHHGHHHHGHHHHHEGHHGGDF
@M05620:45:000000000-G6HP7:1:1101:27762:8324 1:N:0:161
CATCCTGACCCTGAAGTACCCCGGCTTGATTTCTGACATTAGATCGGAAGAGCACACGTCTGAACTCCAGTCACGTCGACGCATCTCGTATGCCGTCTTCTGCTTGAAAAAAAAAAAAAATAAAACAAGTAAACATGAAAGATGGACAAAAAAAGAACATAGAATAGTAAAGAGAGACCAAAAGAAGGTGGAGTCCATGCTAGAGAGAAAAGCCACAGAAAGCGATAACAATGAACGCTCCAGGCAGTGGA
+
CBCCCFFFFFFFGGGGGFGGGGGGGGGGHHHHHHHHHHHHHHGHHHGFGGHHHHHHHGHHHGHHHHHHHHHHHHGGHGFGGGGFEGHHGGHHHHGEEHGHHHHHHHHGGHG/CFGD<>>-01=1>1../00000<000000/000/00./::--...//0000000:990000//.::./.../../.00...0900000000:09..0://..//..0000/...;.00000000;.9..00/.../0/0
@M05620:45:000000000-G6HP7:1:1101:17234:8325 1:N:0:161
ATCTCTATCTCCTAAAAACCTGTTTAGATTTGGAGATAGACCTTCAGGTTTTTCATCATTTTCTGCATGAATTATACATTGACCACGTTCCAGCGTGGTCAGTTTGCAGCATTCTGTTATTTTGTTTGACAGAGTGTCTTGTTGAGAACATATGTAGGACATGATTTTTTCCTGCAACAGGGAAAATGAAGTATAAGTTTTAAAGATTTATTCTTTAATAAAGGATCTCAAAGCCAGCTTTAGAAAAAGGA
+
DDDDDFFFFFFFGGGGGGGGGGHHHHHHHHHHHHHHHHHHHHHHHHHHHHHGGHHHHIHHHHIHIHHHHHHHHHHHHHHHHHHHHHGHHHHHHHGGGGHHHHHHHHHHHHHHHHHHHHHHHHHHHHHHHHHHHHHHHHHHHHHHHHHHHHHHHHHHHHHHHHHHHHHHHGHHHHHHHHHHHGGHHHH1GHHHHHHHHHHHHHGHHHHHHHHHHHHHHHHHHHHHHHHHHHHHHHHHHGHHHHHGHHHHGGG
@M05620:45:000000000-G6HP7:1:1101:15723:8347 1:N:0:161
AAACCAAGCAGACACTCACCGCTCCCTCGCCACAGGCCAATAGTTTGTCCTCACTGAGTTGGCAACAAGTGGCTGCTGTGGCTGCCATTTTTCTGGTGATGGCCATCAGCTCCGACGAGGTCAGCTGGGGGGCTTTCTTTGTGTAAGCAACGAGAAACCTGAAAGAAGCATTTTTTAACTAAGTCCTGCTGAGTCATTCATGAGTTTTTAGCCGCCTTGCTTCTTCTCACAGACTCTCTACTCTCATGCCA
+
BBBBBBBFBFFFGGGGGGGGGGGGGGHHGGGGGHHHGGGHHHHHHHHHHHHHHHHHFHHHHHHHHHHHHGHHGHGGHHHGHHHGGHHHHHHHHHHHHHHHHHHHHHHHHHHHHGGGGGGGGHHHHHHHGGGGGGGGGGGGGGGGGGFFFFFFFFFFFFFFFFFFFFFFFFFFFFFFFFFFFFFFFFFFFFFFFFFFFFFFFFFFFFFFFFFFFFFFFFFFFFFFFFFFFFFFFFFFFFFFFFFFFFFFFFF
@M05620:45:000000000-G6HP7:1:1101:26329:8358 1:N:0:161
TACCTGTACTGGGGAAGCAATCGCCATTCCTACCCTAAAGATCGGAAGAGCACACGTCTGAACTCCAGTCACGTCGACGCATCTCGTATGCCGTCTTCTGCTTGAAAAAAAAAAAAAATAAAAACTAAACAAAGCCCCCCGGAACACCAATACCAACAAATATAACACTACACAGAAACAAAGTGGCCATCTACATATACCCTCCGTTCCTTTACCCATAAATTTCTCTGACTTGTTTCATGTAGCAATTT
+
BBABCFFFFFFFGGFGGGGGGGGGGGGHHHHHHHHHHHHHHHHHGGGGHHHHHGHGHHHGGFGHHHHGGHHHGFHGGGGGGFGHHFFFHHHHGFGHGHHHHHHHHHHHHGGGGG<//<01<>11.1111<0..</<.<<----9-;/E?E000900....000;000009:0/;9000//../000..0/;:BB000000000.;..;//000000;0//:0000000000000000/009000000;000
@M05620:45:000000000-G6HP7:1:1101:15706:8361 1:N:0:161
AAACCAAGCAGACACTCACCGCTCCCTCGCCACAGGCCAATAGTTTGTCCTCACTGAGTTGGCAACAAGTGGCTGCTGTGGCTGCCATTTTTCTGGTGATGGCCATCAGCTCCGACGAGGTCAGCTGGGGGGCTTTCTTTGTGTAAGCAACGAGAAACCTGAAAGAAGCATTTTTTAACTAAGTCCTGCTGAGTCATTCATGAGTTTTTAGCCGCCTTGCTTCTTCTCACAGACTCTCTACTCTCATGCCA
+
CCBCCCCFCFFFGGGGGGGGGGGGGGHHGGGGGHHHGGHHHHHHHHHHHHHHHHHHHHHHHHHHHHHHHGHHGHGGHHHHHHHGGHHHHHHHHHHHHHHHHHHHHHHHHHHHHGGGGGGGGHHHHHHHGGGGGGGGGGGGGGGGGGFFFFFFFFFFFFFFFFFFFFFFFFFFFFFFFFFFFFFFFFFFFFFFFFFFFFFFFFFFFFFFFFFFFFFFFFFFFFFFFFFFFFFFFFFFFFFFFFFFFFFFFFF
@M05620:45:000000000-G6HP7:1:1101:15728:8368 1:N:0:161
AAACCAAGCAGACACTCACCGCTCCCTCGCCACAGGCCAATAGTTTGTCCTCACTGAGTTGGCAACAAGTGGCTGCTGTGGCTGCCATTTTTCTGGTGATGGCCATCAGCTCCGACGAGGTCAGCTGGGGGGCTTTCTTTGTGTAAGCAACGAGAAACCTGAAAGAAGCATTTTTTAACTAAGTCCTGCTGAGTCATTCATGAGTTTTTAGCCGCCTTGCTTCTTCTCACAGACTCTCTACTCTCATGCCA
+
BAAABBCFCFFFGGGGGGGGGGGGGGHHGGGGGHHHGGHGHHHHHHHHHHHHHHHGHHGHHHHHHHHHHFHHGHEGHGGHHHHGGHHHHHHHHHHHHHGHHGHHHHHHHHHHHGGGGGGGBGHHGHHHGGGGGGGGGGGGGGGGGGFFFFADFFFFFFFFFFFFFFFFFFFFFFFFFFFFFFFFFFFFFFFFFBFFFFFFFFFFBFFFFFFFFFFFFFFFFFFFFFFFFFFFFFFFFFFFFFFFFFFFFFB
@M05620:45:000000000-G6HP7:1:1101:18229:8371 1:N:0:161
ATCTCTATCTCCTAAAAACCTGTTTAGATTTGGAGATAGACCTTCAGGTTTTTCATCATTTTCTGCATGAATTATACATTGACCACGTTCCAGCGTGGTCAGTTTGCAGCATTCTGTTATTTTGTTTGACAGAGTGTCTTGTTGAGAACATATGTAGGACATGATTTTTTCCTGCAACAGGGAAAATAAAGTATAAGTTTTAAAGATTTATTCTTTAATAAAGGATCTCAAAGCCAGCTTTAGAAAAAGGA
+
CCCCCFFFFFFFGGGGGGGGGGHHHHHHHHHHHHHHHHHHHHHHHHHHHHHGGHHHHIHHHIHHIHHHHHHHHHHHHHHHHHHHHHGHHHHHHHGGGGHHHHHHHHHHHHHHHHHHHHHHHHHHHHHHHHHHHHHHHHHHHHHHHHHHHHHHHHHHHHHHHHHHHHHHHGHHHHHHHHHHHGGHHHHHHHHHHHHHHHHHHHGHHHHHHHHHHHHHHHHHHHHHHHHHHHHHHHHHHGHHHHHHHHHHGGH
@M05620:45:000000000-G6HP7:1:1101:6159:8379 1:N:0:161
AAACCAAGCAGACACTCACCGCTCCCTCGCCACAGGCCAATAGTTTGTCCTCACTGAGTTGGCAACAAGTGGCTGCTGTGGCTGCCATTTTTCTGGTGATGGCCATCAGCTCCGACGAGGTCAGCTGGGGGGCTTTCTTTGTGTAAGCAACGAGAAACCTGAAAGAAGCATTTTTTAACTAAGTCCTGCTGAGTCATTCATGAGTTTTTAGCCGCCTTGCTTCTTCTCACAGACTCTCTACTCTCATGCCA
+
A?AAAABFAFFFGGGGGGGGGGGGGGHGGGGGGFGDGGCCGGGGHHHHHGHHGHHHHHFHHHHHEHHHHHHGGHGGHGGHGGHEFHHHHHGHHHHHHHFHGHHHBHHHHHHFHG@EG?DGCF2BGHHHGGGGGGGGGGGGGGGGFGFFFFFFFFFFFFFFFFFFFFFFFFFFFFFF?FFFEFFFFFFFFFFFF;FBFFFFFFFFFFFFFFFFFFFFFDFFFFFFFFFFFFFB/FFFFFFBFFFFF/;/FF/
@M05620:45:000000000-G6HP7:1:1101:21792:8380 1:N:0:161
CATCCTGACCCTGAAGTACCCCGGCTTGATTTCTGACATTAGATCGGAAGAGCACACGTCTGAACTCCAGTCACGTCGACGCATCTCGTATGCCGTCTTCTGCTTGAAAAAAAAAAAAAATCATTTTCCCCCCTCCTTTTTTTCCCCCCCCCTTTCTTCCCATCTTCTTCCCTTTCCCCCTCTCACTTCCCACCCCTCTTCACCTATCTCTCCTTCCTTCCACCCCTCCCCTCCCCTCCCCCCCCCCCTCC
+
CBBCCFFFFFFFGGGGGGGGGGGGGGGEHHHHHHHHHHHHHGGHHHGGGGHHHHHHHGHHHGHHHGHGHHHHHHGGHFCFGGGGGFHHGGHHHHGGGHGHHHHHHHHHHHHB<>C<>/--0111111110<.--.:/0;00--/;0/A-----./;//;9///:///////:///9/99.-./:////://;...:..//////////////9/////////;..-....;/.9A?/.....-:;-->-A.
@M05620:45:000000000-G6HP7:1:1101:6575:8383 1:N:0:161
CATCCTGACCCTGAAGTACCCCATTGAGCATGGCATCGTCACCAACTGGGACGACATGGAGAAGATCTGGCACCACACCTTCTACAACGAGCTGCGCGTGGCCCCGGAGGAGCACCCAGTGCTGCTGACCGAGGCCCCCCTGAACCCCAAGGCCAACAGAGAGAAGATGACTCAGGTGAGGCTCGGCCGACGCCCGTGCTCCTCCCGTCCTTTCCCCAGTCATTTTCTGCCCGGCTTGATTTCTGACATTA
+
ABBBBFFFFFFFGGGGGGGGGGGHHFEGHGGFFHHHHGHHHGHHHGHHGGHHGGGGGHHFHHGHHFHGHHHHHGHHHGGHHHHHHHHHGEGGGHHGGGEGGGHHGGGGGGGDHGHHGGHGHHHHHHHHGGGGDGGGGCGGGGHHHHGGGGHGHHGGGEGFGGDGGFGGFGFGFFGGGFGGGGGG@BAD>=@DAFFFFFFA/BBFFFFFFFF/BFFFFFF/:BBFFFFFFFFFD---;-.BBFFFFBBFFB/
@M05620:45:000000000-G6HP7:1:1101:8519:8383 1:N:0:161
AGATTACTGCAACAGTTCCCCCTGGACCTGGAAAAGTTTCTTGCCTGGCTTACAGAAGCTGAAACAACTGCCAATGTCCTACAGGATGCTACCCGTAAGGAAAGGCTCCTAGAAGACTCCAAGGGAGTAAAAGAGCTGATGAAACAATGGCAAGTAAGTCAGGCATTTCCGCTTTAGCACTCTTGTGGATCCAATTGAACAATTCTCAGCATTTGTACTTGTAACTGACAAGCCAGGGACAAAACAAAGAT
+
BCACCFFFFFFFGGGGGGGGGGGGHHHHHHHHHHHHGHHHHHHHHHGHHHHHHHHHHHHHHHHHHHHHHHHHHHHHHHHHHHHHHHHHHHFHHHGGGGHHHHHHHHHHGHHHHHHHHHHHHHHGGGGGGHHHHGHHHHHHHDGHHHHHHHHHHGHHHHHHHHHHHHHHHHGGGGGHGHHHHHHHHGHGHHHHGCHHHGFHHGGHHHHHHHHHHHHHHHHHHHHGHHHHHGGHGGGGGGGGGGFGGGGGGGF
@M05620:45:000000000-G6HP7:1:1101:6173:8389 1:N:0:161
AAACCAAGCAGACACTCACCGCTCCCTCGCCACAGGCCAATAGTTTGTCCTCACTGAGTTGGCAACAAGTGGCTGCTGTGGCTGCCATTTTTCTGGTGATGGCCATCAGCTCCGACGAGGTCAGCTGGGGGGCTTTCTTTGTGTAAGCAACGAGAAACCTGAAAGAAGCATTTTTTAACTAAGTCCTGCTGAGTCATTCATGAGTTTTTAGCCGCCTTGCTTCTTCTCACAGACTCTCTACTCTCATGCCA
+
CCBCCCCFDFFFGGGGGGGGGGGGGGHHGGGGGHHHGGHHHHHHHHHHHHHHHHHHHHGHHHHHHHHHHHHHGHGGHHHHHHHGGHHHHHHHHHHHHHHHHHHHGHHHHHHHHGGGGGGGGHHHHHHHGGGGGGGGGGGGGGGGGGFFFFFFFFFFFFFFFFFFFFFFFFFFFFHFFFFFHFFFFFFFFFFFFFFFFFFFFFFFFFFFFFFFFFFFFFFFHFFFFFFFFFFFFFFFFFFFFFFHFFFFFFB
@M05620:45:000000000-G6HP7:1:1101:10439:8392 1:N:0:161
CATCCTGACCCTGAAGTACCCCGGCTTGATTTCTGACATTAGATCGGAAGAGCACACGTCTGAACTCCAGTCACGTCGACGCATCTCGTATGCCGTCTTCTGCTTGAAAAAAAAAAAAAATACGCTAATGGGCCTTCTTTGTTTCATCAACGCTCCCCCTTACAACATCATTTTTTACCTCCATCCTTCTTCGTCATTCGTTCTTTTTTCGCCCCCTTTCTTCTTCTCACAAACTCTCTCCTCTCATTCCA
+
CBBCCFFFFFFFGGGGGFGGGGGGGGGGHHHHHHHGHHHHGHFHHHGGGGGHHHHGHGGHHGHHHHHHHHHHHGGFHGCGGGGFEFHHGFHHHHGFFHGHHHHHHHHHEHFDGDGD<>--01<<.<..000.<..<C0=C00;/;C;000/:-.:;.;.?.9C00;./000;;009.00;09/0B9B00;;0./..;0F0;/..;:00:/-...-;-;0;B00;F0000:00.;;FF0B0/0/;B0000;0
@M05620:45:000000000-G6HP7:1:1101:15647:8399 1:N:0:161
CATCCTGACCCTGAAGTACCCCGGCTTGATTTCTGACATTAGATCGGAAGAGCACACGTCTGAACTCCAGTCACGTCGACGCATCTCGTATGCCGTCTTCTGCTTGAAAAAAAAAAAAACAACGAGGATAGATCGCTGCTAAGGCCACAAGCAACCGTACGAAAAATACACTAAAGAACATAGACATGCAGAGACTGTCAAACGAGCAACTCACCATCTAGTACACTCTGTGCCTTGGTCTTGTTCGTCCT
+
CCCCCFFFFFFFGGGGGGGGGGGGGGGGHHHHHHHGHHHHHHHHHHGGGGHHHHHHHGHHHGHHHHHHHHHHHHGHHGGGGGGGGGHHGGHHHHGGGHGHHHHHHHHHHHGCBCFB<<>....-.<--<</<00.....000://;......;/..-...-...-..9:000//000./;/;9///9/////./:////////...-9/.////./:9//////;/////////////////////.;...
@M05620:45:000000000-G6HP7:1:1101:11719:8402 1:N:0:161
ATCTCTATCTCCTAAAAACCTGTTTAGATTTGGAGATAGACCTTCAGGTTTTTCATCATTTTCTGCATGAATTATACATTGACCACGTTCCAGCGTGGTCAGTTTGTAGCATTCTGTTATTTTGTTTGACAGAGTGTCTTGTTGAGAACATATGTAGGACATGATTTTTTCCTGCAACAGGGAAAATAAAGTATAAGTTTTAAAGATTTATTCTTTAATAAAGGATCTCAAAGCCAGCTTTAGAAAAAGGA
+
CCCCCFFFFFFFGGGGGGGGGGGHHHHHHHHHHHHHHHHHHHHHHHHHHHHGGHHHHHHHHIIHIHHHHHHHHHHHHHHHHHHHHHGHHHHHHHGGGGHHHHHHHHHHHHHHHHHHHHHHHHHHHHHHHHHHHHHHHHHHHHHHHHHHHHHGHHHGHHHHHHHHHHHHHGHHHHHHHHHHHGGHHHHHHHHHHHHHHFHHHHHHHHHHHHHHHHHHHHHHHHHHGHGHHHHHHHHHHGHHHHHHHHHHGGH
@M05620:45:000000000-G6HP7:1:1101:8983:8414 1:N:0:161
ATCTCTATCTCCTAAAAACCTGTTTAGATTTGGAGATAGACCTTCAGGTTTTTCATCATTTTCTGCATGAATTATACATTGACCACGTTCCAGCGTGGTCAGTTTGCAGCATTCTGTTATTTTGTTTGACAGAGTGTCTTGTTGAGAACATATGTAGGACATGATTTTTTCCTGCAACAGGGAAAATAAAGTATAAGTTTTAAAGATTTATTCTTTAATAAAGGATCTCAAAGCCAGCTTTAGAAAAAGGA
+
BBBBBFFFFFFFGGGGGGGGGGHHHHHHHHHHHHHHHHHHHHHHHHHHHHHGGHHHHHHHHHHHHHHHHHHHHHHHHHHHHHHHHHGHHHHHHHGFGGHHHHHHHHHHHHHHHHHHHHHHHHHHHHHHHHHHHHHHHHHHHHHHHHHHHHHHHHHHHHHHHHHHHHHHHGHHHHHHGHHHHGGHHHHHHHHHHGHHHGHHHHGHHHHHHHHHHHHHHHHHHHHHHHHHHHHHHFHHHGHHHHHHHGHHCDC
@M05620:45:000000000-G6HP7:1:1101:10289:8425 1:N:0:161
AAACCAAGCAGACACTCACCGCTCCCTCGCCACAGGCCAATAGTTTGTCCTCACTGAGTTGGCAACAAGTGGCTGCTGTGGCTGCCATTTTTCTGGTGATGGCCATCAGCTCCGACGAGGTCAGCTGGGGGGCTTTCTTTGTGTAAGCAACGAGAAACCTGAAAGAAGCATTTTTTAACTAAGTCCTGCTGAGTCATTCATGAGTTTTTAGCCGCCTTGCTTCTTCTCACAGACTCTCTACTCTCATGCCA
+
CCCCCCCFCFFFGGGGGGGGGGGGGGHHGGGGGHHHGGGHHHHHHHHHHHHHHHHHHHHHHHHHHHHHHHHHGHGGHGHHHHHGGHHHHHHHHHHHHHHHHHHHHHHHHHHHHGGGFEGGGHHHHHHHGGGGGGGGGGGGGGGGGGFFFFFFFFFFFFFFFFBFFFFFFFFFFFFFEFFFFFFFFFFFFFFFFFFFFFFFFFFFFFFFFFFFFFFFFFFFFFFFFFFFEFFFFFFFFFFFFFFFFFFBFF0
@M05620:45:000000000-G6HP7:1:1101:20744:8427 1:N:0:161
ATCTCTATCTCCTAAAAACCTGTTTAGATTTGGAGATAGACCTTCAGGTTTTTCATCATTTTCTGCATGAATTATACATTGACCACGTTCCAGCGTGGTCAGTTTGCAGCATTCTGTTATTTTGTTTGACAGAGTGTCTTGTTGAGAACATATGTAGGACATGATTTTTTCCTGCAACAGGGAAAATAAAGTATAAGTTTTAAGATTTATTTCTTTATTAAGGAATCTAAAGCCCGCCTTTGAAAAAGGGA
+
BBBBBFFFFFFFGGGGGGGGGGHGHHHHHHHGHGHGHHHGHHHHHHGHHHHGGHHHHHHHHHHHHHHHHHHHHHHHHHHHHHHHHHGHHHHHHGGEGGHHHHHHHHHHHHHHHHHHHHHHHHHHHHH3GGHHHHHHHHHHHHHHHHHHHHHHGHGHHHHHHHHGHHHHHGHHHHHHHHHHGGGHHHHHHHHFHHHHHGHH1GG111>F11>1<FG1D00=GFF0/0<00=D00<.---;DB00;CCH.E.;
@M05620:45:000000000-G6HP7:1:1101:10307:8437 1:N:0:161
AAACCAAGCAGACACTCACCGCTCCCTCGCCACAGGCCAATAGTTTGTCCTCACTGAGTTGGCAACAAGTGGCTGCTGTGGCTGCCATTTTTCTGGTGATGGCCATCAGCTCCGACGAGGTCAGCTGGGGGGCTTTCTTTGTGTAAGCAACGAGAAACCTGAAAGAAGCATTTTTTAACTAAGTCCTGCTGAGTCATTCATGAGTTTTTAGCCGCCTTGCTTCTTCTCACAGACTCTCTACTCTCATGCCA
+
CCCCCCCFCFFFGGGGGGGGGGGGGGGHGGGGGHGHGGGHHHHHHHHHGHHHHHHHHHHHHHHHHHHHHHHHGHGGHHHHHHGGGHHHHHHHHGHHHHHHHHHHHHHHHHHHHGGGGGGGDGHHHHHHGGGGGGGGGGGGGGGGGGFFFFFFFFFFFFFFFFFFFFFFFFFFFFFFFFFFFFFFFFFFFFFFFBFFFFFFEFFFFFFFFFFFFBFFFFFFFFFFFFFFFFFFFFFFFFFFFFFFFFFBBF/
@M05620:45:000000000-G6HP7:1:1101:22467:8440 1:N:0:161
AAACCAAACAGACACTCACCGCTCCCTCGCCACAGGCCAATAGTTTGTCCTCACTGAGTTGGCAACAAGTGGCTGCTGTGGCTGCCATTTTTCTGGTGATGGCCATCAGCTCCGACGAGGTCAGCTGGGGGGCTTTCTTTGTGTAAGCAACGAGAAACCTGAAAGAAGCATTTTTTAACTAAGTCCTGCTGAGTCATTCATGAGTTTTTAGCCGCCTTGCTTCTTCTCACAGACTCTCTACTCTCATGCCA
+
BBBBBBBBBFFFGGGGGGGGGGGGGGFHGGGGGHHHGGHHHHHHHHHHHHGHHHHHHHGHHHHHHHHHHEHHGHGGHHHHHHHGGHHHHHHHFHHHHHFHHHHHHHHHHHHHHGGGGGGGEHHHHHHHGGGGGGGGGGGGGGGGGGFFFFFFFFFFFFFFFFFFFFFFFFFFFFFFFFFFFFFFFFFFFFFFFFFFFFFFFFFFFFFFFFFFFFFFFFFFFFFFFFFFFFFFFFFFFFFFFFFFFFFFFFF
@M05620:45:000000000-G6HP7:1:1101:20742:8445 1:N:0:161
ATCTCTATCTCCTAAAAACCTGTTTAGATTTGGAGATAGACCTTCAGGTTTTTCATCATTTTCTGCATGAATTATACATTGACCACGTTCCAGCGTGGTCAGTTTGCAGCATTCTGTTATTTTGTTTGACAGAGTGTCTTGTTGAGAACATATGTAGGACATGATTTTTTCCTGCAACAGGGAAAATAAAGTATAAGTTTTAAAGATTTATTCTTTAATAAAGGATCTCAAAGCCAGCTTTAGAAAAAGGA
+
CCCCCFFFFFFFGGGGGGGGGGHHHHHHHHHHHHHHHHHHHHHHHHHHHHHGGHHHHGIIIIIHHHHHHGHHHHHHHHHHHHHHHHGHHHHHHHGFGGHHFHGHHHHHHHHHHHHHHHGHHHHHHHHHGHGHHHHHHHHHHHHHHHHHHHHGHHHHHHHHHHHHHHHHHGHHHHHHHHHHHGGHHHHHHHHGHHHHHGHHHGHGHHHHHHHHHHHHGFHHHFHHHHHHHGHHHHHHHGHHHHHHHHGGGGH
@M05620:45:000000000-G6HP7:1:1101:26793:8465 1:N:0:161
CATCCTGACCCTGAAGTACCCCGGCTTGATTTCTGACATTAGATCGGAAGAGCACACGTCTGAACTCCAGTCACGTCGACGCATCTCGTATGCCGTCTTCTGCTTGAAAAACAAAAAACACATCCCTACTATGTCCCTCGGTACCTACAATGAGTTGACAACAATTGTACAAAAAAGGTGGAATAGATCGTGTAGCCGTTATGCCACAAAGCTACCAGATAACCGCAGTGGCGTACGTAATTATATTCACA
+
CBCCCFFFFFFFGGGGGGGGGGGGGGGGFHHHHHDDGAGHFHGHHHG?FFCHHHHBHGHHHGGHHGHHFHHHHHGHHGGGGGFGGHHHGGHHHHGGGHGHHHHHHGFG3BB/?FFG?B//0/222?220222@211110//?//1110111<11<11<1=1...000000000.<-..0:..0000000./../000....9009:0...//000/00./////--::.//.-.---./../:////////
@M05620:45:000000000-G6HP7:1:1101:10127:8467 1:N:0:161
AGATTACTGCAACAGTTCCCCCTACACTCTTTCCCTACAAGCCAGGGACAAAACAAAGATCGGAAGAGCACACGTCTGAACTCCAGTCACGTCGACGCATCTCGTATGCCGTCTTCTGCTTGAAAAAAAAAAAAAAAACCAAAACCCCAACATCTACTTCACTCCTTTATTATTAATACCTCTATTTCATCCACTTACACTATTCTCCGCATGTTCTCTTCCACCTACCAAGCACTCACCCTCACCCGGTC
+
AAABCFFFFFFFGGGGGGGGGGGGHHHHHHHHHHHHHHHHHHGHHHGGGGHHHHHHHHGHHHGGGGHHHHHHHGHHHGHHHHHHHHHHFHGGHGGGGGGFEHHHGGHHHHGEFHGHHHHHHHHHHGGGGCGG>><-<:....;.....:.../00=9009;000/:00000;000;0000000009000;00099000000;:00000..-9.9090:000000..0:.909./;:9/0...9;;..----
@M05620:45:000000000-G6HP7:1:1101:26777:8474 1:N:0:161
CATCCTGACCCTGAAGTACCCCGGCTTGATTTCTGACATTAGATCGGAAGAGCACACGTCTGAACTCCAGTCACGTCGACGCATCTCGTATGCCGTCTTCTGCTTGAAAAAAAAAAAATTTTGTTTTACAGAGTGTCTTGTTGAGAACATATGTAGGACATGATTTTTTCCTGCAACAGGGAAAATAAAGTATAAGTTTTAAAGATTTATTCTTTAATAAAGGATCTCAAAGCCATCTTTAGCAACAGGAA
+
>AAAAFDFFCFCGGGGFGGGFGG2EEGGHHHHHHGCHFHHHFFHHHG?FECCGHHHHGHHHGBGHFFGHHHHHFGBGE/EEGEAEEG1?ECHHFGEEHEHHHBGHFHE3F?/<<>///0??11>CH0>GGBB0=GGHHHBDHH0/CGHHBFFFDGH00:CCG0CGGGFCGGGHFFB0AC..CF.CFF90;;FFG00;;CB0FF0;C;C0CB/BFFF/BF/FF/9/F/9F///;AF/;BFF/:/:F.9.;..
@M05620:45:000000000-G6HP7:1:1101:7155:8491 1:N:0:161
TACCTGTACTGGGGAAGCATTTGAATATCCCCCCATGGTGATGGGGACGGAGAACTGCACCATAAACACAGGAACGTGCCTAACTTTCCCGGGAAGATGAAGTCAAAGAGCGACCACAGCTCTTCGGAGGTTATTTTGCATCGGTGAGCCAGACAGAATGATCCGATGAGGGGTGCGAAACTATTTGAGGAAAGGAAGCACCTTTTTATTAAATTTACCTTTTAGCAATCGCCATTCCTACCCTAAAGATC
+
ABABBFFFFFFFGGGGGGGGGGHHGHHHHHHGGGGHHHHHHHHHHGGGGGGGGHHHHHGHHHHHHHHHHHHHHHHGHHHHHHHHHHHHHHFEGFGGGHHGFHGHHHHHHHHGGGGGHHHHHHHHHGGGGGEHHHHHHHHHHHGGGGGHHHHHHGHHHHHHHHHHHGGGHHHGGDDGGGCGGGGGGGGGGGCFGGGGGGGEFEFFFFFFFFFFFFFFFFBFFFFFFFFFFFEFFFFFFFFFFFFFFFFFFFF
@M05620:45:000000000-G6HP7:1:1101:26271:8493 1:N:0:161
TACCTGTACTGGGGAAGCATTTGAATATCCCCCCATGGTGATGGGGACGGAGAACTGCTCCATAAACACAGGCAACGTGCCTAACTTTCCCGGGAAGATGAAGTCAAAGAGCGACCACAGCTCTTCGGAGGTTATTTTGCATCGGTGAGCCAGACAGAATGATCCGATGAGGGGTGCGAAACTCTTTGAGGAAAGGAAGCACCTTTTTATTAAATTTACCTTTTAGCAATCGCCATTCCTACCCTAAAGAT
+
AAAABFFFFFFFGGFGGGGGGGHCEHGHHHHGGGGHGHEFHHHHHGEGGGGGCHHHHHHHHGHEFHGFHAFHGHAGCHHHHGFGFHHHHHHGGG/>EHHHB?GGFFHHHHHHGGGGGGFGGHHFHHHB?ACAGFHGHHHHHHGGGD?.><G0GAEHHHFHHFFHHH?EFCGFG?DAEG?;DFG0;FGG0EFB/FFFFFAEEBFFFFFFEFFEFFFFFBFFFFFF9FFFBFFFEFDEFFFFFEFFF.;//;F
@M05620:45:000000000-G6HP7:1:1101:10455:8496 1:N:0:161
TACCTGTACTGGGGAAGCATTTGAATATCCCCCCATGGTGATGGGGACGGAGAACTGCTCCATAAACACAGGCAACGTGCCTAACTTTCCCGGGAAGATGAAGTCAAAGAGCGACCACAGCTCTATCGGAGGTTATTTTGCATCGGTGAGCCAGACAGAATGATCCGATGAGGGGTGCGAAACTATTTGAGGAAAGGAAGCACCTTTTTATTAAATTTACCTTTTAGCAATCGCCCATTCCTACCCTAAAG
+
DDCDDFFFFFFFGGGGGGGGGGHHHHHHHHHGGGGHHHHHHHHHHGGGGGGGGHHHHHHHHHHHHHHHHHHHGHHHGHHHHHHHHHHHHHHGGGGGGHHHHHHHHHHHHHHHGGGGGHHHHHHHHHHGGGGGEHHHHHHHHHHHGGGGGHHHHHHGHHHHHHHHHHHEGGHHHGG.9ACECGGGGGGGGGGGF/FFGBFGGGFFFFFFFFFFFFFFFFFFFFFFFFFFFFFFFFFFFFFFFFFFFFFFFF:
@M05620:45:000000000-G6HP7:1:1101:26258:8506 1:N:0:161
TACCTGTACTGGGGAAGCATTTGAATATCCCCCCATGGTGATGGGGACGGAGAACTGCTCCATAAACACAGGCAACGTGCCTAACTTTCCCGGGAAGATGAAGTCAAAGAGCGACCACAGCTCTTCGGAGGTTATTTTGCATCGGTGAGCCAGACAGAATGATCCGATGAGGGGTGCGAAACTATTTGAGGAAAGGAAGCACCTTTTTATTAAATTTACCTTTTAGCAATCGCCATTCCTACCCTAAAGAT
+
CCCCCFFFFFFFGGGGGGGGGGHHHHHHHHHGGGGHHHGHHHHHHGGGGGGGGHHHHHHHHHHHHHHHHHHHGHHHGHHHHHHHHHHHHHHGGGGGGHHHGHHHHHHHHHHHGGGGGHHHHHHHHHHGGGGEHHHHHHHHGHHGGGGGGFHHHHGHHHHHHHHHHHGGGHHHGGEDGGFGGGGGGGGGGGGFGGGGFGGGGGFFFFFFFFFFFFFFFFFFFFFFFFFFFFFFFFFFFFFFFFFFFFFFFFF
@M05620:45:000000000-G6HP7:1:1101:10124:8506 1:N:0:161
TACCTGTACTGGGGAAGCATTTGAATATCCCCCCATGGTGATGGGGACGGAGAACTGCTCCATAAACACAGGCAACGTGCCTAACTTTCCCGGGAAGATGAAGTCAAAGAGCGACCACAGCTCTATCGGAGGTTATTTTGCATCGGTGAGCCAGACAGAATGATCCGATGAGGGGTGCGAAACTATTTGAGGAAAGGAAGCACCTTTTTATTAAATTTACCTTTTAGCAATCGCCATTCCTACCCTAAAGA
+
CCCCCFFFFFFFGGGGGGGGGGHHHHHHHHHGGGGHHHHHHHHHHGGGGGGGGHHHHHHHHHHHHHHHHHHHGHHHGHHHHHHHHHHHHHHGGGGGGHHHHHHHHHHHHHHGGGGGGHHHHHHHHHHGGDGGDHHHHHHHHHHHGGGGGHHHHHHGHHHHGHHHHGHGGDHHHGG:CDAEDGGGGGGGGGGF::CFGFGGGGFFFFFFFFFFFFFFFFFFFFFFFFFFFFFFFFFFFFFFEFFFFFFFFFF
@M05620:45:000000000-G6HP7:1:1101:10470:8508 1:N:0:161
TACCTGTACTGGGGAAGCATTTGAATATCCCCCCATGGTGATGGGGACGGAGAACTGCTCCATAAACACAGGCAACGTGCCTAACTTTCCCGGGAAGATGAAGTCAAAGAGCGACCACAGCTCTATCGGAGGTTATTTTGCATCGGTGAGCCAGACAGAATGATCCGATGAGGGGTGCGAAACTATTTGAGGAAAGGAAGCACCTTTTTATTAAATTTACCTTTTAGCAATCGCCCATTCCTACCCTAAAG
+
CCBCCFFFFFFFGGGGGGGGGGHHHHHHHHHGGGGHHHHHGHHHHGGGGGGGGHHHHHHHHHHHHHHHHHHHGHHHGHHHHHHHHHHHHHHGGGGGGHHHHHHHHHHHHHHHGGGGGHHHHHHHHHHGGGGGEHHHHHHHHGHHGGGGFHHHHHHGHHHHHHHGHHHEDEHHHGG.;A@DGGGGGGGGGGGGFFGFGBFFGGFFFFFFFFFFFFFFFFFFFFFFFFFFFFFFFFFFFFFFFFFFFFFFFF/
@M05620:45:000000000-G6HP7:1:1101:7167:8510 1:N:0:161
TACCTGTACTGGGGAAGCATTTGAATATCCCCCCATGGTGATGGGGACGGAGAACTGCACCATAAACACAGGCAACGTCCCAACTTTTCCGGGGAAGTTGAGGCCAAAAACCAACACAGGCCCTTGGGAGGTATTTTTGCTTCGGGAGGCCAGCAAGAATGACCCGTGGAGGGGGGCGAAACTTTTTGAGGAAAGAAAGACCTTTTTTATTAATTTAACTTTTTAGCATTCGCCTTTCTAACCTAAAAGAT
+
ABBBCFFFFFFFGGGGGGGGGGHHHHHGHHGGGGGHHHHHGHHGHGGGGGGGGHHHHH3FGHHHHHHHHHHHAG11/11B13B13BG4BG1EE/E//344B32//?F2//////?///0////?20?//?/C11@GH1-1111><.---<....///=/0000;/-..-.;AFG----:C--//;B/-.;9FF/A/;////;/;FFF-.;/;F/BF//;/;FF/.//9////;9.;/;///;F//;F//./
@M05620:45:000000000-G6HP7:1:1101:10111:8521 1:N:0:161
TACCTGTACTGGGGAAGCATTTGAATATCCCCCCATGGTGATGGGGACGGAGAACTGCTCCATAAACACAGGCAACGTGCCTAACTTTCCCGGGAAGATGAAGTCAAAGAGCGACCACAGCTCTATCGGAGGTTATTTTGCATCGGTGAGCCAGACAGAATGATCCGATGAGGGGTGCGAAACTATTTGAGGAAAGGAAGCACCTTTTTATTAAATTTACCTTTTAGCAATCGCCATTCCTACCCTAAAGA
+
AAABBFFFFFFFCFGFGGGGGGHHHHHHHHHGGGGHHHGHHHHHHGGGGGGGGHHGHHHHHHHHHHHHHGHHGHHHGHHHHHHHHGHHHHHGGGGGGHHHHHGHHHHHHGHHGGGGGHHHHHHHHHGGG/>@?GGHHHHFHHHGEDEGGHHHHHHEGHHHHHGHHHHGGGFFHGGCBDGDFGGGGGGGFGGG9/;FF9CAEFFFFFFFFFFFFFFFFFFFFFFFFF/BFBFFFFDDFFFFFFFFFFF.F//
@M05620:45:000000000-G6HP7:1:1101:5139:8522 1:N:0:161
ATCTCTATCTCCTAAAAACCTGTTTAGATTTGGAGATAGACCTTCAGGTTTTTCATCATTTTCTGCATGAATTATACATTGACCACGTTCCAGCGTGGTCAGTTTGCAGCATTCTGTTATTTTGTTTGACAGAGTGTCTTGTTGAGAACATATGTAGGACATGATTTTTTCCTGCAACAGGGAAAATAAAGTATAAGTTTTAAAGATTTATTCTTTAATAAAGGATCTCAAAGCCAGCTTTAGAAAAAGGA
+
CCCCCFFFFFFFGGGGGGGGGGGHHHHHHGHHHGHHHHHHHHHHHHHHHGHGGHHHHHHHHHHHHHHHHHHHHHHGHHHHHHHHHHEHHHHHHHGFGGHHHHHHHHHHHHHHHHHHHHHHHHHHHHHHGHHBHHHHHHHHHHHHHHHHHHHHHHHGHGHHHHHHHHHHHGHHHHHHHHHHHGGHHHHHGHHHHHHHHHHHHHHHHHHHHHHHHHHHHHHHHHFHHHHHHHHHHHHHHGHHHHGHHHGHGGH
@M05620:45:000000000-G6HP7:1:1101:19821:8529 1:N:0:161
AGATTACTGCAACAGTTCCCCCTACACTCTTTCCCGACAAGCCAGGGACAAAACAAAGATCGGAAGAGCACACGTCTGAACTCCAGTCACGTCGACGCATCTCGTATGCCGTCTTCTGCTTGAAAAAAAAAAAAACAGAACAAGCAAGTGGCAGATAACTATACCTGAAGTAACAAGATAAAAAAAAAACAAAGTAAGATAACACTAAATGGATTGTGTGAGAAGGAAGGAACATGGTACCAACTCGCTAC
+
CCBCCFFFFFFFGGGGGGGGGGG2GHHHHHHHHHHGGGGGHHGHHHG2FGHHHHHHHHHHHHGGGGHHHHHHHGHHHGHHHHHHHHHHHHGHHGGGGGGGCHHHGGHHHHGEFHGHHHHHHHHHHHHGGGGG<-<..//0////.;:/000.:;.000000000000/;000000;//000090-----..../900000000090/0000000:/00/.00:0;../.../.:90/000000./0.-..-
@M05620:45:000000000-G6HP7:1:1101:17818:8553 1:N:0:161
TACCTGTACTGGGGAAGCATTTGAATATCCCCCCATGGTGATGGGGACGGAGAACTGCTCCATAAACACAGGCAACGTGCCTAACTTTCCCGGGAAGATGAAGTCGAAGAGCGACCACAGCTCTTCGGAGGTTATTTTGCATCGGTGAGCCAGACAGAATGATCCGATGAGGGGTGCGAAACTATTTGAGGAAAGGAAGCACCTTTTTATTAAATTTACCTTTTAGCAATCGCCATTCCTACCCTAAAGAT
+
AAAABFFFFFFFGCGGGGGGGGGHHHHHHHHGGGGHHHHHHHHHHGGGGGGGGHHHHHHHHHHHHHHHHHHHGHHHCHFHHHHHHHHHHHHGGGEEGHHHHHHHHGGGEGHHGGGGGHHHHHHHHGHGEDGEHHGHHHHHHHHGGGCEHGHGFGGHHHHGFBHHHHGGGFHHGG:ADCB9?@FGGGGGEEG;F/AFGEGFBFFFFFFFFFFFFFFFFFFFFFFFE/BFFFFFFFFAFFBFFFFFBFFFBBF
@M05620:45:000000000-G6HP7:1:1101:17832:8567 1:N:0:161
TACCTGTACTGGGGAAGCATTTGAATATCCCCCCATGGTGATGGGGACGGAGAACTGCTCCATAAACACAGGCAACGTGCCTAACTTTCCCGGGAAGATGAAGTCGAAGAGCGACCACAGCTCTTCGGAGGTTATTTTGCATCGGTGAGCCAGACAGAATGATCCGATGAGGGGTGCGAAACTATTTGAGGAAAGGAAGCACCTTTTTATTAAATTTACCTTTTAGCAATCGCCATTCCTACCCTAAAGAT
+
CCCCCFFFFFFFGGGGGGGGGGHHHHHHHHHGGGGHHHGHHHHHHGGGGGGGGHHHHHHHHHHHHHHHHHHHGHHHGHHHHHHHHHHHHHHGGGGGGHHHHHHHHFGGGGHHGGGGGHHHHHHHHHHGGGGGHHHHHHHGFHHGGGGGHHHHHHGHHHHHHGHHHHFGGHHHGG;DGGGGGFGGGGGGGGGFGFFFGGGFFFFFFFFFFFFFFFFFFFFFFFFFFFFFFFFFFFFEFFFFFFFFFFFFFFF
@M05620:45:000000000-G6HP7:1:1101:17817:8582 1:N:0:161
TACCTGTACTGGGGAAGCATTTGAATATCCCCCCATGGTGATGGGGACGGAGAACTGCTCCATAAACACAGGCAACGTGCCTAACTTTCCCGGGAAGATGAAGTCAAAGAGCGACCACAGCTCTTCGGAGGTTATTTTGCATCGGTGAGCCAGACAGAATGATCCGATGAGGGGTGCGAAACTATTTGAGGAAAGGAAGCACCTTTTTATTAAATTTACCTTTTAGCAATCGCCATTCCTACCCTAAAGAT
+
>AABAFFFFFFFCCFEEGGGGGFHGHHHHHHGGGGHHHBFDFGFGGGEEEGEGHHHHHHFHFDHHHHHHHHHGGGHGHEHHHGHHFHHGGHGEGCGGHHHGHHFGFHHHFGHGGGGGHGHHHHHHGHGDGGCGFHHHHHFFHHGECFEHFHGHHGHHCGHHHHHHHDGCHHHGGGCGGD@GBGGEGGGEEGC/;9AEFFGFFFFFFFFEFFFFFFFFFFFFFFFFFFFFFFFFFFFFFBFFFFFFFFFFEB
@M05620:45:000000000-G6HP7:1:1101:19629:8592 1:N:0:161
TACCTGTACTGGGGAAGCATTTGAATATCCCCCCATGGTGATGGGGACGGAGAACTGCTCCATAAACACAGGCAACGTGCCTAACTTTCCCGGGAAGATGAAGTCAAAGAGCGACCACAGCTCTATCGGAGGTTATTTTGCATCGGTGAGCCAGACAGAATGATCCGATGAGGGGTGCGAAACTATTTGAGGAAAGGAAGCACCTTTTTATTAAATTTACCTTTTAGCAATCGCCATTCCTACCCTAAAGA
+
CCCDDFFFFFFFGGGGGGGGGGHHHHHHHHHGGGGHHHGHHHHHHGGGGGGGGHHHHHHHHHHHHHHHHHHHGHHHGHHHHHHHHHHHHHHGGGGGGHHHHHHHHHHHHHHHGGGGGHHHHHHHHHHGGGGGDHHHHHHHHHHHGGGGGHHHHHGGHHGHHHHHHHHGGGHHHGG:ADBEGGGGGGGGGFGGFFGGGBFFGGFFFFFFFFFFFFFFFFFFFFHFFFFFFFFFFFFFFFFFFFBFFFFFFFF
@M05620:45:000000000-G6HP7:1:1101:8643:8599 1:N:0:161
ATCTCTATCTCCTAAAAACCTGTTTAGATTTGGAGATAGACCTTCAGGTTTTTCATCATTTTCTGCATGAATTATACATTGACCACGTTCCAGCGTGGTCAGTTTGCAGCATTCTGTTATTTTGTTTGACAGAGTGTCTTGTTGAGAACATATGTAGGACATGATTTTTTCCTGCAACAGGGAAAATAAAGTATAAGTTTTAAAGATTTATTCTTTAATAAAGGATCTCAAAGCCAGCTTTAGAAAAAGGA
+
AAABBFFFFFFFGFGGGGFFGGHHHFGFGHHGHHHGHHHGHHHHHHHHHHHGGHHHGHHHHHHHHHHHHHHHHGHHHHHHGFHHHHGFHHHHHGGEFGFGFHGHHHHGHHGHHHHHHHHHHHHHHHHHGHGHHHGHHHHHHHHHGHGHHGFFGHGFHHHHFHHGHHHHHGHHHHHGHHGHHGFFHHHHGHHGHHHGHGGHHGFFHGHHHGHHHHHHGHHGGFGHGHHHHFHFHHHHHGHHHFHHGHFFGGF
@M05620:45:000000000-G6HP7:1:1101:14550:8608 1:N:0:161
AGATTACTGCAACAGTTCCCCCTACACTCTTTCCCTACAAGCCAGGGACAAAACAAAGATCGGAAGAGCACACGTCTGAACTCCAGTCACGTCGACGCATCTCGTATGCCGTCTTCTGCTTGAAAAAAAAAAAAAAAAAAAAAAAATCATGCTAGAGGAAAAAGTTCAAAAACAAGAAAAGGCAAATGATCGCGATCCGTTTGTGAGGCGATTGAACTGAACAGCAGTAACAGCAGATAAGAACAAGTAAA
+
BBBBBFFFFFFFGGGGGGGGGGGDHHHHHHHHHHHHHHHHHHGHHHGGGGHHHHHHHHHHHHGGGGGHHHHHHGHHHGHHHHHHHHHHHHGHHGGGGGGEGHHHGGHHHHGEGHGHHHHHHHHHHHHGGGGG>-<<-----9---9./0////9///.;./.../////;/..;...//./...../////..---9...//...//..---..//////////...://///...////9//./.9////
@M05620:45:000000000-G6HP7:1:1101:8626:8611 1:N:0:161
ATCTCTATCTCCTAAAAACCTGTTTAGATTTGGAGATAGACCTTCAGGTTTTTCATCATTTTCTGCATGAATTATACATTGACCACGTTCCAGCGTGGTCAGTTTGCAGCATTCTGTTATTTTGTTTGACAGAGTGTCTTGTTGAGAACATATGTAGGACATGATTTTTTCCTGCAACAGGGAAAATAAAGTATAAGTTTTAAAGATTTATTCTTTAATAAAGGATCTCAAAGCCAGCTTTAGAAAAAGGA
+
ABACBFFFFFFFGGGGGGGGGGHHHHHHHHHHHGHHHHHHGHHHHHHHHHHGGHHHHHHHIIHHHHHHHGHHHHHGHHHHHGHHHHGHHHHHHHGFGGHHHHHHHHHHHHHHHHHHHHFHHHHHHHHHGHGHHHGHHHHHHHHHHHGHHHHHHHHHHHHHGHHHHHHHHGHHHHHHHHHHHGGHHHHGHGHHFHHHHFGHHGGHHHHHHHHHHHHHHGHHGHHHGHHHHGGGHHHGHGGHHHGHHFGFGGE
@M05620:45:000000000-G6HP7:1:1101:15007:8621 1:N:0:161
TACCTGTACTGGGGAAGTTTCCCTACACGACGCCATTCCTACCCTAAAGATCGGAAGAGCACACGTCTGAACTCCAGTCACGTCGACGCATCTCGTATGCCGTCTTCTGCTTGAAAAAAAAAAAAAAAAAAAGAGAAAAGAATAGAAGATGTATGGTAGGAAATGAAAAAAAAAGAGGAAGAAAGAGAAGATGAAGAGAAGACAGGCAAAGAAGAAAAGGAGATGATGGAGACAAATGACAGACTAGTGAA
+
AAABBFFFFFFFGGGGGGGGGGHHGHFHGGFGGGEGHHHHFHHHHHGHGGHHHGGGGGHHEGFHGHHHGGGHHHHHGHHHGEFGGCGGGGEEHHHFAGFGGG?EHGHHHHHHHGHGHGFGGCA-<-------;./////9.:000000/009000/;90.00/000:/:.--9-........////..///////9/../;///......//.////./....///////./..../////:/.///////
@M05620:45:000000000-G6HP7:1:1101:14563:8626 1:N:0:161
AGATTACTGCAACAGTTCCCCCTACACTCTTTCCCTACAAGCCAGGGACAAAACAAAGATCGGAAGAGCACACGTCTGAACTCCAGTCACGTCGACGCATCTCGTATGCCGTCTTCTGCTTGAAAAAAAAAAAAAGAAGCGCTATAACAAGAGGTACGGAGACGAAGAGAAAAGTATTTCAAGGGCACTCCCATAGGAGACATGAAGGACGTCCATGGGACGAGAGGTGTGTAGGGTCGCGATACGCATGT
+
>>AAAFFFFFFFGGGGGGGGGGGGHHHHHHHHHHHHHHGHHHGGHHGGGFHHHHHHHHHHHHGGGGHHHHHHHGHHHGHGHHHHHHHHBGGGHGGGGGGEFHHHFGFHHHG?EHGHEHHHHHHHFBGGGG@C>>-...//--.:.00000//../00..;.-:.--...///9/000000000/...../...//////...///://..-;...///...---.-.9./.:///.:/-----.-...:./
@M05620:45:000000000-G6HP7:1:1101:24164:8648 1:N:0:161
AAACCAAGCAGACACTCACCGCTCCCTCGCCACAGGCCAATAGTTTGTCCTCACTGAGTTGGCAACAAGTGGCTGCTGTGGCTGCCATTTTTCTGGTGATGGCCATCAGCTCCGACGAGGTCAGCTGGGGGGCTTTCTTTGTGTAAGCAACGAGAAACCTGAAAGAAGCATTTTTTAACTAAGTCCTGCTGAGTCATTCATGAGTTTTTAGCCGCCTTGCTTCTTCTCACAGACTCTCTACTCTCATGCCA
+
A?AABBAFBBFFGGGGGGGGEGGGGGHHGGGGGFGDFGE2GGHHHHGHHHHHHHGFGHHGFBFHCHH1FFDGFGGGHGGGHHHGFH3FHHHHHHHFHGHHHHHHHHHHGHHHHGGG><D?CFFFGHCCF/CBBGGGGGGGFGGGGGFFFFFBFFFFFFFFFFFFFFFFFFFFFFFBEFFFFFFFFFFFFF/FFFFFFFFFFF/BBFFFFFFFF:BBFFFFFFFFFFFFFFF/FFFFFFFFFFFFFFFBFF/
@M05620:45:000000000-G6HP7:1:1101:27133:8654 1:N:0:161
AAACCAAGCAGACACTCACCGCTCCCTCGCCACAGGCCAATAGTTTGTCCTCACTGAGTTGGCAACAAGTGGCTGCTGTGGCTGCCATTTTTCTGGTGATGGCCATCAGCTCCGACGAGGTCAGCTGGGGGGCTTTCTTTGTGTAAGCAACGAGAAACCTGAAAGAAGCATTTTTTAACTAAGTCCTGCTGAGTCATTCATGAGTTTTTAGCCGCCTTGCTTCTTCTCACAGACTCTCTACTCTCATGCCA
+
CDCCCCCFCFFFGGGGGGGGGGGGGGHHGGGGGHHHGGHHHHHHHHHHHHHHHHHHHHHHHHHHHHHHHHHHGHGGHHHHHHHGGHHHHHHHHHHHHHHHHHHHHHHHHHHHHGGGGGGGGHHHHHHHGGGGGGGGGGGGGGGGGGFFFFFFFFFFFFFFFFFFFFFFFFFFFFHFFFHHFFFFFFFFFFFFFFFFFFHFFFFFFFFFFFFFFFFFFFFFHFHFFFFFFFFFFFFFFFFFHFFHFFFFFF0
@M05620:45:000000000-G6HP7:1:1101:22996:8656 1:N:0:161
CATCCTGACCCTGAAGTACCCCGGCTTGATTTCTGACATTAGATCGGAAGAGCACACGTCTGAACTCCAGTCACGTCGACGCATCTCGTATGCCGTCTTCTGCTTGAAAAAAAAAAAAAAAAAACATCCTATCAATATACTCTATTCTACAGCCCTAATTCAACCGAACATAGCACTTACGACATTATGTGCCATGCTTCCCATGTTACTCACTATCACCATGCCACCTCTCTCTATATCCTCTCCCTCGC
+
BBACCFFFFFFFGGGGGFGGGGGGGGGGHHHHHHHGHHHHHHGHHHGGGGHHHHHGHGGHHGHHHHHHHGHHHHGGHGGGGGGGGHHHGGHHHHFEEHGHHHFHHHHHHHGFCFGD>>-<---<..0:/0000:00000:0000<00000000../:BB9000;.-----090000000;...-.0000000000000;00/00/00;0009000:00:90:09;00...0/009000;000;0///9/--
@M05620:45:000000000-G6HP7:1:1101:20479:8660 1:N:0:161
TACCTGTACTGGGGAAGCATTTGAATATCCCCCCATGGTGATGGGGACGGAGAACTGCTCCATAAACACAGGCAACGTGCCTAACTTTCCCGGGAAGATGAAGTCAAAGAGCGACCACAGCTCTTCGGAGGTTATTTTGCATCGGTGAGCCAGACAGAATGATCCGATGGGGGGTGCGAAACTATTTGAGGAAAGGAAGCACCTTTTTATTAAATTTACCTTTTAGCAATCGCCATTCCTACCCTAAAGAT
+
BBBBBFFFFFFFGGGGGGGGGGHHHHHHHHHGGGGHHHGHHHHHHGGGGGGGGHHHHHHHHHHHHHHHHHHHGHHHGHHHHHHHHHHHHHHGGGEGGHHHHHHHHHHHHHHHGGGGGHHHHHHHHHHGGGGEHHHHHHHHGHHGGGGGHHGHHHGHHHGHHHHHHHFGGGHGGF@BFFDFFFFFFFFFFFFFFFFFFFFFFFFFFFFFFFFFFFFFFFFFFFFFFFFEBFFFFFFEFFFFFFFFFFFFFFF
@M05620:45:000000000-G6HP7:1:1101:24179:8660 1:N:0:161
AAACCAAGCAGACACTCACCGCTCCCTCGCCACAGGCCAATAGTTTGTCCTCACTGAGTTGGCAACAAGTGGCTGCTGTGGCTGCCATTTTTCTGGTGATGGCCATCAGCTCCGACGAGGTCAGCTGGGGGGCTTTCTTTGTGTAAGCAACGAGAAACCTGAAAGAAGCATTTTTTAACTAAGTCCTGCTGAGTCATTCATGAGTTTTTAGCCGCCTTGCTTCTTCTCACAGACTCTCTACTCTCATGCCA
+
CCBCCCCFCFFFGGGGGGGGGGGGGGHHGGGGGHHHGGHHHHHHHHHHHHHHHHHHHHHHHHHHHHHHHHHHGHGGHHHHHHHGGHHHHHHHHHHHHHHHHHHHHHHHHHHHHGGGGGGGGHHHHHHHGGGGGGGGGGGGGGGGGGFFFFFFFFFFFFFFFFFFFFFFFFFFFFFFFFFFFFFFFFFFFFFFFFFFFFFFFFFFFFFFFFFFFFFFFFFFFFFFFFFFFFFFFFFFFFFFFFFFFFFFFFF
@M05620:45:000000000-G6HP7:1:1101:27114:8662 1:N:0:161
AAACCAAGCAGACACTCACCGCTCCCTCGCCACAGGCCAATAGTTTGTCCTCACTGAGTTGGCAACAAGTGGCTGCTGTGGCTGCCATTTTTCTGGTGATGGCCATCAGCTCCGACGAGGTCAGCTGGGGGGCTTTCTTTGTGTAAGCAACGAGAAACCTGAAAGAAGCATTTTTTAACTAAGTCCTGCTGAGTCATTCATGAGTTTTTAGCCGCCTTGCTTCTTCTCACAGACTCTCTACTCTCATGCCA
+
AAAAAA11AFFFFCFFCCFG0A0A0ABB0EEAE0B/ABFCFGHFGEFAFGEDGHG1A1DE1FCGHHHHFDGHGF/FG1D00>BBB>1FGF2EFGBBFE1@210FC0BGHF1GC?>E//<B/B<BG1BCCC?-AGGGGGGGBFGFBFFFFFF@F-AAFFF/;B/;BFFF/FFFFFF--FFFFFBF9FFBB//BF9BF9/FFFBB/;FFFE-99/-9@A9;9BF9BBFBBFFF/BFFFBFFFFFFFFFFFFF/
@M05620:45:000000000-G6HP7:1:1101:16347:8667 1:N:0:161
TACCTGTACTGGGGAAGCATTTGAATATCCCCCCATGGTGATGGGGACGGAGAACTGCTCCATAAACACAGGCAACGTGCCTAACTTTCCCGGGAAGATGAAGTCAAAGAGCGACCACAGCTCTATCGGAGGTTATTTTGCATCGGTGAGCCAGACAGAATGATCCGATGAGGGGTGCGAAACTATTTGAGGAAAGGAAGCACCTTTTTATTAAATTTACCTTTTAGCAATCGCCATTCCTACCCTAAAGA
+
CCCCCFFFFFFFGGGGGGGGGGHHHHHHHHHGGGGHHHGHHHHHHGGGGGGGGHHHHHHHHHHHHHHHHHHHGHHHGHHHHHHHHHHHHHHGGGGGGHHHHHHHHHHHHHHHGGGGGHHHHHHHHHHGGGGGCGHHHHHHHHHHGGGGGGHHHHGGHHHHGHHHHHHGGGHHHGG;ADDEDBGGGGGGGGGFCCFFG/BFFGFFFFFFFFFFFFFFFFFFFFFFFFFFFFFFFFFFFFFFFFFFFFFFFFF
@M05620:45:000000000-G6HP7:1:1101:24159:8672 1:N:0:161
AAACCAAGCAGACACTCACCGCTCCCTCGCCACAGGCCAATAGTTTGTCCTCACTGAGTTGGCAACAAGTGGCTGCTGTGGCTGCCATTTTTCTGGTGATGGCCATCAGCTCCGACGAGGTCAGCTGGGGGGCTTTCTTTGTGTAAGCAACGAGAAACCTGAAAGAAGCATTTTTTAACTAAGTCCTGCTGAGTCATTCATGAGTTTTTAGCCGCCTTGCTTCTTCTCACAGACTCTCTACTCTCATGCCA
+
BAAAAABFBFFFGGGGGFGGGGGGGGHHGGGGGHHGGGHHHHHHHGHHHHHHHHHHHGGH5GHFHHHHHFGHGHGGHHHHHHHGGHHHHHHHHHHFHHFHHGHHGHHHHHHHHGGGGGGGBHGHHHHHGGGGGGGGGGGGGGGGGGFFFFFFFFFFFFFFFFFFFFFFFFFFFFFFFFFFFFFBFFFFFFFFFFFFFFFFFFFFBFFFFFFFFFFFFFFFFFFFFFFFFFFFFFFFFFFFFFFFFFFBFFF
@M05620:45:000000000-G6HP7:1:1101:23263:8700 1:N:0:161
ATCTCTATCTCCTAAAAACCTGTTTAGATTTGGAGATAGACCTTCAGGTTTTTCATCATTTTCTGCATGAATTATACATTGACCACGTTCCAGCGTGGTCAGTTTGCAGCATTCTGTTATTTTGTTTGACAGAGTGTCTTGTTGAGAACATATGTAGGACATGATTTTTTCCTGCAACAGGGAAAATAAAGTATAAGTTTTAAAGATTTATTCTTTAATAAAGGATCTCAAAGCCAGCTTTAGAAAAAGGA
+
BBABAFFFFFFFGGFGGFGGGGHGHHHGHHHHGGHHHFHEHHHHHFHFHHHGGHFHHGHHGHHHDHHHHHHHHHHHHGHHHHHHGHGHHHHHHHGFGGHHHHHHHHHHHHHHHHHHHHHHHHHHHGHHHHGHHHHHHHHHHHHHFHHBGHHHHHHHHHHHHHHHHHHHHGHHHHHFGHHHHGGGHHGFGHHHGHBHHGGHHEHDGFHHHHHHHHHHHHHHGHHFFHGHHFHHHHHFFGHHFHHFHHHH.DF
@M05620:45:000000000-G6HP7:1:1101:6442:8703 1:N:0:161
CATCCTGACCCTGAAGTACCCCATTGAGCATGGCATCGTCACCAACTGGGACGACATGGAGAAGATCTGGCACCACACCTTCTACAACGAGCTGCGCGTGGCCCCGGAGGAGCACCCAGTGCTGCTGACCGAGGCCCCCCTGAACCCCAAGGCCAACAGAGAGAAGATGACTCAGGTGAGGCTCGGCCGACGCCCGTGCTCCTCCCGTCCTTTCCCCAGTCATTTTCTGCCCGGCTTGATTTCTGACATTA
+
CCCCCFFFFFFFGGGGGGGGGGGHHHHHHHHHHHHHHGHHGGHHHGHHHHHHGGGGGHHHHHHHHHHHHHHHHGHHHGGHHHHHHHHHGGGGGHHGGGGGGGHHGGGGGGGGHHHHGGHHHHHHHHHHHHGGGGGGGGGGGGHHHHGGGGHGHHGGGGGGGGGGGGGFGGGGGGGGGGGGGGGGFFFFFFFFFFFF@DFFFFFFFFF9DFFFFFFFFFFFFFFFFFFFFFFFFFFFFAFFFFFFFEFFFF/
@M05620:45:000000000-G6HP7:1:1101:23226:8704 1:N:0:161
ATCTCTATCTCCTAAAAACCTGTTTAGATTTGGAGATAGACCTTCAGGTTTTTCATCATTTTCTGCATGAATTATACATTGACCACGTTCCAGCGTGGTCAGTTTGCAGCATTCTGTTATTTTGTTTGACAGAGTGTCTTGTTGAGAACATATGTAGGACATGATTTTTTCCTGCAACAGGGAAAATAAAGTATAAGTTTTAAAGATTTATTCTTTAATAAAGGATCTCAAAGCCAGCTTTAGAAAAAGGA
+
BBBBBFFFFFFFGGGGGCGGGGHHHHHHHHHHHHHHHHHHHHHHHHHHHHHGGHHHHHHHHHHHHHHHHGHHHHHHHHHHHHHHHHGHHHHHHHGEGGGHHHHHHHHHHHHHHHHHHHHHHHHHHHHHHHHHHHHHHHHHHHHHHHGHHHHHHHHHHHHHHHHHHHHHHGHHHHHHHHHHHGGHGHHHHHHGHHHHHFFHHHHHHHHHHHHHHHHHHHHHHFHHHHHHHGHGHHHHHGHGHHHGHFHHGGF
@M05620:45:000000000-G6HP7:1:1101:23245:8707 1:N:0:161
ATCTCTATCTCCTAAAAACCTGTTTAGATTTGGAGATAGACCTTCAGGTTTTTCATCATTTTCTGCATGAATTATACATTGACCACGTTCCAGCGTGGTCAGTTTGCAGCATTCTGTTATTTTGTTTGACAGAGTGTCTTGTTGAGAACATATGTAGGACATGATTTTTTCCTGCAACAGGGAAAATAAAGTATAAGTTTTAAAGATTTATTCTTTAATAAAGGATCTCAAAGCCAGCTTTAGAAAAAGGA
+
DDDDDFFFFFFFGGGGGGGGGGHHHHHHHHHHHHHHHHHHHHHHHHHHHHHGGHHHHHHIHHHHHHHHHHHHHHHHHHHHHHHHHHGHHHHHHHGGGGHHHHHHHHHHHHHHHHHHHHHHHHHHHHHHHHHHHHHHHHHHHHHHHHHHHHHHHHHHHHHHHHHHHHHHHGHHHHHHHHHHHGGHHHHHHHHHHHHHHFGHHHHHHHHHHHHHHHHHHHHHHHGHGHHHHGHHHHHHHGHHHHGHHHHHGGH
@M05620:45:000000000-G6HP7:1:1101:7787:8712 1:N:0:161
AAACCAAGCAGACACTCACCGCTCCCTCGCCACAGGCCAATAGTTTGTCCTCACTGAGTTGGCAACAAGTGGCTGCTGTGGCTGCCATTTTTCTGGTGATGGCCATCAGCTCCGACGAGGTCAGCTGGGGGGCTTTCTTTGTGTAAGCAACGAGAAACCTGAAAGAAGCATTTTTTAACTAAGTCCTGCTGAGTCATTCATGAGTTTTTAGCCGCCTTGCTTCTTCTCACAGACTCTCTACTCTCATGCCA
+
CCBCCCCFCFFFGGGGGGGGGGGGGGHHGGGGGHHHGGHGHHHHHHHHHHHHHHHHHHGHHHHHHHHHHHHHGHGGHHHHHHHGGHHHHHHHHHHHHHHHHHHHHHHHHHHHHGGGGGGGGHHHHHHHGGGGGGGGGGGGGFGGGGFFFFFFFFFFFFFFFFFFFFFFFFFFFFFFFFFFFFFFFFFFFFFFFFFFFFFFFFFFFFFFFFFFFFFFFFFFFFFFFFFFFFFFFFFFFFFFFFFFFFFFFFF
@M05620:45:000000000-G6HP7:1:1101:8782:8713 1:N:0:161
TACCTGTACTGGGGAAGCATTTGAATATCCCCCCATGGTGATGGGGACGGAGAACTGCTCCATAAACACAGGCAACGTGCCTAACTTTCCCGGGAAGATGAAGTCAAAGAGCGACCACAGCTCTATCGGAGGTTATTTTGCATCGGTGAGCCAGACAGAATGATCCGATGAGGGGTGCGAAACTATTTGAGGAAAGGAAGCACCTTTTTATTAAATTTACCTTTTAGCAATCGCCATTCCTACCCTAAAGA
+
CCCCCFFFFFFFGGGGGGGGGGHHHHHHHHHGGGGHHHHHHHHHHGGGGGGGGHHHHHHHHHHGHHHHHHHHGHHHGHHHHHHHHHHHHHHGGGGGGHHHHHHHHHHHHHHHGGGGGHHHHHHHHHHFG?DGCGFHHHHHBHHHGGDEFFHGHHHGHHHHGHHHHHHACEHHHGG.;A@CBGGGGGGGGFGGFCFFGBGFGGFFFFFFFFFFFFFFFFFFFFFFFFFFFFFFFFFDFFFFFFFAAFFFFF9
@M05620:45:000000000-G6HP7:1:1101:16114:8724 1:N:0:161
TACCTGTACTGGGGAAGCAATCGCCATTCCTACCCTAAAGATCGGAAGAGCACACGTCTGAACTCCAGTCACGTCGACGCATCTCGTATGCCGTCTTCTGCTTGAAAAAAAAAAAAAACAAAATGGATGACTCAGTAGGGTAATGACCACACTAACAATACAACACAATAATATTGCAATCACCCGCCCATTCCCATCTGACCGTGTTCCACTGGACGAGCGTCCACCAGGCATCGCTATACTGGCCCTAC
+
AAAABFFFFFFFGGGGGGGGGGGGGGGHHHHHHHHHFHHHGHHHGGGGHHHHHHHGGHHGGHHHHHHHGHHHGGHGGGGFE?>GHGFFHHFHGFGHGHHHFHHHHGHHEFGFBB///-<..<01111110<00<000=0.///000000.;.//0000000000;...0000000;0000;00:.----./000000/:000/-....090000//.-9---:;-.0..;...9/.....000:0..../;
@M05620:45:000000000-G6HP7:1:1101:8813:8728 1:N:0:161
ATCTCTATCTCCTAAAAACCTGTTTAGATTTGGAGATAGACCTTCAGGTTTTTCATCATTTTCTGCATGAATTATACATTGACCACGTTCCAGCGTGGTCAGTTTGCAGCATTCTGTTATTTTGTTTGACAGAGTGTCTTGTTGAGAACATATGTAGGACATGATTTTTTCCTGCAACAGGGAAAATAAAGTATAAGTTTTAAAGATTTATTCTTTAATAAAGGATCTCAAAGCCAGCTTTAGAAAAAGGA
+
CCCCCFFFFFFFGGGGGGGGGGHHHHHHHHHHHHHHHHHHHHHHHHHHHHHGGHHHHIHIHHHHHHHHHHHHHHHHHHHHHHHHHHGHHHHHHHGGGGHHHHHHHHHHHHHHHHHHHHHHHHHHHHHHHGHHHHHHHHHHHHHHHHHHHHHHHHHHHHHHHHHHHHHHHGHHHHHHHHHHHGGHHHHHGHHHHGHHHHHHHHHHHHHHHHHHHHHHHHHHHHHHHHHHHHHHHGGHHGHHHHHHHHHHGGH
@M05620:45:000000000-G6HP7:1:1101:16097:8729 1:N:0:161
TACCTGTACTGGGGAAGCAATCGCCATTCCTACCCTAAAGATCGGAAGAGCACACGTCTGAACTCCAGTCACGTCGACGCATCTCGTATGCCGTCTTCTGCTTGAAAAAAAAAAAAAAAAAGAAAGAACAGGACGTTGAAAAAAAGAGTAATACAAAAAAAAAAAAAGAATAAAGAGAAAATGTTCAACTAGTCTGGGTGTTACTATGGCAGTATGACTATCATTAGACAGAGTGTTGCTACTAGCGTATC
+
AAABBFFFFFFFGGGGGGGGGGGGGGGHHHHHHHHHGHHHGHHHGGGGFHHHHGHGHHHGGGHHHHHHHHHHGHHGGGGGGEEHHFFFHHHHGFGHFHHHHHHHHHHGHGGCCB>>/-<--...///.///...-....000.--..:000090000..--------...//////..//9//////9/////////./.-.////9//././//////////:9;9///.////;/.//9:///9-....
@M05620:45:000000000-G6HP7:1:1101:26703:8734 1:N:0:161
ATCTCTATCTCCTAAAAACCTGTTTAGATTTGGAGATAGACCTTCAGGTTTTTCATCATTTTCTGCATGAATTATACATTGACCACGTTCCAGCGTGGTCAGTTTGCAGCATTCTGTTATTTTGTTTGACAGAGTGTCTTGTTGAGAACATATGTAGGACATGATTTTTTCCTGCAACAGGGAAAATAAAGTATAAGTTTTAAAGATTTATTCTTTAATAAAGGATCTCAAAGCCAGCTTTAGAAAAAGGA
+
ABABAFFFFFFFGGGGFGGGGGHHHFFHHHHHHAGGHHHFHHHHHFGHHHHGGHHHHDGHHHHHHHFHHHHHHHHHHHHHHGHHHHGHHHHHHHGFGGHHHHHHHHHHHHHHHHHHHHHHHHHHHHHHBGHHHHHHHHHHHHHHGHHHHHHHHHHHHHHHHHHHHHHHHGHHHHHHFHHHHGEFHGFDFFGHHGEGFHHHHFFDGGHHHHHHHHHHGGHFGHHHGHGHGGDDDHGHHGHHHHHBFHHHFGG
@M05620:45:000000000-G6HP7:1:1101:8797:8734 1:N:0:161
ATCTCTATCTCCTAAAAACCTGTTTAGATTTGGAGATAGACCTTCAGGTTTTTCATCATTTTCTGCATGAATTATACATTGACCACGTTCCAGCGTGGTCAGTTTGCAGCATTCTGTTATTTTGTTTGACAGAGTGTCTTGTTGAGAACATATGTAGGACATGATTTTTTCCTGCAACAGGGAAAATAAAGTATAAGTTTTAAAGATTTATTCTTTAATAAAGGATCTCAAAGCCAGCTTTAGAAAAAGGA
+
BBBCCFFFFFFFGGGGGGGGGGHHHHHHHHHHHHHHHHHHHHHHHGHHHHHGGHDGHHHHHHHHHHHHHHHHHHHHHGHHHHHHHHGHHHHHHHGFGGHHHHHHHHHHHHHHHHHHHHHHHHHHHHHHHHHHHHHHHHHHHHHHHHHHHHHHHHGHHHGHHHHHHHHHHGHHHHHHHHGHHGGHHGGHFHHHHHHGHGGHHHHHHHHHHHHHHHHHHFHHHHHGGHHHHHHHHGHHHGHHHHFHHHGFGGH
@M05620:45:000000000-G6HP7:1:1101:26691:8747 1:N:0:161
ATCTCTATCTCCTAAAAACCTGTTTAGATTTGGAGATAGACCTTCAGGTTTTTCATCATTTTCTGCATGAATTATACATTGACCACGTTCCAGCGTGGTCAGTTTGCAGCATTCTGTTATTTTGTTTGACAGAGTGTCTTGTTGAGAACATATGTAGGACATGATTTTTTCCTGCAACAGGGAAAATAAAGTATAAGTTTTAAAGATTTATTCTTTAATAAAGGATCTCAAAGCCAGCTTTAGAAAAAGGA
+
DDCDDFFFFFFFGGGGGGGGGGHHHHHHHHHHHHHHHHHHHHHHHHHHHHHGGHHHHHHHHHIHHHHHHHHHHHHHHHHHHHHHHHGHHHHHHHGGGGHHHHHHHHHHHHHHHHHHHHHHHHHHHHHHHHGHHHHHHHHHHHHHHHHHHHHHHHHHHHHHHHHHHHHHHGHHHHHHHHHHHGGGHHHHHHHHHHHHHHHHHHHHHHHHHHHHHHHHHHHHHHHHHHHHHHHHHHHHHGHHHHHFHHHHGGH
@M05620:45:000000000-G6HP7:1:1101:19977:8752 1:N:0:161
AAACCAAGCAGACACTCACCGCTCCCTCGCCACAGGCCAATAGTTTGTCCTCACTGAGTTGGCAACAAGTGGCTGCTGTGGCTGCCATTTTTCTGGTGATGGCCATCAGCTCCGACGAGGTCAGCTGGGGGGCTTTCTTTGTGTAAGCAACGAGAAACCTGAAAGAAGCATTTTTTAACTAAGTCCTGCTGAGTCATTCATGAGTTTTTAGCCGCCTTGCTTCTTCTCACAGACTCTCTACTCTCATGCCA
+
CCACCBCFCFFFGGGGGGGGGGGGGGHHGGGGGHHHGGHHHHHHHHHHHHHHHHHHHHGHHHHGHHHGHFHHGHGGHHHHHHHGGHHHHHHHHHHHHHGHHHHHHHHHHHHHHGGGGGFGGHHHHHHHGGGGGGGGGGGGGGGFGGFFFFFFFFFFFFFFFFFFFFFFFFFFFFFFFFFFFFFFFFFFFFFFFBFFFFFFFFFFFFFFFFFFFFFFFFFFFFFFFFFFFFFFFFFFFFFFFFFFFFFFFFF
@M05620:45:000000000-G6HP7:1:1101:4903:8771 1:N:0:161
ATCTCTATCTCCTAAAAACCTGTTTAGATTTGGAGATAGACCTTCAGGTTTTTCATCATTTTCTGCATGAATTATACATTGACCACGTTCCAGCGTGGTCAGTTTGCAGCATTCTGTTATTTTGTTTGACAGAGTGTCTTGTTGAGAACATATGTAGGACATGATTTTTTCCTGCAACAGGGAAAATAAAGTATAAGTTTTAAAGATTTATTCTTTAATAAAGGATCTCAAAGCCAGCTTTAGAAAAAGGA
+
BBBBBFFFFFFFGGFGGGGGGGHHHHHHHHHHHHHHHHHHHHHHHHHHHHHGGHHHHHHHHHHHHHHHHHHHHHHGHHHHHHHHFHGHHHHHHHGGGGHHHHHHHHGHHHHHHHHHHHHHH4GHHHHHHHHHHHHHHHHHHGHHHHHHHHHHHHHHHHGHHHHHHHHHHGHHHHHHHHHHHGGHHFHFHGHGHHHHGFGHHHFGHGHHHHHHHHHHHHHGHGHHHHGHHFHHHHHHGGHHHHHHHHHHGGG
@M05620:45:000000000-G6HP7:1:1101:4909:8788 1:N:0:161
ATCTCTATCTCCTAAAAACCTGTTTAGATTTGGAGATAGACCTTCAGGTTTTTCATCATTTTCTGCATGAATTATACATTGACCACGTTCCAGCGTGGTCAGTTTGCAGCATTCTGTTATTTTGTTTGACAGAGTGTCTTGTTGAGAACATATGTAGGACATGATTTTTTCCTGCAACAGGGAAAATAAAGTATAAGTTTTAAAGATTTATTCTTTAATAAAGGATCTCAAAGCCAGCTTTAGAAAAAGGA
+
CDCCDFFFFFFFGGGGGGGGGGHHHHHHHHHHHHHHHHHHHHHHHHHHHHHGGHHHHHHHHHIHIHHHHHHHHHHHHHHHHHHHHHGHHHHHHHGGGGHHHHHHHHHHHHHHHHHHHHHHHHHHHHHHHHHHHHHHHHHHHHHHHHHHHHHHHHHHHHHHHHHHHHHHHGHHHHHHHHHHHGGHHHHHHGHHHHHHHHHHHHHHHHHHHGHHHHHHHGHHHGHHHHHHHHHGHHHHHGHHHHHHHHHGGGH
@M05620:45:000000000-G6HP7:1:1101:4933:8788 1:N:0:161
ATCTCTATCTCCTAAAAACCTGTTTAGATTTGGAGATAGACCTTCAGGTTTTTCATCATTTTCTGCATGAATTATACATTGACCACTTTCCAGCGTGGTCAGTTTGCAGCATTCTGTTATTTTGTTTGACAGAGTGTCTTGTTGAGAACATATGTAGGACATGATTTTTTCCTGCAACAGGGAAAATAAAGTATAAGTTTTAAAGATTTATTCTTTAATACAGGATCTCACAGCCAGCTTTAGAAAAAGGA
+
A3AABFFFFFFFGGGFGGEGGGHHHHHHGCHBHFGFHHHHHHHHHEHFHHHGGHHGHEHHHHHHFHHHFFHGHGHFHHHHHFHHHH3BBGHHGHFE1@FGGHFHGHHHGHHHHHHGGGGHHHHHHHHHHHHHGHHBGFHHHFGHHHGHHHHHHHGHGHFHHHHHHHHHHGHHHHHHHHAFEEGHHHGDH11G11?FFDGHHGGGGHHHGHHHHGGHH1DG00<GACGHGH0<GHHFFEHHHHFHFFHHDGH
@M05620:45:000000000-G6HP7:1:1101:20689:8807 1:N:0:161
ATCTCTATCTCCTAAAAACCTGTTTAGATTTGGAGATAGACCTTCAGGTTTTTCATCATTTTCTGCATGAATTATACATTGACCACGTTCCAGCGTGGTCAGTTTGCAGCATTCTGTTATTTTGTTTGACAGAGTGTCTTGTTGAGAACATATGTAGGACATGATTTTTTCCTGCAACAGGGAAAATAAAGTATAAGTTTTAAAGATTTATTCTTTAATAAAGGATCTCAAAGCCAGCTTTAGAAAAAGGA
+
CBBCAFFFFFFFGGGGGGGGGGHHHHHHHHHHHHHHHHHHHHHHHHHHHHHGGHHHHHHHHHHHHHHHHGHHHHHHHHHHHHHHHHGHHHHHHHGEFGHHHHHHHHHHHHHHHHHHHHHHHHHHHHHHHHHHHHHHHHHHHHHHHHHHHHHHHHHHHHHHHHGHHHHHHGHHHHHHGGHHHGGHHHHHHFHFGHHHHGHHHHHHHHHHHHHHHHHHHHHHHHHHGHHHHGHHHHHHHGHHHHHHGHHGGGH
@M05620:45:000000000-G6HP7:1:1101:12561:8808 1:N:0:161
CATCCTGACCCTGAAGTACCCCGGCTTGATTTCTGACATTAGATCGGAAGAGCACACGTCTGAACTCCAGTCACGTCGACGCATCTCGTATGCCGTCTTCTGCTTGAAAAAAAAAAAAAAAAAAGAAAAAAGAAGTAAAAAAACAATGGCAATAGAACAGAGACCATAACTGAGACTTTAATCAATACTGTATAGATAAATAACTTTGATAAACGAACAGCGTGTGAGTAGTCACGATCGACTACTTGAGC
+
CAACCFFFFFFFGGGGGFGGGGGGGGGGHHHHHHHGHHHHHHHHHHGGGGGHHGHHHGGHHGHHHHHHHHHHFHGGHGGGGGGGCHHHFGGHHHGEEHGHHHGHHHHHFHHFGDGC<<>><<--...//.-.../900000--...000//0000000//:///./00090000:000000000000000090000000000000000;00000...--/.:.:..9000:0009..9:-.-.-/00;000
@M05620:45:000000000-G6HP7:1:1101:20707:8817 1:N:0:161
ATCTCTATCTCCTAAAAACCTGTTTAGATTTGGAGATAGACCTTCAGGTTTTTCATCATTTTCTGCATGAATTATACATTGACCACGTTCCAGCGTGGTCAGTTTGCAGCATTCTGTTATTTTGTTTGACAGAGTGTCTTGTTGAGAACATATGTAGGACATGATTTTTTCCTGCAACAGGGAAAATAAAGTATAAGTTTTAAAGATTTATTCTTTAATAAAGGATCTCAAAGCCAGCTTTAGAAAAAGGA
+
AAABBFFFFFFFGGGGGGGGGGHHHHHHHHHHHHHHHHHHHHHHHHHHHHHGGHHHHHHHHHHHHHHHHHHHHHHHHHHHHHHHHHGHHHHHHHGGGGHHGHHHHHHGHHGHHHHHHHHHHHHHHHHHHHGHHHGHHHHHHHHHHHHHHHHHHHHHHHHHHHHHHHHHHGHHHHHHHHHHHGGHHHHHGHHHHHHHHGGHHGHHHGHHHHHHHHHHHHHHHHHHHHHHHHHHHGFHHGHHHGHHHHGHGGH
@M05620:45:000000000-G6HP7:1:1101:19700:8820 1:N:0:161
ATCTCTATCTCCTAAAAACCTGTTTAGATTTGGAGATAGACCTTCAGGTTTTTCATCATTTTCTGCATGAATTATACATTGACCACGTTCCAGCGTGGTCAGTTTGCAGCATTCTGTTATTTTGTTTGACAGAGTGTCTTGTTGAGAACATATGTAGGACATGATTTTTTCCTGCAACAGGGAAAATAAAGTATAAGTTTTAAAGATTTATTCTTTAATAAAGGATCTCAAAGCCAGCTTTAGAAAAAGGA
+
BBABBFFFFFFFGGGGGGGGGGHHHHHHHHHHHHHHHHHHHHHHHFHHHHHGGHGHHHHHHHHHHHHHHHHHHHHHHHHHHHHHHHGHHHHHHHGGGGHHHHHHHHHHHHHHHHHHHHHHHHHHHHHHHHHHGHHHHHHHHHHHHHHHHHHHHHHFHHFHHHHHHHHHHGHHHHHBGHHHHGGHECFGFFHHHHHHGHHHHHGFHHHHHHHHHHHHHGGHGHFEHHHFFHHHHHHHHFHHHHHGHHHFD.C
@M05620:45:000000000-G6HP7:1:1101:19683:8827 1:N:0:161
ATCTCTATCTCCTAAAAACCTGTTTAGATTTGGAGATAGACCTTCAGGTTTTTCATCATTTTCTGCATGAATTATACATTGACCACGTTCCAGCGTGGTCAGTTTGCAGCATTCTGTTATTTTGTTTGACAGAGTGTCTTGTTGAGAACATATGTAGGACATGATTTTTTCCTGCAACAGGGAAAATAAAGTATAAGTTTTAAAGATTTATTCTTTAATAAAGGATCTCAAAGCCAGCTTTAGAAAAAGGA
+
DDDDDFFFFFFFGGGGGGGGGGHHHHHHHHHHHHHHHHHHHHHHHHHHHHHGGHHHHIIHHIHIIHHHHHHHHHHHHHHHHHHHHHGHHHHHHHGFGGHHHHHHHHHHHHHHHHHHHHHHHHHHHHHHHHHHHHHHHHHHHHHHHHHHHHHHHHHHHHHHHHHHHHHHHGHHHHHHHHHHHGGHHHHHHHHHHHHHHHHHHHHHHHHHHHHHHHHHHHHHHHHHHHHHHHHHHHHHHGHHHHHGHHHHGGH
@M05620:45:000000000-G6HP7:1:1101:19667:8838 1:N:0:161
ATCTCTATCTCCTAAAAACCTGTTTAGATTTGGAGATAGACCTTCAGGTTTTTCATCATTTTCTGCATGAATTATACATTGACCACGTTCCAGCGTGGTCAGTTTGCAGCATTCTGTTATTTTGTTTGACAGAGTGTCTTGTTGAGAACATATGTAGGACATGATTTTTTCCTGCAACAGGGAAAATAAAGTATAAGTTTTAAAGATTTATTCTTTAATAAAGGATCTCAAAGCCAGCTTTAGAAAAAGGA
+
AAAAAFFFFFFFGGFGGGGGGGHFFHHHHHDFEGHHFAGHHHHHHHHHHHHFGHHHHHHHHHHHGHHFHFFHHFHHHHHHHHGHHHCHHHFFEGGEFGGGHHEFGHHHHHHFGHHHHHHHHHHHGHHHGHFHHHHHGGHHHHHHHHHGHHHHHHGHHHGHHHHHHHHHGGHGHHHFGHHFHGGFHFHFF<FGGHHHHHHHHHHHHGHHHHHHHHHHHFHHHFFHFGHHHHHHGHFHHGHHFFFFHHHGD.;
@M05620:45:000000000-G6HP7:1:1101:23196:8841 1:N:0:161
ATCTCTATCTCCTAAAAACCTGTTTAGATTTGGAGATAGACCTTCAGGTTTTTCATCATTTTCTGCATGAATTATACATTGACCACGTTCCAGCGTGGTCAGTTTGCAGCATTCTGTTATTTTGTTTGACAGAGTGTCTTGTTGAGAACATATGTAGGACATGATTTTTTCCTGCAACAGGGAAAATAAAGTATAAGTTTTAAAGATTTATTCTTTAATAAAGGATCTCAAAGCCAGCTTTAGAAAAAGGA
+
BBBBAFFFFFFFGGGGGFGGGGHHHHHHHHHHHHHHHHHHHGHHHHHHHHHGGHGHHHHHHHHHHHHHHGHHHHHHHHHHHHHHFHGHHHHGHHGGGGHHHHHHHHHHFHHHHHHHHHHHHHHHHHHHHGGHHHGHHHHHHHHHFGHHHHHHHHHHHHHHHHHHHHHHHGHHHHHHHHHHHGGHHHFHFHHHFHHHHGGHHHHFFHHHHHHHHHHHHHHHHHHHGHHHHGHHHHEFGGHHHHHBGFHHGDG
@M05620:45:000000000-G6HP7:1:1101:27267:8865 1:N:0:161
TACCTGTACTGGGGAAGCATTTGAATATCCCCCCATGGTGATGGGGACGGAGAACTGCTCCATAAACACAGGCAACGTGCCTAACTTTCCCGGGAAGATGAAGTCAAAGAGCGACCACAGCTCTATCGGAGGTTATTTTGCATCGGTGAGCCAGACAGAATGATCCGATGAGGGGTGCGAAACTATTTGAGGAAAGGAAGCACCTTTTTATTAAATTTACCTTTTAGCAATCGCCATTCCTACCCTAAAGA
+
CCCCCFFFFFFFGGGGGGGGGGHHHHHHHHHGGGGHGHFGHHHHHGGGGGGGGHHHHHHHHHHHHHHHHHHHGHHHGHHHHHHHHHHHHHHGGGGGGHHHHHHHHHHHHHHHGGGGGHHHHHHHHHHGGGGGEHGHHHHHG1>GGGEGGGHHHHGGHHHHHHHHHHHEDEGHHGG:?AAFBGGGGGGGGGGGCBGFG/CFGGFFFFFFFFFFFFFFFFFFFFFFFFFFFFFFFFFFFFFFFFFAFFFFFFF
@M05620:45:000000000-G6HP7:1:1101:18314:8875 1:N:0:161
TACCTGTACTGGGGAAGCATTTGAATATCCCCCCATGGTGATGGGGACGGAGAACTGCTCCATAAACACAGGCAACGTGCCTAACTTTCCCGGGAAGATGAAGTCAAAGAGCGACCACAGCTCTTCGGAGGTTATTTTGCATCGGTGAGCCAGACAGAATGATCCGATGAGGGGTGCGAAACTATTTGAGGAAAGGAAGCACCTTTTTATTAAATTTACCTTTTAGCAATCGCCATTCCTACCCTAAAGAT
+
DDCCDFFFFFFFGGGGGGGGGGHHHHHHHHHGGGGHHHFGHHHHHGGGGGGGGHHHHHHHHHHHHHHHHHHHGHHHGHHHHHHHHHHHHHHGGGGGGHHHHHHHHHHHHHHHGGGGGHHHHHHHHHHGGGGEHHHHHHHHGHHGGFGGHGHHHHGHHGHHHHHHHHGGGHHHGG<EGGFGGGGGGGHGGGGFFGGGGGGGGGFFFFFFFFFFFFFFFFFFFFFFFFFFFFFFFFFFFFFFFFFFFFFFFFF
@M05620:45:000000000-G6HP7:1:1101:27281:8878 1:N:0:161
TACCTGTACTGGGGAAGCATTTGAATATCCCCCCATGGTGATGGGGACGGAGAACTGCTCCATAAACACAGGCAACGTGCCTAACTTTCCCGGGAAGATGAAGTCAAAGAGCGACCACAGCTCTATCGGAGGTTATTTTGCATCGGTGAGCCAGACAGAATGATCCGATGAGGGGTGCGAAACTATTTGAGGAAAGGAAGCACCTTTTTATTAAATTTACCTTTTAGCAATCGCCATTCCTACCCTAAAGA
+
AAAAAFFFFF@C11FEFGBFGGHFFGFFGECFEGGFHGFFADGHFCFEEG?EC0FGFHHFFAFFG1GDGHHHFHFAEGGCFF11FFHHGHHEGEEEGAGHFBFHHHHHHECCEGGGGEHHEHGHHGDEG/<A?F<GHFHBD1>DCCCEFFEHBHCE/C//<D<<DDG.;C::CEC:@A@.9-;CFFFGFGGFG/BFF;/9AFFFBBFFFFFFFB/BFFBFF9FFFBF//B//AEFFFF//;FB-;9-FFFF
@M05620:45:000000000-G6HP7:1:1101:18332:8883 1:N:0:161
TACCTGTACTGGGGAAGCATTTGAATATCCCCCCATGGTGATGGGGACGGAGAACTGCTCCATAAACACAGGCAACGTGCCTAACTTTCCCGGGAAGATGAAGTCAAAGAGCGACCACAGCTCTTCGGAGGTTATTTTGCATCGGTGAGCCAGACAGAATGATCCGATGAGGGGTGCGAAACTATTTGAGGAAAGGAAGCACCTTTTTATTAAATTTACCTTTTAGCAATCGCCATTCCTACCCTAAAGAT
+
>>>AAFFBFFBFGG1AFEGGGGHFHHGHHHHGGGEGHHGBDHGHGGGGGGGCCHHHHHHHGHHGGHGGHEHGFHHHGHHHHHEHHHHHHHHGGG@E/CHHGFHHGGHHHGHGGGCG@GAGHHHHHHHG?CCEHHHHHHHHHHHG?CCFHBGEFHGHFCGHDDGFEF.:ECHHGG;ABA.;-;;;FGGGGGE0BFFFBFFF/CAFFFFFFFFFF/9BBBFBFFFBFFFFBBBEABBEF/:B9/9FFFFBB/9
@M05620:45:000000000-G6HP7:1:1101:26153:8934 1:N:0:161
TACCTGTACTGGGGAAGCATTTGAATATCCCCCCATGGTGATGGGGACGGAGAACTGCTCCATAAACACAGGCAACGTGCCTAACTTTCCCGGGAAGATGAAGTCAAAGAGCGACCACAGCTCTTCGGAGGTTATTTTGCATCGGTGAGCCAGACAGAATGATCCGATGAGGGGTGCGAAACTATTTGAGGAAAGGAAGCACCTTTTTATTAAATTTACCTTTTAGCAATCGCCATTCCTACCCTAAAGAT
+
CCCCCFFFFFFFGGGGGGGGGGHHHHHHHHHGGGGHHHHHHHHHHGGGGGGGGHHHHHHHHHHHHHHHHHHHGGHHGHHHHHHHHHHHHHHGGGGGGHHHHHHHHHHHHHHHGGGGGHHHHHHHHHHGGGGCHHHHHHHHHHHGGGGGHGHHHHGHHHHHHHHHHHGGGHHHGGFFGGGGGGGGGGGGGGGFFGGGGGGGGGFFFFFFFFFFFFFFFFFFFFFFFFFFFFFFFFFFFFFFFFFFFFFFFFF
@M05620:45:000000000-G6HP7:1:1101:22687:8947 1:N:0:161
ATCTCTATCTCCTAAAAACCTGTTTAGATTTGGAGATAGACCTTCAGGTTTTTCATCATTTTCTGCATGAATTATACATTGACCACGTTCCAGCGTGGTCAGTTTGCAGCATTCTGTTATTTTGTTTGACAGAGTGTCTTGTTGAGAACATATGTAGGACATGATTTTTTCCTGCAACAGGGAAAATAAAGTATAAGTTTTAAAGATTTATTCTTTAATAAAGGATCTCAAAGCCAGCTTTAGAAAAAGGA
+
CDCDDFFFFFFFGGGGGGGGGGHHHHHHHHHHHHHHHHHHHHHHHHHHHHHGGHHHHIIIHHHIHHHHHHHHHHHHHHHHHHHHHHGHHHHHHHGGGGHHHHHHHHHHHHHHHHHHHHHHHHHHHHHHHHHHHHHHHHHHHHHHHHHHHHHHHHHHHHHHHHHHHHHHHGHHHHHHHHHHHGGHHHHHHHHHHHHGHHHHHHHHHHHHHHHHHHHHHHHHHHGHHHGHHHHHHHHHHGHHHHHHHHHHGGH
@M05620:45:000000000-G6HP7:1:1101:7262:8961 1:N:0:161
TACCTGTACTGGGGAAGCATTTGAATATCCCCCCATGGTGATGGGGACGGAGAACTGCTCCATAAACACAGGCAACGTGCCTAACTTTCCCGGGAAGATGAAGTCAAAGAGCGACCACAGCTCTATCGGAGGTTATTTTGCATCGGTGAGCCAGACAGAATGATCCGATGAGGGGTGCGAAACTATTTGAGGAAAGGAAGCACCTTTTTATTAAATTTACCTTTTAGCAATCGCCATTCCTACCCTAAAGA
+
ABCCCFFFFFFFGGGGGGGGGGHHHHHFHHHGGGGHHHEGFHHGHGGGGGGGGHHHHHHHHGGHHHHHHHHHGEHHGHHHHHHHHFHHHGHGGGGGGGHHFHHHHHHHHHHHGGGGGHHHHHHHHHHGGGGGCGFHHHHHHHHHFGFGGHHFHHHGHHHHHGHGHHHFAEFHFGG:?E;CDGGGGGGGG0EGBFGFF/BFEFFFFFFFFFFFFFFFFFBFFFFFFFFFFFFFFFFFFFFFFBFFFBFFFFB
@M05620:45:000000000-G6HP7:1:1101:9580:8961 1:N:0:161
ATCTCTATCTCCTAAAAACCTGTTTAGATTTGGAGATAGACCTTCAGGTTTTTCATCATTTTCTGCATGAATTATACATTGACCACGTTCCAGCGTGGTCAGTTTGCAGCATTCTGTTATTTTGTTTGACAGAGTGTCTTGTTGAGAACATATGTAGGACATGATTTTTTCCTGCAACAGGGAAAATAAAGTATAAGTTTTAAAGATTTATTCTTTAATAAAGGATCTCAAAGCCAGCTTTAGAAAAAGGA
+
DDCDDFFFFFFFGGGGGGGGGGHHHHHHHHHHHHHHHHHHHHHHHHHHHHHGGHHHHIHHHHHHIHHHHHHHHHHHHHHHHHHHHHGHHHHHHHGGGGHHHHHHHHHHHHHHHHHHHHHHHHHHHHHHHHHHHHHHHHHHHHHHHHHHHHHHHHHHHHHHHHHHHHHHHGHHHHHHHHHHHGGHHHHHHHHHHGHHHHHHHHHHHHHHHHHHHHHHHHHHHHHHHHHHHHGHHHHHHGHHHHHHHHGHGGF
@M05620:45:000000000-G6HP7:1:1101:24275:8966 1:N:0:161
TACCTGTACTGGGGAAGCATTTGAATATCCCCCCATGGTGATGGGGACGGAGAACTGCTCCATAAACACAGGCAACGTGCCTAACTTTCCCGGGAAGATGAAGTCAAAGAGCGACCACAGCTCTTCGGAGGTTATTTTGCATCGGTGAGCCAGACAGAATGATCCGATGAGGGGTGCGAAACTATTTGAGGAAAGGAAGCACCTTTTTATTAAATTTACCTTTTAGCAATCGCCATTCCTACCCTAAAGAT
+
BBBCCFFFFFFFGGGGGGGGGGHHHHHHHHHGGGGHHHHHGHHHHGGGGGGGGHHHHHHHHHHHHHHHHHHHGHHHGHHHHHHHHHHHHHHGGGGGGHHHHHHHHHHHHHHHGGGGGHGHHHHHHHHGGGG?GHHHHHHHGHHGGDFGHGHHHHGHHHHHHHHHHHGGGHHFGGEFGGGGGGGGGGGGGGGFGGGGFFGGGGFFFFFFFFFFFFFFFFBFFFFFFFFFBBFFEFDFFFFFFFFFFFFFFFF
@M05620:45:000000000-G6HP7:1:1101:7592:8976 1:N:0:161
AGATTACTGCAACAGTTCCCCCTGGACCTGGAAAAGTTTCTTGCCTGGCTTACAGAAGCTGAAACAACTGCCAATGTCCTACAGGATGCTACCCGTAAGGAAAGGCTCCTAGAAGACTCCAAGGGAGTAAAAGAGCTGATGAAACAATGGCAAGTAAGTCAGGCATTTCCGCTTTAGCACTCTTGTGGATCCAATTGAACAATTCTCAGCATTTGTACTTGTAACTGACAAGCCAGGGACAAAACAAAGAT
+
BCBCCFFFFFFFGGGGGGGGGGGGHHHHHHHHHHHHHHHHHHHHHHHHHHHHHHHHHHHHHHHHHHHHHHHHHHHHHHHHHHHHHHHHHHHHHHGGGGHHHHHHHHHHGHHHHHHHHHHHHHHGGGGGHHHHHGHHHHGHHGHHHGHHHHHHHGHHHHHHHHHHHHHHHHGGGGGHFHHHHHHHHGHGHHHHGHHHHHFHHHHHHHHHHHGHHHHHHHHHHHHGHHHHGHHHHGGGGGGGGFGFGGGGGGG
@M05620:45:000000000-G6HP7:1:1101:7260:8985 1:N:0:161
ATCTCTATCTCCTAAAAACCTGTTTAGATTTGGAGATAGACCTTCAGGTTTTTCATCATTTTCTGCATGAATTATACATTGACCACGTTCCAGCGTGGTCAGTTTGCAGCATTCTGTTATTTTGTTTGACAGAGTGTCTTGTTGAGAACATATGTAGGACATGATTTTTTCCTGCAACAGGGAAAATAAAGTATAAGTTTTAAAGATTTATTCTTTAATAAAGGATCTCAAAGCCAGCTTTAGAAAAAGGA
+
BBBBBFFFFFFFGGGGGGGGGGHHHHHHFHFEF4GFHHHHHGHHHHHGHHHGGHHHHHHHGHHHHHHHHHHHHHHHHHHHHFHHHHGHHHHHHHGGGGHHHHHHFHHHHHHGHHGHGGHHHHHHHHHHGHHHHHFHHHHHHHHHGHGHHHGHHHHHHHHHHHHHHHHHHGHHHHHHHHGHHGGHHHHHFHHHHHHHGFGHHHHHHHHHHHHHHHHHHFHHHFHHFHHHHHHHHHHHHGHHHHFFGCHGGGH
@M05620:45:000000000-G6HP7:1:1101:10951:8986 1:N:0:161
AAACCAAGCAGACACTCACCGCTCCCTCGCCACAGGCCAATAGTTTGTCCTCACTGAGTTGGCAACAAGTGGCTGCTGTGGCTGCCATTTTTCTGGTGATGGCCATCAGCTCCGACGAGGTCAGCTGGGGGGCTTTCTTTGTGTAAGCAACGAGAAACCTGAAAGAAGCATTTTTTAACTAAGTCCTGCTGAGTCATTCATGAGTTTTTAGCCGCCTTGCTTCTTCTCACAGACTCTCTACTCTCATGCCA
+
BBABAABFBFFFGGGGGGGGGGGGGGHHGGGGGHHHGGHHHHHHHHHHHHHHHHHHGHGHHHHHHHHHHHHHGGGGHHHHHHHGGHHHHHHHHHHHHHHHHHHHGHHHGHHHHEGG?FGGDGHHHHHGGGGGGGGGGGGGGGGGGGFFFFFFFFFFFFFFFFFFFFFFFFFFFFFFFFFFFBFFFFFFFFFFFFFFFFFFFFF/FFFFEEFFFADFFFFFFFFFFFFFFFFFFFFFFFFFFFFFFFFBFF/
@M05620:45:000000000-G6HP7:1:1101:18275:8993 1:N:0:161
AAACCAAGCAGACACTCACCGCTCCCTCGCCACAGGCCAATAGTTTGTCCTCACTGAGTTGGCAACAAGTGGCTGCTGTGGCTGCCATTTTTCTGGTGATGGCCATCAGCTCCGACGAGGTCAGCTGGGGGGCTTTCTTTGTGTAAGCAACGAGAAACCTGAAAGAAGCATTTTTTAACTAAGTCCTGCTGAGTCATTCATGAGTTTTTAGCCGCCTTGCTTCTTCTCACAGACTCTCTACTCTCATGCCA
+
CCDCCDDFCFFFGGGGGGGGGGGGGGHHGGGGGHHHGGHHHHHHHHHHHHHHHHHHHHHHHHHHHHHHHHHHGHGGHHHHHHHGGHHHHHHHHHHHHHHHHHHHHHHHHHHHHGGGGGGGGHHHHHHHGGGGGGGGGGGGGGGGGGFFFFFFFFFFFFFFFFFFFFFFFFFFFFHFFFFHFFFFFFFFFFFFFFFFFFFFFFFFFFFFFFFFFDFFFFFFHHHFHHHFFFFFFFFFFFFFFFFFFFFFFFB
@M05620:45:000000000-G6HP7:1:1101:6339:9002 1:N:0:161
ATCTCTATCTCCTAAAACCTGTTTAGATTTGGAGATAGACCTTCAGGTTTTTCATCATTTTCTGCATGAATTATACATTGACCACGTTCCAGCGTGGTCAGTTTGCAGCATTCTGTTATTTTGTTTGACAGAGTGTCTTGTTGAGAACATATGTAGGACATGATTTTTTCCTGCAACAGGGAAAATAAAGTATAAGTTTTAAAGATTTATTCTTTAATAAAGGATCTCAAAGCCAGCTTTAGAAAAAGGAA
+
BBBBBFFFFFFFGGGGGGGGGGHHBGHHHHHHGFFHHHHHHHHHHHHHHHGGHHHHHHHHHHHHHHHHHHHHGHHHHHHGHHHHHGHHHHHHHGGGGHGFGHHHHHHHHHHHHHHHHHHHHHHHHHHFHHHHHHHHHHHHHHHHHHGHHHHHHHGHHGHGHHHHHHHHGHHHFFHHHHGHGGHHHHHGDGGHHGGG@GHHFGHHHHHHHHHHHHHFFGFGGDDCGHHHHHHHHFFHFHHHCGFHEGFDDHC
@M05620:45:000000000-G6HP7:1:1101:10944:9004 1:N:0:161
AAACCAAGCAGACACTCACCGCTCCCTCGCCACAGGCCAATAGTTTGTCCTCACTGAGTTGGCAACAAGTGGCTGCTGTGGCTGCCATTTTTCTGGTGATGGCCATCAGCTCCGACGAGGTCAGCTGGGGGGCTTTCTTTGTGTAAGCAACGAGAAACCTGAAAGAAGCATTTTTTAACTAAGTCCTGCTGAGTCATTCATGAGTTTTTAGCCGCCTTGCTTCTTCTCACAGACTCTCTACTCTCATGCCA
+
BCCCCCCFBFFFGGGGGGGGGGGGGGHHGGGGGHHHGGHHHHHHHHHHGHHHHHHHHHHHHHHHHHHHHGHHGHGGHHHHHHHGGHHHHHHHHHHHHHGHHHHHHHHHHHHHHGGGGGGGDHHHHHHHGGGGGGGGGGGGGGGGGGFFFFFFFFFFFFFFFFFFFFFFFFFFFFFFFFFFFFFFFFFFFFFFFFFFFFFFFFFFFFFFFFFFFFFFFFFFFFFFFFFFFFFFFFFFFFFFFFFFFFFFFFB
@M05620:45:000000000-G6HP7:1:1101:6350:9016 1:N:0:161
ATCTCTATCTCCTAAAACCTGTTTAGATTTGGAGATAGACCTTCAGGTTTTTCATCATTTTCTGCATGAATTATACATTGACCACGTTCCAGCGTGGTCAGTTTGCAGCATTCTGTTATTTTGTTTGACAGAGTGTCTTGTTGAGAACATATGTAGGACATGATTTTTTCCTGCAACAGGGAAAATAAAGTATAAGTTTTAAAGATTTATTCTTTAATAAAGGATCTCAAAGCCAGCTTTAGAAAAAGGAA
+
CCCCCFFFFFFFGGGGGGGGGGHHAGHGHHHHHHHHHHHHHHHHHHHHHHGGHHHHHIHHIHIHHHHHHHHHHHHHHHHHHHHHHGHHHHHFHGGGGHHHHHHHHHHHHHHHHHHHHHHHHHHHHHHHHHHHHGHHHHHHHHHHHHGHHHHHHHHHHHHHHHHHHHHHGHHHGHHHHHHHGGHHHHHGHHHHHHHHHHHHGFHHHHHHHHHHHHHHFGFHGHFGHHHHHHHHHHHHGHHHFGFGGHGGFHH
@M05620:45:000000000-G6HP7:1:1101:8777:9051 1:N:0:161
CATCCTGACCCTGAAGTACCCCGGCTTGATTTCTGACATTAGATCGGAAGAGCACACGTCTGAACTCCAGTCACGTCGACGCATCTCGTATGCCGTCTTCTGCTTGAAAAAAAAAAAACACCTTTTACTCCCCTCGTTCCTCTCCTCCTTCACCCTCCAACTCACCATCTTTTTTCTCCCCTCTTCTACTGTCTCCTCCCCCACCTTCTCCCGATTCTCGTGCCCCCCCCTTCACTCCACCCCTCTCTCTT
+
CCCCCFFFFFFFGGGGGGGGGGGGGEGGHHHHHHHHHHHHHHHHHHGGGGHHHHHHHGHHGGHHHFGGHHHHHGGGHGFGGGEGEHHHGGHHHHGGGHGFFHHGFHGFGHFB<>@<<//<0.0111111<1..0.<.../000//0/:/0;000:...////00/.00/00000-:090/;/.:00000000000////...-9..9////;..-.//:...../.-----.////////;.9..////:/
@M05620:45:000000000-G6HP7:1:1101:8139:9096 1:N:0:161
CATCCTGACCCTGAAGTACCCCGGCTTGATTTCTGACATTAGATCGGAAGAGCACACGTCTGAACTCCAGTCACGTCGACGCATCTCGTATGCCGTCTTCTGCTTGAAAAAAAAAAAAGAATAAAAAACCCTCAGAAAGCACAACACTCCACATACAACCGATTATACAACCACAATACAAACTCCACACAGGATCTGCACCTTACAGTCAGTCCGCCCGTCTCTCTGCACCATCGTACGTCACCGCCTCT
+
DDDDDFFFFFFFGGGGGGGGGGGGGGGGHHHHHHGHHHHHHHHHHHGGGGHHHHHHHGHHHGHHHHHHHHHHHGGHHGGGGGGGGHHHGGHHHHGGGHGHHHHHHHHHFHHGGGG?<>//011=1=1-..<.<.00000/0//<...0//0:0000000.---..000000.....000000;000:/0;....0:00000//000;00900;00.-.---;./0090000/:09...;-/...0.--9.0
@M05620:45:000000000-G6HP7:1:1101:11582:9111 1:N:0:161
TACCTGTACTGGGGAAGCATTTGAATATCCCCCCATGGTGATGGGGACGGAGAACTGCTCCATAAACACAGGCAACGTGCCTAACTTTCCCGGGAAGATGAAGTCAAAGAGCGACCACAGCTCTATCGGAGGTTATTTTGCATCGGTGAGCCAGACAGAATGATCCGATGAGGGGTGCGAAACTATTTTAGGAAAGGAAGCACCTTTTTATTAAATTTGCCTTTTAGCAATCGCCATTCCTACCCTACATA
+
A1>AAFF3DFFFCGAAEGGGGGBGFHFHHHHGGG0GHFGF1FGF/ECEEEECAFGHHHHHHHGGGHHEHFHHGHEGCHHHHHB@GGGHHGHGGGGCCFHHB>BGGFGBFGHGG?CGCGGFEHHGHHHGCCCCCCFFHHHHHFFGC?EC.<GHHHFFHGCGFEFFHHHECFGHH?@C-9@.?AGGBBGG0990;;FFGGGGGGGFFFFFFFFF/;BFB9;B/BFFFFEF/;B9E-A-;FFFBFB-999-B//
@M05620:45:000000000-G6HP7:1:1101:23660:9113 1:N:0:161
AAACCAAGCAGACACTCACCGCTCCCTCGCCACAGGCCAATAGTTTGTCCTCACTGAGTTGGCAACAAGTGGCTGCTGTGGCTGCCATTTTTCTGGTGATGGCCATCAGCTCCGACGAGGTCAGCTGGGGGGCTTTCTTTGTGTAAGCAACGAGAAACCTGAAAGAAGCATTTTTTAACTAAGTCCTGCTGAGTCATTCATGAGTTTTTAGCCGCCTTGCTTCTTCTCACAGACTCTCTACTCTCATGCCA
+
CCCCCCCFCFFFGGGGGGGGGGGGGGHHGGGGGHHHGGHHHHHHHHHHHHHHHHHHHHHHHHHHHHHHHHHHGHGGHHHHHHHGGHHHHHHHHHHHHHHHHHHHHHHHHHHHHGGGGGGGGHHHHHHHGGGGGGGGGGGGGGGGGGFFFFFFFFFFFFFFFFFFFFFFFFFFFFFFFFFFFFFFFFFFFFFFFFFFFFFFFFFFFFFFFFFFFFFFFFFFFFFFFFFFFFFFFFFFFFFFFFFFFFFFFFF
@M05620:45:000000000-G6HP7:1:1101:11583:9131 1:N:0:161
TACCTGTACTGGGGAAGCATTTGAATATCCCCCCATGGTGATGGGGACGGAGAACTGCTCCATAAACACAGGCAACGTGCCTAACTTTCCCGGGAAGATGAAGTCAAAGAGCGACCACAGCTCTATCGGAGGTTATTTTGCATCGGTGAGCCAGACAGAATGATCCGATGAGGGGTGCGAAACTATTTGAGGAAAGGAAGCACCTTTTTATTAAATTTGCCTTTTAGCAATCGCCATTCCTACCCTAAAGA
+
CCCCDFFFFFFFGGGGGGGGGGHHHHHHHHHGGGGHHHGHHHHHHGGGGGGGGHHHHHHHHHHHHHHHHHHHGHHHGHHHHHHHHHHHHHHGGGGGGHHHHHHHHHHHHHHHGGGGGHHHHHHHHHHGGGGGEHHHHHHHHHHHGGGEEHHHHHHGHHHHGHHHHHHGGEHHHGGCGFGGGGGGGGGGGGGGFFGGGGFGGGFFFFFFFFFFFFFFFF0BFFFFFFFFFFFFFFFFFFFFFFFFFFFFFFF
@M05620:45:000000000-G6HP7:1:1101:7527:9132 1:N:0:161
ATCTCTATCTCCTAAAAACCTGTTTAGATTTGGAGATAGACCTTCAGGTTTTTCATCATTTTCTGCATGAATTATACATTGACCACGTTCCAGCGTGGTCAGTTTGCAGCATTCTGTTATTTTGTTTGACAGAGTGTCTTGTTGAGAACATATGTAGGACATGATTTTTTCCTGCAACAGGGAAAATAAAGTATAAGTTTTAAAGATTTATTCTTTAATAAAGGATCTCAAAGCCAGCTTTAGAAAAAGGA
+
AAAAAFFFFFFFGFFFGGGGGGHHHHHHHHGHHFHGHHFHHHHHHHHHHHHGGHGHHHHHHHHHHHHHHHGHHHHHHHHHHHHHHHGHGHHHHGGEGGFGGHFGHHGHHHFFGHGHHHGHHHHHHHHHGHFHHHGHGHHHHHHHHHEFHHFGGHBFGGHFC2GFHHHHHDFHHHHHHHGHHGGEHHHEHGHGGHGHHGHHHGHFHFHGHHHHHHHHGHHGHHFFFHHHHHGGFHCGFEFHHGHHFHHAACG
@M05620:45:000000000-G6HP7:1:1101:7509:9138 1:N:0:161
ATCTCTATCTCCTAAAAACCTGTTTAGATTTGGAGATAGACCTTCAGGTTTTTCATCATTTTCTGCATGAATTATACATTGACCACGTTCCAGCGTGGTCAGTTTGCAGCATTCTGTTATTTTGTTTGACAGAGTGTCTTGTTGAGAACATATGTAGGACATGATTTTTTCCTGCAACAGGGAAAATAAAGTATAAGTTTTAAAGATTTATTCTTTAATAAAGGATCTCAAAGCCAGCTTTAGAAAAAGGA
+
CDCCCFFFFFFFGGGGGGGGGGHHHHHHHHHHHHHHHHHHHHHHHHHHHHHGGHHHHHHHHHIHIHHHHHHHHHHHHHHHHHHHHHGHHHHHHHGGGGHHHHHHHHHHHHHHHHHHHHHHHHHHHHHHHHHHHHHHHHHHHHHHHHHHHHHHHHHHHHHHHHHHHHHHHGHHHHHHHHHHHGGHHHHHGHHHHHHHHHHHHHGHHHHHHHHHHHHHHHHHHHHHHHHHHGHHHHHHHGHHHHHHHHHHGGH
@M05620:45:000000000-G6HP7:1:1101:17982:9140 1:N:0:161
AAACCAAGCAGACACTCACCGCTCCCTCGCCACAGGCCAATAGTTTGTCCTCACTGAGTTGGCAACAAGTGGCTGCTGTGGCTGCCATTTTTCTGGTGATGGCCATCAGCTCCGACGAGGTCAGCTGGGGGGCTTTCTTTGTGTAAGCAACGAGAAACCTGAAAGAAGCATTTTTTAACTAAGTCCTGCTGAGTCATTCATGAGTTTTTAGCCGCCTTGCTTCTTCTCACAGACTCTCTACTCTCATGCCA
+
DDDCCDCFCFFFGGGGGGGGGGGGGGHHGGGGGHHHGGHHHHHHHHHHHHHHHHHHHHHHHHHHHHHHHHHHGHGGHHHHHHHGGHHHHHHHHHHHHHHHHHHHHHHHHHHHHGGGGGGGGHHHHHHHGGGGGGGGGGGGGGGGGGFFFFFFFFFFFFFFFFFFFFFFFFFFFFHFFFFHFFFFFFFFFFFFFFFFFFHHFFFFFFFFFFFHFFFFFFFFHHFFFFHFFFFFFFFFFFFHHHFHFFFFFFF
@M05620:45:000000000-G6HP7:1:1101:17999:9145 1:N:0:161
AAACCAAGCAGACACTCACCGCTCCCTCGCCACAGGCCAATAGTTTGTCCTCACTGAGTTGGCAACAAGTGGCTGCTGTGGCTGCCATTTTTCTGGTGATGGCCATCAGCTCCGACGAGGTCAGCTGGGGGGCTTTCTTTGTGTAAGCAACGAGAAACCTGAAAGAAGCATTTTTTAACTAAGTCCTGCTGAGTCATTCATGAGTTTTTAGCCGCCTTGCTTCTTCTCACAGACTCTCTACTCTCATGCCA
+
BBABCBCFCFFFGGGGGGGGGGGGGGHHGGGGGHHHGGHHHHHHHHHHHHHHHHHHHHGHHHHHHHHHHHHHGHGGHHHHHHHGGHHHHHHHHHHHHHGHHHHHHHHHHHHHHGGGGGGGGHHHHHHHGGGGGGGGGGGGGGGGGGFFFFFFFFFFFFFFFFFFFFFFFFFFFFFFFFFFFFFFFFFFFFFFFFFFFFFFFFFF9FFFFEFFFFFFFFFFFFFFFFFFFFFFFFFFFFFFFFFFFFFFFFB
@M05620:45:000000000-G6HP7:1:1101:26722:9151 1:N:0:161
AGATTACTGCAACAGTTCCCCCTACACTCTTTCCCGACAAGCCAGGGACAAAACAAAGATCGGAAGAGCACACGTCTGAACTCCAGTCACGTCGACGCATCTCGTATGCCGTCTTCTGCTTGAAAAAAAAAAAATTAACATCCATTATCCCTCCCTACTCATCCTCTTCCGCTTTCCCCCCTATTTGTAGACCGGCCCCCCCTTTTTCTTCAATTTACTTTTTCATCATCCCCCTTCCTCCACTCCATCTC
+
AAAABFFFFFFFFGGFGGGGGGGGHHHHHHHHHHHGGGGGHHGHHHG2FFHHHHHHHHHHHHGGGEHHHGGHHGFHHGGHHHHHHHHHGHGGHGGGGGGFEFHHFEHHGHGCFGCHHGHHFFF2G2CFGCD<>-.<00==0</00000<0/0/.;/0.:000;:0:00009.9..000/.-9.00000009//-----;-;--.;/9/9BF///;;/;///9;///;////.:A-AFE/;B.9//9/9///
@M05620:45:000000000-G6HP7:1:1101:20539:9173 1:N:0:161
TACCTGTACTGGGGAAGCATTTGAATATCCCCCCATGGTGATGGGGACGGAGAACTGCTCCATAAACACAGGCAACGTGCCTAACTTTCCCGGGAAGATGAAGTCAAAGAGCGACCACAGCTCTTCGGAGGTTATTTTGCATCGGTGAGCCAGACAGAATGATCCGATGAGGGGTGCGAAACTATTTGAGGAAAGGAAGCACCTTTTTATTAAATTTACCTTTTAGCAATCGCCATTCCTACCCTAAAGAT
+
BBBBBFFFFFFFGGGGGGGGGGHHHHHHHHHGGGGHHHGHHHHHGGGGGGGGGHHHHHHHHHHHHHHHHHHHGHHHGHHHHHHHHHHHHHHGGGGGGHHHHHHHHHHHHGHHGGGGGHHHHHHHHHHGGGGGHHHHHHHHHHHGGGGGHHHHHHGHHHHHHHHHHHFGGHHHGGECGGGGGGGFGGGGGGGFGGFGGFFGGGFFFFFFFFFFFFFFFFFFFFFFFFFFFFFFFFFFFFFFFFFFFFFFFFF
@M05620:45:000000000-G6HP7:1:1101:19371:9183 1:N:0:161
AAACCAAGCAGACACTCACCGCTCCCTCGCCACAGGCCAATAGTTTGTCCTCACTGAGTTGGCAACAAGTGGCTGCTGTGGCTGCCATTTTTCTGGTGATGGCCATCAGCTCCGACGAGGTCAGCTGGGGGGCTTTCTTTGTGTAAGCAACGAGAAACCTGAAAGAAGCATTTTTTAACTAAGTCCTGCTGAGTCATTCATGAGTTTTTAGCCGCCTTGCTTCTTCTCACAGACTCTCTACTCTCATGCCA
+
BBBBBBBFBFFFGGGGGGGGAGGGGGHHGGGGGHHFGGHGHFGHHHHHHHHHHHHHHHHHHHHHHHHGHGHHGHGGHEHHHHHGGHHHHHHHHHHHHHHHHHHHHHHHHHHHHGGGGEGGGHHHHHHHGGGGGGGGGGGGGGGGGGFFFFFFFFFFFFFFFFFFFFFFFFFFFFFFFFFFFFFFFFFFFFFFFFFFFFFFFFFFFFFFFFFFFFFFFFFFFFFFFFFFFFFFFFFFFFFFFFFFFFFFFF/
@M05620:45:000000000-G6HP7:1:1101:18966:9185 1:N:0:161
AGATTACTGCAACAGTTCCCCCTGGACCTGGAAAAGTTTCTTGCCTGGCTTACAGAAGCTGAAACAACTGCCAATGTCCTACAGGATGCTACCCGTAAGGAAAGGCTCCTAGAAGACTCCAAGGGAGTAAAAGAGCTGATGAAACAATGGCAAGTAAGTCAGGCATTTCCGCTTTAGCACTCTTGTGGATCCAATTGAACAATTCTCAGCATTTGTACTTGTAACTGACAAGCCAGGGACAAAACAAAGAT
+
CCBCCFFFFFFFGGGGGGGGGGGGHHHHHHHHHHHHHHHHHHHHHHHHHHHHHHHHHHHHHHHHHHHHHHHHHHHHHHHHHHHHHHHHHHHHHHGGGGHHHHHHHHHHGHHHHHHHHHHHHHHGGFGGHHHHHGHHHHHHHHHHHHHHHHHHHGHHHHHHHHHHHHHHHHGGGGGHHHHHHHHHHHHGHHHHGHHHHGGFHHHHHHHHHHHHHHHHHHHHHHHHHHHGGHHHHGGGGGGGFFGGGGGGGGF
@M05620:45:000000000-G6HP7:1:1101:20551:9187 1:N:0:161
TACCTGTACTGGGGAAGCATTTGAATATCCCCCCATGGTGATGGGGACGGAGAACTGCTCCATAAACACAGGCAACGTGCCTAACTTTCCCGGGAAGATGAAGTCAAAGAGCGACCACAGCTCTTCGGAGGTTATTTTGCATCGGTGAGCCAGACAGAATGATCCGATGAGGGGTGCGAAACTATTTGAGGAAAGGAAGCACCTTTTTATTAAATTTACCTTTTAGCAATCGCCATTCCTACCCTAAAGAT
+
BCBCCFFFFFFFGGGGGGGGGGHHHHHHHHHGGGGHHHGHHHHHHGGGGGGGGHHHHHHHHHHHHHHHHHHHGHHHGHHHHHHHHHHHHHHGGGGGGHHHHHHHHHHHHHHHGGGGGHHHHHHHHHHGGGGEHHHHHHHHGHHGGGGFHHHHHHGHHHGHHHHHHHGGGHHHGGCCGGDGGGGFGGGGGGGGGGGGGGFGGGFFFFFFFFFFFFFFFFFFFFFFFFFFFFFFEFFEFFFFFFFFFFFFFFF
@M05620:45:000000000-G6HP7:1:1101:20533:9195 1:N:0:161
TACCTGTACTGGGGAAGCATTTGAATATCCCCCCATGGTGATGGGGACGGAGAACTGCTCCATAAACACAGGCAACGTGCCTAACTTTCCCGGGAAGATGAAGTCAAAGAGCGACCACAGCTCTTCGGAGGTTATTTTGCATCGGTGAGCCAGACAGAATGATCCGATGAGGGGTGCGAAACTATTTGAGGAAAGGAAGCACCTTTTTATTAAATTTACCTTTTAGCAATCGCCATTCCTACCCTAAAGAT
+
ABBBBFFFFFFFGGGGEGGGGGHHHHHHHHHGGGGHHHGHHHHHGDGGGGGGGHHHHHHHHGHHHHHHHHHHGHHHGHHHHHHHHHHHHHHGGGGGGHHHGHHHHHHGHHGHGGGGGHGHGHHHHHHGGGGCGHHHHHHHGHHGGGGGHGHHHHGHHHHHHHHHHHGGGHHGGGDDGGDFGGGGGGGGGGGGGEGGGGGGGGFFFFFFFFFFFFFFFFFFFFFFFFFFFFFFFFFFFFFFFFFFFFFFFFF
@M05620:45:000000000-G6HP7:1:1101:18089:9206 1:N:0:161
CATCCTGACCCTGAAGTACCCCGGCTTGATTTCTGACATTAGATCGGAAGAGCACACGTCTGAACTCCAGTCACGTCGACGCATCTCGTATGCCGTCTTCTGCTTGAAAAAAAAAAAAAACCATACTTTCCGTGTGATCGTCCCGCCGTTTGCAACCTATGTCACAAAAATGACGCCACGGAAGAACACAGTCCAAATCTGCACGAGCAACTACTAGAGGTATCGTAGACCCGTCTCAGGGTCCAGCTCCC
+
DCCDDFFFFFFFGGGGGGGGGGGFGGGGHHHHHHHHHHHHHHHHHHGGGGGHHHHHHGHHHGHHHHHHHHHHHHGGHGGGGGGGCGHHGGHHHHGGGHGHHGGHHHHHFHHCBBC><<--...11000000.0...=00./...-----./.0:00</<00000000....000..-..-9-...////9.0000000000000..---/./0000000/0000.:...00.-<../<0/.</.00/0<0.
@M05620:45:000000000-G6HP7:1:1101:26280:9212 1:N:0:161
TACCTGTACTGGGGAAGCGTGTCAATCGCCATTCCTACCCTAAAGATCGGAAGAGCACACGTCTGAACTCCAGTCACGTCGACGCATCTCGTATGCCGTCTTCTGCTTGAAAAAAAAAAAAAAACAACTCACCACAACCCAACCCCCCCCCACCCCTCACACTTCTCTTCCACCTTGCTATCCCATCCTCCAGCCTATTCGCGCCCATCCTCGCAACCTAACCAACTCTATCTTCATACTACACTTCCGCT
+
AAABBFFFFFFFGGGGGGGAEEGHHHHGGGGGHHHHHHHHHHHHHHHHHGGGGHHHHHHHGHHHGGGHHHHHHHHHHGGHGGGGGGDEHHHFFHHHHGEFHGHHGHHHHHHHHHGGGGG>><<-<...0000.0<..:..:.:.;.-;----...-...900/090000;000..000000//000/.0:;/;/:/0000/.---;.//;00.--:-./00:.0.9/0090000;000:0000:0009...
@M05620:45:000000000-G6HP7:1:1101:20951:9219 1:N:0:161
TACCTGTACTGGGGAAGCATTTGAATATCCCCCCATGGTGATGGGGACGGAGAACTGCTCCATAAACACAGGCAACGTGCCTAACTTTCCCGGGAAGATGAAGTCAAAGAGCGACCACAGCTCTTCGGAGGTTATTTTGCATCGGTGAGCCAGACAGAATGATCCGATGAGGGGTGCGAAACTATTTGAGGAAAGGAAGCACCTTTTTATTAAATTTACCTTTTAGCAATCGCCATTCCTACCCTAAAGAT
+
BCBCCFFFFFFFGGGGGGGGGGHHHHHHHHHGGGGHHHGHHHHHHGGGGGGGGHHHFHHHHHHHHHHHHHHHGHHHGHHHHHHHHHHHHHHGGG?EGHGHGHHGHHHHHHHHGGGGGHHHHHHGHHHGGGGAGGHHHHHHHHHGFEEGHHHHGHGGHHHHHHHHHHGGGHHGGG;AFGFGGGGGGGGGGGGFFBFFFFGGGGFFFFFFFFFFFFFFFFFFFFFFFFFFFFFFFFFEFFFFFFFFFFFFFFF
@M05620:45:000000000-G6HP7:1:1101:26438:9235 1:N:0:161
AAACCAAGCAGACACTCACCGCTCCCTCGCCACAGGCCAATAGTTTGTCCTCACTGAGTTGGCAACAAGTGGCTGCTGTGGCTGCCATTTTTCTGGTGATGGCCATCAGCTCCGACGAGGTCAGCTGGGGGGCTTTCTTTGTGTAAGCAACGAGAAACCTGAAAGAAGCATTTTTTAACTAAGTCCTGCTGAGTCATTCATGAGTTTTTAGCCGCCTTGCTTCTTCTCACAGACTCTCTACTCTCATGCCA
+
BBBCBAAFCFFFGGGGGGGGGGGGGGHGGGGGGHHHGGGHHHHGHHHHHHHHHHHHHHHHHHHHHHHHHGHHGHFGHHHHHHHGGHHHHHHHHHHHHHGHHHHHHHHHHHHHHGGGGGGGFHHHHHHHGGGGGGGGGGGGGGGGGGFFFFFFFFFFFFFFFFFFFFFFFFFFFFFFFFFFFFFFFFFFFFFFF;FEFFFFFFFFFFFFFFFFFFFFFFFFFFFFFFFFFFFFFFFFFFFFFFFFFFFFFFF
@M05620:45:000000000-G6HP7:1:1101:16587:9241 1:N:0:161
TACCTGTACTGGGGAAGCATTTGAATATCCCCCCATGGTGATGGGGACGGAGAACTGCTCCATAAACACAGGCAACGTGCCTAACTTTCCCGGGAAGATGAAGTCAAAGAGCGACCACAGCTCTTCGGAGGTTATTTTGCATCGGTGAGCCAGACAGAATGATCCGATGAGGGGTGCGAAACTATTTGAGGAAAGGAAGCACCTTTTTATTAAATTTACCTTTTAGCAATCGCCATTCCTACCCTAAAGAT
+
BCCCCFFFFFFFGGGGGGGGGGHHHHHHHHHGGGGHHHHHHHHHHGGGGGGGGHHHHHHHHHHHHHHHHHHHGHHHGHHHHHHHHHHHHHHGGGGGGHHHHHHHHHHHHHHHGGGGGHHHHHHHHHHGGGGEHHHHHHHHGHHGGGGGHHHHHHGHHHHHHHHHHHGGGHHHGGCDGGGGGGGGGGGGGGGFGGFGGGFGGGFFFFFFFFFFFFFFFFFFFFFFFFFFBFFFFFFEFFFFFFFFFFFFFFF
@M05620:45:000000000-G6HP7:1:1101:12532:9265 1:N:0:161
CATCCTGACCCTGAAGTACCCCGGCTTGATTTCTGACATTAGATCGGAAGAGCACACGTCTGAACTCCAGTCACGTCGACGCATCTCGTATGCCGTCTTCTGCTTGAAAAAAAAAAAAAAAAAAGAAAGAATGATGAAAAGAAGTGCGAGTAAAAGAACAATACATGAAAAAAGAAACTGACTAATGTGAATAGACAATTATGACACGGGATGTACAAAGCAAACAAAGGACAGATCTTGTAATGTCAATA
+
AAABBFFFFFFFGGGGGGGGGGGGGGGEHHHHHHHHHHHHHHHHHHGGGGHEHHHHHGHHHGHHHHHHHHHHFHGHHGGGGGGG/GGHFEFHHHGGCGGHHHHHHHHHDHHGGGGC>>>>--<-...///.0000000:0/../000-.--.0000..///00/9000000.9...///////////://///////://///9///.--:..;//////.///..../.....9//////////////:/
@M05620:45:000000000-G6HP7:1:1101:12517:9275 1:N:0:161
CATCCTGACCCTGAAGTACCCCGGCTTGATTTCTGACATTAGATCGGAAGAGCACACGTCTGAACTCCAGTCACGTCGACGCATCTCGTATGCCGTCTTCTGCTTGAAAAAAAAAAAAAAAAAACAATGAGACTTTCTATTTTGCCACACCGATCACCCATAACACAACCTTTTTACCCTCCTTCGTTCTTCAGCATACCTTCTTTCTTCTCCTCCTTTCATCGTCTCACCTACTCTCTACTCTCCTTCCC
+
CCCCCFFFFFFFGGGGGGGGGGGGGGGGHHHHHHHHHHHHHHHHHHGGGGHHHHHHHGHHHGHHHHHHHHHHHHGHHGGGGGGGGHHHGGHHHHGGGHGHHHHHHHHHFHHGGGGD</<-<---...00000:0000000::000000...--9-.//..//0000;...;:9;0.00/0../;0.9/;.900000000;90000:009009;0/9F00909:0A..:B0.90:::B0009B0B0/9B0//
@M05620:45:000000000-G6HP7:1:1101:27097:9331 1:N:0:161
AGATTACTGCAACAGTTCCCCCTACACTCTTTCCCTACACGCCAGGGACAAAACAAAGCTCGGAAGAGCACCCGTCTGAACTCCAGTCACGTCGACGCATATCGTCTGCCGTATTCTGCTTGAGAAGAAAAAGAGCTGATGAAACAATGGCAAGTAAGTCAGGCATTTCCGCTTTAGCACTCTTGTGGATCCAATTGAACAATTCTCAGCATTTGTACTTGTAACTGACAAGCCAGGGACAAAACAAAGAT
+
BBBBBFFFFFFFGGGGGGGGGGG2BGHDBFE555AB3B3222222AE2B22B111FGH2FA10E11B12@F1>0E1F134343@@@G33311?//>///?/44?B/?/F3///0?333B33202/222@@GH<F0?GGFHF1FGHHH??GGHHEGHHHDGGFFHHHHHHHGEEGGGDGCGFHGG0;0CCGHHHHGHHHFFFFFGGFFF0CBCB;CGGFFF;FFEFB00CFFC?EF9AAEEFABFFFFFFF9
@M05620:45:000000000-G6HP7:1:1101:26080:9339 1:N:0:161
ATCTCTATCTCCTAAAAACCTGTTTAGATTTGGAGATAGACCTTCAGGTTTTTCATCATTTTCTGCATGAATTATACATTGACCACGTTCCAGCGTGGTCAGTTTGCAGCATTCTGTTATTTTGTTTGACAGAGTGTCTTGTTGAGAACATATGTAGGACATGATTTTTTCCTGCAACAGGGAAAATAAAGTATAAGTTTTAAAGATTTATTCTTTAATAAAGGATCTCAAAGCAAGCTTTAGAAAAAGGA
+
CCDDCFFFFFFFGGGGGGGGGGHHHHHHHHHHHHHHHHHHHHHHHHHHHHHGGHHHHIHHHIIIIHHHHHHHHHHHHHHHHHHHHHGHHHHHHHGGGGHHHHHHHHHHHHHHHHHHHHHHHHHHHHHHHHHHHHHHHHHHHHHHHHGHHHHHHHHHHHHHHHHHHHHHHCHDGF2G2@0FG/FGH0=GH1F?D?H1<HHHDHH111>G1FHDFHHFH1<HG1G0/DGF1=GD1G0/<CGHC11CGHH.E.<
@M05620:45:000000000-G6HP7:1:1101:8496:9342 1:N:0:161
TACCTGTACTGGGGAAGCATTTGAATATCCCCCCATGGTGATGGGGACGGAGAACTGCTCCATAAACACAGGCAACGTGCCTAACTTTCCCGGGAAGATGAAGTCAAAGAGCGACCACAGCTCTTCGGAGGTTATTTTGCATCGGTGAGCCAGACAGAATGATCCGATGAGGGGTGCGAAACTATTTGAGGAAAGGAAGCACCTTTTTATTAAATTTACCTTTTAGCAATCGCCATTCCTACCCTAAAGAT
+
CBCCCFFFFFFFGGGGGGGGGGHHHHHHHHHGGGGHHHHHHHHHHGGGGGGGGHHHHHHHHHHHHHHHHHHHGHHHGHHHHHHHHHHHHHHGGGGGGHHHHHHHHHHHHHHHGGGGGHHHHHHHHHHGGGGEHHHHHHHHHHHGGGGGHHHHHHGHHHHHHHHHHHGGGHHHGGFFGGGGGGGGGGGGGGGFGFGGGGGGGGFFFFFFFFFFFFFFFFFFFFFFFFFFFFFFFFFFFFFFFFFFFFFFFFF
@M05620:45:000000000-G6HP7:1:1101:19753:9345 1:N:0:161
TACCTGTACTGGGGAAGCATTTGAATATCCCCCCATGGTGATGGGGACGGAGAACTGCTCCATAAACACAGGCAACGTGCCTAACTTTCCCGGGAAGATGAAGTCAAAGAGCGACCACAGCTCTATCGGAGGTTATTTTGCATCGGTGAGCCAGACAGAATGATCCGATGAGGGGTGCGAAACTATTTGAGGAAAGGAAGCACCTTTTTATTAAATTTACCTTTTAGCAATCGCCATTCCTACCCTAAAGA
+
CCCCCFFFFFFFGGGGGGGGGGHHHHHHHHHGGGGHHHHHHHHHHGGGGGGGGHHHHHHHHHHHHHHHHHHHGHHHGHHHHHHHHHHHHHHGGGGGGHHHHHHHHGHHHHHHGGGGGHHHHHHHHHHGGGGGGHHHHHHHHHHHGGGGGHHGHHGGHHGHHHHHHHHGGGHHHGGCBFDFGGGGGGGGGFGGFBFFGBFGGGFFFFFFFFFFBFFFFFFFFFFFFFFFFFFFFFFFFFFFFFFFFFFFFFB
@M05620:45:000000000-G6HP7:1:1101:8478:9347 1:N:0:161
TACCTGTACTGGGGAAGCATTTGAATATCCCCCCATGGTGATGGGGACGGAGAACTGCTCCATAAACACAGGCAACGTGCCTAACTTTCCCGGGAAGATGAAGTCAAAGAGCGACCACAGCTCTTCGGAGGTTATTTTGCATCGGTGAGCCAGACAGAATGATCCGATGAGGGGTGCGAAACTATTTGAGGAACGGAAGCACCTTTTTATTAAATTTACCTTTTAGCAATCGCCATTCCTACCCTAAAGAT
+
AAAAAFFFFFFFGGGGCGGGGGH31FFHHHHGGGGHHHHFHHHCHGEEGGGGGHHHHHHHHHHHHBGHHH0GFGHHGHGHHHHHHHHHHHHGGGE?EHHHHHHHGHHDGHHHGGGG/GHFHHHHHHHGCCG?F1FGHHHHGHHG?EA.GCHHHFEGHHBHHBHHHH.EGFHHGGCCFGB-?AFFGGGGGE/C/.ACC.:E/;EFFFFF-BFB/;;FFFFFFFFFB9FF9BFAEF?EFFFFFFFFF9B/9/F
@M05620:45:000000000-G6HP7:1:1101:26096:9347 1:N:0:161
ATCTCTATCTCCTAAAAACCTGTTTAGATTTGGAGATAGACCTTCAGGTTTTTCATCATTTTCTGCATGAATTATACATTGACCACGTTCCAGCGTGGTCAGTTTGCAGCATTCTGTTATTTTGTTTGACAGAGTGTCTTGTTGAGAACATATGTAGGACATGATTTTTCCTGCAACAGGGAAAATAAAGTATAAGTTTTTAAGATTTATTCTTTTATAAAGGATCTCCAAGCCAGCTTTAGAAAAAGGAA
+
AAAAAF5FFFFFGGGGGGGGGFGHHF5CFHHHHCFFGGH5FGFHHBGFHHHFGHDGHEHHHHGH5HGHHD5FGAF5E5DGH5FHFHFGHHHBGGEEGGHHHGHHHHHHGHHHHHHEHGEGHHHHHHHEDGGFFGFFHHHHHHHAEE/?FHHHHHHHHHFHHGHHFHHHH0G11<@GG00/FFHHGD1?GF1F111@FGGH/?G111>G11>11>G11=1=100/D/000=<D.C/<.0:G0;0;;GC../;
@M05620:45:000000000-G6HP7:1:1101:8786:9348 1:N:0:161
TACCTGTACTGGGGAAGCATTTGAATATCCCCCCATGGTGATGGGGACGGAGAACTGCTCCATAAACACAGGCAACGTGCCTAACTTTCCCGGGAAGATGAAGTCAAAGAGCGACCACAGCTCTTCGGAGGTTATTTTGCATCGGTGAGCCAGACAGAATGATCCGATGAGGGGTGCGAAACTATTTGAGGAAAGGAAGCACCTTTTTATTAAATTTACCTTTTAGCAATCGCCATTCCTACCCTAAAGAT
+
BBABBFFFFFFFGGGGGGGGGGHHHHFHHHHGGGGHHHFHHHHHHGGGGGGG?GHHHHHHHHHGBFF5FHHGGHHHGHHHHHBFFHHHHHHGGGGGGEHHBGHHHFFGBFHHG/CGFH/GGHHGHEGDEG?DHHHHHHGHFHHG.EE<0<GGH.EBCB/0D0DGHH.CD:GFFC;:ED9@-;F0CBFFF?B9//C:BFFGBBEFFFFFEF9BF/FFF/BFFFFFBFFF/BFEED.A/BBFFFFFF.B//9/
@M05620:45:000000000-G6HP7:1:1101:26067:9352 1:N:0:161
ATCTCTATCTCCTAAAAACCTGTTTAGATTTGGAGATAGACCTTCAGGTTTTTCATCATTTTCTGCATGAATTATACATTGACCACGTTCCAGCGTGGTCAGTTTGCAGCATTCTGTTATTTTGTTTGACAGAGTGTCTTGTTGAGAACATATGTAGGACATGATTTTTTCCTGCAACAGGGAAAATAAAGTATAAGTTTTAAAGATTTATTCTTTAATAAAGGATCTCAAAGCCAGCTTTAGAAAAAGGA
+
B@ACBFFFFFFFGGGGGGGGGGHHHHHHHHHHHHHHHHHHHHHHHHHHHHHGGHHHHHHIIIIHIHHHHHHHHHHHHHHHHHHHHHGHHHHHHHGGDGHHHHHHHHHHHHHHHHHHHHHHHHHHHHHHGHHHHHHHHHHHHHHHHHGHHHHHHHHHHHHHHHHHHHHHHGHHHHHHHHHHGGGFGHGHHHHGGHHHHHHHHHHHHHHHHHHHHHHHHHHHHHHHHHHHHHHGHHHHHGHHHHHGHGHFGGG
@M05620:45:000000000-G6HP7:1:1101:8770:9359 1:N:0:161
TACCTGTACTGGGGAAGCATTTGAATATCCCCCCATGGTGATGGGGACGGAGAACTGCTCCATAAACACAGGCAACGTGCCTAACTTTCCCGGGAAGATGAAGTCAAAGAGCGACCACAGCTCTTCGGAGGTTATTTTGCATCGGTGAGCCAGACAGAATGATCCGATGAGGGGTGCGAAACTATTTGAGGAAAGGAAGCACCTTTTTATTAAATTTACCTTTTAGCAATCGCCATTCCTACCCTAAAGAT
+
CCBCCFFFFFFFGGGGGGGGGGHHHHHHHHHGGGGHHGGFGHHHHGGGGGGGGHHGHHHHHHHHHHHGHGFHGHGHGHHHHHHHHHHHHHHGGGGFGEHHHHHGHHHBGHFFGCGGGHHHHHHGGFHF/CFGHHHHHHHHFHFGGGGEHGHHHAEHHHGFGFGGGH?FGFHHGGCCFGDG-;FFGGGGEEFBF/CCFBFE0FFFFFFFAFFFFBFFFFFFFFFFFBBF0BB.AD.;BBFF0BFFFFFB00B
@M05620:45:000000000-G6HP7:1:1101:8788:9366 1:N:0:161
TACCTGTACTGGGGAAGCATTTGAATATCCCCCCATGGTGATGGGGACGGAGAACTGCTCCATAAACACAGGCAACGTGCCTAACTTTCCCGGGAAGATGAAGTCAAAGAGCGACCACAGCTCTTCGGAGGTTATTTTGCATCGGTGAGCCAGACAGAATGATCCGATGAGGGGTGCGAAACTATTTGAGGAAAGGAAGCACCTTTTTATTAAATTTACCTTTTAGCAATCGCCATTCCTACCCTAAAGAT
+
CCCCCFFFFFFFGGGGGGGGGGHHHHHHHHHGGGGHHHHHHHHHHGGGGGGGGHHHHHHHHHHHHHHHHHHHGHHHGHHHHHHHHHHHHHHGGGGGGHHHHHHHHHHHHHHHGGGGGHHHHHHHHHHGGGGEHHHHHHHHGHHGGDEGHHHHHHGHHHHHHHHHHHGGGHHHGGEFGGGGGGGGGGGGGGGFGBFGGGGGGGFFFFFFFFFFFFFFFFFFFFFFFFFFBFFFFFFEFFFFFFFFFFFFFFF
@M05620:45:000000000-G6HP7:1:1101:23217:9377 1:N:0:161
AAACCAAGCAGACACTCACCGCTCCCTCGCCACAGGCCAATAGTTTGTCCTCACTGAGTTGGCAACAAGTGGCTGCTGTGGCTGCCATTTTTCTGGTGATGGCCATCAGCTCCGACGAGGTCAGCTGGGGGGCTTTCTTTGTGTAAGCAACGAGAAACCTGAAAGAAGCATTTTTTAACTAAGTCCTGCTGAGTCATTCATGAGTTTTTAGCCGCCTTGCTTCTTCTCACAGACTCTCTACTCTCATGCCA
+
CDCCCDDFCFFFGGGGGGGGGGGGGGHHGGGGGHGHGGHHHHHHHHHHHHHHHHHHHHHHHHHHHHHHHHHHGHGGHHHHHHHGGHHHHHHHHHHHHHHHHHHHHHHHHHHHHGGGGGGGGHHHHHHHGGGGGGGGGGGGGGGGGGFFFFFFFFFFFFFFFFFFFFFFFFFFFFHFFFFFFFFFFFFFFFFFFFFFFFFFHFHFFFFFFFFFFFFFFFFFHHFFHHHFHFFFFFFFFFFFFFFHFFFFFFF
@M05620:45:000000000-G6HP7:1:1101:18280:9392 1:N:0:161
AGATTACTGCAACAGTTCCCCCTACACTCTTTCCCGACAAGCCAGGGACAAAACAAAGATCGGAAGAGCACACGTCTGAACTCCAGTCACGTCGACGCATCTCGTATGCCGTCTTCTGCTTGAAAAAAAAAAAAAAAAATATCTATCACCTCTTTCTTTCCTTCTATAAGAATTTCCCCTTTACTCTCCCACGAACATTAGACATTTTACAGCTTACGTCCTATCATCCCTATTGCACTAAGTCACATCTC
+
A>ABBFFFFFFFGGCGGGGGGGGGHHHHHHHHHHHGGGGGHHGHHHGGGGHHHHHHHHHHHHGGGGHHHHHHHGHHHGGHHHHHHHHHGHGGHGGGGGGDEHHHGGHHHHGEGHGHHHHHHHHHGHHGG@FC-<---;-.0000;;000/0;00;000000;0000000090000000//.0////;///..--.--///////////////;/://.....///////./////:9////////9///9/
@M05620:45:000000000-G6HP7:1:1101:22419:9395 1:N:0:161
ATCTCTATCTCCTAAAAACCTGTTTAGATTTGGAGATAGACCTTCAGGTTTTTCATCATTTTCTGCATGAATTATACATTGACCACGTTCCAGCGTGGTCAGTTTGCAGCATTCTGTTATTTTGTTTGACAGAGTGTCTTGTTGAGAACATATGTAGGACATGATTTTTTCCTGCAACAGGGAAAATAAAGTATAAGTTTTAAAGATTTATTCTTTAATAAAGGATCTCAAAGCCAGCTTTAGAAAAAGGA
+
BBBBBFFFFFFFGGGGGFGGGGHHHHHHHHHHHHHHHHHHHHHHHHHHHHHGGHFHHHHHHHHHHHHHHHHHHHHHHFHHHFHHHHGHHHHHHHGGGGHHHHHHHHHHHHHHHHHHHHHHHHHHHHHHHHHHHHHHHHHHHHHHGHHHHHHHHHHHHHFHHHHHHHHHHGHHHHHGGHHHHFGHHHGHHHHHHHHHHHHHHHHHHHHHHHHHHHHHHHHHHHEHHHHHHHHHHHHGHGHHHHGGFHHHGGH
@M05620:45:000000000-G6HP7:1:1101:21998:9410 1:N:0:161
CATCCTGACCCTGAAGTACCCCATTGAGCATGGCATCGTCACCAACTGGGACGACATGGAGAAGATCTGGCACCACACCTTCTACAACGAGCTGCGCGTGGCCCCGGAGGAGCACCCAGTGCTGCTGACCGAGGCCCCCCTGAACCCCAAGGCCAACAGAGAGAAGATGACTCAGGTGAGGCTCGGCCGACGCCCGTGCTCCTCCCGTCCTTTCCCCAGTCATTTTCTGCCCGGCTTGATTTCTGACATTA
+
BBBBBFFFFFFFGGGGGFGGGGGHHHHHHHHHHHHHHGHHHGHHHGHHGHHHGGGGGHHHHGHHGGHHHHHGFGHHGGGHHHHHHHHGGGGGGHHGGGGGGGHHGGGGGCGGGHHHGGGHHGHHHHHHHHGGGGGGGGGGGGHFHGGGGGGGHHGGGGGFGGGGGGGGGGGGGGGGFGGGGGGGFFFFAADFFFFF@ADFEFFFFFFFFFFFFFFFFFF:BFFFFFFFFEFFFCFFFA.FFFFFFFFFFF/
@M05620:45:000000000-G6HP7:1:1101:26954:9415 1:N:0:161
AAACCAAGCAGACACTCACCGCTCCCTCGCCACAGGCCAATAGTTTGTCCTCACTGAGTTGGCAACAAGTGGCTGCTGTGGCTGCCATTTTTCTGGTGATGGCCATCAGCTCCGACGAGGTCAGCTGGGGGGCTTTCTTTGTGTAAGCAACGAGAAACCTGAAAGAAGCATTTTTTAACTAAGTCCTGCTGAGTCATTCATGAGTTTTTAGCCGCCTTGCTTCTTCTCACAGACTCTCTACTCTCATGCCA
+
CCCCCCCFCFFFGGGGGGGGGGGGGGHHGGGGGHHHGGHHGGHHHHHHHHHHHHHHHHHHHHHHHHHHHHHHGHGGHHHHHHHGGHHHHHHHHHHHHHHHHHHHHHHHHHHHHGGGGFDGGHHHHHHHGGGGGGGGGGGGGGGGGGFFFFFFFFFFFFFFFFFFFFFFFFFFFFFFFFFFFFFFFFFFFFFFFFFFFFFFFFFFFFFFFFFFFFFFFFFFFFFFFFFFFFFFFFFFFFFFFFFFFFFFFFB
@M05620:45:000000000-G6HP7:1:1101:26936:9422 1:N:0:161
AAACCAAGCAGACACTCACCGCTCCCTCGCCACAGGCCAATAGTTTGTCCTCACTGAGTTGGCAACAAGTGGCTGCTGTGGCTGCCATTTTTCTGGTGATGGCCATCAGCTCCGACGAGGTCAGCTGGGGGGCTTTCTTTGTGTAAGCAACGAGAAACCTGAAAGAAGCATTTTTTAACTAAGTCCTGCTGAGTCATTCATGAGTTTTTAGCCGCCTTGCTTCTTCTCACAGACTCTCTACTCTCATGCCA
+
A33>A?AFA4CFGGGEGGGG?FEFGGGH?EGGGFHGGGGCHHGHHGHHHHHFGHHHGFFGHHHFFHHHHGFFFHFGGHHFHGHFFH3FHHHGHGH3FHBGG3GHFFHFHHHHHEFFEFCGGHHFFFHGGGGCDBGGGFGGGGGGFFFFFFFFFFFFFFFFFFFBFFFBFBFFFFFFFFFEFFFFFFFFF/BFFFFBBFFFFFF//9FFE9;BF.@FF./B/BF/://9BBFBFFFF/BFFFBFFFEB/B/B
@M05620:45:000000000-G6HP7:1:1101:20803:9437 1:N:0:161
TACCTGTACTGGGGAAGCATTTGAATATCCCCCCATGGTGATGGGGACGGAGAACTGCTCCATAAACACAGGCAACGTGCCTAACTTTCCCGGGAAGATGAAGTCAAAGAGCGACCACAGCTCTTCGGAGGTTATTTTGCATCGGTGAGCCAGACAGAATGATCCGATGAGGGGTGCGAAACTATTTGAGGAAAGGAAGCACCTTTTTATTAAATTTACCTTTTAGCAATCGCCATTCCTACCCTAAAGAT
+
CCBCCFFFFFFFGGGGGGGGGGHHHHHHHHHGGGGHHHGFHHHHHGGGGGGGGHHHHHHHHHHHHHHHHHHHGHHHGHHHHHGHHHHHHHGGGGGGGHHHHHHHHFHHHHHHGGGGGHHHHHHHHHHGGGGDHGHHHHHHHHHGGEGGHGHHHHGHHHHHHHHHHHAFGHHHGGCCGGGAGDFFGGGGGGGFF/FFGFFEFGFFFFFFEFFFFFFFFFFFFFFFFFFFFFFFFFFEFFFFFFFFFFFFFFF
@M05620:45:000000000-G6HP7:1:1101:20783:9439 1:N:0:161
TACCTGTACTGGGGAAGCATTTGAATATCCCCCCATGGTGATGGGGACGGAGAACTGCTCCATAAACACAGGCAACGTGCCTAACTTTCCCGGGAAGATGAAGTCAAAGAGCGACCACAGCTCTTCGGAGGTTATTTTGCATCGGTGAGCCAGACAGAATGATCCGATGAGGGGTGCGAAACTATTTGAGGAAAGGAAGCACCTTTTTATTAAATTTACCTTTTAGCAATCGCCATTCCTACCCTAAAGAT
+
ABBBBFFFFFFFGEGG?GCFGFGGHFHGHHHGGGGHFFFGFHHF2EFEGGEEGHFHHHHFGFDHHHHHHHHHGHHHEGGHHBEGHFFHFFF>EEEGEHHHHHGBFFDGHECG@DGG@GFHHFHHHFHGFGG?GFGHFHFBBGHGGFGFHHHGHHGHGGCHHHHHHHGGGHG/.@E@GGDBBGGGBFFGGEFFFFFF/BCEBFFFFFFFFFFBBBBBFFBFFFFFFFBFFFFFFFDFFFFF/:FFFFFBF/:
@M05620:45:000000000-G6HP7:1:1101:24776:9488 1:N:0:161
ATCTCTATCTCCTAAAAACCTGTTTAGATTTGGAGATAGACCTTCAGGTTTTTCATCATTTTCTGCGTGAATTATACATTGACCACGTTCCAGCGTGGTCAGTTTGCAGCATTCTGTTATTTTGTTTGACAGAGTGTCTTGTTGAGAACATATGTAGGACATGATTTTTTCCTGCAACAGGGAAAATAAAGTATAAGTTTTAAAGATTTATTCTTTAATAAAGGATCTCAAAGCCAGCTTTAGAAAAAGGA
+
BAABBFFFFFFFGGGGGGGGGFFHHHHHHHHHHGHHHHHGHHHHHHHHHHHGGHHHHGHHHHHHHHGGGGGHHGHGHHHHHHHHFHGGHHHHHHGEGGHHFHGHHHGGHHFGHHHHHHHHHHHHHHHHHHGHHHFGGHHHHGHGHHGHGGHHFGFHHHHHGFHHGHHHHGHHHHGHHHFHHGGHHHHHGHHGHHHFHGHHHFFGHHHHHGFHHHHHHHHHHFHHHHHGHGFFHFGGHGFHHHHFFHFHGGG
@M05620:45:000000000-G6HP7:1:1101:24797:9494 1:N:0:161
ATCTCTATCTCCTAAAAACCTGTTTAGATTTGGAGATAGACCTTCAGGTTTTTCATCATTTTCTGCGTGAATTATACATTGACCACGTTCCAGCGTGGTCAGTTTGCAGCATTCTGTTATTTTGTTTGACAGAGTGTCTTGTTGAGAACATATGTAGGACATGATTTTTTCCTGCAACAGGGAAAATAAAGTATAAGTTTTAAAGATTTATTCTTTAATAAAGGATCTCAAAGCCAGCTTTAGAAAAAGGA
+
CCCCCFFFFFFFGGGGGGGGGGHHHHHHHHHHHHHHHHHHHHHHHHHHHHHGGHHHHHHHHHHHHHGGGGGHHHHHHHHHHHHHHHGHHHHHHHGGGGHHHHHHHHHHHHHHHHHHHHHHHHHHHHHHHHHHHHHHHHHHHHHHHHHHHHHHHHHHHHHHHHHHHHHHHGHHHHHHHHHHHGGHHHHHHHHHHHHHHGGHHHHHHHHHHGHHHHHHHHHHHHHHHHHHHGHHHHHHHGHHHHHHHGHHGGF
@M05620:45:000000000-G6HP7:1:1101:15058:9496 1:N:0:161
AAACCAAGAGACACTCACCGCTCCCTCGCCACAGGCCAATAGTTTGTCCTCACTGAGTTGGCAACAAGTGGCTGCTGTGGCTGCCATTTTTCTGGTGATGGCCATCAGCTCCGACGAGGTCAGCTGGGGGGCTTTCTTTGTGTAAGCAACGAGAAACCTGAAAGAAGCATTTTTTAACTAAGTCCTGCTGAGTCCTTCATGAGTTTTTAGCCGCCTTGCTTCTTCTCACAGACTCTCTACTCTCATGCCAG
+
AAABBAAFFF4CBGGGGGGGGGGGGHHEGGGGFGHGGECGFEGHHHHHHHHDHHGHHHHHHHHHHHHHHGHGHGGHFHHHHHGGHEHHHHHHHG3F1FGFFGHHHHFHHHHHGGG?EGCEGFGHHHH?C/?AGGGGGGGGGBFF0BF/9FBFD.AFFFFFF/99FFFFFFFFFFBE/BF//;FFFFFFFFFFFF/:FFFFFBBFFFFF.;FFDBBFFFFFFFFFFFFFFBBFFFFFFFFFFFFE/B;:FF/
@M05620:45:000000000-G6HP7:1:1101:20958:9510 1:N:0:161
AGATTACTGCAACAGTTCCCCCTGGACCTGGAAAAGTTTCTTGCCTGGCTTACAGAAGCTGAAACAACTGCCAATGTCCTACAGGATGCTACCCGTAAGGAAAGGCTCCTAGAAGACTCCAAGGGAGTAAAAGAGCTGATGAAACAATGGCAAGTAAGTCAGGCATTTCCGCTTTAGCACTCTTGTGGATCCAATTGAACAATTCTCAGCATTTGTACTTGTAACTGACAAGCCAGGGACAAAACAAAGAT
+
AB?ABFFFDFFFGGGGGGGGGGGGGHHHHHHCHHHHGHHHHHHGHHHHHHHHHHFHHHHHHHGHHHGHHHHHHFFGHFHHGGHHHGHHHHHHHHGGEGHHEHGHGHHHGHHHHHHHHHHGHHHGGHGFHHHHHGHHHGGGHHHHHGHHHHGFHGGFFHHHHHHHHFHHHHGGCDFFFHFHHHHHHGFGHHHGHFHHHHBGHHGHHHHFFCGHHHHGHCGHHHFGHHHHGFHHAEGFFDFGEFF?FEEFGFG
@M05620:45:000000000-G6HP7:1:1101:20936:9513 1:N:0:161
AGATTACTGCAACAGTTCCCCCTGGACCTGGAAAAGTTTCTTGCCTGGCTTACAGAAGCTGAAACAACTGCCAATGTCCTACAGGATGCTACCCGTAAGGAAAGGCTCCTAGAAGACTCCAAGGGAGTAAAAGAGCTGATGAAACAATGGCAAGTAAGTCAGGCATTTCCGCTTTAGCACTCTTGTGGATCCAATTGAACAATTCTCAGCATTTGTACTTGTAACTGACAAGCCAGGGACAAAACAAAGAT
+
CCCCCFFFFFFFGGGGGGGGGGGGHHHHHHHHHHHHHHHHHHHHHHHHHHHHHHHHHHHHHHHHHHHHHHHHHHHHHHHHHHHHGHHHHHHHHHGFGGHHHHHHHHHHGHHHHHHHHHHHHHHGGEGFHHHHHGHHHHGHHHHHHHHHHHHHHGHHHHHHHHHHHHHHHHGGGGGHEHHHHHHHHHHGHHHHFCHHHFHHGHHHHHHFHFHHHHHHHHHHHHHGHHHEHHHHGGGGGGGGGFFGGGGGGGG
@M05620:45:000000000-G6HP7:1:1101:15062:9513 1:N:0:161
AAACCAAGAGACACTCACCGCTCCCTCGCCACAGGCCAATAGTTTGTCCTCACTGAGTTGGCAACAAGTGGCTGCTGTGGCTGCCATTTTTCTGGTGATGGCCATCAGCTCCGACGAGGTCAGCTGGGGGGCTTTCTTTGTGTAAGCAACGAGAAACCTGAAAGAAGCATTTTTTAACTAAGTCCTGCTGAGTCATTCATGAGTTTTTAGCCGCCTTGCTTCTTCTCACAGACTCTCTACTCTCATGCCAG
+
DDCCCDDFFFFFGGGGGGGGGGGGGHHGGGGGHHHGGHHHHHHHHHHHHHHHHHHHHHHHHHHHHHHHHHHGHGGHHHHHHHGGHHHHHHHHHHHHHHHEHHHHHHHHHHHHGGGGGGGCHHHHHHHGGGGGGGGGGGGGGGGGGGGFFFFFFFFFFFFFFFFFFFFFFFFFFFFFFFFFFFFFFHFFFFFFFFFFFFFFFFFFFFFFFFFFFFFFFFFFFFFFFHFFFFFFFFFFFFFFFFFFFF0FFF:
@M05620:45:000000000-G6HP7:1:1101:19237:9515 1:N:0:161
AAACCAAGCAGACACTCACCGCTCCCTCGCCACAGGCCAATAGTTTGTCCTCACTGAGTTGGCAACAAGTGGCTGCTGTGGCTGCCATTTTTCTGGTGATGGCCATCAGCTCCGACGAGGTCAGCTGGGGGGCTTTCTTTGTGTAAGCAACGAGAAACCTGAAAGAAGCATTTTTTAACTAAGTCCTGCTGAGTCATTCATGAGTTTTTAGCCGCCTTGCTTCTTCTCACAGACTCTCTACTCTCATGCCA
+
ABAAA?AFAFFFCGGGGGGGEGAAEFFFC?2EEHC2FEG233AAFAFGFHFGGHDEEGFDGFFFGFFEHGGHFGEGHHBFBGHFGHHGHGHHGHFHFHFHHEHHFGFHHFGHHE@G/EGG<FGHHHHFCBGGGGGFGGFFFGGFGFFFFFFBEDFFFFFFFFFFFBFFFFFFFFFBEFFFFFFFFFFFFFFBFBFFFFFFBFF9:BFFEFFFFDBBFDFFFFFFFFFFFFFFFFFFFFFFFFFFFFFBBF/
@M05620:45:000000000-G6HP7:1:1101:12598:9529 1:N:0:161
ATCTCTATCTCCTAAAAACCTGTTTAGATTTGGAGATAGACCTTCAGGTTTTTCATCATTTTCTGCATGAATTATACATTGACCACGTTCCAGCGTGGTCAGTTTGCAGCATTCTGTTATTTTGTTTGACAGAGTGTCTTGTTGAGAACATATGTAGGACATGATTTTTTCCTGCAACAGGGAAAATAAAGTATAAGTTTTAAAGATTTATTCTTTAATAAAGGATCTCAAAGCCAGCTTTAGAAAAAGGA
+
CCCCCFFFFFFFGGGGGGGGGGHHHHHHHHHHHHHHHHHHHHHHHHHHHHHGGHHHHIHHHHHHHHHHHHHHHHHHHHHHHHHHHHGHHHHHHHGGGGHHHHHHHHHHHHHHHHHHHHHHHHHHHHHHHHHHHHHHHHHHHHHHHHHHHHHHHHHHHHHHHHHHHHHHHGHHHHHHHHHHHGGHHHHHHHHHHHHHHHHHHHHHHHHHHHHHHHHHHHHHHHHHHHHHHHHHHHHHHGHHHHHHHHHGGGH
@M05620:45:000000000-G6HP7:1:1101:12607:9544 1:N:0:161
ATCTCTATCTCCTAAAAACCTGTTTAGATTTGGAGATAGACCTTCAGGTTTTTCATCATTTTCTGCATGAATTATACATTGACCACGTTCCAGCGTGGTCAGTTTGCAGCATTCTGTTATTTTGTTTGACAGAGTGTCTTGTTGAGAACATATGTAGGACATGATTTTTTCCTGCAACAGGGAAAATAAAGTATAAGTTTTAAAGATTTATTCTTTAATAAAGGATCTCAAAGCCAGCTTTAGAAAAAGGA
+
CCCCCFFFFFFFGGGGGGGGGGHHHHHHHHHHHHHHHHHGHHHHHHHFHHHGGHHHHHHHHHHHHHHHHFHHHHHHHHHHHGHHHHGHHHHFHHGGGGHHHHHHHHHHHHHHHHHHHHHHHHHHHHHHHHHHHHHHHHHHHHHHHHHHHHHHHHHHHHHHHHHGHHHHHGHHHHHHHHHHHGGHHHGHHHHHHHHHHHHHHHHHHHHHHHHHHHHHHHHHHHEHHHHHHHHHHHHHHGHHHHHEGHHHDDG
@M05620:45:000000000-G6HP7:1:1101:8505:9574 1:N:0:161
[truncated: 12,953,296 more chars]
