# Supplementary material for: Fast but not furious: a streamlined selection method for genome-edited cells
Source: Life Sci Alliance. 2021 Apr 26;4(6):e202101051. doi: 10.26508/lsa.202101051 (PMC8127327; doi:10.26508/lsa.202101051)
Supplement: Supplementary file 1 [file LSA-2021-01051_Supplemental_Data_1.zip › SANGER and Deep Sequencing/AFP/163_S163_L001_R1_001.fastq]

@M05620:45:000000000-G6HP7:1:1101:17980:1786 1:N:0:163
TTCTCTATCTCCTAAAAACCTGTTTAGATTTGGAGATAGACCTTCAGGTTTTTCATCATTTTCTGCATGAATTATACATTGACCAGCGTGGTCAGTTTGCAGCATTCTGTTATTTTGTTTGACAGAGTGTCTTGTTGAGAACATATGTAGGACATGATTTTTTCCTGCAACAGGGAAAATAAAGTATAAGTTTTAAAGATTTATTCTTTAATAAAGGATCTCAAAGCCAGCTTTAGAAAAAGGAAGAAAGG
+
1>>AAFFFFBFFGGBDGGGGGGHHHHGFGHHHGHHHHGHGHFHHHGHFHHHGGHFHHGHHHHFHGEFHH1FHHGHGHHHHHFGHHGHGGGCHHHGGGHHFGHF0GHFGHHHHHHHHHHHHG1@@F0GHHHHHHGHHH2FEFHFGBGHFGGHGHFGHBGHHHHGHFFFF0FF0GEG/0/0FGBBGDBFG1FGGHHGHBG1>GHGHHHHHHH1F<1>GHFFHHH000=<</C.GGG:G000/:;C/;::;/:F
@M05620:45:000000000-G6HP7:1:1101:18000:1789 1:N:0:163
ATCTCTATCTCCTAAAAACCTGTTTAGATTTGGAGATAGACCTTCAGGTTTTTCATCATTTTCTGCATGAATTATACATTGACCAGCGTGGTCCGTTTGCAGCTTTCTGTTATTTTGTTTGACAGAGTGTCTTGTTGCGTACATATGTAGGACATGATTTTTTCCTGCAACCGGGAACATAAAGTATAAGTTTTAAAGTTTTATTCTTTATTATTGGATCTCAAAGCTAGCTTTAGACTATGGAAGAAAGG
+
3AABBFFFFFFFGGGGGGGGGGHHHHHHHHHHHHHHHHHHHHHHHHHHHHHGGHHHHHHHHHHHHHHHHHHHHHHHHHHHHHHHH11EF1>?33>GGHEGHH33BBGDH4@BG4HG@GFHB334333??444?FGG?4/////BFFD4442F22F22BB??GB22@2222@0/A/AD.FF11F11>>GGD<G1GHH0=0=G0GGG0DHHH0D00000:C00000::C0::/:;0::000000:BF/FF/;.
@M05620:45:000000000-G6HP7:1:1101:15110:1794 1:N:0:163
CATCCTGACCCTGAAGTACCCCATTGAGCATGGCATCGTCACCAACTGGGACGACATGGAGAAGATCTGGCACCACACCTTCTACAACGAGCTGCGCGTGGCCCCGGAGGAGCACCCAGTGCTGCTGACCGAGGCCCCCCTGAACCCCAAGGCCAACAGAGAGAAGATGACTCAGGTGAGGCTCGGCCGACGCCCGTGCTCCTCCCGTCCTTTCCCCAGTCATTTTCTGCCCGGCTTGATTTCTGACATTT
+
3>AABFFFFFFFGGGGGGGGGGGHHHHHHHHHHHGHHGHHHGHHHGHHHHHHGGGGGHHHHHHHHHHHHHHHHGHHHGGHHHHHHHHHGGGGGHHGGGGGGGHHGGGGGGGGHHHHGGHHHHHHHHHHHHGGGGGGGGGGGGHHHHGGGGHGHHGGGGGGGFGGGGGGGGGGGGGGGGGGGGGGFFFFFFFFFFFFFFFFFFFFFFFFFFFFFFFFFFFFFFFFFFFFFFFFDFFFFF.FFFFFF9BFFF/
@M05620:45:000000000-G6HP7:1:1101:17981:1804 1:N:0:163
TTCTCTATCTCCTAAAAACCTGTTTAGATTTGGAGATAGACCTTCAGGTTTTTCATCATTTTCTGCATGAATTATACATTGACCAGCGTGGTCAGTTTGCAGCATTCTGTTATTTTGTTTGACAGAGTGTCTTGTTGAGAACATATGTAGGACATGATTTTTTCCTGCAACAGGGAAAATAAAGTATAAGTTTTAAAGATTTATTCTTTAATAAAGGATCTCAAAGCCAGCTTTAGAAAAAGGAAGAAAGG
+
3>>ABFFFFFFFGGGFFGGGGGHHHHHHHHHHHHHHHHHGHHHHHHHHHHHGGHHHHGHHHHHHEFHHFFHHHHHHHHHHHEHHGEGEGGGHHHHHHHGHHHHFHHHGHHHHHHHHFHHH3FGF3GGHHHHHHHHHFHBHBGFHHHEGFGHHHHHHEHHHHHGHHH3FGHHHCHEGHHFHHGHFFGHFHHHHHHHBFD1FGHHHHHHHGG1GDGF<1<DGHHHFH0CGHHEHHHHFFFGFFDG//.C/CG.
@M05620:45:000000000-G6HP7:1:1101:15098:1809 1:N:0:163
CATCCTGACCCTGAAGTACCCCATTGAGCATGGCATCGTCACCAACTGGGACGACATGGAGAAGATCTGGCACCACACCTTCTACAACGAGCTGCGCGTGGCCCCGGAGGAGCACCCAGTGCTGCTGACCGAGGCCCCCCTGAACCCCAAGGCCAACAGAGAGAAGATGACTCAGGTGAGGCTCGGCCGACGCCCGTGCTCCTCCCGTCCTTTCCCCAGTCATTTTCTGCCCGGCTTGATTTCTGACATTT
+
3>>>AFFFFFFFGGGFGGGGGGEHHFDFFGG4GGHHHEHHFGHHGGHHBAGGEGGGGHFFHHFHHFHHFDGHHGHHHFGHHHHHHGGH/FAFGHHGGGGGGGHHGG?CGGGGHHHHGAEH1?FFFHFGGFD?C?@FFGGGGCGHHHGGG?CGGHGGGGGGGFAEFG/FFGGGGGGGGBF..;CA@AED-=D@BDFBD.999FFF9E.;ADDBFB99B.9FFBFFFFFF9FFEA=AFF;9FFFFF:/:FBF/
@M05620:45:000000000-G6HP7:1:1101:17998:1812 1:N:0:163
TTCTCTATCTCCTAAAAACCTGTTTAGATTTGGAGATAGACCTTCAGGTTTTTCATCATTTTCTGCATGAATTATACATTGACCAGCGTGGTCAGTTTGCAGCATTCTGTTATTTTGTTTGACAGAGTGTCTTGTTGAGAACATATGTAGGACATGATTTTTTCCTGCAACAGGGAAAATAAAGTATAAGTTTTAAAGATTTATTCTTTAATAAATTATCTCAAAGCCAGCTTTAGAAAAAGGAAGAAAGG
+
3>>ABFFFFFFFGGGGGGGGGGHHHHHHHHHBGHHHHHDHHHHHHHG3GHHGGHHHHHHHHHHHHGHHGHHHHGHHHHHHHHHHHEGEGDGHGHHHHHFGFHEAGHHHHHHHHHHHDHHHF3GF333FGHHHHHHH0BB/BFFHHGHHGEEHGCHFGGHHHHGHDH3BCDFC<G/FHGEHHHG1FDGHHDGGHHHHG11FGHHHHHHHHEBGF1<1<>GHHGGFF0<.G<EHHHH0CF0CC../C..CGH.
@M05620:45:000000000-G6HP7:1:1101:18889:1814 1:N:0:163
CATCCTGACCCTGAAGTACCCCATTGAGCATGGCATCGTCACCAACTGGGACGACATGGAGAAGATCTGGCACCACACCTTCTACAACGAGCTGCGCGTGGCCCCGGAGGAGCACCCAGTGCTGCTGACCGAGGCCCCCCTGAACCCCAAGGCCAACAGAGAGAAGATGACTCAGGTGAGTCTCGGCCGACGCCCGTGCTCCTCCCGTCCTTTCCCCAGTCATTTTCTGCCCGTCTTTATTTCTGACATTT
+
3>>>AFFFFFFBGGGCDGGFEGEHHBGDGFFF4BBGGEHHGGHHHFH3FHHH0AEEE3EGHHHFHHFF55B2FGHHHGGHHHHHHFFH@FDEGGFEFFGGG@GHG</CG?/AFCHHF/?<CFH1?GGGHH@@--<FACGGGECCGEDAD...CGEGGG/FFF..BFBFGGFFGGF/FFFA9;CBB..DA=F-9@F-9.9;FFFFBE.9ADFFFFF9F..BB/FBBFFF//BE.-;AA//99BFF//9BBB/
@M05620:45:000000000-G6HP7:1:1101:15895:1815 1:N:0:163
ATCTCTATCTCCTAAAAACCTGTTTAGATTTGGAGATAGACCTTCAGGTTTTTCATCATTTTCTGCATGAATTATACATTGACCACATTCCAGCGTGGTCAGTTTGCAGCATTCTGTTATTTTGTTTGACAGAGTGTCTTGTTGAGAACATATGTAGGACATGATTTTTTCCTGCAACAGGGAAAATAAAGTATAAGTTTTAAAGATTTATTCTTTAATAAAGGATCTCAAAGCCAGCTTTAGAAAAAGGA
+
1>>AADDFFFFFFGGDDGGGGFHHHHHCHHHGHHHHHFHFE1GFHGGHHHHGGHHHFHFHHHHGHHHGFGEGGGGGFGGHHHHHHHHHHHHFHGGGGGHGHFHHHHHHHFHHHHHHHHFHHHHHHHHHHFGG0GGHHHHHHHHHGHHHHHGEFHHHHHFHHHHFHHHHHGHGHHFH1FFGHGGHGHFFDDGDGHFFGHHHHFGGGHFHHHHHHHHHHFGHHHHHHHHHGHHHHHFHHGHHHFHBGGG.ACC
@M05620:45:000000000-G6HP7:1:1101:18798:1878 1:N:0:163
ATCTCTATCTCCTAAAAACCTGTTTAGATTTGGAGATAGACCTTCAGGTTTTTCATCATTTTCTGCATGAATTATACATTGACCACGTTCCAGCGTGGTCAGTTTGCAGCATTCTGTTATTTTGTTTGACAGAGTGTCTTGTTGAGAACATATGTAGGACATGATTTTTTCCTGCAACAGGGAAAATAAAGTATAAGTTTTAAAGATTTATTCTTTAATAAAGGATCTCAAAGCCAGCTTTAGAAAAAGGA
+
3AABCFFFFFFFGGGGGGGGGGHHHHHHHHHHHHHHHHHHHHHHHHHHHHHGGHHHHIHHHIHHIHHHHHHHHHHHHHHHHHHHHHGHHHHHHHGFGGHHHHHHHHHHHHHHHHHHHHHHHHHHHHHHHHHHHHHHHHHHHHHHHHHHHHHHHHHHHHHHHHHHHHHHHGHHHHHHHHHHHGGHHHHHGHHHHHHHHGHHHHHHHHHHHHHHHHHHHHHHHHHHHHHHHGHHHHHHHGHHHHHGGHHGGGG
@M05620:45:000000000-G6HP7:1:1101:16818:1886 1:N:0:163
CATCCTGACCCTGAAGTACCCCATTGAGCATGGCATCGTCACCAACTGGGACGACATGGAGAAGATCTGGCACCACACCTTCTACAACGAGCTGCGCGTGGCCCCGGAGGAGCACCCAGTGCTGCTGACCGAGGCCCCCCTGAACCCCAAGGCCAACAGAGAGAAGATGACTCAGGTGAGGCTCGGCCGACGCCCGTGCTCCTCCCGTCCTTTCCCCAGTCATTTTCTGCCCGGCTTGATTTCTGACATTA
+
AAABBFFFFFFFGGGGGGGGGGGHHHHHGHHHHHHHHGHHHGHHHGHHHHHHGGGGGHHFHHHHHGHHHHHHHGHHHGGHHHHHHHHHGGGGGGHGGGGGGGHHGGGGGGGGHHHHGGHHHHHHHHHHHHGGGGGGGGGGGGGHHHGGGGHGHHGGGGGGGGGGGGGGGGGGGGGGGGGGGGGGFFFFFFFFFFFFFFFFFFFFFFFFFFFFFFFFFFFFFFFFFFFFFFFFF=AFF;.BFFFFF/:FFF/
@M05620:45:000000000-G6HP7:1:1101:18803:1899 1:N:0:163
ATCTCTATCTCCTAAAAACCTGTTTAGATTTGGAGATAGACCTTCAGGTTTTTCATCATTTTCTGCATGAATTATACATTGACCACGTTCCAGCGTGGTCAGTTTGCAGCATTCTGTTATTTTGTTTGACAGAGTGTCTTGTTGAGAACATATGTAGGACATGATTTTTTCCTGCAACAGGGAAAATAAAGTATAAGTTTTAAAGATTTATTCTTTAATAAAGGATCTCAAAGCCAGCTTTAGAAAAAGGA
+
3>ABCFFFFFFFGGGGGGGGGGHHHHHHHHHHHHHHHHHHHHHHHHHHHHHGGHHHHHHHHHIHHHHHHHHHHHHHHHHHHHHHHHGHHHHHHHGGGGHHGHHHHHHHHHHHHHHHHHHHHHHHHHHHHHHHHHHHHHHHHHHHHHHHHHHHHHHHHHHHHHHHHHHHHGHHHHHHHHHHGGGHHHHGHHHHHHHHHHHHHHHHHHHHHHHHHHHHHHHHHHHHHHHHHHHHHHHHHGHHHHHGHGHHGGH
@M05620:45:000000000-G6HP7:1:1101:11751:1914 1:N:0:163
CATCCTGACCCTGAAGTACCCCGGCTTGATTTCTGACATTAGATCGGAAGAGCACACGTCTGAACTCCAGTCACGTCGACGCATCTCGTATGCCGTCTTCTGCTTGAAAAAAAAAAATATTTTGTTTGACAGAGTGTCTTGTTGAGAACATATGTAGGACATGATTTTTTCCTGCAACAGGGAAAATAAAGTATAAGTTTTAAAGATTTATTCTTTAATAAAGGATCTCAAAGCCAGCTTTAGAAAAAGGA
+
>>AAAFFBF4FCEGGGGGGGFGGGCEGEFGHHGFHHDHHH5F5GHGGE2E1FCGHFHEHEHGDAFFAFCBDFBGE?GE?@EEEA/33BFEGGDGEE@CFGFH4GHH0F??GCC@///0?@FF<?0?0FBFGG0<1>GFHHF11<1CC0<<DG00=D0DDG/00<BG0G<::GH0:GCG?B...;./BB00;;BB00;;9;CB90;FFFFFB;FFGGGEFF///9.9BBBFBBF9FF9;B/BB//9F.....
@M05620:45:000000000-G6HP7:1:1101:11764:1930 1:N:0:163
CATCCTGACCCTGAAGTACCCCGGCTTGATTTCTGACATTAGATCGGAAGAGCACACGTCTGAACTCCAGTCACGTCGACGCATCTCGTATGCCGTCTTCTGCTTGAAAAAAAAAAATATTTAGACTGACAGTGTGTATTGTTGAGATATAATGTAGTACATGATTATTCCTTGCACAAGGTAAGAGACAGTATAAGTTTTCTAGCGTCATACTTTTATAATGGCATCGAAAGCCCGACTTCGAAATAGGA
+
AABBBFFFFFFFGGGGGGGGGGEEFGGGGHHHHHHHGHHHFFFGHHGGAEHFGGHHHGHHHGFHHHHH3GHHHHDGHGCEGGGGGHGFGGHGFHGGGHGHHHHHHGEC3BGCCCG//0?111<11111111<11<<G<<11>1<>1=0=00000=0=000<=<GDFB00000:0/00;/..000000:///000000;9B0000009...;00;C000;;00;0////.//..;..----./.9..:/B//
@M05620:45:000000000-G6HP7:1:1101:14537:2013 1:N:0:163
AAACCAAGCAGACACTCACCGCCAGAAGACATGAGGTCAGCTAGTCGGAAGAGCACACGTCTGAACTCCAGTCACGTCGACGCATCTCGTATGCCGTCTTCTGCTTGAAAAAAAAAATATTTCGTTTGACAGAGTGTGTTGTTGAGAACATATGTAGGACATGATTTTTTTCTGCAAAAGGGAAAATAAAGTATAAGTTTTAAAGATATATTCTTTAATAAAGGATCTCAAAGCAAGCTTTAGAAAAAGGC
+
BBBBBBBFBFFFGGGGGGGGGGGGGHHHGHHHHHHGGHGHHHFHHHGGEGGHHHHHHHGHHHGFHHHHHHHHHHHGHHGGGGGGEEHHHFAGHHHGGGHGHHHBHHHGGHHHGGG@C0<11@1?<?/.<<11>01=>1>>F<<.0<<0C<0D<<0=00</:;0;00:C0C-/0;9C009/9..../BBB0C09B;FFCF0;90;0;F/9///B////9BF///;.////:99/B/:;AB;B/B/B/...A.
@M05620:45:000000000-G6HP7:1:1101:12940:2080 1:N:0:163
CATCCTGACCCTGAAGTACCCCATTGAGCATGGCATCGTCACCAACTGGGACGACATGGAGAAGATCTGGCACCACACCTTCTACAACGAGCTGCGCGTGGCCCCGGAGGAGCACCCAGTGCTGCTGACCGAGGCCCCCCTGAACCCCAAGGCCAACAGAGAGAAGATGACTCAGGTGAGGCTCGGCCGACGCCCGTGCTCCTCCCGTCCTTTCCCCAGTCATTTTCTGCCCGGCTTGATTTCTGACATTA
+
ABBBBFFFFCFFGGGCGEGGFFFHHGHHGHFGGHHHHGHHHGGHHGHHHHGHGGGGGHHBGHFGGGHHHHHHHGHHHGGHHHHHHHHHEFEGGHHGCEGGCGHGGGGGGGGGHHHHGEFGGFFHHGHHGFGCCGGFFCGGGGFGHEFC?AGGHHGEGGGGGGDEFGBFFFFGGGGGGGGGFF?FBB?DB;BB;BBBBFFEFFFFBEDEADDFFFFB.;99FFFFFFFFFFFFD?<B=-9BFFFFFF//BF/
@M05620:45:000000000-G6HP7:1:1101:18236:2159 1:N:0:163
CATCCTGACCCTGAAGTACCCCATTGAGCATGGCATCGTCACCAACTGGGACGACATGGAGAAGATCTGGCACCACACCTTCTACAACGAGCTGCGCGTGGCCCCGGAGGAGCACCCAGTGCTGCTGACCGAGGCCCCCCTGAACCCCAAGGCCAACAGAGAGAAGATGACTCAGGTGAGGCTCGGCCGACGCCCGTGCTCCTCCCGTCCTTTCCCCAGTCATTTTCTGCCCGGCTTGATTTCTGACATTT
+
DDDCDFFFFFFFGGGGGGGGGGGHHHHHHHHHHHHHHGHHHGHHHGHHHHHHGGGGGHHHHHHHHHHHHHHHHGHHHGGHHHHHHHHHGGGGGHHGGGGGGGHHGGGGGGGGHHHHGGHHHHHHHHHHHHGGGGGGGGGGGGHHHHGGGGHGHHGGGGGGGGGGGGGGGGGGGGGGGGGGGGGGFFFFFFFFFFFFBFFFFFFFFFFBFFFFFFFFFFFFFFHFHHFFFFFFFFFFFFFFFFFFFFFFFF0
@M05620:45:000000000-G6HP7:1:1101:17887:2207 1:N:0:163
ATCTCTATCTCCTAAAAACCTGTTTAGATTTGGAGATAGACCTTCAGGTTTTTCATCATTTTCTGCATGAATTATACATTGACCAGCGTGGTCAGTTTGCAGCATTCTGTTATTTTGTTTGACAGAGTGTCTTGTTGAGAACATATGTAGGACATGATTTTTTCCTGCAACAGGGAAAATAAAGTATAAGTTTTAAAGATTTATTCTTTAATAAAGGATCTCAAAGCCAGCTTTAGAAAAAGGAAGAAAGG
+
BAABBFFFFFFFGGGGGGGGGGDFHFHHHHGHHFHHHHHFGHCHHFGHHHHGGHHGHHHGHHHHHGFGHGGHHFGHHFGHHHHHGFGEEEGGFFGGGHHFHHHAHGFHHGGHHHFHHHHHHHFGFFHGGGHHHHGHHFHGEGHHHHHFHHHGHGGHFGHHHHGHHHHHHHHEGHGFFGHHFDGGFGGHHGFGHHHHHG1GHHHHHHHHHHFGGBGHGHHHGHFHDGG.GGGHHHHHFHHFFDGB:CCFCGG
@M05620:45:000000000-G6HP7:1:1101:17879:2227 1:N:0:163
ATCTCTATCTCCTAAAAACCTGTTTAGATTTGGAGATAGACCTTCAGGTTTTTCATCATTTTCTGCATGAATTATACATTGACCAGCGTGGTCAGTTTGCAGCATTCTGTTATTTTGTTTGACAGAGTGTCTTGTTGAGAACATATGTAGGACATGATTTTTTCCTGCAACAGGGAAAATAAAGTATAAGTTTTAAAGATTTATTCTTTAATAAAGGATCTCAAAGCCAGCTTTAGAAAAAGGAAGAAAGG
+
AAAAAFFFFFFFGGGFGGGGFFGGHGGGEFGHHFGFGFDDHHCGHFGHGGHGAGFGGFFFHHHFHFFHHFEGGGFHHHFHDDEEFCAEEEE1@DFFGHGHGHHAGFEDG4FEGFGHGHHHHEB4C3GFFB4GFGFGGBGA?FGHFHHDG4FEGGGFGFGGFHCCGGHBCGHAGFGCGGHHDGGG<DFHFFFFFHHFGHBHHGHHHHGHHH1GFDGFFGHHFFF0<=C./<CFDDB00CC/.:C//.CG/::
@M05620:45:000000000-G6HP7:1:1101:19837:2232 1:N:0:163
ATCTCTATCTCCTAAAAACCTGTTTAGATTTGGAGATAGACCTTCAGGTTTTTCATCATTTTCTGCATGAATTATACATTGACCAGCGTGGTCAGTTTGCAGCATTCTGTTATTTTGTTTGACAGAGTGTCTTGTTGAGAACATATGTAGGACATGATTTTTTCCTGCAACAGGGAAAATAAAGTATAAGTTTTAAAGATTTATTCTTTAATAAAGGATCTCAAAGCCAGCTTTAGAAAAAGGAAGAAAGG
+
AABBBFFFFFFFGGG4GGGGGGHGHHGHHHHHHAGHHHHHHHHHHEGHHHHGGHFGHDGHHHHHHH5GFGFHHHHFHHHHGHHHHHHGGFGGF@FGHHHHHHE?FFGGHHGHHFHHEHGHHBDF@3BGHEGHHHHHH4CFHH3E?FFDGHDFECGC3GHHHHG0GHG1?<G<FFGFFCGH1FGG1GG1GGGHFH1FFD1FHFFHHHHHHH1FG11=BBGGHHFFGDC./<.CGHFF:00::;?GFHGGCGH
@M05620:45:000000000-G6HP7:1:1101:19821:2242 1:N:0:163
ATCTCTATCTCCTAAAAACCTGTTTAGATTTGGAGATAGACCTTCAGGTTTTTCATCATTTTCTGCATGAATTATACATTGACCAGCGTGGTCAGTTTGCAGCATTCTGTTATTTTGTTTGACAGAGTGTCTTGTTGAGAACATATGTAGGACATGATTTTTTCCTGCAACAGGGAAAATAAAGTATAAGTTTTAAAGATTTATTCTTTAATAAAGGATCTCAAAGCCAGCTTTAGAAAAAGGAAGAAAGG
+
CDCDDFFFFFFFGGGGGGGGGGHHHHHGHHHHHHHHHHHHHHHHHHHHHHHGGHHHHHHHHIIHIHHHHHHHHHHHHHHHHHHHHHHGFGGHHHHHHHHHHHHHHHHHHHHHHHHHHHHHHHHHHHHHHHHHHHHHHHHHHHHHHHHHHHHFHHHHDHHHHHGHHHHHHHHGHHGFHHHHFDGGDHHHGHFHHHHHGHGHHHHHHHHHHHHHGHHHHGHHHHHFHHHHHHGHHHHHECGHHFGEFGGCGHH
@M05620:45:000000000-G6HP7:1:1101:19818:2263 1:N:0:163
ATCTCTATCTCCTAAAAACCTGTTTAGATTTGGAGATAGACCTTCAGGTTTTTCATCATTTTCTGCATGAATTATACATTGACCAGCGTGGTCAGTTTGCAGCATTCTGTTATTTTGTTTGACAGAGTGTCTTGTTGAGAACATATGTAGGACATGATTTTTTCCTGCAACAGGGAAAATAAAGTATAAGTTTTAAAGATTTATTCTTTAATAAAGGATCTCAAAGCCAGCTTTAGAAAAAGGAAGAAAGG
+
CCCCCFFFFFFFGGGGGGGGGGHHHHHHHHHHHHHHHHHHHHHHHHHFHHHGGHHHHHHHHHHHIHHHHHHHHHHHHHHHHHHHHHHGGGGHHHHHHHFHHHHHHHHHHHHHHHHHHHHHHHHHGHHHHHHHHHHHHGHHFHHHHHHHHHHGHHHHFHHHHHGHHHHHHHHGHHGGHHHHHHHHFHHHHHHHHHHHHHGHHHHHHHHHHHFHHHHHHGHHHHHHHHHHHHGHHHHHHGHHHGGFGHHHHHG
@M05620:45:000000000-G6HP7:1:1101:16443:2291 1:N:0:163
ATCTCTATCTCCTAAAAAGGAAGAAAGGGGAGGGAAGATCGGAAGAGCACACGTCTGAACTCCAGTCACGTCGACGCATCTCGTATGCCGTCTTCTGCTTGAAAAAAAAAAAAAAAAACGAAAAGGAAAAGTAGATTGAATAGATGTTGACGAAAGAAGTAATACAAGCAGGGAGGTCAACTATGTGAGGACTATGATAAACTTTTTCAACATCTTGTAGATTACAAACAGTAATTCTACATAAGTGAAAT
+
CCCCCFFFFFFFGGGGGGGGGGGFFGHHGGGGGGGHGHHHHGGGGHHHHHHHGHHHGHHHHHHHHHHHHGHHGGGGGGGGHHHGGHHHHGGGHGHHHHHHHHHHHHGGGGFC<>><--.-;.::/./;///00000000000000900000.9-../.9000000000./:.-.;-./////////://./:///////////////9///////9////////////..//9//://////9/9//////
@M05620:45:000000000-G6HP7:1:1101:16445:2309 1:N:0:163
ATCTCTATCTCCTAAAAAGGAAGAAAGGGGAGGGAAGATCGGAAGAGCACACGTCTGAACTCCAGTCACGTCGACGCATCTCGTATGCCGTCTTCTGCTTGAAAAAAAAAAAAAAAAAGCAACGAAGGGGAAAATCTTATTCGATAGTGACAAAGAAGAAGGACATATGAGTATTATGACAATTAGACAGCAGAAAAAGTACACGTGAGTATAAGATTGTTAACGATAAATGAGTGTGAAAACATGAACAA
+
BBBBBFFFFFFFGGGGGGG?FGFA4BGHGGGGEGGHGHHHAEFGFHGHHHGHGGHHEHFHHHHHHHHHHGFH0EEEGGGGHHFGGHHHHCFGHGHHHHHHHGHHHHGGGGGA>-<--<..</.:..:..-.../0/000000/00..000000///.////.../00//////////////////B///....///...//9//.....///////////////.....////////9/////.//////.
@M05620:45:000000000-G6HP7:1:1101:15448:2315 1:N:0:163
ATCTCTATCTCCTAAAAACCTGTTTAGATTTGGAGATAGACCTTCAGGTTTTTCATCATTTTCTGCATGAATTATACATTGACCACGTTCCAGCGTGGTCAGTTTGCAGCATTCTGTTATTTTGTTTGACAGAGTGTCTTGTTGAGAACATATGTAGGACATGATTTTTTCCTGCAACAGGGAAAATAAAGTATAAGTTTTAAAGATTTATTCTTTAATAAAGGATCTCAAAGCCAGCTTTAGAAAAAGGA
+
AAABBFFFFFFFGGGGGGGGGGHHHHHHHHHHHHHHHHHHHHHHHHHHGHHGGHHHHHHHHHHHGHHHHHHHHHHHHHHHHHGHHHGGHHHHHHGGGGHHHHHHHHHHHHHHHHHHHHHHHHHHHHHHHHHHHHGHHHHHHHHHHHHHHHHHHHHHHHHHHHHGHHHHHGHHHHHHHHHHHGGHHHHHGHHHHHHHHGGHHHHHHHHHHHHHHHHHHHHHHHHHHHHHHHHHHHHGHGHHHGGFFCGFFGH
@M05620:45:000000000-G6HP7:1:1101:15431:2324 1:N:0:163
ATCTCTATCTCCTAAAAACCTGTTTAGATTTGGAGATAGACCTTCAGGTTTTTCATCATTTTCTGCATGAATTATACATTGACCACGTTCCAGCGTGGTCAGTTTGCAGCATTCTGTTATTTTGTTTGACAGAGTGTCTTGTTGAGAACATATGTAGGACATGATTTTTTCCTGCAACAGGGAAAATAAAGTATAAGTTTTAAAGATTTATTCTTTAATAAAGGATCTCAAAGCCAGCTTTAGAAAAAGGA
+
BABBBFFFFFFFGGGGGFEGGGDGHGFGFHHHHHHGFGGHHHHHHHHGHGGFGHHHHHHHHHHHHHHHHGHFHHHGHHGHHFEHGGGHHHHHHHGEEEHHFHGHHHHGHHHHHHHHHHHHHHHHHHHHHHGHHHGHHHHHHHHHHHHHHHGGHHFFHHHHFHHHHHHHHGHHHHHGHHHHHGGFHHHGHHHHHHHHHHHHHFFGHGHHHGHHHHHHHFHGHFHFCGGHHGHHHHHHHGHHHHGGGHHHD?G
@M05620:45:000000000-G6HP7:1:1101:15411:2381 1:N:0:163
AAACCAAGCAGACACTCACCGCCAGAAGACATGAGGTCAGCTAGATCGGAAGAGCACACGTCTGAACTCCAGTCACGTCGACGCATCTCGTATGCCGTCTTCTGCTTGAAAAAAAAAAAATTAAATACAAAACTTGAGACGGAGGATTCATGTGCAGGCAGAGTAATGGATTGTAATACACTAAGTATATCATTACTATCATAAATGTAATGCAATAAGATTATAGTCGGAAGCGATGGAAATGATAATTT
+
CCCCCCCFCFFFGGGGGGGGGGGGGHHHHHHHHHHHGHHHHHHHHHHHGFGGHHHGHHHEGHHGHHHHHHHHHGHHGHHGGGGGGGEGHHFGHHHHGGGHGHHGHHHHFHHHHGGGGG@/0<1111111110011=0<.0....-.:0000000000.:;...000000000/;00:0000;/000000000000:00000000000:00;0:00000000:0000:0.--:.;-...:/00000000000
@M05620:45:000000000-G6HP7:1:1101:15421:2401 1:N:0:163
AAACCAAGCAGACACTCACCGCCAGAAGACATGAGGTCAGCTAGATCGGAAGAGCACACGTCTGAACTCCAGTCACGTCGACGCATCTCGTATGCCGTCTTCTTCTTGAAAAAAAAAAAATAATTTACAAGACGCTCATTAGTTATTACTATTTCATTACTACACGATGTTTATTGTTCTCACACATTATTTGTACTTTATATATACTACATCTCCTATACTGTTCTGAATTGTACTGCTCATTCGCTACT
+
BBBBBBBFBFBFGGGGGGGGAEGE2BGHFHHHHHHHHHHAFGEFGHHHDFG1FBFGHHHEGFHFGHHHHHHGHHHHECGGGG/EE?EHHFGEHGGHEFGGGHH4FHHBFBDHFGCDC/>/01111111>110<.-...0000000000=0000000;000;00/:.-...00000000000000/.0000090000;0000090000000/0;0////://////;///////////////99///...-/
@M05620:45:000000000-G6HP7:1:1101:18665:2409 1:N:0:163
ATCTCTATCTCCTAAAAACCTGTTTAGATTTGGAGATAGACCTTCAGGTTTTTCATCATTTTCTGCATGAATTATACATTGACCAGCGTGGTCAGTTTGCAGCATTCTGTTATTTTGTTTGACAGAGTGTCTTGTTGAGAACATATGTAGGACATGATTTTTTCCTGCAACAGGGAAAATAAAGTATAAGTTTTAAAGATTTATTCTTTAATAAAGGATCTCAAAGCCAGCTTTAGAAAAAGGAAGAAAGG
+
CCCCDFFFFFFFGGGGGGGGGGHHHHHHHHHHHHHHHHHHHHHHHHHHHHHGGHHHHHIHHHIHIHHHHHHHHHHHHHHHHHHHHHHGGGGHHHHHHHHHHHHHHHHHHHHHHHHHHHHHHHHHHHHHHHHHHHHHHHHHFHHHHHHHGHHGHGHHHHHHHHGHHHHHHHGHHHGGHHHHHHHHFHHHHHHHHHHGHHGHHHHHHHHHHHGHHHHHGHHGHHHHHHHHHHGHHHHHHGFHGGGHFHHHHHH
@M05620:45:000000000-G6HP7:1:1101:15451:2413 1:N:0:163
TACCTGTACTGGGGAAGCATTTGAATATCCCCCCATGGTGATGGGGACGGAGAACTGCTCCATAAACACAGGCAACGTGCCTAACTTTCCCGGGAAGATGAAGTCAAAGAGCGACCACAGCTCTCGGAGGTTATTTTGCATCGGTGAGCCAGACAGAATGATCCGATGAGGGGTGCGAAACTATTTGAGGAAAGGAAGCACCTTTTTATTAAATTTACCTTTTAGCAATCGCCATTCCTACCCTAAAGATC
+
CCCCCFFFFFFFGGGGGGGGGGHHHHHHHHHGGGGGHHGGGHHHHGGGGGGGGHHHHHHHHHHHHHHHHHHHGHHHGHHHHHHHHHHHHHHGGGEGGHHHHHHHHHHHHHHHGGGGGHHHHHHHHGGGGGCHFHHHHHHGHHGGGGGHHHHHHGHHHGHGFHHHHGGGHHHGGEEGGECGGGGGGGGGGGCFGGGGGGGGGFFFFFFFFFFFFFFFFFFFFFFFFFFFFFFFFFFFFFFFFFFFFFFFFFB
@M05620:45:000000000-G6HP7:1:1101:18681:2414 1:N:0:163
ATCTCTATCTCCTAAAAACCTGTTTAGATTTGGAGATAGACCTTCAGGTTTTTCATCATTTTCTGCATGAATTATACATTGACCAGCGTGGTCAGTTTGCAGCATTCTGTTATTTTGTTTGACAGAGTGTCTTGTTGAGAACATATGTAGGACATGATTTTTTCCTGCAACAGGGAAAATAAAGTATAAGTTTTAAAGATTTATTCTTTAATAAAGGATCTCAAAGCCAGCTTTAGAAAAAGGAAGAAAGG
+
3AABBFFFFFFFGGGGGGGGGGGHHGHHHHHHHCHFFGHHHHHHHHHHHHHGGHHHHHHHHHHHHHFHHHHHHHHHHHHHHHHGHGHGFGGHHHHHHHHHGHHHHHHHHHHHHHHHHHHHHHHHHGHGGGHHHHHHGGHHHHHHHHHGHHHHHHHHHHHHHHGHHHHGHHHGHHGGHHHHHHGHGHHHHHFFGHHHHHGHHHHHHHGHHHHHGDFHHHHHHHHGHHHCHHGHGFHHHGFHFFDHFHHHHFH
@M05620:45:000000000-G6HP7:1:1101:16972:2416 1:N:0:163
TACCTGTACTGGGGAAGCATTTGAATATCCCCCCATGGTGATGGGGACGGAGAACTGCTCCATAAACACAGGCAACGTGCCTAACTTTCCCGGGAAGATGAAGTCAAAGAGCGACCACAGCTCTTCGGAGGTTATTTTGCATCGGTGAGCCAGACAGAATGATCCGATGAGGGGTGCGAAACTATTTGAGGAAAGGAAGCACCTTTTTATTAAATTTACCTTTTAGCAATCGCCATTCCTACCCTAAAGAT
+
BCCCCFFFFFFFGGFGGGGGGGHHHHHHHHHGGGGHGHFGGHHHHGGGGGGFGHHHHHHHHHHHHHHHHHHHGHHHGHHHHHHHHHHHHHHGGGGGGHHHHHHHHHHHGHHHGGGGGHHHHHHHHHHGDFGCGHHHHHHHGHHGFGGEG<GHHHGHHHHHHHHHHHDEGHHHGGADDF;BFGGFFGGGGGGBCFGGGGGGGFEFFFFFFFFFFFFFFFFB/;BFFFFFFFFFFFFEFFFFFFAFFFFFFFF
@M05620:45:000000000-G6HP7:1:1101:14900:2436 1:N:0:163
TACCTGTACTGGGGAAGCATTTGAATATCCCCCCATGGTGATGGGGACGGAGAACTGCTCCATAAACACAGGCAACGTGCCTAACTTTCCCGGGAAGATGAAGTCAAAGAGCGACCACAGCTCTCGGAGGTTATTTTGCATCGGTGAGCCAGACAGAATGATCCGATGAGGGGTGCGAAACTATTTGAGGAAAGGAAGCACCTTTTTATTAAATTTACCTTTTAGCAATCCCATTCCTACCCTAAAGATCG
+
ABABBFFFFFFFGGFFGGGGGFHHHHHHHHGGFGGHHHHHHHHHHGGGGGDGGHHGHHHHGHHFEGHHHHHHGHHHGHEEHGHHHHFHHHHEGGEEEFHHGHHGHHHHHHFGFGGGCHHHHHHHHGGGGGCFHHGGHHH1GHFFDGGHHHBGHGHHHHHHGHHHGEDGHHHGG:CDGDGAGFGGGGGGFF0;FGGFFFGGGFFFFFFFFFF/BFFFFFFFFFFFFFFFFFBFFFFFFFFFFFFF.BFFFFA
@M05620:45:000000000-G6HP7:1:1101:16969:2437 1:N:0:163
TACCTGTACTGGGGAAGCATTTGAATATCCCCCCATGGTGATGGGGACGGAGAACTGCTCCATAAACACAGGCAACGTGCCTAACTTTCCCGGGAAGATGAAGTCAAAGAGCGACCACAGCTCTTCGGAGGTTATTTTGCATCGGTGAGCCAGACAGAATGATCCGATGAGGGGTGCGAAACTATTTGAGGAAAGGAAGCACCTTTTTATTAAATTTACCTTTTAGCAATCGCCATTCCTACCCTAAAGAT
+
CCCCCFFFFFFFGGGGGGGGGGHHHHHHHHHGGGGHHHGHHHHHHGGGGGGGGHHHHHHHHHHHHHHHHHHHGHHHGHHHHHHHHHHHHHHGGGGGGHHHHHHHHHHHHHHHGGGGGHHHHHHHHHHGGGGCHHHHHHHHGHHGGGGGHHHHHHGHHHHHHHHHHHDGGHHHGGEEGGCFGGGGGGGGGGGFFGGGGGGGGGFFFFFFFFFFFBFFFFFFFFFFFFFFFFFFFFFFFFFFFFFFFFFFFFF
@M05620:45:000000000-G6HP7:1:1101:14770:2446 1:N:0:163
ATCTCTATCTCCTAAAAACCTGTTTAGATTTGGAGATAGACCTTCAGGTTTTTCATCATTTTCTGCATGAATTATACATTGACCACGTTCCAGCGTGGTCAGTTTGCAGCATTCTGTTATTTTGTTTGACAGAGTGTCTTGTTGAGAACATATGTAGGACATGATTTTTTCCTGCAACAGGGAAAATAAAGTATAAGTTTTAAAGATTTATTCTTTAATAAAGGATCTCAAAGCCAGCTTTAGAAAAAGGA
+
DCCCCFFFFFFFGGGGGGGGGGHHHHHHHHHHHHHHHHHHHHHHHHHHHHHGGHHHHHHHHHHHHHHHHHHHHHHHHHHHHGHHHHFGHHHHHHGFGGHHHHHHHHHHHHHHHHHHHHHHHHHHHHHHHGGHHHHHHHHHHHHHHHHHHHHHHHHHHHHHHHHHHHHHHGHHHHFHHHHHHGGGHHHHHGHHHHHHHHHHHHHHHHHHHHHHHHHHHGHHHFHHHHHHHGHHHHHHHGHHHHHFFGHHGGF
@M05620:45:000000000-G6HP7:1:1101:17125:2462 1:N:0:163
AGATTACTGCAACAGTTCCCCCTGGACCTGGAAAAGTTTCTTGCCTGGCTTACAGAAGCTGAAACAACTGCCAATGTCCTACAGGATGCTACCCGTAAGGAAAGGCTCCTAGAAGACTCCAAGGGAGTAAAAGAGCTGATGAAACAATGGCAAGTAAGTCAGGCATTTCCGCTTTAGCACTCTTGTGGATCCAATTGAACAATTCTCAGCATTTGTACTTGTAACTGACAAGCCAGGGACAAAACAAAGAT
+
AAABCFFFFFFFGGFBGFGGGGGFHHHHHHHHHHHHGHHHHHHHHHHHHHHHHHHHHHHHHHHHHGHHHHHHHHHHHHHHHHGHHGHHHHHHHHGGGGHHFHHHHHHHGHHHHHHHHHHHHHHGGHGGHHHHHGHHHHGHHHHHHGHHHHHHHGHHHHHHHHHHGHHHHHGGGGGDDGHHHHHHHHHGFHFHHHHHHHGHHHHHFHHHHHHHHHHCGHHHHHGGHHHHHHCHAEBFEGGGGGEFF9EGGGG
@M05620:45:000000000-G6HP7:1:1101:17127:2483 1:N:0:163
AGATTACTGCAACAGTTCCCCCTGGACCTGGAAAAGTTTCTTGCCTGGCTTACAGAAGCTGAAACAACTGCCAATGTCCTACAGGATGCTACCCGTAAGGAAAGGCTCCTAGAAGACTCCAAGGGAGTAAAAGAGCTGATGAAACAATGGCAAGTAAGTCAGGCATTTCCGCTTTAGCACTCTTGTGGATCCAATTGAACAATTCTCAGCATTTGTACTTGTAACTGACAAGCCAGGGACAAAACAAAGAT
+
CCCCCFFFBFFFGGGGGGGGGGGGHHHHHHHHHHHHHHHHHGHHHHHHHHHHHHHHHHHHHHHHHHHHHHHHGHHGHHHHHHHHHHHHHHHHHHGGGFHHHGHHHHFHGHHHHFHFHHHHHHHGGGGFHHHHHGHHHHFHHHFHHHHHFGHHHGHHHHHHHHHHHHHHHHGGGGGHHHHHGHHHHHHGHHHHHFHHHEGFFGHHHGHFHHFHHHHHHHHGHFHGHHHFHHHHGEGGGGEEEF;FFGGGGGB
@M05620:45:000000000-G6HP7:1:1101:19061:2485 1:N:0:163
CATCCTGACCCTGAAGTACCCCATTGAGCATGGCATCGTCACCAACTGGGACGACATGGAGAAGATCTGGCACCACACCTTCTACAACGAGCTGCGCGTGGCCCCGGAGGAGCACCCAGTGCTGCTGACCGAGGCCCCCCTGAACCCCAAGGCCAACAGAGAGAAGATGACTCAGGTGAGGCTCGGCCGACGCCCGTGCTCCTCCCGTCCTTTTCCCAGTCATTTTCTGCCCGGCTTGTTTTCTGACATTA
+
AA3>>DDBCFFFGGGFFGGFFFEGHHHFCAGHHHHHHGGHCEDGGEFH322BEEGCGHE3BGAFA5DGHFF2CFGHH?AGHHGHHHFCEAEEEHFGEGEEGGHECE@<<@<DHGFGDFHHC11FDHHHHGGGGG?ED@@@D.:GHHDGGGGAHHGGFFFGF/AEB//CC0CFEFFB;B9FGGFGB-AD--9>-@BB=..A9FBFFEAEF9D/B//99//9B/BBFFFFFBFE.--9--.;.FB/;B99/F;
@M05620:45:000000000-G6HP7:1:1101:19079:2486 1:N:0:163
CATCCTGACCCTGAAGTACCCCATTGAGCATGGCATCGTCACCAACTGGGACGACATGGAGAAGATCTGGCACCACACCTTCTACAACGAGCTGCGCGTGGCCCCGGAGGAGCACCCAGTGCTGCTGACCGAGGCCCCCCTGAACCCCAAGGCCAACAGAGAGAAGATGACTCAGGTGAGGCTCGGCCGACGCCCGTGCTCCTCCCGTCCTTTCCCCAGTCATTTTCTGCCCGGCTTGATTTCTGACATTA
+
CDDDDFFFFFFFGGGGGGGGGGGHHHHHHHHHHHHHHGHHHGHHHGHHHHHHGGGGGHHHHHHHHHHHHHHHHGHHHGGHHHHHHGHHGGGGGHHGGGGGGGHHGGGGGGGGHHHHGGHHHHHHHHHHHHGGGGGGGGGGGGHHHHGGGGHGHHGGGGGGGGGGGGFGGGGGGGGGGGGGGGGGFFFFFFFFFFFFBFFFFFFFFFFEFFFFFFFFFFFFFFFFFFFFFFFFDDFFFFAFFFFFFBFFFF0
@M05620:45:000000000-G6HP7:1:1101:10715:2503 1:N:0:163
CATCCTGACCCTGAAGTACCCCATTGAGCATGGCATCGTCACCAACTGGGACGACATGGAGAAGATCTGGCACCACACCTTCTACAACGAGCTGCGCGTGGCCCCGGAGGAGCACCCAGTGCTGCTGACCGAGGCCCCCCTGAACCCCAAGGCCAACAGAGAGAAGATGACTCAGGTGAGGCTCGGCCGACGCCCGTGCTCCTCCCGTCCTTTCCCCAGTCATTTTCTGCCCGGCTTGATTTCTGACATTA
+
DDDCDFFFFFFFGGGGGGGGGGGHHHHHHHHHHHHHHGHHHGHHHGHHHHHHGGGGGHHHHHHHHHHHHHHHHGHHHGGHHHHHHHHHGGGGGHHGGGGGGGHHGGGGGGGGHHHHGGHGHHHHHHHHHHGGGGGGGGGGGGHHHHGGGGHGHHGGGGGGGGGGFGFGGGGGGGGGGGGGGGGGFFED@=DFFFFF@DFFFFFFFFFEFFFFFFFFFFFFFFFFFHFFFEFFAFFFFD;BFFFFF0BFFF0
@M05620:45:000000000-G6HP7:1:1101:19088:2503 1:N:0:163
CATCCTGACCCTGAAGTACCCCATTGAGCATGGCATCGTCACCAACTGGGACGACATGGAGAAGATCTGGCACCACACCTTCTACAACGAGCTGCGCGTGGCCCCGGAGGAGCACCCAGTGCTGCTGACCGAGGCCCCCCTGAACCCCAAGGCCAACAGAGAGAAGATGACTCAGGTGAGGCTCGGCCGACGCCCGTGCTCCTCCCGTCCTTTCCCCAGTCATTTTCTGCCCCGCTTGCTTTCTGACATTT
+
1A>AAD1DFFF>GFGA3AFDFFEFFFH1FFEGFFHHHGHHHCFHEFFBFHHHAFGGGFFBCHAFHBHD1BEFHAGHEEEFHFFHHFFFE/E@EHHGEEGGCGFGG/<<C?A/<GGHGAC?<11???CGHGCC?-<<A<<A-:::GGCCCCGACC.EEF/CFG.CBFFGGGE00B;FBF09.:CA---:;-9;@@9@9-9-/;/9BA-AA-A/:F/99B?;B9FFFFF///;A--;;B--;BFFB/B/9/9/
@M05620:45:000000000-G6HP7:1:1101:21238:2515 1:N:0:163
AGATTACTGCAACAGTTCCCCCTGGACCTGGAAAAGTTTCTTGCCTGGCTTACAGAAGCTGAAACAACTGCCAATGTCCTACAGGATGCTACCCGTAAGGAAAGGCTCCTAGAAGACTCCAAGGGAGTAAAAGAGCTGATGAAACAATGGCAAGTAAGTCAGGCATTTCCGCTTTAGCACTCTTGTGGATCCAATTGAACAATTCTCAGCATTTGTACTTGTAACTGACAAGCCAGGGACAAAACAAAGAT
+
CCCCCFFFFFFFGGGGGGGGGGGGHHHHHHHHHHHHHHHHHHHHHHHHHHHHHHHGHHHHHHHHHHHHHHHHHHHHHHHHHHGHHHHHHHHHHHGGGGHHHHHHHHHHGHHHHHHGHHHHHHHGFGFFHHHHHGHHHHFHHHGHHHHHHGHHHGHHHHHHHHHHHHHHHHGGGGGHHHHHHHHHHFGGHHHHGGHHHFHGFGHHHHHGHHHHHHHHHFHHHHFFHHHEHHHHHGGGGGFGGGGGGGGGGGF
@M05620:45:000000000-G6HP7:1:1101:10720:2523 1:N:0:163
CATCCTGACCCTGAAGTACCCCATTGAGCATGGCATCGTCACCAACTGGGACGACATGGAGAAGATCTGGCACCACACCTTCTACAACGAGCTGCGCGTGGCCCCGGAGGAGCACCCAGTGCTGCTGACCGAGGCCCCCCTGAACCCCAAGGCCAACAGAGAGAAGATGACTCAGGTGAGGCTCGGCCGACGCCCGGGCTCCTCCCGTCCTTTCCCCATTCATTTTCTGCCCGGCTTGATTTCTGAAATTA
+
1>>1AFD1F1FCAGGFBFGGC1EGHFAF1BGHHHCGFEAGGGD1FAEH0/0BAEEAEE0101BF1AFGHBFB@F>FGE>GCGFFFHBF/EE@AF1E>EGE?<</<E<CGBCA/GF/B/<G11FHFH11FHC<@CC..A<<-:/:C.::CGCCC.AE99;FB/EGBB/C;0FF090CCCFGGG?A@=-9@@-99-@9---;-99B/--;A9AFB///-;-9;BF/9FFFB//E?9@?---;BB//9B/;9B/
@M05620:45:000000000-G6HP7:1:1101:20918:2528 1:N:0:163
ATCTCTATCTCCTAAAAACCTGTTTAGATTTGGAGATAGACCTTCAGGTTTTTCATCATTTTCTGCATGAATTATACATTGACCAGCGTGGTCAGTTTGCAGCATTCTGTTATTTTGTTTGACAGAGTGTCTTGTTGAGAACATATGTAGGACATGATTTTTTCCTGCAACAGGGAAAATAAAGTATAAGTTTTAAAGATTTATTCTTTAATAAAGGATCTCAAAGCCAGCTTTAGAAAAAGGAAGAAAGG
+
ABCCCFFFFFFFGGGGGGGGGGHHHHHHHHHHHHHHHHHHHHHHHHHHHHHGGHHHHHHHHHHHHHHHHHHHHHHHHHHHHHHHHGHGGGGHHHHHGHGGHHGHHHHHHHHHHHHHGHHHBEHHFFFGHHHHHHHHHFCFFHFHHHHHHHFHHFHHFHHHHHGHHHHHHHHEGEFGHHHHHHHH<FGHHHHHHHHHHHEHHHHHHHHHHHGHHGHF1FGHHHFGHBGFHHGHHHHHHBCFGAGEF.GHHHG
@M05620:45:000000000-G6HP7:1:1101:13688:2672 1:N:0:163
AAACCAAGCAGACACTCACCGCCAGAAGACATGAGGTCAGCTAGATCGGAAAGCACACGTCTGAACTCCAGTCACGTCGACGCATCTCGTATGCCGTCTTCTGCTTGAAAAAAAACAAGGTCAGCTGGGGGGCTTTCTTTGTGTAAGCAACGAGAAACCTGAAAGAAGCATTTTTTAACTAAGTCCTGCTGAGTCATTCATGAGTTTTTAGCCGCCTTGCTTCTTCTCACAGACTCTCTACTCTCATGCCA
+
BBBBBBBFBFFFGGGGGGGGGGG2AAB33FADFGGHFGHHBFDGCHDGE1A0BGFGHHGHAGEHHHFGFHHGHBGEHEFEEEE>>EB3FFEG34?EG@EFBGBFGHFF3B3?//>/??2?22@F11<BD/AFFFABFBFFF/;9FF/;9BFFFF../;;BABB9/FFFB/BBFBFD.BBFBFFFFFFFEFFB.:9BB/BBFBB/9B9FA?9BF.9@..;///F/9FFFB9/BFFFBBFB//:/;;/BBB/B
@M05620:45:000000000-G6HP7:1:1101:13706:2678 1:N:0:163
AAACCAAGCAGACACTCACCGCCAGAAGACATGAGGTCAGCTAGATCGGAAAGCACACGTCTGAACTCCAGTCACGTCGACGCATCTCGTATGCCGTCTTCTGCTTGAAAAAAAAAATAAAAGAGAGAAAAATGGATGCAGGAGCGCAGGGATATTGAGGAGCGTTGAGGATGAGAGGAATACAGAGAGATGAATCGAACAAGAGTCAGTACTGGTAATAGTACCGGAGAATCGGGGGAGTGCAAGTGGTG
+
CCCCCBAFCFFFGGGGGGGGGGGFGHHHGHHHHHHHGHHHHHFGHHHHGGGGHHGHHHGHHHGHHHHHHHHHHHHGHHGGGGGGGEHHHGGHHHHGFFHGFHHGHHHG3FFGGGGDG0?111</00//<1000111110110...------.//00000/0..-..-.//0///00;../000000;/..0//9//../.-///.////;////////;//////.--;-.//..:----9./://////.
@M05620:45:000000000-G6HP7:1:1101:17973:2682 1:N:0:163
TACCTGTACTGGGGAAGCATTTGAATATCCCCCCATGGTGATGGGGACGGAGAACTGCTCCATAAACACAGGCAACGTGCCTAACTTTCCCGGGAAGATGAAGTCAAAGAGCGACCACAGCTCTCGGAGGTTATTTTGCATCGGTGAGCCAGACAGAATGATCCGATGAGGGGTGCGAAACTATTTGAGGAAAGGAAGCACCTTTTTATTAAATTTACCTTTTAGCAATCGCCATTCCTACCCTAAAGATC
+
BBAABD@DFFFFCCFEEGGFGGHHHGBFFHHGGGGHHHHHFHHGGGGGGGDG0FGHFHDFGHHHFHHGHGHGGHFHGHHHHHHHGHFHHHHGGGGGGHHHHHHGHDF4FHFBGGGGGHHHGHHHGGGDFGEHHFHHHHGFHHDDDDCGFHHHHGHHGFGFHGDDGEADGFHGGEFGF99-@FFGGGGEEF0//9FGGGGGFFFFFFFEFFFFFFFFFFFFFFFFFFBFFB.ADDEFFFFFFFFFFBFFFFF
@M05620:45:000000000-G6HP7:1:1101:21176:2685 1:N:0:163
CATCCTGACCCTGAAGTACCCCATTGAGCATGGCATCGTCACCAACTGGGACGACATGGAGAAGATCTGGCACCACACCTTCTACAACGAGCTGCGCGTGGCCCCGGAGGAGCACCCAGTGCTGCTGACCGAGGCCCCCCTGAACCCCAAGGCCAACAGAGAGAAGATGACTCAGGTGAGGCTCGGCCGACGCCCGTGCTCCTCCCGTCCTTTCCCCAGTCATTTTCTGCCCGGCTTGATTTCTGACATTT
+
CBCCCFFFFFFFGGGGGGGGGGGHHHHHGHHHHHHHHGHHHGHHHGHHHHHHGGGGGHHFHHHHFHHHHHHHHGHHHGGHHHHHHHGHGGGGGGHGGGGGGGHHGGGGFGGGHHHHGGHFHHGHHHHHHHGGGGGGGGGGGGHHHHGGGGHGHHGGGGGGGGGGGGGGGGGGGGGGGGGGGGGGFFFFFFFFFFFF=DFEFFFFFEDEDFFFFFFFFFFFFFFFFFFFFFFF.CFFFFABBFFFFBFFFF/
@M05620:45:000000000-G6HP7:1:1101:11963:2691 1:N:0:163
AAACCAAGCAGACACTCACCGCCAGAAGACATGAGGTCAGCTAGATCGGAAGAGCACACGTCTGAACTCCAGTCACGTCGACGCATCTCGTATGCCGTCTTCTGCTTGAAAAAAAAAAATAGAAAAAAACAATCGCCAGATGAAAACAAAAAAATAAAAAAATAATACAATTCTCCTGAAGATTAACGTAGGACACCGAAACTCCGGATAAGTGTTTATATGGATACAGAAGATGCTGGAAACGAAACACA
+
AAA>>A?FAFFFFGBGGCGGGGGGFGHHCGFFHGFHGHFG3GDEGGGHGGGGHCCGGFHEFGGFFFFFHHHHHFH5EGHGGGG?@?/@GF?>FGFGEEEGCFGHF?3FFGFHHFDFGA/01111100--..<0/....-.000;00/...:.--.00000-9.0000000000009///////;///.:..9//..9-----9//.-...9/////./9////9////;//////////.///...9-/..
@M05620:45:000000000-G6HP7:1:1101:13691:2695 1:N:0:163
AAACCAAGCAGACACTCACCGCCAGAAGACATGAGGTCAGCTAGATCGGAAAGCACACGTCTGAACTCCAGTCACGTCGACGCATCTCGTATGCCGTCTTCTGCTTGAAAAAAAAAAAATAAAAAAAGGGAGATAGGTTTTTATCCCGAGAGAGCTACAGGATGGTAGAAATTAAGATGGCATTAATGACGTATGCTCCGTGTGTTCATAGTGTCTTTGTGATATCTAGAAAGCGCTCGAACATGAACGGA
+
ABABBBB?AFFFGGGGGGGG2FGG2BE3FHHHHHHHFFFFGHFGFHGHGGGGAGHFHHGHHHFBFGHHHHHDH3GEGH/EEEE?1>@BGCEHHHHFGGHGHGDBFGBABFBGCCF@C//01111<--<...../00/000...000/.;-;-...00000/.0/.;00000;0000000///0;//;;//...//9///.;..../9//////////9//./////////////.-..;-.;-/////..9
@M05620:45:000000000-G6HP7:1:1101:21161:2697 1:N:0:163
CATCCTGACCCTGAAGTACCCCATTGAGCATGGCATCGTCACCAACTGGGACGACATGGAGAAGATCTGGCACCACACCTTCTACAACGAGCTGCGCGTGGCCCCGGAGGAGCACCCAGTGCTGCTGACCGAGGCCCCCCTGAACCCCAAGGCCAACAGAGAGAAGATGACTCAGGTGAGGCTCGGCCGACGCCCGTGCTCCTCCCGTCCTTTCCCCAGTCATTTTCTGCCCGGCTTGATTTCTGACATTA
+
DDDDDFFFFFFFGGGGGGGGGGGHHHHHHHHHHHHHHGHHHGHHHGHHHHHHGGGGGHHHHHHHHHHHHHHHHGHHHGGHHHHHHHHHGGGGGHHGGGGGGGHHGGGGGGGGHHHHGGHHHHHHHHHHHHGGGGGGGGGGGGHHHHGGGGHGHHGGGGGGGGGGGGGGGGGGGGGGHGGGGGGGFFFFFFFFFFFF>DFFFFFFFFFFFFFFFFFFFFFFFFFFFFFFFFFFFFFFFF;FFFFFF;FBFF0
@M05620:45:000000000-G6HP7:1:1101:17958:2699 1:N:0:163
TACCTGTACTGGGGAAGCATTTGAATATCCCCCCATGGTGATGGGGACGGAGAACTGCTCCATAAACACAGGCAACGTGCCTAACTTTCCCGGGAAGATGAAGTCAAAGAGCGACCACAGCTCTCGGAGGTTATTTTGCATCGGTGAGCCAGACAGAATGATCCGATGAGGGGTGCGAAACTATTTGAGGAAAGGAAGCACCTTTTTATTAAATTTACCTTTTAGCAATCGCCATTCCTACCCTAAAGATC
+
CCCCCFFFFFFFGGGGGGGGGGHHHHHHHHHGGGGHHHGHHHHHHGGGGGGGGHHHHHHHHHHHHHHHHHHHGHHHGHHHHHHHHHHHHHHGGGGGGHHHHHHHHHHHHHHHGGGGGHHHHHHHHGGGGGEHHHHHHHHHHHGGGGGHHHHHHGHHHHHHHHHHHGGGHHHGGEFGGGGGGGGGHGGGGGBFGGGGGGGGGFFFFFFFHFFFFFHHHFFFFFFFFFFFFFFFFFFFFFFFFFFFFFFFFFF
@M05620:45:000000000-G6HP7:1:1101:11968:2712 1:N:0:163
AAACCAAGCAGACACTCACCGCCAGAAGACATGAGGTCAGCTAGATCGGAAGAGCACACGTCTGAACTCCAGTCACGTCGACGCATCTCGTATGCCGTCTTCTGCTTGAAAAAAAAAAAGCAAAAGGAAGTAAATTTGCATCAGTGAGTCATACAGAATGATCCGTTTAGGGGTGAGAAACATATTGATGAAAGGAAGCACCTATATACTAAATTTACACATTCGCAATGGCCATACCGAGACTAGAGATC
+
BBBBBAAFBFFFGGGGGGGGGGGGGHHHHHHHHHHHGHHHHHHHHHHHGGGGHHHGHHHGGHHGHHHHHHHHHHHHGHHGGGGGGGGHHHGGHHHHGGGHGHGGHHHHFGGGFGGFG>>/0101>0.<0011>>11>F100=0000=000=0=00=DG000;0:..:/.;0...9..00://00;000000000;//.9//.//0////:////99;////////.:;D/99B/;/99.;--9;//9////
@M05620:45:000000000-G6HP7:1:1101:17484:2736 1:N:0:163
CATCCTGACCCTGAAGTACCCCATTGAGCATGGCATCGTCACCAACTGGGACGACATGGAGAAGATCTGGCACCACACCTTCTACAACGAGCTGCGCGTGGCCCCGGAGGAGCACCCAGTGCTGCTGACCGAGGCCCCCCTGAACCCCAAGGCCAACAGAGAGAAGATGACTCAGGTGAGGCTCGGCCGACGCCCGTGCTCCTCCCGTCCTTTCCCCAGTCATTTTCTGCCCGGCTTGATTTCTGACATTA
+
BBBBBFFFFFFFGGGGGGGGGGGHHHGHGHHHHHHHHGHHHGHHHGHHHGFHGGGFGHGFHFHHGGHHHHHHHGFHHGGHHHHHHHHHGGGGGFFFGGGGGGHHGGDGGFGGHHHHGGHHHGHHHHHFHHGGGGGFDGGGGGGGHHGGGGHEHGEGFGGGFGGGGGFGGGGGBFFFGGGGGGGGFFEFFFFFFFFF-:AE/FFFFFFFFFFFFB/9BFFFFFFFFFFFFFFFFAFA=-9BFFFFFF/FFFB
@M05620:45:000000000-G6HP7:1:1101:12411:2740 1:N:0:163
CATCCTGACCCTGAAGTACCCCATTGAGCATGGCATCGTCACCAACTGGGACGACATGGAGAAGATCTGGCACCACACCTTCTACAACGAGCTGCGCGTGGCCCCGGAGGAGCACCCAGTGCTGCTGACCGAGGCCCCCCTGAACCCCAAGGCCAACAGAGAGAAGATGACTCAGGTGAGGCTCGGCCGACGCCCGTGCTCCTCCCGTCCTTTCCCCAGTCATTTTCTGCCCGGCTTGATTTCTGACATTA
+
CCCBCFFFFFFFGGGGGGGGGGGHHHHHHHHHHHHHHGHHHGHHHGHHHHHHGGGGGHHGHHHHGGHHHHHHHGHGHGGHHHHHHHHHGGGGGHHGGFEGGGGHGGGGGGGGGGHHGGHHHHHHHHHGHHGDGGGGGGGGGGGGHHGGGGHGHHEGFEFGGGGGGGBFGGGGGGGGGGBGGGGGFFFFFACFFFFFCD?FFFFFFFFADFDFFFFFFFDBFFFFFFFFFBBEDCFFCF;FFFEFF:;/BF/
@M05620:45:000000000-G6HP7:1:1101:19063:2756 1:N:0:163
ATCTCTATCTCCTAAAAACCTGTTTAGATTTGGAGATAGACCTTCAGGTTTTTCATCATTTTCTGCATGAATTATACATTGACCAGCGTGGTCAGTTTGCAGCATTCTGTTATTTTGTTTGACAGAGTGTCTTGTTGAGAACATATGTAGGACATGATTTTTTCCTGCAACAGGGAAAATAAAGTATAAGTTTTAAAGATTTATTCTTTAATAAAGGATCTCAAAGCCAGCTTTAGAAAAAGGAAGAAAGG
+
AAAAAFFFFFFFGGFEGGGGGGHHHHFHHFFGGHHFGGHHFHHGGGGGGHHGFHFHHHHHHHHFGHHFHFEEGGFHFFHHHHGFHACEFD@HHBGFGGGDFHH1GHHFGFGGFHHFFHGGFFHBB3FBFFF4GGHHF43/??3GHFHFH4GBG2FFHGHHHHGGFHHEHHFACCACHHHHHHGG1FGFHHDGHHGHEFBGHGHHHGHHHHBGHDFFECGEHGHE00BGHHGEHHGHB00:C.D/CGEEGHF
@M05620:45:000000000-G6HP7:1:1101:11923:2758 1:N:0:163
ATCTCTATCTCCTAAAAACCTGTTTAGATTTGGAGATAGACCTTCAGGTTTTTCATCATTTTCTGCATGAATTATACATTGACCAGCGTGGTCAGTTTGCAGCATTCTGTTATTTTGTTTGACAGAGTGTCTTGTTGAGAACATATGTAGGACATGATTTTTTCCTGCAACAGGGAAAATAAAGTATAAGTTTTAAAGATTTATTCTTTAATAAAGGATCTCAAAGCCAGCTTTAGAAAAAGGAAAAAAGG
+
ABAABFFFFFFFGGGGGGGGGGGHHGHHHHHHHHHHHHHHHHHHHHHHHHHGGHHHHHHHHHHHHHHHHFHHHHHHHHHHHHHHHHHGEGGHHHHHHHHHHHFFHHHGHHHHHHHHFHHHHHHGGGHGHHGHHHHHHBFHHHHHGHHHGGFHHHHGFHHHHHGHHHHHHHHEHHGGHHHHHGGGDGHHHGGGHHHCHHFHHHHHHHHHHHDGGHHHHGHGHHHEFHGHHHACGHGFBCFGGEFBCCCFFGG
@M05620:45:000000000-G6HP7:1:1101:11942:2765 1:N:0:163
ATCTCTATCTCCTAAAAACCTGTTTAGATTTGGAGATAGACCTTCAGGTTTTTCATCATTTTCTGCATGAATTATACATTGACCAGCGTGGTCAGTTTGCAGCATTCTGTTATTTTGTTTGACAGAGTGTCTTGTTGAGAACATATGTAGGACATGATTTTTTCCTGCAACAGGGAAAATAAAGTATAAGTTTTAAAGATTTATTCTTTAATAAAGGATCTCAAAGCCAGCTTTAGAAAAAGGAAAAAAGG
+
CDCDCFFFFFFFGGGGGGGGGGHHHHHHHHHHHHHHHHHHHHHHHHHHHHHGGHHHHHIHIHHHIHHHHHHHHHHHHHHHHHHHHHHGGGGHHHHHHHHHHHGHHHHHHHHHHHHHHHHHHHHHHHHHHHHHHHHHHHHGFHHHHHHHHHHHHGHHGHHHHHGHHHHHGHHHHHGGHHHHHHHHFHHHHHHHHHHHHHFHHHHHHHHHHHHHHHHHGHHHHHHHHHHHHHGHHHHHHHHHHGGGHHGHGGG
@M05620:45:000000000-G6HP7:1:1101:13590:2855 1:N:0:163
TACCTGTACTGGGGAAGCATTTGAATATCCCCCCATGGTGATGGGGACGGAGAACTGCTCCATAAACACAGGCAACGTGCCTAACTTTCCCGGGAAGATGAAGTCAAAGAGCGACCACAGCTCTCGGAGGTTATTTTGCATCGGTGAGCCAGACAGAATGATCCGATGAGGGGTGCGAAACTATTTGAGGAAAGGAAGCACCTTTTTATTAAATTTACCTTTTAGCAATCGCCATTCCTACCCTAAAGATC
+
BBBBBFFFFFFFGEFGGGGGGGHHHHHHHHHGGGGHHHHHHHHGHGGGGGGGGHHHHHHHHHHHHHHHHHHHGHHHGHHHHHHHHHHHHHHGGGGGGHHHHHHHHHHHGHHHGGGGGHHHHHHHHGGGGGGHHHHHHHHHHHGGGGGHHHHHHGHHHHHHHHHHHGGGHHHGGGGGGDFGGGGGGGGFGG0FGGGGGGGGGFFFFFFFFFFFFFFFFFFFFFFFFFFFFFFFFFFFFFFFFFFFFFFFFFF
@M05620:45:000000000-G6HP7:1:1101:19232:2888 1:N:0:163
ATCTCTATCTCCTAAAAACCTGTTTAGATTTGGAGATAGACCTTCAGGTTTTTCATCATTTTCTGCATGAATTATACATTGACCACGTTCCAGCGTGGTCAGTTTGCAGCATTCTGTTATTTTGTTTGACAGAGTGTCTTGTTGAGAACATATGTAGGACATGATTTTTTCCTGCAACAGGGAAAATAAAGTATAAGTTTTAAAGATTTATTCTTTAATAAAGGATCTCAAAGCCAGCTTTAGAAAAAGGA
+
CCCCCFFFFFFFGGGGGGGGGGHHHHHHHHHHHHHHHHHHHHHHHHHHHHHGGHHHHHIHHHIHHHHHHHHHHHHHHHHHHHHHHHGHHHHHHHGGGGHHHHHHHHHHHHHHHHHHHHHHHHHHHHHHGHHHHHHHHHHHHHHHHHHHHHHHHHHHHHHHHHHHHHHHHGHHHHHHHHHHHGGHHHHHHHHHHHHGHGHHHHHHHHHHHHHHHHHHHHHHHGHHHHHHHHHHHHHHHGHHHHHFFHHHGGH
@M05620:45:000000000-G6HP7:1:1101:19221:2909 1:N:0:163
ATCTCTATCTCCTAAAAACCTGTTTAGATTTGGAGATAGACCTTCAGGTTTTTCATCATTTTCTGCATGAATTATACATTGACCACGTTCCAGCGTGGTCAGTTTGCAGCATTCTGTTATTTTGTTTGACAGAGTGTCTTGTTGAGAACATATGTAGGACATGATTTTTTCCTGCAACAGGGAAAATAAAGTATAAGTTTTAAAGATTTATTCTTTAATAAATGATCTCAAAGCCAGCTTTAGAAAAAGGA
+
1>A1>3@DFF31B1FGEGE1F11ADBF1BBB1A1F1ADF1G1FEAAFBAAF/AFFGDGHFDF21BFGBDHBABGFGA2FAB1FFG/AGGHHDGEE>EEH1GG@G2EDGHH>@@G2FB@FGHHGF>0>F1>DFG0GBGEFFEBFG2FHFHFEEF>>2BF<<FGCFDDGD>/@@@GFB<GHHE/F0?0<F11?<F11@D<FDFG<1=1F1GDGGGHHHHD000=0=0<0==DBF0G./;EHFFF00;CG.:.;
@M05620:45:000000000-G6HP7:1:1101:12336:2952 1:N:0:163
AAACCAAGCAGACACTCACCGCCAGAAGACATGAGGTCAGCTAGATCGGAAGAGCACACGTCTGAACTCCAGTCACGTCGACGCATCTCGTATGCCGTCTTCTGCTTGAAAAAAAAAAAAGCAGAGGAACGCAACCCACCAGTATCACAAGGCAAACAGAAGCAATCTAACACAAGGGACAATCCGGCGCCGACCGGAAACAAGTCGACCATGACCAGCTCCCGTGCGACCAGGCTTAGTGATAGAAGATA
+
CCCCCCCFCFFFGGGGGGGGGGGFEGHHFHHHHFFHBGHHHHHGGHHHG?FGHHHHHGHGGHHGHHHHHGHHGHHHGHHGGGGGEE>GGGFGHHHHGGGHGHHGHHHH?FFHHGG@F<</.0<00..<00<.---....;..00000000:.:.....///////000000/9....:....0//.-;-----9-;----//.///..---;9/99/../9/;....-.-9-9.../9//////://;//:
@M05620:45:000000000-G6HP7:1:1101:12353:2966 1:N:0:163
AAACCAAGCAGACACTCACCGCCAGAAGACATGAGGTCAGCTAGATCGGAAGAGCACACGTCTGAACTCCAGTCACGTCGACGCATCTCGTATGCCGTCTTCTGCTTGAAAAAAAAAAATATTATATAACAGAGTTTCCGTTTGATAACCTATTGAGTAAATTATTTTTACCTGCAATATGAAAAATAAAGTATCCGTGTTACATATTTATTATTTAATAAAGGTACTGAACACCAGCGAAAGACATATCA
+
B@ABBABFBFCFGGGFGGGG?EGGGHHGBHHHGHFHHHCFHHEGHFHFEDE1FBFFHHFAGHHGHHGHHHHHHHGHAFHGEG@CF?EHHGGEFFGHGGEGFFH4FHHEBFDGHGGCG/@01111<111<>1>00<1111.110.00000/0<00000<<00;00000;0.00;0./:00000000..090000900.....90;09B00;00009;0;;C000///9//////.9A..----././/////
@M05620:45:000000000-G6HP7:1:1101:14222:2968 1:N:0:163
ATCCTATCTCTAAAAACCTGTTTAGATTTGGAGATAGACCTTCAGGTTTTTCATCATTTTCTGCATGAATTATACATTGACCAGCGTGGTCAGTTTGCAGCATTCTGTTATTTTGTTTGACAGAGTGTCTTGTTGAGAACATATGTAGGACATGATTTTTTCCTGCAACAGGGAAAATAAAGTATAAGTTTTAAAGATTTATTCTTTAATAAAGGATCTCAAAGCCAGCTTTAGAAAAAGGAAGAAAGGGG
+
CCCCCFFFFFFFGGGGGGGGGGHHHHHHHHHHHHHHHHHHHHHHHHHHHGGHHHHHHHHHHHIHHHHHHHHHHHHHHHHHHHGHHGGGGHHHHHHHHHHHHGHHHHHHHHHHHHHHHHHHHHHHHHHHHHHHHHHHHHHHHHHHHHHHHGHHHHHHHHHHGHHHHHGGHHHHGGHHHHHHHHHHHHHHFHHHHHHGFHHHHHHHHHHHHHHHHHHHHHHHHHHHHHHHGHHHHHHHHHHGGHHHHGFHGGG
@M05620:45:000000000-G6HP7:1:1101:18018:2970 1:N:0:163
CATCCTGACCCTGAAGTACCCCATTGAGCATGGCATCGTCACCAACTGGGACGACATGGAGAAGATCTGGCACCACACCTTCTACAACGAGCTGCGCGTGGCCCCGGAGGAGCACCCAGTGCTGCTGACCGAGGCCCCCCTGAACCCCAAGGCCAACAGAGAGAAGATGACTCAGGTGAGGCTCGGCCGACGCCCGTGCTCCTCCCGTCCTTTCCCCAGTCATTTTCTGCCCGGCTTGATTTCTGACATTA
+
DDDDDFFFFFFFGGGGGGGGGGGHHHHHHHHHHHHHHGHHHGHHHGHHHHHHGGGGGHHHHHHHHHHHHHHHHGHHHGGHHHHHHHHHGGGGGHHGGGGGGGHHGGGGGGGGHHHHGGHHHHHHHHHHHHGGGGGGGGGGGGHHHHGGGGHGHHGGGGGGGGGGGGGGGGGGGGGGHGGGGGGGFFFFFFFFFFFFDFFFFFFFFFFFFFFFFFFFFFFFFFFFFFFFFFFFFFFFFFFFFFFFFBFFFF0
@M05620:45:000000000-G6HP7:1:1101:20653:2983 1:N:0:163
ATCTCTATCTCCTAAAAACCTGTTTAGATTTGGAGATAGACCTTCAGGTTTTTCATCATTTTCTGCATGAATTATACATTGACCAGCGTGGTCAGTTTGCAGCATTCTGTTATTTTGTTTGACAGAGTGTCTTGTTGAGAACATATGTAGGACATGATTTTTTCCTGCAACAGGGAAAATAAAGTATAAGTTTTAAAGATTTATTCTTTAATAAAGGATCTCAAAGCCAGCTTTAGAAAAAGGAAGAAAGG
+
CDCCCFFFFFFFGGGGGGGGGGHHHHHHHHHHHHHHHHHHHHHHHHHHHHHGGHHHHIIHHIIIIHHHHHHHHHHHHHHHHHHHHHHGFGGHHHHHGHHHHHHGHHHHHHHHHHHHHHHHHHHHHHHHHHHHHHHHHGHHHHHHHHHHHHHHHHHHDHHHHHGHHHHHHHHGHHGFHHHHHHHHDHHHGHFHHHHHGHFHHHHHHHHHHHGHGHHHGHHHHHHHHHGHHHGHHHHHFCGHHGGFFGGGHHH
@M05620:45:000000000-G6HP7:1:1101:18028:2989 1:N:0:163
CATCCTGACCCTGAAGTACCCCATTGAGCATGGCATCGTCACCAACTGGGACGACATGGAGAAGATCTGGCACCACACCTTCTACAACGAGCTGCGCGTGGCCCCGGAGGAGCACCCAGTGCTGCTGACCGAGGCCCCCCTGAACCCCAAGGCCAACAGAGAGAAGATGACTCAGGTGAGGCTCGGCCGACGCCCGTGCTCCTCCCGTCCTTTCCCCAGTCATTTTCTGCCCGGCTTGATTTCTGACATTA
+
CCCCCFFFFFFFFGGGGGGGGGGHHHHHHHHHFHHHHGHHGGHHHGHHHGHHGGGGGHHHHHHHHHHHHHHHHGGHHGGHHHHHHHHHGGGGGHHGGGGGGGHHGGGGGGGGHHHHGGHHHHHHHHHGHHGGGGFGGGGGGGHHHHGGGGHGHHGGGGGGGGGGGGGCFGGGGGGGGGGGFEEGFFFFFFFFFFFFBDFFFFFFFEDFFFBBFFFFFFBFFFFFFFFFFFFFFFFFFFFFFFFFFFFFFF/
@M05620:45:000000000-G6HP7:1:1101:18012:2998 1:N:0:163
CATCCTGACCCTGAAGTACCCCATTGAGCATGGCATCGTCACCAACTGGGACGACATGGAGAAGATCTGGCACCACACCTTCTACAACGAGCTGCGCGTGGCCCCGGAGGAGCACCCAGTGCTGCTGACCGAGGCCCCCCTGAACCCCAAGGCCAACAGAGAGAAGATGACTCAGGTGAGGCTCGGCCGACGCCCGTGCTCCTCCCGTCCTTTCCCCAGTCATTTTCTGCCCGGCTTGATTTCTGACATTA
+
CCCBCFFFFFFFGGGGGGGGGGGGGBHHHHHHHHHHHFHHHGHHHGHHGHGHGGGGGHHHHHHHHHHHHHHHHGHGHGGHHHHHHHHHGGFGGHHEEGGGGGHHGGGGGGGGHHHHGGGGHHHHHHHHHHGGGGGGGGGGGGHHHHGGGGGEHGGGGGGGFBDFGGGFGGGGGGGGFFF9AEEFFAEDFFFFFFFF9.AEFFEFFFFEFBDFFFFFFFD;FFFFFFFFFFFFB;B@>A?FFFFFBFFFEF/
@M05620:45:000000000-G6HP7:1:1101:20662:3000 1:N:0:163
ATCTCTATCTCCTAAAAACCTGTTTAGATTTGGAGATAGACCTTCAGGTTTTTCATCATTTTCTGCATGAATTATACATTGACCAGCGTGGTCAGTTTGCAGCATTCTGTTATTTTGTTTGACAGAGTGTCTTGTTGAGAACATATGTAGGACATGATTTTTTCCTGCAACAGGGAAAATAAAGTATAAGTTTTAAAGATTTATTCTTTAATAAAGGATCTCAAAGCCAGCTTTAGAAAAAGGAAGAAAGG
+
CCCCCFFFFFFFGGGGGGGGGGHHHHHHHHHHHHHHHHHHHHHHHHHHHHHGGHHHHIHIHIHIIHHHHHHHHHHHHHHHHHHHHHHGFGGHHHHHHHHHHHHHHHHHHHHHHHHHHHHHHHHHHHHHHHHHHHHHHHHHHHHHHHHHHHHFHGHHGHHHHHGHHHHHGHHHHHGGHHHHHHHHFHHHHHHHHHHGHHGHHHHHHHHHHHHHGHHHHHHGHHHGHHHHHHGHHHHHHHGGHGGHFHGHHHH
@M05620:45:000000000-G6HP7:1:1101:20644:3000 1:N:0:163
ATCTCTATCTCCTAAAAACCTGTTTAGATTTGGAGATAGACCTTCAGGTTTTTCATCATTTTCTGCATGAATTATACATTGACCAGCGTGGTCAGTTTGCAGCATTCTGTTATTTTGTTTGACAGAGTGTCTTGTTGAGAACATATGTAGGACATGATTTTTTCCTGCAACAGGGAAAATAAAGTATAAGTTTTAAAGATTTATTCTTTAATAAAGGATCTCAAAGCCAGCTTTAGAAAAAGGAAGAAAGG
+
BCCCCFFFFFFFGGGGGGGGGGHHHHHHHHHHHHHHHHHHHHHHHHHHHHHGGHHHHHIHIIIIIHHHHHHHHHHHHHHHHHHHGHHGGGGHHHHHHHHHHHHHHHHHHHHHHHHHFHHHHHHHFHHHHHHHHHHHHHHHFHHHHHHHHHHFHGHHHHHHHHGHHHHHGHHHHHGGHHHHHHHHFHHHHHGHHHHHHHGHHHHHHHGHHHHHGHHHFGHGHGHGHHHHHHGHHHHHGHHHHGGHHHHHHHG
@M05620:45:000000000-G6HP7:1:1101:17812:3007 1:N:0:163
CATCCTGACCCTGAAGTACCCCATTGAGCATGGCATCGTCACCAACTGGGACGACATGGAGAAGATCTGGCACCACACCTTCTACAACGAGCTGCGCGTGGCCCCGGAGGAGCACCCAGTGCTGCTGACCGAGGCCCCCCTGAACCCCAAGGCCAACAGAGAGAAGATGACTCAGGTGAGGCTCGGCCGACGCCCGTGCTCCTCCCGTCCTTTCCCCAGTCATTTTCTGCCCGGCTTGATTTCTGACATTT
+
CBCBBFFFFFFFGGGGGGGGGGGHHGHHHHHHHHHHHGHHHGHHHGHHHGGHGGGGGHGGHGHHHHHHGHHHHGHHHGGHHHHHHHGHFGGGGGHGGGGGCFHHGGG?DDFGHHHHGGHFGHHHGHHHHHGGGGGGGGGGGGHGHFGGGDHGHHEEGGGGGFDEFGFCFGGGGGGGGGGFGGEFFFFDDAFFFFFACFF.BBFFFFAAA;A/9FFFFFFFFBFFFFB9BBBE?B>DCF.BBFFFFEFFFF/
@M05620:45:000000000-G6HP7:1:1101:15055:3009 1:N:0:163
ATCTCTATCTCCTAAAAACCTGTTTAGATTTGGAGATAGACCTTCAGGTTTTTCATCATTTTCTGCATGAATTATACATTGACCACGTTCCAGCGTGGTCAGTTTGCAGCATTCTGTTATTTTGTTTGACAGAGTGTCTTGTTGAGAACATATGTAGGACATGATTTTTTCCTGCAACAGGGAAAATAAAGTATAAGTTTTAAAGATTTATTCTTTAATAAAGGATCTCAAAGCCAGCTTTAGAAAAAGGA
+
CCCDDFFFFFFFGGGGGGGGGGGHHHHHHHHHHHHHHHHHHHHHHHHHHHHGGHHHHHHHHHHIIHHHHHHHHHHHHHHHHHHHGHGHHHHHHHGGGGHHHHHHHHHHHHHHHHHHHHHHHHHHHHHHGHHHBGGHHHHHHHHHHHHHHHHHHHHHHHHHHHHHHHHHHGHHHHHHHHHHHGGHHHHHHHHHHHHHHHHHHHHHHHHHHHHHHHHHHHHHHGHHHHHHHGHGHHHHHGHHHHHGGHHGGGH
@M05620:45:000000000-G6HP7:1:1101:20731:3014 1:N:0:163
CATCCTGACCCTGAAGTACCCCATTGAGCATGGCATCGTCACCAACTGGGACGACATGGAGAAGATCTGGCACCACACCTTCTACAACGAGCTGCGCGTGGCCCCGGAGGAGCACCCAGTGCTGCTGACCGAGGCCCCCCTGAACCCCAAGGCCAACAGAGAGAAGATGACTCAGGTGAGGCTCGGCCGACGCCCGTGCTCCTCCCGTCCTTTCCCCAGTCATTTTCTGCCCGGCTTGATTTCTGACATTA
+
BBBBBFFFFFFFGGGGFGGGGGGHHHHHHBGFHHHHHGHHHGHHHGHGHHHHGGGGGHHHHHHGHHHHHFGHHGHHHGGHHHHHHHHHGFEGGHHGGGGGEGHHGGGGGGGGHHHHGEHGHHFHHHHHFFGGGGGEDFGGGGHHFHGGGDHGHHGGGGGBFFD?FFGGFFFFGGGFFFGFFGGGAFEFF-@@AC==-ADEFFFFFFFADD?FF/B9BBAFFFFFFFFFFFFF.@-B-9.;BFFFFB/BFF9
@M05620:45:000000000-G6HP7:1:1101:20656:3017 1:N:0:163
ATCTCTATCTCCTAAAAACCTGTTTAGATTTGGAGATAGACCTTCAGGTTTTTCATCATTTTCTGCATGAATTATACATTGACCAGCGTGGTCAGTTTGCAGCATTCTGTTATTTTGTTTGACAGAGTGTCTTGTTGAGAACATATGTAGGACATGATTTTTTCCTGCAACAGGGAAAATAAAGTATAAGTTTTAAAGATTTATTCTTTAATAAAGGATCTCAAAGCCAGCTTTAGAAAAAGGAAGAAAGG
+
CCCCCFFFFFFFGGGGGGGGGGFHHHHHHHHHHHHHHHHGHHHHHHHHHHHGGHHHHHHHHHHHHHHHHHHHHHHHHHHHHHHHHHHGGGGHHHHHGHGHHHHFHHHHHHHHHHHHFHHHHHHHCFGHHHHHHHHHHHGHHHGHHHGHGDGFHFHHHHHHHHGHHHHHHHHHHHGGHHHGHHFH1FGHHHGHHHHGHHGHHHGHHHHHHHHHHGHHBFHGHHG=G0GFHFGHHHHHFCGHHDGFFFHFHHG
@M05620:45:000000000-G6HP7:1:1101:21708:3020 1:N:0:163
CATCCTGACCCTGAAGTACCCCATTGAGCATGGCATCGTCACCAACTGGGACGACATGGAGAAGATCTGGCACCACACCTTCTACAACGAGCTGCGCGTGGCCCCGGAGGAGCACCCAGTGCTGCTGACCGAGGCCCCCCTGAACCCCAAGGCCAACAGAGAGAAGATGACTCAGGTGAGGCTCGGCCGACGCCCGTGCTCCTCCCGTCCTTTCCCCAGTCATTTTCTGCCCGGCTTGATTTCTGACATTT
+
DDDDDFFFFFFFGGGGGGGGGGGHHHHHHHHHHHHHHGHHHGHHHGHHHHHHGGGGGHHHHHHHHHHHHHHHHGHHHGGHHHHHHHHHGGGGGHHGGGGGGGHHGGGGGGGGHHHHGGHHHHHHHHHHHHGGGGGGGGGGGGHHHHGGGGHGHHGGGGGGGGGGGGGGGGGGGGGGGGGGGGGGFFFFFFFFFFFFDDFFFFFFFFFFFFFFFFFFFFFFFFHFFFFFHFFFFFFFFFFFFFFFEFFFFF0
@M05620:45:000000000-G6HP7:1:1101:9904:3022 1:N:0:163
TACCTGTACTGGGGAAGCATTTGAATATCCCCCCATGGTGATGGGGACGGAGAACTGCTCCATAAACACAGGCAACGTGCCTAACTTTCCCGGGAAGATGAAGTCAAAGAGCGACCACAGCTCTCGGAGGTTATTTTGCATCGGTGAGCCAGACAGAATGATCCGATGAGGGGTGCGAAACTATTTGAGGAAAGGAAGCACCTTTTTATTAAATTTACCTTTTAGCAATCGCCATTCCTACCCTAAAGATC
+
>A?AAFFFFFFFGCGEGEGGDAGFHHHFHHFFGEGHFHHGHHHHGGGGGGGGCHHDHEHHGHGFG5GHHEHHGHHHGFGHHGGGHHGEFFFEEGEGEFHHFFDGHHHHGHGHGGGGGHHHHHHHHGGGGGFHHHHHHHHHHHGGGGGHHGHHHGHHHHHGGHHHHFGGHHHGGCDGGBBBGGGGGGGFGGBFFGFBFGGFGFFFFFFFFFFFFFFFEFFFBFFFFFFFFFFFAAEFFFFFFAFFFFFFFFF
@M05620:45:000000000-G6HP7:1:1101:20756:3023 1:N:0:163
CATCCTGACCCTGAAGTACCCCATTGAGCATGGCATCGTCACCAACTGGGACGACATGGAGAAGATCTGGCACCACACCTTCTACAACGAGCTGCGCGTGGCCCCGGAGGAGCACCCAGTGCTGCTGACCGAGGCCCCCCTGAACCCCAAGGCCAACAGAGAGAAGATGACTCAGGTGAGGCTCGGCCGACGCCCGTGCTCCTCCCGTCCTTTCCCCAGTCATTTTCTGCCCGGCTTGATTTCTGACATTT
+
CCCCCFFFFFFFGGGGGGGGGGGHHHHHHHHHHHHHHGGHHGHHHGHHHHHHGGGGGHGHGHHHFHHHHGHHHGHHHGGHHHHHHHHHGGGGGHHGGGGGGGHHGGGGGGGGHHHHGGHHHHHHHHHHHHGGGGGGGGGGGGHHHHGGGGHGHHGGGGGGGGGGGFGFGGGGGGGGGGFGGGGGFFFFFADFFFFF=FFFFFFFFFFADDDFFFFFFFD:BBFFFFFFB0BEDFAFFF.BBBBFFB;9FF0
@M05620:45:000000000-G6HP7:1:1101:17802:3025 1:N:0:163
CATCCTGACCCTGAAGTACCCCATTGAGCATGGCATCGTCACCAACTGGGACGACATGGAGAAGATCTGGCACCACACCTTCTACAACGAGCTGCGCGTGGCCCCGGAGGAGCACCCAGTGCTGCTGACCGAGGCCCCCCTGAACCCCAAGGCCAACAGAGAGAAGATGACTCAGGTGAGGCTCGGCCGACGCCCGTGCTCCTCCCGTCCTTTCCCCAGTCATTTTCTGCCCGGCTTGATTTCTGACATTA
+
CDDDDFFFFFFFGGGGGGGGGGGHHHHHHHHHHHHHHGHHHGHHHGHHHHHHGGGGGHHHHHHHHHHHHHHHHGHHHGGHHHHHHHHHGGGGGHGGGGGGGGHHGGGGGGGGHHHHGGHGHHHHHHHHHHGGGGGGGGGGGGHHHHGGGGHGHHGGGGGGGGGGGGGGGGGGGGGGHGGGGGGGFFFFFFFFFFFFCFFFFFFFFFFFFFFFFFFFFFFFFFFFFFFFFFFFFFFFFFAFFFFFFBFFFF0
@M05620:45:000000000-G6HP7:1:1101:15050:3027 1:N:0:163
ATCTCTATCTCCTAAAAACCTGTTTAGATTTGGAGATAGACCTTCAGGTTTTTCATCATTTTCTGCATGAATTATACATTGACCACGTTCCAGCGTGGTCAGTTTGCAGCATTCTGTTATTTTGTTTGACAGGGTGTCTTGTTGAGAACATATGTAGGACATGATTTTTTCCTGCAACAGGGAAAATAAAGTATAAGTTTTAAAGATTTATTCTTTAATAAAGGATCTCAAAGCCAGCTTTAGAAAAAGGA
+
CCCCCFFFFFFFGGGGGGGGGGHHHHHHHHHHHHHHHHHHHHHHHHHHHHHGGHHHHHIHIHIHHHHHHHHHHHHGHHHHHHHHHHGHHHHGHHGGGGHHHHHHHHHHHHHHHHHHHHHHHHHHHHHHHHHHCFGGGHHHHHHHHHHHHHGHHHHHHHHHHHHHHHHHHGHHHHHHHHHHHGGGHHHGHHHHHHHHHFGHHGHHHHHHHHHHHHHHHHHHDDDGHHHHHHHHHHHHHGGHHHHHGGFGGGF
@M05620:45:000000000-G6HP7:1:1101:17822:3027 1:N:0:163
CATCCTGACCCTGAAGTACCCCATTGAGCATGGCATCGTCACCAACTGGGACGACATGGAGAAGATCTGGCACCACACCTTCTACAACGAGCTGCGCGTGGCCCCGGAGGAGCACCCAGTGCTGCTGACCGAGGCCCCCCTGAACCCCAAGGCCAACAGAGAGAAGATGACTCAGGTGAGGCTCGGCCGACGCCCGTGCTCCTCCCGTCCTTTCCCCAGTCATTTTCTGCCCGGCTTGATTTCTGACATTA
+
AAAAAFFDF4FCFGGFGGGGFEEGHGGHCFHHHHHFFEHHHGHHHEHHFEFGGCEGEGGFGBHHBFHHHGHGHGHHHGGHHHFFGHHHGGAEGGGGGGG?EEGEEGGGGGGFHHHHFFHHHBHHGHHHHHGGGGGGGGC@CEBGHHGD:DHEGEGGGEFFF/EGEGBFFFFFFFBBFBFGGG.F9?EDBBBB<B;;;A.9/;9FF?AEDADBB///9B.99FFFFFFFB/9ED-@?;-.BFF//BFFFFF/
@M05620:45:000000000-G6HP7:1:1101:9885:3028 1:N:0:163
TACCTGTACTGGGGAAGCATTTGAATATCCCCCCATGGTGATGGGGACGGAGAACTGCTCCATAAACACAGGCAACGTGCCTAACTTTCCCGGGAAGATGAAGTCAAAGAGCGACCACAGCTCTCGGAGGTTATTTTGCATCGGTGAGCCAGACAGAATGATCCGATGAGGGGTGCGAAACTATTTGAGGAAAGGAAGCACCTTTTTATTAAATTTACCTTTTAGCAATCGCCATTCCTACCCTAAAGATC
+
BCBCCFFFFFFFGGFGGGGGGGHHHHHHHHHGGGGHHHGHHHHHHGGGGGGGGHHHHHHHHHHHHHHHHHHHGHHHGHHHHHHHHHHHHHHGGGGGGHHHHHHHHHHHHHHHGGGGGHHHHHHHHGGGGGEHHHHHHHHHHHGGGGGHFHHHHGHHHHHHHHHHHGGGHHHGGGGGGEBGGGGGGGGFFGBFGGGGGGGFGFFFFFFFFFFFFFFFFFFFFFFFBFF09:9A.:AFF0BFFFFFFFFFBFB
@M05620:45:000000000-G6HP7:1:1101:20744:3041 1:N:0:163
CATCCTGACCCTGAAGTACCCCATTGAGCATGGCATCGTCACCAACTGGGACGACATGGAGAAGATCTGGCACCACACCTTCTACAACGAGCTGCGCGTGGCCCCGGAGGAGCACCCAGTGCTGCTGACCGAGGCCCCCCTGAACCCCAAGGCCAACAGAGAGAAGATGACTCAGGTGAGGCTCGGCCGACGCCCGTGCTCCTCCCGTCCTTTCCCCAGTCATTTTCTGCCCGGCTTGATTTCTGACATTA
+
CCCCCFFFFFFFGGGGGGGGGGGHHHHHHHHHHHHHHGHHHGHHHGHGHHHHGGGGGHHGHHHHHHHHHHHHHGHHHGGHHHHHHHHHGGGGGHHGGGGGGGHHGGGGGGGGHHHHGGHGGHHHHHHHHHGGGGGGGGGGGGGHHHGGGGHGHHEGGGGGGGGGGGGGGGGGGGGGGGGGGGGGFFFFFFFFFFFD@ADFFFFFFFFFFFFFFFFFFFDFFFFFFFFFFFFFFFFFF;AFFFFFFBFFFF/
@M05620:45:000000000-G6HP7:1:1101:9897:3044 1:N:0:163
TACCTGTACTGGGGAAGCATTTGAATATCCCCCCATGGTGATGGGGACGGAGAACTGCTCCATAAACACAGGCAACGTGCCTAACTTTCCCGGGAAGATGAAGTCAAAGAGCGACCACAGCTCTCGGAGGTTATTTTGCATCGGTGAGCCAGACAGAATGATCCGATGAGGGGTGCGAAACTATTTGAGGAAAGGAAGCACCTTTTTATTAAATTTACCTTTTAGCAATCGCCATTCCTACCCTAAAGATC
+
BBBBBFFFFFFFGGGGGGGGGGHHHHHHHHHGGGGHHGHHGHHHHFGGGGGGGHHHHHHHHHHHHHHHHHHHGHHHGFHHHHHFHHHHHHHGGGGGFHHHHHHHHHHHHGHHGGGGGHHHHHHHHGGDGGGHHHHHHHHHHHGDGDGFGHHHHGHHHHHFFHHHHGGGFHH?FGGGGGBDGGGGGGGFEG0FGGGEF?EGGFFFFFFF/BFBFFFFEFFFFFFF/BFFFF.ADDFFFFFFFFFFFFFFFFF
@M05620:45:000000000-G6HP7:1:1101:16494:3069 1:N:0:163
AAACCAAGCAGACACTCACCGCCAGAAGACATGAGGTCAGCTAGATCGGAAGAGCACACGTCTGAACTCCAGTCACGTCGACGCATCTCGTATGCCGTCTTCTGCTTGAAAAAAAAAAAAAAAATAAAACAAAAGAAAAAAAAGGGAAGAAAAAAAAAAAGAGAAGAGAAAGAAGTGGAAATACGAGGTAGAAACGAAATACACACAACGAAACACATAGATCAAAAGCATGCACACAAAGAGTAGATGAA
+
CCBCCBBFCFFFGGGGGFGGGGGGGHHHHHHHHHHHFGFHHHHHHHHHGGGGHHHGHFHGFHHGGGHHHHHHHHGHGHHGGGGGGE/GGGFGHHHHGGGHGHHHGHHHGGGGHGGFGC/><---.<0<00.:../..//.---....:;.://.------..//0/9./0;0/:/;00000000...-.00000/.....00000.;..-9..-/..0000009000/.0000000....///00000000
@M05620:45:000000000-G6HP7:1:1101:18451:3109 1:N:0:163
CATCCTGACCCTGAAGTACCCCATTGAGCATGGCATCGTCACCAACTGGGACGACATGGAGAAGATCTGGCACCACACCTTCTACAACGAGCTGCGCGTGGCCCCGGAGGAGCACCCAGTGCTGCTGACCGAGGCCCCCCTGAACCCCAAGGCCAACAGAGAGAAGATGACTCAGGTGAGGCTCGGCCGACGCCCGTGCTCCTCCCGTCCTTTCCCCAGTCATTTTCTGCCCGGCTTGATTCTGACATTAG
+
CBBCCFFFFFFFGGGGGFGGGGGHHHHHHHHHHHHHHGHHHGHHHGHHHHHHGGGGGHHGHGHHHHHHHGHHHGGHHGGHHHHHHHHHGGGGGHHGGGGGGGHHGGGGGGGGHGHHGGHHHHHHHHHHHHGGGGGGGGGGGGGHHHGGGGHGHHGGGGGGFEEGFGFFGGGGFGGGGFGGGGGGFFFFFFFFFFFA@A?FFFFFFFFFFFFFFFFFFFF0FFFFFFFFFFFFF=FFFFEFFFFFBF9FFF0
@M05620:45:000000000-G6HP7:1:1101:11516:3203 1:N:0:163
TACCTGTACTGGGGAAGCATTTGAATATCCCCCCATGGTGATGGGGACGGAGAACTGCTCCATAAACACAGGCAACGTGCCTAACTTTCCCGGGAAGATGAAGTCAAAGAGCGACCACAGCTCTCGGAGGTTATTTTGCATCGGTGAGCCAGACAGAATGATCCGATGAGGGGTGCGAAACTATTTGAGGAAAGGAAGCACCTTTTTATTAAATTTACCTTTTAGCAATCGCCATTCCTACCCTAGATCGG
+
CDDCCFFFFFFFGGGGGGGGGGHHHHHHHHHGGGGHHHHHHHHHHGGGGGGGGHHHHHHHHHHHHHHHHHHHGHHHGHHHHHHHHHHHHHHGGGGGGHHHHHHHHHHHHHHHGGGGGHHHHHHHHGGGGGEHHHHHHHHGHHGGGGGHHHHHHGHHHHHHHHHHHGGGHHHGGEGGGGGGGGGGGGGGGGFGGGGGGGGGGFFFFFFFFFFFFFHHHFFFFFFFFHHFFFFFFFFFFFFFFFFFFFFFFFF
@M05620:45:000000000-G6HP7:1:1101:19010:3233 1:N:0:163
CATCCTGACCCTGAAGTACCCCATTGAGCATGGCATCGTCACCAACTGGGACGACATGGAGAAGATCTGGCACCACACCTTCTACAACGAGCTGCGCGTGGCCCCGGAGGAGCACCCAGTGCTGCTGACCGAGGCCCCCCTGAACCCCAAGGCCAACAGAGAGAAGATGACTCAGGTGAGGCTCGGCCGACGCCCGTGCTCCTCCCGTCCTTTCCCCAGTCATTTTCTGCCCGGCTTGATTTCTGACATTA
+
DDDCDFFFFFFFGGGGGGGGGGGHHHHHHHHHHHHHHGHHHGHHHGHHHHHHGGGGGHHHHHHHHHHHHHHHHGHHHGGHHHHHHHHHGGGGGHHGGGGGGGHHGGGGGGGGHGHHGGHGHHHHHHHHHHGGGGGGGGGGGGHHHHGGGGHGHHGGGGGGGGGGGGGGGGGGGGGGGGGGGGGGFFFFFFFFFFFFDFFFFFFFFFFFFFFFFFFFFFFFFFFFFFFFFFFFFFFFFFFFFFFFFBFFFF0
@M05620:45:000000000-G6HP7:1:1101:17037:3265 1:N:0:163
CATCCTGACCCTGAAGTACCCCATTGAGCATGGCATCGTCACCAACTGGGACGACATGGAGAAGATCTGGCACCACACCTTCTACAACGAGCTGCGCGTGGCCCCGGAGGAGCACCCAGTGCTGCTGACCGAGGCCCCCCTGAACCCCAAGGCCAACAGAGAGAAGATGACTCAGGTGAGGCTCGGCCGACGCCCGTGCTCCTCCCGTCCTTTCCCCAGACATTTTCTGCCCGGCTTGTTTTCTGACATTA
+
AAAAAFFDFCF>GGGGFGGGBEEGHED444FHHFFFFAFFEEFAAEGHFACFAE0A1BF3B31BAA5GHFCF@?1??11FEFDD4@BE>F1>?3@EEEEE//??<E@DGCGAGHFABFEH11FGFH1<0F/<<CCA.A---;/:CCDA.CC...;EA9B///;EFFBFF0F0;909;/CFGG.F>-.9-;->--9-9..;///:/A9E.9DF/9//9B..:BFFBFFF//9AA-;9--.;F9/99B/BB//
@M05620:45:000000000-G6HP7:1:1101:20371:3270 1:N:0:163
CATCCTGACCCTGAAGTACCCCATTGAGCATGGCATCGTCACCAACTGGGACGACATGGAGAAGATCTGGCACCACACCTTCTACAACGAGCTGCGCGTGGCCCCGGAGGAGCACCCAGTGCTGCTGACCGAGGCCCCCCTGAACCCCAAGGCCAACAGAGAGAAGATGACTCAGGTGAGGCTCGGCCGACGCCCGTGCTCCTCCCGTCCTTTCCCCAGTCATTTTCTGCCCGGCTTGATTTCTGACATTA
+
DDDDDFFFFFFFGGGGGGGGGGGHHHHHHHHHHHHHHGHHHGHHHGHHHHHHGGGGGHHHHHHHHHHHHHHHHGHHHGGHHHHHHHHHGGGGGHHGGGGGGGHHGGGGGGGGHHHHGGHHHHHHHHHHHHGGGGGGGGGGGGHHHHGGGGHGHHGGGGGGGGGGGGGGGGGGGGGGGGGGGGGGFFFFFFFFFFFF@DFFFFFFFFFEFFFFFFFFFFFFFFFFFFFFFFFFFFFFFFAFFFFFFBFFFF0
@M05620:45:000000000-G6HP7:1:1101:17050:3277 1:N:0:163
CATCCTGACCCTGAAGTACCCCATTGAGCATGGCATCGTCACCAACTGGGACGACATGGAGAAGATCTGGCACCACACCTTCTACAACGAGCTGCGCGTGGCCCCGGAGGAGCACCCAGTGCTGCTGACCGAGGCCCCCCTGAACCCCAAGGCCAACAGAGAGAAGATGACTCAGGTGAGGCTCGGCCGACGCCCGTGCTCCTCCCGTCCTTTCCCCAGTCATTTTCTGCCCGGCTTGATTTCTGACATTA
+
CCCCCFFFFFFFGGGGGGGGGGGHHHHHHHHHHHHHHGHHHGHHHGHHHHHHGGGGGHHGHHHHHHHHHHHHHGHHHGGHHHHHHHHHGGGGGHHGGGGGGGHHGGGGGGGGHHHHGGHHHHHHHHHHHHGGGGGGGGGGGGHHHHGGGGHGHHGGGGGGGGGGGGGFGGGGGGGGGGGGGGGGFFFFFFFFFFFFCDFFFFFFFFFEFFFFFFFFFFFFFFFFFFFFFFFFFFFFFFFFFFFFFFFFFF/
@M05620:45:000000000-G6HP7:1:1101:20373:3289 1:N:0:163
CATCCTGACCCTGAAGTACCCCATTGAGCATGGCATCGTCACCAACTGGGACGACATGGAGAAGATCTGGCACCACACCTTCTACAACGAGCTGCGCGTGGCCCCGGAGGAGCACCCAGTGCTGCTGACCGAGGCCCCCCTGAACCCCAAGGCCAACAGAGAGAAGATGACTCAGGTGAGGCTCGGCCGACGCCCGTGCTCCTCCCGTCCTTTCCCCAGTCATTTTCTGCCCGGCTTGATTTCTGACATTA
+
BAAABFFDFCFFFGGGGGGGFGGHHGHHFEHHHHHHFEHHHGHFHGHHBA2GEEEEAF2CGFGFEAGFHHHFEGGHGGDHHHHFHHGHCFEFGFFEGGGECEHEEGCGGCGCEHGHDAGHFBHHGHCFHHCCGGGGDDCCDC/CHHGGGGCACEEGGGGGE/FGGF/FFBF9CFBFF/CFFEEFCB.DFFDFFCF=9.9E/B9BBF?EAFFFB/99BF99BBFFFFFF/BFFB>FFF-.BFFFF//BBFF/
@M05620:45:000000000-G6HP7:1:1101:18273:3292 1:N:0:163
ATCTCTATCTCCTAAAAACCTGTTTAGATTTGGAGATAGACCTTCAGGTTTTTCATCATTTTCTGCATGAATTATACATTGACCACGTTCCAGCGTGGTCAGTTTGCAGCATTCTGTTATTTTGTTTGACAGAGTGTCTTGTTGAGAACATATGTAGGACATGATTTTTTCCTGCAACAGGGAAAATAAAGTATAAGTTTTAAAGATTTATTCTTTAATAAAGGATCTCAAAGCCAGCTTTAGAAAAAGGA
+
BABBBFFFFFFFGGDGDGGGGGHHHGHFHHGHHHHCGFH5GHHHHHHHHHHGGHFHHHHHHHHHHHGHHDFHHHHFHHHHH5GHBHGHHHHBGHGGGGHHHGHHHHHHHHHHHHHHHHDGHHHHHHHHGHBG3FGHHHHHHHHHHHHBGHHHHHHHHGEGFGGHHHGHGCHHHHGHHHHHHGEH/0?1??FFFH1DGFGHHFF<GFGHHHHHHHHHFHG0==GHGGHHHGHFGHFFGGHHHHFE:CCGDGG
@M05620:45:000000000-G6HP7:1:1101:18280:3312 1:N:0:163
ATCTCTATCTCCTAAAAACCTGTTTAGATTTGGAGATAGACCTTCAGGTTTTTCATCATTTTCTGCATGAATTATACATTGACCACGTTCCAGCGTGGTCAGTTTGCAGCATTCTGTTATTTTGTTTGACAGAGTGTCTTGTTGAGAACATATGTAGGACATGATTTTTTCCTGCAACAGGGAAAATAAAGTATAAGTTTTAAAGATTTATTCTTTAATAAAGGATCTCAAAGCCAGCTTTAGAAAAAGGA
+
DDCCDFFFFFFFGGGGGGGGGGHHHHHHHHHHHHHHHHHHHHHHHHHHHHHGGHHHHHIHHHIIHHHHHHHHHHHHHHHHHHHHHHGHHHHHHHGGGGHHHHHHHHHHHHHHHHHHHHHHHHHHHHHHHHGHHHHHHHHHHHHHHHHHHHHHHHHHHHHHHHHHHHHHHGHHHHHHHHHHHGGHHHHHGHHHHHHGHHHHHHHHHHHHHHHHHHHHHHHHHGHHHHHHHFHHHHFHHGGHHHHHGHGHGGH
@M05620:45:000000000-G6HP7:1:1101:18255:3316 1:N:0:163
ATCTCTATCTCCTAAAAACCTGTTTAGATTTGGAGATAGACCTTCAGGTTTTTCATCATTTTCTGCATGAATTATACATTGACCACGTTCCAGCGTGGTCAGTTTGCAGCATTCTGTTATTTTGTTTGACAGAGTGTCTTGTTGAGAACATATGTAGGACATGATTTTTTCCTGCAACAGGGAAAATAAAGTATAAGTTTTAAAGATTTATTCTTTAATAAAGGATCTCAAAGCCAGCTTTAGAAAAAGGA
+
CCCCCFFFFFFFGGGGFGGGGGGHHHHHHHHHHHHHHHHHHHHHHHHGHHHGGHHHHHHHHHHHHHHHHGHHHHHHHHHHHHHHHHGHHHHHHHGGGGHHGHHHHHHHHHHHHHHHHHHHHHHHHHHHHHHHHHHHHHHHHHHHHHGHHHHHHHHHHHHHHHHHHHHHHGHHHHGHHHHHHGGHHHHHHHHFGHHHHHHHHHHHHHHHHHHHHHHHHGHHGGHGGHHHHHHHHHFHHGHHHHHHHHHHGGH
@M05620:45:000000000-G6HP7:1:1101:12761:3348 1:N:0:163
CATCCTGACCCTGAAGTACCCCATTGAGCATGGCATCGTCACCAACTGGGACGACATGGAGACGATCTGGCACCACACCTTCTACAACGAGCTGCGCGTGGCCCCGGAGGAGCACCCAGTGCTGCTGACCGAGGCCCCCCTGAACCCCAAGGCCAACAGAGAGAAGATGACTCAGGTGCGGCTCGGCCGACGCCCGTGCTCCTCCCGTCCTTTCCCCAGTCATTTTCTGCCCGGCTTGTTTTCTGACATTA
+
AA?AAFDBF1B1AGE1EGGGFG?AFD1EA11BABFGG0AF0EEFAEFAA/AF/EAAAGF1FF/AECG0GBFBF>FGEAEBGHHFHED@//?@>@1EEG@/ECGHE//>@///?/<F?/FF1?<FGHHF00C----.C---:./<CCCEFGCGGAEGG.//CFCGB9B00C0C009/;/0---999------9-9;-@-;-//9B/99E-9-/9/FF9-A:9/9;F///;BF----9@--/-;BF/B/9/9/
@M05620:45:000000000-G6HP7:1:1101:19156:3349 1:N:0:163
CATCCTGACCCTGAAGTACCCGGCTTGATTTCTGACATTAGATCGGAAGAGCACACGTCTGAACTCCAGTCACGTCGACGCATCTCGTATGCCGTCTTCTGCTTGAAAAAAAAAAAAAATACACTGTATCGCTATCTCTCGCTCACCCACTACCAACATCGTCACATCAACTTCTGACACAATCCGCCTCAGTCCTGTCTCAGATCTTCCCAGCCCTACTCCTTCTCTCCTCGACTCTATTATCATCCCCA
+
CCCCCFFFFFFFGGGGGFGGGGGGGGGHHHHHHHGHHHHHHHHHHGGGGHHHHHHHGHHHGHHHHHHHHHHHHGHHGGGGGGGEHHHGGHHHHGFGHGHHHGHGHHHHHHGGGG////-0>>11111111...../0000..<.;0:;A..;:/00:./0.....00:0:/;00000900/.00/..9..000;0009B0000;000;:0/00.:.//.090000;0:0/0/..-..000;0900000../
@M05620:45:000000000-G6HP7:1:1101:8476:3358 1:N:0:163
ATCTCTATCTCCTAAAAAGGAAGAAAGGGGAGGGAAGATCGGAAGAGCACACGTCCGAACTCCAGTCACGTCGACGCATCTCGTATGCCGTCTTCTGCTTGAAAAAAAAAAAATAATAACAGTAGATTTAAAAAGCGGAGTGACTCTTCTGAGTGTCAAACAGATCTAGCGCCACACCTATGTGAGCAAATGTCAGGAGCAAGAAACCACTGTCGGCACAGAGCATGTGACATGATGGCTGCTATCGTTGT
+
CCCCCFFFFFFFGGGGGGEEFGGFBGHHGGGGGGGHFHHHHGFGGHHHHHHHGHHGGGGGHHHHHHHHHGHHGGGGGGFGHHGGGHHGHGFGHGHGHHHHHFGHHHGDCDD@>0111>1111111111000000...---..00;0000;00000000000.//0/0000---.....//00000//:9////////;...//////...////.----/////////////;//9////..////./:9.
@M05620:45:000000000-G6HP7:1:1101:19143:3362 1:N:0:163
CATCCTGACCCTGAAGTACCCGGCTTGATTTCTGACATTAGATCGGAAGAGCACACGTCTGAACTCCAGTCACGTCGACGCATCTCGTATGCCGTCTTCTGCTTGAAAAAAAAAAAAAAAAAAAGGGGATAGAATATGTTGTTCCAAGGAAACTCAAGTAGCTGTTTTACCAGAACCTGTAGTATAGATGCAATGAGTCATAATTATACTGGATTTTATCTAAGATGGTATGCTCACCGAGCGAAAGGAGA
+
BBCBCFFFFFFFGGGGGGGGGGGEFGGGHHHHHGFHHHHH5GHHHCGGGHFHGHHHGHHHGHHHHHHHHHHHHFHHGFGGGGFEGGHGGHGHHGGGHGHHHHHHFHHHGHGGGBC/</------...-../000000;000/.00000..///0000:000909000900000.//./.000;000;00000000;0000000000000090/0000000000:000000000:000..-------../..
@M05620:45:000000000-G6HP7:1:1101:12776:3362 1:N:0:163
CATCCTGACCCTGAAGTACCCCATTGAGCATGGCATCGTCACCAACTGGGACGACATGGAGAAGATCTGGCACCACACCTTCTACAACGAGCTGCGCGTGGCCCCGGAGGAGCACCCAGTGCTGCTGACCGAGGCCCCCCTGAACCCCAAGGCCAACAGAGAGAAGATGACTCAGGTGAGGCTCGGCCGACGCCCGTGCTCCTCCCGTCCTTTCCCCAGTCATTTTCTGCCCGGCTTGATTTCTGACATTT
+
DDDDDFFFFFFFGGGGGGGGGGGHHHHHHHHHHHHHHGHHHGHHHGHHHHHHGGGGGHHHHHHHHHHHHHHHHGHHHGGHHHHHHHHHGGGGGHHGGGGGGGHHGGGGGGGGHHHHGGHHHHHHHHHHHHGGGGGGGGGGGGHHHHGGGGHGHHGGGGGGGGGGGGGGGGGGGGGGHGGGGGGGFFFFFFFFFFFF@DFFFFFFFFFFFFFFFFFFFFFFFFHFHHFFFFFFFFFFFFFFFFFFFFFFFF0
@M05620:45:000000000-G6HP7:1:1101:8866:3369 1:N:0:163
AGATTACTGCAACAGTTCCCCCTGGACCTGGAAAAGTTTCTTGCCTGGCTTACAGAAGCTGAAACAACTGCCAATGTCCTACAGGATGCTACCCGTAAGGAAAGGCTCCTAGAAGACTCCAAGGGAGTAAAAGAGCTGATGAAACAATGGCAAGTAAGTCAGGCATTTCCGCTTTAGCACTCTTGTGGATCCAATTGAACAATTCTCAGCATTTGTACTTGTAACTGACAAGCCAGGGACAAAACAAAGAT
+
ABBCCFFFFFFFGGGGGGGGGGGGHHHHHHGHFGHHGHHHHHHHHHHAEGHHHHHHHFHHHHHHHHHHHHHHHHHFHHHHHHGHGFHHHHHHHHGGGGHHHHGGHHHHFHHHHGGHHHHHHHHGGHGGHGHHHFGHHHGHHHHHHHHHHHHHHGGHHHHHHHGFEHHHHHGGGGGHHHHHHHHHHHHFHHHHHHHHHHHHHHHHHHHHGGHHHHHHHCGGCGHHHHGHHHHHHGG..CGGGGGFGGGGBFF
@M05620:45:000000000-G6HP7:1:1101:15487:3379 1:N:0:163
CATCCTGACCCTGAAGTACCCCATTGAGCATGGCATCGTCACCAACTGGGACGACATGGAGAAGATCTGGCACCACACCTTCTACAACGAGCTGCGCGTGGCCCCGGAGGAGCACCCAGTGCTGCTGACCGAGGCCCCCCTGAACCCCAAGGCCAACAGAGAGAAGATGACTCAGGTGAGGCTCGGCCGACGCCCGTGCTCCTCCCGTCCTTTCCCCAGTCATTTTCTGCCCGGCTTGATTTCTGACATTA
+
DDDDDFFFFFFFGGGGGGGGGGGHHHHHHHHHHHHHHGHHHGHHHGHHHHHHGGGGGHHHHHHHHHHGHHHHHGHHHGGHHHHHHHHHGGGGGHHGGGGGGGHHGGGGGGGGHHHHGGHGHHHHHHHHHHGGGGGGGGGGGGHHHHGGGGHGHHGGGGGGGGGGGGGGGGGGGGGGHGGGGGGGFFFFFFFFFFFF@DFFFFFFFFFFFFFFFFFFFFFFFFFFFFFFFFFFFFFFFFAFFFFFFEFFFF0
@M05620:45:000000000-G6HP7:1:1101:15506:3381 1:N:0:163
CATCCTGACCCTGAAGTACCCCATTGAGCATGGCATCGTCACCAACTGGGACGACATGGAGAAGATCTGGCACCACACCTTCTACAACGAGCTGCGCGTGGCCCCGGAGGAGCACCCAGTGCTGCTGACCGAGGCCCCCCTGAACCCCAAGGCCAACAGAGAGAAGATGACTCAGGTGAGGCTCGGCCGACGCCCGTGCTCCTCCCGTCCTTTCCCCAGTCATTTTCTGCCCGGCTTGATTTCTGACATTA
+
BB@BCFFFFFFFGGGGGGGGGGGHHHHHHHHHHHHHHGHHHGHHHGHHHHHHGGGGGHHHHHHHHHHHHHHHHGHHHGGHHHHHHHHHGGGGGHHGGGGGGGHHGGGGGGGGHHHHGGHHHHHHHHHHHHGGGGGGGGDGGGHHGHGGGGHGHHGGGGGGGGGGFGGFGGGGGGGGGGFGGFEFFFFFFFFCFFFAFDDEFFFFFFDAAA.;FFFFFFFFFFF/FFFFFBFF?BFDB-:BBFFFF/99FF/
@M05620:45:000000000-G6HP7:1:1101:12763:3383 1:N:0:163
CATCCTGACCCTGAAGTACCCCATTGAGCATGGCATCGTCACCAACTGGGACGACATGGAGAAGATCTGGCACCACACCTTCTACAACGAGCTGCGCGTGGCCCCGGAGGAGCACCCAGTGCTGCTGACCGAGGCCCCCCTGAACCCCAAGGCCAACAGAGAGAAGATGACTCAGGTGAGGCTCGGCCGACGCCCGTGCTCCTCCCGTCCTTTCCCCAGTCATTTTCTGCCCGGCTTGATTTCTGACATTA
+
BBBBBFFFFFFFGGG4GGGGGGGHHFHGGHHHGHGHHDGHHGHHHGHHFAHG0EGGGHHHHGHFFHHHHHHHHGFHHGGGHHHHHHHHFFGGGHGGGGGGGGHHGGGGGGGGHFHHGGHH1GHHHHFFHHG@@@DEGDGGGGHHHGGGGGHFHH?EEGFGGGBEGGGBFGGGGGGGGGFGGF?FDFFFAFFCFFFD999AFBFFFEFFFFFFFFFFFBA;FFEBFFFBBFFFDF>DF-.;BBBFF/F//F/
@M05620:45:000000000-G6HP7:1:1101:14474:3392 1:N:0:163
ATCTCTATCTCCTAAAAACCTGTTTAGATTTGGAGATAGACCTTCAGGTTTTTCATCATTTTCTGCATGAATTATACATTGACCAGCGTGGTCAGTTTGCAGCATTCTGTTATTTTGTTTGACAGAGTGTCTTGTTGAGAACATATGTAGGACATGATTTTTTCCTGCAACAGGGAAAATAAAGTATAAGTTTTAAAGATTTATTCTTTAATAAAGGATCTCAAAGCCAGCTTTAGAAAAAGGAAGAAAGG
+
CBCCCFFFFFFFGGGGGGGGGGHHHHHHHHHHHHHHHHHHHHHHHHHHHHHGGHHHHHHHHHIHIHHHHHHHHHHHHHHHHHHHHHHGGGGHHHHHHHHHHHHHHHHHHHHHHHHHHHHHHEHHHBHGHHHHHHHHHHHHGHHHHHHHHHHHHGHHHHHHHHGHHHHHHHHHHHGGHHHHHHHHDGHHHHGHHHHHHHBGHHHHHHGHHHHHGHHHHHHHHGHHGHHGHHGHHHHHHHHHHGGHFGGHFHH
@M05620:45:000000000-G6HP7:1:1101:15493:3396 1:N:0:163
CATCCTGACCCTGAAGTACCCCATTGAGCATGGCATCGTCACCAACTGGGACGACATGGAGAAGATCTGGCACCACACCTTCTACAACGAGCTGCGCGTGGCCCCGGAGGAGCACCCAGTGCTGCTGACCGAGGCCCCCCTGAACCCCAAGGCCAACAGAGAGAAGATGACTCAGGTGAGGCTCGGCCGACGCCCGTGCTCCTCCCGTCCTTTCCCCAGTCATTTTCTGCCCGGCTTGATTTCTGACATTA
+
BBBBBFFFFFFFGGGGGFGGGGGHHHHGHHHHGGHHHFGGHGHHHGHHHHHHGGGGGGHHHHHHHHHHHHHHHGEHGGGHHHHHHGHHEG1EGFHEEEEEFEHHGGFGGGG?GGHHGGHF1FGGHHGHHHFGFGFGGGGGGGHHHHGGGGHGHHGGGGFBFGFG/FGGFFGGGGFFGGGGGEEGFAEFFFFFFFF;;.:EFFFFFFFAADFFFFFFFFFFFEFFFFFFFFFFFF;FFFFFFFFFFFF/BB/
@M05620:45:000000000-G6HP7:1:1101:14495:3400 1:N:0:163
ATCTCTATCTCCTAAAAACCTGTTTAGATTTGGAGATAGACCTTCAGGTTTTTCATCATTTTCTGCATGAATTATACATTGACCAGCGTGGTCAGTTTGCAGCATTCTGTTATTTTGTTTGACAGAGTGTCTTGTTGAGAACATATGTAGGACATGATTTTTTCCTGCAACAGGGAAAATAAAGTATAAGTTTTAAAGATTTATTCTTTAATAAAGGATCTCAAAGCCAGCTTTAGAAAAAGGAAGAAAGG
+
11AAAFBFFFFDGFGGGGGCGGABAE31B3BDDFFBFEHF1AFDGGFDAFFFFHHHHHHFFGDGDFFAEFFDEEFHH2FFA1DGHFEEAEE/BFCDFGDFEGFCFEGFHFG@@E@FGBGHG1G1BBGBGFGHHHHHC2FGDGCGGHG>GGGEFHGHHBHGFHGHGHFGGFCGHHGGEEGBGFHGGDFGGHFGHFFHHH1DGHFHHFHHHFHHHFFBDBGHHHBDBFH.GGGGGFCGHHBGGG?/CGFF/:C
@M05620:45:000000000-G6HP7:1:1101:10663:3404 1:N:0:163
CATCCTGACCCTGAAGTACCCCATTGAGCATGGCATCGTCACCAACTGGGACGACATGGAGAAGATCTGGCACCACACCTTCTACAACGAGCTGCGCGTGGCCCCGGAGGAGCACCCAGTGCTGCTGACCGAGGCCCCCCTGAACCCCAAGGCCAACAGAGAGAAGATGACTCAGGTGAGGCTCGGCCGACGCCCGTGCTCCTCCCGTCCTTTCCCCAGTCATTTTCTGCCCGGCTTGATTTCTGACATTA
+
CCCCCFFFFFFFGGGGGGGGGGGHHHHHGHHFHHHHHGHHHGHHHGHHHHGHGGGGGHHGHHHHHHHHHHHHHGHHHGGHHHHHHHHHGGGGGHHGGGGGGGHHGGGGGGGGGHHHGGHHHHHHHHHHHHGGGGGGGGGGGGHHHHGGGGHGHHGGGGGGGGGGGGGGGGGGGGFGGGGGGGGGFFFFFFFFFFFFDFFFFFFFFFFFFFFFFFFFFFFFFFFFFFFFFFFFFFFFFA.BFFFFFFFFFF/
@M05620:45:000000000-G6HP7:1:1101:20863:3409 1:N:0:163
TACCTGTACTGGGGAAGCATTTGAATATCCCCCCATGGTGATGGGGACGGAGAACTGCTCCATAAACACAGGCAACGTGCCTAACTTTCCCGGGAAGATGAAGTCAAAGAGCGACCACAGCTCTCGGAGGTTATTTTGCATCGGTGAGCCAGACAGAATGATCCGATGAGGGGTGCGAAACTATTTGAGGAAAGGAAGCACCTTTTTATTAAATTTACCTTTTAGCAATCGCCATTCCTACCCTAAAGATC
+
ABABAFFFFFFFGGGGG4GGFEFGGHHHHHFFEGGFFHGGHFFHEF2EEGEGEHHHFHHHHHHEGFGBCGHHGGFHGHHHFGGHHGHBEFGFGGCGDGGHBBBBGFFHHEHHEBFGCEEFECGHHGGDCCAGDGFGFFHFGFDDGD.>CG0C.CHH/<DHFDHHFADFFGGGD.;9-;-;@FFGGGG09B;B/CA/BFGFFEB/FFFFBF/:BFFB/;FF/;FBBFFFFFFFF?:FBFFFFAFFBB9:/B;
@M05620:45:000000000-G6HP7:1:1101:22046:3411 1:N:0:163
ATCTCTATCTCCTAAAAACCTGTTTAGATTTGGAGATAGACCTTCAGGTTTTTCATCATTTTCTGCATGAATTATACATTGACCACGTTCCAGCGTGGTCAGTTTGCAGCATTCTGTTATTTTGTTTGACAGAGTGTCTTGTTGAGAACATATGTAGGACATGATTTTTTCCTGCAACAGGGAAAATAAAGTATAAGTTTTAAAGATTTATTCTTTAATAAAGGATCTCAAAGCCAGCTTTAGAAAAAGGA
+
AABBBFFFFFDFGBGGBEEEGFGFFGHHHHFFGGFHHGHGHFHHHGHHHHHGGH5FAGHFFHHFFG5EGHHHHHHFHGHHHEHHHEEHHHHHHHGEGGHHHHHHHHFHHHFFHHHHHGGHHHHHHHHHEFHHBGHHHHHHHHHHHHHGGFGHFHGHGHHFHGHHHHHHH/FFHHFHHHHHHGE?CHGGFHGGHGHGGFGHGGBGGHHHHHHHHHHHG<GGDGHHGHHHHHHHHFHFGGHHGHHFHHHHGG;
@M05620:45:000000000-G6HP7:1:1101:10667:3421 1:N:0:163
CATCCTGACCCTGAAGTACCCCATTGAGCATGGCATCGTCACCAACTGGGACGACATGGAGAAGATCTGGCACCACACCTTCTACAACGAGCTGCGCGTGGCCCCGGAGGAGCACCCAGTGCTGCTGACCGAGGCCCCCCTGAACCCCAAGGCCAACAGAGAGAAGATGACTCAGGTGAGGCTCGGCCGACGCCCGTGCTCCTCCCGTCCTTTCCCCAGTCATTTTCTGCCCGGCTTGATTTCTGACATTA
+
CCCCCFFFFFFFGGGGGGGGGGGHHHHHHHHGHGHHHEHHHGHHHGHHHHHHGGGGGHHGHHHHHHHHHHGHHGHHHGGHHHHHHHHHGGGGGGHFGGGGGGHHGFGGGGFFHGHHGGHHFGHHHH1FGHFFCFFGGGGGCEFHHHGGGGHFGGEGGGGGGGGGGFGGGGGGGGFGGFGGGFGGFFFFFFF-@BF:-.;.:BFFFFDEDFFFFFFFFFDFFFFFFFFFFFFF9=DFFF.FFFFFFBFFFF0
@M05620:45:000000000-G6HP7:1:1101:19065:3423 1:N:0:163
ATCTCTATCTCCTAAAAACCTGTTTAGATTTGGAGATAGACCTTCAGGTTTTTCATCATTTTCTGCATGAATTATACATTGACCACGTTCCAGCGTGGTCAGTTTGCAGCATTCTGTTATTTTGTTTGACAGAGTGTCTTGTTGAGAACATATGTAGGACATGATTTTTTCCTGCAACAGGGAAAATAAAGTATAAGTTTTAAAGATTTATTCTTTAATAAAGGATCTCAAAGCCAGCTTTAGAAAAAGGA
+
DDDDDFFFFFFFGGGGGGGGGGHHHHHHHHHHHHHHHHHHHHHHHHHHHHHGGHHHHHHHHHHIIHHHHHHHHHHHHHHHHHHHHHGHHHHHHHGGGGHHHHHHHHHHHHHHHHHHHHHHHHHHHHHHHHHHHHHHHHHHHHHHHHHHHHHHHHHHHHHHHHHHHHHHHGHHHHHHHHHHHGGHHHHHHHHHHHHHHHHHHHHHHHHHHHHHHHHHHHHHHGHHHHHHHHHHGHHHHGHHHHHGHHHHGGH
@M05620:45:000000000-G6HP7:1:1101:12654:3424 1:N:0:163
TACCTGTACTGGGGAAGCATTTGAATATCCCCCCATGGTGATGGGGACGGAGAACTGCTCCATAAACACAGGCAACGTGCCTAACTTTCCCGGGAAGATGAAGTCAAAGAGCGACCACAGCTCTCGGAGGTTATTTTGCATCGGTGAGCCAGACAGAATGATCCGATGAGGGGTGCGAAACTATTTGAGGAAAGGAAGCACCTTTTTATTAAATTTACCTTTTAGCAATCGCCATTCCTACCCTAAAGATC
+
BCCCCFFFFFFFGGGGGGGGGGHHHHHHHHHGGGGHHHHHHHHHHGGGGGGGGHHHHHHHHHHHHHHHHHHHGHHHGHHHHHHHHHHHHHHGGGGGGHHHGHHHHHHHHHHHGGGGGHHHHHHHHGGGGGEHHHHHHHHHHHGGGGGHHHHHHGHHGHHHHHHHHGGGHHHGGFGGGGGGGGGGGGGGGGFGGGGGGGGGGFFFFFFFFFFFFFFFFFFFFFFFFFFFFFFFFFFFFFFFFFFFFFFFFFF
@M05620:45:000000000-G6HP7:1:1101:20851:3425 1:N:0:163
TACCTGTACTGGGGAAGCATTTGAATATCCCCCCATGGTGATGGGGACGGAGAACTGCTCCATAAACACAGGCAACGTGCCTAACTTTCCCGGGAAGATGAAGTCAAAGAGCGACCACAGCTCTCGGAGGTTATTTTGCATCGGTGAGCCAGACAGAATGATCCGATGAGGGGTGCGAAACTATTTGAGGAAAGGAAGCACCTTTTTATTAAATTTACCTTTTAGCAATCGCCATTCCTACCCTAAAGATC
+
CCCCCFFFFFFFGGGGGGGGGGHHHHHHHHHGGGGHHHHHHHHHHGGGGGGGGHHHHHHHHHHHHHHHHHHHGHHHGHHHHHHHHHHHHHHGGGGGGHHHHHHFGHHHHHHHGGGGGHHHHHHHHGGEGGGHHHHHHHHGHHGGGGGHHHHHHGHHGHHHHHHHHGGGHHHGGEEGGGGGGGGGGGGGFGFGGGGFGGGGGFFFFFFFFFFFFFFFFFFFFFFFFFFFFFFFFFFFFFFFFFFFFBBFFFF
@M05620:45:000000000-G6HP7:1:1101:20870:3430 1:N:0:163
TACCTGTACTGGGGAAGCATTTGAATATCCCCCCATGGTGATGGGGACGGAGAACTGCTCCATAAACACAGGCAACGTGCCTAACTTTCCCGGGAAGATGAAGTCAAAGAGCGACCACAGCTCTCGGAGGTTATTTTGCATCGGTGAGCCAGACAGAATGATCCGATGAGGGGTGCGAAACTATTTGAGGAAAGGAAGCACCTTTTTATTAAATTTACCTTTTAGCAATCGCCATTCCTACCCTAAAGATC
+
>A?AABD3F3@111FAEG11B3BGHFHFEGHGGEGHHHHE1FHFAACE/E/EAGFEFDAAFGFGFHD@ECF>FG>FEGAC/1BBFDGHH1FE/E/>AGHHGHEEGBGFFFFH?CGC@FG</1GDGCGCCGAFFGGDGHB<<DC.<.FFFG0<GEGCGBHFHHFHF?EFF0G:-CCC@9A@@9BFFGG;AF09CFG/99.FFAFFFFFFFBFFBFFFFFBFFFFFFBFF/99AAAEFBBFBB-F99FFFFFB
@M05620:45:000000000-G6HP7:1:1101:12674:3430 1:N:0:163
TACCTGTACTGGGGAAGCATTTGAATATCCCCCCATGGTGATGGGGACGGAGAACTGCTCCATAAACACAGGCAACGTGCCTAACTTTCCCGGGAAGATGAAGTCAAAGAGCGACCACAGCTCTCGGAGGTTATTTTGCATCGGTGAGCCAGACAGAATGATCCGATGAGGGGTGCGAAACTATTTGAGGAAAGGAAGCACCTTTTTATTAAATTTACCTTTTAGCAATCGCCATTCCTACCCTAAAGATC
+
AAAABFFFFFFFGGGGGGGGGGHHGFHBFHHGGGGH3FGHGHHHHGGGGGFFGHHHHHHHHHHHHHHHHGHHGHGHGHHHHHFHHHHHHFHGGGGGGGHHHHHGGHHHHHGHGGGGGHHHHHHHHGGGGGCHHHHHHHHGGHGGGGGHFHGHHGFHHHGHHFHHGGGGHHH?D:DGGDBGGGGGGGGGFFBBBGGGGGGFFEFFFFEFFFFFFFFFFFFB;BFFFEFBFFEFFFFFFFFFB.AFFFBFFFB
@M05620:45:000000000-G6HP7:1:1101:20245:3441 1:N:0:163
ATCTCTATCTCCTAAAAACCTGTTTAGATTTGGAGATAGACCTTCAGGTTTTTCATCATTTTCTGCATGAATTATACATTGACCAGCGTGGTCAGTTTGCAGCATTCTGTTATTTTGTTTGACAGAGTGTCTTGTTGAGAACATATGTAGGACATGATTTTTTCCTGCAACAGGGAAAATAAAGTATAAGTTTTAAAGATTTATTCTTTAATAAAGGATCTCAAAGCCAGCTTTAGAAAAAGGAAGAAAGG
+
DCCCDFFFFFFFGGGGGGGGGGHHHHHHHHHHHHHHHHHHHHHHHHHHHHHGGHHHHIHHHHIHIHHHHHHHHHHHHHHHHHHHHHHGGGGHHHHHHHHHHHHHHHHHHHHHHHHHGHHHHHHHHHHHHHHHHHHHHHHHHHHHHHHHHHHGHGHHGHHHHHGHHHHHGHHHHHGGHHHHHHHHDHHHHHHHHHHHHHGHHHHHHHHHHHHHGHHHHHHHHHHHHHHHHHGHHHHHHHHHHGGHHHHHHHH
@M05620:45:000000000-G6HP7:1:1101:15707:3446 1:N:0:163
CATCCTGACCCTGAAGTACCCCATTGAGCATGGCATCGTCACCAACTGGGACGACATGGAGAAGATCTGGCACCACACCTTCTACAACGAGCTGCGCGTGGCCCCGGAGGAGCACCCAGTGCTGCTGACCGAGGCCCCCCTGAACCCCAAGGCCAACAGAGAGAAGATGACTCAGGTGAGGCTCGGCCGACGCCCGTGCTCCTCCCGTCCTTTCCCCAGTCATTTTCTGCCCGGCTTGATTTCTGACATTA
+
BBAABFFFFFFFGGGGGEGGGGGGHFHHHHHHHCHFHFHHHGHH2EHHHHGFGGGEEFHFHGHFFHHHHGEHFGGHEDFHHHHHGHGHGF?EGGHGGGGGEGHHGGGGGGDDEGHHGGGHHFHHHHGGHHGGGGGGGGGGFGHHHFGDGGH.CGEGGGFFF/EGFGFGGFFGGFFFCFGGGFEFCB.A9@@FFCFA-A?EB9/;BEFED..BF//;.BD/BFBFFFFFFFFFFCFF;D.9BBBB/;9BFF/
@M05620:45:000000000-G6HP7:1:1101:12659:3446 1:N:0:163
TACCTGTACTGGGGAAGCATTTGAATATCCCCCCATGGTGATGGGGACGGAGAACTGCTCCATAAACACAGGCAACGTGCCTAACTTTCCCGGGAAGATGAAGTCAAAGAGCGACCACAGCTCTCGGAGGTTATTTTGCATCGGTGAGCCAGACAGAATGATCCGATGAGGGGTGCGAAACTATTTGAGGAAAGGAAGCACCTTTTTATTAAATTTACCTTTTAGCAATCGCCATTCCTACCCTAAAGATC
+
BBBBBFFFFFFFGCFGGGGGGGHHFHFHHHHGGGGHCGGHHHHGFGGEGGGGGHHHHHHHHHHHGHHHHHHHGHHHGHHHHHHGHHHHHHHGGGGGGHHHFFGGHHHHHHHHGGGGGHHHHHHHHGGGGGGHHHHHHHHHHGGGGGGHHHHHHGHHHGHHHHHHHGGGHHHGGGGGAEFGGGGGGGGFGGFGGFGGFGGFFEFFFFFEFFFFFFFFFFFFFFFFFFFFFFAEFFFFFFFFFFFFFBBFFFF
@M05620:45:000000000-G6HP7:1:1101:19070:3448 1:N:0:163
ATCTCTATCTCCTAAAAACCTGTTTAGATTTGGAGATAGACCTTCAGGTTTTTCATCATTTTCTGCATGAATTATACATTGACCACGTTCCAGCGTGGTCAGTTTGCAGCATTCTGTTATTTTGTTTGACAGAGTGTCTTGTTGAGAACATATGTAGGACATGATTTTTTCCTGCAACAGGGAAAATAAAGTATAAGTTTTAAAGATTTATTCTTTAATAAAGGATCTCAAAGCCAGCTTTAGAAAAAGGA
+
3>AAAFFFFFFFGGGGGGGAGEDDGFGFEGFDGCFCGHGFHCGHFHHHHHHEGHGHHHHGFHDGFHHGHHGFFHFGHFHFGFHHHEEHHGHHHGGEGEHHHHFGGHHHHHHGHHEHGFHHHHHHHHHHGFHHHFHFHGHHHHHHFGHHHHHHHFFGHHFHHHFFHHHHH@GGHHHFDGHHEFFCCFGF1GHHHHHHHHHHHHCDD1GHHGHHHHHHHHHBDD0DFGHHHGHHGHCFGGHHFHEBGGHHGGG
@M05620:45:000000000-G6HP7:1:1101:20228:3452 1:N:0:163
ATCTCTATCTCCTAAAAACCTGTTTAGATTTGGAGATAGACCTTCAGGTTTTTCATCATTTTCTGCATGAATTATACATTGACCAGCGTGGTCAGTTTGCAGCATTCTGTTATTTTGTTTGACAGAGTGTCTTGTTGAGAACATATGTAGGACATGATTTTTTCCTGCAACAGGGAAAATAAAGTATAAGTTTTAAAGATTTATTCTTTAATAAAGGATCTCAAAGCCAGCTTTAGAAAAAGGAAGAAAGG
+
ABCCCFFFFFFFGGGGGGGGGGHHHHHHHHHHHHHHHHHHHHHHHHHHHHHGGHHHHIHHHHIHIHHHHHHHHHHHHHHHHHHHHHHGGGGHHHHHHHHHHHHHHHHHHHHHHHHHHHHHHGHHGHHHHHHHHHHHHHGHGHHHHHHHGHHGHGHHHHHHHHGHHHHHGHHHHHGGHHHHGHHHGGHHHHHGHHHHHHGHHHHHHHGHHHGHGHHHFGHHHGHGHHHHHHGHHHHHFGFHHGGHGHGHFHH
@M05620:45:000000000-G6HP7:1:1101:15688:3454 1:N:0:163
CATCCTGACCCTGAAGTACCCCATTGAGCATGGCATCGTCACCAACTGGGACGACATGGAGAAGATCTGGCACCACACCTTCTACAACGAGCTGCGCGTGGCCCCGGAGGAGCACCCAGTGCTGCTGACCGAGGCCCCCCTGAACCCCAAGGCCAACAGAGAGAAGATGACTCAGGTGAGGCTCGGCCGACGCCCGTGCTCCTCCCGTCCTTTCCCCAGTCATTTTCTGCCCGGCTTGATTTCTGACATTA
+
CDDCCFFFFFFFGGGGGGGGGGGHHHHHHHHHHHHHHGHHHGHHHGHHHHHHGGGGGHHHHHHHHHHHHHHHHGHHHGGHHHHHHHHHGGGGGHHGGGGGGGHHGGGGGGGGHHHHGGHHHHHHHHHHHHGGGGGGGGGGGGHHHHGGGGHGHHGGGGGGGGGGGGGGGGGGGGGGHGGGGGGGFFFFFFFFFFFF@A?FFFFFFFFFFFFFFFFFFFFFFFFFFHHHFFFFFFFFFFAFFFFFFFFFFF0
@M05620:45:000000000-G6HP7:1:1101:9599:3456 1:N:0:163
CATCCTGACCCTGAAGTACCCCATTGAGCATGGCATCGTCACCAACTGGGACGACATGGAGAAGATCTGGCACCACACCTTCTACAACGAGCTGCGCGTGGCCCCGGAGGAGCACCCAGTGCTGCTGACCGAGGCCCCCCTGAACCCCAAGGCCAACAGAGAGAAGATGACTCAGGTGAGGCTCGGCCGACGCCCGTGCTCCTCCCGTCCTTTCCCCAGTCATTTTCTGCCCGGCTTGATTTCTGACATTA
+
BBBBBFFFFFFFGGGGGGGGGGGHHHHHGHHHHHHHHGHHHGHHHGHHHHHHGGGGGHHFHHHHHHHHHHHHHGHHHGGHHHHHHHGHGGGGGHHGGGGGGGHHGGGGGGGGHHHHGGHHHHHHHHHHHHGGGGGGGGGGGGHHHHGGGGHGHHGGGGGGGFGGGGFGGGGGGGGGGGGGGGGGFFEFFFFFFFFFFFBFFFFFFFFFFFFFFBBBFFFFFFFFFFFFFBFFFCFFFD.BFFBFFFFFFF/
@M05620:45:000000000-G6HP7:1:1101:16679:3466 1:N:0:163
CATCCTGACCCTGAAGTACCCCATTGAGCATGGCATCGTCACCAACTGGGACGACATGGAGAAGATCTGGCACCACACCTTCTACAACGAGCTGCGCGTGGCCCCGGAGGAGCACCCAGTGCTGCTGACCGAGGCCCCCCTGAACCCCAAGGCCAACAGAGAGAAGATGACTCAGGTGAGGCTCGGCCGACGCCCGTGCTCCTCCCGTCCTTTCCCCAGTCATTTTCTGCCCGGCTTGATTTCTGACATTT
+
BBBBBFFFFFFFGGGGGGGGGGAGHHEGGDHHHHHHHGHHCFHDAEHHHGHHGGGGGHHCHHHHCGHHHHHHHGHHHGGHHHHHHHHHGGGGGHHGGGGGGGHHGGGFGGCGHHHHGEHHHHHHHHHHHHG@GGGGGGGGGGCHHHGG?.GEHH.EGGGFF/E.:CFFFGGGGGGGGGEGGGGGFFFFFAFFFFFF@DDFFFFFFFFADF?FFFFFFFFBF/BBFFFFFFFEDCFFF;ABFFEF9;B/BF/
@M05620:45:000000000-G6HP7:1:1101:9605:3474 1:N:0:163
CATCCTGACCCTGAAGTACCCCATTGAGCATGGCATCGTCACCAACTGGGACGACATGGAGAAGATCTGGCACCACACCTTCTACAACGAGCTGCGCGTGGCCCCGGAGGAGCACCCAGTGCTGCTGACCGAGGCCCCCCTGAACCCCAAGGCCAACAGAGAGAAGATGACTCAGGTGAGGCTCGGCCGACGCCCGTGCTCCTCCCGTCCTTTCCCCAGTCATTTTCTGCCCGGCTTGATTTCTGACATTA
+
CCCCCFFFFFFFGGGGGGGGGGGHHHHGHHHHGHHHHGHHHGHGHGHHHEHHFGGGGHHHHGFGHHHHGHHHHGHHHGGHHHHHHHGHFGGGGGHGGGEEGGHHGGFGDGGGHHHHGGHFFGHHGHHHHHCGCCDGGGGGGGHHHHGGGGHGGH.EGGFGGGGGGGGGGGGGGGGFFGGEGEFGFFFFFFFFFFFD@.AAFFFFFFDEFFDFFFFFFFFFFFFFFFFFFFFE.CFFCF.FFFFFFBFFFF0
@M05620:45:000000000-G6HP7:1:1101:16686:3483 1:N:0:163
CATCCTGACCCTGAAGTACCCCATTGAGCATGGCATCGTCACCAACTGGGACGACATGGAGAAGATCTGGCACCACACCTTCTACAACGAGCTGCGCGTGGCCCCGGAGGAGCACCCAGTGCTGCTGACCGAGGCCCCCCTGAACCCCAAGGCCAACAGAGAGAAGATGACTCAGGTGAGGCTCGGCCGACGCCCGTGCTCCTCCCGTCCTTTCCCCAGTCATTTTCTGCCCGGCTTGATTTCTGACATTA
+
DDDDDFFFFFFFGGGGGGGGGGGHHHHHHHHHHHHHHGHHHGHHHGHHHHHHGGGGGHHHHHHHHHHHHHHHHGHHHGGHHHHHHHHHGGGGGHHGGGGGGGHHGGGGGGGGHGHHGGHGHHHHHHHHHHGGGGGGGGGGGGHHHHGGGGHGHHGGGGGGGGGGGGGGGGGGGGGGHGGGGGGGFFFFFFFFFFFFFDFFFFFFFFFFFFFFFFFFFFFFFFHHFHHFHFFFFFFFFFFFFFFFFFFFFF0
@M05620:45:000000000-G6HP7:1:1101:16704:3489 1:N:0:163
CATCCTGACCCTGAAGTACCCCATTGAGCATGGCATCGTCACCAACTGGGACGACATGGAGAAGATCTGGCACCACACCTTCTACAACGAGCTGCGCGTGGCCCCGGAGGAGCACCCAGTGCTGCTGACCGAGGCCCCCCTGAACCCCAAGGCCAACAGAGAGAAGATGACTCAGGTGAGGCTCGGCCGACGCCCGTGCTCCTCCCGTCCTTTCCCCAGTCATTTTCTGCCCGGCTTGATTTCTGACATTA
+
CCCCCFFFFFFFGGGGGAGGGGGHHHHHHHHHHHHHHGHHGGHHHGHHHGHHGGGGGHHHHHHHHHHHHHHHHFFHHGGHHHHHHHHHGGGGGHHGGGGGGGHHGGGGGGGGHHHHGGHGGHGHHHHGHHGGGGGGGGGGGGHGHHGGGGHGHHGGGGGGGGGGGGGFGGGGGGGGFGGGGGGGFFFFFCFFFFFF-DFEFFFFFFD;DFFFFFFFFFFFFFFFFFFFFFFFFBCFFFFFFFFFFFFFFF/
@M05620:45:000000000-G6HP7:1:1101:19664:3495 1:N:0:163
TACCTGTACTGGGGAAGCATTTGAATATCCCCCCATGGTGATGGGGACGGAGAACTGCTCCATAAACACAGGCAACGTGCCTAACTTTCCCGGGAAGATGAAGTCAAAGAGCGACCACAGCTCTCGGAGGTTATTTTGCATCGGTGAGCCAGACAGAATGATCCGATGAGGGGTGCGAAACTATTTGAGGAAAGGAAGCACCTTTTTATTAAATTTACCTTTTAGCAATCGCCATTCCTACCCTAAAGATC
+
CCCCCFFFFFFFGGGGGGGGGGHHHHHHHHHGGGGHHHHHHHHHHGGGGGGGGHHHHHHHHHHHHHHHHHHHGHHHGHHHHHHHHHHHHHHGGGGGGHHHHHHHHHHHHHHHGGGGGHHHHHHHHGGGGGEHHHHHHHHHHHGGGGGHHHHHHGHHHHHHHHHHHGGGHHHGGEGGGGGGGGGGGGGGGGCFGGGGFGGGGFBFFFFFFFFFFFFFFFFFFFFFFFFFFFEFFFFFFFFFFFFFFFFFFFB
@M05620:45:000000000-G6HP7:1:1101:16694:3503 1:N:0:163
CATCCTGACCCTGAAGTACCCCATTGAGCATGGCATCGTCACCAACTGGGACGACATGGAGAAGATCTGGCACCACACCTTCTACAACGAGCTGCGCGTGGCCCCGGAGGAGCACCCAGTGCTGCTGACCGAGGCCCCCCTGAACCCCAAGGCCAACAGAGAGAAGATGACTCAGGTGAGGCTCGGCCGACGCCCGTGCTCCTCCCGTCCTTTCCCCAGTCATTTTCTGCCCGGCTTGATTTCTGACATTA
+
AAAABFFFFFFBGGGGGFGGGGGHHHHGGHHHCHHHHGHHGGHFHGHHHHHHFGGGGHHGHHHHHHHHHHHHHGHHHGGHHHHHHHHHEGGGGHHGGGGGGGHHGGCFCGDFHHHHGGHGGHHHHHHHHHGGGGGGGGGGDGHHHHGGGGHEHHGGGGGGGGGGFFGGGGGEGGFBFFGGGGGGFFFFFFFAA@F@@?DABFFFFFDFFFFFFFFFFFFFFBBBFFFFFFFF.@BFFCFFFFFFFFBFFF/
@M05620:45:000000000-G6HP7:1:1101:17202:3519 1:N:0:163
TACCTGTACTGGGGAAGCATTTGAATATCCCCCCATGGTGATGGGGACGGAGAACTGCTCCATAAACACAGGCAACGTGCCTAACTTTCCCGGGAAGATGAAGTCAAAGAGCGACCACAGCTCTCGGAGGTTATTTTGCATCGGTGAGCCAGACAGAATGATCCGATGAGGGGTGCGAAACTATTTGAGGAAAGGAAGCACCTTTTTATTAAATTTACCTTTTAGCAATCGCCATTCCTACCCTAAAGATC
+
CCCCCFFFFFFFGGGGGGGGGGHHHHHHHHHGGGGHHHGHHHHHHGGGGGGGGHHHHHHHHHHHHHHHHHHHGHHHGHHHHHHHHHHHHHHGGGGGGHHHGHHHHHHHHHHHGGGGGHHHHHHHHGGGGGEHGHHHHHHHHHGGGGGHHHHHHGHHHHHHHHHHHGGGGHHGGEGGGFFGGGGGGGGFGG9CGGGGGGGGGFFFFFFFFFFFFFFFFFFFFFFFFFFFFFFFFFFFFFFFFFFFFFFFFFF
@M05620:45:000000000-G6HP7:1:1101:23171:3523 1:N:0:163
ATCTCTATCTCCTAAAAACCTGTTTAGATTTGGAGATAGACCTTCAGGTTTTTCATCATTTTCTGCATGAATTATACATTGACCAGCGTGGTCAGTTTGCAGCATTCTGTTATTTTGTTTGACAGAGTGTCTTGTTGAGAACATATGTAGGACATGATTTTTTCCTGCAACGGGGAAAATAAAGTATAAGTTTTAAAGATTTATTCTTTAATAAAGGATCTCAAAGCCAGCTTTAGAAAAAGGAAGAAAGG
+
BBBABFFFFFFFGGGGFGGGGGHFGHHFHHFHFGHHHHHGHHHHHHHHHHHGGHHHHHGFFGHFHHHEHFHHGHHHHHHGHHHHGHHGEFGGGHHHGHHGHHGFGHHHHHHDGHHHHHHHHFGGHHHHHHHHHHHHHFHGHHHHGHHGHGHHHHHFBGHHHHGHHHHGHGG?DGGCAHHHHHGHGHHHBFFFHHHFHHEHGHHHHHHHHHHHGHHHHFHHHHHHDDF.GHGHGHFH0;GFHDGGGGGGGGG
@M05620:45:000000000-G6HP7:1:1101:23187:3532 1:N:0:163
ATCTCTATCTCCTAAAAACCTGTTTAGATTTGGAGATAGACCTTCAGGTTTTTCATCATTTTCTGCATGAATTATACATTGACCAGCGTGGTCAGTTTGCAGCATTCTGTTATTTTGTTTGACAGAGTGTCTTGTTGAGAACATATGTAGGACATGATTTTTTCCTGCAACGGGGAAAATAAAGTATAAGTTTTAAAGATTTATTCTTTAATAAAGGATCTCAAAGCCAGCTTTAGAAAAAGGAAGAAAGG
+
CCBCCFFFFFFFGGGGGGGGGGHHHHHHHHHHHHHHHHHHHHHHHHHHHHHGGHHHHIHHHIIHIHHHHHHHHHHHHHHHHHHHHHHGEGGHHHHHHHHHHHHFHHHHHHHHHHHHHHHHHGHHHHHHHHHHHHHHHFHFHHHHHHHHHHHHHGHGFHHHHHGHHHHHHHGFGGGGGHHHHHHHGHHHHHFHHHHHHHGHHHHHHHHHHHHHHHHHHHHHHHGHHHHHHHGHHHHHFGHHHGGBFFFGGGG
@M05620:45:000000000-G6HP7:1:1101:21749:3547 1:N:0:163
CATCCTGACCCTGAAGTACCCCATTGAGCATGGCATCGTCACCAACTGGGACGACATGGAGAAGATCTGGCACCACACCTTCTACAACGAGCTGCGCGTGGCCCCGGAGGAGCACCCAGTGCTGCTGACCGAGGCCCCCCTGAACCCCAAGGCCAACAGAGAGAAGATGACTCAGGTGAGGCTCGGCCGACGCCCGTGCTCCTCCCGTCCTTTCCCCAGTCATTTTCTGCCCGGCTTGATTCTGACATTAG
+
DDDDDFFFFFFFGGGGGGGGGGGHHHHHHHHHHHHHHGHHHGHHHGHHHHHHGGGGGHHHHGHHHHHHHHHHHGHHHGGHHHHHHHHHGGGGGHHGGGGGGGHHGGGGGGGGHHHHGGHHHHHHHHHHHHGGGGGGGGGGGGHHHHGGGGHGHHGGGGGGGGGGGGGGGGGGGGGGHGGGGGGGFFFFFFFFFFFFFFFFFFFFFFFFFFDFFFFFFFDFFFFFFFFFFFFFFFFFFF.BFFFF;F0BFF;
@M05620:45:000000000-G6HP7:1:1101:23183:3549 1:N:0:163
ATCTCTATCTCCTAAAAACCTGTTTAGATTTGGAGATAGACCTTCAGGTTTTTCATCATTTTCTGCATGAATTATACATTGACCAGCGTGGTCAGTTTGCAGCATTCTGTTATTTTGTTTGACAGAGTGTCTTGTTGAGAACATATGTAGGACATGATTTTTTCCTGCAACGGGGAAAATAAAGTATAAGTTTTAAAGATTTATTCTTTAATAAAGGATCTCAAAGCCAGCTTTAGAAAAAGGAAGAAAGG
+
AABBBFFFFFFFGGGGGGGGGGHHHHGHHHHFHHHHHHHHHHHHHHHHHHHGGHHHHHHHHHHHHHHHHHHHHHHHHGHHHHHHHHHGGGGHFFHHHHHHHHHHHHHHHHHHHHHHHHHHFFHHHHHHHHHHHHHHHGGGGHHHHHGGHHHFHHHFFHHHHHGHHHHHHHHGGGGGGHHHHHHGDGHHGHHHHHHGHHGHHHHHHHHHHHHHHHHHBCHHHHHHHGHHHEGHHHGHFHHGH?GEFAFEGG?
@M05620:45:000000000-G6HP7:1:1101:18491:3559 1:N:0:163
ATCTCTATCTCCTAAAAACCTGTTTAGATTTGGAGATAGACCTTCAGGTTTTTCATCATTTTCTGCATGAATTATACATTGACCACGTTCCAGCGTGGTCAGTTTGCAGCATTCTGTTATTTTGTTTGACAGAGTGTCTTGTTGAGAACATATGTAGGACATGATTTTTTCCTGCAACAGGGAAAATAAAGTATAAGTTTTAAAGATTTATTCTTTAATAAAGGATCTCAAAGCCAGCTTTAGAAAAAGGA
+
CCCCCFFFFFFFGGGGGGGGGGHHHHHHHHHHHHHHHHHHHHHHHHHHHHHGGHHHHIHHHHIHIHHHHHHHHHHHHHHHHHHHHHGHHHHHHHGGGGHHHHHHHHHHHHHHHHHHHHHHHHHHHHHHHHHHHHHHHHHHHHHHHHHHHHHHHHHHHHHHHHHHHHHHHGHHHHHHHHHHHGGHHHHHHHHHHHHHHGHHHHHHHHHHHHHHHHHHHHHHHGHHHHHHHHHHHHHHHGHHHHHHGHHHGGH
@M05620:45:000000000-G6HP7:1:1101:21737:3561 1:N:0:163
CATCCTGACCCTGAAGTACCCCATTGAGCATGGCATCGTCACCAACTGGGACGACATGGAGAAGATCTGGCACCACACCTTCTACAACGAGCTGCGCGTGGCCCCGGAGGAGCACCCAGTGCTGCTGACCGAGGCCCCCCTGAACCCCAAGGCCAACAGAGAGAAGATGACTCAGGTGAGGCTCGGCCGACGCCCGTGCTCCTCCCGTCCTTTCCCCAGTCATTTTCTGCCCGGCTTGATTCTGACATTAG
+
AABABFFFFFFFFGGGGGGGFGGHHFGFFGHHHHHHHGHHHGHFHGHHFCGGEEEEGHBBFCGCGFHHHHGFGFFHFGFHHHHGHHHHGFEGGHGGGGGFCEHEFGCGGGG?GHHHGEGH1?GHGH1FHHGGGGGFFGCCDCCGHGGGDGEEGHEEGGFBFBDGGFBF0BGGFGFBFFFGGGEGC;.DCFFBFDDFFD.A9BFFFE.EDFFFFB9/BF.BFFFFFFFFFFFFFCFFF-.;FFFFBFFFFF/
@M05620:45:000000000-G6HP7:1:1101:18509:3566 1:N:0:163
ATCTCTATCTCCTAAAAACCTGTTTAGATTTGGAGATAGACCTTCAGGTTTTTCATCATTTTCTGCATGAATTATACATTGACCACGTTCCAGCGTGGTCAGTTTGCAGCATTCTGTTATTTTGTTTGACAGAGTGTCTTGTTGAGAACATATGTAGGACATGATTTTTTCCTGCAACAGGGAAAATAAAGTATAAGTTTTAAAGATTTATTCTTTAATAAAGGATCTCAAAGCCAGCTTTAGAAAAAGGA
+
BAABBFFFFFFFGGGGGGGGGGGHHHHHHHHHHHHHHHHHHHHHHHHHHHHGGHHHHHHHHHHHHHHHHGHHHHHGHHHHHHHHHHGGGHGHHHGEFEGGHGFHGHHHHHGGHHHHGHHHHHHHHHGHFHFGHHFGFHHHHGGHHHHHHHHHHHHHHHHHHHHGEHHHDFHHHHHHHHHHHGGHHHHGHGHHHHHGH=GGHHHHHHHHHHHHHHHHHHHHHHGHHGHFHFGHHHGHHGGHHHHFHFHGGGH
@M05620:45:000000000-G6HP7:1:1101:18490:3577 1:N:0:163
ATCTCTATCTCCTAAAAACCTGTTTAGATTTGGAGATAGACCTTCAGGTTTTTCATCATTTTCTGCATGAATTATACATTGACCACGTTCCAGCGTGGTCAGTTTGCAGCATTCTGTTATTTTGTTTGACAGAGTGTCTTGTTGAGAACATATGTAGGACATGATTTTTTCCTGCAACAGGGAAAATAAAGTATAAGTTTTAAAGATTTATTCTTTAATAAAGGATCTCAAAGCCAGCTTTAGAAAAAGGA
+
DDDDDFFFFFFFGGGGGGGGGGHHHHHHHHHHHHHHHHHHHHHHHHHHHHHGGHHHHIHHIIIIIHHHHHHHHHHHHHHHHHHHHHGHHHHHHHGGGGHHHHHHHHHHHHHHHHHHHHHHHHHHHHHHHHHHHHHHHHHHHHHHHHHHHHHHHHHHHHHHHHHHHHHHHGHHHHHHHHHHHGGHHHHHHHHHHHHHHHHHHHHHHHHHHHHHHHHHHHHHHGHHHHHHHHHHHHHHHGHHHHHGHHHHGGH
@M05620:45:000000000-G6HP7:1:1101:18472:3579 1:N:0:163
ATCTCTATCTCCTAAAAACCTGTTTAGATTTGGAGATAGACCTTCAGGTTTTTCATCATTTTCTGCATGAATTATACATTGACCACGTTCCAGCGTGGTCAGTTTGCAGCATTCTGTTATTTTGTTTGACAGAGTGTCTTGTTGAGAACATATGTAGGACATGATTTTTTCCTGCAACAGGGAAAATAAAGTATAAGTTTTAAAGATTTATTCTTTAATAAAGGATCTCAAAGCCAGCTTTAGAAAAAGGA
+
A?AAA@DFF3FFFGFFBGGGGCGFFG31DBDB1FG10ABGFCFGHHHFAFGFEHHFH2GHFFHF2GHDHDBFFGFGHFHFHEEFGH/FHHHHBCG>>EEGEGGFDBHHHHHGFFDGFB2FGEFGFGFH@D1GBFGHHEHHHHFFHHEGHHFB>GFGGGGH0F1GD>>FF/CGHFBFHHFCC/?F/CF<1<G?1FDGFHF1GDG1<GGHHHGFHGGGFFGBD0<</<GHBGHFGHCCGEHCGBC00;;:..G
@M05620:45:000000000-G6HP7:1:1101:11784:3588 1:N:0:163
CATCCTGACCCTGAAGTACCCCATTGAGCATGGCATCGTCACCAACTGGGACGACATGGAGAAGATCTGGCACCACACCTTCTACAACGAGCTGCGCGTGGCCCCGGAGGAGCACCCAGTGCTGCTGACCGAGGCCCCCCTGAACCCCAAGGCCAACAGAGAGAAGATGACTCAGGTGAGGCTCGGCCGACGCCCGTGCTCCTCCCGTCCTTTCCCCAGTCATTTTCTGCCCGGCTTGATTTCTGACATTT
+
BBBBBFFFFFFFGCGGGGGGGGCHHHHHHHHHHHHHHGHHHGHHHGHHHHHHGGGGGHHEHHHHHHHHHHHHHGHHHGGHHHHHHHHHGGGGGHHGGGGGGGHHGGGCDGGGHHHHGGHHHHHHHHHHHHGGGGGGGFGGGGHHHHGGGDHGHHGGGGGGGGGFGGBGGGFGBFGGGGGGGGGGFFFFAAFFCFFA-9DFBFFFFFFEDF?9FFFFFFFFFFFFFFFFFFFEDFFFFF:BFFFFF9B9FF/
@M05620:45:000000000-G6HP7:1:1101:13856:3599 1:N:0:163
CATCCTGACCCTGAAGTACCCCATTGAGCATGGCATCGTCACCAACTGGGACGACATGGAGAAGATCTGGCACCACACCTTCTACAACGAGCTGCGCGTGGCCCCGGAGGAGCACCCAGTGCTGCTGACCGAGGCCCCCCTGAACCCCAAGGCCAACAGAGAGAAGATGACTCAGGTGAGGCTCGGCCGACGCCCGTGCTCCTCCCGTCCTTTCCCCAGTCATTTTCTGCCCGGCTTGATTTCTGACATTT
+
BBBBBFFFFFFFGFGGGGGGGGDHHHHHHHHHHHHHHGHHHGHHGGHHHHHHGGGGGHHHHHHHHHHHHHHGHGHHHGGHHHHHHHHHGGGGGHHGGCFGEGHHGGGGGGGGHHHHGGHHGHHHHHHHHHGGCCFGGGGGGGFBHHFG?AGEHHEFGFGGGGGFGGFGGGGGGFGGGGEGFEEGFFFFFFFFFFFF;.AEFFFFFFFFFFFFFFFFFFDBFFFFFFFFFFFFFFFFF;.;FFFFBBBFFF/
@M05620:45:000000000-G6HP7:1:1101:13876:3600 1:N:0:163
CATCCTGACCCTGAAGTACCCCATTGAGCATGGCATCGTCACCAACTGGGACGACATGGAGAAGATCTGGCACCACACCTTCTACAACGAGCTGCGCGTGGCCCCGGAGGAGCACCCAGTGCTGCTGACCGAGGCCCCCCTGAACCCCAAGGCCAACAGAGAGAAGATGACTCAGGTGAGGCTCGGCCGACGCCCGTGCTCCTCCCGTCCTTTCCCCAGTCATTTTCTGCCCGGCTTGATTTCTGACATTT
+
CCCCCFFFFFFFGFGGGGGGGGGHHHBGGHHHHHHHHGHHHGHHHGHHHHHHGGGGGHHGHHHHHHHHHHHHHGHHFGGHHHHHHHHHGGGGGHHGGGEGGGHHGGGGGGGGHHHHGGHHHHHHHGHHHHGGGGGGGGGGGGHHHHGGGGHGHHGGGGGGGGGGGGGGGGGGGGGGGGGGGGGGFFFFFFFFFFFF@DFFFFFFFFFEFFFFFFFFFBDFFFFFFFFFFFFE;>>DFC.BFFFFF/;/:F/
@M05620:45:000000000-G6HP7:1:1101:11803:3603 1:N:0:163
CATCCTGACCCTGAAGTACCCCATTGAGCATGGCATCGTCACCAACTGGGACGACATGGAGAAGATCTGGCACCACACCTTCTACAACGAGCTGCGCGTGGCCCCGGAGGAGCACCCAGTGCTGCTGACCGAGGCCCCCCTGAACCCCAAGGCCAACAGAGAGAAGATGACTCAGGTGAGGCTCGGCCGACGCCCGTGCTCCTCCCGTCCTTTCCCCAGTCATTTTCTGCCCGGCTTGATTTCTGACATTA
+
CCCCCFFFFFFFGGGGGGGGGGGHHHHHHHHHHHHHHGHHHGHHHGHHHHHHGGGGGHHHHHHHHHHHHHHHHGHHHGGHHHHHHHHHGGGGGHHGGGGGGGHHGGGGGGGGHHHHGGHHHHHHHHHHHHGGGGGGGGGGGGHHHHGGGGHGHHGGGGGGGGGGGGGGGGGGGGGGGGGGGGGGFFFFFFFFFFFFFFFFFFFFFFFFFFFFFFFFFFDFFFFFFFFFFFFFFFFFFFAFFFFFFEFFFF0
@M05620:45:000000000-G6HP7:1:1101:13867:3620 1:N:0:163
CATCCTGACCCTGAAGTACCCCATTGAGCATGGCATCGTCACCAACTGGGACGACATGGAGAAGATCTGGCACCACACCTTCTACAACGAGCTGCGCGTGGCCCCGGAGGAGCACCCAGTGCTGCTGACCGAGGCCCCCCTGAACCCCAAGGCCAACAGAGAGAAGATGACTCAGGTGAGGCTCGGCCGACGCCCGTGCTCCTCCCGTCCTTTCCCCAGTCATTTTCTGCCCGGCTTGATTTCTGACATTA
+
BBBBBFFFFFFFGGGGGGGGFGGHHHHHGGHHHHHHHGHHHGHHHGHHHHHHEGGCFHHFHGHHFHHHHHHHGGFHHGGHHHHHHHHHEGGGGHHGGGGGCFHHGGGGGGGDHHHHGGHHHHHHHHHHHHGGGGGGFGGGGFBGHHGGGGHGHH?GGGGGGFGGFFFGGGGGFGFGGBGGGGGGFFFFFFFFFFFA@DAFBFFFFF?EDFFFFFFFFFFFFFFFFFFFFFFFFADBA-.FFFFFBBFFFF/
@M05620:45:000000000-G6HP7:1:1101:14157:3624 1:N:0:163
CATCCTGACCCTGAAGTACCCCATTGAGCATGGCATCGTCACCAACTGGGACGACATGGAGAAGATCTGGCACCACACCTTCTACAACGAGCTGCGCGTGGCCCCGGAGGAGCACCCAGTGCTGCTGACCGAGGCCCCCCTGAACCCCAAGGCCAACAGAGAGAAGATGACTCAGGTGAGGCTCGGCCGACGCCCGTGCTCCTCCCGTCCTTTCCCCAGTCATTTTCTGACCGGCTTGATTTCTGACATTA
+
CCCCCFFFFFFFGGGGGGGGGGGHHHHHHHHHHHHHHGHHHGHHHGHHHHHHGGGGGHHHHHHHHHHHHHHHHGHHHGGHHHHHHHHHGGGGGHHGGGGGGGHHGGGGGGGGHHHHGGHFGGHHHHHHHGGGGGGGGGGGGGHHHHGGGGHGHHGGGGGGGGGGGGGGGFGGGGGGGGGGGGGFFFFFFFFFFFFFDDBEFFFFFFFFFFFFFFFFFFFFFFFFFFFFFFFFFFAFFFAFFFBFBBBFBF0
@M05620:45:000000000-G6HP7:1:1101:11241:3632 1:N:0:163
CATCCTGACCCTGAAGTACCCCATTGAGCATGGCATCGTCACCAACTGGGACGACATGGAGAAGATCTGGCACCACACCTTCTACAACGAGCTGCGCGTGGCCCCGGAGGAGCACCCAGTGCTGCTGACCGAGGCCCCCCTGAACCCCAAGGCCAACAGAGAGAAGATGACTCAGGTGAGGCTCGGCCGACGCCCGTGCTCCTCCCGTCCTTTCCCCAGTCATTTTCTGCCCGGCTTGATTTCTGACATTA
+
BBABBFFFFCCFFGGGGGGGGGGFFGFGHGDEFHHHHGFHCEFHGFHHFCFHGEGGGHHEGGGGHFHFHHHHHEFHHEGHHHHHHHHHGAEEAFGGGGGGGGHHGEFGGGDBHEHHGGHGHHHHHHHHFFGGCCC<E@@@DGFHHFDGGGFGFHGGGGFFGGGGGGGFFFBFBFGFFFFFFEEFBCED=;BCFFFADDDEB9BFF9DFDFD/BBFF..A9B/9BFBFBFFFED--9@-.9/BFFBB9;;B9
@M05620:45:000000000-G6HP7:1:1101:21640:3636 1:N:0:163
ATCTCTATCTCCTAAAAACCTGTTTAGATTTGGAGATAGACCTTCAGGTTTTTCATCATTTTCTGCATGAATTATACATTGACCAGCGTGGTCAGTTTGCAGCATTCTGTTATTTTGTTTGACAGAGTGTCTTGTTGAGAACATATGTAGGACATGATTTTTTCCTGCAACAGGGAAAATAAAGTATAAGTTTTAAAGATTTATTCTTTAATAAAGGATCTCAAAGCCAGCTTTAGAAAAAGGAAGAAAGG
+
BCCBCFFFFFFFGGGGGGGGGGHHHHHHHHHHHHGHHHHHHHHHHHHHHHHGGHHHHIHHHHHHHHHHHHHHHHHGHHHHHGHHGHHGEFGHHHHHHHHHHHHHHHHHHHHHHHHHHHHHHGHHHHHHHHHHHHHHHHHGH3FGHHHHFGGHHGHGFHHHHHGHHHHGHHHGHHGGHHHHHHHHDGHHHHGHHHHHHHFHHHHHHHHHHHHHGGHHHHHGHHHHHHHCGHGHHHHHGGHHGGGGFHGFHHH
@M05620:45:000000000-G6HP7:1:1101:21621:3641 1:N:0:163
ATCTCTATCTCCTAAAAACCTGTTTAGATTTGGAGATAGACCTTCAGGTTTTTCATCATTTTCTGCATGAATTATACATTGACCAGCGTGGTCAGTTTGCAGCATTCTGTTATTTTGTTTGACAGAGTGTCTTGTTGAGAACATATGTAGGACATGATTTTTTCCTGCAACAGGGAAAATAAAGTATAAGTTTTAAAGATTTATTCTTTAATAAAGGATCTCAAAGCCAGCTTTAGAAAAAGGAAGAAAGG
+
CCCCCFFFFFFFGGGGGGGGGGHHHHHHHHHHHHHHHHHHHHHHHHHHHHHGGHHHHGHHHHHHIHHHHHHHHHHHHHHHHGHHHHHGGGGHHHHHHHHHHHHHHHHHHHHHHHHHHHHHHFHHHHHHHHHHHHHHHHHFFHHHHHHHHHHHHGHHFHHHHHGHHHHHHHHHHHGGHHHHHHHHFHHHHHGHHHHGHGHHHHHHHHHHHHGHHHHHFGHHHHHGHHGHHHGHHHHGGHHGHGGHFFHHHHH
@M05620:45:000000000-G6HP7:1:1101:14162:3642 1:N:0:163
CATCCTGACCCTGAAGTACCCCATTGAGCATGGCATCGTCACCAACTGGGACGACATGGAGAAGATCTGGCACCACACCTTCTACAACGAGCTGCGCGTGGCCCCGGAGGAGCACCCAGTGCTGCTGACCGAGGCCCCCCTGAACCCCAAGGCCAACAGAGAGAAGATGACTCAGGTGAGGCTCGGCCGACGCCCGTGCTCCTCCCGTCCTTTCCCCAGTCATTTTCTGACCGGCTTGATTTCTGACTTTA
+
CDDCDFFFFFFFGGGGGGGGGGGHHHHHHHHHHHHHHGHHHGHHHGHHHHHHGGGGGHHHHHHHHHHHHHHHHGHHHGGHHHHHHHHHGGGGGHHGGGGGGGHHGGGGGGGGHHHHGGHHHGHHGHHHHGFFGGDGGGGGGGHFHHGGGGHGHHGGGGGGGG9EGGGFGGGGGGGGGGGGFFEFCCFDFBFFFFFF@AAAFFFFFFD9ADFFFFFFFFFBFFFFFFFFFBFFF;CDFF?FFFFEFBF0;B0
@M05620:45:000000000-G6HP7:1:1101:11226:3646 1:N:0:163
CATCCTGACCCTGAAGTACCCCATTGAGCATGGCATCGTCACCAACTGGGACGACATGGAGAAGATCTGGCACCACACCTTCTACAACGAGCTGCGCGTGGCCCCGGAGGAGCACCCAGTGCTGCTGACCGAGGCCCCCCTGAACCCCAAGGCCAACAGAGAGAAGATGACTCAGGTGAGGCTCGGCCGACGCCCGTGCTCCTCCCGTCCTTTCCCCAGTCATTTTCTGCCCGGCTTGATTTCTGACATTA
+
BBABBFFFFCCCGGGGGFGGGGGGHHGFGBEGGHHHHGHHHGHHFGHFFEFHGGGGGHHFHHFHHHHGHHHHHGFHHGGHHHHHHHHGFGGGDGHGGGGGGGHHGGGGGGGGHEFHGGHCBGGHHHHHGGGF?CCFGGGCCEGHHHDGD?GGHHGGGGFFGGGGGFFBFFFGBFGGFFB.AE.FDFED--9@>BDA@DFEF9FFFEAADD./BBFFB9AFFFFFFFFFFFFFD;-=B-.BBFFF////;F/
@M05620:45:000000000-G6HP7:1:1101:11243:3656 1:N:0:163
CATCCTGACCCTGAAGTACCCCATTGAGCATGGCATCGTCACCAACTGGGACGACATGGAGAAGATCTGGCACCACACCTTCTACAACGAGCTGCGCGTGGCCCCGGAGGAGCACCCAGTGCTGCTGACCGAGGCCCCCCTGAACCCCAAGGCCAACAGAGAGAAGATGACTCAGGTGAGGCTCGGCCGACGCCCGTGCTCCTCCCGTCCTTTCCCCAGTCATTTTCTGCCCGGCTTGATTTCTGACATTA
+
CCCCCFFFFFFFGGGGGGGGGGGHHHHHHHHHHHHHHGHHHGHHHGHHHHHHGGGGGHHHHHHHHHHHHHHHHGHHHGGHHHHHHHHHGGGGGHHGGGGGGGHHGGGGGGGGHHHHGGHHHHHHHHHHHHGGGGGGGGGGGGHHHHGGGGHGHHGGGGGGGGGGGGGGGGGGGGGGGGGGGFGGFFFFFFFFFFFFDADFFFFFFFFFDFDFFFFFFFFFFFFFFFFFFFFFFFFFFFAFFFFFFBFFFF0
@M05620:45:000000000-G6HP7:1:1101:14907:3681 1:N:0:163
AGATTACTGCAACAGTTCCCCCTGGACCTGGAAAAGTTTCTTGCCTGGCTTACAGAAGCTGAAACAACTGCCAATGTCCTACAGGATGCTACCCGTAAGGAAAGGCTCCTAGAAGACTCCAAGGGAGTAAAAGAGCTGATGAAACAATGGCAAGTAAGTCAGGCATTTCCGCTTTAGCACTCTTGTGGATCCAATTGAACAATTCTCAGCATTTGTACTTGTAACTGACAAGCCAGGGACAAAACAAAGAT
+
BBBBBFFFFFDFGGGGGGGGGGGGHHHHHHHHHHHHGHHHHHHHHHHHHHHHHHHHHHHHHHHHHHHHHHHHHHHHFEGGDHHHFEHCFFGHHHGF?FHHGHHFHHFGGFEGHHHFHHHH3FGGG?EEEHHHHGGHFEFGHGHHHHHHHGGHHGHFHGGHHGHGHHHHFHGGDGGHGFHHFHGHHHHGGHHHHHHHHGHHHHHHFHHHGGHHHHHGFHHFGGCHHHFGHHHHHGGGGGEGGGFGGGGGBF9
@M05620:45:000000000-G6HP7:1:1101:13322:3687 1:N:0:163
CATCCTGACCCTGAAGTACCCCATTGAGCATGGCATCGTCACCAACTGGGACGACATGGAGAAGATCTGGCACCACACCTTCTACAACGAGCTGCGCGTGGCCCCGGAGGAGCACCCAGTGCTGCTGACCGAGGCCCCCCTGAACCCCAAGGCCAACAGAGAGAAGATGACTCAGGTGAGGCTCGGCCGACGCCCGTGCTCCTCCCGTCCTTTCCCCAGTCATTTTCTGCCCGGCTTGATTTCTGACATTA
+
BBABBFFFFFFFEGFFBGGGGGDGFFAEFFAFGHHHHEFGCEHFHEHHGCEGGGGEEHHBHGHFHFHFHHHHHFHHFFEHHHHHHGHFEEEGAGFGGGEGGGHHGECGGGDAGEGHGGHGHGGHHHHGGFGC@CCAEC@@AECGGGGGGGGGHHGGGFFGGGFGGFGFBF0FBB0BF/;C9CAF@>.A--9>;BB;B.D?FBBFBA9EDDD/9BFFF.A/;:9BF///9BFED9-9@-.9/;FF/BBF99/
@M05620:45:000000000-G6HP7:1:1101:13315:3704 1:N:0:163
CATCCTGACCCTGAAGTACCCCATTGAGCATGGCATCGTCACCAACTGGGACGACATGGAGAAGATCTGGCACCACACCTTCTACAACGAGCTGCGCGTGGCCCCGGAGGAGCACCCAGTGCTGCTGACCGAGGCCCCCCTGAACCCCAAGGCCAACAGAGAGAAGATGACTCAGGTGAGGCTCGGCCGACGCCCGTGCTCCTCCCGTCCTTTCCCCAGTCATTTTCTGCCCGGCTTGATTTCTGACATTA
+
CCCCCFFFFFFFGGGGGGGGGGGHHHHHHHHHHHHHHGHHHGHHHGHHHHHHGGGGGHHHHHHHHHHHHHHHHGHHHGGHHHHHHHHHGGGGGHHGGGGGGGHHGGFGGGGGHHHHGGHHFHHHHHHHHHGGGGGGGGGGGGHHHHGGGGHGHHGGGGGGGGGGGGGGGGGGGGGGGGGFGGGGFFFFAAFFFFFF@?DFFFFFFFBFDFFBFFFFFFBFFFFFFFFFFFFFDAFFFF?FFBFFF0BFFF0
@M05620:45:000000000-G6HP7:1:1101:13163:3719 1:N:0:163
ATCTCTATCTCCTAAAAACCTGTTTAGATTTGGAGATAGACCTTCAGGTTTTTCATCATTTTCTGCATGAATTATACATTGACCACGTTCCAGCGTGGTCAGTTTGCAGCATTCTGTTATTTTGTTTGACAGAGTGTCTTGTTGAGAACATATGTAGGACATGATTTTTTCCTGCAACAGGGAAAATAAAGTATAAGTTTTAAAGATTTATTCTTTAATAAAGGATCTCAAAGCCAGCTTTAGAAAAAGGA
+
CCCCCFFFFFFFGGGGGGGGGGHHHHHHHHHHHHHHHHHHHHHHHHHHHHHGGHHHHIIHHIHHHHHHHHHHHHHHHHHHHHHHHHGHHHHHHHGFGGHHHHHHHHHHHHHHHHGHHHHHHHHHHHHHHHHHHHHHHHHHHHHHHHHHHHHHHHHHHHGHHGHHHHHHHGHHHHHHHHHHHGGHHHHHHHGFHHHBFHHHHHHGHHHHHHHHHHHHGHHHHHHHGHHHHGHHHHH/GGHHHHHFGHHFGGC
@M05620:45:000000000-G6HP7:1:1101:13388:3733 1:N:0:163
TACCTGTACTGGGGAAGCATTTGAATATCCCCCCATGGTGATGGGGACGGAGAACTGCTCCATAAACACAGGCAACGTGCCTAACTTTCCCGGGAAGATGAAGTCAAAGAGCGACCACAGCTCTCGGAGGTTATTTTGCATCGGTGAGCCAGACAGAATGATCCGATGAGGGGTGCGAAACTATTTGAGGAAAGGAAGCACCTTTTTATTAAATTTACCTTTTAGCAATCGCCATTCCTACCCTAAAGATC
+
BCABCFFFFFFFGGGGGGGGGGHHHHHHHHHGGGGHHHHHHHHHHGGGGGGGGHHHHHHHHHHHHGHHHHHHGHHHGHHHHHHHHHHHHHHGGGGGGHHHHHHHHHHHHHHHGGGGGHHHHHHHHGGGGGGHHHHHHHHHHHGGGGGHHHHHHGHHHHHHHHHHHGGGHHHGGCDGGDGGGGGGGGGGGGFGGGGGGGGGGFFFFFFFFFFFFFFFFFFFFFFFFFFFFFFFFFFFFFFFFFFFFFFFFFB
@M05620:45:000000000-G6HP7:1:1101:8985:3735 1:N:0:163
TACCTGTACTGGGGAAGCATTTGAATATCCCCCCATGGTGATGGGGACGGAGAACTGCTCCATAAACACAGGCAACGTGCCTAACTTTCCCGGGAAGATGAAGTCAAAGAGCGACCACAGCTCTCGGAGGTTATTTTGCATCGGTGAGCCAGACAGAATGATCCGATGAGGGGTGCGAAACTATTTGAGGAAAGGAAGCACCTTTTTATTAAATTTACCTTTTAGCAATCGCCATTCCTACCCTAAAGATC
+
BBABBFFFFFFFGGCFGGGGGFHHHGHHHHHGGGGHGHGGGHHGHGGGGGGGFHHHHHHHGHGHHGHHHHHHGHHHGHHHHHGHHHHGHGHEEGGGGGHHFGHGHHHHHHHHGGGGGHGHEHHHHGGGGGDHGFHHHHHHHHGGGGGHBCFHHGHHHHHH0DGHGDGGHHHGGEFDGBBGGGFFGGFCEG;:CFFFFGGGGFFFFFFFFFFFFFFFFFFFFFFFFFFFFFFFFDEFFFFFFFFFFFFFFFB
@M05620:45:000000000-G6HP7:1:1101:13151:3737 1:N:0:163
ATCTCTATCTCCTAAAAACCTGTTTAGATTTGGAGATAGACCTTCAGGTTTTTCATCATTTTCTGCATGAATTATACATTGACCACGTTCCAGCGTGGTCAGTTTGCAGCATTCTGTTATTTTGTTTGACAGAGTGTCTTGTTGAGAACATATGTAGGACATGATTTTTTCCTGCAACAGGGAAAATAAAGTATAAGTTTTAAAGATTTATTCTTTAATAAAGGATCTCAAAGCCAGCTTTAGAAAAAGGA
+
CCCCCFFFFFFFGGGGGGGGGGHHHHHHHHHHHHHHHGHHHHHHHHHHHHHGGHHHHHHHHHHIHHHHHHHHHHHHHHHHHHHHHHGHHHHHHHGFGGHHHHHHHHHHHHHHHHGHHHHHHHHHHHHHGHGHHHGHHHHHHHHHHHHHHHHHHHHHHHHHHHHHHHHHHGHHHHHHHGHHHGGHHHHHHGHHFHHHHHHHHGGGHGHHHHHFHHHHHEHHHGHFHHHHHHHGHHHHHGHHHHHHHGHHGGG
@M05620:45:000000000-G6HP7:1:1101:8999:3747 1:N:0:163
TACCTGTACTGGGGAAGCATTTGAATATCCCCCCATGGTGATGGGGACGGAGAACTGCTCCATAAACACAGGCAACGTGCCTAACTTTCCCGGGAAGATGAAGTCAAAGAGCGACCACAGCTCTCGGAGGTTATTTTGCATCGGTGAGCCAGACAGAATGATCCGATGAGGGGTGCGAAACTATTTGAGGAAAGGAAGCACCTTTTTATTAAATTTACCTTTTAGCAATCGCCATTCCTACCCTAAAGATC
+
BBBBBFFFFFFFGGGGGGGGFGABDAGHHGHGEA22335AAA5AAA2E00AFGHGFHHFGGAGFG5DGH111FHFE@???GHB3FGHGFHFAECGGGHDGEHFHHHGB??GF/BB<CGHGHHHHHGGGGGGHHHHHHHHHHHGGGGGHFHHHHGHHHHHHHHHHHGGGHHHEGEGGGGGGGGGGGGGGGGFGGGGGGGGFGFFFFFFFFFFFFFFFFFFFFFFFFFFFFFAEFFFFFFFFFFFFFFFFFFF
@M05620:45:000000000-G6HP7:1:1101:13391:3753 1:N:0:163
TACCTGTACTGGGGAAGCATTTGAATATCCCCCCATGGTGATGGGGACGGAGAACTGCTCCATAAACACAGGCAACGTGCCTAACTTTCCCGGGAAGATGAAGTCAAAGAGCGACCACAGCTCTCGGAGGTTATTTTGCATCGGTGAGCCAGACAGAATGATCCGATGAGGGGTGCGAAACTATTTGAGGAAAGGAAGCACCTTTTTATTAAATTTACCTTTTAGCAATCGCCATTCCTACCCTAAAGATC
+
AABBBFFFFFFFGEGGAGGGGGHHHHHHHHHGGGGHHHGHHHHGHGGGGFCFGGHHHHHHHHHHHHHHHHHHGHHH?GEGHHEHHHHHHHHGGGGFGHHHGHHHHFHHGHFHGCFGGHHFHHHHHGGDFGGHHHHHHGHHHHGDD?FHHHHHHGHHGHHHHHHHHCGGHGHFCC@EBE?ADGGGGGGGFBBFFG?BFFGFGFFFFFFFFFF/FFFFFFFFFFFFFFFBFF.AFFFFFFFFFFFFFFBBFFF
@M05620:45:000000000-G6HP7:1:1101:17103:3778 1:N:0:163
TACCTGTACTGGGGAAGCATTTGAATATCCCCCCATGGTGATGGGGACGGAGAACTGCTCCATAAACACAGGCAACGTGCCTAACTTTCCCGGGAAGATGAAGTCAAAGAGCGACCACAGCTCTCGGAGGTTATTTTGCATCGGTGAGCCAGACAGAATGATCCGATGAGGGGTGCGAAACTATTTGAGGAAAGGAAGCACCTTTTTATTAAATTTACCTTTTAGCAATCGCCATTCCTACCCTAAAGATC
+
CDDDCFFFFFFFGGGGGGGGGGHHHHHHHHHGGGGHHHGHHHHHHGGGGGGGGHHHHHHHHHHHHHHHHHHHGHHHGHHHHHHHHHHHHHHGGGGGGHHHHHHHHHHHHHHHGGGGGHHHHHHHHGGGGGGHHHHHHHHHHHGGGGGHHHHHHGHHHHHHHHHHHGGGHHHGGEGGGGGGGGGGHHGGGGCGGGGGGGGGGFFFFFFFFHHFFFFHHFFFFFFHFFBBFFEFFFFFFFFHFFFFFFFFFFF
@M05620:45:000000000-G6HP7:1:1101:17087:3787 1:N:0:163
TACCTGTACTGGGGAAGCATTTGAATATCCCCCCATGGTGATGGGGACGGAGAACTGCTCCATAAACACAGGCAACGTGCCTAACTTTCCCGGGAAGATGAAGTCAAAGAGCGACCACAGCTCTCGGAGGTTATTTTGCATCGGTGAGCCAGACAGAATGATCCGATGAGGGGTGCGAAACTATTTGAGGAAAGGAAGCACCTTTTTATTAAATTTACCTTTTAGCAATCGCCATTCCTACCCTAAAGATC
+
>AABAFDDFFFFC?CEFGGGFFHHGGHHHHFFGGGHHFBBDEGFEFFGEEGGGHHHHGFHHHHGHHHHHHHHGEHGGHHHHHGHHHHGHGHGGGGGGHHHHHHHHHHHHHHHGGGGGHHHHHHHHGGGGGEHHHHHHHHHHHGGGGGFGHHHHGHHHHHHHHHHHGGGHHHGGGGGGGGGGGGGGFGGGF0CFAFFFGGGGFFFFFFFFFFFFFFFFFFFFFFFFFFFFFEFFFFFFFFFFFFFFFFFFFF
@M05620:45:000000000-G6HP7:1:1101:17119:3793 1:N:0:163
TACCTGTACTGGGGAAGCATTTGAATATCCCCCCATGGTGATGGGGACGGAGAACTGCTCCATAAACACAGGCAACGTGCCTAACTTTCCCGGGAAGATGAAGTCAAAGAGCGACCACAGCTCTCGGAGGTTATTTTGCATCGGTGAGCCAGACAGAATGATCCGATGAGGGGTGCGAAACTATTTGAGGAAAGGAAGCACCTTTTTATTAAATTTACCTTTTAGCAATCGCCATTCCTACCCTAAAGATC
+
AAAABFFFFFFFGFAEAGGGGGHFHFHGHHHGGGGHHHHHFHHHHGGGGGGGGHHHGHHHHHHHHHHHHHHHGHHGFHHHHHHFHHHHHHHFGGGGGHHGHHHFHGHHFHGHGGGGGHHHHHHHHGGDGGFHHHGHHHHHHHGGGFEFGHHHHGGHHHGDHGHHGGGGGHFGF.CGGGGDDFGGGGGFGGFGGFGGG.EFFEFFFFFFFFFFFFFFFFFFFFFFFFFEFFAEF?EFFFFFF9AFFFFFEFF
@M05620:45:000000000-G6HP7:1:1101:8047:3855 1:N:0:163
ATCTCTATCTCCTAAAAACCTGTTTAGATTTGGAGATAGACCTTCAGGTTTTTCATCATTTTCTGCATGAATTATACATTGACCACGTTCCAGCGTGGTCAGTTTGCAGCATTCTGTTATTTTGTTTGACAGAGTGTCTTGTTGAGAACATATGTAGGACATGATTTTTTCCTGCAACAGGGAAAATAAAGTATAAGTTTTAAAGATTTATTCTTTAATAAAGGATCTCAAAGCCAGCTTTAGAAAAAGGA
+
BBBBBFFFFFFFGGGGGGGGGGHFHHHHHHHHGFGGHGHHHHHHHHHHHHHEGGHHHHHHHHHHHHHHHFGHHHHHGHHHHHHHEHGHHHGHHHGFGGHHHHHHHHHHHHHHGHHHHHHHHHHHHGHHGHHHHFGHHFHHHHHHGHGHFGHHHHHHHHGHHHHGHHHHHDFHHHGHGGHGHGEGFHHHHHGGHHFDF=GGHHCHGGFFHHHGHHHHGFGFGGHHEHHEGFGHHHHHGFHHHHHHGFGHDDC
@M05620:45:000000000-G6HP7:1:1101:8055:3871 1:N:0:163
ATCTCTATCTCCTAAAAACCTGTTTAGATTTGGAGATAGACCTTCAGGTTTTTCATCATTTTCTGCATGAATTATACATTGACCACGTTCCAGCGTGGTCAGTTTGCAGCATTCTGTTATTTTGTTTGACAGAGTGTCTTGTTGAGAACATATGTAGGACATGATTTTTTCCTGCAACAGGGAAAATAAAGTATAAGTTTTAAAGATTTATTCTTTAATAAAGGATCTCAAAGCCAGCTTTAGAAAAAGGA
+
BBBBBFFFFFFFGGGGGGGGGGHGHHHHHHHHHHHHHHGFHHHHHHHHHHHGGHHGHHGHHHHHHGHGHHHHHHHHHHHHGHHHHHFHGHHHHHGGGFHHHFGHHHHHFHHGHHHGHHHGHHHHHHHHHHHHHFGGHFFHHGHFFHHHHGHHHHHHHHHHHHHHHHHHHGHHHHHHGHHHHEGHHHGHHHHGGHHHG<FHHHFFHHFFHHHHHHHHHDGGGDFGFHGBGHHGFHHHHGHHGHHHHHHHGGH
@M05620:45:000000000-G6HP7:1:1101:8068:3883 1:N:0:163
ATCTCTATCTCCTAAAAACCTGTTTAGATTTGGAGATAGACCTTCAGGTTTTTCATCATTTTCTGCATGAATTATACATTGACCACGTTCCAGCGTGGTCAGTTTGCAGCATTCTGTTATTTTGTTTGACAGAGTGTCTTGTTGAGAACATATGTAGGACATGATTTTTTCCTGCAACAGGGAAAATAAAGTATAAGTTTTAAAGATTTATTCTTTAATAAAGGATCTCAAAGCCAGCTTTAGAAAAAGGA
+
AAAAAFFFFFFFGG11AGGGGFG1AGAFH3F11F01BG11FF1BGHHHHGHEEHDEFEEG2AGHBDHF2A1DAGHGG2FHADFC1G/ABFH2DFEE?>/BF0BFGFFH1BGD2FD2BFG@FDFHFGG0GFFG00>BFBEGHEF0F1FG1B1FGHHHFFBGHHFGDGHHFCCHH11F@GHGC//GGFFDF1?<?1<FG1<FDG1>FFF1>GHHHHHHHDDD0000<DC0GGGF0GAGGGCGGHCFFHGHC./
@M05620:45:000000000-G6HP7:1:1101:15935:3887 1:N:0:163
CATCCTGACCCTGAAGTACCCCATTGAGCATGGCATCGTCACCAACTGGGACGACATGGAGAAGATCTGGCACCACACCTTCTACAACGAGCTGCGCGTGGCCCCGGAGGAGCACCCAGTGCTGCTGACCGAGGCCCCCCTGAACCCCAAGGCCAACAGAGAGAAGATGACTCAGGTGAGGCTCGGCCGACGCCCGTGCTCCTCCCGTCCTTTCCCCAGTCATTTTCTGCCCGGCTTGATTTCTGACATTT
+
BBBBBFFFFFFFGFGGGGGGGGDHHHFHGGHHHHFHHGHHHGHGHGHHHHHHGGGGGHHFHHHHHHHHHHHHFGHHHGGHHHHHHHHHGGGGGHHGGGGGGGHHGGGGGGGGHHHHGFHHGGHHHHHHHHGGGGGGGGGGGEHHHHGGGDHGHHGGGFGGGFFECGFFFFGGGBFGGGGGGGGGFFFFFAFC@FFD>AAEEFFFFFFEADDFFFFFFFFFFFFFFFFFFFFFD;;>BAFFFFFFF9;/FF/
@M05620:45:000000000-G6HP7:1:1101:15914:3888 1:N:0:163
CATCCTGACCCTGAAGTACCCCATTGAGCATGGCATCGTCACCAACTGGGACGACATGGAGAAGATCTGGCACCACACCTTCTACAACGAGCTGCGCGTGGCCCCGGAGGAGCACCCAGTGCTGCTGACCGAGGCCCCCCTGAACCCCAAGGCCAACAGAGAGAAGATGACTCAGGTGAGGCTCGGCCGACGCCCGTGCTCCTCCCGTCCTTTCCCCAGTCATTTTCTGCCCGGCTTGATTTCTGCCATTT
+
BBBBBFFBFFFFGGGGGGGGGGGHHHHHHHHHHHHHHGHHHGHFEGHHHGGHGGGGGHHFHHHHHHHHHEH2GGHHGGGHHHHGHHBGFFGGGHHGGGGGEEHHGGGGGGGGHHHHGGGHGGHHHHHGHHG@GGGGGGGGGGFGHHGGGAAGGHAAEEGFGGG.FFBFB0CFGGGBFFGGGGGGFFFFFAFFFFFF;ADEFFFFFEDEFF?FFBBBFFFFFFFFFFFFFFFF?AFFFFABBFFFF/;FFF/
@M05620:45:000000000-G6HP7:1:1101:15921:3906 1:N:0:163
CATCCTGACCCTGAAGTACCCCATTGAGCATGGCATCGTCACCAACTGGGACGACATGGAGAAGATCTGGCACCACACCTTCTACAACGAGCTGCGCGTGGCCCCGGAGGAGCACCCAGTGCTGCTGACCGAGGCCCCCCTGAACCCCAAGGCCAACAGAGAGAAGATGACTCAGGTGAGGCTCGGCCGACGCCCGTGCTCCTCCCGTCCTTTCCCCAGTCATTTTCTGCCCGGCTTGATTTCTGACATTA
+
DDDDDFFFFFFFGGGGGGGGGGGHHHHHHHHHHHHHHGHHHGHHHGHHHHHHGGGGGHHHHHHHHHHHHHHHHGHHHGGHHHHHHHHHGGGGGHHGGGGGGGHHGGGGGGGGHHHHGGHHHHHHHHHHHHGGGGGGGGGGGGHHHHGGGGHGHHGGGGGGGGGGGGGGGGGGGGGGGGGGGGGGFFFFFFFFFFFFDFFFFFFFFFFFFFFFFFFFFFFFFFFFFFFFFFFFFFFFFFAFFFFFFBFFFF0
@M05620:45:000000000-G6HP7:1:1101:15941:3907 1:N:0:163
CATCCTGACCCTGAAGTACCCCATTGAGCATGGCATCGTCACCAACTGGGACGACATGGAGAAGATCTGGCACCACACCTTCTACAACGAGCTGCGCGTGGCCCCGGAGGAGCACCCAGTGCTGCTGACCGAGGCCCCCCTGAACCCCAAGGCCAACAGAGAGAAGATGACTCAGGTGAGGCTCGGCCGACGCCCGTGCTCCTCCCGTCCTTTCCCCAGTCATTTTCTGCCCGGCTTGATTTCTGACATTA
+
BBBBABFFFFFFGGGGGGFGGGGHGHHHHHHGHHHHHGHHHGHHHGHHGHHHGEGGGHHGFGHHGHHHHHGGHGFHHGGHHHHHHGHHGGGGGHHFGEEEFGHHGGGGGGGGHGHHGFH?GHHGHHHGHHGFGGGGGGGGGGHHHHGGGGHFHHEEFFFGGGG?FFFBFGFFGGGGGBFFAEEGDFEA99@FFFF=;AAA/FFFFFF;DFDFFFFFFFDBFFFFFFFF/9FE?BCF@@./;FFBF//BBF/
@M05620:45:000000000-G6HP7:1:1101:11516:3907 1:N:0:163
CATCCTGACCCTGAAGTACCCCATTGAGCATGGCATCGTCACCAACTGGGACGACATGGAGAAGATCTGGCACCACACCTTCTACAACGAGCTGCGCGTGGCCCCGGAGGAGCACCCAGTGCTGCTGACCGAGGCCCCCCTGAACCCCAAGGCCAACAGAGAGAAGATGACTCAGGTGAGGCTCGGCCGACGCCCGTGCTCCTCCCGTCCTTTCCCCAGTCATTTTCTGCCCGGCTTGATTTCTGACATTA
+
CCCCCFFFFFFFGGGGGGGGGGGHHHHHHHHHHHHHHGHHHGHHHGHHHHHHGGGGGHHHHHHHHHHHHHHHHGHHHGGHHHHHHHHHGGGGGHHGGGGGGGHHGGGGGGGGHGHHGGHHHHHHHHHHHHGGGGGGGGGGGGHHHHGGGGHGHHGGGGGGGGGGGGGGGGGGGGGGGGGGGGGGFFFFFFFFFFFFDFFFFFFFFFFFFFFFFFFFFFFFFEFFFFFBFFFFFFFFFFAFFFFFF0BFFF0
@M05620:45:000000000-G6HP7:1:1101:18217:3908 1:N:0:163
AGATTACTGCAACAGTTCCCCCTGGACCTGGAAAAGTTTCTTGCCTGGCTTACAGAAGCTGAAACAACTGCCAATGTCCTACAGGATGCTACCCGTAAGGAAAGGCTCCTAGAAGACTCCAAGGGAGTAAAAGAGCTGATGAAACAATGGCAAGTAAGTCAGGCATTTCCGCTTTAGCACTCTTGTGGATCCAATTGAACAATTCTCAGCATTTGTACTTGTAACTGACAAGCCAGGGACAAAACAAAGAT
+
AAABBFFFFFFFGGGGGGGGGGGGHHHGHHHHHHHHHGHHHHHHHGHHHHHHHHGHHFHHHHHHHHHHHHHHHHHHHHHHGHHHHHHHHHHHHHGGCGHHHEHHHHHHGHHHHHHHHHHHHHHGGHGFHHHHGGHHHHGHHHHHHHHHHFHGHGHHHHFHHHHHHHHHHHGGGGGHHHHHHHFGHFHFHHHHHHHHHHHFFHGHHHHHHGHHGHHHHHHGHHHFHHHHHHHFHGGGGGGGGGFFGGGGGGF
@M05620:45:000000000-G6HP7:1:1101:11523:3924 1:N:0:163
CATCCTGACCCTGAAGTACCCCATTGAGCATGGCATCGTCACCAACTGGGACGACATGGAGAAGATCTGGCACCACACCTTCTACAACGAGCTGCGCGTGGCCCCGGAGGAGCACCCAGTGCTGCTGACCGAGGCCCCCCTGAACCCCAAGGCCAACAGAGAGAAGATGACTCAGGTGAGGCTCGGCCGACGCCCGTGCTCCTCCCGTCCTTTCCCCAGTCATTTTCTGCCCGGCTTGATTTCTGACATTA
+
CCCCCFFFFFFFGGGGGGGGGGGHHHHHHHHHHHHHHGHHHGHHHGHHHHHHGGGGGHHHHHHHHHHHHHHHHGHHHGGHHHHHHHHHGGGGGHHGGGGGGGHHGGGGFGGGHHHHGGHHHHHHHHHHHHGGGGGGGGGGGGHHHHGGGGHGHHGGGGGGGGGGGGGGGGGGGGGGGGGFGEGGFFFFFFFFFFFFFFDFFFFFFFBFDFFFFFFFFFDFFFFFFFFFFFFFFFAFFA9FFFFFF/B/;F/
@M05620:45:000000000-G6HP7:1:1101:11502:3926 1:N:0:163
CATCCTGACCCTGAAGTACCCCATTGAGCATGGCATCGTCACCAACTGGGACGACATGGAGAAGATCTGGCACCACACCTTCTACAACGAGCTGCGCGTGGCCCCGGAGGAGCACCCAGTGCTGCTGACCGAGGCCCCCCTGAACCCCAAGGCCAACAGAGAGAAGATGACTCAGGTGAGGCTCGGCCGACGCCCGTGCTCCTCCCGTCCTTTCCCCAGTCATTTTCTGCCCGGCTTGATTTCTGACATTT
+
AB3AAFFBFFFFGGGGGGGGGGFHHGHFFHHHHHGHHGGHEFHFHGHHEHGHGGGGFHHGHF1FGFGHFHHHHGHHHGGHGHHGHHHHGGGGGHFGGGGGGGHHGGCGFGDGHEHHGGH?CGFGGHHFHGG@FGCFGGGG@C:0GHGGGGHGHAEGGGBFFGGGBCB09FFFGFFGFFF..C:CFFFFAFFFCFF-;..AFFFF9E?EDDDBFFF/:../B/FFFFE/FFFFF-BD;B.;;FF/F/BBFB/
@M05620:45:000000000-G6HP7:1:1101:18228:3926 1:N:0:163
AGATTACTGCAACAGTTCCCCCTGGACCTGGAAAAGTTTCTTGCCTGGCTTACAGAAGCTGAAACAACTGCCAATGTCCTACAGGATGCTACCCGTAAGGAAAGGCTCCTAGAAGACTCCAAGGGAGTAAAAGAGCTGATGAAACAATGGCAAGTAAGTCAGGCATTTCCGCTTTAGCACTCTTGTGGATCCAATTGAACAATTCTCAGCATTTGTACTTGTAACTGACAAGCCAGGGACAAAACAAAGAT
+
BCBCCFFFFFFFGGGGGGGGGGGGHHHGHHHGHHHHFHHHHHHHHHHHHHHHHHHHHHHHHHHHHHHHHHHHHHHHHHHHHHHHHHHHHHHHHHGGGGHHHHHHHHHHGHHHHHHGHHHHHFHGGHGGHHFHHGHHHHFHHHGHHHHHGHHHHGHHHHHHHHHHHHHHHGGGGGGHHHHFHHHHHFHGHHHHHHHHHFGGFHHHHHHFHHHHGHHHHHHHHFHHHHHFGHHGHGGGGGEGGGFGGGGGGGF
@M05620:45:000000000-G6HP7:1:1101:18210:3928 1:N:0:163
AGATTACTGCAACAGTTCCCCCTGGACCTGGAAAAGTTTCTTGCCTGGCTTACAGAAGCTGAAACAACTGCCAATGTCCTACAGGATGCTACCCGTAAGGAAAGGCTCCTAGAAGACTCCAAGGGAGTAAAAGAGCTGATGAAACAATGGCAAGTAAGTCAGGCATTTCCGCTTTAGCACTCTTGTGGATCCAATTGAACAATTCTCAGCATTTGTACTTGTAACTGACAAGCCAGGGACAAAACAAAGAT
+
CCCCCFFFFFFFGGGGGGGGGGGGHHHHHHGHHHHHGHHHHHHHHHHHHHHHHHHGHHHHHHHGHHHHHHHHHHHHHHHHHHHHHHHHHHHHHHGFGGHHHHHHHHHHGHHHHHHHHHHHHGHGGGGGHHHHHGHHHHGHHHGGHHHHGHHHHGHHHHHHHHHHHHHHHHGGGGGHHHHHHHHHHGHGHHHHHHHHHHHHFHHHHHHFHHGHHHHHHHHHHGHGHHHHHHHHEGFGGGGGGGGGGGGGGGC
@M05620:45:000000000-G6HP7:1:1101:12642:3958 1:N:0:163
CATCCTGACCCTGAAGTACCCCATTGAGCATGGCATCGTCACCAACTGGGACGACATGGAGAAGATCTGGCACCACACCTTCTACAACGAGCTGCGCGTGGCCCCGGAGGAGCACCCAGTGCTGCTGACCGAGGCCCCCCTGAACCCCAAGGCCAACAGAGAGAAGATGACTCAGGTGAGGCTCGGCCGACGCCCGTGCTCCTCCCGTCCTTTCCCCAGTCATTTTCTGCCCGGCTTGATTTCTGACATTT
+
BBBBBFFFFFFFGGGGGFGGGGGHHGCFHHGHHHHHHGHHHGHBHEGHGHGHCEGGGHGFHHHFFHHHHHHHHGGHAAEFHHHHHHHHGFFGGFHGGGGGGGHHGC?DCGADHHHHGFHFGHHHHHHHHHGGGGGGGGGGGGFHGHGG?EHGHFEA.EGEFFGFFGCFGGGGGGGGGGFFGGFGBBE?-=?;;B?BBDDFFFFFFFDFFFFFBB9FBBDFF/BBBBFFF/BEF??B?=.BBF/9B;:/;F/
@M05620:45:000000000-G6HP7:1:1101:12653:3983 1:N:0:163
CATCCTGACCCTGAAGTACCCCATTGAGCATGGCATCGTCACCAACTGGGACGACATGGAGAAGATCTGGCACCACACCTTCTACAACGAGCTGCGCGTGGCCCCGGAGGAGCACCCAGTGCTGCTGACCGAGGCCCCCCTGAACCCCAAGGCCAACAGAGAGAAGATGACTCAGGTGAGGCTCGGCCGACGCCCGTGCTCCTCCCGTCCTTTCCCCAGTCATTTTCTGCCCGGCTTGATTTCTGACATTA
+
DDDDDFFFFFFFGGGGGGGGGGGHHHHHHHHHHHHHHGHHHGHHHGHHHHHHGGGGGHHHHHHHHHHHHHHHHGHHHGGHHHHHHHHHGGGGGHHGGGGGGGHHGGGGGGGGHHHHGGHGHHHHHHHHHHGGGGGGGGGGGGHHHHGGGGHGHHGGGGGGGGGGGGGGGGGGGGGGGGGGGGGGFFFFFFFCFFFFFFDFFFFFFFFEFFFFFFFFFFDFFFFFFFFFFFFFFFFFFFFFFFFFFBFFFF0
@M05620:45:000000000-G6HP7:1:1101:9870:4017 1:N:0:163
ATCTCTATCTCCTAAAAACCTGTTTAGATTTGGAGATAGACCTTCAGGTTTTTCATCATTTTCTGCATGAATTATACATTGACCAGCGTGGTCAGTTTGCAGCATTCTGTTATTTTGTTTGACAGAGTGTCTTGTTGAGAACATATGTAGGACATGATTTTTTCCTGCAACAGGGAAAATAAAGTATAAGTTTTAAAGATTTATTCTTTAATAAAGGATCTCAAAGCCAGCTTTAGAAAAAGGAAGAAAGG
+
BABBBFFFFFFFGGGGGGGGGGHHGHHHHHHGHHHHHHHGHHHHHHHHHHHGGHHHHHHHHHHHHHHHHHHHHGHGHHHHHHHHHHHEEFEFGHHHHHHHHHHHHHHHHHHHHHHHHHHHHDGGHHHGHHHHHHGHHEHGHHHHHHHHGHHGHGHGHHHHHHGHHHHHHHHHHGCGHGHHHHHGDHHHHHHHHEHHHEFHHHHHHHHHHHFHFF=FEFHHHHHHFHFFHHGFHHGHHHHHFGDFCGFHHHH
@M05620:45:000000000-G6HP7:1:1101:9864:4034 1:N:0:163
ATCTCTATCTCCTAAAAACCTGTTTAGATTTGGAGATAGACCTTCAGGTTTTTCATCATTTTCTGCATGAATTATACATTGACCAGCGTGGTCAGTTTGCAGCATTCTGTTATTTTGTTTGACAGAGTGTCTTGTTGAGAACATATGTAGGACATGATTTTTTCCTGCAACAGGGAAAATAAAGTATAAGTTTTAAAGATTTATTCTTTAATAAAGGATCTCAAAGCCAGCTTTAGAAAAAGGAAGAAAGG
+
AABBBFFFFFFFGGGGGGGGGGHHHHFHHHHHHHHHHHHHHHHHHHHHHHHGGHHHHHHHHHHHHHHHHHHHHHHHHHHHHHHHHFGGEEFHHHHHHHHHGHHHHHHHHHGHHHHHHHHHGHHHHGHHHHHHHHHHHHFEGHHHHHHHHHHGHFHHGHHHHHGHHHHHGHGFHEGGHHHHHHHGGHHHGHHGHFGHHGFHGGHHHHHHHHGHGHHHBGHGHHHGFFHFHCEGHHHHEHFHHCCHHGFGGHF
@M05620:45:000000000-G6HP7:1:1101:9972:4065 1:N:0:163
CATCCTGACCCTGAAGTACCCCGGCTTGATTTCTGACATTAGATCGGAAGAGCACACGTCTGAACTCCAGTCACGTCGACGCATCTCGTATGCCGTCTTCTGCTTGAAAAAAAAAAAAATGCTACAGCTCGAGACCACCCTGAACCCCTCGGCCAACAGACAGAAGCCGACGCAGGCGGGGATCGGCCGCCGCACGTACTGCCCCCGGCCTGTCCCCCCTCATGCTCTGCCCTGCTCGAGTGACGGCTTTC
+
BBBBBFFFFFFFGGGGGGGGGGGGGGGGHFHHHHGHHHHHHFFHHHDDEGHHHHHHGGGHHGHHHHHHHHHHHHFGHGGGGGCEEGHFFEHHFHGGGHGHGHHHHHGGFHHGGGGG<>-01111111111.-<<<C/..<.//0/...;:-.:A-..9//.////;/.-;----9@.9----.;9A-99--;----....///..;---9../;:;.9--9.9////;///./.9;/;-9;.//.-99-//
@M05620:45:000000000-G6HP7:1:1101:9957:4076 1:N:0:163
CATCCTGACCCTGAAGTACCCCGGCTTGATTTCTGACATTAGATCGGAAGAGCACACGTCTGAACTCCAGTCACGTCGACGCATCTCGTATGCCGTCTTCTGCTTGAAAAAAAAAAAATTGGTGCTGACGTAGGCACCCATTCACTGTGAGTCACGACGAGATACTCGAAATGAGGTAATACATATTTAACGTAAGTTAGCTATTAGGTAAGTCCCTTGTACTCTTTGATTGGAGTTGGTACATGATATTA
+
BBBBBFFFFFFFGGGGGGGGGGGGG2EEHHHHHHGGHGHHFDGHHG?EGEGHFHHHFGFHFFBFHHHG3FGFHHGFGECE?FCEEEFG?EECGDE?EFFFBGHHHHEG3BF@F@GB>/01111.1>110...0.<0<.../00000000000<00..----..0090../..000//0000;000000009.9.../////://///99///9//:9/.;//////////9/.//:///.////////;//
@M05620:45:000000000-G6HP7:1:1101:23115:4087 1:N:0:163
TACCTGTACTGGGGAAGCATTTGAATATCCCCCCATGGTGATGGGGACGGAGAACTGCTCCATAAACACAGGCAACGTGCCTAACTTTCCCGGGAAGATGAAGTCAAAGAGCGACCACAGCTCTCGGAGGTTATTTTGCATCGGTGAGCCAGACAGAATGATCCGATGAGGGGTGCGAAACTATTTGAGGAAAGGAAGCACCTTTTTATTAAATTTACCTTTTAGCAATCGCCATTCCTACCCTAAAGATC
+
BBCCCFFFFFFFGGGGGGGGGGHGHHHHHHHGGGGHHHGGGHHHHGGGGGGGGHHHHHHHHHHHHHHHHHHHGHHHGHHHHHHHHHHHHHHGGGEGGHHHHHHHHHHHHHHHGGGGGHHHHHHHHDFCDGCHHHHHHHGFHHGGGGGGGGHHHGHGCCHHHHHHHGGGHHHGGCDGGEFCGGGGGGGGGGBFFGGFFGGFGEBFFFFFFFFFFFFFFFFFFFFFFFFFFFFFFFFFFFFFFFFFFFFFFFF
@M05620:45:000000000-G6HP7:1:1101:20869:4089 1:N:0:163
CATCCTGACCCTGAAGTACCCCATTGAGCATGGCATCGTCACCAACTGGGACGACATGGAGAAGATCTGGCACCACACCTTCTACAACGAGCTGCGCGTGGCCCCGGAGGAGCACCCAGTGCTGCTGACCGAGGCCCCCCTGAACCCCAAGGCCAACAGAGAGAAGATGACTCAGGTGAGGCTCGGCCGACGCCCGTGCTCCTCCCGTCCTTTCCCCAGTCATTTTCTGCCCGGCTTGATTTCTGACATTA
+
BBBBBFFFFFFFGGGGGGGGGGGHHHHHHHHHHHHHHGHHHGHHHGHHHHGHGGGGGHHFHHHHHHHGHHHHHGGHHGGHHHHHHHHHGGGGGHHGGGEGGGHHGGGGGGGGHGHHGGHHHHGHHHHHHHGGGGGGGGGGGGGHHHGGGGHGHHGGGGGGGGGGGGGGGGGGGGGGGGGGGGGGFFFFBC@FFFFFDFFFFFFFFFFFFFFFFFFFFFFFFFFFFFFFFFFFFAFDFC./BFFFFFFFFF/
@M05620:45:000000000-G6HP7:1:1101:11928:4089 1:N:0:163
AAACCAAGCAGACACTCACCGCCAGAAGACATGAGGTCAGCTAGATCGGAAGAGCACACGTCTGAACTCCAGTCACGTCGACGCATCTCGTATGCCGTCTTCTGCTTGAAAAAAAAAAAAAAATTAACACGCGCCGCCACTCTCCTGCTCCTCCAACAATGTCCTTCACATTACAGTCTCATATGGCCTACGACCAGGATGCCTCTGGCGTCTATGCGCCGACTCACTCCAACACGTCATTTCGTCCGTGA
+
CCBCCCCFCFFFGGGGGGGGGGGGGHHHGHHHHHHHHHHHHHFHHHHHGGGGGHHHHHHGHHHGHHHHHHHHHHHHGHHGGGGGGEGFGHGGHHHHGGGHGHHEHHHG0FFGHGGGG@</<<<./00<0/.<----:;-9//09/0///;0/9C//9..00;0;00/////9/://9//;//////.////..;:-.9.9///:9///;-.-:.///...----.///9////.;:....////...-:.9
@M05620:45:000000000-G6HP7:1:1101:9686:4090 1:N:0:163
CATCCTGACCCTGAAGTACCCCATTGAGCATGGCATCGTCACCAACTGGGACGACATGGAGAAGATCTGGCACCACACCTTCTACAACGAGCTGCGCGTGGCCCCGGAGGAGCACCCAGTGCTGCTGACCGAGGCCCCCCTGAACCCCAAGGCCAACAGAGAGAAGATGACTCAGGTGAGGCTCGGCCGACGCCCGTGCTCCTCCCGTCCTTTCCCCAGTCATTTTCTGCCCGGCTTGATTTCTGACATTA
+
DDDDDFFFFFFFGGGGGGGGGGGHHHHHHHHHHHHHHGHHHGHHHGHHHHHHGGGGGHHHHHHHHHHHHHHHHGHHHGGHHHHHHHHHGGGGGHHGGGGGGGHHGGGGGGGGHHHHGGHHHHHHHHHHHHGGGGGGGGGGGGHHHHGGGGHGHHGGGGGGGGGGGGGGGGGGGGGGGGGGGGGGFFFFFFFFFFFFFFFFFFFFFFFFFFFFFFFFFFFFFFFFFHFFHFFFFFFFFFFFFFFFFFFFFF0
@M05620:45:000000000-G6HP7:1:1101:18571:4092 1:N:0:163
AAACCAAGCAGACACTCACCGCCAGAAGACATGAGGTCAGCTAGATCGGAAGAGCACACGTCTGAACTCCAGTCACGTCGACGCATCTCGTATGCCGTCTTCTGCTTGAAAAAAAAAAAACACACTAAGCTTAACTCGCCACTCTACAGGACCTATGTTTTAGCCTACCACTCCACCCACAAACCCCCTTTCTCCACGTTTCTCCTTTCCTCCCCCATCTCCCAGACAGCAGACTTATACGTTGTCCATTA
+
CCCCCBCFCFFFGGGGGGGGGGGGGHHHHHGHHHHHGHHHHHHHHHHHGGGGHGHHHHHGHHHGHHHHHHHHHHHHGHHGGGGGGAEHGHGGHHHHGGGHGHHGHHHHGHHHHGGFGG//..0.<0011011<000=.-<..0;;0000/.../000;0;/0/0000/.0:0//0/.....9.....--.90:000/..9/900:9:B0009/9..-/:9F99/0..//./9/.000000.0/.9000090
@M05620:45:000000000-G6HP7:1:1101:17601:4103 1:N:0:163
CATCCTGACCCTGAAGTACCCCATTGAGCATGGCATCGTCACCAACTGGGACGACATGGAGAAGATCTGGCACCACACCTTCTACAACGAGCTGCGCGTGGCCCCGGAGGAGCACCCAGTGCTGCTGACCGAGGCCCCCCTGAACCCCAAGGCCAACAGAGAGAAGATGACTCAGGTGAGGCTCGGCCGACGCCCGTGCTCCTCCCGTCCTTTCCCCAGTCATTTTCTGCCCGGCTTGATTTCTGACATTT
+
ABBBBFDFFFFFC4FGGGGGGGGFHAFGGGHD4G4FHEEGFGHGEFHHG22GEGGCEHECGHHFFFHFFDFHHGHHHGGHHHHFHHHHGGGGGFHEGGGGGGHHGGGCGGGGHHHHGGHGHHHHHHHHHHGGGGGGGGGGGGHHHHGGGGHGHHGGGGGGGGGEBFGFGGGGGGGGGGGGGGGGBBFFBBBBBBBB@FFFFFFFFFFFFFFFFFFFFFABF/FFFFFFFFBE.BB@BBFFFBBFB/BFFF/
@M05620:45:000000000-G6HP7:1:1101:23108:4104 1:N:0:163
TACCTGTACTGGGGAAGCATTTGAATATCCCCCCATGGTGATGGGGACGGAGAACTGCTCCATAAACACAGGCAACGTGCCTAACTTTCCCGGGAAGATGAAGTCAAAGAGCGACCACAGCTCTCGGAGGTTATTTTGCATCGGTGAGCCAGACAGAATGATCCGATGAGGGGTGCGAAACTATTTGAGGAAAGGAAGCACCTTTTTATTAAATTTACCTTTTAGCAATCGCCATTCCTACCCTAAAGATC
+
BBABBFFFFFFFGGGGGGGGGGHGHGHHHHHGGGGHHHHHHHHHHGGGGGGGGHHHHHHHHHHHHHHHHHHHGHHHGHGHHHHHHHHHHHHGGGGGGGHHHHHHHHHHHHHHGGGGGHHHHHHHHFGEGGEHHHHHHHHFHHGEGGGFGGHHHGHHHHHHHHHHHGGGHHHGGEGGGGG@BGGGGGGGGGFGFFGFFFFBFEFFFFFFFFFFFFFFFFFFFFFFFFFBBBFFFFFFFFFFFFFFFFFFFFF
@M05620:45:000000000-G6HP7:1:1101:9673:4107 1:N:0:163
CATCCTGACCCTGAAGTACCCCATTGAGCATGGCATCGTCACCAACTGGGACGACATGGAGAAGATCTGGCACCACACCTTCTACAACGAGCTGCGCGTGGCCCCGGAGGAGCACCCAGTGCTGCTGACCGAGGCCCCCCTGAACCCCAAGGCCAACAGAGAGAAGATGACTCAGGTGAGGCTCGGCCGACGCCCGTGCTCCTCCCGTCCTTTCCCCAGTCATTTTCTGCCCGGCTTGATTTCTGACATTA
+
CCCCCFFFFFFFGGGGGFGGGGGHHHHHHHHHHHHHHGHHHGHHHGHHHHHHGGGGGHHHHHHHHHHHHHHHHGHHHGGHHHHHHHHHGGGGGHHGGGGGGGHHGGGGGGGGHGHHGGHGHHHHHHHHHHGGGGGGGGGGGGGHHHGGGGHGHHGGGGGGGGGGGGGGGGGGGGGGGGGGGGGGFFFFFFFFFFFFFFFFFFFFFFFFFFFFFFFFFFDFFFFFFFFFFFFFFFFFFFAFFFFFF0:BFF0
@M05620:45:000000000-G6HP7:1:1101:22943:4107 1:N:0:163
TACCTGTACTGGGGAAGCATTTGAATATCCCCCCATGGTGATGGGGACGGAGAACTGCTCCATAAACACAGGCAACGTGCCTAACTTTCCCGGGAAGATGAAGTCAAAGAGCGACCACAGCTCTTCGGAGGTTATTTTGCATCGTTGAGCCAGACAGAATGATCCGATGAGGGGTGCGAAACTATTTGAGGAAAGGAAGCACCTTTTTATTAATTTTACCTTTTAGCAATCGCCATTCTTACCCTAAAGAT
+
BBBBBFFFFFFFGGGGGGGGGGHHHHCHHHHGGGGHHGGHHHHHGGFFGGGGGGHGHGHHHHHHHHHHHHHHGGHHGHHHHHHHHHHHHHHGGGFGGHHHGHHHHHHHEHHHECGGGHHHHHHGH2???DCFFFHHHB?BBGFD.<0.><0<<0E//<C00DDF0...;0;GF-::.9;?-AFBFGF00;/CF/A.C/.;BF.FFFFFEFFFF/;F/BFFFFF////9;9/;9A.A9F//:BB9/9B/99/
@M05620:45:000000000-G6HP7:1:1101:13358:4109 1:N:0:163
ATCTCTATCTCCTAAAAACCTGTTTAGATTTGGAGATAGACCTTCAGGTTTTTCATCATTTTCTGCATGAATTATACATTGACCAGCGTGGTCAGTTTGCAGCATTCTGTTATTTTGTTTGACAGAGTGTCTTGTTGAGAACATATGTAGGATATGATTTTTTCCTGCAACAGGGAAAATAAAGTATAAGTTTTAAAGATTTATTCTTTAATAAAGGATCTCAAAGCCAGCTTTAGAAAAAGGAAGAAAGG
+
BBBBBFBDFFFFGGGGGFGGGGHHGHHGHHHHHFFHHHHGHGHHHHHHHHHGGHGHHHHHHHHFHHHHHGHHHHHHFHHHHHHGHHHGAEGHHHHHGFHHHHGHHHHGGHHHHHHHFHHHHHHHHHHHHHHHGHHHHHHEHHHHFHHHHHHH4FGGGHHHHHGHHHHHHHG0GAGGHGHHDGGHFHHHHGGHHHHHHHFHHHHHHHHHHFHHHFHHHFHHHHHHHHHHFHEHHFFHGGFGHGGHCCGGHHH
@M05620:45:000000000-G6HP7:1:1101:17587:4124 1:N:0:163
CATCCTGACCCTGAAGTACCCCATTGAGCATGGCATCGTCACCAACTGGGACGACATGGAGAAGATCTGGCACCACACCTTCTACAACGAGCTGCGCGTGGCCCCGGAGGAGCACCCAGTGCTGCTGACCGAGGCCCCCCTGAACCCCAAGGCCAACAGAGAGAAGATGACTCAGGTGAGGCTCGGCCGACGCCCGTGCTCCTCCCGTCCTTTCCCCAGTCATTTTCTGCCCGGCTTGATTTCTGACATTA
+
CCCCCFFFFFFFGGGGGGGGGGGHHHHHHHHHHHHHHGHHHGHHHGHHHGGHGGGGGHHGHHHHHHHHHHHHHGGHHGGHHHHHHHHHGGGGGHHGGGEFGGHHGGGGGGGGHHHHGGHHHHHHHHHHHHGGGGGGGGGGGGHHHHGGGGHGHHGGGGGGGFGGGGGGGGGGGGGGGGGGGGGGFFFFFFFFFFFF=DDAFFFFFFFFFFFFFFFFFFDBFFFFFFFFFFFFFFFFFFFFFFFFFFFFFF/
@M05620:45:000000000-G6HP7:1:1101:13371:4127 1:N:0:163
ATCTCTATCTCCTAAAAACCTGTTTAGATTTGGAGATAGACCTTCAGGTTTTTCATCATTTTCTGCATGAATTATACATTGACCAGCGTGGTCAGTTTGCAGCATTCTGTTATTTTGTTTGACAGAGTGTCTTGTTGAGAACATATGTAGGACATGATTTTTTCCTGCAACAGGGAAAATAAAGTATAAGTTTTAAAGATTTATTCTTTAATAAAGGATCTCAAAGCCAGCTTTAGAAAAAGGAAGAAAGG
+
BBBBBFFFFFFFFGGGGGGGFGHHHHHGHHHHHHFHHGHHHHHHHHHHHHHGGHHHFHFHHHHHHHHGHFHHHHHGHHHHHHHHGGGGEEGHGHHHHHHHHHGHHHHFGHHHHHHHHHHHHHHGHHHHHHHHHHHHHGHEFHGGGGHHGHHHGGHHHHHHHHGHHHHHHHHFHGGGHHHHHHHHFHHGHHFHHHGGHHHHHFHHHHHHHHGHFGGHBFHHHHHHHHHFHHGHHHHHHFHHHGGHGHHHFHH
@M05620:45:000000000-G6HP7:1:1101:22903:4129 1:N:0:163
TACCTGTACTGGGGAAGCATTTGAATATCCCCCCATGGTGATGGGGACGGAGAACTGCTCCATAAACACAGGCAACGTGCCTAACTTTCCCGGGAAGATGAAGTCAAAGAGCGACCACAGCTCTCGGAGGTTATTTTGCATCGGTGAGCCAGACAGAATGATCCGATGAGGGGTGCGAAACTATTTGAGGAAAGGAAGCACCTTTTTATTAAATTTACCTTTTAGCAATCGCCATTCCTACCCTAAAGATC
+
CDCCDFFFFFFFGGGGGGGGGGHHHHHHHHHGGGGHHHHHHHHHHGGGGGGGGHHHHHHHHHHHHHHHHHHHGHHHGHHHHHHHHHHHHHHGGGGGGHHHHHHHHHHHHHHHGGGGGHHHHHHHHDFEGGEHHHHHHHHFHHGGGGGGGGHHHGHGGGHHHHHHHGGGHHHGGCGGGGGGGGGHHHGGGGFGGGGGGGGGGFFFFFFFFFFFFFFHFFFFFFFFFFFBFFFEFFFFFFFFFFFFFFFFFFF
@M05620:45:000000000-G6HP7:1:1101:14701:4158 1:N:0:163
ATCTCTATCTCCTAAAAACCTGTTTAGATTTGGAGATAGACCTTCAGGTTTTTCATCATTTTCTGCATGAATTATACATTGACCACGTTCCAGCGTGGTCAGTTTGCAGCATTCTGTTATTTTGTTTGACAGAGTGTCTTGTTGAGAACATATGTAGGACATGATTTTTTCCTGCAACAGGGAAAATAAAGTATAAGTTTTAAAGATTTATTCTTTAATAAAGGATCTCAAAGCCAGCTTTAGAAAAAGGA
+
CDCCCFFFFFFFGGGGGGGGGGGHHHHHHHHHHHHHHHHHHHHHHHHHHHHGGHHHHHHHHIHHIHHHHHHHHGHGHHHHHHHHHHGHHHHHHHGGGGHHHHHHHHHHHHHHHHHHHHHHHHHHHHHHHHHHHHHHHHHHHHHHHHGHHHHHHHHHHHHHHHHHHHHHHGHHHHHHHHHHHGGHHHHGHHHHHHHHHHHHHGHHHHHHHHHHHHHHHHHHHGHHHHHHHHHHHHHHHGHHHHHGHGHHGGG
@M05620:45:000000000-G6HP7:1:1101:18634:4162 1:N:0:163
TACCTGTACTGGGGAAGCATTTGAATATCCCCCCATGGTGATGGGGACGGAGAACTGCTCCATAAACACAGGCAACGTGCCTAACTTTCCCGGGAAGATGAAGTCAAAGAGCGACCACAGCTCTCGGAGGTTATTTTGCATCGGTGAGCCAGACAGAATGATCCGATGAGGGGTGCGAAACTATTTGAGGAAAGGAAGCACCTTTTTATTAAATTTACCTTTTAGCAATCGCCATTCCTACCCTAAAGATC
+
CCCCCFFFFFFFGGGGGGGGGGHHHHHHHHHGGGGHHHGHHHHHHGGGGGGGGHHHHHHHHHHHHHHHHHHHGHHHGHHHHHHHHHHHHHHGGGGGGHHHHHHHHHHHHHHHGGGGGHHHHHHHHGGGGGEHHHHHHHHHHHGGGGGHHHHHHGHHHHHHHHHHHGGGHHGGGCEGGFAGGGGGGGGGGGFFGGGGGGGGGFFFFFFFFFFFFFFFFFFFFFFFFFFFFFFFFFEFFFFFFFFFFFFFFFF
@M05620:45:000000000-G6HP7:1:1101:14702:4178 1:N:0:163
ATCTCTATCTCCTAAAAACCTGTTTAGATTTGGAGATAGACCTTCAGGTTTTTCATCATTTTCTGCATGAATTATACATTGACCACGTTCCAGCGTGGTCAGTTTGCAGCATTCTGTTATTTTGTTTGACAGAGTGTCTTGTTGAGAACATATGTAGGACATGATTTTTTCCTGCAACAGGGAAAATAAAGTATAAGTTTTAAAGATTTATTCTTTAATAAAGGATCTCAAAGCCAGCTTTAGAAAAAGGA
+
BCCCCFFFFFFFGGGGGGGGGGHHHHHHHHHHHHHHHGHHHHHHHHHHHHHGGHHHHHHHIIIHHHHHHHHHHHHHHHHHHHHHHHGHHHHHHHGGGGHHHHHHHHHHHHHHHHHHHHHHHHHHHHHHHHHHHHHHHHHHHHHHHHHHHHHHHHHHHHHHHHHHHHHHHGHHHHGHHHHHHGGGHHHHHHHHHHHHHHHHHGHHGHHHHHHHHHHHHHHHHFGHHHHHHHHHHHHHHGHHHGHGHGGHGGH
@M05620:45:000000000-G6HP7:1:1101:18625:4179 1:N:0:163
TACCTGTACTGGGGAAGCATTTGAATATCCCCCCATGGTGATGGGGACGGAGAACTGCTCCATAAACACAGGCAACGTGCCTAACTTTCCCGGGAAGATGAAGTCAAAGAGCGACCACAGCTCTCGGAGGTTATTTTGCATCGGTGAGCCAGACAGAATGATCCGATGAGGGGTGCGAAACTATTTGAGGAAAGGAAGCACCTTTTTATTAAATTTACCTTTTAGCAATCGCCATTCCTACCCTAAAGATC
+
BABCCFFFFFFFGGGGGGGGGGHHHHHHHHHGGGGHHHGHHHHHHGGGGGGGGHHHHHHHHHHHHHHHHHHHGGHHGHHHHHHHHHHHHHHGGGGGGGHHGHHHHHHHHHHHGGGGGHHHHHHHHGGGGGCHHHHHHHHHHHGGGGFGHHHHHGHHGHHHHHHHHGGGHHHGGEFGGGGGGGGGGGGGGGFGGGGGGGGGGFFFFFFFFFFFFFFFFFFFFFFFFFFFEFEFFFFFFFFFFFFFFFFFFFF
@M05620:45:000000000-G6HP7:1:1101:16248:4187 1:N:0:163
ATCTCTATCTCCTAAAAACCTGTTTAGATTTGGAGATAGACCTTCAGGTTTTTCATCATTTTCTGCATGAATTATACATTGACCAGCGTGGTCAGTTTGCAGCATTCTGTTATTTTGTTTGACAGAGTGTCTTGTTGAGAACATATGTAGGACATGATTTTTTCCTGCAACAGGGACAATAAAGTATAAGTTTTAAAGATTTATTCTTTAATAAAGGATCTCAAAGCCAGCTTTAGAAAAAGGAAGAAAGG
+
1>>AAFBFFFFFGGGC1FEEEGHHHGHFGHHHHGGBGFHGHHHHHGHHHHHGGHHHHFHHHHHHHHHHFGHHHHHHHHGHHHHHHHHGGGGHHHGGFGGGFHHHHHHHHFHHHHHHHHHHGDHFHCGGFHHHHHHHHHH>FGFH>FHHHHHGHGHGBGHHHHGHHHHHGFFFHGGG//<GGFHHGFG11FGGHH1?FGDFHH1FFHGHH1DGFGHHHHHHHHHE0DHHHGGHHHH0CGHHHGGEFGCC/:.
@M05620:45:000000000-G6HP7:1:1101:15760:4195 1:N:0:163
AGATTACTGCAACAGTTCCCCCTGGACCTGGAAAAGTTTCTTGCCTGGCTTACAGAAGCTGAAACAACTGCCAATGTCCTACAGGATGCTACCCGTAAGGAAAGGCTCCTAGAAGACTCCAAGGGAGTAAAAGAGCTGATGAAACAATGGCAAGTAAGTCAGGCATTTCCGCTTTAGCACTCTTGTGGATCCAATTGAACAATTCTCAGCATTTGTACTTGTAACTGACAAGCCAGGGACAAAACAAAGAT
+
BABBBFFFDF4FGGGGGGGGGGGGAHHHHFHGHHHHFHHHHHHHHHHHHHHFHHBGHHHHHHHHHHHHHHHHHHHHHHHHHHHHFHHHHHHHHHGEEGHHHHHHHHHHGHHHFHHHFHHHE33?E/EFHHHHHGHHHHHHHBGHHGHHGEHHHGGHGHHHFFFHHHHHHHGGGGGHHHGHGHFHH>GGHHHHFHGHHHGHHHHGHHHFHHGHHHHHHHHHHHGFHHHHHHHHFFGFEDGGGFGGGGGGGGF
@M05620:45:000000000-G6HP7:1:1101:8214:4203 1:N:0:163
TACCTGTACTGGGGAAGCATTTGAATATCCCCCCATGGTGATGGGGACGGAGAACTGCTCCATAAACACAGGCAACGTGCCTAACTTTCCCGGGAAGATGAAGTCAAAGAGCGACCACAGCTCTCGGAGGTTATTTTGCATCGGTGAGCCAGACAGAATGATCCGATGAGGGGTGCGAAACTATTTGAGGAAAGGAAGCACCTTTTTATTAAATTTACCTTTTAGCAATCGCCATTCCTACCCTAAAGATC
+
CCCCCFFFFFFFEGGGGGGGGGHHHHHHHHHGGGGHHHFGGHHHHGGGGGGGGHHHHHHHHHHHHHHHHHHHGGHHGHHHHHHHHHHHHHHGGGFFFHHHGFHHHHHHHHHHGGGGGHHHHHHHHGGGGGEHHHHHHHGFHHGGGGGHHHHHHGHHHHHHHHHHHGGGHFHGGGGGGFGDGGGGGGGGEGFGGGFGGGGFGFFFFFFFFFFFFFFFFFFFFFFFBFFFFFEEFFFFFFFFFFFFFFFFFFF
@M05620:45:000000000-G6HP7:1:1101:16255:4209 1:N:0:163
ATCTCTATCTCCTAAAAACCTGTTTAGATTTGGAGATAGACCTTCAGGTTTTTCATCATTTTCTGCATGAATTATACATTGACCAGCGTGGTCAGTTTGCAGCATTCTGTTATTTTGTTTGACAGAGTGTCTTGTTGAGAACATATGTAGGACATGATTTTTTCCTGCAACAGGGAAAATAAAGTATAAGTTTTAAAGATTTATTCTTTAATAAAGGATCTCAAAGCCAGCTTTAGAAAAAGGAAGAAAGG
+
CDDDDFFFFFFFGGGGGGGGGGHHHHHHHHHHHHHHHHHHHHHHHHHHHHHGGHHHHHHIHHIIIHHHHHHHHHHHHHHHHHHHGHHGGGGHHHHHHHHHHHHHHHHHHHHHHHHHHHHHHGHHHGHHHHHHHHHHHHHHFGGHHHHHHHHGHHHHHHHHHHGHHHHHHHHHHHGGHHHHHGHHDHHHHHFHHHHHHHHHHHHHHHHHHHHHHHHHHHHHHHHHHHHHHHGHHHHHHGHGHGGHFHHGHHH
@M05620:45:000000000-G6HP7:1:1101:15760:4213 1:N:0:163
AGATTACTGCAACAGTTCCCCCTGGACCTGGAAAAGTTTCTTGCCTGGCTTACAGAAGCTGAAACAACTGCCAATGTCCTACAGGATGCTACCCGTAAGGAAAGGCTCCTAGAAGACTCCAAGGGAGTAAAAGAGCTGATGAAACAATGGCAAGTAAGTCAGGCATTTCCGCTTTAGCACTCTTGTGGATCCAATTGAACAATTCTCAGCATTTGTACTTGTAACTGACAAGCCAGGGACAAAACAAAGAT
+
A>AAADFF3@DDG11ABAFFFFCE0FGGHFGHFDGFAGEGABF1GFHAGHH1FFGFHHGFE1DEFGHHGFFGFHHGEGHGHHHG>CFGGHHHHHGEGFHHHGFGHHHHGGGHHGHGHHHHHHFFGEEEGHHGHGHHHHGHFFGHGFFHFCHFHGGGFH@GFDFHHHHHHGGGGGGHFGDGHHHHHFGGHHHHFHHHHGHHGGHGHGHFGHEHHGHHGFHHFFHFHHEFGFHFHGFFGGFFGFGFCAEFFGF
@M05620:45:000000000-G6HP7:1:1101:16245:4226 1:N:0:163
ATCTCTATCTCCTAAAAACCTGTTTAGATTTGGAGATAGACCTTCAGGTTTTTCATCATTTTCTGCATGAATTATACATTGACCAGCGTGGTCAGTTTGCAGCATTCTGTTATTTTGTTTGACAGAGTGTCTTGTTGAGAACATATGTAGGACATGATTTTTTCCTGCAACAGGGAAAATAAAGTATAAGTTTTAAAGATTTATTCTTTAATAAAGGATCTCAAAGCCAGCTTTAGAAAAAGGAAGAAAGG
+
CCCCCFFFFFFFGGGGGGGGGGHHHHHHHHHHHHHHHHHHHHHHHHHHHHHGGHHHHHHIIHIIIHHHHHHHHHHHHHHHHHHHHFGAFAE?@FGHHFDGHHB1GGHEH@FEHFHFFHFH33@4F33DBBFDEFHFA?3/4B3?GGF4F?3FFBGFBDHGHHCH2F322>FC2G=FHHHFDDHF1@GHHHFH1GHHEF1FGDGGBGHHHH1FD1111<DC<0=0GDH.C<E<DDGC0CB/.;CFFFHH:GA
@M05620:45:000000000-G6HP7:1:1101:11077:4226 1:N:0:163
CATCCTGACCCTGAAGTACCCCATTGAGCATGGCATCGTCACCAACTGGGACGACATGGAGAAGATCTGGCACCACACCTTCTACAACGAGCTGCGCGTGGCCCCGGAGGAGCACCCAGTGCTGCTGACCGAGGCCCCCCTGAACCCCAAGGCCAACAGAGAGAAGATGACTCAGGTGAGGCTCGGCCGACGCCCGTGCTCCTCCCGTCCTTTCCCCAGTCATTTTCTGCCCGGCTTGATTTCTGACATTA
+
CCCCCFFFFFFFGGGGGGGGGGGHHHHHHHHHHHGHHGHHHGHHHGHHGHHHGGGGGHHHHGHHHHHGHHHHHGHHHGGHHHHHHGHHGGGGGGHGGGGGGGHHGGGGGGGGGGHHGGHHGHHHHHHHHHGGGGGGGGGGGGHHHHGGGFHGHHGGGGGGGGGGFGGGGGGGGGGGGGGGGGGGFFFFFFFFFFFFCFFFFFFFFFFADFDFFFFFFFDFFFFFFFFFFEFFFFFFFFEFFFFFFBFBFF0
@M05620:45:000000000-G6HP7:1:1101:11081:4253 1:N:0:163
CATCCTGACCCTGAAGTACCCCATTGAGCATGGCATCGTCACCAACTGGGACGACATGGAGAAGATCTGGCACCACACCTTCTACAACGAGCTGCGCGTGGCCCCGGAGGAGCACCCAGTGCTGCTGACCGAGGCCCCCCTGAACCCCAAGGCCAACAGAGAGAAGATGACTCAGGTGAGGCTCGGCCGACGCCCGTGCTCCTCCCGTCCTTTCCCCAGTCATTTTCTGCCCGGCTTGATTTCTGACATTA
+
CCCCCFFFFFFFGGGFGGGGGGGHHGHHHHHHGHHHHEHHHGHHHGHHHHHGFGGGGHHHHGHHHHHGHHHFHGHHHGGHHHHHHHHHGGGGGHHFGGFGGGHHGGGGGGGGHGHHGGHGHGHHGGHHHHGGGGGGGGGGGGHHHHGGGGHGHHGGGGFGGGGGGGGGGGGGGGFCCFGGGFGGFFFF@DFFFFFD@?DFFFFFFFDEFFFFFFFFFFDFF/FFFFFFFFFFABFFFF.;BBFFFFFBFF/
@M05620:45:000000000-G6HP7:1:1101:14574:4264 1:N:0:163
CATCCTGACCCTGAAGTACCCCATTGAGCATGGCATCGTCACCAACTGGGACGACATGGAGAAGATCTGGCACCACACCTTCTACAACGAGCTGCGCGTGGCCCCGGAGGAGCACCCAGTGCTGCTGACCGAGGCCCCCCTGAACCCCAAGGCCAACAGAGAGAAGATGACTCAGGTGAGGCTCGGCCGACGCCCGTGCTCCTCCCGTCCTTTCCCCAGTCATTTTCTGCCCGGCTTGATTTCTGACATTA
+
CCCCDFFFFFFFGGGGGGGGGGGHHHHHHHHHHHHHHGHHGGHHHGHHHHHHGGGGGHHHHHHHHHHGHHHHHGHHHGGHHHHHHHHHGGGGGHHGGGFGGGHHGGGGGGGGHHHHGGHHHHHHHHHHHHGGGGGGGGGGGGHHHHGGGGHGHHGGGGGGGGGGGGGFGGGGGGGGGGGGGGGGFFFFFFFFFFFF@DFFFFFFFFFEFFFFFFFFFFFFFFFFFFFFHFFFFFFFFFFFFFFFFFFFFF0
@M05620:45:000000000-G6HP7:1:1101:19749:4264 1:N:0:163
CATCCTGACCCTGAAGTACCCCATTGAGCATGGCATCGTCACCAACTGGGACGACATGGAGAAGATCTGGCACCACACCTTCTACAACGAGCTGCGCGTGGCCCCGGAGGAGCACCCAGTGCTGCTGACCGAGGCCCCCCTGAACCCCAAGGCCAACAGAGAGAAGATGACTCAGGTGAGGCTCGGCCGACGCCCGTGCTCCTCCCGTCCTTTCCCCAGTCATTTTCTGCCCGGCTTGATTTCTGACATTA
+
CDDCDFFFFFFFGGGGGGGGGGGHHHHHHHHHHHHHHGHHHGHHHGHFHHHHGGGGGHGHHHHHHHHHHHHHHGHHHGGHHHHHHGHHGGGGGHHGGGGGGGHHGGGGGGGGHHHHGGHGHHHHHHHHHHGGGGGGGGGGGGHHHHGGGGHGHHGGGGGGGGGGGGGGGGGGGGGGGGGGGGGGFFFFFDFFFFFF=DFFFFFFFFFADFDFFFFFFFFFFFFFFFFHHFFFAFFFCAAFFFFFF:BFFF0
@M05620:45:000000000-G6HP7:1:1101:11065:4266 1:N:0:163
CATCCTGACCCTGAAGTACCCCATTGAGCATGGCATCGTCACCAACTGGGACGACATGGAGAAGATCTGGCACCACACCTTCTACAACGAGCTGCGCGTGGCCCCGGAGGAGCACCCAGTGCTGCTGACCGAGGCCCCCCTGAACCCCAAGGCCAACAGAGAGAAGATGACTCAGGTGAGGCTCGGCCGACGCCCGTGCTCCTCCCGTCCTTTCCCCAGTCATTTTCTGCCCCGCTTGATTTCTGACATTA
+
BBBBBFFFFFFFGFGGGGGGGG2GHHHHHHHHGHFHHGHHCFHGEGHHHHFHGGGGGHHHHFHHGGHHHGHHHGHHGGGHHHHHHHHHGGGGGHHGGGGGEGHHGGGGCGEDHHHHGGCFGGHHFGHGHHCGDGDFGCGGGGEHHGGG..GEHHAEGGGGGEG?FFFGGEGGGGGGFG0FGGEGBBEDB9@BBBB?@D?E9BFFFFFAAF;FBB/FFFFFFFF/BFFBFEF..;-BDE.BFFFFF/;//:/
@M05620:45:000000000-G6HP7:1:1101:11080:4281 1:N:0:163
CATCCTGACCCTGAAGTACCCCATTGAGCATGGCATCGTCACCAACTGGGACGACATGGAGAAGATCTGGCACCACACCTTCTACAACGAGCTGCGCGTGGCCCCGGAGGAGCACCCAGTGCTGCTGACCGAGGCCCCCCTGAACCCCAAGGCCAACAGAGAGAAGATGACTCAGGTGAGGCTCGGCCGACGCCCGTGCTCCTCCCGTCCTTTCCCCAGTCATTTTCTGCCCGGCTTGATTTCTGACATTA
+
DDDCCFFFFFFFGGGGGGGGGGGHHHHHHHHHHHHHHGHHHGHHHGHHHHHHGGGGGHHHHHHHHHHHHHHHHGHHHGGHHHHHHHHHGGGGGHHGGGEFGGHHGGGGGGGGHHHHGGHGHHHHGHHHHHGGGGGGGGGGGGHHHHGGGGHGHHGGGGGGGGGGGGGFGGGFGGGGGGGGGGGGFFFFFFFFFFFF=DF?FFFFFFFFFFFFFFFFFFFFFFHFHFFFFFFFDDFFFFFFFFFFF;BFFF0
@M05620:45:000000000-G6HP7:1:1101:11066:4296 1:N:0:163
CATCCTGACCCTGAAGTACCCCATTGAGCATGGCATCGTCACCAACTGGGACGACATGGAGAAGATCTGGCACCACACCTTCTACAACGAGCTGCGCGTGGCCCCGGAGGAGCACCCAGTGCTGCTGACCGAGGCCCCCCTGAACCCCAAGGCCAACAGAGAGAAGATGACTCAGGTGAGGCTCGGCCGACGCCCGTGCTCCTCCCGTCCTTTCCCCAGTCATTTTCTGCCCGGCTTGATTTCTGACATTA
+
DDDDDFFFFFFFGGGGGGGGGGGHHHHHHHHHHHHHHGHHHGHHHGHHHHHHGGGGGHHHHHHHHHHHHHHHHGHHHGGHHHHHHHHHGGGGGHHGGGGGGGHHGGGGGGGGHGHHGGHFHHHHHHHHHHGGGGGGGGGGGGHHHHGGGGHGHHGGGGGGGGGGGGGGGGGGGGGGGGGGGGGGFFFFFFFFFFFFFFFFHFFFFFFFFFFFFFFFFFFFFFFFFFFFFFFFFFFFFFFFFFFFFEBFFF0
@M05620:45:000000000-G6HP7:1:1101:16404:4300 1:N:0:163
CATCCTGACCCTGAAGTACCCCATTGAGCATGGCATCGTCACCAACTGGGACGACATGGAGAAGATCTGGCACCACACCTTCTACAACGAGCTGCGCGTGGCCCCGGAGGAGCACCCAGTGCTGCTGACCGAGGCCCCCCTGAACCCCAAGGCCAACAGAGAGAAGATGACTCAGGTGAGGCTCGGCCGACGCCCGTGCTCCTCCCGTCCTTTCCCCAGTCATTTTCTGCCCGGCTTGATTTCTGACATTA
+
>AAAAFFFFFFBGGGFGGGFEFEFFFHFHFGFAGHHGGHGHDGFHFFBGHHHCEGE?GFECHFFFGG55EFHHGHHHFD3333GH4@F>FEEEFHGGGGGEEGEEECGGCDCHHHHGGG??11?F<GHHGGCCG?FDCGGGEGFFEGGGGGGHHGFGGGGE/AEGFB;FFF0BBFFFFG?.AAA>=ADB9B?BBB<9ADAFFFFFAFAD..B9/9/:B.FFBFBFFF:BFFFA;-@-@.9/;FFFFB/BF/
@M05620:45:000000000-G6HP7:1:1101:13442:4319 1:N:0:163
CATCCTGACATTAGATCGGAAGAGCACACGTCTGAACTCCAGTCACGTCGACGCATCTCGTATGCCGTCTTCTGCTTGAAAAAAAAAATTTTCTGGTGATGGCCATCAGCTCCGACGAGGTCAGCTGGGGGGCTTTCTTTGTGTAAGCAACGAGAAACCTGAAAGAAGCATTTTTTAACTAAGTCCTGCTGAGTCATTCATGAGTTTTTAGCCGCCTTGCTTCTTCTCACAGACTCTCTACTCTCATGCCA
+
BBAABDFBFFFFFGGGGGGEGEFEHHHHGCBAAFDDHHHHFGGGFFGHHECGGGCE0FFGAAAFHHC1>GEGDGBFGHAFEHA/EEG/03?4BF43G0FF43BFHHHHBGGHFDCC///A/0?0FGBFDC-99-ABBFFFFBFFF//FB/.;E?D.9FFFFEF9BFF/FBFBFFF?.::/BB/FBFB;/9//;/B//BFFFBBBB/9/A.9B;D?>DDFB//;//:B9BBFF/./BBBFFFFFFFB////9
@M05620:45:000000000-G6HP7:1:1101:15172:4328 1:N:0:163
AAACCAAGCAGACACTCACCGCCAGAAGACATGAGGTCAGCTAGATCGGAAGAGCACACGTCTGAACTCCAGTCACGTCGACGCATCTCGTATGCCGTCTTCTGCTTGAAAAAAAAACAGCTCTCGGAGGTTATTTTGCATCGGTGAGCCAGACAGAATGATCCGATGAGGGGTGCGAAACTATTTGAGGCAAGGAAGCACCTTTTTATTAAATTTACCTTTTAGCCATCGCCATTCCTACCCTACAGATC
+
>AABAAACBFFCECECFFGAA2EEEGGHBGGDAAA3ABFFCHFHFGHAGEFGHEHFAFGAB1BAGHHFHHHHBFGHGHGCE>@E>E/GGF/?FHDFE?/BEFD4F4EF0F33BB@<B<?<GGHHHGFECG.FGFHHFHFFHHG?DFGFCGFHGGGGHHBCGGHG..:.;GEA9C9D-;A-:BFG9BBFEF.99.9FBFF/BAFFFFFFBFB//FFFF//9FFFB/9/9BB?DD.AFFEF//AFB../9/;F
@M05620:45:000000000-G6HP7:1:1101:15166:4345 1:N:0:163
AAACCAAGCAGACACTCACCGCCAGAAGACATGAGGTCAGCTAGATCGGAAGAGCACACGTCTGAACTCCAGTCACGTCGACGCATCTCGTATGCCGTCTTCTGCTTGAAAAAAAAAAACAACTGCGTAAAATATCTGATTCAACAATGCCAACTAACTCAGCCATTTCCGCTTTCTCACTCTTTTGGATCCAATTGACCACTTCTCAGCATTTTTCCTTGTAACTCACCAGCCATTCACACCCCAAAGAT
+
BBBBAAAFBFFFGGGGFGGGEGGGGGHHFHHGHHGHHHFGGHFHHHHHGGEFHFHEGFHGHHHGHHGFGHHHFFFHGHHGGGGGGE/FFFEFGHHHGEEFFHHGHGHGFGGHHGGGC<<///?101<...<11<1<D=000==DGFEH0/<<0./;0/;000/;GGFCCG..AEG00;9C;;;0000-/09CF0F90;0;/.;9BFFEB///9//99B/99;9/99//:.;.9.9B//;;//..-..;//9
@M05620:45:000000000-G6HP7:1:1101:20021:4355 1:N:0:163
TACCTGTACTGGGGAAGCATTTGAATATCCCCCCATGGTGATGGGGACGGAGAACTGCTCCATAAACACAGGCAACGTGCCTAACTTTCCCGGGAAGATGAAGTCAAAGAGCGACCACAGCTCTCGGAGGTTATTTTGCATCGGTGAGCCAGACAGAATGATCCGATGAGGGGAGCGAAACTATTTGAGGAAAGGAAGCACCTTTTTATTAAATTTACCTTTTAGCAATCGCCATTCCTACCCTAAAGATC
+
>A1AAFDFFFBBGCFEE1BAB3ADF3FBG31A0EEHFHGEFDAA/A//EEGCEGHDEA1BAFA2FDGDB?E>FHHHCFF/>@@GH1B@111>>EEE>0GH1>F2B>EGHCC0<CGGC//F/1CGGGGGC@?<1?<???G1F<<.>.<<10<CCEHFCH0<00<0..:;::/E@.;.A-A999;BB99;CB9/;AABFFGFFFFBBBBE9:FBBBFB/BBBBBFFFBFB/BAFA-AFBBFF/9FFBFFFFF/
@M05620:45:000000000-G6HP7:1:1101:24090:4359 1:N:0:163
CATCCTGACCCTGAAGTACCCCATTGAGCATGGCATCGTCACCAACTGGGACGACATGGAGAAGATCTGGCACCACACCTTCTACAACGAGCTGCGCGTGGCCCCGGAGGAGCACCCAGTGCTGCTGACCGAGGCCCCCCTGAACCCCAAGGCCAACAGAGAGAAGATGACTCAGGTGAGGCTCGGCCGACGCCCGTGCTCCTCCCGTCCTTTCCCCAGTCATTTTCTGCCCGGCTTGATTTCTGACATTA
+
DDDDDFFFFFFFGGGGGGGGGGGHHHHHHHHHHHHHHGHHHGHHHGHHHHHHGGGGGHGHHHHHHHHHHHHHHGHHHGGHHHHHHHHHGGGGGHHGGGGGGGHHGGGGGGGGHHHHGGHGHHHHHHHHHHGGGGGGGGGGGGHHHHGGGGHGHHGGGGGGGGGGGGGGGGGGGGGGGGGGGGGGFFFFFFFFFFFF@DFFFFFFFFFEFFFFFFFFFFFFFFFFFHHHFFFFFFFFFFFFFFFFFEFFFF0
@M05620:45:000000000-G6HP7:1:1101:20001:4364 1:N:0:163
TACCTGTACTGGGGAAGCATTTGAATATCCCCCCATGGTGATGGGGACGGAGAACTGCTCCATAAACACAGGCAACGTGCCTAACTTTCCCGGGAAGATGAAGTCAAAGAGCGACCACAGCTCTCGGAGGTTATTTTGCATCGGTGAGCCAGACAGAATGATCCGATGAGGGGTGCGAAACTATTTGAGGAAAGGAAGCACCTTTTTATTAAATTTACCTTTTAGCAATCGCCATTCCTACCCTAAAGATC
+
>>>A>FDDFDDFGAFEEGGDFDGEDBGEHDFFFGGHFHGBHAGFGGEEGGGEEHHFFGFGFGFFHFHFGEHGGHFHEGEEGDEHHBGEDGHECEGCEAGHFHD>FGHHHHFFEGGGGGFHHFFGGGGGGGCGDHGGF1DFHFCC<<FFFGHHFGHFHHHDFDHFFCCGFFFGC:AFGBGGGGGGFGFGGGFFGFFFFGGEGFFFFFFEBFFFFFFFFFFFFFFEFBFFFFAFBFFFFFFFB-FFFFBFBF;
@M05620:45:000000000-G6HP7:1:1101:24104:4370 1:N:0:163
CATCCTGACCCTGAAGTACCCCATTGAGCATGGCATCGTCACCAACTGGGACGACATGGAGAAGATCTGGCACCACACCTTCTACAACGAGCTGCGCGTGGCCCCGGAGGAGCACCCAGTGCTGCTGACCGAGGCCCCCCTGAACCCCAAGGCCAACAGAGAGAAGATGACTCAGGTGAGGCTCGGCCGACGCCCGTGCTCCTCCCGTCCTTTCCCCAGTCATTTTCTGCCCGGCTTGATTTCTGACATTA
+
CCCBCFFFFFFFGGGGGGGGGGGHHHHHHHHHHHHHHGHHHGHHHGHHHHHHGGGGGHHHHHHHHHHHHGHHHGHHHGGHHHHHHHHHGGGGGHHGGGGGGGHHGGGGGGGGHHHHGGHHHHHHHHHHHHGGGGGGGGGGGGHHHHGGFFHGHHGGGGGGGGGGGGGGGGGGGGFGGGGGGGFGFFFFFFFFFFFF@ADFFFFFFFFFFFFFFFFFFFFFFBFFFFFFFFFFDFFFBAFFFFBFF:BFFF/
@M05620:45:000000000-G6HP7:1:1101:8347:4385 1:N:0:163
CATCCTGACCCTGAAGTACCCCATTGAGCATGGCATCGTCACCAACTGGGACGACATGGAGAAGATCTGGCACCACACCTTCTACAACGAGCTGCGCGTGGCCCCGGAGGAGCACCCAGTGCTGCTGACCGAGGCCCCCCTGAACCCCAAGGCCAACAGAGAGAAGATGACTCAGGTGAGGCTCGGCCGACGCCCGTGCTCCTCCCGTCCTTTCCCCAGTCATTTTCTGCCCGGCTTGATTTCTGACATTA
+
CCCCCFFFFFFFGGGGGGGGGGGHHHHHHHHHHHHHHGHHHGHHHGHHHHGHGGGGGHHHHHHHHHHHHHHHHGHHHGGHHHHHHHHHGGGGGHHGGGGGGGHHGGGGGGGGHHHHGGHGHHHHHHHHHHGGGGGGGGGGGGHHHGGGGGHGHHGGGGGGGGGGGGGFGGGGGGGGGGGGGGGGFFFFFFFFFFFFCDFFFFFFFFFEFFFFFFFFFFFFFFFFFFFFFFFFDFFFFF.FFFFFFBBBFF0
@M05620:45:000000000-G6HP7:1:1101:13588:4385 1:N:0:163
CATCCTGACCCTGAAGTACCCCATTGAGCATGGCATCGTCACCAACTGGGACGACATGGAGAAGATCTGGCACCACACCTTCTACAACGAGCTGCGCGTGGCCCCGGAGGAGCACCCAGTGCTGCTGACCGAGGCCCCCCTGAACCCCAAGGCCAACAGAGAGAAGATGACTCAGGTGAGGCTCGGCCGACGCCCGTGCTCCTCCCGTCCTTTCCCCAGTCATTTTCTGCCCGGCTTGATTTCTGACATTA
+
BBBBBFFFFFFFFGGGGGGGGGGHHHHHHHGFHHHHHGHHHGHHHGHHHHHHGGGGGHHHHHHGHHHGHHHHHGHHGFGHHHHHHHHHGGGGGHGGGGGGGGHHGGGGGGGGHHHHGGHFHHHHHHHHHHGGGGGGGGGGGGHHHHGGGGHGHHGGGGGGGGGGFFGGGGGGGGGGGFGGFFGGFFFFFFFFFFFFBFFFFFBFFFFFFFFFFFFFFFFFFFFFFFFFFFFF.@CDFFFFFFFFFBFFFF/
@M05620:45:000000000-G6HP7:1:1101:13578:4400 1:N:0:163
CATCCTGACCCTGAAGTACCCCATTGAGCATGGCATCGTCACCAACTGGGACGACATGGAGAAGATCTGGCACCACACCTTCTACAACGAGCTGCGCGTGGCCCCGGAGGAGCACCCAGTGCTGCTGACCGAGGCCCCCCTGAACCCCAAGGCCAACAGAGAGAAGATGACTCAGGTGAGGCTCGGCCGACGCCCGTGCTCCTCCCGTCCTTTCCCCAGTCATTTTCTGCCCGGCTTGATTTCTGACATTT
+
CCCCCFFFFFFFGGGGGGGGGGGHHHHHHHHHHHHHHGHHHGHHHGHHHHHHGGGGGHGGHHHHHHHHHHHHHGHHHGGHHHHHHHHHGGGGGGHGGGGGGGHHGGGGGGGGHHHHGGHGGHGHHHHHHHGGGGGGGGGGGGHHHHGGGGHGHHGGGGGGGGGGGGGGGGGGGGGGGGGEGGGGFFFFFFFFFFFF;DDFFFFFFFDEDFFFFFFFFFDFFFFFFFFFFFFFDBFFFFFFFFFFFFBFFF/
@M05620:45:000000000-G6HP7:1:1101:12754:4410 1:N:0:163
TACCTGTACTGGGGAAGCATTTGAATATCCCCCCATGGTGATGGGGACGGAGAACTGCTCCATAAACACAGGCAACGTGCCTAACTTTCCCGGGAAGATGAAGTCAAAGAGTGACCACAGCTCTCGGAGGTTATTTTGCATCGGTGAGCCAGACAGAATGATCCGATGAGGGGTGCGAAACTATTTGAGGAAAGGAAGCACCTTTTTATTAAATTTACCTTTTAGCAATCGCCATTCCTACCCTAAAGATC
+
CCCCCFFFFFFFGGGGGGGGGGHHHHHHHHHGGGGHHHGHHHHHHGGGGGGGGHHHHHHHHHHHHHHHHHHHGHHHGHHHHHHHHHHHHHHGGGGGGHHHHHHHHHHHHHHFGHHHHHHHHHHHHGGGGGEHGHHHHHHGHHGGGGGHHHGHHGHHHHHHHHHHHGGGHHHGGEGGGGCGGGGGGGGGGGFGGGGGGGGEFGGGGGGGGGGGFFFFFFFFFFFFFFFFFFFFFFFFFFFFFFFFFFFFFFF
@M05620:45:000000000-G6HP7:1:1101:12732:4419 1:N:0:163
TACCTGTACTGGGGAAGCATTTGAATATCCCCCCATGGTGATGGGGACGGAGAACTGCTCCATAAACACAGGCAACGTGCCTAACTTTCCCGGGAAGATGAAGTCAAAGAGTGACCACAGCTCTCGGAGGTTATTTTGCATCGGTGAGCCAGACAGAATGATCCGATGAGGGGTGCGAAACTATTTGAGGAAAGGAAGCACCTTTTTATTAAATTTACCTTTTAGCAATCGCCATTCCTACCCTAAAGATC
+
BCBBBFFFFFFFGGGGGGGGGGHHHHHHHHHGGGGHHHFGHHHHHGGGGGGGGHHHHHHHHHHGHHHHHGHHGHHHGHHHHHGHHHHHHHHGGGGGGHHHHHHHHHHHHHHFHHHHHHHGHHHHHGGGGGEHHHHHHHHHHHGGGGGHHHHHHGHHGHHHHHHHHGGGHHHGGAFGGGGDGGGGGGGGGGCFFFGGGFGFGGFFGGGGFGGGFFFFFFFFFFFFFFFFFFFFFDEFFFFFFFFFFFFFFFF
@M05620:45:000000000-G6HP7:1:1101:21781:4421 1:N:0:163
CATCCTGACCCTGAAGTACCCCATTGAGCATGGCATCGTCACCAACTGGGACGACATGGAGAAGATCTGGCACCACACCTTCTACAACGAGCTGCGCGTGGCCCCGGAGGAGCACCCAGTGCTGCTGACCGAGGCCCCCCTGAACCCCAAGGCCAACAGAGAGAAGATGACTCAGGTGAGGCTCGGCCGACGCCCGTGCTCCTCCCGTCCTTTCCCCAGTCATTTTCTGCCCGGCTTGATTTCTGACATTA
+
BBBBBFFFFFFFGGFGGGGGGGGHHHHHHFHHHHFHHGHHHGHHHGHHHHHHGGGGGHHHHHHHHHHHHHHHHGHHHGGHHHHHHHHHGGGGGHHGGGGGGGHHGGGGGGGGHHHHGGHHHHHHHHHHHHGGGGGGGGGGGGHHHHGGGGHGHHGFGGGGGGGGGGGGGGGGGGGGGGGFGGGGFFFFFFFFFFFFFFFFFFFFFFDFFFFFFFFFFFDFFFFFFFFFFFFF?DFDFFFFFFFFFF/BFF/
@M05620:45:000000000-G6HP7:1:1101:24373:4425 1:N:0:163
AAACCAAGCAGACACTCACCGCCAGAAGACATGAGGTCAGCTAGATCGGAAGAGCACACGTCTGAACTCCAGTCACGTCGACGCATCTCGTATGCCGTCTTCTGCTTGAAACAAAAAAAACTCTTCAGAGGTTATGTTACATCGGGAAGCCATACAGAAAAATCATATGAGAGGTTCGAAACTATTTGAGTAAAGGAAGAAACTTTTTATTAAATTTACCTTTTATCAATCGCCATTCCTACCCTCAAGAT
+
BBBBBBBFBFFFGGGGGGGGGGGGCHHHHHHFHFGHGHHHHHHHHHHHGGGGHHHGHHHEFGHFGGHHHHHHGHHHGHHGGGGGEFEHGH?EHHHHGGFHFHGHHFHHFHH3BGFGHFC/?@21111111/10<?1<@1@<1<..---<.<<00<DD0G//.<<0:;C0000/.//;-.:.9;000;00.;0000;/:..;/:00;;FGB000C00;0;/;9//9//////:.;;9/::///9A/;.9///
@M05620:45:000000000-G6HP7:1:1101:12749:4430 1:N:0:163
TACCTGTACTGGGGAAGCATTTGAATATCCCCCCATGGTGATGGGGACGGAGAACTGCTCCATAAACACAGGCAACGTGCCTAACTTTCCCGGGAAGATGAAGTCAAAGAGTGACCACAGCTCTCGGAGGTTATTTTGCATCGGTGAGCCAGACAGAATGATCCGATGAGGGGTGCGAAACTATTTGAGGAAAGGAAGCACCTTTTTATTAAATTTACCTTTTAGCAATCGCCATTCCTACCCTAAAGATC
+
BCCCCFFFFFFFGGGGGGGGGGHHHHHHHHHGGGGHHHHHHHHHHGGGGGGGGHHHHHHHHHHHHHHHHHHHGHHHGHHHHHHHHHHHHHHGGGGGGHHHHHHHHHHHHHHGHHHHHHHHHHHHHGGGGGGHHHHHHHHHHHGGGGGHHHHHHGHHHHHHHHHHHGGGHHHGGFGGGGGGGGGGGGGGGGGGGGGGGGGGGGGGGGGGFGGGFFFFFFFFFFFFFFFFFFFFFFFFFFFFFFFFFFFFFFF
@M05620:45:000000000-G6HP7:1:1101:14045:4435 1:N:0:163
CATCCTGACCCTGAAGTACCCCATTGAGCATGGCATCGTCACCAACTGGGACGACATGGAGAAGATCTGGCACCACACCTTCTACAACGAGCTGCGCGTGGCCCCGGAGGAGCACCCAGTGCTGCTGACCGAGGCCCCCCTGAACCCCAAGGCCAACAGAGAGAAGATGACTCAGGTGAGGCTCGGCCAACGCCCGTGCTCCTCCCGTCCTTTCCCCAGTCATTTTCTGCCCGGCTTGATTCTGACATTAG
+
CCCCCFFFFFFFGGGGGGGGGGGHHHHHHHHHHHHHHGHHHGHHHGHHHHHHGGGGGHHGHGHHHHHHHHHHHGHHHGGHHHHHHHHHGGGGGHHGGGGGGGHHGGGGGGGGHHHHGGHHHHHHHHHHHHGGGGGGGGGGGGHHHHGGGGHGHGGGGGGGGGGGGGGGGGGGGGGGFGGGGGGGFFFFFFFFFFFF@FFFFFFFFFFFFFFFFFFFFFFFFFFFFFFFFFFFFFFFFFFFFFFFFFFFFF;
@M05620:45:000000000-G6HP7:1:1101:21778:4439 1:N:0:163
CATCCTGACCCTGAAGTACCCCATTGAGCATGGCATCGTCACCAACTGGGACGACATGGAGAAGATCTGGCACCACACCTTCTACAACGAGCTGCGCGTGGCCCCGGAGGAGCACCCAGTGCTGCTGACCGAGGCCCCCCTGAACCCCAAGGCCAACAGAGAGAAGATGACTCAGGTGAGGCTCGGCCGACGCCCGTGCTCCTCCCGTCCTTTCCCCAGTCATTTTCTGCCCGGCTTGATTTCTGACATTA
+
DDDCDFFFFFFFGGGGGGGGGGGHHHHHHHHHHHHHHGHHHGHHHGHHHHHHGGGGGHHHHHHHHHHHHHHHHGHHHGGHHHHHHHHHGGGGGHGGGGGGGGHHGGGGGGGGHHHHGGHHHHHHHHHHHHGGGGGGGGGGGGHHHHGGGGHGHHGGGGGGGGGGGGGGGGGGGGGGHGGGGGGGFFFFFFFFFFFFFDFFFFFFFFFEFFDFFFFFFFFFFFFFFFFFFFFFDFFFFF.BBFFFFBFFFF0
@M05620:45:000000000-G6HP7:1:1101:14119:4461 1:N:0:163
AGATTACTGCAACAGTTCCCCCTGGACCTGGAAAAGTTTCTTGCCTGGCTTACAGAAGCTGAAACAACTGCCAATGTCCTACAGGATGCTACCCGTAAGGAAAGGCTCCTAGAAGACTCCAAGGGAGTAAAAGAGCTGATGAAACAATGGCAAGTAAGTCAGGCATTTCCGCTTTAGCACTCTTGTGGATCCAATTGAACAATTCTCAGCATTTGTACTTGTAACTGACAAGCCAGGGACAAAACAAAGAT
+
A>AAAFFF5FFFGGFGGGGGGGGFEHHHHFFGHHHHBGGHHHHHFHHHHHHHHHFFHHGHHGHHHHHHHHHHHFHGHHGHHHGHBGF@BGGHHHGEEFHHGEFFGHFHGHHHHGGHHHHGGCBFGAFEBGGHHGHGHHFHHDDFFGEGFCHFHGFGHGFDFFCGEHGHHGGGGGGHFDGHHHHHH<FEHHGHBFGHHFHHFFHFHHHFBCFGFFHFCFHFCGGECHFHHHHHGGBCED?EG?B.FGGG/F9
@M05620:45:000000000-G6HP7:1:1101:12313:4534 1:N:0:163
ATCTCTATCTCCTAAAAACCTGTTTAGATTTGGAGATAGACCTTCAGGTTTTTCATCATTTTCTGCATGAATTATACATTGACCAGCGTGGTCAGTTTGCAGCATTCTGTTATTTTGTTTGACAGAGTGTCTTGTTGAGAACATATGTAGGACATGATTTTTTCCTGCAACAGGGAAAATAAAGTATAAGTTTTAAAGATTTATTCTTTAATAAAGGATCTCAAAGCCAGCTTTAGAAAAAGGAAGAAAGG
+
BBABBFFFFFFFGGGGGGGGGGGHHHHHHHHHHFFHHHHGHHHHHHHHHHHGGHHHHHHHHHHHHHHHHFHHHHHGHHHHHGHHHHHGGGGHHHHHGHHHGHFGHHHHHHHHHHHHGHHHGHHFHGGGHHHHHHHHHHHHFHGHHHHHHHHHHGHHFHHHHHGHHHHHHHGHHHGGHHHHHHHHDHHHHHDGHGHHHHGHHHGHHHGHHHHHHGHHHHHGHHHHHHHHHHGFHHHHHFGFHGGHEHHHHHH
@M05620:45:000000000-G6HP7:1:1101:22904:4535 1:N:0:163
CATCCTGACCCTGAAGTACCCCATTGAGCATGGCATCGTCACCAACTGGGACGACATGGAGAAGATCTGGCACCACACCTTCTACAACGAGCTGCGCGTGGCCCCGGAGGAGCACCCAGTGCTGCTGACCGAGGCCCCCCTGAACCCCAAGGCCAACAGAGAGAAGATGACTCAGGTGAGGCTCGGCCGACGCCCGTGCTCCTCCCGTCCTTTCCCCAGTCATTTTCTGCCCGGCTTGATTTCTGACATTA
+
BBBBBFFFFFFFGGGGGGGGGGGHHGHHHHHHHHHHHGHHGGHHHGHHGGHHGGGGGHHHHHHHHHHGHHHHHGHHHGGHHHHHHHHHGGGGGHHGGGGGGGHHGGGGGGGGHHHHGGHHHHHHHHHHHHGGGGGGGGGGGGHHHHGGGGHGHHGFGGGGGGGGGGGGGGGGGGGGFFGGFGGGFFFFF>CDFFFCDFFFFFFFFFDEFFFFFFFFFFFFFFFFFFFFFFFFACFFCFFFFFFFBBBFFF/
@M05620:45:000000000-G6HP7:1:1101:16306:4562 1:N:0:163
CATCCTGACCCTGAAGTACCCCATTGAGCATGGCATCGTCACCAACTGGGACGACATGGAGAAGATCCGGCACCACACCTTCTACAACGAGCTGCGCGTGGCCCCGGAGGAGCACCCAGTGCTGCTGACCGAGGCCCCCCTGAACCCCAAGGCCAACAGAGAGAAGATGACTCAGGTGAGGCTCGGCCGACGCCCGTGCTCCTCCCGTCCTTTCCCCAGTCATTTTCTGCCCGGCTTGATTTCTGACATTA
+
BBBBBFFFFFFFGGGGGGGGGGGGHHFDCD4AFGGGGGHFD2FGFGGFHHGHAG?EEHC3GFHHFFH3FEGGGFFCGGGFGFHHHHFHGEGGFHHFEGEGGGHHGGGGCCGDHHHHGGHFHHHHHHGHHHGGGGGGGGGGGGHHHHGGGGGGGGGGGGGGGGGGGGGGGGGGGGGGGFFFFFFFFFFFFFFFFFFF@DDFFFFFFFFADDDFFFFFFFDBFFFFFFFBFFFFFABDCDAFFFFFFF:FFF/
@M05620:45:000000000-G6HP7:1:1101:11973:4562 1:N:0:163
CATCCTGACCCTGAAGTACCCCATTGAGCATGGCATCGTCACCAACTGGGACGACATGGAGAAGATCTGGCACCACACCTTCTACAACGAGCTGCGCGTGGCCCCGGAGGAGCACCCAGTGCTGCTGACCGAGGCCCCCCTGAACCCCAAGGCCAACAGAGAGAAGATGACTCAGGTGAGGCTCGGCCGACGCCCGTGCTCCTCCCGTCCTTTCCCCAGTCATTTTCTGCCCGGCTTGATTTCTGACATTA
+
>AAAAFFFFB>>AGGF3FGGFGEHFEEFFF1A00FHH?AGCEFHFEGHHCFHAECEEGHFHGHCHFH2GHFHHFCGEEGHGGHFHHHFGEEEEEGEEE>EEEHHE@BCGCCCHAGHCGH?GHDGHHHHCFGCC?CCE@@@CECGGEAGGGCFECFGEA/CFGBEFFGBFGBFFBBBF/B..;9A9=A---9@;@@>@?B-/BBFF--EBBA/9/FFB-A/B/BBF///:9BE?>;>@>-//;FB/9/;99/
@M05620:45:000000000-G6HP7:1:1101:15714:4574 1:N:0:163
ATCTCTATCTCCTAAAAACCTGTTTAGATTTGGAGATAGACCTTCAGGTTTTTCATCATTTTCTGCATGAATTATACATTGACCAGCGTGGTCAGTTTGCAGCATTCTGTTATTTTGTTTGACAGAGTGTCTTGTTGAGAACATATGTAGGACATGATTTTTTCCTGCAACAGGGAAAATAAAGTATAAGTTTTAAAGATTTATTCTTTAATAAAGGATCTCAAAGCCAGCTTTAGAAAAAGGAAGAAAGG
+
CCCCCFFFFFFFGGGGGGGGGGHHHHHHHHHHHHHHHHHHHHHHHHHHHHHGGHHHHIHHHHHIIHHHHHHHHHHHHHHHHHHHHHHGGGGHHHHHHHHHGHHHHHHHHHHHHHHHHHHHHGHGHGHHHHHHHHHHHHHHGHGHHHHHHHHHHGHHGHHHHHGHHHHHHHHHHHGGHHHHHHHHDGHHHHGHHHHHHHGHHHHHHHHHHHGHHHHHHHHHHGGHHHHHHHGHHHHHGGHGHGGHGHHGHHH
@M05620:45:000000000-G6HP7:1:1101:15714:4593 1:N:0:163
ATCTCTATCTCCTAAAAACCTGTTTAGATTTGGAGATAGACCTTCAGGTTTTTCATCATTTTCTGCATGAATTATACATTGACCAGCGTGGTCAGTTTGCAGCATTCTGTTATTTTGTTTGACAGAGTGTCTTGTTGAGAACATATGTAGGACATGATTTTTTCCTGCAACAGGGAAAATAAAGTATAAGTTTTAAAGATTTATTCTTTAATAAAGGATCTCAAAGCCAGCTTTAGAAAAAGGAAGAAAGG
+
AAAAAFFFFFFFGFGFGGGGGGGHHHHHHHHHHHHHHHHHHHHHHHHGHHHGGHHHHHHHHHHHHHHHHHHHHHHGHGHHHGHHGHHGGGGHHHHHHHHGFHHGHHHHHGHHHHHHHHHHHHHFHEHGHHHHHHHHHHHHFGFHHHHGFBGFHGHHGGHHHHGHHHHHHGHHHHGGHHHHHFHH?FHGHHGHHHHFGHFHHHHFHHGHHHGHHHHHFFDGHHGHHHHAGGGHHHHHGGFFFDGGECCBGHE
@M05620:45:000000000-G6HP7:1:1101:19766:4623 1:N:0:163
TACCTGTACTGGGGAAGCATTTGAATATCCCCCCATGGTGATGGGGACGGAGAACTGCTCCATAAACACAGGCAACGTGCCTAACTTTCCCGGGAAGATGAAGTCAAAGAGCGACCACAGCTCTCGGAGGTTATTTTGCATCGGTGAGCCAGACAGAATGATCCGATGAGGGGTGCGAAACTATTTGAGGAAAGGAAGCACCTTTTTATTAAATTTACCTTTTAGCAATCGCCATTCCTACCCTAAAGATC
+
?3AAAFF5FFBB4?FGGGGGGGHHHFGHGGFFEGGGHHHDFHHHHEEGGCEGGHHHHFFG3GEFFHHHHHHHGHFHGFGEHBGHFHHHHHHDEEE?GHHHHGHHHHHHHHGFGGGGGHHHHHHHHGGGGC?GHHHHHGGDGHGGGGGHHHHGGGFFGGHGHHHHHDGGHHGCCC@GGEGGGGGGGGGGGGBFGGF/BFGEFEFFFFFFFFFFFFFFFFFFFFFFFBFFBFEFFDFFFFFFBFFFFFFFFFF
@M05620:45:000000000-G6HP7:1:1101:21417:4656 1:N:0:163
CATCCTGACCCTGAAGTACCCCATTGAGCATGGCATCGTCACCAACTGGGACGACATGGAGAAGATCTGGCACCACACCTTCTACAACGAGCTGCGCGTGGCCCCGGAGGAGCACCCAGTGCTGCTGACCGAGGCCCCCCTGAACCCCAAGGCCAACAGAGAGAAGATGACTCAGGTGAGGCTCGGCCGACGCCCGTGCTCCTCCCGTCCTTTCCCCAGTCATTTTCTGCCCGGCTTGATTTCTGACATTA
+
BBBBBFFFFFFFGGGGGGGGGGGHHHHHHFFHHHHHHGHHHGHHHGHHHFFHGEGGGHHGHHHHHHHGHHHHHGHHHGGHHHHHHHHHGGGGFHHGGGGGGGHHGGGGGGGGHHHHGGHGHHHHHHHGHHGGGGGCFGGFGGGHGHGFGGHGHHGGGGGGGGGGGGGFGGGGGFGGGFGGGGGG@BEF>;BFFFB-@AFF/F/BBEFFFFFFFFFFFFFFFB:BFFFBFFFFD@;9B-.9;FFF/BFFBB/
@M05620:45:000000000-G6HP7:1:1101:24390:4672 1:N:0:163
AAACCAAGCAGACACTCACCGCCAGAAGACATGAGGTCAGCTAGATCGGAAGAGCACACGTCTGAACTCCAGTCACGTCGACGCATCTCGTATGCCGTCTTCTGCTTGAAAAAAAAAAAAACAGAGAAACATGCAATGGGTGAAAAGCAAATAAAAAAAAAACAAAAATAAATAACATAGGAAAAACAGAAAGCAACAGGTGAAGCTACCGTCTGTAATACAAGATCAGAGAGAGTATTAGTAATGACTAT
+
BCBCCBBFBFFFGGGGGGGGGGGGGHHHGHHHHHHHGHHHHHHHGHHHGGGGHHHGHHHGFHHEFFGHHHHHGHGHFGHGGGGGGECHHHFFHHHHGGGHGHGHHHHHEGHBFCGGGG</-..0<0<<0//000<0000./<.000/.0/0000000-----.......0;000000000000//..9//000/0/../.000000000/-....090000000/900000/...000:0;0000000000
@M05620:45:000000000-G6HP7:1:1101:22707:4691 1:N:0:163
CATCCTGACCCTGAAGTACCCCATTGAGCATGGCATCGTCACCAACTGGGACGACATGGAGAAGATCTGGCACCACACCTTCTACAACGAGCTGCGCGTGGCCCCGGAGGAGCACCCAGTGCTGCTGACCGAGGCCCCCCTGAACCCCAAGGCCAACAGAGAGAAGATGACTCAGGTGAGGCTCGGCCGACGCCCGTGCTCCTCCCGTCCTTTCCCCAGTCATTTTCTGCCCGGCTTGATTTCTGACATTT
+
BBBBBFFFFFFFF44GGGFGGGGHHDGHHFHBGHHHHGHHHGHFHGHHHHHHGGGGGHHEHFHHFHGHHHGHHFFHFGGHHHHGHHHHGGGGGHHGGGGG?EHHGGG@BGGGHHGHGGHHHHHHHFHHGHGGGCGGDGGGGGHHHGGGGGGGGG?AEEGBBFFEBFGGGGGGGGGGFBF.FEFF?BED??---99BBDDFFFFFFEFED9A;FFBFFBFFFFFFFFFF/BBA9@--=@AFFFFF//9::B/
@M05620:45:000000000-G6HP7:1:1101:24394:4693 1:N:0:163
AAACCAAGCAGACACTCACCGCCAGAAGACATGAGGTCAGCTAGATCGGAAGAGCACACGTCTGAACTCCAGTCACGTCGACGCATCTCGTATGCCGTCTTCTGCTTGAAAAAAAAAAAACTTACTGACCAAAAAACATCGCTCATACCATAGTACATAAAAAAAGATACCTAAAAGCAGGCCAGCTCAAATAACACTGTTCACTATTACTACCTCCAGCTCTAGCACAAGATATAGTGTATCAATCATTA
+
BBBBBBBFBFFFGGGGGGGGEEGG2BGHHHHHHHHGHHHGHHHGHHHHGGGGHGGHHFHFGHHGHEGHHHHHHHHHEHHGGG@EGE@GHAFFHGHHEGGHGHH4GFHGEGH3GDGGGG//.11<1111101....-..00.....0;0;C000000000<:00--..0000009000.//9.....///;////9///////9////9//9//9//..//////////.9..///////;;///9/:///;
@M05620:45:000000000-G6HP7:1:1101:22727:4706 1:N:0:163
CATCCTGACCCTGAAGTACCCCATTGAGCATGGCATCGTCACCAACTGGGACGACATGGAGAAGATCTGGCACCACACCTTCTACAACGAGCTGCGCGTGGCCCCGGAGGAGCACCCAGTGCTGCTGACCGAGGCCCCCCTGAACCCCAAGGCCAACAGAGAGAAGATGACTCAGGTGAGGCTCGGCCGACGCCCGTGCTCCTCCCGTCCTTTCCCCAGTCATTTTCTGCCCGGCTTGATTTCTGCCATTT
+
BBBBBFFFFFFFGGGGGGGGGGGHHHHGHHHHHHGGHGHHHGHHHGHHHHGHGGGGGHGFHHHHHHHHFHHHHGHHHGGHHHHGHHHHGGGGGHHGGGEFGGHHGGGCGGGGHHHHGGHFGHHHHHHGHHGGGGGGGGCGGGHHHHGGGGGGHHGGEEFBFBGEBCCFFGGGGGGGGGFGGGFGFAADB=@FCFCA-A..;FBFFEDAFDDFFFFFFFFFF/BFFFFF///E.@=DCF.;FFFFF/:/:B9
@M05620:45:000000000-G6HP7:1:1101:10334:4706 1:N:0:163
CATCCTGACCCTGAAGTACCCCATTGAGCATGGCATCGTCACCAACTGGGACGACATGGAGAAGATCTGGAACCACACCTTCTACAACGAGCTGCGCGTGGCCCCGGAGGAGCACCCAGTGCTGCTGACCGAGGCCCCCCTGAACCCCAAGGCCAACAGAGAGAAGATGACTCAGGTGAGGCTCGGCCGACGCCCGTGCTCCTCCCGTCCTTTCCCCAGTCATTTTCTGCCCGGCTTGATTTCTGACATTA
+
CCCCCFFFFFFFGGGGGGGGGGGHHHHHHHHHHHHHHGHHHGHHHGHHHHGHGGGGGHHHHHHHHHHHHHHHHGHGHGGHHHHHHHHHGGGGGHHGGGGGGGHHGGGGGGGGHHHHGGHGGHHHHHHHHHGGGGGGGGGGGGGHHHGGGGHGHHGGGGGGGGGGGGGFGGGGGGGGGGGGGGGGFFFFFFFFFFFFCFFFFFFFFFFFFFDFFFFFFFDFFFFFFFFFFFFFDFCFCFFFFFFFF;FFFF0
@M05620:45:000000000-G6HP7:1:1101:22708:4712 1:N:0:163
CATCCTGACCCTGAAGTACCCCATTGAGCATGGCATCGTCACCAACTGGGACGACATGGAGAAGATCTGGCACCACACCTTCTACAACGAGCTGCGCGTGGCCCCGGAGGAGCACCCAGTGCTGCTGACCGAGGCCCCCCTGAACCCCAAGGCCAACAGAGAGAAGATGACTCAGGTGAGGCTCGGCCGACGCCCGTGCTCCTCCCGTCCTTTCCCCAGTCATTTTCTGCCCGGCTTGATTTCTGACATTA
+
DDDDDFFFFFFFGGGGGGGGGGGHHHHHHHHHHHHHHGHHGGHHHGHHHHHHGGGGGHHHHHHHHHHHHHHHHGHHHGGHHHHHHHHHGGGGGHHGGGGGGGHHGGGGGGGGHHHHGGHHHHHHHHHHHHGGGGGGGGGGGGHHHHGGGGHGHHGGGGGGGGGGGGGGGGGGGGGGGGGGGGGGFFFFFADFFFFFDFFFFFFFFFFEFFFFFFFFFFFFFFHHHHFFFFFFDFFFFFFFFFFFFFFFFF0
@M05620:45:000000000-G6HP7:1:1101:8857:4724 1:N:0:163
ATCTCTATCTCCTAAAAACCTGTTTAGATTTGGAGATAGACCTTCAGGTTTTTCATCATTTTCTGCATGAATTATACATTGACCACGTTCCAGCGTGGTCAGTTTGCAGCATTCTGTTATTTTGTTTGACAGAGTGTCTTGTTGAGAACATATGTAGGACATGATTTTTTCCTGCAACAGGGAAAATAAAGTATAAGTTTTAAAGATTTATTCTTTAATAAAGGATCTCAAAGCCAGCTTTAGAAAAAGGA
+
CDDCCFFFFFFFGGGGGGGGGGHHHHHHHHHHHGHHHHHHHHHHHHHHHHHGGHHHHHHHHIHHHHHHHHHHHHHGHHHHHHHHHHGHHHHHHHGGGGHHHHHHHHHGHHHHHHHHHHHHHHHHHHHHGHHHHHHHHHHHHHHHHHHHHHHHHHHHHHHHHHHHHHHHHGHHHHHHHGHHHGGGHHHHHHHHHHHHHHHHHHGHHHHHHGHHHHHHHHHHHHHHHHHHHGHGHHHHHGHHHHHHHHGHGGH
@M05620:45:000000000-G6HP7:1:1101:22719:4726 1:N:0:163
CATCCTGACCCTGAAGTACCCCATTGAGCATGGCATCGTCACCAACTGGGACGACATGGAGAAGATCTGGCACCACACCTTCTACAACGAGCTGCGCGTGGCCCCGGAGGAGCACCCAGTGCTGCTGACCGAGGCCCCCCTGAACCCCAAGGCCAACAGAGAGAAGATGACTCAGGTGAGGCTCGGCCGACGCCCGTGCTCCTCCCGTCCTTTCCCCAGTCATTTTCTGCCCGGCTTGATTTCTGACATTT
+
CCCCCFFFFFFFGGGGGGGGGGGHHHHHHHGHHHHHHGHHGGHHHGHHGHFHGGGGGHHHHGHHHHHHHHHHHGHHHGGHHHHHHHHHGGGGGHHGGGEFGGHHGGGGGGGGHHHHGGHHHHHHHHHGHHGGGGGGGGGGGGHHHHGGGGHGHHGGGGGGGGGGGGGGGGGGGGGEGEFGGGGGFFFFFFC-BADFFFFFFFFFFFFFFFDFFFFFEFDFFFFFFFFFFFFFDFFFFFFFFFFFBB//BF/
@M05620:45:000000000-G6HP7:1:1101:19172:4731 1:N:0:163
CATCCTGACCCTGAAGTACCCCATTGAGCATGGCATCGTCACCAACTGGGACGACATGGAGAAGATCTGGCACCACACCTTCTACAACGAGCTGCGCGTGGCCCCGGAGGAGCACCCAGTGCTGCTGACCGAGGCCCCCCTGAACCCCAAGGCCAACAGAGAGAAGATGACTCAGGTGAGGCTCGGCCGACGCCCGTGCTCCTCCCGTCCTTTCCCCAGTCATTTTCTGCCCGGCTTGATTTCTGACATTT
+
DDDDDFFFFFFFGGGGGGGGGGGHHHHHHHHHHHHHHGHHHGHHHGHHHHHHGGGGGHHHHHHHHHHHHHHHHGHHHGGHHHHHHHHHGGGGGHHGGGGGGGHHGGGGGGGGHHHHGGHGHHHHHHHHHHGGGGGGGGGGGGHHHHGGGGHGHHGGGGGGGGGGGGGGGGGGGGGGGGGGGGGGFFFFFFFFFFFF@DFFFFFFFFFEFFFFFFFFFFFFFFFFFHFFHFFFFFFFFFFFFFFFFEFFFF0
@M05620:45:000000000-G6HP7:1:1101:19163:4749 1:N:0:163
CATCCTGACCCTGAAGTACCCCATTGAGCATGGCATCGTCACCAACTGGGACGACATGGAGAAGATCTGGCACCACACCTTCTACAACGAGCTGCGCGTGGCCCCGGAGGAGCACCCAGTGCTGCTGACCGAGGCCCCCCTGAACCCCAAGGCCAACAGAGAGAAGATGACTCAGGTGAGGCTCGGCCGACGCCCGTGCTCCTCCCGTCCTTTCCCCAGTCATTTTCTGCCCGGCTTGATTTCTGACATTA
+
CCCCCFFFFFFFGGGGGBFGGGGHHHHHHHHHHHGHHGHHGGHGHGHHHHHHGGGEGHHHHHHHGGHHHHHHHGHHHGGHHHHHHHHHGGGGGHHGGGGGGGHHGGGGGGGGHHHHGGHFFGHHHHHBGHGGCFGGGGGG-EFHHHGGGGHGHHGGGGFGGGFGGFGGGGGGGGFGGGGGGGGGFFFFFF-CFFFF@.AEFFFFFFFFFFFFFFFFFFAFFFFFFFFFFFFFF;BFFAFFBBFFF/FFFF/
@M05620:45:000000000-G6HP7:1:1101:18591:4775 1:N:0:163
TACCTGTACTGGGGAAGCATTTGAATATCCCCCCATGGTGATGGGGACGGAGAACTGCTCCATAAACACAGGCAACGTGCCTAACTTTCCCGGGAAGATGAAGTCAAAGAGCGACCACAGCTCTTCGGAGGTTATTTTGCATCGGTGAGCCAGACAGAATGATCCGATGAGGGGTGCGAAACTATTTGAGGAAAGGAAGCACCTTTTTATTAAATTTACCTTTTAGCAATCGCCATTCCTACCCTAAAGAT
+
CCCCCFFFFFFFGGGGGGGGGGHHHHHHHHHGGGGHHHHHHHHHHGGGGGGGGHHHHHHHHHHHHHHHHHHHGHHHGHHHHHHHHHHHHHHGGGGGGHHHHHHHHHHHHHHHGGGGGHHHHHHHHHHGGGGAHHHHHHHHGHHGGGGGHGHHHHGHHHHHHHHHHHGGGHHHGGEEFGFGGGGGGGGGGGGFFGGGGGGGGFFFFFFFFFFFFFFFFFFFFFFFFFFFFFFEFFFFFFFFFFFFFFFFFFF
@M05620:45:000000000-G6HP7:1:1101:9197:4786 1:N:0:163
AGATTACTGCAACAGTTCCCCCTGGACCTGGAAAAGTTTCTTGCCTGGCTTACAGAAGCTGAAACAACTGCCAATGTCCTACAGGATGCTACCCGTAAGGAAAGGCTCCTAGAAGACTCCAAGGGAGTAAAAGAGCTGATGAAACAATGGCAAGTAAGTCAGGCATTTCCGCTTTAGCACTCTTGTGGATCCAATTGAACAATTCTCAGCATTTGTACTTGTAACTGACAAGCCAGGGACAAAACAAAGAT
+
BBABBFFFFFFFGGGGGGGGGGGGHGHHHHHGFGHHFGHHHHHHHHHHHHHHHGFHGHHHHHHGHFHHHHHHGHHHHHHHHHFHHGHFHHHHHHGFGGHHHHHHHHHHGH3FGGHGGHHHHHHGEFGEHFHHHEGHHFGGHHHHHGHHFFFGHGGGHHHHHHGHHHHHHHGGGGGHHGHHHHHHHHFGHHHHHHHHHFHGHHHHHHHDGGFHHCHGHFHHHFHEHHHGFHHHGGFGGGGGFFGGGGGGGGG
@M05620:45:000000000-G6HP7:1:1101:12860:4790 1:N:0:163
ATCTCTATCTCCTAAAAACCTGTTTAGATTTGGAGATAGACCTTCAGGTTTTTCATCATTCTCTGCATGAATTATACATTGACCACGTTCCAGCGTGGTCAGTTTGCAGCATTCTGTTATTTTGTTTGACAGAGTGTCTTGTTGAGAACATATGTAGGACATGATTTTTTCCTGCAACAGGGAAAATAAAGTATAAGTTTTAAAGATTTATTCTTTAATAAAGGATCTCAAAGCCAGCTTTAGAAAAAGGA
+
DDDDDFFFFFFFGGGGGGGGGGHHHHHHHHHHHHHHHHHHHHHHHHHHHHHGGHHHHHHHHHIIIHHHHHHHHHHHHHHHHHHHHHGHHHHHHHGGGGHHHHHHHHHHHHHHHHHHHHHHHHHHHHHHHHHHHHHHHHHHHHHHHHHHHHHHHHHHHHHHHHHHHHHHHGHHHHHHHHHHHGGHHHHHHHHHHHHHHHHHHHHHHHHHHHHHHHHHHHHHHHHHHHHHHGHGHHHHHGHHHHHGHHHHGGF
@M05620:45:000000000-G6HP7:1:1101:18606:4790 1:N:0:163
TACCTGTACTGGGGAAGCATTTGAATATCCCCCCATGGTGATGGGGACGGAGAACTGCTCCATAAACACAGGCAACGTGCCTAACTTTCCCGGGAAGATGAAGTCAAAGAGCGACCACAGCTCTTCGGAGGTTATTTTGCATCGGTGAGCCAGACAGAATGATCCGATGAGGGGGGCGAAACTATTTGAGGAAAGGAAGCACCTTTTTATTAAATTTACCTTTTAGCAATCGCCATTCCTACCCTAAAGAT
+
DDDDDFFFFFFFGGGGGGGGGGHHHHHHHHHGGGGHHHGHHHHHHGGGGGGGGHHHHHHHHHHHHHHHHHHHGHHHGHHHHHHHHHHHHHHGGGGGGHHHHHHHHHHHHHHHGGGGGHHHHHHHBDGA/CDEC1GHHF1?111C....<FC0C.C/CGBD<00D=C.:AFGHGG-:9:DFF;B0BF0BBEFFFBF?F/.;FFAFFFFFAFBFF0BFBFF:FFFBB/FB00::AD.A0B00BFF.:FFB000
@M05620:45:000000000-G6HP7:1:1101:12876:4796 1:N:0:163
ATCTCTATCTCCTAAAAACCTGTTTAGATTTGGAGATAGACCTTCAGGTTTTTCATCATTCTCTGCATGAATTATACATTGACCACGTTCCAGCGTGGTCAGTTTGCAGCATTCTGTTATTTTGTTTGACAGAGTGTCTTGTTGAGAACATATGTAGGACATGATTTTTTCCTGCAACAGGGAAAATAAAGTATAAGTTTTAAAGATTTATTCTTTAATAAAGGATCTCAAAGCCAGCTTTAGAAAAAGGA
+
CCCCCFFFFFFFGGGGGGGGGGHHHHHHHHHHHHHHHHHGHHHHHHHHHHHGGHHHHHIHHHIHHHHHHHHHHHHGHHHHHHHHHHGFHHHHHHGFGGGHHHHHHHHHHHHHHHHHHHHHHHHHHHHHHHGHHHGHHHHHHHHHHHHGHHHHHHHHHHHHHHHHHHHHHGHHHHGGHHHHHGGGHHHGHGHHHHHHHGHHHGGHHGHHHHHHHHHHGGHHHGHHHHHHGFHGHHHHHGHHHHHHGFHFGGG
@M05620:45:000000000-G6HP7:1:1101:9852:4888 1:N:0:163
CATCCTGACCCTGAAGTACCCCATTGAGCATGGCATCGTCACCAACTGGGACGACATGGAGAAGATCTGGCACCACACCTTCTACAACGAGCTGCGCGTGGCCCCGGAGGAGCACCCAGTGCTGCTGACCGAGGCCCCCCTGAACCCCAAGGCAAACAGAGAGAAGATGACTCAGGTGAGGCTCGGCCGACGCCCGTGCTCCTCCCGTCCTTTCCCCAGTCATTTTCTGCCCGGCTTGATTTCTGACATTA
+
BBBBBFFFFFFFGGGGGGGGGGGHHHGHHHHHHHHHHGHHHGHGHGHHHHGHGFGGGHGHHHFHHHHHGGHHHGHHHGGHHHHHHHGHGGGGGHHGGGEGGGHGGGGGGGGGHGHHGGHFGHHHHHHHHHGGGGGGGGGGGGHGHHGGGGHGHHGGGGGGGGGGGGGFGGGGGGGGGGGGGGGGFFFFFFFFFFFF@DFEFFFFFFFEFFFFFFFFFFDFFFFFFFFFFFFFDCDFFDFFFFFFFFFFFF/
@M05620:45:000000000-G6HP7:1:1101:14609:4892 1:N:0:163
ATCTCTATCTCCTAAAAACCTGTTTAGATTTGGAGATAGACCTTCAGGTTTTTCATCATTTTCTGCATGAATTATACATTGACCACGTTCCAGCGTGGTCAGTTTGCAGCATTCTGTTATTTTGTTTGACAGAGTGTCTTGTTGAGAACATATGTAGGACATGATTTTTTCCTGCAACAGGGAAAATAAAGTATAAGTTTTAAAGATTTATTCTTTAATAAAGGATCTCAAAGCCAGCTTTAGAAAAAGGA
+
A>>>ADFFFFFFGGGGGGGGGCFGHHFFEFGHHFHC45GHBHFGEGGHFFGCCGHFGFHHGHHFEFHFHEFHEHFHFFGHHFDEGGEBGHHHHGGBEEGG4GB@DGHHHHHF4DFDFFDGHDGH?GGHHHFGHHGGBGGGHHHFHGHHCGGFGHFHGGGFBFHHGHDGF@GGHHFFHFGHHEEHHHGGHFHGFHHHHGDGHGHHHHHHHHHHHHFGHHHHFDGHFHHHFHHHHHHGHGHHHFC0CFGHFGH
@M05620:45:000000000-G6HP7:1:1101:9827:4894 1:N:0:163
CATCCTGACCCTGAAGTACCCCATTGAGCATGGCATCGTCACCAACTGGGACGACATGGAGAAGATCTGGCACCACACCTTCTACAACGAGCTGCGCGTGGCCCCGGAGGAGCACCCAGTGCTGCTGACCGAGGCCCCCCTGAACCCCAAGGCAAACAGAGAGAAGATGACTCAGGTGAGGCTCGGCCGACGCCCGTGCTCCTCCCGTCCTTTCCCCAGTCATTTTCTGCCCGGCTTGATTTCTGACATTT
+
CCCCCFFFFFFFGGGGGGGGGGGHHHHHHHHHHHHHHGHHHGHHHGHHHHHHGGGGGHHHHHHHHHHHHHHHHGHHHGGHHHHHHHHHGGGGGHHGGGGGGGHHGGGGGGGGHHHHGGHHHHHHHHHHHHGGGGGGGGGGGGHHHHGGGGHGHHGGGGGGGGGGGGFFGGGGGGGGGGFGGGGGFFFFFFFFFFFFFFFFFFFFFFFEFDDFFFFFFFFFFFFFFFFFFFFFFFFFFFAFFFFFFEFFFF0
@M05620:45:000000000-G6HP7:1:1101:14616:4915 1:N:0:163
ATCTCTATCTCCTAAAAACCTGTTTAGATTTGGAGATAGACCTTCAGGTTTTTCATCATTTTCTGCATGAATTATACATTGACCACGTTCCAGCGTGGTCAGTTTGCAGCATTCTGTTATTTTGTTTGACAGAGTGTCTTGTTGAGAACATATGTAGGACATGATTTTTTCCTGCAACAGGGAAAATAAAGTATAAGTTTTAAAGATTTATTCTTTAATAAAGGATCTCAAAGCCAGCTTTAGAAAAAGGA
+
CCCBBFFFFFFFGGGGGGGGGGHHHHHHHHHHHHHHHHHGHHHHHHHHHHHGGHHHHHHHHHHHHHHHHHHHHGHFHHHHHHHHFHGGHHHHHHGFGGHHFHGHHHHGHHGHHHHHHHHHHHHHHHHHGHHHHHHHGHHHHHHHHHHHHHHHHHHHHHHHGHHHHHHHHGHHHHHHHHHHHGGGHHHGHGHGGHHHHGHHHGHHHHHHHHHHHHHHGFHHHHHHHHHHHFHGHHGHHGHHHFHFFGFFFEH
@M05620:45:000000000-G6HP7:1:1101:7207:4951 1:N:0:163
ATCTCTATCTCCTAAAAACCTGTTTAGATTTGGAGATAGACCTTCAGGTTTTTCATCATTTTCTGCATGAATTATACATTGACCACGTTCCAGCGTGGTCAGTTTGCAGCATTCTGTTATTTTGTTTGACAGAGTGTCTTGTTGAGAACATATGTAGGACATGATTTTTTCCTGCAACAGGGAAAATAAAGTATAAGTTTTAAAGATTTATTCTTTAATAAAGGATCTCAAAGCCAGCTTTAGAAAAAGGA
+
BBBBBFFFFFFFGGGGGGGGGGGHHHHHHHHHHGHGHHHHHHHHHHHHGHHGGHHHHFHHHHHHHHHHHHHHHFHHHGHHHHHGHHGHHHHHHHFEFGHHHGFHHHGHHFGHGHHGHHGHHHHHGHHHHHGHHHHHHHHHHHHHHHEHHHHHHHFHHHHGHGHHHHHHHGHHHHHHHHHGHGGGHHGGF1GHFHGHF1FGHHHHHGHHHGHHHHHHHGGHFDHHHHHHHHEFH<CHGEHHHHG0CFFFFGG
@M05620:45:000000000-G6HP7:1:1101:7225:4962 1:N:0:163
ATCTCTATCTCCTAAAAACCTGTTTAGATTTGGAGATAGACCTTCAGGTTTTTCATCATTTTCTGCATGAATTATACATTGACCACGTTCCAGCGTGGTCAGTTTGCAGCATTCTGTTATTTTGTTTGACAGAGTGTCTTGTTGAGAACATATGTAGGACATGATTTTTTCCTGCAACAGGGAAAATAAAGTATAAGTTTTAAAGATTTATTCTTTAATAAAGGATCTCAAAGCCAGCTTTAGAAAAAGGA
+
CDCDDFFFFFFFGGGGGGGGGGHHHHHHHHHHHHHHHHHHHHHHHHHHHHHGGHHHHHHHHHHIHHHHHHHHHHHHHHHHHHHHHHGHHHHHHHGFGGHHHHHHHHHHHHHHHHHHHHHHHHHHHHHHGHHHHHHHHHHHHHHHHHHHHHHHHHHHHHHHHHHHHHHHHGHHHHHHHHHHHGGHHHHHHHHHFHHHHHHHHHHHHHHHHHHHHHHHHHHHHFHHHHHHHFGHHHGHHGHHHHHHHGGHGGH
@M05620:45:000000000-G6HP7:1:1101:7235:4979 1:N:0:163
ATCTCTATCTCCTAAAAACCTGTTTAGATTTGGAGATAGACCTTCAGGTTTTTCATCATTTTCTGCATGAATTATACATTGACCACGTTCCAGCGTGGTCAGTTTGCAGCATTCTGTTATTTTGTTTGACAGAGTGTCTTGTTGAGAACATATGTAGGACATGATTTTTTCCTGCAACAGGGAAAATAAAGTATAAGTTTTAAAGATTTATTCTTTAATAAAGGATCTCAAAGCCAGCTTTAGAAAAAGGA
+
BCCCBFFFFFFFGGGGGGGGGGHHHHHHHHHHHHHHHHHHHHHHHHHHFHHGGHHHHHHHHHHIHHHHGHHHHHHGHHHHHHHHHHGHHHHHHHCGGGHHHHGHHHHHFHHHHHHHHHHHHHHHHHHHHHHHHHHHHHHHHHHFHHHHHHHHHGHHHHHHHHHHHHHHHGHHHHHHHHHGHGGFHHHHGHGHHHHGHGHHHHHHGHHHHHHHHHHHHHHHGHD0GHHHHHHGEHHHHGHHHHHHGHHHFEG
@M05620:45:000000000-G6HP7:1:1101:10961:4986 1:N:0:163
TACCTGTACTGGGGAAGCATTTGAATATCCCCCCATGGTGATGGGGACGGAGAACTGCTCCATAAACACAGGCAACGTGCCTAACTTTCCCGGGAAGATGAAGTCAAAGAGCGACCACAGCTCTCGGAGGTTATTTTGCATCGGTGAGCCAGACAGAATGATCCGATGAGGGGTGCGAAACTATTTGAGGAAAGGAAGCACCTTTTTATTAAATTTACCTTTTAGCAATCGCCATTCCTACCCTAAAGATC
+
CCCCCFFFFFFFGGGGGGGGGGHFFGHHHHHGGGCHHHGGHHHHHGGGGGGGGHHHHHHHHFHGHFHGHHHHGHGHGGHHHHHHHHHHHHHGGGFGGFHGHGHHHHHHHHHHGGGGGHHHHHHHHGGGGGCHHHHHHFDDHHGGGGGHHHHHHGGHGHHHHHHHHGGGHHHGGGFGADFGGGGGGGGFGGFFGGGGGFGEFEFFFFFEFFFFFFFFFFFFFFFFFFFEFFAFFFFFFFFFFFFFFFFFFFF
@M05620:45:000000000-G6HP7:1:1101:15548:4987 1:N:0:163
CATCCTGACCCTGAAGTACCCCATTGAGCATGGCATCGTCACCAACTGGGACGACATGGAGAAGATCTGGCACCACACCTTCTACAACGAGCTGCGCGTGGCCCCGGAGGAGCACCCAGTGCTGCTGACCGAGGCCCCCCTGAACCCCAAGGCCAACAGAGAGAAGATGACTCAGGTGAGGCTCGGCCGACGCCCGTGCTCCTCCCGTCCTTTCCCCAGTCATTTTCTGCCCGGCTTGATTTCTGACATTA
+
CCBCCFFFFFFFGGGGGGGGGGGHHHHHHHHHHHHHHGHHHGHHHGHGHHHHGGGGGHHHHHHHHHHHHHHHHGHHHGGHHHHHHHHHGGGGGHHGGGGGGGHHGGGGGGGGHHHHGGHHHHHHHHHHHHGGGGGGGGGGGGHGHHGGGDHGHHGGGGGGGGGEFGFFGGGGGGGGGGGGGGGGFFFFFFFFFFFF@DFFFFFFFFFEFFFFFFFFFFFFFFFFFFFFFFFFFAFFFFFFFFFFFFFFFF0
@M05620:45:000000000-G6HP7:1:1101:23047:5001 1:N:0:163
ATCTCTATTCCTAAAAACCTGTTTAGATTTGGAGATAGACCTTCAGGTTTTTCATCATTTTCTGCATGAATTATACATTGACCACGTTCCAGCGTGGTCAGTTTGCAGCATTCTGTTATTTTGTTTGACAGAGTGTCTTGTTGAGAACATATGTAGGACATGATTTTTTCCTGCAACAGGGAAAATAAAGTATAAGTTTTAAAGATTTATTCTTTAATAAAGGATCTCAAAGCCAGCTTTAGAAAAAGGAA
+
ABCCCFFFFFFFGGGGGGGGGGHHHHHHHHHHHGGHHHHHHHHHHHHHHHGGHHHHHHHHHHHHHHHHFHHHGHHHHHHHHHHHHGHHHHHHHGFGGHHHHHHHHHHHHHHHHHHHHHHHHHHHHHHHGFHHHFGHHHHHHHHHHHHHGHHHHHHFFFGHHHHHHHHHGHHHHGGHHHHHGGHFFHHGHG?FGHGGGHHHHHGHHHHHHHHHHHHHFGHGDGGHHHHFHHFHGHGHGHHHGHF:CFFDDHF
@M05620:45:000000000-G6HP7:1:1101:10968:5004 1:N:0:163
TACCTGTACTGGGGAAGCATTTGAATATCCCCCCATGGTGATGGGGACGGAGAACTGCTCCATAAACACAGGCAACGTGCCTAACTTTCCCGGGAAGATGAAGTCAAAGAGCGACCACAGCTCTCGGAGGTTATTTTGCATCGGTGAGCCAGACAGAATGATCCGATGAGGGGTGCGACACTATTTGAGGAAAGGAAGCACCTTTTTATTAAATTTACCTTTTAGCAATCGCCATTCCTACCCTCAAGATC
+
AAAABFFFFFFFGGGGGGGGGGHFDDGGGHHGGGGHHH5FGFHBEGEGGGDEFHHHHHHHHEHGHHFHHHGEGHAFEGHHHHHHHHHHHHHGGGFEFFFGGFHHHFHGHHFFEGGGGFHHGFHHH?FDGG?BGDHHHHHBHHGDC?AGGHHFG.CGFGHGHEHEHEDGHCCAFGGBGG-9AFBFFGGFEB09/.FF9FEBFAFFFFFFFFF/BFFFFFFFFFFFBFFFFF.AD.AFFFFFE.AB.9BB9FB
@M05620:45:000000000-G6HP7:1:1101:15553:5005 1:N:0:163
CATCCTGACCCTGAAGTACCCCATTGAGCATGGCATCGTCACCAACTGGGACGACATGGAGAAGATCTGGCACCACACCTTCTACAACGAGCTGCGCGTGGCCCCGGAGGAGCACCCAGTGCTGCTGACCGAGGCCCCCCTGAACCCCAAGGCCAACAGAGAGAAGATGACTCAGGTGAGGCTCGGCCGACGCCCGTGCTCCTCCCGTCCTTTCCCCAGTCATTTTCTGCCCGGCTTGATTTCTGACATTA
+
DCDDDFFFFFFFGGGGGGGGGGGHHHHHHHHHHHHHHGHHHGHHHGHHHHHHGGGGGHHHHGHHHHHHHHHHHGHHHGGHHHHHHHHHGGGGGHHGGGGGGGHHGGGGGGGGHHHHGGHGHHHHHHHHHHGGGGGGGGGGGGHHHHGGGGHGHHGGGGGGGGGGFGGGGGGGGGGGGGGGGGGGFFFFFFFFFFFF@DFFFFFFFFFEDFDFFFFFFFDBFFFFFFFFFFFFFFFFAFEFFFFFBBFBFF0
@M05620:45:000000000-G6HP7:1:1101:21300:5019 1:N:0:163
AGATTACTGCAACAGTTCCCCCTGGACCTGGAAAAGTTTCTTGCCTGGCTTACAGAAGCTGAAACAACTGCCAATGTCCTACAGGATGCTACCCGTAAGGAAAGGCTCCTAGAAGACTCCAAGGGAGTAAAAGAGCTGATGAAACAATGGCAAGTAAGTCAGGCATTTCCGCTTTAGCACTCTTGTGGATCCAATTGAACAATTCTCAGCATTTGTACTTGTAACTGACAAGCCAGGGACAAAACAAAGAT
+
CBACCFFFFFFFGGGGGGGGGGGGHHHHHHHHHHHHHHHHHHHHHHHHHHHHHHHHHHHHHHHHHHHHHHHHHHHHHHHHHHHHHHHHHHHHHHGFGGHHHHHHHHHHGHHHHHHHHHHHHGHGGGGFHHHHHGHHHHHHHHHHHHHHHHHHGGHHHHHHGHGHHHHHHHGGGGGHHHHHHHHHHHHGHHHHGHHHHGHHGHHHHHHFGHHHHHHHHHHHHHHGHHHHHHGHHGGGGGGGGGGGGGGGGGG
@M05620:45:000000000-G6HP7:1:1101:23051:5020 1:N:0:163
ATCTCTATTCCTAAAAACCTGTTTAGATTTGGAGATAGACCTTCAGGTTTTTCATCATTTTCTGCATGAATTATACATTGACCACGTTCCAGCGTGGTCAGTTTGCAGCATTCTGTTATTTTGTTTGACAGAGTGTCTTGTTGAGAACATATGTAGGACATGATTTTTTCCTGCAACAGGGAAAATAAAGTATAAGTTTTAAAGATTTATTCTTTAATAAAGGATCTCAAAGCCAGCTTTAGAAAAAGGAA
+
BBBBBFFFFFFFGGGGGGGGGGHHFGHHHHHHHHHHHHGHHHHHHHHHHHGGHHHHHHHHHHHHHHHHFHHHHHHHGHHHHHHHHGHHHHHHHGGGGHHHHHHHHHHHHHHHHHHHHHHHHHHHHHHHHFHHHHHHHHHHHHHHHHFGHHHHHHHGHGHHHHHHHHHHGHHHHHHHHHHHGGHGHHHHHHGHHFHHFGHHGHHHHHHHHHHHHHHHDGGFGHGGHHHHHHHHHHFHGGHHHHFGGHFFGHH
@M05620:45:000000000-G6HP7:1:1101:23033:5021 1:N:0:163
ATCTCTATTCCTAAAAACCTGTTTAGATTTGGAGATAGACCTTCAGGTTTTTCATCATTTTCTGCATGAATTATACATTGACCACGTTCCAGCGTGGTCAGTTTGCAGCATTCTGTTATTTTGTTTGACAGAGTGTCTTGTTGAGAACATATGTAGGACATGATTTTTTCCTGCAACAGGGAAAATAAAGTATAAGTTTTAAAGATTTATTCTTTAATAAAGGATCTCAAAGCCAGCTTTAGAAAAAGGAA
+
CCCCCFFFFFFFGGGGGGGGGGHHHHHHHHHHHHHHHHHHHHHHHHHHHHGGHGHHHHHHHIHIHHHHHHHHGHHHHHHHHHHHHGHHHHHHHGGGGHHHHHHHHHHHHHHHHHHHHHHHHHHHHHHHHGHHHHHHHHHHHHHGHGFHHHHHHHHHGFHHHHHHHHHHGHHHHHHHHHHHGGHHHHHGHHGHHGHHGHHHGGHHHHHHHHHHHHHGFHHGHHFHGHHHHGGHHHHHGHHHHHHGGGHGGHH
@M05620:45:000000000-G6HP7:1:1101:7073:5036 1:N:0:163
TACCTGTACTGGGGAAGCATTTGAATATCCCCCCATGGTGATGGGGACGGAGAACTGCTCCATAAACACAGGCAACGTGCCTAACTTTCCCGGGAAGATGAAGTCAAAGAGCGACCACAGCTCTCGGAGGTTATTTTGCATCGGTGAGCCAGACAGAATGATCCGATGAGGGGTGCGAAACTATTTGAGGAAAGGAAGCACCTTTTTATTAAATTTACCTTTTAGCAATCGCCATTCCTACCCTAAAGATC
+
BAABBFFFFFFF4EFGGGGGGGFFFGHFHHGGDGEHHHFDHGHHHGGGFGDGEHHHHHHHGHGHHHHHHHHHGEGFEBGGHBHBGFHHHHHFGE?FGGHFFFHGHHHHHHFGGCFCDEHGHHGEFGG<CGCGFHHHHGH1FHDFGGGFHHHHHGGHHHHHHHHFHGGGHCBCC.AEGCDDGGGGFGFBEC0;F?;BF9A/B?BBFFFFFFFEFFFFFFFFFFB:BBB/BBAEF.EFBFFFF.9BFFFFFF:
@M05620:45:000000000-G6HP7:1:1101:21302:5039 1:N:0:163
AGATTACTGCAACAGTTCCCCCTGGACCTGGAAAAGTTTCTTGCCTGGCTTACAGAAGCTGAAACAACTGCCAATGTCCTACAGGATGCTACCCGTAAGGAAAGGCTCCTAGAAGACTCCAAGGGAGTAAAAGAGCTGATGAAACAATGGCAAGTAAGTCAGGCATTTCCGCTTTAGCACTCTTGTGGATCCAATTGAACAATTCTCAGCATTTGTACTTGTAACTGACAAGCCAGGGACAAAACAAAGAT
+
A?AAAFFFFFFFGGEFFGGGGGGGHHHHGHGGGCHHHHHHHHGFHFGHHHHHHHHHHHHHHHFEHHHHHGHHHHHHFHHHHHFHEGHHHHHHHHGEFDHHFBGHGGHGGHHGGFGHGFHHHBDF/FEGFHHHHGHGHHFHHHHHHHHGHGHHFGGGGHHHHHGHHGGGHHGGGGGG1D1GHGHGHFGDHGG<DFHEFBGHFGFHHHH0<<DGGGGHGGHHCCGEFHFHFHGGCEBAEAEEEGGF.EEFFFF
@M05620:45:000000000-G6HP7:1:1101:20940:5045 1:N:0:163
ATCTCTATCTCCTAAAAACCTGTTTAGATTTGGAGATAGACCTTCAGGTTTTTCATCATTTTCTGCATGAATTATACATTGACCACGTTCCAGCGTGGTCAGTTTGCAGCATTCTGTTATTTTGTTTGACAGAGTGTCTTGTTGAGAACATATGTAGGACATGATTTTTTCCTGCAACAGGGAAAATAAAGTATAAGTTTTAAAGATTTATTCTTTAATAAAGGATCTCAAAGCCAGCTTTAGAAAAAGGA
+
DDDDDFFFFFFFGGGGGGGGGGHHHHHHHHHHHHHHHHHHHHHHHHHHHHHGGHHHHHIHHHHHHHHHHHHHHHHHHHHHHHHHHHGHHHHHHHGGGGHHHHHHHHHHHHHHHHHHHHHHHHHHHHHHHHHHHHGHHHHHHHHHHHHHHHHHHHHHHHHHHHHHHHHHHGHHHHHHHHHHHGGHHHHHGHHHHHHHHHHHHHHHHHHHHHHHHHHHHHHHHGHHHHHHHHHHHHHHHGHHHHHGHGGHGGH
@M05620:45:000000000-G6HP7:1:1101:20923:5046 1:N:0:163
ATCTCTATCTCCTAAAAACCTGTTTAGATTTGGAGATAGACCTTCAGGTTTTTCATCATTTTCTGCATGAATTATACATTGACCACGTTCCAGCGTGGTCAGTTTGCAGCATTCTGTTATTTTGTTTGACAGAGTGTCTTGTTGAGAACATATGTAGGACATGATTTTTTCCTGCAACAGGGAAAATAAAGTATAAGTTTTAAAGATTTATTCTTTAATAAAGGATCTCAAAGCCAGCTTTAGAAAAAGGA
+
BBBBBFFFFFFFGGGGGGGEFFFFHGHHHHBGHFGHFHHHFHHGHGHDFEFFGFHHHHFFHHHHHEHFGFHFHHHDFHHHHGGHHGGGFFFHGHGGGGHFFHHHHHHHHHHHHHHHHHHHHHHHHHHHGHHHHHGGGHHHHHHHHHHFHHHHHHHHHHHHHHHHGHHHHGHHHHHHHHHHHGGFHHHGHHHFGHHGH>GHHHGHHHHHHHHHHHHHHGHHHGHHHHHHHGGHHHHHHGHHHHHHGHHHGGH
@M05620:45:000000000-G6HP7:1:1101:7074:5055 1:N:0:163
TACCTGTACTGGGGAAGCATTTGAATATCCCCCCATGGTGATGGGGACGGAGAACTGCTCCATAAACACAGGCAACGTGCCTAACTTTCCCGGGAAGATGAAGTCAAAGAGCGACCACAGCTCTCGGAGGTTATTTTGCATCGGTGAGCCAGACAGAATGATCCGATGAGGGGTGCGAAACTATTTGAGGAAAGGAAGCACCTTTTTATTAAATTTACCTTTTAGCAATCGCCATTCCTACCCTAAAGATC
+
BABBCFFFFFFFGCGEGGGGGGHFFGHHHHHGGGGHHHGHHHGFHGFGEGGGGHHHHHHHHHHHGHHHHHHHGHHHGEHHHHHHHHHHHHHGGGCGGGHHGFHHHHHHHHHHGGGGGHHHHHHHHDFGGGEFHHHHHHHHHHDGGGGGHHHHHGHGFFHHHHHHHGGGHBGCD.CFCFGDGGGGGGGGGGGGG.CGG?EBFEFFFFFFFFFFFFFFFFFFFFFFEFF/BB.EFFFFFFFFFFFFFFFFFFF
@M05620:45:000000000-G6HP7:1:1101:25156:5057 1:N:0:163
ATCTCTATCTCCTAAAAACCTGTTTAGATTTGGAGATAGACCTTCAGGTTTTTAATCATTTTCGGCTTGAATTAAAAATTGACAACGGGGGCAGGTTGGCACCTTGTGGTATTTTGTTTTGCTGGGGGTCCTGGTGGGGAACTATGGAGGGACTGATTTTTTGCTGGTAACGGGGAAAAGAAAGAATAGGTTTTAAGGTTTATTCCTTTATTAAGGAATTCAAAAGCTGCTTTTGTAAAAGGGAGAAAGGG
+
1>>1AFFFFFFFGGGBBGGGBFAFGAGF3AGHH1C1AFE11F1B11AFGHFF//1221DBG22//////B1B2111110111D11///>//////B10/111/0B111/B>2BDB20<B<C1111////</?1<?0//-<>.111111/.-<.../00D00A-000//00:.:9-999//..///.0;00;;9.CFFBBBF9/9//;F/;9:///:////:9/;//;/9///;9/-;9///;999-;F/A-
@M05620:45:000000000-G6HP7:1:1101:7055:5057 1:N:0:163
TACCTGTACTGGGGAAGCATTTGAATATCCCCCCATGGTGATGGGGACGGAGAACTGCTCCATAAACACAGGCAACGTGCCTAACTTTCCCGGGAAGATGAAGTCAAAGAGCGACCACAGCTCTCGGAGGTTATTTTGCATCGGTGAGCCAGACAGAATGATCCGATGAGGGGTGCGAAACTATTTGAGGAAAGGAAGCACCTTTTTATTAAATTTACCTTTTAGCAATCGCCATTCCTACCCTAAAGATC
+
CCDDCFFFFFFFGGGGGGGGGGHHHHHHHHHGGGGHHHGHHHHHHGGGGGGGGHHHHHHHHHHHHHHHHHHHGHHHGHHHHHHHHHHHHHHGGGGGGHHHHHHHHHHHHHGHGGGGGHHHHHHHHGGGGGEHHHHHHHHGHHGGGGGHHHHHHGHHHHHHHHHHHGGGHGFGGCEGGGGFGGGGHHHHGGFGGGGFGGGEGFFFFFFFFFFFFFFHHFFFFFFFFFFEFFEFFFFFFFFFFFFFFFFFFFF
@M05620:45:000000000-G6HP7:1:1101:19882:5063 1:N:0:163
AGATTACTGCAACAGTTCCCCCTGGACCTGGAAAAGTTTCTTGCCTGGCTTACAGAAGCTGAAACAACTGCCAATGTCCTACAGGATGCTACCCGTAAGGAAAGGCTCCTAGAAGACTCCAAGGGAGTAAAAGAGCTGATGAAACAATGGCAAGTAAGTCAGGCATTTCCGCTTTAGCACTCTTGTGGATCCAATTGAACAATTCTCAGCATTTGTACTTGTAACTGACAAGCCAGGGACAAAACAAAGAT
+
CCCCCFFFFFFFGGGGGGGGGGGGHHHHHHHHHHHHGHHHHHHHHHHHHHHHHHHHHHHHHGHHHHHHHHHHHHHHHHHHHHHHHGHHHHHHHHGGGGHHHHHHHHHHGHHHHHHGHHHHHHHGGHGGHHHHHGHHHHHHHHHHHHHHHHHHHGHHHHHHHHHHHHHHHHGGGGGHHHHHHHHHHGHGHHHHGHHHHGHGFHHHHHHFHHHHHHHHHHHHHHHGHHHHHHHHHGGGGGGGEFGGGGGGGGG
@M05620:45:000000000-G6HP7:1:1101:20945:5066 1:N:0:163
ATCTCTATCTCCTAAAAACCTGTTTAGATTTGGAGATAGACCTTCAGGTTTTTCATCATTTTCTGCATGAATTATACATTGACCACGTTCCAGCGTGGTCAGTTTGCAGCATTCTGTTATTTTGTTTGACAGAGTGTCTTGTTGAGAACATATGTAGGACATGATTTTTTCCTGCAACAGGGAAAATAAAGTATAAGTTTTAAAGATTTATTCTTTAATAAAGGATCTCAAAGCCAGCTTTAGAAAAAGGA
+
BBBBBFFFFFFFGGGGGGGGGGGHHHHHHHHHHHHHHHHHHHHHHHHHHHHGGHHHHHHHHHHHHGHGFHFGHHHFHHHHHHGHHHGHHHHHHHGGGGHHFHGHHHHFHHHHHHHHHHHHHHHHHHHHGHHHHHGGHHHHHHHHHHHGHHHHHHGHHHHHHHHHHHHHHGHHHHHHHHHHHGGHHHHGGHHGGHHHHGHHHGFHHGHHHHHHHHHHHHHFHHHHGHHHHGHGHHHHHGHHHHHHHGFHGGH
@M05620:45:000000000-G6HP7:1:1101:22712:5068 1:N:0:163
CATCCTGACCCTGAAGTACCCCATTGAGCATGGCATCGTCACCAACTGGGACGACATGGAGAAGATCTGGCACCACACCTTCTACAACGAGCTGCGCGTGGCCCCGGAGGAGCACCCAGTGCTGCTGACCGAGGCCCCCCTGAACCCCAAGGCCAACAGAGAGAAGATGACTCAGGTGAGGCTCGGCCGACGCCCGTGCTCCTCCCGTCCTTTCCCCAGTCATTTTCTGCCCGGCTTGATTTCTGACATTA
+
DCDDDFFFFFFFGGGGGGGGGGGHHHHHHHHHHHHHHGHHHGHHHGHHHHHHGGGGGHHHHHHHHHHHHHHHHGHHHGGHHHHHHHHHGGGGGHHGGGGGGGHHGGGGGGGGHHHHGGHHHHHHHHHHHHGGGGGGGGGGGGHHHHGGGGHGHHGGGGGGGGGGGGGGGGGGGGGGGGGGGGGGFFFFFFFFFFFFFFFFFFFFFFFFFFFFFFFFFFFFFFFFFFFFFFFFFFFFFFFFFFFFFFFFFF0
@M05620:45:000000000-G6HP7:1:1101:22699:5086 1:N:0:163
CATCCTGACCCTGAAGTACCCCATTGAGCATGGCATCGTCACCAACTGGGACGACATGGAGAAGATCTGGCACCACACCTTCTACAACGAGCTGCGCGTGGCCCCGGAGGAGCACCCAGTGCTGCTGACCGAGGCCCCCCTGAACCCCAAGGCCAACAGAGAGAAGATGACTCAGGTGAGGCTCGGCCGACGCCCGTGCTCCTCCCGTCCTTTCCCCAGTCATTTTCTGCCCGGCTTGATTTCTGACATTA
+
ABAACFFFFFFFGGGGGFGGGGGHHFFHHHHHHHHHHGHHHGHHHGHHHHHHGGGGGHGHHHHHHHHGHHHHHGHHHGGHHHHHHHHHGFEGFHHGGGGCGGHHGGGGGGGGHGFHGGHGFGHHHHHHHHGGFGGGGGGGGFHHHHGGGGHGHHGGGGGGGGGGGGGGGFFGGGGGGFGFFEEGFFFF;;DFFDC@@.AEFFFFFFFFFFFFFFFFFFDFFFFFFFFB9BFFDF=@DAFFFFFF/BFFFF/
@M05620:45:000000000-G6HP7:1:1101:12464:5099 1:N:0:163
ATCTCTATCTCCTAAAAACCTGTTTAGATTTGGAGATAGACCTTCAGGTTTTTCATCATTTTCTGCATGAATTATACATTGACCACGTTCCAGCGTGGTCAGTTTGCAGCATTCTGTTATTTTGTTTGACAGAGTGTCTTGTTGAGAACATATGTAGGACATGATTTTTTCCTGCAACAGGGAAAATAAAGTATAAGTTTTAAAGATTTATTCTTTAATAAAGGATCTCAAAGCCAGCTTTAGAAAAAGGA
+
CDCDDFFFFFFFGGGGGGGGGGHHHHHHHHHHHHHHHHHHHHHHHHHHHHHGGHHHHHHHIHHHIHHHHHHHHHHHHHHHHHHHHHGHHHHHHHGFGGHHHHHHHHHHHHHHHHHHHHHHHHHHHHHHHHHHHHHHHHHHHHHHHHGHHHHHHHHHHHHHHHHHHHHHHGHHHHHHHHHHHGGGHHHHGHHHHHHHHHHHHGGHHHHHHHHHHHHHHHHGHHHHHHHHHGGGHHHHHGHHHHHHGHHHGGH
@M05620:45:000000000-G6HP7:1:1101:14994:5101 1:N:0:163
AGATTACTGCAACAGTTCCCCCTGGACCTGGAAAAGTTTCTTGCCTGGCTTACAGAAGCTGAAACAACTGCCAATGTCCTACAGGATGCTACCCGTAAGGAAAGGCTCCTAGAAGACTCCAAGGGAGTAAAAGAGCTGATGAAACAATGGCAAGTAAGTCAGGCATTTCCGCTTTAGCACTCTTGTGGATCCAATTGAACAATTCTCAGCATTTGTACTTGTAACTGACAAGCCAGGGACAAAACAAAGAT
+
CBBCCFFFFFFFGGGGGGGGGGGGHHHHHHHHHHHHHHHHHHHHHHHHHHHHHHHHHHHHHHHHHHHHHHHHHHHHHHHHHHHHFHHHHHHHHHGGGGHHHHHHHHHHGHHHHHHHHHHHFFHGGCFGHHHHHGHHHHHHHHBGHHHHHHHHHGHHHHHHHGHHHHHHHHGGGGGHHHHHHHHHHHHGHHHHHHHHHHGHHHHHHHHHHGHHHHHHHGHHHHHHHHHHHHHHHGGGGGGGGGGGGGGGGGC
@M05620:45:000000000-G6HP7:1:1101:14976:5106 1:N:0:163
AGATTACTGCAACAGTTCCCCCTGGACCTGGAAAAGTTTCTTGCCTGGCTTACAGAAGCTGAAACAACTGCCAATGTCCTACAGGATGCTACCCGTAAGGAAAGGCTCCTAGAAGACTCCAAGGGAGTAAAAGAGCTGATGAGACAATGGCAAGTAAGTCAGGCATTTCCGCTTTAGCACTCTTGTGGATCCAATTGAACAATTCTCAGCATTTGTACTTGTAACTGACAAGCCAGGGACAAAACAAAGAT
+
BABBBFFFFFFFGGGGGGGGGGGGHHHHHHHHHHHHGHHHHHHHHHHHHHHHHHHHHHHHHHHHHHHHHHHHHHHHHHHHHHHHGHHHHHHHHHGGGGHHHHFFHHHHGHHHHHHHHHHHFGHGGGGGHHHHHGHHHHHHHD2BGHHHHHHHHGHHHHHHHHHHHHHHHHGGGGGHGHHHHHHHHHHGHHHHHHHHHHHHHHHHHHHHHHHHHHHHHHHGHHHHHHHHHHHHHGGGGGGGGGFFGGGGGGB
@M05620:45:000000000-G6HP7:1:1101:22935:5115 1:N:0:163
TACCTGTACTGGGGAAGCATTTGAATATCCCCCCATGGTGATGGGGACGGAGAACTGCTCCATAAACACAGGCAACGTGCCTAACTTTCCCGGGAAGATGAAGTCAAAGAGCGACCACAGCTCTCGGAGGTTATTTTGCATCGGTGAGCCAGACAGAATGATCCGATGAGGGGTGCGAAACTATTTGAGGAAAGGAAGCACCTTTTTATTAAATTTACCTTTTAGCAATCGCCATTCCTACCCTAAAGATC
+
CCCCCFFFFFFFGGGGGGGGGGHHHHHHHHHGGGGHHHGGGHHHHGGGGGGGGGHHHHHHHGHHHGHHHHHHGHHHGHHHHHHHHHHHHHHGGGGGGHHHHHHHHHHHHHHHGGGGGHHHHHHHHDFDGGEHHHHHHHHGHHGGGGGGGGHHHGHGGHHHHHHHHGGGHHHGGEGGGDFFGGGGGGGFGGFFFFGEFGGFFFFFFFFEFFFFFFFFFFFFFFFFFFFBFFF?DDFFFFFFFFFFFFFFFFF
@M05620:45:000000000-G6HP7:1:1101:19274:5115 1:N:0:163
ATCTCTATCTCCTAAAAACCTGTTTAGATTTGGAGATAGACCTTCAGGTTTTTCATCATTTTCTGCATGAATTATACATTGACCAGCGTGGTCAGTTTGCAGCATTCTGTTATTTTGTTTGACAGAGTGTCTTGTTGAGAACATATGTAGGACATGATTTTTTCCTGCAACAGGGAAAATAAAGTATAAGTTTTAAAGATTTATTCTTTAATAAAGGATCTCAAAGCCAGCTTTAGAAAAAGGAAGAAAGG
+
DDDDDFFFFFFFGGGGGGGGGGHHHHHHHHHHHHHHHHHHHHHHHHHHHHHGGHHHHHIHHHHIIHHHHHHHHHHHHHHHHHHHHHHGFGGHHHHHHHHHGHHHHHHHHHHHHHHHHHHHHHHHHHHHHHHHHHHHHHHHGGHHHHHHGHHFHGHHHHHHHHGHHHHHGHHHHHGGHGHHHHHHFHHHHHGHHHHHHHHHHHGHHHHHHGHHGHHHFGHGHHGHHHHFHHGHHHHHHGHHHGGHGHGHHHH
@M05620:45:000000000-G6HP7:1:1101:18141:5117 1:N:0:163
CATCCTGACCCTGAAGTACCCCATTGAGCATGGCATCGTCACCAACTGGGACGACATGGAGAAGATCTGGCACCACACCTTCTACAACGAGCTGCGCGTGGCCCCGGAGGAGCACCCAGTGCTGCTGACCGAGGCCCCCCTGAACCCCAAGGCCAACAGAGAGAAGATGACTCAGGTGAGGCTCGGCCGACGCCCGTGCTCCTCCCGTCCTTTCCCCAGTCATTTTCTGCCCGGCTTCATTTCTGACATTA
+
A@AABFFDFBFCCGGGFGGGFEEGHDFFAFGHHHBDFEHHEFFDCEFHF22FE0EEEFF3A3FFBAGHHHFFCFAGEEAGFHEFHFFGEAEEE@CEEGG@/<B?<E@DG/E?CGGCA<?GF1GHBH1DGH@@@DC<<C?@-:/;C:DE.:C.CE.EAEFB9/AFBFBFFFGB0B0/C/FGGGGF?BFFBB--@9@-;..;//:BBE.AD9DFB///99./;FFFBFFF//BED-@?B./;BFBB/BBB/B/
@M05620:45:000000000-G6HP7:1:1101:14988:5127 1:N:0:163
AGATTACTGCAACAGTTCCCCCTGGACCTGGAAAAGTTTCTTGCCTGGCTTACAGAAGCTGAAACAACTGCCAATGTCCTACAGGATGCTACCCGTAAGGAAAGGCTCCTAGAAGACTCCAAGGGAGTAAAAGAGCTGATGAAACAATGGCAAGTAAGTCAGGCATTTCCGCTTTAGCACTCTTGTGGATCCAATTGAACAATTCTCAGCATTTGTACTTGTAACTGACAAGCCAGGGACAAAACAAAGAT
+
A>AABFFFBFFFGGFGGGGGGGGFDGHHHGHGHHHHFGGHHHHHHHHHHHHHHHHGHHHHHGHGHHHHHHHHHHHHHHHHHHHHBGHHHHHHHHGEFGGHHHFEFGFHGGGHHHFHHHHHGB3FE/EEGGHHHGHHHHFHGHFHHHHHFFHFGGGGGGFFGFHHHHHHHHGGGGGHDGFHHHHGHFGGHHHHHHHHHFHHFHHHHHHFGFFHHHHHHGHHGFHHHHBFGHHGEFGGGGGGGFBFGGGGGG:
@M05620:45:000000000-G6HP7:1:1101:17000:5129 1:N:0:163
CATCCTGACCCTGAAGTACCCCATTGAGCATGGCATCGTCACCAACTGGGACGACATGGAGAAGATCTGGCACCACACCTTCTACAACGAGCTGCGCGTGGCCCCGGAGGAGCACCCAGTGCTGCTGACCGAGGCCCCCCTGAACCCCAAGGCCAACAGAGAGAAGATGACTCAGGTGAGGCTCGGCCGACGCCCGTGCTCCTCCCGTCCTTTCCCCAGTCATTTTCTGCCCGGCTTGATTTCTGACATTA
+
BBBBBFFFFFFFGGGGGGGGGGGHHHHHHHGHHHHHHGHHHGHHHGHHHHGHGGGGGHHHHHGHHHHHHHHHHGHHHGGHHHHHHGGHGGGGGHGGGGGGGGHHGGGGGGGGHEHHGGHFGHHHHHHHHHGGGGGGGGGGGGHHHHGGGGHGHHGGGGGGGGGGGGGGGGGGGFGGGGGFFGGGFFFFFFCFFFFF>DDFFFFFFFFFFFFFFFFBFFF/BFFFFFFFFFFFD>@DFCFFFFFBFFBFFF/
@M05620:45:000000000-G6HP7:1:1101:19261:5131 1:N:0:163
ATCTCTATCTCCTAAAAACCTGTTTAGATTTGGAGATAGACCTTCAGGTTTTTCATCATTTTCTGCATGAATTATACATTGACCAGCGTGGTCAGTTTGCAGCATTCTGTTATTTTGTTTGACAGAGTGTCTTGTTGAGAACATATGTAGGACATGATTTTTTCCTGCAACAGGGAAAATAAAGTATAAGTTTTAAAGATTTATTCTTTAATAAAGGATCTCAAAGCCAGCTTTAGAAAAAGGAAGAAAGG
+
CCCCCFFFFFFFGGGGGGGGGGHHHHHHHHHHHHHHHHHHHHHHHHHHHHHGGHHHHHIHHHHHHHHHHHHHHHHHHHHHHHHHHHHGGGGHHHHHHHHHHHHGHHHHHHHHHHHHHHHHHHHHGHHHHHHHHHHHGHGH?FGHHHHHFHHFHGHHHHHHHHGHHHHHHHHHHHGGHHHHHHHHDGHHHHHHHHHFFFFHHHHHHHGHHHEHHGGG1FGHHHHFHFHFHHGHHHHHEHHFHFGF/:FFGHE
@M05620:45:000000000-G6HP7:1:1101:22933:5134 1:N:0:163
TACCTGTACTGGGGAAGCATTTGAATATCCCCCCATGGTGATGGGGACGGAGAACTGCTCCATAAACACAGGCAACGTGCCTAACTTTCCCGGGAAGATGAAGTCAAAGAGCGACCACAGCTCTCGGAGGTTATTTTGCATCGGTGAGCCAGACAGAATGATCCGATGAGGGGTGCGAAACTATTTGAGGAAAGGAAGCACCTTTTTATTAAATTTACCTTTTAGCAATCGCCATTCCTACCCTAAAGATC
+
CCCCCFFFFFFFGGGGGGGGGGHHHHHHHHHGGGGHHHHHHHHHHGGGGGGGGHHHHHHHHHHHHHHGHHHHGGHHGHHHHHHHHHHHHHHGGGGGGHHHHGHHHHHHHHHHGGGGGHHHHHHHHBF<CGEHHHHHHHHGHHGGGGGGGGHHHGHGCGHHHHHHHGGGHHGFGCGGGGGDFGGGGGGGGGFFGGGGGFGEFEFFFFFFFFFFFFFFFFFFFFFFFFFFFFFFFFFFFFFFFFFFFFFFFFF
@M05620:45:000000000-G6HP7:1:1101:18128:5134 1:N:0:163
CATCCTGACCCTGAAGTACCCCATTGAGCATGGCATCGTCACCAACTGGGACGACATGGAGAAGATCTGGCACCACACCTTCTACAACGAGCTGCGCGTGGCCCCGGAGGAGCACCCAGTGCTGCTGACCGAGGCCCCCCTGAACCCCAAGGCCAACAGAGAGAAGATGACTCAGGTGAGGCTCGGCCGACGCCCGTGCTCCTCCCGTCCTTTCCCCAGTCATTTTCTGCCCGGCTTGATTTCTGACATTA
+
DEEEEFFFFFFFGGGGGGGGGGGHHHHHHHHHHHHHHGHHHGHHHGHHHHHHGGGGGHHHHHHHHHHHHHHHHGHHHGGHHHHHHHHHGGGGGHHGGGGGGGHHGGGGGGGGHHHHGGHGHHHHHHHHHHGGGGGGGGGGGGHHHHGGGGHGHHGGGGGGGGGGGGGGGGGGGGGGGGGGGGGGFFFFFFFFFFFFBDFFFFFFFFFFFFFFFFFFFFFFFFFFFFFFFFFFFFFFFFFFFFFFFFFFFF1
@M05620:45:000000000-G6HP7:1:1101:16993:5149 1:N:0:163
CATCCTGACCCTGAAGTACCCCATTGAGCATGGCATCGTCACCAACTGGGACGACATGGAGAAGATCTGGCACCACACCTTCTACAACGAGCTGCGCGTGGCCCCGGAGGAGCACCCAGTGCTGCTGACCGAGGCCCCCCTGAACCCCAAGGCCAACAGAGAGAAGATGACTCAGGTGAGGCTCGGCCGACGCCCGTGCTCCTCCCGTCCTTTCCCCAGTCATTTTCTGCCCGGCTTGATTTCTGACATTA
+
CCCCCFFFFFFFGGGGGAFGGGGHHHHHHHHHHHHHHGHHHGHHHGHHHHHHGGGGGHHHHHHHHHHHHHHHHGHHHGGHHHHHHHHHGGGGGHHGGGEGGGHHGGGGGGGGHHHHGGHGHHGHHHHHHHGGGGGGGGGGGGGFFHGGGGHGHHGGGGGGGGGGFGGFGGGGGGGGFGGGGGGGFFFFFFFFFFFFCDFAFFFFFFFFFFFFFFFFFFF/FFFFFFFFFFFFDFFFA-FFFFFFFBFFFF9
@M05620:45:000000000-G6HP7:1:1101:14171:5166 1:N:0:163
AGATTACTGCAACAGTTCCCCCTGGACCTGGAAAAGTTTCTTGCCTGGCTTACAGAAGCTGAAACAACTGCCAATGTCCTACAGGATGCTACCCGTAAGGAAAGGCTCCTAGAAGACTCCAAGGGAGTAAAAGAGCTGATGAAACAATGGCAAGTAAGTCAGGCATTTCCGCTTTAGCACTCTTGTGGATCCAATTGAACAATTCTCAGCATTTGTACTTGTAACTGACAAGCCAGGGACAAAACAAAGAT
+
CBBBCFFFFFFFGGGGGGGGGGGGHHHHHHHHHHHHFHHHHHHHHHHHHHHHHHHHHHHHHHHHHHHHHHHHHHHHHHHHHHHHFGHHHHHHHHGFGGHHHHHHHHHHGHHHHHHGHHHHGHHGGGGFHHHHHGHHHHHHHGHHHHHHGHHHHGHHGHGHHFHHHHHHHHGGGGGHHHHHHHHHHFHGHHHHFHHHHHHHGHHHHHHFHHGHHHHHHHHHHHHHHHHHGHGHGGGGGGGGGGGFGGGGGGF
@M05620:45:000000000-G6HP7:1:1101:17166:5170 1:N:0:163
CATCCTGACCCTGAAGTACCCCATTGAGCATGGCATCGTCACCAACTGGGACGACATGGAGAAGATCTGGCAACACACCTTCTACAACGAGCTGCGCGTGGCCCCGGAGGAGCACCCAGTGCTGCTGACCGAGGCCCCCCTGAACCCCAAGGCCAACAGAGAGAAGATGACTCAGGTGAGGCTCGGCCGACGCCCGTGCTCCTCCCGTCCTTTCCCCAGTCATTTTCTGCCCGGCTTGATTTCTGACATTA
+
AAAAAFFFFFFFGGGGGGGGGG?A1A1B11G10001B0F0FA1AAAA00BGAAEGGEGE1A1B01DG21D101B0/?F>0FC@@GD1@>F>>/11>E/E///F/<E?C//C/<?<?EGHFHHHHHHHHHHGGGGGGGGGGGGHHHHGGGGHGHGGGGGGGGGGEFGFGGGGGGGGGGGGGGGGF@@FF@?@@@@@@@BBFFFFFFFFEFFFFFFFFFFFBFFFFFFFFFFFFB@@@@@FFFFFFF9FFFF/
@M05620:45:000000000-G6HP7:1:1101:24127:5176 1:N:0:163
ATCTCTATCTCCTAAAAACCTGTTTAGATTTGGAGATAGACCTTCAGGTTTTTCATCATTTTCTGCATGAATTATACATTGACCAGCGTGGTCAGTTTGCAGCATTCTGTTATTTTGTTTGACAGAGTGTCTTGTTGAGAACATATGTAGGACATGATTTTTTCCTGCAACAGGGAAAATAAAGTATAAGTTTTAAAGATTTATTCTTTAATAAAGGATCTCAAAGCCAGCTTTAGAAAAAGGAGAAAGGG
+
CCCDCFFFFFFFGGGGGGGGGGHHHHHHHHHHHHHHHHHHHHHHHHHHHHHGGHHHHHIHHHIIHHHHHHHHHHHHHHHHHHHHHFHGGD??BFGGHHHHHHF?GGHGHEEBHFHHFHGHH3@EEECFFBFHHHHHHHFAEF3FHHFEGDFGGFHFEHHDFGEGFGFBCDHFHHEGHHHFGFHH1FGHHHGHFHHHFH1FGDHHHGHHHHBGDGB11FH/<<BDGFH.<<C<GGF0GGC:.;EHGHHHHHG
@M05620:45:000000000-G6HP7:1:1101:23520:5191 1:N:0:163
TACCTGTACTGGGGAAGCATTTGAATATCCCCCCATGGTGATGGGGACGGAGAACTGCTCCATAAACACAGGCAACGTGCCTAACTTTCCCGGGAAGATGAAGTCAAAGAGCGACCACAGCTCTCGGAGGTTATTTTGCATCGGTGAGCCAGACAGAATGATCCGATGAGGGGTGCGAAACTATTTGAGGAAAGGAAGCACCTTTTTATTAAATTTACCTTTTAGCAATCGCCATTCCTACCCTAAAGATC
+
ABBCCFFFFFFFGGGGGGGGGGHHHHHHHHHGGGGHHHGHGHHHHGGGGGGGGHHHHHHHHHHHHHHHHHHHGHHHGHHHHHHHHHHHHHHGGGGGGHHHHHHHHHHHHHHHGGGGGHHHHHHHHA??DGEHHHHHHHHGHHGGGGGGGGHHHGHG<CHHHHHHHFGGHHGGGCDGGFF@DGGGGGGGGGBFGFGFGGGGGFFFFFFFFFFFFFFFFFFFFFFFFFFFFFFFFFFFFFFFFFFFFFFFFFB
@M05620:45:000000000-G6HP7:1:1101:24115:5195 1:N:0:163
ATCTCTATCTCCTAAAAACCTGTTTAGATTTGGAGATAGACCTTCAGGTTTTTCATCATTTTCTGCATGAATTATACATTGACCAGCGTGGTCAGTTTGCAGCATTCTGTTATTTTGTTTGACAGAGTGTCTTGTTGAGAACATATGTAGGACATGATTTTTTCCTGCAACAGGGAAAATAAAGTATAAGTTTTAAAGATTTATTCTTTAATAAAGGATCTCAAAGCCAGCTTTAGAAAAAGGAGAAAGGG
+
ABCCCFFFFFFFGGGGGGGGGGGHHHHHHGHHGHHHHHHHHHHHGHHHHHHGGHHHHHGHHHHIIHHHHHHHHHHGHHHHFHHHHCGGGGGHGHHHHHHHGHHHHHHHHHHHHHHHGHHHHHHFGHHFFHHHHHHHGFHHFGGHHHHHF4FGHHHHGHHHHHGHHHHFHHHHHHGGHHGHHHHHGGHHFHGGGHHGHHBGHHHHHHHHHHFHHHGHFGHHGGFGH<G.CCEGHHGCGGHGH?DHEGHHHHG
@M05620:45:000000000-G6HP7:1:1101:17164:5195 1:N:0:163
CATCCTGACCCTGAAGTACCCCATTGAGCATGGCATCGTCACCAACTGGGACGACATGGAGAAGATCTGGCACCACACCTTCTACAACGAGCTGCGCGTGGCCCCGGAGGAGCACCCAGTGCTGCTGACCGAGGCCCCCCTGAACCCCAAGGCCAACAGAGAGAAGATGACTCAGGTGAGGCTCGGCCGACGCCCGTGCTCCTCCCGTCCTTTCCCCAGTCATTTTCTGCCCGGCTTGATTTCTGACATTA
+
BBBBBFFFFFFFGGGGGGGGGGGHHHGHHGHHHHGHHGHHHGHHHGHHHHGHGGGGGHHHHHHHHHHHHHHHHGHHHGGHHHHHHGHHGGGGGHHGGGGGGGHHGGGGGGGGHGHHGGHGHHHHHHHHHHGGGGGGGGGGGGHHHHGGGGHGHHGGGGGGGGGEGGGFGGGGGFGGFGGGGGEFFFFFFFFFFFFF;;DFFFFFFFFFFFFFFFFFFFFBFFFFFFFFFFFFFFFFFFFFFFFF/FFFFF/
@M05620:45:000000000-G6HP7:1:1101:11090:5196 1:N:0:163
CATCCTGACCCTGAAGTACCCCATTGAGCATGGCATCGTCACCAACTGGGACGACATGGAGAAGATCTGGCACCACACCTTCTACAACGAGCTGCGCGTGGCCCCGGAGGAGCACCCAGTGCTGCTGACCGAGGCCCCCCTGAACCCCAAGGCCAACAGAGAGAAGATGACTCAGGTGAGGCTCGGCCGACGCCCGTGCTCCTCCCGTCCTTTCCCCAGTCATTTTCTGCCCGGCTTGATTTCTGACATTA
+
BBBBBFFFFFFFGGGGGGGGGGGHHHHHHHHHHHHHHGHHHGHHHGHHHHGHGGGGGHHHHGHHHHHHHHHHHGFHHEGHHHHHHHGHGGGGGGHGGGGEFGHHGGGGGGGGHHHHGGGHHGHHHHHHHHGGGGGGGGGGGGHGHHGGGGHGGHGGGEFGFGGGGGGGGGGGGFFBFFGGGGGGFFFFFFFFCFFF@DFFFFFFFFFFFFFFFFBBFFFFBFFFFFFFFBBEDFFFA>AFFFFFFFBFFF/
@M05620:45:000000000-G6HP7:1:1101:23502:5200 1:N:0:163
TACCTGTACTGGGGAAGCATTTGAATATCCCCCCATGGTGATGGGGACGGAGAACTGCTCCATAAACACAGGCAACGTGCCTAACTTTCCCGGGAAGATGAAGTCAAAGAGCGACCACAGCTCTCGGAGGTTATTTTGCATCGGTGAGCCAGACAGAATGATCCGATGAGGGGTGCGAAACTATTTGAGGAAAGGAAGCACCTTTTTATTAAATTTACCTTTTAGCAATCGCCATTCCTACCCTAAAGATC
+
CCCCCFFFFFFFGGGGGGGGGGHGHHHHHHHGGGGHHHGGHHHHHGGGGGGGGHHHHHHHHHHHHHHHHHHHGHHHGHHHHHHHHHHHHHHGGGGGGHHHHGHHHHHHHHHHGGGGGHHHHHHHHDFEGGCGHHHHHHHGHHGGGGGGGGHHHGHGGHHHHHHHHGGGHHHGGCFGGGGBGGGGGGGGGGFGGGGGGFGFFEFFFFFFFFFFFFFFFFFFFFFFFFFFFFFFFFFFFFFFFFFFFFFFFFF
@M05620:45:000000000-G6HP7:1:1101:23524:5209 1:N:0:163
TACCTGTACTGGGGAAGCATTTGAATATCCCCCCATGGTGATGGGGACGGAGAACTGCTCCATAAACACAGGCAACGTGCCTAACTTTCCCGGGAAGATGAAGTCAAAGAGCGACCACAGCTCTCGGAGGTTATTTTGCATCGGTGAGCCAGACAGAATGATCCGATGAGGGGTGCGAAACTATTTGAGGAAAGGAAGCACCTTTTTATTAAATTTACCTTTTAGCAATCGCCATTCCTACCCTAAAGATC
+
BCBCCFFFFFFFGGGGGGGGGGHFHHHHHHGGGGGHHHAGGHHHHGGGGGGGGHHHHHHHHHHHHHHHHHHHGHHHGHHHHHHHHHHHHHHGGGGGGHHHGHHHHHHHHHHHGGGGGHHHHHHHHBFCDGGHHHHHHHHGFHGGGGGGHHHHHGHHGHHHHHHHHGGGHHFFGCAFACDBFGGGGGGGGGFFGFGFF:AFGFFFFFFFFBFFFFFFFFFFFFFFFFFFFFFFDFFFFFFFFFFFFFFFFFF
@M05620:45:000000000-G6HP7:1:1101:11101:5213 1:N:0:163
CATCCTGACCCTGAAGTACCCCATTGAGCATGGCATCGTCACCAACTGGGACGACATGGAGAAGATCTGGCACCACACCTTCTACAACGAGCTGCGCGTGGCCCCGGAGGAGCACCCAGTGCTGCTGACCGAGGCCCCCCTGAACCCCAAGGCCAACAGAGAGAAGATGACTCAGGTGAGGCTCGGCCGACGCCCGTGCTCCTCCCGTCCTTTCCCCAGTCATTTTCTGCCCGGCTTGATTTCTGACATTA
+
CCCCCFFFFFFFGGGGGGGGGGGHHHHHHHHHHHHHHGHHHGHHHGHHHHHHGGGGGHHHHHHHHHHHHHHHHGHHHGGHHHHHHHHHGGGGGHHGGGGGGGHHGGGGGGGGHHHHGGHHHHHHHHHHHHGGGGGGGGGGGGHGHHGGGGHGHHGGGGGGGGGGGGGGGGGGGGGGFGGGGGGGFFFFFFFFFFFFBDFFFFFFFFFEFFFFFFFFFFFFFFFFFFFFFEFFFFFFFDFFFFFFFFFFFF9
@M05620:45:000000000-G6HP7:1:1101:15999:5215 1:N:0:163
TACCTGTACTGGGGAAGCATTTGAATATCCCCCCATGGTGATGGGGACGGAGAACTGCTCCATAAACACAGGCAACGTGCCTAACTTTCCCGGGAAGATGAAGTCAAAGAGCGACCACAGCTCTCGGAGGTTATTTTGCATCGGTGAGCCAGACAGAATGATCCGATGAGGGGTGCGAAACTATTTGAGGAAAGGAAGCACCTTTTTATTAAATTTACCTTTTAGCAATCGCCATTCCTACCCTAAAGATC
+
AAAAA1FFFFFB1EFEEGGDFAFFD3EGFGFFEEEGHHHAFFF1G?/AEE/EEHHG1BGHHHGHHHHFFF0>FHHHEF///@FFHDHHHFH//E?EEGHGF1FGGHHHBHFGECGG/FCGHEHHHCFCCC?CDGB<FGH1FGA.>>FFFHFHHGFFHHHDDGDHFCGCBGC.-CC?9;9AAFBFBFFC./0/;;.CF.CFG-BF/FBFF/B/;BBFFFFF/BFF/99BF/;99-EFFFFFBA:B-BFFF:/
@M05620:45:000000000-G6HP7:1:1101:15989:5232 1:N:0:163
TACCTGTACTGGGGAAGCATTTGAATATCCCCCCATGGTGATGGGGACGGAGAACTGCTCCATAAACACAGGCAACGTGCCTAACTTTCCCGGGAAGATGAAGTCAAAGAGCGACCACAGCTCTCGGAGGTTATTTTGCATCGGTGAGCCAGACAGAATGATCCGATGAGGGGTGCGAAACTATTTGAGGAAAGGAAGCACCTTTTTATTAAATTTACCTTTTAGCAATCGCCATTCCTACCCTAAAGATC
+
BCCCCFFFFFFFGGGGGGGGGGHHHHHHHHHGGGGHHHGHHHHHHGGGGGGGGHHHHHHHHHHHHHHHHHHHGHHHGHHHHHHHHHHHHHHGGGGGGHHHHHHHHFHHHHHHGGGGGHHHHHHHHGGGGGEHHHHHHHHHHHGGGGGHHHHHHGHHHHHHHHHHHGGGHHHGGGGGGGGGGHGHHHHGGGFGGGGGGGGFGFFFFFFFFFFFFFFFHFFFFFFFFFFFFFFFFFFFFFFFFFFFFFFFFFF
@M05620:45:000000000-G6HP7:1:1101:6600:5251 1:N:0:163
TACCTGTACTGGGGAAGCATTTGAATATCCCCCCATGGTGATGGGGACGGAGAACTGCTCCATAAACACAGGCAACGTGCCTAACTTTCCCGGGAAGATGAAGTCAAAGAGCGACCACAGCTCTTCGGAGGTTATTTTGCATCGGTGCGCCAGACAGAATGATCCGATGAGGGGTGCGAAACTATTTGAGGGAAGGAAGCACCTTTGTATTAAATTTACCTTTTAGCAATCGCCATTCCTACCCTAAAGAT
+
1A1AAFFFFF31AAFC1FF1AB3EDFHBG3AFEEEFBGHFFFGBCE//EEFC/GGDD111AF12GGH1F/E>FHHH/??FEG1GGB@2@@1E@GG?/>GHFHFBFFGHHFFF?CGCGHGFEHFFFFHCC@C/0<1?<D1D1F1<E<A--<<A-<.CHHE0DGH0CGEGGHGC?C9;9AB@AAGB9FFFFEF.;FA?FFAE/FEFFF/;99BB//9;BBF/99FFFFF/;;;:E-BABBFFFFFAFFFF//;
@M05620:45:000000000-G6HP7:1:1101:15988:5253 1:N:0:163
TACCTGTACTGGGGAAGCATTTGAATATCCCCCCATGGTGATGGGGACGGAGAACTGCTCCATAAACACAGGCAACGTGCCTAACTTTCCCGGGAAGATGAAGTCGAAGAGCGACCACAGCTCTCGGAGGTTATTTTGCATCGGTGAGCCAGACAGAATGATCCGATGAGGGGTGCGAAACTATTTGAGGAAAGGAAGCACCTTTTTATTAAATTTACCTTTTAGCAATCGCCATTCCTACCCTAAAGATC
+
>AAAADFFFFFFGGGEFGGGGGHHHHHFHHHGGGGHHHGGHHHHGGGGGGGGGHHHHHHHHHHHGHHHHHHHGHGHEFGHHGHHHHHHHHHGGGGGGGHHHGHHHGGGGGHHGGGGGHHHHHHHHGGGGG?FGHHHHHHGHHGGGGFFHHHHHGHHHGFDGHHHHGGGHHHGG:BGDF?GGGGGGGGGGG9BFAFFGEFFFFFFFFFFFFFFFFFFFFFFFFFF/BFFFFAFFFFFFFFFFFFEFFFBFFF
@M05620:45:000000000-G6HP7:1:1101:17599:5312 1:N:0:163
CATCCTGACCCTGAAGTACCCCGGCTTGATTTCTGACATTAGATCGGAAGAGCACACGTCTGAACTCCAGTCACGTCGACGCATCTCGTATGCCGTCTTCTGCTTGAAAAAAAAAAATATGTTGTTTTACATAGAGTCTGAGTGAGAACCGATGTCGGAAATGATGCTGTCCTGCACCTGTGAAGGATAAGGATATCATTTAAAGATCATAATTTTAGTAAATGATCTCACCCCCAGGATTAGATAAATGA
+
AAAAAFFBFFFFFFFF5BBGGFGCGGGFHGHHFFGGHHFHHFFHGHFCFCCGFHF2GEFGHGHEFGHCGFEGDGEBG?@EGGGD/FFGGGHFGGGGGHGHBGEHEHGHGHHCCC/</<?111110/0<>FD111>1>11>11=11100/.---.<0:--.:0;0000:0;0000;/////90000/.000000;90000;000009900////;////;///////9//9/..-9-...///9///9////
@M05620:45:000000000-G6HP7:1:1101:24111:5341 1:N:0:163
CATCCTGACCCTGAAGTACCCCATTGAGCATGGCATCGTCACCAACTGGGACGACATGGAGAAGATCTGGCACCACACCTTCTACAACGAGCTGCGCGTGGCCCCGGAGGAGCACCCAGTGCTGCTGACCGAGGCCCCCCTGAACCCCAAGGCCAACAGAGAGAAGATGACTCAGGTGAGGCTCGGCCGACGCCCGTGCTCCTCCCGTCCTTTCCCCAGTCATTTTCTGCCCGGCTTGATTTCTGACATTA
+
BBBBBFFFFFFFFFGFGGGFFGGFHHHHHHGBGHHHHGHHHGHFEEHFHHHHGGGGGHHHGHHGHHHGHGHHHGHHHGGHHHHHHHHHGGGGGHHGGGGGGGHHGGGGGGGGGHHHGGHFFHHHHHHHHHGGGGGGGGGGGGGHHHGGGGGGHHE?EEFFFGDEFF9;CBFFGGGGGGGGFGEABDFFFCDFCFDA9DD?FFFFFEFEDADFFFBBFFBFFFFFFFFFFFBE.@A@-@9B/FBFF/9:FF/
@M05620:45:000000000-G6HP7:1:1101:10460:5369 1:N:0:163
CATCCTGACCCTGAAGTACCCCATTGAGCATGGCATCGTCACCAACTGGGACGACATGGAGAAGATCTGGCACCACACCTTCTACAACGAGCTGCGCGTGGCCCCGGAGGAGCACCCAGTGCTGCTGACCGAGGCCCCCCTGAACCCCAAGGCCAACAGAGAGAAGATGACTCAGGTGAGGCTCGGCCGACGCCCGTGCTCCTCCCGTCCTTTCCCCAGTCATTTTCTGCCCGGCTTGATTTCTGACATTT
+
DDDDDFFFFFFFGGGGGGGGGGGHHHHHHHHHHHHHHGHHHGHHHGHHHHHHGGGGGHHHHHHHHHHHHHHHHGHHHGGHHHHHHHHHGGGGGHHGGGGGGGHHGGGGGGGGHGHHGGHGGHHHHHHHHHGGGGGGGGGGGGHHHHGGGGHGHHGGGGGGGGGGGGGFGGGGGGGGGGGGGGGGFFFFFFFFFFFF@FFFFFFFFFFFFFDFFFFFFFFFFFFFFFFFFFFFDFFFFFFFFFFFFFFFFF0
@M05620:45:000000000-G6HP7:1:1101:13510:5383 1:N:0:163
ATCTCTATCTCCTAAAAACCTGTTTAGATTTGGAGATAGACCTTCAGGTTTTTCATCATTTTCTGCATGAATTATACATTGACCAGCGTGGTCAGTTTGCAGCATTCTGTTATTTTGTTTGACAGAGTGTCTTGTTGAGAACATATGTAGGACATGATTTTTTCCTGCAACAGGGAAAATAAAGTATAAGTTTTAAAGATTTATTCTTTAATAAAGGATCTCAAAGCCAGCTTTAGAAAAAGGAAGAAAGG
+
@ABBBFFFFFFFG4GGGGGGGGGHHHHHHHHHCHHHHHHHHHHHHGHHHHHGGHHHHHHGHHHHHGGFGHHHHHHHHHHHGGGHFHHGEFGGHHHHHHHHHHHHHHHHHHHHHHHHBGHHHFHFHGHGGHHGHHHHHHHHHHHHHHFHHGFFHHHHGHHFGHGGHHGHHHGHHHGCCFGHFHHH1FGHHHHHHHHHHHHHHHHHHHHHHHHHGHFGFFFGGHHGEHFGHHEHHHFHGBFFGGGFFHHFHFG
@M05620:45:000000000-G6HP7:1:1101:13500:5400 1:N:0:163
ATCTCTATCTCCTAAAAACCTGTTTAGATTTGGAGATAGACCTTCAGGTTTTTCATCATTTTCTGCATGAATTATACATTGACCAGCGTGGTCAGTTTGCAGCATTCTGTTATTTTGTTTGACAGAGTGTCTTGTTGAGAACATATGTAGGACATGATTTTTTCCTGCAACAGGGAAAATAAAGTATAAGTTTTAAAGATTTATTCTTTAATAAAGGATCTCAAAGCCAGCTTTAGAAAAAGGAAGAAAGG
+
DDCDDFFFFFFFGGGGGGGGGGHHHHHHHHHHHHHHHHHHHHHHHHHHHHHGGHHHHHHHHHIIIHHHHHHHHHHHHHHHHHHHHHHGFGGHHHHHGHHHHHHHHHHHHHHHHHHHHHHHHHHHHHHHHHHHHHHHHHHHFHHHHHHHHHHGHGHHHHHHHHGHHHHHHHHHHHGGHHHHHHGHDGHHHHGHHHHGHHHHHHHHHHHHGHHHGHGHHHHHHHHHHHGHHHGHHHHHGHHHHGGHGHHHHHH
@M05620:45:000000000-G6HP7:1:1101:21955:5403 1:N:0:163
TACCTGTACTGGGGAAGCATTTGAATATCCCCCCATGGTGATGGGGACGGAGAACTGCTCCATAAACACAGGCAACGTGCCTAACTTTCCCGGGAAGATGAAGTCAAAGAGCGACCACAGCTCTCGGAGGTTATTTTGCATCGGTGAGCCAGACAGAATGATCCGATGAGGGGTGCGAAACTATTTGAGGAAAGGAAGCACCTTTTTATTAAATTTACCTTTTAGCAATCGCCATTCCTACCCTAAAGATC
+
CCCCCFFFFFFFGGGGGGGGGGHHHHHHHHHGGGGHHHEGFHHHHGGGGGGGGHHHHHHHHHHHHHHHHHHHGGHHGHHHHHHHHHHHHHHGGGGGGHHHHHHHHHHHHHHHGGGGGHHHHHHHHBFCGGEHHHHHHHHGHHGGGGGGFGHHHGHGGHHHHHHHHGGGHHGGGCFGGGFDGGGGGGGGGGFFFFGBFFGGGFFFFFFFFFFFFFFFFFFFFFFFFFFFFFFFFFFFFFFFFFFFFFFFFFF
@M05620:45:000000000-G6HP7:1:1101:7191:5403 1:N:0:163
TCTCTATCTCCTAAAAACCTGTTTAGATTTGGAGATAGACCTTCAGGTTTTTCATCATTTTCTGCATGAATTATACATTGACCACGTTCCAGCGTGGTCAGTTTGCAGCATTCTGTTATTTTGTTTGACAGAGTGTCTTGTTGAGAACATATGTAGGACATGATTTTTTCCTGCAACAGGGAAAATAAAGTATAAGTTTTAAAGATTTATTCTTTAATAAAGGATCTCAAAGCCAGCTTTAGAAAAAGGAA
+
AABBBFFFFFFFGGGGGGGGGGHHHHHHHHHHHGHH5FGHHHHHHGHHHHGGHHGHHHHHHHHHHGHHGHHHGHHHHHHHFHHHHGHHHHHHGGEFGHHGHHHHHHHHHHHHHHHHHHHHHHHHHHHHHHHHHFHGHHHHHHHHHHHHHHHHHFHHHHHGHHHHHHHHGHHHHGGHHGHHGFGHHDHHFG?GGHHGDGHHHHHHHHHHHHHHHHHHHFHFHGDGHHHFHHHHGHHGGHHHGGFHGGFEGHF
@M05620:45:000000000-G6HP7:1:1101:7201:5422 1:N:0:163
TCTCTATCTCCTAAAAACCTGTTTAGATTTGGAGATAGACCTTCAGGTTTTTCATCATTTTCTGCATGAATTATACATTGACCACGTTCCAGCGTGGTCAGTTTGCAGCATTCTGTTATTTTGTTTGACAGAGTGTCTTGTTGAGAACATATGTAGGACATGATTTTTTCCTGCAACAGGGAAAATAAAGTATAAGTTTTAAAGATTTATTCTTTAATAAAGGATCTCAAAGCCAGCTTTAGAAAAAGGAA
+
CCCCCFFFFFFFGGGGGGGGGGHHHHHHHHHHHHHH5GHHGHHHHHHHHHGGHGHHHHHHHHHHHHHHEHHHGHHHGHHHGHHHHGHHHGEHHGGGEHHHHHHHGFHHHHHHHHHHHHHHHHHHHHHHHHHHHFHHHHHHHHHHGHHHGHHHHHHGHHHHHHHHHHHHGHHHHHGHHGHHGGHHFHHHHHHHHHGHGHHHHHHHHHHHHHHHHHHHFGFFHFDGHHHGHHGHGHGFFFHHHGHHFFCE?GF
@M05620:45:000000000-G6HP7:1:1101:11071:5443 1:N:0:163
TACCTGTACTGGGGAAGCATTTGAATATCCCCCCATGGTGATGGGGACGGAGAACTGCTCCATAAACACAGGCAACGTGCCTAACTTTCCCGGGAAGATGAAGTCAAAGAGCGACCACAGCTCTCGGAGGTTATTTTGCATCGGTGAGCCAGACAGAATGATCCGATGAGGGGTGCGAAACTATTTGAGGAAAGGAAGCACCTTTTTATTAAATTTACCTTTTAGCAATCGCCATTCCTACCCTAAAGATC
+
CCCCCFFFFFFFGGGGGGGGGGHHHHHHHHHGGGGHHHHHGHHHHGGGGGGGGGHHHHHHHHHHHGHHHHHHGHHHGHHHHHGGHHHHHHHGGGGGGHHHHHHHHHHHHHHHGGGGGHHHHHHHHGGGGGEHHHHHHHHGHHGGGGGHHHHHHGHHHHHHHHHHHEGGHHHGGEGGGFGGGGGGGGGFGGFGGGGGGGGGGFFFFFFFFFFFFFFFFFFFFFFFFFFFFFEFFFFFFFFFFFFFFBFFFFF
@M05620:45:000000000-G6HP7:1:1101:11073:5463 1:N:0:163
TACCTGTACTGGGGAAGCATTTGAATATCCCCCCATGGTGATGGGGACGGAGAACTGCTCCATAAACACAGGCAACGTGCCTAACTTTCCCGGGAAGATGAAGTCAAAGAGCGACCACAGCTCTCGGAGGTTATTTTGCATCGGTGAGCCAGACAGAATGATCCGATGAGGGGTGCGAAACTATTTGAGGAAAGGAAGCACCTTTTTATTAAATTTACCTTTTAGCAATCGCCATTCCTACCCTAAAGATC
+
BCBCCFFFFFFFGGGGGGGGGGHHHHHHHHHGGGGHHHGHHHHHHGGGGGGGGGHHHHHHHHHHHGHHHHHHGGHHGHHHHHHHHHHHHHHGGGGGGHHHGFHGHHHHHHHHGGGGGHHHHHHHHGGGGGEHHHHHHHHHHHGGGGGHHHHHHGHHHHHHHHHHHGGGHHHGGEGGGGAAGGFGGGGGGGFGGGGGGGGFGEFFFFFEFFFFBFFFFFFFFFFFFFFFFFEFFFFFFFFFFFFFFFFFFFF
@M05620:45:000000000-G6HP7:1:1101:21220:5469 1:N:0:163
CATCCTGACCCTGAAGTACCCCATTGAGCATGGCATCGTCACCAACTGGGACGACATGGAGAAGATCTGGCACCACACCTTCTACAACGAGCTGCGCGTGGCCCCGGAGGAGCACCCAGTGCTGCTGACCGAGGCCCCCCTGAACCCCAAGGCCAACAGAGAGAAGATGACTCAGGTGAGGCTCGGCCGACGCCCGTGCTCCTCCCGTCCTTTCCCCAGTCATTTTCTGCCCGGCTTGATTTCTGACATTA
+
CCCCCFFFFFFFGGGGGGGGGGGHHGHHHHHHHHHHHGHHHGHHHGHHHHHHGGGGGHHHHHHHHHHHHHHHHGHHHGGHHHHHHHHHGGGGGHHGGGGGGGHHGGGGGGGGHHHHGGHHHHHHHHHHHHGGGGGGGGGGGGHHHHGGGGHGHHGGGGGGGGGGGGGGGGGGGGGGGGGGGGGGFFFFFFFFFFFFBFFFFFFFFFFFFFFFFFFFFFFFFBFFFFFFFFFFBDFFFFAFFFFFE0FFFF0
@M05620:45:000000000-G6HP7:1:1101:8127:5471 1:N:0:163
CATCCTGACCCTGAAGTACCCCGGCTTGATTTCTGACATTAGATCGGAAGAGCACACGTCTGAACTCCAGTCACGTCGACGCATCTCGTATGCCGTCTTCTGCTTGAAAAAAAAAAAAGTGCAGCTTAACTATGCCTCCCTGAAACCCAAGGCCACCAGATAACAGCTGACGCAAATAAGTCTAGACCGAAGACGGGACTCCGCCAGTCGTTTCCCCATGCATGATCAGGCCGGCTGGCATTATTAAACTA
+
BBBBBFFFFFFFGGGFGFFGGG2EEF?FF5GFF55AFBHGH55AFH222EHFGEGHCFGAG1DBFGHHEHGGHG1B?>/E/E/1EBF1????4E/EEHGGHBGDEGFHHFG/<CFD@</11?1<101<<>1>1<<11>CFF0/00<.<.<...;..::..;00000.090/.9---00000900;000---9AB..-.99/9..9--9;...9/;/.../////9;B///;9---9-.../;/////9/9/
@M05620:45:000000000-G6HP7:1:1101:16229:5479 1:N:0:163
ATCTCTATTCCTAAAAAGGAAGAAAGGGTAGGGAAGATCGGAAGAGCACACGTCTGAACTCCAGTCACGTCGACGCATCTCGTATGCCGTCTTCTGCTTGAAAAAAAAAAAAAACAATATAAACAACTGTTTAGTATACTCTTTGACAAAAAACTTGTGTAGTGCACAACTAACATATGAACAAAGTTAGATGTAATATGTTGTATACATACGATAAAAAAACACACAATAATCAGAGGCAGGCAGTGCAC
+
ABBBBFFFFFFFGGGGGEGGGGH44AGGFGGDGGHGHHHHGGGGGHHHHHHGHHHGHHHHHHHHHHHHGHHGGGGGGGGHHHGGGHHHGGGHGHHGHFHHGHDGHGGGCD<></?..11111111..1011000000000000000000/<.-.00000:000/000;/./90//00000000/./0000000;000000900////9///9.....///9-....9;.///////;/....-.../////
@M05620:45:000000000-G6HP7:1:1101:21226:5485 1:N:0:163
CATCCTGACCCTGAAGTACCCCATTGAGCATGGCATCGTCACCAACTGGGACGACATGGAGAAGATCTGGCACCACACCTTCTACAACGAGCTGCGCGTGGCCCCGGAGGAGCACCCAGTGCTGCTGACCGAGGCCCCCCTGAACCCCAAGGCCAACAGAGAGAAGATGACTCAGGTGAGGCTCGGCCGACGCCCGTGCTCCTCCCGTCCTTTCCCCAGTCATTTTCTGCCCGGCTTGATTTCTGACATTA
+
DDDDDFFFFFFFGGGGGGGGGGGHHHHHHHHHHHHHHGHHGGHHHGHHHHHHGGGGGHHHHHHHHHHHHHHHHGHHHGGHHHHHHHHHGGGGGHHGGGGGGGHHGGGGGGGGHHHHGGHGHHHHHHHHHHGGGGGGGGGGGGHHHHGGGGHGHHGGGGGGGGGGGGGGGGGGGGGGGGGGGGGGFFFFFFFFFFFFDFFFFFFFFFFFFFFFFFFFFFFFFFFFFHFFFFFFFFFFFAFFFFFFF0FFFF:
@M05620:45:000000000-G6HP7:1:1101:21578:5491 1:N:0:163
CATCCTGACCCTGAAGTACCCCATTGAGCATGGCATCGTCACCAACTGGGACGACATGGAGAAGATCTGGCACCACACCTTCTACAACGAGCTGCGCGTGGCCCCGGAGGAGCACCCAGTGCTGCTGACCGAGGCCCCCCTGAACCCCAAGGCCAACAGAGAGAAGATGACTCAGGTGAGGCTCGGCCGACGCCCGTGCTCCTCCCGTCCTTTCCCCAGTCATTTTCTGCCCGGCTTGATTTCTGACATTA
+
CCCCCFFFFFFFGGGGGGGGGGGHHHHHHHHHHHHHHGHHHGHHHGHHHHHHGGGGGHHGHHHHHHHGHHHHHGHHHGGHHHHHHHHHGGGGGHHGGGGGGGHHGGGGGGGGHHHHGGHGHHHHHHHHHHGGGGGGGGGGGGHHHHGGGGHGHHGGGGGGGGGGGGGGGGGGGGGGGGGGGGGGFFFFFFFFFFFFFFFFFFFFFFFFFFFFFFFFFFFFFFFFFFFFFFFFBFFFFCFFFFFFBBFFFF0
@M05620:45:000000000-G6HP7:1:1101:16235:5504 1:N:0:163
ATCTCTATTCCTAAAAAGGAAGAAAGGGTAGGGAAGATCGGAAGAGCACACGTCTGAACTCCAGTCACGTCGACGCATCTCGTATGCCGTCTTCTGCTTGAAAAAAAAAAACCACCACATCTCTCTCAGTATATCTTTCCTCTATGCACCAAACCTAGTTCTACTAGTCCATTAGCTAACCCCATTTCGTAACGTACTCACTTGTTGACACAAATTACCATTTCGCCATACCCCTACCTATGTGACCTATC
+
AAAAAFFFFFFFGGGGGAA1FGGB0FFGEGCEEHHGFFGA0ACEHFHHHHHGAFHFHHHHHHFGFFGHGGHEEGGGG/@EFGFGFEGFEEEFGHFFHHGHFHFFHC/><@>//?/?GAHEH111??111<1=>111>111111<11110/...<.//000000=000:0000000/;0::..../;90/./.../...9;90000;.0000/..009;////;/-9;--9-//;9---;/////;9/9//;
@M05620:45:000000000-G6HP7:1:1101:14601:5504 1:N:0:163
CATCCTGACCCTGAAGTACCCCATTGAGCATGGCATCGTCACCAACTGGGACGACATGGAGAAGATCTGGCACCACACCTTCTACAACGAGCTGCGCGTGGCCCCGGAGGAGCACCCAGTGCTGCTGACCGAGGCCCCCCTGAACCCCAAGGCCAACAGAGAGAAGATGACTCAGGTGAGGCTCGGCCGACGCCCGTGCTCCTCCCGTCCTTTCCCCAGTCATTTTCTGCCCGGCTTGATTTCTGACATTA
+
CCCCCFFFFFFFGGGGGGGGGGGHHHHHHHHHHGHHHGHHHGHHHGHHHHHHGGGGGHHHHHGHHHHHHHHHHGHHHGGHHHHHHGHHGGGGGHHGGGGGGGHHGGGGGGGGHHHHGGHGHHHHHHHHHHGGGGGGGGGGGGHHHHGGGGHGHHGGGGGGGGGGGGGFGGGGGGGGGGGGGGGGFFFFFFFFFFFA@DDFFFFFFFFADFFFFFFFFFFFFFFFFFFFFFFFFFCFFFFFFFFFFFBFFF0
@M05620:45:000000000-G6HP7:1:1101:14581:5506 1:N:0:163
CATCCTGACCCTGAAGTACCCCATTGAGCATGGCATCGTCACCAACTGGGACGACATGGAGAAGATCTGGCACCACACCTTCTACAACGAGCTGCGCGTGGCCCCGGAGGAGCACCCAGTGCTGCTGACCGAGGCCCCCCTGAACCCCAAGGCCAACAGAGAGAAGATGACTCAGGTGAGGCTCGGCCGACGCCCGTGCTCCTCCCGTCCTTTCCCCAGTCATTTTCTGCCCGGCTTGATTTCTGACATTA
+
CCCCCFFFFFFFGGGGGGGGGGGHHHHHHHHHHHHHHGHHHGHHHGHHHHHHGGGGGHHHHHHHGHHHHHHHHGHHHGGHHHHHHHHHGGGGGHHGGGGGGGHHGGGGGGGGHGHHGGHHHHHHHHHHHHGGGGGGGGGGGGHHHHGGGGHGHHGGGGGGGGGEFGGGGGGGGGGGGGGGGGGGFFFFFFFFFFFFBADFFFFFFFFADFFFFFFFFFFFFFFFFFFFFFFFFFFFFFFFFFFFFFFFFF0
@M05620:45:000000000-G6HP7:1:1101:23007:5518 1:N:0:163
ATCTCTATCTCCTAAAAACCTGTTTAGATTTGGAGATAGACCTTCAGGTTTTTCATCATTTTCTGCATGAATTATACATTGACCAGCGTGGTCAGTTTGCAGCATTCTGTTATTTTGTTTGACAGAGTGTCTTGTCGAGAACATATGTAGGACATGATTTTTTCCTGCAACAGGGAAAATAAAGTATAAGTTTTAAAGATTTATTCTTTAATAAAGGATCTCAAAGCCAGCTTTAGAAAAAGGAAGAAAGG
+
BBBBBFFFFFFFGGGGGGGGFGGHFHHHHHHHHHHHHHHHHHHHHHHHHHHGGHHHFFGHHHHFGFHHHFHHHHHHHHHHHHGHGHHGFEGHGDHGGHHHHGHGHHHHHHHFHHHHHHHHHGHHHGHHHHHHGHHHGGCCECGGHHHHGGHHHGHHGHHHHHGHHHFFHHHFHHGGFHHHHHGD<@GGHHHHHGHBF1DHGHGHHHHHGHHHGFFG0CHHHHHHHFHGHHGGFHHHGGHHH?DFGAFGFGG
@M05620:45:000000000-G6HP7:1:1101:14593:5520 1:N:0:163
CATCCTGACCCTGAAGTACCCCATTGAGCATGGCATCGTCACCAACTGGGACGACATGGAGAAGATCTGGCACCACACCTTCTACAACGAGCTGCGCGTGGCCCCGGAGGAGCACCCAGTGCTGCTGACCGAGGCCCCCCTGAACCCCAAGGCCAACAGAGAGAAGATGACTCAGGTGAGGCTCGGCCGACGCCCGTGCTCCTCCCGTCCTTTCCCCAGTCATTTTCTGCCCGGCTTGATTTCTGACATTA
+
BBBCCFFFFFFFGGGGGGGGGGGHHHHHHHHHHHHHHGHHHGHHHGHHHHHHGGGGGHHHHHHHHHHHHHHHHGHHHGGHHHHHHHHHGGGGGHHGGGGGGGHHGGGGGGGGHHHHGGHHHHHHHHHHHHGGGGGGGGGGGGHHHHGGGGHGHHGGGGGGGGGGGGGGGGGGGGGGGGGGGGGGFFFFFFFFFFFFCDDFFFFFFFFADFFFFFFFFFFFFFFFFFFFFFFFFFFFFFAFFFFFFFFFFF0
@M05620:45:000000000-G6HP7:1:1101:15104:5526 1:N:0:163
CATCCTGACCCTGAAGTACCCCATTGAGCATGGCATCGTCACCAACTGGGACGACATGGAGAAGATCTGGCACCACACCTTCTACAACGAGCTGCGCGTGGCCCCGGAGGAGCACCCAGTGCTGCTGACCGAGGCCCCCCTGAACCCCAAGGCCAACAGAGAGAAGATGACTCAGGTGAGGCTCGGCCGACGCCCGTGCTCCTCCCGTCCTTTCCCCAGTCATTTTCTGCCCGGCTTGATTTCTGACATTA
+
BBBBBFFFFFFFGGGGGGGGGGEHHHHHHGHHHHHHHGHHHGHHHGHHHHHHGGGGGHHHHHHHHHHHHHHHHGHHHGGHHHHHHHGHGGGGGHHGGGGGGFHHGGGGGGGGHHHHGGHHHHHHHHHHHHGCGGGGGGGGGGHHHHGGGFHGHHGGGGGGGGGGFGGGGGGGGGGGGGGGGGGGFFFFFFFFFFFFBFDFFFFFFFFFDDFFFFFFFFFFFFFFFFFFFFFFBFFFFF9FFFFFFFFFFF/
@M05620:45:000000000-G6HP7:1:1101:6918:5530 1:N:0:163
ATCTCTATCTCCTAAAAAGGAAGAAAGGGGAGGGAAGATCGGAAGAGCACACGTCTGAACTCCAGTCACGTCGACGCATCTCGTATGCCGTCTTCTGCTTGAAAAAAAAAAAACAAAAAAAGTCTCACACAGTAGCTGCGTTCAGCATAAAAATACAAAATCTGCAAGAACGGATATCAAACTTATGCGAGATCCAGAAGTAGTCGTACATAACGAACTTACTACATACTGCTCCTGTATGCGTCACCTGG
+
BCBBBFFFFFFFGGGGGGGEFFGFGHHHGGEGGGFHEHHHHGEGGHHHHHHHGHHHGGGHHHHGHHHHHGGHEGGGGGGGHHHGGHHGHEEGHGGHHHHHHGGHHHGGGFD<<?=?0<.-<.00000=00<.0000000-...000000;000.:0000.00000000//;.....0000000;000:..--.00000/000000...;.0000...9.00000;0;0:0:0000000000:..:..00/:
@M05620:45:000000000-G6HP7:1:1101:13728:5537 1:N:0:163
CATCCTGACCCTGAAGTACCCCATTGAGCATGGCATCGTCACCAACTGGGACGACATGGAGAAGATCTGGCACCACACCTTCTACAACGAGCTGCGCGTGGCCCCGGAGGAGCACCCAGTGCTGCTGACCGAGGCCCCCCTGAACCCCAAGGCCAACAGAGAGAAGATGACTCAGGTGAGGCTCGGCCGACGCCCGTGCTCCTCCCGTCCTTTCCCCAGTCATTTTCTGCCCGGCTTGATTTCTGACATTT
+
BBBBBFFFFFFFGGGGGGGGGGDHHFHHHHHHGHHHHGHHHGHGHGHGHHHHGGGGGHHHHHHHHFHHHHHHHGHHHGGHHHHHHHHHGGGGGHHEGGGGGGHHFGGGGGGGHHHHGGHHHHHHHHHHHHGGGGGGGGGGGGHHHHGGDFHGHHGGGGGGGGGGFFFGGGGGGGGGGGGGGFGGFFFFFFFFFFFFBFFEFFFFFFFADFDFFFFFFFFFFFFFFFFFFFFE?=ABDA.:FFFFFBF/BF/
@M05620:45:000000000-G6HP7:1:1101:15118:5538 1:N:0:163
CATCCTGACCCTGAAGTACCCCATTGAGCATGGCATCGTCACCAACTGGGACGACATGGAGAAGATCTGGCACCACACCTTCTACAACGAGCTGCGCGTGGCCCCGGAGGAGCACCCAGTGCTGCTGACCGAGGCCCCCCTGAACCCCAAGGCCAACAGAGAGAAGATGACTCAGGTGAGGCTCGGCCGACGCCCGTGCTCCTCCCGTCCTTTCCCCAGTCATTTTCTGCCCGGCTTGATTTCTGACATTA
+
CCDDDFFFFFFFGGGGGGGGGGGHHHHHHHHHHHHHHGHHHGHHHGHHHHHHGGGGGHHHHHHHHHHHHHHHHGHHHGGHHHHHHHHHGGGGGHHGGGGGGGHHGGGGGGGGHHHHGGHHHHHHHHHHHHGGGGGGGGGGGGHHHHGGGGHGHHGGGGGGGGGGGGGGGGGGGGGGHGGGGGGGFFFFFFFFFFFFDDFFFFFFFFFEFFFFFFFFFFFFFFFFFFFFFFFFFFFFFFFFFFFFFFFFFF0
@M05620:45:000000000-G6HP7:1:1101:21154:5550 1:N:0:163
ATCTCTATCTCCTAAAAACCTGTTTAGATTTGGAGATAGACCTTCAGGTTTTTCATCATTTTCTGCATGAATTATACATTGACCACGTTCCAGCGTGGTCAGTTTGCAGCATTCTGTTATTTTGTTTGACAGAGTGTCTTGTTGAGAACATATGTAGGACATGATTTTTTCCTGCAACAGGGAAAATAAAGTATAAGTTTTAAAGATTTATTCTTTAATAAAGGATCTCAAAGCCAGCTTTAGAAAAAGGA
+
3AABBFFFFFFFGGGGGGGGGGGHHHGGHHHHHHHHHHGHHHHHH3FHHHHGGHFGHFHHHHHH5GHHHGHHHHHHHFHHGGHHHHGHHHHHHHGEGGHHHHHHHHHGHGHHHHHHHHHHHHHHHHHHGHGHCGGHHHHHHHHHHHHGHHHHHHHHHHFFHHHHHHHHHGHHHHHHFBGGHFGHGHHFGGHHHHEDGGHHHHHHHHHHHHHHHHHHGHHHHHHHHHGGHHGHGHHHGFFHHHHECGHGGDH
@M05620:45:000000000-G6HP7:1:1101:25433:5552 1:N:0:163
ATCTCTATCTCCTAAAAACCTGTTTAGATTTGGAGATAGACCTTCAGGTTTTTCATCATTTTCTGCATGAATTATACATTGACCACGTTCCAGCGTGGTCAGTTTGCAGCATTCTGTTATTTTGTTTGACAGAGTGTCTTGTTGAGAACATATGTAGGACATGATTTTTTCCTGCAACAGGGAAAATAAAGTATAAGTTTTAAAGATTTATTCTTTAATAAAGGATCTCAAAGCCAGCTTTAGAAAAAGGA
+
BBCCCFFFFFFFGGGGGGGGGGHHHHHHHHHHHHHHHHHFHHHHHHHHHHHGGHHHHIHHHHHHHHHHHHHHHHHHHHHHHHHHHHGHHHHHHHGFGGHHHHHHHHHHHHHHHHHHHHHHHHHHHHHHHHHHHHHHHHHHHHHHHHHHHHHHHHHHHHHHHHHHHHHHHGHHHHHHHHHHHGGHHHHHGHHHHHHHHGHHHHHHHGHHHHHHHHHHHHHHHHHHHHHHHHFHHHHHHGHHHHHHGGHGGGH
@M05620:45:000000000-G6HP7:1:1101:13722:5556 1:N:0:163
CATCCTGACCCTGAAGTACCCCATTGAGCATGGCATCGTCACCAACTGGGACGACATGGAGAAGATCTGGCACCACACCTTCTACAACGAGCTGCGCGTGGCCCCGGAGGAGCACCCAGTGCTGCTGACCGAGGCCCCCCTGAACCCCAAGGCCAACAGAGAGAAGATGACTCAGGTGAGGCTCGGCCGACGCCCGTGCTCCTCCCGTCCTTTCCCCAGTCATTTTCTGCCCGGCTTGATTTCTGACATTA
+
CCDDEFFFFFFFGGGGGGGGGGGHHHHHHHHHHHHHHGHHHGHHHGHHHHHHGGGGGHHHHHHHHHHHHHHHHGHHHGGHHHHHHHHHGGGGGHHGGGGGGGHHGGGGGGGGHHHHGGHHHHHHHHHHHHGGGGGGGGGGGGHHHHGGGGHGHHGGGGGGGGGGGGGGGGGGGGGGGGGGGGGGFFFFFFFFFFFF<DFFFFFFFFFEDFDFFFFFFFFFFFFFFFFFFFFFFFFFFA:FFFFFFBFFFF1
@M05620:45:000000000-G6HP7:1:1101:15083:5558 1:N:0:163
ATCCTATCTCCTAAAAACCTGTTTAGATTTGGAGATAGACCTTCAGGTTTTTCATCATTTTCTGCATGAATTATACATTGACCACGTTCCAGCGTGGTCAGTTTGCAGCATTCTGTTATTTTGTTTGACAGAGTGTCTTGTTGAGAACATATGTAGGACATGATTTTTTCCTGCAACAGGGAAAATAAAGTATAAGTTTTAAAGATTTATTCTTTAATAAAGGATCTCAAAGCCAGCTTTAGAAAAAGGAA
+
BBAAABFFDFFF4GGGGGGGGFHHFFFFHHHGFBFGHFHGFHHHFGHHGHGGHHHHHHGHHGHBGHHHGHGHHHHHHHHHHHHHHGHHHFBGHCEFGEHHGHHHHHHHHFGHFHGHHHGHFHHHHHHHHHFFHFHHHHHHHHHHHEHHHHBFGGHBBGHHGHHFHHHHGHFHHHHHHHHHGGHHHGHEHHFFGGDGGHGDHFGGHHHHBGHHHHHFFGGD000GGHHGHHHGHHHHGHGHHHFF0GGDDFC
@M05620:45:000000000-G6HP7:1:1101:15586:5563 1:N:0:163
CATCCTGACCCTGAAGTACCCCATTGAGCATGGCATCGTCACCAACTGGGACGACATGGAGAAGATCTGGCACCACACCTTCTACAACGAGCTGCGCGTGGCCCCGGAGGAGCACCCAGTGCTGCTGACCGAGGCCCCCCTGAACCCCAAGGCCAACAGAGAGAAGATGACTCAGGTGAGGCTCGGCCGACGCCCGTGCTCCTCCCGTCCTTTCCCCAGTCATTTTCTGCCCGGCTTGATTTCTGACATTA
+
DDDDDFFFFFFFGGGGGGGGGGGHHHHHHHHHHHHHHGHHHGHHHGHHHHHHGGGGGHHHHHHHHHHHHHHHHGHHHGGHHHHHHHHHGGGGGHHGGGGGGGHHGGGGGGGGHHHHGGHHHHHHHHHHHHGGGGGGGGGGGGHHHHGGGGHGHHGGGGGGGGGGGGGGGGGGGGGGGGGGGGGGFFFFFFFFFFFF@DFFFFFFFFFFDFFFFFFFFFDFFFFFFFFFFFFFFAFFFFFFFFFFFFFFFF:
@M05620:45:000000000-G6HP7:1:1101:21144:5565 1:N:0:163
ATCTCTATCTCCTAAAAACCTGTTTAGATTTGGAGATAGACCTTCAGGTTTTTCATCATTTTCTGCATGAATTATACATTGACCACGTTCCAGCGTGGTCAGTTTGCAGCATTCTGTTATTTTGTTTGACAGAGTGTCTTGTTGAGAACATATGTAGGACATGATTTTTTCCTGCAACAGGGAAAATAAAGTATAAGTTTTAAAGATTTATTCTTTAATAAAGGATCTCAAAGCCAGCTTTAGAAAAAGGA
+
DDDDDFFFFFFFGGGGGGGGGGHHHHHHHHHHHHHHHHHHHHHHHHHHHHHGGHHHHHIHHHIIIHHHHHHHHHHHHHHHHHHHHHGHHHHHHHGGGGHHHHHHHHHHHHHHHHHHHHHHHHHHHHHHHHHHHHGHHHHHHHHHHHHHHHHHHHHHHHHHHHHHHHHHHGHHHHHHHHHHHGGHHHHHHHHHHHHHHGHHHHHHHHHHHHHHHHHHHHHHHHHHHHHHHHHHHHHHHGHHHHHHGHHHGGH
@M05620:45:000000000-G6HP7:1:1101:8778:5567 1:N:0:163
CATCCTGACCCTGAAGTACCCCATTGAGCATGGCATCGTCACCAACTGGGACGACATGGAGAAGATCTGGCACCACACCTTCTACAACGAGCTGCGCGTGGCCCCGGAGGAGCACCCAGTGCTGCTGACCGAGGCCCCCCTGAACCCCAAGGCCAACAGAGAGAAGATGACTCAGGTGAGGCTCGGCCGACGCCCGTGCTCCTCCCGTCCTTTCCCCAGTCATTTTCTGCCCGGCTTGATTTCTGACATTA
+
CCCBCFFFFFFFGGGGGGGGGGAGHHHHHHHHHHHHHGHHEGHHHGHHHHHHGGGGGHHHHHHHHHHHHHHHHGHHHGGHHHHHHHHHGGGGGHHGGGGGGGHHGGGDGGGGHHHHGGHGGHHHHHGHHHGGGGGGGGGGGGFHHHGGGFGEHHEEGGGGGGG?CFFGGGGGGGGGGGGGGFGGFFFFFAFFFFFFFFFFFFFFFFF;DDFFFBFFFFFFFBFFFFFFFFFEDDFFFFAFFFFFF0;0BF0
@M05620:45:000000000-G6HP7:1:1101:18020:5574 1:N:0:163
ATCTCTATCTCCTAAAAAGGAAGAAAGGGGAGGGAAGATCGGAAGAGCACACGTCTGAACTCCAGTCACGTCGACGCATCTCGTATGCCGTCTTCTGCTTGAAAAAAAAAAAAAAAAAAAAAAGAAATAAGCTCGACAACCGAATACCGTATCAATCGTAGAACAGCACAACATCGAACGATATACAAATCTGACAGGCATCACACATACACATCGAGTTCGAGATCTGATAGCTATCTGTATGTGATTAC
+
BBBBBFFFFFFFGGGGFGGGGGHC4FGHGGGGGGGFGHHHHGFGGGHHHHHHGHHHGHHHHHHHHHHHHGHHGGGGGEFGHHHGGHHHHGGGHGHHFHHHHHHHHHGGGGG<><<------:;.../0000000.--.-..---.9//.9...////.9..;////...9.;9//.//.-...-/////99//////...//////./9//////././.9...../9///;////:/9/////9/;////
@M05620:45:000000000-G6HP7:1:1101:8808:5577 1:N:0:163
CATCCTGACCCTGAAGTACCCCATTGAGCATGGCATCGTCACCAACTGGGACGACATGGAGAAGATCTGGCACCACACCTTCTACAACGAGCTGCGCGTGGCCCCGGAGGAGCACCCAGTGCTGCTGACCGAGGCCCCCCTGAACCCCAAGGCCAACAGAGAGAAGATGACTCAGGTGAGGCTCGGCCGACGCCCGTGCTCCTCCCGTCCTTTCCCCAGTCATTTTCTGCCCGGATGGATTTCTGACATTA
+
ABAAAFFFFFFFGGGGGGGGGGGHGHHHHHGHHHGHHGHHGGHHHGHGGHHHGFCGGHHHGHFGGBFGGHHHHGHHHGGGHHHHHFEHEGGCAGFGGG/E@EHHGFGFGGDEAHFHGEH?GHGGHGGFHHFCGCGGGGGCGFFFFEGG?;GCGHGGGGGFGGGGGGFCFGEFBBBFBFBFFEFFFA?DDCAFADBF9ADFFEFFFE.:;AABFFFF.:AFFFFBFFF/B/BE?>-9-;9/:BBFEB/;FF/
@M05620:45:000000000-G6HP7:1:1101:15597:5583 1:N:0:163
CATCCTGACCCTGAAGTACCCCATTGAGCATGGCATCGTCACCAACTGGGACGACATGGAGAAGATCTGGCACCACACCTTCTACAACGAGCTGCGCGTGGCCCCGGAGGAGCACCCAGTGCTGCTGACCGAGGCCCCCCTGAACCCCAAGGCCAACAGAGAGAAGATGACTCAGGTGAGGCTCGGCCGACGCCCGTGCTCCTCCCGTCCTTTCCCCAGTCATTTTCTGCCCGGCTTGCTTTCTGACATTA
+
AAABBFFFFFFFFGGGGGGGGGGHFGHHGHHGCGHHHGGHHGHHHGHGHHHHCGEEGGHHHHHFHGHBGAGHHGHHHGGHHHHHHHHHCA?CEHHEGGEGGGHHGG@FGGGDHHHHGGGHFGHHHHHHHHGGGGFGGFGGCFHHBHGGGGHGHH?EEGBFBFGGGFGGGGGGFFGG;BBA.EFGFFFF>FFFFFFA-;AE/:FFFFF;;9:/;FBF;B.FFFFFFBB:9BFE.-;>@>./9BB9//9BF//
@M05620:45:000000000-G6HP7:1:1101:8789:5584 1:N:0:163
CATCCTGACCCTGAAGTACCCCATTGAGCATGGCATCGTCACCAACTGGGACGACATGGAGAAGATCTGGCACCACACCTTCTACAACGAGCTGCGCGTGGCCCCGGAGGAGCACCCAGTGCTGCTGACCGAGGCCCCCCTGAACCCCAAGGCCAACAGAGAGAAGATGACTCAGGTGAGGCTCGGCCGACGCCCGTGCTCCTCCCGTCCTTTCCCCAGTCATTTTCTGCCCGGCTTGATTTCTGACATTA
+
CCCCCFFFFFFFGGGGGGGGGGGHHHHHHHHHHHHHHGHHHGHHHGHHHHHHGGGGGHHHHHHHHHHHHHHHHGHHHGGHHHHHHHHHGGGGGHHGGGGGGGHHGGGGGGGGHHHHGGHFHHHHHHHHHHGGGGGGGGGGGGHHHHGGGGHGHHGGGGGGGGGGGGGFGGGGGGGGGGGGGGGGFFFFFFFFFFFFDFFFFFFFFFFFFFFFFFFFFFFFFFFFFFFFFFFFFFFFFFFFFFFFFFFFFF0
@M05620:45:000000000-G6HP7:1:1101:18028:5590 1:N:0:163
ATCTCTATCTCCTAAAAAGGAAGAAAGGGGAGGGAAGATCGGAAGAGCACACGTCTGAACTCCAGTCACGTCGACGCATCTCGTATGCCGTCTTCTGCTTGAAAAAAAAAAAAAAAAAAAAAAACATAAAAATATCTAGTAGAAAACAAAAAATAACAAAAAACAAAGCAAGAGTGAGAGACAAAAACAACAGCGTACGACTAAGATAACAATTATTAGGAAAAATAAAAAATGAGAGAAAAAAAGGAGAA
+
BBCCDFFFFFFFGGGGGGGGGGHGGFHHGGGGGGGHGHHHHGGGGHHHHHHHGGHHGFHHHHHGHHHGHGGHGGGGGGGGHHHGGHHHHGGGHGHHHHHHHGHHFHGGGGG>>-<-----;---.;0;0000.000000000090//..9..-:99000..;-.99.;90///.0000:0.;///.....9./;-..--...-00000900009000009;0//..00000-.0;:00.00/.--../...
@M05620:45:000000000-G6HP7:1:1101:12501:5595 1:N:0:163
CATCCTGACCCTGAAGTACCCCATTGAGCATGGCATCGTCACCAACTGGGACGACATGGAGAAGATCTGGCACCACACCTTCTACAACGAGCTGCGCGTGGCCCCGGAGGAGCACCCAGTGCTGCTGACCGAGGCCCCCCTGAACCCCAAGGCCAACAGAGAGAAGATGACTCAGGTGAGGCTCGGCCGACGCCCGTGCTCCTCCCGTCCTTTCCCCAGTCATTTTCTGCCCGGCTTGATTTCTGACATTA
+
CDDDDFFFFFFFGGGGGGGGGGGHHHHHHHHHHHHHHGHHHGHHHGHHHHHHGGGGGHHHHHHHHHHHHHHHHGHHHGGHHHHHHHHHGGGGGHHGGGGGGGHHGGGGGGGGHHHHGGHHHHHHHHHHHHGGGGGGGGGGGGHHHHGGGGHGHHGGGGGGGGGGGGGGGGGGGGGGGGGGGGGGFFFFFFFFFFFFDFFFFFFFFFFFFFFFFFFFFFFFFFFFFFFFHFFFFFFFFFAFFFFFFFFFFF0
@M05620:45:000000000-G6HP7:1:1101:8790:5602 1:N:0:163
CATCCTGACCCTGAAGTACCCCATTGAGCATGGCATCGTCACCAACTGGGACGACATGGAGAAGATCTGGCACCACACCTTCTACAACGAGCTGCGCGTGGCCCCGGAGGAGCACCCAGTGCTGCTGACCGAGGCCCCCCTGAACCCCAAGGCCAACAGAGAGAAGATGACTCAGGTGCGGCTCGGCCGACGCCCGTGCTCCTCCCGTCCTTTCCCCAGTCATTTTCTGCCCGGCTTGATTTCTGACATTA
+
BBBBBFBFFFFFGGC4GFGGGGFHHHHGHHHFHGHHG2FGGGHHHGH3322BEEGGGHGFHFHHFGHFH5G2FFHHHGGHHHHHHHHHEAEEGCGEGEF>EFHHG@@BCCGFFEHHGGHGB?F???F<FGDDC-<CEFCGGG/CHHGGDDEEGH?EGGFGGGFEGGFFBBBFFF0/;/0-;;9A@DED-;B@CFFB;99AFFBBBFDFFFFFFFFFFF?BFB9FFFFF/FFE.9=DF-99FBFFBBB/BB/
@M05620:45:000000000-G6HP7:1:1101:6610:5607 1:N:0:163
AGATTACTGCAACAGTTCCCCCTGGACCTGGAAAAGTTTCTTGCCTGGCTTACAGAAGCTGAAACAACTGCCAATGTCCTACAGGATGCTACCCGTAAGGAAAGGCTCCTAGAAGACTCCAAGGGAGTAAAAGAGCTGATGAAACAATGGCAAGTAAGTCAGGCATTTCCGCTTTAGCACTCTTGTGGATCCAATTGAACAATTCTCAGCATTTGTACTTGTAACTGACAAGCCAGGGACAAAACAAAGAT
+
BBBCBFFFFFFFGGGGGGGGGGGGFHHHHHHHHHHHHHHHHHHHHHHHHHHHHHHHHHHHHHHGHHHHHHHHHHHFHHHHGHHHHHHHHHDHHHGGGGHHHGGFEFHHFHHHHHHFHHHHHFHGGGGGHHHHHGHHHHHHHDFHHHHHHHHHHGHHHHHHHHHHHHHHHHGGGGGHHHHHHHHHHHHGHHHHHHHHHHHFHHHHHHHHHHHHHHHHHHHHGFHHHHGFGHHHHGGFFGGGGGGGGGGGGGF
@M05620:45:000000000-G6HP7:1:1101:19964:5633 1:N:0:163
TACCTGTACTGGGGAAGCATTTGAATATCCCCCCATGGTGATGGGGACGGAGAACTGCTCCATAAACACAGGCAACGTGCCTAACTTTCCCGGGAAGATGAAGTCAAAGAGCGACCACAGCTCTCGGAGGTTATTTTGCATCGGTGAGCCAGACAGAATGATCCGATGAGGGGTGCGAAACTATTTGAGGAAAGGAAGCACCTTTTTATTAAATTTACCTTTTAGCAATCGCCATTCCTACCCTAAAGATC
+
AAAAAFFFFFFFGGAEGGGGGGHHHHHHHHHGGGGHHHHHHHHHGGGGGGGGGHHGGHHHHGHFHHHHHAGHGHEHGHHHHHGHHHHHHHHGGGEFGFHHFBHBFHF4GHHHGGGGGHHHHHHHHGGGGGGHFGHHHGHGHHG.EDGHHHHGHGBGCGHHFHHHHDGGHHHGGDCDCDDBFFBFGGG09FFGGGEBBAFGGFFFFFFFFFFFFFFFFFFFFFFFFFFFFFEFFFEFFFFFFFFFF.;FFBF
@M05620:45:000000000-G6HP7:1:1101:22981:5647 1:N:0:163
TACCTGTACTGGGGAAGCATTTGAATATCCCCCCATGGTGATGGGGACGGAGAACTGCTCCATAAACACAGGCAACGTGCCTAACTTTCCCGGGAAGATGAAGTCAAAGAGCGACCACAGCTCTCGGAGGTTATTTTGCATCGGTGAGCCAGACAGAATGATCCGATGAGGGGTGCGAAACTATTTGAGGAAAGGAAGCACCTTTTTATTAAATTTACCTTTTAGCAATCGCCATTCCTACCCTAAAGATC
+
AAABAFFFFFBFGGGGGEFAFGGABGHHHGCFFGGHGHHFHFDCHEEEGGGGGHHGGHHHGHHGHHHFGHFFGFHHGHHEHHHHHGHHFHHGGGEEFFHHHEHHGHHHHHHHGGGGGFHFHHHHHEFBCCCHFHFHHDGGHHDDDGG<<>GH.EFG<CHHHHHGHGGGHGCEC;@GGD@BGGGFGGGEEGBFFFFFFFEEFFFFFFFFFFFBFFFFFFFB99FFFBFBFFEEDDEFFFFB9.;FFFFFFFB
@M05620:45:000000000-G6HP7:1:1101:19954:5649 1:N:0:163
TACCTGTACTGGGGAAGCATTTGAATATCCCCCCATGGTGATGGGGACGGAGAACTGCTCCATAAACACAGGCAACGTGCCTAACTTTCCCGGGAAGATGAAGTCAAAGAGCGACCACAGCTCTCGGAGGTTATTTTGCATCGGTGAGCCAGACAGAATGATCCGATGAGGGGTGCGAAACTATTTGAGGAAAGGAAGCACCTTTTTATTAAATTTACCTTTTAGCAATCGCCATTCCTACCCTAAAGATC
+
BCBCCFFFFFFFGGGGGGGGGGHHHHHHHHHGGGGHGHGHGHHHHGGGGGGGGHHHHHHHHHHHHHHHHHHHGHHHGHHHHHHHHHHHHHHGGGGGGHHHHHHHHHHHHHHHGGGGGHHGGHHHHGGGGGFHHHHHHHHHHHGGGGGHHHHHHGHHHHHHHHHGHGGGHHHGGFFGGGFGGGGGGGGFGGFFFGGGGGGGGFFFFFFFFFFFFFFFFFFFFFFFFFFFFFFFFFFFFFFFFFFFFFFFFFF
@M05620:45:000000000-G6HP7:1:1101:11648:5657 1:N:0:163
CATCCTGACCCTGAAGTACCCCATTGAGCATGGCATCGTCACCAACTGGGACGACATGGAGAAGATCTGGCACCACACCTTCTACAACGAGCTGCGCGTGGCCCCGGAGGAGCACCCAGTGCTGCTGACCGAGGCCCCCCTGAACCCCAAGGCCAACAGAGAGAAGATGACTCAGGTGAGGCTCGGCCGACGCCCGTGCTCCTCCCGTCCTTTCCCCAGTCATTTTCTGCCCGGCTTGATTTCTGACATTA
+
BCBBCFFDFFFFGGGGGGGGGGGHHHGHHGHHHHHHHGHHHGHHHGHHHGHHGGGGGHHGHHGFHHHGHHHHHGHHHGGHHHHHHHHHGGGGGGGGGGGGGGHHGGGGGGGGHEHHGGHFFHHHHHHGHHGCFGGGGGGGGGHHHHGGGGHGHHGGGGGGGGGGGGGGGGGGGBCFGGGGGGFGFFEFA=FFFFFA;9AEFFFFFFBADFDFFFFFFFFFFEFFFFFFFBFEDFFFCF?BFFFFFEFFFF/
@M05620:45:000000000-G6HP7:1:1101:5655:5665 1:N:0:163
CATCCTGACCCTGAAGTACCCCATTGAGCATGGCATCGTCACCAACTGGGACGACATGGAGAAGATCTGGCACCACACCTTCTACAACGAGCTGCGCGTGGCCCCGGAGGAGCACCCAGTGCTGCTGACCGAGGCCCCCCTGAACCCCAAGGCCAACAGAGAGAAGATGACTCAGGTGAGGCTCGGCCGACGCCCGTGCTCCTCCCGTCCTTTCCCCAGTCATTTTCTGCCCGGCTTGATTTCTGACATTT
+
BBBBBFFFFFFFGGGFGFGGGGGHHFGGFHHFCGHHHGHHFGGFHGHHF2EGAFGGGHGGHHHHHHHHFGHGHGHHFGGHHHHFHHGHGEGEGFF@GGGGGGHHGE@CCCFGHHHHGGHGHGHHHHGEHHGGGGGGGGGGGEHFHHGGGDHGHHGGGE/FFFGEFBFGG0BFGGG/FBFF.CEGF;EDFFFFFFF-@9AEFFFFFFDADFDFFFFFF.9BF/;FFFFF9BFF.9=DFC.BFFFF9/;/;B9
@M05620:45:000000000-G6HP7:1:1101:11633:5668 1:N:0:163
CATCCTGACCCTGAAGTACCCCATTGAGCATGGCATCGTCACCAACTGGGACGACATGGAGAAGATCTGGCACCACACCTTCTACAACGAGCTGCGCGTGGCCCCGGAGGAGCACCCAGTGCTGCTGACCGAGGCCCCCCTGAACCCCAAGGCCAACAGAGAGAAGATGACTCAGGTGAGGCTCGGCCGACGCCCGTGCTCCTCCCGTCCTTTCCCCAGTCATTTTCTGCCCGGCTTGATTTCTGACATTA
+
DDDDDFFFFFFFGGGGGGGGGGGHHHHHHHHHHHHHHGHHHGHHHGHHHHHHGGGGGHHHHHHHHHHHHHHHHGHHHGGHHHHHHHHHGGGGGHHGGGGGGGHHGGGGGGGGHHHHGGHHHHHHHHHHHHGGGGGGGGGGGGHHHHGGGGHGHHGGGGGGGGGGGGGGGGGGGGGGGGGGGGGGFFFFFFFFFFFFBFFFFFFFFFFFFFFFFFFFFFDBFFFFFHHFFFFFFFFFFFAFFFFFFFFFFF:
@M05620:45:000000000-G6HP7:1:1101:5639:5672 1:N:0:163
CATCCTGACCCTGAAGTACCCCATTGAGCATGGCATCGTCACCAACTGGGACGACATGGAGAAGATCTGGCACCACACCTTCTACAACGAGCTGCGCGTGGCCCCGGAGGAGCACCCAGTGCTGCTGACCGAGGCCCCCCTGAACCCCAAGGCCAACAGAGAGAAGATGACTCAGGTGAGGCTCGGCCGACGCCCGTGCTCCTCCCGTCCTTTCCCCAGTCATTTTCTGCCCGGCTTGATTTCTGACATTA
+
A3ABBFFFFFFFGGGGGGGGGGGHHHHFGHHHHHHHHGHHHGHGHGHHGGGHGGGGGHGGHHHHHHHHHHHGHGGHHGGHHHHHHHHHGGGGGHHGGGGGGGHHGGGGGGGGHHHHGGHHHHHHHHHHHHGGGGGGGGGGGGGHHHGGGGHGHHGGGGGGGGGGGGGGGGGGGGGGGGGGGEGGFFFFFFFFFFFFFFFFFFFFFFFFFFFFFFFFFFFFFFFFFFFFFFFFDFFFFFFFFFFF////;9/
@M05620:45:000000000-G6HP7:1:1101:17595:5682 1:N:0:163
CATCCTGACCCTGAAGTACCCCATTGAGCATGGCATCGTCACCAACTGGGACGACATGGAGAAGATCTGGCACCACACCTTCTACAACGAGCTGCGCGTGGCCCCGGAGGAGCACCCAGTGCTGCTGACCGAGGCCCCCCTGAACCCCAAGGCCAACAGAGAGAAGATGACTCAGGTGAGGCTCGGCCGACGCCCGTGCTCCTCCCGTCCTTTCCCCAGTCATTTTCTGCCCGGCTTGATTTCTGACATTA
+
CCDCCFFFFFFFGGGGGGGGGGGHHHHHHHHHHHHHHGHHHGHHHGHHHHHHGGGGGHHHHHHHHHHGHHHHHGHHHGGHHHHHHHHHGGGGGHHGGGGGGGHHGGGGGGGGHHHHGGHHHHHHHHHHHHGGGGGGGGGGGGHHHHGGGGHGHHFEGGGGGGGGGGGGGGGGGGGGHGGGGFGGFFFFFFFFFFFFDDFFFFFFFFFFFFFFFFFFFFFFFFFFFFFFFFFFFAF-@F?FFFFFB:FFFF0
@M05620:45:000000000-G6HP7:1:1101:20812:5694 1:N:0:163
TACCTGTACTGGGGAAGCATTTGAATATCCCCCCATGGTGATGGGGACGGAGAACTGCTCCATAAACACAGGCAACGTGCCTAACTTTCCCGGGAAGATGAAGTCAAAGAGCGACCACAGCTCTCGGAGGTTATTTTGCATCGGTGAGCCAGACAGAATGATCCGATGAGGGGTGCGAAACTATTTGAGGAAAGGAAGCACCTTTTTATTAAATTTACCTTTTAGCAATCGCCATTCCTACCCTAAAGATC
+
BBBBBFFFFFFFGGFEGGGGGGHFHHFGHHHGGGGHHHFGGHHHHGEGGGGGGHHHHHHHHGHEFHHHHHHHGHHGGHHHHHGHHHHHHHHGCE?CFFHHFDGFFGHHHHHHGGGGGGHGHHHHHGGCGGEHFHHHHHHGHGGGGDGGHHHHHGHHCHHHHHHHH.EGHHHGGCDGADCDGGFGGGG0:CFFFCFFFFGGFFFFFFFEFFFFFFFFFEFFFFFFFFFFFBEFFFEFFFFFFFFFF.9/FFB
@M05620:45:000000000-G6HP7:1:1101:17605:5704 1:N:0:163
CATCCTGACCCTGAAGTACCCCATTGAGCATGGCATCGTCACCAACTGGGACGACATGGAGAAGATCTGGCACCACACCTTCTACAACGAGCTGCGCGTGGCCCCGGAGGAGCACCCAGTGCTGCTGACCGAGGCCCCCCTGAACCCCAAGGCCAACAGAGAGAAGATGACTCAGGTGAGGCTCGGCCGACGCCCGTGCTCCTCCCGTCCTTTCCCCAATCATTTTCTGCCCGGCTTGATTTCTGACATTA
+
BBBBCFFFFFFFGGGGGGGGGGGHHHGHHHHHHHHHHGHHHGHHHGHHHHHHGGGGGHHGHHHHHHHHHHHHHGHHHGGHHHHHHHHHGGGGGHHGGGGGGGHHGGGGGGGGHHHHGGHGHGHHHHHGHHGGGGGGGGGGGGHHHGGGGGHGHHGGGGGGGGGGGGGFGGGGGFGGGGGGGGEGFFFFFAFFFFFA@DFFBFFFFFFFFFFFFFFFFFFFFFFFFB:BFFFFFFFFFFEFFFFFB/FFFF/
@M05620:45:000000000-G6HP7:1:1101:20797:5710 1:N:0:163
TACCTGTACTGGGGAAGCATTTGAATATCCCCCCATGGTGATGGGGACGGAGAACTGCTCCATAAACACAGGCAACGTGCCTAACTTTCCCGGGAAGATGAAGTCAAAGAGCGACCACAGCTCTCGGAGGTTATTTTGCATCGGTGAGCCAGACAGAATGATCCGATGAGGGGTGCGAAACTATTTGAGGAAAGGAAGCACCTTTTTATTAAATTTACCTTTTAGCAATCGCCATTCCTACCCTAAAGATC
+
CDDDDFFFFFFFGGGGGGGGGGHHHHHHHHHGGGGHHHGGHHHHHGGGGGGGGHHHHHHHHHHHHHHHHHHHGHHHGHHHHHHHHHHHHHHGGGGGGHHHHHHHHHHHHHHHGGGGGHHHHHHHHGGGGGEHHHHHHHHHHHGGGGGHHHHHHGHHHHHHHHHHHGGGHHHGGEGGGGGGGGGHHGGGGGFGGGGFFGGGGFFFFFFFFFFFFHFHHFFFHFFFFFFFFFFFFFFFFFFFFFFFFFFFFFF
@M05620:45:000000000-G6HP7:1:1101:12471:5711 1:N:0:163
TACCTGTACTGGGGAAGCATTTGAATATCCCCCCATGGTGATGGGGACGGAGAACTGCTCCATAAACACAGGCAACGTGCCTAACTTTCCCGGGAAGATGAAGTCAAAGAGCGACCACAGCTCTTCGGAGGTTATTTTGCATCGGTGAGCCAGACAGAATGATCCGATGAGGGGTGCGAAACTATTTGAGGAAAGGAAGCACCTTTTTATTAAATTTACCTTTTAGCAATCGCCATTCCTACCCTAAAGAT
+
CDDCCFFFFFFFGGGGGGGGGGHHHHHHHHHGGGGHHHGHHHHHHGGGGGGGGHHHHHHHHHHHHHHHHHHHGHHHGHHHHHHHHHHHHHHGGGGGGHHHHHHHHHHHHHHHGGGGGHHHHHHHHHHGGGGEHHHHHHHHHHHGGGGGHHHHHHGHHHHHHHHHHHGGGHHHGGGGGGDGGGGGGHGHGGGFFGGGGGGGGGFFFFFFFFFFFFFFFFFFFFFFFFFFFFFFFFFFFFFFFFFFFFFFFFF
@M05620:45:000000000-G6HP7:1:1101:12472:5729 1:N:0:163
TACCTGTACTGGGGAAGCATTTGAATATCCCCCCATGGTGATGGGGACGGAGAACTGCTCCATAAACACAGGCAACGTGCCTAACTTTCCCGGGAAGATGAAGTCAAAGAGCGACCACAGCTCTTCGGAGGTTATTTTGCATCGGTGAGCCAGACAGAATGATCCGATGAGGGGTGCGAAACTATTTGAGGAAAGGAAGCACCTTTTTATTAAATTTACCTTTTAGCAATCGCCATTCCTACCCTAAAGAT
+
CCCCCFFFFFFFGGGGGGGGGGHGHHHHHHHGGGGHHHFGHHHHHGGGGGGGGHHHHHHHHGHHHHHHHHHHGHGHGGHHHHHHHHHHHHHGGGGGGHHHHHHHHHHHHHGHGGGGGHHHHHHHHHHGGGGCHHHHHHGHFHHGGGGGHGHHHHGGHHHHHHHHHHGGGFHHGGEFGGFDGGGGGGGGGGGFFGGGFGGGGGFFFFFFFFFFFFFFFFFFFFFFFFFFFFFFEFFFFFFFFFFFFFFFEFF
@M05620:45:000000000-G6HP7:1:1101:12689:5781 1:N:0:163
ATCTCTATCTCCTAAAAACCTGTTTAGATTTGGAGATAGACCTTCAGGTTTTTCATCATTTTCTGCATGAATTATACATTGACCACGTTCCAGCGTGGTCAGTTTGCAGCATTCTGTTATTTTGTTTGACAGAGTGTCTTGTTGAGAACATATGTAGGACATGATTTTTTCCTGCAACAGGGAAAATAAAGTATAAGTTTTAAAGATTTATTCTTTAATAAAGGATCTCAAAGCCAGCTTTAGAAAAAGGA
+
AABBBFFFFFFFGGGGGGGGGGHHHHHHHHHHHHHHHHHGHHHHHHHHHHHGGHHHHHHHHHHHHHHHHHHHHHHHHHHHHHHHHHGHHHHHHHGGGGHHGHHHHHHHHHHHHHHHHHHHHHHHHHHHHHHHHHHHHHHHHHHHHHHHHHHHHHHHHHHHHHHGHHHHHGHHHHHGHHHHHGGHHHHHHHHHHHHHHHHHHHHHHHHHHHHHHHHHHHHHDGDHEGHHHHHFGHHHHGHHHHHGHFHFGGG
@M05620:45:000000000-G6HP7:1:1101:12696:5798 1:N:0:163
ATCTCTATCTCCTAAAAACCTGTTTAGATTTGGAGATAGACCTTCAGGTTTTTCATCATTTTCTGCATGAATTATACATTGACCACGTTCCAGCGTGGTCAGTTTGCAGCATTCTGTTATTTTGTTTGACAGAGTGTCTTGTTGAGAACATATGTAGGACATGATTTTTTCCTGCAACAGGGAAAATAAAGTATAAGTTTTAAAGATTTATTCTTTAATAAAGGATCTCAAAGCCAGCTTTAGAAAAAGGA
+
DCCCDFFFFFFFGGGGGGGGGGGHHHHHHHHHHHHHHHHHHHHHHHHHHHHGGHHHHHHHHHIIHHHHHHHHHHHHHHHHHGHHHHGGHHHHHHGFGGHHHHHHHHHHHHHHHHHHHHHHHHHHHHHHHHHHHHHHHHHHHHHHHHHHHHHHHHHHHHHHHHHHHHHHHGHHHHHHHHHHHGGGHHHHGHHHHHHHHHHHHHGHHHHHHHHHHHHHHHHHHHHHHHGHHGHHHGHHHGHHHHHHHGGHGGH
@M05620:45:000000000-G6HP7:1:1101:20320:5811 1:N:0:163
TACCTGTACTGGGGAAGCATTTGAATATCCCCCCATGGTGATGGGGACGGAGAACTGCTCCATAAACACAGGCAACGTGCCTAACTTTCCCGGGAAGATGAAGTCAAAGAGCGACCACAGCTCTCGGAGGTTATTTTGCATCGGTGAGCCAGACAGAATGATCCGATGAGGGGTGCGAAACTATTTGAGGAAAGGAAGCACCTTTTTATTAAATTTACCTTTTAGCAATCGCCATTCCTACCCTAAAGATC
+
DDCCCFFFFFFFGGGGGGGGGGHHHHHHHHHGGGGHHHGHHHHHHGGGGGGGGHHHHHHHHHHHHHHHHHHHGHHHGHHHHHHHHHHHHHHGGGGGGHHHHHHHHHHHHHHHGGGGGHHGHHHHHGGGGGEHHHHHHHHHHGGGGGGHHHHHHGHHHHHHGHHHHGGGHHHGGEEGGGGGGGGGHHGGGGFGGGGGGGGGGFFFFFFFFFFFFFFFHFFFFFFFFFFFFFFFFFFFFFFFFFFFFFFFFFF
@M05620:45:000000000-G6HP7:1:1101:9678:5847 1:N:0:163
ATCTCTATCTCCTAAAAACCTGTTTAGATTTGGAGATAGACCTTCAGGTTTTTCATCATTTTCTGCATGAATTATACATTGACCACGTTCCAGCGTGGTCAGTTTGCAGCATTCTGTTATTTTGTTTGACAGAGTGTCTTGTTGAGAACATATGTAGGACATGATTTTTTCCTGCAACAGGGAAAATAAAGTATAAGTTTTAAAGATTTATTCTTTAATAAAGGATCTCAAAGCCAGCTTTAGAAAAAGGA
+
BBBBBFBFFFFFGGFGGGGGGGHHH5GFGHHHH4FBG5G5FGHHHGHHHHHGGH5GH5GHFHHHHHHHHGBGHDHDHFHHHBGHBGGHHHHFHHGEGGHHHHHHHHH4FHEHHHHHHHHHHHHHHHHHBFEGHHHHHHHHHHHHHGGHHGHGHHHBGHHHHHHHHHHHHGHHHHHHHHGHHGGHHGGHHGGGHHHGHHHHHGHFHHHHHHHHHHHHHHGGFHHHHHHHHHHGHHHGHGHHHHHHHGHH.AC
@M05620:45:000000000-G6HP7:1:1101:18341:5849 1:N:0:163
AGATTACTGCAACAGTTCCCCCTGGACCTGGAAAAGTTTCTTGCCTGGCTTACAGAAGCTGAAACAACTGCCAATGTCCTACAGGATGCTACCCGTAAGGAAAGGCTCCTAGAAGACTCCAAGGGAGTAAAAGAGCTGATGCAACAATGGCAAGTAAGTCAGGCATTTCCGCTTTAGCACTCTTGTGGATCCAATTGAACAATTCTCAGCATTTGTACTTGTAACTGACAAGCCAGGGACAAAACAAAGAT
+
BBBBBFFFBF4BFGGGGGGGGGGGGFHHHHHHHHFHGHHHHHHHHHHHHHHCHHHHGHHHHHHHHHHHHHHHFGGHHHHHFHHHHGHHHH5GHHGF@EGHHHHHHHHHGHHHDGHHHHHHHHHGGHGGH4FGHGHHHHHHH3BGHHHHHHHHHGHHHHHHHHHHHHHHHHGGGGGHGHHHHHHHHGHGHHHHHHHHHHHHGHHHHHHFHHHHHHHHHHHHHHHHHHHHHHHHHGFGGGGGGGGGGGGGFGB
@M05620:45:000000000-G6HP7:1:1101:25043:5851 1:N:0:163
CATCCTGACCCTGAAGTACCCCATTGAGCATGGCATCGTCACCAACTGGGACGACATGGAGAAGATCTGGCACCACACCTTCTACAACGAGCTGCGCGTGGCCCCGGAGGAGCACCCAGTGCTGCTGACCGAGGCCCCCCTGAACCCCAAGGCCAACAGAGAGAAGATGACTCAGGTGAGGCTCGGCCGACGCCCGTGCTCCTCCCGTCCTTTCCCCAGTCATTTTCTGCCCGGCTTGATTTCTGACATTA
+
BBBBBFFFFFFFGGGGGGGGGGFHHHHHHHHHHHFHHGHHHGHFGGHHHHHHGFGGGHGFHGFHGHHHHHHHHGHHHGGHHHHHHHHHGFGGGHHGGGGGGGHHGGGCGGDGHHHHGGHHHHHHHHHHHHGGGGGGGGGGGGFHHHGGGGHGHHEGGGGGGGGGGGGGGGGGGGGGGGGGGGGGFFFFFFFFFFFFDFFFFFFFFFFEDDFFFFFFFFFFFFFFFFFFFFFFFFFFFF.BFFFFFBFFFF/
@M05620:45:000000000-G6HP7:1:1101:13458:5872 1:N:0:163
TACCTGTACTGGGGAAGCATTTGAATATCCCCCCATGGTGATGGGGACGGAGAACTGCTCCATAAACACAGGCAACGTGCCTAACTTTCCCGGGAAGATGAAGTCAAAGAGCGACCACAGCTCTCGGAGGTTATTTTGCATCGGTGAGCCAGACAGAATGATCCGATGAGGGGTGCGAAACTATTTGAGGAAAGGAAGCACCTTTTTATTAAATTTACCTTTTAGCAATCGCCATTCCTACCCTAAAGATC
+
BBBBBFFFFFFFGGGFFGEGGGHFGHGHHHHGGGGHHHHHHHHHHGFFGGGGGFGHGHHHHHHBHGHHHHHHGHGHGHHHHHH3FHHHHHHGGGE/ECGHEFHHHHFHHGHHGGGG/GFHHHHHHGGGGGGHFHHHHHH1GHGEGDFHHHGHCEBGGFHHBHHHHDEGGHHGCCDFGDADDGBFGGGBEG9BBCG/CFGGGFFFFFFFFFF99BFFFFFFFFFBFFFFFFFFFFFFFFFFFFFFBF/;/FF
@M05620:45:000000000-G6HP7:1:1101:15105:5881 1:N:0:163
TACCTGTACTGGGGAAGCATTTGAATATCCCCCCATGGTGATGGGGACGGAGAACTGCTCCATAAACACAGGCAACGTGCCTAACTTTCCCGGGAAGATGAAGTCAAAGAGCGACCACAGCTCTCGGAGGTTATTTTGCATCGGTGAGCCAGACAGAATGATCCGATGAGGGGTGCGAAACTATTTGAGGAAAGGAAGCACCTTTTTATTAAATTTACCTTTTAGCAATCGCCATTCCTACCCTAAAGATC
+
BBBBBFFFFFFFGGECGGGGGGHF5GFHHHHGGGEHHHHHHHHHGGEFGGEGGHHHHHHHHHHHHHHHHEHHGHHHGHHHHHHFHHHHHHHGGGEEGFHHFHGHGHEGHFHHGCDG@GFHHHHHHGGDGGGHGHHHHHH1GHGGGFFHHHHHFGFHBGHHHHHHHDGGHHHGGDDFGEGGBGFGGGGEEFFFGFGGGGGGGFFFFFFFFFF/BFFFFFFFFFFFFFFFFFFFFFEFFFFFFFFFF.BBBFF
@M05620:45:000000000-G6HP7:1:1101:20966:5893 1:N:0:163
TACCTGTACTGGGGAAGCATTTGAATATCCCCCCATGGTGATGGGGACGGAGAACTGCTCCATAAACACAGGCAACGTGCCTAACTTTCCCGGGAAGATGAAGTCAAAGAGCGACCACAGCTCTCGGAGGTTATTTTGCATCGGTGAGCCAGACAGAATGATCCGATGAGGGGTGCGAAACTATTTGAGGAAAGGAAGCACCTTTTTATTAAATTTACCTTTTAGCAATCGCCATTCCTACCCTAAAGATC
+
BBBBBFFFFFFFGGGGGGFGGGHE5GGHHHHGGGEHHHHHHHHGGGEFGGGGGHHHFHHHHHHFHGHHHEHHGHGHGHHHHHGFHHHHHHHGGG?@GHHHGFHHHEEGHHHHEGGGCGGHHHHHHGGDGGGHDHHHHHHHHHGGGGGHHHHHHGHHHHHHGHHHHDGGHHHGGGGGGEG?BGFGGGGGGFFFGGABBFGGGFFFFFFFFFFF/BFFFFFFFFFFFFFFFFFFFFFFFFFFFFFFF.;FFFF
@M05620:45:000000000-G6HP7:1:1101:13441:5894 1:N:0:163
TACCTGTACTGGGGAAGCATTTGAATATCCCCCCATGGTGATGGGGACGGAGAACTGCTCCATAAACACAGGCAACGTGCCTAACTTTCCCGGGAAGATGAAGTCAAAGAGCGACCACAGCTCTCGGAGGTTATTTTGCATCGGTGAGCCAGACAGAATGATCCGATGAGGGGTGCGAAACTATTTGAGGAAAGGAAGCACCTTTTTATTAAATTTACCTTTTAGCAATCGCCATTCCTACCCTAAAGATC
+
AAAAAFFFFFD11E1EEABFFFDB1HBGHHHGGGGHFFHF1G2EE?AEAECEEFGGEDHHGHHHHHHFHAFGFHFHEGAFGD11BFGGGHHF?E/>EHHHHBG2FGGHHFHHECCG/FFGHHHHHCGCCGGHHHHHFFH1GHF.E.CGHHHH.E/G<CHHHHHHH.CF:GFFCACG@;-AAGFGGGGEEF0B/CA//FEFGFFFFFF?FFB//BFFBFFFFFFB/9B/BFEFB-EFFFFEF-AFF-/B/FF
@M05620:45:000000000-G6HP7:1:1101:15201:5901 1:N:0:163
ATCTCTATCTCCTAAAAACCTGTTTAGATTTGGAGATAGACCTTCAGGTTTTTCATCATTTTCTGCATGAATTATACATTGACCACGTTCCAGCGTGGTCAGTTTGCAGCATTCTGTTATTTTGTTTGACAGAGTGTCTTGTTGAGAACATATGTAGGACATGATTTTTTCCTGCAACAGGGAAAATAAAGTATAAGTTTTAAAGGTTTATTCTTTAATAAAGGATCTCAAAGCCAGCTTTAGAAAAAGGA
+
BBBBBFFFFFFFGGGFGGGGGGHHHHHHHHHHHHHFHEHHHHHHHHHHHHHGGHFHHFHHHHHHGHHHHFGHHHHGHDHHHFGHFHGHHHHFHHGGGGHHHHHHHHHHHHFHHHHHHHFHHHHHHHHHFHFHHHHHHHHHHHHHEHHFGGHHHHHHHHDHHHHHHHHHHGHHHHHF@GFHHGGFGCFF<FGHHHDFHHGHHGHFH1FHHFHHHHHHGDGG0DFHFHHHHHGHHHHFHGHHHFHBCGHFGGF
@M05620:45:000000000-G6HP7:1:1101:12825:5904 1:N:0:163
TACCTGTACTGGGGAAGCATTTGAATATCCCCCCATGGTGATGGGGACGGAGAACTGCTCCATAAACACAGGCAACGTGCCTAACTTTCCCGGGAAGATGAAGTCAAAGAGCGACCACAGCTCTCGGAGGTTATTTTGCATCGGTGAGCCAGACAGAATGATCCGATGAGGGGTGCGAAACTATTTGAGGAAAGGAAGCACCTTTTTATTAAATTTACCTTTTAGCAATCGCCATTCCTACCCTAAAGATC
+
BBBBBFFFFFFFGGGGGGGGGGHHFHFHHHHGGGGHHHHHHHHHHGGGGGGGGHHHHHHHHGHHHHHHHEHHGHHHGHHHHHHFHHHHHHHGGGEEGHHHHHHHHHHHHHHHGGGGGHHHHHHHHGGGGGGHFHHHHHHHHHGGGGGHHHHHHGHHHHHHGHHHHGGGHHHGGGGGGDFGGGGGGGGGGGBFGGGFFFGGGFFFFFFFFFFFFFFFFFFFFFFFFFFFFFFFFFFFFFFFFFFFFB9FFFF
@M05620:45:000000000-G6HP7:1:1101:15187:5914 1:N:0:163
ATCTCTATCTCCTAAAAACCTGTTTAGATTTGGAGATAGACCTTCAGGTTTTTCATCATTTTCTGCATGAATTATACATTGACCACGTTCCAGCGTGGTCAGTTTGCAGCATTCTGTTATTTTGTTTGACAGAGTGTCTTGTTGAGAACATATGTAGGACATGATTTTTTCCTGCAACAGGGAAAATAAAGTATAAGTTTTAAAGGTTTATTCTTTAATAAAGGATCTCAAAGCCAGCTTTAGAAAAAGGA
+
AAAAAFFFFFFFGGDGF1EGGGFGHFGFGFHFG1BGGDF1FGGFHHHHHHHGGHBGHFHHHHHHBHGHHFDGGFHDHDGHHEGH1GGGGHHDFGEGGGHHHGHHHHGHHHAFGHHFFH2GHHHHHHHHGH1FFGHHHFGGHHHFBGE1FBHGHHHGHHDHHHBFHHHHHGHHHFF0<FGFEEEF/0???FGHHH1FGHHHHBG1F1>FHFGHHHHHGGGGGB=FGHHHHGHHGHGHHGHHHFHBBGCGGFG
@M05620:45:000000000-G6HP7:1:1101:12819:5922 1:N:0:163
TACCTGTACTGGGGAAGCATTTGAATATCCCCCCATGGTGATGGGGACGGAGAACTGCTCCATAAACACAGGCAACGTGCCTAACTTTCCCGGGAAGATGAAGTCAAAGAGCGACCACAGCTCTCGGAGGTTATTTTGCATCGGTGAGCCAGACAGAATGATCCGATGAGGGGTGCGAAACTATTTGAGGAAAGGAAGCACCTTTTTATTACATTTACCTTTTAGCAATCGCCATTCCTACCCTAAAGATC
+
>AAAA1DFDFF11A1E?GGFGGB31FFHGHHGGGGHFFHHFHCF///AEC/AECGHGHHHHHHHFEGHHHCHFGGHEH/?GH1FHHGHFHHCCG?@/FGHHH1BFEFHH0GGGGGG/FFGHHHHH?E<ACEG1FGHHHH1GHC?EGAGGHBHFEGFHFHHFGHHG.CCBBBFGACE?;-A@FFGGGGBEF0BF?FBF.CBFFFFFFFFFFF/;FFFBFFFFFF/99F/BFEEFBEBFFF/BFFF-B;BFFF
@M05620:45:000000000-G6HP7:1:1101:14355:5927 1:N:0:163
TACCTGTACTGGGGAAGCATTTGAATATCCCCCCATGGTGATGGGGACGGAGAACTGCTCCATAAACACAGGCAACGTGCCTAACTTTCCCGGGAAGATGAAGTCAAAGAGCGACCACAGCTCTCGGAGGTTATTTTGCATCGGTGAGCCAGACAGAATGATCCGATGAGGGGTGCGAAACTATTTGAGGAAAGGAAGCACCTTTTTATTAAATTTACCTTTTAGCAATCGCCATTCCTACCCTAAAGATC
+
BBBBBFFFFFFFGGGGGGGGGGHFAGGHHHHGGGGHHHGHHHHHHGEFGGGGFHHHHHHHHHHHHHHHHEHHGHHHGHHHHHFGHHHHHHHGGGGCGFHHFHHHGFFHHHHHGGGGCHGHHHHHHGGDGGGHFHHHHHHDHHGGGGGHHHHHHGGHGHHHHHHHHFGGHHHGGGGGGEGDBGFGGGGFGGFFGGGGGGGGGFFFFFFFFFFFBFFFFFFFFFFFFFFFFFFFFBFFFFFFFFFFFFFFFFF
@M05620:45:000000000-G6HP7:1:1101:19198:5934 1:N:0:163
CATCCTGACCCTGAAGTACCCCATTGAGCATGGCATCGTCACCAACTGGGACGACATGGAGAAGATCTGGCACCACACCTTCTACAACGAGCTGCGCGTGGCCCCGGAGGAGCACCCAGTGCTGCTGACCGAGGCCCCCCTGAACCCCAAGGCCAACAGAGAGAAGATGACTCAGGTGAGGCTCGGCCGACGCCCGTGCTCCTCCCGTCCTTTCCCCAGTCATTTTCTGCCCGGCTTGATTTCTGACATTT
+
CCCCCFFFFFFFGGGGGGGGGGFHHHFHHGHHHHHHHGHHHGHHHGHHHHHHGGGGGHHGHHHHHHHHHHHGHGHHHGGHHHHHHHFHGGGGGHHGGGGGGGHHGGCDGGGGHHHHGGGHHHHHHHHFHHGGGGGGGGGGGGGHHHGGFDHGHHEEGEGFGGGGFGGGGFGGGGGGGGGGGEGGFFFFFFFFFFFB@ADEFFFFFFDEFFDFFFFFFBAFFFFFFFFFFFFFFFFFFA:FBFFFB9FFFF/
@M05620:45:000000000-G6HP7:1:1101:10949:5962 1:N:0:163
CATCCTGACCCTGAAGTACCCCATTGAGCATGGCATCGTCACCAACTGGGACGACATGGAGAAGATCTGGCACCACACCTTCTACAACGAGCTGCGCGTGGCCCCGGAGGAGCACCCAGTGCTGCTGCCCGCGGCCCCCCTGAACCCCAAGGCCAACAGAGAGAAGATGACTCAGGTGAGGCTCGGCCGACGCCCGTGCTCCTCCCGTCCTTTCCTCAGTCATTTTCTGCCCGGCTTGCTTTCTGACCTTT
+
BABBBFFFFFFFGFFGGGGGGGEHHH5FF4FGHHFHHEHH2EH32EGFGEFGEEGEGHFGGH1F3FGHHBG2GGFH1EGHHHHHHBGHEEEFFHHGGGEEFEHHGGC/BFDGHCGHG/GFGGHHHHC1?GC-CCGGGGGGGE/0CGGG..E?EFEFGGFFF9E.:F/FGBFGGBFFFB9FFAEFDFFF-=BFFFFB@ADEFFFFFFDADFABFFFFFFBFF/;FFFB/BFFFB;@DF;.BFFFFB/BBFF/
@M05620:45:000000000-G6HP7:1:1101:10969:5971 1:N:0:163
CATCCTGACCCTGAAGTACCCCATTGAGCATGGCATCGTCACCAACTGGGACGACATGGAGAAGATCTGGCACCACACCTTCTACAACGAGCTGCGCGTGGCCCCGGAGGAGCACCCAGTGCTGCTGACCGAGGCCCCCCTGAACCCCAAGGCCAACAGAGAGAAGATGACTCAGGTGAGGCTCGGCCGACGCCCGTGCTCCTCCCGTCCTTTCCTCAGTCATTTTCTGCCCGGCTTGATTTCTGACATTT
+
BBBBBFFFFFFFGGGGGGGGGGGHHHHHHGHHHHFHHEHHEGHFGGHHHHGGGFGEGHHFHHGHHHHHHHHBGGHHHGGHHHHHHFFHGFEEGGHGGGGGGGHHGGGGGGGGHHHHGCGGHGHHHHHGHHG@CGDGGGGGGGGCGHGGA:GGGHAEGGFFGFGGBFBFGFFGGFFGGGGGGCEFFFFFFFFFFFFD@?DEFFFFFFAEDFDFFFFFF/9FF/BFFFFBFFFF?BCFFA.BFFFFB:F/FF/
@M05620:45:000000000-G6HP7:1:1101:21513:5983 1:N:0:163
TACCTGTACTGGGGAAGCATTTGAATATCCCCCCATGGTGATGGGGACGGAGAACTGCTCCATAAACACAGGCAACGTGCCTAACTTTCCCGGGAAGATGAAGTCAAAGAGCGACCACAGCTCTCGGAGGTTATTTTGCATCGGTGAGCCAGACAGAATGATCCGATGAGGGGTGCGAAACTATTTGAGGAAAGGAAGCACCTTTTTATTAAATTTACCTTTTAGCAATCGCCATTCCTACCCTAAAGATC
+
AABBAFFFFFFFGGGGGGGGGGHHHHHHHHHGGGGHHHGFHHHGHGGGEEEGGHHHHHHHHHGGGDHHHGHHGHGHEHHHHHHEHFHHHHHGGGGFGHHHHGFHHHFHHBGHGGGGGHHFFHHHHGGGGFEGGHHHHHHFHHGGGGGGHHHHGGHHCGHHHHHHG.CDFHFDGGGGGD?DDGFFGGGGGGCFFGEFGGGGGEFFFFFFFFBB9FFFFFFFFFFFFFF/BBAEDDAFFFFFBFFFFFFFFFF
@M05620:45:000000000-G6HP7:1:1101:20014:5997 1:N:0:163
CATCCTGACCCTGAAGTACCCCATTGAGCATGGCATCGTCACCAACTGGGACGACATGGAGAAGATCTGGCACCACACCTTCTACAACGAGCTGCGCGTGGCCCCGGAGGAGCACCCAGTGCTGCTGACCGAGGCCCCCCTGAACCCCAAGGCCAACAGAGAGAAGATGACTCAGGTGAGGCTCGGCCGACGCCCGTGCTCCTCCCGTCCTTTCCCCAGTCCTTTTCTGCCCGGCTTGATTTCTGACATTT
+
BABBBFFFFFFFGGGGGGGGGGDGHHFHGHHGGHGHHGHHFGHFFGHHHHFHGGGGGHHHHHHHEFHHABGFGGHHHGGHHHHGHHFHGEFGGHHGGGGGGGHHGGGCGGGGHGHHGFGGHGHHHHHGHHGGGGCGGGGGGGFHHHGGACGGHHEGGGGGGGGEFGFGGGGGGGGGGGFFFEFFFFFFFFFBFDFFAADEFFFFFFFEDFDFFFFFFFDFF/BBFFFFFFBEBA>DFA.;FFF9/9;/;F/
@M05620:45:000000000-G6HP7:1:1101:24375:5998 1:N:0:163
CATCCTGACCCTGAAGTACCCCATTGAGCATGGCATCGTCACCAACTGGGACGACATGGAGAAGATCTGGCACCACACCTTCTACAACGAGCTGCGCGTGGCCCCGGAGGAGCACCCAGTGCTGCTGACCGAGGCCCCCCTGAACCCCAAGGCCAACAGAGAGAAGATGACTCAGGTGAGGCTCGGCCGACGCCCGTGCTCCTCCCGTCCTTTCCCCAGTCATTTTCTGCCCGGCTTGATTTCTGACATTT
+
ABABBFFFFFFFFGFGGFGGGGGHHHHGFHHGHHHHHGHHDGHHGGHHFHFHEEGGGHHGHHHFCDGFGHHHHGHHHFGHHHHGHHHGGFGGDHHGGGGGGGHHGGGGGGGGHHHHGGH<GHFHGFHFHHGGCCGGGCGGGGGHHHGGF?CEHHGGGGGBF/EAFFFFBCBC9CFGFBB.FEFABBEA9=B?BBBBBDF.FFFFFE9;ADDFBBFFF.ABF/9BFFFFBFFE.-9>?=A/;FFF/BF/BB/
@M05620:45:000000000-G6HP7:1:1101:22785:6007 1:N:0:163
CATCCTGACCCTGAAGTACCCCATTGAGCATGGCATCGTCACCAACTGGGACGACATGGAGAAGATCTGGCACCACACCTTCTACAACGAGCTGCGCGTGGCCCCGGAGGAGCACCCAGTGCTGCTGACCGAGGCCCCCCTGAACCCCAAGGCCAACAGAGAGAAGATGACTCAGGTGAGGCTCGGCCGACGCCCGTGCTCCTCCCGTCCTTTCCCCAGTCATTTTCTGCCCGGCTTGATTTCTGACATTT
+
BBBCCFFFFFFFGGGGGGGGGGGHHHHFGGHHHHHHHGHHHGHGGGHHHHHHGGGGGHHHHHHHHHHHHHHFHGHHHGGHHHHHHHHHGGGGGHHGGGGGGGHHGGGGGGGGHHHHGGHHFHHHHHHHHHGGGGGGGGGGGEHHHHGGDDHGHHEGGGGFGGGGGGGGGFGGGGGGGGGGGGGGFFFFF-CFFFFCC?DFFFFFFFF.DFFFFFFFFFFFFFFFFFFFFEFEADFFAA;BFFEFF/F/BF/
@M05620:45:000000000-G6HP7:1:1101:20016:6016 1:N:0:163
CATCCTGACCCTGAAGTACCCCATTGAGCATGGCATCGTCACCAACTGGGACGACATGGAGAAGATCTGGCACCACACCTTCTACAACGAGCTGCGCGTGGCCCCGGAGGAGCACCCAGTGCTGCTGACCGAGGCCCCCCTGAACCCCAAGGCCAACAGAGAGAAGATGACTCAGGTGAGGCTCGGCCGACGCCCGTGCTCCTCCCGTCCTTTCCCCAGTCATTTTCTGCCCGGCTTGATTTCTGACATTA
+
DDDDDFFFFFFFGGGGGGGGGGGHHHHHHHHHHHHHHGHHHGHHHGHHHHHHGGGGGHHHHHHHGHHHHHHHHGHHHGGHHHHHHHHHGGGGGHHGGGGGGGHHGGGGGGGGHHHHGGHHHHHHHHHHHHGGGGGGGGGGGGHHHHGGGGHGHHGGGGGGGGGGGGGGGGGGGGGGGGGGGGGGFFFFFFFFFFFFFFFFFFFFFFFFFFFFFFFFFFFFFFFFFFHHHFFFFFFFFFFFFFFFFFFFFF0
@M05620:45:000000000-G6HP7:1:1101:21802:6025 1:N:0:163
CATCCTGACCCTGAAGTACCCCATTGAGCATGGCATCGTCACCAACTGGGACGACATGGAGAAGATCTGGCACCACACCTTCTACAACGAGCTGCGCGTGGCCCCGGAGGAGCACCCAGTGCTGCTGACCGAGGCCCCCCTGAACCCCACGGCCAACAGAGAGAAGATGACTCAGGTGAGGCTCGGCCGACGCCCGTGCTCCTCCCGTCCTTTCCCCAGTCATTTTCTGCCCGGCTTGATTTCTGACATTT
+
ABBBBFFFFFFFGFGGGGGGGGGHHHFBGHHHGHHHHGHHGGHHCEHHHHFHGGGGGGHHHGGHFHHHHHHHHGHHEGGHHHHHHHHHGGGGGHGGGGGGGGHHGGG?BCFGHHHHGGHHHHGHHHHGHHG?CCFGGGGGGGHHHHGGC.ABGGAGFGGBF/EABFFGG0;FGGGGGGFFFEFFFFFFFAFFFFF;-ADEFFFFFF?AADDFFFFFFFAFF9FFFFFFBBBEBADFFFF/B/;FF/9FFF/
@M05620:45:000000000-G6HP7:1:1101:5609:6031 1:N:0:163
TACCTGTACTGGGGAAGCATTTGAATATCCCCCCATGGTGATGGGGACGGAGAACTGCTCCATAAACACAGGCAACGTGCCTAACTTTCCCGGGAAGATGAAGTCAAAGAGCGACCACAGCTCTCGGAGGTTATTTTGCATCGGTGAGCCAGACAGAATGATCCGATGAGGGGTGCGAAACTATTTGAGGAAAGGAAGCACCTTTTTATTAAATTTACCTTTTAGCAATCGCCATTCCTACCCTAAAGATC
+
>>>AAFFFFFFFGGGGGGGGGGHHHHHHHHHGGGGHHHGHHHHHHGGGGGGGGHHHHHHHHHHHHHHHHHHHGHHHGHHHHHHHHHHHHHHGGGGGGHHHHHHHHHHHHHHHGGGGGHHHHHHHHGGGGGEHHHHHHHHGGHGGGGGHHHHHHGHHHHHHHHHHHDGGHHHGGEGGGGGGGGGGGGGGGGFFGGGFGGGGGFFFFFFFFFFFFFFFFFFFFFFFFFFBFFFFFFFFFFFFFFFFFFFFFFF
@M05620:45:000000000-G6HP7:1:1101:22296:6036 1:N:0:163
AAACCAAGCAGACACTCACCGCCAGAAGACATGAGGTCAGCTAGATCGGAAGAGCACACGTCTGAACTCCAGTCACGTCGACGCATCTCGTATGCCGTCTTCTGCTTGAAAAAAAAAAAAAAAAAAAAAAAAAAACAGAAGAATGAATAGAGAAAGAGTGATGCAAAAAGACAGAGAACAACATGATCAGCGAGGAGGATAGATATAAGGATTGTTACAGAGACGTACAAAGCATAATTACATACCAAGAT
+
DDCDDCCFCFFFGGGGGGGGGGGGGHHHGHHHHHHHGHHHHHHHHHHHGGGGHHHHHHHGGHHGHHHHHHHHHHHHGHHGGGGGGFGHHHFGHHHHGGGHGHHHHHHHGHHFFCFDGG><---<-:---------.<//000<0000000000000//000000000/<../////<00/:A./00:0000.9---...<0000000000000/00000:0///....900//:000<0000000/00.<<
@M05620:45:000000000-G6HP7:1:1101:21805:6044 1:N:0:163
CATCCTGACCCTGAAGTACCCCATTGAGCATGGCATCGTCACCAACTGGGACGACATGGAGAAGATCTGGCACCACACCTTCTACAACGAGCTGCGCGTGGCCCCGGAGGAGCACCCAGTGCTGCTGACCGAGGCCCCCCTGAACCCCAAGGCCAACAGAGAGAAGATGACTCAGGTGAGGCTCGGCCGACGCCCGTGCTCCTCCCGTCCTTTCCCCAGTCATTTTCTGCCCGGCTTGATTTCTGACATTT
+
BCCCDFFFFFFFGGGGGGGGGGGHHHHHHHHHHHHHHGHHHGHHHGHHHHHHGGGGGHHHHHHHHHHHHHHHHGHHHGGHHHHHHHHHGGGGGHHGGGGGGGHHGGGGGGGGHHHHGGHHHHHHHHHHHHGGGGGGGGGGGGHHHHGGGGHGHHGGGGGGGGGGGGGGGGGGGGGGGGGGGGGGFFFFFFFFFFFFDFDFFFFFFFFBDFDFFFFFFFFFFFFFFFFFFFFFFFFFFFFFFFFFF:BBBF0
@M05620:45:000000000-G6HP7:1:1101:12197:6048 1:N:0:163
TACCTGTACTGGGGAAGCATTTGAATATCCCCCCATGGTGATGGGGACGGAGAACTGCTCCATAAACACAGGCAACGTGCCTACCTTTCCCGGGAAGATGAAGTCAAAGAGCGACCACAGCTCTCGGAGGTTATTTTGCATCGGTGAGCCAGACAGAATGATCCGATGAGGGGTGCGAAACTATTTGAGGAAAGGAAGCACCTTTTTATTAAATTTACCTTTTAGCAATCGCCATTCCTACCCTAAAGATC
+
AAAAAFF3@FBFAEFG1FFGFGFA1GGFHDGGGG?FFFBA1BFHHGEEE?E?E0BGAAGHHFFGHFH1FHAGAFAH/?GHFFD0BFFHFHHG?//>E0GF11BGHFFGF0FFE/BCGGGHHHGHHGG??CCHFHHHHHHFHFCCGGAGFHEFFEHHBGFEHHHHHCECHHGCCGGBG.-AAGFFGGG0AF;9CFFFGFGGGFFFFFFFFFBBBFFFFFFFBFF/B/BBFFFFF-EFFFFFBFFF-9/BFFF
@M05620:45:000000000-G6HP7:1:1101:19647:6048 1:N:0:163
ATCTCTATCTCCTAAAAACCTGTTTAGATTTGGAGATAGACCTTCAGGTTTTTCATCATTTTCTGCATGAATTATACATTGACCACGTTCCAGCGTGGTCAGTTTGCAGCATTCTGTTATTTTGTTTGACAGAGTGTCTTGTTGAGAACATATGTAGGACATGATTTTTTCCTGCAACAGGGAAAATAAAGTATAAGTTTTAAAGATTTATTCTTTAATAAAGGATCTCAAAGCCAGCTTTAGAAAAAGGA
+
CCCDDFFFFFFFGGGGGGGGGGHHHHHHHHHHHHHHHHHHHHHHHHHHHHHGGHHHHIHHHIIHIHHHHHHHHHHHHHHHHHHHHHGHHHHHHHGGGGHHHHHHHHHHHHHHHHHHHHHHHHHHHHHHGHHHHHHHHHHHHHHHHHGHHHHHHHHHHHHHHHHHHHHHHGHHHHHHHHHHHGGHHHGHHHHHHHHHHHHHHHHHHHHHHHHHHHHHHHHHHHHHHHHHHHHHHHHHHGHHHHHHGHHHGGH
@M05620:45:000000000-G6HP7:1:1101:13139:6055 1:N:0:163
AAACCAAGCAGACACTCACCGCCAGAAGACATGAGGTCAGCTAGATCGGAAGAGCACACGTCTGAACTCCAGTCACGTCGACGCATCTCGTATGCCGTCTTCTGCTTGAAAAAAAAAAAAAAAGAAAGCACGTATAAGAAAATGGGGGGTACAAGTGAATGAAATGAGAAGGGTACAACAAGCTTGGTGTACAGGTGTACATGGAGACAACAAGATAGTGCAGGCAAGAGAGACTAGAAACAACACACAGA
+
BBBBBBBFBFFFGGGGGGGGGFFCAGGHHHHHHHHGGHHHHHHHHHHHGGGCHHHGHFHGHHHGHHHHGHHHHHGHGHHGEEGGE>@GGHFGHHHHGGGHGGGHHHHHGHHFGCGCGA</<--.../////-./0/0000//000..-9-.////9//////:9///9///.../////....///./.;/9///9///9/;/././:.....;.////////.........;.//////:/.:....../
@M05620:45:000000000-G6HP7:1:1101:12210:6060 1:N:0:163
TACCTGTACTGGGGAAGCATTTGAATATCCCCCCATGGTGATGGGGACGGAGAACTGCTCCATAAACACAGGCAACGTGCCTAACTTTCCCGGGAAGATGAAGTCAAAGAGCGACCACAGCTCTCGGAGGTTATTTTGCATCGGTGAGCCAGACAGAATGATCCGATGAGGGGTGCGAAACTATTTGAGGAAAGGAAGCACCTTTTTATTAAATTTACCTTTTAGCAATCGCCATTCCTACCCTAAAGATC
+
CCCCCFFFFFFFGGGGGGGGGGHHHHHHHHHGGGGHHHHHHHHHHGGGGGGGGHHHHHHGHHHHHHHHHHHHGGHHGHHHHHHHHHHHHHHGGGGGGHHHHHHHHHHHHHHHGGGGGHHHHHHHHGGGGGFHHHHHHHHHHGGGGGGHHHHHHGHHHHHGHHGHHGGGHHHGGEEGGGGGGGGGGGGGGGBFGGGFGGGGGFFFFFFFFFFFFFFFFFFFFFFFFFFFFFFFFFFFFFFFFFFFFFFFFFF
@M05620:45:000000000-G6HP7:1:1101:16289:6090 1:N:0:163
ATCTCTATCTCCTAAAAACCTGTTTAGATTTGGAGATAGACCTTCAGGTTTTTCATCATTTTCTGCATGAATTATACATTGACCACGTTCCAGCGTGGTCAGTTTGCAGCATTCTGTTATTTTGTTTGACAGAGTGTCTTGTTGAGAACATATGTAGGACATGATTTTTTCCTGCAACAGGGAAAATAAAGTATAAGTTTTAAAGATTTATTCTTTAATAAAGGATCTCAAAGCCAGCTTTAGAAAAAGGA
+
CDDDDFFFFFFFGGGGGGGGGGHHHHHHHHHHHHHHHHHHHHHHHHHHHHHGGHHHHIHHHHIHHHHHHHHHHHHHHHHHGHHHHHGHHHHGHHGGGGHHHHHHHHHHHHHHHHHHHHHHHHHHHHHHHHHHHHHHHHHHHHHHGHHFHHHHHHHHHHHHHHHHHHHHHGHHHHHHHHHHHGGHGGGFHFGHHHFHHHHHHHHGHHHHHHHHHHHHHHGHHHEHGHHHHHHHHHHHHGHHHHGFGHGHGGG
@M05620:45:000000000-G6HP7:1:1101:20146:6096 1:N:0:163
CATCCTGACCCTGAAGTACCCCATTGAGCATGGCATCGTCACCAACTGGGACGACATGGAGAAGATCTGGCACCACACCTTCTACAACGAGCTGCGCGTGGCCCCGGAGGAGCACCCAGTGCTGCTGACCGAGGCCCCCCTGAACCCCAAGGCCAACAGAGAGAAGATGACTCAGGTGAGGCTCGGCCGACGCCCGTGCTCCTCCCGTCCTTTCCCCAGTCATTTTCTGCCCGGCTTGATTTCTGACATTA
+
CDDDDFFFFFFFGGGGGGGGGGGHHHHHHHHHHHHHHGHHHGHHHGHHHHHHGGGGGHHGHHHHHHHHHHHHHGHHHGGHHHHHHHHHGGGGGHHGGGGGGGHHGGGGGGGGHHHHGGHGHHHHHHHHHHGGGGGGGGGGGGHHHHGGGGHGHHGGGGGGGGGGGGGGGGGGGGGGHGGGGGGGFFFFFFFFFFFFFFFFFFFFFFFEFFDFFFFFFFFFFFFFFFFFFFFFDFFFFFFFFFFFFFFFFF0
@M05620:45:000000000-G6HP7:1:1101:17885:6102 1:N:0:163
ATCTCTATCTCCTAAAAACCTGTTTAGATTTGGAGATAGACCTTCAGGTTTTTCATCATTTTCTGCATAAATTATACATTGACCACGTTCCAGCGTGGTCAGTTTGCAGCATTCTGTTATTTTGTTTGACAGAGTGTCTTGTTGAGAACATATGTAGGACATGATTTTTTCCTGCAACAGGGAAAATAAAGTATAAGTTTTAAAGATTTATTCTTTAATAAAGGATCTCAAAGCCAGCTTTAGAAAAAGGA
+
CCCCDFFFFFFFGGGGGGGGGGHHHHHHHHHHHHHHHHHHHHHHHHHHHHHGGHHHHIHHHHHHIHHH5GHHHHHHHHHHHHHHHHGHHHHHHHGGGGHHHHHHHHHHHHHHHHHHHHHHHHHHHHHHHHHHHHHHHHHHHHHHHHHHHHHHHHHHHHHHHHHHHHHHHGHHHHHHHHHHHGGHHHHHHHHHHHHHHHHHHHHHHHHHHHHHHHHHHHHHHHHHHHHHHGHHHFHHHGHHHHGHHHHHGGG
@M05620:45:000000000-G6HP7:1:1101:17904:6110 1:N:0:163
ATCTCTATCTCCTAAAAACCTGTTTAGATTTGGAGATAGACCTTCAGGTTTTTCATCATTTTCTGCATAAATTATACATTGACCACGTTCCAGCGTGGTCAGTTTGCAGCATTCTGTTATTTTGTTTGACAGAGTGTCTTGTTGAGAACATATGTAGGACATGATTTTTTCCTGCAACAGGGAAAATAAAGTATAAGTTTTAAAGATTTATTCTTTAATAAAGGATCTCAAAGCCAGCTTTAGAAAAAGGA
+
CDCDDFFFFFFFGGGGGGGGGGGHHHHHHHHHHFHHHHHGHHHHHHHHHHHGGHHHHHIHHIHHHHHHHHHHHHHHHHHHHGHHHHGHHHHHHHGGGGHHHHHHHHHHHHHHHHHHHHHHHHHHGHHHHGGHHHHHHHHHHHHHHHHHHHHHHHHHHHHHHHHHHHHHHGHHHHHHHHHHHGGHHHHHHHHHHHHHHHHHHHGHHHHHHHHHHHHHHHHHHGHHGHHHHGHHHFHHHGHHHHHGGHHHGGG
@M05620:45:000000000-G6HP7:1:1101:20134:6112 1:N:0:163
CATCCTGACCCTGAAGTACCCCATTGAGCATGGCATCGTCACCAACTGGGACGACATGGAGAAGATCTGGCACCACACCTTCTACAACGAGCTGCGCGTGGCCCCGGAGGAGCACCCAGTGCTGCTGACCGAGGCCCCCCTGAACCCCAAGGCCAACAGAGAGAAGATGACTCAGGTGAGGCTCGGCCGACGCCCGTGCTCCTCCCGTCCTTTCCCCAGTCATTTTCTGCCCGGCTTGATTTCTGACATTA
+
BBBBBFFBFFFFGGGGGGGGGGGHHHFGFGHHHHFHHGHHHGHGFGHHFFFGEGGGGHHEGHHHGHHGHHHHHGHHHGGHHHHHHHHHGGGGGHHGGGGGGGHHGGCGDGGGHHHHGGHHHHHHHHHHHHGGGGGGGGGGGGHHHHGGGGGGHGGGGGGGGGGGGGGGGGGGGGGGGFGF?EFGFFFFCAFFFFFFFDFFFFFFFFFEFFFFFFFFF.DFFBFFFFFFFFFFFAFFAFFFFFFFFFFFFF/
@M05620:45:000000000-G6HP7:1:1101:17877:6120 1:N:0:163
ATCTCTATCTCCTAAAAACCTGTTTAGATTTGGAGATAGACCTTCAGGTTTTTCATCATTTTCTGCATGAATTATACATTGACCACGTTCCAGCGTGGTCAGTTTGCAGCATTCTGTTATTTTGTTTGACAGAGTGTCTTGTTGAGAACATATGTAGGACATGATTTTTTCCTGCAACAGGGAAAATAAAGTATAAGTTTTAAAGATTTATTCTTTAATAAAGGATCTCAAAGCCAGCTTTAGAAAAAGGA
+
BBBBCFFFFFFFGGGGGGGGGGHHHHHHHHHHHHHHHHHGHHHHHHHHHHHGGHHHHHIIHIHHHHHHHHHHHHHGHHHHHGHHHHGHHHHFHHGFGGHHHHHHHHHHHHHHHHHHHHHHHHHHGHHHHGGHHHHHGHHHHHHHFHGFHHHHHHGHHHHHHHHHHHHHHGHHHHHHHHHHHGGFHHHGFGHHHHHGHGHHHHGHHHHHHHHHHHHHHHHHHHFHHHGHHGHGGFFFHFHHHHEHFEGFDGF
@M05620:45:000000000-G6HP7:1:1101:14850:6140 1:N:0:163
CATCCTGACCCTGAAGTACCCCATTGAGCATGGCATCGTCACCAACTGGGACGACATGGAGAAGATCTGGCACCACACCTTCTACAACGAGCTGCGCGTGGCCCCGGAGGAGCACCCAGTGCTGCTGACCGAGGCCCCCCTGAACCCCAAGGCCAACAGAGAGAAGATGACTCAGGTGAGGCTCGGCCGACGCCCGTGCTCCTCCCGTCCTTTCCCCAGTCATTTTCTGCCCGGCTTGATTTCTGACCTTC
+
BBBBBFFFFFFFGGGGGFGGGGGFGFGGGBFHFHFHHGHHGGHHHGHHFFHGGEGEEFFCGF1FAFGFHHHHHGHHHGGHHHHHHDDGGGGGGHHGGGGGCEHHGGGGFG/CGGHHGFHHHHHHHHHFHHGGGGCFGGGGG:C0GHGG.:CEGHEGGEGGGGGAFG/FGGGG00FFG/0;.CAAFAEFAFFFFFFA>ADFFFFFFFFFFFF/FFFFFF./;BBFFFFFFEFEAAAFA;ABFFFF9/9/BB/
@M05620:45:000000000-G6HP7:1:1101:11918:6152 1:N:0:163
CATCCTGACCCTGAAGTACCCCATTGAGCATGGCATCGTCACCAACTGGGACGACATGGAGAAGATCTGGCACCACACCTTCTACAACGAGCTGCGCGTGGCCCCGGAGGAGCACCCAGTGCTGCTGACCGAGGCCCCCCTGAACCCCAAGGCCAACAGAGAGAAGATGACTCAGGTGAGGCTCGGCCGACGCCCGTGCTCCTCCCGTCCTTTCCCCAGTCATTTTCTGCCCGGCTTGATTTCTGACATTT
+
BBBBCFFFFFFFGGGGGGGGGGGHHHHHHHHHHHHHHGHHHGHHHGHHHHHHGGGGGHHHHHHHHHHHHHHHHGHHHGGHHHHHHHHHGGGGGHHGGGGGGGHHGGGGGGGGHHHHGGHGHHHHHHHHHHGGGGGGGGGGGGHHHHGGGGHGHHGGGGGGGGGGGFGGGGGGGGGGGGGGGGGGFFFFFFFFFFFFCFFFFFFFFFFFFFFFFFFFFB.FFBFFFFFFFFFFFFFFFFFFFFFFB0BFFF0
@M05620:45:000000000-G6HP7:1:1101:14856:6157 1:N:0:163
CATCCTGACCCTGAAGTACCCCATTGAGCATGGCATCGTCACCAACTGGGACGACATGGAGAAGATCTGGCACCACACCTTCTACAACGAGCTGCGCGTGGCCCCGGAGGAGCACCCAGTGCTGCTGACCGAGGCCCCCCTGAACCCCAAGGCCAACAGAGAGAAGATGACTCAGGTGAGGCTCGGCCGACGCCCGTGCTCCTCCCGTCCTTTCCCCAGTCATTTTCTGCCCGGCTTGATTTCTGACATTA
+
CCCCCFFFFFFFFGGGGGGGGGGHHHHHHHHHHHHHHGHHGGHHHGHHHHGHGGGGGHHGHHHHHHHGHHHHHGGHHGGHHHHHHHHHGGGGGHHGGGEGGGHHGGGGGGGGHHHHGGHCHHHHHHHHHHGGGGGGGGGGGGHHHHGGGGHGHHGGGGGGGGGGGGGGGGGGFFGGGGGGGGGGFFFFFCFFFFFFFFFFFFFFFFDFFFFFFFFFFFFFFFFFFFFFFFFFFFFFFFFFFFFFFFFFFF0
@M05620:45:000000000-G6HP7:1:1101:19309:6169 1:N:0:163
CATCCTGACCCTGAAGTACCCCATTGAGCATGGCATCGTCACCAACTGGGACGACATGGAGAAGATCTGGCACCACACCTTCTACAACGAGCTGCGCGTGGCCCCGGAGGAGCACCCAGTGCTGCTGACCGAGGCCCCCCTGAACCCCAAGGCCAACAGAGAGAAGATGACTCAGGTGAGGCTCGGCCGACGCCCGTGCTCCTCCCGTCCTTTCCCCAGTCATTTTCTGCCCGGCTTGATTTCTGACATTT
+
CCCCCFFFFFFFGGGGGGGGGGGHHHHHHHHHHHHHHGHHHGHHHGHHHHHHGGGGGHHHHHHHHHHHHHHHHGHHHGGHHHHHHHHHGGGGGHHGGGGGGGHHGGGGGGGGHHHHGGHHHHHHHHHGHHGGGGGGGGGGGGHHHHGGGGHGHHGGGGGGGGGGGGGGGGGGGGGGGGGGGF?FFFFFADFFFFFCBFFFFFFFFFFEFFFFFFFFFFFFFBFFFFFFFEFFDFFFFFFFFFFFFBFFFF0
@M05620:45:000000000-G6HP7:1:1101:19297:6183 1:N:0:163
CATCCTGACCCTGAAGTACCCCATTGAGCATGGCATCGTCACCAACTGGGACGACATGGAGAAGATCTGGCACCACACCTTCTACAACGAGCTGCGCGTGGCCCCGGAGGAGCACCCAGTGCTGCTGACCGAGGCCCCCCTGAACCCCAAGGCCAACAGAGAGAAGATGACTCAGGTGAGGCTCGGCCGACGCCCGTGCTCCTCCCGTCCTTTCCCCAGTCATTTTCTGCCCGGCTTGATTTCTGACATTA
+
AAAAAFFFFFFFGGGCDGGGGGGHGHGHHHHHHGHHHFFGHGHHFGFHGHFGGGGGGHFHGHHHFHHHHHHFHGGHHGGHHHHHHHHHGGGGGHHGGG?FCEHHGGGGGGGGHGHHGGH?FHHHFCGHGHGCFGGGGGGGGGHHHHCGCDFGHHGGGGGGGGGGFGFEFGGGGGGGGGGFGEEFFFFFFFFFFFFA:DFEFB/BBEF:DDAFBFFFFFB9B/FF/FFFFEBADFAFFFFFBFB///9/FF/
@M05620:45:000000000-G6HP7:1:1101:20837:6184 1:N:0:163
ATCTCTATCTCCTAAAAACCTGTTTAGATTTGGAGATAGACCTTCAGGTTTTTCATCATTTTCTGCATGAATTATACATTGACCAGCGTGGTCAGTTTGCAGCATTCTGTTATTTTGTTTGACAGAGTGTCTTGTTGAGAACATATGTAGGACATGATTTTTTCCTGCAACAGGGAAAATAAAGTATAAGTTTTAAAGATTTATTCTTTAATAAAGGATCTCAAAGCCAGCTTTAGAAAAAGGAAGAAAGG
+
BBBBBFFFFFFFGGGGGGGGGGHHGHHHHHGHHHHHHHHHHHHHHHHHHHHGGHHHHHHHHHHHHHHGHHHHHHHHHHHHHHGHHHHGGGGHHGHHHHHFHHHHHHHHHHHBHHHHHHHHHHHHHFHHHHHHHHHHHFHHFGFHHHHHHHHGHHHHGHHHHHGHHHHHHHFFHHGGHHHHHHHHBGHHGHHHHHHHGHHHHHHHHHHHHHHHDFHHHGHHHHGFGGFHHHGHHHHHFGFHACEBGGCGHFF
@M05620:45:000000000-G6HP7:1:1101:17632:6185 1:N:0:163
CATCCTGACCCTGAAGTACCCCATTGAGCATGGCATCGTCACCAACTGGGACGACATGGAGAAGATCTGGCACCACACCTTCTACAACGAGCTGCGCGTGGCCCCGGAGGAGCACCCAGTGCTGCTGACCGAGGCCCCCCTGAACCCCAAGGCCAACAGAGAGAAGATGACTCAGGTGAGGCTCGGCCGACGCCCGTGCTCCTCCCGTCCTTTCCCCAGTCATTTTCTGCCCGGCTTGATTTCTGACATTA
+
BBABBFFFFFFFGGGGGGGGGGGHHHGHHFHHHHGHHGHHHGHHHGHHHHHHGGGGGHHHHGHHHHHHHHHFHGHHEGGHHHHHHHHHGGGGGHHGGGGGGGHHGGGCGGGGHHHHGGHGHGHHHHHHGHGCGGFGGGGGGGFHHHGGGFHGHHGGGGGFFGGGGGGGGGGGGGGGGGGGGGGGFFFFFFFFFFF=;ADEFFFFFFFADFDBFFFFFFFFFBFBFFFFFFFFD@>ADF:BFBFFF/B/BF/
@M05620:45:000000000-G6HP7:1:1101:20093:6211 1:N:0:163
TACCTGTACTGGGGAAGCATTTGAATATCCCCCCATGGTGATGGGGACGGAGAACTGCTCCATAAACACAGGCAACGTGCCTAACTTTCCCGGGAAGATGAAGTCAAAGAGCGACCACAGCTCTCGGAGGTTATTTTGCATCGGTGAGCCAGACAGAATGATCCGATGAGGGGTGCGAAACTATTTGAGGAAAGGAAGCACCTTTTTATTAAATTTACCTTTTAGCAATCGCCATTCCTACCCTAAAGATC
+
>AAAAFFFFFFFGGGGGGGFGGHHHGHHHHGFFGGHFHGFHFFGHEAEFGGGGHHHHHHHHHHGHHHFGGHFGHHHEGHAGGGHHHHHHHHGGG>@EEGHFGHFGFHHHFHHGGGGCHEHHFFHHGGGGGEGFHHHHHHHHHGGDDGGHHHHHGHHHHHHGHHHHGGGHHHGG:AEGD@BGGGGGGGFEFFFGFAFFGGBFEFBFFFFFFFFFFFFFFBFFFFFFEFEFFFFFFFFFFFFFFFFFFFFFF;
@M05620:45:000000000-G6HP7:1:1101:14349:6212 1:N:0:163
TACCTGTACTGGGGAAGCATTTGAATATCCCCCCATGGTGATGGGGACGGAGAACTGCTCCATAAACACAGGCAACGTGCCTAACTTTCCCGGGAAGATGAAGTCAAAGAGCGACCACAGCTCTCGGAGGTTATTTTGCATCGGTGAGCCAGACAGAATGATCCGATGAGGGGTGCGAAACTATTTGAGGAAAGGAAGCACCTTTTTATTAAATTTACCTTTTAGCAATCGCCATTCCTACCCTAAAGATC
+
BABBBFFFFFFFGGGGGGGGGGHGHHHHHHHGGG?GHHHHFEHGEGFGGGCGGHHHFHHHGFFGFFHHHHHHGHHHGHHGHGGFHGHHHHHGGGFGGHHHHHHHHGHHHBGHGGGGGHHHHHHHHGGGGGDHHHHHHHGFGHGGGGGHHHHHHGHGGFHFHHHHGDEGHHG?CCAFGDGGGGGGGGGGGEFFFGGGGGEBFFFFFFFFFFFFBFFFFFFFFFFFFFFFBBAEFFFFFFFFFFFFFFFFFFF
@M05620:45:000000000-G6HP7:1:1101:14063:6220 1:N:0:163
ATCTCTATCTCCTAAAAACCTGTTTAGATTTGGAGATAGACCTTCAGGTTTTTCATCATTTTCTGCATGAATTATACATTGACCACGTTCCAGCGTGGTCAGTTTGCAGCATTCTGTTATTTTGTTTGACAGAGTGTCTTGTTGAGAACATATGTAGGACATGATTTTTTCCTGCAACAGGGAAAATAAAGTATAAGTTTTAAAGATTTATTCTTTAATAAAGGATCTCAAAGCCAGCTTTAGAAAAAGGA
+
BCDDDFFFFFFFGGGGGGGGGGHHHHHHHHHHHHHHHHHHHHHHHHHHHHHGGHHHHHHHHHHHIHHHHHHHHHHHHHHHHHHHHHGHHHHHHHGGGGHHHHHHHHHHHHHHHHHHHHHHHHHHHHHHHHHHHHHHHHHHHHHHHHHHHHHHHHHHHHHHHHHHHHHHHGHHHHHHHHHHHGGGHHHHHHHHHHHHHHHHHHHHHHHHHHHHHHHHHHHHHHHHHHHHHHHHHHHHHGHHHHHHHHHHGGG
@M05620:45:000000000-G6HP7:1:1101:15106:6227 1:N:0:163
ATCTCTATCTCCTAAAAACCTGTTTAGATTTGGAGATAGACCTTCAGGTTTTTCATCATTTTCTGCATGAATTATACATTGACCACGTTCCAGCGTGGTCAGTTTGCAGCATTCTGTTATTTTGTTTGACAGAGTGTCTTGTTGAGAACATATGTAGGACATGATTTTTTCCTGCAACAGGGAAAATAAAGTATAAGTTTTAAAGATTTATTCTTTAATAAAGGATCTCAAAGCCAGCTTTAGAAAAAGGA
+
CCCCCFFFFFFFGGGGGGGGGGHHHHHHHHHHHHHHHHHHHHHHHHHHHHHGGHHHHHIHHIIIIHHHHHHHHHHHHHHHHHHHHHGGHHHHHHGGGGHHGHGHHHHHHHHHHHHHHHHHHHHHGHHHGHGHHHGHHHHHHHHHHHGHHHHHHHHHHHHHGHHHHHHHHGHHHHHHHHHHHGGGHHHHHHHHHHHGHGHHHHGHHHHHHHHHHHHHHGHHHHHHHHHHHGHHHHHHHGGHHHHHHGHHGGH
@M05620:45:000000000-G6HP7:1:1101:20795:6235 1:N:0:163
CATCCTGACCCTGAAGTACCCCATTGAGCATGGCATCGTCACCAACTGGGACGACATGGAGAAGATCTGGCACCACACCTTCTACAACGAGCTGCGCGTGGCCCCGGAGGAGCACCCAGTGCTGCTGACCGAGGCCCCCCTGAACCCCAAGGCCAACAGAGAGAAGATGACTCAGGTGAGGCTCGGCCGACGCCCGTGCTCCTCCCGTCCTTTCCCCAGTCATTTTCTGCCCGGCTTGATTTCTGACATTA
+
CCCCCFFFFFFFGGGGGGGGGGGHHHHHHHHHHHHHHGHHHGHHHGHHHHHHGGGGGHHHHHHHHHHHHHHHHGHHHGGHHHHHHHHHGGGGGHHGGGGGGGHHGGGGGGGGHGHHGGHGHHHHHHHHHHGGGGGGGGGGGGHHHHGGGGHGHHGGGGGGGGGGGGGGGGGGGGGGGGGGGGGGFFFFACFFFFFFFFFFFFFFFFFFFFFFFFFFFFFBFFFFFFFFFFFFF;FAD;9BFFFFFBFFFF/
@M05620:45:000000000-G6HP7:1:1101:24680:6237 1:N:0:163
CATCCTGACCCTGAAGTACCCCATTGAGCATGGCATCGTCACCAACTGGGACGACATGGAGAAGATCTGGCACCACACCTTCTACAACGAGCTGCGCGTGGCCCCGGAGGAGCACCCAGTGCTGCTGACCGAGGCCCCCCTGAACCCCAAGGCCAACAGAGAGAAGATGACTCAGGTGAGGCTCGGCCGACGCCCGTGCTCCTCCCGTCCTTTCCCCAGTCATTTTCTGCCCGGCTTGATTTCTGACATTA
+
BBCCCFFFFFFFGGGGGGGGGGGHHHHHHHHHHHHHHGHHHGHHHGHHHHHHGGGGGHHHHHHHHHHHHHHHHGHHHGGHHHHHHHHHGGGGGHHGGGEGGGHHGGGGGGGGHHHHGGHGHHHHHHHHHHGGGGGGGGGGGGHHHHGGGGHGHHGGGGGGGGGGGGGGGGGGGGGGHGGGGGGGFFFFFFFFFFFFDFFFFFFFFFFEFFDFFFFFFFFFFFFFFFFFFFFFDFFFFFFFFFFFF:BBFF0
@M05620:45:000000000-G6HP7:1:1101:11916:6275 1:N:0:163
CATCCTGACCCTGAAGTACCCCATTGAGCATGGCATCGTCACCAACTGGGACGACATGGAGAAGATCTGGCACCACACCTTCTACAACGAGCTGCGCGTGGCCCCGGAGGGGCACCCAGTGCTGCTGACCGAGGCCCCCCTGAACCCCAAGGCCAACAGGGAGAAGATGACTCAGGTGAGGCTCGGCCGACGCCCGTGCTCCTCCCGTCCTTTCCCCCGTCATTTTCTGCCCGGCTTGTTTTCTGACATTT
+
BBBBBFFFFFFFGFGFG5FFFCAFGFF4G4ABGGHHHGHGHFFFAFGGHHHGGGFEFHF3BFFGHGGFFGGHHGHHHGGHHHHHH4FFEFFEFHHE?EGGGGGHEGCGGGGGGCGGG/FFGDFFFGHHCGD-C??CDCGGGG/CHHGG..9CEGE?EGG.;:A..B9BB0:FFBFFFBF.AAA9--.;B-;@B9B=9ADAFFFF/A.;9..9F/99F.-;A.ABFFB//9/A.;-@--./:B/;//9//;/
@M05620:45:000000000-G6HP7:1:1101:6829:6285 1:N:0:163
TACCTGTACTGGGGAAGAGTGTAGCAATCGCCATTCCTACCCTAAAGATCGGAAGAGCACACGTCTGAACTCCAGTCACGTCGACGCATCTCGTATGCCGTCTTCTGCTTGAAAAAAAAAAAAGGATGAAAGAATGGCAAGGATGTACGGCATTTACTCAGGCGTAATAATGTGGATGCAGTTGAACAATTGTCAGCTTTTGCAGTTGAATGTGAGTGGCCAGGGACAAACAGAAGAGAGGAAGAAGACGG
+
CCCCCFFFFFFFGGGGGGGGGGHHHHHHHGGGGFHHHHGHHHHHHHHGHHHGGGGHHHGHHHGHHHGGHHHHHGHHHHHGHHGGGGGGGEHHHGGHHHHGGGHGHHHHHHHHHGHGGGGC@////011<1110<1=1001<.<00<00..--;:0000000//-.-..000000::B:/0000000;0/:0000900000000;0:;900;0;90000...9......./..//0:0./.../..//0/..
@M05620:45:000000000-G6HP7:1:1101:11930:6286 1:N:0:163
CATCCTGACCCTGAAGTACCCCATTGAGCATGGCATCGTCACCAACTGGGACGACATGGAGAAGATCTGGCACCACACCTTCTACAACGAGCTGCGCGTGGCCCCGGAGGAGCACCCAGTGCTGCTGACCGAGGCCCCCCTGAACCCCAAGGCCAACAGAGAGAAGATGACTCAGGTGAGGCTCGGCCGACGCCCGTGCTCCTCCCGTCCTTTCCCCAGTCATTTTCTGCCCGGCTTGATTTCTGACATTA
+
CCCCCFFFFFFFGGGGGGGGGGGHHHHHHHHHHHHHHGHHHGHHHGHHHHHHGGGGGHHHHHHHHHHHHHHHHGHHHGGHHHHHHHHHGGGGGHHGGGGGGGHHGGGGGGGGHHHHGGHGHHHHHHHHHHGGGGGGGGGGGGHHHHGGGGHGHHGGGGGGGGGGGGGGGGGGGGGGGGGGGGGGFFFFFDFFFFFFDFFFFFFFFFFEDFDBFFFFFFFFFFFFFFFFFFFFADAADAAFFFFFFBFFFF0
@M05620:45:000000000-G6HP7:1:1101:6839:6304 1:N:0:163
TACCTGTACTGGGGAAGAGTGTAGCAATCGCCATTCCTACCCTAAAGATCGGAAGAGCACACGTCTGAACTCCAGTCACGTCGACGCATCTCGTATGCCGTCTTCTGCTTGAAAAAAAAATTTGTTTGACCAATTGTCTTTTTGCGACCATATGTATAACCTTATTTTTTCCTGCGACAAGTAACATTATTTATCTGTTTTACAGCTTTATTCTTTAATCGAGGCGCTGCATGCACGCTTGAGCGCAATGA
+
1>AAAFDDFFFFAEEGGGGFGEG1DDGHH0EE0BGFHHFHHHHHGGHEHF/AEGC0FFACC0EHHHAFFHHHHHGFHHFEGHE?E?EGGGGHHFEFHEF@EEFFFHGGHBB<GGF0////0112>0001?<1<11???GB1?F@1-<---0000<00000/=00=000;-/000/--:--.0;090000000000000;09C9BC0:000;009;BF///-;-----9--//////------;/9----//
@M05620:45:000000000-G6HP7:1:1101:11242:6306 1:N:0:163
CATCCTGACCCTGAAGTACCCCATTGAGCATGGCATCGTCACCAACTGGGACGACATGGAGAAGATCTGGCACCACACCTTCTACAACGAGCTGCGCGTGGCCCCGGAGGAGCACCCAGTGCTGCTGACCGAGGCCCCCCTGAACCCCAAGGCCAACAGAGAGAAGATGACTCAGGTGAGGCTCGGCCGACGCCCGTGCTCCTCCCGTCCTTTCCCCAGTCATTTTCCGCCCGGCTTGTTCTCTGACATTA
+
AAAAABFBFFCB1GBAAFGGCG101A11A1110BEHHEAG0ADEA/FCA/0BAE/AEGF1FB00G1A2GFFFGCAHCEEEGGHFHFH1/////11E/E>>E@HHE?/BC///FAGHCGHCCGDGHHHEBCCC<--.<<--::/:C:.CGG.CGCEFEE//CF?FFBG00B0C009/;/0..99.-------9-9@;@-;-//9B/--;9:-///BF--;/9//;F9//99A-----;--//;BF/;/;///
@M05620:45:000000000-G6HP7:1:1101:5711:6321 1:N:0:163
ATCTCTATCTCCTAAAAACCTGTTTAGATTTGGAGATAGACCTTCAGGTTTTTCATCATTTTCTGCATGAATTATACATTGACCAGCGTGGTCAGTTTGCAGCATTCTGTTATTTTGTTTGACAGAGTGTCTTGTTGAGAACATATGTAGGACATGATTTTTTCCTGCAACAGGGAAAATAAAGTATAAGTTTTAAAGATTTATTCTTTAATAAAGGATCTCAAAGCCAGCTTTAGAAAAAGGAAGAAAGG
+
CDCCDFFFFFFFGGGGGGGGGGHHHHHHHHHHHHHHHHHHHHHHHHHHHHHGGHHHHHHHHIHHHHGHHHHHHHHHHHHHHHHHHHHGGGGHHHHHHHHHGHHHHHHHHHHHHHHHHHHHHHHHHHHHHHHHHHHHHGHEFGGHHHHHHHHGHGHHGHHHHHGHHHHHHHHHHHGGHGHHHHHHFHHHHHFHHHHHHHGHHHHHHHHHHGHHGHGHHFHHHHHHHHGHHHGHHHHHHHHHHGGGFHFHHHH
@M05620:45:000000000-G6HP7:1:1101:9851:6331 1:N:0:163
ATCTCTATCTCCTAAAAACCTGTTTAGATTTGGAGATAGACCTTCAGGTTTTTCATCATTTTCTGCATGAATTATACATTGACCACGTTCCAGCGTGGTCAGTTTGCAGCATTCTGTTATTTTGTTTGACAGAGTGTCTTGTTGAGAACATATGTAGGACATGATTTTTTCCTGCAACAGGGAAAATAAAGTATAAGTTTTAAAGATTTATTCTTTAATAAAGGATCTCAAAGCCAGCTTTAGAAAAAGGA
+
CCCCCFFFFFFFGGGGGGGGGGHHHHHHHHHHHHHHHHHHHHHHHHHHHHHGGHHHHHHHHHHHIHHHHHHHHHHHHHHHHHHHHHGHHHHHHHGGGGHHHHHHHHHHHHHHHHHHHHHHHHHHHHHHHGHHHHHHHHHHHHHHHHHHHHHHHHHHHHHHHHHHHHHHHGHHHHHHHHHHHGGHHHHHHHHHHHHHHGHHHHHHHHHHHHHHHHHHHHHHHHHHGHHHHHGHHHHHHGHHHHGHHEHHGGF
@M05620:45:000000000-G6HP7:1:1101:24223:6335 1:N:0:163
TACCTGTACTGGGGAAGCATTTGAATATCCCCCCATGGTGATGGGGACGGAGAACTGCTCCATAAACACAGGCAACGTGCCTAACTTTCCCGGGAAGATGAAGTCAAAGAGCGACCACAGCTCTCGGAGGTTATTTTGCATAGGTGAGCCAGACAGAATGATACGCTGAGGGGGGCGCAACACTTTGTGGGGAGGAGGAACATCTTTATTATATTTACATTTTATCAATAGCCCTTCTTACACTAAAGATC
+
CCCCCFFFFFFFGGGGGGGGGGHHHHHHHHHGGGGHHHGHHHHHHGGGGGGGGHHHHHHHHHHHHHHHHHHHGHHHGHHHHHHHHHHHHHHGGGGGGHHHHHHHHHHHHHHHGGGGGHHHHHHH2<//>//0??1FH1111111>>1F1000>.F/C0<00<00..<..C.:E-;-D--;-..;0;00B..-:--..../;/90;FF0B000;00;00000;F000000:0;0//9/00000;:/0;9B90
@M05620:45:000000000-G6HP7:1:1101:5721:6338 1:N:0:163
ATCTCTATCTCCTAAAAACCTGTTTAGATTTGGAGATAGACCTTCAGGTTTTTCATCATTTTCTGCATGAATTATACATTGACCAGCGTGGTCAGTTTGCAGCATTCTGTTATTTTGTTTGACAGAGTGTCTTGTTGAGAACATATGTAGGACATGATTTTTTCCTGCAACAGGGAAAATAAAGTATAAGTTTTAAAGATTTATTCTTTAATAAAGGATCTCAAAGCCAGCTTTAGAAAAAGGAAGAAAGG
+
CCCCCFFFFFFFGGGGGGGGGGHHHHHGHHHHGGHGHHHHHHHHHHHFHHHGGHHHHGHHHHHIEGHHHHHHHHHHHHHHHHHHHHHGDFGHHHHHHHGGGGHHHHHHHGGHHHHHFGGHHFHHHHHHHHHHHHHHGFHEGFGHHHFHHHGFHFHHFHHHHHGHHHGHHHHHHHGGFGHHHHHGDGFHHHHFHHHGHGFHHHHHHHHHHGHHHGGF1<GFHHHHHHHHHGGGHHHHGHHHHGCHHEFHGHF
@M05620:45:000000000-G6HP7:1:1101:24217:6353 1:N:0:163
TACCTGTACTGGGGAAGCATTTGAATATCCCCCCATGGTGATGGGGACGGAGAACTGCTCCATAAACACAGGCAACGTGCCTAACTTTCCCGGGAAGATGAAGTCAAAGAGCGACCACAGCTCTCGGAGGTTATTTTGCATCGGTGAGCCAGACAGAATGATCCGATGAGGGGTGCGAAACTATTTGAGGAAAGGAAGCACCTTTTTATTAAATTTACCTTTTAGCAATCGCCATTCCTACCCTAAAGATC
+
AABBBFFFFFFFGGGEGGGGGGCEHHHHHHHGGGGHHHHHHHHHEGGGGCGGGHHHHHHHHHHHHHHHHHHHGHHHGHHHHHHHHHHHHHHGGGGGGHHHHHHHGHHHHHEHGGGGGHHHHHHHHGGGGGEHHHHHHHHHHHGGGGGHHHHHHGHHHHHHHHHHHGGGHEHCGGGGDDFGGGGGGGGGGGGGGFFFFGGGGFFFFFFFFFFFBFFFFFFFFFFF/;BFFFFFFFFFFFFFFFFFFFFFFFF
@M05620:45:000000000-G6HP7:1:1101:18665:6436 1:N:0:163
ATCTCTATCTCCTAAAAACCTGTTTAGATTTGGAGATAGACCTTCAGGTTTTTCATCATTTTCTGCATGAATTATACATTGACCAGCGTGGTCAGTTTGCAGCATTCTGTTATTTTGTTTGACAGAGTGTCTTGTTGAGAACATATGTAGGACATGATTTTTTCCTGCAACAGGGAAAATAAAGTATAAGTTTTAAAGATTTATTCTTTAATAAAGGATCTCAAAGCCAGCTTTAGAAAAAGGAAGAAAGG
+
CCCCCFFFFFFFGGGGGGGGGGHHHHHHHHHHHHHHHHHHHHHHHHHHHHHGGHHHHHHHHHIIIHHHHHHHHHHHHHHHHHHHHHHGGGGHHHHHHHHHHHHHHHHHHHHHHHHHHHHHHGHHHHHHHHHHHHHHHHHHFGHHHHHHHHHGHHHHHHHHHHGHHHHHHHHHHHGGHHHHGHHHDHHHHHHGHHHHHHFHHHHHHHHHHHHHHHFHHHHHHHHHHHGGHHGHHHHHHHHHGEGHHHHGHHH
@M05620:45:000000000-G6HP7:1:1101:18643:6438 1:N:0:163
ATCTCTATCTCCTAAAAACCTGTTTAGATTTGGAGATAGACCTTCAGGTTTTTCATCATTTTCTGCATGAATTATACATTGACCAGCGTGGTCAGTTTGCAGCATTCTGTTATTTTGTTTGACAGAGTGTCTTGTTGAGAACATATGTAGGACATGATTTTTTCCTGCAACAGGGAAAATAAAGTATAAGTTTTAAAGATTTATTCTTTAATAAAGGATCTCAAAGCCAGCTTTAGAAAAAGGAAGAAAGG
+
AAABBFFFFFFFGGGGGGGGGGGHHHHHHHHHHFGHFHHHHHHHHHHHHHHGGHHHHHHHHHHHHHHHHGHHHHHHHHHHHHHHHHHGFEGGHHHHHHHHHHHHHHHHHHFFFGHHHHHHGHHFBGHGHHHHHHHHHHHHGFHHHHHHHHHGHHHHGHHHHHGHHHHHHHHGHHGGGGHHHHHHDHHHGHGHHHHHGHEHHHHHHHHHHHGHFHFHHHHHHHFGHHHHHHGHHHHHFFCGFCEFGGGHGHH
@M05620:45:000000000-G6HP7:1:1101:25175:6438 1:N:0:163
CATCCTGACCCTGAAGTACCCCATTGAGCATGGCATCGTCACCAACTGGGACGACATGGAGAAGATCTGGCACCACACCTTCTACAACGAGCTGCGCGTGGCCCCGGAGGAGCACCCAGTGCTGCTGACCGAGGCCCCCCTGAACCCCAAGGCCAACAGAGAGAAGATGACTCAGGTGAGGCTCGGCCGACGCCCGTGCTCCTCCCGTCCTTTCCCCAGTCATTTTCTGCCCGGCTTGATTTCTGACATTA
+
DDDDDFFFFFFFGGGGGGGGGGGHHHHHHHHHHHHHHGHHHGHHHGHHHHHHGGGGGHHHHHHHHHHHHHHHHGHHHGGHHHHHHHHHGGGGGHHGGGGGGGHHGGGGGGGGHHHHGGHHHHHHHHHHHHGGGGGGGGGGGGHHHHGGGGHGHHGGGGGGGGGGGGGGGGGGGGGGHGGGGGGGFFFFFFFFFFFFFFFFFFFFFFFFFFDFFFFFFFFFFFFFFFFFFFFFDFCFFF.FFFFFFBBBFF0
@M05620:45:000000000-G6HP7:1:1101:25194:6453 1:N:0:163
CATCCTGACCCTGAAGTACCCCATTGAGCATGGCATCGTCACCAACTGGGACGACATGGAGAAGATCTGGCACCACACCTTCTACAACGAGCTGCGCGTGGCCCCGGAGGAGCACCCAGTGCTGCTGACCGAGGCCCCCCTGAACCCCAAGGCCAACAGAGAGAAGATGACTCAGGTGAGGCTCGGCCGACGCCCGTGCTCCTCCCGTCCTTTCCCCCGTCATTTTCTGCCCGGCTTGATTTCTGACATTT
+
BBBBBFFFFFFFGGGGGGGGGGGHHHGHHGHHHHBHHGHHAGHFHGHHHHHHGAE0FHHGGAGHHHHHHHHHHGHHHGGHHHHHHHHHGGGGGHHGGGGGGGHHGGGCGGCGHHHHGGHHHHHHHHHFHHGGGGGGGGGGGGFHHHGGDAHGHHGGGGGFGGGGGFGGGGGGGGGGGGGGGGGGFFFFFABFFFFFFFFFFFFFFFFEFFDFFFFFF.;AD.AFFFFFFFFFAFFFFAAFFFBFFBFBBF/
@M05620:45:000000000-G6HP7:1:1101:18666:6459 1:N:0:163
ATCTCTATCTCCTAAAAACCTGTTTAGATTTAGAGATAGACCTTCAGGTTTTTCATCATTTTCTGCATGAATTATACATTGACCAGCGTGGTCAGTTTGCAGCATTCTGTTATTTTGTTTGACAGAGTGTCTTGTTGAGAACATATGTAGGACATGATTTTTTCCTGCAACAGGGAAAATAAAGTATAAGTTTTAAAGATTTATTCTTTAATAAAGGATCTCAAAGCCAGCTTTAGAAAAAGGAAGAAAGG
+
AAAABFFFFFFFGGGGGGGGGGGGHHHHHHHGHFHHHHHHHHHHHHHHHHHGGHHHGGHHHHHHHHHHHHHHHHHHHFHHHGHGHHHGGGGHHHHHHHHHFFHHHHHHHHHHFGHHHHHHHGHHHEGGHGHHHHHHHHGH?FFHHHHHHHGFHFHHHHHHHHGHHHHHHHHGHHFGHGHHHHHHGGHHHHHHHGHGHHEGHHFHHHHHHHGGGFHHFHHHHHHGHHHCGGGHHHFFHGHHAAAC/CFHHHH
@M05620:45:000000000-G6HP7:1:1101:25678:6466 1:N:0:163
AGATTACTGCAACAGTTCCCCCTGGACCTGGAAAAGTTTCTTGCCTGGCTTACAGAAGCTGAAACAACTGCCAATGTCCTACAGGATGCTACCCGTAAGGAAAGGCTCCTAGAAGACTCCAAGGGAGTAAAAGAGCTGATGAAACAATGGCAAGTAAGTCAGGCATTTCCGCTTTAGCACTCTTGTGGATCCAATTGAACAATTCTCAGCATTTGTACTTGTAACTGACAAGCCAGGGACAAAACAAAGAT
+
BBBCCFFFFFFFGGGGGGGGGGGGHHHHHHHHHHHHGHHHHHHHHHHHHHHHHHHHHHHHHHHHHHHHHHHHHHHHHHHHHHHHHHHHHHHHHHGGGGHHHHHHHHHHGHHHHHHHHHHHHHHGGHGGHHHHHGHHHHHHHHHHHHHHHHHHHGHHHHHHHHHHHHHHHHGGGGGHHHHHHHHHHFHGHHHHHHHHHHHGHHHHHHHHHHHHHHHHHFHHHHHHHHHHHHHHGGGGGGGGGGGGGGGGGGG
@M05620:45:000000000-G6HP7:1:1101:13141:6479 1:N:0:163
CATCCTGACCCTGAAGTACCCCATTGAGCATGGCATCGTCACCAACTGGGACGACATGGAGAAGATCTGGCACCACACCTTCTACAACGAGCTGCGCGTGGCCCCGGAGGAGCACCCAGTGCTGCTGACCGAGGCCCCCCTGAACCCCAAGGCCAACAGAGAGAAGATGACTCAGGTGAGGCTCGGCCGACGCCCGTGCTCCTCCCGTCCTTTCCCCAGTCATTTTCTGCCCGGCTTGATTTCTGACATTA
+
DDDDDFFFFFFFGGGGGGGGGGGHHHHHHHHHHHHHHGHHHGHHHGHHHHHHGGGGGHHHHHHHHHHHHHHHHGHHHGGHHHHHHHHHGGGGGHHGGGEGGGHHGGGGGGGGHHHHGGHGHHHHHHHHHHGGGGGGGGGGGGHHHHGGGGHGHHGGGGGGGGGGGGGGGGGGGGGGHGGGGGGGFFFFFDFFFFFFBFFFFFFFFFFEFFFFFFFFFFFFFFFFFFFFFFFFFFFFFFFFFFFFFFFBFF0
@M05620:45:000000000-G6HP7:1:1101:22113:6486 1:N:0:163
CATCCTGACCCTGAAGTACCCCATTGAGCATGGCATCGTCACCAACTGGGACGACATGGAGAAGATCTGGCACCACACCTTCTACAACGAGCTGCGCGTGGCCCCGGAGGAGCACCCAGTGCTGCTGACCGAGGCCCCCCTGAACCCCAAGGCCAACAGAGAGAAGATGACTCAGGTGAGGCTCGGCCGACGCCCGTGCTCCTCCCGTCCTTTCCCCAGTCATTTTCTGCCCGGCTTGATTTCTGACATTA
+
BBBBBFFFFFFFGGGGGGGGGGEHFHFHHHHFAFFFHFHEHGHBFEGFEHHHGGGGFHHAFEGGAGHEFHFFHGFHHGDFCGGHHHGHGGGGGFGGGGGGGCHFEFGGGGGDHHHHGGHHHHHHHHHHHHGGGGGGGGGGGGHHHHGGGGHGHHGGGGGGGGGGGGFGGGGGGGGGGGGGGGGGFFFFFFFFFFFFDFFFFFFFFFFFFFFFFFFFFFFFFFFFFFFFFFFFFFFFFFAFFFFFFFFFFF/
@M05620:45:000000000-G6HP7:1:1101:17444:6489 1:N:0:163
TACCTGTACTGGGGAAGCATTTGAATATCCCCCCATGGTGATGGGGACGGAGAACTGCTCCATAAACACAGGCAACGTGCCTAACTTTCCCGGGAAGATGAAGTCAAAGAGCGACCACAGCTCTCGGAGGTTATTTTGCATCGGTGAGCCAGACAGAATGATCCGATGAGGGGTGCGAAACTATTTGAGGAAAGGAAGCACCTTTTTATTAAATTTACCTTTTAGCAATCGCCATTCCTACCCTAAAGATC
+
DDDDDFFFFFFFGGGGGGGGGGHHHHHHHHHGGGGHHHGHHHHHHGGGGGGGGHHHHHHHHHHHHHHHHHHHGHHHGHHHHHHHHHHHHHHGGGGGGHHHHGHHHHHHHHHHGGGGGHHHHHHHHGGGGGGHHHHHHHHHHHGGGGGHHHHHHGHHHHHHHHHHHGGGHHHGGEEGGFGGGGGHHHHGGGGGGGGGGGGGGFFFFFFFFFFFFFFFHFFFFFFFFFFFFFFFFFFFFFFFFFFFFFFFFFF
@M05620:45:000000000-G6HP7:1:1101:13132:6495 1:N:0:163
CATCCTGACCCTGAAGTACCCCATTGAGCATGGCATCGTCACCAACTGGGACGACATGGAGAAGATCTGGCACCACACCTTCTACAACGAGCTGCGCGTGGCCCCGGAGGAGCACCCAGTGCTGCTGACCGAGGCCCCCCTGAACCCCAAGGCCAACAGAGAGAAGATGACTCAGGTGAGGCTCGGCCGACGCCCGTGCTCCTCCCGTCCTTTCCCCAGTCATTTTCTGCCCGGCTTGATTTCTGACATTA
+
CCCCCFFFFFFFGGGGGGGGGGGHHHHHHHHHHHHHHGHHHGHHHGHHHHHHGGGGGHH3FHHHHHHHHHHHHGHHHGGHHHHHHHHHGGGGGHHGGGFGGGHHGGGGGGGGHHHHGGHHHHHHHHHHHHGGGGGGGGGGGGHHHHGGGGHGHHGGGGGGGGGGGGGGGGGGGGGGGGGGGGGGFFFFFFFFFFFF>DFFFFFFFFFADDDFFFFFFFFFFFFFFFFFFFFFFFFFFF?FFFFFFFFFFF:
@M05620:45:000000000-G6HP7:1:1101:11979:6503 1:N:0:163
CATCCTGACCCTGAAGTACCCCATTGAGCATGGCATCGTCACCAACTGGGACGACATGGAGAAGATCTGGCACCACACCTTCTACAACGAGCTGCGCGTGGCCCCGGAGGAGCACCCAGTGCTGCTGACCGAGGCCCCCCTGAACCCCAAGGCCAACAGAGAGAAGATGACTCAGGTGAGGCTCGGCCGACGCCCGTGCTCCTCCCGTCCTTTCCCCAGTCATTTTCTGCCCGGCTTGATTTCTGACATTA
+
BBBBBFFFFFFFGGGGGGGGGGGHHHHHHGHHHGHHHGHHHGHHHGHHHHHHGGGGGHHHHHFHHHHHHHHHHGHHHGGHHHHHHHHFGGGGGHHGGGGGGGHHGGGGGGGGHHHHGGHHHHHHHHHHHHGGGGGGGGGCGGHHHHGGGGHGHHGGGGGGGGGGGGGGGGGGFGGGGGGGGGGGFFFFFCFFCFFFFDDEFFFFFFFFFFFFFFFFFFFFFFFFFFFFFFFFFCFAF;:FFFFFFBBBFF/
@M05620:45:000000000-G6HP7:1:1101:17448:6506 1:N:0:163
TACCTGTACTGGGGAAGCATTTGAATATCCCCCCATGGTGATGGGGACGGAGAACTGCTCCATAAACACAGGCAACGTGCCTAACTTTCCCGGGAAGATGAAGTCAAAGAGCGACCACAGCTCTCGGAGGTTATTTTGCATCGGTGAGCCAGACAGAATGATCCGATGAGGGGTGCGAAACTATTTGAGGAAAGGAAGCACCTTTTTATTAAATTTACCTTTTAGCAATCGCCATTCCTACCCTAAAGATC
+
BBBBBFFFFFFFGGGGGGGGGGHHHHHHHHHGGGGHHHFGHHHHHGGGGGGGGHHHHHH5FHHHHHHGHHHHGHHHGHHHHHHEHHHHHHHGGGCEGHHHHHHGGHHGHHHFGGGGCHHHHHHHHGGGGGGHHHHHHHHHHHGGGGGHHHHHHGHHGHHHHHHHHGGGHHHGGCDGGGGGGGGGGGGGFBFFGGFGGGGEF;FFFFFFFFFFFFFFFFFFFFFFFFFFFFFFFFFFFFFFFFAFFFFFFFF
@M05620:45:000000000-G6HP7:1:1101:11979:6521 1:N:0:163
CATCCTGACCCTGAAGTACCCCATTGAGCATGGCATCGTCACCAACTGGGACGACATGGAGAAGATCTGGCACCACACCTTCTACAACGAGCTGCGCGTGGCCCCGGAGGAGCACCCAGTGCTGCTGACCGAGGCCCCCCTGAACCCCAAGGCCAACAGAGAGAAGATGACTCAGGTGAGGCTCGGCCGACGCCCGTGCTCCTCCCGTCCTTTCCCCAGTCATTTTCTGCCCGGCTTGATTTCTGACATTA
+
CCCCCFFFFFFFGGGGGGGGGGGHHGHHHHHHGGGHHGHHHGHHHGHHHHHFGGGGGHHHHHHHHHHGHHHHHGHHHGGHHHHHHHHHGGGGGHHGGGGGGGHHGGGGGGGGHHHHGGHFHHGHHHHHHHGGGGGGGGGGGGHHHHGGGGHGHHGGGGGGGGGGGGGGGGGGGGGGGGGGGGGGFFFFFFFFFFFFDFFFFFFFFFFFFFFEBFFFFFFFFFFFFFFFFFFFFFFFFFABFFFFFEF/:F/
@M05620:45:000000000-G6HP7:1:1101:19704:6534 1:N:0:163
CATCCTGACCCTGAAGTACCCCATTGAGCATGGCATCGTCACCAACTGGGACGACATGGAGAAGATCTGGCACCACACCTTCTACAACGAGCTGCGCGTGGCCCCGGAGGAGCACCCAGTGCTGCTGACCGAGGCCCCCCTGAACCCCAAGGCCAACAGAGAGAAGATGACTCAGGTGAGGCTCGGCCGACGCCCGTGCTCCTCCCGTCCTTTCCCCAGTCATTTTCTGCCCGGCTTGATTTCTGACATTA
+
DDDDDFFFFFFFGGGGGGGGGGGHHHHHHHHHHHHHHGHHHGHHHGHHHHHHGGGGGHHHHHHHHHHHHHHHHGHHHGGHHHHHHHHHGGGGGHHGGGGGGGHHGGGGGGGGHHHHGGHHHHHHHHHHHHGGGGGGGGGGGGHHHHGGGGHGHHGGGGGGGGGGGGGGGGGGGGGGHGGGGGGGFFFFFFFFFFFFBFFFFFFFFFFEFFFFFFFFFFFFFFFFFHFFHFFFFFFFFFFFFFFFFFBBFF0
@M05620:45:000000000-G6HP7:1:1101:20875:6539 1:N:0:163
TACCTGTACTGGGGAAGCATTTGAATATCCCCCCATGGTGATGGGGACGGAGAACTGCTCCATAAACACAGGCAACGTGCCTAACTTTCCCGGGAAGATGAAGTCAAAGAGCGACCACAGCTCTTCGGAGGTTATTTTGCATCGGTGAGCCAGACAGAATGATCCGATGAGGGGTGCGAAACTATTTGAGGAAAGGAAGCACCTTTTTATTAAATTTACCTTTTAGCAATCGCCATTCCTACCCTAAAGAT
+
BBBBBFFFFFFFGGGGGGGGGGFHHGHHHHHGGGGHHHHGHHHHHGGGGGGGGHHHHHHHHHHHHHHHHHHHGHHHGHHHHHHFHHHHHHHGGGGGGHHHHHHHHGHHHGHHGGGG@HHHHHHHHHHGFGGDHHHHHHHHHHHGFDEEHGHHHHGHHHHHGHHHHHDGGHHHGGA@EG9D@DGFGGGGFGGFGFFGGFFGFGFFFFFFFFFFFFFFFFFFFFFFFFFFFFFFFFFFFFFFFFFFFFFFE/B
@M05620:45:000000000-G6HP7:1:1101:6902:6542 1:N:0:163
AGATTACTGCAACAGTTCCCCCTGGACCTGGAAAAGTTTCTTGCCTGGCTTACAGAAGCTGAAACAACTGCCAATGTCCTACAGGATGCTACCCGTAAGGAAAGGCTCCTAGAAGACTCCAAGGGAGTAAAAGAGCTGATGAAACAATGGCAAGTAAGTCAGGCATTTCCGCTTTAGCACTCTTGTGGATCCAATTGAACAATTCTCAGCATTTGTACTTGTAACTGACAAGCCAGGGACAAAACAAAGAT
+
CCCCCFFFFFFFGGGGGFGGGGGGHHHHHHHHHHHHGHHHHHHHHHHHHHHHHHHHHHHHHHHHHHHHHHHHHHHHHHHHHHHHHHHHHHGHHHGFGGHHGHHHHHHHGHHHHHHGHHHHHHHGGGGGHHHHHGHHHHHHHHFHHHHHHHHHHGHHHHHHHHHHHHHHHHGGGGGHHHGHHHHHHGHGHHHHHHHHHGHHHGHHHHHHHHHHHHHHHGHHHGHHHHHHHFCHFGFFEGGGGFCFGGGGGGG
@M05620:45:000000000-G6HP7:1:1101:20900:6555 1:N:0:163
TACCTGTACTGGGGAAGCATTTGAATATCCCCCCATGGTGATGGGGACGGAGAACTGCTCCATAAACACAGGCAACGTGCCTAACTTTCCCGGGAAGATGAAGTCAAAGAGCGACCACAGCTCTTCGGAGGTTATTTTGCATCGGTGAGCCAGACAGAATGATCCGATGAGGGGTGCGAAACTATTTGAGGAAAGGAAGCACCTTTTTATTAAATTTACCTTTTAGCAATCGCCATTCCTACCCTAAAGAT
+
BBBBBFFFFFFFGGGGGG4FGGHHHHHHHHHGGGGHHHGHGHHFHGGEGGGGGGHHHHHHHHHHHHHGHHHHGHHHEHHHHHHFHHHHHHHGGG/EEHHGHFFHGHDGFGBGEGGGCHHHHHHHHHHGCGGEHHHHHHHHGHHGGGG.GFHGHGGFHG/GGHHHHHAGGHHHGGDADGDDGGGFGGGGFEG9FFFGFFCFFFFFFFFFFFFFBFFFFFFFFFFFFFFFFFFFFFFFFFFFFFFFFFFFFFF
@M05620:45:000000000-G6HP7:1:1101:20881:6557 1:N:0:163
TACCTGTACTGGGGAAGCATTTGAATATCCCCCCATGGTGATGGGGACGGAGAACTGCTCCATAAACACAGGCAACGTGCCTAACTTTCCCGGGAAGATGAAGTCAAAGAGCGACCACAGCTCTTCGGAGGTTATTTTGCATCGGTGAGCCAGACAGAATGATCCGATGAGGGGTGCGAAACTATTTGAGGAAAGGAAGCACCTTTTTATTAAATTTACCTTTTAGCAATCGCCATTCCTACCCTAAAGAT
+
DDDDDFFFFFFFGGGGGGGGGGHHHHHHHHHGGGGHHHHHHHHHHGGGGGGGGHHHHHHHHHHHHHHHHHHHGHHHGHHHHHHHHHHHHHHGGGGGGHHHHHHHHHHHHHHHGGGGGHHHHHHHHHHGGGGEHHHHHHHHHHHGGGGGHHHHHHGHHHHHHHHHHHGGGHHHGGEEGGGGGGGGGHGHGGGFGFGGGGGGGGFFFFFFFHFFFFFFFFFFFFFFFFFFFFFFFFFFFFFFFFFFFFFFFFF
@M05620:45:000000000-G6HP7:1:1101:6888:6559 1:N:0:163
AGATTACTGCAACAGTTCCCCCTGGACCTGGAAAAGTTTCTTGCCTGGCTTACAGAAGCTGAAACAACTGCCAATGTCCTACAGGATGCTACCCGTAAGGAAAGGCTCCTAGAAGACTCCAAGGGAGTAAAAGAGCTGATGAAACAATGGCAAGTAAGTCAGGCATTTCCGCTTTAGCACTCTTGTGGATCCAATTGAACAATTCTCAGCATTTGTACTTGTAACTGACAAGCCAGGGACAAAACAAAGAT
+
BBBBBFFFFFFFGGGGGFGGGGGGHHHHHFHHHGHHHHHHHHHHHHHHHHHHHHHHHFHHHHGHHHHHHHHHHGHHHHHHHHHHHGHGHHHHHHGG?FHHHH3FHHHHGHHHHHHHHHHHH3GGGFGFHDHHH/GHHHGHH3FGHHHHHGGHHGHHHHHHHHHHHHHHHHGGGGGHDHHHHHHHHGHGHHHHH0GHHDDFDHHHHHHGHHGHHHHHHHHHHHGGHHHFGHHHHGGGGGGGAFFAFGEGGGG
@M05620:45:000000000-G6HP7:1:1101:6908:6560 1:N:0:163
AGATTACTGCAACAGTTCCCCCTGGACCTGGAAAAGTTTCTTGCCTGGCTTACAGAAGCTGAAACAACTGCCAATGTCCTACAGGATGCTACCCGTAAGGAAAGGCTCCTAGAAGACTCCAAGGGAGTAAAAGAGCTGATGAAACAATGGCAAGTAAGTCAGGCATTTCCGCTTTAGCACTCTTGTGGATCCAATTGAACAATTCTCAGCATTTGTACTTGTAACTGACAAGCCAGGGACAAAACAAAGAT
+
CCCCCFFFFFFFGGGGGGGGGGGGHHHHHHHHHHHHHHHHHHHHHHHHHHHHHHHHHHHHHHHHHHHHHHHHHHHHHHHHHHHHHHHHHHHHHHGGGGHHHHHHHHHHGHHHHHHHHHHHHHHGGGGGHHHHHGHHHHHHHDGGHHHHHHHHHGHHHHHHHHHHHHHHHHGGGGGHGHHHHHHHHFHGHHHHGHHHHGFHHHHHHHHHHHGHHHHHHHHHHHHGHHHFHFHHHGGGGGGGGGGFGGGGGGF
@M05620:45:000000000-G6HP7:1:1101:18171:6612 1:N:0:163
ATCTCTATCTCCTAAAAACCTGTTTAGATTTGGAGATAGACCTTCAGGTTTTTCATCATTTTCTGCATGAATTATACATTGACCACGTTCCAGCGTGGTCAGTTTGCAGCATTCTGTTATTTTGTTTGACAGAGTGTCTTGTTGAGAACATATGTAGGACATGATTTTTTCCTGCAACAGGGAAAATAAAGTATAAGTTTTAAAGATTTATTCTTTAATAAAGGATCTCAAAGCCAGCTTTAGAAAAAGGA
+
BBBBBFFFFFFFGGGGGGGGGGGHHHHHHHHHHFHHHHHBHHHHHHGHHHHGGHHHHHHHHHHHHHHHHHHHHHHHHHHHHHHHHHGHHHHHHHGGGGHHHHHHHHHHHHHHHHHHHHHHHHHHHHHHHHHHHHGHHHHHHHHHHHHHHHHHHHHHHHHHHHHHHHHHHGHHHHHHHHHHHGGHHHHHHHHHHHHHHGGHHHGHHHHHHHHHHHHHHHHHHHHHHHHHHGHHHHHHHGHHHHHFHHHGGGH
@M05620:45:000000000-G6HP7:1:1101:18156:6621 1:N:0:163
ATCTCTATCTCCTAAAAACCTGTTTAGATTTGGAGATAGACCTTCAGGTTTTTCATCATTTTCTGCATGAATTATACATTGACCACGTTCCAGCGTGGTCAGTTTGCAGCATTCTGTTATTTTGTTTGACAGAGTGTCTTGTTGAGAACATATGTAGGACATGATTTTTTCCTGCAACAGGGAAAATAAAGTATAAGTTTTAAAGATTTATTCTTTAATAAAGGATCTCAAAGCCAGCTTTAGAAAAAGGA
+
BBBBBFFFFFFFFGGGGFEGGGFGFFEHGHHGGCFFEHHBGHGHHGHHHHHGGHGHHGHHHHHHHHHGHHHHHHHHHHHHHHHHGHGGHHHFHHGEFGHHHHHHHHHHHHHHHHHHHHHHHHHHGHHHHGGHHHFGGHHHHHHHHHGHHHHHHHFGHHHHGHHHHHHHHGHHHHFHHHHHHGGGHHHHGHHHHHHHH>GHHHGHHHHHHHHHHHHHHGHHGGHHGHHHHGGGHCGFHGHHHGHFGFFHGGF
@M05620:45:000000000-G6HP7:1:1101:12176:6624 1:N:0:163
AGATTACTGCAACAGTTCCCCCTGGACCTGGAAAAGTTTCTTGCCTGGCTTACAGAAGCTGAAACAACTGCCAATGTCCTACAGGATGCTACCCGTAAGGAAAGGCTCCTAGAAGACTCCAAGGGAGTAAAAGAGCTGATGAAACAATGGCAAGTAAGTCAGGCATTTCCGCTTTAGCACTCTTGTGGATCCAATTGAACAATTCTCAGCATTTGTACTTGTAACTGACAAGCCAGGGACAAAACAAAGAT
+
AAAABFFFDDBBBGBBFGGGGG?FFGGHHHHHHHHHGHHHHHHHHHHHHHH3BBFFHGHHHHHHHHHHHHHHHGHHFGHHEGGGHFFHHHDGGHGGEEFGGHHGGFGHGHHHHHHFHHHHHGHFEGGEHDGHHGHHHHGHHFHHHHHHHGGHHGHHHHGHHHHHHHHHHHGGGGGHHHGHHHHHHFFFHHHHHGHHHFHGFGHHHHHHHFHHHHHGGFHHHGFFHHHHHHHHHGFFFGGGGGGGGGGGFFC
@M05620:45:000000000-G6HP7:1:1101:10064:6626 1:N:0:163
AAACCAAGCAGACACTCACCGCCAGAAGACATGAGGTCAGCTAGATCGGAAGAGCACACGTCTGAACTCCAGTCACGTCGACGCATCTCGTATGCCGTCTTCTGCTTGAAAAAAAAAAATTTTGTTTAACAGAGTGTCTTGTTGAGAACATATGTAGGACATGATTTTTTCCTGCAACAGGGAAAATAAATTATACGGTTTAAAGATTTATTCTTTAATACAGGATCTCAACGCCAGCTTTAGAAAAAGGA
+
BBBBBBBFBFFCGGGGGGGGEEFEFHHHHHGHHHHHHHHHHHHHHHHHGDGGHHHHHHHGHHHGHHHHHHHHHHHHGHHGGGGGGAEHHH?EHGHHGGGHFHHBFHHHEHHFGCCCD/>01??1?001>=11FC<1>1FG1FDG0/.D</DDG0=000<//C0:000:0:/C;GF/0:.F..;.A/;CF0000;;09.;.;9;BFFGFFFFFFFFFF/99///;.9BBBB/..;@.9./;FFEFB/99...
@M05620:45:000000000-G6HP7:1:1101:12160:6632 1:N:0:163
AGATTACTGCAACAGTTCCCCCTGGACCTGGAAAAGTTTCTTGCCTGGCTTACAGAAGCTGAAACAACTGCCAATGTCCTACAGGATGCTACCCGTAAGGAAAGGCTCCTAGAAGACTCCAAGGGAGTAAAAGAGCTGATGAAACAATGGCAAGTAAGTCAGGCATTTCCGCTTTAGCACTCTTGTGGATCCAATTGAACAATTCTCAGCATTTGTACTTGTAACTGACAAGCCAGGGACAAAACAAAGAT
+
BABBCFFFBDDDGGFBGGGGGGGGGGHHHHHHHHHHGHHHHHHHHHHHHHHAFBGHHHHHHHHHHHHHHHHHHHHHHHHHFGHHHGHHHHFHHHGGEFGGGHFHHHHHGHHHHHHHHHHHHHHGGGGGHFHHHGHHHHGHHGHHHHHHHHHHHGHHHHHHHHHHHHHHHHGGGGGHHHGHHHHHHHHGHHHHGFHHHGHGHHHHHHHHHHHHHHHHHHHHHHHHHHHGHHHHHGGGGGGGGGFGGGGGGGF
@M05620:45:000000000-G6HP7:1:1101:10527:6643 1:N:0:163
ATCTCTATCTCCTAAAAACCTGTTTAGATTTGGAGATAGACCTTCAGGTTTTTCATCATTTTCTGCATGAATTATACATTGACCACGTTCCAGCGTGGTCAGTTTGCAGCATTCTGTTATTTTGTTTGACAGAGTGTCTTGTTGAGAACATATGTAGGACATGATTTTTTCCTGCACCAGGGAAAATAAAGTATAAGTTTTAAAGATTTATTCTTTAATAAAGGATCTCAAAGCCAGCTTTAGAAAAAGGA
+
3AABBFBFFFFFGGDGFFEGGGHHHFHGHHHDH4F4FFHFHHHHHHFEHHHGGHBGHGHHHHHHHHHHHGHHHHHHHGHHHHHHHHGHHHHHHHGGEEHHFHHHHHH4FHCGHHHFHHFHHHHHHHHHEGGHHHHHHHHHHHHH4GGFH3FEHHHHHGFHFGHBHHHHHGHHHHH01@CGGCCGACFG1?FHGHHHHHHHHH11F1FGHGHHHHHHF0D0<DHHGHGHHHGHHGHGHGHHHHBGCCFF.A;
@M05620:45:000000000-G6HP7:1:1101:10543:6650 1:N:0:163
ATCTCTATCTCCTAAAAACCTGTTTAGATTTGGAGATAGACCTTCAGGTTTTTCATCATTTTCTGCATGAATTATACATTGACCACGTTCCAGCGTGGTCAGTTTGCAGCATTCTGTTATTTTGTTTGACAGAGTGTCTTGTTGAGAACATATGTAGGACATGATTTTTTCCTGCAACAGGGAAAATAAAGTATAAGTTTTAAAGATTTATTCTTTAATAAAGGATCTCAAAGCCAGCTTTAGAAAAAGGA
+
CCCCCFFFFFFFGGGGGGGGGGHHHHHHHHHHHHHHHHHHHHHHHHHHHHHGGHHHHHHHHHIHHHHHHGHHHHHHHHHHHHHHHHGHHHHHHHGGGGHHHHHHHHHHHHHHHHHHHHHHHHHHHHHHHHHHHHHHHHHHHHHHHHHHHHHHHHHHHHHHHHHHHHHHHGHHHHHHHHHHHGGHHHHHHHHGHHHHHFGHHHGHHHHHHHHHHHHHHHHHHHHHHHHHHHHHHHHHHGHHHHHHHHHHGGF
@M05620:45:000000000-G6HP7:1:1101:12528:6658 1:N:0:163
CATCCTGACCCTGAAGTACCCCATTGAGCATGGCATCGTCACCAACTGGGACGACATGGAGAAGATCTGGCACCACACCTTCTACAACGAGCTGCGCGTGGCCCCGGAGGAGCACCCAGTGCTGCTGACCGAGGCCCCCCTGAACCCCAAGGCCAACAGAGAGAAGATGACTCAGGTGAGGCTCGGCCGACGCCCGTGCTCCTCCCGTCCTTTCCCCAGTCATTTTCTGCCCGGCTTGATTTCTGACATTA
+
CCCCCFFFFFFFGGGGGGGGGGGHHHHHHHHHHHHHHGHHHGHHHGHHHHHHGGGGGHHHHHHHHHHHHHHHHGHHHGGHHHHHHHHHGGGGGHHGGGGGGGHHGGGGGGGGHHHHGGHGHHHHHHHHHHGGGGGGGGGGGGHHHHGGGGHGHHGGGGGGGGGGGGGGGGGGGGGGGGGGGGGGFFFFFFFFFFFFFFFFFFFFFFFEFFFFFFFFFFFFFFFFFFFFFFFFFFFFFFFFFFFFFFFFFF0
@M05620:45:000000000-G6HP7:1:1101:21562:6659 1:N:0:163
AGATTACTGCAACAGTTCCCCCTGGACCTGGAAAAGTTTCTTGCCTGGCTTACAGAAGCTGAAACAACTGCCAATGTCCTACAGGATGCTACCCGTAAGGAAAGGCTCCTAGAAGACTCCAAGGGAGTAAAAGAGCTGATGAAACAATGGCAAGTAAGTCAGGCATTTCCGCTTTAGCACTCTTGTGGATCCAATTGAACAATTCTCAGCATTTGTACTTGTAACTGACAAGCCAGGGACAAAACAAAATC
+
BBACCFFFFFFFGGGGGGGGGGGGHHHHHHHHHHHHHHHHHHHHHHHHHHHGHHHHHHHHHHHHHHHHHHHHHHHHHHHHFGHHGGHHHHHHHHGFFGHHHHFHHHHHGHHHHHHHHHHHHGHGGHGGHHHHHGHHHHGHHHHHHHHHHHHHHGGHHHHHHHHHHHHHHHGGGGGHHHHHHHHHHGHGHHHHGHHHHHFFHHHHHHHHGHGHHHHHHGHGHHHHGHHGFHHHHGGGGGGGGGFFGGGGGGF
@M05620:45:000000000-G6HP7:1:1101:10529:6665 1:N:0:163
ATCTCTATCTCCTAAAAACCTGTTTAGATTTGGAGATAGACCTTCAGGTTTTTCATCATTTTCTGCATGAATTATACATTGACCACGTTCCAGCGTGGTCAGTTTGCAGCATTCTGTTATTTTGTTTGACAGAGTGTCTTGTTGAGAACATATGTAGGACATGATTTTTTCCTGCAACAGGGAAAATAAAGTATAAGTTTTAAAGATTTATTCTTTAATAAAGGATCTCAAAGCCAGCTTTAGAAAAAGGA
+
BBBBADBFFDFFGGGFDGGGFCHFFH5AFEGFFFFHHF55AABAGEGGAFGEAEGFHGDHHFHGFHHBA355BGHFAAAGFEGFFH?BAFGF5FGFDEHGGHGHH@3FGBGEDGHHFGFDHHHGFGHHGHHGGHFEGDGHHFGHDFHHFF3GGHHHHHFHHHHDDGHHB>FGHHBGDGHBF//?<?<DF1??FD<1>=><DH1==1<GDFGHGHFHH0D0=0=DCGBFHHHGDHHFHGGFFHHHHHHEGD/
@M05620:45:000000000-G6HP7:1:1101:12116:6674 1:N:0:163
AGATTACTGCAACAGTTCCCCCTGGACCTGGAAAAGTTTCTTGCCTGGCTTACAGAAGCTGAAACAACTGCCAATGTCCTACAGGATGCTACCCGTAAGGAAAGGCTCCTAGAAGACTCCAAGGGAGTAAAAGAGCTGATGAAACAATGGCAAGTAAGTCAGGCATTTCCGCTTTAGCACTCTTGTGGATCCAATTGAACAATTCTCAGCATTTGTACTTGTAACTGACAAGCCAGGGACAAAACAAAGAT
+
AAAAAFFF@DFFGGEBGGGGGGGGFGGHHHCHFHHFFFGHFHHGHHHEHHHCG5GGGHFHHHGHHGHHHFHHHGHHHHFHDHGHFBF3FGDGHHGEEEGEFFGHHGFHGHFHHHHHHHHHFHHGGEGFHHHHHEHGHHEHHEGFFGHHGFHHHGGGHHGHHHHHHHHHGHGGGGGHGGHHHHHHF<GGHHGHHFHFHBGHFGHGGHHDGFFGFHHHHFHFHGHFFGHGHHHHGGGF.?EFGGGFGGFGCFB
@M05620:45:000000000-G6HP7:1:1101:6422:6675 1:N:0:163
CATCCTGACCCTGAAGTACCCCATTGAGCATGGCATCGTCACCAACTGGGACGACATGGAGAAGATCTGGCACCACACCTTCTACAACGAGCTGCGCGTGGCCCCGGAGGAGCACCCAGTGCTGCTGACCGAGGCCCCCCTGAACCCCAAGGCCAACAGAGAGAAGATGACTCAGGTGAGGCTCGGCCGACGCCCGTGCTCCTCCCGTCCTTTCCCCAGTCATTTTCTGCCCGGCTTGATTTCTGACATTT
+
DDDDDFFFFFFFGGGGGGGGGGGHHHHHHHHHHHHHHGHHHGHHHGHHHHHHGGGGGHHHHHHHHHHHHHHHHGHHHGGHHHHHHHHHGGGGGHHGGGGGGGHHGGGGGGGGHHHHGGHHHHHHHHHHHHGGGGGGGGGGGGHHHHGGGGHGHHGGGGGGGGGGGGGGGGGGGGGGHGGGGGGGFFFFFFFFFFFFFFFFFFFFFFFEFFFFFFFFFFFFFFFFFFFFHFFFDFFFFAAFFFFFFBFBFF0
@M05620:45:000000000-G6HP7:1:1101:23495:6711 1:N:0:163
ATCTCTATCTCCTAAAAACCTGTTTAGATTTGGAGATAGACCTTCAGGTTTTTCATCATTTTCTGCATGAATTATACATTGACCACGTTCCAGCGTGGTCAGTTTGCAGCATTCTGTTATTTTGTTTGACAGAGTGTCTTGTTGAGAACATATGTAGGACATGATTTTTTCCTGCAACAGGGAAAATAAAGTATAAGTTTTAAAGATTTATTCTTTAATAAAGGATCTCAAAGCCAGCTTTAGAAAAAGGA
+
DDDDDFFFFFFFGGGGGGGGGGHHHHHHHHHHHHHHHHHHHHHHHHHHHHHGGHHHHIHHHHIIIHHHHHHHHHHHHHHHHHHHHHGHHHHHHHGGGGHHHHHHHHHHHHHHHHHHHHHHHHHHHHHHHHHHHHHHHHHHHHHHHHHHHHHHHHHHHHHHHHHHHHHHHGHHHHHHFHHHHGGHHHHHHHHHHHHHHHHHHHHHHHHHHHHHHHHHHHHHHHHHHHGHHHHHHHHHHGHHHHHHHHHHGGH
@M05620:45:000000000-G6HP7:1:1101:15096:6714 1:N:0:163
ATCTCTATCTCCTAAAAACCTGTTTAGATTTGGAGATAGACCTTCAGGTTTTTCATCATTTTCTGCATGAATTATACATTGACCAGCGTGGTCAGTTTGCAGCATTCTGTTATTTTGTTTGACAGAGTGTCTTGTTGAGAACATATGTAGGACATGATTTTTTCCTGCAACAGGGAAAATAAAGTATAAGTTTTAAAGATTTATTCTTTAATAAAGGATCTCAAAGCCAGCTTTAGAAAAAGGAAGAAAGG
+
CCDCDFFFFFFFGGGGGGGGGGHHHHHHHHHHHHHHHHHHHHHHHHHHHHHGGHHHHIHHHHIHHHHHHHHHHHHHHHHHHHHHHHHGGGGHHHHHHHHHHHHHHHHHHHHGHHHHHHHHHHHHFBGFHHHHHHHHHHHHFFFHHHHHHHHHHGHHHHHHHHGHHHHHHHHHHHGGHHHHHHHHBGHHHHHHHHHGHHFHHHHHHHHHHHGHHHGHHHHHHHFGGHHHHHGHHHHHHHFFFFDHHHHHHHH
@M05620:45:000000000-G6HP7:1:1101:23477:6717 1:N:0:163
ATCTCTATCTCCTAAAAACCTGTTTAGATTTGGAGATAGACCTTCAGGTTTTTCATCATTTTCTGCATGAATTATACATTGACCACGTTCCAGCGTGGTCAGTTTGCAGCATTCTGTTATTTTGTTTGACAGAGTGTCTTGTTGAGAACATATGTAGGACATGATTTTTTCCTGCAACAGGGAAAATAAAGTATAAGTTTTAAAGATTTATTCTTTAATAAAGGATCTCAAAGCCAGCTTTAGAAAAAGGA
+
DDDDDFFFFFFFGGGGGGGGGGHHHHHHHHHHHHHHHHHHHHHHHHHHHHHGGHHHHHIHHIHIHHHHHHHHHHHHHHHHHHHHHHGHHHHHHHGGGGHHHHHHHHHHHHHHHHHHHHHHHHHHHHHHHHHHHHHHHHHHHHHHHHGHHHHHHHHHHHHHHHHHHHHHHGHHHHHHHHGHHGGHHHHHHHHHHHHGHHHHHHHHHHHHHHHHHHHHHGHHHGHHHHHHHGGGHHGHHGHHHHHHHGHHGGH
@M05620:45:000000000-G6HP7:1:1101:15076:6722 1:N:0:163
ATCTCTATCTCCTAAAAACCTGTTTAGATTTGGAGATAGACCTTCAGGTTTTTCATCATTTTCTGCATGAATTATACATTGACCAGCGTGGTCAGTTTGCAGCATTCTGTTATTTTGTTTGACAGAGTGTCTTGTTGAGAACATATGTAGGACATGATTTTTTCCTGCAACAGGGAAAATAAAGTATAAGTTTTAAAGATTTATTCTTTAATAAAGGATCTCAAAGCCAGCTTTAGAAAAAGGAAGAAAGG
+
BBBBBFFFFFFFGGGGGGGGGGHHHHHGHHHHHHHHHHHHHHHHHHHHHHHGGHHHHHHHHHHHHHHHHHHHHHHHHHHHHHHHGHHGGGGHHGHHGHHHHHHHHHHHHHHHHHHHHHHHHHHHHGHGHHHHHHHHHGHFGHHHHHHHHHHFGHHHFHHHHHGHHHHHHHHHHHGEHHHHHGGHDGHHHHFHHHHHHHHHHHHHHHGHHHHHGHHGHGHHHHHHEHHHHHGHHHHHGGGHHGGFGGGHHHH
@M05620:45:000000000-G6HP7:1:1101:15098:6733 1:N:0:163
ATCTCTATCTCCTAAAAACCTGTTTAGATTTGGAGATAGACCTTCAGGTTTTTCATCATTTTCTGCATGAATTATACATTGACCAGCGTGGTCAGTTTGCAGCATTCTGTTATTTTGTTTGACAGAGTGTCTTGTTGAGAACATATGTAGGACATGATTTTTTCCTGCAACAGGGAAAATAAAGTATAAGTTTTAAAGATTTATTCTTTAATAAAGGATCTCAAAGCCAGCTTTAGAAAAAGGAAGAAAGG
+
AAABBFFFFFFFGGGGGGGGGGHHHHHHHHHHHHHHHHHHHHHHHHHHHHHGGGHHHHHHHHHHHHHHHHHHHHHHHHHHHHHHHHHGGGGHHHHGHHHHHHHHHHHHHHHHHHHHHHHHHHHHGFGGHHHHHHHHHHHGFFGHHHHHHFHEHGHHHHHHHHGHHHHHHHHHHHGGHHHHEHHG?FGFFHHHHH1CGHFHHHHHHHHHHHGHHHHHFGHHHHFGGHHHHHGHHHHHHHHHHGGHGG:FHHH
@M05620:45:000000000-G6HP7:1:1101:8960:6740 1:N:0:163
CATCCTGACCCTGAAGTACCCCGTTGAGCATGGCATCGTCACCAACTGGGACGACATGGAGAAGATCTGGCACCACACCTTCTACAACGAGCTGCGCGTGGCCCCGGAGGAGCACCCAGTGCTGCTGACCGAGGCCCCCCTGAACCCCAAGGCCAACAGAGAGAAGATGACTCAGGTGAGGCACGGCCGACGCCCGTGCTCCTCCCGTCCTTTCCCCAGTCATTTTCTGCCCGGCTTGATTTCTGACATTA
+
BBBBBFFFFFFFFGGGGGGGGGEEHEHFHHFHGHHHHGHHDGHHHGHHFFEHGGGGGHHFHHHHHFHGHHHHHGGHHGGHHHHHHHHHGEFGFHHGGGGGGGHHGGGGGGFGHHHHGGHGHHHHHHHGHHGGGGCEFFCCGGGHHHGGGGHGGGGGGGGGGGGGGGGGFGGGBFFGGGGGGFFFFF;D@=AFFFFFFDFEFFFFFEDFFFFFFFFFFFFFFFFFFFFFFFFFF=C=DDAF/FFFBB9FFB/
@M05620:45:000000000-G6HP7:1:1101:14786:6745 1:N:0:163
CATCCTGACCCTGAAGTACCCCATTGAGCATGGCATCGTCACCAACTGGGACGACATGGAGAAGATCTGGCACCACACCTTCTACAACGAGCTGCGCGTGGCCCCGGAGGAGCACCCAGTGCTGCTGACCGAGGCCCCCCTGAACCCCAAGGCCAACAGAGAGAAGATGACTCAGGTGAGGCTCGGCCGACGCCCGTGCTCCTCCCGTCCTTTCCCCAGTCATTTTCTGCCCGGCTTGATTTCTGACATTA
+
DDDDDFFFFFFFGGGGGGGGGGGHHHHHHHHHHHHHHGHHHGHHHGHHHHHHGGGGGHHHHHHHHHHHHHHHHGHHHGGHHHHHHHHHGGGGGHHGGGGGGGHHGGGGGGGGHHHHGGHGHHHHHHHHHHGGGGGGGGGGGGHHHHGGGGHGHHGGGGGGGGGGGGGGGGGGGGGGGGGGGGGGFFFFFFFFFFFFFFFFFFFFFFFFFFFFFFFFFFFFFFFFFHHFHFFFFFFFFFFFFFFFFBFFFF0
@M05620:45:000000000-G6HP7:1:1101:14632:6776 1:N:0:163
TACCTGTACTGGGGAAGCATTTGAATATCCCCCCATGGTGATGGGGACGGAGAACTGCTCCATAAACACAGGCAACGTGCCTAACTTTCCCGGGAAGATGAAGTCAAAGAGCGACCACAGCTCTCGGAGGTTATTTTGCATCGGTGAGCCAGACAGAATGATCCGATGAGGGGTGCGAAACTATTTGAGGAAAGGAAGCACCTTTTTATTAAATTTACCTTTTAGCAATCGCCATTCCTACCCTAAAGATC
+
BBBBBFFFFFFFFGGGGGGGGGHHHHHHHHHGGGGHHHGHHHHHHGGGGGGGGHHHGHHHHHHHHHHHHHHHGHHHGHHHHHHHHHHHHGHGGGGGGHHHHHHHHHHHHGHHGGGGGHHHHHHHHGGGGGEHHHHHHHHHHGGGGGGHHGHHHGHGGGFHHHHHHGGGGHHGGCCGAGCCGGFFGGGGGGFGGGGGGGEGGFFFFFFFFFFFBFFFFFFFFFFFFFFFFFFFFFEFFFFFFFFFFBFFFFF
@M05620:45:000000000-G6HP7:1:1101:9781:6822 1:N:0:163
ATCTCTATCTCCTAAAAACCTGTTTAGATTTGGAGATAGACCTTCAGGTTTTTCATCATTTTCTGCATGAATTATACATTGACCAGCGTGGTCAGTTTGCAGCATTCTGTTATTTTGTTTGACAGAGTGTCTTGTTGAGAACATATGTAGGACATGATTTTTTCCTGCAACAGGGAAAATAAAGTATAAGTTTTAAAGATTTATTCTTTAATAAAGGATCTCAAAGCCAGCTTTAGAAAAAGGAAGAAAGG
+
DDDDDFFFFFFFGGGGGGGGGGHHHHHHHHHHHHHHHHHHHHHHHHHHHHHGGHHHHHHHHIIHHHHHHHHHHHHHHHHHHHHHHHHGGGGHHHHHHHGHHHHHHHHHHHHHHHHHGHHHHHHHHHHHHHHHHHHHHHHHHGGHHHHHHHHGHHHHHHHHHHGHHHHHHHHHHHGGHHHHHHHHDHHHHHHHHHHHHHFHHHHHHHHHHHHHHHHHHHHHHHHHGHHHHHGHHHBFHHHHHEGHFHHHHHH
@M05620:45:000000000-G6HP7:1:1101:23563:6834 1:N:0:163
TACCTGTACTGGGGAAGCATTTGAATATCCCCCCATGGTGATGGGGACGGAGAACTGCTCCATAAACACAGGCAACGTGCCTAACTTTCCCGGGAAGATGAAGTCAAAGAGCGACCACAGCTCTCGGAGGTTATTTTGCATCGGTGAGCCAGACAGAATGATCCGATGAGGGGTGCGAAACTATTTGAGGAAAGGAAGCACCTTTTTATTAAATTTACCTTTTAGCAATCGCCATTCCTACCCTAAAGATC
+
BBBBBFFFFFFFGEFEEGFDGFHHHFHHHHHGGGGHFHDGDFHHHGGGEE?EGFHHHHHHHHFHHFHHHGHHGHHHGHHHHFHHHHHHHGHGGGE@EFHHFHFBGHHHHFHHEGGGCHGHHFHHHFGFGGFHBGHHHHFDGHGDDGGCGGHHHGHHHGGHHHHHHGGGHHHGGGGGGG?BGGGFGGGFAFBGFGFGFFGGFABBFFFFFFFFFFFFF/FFFFFFFFB/;FAEFDEFFFFFFAFFFFBFFFF
@M05620:45:000000000-G6HP7:1:1101:13492:6834 1:N:0:163
ATCTCTATCTCCTAAAAACCTGTTTAGATTTGGAGATAGACCTTCAGGTTTTTCATCATTTTCTGCATGAATTATACATTGCCCACGTTCCAGCGTGGTCAGTTTGCAGCATTCTGTTATTTTGTTTGACAGAGTGTCTTGTTGAGAACATATGTAGGACATGATTTTTTCCTGCAACAGGGGAAATAAAGTATAAGTTTTAAAGATTTATTCTTTAATAAAGGATCTCAAAGCCAGCTTTAGAAAAAGGA
+
A?AAAFFFFFFFGG1F1AEFGGHF33A1DFGE1CHHF1FGFHHHHHHBFFGEFGEGHFGHHHHGHHFFG11ABDF2AFHHG1BF1FEHHFF21>EF/EGHHHHFD1GGHHGFEFHEHFGHGFGF0FGGFGEF0FGFGHHHHHHFFFH1FGGBEGHHHB11FGH1DDGHDCFHH110@F00FCCC//??1?FDGH1<=FDFHBF1D1>FHFHHHHGGGDG000<0/<GFF0CCGGA/.CGFF0C000/:9./
@M05620:45:000000000-G6HP7:1:1101:23542:6837 1:N:0:163
TACCTGTACTGGGGAAGCATTTGAATATCCCCCCATGGTGATGGGGACGGAGAACTGCTCCATAAACACAGGCAACGTGCCTAACTTTCCCGGGAAGATGAAGTCAAAGAGCGACCACAGCTCTCGGAGGTTATTTTGCATCGGTGAGCCAGACAGAATGATCCGATGAGGGGTGCGAAACTATTTGAGGAAAGGAAGCACCTTTTTATTAAATTTACCTTTTAGCAATCGCCATTCCTACCCTAAAGATC
+
AABBBFFFFFFF4EFEEGGGGGHHHGHHHHHGGGGHHGGHHHHHHGGGGGGGGHHHHGHHHHHHHHHHHHHHGHHHGHHHHHHHHHGHHHHGGGGGGHHHHGHHHHHHHHHHGGGGGHHHHHHHHGGGGGCGHHHHHHHGHHGGGGGHHGGHHGHHHHHHHHHHHGGGHHGGGCFGGGGGGGGGGGGGGGGGGGGFFFGBFEFFFFFFFFFFFFFFFFFFFFFFFFFFBBEFFFFFFFFFFFFFFFFFFFF
@M05620:45:000000000-G6HP7:1:1101:13510:6842 1:N:0:163
ATCTCTATCTCCTAAAAACCTGTTTAGATTTGGAGATAGACCTTCAGGTTTTTCATCATTTTCTGCATGAATTATACATTGACCACGTTCCAGCGTGGTCAGTTTGCAGCATTCTGTTATTTTGTTTGACAGAGTGTCTTGTTGAGAACATATGTAGGACATGATTTTTTCCTGCAACAGGGAAAATAAAGTATAAGTTTTAAAGATTTATTCTTTAATAAAGGATCTCAAAGCCAGCTTTAGAAAAAGGA
+
CDDCDFFFFFFFGGGGGGGGGGHHHHHHHHHHHHHHHHHHHHHHHHHHHHHGGHHHHIHHHHHHIHHHHHHHHHHHHHHHHHHHHHGHHHHHHHGGGGHHHHHHHHHHHHHHHHHHHHHHHHHHHHHHHHHHHHHHHHHHHHHHHHHHHHHHHHHHHHHHHHHHHHHHHGHHHHHHHHHHHGEHHHHHHHHHHHHHHGHHHHHHHHHHHHHHHHHHHHHHHHHHHHHHHHHHHHHHHGHHHHHGHHHHGGH
@M05620:45:000000000-G6HP7:1:1101:18343:6845 1:N:0:163
ATCTCTATCTCCTAAAAACCTGTTTAGATTTGGAGATAGACCTTCAGGTTTTTCATCATTTTCTGCATGAATTATACATTGACCAGCGTGGTCAGTTTGCAGCATTCTGTTATTTTGTTTGACAGAGTGTCTTGTTGAGAACATATGTAGGACATGATTTTTTCCTGCAACAGGGAAAATAAAGTATAAGTTTTAAAGATTTATTCTTTAATAAAGGATCTCAAAGCCAGCTTTAGAAAAAGGAAGAAAGG
+
3AABBFFFFFFFGGGGGGGGGGHHHHGHHHHHHFFHGHHFHHHHHHHHHHHGGHHHHHHHHHHHHHHHHBFHHFHFHGHHHFHHHHHGGFFHHHHHGHHHHHHHHHHHHHHHHHHHFHHHGFHHFFHHHHHHHHHHHGHHBGGHHHDHHHGHHFHHBHHHHHGGHHHHHDGHGHG/@FHHHHFGGHHHBHHHHHHHHHEHHHHHHHHHHHHHFFGHFHHGHGHG0DGGGFEHHHHFFHHHAEGG/:;GHHH
@M05620:45:000000000-G6HP7:1:1101:20259:6855 1:N:0:163
ATCTCTATCTCCTAAAAACCTGTTTAGATTTGGAGATAGACCTTCAGGTTTTTCATCATTTTCTGCATGAATTATACATTGACCACGTTCCAGCGTGGTCAGTTTGCAGCATTCTGTTATTTTGTTTGACAGAGTGTCTTGTTGAGAACATATGTAGGACATGATTTTTTCCTGCAACAGGGAAAATAAAGTATAAGTTTTAAAGATTTATTCTTTAATAAAGGATCTCAAAGCCAGCTTTAGAAAAAGGA
+
3AABBFFFFFFFGGGGGGGGGGHHHHHHHHHHHFHHHHHGHHHHHGHHHHHGGHHHHHHGHHHHHHHHHHHHHHHHHHHHHHHHHHGHHHHHHHGGGGHHGHHHHHHHGHHHHHHHHHHHHHHHHHHHHHGHHHHHHHHHHHHHFHGHHHHHHHHGHHHHHHHHHHHHHGHHHHHHHHHHHFGHGHHHHHHHHHHHHHHHHHHHHGHHHHHHHHHHHHHHHHHHHHHHHHHHHHHHHGHHHGGHHHHHGGH
@M05620:45:000000000-G6HP7:1:1101:18364:6856 1:N:0:163
ATCTCTATCTCCTAAAAACCTGTTTAGATTTGGAGATAGACCTTCAGGTTTTTCATCATTTTCTGCATGAATTATACATTGACCAGCGTGGTCAGTTTGCAGCATTCTGTTATTTTGTTTGACAGAGTGTCTTGTTGAGAACATATGTAGGACATGATTTTTTCCTGCAACAGGGAAAATAAAGTATAAGTTTTAAAGATTTATTCTTTAATAAAGGATCTCAAAGCCAGCTTTAGAAAAAGGAAGAAAGG
+
BBBBBFFFFFFFGGGGGGGGGGHHHHHHHHHHHHHHHHHHHHHHHHHHHHHGGHHHHHHHHHHHHHHHHHHHHHHHHHHHHGHHHHHGGGGHHHHHHHHHHHHHHHHHHHHHHHHHHHHHHGHHHHHHHHHHHHHHHHHHGHHHHHHHHHHGHGHHHHHHHHGHHHHHGHHHHHGGHHHHHHHHDHHHHHHHHHHGGHFHHHHHHHHHHHGHHHHHHHHHHHHHHHHHHHGHHHHHHHHHFEDFFHGHHHH
@M05620:45:000000000-G6HP7:1:1101:17180:6864 1:N:0:163
CATCCTGACCCTGAAGTACCCCATTGAGCATGGCATCGTCACCAACTGGGACGACATGGAGAAGATCTGGCACCACACCTTCTACAACGAGCTGCGCGTGGCCCCGGAGGAGCACCCAGTGCTGCTGACCGAGGCCCCCCTGAACCCCAAGGCCAACAGAGAGAAGATGACTCAGGTGAGGCTCGGCCGATGCCCGTGCTCCTCCCGTCCTTTCCCCAGTCATTTTCTGCCCGGCTTGATTTCTGACATTA
+
DDDDDFFFFFFFGGGGGGGGGGGHHHHHHHHHHHHHHGHHHGHHHGHHHHHHGGGGGHHHHHHHHHHHHHHHHGHHHGGHHHHHHHHHGGGGGHHGGGGGGGHHGGGGGGGGHHHHGGHHHHHHHHHHHHGGGGGGGGGGGGHHHHGGGGHGHHGGGGGGGGGGGGGGGGGGGGGGHGGGGGGGFFFFFFFFFFFFDFFFFFFFFFFFFFFFFFFFFFFFFFFFFFHFFFFFFFFFFFFFFFFFFFFFFF0
@M05620:45:000000000-G6HP7:1:1101:15383:6865 1:N:0:163
CATCCTGACCCTGAAGTACCCCATTGAGCATGGCATCGTCACCAACTGGGACGACATGGAGAAGATCTGGCACCACACCTTCTACAACGAGCTGCGCGTGGCCCCGGAGGAGCACCCAGTGCTGCTGACCGAGGCCCCCCTGAACCCCAAGGCCAACAGAGAGAAGATGACTCAGGTGAGGCTCGGCCGACGCCCGTGCTCCTCCCGTCCTTTCCCCAGTCATTTTCTGCCCGGCTTGATTTCTGACATTA
+
DDDDDFFFFFFFGGGG5FGGGGGHHHHHHHHHHHHHHGHHHGHHHGHHHHHHGGGGGHHHHHHHHHHHHHHHHGHHHGGHHHHHHHHHGGGGGHHGGGGGGGHHGGGGGGGGHHHHGGHGHHHHHHHHHHGGGGGGGGGGGGHHHHGGGGHGHHGGGGGGGGGGGGGGGGGGGGGGHGGGGGGGFFFFFFFFFFFFFFFFFFFFFFFFFFFFFFFFFFFFFFFFFFHHFFFFFFFFFFAFFFFFFBFFFF0
@M05620:45:000000000-G6HP7:1:1101:18349:6866 1:N:0:163
ATCTCTATCTCCTAAAAACCTGTTTAGATTTGGAGATAGACCTTCAGGTTTTTCATCATTTTCTGCATGAATTATACATTGACCAGCGTGGTCAGTTTGCAGCATTCTGTTATTTTGTTTGACAGAGTGTCTTGTTGAGAACATATGTAGGACATGATTTTTTCCTGCAACAGGGAAAATAAAGTATAAGTTTTAAAGATTTATTCTTTAATAAAGGATCTCAAAGCCAGCTTTAGAAAAAGGAAGAAAGG
+
DDDEEFFFFFFFGGGGGGGGGGHHHHHHHHHHHHHHHHHHHHHHHHHHHHHGGHHHHHHHHIHHIHHHHHHHHHHHHHHHHHHHHHHGGGGHHHHHHHHHGHHHHHHHHHHHHHHHHHHHHGHHHHHHHHHHHHHHHHHHFGFHHHHHHHHGHEHHHHHHHHGHHHHHHHHHHHGGGHHHHHHH=GHHHHHHHHHHHHEHHHHHHHHHHHHHHGGHHHHHHHGGHHGHHHGHHHHHHHGGHFGHFHHHHHH
@M05620:45:000000000-G6HP7:1:1101:20245:6869 1:N:0:163
ATCTCTATCTCCTAAAAACCTGTTTAGATTTGGAGATAGACCTTCAGGTTTTTCATCATTTTCTGCATGAATTATACATTGACCACGTTCCAGCGTGGTCAGTTTGCAGCATTCTGTTATTTTGTTTGACAGAGTGTCTTGTTGAGAACATATGTAGGACATGATTTTTTCCTGCAACAGGGAAAATAAAGTATAAGTTTTAAAGATTTATTCTTTAATAAAGGATCTCAAAGCCAGCTTTAGAAAAAGGA
+
DEDDDFFFFFFFGGGGGGGGGGHHHHHHHHHHHHHHHHHHHHHHHHHHHHHGGHHHHIIHHHIIHHHHHHHHHHHHHHHHHHHHHHGHHHHHHHGGGGHHHHHHHHHHHHHHHHHHHHHHHHHHHHHHHHHHHHHHHHHHHHHHHHHHHHHHHHHHHHHHHHHHHHHHHGHHHHHHHHHHHGGHHHHHHHHHHHHHHHHHHHHHHHHHHHHHHHHHHHHHHHHHHHHHHGHHHHHHHGHHHHHHHHHGGGH
@M05620:45:000000000-G6HP7:1:1101:18367:6879 1:N:0:163
ATCTCTATCTCCTAAAAACCTGTTTAGATTTGGAGATAGACCTTCAGGTTTTTCATCATTTTCTGCATGAATTATACATTGACCAGCGTGGTCAGTTTGCAGCATTCTGTTATTTTGTTTGACAGAGTGTCTTGTTGAGAACATATGTAGGACATGATTTTTTCCTGCAACAGGGAAAATAAAGTATAAGTTTTAAAGATTTATTCTTTAATAAAGGATCTCAAAGCCAGCTTTAGAAAAAGGAAGAAAGG
+
CCCCCFFFFFFFGGGGGGGGGGHHHHHHHHHHHHHHHHHHHHHHHHHHHHHGGHHHHHHHHHHHIHHHHHHHHHHHHHHHHHHHHHHGGEGHFGHHHHGHHHHGHHHHHHHHHHHHHHHHHFHHFBGHHHHHHHHHHHHE?FFHHHHGFHHHHFHHHHHHHHGHHHHHHHHHHHGGHHHHHGHHDGHHHHHHHHHHGHEHHHHHHHHHHHHHGDFGDHHHGHFGGHHCHHGHHHHHGHGFAEEHFFFHFHF
@M05620:45:000000000-G6HP7:1:1101:20232:6881 1:N:0:163
ATCTCTATCTCCTAAAAACCTGTTTAGATTTGGAGATAGACCTTCAGGTTTTTCATCATTTTCTGCATGAATTATACATTGACCACGTTCCAGCGTGGTCAGTTTGCAGCATTCTGTTATTTTGTTTGACAGAGTGTCTTGTTGAGAACATATGTAGGACATGATTTTTTCCTGCAACAGGGAAAATAAAGTATAAGTTTTAAAGATTTATTCTTTAATAAAGGATCTCAAAGCCAGCTTTAGAAAAAGGA
+
BBBBBFFFFFFFGGGFGGGGGGHHHHHHHHFHHHHGGHHHHHHHHFHFGGHGGHHHHGHHHHHHGHHGHEFHHFHHHGHHHHGHHHGHHGGBFBFEEGGHHHGGHHHHHHGGHHFGGHGHHHHHFHHHE3DHHHHHHHHHHHHHHHFHHHFHHHFGHHHFFHHHHHHHHGHHHHFCHHHHHGGEFHHEGBGFBGGHHHHHHGHHHFHHHHHGHGHHGBGHGDDGFGHHHHHFHHFHHGHHGGHFGFFFD:C
@M05620:45:000000000-G6HP7:1:1101:19829:6883 1:N:0:163
CATCCTGACCCTGAAGTACCCCATTGAGCATGGCATCGTCACCAACTGGGACGACATGGAGAAGATCTGGCACCACACCTTCTACAACGAGCTGCGCGTGGCCCCGGAGGAGCACCCAGTGCTGCTGACCGAGGCCCCCCTGAACCCCAAGGCCAACAGAGAGAAGATGACTCAGGTGAGGCTCGGCCGACGCCCGTGCTCCTCCCGTCCTTTCCCCAGTCATTTTCTGCCCGGCTTGATTTCTGACATTA
+
CCCCCFFFFFFFGGGGGGGGGGGHHHHHHHHHHHHHHGHHHGHHHGHHHHHHGGGGGHHHHHHHHHHHHHHHHGHHHGGHHHHHHHHHGGGGGHHGGGGGGGHHGGGGGGGGHHHHGGHHHHHHHHHHHHGGGGGGGGGGGGHHHHGGFGHGHHGGGGGGGGGGGGGGGGGGFGFGGGGGGGGGFFFFFFFFFFFA@DDEFFFFFFFFFFFFFFFFFFFFF/FFFFFFFEFFBCADF;:FFFBF/:FFFF/
@M05620:45:000000000-G6HP7:1:1101:17177:6885 1:N:0:163
CATCCTGACCCTGAAGTACCCCATTGAGCATGGCATCGTCACCAACTGGGACGACATGGAGAAGATCTGGCACCACACCTTCTACAACGAGCTGCGCGTGGCCCCGGAGGAGCACCCAGTGCTGCTGACCGAGGCCCCCCTGAACCCCAAGGCCAACAGAGAGAAGATGACTCAGGTGAGGCTCGGCCGATGCCCGTGCTCCTCCCGTCCTTTCCCCAGTCATTTTCTGCCCGGCTTGATTTCTGACATTT
+
BBBBBFFFFFFFGGGGGGGGGGGHHFHHHHHHHHHHHGHHHGHHHGHHFHHHGGGGGHHHHHGGHHHHHHHFHGHHHGGHHHHHHHHHGGGGGHHGGGGGGGHHGGGGGGGGHFHHGGGHGHHHHHHFHHDGGGFGGGGGGGHEHHGGAAHGHHAEGGGGGGGGGGGGGGGGGGGGGGGGGEEGFFEFFF9ADFFD@DFFFFFFFFFFFFFFFFFFFFFFFFFFFFFFFEFFFFAFFF?FFFFFBFF/BF/
@M05620:45:000000000-G6HP7:1:1101:20249:6889 1:N:0:163
ATCTCTATCTCCTAAAAACCTGTTTAGATTTGGAGATAGACCTTCAGGTTTTTCATCATTTTCTGCATGAATTATACATTGACCACGTTCCAGCGTGGTCAGTTTGCAGCATTCTGTTATTTTGTTTGACAGAGTGTCTTGTTGAGAACATATGTAGGACATGATTTTTTCCTGCAACAGGGAAAATAAAGTATAAGTTTTAAAGATTTATTCTTTAATAAAGGATCTCAAAGCCAGCTTTAGAAAAAGGA
+
BAABBFFFFFFFGGGGGGGGGGHHHHHHHHHHHGHHHHHHHHHHHHHHHHHGGHHHHHHHHHHHHHHHHHHHHHHHHHHHHHHHHHGHHHHHHHGE?EGHHHHHHHHHHHHGHHHHHHHHHHHHHHHHGHFHHHHHHHHHHHHHHGGHHHHHGHGHHHHHHHHHHGHHHGHHHHGHFHHHHGFHHHHHHHHGFHGGHHHHHHHHHHHHHHHHHHHHHFHHHGHBGHHHGHHHHHHHHGHHHHHGGFHFGDH
@M05620:45:000000000-G6HP7:1:1101:24332:6890 1:N:0:163
ATCTCTATCTCCTAAAAACCTGTTTAGATTTGGAGATAGACCTTCAGGTTTTTCATCATTTTCTGCATGAATTATACATTGACCACGTTCCAGCGTGGTCAGTTTGCAGCATTCTGTTATTTTGTTTGACAGAGTGTCTTGTTGAGAACATATGTAGGACATGATTTTTTCCTGCAACAGGGAAAATAAAGTATAAGTTTTAAAGATTTATTCTTTAATAAAGGATCTCAAAGCCAGCTTTAGAAAAAGGA
+
CCDCDFFFFFFFGGGGGGGGGGHHHHHHHHHHHHHHHHHHHHHHHHHHHHHGGHHHHIIHHHIIHHHHHHHHHHHHHHHHHHHHHHGHHHHHHHGGGGHHHHHHHHHHHHHHHHHHHHHHHHHHHHHHGHHHHHHHHHHHHHHHHHHHHHHHHHHHHHHHHHHHHHHHHGHHHHHHHHHHHGGHHHHHHHHHHHHGHHHHHHHHHHHHHHHHHHHHHHHHHHHHHHHHHHHHHHHHHGHHHHHHGHHHGGH
@M05620:45:000000000-G6HP7:1:1101:11714:6891 1:N:0:163
TACCTGTACTGGGGAAGCATTTGAATATCCCCCCATGGTGATGGGGACGGAGAACTGCTCCATAAACACAGGCAACGTGCCTAACTTTCCCGGGAAGATGAAGTCAAAGAGCGACCACAGCTCTCGGAGGTTATTTTGCATCGGTGAGCCAGACAGAATGATCCGATGAGGGGTGCGAAACTATTTGAGGAAAGGAAGCACCTTTTTATTAAATTTACCTTTTAGCAATCGCCATTCCTACCCTAAAGATC
+
BBBBBFFFFFFFGGGGEGFGGGHHHHHHHHHGGGCHHGHHGHHHHGGGGGGGCHHHHHHHHHHHHHHDHHHHGHAGGHHHHHHHHHHHHHHGGGGEFHHHFGFHHHHFHHHHGGGGGHGHHHHHHGGGGGGHHHHHHHHHHHGGGGGHGHHHHGHGHHHHHHHHH?EFHHHGGEGGGEFGGGFGGGGFEGFFGFGFGGGGGFFFFFFFFFFFFFFFFFFFFFFFFFFBBFFFFFFFFFFFFFFFFFFFFFF
@M05620:45:000000000-G6HP7:1:1101:20989:6893 1:N:0:163
AGATTACTGCAACAGTTCCCCCTGGACCTGGAAAAGTTTCTTGCCTGGCTTACAGAAGCTGAAACAACTGCCAATGTCCTACAGGATGCTACCCGTAAGGAAAGGCTCCTAGAAGACTCCAAGGGAGTAAAAGAGCTGATGAAACAATGGCAAGTAAGTCAGGCATTTCCGCTTTAGCACTCTTGTGGATCCAATTGAACAATTCTCAGCATTTGTACTTGTAACTGACAAGCCAGGGACAAAACAAAGAT
+
CCCCDFFFFFFFGGGGGGGGGGGGHHHHHHHHHHHHHHHHHHHHHHHHHHHHHHHHHHHHHHHHHHHHHHHHHHHHHHHHHHHHHHHHHHHHHHGGGGHHHHHHHHHHGHHHHHHHHHHHHHHGGGGGHHHHHGHHHHHHHHHHHHHHHHHHHGHHHHHHHHHHHHHHHHGGGGGHGHGHHHHHHGHGHHHHGGHHHGFFHHHHHHHHHHHHHHHHHFHHHGHHHHHGHGHHHGGGGGGGFFFGGGGGGGG
@M05620:45:000000000-G6HP7:1:1101:11731:6897 1:N:0:163
TACCTGTACTGGGGAAGCATTTGAATATCCCCCCATGGTGATGGGGACGGAGAACTGCTCCATAGACACAGGCAACGTGCCTAACTTTCCCGGGAAGATGAAGTCAAAGAGCGACCACAGCTCTCGGAGGTTATTTTGCATCGGTGAGCCAGACAGAATGATCCGATGAGGGGTGCGAAACTATTTGAGGAAAGGAAGCACCTTTTTATTAAATTTACCTTTTAGCAATCGCCATTCCTACCCTAAAGATC
+
ABBABFFFFFFFGGGGGGGGGGHHHHHGHHHGGGGHHHGHGHHHHGGGGGGGGHHHHHHHHHHHBGHHHHHHGGHHGHHHHHHHHHHHHHHGGGGGGHHHFHFFGHHHHHHHGGGGGHHHGHHGHGGGGGEHHHHHHHHGHHGGGGGHFGHHHGHHGHHGGHHHHGGGHHHGGEGGGFADGGGGGGGFGGCFFGGGGFGGGFFFFFFFFFFFFFFFFFFFFFFFFFFBFBEFFFFFFFFFFFFFFFFFEFB
@M05620:45:000000000-G6HP7:1:1101:9319:6908 1:N:0:163
TACCTGTACTGGGGAAGCATTTGAATATCCCCCCATGGTGATGGGGACGGAGAACTGCTCCATAAACACAGGCAACGTGCCTAACTTTCCCGGGAAGATGAAGTCAAAGAGCGACCACAGCTCTCGGAGGTTATTTTGCATCGGTGAGCCAGACAGAATGATCCGATGAGGGGTGCGAAACTATTTGAGGAAAGGAAGCACCTTTTTATTAAATTTACCTTTTAGCAATCGCCATTCCTACCCTAAAGATC
+
DDDDDFFFFFFFGGGGGGGGGGHHHHHHHHHGGGGHHHGHHHHHHGGGGGGGGHHHHHHHHHHHHHHHHHHHGHHHGHHHHHHHHHHHHHHGGGGGGHHHHHHHHHHHHHHHGGGGGHHHHHHHHGGGGGGHHHHHHHHHHHGGGGGHHHHHHGHHHHHHHHHHHGGGHHHGGEGGGGGGGGGHHHHGGGFGGGGGGGGGGFFFFFFFFHFFFFFFFFFFFFFFFFFFFFFFFFFFFFFFFFFFFFFFFFF
@M05620:45:000000000-G6HP7:1:1101:11718:6909 1:N:0:163
TACCTGTACTGGGGAAGCATTTGAATATCCCCCCATGGTGATGGGGACGGAGAACTGCTCCATAAACACAGGCAACGTGCCTAACTTTCCCGGGAAGATGAAGTCAAAGAGCGACCACAGCTCTCGGAGGTTATTTTGCATCGGTGAGCCAGACAGAATGATCCGATGAGGGGTGCGAAACTATTTGAGGAAAGGAAGCACCTTTTTATTAAATTTACCTTTTAGCAATCGCCATTCCTACCCTAAAGATC
+
DDDDDFFFFFFFGGGGGGGGGGHHHHHHHHHGGGGHHHGHHHHHHGGGGGGGGHHHHHHHHHHHGHHHHHHHGHHHGHHHHHHHHHHHHHHGGGGGGHHHHHHHHHHHHHHHGGGGGHHHHHHHHGGGGGGHHHHHHHHHHHGGGGGHHHHHHGHHHHHHHHHHHGGGHHHGGEGGGGGGGGGGHHGGGGFGGGGGGGGFGFFFFFFFHFHFFFHHHFFFFFFFFFFBFFFFFFFFFFFFFFFFFFFFFFF
@M05620:45:000000000-G6HP7:1:1101:20978:6911 1:N:0:163
AGATTACTGCAACAGTTCCCCCTGGACCTGGAAAAGTTTCTTGCCTGGCTTACAGAAGCTGAAACAACTGCCAATGTCCTACAGGATGCTACCCGTAAGGAAAGGCTCCTAGAAGACTCCAAGGGAGTAAAAGAGCTGATGAAACAATGGCAAGTAAGTCAGGCATTTCCGCTTTAGCACTCTTGTGGATCCAATTGAACAATTCTCAGCATTTGTACTTGTAACTGACAAGCCAGGGACAAAACAAAGAT
+
BBBBBFFFFFFFGGGGGGGGGGGFDHHHHHFHHHHHHHHHHHHHHHHHHHHHHHHHHGHHHGHHHHHHHHHHHHHHHHHHHHHHHGHHHHHHHHGGGGHHHHHFFHHHGHHHHHHHHHHHHHFGGEGGHGHHHGHGHHHHGHHHHHHHHHHGHGHHFHFHHGHHHHHHHHGGGGGHEHGHHHHHHDFGHHHHHFHHHHDFGHHHHHHHHHHHHHHHHHHHHGHHFHHFGGGHHGGGGGGGEGFFGGEFGGF
@M05620:45:000000000-G6HP7:1:1101:18402:6911 1:N:0:163
CATCCTGACCCTGAAGTACCCCATTGAGCATGGCATCGTCACCAACTGGGACGACATGGAGAAGATCTGGCACCACACCTTCTACAACGAGCTGCGCGTGGCCCCGGAGGAGCACCCAGTGCTGCTGACCGAGGCCCCCCTGAACCCCAAGGCCAACAGAGAGAAGATGACTCAGGTGAGGCTCGGCCGACGCCCGTGCTCCTCCCGTCCTTTCCCCAGTCATTTTCTGCCCGGCTTGATTTCTGACATTA
+
CCCCCFFFFFFFGGGGGGGGGGGHHHHHHHHHHHHHHGHHHGHHHGHHHHHHGGGGGHHHHHHHHHHHHHHHHGGHHGGHHHHHHHHHGGGGGHHGGGGGGGHHGGGGGGGGHHHHGGHHHHHHHHHHHHGGGGGGGGGGGGHHHHGGGGHGHHGGGGGGGGGGGGGFGGGGGGGGGGGGGGGGFFFFFFFFFFFFCFFFFFFFFFFFFFFFFFFFFFFFFFFFFFFFFFFFFFFFFFFFFFFFFBFFFF0
@M05620:45:000000000-G6HP7:1:1101:25422:6916 1:N:0:163
AGATTACTGCAACAGTTCCCCCTGGACCTGGAAAAGTTTCTTGCCTGGCTTACAGAAGCTGAAACAACTGCCAATGTCCTACAGGATGCTACCCGTAAGGAAAGGCTCCTAGAAGACTCCAAGGGAGTAAAAGAGCTGATGAAACAATGGCAAGTAAGTCAGGCATTTCCGCTTTAGCACTCTTGTGGATCCAATTGAACAATTCTCAGCATTTGTACTTGTAACTGACAAGCCAGGGACAAAACAAAGAT
+
BBBBBFFFFF4DGGGFGGGGGGGGHGHHHGHGHHHHGHHHHHHHHHHHGHHHHHHHHHHHHHFHHHHHHHFHHFHHHFHHHHHHHFHHHHHHGHGGGGHHHHHGHHHHGHHHHHHGHHHHHFHGGFGEHHHHHGHHHHFHHGFHHGHHHFHHHGHHHHHHHHHHHHHHHHGGGGGHHHHHHHHHHGGGHHHHHFHHHHFFDHHHHHHHHHGHHHHHHHHGHHHGHHFBGHHHHGGGGGGFEFFGGGGGGGF
@M05620:45:000000000-G6HP7:1:1101:22312:6959 1:N:0:163
CATCCTGACCCTGAAGTACCCCATTGAGCATGGCATCGTCACCAACTGGGACGACATGGAGAAGATCTGGCACCACACCTTCTACAACGAGCTGCGCGTGGCCCCGGAGGAGCACCCAGTGCTGCTGACCGAGGCCCCCCTGAACCCCAAGGCCAACAGAGAGAAGATGACTCAGGTGAGGCTCGGCCGACGCCCGTGCTCCTCCCGTCCTTTCCCCAGTCCTTTTCTGCCCGGCTTGCTTTCTGACATTT
+
BBBBBFFFFFFFGGFGGGGGGGEHHGHHHFHG4FGHHGHGHGHFGGHHHHGHGGGGGHHFHHEHEGHHHHHFHGGHGGGHHHHFHHBGGGGGGHHGGE>E?EHHGEGGGGGGGGHHGGHHHHHGGHHEFHGGC?DGGGGGGC/:CHGGAAGFHHE.E?GEGEA.CF/CFEFGGGGGGEFF?EEFDFEFF-=DADFA=DDFFFFFFFFAA9.BFFFFFB.BF/;:FFB///BE9B;BAD./BBFB99:/;B;
@M05620:45:000000000-G6HP7:1:1101:16250:6972 1:N:0:163
ATCTCTATCTCCTAAAAACCTGTTTAGATTTGGAGATAGACCTTCAGGTTTTTCATCATTTTCTGCATGAATTATACATTGACCACGTTCCAGCGTGGTCAGTTTGCAGCATTCTGTTATTTTGTTTGACAGAGTGTCTTGTTGAGAACATATGTAGGACATGATTTTTTCCTGCAACAGGGAAAATAAAGTATAAGTTTTAAAGATTTATTCTTTAATAAAGGATCTCAAAGCCAGCTTTAGAAAAAGGA
+
CCCCCFFFFFFFGGGGGGGGGGHHHHHHHHHHHHHHHHHHHHHHHHHHHHHGGHHHHHHHHHHIHHHHHHHHHHHHHHHHHHHHHHGHHHHHGHGGGGHHGHHHHHHHHHHHHHHHHHHHHHHHHHHHGHGHHHHHHHHHHHHHHHHFHHHHHHHHHHHHHHHHHHHHHGHHHHGHHHHHHGGHHHHHHFHGFHHHHHHHHHHHHHHHHHHHHHHHHGHHHHHHHHHHHHHHHHHHHGHHHHHHHHHHGGH
@M05620:45:000000000-G6HP7:1:1101:23754:6974 1:N:0:163
CATCCTGACCCTGAAGTACCCCATTGAGCATGGCATCGTCACCAACTGGGACGACATGGAGAAGATCTGGCACCACACCTTCTACAACGAGCTGCGCGTGGCCCCGGAGGAGCACCCAGTGCTGCTGACCGAGGCCCCCCTGAACCCCAAGGCCAACAGAGAGAAGATGACTCAGGTGAGGCTCGGCCGACGCCCGTGCTCCTCCCGTCCTTTCCCCAGTCATTTTCTGCCCGGCTTGATTTCTGACATTA
+
CCCCCFFFFFFFGGGGGGGGGGGHHHHHHHHHHHHHHGHHHGHHHGHHHHHHGGGGGHHHHHHHHHHHHHHHHGHHHGGHHHHHHHHHGGGGGHGGGGGGGGHHGGGGGGGGHHHHGGHHHHHHHHHHHHGGGGGGGGGGGGHHHHGGGGHGHHGGGGGGGGGGGGGGGGGGGGGGGGGGGGGGFFFFFFFFFFFFFFFFFFFFFFFFFFFFFFFFFFFFFFFFFFFFFFFFFFFFFCAFFFFFFFFFFF0
@M05620:45:000000000-G6HP7:1:1101:22305:6975 1:N:0:163
CATCCTGACCCTGAAGTACCCCATTGAGCATGGCATCGTCACCAACTGGGACGACATGGAGAAGATCTGGCACCACACCTTCTACAACGAGCTGCGCGTGGCCCCGGAGGAGCACCCAGTGCTGCTGACCGAGGCCCCCCTGAACCCCAAGGCCAACAGAGAGAAGATGACTCAGGTGAGGCTCGGCCGACGCCCGTGCTCCTCCCGTCCTTTCCCCAGTCATTTTCTGCCCGGCTTGATTTCTGACATTT
+
EEEEEFFFFFFFGGGGGGGGGGGHHHHHHHHHHHHHHGHHHGHHHGHHHHHHGGGGGHHHHHHHHHHHHHHHHGHHHGGHHHHHHHHHGGGGGHHGGGGGGGHHGGGGGGGGHHHHGGHHHHHHHHHHHHGGGGGGGGGGGGHHHHGGGGHGHHGGGGGGGGGGGGGGGGGGGGGGGGGGGGGGFFFFFFFFFFFFBFFFFFFFFFFFFFFFHFFFFFFFFFFFFFFFFFFFFFFFFFFFFFFFFFFFFF1
@M05620:45:000000000-G6HP7:1:1101:16269:6976 1:N:0:163
ATCTCTATCTCCTAAAAACCTGTTTAGATTTGGAGATAGACCTTCAGGTTTTTCATCATTTTCTGCATGAATTATACATTGACCACGTTCCAGCGTGGTCAGTTTGCAGCATTCTGTTATTTTGTTTGACAGAGTGTCTTGTTGAGAACATATGTAGGACATGATTTTTTCCTGCAACAGGGAAAATAAAGTATAAGTTTTAAAGATTTATTCTTTAATAAAGGATCTCAAAGCCAGCTTTAGAAAAAGGA
+
DDCDDFFFFFFFGGGGGGGGGGHHHHHHHHHHHHHHHHHHHHHHHHHHHHHGGHHHHHIHHIIHIHHHHHHHHHHHHHHHHHHHHHGHHHHHHHGGGGHHHHHHHHHHHHHHHHHHHHHHHHHHHHHHHHHHHHGHHHHHHHHHHHHHHHHHHHHHHHHHHHHHHHHHHGHHHHHHHHHHHGGHHHHHHHHHHHHHHGHHHHHHHHHHHHHHHHHHHHHHHHFHHHHHHGHHHHHHHGHHHHHFHHHHGGG
@M05620:45:000000000-G6HP7:1:1101:8684:6977 1:N:0:163
CATCCTGACCCTGAAGTACCCCATTGAGCATGGCATCGTCACCAACTGGGACGACATGGAGAAGATCTGGCACCACACCTTCTACAACGAGCTGCGCGTGGCCCCGGAGGAGCACCCAGTGCTGCTGACCGAGGCCCCCCTGAACCCCAAGGCCAACAGAGAGAAGATGACTCAGGTGAGGCTCGGCCGACGCCCGTGCTCCTCCCGTCCTTTCCCCAGTCATTTTCTGCCCGGCTTGATTTCTGACATTA
+
CCCCCFFFFFFFGGGGGGGGGGGHHHHHHHHHHHHHHGHHHGHHHGHHHHHHGGGGGGHHHHHHHHHHHHHHHGHHHGGHHHHHHHHHGGGGGHHGGGGGGGHHGGGGGGGGHHHHGGHHHHHHHHHHHHGGGGGGGGGGGGHHHHGGGGHGHHGGGGGGGGGGGGGGGGGGGGGGGGGGGGGGFFFFFFFFFFFFDFFFFFFFFFFFFFFFFFFFFFFFFFFFFFFFFFFFFFFFFF9FFFEFFFFFFF0
@M05620:45:000000000-G6HP7:1:1101:22293:6994 1:N:0:163
CATCCTGACCCTGACGTACCCCATTGAGCATGGCATCGTCACCAACTGGGACGACATGGAGAAGATCTGGCACCACCCCTTCTACAACGAGCTGCGCGTGGCCCCGGAGGAGCACCCAGTGCTGCTGACCGAGGCCCCCCTGAACCCCAAGGCCAACAGAGAGAAGATGACTCAGGTGAGGCTCGGCCGACGCCCGTGCTCCTCCCGTCCTTTCCCCATTCCTTTTCTGCCCGGCTTGATTTCTTACATTA
+
AAAAAF1@BCFF1G11AFGGGGFHH1AFF1FGCFEHHAFG0EG1AFHHB/0BE/EAEH0BGF0AGEFGD1F0BF0G/EEGHHHEHB@G///>E1F/E></<EGHGGCCC/CCGCHHG/GC1?GHGH<?FGCCCCCGGGGGC.;GHHGG...;CEAEGA;///CC/9:F00FFGGF/C99AFA-;9-;A=@@@-@@@9-9;BFBFFFA:BBBFBFFFFE-/9/9BFFFB;/;EB-@=@-:/BBFF/9BB9//
@M05620:45:000000000-G6HP7:1:1101:22310:6997 1:N:0:163
CATCCTGACCCTGAAGTACCCCATTGAGCATGGCATCGTCACCAACTGGGACGACATGGAGAAGATCTGGCACCACACCTTCTACAACGAGCTGCGCGTGGCCCCGGAGGAGCACCCAGTGCTGCTGACCGAGGCCCCCCTGAACCCCAAGGCCAACAGAGAGAAGATGACTCAGGTGAGGCTCGGCCGACGCCCGTGCTCCTCCCGTCCTTTCCCCAGTCATTTTCTGCCCGGCTTGCTTTCTGACATTA
+
BBBBBFFFFFFFGGBAGGGGGGFHHHHFGEHGAGEHHGHHHGHFCFHFHHAGA0EEGHGFHC1GHHHHHHHFHGGHHGGHHHHFHDGHGCEGGHHEGGECGEHHGEFFGGGFFHHHGGHHFHHFGHHHHHDG@CDGGGGGGC:CHHGGDFHGHHE9AE/FFGGGBBFGFFFGGBBGGBFGGGGFF;EFFAF9BDF@@?DFFFBFFFDEAAAFFFFFFFFFFFFFFFFFFFFFABBDD;.;FFFFBBFBFF/
@M05620:45:000000000-G6HP7:1:1101:4840:7018 1:N:0:163
AAACCAAGCAGACACTCACACGTCTGAACTCCAGTCACGTCGACGCATCTCGTATGCCGTCTTCTGCTTGAAAAAAAAAAAAAACAACGAGCTAAGCGTCGGCCCGGAGGATCTCCCAGTGCTACTAACCCACGCCCCCCTGAACCCCAAGTCCCACAGAGAGACGATGACTCATGTGAGGCTCTGCTGACGCCCGTGCTCCACTCGTCCTCTCTCCTGTCATTTTCTGCTTGGCTTTCTCTCTGCCATTT
+
BBBBBBBFBFFFGGGGGGGGGGHHHGHFHHHHHHHHHHGHHGGGGGGGEHHHFGHHHHGFGHGGHGHHHHHHHHHGGGFE>////??//??//2222</////.----<-.//0=0/<0/0:0;0:0</:...-..---:-A/0;....:9/9///..;B/....999./BBBF/9/://9.../9////;..---9.../:/.//...9.;;:/:///////://:/:////.//.///////;///;//
@M05620:45:000000000-G6HP7:1:1101:6343:7033 1:N:0:163
TACCTGTACTGGGGAAGAGTGTAGCAATCGCCATTCCTACCCTAAAGATCGGAAGAGCACACGTCTGAACTCCAGTCACGTCGACGCATCTCGTATGCCGTCTTCTGCTTGAAAAAAAAAAAAATAAAATTAACGATCTTGTCGTCATATCTGTATGTTATTTACACATAGCTGAGTAATAATCATTGTTATGTTCGAGATTTATACTTTGTACGTCTGTGTGCAGTAGTTTCTTAATCTACTCGACTATT
+
BBBBBFFFFFFFGGGGGGGGGGHFHGHHHFFGGFHHHHHHHHHHHEHHHHHGGGGHHHFHHHEGGHGHHHHHHGHHHHHGHHGGGGGGGGHGHFGHHHHGGGHGHHHHHHHHHHHHGGGF///<0111111111.....00=0....<00000000;00000000000000/;:0.;00;;0;0000009000900../..0000000000000.....;//.;////9//////////:////..-.9/9
@M05620:45:000000000-G6HP7:1:1101:6323:7039 1:N:0:163
TACCTGTACTGGGGAAGAGTGTAGCAATCGCCATTCCTACCCTAAAGATCGGAAGAGCACACGTCTGAACTCCAGTCACGTCGACGCATCTCGTATGCCGTCTTCTGCTTGAAAAAAAAAAAAGAAATATGATGAATACACAATACATATTAAAGCTCTTCAAGATCATCCATAAGTACACTATAGGATATGCGAACACACATAGCTAAACCTCTGATTGAGATAACACGACTCCATCGTCCACTGAGATT
+
CCCCCFFFFFFFGGGGGGGGGGHHHHHHHGGGGBGGHHHHHHHHHHHHHHHGGGGHHHHHHHGHHHGFGHHHHHHHHHHGHHGGGGG@EFHHHGGHHHHGGGHGHHGGHHHHFHHGDFGC/////001111<11>111>111.0=<000000=00=0<0000000000000000000000:0/0090009000..---/..:000/;0009/9/:9B/////.////:/.:-..////.....//////;;
@M05620:45:000000000-G6HP7:1:1101:15224:7041 1:N:0:163
ATCTCTATCTCCTAAAAACCTGTTTAGATTTGGAGATAGACCTTCAGGTTTTTCATCATTTTCTGCATGAATTATACATTGACCACGTTCCAGCGTGGTCAGTTTGCAGCATTCTGTTATTTTGTTTGACAGAGTGTCTTGTTGAGAACATATGTAGGACATGATTTTTTCCTGCAACAGGGAAAATAAAGTATAAGTTTTAAAGATTTATTCTTTAATAAAGGATCTCAAAGCCAGCTTTAGAAAAAGGA
+
DDCCDFFFFFFFGGGGGGGGGGHHHHHHHHHHHHHHHHHHHHHHHHHHHHHGGHHHHHHIIHIIIHHHHHHHHHHHHHHHHHHHHHGHHHHHHHGGGGHHHHGHHHHHHHGHHHHHHHHHHHHHHHHHHHGHHHHHHHHHHHHHHHHHHHHHHHHFHHHHHHHHHHHHHGHHHHHHHHHHHGGGHHHHHHHHHHHHHHHHHGHHHHHHHHHHHHHHHHHHHHHHHHHHHHHHHHHHHGHHHHHHHHHHGGH
@M05620:45:000000000-G6HP7:1:1101:6345:7053 1:N:0:163
TACCTGTACTGGGGAAGAGTGTAGCAATCGCCATTCCTACCCTAAAGATCGGAAGAGCACACGTCTGAACTCCAGTCACGTCGACGCATCTCGTATGCCGTCTTCTGCTTTAAAAAAAAAAAAAGTAATACACTCGCTTTTTAAACCATTGCAGGTACAACAGACTTTGCCGCTTTCTCCCTCTTGTTGATCCCACTGTACAATTATCCGCCTTTGGATTCGTATCCGCCCAGCCAGGGACACAACAACGA
+
1>AAA@DDDDDBAECEAG1B1ADDGGEHHFFGGFG2DGHHFGHCHFGFH1//AFEG0FGGFHEFGGBA2FGHHGFDGGH?GH/>@EEEEEHGA//BFGGGEEFFDF11D11FGBGB///</><-.1111111110.>CA.00<000/.000=00.:0;00/;;/./:0000---..0000/;99000;;0000/0.;90000//;//;/----:B//////-;-/-/9----;-----;---;-99-;---
@M05620:45:000000000-G6HP7:1:1101:25555:7071 1:N:0:163
CATCCTGACCCTGAAGTACCCCATTGAGCATGGCATCGTCACCAACTGGGACGACATGGAGAAGATCTGGCACCACACCTTCTACAACGAGCTGCGCGTGGCCCCGGAGGAGCACCCAGTGCTGCTGACCGAGGCCCCCCTGAACCCCAAGGCCAACAGAGAGAAGATGACTCAGGTGAGGCTCGGCCGACGCCCGTGCTCCTCCCGTCCTTTCCCCAGTCATTTTCTGCCCGGCTTGATTTCTGACATTT
+
DDDDDFFFFFFFGGGGGGGGGGGHHHHHHHHHHHHHHGHHHGHHHGHHHHHHGGGGGHHHHHHHHHHHHHHHHGHHHGGHHHHHHHHHGGGGGHHGGGGGGGHHGGGGGGGGHHHHGGHHHHHHHHHHHHGGGGGGGGGGGGHHHHGGGGHGHHGGGGGGGGGGGGGGGGGGGGGGHGGGGGGGFFFFFFFFFFFFFFFFFFFFFFFFFFFFFHFFFFFFFFFFFHFFFFFFFAAFFFFFFFFFFFFFFF0
@M05620:45:000000000-G6HP7:1:1101:25540:7081 1:N:0:163
CATCCTGACCCTGAAGTACCCCATTGAGCATGGCATCGTCACCAACTGGGACGACATGGAGAAGATCTGGCACCACACCTTCTACAACGAGCTGCGCGTGGCCCCGGAGGAGCACCCAGTGCTGCTGACCGAGGCCCCCCTGAACCCCAAGGCCAACAGAGAGAAGATGACTCAGGTGAGGCTCGGCCGACGCCCGTGCTCCTCCCGTCCTTTCCCCAGTCATTTTCTGCCCGGCTTGATTTCTGACATTA
+
DCDCDFFFFFFFGGGGGGGGGGGHHHHHHHHHHHHHHGHHHGHHHGHHHHHHGGGGGHHHHHHHHHHHHHHHHGHHHGGHHHHHHHHHGGGGGHHGGGGGGGHHGGGGGGGGHHHHGGHGHHHHHHHHHHGGGGGGGGGGGGHHHHGGGGHGHHGGGGGGGGGGGGGGGGGGGGGGGGGGGGGGFFFFFFFFFFFFBDDFFFFFFFFEFFFFFFFFFFFFFFFFFFFFFFFFFFFFFFFFFFFFFFFFFF0
@M05620:45:000000000-G6HP7:1:1101:26212:7094 1:N:0:163
ATCTCTATCTCCTAAAAACCTGTTTAGATTTGGAGATAGACCTTCAGGTTTTTCATCATTTTCTGCATGAATTATACATTGACCACGTTCCAGCGTGGTCAGTTTGCAGCATTCTGTTATTTTGTTTGACAGAGTGTCTTGTTGAGAACATATGTAGGACATGATTTTTTCCTGCAACAGGGAAAATAAAGTATAAGTTTTAAAGATTTATTCTTTAATAAAGGATCTCAAAGCCAGCTTTAGAAAAAGGA
+
CCCCCFFFFFFFGGGGGGGGGGHHHHHHHHHFHHHHHHHHHHHHHHHHHHHGGHFHHGIIHHHHHHHHHGHHHGHHHFHHHHHHFHGGHHHHHGGGGGHHFHHHHHHHHHGHHHGHHHHHHHHHHHHHFHHHHHHHHHHHHHHHHHGHHGFFFHGHHHHHFFHHHHHHHGHHHHHFHHHHHGEFHHHHGGHHFHHHHGHHHHHGHHHHHHHHHHHHGHHGHHHHHHHHHGFFFCHFHGHGHHHHGFHHGGF
@M05620:45:000000000-G6HP7:1:1101:10073:7109 1:N:0:163
TACCTGTACTGGGGAAGCATTTGAATATCCCCCCATGGTGATGGGGACGGAGAACTGCTCCATAAACACAGGCAACGTGCCTAACTTTCCCGGGAAGATGAAGTCAAAGAGCGACCACAGCTCTCGGAGGTTATTTTGCATCGGTGAGCCAGACAGAATGATCCGATGAGGGGTGCGAAACTATTTGAGGAAAGGAAGCACCTTTTTATTAAATTTACCTTTTAGCAATCGCCATTCCTACCCTAAAGATC
+
BBBBAFFFFFFFGGGGGGGGGGHHHHHHHHHGGGGHHGGHHHHHHGGGCGGGEHHHHHHHHHHHHGHHHGHHGFHHGGHHHHHHHHHHHHHGGGGGGGHHGHHHHHHHEGFHGGGGGGHHHHHHHGGGGGEGHHHHGHHHHHGGGGGHHHHHGGFHHHFDGHHHHGGGHHHFG:CGGECGGGGGGGG0CF9CFGFGGFGFFFF;FFFFFFFFFFFFFB;BFFFFFFFFFFFFFFFFFFFFFFFFFFFFFFF
@M05620:45:000000000-G6HP7:1:1101:10057:7120 1:N:0:163
TACCTGTACTGGGGAAGCATTTGAATATCCCCCCATGGTGATGGGGACGGAGAACTGCTCCATAAACACAGGCAACGTGCCTAACTTTCCCGGGAAGATGAAGTCAAAGAGCGACCACAGCTCTCGGAGGTTATTTTGCATCGGTGAGCCAGACAGAATGATCCGATGAGGGGTGCGAAACTATTTGAGGAAAGGAAGCACCTTTTTATTAAATTTACCTTTTAGCAATCGCCATTCCTACCCTAAAGATC
+
DDDDDFFFFFFFGGGGGGGGGGHHHHHHHHHGGGGHHHGHHHHHHGGGGGGGGHHHHHHHHHHHHHHHHHHHGHHHGHHHHHHHHHHHHHHGGGGGGHHHHHHHHHHHHHHHGGGGGHHHHHHHHGGGGGGHHHHHHHHHHHGGGGGHHHHHHGHHHHHHHHHHHGGGHHHGGEEGGEFGGGGGHHHGGGFGGGGGGGGGGFFFFFFFFFHFFFFFFFFFFFFFFFFFFFFFFFFFFFFFFFFFFFFFFFF
@M05620:45:000000000-G6HP7:1:1101:17019:7121 1:N:0:163
CATCCTGACCCTGAAGTACCCCATTGAGCATGGCATCGTCACCAACTGGGACGACATGGAGAAGATCTGGCACCACACCTTCTACAACGAGCTGCGCGTGGCCCCGGAGGAGCACCCAGTGCTGCTGACCGAGGCCCCCCTGAACCCCAAGGCCAACAGAGAGAAGATGACTCAGGTGAGGCTCGGCCGACGCCCGTGCTCCTCCCGTCCTTTCCCCAGTCATTTTCTGCCCGGCTTGATTTCTGACATTA
+
EEEEEFFFFFFFGGGGGGGGGGGHHHHHHHHHHHHHHGHHHGHHHGHHHHHHGGGGGHHHHHHHHHHHHHHHHGHHHGGHHHHHHHHHGGGGGHHGGGGGGGHHGGGGGGGGHHHHGGHHHHHHHHHHHHGGGGGGGGGGGGHHHHGGGGHGHHGGGGGGGGGGGGGGGGGGGGGGHGGGGGGGFFFFFFFFFFFFBDFFFFFFFFFFFFFFFFFFFFFFFFFFFFFFFFFFFFFFFFFFFFFFFFFFFF1
@M05620:45:000000000-G6HP7:1:1101:10071:7137 1:N:0:163
TACCTGTACTGGGGAAGCATTTGAATATCCCCCCATGGTGATGGGGACGGAGAACTGCTCCATAAACACAGGCAACGTGCCTAACTTTCCCGGGAAGATGAAGTCAAAGAGCGACCACAGCTCTCGGAGGTTATTTTGCATCGGTGAGCCAGACAGAATGATCCGATGAGGGGTGCGAAACTATTTGAGGAAAGGAAGCACCTTTTTATTAAATTTACCTTTTAGCAATCGCCATTCCTACCCTAAAGATC
+
BBBBBFFFFFFFGGGGGGGGGGHHHGHHHHHGGGGHHHGHGHHFHGGGGGGGFHHHHHHHHHHHHHHHHHHHGFHHGHHHHHHHHHHHHHHGGGGGGGHHHHHHHHHHGHGHGGGGGHHHHHHHHGGGGGDHGHHHHHHHHHGGGGGHHHHHHGHHFHHHGHHHHGGGHHHGG:CGGDFGGGGGGGGFEFBFBFGGGGGFGFFFFFFFFFFFFFFFFFFFFFFFBFFBFFEFFFFFBBFFF.AFFFFBFFF
@M05620:45:000000000-G6HP7:1:1101:14310:7144 1:N:0:163
CATCCTGACCCTGAAGTACCCCATTGAGCATGGCATCGTCACCAACTGGGACGACATGGAGAAGATCTGGCACCACACCTTCTACAACGAGCTGCGCGTGGCCCCGGAGGAGCACCCAGTGCTGCTGACCGAGGCCCCCCTGAACCCCAAGGCCAACAGAGAGAAGATGACTCAGGTGAGGCTCGGCCGACGCCCGTGCTCCTCCCGTCCTTTCCCCAGTCATTTTCTGCCCGGCTTGATTTCTGACATTT
+
DDDDDFFFFFFFGGGGGGGGGGGHHHHHHHHHHHHHHGHHHGHHHGHHHHHHGGGGGHHHHHHHHHHHHHHHHGHHHGGHHHHHHHHHGGGGGHHGGGGGGGHHGGGGGGGGHHHHGGHGHHHHHHHHHHGGGGGGGGGGGGHHHHGGGGHGHHGGGGGGGGGGGGGGGGGGGGGGHGGGGGGGFFFFFFFFFFFFFFFFFFFFFFFFFFFFFFFFFFFFFFFFFFFFHFFFFFFFCFFFFFFFFBFFFF0
@M05620:45:000000000-G6HP7:1:1101:6715:7202 1:N:0:163
CATCCTGACCCTGAAGTACCCCATTGAGCATGGCATCGTCACCAACTGGGACGACATGGAGAAGATCTGGCACCACACCTTCTACAACGAGCTGCGCGTGGCCCCGGAGGAGCACCCAGTGCTGCTGACCGAGGCCCCCCTGAACCCCAAGGCCAACAGAGAGAAGATGACTCAGGTGAGGCTCGGCCGACGCCCGTGCTCCTCCCGTCCTTTCCCCAGTCATTTTCTGCCCGGCTTGATTTCTGACATTA
+
EEEEEFFFFFFFGGGGGGGGGGGHHHHHHHHHHHHHHGHHHGHHHGHHHHHHGGGGGHHHHHHHHHHHHHHHHGHHHGGHHHHHHHHHGGGGGHHGGGGGGGHHGGGGGGGGHHHHGGHHHHHHHHHHHHGGGGGGGGGGGGHHHHGGGGHGHHGGGGGGGGGGGGGGGGGGGGGGGGGGGGGGFFFFFFFFFFFFCFFFFFFFFFFFFFFFFFFFFFFFFFFFFHFFFFFFDFFFFFFFFFFFFEFFFF1
@M05620:45:000000000-G6HP7:1:1101:12186:7207 1:N:0:163
CATCCTGACCCTGAAGTACCCCATTGAGCATGGCATCGTCACCAACTGGGACGACATGGAGAAGATCTGGCACCACACCTTCTACAACGAGCTGCGCGTGGCCCCGGAGGAGCACCCAGTGCTGCTGACCGAGGCCCCCCTGAACCCCAAGGCCAACAGAGAGAAGATGACTCAGGTGAGGCTCGGCCGACGCCCGTGCTCCTCCCGTCCTTTCCCCAGTCATTTTCTGCCCGGCTTGATTTCTGACATTA
+
DDDDDFFFFFFFGGGGGGGGGGGHHHHHHHHHHHHHHGHHHGHHHGHHHHHHGGGGGHHHHHHHHHHHHHHHHGHHHGGHHHHHHHHHGGGGGHHGGGGGGGHHGGGGGGGGHHHHGGHHHHHHHHHHHHGGGGGGGGGGGGHHHHGGGGHGHHGGGGGGGGGGGGGGGGGGGGGGHGGGGGGGFFFFFFFFFFFFDFFFFFFFFFFFFFFFFFFFFFFFFFFFFFHFFFFFFFFFFFFFFFFFFFFFFF0
@M05620:45:000000000-G6HP7:1:1101:16842:7217 1:N:0:163
TACCTGTACTGGGGAAGCATTTGAATATCCCCCCATGGTGATGGGGACGGAGAACTGCTCCATAAACACAGGCAACGTGCCTAACTTTCCCGGGAAGATGAAGTCAAAGAGCGACCACAGCTCTCGGAGGTTATTTTGCATCGGTGAGCCAGACAGAATGATCCGATGAGGGGTGCGAAACTATTTGAGGAAAGGAAGCACCTTTTTATTAAATTTACCTTTTAGCAATCGCCATTCCTACCCTAAAGATC
+
BCBBBFFFFFFFGGGGGGGGGGHHHHHHHHHGGGGHHHFGFHHHHGGGGGGGGHHHHHHHHHHHHHHHHHHHGHHHGHHHHHHHHHHHHHHGGGEGGHHHHHHHHHHHHHHHGGGGGHHHHHHHHGGGGGGHHHHHHHHHHHGGGGGHHHHHHGHHHHHHHHHHHGGGHHHGGDDGGFFGGGGGGGGGGGGGGGGGGGGGGFFFFFFFFFFFFFFFFFFFFFFFFFFBFFFFFFFFFFFFF.AFFFFFFFB
@M05620:45:000000000-G6HP7:1:1101:6716:7220 1:N:0:163
CATCCTGACCCTGAAGTACCCCATTGAGCATGGCATCGTCACCAACTGGGACGACATGGAGAAGATCTGGCACCACACCTTCTACAACGAGCTGCGCGTGGCCCCGGAGGAGCACCCAGTGCTGCTGACCGAGGCCCCCCTGAACCCCAAGGCCAACAGAGAGAAGATGACTCAGGTGAGGCTCGGCCGACGCCCGTGCTCCTCCCGTCCTTTCCCCAGTCATTTTCTGCCCGGCTTGATTTCTGACATTT
+
BBBBBFFFFFFFGFGGGGGGGG?HHHHHGHHHHHHHHGHHHGHHGGHHHHHHGGGGGHHHHHHHHHHHHHHHHGHHHGGHHHHHHHHHGGGGGHHEGCFGGEHHGGGGGGGGHHHHGGHHHHHHHHHGHHFCGGGGGGGGGGHHHHGGGGHGGHEFGGGGGGGGFFGFFGFGGGGGGGGFGGGGFFFFFFFFFFFF;ADFFFFFFFFEDFDFFFFFFFFFFBFFFFFFFFFF.@DFFF:FFFFFF9B/BF/
@M05620:45:000000000-G6HP7:1:1101:13174:7223 1:N:0:163
CATCCTGACCCTGAAGTACCCCGGCTTGATTTCTGACATTAGATCGGAAGAGCACACGTCTGAACTCCAGTCACGTCGACGCATCTCGTATGCCGTCTTCTGCTTGAAAAAAAAAACAGTGCTGCTGACCGAGGCCCCCCTGAACCCCAAGGCCAACAGAGAGCAGATGACTCATGTGAGGCTCGGCCGACGCCCGTGCTCCTCCCGTCCTTTCCCCAGTCATTTTCTGCCCGGCTTGCTTTCTGACATTT
+
BBBBBFFFFFFFGGGGGGGGGGGCEFGGHHHHGFHBHGHFHHGHHHGFEGHGHHHHGGHHHGHGHHHHHHGHHHGFHEE@EGCAEFHFFGFB4FE?EHGFHDHB3GCHFFHCDG///?<111?1<??BGH/<<<CFGCGGF.GFHHGDE:G.AEG.EE99C/../;CFFGGBF00;FGGFAC?F-@AAA>B-@DFF-.;EFBFFFF.9AA?/FFFFFF?9B//9F///;//A.-;D@=.;BF/B;/;/;F/
@M05620:45:000000000-G6HP7:1:1101:16828:7228 1:N:0:163
TACCTGTACTGGGGAAGCATTTGAATATCCCCCCATGGTGATGGGGACGGAGAACTGCTCCATAAACACAGGCAACGTGCCTAACTTTCCCGGGAAGATGAAGTCAAAGAGCGACCACAGCTCTCGGAGGTTATTTTGCATCGGTGAGCCAGACAGAATGATCCGATGAGGGGTGCGAAACTATTTGAGGAAAGGAAGCACCTTTTTATTAAATTTACCTTTTAGCAATCGCCATTCCTACCCTAAAGATC
+
DDDDDFFFFFFFGGGGGGGGGGHHHHHHHHHGGGGHHHGHHHHHHGGGGGGGGHHHHHHHHHHHHHHHHHHHGHHHGHHHHHHHHHHHHHHGGGGGGHHHHHHHHHHHHHHHGGGGGHHHHHHHHGGGGGGHHHHHHHHHHHGGGGGHHHHHHGHHHHHHHHHHHGGGHHHGGEGGGGGGGGGGHHHGGGGGGGGGGGGGGFFFFFFFHHFFFFFHHFFFFFFHFFFFFFFFFFFFFFFHFFFFFFFFFFF
@M05620:45:000000000-G6HP7:1:1101:20079:7235 1:N:0:163
CATCCTGACCCTGAAGTACCCCATTGAGCATGGCATCGTCACCAACTGGGACGACATGGAGAAGATCTGGCACCACACCTTCTACAACGAGCTGCGCGTGGCCCCGGAGGAGCACCCAGTGCTGCTGACCGAGGCCCCCCTGAACCCCAAGGCCAACAGAGAGAAGATGACTCAGGTGAGGCTCGGCCGACGCCCGTGCTCCTCCCGTCCTTTCCCCAGTCATTTTCTGCCCGGCTTGATTTCTGACATTA
+
DDDDDFFFFFFFGGGGGGGGGGGHHHHHHHHHHGHHHGHHHGHHFGHHHHHHGGGGGHHHHGHHHHHFHHHHHGHHHGGHHHHHHHHHGGGGGHHGGGGGGGHHGGGGGGGGHHHHGGHHHHHHHHHHHHGGGGGGGGGGGGHHHHGGGGHGHHGGGGGGGGGGGGGGGGGGGGGGHGGGGGGGFFFFFFFFFFFFCDFFFFFFFFFEDFFFFFFFFFFFFFFFFFFFHFFFFFFFFFFFFFFFFFFFFF0
@M05620:45:000000000-G6HP7:1:1101:16834:7245 1:N:0:163
TACCTGTACTGGGGAAGCATTTGAATATCCCCCCATGGTGATGGGGACGGAGAACTGCTCCATAAACACAGGCAACGTGCCTAACTTTCCCGGGAAGATGAAGTCAAAGAGCGACCACAGCTCTCGGAGGTTATTTTGCATCGGTGAGCCAGACAGAATGATCCGATGAGGGGTGCGAAACTATTTGAGGAAAGGAAGCACCTTTTTATTAAATTTACCTTTTAGCAATCGCCATTCCTACCCTAAAGATC
+
BBBBBFFFFFFFGGGGFGGGGGHHHHHHHHHGGGFHHHHHFHHCE?GGGGEGEHHHHFHHHHHHHGHHHHGHGHHHGHHHHHH3FGHHHHHGGG/EFFHFHHHHHHBFD3BGGCFGCHEHHHHHHGG/A@EHHHHHHHHFHHGGGGFGHHHHFGHHHHHHHHHHH?DGHHHGGACGGA?DFGGGGGGGEFBFFF?/CFEGGEFFFFF?F//9FFFFFFFFFFFFFBFBFFFFFAEFFFFFFEFBFBBFFFF
@M05620:45:000000000-G6HP7:1:1101:19833:7258 1:N:0:163
CATCCTGACCCTGAAGTACCCCATTGAGCATGGCATCGTCACCAACTGGGACGACATGGAGAAGATCTGGCACCACACCTTCTACAACGAGCTGCGCGTGGCCCCGGAGGAGCACCCAGTGCTGCTGACCGAGGCCCCCCTGAACCCCAAGGCCAACAGAGAGAAGATGACTCAGGTGAGGCTCGGCCGACGCCCGTGCTCCTCCCGTCCTTTCCCCAGTCATTTTCTGCCCGGCTTGATTTCTGACATTT
+
DDDCDFFFFFFFGGGGGGGGGGGHHHHHHHHHHHHHHGHHHGHHHGHHHHHHGGGGGHHHHHHHHHHHHHHHHGHHHGGHHHHHHHHHGGGGGHHGGGGGGGHHGGGGGGGGHHHHGGHGHHHHHHHHHHGGGGGGGGGGGGHHHHGGGGHGHHGGGGGGGGGGGGGGGGGGGGGGHGGGGGGGFFFFFFFFFFFFCFFFFFFFFFFADFFFFFFFFFFFFFFFFFFFHFFFFFFFFF.BFFFFFBFFFF0
@M05620:45:000000000-G6HP7:1:1101:20617:7263 1:N:0:163
ATCTCTATCTCCTAAAAACCTGTTTAGATTTGGAGATAGACCTTCAGGTTTTTCATCATTTTCTGCATGAATTATACATTGACCAGCGTGGTCAGTTTGCAGCATTCTGTTATTTTGTTTGACAGAGTGTCTTGTTGAGAACATATGTAGGACATGATTTTTTCCTGCAACAGGGAAAATAAAGTATAAGTTTTAACGATTTATTCTTTAATAAAGGATCTCAAAGCCAGCTTTAGAAAACGGAAGAAATG
+
AAAAAFFFFFFFGBG1A1EGGGHHHDBGHHHH1C0EGGF1GHHHHGB1FGHGGH2FH2GHHHHHHHHH2A1FH1G2G2FHG1DG1BFEGE?GHHFFFG@FHFGFGHHHHHGDHHHH2GFHC1BFG0EGFHHHH1FGG21?FHGHHHGGEGFBGCGBBBGHHHGGHHGFH1FC<GA/0/FGBGDB11@<GDFFFHG11?.FGFFHHHHHH11>11>00<GFGFHB0=CCCGEHHG00<;://-.;CAFGF00
@M05620:45:000000000-G6HP7:1:1101:15413:7266 1:N:0:163
TACCTGTACTGGGGAAGCATTTGAATATCCCCCCATGGTGATGGGGACGGAGAACTGCTCCATAAACACAGGCAACGTGCCTAACTTTCCCGGGAAGATGAAGTCAAAGAGCGACCACAGCTCTCGGAGGTTATTTTGCATCGGTGAGCCAGACAGAATGATCCGATGAGGGGTGCGAAACTATTTGAGGAAAGGAAGCACCTTTTTATTAAATTTACCTTTTAGCAATCGCCATTCCTACCCTAAAGATC
+
AAA?ADFFFFFFGGACGFFGGGHFGGHGGHHGGGGHHGGHHHHGHGGGGGGGGHHHHHHHHHHGHHHHHHHHGHHHGHHHHHHHHHHHHHGGGGGGDGHHFHHGHHHGHHFFECGGGHHGHGGHHDFGGGGHHGHHHHHHHHGFDGCHHHHHHGHHGHHHFHHHFDGGFHHGGCCGGD?BGGGGGFGBAFBFFFFFFGEFGFFBFBFAFFFFFFFFFFBFFFFFFFFBFFFFFFFFBFFFF;AFFFFFFFF
@M05620:45:000000000-G6HP7:1:1101:19325:7267 1:N:0:163
TACCTGTACTGGGGAAGCATTTGAATATCCCCCCATGGTGATGGGGACGGAGAACTGCTCCATAAACACAGGCAACGTGCCTAACTTTCCCGGGAAGATGAAGTCAAAGAGCGACCACAGCTCTTCGGAGGTTATTTTGCATCGGTGAGCCAGACAGAATGATCCGATGAGGGGTGCGAAACTATTTGAGGAAAGGAAGCACCTTTTTATTAAATTTACCTTTTAGCAATCGCCATTCCTACCCTAAAGAT
+
CCCCCFFFFFFFGGGGGGGGGGHHHHHHHHHGGGGHHHHHHHHHGGGGGGGGGHHHHHHHHHHHHHHHHHHHGHHHGHHHHHHHHHHHHHHGGGGGGHHHHHHHHGHHHHGHGGGGGHHHHHHHHHHGGGGEHHHHHHHHHHHGGGGGHHHHHHGHHHHHHHHHHHGGGHHHGGFFGGGGGGGGGGGGGGGFGGGGGGGGGGFFFFFFFFFFFFFFFFFFFFFFFFFFFFFFFFFEFFFFFFFFFFFFFFF
@M05620:45:000000000-G6HP7:1:1101:19816:7274 1:N:0:163
CATCCTGACCCTGAAGTACCCCATTGAGCATGGCATCGTCACCAACTGGGACGACATGGAGAAGATCTGGCACCACACCTTCTACAACGAGCTGCGCGTGGCCCCGGAGGAGCACCCAGTGCTGCTGACCGAGGCCCCCCTGAACCCCAAGGCCAACAGAGAGAAGATGACTCAGGTGAGGCTCGGCCGACGCCCGTGCTCCTCCCGTCCTTTCCCCAGTCATTTTCTGCCCGGCTTGATTTCTGACATTA
+
CCCCCFFFFFFFGGGGGGGGGGGHHHFHHHHHHHHHHGHHHGHHHGHHHHHHGGGGGHHHHHHHGHHHHHHHHGHHHGGHHHHHHHHHGGGGGHHGGGGGGGHHGGGGGGGGHHHGGGHHHHHHHHGGHHGGGGGGGGGGGGHHHHGGGGHGHHGGGGGGGGDGGGGGGGGGGGGGFFGGGG?FCFFFFFFFFFFF@AAEFFFFFFFADDDFFFFFFFF9BBFFFFFFFEFFFFFAFFFFFB/9B/FFBF/
@M05620:45:000000000-G6HP7:1:1101:15388:7274 1:N:0:163
TACCTGTACTGGGGAAGCATTTGAATATCCCCCCATGGTGATGGGGACGGAGAACTGCTCCATAAACACAGGCAACGTGCCTAACTTTCCCGGGAAGATGAAGTCAAAGAGCGACCACAGCTCTCGGAGGTTATTTTGCATCGGTGAGCCAGACAGAATGATCCGATGAGGGGTGCGAAACTATTTGAGGAAAGGAAGCACCTTTTTATTAAATTTACCTTTTAGCAATCGCCATTCCTACCCTAAAGATC
+
CCCCCFFFFFFFGGGGGGGGGGHHHHHHHHHGGGGHHHGHHHHHHGGGGGGGGHHHHHHHHHHHHHHHHHHHGHHHGHHHHHHHHHHHHHHGGGFGGHHHHHHHHHHHHHHHGGGGCHHHHHHHHGGGGGGHHHHHHHHGHHGGGGGHHHHHHGHHHHHHHHHHHGGGHHHGGGGGGDGGGGGGGGGGGGGGGGGGGGGGGFFFFFFFFFFFFFFFFFFFFFFFFFFFFFFFFFFFFFFFFFFFFFFFFFF
@M05620:45:000000000-G6HP7:1:1101:7735:7281 1:N:0:163
TACCTGTACTGGGGAAGCATTTGAATATCCCCCCATGGTGATGGGGACGGAGAACTGCTCCATAAACACAGGCAACGTGCCTAACTTTCCCGGGAAGATGAAGTCAAAGAGCGACCACAGCTCTCGGAGGTTATTTTGCATCGGTGAGCCAGACAGAATGATCCGATGAGGGGTGCGAAACTATTTGAGGAAAGGAAGCACCTTTTTATTAAATTTACCTTTTAGCAATCGCCATTCCTACCCTAAAGATC
+
CCCCCFFFFFFFGGGGGGGGGGHHHHHHHHHGGGGHHHHHHHHHHGGGGGGGGHHH3FHHHHHHHHHHHHHHGGHHGHHHHHHGHHHHHHHGGGGGGHHHHHHHHHFHHHHHGGGGGHGHHHHHHGGGGGEHHHHHHHHHHHGGGGGFHHHHHGGGHGHHHHGHHGGGHHHGF:@GGGGGGGGGGGGFGBCFGGGGGGGFGEFFFFFFFFFFEFFFFFBFFFFFFFFFFFEEFFFFFFFFFFFFFFFFFFF
@M05620:45:000000000-G6HP7:1:1101:20610:7282 1:N:0:163
ATCTCTATCTCCTAAAAACCTGTTTAGATTTGGAGATAGACCTTCAGGTTTTTCATCATTTTCTGCATGAATTATACATTGACCAGCGTGGTCAGTTTGCAGCATTCTGTTATTTTGTTTGACAGAGTGTCTTGTTGAGAACATATGTAGGACATGATTTTTTCCTGCAACAGGGAAAATAAAGTATAAGTTTTAAAGATTTATTCTTTAATAAAGGATCTCAAAGCCAGCTTTAGAAAAAGGAAGAAAGG
+
CCDCDFFFFFFFGGGGGGGGGGHHHHHHHHHHHHHHHHHHHHHHHHHHHHHGGHHHHIHHHIIHIHHHHHHHHHHHHHHHHHHHHHHGGGGHHHHHHHHHHHHHHHHHHHHHHHHHHHHHHHHHHHHHHHHHHHHHHHHHHGHHHHHHHHHGHGHH3HHHHHGHHHHHHHHHHHGGHHHHHHHHDHHHHHHHHHHHHHHHHHHHHHHHHGHHGHHHHHHHHHGHHHHHHHGHHHHHGHHHGEFHGHHHHHH
@M05620:45:000000000-G6HP7:1:1101:19332:7284 1:N:0:163
TACCTGTACTGGGGAAGCATTTGAATATCCCCCCATGGTGATGGGGACGGAGAACTGCTCCATAAACACAGGCAACGTGCCTAACTTTCCCGGGAAGATGAAGTCAAAGAGCGACCACAGCTCTTCGGAGGTTATTTTGCATCGGTGAGCCAGACAGAATGATCCGATGAGGGGTGCGAAACTATTTGAGGAAAGGAAGCACCTTTTTATTAAATTTACCTTTTAGCAATCGCCATTCCTACCCTAAAGAT
+
BBBBBFFFFFFFGGGGGGFGGGHHHHHHHHHGGGGHHHHGHHHHHGGGGGGGGHHHHHHHHHHHHHHHHHHHGGHHEHHHHHHFHHHHHHHGGGGGGGHHHHHHHGHHHHBHGGGGGHHHHHHHHHHGGGGGHHHHHHHHHHHGGEGGHHHHHHGHHHHHGHHHHH?DGHHHGG;@EGCFGFGGGGGGGGGFFGFFFFFEGGFFFFFFFFFFBBFFFFFFFFFFFFFFFFFFFFFFFFFFFFFFFFFFFFF
@M05620:45:000000000-G6HP7:1:1101:15400:7288 1:N:0:163
TACCTGTACTGGGGAAGCATTTGAATATCCCCCCATGGTGATGGGGACGGAGAACTGCTCCATAAACACAGGCAACGTGCCTAACTTTCCCGGGAAGATGAAGTCAAAGAGCGACCACAGCTCTCGGAGGTTATTTTGCATCGGTGAGCCAGACAGAATGATCCGATGAGGGGTGCGAAACTATTTGAGGAAAGGAAGCACCTTTTTATTAAATTTACCTTTTAGCAATCGCCATTCCTACCCTAAAGATC
+
CCCCCFFFFFFFGGGGGGGGGGHHFHFHHHHGGGGHHHGHHHHHHGGGGGGGGHHHHHHHHHHHHHHHHHHHGHHHGHHHHHHHHHHHHHHGGGGGGHHHHHHHHHGHHHHGGGGGGHHGHHHHHGGGGGEHGHHHHHHFHHGGGGGHHHHHHGHHHHHHGHHHHGGGHHHGGGGGGGGGGGGGGGGEEFFFFGGGGGGEFFFFFFFFFFFFFFFFFFFFFFFFFFFFFFEFFFFFFFFFFAFFF/FFFFF
@M05620:45:000000000-G6HP7:1:1101:22462:7291 1:N:0:163
ATCTCTATCTCCTAAAAACCTGTTTAGATTTGGAGATAGACCTTCAGGTTTTTCATCATTTTCTGCATGAATTATACATTGACCACGTTCCAGCGTGGTCAGTTTGCAGCATTCTGTTATTTTGTTTGACAGAGTGTCTTGTTGAGAACATATGTAGGACATGATTTTTTCCTGCAACAGGGAAAATAAAGTATAAGTTTTAAAGATTTATTCTTTAATAAAGGATCTCAAAGCCAGCTTTAGAAAAAGGA
+
CCCCDFFFFFFFGGGGGGGGGGHHHHHHHHHHHHHHHHHHHHHHHHHHHHHGGHHHHHHHHIIIIHHHHHHHHHHHHHHHHHHHHHGHHHHHHHGGGGHHHHHHHHHHHHHHHHHHHHHHHHHHHHHHHHHHHHGHHHHHHHHHHHHHHHHHHHHHHHHHHHHHHHHHHGHHHHHHHHHHHGGHHHHHHHHHHHHGHGHHHHHHHHHHHHHHHHHHHHHHHHHHHHHHHHHHHHHHHGHHHHGHHHHHGGH
@M05620:45:000000000-G6HP7:1:1101:6446:7297 1:N:0:163
ATCTCTATCTCCTAAAAACCTGTTTAGATTTGGAGATAGACCTTCAGGTTTTTCATCATTTTCTGCATGAATTATACATTGACCAGCGTGGTCAGTTTGCAGCATTCTGTTATTTTGTTTGACAGAGTGTCTTGTTGAGAACATATGTAGGACATGATTTTTTCCTGCAACAGGGAAAATAAAGTATAAGTTTTAAAGATTTATTCTTTAATAAAGGATCTCAAAGCCAGCTTTAGAAAAAGGAAGAAAGG
+
BCCCCFFFFFFFGGGGGGGGGGHHHHHHHHHHHFHHHHHHHHHHHHHHHHHGGHHHHHHHHHHIHHHHHHHHHHHHHHHHHHHHHHHGGGGHHHHHHHHHHHGH3HHHHHHHHHHHHHHHHHHHHGHHHHHHHHHHHHHFGHHHHHHHHHHHHHHHGHHHHHGHHHHHHHHHHHGGHHHHHHHHDHHHHHHGHHHHHHHHHHGHHHHHHHHGGFFHHHHGHHHHHHHHHHGHHHFHHHHHACFHFGGHHHH
@M05620:45:000000000-G6HP7:1:1101:6428:7303 1:N:0:163
ATCTCTATCTCCTAAAAACCTGTTTAGATTTGGAGATAGACCTTCAGGTTTTTCATCATTTTCTGCATGAATTATACATTGACCAGCGTGGTCAGTTTGCAGCATTCTGTTATTTTGTTTGACAGAGTGTCTTGTTGAGAACATATGTAGGACATGATTTTTTCCTGCAACAGGGAAAATAAAGTATAAGTTTTAAAGATTTATTCTTTAATAAAGGATCTCAAAGCCAGCTTTAGAAAAAGGAAGAAAGG
+
AAABAFFFFFFFGFGGFGGGGGHHHHHHGHHHH4FCGHHBGFHHHHHHHHHGGHDGHFHFHHHHHHHHHFFHHHHHHHHHHHHHHHHGGEGHHGFHHHHHHHHFGHHHHGHHHHHHHGHHHHGHHEHHFGGHHHHHHFHGFHHHBFGGGHHFHFGH3FHHHHGGHHGBFHHHHHGG<FGGDGHGDHGH<FGGHHHF1F1GHHHHHHHHHHGF1=DGBFHHHGHHEGHAFGGHHH0GFCGCC;ACCG;:;CH
@M05620:45:000000000-G6HP7:1:1101:9168:7314 1:N:0:163
CATCCTGACCCTGAAGTACCCCATTGAGCATGGCATCGTCACCAACTGGGACGACATGGAGAAGATCTGGCACCACACCTTCTACAACGAGCTGCGCGTGGCCCCGGAGGAGCACCCAGTGCTGCTGACCGAGGCCCCCCTGAACCCCAAGGCCAACAGAGAGAAGATGACTCAGGTGAGGCTCGGCCGACGCCCGTGCTCCTCCCGTCCTTTCCCCAGTCATTTTCTGCCCGGCTTGATTTCTGACATTT
+
DDDDDFFFFFFFGGGGGGGGGGGHHHHHHHHHHHHHHGHHHGHHHGHHHHHHGGGGGHHHHHHHHHHHHHHHHGHHHGGHHHHHHHHHGGGGGHHGGGGGGGHHGGGGGGGGHHHHGGHHHHHHHHHHHHGGGGGGGGGGGGHHHHGGGGHGHHGGGGGGGGGGGGGGGGGGGGGGHGGGGGGGFFFFFFFFFFFFDFFFFFFFFFFFFFFFFFFFFFFFFFFFFFFFFFFFBFFFFFAFFFFFFBFFFF0
@M05620:45:000000000-G6HP7:1:1101:15998:7316 1:N:0:163
TACCTGTACTGGGGAAGCATTTGAATATCCCCCCATGGTGATGGGGACGGAGAACTGCTCCATAAACACAGGCAACGTGCCTAACTTTCCCGGGAAGATGAAGTCAAAGAGCGACCACAGCTCTCGGAGGTTATTTTGCATCGGTGAGCCAGACAGAATGATCCGATGAGGGGTGCGAAACTATTTGAGGAAAGGAAGCACCTTTTTATTAAATTTACCTTTTAGCAATCGCCATTCCTACCCTAAGATCG
+
BBBBBFFFFFFFGGGGGGGGGGHHHHHHHHHGGGGHHHHHGHHGFGGGGGGGGHHHHHHHHHHHHHHHHHHHGHHHGHHFGHHHHHHHHHHGGGGGGHHHHHHHHHHHHHHHGGGGCHHCHHHHHGGGGGEHHHHHHHHDHHGGGGGHHHHHHGHHGHHHHHHHHDGGHHHGGGGGGEGFGGGGGGGEEFGFGGEFFGGGGFFFFFFFFFFFFFFFFFBFFFFFFFFFFFFFFFFFFFFFFFFFFFFFFFA
@M05620:45:000000000-G6HP7:1:1101:6444:7318 1:N:0:163
ATCTCTATCTCCTAAAAACCTGTTTAGATTTGGAGATAGACCTTCAGGTTTTTCATCATTTTCTGCATGAATTATACATTGACCAGCGTGGTCAGTTTGCAGCATTCTGTTATTTTGTTTGACAGAGTGTCTTGTTGAGAACATATGTAGGACATGATTTTTTCCTGCAACAGGGAAAATAAAGTATAAGTTTTAAAGATTTATTCTTTAATAAAGGATCTCAAAGCCAGCTTTAGAAAAAGGAAGAAAGG
+
BCCCCFFFFFFFGGGGGGGGGGHHHHHHHHHHHCHHHHHHHHHHHHGHHHHGGHHHHHIHHHHIHHHHHHHHHHHHHHHHHHGHHHHGGGGHHHHHHHGHHHHHHHHHHHHHHHHHHHHHHHHHHGHGHHHHHHHHHHHAFGHHHHHHHGGHHGHHHHHHHHGHHHHHHHHHHHGGHHHHHHGH?GHHHGHGHHHHHHGHHHHHHHHHHHHH1GHHEGHHHHHHHFHHHHGHHHGHGHGHGEGGGHGFBGH
@M05620:45:000000000-G6HP7:1:1101:15106:7352 1:N:0:163
CATCCTGACCCTGAAGTACCCCATTGAGCATGGCATCGTCACCAACTGGGACGACATGGAGAAGATCTGGCACCACACCTTCTACAACGAGCTGCGCGTGGCCCCGGAGGAGCACCCAGTGCTGCTGACCGAGGCCCCCCTGAACCCCAAGGCCAACAGAGAGAAGATGACTCAGGTGAGGCTCGGCCGACGCCCGTGCTCCTCCCGTCCTTTCCCCAGTCATTTTCTGCCCGGCTTGATTTCTGACATTA
+
CCCCCFFFFFFFGGGGGFGGGGGHHHHHHHHHHHHHHGHHHGHHHGHHHEFHGGGGGHHGHHHHHHHHHHHHHGHHHGGHHHHHHHHHGGGGGHHGGGGGGGHHGGGGGGGGHHHHGGHGHHGHHHHHHHGGGGGGGGGGCEGHHHGGGCHGHHEEFEGGGGGGGGGFGGGGFFGGGGFFGGGGFFFFFFFFFFF-:;AEFFFFFFFFFFFFFFFFFFFFFFFFFFFBFFFFFFFFFCAFFFFFFFFFFF/
@M05620:45:000000000-G6HP7:1:1101:26178:7371 1:N:0:163
ATCTCTATCTCCTAAAAACCTGTTTAGATTTGGAGATAGACCTTCAGGTTTTTCATCATTTTCTGCATGAATTATACATTGACCAGCGTGGTCAGTTTGCAGCATTCTGTTATTTTGTTTGACAGAGTGTCTTGTTGAGAACATATGTAGGACATGATTTTTTCCTGCAACAGGGAAAATAAAGTATAAGTTTTAAAGATTTATTCTTTAATAAAGGATCTCAAAGCCAGCTTTAGAAAAAGGAAGAAAGG
+
CBCDCFFFFFFFGGGGGGGGGGHHHHHHHHHHHHHHHHHHHHHHHHHHHHHGGHHHHHHIHHHHHHHHHHGHHGHGHGHHHGHHHHHGGGGHHGHHHHHGHHHGHHHHHHHHHHHHHHHHHFHGHHHGHHHHHHHHHGHHGGFHHHHHHHGFHEHHGHHHHHGHHHHHHHGHHHGGHHHHHHHH1GHHHGHHHHHFFGHHHHHHHHHHHHGHHHHHFHHHHHHGHHHHHHGHHGFGFHFHHGGHGHGHHHH
@M05620:45:000000000-G6HP7:1:1101:26202:7377 1:N:0:163
ATCTCTATCTCCTAAAAACCTGTTTAGATTTGGAGATAGACCTTCAGGTTTTTCATCATTTTCTGCATGAATTATACATTGACCAGCGTGGTCAGTTTGCAGCATTCTGTTATTTTGTTTGACAGAGTGTCTTGTTGAGAACATATGTAGGACATGATTTTTTCCTGCAACAGGGAAAATAAAGTATAAGTTTTAAAGATTTATTCTTTAATAAAGGATCTCAAAGCCAGCTTTAGAAAAAGGAAGAAAGG
+
3>>AAFFFFFFFGGGGFFEGFFGHHHHCGGHHHGHHHHH5AGGHHHHHHHHGGH5EGHHHHHHHHGFGHF5GFHHHHHFHHHGHHGHGEGGGHHHHHHHFHHHGHHGHHHHHHHHHHHHHHHHHGFHFHGHFHHHHGHH/FGHG?EGGHGHGHHHHBHHHHHGHHHHFGHGEFEEG0GHHHFBGDGGFHH<GHHDCDGFHHHHHGHHHHDDG1<GHH0DHHHHBDGHFBGGHHHHH0CGEGE.CFHHHFFH
@M05620:45:000000000-G6HP7:1:1101:23283:7388 1:N:0:163
ATCTCTATCTCCTAAAAACCTGTTTAGATTTGGAGATAGACCTTCAGGTTTTTCATCATTTTCTGCATGAATTATACATTGACCACGTTCCAGCGTGGTCAGTTTGCAGCATTCTGTTATTTTGTTTGACAGAGTGTCTTGTTGAGAACATATGTAGGACATGATTTTTTCCTGCAACAGGGAAAATAAAGTATAAGTTTTAAAGATTTATTCTTTAATAAAGGATCTCAAAGCCAGCTTTAGAAAAAGGA
+
BBCCCFFFFFFFGGGGGGGGGGHHHHHHHHHHHHHHHHHHHHHHHHHHHHHGGHHHHHHHHHHHHHHHHHHHHHHHHHHHHHHHGHGHHHHHHHGGGGHHHHHHHHHHHHHHHHHHHHHHHHHHHHHHGHHHHHHHHHHHHHHHHHHHHHHHHHHHHHHHHHHHHHHHHGHHHHHHHHHHHGGHFHFGGHHHHHHHHGGHHHHGHHHHHHHHHHHHHHHHGGGHHHGHHHHHHHHHHGHHHHGHHHHHGGH
@M05620:45:000000000-G6HP7:1:1101:6559:7390 1:N:0:163
CATCCTGACCCTGAAGTACCCCATTGAGCATGGCATCGTCACCAACTGGGACGACATGGAGAAGATCTGGCACCACACCTTCTACAACGAGCTGCGCGTGGCCCCGGAGGAGCACCCAGTGCTGCTGACCGAGGCCCCCCTGAACCCCAAGGCCAACAGAGAGAAGATGACTCAGGTGAGGCTCGGCCGACGCCCGTGCTCCTCCCGTCCTTTCCCCAGTCATTTTCTGCCCGGCTTGATTTCTGACATTT
+
CCCBBFFFFFFFGGGGGGGGGGGHHHHHHHHHHHHHHGHHHGHHHGHHHHHHGGGGGHHHHGHHHHHHHHHHHGHHHGGHHHHHHHHHGGGGGGHGGGGGGGHHGGGFGGGGHHHHGGHHHHHHHHHHHHGCGGGGGGGGGGHHHHGGGGHGHHGGGGGGGFGGFGGGGGGGGGGGGGFGGGGGFFFFFFFFDFFFFFFFFFFFFFFEFFFFFFBFFFFFFFFFFFFFFEFFFFFFFC.FFFFFF/B/BF/
@M05620:45:000000000-G6HP7:1:1101:6578:7393 1:N:0:163
CATCCTGACCCTGAAGTACCCCATTGAGCATGGCATCGTCACCAACTGGGACGACATGGAGAAGATCTGGCACCACACCTTCTACAACGAGCTGCGCGTGGCCCCGGAGGAGCACCCAGTGCTGCTGACCGAGGCCCCCCTGAACCCCAAGGCCAACAGAGAGAAGATGACTCAGGTGAGGCTCGGCCGACGCCCGTGCTCCTCCCGTCCTTTCCCCAGTCATTTTCTGCCCGGCTTGATTTCTGACATTT
+
CDCDEFFFFFFFGGGGGGGGGGGHHHHHHHHHHHHHHGHHHGHHHGHHHHHHGGGGGHHHHHHHHHHHHHHHHGHHHGGHHHHHHHHHGGGGGHHGGGGGGGHHGGGGGGGGHHHHGGHHHHHHHHHHHHGGGGGGGGGGGGHHHHGGGGHGHHGGGGGGGGGGGGGGGGGGGGGGHGGGGGGGFFFFFFFFFFFFCADFFFFFFFFFFFFFFFFFFFFFFFFFFFFFFFFFDCFFFA.FFFFFFBF0BF1
@M05620:45:000000000-G6HP7:1:1101:11430:7399 1:N:0:163
ATCTCTATCTCCTAAAAACCTGTTTAGATTTGGAGATAGACCTTCAGGTTTTTCATCATTTTCTGCATGAATTATACATTGACCAGCGTGGTCAGTTTGCAGCATTCTGTTATTTTGTTTGACAGAGTGTCTTGTTGAGAACATATGTAGGACATGATTTTTTCCTGCAACAGGGAAAATAAAGTATAAGTTTTAAAGATTTATTCTTTAATAAAGGATCTCAAAGCCAGCTTTAGAAAAAGGAAGAAAGG
+
BBBBBFFFDF5FGGGGGGGGGGHHHHHHHHHHHHHHHGHFFFHHHHHHHHHAFHHHHHFHHHHHGHHGHGHHHHHHHFHHGFHHHFEEEEECGEGHEHHHHH31FFHFHGBGHFHHBGEGF33@FEGGFDGHGHHF?BE/43FG?G4F4BBGFBGEFGH4?GDGHGH2FGF0<?/FHEHHD1GFDHGGHHFGDHGGFFGGGFHHHGHHHHFGB11<10D/<D0DBDG.<<EHHEHHGCCB:ACHF.GHCGF
@M05620:45:000000000-G6HP7:1:1101:11420:7420 1:N:0:163
ATCTCTATCTCCTAAAAACCTGTTTAGATTTGGAGATAGACCTTCAGGTTTTTCATCATTTTCTGCATGAATTATACATTGACCAGCGTGGTCAGTTTGCAGAATTCTGTTATTTTGTTTGACAGAGTGTCTTGTTGAGAACATATGTAGGACATGATTTTTTCCTGCAACAGGGAAAATAAAGTATAAGTTTTAAAGATTTATTCTTTAATAAAGGATCTCAAAGCCAGCTTTAGAAAAAGGAAGAAAGG
+
A@AAAFDFBD3DFG1ABGEGFFHHFHFCGHHFFHHBGFFFGFHHHHHHHHH/BG2GGFFHHHFGDFHFFF1FEHHFGFFH11FF1FEGEE/?FGHHFEGGHH1BFHGGFHHHBFGGFHHHBGGGFGHGGDGEGBFGFDBG>1FF1FGH2GGHHFHHHFHHHHGHHHHFHHFHH/CG0FHHHFGFGHGGHHFHGD1?F1FD1FGHHHHFDDGH1FDG1CHHHHGHBDBFHFGHHHHHGFHHHGCHCFHHH/C
@M05620:45:000000000-G6HP7:1:1101:11441:7420 1:N:0:163
ATCTCTATCTCCTAAAAACCTGTTTAGATTTGGAGATAGACCTTCAGGTTTTTCATCATTTTCTGCATGAATTATACATTGACCAGCGTGGTCAGTTTGCAGCATTCTGTTATTTTGTTTGACAGAGTGTCTTGTTGAGAACATATGTAGGACATGATTTTTTCCTGCAACAGGGAAAATAAAGTATAAGTTTTAAAGATTTATTCTTTAATAAAGGATCTCAAAGCCAGCTTTAGAAAAAGGAAGAAAGG
+
BBBBBFFFFFFFGGGGGGGGGGGHHHHHHHHHHGHGHHHHHHHHGGFHHHHGGHHHHGHHHHHHHHHHHHHHHHHGHHHHHGHHHHHGGGGHHFHHHHHHHHGEBHHHHHHGFHHHHHHHHBGFFGGFHHHHHHHHHHHGFGHHHHHHGHHHGFHHGHHHHHGHHHHHGHHHHHGEHHHHHHBGDGGHHHFGHHHHHHGHHHHHHHGGHHHHGHHHFFHGHGB<DGCGHHGHHHHFHHGFFGGHGHGHEGG
@M05620:45:000000000-G6HP7:1:1101:18820:7428 1:N:0:163
CATCCTGACCCTGAAGTACCCCATTGAGCATGGCATCGTCACCAACTGGGACGACATGGAGAAGATCTGGCACCACACCTTCTACAACGAGCTGCGCGTGGCCCCGGAGGAGCACCCAGTGCTGCTGACCGAGGCCCCCCTGAACCCCAAGGCCAACAGAGAGAAGATGACTCAGGTGAGGCTCGGCCGACGCCCGTGCTCCTCCCGTCCTTTCCCCATTCATTTTCTGCCCGGCTTGATTTCTGCCATTC
+
BABBBFFBFFFFEFFFGGGGGGGHHHFFGGHFFGCFHGHH2EHDEEHHFFHGEAEEEHFFHGFFGGHHGGHHHGHH1FGHHHHFHHBGE1EEGHHCGGGG/EGHEED@<CDGHEHHG/?GCFHGHHC1GG@@CGGGGGGGG./0CGGG.:C.CGA.;CFB9/9CFB/CF0;9CF0CF/;FEAEFB-.D;-B=BBB@@.AEBFFFFFDEFFFFF/9BFB.9;/FBFFFFBBFAA-9B=>.9BBBFB/B9BF/
@M05620:45:000000000-G6HP7:1:1101:20337:7436 1:N:0:163
CATCCTGACCCTGAAGTACCCCATTGAGCATGGCATCGTCACCAACTGGGACGACATGGAGAAGATCTGGCACCACACCTTCTACAACGAGCTGCGCGTGGCCCCGGAGGAGCACCCAGTGCTGCTGACCGAGGCCCCCCTGAACCCCAAGGCCAACAGAGAGAAGATGACTCAGGTGAGGCTCGGCCGACGCCCGTGCTCCTCCCGTCCTTTCCCCAGTCATTTTCTGCCCGGCTTGATTTCTGACATTA
+
DDDDDFFFFFFFGGGGGGGGGGGHHHHHHHHHHHHHHGHHHGHHHGHHHHHHGGGGGHHHHHHHHHHHHHHHHGHHHGGHHHHHHHHHGGGGGHHGGGGGGGHHGGGGGGGGHHHHGGHHHHHHHHHHHHGGGGGGGGGGGGHHHHGGGGHGHHGGGGGGGGGGGGGGGGGFGGGGGGGGGGGGFFFFFFFFFFFFFFFFFFFFFFFFFFFFFFFFFFFFFFFFFFHHHFFFFFFFFFFFFFFFFFFBBF0
@M05620:45:000000000-G6HP7:1:1101:6605:7438 1:N:0:163
TACCTGTACTGGGGAAGCATTTGAATATCCCCCCATGGTGATGGGGACGGAGAACTGCTCCATAAACACAGGCAACGTGCCTAACTTTCCCGGGAAGATGAAGTCAAAGAGCGACCACAGCTCTCGGAGGTTATTTTGCATCGGTGAGCCAGACAGAATGATCCGATGAGGGGTGCGAAACTATTTGAGGAAAGGAAGCACCTTTTTATTAAATTTACCTTTTAGCAATCGCCATTCCTACCCTAAAGATC
+
BCCCCFFFFFFFGGGGGGGGGGHHHHHHHHGGGGGHHHHHHHHHHGGGGGGGGHHHHHHHHHHGHHHHHHHHGHHHGHGHHHHHHHHHHHHGGGFGGHHHGHHHHHHHHHGHGGGGGHHHHHHHHGGGGGGHHHHHHHHHHHGGGGGHHHGHHGHHHHHHHHHHHGGGHGHFGCCGGGGGGGGGGGGGGGBFGGGGGGGGGFFFFFFFFFFBFFFFFFBFFFFFFFFFFFEFFFFFFFFFFFFFFFFFFFF
@M05620:45:000000000-G6HP7:1:1101:18834:7440 1:N:0:163
CATCCTGACCCTGAAGTACCCCATTGAGCATGGCATCGTCACCAACTGGGACGACATGGAGAAGATCTGGCACCACACCTTCTACAACGAGCTGCGCGTGGCCCCGGAGGAGCACCCAGTGCTGCTGACCGAGGCCCCCCTGAACCCCAAGGCCAACAGAGAGAAGATGACTCAGGTGAGGCTCGGCCGACGCCCGTGCTCCTCCCGTCCTTTCCCCAGTCATTTTCTGCCCGGCTTGATTTCTGACATTA
+
DCCCDFFFFFFFGGGGGGGGGGGHHHHHHHHHHHHHHGHHHGHHHGHHHHHHGGGGGHHHHHHHHHHHHHHHHGHHHGGHHHHHHHHHGGGGGHHGGGGGGGHHGGGGGGGGHHHHGGHHHHHHHHHHHHGGGGGGGGGGGGHHHHGGGGHGHHGGGGGGGGGGGGGGGGGGGGGGGGGGGGGGFFFFFFFFFFFFBFFFFFFFFFFFFFFFFFFFFFFFFFFFFFHHFFFFFFFFFFAFFFFFFBFEFF0
@M05620:45:000000000-G6HP7:1:1101:6589:7446 1:N:0:163
TACCTGTACTGGGGAAGCATTTGAATATCCCCCCATGGTGATGGGGACGGAGAACTGCTCCATAAACACAGGCAACGTGCCTAACTTTCCCGGGAAGATGAAGTCAAAGGGCGACCACAGCTCTCGGAGGTTATTTTGCATCGGTGAGCCAGACAGAATGATCCGATGAGGGGTGCGAAACTATTTGAGGAAAGGAAGCACCTTTTTATTAAATTTACCTTTTAGCAATCGCCATTCCTACCCTAAAGATC
+
CCCCCFFFFFFFGGGGGGGGGGHHGHHHHHHGGGGHHHGHHHHHHGGGGGGGGHHHHHHHHHHHHHHHHHHHGHHHGHHHHHHHHHHHHHHGGGGGGHHHHHHHHHHHH2EFGGGGFHHHHHHHHGGGGGGHHHHHHHHFHHGGGGGHHHHHHGHHFHHHHHHHHGGGHHHGGGGGGECFGGGGGGGGEF;FGGGGGFFFFFFFFFFFFFFFFFFFFFFFFFFFBFFFFFAEDDEFFFFFFAFFFFBFFFF
@M05620:45:000000000-G6HP7:1:1101:9557:7451 1:N:0:163
CATCCTGACCCTGAAGTACCCCATTGAGCATGGCATCGTCACCAACTGGGACGACATGGAGAAGATCTGGCACCACACCTTCTACAACGAGCTGCGCGTGGCCCCGGAAGAGCACCCAGTGCTGCTGACCGAGGCCCCCCTGAACCCCAAGGCCAACAGAGAGAAGATGACTCAGGTGAGGCTCGGCCGACGCCCGTGCTCCTCCCGTCCTTTCCCCAGTCATTTTCTGCCCGGCTTGATTTCTGACATTA
+
CCCCCFFFFFFFGGGGGGGGGGEHHHHHHGHHHHHHHGHHHGHFGGHGEHHHGGGEGHHFHHGHHHHHHHHHHGHHHGGHHHHHHHHHGGGGGHHGGGGGGGHHGGGG/CGHHHHHGGHHHHHHHHHGHHGCGGGGGGGGGGHFHHGGFDHGHHGHGGGGGFFEGFBFGGGGGGGGGGGGGGGGFFFFFFFFFFFFFFFFFFFFFFFADFFFFFFFFEFFFFFFFFFFFFFFFFFFFFAFFFFFFBFB;F0
@M05620:45:000000000-G6HP7:1:1101:10968:7453 1:N:0:163
ATCTCTATCTCCTAAAAACCTGTTTAGATTTGGAGATAGACCTTCAGGTTTTTCATCATTTTCTGCATGAATTATACATTGACCACGTTCCAGCGTGGTCAGTTTGCAGCATTCTGTTATTTTGTTTGACAGAGTGTCTTGTTGAGAACATATGTAGGACATGATTTTTTCCTGCAACAGGGAAAATAAAGTATAAGTTTTAAAGATTTATTCTTTAATAAAGGATCTCAAAGCCAGCTTTAGAAAAAGGA
+
CCCDDFFFFFFFGGGGGGGGGGHHHHHHHHHHHHHHHHHHHHHHHHHHHHHGGHHHHHIHHHIIIHHHHHHHHHHHHHHHHHHHHHGHHHHHHHGGGGHHHHHHHHHHHHHHHHHHHHHHHHHHHHHHHHHHHHHHHHHHHHHHHHHHHHHHHHHHHHHHHHHHHHHHHGHHHHHHHHHHHGGHHHHHHHHHHHHHHHHHHHHHHHHHHHHHHHHHHHHHHHHHHHGHHHHHHHHHHGHHHHHHHHHHGGH
@M05620:45:000000000-G6HP7:1:1101:5887:7465 1:N:0:163
ATCTCTATCTCCTAAAAACCTGTTTAGATTTGGAGATAGACCTTCAGGTTTTTCATCATTTTCTGCATGAATTATACATTGACCAGCGTGGTCAGTTTGCAGCATTCTGTTATTTTGTTTGACAGAGTGTCTTGTTGAGAACATATGTAGGACATGATTTTTTCCTGCAACAGGGAAAATAAAGTATAAGTTTTAAAGATTTATTCTTTAATAAAGGATCTCAAAGCCAGCTTTAGAAAAAGGAAGAAAGG
+
BBABCFFFFFFFGGGGGGGGGGHHHHHHHHHHHFHGHHHHHHHHHHHGHHHGGHHHHHHHHIHHHHHHHHHHHHHHHHHHHGHHHHCEED0135BGGGFHHH31D4FEHBFFHFHHBG?G33@4F?3@3BBFEFGEGBG/?E33FFFBBF3FE2FF?BFGGHGFDGD2?>F0GHCFHHHF21FF1FGHHF1GDGHHFG1FGFHHDFHHHHDGG11=<FHE<<<0DDF.<C.00DGCCG0/.:CCBFGFCHG
@M05620:45:000000000-G6HP7:1:1101:9575:7465 1:N:0:163
CATCCTGACCCTGAAGTACCCCATTGAGCATGGCATCGTCACCAACTGGGACGACATGGAGAAGATCTGGCACCACACCTTCTACAACGAGCTGCGCGTGGCCCCGGAGGAGCACCCAGTGCTGCTGACCGAGGCCCCCCTGAACCCCAAGGCCAACAGAGAGAAGATGACTCAGGTGAGGCTCGGCCGACGCCCGTGCTCCTCCCGTCCTTTCCCCAGTCATTTTCTGCCCGGCTTGATTTCTGACATTT
+
CCCCCFFFFFFFGGGGGGGGGGGHHHHHHHHHHHHHHGHHHGHGHGHHHHHHGGGGGHHHHHHHHHHHHHHHHGHHHGGHHHHHHHHHGGGGGHHGGGGGGGHHGGGGGGGGHHHHGGHHHHHHHHHHHHGGGGGGGGGGGGHHHHGGGGHGHHGGGGGGGGGGGGGGGGGGGGGGGGGGGGGGFFFFFFFFFFFCBDDFFFFFFFFFDFDFFFFFFFFFFFFFFFFFFFFFDFFFFA9FFFBFF0BBBF0
@M05620:45:000000000-G6HP7:1:1101:7511:7468 1:N:0:163
CATCCTGACCCTGAAGTACCCCATTGAGCATGGCATCGTCACCAACTGGGACGACATGGAGAAGATCTGGCACCACACCTTCTACAACGAGCTGCGCGTGGCCCCGGAGGAGCACCCAGTGCTGCTGACCGAGGCCCCCCTGAACCCCAAGGCCAACAGAGAGAAGATGACTCAGGTGAGGCTCGGCCGACGCCCGTGCTCCTCCCGTCCTTTCCCCAGTCATTTTCTGCCCGGCTTGATTTCTGACATTA
+
CCBBCFFFFFFFGGGGGGGGGGGHHHHHHHHHHHHHHGHHHGHHHGHHHFFHGGGGGHHFHHHHHHHHHHHHHGHHHGGHHHHHHHHHGGGGGGHGGGGGGGHGGGGGGGGGHHHHGGHHHHHHHHHHHHGGGGGGGGGGGGGHHHGGGGHGHHGGGGGGGFGGGGGGGGGGFGFGGGGGGGGGFFEFCFFFFFFF>DBFBFFFFFFFFFFFFB9/FFFBBFFFFFFFFFFFF;DDFA.FFFFFFFFFFF/
@M05620:45:000000000-G6HP7:1:1101:10978:7469 1:N:0:163
ATCTCTATCTCCTAAAAACCTGTTTAGATTTGGAGATAGACCTTCAGGTTTTTCATCATTTTCTGCATGAATTATACATTGACCACGTTCCAGCGTGGTCAGTTTGCAGCATTCTGTTATTTTGTTTGACAGAGTGTCTTGTTGAGAACATATGTAGGACATGATTTTTTCCTGCAACAGGGAAAATAAAGTATAAGTTTTAAAGATTTATTCTTTAATAAAGGATCTCAAAGCCAGCTTTAGAAAAAGGA
+
CCCBBFFFFFFFGGGGGGGGGGHHHHFHHHHHHHHHHHHHHHHHHHHGHGHGGHHHHHHIHIHHHHHHHHHHHGHHHGHHHGHHHHGHHHHHHHGGGGHHGHHHHGHHHHGHHHHHHHHHHHHHHHHHHHHHHHHHHHHHHHHHHHGHHHHHHHHHHHHHHHHHHHHHHGHHHHHFHHHHHGGGEGHHGHGHHHHHHHHHHHHHHHHHHHHHHHHHHGHHHHHGFHHHHHHHHBFHHGHHHHEGHGHHGGH
@M05620:45:000000000-G6HP7:1:1101:4851:7477 1:N:0:163
TACCTGTACTGGGGAAGCATTTGAATATCCCCCCATGGTGATGGGGACGGAGAACTGCTCCATAAACACAGGCAACGTGCCTAACTTTCCCGGGAAGATGAAGTCAAAGAGCGACCACAGCTCTCGGAGGTTATTTTGCATCGGTGAGCCAGACAGAATGATCCGATGAGGGGTGCGAAACTATTTGAGGAAAGGAAGCACCTTTTTATTAAATTTACCTTTTAGCAATCGCCATTCCTACCCTAAAGATC
+
CCCCCFFFFFFFGGFGGGGGGGHHHHHHHHHGGGGHHHGHHHHHHGGGGGGGGHHHHHHHHFHHHHHHHHHHGHHHGHHHHHHHHHHHHHHGGGGGGHHHHHHHHHHHHHHGGDGGGHHHHHHHHGGEGGGHHHHHHHHFHHGGGGGHHHHHHGHHHHHHHHHHHDGGHHGGGGGGGG@CGGGGGGGGGGFGGGGGFGGGGFFFFFFFFFFFFFFFFFFFFFFFFFFBFFFFFFFFFFFFFFFFFFBFFFF
@M05620:45:000000000-G6HP7:1:1101:4828:7479 1:N:0:163
TACCTGTACTGGGGAAGCATTTGAATATCCCCCCATGGTGATGGGGACGGAGAACTGCTCCATAAACACAGGCAACGTGCCTAACTTTCCCGGGAAGATGAAGTCAAAGAGCGACCACAGCTCTCGGAGGTTATTTTGCATCGGTGAGCCAGACAGAATGATCCGATGAGGGGTGCGAAACTATTTGAGGAAAGGAAGCACCTTTTTATTAAATTTACCTTTTAGCAATCGCCATTCCTACCCTAAAGATC
+
BBBABFFFFFFFGGFEEFFGGGHHGHHHHHHGGGGHGHBBDGHHHGGGGGAEGGHHGFGHHBFGDGHHGFHHFGHEEHHHHHHHHHHHHHHFGGFGGHHHGFHGHHHGHHHGE<<<@GHGCGHHHCF<CGCHHHHHHHGFHGGGGGFF>>FHHGHC<0GGDHGGGADFFHGGG;D;?;ADGGGGGGF0;F:9;CF/CF.BBEBFFFFFFFFFBFFFFBFFFFFFBBFBF9A.ADEFBBFFFFABFFFFFF9
@M05620:45:000000000-G6HP7:1:1101:7526:7482 1:N:0:163
CATCCTGACCCTGAAGTACCCCATTGAGCATGGCATCGTCACCAACTGGGACGACATGGAGAAGATCTGGCACCACACCTTCTACAACGAGCTGCGCGTGGCCCCGGAGGAGCACCCAGTGCTGCTGACCGAGGCCCCCCTGAACCCCAAGGCCAACAGAGAGAAGATGACTCAGGTGAGGCTCGGCCGACGCCCGTGCTCCTCCCGTCCTTTCCCCAGTCATTTTCTGCCCGGCTTGATTTCTGACATTA
+
CCBCCFFFFFFFGGGGGGGGGGGHHHHHHGHHHHHHHGHHHGHHHGHHHHGHGGGGGHHHHHGHHHHHHHHHHGHHHGGHHHHHHHHHGGGGGHHGGGGGGGHHGGGGGGGGHHHHGGHHHHHHHHHHHHGGGGGGGGGGGGHHHHGGGGHGHHGGGGGGGGGGGGGGGGGGGGGGGGGGGGGGFFFFFFFFFFFFDDFFFFFFFFDEFFFFFFFFFFFFFFFEFFFFFFFFFFFFF;AFFFFFF0B0BF0
@M05620:45:000000000-G6HP7:1:1101:23487:7482 1:N:0:163
CATCCTGACCCTGAAGTACCCCATTGAGCATGGCATCGTCACCAACTGGGACGACATGGAGAAGATCTGGCACCACACCTTCTACAACGAGCTGCGCGTGGCCCCGGAGGAGCACCCAGTGCTGCTGACCGAGGCCCCCCTGAACCCCAAGGCCAACAGAGAGAAGATGACTCAGGTGAGGCTCGGCCGACGCCCGTGCTCCTCCCGTCCTTTCCCCAGTCATTTTCTGCCCGGCTTGATTTCTGACATTA
+
CCCCCFFFFFFFGGGGGGGGGGGHHHHHHHHHHHHHHGHHHGHHHGHHHHHHGGGGGHHHHHHHHHHHHHHHHGHHHGGHHHHHHHHHGGGGGHHGGGGGGGHHGGGGGGGGHGHHGGHHHHHHHHHHHHGGGGGGGGGGGGHHHHGGGGHGHHGGGGGGGGGGGGGGGGGGGGGGGGGGGGGGFFFFFFFFFFFFDDFFFFFFFFFFFFFFFFFFFFFFFFFFFFFFFFFFFFFFFFFFFFFFFBBFBF0
@M05620:45:000000000-G6HP7:1:1101:7508:7486 1:N:0:163
CATCCTGACCCTGAAGTACCCCATTGAGCATGGCATCGTCACCAACTGGGACGACATGGAGAAGATCTGGCACCACACCTTCTACAACGAGCTGCGCGTGGCCCCGGAGGAGCACCCAGTGCTGCTGACCGAGGCCCCCCTGAACCCCAAGGCCAACAGAGAGAAGATGACTCAGGTGAGGCTCGGCCGACGCCCGTGCTCCTCCCGTCCTTTCCCCAGTCATTTTCTGCCCGGCTTGATTTCTGACATTA
+
CCCCCFFFFFFFGGGGGGGGGGGHHHHHHHHHHHHHHGHHHGHHHGHHHHHHGGGGGHHHHHHHHHHHHHHHHGHHHGGHHHHHHHHHGGGGGHHGGGGGGGHHGGGGGGGGHHHHGGHGHHHHHHHGHHGGGGGGGGGGGGHHHHGGGGHGHHGGGGGGGGGGGGGGGGGGGGGGGGGGGGGGFFFFFFFFFFFF@AAFFFFFFFFFFFFFFFFFFFFFFFFFFFFFFFFFFFFFFFFFBFFFF9BBBF0
@M05620:45:000000000-G6HP7:1:1101:24519:7490 1:N:0:163
AGATTACTGCAACAGTTCCCCCTGGACCTGGAAAAGTTTCTTGCCTGGCTTACAGAAGCTGAAACAACTGCCAATGTCCTACAGGATGCTACCCGTAAGGAAAGGCTCCTAGAAGACTCCAAGGGAGTAAAAGAGCTGATGAAACAATGGCAAGTAAGTCAGGCATTTCCGCTTTAGCACTCTTGTGGATCCAATTGAACAATTCTCAGCATTTGTACTTGTAACTGACAAGCCAGGGACAAAACAAAGAT
+
BBBBAFFFFF4FFGFFGGGGGGGGHHHHHHHHHHHFGGHHHHHHHHHHHHHHHHHGFHHHHFFFHHHHHHHHFHHHGHFHHHHGHGHHFHHHHHGGGGHGHGHGHGFHGFHHGHGFGGHHFBFGGEEFHFHHGGHHHFBHHHFHGGHHGFFHHGHHHHGHHEHHFHHHFGFGGGGHFHHHHHHGG1GDHGHHHFFFHDDC=GHHHHHFFHHH0CGHHHHGFCGHHHG0GHHGEEG.E..EEGFGGGGGGGB
@M05620:45:000000000-G6HP7:1:1101:4840:7492 1:N:0:163
TACCTGTACTGGGGAAGCATTTGAATATCCCCCCATGGTGATGGGGACGGAGAACTGCTCCATAAACACAGGCAACGTGCCTAACTTTCCCGGGAAGATGAAGTCAAAGAGCGACCACAGCTCTCGGAGGTTATTTTGCATCGGTGAGCCAGACAGAATGATCCGATGAGGGGTGCGAAACTATTTGAGGAAAGGAAGCACCTTTTTATTAAATTTACCTTTTAGCAATCGCCATTCCTACCCTAAAGATC
+
CCCCCFFFFFFFGGGGGGGGGGHHHHHHHHHGGGGHHHHHHHHHHGGGGGGGGHHHHHHHHHHHHHHHHHHHGHHHGHHHHHHHHHHHHHHGGGGGGHHHHHHHHHHHHHHHGGGGGHHHHHHHHGGDGGGHHHHHHHHGHHGGGGGHHHHHHGHHGHHHHHHHHGGGHHHGGEGGGGGGGGGHGHGGGGGGGGGBFGGFGFFFFFFFFFFFFFFFHFFFFFFFFFFFFFFFFFFFFFFFFFFFFFFFFFF
@M05620:45:000000000-G6HP7:1:1101:23511:7494 1:N:0:163
CATCCTGACCCTGAAGTACCCCATTGAGCATGGCATCGTCACCAACTGGGACGACATGGAGAAGATCTGGCACCACACCTTCTACAACGAGCTGCGCGTGGCCCCGGAGGAGCACCCAGTGCTGCTGACCGAGGCCCCCCTGAACCCCAAGGCCAACAGAGAGAAGATGACTCAGGTGAGGCTCGGCCGACGCCCGTGCTCCTCCCGTCCTTTCCCCAGTCATTTTCTGCCCGGCTTGATTTCTGACATTT
+
BBBBBFFFFFFFGGGGGGGGGGFHHHHHHHHHHHHHHGHHHGHHHGHHHHHHGGGGGHHHHHGGHHHHHHHHHGHHHGGHHHHHHHHHGGGGGHHGGGGGGGHHGEGGGGGGHHHHGGHHHHHHHHHHHHGGGGGGGGGGGGHHHHGGC.GGHHGGGGGGGGGGGGGGGGGGGGGGGGGGGGGGFFFFFFFFFFFFDFFFFFFFFFFFFFFFFFFFFFFFFFFFFFFF9BFFFFFFFF.FFFFFF/BBBF/
@M05620:45:000000000-G6HP7:1:1101:17908:7501 1:N:0:163
TACCTGTACTGGGGAAGCATTTGAATATCCCCCCATGGTGATGGGGACGGAGAACTGCTCCATAAACACAGGCAACGTGCCTAACTTTCCCGGGAAGATGAAGTCAAAGAGCGACCACAGCTCTTCGGAGGTTATTTTGCATCGGTGAGCCAGACAGAATGATCCGATGAGGGGTGCGAAACTATTTGAGGAAAGGAAGCACCTTTTTATTAAATTTACCTTTTAGCAATCGCCATTCCTACCCTAAAGAT
+
DDDDDFFFFFFFGGGGGGGGGGHHHHHHHHHGGGGHHHHHHHHHHGGGGGGGGHHHHHHHHHHHHHHHHHHHGHHHGHHHHHHHHHHHHHHGGGGGGHHHHHHHHHHHHHHHGGGGGHHHHHHHHHHGGGGGHGHHHHHHHHHGGGGGHHHHHHGHHHHHHHHHHHAFGHHHGGEFGGGGGDGFGGGGGGGFGFFGGGGGFGFFFFFFFFFFFFFFFFFFFFFFFFFFBFFFFFFEFFFFFFFFFFFFFFF
@M05620:45:000000000-G6HP7:1:1101:17925:7513 1:N:0:163
TACCTGTACTGGGGAAGCATTTGAATATCCCCCCATGGTGATGGGGACGGAGAACTGCTCCATAAACACAGGCAACGTGCCTAACTTTCCCGGGAAGATGAAGTCAAAGAGCGACCACAGCTCTTCGGAGGTTATTTTGCATCGGTGAGCCAGACAGAATGATCCGATGAGGGGTGCGAAACTATTTGAGGAAAGGAAGCACCTTTTTATTAAATTTACCTTTTAGCAATCGCCATTCCTACCCTAAAGAT
+
ABBBBFDFFFFFGGGGGGGGGGHHHHHHGHHGGGGHHHFGGHHGHGGGGGGGGHHHHHHHHHHHHGHHHHHHGHGHGHGHHHHHHHHHHHHGGGEFGGHHGFHHHHHHHGGHGGGGGHHHHHHHHHHGGGGEHHHHHHHGHHHGGGGGHHHHHHGHHHHHHHHHHHGGGHHHGGC@EGD?FGGGFGGGGGGCFBFGGGFGBFFFFFFFFFFFFFFFFFFFFFFFFFEF9BFFFFFEFFFFFFFFFFFFFFF
@M05620:45:000000000-G6HP7:1:1101:14085:7542 1:N:0:163
CATCCTGACCCTGAAGTACCCCATTGAGCATGGCATCGTCACCAACTGGGACGACATGGAGAAGATCTGGCACCACACCTTCTACAACGAGCTGCGCGTGGCCCCGGAGGAGCACCCAGTGCTGCTGACCGAGGCCCCCCTGAACCCCAAGGCCAACAGAGAGAAGATGACTCAGGTGAGGCTCGGCCGACGCCCGTGCTCCTCCCGTCCTTTCCCCAGTCATTTTCTGCCCGGCTTGATTTCTGACATTT
+
DDDDDFFFFFFFGGGGGGGGGGGHHHHHHHHHHHHHHGHHHGHHHGHHHHHHGGGGGHHHHHHHHHHHHHHHHGHHHGGHHHHHHHHHGGGGGHHGGGGGGGHHGGGGGGGGHHHHGGHGHHHHHHHHHHGGGGGGGGGGGGHHHHGGGGHGHHGGGGGGGGGGGGGGGGGGGGGGGGGGGGGGFFFFFFFFFFFFFFFFFFFFFFFFFFFFFFFFFFFFFBFFFFFFFFFFDFFFFA.FFFFFFBFFFF0
@M05620:45:000000000-G6HP7:1:1101:19990:7554 1:N:0:163
ATCTCTATCTCCTAAAAACCTGTTTAGATTTGGAGATAGACCTTCAGGTTTTTCATCATTTTCTGCATGAATTATACATTGACCACGTTCCAGCGTGGTCAGTTTGCAGCATTCTGTTATTTTGTTTGACAGAGTGTCTTGTTGAGAACATATGTAGGACATGATTTTTTCCTGCAACAAGGAAAATAAAGTATAAGTTTTAAAGATTTATTCTTTAATAAAGGATCTCAAAGCCAGCTTTAGAAAAAGGA
+
CCDCDFFFFFFFGGGGGGGGGGHHHHHHHHHHHHHHHHHHHHHHHHHHHHHGGHHHHIHHHHIHIHHHHHHHHHHHHHHHHHHHHHGHHHHHHHGGGGHHHHHHHHHHHHHHHHHHHHHHHHHHHHHHHHHHHHHHHHHHHHHHHHHHHHHHHHHHHHHHHHHHHHHHHGHHHHHHHHH/FHHHHHHHHHHHHHHHHGHHHHHHHHHHHHHHHHHHHHHHHHHHHHHHHHHHHHHHHGHHHHHGHHHHGGH
@M05620:45:000000000-G6HP7:1:1101:12798:7555 1:N:0:163
TACCTGTACTGGGGAAGCATTTGAATATCCCCCCATGGTGATGGGGACGGAGAACTGCTCCATAAACACAGGCAACGTGCCTAACTTTCCCGGGAAGATGAAGTCAAAGAGCGACCACAGCTCTCGGAGGTTATTTTGCATCGGTGAGCCAGACAGAATGATCCGATGAGGGGTGCGAAACTATTTGAGGAAAGGAAGCACCTTTTTATTAAATTTACCTTTTAGCAATCGCCATTCCTACCCTAAAGATC
+
>A3AAFFFFFDBGGGGGGGGGGGFFGHDHHHGEGGHHHHHGHHFEFFCGGGGGHHHHHHHGHHGHGHHHHHHGHHHGHCGHHFFHFFFHHFE?E@EGGHHFGHDFGHGGHFCEGGGGHGHEGHHHGGGGGEFHGFHGFGHHGGDGDGGGHHHFGCGHGHHGDHGCDAEHHGGG;DGGFBA?BFGGGGFEGFGGFGBF?EBBEFFFBFEFFFFFFFFFFFFFFFFBFFBFFEEFDEFFFFFF?FFFFFFFFF
@M05620:45:000000000-G6HP7:1:1101:8714:7556 1:N:0:163
TACCTGTACTGGGGAAGCATTTGAATATCCCCCCATGGTGATGGGGACGGAGAACTGCTCCATAAACACAGGCAACGTGCCTAACTTTCCCGGGAAGATGAAGTCAAAGAGCGACCACAGCTCTCGGAGGTTATTTTGCATCGGTGAGCCAGACAGAATGATCCGATGAGGGGTGCGAAACTATTTGAGGAAAGGAAGCACCTTTTTATTAAATTTACCTTTTAGCAATCGCCATTCCTACCCTAAAGATC
+
CDCCCFFFFFFFGGGGGGGGGGHHHHHHHHHGGGGHHHGHHHHHHGGGGGGGGHHHHHHHHHHHHHHHHHHHGHHHGHHHHHHHHHHHHHHGGGGGGHHHFHHHHHHHHHHHGGGGGHHHHHHHHGGGGGGHHHHHHHHHHHGGGGGHHHHHHGHHHHHHHHHHHDGGHHHGGEGGGGGGGGGGHHHGGGFGGGGGGGGGGFFFFFFFFFFFFFFFFFFFHFFFFFFFFFFFFFFFFFFFFFFFFFFFFFF
@M05620:45:000000000-G6HP7:1:1101:19433:7564 1:N:0:163
TACCTGTACTGGGGAAGCATTTGAATATCCCCCCATGGTGATGGGGACGGAGAACTGCTCCATAAACACAGGCAACGTGCCTAACTTTCCCGGGAAGATGAAGTCAAAGAGCGACCACAGCTCTCGGAGGTTATTTTGCATCGGTGAGCCAGACAGAATGATCCGATGAGGGGTGCGAAACTATTTGAGGAAAGGAAGCACCTTTTTATTAAATTTACCTTTTAGCAATCGCCATTCCTACCCTAAAGATC
+
BBBBBFFFFFFFGGGGFGGGGGHHHHHHHHHGGGGHHHHHHHHHHGGGEGGGGHHHHHHHHHHHHHHGHFHHGHHH@GHHHHEHHHHHHHHGGGF?EGHHHFHHHHHHHHHHGGGGFHHHHHHHHGGGGGGHHHHHHHHHHHGGGGGHHHHHCEFHGGHHHHHHHGGGHHHGGEFFFFGGGGGGGGGGGFGGGGFGGGGFGFFFFFFFFFFFFFFFFFFFFFFFFFFFFFEEFFFFFFFFFFFFF.FFFFB
@M05620:45:000000000-G6HP7:1:1101:12764:7565 1:N:0:163
TACCTGTACTGGGGAAGCATTTGAATATCCCCCCATGGTGATGGGGACGGAGAACTGCTCCATAAACACAGGCAACGTGCCTAACTTTCCCGGGAAGATGAAGTCAAAGAGCGACCACAGCTCTCGGAGGTTATTTTGCATCGGTGAGCCAGACAGAATGATCCGATGAGGGGTGCGAAACTATTTGAGGAAAGGAAGCACCTTTTTATTAAATTTACCTTTTAGCAATCGCCATTCCTACCCTAAAGATC
+
BAABBFFFFFFFAEFEFCFGGGHHFHFHHHHGGGGHHHGGEHHGHGGGEC1EEGGHHHHHHGHHHHHHHEFHGHGHGHEHHHFFGHHHHHHGGGGFFHHHGHFHHFF4EFHHGGGGGGHHHHHHHDA?CGEGFFHHHHH1FB<DGFGHEHBGHG/GFFFFHGHHCAE?FGHGGGGGAACDGBFGFGGFFF;FFFGFFF?FGFFFFFFF/BFFFFFFFFFFFFFFB/FBB9AAAAEFBFFFFAFFFF/9FFF
@M05620:45:000000000-G6HP7:1:1101:9704:7566 1:N:0:163
TCTCTATCTCCTAAAAACCTGTTTAGATTTGGAGATAGACCTTCAGGTTTTTCATCATTTTCTGCATGAATTATACATTGACCAGCGTGGTCAGTTTGCAGCATTCTGTTATTTTGTTTGACAGAGTGTCTTGTTGAGAACATATGTAGGACATGATTTTTTCCTGCAACAGGGAAAATAAAGTATAAGTTTTAAAGATTTATTCTTTAATAAAGGATCTCAAAGCCAGCTTTAGAAAAAGGAAGAAAGGG
+
BCCCCFFFFFFFGGGGGGGGGGHH5GFHHHFHGGFHFHGHHGHHHHHHHHGGHHHHGHHHHHHHHHHHHHHHHHHHHHHHHHHHHHGGGGHHHHHHHHHHHH1FHHHHHHHHHHHHHHHHHHHHGHHHHHHHHHHH4FEHHGHHHHHFHHHHHHHHHHHHHGHHHHHGHHHHHGGHHHGHGFGGHHHHHGHHH?GHHGGHHHHHHHHHHHGHFGHHEHHHHGDFHHHGGEHHHHFFGHHHFG/GHGHHHHG
@M05620:45:000000000-G6HP7:1:1101:20001:7568 1:N:0:163
ATCTCTATCTCCTAAAAACCTGTTTAGATTTGGAGATAGACCTTCAGGTTTTTCATCATTTTCTGCATGAATTATACATTGACCACGTTCCAGCGTGGTCAGTTTGCAGCATTCTGTTATTTTGTTTGACAGAGTGTCTTGTTGAGAACATATGTAGGACATGATTTTTTCCTGCAACAGGGAAAATAAAGTATAAGTTTTAAAGATTTATTCTTTAATAAAGGATCTCAAAGCCAGCTTTAGAAAAAGGA
+
?ABBBFFFFFFFGGGGGFGGGGHGHGHHHHHHH4GFHGHGHHHHHHHFHHHGGHGHHFHHHHHHHHDGHHHHHHHHHGHHGHHHCHEHHHHHHHGGGGHHHHHHHHHHHHHHHHHHHHHHHHHHHHHHGHHHHHHHHHHHHHHHFHHHHHHHHHHHHHFHHHHGHHHHHGHHHHHGFHHHHGGHEFFGHGHHHHHHHHHHHDG<DDGHHHHHHHHHHFGHDGFHHHHHHHHGHGHGHGHHHHGBGFFHG?:
@M05620:45:000000000-G6HP7:1:1101:19454:7568 1:N:0:163
TACCTGTACTGGGGAAGCATTTGAATATCCCCCCATGGTGATGGGGACGGAGAACTGCTCCATAAACACAGGCAACGTGCCTAACTTTCCCGGGAAGATGAAGTCAAAGAGCGACCACAGCTCTCGGAGGTTATTTTGCATCGGTGAGCCAGACAGAATGATCCGATGAGGGGTGCGAAACTATTTGAGGAAAGGAAGCACCTTTTTATTAAATTTACCTTTTAGCAATCGCCATTCCTACCCTAAAGATC
+
CCCCCFFFFFFFGGGGGGGGGGHHHHHHHHHGGGGHHHGHHHHGHGGGGGGGGHHHHHHHHHHHHGHHHHHHGHHHGHHHHHHHHHHHHHHGGGGGGHHHHHHHHFHHHGHHGGGGGHHHHHHHHGGGGGGHGHHHHHHHHHGGGGGHHHHHHGHHHHHHHHHHHGGGHHHGGGGGCFGGGGGGGGGGGGGGGGFGGGGGGFFFFFFFFFFFFFFFFFFFFFFFFFFFFFFFFFFFFFFFFFFFFFFFFFF
@M05620:45:000000000-G6HP7:1:1101:12787:7571 1:N:0:163
TACCTGTACTGGGGAAGCATTTGAATATCCCCCCATGGTGATGGGGACGGAGAACTGCTCCATAAACACAGGCAACGTGCCTAACTTTCCCGGGAAGATGAAGTCAAAGAGCGACCACAGCTCTCGGAGGTTATTTTGCATCGGTGAGCCAGACAGAATGATCCGATGAGGGGTGCGAAACTATTTGAGGAAAGGAAGCACCTTTTTATTAAATTTACCTTTTAGCAATCGCCATTCCTACCCTAAAGATC
+
CCCCCFFFFFFFGGGGGGGGGGHHHHHHHHHGGGGHHHHHHHHHHGGGGGGGGHHHHHHHHHHHHHHHHHHHGHHHGHHHHHHHHHHHHHHGGGGGGHHHHHHHHHHHHHHHGGGGGHHHHHHHHGGGGGGHHHHHHHHHHHGGGGGHHHHHHGHHHHHHHHHHHGGGHHHGGEGGGGGGGGGGGGGGGGFGGGGGGFGFGFFFFFFFFFFFFFFFFFFFFFFFFFFFFFFFFFFFFFFFFFFFFFFFFFF
@M05620:45:000000000-G6HP7:1:1101:8718:7575 1:N:0:163
TACCTGTACTGGGGAAGCATTTGAATATCCCCCCATGGTGATGGGGACGGAGAACTGCTCCATAAACACAGGCAACGTGCCTAACTTTCCCGGGAAGATGAAGTCAAAGAGCGACCACAGCTCTCGGAGGTTATTTTGCATCGGTGAGCCAGACAGAATGATCCGATGAGGGGTGCGAAACTATTTGAGGAAAGGAAGCACCTTTTTATTAAATTTACCTTTTAGCAATCGCCATTCCTACCCTAAAGATC
+
BBBBBFFFFFFFGGGGGGGGGGHHFHHHHHHGGGGHHHFGHHHHHGGGGGGGGHHHHHHHHGHGHFHHHHHHGGHHEGHHHHHHHHGHHGHGGGGGGHHHGHHFGHHHHHHHGGGGGHGHHHHHHGGGGGCHBFHHHFHHHHGFGFGGHHGHGGHHHHHHGHHHHGGGHHHDGGGGAGGGGGFGGGGGFB:FGFFGGGGGGEFFFFFFFFFFFFFFFFBFFFFFBFFFFFFFFFFFFFFFFFFFFFFFFFF
@M05620:45:000000000-G6HP7:1:1101:19447:7588 1:N:0:163
TACCTGTACTGGGGAAGCATTTGAATATCCCCCCATGGTGATGGGGACGGAGAACTGCTCCATAAACACAGGCAACGTGCCTAACTTTCCCGGGAAGATGAAGTCAAAGAGCGACCACAGCTCTCGGAGGTTATTTTGCATCGGTGAGCCAGACAGAATGATCCGATGAGGGGTGCGAAACTATTTGAGGAAAGGAAGCACCTTTTTATTAAATTTACCTTTTAGCAATCGCCATTCCTACCCTAAAGATC
+
BBBBBFFFFFFFGGGGGGGGGGHHHHHHHHHGGGGHHHHHHHHFHGGGGGGGGHHHGHHHHHHHHHHHHHHHGHHHGHHHHHHHHHHHHHHGGGGGGHHHHGHHHHHHHHGHGGGGGHHHHHHHHGGGGGEHHHHHHHHHHHGGGGGHHHHHHGHHHHHHHHHHHGGGHHHGGFGGGGGGGGGGGGGGGBFGGGGGGGGGGFFFFFFFFFFFBFFFFFFFFFFFFFFFFFFFFFFFFFFFFFFFFBFFFFF
@M05620:45:000000000-G6HP7:1:1101:27124:7590 1:N:0:163
TACCTGTACTGGGGAAGCATTTGAATATCCCCCCATGGTGATGGGGACGGAGAACTGCTCCATAAACACAGGCAACGTGCCTAACTTTCCCGGGAAGATGAAGTCAAAGAGCGACCACAGCTCTCGGAGGTTATTTTGCATCGGTGAGCCAGACAGAATGATCCGATGAGGGGTGCGAAACTATTTGAGGAAAGGAAGCACCTTTTTATTAAATTTACCTTTTAGCAATCGCCATTCCTACCCTAAAGATC
+
CDDDDFFFFFFFGGGGGGGGGGHHHHHHHHHGGGGHHHGHHHHHHGGGGGGGGHHHHHHHHHHHHHHHHHHHGHHHGHHHHHHHHHHHHHHGGGGGGHHHHHHHHHHHHHHHGGGGGHHHHHHHHGGDGGGHHHHHHHHGHHGGGGGHHHHHHGHHHHHHHHHHHGGGHHHGGEGGGEDDGGGGGHGFGGGGGGGFGGGGGFFFFFFFFFFFFFFFFFFFFFFFFFFFFFFFFDEFFFFFFFFFFFBFFFF
@M05620:45:000000000-G6HP7:1:1101:19358:7591 1:N:0:163
ATCTCTATCTCCTAAAAACCTGTTTAGATTTGGAGATAGACCTTCAGGTTTTTCATCATTTTCTGCATGAATTATACATTGACCAGCGTGGTCAGTTTGCAGCATTCTGTTATTTTGTTTGACAGAGTGTCTTGTTGAGAACATATGTAGGACATGATTTTTTCCTGCAACAGGGAAAATAAAGTATAAGTTTTAAAGATTTATTCTTTAATAAAGGATCTCAAAGCCAGCTTTAGAAAAAGGAAGAAAGG
+
BBBBBFFFFFFFGGGGGGGGGGFGHHCFGHHHHHHHHHHHHHHHHHHHHHHGGHHHHHHHHHHHHHHGHHHHHHHHHHHHHHGHHHHGGGGHHGHGGHHHGHHHHHHHHHHHHHHHHHHHHHHHHFHGHHHHHHHHHHHGHHFHHHHHHHHFHHHHEHHHHHGHHHHHGFHFHHGFFEHHHHHHFGHHHHGHHHHHGHHHHHHHHHHHHHHHHHFHGGHEHHFFHHHHHHGHGHEFHHHHFEGGGHFHHGH
@M05620:45:000000000-G6HP7:1:1101:19333:7593 1:N:0:163
ATCTCTATCTCCTAAAAACCTGTTTAGATTTGGAGATAGACCTTCAGGTTTTTCATCATTTTCTGCATGAATTATACATTGACCAGCGTGGTCAGTTTGCAGCATTCTGTTATTTTGTTTGACAGAGTGTCTTGTTGAGAACATATGTAGGACATGATTTTTTCCTGCAACAGGGAAAATAAAGTATAAGTTTTAAAGATTTATTCTTTAATAAAGGATCTCAAAGCCAGCTTTAGAAAAAGGAAGAAAGG
+
BBBBBFFFFFFFGGGGGGGGGGHHHHHHHHHHHFHHHHHHHHHHHHHGHHHGGHHHHHHHHHHHHHHHHHHHHHHHHHHHHHHHHHHGGGGHHHHHHHHHGHHHHHHHHHHHHHHHHHHHHHHHHGHHHHHHHHHHHHHHHFHHHHHHHHHGHGHHHHHHHHGHHHHHHHHHHHGGHGHHHHHHDHHHHHHHHHHHHHHHHHHHHHHHHHHHFHHHHGHHHHGGHHHHHHGHHHHHHHHHHGGGFHGHHHH
@M05620:45:000000000-G6HP7:1:1101:19345:7606 1:N:0:163
ATCTCTATCTCCTAAAAACCTGTTTAGATTTGGAGATAGACCTTCAGGTTTTTCATCATTTTCTGCATGAATTATACATTGACCAGCGTGGTCAGTTTGCAGCATTCTGTTATTTTGTTTGACAGAGTGTCTTGTTGAGAACATATGTAGGACATGATTTTTTCCTGCAACAGGGAAAATAAAGTATAAGTTTTAAAGATTTATTCTTTAATAAAGGATCTCAAAGCCAGCTTTAGAAAAAGGAAGAAAGG
+
BBBBBFFFFFFFGGGGGGGGGGGHHHHHHHHH5GFHHHHHHFFHHGHFHHHGGHHHHGHHHHHHFHHHHHHHHHHHHHHGHHHHHHHGGGGHGHHHHHGHFHHHHHHHHHH4GHHHHHHHHGHHGEFGHHHHHHHHHGHHHGHHHHGHHHGHHGHFGHHHHHGHHHGHGHHHFHGGHHHHHHHHFFGHHHHHHHGHFGFHHHHHHHGHHG1F1>GFBCGFHHG0=GF.<GGHHHHBGFHHFDD/CGFGEHH
@M05620:45:000000000-G6HP7:1:1101:24177:7616 1:N:0:163
CATCCTGACCCTGAAGTACCCCATTGAGCATGGCATCGTCACCAACTGGGACGACATGGAGAAGATCTGGCACCACACCTTCTACAACGAGCTGCGCGTGGCCCCGGAGGAGCACCCAGTGCTGCTGACCGAGGCCCCCCTGAACCCCAAGGCCAACAGAGAGAAGATGACTCAGGTGAGGCTCGGCCGACGCCCGTGCTCCTCCCGTCCTTTCCCCAGTCATTTTCTGCCCGGCTTGATTTCTGACATTA
+
CCCCCFFFFFFFGGGGGGGGGGGHHHGHHHHGHHHHHGHHHGHHFGHGHHHHGFGGGHHHHHHHHFHHHHHHHGHHHGGHHHHHHHHHGGGGGGHGGGFGEEHHGGGGGGGGHHHHGGGFHGGFHHHGHHGGGGGGGGGGGGGHHHGGGGHGHHGGGGGGGGGGGFGFGFGGGGGGGGGGGGGGFDFFFFFFFFFF:DFFFFFFFFF.AFFFBFFFFFD/BFFFFFFFFFFFF=AFFA:BFFFFFFFFFF/
@M05620:45:000000000-G6HP7:1:1101:19183:7621 1:N:0:163
TACCTGTACTGGGGAAGCATTTGAATATCCCCCCATGGTGATGGGGACGGAGAACTGCTCCATAAACACAGGCAACGTGCCTAACTTTCCCGGGAAGATGAAGTCAAAGAGCGACCACAGCTCTCGGAGGTTATTTTGCATCGGTGAGCCAGACAGAATGATCCGATGAGGGGTGCGAAACTATTTGAGGAAAGGAAGCACCTTTTTATTAAATTTACCTTTTAGCAATCGCCATTCCTACCCTAAAGATC
+
AAAAAFDD3@3BGEAE1A1BDGGHGHHGFGGFGGGHCBH1FHHF/EFGGGCEEHHFFG1GGHHH1GH@0GFAFHGG>?F/FEGHHHHHHGFFGGE@E0FGHHBGH2F>GB<B>CCC/?F<GHFHFCFCCC?<DFGDGFGFHHAA<C.0FBFFHGHFHEHFHHHFC.C.GFG.@ECB@.A9?CFFBFGCE/0/9../9CEFFEFFFFFFF/B//BBFFF/FBFFFFFFBBFFEBBEBB9B/B?-F-BBB9B9
@M05620:45:000000000-G6HP7:1:1101:17612:7622 1:N:0:163
ATCTCTATCTCCTAAAAAGGAAGAAAGGGGAGGGAAGATCGGAAGAGCACACGTCTGAACTCCAGTCACGTCGACGCATCTCGTATGCCGTCTTCTGCTTGAAAAAAAACATTCTGTTATTTTGTTTTACCGCGTTTCTTTTTGATAACATCTTTCGTCCATGCTTTTTTCCTGCCCTAGTGCAAATAACGTCTAATTTTTAAATATGTATTCTTTACTACATTCTCTCCCCTCCCGCTTTACCACAAGTC
+
AAAAAFFFFFFFGFGGDDEA1G100FG0000AE?0G/BGHHGCA/FFHF00BA0BGFG2AGAGFH2B@FEC>>E>@FEF/EGF/?0B2B>/>E/2F1DGF10111B/>//?1>FG2@F2@FFF>?FF0FG1A/?<<CGFFHHG-<000000<D0<0...;.<0/;;CFCA;0C0;..///000;09;00;.;.;.00;0;;.:C0=00=0/;;BFF//;/BFB/99/B://9-ABE--;;9B//9;---99
@M05620:45:000000000-G6HP7:1:1101:17631:7624 1:N:0:163
ATCTCTATCTCCTAAAAAGGAAGAAAGGGGAGGGAAGATCGGAAGAGCACACGTCTGAACTCCAGTCACGTCGACGCATCTCGTATGCCGTCTTCTGCTTGAAAAAAAAAAAACTGTTATTCTGTGTGCCATATTGTATTTTTGAGCACATATTTACAACATTCTTGTATCCTTCACCCGTGTAAATACAGTATAAGTTTTAAAGATTTAGTCTTTAATACAGGCTCTCCAAGCCTGCTTTATAACCCGGA
+
BBBBBFFFFFFFGGGGGGGGGGHFFGHHGGGGGGGHGHHHHGGGGHHHHHHHGHHHGHGHHHHHHHHHHGHHGGGGGEEFHHHGGHHHHGFGHGHHFHHHHHFHGHFGG/C<//11<>1=1=1=11=01<><F1<=0=D0=DG-.<00<<00000000:;G/0;0;0;0;;;00:909.-...;0;0;BB00;9000;;09CBBB00;000;;9;9B9FB/9//.;A9/////EA/:./999//://99--
@M05620:45:000000000-G6HP7:1:1101:10319:7629 1:N:0:163
ATCTCTATCTCCTAAAAACCTGTTTAGATTTGGAGATAGACCTTCAGGTTTTTCATCATTTTCTGCATGAATTATACATTGACCAGCGTGGTCAGTTTGCAGCATTCTGTTATTTTGTTTGACAGAGTGTCTTGTTGAGAACATATGTAGGACATGATTTTTTCCTGCAACAGGGAAAATAAAGTATAAGTTTTAAAGATTTATTCTTTAATAAAGGATCTCAAAGCCAGCTTTAGAAAAAGGAAGAAAGG
+
CCCCCFFFFFFFGGGGGGGGGGHHHHHHHHHHHHHHHHHHHHHHHHHHHHHGGHHHHIHHHHIHHHHHHHHHHHHHHHHHHHHHHHHGGGGHHHHHHHHHHHHHHHHHHHHHHHHHGHHHHHHHHHHHHHHHHHHHHHHHHHHHHHHHHHHHHHHHHHHHHHGHHHHHHHHHHHGGHHHHHHHHFHGHHHHHHHHHHHHHHHGHHHHHHHHHHHHHGHHHHHGHHHHHHHGHHHCGHGHHGEGHGHHHGHH
@M05620:45:000000000-G6HP7:1:1101:24191:7631 1:N:0:163
CATCCTGACCCTGAAGTACCCCATTGAGCATGGCATCGTCACCAACTGGGACGACATGGAGAAGATCTGGCACCACACCTTCTACAACGAGCTGCGCGTGGCCCCGGAGGAGCACCCAGTGCTGCTGACCGAGGCCCCCCTGAACCCCAAGGCCAACAGAGAGAAGATGACTCAGGTGAGGCTCGGCCGACGCCCGTGCTCCTCCCGTCCTTTCCCCAGTCATTTTCTGCCCGGCTTGATTTCTGACATTT
+
CCCCCFFFFFFFGGGGGGGGGGGHHHHHHHHHHHHHHGHHHGHHHGHHHHHHGGGGGHHHHHHHHHHHHHHHHGHHHGGHHHHHHHHHGGGGGHHGGGGGGGHHGGGGGGGGHHHHGGHHHHHHHHHHHHGGGGGGGGGGGGHHHHGGGGHGHHGGGGGGGGGGGGGGGGGGGGGGGGGGGGGGFFFFFFFFFFFFDDFFFFFFFFFFFFFFFFFFFFFFFFFFFFFFFFFFFFFFFFFFFFFFFFFBFF0
@M05620:45:000000000-G6HP7:1:1101:17614:7641 1:N:0:163
ATCTCTATCTCCTAAAAACCTGTTTAGATTTGGAGATAGACCTTCAGGTTTTTCATCATTTTCTGCATGAATTATACATTGACCACGTTCCAGCGTGGTCAGTTTGCAGCATTCTGTTATTTTGTTTGACAGAGTGTCTTGTTGAGAACATATGTAGGACATGATTTTTTCCTGCAACAGGGAAAATAAAGTATAAGTTTTAAAGATTTATTCTTTAATAAAGGATCTCAAAGCCAGCTTTAGAAAAAGGA
+
BCCCCFFFFFFFGGGGGGGGGGHHHHHHHHHHHFHHHHHHHHHHHHHHHHHGGHHHHIHHHHIHHHHHHHHHHHHHHHHHHHHHHHGHHHHHHHGGGGHHHHHHHHHHHHHHHHHHHHHHHHHHHHHHHHHHHHHHHHHHHHHHHHHHHHHHHHHHHHHHHHHHHHHHHGHHHHHHHHHHHGGHHHHHHHHHHHHHHFGHHHFHHHHHHHHHHHHHHHHHHHHHHHHHHHHHGHHHHGHHHHHHHHHHGGG
@M05620:45:000000000-G6HP7:1:1101:21212:7647 1:N:0:163
ATCTCTATCTCCTAAAAACCTGTTTAGATTTGGAGATAGACCTTCAGGTTTTTCATCATTTTCTGCATGAATTATACATTGACCAGCGTGGTCAGTTTGCAGCATTCTGTTATTTTGTTTGACAGAGTGTCTTGTTGAGAACATATGTAGGACATGATTTTTTCCTGCAACAGGGAAAATAAAGTATAAGTTTTAAAGATTTATTCTTTAATAAAGGATCTCAAAGCCAGCTTTAGAAAAAGGAAGAAAGG
+
BBBBBFFFFFFFGGGGDGGGGGHHHGHFHHFHFGHHFGHHHHHHHHHHGHHGGHFHHHHHHHHHHHHFHFHHHHHHHHHHHGFHEHHGGGCHHGHGGHHFGHHGHHHHHGH4FHGFHHHHHHHHHCHGHHGHHHHHHFHFGHFHHGHFHHHEHHGHHHGHHHGHHHHHHHGFGHFEHHHHHHHH1<GBBDFGHHDGFGFHHHHGHHHHHHGGDGHHFBGHHHHFDGFHHFGHGHHFBCCH.CD/GGCCGFF
@M05620:45:000000000-G6HP7:1:1101:10323:7647 1:N:0:163
ATCTCTATCTCCTAAAAACCTGTTTAGATTTGGAGATAGACCTTCAGGTTTTTCATCATTTTCTGCATGAATTATACATTGACCAGCGTGGTCAGTTTGCAGCATTCTGTTATTTTGTTTGACAGAGTGTCTTGTTGAGAACATATGTAGGACATGATTTTTTCCTGCAACAGGGAAAATAAAGTATAAGTTTTAAAGATTTATTCTTTAATAAAGGATCTCAAAGCCAGCTTTAGAAAAAGGAAGAAAGG
+
CCCCCFFFFFFFGGGGGGGGGGHHHHGHHGHHHHHHHGHGHHHHHHHGHHHGGHHHHHIIIHIHHGHHHHHHHHHHHHHHHHGHHHHGGGGHHHHHHHGHHHHHHHGHHHHHHHHHFHHHHHHHHHHHHHGHHHHHHHHHGGFHHHHHHHHEHFHHHHHHHHGHHHHHHHHHHHGGGHGHHGHH1DGHHGHHHHHHHHHHHHGHHHGHHHEGGHHHFHHHHHHFFHGHHHGHHHG0GFHFGEGFFAGHGHH
@M05620:45:000000000-G6HP7:1:1101:5435:7663 1:N:0:163
CATCCTGACCCTGAAGTACCCCATTGAGCATGGCATCGTCACCAACTGGGACGACATGGAGAAGATCTGGCACCACACCTTCTACAACGAGCTGCGCGTGGCCCCGGAGGAGCACCCAGTGCTGCTGACCGAGGCCCCCCTGAACCCCAAGGCCAACAGAGAGAAGATGACTCAGGTGAGGCTCGGCCGAAGCCCGTGCTCCTCCCTTCCTTTCCCCTGTCATTTTCTGCCCCGCTTGTTTTCTGACATTA
+
BBABBBFFFCCFGGGGGGGGCE?FFFDBGB4A4FGHHGHHEGFCEDHBFAEH?EFCFHBBEFGCGEHBFFCEGFGHEEDGBEGHHHHC/C1@EGHFCGGGGGHHG//CG?//?GGHGEH?CF1FGGGF0CD----.<-<-DCBGFHDDDA.CGHGFGE//FF.CB/C009BF099/;9C..9.9--.A-----AA-9.A./9BF/9.;9BF/B/BB...99/BBB////;:A.--9.../.;BF/;/;/:/
@M05620:45:000000000-G6HP7:1:1101:5684:7668 1:N:0:163
CATCCTGACCCTGAAGTACCCCATTGAGCATGGCATCGTCACCAACTGGGACGACATGGAGAAGATCTGGCACCACACCTTCTACAACGAGCTGCGCGTGGCCCCGGAGGAGCACCCAGTGCTGCTGACCGAGGCCCCCCTGAACCCCAAGGCCAACAGAGAGAAGATGACTCAGGTGAGGCTCGGCCGACGCCCGTGCTCCTCCCGTCCTTTCCCCAGTCATTTTCTGCCCGGCTTGATTTCTGACATTA
+
BBBBBFFFFFFFGGGGGGGGGGGHHHHHHHGHGHHHHGHHHGHHHGHHHHHHGGGGGHHFHFHHHHHGHHHHHGHHHGGHHHHHHHHHGGGGGHHGGGGGGGHHGGGGGGGGHHHHGGGGHGHHHCHGFHGCGGCED@FFGGHHHHGGGGHGHHGGGGGGGGGGFFGGGGGGGGGGGGGGGGEFFFEFF-9BFFFFBDDFBFFFBADADFFFFFBBFBAFFFFFFFFFFFFF?CCFB;9FFFFFFBFFFF/
@M05620:45:000000000-G6HP7:1:1101:25770:7690 1:N:0:163
TACCTGTACTGGGGAAGCATTTGAATATCCCCCCATGGTGATGGGGACGGAGAACTGCTCCATAAACACAGGCAACGTGCCTAACTTTCCCGGGAAGATGAAGTCAAAGAGCGACCACAGCTCTCGGAGGTTATTTTGCATCGGTGAGCCAGACAGAATGATCCGATGAGGGGTGCGAAACTATTTGAGGAAAGGAAGCACCTTTTTATTAAATTTACCTTTTAGCAATCGCCATTCCTACCCTAAAGATC
+
CCCCCFFFFFFFGGGGGGGGGGHHHHHHHHHGGGGHHHHHHHHHHGGGGGGGGHHHHHHHHHHHHHHHHHHHGHHHGHHHHHHHHHHHHHHGGGGGGHHHHHHHHHHHHHHHGGGGGHHHHHHHHGGGGGGHHHHHHHHHHHGGGGGHHHHHHGHHHHHHHHHHHDDGHHHGGGFGGEDFGGGGGGGEFG0FFGGGGGGGGFFFFFFFFFFFFFFFFFFFFFFFFFFFFFFFFFFFFFFFFFFFFFBFFFF
@M05620:45:000000000-G6HP7:1:1101:24721:7704 1:N:0:163
TACCTGTACTGGGGAAGCATTTGAATATCCCCCCATGGTGATGGGGACGGAGAACTGCTCCATAAACACAGGCAACGTGCCTAACTTTCCCGGGAAGATGAAGTCAAAGAGCGACCACAGCTCTCGGAGGTTATTTTGCATCGGTGAGCCAGACAGAATGATCCGATGAGGGGTGCGAAACTATTTGAGGAAAGGAAGCACCTTTTTATTAAATTTACCTTTTAGCAATCGCCATTCCTACCCTAAAGATC
+
CCCCCFFFFFFFGGGGGGGGGGHHHHHHHHHGGGGHHHGHHHHHHGGGGGGGGHHHHHHHHHGHHHHHHHHHGHHHGHHHHHHHHHHHHGHGGGGGGHHHHHHHHHHHHHHHGGGGGHHHHHHHHGGGGGGHHHHHHHHHHHGGGGGHHHHHHGHHHHHHHHHHHGGGHHHGGGGGGGGGGGGGGGGGGGBGGGGGGGGGGFFFFFFFFFFFFFFFFFFFFFFFFFFFFFFFFFFFFFFFFFFFFFFFFFF
@M05620:45:000000000-G6HP7:1:1101:18573:7709 1:N:0:163
TACCTGTACTGGGGAAGCATTTGAATATCCCCCCATGGTGATGGGGACGGAGAACTGCTCCATAAACACAGGCAACGTGCCTAACTTTCCCGGGAAGATGAAGTCAAAGAGCGACCACAGCTCTCGGAGGTTATTTTGCATCGGTGAGCCAGACAGAATGATCCGATGAGGGGTGCGAAACTATTTGAGGAAAGGAAGCACCTTTTTATTAAATTTACCTTTTAGCAATCGCCATCCTACCCTAAAGATCG
+
CCCCCFFFFFFFGGGGGGGGGGHHHHHHHHHGGGGHHHGHHHHHHGGGGGGGGHHHHHHHHHHHHHHHHHHHGHHHGHHHHHHHHHHHHHHGGGGGGHHHHHHHHHHHHHHHGGGGGHHHHHHHHGGGGGGHHHHHHHHHHHGGGGGHHHHHHGHHHHHHHHHHHGGGHHGGGCEGGAFGGGGGGGGGGGFFGGGGGGGGGFFFFFFFFFFFFFFFFFFFFFFFFFFFFFEFFFFFFFFFFFFFFFFFFF?
@M05620:45:000000000-G6HP7:1:1101:18561:7725 1:N:0:163
TACCTGTACTGGGGAAGCATTTGAATATCCCCCCATGGTGATGGGGACGGAGAACTGCTCCATAAACACAGGCAACGTGCCTAACTTTCCCGGGAAGATGAAGTCAAAGAGCGACCACAGCTCTCGGAGGTTATTTTGCATCGGTGAGCCAGACAGAATGATCCGATGAGGGGTGCGAAACTATTTGAGGAAAGGAAGCACCTTTTTATTAAATTTACCTTTTAGCAATCGCCATCCTACCCTAAAGATCG
+
DDDDCFFFFFFFGGGGGGGGGGHHHHHHHHHGGGGHHHGHHHHHHGGGGGGGGHHHHHHHHHHHHHHHHHHHGHHHGHHHHHHHHHHHHHHGGGGGGHHHHHHHHHHHHHHHGGGGGHHHHHHHHGGGGGGHHHHHHHHGHHGGGGGHHHHHHGHHHHHHHHHHHGGGHHHGGEGGGFGGGGGHHGGGGGGFFGGGGGGGGFFFFFFFFFFFFFFFFFFFFFFFFFFFFFFFFFFFFFFFFFFFFFFFFFA
@M05620:45:000000000-G6HP7:1:1101:4512:7734 1:N:0:163
CATCCTGACCCTGAAGTACCCCATTGAGCATGGCATCGTCACCAACTGGGACGACATGGAGAAGATCTGGCACCACACCTTCTACAACGAGCTGCGCGTGGCCCCGGAGGAGCACCCAGTGCTGCTGACCGAGGCCCCCCTGAACCCCAAGGCCAACAGAGAGAAGATGACTCAGGTGAGGCTCGGCCGACGCCCGTGCTCCTCCCGTCCTTTCCCCAGTCATTTTCTGCCCGGCTTGATTTCTGACATTA
+
DDDDDFFFFFFFGGGGGGGGGGGHHHHHHHHHHHHHHGHHHGHHHGHHHHHHGGGGGHHHHHHHHHHHHHHHHGHHHGGHHHHHHHHHGGGGGHHGGGGGGGHHGGGGGGGGHHHHGGHHHHHHHHHHHHGGGGGGGGGGGGHHHHGGGGHGHHGGGGGGGGGGGGGGGGGGGGGGHGGGGGGGFFFFFFFFFFFFFFFFFFFFFFFFFFFFFFFFFFFFFFFFFFFFFFFFFFFFFFAFFFFFFFFFFF0
@M05620:45:000000000-G6HP7:1:1101:15831:7736 1:N:0:163
CATCCTGACCCTGAAGTACCCCATTGAGCATGGCATCGTCACCAACTGGGACGACATGGAGAAGATCTGGCACCACACCTTCTACAACGAGCTGCGCGTGGCCCCGGAGGAGCACCCAGTGCTGCTGACCGAGGCCCCCCTGAACCCCAAGGCCAACAGAGAGAAGATGACTCAGGTGAGGCTCGGCCGACGCCCGTGCTCCTCCCGTCCTTTCCCCAGTCATTTTCTGCCCGGCTTGATTTCTGACATTA
+
DDDDDFFFFFFFGGGGGGGGGGGHHHHHHHHHHHHHHGHHHGHHHGHHHHHHGGGGGHHHHHHHHHHHHHHHHGHHHGGHHHHHHHHHGGGGGHHGGGGGGGHHGGGGGGGGHHHHGGHGHHHHHHHHHHGGGGGGGGGGGGHHHHGGGGHGHHGGGGGGGGGGGGGGGGGGGGGGHGGGGGGGFFFFFFFFFFFFFFFFFFFFFFFEDFFFFFFFFFFFFFFFFFFFFFFFFFFFFFFFFFFFFBFBBF0
@M05620:45:000000000-G6HP7:1:1101:4528:7743 1:N:0:163
CATCCTGACCCTGAAGTACCCCATTGAGCATGGCATCGTCACCAACTGGGACGACATGGAGAAGATCTGGCACCACACCTTCTACAACGAGCTGCGCGTGGCCCCGGAGGAGCACCCAGTGCTGCTGACCGAGGCCCCCCTGAACCCCAAGGCCAACAGAGAGAAGATGACTCAGGTGAGGCTCGGCCGACGCCCGTGCTCCTCCCGTCCTTTCCCCAGTCATTTTCTGCCCGGCTTGATTTCTGACATTA
+
CCCCCFFFFFFFGGGGGGGGGGGHHGHHHHHHHHFHHGHHHGHHHGHHHHHHGGGGGHHHHHHHHHHHHHHHHGHHHGGHHHHFHHHHGGGGGGHEGGGGGEHHGEDGGGGGGHHHGGHHHHHHHHFHHHDGDGDGGGGGGFHHHHGGGGHGHHEGGFFGGGGGFFFGGGGGGGGFGBFGFCEGFAFFFFFDFFF@@.9AFFFFFFDFFFDFFFFFFFDFFFFFFFFFBFFF?:@DFA?FFFFF:;BFFF0
@M05620:45:000000000-G6HP7:1:1101:27437:7755 1:N:0:163
CATCCTGACCCTGAAGTACCCCATTGAGCATGGCATCGTCACCAACTGGGACGACATGGAGAAGATCTGGCACCACACCTTCTACAACGAGCTGCGCGTGGCCCCGGAGGAGCACCCAGTGCTGCTGACCGAGGCCCCCCTGAACCCCAAGGCCAACAGAGAGAAGATGACTCAGGTGAGGCTCGGCCGACGCCCGTGCTCCTCCCGTCCTTTCCCCAGTCATTTTCTGCCCGGCTTGATTTCTGACATTA
+
CCCCCFFFFFFFGGGGGGGGGGGHHHHHHHHHHHHHHGHHHGHHHGHHHHHHGGGGGHHHHHHHHHHHHHHHHGHHHGGHHHHHHHHHGGGGGHHGGGGGGGHHGGGGGGGGHHHHGGHHHHHHHHHHHHGGGGGGGGGGGGGHHHGGGGHGHHGGGGGGGGGGGGGGGGGGGGGGGGGGGGGGFFFFFFFFFFFFFFFFFFFFFFFEFFFFFFFFFFFFFFFFFFFFFFFFFAFFFFFFFFFFFBFFFF0
@M05620:45:000000000-G6HP7:1:1101:8843:7755 1:N:0:163
AGATCGGAAGAGCACACGTCTGAACTCCAGTCACGTCGACGCATCTCGTATGCCGTCTTCTGCTTGAAAAAAAAAAAAAAAAGAAGAAATAGAACAGGTAGATTATGTAGAAATAGAAATGAAATAGTGGAGATTAGGTAAACAAGAGAAGATACTCGTGAGGTACTAGGGAATGAAGAGAGCGTTGCAGTGCGACAGTGGTGCAAGAACAATGGGCACGATGTAGATGTGACATAAAAAAGATACAATTA
+
DDCCDCCCCCFFGGGGGGGGGGHHHHHHGHHHHHGHHGGGGGGGEHHHGGHHHHGGGHGHHHHHHHGHHHHGGGGE><//////0222222222200/11111111111?11111111=11111111=1.0.0/00000<0000.//:/0:000000:../../00000/././00000:/..-..-.0:000-.---:0/0.0000//;//000../......00000:00000:0000;..::000;00
@M05620:45:000000000-G6HP7:1:1101:9963:7769 1:N:0:163
TACCTGTACTGGGGAAGCATTTGAATATCCCCCCATGGTGATGGGGACGGAGAACTGCTCCATAAACACAGGCAACGTGCCTAACTTTCCCGGGAAGATGAAGTCAAAGAGCGACCACAGCTCTCGGAGGTTATTTTGCATCGGTGAGCCAGACAGAATGATCCGATGAGGGGTGCGAAACTATTTGAGGAAAGGAAGCACCTTTTTATTAAATTTACCTTTTAGCAATCGCCATTCCTACCCTAAAGATC
+
CCCCCFFFFFFFGGGGGGGGGGHHHHHHHHHGGGGHHHGGGHHHHGGGGGGGEHHHHHHHHHHHHHHHHHHHGHHHGHHHHHHHHHHHHHHGGGGGGHHHGHHHHHHHHHHHGGGGGHHHHHHHHGGGGGGHHHHHHHHHHGGGGGGHHHHHHGHHHHHFHHHHHDGGHHHGGCCGGDFGGGGGGGGFEF0FFFGGFFGGGFFFFFFEFFFFFFFFFFFFFFFFFFFFFFFFFFFFFFFFFFFFFFFFFFF
@M05620:45:000000000-G6HP7:1:1101:27448:7770 1:N:0:163
CATCCTGACCCTGAAGTACCCCATTGAGCATGGCATCGTCACCAACTGGGACGACATGGAGAAGATCTGGCACCACACCTTCTACAACGAGCTGCGCGTGGCCCCGGAGGAGCACCCAGTGCTGCTGACCGAGGCCCCCCTGAACCCCAAGGCCAACAGAGAGAAGATGACTCAGGTGAGGCTCGGCCGACGCCCGTGCTCCTCCCGTCCTTTCCCCAGTCATTTTCTGCCCGGCTTGATTTCTGCCATTT
+
BBBBBFFFFFFFGGGGGGGGGGCHHFHFGBGHHHHHGGHGGGHF2EGHCFFFEGGGGHGGGHHFCGHFB5GEHGGHGFGHHHGGHFHHCAEEEFGGGGEGGGHHGGC//BDFEHHHGGEGHFHHHCHHHHG?FCCGGGGGGEHFHHGGGGFGCG.CFAF/B/E9CFGGGBBBFBFGGGGFFEGGFFEFDFFDFFF;;;A.;BFFFF.;AD?FFFFFFFDFFFBF/BFFFFFED;;DFAAFFFFF//:BBF/
@M05620:45:000000000-G6HP7:1:1101:4806:7775 1:N:0:163
TACCTGTACTGGGGAAGCATTTGAATATCCCCCCATGGTGATGGGGACGGAGAACTGCTCCATAAACACAGGCAACGTGCCTAACTTTCCCGGGAAGATGAAGTCAAAGAGCGACCACAGCTCTCGGAGGTTATTTTGCATCGGTGAGCCAGACAGAATGATCCGATGAGGGGTGCGAAACTATTTGAGGAAAGGAAGCACCTTTTTATTAAATTTACCTTTTAGCAATCGCCATTCCTACCCTAAAGATC
+
CCCCCFFFFFFFGGGGGGGGGGHHGHHHHHHGGGGHHGGGHHHHHGGGGGGGGHHHHHHHHHHHHHHHHHHHGHHHGHHHHHHHHHHHHHHGGGGGGHHHHHHHHHHHHHHHGGGGGHHGHHHHHGGGGGGHHHHHHHHGHHGGGGGHHHHHHGHHHHHHHHHHHGGGHHHGGGGGGGGGGGGGGGGGGGGGGGGGGGGFGFFFFFFFFFFFFFFFFFFFFFFFFFFFFFFFFFFFFFFFFFFFFFFFFFF
@M05620:45:000000000-G6HP7:1:1101:9973:7786 1:N:0:163
TACCTGTACTGGGGAAGCATTTGAATATCCCCCCATGGTGATGGGGACGGAGAACTGCTCCATAAACACAGGCAACGTGCCTAACTTTCCCGGGAAGATGAAGTCAAAGAGCGACCACAGCTCTCGGAGGTTATTTTGCATCGGTGAGCCAGACAGAATGATCCGATGAGGGGTGCGAAACTATTTGAGGAAAGGAAGCACCTTTTTATTAAATTTACCTTTTAGCAATCGCCATTCCTACCCTAAAGATC
+
AAAABFFFFFFFGGCGGGGFGGHGFHHHHHFGGGFHFHHHHGGBHCGGGGGGGHHHFHHHHGHHHHHFHHEHGHHHCGHEGGGGHHHHHHHGGGGGEFHHHFFGGHHHHHHHGGGGGHHHGFGHHGGGGGFGHHHHHHHFHHGGGGGGHHHHGGGFHHHGHHHHHDGGHHG.C;DG-.ADGGFFGGGEEF;BBAFFFGGFFFFFFFFEBFBBFFFFEBFFFFFF/BF;FF?EDFFFFFFFF99BF./B/FB
@M05620:45:000000000-G6HP7:1:1101:4816:7790 1:N:0:163
TACCTGTACTGGGGAAGCATTTGAATATCCCCCCATGGTGATGGGGACGGAGAACTGCTCCATAAACACAGGCAACGTGCCTAACTTTCCCGGGAAGATGAAGTCAAAGAGCGACCACAGCTCTCGGAGGTTATTTTGCATCGGTGAGCCAGACAGAATGATCCGATGAGGGGTGCGAAACTATTTGAGGAAAGGAAGCACCTTTTTATTAAATTTACCTTTTAGCAATCGCCATTCCTACCCTAAAGATC
+
AAAAABFFFFFBA1FA1FGFFD3GGHGFGGHGGGGHH0GE1GGGG/FE??AEEHFFHGDFGHHHGHHHHEHGGGHH?GCEGGH1FGHHHFHGCCGGGFHFGEDGFGHFFFFGGGGGGHHFEFHHHGGCGGAGGGHFHEGDDGC>C.FCGGGHFCBGFGH0GGHHGCGGCCH.?E-AA9AA@FCFGGGBF/CBFF./FA.CFFFFFFFFFFFFFFFFFFFFFFFF/9B/;F;ABFFBFFFFFFFFBF99B/:
@M05620:45:000000000-G6HP7:1:1101:22957:7807 1:N:0:163
AAACCAAGCAGACACTCACCGCCAGAAGACATGAGGTCAGCTAGATCGGAAGAGCACACGTCTGAACTCCAGTCACGTCGACGCATCTCGTATGCCGTCTTCTGCTTGAAAAAAAAAAAAAAAAATAAAAAAAACTCATAATAAGCATTAATAAAGAGAAATGAAGATAACAAATATAATACTTATTATCAACGACACCACTATTTACGAGTTCAACGATGTTTTGAATTGTGACGTATTGTGCCTTATGT
+
DDDDDDCFCFFFGGGGGGGGGGGGGHHHHHHHHHHHHHHHHHHHHHHHGGGGHHHHHHHGGHHGHHHHHHHHHHHHGHEGEGGGGFEHHHGGHHHHGGGHGHHHHHHHGHHFBCGGGG<<>-<<-.00000---.0:00000000000;00;000;0//:0:000000;0000.00;00000000:000000/..---...0/:0000...:.0000..;..:0;..00;0:000.:.00000000;:;00
@M05620:45:000000000-G6HP7:1:1101:11078:7865 1:N:0:163
ATCTCTATCTCCTAAAAACCTGTTTAGATTTGGAGATAGACCTTCAGGTTTTTCATCATTTTCTGCATGAATTATACATTGACCAGCGTGGTCAGTTTGCAGCATTCTGTTATTTTGTTTGACAGAGTGTCTTGTTGAGAACATATGTAGGACATGATTTTTTCCTGCAACAGGGAAAATAAAGTATAAGTTTTAAAGATTTATTCTTTAATAAAGGATCTCAAAGCCAGCTTTAGAAAAAGGAAGAAAGG
+
A1A1AFFFFFFFGFFGGGEEGGGFBFFFDE31A1B1GFHFGCGGGDEGFFEFFGGGFHHFFGGHGHHGFHEHHFDFFEHFA1FFHFAEEEEGEBF@FFDFEGG>FGGFGBGHGH@FF0BGF1GBBFGFFG2GHFHHH2GGG>FFFGHBD2DFHFDBBGHHGHGHHHGB0GBAGHE/</FHH11?FFHEHHFGFFBBFHG1DGBHHHGHGF1GHHEGBFDGGDF0DHHGHHGB<<:00;C/GACF/:GFC/C
@M05620:45:000000000-G6HP7:1:1101:9516:7869 1:N:0:163
CATCCTGACCCTGAAGTACCCCATTGAGCATGGCATCGTCACCAACTGGGACGACATGGAGAAGATCTGGCACCACACCTTCTACAACGAGCTGCGCGTGGCCCCGGAGGAGCACCCAGTGCTGCTGACCGAGGCCCCCCTGAACCCCAAGGCCAACAGAGAGAAGATGACTCAGGTGAGGCTCGGCCGACGCCCGTGCTCCTCCCGTCCTTTCCCCAGTCATTTTCTGCCCGGCTTGATTTCTGACATTT
+
DDDDDFFFFFFFGGGGGGGGGGGHHHHHHHHHHHHHHGHHHGHHHGHHHHHHGGGGGHHHHHHHHHHHHHHHHGHHHGGHHHHHHHHHGGGGGHHGGGGGGGHHGGGGGGGGHHHHGGHHHHHHHHHHHHGGGGGGGGGGGGHHHHGGGGHGHHGGGGGGGGGGGGGGGGGGGGGGGGGGGGGGFFFFFFFFFFFFDFFFFFFFFFFEDFFFFFFFFFFFFBFFFFFFFFFFDCCFACFFFFFFF:FFFF0
@M05620:45:000000000-G6HP7:1:1101:11125:7869 1:N:0:163
ATCTCTATCTCCTAAAAACCTGTCGTGTAGGGAAAGAGTGTGGAAGAAAGGGGAGGGAAGATCGGAAGAGCACACGTCTGAACTCCAGTCACGTCGACGCATCTCGTATGCCGTCTTCTGCTTGAAAAAAAAAAAAAAAGAAAAAGAGCTGTCGTCCGGGTGCTTTCAACAAAAGATGATGGTGCGAAAAAGTGCATTAGTGCAAATATGTCTCCAATGTAAGGGTACGGTGGATCAGTCTGGTGCGTAGG
+
CCCCCFFFFFFFGGGGGGGGGGHHGFEGHGHFGFHHHHGHGFFHHHHGHHHGGGGGGGHGGHHHGGGGHHHHHHHGHHHGHHHHHHHHHHHHGHHGGGGGGGGHHGFFHHHHGGGHGHHHGHHHHEFHGDGGG@<<---..://.../;00099...---.-.00000000..:/.000000000-.---..0000;0000:000000:00000000000:0009./0../...00.00000/0/0-9.-.
@M05620:45:000000000-G6HP7:1:1101:7688:7883 1:N:0:163
AGATTACTGCAACAGTTCCCCCTGGACCTGGAAAAGTTTCTTGCCTGGCTTACAGAAGCTGAAACAACTGCCAATGTCCTACAGGATGCTACCCGTAAGGAAAGGCTCCTAGAAGACTCCAAGGGAGTAAAAGAGCTGATGAAACAATGGCAAGTAAGTCAGGCATTTCCGCTTTGGCACTCTTGTGGATCCAATTGAACAATTCTCAGCATTTGTACTTGTAACTGACAAGCCAGGGACAAAACAAAGAC
+
AAAAAFFFFFFFGGGGGGGGGGGGHHHHFCGFFDHHGHHHGHHHHHHGHHHHHHHHHHHGHHHHHGHHHHHHFHHHHHHHHHHHHHHHHHHHHHGFEGHHHHFHHHHHGHHHHHHHHHHHHHHGGEGGHGHHHFHHHHHHH3FGHHHHHGHHHGHFHHGHHHHHGHHHHHGGGGGHFFHHHHHHHFGEHHHHHFHHH0DFGHHHHHHGHHHHHHHHHHHGHGHHHHHFFGHHEGFGGGGG?ACFFGGGGGB
@M05620:45:000000000-G6HP7:1:1101:12570:7887 1:N:0:163
TACCGTACTGGGGAAGCATTTGAATATCCCCCCATGGTGATGGGGACGGAGAACTGCTCCATAAACACAGGCAACGTGCCTAACTTTCCCGGGAAGATGAAGTCAAAGAGCGACCACAGCTCTCGGAGGTTATTTTGCATCGGTGAGCCAGACAGAATGATCCGATGAGGGGTGCGAAACTATTTGAGGGAAGGAAGCACCTTTTTATTAAATTTACCTTTTAGCAATCGCCATTCCTACCCTAAAGATCG
+
ABBAAAAAAF4AGEFGGGGGGGHHFGHHHHGGGGGHHFGGHHHGGGGGGGGAAFFGHHHHHHHHGHHHHHHGHHHGGHHHHGHHHHGHHHGGGGGGFHFBBFFGFDGHHHHGGGGGHHHHFHHHA?<ACCGHHHHHHHGFGGGGDEHFH/GHGHHHHFHGHHGHGEGHHHGG;ADC.;BCGGGGGGFEGGDGGG9BFFFFFBFBFFFFFFFFBFFFFFFFFFFFFFFFFEEFFFFFFFFFFFFFBFFFFF.
@M05620:45:000000000-G6HP7:1:1101:7709:7888 1:N:0:163
AGATTACTGCAACAGTTCCCCCTGGACCTGGAAAAGTTTCTTGCCTGGCTTACAGAAGCTGAAACAACTGCCAATGTCCTACAGGATGCTACCCGTAAGGAAAGGCTCCTAGAAGACTCCAAGGGAGTAAAAGAGCTGATGAAACAATGGCAAGTAAGTCAGGCATTTCCGCTTTAGCACTCTTGTGGATCCAATTGAACAATTCTCAGCATTTGTACTTGTAACTGACAAGCCAGGGACAAAACAAAGAC
+
ABBBBFFFFFFFGGGGGGGGGGGGHHHHHGCFHHHHEHGHFHHHHHHHHHHHHHHHHHHHHHHHHHHHHHHHHHHHHHHHHHHHHHHHHHHHHHGGGGHHHHHHHHHHGGHHHHHHHHHGFHHGGFGGHHHHHGHHHHHHHFGFHHHHHHHGHGHGHHHHHHHHHHHHHHGGGGGFGHFHHHHHHGHGHHHHHHHHHGHHHHHHHHHHHHGHHHHHHGHHHHHGHHHEHFHHHGFGGGGGGFFAFGGGFGB
@M05620:45:000000000-G6HP7:1:1101:16637:7894 1:N:0:163
CATCCTGACCCTGAAGTACCCCATTGAGCATGGCATCGTCACCAACTGGGACGACATGGAGAAGATCTGGCACCACACCTTCTACAACGAGCTGCGCGTGGCCCCGGAGGAGCACCCAGTGCTGCTGACCGAGGCCCCCCTGAACCCCAAGGCCAACAGAGAGAAGATGACTCAGGTGAGGCTCGGCCGACGCCCGTGCTCCTCCCGTCCTTTCCCCAGTCATTTTCTGCCCGGCTTGATTTCTGACATTT
+
CCDCDFFFFFFFGGGGGGGGGGGHHHHHHGHHHHHHHGHHHGHHHGHHHHHHGGGGGHHHHHHHHHHHHHHHHGHHHGGHHHHHHHHHGGGGGHHGGGGGGGHHGGGGGGGGHHHHGGHHHHHHHHHHHHGGGGGGGGGGGGHHHHGGD?HGHHGGGGGGGGDGGGFGGGGGGGGGHGGGGGGGFFFFFFFFFFFF9ADEFFFFFFFFFFFFFFFFFFFFFFFFFFFFFFFF?BCCFFAFFFFFF0FBFF0
@M05620:45:000000000-G6HP7:1:1101:12548:7898 1:N:0:163
TACCGTACTGGGGAAGCATTTGAATATCCCCCCATGGTGATGGGGACGGAGAACTGCTCCATAAACACAGGCAACGTGCCTAACTTTCCCGGGAAGATGAAGTCAAAGAGCGACCACAGCTCTCGGAGGTTATTTTGCATCGGTGAGCCAGACAGAATGATCCGATGAGGGGTGCGAAACTATTTGAGGGAAGGAAGCACCTTTTTATTAAATTTACCTTTTAGCAATCGCCATTCCTACCCTAAAGATCG
+
CCCCCBCCCFFCGGGGGGGGGGHHHHHHHHGGGGHHHHHHHHHHGGGGGGGABFGHHHHHHHHHHHHHHHHGHHHGHHHHHHHHHHHHHHGGGGGGFHHGGHGHHHHHHHHGGGGGHHHHHHHHB??CGEHHHHHHHHGHHGGGGGHHHHHHGFHHHHHHHHHHGGGHHHGG;DGGDFGGGGGGGGFGGGGGGGFFFFFFFFFFFFFFFFFFFFFFFFFFFFFFFFFFFFFFFFFFFFFFFFFFFFFFFFE
@M05620:45:000000000-G6HP7:1:1101:12562:7909 1:N:0:163
TACCGTACTGGGGAAGCATTTGAATATCCCCCCATGGTGATGGGGACGGAGAACTGCTCCATAAACACAGGCAACGTGCCTAACTTTCCCGGGAAGATGAAGTCAAAGAGCGACCACAGCTCTCGGAGGTTATTTTGCATCGGTGAGCCAGACAGAATGATCCGATGAGGGGTGCGAAACTATTTGAGGGAAGGAAGCACCTTTTTATTAAATTTACCTTTTAGCAATCGCCATTCCTACCCTAAAGATCG
+
BBBCCCCCCFFCGGGGGGGGGGHHHHHHHHGGGGHHHGHHHHHHGGGGGGG0BBFGHHHHHHHHHHHHHHHGHHHGGHHHHHHHHHHHHHGGGGGGFHHGGHHHGHHHHHHGGGGGHHHHHHHHB??DGCHHHHHHHHGHHGGGGGHHHHHHGGHHHHHHHHHHGGGHHHGG;CGGFGGGGGGGGGGGGGGGGGFFFFFFFFFFFFFFFFFFFFFFFFFFFFFFFFFFFFFFFFFFFFFF.FFFFFFFFFA
@M05620:45:000000000-G6HP7:1:1101:16648:7913 1:N:0:163
CATCCTGACCCTGAAGTACCCCATTGAGCATGGCATCGTCACCAACTGGGACGACATGGAGAAGATCTGGCACCACACCTTCTACAACGAGCTGCGCGTGGCCCCGGAGGAGCACCCAGTGCTGCTGACCGAGGCCCCCCTGAACCCCAAGGCCAACAGAGAGAAGATGACTCAGGTGAGGCTCGGCCGACGCCCGTGCTCCTCCCGTCCTTTCCCCAGTCATTTTCTGCCCGGCTTGATTTCTGACATTT
+
CCCCCFFFFFFFGGGGGGGGGGGHHGHHHHHHHHHHHGHHHGHHHGHHHHHHGGGGGHHHHHHHHHHHHHHHHGHHHGGHHHHHHHHHGEGGGHHGGGGGGGHHGGFGGGGGHHHHGGHHHHHHHHHHHHGGGGGGGGGGGGHHHHGGGGHGHHGGGGGGGGGGGGGGGGGGGGGGGGGGGGGGFFFFFFFFFFFF@DDFFFFFFFFEFFFFFFFFFFFFFFFFFFFFFFFFFFDFFF?FFFEFFFFFFF0
@M05620:45:000000000-G6HP7:1:1101:15700:7927 1:N:0:163
CATCCTGACCCTGAAGTACCCCATTGAGCATGGCATCGTCACCAACTGGGACGACATGGAGAAGATCTGGCACCACACCTTCTACAACGAGCTGCGCGTGGCCCCGGAGGAGCACCCAGTGCTGCTGACCGAGGCCCCCCTGAACCCCAAGGCCAACAGAGAGAAGATGACTCAGGTGAGGCTCGGCCGACGCCCGTGCTCCTCCCGTCCTTTCCCCAGTCCTTTTCTGCCCGGCTTGATTTCTGACATTA
+
BBBBBFFFFFFFFFGFGGGGGF2GHHHHCGHBHHFHHGHHCEHB2AGHF2CGEGGGEHFFGFHFAFDGFHHFFGHHEGEHHHFHHHEGGFGGGHHGGGGG/<FGEGGCGCF?HHHHGGHGFGHHFH11FHCDGGCGFCCCG./CHEFG...::C.CEEBFBB.CB//CB0C0;FBBF/CFGGEFFF?D;DCCFFFB>9../BFFFFFFFFFFFBB9FF./;9BFFFFFBFFFD-@=D-.BFFBF//9/;F/
@M05620:45:000000000-G6HP7:1:1101:24505:7939 1:N:0:163
CATCCTGACCCTGAAGTACCCCATTGAGCATGGCATCGTCACCAACTGGGACGACACGGAGAAGATCTGGCACCACACCTTCTACAACGAGCTGCGCGTGGCCCCGGAGGAGCACCCAGTGCTGCTGACCGAGGCCCCCCTGAACCCCAAGGCCAACAGAGAGAAGATGACTCAGGTGAGGCTCGGCCGACGCCCGTGCTCCTCCCGTCCTTTCCCCAGTCATTTTCTGCCCGGCTTGATTTCTGACATTA
+
BBABBFBFFFFCAGGGBFGGFGA4AA54BGADAFFHHAEGGGGFFEHHCAFHCCEG0BA?FEGFH5GGHHHHHFHHFEEHHHHHHHH3>1?EEHFGCGGGGGHHGGCGCC?<GHHHGGHGHHHHGHHFHFGDG--<A---CFFFHHGGGDGGGGGGGEBFFGAEGFFBBF0C000;9/9F?EFF--?D?;BB;BB?B.DFBFBF/.9EDF./9FFB.BDBB/BFFFF/9BFF.-9B=-A9FFB9;/;/9//
@M05620:45:000000000-G6HP7:1:1101:15692:7946 1:N:0:163
CATCCTGACCCTGAAGTACCCCATTGAGCATGGCATCGTCACCAACTGGGACGACATGGAGAAGATCTGGCACCACACCTTCTACAACGAGCTGCGCGTGGCCCCGGAGGAGCACCCAGTGCTGCTGACCGAGGCCCCCCTGAACCCCAAGGCCAACAGAGAGAAGATGACTCAGGTGAGGCTCGGCCGACGCCCGTGCTCCTCCCGTCCTTTCCCCAGTCATTTTCTGCCCGGCTTGATTTCTGACATTT
+
DDDDDFFFFFFFGGGGGGGGGGGHHHHHHHHHHHHHHGHHHGHHHGHHHHHHGGGGGHHHHHHHHHHHHHHHHGHHHGGHHHHHHHHHGGGGGHHGGGGGGGHHGGGGGGGGHHHHGGHHHHHHHHHHHHGGGGGGGGGGGGHHHHGGGGHGHHGGGGGGGGGGGGGGGGGGGGGGHGGGGGGGFFFFFFFFFFFFFFFFFFFFFFFEFFFFFFFFFFFFFFFFFFFFFFFFDFFFFFFFFFFFFFFFFF0
@M05620:45:000000000-G6HP7:1:1101:11912:7949 1:N:0:163
AGATTACTGCAACAGTTCCCCCTGGACCTGGAAAAGTTTCTTGCCTGGCTTACAGAAGCTGAAACAACTGCCAATGTCCTACAGGATGCTACCCGTAAGGAAAGGCTCCTAGAAGACTCCAAGGGAGTAAAAGAGCTGATGAAACAATGGCAAGTAAGTCAGGCATTTCCGCTTTAGCACTCTTGTGGATCCAATTGAACAATTCTCAGCATTTGTACTTGTAACTGACAAGCCAGGGACAAAACAAAGAT
+
BABBCFFFDDDDGGFBGGGGGGGGGGHHHHHHHHHHGHHHHHHHHHHHHHH3BBGGHHHHHHHHHHHHHHHHHHHHHHHHFGGHHFHHHHFHHHGFEEGFGHFHHHHHGHHHHHHHHHHHHGHGGFGGHFHHHGHHHHGHHHHHHHHHHHHHHGHHHHHHHHHHHHHHHHGGGGGHHHHHHHHHHHHGHHHHGHHHHGHGHGHHHHHHHHHHHHHHHGHHHHHHHHHGHHGHHGFGGGGGGGFGGGGGGGG
@M05620:45:000000000-G6HP7:1:1101:11418:7954 1:N:0:163
ATCTCTATCTCCTAAAAACCTGTTTAGATTTGGAGATAGACCTTCAGGTTTTTCATCATTTTCTGCATGAATTATACATTGACCACGTTCCAGCGTGGTCAGTTTGCAGCATTCTGTTATTTTGTTTGACAGAGTGTCTTGTTGAGAACATATGTAGGACATGATTTTTTCCTGCAACAGGGAAAATAAAGTATAAGTTTTAAAGATTTATTCTTTAATAAAGGATCTCAAAGCCAGCTTTAGAAAAAGGA
+
DDDDDFFFFFFFGGGGGGGGGGHHHHHHHHHHHHHHHHHHHHHHHHHHHHHGGHHHHHIHIIIIIHHHHHHHHHHHHHHHHHHHHHGHHHHHHHGGGGHHHHHHHHHHHHHHHHHHHHHHHHHHHHHHHHHHHHHHHHHHHHHHHHGHHHHHHHHHHHHHHHHHHHHHHGHHHHHHHHHHHGGHHHHHGHHHHHHHHFGHHHHHHHHHHHHHHHHHHHHHHHGHHHGHHGGHHHHHHGHHHHHHHGGHGGG
@M05620:45:000000000-G6HP7:1:1101:10337:7955 1:N:0:163
TCTCTATCTCCTAAAAACCTGTTTAGATTTGGAGATAGACCTTCAGGTTTTTCATCATTTTCTGCATGAATTATACATTGACCACGTTCCAGCGTGGTCAGTTTGCAGCATTCTGTTATTTTGTTTGACAGAGTGTCTTGTTGAGAACATATGTAGGACATGATTTTTTCCTGCAACCGGGCAACTCAAGTATCAGTTTTACAGATTTATTCTTTAATAAAGGATCTCAAAGCCAGCTTTAGAAAAAGGAA
+
BBBBB5BDDFFFFBFGFEEGGFHH5D4DGHF54BGGGF5BGHHHDGBHHHGGHHHHBDHHBGHHGHHHGGGHHHHHHHHGDGHHHGGHHG5FFEEGGHGHFHGHFGHHHFHHHH4FG4GGHHDGHHFFHDCF3FHHGFHGHHF4EGGG3E3FDGBGHHHHHH1BGHHHGHGGGB<DGADC?/<F.>1>1>=GH11FDGGH11><DDGH0GGHHHG00==0=D0:CGFH0<CGGH/.CGHH00:00:.9./9
@M05620:45:000000000-G6HP7:1:1101:12075:7956 1:N:0:163
TACCTGTACTGGGGAAGCATTTGAATATCCCCCATGGTGATGGGGACGGAGAACTGCTCCATAAACACAGGCAACGTGCCTAACTTTCCCGGGAAGATGAAGTCAAAGAGCGACCACAGCTCTTCGGAGGTTATTTTGCATCGGTGAGCCAGACAGAATGATCCGATGAGGGGTGCGAAACTATTTGAGGAAAGGAAGCACCTTTTTATTAAATTTACCTTTTAGCAATCGCCATTCCTACCCTAAAGATC
+
BBBBBFFFFFFFGGFGGGGGGGHHFHHHHHHGG22AGFB55BGHGGGEF??0FG5EBAAF355FGGEH11FECGH@B11F4@3G3GH4FGAEGCGDAFG4GBGDDGHFEFC@EEG/C?CEC23B3?EA@FGHDDHHH1D?F<AD?AFG1FBCGG0GCFDHFFDGC.C?GCHGGAFD-:@DGB;BFGG0EG0CFFFBG?.CFGBFGGGGFB9FFFFFFFFFFFFB;/FFFB.9ADAB9BB/9AFB9FFFEFB
@M05620:45:000000000-G6HP7:1:1101:26159:7960 1:N:0:163
CATCCTGACCCTGAAGTACCCCATTGAGCATGGCATCGTCACCAACTGGGACGACATGGAGAAGATCTGGCACCACACCTTCTACAACGAGCTGCGCGTGGCCCCGGAGGAGCACCCAGTGCTGCTGACCGAGGCCCCCCTGAACCCCAAGGCCAACAGAGAGAAGATGACTCAGGTGAGGCTCGGCCGACGCCCGTGCTCCTCCCGTCCTTTCCCCAGTCATTTTCTGCCCGGCTTGATTTCTGACATTA
+
DDDDDFFFFFFFGGGGGGGGGGGHHHHHHHHHHHHHHGHHHGHHHGHHHHHHGGGGGHHHHHHHHHHHHHHHHGHHHGGHHHHHHHHHGGGGGHHGGGGGGGHHGGGGGGGGHGHHGGHGHHHHHHHHHHGGGGGGGGGGGGHHHHGGGGHGHHGGGGGGGGGGGGGGGGGGGGGGGGGGGGGGFFFFFFFFFFFFDFFFFFFFFFFFFFFFFFFFFFFFFFFFFFFFHFFFADFFFFAFFFFFFEFFFF0
@M05620:45:000000000-G6HP7:1:1101:10372:7963 1:N:0:163
TCTCTATCTCCTAAAAACCTGTTTAGATTTGGAGATAGACCTTCAGGTTTTTCATCATTTTCTGCATGAATTATACATTGACCACGTTCCAGCGTGGTCAGTTTGCAGCATTCTGTTATTTTGTTTGACAGAGTGTCTTGTTGAGAACATATGTAGGACATGATTTTTTCCTGCAACAGGGAAAATAAAGTATAAGTTTTAAAGATTTATTCTTTAATAAAGGATCTCAAAGCCAGCTTTAGAAAAAGGAA
+
ABBBBFFFFFFFGGGGGGGGGGHHFHHHHHHHHHHHHHHHHHHHHHHHHHGGHHHHHHHHHHHHHHHHGHHHHHHHHDHHHHHHHGHHHHHHHGGGGHHGHHHHHHHHHHHHHHFHHGHHHHHHHHHGHHHGHHHHHHHHHHHGHHFHHHHHHHHGHHHHHHHHHHHHGHHHHHHHHHHHGGGHHHHGHHHHHHHHHHHHHHHHHHHHHHHHHHHHGHHGDGFHHHHGHHHHHHGHGHGHHHFFFFFGDHG
@M05620:45:000000000-G6HP7:1:1101:15696:7964 1:N:0:163
CATCCTGACCCTGAAGTACCCCATTGAGCATGGCATCGTCACCAACTGGGACGACATGGAGAAGATCTGGCACCACACCTTCTACAACGAGCTGCGCGTGGCCCCGGAGGAGCACCCAGTGCTGCTGACCGAGGCCCCCCTGAACCCCAAGGCCAACAGAGAGAAGATGACTCAGGTGAGGCTCGGCCGACGCCCGTGCTCCTCCCGTCCTTTCCCCAGTCATTTTCTGCCCGGCTTGATTTCTGACATTA
+
CCCCCFFFFFFFGGGGGGGGGGGHHHHHHHHHHHHHHGHHHGHHHGHHHHHHGGGGGHHHHGHHHHHHHHHHHGGHHGGHHHHHHHHHGEDGGHHGGGGGGGHHGGGGGGGGHHHHGGHHHHHHHHHEHHGGGGGGGGGGGGHHHHGGGGHGHHGGGGGGGGGGGGGGGGGGGGGGGGGGGGGGFFFFFFFFFFFFDFFFFFFFFFFFFFFFFFFFFF?9FBFFFFFFFFFFFFFFFAFFFFFFFBFFFF0
@M05620:45:000000000-G6HP7:1:1101:21569:7965 1:N:0:163
CATCCTGACCCTGAAGTACCCCATTGAGCATGGCATCGTCACCAACTGGGACGACATGGAGAAGATCTGGCACCACACCTTCTACAACGAGCTGCGCGTGGCCCCGGAGGAGCACCCAGTGCTGCTGACCGAGGCCCCCCTGAACCCCACGGCCAACAGAGAGCAGATGCCTCAGGTGAGGCTCGGCCGACGCCCGTGCTCCTCCCGTCCTTTCCCCAGTCATTTTCTGCCCGGCTTGATTTCTTACATTT
+
AAAAAFFFFFFFG1FFGGGGGG?GHGGGGGHHFFHHHGHFHGHBFEFFHHGHGGGCGHHHHHHHEHGHAFHGHGGH/EFGHHHFHHHHGEFEGHH>//EEEEFHGGCCGGGFHHHHGEGFHHGFFGHHHHA-<<AFGGGGGFFFHEGG..:@AGA.CEFGFFB.9F9BB0=;BFFGGFFF?AEF;;EF?-@@@@@-;ABEFFFFFFB9;A-BFFFFFE-BF/;BFFFFFFFE-;@@@@-BFF/9//;/;F/
@M05620:45:000000000-G6HP7:1:1101:10354:7969 1:N:0:163
TCTCTATCTCCTAAAAACCTGTTTAGATTTGGAGATAGACCTTCAGGTTTTTCATCATTTTCTGCATGAATTATACATTGACCACGTTCCAGCGTGGTCAGTTTGCAGCATTCTGTTATTTTGTTTGACAGAGTGTCTTGTTGAGAACATATGTAGGACATGATTTTTTCCTGCAACAGGGAAAATAAAGTATAAGTTTTAAAGATTTATTCTTTAATAAAGGATCTCAAAGCCAGCTTTAGAAAAAGGAA
+
DDDDDFFFFFFFGGGGGGGGGGHHFHHHHHHHHHHHHHHHHHHHHHHHHHGGHHHHHIHHHHIIIHHHHHHHHHHHHHHHHHHHHGHHHHHHHGGGGHHHHHHHHHHHHHHHHHHHHHHHHHHHHHHHHHHHHHHHHHHHHHHHHHGHHHHHHHHHHHHHHHHHHHHHGHHHHHGHHHHHGGHHHHHHHHHHHGGHHHHHHHHHHHHHHHHHHHHHGGHHHHGHHHHHHHHHHHHHGHHHEGBGHHHGGFG
@M05620:45:000000000-G6HP7:1:1101:26156:7978 1:N:0:163
CATCCTGACCCTGAAGTACCCCATTGAGCATGGCATCGTCACCAACTGGGACGACATGGAGAAGATCTGGCACCACACCTTCTACAACGAGCTGCGCGTGGCCCCGGAGGAGCACCCAGTGCTGCTGACCGAGGCCCCCCTGAACCCCAAGGCCAACAGAGAGAAGATGACTCAGGTGAGGCTCGGCCGACGCCCGTGCTCCTCCCGTCCTTTCCCCAGTCATTTTCTGCCCGGCTTGATTTCTGACATTA
+
BBBABFFFFFFFGGGBGBGGGGGHHGHHGHHHHHHHHGHHHGHHHGHHGGHHG?EFGHHHHEHFHHHHHEGHHGHHHGGHHHHHHFHHEGGGGBGEEGEEGEHHGG/CGGGGHHHHGGHHHGHHHHHGHHGGGGGGGGGGGGHHHHGGGGHEHHGGGGGGFGFGGGGGGFGGGGGGGGGGGGGGFFFFFFFFFFF;9.DFFFFFFFDFDFDFFFFFFFFBBFFFFFFFFFFFF--B>AFFFFFFF/BFFF/
@M05620:45:000000000-G6HP7:1:1101:12083:7978 1:N:0:163
TACCTGTACTGGGGAAGCATTTGAATATCCCCCCATGGTGATGGGGACGGAGAACTGCTCCATAAACACAGGCAACGTGCCTAACTTTCCCGGGAAGATGAAGTCAAAGAGCGACCACAGCTCTTCGGAGGTTATTTTGCATCGGTGAGCCAGACAGAATGATCCGATGAGGGGTGCGAAACTATTTGAGGAAAGGAAGCACCTTTTTATTAAATTTACCTTTTAGCAATCGCCATTCCTACCCTAAAGAT
+
BCCCCFFFFFFFGGGEGGGGGGHHHHHHHHHGGGCHHHBF5DGHH?20EFC1AF3FFDEGH3EHHHHHGEHCEEF?>GGHEFG@FGHHHHFFECFE/03BGBF4BFHGDGHHCCCC@GEF/FGHFGHDDDFGHBGHHHHF1<FEA><.>FGEFHGHGHHFFDDGGH?AEFHHGCADFCGGGDGBFGFFGGGFF9C.CBAEGGFFFFFFEFFFF/FFBFFFFFFFB//B9/9AED?EFFB:FFF9BFFEBFB
@M05620:45:000000000-G6HP7:1:1101:21560:7984 1:N:0:163
CATCCTGACCCTGAAGTACCCCATTGAGCATGGCATCGTCACCAACTGGGACGACATGGAGAAGATCTGGCACCACACCTTCTACAACGAGCTGCGCGTGGCCCCGGAGGAGCACCCAGTGCTGCTGACCGAGGCCCCCCTGAACCCCAAGGCCAACAGAGAGAAGATGACTCAGGTGAGGCTCGGCCGACGCCCGTGCTCCTCCCGTCCTTTCCCCAGTCATTTTCTGCCCGGCTTGATTTCTGACATTA
+
DDDDDFFFFFFFGGGGGGGGGGGHHHHHHHHHHHHHHGHHHGHHHGHHHHHHGGGGGHHHHHHHHHHHHHHHHGHHHGGHHHHHHHHHGGGGGHHGGGGGGGHHGGGGGGGGHHHHGGHHHHHHHHHHHHGGGGGGGGGGGGHHHHGGGGHGHHGGGGGGGGGGGGGGGGGGGGGGHGGGGGGGFFFFFFFFFFFF>DFFFFFFFFFFFFFFFFFFFFFFFFFFFFHHFFFFFFFFFFFFFFFFFFFFFF0
@M05620:45:000000000-G6HP7:1:1101:18832:7986 1:N:0:163
AAACCAAGCAGACACTCACCGCCAGAAGACATGAAGGTCAGCTAGATCGGAAGAGCACACGTCTGAACTCCAGTCACGTCGACGCATCTCGTATGCCGTCTTCTGCTTGAAAAAAAAAAAAAAAACACCCCACAAAAAGCACGTCCGCACAGAAACCTCAGAACAAAGACATATACGTCACAGCCGACGCAGCACCAGGGTCTTTCAGACGGACGACCACCCTAGAGATCGTCAACATAGCGTGCCCCCAC
+
CDCDDDCFDFFFGGGGGGGGGGGGGHHHHHHHHHHHHGHHHHHHHHHHHGGGGHHHHHGHGHHHGHHHHHHHHGHHHGHHGGGGGGGEHHHFFHHHHGGGHGHHGHHHHHHGGGGGGGD<-->-<<..<.;.:.:.....;;-...9----:;00/.//0000///.//;/::00:.0.;.00..--------.......///:000000-..------....//00000.;;..00/000-..../.-:.
@M05620:45:000000000-G6HP7:1:1101:10352:7989 1:N:0:163
TCTCTATCTCCTAAAAACCTGTTTAGATTTGGAGATAGACCTTCAGGTTTTTCATCATTTTCTGCATGAATTATACATTGACCACGTTCCAGCGTGGTCAGTTTGCAGCATTCTGTTATTTTGTTTGACAGAGTGTCTTGTTGAGAACATATGTAGGACATGATTTTTTCCTGCAACAGGGAAAATAAAGTATCAGTTTTAAAGATTTATTCTTTAATAAAGGATCTCAAAGCCAGCTTTAGAAAAAGGAA
+
AAAABBFFDFFFGGGGGGGGGGHHEHHHHH5FGGGHHHHHHHHHHHGHHHGGHHHHHHHHHHHHHHHGHFHHFHHHHHHGGHHHHGGGHH5FFGGGGHHHHHHHHHHHHHHGHHEGHHHHHHEHHHHHH4GGHHHHHHHHHHHGHHGHHHHHFFGHFFHHHHHHHHGHGHHHHHGFHHHHGGFG0FGHBGFHH1<@FGGHHHBHGHHHHHHHHHHHFGD=DDDGGHFFFGFHHHFGFHHH0C0CFB.C.CB
@M05620:45:000000000-G6HP7:1:1101:17871:8014 1:N:0:163
ATTCTATCTCCTAAAAACCTGTTTAGATTTGGAGATAGACCTTCAGGTTTTTCATCATTTTCTGCATGAATTATACATTGACCAGCGTGGTCAGTTTGCAGCATTCTGTTATTTTGTTTGACAGAGTGTCTTGTTGAGAACATATGTAGGACATGATTTTTTCCTGCAACAGGGAAAATAAAGTATAAGTTTTAAAGATTTATTCTTTAATAAAGGATCTCAAAGCCAGCTTTAGAAAAAGGAAGAAAGGG
+
BCCCCFFFFFFFGGGGGGGGGGHHEHHHHHDHEHHHHHHHHHHHHHHHHHGGHHHHHHHHHHHHHHHHHHHHHHHHHHHHHHHHHHGGGGHHHHHHHHGHHHFHHHHHHHHH4FHHHHHHHHHHHFHHHHHHHHHHHHCGH3GHHHGHHHHHHHHGHHHHHGHHHHHHHHHHHGGFHHGHGHHGHHHHHGHHHFCHHFHHHHHHHHHHHHHFHHHHHHHHHGHHHGHHHGHHHHH0GFHFGGBGHHHHHHG
@M05620:45:000000000-G6HP7:1:1101:17852:8020 1:N:0:163
ATTCTATCTCCTAAAAACCTGTTTAGATTTGGAGATAGACCTTCAGGTTTTTCATCATTTTCTGCATGAATTATACATTGACCAGCGTGGTCAGTTTGCAGCATTCTGTTATTTTGTTTGACAGAGTGTCTTGTTGAGAACATATGTAGGACATGATTTTTTCCTGCAACAGGGAAAATAAAGTATAAGTTTTAAAGATTTATTCTTTAATAAAGGATCTCAAAGCCAGCTTTAGAAAAAGGAAGAAAGGG
+
CCCCDFFFFFFFGGGGGGGGGGHHEGHHHHGHCHHHHHHHHHHHHHHHHHGGHHHHHIHHHHHIHHHHHHHHHHHHHHHHHHHHHHGGGGHHHHHHHHHHHHFHHHHHHHHHHHHHHHHHHHHHGHHHHHHHHHHHHHHHHCGHHHHHHHHHHHHHHHHHHGHHHHHGHHHHHGGHHHHHHHHHHHHHHHHHHGHHHHHHHHHHHHHHHHHHHGHHHHHHHGHHHHHHHGHHHHHGHHHHGGBGHHHHHHG
@M05620:45:000000000-G6HP7:1:1101:14121:8022 1:N:0:163
AGATTACTGCAACAGTTCCCCCTGGACCTGGAAAAGTTTCTTGCCTGGCTTACAGAAGCTGAAACAACTGCCAATGTCCTACAGGATGCTACCCGTAAGGAAAGGCTCCTAGAAGACTCCAAGGGAGTAAAAGAGCTGATGAAACAGTGGCAAGTAAGTCAGGCATTTCCGCTTTAGCACTCTTGTGGATCCAATTGAACAATTCTCAGCATTTGTACTTGTAACTGACAAGCCAGGGACAAAACAAAGAT
+
CCCCCFFFFFDFGGFGGGGGGGGGHHHHHHHHHHHHHHHHHHHHHHHHHHHHHHHHHHHHHHHHHHHHHHHHHHHHHHHHFHHHHHHHHHGHHHGGFGHHHHFHHHHHGHHHHHHHHHHHHHHGGFFFHFHHHGHHHHHHHGHHHHFHHHGHHGHGHHHHHHHHHHHHHHGGGGGHGGHHHHHHHFHGHHHHGCGHHDDGHHHHHHHFHGGHHHHHHFHHHHHGHHHHHHHHHGGGGGGGGGFFGGGGGGG
@M05620:45:000000000-G6HP7:1:1101:11675:8023 1:N:0:163
ATCTCTATCTCCTAAAAACCTGTTTAGATTTGGAGATAGACCTTCAGGTTTTTCATCATTTTCTGCATGAATTATACATTGACCAGCGTGGTCAGTTTGCAGCATTCTGTTATTTTGTTTGACAGAGTGTCTTGTTGAGAACATATGTAGGACATGATTTTTTCCTGCAACAGGGAAAATAAAGTATAAGTTTTAAAGATTTATTCTTTAATAAAGGATCTCAAAGCCAGCTTTAGAAAAAGGAAGAAAGG
+
DDDDDFFFFFFFGGGGGGGGGGHHHHHHHHHHHHHHHHHHHHHHHGHHHHHGGHHHHGHHIHIHGHHHHHHHHHHHHGHHHHHHHHHGGGGHHHHHHHHHHHHHHHHHHHHHHHHHHHHHHHHGGGHGHHHHHHHHHHHHHHHHHHHHGHHHHGHHHHHHHHGHHHHHHHHHHHGGHHHHHHHHHHHHHHHHHHHHHHHHHHHHHHHHHHHHHHHHGHHHHHGGGHHHHHGHHHHHEGHHHGGGHHHHHHH
@M05620:45:000000000-G6HP7:1:1101:13382:8029 1:N:0:163
TACCTGTACTGGGGAAGCATTTGAATATCCCCCCATGGTGATGGGGACGGAGAACTGCTCCATAAACACAGGCAACGTGCCTAACTTTCCCGGGAAGATGAAGTCAAAGAGCGACCACAGCTCTCGGAGGTTATTTTGCATCGGTGAGCCAGACAGAATGATCCGATGAGGGGTGCGAAACTATTTGAGGAAAGGAAGCACCTTTTTATTAAATTTACCTTTTAGCAATCGCCATTCCTACCCTAAAGATC
+
ABBBBFFFFFFFGGAC2GGGGGHHHGHHHHHGGGGHHGGH5FHHHGGGGGGGCHHHFHHHHHHHHHHHHHHHGHHHGHHHHHHGGHHHHGFGGGGGGGHHDHHBGFHHDE2FGGGGGHHGHHHG2EEBDGFHGFFGHFHHHHGDGGGHHGHFGGHHHHHHHHFHHFGGHHGDGGGGGFGGGGGGGGG09FBBFAFFBFGGGEFFFFFFFBBBFFFFFFFF/FFFFFFBFBAEFFFFFFFFFFFFF.BFFFF
@M05620:45:000000000-G6HP7:1:1101:14136:8031 1:N:0:163
AGATTACTGCAACAGTTCCCCCTGGACCTGGAAAAGTTTCTTGCCTGGCTTACAGAAGCTGAAACAACTGCCAATGTCCTACAGGATGCTACCCGTAAGGAAAGGCTCCTAGAAGACTCCAAGGGAGTAAAAGAGCTGATGAAACAATGGCAAGTAAGTCAGGCATTTCCGCTTTAGCACTCTTGTGGATCCAATTGAACAATTCTCAGCATTTGTACTTGTAACTGACAAGCCAGGGACAAAACAAAGAT
+
BB@3AFFFFFFFGF4GFGFGGGGGGHHHGCHGFFFFEFHHHHHHGGHHHHGGHHGFHHGHHGHHGHAFGHFHHHHHFHHHGHHHHGHGHHHGHHGGCAGEFF3FGFHHGHGHHHHFHHHHGHHGFFFEHFFHHGHHGHEGFFFHGHGGHGHFHGGFGHGHHHBFHHHHHH?FGGGGFHBGHFGGHDGDHHGHFGHGHFDFFFHFHFHFF<GHHFHFCFGHHGHGGHF0:GFHEGFGGGGGFFBFFFEFBF0
@M05620:45:000000000-G6HP7:1:1101:11655:8032 1:N:0:163
ATCTCTATCTCCTAAAAACCTGTTTAGATTTGGAGATAGACCTTCAGGTTTTTCATCATTTTCTGCATGAATTATACATTGACCAGCGTGGTCAGTTTGCAGCATTCTGTTATTTTGTTTGACAGAGTGTCTTGTTGAGAACATATGTAGGACATGATTTTTTCCTGCAACAGGGAAAATAAAGTATAAGTTTTAAAGATTTATTCTTTAATAAAGGATCTCAAAGCCAGCTTTAGAAAAAGGAAGAAAGG
+
ABBBBFFFFFFFGGGGGGGGGGHHHHHHHHHHHFGGHFHGHHHHHHHHHHHGGHHHHHHHHHHHGHHHHHHHHHHHHHHHHHHHFHHGGGCHHHHHHHHHGHHHHHHHHHHHHHHHFHHHHGHHHHHHHHHHHHHHHDGGGHHHHHHHHHHHHHHHGHHHHHGHHHHHHHHHHHGFHHHHHGHHGGHHFGGHHHHFHHGHHHGHHHHHHHHHHHHHHHHHHHGHFHFHHHGHHHHHHHHHHGCHGFGHFGF
@M05620:45:000000000-G6HP7:1:1101:22011:8040 1:N:0:163
TACCTGTACTGGGGAAGCATTTGAATATCCCCCCATGGTGATGGGGACGGAGAACTGCTCCATAAACACAGGCAACGTGCCTAACTTTCCCGGGAAGATGAAGTCAAAGAGCGACCACAGCTCTCGGAGGTTATTTTGCATCGGTGAGCCAGACAGAATGATCCGATGAGGGGTGCGAAACTATTTGAGGAAAGGAAGCACCTTTTTATTAAATTTACCTTTTAGCAATCGCCATTCCTACCCTAAAGATC
+
AAABBFFFFFFFGGCEFGGGGGHHFFGHHHHGGGGHHHFGGHHHHGGGGGGGGHHHHHHHHGHGHHHHHHHHGHHHGHHHHHHHHHHHHHHGGGGGGHHHGHFHHHHHHHHHGGGGGHGHHHHHHGGGGGEHFHHHHHHFGHGGGGFHHHHHHGHFFHHHHFHFHGGGHHHGG:;EADCCGGGGGGGFGGEFFFGGGGGFFFFFFFFFFFFFFFFFFFFFFFFFFFB9BBEFFFFFFFFFFFFFFFFFFFF
@M05620:45:000000000-G6HP7:1:1101:22032:8043 1:N:0:163
TACCTGTACTGGGGAAGCATTTGAATATCCCCCCATGGTGATGGGGACGGAGAACTGCTCCATAAACACAGGCAACGTGCCTAACTTTCCCGGGAAGATGAAGTCAAAGAGCGACCACAGCTCTCGGAGGTTATTTTGCATCGGTGAGCCAGACAGAATGATCCGATGAGGGGTGCGAAACTATTTGAGGAAAGGAAGCACCTTTTTATTAAATTTACCTTTTAGCAATCGCCATTCCTACCCTAAAGATC
+
CCCCCFFFFFFFGGGGGGGGGGHHHHHHHHHGGGGHHHHHHHHHHGGGGGGGGHHHHHHHHHHHHHHHHHHHGHHHGHHHHHHHHHHHHHHGGGGGGHHHHHHHHHHHHHHHGGGGGHHHHHHHHGGGGGEHHHHHHHHGHHGGGGGHHHHHHGHHHHHHHHHHHGGGHHHGG;CGGGGGGGGGGGGGGGFGGGGGGGGFGFFFFFFFFFFFFFFFFFFFFFFFFFF;FFFFFFFFFFFFFFFFFFFFFFF
@M05620:45:000000000-G6HP7:1:1101:20984:8045 1:N:0:163
ATCTCTATCTCCTAAAAACCTGTTTAGATTTGGAGATAGACCTTCAGGTTTTTCATCATTTTCTGCATGAATTATACATTGACCACGTTCCAGCGTGGTCAGTTTGCAGCATTCTGTTATTTTGTTTGACAGAGTGTCTTGTTGAGAACATATGTAGGACATGATTTTTTCCTGCAACAGGGAAAATAAAGTATAAGTTTTAAAGATTTATTCTTTAATAAAGGATCTCAAAGCCAGCTTTAGAAAAAGGA
+
ABBBBFFFFFFFGGGGGGGGGGHHHHHHHHHHHFHHHHHHHHHHHHHHHHHGGHHHHHHHHHHHHHHHHHHHHHHHHHHHHHHHHHGHHHHHHHGGGGHHHHHHHHHHHHHHHHHHHHHHHHHHHHHHHHHHHHHHHHHHHGHHHHHHHHHHHHHHHHHHHHHGHHHHHGHHHHHHHHHHHGGHHHHHHHHHHHHHHHHHHHGHHHHHHGHHHHHHHHHHHHHHGHGHHHHHHHHHHGHHHHGGHHHHGGH
@M05620:45:000000000-G6HP7:1:1101:13379:8046 1:N:0:163
TACCTGTACTGGGGAAGCATTTGAATATCCCCCCATGGTGATGGGGACGGAGAACTGCTCCATAAACACAGGCAACGTGCCTAACTTTCCCGGGAAGATGAAGTCAAAGAGCGACCACAGCTCTCGGAGGTTATTTTGCATCGGTGAGCCAGACAGAATGATCCGATGAGGGGTGCGAAACTATTTGAGGAAAGGAAGCACCTTTTTATTAAATTTACCTTTTAGCAATCGCCATTCCTACCCTAAAGATC
+
BBBBBFFFFFFFGGGGGGGGGGHHHHHHHHHGGGGHHHFHHHHHHGGGGGGGGHHHHHHHHHHHHHHHHHHHGGHHGHHHHHHHHHHHHHHGGGGGGHHHHHHHHHHHHHHHGGGGGHHGHHHHHGGGGGEHHHHHHHHHHHGGGGGHHHHHHGHHHHHHHHHHHGGGHHHGGEFGGGGGGGGGGGGFGGFGGGGGGGGFGFFFFFFFFFFFFFFFFFFFFFFFFFFFFFFFFFFFFFFFFFFFFFFFFFF
@M05620:45:000000000-G6HP7:1:1101:19720:8048 1:N:0:163
CATCCTGACCCTGAAGTACCCCATTGAGCATGGCATCGTCACCAACTGGGACGACATGGAGAAGATCTGGCACCACACCTTCTACAACGAGCTGCGCGTGGCCCCGGAGGAGCACCCAGTGCTGCTGACCGAGGCCCCCCTGAACCCCAAGGCCAACAGAGAGAAGATGACTCAGGTGAGGCTCGGCCGACGCCCGTGCTCCTCCCGTCCTTTCCCCAGTCATTTTCTGCCCGGCTTGATTTCTGACATTA
+
BBBBBFFFFFFFGGGGGGGGGGEGGGFGFHFFHHHHHGHHDGHHGGHHHFFHGGEGGHHFHHHHHHHFHHHHHGFHHGGHHHHHHHHGGEGGGHHGGGEGGGHHGGGGGGDDHFGHGGHHHHGHHHHHGGGFF?CCECCCGGGHHHGGGGEGHHGGGGFBFGFGGGGGGGEFBFGGGFG.AEEFBA?A>=@C-BDAFDFEBBFFF9DFDAD/;BFFFBDBFFFFFF//BFFEFA-9@=.;/BFFBB/:F//
@M05620:45:000000000-G6HP7:1:1101:8394:8049 1:N:0:163
ATCTCTATCTCCTAAAAACCTGTTTAGATTTGGAGATAGACCTTCAGGTTTTTCATCATTTTCTGCATGAATTATACATTGACCACGTTCCAGCGTGGTCAGTTTGCAGCATTCTGTTATTTTGTTTGACAGAGTGTCTTGTTGAGAACATATGTAGGACATGATTTTTTCCTGCAACAGGGAAAATAAAGTATAAGTTTTAAAGATTTATTCTTTAATAAAGGATCTCAAAGCCAGCTTTAGAAAAAGGA
+
DDDDDFFFFFFFGGGGGGGGGGHHHHHHHHHHHHHHHHHHHHHHHHHHHHHGGHHHHHHHHHIIIHHHHHHHHHHHHHHHHHHHHHGHHHHHHHGGGGHHHHHHHHHHHHHHHHHHHHHHHHHHHHHHHHHHHHHHHHHHHHHHHHHHHHHHHHHHHHHHHHHHHHHHHGHHHHHHHHHHHGGHHHHHHHHHHHHHHHHHHHHHHHHHHHHHHHHHHHHHHHHHHHHHHHHHHHHHHGHHHHGHHHHHGGH
@M05620:45:000000000-G6HP7:1:1101:13364:8055 1:N:0:163
TACCTGTACTGGGGAAGCATTTGAATATCCCCCCATGGTGATGGGGACGGAGAACTGCTCCATAAACACAGGCAACGTGCCTAACTTTCCCGGGAAGATGAAGTCAAAGAGCGACCACAGCTCTCGGAGGTTATTTTGCATCGGTGAGCCAGACAGAATGATCCGATGAGGGGTGCGAAACTATTTGAGGAAAGGAAGCACCTTTTTATTAAATTTACCTTTTAGCAATCGCCATTCCTACCCTAAAGATC
+
ABBBBFFFFD5CCFFFEGGFGGFFHHFFFHFFGGEFHFBG5GFFEAEEEFGDGGGHHHHFCFGFHHHHHHHHGHHHGHHHGHFFHHHHGHHGGGEGGGHHHHGHGHHHHHHGGGGGGHHHGHHHHGGGGGEHHHHHHHFGHHGGGGGFHHHHHGHHHHHFHHHHHDGGHHHGG;CGCEGGGGGGGGGGGG9FGGGGGGEBFFFBFFFFFFFFFFFFFFFFFFFFFBFB9FFFDFFFFFFFFFFFFFFFFFF
@M05620:45:000000000-G6HP7:1:1101:9285:8057 1:N:0:163
CATCCTGACCCTGAAGTACCCCATTGAGCATGGCATCGTCACCAACTGGGACGACATGGAGAAGATCTGGCACCACACCTTCTACAACGAGCTGCGCGTGGCCCCGGAGGAGCACCCAGTGCTGCTGACCGAGGCCCCCCTGAACCCCAAGGCCAACAGAGAGAAGATGACTCAGGTGAGGCTCGGCCGACGCCCGTGCTCCTCCCGTCCTTTCCCCAGTCATTTTCTGCCCGGCTTGATTTCTGACATTA
+
BAAABFFFFCFBGFGFGGGGFGDHHHHHHHFHHHHGFEHHHGGBCFGHHGAEEEFCEFF3F3FCFFGHHHHFGGFHFGAGHHFGGFFFEE1EEFFEGGGC@EECEG@DG@FDEGHGGCFH1<GHFH1BGHC@CCCEDC<<CGFHHHGGGCHAGGEGGGFB//;A9B9;FGGFFGB/CFFG9CEA99AD;B=BB=B;B.AAFF9:/;9EDDFFFBB/;FDBFEFFF9FF/9FF9B@BB-;BBFFBB;BBFB9
@M05620:45:000000000-G6HP7:1:1101:8376:8057 1:N:0:163
ATCTCTATCTCCTAAAAACCTGTTTAGATTTGGAGATAGACCTTCAGGTTTTTCATCATTTTCTGCATGAATTATACATTGACCACGTTCCAGCGTGGTCAGTTTGCAGCATTCTGTTATTTTGTTTGACAGAGTGTCTTGTTGAGAACATATGTAGGACATGATTTTTTCCTGCAACAGGGAAAATAAAGTATAAGTTTTAAAGATTTATTCTTTAATAAAGGATCTCAAAGCCAGCTTTAGAAAAAGGA
+
CCBCCFFFFFFFGGGGGGGGGGHHHHHHHHHHHBHGHHHHHHHHHHHHHHHGGHHHHHHHHIIHHHHHHHHHHHHHHHHHHHHHHHGHHHHHHHGGGGHHHHHHHHHHHHHHHHHHHHHHHHHHHHHHHHHHHHHHHHHHHHHHHHHHHHHHHHHHHHHHHHHHHHHHHGHHHHHFHHHHHGFHHHHHHGHHHHHHHGGHHHHHHHHHHHHHHHHHHGHHHFHHHHHHHHHGHHHHHGHHHHHHHHHHGGF
@M05620:45:000000000-G6HP7:1:1101:20991:8065 1:N:0:163
ATCTCTATCTCCTAAAAACCTGTTTAGATTTGGAGATAGACCTTCAGGTTTTTCATCATTTTCTGCATGAATTATACATTGACCACGTTCCAGCGTGGTCAGTTTGCAGCATTCTGTTATTTTGTTTGACAGAGTGTCTTGTTGAGAACATATGTAGGACATGATTTTTTCCTGCAACAGGGAAAATAAAGTATAAGTTTTAAAGATTTATTCTTTAATAAAGGATCTCAAAGCCAGCTTTAGAAAAAGGA
+
EEDEEFFFFFFFGGGGGGGGGGHHHHHHHHHHHHHHHHHHHHHHHHHHHHHGGHHHHIHHIHIHIHHHHHHHHHHHHHHHHHHHHHGHHHHHHHGGGGHHHHHHHHHHHHHHHHHHHHHHHHHHHHHHHHHHHHHHHHHHHHHHHHHHHHHHHHHHHHHHHHHHHHHHHGHHHHHHHHHHHGGHHHHHHHHHHHHHHHHHHHHHHHHHHHHHHHHHHHHHHFGHHHHHHHHHHHHHHGHHHHHHHHGHGGH
@M05620:45:000000000-G6HP7:1:1101:6786:8076 1:N:0:163
TACCTGTACTGGGGAAGCATTTGAATATCCCCCCATGGTGATGGGGACGGAGAACTGCTCCATAAACACAGGCAACGTGCCTAACTTTCCCGGGAAGATGAAGTCAAAGAGCGACCACAGCTCTCGGAGGTTATTTTGCATCGGTGAGCCAGACAGAATGATCCGATGAGGGGTGCGAAACTATTTGAGGAAAGGAAGCACCTTTTTATTAAATTTACCTTTTAGCAATCGCCATTCCTACCCTAAAGATC
+
CDDCCFFFFFFFGGGGGGGGGGHHHHHHHHHGGGGHHHHHHHHHHGGGGGGGGHHHHHHHHHHHHHHHHHHHGHHHGHHHHHHHHHHHHHHGGGGGGHHHHHHHHHHHHHFCED@BCCGFEHHGH/FDDGGHHHFGHHHBGHGGGGGFHHHHHGHHBCGHFGGHHGDGH:G.A;ACAFGGGGGGFFFGE/0::C.:FFE0/;BBFFFFFFF0FFFFFFFFFFFFBBFFFF.ADDEFFFFFFFFFFFF0FFF
@M05620:45:000000000-G6HP7:1:1101:9352:8087 1:N:0:163
ATCTCTATCTCCTAAAAACCTGTTTAGATTTGGAGATAGACCTTCAGGTTTTTCATCATTTTCTGCATGAATTATACATTGACCAGCGTGGTCAGTTTGCAGCATTCTGTTATTTTGTTTGACAGAGTGTCTTGTTGAGAACATATGTAGGACATGATTTTTTCCTGCAACAGGGAAAATAAAGTATAAGTTTTAAAGATTTATTCTTTAATAAAGGATCTCAAAGCCAGCTTTAGAAAAAGGAAGAAAGG
+
EEDEEFFFFFFFGGGGGGGGGGHHHHHHHHHHHHHHHHHHHHHHHHHHHHHGGHHHHIHHHHIHIHHHHHHHHHHHHHHHHHHHHHHGGGGHHHHHHHHHHHHFHHHHHHHGHHHHFHHHHHHHFFHHHHHHHHHHHHHGGGFHHHHHHHHHHFHHFHHHHHGHHHHFFHHGHHGGHHHHHHHH1GHHHHHHHHHHHHFHHHHHHHHHHHFGHFFHFHHGHHGGHHHFGHGHHHFHGHFFCEGHHHHHGHH
@M05620:45:000000000-G6HP7:1:1101:10312:8091 1:N:0:163
CATCCTGACCCTGAAGTACCCCATTGAGCATGGCATCGTCACCAACTGGGACGACATGGAGAAGATCTGGCACCACACCTTCTACAACGAGCTGCGCGTGGCCCCGGAGGAGCACCCAGTGCTGCTGACCGAGGCCCCCCTGAACCCCAAGGCCACCAGAGAGAAGATGACTCAGGTGAGGCTCGGCCGACGCCCGTGCTCCTCCCGTCCTTTCCCCAGTCATTTTCTGCCCGGCTTGATTTCTGACATTA
+
ABBAAFFFFFFFG4GGGGGGGGGGFHHHHGHCHHGFHGHHHGGFHGHGHGHGG?FEGFHGBBGEGGHHHHHHHGHHHGGHHHHGHFHHGGGGGHHCEFEE/EGHGGGGCGDGHHHHGGCGHGHHGHHGGH/@CFGGFGGGGEBGGEEG.CEEGH?.;9A.E/EFB;BGGFFGGF0FFFGFGEGFFFFFF;B>9DF-;.A./FFFFF?EDBAFFFFFFBDFF/9FFFFFBFFE.---@-9BBFBFF9F/B//
@M05620:45:000000000-G6HP7:1:1101:18030:8092 1:N:0:163
TACCTGTACTGGGGAAGCATTTGAATATCCCCCCATGGTGATGGGGACGGAGAACTGCTCCATAAACACAGGCAACGTGCCTAACTTTCCCGGGAAGATGAAGTCAAAGAGCGACCACAGCTCTCGGAGGTTATTTTGCATCGGTGAGCCAGACAGAATGATCCGATGAGGGGTGCGAAACTATTTGAGGAAAGGAAGCACCTTTTTATTAAATTTACCTTTTAGCAATCGCCATTCCTACCCTAAAGATC
+
DDDDCFFFFFFFGGGGGGGGGGHHHHHHHHHGGGGHHHGGHHHHHGGGGGGGGHHHHHHHHHHHHHHHHHHHGHHHGHHHHHHHHHHHHHHGGGGGGHHHHHHHHHHHHHHHGGGGGHHHHHHHHGGGGGEHHHHHHHHHHHGGGGGHHHHHHGHHHHHHHHHHHGGGHHHGGEEGGFFGGGGGHHGGGGGGGGGGGGGGGFFFFFFFHHFFFFFHHFFFFFFFFFFFFFFFFFFFFFFFFFFFFFFFFFF
@M05620:45:000000000-G6HP7:1:1101:3900:8093 1:N:0:163
ATCTCTATCTCCTAAAAACCTGTTTAGATTTGGAGATAGACCTTCAGGTTTTTCATCATTTTCTGCATGAATTATACATTGACCAGCGTGGTCAGTTTGCAGCATTCTGTTATTTTGTTTGACAGAGTGTCTTGTTGAGAACATATGTAGGACATGATTTTTTCCTGCAACAGGGAAAATAAAGTATAAGTTTTAAAGATTTATTCTTTAATAAAGGATCTCAAAGCCAGCTTTAGAAAAAGGAAGAAAGG
+
BBBBBFFFFFFFGGGGFGGGGGHHHHHHHHHFFHHHHHHHHHHHHHHHHHHGGHHHHHHHHHHHFHHHHGHHHGHHHHHHHHHHHHHEGGCHHHHHHHHHGHHHHHHHHGGHHHHHHHHHHHHHHHHHHHHHHHHHGFHAGHFHHHHHHHHHHGGHHHHHHHGHHHGGHHGHHGFGHHHHHHHHFHHHGHGHHHHHGHBFHHHHHHHHHHGHHGGHEFHHHHHHGHFHHFEHHGHHGHFFFDGGGHGHHHH
@M05620:45:000000000-G6HP7:1:1101:9336:8093 1:N:0:163
ATCTCTATCTCCTAAAAACCTGTTTAGATTTGGAGATAGACCTTCAGGTTTTTCATCATTTTCTGCATGAATTATACATTGACCAGCGTGGTCAGTTTGCAGCATTCTGTTATTTTGTTTGACAGAGTGTCTTGTTGAGAACATATGTAGGACATGATTTTTTCCTGCAACAGGGAAAATAAAGTATAAGTTTTAAAGATTTATTCTTTAATAAAGGATCTCAAAGCCAGCTTTAGAAAAAGGAAGAAAGG
+
3AABBFFFFFFFGGGGGGGGGGHHHHFFHHHHFFHHHFHFHHHHHEGEHHHGGHFHHGHHHHHHHHHHHHHHHHHHHHHHHHHHFHHGGGGHGHHHHHHHHHHGHHHHHGHHHHHHFHHH3BGH3?EGHHHHHHHHGBG/FGGHFHEFGHGHHGHHGHHHHHGHHHHGGHHFHHGFGGHGB1FG<1FGHHHHHHDFGHFGHHGHHHHHHHBF=DFDDHHGHHFFHDG./CEHHH0:C0CG.;EFCGCBGHH
@M05620:45:000000000-G6HP7:1:1101:16024:8101 1:N:0:163
CATCCTGACCCTGAAGTACCCCATTGAGCATGGCATCGTCACCAACTGGTACGACATGGAGAAGATCTGGCACCACACCTTCTACAACGAGCTGCGCGTGGCCCCGGAGGAGCACCCAGTGCTGCTGACCGAGGCCCCCCTGAACCCCAAGGCCAACAGAGAGAAGATGACTCAGGTGAGGCTCGGCCGACGCCCGTGCTCCTCCCGTCCTTTCCCCAGTCATTTTCTGCCCGGCTTGATTTCTGACATTA
+
BBABBFFFFCFFFGGFGGGGGGGGHFGHFGHHHHHHHGHHHGHFHGHHGHHGEFGEEFHFGBFGFAGHHHHHFGFHEFEHHHHFGHHHGFEGGHHGGGGEFCGEEGEGGCGFEEGEDFHHFFHHHHHHHHGGGGGGGGGCGGBHHHGGDDEFEGFHGGGGGFGGFGFGFFGFFGBFGFFGGGEGGF?FFFFCCABC@A?FFFFFBFBFFDDFBB//BFDFFFFFFFFFFBFFF-@DC-.;FFBFBFFBFF/
@M05620:45:000000000-G6HP7:1:1101:10298:8106 1:N:0:163
CATCCTGACCCTGAAGTACCCCATTGAGCATGGCATCGTCACCAACTGGGACGACATGGAGAAGATCTGGCACCACACCTTCTACAACGAGCTGCGCGTGGCCCCGGAGGAGCACCCAGTGCTGCTGACCGAGGCCCCCCTGAACCCCAAGGCCAACAGAGAGAAGATGACTCAGGTGAGGCTCGGCCGACGCCCGTGCTCCTCCCGTCCTTTCCCCAGTCATTTTCTGCCCGGCTTGATTTCTGACATTA
+
EEEEEFFFFFFFGGGGGGGGGGGHHHHHHHHHHHHHHGHHHGHHHGHHHHHHGGGGGHHHHHHHHHHHHHHHHGHHHGGHHHHHHHHHGGGGGHHGGGGGGGHHGGGGGGGGHHHHGGHHHHHHHHHHHHGGGGGGGGGGGGHHHHGGGGHGHHGGGGGGGGGGGGGGGGGGGGGGHGGGGGGGFFFFFFFFFFFFFFFFFFFFFFFFFFFFFFFFFFFFFFFFFFFFFFFFFFFFFFFFFFFFFEFFFF1
@M05620:45:000000000-G6HP7:1:1101:3881:8107 1:N:0:163
ATCTCTATCTCCTAAAAACCTGTTTAGATTTGGAGATAGACCTTCAGGTTTTTCATCATTTTCTGCATGAATTATACATTGACCAGCGTGGTCAGTTTGCAGCATTCTGTTATTTTGTTTGACAGAGTGTCTTGTTGAGAACATATGTAGGACATGATTTTTTCCTGCAACAGGGAAAATAAAGTATAAGTTTTAAAGATTTATTCTTTAATAAAGGATCTCAAAGCCAGCTTTAGAAAAAGGAAGAAAGG
+
BBBBBFFFFFFFGGGGGGGGGGHHHHHHHHHHHHHHHHHHHHHHHHHHHHHGGHHHHHHHHHHHHHHHHGHHHHHHFHHHHHHHGHHGGGGHHFHHHHHHHHFGHHHHHHHHHHHHHHHHHHHHHHHHHHHHHHHHHGHEFHHHHHHHGHHHHGHGFGHHHHGHHHHGHHGHHHGGHHHHHHGHGHHGHHGHHHHHHHHHHHHHHHHHHHHHFFFHHFHHHHHHFHHHHHGHHHHHHHGHHEGHHHHHHHH
@M05620:45:000000000-G6HP7:1:1101:13891:8121 1:N:0:163
CATCCTGACCCTGAAGTACCCCATTGAGCATGGCATCGTCACCAACTGGGACGACATGGAGAAGATCTGGCACCACACCTTCTACAACGAGCTGCGCGTGGCCCCGGAGGAGCACCCAGTGCTGCTGACCGAGGCCCCCCTGAACCCCAAGGCCAACAGAGAGAAGATGACTCAGGTGAGGCTCGGCCGACGCCCGTGCTCCTCCCGTCCTTTCCCCAGTCATTTTCTGCCCGGCTTGATTTCTGACATTT
+
DDDDDFFFFFFFGGGGGGGGGGGHHHHHHHHHHHGHHGHHHGHHHGHHHHHHGGGGGHHHHHHHHHHHHHHHHGHHHGGHHHHHHHHHGGGGGHHGGGGGGGHHGGGGGGGGHHHHGGHHHHHHHHHGHHGDGGGGGGGGGGHHHHGGGGHGHHGGGGGGGGGGGGGGGGGGGGGGHFEFGEGGFFFFFFFFFFFF<.A.FFFFFFFFFFFEFFFFFFFFFBFFFFFFFFFF?CFFF;BFFFFB00B0<F0
@M05620:45:000000000-G6HP7:1:1101:10311:8125 1:N:0:163
CATCCTGACCCTGAAGTACCCCATTGAGCATGGCATCGTCACCAACTGGGACGACATGGAGAAGATCTGGCACCACACCTTCTACAACGAGCTGCGCGTGGCCCCGGAGGAGCACCCAGTGCTGCTGACCGAGGCCCCCCTGAACCCCAAGGCCAACAGAGAGAAGATGACTCAGGTGAGGCTCGGCCGACGCCCGTGCTCCTCCCGTCCTTTCCCCAGTCATTTTCTGCCCGGCTTGATTTCTGACATTC
+
BBBBBFFFFFFFFFGDGGGGFGECEADFHHHFCGGHHGHHHGHHHGHHGGGHG0AEGHHFHHFHGFHFHHHHHGHHHGGHHHHHHHGHGGGGGHHGGGFGGGHHGCCDGCCDHHFGGGHHHHHHHHGGGHGG?DFFEC@DGFF0GHGGGGHGGGEGGGBFGGGGGGGGGFFFBFBGFFFFGGGF==?D9-;@DFF;@.;9/FBFFFDFFFDB/9BF:.9/B9BFF/BB/;FE.-9@B-99/;9B/:99;//
@M05620:45:000000000-G6HP7:1:1101:21701:8134 1:N:0:163
ATCTCTATCTCCTAAAAACCTGTTTAGATTTGGAGATAGACCTTCAGGTTTTTCATCATTTTCTGCATGAATTATACATTGACCAGCGTGGTCAGTTTGCAGCATTCTGTTATTTTGTTTGACAGAGTGTCTTGTTGAGAACATATGTAGGACATGATTTTTTCCTGCAACAGGGAAAATAAAGTATAAGTTTTAAAGATTTATTCTTTAATAAAGGATCTCAAAGCCAGCTTTAGAAAAAGGAAGAAAGG
+
CDDDCFFFFFFFGGGGGGGGGGHHHHHHHHHHHHHHHHHHHHHHHHHHHHHGGHHHHIHHHIIIHHHHHHHHHHHHHHHHHHHHHHHGGGGHHHHHHHHHHHHFHHHHHHHGHHHHHHHHHFHHHGHHHHHHHHHHHHHEFFFHHHHHHHHHHFHHFHHHHHGHHHHHFHHHHHGGHHHHHHHHDHHHHHHHHHHHGHGHHHHHHHGHHHEHHGFHHHHHHHFGHHGHHHGHHHHHFHGHFGGHGHHGGHH
@M05620:45:000000000-G6HP7:1:1101:5711:8139 1:N:0:163
AGATTACTGCAACAGTTCCCCCTGGACCTGGAAAAGTTTCTTGCCTGGCTTACAGAAGCTGAAACAACTGCCAATGTCCTACAGGATGCTACCCGTAAGGAAAGGCTCCTAGAAGACTCCAAGGGAGTAAAAGAGCTGATGAAACAATGGCAAGTAAGTCAGGCATTTCCGCTTTAGCACTCTTGTGGATCCAATTGAACAATTCTCAGCATTTGTACTTGTAACTGACAAGCCAGGGACAAAACAAAGAT
+
CCCCCFFFFFFFGGGGGGGGGGGGHHHHHHHHHHHHFHHHHHHHHHHHHHHHHHHHHHHHHHHHHHHHHHHHHHHHHHHHHHHHHHHHHHHHHHGGGGHHHHHHHHHHGHHHHHHHHHHHHHHGGGGGHHHHHGHHHHHHHHHHHHHHHHHHHGHHHHHHHHHHHHHHHHGGGGGHHHHHHHHHHHHGHHHHGHHHHGHGHHHHHHHHHHHHHHHHHGHGHHHGHHHGGHHHHGGGGGGGGGGFGGGGGGF
@M05620:45:000000000-G6HP7:1:1101:13895:8139 1:N:0:163
CATCCTGACCCTGAAGTACCCCATTGAGCATGGCATCGTCACCAACTGGGACGACATGGAGAAGATCTGGCACCACACCTTCTACAACGAGCTGCGCGTGGCCCCGGAGGAGCACCCAGTGCTGCTGACCGAGGCCCCCCTGAACCCCAAGGCCAACAGAGAGAAGATGACTCAGGTGAGGCTCGGCCGACGCCCGTGCTCCTCCCGTCCTTTCCCCAGTCATTTTCTGCCCGGCTTGATTTCTGACATTT
+
DDDDDFFFFFFFGGGGGGGGGGGHHHHHHHHHHHHHHGHHHGHHHGHHHHHHGGGGGHHHHHHHHHHHHHHHHGHHHGGHHHHHHHHHGGGGGHHGGGFGGGHHGGGGGGGGHHHHGGHHHHFHHHHHHHGGGGGGGGGGGFHHHHGGGGHGHHGGGGGGGFFGGFGCFBBFFGGGHGFFFGFGFAEFFCFFFFFFBDDFFF0FFFFEDDFFFFFFFFF:FEFFFFFFFFFEDAFFFFAFFFFFFB00BF0
@M05620:45:000000000-G6HP7:1:1101:24463:8139 1:N:0:163
TACCTGTACTGGGGAAGCATTTGAATATCCCCCCATGGTGATGGGGACGGAGAACTGCTCCATAAACACAGGCAACGTGCCTAACTTTCCCGGGAAGATGAAGTCAAAGAGCGACCACAGCTCTCGGAGGTTATTTTGCATCGGTGAGCCAGACAGAATGATCCGATGAGGGGTGCGAAACTATTTGAGGAAAGGAAGCACCTTTTTATTAAATTTACCTTTTAGCAATCGCCATTCCTACCCTAAAGATC
+
CCCCCFFFFFFFGGGGGGGGGGHHHHHHHHHGGGGHHHGHHHHHHGGGGGGGGHHHHHHHHHHHHHHHHHHHGHHHGHHAGHHHHHHHHHHGGGGGGHHHHHHHHHHHHHHHGGGGGHHHHHHHHGGGGGEHHHHHHHHHHHGGGGGHHHHHHGHHHHHHHHHHHGGGHHHGGGFGGGGGGGGGGGGGGGFGGGGGGGGGGFFFFFFFFFFFFFFFFFFFFFFFFFFFFFFFFFFFFFFFFFFFFFFFFFF
@M05620:45:000000000-G6HP7:1:1101:24188:8149 1:N:0:163
CATCCTGACCCTGAAGTACCCCATTGAGCATGGCATCGTCACCAACTGGGACGACATGGAGAAGATCTGGCACCACACCTTCTACAACGAGCTGCGCGTGGCCCCGGAGGAGCACCCAGTGCTGCTGACCGAGGCCCCCCTGAACCCCAAGGCCAACAGAGAAAAGATGACTCAGGTGATGCTCGGCCCACGCCCGTGCTCCTCCCGTCCTTTCCCCAGTCCTTTTCTGCCCCCCTTCTTTTCTCACCTTC
+
AAAAAF1@CCFC1AA1BBGGGG1A1111111A0BFGH?AE0BG1/AE00/0BA/A/AGH1CA0BF1B2FDGCF/BG/E>GHHH2G1BEE/?//1@E/E>/<@GHE///>/</F/GHA<CF1F<FGCF1G<CA---.<-<-=.;0:CAEA.:EEEAEG.//////9/9C000;000/0/0990;9.9-9--;;-:@-99;-/9/-9--AAFB//:BF--;/9/9;F////9BE----9-///;FF/B/-///
@M05620:45:000000000-G6HP7:1:1101:24162:8153 1:N:0:163
CATCCTGACCCTGAAGTACCCCATTGAGCATGGCATCGTCACCAACTGGGACGACATGGAGAAGATCTGGCACCACACCTTCTACAACGAGCTGCGCGTGGCCCCGGAGGAGCACCCAGTGCTGCTGACCGAGGCCCCCCTGAACCCCAAGGCCAACAGAGAGAAGATGACTCAGGTGAGGCTCGGCCGACGCCCGTGCTCCTCCCGTCCTTTCCCCAGTCATTTTCTGCCCGGCTTGATTTCTGACATTA
+
CCCCCFFFFFFFGGGGGGGGGGGHHHHHHHHHHHHHHGHHHGHHHGHHHHHHGGGGGHHHHHHHHHHHHHHHHGHHHGGHHHHHHHHHGGGGGHHGGGGGGGHHGGGGGGGGHHHHGGHGHHHHHHHFHHGGGGGGGGGGGGHHHHGGGGHGHHGGGGGGGGGGGGGGGGGGGGGGGGGGGGGGFFFFFFFFFFFFDADEFFBFFFFFFFFFFFFFFFFBFFFFFFFBFFFFDADFFAAFFFFFFBFFFF0
@M05620:45:000000000-G6HP7:1:1101:24178:8165 1:N:0:163
CATCCTGACCCTGAAGTACCCCATTGAGCATGGCATCGTCACCAACTGGGACGACATGGAGAAGATCTGGCACCACACCTTCTACAACGAGCTGCGCGTGGCCCCGGAGGAGCACCCAGTGCTGCTGACCGAGGCCCCCCTGAACCCCAAGGCCAACAGAGAGAAGATGACTCAGGTGAGGCTCGGCCGACGCCCGTGCTCCTCCCGTCCTTTCCCCAGTCATTTTCTGCCCGGCTTGATTTCTGACATTA
+
CCCCCFFFFFFFGGGGGGGGGGGHHHHHHHHHHHHHHGHHHGHHHGHHHHHHGGGGGHHHHHHHHHHHHHHHHGHHHGGHHHHHHHHHGGGGGHHGGGGGGGHHGGGGGGGGHHHHGGHHHHHHHHHHHHGGGGGGGGGGGGHHHHGGGGHGHHGGGGGGGGGGGGGGGGGGGGGGGGGGGGGGFFFFFFFFFFFFDDDFFFFFFFFFFFFFFFFFFFFFFFFFFHHFFFFFFFAFFF.FFFFFFFFFFF0
@M05620:45:000000000-G6HP7:1:1101:11563:8180 1:N:0:163
TACCTGTACTGGGGAAGCATTTGAATATCCCCCCATGGTGATGGGGACGGAGAACTGCTCCATAAACACAGGCAACGTGCCTAACTTTCCCGGGAAGATGAAGTCAAAGAGCGACCACAGCTCTCGGAGGTTATTTTGCATCGGTGAGCCAGACAGAATGATCCGATGAGGGGTGCGAAACTATTTGAGGAAAGGAAGCACCTTTTTATTAAATTTACCTTTTAGCAATCGCCATTCCTACCCTAAAGATC
+
BBBBBFFFFFFFGGCGGGGGGGHHHGHHHHHGGGGHHHFFGHHHGGGGGGGCGGFHHGHHHHHHHHHHHHHHGEHGGHHHGHHHHHHHHHGGFGCEEGFFFHFBFGHHFHFGGGGGGGHHEFHHGDFDFG/CGHHHHHFHHEDGDDGGG0FGHAFBFGHHGGDHHGGGGHHGG:CDDBCGGGGGGGGGGFFFGFFFB?AFEFBFFFFFBBBFFFFFFFFFFFEFFFFFF/AADFFFFFFFBAFFFFFFFFB
@M05620:45:000000000-G6HP7:1:1101:16268:8202 1:N:0:163
TACCTGTACTGGGGAAGCATTTGAATATCCCCCCATGGTGATGGGGACGGAGAACTGCTCCATAAACACAGGCAACGTGCCTAACTTTCCCGGGAAGATGAAGTCAAAGAGCGACCACAGCTCTCGGAGGTTATTTTGCATCGGTGAGCCAGACAGAATGATCCGATGAGGGGTGCGAAACTATTTGAGGAAAGGAAGCACCTTTTTATTAAATTTACCTTTTAGCAATCGCCATTCCTACCCTAAAGATC
+
CDDCDFFFFFFFGGGGGGGGGGHHHHHHHHHGGGGHHHGHHHHHHGGGGGGGGHHHHHHHHHHHHHHHHHHHGHHHGHHHHHHHHHHHHHHGGGGGGHHHHHHHHHHHHHHHGGGGGHHHHHHHHGGGGGGHHHHHHHHHHHGGGGGHHHHHHGHHHHHHHHHHHGGGHHHGGFGGGGGGGGGGGHGGGGGGGGGGGGGGGFFFFFFFFHHFFFFFHFFFFFFFFFFFFFFFFFF0BFFFFFFFFFFFFFF
@M05620:45:000000000-G6HP7:1:1101:21415:8208 1:N:0:163
CATCCTGACCCTGAAGTACCCCATTGAGCATGGCATCGTCACCAACTGGGACGACATGGAGAAGATCTGGCACCACACCTTCTACAACGAGCTGCGCGTGGCCCCGGAGGAGCACCCAGTGCTGCTGACCGAGGCCCCCCTGAACCCCAAGGCCAACAGAGAGAAGATGACTCAGGTGAGGCTCGGCCGACGCCCGTGCTCCTCCCGTCCTTTCCCCAGTCATTTTCTGCCCGGCTTGATTTCTGACATTA
+
CCCCCFFFFFFFGGGGGGGGGGGHHHFHHHHHHHHHHGHHHGHHHGHHHHHHGGGGGHHHHHHHHHHHHHHHHGHHHGGHHHHHHHHHGGGGGHHGGGGGGGHHGGGFGGGGHHHHGGHHHHHHHHHHHHGGGGGGGGGGGGHHHHGGGGHGHHGGGGGGGGGGGGGGGGGGGGGGGGGGGGGGFFFFFFFFFFFA-ADFFFFFFFFFFFFFFFFFFFFFFFFFFFFFFFFFFFFFFF?FFFFFF0;BBF0
@M05620:45:000000000-G6HP7:1:1101:6138:8209 1:N:0:163
AGATTACTGCAACAGTTCCCCCTGGACCTGGAAAAGTTTCTTGCCTGGCTTACAGAAGCTGAAACAACTGCCAATGTCCTACAGGATGCTACCCGTAAGGAAAGGCTCCTAGAAGACTCCAAGGGAGTAAAAGAGCTGATGAAACAATGGCAAGTAAGTCAGGCATTTCCGCTTTAGCACTCTTGTGGATCCAATTGAACAATTCTCAGCATTTGTACTTGTAACTGACAAGCCAGGGACAAAACAAAGAT
+
BCBBCFFFFFFFGGGGGGGGGGGGHHHHHHHHHHHHGHHHHHHHHHHHHHHHHHHHHHHHHHHHHHHHHHHHHHHHHHHHHHHHHHHHHHHHHHGGGGHGGHHHHHHHGHHHHHHHHHHHHHHGGEGGHHHHHGGHHHHHHBGHHHHHHHHHHGHHHHHGHHHHHHHHGHGGGGGHFHHHHHHHHHHGHHHHGHHHHDGFFHHHHHHHHHGHHHHHHHHHHFHGHHHHGFGHHGGGGGGGGFFFFGGGGGG
@M05620:45:000000000-G6HP7:1:1101:6602:8218 1:N:0:163
TACCTGTACTGGGGAAGCATTTGAATATCCCCCCATGGTGATGGGGACGGAGAACTGCTCCATAAACACAGGCAACGTGCCTAACTTTCCCGGGAAGATGAAGTCAAAGAGCGACCACAGCTCTCGGAGGTTATTTTGCATCGGTGAGCCAGACAGAATGATCCGATGAGGGGTGCGAAACTATTTGAGGAAAGGAAGCACCTTTTTATTAAATTTACCTTTTAGCAATCGCCATTCCTACCCTAAAGATC
+
AABABFFFFFFFGGGGEFFGFBGHHFHDHGHGGGGFHHAEAGHGHEAEGFEDGHHHHHHHHHHFGHFBGFHHGGFHGHHHGHBGGHHHHHHGGGGEGFHGFEHGHFHHHHGHGGGGCHHFGHGGHGGDDCEFHHHFHHHGGHGFGGGFGHFCHGHGFFFHDDHHHDFGFHGGGECD?.ADAFGGGGGFCF0BFF?FFF9BBFFFFFFEFFFFFFFFBBFFFFFFFFFFFFEFFFEFBFFFFFE9B.B/9B9
@M05620:45:000000000-G6HP7:1:1101:12258:8226 1:N:0:163
TACCTGTACTGGGGAAGCATTTGAATATCCCCCCATGGTGATGGGGACGGAGAACTGCTCCATAAACACAGGCAACGTGCCTAACTTTCCCGGGAAGATGAAGTCAAAGAGCGACCACAGCTCTCGGAGGTTATTTTGCATCGGTGAGCCAGACAGAATGATCCGATGAGGGGTGCGAAACTATTTGAGGAAAGGAAGCACCTTTTTATTAAATTTACCTTTTAGCAATCGCCATTCCTACCCTAAAGATC
+
CDCDCFFFFFFFGGGGGGGGGGHHHHHHHHHGGGGHHHGHHHHHHGGGGGGGGHHHHHHHHHHHHHHHHHHHGHHHGHHHHHHHHHHHHHHGGGGGGHHHHHHHHHHHHHHHGGGGGHHHHHHGHGGGGGGHHHHHHHHHHHGGGGGHHHHHHGHHHHHHHHHHHGGGHHHGGEGGGFGGGGGGGGGFEGFFGFGFGGGGGFFFFFFFFFFFFFFFFFFFFFFFFFFFFFFFFFFFHFFFFFFFFFFFFFF
@M05620:45:000000000-G6HP7:1:1101:6621:8229 1:N:0:163
TACCTGTACTGGGGAAGCATTTGAATATCCCCCCATGGTGATGGGGACGGAGAACTGCTCCATAAACACAGGCAACGTGCCTAACTTTCCCGGGAAGATGAAGTCAAAGAGCGACCACAGCTCTCGGAGGTTATTTTGCATCGGTGAGCCAGACAGAATGATCCGATGAGGGGTGCGAAACTATTTGAGGAAAGGAAGCACCTTTTTATTAAATTTACCTTTTAGCAATCGCCATTCCTACCCTAAAGATC
+
CCCCCFFFFFFFGGGGGGGGGGHHHHHHHHHGGGGHHHHHHHHHHGGGGGGGGHHHHHHHHHHHHHHHHHHHGHHHGHHHHHHHHHHHHHHGGGGGGHHHHHHHHHHHHHHHGGGGGHHHHHHHHGGGGGGHHHHHHHHHHHGGGGGHHHHHHGHHHHHHHHHHHGGGHHHGGGGGGGGGGGGGGGGGGFCGGGGGGGGGGFFFFFFFFFFFFFFFFFFFFFFFFFFFFFFFFFFFFFFFFFFFFFFFFFF
@M05620:45:000000000-G6HP7:1:1101:6151:8232 1:N:0:163
AGATTACTGCAACAGTTCCCCCTGGACCTGGAAAAGTTTCTTGCCTGGCTTACAGAAGCTGAAACAACTGCCAATGTCCTACAGGATGCTACCCGTAAGGAAAGGCTCCTAGAAGACTCCAAGGGAGTAAAAGAGCTGATGAAACAATGGCAAGTAAGTCAGGCATTTCCGCTTTAGCACTCTTGTGGATCCAATTGAACAATTCTCAGCATTTGTACTTGTAACTGACAAGCCAGGGACAAAACAAAGAT
+
CCCCCFFFFFFFGGGGGGGGGGGGHHHHHGHHHHHHHHHHHHHHHHHHHHHGHHHHHHHHHHHHHHHHHHHHHHHHHHHHHHHHHHHFHHHHHHGGGGHHHHGHHHHHGHHHHHHHHHHHHHHGGEGGHHHHHGHHHHHHHFGHHHHHHHHHHGHHGHHHHHHHHHHHHHGGGGGHFHHHHHHHHFFGHHHHHHHHHGHHGHHHHHHHHHGHHHHHHHHHGFHGHHHHGFGHHGGGGGGGEFFFGEFGGGG
@M05620:45:000000000-G6HP7:1:1101:12269:8240 1:N:0:163
TACCTGTACTGGGGAAGCATTTGAATATCCCCCCATGGTGATGGGGACGGAGAACTGCTCCATAAACACAGGCAACGTGCCTAACTTTCCCGGGAAGATGAAGTCAAAGAGCGACCACAGCTCTCGGAGGTTATTTTGCATCGGTGAGCCAGACAGAATGATCCGATGAGGGGTGCGAAACTATTTGAGGAAAGGAAGCACCTTTTTATTAAATTTACCTTTTAGCAATCGCCATTCCTACCCTAAAGATC
+
ABBBBFFFFFFFGCFFGGGGGGHHHHHHHHHGGGGHHHGHHHHHHGGGGGGGGHHHHHHHHHHHHHGHHHHHGGHHGHHHHHHHHHHHHHHGGGGGGHHHHHHHHHHHHHFHGGGGGHHHHHHHHGGGGGAGHHHHHHHHHHGGGGGGGHHHHGHHHHHHHHGFHGGGHHHGGDFGGGGFGGGGGGGGEGBFGGGGGGGGGFFFFFFFFFFFFFFFFFFFFFFFFFFBFFEFFFFFFFFFFFFFFFFFFFF
@M05620:45:000000000-G6HP7:1:1101:6636:8247 1:N:0:163
TACCTGTACTGGGGAAGCATTTGAATATCCCCCCATGGTGATGGGGACGGAGAACTGCTCCATAAACACAGGCAACGTGCCTAACTTTCCCGGGAAGATGAAGTCAAAGAGCGACCACAGCTCTCGGAGGTTATTTTGCATCGGTGAGCCAGACAGAATGATCCGATGAGGGGTGCGAAACTATTTGAGGAAAGGAAGCACCTTTTTATTAAATTTACCTTTTAGCAATCGCCATTCCTACCCTAAAGATC
+
ABBBAFFBFFFFGCGFGGGGGGHHHFHHHFHGEGCFHFHHHHHGEGEFFGEGGHHHHGFHHHHGHHHHHFFGGCHE>B?GGHHHHGHHEGHGFG?EGHHHHHHFFGHH3G2FEGGG/?GHHHHGHDGGGGEGGGHGHHHFHHGGGDE0GHGHCEHHHFGBGHGHGGGFECH.A:@E-9-9?FFFGBBF.;0BBF.9CFEBFEFFFFFEFFFFFFFFFFFFFFFF/BBBFF.9D.ABFFFFFFAFF.9B/BB
@M05620:45:000000000-G6HP7:1:1101:5397:8257 1:N:0:163
TACCTGTACTGGGGAAGCATTTGAATATCCCCCCATGGTGATGGGGACGGAGAACTGCTCCATAAACACAGGCAACGTGCCTAACTTTCCCGGGAAGATGAAGTCAAAGAGCGACCACAGCTCTCGGAGGTTATTTTGCATCGGTGAGCCAGACAGAATGATCCGATGAGGGGTGCGAAACTATTTGAGGAAAGGAAGCACCTTTTTATTAAATTTACCTTTTAGCAATCGCCATTCCTACCCTAAAGATC
+
ABBAADFFFFFFGGFEGGGGGGHHHHHHHHHGGGGHHHBFFHHHHGGGGGEFGHHHHHHHHHHHHHHHHHHHGFHHGHHHHHHHHHHHHHHGGGGGGHHHGHHHHHHHHHHHECDDGHHHHHHHHBF?CGCGFHHHHHGFHGGGGGGHGGFHHFHC<CHHGHHHGEGDHHHGG;CCCAAFGGGGGGGFGGBFFFGBFGGGGFFFFFFFFFFFFFFFFFFFFFFFFFFBFBEADFFFFFFFFFFFFFFFFFB
@M05620:45:000000000-G6HP7:1:1101:12459:8260 1:N:0:163
TACCTGTACTGGGGAAGCATTTGAATATCCCCCCATGGTGATGGGGACGGAGAACTGCTCCATAAACACAGGCAACGTGCCTAACTTTCCCGGGAAGATGAAGTCAAAGAGCGACCACAGCTCTCGGAGGTTATTTTGCATCGGTGAGCCAGACAGAATGATCCGATGAGGGGTGCGAAACTATTTGAGGAAAGGAAGCACCTTTTTATTAAATTTACCTTTTAGCAATCGCCATTCCTACCCTAAAGATC
+
BBBBBFFFFFFFAEGEGGGGGFFHGHHHHHHGGGGHHHFGFGHHHGGGGGGEGHGHHFHHHHGHHHHHHHHHGGHHGHHHHHHHHFHHGFFFEGEEDFHHGGHGFHGHHHHHGGGGGHHHHHHHHGGDDGCHGHHHHHFGHHGFGGGHHHHHHGHHHHHHFFGGHGGGHGGGGGCD@FGGGGFGGGGFEFCGGGGGGEGFFFBBFFFFFFBBFFFFFFFFFFFFFF/BFFFFFDEFFFFFFFFFFFFFFFF
@M05620:45:000000000-G6HP7:1:1101:5421:8265 1:N:0:163
TACCTGTACTGGGGAAGCATTTGAATATCCCCCCATGGTGATGGGGACGGAGAACTGCTCCATAAACACAGGCAACGTGCCTAACTTTCCCGGGAAGATGAAGTCAAAGAGCGACCACAGCTCTCGGAGGTTATTTTGCATCGGTGAGCCAGACAGAATGATCCGATGAGGGGTGCGAAACTATTTGAGGAAAGGAAGCACCTTTTTATTAAATTTACCTTTTAGCAATCGCCATTCCTACCCTAAAGATC
+
CCCCCFFFFFFFGGGGGGGGGGHHHHHHHHHGGGGHHHHHHHHHHGGGGGGGGHHHHHHHHHHHHHHHHHHHGGHHGHHHHHHHHHHHHHHGGGGGGHHHHHHHHHHHHHHHGGGGGHHHHHHHHGGGGGGHGHHHHHHGHHGGGGGHHHHHHGHHGHHHHHHHHGGGHHHGGAFGGGGGGGGGGGGGGGFGGGGGGGGFGFFFFFFFFFFFFFFFFFFFFFFFFFFBFFEFFFFFFFFFFFFFFFFFFFF
@M05620:45:000000000-G6HP7:1:1101:12475:8271 1:N:0:163
TACCTGTACTGGGGAAGCATTTGAATATCCCCCCATGGTGATGGGGACGGAGAACTGCTCCATAAACACAGGCAACGTGCCTAACTTTCCCGGGAAGATGAAGTCAAAGAGCGACCACAGCTCTCGGAGGTTATTTTGCATCGGTGAGCCAGACAGAATGATCCGATGAGGGGTGCGAAACTATTTGAGGAAAGGAAGCACCTTTTTATTAAATTTACCTTTTAGCAATCGCCATTCCTACCCTAAAGATC
+
BBBABFFFFFFFGGCGGGGGGGHHHHHHHHHGGGGHHHHHHHHHHGGGGGGCGHHHHHHHHHHHHHHHHHHHGHHHGHHHHHHHHHHHHHHGGGFGGHHHGHHBGHHHHHHHGGGGGHHGGHHHHGGGGGEHHHHHHHGHHHGGGGGHFHGHHGHHGGHHGHHHHGGGHHGGG;AGGB?GGGGGGGGGGGFFFFGFFFFBFFFFFFFFFFFFFFFFFFFFFFFFFFFBF;EFFFFFFFFFFFFFFFFFFFF
@M05620:45:000000000-G6HP7:1:1101:10230:8279 1:N:0:163
CATCCTGACCCTGAAGTACCCCATTGAGCATGGCATCGTCACCAACTGGGACGACATGGAGAAGATCTGGCACCACACCTTCTACAACGAGCTGCGCGTGGCCCCGGAGGAGCACCCAGTGCTGCTGACCGAGGCCCCCCTGAACCCCAAGGCCAACAGAGAGAAGATGACTCAGGTGAGGCTCGGCCGACGCCCGTGCTCCTCCCGTCCTTTCCCCAGTCATTTTCTGCCCGGCTTGATTTCTGACATTG
+
DDDDDFFFFFFFGGGGGGGGGGGHHHHHHHHHHHHHHGHHHGHHHGHHHHHHGGGGGHHHHHHHHHHHHHHHHGHHHGGHHHHHHHHHGGGGGHHGGGGGGGHHGGGGGGGGHHHHGGHHHHHHHHHHHHGGGGGGGGGGGGHHHHGGGGHGHHGGGGGGGGGGGGGGGGGGGGGGHGGGGGGGFFFFFFFFFFFFDFFFFFFFFFFFFFFFFFFFFFFFFFFFFHHHHFFFFFFFFFFFFFFFFFFFFF0
@M05620:45:000000000-G6HP7:1:1101:12462:8289 1:N:0:163
TACCTGTACTGGGGAAGCATTTGAATATCCCCCCATGGTGATGGGGACGGAGAACTGCTCCATAAACACAGGCAACGTGCCTAACTTTCCCGGGAAGATGAAGTCAAAGAGCGACCACAGCTCTCGGAGGTTATTTTGCATCGGTGAGCCAGACAGAATGATCCGATGAGGGGTGCGAAACTATTTGAGGAAAGGAAGCACCTTTTTATTAAATTTACCTTTTAGCAATCGCCATTCCTACCCTAAAGATC
+
3>AAAFFFFFDBGEFGGGCGADFHFH6GHHFFFGGHBGGBGAFGHCAEGGGGEGGG3EHHGHHHHHHFFHHFGHHHGHAFGFHGHGGHHHGAEGEEGHGHHHHEFGHHHHHHGGGGGHHHHHHHHGGGGGCGHHHFHHHFHGGGDDFGHHHH.EHHHHHHHHHHHGGGHHHGGDDGGGGGGGGFGGFFFGGFFFGGGFEEGFFBBFFFFFFEFFFFFFFFB:;;9BB9BFEFFFFFFFFFBAFFFFFFFFB
@M05620:45:000000000-G6HP7:1:1101:21583:8300 1:N:0:163
AAACCAAGCAGACACTCACCGCCAGAAGACATGAGGTCAGCTAGATCGGAAGAGCACACGTCTGAACTCCAGTCACGTCGACGCATCTCGTATGCCGTCTTCTGCTTGAAAAAAAAAAATAATGCTGACCCGATCCCCCTTTAACCCCCATACCCACAACATGATTATTGCCCGCGCAATGCTCACTACCCGCTCGTGTTCCTCTCTTTCTTCTCTCATTCATTATCTCCCCGCCGTCTTTCTAAAAATTA
+
BBBBBABFBFFFGGGGGGGGGGGGEHHHHHGHHHHHGHGHHHHHHHHHGCGGGGHGHGHFGHHGHHHHHHHHHHGHGGHG@FGGFA@FGGFGHHHHGGGHGHHHHHHHAGHDBBDCFG>011111?11<>0---<</<.-.000=<<:-:;////0...9;//0009900;00.;-;-;./9/:/9///...--9--.9;9:///;/;/9BB////9///;/9//:;:;//99;;--;.9;///////.//
@M05620:45:000000000-G6HP7:1:1101:10223:8301 1:N:0:163
CATCCTGACCCTGAAGTACCCCATTGAGCATGGCATCGTCACCAACTGGGACGACATGGAGAAGATCTGGCACCACACCTTCTACAACGAGCTGCGCGTGGCCCCGGAGGAGCACCCAGTGCTGCTGACCGAGGCCCCCCTGAACCCCAAGGCCAACAGAGAGAAGATGACTCAGGTGAGGCTCGGCCGACGCCCGTGCTCCTCCCGTCCTTTCCCCAGTCATTTTCTGCCCGGCTTGATTTCTGACATTG
+
BBBBBFFFFFFFGGGGGGGGGC2AGA5444B444BAFEHD2E33AEA3G22B0AA0AB23BGH335B5FDHHHA?G1>EF3FGHF4BF/1EE1GC///>/EEE/<<BC/<E/FGHHGGHGHHHHHHHHHHGCGGGGGGGGGGHHHHGGGGHEHE?CEGGEGGGFGGGGGGGGGGGGGGGFGFGG@BFFBBBBBBBBBDFFFFFFFFD9DDFBFFFFFFDFFEFFFFFFFFFFFB?B<=.;FFFFFEFEFF/
@M05620:45:000000000-G6HP7:1:1101:22419:8306 1:N:0:163
CATCCTGACCCTGAAGTACCCCATTGAGCATGGCATCGTCACCAACTGGGACGACATGGAGAAGATCTGGCACCACACCTTCTACAACGAGCTGCGCGTGGCCCCGGAGGAGCACCCAGTGCTGCTGACCGAGGCCCCCCTGAACCCCAAGGCCAACAGAGAGAAGATGACTCAGGTGAGGCTCGGCCGACGCCCGTGCTCCTCCCGTCCTTTCCCCAGTCATTTTCTGCCCGGCTTGATTTCTGACATTA
+
CCCCCFFFFFFFGGGGGGGGGGGHHHHHHHHHHHHHHGHHHGHHHGHHHHHHGGGGGHHHHHHHHHHHHHHHHGHHHGGHHHHHHHHHGGGGGHHGGGGGGGHHGGGGGGGGHGHHGGHHHHHHHHHHHHGGGGGGGGGGGGHHHHGGGGHGHHGGGGGGGGGGGGGGGGGGGGGGGGGGGGGGFFFFFFFFFFFFBFFFFFFFFFFAFFDFFFFFFFFFFFFFFFFFFEFFFFFFFFFFFFFFFFFFFF0
@M05620:45:000000000-G6HP7:1:1101:26280:8322 1:N:0:163
CATCCTGACCCTGAAGTACCCCATTGAGCATGGCATCGTCACCAACTGGGACGACATGGAGAAGATCTGGCACCACACCTTCTACAACGAGCTGCGCGTGGCCCCGGAGGAGCACCCAGTGCTGCTGACCGAGGCCCCCCTGAACCCCAAGGCCAACAGAGAGAAGATGACTCAGGTAAGGCTCGGCCGACGCCCGTGCTCCTCCCGTCCTTTCCCCAGTCATTTTCTGCCCGGCTTGATTTCTGACATTA
+
CCCCCFFFFFFFGGGGGGGGGGGHHHHHHHHHHHHHHGHHHGHHHGHHHHHHGGGGGHHHHHHHHHHHHHHHHGHHHGGHHHHHHHHHGGGGGHHGGGGGGGHHGGGGGGGGHHHHGGHGHHHHHHHHHHGGGGGGGGGGGGHHHHGGGGHGHHGGGGGGGGGGFGGGGGGGGGGGGGGGGGGGFFFFFFFFFFFFFFFFFFFFFFFEFFFFFFFFFFFFFFFFFFFFFFFFFAFFFFFFFFFFFFFFFF0
@M05620:45:000000000-G6HP7:1:1101:22407:8329 1:N:0:163
CAACCTGACCCTGAAGTACCCCATTGAGCATGGCATCGTCACCAACTGGGACGACATGGAGAAGATCTGGCACCACACCTTCTACAACGAGCTGCGCGTGGCCCCGGAGGAGCACCCAGTGCTGCTGACCGAGGCCCCCCTGAACCCCAAGGCCAACAGAGAGAAGATGACTCAGGTGAGGCTCGGCCGACGCCCGTGCTCCTCCCGTCCTTTCCCCAGTCATTTTTTGCCCGGCTTGATTTCTGACATTA
+
BB@ABFFFFFFFGGGGGFGGGGGHHHGHHHHHHHHHHGHHHGHHHGHHHHHHGGGGGHHHHHHHHHHHHHHHHGHHHGGHHHHHHHHHGGGGGHHGGGEGGGHHGGGGGGGGHHHHGGHHGHHHGHHHHHGGGGGGGGGGGGHHHHGGGGHGHGGGGGGGGGGGGGGGGGGGGGGGGGGGGGGFFFFFFFFFFFFFDFFFFFFFFFFEFFFFFFFFFFFBFFFFFFBDFBFFFFFFFFFFFFFFF/BFFF/
@M05620:45:000000000-G6HP7:1:1101:15932:8338 1:N:0:163
TACCTGTACTGGGGAAGCATTTGAATATCCCCCCATGGTGATGGGGACGGAGAACTGCTCCATAAACACAGGCAACGTGCCTAACTTTCCCGGGAAGATGAAGTCAAAGAGCGACCACAGCTCTTCGGAGGTTATTTTGCATCGGTGAGCCAGACAGAATGATCCGATGAGGGGTGCGAAACTATTTGAGGAAAGGAAGCACCTTTTTATTAAATTTACCTTTTAGCAATCGCCATTCCTACCCTAAAGAT
+
ABBBBFFFFFFFGGGGGGGGGFHGHHHHHHHGGGGHFHGGHHHHHGEGGGGGGHHHHHHHHHHHHHHHHHHHGHHHGHGFHHHHHHHHHHHGGGGGGHHHHHHGGHHHHHHHGGFG@HHHHHHHGHHFGFGCGHHHHGHHGHHGDCA.FGHHHFGHHHHHHHHHHHFGGHHHGGCCFGDGGDGBGGGGEFF;FFGGGGFGGGFFFFFFFFFFFFFFFFFFFFFFFFFFFFFFEDDEFFFFFFFFFFB/FFF
@M05620:45:000000000-G6HP7:1:1101:5854:8340 1:N:0:163
ATCTCTATCTCCTAAAAACCTGTTTAGATTTGGAGATAGACCTTCAGGTTTTTCATCATTTTCTGCATGAATTATACATTGACCACGTTCCAGCGTGGTAAGTTTGCAGCATTCTGTTATTTTGTTTGACAGAGTGTCTTGTTGAGAACATATGTAGGACATGATTTTTTCCTGCAACAGGGAAAATAAAGTATAAGTTTTAAAGATTTATTCTTTAATAAAGGATCTCAAAGCCAGCTTTAGAAAAAGGA
+
CCCCCFFFFFFFGGGGGGGGGGHHHHHHHHHHHHHHHHHHHHHHHHHHHHHGGHHHHHHHHHIIHHHHHGHHHGHFFGHHHGHHFGGHHHHHHHGEFGGHGHHHHHHGHHHHHHHHHHHHHHHHHHHHGHHHHHHHHHHHHHHHFHHHHGGHHHHHHHGHGHHHHHHHHGHHHHHGHHHHHGGHHHHHHHHFGHGFF>GHHHGHHHHHHHHHHHHHHHHGHGHHHHHHFFFHHCGHHGGHHHHGGHGHGGH
@M05620:45:000000000-G6HP7:1:1101:11859:8343 1:N:0:163
TACCTGTACTGGGGAAGCATTTGAATATCCCCCCATGGTGATGGGGACGGAGAACTGCTCCATAAACACAGGCAACGTGCCTAACTTTCCCGGGAAGATGAAGTCAAAGAGCGACCACAGCTCTCGGAGGTTATTTTGCATCGGTGAGCCAGACAGAATGATCCGATGAGGGGTGCGAAACTATTTGAGGAAAGGAAGCACCTTTTTATTAAATTTACCTTTTAGCAATCGCCATTCCTACCCTAAAGATC
+
CCCCCFFFFFFFGGGGGGGGGGHHHHHHHHHGGGGHHHHHHHHHHGGGGGGDGHHHHHHHHHHHHHHHHHHHGGHHGHHHGHHHHHHHHHHGGGGGGHHHHGHHHHHHHHHHGGGGGHHHHHHHHGGGGGEHHHHHHHHGHHGGGGGHHHHHHGHGFHHHHHHHHGGGHHHGGCDGGGGGGGGGGGGGGGFFGGGGGFGBFFFFFFFFFFFFFFFFFFFFFFFFFFFBFFEFFFFFFFFFEFFFFFFFFFB
@M05620:45:000000000-G6HP7:1:1101:5627:8345 1:N:0:163
AGATTACTGCAACAGTTCCCCCTGGACCTGGAAAAGTTTCTTGCCTGGCTTACAGAAGCTTTAACAACTGCCAATGTCCTACAGGATGCTAACCGTAAGGAAAGGCTCCTAGAAGACTCCAAGGGAGTAAAAGAGCTGATGAAACAATGGCAAGTAAGTCAGGCATTTCCGCTTTAGCACTCTTGTGGATCCAATTGAACAATTCTCAGCATTTGTACTTGTAACTGACAAGCCAGGGACAAAACAAAGAT
+
AA?AA11D31BD1FG33BFGC1FECG00BFF0BF00B2AG21B1BFGF0FG1BFE111AB11A211B/F01B1BE1A2BFBGHEB0110@@2BBEECEH1G00BC/1FC1BFDDF10B11111FA/><F1F21/B0B11BFB11<0?<<10B1FGD2F2@G>G0/FGH21/CF?/G1GH1<011<1F.G110>11<<0000CD00000=/0=0DFHH0G0;0000<00CGG..C/9C....;/9.;EGFB0
@M05620:45:000000000-G6HP7:1:1101:11841:8345 1:N:0:163
TACCTGTACTGGGGAAGCATTTGAATATCCCCCCATGGTGATGGGGACGGAGAACTGCTCCATAAACACAGGCAACGTGCCTAACTTTCCCGGGAAGATGAAGTCAAAGAGCGACCACAGCTCTCGGAGGTTATTTTGCATCGGTGAGCCAGACAGAATGATCCGATGAGGGGTGCGAAACTATTTGAGGAAAGGAAGCACCTTTTTATTAAATTTACCTTTTAGCAATCGCCATTCCTACCCTAAAGATC
+
A?AABFFFFF5CCECFAGGGGFFFBG6FHGHFGGGHHGAFFHFCHGFEEGG1AFGHGHFHHHHHHHHHHHGGGHHHGHGHHHHGHHHHHHGGEGGG/EGHHFHFGGFGFHHHGGGGGHHHHHHHHGGGGCEHHHGHHHHHHHGGGGGGHHHHGGHHHHHHHHHHHGGGHHHGGGGGGGBBGGFGGGGGFGBFGGGBFFGFGFFFFFFEFFFFFFFFFEFFFFFFFFFFFFFFFFFFFFFFFFFFFFFFEFF
@M05620:45:000000000-G6HP7:1:1101:5878:8350 1:N:0:163
ATCTCTATCTCCTAAAAACCTGTTTAGATTTGGAGATAGACCTTCAGGTTTTTCATCATTTTCTGCATGAATTATACATTGACCACGTTCCAGCGTGGTAAGTTTGCAGCATTCTGTTATTTTGTTTGACAGAGTGTCTTGTTGAGAACATATGTAGGACATGATTTTTTCCTGCAACAGGGAAAATAAAGTATAAGTTTTAAAGATTTATTCTTTAATAAAGGATCTCAAAGCCAGCTTTAGAAAAAGGA
+
AABBBFFFFFFFGGGGGGGGGGHHHHHHHHHHHHHHHHHHHHHHHHHHHHHGGHHHHHHHHHHHHHHHHHHHHHHGHHHHHGHHHHGHHHHFHHGGGGFGHHGHHHHFHHHHHHHHHHHHHHHHHHHHHHHHHHHHHHHHHHHHHHHHHHGHHHHHHHHHFHHHHHHHHGHHHHHGGHHHHGGHHHHGFGGGHHHHH>GHHHFHHHHHHHHHHHHHHHHGGHGH/DCHHFGHHHHHHGFGHHGFGGGHGGH
@M05620:45:000000000-G6HP7:1:1101:15918:8350 1:N:0:163
TACCTGTACTGGGGAAGCATTTGAATATCCCCCCATGGTGATGGGGACGGAGAACTGCTCCATAAACACAGGCAACGTGCCTAACTTTCCCGGGAAGATGAAGTCAAAGAGCGACCACAGCTCTTCGGAGGTTATTTTGCATCGGTGAGCCAGACAGAATGATCCGATGAGGGGTGCGAAACTATTTGAGGAAAGGAAGCACCTTTTTATTAAATTTACCTTTTAGCAATCGCCATTCCTACCCTAAAGAT
+
BCCCCFFFFFFFGGGGGGGGGGHHHHHHHHHGGGGHHHGHHHHGHGGGGGGGGHHHHGHHHHHHHHHHGHHHGHHHGHHHHHHHHHHHHHHGGGGGGHHHHHGHHHHHHHHHGGGGGHGHHHHHHHHGGGGCHHHHHHHHFHHGDEDFHGHHHHGHHHHHHHHHHHFGGHHHGGEGGGGGGGGGGGGGFGGFFGGFFGGGGGFFFFFFFFFFFFFFFFFFFFFFFFFFFFFFFFFFFFFFFFFFFFFFFFF
@M05620:45:000000000-G6HP7:1:1101:5862:8357 1:N:0:163
ATCTCTATCTCCTAAAAACCTGTTTAGATTTGGAGATAGACCTTCAGGTTTTTCATCATTTTCTGCATGAATTATACATTGACCACGTTCCAGCGTGGTAAGTTTGCAGCATTCTGTTATTTTGTTTGACAGAGTGTCTTGTTGAGAACATATGTAGGACATGATTTTTTCCTGCAACAGGGAAAATAAAGTATAAGTTTTAAAGATTTATTCTTTAATAAAGGATCTCAAAGCCAGCTTTAGAAAAAGGA
+
DDCDDFFFFFFFGGGGGGGGGGHHHHHHHHHHHHHHHHHHHHHHHHHHHHHGGHHHHHHHHHIHIHHHHHHHHHHHHHHHHHHHHHGHHHHHHHGGGGHHHHHHHHHHHHHHHHHHHHHHHHHHHHHHGHHHHHHHHHHHHHHHHHHHHHHHHHHHHHHHHHHHHHHHHGHHHHHHHHHHHGGHHHHHHHHHHHHHHHHHHHHHHHHHHHHHHHHHHGHHHGHHHHHHHHHHHHHHHGHHHHHHHHHHGGH
@M05620:45:000000000-G6HP7:1:1101:5637:8361 1:N:0:163
AGATTACTGCAACAGTTCCCCCTGGACCTGGAAAAGTTTCTTGCCTGGCTTACAGAAGCTGAAACAACTGCCAATGTCCTACAGGATGCTACCCGTAAGGAAAGGCTCCTAGAAGACTCCAAGGGAGTAAAAGAGCTGATGAAACAATGGCAAGTAAGTCAGGCATTTCCGCTTTAGCACTCTTGTGGATCCAATTGAACAATTCTCAGCATTTGTACTTGTAACTGACAAGCCAGGGACAAAACAAAGAT
+
BCCCCFFFFFFFGGGGGGGGGGGGHHHHHHHHHHHHGHHHHHHHHHHHHHHHHHHHHHHHHHHGHHHHHHHHHHHHHHHHHHHHHHHHHHHHHHGFGGHHHHHHHHHHGHHHHHHGHHHHHHHGGHGGHHHHHGHHHHGHHHHHHGHHHHHHHGHH22@2@GCGCGHGH1?DGGED<FFGBGGF11>.1<FGGCG00GHHH/G00<000<0CH00;;0C;:0CGC000CC0:C9/;E.::EFGGAEG.//;
@M05620:45:000000000-G6HP7:1:1101:4113:8362 1:N:0:163
ATCTCTATCTCCTAAAAACCTGTTTAGATTTGGAGATAGACCTTCAGGTTTTTCATCATTTTCTGCATGAATTATACATTACCACGTTCCAGCGTGGTCAGTTTGCAGCATTCTGTTATTTTGTTTGACAGAGTGTCTTGTTGAGAACATATGTAGGACATGATTTTTTCCTGCAACAGGGAAAATAAAGTATAAGTTTTAAAGATTTATTCTTTAATAAAGGATCTCAAAGCCAGCTTTAGAAAAAGGAA
+
CCBCCFFFFFFFGGGGGGGGGGHHHHHHHHHHHHHHHHHHHHHHHHHHHHHGGHHHHHHHHHIHIHHHHHHHHHHHHHHHHHHHHGHHHHHHHGGGGHHGHHHHHHHHHHHHHHHHHHHHHHHHHHHHGHHHHHHHHHHHHHHHHHHHHHHHHHHHGGHHHHHHHHHHGHHHHHGHHHHHGGHHHHHGGGFGHHHGGHHHHGGHHHHHHHHHHHHHFDGFFGDHHHHGHGGHHHHHGHHHHHBGHHGEEHG
@M05620:45:000000000-G6HP7:1:1101:4139:8363 1:N:0:163
ATCTCTATCTCCTAAAAACCTGTTTAGATTTGGAGATAGACCTTCAGGTTTTTCATCATTTTCTGCATGAATTATACATTACCACGTTCCAGCGTGGTCAGTTTGCAGCATTCTGTTATTTTGTTTGACAGAGTGTCTTGTTGAGAACATATGTAGGACATGATTTTTTCCTGCAACAGGGAAAATAAAGTATAAGTTTTAAAGATTTATTCTTTAATAAAGGATCTCAAAGCCAGCTTTAGAAAAAGGAA
+
BBBBBFFFFFFFGGGFGGGGGGGHHHHHHHHHGFHHHHGHHHHHHGHFHGHGGHHHHHHHHHHHHHFHGHHHHHHGHHHHHHHHHGHHHHHGHGGGCHGHHHHHHHHHGHHGHHHHHHHHHHHHHHHGHEFGFHHHHHHFHHHHBGBGHGHHHHHGFGHHGGGHHHHHGHHHGFBHHFGGEGHHFGHFFHGBGGHGHHHHHGEFFHHHHHHHHHHGFDDD<=0CGHHHHHHHHHFHGGHHGHEHHHFGDHH
@M05620:45:000000000-G6HP7:1:1101:26530:8363 1:N:0:163
ATCTCTATCTCCTAAAAACCTGTTTAGATTTGGAGATAGACCTTCAGGTTTTTCATCATTTTCTGCATGAATTATACATTGACCACGTTCCAGCGTGGTCAGTTTGCAGCATTCTGTTATTTTGTTTGACAGAGTGTCTTGTTGAGAACATATGTAGGACATGATTTTTTCCTGCAACAGGGAAAATAAAGTATAAGTTTTAAAGATTTATTCTTTAATAAAGGATCTCAAAGCCAGCTTTAGAAAAAGGA
+
BBBBBFFFFFFFGGGGGGGGGGHHHHHHHHHHHHHHHHHGHHHHHHHHHHHGGHHHHHHHHHHHHGHHHHHHHHHHHHGHHGHHHHGHHHHHHHGGGGHHHHHHHHHHHHHHHHHHHHHHHHHHHHHHHHHHHHHHHHHHHHHHHHHHHHHHHHHHHHHHHHHHHHHHHGHHHHHHHHHHHGGHHHHHHHHGHHHHHFHHHHFHHHHHHHHHHHHHHHHHHHHHHHHHHHHHHHHHHGHHHHHGHHHHGGH
@M05620:45:000000000-G6HP7:1:1101:11869:8369 1:N:0:163
TACCTGTACTGGGGAAGCATTTGAATATCCCCCCATGGTGATGGGGACGGAGAACTGCTCCATAAACACAGGCAACGTGCCTAACTTTCCCGGGAAGATGAAGTCAAAGAGCGACCACAGCTCTCGGAGGTTATTTTGCATCGGTGAGCCAGACAGAATGATCCGATGAGGGGTGCGAAACTATTTGAGGAAAGGAAGCACCTTTTTATTAAATTTACCTTTTAGCAATCGCCATTCCTACCCTAAAGATC
+
BBB@AFFFFFFFGGFEGGGGGGHHHGFHHGHGEGGHHHFGHHHGGDGGGGGGGHHHHHHHHHHFGHHHGEHHGHFHFHEGHHHHHGHHHHHFEGG?EGHHFFBGFGHHHHGHGGGGGHHHHHHHHGGGGGEHGHHHHHHHGHGGGGGHEFHHHGHHHGHGHGHHHGGGHHHGGA@DAE?CGFFGGGGBEGBFFFGGG?EFGFFFFFFFFFFFFFFFFFFFFFFFFFFFFFFFFFFFFFFFBAFFFBFFFF;
@M05620:45:000000000-G6HP7:1:1101:5869:8380 1:N:0:163
ATCTCTATCTCCTAAAAACCTGTTTAGATTTGGAGATAGACCTTCAGGTTTTTCATCATTTTCTGCATGAATTATACATTGACCACGTTCCAGCGTGGTAAGTTTGCAGCATTCTGTTATTTTGTTTGACAGAGTGTCTTGTTGAGAACATATGTAGGACATGATTTTTTCCTGCAACAGGGAAAATAAAGTATAAGTTTTAAAGATTTATTCTTTAATAAAGGATCTCAAAGCCAGCTTTAGAAAAAGGA
+
AAABBFBFFFFFGGGGGGGGGGFGHHHHFFHHHHHBGF5FHHHHHHFHHHHGGHHHHGHHHHHHFDHHHGHHHFHHHGHHHHHHGHDFGHHHGHCFGGHHHHHGHHHGFHHGGHHGFGHHHGHHHHHHHHFHHHHHHHHHHHHHGHHHHFHHHHHGHGHHFHHGHHHHGBGGHHHHFHHHGGEHFGHHHGGHHHHHHHHHHHGBF1FHGHHHHHHHHEHHDHDB/DHHDGFHFHHHHGHHH::CGHFHFGG
@M05620:45:000000000-G6HP7:1:1101:4140:8384 1:N:0:163
ATCTCTATCTCCTAAAAACCTGTTTAGATTTGGAGATAGACCTTCAGGTTTTTCATCATTTTCTGCATGAATTATACATTACCACGTTCCAGCGTGGTCAGTTTGCAGCATTCTGTTATTTTGTTTGACAGAGTGTCTTGTTGAGAACATATGTAGGACATGATTTTTTCCTGCAACAGGGAAAATAAAGTATAAGTTTTAAAGATTTATTCTTTAATAAAGGATCTCAAAGCCAGCTTTAGAAAAAGGAA
+
>ABABFBFFFFFGGGGGGGGGAGHHGFGHGH5BB4FFGHHHHHHHFF3GHHGGHHHHHHHHHHHGHHHHHHHHHHHHHHHHHHGHEHHHGHEGEEG?GFGBHHHHGGFGHHHHHGHHHGHHHGHHHHHHGFHBGHHHHHFHHHH3EFGHHGHHHGHBHGHHHFHGHHHGHHHDGFFHHCFGGHC0?D?GBFBGHB1FGGF1FGDDHHHHHHHGHHF0=0D00<CDGBFGG<0<CH:CHHHFBH0;GCF.CC
@M05620:45:000000000-G6HP7:1:1101:8012:8416 1:N:0:163
AGATTACTGCAACAGTTCCCCCTGGACCTGGAAAAGTTTCTTGCCTGGCTTACAGAAGCTGAAACAACTGCCAATGTCCTACAGGATGCTACCCGTAAGGAAAGGCTCCTAGAAGACTCCAAGGGAGTAAAAGAGCTGATGAAACAATGGCAAGTAAGTCAGGCATTTCCGCTTTAGCACTCTTGTGGATCCAATTGAACAATTCTCAGCATTTGTACTTGTAACTGACAAGCCAGGGACAAAACAAAGAT
+
BBBBBFFFFFFFGGGGGGGGGGGGHHGHHFHHHHHHGHHHHHHHHHHHHHHHHHHHHHHHHHHHHHHHHHHHHGHHHHHHHHGHHHFFHHHHHHGGGGHHGHGHHHHHGHHHHHHHHHHHHHHGGAFFGHHHHEHHHHEHHDFFHHGHGHHHHGHHHHGHHHHHHHHHHHGGGGGHFHHHHHHHHDGGHHGHFGHHHFFHGFHHHHHDGHEGFHHHHCHFFHHEGHHFHHHHGGFFGFEGEFFFGGGGFGF
@M05620:45:000000000-G6HP7:1:1101:4823:8419 1:N:0:163
ATCTCTATCTCTAAAAACCTGTTTAGATTTGGAGATAGACCTTCAGGTTTTTCATCATTTTCTGCATGAATTATACATTGACCAGCGTGGTCAGTTTGCAGCATTCTGTTATTTTGTTTGACAGAGTGTCTTGTTGAGAACATATGTAGGACATGATTTTTTCCTGCAACAGGGAAAATAAAGTATAAGTTTTAAAGATTTATTCTTTAATAAAGGATCTCAAAGCCAGCTTTAGAAAAAGGAAGAAAGGG
+
CCBBCFFFFFFFGGGGGGGGGGHHHHHHHHHHHHHHHHHHHHHHHHHHHHGGHGHHHHHHHHHHHGHHHHHHHHHHHHHHHHHHHHGGFGHHHHHHHHHHHHGHHHHHHHHHHHHHHHHHGHHHHHFGGHHHHHHHGHF4BGHHHHHGHHHHGHHGHHHHHGHHHHHGFGGHHGGHHHHHHHHGHHHHHGHHHHHHGFHHHHHHHHHHHGHGGFHHGHHGHEGFGFCFGCHHHGHHHFHGGGHFHHGGHGG
@M05620:45:000000000-G6HP7:1:1101:4843:8424 1:N:0:163
ATCTCTATCTCTAAAAACCTGTTTAGATTTGGAGATAGACCTTCAGGTTTTTCATCATTTTCTGCATGAATTATACATTGACCAGCGTGGTCAGTTTGCAGCATTCTGTTATTTTGTTTGACAGAGTGTCTTGTTGAGAACATATGTAGGACATGATTTTTTCCTGCAACAGGGAAAATAAAGTATAAGTTTTAAAGATTTATTCTTTAATAAAGGATCTCAAAGCCAGCTTTAGAAAAAGGAAGAAAGGG
+
BBBBBFFFFFFFGGGGGGGGGGHHHHHGHHHHHGHHHHHHHHHHHHHHHHGGHHHHHHHHHHHHHHHHHHHHHHHHHHHHHHHHHHGGGGHHHHHHHHHGHHHHHHHHHHHHHHHHHHHHHHHHHHHHHHHHHHHHHHHDFHHHHGGHGHGHGHHHHHHHHGHHHHHGHHGHHGGHHHHHHHHHHHHHHHHHHHHHHGHHHHHHHHHHHGHHHGHGFGHHHGHHHHHGHGHHHHGFHHHGGGFFHHHHHHG
@M05620:45:000000000-G6HP7:1:1101:21983:8452 1:N:0:163
CATCCTGACCCTGAAGTACCCCGGCTTGATTTCTGACATTAGATCGGAAGAGCACACGTCTGAACTCCAGTCACGTCGACGCATCTCGTATGCCGTCTTCTGCTTGAAAAAAAAAAAAAAAAAATACCCTCTATGCTTATTTCTCCCCTCTGTCAACCCTACTATTTTCCTTCCCCCTTTCCCCTCCCTACTCCTTTTTCCCTCTTGCTTCTTTCCTCCCAACTCTCCCCACCCTCATTCTCCCCCTACCC
+
BBABCFFFFFFFGGGGGEFGGGGGGGGGHHHHHGHHHHHHGHHHHHGGGGGHHFHHHGHHHGHHHHGHHHHHFHGBGECGGGGE?GHFFEGHHHGEEHGHHHFHHHHHHHGDBCGB>/------.:0:00:/000;000:00000;::/A/;0;00=.../:900000;0;;;FFBD-.099B//D.A/0990FB0:00/:B09990;00;000:90:/.//.:;9B9;9/.9D.;.000000/.:-:.;.
@M05620:45:000000000-G6HP7:1:1101:8993:8453 1:N:0:163
TACCTGTACTGGGGAAGCATTTGAATATCCCCCCATGGTGATGGGGACGGAGAACTGCTCCATAAACACAGGCAACGTGCCTAACTTTCCCGGGAAGATGAAGTCAAAGAGCGACCACAGCTCTCGGAGGTTATTTTGCATCGGTGAGCCAGACAGAATGATCCGATGAGGGGTGCGAAACTATTTGAGGAAAGGAAGCACCTTTTTATTAAATTTACCTTTTAGCAATCGCCATTCCTACCCTAAAGATC
+
>AAAAFDFFFFFGCEEEGF1GGDHH3DFFHHGGGGHFCBFFFH1AECEEE/EFHFHHHHFFFFHHHHHGHHHGGFHGHHFHFFHHBGG@BGGEECCEEHHGFFGGFFHHGFHCGGGGHHHEGHHHCGCGGCGBGHHHH11D<CCEGG<GHFHHGHGHHDHHHHHHGGGHHHC-CCCAFG-AGGGBBBB9/0BFF.C/9AF9EFFFFFEFFEFFFFFFFBFFFFFFBFBFFEFFFFFFFFFF-AFFFBBFFF
@M05620:45:000000000-G6HP7:1:1101:8975:8456 1:N:0:163
TACCTGTACTGGGGAAGCATTTGAATATCCCCCCATGGTGATGGGGACGGAGAACTGCTCCATAAACACAGGCAACGTGCCTAACTTTCCCGGGAAGATGAAGTCAAAGAGCGACCACAGCTCTCGGAGGTTATTTTGCATCGGTGAGCCAGACAGAATGATCCGATGAGGGGTGCGAAACTATTTGAGGAAAGGAAGCACCTTTTTATTAAATTTACCTTTTAGCAATCGCCATTCCTACCCTAAAGATC
+
DDCCCFFFFFFFGGGGGGGGGGHHHHHHHHHGGGGHHHGHGHHHHGGGGGGGGHHHHHHHHHHHHHHHHHHHGHHHGHHHHHHHHHHHHHHGGGGGGHHHHHHHHHHHHHHHGGGGGHHHHHHGHGGGGGGHHHHHHHHHHHGGGGGHHHHHHGHHHGHHGHHGHGGGHHHGGCEGGDGGGGGGGGGGGGFGGGGGGGGGGFFFFFFFFFFFFFFFFFFFFFFFFFFBFFAFFFFFFFFFFFFFFFFFFFF
@M05620:45:000000000-G6HP7:1:1101:13447:8460 1:N:0:163
CATCCTGACCCTGAAGTACCCCATTGAGCATGGCATCGTCACCAACTGGGACGACATGGAGAAGATCTGGCACCACACCTTCTACAACGAGCTGCGCGTGGCCCCGGAGGAGCACCCAGTGCTGCTGACCGAGGCCCCCCTGAACCCCAAGGCCAACAGAGAGAAGATGACTCAGGTGAGGCTCGGCCGTCGCCCGTGCTCCTCCCGTCCTCTCCCCAGCCATTTCTCGCCCGGTCTGTTCTCTCACATTA
+
AAAAAFFFFCCFAGFA3BGGGGAA1111BA1B0FCGHAAG0EEGAAFF0A0F?EAAEG01FBACH1G2GFFFHCEG>EEGFHHFHDH1/>///1CE?E>EEEHHE//>C//<FAGHGGH11F1GGHHBFCC@---.<-<-:./:GHCEFG:EGEGGF?/9CF?EFBFB0C0F090/;/0..;..------9--9;-@-;-/:/-9--;9AA///;F--;---/;F///:9@-----;/9//;BF/;/////
@M05620:45:000000000-G6HP7:1:1101:13429:8463 1:N:0:163
CATCCTGACCCTGAAGTACCCCATTGAGCATGGCATCGTCACCAACTGGGACGACATGGAGAAGATCTGGCACCACACCTTCTACAACGAGCTGCGCGTGGCCCCGGAGGAGCACCCAGTGCTGCTGACCGAGGCCCCCCTGAACCCCAAGGCCAACAGAGAGAAGATGACTCAGGTGAGGCTCGGCCGACGCCCGTGCTCCTCCCGTCCTTTCCCCAGTCATTTTCTGCCCGGCTTGGTTTCTGACATTT
+
CCCCCFFFFFFFGGGGGGGGGGGHHHHHHHHHHHHHHGHHHGHHHGHHHHHHGGGGGHHHHHHHHHHHHHHHHGHHHGGHHHHHHHHHGGGGGHHGGGGGGGHHGGGGGGGGHHHHGGHHHHHHHHHHHHGGGGGGGGGGGGHHHHGGGGHGHHGGGGGGGGGGGGGGGGGGGGGGGGFGGGGGFFFFFFFFFFFF@DFFFFFFFFFADFFFFFFFFFFFFFFFFFFFFFFFFFFFFF.;EFFFFFFFFF0
@M05620:45:000000000-G6HP7:1:1101:24797:8464 1:N:0:163
ATCTCTATCTCCTAAAAACCTGTTTAGATTTGGAGATAGACCTTCAGGTTTTTCATCATTTTCTGCATGAATTATACATTGACCAGCGTGGTCAGTTTGCAGCATTCTGTTATTTTGTTTGACAGAGTGTCTTGTTGAGAACATATGTAGGACATGATTTTTTCCTGCAACAGGGAAAATAAAGTATAAGTTTTAAAGATTTATTCTTTAATAAAGGATCTCAAAGCCAGCTTTAGAAAAAGGAAGAAAGG
+
DDCDDFFFFFFFGGGGGGGGGGHHHHHHHHHHHHHHHHHHHHHHHHHHHHHGGHHHHHHHHIHHHHHHHHHHHHHHHHHHHHHHHHHGGGGHHHHHHHHHHHHHHHHHHHHHHHHHHHHHHFHHHHHGHHHHHHHHHHHHFFGHHHHHHHHHHGHHHHHHHHGHHHHHHHHHHHGGHHHHHHHH1GHHHHHHHHHHHHHHHHHHHHHHHHHHHHHHHHHHHHHHHHHGHHGHHHHHFHHHHGGHGHHHHHH
@M05620:45:000000000-G6HP7:1:1101:15261:8466 1:N:0:163
CATCCTGACCCTGAAGTACCCCATTGAGCATGGCATCGTCACCAACTGGGACGACATGGAGAAGATCTGGCACCACACCTTCTACAACGAGCTGCGCGTGGCCCCGGAGGAGCACCCAGTGCTGCTGACCGAGGCCCCCCTGAACCCCAAGGCCAACAGAGAGAAGATGACTCAGGTGAGGCTCGGCCGACGCCCGTGCTCCTCCCGTCCTTTCCCCAGTCATTTTCTGCCCGGCTTGATTTCTGACATTA
+
DCDDDFFFFFFFGGGGGGGGGGGHHHHHHHHHHHHHHGHHHGHHHGHHHHHHGGGGGHHHHHHHHHHHHHHHHGHHHGGHHHHHHHHHGGGGGHHGGGFGGGHHGGGGGGGGHHHHGGHGHHHHHHHHHHGGGGGGGGGGGGHHHHGGGGHGHHGGGGGGGGGGGGGGGGGGGGGGGGGGGGGGFFFFFFFFFFFFDFFFFFFFFFFEFFFFFFFFFFFFFFFFFHHFFFFFFFFFFFFFFFFFFEFFFF0
@M05620:45:000000000-G6HP7:1:1101:27079:8480 1:N:0:163
AGATTACTGCAACAGTTCCCCCTGGACCTGGAAAAGTTTCTTGCCTGGCTTACAGAAGCTGAAACAACTGCCAATGTCCTACAGGATGCTACCCGTAAGGAAAGGCTCCTAGAAGACTCCAAGGGAGTAAAAGAGCTGATGAAACAATGGCAAGTAAGTCAGGCATTTCCGCTTTAGCACTCTTGTGGATCCAATTGAACAATTCTCAGCATTTGTACTTGTAACTGACAAGCCAGGGACAAAACAAAGAT
+
BBABBFFFFFFFGGGGGGGGGGGGHHHHFHHHHHHHGHHHHHHHGHHHHHHHHHHHHHHHHHHHHHHHHHGHFHFHHHHHHHHHHHHHHHHHHHGG/BGHHHHHGHHHGHHHHHHHHHHH3BGGG?EEGFHHHGHHHHDGH3GHHHHHHHHHHGHHHHHHHHHHHHHHHHGGGGGHHHHHHHHHHHHGHHHHGHHHHGHHHHGHGHHHHHHHHGHHHHHHHHHHHHHHBGHHHGGGGGGGGGFFGGGGGGF
@M05620:45:000000000-G6HP7:1:1101:24797:8483 1:N:0:163
ATCTCTATCTCCTAAAAACCTGTTTAGATTTGGAGATAGACCTTCAGGTTTTTCATCATTTTCTGCATGAATTATACATTGACCAGCGTGGTCAGTTTGCAGCATTCTGTTATTTTGTTTGACAGAGTGTCTTGTTGAGAACATATGTAGGACATGATTTTTTCCTGCAACAGGGAAAATAAAGTATAAGTTTTAAAGATTTATTCTTTAATAAAGGATCTCAAAGCCAGCTTTAGAAAAAGGAAGAAAGG
+
BBBBBFFFFFFFGGGGGGGGGGHHHHHHHHHHHHHHHHHHHHHHHHHHHHHGGHHHHHHHHHHHHHHHHHHHHHHHHHHHHHHHHHHGGGGHHHHHHHHHHHHHHHHHHHHHHHHHHHHHHGHHHHHHHHHHHHHHHHHHFFGHHHHHHFHFHGHHGHHHHHGHHHHHHHHHHHGGHHHHHHHHFGHHHHHHHHHGHHGHHHHHHHHHHHGHFHGHGHHHFFHGGHHHHHGHHHHHHHHHHGGHHHHHHHH
@M05620:45:000000000-G6HP7:1:1101:18807:8483 1:N:0:163
ATCTCTATCTCCTAAAAACCTGTTTAGATTTGGAGATAGACCTTCAGGTTTTTCATCATTTTCTGCATGAATTATACATTGACCACGTTCCAGCGTGGTCAGTTTGCAGCATTCTGTTATTTTGTTTGACAGAGTGTCTTGTTGAGAACATATGTAGGACATGATTTTTTCCTGCAACAGGGAAAATAAAGTATAAGTTTTAAAGATTTATTCTTTAATAAAGGATCTCAAAGCCAGCTTTAGAAAAAGGA
+
CCCCCFFFFFFFGGGGGGGGGGFHHHHHHGHHHHHHHHHHHHHHHHHHHHHGGHHHHHHHHHHHHHHHHHHGHHHHHHHHHHHHHGGHHHHHHHGGGGHHHHHHHHGHHGGHHHHHHHHHHHHHHHHHHHHHHHHHHHHHHHHHHHGGGGHHHHHHHHHHHHHGHHHHHGHHHHGHHHHHHGGGHHHGGHHHHHHHHGHHHHHHHGHHHHHHHHHHHHHHHGHHGHHHHHHGHFHHHGHHHHHHHGHHGGG
@M05620:45:000000000-G6HP7:1:1101:15256:8486 1:N:0:163
CATCCTGACCCTGAAGTACCCCATTGAGCATGGCATCGTCACCAACTGGGACGACATGGAGAAGATCTGGCACCACACCTTCTACAACGAGCTGCGCGTGGCCCCGGAGGAGCACCCAGTGCTGCTGACCGAGGCCCCCCTGAACCCCAAGGCCAACAGAGAGAAGATGACTCAGGTGAGGCTCGGCCGACGCCCGTGCTCCTCCCGTCCTTTCCCCAGTCATTTTCTGCCCGGCTTGATTTCTGACATTC
+
BBBBBFFFFFFFGGGGGGGGGGGHHHHHHHHHHHBGHGHHHGHHHGHGHHHHGGGGGHGHHHHHFHHHHHHHHGHHGGGHHHHBHHHHGGGGGHHGGGEGGGHHGGGGGGGGHHHHGGHFHHGHHHHGHHGGCFGGGGGGCGHHFGGGGGHGHHGGG.FFFFGGBFGFGGGGGGFFGGGGGGGGFFFFF-@DAFFFFFDFFFFFFFFFFFFFFFFFFFFFFFFFFFFFFFFFFFFFFFFFFFFBB///;F/
@M05620:45:000000000-G6HP7:1:1101:18817:8500 1:N:0:163
ATCTCTATCTCCTAAAAACCTGTTTAGATTTGGAGATAGACCTTCAGGTTTTTCATCATTTTCTGCATGAATTATACATTGACCACGTTCCAGCGTGGTCAGTTTGCAGCATTCTGTTATTTTGTTTGACAGAGTGTCTTGTTGAGAACATATGTAGGACATGATTTTTTCCTGCAACAGGGAAAATAAAGTATAAGTTTTAAAGATTTATTCTTTAATAAAGGATCTCAAAGCCAGCTTTAGAAAAAGGA
+
BBBBBFFFFFFFGGGGGGGGGGGFGHHFFEGGHFFFGHHGHHFHHHHHHHHGGHHHHHHHGHHHGHHHHHHFHHHHHHHHHGHHHHGHHHHHHHGGGGHHHHHHHHHHHHHHHHHHGHHHHHHHHHHHGHHHHHGGHHHHHHHHHHGHHHHHHHHHHHHHHHHHHHHHHGHHHHHHHHHHHGGHHHHHGGHHHGHGHFGHHHFHHHHHHHHHHHHHHGHHHHHHHHHHHGHHHGHHHGHHHHHFGFHHGGH
@M05620:45:000000000-G6HP7:1:1101:15433:8529 1:N:0:163
TACCTGTACTGGGGAAGCATTTGAATATCCCCCCATGGTGATGGGGACGGAGAACTGCTCCATAAACACAGGCAACGTGCCTAACTTTCCCGGGAAGATGAAGTCAAAGAGCGACCACAGCTCTTCGGAGGTTATTTTGCATCGGTGAGCCAGACAGAATGATCCGATGAGGGGTGCGAAACTATTTGAGGAAAGGAAGCACCTTTTTATTAAATTTACCTTTTAGCAATCGCCATTCCTACCCTAAAGAT
+
CCCBCFFFFFFFGGGGGGGGGGHHHHHHHHHGGGGHHHGHHHHHHGGGGGGGGHHHHHHHHHHHHHHHHHHHGHHHGHHHHHHHHHHHHHHGGGGGGHHHHHHHHHHHHHHFGGGGGHHHGHHHGHHGGGGEHHHHHHHHHHHGGGGAGFHGHHGHHHHFGHHHHHGGGHHHGGECEGDGGGGFGGGGGGGCFFFGFFGGGGFFFFFFFFFFFFFFFFFFFFFFFFFFFFFFFFDFFFFFFFFFFFFFFFF
@M05620:45:000000000-G6HP7:1:1101:15418:8540 1:N:0:163
[truncated: 15,433,753 more chars]
