# Supplementary material for: Fast but not furious: a streamlined selection method for genome-edited cells
Source: Life Sci Alliance. 2021 Apr 26;4(6):e202101051. doi: 10.26508/lsa.202101051 (PMC8127327; doi:10.26508/lsa.202101051)
Supplement: Supplementary file 1 [file LSA-2021-01051_Supplemental_Data_1.zip › SANGER and Deep Sequencing/AFP/164_S164_L001_R1_001.fastq]

@M05620:45:000000000-G6HP7:1:1101:18114:1723 1:N:0:164
TTCTCTATCTCCTAAAAACCTGTTTAGATTTGGAGATAGACCTTCAGGTTTTTCATCATTTTCTGCATGAATTATACATTGACCACGTTCCAGCGTGGTCAGTTTGCAGCATTCTGTTATTTTGTTTGACAGAGTGTCTTGTTGAGAACATATGTAGGACATGATTTTTTCCTGCAACAGGGAAAATAAAGTATAAGTTTTAAAGATTTATTCTTTAATAAAGGATCTCAAAGCCAGCTTTAGAAAAAGGA
+
3AAAAFDFFFFFGGFDFBEAGFHHHFGFGHHFC4FBGGFGGBGHHHHGHHHGGHFGHHHHHHFHFEBDBBGGGHHBFBHHH5FGBAEHHHHGHFGGFGHGGHHHHHGGHGHHHHHGHHHHHHHGHHHHFFGHBGHGHFHHHHHHFCCGFBGHHHHGHHBFGGFFHHHHHGGGHHFG1@CGEA/F/0??1?FGGHHHGHHHHGBFDBFHHHHHHHHHGHHD00=0CDHHFB0DDFF/:EHHHFE000CCDF/
@M05620:45:000000000-G6HP7:1:1101:12933:1752 1:N:0:164
TTCTCTATCTCCTAAAAACCTGTTTAGATTTGGAGATAGACCTTCAGGTTTTTCATCATTTTCTGCATGAATTATACATTGACCACGTTCCAGCGTGGTCAGTTTGCAGCATTCTGTTATTTTGTTTGACAGAGTGTCTTGTTGAGAACATATGTAGGACATGATTTTTTCCTGCAACAGGGAAAATAAAGTATAAGTTTTAAAGATTTATTCTTTAATAAAGGATCTCAAAGCCAGCTTTAGAAAAAGGA
+
1>AAAFDFFFFFGGCGG1EEFGHHHBHFGHFFF1F1FFGFFCGHHHHBHHHGGHBGGFGGGHEGHB2FFDFHGGHBGDFGFBGGFEEHHHHFHGGEFGHHFHHHHHFHHFHHHHHHHHFHHHHHGHHHFFBEGFHHHHHHHHHH>GEGH0FFHHHGGHBGHFF1GHHHHGFHHGFCFFGHFEEAC<?F?<FHHHBHHHGHHD<1F1FGHGGHHHHHGDDD0<<BC<GHGGFGFB:CCEHHH0C0<::.CC/
@M05620:45:000000000-G6HP7:1:1101:12948:1772 1:N:0:164
TTCTCTATCTCCTAAAAACCTGTTTAGATTTGGAGATAGACCTTCAGGTTTTTCATCATTTTCTGCATGAATTATACATTGACCACGTTCCAGCGTGGTCAGTTTGCAGCATTCTGTTATTTTGTTTGACAGAGTGTCTTGTTGAGAACATATGTAGGACATGATTTTTTCCTGCAACAGGGAAAATAAAGTATAAGTTTTAAAGATTTATTCTTTAATAAAGGATCTCAAAGCCAGCTTTAGAAAAAGGA
+
3AABBFFFFFFFGGGGGGGGGGHHHHHHHHHHHGHGHHHHHGHHHHHGHHHGGHHHHGHHHHHHHHGHFFHHHHHHHHHHHGHHHHGHHHHHHGGGGGHHHHHHHHHHHHHHHHHHHHHHHHHHHHHHHGHHHGHHHHHHHHHHFHHHHHHHHHHHHHHHHHHFHHHHHGHHHHHHHHHGHFFHHFGGGGGHHHHHHHHHHHFGFDGHHHHHHHHHFFGGHHDGHHHHHGHGGHHHHGHHHHHBGGGFGFF
@M05620:45:000000000-G6HP7:1:1101:17548:1858 1:N:0:164
CATCCTGACCCTGAAGTACCCCATTGAGCATGGCATCGTCACCAACTGGGACGACATGGAGAAGATCTGGCACCACACCTTCTACAACGAGCTGCGCGTGGCCCCGGAGGAGCACCCAGTGCTGCTGACCGAGGCCCCCCTGAACCCCAAGGCCAACAGAGAGAAGATGACTCAGGTGAGGCTCGGCCGACGCCCGTGCTCCTCCCGTCCTTTCCCCAGTCATTTTCTGCCCGGCTTGATTTCTGACATTA
+
AAABCFFFFFFFGGGGGGGGGGGHHHHHHHHHHHHHHGHHHGHHHGHHHHHHGGGGGHHHHHHHHHHHHHHHHGHHHGGHHHHHHHHHGGGGGHHGGGGGGGHHGGGGGGGGHHHHGGHHHHHHHHHHHHGGGGGGGGGGGGHHHHGGGGHGHHFGGGGGGGGGFGFGGGGGGGGGGGGGGGGGFFFFFAFFFFFFDFFFFFFFFFFFFFFFFFFFFFFFFFFFFFFFFFFFFBFFFA:FFFFFFBFFFF0
@M05620:45:000000000-G6HP7:1:1101:17530:1865 1:N:0:164
CATCCTGACCCTGAAGTACCCCATTGAGCATGGCATCGTCACCAACTGGGACGACATGGAGAAGATCTGGCACCACACCTTCTACAACGAGCTGCGCGTGGCCCCGGAGGAGCACCCAGTGCTGCTGACCGAGGCCCCCCTGAACCCCAAGGCCAACAGAGAGAAGATGACTCAGGTGAGGCTCGGCCGACGCCCGTGCTCCTCCCGTCCTTTCCCCAGTCATTTTCTGCCCGGCTTGATTTCTGACATTT
+
3>>AAFFFFFFFGGGGGGGGGGGHHHHHHHHHHHHHHGHHHGHHHGHHHHHHGGGGGHHGHHHHGGHHGHHHHGHHHGGHHHHHHHHHGGGGGHHGGGGGGFHHGGGGGGGGHGHHGGHFHHHHHHHGHHGFGFGGGGDGGGHHHHGGGGHGHHGGGGGGGFG.9FFFGGGGGGFGGGFFFGGGFFFF-=AFFFFFDDDFFFFFFFFFFFFFFFFFFB99BFFFBFFFFFFEDFFFBA9BFFFBFBFFFF/
@M05620:45:000000000-G6HP7:1:1101:13327:1871 1:N:0:164
AAACCAAGCAGACACTCACCGCTCCCTCGCCACAGGCCAATAGTTTGTCCTCACTGAGTTGGCAACAAGTGGCTGCTGTGGCTGCCATTTTTCTGGTGATGGCCATCAGCTCCGACGAGGTCAGCTGGGGGGCTTTCTTTGTGTAAGCAACGAGAAACCTGAAAGAAGCATTTTTTAACTAAGTCCTGCTGAGTCATTCATGAGTTTTTAGCCGCCTTGCTTCTTCTCACAGACTCTCTACTCTCATGCCA
+
3>AABBBFBFFFGGGGGGGGGGGGGGHHGGGGGHHHGGHHHHHHHHHHHGHHHHHHHHHHHHHHHHHHHHHHGHGGHHHHHHHGGHHHHHHHHHHHHHHHHHGHHHHHHHHHHGGGGCDGGHHHHHHHGGGGGGGGFGGGGGGGGGFFFFFFFFFFFFFFFBFFFFFFFFFFFFFFFFFFFFFFFFFFFFFFFFFFFFFFFFFFFFFFFFFFFFFFFFFFFFFFFFFFFFFFFFFFFFFFFFFFFFFFFFF
@M05620:45:000000000-G6HP7:1:1101:17552:1880 1:N:0:164
CATCCTGACCCTGAAGTACCCCATTGAGCATGGCATCGTCACCAACTGGGACGACATGGAGAAGATCTGGCACCACACCTTCTACAACGAGCTGCGCGTGGCCCCGGAGGAGCACCCAGTGCTGCTGACCGAGGCCCCCCTGAACCCCAAGGCCAACAGAGAGAAGATGACTCAGGTGAGGCTCGGCCGACGCCCGTGCTCCTCCCGTCCTTTCCCCAGTCATTTTCTGCCCGGCTTGATTTCTGACATTA
+
3>>ABFBFFFFFGGGGGGGGGGGHHHFHHHHHHHHHHGHGGGHHHGHH3AEGCGFGGHEHHGHGGHHHHGHHHGHHHGGHHHHHHHHHEFEGGGF@EEGE?EHHGEDGGGGGHGHHGGHGHHHFGHCFHHGGGF@FGGGGGGHHHHGGGDHGHH?EGGGGGGGGFGGGGFGGGGGGFFGGGCEGFFFFFDFFFDF;;.DFFF/;FF?EDF.BFFFBFFAFFFFFFFFFBFFFA--@;-.;9BB/999B/B/
@M05620:45:000000000-G6HP7:1:1101:14312:1904 1:N:0:164
AAACAAGCAGACACTCACCGCTCCCTCGCCACAGGCCAATAGTTTGTCCTCACTGAGTTGGCAACAAGTGGCTGCTGTGGCTGCCATTTTTCTGGTGATGGCCATCAGCTCCGACGAGGTCAGCTGGGGGGCTTTCTTTGTGTAAGCAACGAGAAACCTGAAAGAAGCATTTTTTAACTAAGTCCTGCTGAGTCATTCATGAGTTTTTAGCCGCCTTGCTTCTTCTCACAGACTCTCTACTCTCATGCCAG
+
?AABBBFBFFFFGGGGGGGGGGGGGHHGGGFGHGHGGHHHHHHHHHHHHHHHHHHHHHHHHHHHHHHHHHHGHGGHHHHHHHGGHHHHHHHHHHHHHHHHHHHFHHHHHHHHGGGGGGGGGCGGHHHGGGGGGGGGGGGGGGGGGGGFFFFFFFFFFFFFFFFFFFFFFFFFFFFFFFFFFFFFFFFFFFFFFFFFFFFFFFFFFFFFFFFFFFFFFFFFFFFFFFFFFFFFFFFFFFFFFFFFFFBFFF/
@M05620:45:000000000-G6HP7:1:1101:14330:1906 1:N:0:164
AAACAAGCAGACACTCACCGCTCCCTCGCCACAGGCCAATAGTTTGTCCTCACTGAGTTGGCAACAAGTGGCTGCTGTGGCTGCCATTTTTCTGGTGATGGCCATCAGCTCCGACGAGGTCAGCTGGGGGGCTTTCTTTGTGTAAGCAACGAGAAACCTGAAAGAAGCATTTTTTAACTAAGTCCTGCTGAGTCATTCATGAGTTTTTAGCCGCCTTGCTTCTTCTCACAGACTCTCTACTCTCATGCCAG
+
3>AAABFBFFFFGGGGGGGGGGGGGHHGGGGGHGHGGHGHHHGHGHHHHHHHHHHHHHHHGHGHHHHHHHHGHGGHHHHHHHGGHHHHHHHHHHHHHHHHGHHGHHHHHGHHGGGGGGG?GGHHHHHGGGGGGGGFGGGGGGGGGGGFFFFEFFFFFFFFFFFFFFFFFFFFFFFFFFFFFFFFFFFFFFFFFFFFFFFFFFFBFFFFFFFFFFFFFFFFFFFFFFFFFFFFFFFFFFFFFFFBFFBFFFB
@M05620:45:000000000-G6HP7:1:1101:14316:1921 1:N:0:164
AAACAAGCAGACACTCACCGCTCCCTCGCCACAGGCCAATAGTTTGTCCTCACTGAGTTGGCAACAAGTGGCTGCTGTGGCTGCCATTTTTCTGGTGATGGCCATCAGCTCCGACGAGGTCAGCTGGGGGGCTTTCTTTGTGTAAGCAACGAGAAACCTGAAAGAAGCATTTTTTAACTAAGTCCTGCTGAGTCATTCATGAGTTTTTAGCCGCCTTGCTTCTTCTCACAGACTCTCTACTCTCATGCCAG
+
3AABBBFBFFBFGGGGGGGEEEEGGHHGGGGGHGHGGHHHGHHHHHHHHHHHHHFGHHHFHHHHHHHHGGHGHGGHHHHHHHFGHHHHHHHHHHHHGHHHHHHGHHHHHFHHDGGEEECEHHCGHGHGGGGGGGGGGGGFFGGGGGGFFFBFFFFFFFFFFFFFFFBFFFFFFFBFFFFFFFFFFFFFFFFFFFFFFFFFFFFFFFFFFBFF?BBFFFFFFFFFFFFFFF9BFFFFFFFFFFFFFF/FFF/
@M05620:45:000000000-G6HP7:1:1101:18244:1953 1:N:0:164
TACCTGTACTGGGGAAGCAATCGCCATTCCTACCCTAAAGATCTGAAGAGCACACGTCTTAACTCCATTCACGTCGACGCATCTCGTATGCCGTCTTCTGCTTTAAAAAAAAAAAATTCTGTTGTATGCCAGAGTGTCTTGTTGAGACTATATGTCGGAAATGGTTGTTTCGTGCATTTGGGCAGATGACGTCATGGGTTTATGGATATATTCTTTACTAAGTGATGTTACTGCAAGCTTTCGACGAAGGT
+
>1>AA1DFFF3B1EFE1EGGGG0EEGFHHGGFFFCEACBGHH12BF2FGFHFHHH/BCG/DBEGFGH12BFF/BBAEE?E/EEGGA?EF0FEC//FEBF1F1G112BGD@EEC<//@111??1<01<1111?0/111111<11<11.1111100=<.@-.-0<00;.:.:0.;:.:00000../.900009;...;0./.9/00;09000/9/9/9///////////://////9/9-9//;--------/
@M05620:45:000000000-G6HP7:1:1101:11987:1962 1:N:0:164
CATCCTGACCCTGAAGTACCCCGGCTTGATTTCTGACATTAGATCGGAAGAGCACACGTCTGAACTCCAGTCACGTCGACGCATCTCGTATGCCGTCTTCTGCTTGAAGAAAAAACACAGCTCTCGGAGGTTATTTTGCATCGGTGAGCCAGACAGAATAATCCGATGAGGGTTGCTAAACTATGTGAGGAAATGCATCACCTTTTTATTACATTGACCTTTTAGCAAGCGTCATTCCTACCCTAAATATC
+
1A>AAFFFF1>CGFGCFFGE1AEAEGEG01AAG2FAEEGHFB1FFHF/AEFH0GHFCAGHFG1G11GB1BDB@DEB/E/EE@EFGGB>?/BG21E//BF2FGBG1GFH1F00<<//?B?0/<1>1EE/>/??<1FGHH11F1/<>.C01>00>FB///00<000..<.00/...-:0<00:C0C0;09;.0/;000;00;09CFGGG.0000;BF00009FFG//99F----;--/;/;;/;FB--///:;
@M05620:45:000000000-G6HP7:1:1101:15869:1988 1:N:0:164
CATCCTGACCCTGAAGTACCCCGTCTTGCTTTCTGACATTAGATCGGAGGAGCACACGTCTGAACTCCAGTCACGCCGCCGCTACACCGATGTCGGCTTCTGCTTGGAGAAAAAACCAGTGCTGCTGACCGAGGCCCCCCTGAACCCCAAGGCCAACAGAGAGAAGATGACTCAGGTGAGGCTCGGCCGACGCCCGTGCTCCTCCCGTCCTTTCCCCAGTCATTTTCTGCCCGGCTTGATTTCTGACATTA
+
AAAAAFFFFFFFGGGGGGGGGG00000F11D31222D1D2D112A0///AE//BGH0E0AAAG2BFG11BBAAF/0/////>//>1>0/>//02//>/>0<1F11B/B01B10B/<??/GFHHHHHHHFGGGGGGGGGGGGGHFHHGFCGH.GHFH?EGGGF?EFGGGGGFGGGGGGGGGGGGG@@FF@@@@@@<?@BBFFFFFFFF;AA-BFBBFFBBBFFFFFFFF/9FFB?@@@@ABFFFFF/B9FF9
@M05620:45:000000000-G6HP7:1:1101:17863:1993 1:N:0:164
ATCTCTATCTCCTAAAAACCTGTTTAGATTTGGAGATAGACCTTCAGGTTTTTCATCATTTTCTGCATGAATTATACATTGACCACGTTCCAGCGTGGTCAGTTTGCAGCATTCTGTTATTTTGTTTGACAGAGTGTCTTGTTGAGAACATATGTAGGACATGATTTTTTCCTGCAACAGGGAAAATAAAGTATAAGTTTTAAAGATTTATTCTTTAATAAAGGATCTCAAAGCCAGCTTTAGAAAAAGGA
+
?ABBBFFFFFFFGGGGGGGGGGHHHHHHHHHHHHHHHHHHHHHHHHHFHHHGGHHHHHHHHHHHHHHHHHHHHHHHHHHHHHHHHHGHHHHHHHGGFGHHGHHHHHHHHHHHHHHHHHHHHHHHHHHHHHHHHHHHHHHHHHHHHHHHHHHHHHHHHHHHHHHHHHHHHGHHHHHHHHHHHGGHHHGHHHHHHHHHHHHHHHHHHHHHHHHHHHHHHFHHHGHHHHHHHGHHHHHHHGHHHGHGHHHHGGH
@M05620:45:000000000-G6HP7:1:1101:15888:1996 1:N:0:164
CATCCTGACCCTGAAGTACCCCATTGAGCATGGCATCGTCACCAACTGGGACGACATGGAGAAGATCTGGCACCACACCTTCTACAACGAGCTGCGCGTGGCCCCGGAGGAGCACCCAGTGCTGCTGACCGAGGCCCCCCTGAACCCCAAGGCCAACAGAGAGAAGATGACTCAGGTGAGGCTCGGCCGACGCCCGTGCTCCTCCCGTCCTTTCCCCAGTCATTTTCTGCCCGGCTTGATTTCTGACATTT
+
BBBBBFFFFFFFGGGGGGGGGGGHHGFHFFHFFHCFHDHDFEHFGEHHEHHHEGGGDHHFHFHFFGHFHHHFHGHHEEGFHHGHHG3GEGGGFFHGGGGCCEHEEGGGGGGGHHHHGGHHHHHHHHHHHHGGGGGGGGGGGGHHHHGGGGHGHHEEGGGGGGGGGGFGGGGGGGGGGGGGGGGGFFFFDDFFAFFFAFFFFFFFFFDEFFFFFFFFFFFFFFFFFFFFFEFEFFFFFF.BFFFFB/;/FF/
@M05620:45:000000000-G6HP7:1:1101:17888:1997 1:N:0:164
ATCTCTATCTCCTAAAAACCTGTTTAGATTTGGAGATAGACCTTCAGGTTTTTCATCATTTTCTGCATGAATTATACATTGACCACGTTCCAGCGTGGTCAGTTTGCAGCATTCTGTTATTTTGTTTGACAGAGTGTCTTGTTGAGAACATATGTAGGACATGATTTTTTCCTGCAACAGGGAAAATAAAGTATAAGTTTTAAAGATTTATTCTTTAATAAAGGATCTCAAAGCCAGCTTTAGAAAAAGGA
+
ABCCCFFFFFFFGGGGGGGGGGHHHHHHHHHHHHHHHHHHHHHHHHHHHHHGGHHHHHHHHIIHIHHHHHHHHHHHHHHHHHHHHHGHHHHHHHGGGGHHHHHHHHHHHHHHHHHHHHHHHHHHHHHHHHHHHHHHHHHHHHHHHHHHHHHHHHHHHHHHHHHHHHHHHGHHHHHHHHHHHGGHHHGHHHHHHHHHHGHHHHHHHHHHHHHHHHHHHHHHHHHHHHHHHHHHHHHHHGHHHHHFHHHHGGH
@M05620:45:000000000-G6HP7:1:1101:17882:2017 1:N:0:164
ATCTCTATCTCCTAAAAACCTGTTTAGATTTGGAGATAGACCTTCAGGTTTTTCATCATTTTCTGCATGAATTATACATTGACCACGTTCCAGCGTGGTCAGTTTGCAGCATTCTGTTATTTTGTTTGACAGAGTGTCTTGTTGAGAACATATGTAGGACATGATTTTTTCCTGCAACAGGGAAAATAAAGTATAAGTTTTAAAGATTTATTCTTTAATAAAGGATCTCAAAGCCAGCTTTAGAAAAAGGA
+
BBBBBFFFFFFFGGGGGGGGGGHHHHHHHHHHHHHHHHHHHHHHHHHHHHHGGHHHHHHHHHHHHHHGHHHHHHHHHHHHHGHHHHGGHHHHHGGFEEHHHHHHHHHHHHHHHHHHGHHHHHHHHHHHHHHHHHHHHHHHHHHHHHHHHHHHHHHHHHHHHHHHGHHHHGHHHHHHHHGHHGGHHHHHHHHFGHHHHGHHHHHHHHHHHHHHHHHHGGHHHHHHHHHHHHHHHHGGHGHGHHFFHHGHGDH
@M05620:45:000000000-G6HP7:1:1101:12673:2056 1:N:0:164
AAACCAAGCAGACACTCACCGCTCCCTCGCCACAGGCCAATAGTTTGTCCTCACTGAGTTGGCAACAAGTGGCTGCTGTGGCTGCCATTTTTCTGGTGATGGCCATCAGCTCCGACGAGGTCAGCTGGGGGGCTTTCTTTGTGTAAGCAACGAGAAACCTGAAAGAAGCATTTTTTAACTAAGTCCTGCTGAGTCATTCATGAGTTTTTAGCCGCCTTGCTTCTTCTCACAGACTCTCTACTCTCATGCCA
+
BCCCCCCFCFFFGGGGGGGGGGGGGGHHGGGGGHHHGGHHHHHHHHHHHHHHHHHHHHHHHHHHHHHHHHHHGHGGHHHHHHHGGHHHHHHHHHHHHHHHHHHHHHHHHHHHHGGGGGGGGHHHHHHHGGGGGGGGGGGGGGGGGGFFFFFFFFFFFFFFFFFFFFFFFFFFFFFFFFFFFFFFFFFFFFFFFFFFFFFFFFFFFFFFFFFFFFFFFFFFFFFFFFFFFFFFFFFFFFFFFFFFFFFFFFF
@M05620:45:000000000-G6HP7:1:1101:12941:2135 1:N:0:164
CATCCTGACCCTGAAGTACCCCATTGAGCATGGCATCGTCACCAACTGGGACGACATGGAGAAGATCTGGCACCACACCTTCTACAACGAGCTGCGCGTGGCCCCGGAGGAGCACCCAGTGCTGCTGACCGAGGCCCCCCTGAACCCCAAGGCCAACAGAGAGAAGATGACTCAGGTGAGGCTCGGCCGACGCCCGTGCTCCTCCCGTCCTTTCCCCAGTCATTTTCTGCCCGGCTTGATTTCTGACATTT
+
CCCDCFFFFFFFGGGGGGGGGGGHHHHHHHHHHHHHHGHHHGHHHGHHHHHHGGGGGHHHHHHHHHHHHHHHHGHHHGGHHHHHHHHHGGGGGHHGGGGGGGHHGGGGGGGGHHHHGGHHHHHHHHHHHHGGGGGGGGGGGGHHHHGGGGHGHHGGGGGGGGGGGGGGGGGGGGGGGGGGGGGGFFFFFFFFFFFFFFFFFFFFFFFFFFFFFFFFFFFFFFFFFHHHFFFFFFFFFAFFFFFFF:F0BF0
@M05620:45:000000000-G6HP7:1:1101:15732:2141 1:N:0:164
ATCTCTATCTCCTAAAAACCTGTTTAGATTTGGAGATAGACCTTCAGGTTTTTCATCGTTTTCTGCATGAATTATACATTGACCACGTTCCAGCGTGGTCAGTTTGCAGCATTCTGTTATTTTGTTTGACAGAGTGTCTTGTTGAGAACATATGTAGGACATGATTTTTTCCTGCAACAGGGAAAATAAAGTATAAGTTTTAAAGATTTATTCTTTAATAAAGGATCTCAAAGCCAGCTTTAGAAAAAGGA
+
A1AAAFFFFFFFFGGGFGEEGGFFEHGBFH3ADFE1A11AFHHHGHHFHDGG/FFFFGEEFFFGFEGDDBFFBFHFHHGHFBBHHHEGHHHHHGEGGC?FBFGHHGFHHHGHGHFHGGHHHHHHHHHHHHHHHHHHHHHHHHHHHHHHHHHHHHHHHHHHHHHHHHHHHGHHHHHHHHGGHGGHHHHHFHGHHHHHGGGHHHFHHHHHHHHHHHHHHHHHHGHHHHHHHGHHHHHHHGHHHHGBGGFFGFF
@M05620:45:000000000-G6HP7:1:1101:15030:2149 1:N:0:164
AAACCAAGCAGACACTCACCGCTCCCTCGCCACAGGCCAATAGTTTGTCCTCACTGAGTTGGCAACAAGTGGCTGCTGTGGCTGCCATTTTTCTGGTGATGGCCATCAGCTCCGACGAGGTCAGCTGGGGGGCTTTCTTTGTGTAAGCAACGAGAAACCTGAAAGAAGCATTTTTTAACTAAGTCCTGCTGAGTCATTCATGAGTTTTTAGCCGCCTTGCTTCTTCTCACAGACTCTCTACTCTCATGCCA
+
CCCCCCCFCFFFGGGGGGGGGGGGGGHHGGGGGHHHGGHHHHHHHHHHHHHHHHHHHHHHHHHHHHHHHGHHGHGFHHHHHHHGGHHHHHHHHHHHHHHHHHHHHHHHHHHHHGGGGGGGGHHHHHHHGGGGGGGGGGGGGGGGGGFFFFFFFFFFFFFFFFFFFFFFFFFFFFFFFFFFFFFFFFFFFFFFFFFFFFFFFFFFFFFFFFFFFFFFFFFFFFFFFFFFFFFFFFFFFFFFFFFFFFFFFFF
@M05620:45:000000000-G6HP7:1:1101:12703:2164 1:N:0:164
CATCCTGACCCTGAAGTACCCCATTGAGCATGGCATCGTCACCAACTGGGACGACATGGAGAAGATCTGGCACCACACCTTCTACAACGAGCTGCGCGTGGCCCCGGAGGAGCACCCAGTGCTGCTGACCGAGGCCCCCCTGAACCCCAAGGCCAACAGAGAGAAGATGACTCAGGTGAGGCTCGGCCGACGCCCGTGCTCCTCCCGTCCTTTCCCCAGTCATTTTCTGCCCGGCTTGATTTCGACATTAG
+
AAAABFFDF4C4GGGFDGGGFFGGHHH4CGHHHFFDCAGGGFFD2EGHHEACEEECEFF3E3EGFD5GHFBCCFFCEEEGFFFDEFFHECE@A@FEEEE?EEFCEGCGGCGDFHCCCAFGC1GHGHFDFGC@@DCCDDC@DE/CCEGD.EEEE:CEAEGFB/EGFG/FFBFB9;9BB9FGGF.C@>..9@-@-9@;BD.A//99/.9ED.AFB///9;A//BFFBFFFF//;9@BBB-.;FF/9;.ADF//
@M05620:45:000000000-G6HP7:1:1101:19772:2167 1:N:0:164
AAACCAAGCAGACACTCACCGCTCCCTCGCCACAGGCCAATAGTTTGTCCTCACTGAGTTGGCAACAAGTGGCTGCTGTGGTTGCCATTTTTCTGGTGATGGCCATCAGCTCCGACGAGGTCAGCTGGGGGGCTTTCTTTGTGTAAGCAACGAGAAACCTGAAAGAAGCATTTTTTAACTAAGTCCTGCTGAGTCATTCATGAGTTTTTAGCCGCCTTGCTTCTTCTCACAGACTCTCTACTCTCATGCCC
+
?ABBAAACAFFFGFGGGGGGGCCEFFHHGGG2E2CEFGGAG3FFGHHHGHHFHHGFDEGFHHGEHHFFFFFHGCFFHGGBFGFEHGFGHFHHFHHHHG3GFFGG3EGBGGFHGFEGEECGDFBG1GHFGGGGGGFGBFGGFGGFBFFFFBF@9A.AFFFFFF/9B:FFFFFFFFFB.:BFF//9BBBFFFFBFFFBBFFBF///BFFFF.B/B??=DAFFFFBFFBB/;/;B/ABBFFFFFFFFBFBFBB/
@M05620:45:000000000-G6HP7:1:1101:15951:2167 1:N:0:164
CATCCTGACCCTGAAGTACCCCATTGAGCATGGCATCGTCACCAACTGGGACGACATGGAGAAGATCTGGCACCACACCTTCTACAACGAGCTGCGCGTGGCCCCGGAGGAGCACCCAGTGCTGCTGACCGAGGCCCCCCTGAACCCCAAGGCCAACAGAGAGAAGATGACTCAGGTGAGGCTCGGCCGACGCCCGTGCTCCTCCCGTCCTTTCCCCAGTCATTTTCTGCCCGGCTTGATTTCTGACATTA
+
CCDDDFFFFFFFGGGGGGGGGGGHHHHHHHHHHHHHHGHHHGHHHGHHHHHHGGGGGHHHHHHHHHHHHHHHHGHHHGGHHHHHHHHHGGGGGHHGGGGGGGHHGGGGGGGGHHHHGGHHHHHHHHHHHHGGGGGGGGGGGGHHHHGGGGHGHHGGGGGGGGGGGGGGGGGGGGGGGGGGGGGGFFFFFFFFFFFFFFFFFFFFFFFFFFFFFFFFFFFFFFFFFFFFFFFFFFFFFFFFFFFFFBFFFF0
@M05620:45:000000000-G6HP7:1:1101:12723:2171 1:N:0:164
CATCCTGACCCTGAAGTACCCCATTGAGCATGGCATCGTCACCAACTGGGACGACATGGAGAAGATCTGGCACCACACCTTCTACAACGAGCTGCGCGTGGCCCCGGAGGAGCACCCAGTGCTGCTGACCGAGGCCCCCCTGAACCCCAAGGCCAACAGAGAGAAGATGACTCAGGTGAGGCTCGGCCGACGCCCGTGCTCCTCCCGTCCTTTCCCCAGTCATTTTCTGCCCGGCTTGATTTCGACATTAG
+
AAAABFFFFFFFGGGGGGGGFGFHHGHHFHHHHHHHGGHHHGFGHGHHHHFFEFGGGGHFHFHHFGHHHHHHHGGHHGGHHHHHHHHHGGFEGHGGGGGGGGHFFGGGGGGGHHHFGGHHHFHHHHHFHHGCGGGEDGFC@EEGHHGGFGEFFEGGGGFFFBFGGGGGGGGGFFBGFFGGGGGGFFEFFFADFFFF-AAEBFFFEFFFDDFFFBB/BFDFFFFFFFFFFFFFFFFFF=.FFFBFFFBDFF/
@M05620:45:000000000-G6HP7:1:1101:19764:2184 1:N:0:164
AAACCAAGCAGACACTCACCGCTCCCTCGCCACAGGCCAATAGTTTGTCCTCACTGAGTTGGCAACAAGTGGCTGCTGTGGTTGCCATTTTTCTGGTGATGGCCATCAGCTCCGACGAGGTCAGCTGGGGGGCTTTCTTTGTGTAAGCAACGAGAAACCTGAAAGAAGCATTTTTTAACTAAGTCCTGCTGAGTCATTCATGAGTTTTTAGCCGCCTTGCTTCTTCTCACAGACTCTCTACTCTCATGCCA
+
CCCCCCCFCFFFGGGGGGGGGGGGGGHHGGGGGHHHGGHHHGHHHHHHHHHHHHHHHHHHHHHHHHHHHHHHGHGGHHHHHHGGHHHHHHHHHHHHHHHHHHHHHHHHHHHHHGGGGGGGGHHHHHHHGGGGGGGGGGGGGGGGGGGFFFFFFFFFFFFFFFFFFFFFFFFFFFFFFFFFFFFFFFFFFFFFFFFFFFFFFFFFFFFFFFFFFFFFFFFFFFFFFFFFFFFFFFFFFFFFFFFFFFFFFFB
@M05620:45:000000000-G6HP7:1:1101:12707:2184 1:N:0:164
CATCCTGACCCTGAAGTACCCCATTGAGCATGGCATCGTCACCAACTGGGACGACATGGAGAAGATCTGGCACCACACCTTCTACAACGAGCTGCGCGTGGCCCCGGAGGAGCACCCAGTGCTGCTGACCGAGGCCCCCCTGAACCCCAAGGCCAACAGAGAGAAGATGACTCAGGTGAGGCTCGGCCGACGCCCGTGCTCCTCCCGTCCTTTCCCCAGTCATTTTCTGCCCGGCTTGATTTCGACATTAG
+
BCCCCFFFFFFFGGGGGGGGGGGHHHHFFHHHGHHHHGHHHGHHHGHHHHHHGGGGGHHHHGHHHHHHHHHHHGHHHGGHHHHHHHHHGGGGGHHGGGGGGGHHGGCGGGGGGEHHGGHGHHHHHHHHHHGGGGGGGGGGGGHGHHGGGGGFHHGGGGGGGGGGGGGGGGGGGGFGGGGGGGEGFFFFFFFFFFF;;ADFFFFFFFDFFFFFFFFFFFFFFFFFFFFFFFFFDFFFFFAFFFFBAEFDFF/
@M05620:45:000000000-G6HP7:1:1101:19783:2185 1:N:0:164
AAACCAAGCAGACACTCACCGCTCCCTCGCCACAGGCCAATAGTTTGTCCTCACTGAGTTGGCAACAAGTGGCTGCTGTGGTTGCCATTTTTCTGGTGATGGCCATCAGCTCCGACGAGGTCAGCTGGGGGGCTTTCTTTGTGTAAGCAACGAGAAACCTGAAAGAAGCATTTTTTAACTAAGTCCTGCTGAGTCATTCATGAGTTTTTAGCCGCCTTGCTTCTTCTCACAGACTCTCTACTCTCATGCCA
+
AAAABBBFAFFFGGGFGGGGGGGGGGHHGGGGGHCGFGFDFFGHHHGHHHHHHHHHHHHHHHHHHHHHGHHHGHGGHHHHGFFEFHHHHHHHHHHHHHHHGHHHHHHHHHHHHGGGGGGGDHFHHHHHGGGGGGGGGGGGGGGFFFGFFFFF9DFFBFFFFFFFFFFFFFFFFFFF?BFFFEBFFFFFFFFBFFFFFFFFFFFFFFFFFFFF/DAFFFFFFFFFFFFFFFBF/AFFFFFFFFFFFFFFFFB
@M05620:45:000000000-G6HP7:1:1101:19749:2194 1:N:0:164
AAACCAAGCAGACACTCACCGCTCCCTCGCCACAGGCCAATAGTTTGTCCTCACTGAGTTGGCAACAAGTGGCTGCTGTGGTTGCCATTTTTCTGGTGATGGCCATCAGCTCCGACGAGGTCAGCTGGGGGGCTTTCTTTGTGTAAGCAACGAGAAACCTGAAAGAAGCATTTTTTAACTAAGTCCTGCTGAGTCATTCATGAGTTTTTAGCCGCCTTGCTTCTTCTCACAGACTCTCTACTCTCATGCCA
+
AAABBABFAFFFGFGGGGGGEGGGGGHHGGGGGHHHGGHHHFHHHHHHHHHHGHHHHHGGGHHFHHHHHGHHGHGGHGHHHCGDGHHHHHHHHHHHHHHHEHHHGHHHHHHHHGGGGFGGGHHHHHFHDGGGGGGGGGGGGFBCFFFFFFFFFFFFFFFFFF/BFFFFFFFFFFFFFFFFBFBFFFFFFFFFFFFFFFFFFFFFFFFFFFBFFDCFFFFFFFFFFFFFBFF//FFFFFFFFFFFFEFFFFF
@M05620:45:000000000-G6HP7:1:1101:19766:2203 1:N:0:164
AAACCAAGCAGACACTCACCGCTCCCTCGCCACAGGCCAATAGTTTGTCCTCACTGAGTTGGCAACAAGTGGCTGCTGTGGTTGCCATTTTTCTGGTGATGGCCATCAGCTCCGACGAGGTCAGCTGGGGGGCTTTCTTTGTGTAAGCAACGAGAAACCTGAAAGAAGCATTTTTTAACTAAGTCCTGCTGAGTCATTCATGAGTTTTTAGCCGCCTTGCTTCTTCTCACAGACTCTCTACTCTCATGCCA
+
CCCCCCCFCFFFGGGGGGGGGGGGGGHHGGGGGHHGGGHHHHHHHHHHHHHHHHHHHHHHHHHHHHHHHHHHGHGGHHHHHHGGHHHHHHHHHHHHHHFHHHHHHHHGHHHHHGGGGGGGGHHHHHHHGGGGGGGGGGGGGGGGGGGFFFFFFFFFFFFFFFFFFFFFFFFFFFFFFFFFFFFFFFFFFFFFFFFFFFFFFFFFFFFFFFFFFDFFFFFFFFFFFFFFFFFFEFFFFFFFFFFFFFFBFF0
@M05620:45:000000000-G6HP7:1:1101:16613:2290 1:N:0:164
AAACCAAGCAGACACTCACCGCTCCCTCGCCACAGGCCAATAGTTTGTCCTCACTGAGTTGGCAACAAGTGGCTGCTGTGGCTGCCATTTTTCTGGTGATGGCCATCAGCTCCGACGAGGTCAGCTGGGGGGCTTTCTTTGTGTAAGCAACGAGAAACCTGAAAGAAGCATTTTTTAACTAAGTCCTGCTGAGTCATTCATGAGTTTTTAGCCGCCTTGCTTCTTCTCACAGACTCTCTACTCTCATGCCA
+
BABABABFAFCFFGGGGGGGGEGGEFGFEGEFEHHHEFAHFCGHFFHHHFGFHHHHHHHHHHHFGHHFHDDFEFFFFFGHHHFEFHFHHGGHHFHGHHDFFHHFHHHHHHFGGEEEGCCCGHCGFHHHG@CGG@GGFFGGGGGFGGFFFFFBEFBFFFFFFFBFFEAFFFFFFFFBFFFFBFFFFFFFFFFFFFFFFFFFFFFFFFFFFFFBFD=BFBFFFFFFFFFBBBFFFFFFFFFFBB/9BFB9FFF
@M05620:45:000000000-G6HP7:1:1101:19754:2309 1:N:0:164
AAACCAAGCAGACACTCACCGCTCCCTCGCCACAGGCCAATAGTTTGTCCTCACTGAGTTGGCAACAAGTGGCTGCTGTGGCTGCCATTTTTCTGGTGATGGCCATCAGCTCCGACGAGGTCAGCTGGGGGGCTTTCTTTGTGTAAGCAACGAGAAACCTGAAAGAAGCATTTTTTAACTAAGTCCTGCTGAGTCATTCATGAGTTTTTAGCCGCCTTGCTTCTTCTCACAGACTCTCTACTCTCATGCCA
+
AA3AAABFAFFFGGGGGGGGGGGFGGHHGGGGGHHCFGGHHHHHHHHHHHHHHHHHGHGHHHHHHHHGHHHHGHGGHHHHHHHGGHHHHHHHHHHHHHHHHHHHHHHHHHHHHGGGGGGGGHHHHHHHGGGGGGGGGGGGGGGGGGFFFFFFEFFFFFFFFFBFFFFFFFFFFFFFFFFFFFBFFFFFFFFFFFBFBFFFFFFFFFFFFFFFFDFFFFFFFFFFFFFFFFFFFFFFFFFFFFFFFFFBFF9
@M05620:45:000000000-G6HP7:1:1101:19792:2315 1:N:0:164
AAACCAAGCAGACACTCACCGCTCCCTCGCCACAGGCCAATAGTTTGTCCTCACTGAGTTGGCAACAAGTGGCTGCTGTGGCTGCCATTTTTCTGGTGATGGCCATCAGCTCCGACGAGGTCAGCTGGGGGGCTTTCTTTGTGTAAGCAACGAGAAACCTGAAAGAAGCATTTTTTAACTAAGTCCTGCTGAGTCATTCATGAGTTTTTAGCCGCCTTGCTTCTTCTCACAGACTCTCTACTCTCATGCCA
+
AAABBBBFBFFFGGGGGFGGGGGGGGHGGGGCEGHFGGHHHHHHHHHHGHHHHHHGHHHGHHHEHHCHHHHHGHGGHEHHHHHGGHFHHHHHHGHHHHFFDFHHFHEGHHHHHGGGCEGGGHHHHHHHGGGGGGGGGGGGFGGGGGFFFFFFFFFDFFFFFF/FFFFFFFFFFFFFFFFFFFFFFFFFFFFFFFFFFFFFFFEFFFFFFFFFFFFFFFFFFFFFFFFFEFFFFFFFFFFFFFFFFFFFFFF
@M05620:45:000000000-G6HP7:1:1101:20912:2329 1:N:0:164
CATCCTGACCCTGAAGTACCCCATTGAGCATGGCATCGTCACCAACTGGGACGACATGGAGAAGATCTGGCACCACACCTTCTACAACGAGCTGCGCGTGGCCCCGGAGGAGCACCCAGTGCTGCTGACCGAGGCCCCCCTGAACCCCAAGGCCAACAGAGAGAAGATGACTCAGGTGAGGCTCGGCCGACGCCCGTGCTCCTCCCGTCCTTTCCCCAGTCATTTTCTGCCCGGCTTGATTTCTGACATTA
+
CCDDDFFFFFFFGGGGGGGGGGGHHHHHHHHHHHHHHGHHHGHHHGHHHHHHGGGGGHHHHHHHHHHHHHHHHGHHHGGHHHHHHHHHGGGGGHHGGGGGGGHHGGGGGGGGHHHHGGHHHHHHHHHHHHGGGGGGGGGGGGHHHHGGGGHGHHGGGGGGGGGGGGGGGGGGGGGGGGGGGGGGFFFFFFFFFFFFBFFFFFFFFFFFFFFFFFFFFFFFFFFFFFHFFFFFFFFFFAAFFFFFFBFFFF0
@M05620:45:000000000-G6HP7:1:1101:15417:2337 1:N:0:164
AAACCAGAAGACATGAGGTCAGCTAGATCGGAAGAGCACACGTCTGAACTCCAGTCACGTCGACGCATCTCGTATGCCGTCTTCTGCTTGAAAAAAAAAAAAAAAAATATAATACAAAGTTTTTTTATGCGTAGTTACTTTGCTAAAAACAGAAATTGCCGTAACAAGAATTGTTTAATATTCATAGATGTAAAGGCGTTGCTATTATTATTCGATGTTATACTACATGGAATTGTTAGCTAGAAATAGTT
+
CCBCCACFFFCFGGGGGGFGGGHHGHHHHHGGGGHHHHHGHGHHHGHHHHHHHHHHHHGHHGGGGEEEEHHGFEHHFHEEGHGHHHHHHHFGHHHGEGGGC<////-011111111110<>><<-<.000...-.00000000000000..//0000000-;...00///000;0/0000;09000;000000000.-999.000000B0009/000.00909:00000/009000:000;0000000000
@M05620:45:000000000-G6HP7:1:1101:14032:2343 1:N:0:164
CATCCTGACCCTGAAGTACCCCATTGAGCATGGCATCGTCACCAACTGGGACGACATGGAGAAGATCTGGCACCACACCTTCTACAACGAGCTGCGCGTGGCCCCGGAGGAGCACCCAGTGCTGCTGACCGAGGCCCCCCTGAACCCCAAGGCCAACAGAGAGAAGATGACTCAGGTGAGGCTCGGCCGACGCCCGTGCTCCTCCCGTCCTTTCCCCAGTCATTTTCTGCCCGGCTTGATTTCTGACATTA
+
CCCCCFFFFFFFGGGGGGGGGGGHHHHHHGGFHHHHHGHHGGHCHGHHGHHHGGGGGHHHHHHHHHHGHHHHHGHHHGGHHHHHHHHHGGGGGHHGGGEGGGHHGGGGGGGGHHHHGGHGHHHHHHHHHHGGGGGGGGGGGGHHHHGGGGHGHHGGGGGGGGGGGGGGGGGGGGGGGFGGGGGGFFFFF>BFBFFC-:AEFFFFFFDEFFFFFFFFFFFFFFBFFFFFFFFFFFFFFA9BFFFFFFFFBF/
@M05620:45:000000000-G6HP7:1:1101:13393:2356 1:N:0:164
CATCCTGACCCTGAAGTACCCCGGCTTGATTTCTGACATTAGATCGGAAGAGCACACGTCTGAACTCCAGTCACGTCGACGCATCTCGTATGCCGTCTTCTGCTTGAAGAAAAAACAAGGCTAGCTGGGGGGCTTTCTTTGTGTAAGGAACGAGAAAACTGAAAGAAGCATTTTTTAAATCTGTCTTGCTGAGTCATTCATGAGTTTATTGCCGTCTTGCTTTATCACTCAGCCTTCCTACTCTAAAGACC
+
AB@BAFFFFB>FFGGGGGGGFGGEGGGGFDAFGBGFFHHHFFDGGHGDFEFHGHHEHEHHGGFHFFFGBGA@FGEB1FC@FGEEFDGFFDHFFBFE/0F4GHHEEBGG3B33BBC/?/2?/22@F2@2CB/?--CF00//9:B./////9.;D.;.;.//////;9.9//9///B@.://///9//:99;/F./99//;B9///;FF/;////99-../9BB///B////////;//;BFF/BF/B/;/..
@M05620:45:000000000-G6HP7:1:1101:20362:2379 1:N:0:164
ATCTCTATCTCCTAAAAACCTGTTTAGATTTGGAGATAGACCTTCAGGTTTTTCATCATTTTCTGCATGAATTATACATTGACCACGTTCCAGCGTGGTCAGTTTGCAGCATTCTGTTATTTTGTTTGACAGAGTGTCTTGTTGAGAACATATGTAGGACATGATTTTTTCCTGCAACAGGGAAAATAAAGTATAAGTTTTAAAGATTTATTCTTTAATAAAGGATCTCAAAGCCAGCTTTAGAAAAAGGA
+
AAAAAFFFFFFFGGGGGBEEGGGFHGGFEGFFE4F4FDFGDAFGGGGFFGHEFH5FD5FEFGDGDF5BFGGHFHHFHHHFGFFHFEEHHHHFGFEBEEHGHHGHFGFHHFGGHHFGFFGHHHHHCGGHFFFGFHHFHFFHHFGH4BGBGGGFHFGGHH3?CGGHGHGGF@GFGHG01FGGEAFCFGFGD1FGHFDGG=FGGGCGGFGGHGHFHHHHH0D=<<DDCD/G<DGF0<.:CEHCGHF0GHHFFDC
@M05620:45:000000000-G6HP7:1:1101:20329:2385 1:N:0:164
ATCTCTATCTCCTAAAAACCTGTTTAGATTTGGCGATAGACCTTCAGGTTTTTCATCATTTTCTGCATGAATTATACATTGACCACGTTCCAGCGTGGTCAGTTTGCAGCATTCTGTTATTTTGTTTGACAGAGTGTCTTGTTGAGAACATATGTAGGACATGATTTTTTCCTGCAACAGGGAAAATACAGTATAAGTTTTAAAGATTTATTCTTTAATAAAGGATCTCAAAGCCAGCTTTAGAAAAAGGA
+
>1>1AFFFFFF@FGGGEGGGCCABGFE1AAGHH1A0A0A1AF1FAADGFGFCFB2DAFFFHBAFD1AFHGFF2B2222AGDD1B1A?/BFGDEBE?>EHFFF@@@GGHHHHHBF2BB@FHHDHH>GFF1GDGFGB>BFE2FFEF2<FGHHHG2B2FDDF1<BGHFGGHF/FDD<CC1<GHH//?FF1F1>>FG1<FGFGHGFB<11FGDDGHGGHHGHFBDD0D/DHHGB0CCGHCCGGHH0C00CFGBBC
@M05620:45:000000000-G6HP7:1:1101:20351:2394 1:N:0:164
ATCTCTATCTCCTAAAAACCTGTTTAGATTTGGAGATAGACCTTCAGGTTTTTCATCATTTTCTGCATGAATTATACATTGACCACGTTCCAGCGTGGTCAGTTTGCAGCATTCTGTTATTTTGTTTGACAGAGTGTCTTGTTGAGAACATATGTAGGACATGATTTTTTCCTGCAACAGGGAAAATAAAGTATAAGTTTTAAAGATTTATTCTTTAATAAAGGATCTCAAAGCCAGCTTTAGAAAAAGGA
+
CCCCCFFFFFFFGGGGGGGGGGHHHHHHHHHHHHHHHHHHHHHHHHHHHHHGGHHHHIHHHIHIIHHHHHHHHHHHHHHHHGHHHHGHHHHHHHGGGGHHHHHHHHHGHHHHHHHHHHHHHHHHHHHHGHHHHHHHHHHHHHHHHHGHHHHHHHHHHHHHHHHHHHHHHGHHHHHHHHHHHGGHHHHHGHHHHHHHHGGHHHHHHHHHHHHHHHHHHHHHGHHHHHHHHGGGHHHHHGHHHHHHGGHGGGF
@M05620:45:000000000-G6HP7:1:1101:11612:2523 1:N:0:164
AAACCAAGCAGACACTCACCGCTCCCTCGCCACAGGCCAATAGTTTGTCCTCACTGAGTTGGCAACAAGTGGCTGCTGTGGCTGCCATTTTTCTGGTGATGGCCATCAGCTCCGACGAGGTCAGCTGGGGGGCTTTCTTTGTGTAAGCAACGAGAAACCTGAAAGAAGCATTTTTTAACTAAGTCCTGCTGAGTCATTCATGAGTTTTTAGCCGCCTTGCTTCTTCTCACAGACTCTCTACTCTCATGCCA
+
CBCCCBCFCFFFGGGGGGGGGGGGGGHHGGGGGHHHGGGHHHHHHHHHHHHHHHHHHHHHHHHHHHHHHHHHGHGGHHHHHHHGGHHHHHHHHHHHHHHHHHHHHHHHHHHHHGGGGGGGGHHHHHHHGGGGGGGGGGGGGGGGGGFFFFFFFFFFFFFFFFFFFFFFFFFFFFFFFFFFFFFFFFFFFFFFFFFFFFFFFFFFFFFFFFFFFFFFFFFFFFFFFFFFFFFFFFFFFFFFFFFFFFFFFFF
@M05620:45:000000000-G6HP7:1:1101:11605:2540 1:N:0:164
AAACCAAGCAGACACTCACCGCTCCCTCGCCACAGGCCAATAGTTTGTCCTCACTGAGTTGGCAACAAGTGGCTGCTGTGGCTGCCATTTTTCTGGTGATGGCCATCAGCTCCGACGAGGTCAGCTGGGGGGCTTTCTTTGTGTAAGCAACGAGAAACCTGAAAGAAGCATTTTTTAACTAAGTCCTGCTGAGTCATTCATGAGTTTTTAGCCGCCTTGCTTCTTCTCACAGACTCTCTACTCTCATGCCA
+
CCBCCCCFCFFFGGGGGGGGGGGGGGHHGGGGGHHHGGGHHHHHHHHHHHHHHHHHHHGGHHHHHHHHHGHHGHGGHHHHHHHGGHGHHHHHHHHGHHHHHHHHHHHHHHGHHGGGEEGFGHHHHHGHGGGGGGGGGGGGGFFGGGFFFFFFFF?DFFFFFFFFFFFFFFFFFFFFFFFFFFFFFFFFFFFFFFFFFFFFFFFFFFFFFFFFFDFFFFFFFFFFFFFFFFFFFFFFFFFFFFFFFFFFFFF
@M05620:45:000000000-G6HP7:1:1101:11625:2544 1:N:0:164
AAACCAAGCAGACACTCACCGCTCCCTCGCCACAGGCCAATAGTTTGTCCTCACTGAGTTGGCAACAAGTGGCTGCTGTGGCTGCCATTTTTCTGGTGATGGCCATCAGCTCCGACGAGGTCAGCTGGGGGGCTTTCTTTGTGTAAGCAACGAGAAACCTGAAAGAAGCATTTTTTAACTAAGTCCTGCTGAGTCATTCATGAGTTTTTAGCCGCCTTGCTTCTTCTCACAGACTCTCTACTCTCATGCCA
+
@AABBBAFBFFBFGGGGGGGCEGGGGHHGGGGGHHHGGHHHHHHHHHHFHHHHHHFHHHHH3GGHHHGHHHFGHFGHHHGHHHFFHHHHHHHHHHHHGFHHGHHFHHHEGHHHGGGGEDGGGHHHHHBGGGGGGGGGGGGFGGGFGFFFFFFFFFFFFFFFBBFFFFFFFFFFFFFFFFFFFFFFFFFFFFFFFFFFFFFFFFFFFFFFFEFF?BFFFFFFFFFFFFFFFFFBFFFFFFFFFFFFFFFFF/
@M05620:45:000000000-G6HP7:1:1101:21039:2626 1:N:0:164
TACCTGTACTGGGGAAGCATTTGAATATCCCCCCATGGTGATGGGGACGGAGAACTGCTCCATAAACACAGGCAACGTGCCTAACTTTCCCGGGAAGATGAAGTCAAAGAGCGACCACAGCTCTTCGGAGGTTATTTTGCATCGGTGAGCCAGACAGAATGATCCGATGAGGGGTGCGAAACTATTTGAGGAAAGGAAGCACCTTTTTATTAAATTTACCTTTTAGCAATCGCCATTCCTACCCTAAAGAT
+
AABBBFFFFFFFGGGGEGGGGGGEHGHHHHHGGGGHHHHHHHHGGGEGGGGGGHHHFFGHHHHFHHHHHHFHGEHHGHHHHHHHHFHHHHHGGGGGGHHHFHHHHHHHHGHHGGGGGHGHHHHHHHHGGGGGFHHHHHFHGHHGFAEGHHHGCFGHHHHHHHGHHGDDGHHHGGDCGGAF?AFFGGGGGGGFGGGFFF?EFGFFFFFFFFFFFFFFFFFFFFFFF/FFFFFEFFFEFFFFFFFFFFFFFFF
@M05620:45:000000000-G6HP7:1:1101:16942:2649 1:N:0:164
AAACCAAGCAGACACTCACCGCTCCCTCGCCACAGGCCAATAGTTTGTCCTCACTGAGTTGGCAACAAGTGGCTGCTGTGGCTGCCATTTTTCTGGTGATGGCCATCAGCTCCGACGAGGTCAGCTGGGGGGCTTTCTTTGTGTAAGCAACGAGAAACCTGAAAGAAGCATTTTTTAACTAAGTCCTGCTGAGTCATTCATGAGTTTTTAGCCGCCTTGCTTCTTCTCACAGACTCTCTACTCTCATGCCA
+
DDDDDDDFDFFFGGGGGGGGGGGGGGHH2FGGGHHHGGHHHHHHHHHHHHHHHHHHHHHHHHHHHHHHHGHHGHGGHHHHHHHGGHHHHHHHHHHHHHHHHHHHHHHHHHHHHGGGGGGGFHHHHHHHGGGGGGGGGGGGGGGGGGFFFFFFFFFFFFFFFFFFFFFFFFFFFFHFFFFHHFFFFFFFFFFFFFFFFFFHFFFFFHFFFFFFFFFFFFFFHHHFFFFFFFFFFFFFFFFHFFFHFFFFFFF
@M05620:45:000000000-G6HP7:1:1101:16924:2650 1:N:0:164
AAACCAAGCAGACACTCACCGCTCCCTCGCCACAGGCCAATAGTTTGTCCTCACTGAGTTGGCAACAAGTGGCTGCTGTGGCTGCCATTTTTCTGGTGATGGCCATCAGCTCCGACGAGGTCAGCTGGGGGGCTTTCTTTGTGTAAGCAACGAGAAACCTGAAAGAAGCATTTTTTAACTAAGTCCTGCTGAGTCATTCATGAGTTTTTAGCCGCCTTGCTTCTTCTCACAGACTCTCTACTCTCATGCCA
+
CCCCCCDFDFFFGGGGGGGGGGGGGGHHGGGGGHHHGGHHHHHHHHHHHHHHHHHHHHHHHHHHHHHHHGHHGHGGHHHHHHHGGHHHHHHHHHHHHHHHHHHHHHHHHHHHHGGGGGGGGHHHHHHHGGGGGGGGGGGGGGGGGGFFFFFFFFFFFFFFFFFFFFFFFFFFFFHFFFFHHFFFFHHFFFFFFFFFFFFHHHFFFFFFFFFFFFFFFFFFHHFFFFFFHFFFFFFFFFFFFFFFFFFFFFF
@M05620:45:000000000-G6HP7:1:1101:16934:2665 1:N:0:164
AAACCAAGCAGACACTCACCGCTCCCTCGCCACAGGCCAATAGTTTGTCCTCACTGAGTTGGCAACAAGTGGCTGCTGTGGCTGCCATTTTTCTGGTGATGGCCATCAGCTCCGACGAGGTCAGCTGGGGGGCTTTCTTTGTGTAAGCAACGAGAAACCTGAAAGAAGCATTTTTTAACTAAGTCCTGCTGAGTCATTCATGAGTTTTTAGCCGCCTTGCTTCTTCTCACAGACTCTCTACTCTCATGCCA
+
BCBCCBCFCFFFGGGGGGGGGGGGGGHHGGGGGHHHGGHHHHHHHHHHHHHHHHHHHHGHHHHHHHHHHGHHGHGGHHHHHHHGGHHHHHHHHHHHHHHHHHHHHHHHHHHHHGGGGGGGGHHHHHHHGGGGGGGGGGGGGGGGGGFFFFFFFFFFFFFFFFFFFFFFFFFFFFFFFFFFFFFFFFFFFFFFFFFFFFFFFFFFFFFFFFFFFFFFFFFFFFFFFFFFFFFFFFFFFFFFFFFFFFFFFFB
@M05620:45:000000000-G6HP7:1:1101:20814:2726 1:N:0:164
AAACCAAGCAGACACTCACCGCTCCCTCGCCACAGGCCAATAGTTTGTCCTCACTGAGTTGGCAACAAGTGGCTGCTGTGGCTGCCATTTTTCTGGTGATGGCCATCAGCTCCGACGAGGTCAGCTGGGGGGCTTTCTTTGTGTAAGCAACGAGAAACCTGAAAGAAGCATTTTTTAACTAAGTCCTGCTGAGTCATTCATGAGTTTTTAGCCGCCTTGCTTCTTCTCACAGACTCTCTACTCTCATGCCA
+
ABBBBBBFBFFFGGGGGGGGGGGGGGHHGGGGGHHHGGHHHHHHHHHHHHHHHHHHHGHHFGHHHHHHHGHHGHGGHHHHHGGGGHHHHHHHHHHHHHHHHHHHFHHHHHHHHGGGGECGFHFHHHHHGGGGGGGGGGGGGGGGGGFFFFFFFFFFFFFFFFFFFFFFFFFFFFFFFFFFFFFFFFFFFFFFFFFFFFFFFFFFFFFFFFFFFFFFFDFFFFFFFFFFFFFFFFFFFFFFFFFFFFFFFFB
@M05620:45:000000000-G6HP7:1:1101:16503:2732 1:N:0:164
AAACCAAGCAGACACTCACCGCTCCCTCGCCACAGGCCAATAGTTTGTCCTCACTGAGTTGGCAACAAGTGGCTGCTGTGGCTGCCATTTTTCTGGTGATGGCCATCAGCTCCGACGAGGTCAGCTGGGGGGCTTTCTTTGTGTAAGCAACGAGAAACCTGAAAGAAGCATTTTTTAACTAAGTCCTGCTGAGTCATTCATGAGTTTTTAGCCGCCTTGCTTCTTCTCACAGACTCTCTACTCTCATGCCA
+
CCCCCBCFCFFFGGGGGGGGGGGGGGHHGGGGGHHGGGHHHHHHHHHHHHHHHHHHHHHHHHHGHHHHHGHHGHGGHHHHHHHGGHHHHHHHHHHHHHHHHHHHHHHHHHHHHGGGGGGGDHHHHHHHGGGGGGGGGGGGGGGGGGFFFFFFFFFFFFFFFFFFFFFFFFFFFFFFFFBBB9;:B99:09B0A990BBFBB99FFFFF:.9FB.@>F.9BFF0BB090BFFBFFBFBBBBBBFBF0:9BBB
@M05620:45:000000000-G6HP7:1:1101:21224:2736 1:N:0:164
CATCCTGACCCTGAAGTACCCCATTGAGCATGGCATCGTCACCAACTGGGACGACATGGAGAAGATCTGGCACCACACCTTCTACAACGAGCTGCGCGTGGCCCCGGAGGAGCACCCAGTGCTGCTGACCGAGGCCCCCCTGAACCCCAAGGCCAACAGAGAGAAGATGACTCAGGTGAGGCTCGGCCGACGCCCGTGCTCCTCCCGTCCTTTCCCCAGTCATTTTCTGCCCGGCTTGATTTCTGACATTA
+
AAAAAFFFFFFFGCGGGGGGGGFHHHHHHHHFHHEFHGGDHFHHAGHGHGHHGGGGDHG3FFHF3FGF5GFEGFGHH1EGHHHHHHGFEFGEFHHGGGGGGCHFGGGGGG?DFHHHG/GFFGGGHFFBFH?FGGGGGGGFGGECGHGGF.CEHH.EGGGEFB?AFGGGFGGFGGFGFFFGGEGFFFFA@-@DFCFF;.DFFFFFFFFAA9AFFFFFFFFFFFFBFFFFFFBEDF=;--;;FFEFF//99F/
@M05620:45:000000000-G6HP7:1:1101:21210:2749 1:N:0:164
CATCCTGACCCTGAAGTACCCCATTGAGCATGGCATCGTCACCAACTGGGACGACATGGAGAAGATCTGGCACCACACCTTCTACAACGAGCTGCGCGTGGCCCCGGAGGAGCACCCAGTGCTGCTGACCGAGGCCCCCCTGAACCCCAAGGCCAACAGAGAGAAGATGACTCAGGTGAGGCTCGGCCGACGCCCGTGCTCCTCCCGTCCTTTCCCCAGTCATTTTCTGCCCGGCTTGATTTCTGACATTA
+
CCCDDFFFFFFFGGGGGGGGGGGHHHHHHHHHHHHHHGHHHGHHHGHHHHHHGGGGGHHHHHHHGHHHHHHHHGHHHGGHHHHHHHHHGGGGGHHGGGGGGGHHGGGGGGGGHHHHGGHHHHHHHHHHHHGGGGGGGGGGGGHHHHGGGGHGHHGGGGGGGGGGGGGGGGGGGGGGGGGGGGGGFFFFFFFFFFFFDFFFFFFFFFFFFFFFFFFFFFFFFFFFFFFFFFFFFFFFFFAFFFFFFFFFFF0
@M05620:45:000000000-G6HP7:1:1101:16524:2750 1:N:0:164
AAACCAAGCAGACACTCACCGCTCCCTCGCCACAGGCCAATAGTTTGTCCTCACTGAGTTGGCAACAAGTGGCTGCTGTGGCTGCCATTTTTCTGGTGATGGCCATCAGCTCCGACGAGGTCAGCTGGGGGGCTTTCTTTGTGTAAGCAACGAGAAACCTGAAAGAAGCATTTTTTAACTAAGTCCTGCTGAGTCATTCATGAGTTTTTAGCCGCCTTGCTTCTTCTCACAGACTCTCTACTCTCATGCCA
+
AABBBBBFBFFFGGGGGGGGGGGEGGHHGGGGGHHHGGHHHGHHHHHHHHHHHHHHHHHHHGHHHHHHHHHHGHGGHHHHHHHGGHHHHHHHHHHHHHHHHHHHHHHHHHHHHGGGGGGGFHHHHHHHGGGGGGGGGGGGGGGGGGFFFFFAFFFFFFFFFFFFFFABFFFFFFFFFFFFFFF;B:BBFBFFA9B/FFFFF/BFFFFFFFFFB.@BFFFBFFFFFFBF//;BFFF/9BBBFFFFFB;/;/9
@M05620:45:000000000-G6HP7:1:1101:10015:2763 1:N:0:164
ATCTCTATCTCCTAAAAACCTGTTTAGATTTGGAGATAGACCTTCAGGTTTTTCATCATTTTCTGCATGAATTATACATTGACCACGTTCCAGCGTGGTCAGTTTGCAGCATTCTGTTATTTTGTTTGACAGAGTGTCTTGTTGAGAACATATGTAGGACATGATTTTTTCCTGCAACAGGGAAAATAAAGTATAAGTTTTAAAGATTTATTCTTTAATAAAGGATCTCAAAGCCAGCTTTAGAAAAAGGA
+
BBBBBFFFFFFFGFGGGGGGGGGHHHHHHHHHHHHGHHHHHFHHHHHHHHHGGHHHHHHHHHHHHHHHHHHHHHHHHHHHHFHHHHGFGHHHHHGFGGHHHHHHHHHHHHHHHHHHHHHHHHHHHHHHGHHHHHHHHHHHHHHHHHHHHHHHHHHHHHHHHHHHHHHHHGHHHHHHHHHHHGGHHHHHHGGGHHHHHGHHHHHHHHHHHHHHHHHHHHHHHFHHHHHHHHHHHGHHGGHHHHHFGGFHGGG
@M05620:45:000000000-G6HP7:1:1101:10845:2766 1:N:0:164
TACCTGTACTGGGGAAGCAATCGCCATTCCTACCCTAAAGATCGGAAGAGCACACGTCTGAACTCCAGTCACGTCGACGCATCTCGTATGCCGTCTTCTGCTTGAAAAAAAAAAAAGAGCGATAGCGGAAAGTGGTGATAGGAATTTTGGCACGGATTGAGGAGAGAGGTGTATAGATGCTAGGACTGCGTTACTCAGTGAGGACGTATGGGGGGAGTGAGGCACAGTGTTGTTAGAAATTATGTACTGCG
+
A?>AADFFDFFFGGFEGGCGGGGGGGGHHGHHHHHHHHHGFHHHGGGGCGGGHGFEGFHGGHHHHHHHHHHHGHHGGGFGGF>GFFFDHHHHGECHGHHHFHHHFFGGFEDGG<<///00/-...>-----<=0<0.0<00/0000000-/00.--../00/0.....9/.900000000000.0//./.:...////9///./.9..//9.9;---..//...:..:///.9.////////:///////.
@M05620:45:000000000-G6HP7:1:1101:16516:2774 1:N:0:164
AAACCAAGCAGACACTCACCGCTCCCTCGCCACAGGCCAATAGTTTGTCCTCACTGAGTTGGCAACAAGTGGCTGCTGTGGCTGCCATTTTTCTGGTGATGGCCATCAGCTCCGACGAGGTCAGCTGGGGGGCTTTCTTTGTGTAAGCAACGAGAAACCTGAAAGAAGCATTTTTTAACTAAGTCCTGCTGAGTCATTCATGAGTTTTTAGCCGCCTTGCTTCTTCTCACAGACTCTCTACTCTCATGCCA
+
CCCCDDDFDFFFGGGGGGGGGGGGGGHHGGGGGHHHGGHHHHHHHHHHHHHHHHHHHHHHHHHHHHHHHGHHGHGGHHHHHHHGGHHHHHHHHHHHHHHHHHHHHHHHHHHHHGGGGGGGFHHHHHHHGGGGGGGGGGGGGGGGGGFFFFFFFFFFFFFFFFFFFFFFFFFFFFHFFFHHHFFFHHFFFFFFFFFFFFFHFHFFFFFFFFFFFFFFFFFFFFFFHFHFHFFFFFFFFFFHFFFFFFFFFFF
@M05620:45:000000000-G6HP7:1:1101:10022:2785 1:N:0:164
ATCTCTATCTCCTAAAAACCTGTTTAGATTTGGAGATAGACCTTCAGGTTTTTCATCATTTTCTGCATGAATTATACATTGACCACGTTCCAGCGTGGTCAGTTTGCAGCATTCTGTTATTTTGTTTGACAGAGTGTCTTGTTGAGAACATATGTAGGACATGATTTTTTCCTGCAACAGGGAAAATAAAGTATAAGTTTTAAAGATTTATTCTTTAATAAAGGATCTCAAAGCCAGCTTTAGAAAAAGGA
+
CCCCCFFFFFFFGGGGGGGGGGHHHHHHHHHHHHHHHHHHHHHHHHHHHHHGGHHHHHHHHHHHHHHHHGHHHHHHHHHHHHHHHHGGGHHHHHGGGGHHHHGHHHHHHHHHHHHHHHHHHHHHHHHHGHHHHHHHHHHHHHHHHHGHHHHHHHHHHHHHHHHHHHHHHGHHHHHHHHHHHGGHHHHHHHHHHGHHHHHHHBGDGHHHHHHHHHHHHGHHDGHFFHHGHHHHHHHHHGHHHHGFHHHHFGH
@M05620:45:000000000-G6HP7:1:1101:10837:2786 1:N:0:164
TACCTGTACTGGGGAAGCAATCGCCATTCCTACCCTAAAGATCGGAAGAGCACACGTCTGAACTCCAGTCACGTCGACGCATCTCGTATGCCGTCTTCTGCTTGAAAAAAAAAAAAAAAAAAATAAAAAACTCAATAGAATATATAGTAGGGAGGAAGTAGAAAAAAGAGTATATATAATAAGTAAACAGTATAGTAAAATAATAACATATTCAGCTATTATCATTGAATTGTTTTAGAATACAGGCATAT
+
CCCCCFFFFFFFGGGGGGFGGGGGGGGHHHHFHHHHHHHHGHHHGGGGHHHHHHHGHHHGHGHHHHHHHHHHGHHGGGGGGGEHHHGGHHHHGGGHGHHHHHHHHHHHHGGGGBB//<<-<-:.00000-.:00000<0000:0:0<<000./9-./.:00000/.-.9/000000000:000<00000:<000<:00:000000000::000000000000000000000000/<0/0:00000/..00:
@M05620:45:000000000-G6HP7:1:1101:16523:2796 1:N:0:164
AAACCAAGCAGACACTCACCGCTCCCTCGCCACAGGCCAATAGTTTGTCCTCACTGAGTTGGCAACAAGTGGCTGCTGTGGCTGCCATTTTTCTGGTGATGGCCATCAGCTCCGACGAGGTCAGCTGGGGGGCTTTCTTTGTGTAAGCAACGAGAAACCTGAAAGAAGCATTTTTTAACTAAGTCCTGCTGAGTCATTCATGAGTTTTTAGCCGCCTTGCTTCTTCTCACAGACTCTCTACTCTCATGCCA
+
BCBCCBCFCFFFGGGGGGGGGGGGGGGHGGGGGHHHGGHHHHHHHHHHHHHHHHHHHHGHHHHHHHHHHGHHGHGGHHHHHHHGGHHHHHHHHHHHHHHHHHHHHHHHHHHHHGGGGGGGGHHHHHHHGGGGGGGGGGGGGGGGGGFFFFFFFFFFFFFFFFFFFFFFFFFFFFFFFFFFFFFFFFFFFFFFFFFFFFFFFFFFFFFFFFFFFFFFFFFFFFFFFFFFFFFFFFFFFFFFFFFFFFFFFFF
@M05620:45:000000000-G6HP7:1:1101:16505:2801 1:N:0:164
AAACCAAGCAGACACTCACCGCTCCCTCGCCACAGGCCAATAGTTTGTCCTCACTGAGTTGGCAACAAGTGGCTGCTGTGGCTGCCATTTTTCTGGTGATGGCCATCAGCTCCGACGAGGTCAGCTGGGGGGCTTTCTTTGTGTAAGCAACGAGAAACCTGAAAGAAGCATTTTTTAACTAAGTCCTGCTGAGTCATTCATGAGTTTTTAGCCGCCTTGCTTCTTCTCACAGACTCTCTACTCTCATGCCA
+
@@ABAAB@BF4CGGFGGFGGGGGGGGHHFGGEGFHFGGHGHFFGFFHHHHHGGHFFHHFHHBGFFGCGHDGHGGGFFFGFHHGGGHHHHHGHHHHHHHFHFFHH?E3EGHHHHGFFCEGFGHHHHHHGGGGGGGGGGGGGGFGGGBBFFFFFFFFDFFFFFFFFBBFFFFFFFFFFFFFFFFFFFFFFFFFFF/BF/FFFFFFF/BFF.AFFFFCFFFBFFFFFBFEFFFFFBFFEFFFFFFFFFFB//BB
@M05620:45:000000000-G6HP7:1:1101:16150:2815 1:N:0:164
TACCTGTACTGGGGAAGAGTGTAGCAATCGCCATTCCTACCCTAAAGATCGGAAGAGCACACGTCTGAACTCCAGTCACGTCGACGCATCTCGTATGCCGTCTTCTGCTTGAAAAAAAAAAAAAAAAAAGGAGATAATAAAGCAAAATGATCCACGTTGAGAAGAAGCGATTGAGAGAGTACGTGCGGAGAGCACTAGAAGGTAATAGATAGAAAGAGCGGAATGATAGAAAAGAGAGCAGGAGAGTTTAT
+
CCCCCFFFFFFFGGGGGGGGGGHHHHHHHGGGGGHHHHHHHHHHHHHHHHHGGGGHHHHHHHGGHHGHHHHHHGFGGFHGHHGGGGGGFCGHHFGHHHHGGGHGHHHGHHHHHHHHGGGGB/<------../.:/0;;000000/0/;00000:0.....0;0/0/;0-....00.0..000.//.-----..0.000:00.00000000000000///-;--.00:0:000/:.//.90/.....0000:
@M05620:45:000000000-G6HP7:1:1101:16150:2833 1:N:0:164
TACCTGTACTGGGGAAGAGTGTAGCAATCGCCATTCCTACCCTAAAGATCGGAAGAGCACACGTCTGAACTCCAGTCACGTCGACGCATCTCGTATGCCGTCTTCTGCTTGAAAAAAAAAAAAAACAAAGAACAAACAAGTAAAGAAGACACATGGAAATAAAGAAAGGCGAAAAGAGAAAACAGGCGGTAGAGAGAAAAAGGGAGATAGAAGGCCGTAAGGAATGTAAGGGAATGCGAGAACTAACTGAG
+
BBBCCFFFFFFFGGGGGGGGGGGHHHHHHGGGGFHHHHHHGHHHHHHHHHHGGGDHHHHHHHGHHHGHHHHHHGHGHHHGGHGGGGGGFEHHHFGHHHHGEGHGHHHHHHHHHGHGGGGGC/>>-...00/.///<..</000<00./0////00/000000;00./0..---;-/.//00//.:..--9.:000;.00/.;9..../00000...-;...:0/0000000.../00..--.00000000:
@M05620:45:000000000-G6HP7:1:1101:21691:2859 1:N:0:164
ATCTCTATCTCCTAAAAACCTGTTTAGATTTGGAGATAGACCTTCAGGTTTTTCATCATTTTCTGCATGAATTATACATTGACCACGTTCCAGCGTGGTCAGTTTGCAGCATTCTGTTATTTTGTTTGACAGAGTGTCTTGTTGAGAACATATGTAGGACATGATTTTTTCCTGCAACAGGGAAAATAAAGTATAAGTTTTAAAGATTTATTCTTTAATAAAGGATCTCAAAGCCAGCTTTAGAAAAAGGA
+
BBBBBB5DFFFFGGFFGGEGGGHHHFHHHHHHGHGHFHHDFHHHHGHHHHHGGHHHHHHHHHFHHGFFGGFHH5GHHGHHFFHHFHGHHHHHHHGGGGHHHHHHHHHHGF1GGHHHHHHHHHHHHHHBHGFHBHHHHHHHHHHG?BF4FGHHGGHHHHFHHHHHHHHHFCHHHEBGHF0@CFGAG0?<?G<?FFDDFGGHHFCGGGHHHDHHHHHHFHGHDDHEFHHHHHBDGC:CHGHHH0G0:0;.:.:
@M05620:45:000000000-G6HP7:1:1101:21714:2865 1:N:0:164
ATCTCTATCTCCTAAAAACCTGTTTAGATTTGGAGATAGACCTTCAGGTTTTTCATCATTTTCTGCATGAATTATACATTGACCACGTTCCAGCGTGGTCAGTTTGCAGCATTCTGTTATTTTGTTTGACAGAGTGTCTTGTTGAGAACATATGTAGGACATGATTTTTTCCTGCAACAGGGAAAATAAAGTATAAGTTTTAAAGATTTATTCTTTAATAAAGGATCTCAAAGCCAGCTTTAGAAAAAGGA
+
ABBBBFFFFFFFGGDFGGGGGGHHHHHHHHHHHHHGHFHHHHHHHHHHHHHGGHHHHHHHHHHHHHHHHHHHHHHHHHHHHHHHHHGHHHHHHHGGGGHHHHHHHHHHHHHHHHHHHHHHHHHHHHHHHHHHHHHHHHHHHHHHDGHHHHHHHHHHHHHHHHHGHHHHHGGHHHHHGHGHHGAGFHGGGGHHHHHHHFGHHHHHHHHHHHHHHHHHHHHDDGHHGHHHHHEHGHHHGGHHHHHHHGHHGGG
@M05620:45:000000000-G6HP7:1:1101:21683:2879 1:N:0:164
ATCTCTATCTCCTAAAAACCTGTTTAGATTTGGAGATAGACCTTCAGGTTTTTCATCATTTTCTGCATGAATTATACATTGACCACGTTCCAGCGTGGTCAGTTTGCAGCATTCTGTTATTTTGTTTGACAGAGTGTCTTGTTGAGAACATATGTAGGACATGATTTTTTCCTGCAACAGGGAAAATAAAGTATAAGTTTTAAAGATTTATTCTTTAATAAAGGATCTCAAAGCCAGCTTTAGAAAAAGGA
+
BBCCCFFFFFFFGGGGGGGGGGHHHHHHHHHHHHHHHHHGHHHHHHHHHHHGGHHHHHHIHHHHHHHHHHHHHHHHHGHHHGHHGHGHHHHHHHGFGGHGFHHHHHHGHHHHHHHHHHHHHHHHHHHHGHHHHHHHHHHHHHHHGHFHHGHHHHHHHHHHGHHHHHHHHGHHHHHHHHHHHGGHHHHHGFHHGHHHHGGHHGGHHHHHGHHHHGHHHGHGHGHHGHHHHGFFHGHHHGHHHHHGHHHHGGF
@M05620:45:000000000-G6HP7:1:1101:16992:2886 1:N:0:164
ATCTCTATCTCCTAAAAACCTGTTTAGATTTGGAGATAGACCTTCAGGTTTTTCATCATTTTCTGCATGAATTATACATTGACCACGTTCCAGCGTGGTCAGTTTGCAGCATTCTGTTATTTTGTTTGACAGAGTGTCTTGTTGAGAACATATGTAGGACATGATTTTTTCCTGCAACAGGGAAAATAAAGTATAAGTTTTAAAGATTTATTCTTTAATAAAGGATCTCAAAGCCAGCTTTAGAAAAAGGA
+
CCCCCFFFFFFFGGGGGGGGGGHHHHHHHHHHHHHHHHHHHHHHHHHHHHHGGHHHHHHHIHHHIHHHHHHHHHHHHHHHHHHHHHGHHHHHHHGGGGHHHHHHHHHHHHHHHHHHHHHHHHHHHHHHHHHHHHHHHHHHHHHHGGHHHHHHHHHHHHHHHHHHGHHHHGHHHHHH2GHHHGGHHHFGFFGGHHHFFFHHHHCFHHHHHHHHHHHHHHHDGHHHHHHHHHHHHHHFGGHHHHHEGHHHGGH
@M05620:45:000000000-G6HP7:1:1101:16976:2894 1:N:0:164
ATCTCTATCTCCTAAAAACCTGTTTAGATTTGGAGATAGACCTTCAGGTTTTTCATCATTTTCTGCATGAATTATACATTGACCACGTTCCAGCGTGGTCAGTTTGCAGCATTCTGTTATTTTGTTTGACAGAGTGTCTTGTTGAGAACATATGTAGGACATGATTTTTTCCTGCAACAGGGAAAATAAAGTATAAGTTTTAAAGATTTATTCTTTAATAAAGGATCTCAAAGCCAGCTTTAGAAAAAGGA
+
AABBBFFFFFFFGGGGGGGGGGHHHHHHHHHHHGHHHHHHHHHHHHHHHHHGGHHHHHHHHHHHHHHHHHHHHHHHHHHHHHHHHHGFGHHHHHGFGGHHHHHHHHHHHHHHHHHHHHHHHHHHHHHHHHHHHHHHHHHHHHHHFHGHHHHHHHHHHHFHHHHHHHHHHGHHHHHHHHHHHGGHHFFGGGGGHHHHHGHHHHGHHHHHHHHHHHHHHHHHHFDGCGHHHHHHHHGHHGHHHGHFGCHHGGG
@M05620:45:000000000-G6HP7:1:1101:17003:2902 1:N:0:164
ATCTCTATCTCCTAAAAACCTGTTTAGATTTGGAGATAGACCTTCAGGTTTTTCATCATTTTCTGCATGAATTATACATTGACCACGTTCCAGCGTGGTCAGTTTGCAGCATTCTGTTATTTTGTTTGACAGAGTGTCTTGTTGAGAACATATGTAGGACATGATTTTTTCCTGCAACAGGGAAAATAAAGTATAAGTTTTAAAGATTTATTCTTTAATAAAGGATCTCAAAGCCAGCTTTAGAAAAAGGA
+
CDDCDFFFFFFFGGGGGGGGGGHHHHHHHHHHHHHHHHHHHHHHHHHHHHHGGHHHHHIIIIIIHHHHHGHHHHHHHHHHHHHHHHGHHHHHHHGGGGHHHHHHHHHHHHHHHHHHHHHHHHHHHHHHHHHHHHGHHHHHHHHHHHHHHHHHHHHHHHHHHHHHHHHHHGHHHHHHHHHHHGGHHHHHHHHHHHHHHHHHHHHHHHHHHHHHHHHHHHHHHHHHHHHHHGHHHHHHHGHHHHHGGGHHGGH
@M05620:45:000000000-G6HP7:1:1101:19346:2954 1:N:0:164
AAACCAAGCAGACACTCACCGCTCCCTCGCCACAGGCCAATAGTTTGTCCTCACTGAGTTGGCAACAAGTGGCTGCTGTGGCTGCCATTTTTCTGGTGATGGCCATCAGCTCCGACGAGGTCAGCTGGGGGGCTTTCTTTGTGTAAGCAACGAGAAACCTGAAAGAAGCATTTTTTAACTAAGTCCTGCTGAGTCATTCATGAGTTTTTAGCCGCCTTGCTTCTTCTCACAGACTCTCTACTCTCATGCCA
+
DDDDDDDFCFFFGGGGGGGGGGGGGGHHGGGGGHHHGGHHHHHHHHHHHHHHHHHHHHGHHHHHHHHHHHDHGHGGHHHHHHHGGHHHHHHHHHHHHHHHHHHHHHHHHHGHHGGGGGGGGHGHHHHHGGGGGGGGGGGGGGGGGGFFFFFFFFFFFFFFFFFFFFFFFFFFFFHFFFFFFFFFFFFFFFFFFFFFFFFHFFFFFFFFFFFFFFFFFFFFFFFFFFFFFFFFEFFFFFFFFFFFFFFFFF0
@M05620:45:000000000-G6HP7:1:1101:9567:2987 1:N:0:164
AAACCAAGCAGACACTCACCGCTCCCTCGCCACAGGCCAATAGTTTGTCCTCACTGAGTTGGCAACAAGTGGCTGCTGTGGCTGCCATTTTTCTGGTGATGGCCATCAGCTCCGACGAGGTCAGCTGGGGGGCTTTCTTTGTGTAAGCAACGAGAAACCTGAAAGAAGCATTTTTTAACTAAGTCCTGCTGAGTCATTCATGAGTTTTTAGCCGCCTTGCTTCTTCTCACAGACTCTCTACTCTCATGCCA
+
ABBBAAAFBFFFGGGFFFGGGGGGGGHHGGGGGGFHGGEGFCGFHHHFHHHHHEGHHFGFFFFHHCGHHEHHGGFGHHHGFFFGGHGHFHHHHHHHHHBGHFGHHHGHHGHHGEFEF<BD?GFHHHHHGGGGGGGGFFFGG;CFBBFFFFF@EDFDFFAFF;9/;FFFFFFFFFFC;FFFFFBFFBFFFFFFFBFFFFFFBBBBFFFFFEFB/DACDDFBFFFFFFF/:FFFFFFBBFFFFFFFBFBFFF/
@M05620:45:000000000-G6HP7:1:1101:11758:2987 1:N:0:164
AAACCAAGCAGACACTCACCGCTCCCTCGCCACAGGCCAATAGTTTGTCCTCACTGAGTTGGCAACAAGTGGCTGCTGTGGCTGCCATTTTTCTGGTGATGGCCATCAGCTCCGACGAGGTCAGCTGGGGGGCTTTCTTTGTGTAAGCAACGAGAAACCTGAAAGAAGCATTTTTTAACTAAGTCCTGCTGAGTCATTCATGAGTTTTTAGCCGCCTTGCTTCTTCTCACAGACTCTCTACTCTCATGCCA
+
BBBBBBBFBFFFGGGGGGGGGGGGGGHHGGGGGHHHGGGHHHHHHHHHHHHHHHHHHHHHHHHGHHGGHGHHGHGGHHHHHHHGGHHHHHHHHHHHHHGHHHHHHHHHGGHHHGGGGGGGFHHHHHHHGGGGGGGGGGGGGGGGGGFFFFFFFFD?FFFFFFFFFFFFFFFFFFFFFFFFFFFFFFFFFFFFFFFFFFFFFFFFFFFFFEFFFDFFFFFFFFFFFFFFFFFFFFFFFFFFFFFFFFFFFFB
@M05620:45:000000000-G6HP7:1:1101:11767:3006 1:N:0:164
AAACCAAGCAGACACTCACCGCTCCCTCGCCACAGGCCAATAGTTTGTCCTCACTGAGTTGGCAACAAGTGGCTGCTGTGGCTGCCATTTTTCTGGTGATGGCCATCAGCTCCGACGAGGTCAGCTGGGGGGCTTTCTTTGTGTAAGCAACGAGAAACCTGAAAGAAGCATTTTTTAACTAAGTCCTGCTGAGTCATTCATGAGTTTTTAGCCGCCTTGCTTCTTCTCACAGACTCTCTACTCTCATGCCA
+
BBBBBBBFBFFFGGGGGGGGGGGGGGHHGGGGGHGHGGHHHFHHHHHHHHHHHHHHHHGHHHHHHHHHHGHHGHGGHHHHHHHGGHHHHHHHHHHHHHHFHHHHHHHHHHHHHGGGGGGGFHHHHHHHGGGGGGGGGGGGGGGGGGFFFFFFFFDFFFFFFFFFFFFFFFFFFFFFFFFFFFFFFFFFFFFFFFFFFFFFFFFFFFFFFFFFFDFFFFFFFFFFFFFFFFFFFFFFFFFFFFFFFFFFFF9
@M05620:45:000000000-G6HP7:1:1101:20504:3016 1:N:0:164
AAACCAAGCAGACACTCACCGCTCCCTCGCCACAGGCCAATAGTTTGTCCTCACTGAGTTGGCAACAAGTGGCTGCTGTGGCTGCCATTTTTTCTGGTGATGGCCATCAGCTCCGACGAGGTCAGCTGGGGGGCTTTCTTTGTGTAAGCAACGAGAAACCTGAAAGAAGCATTTTTTAACTAAGTCCTGCTGAGTCATTCATGAGTTTTTAGCCGCCTTGCTTCTTCTCACAGACTCTCTACTCTCATGCC
+
CCCCCCCFCFFFGGGGGGGGGGGGGGHHGGGGGHHHGGHHHHHHHHHHHHHHHHHHHHGHHHHHHHHHHHHHGHGGHHHHHHHGGHHHHHHHGHHHHHHHHHHHHHHHHHGHHHGGFGDGGEHHGHHHHGGGGGGGGGGGFFFFFFFFFFFFFFFFFFFFFFFFFFFFFFFFFFFFC;BFFFFFFFFFFFFFFFFFFFFFFFFFFFFFFFFFFFFFFFFFFFFFFFFFFFFFFFFFFFFFFFFFFFFFFFF
@M05620:45:000000000-G6HP7:1:1101:20485:3026 1:N:0:164
AAACCAAGCAGACACTCACCGCTCCCTCGCCACAGGCCAATAGTTTGTCCTCACTGAGTTGGCAACAAGTGGCTGCTGTGGCTGCCATTTTTTCTGGTGATGGCCATCAGCTCCGACGAGGTCAGCTGGGGGGCTTTCTTTGTGTAAGCAACGAGAAACCTGAAAGAAGCATTTTTTAACTAAGTCCTGCTGAGTCATTCATGAGTTTTTAGCCGCCTTGCTTCTTCTCACAGACTCTCTACTCTCATGCC
+
CCCCCCCFCFFFGGGGGGGGGGGGGGHHGGGGGHHHGGHHHHHHHHHHHHHHHHHHHHGHHHHHHHHHHHHHGHGGHHHHHHHGGHHHHHHHGHHHFFBBGHHHHHHHHHHBHHEGGGCGGBHBGFFGHGGGGGGGGGGGFFBFFFFFFFFFFFDFFFFFFFFFFFF?FFFFFFFFFEFFFFFFFFFFFFFFFFBBBFFFFFFFFFFFFFFFFBFF;AFFFFFFFFFFFFFFFFFFFFFFFFFFFFFF0FF
@M05620:45:000000000-G6HP7:1:1101:20511:3037 1:N:0:164
AAACCAAGCAGACACTCACCGCTCCCTCGCCACAGGCCAATAGTTTGTCCTCACTGAGTTGGCAACAAGTGGCTGCTGTGGCTGCCATTTTTTCTGGTGATGGCCATCAGCTCCGACGAGGTCAGCTGGGGGGCTTTCTTTGTGTAAGCAACGAGAAACCTGAAAGAAGCATTTTTTAACTAAGTCCTGCTGAGTCATTCATGAGTTTTTAGCCGCCTTGCTTCTTCTCACAGACTCTCTACTCTCATGCC
+
BCCCCABFCFFFGGGGGGGGGGGGGGHHGGGGGHHHGGHHHHHHHHHHHHHHHHHHHHGHHHHHHHHHHGHHGHGGHHHHHHHGGHHHHHHHGHHHHHHHHHHHHHHHHGHHHHGGGGGGGFHHHHHHHGGGGGGGGGGGFFFFFFFFFFFFFFFFFFFFFFFFFFFFFFFFFFFFBEFFFFFFFFFFFFFFFFBFFFFFFFFFFFFFFFFFFFFFFFFFFFFFFFFFFFFFEFFFFFFFFFFFFFFFFFF
@M05620:45:000000000-G6HP7:1:1101:22518:3093 1:N:0:164
AAACCAAGCAGACACTCACCGCTCCCTCGCCACAGGCCAATAGTTTGTCCTCACTGAGTTGGCAACAAGTGGCTGCTGTGGCTGCCATTTTTCTGGTGATGGCCATCAGCTCCGACGAGGTCAGCTGGGGGGCTTTCTTTGTGTAAGCAACGAGAAACCTGAAAGAAGCATTTTTTAACTAAGTCCTGCTGAGTCATTCATGAGTTTTTAGCCGCCTTGCTTCTTCTCACAGACTCTCTACTCTCATGCCA
+
BCBCCBCFCFFFGGGGGGGGGGGGGGHHGGGGGHHHGGHHHHHHHHHHHHHHHHHHHHHHHHHHHHHHHHHHGHGGHHHHHHHGGHHHHHHHHHHHHHHHHHHHHHHHHHHHHGGGGEGGGHHHHHHHGGGGGGGGGGGGGGGGGGFFFFFFFFFFFFFFFFFFFFFFFFFFFFFFFFFFFFFFFFFFFFFFFFFFFFFFFFFFFFFFFFFFFFFFFFFFFFFFFFFFFFFFFFFFFFFFFFFFFFFFFFF
@M05620:45:000000000-G6HP7:1:1101:11459:3107 1:N:0:164
AAACCAAGCAGACACTCACCGCTCCCTCGCCACAGGCCAATAGTTTGTCCTCACTGAGTTGGCAACAAGTGGCTGCTGTGGCTGCCATTTTTCTGGTGATGGCCATCAGCTCCGACGAGGTCAGCTGGGGGGCTTTCTTTGTGTAAGCAACGAGAAACCTGAAAGAAGCATTTTTTAACTAAGTCCTGCTGAGTCATTCATGAGTTTTTAGCCGCCTTGCTTCTTCTCACAGACTCTCTACTCTCATGCCA
+
BBBBBBBFBFFFGGGGGGGGGGGGGGHHGGG2EHHHGGHHFFHHHHHHHFGGHHHHEHHHHHHHHFHHHFGHGFGFHCFFEGGEGHGGHFGHHHHHHHEGHHHHGHFHGHHHHGEGGFCGCG2FGFHHGGGGGGGGBFGGGGGFFFFFFFFFFFFFFFFFFB/FFFFFFFFFFFFFFFFFFFBFFFFFFFFFFBFFFFFFFFFFFFFFFFFFFFF9DDFBFFFFFFFFBFFF/FBFBFFFFFFFFFFFFFB
@M05620:45:000000000-G6HP7:1:1101:11476:3107 1:N:0:164
AAACCAAGCAGACACTCACCGCTCCCTCGCCACAGGCCAATAGTTTGTCCTCACTGAGTTGGCAACAAGTGGCTGCTGTGGCTGCCATTTTTCTGGTGATGGCCATCAGCTCCGACGAGGTCAGCTGGGGGGCTTTCTTTGTGTAAGCAACGAGAAACCTGAAAGAAGCATTTTTTAACTAAGTCCTGCTGAGTCATTCATGAGTTTTTAGCCGCCTTGCTTCTTCTCACAGACTCTCTACTCTCATGCCA
+
BBBBAABFBFFFGGGGGGGFGGGGGGHHGGGGGFGHGGHHHHHHHHHHHHHHHHHHHHHHGGFHHHHHGGHHGHGGHHHEGEHGGHGHHHHHHHHHHHHHHHGHHHHHHHHHHGGGGEDG<GFHHHHHGGGGGGGGFGGGGGGGGGFFFFFFFFFFFFFFFFFFFFFFFFFFFFFFFFFFFFFFFFFFFFFFFBFFFFFFFFEFFFFFFFFFFFFFFFFFFFFFFFFFFFFFFFFFFFFFFFFFFFFFFF/
@M05620:45:000000000-G6HP7:1:1101:12712:3119 1:N:0:164
CATCCTGACCCTGAAGTACCCCATTGAGCATGGCATCGTCACCAACTGGGACGACATGGAGAAGATCTGGCACCACACCTTCTACAACGAGCTGCGCGTGGCCCCGGAGGAGCACCCAGTGCTGCTGACCGAGGCCCCCCTGAACCCCAAGGCCAACAGAGAGAAGATGACTCAGGTGAGGCTCGGCCGACGCCCGTGCTCCTCCCGTCCTTTCCCCAGTCATTTTCTGCCCGGCTTGATTTCTGACATTA
+
CCCCCFFFFFFFGGGGGGGGGGGHHHHHHHHHHHHHHGHHHGHHHGHHHHHHGGGGGHHHHHHHHHHHHHHHHGHHHGGHHHHHHHHHGGGGGHHGGGGGGGHHGGGGGGGGHHHHGGHHHHHHHHHHHHGGGGGGGGGGGGHHHHGGGGHGHGGGGGGGGGGGGGFFGGGGGGGGFFFGFF?FDFFFFFFFFFFF=DDFFFFFFFFEDFFFFFFFFFFFFFFFFFFFFFFFDAAFFC9FFBBBFBB0BF0
@M05620:45:000000000-G6HP7:1:1101:11465:3123 1:N:0:164
AAACCAAGCAGACACTCACCGCTCCCTCGCCACAGGCCAATAGTTTGTCCTCACTGAGTTGGCAACAAGTGGCTGCTGTGGCTGCCATTTTTCTGGTGATGGCCATCAGCTCCGACGAGGTCAGCTGGGGGGCTTTCTTTGTGTAAGCAACGAGAAACCTGAAAGAAGCATTTTTTAACTAAGTCCTGCTGAGTCATTCATGAGTTTTTAGCCGCCTTGCTTCTTCTCACAGACTCTCTACTCTCATGCCA
+
BABABABFBBFFFGGGGGGGEFGGGGHHGGFFFHHHGGHHHHHHHHHHHGHHHHHGHGHHHFHHHHHHHFHHGCEGHHHHHHGGGHGHHHHHFGHHGHHGHHFGHHHHHHFHHGGFEEC@GHHHGHFHFGGGGGGGFFGGGGGFGB/FFFFFEFFFFFFFF/FFFFFFFFFFFFFFFFFFFFFBFFFFFFFFFFFFFFFFFFFFFFFFFFBBF.9>DDFFFFFFFFFFFFFFFFFFFFFBFFFFFFFFFFB
@M05620:45:000000000-G6HP7:1:1101:11482:3127 1:N:0:164
AAACCAAGCAGACACTCACCGCTCCCTCGCCACAGGCCAATAGTTTGTCCTCACTGAGTTGGCAACAAGTGGCTGCTGTGGCTGCCATTTTTCTGGTGATGGCCATCAGCTCCGACGAGGTCAGCTGGGGGGCTTTCTTTGTGTAAGCAACGAGAAACCTGAAAGAAGCATTTTTTAACTAAGTCCTGCTGAGTCATTCATGAGTTTTTAGCCGCCTTGCTTCTTCTCACAGACTCTCTACTCTCATGCCA
+
CCCCCCBFCFFFGGGGGGGGGGGGGGHHGGGGGHHHGGGHHHHHHHHHHHHHHHHHHHHHHGHHHHHGHEGHGHGGHGHHHHHGGHHHHHHGHHHHHHGHHHHHHHHHHHHHHGGGFFGGGHHHHHHHGGGGGGGGGGGGGGGGGGFFFFFFFFFFFFFFFFFFFFFFFFFFFFFFFFFFFFFFFFFFFFFFFFFFFFFFFFFFFFFFFFFFFDAFFFFFFFFFFFFFFFFFFFFFFFFFFFFFFFFFFFB
@M05620:45:000000000-G6HP7:1:1101:19377:3131 1:N:0:164
CATCCTGACCCTGAAGTACCCCGGCTTGATTTCTGACATTAGATCGGAAGAGCACACGTCTGAACTCCAGTCACGTCGACGCATCTCGTATGCCGTCTTCTGCTTGAAAAAAAAAAAAACATATTTTGACAAAATTCCTTTAAGTTTCTCGATAAATAAACTCCTGTTATCATACCTCACTTACTCCGTCTTATCTAGTTACCCAGTTGCTGCTTTCCCCACCACTCTCTAGTTCTACTTAGGTAACGTGT
+
CCCCDFFFFFFFGGGGGGGGGGGGGGGGHHHHHHHHHHHHHHHHHHGGGGHHHHHHHGGHHGHHHHHHHHHHHHGHHGGGGGGGFHHHGGHHHHGFGHGHHHGHHHHHHHGGGGGG@/-..11111>>.>=1<.000000=0000=000=.:/..000000=00000;0000;0;/0:0.0000000.9...000000;0000=0.:;0:0:;000::0//...90/00000:00:00:0000000:.:.:
@M05620:45:000000000-G6HP7:1:1101:12713:3143 1:N:0:164
CATCCTGACCCTGAAGTACCCCATTGAGCATGGCATCGTCACCAACTGGGACGACATGGAGAAGATCTGGCACCACACCTTCTACAACGAGCTGCGCGTGGCCCCGGAGGAGCACCCAGTGCTGCTGACCGAGGCCCCCCTGAACCCCAAGGCCAACAGAGAGAAGATGACTCAGGTGAGGCTCGGCCGACGCCCGGTCTCCTCCCTTCCTTTCCCCAGTCATTTTCTGCCCGGCTTCATTTCTGACATTA
+
AAAAAF@1CCFCCGG1BBGGFFCHHBFFAFGHFG0ABAFFFEFDGAFF0/0FAAEAAA0101F0F1FGHBFHHGEHHGEHCGFFGHFFCE/EA11>>EE///B<EG/BC/C/<?FCB//F11FHGH11??/-->@C?C<--./:GGC:.;C.::AEA9/9//;E///;9BF0909/99BAFE.9-----;---9-----;///-9A-;B/BF////99-//;9FBFFF/9/-9-;9--/;BF//9B/:BB/
@M05620:45:000000000-G6HP7:1:1101:19289:3164 1:N:0:164
TACCTGTACTGGGGAAGCATTTGAATATCCCCCCATGGTGATGGGGACGGAGAACTGCTCCATAAACACAGGCAACGTGCCTAACTTTCCCGGGAAGATGAAGTCAAAGAGCGACCACAGCTCTTCGGAGGTTATTTTGCATCGGTGAGCCAGACAGAATGATCCGATGAGGGGTGCGAAACTATTTGAGGAAAGGAAGCACCTTTTTATTAAATTTACCTTTTAGCAATCGCCATTCCTACCCTAAAGAT
+
ABABBFFFFFFFGGGGGGGGGGHHHHHHHHHGGGGHHHGHHHHHHGGGGGGGGHHHHHGHHHHHHHHHHHHHGGHHGHEHHHHHHHHHHHHGGGGGGHHHHFHHHHHHHHHHGGGGGHHHHHHHHHHGGGGCHHHHHHHHHHHGGGGGHHHHHHGHHHHHHHHHHHFGGHHHGGCDGGGGGFGGGGGGFGGFGFFFFGGGFGFFFFFFFFFFFFFFFFFFFFFFFFFFFFFFFFFFFFFFFFFFFFFFFFF
@M05620:45:000000000-G6HP7:1:1101:17444:3222 1:N:0:164
AAACCAAGCAGACACTCACCGCTCCCTCGCCACAGGCCAATAGTTTGTCCTCACTGAGTTGGCAACAAGTGGCTGCTGTGGCTGCCATTTTTCTGGTGATGGCCATCAGCTCCGACGAGGTCAGCTGGGGGGCTTTCTTTGTGTAAGCAACGAGAAACCTGAAAGAAGCATTTTTTAACTAAGTCCTGCTGAGTCATTCATGAGTTTTTAGCCGCCTTGCTTCTTCTCACAGACTCTCTACTCTCATGCCA
+
BBBBBBBFBFFFGFGGGGGGGGGGGGHHGGGGGHHHGGHHHHHGHHHHHHHHHHHHHHHHHHHHHHHHHGHHGHGGHHHHHHHGGHHHHHHHHHHHHHHHHHHHHHHHHHHHHGGGGGGGGFHHHHHHGGGGGGGGGGGGGGGGGGFFFFFFFFFFFFFFFFFFFFFFFFFFFFFFFFFFFFFFFFFFFFFFFFFFFFFFFFFFFFFFFFFFFFFFFFFFFFFFFFFFFFFFFFFFFFFFFFFFFFFFFFE
@M05620:45:000000000-G6HP7:1:1101:21645:3235 1:N:0:164
AAACCAAGCAGACACTCACCGCTCCCTCGCCACAGGCCAATAGTTTGTCCTCACTGAGTTGGCAACAAGTGGCTGCTGTGGCTGCCATTTTTCTGGTGATGGCCATCAGCTCCGACGAGGTCAGCTGGGGGGCTTTCTTTGTGTAAGCAACGAGAAACCTGAAAGAAGCATTTTTTAACTAAGTCCTGCTGAGTCATTCATGAGTTTTTAGCCGCCTTGCTTCTTCTCACAGACTCTCTACTCTCATGCCA
+
A?AAAAAFBBFFGGGGGGGGGGGGGGHHGGGGGHGHGGHFG3GGHHHHHHHHFHHGHHEGHHGHHHHHHGHGEGFEHHBEECHGGGHGFHHHHHHHHHDGGHFHHHHHHHGHFGGEEECGBFFHFHGHGCGGGBGGFGFFGGGGFFFFFBFBEF?DFFFFFFFFFFFFFFFBFFFBAFFBFFBBBBFBBFFB.;9/99BFFFFFFFFFFFFFFFBBFFFFFFFFEFFFFEFFFFFFFFFFFFBF/BFFBF/
@M05620:45:000000000-G6HP7:1:1101:17443:3250 1:N:0:164
AAACCAAGCAGACACTCACCGCTCCCTCGCCACAGGCCAATAGTTTGTCCTCACTGAGTTGGCAACAAGTGGCTGCTGTGGCTGCCATTTTTCTGGTGATGGCCATCAGCTCCGACGAGGTTAGCTGGGGGGCTTTCTTTGTGTAAGCAACGAGAAACCTGAAAGAAGCATTTTTTAACTAAGTCCTGCTGAGTCATTCATGAGTTTTTAGCCGCCTTGCTTCTTCTCACAGACTCTCTACTCTCATGCCA
+
A3>ABAAFBFCFGGFGGFGGGGGEGGHHGGGGEHHGGDEEHHHHHGHHHGHHHGHHHHGFGFFFHHHHHGFHGHGEHHHHHHHGGHHHHHHHHGHHHGFFFBGEGHHHHHHHGGGGGGGG/2BFHHEFFGGGGAGGGGGGGGGFGFFFFFFFEDFDFFFFFFFFFFFFFFFFFFFFFFFFFFFFFFFFFFFFFFFEFFFFFFFFFFFFFFFFFADFFDFFFFFFFFFFFFFFFFFFFFFFFFEFFFFFFFF
@M05620:45:000000000-G6HP7:1:1101:9164:3261 1:N:0:164
AAACCAAGCAGACACTCACCGCTCCCTCGCCACAGGCCAATAGTTTGTCCTCACTGAGTTGGCAACAAGTGGCTGCTGTGGCTGCCATTTTTCTGGTGATGGCCATCAGCTCCGACGAGGTCAGCTGGGGGGCTTTCTTTGTGTAAGCAACGAGAAACCTGAAAGAAGCATTTTTTAACTAAGTCCTGCTGAGTCATTCATGAGTTTTTAGCCGCCTTGCTTCTTCTCACAGACTCTCTACTCTCATGCCA
+
BBABBAAFBFFFFGGGGGGGGGGGGGGHGGCGFFFHGGDHHGHFGFFGHHHHHHHHFHFHHFHHHHHHHHHGGHGGHHGGHHHGGHGHHHHHHHHHHHHHHHHHHHFHHGHHGFGEFECG?GHHHHHHGGGGGGGGGFGGGGGGGGFFFFFFFFFFFFFFFFFFFFFFFFFFFFFFFFFFFFFFFFFFFFFFFFFFFFFFFFFFFFFFFFFFFFFFFFFFFFFFFFFFFFFFFFFFFFFFFFFFFFFFFFF
@M05620:45:000000000-G6HP7:1:1101:16680:3274 1:N:0:164
AAACCAAGCAGACACTCACCGCTCCCTCGCCACAGGCCAATAGTTTGTCCTCACTGAGTTGGCAACAAGTGGCTGCTGTGGCTGCCATTTTTCTGGTGATGGCCATCAGCTCCGACGAGGTCAGCTGGGGGGCTTTCTTTGTGTAAGCAACGAGAAACCTGAAAGAAGCATTTTTTAACTAAGTCCTGCTGAGTCATTCATGAGTTTTTAGCCGCCTTGCTTCTTCTCACAGACTCTCTACTCTCATGCCA
+
CCCCCCCFCFFFGGGGGGGGGGGGGGHHGGGGGHHHGGHHHHHHHHHHHHHHHHHHHHGHHHHHHHHHHHHHGHGGHHHHHHHGGHHHHHHHHHHHHHHHHHHHHHHHHHHHHGGGGGGGDHHHHHHHGGGGGGGGGGGGGGGGGGFFFFFFFFFFFFFFFFFFFFFFFFFFFFFFFFFFFFFFFFFFFFFFFFFFFFFFFFFFFFFFFFFFFFFFFFFFFFFFFFFFFFFFFFFFFFFFFFFFFFFFFFB
@M05620:45:000000000-G6HP7:1:1101:16663:3289 1:N:0:164
AAACCAAGCAGACACTCACCGCTCCCTCGCCACAGGCCAATAGTTTGTCCTCACTGAGTTGGCAACAAGTGGCTGCTGTGGCTGCCATTTTTCTGGTGATGGCCATCAGCTCCGACGAGGTCAGCTGGGGGGCTTTCTTTGTGTAAGCAACGAGAAACCTGAAAGAAGCATTTTTTAACTAAGTCCTGCTGAGTCATTCATGAGTTTTTAGCCGCCTTGCTTCTTCTCACAGACTCTCTACTCTCATGCCA
+
CCCCCBCFCFFFGGGGGGGGGGGGGGHHGGGGGHHHGGHHHHHHHHHHHHHHHHHHHHGHHHHHHHHHHGHHGHGGHHHHHHHGGHHHHHHHHHHHHHHHHHHHHHHHHHHHHGGGGGGGFHHHHHHHGGGGGGGGGGGGGGGGGGFFFFFFFFFFFFFFFFFFFFFFFFFFFFFFFFFFFFFFFFFFFFFFFFFFFFFFFFFFFFFFFFFFFFFFFFFFFFFFFFFFFFFFFFFFFFFFFFFFFFFFFFF
@M05620:45:000000000-G6HP7:1:1101:12745:3290 1:N:0:164
AAACCAAGCAGACACTCACCGCTCCCTCGCCACAGGCCAATAGTTTGTCCTCACTGAGTTGGCGACAAGTGGCTGCTGTGGCTGCCATTTTTCTGGTGATGGCCATCAGCTCCGACGAGGTCAGCTGGGGGGCTTTCTTTGTGTAAGCAACGAGAAACCTGAAAGAAGCATTTTTTAACTAAGTCCTGCTGAGTCATTCATGAGTTTTTAGCCGCCTTGCTTCTTCTCACAGACTCTCTACTCTCATGCCC
+
ABBBBAAFBFFFGGGGGGGGGGGGGGHHGGGGGHHGGGHHHHHHHHGHHGHHGHHGHHHHFHH0EG@FHHHHGHGGHFGHHHHGEHFFHGHHHHFFHBBGHHGHFHHHHHGHHGGGGCCG?GFHGHHHGGCGGGGGGFFFFFFFFFFFFFFAFFB.;FFFFFFFFEAFFFFFFFFFEFFFFFFFFFFFFFFFEBFFFFFFFFEFFFFFFFFFFFFFFFFFFFFFFFFFFF/FFFFFFFFFFFFFFFFFFF/
@M05620:45:000000000-G6HP7:1:1101:11206:3298 1:N:0:164
AAACCAAGCAGACACTCACCGCTCCCTCGCCACAGGCCAATAGTTTGTCCTCACTGAGTTGGCAACAAGTGGCTGCTGTGGCTGCCATTTTTCTGGTGATGGCCATCAGCTCCGACGAGGTCAGCTGGGGGGCTTTCTTTGTGTAAGCAACGAGAAACCTGAAAGAAGCATTTTTTAACTAAGTCCTGCTGAGTCATTCATGAGTTTTTAGCCGCCTTGCTTCTTCTCACAGACTCTCTACTCTCATGCCA
+
CCBCCAAFCFFFGGGGGGGGGGGGGGHHGGGGGHHHGGHHHGHHHHHHHHHHHHHHHHHHHHHGHHHHHGHHGHGGHHHHHHHGGHHHHHHHHHHHHHHHHHHHHHHHHHHHHGGGGGGGDHHHHHHHGGGGGGGGGGGGGGGGGGFFFFFFFFFFFFFFFFFFFFFFFFFFFFFFFFFFFFFFFFFFFFFFFFFFFFFFFFFFFFFFFFFFFFFFFFFFFFFFFFFFFFFFFFFFFFFFFFFFFFFFFFF
@M05620:45:000000000-G6HP7:1:1101:16675:3303 1:N:0:164
AAACCAAGCAGACACTCACCGCTCCCTCGCCACAGGCCAATAGTTTGTCCTCACTGAGTTGGCAACAAGTGGCTGCTGTGGCTGCCATTTTTCTGGTGATGGCCATCAGCTCCGACGAGGTCAGCTGGGGGGCTTTCTTTGTGTAAGCAACGAGAAACCTGAAAGAAGCATTTTTTAACTAAGTCCTGCTGAGTCATTCATGAGTTTTTAGCCGCCTTGCTTCTTCTCACAGACTCTCTACTCTCATGCCA
+
BBBBBBBFAFFFGGGGGGGGGGGGGGHHGGGGGHHHGGHHHHHHHHHHHHHHHHHHHHHHHHHHHHHHHHHHGHGGHHHHHHHGGHHHHHHHHHHHHHHHHHHHHHHHHHHHHGGGGGGGGHHHHHHHGGGGGGGGGGGGGGGGGGFFFFFFFFFFFFFFFFFFFFFFFFFFFFFFEFFFFFFFFFFFFFFFFFFFFFFFFFFFFFFFFFFFFFFFFFFFFFFFFFFFFFFFFFFFFFFFFFFFFFFBFF/
@M05620:45:000000000-G6HP7:1:1101:12736:3306 1:N:0:164
AAACCAAGCAGACACTCACCGCTCCCTCGCCACAGGCCAATAGTTTGTCCTCACTGAGTTGGCAACAAGTGGCTGCTGTGGCTGCCATTTTTCTGGTGATGGCCATCAGCTCCGACGAGGTCAGCTGGGGGGCTTTCTTTGTGTAAGCAACGAGAAACCTGAAAGAAGCATTTTTTAACTAAGTCCTGCTGAGTCATTCATGAGTTTTTAGCCGCCTTGCTTCTTCTCACAGACTCTCTACTCTCATGCCA
+
CCCCCCCFCFFFGGGGGGGGGGGGGGHHGGGGGHHHGGHHHHHHHHHHHHHHHHHHHHHHHHHHHHHHHHHHGHGGHHHHHHHGGHHHHHHHHHHHHHHHHHHHHHHHHHHHHGGGGGGGGHHHHHHHGGGGGGGGGGGGGGGGGGFFFFFFFFFFFFFFFFFFFFFFFFFFFFFFFFFFFFFFFFFFFFFFFFFFFFFFFFFFFFFFFFFFFFFFFFFFFFFFFFFFFFFFFFFFFFFFFFFFFFFFFFF
@M05620:45:000000000-G6HP7:1:1101:12756:3313 1:N:0:164
AAACCAAGCAGACACTCACCGCTCCCTCGCCACAGGCCAATAGTTTGTCCTCACTGAGTTGGCAACAAGTGGCTGCTGTGGCTGCCATTTTTCTGGTGATGGCCATCAGCTCCGACGAGGTCAGCTGGGGGGCTTTCTTTGTGTAAGCAACGAGAAACCTGAAAGAAGCATTTTTTAACTAAGTCCTGCTGAGTCATTCATGAGTTTTTAGCCGCCTTGCTTCTTCTCACAGACTCTCTACTCTCATGCCA
+
BBAABCCFCFFFGGGGGGGGGGGGGGHHGGGGGHHHGGHHHHHHHHHHHHHHHHHHHHHHGHHHHHHHHHHHGHGGHHHHHHHGGHHHHHHHHHHHHHHHHHHHHHHHHHHHHGGGGGGGGHHHHHHHGGGGGGGGGGGGGGGGGGFFFFFFFFFFFFFFFFFFFFFFFFFFFFFFFFFFFFFFFFFFFFFFFFFFFFFFFFFFFFFFFFFFFFFFFFFFFFFFFFFFFFFFFFFFFFFFFFFFFFFFFF9
@M05620:45:000000000-G6HP7:1:1101:10693:3324 1:N:0:164
CATCCTGACCCTGAAGTACCCCATTGAGCATGGCATCGTCACCAACTGGGACGACATGGAGAAGATCTGGCACCACACCTTCTACAACGAGCTGCGCGTGGCCCCGGAGGAGCACCCAGTGCTGCTGACCGAGGCCCCCCTGAACCCCAAGGCCAACAGAGAGAAGATGACTCAGGTGAGGCTCGGCCGACGCCCGTGCTCCTCCCGTCCTTTCCCCAGTCATTTTCTGCCCGGCTTGATTTCTGACATTT
+
BBBCCFFFFFFFGGGGGGGGGGGHHHHHHHGGHHHHHGHHHGHHHGHHHHHGGGGGGHGHHFHHHHHGHHHHHGHHHGGHHHHHHHHHGGGGGHHGGGEGGGHHGGGGGGGGGHHHGGH?GHHHHHHHHHGGGGGGGGGGGGHHHHGGGGHGHHGGGGGGGGGGGGGFGGGGGGGGFFGGGEGGFFFFDCFFFFFFFFFFFFFFFFDEFFDFFFFFFFFFFFFFFFFFFFFFA;BABD:BFFFFFBB/FF/
@M05620:45:000000000-G6HP7:1:1101:12035:3346 1:N:0:164
AAACCAAGCAGACACTCACCGCTCCCTCGCCACAGGCCAATAGTTTGTCCTCACTGAGTTGGCAACAAGTGGCTGCTGTGGCTGCCATTTTTCTGGTGATGGCCATCAGCTCCGACGAGGTCAGCTGGGGGGCTTTCTTTGTGTAAGCAACGAGAAACCTGAAAGAAGCATTTTTTAACTAAGTCCTGCTGAGTCATTCATGAGTTTTTAGCCGCCTTGCTTCTTCTCACAGACTCTCTACTCTCATGCCA
+
BBBBBBBFBFFFGGGGGGGGGGEGGGHHGGGGGGHGGGHEGHFGFHHHHHHHHHHHHHGGHFHGHHHHHGGHGHGGHHEGHHHGGHHHHHGHHHGHHHGHHHHHHHHHHFHHHGGG@EGGDHHHHHHHGGGGGGGFGGFFGGGFFFFFFFFFFFFFFFFFFFFFFFFFFFFFFFFFEFFFFFFFFFFFFFFFFBFFFFFFFFFFBBFFFFFFFDFFFDFFFFFFFFFFFFFFFFFFFFFFFFFFFFFFFFF
@M05620:45:000000000-G6HP7:1:1101:11244:3361 1:N:0:164
AAACCAAGCAGACACTCACCGCTCCCTCGCCACAGGCCAATAGTTTGTCCTCACTGAGTTGGCAACAAGTGGCTGCTGTGGCTGCCATTTTTCTGGTGATGGCCATCAGCTCCGACGAGGTCAGCTGGGGGGCTTTCTTTGTGTAAGCAACGAGAAACCTGAAAGAAGCATTTTTTAACTAAGTCCTGCTGAGTCATTCATGAGTTTTTAGCCGCCTTGCTTCTTCTCACAGACTCTCTACTCTCATGCCA
+
BBBBBBBFBFFFGGGGGGGGGGGGGGHHGGGGGHHHGGHHHHHGHHHHHHHHHHHHHHHHHHHHHHHGHGHHGHGFHHHHHHHGGHHHHHHHHGHHHHHHHHHHHHHHHHHHHGGGGGGGGHGGHHHHGGGGGGGGGGGGGGGGGGFFFFFFFFDDFFFFFFFFFFFFFFFFFFFFFFFFFFFFFFFFFFFFFFFFFFFFFFFFFFFFFFFFFFFFFFFFFFFFFFFFFEFFFFFFFFFFFFFFFFFFFF/
@M05620:45:000000000-G6HP7:1:1101:11258:3375 1:N:0:164
AAACCAAGCAGACACTCACCGCTCCCTCGCCACAGGCCAATAGTTTGTCCTCACTGAGTTGGCAACAAGTGGCTGCTGTGGCTGCCATTTTTCTGGTGATGGCCATCAGCTCCGACGAGGTCAGCTGGGGGGCTTTCTTTGTGTAAGCAACGAGAAACCTGAAAGAAGCATTTTTTAACTAAGTCCTGCTGAGTCATTCATGAGTTTTTAGCCGCCTTGCTTCTTCTCACAGACTCTCTACTCTCATGCCA
+
CCBCCBCFDFFFGGGGGGGGGGGGGGHHGGGGGHHHGGHHHGHHHHHHHHHHHHHHHHHHHHHHHHHHHHHHGHGGHHHHHHHGGHHHHHHHHHHHHHHHHHHHHHHHHHHHHGGGGGGGGHHHHHHHGGGGGGGGGGGGGGGGGGFFFFFFFFFFFFFFFFFFFFFFFFFFFFHFFFFHHFFFFFFFFFFFFFFFFFFFFFFFFFFFFFFFFFFFFFFFHFFFFFFFFFFFFFFFFFFHHFFFFFFFFFF
@M05620:45:000000000-G6HP7:1:1101:10067:3380 1:N:0:164
AAACCAAGCAGACACTCACCGCTCCCTCGCCACAGGCCAATAGTTTGTCCTCACTGAGTTGGCAACAAGTGGCTGCTGTGGCTGCCATTTTTCTGGTGATGGCCATCAGCTCCGACGAGGTCAGCTGGGGGGCTTTCTTTGTGTAAGCAACGAGAAACCTGAAAGAAGCATTTTTTAACTAAGTCCTGCTGAGTCATTCATGAGTTTTTAGCCGCCTTGCTTCTTCTCACAGACTCTCTACTCTCATGCCA
+
CDCDCBBFCFFFGGGGGGGGGGGGGGHHGGGGGHHHGGHHHHHHHHHHHHHHHHHHHHHHHHHHHHHHHHHHGHGGHHHHHHHGGHHHHHHHHHHHHHHHHHHHHHHHHHHHHGGGGGGGGHHHHHHHGGGGGGGGGGGGGGGGGGFFFFFFFFFFFFFFFFFFFFFFFFFFFFFFFFFFFFFFFFFFFFFFFFFFFFFFFFFFFFFFFFFFFFFFFFFFHFFFFFHFFFFFFFFFFFFFHFFHFFHFFF:
@M05620:45:000000000-G6HP7:1:1101:11275:3388 1:N:0:164
AAACCAAGCAGACACTCACCGCTCCCTCGCCACAGGCCAATAGTTTGTCCTCACTGAGTTGGCAACAAGTGGCTGCTGTGGCTGCCATTTTTCTGGTGATGGCCATCAGCTCCGACGAGGTCAGCTGGGGGGCTTTCTTTGTGTAAGCAACGAGAAACCTGAAAGAAGCATTTTTTAACTAAGTCCTGCTGAGTCATTCATGAGTTTTTAGCCGCCTTGCTTCTTCTCACAGACTCTCTACTCTCATGCCA
+
AAABBBBFBFFFGGGGGGGGCEGGGGHHGGGGGHGHGGHHHFHHHHHHHHHHHHHHHHGGHHHHHHHHHGHGGHGGHHGHHHHGGHHHHHHHHHH3FCGHHHHHHHHHGHHHHGGGE<DGFHGHHHHHGGGGGGGGGGGGGGGGFGFFFFFFFFFFFFFFFFFFFFFFFFFFFFFFFFFFFFFFFFFFFFFFFFFFFFFFFFFFFFFFFFFFFADFFFFFFFFFFFFFFFFFFFFFFFFFFFFFFFFFFF/
@M05620:45:000000000-G6HP7:1:1101:19258:3406 1:N:0:164
CATCCTGACCCTGAAGTACCCCATTGAGCATGGCATCGTCACCAACTGGGACGACATGGAGAAGATCTGGCACCACACCTTCTACAACGAGCTGCGCGTGGCCCCGGAGGAGCACCCAGTGCTGCTGACCGAGGCCCCCCTGAACCCCAAGGCCAACAGAGAGAAGATGACTCAGGTGAGGCTCGGCCGACGCCCGTGCTCCTCCCGTCCTTTCCCCAGTCATTTTCTGCCCGGCTTGATTTCTGACATTA
+
CCCCCFFFFFFFGGGGGGGGGGGHHHHHHHHHHHHHHGHHHGHHHGHHHGHHGGGGGHGHHHHGHHHGHHHHHGHHHGGHHHHHHHHHGGGGGHHGGGGGFGHHGGGCGGGGHHHHGGH?GHHHHHHHHHGGGGGGGGGGGGHHHHGGGGHGHHGGGGGGGFG?CFFGGGGGGGGGGGGGFGGGFFFFFFFFFFFF;DFEFFFFFFA;AFDFFFFFFFFFFFFFFFFFFFFF?;FFF;ABFFFFF:BFFF0
@M05620:45:000000000-G6HP7:1:1101:16909:3450 1:N:0:164
TACCTGTACTGGGGAAGCAATCTCCATTCCTACCCTAAAGATCGGAAGAGCACACGTCTGAACTCCAGTCACGTCGACGCATCTCGTATGCCGTCTTCTGCTTGAAAAAAAAAAAAAAGAAAAAAAAGAAAATACCCTAGAACCCCTCAAATATGCAAGAGCAAAAAAAAAAAATGAACAAAAAAACTCACACATATATTGAGCAAGGACGGTCAATGAGCGAGCTGCGTCTAGCGAGCGCGACTGTCTAA
+
BABCCFFFFFFFGGGGGGGGGGHHHHHHHHHGHHHHHHHHGHHHGGGGHHHHHHHGHHHGHHHHHHHHHHHHGHHGGGGGGFEHHHGGHHHHGGGHGHHHHHHHGHHHHGGGGC>/<</.0000<<<...//000000//000...<..0000000000/./0/0/.9------.0<000/...--.0:0000.000000<0000//...--...000000----.00-<-..00----9----9.<0000
@M05620:45:000000000-G6HP7:1:1101:8567:3504 1:N:0:164
CATCCTGACCCTGAAGTACCCCATTGAGCATGGCATCGTCACCAACTGGGACGACATGGAGAAGATCTGGCACCACACCTTCTACAACGAGCTGCGCGTGGCCCCGGAGGAGCACCCAGTGCTGCTGACCGAGGCCCCCCTGAACCCCAAGGCCAACAGAGAGAAGATGACTCAGGTGAGGCTCGGCCGACGCCCGTGCTCCTCCCGTCCTTTCCCCAGTCATTTTCTGCCCGGCTTGATTTCTGACATTT
+
AAABBFFFFFFFGGGGGGGGGGGHHHGHGHHGHHHGHGHHGEFHHGHHGHHHGGGGGHGGHHHHGHHHHGHHHFHGHGGHHHHHHHHH@EEGGGHGGCEGGGFHGGGBBCGGHHHHGGGGGHHHHHHHHHGGGGGGFGGGGGHHHHGGGGHEHHGGGGGGGGG.;FCFGFFGGGGGGGGFGGGGFFED@@DFDFCB;ADAFFFFFEA;ADDFFFFFFFDFFFFFFFFFFBFEDDFFFD.BBFFFFBBFFF/
@M05620:45:000000000-G6HP7:1:1101:10494:3514 1:N:0:164
ATCTCTATCTCCTAAAAACCTGTTTAGATTTGGAGATAGACCTTCAGGTTTTTCATCATTTTCTGCATGAATTATACATTGACCACGTTCCAGCGTGGTCAGTTTGCAGCATTCTGTTATTTTGTTTGACAGAGTGTCTTGTTGAGAACATATGTAGGACATGATTTTTTCCTGCAACAGGGAAAATAAAGTATAAGTTTTAAAGATTTATTCTTTAATAAAGGATCTCAAAGCCAGCTTTAGAAAAAGGA
+
BBCCCFFFFFFFGGGGGGGGGGHHHHHHHHHHHHHHHHHHHHHHHHHHHHHGGHHHHHHHHHHHHHHHHHHHHHHHHHHHHHHHHHGFGHHFHHGGGGGHHHHHHHHHHGHHHHHHHHHHHHHHHHHHHHHHHGHHHHHHHHHHHHHHHHHHHHHHHHHHHHHHHHHHHGHHHHGHHHHHHGGHHHHHHGHHHHHHHFGHHHHHHHHHHHHHHHHHHHHHHGHFHHHHHHHGHHHHHGHHHHHHHHHHGGH
@M05620:45:000000000-G6HP7:1:1101:8577:3519 1:N:0:164
CATCCTGACCCTGAAGTACCCCATTGAGCATGGCATCGTCACCAACTGGGACGACATGGAGAAGATCTGGCACCACACCTTCTACAACGAGCTGCGCGTGGCCCCGGAGGAGCACCCAGTGCTGCTGACCGAGGCCCCCCTGAACCCCAAGGCCAACAGAGAGAAGATGACTCAGGTGAGGCTCGGCCGACGCCCGTGCTCCTCCCGTCCTTTCCCCAGTCATTTTCTGCCCGGCTTGATTTCTGACATTT
+
CCCCCFFFFFFFGGGGGGGGGGGHHHHHHHHHHHHHHGHHHGHHHGHGHHHHGGGGGHHHHHHHHHHGHHHHHGHHHGGHHHHHHHHHGGGGGHHGGGGGGGHHGGGGGGGGHHHHGGHGHHHHHHHHHHGGGGGGGGGGGGHHHHGGGGHGHHGGGGGGGGGGGGGGGGGGGGGGGGGGGGGGFFFFFFFFFFFF>.DFFFFFFFFEDFFFFFFFFFFFFFFFFFFFFFFFFFFFFF.FFFFFFFFFFF/
@M05620:45:000000000-G6HP7:1:1101:10494:3532 1:N:0:164
ATCTCTATCTCCTAAAAACCTGTTTAGATTTGGAGATAGACCTTCAGGTTTTTCATCATTTTCTGCATGAATTATACATTGACCACGTTCCAGCGTGGTCAGTTTGCAGCATTCTGTTATTTTGTTTGACAGAGTGTCTTGTTGAGAACATATGTAGGACATGATTTTTTCCTGCAACAGGGAAAATAAAGTATAAGTTTTAAAGATTTATTCTTTAATAAAGGATCTCAAAGCCAGCTTTAGAAAAAGGA
+
BBBBBFFFFFFFGGGGGGGGGGHHHHGHHHHHGHHHHHFFHHHHHHHHHHHGGHHHHHHHHHHGHHHGHGHHHHHHHHHHHHHGHHGGGHHHHHGGGGHHHHHHHHHHHHHHHHHGHHFHHHHHHHHGHHHHGFHHHHHHHHHEEFEHFFHHHHHHHGHHHHHGHHHHHGGHHBGHGHHHGEFFAGGHHGHHHFGHHFGGHHFBHHH1GHHHHHHHHGHHHHE0/GHHHHHHHHHHHGHHHHHHGHHHFFF
@M05620:45:000000000-G6HP7:1:1101:20018:3541 1:N:0:164
TACCTGTACTGGGGAAGCAATCGCCATTCCTACCCTAAAGATCGGAAGAGCACACGTCTGAACTCCAGTCACGTCGACGCATCTCGTATGCCGTCTTCTGCTTGAAAAAAAAAAAAAAAGTACGCTGGGAGCGTTATCTCGGAACTTACAGAACAAAATAATTTAATTAAGGTACAAGAATGAATACAGACGACACAATTAAAAGATATATACGTGTAGAAAGGATATTAAACGCCGAGGTAACACAAATA
+
BBCCBFFFFFFFGGGGGGGGGGGGGGGHHHHHHHHHHHHHHHHHGGGGHHHHHHHGHHHGHGHHHHHHHHHHGHHGGGGGGGGHHHGGHHHHGEGHGHHHHHHHGHHHAFGGG@/>/>-.<<1....-.<..-;..;;00....-00000;00///9.000000009;000000;000//0000000000:-----/.0000000.0090000.0/9/90000./:00:0000.--:9--.00000.9.00
@M05620:45:000000000-G6HP7:1:1101:16506:3551 1:N:0:164
AAACCAAGCAGACACTCACCGCTCCCTCGCCACAGGCCAATAGTTTGTCCTCACTGAGTTGGCAACAAGTGGCTGCTGTGGCTGCCATTTTTCTGGTGATGGCCATCAGCTCCGACGAGGTCAGCTGGGGGGCTTTCTTTGTGTAAGCAACGAGAAACCTGAAAGAAGCATTTTTTAACTAAGTCCTGCTGAGTCATTCATGAGTTTTTAGCCGCCTTGCTTCTTCTCACAGACTCTCTACTCTCATGCCA
+
?AAABBBFBFFFGGFGGCGGAAAEEGCFCEGEGHFCDDAGHCBGFHHHHHHFHHFHHHHFHHHHHHHEGDGFEFGGGHHGGEHGGHHHHDHHHGHGBFFFFGHHHGHHHHGHHGGGGFFGACFHFHHHGGGGGCGGFFGGGGGFGGFFFF?@EFFFFFEFFFFFFEA99FF;BBFFFFFBFFBBFBFFFFFFAFFFFFFFFFBFFBFFFEE/FFAFDDFF/BFBF//99FFFFFFFFFFBBFFFFF99BF/
@M05620:45:000000000-G6HP7:1:1101:17934:3563 1:N:0:164
ATCTCTATCTCCTAAAAACCTGTTTAGATTTGGAGATAGACCTTCAGGTTTTTCATCATTTTCTGCATGAATTATACATTGACCACGTTCCAGCGTGGTCAGTTTGCAGCATTCTGTTATTTTGTTTGACAGAGTGTCTTGTTGAGAACATATGTAGGACATGATTTTTTCCTGCAACAGGGAAAATAAAGTATAAGTTTTAAAGATTTATTCTTTAATAAAGGATCTCAAAGCCAGCTTTAGAAAAAGGA
+
ABAABFFFFFFFGGGGGGGGGGHHHHHHHHHHHHHHHHH5GHHHHHHHHHHGGHHGFGGHHHGFHHHHHHDHHHHHHHGHHHHHHHGHHHHBHHGEGGHHHHHHHHHHHHHHHHHHHHFHHHHHHHHHHHHHFGHHHHHHHHHHFGHHHHHHHHHHHGHFHHF2GHHHHGHHHHGGGHFHHGGHHHFGGGGHHHHDF>FGHGCHHFFHHHHHHHHHHHGD0=BGCGHFHHHFGHC/;EHGHHHGF0CHGGF
@M05620:45:000000000-G6HP7:1:1101:17915:3566 1:N:0:164
ATCTCTATCTCCTAAAAACCTGTTTAGATTTGGAGATAGACCTTCAGGTTTTTCATCATTTTCTGCATGAATTATACATTGACCACGTTCCAGCGTGGTCAGTTTGCAGCATTCTGTTATTTTGTTTGACAGAGTGTCTTGTTGAGAACATATGTAGGACATGATTTTTTCCTGCAACAGGGAAAATAAAGTATAAGTTTTAAAGATTTATTCTTTAATAAAGGATCTCAAAGCCAGCTTTAGAAAAAGGA
+
BBBBBFFFFFFFGGGGGGGGGGHHHHHHHHHHHFHGHFHHHHHHHHHHHHHGGHHHHHHHHHHHHHHHHHHHHHHHHHHHHHHHHHGHHHHHHHGGGGHHHHHHHHHHHHHHHHHHHHHHHHHHHHHHHHHHGHHHHHHHHHHHGHHHHHHHHHHHHHHHHHHHHHHHHGHHHHHHEHHHHGGGEHFGGHHHHHHHHHHHHHHGHGGHHHHHHHHHHHHHHHFHGHHHHHHGHHHHHGHHHHFFGGGHAGF
@M05620:45:000000000-G6HP7:1:1101:16488:3567 1:N:0:164
AAACCAAGCAGACACTCACCGCTCCCTCGCCACAGGCCAATAGTTTGTCCTCACTGAGTTGGCAACAAGTGGCTGCTGTGGCTGCCATTTTTCTGGTGATGGCCATCAGCTCCGACGAGGTCAGCTGGGGGGCTTTCTTTGTGTAAGCAACGAGAAACCTGAAAGAAGCATTTTTTAACTAAGTCCTGCTGAGTCATTCATGAGTTTTTAGCCGCCTTGCTTCTTCTCACAGACTCTCTACTCTCATGCCA
+
CCCCCBCFCFFFGGGGGGGGGGGGGGHHGGGGGHHHGGHHHHHHHHHHHHHHHHHHHHHHHHHHHHHHHGHHGHGGHHHHHHHGGHHHHHHHHHHHHHGHHHHHHHHHHHHHHGGGGGGGGHHHHHHHGGGGGGGGGGGGGGGGGGFFFFFFFFFFFFFFFFFFFFFFFFFFFFFFFFFFFFFFFFFFFFFFFFFFFFFFFFFFFFFFFFFFFFFFFFFFFFFFFFFFFFFFFFFFFFFFFFFFFFFFFFF
@M05620:45:000000000-G6HP7:1:1101:16502:3580 1:N:0:164
AAACCAAGCAGACACTCACCGCTCCCTCGCCACAGGCCAATAGTTTGTCCTCACTGAGTTGGCAACAAGTGGCTGCTGTGGCTGCCATTTTTCTGGTGATGGCCATCAGCTCCGACGAGGTCAGCTGGGGGGCTTTCTTTGTGTAAGCAACGAGAAACCTGAAAGAAGCATTTTTTAACTAAGTCCTGCTGAGTCATTCATGAGTTTTTAGCCGCCTTGCTTCTTCTCACAGACTCTCTACTCTCATGCCA
+
AAABBAAFBFFFGGGGGGGGGGGGGGHHGGGGGHHHGGHHHGHHHHGHGHHHHHHHHHGHHHHHHHHHHFHGGHGGHHGHHHHGGHHHHHHGHHBHHHGHHHHHHHHHHHHHHGGFGGG/CGHHHHHGGGGGGGGFGGGGGFGFFGFFFFFFFFFFFFFFFFFFFFFFFFFFFFFFFFFFFFFFFFFFFFFFFFFFFFFFFFFFFFFFFFFFF?DDDFFFFFEFFFFFFFFEFFFFFFFFFFFFFFFBFFF
@M05620:45:000000000-G6HP7:1:1101:12317:3589 1:N:0:164
CATCCTGACCCTGAAGTACCCCATTGAGCATGGCATCGTCACCAACTGGGACGACATGGAGAAGATCTGGCACCACACCTTCTACAACGAGCTGCGCGTGGCCCCGGAGGAGCACCCAGTGCTGCTGACCGAGGCCCCCCTGAACCCCAAGGCCAACAGAGAGAAGATGACTCAGGTGAGGCTCGGCCGACGCCCGTGCTCCTCCCGTCCTTTCCCCAGTCATTTTCTGCCCGGCTTGATTTCTGCCCTTT
+
ABBCCFFFFFFFGGGGGGGGGGGHHHHHHHHHHHBGHGHHHGHHHGHHHHHHGGGGGHHHHHHHHHHHHHHHHGHHHGGHHHHHHGFHGGGGGHHGGGGGGGHHGGGGGGGGHHHHGGHHHHHHHHHHHHFGGGGGGGGGGGHHHHGGDAGGHHFGGGGGGGGGFFFGGGGGGGGGGGGGGGGGFFFFFFFFFFFFBDDFFFFFFFFFFFDFFFFFFFDFFFFBFFFFFEFF?FFFFC.BFFFFB0B.;F0
@M05620:45:000000000-G6HP7:1:1101:12326:3612 1:N:0:164
CATCCTGACCCTGAAGTACCCCATTGAGCATGGCATCGTCACCAACTGGGACGACATGGAGAAGATCTGGCACCACACCTTCTACAACGAGCTGCGCGTGGCCCCGGAGGAGCACCCAGTGCTGCTGACCGAGGCCCCCCTGAACCCCAAGGCCAACAGAGAGAAGATGACTCAGGTGAGGCTCGGCCGACGCCCGTGCTCCTCCCGTCCTTTCCCCAGTCATTTTCTGCCCGGCTTGATTTCTGACATTA
+
CCCCCFFFFFFFGGGGGGGGGGGHHHHHHHHHHHHHHGHHHGHHHGHHHHHHGGGGGHHHHHHHHHHHHHHHHGHHHGGHHHHHHHHHGGGGGHHGGGGGGGHHGGGGGGGGHHHHGGHHHHHHHHHHHHGGGGGGGGGGGGHHHHGGGGHGHHGGGGGGGGGGGGGGGGGGGGGGGGGGGGGGFFFFFFFFFFFFDDFFFFFFFFFEFFFFFFFFFFFFFBFFFFFFFFFFFFFFFFFFFFFFFFFFFF0
@M05620:45:000000000-G6HP7:1:1101:21869:3621 1:N:0:164
AAACCAAGCAGACACTCACCGCTCCCTCGCCACAGGCCAATAGTTTGTCCTCACTGAGTTGGCAACAAGTGGCTGCTGTGGCTGCCATTTTTCTGGTGATGGCCATCAGCTCCGACGAGGTCAGCTGGGGGGCTTTCTTTGTGTAAGCAACGAGAAACCTGAAAGAAGCATTTTTTAACTAAGTCCTGCTGAGTCATTCATGAGTTTTTAGCCGCCTTGCTTCTTCTCACAGACTCTCTACTCTCATGCCA
+
CDCDCCCFCFFFGGGGGGGGGGGGGGHHGGGGGHHHGGHHHHHHHHHHHHHHHHHHHHHHHHHHHHHHHHHHGHGGHHHHHHHGGHHHHHHHHHHHHHHHHHHHHHHHHHHHHGGGGGGGGHHHHHHHGGGGGGGGGGGGGGGGGGFFFFFFFFFFFFFFFFFFFFFFFFFFFFHFFFFFFFFFFFFFFFFFFFFFFFHHHHFFFFFFFFFFFFFFFFFFHFHFHFFFFFFFFFFFFFFFFFFHFFFFFFB
@M05620:45:000000000-G6HP7:1:1101:11465:3639 1:N:0:164
TACCTGTACTGGGGAAGCATTTGAATATCCCCCCATGGTGATGGGGACGGAGAACTGCTCCATAAACACAGGCAACGTGCCTAACTTTCCCGGGAAGATGAAGTCAAAGAGCGACCACAGCTCTTCGGAGGTTATTTTGCATCGGTGAGCCAGACAGAATGATCCGATGAGGGGTGCGAAACTATTTGAGGAAAGGAAGCACCTTTTTATTAAATTTACCTTTTAGCAATCGCCATTCCTACCCTAAAGAT
+
CCCCCFFFFFFFGGGGGGGGGGHHHHHHHHHGGGGHHHFHHHHHHGGGGGGGGHHHHHHHHHHHHHHHHHHHGGHHGHHHHHHHHHHHHGHGGGGGGHHHGHGHHHHHHHHHGGGGGHHHHHHHHHHGGGGEHHHHHHHHGHHGGGGCGGHHFHGHHHHHHHHHHH<EGHHHGGEGEGDGGGGGGGGHGGGFFGGGFGGGGGFFFFFFFFFFFBFFFFFFFFFFFFFFFFFFFFFEFFFFFFFFFFFFFFF
@M05620:45:000000000-G6HP7:1:1101:17184:3640 1:N:0:164
CATCCTAACCCTGAAGTACCCCATTGAGCATGGCATCGTCACCAACTGGGACGACATGGAGAAGATCTGGCACCACACCTTCTACAACGAGCTGCGCGTGGCCCCGGAGGAGCACCCAGTGCTGCTGACCGAGGCCCCCCTGAACCCCAAGGCCAACAGAGAGAAGATGACTCAGGTGAGGCTCGGCCGACGCCCGTGCTCCTCCCGTCCTTTCCCCAGTCATTTTCTGCCCGGCTTGATTTCTGACATTT
+
CCCCCFFFFFCFGGGGGGGGGGGHHHHHHHHHHHHHHGHHHGHHHGHHGHHHGGGGGHHHHHHHHHHHHHHHHGHHHGGHHHHHHHHHGGGGGHHGGGGGGGHHGGGGGGGGHHHHGGHHHHHHHHHHHHGGGGGGGGGGGGHHHHGGGGHGHGEGGGGGGGGGGGGGGGGGGGGGGGGGGGGFFFFFFFFFFFFFFFFFFFFFFFFFFDFFFFFFFFFFFFFFFFFEFFFEDDFFFF.BFFFFF0BFFF0
@M05620:45:000000000-G6HP7:1:1101:20095:3645 1:N:0:164
CATCCTGACCCTGAAGTACCCCATTGAGCATGGCATCGTCACCAACTGGGACGACATGGAGAAGATCTGGCACCACACCTTCTACAACGAGCTGCGCGTGGCCCCGGAGGAGCACCCAGTGCTGCTGACCGAGGCCCCCCTGAACCCCAAGGCCAACAGAGAGAAGATGACTCAGGTGAGGCTCGGCCGACGCCCGTGCTCCTCCCGTCCTTTCCCCAGTCATTTTCTGCCCGGCTTGATTTCTGACATTT
+
CCCDDFFFFFFFGGGGGGGGGGGHHHHHHHHHHHHHHGHHHGHHHGHHHHHHGGGGGHHHHHHHHHHHHHHHHGHHHGGHHHHHHHHHGGGGGHHGGGGGGGHHGGGGGGGGHHHHGGHHHHHHHHHHHHGGGGGGGGGGGGHHHHGGGGHGHHGGGGGGGGGGGGGGGGGGGGGGHGGGGGGGFFFFFFFFFFFF@DFFFFFFFFFFFFFFFFFFFFFFFFFFFFFFFFFFFFFFFF;FFFFFFBFFFF0
@M05620:45:000000000-G6HP7:1:1101:17184:3658 1:N:0:164
CATCCTAACCCTGAAGTACCCCATTGAGCATGGCATCGTCACCAACTGGGACGACATGGAGAAGATCTGGCACCACACCTTCTACAACGAGCTGCGCGTGGCCCCGGAGGAGCACCCAGTGCTGCTGACCGAGGCCCCCCTGAACCCCAAGGCCAACAGAGAGAAGATGACTCAGGTGAGGCTCGGCCGACGCCCGTGCTCCTCCCGTCCTTTCCCCAGTCATTTTCTGCCCGGCTTGATTTCTGACATTA
+
BBCCCFFFFFCFGGGGGGGGGGGHHHHHHHHHHHHHHGHHHGHHHGHHHHHHGGGGGHHHHHHHHHHHHHHHHGHHHGGHHHHHHHHHGGGGGHHGGGGGGGHHGGGGGGGGHHHHGGHHHHHHHHHHHHGGGGGGGGGGGGHHHHGGGGHGHGGGGGGGGGGGGGGGGGGGGGGGGGGGGGGFFFFFFFFFFFFF@DFFFFFFFFFFDDDFFFFFFFFFFFFFFFFFFFFFFFFFFFFFFFFFB;FFFF0
@M05620:45:000000000-G6HP7:1:1101:20096:3662 1:N:0:164
CATCCTGACCCTGAAGTACCCCATTGAGCATGGCATCGTCACCAACTGGGACGACATGGAGAAGATCTGGCACCACACCTTCTACAACGAGCTGCGCGTGGCCCCGGAGGAGCACCCAGTGCTGCTGACCGAGGCCCCCCTGAACCCCAAGGCCAACAGAGAGAAGATGACTCAGGTGAGGCTCGGCCGACGCCCGTGCTCCTCCCGTCCTTTCCCCAGTCATTTTCTGCCCGGCTTGATTTCTGACATTT
+
CCCCCFFFFFFFGGGGGGGGGGGHHHHHHHHGHHHHHGHHHGHHHGHHHHHHGGGGGHHHHHHHHHHHHHHHHGHHHGGHHHHHHHHHGGGGGGHGGGGGGGHHGGGGGGGGHHHHGGHHGHHHHHGHHHDGGGGGGGGGGGGHHHGGGGHGHHFGGGGGGGGGGGGGGGGGGGFBFGGGGGGGFFFFFFFFFFFFC9DFFFFFFFFFFFFFFFFFFFDBFFFFFFFFFFFFDCCCFF9FFFFFF0BFFF0
@M05620:45:000000000-G6HP7:1:1101:13998:3686 1:N:0:164
CATCCTGACCCTGAAGTACCCCATTGAGCATGGCATCGTCACCAACTGGGACGACATGGAGAAGATCTGGCACCACACCTTCTACAACGAGCTGCGCGTGGCCCCGGAGGAGCACCCAGTGCTGCTGACCGAGGCCCCCCTGAACCCCAAGGCCAACAGAGAGAAGATGACTCAGGTGAGGCTCGGCCGACGCCCGTGCTCCTCCCGTCCTTTCCCCAGTCATTTTCTGCCCGGCTTGATTTCTGACATTA
+
BAAABFFFFFFFGGGGGGGGGGGHHHHHFHHHHHHHHGHHHGHHHGHHHHFHEGGGFHGFHHHHHHHHHGHGFGHHHGGHHHHHHHHHGGEEGFHGGGFEEFGCEGGGGGGGHHHGGGGHHFHHHHHHHHCDGGGGGGGGGEFHHGGGDDCEGHEGGGFBFBEGGG/FGGGFFFGGGFGGGGEGFFEFCFFFFFFF-A?A/FBFFFFFFFFFF/99BF.BFFFFFFFFBBFED=FFAC.BFF/BB9BFFF/
@M05620:45:000000000-G6HP7:1:1101:10722:3686 1:N:0:164
CATCTGACCCTGAAGTACCCCATTGAGCATGGCATCGTCACCAACTGGGACGACATGGAGAAGATCTGGCACCACACCTTCTACAACGAGCTGCGCGTGGCCCCGGAGGAGCACCCAGTGCTGCTGACCGAGGCCCCCCTGAACCCCAAGGCCAACAGAGAGAAGATGACTCAGGTGAGGCTCGGCCGACGCCCGTGCTCCTCCCGTCCTTTCCCCAGTCATTTTCTGCCCGGCTTGATTTCTGACATTAG
+
BCCCCFFFFFFFGGGGGGGGGEHHHHHHHHHHHHHHGHHHGHHHGHHHHHHGGGGGHHHHHHHHHHHHHHHHGHHHGGHHHHHHHHHGEGGGHHGGGGGGGHHGGGGGGGGHHHHGGHHHHHHHHGHHHGGGGGGGGGGGGHHHHGGADEGHHHGGGGGGGGGGGGGFGGGGGGGCBFGGGAFDFFFFFFACFFACDFEFFFFFFAEFFFFFBFFFFF0B0;FFFFFFFFFD->BDFAFFFFFFBF0BFB9
@M05620:45:000000000-G6HP7:1:1101:15447:3706 1:N:0:164
AAACCAAGCAGACACTCACCGCTCCCTCGCCACAGGCCAATAGTTTGTCCTCACTGAGTTGGCAACAAGTGGCTGCTGTGGCTGCCATTTTTCTGGTGATGGCCATCAGCTCCGACGAGGTCAGCTGGGGGGCTTTCTTTGTGTAAGCAACGAGAAACCTGAAAGAAGCATTTTTTAACTAAGTCCTGCTGAGTCATTCATGAGTTTTTAGCCGCCTTGCTTCTTCTCACAGACTCTCTACTCTCATGCCA
+
CDDDDDDFCFFFGGGGGGGGGGGGGGHHGGGGGHHHGGHHHHHHHHHHHHHHHHHHHHHHHHHHHHHHHHHHGHGGHHHHHHHGGHHHHHHHHHHHHHHHHHHHHHHHHHHHHGGGGGGGGHHHHHHHGGGGGGGGGGGGGGGGGGFFFFFFFFFFFFFFFFFFFFFFFFFFFFHFFFFHHFFFFFFFFFFFFBFFFFFFFHFFFFFFFFFFFFFFFFFFHFHFHFFFFHFFFFFFFFFFFFFFFFFFFFF
@M05620:45:000000000-G6HP7:1:1101:17875:3707 1:N:0:164
AAACCAAGCAGACACTCACCGCTCCCTCGCCACAGGCCAATAGTTTGTCCTCACTGAGTTGGCAACAAGTGGCTGCTGTGGCTGCCATTTTTCTGGTGATGGCCATCAGCTCCGACGAGGTCAGCTGGGGGGCTTTCTTTGTGTAAGCAACGAGAAACCTGAAAGAAGCATTTTTTAACTAAGTCCTGCTGAGTCATTCATGAGTTTTTAGCCGCCTTGCTTCTTCTCACAGACTCTCTACTCTCATGCCA
+
CCCCCCCFCFFFGGGGGGGGGGGGGGHHGGGGGHHHGGHHHHHHHHHHHHHHHHHHHHHHHHHHHHHHHHHHGHGGHHHHHHHGGHHHHHHHHHHHHHHHHHHHHHHHHHHHHGGGGGGGCGHHHHHHGGGGGGGGGGGGGGGGGGFFFFFFFFFFFFFFFFFFFFFFFFFFFFFFFFFFFFFFFFFFFFFFFFFFFFFFFFFFFFFFFFFFFFFFFFFFFFFFFFFFFFFFFFFFFFFFFFFFFFFFFFF
@M05620:45:000000000-G6HP7:1:1101:15968:3743 1:N:0:164
AGATTACTGCAACAGTTCCCCCTGGACCTGGAAAAGTTTCTTGCCTGGCTTACAGAAGCTGAAACAACTGCCAATGTCCTACAGGATGCTACCCGTAAGGAAAGGCTCCTAGAAGACTCCAAGGGAGTAAAAGAGCTGATGAAACAATGGCAAGTAAGTCAGGCATTTCCGCTTTAGCACTCTTGTGGATCCAATTGAACAATTCTCAGCATTTGTACTTGTAACTGACAAGCCAGGGACAAAACAAAGAT
+
AAAAAFFFDFBFGGGGGGGGGGGG0FHHHFGH1FHHHHHHHHHHHHHEHHHGHHBHHHHHHGGFHHHHHHHHHHHGHHHHHHHHGGHHHHHHHHGGGGHHHH>FCFHHGHHHHHGHHHHH11>FF/EEHHHHGGHHHHHHHDGHHHHHHHHFHGHGHHGHHFFGEHHHHHGGGGGHEHHHHHHHHGHGGHGHHFHHHHECDCHHHHHHGHHHHHHHHGHHCGHGHHGEHHGHHGGGGGGGGGFGGGGGGGG
@M05620:45:000000000-G6HP7:1:1101:15998:3744 1:N:0:164
AGATTACTGCAACAGTTCCCCCTGGACCTGGAAAAGTTTCTTGCCTGGCTTACAGAAGCTGAAACAACTGCCAATGTCCTACAGGATGCTACCCGTAAGGAAAGGCTCCTAGAAGACTCCAAGGGAGTAAAAGAGCTGATGAAACAATGGCAAGTAAGTCAGGCATTTCCGCTTTAGCACTCTTGTGGATCCAATTGAACAATTCTCAGCATTTGTACTTGTAACTGACAAGCCAGGGACAAAACAAAGAT
+
BABBBFFFFFFFGGGGGGGGGGGGGHHHHHHHHHHHGHHHHHHHHHHHHHHHHHGHHHHHHGHHHHHHHHHHHHHHHHHHHHHHBFHHHHHHHHGFGGHHGHCGHHHHGHHHHHHHHHHHHFHFGCFFFHHHHGHHHHHHHHHHHHHHHHHGHGHHHHGHHHFHHHHHHHGGGGGHHHGHHHHHHHHGHHHHHHHHHHHHFHHHHHHHHHHHHGHHGHHHHHHHHHHHHHHHHGGGGGGGGGGGGGGGGGC
@M05620:45:000000000-G6HP7:1:1101:15982:3756 1:N:0:164
AGATTACTGCAACAGTTCCCCCTGGACCTGGAAAAGTTTCTTGCCTGGCTTACAGAAGCTGAAACAACTGCCAATGTCCTACAGGATGCTACCCGTAAGGAAAGGCTCCTAGAAGACTCCAAGGGAGTAAAAGAGCTGATGAAACAATGGCAAGTAAGTCAGGCATTTCCGCTTTAGCACTCTTGTGGATCCAATTGAACAATTCTCAGCATTTGTACTTGTAACTGACAAGCCAGGGACAAAACAAAGAT
+
BAABBFFFFFFFGGGGGGGGGGGGAGHHHGHHHHHHGHHHHHHHHHHHHHHGHHFHHHHHHHHHHHHHHHHHHHHHHHHHHHHHFGHHGHHHHHGGGGHHHHHHHHHHGHHHHHHHHHHHHFFFGGGGHHHHHGHHHHHHHHHHHHHHHHHHHGHHHHHHHFGHHHHHHHGGGGGHHHHHHHHHHHHGHHHHGHHHHGHGGHHHHHHGFHHHHHHHHFHHHHHHHHHHHHHHHGGGGGGGGGFFGGGGGGF
@M05620:45:000000000-G6HP7:1:1101:13504:3756 1:N:0:164
AAACCAAGCAGACACTCACCGCTCCCTCGCCACAGGCCAATAGTTTGTCCTCACTGAGTTGGCAACAAGTGGCTGCTGTGGCTGCCATTTTTCTGGTGATGGCCATCAGCTCCGACGAGGTCAGCTGGGGGGCTTTCTTTGTGTAAGCAACGAGAAACCTGAAAGAAGCATTTTTTAACTAAGTCCTGCTGAGTCATTCATGAGTTTTTAGCCGCCTTGCTTCTTCTCACAGACTCTCTACTCTCATGCCA
+
CCCCCCCFCFFFGGGGGGGGGGGGGGHHGGGGGHHHGGHHGGHHHHHHHHHHHHHHHHHHHHHHHHHHHHHHGHGGHHHHHHHGGHFHHHHHHHHHHHHHHHHHHHHHHHHHHGGGGEGGFHHHHHHHGGGGGGGGGGGGGGGGGGFFFFFFFFFFFFFFFFFFFFFFFFFFFFFFFFFFFFFFFFFFFFFFFFFFFFFFFFFFFFFFFFFFFFFFFFFFFFFFFFFFFFFFFFFFFFFFFFFFFFFFFF0
@M05620:45:000000000-G6HP7:1:1101:12517:3756 1:N:0:164
CATCCTGACCCTGAAGTACCCCATTGAGCATGGCATCGTCACCAACTGGGACGACATGGAGAAGATCTGGCACCACACCTTCTACAACGAGCTGCGCGTGGCCCCGGAGGAGCACCCAGTGCTGCTGACCGAGGCCCCCCTGAACCCCAAGGCCAACAGAGAGAAGATGACTCAGGTGAGGCTCGGCCGACGCCCGTGCTCCTCCCGTCCTTTCCCCAGTCATTTTCTGCCCGGCTTGATTTCTGACATTA
+
CCCCCFFFFFFFGGGGGGGGGGGHHHHHHHHHHHHHHGHHHGHHHGHHHHHHGGGGGHHHHHHHHHHHHHHHHGHHHGGHHHHHHHHHGGGGGHHGGGGGGGHHGGGGGGGGHGHHGGHGHHHHHHHHHHGGGGGGGGGGGGHHHHGGGGHGHHGGGGGGGGGGGGGGGGGGGGGGGGGGGGGGFFFFFFFFFFFFFFFFFFFFFFFFFFFFFFFFFFFFFFFFFFFFFFFFFFFFFFFFFFFFFBFFFF0
@M05620:45:000000000-G6HP7:1:1101:20839:3773 1:N:0:164
CATCCTGACCCTGAAGTACCCCGGCTTGATTTCTGACATTAGATCGGAAGAGCACACGTCTGAACTCCAGTCACGTCGACGCATCTCGTATGCCGTCTTCTGCTTGAAAAAAAAAAAACAACAAATTACTCAACACCAACTCACTCTGTCTTAAAAAGAAATATCGACAAACACAAAATGTTGACATCAATACTGACGTAGAGAAAGACATAAGTGATGCACCAGTAGACCATCCTACATAAAAAACTATA
+
BCBCCFFFFFFFGGGGGGGGGGGGGGGGHHHHHHHHHHHHHHHHHHGGGGHHHHHHHGHHHGHHHHHHHHHHHHGHHGGGGGGGCGHHGGHHHHGGGHGHHHHHHHHHHHHGGGGF@///?<>.0=111=111<1..<../0000000000000000.../0;00..-.-/..:...;00:000000:0000000009;:..00000///000000000000/:.:00000/00.00000000:0-.0:00
@M05620:45:000000000-G6HP7:1:1101:13508:3775 1:N:0:164
AAACCAAGCAGACACTCACCGCTCCCTCGCCACAGGCCAATAGTTTGTCCTCACTGAGTTGGCAACAAGTGGCTGCTGTGGCTGCCATTTTTCTGGTGATGGCCATCAGCTCCGACGAGGTCAGCTGGGGGGCTTTCTTTGTGTAAGCAACGAGAAACCTGAAAGAAGCATTTTTTAACTAAGTCCTGCTGAGTCATTCATGAGTTTTTAGCCGCCTTGCTTCTTCTCACAGACTCTCTACTCTCATGCCA
+
CCCCCCCFCFFFGGGGGGGGGGGGGGHHGGGGGHHHGGHHHHHHHHHHHHHHHHHHHHHHHHHHHHHHHHHHGHGGHHHHHHHGGHHHHHHHHHHHHHHHHHHHHHHHHHHHHGGGGGGGGHHHHHHHGGGGGGGGGGGGGGGGGGFFFFFFFFFFFFFFFFFFFFFFFFFFFFFFFFFFFFFFFFFFFFFFFFFFFFFFFFFFFFFFFFFFFFFFFFFFFFFFFFFFFFFFFFFFFFFFFFFFFFFFFFF
@M05620:45:000000000-G6HP7:1:1101:11918:3786 1:N:0:164
CATCCTGACCCTGAAGTACCCCGGCTTGATTTCTGACATTAGATCGGAAGAGCACACGTCTGAACTCCAGTCACGTCGACGCATCTCGTATGCCGTCTTCTGCTTGAAAAAAAAAAAAACAAATCTACAAACTACGACTTTTATTCCTCGATCTAGTGAAGAACCTCATTATAGGACAAGGAGTTATTCGCTATTAGCCATAATTAGACATCTATTATTGTTATGTGAGGTGTCTGTTGTAGGAGAACGCT
+
CCCCCFFFFFFFGGGGGGGGGGGGGGGGHHHHHHHHHHHHFHHHHHGGFGHHHHHHHGHHHGHHHHHHHHHHHHGHHGGGGGGGFHHGFGHHHHGEGHGHHHGHHHHGDGGGGGG<</-...011111111.000....<0=0000000../:.00000000//.;/90;0000000/.;9..;/00909....;:0/00;00:;0000000009:0;00000090000.;.0000;00/000;/..0...
@M05620:45:000000000-G6HP7:1:1101:20826:3793 1:N:0:164
CATCCTGACCCTGAAGTACCCCGGCTTGATTTCTGACATTAGATCGGAAGAGCACACGTCTGAACTCCAGTCACGTCGACGCATCTCGTATGCCGTCTTCTGCTTGAAAAAAAAAAAAAATGAACCTATGTACTCACATCTTTGAGTCAAGACCACGAATGACATAGCGAATCACGATGGCACACCCAGCATTGTGATGAGGAGACGTCAGACATGTGAAGGGAGCAGTGCTGACATATATTCGTCAGCTG
+
BBBBBFFFFFFFGGGGGBGGGGECEEE?HHGHHHFFHHHGHHGHHEEGGGHEHHHGHEHHHEHGHFHHHFFHHF1BGECGGGFF/@FBFEHBGHGFEHFHHFHGHHGFGH0BB/D@</--01111.0/00000000/0000<000<000000/;;..-;:/000000/;---.0/;9...//0/9....../////9//////........//.////////...../////9/.////////./..9///
@M05620:45:000000000-G6HP7:1:1101:11914:3805 1:N:0:164
CATCCTGACCCTGAAGTACCCCGTCTTGATTTCTGACATTAGATCGTAAGAGCACACGTCTGAACTCCAGTCACGCCGACTCATCTCGTATGCCGGCTTCTGCTTGAAGAAAAAACCAGTGCTGCTGACCGAGGCCCCCCTGAACCCCAAGGCCAACAGAGAGAAGATGACTCAGGTGAGGCTCGGCCGACGCCCGTGCTCCTCCCGTCCTTTCCCCAGTCATTTTCTGCCCGGCTTGATTTCTGACATTA
+
AAAAAFFFFFFFGGGGGGGGGG0AA0AF3BFED222D1G2F1ADDF0A0FH1AFGH0F0AAAG2EHH11FBBFG/0A////B11B2B0/B0021//>/>0B1F11B0B11B00B/?/??FCG>GG1CGFHGGGGGGG?CCCFFHHHEGFGHEHHEEGGHGHE?E:CGHHFHHGCBFFFBFGGE.9-E.;@A@?@@@=A-A;BF-9---;9-;//;9B9-BFFF/BFF;9/;E->-@-@AFFBFFB/B/BB9
@M05620:45:000000000-G6HP7:1:1101:20553:3819 1:N:0:164
AAACCAAGCAGACACTCACCGCTCCCTCGCCACAGGCCAATAGTTTGTCCTCACTGAGTTGGCAACAAGTGGCTGCTGTGGCTGCCATTTTTCTGGTGATGGCCATCAGCTCCGACGAGGTCAGCTGGGGGGCTTTCTTTGTGTAAGCAACGAGAAACCTGAAAGAAGCATTTTTTAACTAAGTCCTGCTGAGTCATTCATGAGTTTTTAGCCGCCTTGCTTCTTCTCACAGACTCTCTACTCTCATGCCA
+
?ABBABAFBFFFGCGGGGGGGGGFGGHGGGGGGHGGGGHGHGFGFHHHHHGFHHHHHHHGGHHGHHHHHGGGGHGFHHFFFFGFGHHHHHHHHHHHHHFHHGFGHHHHHHHHHGGGGGGGGHHHHHHHGGGGGGGGGGGGGGGGGGFFFFFFFFFFFFFFFFFFFFFFFFFFFFFFFFFFFFFFFFFFFFFFFFFFFFFFFFFFFFFFFFFFFFFFFFFFFFFFFFFFFFFFFFFFFFFFFFFFFFFFFFF
@M05620:45:000000000-G6HP7:1:1101:21318:3820 1:N:0:164
TACCTGTACTGGGGAAGCATTTGAATATCCCCCCATGGTGATGGGGACGGAGAACTGCTCCATAAACACAGGCAACGTGCCTAACTTTCCCGGGAAGATGAAGTCAAAGAGCGACCACAGCTCTTCGGAGGTTATTTTGCATCGGTGAGCCAGACAGAATGATCCGATGAGGGGTGCGAAACTATTTGAGGAAAGGAAGCACCTTTTTATTAAATTTACCTTTTAGCAATCGCCATTCCTACCCTAAAGAT
+
BABBBFFFFFFFGGGGGGGGGGHHHHHHHGFGEG?EGGBGGHHHHGEGGGGGGHHHHHHHHHHHHHHHHGHHGHHHGHHHHHHHHHHHHHHGGGGGGHHHHHHHHHHHHHHHGGGGGHHHHHHGHHHGGGGGHGHHHHHHHHHGGGGGGFHHHHGHHHHHGHHHHH.EDHHGGGCDDF;D?@FCFGGGGGGCFBC.CFGGGGFFFFFFFFFFFBFFFFFFFFFFFFFFBFBAEFF;;;BFFFAAFFFBBFF
@M05620:45:000000000-G6HP7:1:1101:14689:3843 1:N:0:164
TACCTGTACTGGGGAAGCATTTGAATATCCCCCCATGGTGATGGGGACGGAGAACTGCTCCATAAACACAGGCAACGTGCCTAACTTTCCCGGGAAGATGAAGTCAAAGAGCGACCACAGCTCTTCGGAGGTTATTTTGCATCGGTGAGCCAGACAGAATGATCCGATGAGGGGTGCGAAACTATTTGAGGAAAGGAAGCACCTTTTTATTAAATTTACCTTTTAGCAATCGCCATTCCTACCCTAAAGAT
+
CCCCCFFFFFFFGGGGGGGGGGHHHHHHHHHGGGGHHHGGHHHHHGGGGGGGGHHHHHHHHHHHHHHHHHHHGHGHGHHHHHHHHHHHHHHGGGGGGHHHHHHHHHHHHHHHGGGGGHHHHHHGHHHGGGGEHHHHHHHHGHHGGGGGHHHGHGGHHHFHHHHHHHEGGHHHGG:ADGEFGGGGGGGGGGGFGGFGFFGGGGFFFFFFFFFFFFFFFFFFFFFFFFFFFFFFEDFFFFFFFFFFF/FFFFF
@M05620:45:000000000-G6HP7:1:1101:14687:3860 1:N:0:164
TACCTGTACTGGGGAAGCATTTGAATATCCCCCCATGGTGATGGGGACGGAGAACTGCTCCATAAACACAGGCAACGTGCCTAACTTTCCCGGGAAGATGAAGTCAAAGAGCGACCACAGCTCTTCGGAGGTTATTTTGCATCGGTGAGCCAGACAGAATGATCCGATGAGGGGTGCGAAACTATTTGAGGAAAGGAAGCACCTTTTTATTAAATTTACCTTTTAGCAATCGCCATTCCTACCCTAAAGAT
+
>1A>ADB@DD@11A1A1AGF3ABAE3EF331FEGGHF0G11GH1/AF/EA/AEFA1BFBACGEH1GFGC>>/>FB>E>//?BGBB@GFGE1>>//>?GFGHHF>BDEG1000/B@B</F<FFCF1GHAFCC/0?1<F1<11=1.....>1FGC<CGC/C0<00DDC.CACG/.@ECB@G--AFB0F0CF990CF.A/CFEF:-B/B//-99////B/B///B/B9/9BB/;EFFFEB/9BFFAFFFFFFFF
@M05620:45:000000000-G6HP7:1:1101:9079:3918 1:N:0:164
TACCTGTACTGGGGAAGCAATCGCCATTCCTACCCTAAAGATCGGAAGAGCACACGTCTGAACTCCAGTCACGTCGACGCATCTCGTATGCCGTCTTCTGCTTGAAAAAAAAAAAAAAATTAAGTAAAAAAACGATTGTAGGTACGGTCTACATGTGCAAGTAAAATTAAGTGAATGGAAGATGAGGTGTAATAACATTTAAGTTATATTGTATTTATGGAGAGCTTAGAAGGCTCTGTGTGAACAACTAC
+
CCCCCFFFFFFFGGFGGGGGGGGGGGGHHHHHHHHHGHHHGHHHGGGGGHHHHHHGHHHGHGHHHHHHHHHHGHHGGGGGGGEHHHGGHHHHGGGHGHHHHHHCFHHHHGGGGB/<>--01111<<1000--.-...:0000:00../..000000000;00000009000000000000/.0;00//.90000000009000000:000900;0000000/0..0000000..0./900;.0000/:000
@M05620:45:000000000-G6HP7:1:1101:17645:3932 1:N:0:164
AAACCAAGCAGACACTCACCGCTCCCTCGCCACAGGCCAATAGTTTGTCCTCACTGAGTTGGCAACAAGTGGCTGCTGTGGCTGCCATTTTTCTGGTGATGGCCATCAGCTCCGACGAGGTCAGCTGGGGGGCTTTCTTTGTGTAAGCAACGAGAAACCTGAAAGAAGCATTTTTTAACTAAGTCCTGCTGAGTCATTCATGAGTTTTTAGCCGCCTTGCTTCTTCTCACAGACTCTCTACTCTCATGCCA
+
AABBBABFBFFFGGGGGGGGGGGFGGHHGGGGGHHGGGHHHGHGHHGHHHHHHHHHHHHHHHHHHHHHHGHHGHGGHHHHHHHFGHHHHHHHHHHHHHGHHHHHHHHHHHHHHGGGGGGGDHHHHHHHGGGGGGGGGGGGGGGGGGFFFFFFFFFFFFFFFFFFFFFFFFFFFFFFFFFFFFFFFFFFFFFFFFFFFFFFFFFFFFFFFFFFFFFFFFFFFFFFFFFFFFFFFFFFFFFFFFFFFFFFFF9
@M05620:45:000000000-G6HP7:1:1101:18794:3962 1:N:0:164
CATCCTGACCCTGAAGTACCCCATTGAGCATGGCATCGTCACCAACTGGGACGACATGGAGAAGATCTGGCACCACACCTTCTACAACGAGCTGCGCGTGGCCCCGGAGGAGCACCCAGTGCTGCTGACCGAGGCCCCCCTGAACCCCAAGGCCAACAGAGAGAAGATGACTCAGGTGAGGCTCGGCCGACGCCCGTGCTCCTCCCGTCCTTTCCCCAGTCATTTTCTGCCCGGCTTGATTTCTGACATTA
+
CCCCDFFFFFFFGGGGGGGGGGGGHHHHHHHHHHHHHGHHHGHHHGHHHHHHGGGGGHGGHHHHHHHHHHHHHGHHHGGHHHHHHHHHGGGGGHHGGGEGGGHHGGGGGGGGHHHHGGHHHHHHHHHHHHGGGGGGGGGGGGHHHHGGGGHGHHGGGGGGGGGGGGGGGGGGGGGGGGGGGGGGFFFFFFFFFFFF@ADFFFFFFFFFFF?FFFFFFFFFFFFFFFFFFFFFFFFFFFFFFFFFFBFFFF0
@M05620:45:000000000-G6HP7:1:1101:14007:4012 1:N:0:164
ATCTCTATCTCTAAAAACCTGTTTAGATTTGGAGATAGACCTTCAGGTTTTTCATCATTTTCTGCATGAATTATACATTGACCACGTTCCAGCGTGGTCAGTTTGCAGCATTCTGTTATTTTGTTTGACAGAGTGTCTTGTTGAGAACATATGTAGGACATGATTTTTTCCTGCAACAGGGAAAATAAAGTATAAGTTTTAAAGATTTATTCTTTAATAAAGGATCTCAAAGCCAGCTTTAGAAAAAGGAA
+
BBABBFFFFFFFGGGGGGGGGFGHGHHGHHHHHFHHGHGHHHHHHHHHHHGGHHHHGHHHHHHHHGHHHGHHHHHHHHHHEHFHHGFHHHHHFG>FEHHGHDGGHHHHHHHHHGHGHHHHHHHHHHHHGHHHHHGGHHFHHHHHHFGHHHHHHDHHHHHHHHHHHHHHGHHBGHFHHEHHGGHHFGHGHHFFGHHGDGHHHHBHGGDGHHHHHHHHFDFG0G0CGHHHHHFHHGGHGGHHFHBFFGGFDEG
@M05620:45:000000000-G6HP7:1:1101:13990:4017 1:N:0:164
ATCTCTATCTCTAAAAACCTGTTTAGATTTGGAGATAGACCTTCAGGTTTTTCATCATTTTCTGCATGAATTATACATTGACCACGTTCCAGCGTGGTCAGTTTGCAGCATTCTGTTATTTTGTTTGACAGAGTGTCTTGTTGAGAACATATGTAGGACATGATTTTTTCCTGCAACAGGGAAAATAAAGTATAAGTTTTAAAGATTTATTCTTTAATAAAGGATCTCAAAGCCAGCTTTAGAAAAAGGAA
+
CCCCCFFFFFFFGGGGGGGGGGHHBHHHHHHHGHHHHHHHHHHHHHHHHHGGHHHHGHHHHHHHHHHHHHHHGHHHHHHHHHHHHGHHHHGHHGGGGHHHHHHHHHHHHHHHHHHHHHHHHHHHHHHHHHHHHHHHHHHHHHHHHFHHHHGHHHHHHGHHHHHHHHHHGHHGGHHHHHHHGGHHHHHHHHGHHGHHGHHHHHHHHHHHHHHHHHHGFGGHHHHHGHHHHHHHHHHHGHHHFHHHHHGGGHH
@M05620:45:000000000-G6HP7:1:1101:13981:4034 1:N:0:164
ATCTCTATCTCTAAAAACCTGTTTAGATTTGGAGATAGACCTTCAGGTTTTTCATCATTTTCTGCATGAATTATACATTGACCACGTTCCAGCGTGGTCAGTTTGCAGCATTCTGTTATTTTGTTTGACAGAGTGTCTTGTTGAGAACATATGTAGGACATGATTTTTTCCTGCAACAGGGAAAATAAAGTATAAGTTTTAAAGATTTATTCTTTAATAAAGGATCTCAAAGCCAGCTTTAGAAAAAGGAA
+
BABCCFFFFFFFGGGGGGGGGGHHFHHHHHGHHHHHHFGHHHHHHHHHHHGGHHHHHHHHHHHHHHHHHHHHHHHHHHHHHHHHHGGHHHHHHGGGGHHHHHHHHHHHHHHHHHHHHHHHHHGHHHGHHHHHGHHHHHHHHHHGHGHHHHHHHGHHHGHHHFHHHHHHGHHHGGHGHHHHGGHHHHHGHHGHHGHHGHGHGFHHGHHHHHHHHHHFFDDGGFFHFHHHHGGHHHHHGHHHHHHHHGGGGHH
@M05620:45:000000000-G6HP7:1:1101:14004:4034 1:N:0:164
ATCTCTATCTCTAAAAACCTGTTTAGATCTGGAGATAGACCTTCAGGTTTTTCATCATTTTCTGCATGAATTATACATTGACCACGTTCCAGCGTGGTCAGTTTGCAGCATTCTGTTATTTTGTTTGACAGAGTGTCTTGTTGAGAACATATGTAGGACATGATTTTTTCCTGCAACAGGGAAAATAAAGTATAAGTTTTAAAGATTTATTCTTTAATAAAGGATCTCAAAGCCAGCTTTAGAAAAAGGAA
+
11>1>F33DFFFBGGFBEEFABBF3FHF331D10BF1F1B1A1BF111110A0F2222FHF2EH1B121A2212FHHFBA1F1GH/AAAF2E0F/E>?12B22B1@B110F2F222@B2GFF2>0BGHHGHFHGEFFF21FDGHCFFHH1ED>2B>1GCHB1122>FH@CGHFF01<<<GFEGEBFFH1D1<?FBFF1=GGH1FBGGHGHHHHHH10DG00<0/DGFHEGHDGGF::CGGC000:GGFC/G
@M05620:45:000000000-G6HP7:1:1101:18005:4068 1:N:0:164
TACCTGTACTGGGGAAGCATTTGAATATCCCCCCATGGTGATGGGGACGGAGAACTGCTCCATAAACACAGGCAACGTGCCTAACTTTCCCGGGAAGATGAAGTCAAAGAGCGACCACAGCTCTTCGGAGGTTATTTTGCATCGGTGAGCCAGACAGAATGATCCGATGAGGGGTGCGAAACTATTTGAGGAAAGGAAGCACCTTTTTATTAAATTTACCTTTTAGCAATCGCCATTCCTACCCTAAAGAT
+
CCCCCFFFFFFFGGGEGGGGGGHHHHHHHHHGGGGHHHGHHHHHHGGGGGGGGHHHHHHHHHHHHHHHHHHHGHHHGHHHHHHHHHHHHHHGGGGGGHHHHHHHHHHHHHHHGGGGGHHHHHHHHHHGGGGCGHHHHHHHGHHGGDGFGFHHHHGHHHFHHHHHHHGGGHHHGGCEGGEGGGGGFGGGGGGFGGGGGGGGGGFFFFFFFFHFFBFFFFFFFFFFFFFFFFFFFFFFFFFFFFFFFFFFFFF
@M05620:45:000000000-G6HP7:1:1101:11964:4079 1:N:0:164
CATCCTGACCCTGAAGTACCCCATTGAGCATGGCATCGTCACCAACTGGGACGACATGGAGAAGATCTGGCACCACACCTTCTACAACGAGCTGCGCGTGGCCCCGGAGGAGCACCCAGTGCTGCTGACCGAGGCCCCCCTGAACCCCAAGGCCAACAGAGAGAAGATGACTCAGGTGAGGCTCGGCCGACGCCCGTGCTCCTCCCGTCCTTTCCCCAGTCATTTTCTGCCTGGCTTGATTTCTGACATTA
+
BBBBBFFFFFFFGGGGGGGGGGGHHHGHGHHHHHHHFEGHHGHHHGHHHFHHGGGGGHGGGEHHHHHGHHHHHGHHHGGHHHHHHGGHGGGGGHHGGGEGGGHHGGGGGCGGHHHHGGHGHHHHGHGHHHGGGGGGGGGGGGGHHHGGGGHGHHGGGGGGGGGGGGFFFGGGGGGGGGGGGEEGFFFFFFFFFFFFBADFFFFFFFFFFFFFFFFFFFFFFFFFFFFFFFF/BEFFFAAFFFFFFFFBFF/
@M05620:45:000000000-G6HP7:1:1101:7385:4082 1:N:0:164
CATCCTGACCCTGAAGTACCCCGGCTTGATTTCTGACATTAGATCGGAAGAGCACACGTCTGAACTCCAGTCACGTCGACGCATCTCGTATGCCGTCTTCTGCTTGAAAAAAAAAAAAACAAGTGCGTACATGATCTGATGCGCCTATGGCACTTAAGTCCTGAATTGACGCTTTCGACATCTTGTGGAGCCAACTGAAACCTTCTTAGTAATTTTACTTGTTACTGACAACGCTTGGACCAACAAAGTAT
+
BBCCBFFFFFFFGGGGGGGGGGGGGGGGGHHHHGHGGGHHHHHHHHG2FFHHHHHHHGHHHGHHHHHHFGGHHHGHHGGGGGGGCGHHGGHHHHGGGHGHGHHHHHHHGFHGGGGG>/><<<011<-..-.00000=D0<00-.:..::0./0::000:0000000;000;C.;.0.....;0;900.0./;/9.//////999/;/99//////;/:/9///////////.--..:.///:....;///:
@M05620:45:000000000-G6HP7:1:1101:11801:4090 1:N:0:164
AAACCAAGCAGACACTCACCGCTCCCTCGCCACAGGCCAATAGTTTGTCCTCACTGAGTTGGCAACAAGTGGCTGCTGTGGCTGCCATTTTTCTGGTGATGGCCATCAGCTCCGACGAGGTCAGCTGGGGGGCTTTCTTTGTGTAAGCAACGAGAAACCTGAAAGAAGCATTTTTTAACTAAGTCCTGCTGAGTCATTCATGAGTTTTTAGCCGCCTTGCTTCTTCTCACAGACTCTCTACTCTCATGCCA
+
CCCCCCCFCFFFGGGGGGGGGGGGGGHHGGGGGHHHGGHHHHHHHHHHHHHHHHHHHHHHHHHHHHHHHHHHGHGGHHHHHHHGGHHHHHHHHHHHHHHHHHHHHHHHHHHHHGGGGGGGGHHHHHHHGGGGGGGGGGGGGGGGGGFFFFFFFFFFFFFFFFFFFFFFFFFFFFFFFFFFFFFFFFFFFFFFFFFFFFFFFFFFFFFFFFFFFFFFFFFFFFFFFFFFFFFFFFFFFFFFFFFFFFFFFFB
@M05620:45:000000000-G6HP7:1:1101:11822:4105 1:N:0:164
AAACCAAGCAGACACTCACCGCTCCCTCGCCACAGGCCAATAGTTTGTCCTCACTGAGTTGGCAACAAGTGGCTGCTGTGGCTGCCATTTTTCTGGTGATGGCCATCAGCTCCGACGAGGTCAGCTGGGGGGCTTTCTTTGTGTAAGCAACGAGAAACCTGAAAGAAGCATTTTTTAACTAAGTCCTGCTGAGTCATTCATGAGTTTTTAGCCGCCTTGCTTCTTCTCACAGACTCTCTACTCTCATGCCA
+
AA?AA@A4AFCFGFFGGFFGAEA?E2BE2EAE2C22FFEHHFGGEEG2DDEHFEHFBFFGHHHHGGC1EDBFFGCFH@E32BBEFFGBGFHHFGGHHGE4FFGGH3EGHH4FGDGG/@D@<BCGFHHHGCC?BB.;BFBB99/FF09FFF.>EDDFFF;/AFBFFEFFBBBFFFF?FEFEBF/;F/9/BFFBFBB9FFFFFF/9:9/9AEBB/.9@DFFFFFFFFFBBFFFF/ABBFFFFFFFF/;B/9FB
@M05620:45:000000000-G6HP7:1:1101:11796:4108 1:N:0:164
AAACCAAGCAGACACTCACCGCTCCCTCGCCACAGGCCAATAGTTTGTCCTCACTGAGTTGGCAACAAGTGGCTGCTGTGGCTGCCATTTTTCTGGTGATGGCCATCAGCTCCGACGAGGTCAGCTGGGGGGCTTTCTTTGTGTAAGCAACGAGAAACCTGAAAGAAGCATTTTTTAACTAAGTCCTGCTGAGTCATTCATGAGTTTTTAGCCGCCTTGCTTCTTCTCACAGACTCTCTACTCTCATGCCA
+
BBABBBBFBBCFGGGGGGGGGGGEGFHHGGGGGHHHGGHHHHHHHHGHHHHHHHHHHHGGGHHHHHHHHHFFGHGGHHHHHHHGGHHHHHHHHHGHHHHHHHHHHHHHHHGHHGGEEFGGGHHHHHHHGGGGGGGGGGGGGGGGGGFFFFFFFFFFFFFFFFFFFFFFFFFFFFFFFFFFFFFFFFFFFFFFFFFFFFFFFFFFFFFFFFFFFFFFFDFFFFFFFFFFFFFFFFFFFFFFFFFFFFFFFF9
@M05620:45:000000000-G6HP7:1:1101:19728:4118 1:N:0:164
TACCTGTACTGGGGAAGCATTTGAATATCCCCCCATGGTGATGGGGACGGAGAACTGCTCCATAAACACAGGCAACGTGCCTAACTTTCCCGGGAAGATGAAGTCAAAGAGCGACCACAGCTCTTCGGAGGTTATTTTGCATCGGTGAGCCAGACAGAATGATCCGATGAGGGGTGCGAAACTATTTGAGGAAAGGAAGCACCTTTTTATTAAATTTACCTTTTAGCAATCGCCATTCCTACCCTAAAGAT
+
CBBCCFFFFFFFGGGGGGGGGGHHHHHHHHHGGGGHHHHHHHHHHGGGGGGGGHHHHHHHHHHGHHHHHHHHGHHHGHHHHHHHHHHHHHHGGGGGGHHHHFHHHHHHHHHHGGGGGHHHHHHHHHHGGGGCHHHHHHHGGHHGCEGGHFGHHHGFHHHHHHHHHHDGGHHGGG;AED.AADGGGGGGFGGBFFCFFGGGFFEFFFFFFFFFFFFFFFFFFFFFEFFFFFFFFFFEFFFFFFAFFFB0FFF
@M05620:45:000000000-G6HP7:1:1101:19736:4134 1:N:0:164
TACCTGTACTGGGGAAGCATTTGAATATCCCCCCATGGTGATGGGGACGGAGAACTGCTCCATAAACACAGGCAACGTGCCTAACTTTCCCGGGAAGATGAAGTCAAAGAGCGACCACAGCTCTTCGGAGGTTATTTTGCATCGGTGAGCCAGACAGAATGATCCGATGAGGGGTGCGAAACTATTTGAGGAAAGGAAGCACCTTTTTATTAAATTTACCTTTTAGCAATCGCCATTCCTACCCTAAAGAT
+
DDDDDFFFFFFFGGGGGGGGGGHHHHHHHHHGGGGHHHGGHHHHHGGGGGGGGHHHHHHHHHHHHHHHHHHHGGHHGHHHHHHHHHHHHHHGGGGGGGHHHGHHHHHHHHHHGGGGGHHHHHHHHFHGFGGEHFHHHHHHFHHGF>AFGHHGHHGFHHHFGFHHHH.CFHHHGG:EDGGGGGGGGGGGGGGGGFFAFFGGGGFFFFFFFFFFFBFFFFFFFFFFFFFBBBBEEFFEFFFFFFFFBFFFFFF
@M05620:45:000000000-G6HP7:1:1101:18945:4155 1:N:0:164
TACCTGTACTGGGGAAGCATTACACTCTTTCCCTACACGACGCCATTCCTACCCTAAAGATCGGAAGAGCACACGTCTGAACTCCAGTCACGTCGACGCATCTCGTATGCCGTCTTCTGCTTGAAAAAAAAAAACAAGCCATCAAAATCACGCTACTAACAAATACACAGGTGATGTTACGACCATTGTGAGCGAATAAGTAGTCTTCCTACATTGGGCGAGATTCTCGGATCACTTACGAATCTGTCGTT
+
AA>ABFFFFFFFCG2FEGGGGBGHHHHHHHHHHHHHHHEGGGGGGGHHHHBEGGHGHHHFHHGG1FEHFFGHHHGHHGF3@FGHHH3FGHHGHGG?EEE/EEFHHGGG3FDEBDHGHHGFHGG01@GF/>A@--.../../0/00000/0/....-000//0.000000..0/0;000009..--0000000/----.//:/9//////////9///..----.////9...-.//9//.9...////...
@M05620:45:000000000-G6HP7:1:1101:20705:4156 1:N:0:164
AGATTACTGCAACAGTTCCCCCTGGACCTGGAAAAGTTTCTTGCCTGGCTTACAGAAGCTGAAACAACTGCCAATGTCCTACAGGATGCTACCCGTAAGGAAAGGCTCCTAGAAGACTCCAAGGGAGTAAAAGAGCTGATGAAACAATGGCAAGTAAGTCAGGCATTTCCGCTTTAGCACTCTTGTGGATCCAATTGAACAATTCTCAGCATTTGTACTTGTAACTGACAAGCCAGGGACAAAACAAAGAT
+
ABAABFFFFFFFGGGGGGGGGGGGHHHHHGHHHHGHGHHGHHHHHHHHHHHHHHHHHHHHHHGHGHHHHHHHHHGHHHHHGGGHHFHHHHHHHHGGGGHHHGHHHHHHGGHHHGHGHHHHHHGGDHGGHHHHHGHHHGHHHHHHHHHHHHHHHGHHHHHGHHHHHHHHGHGGEFFHHHFHHHGHHGFGHFHHFFHHGFGFFCHFFHHDDGHHHHHHGHHHHFHGHHHFFFCGGEFGGGGGFGFGGGGGGGG
@M05620:45:000000000-G6HP7:1:1101:7838:4168 1:N:0:164
TACCTGTACTGGGGAAGCATTTGACACTCTTTCCCTACACGACGCCATTCCTACCCTAAAGATCGGAAGAGCACACGTCTGAACTCCAGTCACGTCGACGCATCTCGTATGCCGTCTTCTGCTTGAAAAAAAAAAAATACACAACAATCAAAAAAACATATGTATTGTGCTGTTAAAACATCTAATGACAATAATCTCGATATCATGATATGTGATTTTCATCCGCCATCATCATGTTCATATAATAAGGT
+
BCCCCFFFFFFFGGGGGGGGGGHHHHHHHHHHHHHH3FGHGCGGGGGFHHHHHHHHHHBHHHHHHGGGGHHHGHHHGHHHGHHHHHHHHFHHHGHHGGGGGGEEFHHFEHHHHGDGHGHHHHHHFCGHHHGGFCA-<.00000....000000.--..0000;0000;0000;900000.0000090000000900:0.0/.-0000000009000;0:000009..-.000000000000:;90000000
@M05620:45:000000000-G6HP7:1:1101:7856:4169 1:N:0:164
TACCTGTACTGGGGAAGCATTTGACACTCTTTCCCTACACGACGCCATTCCTACCCTAAAGATCGGAAGAGCACACGTCTGAACTCCAGTCACGTCGACGCATCTCGTATGCCGTCTTCTGCTTGAAAAAAAAAAATTAATGACACATAAAGATAATAGTGTGTTTAGAAATTGAATTAAAGATAGTTACACACTAGAAATACTTGGCTAAAACTCACTACTTATTCATTTACCAACGATTTACAGTCTTT
+
BBBBBFFFFFFFGGGGEGGGGGGFHHHHHHHHHHHHDGHH2AEEEGGGHHHHHHHHHHHHHHHHG1EFEGFGHHHH@HHHGFHHHHHFBDFFH1FH/>E>EE?EGGC?/FGGH?CCFFHHGGHHGABFGHCD/<<-0/0=00=000/000=00<B00:000;0:/:0000000000;0000000000;00000.//00000009000//000000//;///;;/:///;/9////9....../////////
@M05620:45:000000000-G6HP7:1:1101:18939:4173 1:N:0:164
TACCTGTACTGGGGAAGCATTACACTCTTTCCCTACACGACGCCATTCCTACCCTAAAGATCGGAAGAGCACACGTCTGAACTCCAGTCACGTCGACGCATCTCGTATGCCGTCTTCTGCTTGAAAAAAAAAAAAAAAAAAGAAAAACAAAAAAAATATAGAAAATATAACACAAGTGCAGATAGAAATGAGAAGTAAGTTCTAATGACAAATCCTCAATAATGTCAAGATTGCTTAAAATAAATAGAGAT
+
CCCCDFFFFFFFGGGGGGGGGGHHHHHHHHHHHHHHHHGGGGGGGGHHHHHHHHHHHHHHHHHGGGGHHHHHHHGHHHGHFHHHHHHHHGHGHHGGGGGGGGHHHGGHHHHGEGHGHHHHHHHFHHHHGGGGG@<<-----.99;/.:..;..:9;.0000090:00000000...00000000000:00000090000000000000000:00;0000;0000090900000000000000900000000
@M05620:45:000000000-G6HP7:1:1101:21390:4196 1:N:0:164
AAACCAAGCAGACACTCACCGCTCCCTCGCCACAGGCCAATAGTTTGTCCTCACTGAGTTGGCAACAAGTGGCTGCTGTGGCTGCCATTTTTCTGGTGATGGCCATCAGCTCCGACGAGGTCAGCTGGGGGGCTTTCTTTGTGTAAGCAACGAGAAACCTGAAAGAAGCATTTTTTAACTAAGTCCTGCTGAGTCATTCATGAGTTTTTAGCCGCCTTGCTTCTTCTCACAGACTCTCTACTCTCATGCCA
+
CCCCCCCFCFFFGGGGGGGGGGGGGGHHGGGGGHHHGGHHHHHHHHHHHHHHHHHHHHHHHHHHHHHHHHHHGHGGHHHHHHHGGHHHHHHHHHHHHHHHHHHHGHHHHHHHHGGGGGGGGHGHHHHHGFGGGGGGGGGGGGGGGGFFFFFFFFFFFFFFFFFFFFFFFFFFFFFFFFFFFFFFFFFFFFFFFFFFFFFFFFFFFFFFFFFFFFFFFFFFFFFFFFFFFFFFFFFFFFFFFFFFFFFFFFF
@M05620:45:000000000-G6HP7:1:1101:21385:4217 1:N:0:164
AAACCAAGCAGACACTCACCGCTCCCTCGCCACAGGCCAATAGTTTGTCCTCACTGAGCTGGCAACAAGTGGCTGCTGTGGCTGCCATTTTTCTGGTGATGGCCATCAGCTCCGACGAGGTCAGCTGGGGGGCTTTCTTTGTGTAAGCAACGAGAAACCTGAAAGAAGCATTTTTTAACTAATTCCTGCTGAGTCATTCATGAGTTTTTAGCCGCCTTGCTTCTTCTCACAGACTCTCTACTCTCATGCCA
+
AAAAAAB4AFFFGGGGGGGG2EEEEFHH2AEFGHGGGGDHHCHB5FHHGFHGFH55GH3DFAEGCCHF?D53BE1?GCG32G1FCGGF3GFBG4GBFB@4GFFGG3CEDBDGHAEE?/</?FFGHGCFD@B@B@FGFFGGGCCFFF/B/BF=EF?AFFFFA/FFFF99FFB9FFF?EFFB9:/BBFFFFFF/.:;///9FBB/9/;9/.;/9B.9@D./9/FFB99BF/99//;BBFFFFEFFFFF//BB/
@M05620:45:000000000-G6HP7:1:1101:22429:4271 1:N:0:164
CATCCTGACCCTGAAGTACCCCATTGAGCATGGCATCGTCACCAACTGGGACGACATGGAGAAGATCTGGCACCACACCTTCTACAACGAGCTGCGCGTGGCCCCGGAGGAGCACCCAGTGCTGCTGACCGAGGCCCCCCTGAACCCCAAGGCCAACAGAGAGAAGATGACTCAGGTGAGGCTCGGCCGACGCCCGTGCTCCTCCCGTCCTTTCCCCAGTCATTTTCTGCCCGGCTTGATTTCTGACATTT
+
CCCCCFFFFFFFGGGGGGGGGGGHHHHHHHHHHHGHHGHHHGHHHGHHGHHHGGGGGHHHHHGHHHHHHGHHHGHHHGGHHHHHHHHHGGGGGHHGGGGGGGHHGGGGGGGGHHHHGGHHHHHHHHHHHHGGGGGGGGGGGGHGHHGGGGHGHHGGGGGEGGGGGFFGGGGGGGGGGGG?FGGGFFFFFAFFFAFC@DDFFFFFFFFFFDDFFFFFFFFFFFFFFFFFFFFFFFFFAFAFFFFFFBBBBF0
@M05620:45:000000000-G6HP7:1:1101:22446:4287 1:N:0:164
CATCCTGACCCTGAAGTACCCCATTGAGCATGGCATCGTCACCAACTGGGACGACATGGAGAAGATCTGGCACCACACCTTCTACAACGAGCTGCGCGTGGCCCCGGAGGAGCACCCAGTGCTGCTGACCGAGGCCCCCCTGAACCCCAAGGCCAACAGAGAGAAGATGACTCAGGTGAGGCTCGGCCGACGCCCGTGCTCCTCCCGTCCTTTCCCCAGTCATTTTCTGCCCGGCTTGATTTCTGACATTT
+
DCDDDFFFFFFFGGGGGGGGGGGHHHHHHHHHHHHHHGHHHGHHHGHHHHHHGGGGGHHHHHHHHHHHHHHHHGHHHGGHHHHHHHHHGGGGGHHGGGEGGGHHGGGGGGGGHHHHGGHGHHHHHHHHHHGGGGGGGGGGGGHHHHGGGGHGHHGGGGGGGGGGGGGGGGGGGGGGGGGGGGGGFFFFFDCFFFFFBDFFFFFFFFFEFFFFFFFFFFFFFFFFFFHFFFFFFFFFFAFFFFFFFBFFFF0
@M05620:45:000000000-G6HP7:1:1101:17684:4295 1:N:0:164
CATCCTGACCCTGAAGTACCCCATTGAGCATGGCATCGTCACCAACTGGGACGACATGGAGAAGATCTGGCACCACACCTTCTACAACGAGCTGCGCGTGGCCCCGGAGAAGCACCCAGTGCTGCTGACCGAGGCCCCCCTGAACCCCAAGGCCAACAGAGAGAAGATGACTCAGGTGAGGCTCGGCCGACGCCCGTGCTCCTCCCGTCCTTTCCCCAGTCATTTTCTGCCCGGCTTGATTTCTGACATTA
+
CCDDCFFFFFFFGGGGGGGGGGGHHHHHHHHHHHHHHGHHHGHHHGHHHHHHGGGGGHHHHHHHHHHHHHHHHGHHHGGHHHHHHHHHGGGGGHHGGGGGGGHHGGGGG/FHHHHHGGHGHHHHHHHHHHGGGGGGGGGGGGHHHHGGGGHGHHHHGGGGGGGGFGGGGGGGGGGGGGGGGGGGFFFFFFFFFFFFDFFFFFFFFFFFFFFFFFFFFFFFFFFFHHHFFFFFFFFFFFFFFFFFFFFFFF0
@M05620:45:000000000-G6HP7:1:1101:10976:4305 1:N:0:164
TACCTGTACTGGGGAAGCATTTGAATATCCCCCCATGGTGATGGGGACGGAGAACTGCTCCATAAACACAGGCAACGTGCCTAACTTTCCCGGGAAGATGAAGTCAAAGAGCGACCACAGCTCTTCGGAGGTTATTTTGCATCGGTGAGCCAGACAGAATGATCCGATGAGGGGTGCGAAACTATTTGAGGAAAGGAAGCACCTTTTTATTAAATTTACCTTTTAGAAATCGCCATTCCTACCCTAAAGAT
+
BBBCCFFFFFFFGGFGGGGGGGHHHHHHHHHGGGGHHHGHHHHHHGGGGGGGGHHHHHHHHHHHHGHHHHHHGHGHGHHHHHHHHHHHHHHGGGGGGHHHHHHHHHHHHHHHGGGCGHHHHHHHHHHGGGGEHFHGHHHHEHHGGEGG><>GHEEHHHHHHHHHHHEGGFGHGGCE?D?CFFGGGGGGFGGBFGGGGGGGFFEFFFFFFFFFFFFFFFFFFFFFFFFFFFFDFFDFFFFFFFAFFFFFFFF
@M05620:45:000000000-G6HP7:1:1101:10983:4322 1:N:0:164
TACCTGTACTGGGGAAGCATTTGAATATCCCCCCATGGTGATGGGGACGGAGAACTGCTCCATAAACACAGGCAACGTGCCTAACTTTCCCGGGAAGATGAAGTCAAAGAGCGACCACAGCTCTTCGGAGGTTATTTTGCATCGGTGAGCCAGACAGAATGATCCGATGAGGGGTGCGAAACTATTTGAGGAAAGGAAGCACCTTTTTATTAAATTTACCTTTTAGAAATCGCCATTCCTACCCTAAAGAT
+
CCCCCFFFFFFFGGGGGGGGGGHHHHHHHHHGGGGHHHGHGHHHHGGGGGGGGHHHHHHHHHHHHFHHHHHHGHHHGHHHHHFHHHHHHHHGGGGGGGHHHHHGHHHHHHHHGGGGGHHHHHHHHHHGGGGCHFGGHHHHGHHGGFGF><FFHHGHHHHHHHHHHHGGGHHHGGCEFGDGGGGGGHGGGGGFFFGGGGGGGGFFFFFFFFFFBFFFFFFFFHFFFFFBFFFFFFDFFFFFBF.BFFFFFFF
@M05620:45:000000000-G6HP7:1:1101:10392:4324 1:N:0:164
AAACCAAGCAGACACTCACCGCTCCCTCGCCACAGGCCAATAGTTTGTCCTCACTGAGTTGGCAACAAGTGGCTGCTGTGGCTGCCATTTTTCTGGTGATGGCCATCAGCTCCGACGAGGTCAGCTGGGGGGCTTTCTTTGTGTAAGCAACGAGAAACCTGAAAGAAGCATTTTTTAACTAAGTCCTGCTGAGTCATTCATGAGTTTTTAGCCGCCTTGCTTCTTCTCACAGACTCTCTACTCTCATGCCA
+
CAABCCBFCFFFGGGGGGGGGGGGGGHHGGGGGGHHGGHCHHHHHHHGHFHHHE5AFGHHHFHHGHHHHFG3FGFFHHGGFHHGFHGHHHHHGHHEHHGHHHHHHHG3FBGGGGG<EECG?GHHCHHGGGGGGGGGGGGGGFGFFBFFF/ACFFBFFFFFF/B/;FFFFBFFFFFF.BFFFFFBF9BFFBFFFBF/BFFFFFFFFFFFFAFFFFFFF.B9BFFFFFFFFFFFFFFFFFFFEFFFB//BFF:
@M05620:45:000000000-G6HP7:1:1101:10372:4330 1:N:0:164
AAACCAAGCAGACACTCACCGCTCCCTCGCCACAGGCCAATAGTTTGTCCTCACTGAGTTGGCAACAAGTGGCTGCTGTGGCTGCCATTTTTCTGGTGATGGCCATCAGCTCCGACGAGGTCAGCTGGGGGGCTTTCTTTGTGTAAGCAACGAGAAACCTGAAAGAAGCATTTTTTAACTAAGTCCTGCTGAGTCATTCATGAGTTTTTAGCCGCCTTGCTTCTTCTCACAGACTCTCTACTCTCATGCCA
+
CCCCCCCFCFFFGGGGGGGGGGGGGGHHGGGGGHHHGGHHGHHHHHHHHHHHHHHHHHHHHHHHHHHHHHHHGHGGHHHHHHHGGHHHHHHHHHHHHHHHHHHHHHHHHHHHHGGGGEGGGHGHGHHHGGGGGGGGGGGGGGGGGGFFFFFFFFFDFFFFFFFFFFFFFFFFFFFFFFFFFFFFFFFFFFFFFFFFFFFFFFFFFFFFFFFFFFFFFFFFFFFFFFFFFFFFFFFFFFFFFFFFFFFFFFF
@M05620:45:000000000-G6HP7:1:1101:10387:4342 1:N:0:164
AAACCAAGCAGACACTCACCGCTCCCTCGCCACAGGCCAATAGTTTGTCCTCACTGAGTTGGCAACAAGTGGCTGCTGTGGCTGCCATTTTTCTGGTGATGGCCATCAGCTCCGACGAGGTCAGCTGGGGGGCTTTCTTTGTGTAAGCAACGAGAAACCTGAAAGAAGCATTTTTTAACTAAGTCCTGCTGAGTCATTCATGAGTTTTTAGCCGCCTTGCTTCTTCTCACAGACTCTCTACTCTCATGCCA
+
CCCDDBBFCFFFGGGGGGGGGGGGGGHHGGGGGHHHGGHHHHHHHHHHHHHHHHHHHHHHHHHHHHHHHHHHGHGGHHHHHHHGGHHHHHHHHHHHHHHHHHHHHHHHHHHHHGGGGGGGFHHHHHHHGGGGGGGGGGGGGGGGGGFFFFFFFFFFFFFFFFFFFFFFFFFFFFHFFFFFHFFFFFFFFFFFFBFFFFFFFFFFFFFFFFFFFFFFFFFFFHHFHHHFHFFFFFFFFFFFFFFFFFFFFF0
@M05620:45:000000000-G6HP7:1:1101:14208:4345 1:N:0:164
TACCTGTACTGGGGAAGCAATCGCCATTCCTACCCTAAAGATCGGAAGAGCACACGTCTGAACTCCAGTCACGTCGACGCATCTCGTATGCCGTCTTCTGCTTGAAAAAAAAAAACACAGCCTCGTTGCGCCATCCCGACTGATCCGATTAGGGGTGCGAAACTATTTGAGGAAAGTAAGCACCTTTTTATTAAATTTACCTTATAGTAATCGCCATTCCTACTCTAAACATCGGAAGATCACACACCTGA
+
CCCCCFFFFFFFGGGGGGGGGGGGGGGHHHGHHHHHHHGHHHHHGGGGGHHHHHHGHHHGHHGHHHHFGFGHFEEEFFGG?E/FHHGEHHHHG?EFGHHHHGHFHHHHFGGGGG//?CG0?/0?//.0<-AGD./<..<--./0;CG..:::0...-;;C--;;0;0;9C:/9:/.;;B09CFFBB///;//:BB/BB/9FBF/;////;B/;ADA./B/:;9/B/:/9//;BF?..:A/:/9//...:/9
@M05620:45:000000000-G6HP7:1:1101:10404:4350 1:N:0:164
AAACCAAGCAGACACTCACCGCTCCCTCGCCACAGGCCAATAGTTTGTCCTCACTGAGTTGGCAACAAGTGGCTGCTGTGGCTGCCATTTTTCTGGTGATGGCCATCAGCTCCGACGAGGTCAGCTGGGGGGCTTTCTTTGTGTAAGCAACGAGAAACCTGAAAGAAGCATTTTTTAACTAAGTCCTGCTGAGTCATTCATGAGTTTTTAGCCGCCTTGCTTCTTCTCACAGACTCTCTACTCTCATGCCA
+
BBBBBAAFBFBFGGGGGGGGGGGGGGHHGGGGGHHGGGGHHHHHHHHHHHHHHHGHHFGHHHHHHHHFHDDGFHGGHGHHHHGGGHHHHHHBGHGHHHBGHFGHHHGHFHHHHDECGCGGDGFG2FGBE?/BD?AFFGGGFCFGGGFFFFAFFFFDBBAFFFFFFF?;FFFFFFFFFFFFFFFFFFFFFFFF?/;BFBFFFFFFBFBFF.BFBDAFFDFB;FBBFFFFFFFFFFFFFB/BFFFFFFFFFFB
@M05620:45:000000000-G6HP7:1:1101:19107:4353 1:N:0:164
AAACCAAGCAGACACTCACCGCTCCCTCGCCACAGGCCAATAGTTTGTCCTCACTGAGTTGGCAACAAGTGGCTGCTGTGGCTGCCATTTTTCTGGTGATGGCCATCAGCTCCGACGAGGTCAGCTGGGGGGCTTTCTTTGTGTAAGCAACGAGAAACCTGAAAGAAGCATTTTTTAACTAAGTCCTGCTGAGTCATTCATGAGTTTTTAGCCGCCTTGCTTCTTCTCACAGACTCTCTACTCTCATGCCA
+
BBBBBBBFBFFFGGGGGGGGGGGGGGHHFGGGGFHHGGHHHFHHHHHHHHFHHHHHHHGHHHHEHHFHHHHGGHGGHEHHGHHGGHGHHHHHHHHGHHFHFHHHHGHHHHFHHGGGEFGGGHHGHHHHGGGGGGGGGGGGGGGGFGEFFFFFFFFDFFFFFFFFFFFFFFFFFFFFFFFFFEFFFFFFFFFBFFFFFFFFFFFBFFFFFFEEFFFFFFFFFFFFFFFFFFFB9FFFFFFFFFFFFBFFBF9
@M05620:45:000000000-G6HP7:1:1101:19122:4372 1:N:0:164
AAACCAAGCAGACACTCACCGCTCCCTCGCCACAGGCCAATAGTTTGTCCTCACTGAGTTGGCAACAAGTGGCTGCTGTGGCTGCCATTTTTCTGGTGATGGCCATCAGCTCCGACGAGGTCAGCTGGGGGGCTTTCTTTGTGTAAGCAACGAGAAACCTGAAAGAAGCATTTTTTAACTAAGTCCTGCTGAGTCATTCATGAGTTTTTAGCCGCCTTGCTTCTTCTCACAGACTCTCTACTCTCATGCCA
+
ABBCCBCFCFFFGGGGGGGGGGGGGGHHGGGGGHHHGGHHHHHHHHHHHHHHHHHHHHHHHHHFHHHHHGHHGHGGHHHHHHHGGHHHHHHHHHHHHHHHHHHHHHHHHHHHHGGGGGGGFHFHHHHHGGGGGGGGGGGGGGGGGGFFFFFFFFFFFFFFFFFFFFFFFFFFFFFFFFFFFFFFFFFFFFFFFFFFFFFFFFFFFFFFFFFFFFFFFFFFFFFFFFFFFFFFFFFFFFFFFFFFFFFBFFF
@M05620:45:000000000-G6HP7:1:1101:19100:4374 1:N:0:164
AAACCAAGCAGACACTCACCGCTCCCTCGCCACAGGCCAATAGTTTGTCCTCACTGAGTTGGCAACAAGTGGCTGCTGTGGCTGCCATTTTTCTGGTGATGGCCATCAGCTCCGACGAGGTCAGCTGGGGGGCTTTCTTTGTGTAAGCAACGAGAAACCTGAAAGAAGCATTTTTTAACTAAGTCCTGCTGAGTCATTCATGAGTTTTTAGCCGCCTTGCTTCTTCTCACAGACTCTCTACTCTCATGCCA
+
CCCCCBCFCFFFGGGGGGGGGGGGGGHHGGGGGHHHGGHHHHHHHHHHHHHHHHHHHHHHHHHHHHHHHGHHGHGGHHHHHHHGGHHHHHHHHHHHHHHHHHHHHHHGHHHHHGGGGGGGGHHHHHHHGGGGGGGGGGGGGGGGGGFFFFFFFFFFFFFFFFFFFFFFFFFFFFFFFFFFFFFFFFFFFFFFFFFFFFFFFFFFFFFFFFFFFFFFFFFFFFFFFFFFFFFFFFFFFFFFFFFFFFFFFFF
@M05620:45:000000000-G6HP7:1:1101:18152:4385 1:N:0:164
TACCTGTACTGGGGAAGAGTGTAGCAATCGCCATTCCTACCCTAAAGATCGGAAGAGCACACGTCTGAACTCCAGTCACGTCGACGCATCTCGTATGCCGTCTTCTGCTTGAAAAAAAAAAAAAAAAAAAATAGATATATATAATTAGCCAGAGCTCAGTCATCAACGAGATTAACTCATGCGAGGTTCTCGGTGCTGACTGCTATGTACACAAAATAGCGGTATCAAACTCCAGTACTGATATCCTCTAC
+
CCBCCFFFFFFFGGGGGGGGGGHHHHHHHGGGGGHHHHHHHHHHHHHHHHHGGGGHHHHHHHGHHHGGHHHHHHHHHHHGHHGGGGGGGGHHHFGHFHHGGGHGHGHHHHHHHHHHGDCDG>/><------.0;00000009900000/00;../000/0000000/.....0000000009;.;-.:000.;:.-000/00/00;0000000...09:09-..;000000000:0000000000000000
@M05620:45:000000000-G6HP7:1:1101:19107:4391 1:N:0:164
AAACCAAGCAGACACTCACCGCTCCCTCGCCACAGGCCAATAGTTTGTCCTCACTGAGTTGGCAACAAGTGGCTGCTGTGGCTGCCATTTTTCTGGTGATGGCCATCAGCTCCGACGAGGTCAGCTGGGGGGCTTTCTTTGTGTAAGCAACGAGAAACCTGAAAGAAGCATTTTTTAACTAAGTCCTGCTGAGTCATTCATGAGTTTTTAGCCGCCTTGCTTCTTCTCACAGACTCTCTACTCTCATGCCA
+
BBBBBBB?AFFFGGGGGGGGGGEGGGHHGGGEGHFGGGHHHGHGGFHGHHHGHHHBGFDGHGGHHHHHHFHGFHGGHHHHFHGFFHHGHHHGHGHGGHHHHHHHHHHHHHHHHGGEEEGGGHHHHHGHGFGGGGGGGGGGGCFGGGBFFFFFFFFDFFAFFFFFFFFFFFFFFFFFEFFFFFFFFFFFFFFF.9B/BFFFFFFFFFFFFFBFF;@F?DFFFFFFFFFFFFFFFFFFFFFFBFFFFFFFFFF
@M05620:45:000000000-G6HP7:1:1101:18136:4401 1:N:0:164
TACCTGTACTGGGGAAGAGTGTAGCAATCGCCATTCCTACCCTAAAGATCGGAAGAGCACACGTCTGAACTCCAGTCACGTCGACGCATCTCGGATGCCGTCTTCTGCTTGAAAAAAAAAATATCGGAGGATATTTTGCATCGGTAGGCCAGACAGAATGATCCGATGAGGGTTGCGAAACTATTTGAGGAAAAGAAGCAACTTTTGATTACATTTACCTTTTAGCCATCGCCATACCTACCCGGAAGAGA
+
AAABBFFFFFFFGGGGGGCGGGFGEEHHHDGGCAFGFDGCFGFFFAFGGHHGGGEAHHHHHAEBFFCGHHGFHHFDB@FE?BEEGEC?1E3BF1?1EFGE?/?FGDGF4FFHFFFGGGG?/011?/</@?.0>1DF1=1F=GA....<0<.CG.C;CB000;0<.;:AC0/.9.99--9--;;00C09./;;//:..////./////9///;//;BF///::;///B/;/9.9../99/;B..;=--.9..
@M05620:45:000000000-G6HP7:1:1101:16029:4410 1:N:0:164
CATCCTGACCCTGAAGTACCCCATTGAGCATGGCATCGTCACCAACTGGGACGACATGGAGAAGATCTGGCACCACACCTTCTACAACGAGCTGCGCGTGGCCCCGGAGGAGCACCCAGTGCTGCTGACCGAGGCCCCCCTGAACCCCAAGGCCAACAGAGAGAAGATGACTCAGGTGAGGCTCGGCCGACGCCCGTGCTCCTCCCGTCCTTTCCCCAGTCATTTTCTGCCCGGCTTGATTTCTGACATTA
+
CCCCCFFFFFFFGGGGGGGGGGGHHHHGHHHHHHHHHGHHHGHHHGHHHHHHGGGGGHHHHHHHHHHHHHHHHGHHHGGHHHHHHHHHGGGGGHGGGGGGGGHHGGGGGGGGHHHHGGHGHHHHHHHHHHGGGGGGGGGGGGHHHHGGGGHGHHGGGGGGGGGGGGGGGGGGGGGGGGGGGGGGFFFFFFFFFFFFBDFFBFFFFFFEFFFFFFFFFFFFFFFFFFFFFFFFFFFFCFFFFFFFF;FFFF0
@M05620:45:000000000-G6HP7:1:1101:19497:4422 1:N:0:164
ATCTCTATCTCCTAAAAACCTGTTTAGATTTGGAGATAGACCTTCAGGTTTTTCATCATTTTCTGCATGAATTATACATTGACCACGTTCCAGCGTGGTCAGTTTGCAGCATTCTGTTATTTTGTTTGACAGAGTGTCTTGTTGAGAACATATGTAGGACATGATTTTTTCCTGCAACAGGGAAAATAAAGTATAAGTTTTAAAGATTTATTCTTTAATAAAGGATCTCAAAGCCAGCTTTAGAAAAAGGA
+
CDDDDFFFFFFFGGGGGGGGGGHHHHHHHHHHHHHHHHHHHHHHHHHHHHHGGHHHHIHHHHHIIHHHHHHHHHHHHHHHHHHHHHGHHHHHHHGGGGHHHHHHHHHHHHHHHHHHHHHHHHHHHHHHHHHHHHHHHHHHHHHHHHHHHHHHHHHHHHHHHHHHHHHHHGHHHHHHHHHHHGGHHHHHHHHHHHHHHHHHHHHHHHHHHHHHHHHHHGHHHHHHHHHHHHHGHHHHHGHHHHHHHHHHGGH
@M05620:45:000000000-G6HP7:1:1101:17446:4435 1:N:0:164
AAACCAAGCAGACACTCACCGCTCCCTCGCCACAGGACAATAGTTTGTCCTCACTGAGTTGGCAACAAGTGGCTGCTGTGGCTGCCATTTTTCTGGTGATGGCCATCAGCTCCGACGAGGTCAGCTGGGGGGCTTTCTTTGTGTAAGCAACGAGAAACCTGAAAGAAGCATTTTTTAACTAAGTCCTGCTGAGTCATTCATGAGTTTTTAGCCGCCTTGCTTCTTCTCACAGACTCTCTACTCTCATGCCA
+
BBABBABFBFFFFGGGGGGGFGGGGGHHGGEEEHHHFHGFFHHHHHHHHHHHHHHGHHHFHHHHHHHHFFHHGFFGHGHHHHHGGGHHHGHHHHHHHHFGHHHHHHHHHHHHHGGGGGGGEHHHHHHHGGGGGGGGGGGGGGGGGGGFFFFFFFFFFFFFFFFFFFFFFFFFFFFFFFFFFFFFFFFFFFFFFFFFFFFFFFFFFFFFFFFFFFFFFFFFFFFFFFFFFFFFFFFFFFFFFFFFFFFFFFF
@M05620:45:000000000-G6HP7:1:1101:16636:4441 1:N:0:164
CATCCTGACCCTGAAGTACCCCATTGAGCATGGCATCGTCACCAACTGGGACGACATGGAGAAGATCTGGCACCACACCTTCTACAACGAGCTGCGCGTGGCCCCGGAGGAGCACCCAGTGCTGCTGACCGAGGCCCCCCTGAACCCCAAGGCCAACAGAGAGAAGATGACTCAGGTGAGGCTCGGCCGACGCCCGTGCTCCTCCCGTCCTTTCCCCAGTCATTTTCTGCCCGGCTTGATTTCTGACATTA
+
CCCCCFFFFFFFGGGGGGGGGGGHHHHHHHHHHHGHHGHHHGHHHGHHHHHHGGGGGHHHHHHHHHHHHHHHHGHHHGGHHHHHHHHHGGGGGHHGGGGGCEHHGGGGGGGGHHHHGGHHHHHHHHHHHHGGGGGGGGGGGGHHHHGGGGHGHHGAGGGGGGGGGGBFFGGGGGGGGGGGGGGGFFFFFCFFFFFFBFFFFFFFFFF9DDAFFFFFFFFFFFFFFFFFFFFFFFFFFA;FFFFFF:BBFF/
@M05620:45:000000000-G6HP7:1:1101:14181:4441 1:N:0:164
ATCTCTATCTCCTAAAAACCTGTTTAGATTTGGAGATAGACCTTCAGGTTTTTCATCATTTTCTGCATGAATTATACATTGACCACGTTCCAGCGTGGTCAGTTTGCAGCATTCTGTTATTTTGTTTGACAGAGTGTCTTGTTGAGAACATATGTAGGACATGATTTTTTCCTGCAACAGGGAAAATAAAGTATAAGTTTTAAAGATTTATTCTTTAATAAAGGATCTCAAAGCCAGCTTTAGAAAAAGGA
+
ABBABFFFFFFFGGGGGGGGGGHHGHHFHHFGDGHHHFHHFHFHHHHHHHHGGHGHHHHHHHHHHHBFHHHHHHHHFHHHFFFHGHGHHHHGGHGGGGHFGHGFDHHHHHHGHHHHHHHHHHHHHHHHGHHHHFHFGHHHHHHHDGEHHHGHHHFGFFGHHHHBHHGHBDHGHHEH<GHFHAGFHHFGF??FHHFGGGFGHHHHHGHHHHHHHHGFHGHH00=GHHHHHHDFGHC/CEHHHHF0;0CC.A/
@M05620:45:000000000-G6HP7:1:1101:19155:4446 1:N:0:164
AAACCAAGCAGACACTCACCGCTCCCTCGCCACAGGCCAATAGTTTGTCCTCACTGAGTTGGCAACAAGTGGCTGCTGTGGCTGCCATTTTTCTGGTGATGGCCATCAGCTCCGACGAGGTCAGCTGGGGGGCTTTCTTTGTGTAAGCAACGAGAAACCTGAAAGAAGCATTTTTTAACTAAGTCCTGCTGAGTCATTCATGAGTTTTTAGCCGCCTTGCTTCTTCTCACAGACTCTCTACTCTCATGCCA
+
CCCCCCCFCFFFGGGGGGGGGGGGGGHHGGGGGHHHGGHHHHHHHHHHHHHHHHHHHHGHHHHHHHHHHHHHGHGGHHHHHHHGGHHHHHHHHHHHHHHHHHHHHHHHHHHHHGGGGGGGGHHHHHHHGGGGGGGGGGGGGFGGGGFFFFFFFFFFFFFFFFFFFFFFFFFFFFFFFFFFFFFFFFFFFFFFFFFBFFFFFFFFFFFFFFFFFFFFFFFFFFFFFFFFFFFFFFFFFFFFFFFFFFFFFFF
@M05620:45:000000000-G6HP7:1:1101:16653:4453 1:N:0:164
CATCCTGACCCTGAAGTACCCCATTGAGCATGGCATCGTCACCAACTGGGACGACATGGAGAAGATCTGGCACCACACCTTCTACAACGAGCTGCGCGTGGCCCCGGAGGAGCACCCAGTGCTGCTGACCGAGGCCCCCCTGAACCCCAAGGCCAACAGAGAGAAGATGACTCAGGTGAGGCTCGGCCGACGCCCGTGCTCCTCCCGTCCTTTCCCCAGTCATTTTCTGCCCGGCTTGATTTCTGACATTA
+
BBBBBFFFFFFFGGGGGGGGGGGHHHHHHHHHHHHHHGHHHGHHHGHHHHGHGGGGGHHHHHFHHHHHHGHHHGHHHEGHHHHHHHHHGGGGGHHGGGEEGGGHGFFFCDDGHGHHGGHHHHHHHHHHHHGGGGGGGGGGGGHHGHGGGGHGHHGGGGGGGGGEGGFFGGGGGGGGFFFFFFEGFFFFFFFFFFFFBADFFFFFFFFFFFFFFFFFFFFFFFFFFFFEFFFFA>@F=;?FFFFFFFFFFF/
@M05620:45:000000000-G6HP7:1:1101:14166:4454 1:N:0:164
ATCTCTATCTCCTAAAAACCTGTTTAGATTTGGAGATAGACCTTCAGGTTTTTCATCATTTTCTGCATGAATTATACATTGACCACGTTCCAGCGTGGTCAGTTTGCAGCATTCTGTTATTTTGTTTGACAGAGTGTCTTGTTGAGAACATATGTAGGACATGATTTTTTCCTGCAACAGGGAAAATAAAGTATAAGTTTTAAAGATTTATTCTTTAATAAAGGATCTCAAAGCCAGCTTTAGAAAAAGGA
+
BBABBFFFFFFFGGGGGGGGGGFGHHGHFHHHHFHFHHHGHHFHHHHHHHHGGHHGHHHHHHHHHGHHHGHHHHHHHHHHHHHHHHGFHHHHHHGFGGHHGHHHHHHHHHHHHGGHHHHHHHHHHHHHHHHHGHFGGHHHHHHHHHHHHHHHHHHHHHHHHHHHHHHHGGHHHHHHHHHHHGEHHHHHGHHGHHHHHFGHHHGHHHHHHHHHHHHHHHHGHFHHHHHHHHHHHHHHHGHHHHHFHHHHGGH
@M05620:45:000000000-G6HP7:1:1101:20884:4461 1:N:0:164
CATCCTGACCCTGAAGTACCCCATTGAGCATGGCATCGTCACCAACTGGGACGACATGGAGAAGATCTGGCACCACACCTTCTACAACGAGCTGCGCGTGGCCCCGGAGGAGCACCCAGTGCTGCTGACCGAGGCCCCCCTGAACCCCAAGGCCAACAGAGAGAAGATGACTCAGGTGAGGCTCGGCCGACGCCCGTGCTCCTCCCGTCCTTTCCCCAGTCATTTTCTGCCCGGCTTGATTTCTGACATTA
+
CCCCCFFFFFFFGGGGGGGGGGGHHHHHHHHHHHHHHGHHGGHHHGHHHHHHGGGGGHGHHHHHHHHHHHHHHGGHHGGHHHHHHHHHGGGGGGHGGGFGGGHHGGGGGGGGHHHHGGHGHHHHHHHHHHGGGGGGGGGGGGHHHHGGGGHGHHGGGGGGGGGGGGGFGGGGGFFGFGGGGGGGFFFFFFFFFFFFDFFFFFFFFFFADFFFFFFFFFFFFFFFFFFFFFFFFFFFFFFFFFFFFFFFFF0
@M05620:45:000000000-G6HP7:1:1101:14168:4474 1:N:0:164
ATCTCTATCTCCTAAAAACCTGTTTAGATTTGGAGATAGACCTTCAGGTTTTTCATCATTTTCTGCATGAATTATACATTGACCACGTTCCAGCGTGGTCAGTTTGCAGCATTCTGTTATTTTGTTTGACAGAGTGTCTTGTTGAGAACATATGTAGGACATGATTTTTTCCTGCAACAGGGAAAATAAAGTATAAGTTTTAAAGATTTATTCTTTAATAAAGGATCTCAAAGCCAGCTTTAGAAAAAGGA
+
ABBBBFFFFFFFGGGGGGGGGGHHHHHHGHHHHHHHHHHHHHHHHHHGGHHGGHHHHHHHHGHHFFHGHGHHHGHGHHHHHHHHHHGGHHHHHHGGGGHHFHHHHHHHHHGHHHGHHHHHHHGHGHHHFHGHHHFHHHHHHHHHGHHHHHHHHHHHHHHHFHHHHHHHGFHHHHGGHHHHHGEFGHHGGGHGFGGHHFGHHFHFHGHHHHHHHHHHGGHFHFFHHHHHHFHFHHHHHGHHHHHFHFFHGDH
@M05620:45:000000000-G6HP7:1:1101:22539:4482 1:N:0:164
ATCTCTATCTCCTAAAAACCTGTTTAGATTTGGAGATAGACCTTCAGGTTTTTCATCATTTTCTGCATGAATTATACATTGACCACGTTCCAGCGTGGTCAGTTTGCAGCATTCTGTTATTTTGTTTGACAGAGTGTCTTGTTGAGAACATATGTAGGACATGATTTTTTCCTGCAACAGGGAAAATAAAGTATAAGTTTTAAAGATTTATTCTTTAATAAAGGATCTCAAAGCCAGCTTTAGAAAAAGGA
+
BCCCCFFFFFFFGGGGGGGGGGHHHHHHHHHHHHHHHHHHHHHHHGHHHHHGGHHHHHHHHIHHHHHHHHHHHHHGHHHHHHHHHHGHHHHHHHGGGGHHHHHHHHHHHHHHHHHHHHHHHHHHHHHHHHHHHHHHHHHHHHHHHHHHHHHHHHHHHHHHHHHHHHHHHGHHHHHHHHHHHGGHHHHHHHHHHHHHHGHHHGGHHHHHHHHHHHHHHHHHHHHHHHHHHGHGHGHHHGHHHHHFFHGHGGH
@M05620:45:000000000-G6HP7:1:1101:15631:4499 1:N:0:164
CATCCTGACCCTGAAGTACCCCATTGAGCATGGCATCGTCACCAACTGGGACGACATGGAGAAGATCTGGCACCACACCTTCTACAACGAGCTGCGCGTGGCCCCGGAGGAGCACCCAGTGCTGCTGACCGAGGCCCCCCTGAACCCCAAGGCCAACAGAGAGAAGATGACTCAGGTGAGGCTCGGCCGACGCCCGTGCTCCTCCCGTCCTTTCCCCAGTCATTTTCTGCCCGGCTTGATTTCTGACATTA
+
ABBCCFFFFFFFGGGGGGGGGGGHHHHHHHHHHHHHHGHHGGHHHGHHHHHHGGGGGHHHHHHHHHHGHHHHHGHHHGGHHHHHHHHHGGGGGHHGGGGGGGHHGGGGGGGGHHHHGGHGHHHHHHHHHHGGGGGGGGGGGGHGHHGGGGHGHHGGGGGGGGGGGGGGGGGGGGGGGGGGGGFGFFFFFFFFFFFACDDEBFFFFFFEDFDFFFFFFFFBBFFFFFFBBFFF?DFFFA9BFFF9BFFFFF/
@M05620:45:000000000-G6HP7:1:1101:22533:4506 1:N:0:164
ATCTCTATCTCCTAAAAACCTGTTTAGATTTGGAGATAGACCTTCAGGTTTTTCATCATTTTCTGCATGAATTATACATTGACCACGTTCCAGCGTGGTCAGTTTGCAGCATTCTGTTATTTTGTTTGACAGAGTGTCTTGTTGAGAACATATGTAGGACATGATTTTTTCCTGCAACAGGGAAAATAAAGTATAAGTTTTAAAGATTTATTCTTTAATAAAGGATCTCAAAGCCAGCTTTAGAAAAAGGA
+
@BCCCFFFFFFFGGGGGGGGGGGHHHHHHHHHHGHHHHHGHHHHHGFHHHHGGHHHHFHHHHHGHHHFHHHHHGHFHHHHHGHHEGGHHHHGGHGEFGHFFHHHGHHHHHGHHHHHGHHHHHHHHHHHEGHHHBGGHHHHHFHFGHGFGHHHHHHGFHHHHHHHHHHHHGGHGHHGHHHFHGGGHGHGHGHGHGGFH=FGHEFFHFFHFHHHHHHHGGHGHHHHHHHHHFGHHGHHHGFHHHHGGHGHGGF
@M05620:45:000000000-G6HP7:1:1101:17602:4519 1:N:0:164
ATCTCTATCTCCTAAAAACCTGTTTAGATTTGGAGATAGACCTTCAGGTTTTTCATCATTTTCTGCATGAATTATACATTGACCACGTTCCAGCGTGGTCAGTTTGCAGCATTCTGTTATTTTGTTTGACAGAGTGTCTTGTTGAGAACATATGTAGGACATGATTTTTTCCTGCAACAGGGAAAATAAAGTATAAGTTTTAAAGATTTATTCTTTAATAAAGGATCTCAAAGCCAGCTTTAGAAAAAGGA
+
CDDCDFFFFFFFGGGGGGGGGGHHHHHHHHHHHHHHHHHHHHHHHHHHHHHGGHHHHIHHHIHHIHHHHHHHHHHHHHHHHHHHHHGHHHHHHHGGGGHHHHHHHHHHHHHHHHHHHHHHHHHHHHHHHHHHHHHHHHHHHHHHHHHHHHHHHHHHHHHHHHHHHHHHHGHHHHHHHHHHHGGHHHHHHHHHHHHHHHHHHHHHHHHHHHHHHHHHHHHHHHHHHHHHHHHHHHHHHGHHHHHGHHHHGGH
@M05620:45:000000000-G6HP7:1:1101:17620:4524 1:N:0:164
ATCTCTATCTCCTAAAAACCTGTTTAGATTTGGAGATAGACCTTCAGGTTTTTCATCATTTTCTGCATGAATTATACATTGACCACGTTCCAGCGTGGTCAGTTTGCAGCATTCTGTTATTTTGTTTGACAGAGTGTCTTGTTGAGAACATATGTAGGACATGATTTTTTCCTGCAACAGGGAAAATAAAGTATAAGTTTTAAAGATTTATTCTTTAATAAAGGATCTCAAAGCCAGCTTTAGAAAAAGGA
+
ACBBBFFFFFFFGGGGGGGGGGHHHHHHHHHHHHHHHHHHHHHHHHHHHHHGGHHHHHHHHHIHIHHHHHHHHHHHHHHHHGHHHHGGHHHHHHGGGGHHHHHHHHHHHHHHHHHHHHHHHHHHHHHHHHHHHHGHHHHHHHHHHHHHHHHHHHHHHHHHHHHGHHHHHGHHHHHHHHHHHGGHHHHHHHHHHHHHHGHHHHHHHHHHHHHHHHHHHHHHHHGFHHHHHHHHHHHHHGHHHHHGHGHHGGF
@M05620:45:000000000-G6HP7:1:1101:20961:4557 1:N:0:164
CATCCTGACCCTGAAGTACCCCATTGAGCATGGCATCGTCACCAACTGGGACGACATGGAGAAGATCTGGCACCACACCTTCTACAACGAGCTGCGCGTGGCCCCGGAGGAGCACCCAGTGCTGCTGACCGAGGCCCCCCTGAACCCCAAGGCCAACAGAGAGAAGATGACTCAGGTGAGGCTCGGCCGACGCCCGTGCTCCTCCCGTCCTTTCCCCAGTCATTTTCTGCCCGGCTTGATTTCTGACATTT
+
BCCCCFFFFFFFGGGGGGGGGGGHHHHHHHHHHGHHHGHHHGHHHGGHHHHHGGGGGHFGHHGHGHHHGHHHHGHHHGGHHHHHHHHHGGGGGHHGGGGGGGHHGGGCDDGGHHHHGGHGGHHHHHHHHHGGGGGGGGGGGGGHHHGG?CGGHHEFGGGGGGBGGGFFGGGGGGGGHGGGGEGGFFFFFBFFBFFF;DFFFFFFFFFEDDDFFFFFFFFFFFFFFFFFFEFEDFFCFA.;BBFFF0BFFF0
@M05620:45:000000000-G6HP7:1:1101:22298:4566 1:N:0:164
AAACCAAGCACACGTCTGAACTCCAGTCACGTCGACGCATCTCGTATGCCGTCTTCTGCTTGAAAAAAAAAAAAACGTGCCTAACTTTCACTGAAATATTAAGGCAAATATCGACCACATCTCTCGTAGTTTATTTTTCATCGTTGAGCCATACATACTGATCCTATAAGGGTAGCTAAACGATTTTATTAAAGGCACCCCAATTTTCTTAAATTTAACTTTTAACAATCTACATTCCTCCCATACATATT
+
?ABBABBFBFFFGGGGGAGGGGHHHEGGHHEFHEGGGGGEEHHHGFHFHHEGEFFEHFFHGHEHHHHG/EE>>/>//B?/GDEGHGD?F2B222222222222220?02?22//>@//?1?<11D.....11<=1>10/<<0/.././0/<0CC00:0;0000;0;00000.././;00;/....909000;;00.9.:.9..;99///9//:;BFB/9////99;//////9B:/9////../;9/////
@M05620:45:000000000-G6HP7:1:1101:17123:4568 1:N:0:164
AAACCAAGCAGACACTCACCGCTCCCTCGCCACAGGCCAATAGTTTGTCCTCACTGAGTTGGCAACAAGTGGCTGCTGTGGCTGCCATTTTTCTGGTGATGGCCATCAGCTCCGACGAGGTCAGCTGGGGGGCTTTCTTTGTGTAAGCAACGAGAAACCTGAAAGAAGCATTTTTTAACTAAGTCCTGCTGAGTCATTCATGAGTTTTTAGCCGCCTTGCTTCTTCTCACAGACTCTCTACTCTCATGCCA
+
BB@BBABFBFFFGGGGGGGGGGCEGEFHEEGGGHGFGGEGGFDFDEGHHHHHHHHHFHFFGGHFHGHGHFGDFHFGHGFGFHHGGHHFHHHHHHGHHHHHHHHHHHHHHHFHHEFGGGGG<FGHHHHGDFGFCDEFFGFFFFFCFFFFFFAFFFFFFFAFFFFFFFFFFFFFFFFCEEFFFFFFFFFFFFFFFBFFFFFFFFFFFBFFFFFFFDFFFFFFFFFFFFFFFFFFFFFFFFFFFFFFFFBFFFB
@M05620:45:000000000-G6HP7:1:1101:13793:4576 1:N:0:164
AGATTACTGCAACAGTTCCCCCTGGACCTGGAAAAGTTTCTTGCCTGGCTTACAGAAGCTGAAACAACTGCCAATGTCCTACAGGATGCTACCCGTAAGGAAAGGCTCCTAGAAGACTCCAAGGGAGTAAAAGAGCTGATGAAACAATGGCAAGTAAGTCAGGCATTTCCGCTTTAGCACTCTTGTGGATCCAATTGAACAATTCTCAGCATTTGTACTTGTAACTGACAAGCCAGGGACAAAACAAAGAT
+
CBCCCFFFDFFFGCGGGGGGGGGGHHHHHHHGHHGHFGGHHHHHHHHHHHHHHHHHB3FHHHHHHHHHHHGHGHHHGHHHHHHHHEHHHHHHHHGGGGHFFGHHHHHHGHHHFFHGHHHG3FGFF/EEHEFHHGHHHHHHHGGHHGHHHHFHFGHHGFHHHGHHHHHHGGGGGAFG1D11GGGGF<GGHHHHHHHHFFHEHHHHEHHHHHHHHHFHHEHFGGFHHHG0:GBGCGGGG?AEF.:CFFEE/FC
@M05620:45:000000000-G6HP7:1:1101:12671:4576 1:N:0:164
CATCCTACCCTGAAGTACCCCGCTTGATTTCTGACATTAGATCGGAAGAGCACACGTCTGAACTCCAGTCACGTCGACGCATCTCGTATGCCGTCTTCTGCTTGAAAAAAAAAAAAAAAAAAATAAATCACTCAATCGAAAAATCTCCCGACATACATCGGATAAAAGAAGCAAACTACAATCCCCGGCGTAACCCATAGACACTCGAACGTCGGCCTGCCGTAGCGCACAGTACCAAGAACACCCCATCC
+
BABCDFFFFFFFGGGGFGGGGGGGGGHHHHHHHHHHHHHHGHHHGGGGHHHHHFHGGHHGHGHHHHHHHHHHGHHGGGGGGFEHHHGGHHHHGFGHGHHHHHHHHHHHGGGGGCC/<<--<<-.:00000:0;/000../.9:.000:;..--.0000;.....00;0../00/:.00:0000:0.------..0../:000:/0/../.-..---...:.-....--;-;/0:0000..////..-.//;
@M05620:45:000000000-G6HP7:1:1101:20949:4581 1:N:0:164
CATCCTGACCCTGAAGTACCCCATTGAGCATGGCATCGTCACCAACTGGGACGACATGGAGAAGATCTGGCACCACACCTTCTACAACGAGCTGCGCGTGGCCCCGGAGGAGCACCCAGTGCTGCTGACCGAGGCCCCCCTGAACCCCAAGGCCAACAGAGAGAAGATGACTCAGGTGAGGCTCGGCCGACGCCCGTGCTCCTCCCGTCCTTTCCCCAGTCATTTTCTGCCCGGCTTGATTTCTGACATTA
+
CCDDDFFFFFFFGGGGGFGGGGGHHHHHHHHHHHHHHGHHGGHHHGHHHHHHGGGGGHHHHHHHHHHHHHHHHGHHHGGHHHHHHHHHGGGGGHHGGGEGGGHHGGGGGGGGHGHHGGHHHHHHHHHHHHGGGGGGGGGGGGHHHHGGGGHGHHGGGGGGGGGGGGGFGGGGGGGGGGGGGGGGFFFFFFFFFFFFFFFFFFFFFFFADFFFFFFFFFFFFFHFHHHFFFFFDFFFFF?FFFFFFFFFFF0
@M05620:45:000000000-G6HP7:1:1101:11097:4584 1:N:0:164
AAACCAAGCAGACACTCACCGCTCCCTCGCCACAGGCCAATAGTTTGTCCTCACTGAGTTGGCAACAAGTGGCTGCTGTGGCTGCCATTTTTCTGGTGATGGCCATCAGCTCCGACGAGGTCAGCTGGGGGGCTTTCTTTGTGTAAGCAACGAGAAACCTGAAAGAAGCATTTTTTAACTAAGTCCTGCTGAGTCATTCATGAGTTTTTAGCAGCCTTGCTTCTTCTCACAGACTCTCTACTCTCATGCCA
+
BBBBB?AFBFFFGGGGGGGGGGGGGGHHGGGGGHGHGGHHHHHHHHHHHHHHHHHHHHHHHHHHHHHHHGHHGHGGHHHHHHHGGHHHHHHHHHHHHHGH4GHHHHHHHHHHHGGEGGGGAFHHHHHHGGGGGGGGGGGGGGGFGGFFFFFFFFFFFFFFFFFFFFFFFFFFFFFF.BFFFFFFFFFFFFFFFFFFFFFFFFFFFFFFFFFFFFFFFFFFFFFFFFFFFFFFFFFFFEFFFFFFFFFFFFB
@M05620:45:000000000-G6HP7:1:1101:17105:4585 1:N:0:164
AAACCAAGCAGACACTCACCGCTCCCTCGCCACAGGCCAATAGTTTGTCCTCACTGAGTTGGCAACAAGTGGCTGCTGTGGCTGCCATTTTTCTGGTGATGGCCATCAGCTCCGACGAGGTCAGCTGGGGGGCTTTCTTTGTGTAAGCAACGAGAAACCTGAAAGAAGCATTTTTTAACTAAGTCCTGCTGAGTCATTCATGAGTTTTTAGCCGCCTTGCTTCTTCTCACAGACTCTCTACTCTCATGCCA
+
BB?AB?AFBFFFGFGGGGGGGGCEFGHHGGFGGHHHGGGHHHFGGGHHHHFHGHHHGHGHHHHFHGHHHFGHGAEGHH@GHHHGGHHFHGHHGHHHGHFHHHHHHHGHHGHGHGGGGGGGEHFHHHHHGCGGGGGFGGGGGGGFGGFFFFFFADFFFFFFFFFFFFFFFFFFFFFFFFFFFFFBFFFFFFFFFBFBFFFFFFFFBFFFAEFBF?DFFFFFFFFFFFFFFFFFFFFFFFFFFFFFFFFFFFF
@M05620:45:000000000-G6HP7:1:1101:17133:4589 1:N:0:164
AAACCAAGCAGACACTCACCGCTCCCTCGCCACAGGCCAATAGTTTGTCCTCACTGAGTTGGCAACAAGTGGCTGCTGTGGCTGCCATTTTTCTGGTGATGGCCATCAGCTCCGACGAGGTCAGCTGGGGGGCTTTCTTTGTGTAAGCAACGAGAAACCTGAAAGAAGCATTTTTTAACTAAGTCCTGCTGAGTCATTCATGAGTTTTTAGCCGCCTTGCTTCTTCTCACAGACTCTCTACTCTCATGCCA
+
AABBBBAFBB4CGGGGGGGGGGGGGGHHGGGGGGHGGGHGFHBGHGHHHHHHHHHHHHGHHHHHHHGGHFFGGHGGHHHHHHHGGHHHHHHHHHBHHHHHGHHHFHHHHHHHHGGGFEGGDFHHHHHHG?FGGGGGGGGGGGGFFEFFFFFFFFFFFFFFF:BFFBFFFFFFFFFFEFFFFFFFFFFFFFFBFFFFFFFFFFFFFBFFFEFFFDCFFFFFFFFFFFFFF:/FBFFFFFFFFFFFFFFFFF/
@M05620:45:000000000-G6HP7:1:1101:11087:4605 1:N:0:164
AAACCAAGCAGACACTCACCGCTCCCTCGCCACAGGCCAATAGTTTGTCCTCACTGAGTTGGCAACAAGTGGCTGCTGTGGCTGCCATTTTTCTGGTGATGGCCATCAGCTCCGACGAGGTCAGCTGGGGGGCTTTCTTTGTGTAAGCAACGAGAAACCTGAAAGAAGCATTTTTTAACTAAGTCCTGCTGAGTCATTCATGAGTTTTTAGCAGCCTTGCTTCTTCTCACAGACTCTCTACTCTCATGCCA
+
DCDDDBCFCFFFGGGGGGGGGGGGGGHHGGGGGHHHGGHHHHHHHHHHHHHHHHHHHHHHHHHHHHHHHHHHGHGGHHHHHHHGGHHHHHHHHHHHHHGHHHHHHHHHHHHHHGGEGGGGGHHHHHHHGGGGGGGGGGGGGGGGGGFFFFFFFFFFFFFFFFFFFFFFFFFFFFHFFFFHHFFFFFFFFFFFFFFFFFFFFFFFFFFFFFFFFFFFFFFFHHHFFFHFHFFFFFFFFFFFFFFHFFFFFFF
@M05620:45:000000000-G6HP7:1:1101:12296:4616 1:N:0:164
CATCCTGACCCTGAAGTACCCCGGCTTGATTTCTGACATTAGATCGGAAGAGCACACGTCTGAACTCCAGTCACGTCGACGCATCTCGTATGCCGTCTTCTGCTTGAAAAAAAAAAAAAAAAAAAAAAGAGAAGCAAACACAGAAAATAAAATAAAGTACAACAATAGAGAGAAATAATAGAAGAAAGAAATAAAAGAAGAAAAAGTAACGAACGATGGAAAGCACAAGAAAGAGTGTTGGTGTATTGTAA
+
CCCDDFFFFFFFGGGGGFGGGGGGGGGGHHHHHHHHHHHHGHHHHHGGGGGHHHHHHGGHHGGHHHHHHHHHFHGGHGGGGGGG@GHGFDHHHHGFGHGHHHHHHHHGGGHGGGGC<<-<--------..//0/00/0.....<:0/00000000<000<<00..00000:..:00000000000//0/./<000<0../0///..00<0...--..../00./0///.://0//<000.....0<00000
@M05620:45:000000000-G6HP7:1:1101:20094:4631 1:N:0:164
AAACCAAGCAGACACTCACCGCTCCCTCGCCACAGGCCAATAGTTTGTCCTCACTGAGTTGGCAACAAGTGGCTGCTGTGGCTGCCATTTTTCTGGTGATGGCCATCAGCTCCGACGAGGTCAGCTGGGGGGCTTTCTTTGTGTAAGCAACGAGAAACCTGAAAGAAGCATTTTTTAACTAAGTCCTGCTGAGTCATTCATGAGTTTTTAGCCGCCTTGCTTCTTCTCACAGACTCTCTACTCTCATGCCA
+
BABBBBBFBFFFGGGGGGGGGGGGGGHHGGGGGHHHGGHHHGHHHHHHHHHHHHHHHHGHHHHHHHGHHHHHGHGGHHHHHHHGGHHHHHHHHHHHHHHHHHHHHHHHHHHHHGGGGGGGDHHHHHHGGGGGGGGGGGGGGGGGGGFFFFFFFFFFFFFFFFFFFFFFFFFFFFFFFFFFFFEFFFFFFFFB?BFFFFFFFFFFFFFFFFFFFFFFFFFFFFFFFFFFFFFF/AFFFFFFFFFFFFFFFF/
@M05620:45:000000000-G6HP7:1:1101:11160:4662 1:N:0:164
CATCCTGACCCTGAAGTACCCCATTGAGCATGGCATCGTCACCAACTGGGACGACATGGAGAAGATCTGGCACCACACCTTCTACAACGAGCTGCGCGTGGCCCCGGAGGAGCACCCAGTGCTGCTGACCGAGGCCCCCCTGAACCCCAAGGCCAACAGAGAGAAGATGACTCAGGTGCGGCTCGGCCGACGCCCGTGCTCTTCCCGTCCTTTCCCCAGTCATTTTTTGCCCGGCTTGCTTTCTGACATTT
+
A?AAAFFBF1F>GGGDBGGGFCAHHGHGFGHHHHFGCEHHHGF1FEGHHE0BEEE?AFF1EBFGFFAGHGHHCFGHHEEHHHFGGFFGE/>EAHHGCGEEEEGEE<C//C/<</FCCCG<?1GF<GF1<</AG-<<A-C@CGF0C..CEAC..:;9.9FGBFAACFBFFB09F0FB;90-;>-9->E-9>@@;----;-A///;BFAFA--;BF//-;-F/BBFFF/--;//-@@9-@-BFF/9/BBFFF/
@M05620:45:000000000-G6HP7:1:1101:14770:4697 1:N:0:164
ATCTCTATCTCCTAAAAACCTGTTTAGATTTGGAGATAGACCTTCAGGTTTTTCATCATTTTCTGCATGAATTATACATTGACCACGTTCCAGCGTGGTCAGTTTGCAGCATTCTGTTATTTTGTTTGACAGAGTGTCTTGTTGAGAACATATGTAGGACATGATTTTTTCCTGCAACAGGGAAAATAAAGTATAAGTTTTAAAGATTTATTCTTTAATAAAGGATCTCAAAGCCAGCTTTAGAAAAAGGA
+
CCCCDFFFFFFFGGGGGGGGGGHHHHHHHHHHHHHHHHHHHHHHHHHHHHHGGHHHHIIHHHIHHHHHHHHHHHHGHHHHHHHHHHGGHHHHHHGGGGHHHHHHHHHGHHHHHHHHHHHHHHHHHHHHHHHHHHHHHHHHHHHHHHHHHHHHHHHHHHHHHHHHHHHHHGHHHHHHHHHHHGGGHHHHHHHHHHHHHHHHHHHHHHHHHHHHHHHHHHHHHHHHHHHHHGGGHHHHHGHHHHHHGFHHGGG
@M05620:45:000000000-G6HP7:1:1101:14781:4715 1:N:0:164
ATCTCTATCTCCTAAAAACCTGTTTAGATTTGGAGATAGACCTTCAGGTTTTTCATCATTTTCTGCATGAATTATACATTGACCACGTTCCAGCGTGGTCAGTTTGCAGCATTCTGTTATTTTGTTTGACAGAGTGTCTTGTTGAGAACATATGTAGGACATGATTTTTTCCTGCAACAGGGAAAATAAAGTATAAGTTTTAAAGATTTATTCTTTAATAAAGGATCTCAAAGCCAGCTTTAGAAAAAGGA
+
BBBBBFFFFFFFGGGFFGGGGFGFHHHHHHHGGGHHHHHGHHGHGHHGHHHGEHHHHHHHHHHHHHHFHHHFHGGFGHHHHHHHHHFBGGHFHHGEEEGHFHFHHHHHHHGHHGHHHHHHHHHHHHHHHGHHHHGHHHHHHHHHHHFHHHHHHHHHHHHHHHHGHHHHHGHHHHHHHHHHHGGGHHHGHGHGHHHGHFHHHGHGHGHHHGHHHHHHHGHFHGHHGHHHHFHGHHHHHGHHHGHHFFFFGGG
@M05620:45:000000000-G6HP7:1:1101:12530:4737 1:N:0:164
CATCCTGACCCTGAAGTACCCCATTGAGCATGGCATCGTCACCAACTGGGACGACATGGAGAAGATCTGGCACCACACCTTCTACAACGAGCTGCGCGTGGCCCCGGAGGAGCACCCAGTGCTGCTGACCGAGGCCCCCCTGAACCCCAAGGCCAACAGAGAGAAGATGACTCAGGTGAGGCTCGGCCGACGCCCGTGCTCCTCCCGTCCTTTCCCCAGTCATTTTCTGCCCGGCTTGATTTCTGACATTT
+
BCCCCFFFFFFFGGGGGGGGGGGHHGHHHFHHHHHHHGHHHGHHHGHHHHHHGGGGGHHHHHHHBGHHFHHHHGGHHGGGHHHHHHGHFGGGGHHCGGGGGFHGGGGGGGGGHHHHGFHHHHGGGHFHEHCCGGGGGGGGGGHHHHGG.:GEGHEGGGGGGFD.CFBGFGGGGGGGGGEF.CEGFFFFFFFFFFFD-.AEFFFFFF?:AFBBFFFFF/.BF/FFFFFEBFFF.9BAFA.BBFFF//;/BF/
@M05620:45:000000000-G6HP7:1:1101:18761:4788 1:N:0:164
AAACCAAGCAGACACTCACCGCTCCCTCGCCACAGGCCAATAGTTTGTCCTCACTGAGTTGGCAACAAGTGGCTGCTGTGGCTGCCATTTTTCTGGTGATGGCCATCAGCTCCGACGAGGTCAGCTGGGGGGCTTTCTTTGTGTAAGCAACGAGAAACCTGAAAGAAGCATTTTTTAACTAAGTCCTGCTGAGTCATTCATGAGTTTTTAGCCGCCTTGCTTCTTCTCACAGACTCTCTACTCTCATGCCA
+
AAABBCCFBFFFGGGGGGGGGGGGGGGHGGGGGGHHGGHHHHHHHHHHHHHHHHHHHHHHHHHGHHFHHGHHGGGGHHHHGHHGGHHHHHHHHFHGHHHHHHHHHHHHHHHHHGGGGGGGDHHHHHHHGGGGGGGGGGGGGGGGGGFFFFFFFFFFFFFFFFFFFFFFFFFFFFFFFFFFFFFFFFFFFFFFFFFFFFFFFFFF:BFFFFFFFFFFFFFFFFFFFFFFFFFFFFFFFFFFFFFFFFFFFFB
@M05620:45:000000000-G6HP7:1:1101:18778:4793 1:N:0:164
AAACCAAGCAGACACTCACCGCTCCCTCGCCACAGGCCAATAGTTTGTCCTCACTGAGTTGGCAACAAGTGGCTGCTGTGGCTGCCATTTTTCTGGTGATGGCCATCAGCTCCGACGAGGTCAGCTGGGGGGCTTTCTTTGTGTAAGCAACGAGAAACCTGAAAGAAGCATTTTTTAACTAAGTCCTGCTGAGTCATTCATGAGTTTTTAGCCGCCTTGCTTCTTCTCACAGACTCTCTACTCTCATGCCA
+
CCBCCBCFDFFFGGGGGGGGGGGGGGHHGGGGGHHHGGHHHGHHHHHHHHHHHHHHHHHHHHHHHHHHHHHHGHGGHHHHHHHGGHHHHHHHHHHHHHHHHHHHHHHHHHHHHGGGGGGGFHGHHHHHGGGGGGGGGGGGGGGGGGFFFFFFFFFFFFFFFFFFFFFFFFFFFFHFFFFHFFFFFFFFFFFFFFFFFFFFFFFFFFFFFFFFFFFFFFFFFHHFFFFFFFFFFFFFFFFFFFFFFFFFFFF
@M05620:45:000000000-G6HP7:1:1101:10948:4849 1:N:0:164
AAACCAAGCAGACACTCACCGCTCCCTCGCCACAGGCCAATAGTTTGTCCTCACTGAGTTGGCAACAAGTGGCTGCTGTGGCTGCCATTTTTCTGGTGATGGCCATCAGCTCCGACGAGGTCAGCTGGGGGGCTTTCTTTGTGTAAGCAACGAGAAACCTGAAAGAAGCATTTTTTAACTAAGTCCTGCTGAGTCATTCATGAGTTTTTAGCCGCCTTGCTTCTTCTCACAGACTCTCTACTCTCATGCCA
+
CDCCDCCFDFFFGGGGGGGGGGGGGGHHGGGGGHHHGGHHHHHHHHHHHHHHHHHHHHGHHHHHHHHHHHHHGHGGHHHHHHHGGHHHHHHHHHHHHHHHHHHHHHHHHHHHHGGFGGGGFHHHHHHHGGGGGGGGGGGGGGGGGGFFFFFFFFFFFFFFFFFFFFFFFFFFFFFFEFFFHFFFFFFFFFFFFFFFFFFHFFFFFFFFFFFFFFFFFFFFFFFFHHHFHFFFFFFFFFFHFFFFFFFFFFF
@M05620:45:000000000-G6HP7:1:1101:10961:4869 1:N:0:164
AAACCAAGCAGACACTCACCGCTCCCTCGCCACAGGCCAATAGTTTGTCCTCACTGAGTTGGCAACAAGTGGCTGCTGTGGCTGCCATTTTTCTGGTGATGGCCATCAGCTCCGACGAGGTCAGCTGGGGGGCTTTCTTTGTGTAAGCAACGAGAAACCTGAAAGAAGCATTTTTTAACTAAGTCCTGCTGAGTCATTCATGAGTTTTTAGCCGCCTTGCTTCTTCTCACAGACTCTCTACTCTCATGCCA
+
AA@ABBBFBFCFGGGGGGGGGGGEGGHHGGGGGHHHGGHHHGGGGHHHHHHGHHHHHHHHHHHHHHHHHFFHGHGGHHHHHHHGGHHHHHHHHHHGHHHHHHHHHHHHHGHHHGGGEFGGGGFHHGHGG?CGGGGGGGGGGGGFGGFFFFFFFFDDFFFFFFFFFFFFFFFFFFFF.BFFFFFFFFFFFFFFFFFFFFFFFFBBFFFFFFFFFFFFFFFFFFFFFFFFFFBBFFFFFFFFFFFFFFF/BF9
@M05620:45:000000000-G6HP7:1:1101:22566:4891 1:N:0:164
AAACCAAGCAGACACTCACCGCTCCCTCGCCACAGGCCAATAGTTTGTCCTCACTGAGTTGGCAACAAGTGGCTGCTGTGGCTGCCATTTTTCTGGTGATGGCCATCAGCTCCGACGAGGTCAGCTGGGGGGCTTTCTTTGTGTAAGCAACGAGAAACCTGAAAGAAGCATTTTTTAACTAAGTCCTGCTGAGTCATTCATGAGTTTTTAGCCGCCTTGCTTCTTCTCACAGACTCTCTACTCTCATGCCA
+
BBBBBAAFBFFFGGGGGGGGGGGGGGHGGGGGGHGHGGHHHHHHHHHHHHGHHHHHHHHFHHHFHHHHGFHHGGEGHHHFGHFGGHHHHGHHHHHHHHGHHHHHHHHHHHHHHGGGGGGGFHHHHHHGGGGGGGGGGGGGGFGGGGFFFFFFFFFFFFFFFFFFFFFFFFFFFFFFFFFFFFFFFFFFFFFFFBFFFFFFFFFFFFFFFEFFFFFFFFFFFFFFFFFFFFFFFFFFFFFFFFFFFFFFFFF
@M05620:45:000000000-G6HP7:1:1101:7667:4894 1:N:0:164
AAACCAAGCAGACACTCACCGCTCCCTCGCCACAGGCCAATAGTTTGTCCTCACTGAGTTGGCAACAAGTGGCTGCTGTGGCTGCCATTTTTCTGGTGATGGCCATCAGCTCCGACGAGGTCAGCTGGGGGGCTTTCTTTGTGTAAGCAACGAGAAACCTGAAAGAAGCATTTTTTAACTAAGTCCTGCTGAGTCATTCATGAGTTTTTAGCCGCCTTGCTTCTTCTCACAGACTCTCTACTCTCATGCCA
+
AAAAA?AFAC1B1FEFBGGGCEGAE0EFE?00EGHAEC/FC1EG2FGFGAFGFHBGEGHF1EGFFHHEHDGEEAFAFBGFHEAEGF@GGGGHHEHBG01@@FHGEHHFHFHGGGE@EECC<FFG1DGHGCC@?-CFBCFFF;BFGBFFFB9@AA-9F/-FF/9B9/9BBFBFFFF@FFBFFFF9B9BBE/BB9FFBB/B/FFFFFFFFFFF//9=9-99FFF9BF/9:F/BB9-9BBFFFFFFFB/99/B/
@M05620:45:000000000-G6HP7:1:1101:13240:4909 1:N:0:164
ATCTCTATCTCCTAAAACCTGTTTAGATTTGGAGATAGACCTTCAGGTTTTTCATCATTTTCTGCATGAATTATACATTGACCACGTTCCAGCGTGGTCAGTTTGCAGCATTCTGTTATTTTGTTTGACAGAGTGTCTTGTTGAGAACATATGTAGGACATGATTTTTTCCTGCAACAGGGAAAATAAAGTATAAGTTTTAAAGATTTATTCTTTAATAAAGGATCTCAAAGCCAGCTTTAGAAAAAGGAA
+
CDDDDFFFFFFFGGGGGGGGGGHHHHHHHHHHHHHHHHHHHHHHHHHHHHGGHHHHHHHHHHHHHHHHGHHHHHHHHHHHHHHHHGHHHHHHHGGGGHHHHHHHHHHHHHHHHHHHHHHHHHHHHHHHHHHHHHHHHHHHHHHHHHFHHHHHHHHHHHHHHHHHHHHHGHHHHHHHHHHHGGHHHHHHHHFHHHHHGHHHHHHHHHHHHHHHHHHHFGGHHHGHHHHHHHHHHHHGGHHHHHHHHHGGEHH
@M05620:45:000000000-G6HP7:1:1101:24366:4910 1:N:0:164
AAACCAAGCAGACACTCACCGCTCCCTCGCCACAGGCCAATAGTTTGTCCTCACTGAGTTGGCAACAAGTGGCTGCTGTGGCTGCCATTTTTCTGGTGATGGCCATCAGCTCCGACGAGGTCAGCTGGGGGGCTTTCTTTGTGTAAGCAACGAGAAACCTGAATGAAGCATTTTTTAACTAAGTCCTGCTGAGTCATTCATGAGTTTTTAGCCGCCTTGCTTCTTCTCACAGACTCTCTACTCTCATGCCA
+
BABBBBBFBFFFGGGGGGGGGGGGGGHHGGGGGHHHGGHHHHHHHHHHHHHHHHHHHHHHHHHHHHHHHGHHGHGGHHHHHHGGGHHHHHHHHHHHHHGHHHHHHHHHHGHHGGGGGGGGGHHHHHHHGGGGGGGGGGGGGGGGGGFFFFFFFFFFFFFFFFFFFFFFFFFFFFFFFFFFFFFFFFFFFFFFFFFFFFFFFFFFBFFFFFFFFFFFFFFFFFFFFFFFFFFFFFFFFFFFFFFFFFFFFFF
@M05620:45:000000000-G6HP7:1:1101:6804:4912 1:N:0:164
TACCTGTACTGGGGAAGCCATTCCTACCCTAAAGATCGGAAGAGCACACGTCTGAACTCCAGTCACGTCGACGCATCTCGTATGCCGTCTTCTGCTTGAAAAAAAAAAGCTCCGACGAGGTCAGCTGGGGGGCTTTCTTTGTGTAAGCAACGAGAAGCCTGAAAGAAGCATTTTTTAACTAAGTCCTGCTTAGTCATTCATGAGTTTTTAGCCTCCTTGCTTCTTCTCACAGACTCTCTACTCTCATGCCA
+
AA>AA1D@FDFC1AAA1AFCGFAF3G1FFAFGFDFGG0AE0E0G0A00F/FGBA121FAAFFFGFHC0BEE>/////B@B>BFGHHEGEHG22F11FGE1110/>/>B/<?FBAC?/</@<FG01FF0.A@;@@FFFFEFFF-;BB/BFFF?F-;BFFFF-F/F/;AFFBBBF/B>-BFFBB/99BFFFF/9//;:BBBFF/9/;FFFEA/FF9;EFB/BFFFFEBFFEF/:/FFFFF/FFFFF/FF/BF/
@M05620:45:000000000-G6HP7:1:1101:13253:4925 1:N:0:164
ATCTCTATCTCCTAAAACCTGTTTAGATTTGGAGATAGACCTTCAGGTTTTTCATCATTTTCTGCATGAATTATACATTGACCACGTTCCAGCGTGGTCAGTTTGCAGCATTCTGTTATTTTGTTTGACAGAGTGTCTTGTTGAGAACATATGTAGGACATGATTTTTTCCTGCAACAGGGAAAATAAAGTATAAGTTTTAAAGATTTATTCTTTAATAAAGGATCTCAAAGCCAGCTTTAGAAAAAGGAA
+
ABBCCFFFFFFFGGGGGGGGGGHHHHHHHHHHHHHHHHHHHHHHHHHHHHGGHGHHHHHHIIIHHGHHHFHHGHH5FHHHHHHGHGHHHHFHHGFGGHHGHHHHHHHHGHHHHHHHHHHHHHHHHHHGHGHHHHHHHHHHHHHHHGFHFGGHHGGHHGHHHHHHHHHHGHHHHHGHHGHHGGGGHHHGHHGHHHHHFHHHHGGHHHHHHHHHHHHHGGHFDGGGHHHHHHHHGHBGGFHHGHHGGGFGGGH
@M05620:45:000000000-G6HP7:1:1101:13230:4929 1:N:0:164
ATCTCTATCTCCTAAAACCTGTTTAGATTTGGAGATAGACCTTCAGGTTTTTCATCATTTTCTGCATGAATTATACATTGACCACGTTCCAGCGTGGTCAGTTTGCAGCATTCTGTTATTTTGTTTGACAGAGTGTCTTGTTGAGAACATATGTAGGACATGATTTTTTCCTGCAACAGGGAAAATAAAGTATAAGTTTTAAAGATTTATTCTTTAATAAAGGATCTCAAAGCCAGCTTTAGAAAAAGGAA
+
BCCCCFFFFFFFGGGGGGGGGGHHHHHHHHHHHHHHHHHHHHHHHHHHHHGGHGHHHIHHIHHIHGHHHHHHHHHHHHHHHHHGHGHHHHHHHGGGGHHHHHHHHHHHHHHHHHHHHHHHHHHHHHHGHHHHHHHHHHHHHHHHHGDGHHHHHHHHHGHHHHHHHHHHGHHHHHGHHHHHGGHGHHHGHHHHHHHHHHHHHHHHHHHHHHHHHHHGGGGHFHHHHHGHHHGHHHHHGHHHHHHGGGHGEHG
@M05620:45:000000000-G6HP7:1:1101:13247:4941 1:N:0:164
ATCTCTATCTCCTAAAACCTGTTTAGATTTGGAGATAGACCTTCAGGTTTTTCATCATTTTCTGCATGAATTATACATTGACCACGTTCCAGCGTGGTCAGTTTGCAGCATTCTGTTATTTTGTTTGACAGAGTGTCTTGTTGAGAACATATGTAGGACATGATTTTTTCCTGCAACAGGGAAAATAAAGTATAAGTTTTAAAGATTTATTCTTTAATAAAGGATCTCAAAGCCAGCTTTAGAAAAAGGAA
+
BCCCCFFFFFFFGGGGGGGGGGHHHHHHHHHHHHGHHHHHHHHHGHHHHHGGHGHHHIIHIIHHHHHHHHHHGHHHGHHHHHHHHGHHHHFHHGGGGHHHHHHHHHHHHHHHHHHHHHHHHHHHHHHHHHHGHGHHHHHHHHHGHGHHGGHHHHHHHHHHHHHHHHHHGHHHHHGHHHHHGGGGHHFGHFHHHHHHFHHHHGHHHGHHHHHHHHHHFD0DFGFHGHGHHGGFHHHHGHHHHHHGHGGGEGF
@M05620:45:000000000-G6HP7:1:1101:10135:4957 1:N:0:164
CATCCTGACCCTGAAGTACCCCGGCTTAATTTCTGCCATTAGATCGAAAGAGCAAACGCCTGAACTCCAGTAACGTGGCCGCATTTCGTTTGCCGCTTTCTGCTTAAAAAAAAAAAAAAGAAATCGACGATGAATTTGCAGCGGTGAGCCCTACCGAATGATCAGACGAGGGGTGAGATACTGTTTGCACGCAAGAAAACGCAAGTTCGAACATTTTCCTGTAAGCAATAGGCCTGCCCACCATCCAGACC
+
BBBBBFFFFFFFGGGGGGGGG4E2AE235DF55A5533D555555B2B22322333110011B335B33355D5>2110?//>1144B13?1B3///?/3B44B34BFFHEGGDGCA>-..0011.0---..0=000<0:0/;:E-..//.//..-.-.;00;000/-9----;-..9/9///;//////.---9.//9/-----///..9.-:///999/;///;/9////;/9..9./...//.///9.
@M05620:45:000000000-G6HP7:1:1101:16763:4992 1:N:0:164
AAACCAAGCAGACACTCACCGCTCCCTCGCCACAGGCCAATAGTTTGTCCTCACTGAGTTGGCAACAAGTGGCTGCTGTGGCTGCCATTTTTCTGGTGATGGCCATCAGCTCCGACGAGGTCAGCTGGGGGGCTTTCTTTGTGTAAGCAACGAGAAACCTGAAAGAAGCATTTTTTAACTAAGTCCTGCTGAGTCATTCATGAGTTTTTAGCCGCCTTGCTTCTTCTCACAGACTCTCTACTCTCATGCCA
+
CCCCCBCFCFFFGGGGGGGGGGGGGGHHGGGGGHHGGGHHHHHHHHHHHHHHHHHHHHGHHHHHHHHHHHHHGHGGHHHHHHHGGHHHHHHHHHHHHHHHHHHHHHHHHHHHHGGGGGGGFHHHHHHHGGGGGGGGGGGGGGGGGGFFFFFFFFFFFFFFFFFFFFFFFFFFFFHFFFFFFFFFFFFFFFFHFFFFFFFFFFFFFFFFFFFFFFFFFFFFHFHFFHHFHFFFFFFFFFFHFFFFFFFFFFF
@M05620:45:000000000-G6HP7:1:1101:20804:4993 1:N:0:164
ATCTCTATCTCCTAAAAACCTGTTTAGATTTGGAGATAGACCTTCAGGTTTTTCATCATTTTCTGCATGAATTATACATTGACCACGTTCCAGCGTGGTCAGTTTGCAGCATTCTGTTATTTTGTTTGACAGAGTGTCTTGTTGAGAACATATGTAGGACATGATTTTTTCCTGCAACAGGGAAAATAAAGTATAAGTTTTAAAGATTTATTCTTTAATAAAGGATCTCAAAGCCAGCTTTAGAAAAAGGA
+
CCCDDFFFFFFFGGGGGGGGGGGHHHHHHHHHHHHHHHHHHHHHHHHHHHHGGHHHHIIHHIHIIHHHHHHHHHHHHHHHHGHHHHGHHHHHHHGGGGHHHHHHHHHHHHHHHHHHHHHHHHHHHHHHGHHHHHHHHHHHHHHHHHHHHHHHHHHHHHHHHHHHHHHHHGHHHHHHHHHHHGGHHHHHGHHHHHHHHHHHHHHHHHHHHHHHHHHHHHHHHHHHHHGHHGGGHHHHHGHHHHHGFHHHGGH
@M05620:45:000000000-G6HP7:1:1101:22940:4994 1:N:0:164
TACCTGTACTGGGGAAGCATTTGAATATCCCCCCATGGTGATGGGGACGGAGAACTGCTCCATAAACACAGGCAACGTGCCTAACTTTCCCGGGAAGATGAAGTCAAAGAGCGACCACAGCTCTTCGGAGGTTATTTTGCATCGGTGAGCCAGACAGAATGATCCGATGAGGGGTGCGAAACTATTTGAGGAAAGGAAGCACCTTTTTATTAAATTTACCTTTTAGCAATCGCCATTCCTACCCTAAAGAT
+
BABBBFFFFFFFGGGFGGGGGGHHHHHHHHHGGGGHHHEFBGHHHGGGGGFGGHHHHHHHHHHHHHHHHHHHGHHHGHHHHHHHHHHHHHHGGGGGGHHHGHFFHHHHHHHHGGGGGHGHHHHHHHHGGGGCHGHHHHHGGHHGGEFEGGHHHHGHHHGHHHHHHHDFGGHHGCECFGECGGGFFGGGGGFCFBFFFFGGBBEFFFFFFFFFFBFFFFFFFFFFFFEFFFFFFFDFFFFFFFFFFFFFFFF
@M05620:45:000000000-G6HP7:1:1101:20786:4995 1:N:0:164
ATCTCTATCTCCTAAAAACCTGTTTAGATTTGGAGATAGACCTTCAGGTTTTTCATCATTTTCTGCATGAATTATACATTGACCACGTTCCAGCGTGGTCAGTTTGCAGCATTCTGTTATTTTGTTTGACAGAGTGTCTTGTTGAGAACATATGTAGGACATGATTTTTTCCTGCAACAGGGAAAATAAAGTATAAGTTTTAAAGATTTATTCTTTAATAAAGGATCTCAAAGCCAGCTTTAGAAAAAGGA
+
CCCCCFFFFFFFGGGGGGGGGGHHHHHHHHHHHHHHHHHGHHHHHHHGGHHGGHHHHHHHHHIHHHHHHHHHHHHHHHHHHGHHGHGHHHHHHHGFGGHHHHGHHHHGHHHHHHHHGHHHHHHHGHHHGGHHHHFHHHHHHHHHHHHHHHGHHHHHHHHHGHHHHHHHHGHHHHHHGHHHHGGHHHHHGHHHHGHGH>GHHHGHHHHHHHHHHHHHHGGHHGHHHHHGHGGFHHHHHGFHHHHFFHFHGGG
@M05620:45:000000000-G6HP7:1:1101:20696:5003 1:N:0:164
ATCTCTATCTCCTAAACACCTGTTTAGATTTGGAGATAGACCTTCAGGTTTTTCATCATTTTCTGCATGAATTATACATTGACCACGTTCCAGCGTGGTCAGTTTGCAGCATTCTGTTATTTTGTTTGACAGAGTGTCTTGTTGAGAACATATGTAGGACATGATTTTTTCCTGCAACAGGGAAAATAAAGTATAAGTTTTAAAGATTTATTCTTTAATACAGGATCTCAAAGCCAGCTTTAGAACAAGGA
+
BBBBBFFFFFFFGFGG4BGGGGHHHHHFFHHFH4GFFAEFHHHHHFFHHHHGGHHHHHGHHHHHHH5FDG5GGHGHH5FGFGHHFHDHGHHFGHGGFGHHGHHHHHHGHHHHHHGHHHHHHHHHHHHG3GHHFHHHHHHHHHHHEGGHHFHBGHHHGHGHEFB2FGHHHGHHHGH2@GHHHGGFHB?F1?GGFH<GG>FHGGG<GFHHHHHHHHHHHGGG0<=GFGHHG<<0DGFBCEHHHFF0G0GHEE.
@M05620:45:000000000-G6HP7:1:1101:18606:5013 1:N:0:164
AAACCAAGCAGACACTCACCGCTCCCTCGCCACAGGCCAATAGTTTGTCCTCACTTAGTTGGCAACAAGTGGCTGCTGTGGCTGCCATTTTTCTGGTGATGGCCATCAGCTCCGACGAGGTCAGCTGGGGGGCTTTCTTTGTGTAAGCAACGAGAAACCTGAAAGAAGCATTTTTTAACTAAGTCCTGCTGAGTCATTCATGAGTTTTTAGCCGCCTTGCTTCTTCTCACAGACTCTCTACTCTCATGCCA
+
CCCDCCCFDFFFGGGGGGGGGGGGGGHHGGGGGHHHGGHHHHHHHHHHHHHHHHHHHHGHHHHHHHHHHGHHGHGGHHHHHHHGGHHHHHHHHHHHHHHHHHHHHHHHHHHHHGGGGGGGFHHHHHHHGGGGGGGGGGGGGGGGGGFFFFFFFFFFFFFFFFFFFFFFFFFFFFHFFFFHFFFFFFFFFFFHFFFFFFFFFFFFFFFFFFFFFFFFFFFFHHHFHFHFHFFFFFFFFFFHHFFFFFFFFFF
@M05620:45:000000000-G6HP7:1:1101:20717:5018 1:N:0:164
ATCTCTATCTCCTAAAAACCTGTTTAGATTTGGAGATAGACCTTCAGGTTTTTCATCATTTTCTGCATGAATTATACATTGACCACGTTCCAGCGTGGTCAGTTTGCAGCATTCTGTTATTTTGTTTGACAGAGTGTCTTGTTGAGAACATATGTAGGACATGATTTTTTCCTGCAACAGGGAAAATAAAGTATAAGTTTTAAAGATTTATTCTTTAATAAAGGATCTCAAAGCCAGCTTTAGAAAAAGGA
+
AA3AAFFFFFFFGGGGGGGGFCDFHHHGFHHHHHHHFHHHFHCGHFDGHHHFGHHGHHHGHFHHHGFHHGHHHHHHHFFHDEFGFHGEHHH5@FEGGGHHHF4FGHHHHHHHHHHHHHGHHHHHHHHGHHGHFGBGFGGGHHHHHFHHHHGHHHGHHHHHHGHHGHHHHGHGEDGHHHHHHFEHHHFHHHHHHHHFHHHHHHGHHHHHFHHHHHGHHHHGFHEFFHHHGHHHFCHCGEFHHHHFEGHHC?C
@M05620:45:000000000-G6HP7:1:1101:20693:5027 1:N:0:164
ATCTCTATCTCCTAAAAACCTGTTTAGATTTGGAGATAGACCTTCAGGTTTTTCATCATTTTCTGCATGAATTATACATTGACCACGTTCCAGCGTGGTCAGTTTGCAGCATTCTGTTATTTTGTTTGACAGAGTGTCTTGTTGAGAACATATGTAGGACATGATTTTTTCCTGCAACAGGGAAAATAAAGTATAAGTTTTAAAGATTTATTCTTTAATAAAGGATCTCAAAGCCAGCTTTAGAAAAAGGA
+
CDCDDFFFFFFFGGGGGGGGGGHHHHHHHHHHHHHHHHHHHHHHHHHHHHHGGHHHHHIHHHIIIHHHHHHHHHHHHHHHHHHHHHGHHHHHHHGGGGHHHHHHHHHHHHHHHHHHHHHHHHHHHHHHHHHHHHHHHHHHHHHHHHHHHHHHHHHHHHHHHHHHHHHHHGHHHHHHHHHHHGGHHHHHHHHHHHHHHHHHHGHHHHHHHHHHHHHHHGHHHGHHHHHHHGHHHHHHHGGHHHHGGHGHGGH
@M05620:45:000000000-G6HP7:1:1101:19044:5041 1:N:0:164
ATCTCTATCTCCTAAAAACCTGTTTAGATTTGGAGATAGACCTTCAGGTTTTTCATCATTTTCTGCATGAATTATACATTGACCACGTTCCAGCGTGGTCAGTTTGCAGCATTCTGTTATTTTGTTTGACAGAGTGTCTTGTTGAGAACATATGTAGGACATGATTTTTTCCTGCAACAGGGAAAATAAAGTATAAGTTTTAAAGATTTATTCTTTAATAAAGGATCTCAAAGCCAGCTTTAGAAAAAGGA
+
CCCCCFFFFFFFGGGGGGGGGGHHHHHHHHHHHHHHHHHHHHHHHHHHHHHGGHHHHHHHHHHHHHHHHHHHHHHHHHHHHHHHHHGHHHHHHHGGGGHHHHHHHHHHHHHHHHHHHHHHHHHHHHHHHHHHHHHHHHHHHHHHHHHHHHHHHHHHHHHHHHHHHHHHHGHHHHHHHHHHHGGHHHHHHGHHHHHHHGHHHHHHHHHHHHHHHHHHHHHHHHHHHHHHHHHHFHHHHGHHHHHHHHHHGGH
@M05620:45:000000000-G6HP7:1:1101:19030:5067 1:N:0:164
ATCTCTATCTCCTAAAAACCTGTTTAGATTTGGAGATAGACCTTCAGGTTTTTCATCATTTTCTGCATGAATTATACATTGACCACGTTCCAGCGTGGTCAGTTTGCAGCATTCTGTTATTTTGTTTGACAGAGTGTCTTGTTGAGAACATATGTAGGACATGATTTTTTCCTGCAACAGGGAAAATAAAGTATAAGTTTTAAAGATTTATTCTTTAATAAAGGATCTCAAAGCCAGCTTTAGAAAAAGGA
+
@ABCCFFFFFFFGGGGGGGGGGHHHHHHHHHHHHGHHHHFHHHHHHHHHHHGGHHHHHIHHIHHHHHHHHHHHHHHHHHHHHHHGHGGHHHHHHGEGGGHFHHHHHHGHHHHHHGHHHHHHHHHHHHHGHHHHHHHHHHHHGHHHHGHHHHHGHHHHHHHHHHHGHHHHGHHHHHHHHHHHECFHHHGHHHHHHHHHFGGHGGHHGHHGHHHHHHHHHGFFHFHHHHHHHGGHHHHHGGHHHHFFCFHGGF
@M05620:45:000000000-G6HP7:1:1101:19046:5076 1:N:0:164
ATCTCTATCTCCTAAAAACCTGTTTAGATTTGGAGATAGACCTTCAGGTTTTTCATCATTTTCTGCATGAATTATACATTGACCACGTTCCAGCGTGGTCAGTTTGCAGCATTCTGTTATTTTGTTTGACAGAGTGTCTTGTTGAGAACATATGTAGGACATGATTTTTTCCTGCAACAGGGAAAATAAAGTATAAGTTTTAAAGATTTATTCTTTAATAAAGGATCTCAAAGCCAGCTTTAGAAAAAGGA
+
BBBABFFFFFFBGBGGFFGGGGDGHHHHGHHGGGHGFHHHHHHHEHHFHHHGGGHHHHHHHHHHFHHHFBGFHHHGHFHFFHFFHHGHHHHGHHCBEFHHHGHHHHHGHHHGHHHHHHGHHHHGHHHHGGHH3CFGHHHHHHHHHGGHHFGGFHGHHFHGBGHGHHHHGCHGHGHGHH0CGGFGHHHHEBGGGEGBFDFFFFHHEHHHHGHHHHHHH0GHHGBHFFHHHGGGGHHHHGHGHHHHHGHHGGG
@M05620:45:000000000-G6HP7:1:1101:23138:5077 1:N:0:164
AAACCAAGCAGACACTCACCGCTCCCTCGCCACAGGCCAATAGTTTGTCCTCACTGAGTTGGCAACAAGTGGCTGCTGTGGCTGCCATTTTTCTGGTGATGGCCATCAGCTCCGACGAGGTCAGCTGGGGGGCTTTCTTTGTGTAAGCAACGAGAAACCTGAAAGAAGCATTTTTTAACTAAGTCCTGCTGAGTCATTCATGAGTTTTTAGCCGCCTTGCTTCTTCTCACAGACTCTCTACTCTCATGCCA
+
CBBCCBBFCFFFGGGGGGGGGGGGGGHHGGGGGHHHGGHHHHHHHHHHHHHHHHHHHHHHHHHHHHHHHHHHGHGGHHHHHHHGGHHHHHHHHHHGHHHHHHHHHHHHHHHHHGGGGGGGFHHHHGHHGGGGGGGGGGGGGGGGGGFFFFFFFFFFFFFFFFFFFFFFFFFFFFFFFFFFFFFFFFFFFFFFF/FFFFFFFFFFFFFFFFFFFFFFFFFFFFFFFFFFFFFFEFFFFFFFFFFFFFFFFFF
@M05620:45:000000000-G6HP7:1:1101:23155:5085 1:N:0:164
AAACCAAGCAGACACTCACCGCTCCCTCGCCACAGGCCAATAGTTTGTCCTCACTGAGTTGGCAACAAGTGGCTGCTGTGGCTGCCATTTTTCTGGTGATGGCCATCAGCTCCGACGAGGTCAGCTGGGGGGCTTTCTTTGTGTAAGCAACGAGAAACCTGAAAGAAGCATTTTTTAACTAAGTCCTGCTGAGTCATTCATGAGTTTTTAGCCGCCTTGCTTCTTCTCACAGACTCTCTACTCTCATGCCA
+
DDCDDCCFCFFFGGGGGGGGGGGGGGHHGGGGGHHHGGHHHHHHHHHHHHHHHHHHHHHHHHHHHHHHHHHHGHGGHHHHHHHGGHHHHHHHHHHHHHHHHHHHHHHHHHHHHGGGGFGGGHHHHHHHGGGGGGGGGGGGGGGGGGFFFFFFFFFFFFFFFFFFFFFFFFFFFFHFFFFHHFFFFFFFFFFFFFFFFFFHHFHFFFFFFFFFFFFFFFFFHFHFFHFFFFFFFFFFFFFHHFFHFFFFFFF
@M05620:45:000000000-G6HP7:1:1101:23145:5102 1:N:0:164
AAACCAAGCAGACACTCACCGCTCCCTCGCCACAGGCCAATAGTTTGTCCTCACTGAGTTGGCAACAAGTGGCTGCTGTGGCTGCCATTTTTCTGGTGATGGCCATCAGCTCCGACGAGGTCAGCTGGGGGGCTTTCTTTGTGTAAGCAACGAGAAACCTGAAAGAAGCATTTTTTAACTAAGTCCTGCTGAGTCATTCATGAGTTTTTAGCCGCCTTGCTTCTTCTCACAGACTCTCTACTCTCATGCCA
+
ABAABBBFBFFFGGGGGGGGGGGGGGHHGGGGGHHDGGHHHHHHHHHHHHHHHHHGGHHHHGFHHHHHHGHHGHGGHFGHHHHAFHGHHHGHHHHHHHHHHHHHHGHHHHHHHGGGFGGGGHHGHFHHGGGGGGGGGGGGGGGGGGFFFFFFFFFDFFFFFFFFFFFFFFFFFFFDFFFFFFFFFFFFFFFFFFFFFFFFFFFFFFFFFFFFFDFFFFFFFFFFFFFFFFEBFFFFFFFFFFFFFFFFFFF
@M05620:45:000000000-G6HP7:1:1101:14218:5105 1:N:0:164
AAACCAAGCAGACACTCACCGCTCCCTCGCCACAGGCCAATAGTTTGTCCTCACTGAGTTGGCAACAAGTGGCTGCTGTGGCTGCCATTTTTCTGGTGATGGCCATCAGCTCCGACGAGGTCAGCTGGGGGGCTTTCTTTGTGTAAGCAACGAGAAACCTGAAAGAAGCATTTTTTAACTAAGTCCTGCTGAGTCATTCATGAGTTTTTAGCCGCCTTGCTTCTTCTCACAGACTCTCTACTCTCATGCCA
+
CDCDDDDFDFFFGGGGGGGGGGGGGGHHGGGGGHHHGGHHHHHHHHHHHHHHHHHHHHHHHHHHHHHHHHHHGHGGHHHHHHHGGHHHHHHHHHHHHHHHHHHHHHHHHHHHHGGGGGGGGHHHHHHHGGGGGGGGGGGGGGGGGGFFFFFFFFFFFFFFFFFFFFFFFFFFFFHFFFFFFFFFFFFFFFFFFFFFFFFFFHHFFFFFFFFFFFFFFFFFHFFFHHHFHFFFFFFFFFFFFFFFFFFFFFF
@M05620:45:000000000-G6HP7:1:1101:14230:5124 1:N:0:164
AAACCAAGCAGACACTCACCGCTCCCTCGCCACAGGCCAATAGTTTGTCCTCACTGAGTTGGCAACAAGTGGCTGCTGTGGCTGCCATTTTTCTGGTGATGGCCATCAGCTCCGACGAGGTCAGCTGGGGGGCTTTCTTTGTGTAAGCAACGAGAAACCTGAAAGAAGCATTTTTTAACTAAGTCCTGCTGAGTCATTCATGAGTTTTTAGCCGCCTTGCTTCTTCTCACAGACTCTCTACTCTCATGCCA
+
BBAABAAFCFFFGGGGGGGGGGGGGGHHGGGGGHHHGGGHHGHGHHHHHHHHHHHGHHFGFHHHHHHHHFHHGHGGHGGHHHHGGHHHHHHHHHHHHHGHHHHHHHHHHHHHHGGGGGCGEHHHHHHHGGGGGGGGGGGGGGGGGGFFFFFFFFFFFFFFFFFFFFFFFFFFFFFFFFFFFFFFFFFFFFFFFFFBFFFFFFFFFFFFFFFFFFFFFFFFFFFFFFFFFFFFFFFFFFFFFFFFFFFFFFF
@M05620:45:000000000-G6HP7:1:1101:6506:5125 1:N:0:164
AAACCAAGCAGACACTCACCGCTCCCTCGCCACAGGCCAATAGTTTGTCCTCACTGAGTTGGCAACAAGTGGCTGCTGTGGCTGCCATTTTTCTGGTGATGGCCATCAGCTCCGACGAGGTCAGCTGGGGGGCTTTCTTTGTGTAAGCAACGAGAAACCTGAAAGAAGCATTTTTTAACTAAGTCCTGCTGAGTCATTCATGAGTTTTTAGCCGCCTTGCTTCTTCTCACAGACTCTCTACTCTCATGCCA
+
BCCCCCBFCFFFGGGGGGGGGGGGGGHHGGGGGHHHGGHHHHHHHHHHHHHHHHHHHHHHHHHHHHHHHHHHGHGGHHHHHHHGGHHHHHHHHHHHHHGHHHHHHHHHHHHHHGGEGGGGGHHHHHHHGGGGGGGGGGGGGGGGGGFFFFFFFFFFFFFFFFFFFFFFFFFFFFFFFFFFFFFFFFFFFFFFFFFFFFFFFFFFFFFFFFFFFFFFFFFFFFFFFFFFFFFFFFFFFFFFFFFFFFFFFFB
@M05620:45:000000000-G6HP7:1:1101:22748:5135 1:N:0:164
AAACCAAGCAGACACTCACCGCTCCCTCGCCACAGGCCAATAGTTTGTCCTCACTGAGTTGGCAACAAGTGGCTGCTGTGGCTGCCATTTTTCTGGTGATGGCCATCAGCTCCGACGAGGTCAGCTGGGGGGCTTTCTTTGTGTAAGCAACGAGAAACCTGAAAGAAGCATTTTTTAACTAAGTCCTGCTGAGTCATTCATGAGTTTTTAGCCGCCTTGCTTCTTCTCACAGACTCTCTACTCTCATGCCA
+
BBBCCBBFCFFFGGGGGGGGGGGGGGHHGGGGGHHHGGHHHHHHHHHHHHHHHHHHHHHHHHHGHHHHHHHHGHGGHHHHHHHGGHHHHHHHHHHHHHHHHHHHHHHHHHHHHGGGGGGGGHHHHHHHGGGGGGGGGGGGGGGGGGFFFFFFFFFFFFFFFFFFFFFFFFFFFFHFFFFFHFFFFFFFFFFFFBFBFFFFFFFFFFFFFEFFFFFFFFFFHFFFFHFFFFFFFFFFFFFFHFFHFFFFFFF
@M05620:45:000000000-G6HP7:1:1101:9629:5152 1:N:0:164
TACCTGTACTGGGGAAGAGTGTAGCAATCGCCATTCCTACCCTAAAGATCGGAAGAGCACACGTCTGAACTCCAGTCACGTCGACGCATCTCGTATGCCGTCTTCTGCTTGAAAAAAAAAAAAAGAAAGAGACAGAAGAAATAAGAGTGTAGAAATATGAGAAAAAAAAAGTGATGGAAAGATGGGATGGTAGGTCTAGGTGGGGTAGGTAGAAGATTATGTCATGTAGTTATAATAAACAGTGAGTGATT
+
BAABCFFFFFFFGGFEGGGGGGHGHHHHHFFGEGHHHHGHHHHHHHHHHHHGGGEGHHHHHHGGHHGGHHHHHGHHHHHGHHGGGGGGF>GHGFEGHHHGGGHGHHHFHHHHHFHFGFCDG<<-.<001000<00/000//0000<000000000;00000000/.--9-.000000/00./:;0./0..00:.00000000.--....0000000:000000:00::000000:;00000::000000:0
@M05620:45:000000000-G6HP7:1:1101:15712:5154 1:N:0:164
CATCCTGACCCTGAAGTACCCCATTGAGCATGGCATCGTCACCAACTGGGACGACATGGAGAAGATCTGGCACCACACCTTCTACAACGAGCTGCGCGTGGCCCCGGAGGAGCACCCAGTGCTGCTGACCGAGGCCCCCCTGAACCCCAAGGCCAACAGAGAGAAGATGACTCAGGTGAGGCTCGGCCGACGCCCGTGCTCCTCCCGTCCTTTCCCCAGTCATTTTCTGCCCGGCTTGATTTCTGACATTA
+
BCCCCFFFFFFFGGGGGGGGGGGHHHHHHHHGHHHHHGHHHGHHHGHGHHHHGGGGGHHHHHHHHHHHHHHHHGHHHGGHHHHHHHHHGGGGGHHGGGGGGGHHGGGGGGGGHHHHGGHGHHHHHHHHHHGGGGGGGGGGGGHHHHGGGGHGHHGGGGGGGGGGGGGFGGGGGGGGGGGGGGGGFFFFFFFFFFFF@FFFFFFFFFFFFFFFFFFFFFFFFFFFFFFFFFFFFFFFFFFFFFFFFFFFFF0
@M05620:45:000000000-G6HP7:1:1101:15644:5154 1:N:0:164
CATCCTGACCCTGAAGTACCCCATTGAGCATGGCATCGTCACCAACTGGGACGACATGGAGAAGATCTGGCACCACACCTTCTACAACGAGCTGCGCGTGGCCCCGGAGGAGCACCCAGTGCTGCTGACCGAGGCCCCCCTGAACCCCAAGGCCAACAGAGAGAAGATGACTCAGGTGAGGCTCGGCCGACGCCCGTGCTCCTCCCGTCCTTTCCCCAGTCATTTTCTGCCCGGCTTGATTTCTGACATTT
+
CCCCCFFFFFFFGGGGGGGGGGGHHHHHHHHHHHHHHGHHHGHHHGHHHHHHGGGGGHHHHHHHHHHHHHHHHGHHHGGHHHHHHHHHGGGGGHHGGGGGGFHHGGGGGGGGHHHHGGHHHHHHHHHHHHGGGGGGGGGGGGHHHHGGGGHGHHFGGGGGGGGGGGGGGGGGGGGGGGGGGGGGFFFFFFFFFFFA@A?ABFFFFFFFFFFFFFFFFFFFFFFFFBBBFEFEDFFFFFAFFFFFB0BFFF0
@M05620:45:000000000-G6HP7:1:1101:7411:5174 1:N:0:164
AAACCAAGCAGACACTCACCGCTCCCTCGCCACAGGCCAATAGTTTGTCCTCACTGAGTTGGCAACAAGTGGCTGCTGTGGCTGCCATTTTTCTGGTGATGGCCATCAGCTCCGACGAGGTCAGCTGGGGGGCTTTCTTTGTGTAAGCAACGAGAAACCTGAAAGAAGCATTTTTTAACTAAGTCCTGCTGAGTCATTCATGAGTTTTTAGCCGCCTTGCTTCTTCTCACAGACTCTCTACTCTCATGCCA
+
CCCCCDDFDFFFGGGGGGGGGGGGGGHHGGGGGHHHGGHHHHHHHHHHHHHHHHHHHHHHHHHHHHHHHHHHGHGGHHHHHHHGGHHHHHHHHHHHHHHHHHHHHHHHHHHHHGGGGGGGEHHHHHHHGGGGGGGGGGGGGGGGGGFFFFFFFFFFFFFFFFFFFFFFFFFFFFHFFFHFFFFFFHHFFFFFFFFFFFFFFFFFFFFFFFFFFFFFFFFFHFFFFFHFFFFFFFFFFFFFFFFFFFFFFFF
@M05620:45:000000000-G6HP7:1:1101:10794:5186 1:N:0:164
TACCTGTACTGGGGAAGCATTTGAATATCCCCCCATGGTGATGGGGACGGAGAACTGCTCCATAAACACAGGCAACGTGCCTAACTTTCCCGGGAAGATGAAGTCAAAGAGCGACCACAGCTCTTCGGAGGTTATTTTGCATCGGTGAGCCAGACAGAATGATCCGATGAGGGGTGCGAAACTATTTGAGGAAAGGAAGCACCTTTTTATTAAATTTACCTTTTAGCAATCGCCATTCCTACCCTAAAGAT
+
AABABFFFFFFFGGEEEGGFDDGEFGHHHHGGGGGHHHHGFHHFGGEGEGFDGHHFHHDGHHHHHGHHHGHEGHHHGFGEHGEGHHHDGGHEEGGGDFHHHHHFHHHHHHHCECGGGHHGCGHHHHHGGGG?G<<FGHHHFFGDAACF>>FGHHGHHHHHHHHHHHDDGHFFGG:CDGGGGGGGGGFG0CBCFGGGGFAEGFFFFFFF.BFFBBFFF/B9FFFFBFFFFFFEFFDEF9FFFF.ABFFFFFF
@M05620:45:000000000-G6HP7:1:1101:7081:5187 1:N:0:164
ATCTCTATCTCCTAAAAACCTGTTTAGATTTGGAGATAGACCTTCAGGTTTTTCATCATTTTCTGCATGAATTATACATTGACCACGTTCCAGCGTGGTCAGTTTGCAGCATTCTGTTATTTTGTTTGACAGAGTGTCTTGTTGAGAACATATGTAGGACATGATTTTTTCCTGCAACAGGGAAAATAAAGTATAAGTTTTAAAGATTTATTCTTTAATAAAGGATCTCAAAGCCAGCTTTAGAAAAAGGA
+
ABAACFFFFFFFGGGGGGGGGGHHHHHHHHHHHHHHHHHHHHHHHHHHGHHGGHHHHHIHIHIIHHHHHHHHHHHHHHHHHHHHHHGHHHHHHHGGGGHHGHHHHHHHHHHHHHHHHHHHHHHHHHHHHHGHHHGHHHHHHHHHHHHHHHHHHHHHHHHHHHHHHHHHHGHHHHHHHHFHHGGHHHHHGHHGHHHHG>GHHHGHHHHHHHHHHHHHHHHGHGHHHHHGGFHHHHHHHGHHHHHFHHHGGGG
@M05620:45:000000000-G6HP7:1:1101:7068:5204 1:N:0:164
ATCTCTATCTCCTAAAAACCTGTTTAGATTTGGAGATAGACCTTCAGGTTTTTCATCATTTTCTGCATGAATTATACATTGACCACGTTCCAGCGTGGTCAGTTTGCAGCATTCTGTTATTTTGTTTGACAGAGTGTCTTGTTGAGAACATATGTAGGACATGATTTTTTCCTGCAACAGGGAAAATAAAGTATAAGCTTTAAAGATTTATTCTTTAATAAAGGATCTCAAAGCCAGCTTTAGAAAAAGGA
+
BBABBFFFFFFFGGGGGGGGGGFHHHFHHFHHHBGFFGGGHHHHFHHHHHHGGHHGHHHHHHHHHHHHHHHHHHHHHHHHHHHHHGGGHHHHHHGFGGHHHHGHHHHHHHHHHHHHHHHHHGHHFHHHHHGHHHFGHHHHHHHHFHHHHHHHFHHHHHHHHHHHHHHHHDHHHHGGHHHHHEEHHGGHFHHHHHHHH1GHHGHGHHGHFGHHHHHHHHHGHHDGHHHHHHHHHGHGHGHHHHGFFHHHDDF
@M05620:45:000000000-G6HP7:1:1101:7085:5204 1:N:0:164
ATCTCTATCTCCTAAAAACCTGTTTAGATTTGGAGATAGACCTTCAGGTTTTTCATCATTTTCTGCATGAATTATACATTGACCACGTTCCAGCGTGGTCAGTTTGCAGCATTCTGTTATTTTGTTTGACAGAGTGTCTTGTTGAGAACATATGTAGGACATGATTTTTTCCTGCAACAGGGAAAATAAAGTATAAGTTTTAAAGATTTATTCTTTAATAAAGGATCTCAAAGCCAGCTTTAGAAAAAGGA
+
A3>AAFFFFFFFGGGGGGGGGGFFHFEAFFGHHGBCCFAGHHFFGG5GBFGFCGGHHFFFGHHFDDGHHDEDGHHHFFGHDFFEHEDFFGFF5FEEEFHGHHFFGHHHHHHFHHHHHFGHFGHHGHHFHHHFGHFFHGGHHGFCGHHHHHDEFG?GHFGFGHHHDGHH1BGHHHHGGHHHHFFHGFGHDHHDGHHFH=FGHHFHGHHHFHHHHHHHHHHGDG0<CGHHGHHHGHHFHGFHHHFHFHHFADG
@M05620:45:000000000-G6HP7:1:1101:17801:5321 1:N:0:164
AAACCAAGCAGACACTCACCGCTCCCTCGCCACAGGCCAATAGTTTGTCCTCACTGAGTTGGCAACAAGTGGCTGCTGTGGCTGCCATTTTTCTGGTGATGGCCATCAGCTCCGACGAGGTCAGCTGGGGGGCTTTCTTTGTGTAAGCAACGAGAAACCTGAAAGAAGCATTTTTTAACTAAGTCCTGCTGCGTCATTCATGAGTTTTTAGCCGCCTTGCTTCTTCTCACAGACTCTCTACTCTCATGCCA
+
AAAAAAACAFFFGGGGGFGG?EGGGFFH?EEGGHCHGGF/FAGBEGHGHEHFAGHFHHAGH1EGEFGAGGEFFGFGHFD>FFEFFGFHEGFFHDG1BGBG21FGFEG1BGDCFEEGGE?BBGHGFGHGCC/A@@GFFGFGGFG90;FF/FF;EBBFFFFFFBFB//ABFFFBFFF;;/:BB//BBBFFFFB/-;@AFBF/9///9BBFFA//:9=@BB/FFFFFFFFF//9F/ABFFFFBFFF/FFB/B//
@M05620:45:000000000-G6HP7:1:1101:15847:5333 1:N:0:164
CATCCTGACCCTGAAGTACCCGGCTTGATTTCTGACATTAGATCGGAAGAGCACACGTCTGAACTCCAGTCACGTCGACGCATCTCGTATGCCGTCTTCTGCTTGAAAAAAAAAAAAAGGTCAGCTGGGGGGCTTTCTTTGTGTAAGCAACGAGACACCTGAAAGAAGCATTTTTTAACTAAGTCCTGCTGAGTCATTCATGAGTTTTTAGCCGCCTTGCTTCTTCTCACAGACTCTCTACTCTCCTTCCC
+
AAABBFFFFFFFGGGGAFGGGGGFEEGHHGHHDFGGHDGHHHHHHGGGGHHHHHHHGHHHGFHHFHHHHHGHHGBGFCEFGGG@3FFGGHHFHGFEHGHHHHHEGAGHFH@<B/C//>?.>FG<1F1><--;B=EFBFFFF/.FB/;9BB.-A..;.BFFFBFFB/;/BFFFBFFCABFFFFFFFFFFFF//9:F/BFFFFFFEBBFFFFBFF9@FFDFFFFFFFFFFFB/;BFFFFFFFFFBFF///9F9
@M05620:45:000000000-G6HP7:1:1101:17812:5343 1:N:0:164
AAACCAAGCAGACACTCACCGCTCCCTCGCCACAGGCCAATAGTTTGTCCTCACTGAGTTGGCAACAAGTGGCTGCTGTGGCTGCCATTTTTCTGGTGATGGCCATCAGCTCCGACGAGGTCAGCTGGGGGGCTTTCTTTGTGTAAGCAACGAGAAACCTGAAAGAAGCATTTTTTAACTAAGTCCTGCTGAGTCATTCATGAGTTTTTAGCCGCCTTGCTTCTTCTCACAGACTCTCTACTCTCATGCCA
+
CCCCCABFCFFFGGGGGGGGGGGGGGHHGGGGGHHHGGHHHHHHHHHHHHHHHHHHHHFGHHHHHHHHHGHHGHGGHHHHHHFGGHHHHHHHHHHHHHGHHHHHHHHHHHHHHGGGGGGGFHHHHHHHGGGGGGGGGGGGGGGFGGFFFFFFFFFFFFFFFFFFFFFFFFFFFFFFFFFFFFFFFFFFFFFFFFFFFFFFFFFFFFFFFFFFFFFFFFFFFFFFFFFFFFFFFFFFFFFFFFFFFFFFFFF
@M05620:45:000000000-G6HP7:1:1101:17204:5352 1:N:0:164
CATCCTGACCCTGAAGTACCCCATTGAGCATGGCATCGTCACCAACTGGGACGACATGGAGAAGATCTGGCACCACACCTTCTACAACGAGCTGCGCGTGGCCCCGGAGGAGCACCCAGTGCTGCTGACCGAGGCCCCCCTGAACCCCAAGGCCAACAGAGAGCAGATGACTCAGGTGAGGCTCGGCCGACGCCCGTGCTCCTCCCGTCCTTTCCCCAGTCATTTTCTGCCCCGCTTGATTTCTGACATTA
+
ABBBBFBDFCFCFFFDBFGGGGGHFAAFA4B44F4FG2BGGGH3GFHFFG2FEAE?EGF3FB1BGFHDGHHFHGFHGGGHHHHBHHFHEGGGGGFGGG@EGGHHG/>@D?DDGFGHGGH1GGDGGHGDCGGCCCDFGGGGGGHHGHGGGG;EECE...9CFG..9:BF0FFGGBFFFFFFA9AF-=?A>@?;=BB@B.A.B//9FFDEFFF/BBFFFFD9FBBBFB/9;BF..-99A..99;FF/99B/;/
@M05620:45:000000000-G6HP7:1:1101:21556:5361 1:N:0:164
CATCCTGACCCTGAAGTACCCCGGCTTGATTTCTGACATTAGATCGGAAGAGCACACGTCTGAACTCCAGTCACGTCGACGCATCTCGTATGCCGTCTTCTGCTTGAAAAAAAAAAAAAAAAAACACAAAATATCACTAATTTTACTCCCAACTTCCCACTAAATCCAACACTAAATCCTACTAACTTCAACATACTTCCTATTTTGTTATACTCCTATATATATCCGTAAACCACGCTCCAGACAACCCC
+
CDDDCFFFFFFFGGGGGGGGGGGGGGGGHHHHHHHGHHHHHHHHHHGGGGHHHHHHHGHHHGHHHHHHHHHHFHGGHGGGGGGGEHHHGGHHHHGFGHGHHHHHHHHGHHGGGDGC</><<-<<....<:.0<000:00000:0:000<.//./000/0:./0<000<00..:<0000<00<0000<000<:0<0<00000000000/<00000000:00<000000.....0:.......000.//....
@M05620:45:000000000-G6HP7:1:1101:17219:5366 1:N:0:164
CATCCTGACCCTGAAGTACCCCATTGAGCATGGCATCGTCACCAACTGGGACGACATGGAGAAGATCTGGCACCACACCTTCTACAACGAGCTGCGCGTGGCCCCGGAGGAGCACCCAGTGCTGCTGACCGAGGCCCCCCTGAACCCCAAGGCCAACAGAGAGAAGATGACTCAGGTGAGGCTCGGCCGACGCCCGTGCTCCTCCCGTCCTTTCCCCAGTCATTTTCTGCCCGGCTTGATTTCTGACATTA
+
BCCCCFFFFFFFGGGGGGGGGGGHHHHHHHHHHHHHHGHHGGHHHGHHGHHHGGGGGHHHHHHHHHHHHHHHHGHHHGGHHHHHHHHHGGGGGHHGGGEEGGHHGGGGGGGGHFHHGGHFHHHHHHHHHHGGGGGGGGGGGGHHHHGGGGHGHHGGGGGGGGGGGGGGGGGGGGGGGGGGGGGGFFFFFFFFFFFFDDFFFFFFFFF;ADAFFFFFFFFFFFFFFFFFFFFFDFCFCFFFFFFFF0BFFF0
@M05620:45:000000000-G6HP7:1:1101:17208:5389 1:N:0:164
CATCCTGACCCTGAAGTACCCCATTGAGCATGGCATCGTCACCAACTGGGACGACATGGAGAAGATCTGGCACCACACCTTCTACAACGAGCTGCGCGTGGCCCCGGAGGAGCACCCAGTGCTGCTGACCGAGGCCCCCCTGAACCCCAAGGCCAACAGAGAGAAGATGACTCAGGTGAGGCTCGGCCGACGCCCGTGCTCCTCCCGTCCTTTCCCCAGTCATTTTCTGCCCGGCTTGATTTCTGACATTA
+
BBBBBFFFFFFFGGGGGFGGGGGHHHHHHHHHHHHHHGHHHGHHHGHHHHHHGGGGGHHGHHHHGHHGHHHHHGHHHGGHHHHHHHHHGGGGGHGGGGEGGGHHGGGGGGGGHGHHGGHGHHHHHHHHHHGGGGGGGGGGGGGHHHGGGDHGHHFGGGGGGFGGFGGFGGGGGGGGFFGGGGGGFFFFAAFFFFFABADAFFFBFFDFFDABBFFFFFDFFFFFFFF/BBFFADFFCA?BFBF/B;F/FF/
@M05620:45:000000000-G6HP7:1:1101:10519:5403 1:N:0:164
TACCTGTACTGGGGAAGCATTTGACACTCTTTCCCTACACGACGCCATTCCTACCCTAAAGATCGGAAGAGCACACGTCTGAACTCCAGTCACGTCGACGCATCTCGTATGCCGTCTTCTGCTTGAAAAAAAAAAAAAAAAACCAGAATGATCATGACTTTTACGACGAGGTTAAATTCAATAGTAACTTTAGACGAATAGTCTGATACTAGATGTTCTACAGACAGACTTATTTACTCAAAGCAATCTGA
+
CBBCDFFFFFFFGGGGGGGGGGHHHHHHHHHHHHHHHHHHGGGGGGGGHHHHHHHHHHFHHHHHHGGGGGHHFHHHGHHHGHFHHHHHHHHHHGHHGGGGGC?EGGHFGHHHHGCFHGHHHHHHGHFHGFGGGC>>-<---:.....<0:00<<<0000<00:0...----./000000:000000000000000.-9..000000000000000:00000000.<//.00000000000000/0:00000
@M05620:45:000000000-G6HP7:1:1101:24501:5428 1:N:0:164
ATCTCTATCTCCTAAAAACCTGTTTAGATTTGGAGATAGACCTTCAGGTTTTTCATCATTTTCTGCATGAATTATACATTGACCACGTTCCAGCGTGGTCAGTTTGCAGCATTCTGTTATTTTGTTTGACAGAGTGTCTTGTTGAGAACATATGTAGGACATGATTTTTTCCTGCAACAGGGAAAATAAAGTATAAGTTTTAAAGATTTATTCTTTAATAAAGGATCTCAAAGCCAGCTTTAGAAAAAGGA
+
CCCCCFFFFFFFGGGGGGGGGGGHHHHHHHHHHHHHHHHHHHHHHHHHHHHGGHHHHHHHHHHHHHHHHHHHHHHHHHHHHHHHHHGHHHHHHHGEFGHHHHGHHHHHHHHHHHHHHHHHHHHHHHHHGHHHHHHHHHHHHHHHHHHHHHHHHHHHHHHHHHHHHHHHHGHHHHHHHHHHHGGHHHHHGHHHHHHHHGHHHHHHHHHHHHHHHHHHHHHHHHHHHHHHHHHHHFHHHGHHHHHHGHHHGGH
@M05620:45:000000000-G6HP7:1:1101:19588:5445 1:N:0:164
CATCCTGACCCTGAAGTACCCCGGCTTGATTTCTGACATTAGATCGGAAGAGCACACGTCTGAACTCCAGTCACGTCGACGCATCTCGTATGCCGTCTTCTGCTTGAAAAAAAAAAAAAAAAAAAATGATATAAATAGAAGATGGTAACAAAAGGAGGAAATCAAATGGCACAGCAACAGTGAAAATAATTTAAGAATTTAAAATATTAAAGATATAATAACATATATCAAACCAAGCTATGGCACATCAC
+
CCDDDFFFFFFFGGGGGGGGGGGGGGGGHHHHHHHGHHHHHHHHHHGGGGGHHHHHHGGHHGHHHHHHHHHHHHGGHGGGGGGG@GGHGGHHHHGGGHGHHHHHHHHHHHHGGDGF</<-------.000<:000000000:::0000000.././.../<00000:00/<0/<.B/../000000<000000000000:000<00000<0:00000:0:0000000000000...<.:0000./0/0000
@M05620:45:000000000-G6HP7:1:1101:18876:5449 1:N:0:164
AAACCAAGCAGACACTCACCGCTCCCTCGCCACAGGCCAATAGTTTGTCCTCACTGAGTTGGCAACAAGTGGCTGCTGTGGCTGCCATTTTTCTGGTGATGGCCATCAGCTCCGACGAGGTCAGCTGGGGGGCTTTCTTTGTGTAAGCAACGAGAAACCTGAAAGAAGCATTTTTTAACTAAGTCCTGCTGAGTCATTCATGAGTTTTTAGCCGCCTTGCTTCTTCTCACAGACTCTCTACTCTCATGCCA
+
CCCCCCCFCFFFGGGGGGGGGGGGGGHHGGGGGHHHGGHHHHHHHHHHHHHHHHHHHHHHHHHHHHHHHHHHGHGGHHHHHHHGGHHHHHHHHHHHHHHHHHHHHHHHHHHHHGGGGGGGGHHHHHHHGGGGGGGGGGGGGGGGGGFFFFFFFFFFFFFFFFFFFFFFFFFFFFFFFFFFFFFFFFFFFFFFFFFFFFFFFFFFFFFFFFFFFFFFFFFFFFFFFFFFFFFFFFFFFFFFFFFFFFFFFFF
@M05620:45:000000000-G6HP7:1:1101:18886:5471 1:N:0:164
AAACCAAGCAGACACTCACCGCTCCCTCGCCACAGGCCAATAGTTTGTCCTCACTGAGTTGGCAACAAGTGGCTGCTGTGGCTGCCATTTTTCTGGTGATGGCCATCAGCTCCGACGAGGTCAGCTGGGGGGCTTTCTTTGTGTAAGCAACGAGAAACCTGAAAGAAGCATTTTTTAACTAAGTCCTGCTGAGTCATTCATGAGTTTTTAGCCGCCTTGCTTCTTCTCACAGACTCTCTACTCTCATGCCA
+
CCBCCBCFBFFFGGGGGGGGGGGGGGHHGGGGGHHHGGHHHHHHHHHHHHHHHHHHHHHHHHHHHHHHHGHHGHGGHHGHHHHGGHHHHHHHHHHHHHHHHGHHHHHHHHHHHGGGGGGGFHHHHHHHGGGGGGGGGGGGGGGGGGFFFFFFFFFFFFFFFFFFFFFFFFFFFFFFFFFFFFFFFFFFFFFFFFFFFFFFFFFFFFFFFFFFFFFFFFFFFFFFFFFFFFFFFFFFFFFFFFFFFFFFFFF
@M05620:45:000000000-G6HP7:1:1101:7596:5488 1:N:0:164
CATCCTGACCCTGAAGTACCCCATTGAGCATGGCATCGTCACCAACTGGGACGACATGGAGAAGATCTGGCACCACACCTTCTACAACGAGCTGCGCGTGGCCCCGGAGGAGCACCCAGTGCTGCTGACCGAGGCCCCCCTGAACCCCAAGGCCAACAGAGAGAAGATGACTCAGGTGAGGCTCGGCCGACGCCCGTGCTCCTCCCGCCCTTTCCCCAGTCATTTTCTGCCCGGCTTGATTTCTGCCATTT
+
AABABFFFF>FFGFGGGGFGGGGHGHHHHHGHHHHGHGFHGGHHHGFHHGHHGGGGGHHFFHHGGHG5FHHHHGHHGEEHHHHHFFHHGGGGGHFEGGGG?EHHGGGGGDEDFEHGGEHGGHHHHFFFFHFDGFGGGGGGGGGHHHGGGGHEHHGEEGGGGGBEFFBCFFFGEGGGGGC??AEFBFFFF->DAF-@-..AFFFFBFF-9--;FFF/BFDFFBFFFFFFFBBED@;D9@.:BBFBB/99;F/
@M05620:45:000000000-G6HP7:1:1101:7612:5499 1:N:0:164
CATCCTGACCCTGAAGTACCCCATTGAGCATGGCATCGTCACCAACTGGGACGACATGGAGAAGATCTGGCACCACACCTTCTACAACGAGCTGCGCGTGGCCCCGGAGGAGCACCCAGTGCTGCTGACCGAGGCCCCCCTGAACCCCAAGGCCAACAGAGAGAAGATGACTCAGGTGAGGCTCGGCCGACGCCCGTGCTCCTCCCGTCCTTTCCCCAGTCATTTTCTGCCCGGCTTGATTTCTGACATTA
+
BCCCCFFFFFFFGGFGGGGGGGGHHHHHHHHHHHHHHGHHHGHHGGHFHHHHGGGGGHHHFGFFHHHGHHHHHGHHHEGHHHHHHGHHEGGGGHHGGGEEFGHHGGGGGGGGHHHHGGFFFGHHHGHHHHGGGGGGGGGGGGHHHHGGGGHGHHGGGGGGGGGEGGGFGGGGGGGGGGGFGGGGFFFFF;CFFFDF;.:EBFFFFFF9AD.FFFFFFFFFFFFFFFFFFFEFFFF-;=ABBFFBB/BBFB/
@M05620:45:000000000-G6HP7:1:1101:7587:5510 1:N:0:164
CATCCTGACCCTGAAGTACCCCATTGAGCATGGCATCGTCACCAACTGGGACGACATGGAGAAGATCTGGCACCACACCTTCTACAACGAGCTGCGCGTGGCCCCGGAGGAGCACCCAGTGCTGCTGACCGAGGCCCCCCTGAACCCCAAGGCCAACAGAGAGAAGATGACTCAGGTGAGGCTCGGCCGACGCCCGTGCTCCTCCCGTCCTTTCCCCAGTCATTTTCTGCCCGGCTTGATTTCTGACATTA
+
AAAAAFFFFCFBGGGEFGGGCCEEDFFFHHGHHHHHCDGHHGHCAEFGHHHFGGG?FGHFEF1FGFHFFFEGG?FHEGGHGHGHHGGGGGA/EGBE@EGE@@GFEECGDCDDGGHHGEGGHFGHHHHFHHGCCGGADGCCCGCCG.CDDGGEEEFGEEFFF/EGFGEGGGGGGGGEFFGGGEGGBBEABB<BB=;B-;AA/BBFBEDFFDDFF9//BF.FFFFFFFFFFFFFDBBBBB;BBB//:9;FFB/
@M05620:45:000000000-G6HP7:1:1101:20984:5524 1:N:0:164
TACCTGTACTGGGGAAGCATTTGACACTCTTTCCCTACACGACGCCATTCCTACCCTAAAGATCGGAAGAGCACACGTCTGAACTCCAGTCACGTCGACGCATCTCGTATGCCGTCTTCTGCTTGAAAAAAAAAAAAAACAGAACGATGTATATCAGCTTTCGAATGTGCTTACTTCTTTTCATGGATGTTTCATGTACTATCTGATTCTTCCTAGAATTTGTTTGTGGTGCGTGGATACTCGTGTTCGTG
+
BBABBBFFFFFFGC2EEGFGGFGFHGGHHGHHHHHHHFGFEEG?FG2BGDFGHGGGGCBFFHHHGFE1E?EGHHHHGFHHGFGHGFHCGHHHHGGHE?EFG//EH?GEAGHGH/?B?FFGHFFHE0<F2<>/>@-----../://....:0000:0000000...090000;00000;0000000000//0000;////////////;//////////////;../..:9./;..-./////...:./.9.
@M05620:45:000000000-G6HP7:1:1101:14757:5526 1:N:0:164
ATCTCTATCTCCTAAAAACCTGTTTAGATTTGGAGATAGACCTTCAGGTTTTTCATCATTTTCTGCATGAATTATACATTGACCACGTTCCAGCGTGGTCAGTTTGCAGCATTCTGTTATTTTGTTTGACAGAGTGTCTTGTTGAGAACATATGTAGGACATGATTTTTTCCTGCAACAGGGAAAATAAAGTATAAGTTTTAAAGATTTATTCTTTAATAAAGGATCTCAAAGCCAGCTTTAGAAAAAGGA
+
BCCCCFFFFFFFGGGGGGGGGGHHHHHHHHHHHHHHHHHHHHHHHHHHHHHGGHHHHIHHHHIHIHHHHHHHHHHHHHHHHHHHHHGHHHHHHHGGGGHHHHHHHHHHHHHHHHHHHHHHHHHHHHHHHHHHHHHHHHHHHHHHHHHHHHHHHHHHHHHHHHHHHHHHHGHHHHHHHHHHHGGHHHHHHHHHHHHHHHHHHHHHHHHHHHHHHHHHHHHHHHHHHHHHHHHHHHHHHGHHHHHFHHHHGGH
@M05620:45:000000000-G6HP7:1:1101:25083:5535 1:N:0:164
TACCTGTACTGGGGAAGCGTGTAGCAATCGCCATTCCTACCCTAAAGATCGGAAGAGCACACGTCTGAACTCCAGTCACGTCGACGCATCTCGTATGCCGTCTTCTGCTTGCAAAAAAAACCCTCGGAGGTTATTTTGCATCGTTGAGCCAGACAAAATGATCCGATGAGGGGAGCTAAACTATTTGAGAAAAGGAAGCACCTTTTTATTAAACTTACCTTTTATCAATCTCCATTCCTACCCTAAAGATC
+
BBABBFFFFFFFGGFGGGGGGGHG5EGHHCGGDADAFGGFAFHGF3DFGFCFDGDFGHCHCGEFGFEFGHGFHHFGFHGGGEEGGCG/1/3BF?ECHHDEEFFFHFGDFEF/BG?2F/C/<//0//?C/<.01111<<>=GBC../.<CC<..<C/<<000:CGC.;.00/A-.-..00;9;B09900;.09//9//.99FEF99//./9//://;/9/;//;//9;///9//999BB/;B.;BB.9/;99
@M05620:45:000000000-G6HP7:1:1101:14760:5550 1:N:0:164
ATCTCTATCTCCTAAAAACCTGTTTAGATTTGGAGATAGACCTTCAGGTTTTTCATCATTTTCTGCATGAATTATACATTGACCACGTTCCAGCGTGGTCAGTTTGCAGCATTCTGTTATTTTGTTTGACAGAGTGTCTTGTTGAGAACATATGTAGGACATGATTTTTTCCTGCAACAGGGAAAATAAAGTATAAGTTTTAAAGATTTATTCTTTAATAAAGGATCTCAAAGCCAGCTTTAGAAAAAGGA
+
ABCCCFFFFFFFGGGGGGGGGGHHHHHHHHHHHHHHHHHHHHHHHHHHHHHGGHHHHHIHIHIHIHHHHHHHHHHHHHHHHHHHHHGHHHHHHHGGGGHHHHHHHHHGHHHHHHHHHHHHHHHHHHHHGHHHHHHHHHHHHHHGGHHHHHGHHHGHHHHHHHHHHHHHHGHHHHHHHHHHHGGGGHHHHGHHHHHGHGHHHHHHHHHHHHHHHGHHHHHHHHHHHHHHHGHGHHHHHGHHHHGHGHGHGGG
@M05620:45:000000000-G6HP7:1:1101:6642:5553 1:N:0:164
CATCCTGACCCTGAAGTACCCCATTGAGCATGGCATCGTCACCAACTGGGACGACATGGAGAAGATCTGGCACCACACCTTCTACAACGAGCTGCGCGTGGCCCCGGAGGAGCACCCAGTGCTGCTGACCGAGGCCCCCCTGAACCCCAAGGCCAACAGAGAGAAGATGACTCAGGTGAGGCTCGGCCGACGCCCGTGCTCCTCCCGTCCTTTCCCCAGTCATTTTCTGCCCGGCTTGATTTCTGACATTT
+
CCCCCFFFFFFFGGGGGGGGGGGHHHHHHHHHHHHHHGHHHGHHHGHHHHHHGGGGGHHGHHHHHHHHHHHHHGHHHGGHHHHHHHHHGGGGGHHGGGGGGGHHGGGGGGGGHHHHGGHHHHHHHHHHHHGGGGGGGGGGGGHHHHGGGGHGHHGGGGGGGGGGGGGGGGGGGGGGGGGGGGGGFFFFFFFFFFFFDFFFFFFFFFFFFFDFFFFFFFFFFFFFFFFFFFFFDFFFFF.BFFFFFFFFFF0
@M05620:45:000000000-G6HP7:1:1101:24418:5553 1:N:0:164
CATCCTGACCCTGAAGTACCCGGCTTGATTTCTGACATTAGATCGGAAGAGCACACGTCTGAACTCCAGTCACGTCGACGCATCTCGTATGCCGTCTTCTGCTTGAAAAAAAAAAAAAAAAAAAAAAAACACGTAATAATCGAAAACAAAAACAAGAATAAAATAAAAGTACAAAAATACTATGGAGAAAGCACCAGAGATAACGCAACAGAGCCAAATACAGTTCATGGAATAAGCAATACAAGAAATCA
+
BBBBBFFFFFFFGGGGGGGGGFGGGGFHHHHHFADHHHGFGEFFGGFFEFGHHHFHGHHFGFFHFFHHFGGHHFGHCCEFGGE>DFF?ECGGHEEEGFBEGFGHBFHHHHG/BBD>>/------;:-;-...../..0000../.-/9....9....///9//////;9;:///;...///:////././///.......////.-:-9..///./../////////////////9/////////./////
@M05620:45:000000000-G6HP7:1:1101:25132:5561 1:N:0:164
AAACCAAGCAGACACTCACCGCTCCCTCGCCACAGGCCAATAGTTTGTCCTCACTGAGTTGGCAACAAGTGGCTGCTGTGGCTGCCATTTTTCTGGTGATGGCCATCAGCTCCGACGAGGTCAGCTGGGGGGCTTTCTTTGTGTAAGCAACGAGAAACCTGAAAGAAGCATTTTTTAACTAAGTCCTGCTGAGTCATTCATGAGTTTTTAGCCGCCTTGCTTCTTCTCACAGACTCTCTACTCTCATGCCA
+
CCCCCCCFCFFFGGGGGGGGGGGGGGHHGGGGGHHHGGHHHHHHHHHHHHHHHHHHHHHHHHHHHHHHHGHHGHGGHHHHHHHGGHHHHHHHHHHHHHGHHHHHHHHHHHHHHGGGGGGGGHHHHHHHGGGGGGGGGGGGGFGGGGFFFFFFFFFFFFFFFFFFFFFFFFFFFFFFFFFFFFFFFFFFFFFFFFFFFFFFFFFFFFFFFFFFFFFFFFFFFFFFFFFFFFFFFFFFFFFFFFFFFFFFFFB
@M05620:45:000000000-G6HP7:1:1101:19814:5562 1:N:0:164
CATCCTGACCCTGAAGTACCCCGGCTTGATTTCTGACATTAGATCGGAAGAGCACACGTCTGAACTCCAGTCACGTCGACGCATCTCGTATGCCGTCTTCTGCTTGAAAAAAAAAAAAACACGTAAAACCTACATTGCAACAATCCTCGCCCCATACTCCCGTCATTACCGCTTGCCCCCTCTTCCCGCTCCCACGCACCACCCCCCACCATTCGTACCCGTATCTTACCCCCCACTCACACTCCCCCCAC
+
CCCDDFFFFFFFGGGGGGGGGGGGGGGGHHHHHHHGHHHHHHHHHHGGGGHHHHHHHGHHHGHHHHHHHHHHHHGFHFGGGGGGGHGHGGHHHHGGGHGGHHGHHHHHGHHGGDFG<<-.<0.000.11./0/<0000000..00/00.--.-.///00;......0009.;-..:0;.:-./000/.---../.-.---....---9:A:0000/:..0..9.9900;//.--9..//000///...--.
@M05620:45:000000000-G6HP7:1:1101:25147:5571 1:N:0:164
AAACCAAGCAGACACTCACCGCTCCCTCGCCACAGGCCAATAGTTTGTCCTCACTGAGTTGGCAACAAGTGGCTGCTGTGGCTGCCATTTTTCTGGTGATGGCCATCAGCTCCGACGAGGTCAGCTGGGGGGCTTTCTTTGTGTAAGCAACGAGAAACCTGAAAGAAGCATTTTTTAACTAAGTCCTGCTGAGTCATTCATGAGTTTTTAGCCGCCTTGCTTCTTCTCACAGACTCTCTACTCTCATGCCA
+
BBABCCCFCFFFGGGGGGGGGGGGGGHHGGGGGHGHGGHDHHHGHHEHHHFHHHHHHHFGHHHHGHHHHHHHGFFGHHHHGHGEEHFHFHHHHHHHHHHFFHHHHHHHHHHHHGGGGGGGGHHGHHHHGGGGGGGGGGGGGBFGGGFFFFFFFFDFFFFFFFFFFFFFFFFFFFFFFFFFFFFFFFFFFFFFFFFFFFFFFFFFFFFFFFFFFFFFFFFFFFFFFFFFFFFFFFFFFFFFFFFFFFFBFFF
@M05620:45:000000000-G6HP7:1:1101:12501:5614 1:N:0:164
CATCCTGACCCTGAAGTACCCCATTGAGCATGGCATCGTCACCAACTGGGACGACATGGAGAAGATCTGGCACCACACCTTCTACAACGAGCTGCGCGTGGCCCCGGAGGAGCACCCAGTGCTGCTGACCGAGGCCCCCCTGAACCCCAAGGCCAACAGAGAGAAGATGACTCAGGTGAGGCTCGGCCGACGCCCGTGCTCCTCCCGTCCTTTCCCCAGTCATTTTCTGCCCGGCTTGATTTCTGACATTT
+
CCCCCFFFFFFFGGGGGGGGGGGHHHHHHHHHHHHHHGHHHGHHHGHHHHHHGGGGGHHHHHHHHHHHHHHHHGHHHGGHHHHHHHHHGGGGGHHGGGGGGGHHGGGGGGGGHGHHGGHGHHHHHHHHHHGGGGGGGGGGGGHHHHGGGGHGHHGGGGGGGGGGGGGGGGGGGGGGGGGGGGGGFFFFFFFFFFFFBDFFFFFFFFF9AD?FFFFFFFFFFFFFFFFFFFFFFFFAFFFFFFFFFFFFFF0
@M05620:45:000000000-G6HP7:1:1101:12486:5624 1:N:0:164
CATCCTGACCCTGAAGTACCCCATTGAGCATGGCATCGTCACCAACTGGGACGACATGGAGAAGATCTGGCACCACACCTTCTACAACGAGCTGCGCGTGGCCCCGGAGGAGCACCCAGTGCTGCTGACCGAGGCCCCCCTGAACCCCAAGGCCAACAGAGAGAAGATGACTCAGGTGAGGCTCGGCCGACGCCCGTGCTCCTCCCGTCCTTTCCCCAGTCATTTTCTGCCCGGCTTGATTTCTGACATTA
+
BBCCCFFFFFFFGGGGGGGGGGGHHHHHHHHHHHHHHGHHHGHHHGHHHHHHGGGGGHHHHHHHHHHHHHHHHGHHHGGHHHHHHHHHGGGGGHHGGGGGGGHHGGGGGGGGHHHHGGHHHHHHHHHHHHGGGGGGGGGGGGHHHHGGGGHGHHGGGGGGGGGGGGGGGGGGGGGGGGGGGGGGFFFFFFFFFFFA@FFFFFFFFFFFFFDFFFFFFFDFFFFFFFFFFFFFFFFFAFFFFFFFFFFFFF/
@M05620:45:000000000-G6HP7:1:1101:25563:5626 1:N:0:164
ATCTCTATCTCCTAAAAACCTGTTTAGATTTGGAGATAGACCTTCAGGTTTTTCATCATTTTCTGCATGAATTATACATTGACCACGTTCCAGCGTGGTCAGTTTGCAGCATTCTGTTATTTTGTTTGACAGAGTGTCTTGTTGAGAACATATGTAGGACATGATTTTTTCCTGCAACAGGGAAAATAAAGTATAAGTTTTAAAGATTTATTCTTTAATAAAGGATCTCAAAGCCAGCTTTAGAAAAAGGA
+
BBBBBFFFFFFFGGGGGGGGGGHHHHHHHHHHHHFHHHH5GGHHHHHHHHHGGHHHHHHHHHHHHHHHHHHHHHHHHHHHHHHHGHGHHHHHHHGGGGHHHHHHHHHHHHHHHHHHHHHHHHHHHHHHHHHHFHHHHHHHHHHHFGGGHHHHGHHHHHHHHHHFHHHHHGHHHHHH2GFFGGGGHHGGGHFHHHFHGFGHHHH<F>GHGHHHHHHHFFHHEGHHFHHHFGHBGFHHHGHHHHHHGHHFGGG
@M05620:45:000000000-G6HP7:1:1101:7253:5637 1:N:0:164
TACCTGTACTGGGGAAGCATTTGAATATCCCCCCATGGTGATGGGGACGGAGAACTGCTCCATAAACACAGGCAACGTGCCTAACTTTCCCGGGAAGATGAAGTCAAAGAGCGACCACAGCTCTTCGGAGGTTATTTTGCATCGGTGAGCCAGACAGAATGATCCGATGAGGGGTGCGAAACTATTTGAGGAAAGGAAGCACCTTTTTATTAAATTTACCTTTTAGCAATCGCCATTCCTACCCTAAAGAT
+
BBBCBFFFFFFFGGGGGGGGGGHHGGHHHHHGGGGHHHGHHHHHHGGGGGGGGHHHHHHHHHHHHHHGHHHHGHHHGHHHHHHHHHHHHHHGGGGGGHHHHHHHHHHHHHHHGGGGFHHHHHHHHHHGGGGCHFHHHHHHGHHGGGGGGGHHHHGHHGHHHHHHHHAEGHHHGG<AEFCDGGGGGGGGFGGBFFFCFFGGGGFFFFFFFFFFFBFFFFFFFFFFFFFEFFBEFFFEFFFFFFFFFFFFFFF
@M05620:45:000000000-G6HP7:1:1101:17446:5641 1:N:0:164
TACCTGTACTGGGGAAGCATTCCTACCCTAAAGATCGGAAGAGCACACGTCTGAACTCCAGTCACGTCGACGCATCTCGTATGCCGTCTTCTGCTTGAAAAAAAAAAAAAAATAAGTTAGTTATGTTGACAAAGGTACTTGTCTATAACAAAAGAACGACATGATGTATACCTGCAACAGGGCAAATACAGGATAATATTGAAATAGTTATGCTTATATAAAATATCACAAAGCCAGTAGGACAAATATGA
+
CBCCCFFFFFFFGGGGGGGGGGHHHHHHHHHHHHHHHGGGGHHHHHGHGHHHGHHHHHHHHHHGHGFGGGGGGGGEGHHGGHHHHGEGHGHHHHHHHHHHHHGGGGFB/></011<>1=1>1111=1111110//000<=0000<000<<0:.:.;/;.ECD0000;000;;00:/0;9/;...9.;00009.:00;0;00000000090900:000:09000900009;9.//./:000000/./00:00
@M05620:45:000000000-G6HP7:1:1101:22827:5642 1:N:0:164
CATCCTGACCCTGAAGTACCCCATTGAGCATGGCATCGTCACCAACTGGGACGACATGGAGAAGATCTGGCACCACACCTTCTACAACGAGCTGCGCGTGGCCCCGGAGGAGCACCCAGTGCTGCTGACCGAGGCCCCCCTGAACCCCAAGGCCAACAGAGAGAAGATGACTCAGGTGAGGCTCGGCCGACGCCCGTGCTCCTCCCGTCCTTTCCCCAGTCATTTTCTGCCCGGCTTGATTTCTGACATTT
+
CCCCCFFFFFFFGGGGGGGGGGGHHHHHHHHHHHHHHGHHHGHHHGHHHHHHGGGGGHHHHHHHHHHHHHHHHGHHHGGHHHHHHHHHGGGGGHHGGGGGGGHHGGGGGGGGHHHHGGHHHHHHHHHHHHGGGGGGGGGGGGHHHHGGGGHGHHGGGGGGGGGGGGGGGGGGGGGGGGGGGGGGFFFFFFFFFFFF@AFFFFFFFFFFFFFFFFFFFFDFFFFFFFFFFFFFDFAFFCFFFFFFFFFFFF/
@M05620:45:000000000-G6HP7:1:1101:25544:5642 1:N:0:164
ATCTCTATCTCCTAAAAACCTGTTTAGATTTGGAGATAGACCTTCAGGTTTTTCATCATTTTCTGCATGAATTATACATTGACCACGTTCCAGCGTGGTCAGTTTGCAGCATTCTGTTATTTTGTTTGACAGAGTGTCTTGTTGAGAACATATGTAGGACATGATTTTTTCCTGCAACAGGGAAAATAAAGTATAAGTTTTAAAGATTTATTCTTTAATAAAGGATCTCAAAGCCAGCTTTAGAAAAAGGA
+
CCCDDFFFFFFFGGGGGGGGGGHHHHHHHHHHHHHHHHHHHHHHHHHHHHHGGHHHHHHHHIHHIHHHHHHHHHHGHHHHHHHHHHGHHHHHHHGGGGHHHHHHHHHHHHHHHHHHHHHHHHHHHHHHHHHHHHHHHHHHHHHHHHHHHHHHHHHHHHHHHHHHHHHHHGHHHHHHHHHHHGGHHHHHHHHHHHHHHGHHHHHHHHHHHHHHHHHHHGHHHHHHHHHHHHGHHHHHHGHHHHGHHHHHGGH
@M05620:45:000000000-G6HP7:1:1101:22268:5643 1:N:0:164
AAACCAAGCAGACACTCACCGCTCCCTCGCCACAGGCCAATAGTTTGTCCTCACTGAGTTGGCAACAAGTGGCTGCTGTGGCTGCCATTTTTCTGGTGATGGCCATCAGCTCCGACGAGGTCAGCTGGGGGGCTTTCTTTGTGTAAGCAACGAGAAACCTGAAAGAAGCATTTTTTAACTAAGTCCTGCTGAGTCATTCATGAGTTTTTAGCCGCCTTGCTTCTTCTCACAGACTCTCTACTCTCATGCCA
+
AAAAA11CAF11EGFGGGGGCGGGGAGHCCA0EBF/FFC/FFBGEGHFHHGHGHFFAGH2GHGHHHCFCHHFGFGGGHFFFAFEGHBGHGHHHFHGEGFD2GHFHHHHHHHHHGGGGGGGCGHHHHHGGGGGGGGGGGGGGGGGGGFFFFF@FFFFFFFFFFFFFFFFFFFFFFF@FFFFFFFFFFFFFFFFF/BFFFFFFFFFBFFFFEFFFF@@FFFFFFFFFFFFFFFFBFFFFFFFFFFFFFFFFF/
@M05620:45:000000000-G6HP7:1:1101:22247:5652 1:N:0:164
AAACCAAGCAGACACTCACCGCTCCCTCGCCACAGGCCAATAGTTTGTCCTCACTGAGTTGGCAACAAGTGGCTGCTGTGGCTGCCATTTTTCTGGTGATGGCCATCAGCTCCGACGAGGTCAGCTGGGGGGCTTTCTTTGTGTAAGCAACGAGAAACCTGAAAGAAGCATTTTTTAACTAAGTCCTGCTGAGTCATTCATGAGTTTTTAGCCGCCTTGCTTCTTCTCACAGACTCTCTACTCTCATGCCA
+
CCCCCCCFCFFFGGGGGGGGGGGGGGHHGGGGGHHHGGHHHHHHHHHHHHHHHHHHHHHHHHHHHHHHHHHHGHGGHHHHHHHGGHHHHHHHHHHHHHHHHHHHHHHHHHHHHGGGGEGGGHHHHHHHGGGGGGGGGGGGGGGGGGFFFFFFFFFFFFFFFFFFFFFFFFFFFFFFFFFFFFFFFFFFFFFFFFFFFFFFFFFFFFFFFFFFFFFFFFFFFFFFFFFFFFFFFFFFFFFFFFFFFFFFFFF
@M05620:45:000000000-G6HP7:1:1101:23309:5673 1:N:0:164
ATCTCTATCTCCTAAAAACCTGTTTAGATTTGGAGATAGACCTTCAGGTTTTTCATCATTTTCTGCATGAATTATACATTGACCACGTTCCAGCGTGGTCAGTTTGCAGCATTCTGTTATTTTGTTTGACAGAGTGTCTTGTTGAGAACATATGTAGGACATGATTTTTTCCTGCAACAGGGAAAATAAAGTATAAGTTTTAAAGATTTATTCTTTAATAAAGGATCTCAAAGCCAGCTTTAGAAAAAGGA
+
CCCCDFFFFFFFGGGGGGGGGGHHHHHHHHHHHHHHHHHHHHHHHHHHHHHGGHHHHH5GHHHHHHHHHHHHHHHHHHHHHGHHHHGHHHHHHHGGGGHHHHHHHHHHHHHHHHHHHHHHHHHHHHHHHHHHHHHHHHHHHHHHHHHHHHHHHHHHHHHHHHHHHHHHHGHHHHHHHHHHHGGHHHHHHHHHHHHHHFHHHHHHHHHHHHHHHHHHHHHHHHHHHHHHHGHGHHHHHGHHHHHFHHGHGGH
@M05620:45:000000000-G6HP7:1:1101:25055:5677 1:N:0:164
AAACCAAGCAGACACTCACCGCTCCCTCGCCACAGGCCAATAGTTTGTCCTCACTGAGTTGGCAACAAGTGGCTGCTGTGGCTGCCATTTTTCTGGTGATGGCCATCAGCTCCGACGAGGTCAGCTGGGGGGCTTTCTTTGTGTAAGCAACGAGAAACCTGAAAGAAGCATTTTTTAACTAAGTCCTGCTGAGTCATTCATGAGTTTTTAGCCGCCTTGCTTCTTCTCACAGACTCTCTACTCTCATGCCA
+
AAABB@AFBFFFGGGGGGGGGGGGGGHHGGGGGCFHGGGHHHHHHHHHHHHHHHHHHHHHHHGGHHHHGGHHGGGGHHEGHHGGGHHHHHGHHHHHHHEFGHHHFFFHHFHHHGEGEEGGDGHHHHHGGGGGGGGGGGGGGFGGGGFFFFFFFFFFFFFFFFFFFFFFFFFFFFFFAFFFFFFFFFFFFFFFFFFFFFFFFFBFFFFFFFFFFBDDFFFFFFFFFFFFFFFFFFFFFFFFFFFFFFFBFFF
@M05620:45:000000000-G6HP7:1:1101:23297:5691 1:N:0:164
ATCTCTATCTCCTAAAAACCTGTTTAGATTTGGAGATAGACCTTCAGGTTTTTCATCATTTTCTGCATGAATTATACATTGACCACGTTCCAGCGTGGTCAGTTTGCAGCATTCTGTTATTTTGTTTGACAGAGTGTCTTGTTGAGAACATATGTAGGACATGATTTTTTCCTGCAACAGGGAAAATAAAGTATAAGTTTTAAAGATTTATTCTTTAATAAAGGATCTCAAAGCCAGCTTTAGAAAAAGGA
+
ACCCCFFFFFFFGGGGGGGGGGHHHHHHHHHHHHHHHHHGHHHHHHHGHHHGGHHHHHIHHIHIHHHHHGHHHHHGHHHHHHHHHHGHHHHGHHGFGGHHHHHHHHHHHHHHHHHHHHGHHHHHHHHHGHHHHHGGHHHHHHHHHHHHHHHHHHHHHHHHHHHHHHHHHGHHHHHHHHHHHGGGHHHGHHHGHGHHHHHHHGHGHHHHHHHHHGHHHGHFHHHHGHHHHGGGHHHHHGHHHHHHHHHFEGF
@M05620:45:000000000-G6HP7:1:1101:9999:5713 1:N:0:164
ATCTCTATCTCCTAAAAACCTGTTTAGATTTGGAGATAGACCTTCAGGTTTTTCATCATTTTCTGCATGAATTATACATTGACCACGTTCCAGCGTGGTCAGTTTGCAGCATTCTGTTATTTTGTTTGACAGAGTGTCTTGTTGAGAACATATGTAGGACATGATTTTTTCCTGCAACAGGGAAAATAAAGTATAAGTTTTAAAGATTTATTCTTTAATAAAGGATCTCAAAGCCAGCTTTAGAAAAAGGA
+
AAAAAFFFFFFFGGGGGGGEGGGFEGBGGFDDDBFBFGHHHHHHHHFFHHGEFHDGGFHFDGDFGHHFEHGHFGGGHHHFFFGHFFEHHHHFHGGEFFHHHHGHFFFGHHHFFHHHHHHHHHHHFCGFGFFHHH4FFFGGFGGFFHHHHHHHHHGHHHFHGGHHHHHHFGGDGGHFHFHHHEGF/GGHDFGHHBGHD<FHHFHFHHHHHHHGFDHHHFGHGFEFCGHHHFHHEGCHFGHHHHHHGGHHDGF
@M05620:45:000000000-G6HP7:1:1101:9777:5749 1:N:0:164
CATCCTGACCCTGAAGTACCCCGGCTTGATTTCTGACATTAGATCGGAAGAGCACACGTCTGAACTCCAGTCACGTCGACGCATCTCGTATGCCGTCTTCTGCTTGAAAAAAAAAAAAAGAACTCGGAGGTTATTTTGCATCGGTGAGGCAGACAGAATGATCCGATGAGGGGTGCGAAACTATTTGAGGAAAGGAAGCACCTTTTGAGTAAATTTACCTTTTAGCAATCGCCATTCCAACCCTACAGATC
+
BBBBBFFFFFFFGGGGGGGGGGGEAGEGGHHHHHHGGHHHHGGGHHCAEFHHHHHHHGHHHFFGHHHHFGGHHHGHCFFGGGGFFHHH?EHHHFGE?FGFHHBHFFFFFG?CDGCCF/<..0011..<@C</<00000<<<0..........:CFF/CF00;00....;B/;-.:CB?-;9/9FB//;A.BFB..;9.A/..;F/B/;.;://;//9;/;9/BB/////9.;AA.BF//9/;9?F./BF//
@M05620:45:000000000-G6HP7:1:1101:11597:5763 1:N:0:164
TACCTGTACTGGGGAAGCAATCGCCATTCCTACCCTAAAGATCGGAAAGCACACGTCTGAACTCCAGTCACGTCGACGCATCTCGTATGCCGTCTTCTGCTTGAAAAAAAAAAAAACAAAACAAACAAGAACAAAACTTAAGTACATTAGAAAAAAACGAAAGTTACGAAAAAAACGAAAGTTAAGTGAAGGAAGAGGTAATAATACAATACAGGCATTACAACTGCTGTCGTGACTGCCAGCTAGACGAG
+
CBCCCFFFFFFFGGGGGGGGGGGGGGGHHHHHHHHHHHHHHHHHGGGGHHHHHHGHHHGHHHHHHHHHHHHGHHGGGGGGGEHHHFGHHHHGGGHGHHHHHHHGHHHHCGFGG></</?0>0..0.0.00<///...000000=0=00<0<00/.-<.-....0000<...-<--.<....000:000<000./....<00<000000<00B00/..00000000/000<0.../.00//<<.00000.--
@M05620:45:000000000-G6HP7:1:1101:12202:5766 1:N:0:164
ATCTCTATCTCCTAAAAACCTGTTTAGATTTGGAGATAGACCTTCAGGTTTTTCATCATTTTCTGCATGAATTATACATTGACCACGTTCCAGCGTGGTCAGTTTGCAGCATTCTGTTATTTTGTTTGACAGAGTGTCTTGTTGAGAACATATGTAGGACATGATTTTTTCCTGCAACAGGGAAAATAAAGTATAAGTTTTAAAGATTTATTCTTTAATAAAGGATCTCAAAGCCAGCTTTAGAAAAAGGA
+
BBBBBFFFFFFFGGGGGGGGGGGHHHHHHHHHHGHHHHHFHHHHHHHHHHHGGHHHHGHHHHHHHHHHHHHHHHHHHHFHHHHGHHDGHHHHHHGFGGHHHHHHHHHHHHHHHHHHHHHHHHHHGHHHHHHHHHGHHHHHHHHHHHHHHHHHHHHHHGHHGGHGHHHHHDHHHHHHHHHHHFGHHHGHHGHHHHGHHHGHHHHHHHHHHHHHHHHHHGHHHGHHHHHHHHHHHHHHHGHHHHHEHHHHGGH
@M05620:45:000000000-G6HP7:1:1101:12211:5782 1:N:0:164
ATCTCTATCTCCTAAAAACCTGTTTAGATTTGGAGATAGACCTTCAGGTTTTTCATCATTTTCTGCATGAATTATACATTGACCACGTTCCAGCGTGGTCAGTTTGCAGCATTCTGTTATTTTGTTTGACAGAGTGTCTTGTTGAGAACATATGTAGGACATGATTTTTTCCTGCAACAGGGAAAATAAAGTATAAGTTTTAAAGATTTATTCTTTAATAAAGGATCTCAAAGCCAGCTTTAGAAAAAGGA
+
BCCCCFFFFFFFGGGGGGGGGGHHHHHHHHHHHHHHHHHHHHHHHHHHHHHGGHHHHHHIHHHIHHHHHGHHHGHGHGHHHGHHGHGGHHHGHHGFGGHHGHHHHHHGHHGHHHHHHHHHHHHHHHHHGHGHHHHHHHHHHHHHHHGHHHHHHHHHHHHHHHHGHHHHHGHHHHHHHHHHHGGGHHHGHGHGFHGHHGHHHGHGHHHHHGHHHHHHHGHHHGHHGHHHHFHFHHHHHGHHHHHHGGFHGGH
@M05620:45:000000000-G6HP7:1:1101:11535:5803 1:N:0:164
AAACCAAGCAGACACTCACCGCTCCCTCGCCACAGGCCAATAGTTTGTCCTCACTGAGTTGGCAACAAGTGGCTGCTGTGGCTGCCATTTTTCTGGTGATGGCCATCAGCTCCGACGAGGTCAGCTGGGGGGCTTTCTTTGTGTAAGCAACGAGAAACCTGAAAGAAGCATTTTTTAACTAAGTCCTGCTGAGTCATTCATGAGTTTTTAGCCGCCTTGCTTCTTCTCACAGACTCTCTACTCTCATGCCA
+
CDDDDBCFDFFFGGGGGGGGGGGGGGHHGGGGGHHHGGHHHGHHHHHHHHHHHHHHHHHHHHHHHHHHHHHHGHGGHHHHHHHGGHHHHHHHHHHHHHHHHHHHHHHHHHHHHGGGGGGGGHHHHHHHGGGGGGGGGGGGGGGGGGFFFFFFFFFFFFFFFFFFFFFFFFFFFFHFFFFFHFFFFHHFFFFFFFFFFFFFFFFFFFFFFFFFFFFFFFFFFFHFFFFFHFFFFFFFFFFFHFFHFFFFFF:
@M05620:45:000000000-G6HP7:1:1101:16349:5820 1:N:0:164
CATCCTGACCCTGAAGTACCCCATTGAGCATGGCATCGTCACCAACTGGGACGACATGGAGAAGATCTGGCACCACACCTTCTACAACGAGCTGCGCGTGGCCCCGGAGGAGCACCCAGTGCTGCTGACCGAGGCCCCCCTGAACCCCAAGGCCAACAGAGAGAAGATGACTCAGGTGAGGCTCGGCCGACGCCCGTGCTCCTCCCGTCCTTTCCCCAGTCATTTTCTGCCCGGCTTGATTTCTGACATTA
+
CCBCCFFFFFFFGGGGGGGGGGGHHHHHHHHHHHHHHGHHHGHHHGHGHHHHGGGGGHHHHHGHHHHHHHHHHGHHHGGHHHHHHGHHGGGGGHHGGGGGGGHHGGGGGGGGHGHHGGHGHHHHHHHHHHGGGGGGGGGGGGHHHHGGGGHGHHGGGGGGGGGGGGGGGGGGGGGGGGGGGGGGFFFFFFFFFFFF=DFFFFFFFFFEFFDFFFFFFFFFFFFFFHFFFFFFFFFFCFFFFFFFFFFFFF0
@M05620:45:000000000-G6HP7:1:1101:22409:5854 1:N:0:164
ATCTCTATCTCCTAAAAACCTGTTTAGATTTGGAGATAGACCTTCAGGTTTTTCATCATTTTCTGCATGAATTATACATTGACCACGTTCCAGCGTGGTCAGTTTGCAGCATTCTGTTATTTTGTTTGACAGAGTGTCTTGTTGAGAACATATGTAGGACATGATTTTTTCCTGCAACAGGGAAAATAAAGTATAAGTTTTAAAGATTTATTCTTTAATAAAGGATCTCAAAGCCAGCTTTAGAAAAAGGA
+
CCCCCFFFFFFFGGGGGGGGGGHHHHHHHHHHHHHGHHHHHHHHHHHHHHHGGHHHHHHIHIHIHHHHHHHHHHHHHHHHHHHHHHGHHHHHHHGGGGHHHHHHHHHHHHHHHHHHHHHHHHHHHHHHHHHHHHHHHHHHHHHHHHGHHHHHHHHHHHHHHHHHHHHHHGHHHHHHHHHHHGGGHHHHGGHHHGHHHGHHHGHHHHHHHHHHHHHHHHHHHGHHHHHHHGHGHHHHHGHHHHHHGHGCGGG
@M05620:45:000000000-G6HP7:1:1101:15587:5855 1:N:0:164
CATCCTGACCCTGAAGTACCCCATTGAGCATGGCATCGTCACCAACTGGGACGACATGGAGAAGATCTGGCACCACACCTTCTACAACGAGCTGCGCGTGGCCCCGGAGGAGCACCCAGTGCTGCTGACCGAGGCCCCCCTGAACCCCAAGGCCAACAGAGAGAAGATGACTCAGGTGAGGCTCGGCCGACGCCCGTGCTCCTCCCGTCCTTTCCCCAGTCATTTTCTGCCCGGCTTGATTTCTGACCTTC
+
AAAAAFF1FFFFGABGGDGGGGEGGE11B1FGGHFHHGHHCGH1AEHHHH0FEGGEGHHACFAGHHHHHHHGHG0GCEFHHHHDHHHHG/EEGHHGGGGGEEHHGEGCGGCCGHHHGGHHGFHHGHH1GHCCGCCGGGGGGF/0GHGGFGHEHH..;.B/9FBEFFFFGGGFGFFGGGGGGFEF@?FB@;@?@@@@9ABFFFFFFF?AA9B9BFFFFFBFFFF/FFFFFFFEB@@@@@-/BFFFFBF/FF/
@M05620:45:000000000-G6HP7:1:1101:19296:5865 1:N:0:164
TACCTGTACTGGGGAAGAGTGTAGCAATCGCCATTCCTACCCTAAAGATCGGAAGAGCACACGTCTGAACTCCAGTCACGTCGACGCATCTCGTATGCCGTCTTCTGCTTGAAAAAAAAAAACAACTCACCACATCTGCTCCCCCCCCTCCCATTCCGCCACCCCTCTCCACTTTATCCACCTACCCGTCCCCACTACCTCAGTCCCCACATTTTTCCATCCACCTGACACTCCCGGTCCCTACCACCGCT
+
BBBBBFFFFFFFGGGGEGGGGGGFHHFHHFGGAGHHHHHHHHHFFFG5FGHFEGGHFGGHGHGHHHGHHHHHHHHHHGHFHHGFGGG?EEHHHFAGGHHGGGHGHHHHHHFFCFHCD??//<////1111<1..1>111=11.><@C--.;.90090/..-...-:.///0/00:0;;0C/9.//.....:..9.:/9./////;;/..9./////9//;/./9..9//////..;99--9//9.//..--
@M05620:45:000000000-G6HP7:1:1101:13054:5865 1:N:0:164
TACCTGTACTGGGGAAGCATTTGAATATCCCCCCATGGTGATGGGGACGGAGAACTGCTCCATAAACACAGGCAACGTGCCTAACTTTCCCGGGAAGATGAAGTCAAAGAGCGACCACAGCTCTTCGGAGGTTATTTTGCATCGGTGCGCCAGACAGAATGATCCGATGAGGGGTGCGAAACTATTTGAGGAAAGGAAGCACCTTTTTATTAAATTTACCTTTTAGCAATCGCCATTCCTACCCTAAAGAT
+
AAAAAFFFFFFFGG1AAGAFGFGDBEFGHHHGGGGHHFDGDGHHHGEGGGAEEFGHHHHHHHHGHHHHHHGHGHFHEHHHHHHFGHFHHHHGGGC@EHHHEGHHHHBEHBGHGCGGGHHHHHHHGHHGCGGGHHHHHHHGHHHGAEG-ACGGGGGHHE/DG:GHHHGGGFGHCGGAGGGGGGG09BFG09BCB/9C-FFFFFFFFFFFEFFFF/BFFFFFFFFF/FFF/:BEFFBEFFFFFFFFFF-99/9
@M05620:45:000000000-G6HP7:1:1101:15602:5866 1:N:0:164
CATCCTGACCCTGAAGTACCCCATTGAGCATGGCATCGTCACCAACTGGGACGACATGGAGAAGATCTGGCACCACACCTTCTACAACGAGCTGCGCGTGGCCCCGGAGGAGCACCCAGTGCTGCTGACCGAGGCCCCCCTGAACCCCAAGGCCAACAGAGAGAAGATGACTCAGGTGAGGCTCGGCCGACGCCCGTGCTCCTCCCGTCCTTTCCCCAGTCATTTTCTGCCCGGCTTGATTTCTGACATTC
+
AAAAAFFFFFFFGGFGGGGGGG?GHHFHFAGGGH4GHGHHHGHHHGHGHHHHGGGGGHH3FCGHHHHHFGHFHGHH1EGHHHHFHBFGGGGGGHHGGGGGCCHHGGGFGGGGHHHHGGG?GHHHHHGHHHGGGGGGGGGGGGH0GHGGG.GEGHEEE?F/CBDFFBFFG0FGG0FFFGFFGGEGFFFFF-;BAFFF@ADEFFFFFFBFFFDFFFFFF.ABFFBBBFFBFEFF.-BBA=;BFFFFFFFB9F/
@M05620:45:000000000-G6HP7:1:1101:22397:5867 1:N:0:164
ATCTCTATCTCCTAAAAACCTGTTTAGATTTGGAGATAGACCTTCAGGTTTTTCATCATTTTCTGCATGAATTATACATTGACCACGTTCCAGCGTGGTCAGTTTGCAGCATTCTGTTATTTTGTTTGACAGAGTGTCTTGTTGAGAACATATGTAGGACATGATTTTTTCCTGCAACAGGGAAAATAAAGTATAAGTTTTAAAGATTTATTCTTTAATAAAGGATCTCAAAGCCAGCTTTAGAAAAAGGA
+
BBBBBFFFFFFFGGGGGGGGGGHHHHHHHHHHGGHHHFHGHHHHHHHHHHHGGHHHHHHHHHHHHHHHHHHHHHHHHFHHHHHHHHGHHHHHHHGGGGHHHHHHHGHHHHHHHHHHHHHHHHHHHHHHHHHHGHHHHHHHHHHHHHFHHHHHHHHHHHGHHHHHHHHHHFHHHHHFEHHHHGGHHHGHGHHHHHHHH>GHHGHHHHHHHHHHHHHHHHHHHHHHEHHHHHHHHHHHHGHHHHHFFGGHGGG
@M05620:45:000000000-G6HP7:1:1101:24560:5882 1:N:0:164
AAACCAAGCAGACACTCACCGCTCCCTCGCCACAGGCCAATAGTTTGTCCTCACTGAGTTGGCAACAAGTGGCTGCTGTGGCTGCCATTTTTCTGGTGATGGCCATCAGCTCCGACGAGGTCAGCTGGGGGGCTTTCTTTGTGTAAGCAACGAGAAACCTGAAAGAAGCATTTTTTAACTAAGTCCTGCTGAGTCATTCATGAGTTTTTAGCCGCCTTGCTTCTTCTCACAGACTCTCTACTCTCATGCCA
+
CBBCCCCFCFFFGGGGGGGGGGGGGGHHGGGGGGHHGGHHHFHHHHHHHHHHHHHHHHHHHHHHHHHHHGHHGHGGHHHHHHHGGHGHHHHHHHHHHHHHHHHHHHHHHHHHHGGGGCGGGHHHHHHHGGGGGGGGGGGGGGGGGGFFFFFFFFFFFFFFFFFFFFFFFFFFFFFFEFFFFFFFFFFFFFFFFFFFFFFFFFFFFFFFFFFFFFFFFFFFFFFFFFFFFFFFFFFFFFFFFFFFFFFFFF0
@M05620:45:000000000-G6HP7:1:1101:15831:5958 1:N:0:164
AAACCAAGCAGACACTCACCGCTCCCTCGCCACAGGCCAATAGTTTGTCCTCACTGAGTTGGCAACAAGTGGCTGCTGTGGCTGCCATTTTTCTGGTGATGGCCATCAGCTCCGACGAGGTCAGCTGGGGGGCTTTCTTTGTGTAAGCAACGAGAAACCTGAAAGAAGCATTTTTTAACTAAGTCCTGCTGAGTCATTCATGAGTTTTTAGCCGCCTTGCTTCTTCTCACAGACTCTCTACTCTCATGCCA
+
AAABBABFBFFFGGGGGGGGGGGGGGHHCGGFGFHHGGGCGFGHHHHHHHHHFHHHFHHHHHHHFHHHHHHHGHGGHHHHHHHGGHFHHHHHHHHHHHBHHHHHHHHHHHHHHGGGGGGGGHCGGHHHGGGGGGGGGGGGGGGGGGFFFFFFEFFFFFFFFFFFFFFFFFFFFFFFEFFF/BFFFFFFFFFBFFFFFFFFFFFFFFFFFFFFFDFFFFFFFFFFFFFFBFFFFFFFFFFFFFFFFFFFFF/
@M05620:45:000000000-G6HP7:1:1101:19440:5997 1:N:0:164
CATCCTGACCCTGAAGTACCCCATTGAGCATGGCATCGTCACCAACTGGGACGACATGGAGAAGATCTGGCACCACACCTTCTACAACGAGCTGCGCGTGGCCCCGGAGGAGCACCCAGTGCTGCTGACCGAGGCCCCCCTGAACCCCAAGGCCAACAGAGAGAAGATGACTCAGGTGAGGCTCGGCCGACGCCCGTGCTCCTCCCGTCCTTTCCCCAGTCATTTTCTGCCCGGCTTGATTCTGCCATTAG
+
BBBBBFBFFFFFGGGGGGGGGGEHHHFFFFGGHHHHHEGHDGH32FGHGHHGEGGGGFHFHHFH3DGEAFH2FFHHHGGHHHHHHHFHG1EEGEHEGGGGGEGHGGGCGGCGHHHHG//F1FHFGGG<GGGCGGGGGGGGGGBCGHGGCAGEHHEGGGEGFFD.9FBFGFFGFGGFGG09CCEFBBFFB<@?B?B;BFDEFFFFFFF.;ADBFF/FFF.BF/9B/;B9FFFFF<BBB=.9FFFF/;/:B/;
@M05620:45:000000000-G6HP7:1:1101:6387:6002 1:N:0:164
CATCCTGACCCTGAAGTACCCCATTGAGCATGGCATCGTCACCAACTGGGACGACATGGAGAAGATCTGGCACCACACCTTCTACAACGAGCTGCGCGTGGCCCCGGAGGAGCACCCAGTGCTGCTGACCGAGGCCCCCCTGAACCCCAAGGCCAACAGAGAGAAGATGACTCAGGTGAGGCTCGGCCGACGCCCGTGCTCCTCCCGTCCTTTCCCCAGTCATTTTCTGCCCGGCTTGATTTCTGACATTT
+
CBBCCFFFFFFFGGGGGGGGGGGHHHHHHHHHHGHHHGHHHGHHHGHHHHHHGGGGGHHHHHHHFHHHHEHHHGHHHGGHHHHHHHHHGGGGGHHGGGGGGEHHGGGGGGGGHHHHGGGHHHHHHHHHHHGGGGGGGGGGGGGHHHFGGGHGHHGGGGGGGGGGGGBFGGGGGGGGGGGFGEEGFFFFFFFFFFFF9.AABFFFFFFFFF.BFFFFFFFFFFFFFFFFFEFFFFFFFFAFFFFB00:BBF0
@M05620:45:000000000-G6HP7:1:1101:19462:6017 1:N:0:164
CATCCTGACCCTGAAGTACCCCATTGAGCATGGCATCGTCACCAACTGGGACGACATGGAGAAGATCTGGCACCACACCTTCTACAACGAGCTGCGCGTGGCCCCGGAGGAGCACCCAGTGCTGCTGACCGAGGCCCCCCTGAACCCCAAGGCCAACAGAGAGAAGATGACTCAGGTGAGGCTCGGCCGACGCCCGTGCTCCTCCCGTCCTTTCCCCAGTCATTTTCTGCCCGGCTTGATTCTGACATTCG
+
BBBCCFFFFFFFGGGGGGGGGGGHHHFHGGGHHHHHHGHHHGHHHGHHGHGHGEGGGHHHHFGHHHHHHHHHHGHHHGGHHHHGHHHHGGGGGHHGGGGGGGHHGGGGGGGGHHHHGGHHHHHHHGHGHHGGGGGGGGGGGGHHHHGGGGHGHHGGGGGFFFDGFGGGGGGGGGGGGGGGGGGGFFFFF=FFFFFFDFFEFFFFFFF9ADAFFFFFFFFBBBFFFFFFFFFFBFFFCC.:FFFF/FBBF/:
@M05620:45:000000000-G6HP7:1:1101:19442:6020 1:N:0:164
CATCCTGACCCTGAAGTACCCCATTGAGCATGGCATCGTCACCAACTGGGACGACATGGAGAAGATCTGGCACCACACCTTCTACAACGAGCTGCGCGTGGCCCCGGAGGAGCACCCAGTGCTGCTGACCGAGGCCCCCCTGAACCCCAAGGCCAACAGAGAGAAGATGACTCAGGTGAGGCTCGGCCGACGCCCGTGCTCCTCCCGTCCTTTCCCCAGTCATTTTCTGCCCGGCTTGATTCTGACATTAG
+
CCCCCFFFFFFFGGGGGGGGGGGHHHHHHHHHHHHHHGHHHGHHHGHHHGHHGGGGGHHGHGHHHHHHHHHHHGHHHGGHHHHHHHHHGGGGGHHGGGGGGGHHGGGGGGGGHHHHGGHHHHHHHHHHHHGGGGGGGGGGGGHHHHGGGGHGHHGGGGGGGGGGGGGGGGGGGGGGGGGGGGGGFFFFFFFFAFFF=ADFFFFFFFFFFFDFFFFFFFFBFFFFFFFFFFFFFFFFF;AFFBBF;FBFF09
@M05620:45:000000000-G6HP7:1:1101:15159:6036 1:N:0:164
CATCCTGACCCTGAATTACCCCGGCTTGATTTCTGACATTAGATCGGAAGAGCACACGTCTGAACTCCAGTCACGTCGACGCATCTCGTATGCCGTCTTCTGCTTGAAAAAAAAAAAAATAATGTATGACAGAGATGCGTGTTTACACTATATTTCACCACCCCCCCCCCCCCCCCCCCCCCCCCCCCCCCCCCCCCCCCCCCCCCCCCCCCCCCCCCCCCCCCCCCCCCCCCCCCCCCCCCCCCCCCCCC
+
CBCCCFFFFFFFGGGGGGGGGGGGGGGFHHHHHHHHHHHHHHHHHHGGGGHHHHHHHGHHHGHGHHHHGHHHHHGGHGGGGGGGGGHHGGHHHHGFEHGHHHHHHHGFGHHCDCD@/<-01111>11<111100<=00-<.<<<00=:0/00<00;0000;;:-@@BGFABFFAFFCFFFFFFFFAFF-C@CF;BA-:-9CC;B;BA;-=B-BD@CCFABA=-9-:@CF-@B-@;=-;9-@A:;>=@A---
@M05620:45:000000000-G6HP7:1:1101:9117:6037 1:N:0:164
CATCCTGACCCTGAAGTACCCCATTGAGCATGGCATCGTCACCAACTGGGACGACATGGAGAAGATCTGGCACCACACCTTCTACAACGAGCTGCGCGTGGCCCCGGAGGAGCACCCAGTGCTGCTGACCGAGGCCCCCCTGAACCCCAAGGCCAACAGAGAGAAGATGACTCAGGTGAGGCTCGGCCGACGCCCGTGCTCCTCCCGTCCTTTCCCCAGTCATTTTCTGCCCGGCTTGATTTCTGACATTA
+
AAAAA1DF11CC11AAFGFGB1AFFHHBG1FD00GDG0AA00B1B/000/0FEAEAAAF1AA0B11BGFGHFFEEG/EEGC@GFEB@F@EEE>1@E/EECEGHHGGGGGGGGHHHHGGHHHHHHHHHHHHGGGGGGGGGGGGHHHHGGGGHGHHGGGGGGFGGGGGFGGGGGGGGGGGGGGGGG@@FF@@@@@@@@@BFEFFFFFFFEBFFFFFFFFFFFFFFFFFFFFFFFF@@@@@;FFFFFFEFBFF/
@M05620:45:000000000-G6HP7:1:1101:9118:6061 1:N:0:164
CATCCTGACCCTGAAGTACCCCATTGAGCATGGCATCGTCACCAACTGGGACGACATGGAGAAGATCTGGCACCACACCTTCTACAACGAGCTGCGCGTGGCCCCGGAGGAGCACCCAGTGCTGCTGACCGAGGCCCCCCTGAACCCCAAGGCCAACAGAGAGAAGATGACTCAGGTGAGGCTCGGCCGACGCCCGTGCTCCTCCCGTCCTTTCCCCAGTCATTTTCTGCCCGGCTTGATTTCTGACATTA
+
BBCCCFFFFFFFGGGGGFGGGGGHHHHHHHHHHGHHHGHHHGHHHGHGHHHHGGGGGHHHHHGHHHHHHHHHHGHHHGGHHHHHHHHHGGGGGHHGGGGGGGHHGGGGGGGGHHHHGGHHHHHHHHHHHHGGGGGGGGGGGGHHHHGGGGHGHHGGGGGGGGGGGGGGGGGGGGGGGGGFGGGGFFFFFFFFFFFF;AFFFFFFFFFEDFFFFFFFFFFFFFFFFFFFFFFF?DFF;DAFFFFFFFFFFF0
@M05620:45:000000000-G6HP7:1:1101:13194:6067 1:N:0:164
AGATTACTGCAACAGTTCCCCCTGGACCTGGAAAAGTTTCTTGCCTGGCTTACAGAAGCTGAAACAACTGCCAATGTCCTACAGGATGCTACCCGTAAGGAAAGGCTCCTAGAAGACTCCAAGGGAGTAAAAGAGCTGATGAAACAATGGCAAGTAAGTCAGGCATTTCCGCTTTAGCACTCTTGTGGATCCAATTGAACAATTCTCAGCATTTGTACTTGTAACTGACAAGCCAGGGACAAAACAAAGAT
+
BBABCFFFDFFFGGFBFGGGGGGGHHHHHHHHHHHHGHHHHHHHHHHHHHH3BBGHHHHHHHHHHHHHHHHHHHHHHHHHDGHHHGHHHHFHHHGGEEGGGHFHHHHHGHHHHHHHHHHHHHHGEEGFHFHHHGHHHHGHHGHHHHHHHHHHHGHHHHHHHHHHHHHHHHGGGGGHHHHHHHHHHHHGHHHHGFHHHGGHGHHHHHHHHHHHHHHHHHHHHHHHHHHHGHGHHGFGGGGGGGGGGGGGGGF
@M05620:45:000000000-G6HP7:1:1101:10754:6071 1:N:0:164
ATCTCTCTCTCCTAAAAACCTGTTTAGATTTGGCGATAGACCTTCAGGTTTTTCATCATTTTCTGCATGAATTATACATTGACCACGTTCCAGCGTGGTCAGTTTGCAACATTCTGTTATTTTGTTTGACAGAGTGTCTTGTTGAGAACATATGTAGGACATGATTTTTTCCTGCAACAGGGAAAATAAAGTATAAGTTTTAAAGATTTATTCTTTAATAAAGGATCTCAAAGCCAGCTTTAGAAAAAGGA
+
AAAAAF1BFFFFG1FE1GEGF1FGHDEGFGGGF1A0A001BFCHHEFHHGHFFHAEF2FFHGHHFHBBFE1EFGFDH2FGFFFHCHFGHHH2GHGGEGHHFHHGHHHHFHHHHHFHHHFFHHHHHHHHFHGHHHHHHHFHHHHH2BF1GFHHFHHFHGBHHGHDGHHHHGHHHHGF1FGGHEEHEF>FFDGDGDGDGGGHHFFBGGHHGHHHHHHHG0GD0DGHGHHHFGBFCCGGGGHHHCF0CBFEG?;
@M05620:45:000000000-G6HP7:1:1101:21008:6078 1:N:0:164
ATCTCTATCTCCTAAAAACCTGTTTAGATTTGGAGATAGACCTTCAGGTTTTTCATCATTTTCTGCATGAATTATACATTGACCACGTTCCAGCGTGGTCAGTTTGCAGCATTCTGTTATTTTGTTTGACAGAGTGTCTTGTTGAGAACATATGTAGGACATGATTTTTTCCTGCAACAGGGAAAATAAAGTATAAGTTTTAAAGATTTATTCTTTAATAAAGGATCTCAAAGCCAGCTTTAGAAAAAGGA
+
DDDDDFFFFFFFGGGGGGGGGGHHHHHHHHHHHHHHHHHHHHHHHHHHHHHGGHHHHHIHHIIIHHHHHHHHHHHHHHHHHHHHHHGHHHHHHHGFGGHHHHHHHHHHHHHHHHHHHHHHHHHHHHHHHHHHHHHHHHHHHHHHHHHHHHHHHHHHHHHHHHHHHHHHHGHHHHHHHGHHHGGHHHHHHHHHHHHHHHHHHHHHHHHHHHHHHHHHHHHHHHHHHHHHHGHHHHHHHGHHHHHHHHHHGGH
@M05620:45:000000000-G6HP7:1:1101:10530:6078 1:N:0:164
AAACCAAGCAGACACTCACCGCTCCCTCGCCACAGGCCAATAGTTTGTCCTCACTGAGTTGGCAACAAGTGGCTGCTGTGGCTGCCATTTTTCTGGTGATGGCCATCAGCTCCGACGAGGTCAGCTGGGGGGCTTTCTTTGTGTAAGCAACGAGAAACCTGAAAGAAGCATTTTTTAACTAAGTCCTGCTGAGTCATTCATGAGTTTTTAGCCGCCTTGCTTCTTCTCACAGACTCTCTACTCTCATGCCA
+
BACCCBCFCFFFGGGGGGGGGGGGGGHHGGGGGHHHGGHHHHHHHHHHGHHHHHHHHHGHHHHHHHHHHHHHGHGGHHHHHHHGGHHHHHHHHHHHHHHHHHHHHHHHHHHHHGGGCGGGGHHHHHHHGGGGGGGGGGGGGGGGGGFFFFFFFFFFFFFFFFFFFFFFFFFFFFFFFFFFEFFFFFFFFFFFFFFFFFFFFFFFFFFFFFFFFDFFFFFFFFFFFFFFEFFFFFFFFFFFFFFFFFFFFFB
@M05620:45:000000000-G6HP7:1:1101:12083:6086 1:N:0:164
AAACCAAGCAGACACTCACCGCTCCCTCGCCACAGGCCAATAGTTTGTCCTCACTGAGTTGGCAACAAGTGGCTGCTGTGGCTGCCATTTTTCTGGTGATGGCCATCAGCTCCGACGAGGTCAGCTGGGGGGCTTTCTTTGTGTAAGCAACGAGAAACCTGAAAGAAGCATTTTTTAACTAAGTCCTGCTGAGTCATTCATGAGTTTTTAGCCGCCTTGCTTCTTCTCACAGACTCTCTACTCTCATGCCA
+
BBBBBBBFBFFFGGGGGGGGGGGGGGHHGGGGGHHHGGHAFGHHHHHHHHHHHHHHHHHHHGHHHHHHHHHHGHGGHHHHHHHGGHHHHHHHHHHHHHGHHHHHHHHHHHHHHGGGGGGGFHHHHHHHGGGGGGGGGGGGGGGGGGFFFFFFFFFFFFFFFFFFFFFFFFFFFFFFFFFFFFFFFFFFFFFFFFFFFFFFFFFFFFFFFFFFFDFFFFFFFFFFFFFFFFFEFFFFFFFFFFEFFFFFFF/
@M05620:45:000000000-G6HP7:1:1101:7063:6097 1:N:0:164
ATCTCTATCTCCTAAAAACCTGTTTAGATTTGGAGATAGACCTTCAGGTTTTTCATCATTTTCTGCATGAATTATACATTGACCACGTTCCAGCGTGGTCAGTTTGCAGCATTCTGTTATTTTGTTTGACAGAGTGTCTTGTTGAGAACATATGTAGGACATGATTTTTTCCTGCAACAGGGAAAATAAAGTATAAGTTTTAAAGATTTATTCTTTAATAAAGGATCTCAAAGCCAGCTTTAGAAAAAGGA
+
CDBCCFFFFFFFGGGGGGGGGGHHHHHHHHHHHHHHHHHHHHHHHHHHHHHGGHHHHHHHHHIHIHHHHHHHHHHHHHHHHHHHHHGHHHHHHHGGGGHHHHHHHHHHHHHHHHHHHHHHHHHHHHHHHHHHHHHHHHHHHHHHHHHHHHHHHHHHHHHHHHHHHHHHHGHHHHHHHHHHHGGHHHHHHHHHHHHHHHHHHHGHHGHHHHHHHHHHHHHHHGHHHHHHHHHGHHHHHGHHHHHFHHHHGGG
@M05620:45:000000000-G6HP7:1:1101:12062:6100 1:N:0:164
AAACCAAGCAGACACTCACCGCTCCCTCGCCACAGGCCAATAGTTTGTCCTCACTGAGTTGGCAACAAGTGGCTGCTGTGGCTGCCATTTTTCTGGTGATGGCCATCAGCTCCGACGAGGTCAGCTGGGGGGCTTTCTTTGTGTAAGCAACGAGAAACCTGAAAGAAGCATTTTTTAACTAAGTCCTGCTGAGTCATTCATGAGTTTTTAGCCGCCTTGCTTCTTCTCACAGACTCTCTACTCTCATGCCA
+
BABBCBBFBFFFGGGGGGGGGGGGGGHHGGGGGHHHGGHHHHHHHHHHHHHHHHHHHHHHHHHGHHHHHHHHGHGGHHHHHHHGGHHHHHHHHHHHHHHHHHHHHHHHHHHHHGEGGEGGGHHHHHHHGGGGGGGGGGGGGGGGFGFFFFFFFFFFFFFFFFFFFFFFFFFFFFFFFFFFFFFFFFFFFFFFFFFFFFFFFFFFFFFFFFFFFFFFFFFFFFFFFFFFFFFFFFFFFFFFFFFFFFFFFFB
@M05620:45:000000000-G6HP7:1:1101:10770:6103 1:N:0:164
ATCTCTATCTCCTAAAAACCTGTTTCGATTTGGAGATAGACCTTCAGGTTTTTCATCATTTTCTGCATGAATTATACATTGACCACGTTCCAGCGTGGTCAGTTTGCAACATTCTGTTATTTTGTTTGACAGAGTGTCTTGTTGAGAACATATGTAGGACATGATTTTTTCCTGCAACAGGGAAAATAAAGTATAAGTTTTAAAGATTTATTCTTTAATAAAGGATCTCAAAGCCAGCTTTAGAAAAAGGA
+
AAA1ADFFFDDFGGE1AGFGG1GDF300DA011BG10ABGAGHHEDG1ABF/AF2FG2FHFGGDAFGBHDBD21FAABFFH1BAFG?HHC0D10E?>E?@DG2@B@GHEHGF1E@BFBBGHGFH>FEHEFEG0BGFFDGHHHFFHFF>FG<<>FBFGF<F<GGHFGFFD?<FGD1<GFACGF/C/0?11<?@FH1FDHFDHFHFDDFHHHHDGHDD=DGD=000/<<<DGHGGHA/CEHF00000;C;A.C
@M05620:45:000000000-G6HP7:1:1101:13790:6104 1:N:0:164
CATCCTGACCCTGAAGTACCCCGGCTTGATTTCTGACATTAGATCGGAAGAGCACACGTCTGAACTCCAGTCACGTCGACGCATCTCGTATGCCGTCTTCTGCTTGAAAAAAAAAAAAATAAACGATCTATTATATTATCACATCTTGGTGCGCTTTTTAATCTCAGATATATTTCTAAGCACTCTTCCTATTTACATAGTACATCTGTCACAAAAGACGTCAATCTCATTTTTATTACCAGTCTTGATTT
+
DDDDDFFFFFFFGGGGGGGGGGGGGGGGHHHHHHHHHHHHHHHHHHGGGGHHHHHHHGHHHGHHHHHHHHHHHHGHHGGGGGGGGHHHGGGHHHGGGHGHHHHHHHHGFHHDGDGD><<011<1....011000000000000=0==000.0-::..:0.0000<000000000000000/;/0/0000000;00;09000;0009;0900000.././.....000;09B00;900000;00000000:9
@M05620:45:000000000-G6HP7:1:1101:12085:6105 1:N:0:164
AAACCAAGCAGACACTCACCGCTCCCTCGCCACAGGCCAATAGTTTGTCCTCACTGAGTTGGCAACAAGTGGCTGCTGTGGCTGCCATTTTTCTGGTGATGGCCATCAGCTCCGACGAGGTCAGCTGGGGGGCTTTCTTTGTGTAAGCAACGAGAAACCTGAAAGAAGCATTTTTTAACTAAGTCCTGCTGAGTCATTCATGAGTTTTTAGCCGCCTTGCTTCTTCTCACAGACTCTCTACTCTCATGCCA
+
BBCCCCCFCFFFGGGGGGGGGGGGGGHHGGGGGGGHGGHHHHHHHHHHHHHFHHHHHHHHHHHHHHHHHHHHGHGGHHHHHHHGGHHHHHHHHHHHHHHHHHHHHHHHHHHHHGGGGGGGGHHHHHHHGGGGGGGGGGGGGGGGGGFFFFFFFFFFFFFFFFFFFFFFFFFFFFFFFFFFFFFFFFFFFFFFFBFFFFFFFFFFFFFFFFFFFFFFFFFFFFFFFFFFFFFFFFFFFFFFFFFFFFFFFFF
@M05620:45:000000000-G6HP7:1:1101:8706:6126 1:N:0:164
ATCTCTATCTCCTAAAAACCTGTTTAGATTTGGAGATAGACCTTCAGGTTTTTCATCATTTTCTGCATGAATTATACATTGACCACGTTCCAGCGTGGTCAGTTTGCAGCATTCTGTTATTTTGTTTGACAGAGTGTCTTGTTGAGAACATATGTAGGACATGATTTTTTCCTGCAACAGGGAAAATAAAGTATAAGTTTTAAAGATTTATTCTTTAATAAAGGATCTCAAAGCCAGCTTTAGAAAAAGGA
+
CCDDDFFFFFFFGGGGGGGGGGHHHHHHHHHHHHHHHHHHHHHHHHHHHHHGGHHHHIHHHHHIHHHHHHHHHHHHHHHHHHHHHHGHHHHHHHGGGGHHHHHHHHHHHHHHHHHHHHHHHHHHHHHHHHHHHHHHHHHHHHHHHHHHHHHHHHHHHHHHHHHHHHHHHGHHHHHHHHHHHGGHHHHHHHHHHGHHHHHHHHHHHHHHHHHHHHHHHHHHHHHHHHHHHHHHHHHHHGHHHHGGHGHHGGH
@M05620:45:000000000-G6HP7:1:1101:25183:6134 1:N:0:164
AAACCAAGCAGACACTCACCGCTCCCTCGCCACAGGCCAATAGTTTGTCCTCACTGAGTTGGCAACAAGTGGCTGCTGTGGCTGCCATTTTTCTGGTGATGGCCATCAGCTCCGACGAGGTCAGCTGGGGGGCTTTCTTTGTGTAAGCAACGAGAAACCTGAAAGAAGCATTTTTTAACTAAGTCCTGCTGAGTCATTCATGAGTTTTTAGCCGCCTTGCTTCTTCTCACAGACTCTCTACTCTCATGCCA
+
BCCCCCCFCFFFGGGGGGGGGGGGGGHHGGGGGHHHGGHHHFHHHHHHHHHHHHHHHHHHHHHHHHHHHHHHGHGGHHHHHHHGGHHHHHHHHHHHHHHHHHHHHHHHHHHHHGGGGGGGGHHHHHHHGGGGGGGGGGGGGGGGGGFFFFFFFFFFFFFFFFFFFFFFFFFFFFFFFFFFFFFFFFFFFFFFFFFFFFFFFFFFFFFFFFFFFFFFFFFFFFFFFFFFFFFFFFFFFFFFFFFFFFFFFFB
@M05620:45:000000000-G6HP7:1:1101:19741:6149 1:N:0:164
AGATTACTGCAACAGTTCCCCCTGGACCTGGAAAAGTTTCTTGCCTGGCTTACAGAAGCTGAAACAACTGCCAATGTCCTACAGGATGCTACCCGTAAGGAAAGGCTCCTAGAAGACTCCAAGGGAGTAAAAGAGCTGATGAAACAATGGCAAGTAAGTCAGGCATTTCCGCTTTAGCACTCTTGTGGATCCAATTGAACAATTCTCAGCATTTGTACTTGTAACTGACAAGCCAGGGACAAAACAAAGAT
+
CCCCCFFFFFFFGGGGGGGGGGGGGGHHHHHHHHGHHHHHHHHHHHHHHHHHHHHHHHHHHHHHHHHHHHHHHHHHHHHHHHHHHHHHHHHHHHGGGGHHHHHHHHHHGHHHHHHHHHHHHHHGGEGGHHHHHGHHHHGHHHHHHHGHHHHGHGHHHHHHHHHHHHHHHHGGGGGHGHHHHHHHHGHGHHHHGHHHHGHHHHHHHHHGHHGHHHHHHFHHHGHGHHHGHGHHHGGGGGGGEFGGGGGGGGF
@M05620:45:000000000-G6HP7:1:1101:14814:6157 1:N:0:164
CATCCTGACCCTGAAGTACCCCGGCTTGATTTCTGACATTAGATCGGAAGAGCACACGTCTGAACTCCAGTCACGTCGACGCATCTCGTATGCCGTCTTCTGCTTGAAAAAAAAAAAAGGTCAGCTGGGGGTCTTTCTTTGTTTAAGCCACGCTCAACCTGAAAGAAGCATTTTTTAACTCAGTCCTTCTGAGTCATTCCTGAGTTTTTATCCGCCTTGCTTCTTCTCACAGACTCTCTCCTCTCATGCCC
+
BBBBBFFFFFFFFGFGAFGGGGGCGEFEFEGGHGHFHFHGFFFHGHGEGEEFGHHEHGHHHGHHHGHHGHHHHGG?FGCGGGCGGDGHGDHGHGGEEGGFHHHFGGGHED?B</C//>//1>1><11><-C-<CBGEFGHB://;00;///-.;;9099B./09C/A///;BBFBB.0;F00;B/FF/;99B/;BB//B/9/F.;/;BE./;B;ADFF/;///:/F/B//;;FFFFFFF/F/FFF/9BFF/
@M05620:45:000000000-G6HP7:1:1101:22363:6180 1:N:0:164
AAACCTAGCAGACACTCACCGCTCCCTCGCCACAGGCCAATAGTTTGTCCTCACTGAGTTGGCAACAAGTGGCTGCTGTGGCTGCCATTTTTCTGGTGATGGCCATCAGCTCCGACGAGGTCAGCTGGGGGGCTTTCTTTGTGTAAGCAACGAGAAACCTGAAAGAAGCATTTTTTAACTAAGTCCTGCTGAGTCATTCATGAGTTTTTAGCCGCCTTGCTTCTTCTCACAGACTCTCTACTCTCATGCCA
+
CCCCCFFFFFFFGGGGGGGGGGGGGGHHGGGGGHHHGGHHHHHHHHHHHHHHHHHHHHHHHHHHHHHHHHHHGHGGHHHHHHHGGHHHHHHHHHHHHHHHHHHHHHHHHHHHHGGGGGGGGHHHHHHHGGGGGGGGGGGGGGGGGGGGFFFFFFFFFFFFFFFFFFFFFFFFFFFFFFFFFFFFFFFFFFFFFFFFFFFFFFFFFFFFFFFFFFFFFFFFFFFFFFFFFFFFFFFFFFFFFFFFFFFFFFF
@M05620:45:000000000-G6HP7:1:1101:23060:6203 1:N:0:164
CATCCTGACCCTGAAGTACCCCATTGAGCATGGCATCGTCACCAACTGGGACGACATGGAGAAGATCTGGCACCACACCTTCTACAACGAGCTGCGCGTGGCCCCGGAGGAGCACCCAGTGCTGCTGACCGAGGCCCCCCTGAACCCCAAGGCCAACAGAGAGAAGATGACTCAGGTGAGGCTCGGCCGACGCCCGTGCTCCTCCCGTCCTTTCCCCAGTCATTTTCTGCCCGGCTTGATTTCTGACATTA
+
CCCCCFFFFFFFGGGGGGGGGGGHHHHHHHHHHHHHHGHHHGHHHGHHHHHHGGGGGHHHHHHHHHHHHHHHHGHHHGGHHHHHHHHHGGGGGHHGGGGGGGHHGGGGGGGGHHHHGGHHFGHHHHHHHHGGGGGGGGGGGGHHHHGGGGHGHHGGGGGGGGGGGGGGGGGGGGGGGGGGGGGGFFFFFFFFFFFFFFFFFFFFFFFFFFFFFFFFFFFFFFFFFFFFFFFFFFFFFFFFFFFFFFFFFF0
@M05620:45:000000000-G6HP7:1:1101:17678:6207 1:N:0:164
CATCCTGACCCTGAAGTACCCCATTGAGCATGGCATCGTCACCAACTGGGACGACATGGAGAAGATCTGGCACCACACCTTCTACAACGAGCTGCGCGTGGCCCCGGAGGAGCACCCAGTGCTGCTGACCGAGGCCCCCCTGAACCCCAAGGCCAACAGAGAGAAGATGACTCAGGTGAGGCTCGGCCGACGCCCGTGCTCCTCCCGTCCTTTCCCCAGTCATTTTCTGCCCGGCTTGATTTCTGACATTA
+
BBBBBFFFFFFFGFGGGGGGGGGHHHHGHHHHHHHHHGHHHGHHFGHHHHGHEEGGGHHGHFGHGGHHHHHHHGGHAFGHHHHHHHHHGAEGGHHGGGGGGGHHGGFGGGGGHGHHGGHHHHHHHHHHHHGFGGGGGGGGGFGHHHGG.DGGHHEGGGG/BGGGFGFGGGGGGGGGGGGGGGGGFFFFFFFFFFFF-AAE/FFFFFDFFFFFFBBFFFDFFFFFFFFFFFFFDADDC99BBFFFFBFBFF9
@M05620:45:000000000-G6HP7:1:1101:8063:6208 1:N:0:164
AAACCAAGCAGACACTCACCGCTCCCTCGCCACAGGCCAATAGTTTGTCCTCACTGAGTTGGCAACAAGTGGCTGCTGTGGCTGCCATTTTTCTGGTGATGGCCATCAGCTCCGACGAGGTCAGCTGGGGGGCTTTCTTTGTGTAAGCAACGAGAAACCTGAAAGAAGCATTTTTTAACTAAGTCCTGCTGAGTCATTCATGAGTTTTTAGCCGCCTTGCTTCTTCTCACAGACTCTCTACTCTCATGCCA
+
BCCCCBBFCFFFGGGGGGGGGGGGGGHHGGGGGHHHGGHHHHHHHHHHHHHHHHHHFHHHHHHHHHHHGFHHGHGGHHHHHHHGGHHHHHHHHHHHHHHHHHHHGHHHHHHHHGGGGGGGGHHHHHHHGGGGGGGGGGGGGGGGGGFFFFFFFFFFFFFFFFFFFFFFFFFFFFFFFFFFFFFFFFFFFFFFFFFFFFFFFFFFBFFFFFFFFDFFFFFFFFFFFFFFFFFFFFFFFFFFFFFFFFFFFFB
@M05620:45:000000000-G6HP7:1:1101:16852:6211 1:N:0:164
CATCCTGACCCTGAAGTACCCCGGCTTGATTTCTGACATTAGATCGGAAGAGCACACGTCTGAACTCCAGTCACGTCGACGCATCTCGTATGCCGTCTTCTGCTTGAAAAAAAAAAAAGTGCTGCTGCCCGATGCCCCCCTGACCCCCACGGCCACCCGATATCAGCTGACTCAGGTTCGTCTCTGCCGCCGCCCGTTCTCCTCCCGTCCTTTCCCCCTTCCTTTTCTTCCCGTCTTTATTTCTTCCCTTT
+
BBBBBFFFFFFFGGGGGGGGGGG2AEEEFGGHGDD5GFHEHFGFHEDDEGHCFHHHFGGHHGHFHHHFGHBGDGE?F>E>EF/>EBG?FFH34B>?EHGDHBH?3F0G3BG@/>/////?1?11>G11>>.<-<<CHGGGC.//;CDD-.--9;-;F.-:-:;;00/9//;9F/9BF//-9;AB//9B=-99>@B-9.9;BF/BBE.;ADDFFFFFFF;9B/FBBBFF///B..:A?//;BFFB//9.FF/
@M05620:45:000000000-G6HP7:1:1101:16975:6213 1:N:0:164
TACCTGTACTGGGGAAGAGCACACGTCTGAACTCCAGTCACGTCGACGCATCTCGTATGCCGTCTTCTGCTTGAAAAAAAAAAACTTTCCCGGGAAGATGAATGCAAAGAGAGACCACAGCTCTCGGAGGTGATTTTGCATCGGTGAGCCAGCCAGAATAAACCGATGAGGGGGGCTAAACTATTTGAGGAAAGGAAGAACCTTGTTATTAAATTTACCTTTTAGCAACCTCAATTCTTACCCTAAAGATC
+
BBBBBFFFFFFFGGGGGGFGGCGGEHFHE5GGGHHGHHHHHGGGGEGG?E1EDGFGFGHHHGGEFFHFFFEGFHHFFCE@//></?B44B3?/>///0222222??F222?2/?<FE//0/1111<..-@D.DGGHE000==.<<<.:///C.;.:./00<::/---9009C--99-./:9/9;B///../;/;.;/.;/:;.//;/////9/;/////BFB;//:9/.9/:9/F/:/9/B/;/9B////;
@M05620:45:000000000-G6HP7:1:1101:8038:6214 1:N:0:164
AAACCAAGCAGACACTCACCGCTCCCTCGCCACAGGCCAATAGTTTGTCCTCACTGAGTTGGCAACAAGTGGCTGCTGTGGCTGCCATTTTTCTGGTGATGGCCATCAGCTCCGACGAGGTCAGCTGGGGGGCTTTCTTTGTGTAAGCAACGAGAAACCTGAAAGAAGCATTTTTTAACTAAGTCCTGCTGAGTCATTCATGAGTTTTTAGCCGCCTTGCTTCTTCTCACAGACTCTCTACTCTCATGCCA
+
ABCCCCCFCFFFGGGGGGGGGGGGGGHHGGGGGHHHGGHHHHHHHHHHHHHHHHHHHHHHHHHHHHHHHGHHGHGGHHHHHHHGGHHHHHHHHHHHHHGHHHHHFHHHHHHHHGGGGGGGGHHHHHHHGGGGGGGGGGGGGFGGGGFFFFFFFFFFFFFFFFFFFFFFFFFFFFFFFFFFFFFFFFFFFFFFFFFFFFFFFFFFFFFFFFFFFDFFFFFFFFFFFFFFFFFFFFFFFFFFFFFFFFFFFFB
@M05620:45:000000000-G6HP7:1:1101:17668:6222 1:N:0:164
CATCCTGACCCTGAAGTACCCCATTGAGCATGGCATCGTCACCAACTGGGACGACATGGAGAAGATCTGGCACCACACCTTCTACAACGAGCTGCGCGTGGCCCCGGAGGAGCACCCAGTGCTGCTGACCGAGGCCCCCCTGAACCCCAAGGCCAACAGAGAGAAGATGACTCAGGTGAGGCTCGGCCGACGCCCGTGCTCCTCCCGTCCTTTCCCCAGTCATTTTCTGCCCGGCTTGATTTCTGACATTA
+
CCCCCFFFFFFFGGGGGGGGGGGHHHHHHHHHHHHHHGHHHGHHHGHHHHHHGGGGGHHHHHHHHHHHHHHHHGHHHGGHHHHHHHHHGGGGGHHGGGGGGGHHGGGGGGGGHHHHGGHHHHHHHHHHHHGGGGGGGGGGGGHHHHGGGGHGHHGGGGGGGGGGGGGGGGGGGGGGGGGGGGGGFFFFFFFFFFFFCDFFFFFFBEFAFFFFFFFFFFFFFFFFFFFFFFFFFFFFFFAFFFFFEBFFFF0
@M05620:45:000000000-G6HP7:1:1101:8057:6225 1:N:0:164
AAACCAAGCAGACACTCACCGCTCCCTCGCCACAGGCCAATAGTTTGTCCTCACTGAGTTGGCAACAAGTGGCTGCTGTGGCTGCCATTTTTCTGGTGATGGCCATCAGCTCCGACGAGGTCAGCTGGGGGGCTTTCTTTGTGTAAGCAACGAGAAACCTGAAAGAAGCATTTTTTAACTAAGTCCTGCTGAGTCATTCATGAGTTTTTAGCCGCCTTGCTTCTTCTCACAGACTCTCTACTCTCATGCCA
+
CCCCCBCFCFFFGGGGGGGGGGGGGGHHGGGGGHHHGGHHHHHHHHHHHHHHHHHHHHHHHHHHHHHHHHHHGHGGHHHHHHHGGHHHHHHHHHHHHHHHHHHHHHHHHHHHHGGGGGGGGGHHHHHHGGGGGGGGGGGGGGGGGGFFFFFFFFFFFFFFFFFFFFFFFFFFFFFFFFFFFFFFFFFFFFFFFFFFFFFFFFFFFFFFFFFFFDFFFFFFFFFFFFFFFFFFFFFFFFFFFFFFFFFFFF0
@M05620:45:000000000-G6HP7:1:1101:15987:6255 1:N:0:164
CATCCTGACCCTGAAGTACCCCATTGAGCATGGCATCGTCACCAACTGGGACGACATGGAGAAGATCTGGCACCACACCTTCTACAACGAGCTGCGCGTGGCCCCGGAGGAGCACCCAGTGCTGCTGACCGAGGCCCCCCTGAACCCCAAGGCCAACAGAGAGAAGATGACTCAGGTGAGGCTCGGCCGACGCCCGTGCTCCTCCCGTCCTTTCCCCAGTCATTTTCTGCCCGGCTTGATTTCTGACATTA
+
CDDDDFFFFFFFGGGGGGGGGGGHHHHHHHHHHHHHHGHHHGHHHGHHHHHHGGGGGHHHHHHHHHHHHHHHHGHHHGGHHHHHHHHHGGGGGHHGGGGGGGHHGGGGGGGGHHHHGGHHHHHHHHHHHHGGGGGGGGGGGGHHHHGGGGHGHHGGGGGGGGGGGGGGGGGGGGGGHGGGGGGGFFFFFFFFFFFFDFFFFFFFFFFEFFFFFFFFFFFFFFFFFFFFFFFFFFFFFFAFFFFFEBFFFF0
@M05620:45:000000000-G6HP7:1:1101:9102:6271 1:N:0:164
CATCCTGACCCTGAAGTACCCCATTGAGCATGGCATCGTCACCAACTGGGACGACATGGAGAAGATCTGGCACCACACCTTCTACAACGAGCTGCGCGTGGCCCCGGAGGAGCACCCAGTGCTGCTGACCGAGGCCCCCCTGAACCCCAAGGCCAACAGAGAGAAGATGACTCAGGTGAGGCTCGGCCGACGCCCGTGCTCCTCCCGTCCTTTCCCCAGTCATTTTCTGCCCGGCTTGATTTCTGACATTT
+
CDCDDFFFFFFFGGGGGGGGGGGHHHHHHHHHHHHHHGHHHGHHHGHHHHHHGGGGGHHHHHHHHHHHHHHHHGHHHGGHHHHHHHHHGGGGGHHGGGGGGGHHGGGGGGGGHHHHGGHHHHHHHHHHHHGGGGGGGGGGGGHHHHGGGGHGHHGGGGGGGGGGGGGGGGGGGGGGHGGGGGGGFFFFFFFFFFFFBFFFFFFFFFFEFFFFFFFFFFFFFEFFFFFFFFFFFFFFFF.FFFFFF:FFBF0
@M05620:45:000000000-G6HP7:1:1101:15991:6272 1:N:0:164
CATCCTGACCCTGAAGTACCCCATTGAGCATGGCATCGTCACCAACTGGGACGACATGGAGAAGATCTGGCACCACACCTTCTACAACGAGCTGCGCGTGGCCCCGGAGGAGCACCCAGTGCTGCTGACCGAGGCCCCCCTGAACCCCAAGGCCAACAGAGAGAAGATGACTCAGGTGAGGCTCGGCCGACGCCCGTGCTCCTCCCGTCCTTTCCCCAGTCATTTTCTGCCCGGCTTGATTTCTGACATTA
+
BAABCFFFFFFFGGGGGFGGGGGHHHHHHHHGHHGHHGHHHGHHHGHHHHHHGGGGGHHGHHHHHHHHHHHHHGGHHGGHHHHHHHHHGGGGGHHGGGEGGGHHGGGGGGGGHFHHGGHGHHHHHHHHHHGGGGGGGGGGGGHHHHGGGGGFHHEFGGGGGFGEGGGFGGGGGGFFBFFGGGEFDFFFFFFFFFFCCFFFFFFFFFF.DFDFFFFFFFDFFFFFFFFFFEFFFFBBBC:FFFFFFEFFFF/
@M05620:45:000000000-G6HP7:1:1101:6374:6274 1:N:0:164
ATCTCTATCTCCTAAAAACCTGTTTAGATTTGGAGATAGACCTTCAGGTTTTTCATCATTTTCTGCATGAATTATACATTGACCACGTTCCAGCGTGGTCAGTTTGCAGCATTCTGTTATTTTGTTTGACAGAGTGTCTTGTTGAGAACATATGTAGGACATGATTTTTTCCTGCAACAGGGAAAATAAAGTATAAGTTTTAAAGATTTATTCTTTAATAAAGGATCTCAAAGCCAGCTTTAGAAAAAGGA
+
BCCCCFFFFFFFGGGGGGGGGGHHHHHHHHHHHBHHHHHHHHHHHHHHHHHGGHHHHHHHHHIHHHHHHHHHHHHHHHHHHHHHHHGHHHHHHHGGGGHHGHHHHHHHHHHHHHHHHHHHHHHHHHHHHHHHHHHHHHHHHHHHHHHHHHGHHHHHHHHHHHHHHHHHHGHHHHGGHHHHHGFFHGGFFGHHHHHHHFHHHGGHHGHHHHHHHHHHGHHHHGHHHHHHHFHGHGHHHGHHHHHHFGFHGGF
@M05620:45:000000000-G6HP7:1:1101:18424:6279 1:N:0:164
CATCCTGACCCTGAAGTACCCCGGCTTGATTTCTGACATTAGATCGGAAGAGCACACGTCTGAACTCCAGTCACGTCGACGCATCTCGTATGCCGTCTTCTGCTTGAAAAAAAAAAAATATAAACTACACTACGTTCTTTGTTTCATCCCCCCTCTCCCTTCGCTCATCCTTTTTTCTTTCCTTACTTCTTCTTCCGTCCTTACTTCATATCCACCGTGCTGCTTTTCTCCACCACACTCCTCTCCTTCCC
+
CCCCCFFFFFFFGGGGGGGGGGGGGGGGHHHHHHHHHHHHGHHHHHGGGGHHHHHHHGHHHGHGHHHHHHHHHGGHHGGGGGGGGFHHGGHHHHGGGHGHHGHHHGGGF3FD/<<<//011111<=111010<.00>.<=00//00=00<..:-./////0:...9.0;;0C;90-/000000;0/;0;09//://./:.:9////////////9..9.;.//9/////////..9..//99:////////
@M05620:45:000000000-G6HP7:1:1101:5076:6284 1:N:0:164
CATCCTGACCCTGAAGTACCCCATTGAGCATGGCATCGTCACCAACTGGGACGACATGGAGAAGATCTGGCACCACACCTTCTACAACGAGCTGCGCGTGGCCCCGGAGGAGCACCCAGTGCTGCTGACCGAGGCCCCCCTGAACCCCAAGGCCAACAGAGAGAAGATGACTCAGGTGAGGCTCGGCCGACGCCCGTGCTCCTCCCGTCCTTTCCCCAGTCATTTTCTGCCCGGCTTGATTTCTGACATTA
+
AABABFFFFFFFGGGGGGGGGGGHHHHHHHHHHHHHHGHHHGHGHGHHHHHHGGGGGHGGHHHHFFHHHHHGGFFHHEGHHHHHHFHHEFGEGHBEEFEEEEFHGFGCGGGGFEGGGGHFGFHGHHHHHHGGGGCFDGGGGGHGGHGGGGGEGHEGGFGGGGGEGGFFFFFFFFFGGGGGGGGGCF.ACB=D=C=C@DDFFFFFFFDADDFFFFFFFFFFFFFFFFFFF/:EAB@FDC.;BFBFFB:BFF/
@M05620:45:000000000-G6HP7:1:1101:20341:6291 1:N:0:164
AAACCAAGCAGACACTCACCGCTCCCTCGCCACAGGCCAATAGTTTGTCCTCACTGAGTTGGCAACAAGTGGCTGCTGTGGCTGCCATTTTTCTGGTGATGGCCATCAGCTCCGACGAGGTCAGCTGGGGGGCTTTCTTTGTGTAAGCAACGAGAAACCTGAAAGAAGCATTTTTTAACTAAGTCCTGCTGAGTCATTCATGAGTTTTTAGCCGCCTTGCTTCTTCTCACAGACTCTCTACTCTCATGCCA
+
B@AAB?AFBFFCCGGFFGGGGGGGGGHHGGFGGHHGDGFHGFHHHHHHFFGFFHHHGFHHHHHBFHHHHFGHFGFGFHHHHHCEGHHHHFGHHEHHHHEBGHHCHHHHHHGFFEEEG?CCGFFHGHHHGGGGGGGGFBFGGGGGGEFFFFFFFFFFFBFFA/BFFFFFFFBBFFFFFFFFFFFBFFFFFFFFFFFFFFFFFFFFBFFFFFFBFD;9DDFFFBFFFFBBBFFFFFFFFFFFFFFFFFBBBFF
@M05620:45:000000000-G6HP7:1:1101:9104:6292 1:N:0:164
CATCCTGACCCTGAAGTACCCCATTGAGCATGGCATCGTCACCAACTGGGACGACATGGAGAAGATCTGGCACCACACCTTCTACAACGAGCTGCGCGTGGCCCCGGAGGAGCACCCAGTGCTGCTGACCGAGGCCCCCCTGAACCCCAAGGCCAACAGAGAGAAGATGACTCAGGTGAGGCTCGGCCGACGCCCGTGCTCCTCCCGTCCTTTCCCCAGTCATTTTCTGCCCGGCTTGATTTCTGACATTA
+
BBBBBFFFFFFFGGGGGGGGGGGHHHHHHHHHHHHGHGHHHGHHHGHHHHHHGGGGGHHHHHGHHHHHHFHHHGHHHGGHHHHHHHHHGGGGGHHGGGGGGGHHGGGGGGGGHHHHGGHGHHHHHHHHHHGGGGGGGGGGGGGHHHGGGGHGHHGGGGGGGGGGGGGGGGGGGGGGGGGGGGGGFFFFFFFFFFFFDDFEFFFFFFFFFFFFFFFFFFFFFFFFFFFFFFFFFFFFFFFFFFFFE/FFFF/
@M05620:45:000000000-G6HP7:1:1101:5092:6292 1:N:0:164
CATCCTGACCCTGAAGTACCCCATTGAGCATGGCATCGTCACCAACTGGGACGACATGGAGAAGATCTGGCACCACACCTTCTACAACGAGCTGCGCGTGGCCCCGGAGGAGCACCCAGTGCTGCTGACCGAGGCCCCCCTGAACCCCAAGGCCAACAGAGAGAAGATGACTCAGGTGAGGCTCGGCCGACGCCCGTGCTCCTCCCGTCCTTTCCCCAGTCATTTTCTGCCCGGCTTGATTTCTGACATTA
+
CCCCCFFFFFFFGGGGGGGGGGGHHHHHHHHHHHHHHGHHHGHHHGHHHHHHGGGGGHHHHHHHHHHHHHHHHGHHHGGHHHHHHHHHGGGGGHHGGGGGGGHHGGGGGGGGHHHHGGHHHHHHHHHHHHGGGGGGGGGGGGHHHHGGGGHGHHGGGGGGGGGGGGGGGGGGGGGGGGGGGGGGFFFFFFFFFFFFDFFFFFFFFFFFFFDFFFFFFFFFFFFFFFFFFFFFFAFFBCFFFFFFBBFFFF0
@M05620:45:000000000-G6HP7:1:1101:6385:6293 1:N:0:164
ATCTCTATCTCCTAAAAACCTGTTTAGATTTGGAGATAGACCTTCAGGTTTTTCATCATTTTCTGCATGAATTATACATTGACCACGTTCCAGCGTGGTCAGTTTGCAGCATTCTGTTATTTTGTTTGACAGAGTGTCTTGTTGAGAACATATGTAGGACATGATTTTTTCCTGCAACAGGGAAAATAAAGTATAAGTTTTAAAGATTTATTCTTTAATAAAGGATCTCAAAGCCAGCTTTAGAAAAAGGA
+
BCCCCFFFFFFFGGGGGGGGGGHHHHHHHHHHHHHHHHHHHHHHHHHHHHHGGHHHHIHHHIIIIHHHHHHHHHHHHHHHHHHHHHGHHHHHHHGGGGHHHHHHHHHHHHHHHHHHHHHHHHHHHHHHHHHHHHHHHHHHHHHHHHHHHHHHHHHHHHHHHHHHHHHHHGHHHHHHHHHHHGGHHHGHGGHHHHHHHHHHHHHHHHHHHHHHHHHHHHHHHHHHHHHHHGHHHHHHHGHHHHGGHFHHGGG
@M05620:45:000000000-G6HP7:1:1101:26364:6301 1:N:0:164
AAACCAAGCAGACACTCACCGCTCCCTCGCCACAGGCCAATAGTTTGTCCTCACTGAGTTGGCAACAAGTGGCTGCTGTGGCTGCCATTTTTCTGGTGATGGCCATCAGCTCCGACGAGGTCAGCTGGGGGGCTTTCTTTGTGTAAGCAACGAGAAACCTGAAAGAAGCATTTTTTAACTAAGTCCTGCTGAGTCATTCATGAGTTTTTAGCCGCCTTGCTTCTTCTCACAGACTCTCTACTCTCATGCCA
+
BBBBBBBFBFFFGGGGGGGGGGGGGGHHGGGGGHHHGGHHHHHHHHHHHHHHHHHHHHHHHHHHHHHHHGHHGHGGHHHHHHHGGHHHHHHHHHHHHHGHHHHHHHHHHHHHHGGGGGGGFHHHHHHHGGGGGGGGGGGGGGGGGGFFFFFFFFFFFFFFFFFFFFFFFFFFFFFFFFFFFFFFFFFFFFFFFFFFFFFFFFFFFFFFFFFFFFFFFFFFFFFFFFFFFFFFFFFFFFFFFFFFFFFFFFB
@M05620:45:000000000-G6HP7:1:1101:18417:6302 1:N:0:164
CATCCTGACCCTGAAGTACCCCGGCTTGATTTCTGACATTAGATCGGAAGAGCACACGTCTGAACTCCAGTCACGTCGACGCATCTCGTATGCCGTCTTCTGCTTGAAAAAAAAAAAACTAGCGCTAGACAATAACATTCATAACCCAAAGTATTCTGGAAAAGAGACTTTTAAAGTACCCAATAGCCATCCCAACTACCACGACAACGACTCAGGCAGGAAGCTCTCGATATCATGTGCGCACTATCTTC
+
CCCCCFFFFFFFGGGGGGGGGGG?EEGGHHHHHHHGHHHHCHGHHHGGGGGHHHHHHGHHHGHHHHHHHHHHHHGGHGEEGGGGGHHHGGHBGHGFEHGHHHHHHGFGF3FB/><>><?1110<-.-.111/00<0<00000<0//..::/000000;00/0//.///00000000009000./:00000/..0/.//;/00.--:-.-.-..////..-./../;//.//;-//9////.----//////
@M05620:45:000000000-G6HP7:1:1101:24785:6330 1:N:0:164
AAACCAAGCAGACACTCACCGCTCCCTCGCCACAGGCCAATAGTTTGTCCTCACTGAGTTGGCAACAAGTGGCTGCTGTGGCTGCCATTTTTCTGGTGATGGCCATCAGCTCCGACGAGGTCAGCTGGGGGGCTTTCTTTGTGTAAGCAACGAGAAACCTGAAAGAAGCATTTTTTAACTAAGTCCTGCTGAGTCATTCATGAGTTTTTAGCCGCCTTGCTTCTTCTCACAGACTCTCTACTCTCATGCCA
+
CCBCCCCFCFFFGGGGGGGGGGGGGGHHGGGGGHHHGGHHHHHHHHHHHHHHHHHHHHHHHHHHHHHHHHHHGHGGHHHHHHHGGHHHHHHHHHHHHHHHHHHHHHHHHHHHHGGGGGFGGHHHHHHHGGGGGGGGGGGGGGGGGGFFFFFFFFFFFFFFFFFFFFFFFFFFFFFFEFFFFFFFFFFFFFFFFFFFFFFFFFFFFFFFFFFFFFFFFFFFFFFFFFFFFFFFFFFFFFFFFFFFFFFFFFB
@M05620:45:000000000-G6HP7:1:1101:8616:6338 1:N:0:164
AAACCAAGCAGACACTCACCGCTCCCTCGCCACAGGCCAATAGTTTGTCCTCACTGAGTTGCAACAAGTGGCTGCTGTGGCTGCCATTTTTCTGGTGATGGCCATCAGCTCCGACGAGGTCAGCTGGGGGGCTTTCTTTGTGTAAGCAACGAGAAACCTGAAAGAAGCATTTTTTAACTAAGTCCTGCTGAGTCATTCATGAGTTTTTAGCCGCCTTGCTTCTTCTCACAGACTCTCTACTCTCATGCCAG
+
B@BAAAAFBFFFGGGGGGGGGGGGGGHHGGGGGHHGFGHHHHHHHHHHHFHFHHHHHGGHHGHHHHHHHHHGHGEHHHGHHHFGHHHHGHGHHHHHHFHHHHEFHHHHH4GFFGGGEFGEHFHHHFHGGGGBFGGFGGGG;FFBFGGFFADFFDDFBFFFFEFFF?FFFFFFFFFFFFFFFFFFFFFFFFFFBFFFFFBFFFFBFFFFEF//A-9DFB/FFFFFFFFFFF9BFFFFFFFFFFFFFFBBFF/
@M05620:45:000000000-G6HP7:1:1101:24770:6342 1:N:0:164
AAACCAAGCAGACACTCACCGCTCCCTCGCCACAGGCCAATAGTTTGTCCTCACTGAGTTGGCAACAAGTGGCTGCTGTGGCTGCCATTTTTCTGGTGATGGCCATCAGCTCCGACGAGGTCAGCTGGGGGGCTTTCTTTGTGTAAGCAACGAGAAACCTGAAAGAAGCATTTTTTAACTAAGTCCTGCTGAGTCATTCATGAGTTTTTAGCCGCCTTGCTTCTTCTCACAGACTCTCTACTCTCATGCCA
+
BABBBBBFBCBFGGGGGGGGEGGGGGHHGGGGGHHHGGHHHHHHHHHHHHHHHHHHHHHHHHHHHHHHHHHHGHGGHHHHHHHGGHHHHHHHHHHDHHFHHHHHHHHHHHHHHGGGGGGGGHHHHHHHGGGGGGGGGGGGGGGGGGFFFFFFFFFDFFFFFFFFFFFFFFFFFFFFFFFFFFFFFFFFFFFFFFFFFFFFFFFFFFFFFFFFFFFFFFFFFFFFFFEFFFFFFFFFFFFFFFFFFFFFFFF
@M05620:45:000000000-G6HP7:1:1101:20400:6347 1:N:0:164
ATCTCTATCTCCTAAAAACCTGTTTAGATTTGGAGATAGACCTTCAGGTTTTTCATCATTTTCTGCATGAATTATACATTGACCACGTTCCAGCGTGGTCAGTTTGCAGCATTCTGTTATTTTGTTTGACAGAGTGTCTTGTTGAGAACATATGTAGGACATGATTTTTTCCTGCAACAGGGAAAATAAAGTATAAGTTTTAAAGATTTATTCTTTAATAAAGGATCTCAAAGCCAGCTTTAGAAAAAGGA
+
CCCCCFFFFFFFGGGGGFEGGGHHHHHHHHGHHGHHHHHHHHHHHHHHHHHGGHGHHHHHHHHHHHHHHHHHHHHHHHHHHHGHGHGHHHHHHHGGGGHHHHHHHHHHHHHHGHHHHHHHHHHHHHHHHHHHHHHHHHHHHHHHHHHGHHHHHHHHGHHHHGHHHHHHHGHHHHHHFHFHHGGHHHGHGHHHHGHHHHHHHHHHHHHHHHHHHHHHHFHHHHHHHHHHHHHHHHHHHGHHHHGHHHHHGCG
@M05620:45:000000000-G6HP7:1:1101:7544:6355 1:N:0:164
CATCCTGACCCTGAAGTACCCCATTGAGCATGGCATCGTCACCAACTGGGACGACATGGAGAAGATCTGGCACCACACCTTCTACAACGAGCTGCGCGTGGCCCCGGAGGAGCACCCAGTGCTGCTGACCGAGGCCCCCCTGAACCCCAAGGCCAACAGAGAGAAGATGACTCAGGTGAGGCTCGGCCGACGCCCGTGCTCCTCCCGTCCTTTCCCCAGTCATTTTCTGCCCGGCTTGATTTCTGACATTA
+
CCCCCFFFFFFFGGGGGGGGGGGHHHHHHHHHHHHHHGHHHGHHHGHHHHHHGGGGGHHHHHHHHHHHHHHHHGGHHGGHHHHHHHHHGGGGGHHGGGGGGGHHGGGGGGGGHHHHGGHHHHHHHHHHHHGGGGGGGGGGGGHHHHGGGGHGHHGGGGGGGGGGGGGGGGGGGGGGGGGGGGGGFFFFFFFFFFFFBAFFFFFFFFFFFFFFFFFFFFFFFFFFFFFFFFFFFAFFFA;FFFFFFBFFFF0
@M05620:45:000000000-G6HP7:1:1101:19849:6361 1:N:0:164
CATCCTGACCCTGAAGTACCCGGCTTGATTTCTGACATTAGATCGGAAGAGCACACGTCTGAACTCCAGTCACGTCGACGCATCTCGTATGCCGTCTTCTGCTTGAAAAAAAAAAAAAAAAAAAAAAAAAAAAGAGAAGAAAAAATAAAAAAAAAAAATAAGAAAACAAAATGTGATAAAGAAAGAGGAGTACGGTATATAAGAGAACGTAGGAATATGTACAGATCGAAAAATGAATGTTAGATAAACTA
+
CCCDDFFFFFFFGGGGGGGGGGGGGGGHHHHHHHGHHHHHHHHHHGGGGHHHHHHHGHHHGGHHHHHHHHHHHGHHGGGGGGGEHHHGGHHHHGFGHGHHHHHHHHHFHHGGGGG></--<<-----------..//0/:///.-.00000-9---9-.00000///..<.00000000000.<0//...//0..:.<0000000/0<.....00000000000000../.-..0000000000000000<
@M05620:45:000000000-G6HP7:1:1101:20403:6375 1:N:0:164
ATCTCTATCTCCTAAAAACCTGTTTAGATTTGGAGATAGACCTTCAGGTTTTTCATCATTTTCTGCATGAATTATACATTGACCACGTTCCAGCGTGGTCAGTTTGCAGCATTCTGTTATTTTGTTTGACAGAGTGTCTTGTTGAGAACATATGTAGGACATGATTTTTTCCTGCAAAAGGGGAAATTAAGGATTAGGTTTTAAGGTTTATTTTTTTATTAAAGGACTTAAAAGCAGCTTTAGAAAAAGGA
+
BCCCCFFFFFFFGGGGGGGGGGHHHHHHHHHHHHHHHHHGHHHHHHHHHHHGGHHHHHIHIIIIHHHHHGHHHHHHHHHHHHHHGHGHHHHHHHGFGGHHGHHHHHHGHHHHHHHHHHHHHHHHHHHHGHHHHHGHHHHHHHHHHHHHHGHGHHHHHHHHFHHHHHHHHG2G>222@222?E/CGHB1=F11111>11>FH.<G111>G00D00=E-;00<C0;0/./0<CG00;0///;C000;BBF.:/
@M05620:45:000000000-G6HP7:1:1101:16895:6376 1:N:0:164
AAACCAAGCAGACACTCACCGCTCCCTCGCCACAGGCCAATAGTTTGTCCTCACTGAGTTGGCAACAAGTGGCTGCTGTGGCTGCCATTTTTCTGGTGATGGCCATCAGCTCCGACGAGGTCAGCTGGGGGGCTTTCTTTGTGTAAGCAACGAGAAACCTGAAAGAAGCATTTTTTAACTAAGTCCTGCTGAGTCATTCATGAGTTTTTAGCCGCCTTGCTTCTTCTCACAGACTCTCTACTCTCATGCCA
+
CCCCCCBFCFFFGGGGGGGGGGGGGGHHGGGGGHHHGGHHHHHHHHHHHHHHHHHHHHHHHHHHHHHHHHHHGHGGHHHHHHHGGHGHHHHHHHHHHHHHHHHHHHHHHHHHHGGGGGGGGHHHHHHHGCGGGGGGGGGGGGGGGGFFFFFFFFFFFFFFFFFFFFFFFFFFFFFFFFFFFFFFFFFFFFFFFFFFFFFFFFFFFFFFFFFFFFFFFFFFFFFFFFFFFFFFFFFFFFFFFFFFFFFFFFF
@M05620:45:000000000-G6HP7:1:1101:16911:6382 1:N:0:164
AAACCAAGCAGACACTCACCGCTCCCTCGCCACAGGCCAATAGTTTGTCCTCACTGAGTTGGCAACAAGTGGCTGCTGTGGCTGCCATTTTTCTGGTGATGGCCATCAGCTCCGACGAGGTCAGCTGGGGGGCTTTCTTTGTGTAAGCAACGAGAAACCTGAAAGAAGCATTTTTTAACTAAGTCCTGCTGAGTCATTCATGAGTTTTTAGCCGCCTTGCTTCTTCTCACAGACTCTCTACTCTCATGCCA
+
CCBCCCCFCFFFGGGGGGGGGGGGGGHHGGGGGHHHGGHHHHHHHHHHHHHHHHHHHHHHHHHHHHHHHHHHGHGGHHHHHHHGGHHHHHHHHHHHHHHHHHHHHHHHHHHHHGGGGGGGGHHHHHHHGGGGGGGGGGGGGGGGGGFFFFFFFFFFFFFFFFFFFFFFFFFFFFFFFFFFFFFFFFFFFFFFFFFFFFFFFFFFFFFFFFFFFFFFFFFFFFFFFFFFFFFFFFFFFFFFFFFFFFFFFFF
@M05620:45:000000000-G6HP7:1:1101:25336:6430 1:N:0:164
ATCTCTATCTCCTAAAAACCTGTTTAGATTTGGAGATAGACCTTCAGGTTTTTCATCATTTTCTGCATGAATTATACATTGACCACGTTCCAGCGTGGTCAGTTTGCAGCATTCTGTTATTTTGTTTGACAGAGTGTCTTGTTGAGAACATATGTAGGACATGATTTTTTCCTGCAACAGGGAAAATAAAGTATAAGTTTTAAAGATTTATTCTTTAATAAAGGATCTCAAAGCCAGCTTTAGAAAAAGGA
+
CCCCDFFFFFFFGGGGGGGGGGHHHHHHHHHHHHHHHHHHHHHHHHHHHHHGGHHHHHIHHHHIIHHHHHHHHHHHHHHHHHHHHHGHHHHHHHGGGGHHHHHHHHHHHHHHHHHHHHHHHHHHHHHHHHHHHHHHHHHHHHHHHHHHHHHHHHHHHHHHHHHHHHHHHGHHHHHHHHHHHGGHHHHHHHHHHHHHHHHHHHHHHHHHHHHHHHHHHHHHHHHHHHHHHHHHHHHHHGHHHHHHHHHHGGH
@M05620:45:000000000-G6HP7:1:1101:25317:6437 1:N:0:164
ATCTCTATCTCCTAAAAACCTGTTTAGATTTGGAGATAGACCTTCAGGTTTTTCATCATTTTCTGCATGAATTATACATTGACCACGTTCCAGCGTGGTCAGTTTGCAGCATTCTGTTATTTTGTTTGACAGAGTGTCTTGTTGAGAACATATGTAGGACATGATTTTTTCCTGCAACAGGGAAAATAAAGTATAAGTTTTAAAGATTTATTCTTTAATAAAGGATCTCAAAGCCAGCTTTAGAAAAAGGA
+
@BBBBFFFFFFFGGBGGGGGGGHHHHHHHHHHHFHHHGHHHHHHHHHHHHHGGHHHHHHHHHHHHHHHHHGHHGGFHHHHHHHHGHGHHHHGGHGFG?HHGHHHHHHHHHHHHHHHHHHHHHHHHHHHGHHHHHHHHHHHHHHHHHGHHHHHHHHHHHHHHHHHHHHHHGHHHHHHHHHGHGGGGHHGGHHGFHGHHFGHHHHGHHHHHHHHHHHHHHHHHHHHGGHHHHHGHHHHHGFHHHHHHFFHGGH
@M05620:45:000000000-G6HP7:1:1101:6166:6440 1:N:0:164
ATCTCTATCTCCTAAAAACCTGTTTAGATTTGGAGATAGACCTTCAGGTTTTTCATCATTTTCTGCATGAATTATACATTGACCACGTTCCAGCGTGGTCAGTTTGCAGCATTCTGTTATTTTGTTTGACAGAGTGTCTTGTTGAGAACATATGTAGGACATGATTTTTTCCTGCAACAGGGAAAATAAAGTATAAGTTTTAAAGATTTATTCTTTATTACAGGTTCTGAAAGCCAGCTTTAGAAAAAGGA
+
A1>>AFFFFFFFGGGGGGGGFEBFGGHFDFGHHBGFCGHHHHEGFGHHGFHFEHGGGGFFGGEHGFEFHAAGEFGHHFDHHDBGHEEA0B02D0>E?EFF2>2BBG1FGBHHFGFE2F2GG2BG0GHHBG1GCGDG>GB2DFGC2</FFFFF2GGGFG<10BGHHFBGG/GDFDGFDF0GHA/?F0<G111GGBHHG>FGHH1=11>F1>>11<FDG0=00<D/0<<D000<=CGGH.CGH0000;GHC.:
@M05620:45:000000000-G6HP7:1:1101:11847:6448 1:N:0:164
AAACCAAGCAGACACTCACCGCTCCCTCGCCACAGGCCAATAGTTTGTCCTCACTGAGTTGGCAACAAGTGGCTGCTGTGGCTGCCATTTTTCTGGTGATGGCCATCAGCTCCGACGAGGTCAGCTGGGGGGCTTTCTTTGTGTAAGCAACGAGAAACCTGAAAGAAGCATTTTTTAACTAAGTCCTGCTGAGTCATTCATGAGTTTTTAGCCGCCTTGCTTCTTCTCACAGACTCTCTACTCTCATGCCA
+
CCCCCCCFCFFFGGGGGGGGGGGGGGHHGGGGGHHHGGHHHHHHHHHHHHHHHHHHGHHHHHHHHHHEHHHHGHGGHHHHHHHGGHHHHHHHHHHHHHHHHHHHHHHHHHHHHGGGGFGGEGHHHHHHGGGGGGGGGGGGGGGGGGFFFFFFFFFFFFFFFFFFFFFFFFFFFFFFEFFFFFFFFFFFFFFFFFFFFFFFFFFFFFFFFFFFFFFFFFFFFFFFFFFF09BFFFFFFFFFFFFFFFFFFF0
@M05620:45:000000000-G6HP7:1:1101:6150:6449 1:N:0:164
ATCTCTATCTCCTAAAAACCTGTTTAGATTTGGAGATAGACCTTCAGGTTTTTCATCATTTTCTGCATGAATTATACATTGACCACGTTCCCGCGTGGCAAGTTTGTAGTATTTTGTTTTTTTGTTTGACAGGGTGTCTTGTTGTGAACATCAGTAGGTTATGCTTTTTCCCTGCAACTGGGAAATTAGTGTATAAGTTTTATTGTTTAATTCTTTATTTCAGGATCTGAATGCGAGCTTTAGAAAAAGGG
+
CCCCCFFFFFFFGGGGGGGGGGHHHHHHHHHHHHHHHHHGHHHHHHHHHHHGGHHHHHHHIHHHIHHGHHHHHHHHHHHHHGHHHHGHF22310>F>E/2313DG4B44@DGH4FHHH2?///>2BGH3F4?//FF<23333D02?2F2222222D22111?11@D1<101<?F.>G1000.01>11D000=00=DD0=GHHD00==G0<C00;:;G0000;00/0;0000000.;9-./;0;C0;FGGG.
@M05620:45:000000000-G6HP7:1:1101:5011:6453 1:N:0:164
CATCCTGACCCTGAAGTACCCCATTGAGCATGGCATCGTCACCAACTGGGACGACATGGAGAAGATCTGGCACCACACCTTCTACAACGAGCTGCGCGTGGCCCCGGAGGAGCACCCAGTGCTGCTGACCGAGGCCCCCCTGAACCCCAAGGCCAACAGAGAGAAGATGACTCAGGTGAGGCTCGGCCGACGCCCGTGCTCCTCCCGTCCTTTCCCCAGTCATTTTCTGCCCGGCTTGATTTCTGACATTA
+
CCCCCFFFFFFFGGGGGGGGGGGHHHHHHHHHHHGHHGGHHGHHHGHHHHHHGGGGGHHHHHHHFHHHHFHHHGHHHGGHHHHHHHHHGGGGGHGGGGGGGGHHGGGGGGGGGHHFGGHGGHHHHHHGHHGGGGGGGGGGGGHHHEGGGGHGHHGGFGGGGGGGGGGGGGGGGFGGFGGGGEEGFFEFDAAFFFFACDDFFFFFFFFEFFDFFFFFFFFFFFFFBFFFFFFFAFFFFFFFFFB9FBFFFF0
@M05620:45:000000000-G6HP7:1:1101:11854:6465 1:N:0:164
AAACCAAGCAGACACTCACCGCTCCCTCGCCACAGGCCAATAGTTTGTCCTCACTGAGTTGGCAACAAGTGGCTGCTGTGGCTGCCATTTTTCTGGTGATGGCCATCAGCTCCGACGAGGTCAGCTGGGGGGCTTTCTTTGTGTAAGCAACGAGAAACCTGAAAGAAGCATTTTTTAACTAAGTCCTGCTGAGTCATTCATGAGTTTTTAGCCGCCTTGCTTCTTCTCACAGACTCTCTACTCTCATGCCA
+
DCDDDDDFDFFFGGGGGGGGGGGGGGHHGGGGGHHHGGHHHHHHHHHHHHHFHHHHHHHHHHHHHHHHHHHHGHGGHHHHHHHGGHHHHHHHHHHHHHHHHHHHHHHHHHHHHGGGGGGGGHHHHHHHGGGGGGGGGGGGGGGGGGFFFFFFFFFFFFFFFFFFFFFFFFFFFFHFFFFFHFFFHFFFFFFFFBFFFFFFFFFFFFFFFFFFFFFFFFFFHHFFHFFFFFFFFFFFFFFFFFFFFFFFFFB
@M05620:45:000000000-G6HP7:1:1101:11836:6473 1:N:0:164
AAACCAAGCAGACACTCACCGCTCCCTCGCCACAGGCCAATAGTTTGTCCTCACTGAGTTGGCAACAAGTGGCTGCTGTGGCTGCCATTTTTCTGGTGATGGCCATCAGCTCCGACGAGGTCAGCTGGGGGGCTTTCTTTGTGTAAGCAACGAGAAACCTGAAAGAAGCATTTTTTAACTAAGTCCTGCTGAGTCATTCATGAGTTTTTAGCCGCCTTGCTTCTTCTCACAGACTCTCTACTCTCATGCCA
+
BBBBBBBFAFFFGGGGGGGGGGGGGGHHGGGGGFGHGGCAFGHGHHHHHHHHHHHGHHHHHHHHHHHHHHEHGFGEHFGHHHHGGHFHHHHFHHFHHHHHHHHHHHHHHHHHHGGGGEFGGHHHGHHHGGGGGGGGGGGGGGGGGGFFFFFFFFFFFFFFFFFFFFFFFFFFFFFFEFFFFFFFFFFFFFFFF;BFFFFFFFBBFFFFFEFFFFFFFFFFFFFFFFFFFFFFFFFFFFFFFFFFFFFBFF/
@M05620:45:000000000-G6HP7:1:1101:18305:6475 1:N:0:164
CATCCTGACCCTGAAGTACCCCATTGAGCATGGCATCGTCACCAACTGGGACGACATGGAGAAGATCTGGCACCACACCTTCTACAACGAGCTGCGCGTGGCCCCGGAGGAGCACCCAGTGCTGCTGACCGAGGCCCCCCTGAACCCCAAGGCCAACAGAGAGAAGATGACTCAGGTGAGGCTCGGCCGACGCCCGTGCTCCTCCCGTCCTTTCCCCAGTCATTTTCTGCCCCGCTTGATTTCTGACATTT
+
BBBBBFFFFFFFGGGGGGGGGFGHGHFGGEEGAGGHHGHHHGHHHGGFHHHHGGGGGHHCFFFFHGHGGHHHHGHHHGGHHHHHHHHHGAEGGHGGGGGGGGHHGGDGGGGFHHHHGGEFFFFHHFHHHGGCGGGGGGGGCEHHHHGGGDHFHHGGGGGGGGGGBFGGGGGGGGGGGGGGFGGGFAEFFFF-@BFF-AFFFFFFFFFEDDDBFFFFF.9;F/FFFFFFF/FE.;;BA..;BFFFBBF/FF/
@M05620:45:000000000-G6HP7:1:1101:11862:6482 1:N:0:164
AAACCAAGCAGACACTCACCGCTCCCTCGCCACAGGCCAATAGTTTGTCCTCACTGAGTTGGCAACAAGTGGCTGCTGTGGCTGCCATTTTTCTGGTGATGGCCATCAGCTCCGACGAGGTCAGCTGGGGGGCTTTCTTTGTGTAAGCAACGAGAAACCTGAAAGAAGCATTTTTTAACTAAGTCCTGCTGAGTCATTCATGAGTTTTTAGCCGCCTTGCTTCTTCTCACAGACTCTCTACTCTCATGCCA
+
A3AABBBF@>CFGGGGGGGFGGGGGFHHGGGGGHHDGGHHHGHHHHHHGHG5GHHHHHFGHFHHHHHHGGFGGGGGGHHHHHHGGHHHHFHHHHHHHFFHHHHHFGFGFHHHHGFGGGGGGGBGFHFFGGGGGGEFBGGGGFGGGFFFFFFFFFFFFFFFFFEFFFFFFFFFFFFFEFFFF/BFFFFFFFFFFFFFFBBF;BFFFFFFFFFFFFFFFFFFFFFFFFFFFFFFBFFFFFFFFFFFFFB/BFF
@M05620:45:000000000-G6HP7:1:1101:6532:6487 1:N:0:164
AAACCAAGCAGACACTCACCGCTCCCTCGCCACAGGCCAATAGTTTGTCCTCACTGAGTTGGCAACAAGTGGCTGCTGTGGCTGCCATTTTTCTGGTGATGGCCATCAGCTCCGACGAGGTCAGCTGGGGGGCTTTCTTTGTGTAAGCAACGAGAAACCTGAAAGAAGCATTTTTTAACTAAGTCCTGCTGAGTCATTCATGAGTTTTTAGCCGCCTTGCTTCTTCTCACAGACTCTCTACTCTCGTGCCA
+
CCCCCCCFCFFFGGGGGGGGGGGGGGHHGGGGGHHHGGHHHHHHHHHHHHHHHHHHHHHHHHHHHHHHHHHHGHGGHHHHHHHGGHHHHHHHHHHHHHHHHHHHHHHHHHHHHGGGGGGGGHHHHHHHGGGGGGGGGGGGGGGGGGFFFFFFFFFFFFFFFFFFFFFFFFFFFFFFFFFFFFFFFFFFFFFFFFFFFFFFFFFFFFFFFFFFFFFFFFFFFFFFFFFFFFFFFFFFFFFFFFFFFDEEFFF
@M05620:45:000000000-G6HP7:1:1101:18292:6489 1:N:0:164
CATCCTGACCCTGAAGTACCCCATTGAGCATGGCATCGTCACCAACTGGGACGACATGGAGAAGATCTGGCACCACACCTTCTACAACGAGCTGCGCGTGGCCCCGGAGGAGCACCCAGTGCTGCTGACCGAGGCCCCCCTGAACCCCAAGGCCAACAGAGAGAAGATGACTCAGGTGAGGCTCGGCCGACGCCCGTGCTCCTCCCGTCCTTTCCCCAGTCATTTTCTGCCCGGCTTGATTTCTGACATTA
+
BBBBBFFFFFFFFGGGBFGGGGEFFAEEFGDFCGFHHFGHCFHFFEGFHFAGFEEEGGH3GF1GH5GBHFHGHGGHGGGHHHHHHHHHECE?ECFGEGEEGGHHGG@CG@ADHFHHGGHGCGFHHHHEFFGCCFCCEC@@@EEFFHGGGGHGHHGGGGBFFGDGFFGFBGFGBBCBFEF?AEEA9>??--9;@AB;B.AA/99FBA?EADF/9/BFBBF/;99FFF//;FFFA--9@-.;/;FF/9/99//
@M05620:45:000000000-G6HP7:1:1101:10586:6501 1:N:0:164
CATCCTGACCCTGAAGTACCCCATTGAGCATGGCATCGTCACCAACTGGGACGACATGGAGAAGATCTGGCACCACACCTTCTACAACGAGCTGCGCGTGGCCCCGGAGGAGCACCCAGTGCTGCTGACCGAGGCCCCCCTGAACCCCAAGGCCAACAGAGAGAAGATGACTCAGGTGAGGCTCGGCCGACGCCCGTGCTCCTCCCGTCCTTTCCCCAGTCATTTTCTGCCCGGCTTGATTTCTGACATTA
+
CCCDDFFFFFFFGGGGGGGGGGGHHHHHHHHHHHHHHGHHHGHHHGHHHHHHGGGGGHHHHHHHHHHHHHHHHGHHHGGHHHHHHHHHGGGGGHHGGGGGGGHHGGGGGGGGHHHHGGHHHHHHHHHHHHGGGGGGGGGGGGHHHHGGGGHGHHGGGGGGGGGGFGFGGGGGGGGGGGGGGGGGFFFFFFFFFFFFDFFFFFFFFFFFFFFFFFFFFFFFFFFFFFFFFFFFFFFFFFFFFFFFFBFFFF0
@M05620:45:000000000-G6HP7:1:1101:14049:6533 1:N:0:164
AGATTGGAAGAGCACACGTCTGAACTCCAGTCACGTCGACGCATCTCGTATGCCGTCTTCTGCTTGAAAAAAAAAAAAAAAAATTCTATCAAATTTATGTTGTGAGTGTAGAATAAGGTGAAGAAGTGTGTGATGTAGTAGTTGTGGGTCATAGGGACATATCTTGAGATGTTGTCGTACTATTGTGGATGTAGGTATATTGATAGTGTGATGTGATACGCACGTGAGTATGATGCTATGCGAATGTAAAT
+
CCCCCFFFFFFFGGGGGGGGGGHHHHHHGHHHHHGHHGGGGGGGGHHHGGHHHHGEGHGHHHHHHHFFFGHGGGGE>/</<>/0222@22>2222221?1110/11111111111111<11<1100>1<1..00000000000<0..../.0000./..000000000.00000/0.:...0;0000.00000:;:C00;00000:0000000:00000...9-....00000000:0000..--0:000:
@M05620:45:000000000-G6HP7:1:1101:20590:6606 1:N:0:164
AAACCAAGCAGACACTCACCGCTCCCTCGCCACAGGCCAATAGTTTGTCCTCACTGAGTTGGCAACAAGTGGCTGCTGTGGCTGCCATTTTTCTGGTGATGGCCATCAGCTCCGACGAGGTCAGCTGGGGGGCTTTCTTTGTGTAAGCAACGAGAAACCTGAAAGAAGCATTTTTTAACTAAGTCCTGCTGAGTCATTCATGAGTTTTTAGCCGCCTTGCTTCTTCTCACAGACTCTCTACTCTCATGCCA
+
CCCCCCCFCFFFGGGGGGGGGGGGGGHHGGGGGHHGGGHHHHHHHHHHHHHHHHHHHHHHHHHHHHHHHHHHGHGGHHHHHHHGGHHHHHHHHHHGHHHHHHHHHHHGHHHHHGGGGGGGFGHHGHHHGGGGGGGGGGGGGGGGGGFFFFFFFFFFFFFFFFFFFFFFFFFFFFFFEFFFFFFFFFFFFFFFFFFFFFFFFFFFFFFFFFFFFFFFFFFFFFFFFFFFFFFFFFFFFFFFFFFFFFFFFF/
@M05620:45:000000000-G6HP7:1:1101:20578:6621 1:N:0:164
AAACCAAGCAGACACTCACCGCTCCCTCGCCACAGGCCAATAGTTTGTCCTCACTGAGTTGGCAACAAGTGGCTGCTGTGGCTGCCATTTTTCTGGTGATGGCCATCAGCTCCGACGAGGTCAGCTGGGGGGCTTTCTTTGTGTAAGCAACGAGAAACCTGAAAGAAGCATTTTTTAACTAAGTCCTGCTGAGTCATTCATGAGTTTTTAGCCGCCTTGCTTCTTCTCACAGACTCTCTACTCTCATGCCA
+
CCCCCBCFCFFFGGGGGGGGGGGGGGHHGGGGGHHHGGHHHHHHHHHHHHHHHHHHHHFGHHHGHHHHHHHHGHGGHHGHHHHGGHHHHHHHHHHHHHFHHHHHHHHHHHHHHGGGGGGGEHHHGHHHGGGGGGGGGGGGGGGGGGFFFFFFFFFFFFFFFFFFFFFFFFFFFFFFFFFFFFFFFFFFFFFFFBFFFFFFFFFFFFFFFFFFFFFFFFFFFFFFFFFFFFFFFFFFFFFFFFFFFFFFFFF
@M05620:45:000000000-G6HP7:1:1101:9838:6625 1:N:0:164
AAACCAAGCAGACACTCACCGCTCCCTCGCCACAGGCCAATAGTTTGTCCTCACTGAGTTGGCAACAAGTGGCTGCTGTGGCTGCCATTTTTCTGGTGATGGCCATCAGCTCCGACGAGGTCAGCTGGGGGGCTTTCTTTGTGTAAGCAACGAGAAACCTGAAAGAAGCATTTTTTAACTAAGTCCTGCTGAGTCATTCATGAGTTTTTAGCCGCCTTGCTTCTTCTCACAGACTCTCTACTCTCATGCCA
+
BCCCCCCFCFFFGGGGGGGGGGGGGGHHGGGGGHHHGGHHHHHHHHHHHHHHHHHHHHHHHHHHHHHHHHHHGHGGHHHHHHHGGHHHHHHHHHHHHHHHHHHHHHHHHHHHHGGGGGGGGHHHHHHHGGGGGGGGGGGGGGGGGGFFFFFFFFFFFFFFFFFFFFFFFFFFFFFFFFFFFFFFFFFFFFFFFFFFFFFFFFFFFFFFFFFFFFFFFFFFFFFFFFFFFFFFFFFFFFFFFFFFFFFFFFB
@M05620:45:000000000-G6HP7:1:1101:21738:6637 1:N:0:164
AAACCAAGCAGACACTCACCGCTCCCTCGCCACAGGCCAATAGTTTGTCCTCACTGAGTTGGCAACAAGTGGCTGCTGTGGCTGCCATTTTTCTGGTGATGGCCATCAGCTCCGACGAGGTCAGCTGGGGGGCTTTCTTTGTGTAAGCAACGAGAAACCTGAAAGAAGCATTTTTTAACTAAGTCCTGCTGAGTCATTCATGAGTTTTTAGCCGCCTTGCTTCTTCTCACAGACTCTCTACTCTCATGCCA
+
CCCCCCCFCFFFGGGGGGGGGGGGGGHHGGGGGFHHGGHHHHHHHHHHHHHHHHHHHHHGHHHHHHHHHHHHGHGGHHHHHHHGGHHHHHHHHHHHHHHHHHHHHHHHHHHHHGGGGGGGGHHHHHHHGGGGGGGGGGGGGGGGGGFFFFFFFFFFFFFFFFFFFFFFFFFFFFFFFFFFFFFFFFFFFFFFFFFFFFFFFFFFFFFFFFFFFFFFFFFFFFFFFFFFFFFFFFFFFFFFFFFFFFFFFFF
@M05620:45:000000000-G6HP7:1:1101:25227:6638 1:N:0:164
ATCTCTATCTCCTAAAAACCTGTTTAGATTTGGAGATAGACCTTCAGGTTTTTCATCATTTTCTGCATGAATTATACATTGACCACGTTCCAGCGTGGTCAGTTTGCAGCATTCTGTTATTTTGTTTGACAGAGTGTCTTGTTGAGAACATATGTAGGACATGATTTTTTCCTGCAACAGGGAAAATAAAGTATAAGTTTTAAAGATTTATTCTTTAATAAAGGATCTCAAAGCCAGCTTTAGAAAAAGGA
+
BBBBBFFFFFFFGGGGGGGGGGHHHHHHHHHHHCGHHHHHHHHHHHHHHHHGGHHHHHHHHHHHHHFHHHHHHHHHHHHHHHHHHHGHHHHHGHGGGGHHHHHHHHHHHHHHHHHHHHHHHHHHHHHHHGHHGHHHHHHHHHHHGHHHHHHHHHHHHHHHHHHHHHHHHGHHHHHHHHHHHGGHHHHHHHHHHHHGHHHHHHHHHHHHHHHHHHHHHHHHHHGHHHHHHHHHHHHHHGHHHHHFHHHHGGH
@M05620:45:000000000-G6HP7:1:1101:25244:6642 1:N:0:164
ATCTCTATCTCCTAAAAACCTGTTTAGATTTGGAGATAGACCTTCAGGTTTTTCATCATTTTCTGCATGAATTATACATTGACCACGTTCCAGCGTGGTCAGTTTGCAGCATTCTGTTATTTTGTTTGACAGAGTGTCTTGTTGAGAACATATGTAGGACATGATTTTTTCCTGCAACAGGGAAAATAAAGTATAAGTTTTAAAGATTTATTCTTTAATAAAGGATCTCAAAGCCAGCTTTAGAAAAAGGA
+
CDDDDFFFFFFFGGGGGGGGGGHHHHHHHHHHHHHHHHHHHHHHHHHHHHHGGHHHHIIIHHIIIHHHHHHHHHHHHHHHHHHHHHGHHHHHHHGFGGHHHHHHHHHHHHHHHHHHHHHHHHHHHHHHHHHHHHHHHHHHHHHHHHHHHHHHHHHHHHHHHHHHHHHHHGHHHHHHHHHHHGGHHHHHHHHHHHHHHHHHHHHHHHHHHHHHHHHHHHHHHHHHHHHHHHHHHHHHHGHHHHHHHHHHGGH
@M05620:45:000000000-G6HP7:1:1101:21728:6656 1:N:0:164
AAACCAAGCAGACACTCACCGCTCCCTCGCCACAGGCCAATAGTTTGTCCTCACTGAGTTGGCAACAAGTGGCTGCTGTGGCTGCCATTTTTCTGGTGATGGCCATCAGCTCCGACGAGGTCAGCTGGGGGGCTTTCTTTGTGTAAGCAACGAGAAACCTGAAAGAAGCATTTTTTAACTAAGTCCTGCTGAGTCATTCATGAGTTTTTAGCCGCCTTGCTTCTTCTCACAGACTCTCTACTCTCATGCCA
+
BBBBBBBFBFFBGAAFGFFGEE?2EF2AA22AEA2EFG2A3FD5DG5FEF5DFCD5F355533BFHHE2F5GEFAF3BBE21FFFFFGHGDHHFDDFGHHHHEHHHHHHGHHHGGGGGGC/0GHGHGHGGGGGGGGGGGGGBBFGFFFFFF?FFFFFFFBFFFFFFFF/FFFFFFBFFFFFFFFFFFFFFFFFFFFFFFFFFFFFFFFFFFFF;B=D?BFFFFFFBBBBFFFFFFBFBFFFFFFFFFBFFF
@M05620:45:000000000-G6HP7:1:1101:23471:6660 1:N:0:164
CATCCTGACCCTGAAGTACCCCATTGAGCATGGCATCGTCACCAACTGGGACGACATGGAGAAGATCTGGCACCACACCTTCTACAACGAGCTGCGCGTGGCCCCGGAGGAGCACCCAGTGCTGCTGACCGAGGCCCCCCTGAACCCCAAGGCCAACAGAGAGAAGATGACTCAGGTGAGGCTCGGCCGACGCCCGTGCTCCTCCCGTCCTTTCCCCAGTCATTTTCTGCCCGGCTTGATTTCTGACATTA
+
DDDDDFFFFFFFGGGGGGGGGGGHHHHHHHHHHHHHHGHHHGHHHGHHHHHHGGGGGHHHHHHHHHHHHHHHHGHHHGGHHHHHHHHHGGGGGHHGGGGGGGHHGGGGGGGGHHHHGGHHHHHHHHHHHHGGGGGGGGGGGGHHHHGGGGHGHHGGGGGGGGGGGGGGGGGGGGGGHGGGGGGGFFFFFFFFFFFFFFFFHFFFFFFFFFFFFFFFFFFFFFFFFFFFFFFFFFFFFFFFFFFFFBFFFF0
@M05620:45:000000000-G6HP7:1:1101:13266:6663 1:N:0:164
AGATTACTGCAACAGTTCCCCCTGGACCTGGAAAAGTTTCTTGCCTGGCTTACAGAAGCTGAAACAACTGCCAATGTCCTACAGGATGCTACCCGTAAGGAAAGGCTCCTAGAAGACTCCAAGGGAGTAAAAGAGCTGATGAAACAATGGCAAGTAAGTCAGGCATTTCCGCTTTAGCACTCTTGTGGATCCAATTGAACAATTCTCAGCATTTGTACTTGTAACTGACAAGCCAGGGACAAAACAAGATC
+
BBBBBFFFDDDDGGFBFGGGGGGGGGHHHHHHHHHHGHHHHHHHHHHHHHH3BBGHHHHHHHHHHHHHHHHHHHHHHHHHEGHHHFHHHHDGHHGGEEGGGHFGHHHHGHHHHHHHHHHHHHHGFEGFHFHHHGHHHHGHHGHHHHHHHHHHHGHHHHHHHHHHHHHHHHGGGGGGHHHHHHHHHHHGGHHHHHHHHGHGHHHHHHHHGHHHHHHHHGHHHHHHHHHHHHHHHGGGGGGGGGGGGGGGGGG
@M05620:45:000000000-G6HP7:1:1101:13285:6668 1:N:0:164
AGATTACTGCAACAGTTCCCCCTGGACCTGGAAAAGTTTCTTGCCTGGCTTACAGAAGCTGAAACAACTGCCAATGTCCTACAGGATGCTACCCGTAAGGAAAGGCTCCTAGAAGACTCCAAGGGAGTAAAAGAGCTGATGAAACAATGGCAAGTAAGTCAGGCATTTCCGCTTTAGCACTCTTGTGGATCCAATTGAACAATTCTCAGCATTTGTACTTGTAACTGACAAGCCAGGGACAAAACAAGATC
+
ABBBCFFFBB4BBGGBFGGGGGGGGGGHHHHHGHHHFGHHHHHHHHHHHHH3BBFGFHHHHHGHHHHHHHHHHHHHGHHHABFGHFHHHHFGGHGGCFHHGGFHHGGGFHHHHHHHHHHHHGHGDEEEGBFGHEHHHHGGHGGHHHHHGHHGHGGFFHFHGFFHHHHHHHGGGGGHHHFHHHHHHGHGGHHHFHHHHGHHFFHHHHHHHHHHFHHHGHHHHHFHHHHHHFCGGGFFEGGGGGGGGGFGGEB
@M05620:45:000000000-G6HP7:1:1101:10665:6669 1:N:0:164
ATCTCTATCTCCTAAAAACCTGTTTAGATTTGGAGATAGACCTTCAGGTTTTTCATCATTTTCTGCATGAATTATACATTGACCACGTTCCAGCGTGGTCAGTTTGCAGCATTCTGTTATTTTGTTTGACAGAGTGTCTTGTTGAGAACATATGTAGGACATGATTTTTTCCTGCAACAGGGAAAATAAAGTATAAGTTTTAAAGATTTATTCTTTAATAAAGGATCTCAAAGCCAGCTTTAGAAAAAGGA
+
CCDDDFFFFFFFGGGGGGGGGGHHHHHHHHHHHHHHHHHHHHHHHHHHHHHGGHHHHHHHHHHHHHHHHHHHHHHHHHHHHHHHHHGHHHHHHHGGGGHHHHHHHHHHHHHHHHHHHHHHHHHHHHHHGHHHHHHHHHHHHHHHHHHHHHHHHHHHHHHHHHHHHHHHHGHHHHHHHHHHHGGHHHGHHHHHHHHHHHHHHHHHHHHHHHHHHHHHHHHHHHHHHHHHHGHHHGHHHGHHHHHHHHHGGGH
@M05620:45:000000000-G6HP7:1:1101:10644:6678 1:N:0:164
ATCTCTATCTCCTAAAAACCTGTTTAGATTTGGAGATAGACCTTCAGGTTTTTCATCATTTTCTGCATGAATTATACATTGACCACGTTCCAGCGTGGTCAGTTTGCAGCATTCTGTTATTTTGTTTGACAGAGTGTCTTGTTGAGAACATATGTAGGACATGATTTTTTCCTGCAACAGGGAAAATAAAGTATAAGTTTTAAAGATTTATTCTTTAATAAAGGATCTCAAAGCCAGCTTTAGAAAAAGGA
+
>A3AAFBFFFFFFGGGFGGGFGGGGF5EEHHGB4FHFHE5GFFGHHHBFGGGGGDGHHHHHHHGG5FDF35DDAFFH5HGH5GFAFEGGHHFFHGGCCHHFGFGHHGHECHHHHHHHHHHHHHHHHHHHGHHHHHHHHHHHHHHGHHHHGH3GGGHHHGHGHHGHHHHHCHHHHBCFGFHGEFH/FFHDDGHHGHHGHHHHHHEHHGHHHHHHHHHHFHHHHHGFGFHHHHHHGGCGGHHHFFF0GGF.?C
@M05620:45:000000000-G6HP7:1:1101:16836:6679 1:N:0:164
AAACCAAGCAGACACTCACCGCTCCCTCGCCACAGGCCAATAGTTTGTCCTCACTGAGTTGGCAACAAGTGGCTGCTGTGGCTGCCATTTTTCTGGTGATGGCCATCAGCTCCGACGAGGTCAGCTGGGGGGCTTTCTTTGTGTAAGCAACGAGAAACCTGAAAGAAGCATTTTTTAACTAAGTCCTGCTGAGTCATTCATGAGTTTTTAGCCGCCTTGCTTCTTCTCACAGACTCTCTACTCTCATGCCA
+
DDDDDDDFCFFFGGGGGGGGGGGGGGHHGGGGGHHHGGHHHHHHHHHHHHHHHHHHHHHHHHHHHHHHHHHHGHGGHHHHHHHGGHGHHHHHHHHHHHHHHHHHHHHHHHHHHGGGGGGGGHHHHHHHGGGGGGGGGGGGGGGGGGFFFFFFFFFFFFFFFFFFFFFFFFFFFFHFFFFFFFFFFHFFFFFFFFFFFFFHHFFFFFFFFFFFFFFFFFFFHFHFFHHFEFFFEFFFFFFFFFFFFFFBFFF
@M05620:45:000000000-G6HP7:1:1101:13268:6683 1:N:0:164
AGATTACTGCAACAGTTCCCCCTGGACCTGGAAAAGTTTCTTGCCTGGCTTACAGAAGCTGAAACAACTGCCAATGTCCTACAGGATGCTACCCGTAAGGAAAGGCTCCTAGAAGACTCCAAGGGAGTAAAAGAGCTGATGAAACAATGGCAAGTAAGTCAGGCATTTCCGCTTTAGCACTCTTGTGGATCCAATTGAACAATTCTCAGCATTTGTACTTGTAACTGACAAGCCAGGGACAAAACAAGATC
+
AAA?AFB@BBDFGGEBBGGGGGGDFCGHHHFGCFGHGHHGHHHHHHGEHHFAFGGFGHHFHHHHHHHHHHHHFHHHHGHHGFHHHHHFGHHFHHGEEEGGHHFHGEGHGHGHHHHHHHHHHFFGEEGEFFGHFFHHHHHHHHEGHHHFGFHFHFFDGGHFGHGGEGHGHHGGGGGGGGHGHHHH1GHDHHHGHHHHHEDHHGG0DGHHBCGHCGHHHHHGHHFFHHFHBGGGHGGFADAEG?F99AFFFFG
@M05620:45:000000000-G6HP7:1:1101:10673:6686 1:N:0:164
ATCTCTATCTCCTAAAAACCTGTTTAGATTTGGAGATAGACCTTCAGGTTTTTCATCATTTTCTGCATGAATTATACATTGACCACGTTCCAGCGTGGTCAGTTTGCAGCATTCTGTTATTTTGTTTGACAGAGTGTCTTGTTGAGAACATATGTAGGACATGATTTTTTCCTGCAACAGGGAAAATAAAGTATAAGTTTTAAAGATTTATTCTTTAATAAAGGATCTCAAAGCCAGCTTTAGAAAAAGGA
+
BCCCCFFFFFFFGGGGGGGGGGHHHHHHHHHHHHHHHHHHHHHHHHHHHHHGGHHHHIHHHHHIIHHHHHHHHHHHHHHHHGHHHHGHHHHHHHGGGGHHHHHHHHHHHHHHHHHHHHHHHHHHHHHHGHHHHHHHHHHHHHHHHHHHHHHHHHHHHHHHHHHHHHHHHGHHHHHHHHHHHGGHHHHHHHHHHHHHHHHHHHHHHHHHHHHHHHHHHHHHHHHHHHHHHHHHHHHHHGHHHHHGHHHHGGH
@M05620:45:000000000-G6HP7:1:1101:16833:6704 1:N:0:164
AAACCAAGCAGACACTCACCGCTCCCTCGCCACAGGCCAATAGTTTGTCCTCACTGAGTTGGCAACAAGTGGCTGCTGTGGCTGCCATTTTTCTGGTGATGGCCATCAGCTCCGACGAGGTCAGCTGGGGGGCTTTCTTTGTGTAAGCAACGAGAAACCTGAAAGAAGCATTTTTTAACTAAGTCCTGCTGAGTCATTCATGAGTTTTTAGCCGCCTTGCTTCTTCTCACAGACTCTCTACTCTCATGCCA
+
CCCCCCCFCFFFGGGGGGGGGGGGGGHHGGGGGHHHGGHHHHHHHHHHHHHHHHHHHHGHHHHGHHHHGGHHGHGGHHHHHHHGGHHHHHHHHHHHHHHHHHHHHHHHHHHHHGGGGGGGGHGHHHHHGGGGGGGGGGGGGGGGGGFFFFFFFFFFFFFFFFFFFFFFFFFFFFFFFFFFFFFFFFFFFFFFFFFFFFFFFFFFFFFFFFFFFFFFFFFFFFFFFFFFFFFFFFFFFFFFFFFFFFFFFFF
@M05620:45:000000000-G6HP7:1:1101:4908:6718 1:N:0:164
AAACCAAGCAGACACTCACCGCTCCCTCGCCACAGGCCAATAGTTTGTCCTCACTGAGTTGGCAACAAGTGGCTGCTGTGGCTGCCATTTTTCTGGTGATGGCCATCAGCTCCGACGAGGTCAGCTGGGGGGCTTTCTTTGTGTAAGCAACGAGAAACCTGAAAGAAGCATTTTTTAACTAAGTCCTGCTGAGTCATTCATGAGTTTTTAGCCGCCTTGCTTCTTCTCACAGACTCTCTACTCTCATGCCA
+
CCBBCABFCFFFGGGGGGGGGGGGGGHHGGGGGGHHGGHHHHHHHHHHHHHHHHHHHHHHHHHHHHHHHHHHGHGGHHHHHHHGGHHHHHHHHHHHHHHHHHHHHHHHHHHHHGGGGGGGGHHHHHHHGGGGGGGGGGGGGGGGGGFFFFFFFFFFFFFFFFFFFFFFFFFFFFFFFFFFFFFFFFFFFFFFFFFFFFFFFFFFFFFFFFFFFFFFFFFFFFFFFFFFFFFFFFFFFFFFFFFFFFFFFFF
@M05620:45:000000000-G6HP7:1:1101:18126:6741 1:N:0:164
AAACCAAGCAGACACTCACCGCTCCCTCGCCACAGGCCAATAGGTTGTCCTCACTGAGTTGGCAACAAGTGGCTGCTGTGGCTGCCATTTTTCTGGTGATGGCCATCAGCTCCGACGAGGTCAGCTGGGGGGCTTTCTTTGTGTAAGCAACGAGAAACCTGAAAGAAGCATTTTTTAACTAAGTCCTGCTGAGTCATTCATGAGTTTTTAGCCGCCTTGCTTCTTCTCACAGACTCTCTACTCTCATGCCA
+
DCDDDCCFCFFFGGGGGGGGGGGGGGHHGGGGGHHHGGHHHHHBHHHGHHHHHHHHHHHHHHHHHHHHHHHHGHGGHHHHHHHGGHHHHHHHHHHHHHGHHHHHHHHHHHHHHGGGGGGGGHHHHHHHGGGGGGGGGGGGGGGFFFFFFFFFFFFFFFFFFFFFFFFFFFFFFFHFFFFFFFFFFFFFFFFFFFFFFFFFFFFFFFFFFFFFFFFFFFFFHFFFFFHFFFFFFFFFFFFFFFFFFFFFFFF
@M05620:45:000000000-G6HP7:1:1101:12198:6748 1:N:0:164
AAACCAAGCAGACACTCACCGCTCCCTCGCCACAGGCCAATAGTTTGTCCTCACTGAGTTGGCAACAAGTGGCTGCTGTGGCTGCCATTTTTCTGGTGATGGCCATCAGCTCCGACGAGGTCAGCTGGGGGGCTTTCTTTGTGTAAGCAACGAGAAACCTGAAAGAAGCATTTTTTAACTAAGTCCTGCTGAGTCATTCATGAGTTTTTAGCCGCCTTGCTTCTTCTCACAGACTCTCTACTCTCATGCCA
+
DCDDDDDFDFFFGGGGGGGGGGGGGGHHGGGGGHHHGGHHHHHHHHHHHHHHHHHHHHHHHHHHHHHHHHHHGHGGHHHHHHHGGHHHHHHHHHHHHHHHHHHHHHHHHHHHHGGGGGGGGHHHGHHHGGGGGGGGGGGGGGGGGGFFFFFFFFFFFFFFFFFFFFFFFFFFFFHFFFFHHFFFFFFFFFFFFFFFFFFHFHFFFFFFFFFFFFFFFFFFHHHFHFHFHFFFFFFFFFFFFFFFFFFFFF0
@M05620:45:000000000-G6HP7:1:1101:12209:6764 1:N:0:164
AAACCAAGCAGACACTCACCGCTCCCTCGCCACAGGCCAATAGTTTGTCCTCACTGAGTTGGCAACAAGTGGCTGCTGTGGCTGCCATTTTTCTGGTGATGGCCATCAGCTCCGACGAGGTCAGCTGGGGGGCTTTCTTTGTGTAAGCAACGAGAAACCTGAAAGAAGCATTTTTTAACTAAGTCCTGCTGAGTCATTCATGAGTTTTTAGCCGCCTTGCTTCTTCTCACAGACTCTCTACTCTCATGCCA
+
CBBBCBBFCFFFGGGGGGGGGGGGGGHHGGGGGHHHGGGHHGHHHHHHHHHFHHHHHHGHHHHHHHHHHGHHGHGGHHHHHHHGGHHHHHHHHHHHHHGHHHHHFHHHHHHHHGGGGGGGFHHHHHHHGGGGGGGGGGGGGFGGGGFFFFFFFFFFFFFFFFFFFFFFFFFFFFHFFFHHHFFFFFFFFFFFFFFFFFFFFFFFFFFFFFFFFFFFFFFFFFFFFFFFFFFFFFFFFFFFFFFFFFFFFFF
@M05620:45:000000000-G6HP7:1:1101:15778:6789 1:N:0:164
AAACCAAGCAGACACTCACCGCTCCCTCGCCACAGGCCAATAGTTTGTCCTCACTGAGTTGGCAACAAGTGGCTGCTGTGGCTGCCATTTTTCTGGTGATGGCCATCAGCTCCGACGAGGTCAGCTGGGGGGCTTTCTTTGTGTAAGCAACGAGAAACCTGAAAGAAGCATTTTTTAACTAAGTCCTGCTGAGTCATTCATGAGTTTTTAGCCGCCTTGCTTCTTCTCACAGACTCTCTACTCTCATGCCA
+
CDDDCCCFCFFFGGGGGGGGGGGGGGHHGGGGGHHHGGHHHHHHHHHHHHHHHHHHHHHHHHHHHHHHHHHHGHGGHHHHHHHGGHHHHHHHHHHHHHHHHHHHHHHHHHHHHGGGGGGGGHHHHHHHGGGGGGGGGGGGGGGGGGFFFFFFFFFFFFFFFFFFFFFFFFFFFFHFFFFFFFFFFHHFFFFFFFFFFFFHFFFFFFFFFFFFFFFFFFFFHHHFFFHFFFFFFFFFFFFFHFFHFFFFFFB
@M05620:45:000000000-G6HP7:1:1101:11141:6791 1:N:0:164
AAACCAAGCAGACACTCACCGCTCCCTCGCCACAGGCCAATAGTTTGTCCTCACTGAGTTGGCAACAAGTGGCTGCTGTGGCTGCCATTTTTCTGGTGATGGCCATCAGCTCCGACGAGGTCAGCTGGGGGGCTTTCTTTGTGTAAGCAACGAGAAACCTGAAAGAAGCATTTTTTAACTAAGTCCTGCTGAGTCATTCATGAGTTTTTAGCCGCCTTGCTTCTTCTCACAGACTCTCTACTCTCATGCCA
+
?ABBAAAFBFFFGGGFGGGFEEGEGGHHGGGGGHGHGGGGHFHHHHGHHHHHHHHHHFHFHHFHHHHHGFHHGGFGHHHHFEGGGHFHGHFHHHHHHHFHHHHHFHHHHHHHHGGGGE@G?FGHFGHHGGGGGGGGFGGGGGGGGFFFFFFBFFFFFFFFFFBFFFFFFFFFFFFBFFFFFFFFFBBFFFFFFBFFFFFFFFFFFFFFFEFFFF;BFFFFFFBFFFFFF/FFFFFFFFFFFFFFFFBFFFF
@M05620:45:000000000-G6HP7:1:1101:17620:6821 1:N:0:164
TACCTGTACTGGGGAAGCATTTGAATATCCCCCCATGGTGATGGGGACGGAGAACTGCTCCATAAACACAGGCAACGTGCCTAACTTTCCCGGGAAGATGAAGTCAAAGAGCGACCACAGCTCTTCGGAGGTTATTTTGCATCGGTGAGCCAGACAGAATGATCCGATGAGGGGTGCGAAACTATTTGAGGAAAGGAAGCACCTTTTTATTAAATTTACCTTTTAGCAATCGCCATTCCTACCCTAAAGAT
+
BBBBBFFFFFFFGGGGGGGGGGFGHH6GHHHGFGGHHHGHFGHHHGGGEFFEGHHHHHHHHHHHGHHHHHHHGHHHGHHHHHGHHHHHHHHGGGEGGHHHHHHHHHHHHFHHGCFGGHHHHHHHHHHGGGGGHHHHHHHGGHHGGGGGHHHHFHGHHGHHFHHHHH?EGGHHGGEFDGGGABGGGGGGFEGFF/.;CFFGCFFFFFFFFFFBBFFFFFBFFFFFFFFF/9FFEF.ABFFFFF.AFFB/FFF
@M05620:45:000000000-G6HP7:1:1101:17639:6822 1:N:0:164
TACCTGTACTGGGGAAGCATTTGAATATCCCCCCATGGTGATGGGGACGGAGAACTGCTCCATAAACACAGGCAACGTGCCTAACTTTCCCGGGAAGATGAAGTCAAAGAGCGACCACAGCTCTTCGGAGGTTATTTTGCATCGGTGAGCCAGACAGAATGATCCGATGAGGGGTGCGAAACTATTTGAGGAAAGGAAGCACCTTTTTATTAAATTTACCTTTTAGCAATCGCCATTCCTACCCTAAAGAT
+
DCDDDFFFFFFFGGGGGGGGGGHHHHHHHHHGGGGHHHGHHHHHHGGGGGGGGHHHHHHHHHHHHHHHHHHHGHHHGHHHHHGHHHHHHHHGGGGGGHHHHHHHHHHHHHHHGGGGGHHHHHHHHHHGGGGGHHHHHHHHHHHGGEGGGHHHHHGHHHHHHHHHHHAFGHHHGGCEGGGGGFGGGGHHGGGFGFGGGGGGFGFFFFFFFFFFFFFFFFFFFFFFFFFFFFFFFFFEFFFFFFFFFFFFFFF
@M05620:45:000000000-G6HP7:1:1101:24572:6822 1:N:0:164
CATCCTGACCCTGAAGTACCCCATTGAGCATGGCATCGTCACCAACTGGGACGACATGGAGAAGATCTGGCACCACACCTTCTACAACGAGCTGCGCGTGGCCCCGGAGGAGCACCCAGTGCTGCTGACCGAGGCCCCCCTGAACCCCAAGGCCAACAGAGAGAAGATGACTCAGGTGAGGCTCGGCCGACGCCCGTGCTCCTCCCGTCCTTTCCCCAGTCATTTTCTGCCCGGCTTGATTCTGACATTAG
+
DDDDDFFFFFFFGGGGGGGGGGGHHHHHHHHHHHHHHGHHHGHHHGHHHHHHGGGGGHHHHHHHHHHHHHHHHGHHHGGHHHHHHHHHGGGGGHHGGGGGGGHHGGGGGGGGHGHHGGHHHHHHHHHHHHGGGGGGGGGGGGHHHHGGGGHGHHGGGGGGGGGGGGFGGGGGGGGGHGGGGGGGFFFFFFFFFFFF>DFFFFFFFFFEFFFFFFFFFEFFFFFFFFFFFFFFFFFFFFBFFFFFBFFFFF<
@M05620:45:000000000-G6HP7:1:1101:16222:6825 1:N:0:164
CATCCTGACCCTGAAGTACCCCGGCTTGATTTCTGACATTAGATCGGAAGAGCACACGTCTGAACTCCAGTCACGTCGACGCATCTCGTATGCCGTCTTCTGCTTGAAAAAAAAAAAAAAACTGCTAACCTAGTCCCCCCTAAACCCCACGGCCCACAGAGCGCAGATGCCTCAGCTGAGGCTCGGCATGAGCCCGGGCTCCTCCCGTCCGTTCCCCAGTCATTTTCTGTCCGACTTGATTACTGCCATTA
+
DCDDDFFFFFFFGGGGGFGGGGGGGGGGHHHHHHHHHHHHHHHHHHGGGGHHHGHGHGGHHGHHHHHHGHHHHHGGHEGGGGGFFHHGFEHHHHEEGHGHHHHHGHHHHHHC>CDB<>->-<00000=/.0<00=<<..A-./:0:.C;:?-;@-.:9:0C/--@--0:0B::000:00.9A..:>A>-.::0/9-;-9-.;0BB;9AA.-.0/:0;/.0;000;0:0000;9.9-.00000;0::/0;00
@M05620:45:000000000-G6HP7:1:1101:24556:6832 1:N:0:164
CATCCTGACCCTGAAGTACCCCATTGAGCATGGCATCGTCACCAACTGGGACGACATGGAGAAGATCTGGCACCACACCTTCTACAACGAGCTGCGCGTGGCCCCGGAGGAGCACCCAGTGCTGCTGACCGAGGCCCCCCTGAACCCCAAGGCCAACAGAGAGAAGATGACTCAGGTGAGGCTCGGCCGACGCCCGTGCTCCTCCCGTCCTTTCCCCAGTCATTTTCTGCCCGGCTTGATTCTGACATTAG
+
BBABBFFFFFFFGFGEGAFGGGGHHHHHHHHHHHHHHGHHHGHHHGHF3FHHFEGGGHGHGHFGHHGFHFHHHGHHHGGHHHHHHHHHCGEGGHHGGGEGGFHHGGGGGGGGHEHHGGHHHHHHHHHHHHGGGGGGGGGGGGHGHHGGGGHGHHGGGGGGGGGGGGGGGGGGGGGGGGFGGGEGFFFFFFFFFFFFDFFFFFFFFFFFFFFFFFFFFFDFFFFFFFFFFFFFFFFFFFFFFFFFFFBFFF:
@M05620:45:000000000-G6HP7:1:1101:17555:6840 1:N:0:164
TACCTGTACTGGGGAAGAGTGTAGCAATCGCCATTCCTACCCTAAAGATCGGAAGAGCACACGTCTGAACTCCAGTCACGTCGACGCATCTCGTATGCCGTCTTCTGCTTGAAAAAAAAAATTTTTTTACATCTTGTGTTGTGGACAGCCTATTTCGGTCTTTACAATTTCCTTTCTCGTGACACATAACGTATAATATTTTAATATTTATTCTTCTCTTGCTGATCGCACGGCTAGCTTTATGAAACGGC
+
AAAABFFFFFFFGGGEEFFFGGGBGGHFHAFFFGHHHHFHHHHGGHHGHGCEFGEFHHBFCGEHHHGFDHHGHHHGHHHDFHGGG@FFGGHHHEEHHHGGGFHGFHFHHHHCEGFFCCG//0211?/-<1=<111<>1><.>..0/0.<.</0000/:.:.::0000:000;000;00..9/909/0099C/.;/000;0009000900;0C00////9///99///..99----../::9///////..-
@M05620:45:000000000-G6HP7:1:1101:5095:6843 1:N:0:164
AAACCAAGCAGACACTCACCGCTCCCTCGCCACAGGCCAATAGTTTGTCCTCACTGAGTTGGCAACAAGTGGCTGCTGTGGCTGCCATTTTTCTGGTGATGGCCATCAGCTCCGACGAGGTCAGCTGGGGGGCTTTCTTTGTGTAAGCAACGAGAAACCTGAAAGAAGCATTTTTTAACTAAGTCCTGCTGAGTCATTCATGAGTTTTTAGCCGCCTTGCTTCTTCTCACAGACTCTCTACTCTCATGCCA
+
CCCCCCCFCFFFGGGGGGGGGGGGGGHHGGGGGHHHGGHHHHHHHHHHHHHHHHHHHHHHHHHHHHHHHHHHGHGGHHHHHHHGGHHHHHHHHHHHHHHHHHHHHHHHHHHHHGGGGGGGGHHHHHHHGGGGGGGGGGGGGGGGGGFFFFFFFFFFFFFFFFFFFFFFFFFFFFFFFFFFFFFFFFFFFFFFFFFFFFFFFFFFFFFFFFFFFFFFFFFFFFFFFFFFFFFFFFFFFFFFFFFFFFFFFF0
@M05620:45:000000000-G6HP7:1:1101:5644:6850 1:N:0:164
CATCCTGACCCTGAAGTACCCCATTGAGCATGGCATCGTCACCAACTGGGACGACATGGAGAAGATCTGGCACCACACCTTCTACAACGAGCTGCGCGTGGCCCCGGAGGAGCACCCAGTGCTGCTGACCGAGGCCCCCCTGAACCCCAAGGCCAACAGAGAGAAGATGACTCAGGTGAGGCTCGGCCGACGCCCGTGCTCCTCCCGTCCTTTCCCCAGTCATTTTCTGCCCGGCTTGATTTCTGACATTT
+
BBCCCFFFFFFFGGGGGGGGGGGHHHHHHHHHHHGHHGHHHGHHHGGHHHHHGGGGGHHHHHHHHHHHHHHHHGHHHGGHHHHHHHHHGGGGGHHGGGGGGGHHGGGFCGGDHHHHGGHGHHHDHHHFGHGGGGGGGGGGGGHHHHGGGGHEHHGGGGGGGGGGGGFFGGGGGGGGGGGFGGAFFFFFFFFFFFFC@DDFFFFFFFFAFFAFFFFFFFBFFFFFFFFFFFFFDAFFCFFFFFFFF;BFFF0
@M05620:45:000000000-G6HP7:1:1101:25727:6853 1:N:0:164
AAACCAAGCAGACACTCACCGCTCCCTCGCCACAGGCCAATAGTTTGTCCTCACTGAGTTGGCAACAAGTGGCTGCTGTGGCTGCCATTTTTCTGGTGATGGCCATCAGCTCCGACGAGGTCAGCTGGGGGGCTTTCTTTGTGTAAGCAACGAGAAACCTGAAAGAAGCATTTTTTAACTAAGTCCTGCTGAGTCATTCATGAGTTTTTAGCCGCCTTGCTTCTTCTCACAGACTCTCTACTCTCATGCCA
+
>A>A>A1>A1CBFCGAE1BAA0EEAA0BEEGAE00AAFCCFAFDFE1BADDEGGAAB1F2BB1GHE0FC1GHGC>FG@F>0/0>FE@F12BB>FGFDG1FE10FGC1BG>GHH>EE<<<B?0BF11FHACGG?9CG0FBB9F99C0FFBBF=999ABF9FFFFB/9ABFFFFFFF@-9BBFFF9B/;F/BFFFBFFFBFFFBB9FFFFFEBFF?--A-9FFF/FBB//FB9BBFB9FFBFFFFFFFB//9/
@M05620:45:000000000-G6HP7:1:1101:25744:6858 1:N:0:164
AAACCAAGCAGACACTCACCGCTCCCTCGCCACAGGCCAATAGTTTGTCCTCACTGAGTTGGCAACAAGTGGCTGCTGTGGCTGCCATTTTTCTGGTGATGGCCATCAGCTCCGACGAGGTCAGCTGGGGGGCTTTCTTTGTGTAAGCAACGAGAAACCTGAAAGAAGCATTTTTTAACTAAGTCCTGCTGAGTCATTCATGAGTTTTTAGCCGCCTTGCTTCTTCTCACAGACTCTCTACTCTCATGCCA
+
CCCCCCCFCFFFGGGGGGGGGGGGGGHHGGGGGHGHGGHHHHHHHHHHHHHHHHHHHHHHHHHHHHHHHGHHGHGGHHHHHHHGGHHHHHHHHHHHHHHHHHHHHHHHHHHHHGGGGGGGFGHHHHHHGGGGGGGGGGGGGGGGGGFFFFFFFFFFFFFFFFFFFFFFFFFFFFFFFFFFFFFFFFFFFFFFFBFFFFFFFFFFFFFFFFFFFFFFFFFFFFFFFFFFFFFFFFFFFFFFFFFFFFFFFFB
@M05620:45:000000000-G6HP7:1:1101:17970:6866 1:N:0:164
ATCTCTATCTCCTAAAAACCTGTTTAGATTTGGAGATAGACCTTCAGGTTTTTCATCATTTTCTGCATGAATTATACATTGACCACGTTCCAGCGTGGTCAGTTTGCAGCATTCTGTTATTTTGTTTGACAGAGTGTCTTGTTGAGAACATATGTAGGACATGATTTTTTCCTGCAACAGGGAAAATAAAGTATAAGTTTTAAAGATTTATTCTTTAATAAAGGATCTCAAAGCCAGCTTTAGAAAAAGGA
+
3AABBFFFFFFFGGFGGGGGGGHHHHHHHHHHGFHHHHGDFFHHHHHGHHHGGHHHHHHHHHHHHHHHGHHHHHHHHDHHHHHHHHGHHHHHGHGGGGHHHHHHHHHHHHHHHHHGHHHHHHHHHHHHHHGHHHHHHHHHHHHHHHHHHFHHHHHHHHHHHHHHHHHHHGHHHHHGGHHHHGEHHHGHHHHHHHHHGGHHHGGHHHHHHHHHHHHHHHHHHFGHGHHHHHHHHHHHHGHHHHHHHHHHGGG
@M05620:45:000000000-G6HP7:1:1101:10989:6866 1:N:0:164
AAACCAAGCAGACACTCACCGCTCCCTCGCCACAGGCCAATAGTTTGTCCTCACTGAGTTGGCAACAAGTGGCTGCTGTGGCTGCCATTTTTCTGGTGATGGCCATCAGCTCCGACGAGGTCAGCTGGGGGGCTTTCTTTGTGTAAGCAACGAGAAACCTGAAAGAAGCATTTTTTAACTAAGTCCTGCTGAGTCATTCATGAGTTTTTAGCCGCCTTGCTTCTTCTCACAGACTCTCTACTCTCATGCCA
+
BCCCCCCFCFFFGGGGGGGGGGGGGGHHGGGGGHHHGGHGHHHHHHHHHHHHHHHHHHHHHHHHHHHHHFHHGHGGHHHHHHHGGHHHHHHHHHHHHHGHHHHHHHHHHHHHHGGGGGGGFGHHHHHHGGGGGGGGGGGGGGGGGGFFFFFFFFFFFFFFFFFFFFFFFFFFFFFFFFFFFFFFFFFFFFFFFFFFFFFFFFFFFFFFFFFFFFFFFFFFFFFFFFFFFFFFFFFFFFFFFFFFFFFFFFF
@M05620:45:000000000-G6HP7:1:1101:17955:6883 1:N:0:164
ATCTCTATCTCCTAAAAACCTGTTTAGATTTGGAGATAGACCTTCAGGTTTTTCATCATTTTCTGCATGAATTATACATTGACCACGTTCCAGCGTGGTCAGTTTGCAGCATTCTGTTATTTTGTTTGACAGAGTGTCTTGTTGAGAACATATGTAGGACATGATTTTTTCCTGCAACAGGGAAAATAAAGTATAAGTTTTAAAGATTTATTCTTTAATAAAGGATCTCAAAGCCAGCTTTAGAAAAAGGA
+
CDDDDFFFFFFFGGGGGGGGGGHHHHHHHHHHHHHHHHHHHHHHHHHHHHHGGHHHHHHHHHIHIHHHHHHHHHHHHHHHHHHHHHGHHHHHHHGFGGHHHHHHHHHHHHHHHHHHHHHHHHHHHHHHGGHHHHHHHHHHHHHHHHHHHHHHHHHHHHHHHHHHHHHHHGHHHHHHHHHHHGGHHHHHHHHHHHHHHHHHHHGHHHHHHHHHHHHHHHHHHHHHHHHHHHHGHHHHHGHHHHHHHGHHGGG
@M05620:45:000000000-G6HP7:1:1101:17971:6893 1:N:0:164
ATCTCTATCTCCTAAAAACCTGTTTAGATTTGGAGATAGACCTTCAGGTTTTTCATCATTTTCTGCATGAATTATACATTGACCACGTTCCAGCGTGGTCAGTTTGCAGCATTCTGTTATTTTGTTTGACAGAGTGTCTTGTTGAGAACATATGTAGGACATGATTTTTTCCTGCAACAGGGAAAATAAAGTATAAGTTTTAAAGATTTATTCTTTAATAAAGGATCTCAAAGCCAGCTTTAGAAAAAGGA
+
CCCDDFFFFFFFGGGGGGGGGGHHHHHHHHHHHGHGHHHHHHHHHHHHHHHGGHHHHHHIIHHHHHHHHHHHHHHHHHHHHHHHHHGHHHHHHHGFGGHHHHHHHHHHHHHHHHHHHHHHHHHHHHHHGHGHHHGHHHHHHHHHHHGHHHHHHHHHHHHHHHHHHHHHHGHHHHHHHHGHHGGHGHHHGGHHHHHHHHHHHHHHHHHHHHHHHHHHHHHGHHHHHHHHHHGGHGHGHGHHHHHFFFGAFGF
@M05620:45:000000000-G6HP7:1:1101:13794:6901 1:N:0:164
AAACCAAAGCAGACACTCACCGCTCCCTCGCCACAGGCCAATAGTTTGTCCTCACTGAGTTGGCAACAAGTGGCTGCTGTGGCTGCCATTTTTCTGGTGATGGCCATCAGCTCCGACGAGGTCAGCTGGGGGGCTTTCTTTGTGTAAGCAACGAGAAACCTGAAAGAAGCATTTTTTAACTAAGTCCTGCTGAGTCATTCATGAGTTTTTAGCCGCCTTGCTTCTTCTCACAGACTCTCTACTCTCATGCC
+
CCBCCCCCCFFFGGGGGGGGGGGGGGGHHGGGGGHHHGGHHHHHHHHHHHHHHHHHHGHHHHHHHHHHHHHHHGHGGHHHHHHHGGHHHHHHHHHHHHGGHHHGHGHHHHHHHHGGGGFGGGHGFFGHHGGGGGGGGGGGGGGGGFFFFFFFFFFFFFFFFFBFFFFFFFFFFFFFDAFFFFFFFFFFFFFFFFFFFFFFFFFBFFFFFFFFFFFFFFFFFFFFFFFFFBFFFFFFFFFFFFFFFFBF;FF
@M05620:45:000000000-G6HP7:1:1101:20457:6921 1:N:0:164
CATCCTGACCCTGAAGTACCCGGCTTGATTTCTGACATTAGATCGGAAGAGCACACGTCTGAACTCCAGTCACGTCGACGCATCTCGTATGCCGTCTTCTGCTTGAAAAAAAAAAAAAAAAAAAAAAGAAATAAAGAAAAAACGAGAAGTATAAGTAGACTTACTAAATGACATTAAAGACTAATAGAAAAAGGTACTATTAATGATACAAGGGAAATAGAGAAGAAGAGAAAAGAACAGGGACACAGAAA
+
CBBCCFFFFFFFGGGGGFGGGGGGGGGHHHHHHHGHHHHGHGHHHGGFGHHHGHHHGHHHGGHHHHHHHHHHHGHHGGGGGGEEGHHGFHHHHGGGHGHHHHHHHHHGHHGGGGG></><-------...:000000.//<-.-..../00000:000<000<000000000000<000</00000<000/...:00000000<00:000<0.....0000::0/0//0./00/<..//<....../.000
@M05620:45:000000000-G6HP7:1:1101:13798:6927 1:N:0:164
AAACCAAAGCAGACACTCACCGCTCCCTCGCCACAGGCCAATAGTTTGTCCTCACTGAGTTGGCAACAAGTGGCTGCTGTGGCTGCCATTTTTCTGGTGATGGCCATCAGCTCCGACGAGGTCAGCTGGGGGGCTTTCTTTGTGTAAGCAACGAGAAACCTGAAAGAAGCATTTTTTAACTAAGTCCTGCTGAGTCATTCATGAGTTTTTAGCCGCCTTGCTTCTTCTCACAGACTCTCTACTCTCATGCC
+
AABCCBCCFFFFGGGGGGGGGGGGGGGHHGGGGGHHHGGHHHHHHHHHHHHGHHHHHHHHHHHHHHHHHHGHHGHGGHHHHHHHFGHHHHHHHHHHHFGHHHHHHHHHHHHHHHGGGGGGGGHHGFGHHGGGGGGGGGGGGGFGGGFFFFFFFFFFFFFFFFFFFFFFFFFFFFFFFEFFFFFFFFFFFFFFFFFFFFFFFFFFFFFFFFFFFFFFCDDFFFFFFFFFFFFFFFFFFFFFFFFFFFFFFFF
@M05620:45:000000000-G6HP7:1:1101:20121:6929 1:N:0:164
AAACCAAGCAGACACTCACCGCTCCCTCGCCACAGGCCAATAGTTTGTCCTCACTGAGTTGGCAACAAGTGGCTGCTGTGGCTGCCATTTTTCTGGTGATGGCCATCAGCTCCGACGAGGTCAGCTGGGGGGCTTTCTTTGTGTAAGCAACGAGAAACCTGAAAGAAGCATTTTTTAACTAAGTCCTGCTGAGTCATTCATGAGTTTTTAGCCGCCTTGCTTCTTCTCACAGACTCTCTACTCTCATGCCA
+
DCDDDCCFDFFFGGGGGGGGGGGGGGHHGGGGGHHHGGHHHHHHHHHHHHHHHHHHHHHHHHHHHHHHHHHHGHGGHHHHHHHGGHHHHHHHHHHHHHHHHHHHHHHHHHHHHGGGGGGGGHHHHHHHGGGGGGGGFGGGGFGGGGFFFFFFFFDFFFFFFFFFFFFFFFFFFFHFEFFFFFFFFFFFFFFFFBFFFFFHFFFFFFFFFFFFFFFFFFFFFFFFFFFFFBFFFFFFFFFFFFFFFFFFFFB
@M05620:45:000000000-G6HP7:1:1101:20103:6939 1:N:0:164
AAACCAAGCAGACACTCACCGCTCCCTCGCCACAGGCCAATAGTTTGTCCTCACTGAGTTGGCAACAAGTGGCTGCTGTGGCTGCCATTTTTCTGGTGATGGCCATCAGCTCCGACGAGGTCAGCTGGGGGGCTTTCTTTGTGTAAGCAACGAGAAACCTGAAAGAAGCATTTTTTAACTAAGTCCTGCTGAGTCATTCATGAGTTTTTAGCCGCCTTGCTTCTTCTCACAGACTCTCTACTCTCATGCCA
+
BBCCCBC@BFFFGGGGGGGGGGGGGGHHGGGGGHHHGGHHHHHHHHHHHHHHHHHHHHGHHHHGHHFHHGGHGHGGHHHHHHHGGHHHHHHHHHHHHHHHHHHHHHHHHHHHHGGGGGGGGHHHHHHHGGGGGGGGGGGGGFGGGGFFFFFFFFDDFFFFFFFFFFFFFFFFFFFFFFFFFFFFFFFFFFFFFFFFFFFFFFFFFFFFFFFFFFFFFFFFFFFFFFFFFFFFFFFFFFFFFFFFFFFFFFF
@M05620:45:000000000-G6HP7:1:1101:20123:6947 1:N:0:164
AAACCAAGCAGACACTCACCGCTCCCTCGCCACAGGCCAATAGTTTGTCCTCACTGAGTTGGCAACAAGTGGCTGCTGTGGCTGCCATTTTTCTGGTGATGGCCATCAGCTCCGACGAGGTCAGCTGGGGGGCTTTCTTTGTGTAAGCAACGAGAAACCTGAAAGAAGCATTTTTTAACTAAGTCCTGCTGAGTCATTCATGAGTTTTTAGCCGCCTTGCTTCTTCTCACAGACTCTCTACTCTCATGCCA
+
CCCCCCCFCFFFGGGGGGGGGGGGGGHHGGGGGHHHGGHHHHHHHHHHHHHHHHHHHHHHHHHHHHHHHGHHGHGGHHHHHHHGGHGHHHHHHHHHHHHHHHHHHHHHHHHHHGGGGGGGGGHHHHHHGGGGGGGGGGGGGGGGGGFFFFFFFFFFFFFFFFFFFFFFFFFFFFFFFFFFFFFFFFFFFFFBFBFFFFFFFFFFFFFFFFFFFFFFFFFFFFFFFFFFFFFFFFFFFFFFFFFFFFFFFFB
@M05620:45:000000000-G6HP7:1:1101:17069:6959 1:N:0:164
AAACCAAGCAGACACTCACCGCTCCCTCGCCACAGGCCAATAGTTTGTCCTCACTGAGTTGGCAACAAGTGGCTGCTGTGGCTGCCATTTTTCTGGTGATGGCCATCAGCTCCGACGAGGTCAGCTGGGGGGCTTTCTTTGTGTAAGCAACGAGAAACCTGAAAGAAGCATTTTTTAACTAAGTCCTGCTGAGTCATTCATGAGTTTTTAGCCGCCTTGCTTCTTCTCACAGACTCTCTACTCTCATGCCA
+
CCCCCCCFCFFFGGGGGGGGGGGGGGHHGGGGGHHHGGHHHHHHHHHHHHHHHHHHHHHHHHHHHHHHHHHHGHGGHHHHHHHGGHHHHHHHHHHHHHHHHHHHHHHHHHHHHGGGGGGGGHHHHHHHGGGGGGGGGGGGGGGGGGFFFFFFFFFFFFFFFFFFFFFFFFFFFFFFFFFFFFFFFFFFFFFFFFFFFFFFFFFFFFFFFFFFFFFFFFFFFFFFFFFFFFFFFFFFFFFFFFFFFFFFFFF
@M05620:45:000000000-G6HP7:1:1101:17087:6966 1:N:0:164
AAACCAAGCAGACACTCACCGCTCCCTCGCCACAGGCCAATAGTTTGTCCTCACTGAGTTGGCAACAAGTGGCTGCTGTGGCTGCCATTTTTCTGGTGATGGCCATCAGCTCCGACGAGGTCAGCTGGGGGGCTTTCTTTGTGTAAGCAACGAGAAACCTGAAAGAAGCATTTTTTAACTAAGTCCTGCTGAGTCATTCATGAGTTTTTAGCCGCCTTGCTTCTTCTCACAGACTCTCTACTCTCATGCCA
+
BBBBBBBFBFFFGGGGGGGGGGGGGGHHGGGGGHHHGGHHHCHHHHHHHHHHHHHHHHGGHHHHHHHHHFHHGHGGHHHHHHHGGHHHHHHHHHHHHHHHHHHHHHHHHHHHHGGGGGGGDFFHHHHHGGGGGGGGGGGGGFGGGGFFFFFFFFFFFFFFFFFFFFFFFFFFFFFFFFFFFFFFFFFFFFFFFFFFFFFFFFFFFFFFFFFFFFFFFFFFFFFFFFFFBBFFFFFFFFFBFFFFFFFFFFB
@M05620:45:000000000-G6HP7:1:1101:9901:6976 1:N:0:164
CATCTGACCCTGAAGTACCCCATTGAGCATGGCATCGTCACCAACTGGGACGACATGGAGAAGATCTGGCACCACACCTTCTACAACGAGCTGCGCGTGGCCCCGGAGGAGCACCCAGTGCTGCTGACCGAGGCCCCCCTGAACCCCAAGGCCAACAGAGAGAAGATGACTCAGGTGAGGCTCGGCCGACGCCCGTGCTCCTCCCGTCCTTTCCCCAGTCATTTTCTGCCCGGCTTGATTTCTGCCATTAG
+
BBBBAFFFFFFFFG4GFGGGG?HHCFDHHHBFGHHHEFHDGHHHGHHGFHHGGGGGHHFGEGFHGFFFHGHHGGEGGGHHFGHHFFHGAFEGFFGC?E@CCFHGEGCCGDGHHHGGGHHHHHHHFGHFHGGGCCGGGGGGGGHHHGG.;.EGHEFGGFFFFGGGGGGGGGGGFFFFFFFGGAFBBFFBBBB@BB-@AD.BFFFFFDFDF9F9BBFFBDFF/;FFFFB/BFFABB=B?.BFF//9/;/;B//
@M05620:45:000000000-G6HP7:1:1101:9911:6991 1:N:0:164
CATCTGACCCTGAAGTACCCCATTGAGCATGGCATCGTCACCAACTGGGACGACATGGAGAAGATCTGGCACCACACCTTCTACAACGAGCTGCGCGTGGCCCCGGAGGAGCACCCAGTGCTGCTGACCGAGGCCCCCCTGAACCCCAAGGCCAACAGAGAGAAGATGACTCAGGTGAGGCTCGGCCGACGCCCGTGCTCCTCCCGTCCTTTCCCCAGTCATTTTCTGCCCGGCTTGATTTCTGACATTAG
+
CBCCCFFFFFFFGGBGGGGGGGHHHHHHGHGHHHHHGHHHGHHHGHHHHHHGGGGGHHHHHHHHHHHGHGHHGGHHGGHHHHHHHHHGGGGGHHGGGGGGGHHGGGGGGGGHHHHGGHHHHHHHHGHHHGGGGGGGGGGGGHHHHGGFGGEHHHGGGGGGGGFFFGFGFGFFGGG;;;FGG?FFAFFAFFFDFFCCFFFFFFFFFFADDDFFFFFFFDFF9BFFFFFFFFFDFFCFFFFFFFFFFFBFFB/
@M05620:45:000000000-G6HP7:1:1101:14429:6994 1:N:0:164
AAACCAAGCAGACACTCACCGCTCCCTCGCCACAGGCCAATAGTTTGTCCTCACTGAGTTGGCAACAAGTGGCTGCTGTGGCTGCCATTTTTCTGGTGATGGCCATCAGCTCCGACGAGGTCAGCTGGGGGGCTTTCTTTGTGTAAGCAACGAGAAACCTGAAAGAAGCATTTTTTAACTAAGTCCTGCTGAGTCATTCATGAGTTTTTAGCCGCCTTGCTTCTTCTCACAGACTCTCTACTCTCATGCCA
+
CCCCCBBFCFFFGGGGGGGGGGGGGGHHGGGGGHHHGGHHHHHHHHHHHHHHHHHHHHHHHHHHHHHHHHHHGHGGHHHHHHHGGHHHHHHHHHHHHHHHHHHHHHHHHHHHHGGGGGGGFHHHHHHHGGGGGGGGGGGGGFGGGGFFFFFFFFFFFFFFFFFFFFFFFFFFFFFFFFFFFFFFFFFFFFFFFFFFFFFFFFFFFFFFFFFFFFFFFFFFFFFFFFFFFFFFFFFFFFFFFFFFFFFFFFF
@M05620:45:000000000-G6HP7:1:1101:18773:7029 1:N:0:164
AAACCAAGCAGACACTCACCGCTCCCTCGCCACAGGCCAATAGTTTGTCCTCACTGAGTTGGCAACAAGTGGCTGCTGTGGCTGCCATTTTTCTGGTGATGGCCATCAGCTCCGACGAGGTCAGCTGGGGGGCTTTCTTTGTGTAAGCAACGAGAAACCTGAAAGAAGCATTTTTTAACTAAGTCCTGCTGAGTCATTCATGAGTTTTTAGCCGCCTTGCTTCTTCTCACAGACTCTCTACTCTCATGCCA
+
CCCCCCCFCFFFGGGGGGGGGGGGGGHHGGGGGHHHGGHHHHHHHHHHHHHHHHHHHHHHHHHHHHHHHGHHGHGGHHHHHHHGGHHHHHHHHHHHHHHHHHHHHHHHHHHHHGGGGGGGGHHHHHHHGGGGGGGGGGGGGGGGGGFFFFFFFFFFFFFFFFFFFFFFFFFFFFFFFFFFFFFFFFFFFFFFFFFFFFFFFFFFFFFFFFFFFFFFFFFFFFFFFFFFFFFFFFFFFFFFFFFFFFFFFFF
@M05620:45:000000000-G6HP7:1:1101:18755:7033 1:N:0:164
AAACCAAGCAGACACTCACCGCTCCCTCGCCACAGGCCAATAGTTTGTCCTCACTGAGTTGGCAACAAGTGGCTGCTGTGGCTGCCATTTTTCTGGTGATGGCCATCAGCTCCGACGAGGTCAGCTGGGGGGCTTTCTTTGTGTAAGCAACGAGAAACCTGAAAGAAGCATTTTTTAACTAAGTCCTGCTGAGTCATTCATGAGTTTTTAGCCGCCTTGCTTCTTCTCACAGACTCTCTACTCTCATGCCA
+
BBBBBBBFBFFFGGGGGGGGGGGGGGHHGGGGGHHHGGHHHHHHHHHHHHHHHHHHHHHHHHGGHHHHHHHHGHGGHHHHHHHGGHFHHHHHHHHHHHGHHHHHHHHHHHHHHGGGGGGGGHGHHHHHGGGGGGGGGGGGGFGGGGFFFFFFFFFFFFFFFFFBFFFFFFFFFFFFFFFFFFFFFFFFFFFFFFFFFFFFFFFEFFFFFFFFFDFFFFFFFFFFFFFFFFFFFFFFFFFFFFFFFFFBFFB
@M05620:45:000000000-G6HP7:1:1101:5849:7064 1:N:0:164
TACCTGTACTGGGGAAGCATTTGACACTCTTTCCCTACACGACGCCATTCCTACCCTAAAATCGGAAGAGCACACGTCTGAACTCCAGTCACGTCGACGCATCTCGTATGCCGTCTTCTGCTTGAAAAAAAAAAAAAACACATTTTGCTTTATGTGCATACTTCTCTTAGGCGCGCTACATAGCTTGAATAGTTGCTGATTACTACAAGATGATTTCAGACAGACACTCTGATCTGTGCGTAACGACGATC
+
CBCCCFFFFFFFGGGGGGGGGGHHHHHHHHHHHHHHHHHHAEEEGGGGHHHHHHHHHHHGFHHGGGGGHGHHHHHGHHHGHHHHHHHGHHHHFHHGFGEGGG/FHHGGHFHHGGGHGHHDGHHFFHGHFGGGG>-<--.:..00;0000000000000;000;00000000/-------0;//////.///////////;/;///////.///////9//;9.99../////;//////....9..---..
@M05620:45:000000000-G6HP7:1:1101:5828:7067 1:N:0:164
TACCTGTACTGGGGAAGCATTTGACACTCTTTCCCTACACGACGCCATTCCTACCCTAAAATCGGAAGAGCACACGTCTGAACTCCAGTCACGTCGACGCATCTCGTATGCCGTCTTCTGCTTGAAAAAAAAAAAATTTTGTTTAGACACATAGTCACCTGAAAGAAGCATTTTTTACCGAATTCCTGCTGATTCATTCATACTTTTTTATTCTCCTTTCTTCTTCTCACCGACTCGCTTCTCTCTATCCC
+
BBBBBFFFFFFFGGFEFGGGGGHHHHHHHHHHHGHHHHHHGGGGGGGGHHFHHHHHHHHHHHHGGEGGGHHHHHHGHHHGHHHHHHHHHHGHFHHGGGGGGFFFHHGGHHHHDFCHGHHHFGHHFBDFGGGFC---./=<=</<000<C//00;00;0;0//0:0/://900;0;-.00..9.90;0;//0;:0;0//:/9//////9-AB//999://;/////9//;B..;;-..9;..//////////
@M05620:45:000000000-G6HP7:1:1101:16204:7082 1:N:0:164
CATCCTGACCCTGAAGTACCCCATTGAGCATGGCATCGTCACCAACTGGGACGACATGGAGAAGATCTGGCACCACACCTTCTACAACGAGCTGCGCGTGGCCCCGGAGGAGCACCCAGTGCTGCTGACCGAGGCCCCCCTGAACCCCAAGGCCAACAGAGAGAAGATGACTCAGGTGAGGCTCGGCCGACGCCCGTGCTCCTCCCGTCCTTTCCCCAGTCATTTTCTGCCCGGCTTGATTTCTGACATTC
+
BABBBFFFFFFFGGFGGGGGGGEGHGFHHDHHHHHHHGHHHGHFGEHHHHGHGGGEEHHHHHGHHHHHFHHFHGHHFGGHHHHFHHHHGGGGGHHFGGGGGGHHGEG@FGGGGHHHGGHGHHHHHHHFHHDDGGGGGGGGGGFGHHGGGDHGHHGEFEGGGGGGFGFGGGGGGGGGGGGGGGGGFFFFF>DFFFFFFDFFFFFFFFFADDFFFFFFFEFFF/;BFFFFFFFFDAFBD-./BFFFF9FFFF/
@M05620:45:000000000-G6HP7:1:1101:14817:7084 1:N:0:164
AAACCAAGCAGACACTCACCGCTCCCTCGCCACAGGCCAATAGTTTGTCCTCACTGAGTTGGCAACAAGTGGCTGCTGTGGCTGCCATTTTTCTGGTGATGGCCATCAGCTCCGACGAGGTCAGCTGGGGGGCTTTCTTTGTGTAAGCAACGAGAAACCTGAAAGAAGCATTTTTTAACTAAGTCCTGCTGAGTCATTCATGAGTTTTTAGCCGCCTTGCTTCTTCTCACAGACTCTCTACTCTCATGCCA
+
CCCCCCDFCFFFGGGGGGGGGGGGGGHHCGGGGHHHGGHHHHHHHHHHHHHHHHHHHHHHHHHHHHHHHHHHGHGGHHHHHHHGGHHHHHHHHHHHHHHHHHHHHHHHHHHHHGGGGGGGGHHHGHHHGGGGGGGGGGGGGGGGGGFFFFFFFFFFFFFFFFFFFFFFFFFFFFFFFFFFFFFFFFFFFFFFFFFFFFFFFFFFFFFFFFFFFFFFFFFFHHFFFFFFFFFFFFFFFFFHFFFFFFFFFFB
@M05620:45:000000000-G6HP7:1:1101:16186:7094 1:N:0:164
CATCCTGACCCTGAAGTACCCCATTGAGCATGGCATCGTCACCAACTGGGACGACATGGAGAAGATCTGGCACCACACCTTCTACAACGAGCTGCGCGTGGCCCCGGAGGAGCACCCAGTGCTGCTGACCGAGGCCCCCCTGAACCCCAAGGCCAACAGAGAGAAGATGACTCAGGTGAGGCTCGGCCGACGCCCGTGCTCCTCCCGTCCTTTCCCCAGTCATTTTCTGCCCGGCTTGATTTCTGACATTA
+
CCCDDFFFFFFFGGGGGGGGGGGHHHHHHHHHHHHHHGHHHGHHHGHHHHHHGGGGGHHHHHHHHHHHHHHHHGHHHGGHHHHHHHHHGGGGGHHGGGGGGGHHGGGGGGGGHHHHGGHFHHHHHHHHHHGGGGGGGGGGGGHHHHGGGGHGHHGGGGGGGGGGGGGGGGGGGGGGGGGGGGGGFFFFFFFFFFFFDFFFFFFFFFFEFFFFFFFFFFFFFFFFFFFFFFFFFFFFFFFFFFFFFEFFFF0
@M05620:45:000000000-G6HP7:1:1101:14809:7108 1:N:0:164
AAACCAAGCAGACACTCACCGCTCCCTCGCCACAGGCCAATAGTTTGTCCTCACTGAGTTGGCAACAAGTGGCTGCTGTGGCTGCCATTTTTCTGGTGATGGCCATCAGCTCCGACGAGGTCAGCTGGGGGGCTTTCTTTGTGTAAGCAACGAGAAACCTGAAAGAAGCATTTTTTAACTAAGTCCTGCTGAGTCATTCATGAGTTTTTAGCCGCCTTGCTTCTTCTCACAGACTCTCTACTCTCATGCCA
+
AAABCCCFCFFFGGGGGGGGGGGGGGHHGGGGGHHHGGHHHHHHHHHHHHHHHHHHHHGHHHHHHHHHHGHHGHGGHHHHHHHGGHHHHHHHHHHHHHHHHHHHHHHHHHHHHGGGGGGGGHGHHHHHGGGGGGGGGGGGGFGGGGFFFFFFFFFFFFFFFFFFFFFFFFFFFFFFEFFFFFFFFFFFFFFFFFFFFFFFFFFFFFFFFFFFFFFFFFFFFFFFFFFFFFFFFFFFFFFFFFFFFFBFFF/
@M05620:45:000000000-G6HP7:1:1101:8833:7123 1:N:0:164
AAACCAAGCAGACACTCACCGCTCCCTCGCCACAGGCCAATAGTTTGTCCTCACTGAGTTGGCAACAAGTGGCTGCTGTGGCTGCCATTTTTCTGGTGATGGCCATCAGCTCCGACGAGGTCAGCTGGGGGGCTTTCTTTGTGTAAGCAACGAGAAACCTGAAAGAAGCATTTTTTAACTAAGTCCTGCTGAGTCATTCATGAGTTTTTAGCCGCCTTGCTTCTTCTCACAGACTCTCTACTCTCATGCCA
+
CCCCCCCFCFFFGGGGGGGGGGGGGGHHGGGGGHHHGGHHHHHHHHHHHHHHHHHHHHHHHHHHHHHHHHHHGHGGHHHHHHHGGHGHHHHHHHHHHHHHHH2FGGHHHHHHHGGGGGGGGHHHHHHHGGGGGGGGGGGGGGGGGGFFFFFFFFFFFFFFFFFFFFFFFFFFFFFFFFFFFFFFFFFFFFFFFFFFFFFFFFFFFFFFFFFFFFFFFFFFFFFFFFFFFFFFFFFFFFFFFFFFFFFFFF0
@M05620:45:000000000-G6HP7:1:1101:18965:7166 1:N:0:164
CATCCTGACCCTGAAGTACCCCGGCTTGATTTCTGACATTAGATCGGAAGAGCACACGTCTGAACTCCAGTCACGTCGACGCATCTCGTATGCCGTCTTCTGCTTGAAAAAAAAAAAAAATTTATTTTACAACTACTGTTATTCTCCCCCTCTTCCTGCCCTCTTATTTCAGTACCCCTGTTCCCATGCCTTGTACTTTTGTCTGCGTACTTCTCTCCTACCTTATCTCCCCTCCTTCTTTATCCCCCTCC
+
CBCCCFFFFFFFGGGGGGGGGGGGGGGGHHHHHHHHHHHHHHHHHHGEGGGHHHHGHGHHHGHGHHHHHHHHHHGGHGGGGGGGGGHHGGHHHHGGGHGHHHHHHHHHGHHGGGGB//--<111111110000<0000=000===00<..-:/00<;00:.;./09000000090009.90000900/000;000000;;0/0000-9.9.0B00:9/::0.000;9000;./.9/0:;0000090..-..
@M05620:45:000000000-G6HP7:1:1101:7106:7199 1:N:0:164
AAACCAAGCAGACACTCAACCGCTCCCTCGCCACAGGCCAATAGTTTGTCCTCACTGAGTTGGCAACAAGTGGCTGCTGTGGCTGCCATTTTTCTGGTGATGGCCATCAGCTCCGACGAGGTCAGCTGGGGGGCTTTCTTTGTGTAAGCAACGAGAAACCTGAAAGAAGCATTTTTTAACTAAGTCCTGCTGAGTCATTCATGAGTTTTTAGCCGCCTTGCTTCTTCTCACAGACTCTCTACTCTCATGCC
+
BBABBBBFBFFFGGGGGGGGGGGGGGGHHAEFGGHHFGGEHHGHHHHHHHHHHHHHHHHGHHHHHHHHHHHHGGHGGHHGHHHHGGHHHHHHHHHHGHHGHHBGHHHHGHHHHHGGGGGGGGHHHHHHHGGGGGGGGGGGGGGFFFFFFFFFFFFFFFFFFFFFFFFFFFFFFFFFDAFFFFFFBFFFFFFFFFFFFFFFFFFFFFFFFFFFFFFFFFFFFFFFFFFFFFFFFFFFFFFFFFFFFFFFBFF
@M05620:45:000000000-G6HP7:1:1101:13742:7214 1:N:0:164
TACCTGTACTGGGGAAGCATTACACTCTTTCCCTACACGACGCCATTCCTACCCTAAAGATCGGAAGAGCACACGTCTGAACTCCAGTCACGTCGACGCATCTCGTATGCCGTCTTCTGCTTGAAAAAAAAAAAAACAAACAATCATCCCCTCTCACCCTTCCCTCTTCCTGTTTCCCCTCCTACCGACAACTTCCTACCCCGTTTCTTCTGTCCCATCACACTTCACCCCTCCTTCCTCCACGCCAACCC
+
CCCDDFFFFFFFGGGGGGGGGGHHHHHHHHHHHHHHHHGGGGGGGGHHHHHHHHHHHHHHHHHGGGGHHHHHHHGHHGGHDFGHHHHHHHHGHHGGGGGGGCGHGFFHHHHGDDHGHHHHHHHAF2FGCCCCCC<<.<<..;:0C000:::/;//0;;F.///:0:/0;B00;:0000//../00:;.:--.000::0;..9-.::0000000:;:00/0000/0;00::-.../00:0://:....-.:A
@M05620:45:000000000-G6HP7:1:1101:7150:7260 1:N:0:164
ATCTCTATCTCCTAAAAACCTGTTTAGATTTGGAGATAGACCTTCAGGTTTTTCATCATTTTCTGCATGAATTATACATTGACCACGTTCCAGCGTGGTCAGTTTGCAGCATTCTGTTATTTTGTTTGACAGAGTGTCTTGTTGAGAACATATGTAGGACATGATTTTTTCCTGCAACAGGGAAAATAAAGTATAAGTTTTAAAGATTTATTCTTTAATAAAGGATCGCAAAGCCAGCTTTAGAAAAAGGA
+
AAAAAFFFFFFDGGGGGGGGFEDGHHHHDGGHH4FEEGFDDG3BBAFHGHHEFHFGGGHGHHFHHFDGH3FEEGHHFGFHFFBFGHEFGHHEGHGFFFHGFGFFEHGHHHHHFHGGFFDGHFHHEHHHFGGFFGBFFHGGGHHHEFGGHHHHHHGHHHHFFHHHGHHHHDHGHHGFGHHHHFAFGHGGFHGGFGGHGGGHHHFHGDGHHGHHHHHHHHHHFGHGFHHGDFDGGGH/CAGHG0C0CGH?D.F
@M05620:45:000000000-G6HP7:1:1101:26035:7274 1:N:0:164
CATCCTGACCCTGAAGTACCCCGGCTTGATTTCTGACATTAGATCGGAAGAGCACACGTCTGAACTCCAGTCACGTCGACGCATCTCGTATGCCGTCTTCTGCTTGAAAAAAAAAAAAAAAAAAAAAACCTAGGGAGAATGAAAAAGCTGTTAACTCTGATAAAACGACAAATGACAAGGAGGCGGAGACAGCATCAGCAGCGGCGGAACAGGGGCGTAGGTAGTTGAGAGTATAGAGAGAGAGCACAGAA
+
DDDDDFFFFFFFGGGGGGGGGGGGGGGGHHHHHHHHHHHHHHHHHHGGGGHHHHHHHGHHHGHHHHHHHHHHHHGHHGGGGGGGEHHHGGHHHHGFGHGHHHHHHHHGHHHGGGGG><><------<-../00/.:...<0:00<...0000<0000000000000-.<--/000<00......-----.//9/000000./<---<---//..<-----.000:0<00.000000000..<<9.0./<00
@M05620:45:000000000-G6HP7:1:1101:7149:7280 1:N:0:164
ATCTCTATCTCCTAAAAACCTGTTTAGATTTGGAGATAGACCTTCAGGTTTTTCATCATTTTCTGCATGAATTATACATTGACCACGTTCCAGCGTGGTCAGTTTGCAGCATTCTGTTATTTTGTTTGACAGAGTGTCTTGTTGAGAACATATGTAGGACATGATTTTTTCCTGCAACAGGGAAAATAAAGTATAAGTTTTAAAGATTTATTCTTTAATAAAGGATCTCAAAGCCAGCTTTAGAAAAAGGA
+
CDCCCFFFFFFFGGGGGGGGGGHHHHHHHHHHHHHHHHHHHHHHHHHHHHHGGHHHHHIHIHIIIHHHHHHHHHHHHHHHHHHHHHGHHHHHHHGGGGHHHHHHHHHHHHHHHHHHHHHHHHHHHHHHHHHHHHHHHHHHHHHHHHHHHHHHHHHHHHHHHHHHHHHHHGHHHHHHHHHHHGGHHHHHHHHHHHHHHHHHHHHHHHHHHHHHHHHHHHHHHHHHHHHHHHHGHHHHHGHHHHHHHHHHGGH
@M05620:45:000000000-G6HP7:1:1101:7159:7295 1:N:0:164
ATCTCTATCTCCTAAAAACCTGTTTAGATTTGGAGATAGACCTTCAGGTTTTTCATCATTTTCTGCATGAATTATACATTGACCACGTTCCAGCGTGGTCAGTTTGCAGCATTCTGTTATTTTGTTTGACAGAGTGTCTTGTTGAGAACATATGTAGGACATGATTTTTTCCTGCAACAGGGAAAATAAAGTATAAGTTTTAAAGATTTATTCTTTAATAAAGGATCTCAAAGCCAGCTTTAGAAAAAGGA
+
BBBBAFFFFFFFFGGFFGFGFFHFHHBGHHHHBHGFGHFGFFHHHHHHGGHGEHGGHFFGGHHHHHHFDFDGGHHGHHGHHHHHHHGHGGCGFHGGEGGFHHHHGGBEFFHFFHFFGG4GHHHHHHHFHHHHHHEGHGHHHGHG4EGHHG3GFHHHHHHHHHHHHHHHGCHHHFFHGHHHFC/FG0?DGDFGGHHBGGGHHHFHHEGFGFHHGHHHH0GGDGFFFGGHHHHGEHHFHGFHHHHGHHHHG?C
@M05620:45:000000000-G6HP7:1:1101:12694:7299 1:N:0:164
AAACCAAGCAGACACTCACCGCTCCCTCGCCACAGGCCAATAGTTTGTCCTCACTGAGTTGGCAACAAGTGGCTGCTGTGGCTGCCATTTTTCTGGTGATGGCCATCAGCTCCGACGAGGTCAGCTGGGGGGCTTTCTTTGTGTAAGCAACGAGAAACCTGAAAGAAGCATTTTTTAACTAAGTCCTGCTGAGTCATTCATGAGTTTTTAGCCGCCTTGCTTCTTCTCACAGACTCTCTACTCTCATGCCA
+
CCCDCDDFDFFFGGGGGGGGGGGGGGHHGGGGGHHHGGHHHHHHHHHHHHHFHHHHHHHHHHHHHHHHHHHHGHGGHHHHHHHGGHHHHHHHHHHHHHHHHHHHHHHHHHHHHGGGGGGGGHHHHHHHGGGGGGGGGGGGGGGGGGFFFFFFFFFFFFFFFFFFFFFFFFFFFFHFFFFFFFFFFFFFFFFFFFFFFFFFFFFFFFFFFFFFFFFFFFFFHHHFFFHFHFFFFFFFFFFFFFFFFFFFFFF
@M05620:45:000000000-G6HP7:1:1101:12713:7306 1:N:0:164
AAACCAAGCAGACACTCACCGCTCCCTCGCCACAGGCCAATAGTTTGTCCTCACTGAGTTGGCAACAAGTGGCTGCTGTGGCTGCCATTTTTCTGGTGATGGCCATCAGCTCCGACGAGGTCAGCTGGGGGGCTTTCTTTGTGTAAGCAACGAGAAACCTGAAAGAAGCATTTTTTAACTAAGTCCTGCTGAGTCATTCATGAGTTTTTAGCCGCCTTGCTTCTTCTCACAGACTCTCTACTCTCATGCCA
+
AAAAAAAFBFFFGGGGGGGGGGGGGGHHGGGGGGHHGGHHHGGGHHHHHHH5GHHHHHFGHHHHHHHHHGHGGFFGHHGGGHHGGHHHHHHHHHHGGHFHHHGHGHHHHHHHHGGFGGGGCGHHFHFHGGGGGGGGGGGGGFFFGGFFFFFFFFFFFFFFFFFFFFFFFFFFFFFFFFFFFFFFFFFFFFFFF;BBBBFFFFFFFFFFFEFFFFFFFFFFFFFFFFFFFFFFFFFFFFFFFFFFFFFFFFF
@M05620:45:000000000-G6HP7:1:1101:12690:7317 1:N:0:164
AAACCAAGCAGACACTCACCGCTCCCTCGCCACAGGCCAATAGTTTGTCCTCACTGAGTTGGCAACAAGTGGCTGCTGTGGCTGCCATTTTTCTGGTGATGGCCATCAGCTCCGACGAGGTCAGCTGGGGGGCTTTCTTTGTGTAAGCAACGAGAAACCTGAAAGAAGCATTTTTTAACTAAGTCCTGCTGAGTCATTCATGAGTTTTTAGCCGCCTTGCTTCTTCTCACAGACTCTCTACTCTCATGCCA
+
BBBBBBBFBFFFGGGGGGGGGGGGGGHHGGGDEHHHGGHHHHHHHHHHHHHGHHHHHHGHHHHHHHHHHHHHGHGGHHHHHHHGGHHHHHGHHHHHHHHHHHHHHHHHHHHHHGGGGGGGGHHHHHHHGGGGGGGGGGGGGGGGGGFFFFFFFFFFFFFFFFFFFFFFFFFFFFFFFFFFFFFFFFFFFFFFF9BFFFFFFFFFFFFFFFFFFFFFFFFFFFFFFFFFFFFFFFFFFFFFFFFFFFFFFF/
@M05620:45:000000000-G6HP7:1:1101:11527:7330 1:N:0:164
CATCCTGACCCTGAAGTACCCCATTGAGCATGGCATCGTCACCAACTGGGACGACATGGAGAAGATCTGGCACCACACCTTCTACAACGAGCTGCGCGTGGCCCCGGAGGAGCACCCAGTGCTGCTGACCGAGGCCCCCCTGAACCCCAAGGCCAACAGAGAGAAGATGACTCAGGTGAGGCTCGGCCGACGCCCGTGCTCCTCCCGTCCTTTCCCCAGTCATTTTCTGCCCGGCTTGATTTCTGACATTT
+
BABBBFFFFFFFGGGGGGGGGGEHHHHHHGHHHHHHHGHHHGHFHGHHHHHHGGGGGHHFHHGHHHHHHGHHHGHHHGGHHHHHHDHHGGGGGHHGGGGGGGHHGGGGGGDGHHHHGGHHHHHHHHHHHHGGGGGGGGGGGE/GHHGGD.GGHHEEGGGBFFGGFGFGGEFGGFFGGGGGGGGFFFFFFAFFFFF@-9:AFFFFFFDADFDFFFFFF.9BF/BFFFFFBFFFD;CFFAAFFFFF/9B/BF/
@M05620:45:000000000-G6HP7:1:1101:24747:7368 1:N:0:164
AAACCAAGCAGACACTCACCGCTCCCTCGCCACAGGCCAATAGTTTGTCCTCACTGAGTTGGCAACAAGTGGCTGCTGTGGCTGCCATTTTTCTGGTGATGGCCATCAGCTCCGACGAGGTCAGCTGGGGGGCTTTCTTTGTGTAAGCAACGAGAAACCTGAAAGAAGCATTTTTTAACTAAGTCCTGCTGAGTCATTCATGAGTTTTTAGCCGCCTTGCTTCTTCTCACAGACTCTCTACTCTCATGCCA
+
DDCDDCDFCFFFGGGGGGGGGGGGGGHHGGGGGHHHGGHHHHHHHHHHHHHHHHHHHHHHHHHHHHHHHHHHGHGGHHHHHHHGGHHHHHHHHHHHHHHHHGHHHHHHHHHHHGGGGGGGGHHHHHHHGGGGGGGGGGGGGGGGGGFFFFFFFFFFFFFFFFFFFFFFFFFFFFHFFFFFFFFFFFFFFFFFFBFBFFFFFFFFFFFFFFFFFFFFFFFFFFFFFFFFFFFFFFFFFFFFFFFFFFFFFFF
@M05620:45:000000000-G6HP7:1:1101:24764:7371 1:N:0:164
AAACCAAGCAGACACTCACCGCTCCCTCGCCACAGGCCAATAGTTTGTCCTCACTGAGTTGGCAACAAGTGGCTGCTGTGGCTGCCATTTTTCTGGTGATGGCCATCAGCTCCGACGAGGTCAGCTGGGGGGCTTTCTTTGTGTAAGCAACGAGAAACCTGAAAGAAGCATTTTTTAACTAAGTCCTGCTGAGTCATTCATGAGTTTTTAGCCGCCTTGCTTCTTCTCACAGACTCTCTACTCTCATGCCA
+
ABABCCCFCFFFGGGGGGGGGGGGGGHHGGGGGHHHGGHHHFHHHHHHHHHHHHHHHHHHHHHHHHHHHHHHGHGGHHHHHHHGGHHHHHHHHHHHHHHHHHHHHHHHHHHHHGGGGGGGGHHHHHHHGGGGGGGGGGGGGGGGGGFFFFFFFFFFFFFFFFFFFFFFFFFFFFFFEFFFFFFFFFFFFFFFFBFFFFFFFFFFFFFFFFFFFFFFFFFFFFFFFFFFFFFFFFFFFFFFFFFFFFFFFFB
@M05620:45:000000000-G6HP7:1:1101:6838:7402 1:N:0:164
CATCCTGACCCTGAAGTACCCCATTGAGCATGGCATCGTCACCAACTGGGACGACATGGAGAAGATCTGGCACCACACCTTCTACAACGAGCTGCGCGTGGCCCCGGAGGAGCACCCAGTGCTGCTGACCGAGGCCCCCCTGAACCCCAAGGCCAACAGAGAGAAGATGACTCAGGTGAGGCTCGGCCGACGCCCGTTCTCCTCCCGTCCTTTCCCCAGTCATTTTCTGCCCGGCTTGATTTCTCACATTA
+
AA?AAFFFF1FCAG11BFGGGG?EEB1AC111AFFGHEEG0EFBAEGFAA0FE/AAAGF1FE0AF1B2GEHHGCGHAAEHHHH2G1F1>/?/A@CEEGEEGCHHGC@CGC//FCCHCGHHHGFHHHHFCFGC@C-.C---A:BCGECECC.CEEGGG.9/CGGGGFFF0C0C0099F;;??AF999-9---9->@;@-B;/9/BFA-AABA///;F--;/9/9BFB9//BFE?---;--:/;BF/;//9//
@M05620:45:000000000-G6HP7:1:1101:25503:7420 1:N:0:164
ATCTCTATCTCCTAAAAACCTGTTTAGATTTGGAGATAGACCTTCAGGTTTTTCATCATTTTCTGCATGAATTATACATTGACCACGTTCCAGCGTGGTCAGTTTGCAGCATTCTGTTATTTTGTTTGACAGAGTGTCTTGTTGAGAACATATGTAGGACATGATTTTTTCCTGCAACAGGGAAAATAAAGTATAAGTTTTAAAGATTTATTCTTTAATAAAGGATCTCAAAGCCAGCTTTAGAAAAAGGA
+
BCCCCFFFFFFFGGGGGGGGGGHHHHHHGHHHGGHHHHHCHHHHHHHHHHHGGHFGHHHHHHHHHHFFHHGHHHHFHHHHHHHHHHGHHHHHGHGFGGHHHHHHHHHHHHHHHHHHHHHHHHHHHHHHHHHHHHHHHHHHHHHHFHHFHHHHHHHGHHHHGHFHHHHHHGHHHHHHHHHHHEEHFHGDHGGHHHGHHGHHHHHHHHHHHHHHHHHHHHHFFHHGHHHHHHFHGHHHCEGHHHHFHFCGDGG
@M05620:45:000000000-G6HP7:1:1101:6843:7424 1:N:0:164
CATCCTGACCCTGAAGTACCCCATTGAGCATGGCATCGTCACCAACTGGGACGACATGGAGAAGATCTGGCACCACACCTTCTACAACGAGCTGCGCGTGGCCCCGGAGGAGCACCCAGTGCTGCTGACCGAGGCCCCCCTGAACCCCAAGGCCAACAGAGAGAAGATGACTCAGGTGAGGCTCGGCCGACGCCCGTGCTCCTCCCGTCCTTTCCCCAGTCATTTTCTGCCCGGCTTGATTTCTGACATTA
+
CCDDDFFFFFFFGGGGGGGGGGGHHHHHHHHHHHHHHGHHHGHHHGHHHHHHGGGGGHHHHHHHHHHHHHHHHGHHHGGHHHHHHHHHGGGGGHHGGGGGGGHHGGGGGGGGHHHHGGHHHHHHHHHHHHGGGGGGGGGGGGHHHHGGGGHGHHGGGGGGGGGGGGGGGGGGGGGGHGGGGGGGFFFFFFFFFFFFFFFFFFFFFFFFFFFFHFFFFFFFFFFFFFFFHFFFFFFFFFFFFFFFFFFFFF0
@M05620:45:000000000-G6HP7:1:1101:25489:7432 1:N:0:164
ATCTCTATCTCCTAAAAACCTGTTTAGATTTGGAGATAGACCTTCAGGTTTTTCATCATTTTCTGCATGAATTATACATTGACCACGTTCCAGCGTGGTCAGTTTGCAGCATTCTGTTATTTTGTTTGACAGAGTGTCTTGTTGAGAACATATGTAGGACATGATTTTTTCCTGCAACAGGGAAAATAAAGTATAAGTTTTAAAGATTTATTCTTTAATAAAGGATCTCAAAGCCAGCTTTAGAAAAAGGA
+
1>AA>3BDFFFFGFGGDDEEG1DA3AA13AAFA1B10AF1F1FB1AFAABBAFF2FE2FAAEBDEF2AAGAAAFBFEAFAA1FC1A/GGHHGHBE>EEH1GG@GEFDGHFGDDE@BB2F@EGDEHFEGHB1F0FGFHDFFGHDHBB/F1GBGEDBFHGHBCF<D>BFH1<0FGHF0<1@FG//F/<?1GBG?FG<BGFFDHDG1<<GHFGGGHGHH0GDD<000GDGDG0DBDCC/:ECGFCGE0CGHGC/
@M05620:45:000000000-G6HP7:1:1101:25514:7435 1:N:0:164
ATCTCTATCTCCTAAAAACCTGTTTAGATTTGGAGATAGACCTTCAGGTTTTTCATCATTTTCTGCATGAATTATACATTGACCACGTTCCAGCGTGGTCAGTTTGCAGCATTCTGTTATTTTGTTTGACAGAGTGTCTTGTTGAGAACATATGTAGGACATGATTTTTTCCTGCAACAGGGAAAATAAAGTATAAGTTTTAAAGATTTATTCTTTAATAAAGGATCTCAAAGCCAGCTTTAGAAAAAGGA
+
1AAA1DDFFFFFGGGGFBEEGCFDD3B1DFEED1B1B1BEGCGGGGHHFGHFGHBFE2FFEFGFGH2DFHFFFHGBGHHGD1FF1A/FFHHFHFEEGGHHHHHHFHHHHHFFGGFGFFGHHHFHHFEHGFDGFFHFHFHGHHFH2FEHGFFHGHFGHGHHFHB<FGGHFBFFGHHFBGHHHEAGC<??G?GFGHHFHDGDHGHFGBFGFFGGHHHHGFH0<<<0CGGHGD0DGHF/CCGHFFH0:GHHGCC
@M05620:45:000000000-G6HP7:1:1101:9656:7449 1:N:0:164
TACCTGTACTGGGGAAGCATTTGAATATCCCCCCATGGTGATGGGGACGGAGAACTGCTCCATAAACACAGGCAACGTGCCTAACTTTCCCGGGAAGATGAAGTCAAAGAGCGACCACAGCTCTTCGGAGGTTATTTTGCATCGGTGAGCCAGACAGAATGATCCGATGAGGGGTGCGAAACTATTTGAGGAAAGGAAGCACCTTTTTATTAAATTTACCTTTTAGCAATCGCCATTCCTACCCTAAAGTC
+
BBBBBFFFFFFFGGGGGGGGGGHHHHHHHHHGGGGHHHHHHHHHHGGGGGGGGHHHHHHHHHHHHHHHHHHHGHHHGHHHHHHHHHHHHHHGGGGGGHHHHHGHHHHHHHHHGGGGGHHHHHHHGGHGGGGGHGHHHHHHFGHGDGGCFGHHFGGHHHHGHHHHHHGGGHHGGGC@EFGG?BFFGGGGGFGFF/CFFBFF/CEFFFFFFFFFFBFFFFFFFFFFFEFFFBFEEF?;BFFF/FFFFFFFFFF
@M05620:45:000000000-G6HP7:1:1101:9475:7453 1:N:0:164
CATCCTGACCCTGAAGTACCCCATTGAGCATGGCATCGTCACCAACTGGGACGACATGGAGAAGATCTGGCACCACACCTTCTACAACGAGCTGCGCGTGGCCCCGGAGGAGCACCCAGTGCTGCTGACCGAGGCCCCCCTGAACCCCAAGGCCAACAGAGAGAAGATGACTCAGGTGAGGCTCGGCCGACGCCCGTGCTCCTCCCGTCCTTTCCCCAGTCATTTTCTGCCCGGCTTGATTTCTGACATTA
+
CCCDDFFFFFFFGGGGGGGGGGGHHHHHHHHHHHHHHGHHHGHHHGHHHHHHGGGGGHHHHHHHHHHHHHHHHGHHHGGHHHHHHHHHGGGGGHHGGGGGGGHHGGGGGGGGHHHHGGHHGHHHHHHHHHGGGGGGGGGGGGHHHHGGGGHGHHEGGGGGGGGGGGFGGGGGGGGGHGGGGGGGFFFFFFFFFFFFFDFFFFFFFFFFFFFFFFFFFFFFFFFFFFFFFFFFDFCFFAAFFFFFFFFFFF0
@M05620:45:000000000-G6HP7:1:1101:9493:7455 1:N:0:164
CATCCTGACCCTGAAGTACCCCATTGAGCATGGCATCGTCACCAACTGGGACGACATGGAGAAGATCTGGCACCACACCTTCTACAACGAGCTGCGCGTGGCCCCGGAGGAGCACCCAGTGCTGCTGACCGAGGCCCCCCTGAACCCCAAGGCCAACAGAGAGAAGATGACTCAGGTGAGGCTCGGCCGACGCCCGTGCTCCTCCCGTCCTTTCCCCAGTCATTTTCTGCCCGGCTTGATTTCTGACATTA
+
BCCDCFFFFFFFGGGGGGGGGGGHHHHHHHHHHHHHHGHHHGHHHGHHHHHHGGGGGHHHHHHHHHHHHHHHHGHHHGGHHHHHHHHHGGGGGHHGGGGGGGHHGGGGGGGGHHHHGGHHHHHHHHHHHHGGGGGGGGGGGGHHHHGGGGHGHHGGGGGGGGGGGGGGGGGGGGGGGGGGGGGGFFFFFFFFFFFA9ADFFFFFFFFEFFDFFFFFFFF:BBFFFFFFFEFFFFFFFFFFFFFFFBFFFF0
@M05620:45:000000000-G6HP7:1:1101:9481:7472 1:N:0:164
CATCCTGACCCTGAAGTACCCCATTGAGCATGGCATCGTCACCAACTGGGACGACATGGAGAAGATCTGGCACCACACCTTCTACAACGAGCTGCGCGTGGCCCCGGAGGAGCACCCAGTGCTGCTGACCGAGGCCCCCCTGAACCCCAAGGCCAACAGAGAGAAGATGACTCAGGTGAGGCTCGGCCGACGCCCGTGCTCCTCCCGTCCTTTCCCCAGTCATTTTCTGCCCGGCTTGATTTCTGACATTA
+
CCCCCFFFFFFFGGGGGGGGGGGHHHHHHHHHHHFHHGHHHGHHHGHHGHHHGGGGGHGHHHHHHHHHHHHHHGHHHGGHHHHHHHHHGGGGGHHGGGGGGGHHGGGGGGGGHHHHGGHHHHHHHHHHHHGGGGGGGGGGGGHHHHGGGDHGHHGGGGGFFGGGGGGGGGGGGGGGGGGFCCEFFFFFFFFFFFFAFAFEFFFFFFFEFFFFFFFFFFDFF0FFFFFFFFFF?DFFCFFFFFFFFFFEFF0
@M05620:45:000000000-G6HP7:1:1101:23898:7475 1:N:0:164
AAACCAAGCAGACACTCACCGCTCCCTCGCCACAGGCCAATAGTTTGTCCTCACTGAGTTGGCAACAAGTGGCTGCTGTGGCTGCCATTTTTCTGGTGATGGCCATCAGCTCCGACGAGGTCAGCTGGGGGGCTTTCTTTGTGTAAGCAACGAGAAACCTGAAAGAAGCATTTTTTAACTAAGTCCTGCTGAGTCATTCATGAGTTTTTAGCCGCCTTGCTTCTTCTCACAGACTCTCTACTCTCATGCCA
+
BBBBBBBFAFFFGGGGGGGGGGGGGGHHGGGGGFHHGGHFHFHHHHHHHHHHHHHHHFGHHGHHHHGHHHHHGHGGHHHHHHHGGHHHHHHHHHHGHHFHHHHHFHHHHHHHHGGGGGGGGHHHHHHHGGGGGGGGGGGGGGGGGGFFFFFFEFFFFFFFFF//BFFFFFFFFFFFEFFFFFFFFFFFFFFFFFFFFFFFFFFFFFFFFFFFFFFFFFFFFFFFFFFFFFFFFFFFFFFFFFFFFFFFFFF
@M05620:45:000000000-G6HP7:1:1101:12574:7477 1:N:0:164
ATCTCTATCTCCTAAAAACCTGTTTAGATTTGGAGATAGACCTTCAGGTTTTTCATCATTTTCTGCATGAATTATACATTGACCACGTTCCAGCGTGGTCAGTTTGCAGCATTCTGTTATTTTGTTTGACAGAGTGTCTTGTTGAGAACATATGTAGGACATGATTTTTTCCTGCAACAGGGAAAATAAAGTATAAGTTTTAAAGATTTATTCTTTAATAAAGGATCTCAAAGCCAGCTTTAGAAAAAGGA
+
ABCCCFFFFFFFGGGGGGGGGGHHHHHHHHHHHFHHHHHHHHHHHHHHHHHGGHHHHHHHIHIIGHHHHHHHHHHHHHHHHHHHHHFHHHHHHHGGGGHHHHHHHHHHHHHHHHHHHHHHHHHHHHHHHHHHHHHHHHHHHHHHBGFHHHHHHHHHHHHHHHHHHHHHHGHHHHHHHHGFHFGHGHFGHHHHHHHHHFHHHHFFGHHHHHHHHHHHHHHGFH0GFGHHHHHHHHHHHGHHHCFBCHHHG?C
@M05620:45:000000000-G6HP7:1:1101:23889:7493 1:N:0:164
AAACCAAGCAGACACTCACCGCTCCCTCGCCACAGGCCAATAGTTTGTCCTCACTGAGTTGGCAACAAGTGGCTGCTGTGGCTGCCATTTTTCTGGTGATGGCCATCAGCTCCGACGAGGTCAGCTGGGGGGCTTTCTTTGTGTAAGCAACGAGAAACCTGAAAGAAGCATTTTTTAACTAAGTCCTGCTGAGTCATTCATGAGTTTTTAGCCGCCTTGCTTCTTCTCACAGACTCTCTACTCTCATGCCA
+
BBBBBBBFBFFFGGGGGGGGGGGGGGHHGGGGGHHHGGHHHHHGHHHHHHHHHHHHHHGHGHHHHHHHHGHGGHGGHHHHHHHGGHHHHHHHHHGHHHHHHHHHHHHHHHHHHGGGGGGGGHHHGHHHGGGGGGGGGGGGGGGGGGFFFFFFFFFFFFFFFFFFFFFFFFFFFFFFFFFFFFFFFFFFFFFFFFFFFFFFFFFFBFFFFFFFFFFFFFFFFFFFFFFFFFFFFFFFFFFFFFFFFFB9FFF
@M05620:45:000000000-G6HP7:1:1101:12558:7493 1:N:0:164
ATCTCTATCTCCTAAAAACCTGTTTAGATTTGGAGATAGACCTTCAGGTTTTTCATCATTTTCTGCATGAATTATACATTGACCACGTTCCAGCGTGGTCAGTTTGCAGCATTCTGTTATTTTGTTTGACAGAGTGTCTTGTTGAGAACATATGTAGGACATGATTTTTTCCTGCAACAGGGAAAATAAAGTATAAGTTTTAAAGATTTATTCTTTAATAAAGGATCTCAAAGCCAGCTTTAGAAAAAGGA
+
3AAABFFFFFFFGGGGFGGGFFFHHHHHEFHHHBFFEBFAGGFHHFGHHHHGGHDFFHHGGHHHHGHHHFFGHHHHHFFHFFDHGHGFGHHFFFEBAFHHGGFGFHHHHHHHHHGHFGHHHHHHFGHHBGGHHHBGFGHGFGHH?FHEHHHFFHGHHHHHGHHHHHHHH@GFGHHHBGHHHFGFHGGGGHHHHFFHGGGHHHGBF<FGFGHHGHHHHHHHDHGHHHHHHHHHGGHHHGHHHHHGFHHHGCC
@M05620:45:000000000-G6HP7:1:1101:23907:7494 1:N:0:164
AAACCAAGCAGACACTCACCGCTCCCTCGCCACAGGCCAATAGTTTGTCCTCACTGAGTTGGCAACAAGTGGCTGCTGTGGCTGCCATTTTTCTGGTGATGGCCATCAGCTCCGACGAGGTCAGCTGGGGGGCTTTCTTTGTGTAAGCAACGAGAAACCTGAAAGAAGCATTTTTTAACTAAGTCCTGCTGAGTCATTCATGAGTTTTTAGCCGCCTTGCTTCTTCTCACAGACTCTCTACTCTCATGCCA
+
CCDDDCDFCFFFGGGGGGGGGGGGGGHHGGGGGHHHGGHHHHHHHHHHHHHHHHHHHHHHHHHHHHHHHHHHGHGGHHHHHHHGGHHHHHHHHHHHHHHHHHHHHHHHHHHHHGGGGGGGGHHHHHHHGGGGGGGGGGGGGGGGGGFFFFFFFFFFFFFFFFFFFFFFFFFFFFHFFFFHHFFFFFFFFFFFFFFFFFFFFFFFFFFFFFFFFFFFFFFFHHFFFFFFFFFFFFFFFFFFFFFFFFFFFFB
@M05620:45:000000000-G6HP7:1:1101:12589:7495 1:N:0:164
ATCTCTATCTCCTAAAAACCTGTTTAGATTTGGAGATAGACCTTCAGGTTTTTCATCATTTTCTGCATGAATTATACATTGACCACGTTCCAGCGTGGTCAGTTTGCAGCATTCTGTTATTTTGTTTGACAGAGTGTCTTGTTGAGAACATATGTAGGACATGATTTTTTCCTGCAACAGGGAAAATAAAGTATAAGTTTTAAAGATTTATTCTTTAATAAAGGATCTCAAAGCCAGCTTTAGAAAAAGGA
+
BCCCCFFFFFFFGGGGGGGGGGGHHHHHHHHHHHHHHHHHHHHHHHGGGHHFGHHHHIHHHHIIHHHHHGHHHHHHHHHHHHHHHHGHHHHHHHGGGGHHHHHHHHHHHHHHHHHHHHHHHHHHFGHHHHGHHHGHHHHHHHHHHHHGHHHHHHHHHHHHHHHGHHHHHGHHHHGHGHGHHGGGHHHGHHHGHHHHHGHHHHGHHHHHGGHHHHHHHHHFHHHHGHHHHFHFHHGHHGHHHHHGGFGFFGF
@M05620:45:000000000-G6HP7:1:1101:23903:7512 1:N:0:164
AAACCAAGCAGACACTCACCGCTCCCTCGCCACAGGCCAATAGTTTGTCCTCACTGAGTTGGCAACAAGTGGCTGCTGTGGCTGCCATTTTTCTGGTGATGGCCATCAGCTCCGACGAGGTCAGCTGGGGGGCTTTCTTTGTGTAAGCAACGAGAAACCTGAAAGAAGCATTTTTTAACTAAGTCCTGCTGAGTCATTCATGAGTTTTTAGCCGCCTTGCTTCTTCTCACAGACTCTCTACTCTCATGCCA
+
BCCCCCCFCFFFGGGGGGGGGGGGGGHHGGGGGHHHGGHHHHHHHHHHHHHHHHHHHHHHHHHHHHHHHGHHGHGGHHHHHHHGGHHHHHHHHHHGHHGHHHHHHHHHHHHHHGGGGGGGGHHHHHHHGGGGGGGGGGGGGGGGGGFFFFFFFFFFFFFFFFFFFFFFFFFFFFFFFFFFFFFFFFFFFFFFFFFFFFFFFFFFFFFFFFFFFFFFFFFFFFFFFFFFFFFFFFFFFFFFFFFFFFFFFFF
@M05620:45:000000000-G6HP7:1:1101:12965:7527 1:N:0:164
CATCCTGACCCTGAAGTACCCCATTGAGCATGGCATCGTCACCAACTGGGACGACATGGAGAAGATCTGGCACCACACCTTCTACAACGAGCTGCGCGTGGCCCCGGAGGAGCACCCAGTGCTGCTGACCGAGGCCCCCCTGAACCCCAAGGCCAACAGAGAGAAGATGACTCAGGTGAGGCTCGGCCGACGCCCGTGCTCCTCCCGTCCTCTCCCCAGTCATTTTCTGCCCGGCTTGATTTCTGACATTA
+
>A1AAFDFF1CCFGCEBFGGFGAA1A1AF11ABEGGHCFEAAFGCE0FAEAGEAEAAFG1FFE0GDE2FFEEGC0GF>EEFGHDHHHHG//>/1BEEE/>E@GHC//CGCAAGAFHCGH<FG1FFHHFC?C@--@<E@CCCGFCC.:CCG.EEEFG?9BBFF.CB/C99F0F;99/0/;.....-9--9-9=-@@=@-A-9//-9-9E9A-/:9BF--9/:/9BFB///;B-----9--//;FF/;//9//
@M05620:45:000000000-G6HP7:1:1101:10205:7534 1:N:0:164
TACCTGTACTGGGGAAGAGTGTAGCAATCGCCATTCCTACCCTAAAGATCGGAAGAGCACACGTCTGAACTCCAGTCACGTCGACGCATCTCGTATGCCGTCTTCTGCTTGAAAAAAAAAAACAAAACTCAACGCATAACACTGTCTGCCTGCCCCCGAACCTATCCCACCGAGGGCCAGGCAAATCATCTGAGTCACTCACCACAACAGTGAATTGACAAACGATATGTTACGCTAACACTCAGAATGTC
+
CCCCCFFFFFFFGGGGGGGGGGHHHHHHHGGGFFHHHHHHHHGHFFHHHHHGGGGHHHHHHHGHHHGFHHHHHHHHHHHGHHGGGGGCGGHHHGGGHHHGGGHGHHHHGHHGHGBHGGG?/>///00011110.--..11000000000<00....;--;--/000/00...----..9.;.:..0009009000;0090/0:09..../00009000009/...:.-000:0...../000//00000:0
@M05620:45:000000000-G6HP7:1:1101:18808:7586 1:N:0:164
AGATTACTGCAACAGTTCCCCCTGGACCTGGAAAAGTTTCTTGCCTGGCTTACAGAAGCTGAAACAACTGCCAATGTCCTACAGGATGCTACCCGTAAGGAAAGGCTCCTAGAAGACTCCAAGGGAGTAAAAGAGCTGATGAAACAATGGCAAGTAAGTCAGGCATTTCCGCTTTAGCACTCTTGTGGATCCAATTGAACAATTCTCAGCATTTGTACTTGTAACTGACAAGCCAGGGACAAAACAAAGAT
+
AABABFFFDF4DGGFGGGGGGGGGHHHHHHCGBGHHHHHHHHHHHHHHHHHHHHHHHHHHHHHHHHHHHHHHHHHHHHHHHHHHHHHHHHFHHHGGGGHHHHHHFHHHGHHHHHHHHHHGFG?FEGEGHDGHHGHHHHHHH3FGHHHHHHHHHGHHHHHHHHHHHHHHHHGGGGGHHHHHHHHHHGHGHHHHH<GHHHHHBHHHHHHHHHHHHHHHHHHHHHHGHHGEGHHHHGGFGGGGGG/AFFGGGGG
@M05620:45:000000000-G6HP7:1:1101:23187:7587 1:N:0:164
AAACCAAGCGGACACTCACCGCTCCCTCGCCACAGGCCAATAGTTTGTCCTCACTGAGTTGGCAACAAGTGGCTGCTGTGGCTGCCATTTTTCTGGTGATGGCCATCAGCTCCGACGAGGTCAGCTGGGGGGCTTTCTTTGTGTAAGCAACGAGAAACCTGAAAGAAGCATTTTTTAACTAAGTCCTGCTGAGTCATTCATGAGTTTTTAGCCGCCTTGCTTCTTCTCACAGACTCTCTACTCTCATGCCA
+
ABBBBBBFBBAAEGGGGGGGGGGGGGHHGGGDGHCHGGGGGFGHHHHHHHHHFHHHGHGHHHHHHHHHHHHHGHGGHGHHHHHGGHGHHHHHHHGHHHGHHHHHHHHHHHHGHGGGGGCGEGEHHHHHGGGGGGGGFFFFFFFFFFFFFFFFFFDFFFFFFFFBFFFFFFFFFFFFAFFFFBBFFFFFFFFFF;FFFFFFFFFFFFFFFFFFFFFFFFFFFFFFFFFFFFFF/FFFFFFFFFFFEFFFFF/
@M05620:45:000000000-G6HP7:1:1101:23167:7594 1:N:0:164
AAACCAAGCGGACACTCACCGCTCCCTCGCCACAGGCCAATAGTTTGTCCTCACTGAGTTGGCAACAAGTGGCTGCTGTGGCTGCCATTTTTCTGGTGATGGCCATCAGCTCCGACGAGGTCAGCTGGGGGGCTTTCTTTGTGTAAGCAACGAGAAACCTGAAAGAAGCATTTTTTAACTAAGTCCTGCTGAGTCATTCATGAGTTTTTAGCCGCCTTGCTTCTTCTCACAGACTCTCTACTCTCATGCCA
+
DDDDDDDFCCCDGGGGGGGGGGGGGGHHGGGGGHHHGGHHHHHHHHHHHHHHHHHHHHHHHHHHHHHHHHHHGHGGHHHHHHHGGHHHHHHHHHHHHHHHHHHHHHHHHHHHHGGGGGGGGHHHHHHHGGGGGGGGFFFFFFFFFFFFFFFFFFFFFFFFFFFFFFFFFFFFFFHFFFFHHFFFFHFFFFFFFFFFFFFHHHFFFFFFFFFFFFFFFFFFHHHFHFFFFFFFFFFFFFFFFFFHFFFFFFB
@M05620:45:000000000-G6HP7:1:1101:18818:7608 1:N:0:164
AGATTACTGCAACAGTTCCCCCTGGACCTGGAAAAGTTTCTTGCCTGGCTTACAGAAGCTGAAACAACTGCCAATGTCCTACAGGATGCTACCCGTAAGGAAAGGCTCCTAGAAGACTCCAAGGGAGTAAAAGAGCTGATGAAACAATGGCAAGTAAGTCAGGCATTTCCGCTTTAGCACTCTTGTGGATCCAATTGAACAATTCTCAGCATTTGTACTTGTAACTGACAAGCCAGGGACAACACAAAGAT
+
BABBBFFFDFDFGGGGGGGGGGGGDHHHHHFHHGHHHHHHHHHHHHHHGHHGHHHHHHHHHHHHHHHHHHHHFHHHHHHHFHHHHGHHHH5GHHGG/EHHHHBFCGHHGHHHHHGHHHHGFB3?E/EEH4GHHGHGHGDGH3FGHHHHHGHHFGGHHHHHHFHHHHHHHHGFGGGHHHGHHHHHHFGGHHHGH0GHHGHHGHHHHHHHHHHHHHHHHFHHHHHHHHHHFHHHHGGFFGGGEF.:EAFGGBC
@M05620:45:000000000-G6HP7:1:1101:17031:7719 1:N:0:164
TACCTGTACTGGGGAAGCATTTGAATATCCCCCCATGGTGATGGGGACGGAGAACTGCTCCATAAACACAGGCAACGTGCCTAACTTTCCCGGGAAGATGAAGTCAAAGAGCGACCACAGCTCTTCGGAGGTTATTTTGCATCGGTGAGCCAGACAGAATGATCCGATGAGGGGTGCGAAACTATTTGAGGAAAGGAAGCACCTTTTTATTAAATTTACCTTTTAGCAATCGCCATTCCTACCCTAAAGAT
+
CDDDDFFFFFFFGGGGGGGGGGHHHHHHHHHGGGGHHHFGHHHHHGGGGGGGGHHHHHHHHHHHHHHHHHHHGHHHGHHHHHHHHHHHHHHGGGGGGHHHHHHHHHHHHHHHGGGGGHHHHHHHHHHGGGGGHHHHHHHHHHHGGGGGHHHHHHGHHHHHHHHHHHEGGHHHGGCEGGFGGGGGGGGGFGGCFFGGGGGGGGFFFFFFFFFFFFFFFFFFFFFFFFFFFFFFFFFEFFFFFFFFFFFFFFF
@M05620:45:000000000-G6HP7:1:1101:17020:7736 1:N:0:164
TACCTGTACTGGGGAAGCATTTGAATATCCCCCCATGGTGATGGGGACGGAGAACTGCTCCATAAACACAGGCAACGTGCCTAACTTTCCCGGGAAGATGAAGTCAAAGAGCGACCACAGCTCTTCGGAGGTTATTTTGCATCGGTGAGCCAGACAGAATGATCCGATGAGGGGTGCGAAACTATTTGAGGAAAGGAAGCACCTTTTTATTAAATTTACCTTTTAGCAATCGCCATTCCTACCCTAAAGAT
+
CCCCCFFFFFFFGGGGGGGGGGHHHHHHHHHGGGGHHHHHHHHHHGGGGGGGGHHHHHHHHHHHHHHHHHHHGGHHGHHHHHHGHHHHHHHGGGFGGHHHHHHHHHHHHHHHGGGGGHHHHHHHHHHGGGGEHHHHHHHHGHHGGGGGHHHHHGGHHHHHHHHHHHDGGHHHGGEGGGGGGGGGGGGGGGGFGFGGGGGGGGFFFFFFFFFFFFFFFFFFFFFFFFFFBFFFEFFFFFFFFFFFFFFFFFF
@M05620:45:000000000-G6HP7:1:1101:22620:7764 1:N:0:164
AAACCAAGCAGACACTCACCGCTCCCTCGCCACAGGCCAATAGTTTGTCCTCACTGAGTTGGCAACAAGTGGCTGCTGTGGCTGCCATTTTTCTGGTGATGGCCATCAGCTCCGACGAGGTCAGCTGGGGGGCTTTCTTTGTGTAAGCAACGAGAAACCTGAAAGAAGCATTTTTTAACTAAGTCCTGCTGAGTCATTCATGAGTTTTTAGCCGCCTTGCTTCTTCTCACAGACTCTCTACTCTCATGCCA
+
CCCCCCCFCFFFGGGGGGGGGGGGGGHHGGGGGHHHGGHHHHHHHHHHHHHHHHHHHHHHHHHHHHHHHHHHGHGGHHHHHHHGGHHHHHHHHHHHHHHHHHHHHHHHHHHHHGGGGGGGGHHHHHHHGGGGGGGGGGGGGGGGGGFFFFFFFFFFFFFFFFFFFFFFFFFFFFFFFFFFFFFFFFFFFFFFFFFFFFFFFFFFFFFFFFFFFFFFFFFFFFFFFFFFFFFFFFFFFFFFFFFFFFFFFFF
@M05620:45:000000000-G6HP7:1:1101:10573:7781 1:N:0:164
CATCCTGACCCTGAAGTACCCAGTCGTGATTTCTGACATTAGATCGGAAGAGCACACGTCTGAACTCCAGTCACGTCGACGCAACACGGATGTCGGCTTCTGCTTGAAAGAACACCCAGTGCTGCTGACCGAGGCCCCCCTGAACCCCAAGGCCAACAGAGAGAAGATGACTCAGGTGAGGCTCGGCCGACGCCCGTGCTCCTCCCGTCCTTTCCCCAGTCATTTTCTGCCCGGCTTGATTTCTGACATTA
+
AAAAAFFFFFFFGGGGGGGGGB1A10AB00D33322F1DAG11A100//BG00BGH0E0A0AF2BFG1AFA11D/0/////>//>0///>//12//>/>0>1F11B0B11B00B0/<FABFHHFGGHHHHGGGGGGGGGGGGHHHEGGGGHGHGHHGGHGHHGGHHHHHHHEGGGGFGEGGGGGGGGGG-@@@@@@>BFEFFFFFFF9ABFFFFFFF-9/;B//FFFFFFFFB@@@?@?FFFFB/////F/
@M05620:45:000000000-G6HP7:1:1101:9704:7788 1:N:0:164
CATCCTGACCCTGAAGTACCCCATTGAGCATGGCATCGTCACCAACTGGGACGACATGGAGAAGATCTGGCACCACACCTTCTACAACGAGCTGCGCGTGGCCCCGGAGGAGCACCCAGTGCTGCTGACCGAGGCCCCCCTGAACCCCAAGGCCAACAGAGAGAAGATGACTCAGGTGAGGCTCGGCCGACGCCCGTGCTCCTCCCGTCCTTTCCCCAGTCATTTTCTGCCCGGCTTGATTTCTGACATTA
+
CDDDDFFFFFFFGGGGGGGGGGGHHHHHHHHHHHHHHGHHHGHHHGHHHHHHGGGGGHHHHHHHHHHHHHHHHGHHHGGHHHHHHHHHGGGGGHHGGGGGGGHHGGGGGGGGHHHHGGHHHHHHHHHHHHGGGGGGGGGGGGHHHHGGGGHGHHGGGGGGGGGGGGGGGGGGGGGGHGGGGGGGFFFFFFFFFFFFFFFFFFFFFFFFFFFFFFFFFFFFFFFFFFFFFFFFDFABDFAFFFFFFBFFFF0
@M05620:45:000000000-G6HP7:1:1101:11656:7797 1:N:0:164
CATCCTGACCCTGAAGTACCCGGCTTGATTTCTGACATTAATCGGAAGAGCACACGTCTGAACTCCAGTCACGTCGACGCATCTCGTATGCCGTCTTCTGCTTGAAAAAAAAAAAAAAAGAAAGGAGAAGGAAAGAAGAGGAGATAATGAGAATTAAAGAGAACAATGAATTAAAGATCAGACAGAGTAAAAAGTAAGAATTACGTAAATGGTGGAAAGAGTACGTGTGTAAGCACAGGGACATCAACTAA
+
CCCDDFFFFFFFGGGGGGGGGGGGGGGHHHHHHHGHGHHHHHHGGGGGHHH3BBFFGHHGHHHHHHHHHHHHGHHGGGGGEEEHHHGGHHHHGGGHGHHHHHHHHHHHGGGGGC>>>->..000./.../..//././0...../00000000000000://00//0000:000000000000////:00000.0000000000./0..000:0..00.//0009///.:00000///.....0:00/000
@M05620:45:000000000-G6HP7:1:1101:9720:7797 1:N:0:164
CATCCTGACCCTGAAGTACCCCATTGAGCATGGCATCGTCACCAACTGGGACGACATGGAGAAGATCTGGCACCACACCTTCTACAACGAGCTGCGCGTGGCCCCGGAGGAGCACCCAGTGCTGCTGACCGAGGCCCCCCTGAACCCCAAGGCCAACAGAGAGAAGATGACTCAGGTGAGGCTCGGCCGACGCCCGTGCTCCTCCCGTCCTTTCCCCAGTCATTTTCTGCCCGGCTTGATTTCTGACATTA
+
CCCCCFFFFFFFGGGGGGGGGGGHHHHHHHHHHHHHHGHHHGHHHGHHHHHHGGGGGHHHHHHHHHHHHHHHHGHHHGGHHHHHHHHHGGGGGHHGGGGGFGHHGGGGGGGGHHHHGGGGHHHHHHHHHHGGGGGGGGGGGGHHHHGGGGHGHHGGGGGGFGGGGGGGGGGGGGGGGGGGGGGGFFFFFFFFFFFFBDFFFFFFFFDEDFFFFFFFFFFBBBFFFFFFFFFFDFCDB=:FFFFFF0FFFF0
@M05620:45:000000000-G6HP7:1:1101:21996:7817 1:N:0:164
ATCTCTATCTCCTAAAAACCTGTTTAGATTTGGAGATAGACCTTCAGGTTTTTCATCATTTTCTGCATGAATTATACATTGACCACGTTCCAGCGTGGTCAGTTTGCAGCATTCTGTTATTTTGTTTGACAGAGTGTCTTGTTGAGAACATATGTAGGACATGATTTTTTCCTGCAACAGGGAAAATAAAGTATAAGTTTTAAAGATTTATTCTTTAATAAAGGATCTCAAAGCCAGCTTTAGAAAAAGGA
+
BBBBBFFFFFFFGGBEGGGGGGHHHFFCFAGFFAAGHHFGHHFHHHHFHGHGGFHGDFFFHGHHHHHFGHFHHFHHHHGHHFHHHHEFGH2GHHGEGGGGEGHHHHHGHHGHHHHHFHHHHHHHHHHHHHHHHHHHHHHHHHHHFHHHHHHHHHHHHHHHHHHHHHHHHGHHHHHHHHHHHGGHGGGGHHHGGHHHHGGHHHHHHHHHHHHHHHHHHHHHFHFHHHHHHHHHHHHHHGHHHHHFHHHHGGG
@M05620:45:000000000-G6HP7:1:1101:16205:7833 1:N:0:164
TACCTGTACTGGGGAAGCATTTGAATATCCCCCCATGGTGATGGGGACGGAGAACTGCTCCATAAACACAGGCAACGTGCCTAACTTTCCCGGGAAGATGAAGTCAAAGAGCGACCACAGCTCTTCGGAGGTTATTTTGCATCGGTGAGCCAGACAGAATGATCCGATGAGGGGTGCGAAACTATTTGAGGAAAGGAAGCACCTTTTTATTAAATTTACCTTTTAGCAATCGCCATTCCTACCCTAAAGAT
+
DCCDCFFFFFFFGGGGGGGGGGHHHHHHHHHGGGGHHHHHHHHHHGGGGGGGGHHHHHHHHHHHHHHHHHHHGHHHGHHHHHHHHHHHHHHGGGGGGHHHHHHHHHHHHHHHGGGGGHHHHHHHHHHGGGGCHHHHHHHHHHHGGGGGHHHHHHGHHHHHHHHHHHGGGHHHGGEEGGGDGGGGGHGHGGGFFGFGGGFGGGFFFFFFFHHFFFFFFFFFFFFFFFFFFFFFFFFFFFFFFFFFFFFFFFF
@M05620:45:000000000-G6HP7:1:1101:21991:7837 1:N:0:164
ATCTCTATCTCCTAAAAACCTGTTTAGATTTGGAGATAGACCTTCAGGTTTTTCATCATTTTCTGCATGAATTATACATTGACCACGTTCCAGCGTGGTCAGTTTGCAGCATTCTGTTATTTTGTTTGACAGAGTGTCTTGTTGAGAACATATGTAGGACATGATTTTTTCCTGCAACAGGGAAAATAAAGTATAAGTTTTAAAGATTTATTCTTTAATAAAGGATCTCAAAGCCAGCTTTAGAAAAAGGA
+
BBBBBFFFFFFFGGGGGGGGGGGGHHHHHHHHHHHFFHHGHHFHHHHHHHHGGHFGHHHGHHHHHGHHHHHGHHHHHHHHHHHHHHGHHHHHHHGGFGHHGHGFHHHHHHHHHHHHHHHHHHHHGHHHGHHHHHGHHHHHHHHHHHHHHHHHHHHHHHFHHHHHHHHHHGHHHHHHHHHHHGGHHHHHGHHHHHHHHGGHHHHHHHHHHHHHHHHHHHHHHHFFHHHHHHHHHHHHHGHHHHFFHGHHGGF
@M05620:45:000000000-G6HP7:1:1101:11077:7838 1:N:0:164
AAACCAAGCAGACACTCACCGCTCCCTCGCCACAGGCCAATAGTTTGTCCTCACTGAGTTGGCAACAAGTGGCTGCTGTGGCTGCCATTTTTCTGGTGATGGCCATCAGCTCCGACGAGGTCAGCTGGGGGGCTTTCTTTGTGTAAGCAACGAGAAACCTGAAAGAAGCATTTTTTAACTAAGTCCTGCTGAGTCATTCATGAGTTTTTAGCCGCCTTGCTTCTTCTCACAGACTCTCTACTCTCATGCCA
+
BCCCCBBFCFFFGGGGGGGGGGGGGGHHGGGGGHHHGGHHHHHHHHHHHHHHHHHHHHGHHHHHHHHHHHHHGHGGHHHHHHHGGHHHHHHHHHHHHHFHHHHHHHHHHHHHHGGGGGGGEHHHHHHHGGGGGGGGGGGGGGGGGGFFFFFFFFFFFFFFFFFFFFFFFFFFFFFFFFFFFFFFFFFFFFFFFFFFFFFFFFFFFFFFFFFFFFFFFFFFFFFFFFFFFFFFFFFFFFFFFFFFFFFFFFF
@M05620:45:000000000-G6HP7:1:1101:18264:7881 1:N:0:164
CATCCTGACCCTGAAGTACCCCATTGAGCATGGCATCGTCACCAACTGGGACGACATGGAGAAGATCTGGCACCACACCTTCTACAACGAGCTGCGCGTGGCCCCGGAGGAGCACCCAGTGCTGCTGACCGAGGCCCCCCTGAACCCCAAGGCCAACAGAGAGAAGATGACTCAGGTGAGGCTCGGCCGACGCCCGTGCTCCTCCCGTCCTTTCCCCAGTCATTTTCTGCCCGGCTTGATTTCTGACATTA
+
DDDDDFFFFFFFGGGGGGGGGGGHHHHHHHHHHHHHHGHHHGHHHGHHHHGHGGGGGHHHHHHHHHHGHHHHHGHHHGGHHHHHHHHHGGGGGHHGGGGGGGHHGGGGGGGGHHHHGGHHHHHHHHHHHHGGGGGGGGGGGGHHHHGGGGGGHHGGGGGGGGGGGGGGGGGGGGGGGGGGGGGGFFFFCFCFAFFFDDDEFFFFFFF?FFFFFFFFFFFFFFFFFFFBFEFFD-BDFA.;B:B:B0FFFF0
@M05620:45:000000000-G6HP7:1:1101:8515:7888 1:N:0:164
AAACCAAGCAGACACTCACCGCTCCCTCGCCACAGGCCAATAGTTTGTCCTCACTGAGTTGGCAACAAGTGGCTGCTGTGGCTGCCATTTTTCTGGTGATGGCCATCAGCTCCGACGAGGTCAGCTGGGGGGCTTTCTTTGTGTAAGCAACGAGAAACCTGAAAGAAGCATTTTTTAACTAAGTCCTGCTGAGTCATTCATGAGTTTTTAGCCGCCTTGCTTCTTCTCACAGACTCTCTACTCTCATGCCA
+
AAABBBAFBFFFGGGGGGGGGGGGGGHHGGGGGHHHGGGHHHHHHHHHHHHHGHHHHHGHGHHHHHHGHHHHGHGGHHGHHHHGGHGHHHHHGHHHHHHHHHHHHHHHHHHHHGGGGGGGDGHHHHHHGGGGGGGGGGGGGGGGGGFFFFFFFFFFFFFFFFFFFFFFFFFFFFFFFFFFFFFFFFFFFFFFFFFFFFFFFFFFFFFFFFFFFFFFFFFFFFFFFFFFFFFF/FFFFFFFFFFFFFFBFF/
@M05620:45:000000000-G6HP7:1:1101:8490:7890 1:N:0:164
AAACCAAGCAGACACTCACCGCTCCCTCGCCACAGGCCAATAGTTTGTCCTCACTGAGTTGGCAACAAGTGGCTGCTGTGGCTGCCATTTTTCTGGTGATGGCCATCAGCTCCGACGAGGTCAGCTGGGGGGCTTTCTTTGTGTAAGCAACGAGAAACCTGAAAGAAGCATTTTTTAACTAAGTCCTGCTGAGTCATTCATGAGTTTTTAGCCGCCTTGCTTCTTCTCACAGACTCTCTACTCTCATGCCA
+
CCCCCCCFBFFFGGGGGGGGGGGGGGHHGGGGGHHHGGHHHGHHHHHHHHHHGHHHFHHHHHHHHHHHHGHHGHGGHHHHHHHGGHFHHHHHHHHHHHGHHHHHHHHHHHHHHGGGGGGGGHHHHHHHGGGGGGGGGGGGGGGGGGFFFFFFFFFFFFFFFFFFFFFFFFFFFFFFFFFFFFFFFFFFFFFFFFFFFFFFFFFFFFFFFFFFFFFFFFFFFFFFFFFFFFFFFFFFFFFFFFFFFFFBFFB
@M05620:45:000000000-G6HP7:1:1101:14360:7897 1:N:0:164
CATCCTGACCCTGAAGTACCCCATTGAGCATGGCATCGTCACCAACTGGGACGACATGGAGAAGATCTGGCACCACACCTTCTACAACGAGCTGCGCGTGGCCCCGGAGGAGCACCCAGTGCTGCTGACCGAGGCCCCCCTGAACCCCAAGGCCAACAGAGAGAAGATGACTCAGGTGAGGCTCGGCCGACGCCCGTGCTCCTCCCGTCCTTTCCCCAGTCATTTTCTGCCCGGCTTGATTTCTGACATTA
+
CCCCCFFFFFFFGGGGGGGGGGGHHHHHHFHCHHHHHGHHHGHHHGHHHHHHGGGGGHHHHHHHHHHHHHHGHGHHHGGHHHHHHHHHGGGGGHHGGGGGGFHHGGGGGGGGHHHHGGHGHHHHHHHHHHGGGGGGGGGGGGHHHHGGGGHGHHGGGGGGGGGGGGGGGGGGGGGGGEGFGGGGFFFFFFFFCFFA@DDFFFFFFFFFFDDFFFFFFFFFFFFFFFFFFFFFFFADCAAFFFFFBFFBFF/
@M05620:45:000000000-G6HP7:1:1101:12914:7897 1:N:0:164
TACCTGTACTGGGGAAGAGTGTAGCAATCGCCATTCCTACCCTAAAGATCGGAAGAGCACACGTCTGAACTCCAGTCACGTCGACGCATCTCGTATGCCGTCTTCTGCTTGAAAAAAAAAAAAAAAAAAAAAGATAAAGAGAGTTAATTGGTAGAGGATGAAAAGATGTAAAATACTAATACATTAGAGTAAGATTAAAGAGTATTATAAAGTAGAGGTGGATAGGTGGGTTGGAGATGATATAATAAGTA
+
CAABCFFFFFFFGGGGGGGGGGFHHHHHHGGGGGHHHHFGHHHHHHHGHHHGGGGGHHFHGHGGHHGGFHHHHFHHHHHGGHGGEFGGFGHHGFEHHHEEEFHGHHHHHHHGHGHHGGGGG/<<->--<---..000000//.0000000000900/./00090/90;00:009000000000000009900000000000/;000000000;0000/0...000/00.-..--0/0/0000000000000
@M05620:45:000000000-G6HP7:1:1101:8510:7907 1:N:0:164
AAACCAAGCAGACACTCACCGCTCCCTCGCCACAGGCCAATAGTTTGTCCTCACTGAGTTGGCAACAAGTGGCTGCTGTGGCTGCCATTTTTCTGGTGATGGCCATCAGCTCCGACGAGGTCAGCTGGGGGGCTTTCTTTGTGTAAGCAACGAGAAACCTGAAAGAAGCATTTTTTAACTAAGTCCTGCTGAGTCATTCATGAGTTTTTAGCCGCCTTGCTTCTTCTCACAGACTCTCTACTCTCATGCCA
+
BBCDCCCFDFFFGGGGGGGGGGGGGGHHGGGGGHHHGGHHHHHHHHHHHHHHHHHHHHHHHHHHHHHHHHHHGHGGHHHHHHHGGHHHHHHHHHHHHHHHHHHHHHHHHHHHHGGGGGGGGHHHHHHHGGGGGGGGGGGGGGGGGGFFFFFFFFFFFFFFFFFFFFFFFFFFFFHFFFFHHFFFFFFFFFFFFFFFFFFFFFFFFFFFFFFFFFFFFFFFFFHFFFFFFFFFFFFFFFFFHFFFFFFFFFF
@M05620:45:000000000-G6HP7:1:1101:14375:7908 1:N:0:164
CATCCTGACCCTGAAGTACCCCATTGAGCATGGCATCGTCACCAACTGGGACGACATGGAGAAGATCTGGCACCACACCTTCTACAACGAGCTGCGCGTGGCCCCGGAGGAGCACCCAGTGCTGCTGACCGAGGCCCCCCTGAACCCCAAGGCCAACAGAGAGAAGATGACTCAGGTGAGGCTCGGCCGACGCCCGTGCTCCTCCCGTCCTTTCCCCAGTCATTTTCTGCCCGGCTTGATTTCTGACATTA
+
CCCDDFFFFFFFGGGGGFGGGGGHHHHHHHHHHHHHHGHHHGHHHGHHHHHHGGGGGHHHHHHHHHHHHHHHHGHHHGGHHHHHHHHHGGGGGHHGGGFGGGHHGGGGGGGGHHHHGGHGHHHHHHHHHHGGGGGGGGGGGGHHHHGGGGHGHHGGGGGGGGGGFGGFGGGGGGGGGGGGGGGGFFFFFFFFFFFFCDFFFFFFFFFADDAFFFFFFFFFFFFFFFFFFFFFDFFFFFAFFFFFF;;FFF0
@M05620:45:000000000-G6HP7:1:1101:12291:7909 1:N:0:164
CATCCTGACCCTGAAGTACCCCATTGAGCATGGCATCGTCACCAACTGGGACGACATGGAGAAGATCTGGCACCACACCTTCTACAACGAGCTGCGCGTGGCCCCGGAGGAGCACCCAGTGCTGCTGACCGAGGCCCCCCTGAACCCCAAGGCCAACAGAGAGAAGATGACTCAGGTGAGGCTCGGCCGACGCCCGTGCTCCTCCCGTCCTTTCCCCAGTCATTTTCTGCCCGGCTTGATTTTGACATTAG
+
BBBBBFFFFFFFGGGGGFGGGGDHHHHHHHHHHHHHHGHHHGHFEGHHHHGFGGGGGHHEGHHHHHHHDHHGHGHHHGGHHHHHHHHHGGGGGHHGGGGGGGHHGGG@DGGGHHHHGGHHHHHHHHHHHHGGGGGGGGGGGGHHHHGGGCHGHHGGGGGGGGGGGGGGGGGGGGGGGGGGGGGGFFEFFAFFFFFF9DFFFFFFFFFEDFDFFFFFF.AFFBBBFFFFFFFF?AFDFAAFFFFE.B/BF//
@M05620:45:000000000-G6HP7:1:1101:12290:7928 1:N:0:164
CATCCTGACCCTGAAGTACCCCATTGAGCATGGCATCGTCACCAACTGGGACGACATGGAGAAGATCTGGCACCACACCTTCTACAACGAGCTGCGCGTGGCCCCGGAGGAGCACCCAGTGCTGCTGACCGAGGCCCCCCTGAACCCCAAGGCCAACAGAGAGAAGATGACTCAGGTGAGGCTCGGCCGACGCCCGTGCTCCTCCCGTCCTTTCCCCAGTCATTTTCTGCCCGGCTTGATTTTGACATTAG
+
BBBBBFFFFFFFGGCFGGGGGGGHHFHHHHHHHHHHHGHHHGHHHGHHGHHHGGGGGHHGHHHHHHHFHGHHHGHHGGGHHHHHHHHHGFCFGHHGGGGGGGHHGGGGGGGGHGHHGGHHHHGHHHHGHHGGGGGGGGGGGGHHHHGGGGHGHHGGGGGGGGGGGGGGGGGGFGGGGGGGGGGGFFFFFFFFFFFFDFFFFFFFFFFFFFFFFFFFFFFFFFFFFFFFFFFFFAFFFFFFFFFFAB;FFF9
@M05620:45:000000000-G6HP7:1:1101:11064:7962 1:N:0:164
CATCCTGACCCTGAAGTACCCCATTGAGCATGGCATCGTCACCAACTGGGACGACATGGAGAAGATCTGGCACCACACCTTCTACAACGAGCTGCGCGTGGCCCCGGAGGAGCACCCAGTGCTGCTGACCGAGGCCCCCCTGAACCCCAAGGCCAACAGAGAGAAGATGACTCAGGTGAGGCTCGGCCGACGCCCGTGCTCCTCCCGTCCTTTCCCCAGTCATTTTCTGCCCGGCTTGATTTCTGACATTA
+
BBBBBFFFFFFFGGGGGFGGGGGFGEFFGHFHFHGHHGGHDGHGGGHHGEHHGGGGGHHFHGHFHFHFHHHGHEFHHGGHGHHGHHHHFEGEEHHGCGEEGGHHGGGGGGFGHHHHGGHHHHHHHHHGGGGGFGFEGCCCGGGFHHGGGGEGHHGGGGGGGGGGGGGFFGFGBBFGFFGG?EAF>BEF-99BAFFAF?DE/BBFFEDEDD?B/BFFFFF9BFBFFFF/BFFFF=-9@-.9/BFFB999F/9
@M05620:45:000000000-G6HP7:1:1101:15525:7978 1:N:0:164
AAACCAAGCAGACACTCACCGCTCCCTCGCCACAGGCCAATAGTTTGTCCTCACTGAGTTGGCAACAAGTGGCTGCTGTGGCTGCCATTTTTCTGGTGATGGCCATCAGCTCCGACGAGGTCAGCTGGGGGGCTTTCTTTGTGTAAGCAACGAGAAACCTGAAAGAAGCATTTTTTAACTAAGTCCTGCTGAGTCATTCATGAGTTTTTAGCCGCCTTGCTTCTTCTCACAGACTCTCTACTCTCATGCCA
+
CCCCCCCFCFFFGGGGGGGGGGGGGGHHGGGGGHHHGGHHHHHHHHHHHHHHHHHHHHHHHHHHHHHHHHHHGHGGHHHHHHHGGHHHHHHHHHHHHHHHHHHHHHHHHHHHHGGGGGGGGHGHHHHHGGGGGGGGGGGGGGGGGGFFFFFFFFFFFFFFFFFFFFFFFFFFFFFFFFFFFFFFFFFFFFFFFBFFFFFFFFFFFFFFFFFFFFFFFFFFFFFFFFFFFFFFFFFFFFFFFFFFFFFFFFB
@M05620:45:000000000-G6HP7:1:1101:20735:7979 1:N:0:164
CATCCTGACCCTGAAGTACCCCATTGAGCATGGCATCGTCACCAACTGGGACGACATGGAGAAGATCTGGCACCACACCTTCTACAACGAGCTGCGCGTGGCCCCGGAGGAGCACCCAGTGCTGCTGACCGAGGCCCCCCTGAACCCCAAGGCCAACAGAGAGAAGATGACTCAGGTGAGGCTCGGCCGACGCCCGTGCTCCTCCCGTCCTTTCCCCAGTCATTTTCTGCCCGGCTTGATTTCTGACATTA
+
DDDDDFFFFFFFGGGGGGGGGGGHHHHHHHHHHHHHHGHHHGHHHGHHHHHHGGGGGHHHHHHHHHHHHHHHHGHHHGGHHHHHHHHHGGGGGHHGGGGGGGHHGGGGGGGGHHHHGGHHHHHHHHHHHHGGGGGGGGGGGGHHHHGGGGHGHHGGGGGGGGGGGGGGGGGGGGGGHGGGGGGGFFFFFFFFFFFFCDFFFFFFFFFEFFDFFFFFFFFFFFFFFFFFFFFFFFFFFFFFFFFFFFFFFF0
@M05620:45:000000000-G6HP7:1:1101:10859:7980 1:N:0:164
ATCTCTATCTCCTAAAAACCTGTTTAGATTTGGAGATAGACCTTCAGGTTTTTCATCATTTTCTGCATGAATTATACATTGACCACGTTCCAGCGTGGTCAGTTTGCAGCATTCTGTTATTTTGTTTGACAGAGTGTCTTGTTGAGAACATATGTAGGACATGATTTTTTCCTGCAACAGGGAAAATAAAGTATAAGTTTTAAAGATTTATTCTTTAATAAAGGATCTCAAAGCCAGCTTTAGAAAAAGGA
+
ABBCCFFFFFFFGGGGGGGGGGHHHHHHHHHHHHHHHFHHHHHHHHHHHHHGGHHHHHHHHHHHIHHHHHHHHHHHHHHHHHHHHHGHHHHHHHGGGGHHGHHHHHHHHHHHHHHHHHHHHHHHHHHHHHHHGHHHHHHHHHHHHHHHHHHHHHHGHHHHHHHHHHHHHGHHHHHHHHHHHGGHHHGGHHHHGHBGGGHHHHHGHHHHHHHHHHHHHHHHDGHHHHHHHHHHHHHHHGHHHHHFGHHFGGG
@M05620:45:000000000-G6HP7:1:1101:15543:7982 1:N:0:164
AAACCAAGCAGACACTCACCGCTCCCTCGCCACAGGCCAATAGTTTGTCCTCACTGAGTTGGCAACAAGTGGCTGCTGTGGCTGCCATTTTTCTGGTGATGGCCATCAGCTCCGACGAGGTCAGCTGGGGGGCTTTCTTTGTGTAAGCAACGAGAAACCTGAAAGAAGCATTTTTTAACTAAGTCCTGCTGAGTCATTCATGAGTTTTTAGCCGCCTTGCTTCTTCTCACAGACTCTCTACTCTCATGCCA
+
CCCCCCCFCFFFGGGGGGGGGGGGGGHHGGGGGHHHGGHHHHHHHHHHHHHHHHHHHHHHHHHHHHHHHHHHGHGGHHHHHHHGGHHHHHHHHHHHHHHHHHHHHHHHHHHHHGGGGGGGGHHHFHHHGGGGGGGGGGGGGGGGGGFFFFFFFFFFFFFFFFFFFFFFFFFFFFFFFFFFFFFFFFFFFFFFFBBFFFFFFFFFFFFFFFFFFFFFFFFFFFFFFFFFFFFFFFFFFFFFFFFFFFFFFFB
@M05620:45:000000000-G6HP7:1:1101:10874:7991 1:N:0:164
ATCTCTATCTCCTAAAAACCTGTTTAGATTTGGAGATAGACCTTCAGGTTTTTCATCATTTTCTGCATGAATTATACATTGACCACGTTCCAGCGTGGTCAGTTTGCAGCATTCTGTTATTTTGTTTGACAGAGTGTCTTGTTGAGAACATATGTAGGACATGATTTTTTCCTGCAACAGGGAAAATAAAGTATAAGTTTTAAAGATTTATTCTTTAATAAAGGATCTCAAAGCCAGCTTTAGAAAAAGGA
+
CCCCDFFFFFFFGGGGGGGGGGHHHHHHHHHHHHHHHHHHHHHHHHHHHHHGGHHHHHHHHHIIIHHHHGHHHHHHHHHHHHHHHHGHHHHHHHGGGGHHHHHHHHHHHHHHHHHHHHHHHHHHHHHHHHHHHHHHHHHHHHHHHHHHHHHHHHHHHHHHGHHHHHHHHGHHHHHHHHHHHGGHGHHHHHHGHHHGHGHHHHGHHHHHHHHHHHHHHHHHHHHHHHHHHGHHHHHHHGHHHHHHGFHGGGH
@M05620:45:000000000-G6HP7:1:1101:15522:8001 1:N:0:164
AAACCAAGCAGACACTCACCGCTCCCTCGCCACAGGCCAATAGTTTGTCCTCACTGAGTTGGCAACAAGTGGCTGCTGTGGCTGCCATTTTTCTGGTGATGGCCATCAGCTCCGACGAGGTCAGCTGGGGGGCTTTCTTTGTGTAAGCAACGAGAAACCTGAAAGAAGCATTTTTTAACTAAGTCCTGCTGAGTCATTCATGAGTTTTTAGCCGCCTTGCTTCTTCTCACAGACTCTCTACTCTCATGCCA
+
CBCCBCCFCFFFGGGGGGGGGGGGGGHHGGGGGHHHGGHHHHHHHHHHHHHHHHHHHHHHHHHHHHHHHGHHGHGGHGHHHHHGGHHHHHHHHHHHHHHHHHHHHHHHHHHHHGGGGGGGGHGHHHHHGGGGGGGGGGGGGFGFGGFFFFFFFFFAFFFFFFFFFFFFFFFFFFFFFFFFFFFFFFFFFFFFFFFFFFFFFFFFFFFFFFFFFFFFFFFFFFFFFFFFFFFFFFFFFFFFFFFFFFFFFFB
@M05620:45:000000000-G6HP7:1:1101:4254:8004 1:N:0:164
ATCTCTATCTCCTAAAAACCTGTTTAGATTTGGAGATAGACCTTCAGGTTTTTCATCATTTTCTGCATGAATTATACATTGACCACGTTCCAGCGTGGTCAGTTTGCAGCATTCTGTTATTTTGTTTGACAGAGTGTCTTGTTGAGAACATATGTAGGACATGATTTTTTCCTGCAACAGGGAAAATAAAGTATAAGTTTTAAAGATTTATTCTTTAATAAAGGATCTCAAAGCCAGCTTTAGAAAAAGGA
+
@BCCCFFFFFFFGGGGGGGGGGGHHHHHHHHHHFHHHFHGHHHHGHHHHHHGGHHHHGHHHHHHIHGHHHHHHGHGHHHHHFHHHHGHHHHHHHGFGGHHHGGHHHHGGFGHHHHHHHHHHHHHHHHHGGFHHHGGHHHHHHHHGHEFHHHHHHHFHHGGGHHHHHHHHGHHHHHHHHHHHGGGHGGFFFGGFHGHGFGHHHFHHFHHHGGHHHHHGFHHFFHGHHHHBGFGHCGFGGGHHHHGGFGFGGC
@M05620:45:000000000-G6HP7:1:1101:10864:8008 1:N:0:164
ATCTCTATCTCCTAAAAACCTGTTTAGATTTGGAGATAGACCTTCAGGTTTTTCATCATTTTCTGCATGAATTATACATTGACCACGTTCCAGCGTGGTCAGTTTGCAGCATTCTGTTATTTTGTTTGACAGAGTGTCTTGTTGAGAACATATGTAGGACATGATTTTTTCCTGCAACAGGGAAAATAAAGTATAAGTTTTAAAGATTTATTCTTTAATAAAGGATCTCAAAGCCAGCTTTAGAAAAAGGA
+
CCDDDFFFFFFFGGGGGGGGGGHHHHHHHHHHHHHHHHHHHHHHHHHHHHHGGHHHHHIHHHHHHHHHHHHHHHHHHHHHHHHHHHGHHHHHHHGFGGHHHHHHHHHHHHHHHHHHHHHHHHHHHHHHHHHHHHHHHHHHHHHHHHGHHHHHHHHHHHHHHHHHHHHHHGHHHHHHHHHHHGGHHHHHHHHHHGHHHHHHHHHHHHHHHHHHHHHHHHHHHGHHHHHHHGHHHGHHHGHHHHHHHHHHGGH
@M05620:45:000000000-G6HP7:1:1101:4272:8013 1:N:0:164
ATCTCTATCTCCTAAAAACCTGTTTAGATTTGGAGATAGACCTTCAGGTTTTTCATCATTTTCTGCATGAATTATACATTGACCACGTTCCAGCGTGGTCAGTTTGCAGCATTCTGTTATTTTGTTTGACAGAGTGTCTTGTTGAGAACATATGTAGGACATGATTTTTTCCTGCAACAGGGAAAATAAAGTATAAGTTTTAAAGATTTATTCTTTAATAAAGGATCTCAAAGCCAGCTTTAGAAAAAGGA
+
CCCCCFFFFFFFGGGGGGGGGGHHHHHHHHHHHHHHHHHHHHHHHHHHHHHGGHHHHIHHHIIHHHHHHHHHHHHHHHHHHHHHHHGHHHHHHHGGGGHHHHHHHHHHHHHHHHHHHHHHHHHHHHHHGHHHHHHHHHHHHHHHHHHHHHHHHHHHHHHHHHHHHHHHHGHHHHHHHHHHHGGHHHHHHHGHHHHHHHHHHHHHHHHHHHHHHHHHHHHHHHHGHHHHHHHHHHHHHGHHHHGGHHHHGGH
@M05620:45:000000000-G6HP7:1:1101:6822:8017 1:N:0:164
AAACCAAGCAGACACTCACCGCTCCCTCGCCACAGGCCAATAGTTTGTCCTCACTGAGTTGGCAACAAGTGGCTGCTGTGGCTGCCATTTTTCTGGTGATGGCCATCAGCTCCGACGAGGTCAGCTGGGGGGCTTTCTTTGTGTAAGCAACGAGAAACCTGAAAGAAGCATTTTTTAACTAAGTCCTGCTGAGTCATTCATGAGTTTTTAGCCGCCTTGCTTCTTCTCACAGACTCTCTACTCTCATGCCA
+
CCCCCBCFCFFFGGGGGGGGGGGGGGHHGGGGGHHHGGHHHHHHHHHHHHHHHHHHHHHHHHHHHHHHHHHHGHGGHHHHHHHGGHHHHHHHHHHHHHHHHHHHHHHHHHHHHGGGGGGGGHHHHHHHGGGGGGGGGGGGGGGGGGFFFFFFFFFFFFFFFFFFFFFFFFFFFFFFFFFFFFFFFFFFFFFFFFFFFFFFFFEFFFFFFFFFFFFFFFFFFFFFFFFFFFFFFFFFFFFFFFFFFFFFFFF
@M05620:45:000000000-G6HP7:1:1101:6804:8024 1:N:0:164
AAACCAAGCAGACACTCACCGCTCCCTCGCCACAGGCCAATAGTTTGTCCTCACTGAGTTGGCAACAAGTGGCTGCTGTGGCTGCCATTTTTCTGGTGATGGCCATCAGCTCCGACGAGGTCAGCTGGGGGGCTTTCTTTGTGTAAGCAACGAGAAACCTGAAAGAAGCATTTTTTAACTAAGTCCTGCTGAGTCATTCATGAGTTTTTAGCCGCCTTGCTTCTTCTCACAGACTCTCTACTCTCATGCCA
+
CCCCCCCFCFFFGGGGGGGGGGGGGGHHGGGGGHHHGGHHHHHHHHHHHHHHHHHHHHHHHHHHHHHHHHHHGHGGHHHHHHHGGHHHHHHHHHHHHHHHHHHHHHHHHHHHHGGGGGGGGHHHHHHHGGGGGGGGGGGGGGGGGGFFFFFFFFFFFFFFFFFFFFFFFFFFFFFFFFFFFFFFFFFFFFFFFFFFFFFFFFFFFFFFFFFFFFFFFFFFFFFFFFFFFFFFFFFFFFFFFFFFFFFFFFB
@M05620:45:000000000-G6HP7:1:1101:20000:8024 1:N:0:164
ATCTCTATCTCCTAAAAACCTGTTTAGATTTGGAGATAGACCTTCAGGTTTTTCATCATTTTCTGCATGAATTATACATTGACCACGTTCCAGCGTGGTCAGTTTGCAGCATTCTGTTATTTTGTTTGACAGAGTGTCTTGTTGAGAACATATGTAGGACATGATTTTTTCCTGCAACAGGGAAAATAAAGTATAAGTTTTAAAGATTTATTCTTTAATAAAGGATCTCAAAGCCAGCTTTAGAAAAAGGA
+
CDDCDFFFFFFFGGGGGGGGGGHHHHHHHHHHHHHHHHHHHHHHHHHHHHHGGHHHHIIHHHHHIHHHHHHHHHHHHHHHHHHHHHGHHHHHHHGGGGHHHHHHHHHHHHHHHHHHHHHHHHHHHHHHHHHHHHHHHHHHHHHHHHHHHHHHHHHHHHHHHHHHHHHHHGHHHHHHHHHHHGGHHHHHHHHHHHHHHHHHHHHHHHHHHHHHHHHHHHHHHHHHHHHHHGHHHHHHHGHHHHHHHHGHGGH
@M05620:45:000000000-G6HP7:1:1101:6787:8028 1:N:0:164
ATCTCTATCTCCTAAAAACCTGTTTAGATTTGGAGATAGACCTTCAGGTTTTTCATCATTTTCTGCATGAATTATACATTGACCACGTTCCAGCGTGGTCAGTTTGCAGCATTCTGTTATTTTGTTTGACAGAGTGTCTTGTTGAGAACATATGTAGGACATGATTTTTTCCTGCAACAGGGAAAATAAAGTATAAGTTTTAAAGATTTATTCTTTAATAAAGGATCTCAAAGCCAGCTTTAGAAAAAGGA
+
ABBAAFFFFFFFGGGGGGGGGFGGHHHHGFFHHFHGFHHHHHHHHHHHHHHCFHHHHGHHHHHHHHHGHGHHFHHHHHHHHHFGHHGHHHHHGGGFGGHHGHFFFHHHHHHGGHHHFGFHHFHHEGHHHGGHHHHHGHHHHHHHHHHHHHGHHHGHHHHHFHHHHHGHFCFFHHFFHHHHHGEHHHGHHFGFGHHHHGGHHHHHHHHHHHHHHHHGHHHHHHHFGHHHHHHGHHGHHGHHHFC0CGGFDCG
@M05620:45:000000000-G6HP7:1:1101:3990:8033 1:N:0:164
AAACCAAGCAGACACTCACCGCTCCCTCGCCACAGGCCAATAGTTTGTCCTCACTGAGTTGGCAACAAGTGGCTGCTGTGGCTGCCATTTTTCTGGTGATGGCCATCAGCTCCGACGAGGTCAGCTGGGGGGCTTTCTTTGTGTAAGCAACGAGAAACCTGAAAGAAGCATTTTTTAACTAAGTCCTGCTGAGTCATTCATGAGTTTTTAGCCGCCTTGCTTCTTCTCACAGACTCTCTACTCTCATGCCA
+
CCCCCBCFCFFFGGGGGGGGGGGGGGHHGGGGGHHHGGHHHHHHHHHHHHHHHHHHHHHHHHHHHHHHHHHHGHGGHHHHHHHGGHHHHHHHHHHHHHHHHHHHHHHHHHHHHGGGGEGGGHHHHHHHGGGGGGGGGGGGGGGGGGFFFFFFFFFFFFFFFFFFFFFFFFFFFFFFFFFFFFFFFFFFFFFFFFFFFFFFFFFFFFFFFFFFFFFFFFFFFFFFFFFFFFFFFFFFFFFFFFFFFFFEFFB
@M05620:45:000000000-G6HP7:1:1101:19985:8036 1:N:0:164
ATCTCTATCTCCTAAAAACCTGTTTAGATTTGGAGATAGACCTTCAGGTTTTTCATCATTTTCTGCATGAATTATACATTGACCACGTTCCAGCGTGGTCAGTTTGCAGCATTCTGTTATTTTGTTTGACAGAGTGTCTTGTTGAGAACATATGTAGGACATGATTTTTTCCTGCAACAGGGAAAATAAAGTATAAGTTTTAAAGATTTATTCTTTAATAAAGGATCTCAAAGCCAGCTTTAGAAAAAGGA
+
BCCCCFFFFFFFGGGGGGGGGGHHHHHHHHHHHHHGHHHGHHHHHHHHHHHGGHHHHHIHHHIHIHGHHHHHHGHGHHHHHHHHHHGHHHHHHHGFGGHHHHHHHHHHHHHHHHHHHHHHHHHHHHHHHHGHHHGHHHHHHHHHHHHHHHHHHHHHHHHHHHHHHHHHHGHHHHHHGHHHHGGHHHHGHHHHHHHGHGHHHGHHHHHHHHHHHHHHHHHHHFGHHHHHHHHHHHHFHGHHHGGHGHGFGGH
@M05620:45:000000000-G6HP7:1:1101:6823:8039 1:N:0:164
AAACCAAGCAGACACTCACCGCTCCCTCGCCACAGGCCAATAGTTTGTCCTCACTGAGTTGGCAACAAGTGGCTGCTGTGGCTGCCATTTTTCTGGTGATGGCCATCAGCTCCGACGAGGTCAGCTGGGGGGCTTTCTTTGTGTAAGCAACGAGAAACCTGAAAGAAGCATTTTTTAACTAAGTCCTGCTGAGTCATTCATGAGTTTTTAGCCGCCTTGCTTCTTCTCACAGACTCTCTACTCTCATGCCA
+
BBBBBBBFBFFFGGGGGGGGEGGEFGGHGGAEGHHHGGGHFFBGHFHHHHHHHHHHHHHHHEHGHHHFHGFHGFGGHHFEGHHFGHHHHGHHHGHHHHFFHHHHHHHHHHHHHEFG?GGF?FGHHHHHGCGGGGGGGFFGGGGGGGFFFFFFFFFFFFFFFFFFFBFFFFFFFFFFFFFFFFFFFFFFFFBF?BFFFFFFFFFF9BFFFFFBFAAFFDFFFFFFFF/9FFEFFFFFFFFF/BFFFFE:FFF
@M05620:45:000000000-G6HP7:1:1101:25403:8042 1:N:0:164
TACCTGTACTGGGGAAGCGTGTAGCAATCGCCATTCCTACCCTAAAGATCGGAAGAGCACACGTCTGAACTCCAGTCACGTCGACGCATCTCGTATGCCGTCTTCTGCTTGAAAAAAAAAAAAAAAACCTAAACAAAAACTACTCACTCCCTCTCGCCTCTCAGCGCAACAAGCTCCATCCAGTATCCCTTTAACAAACCGCAGCGATCTAAGACTATCCCTAGCCCAACTTACTTTACAGCCGTCGTGAC
+
CCCDDFFFFFFFGGGGGGGEGGHHHHHHHGGGGGHHHHHHHHHHHHHHHHHGGGGHHHHHHHGGHHGGHHHHHHHHHHHGHHGGGGGGGGHHHGGHHHHGGGHFHHHGHHHHHHHHGGGCGCA><<-../00:;0:.:.:0;0000:00/./;//..-..0/:00.---;../.000000.:000000000000000...-------...0:0;00000/:00/0//.../0;000:00:00;-.---./.
@M05620:45:000000000-G6HP7:1:1101:21796:8044 1:N:0:164
CATCCTGACCCTGAAGTACCCCATTGAGCATGGCATCGTCACCAACTGGGACGACATGGAGAAGATCTGGCACCACACCTTCTACAACGAGCTGCGCGTGGCCCCGGAGGAGCACCCAGTGCTGCTGACCGAGGCCCCCCTGAACCCCAAGGCCAACAGAGAGAAGATGACTCAGGTGAGGCTCGGCCGACGCCCGTGCTCCTCCCGTCCTTTCCCCAGTCATTTTCTGCCCGGCTTGATTTCTGACATTA
+
CCCDCFFFFFFFGGGGGGGGGGGHHHHHHHHHHHHHHGHHHGHHHGHHHHHHGGGGGHHHHHHHHHHHHHHHHGHHHGGHHHHHHHHHGGGGGHHGGGGGGGHHGGGGGGGGHGHHGGHHHHHHHHHHHHGGGGGGGGGGGGHHHHGGGGHGHHGGGGGGGGGGGGGGGGGGGGGGGGGGGGGGFFFFFFFFFFFF;DDFFFFFFFFAFFFFFFFFFFFFFFFFFFFFFFFFFFFFFAAFFFFFFBFFFF0
@M05620:45:000000000-G6HP7:1:1101:21819:8054 1:N:0:164
CATCCTGACCCTGAAGTACCCCATTGAGCATGGCATCGTCACCAACTGGGACGACATGGAGAAGATCTGGCACCACACCTTCTACAACGAGCTGCGCGTGGCCCCGGAGGAGCACCCAGTGCTGCTGACCGAGGCCCCCCTGAACCCCAAGGCCAACAGAGAGAAGATGACTCAGGTGAGGCTCGGCCGACGCCCGTGCTCCTCCCGTCCTTTCCCCAGTCATTTTCTGCCCGGCTTGATTTCTGACATTT
+
AAABBFFFFFFFGGGGGGGGGGGHHHHHHHHHHHHHHGHHHGHHHGHHHHGHGGGGGHHHHHHHHHHHGHHHHGHHHGGHHHHHHHFHGGGGGHHGGGGGGFHHGGGGGGGGHHHHGGHHHHHHFHHHHHGGGGGGGGGGGGHHHHGGDCHGHHGGGGGGGFGGGGEFGGGGGGGGFGGGFFFGFFFFFFFFFFFF@DFEFFFFFFFADFDFFFFFFFFFFBFFFFFFFFFFFAFFBCAFFFFF/BFFFF/
@M05620:45:000000000-G6HP7:1:1101:22031:8063 1:N:0:164
TACCTGTACTGGGGAAGCATTCCTACCCTAAAGATCGGAAGAGCACACGTCTGAACTCCAGTCACGTCGACGCATCTCGTATGCCGTCTTCTGCTTGAAAAAAACAAAGAACCACCCCATCTCTCGGCGCTTATTTTGCCTCAGTCCCCCCTCCAGCATGATCCCTTTAGCTCTGCTGCACTCTTTTCGGCCACCACTCCCCTCTTTATTATTTTTACCTCTTATTACTCGCCCTTCCTTCCCTAAAGTTC
+
AAAAABFFFFFFGGGEAGGFGFFGHFHG4444BA3ACE2F?2BGHHHH?GFFFHBBGHFHFDBFGB1AAEFGGG1F@F1?EEGGHEGCC1G44BFHHG3BFFF>/F?03302/BFFFC<222>F@///////.>1111>1G1111111<<--.;////C:00;;/00000000000000/90/0;B00--9.;..../;;.AF../9/9/;//9/;.;9;//;/////9;.99:-9;:F///;//./////
@M05620:45:000000000-G6HP7:1:1101:21799:8064 1:N:0:164
CATCCTGACCCTGAAGTACCCCATTGAGCATGGCATCGTCACCAACTGGGACGACATGGAGAAGATCTGGCACCACACCTTCTACAACGAGCTGCGCGTGGCCCCGGAGGAGCACCCAGTGCTGCTGACCGAGGCCCCCCTGAACCCCAAGGCCAACAGAGAGAAGATGACTCAGGTGAGGCTCGGCCGACGCCCGTGCTCCTCCCGTCCTTTCCCCAGTCATTTTCTGCCCGGCTTGATTTCTGACATTA
+
CBCCCFFFFFFFGGGGGGGGGGGHHHHHHHHHHHHHHGHHHGHHHGHHHHHHGGGGGHHHHHHHHHHHHHHHHGHHHGGHHHHHHHHHGGGGGHHGGGEGGGHHGGGGGGGGHHHHGGHHHHHHHHHHHHGCGGGGGGGGGFHHHHGGGGGGHHGFGGGEF/DEGGGFFGFGFFFGBFGGEGEFFFFFFFCFFFFF:AAEFFFFFFFAAD.BFFFFFFFFFFFFFFFFBBFEDD=F-CFFFFFFFFFFFF/
@M05620:45:000000000-G6HP7:1:1101:22050:8065 1:N:0:164
TACCTGTACTGGGGAAGCATTCCTACCCTAAAGATCGGAAGAGCACACGTCTGAACTCCAGTCACGTCGACGCATCTCGTATGCCGTCTTCTGCTTGAAAAAAAAAAAAAAAAAAAAAAATAAGAAAGAAAATAGAGTAAGAAAAAGATAAACGAAAAAATAAAAAACGTAAAGAGTATGGAGAGAATTCTTATACATGGTGAAGGAAACGGAACATGTACGACTGCGGATGACACATGGGCAATTATGGG
+
CBBCCFFFFFFFGGGGGGGGGGHHHHHHHHHHHHHHHGGGGHHHHHGHGHHHGHHHHHHHHHHGHGHHGGGGGGEFHHHFEHHHHGFGHGHHHHHHHHHHHGEEGGCB<<><-<-----:.0:111<0/.//10011:11111//...01110..<.-<-.011::-.-....11/:111/1/0..0011111111111/<11010.///....</1011:...../.----0000/00/../.0<1110.
@M05620:45:000000000-G6HP7:1:1101:10691:8069 1:N:0:164
TACCTGTACTGGGGAAGAATCGCCATTCCTACCCTAAAGATCGGAAGAGCACACGTCTGAACTCCAGTCACGTCGACGCATCTCGTATGCCGTCTTCTGCTTGAAAAAAAAAAACCACAACTCTTCGGATATTATTTTGCATCGTTTAGCCAGACAGAATGATCCGATGCGGGGTGCGAAACTATTTGAGGCAATGAAGCACCTTTTTATTAACTTTACCTTTTATCAATCGCCATTCCTCACCTAAAGAT
+
CCCCCFFFFFFFGGGGGGGGGGGGGGHHHHHHHHHHHHHGHHHGGGGHHHHHHHGHHHGHHHHHHHFGHHHGGHGGGGGGEGHHFGGHHHHGFGHGGHFHHHHEFHHHCGCG><//?<?/<<?1F?F....=<>=FD1D1111..<.<0<<D.CEHFCC0CG0:GA.CG?--A99A?-.>-;F///B/;A/.;:/9/;/:/9AFFBFFEBFBB/F/BFFBFF9B//://9F..ADEBBFF//;A/B99:B;
@M05620:45:000000000-G6HP7:1:1101:6746:8084 1:N:0:164
TACCTGTACTGGGGAAGAGCACACGTCTGAACTCCAGTCACGTCGACGCATCTCGTATGCCGTCTTCTGCTTGAAAAAAAAAAAAATTCCAGGGCCGAGGAAGGCACCTATCACCCCCCGCTCTTCGTATGTTATTTTGCCTCGTTGAGCCAGACCGCATTATCCGCTGCGATGTTCGGAACTATTTTATGATATGCCTCACCTTTACATTCACTTTACCTTTTAGCAGTCTCCATTCCTCCCCTCCCGAT
+
CCCCDFFFFFFFGGGGGGGGGGHHGHHHGHHHHHHHHHHGHGHHGGGGGGGEHHHGGHHHHGFGHGHHHHHHHHHHHHGGGEFE//022B222////////0?/?00/01><1>>F@@---:-.:0:/://0;;C0CG00000.../.00;/:.9.---9:000B...;.:-;;:::.-..;0:::00;0000000;00;0;.:;000000:0000:000::;B0/000;:0:;0000000/9.;;....;
@M05620:45:000000000-G6HP7:1:1101:21681:8087 1:N:0:164
CATCCTGACCCTGAAGTACCCCGGCTTGATTTCTGACATTAGATCGGAAGAGCACACGTCTGAACTCCAGTCACGTCGACGCATCTCGTATGCCGTCTTCTGCTTGAAAAAAAAAAAATATTTTGTTTGACAGAGTTTCTTGTTGTGCACATATGTCTGCCATGCTTTTTTCCTGCCACATTGCCCCTCCCGTATCAGTTTTCCAGCTTTATTCTTTCCTCCATGATCTCCCCGCCAGCTTTAGACAACTG
+
BBAAAFFFFCFFGGGGGGGGFGGGGEFGGHHHHGHHHHHHHHFHHHGGGGGHGHHEHCGEGGHBGEHHFFFGFHG?GECCFGGEEBHHGDFFEGE?/BFD4BBGHGFCGFHB>/@///??<?<1FFGB0<G1C0>11>1<<0=<./.=0DDD00=D0000=/;G/CGCFCDHHGBGF/0.000900...:.9.-..00;;0BBF/;/9;9/:9FFFF/////.//9BFFF//.;--->EFB//////..//
@M05620:45:000000000-G6HP7:1:1101:8495:8094 1:N:0:164
AAACCAAGCAGACACTCACCGCTCCCTCGCCACAGGCCAATAGTTTGTCCTCACTGAGTTGGCAACAAGTGGCTGCTGTGGCTGCCATTTTTCTGGTGATGGCCATCAGCTCCGACGAGGTCAGCTGGGGGGCTTTCTTTGTGTAAGCAACGAGAAACCTGAAAGAAGCATTTTTTAACTAAGTCCTGCTGAGTCATTCATGAGTTTTTAGCCGCCTTGCTTCTTCTCACAGACTCTCTACTCTCATGCCA
+
CCCDDBBFCFFFGGGGGGGGGGGGGGHHGGGGGHHHGGHHHHHHHHHHHHHHHHHHHHHHHHHHHHHHHHHHGHGGHHHHHHHGGHHHHHHHHGHHHHHHHHHHHHHHHHHHHGGGGGGGGHHHHHHHGGGGGGGGGGGGGGGGGGFFFFFFFFFFFFFFFFFFFFFFFFFFFFFFFFFFFFFFFFFFFFFFFFFFFFFFFFHFFFFFFFFFFFFFFFFFFFFFFFHFFFFFFFFFFFFHHFFFFFFFFFF
@M05620:45:000000000-G6HP7:1:1101:6170:8142 1:N:0:164
AAACCAAGCAGACACTCACCGCTCCCTCGCCACAGGCCAATAGTTTGTCCTCACTGAGTTGGCAACAAGTGGCTGCTGTGGCTGCCATTTTTCTGGTGATGGCCATCAGCTCCGACGAGGTCAGCTGGGGGGCTTTCTTTGTGTAAGCAACGAGAAACCTGAAAGAAGCATTTTTTAACTAAGTCCTGCTGAGTCATTCATGAGTTTTTAGCCGCCTTGCTTCTTCTCACAGACTCTCTACTCTCATGCCA
+
CCCCCCDFDFFFGGGGGGGGGGGGGGHHGGGGGHHHGGHHHHHHHHHHHHHHHHHHHHHHHHHHHHHHHHHHGHGGHHHHHHHGGHHHHHHHHHHHHHHHHHHHHHHHHHHHHGGGGGGGGHHHHHHHGGGGGGGGGGGGGGGGGGFFFFFFFFFFFFFFFFFFFFFFFFFFFFHFFFFFFFFFFHFFFFFFFFFFFFFHHHHFFFFFFFFFFFFFFFFFFHHFFFFFFFFFFFFFFFFFFFFFFFFFFFB
@M05620:45:000000000-G6HP7:1:1101:13399:8151 1:N:0:164
CATCCTGACCCTGAAGTACCCCGGCTTGATTTCTGACATTAGATCGGAAGAGCACACGTCTGAACTCCAGTCACGTCGACGCATCTCGTATGCCGTCTTCTGCTTGAAAAAAAAAAAAAAAAAGAAAAAAAAAACTTCAGGAGCCCCGTAGCAGACAACAAAAAATCTGAATCGCAATAGTCAGCCAGAGTAAGGAGAACGCAACGGAGAAGATAGATGCCGATTGAAAAAACAGACCTTTACCTTAGAAC
+
CCCDDFFFFFFFGGGGGGGGGGGGGGGGHHHHHHHHHHHHHHGHHHGGGGHHHHHHHGHHHGHHHHHHHHHHHHGGHGGGGGGGEHHHGGGHHHGF@GGHHHGHHHHHFHHDGFDC>/-->--...//.-----.0<0:000.9...<.-..0</.//.<...9-.0<0:000...<.00<00<0<....000000..:0..-----..-./:0000000<-<-9.0000.-9.//<.00<0<00000:00
@M05620:45:000000000-G6HP7:1:1101:13882:8158 1:N:0:164
CATCCTGACCCTGAAGTACCCCATTGAGCATGGCATCGTCACCAACTGGGACGACATGGAGAAGATCTGGCACCACACCTTCTACAACGAGCTGCGCGTGGCCCCGGAGGAGCACCCAGTGCTGCTGACCGAGGCCCCCTGAACCCCAAGGCCAACAGAGAGAAGATGACTCAGGTGAGGCTCGGCCGACGCCCGTGCTCCTCCCGTCCTTTCCCCAGTCATTTTCTGCCCGGCTTGATTTCTGACATTAG
+
CDDDDFFFFFFFGGGGGGGGGGGHHHHHHHHHHHHHHGHHHGHHHGHHHHHHGGGGGHHHHHHHHHHHHHHHHGHHHGGHHHHHHHHHGGGGGHHGGGGGGGHHGGGGGGGGHHHHGGHHHHHHHHHHHHGGGGGGGGGGGHHHHGGAGHGHHHHGGHHGGGGGGGGGGGGGGGGCFGGGGGGGGFFFFFFAFF;BDFFFFFFFFDEFFDFFFFFFFDBF::FFFFFFFFFD;=@C=AFFFFFF:B0BF0;
@M05620:45:000000000-G6HP7:1:1101:16083:8160 1:N:0:164
ATCTCTATCTCCTAAAAACCTGTTTAGATTTGGAGATAGACCTTCAGGTTTTTCATCATTTTCTGCATGAATTATACATTGACCACGTTCCAGCGTGGTCAGTTTGCAGCATTCTGTTATTTTGTTTGACAGAGTGTCTTGTTGAGAACATATGTAGGACATGATTTTTTCCTGCAACAGGGAAAATAAAGTATAAGTTTTAAAGATTTATTCTTTAATAAAGGATCTCAAAGCCAGCTTTAGAAAAAGGA
+
AAB3AFFFFFFFGGGF4BFGGFHDBDF4F6555BGFBHHHFHHHFGHFGGGCCGBHFFHHHHHFFHHEFHFGAGHDFFHFHBGHFHFHHGFGFBEEEEHFFHEGFEHHHHGD4GFFGHHHHHGHHHHHGHGHEFHDGFHHHHHHHHGFFHFHHHFGHH3B?GFFHHGHHCFDHH1CGHFFHAAGEE?<D1F<GHFHGGFGHHHGF1GHHHHGHHHHGFHHD<DBFHHGHFFGGHACGEHGFHF0:CGHGD:
@M05620:45:000000000-G6HP7:1:1101:4851:8167 1:N:0:164
AAACCAAGCAGACACTCACCGCTCCCTCGCCACAGGCCAATAGTTTGTCCTCACTGAGTTGGCAACAAGTGGCTGCTGTGGCTGCCATTTTTCTGGTGATGGCCATCAGCTCCGACGAGGTCAGCTGGGGGGCTTTCTTTGTGTAAGCAACGAGAAACCTGAAAGAAGCATTTTTTAACTAAGTCCTGCTGAGTCATTCATGAGTTTTTAGCCGCCTTGCTTCTTCTCACAGACTCTCTACTCTCATGCCA
+
BAAAAAAFAFBFGGGGGGGGECEGGGFHGGGFGHHHGFAEGGGFGHHHDEFHHHHHHGHHGGHHHHHHHDGHGHGFFCGFHHHGGHHHHHHHHHHHHHFHHGFGHHHFHGGHHGGGEEDGCFGHHBHHGGGGGGGGFGGGGFFFGGFFFFFBEFFFFFFFFFBFFFFFFBFFFFFBEFFFFFFFFFFFFFFFFFFFFFFFFFFBFFFFFFEFBDBBFFFFFFFFFFFFFFFFFFFFFFFFFFFFFFFFFF/
@M05620:45:000000000-G6HP7:1:1101:5321:8187 1:N:0:164
CATCCTGACCCTGAAGTACCCCATTGAGCATGGCATCGTCACCAACTGGGACGACATGGAGAAGATCTGGCACCACACCTTCTACAACGAGCTGCGCGTGGCCCCGGAGGAGCACCCAGTGCTGCTGACCGAGGCCCCCCTGAACCCCCAGGCCAACAGAGAGAAGATGACTCAGGTGAGGCTCGGCCGACGCCCGGGCTCCTCCCGTCCTTTCCTCAGTCATTATCTGCCCGGCTTGTTTTCTGACATTA
+
A3A>AFFFF4FCFFGCGGGGCGFFHBDFFHHHGHGCFEGFCG3AAEGHHHAGEEE0AFBCF3GGCDGHHFBFCFGGH1EGFFDHEHFGEFEEGF@E?EEEEEGF@EC@C@CEEHHH?FCGHFHHFHHFFGC?CA->.@<@DGEFFAAA-;EEEGEEA.FBB/AEEFBFEEF0;0999/BCC?9AB=.A;@-9-9--9--;.9/./ADFFFDF////9;/9/;BB/;9F9;FE?-9=-@.:../B/BF/BF9
@M05620:45:000000000-G6HP7:1:1101:15825:8189 1:N:0:164
TACCTGTACTGGGGAAGAGCACACGTCTGAACTCCAGTCACGTCGACGCATCTCGTATGCCGTCTTCTGCTTGAAAAAAAAAAAAACAAAAACATTACTCTCTATCCCCCAAACACCCCCAGCAAAACGATTATAATATACAGTAATCTAATAAGCTCCACGCTTACAACAATTATATCCCTACACATGATATACATCAACTAATTTCTATCCCTTTCTCTCTCGCTCCAATAACAAATACAACATCCTAT
+
CCCCDFFFFFFFGGGGGGGGGGHHGGHHGHHHHHHHHHHGHGHHGGGGGGGGHHHGGHHHHGGGFGHFHHHHHHHHHHGGGE///////00/</22222222222222////0/00/<<--.00010.-....000<000=000000000000<0000:0/..9..0:00..000000<0000.0/00000000000<00:0000000000:::<000000000..<.900000<00:00000<</0:000
@M05620:45:000000000-G6HP7:1:1101:4843:8191 1:N:0:164
AAACCAAGCAGACACTCACCGCTCCCTCGCCACAGGCCAATAGTTTGTCCTCACTGAGTTGGCAACAAGTGGCTGCTGTGGCTGCCATTTTTCTGGTGATGGCCATCAGCTCCGACGAGGTCAGCTGGGGGGCTTTCTTTGTGTAAGCAACGAGAAACCTGAAAGAAGCATTTTTTAACTAAGTCCTGCTGAGTCATTCATGAGTTTTTAGCCGCCTTGCTTCTTCTCACAGACTCTCTACTCTCATGCCA
+
BBBCBCCFCFFFGGGGGGGGGGGGGGHHGGGEGHHHGGHHHGHHHHHHHHHHHHHHHHHHHHHGHHGHHHHHGHGGHHHHHHHGGHHHHHHHHHHHHHHHHGHHHHHHHHHHHGGGGGDGFGHHHHFFGGGGGGGGGGGGGGGGGFFFFFFFFFFDFFFFFFFFFFFFFFFFFFFFFFFFFFFFFFFFFFFFFBFFFFFFFFFFFFFFFFFFFFFFFFFFFFFFFFFFFFFFFFFFFFFFFFFFFFFFFFB
@M05620:45:000000000-G6HP7:1:1101:25745:8191 1:N:0:164
AAACCAAGCAGACACTCACCGCTCCCTCGCCACAGGCCAATAGTTTGTCCTCACTGAGTTGGCAACAAGTGGCTGCTGTGGCTGCCATTTTTCTGGTGATGGCCATCAGCTCCGACGAGGTCAGCTGGGGGGCTTTCTTTGTGTAAGCAACGAGAAACCTGAAAGAAGCATTTTTTAACTAAGTCCTGCTGAGTCATTCATGAGTTTTTAGCCGCCTTGCTTCTTCTCACAGACTCTCTACTCTCATGCCA
+
BBBCCBCFBFFFGGGGGGGGGGGGGGHHGGGGGHHHGGHHHGHHHHHHHHHHHHHGHHFGHHGHHHGHHFGHGHGGHHHHHHHGGHHHHHHHHHHHHHHHHHHHGHHHHHHHHGGGGGGGGHFHHGHHGGGGGGGGGGGGGFGFGGFFFFFFFFFFFFFFFFFFFFFFFFFFFFFFFFFFFFFFFFFFFFFFFBFBBFFFFFFF;BFFFFFFFFFFFFFFFFFFFFFFFFFFBFFFFFFFFFFFFFFBFFF
@M05620:45:000000000-G6HP7:1:1101:17355:8192 1:N:0:164
ATCTCTATCTCCTAAAAACCTGTTTAGATTTGGAGATAGACCTTCAGGTTTTTCATCATTTTCTGCATGAATTATACATTGACCACGTTCCAGCGTGGTCAGTTTGCAGCATTCTGTTATTTTGTTTGACAGAGTGTCTTGTTGAGAACATATGTAGGACATGATTTTTTCCTGCAACAGGGAAAATAAAGTATAAGTTTTAAAGATTTATTCTTTAATAAAGGATCTCAAAGCCAGCTTTAGAAAAAGGA
+
DEEEEFFFFFFFGGGGGGGGGGHHHHHHHHHHHHHHHHHHHHHHHHHHHHHGGHHHHIIHHHIHIHHHHHHHHHHHHHHHHHHHHHGHHHHHHHGGGGHHHHHHHHHHHHHHHHHHHHHHHHHHHHHHHHHHHHHHHHHHHHHHHHHHHHHHHHHHHHHHHHHHHHHHHGHHHHHHHHHHHGGHHHHHHHHHHHHHHHHHHHGHHHHHHHHHHHHHHHHHHHHHHHHHHHHHHFHHHGHHHHHHHGHHGGH
@M05620:45:000000000-G6HP7:1:1101:8299:8193 1:N:0:164
ATCTCTATCTCCTAAAAACCTGTTTAGATTTGGAGATAGACCTTCAGGTTTTTCATCATTTTCTGCATGAATTATACATTGACCACGTTCCAGCGTGGTCAGTTTGCAGCATTCTGTTATTTTGTTTGACAGAGTGTCTTGTTGAGAACATATGTAGGACATGATTTTTTCCTGCAACAGGGAAAATAAAGTATAAGTTTTAAAGATTTATTCTTTAATAAAGGATCTCAAAGCCAGCTTTAGAAAAAGGA
+
ABBABFFFFFFFGGGGGGGGGGHHHHHHHHHHGHHGHHHHHHHHHHHHHHHGGHHHHHHHHHHHHHHHHHHHHHHHHHHHHHHHHHGHHHHHHHGFGGHHHHHHHHHHHHHHHHHHHHHHHHHHHHHHFHHHHHHHHHHHHHHHHHHHHHHHHHHHHHHHHHHHHHHHHGHHHHHH>GGHHGGHHHGHFFGHHHHHHHHHHHGFGHHHHHHHHHHHHHHHGHHHFHGHHHHHHFHHHGHHHHHHFCGHGGG
@M05620:45:000000000-G6HP7:1:1101:5335:8203 1:N:0:164
CATCCTGACCCTGAAGTACCCCATTGAGCATGGCATCGTCACCAACTGGGACGACATGGAGAAGATCTGGCACCACACCTTCTACAACGAGCTGCGCGTGGCCCCGGAGGAGCACCCAGTGCTGCTGACCGAGGCCCCCCTGAACCCCAAGGCCAACAGAGAGAAGATGACTCAGGTGAGGCTCGGCCGACGCCCGTGCTCCTCCCGTCCTTTCCCCAGTCATTTTCTGCCCGGCTTGATTTCTGACATTA
+
CCCDDFFFFFFFGGGGGFGGGGGHHHHHHHHHHHHHHGHHHGHHHGHHHHHHGGGGGHHHHHHHHHHHHHHHHGHHHGGHHHHHHHHHGGGGGHHGGGEGGGHHGGGGGGGGHHHHGGHGHHHHHHHHHHGGGGGGGGGGGGHHHHGGGGHGHHGGGGGGGGGGGGGGGGGGGGGGGGGGGGGGFFFFFFFFFFFFFFFFFFFFFFFEDFFFFFFFFFFFFFFFFFFFFFFFFFFADFFFFFFFFBFFFF0
@M05620:45:000000000-G6HP7:1:1101:8309:8208 1:N:0:164
ATCTCTATCTCCTAAAAACCTGTTTAGATTTGGAGATAGACCTTCAGGTTTTTCATCATTTTCTGCATGAATTATACATTGACCACGTTCCAGCGTGGTCAGTTTGCAGCATTCTGTTATTTTGTTTGACAGAGTGTCTTGTTGAGAACATATGTAGGACATGATTTTTTCCTGCAACAGGGAAAATAAAGTATAAGTTTTAAAGATTTATTCTTTAATAAAGGATCTCAAAGCCAGCTTTAGAAAAAGGA
+
DDDDDFFFFFFFGGGGGGGGGGHHHHHHHHHHHGHHHHHHHHHHHHHHHHHGGHHHHHHHHHHHIHGHHHHHHHHHHHHHHHHHHHGHHHHHHHGGGGHHHHHHHHHHHHHHHHHHHHHHHHHHHHHHHHGHHHHHHHHHHHHHHHHHHHHHHHHHHHHHHHHHHHHHHGHHHHHHHHGHHGGHHHHHHHHHGHHHHHHHHHHHHHHHHHHHHHHHHHHHHGHHHHHHHGHGHHHHHGHHHHHHHHHGGGH
@M05620:45:000000000-G6HP7:1:1101:13915:8223 1:N:0:164
AAACCAAGCAGACACTCACCGCTCCCTCGCCACAGGCCAATAGTTTGTTCTCACTGAGTTGGCAACAAGTGGCTGCTGTGGCTGCCATTTTTCTGGTGATGGCCATCAGCTCCGACGAGGTCAGCTGGGGGGCTTTCTTTGTGTAAGCAACGAGAAACCTGAAAGAAGCATTTTTTAACTAAGTCCTGCTGAGTCATTCATGAGTTTTTAGCCGCCTTGCTTCTTCTCACAGACTCTCTACTCTCATGCCA
+
CCCCCCCFCFFFGGGGGGGGGGGGGGHHGGGGGHHHGGHHHHHHHHHHHHHHHHHHHHHHHHHHHHHHHHHHGHGGHHHHHHHGGHHHHHHHHHHHHHHHHHHHHHHHHHHHHGGGGGGGGHHHHHHHGGGGGGGGGGGGGGGGGGGFFFFFFFFFFFFFFFFFFFFFFFFFFFHFFFFHFFFFFFFFFFFFFFFFFFHFHFFFFFFHFFFFFFFFFFFFHHFFFFFFFFFFFFFFFFFHHFFHFFFFFFB
@M05620:45:000000000-G6HP7:1:1101:8321:8224 1:N:0:164
ATCTCTATCTCCTAAAAACCTGTTTAGATTTGGAGATAGACCTTCAGGTTTTTCATCATTTTCTGCATGAATTATACATTGACCACGTTCCAGCGTGGTCAGTTTGCAGCATTCTGTTATTTTGTTTGACAGAGTGTCTTGTTGAGAACATATGTAGGACATGATTTTTTCCTGCAACAGGGAAAATAAAGTATAAGTTTTAAAGATTTATTCTTTAATAAAGGATCTCAAAGCCAGCTTTAGAAAAAGGA
+
CCCCCFFFFFFFGGGGGGGGGGHHHHGHHHHHHCHHHHHHHHHHHHHHHHHGGHHHHHHHHHHHHHHHHGHHHGHGHHHHHHHHHHGHHHHHHHGGGGHHGHGHHHHGHHGFHHHHHHHHHHHHHHHHGHHHHHGHHHHHHHHHHHHHHHHGHHHHHHHHHHHHHHHHHGHHHHGHHHHHHGGGHHHGHGHGHHHHHGHHHGGHHGHHHHHHHHHHGGGHFFHHHHHHHFGHHHHHHGHHHGHFHHGHGGH
@M05620:45:000000000-G6HP7:1:1101:5339:8228 1:N:0:164
CATCCTGACCCTGAAGTACCCCATTGAGCATGGCATCGTCACCAACTGGGACGACATGGAGAAGATCTGGCACCACACCTTCTACAACGAGCTGCGCGTGGCCCCGGAGGAGCACCCAGTGCTGCTGACCGAGGCCCCCCTGAACCCCAAGGCCAACAGAGAGAAGATGACTCAGGTGAGGCTCGGCCGACGCCCGTGCTCCTCCCGTCCTTTCCCCAGTCATTTTCTGCCCGGCTTGATTTCTGCCATTT
+
AAAAABFFFCF1GFF1FGFDFEEFHAG1BAFGGFGHGCHCFEF1AEGGFFHHGGGGEGFFHHAFFFHHHBFCGGHHAECHGFDGH1FE>F//EFG/>>EECEGGGE/BB/<??GHHCGFCF<FGDFHDHBCC@C-<<ACC-:C0CC?FFCECCE?EEGBBFEG.BFGGG00FBFG/CBFFAEEG=-A9;9--@@--;--9BFBB/A-AB?BFBBB/-F-9;;BFFFFFFFFA-9;@@9-FF/B;///////
@M05620:45:000000000-G6HP7:1:1101:9007:8235 1:N:0:164
ATCTCTATCTCCTAAAAACCTGTTTAGATTTGGAGATAGACCTTCAGGTTTTTCATCATTTTCTGCATGAATTATACATTGACCACGTTCCAGCGTGGTCAGTTTGCAGCATTCTGTTATTTTGTTTGACAGAGTGTCTTGTTGAGAACATATGTAGGACATGATTTTTTCCTGCAACAGGGAAAATAAAGTATAAGTTTTAAAGATTTATTCTTTAATAAAGGATCTCAAAGCCAGCTTTAGAAAAAGGA
+
CCDDDFFFFFFFGGGGGGGGGGHHHHHHHHHHHHHHHHHHHHHHHHHHHHHGGHHHHIHHHHIIIHHHHHHHHHHHHHHHHHHHHHGHHHHHHHGGGGHHHHHHHHHHHHHHHHHHHHHHHHHHHHHHHHHHHHHHHHHHHHHHHHHHHHHHHHHHHHHHHHHHHHHHHGHHHHHHHHHHHGGHHHHHHHHHHHHHHGHHHHHHHHHHHHHHHHHHHHHGHHHHHHGHHGHHHFHHHGHHHHHHHHHHGGG
@M05620:45:000000000-G6HP7:1:1101:9024:8240 1:N:0:164
ATCTCTATCTCCTAAAAACCTGTTTAGATTTGGAGATAGACCTTCAGGTTTTTCATCATTTTCTGCATGAATTATACATTGACCACGTTCCAGCGTGGTCAGTTTGCAGCATTCTGTTATTTTGTTTGACAGAGTGTCTTGTTGAGAACATATGTAGGACATGATTTTTTCCTGCAACAGGGAAAATAAAGTATAAGTTTTAAAGATTTATTCTTTAATAAAGGATCTCAAAGCTAGCTTTAGAAAAAGGA
+
1>A1>@3@FFD@F1GGFGG1FFA13A3A333111A1AFGBG1AFADB1FEGEFGFGG2GAAA2AAFGB2GBEEGFGEAA211DGGAAGCGHEHEE>FEH1FFBGBFFHHGA1@FDFBEGH2GEGB>FGBB>BGCGDHFDG1>FG2FGBGGBDFFB>DFB1FGF<FGFDB/@FFHGHFFHFE/F0<0<F1GG?F1<GF<<DDG11<1>>G1DGGGHHH0G0000<<<<<0DDF0<000CG:0C:0CGF...:
@M05620:45:000000000-G6HP7:1:1101:5941:8249 1:N:0:164
CATCCTGACCCTGAAGTACCCCGGCTTGATTTCTGACATTAGATCGGAAGAGCACACGTCTGAACTCCAGTCACGTCGACGCATCTCGTATGCCGTCTTCTGCTTGAAAAAAAAAAAACCAAGTCCGTCACAGACCCCCATACCCCCCAGCCACACATCAAAACCGATGACCCTGCGCCATCTTGTGGGTCCCATTTCCCCCTTCTCCGCATTCCCCCCTCTACATACCACCCCATTTACAAACCACCAAT
+
CCCCCFFFFFFFGGGGGGGGGGGGGGGGHGHHHHHGHGHHGHHHHHGGGGHHHHHHHGFHHFHHHHHHHHHHHHGGHFGGGGGGFGHHEEHGHHGFFHGHHHGHHGFHHHHGGGGC<////>0111..0.<=1/.<..--/////.;--..../.;.000009.9---.00;///.--..9;///:/..9/..9;///;//.:.///:..:..///:;-;.//////9/:/.:-99///:://.::..../
@M05620:45:000000000-G6HP7:1:1101:9003:8256 1:N:0:164
ATCTCTATCTCCTAAAAACCTGTTTAGATTTGGAGATAGACCTTCAGGTTTTTCATCATTTTCTGCATGAATTATACATTGACCACGTTCCAGCGTGGTCAGTTTGCAGCATTCTGTTATTTTGTTTGACAGAGTGTCTTGTTGAGAACATATGTAGGACATGATTTTTTCCTGCAACAGGGAAAATAAAGTATAAGTTTTAAAGATTTATTCTTTAATAAAGGATCTCAAAGCCAGCTTTAGAAAAAGGA
+
CCCCCFFFFFFFGGGGGGGGGGHHHHHHHHHHHFHHHHHHHHHHHHHHHHHGGHHHHIIHHHHIHHHHHHHHHHHHHHHHHGHHHHGHHHHHHHGGGGHHHHHHHHHHHHGHHHHHHHHHHHHHHHHHHHGHHHHHHHHHHHHHHHHHHHHHHHHHHHHHHHHHHHHHHGHHHHHHHHHHHGGHHHHHGHHHHGHHHGHHHHHHHHHHHHHHHHHHHHHHHGHHHHHHHHHHHHHHHGHHHHGFHHHHGGH
@M05620:45:000000000-G6HP7:1:1101:5900:8257 1:N:0:164
ATCTCTATCTCCTAAAAACCTGTTTAGATTTGGAGATAGACCTTCAGGTTTTTCATCATTTTCTGCATGAATTATACATTGACCACGTTCCAGCGTGGTCAGTTTGCAGCATTCTGTTATTTTGTTTGACAGAGTGTCTTGTTGAGAACATATGTAGGACATGATTTTTTCCTGCAACAGGGAAAATAAAGTATAAGTTTTAAAGATTTATTCTTTAATAAAGGATCTCAAAGCCAGCTTTAGAAAAAGGA
+
BBBBBFFFFFFFDGGFFGGGGFBBEFHHHFFF5EHFCABFAGGHF3GFF3G2FFFHHFHGHHHHFHHEHDFFDAGFDGHHHHGBAGGHHFFF@EEBEEFFEG@BFGGHHHEE4E@BFFBHHHFH1GHHFFDBFGHHH4GGFFHHDFFGHEEFFHHFHGFBGDFGHFFHDDCGGD1FGHECGC/FACGE?1??1?F1>>FDGHCDFFGHFFDD1FFHH0DGBD0G<0/0DFDFD<C::CFCC0C0;::.A?;
@M05620:45:000000000-G6HP7:1:1101:20961:8258 1:N:0:164
TACCTGTACTGGGGAAGCATTTGAATATCCCCCCATGGTGATGGGGACGGAGAACTGCTCCATAAACACAGGCAACGTGCCTAACTTTCCCGGGAAGATGAAGTCAAAGAGCGACCACAGCTCTTCGGAGGTTATTTTGCATCGGTGAGCCAGACAGAATGATCCGATGAGGGGTGCGAAACTATTTGAGGAAAGGAAGCACCTTTTTATTACATTTACCTTTTAGCAATCGCCATTCCTACCCTAAAGAT
+
BABBBFFFFFFFGEGGGGCFGGHHHHHHHHGGGGGHHHHFHHHGFGGGGGFGGHHHHHHGHHHHHHHHHHHHGHGHGHHFHFHHHFHHHHHGGEEEGHHHHHHHHGHHHHHHGCCCC//@/F1F<GH?/@CC0GF1<@GBG1F..>CFGGHFC..CG/C0=0=<0CD::GB/.;:A9-CB?BFF00;90.90//../=.C//.///;F.9////;F/9/B9BB///9////....AFF99B/.;/;9B/;F
@M05620:45:000000000-G6HP7:1:1101:5920:8267 1:N:0:164
ATCTCTATCTCCTAAAAACCTGTTTAGATTTGGAGATAGACCTTCAGGTTTTTCATCATTTTCTGCATGAATTATACATTGACCACGTTCCAGCGTGGTCAGTTTGCAGCATTCTGTTATTTTGTTTGACAGAGTGTCTTGTTGAGAACATATGTAGGACATGATTTTTTCCTGCAACAGGGAAAATAAAGTATAAGTTTTAAAGATTTATTCTTTAATAAAGGATCTCAAAGCCAGCTTTAGAAAAAGGA
+
BBBBBFFFFFFFFGGGGFGGFGHHHHGHHHHGHHGHHGHFFFHHHHHHGHHGGHHGHHFHHHHHHHHHFFHHHHHGGHGHGHHHFHGHHGHHHHGGGGHHHHHHHHFHGEHHHHHHHHHFGHHHHHHHHHHHHHGFHGHHHGHGGHHGHHHHHHHHHHHHHHHGHHHHH?GHHHFHFHHHEFEFEFHFHFGFGGFDG=GHHHFFGFGHHHHHHHHHHHHFGFFHHHGHHGHGHHHHHGHGHHGHHHHHGFF
@M05620:45:000000000-G6HP7:1:1101:4163:8277 1:N:0:164
AAACCAAGCAGACACTCACCGCTCCCTCGCCACAGGCCAATAGTTTGTCCTCACTGAGTTGGCAACAAGTGGCTGCTGTGGCTGCCATTTTTCTGGTGATGGCCATCAGCTCCGACGAGGTCAGCTGGGGGGCTTTCTTTGTGTAAGCAACGAGAAACCTGAAAGAAGCATTTTTTAACTAAGTCCTGCTGAGTCATTCATGAGTTTTTAGCCGCCTTGCTTCTTCTCACAGACTCTCTACTCTCATGCCA
+
BCCCCCCFCFFFGGGGGGGGGGGGGGHHGGGGGHHHGGHHHHHHHHHHHHHHHHHHHHHHGHFHHHHHHGHHGHGGHHHHFFHGGHHHHHHHHHHHHHGHHHHHHHHHHGHHHGGGGEGGFHHHHHHHGGGGGGGGFBFGGGGGGGFFFFFFFFDDFFFFFFFFFFFFFFFFFFFFFFFFFFFFFFFFFFFFFFFFFFFFFFFFFFFFFFFBFDFFFFFFFFFFFFFFFFFFFFFFFFFFFFFFFFFFFFF
@M05620:45:000000000-G6HP7:1:1101:4147:8288 1:N:0:164
AAACCAAGCAGACACTCACCGCTCCCTCGCCACAGGCCAATAGTTTGTCCTCACTGAGTTGGCAACAAGTGGCTGCTGTGGCTGCCATTTTTCTGGTGATGGCCATCAGCTCCGACGAGGTCAGCTGGGGGGCTTTCTTTGTGTAAGCAACGAGAAACCTGAAAGAAGCATTTTTTAACTAAGTCCTGCTGAGTCATTCATGAGTTTTTAGCCGCCTTGCTTCTTCTCACAGACTCTCTACTCTCATGCCA
+
AAABBBBFBFFFGGGGGGGGGGGGGGGHGGGEG2FGGGGHGHHHHHHHHHHHHHGHHGFHFGHGHHGHHHGGFHFFHHHHHHGGGHGHHHHHHHDHHHHHHHHGHHH3FGGHHGGGGGDGGHHHHHHHGGGGGGGGGGGGGFGF0BFFFFFFFFFFFFFFF///BBFFBFFFFFFF.9BFBBBFFFFFFFFBFBBFFBFFFF/;;BFFFFFFFFCDFFFFFFFFFFFFFFBFFFFFFEFFFFFFFFFFBF/
@M05620:45:000000000-G6HP7:1:1101:5167:8292 1:N:0:164
ATCTCTATCTCCTAAAAACCTGTTTAGATTTGGAGATAGACCTTCAGGTTTTTCATCATTTTCTGCATGAATTATACATTGACCACGTTCCAGCGTGGTCAGTTTGCAGCATTCTGTTATTTTGTTTGACAGAGTGTCTTGTTGAGAACATATGTAGGACATGATTTTTTCCTGCAACAGGGAAAATAAAGTATAAGTTTTAAAGATTTATTCTTTAATAAAGGATCTCAAAGCCAGCTTTAGAAAAAGGA
+
BBAABFFFFFFFGGGGGGGGGFGHHHHHHHHHHHHGGHHHHHHHHHHHHHHGGHHHHHHHHHHHHHHHHGHHFHHHHHHHHHGFHHGHHHHHGGGFGGHHGHGGHHHHHHHHHHHHHHHHHHHHFHHHGHFHHHHHHHHHHHHHHHHHHHHHHHGHHHHHHHHHHHHHHDHHHHGFGGHGHGGHHHGH11FFHHHHHGHHHHHHHGGHHHHHHHHHHDHHHFHEGHHHHHHHHHHHHGHHHGFFGFGHGGH
@M05620:45:000000000-G6HP7:1:1101:4181:8296 1:N:0:164
AAACCAAGCAGACACTCACCGCTCCCTCGCCACAGGCCAATAGTTTGTCCTCACTGAGTTGGCAACAAGTGGCTGCTGTGGCTGCCATTTTTCTGGTGATGGCCATCAGCTCCGACGAGGTCAGCTGGGGGGCTTTCTTTGTGTAAGCAACGAGAAACCTGAAAGAAGCATTTTTTAACTAAGTCCTGCTGAGTCATTCATGAGTTTTTAGCCGCCTTGCTTCTTCTCACAGACTCTCTACTCTCATGCCA
+
BABBBBBCAFCFGGGGGGGGGGGGGGHHEGGGGFFGFGHHHHFHHHHHHHHHHHHHHHHHFFHHHHHHHHHHFHGGHHHHHHHGGHFHHHHHHHH3GFHHFHHHHHHHGHHHHEEGEGGGGHHHGHHHGGGGGGGGGGGGGGGGGGFFFFFFFFFFFFFFFFFFFFFFFFFFFFFFFFFFFFFFFFFFFFF9.BBFFFFFFB9BBFFFFF/FFABFFFFFFFFFFFFFFFFBFFFFFFFFFFFFFFF;FF/
@M05620:45:000000000-G6HP7:1:1101:5188:8296 1:N:0:164
ATCTCTATCTCCTAAAAACCTGTTTAGATTTGGAGATAGACCTTCAGGTTTTTCATCATTTTCTGCATGAATTATACATTGACCACGTTCCAGCGTGGTCAGTTTGCAGCATTCTGTTATTTTGTTTGACAGAGTGTCTTGTTGAGAACATATGTAGGACATGATTTTTTCCTGCAACAGGGAAAATAAAGTATAAGTTTTAAAGATTTATTCTTTAATAAAGGATCTCAAAGCCAGCTTTAGAAAAAGGA
+
CCCCCFFFFFFFGGGGGGGGGGHHHHHHHHHHHHHHHHHHHHHHHHHHHHHGGHHHHIIHIHIIHHHHHHHHHHHHHHHHHHHHHHGHHHHHHHGGGGHHHHHHHHHHHHHHHHHHHHHHHHHHHHHHHHHHHHHHHHHHHHHHHHHHHHHHHHHHHHHHHHHHHHHHHGHHHHHHHHHHHGGHHHHGGHHHHHHHHHHHHGHHHHHHHGHHHHHHHHHHHHGGHHHHHGHHHHHHHGGHHHHHHHGHGGH
@M05620:45:000000000-G6HP7:1:1101:4164:8298 1:N:0:164
AAACCAAGCAGACACTCACCGCTCCCTCGCCACAGGCCAATAGTTTGTCCTCACTGAGTTGGCAACAAGTGGCTGCTGTGGCTGCCATTTTTCTGGTGATGGCCATCAGCTCCGACGAGGTCAGCTGGGGGGCTTTCTTTGTGTAAGCAACGAGAAACCTGAAAGAAGCATTTTTTAACTAAGTCCTGCTGAGTCATTCATGAGTTTTTAGCCGCCTTGCTTCTTCTCACAGACTCTCTACTCTCATGCCA
+
ABBBCCCFCFFFGGGGGGGGGGGGGGHHGGGGGGHHGGHHHHHHGHGHHHHHHHHHHHHHHHHHHHHHHHHHGHGGHHHHGGHGGHHHHHHHHHHHHGHHHHHHHHGHHHHHHGGGGGGGGHHHHHHHGGGGGGGGGGGGGGGGGGFFFFFFEFFFFFFFFFFFFFFFFFFFFFFFEFFFFFFFFFFFFFFFFFFFFFFFFFFFFFFFFFFFFFFFFFFFFFFFFFFFFFFFFFFFFFFFFFFFFFFFFF/
@M05620:45:000000000-G6HP7:1:1101:4511:8310 1:N:0:164
CATCCTGACCCTGAAGTACCCCATTGAGCATGGCATCGTCACCAACTGGGACGACATGGAGAAGATCTGGCACCACACCTTCTACAACGAGCTGCGCGTGGCCCCGGAGGAGCACCCAGTGCTGCTGACCGAGGCCCCCCTGAACCCCAAGGCCACCAGAGAGAAGATGACTCAGGTGAGGCTCGGCCGACGCCCGTGCTCCTCCCGTCCTTTCCCCAGTCATTTTCTGCCCGGCTTGATTTCTGACATTA
+
BA@ABFDFFFFFGFGGGGGGGGGHHHFHHFHHFH4FGGHHGGHFHGHHHGHHA0E0EFH3FCFHHHHHGGHHHGGHHGGHHHHHHHHHGGCEEGFCGFEGCEFGGGGGGC/CFHHHGGFGHHGHHGHHHHGGGGGGGGGGGFHHHHGGGGHGHHG.9..FFGGGBF/FFGGGGGGGGGGGGEGFFCEDF-@DFFFFDFAEFFFFFFAADFDFFFFFFFDFFBFFFFFFFFFE;-@FDAFFFFFB;9BFFF/
@M05620:45:000000000-G6HP7:1:1101:4496:8321 1:N:0:164
CATCCTGACCCTGAAGTACCCCATTGAGCATGGCATCGTCACCAACTGGGACGACATGGAGAAGATCTGGCACCACACCTTCTACAACGAGCTGCGCGTGGCCCCGGAGGAGCACCCAGTGCTGCTGACCGAGGCCCCCCTGAACCCCAAGGCCAACAGAGAGAAGATGACTCAGGTGAGGCTCGGCCGACGCCCGTGCTCCTCCCGTCCTTTCCCCAGTCATTTTCTGCCCGGCTTGATTTCTGACATTT
+
CCCCCFFFFFFFGGGGGGGGGGGHHHHHHHHHHHHHHGHHHGHHHGHHHHHHGGGGGHHHHHHHHHHHHHHHHGHHHGGHHHHHHHHHGGGGGHHGGGGGGGHHGGGGGGGGHHHHGGHHHHHHHHHHHHGGGGGGGGGGGGHHHHGGGGHGHHGGGGGGGGGGGGGGGGGGGGGGGGGGGGGGFFFFFFFFFFFFCFFFFFFFFFFFFFFFFFFFFFBFFFFFFFFFFFFFFFFFFFFFFFFFFEFFFF0
@M05620:45:000000000-G6HP7:1:1101:4511:8331 1:N:0:164
CATCCTGACCCTGAAGTACCCCATTGAGCATGGCATCGTCACCAACTGGGACGACATGGAGAAGATCTGGCACCACACCTTCTACAACGAGCTGCGCGTGGCCCCGGAGGAGCACCCAGTGCTGCTGACCGAGGCCCCCCTGAACCCCAAGGCCAACAGAGAGAAGATGACTCAGGTGAGGCTCGGCCGACGCCCGTGCTCCTCCCGTCCTTTCCCCAGTCATTTTCTGCCCGGCTTGATTTCTGACATTA
+
BBBBBFFFFFFFGGGGGGGGGGGHHFHHGGHHHHHHHGHHHGHHGGHHHHHHGGGGGHHHHHHHHHHHGFHHHGGHHGGHHHHHHHHHGGGGG3GEGGGGGGHHGGGGGCGGHHHHGGHHHGHHHHGHHHCGGGGGGGGGGEHHHHGGGGHGHHGGGGGGGGGGGGGGGGGGGGFGGGGGEEGGFAFFFFFFFFF=:9AFFFFFFFDFFFFFFFFFFFDFF9FFFFFFFFFFDFAFF>FFFFFFFFFFFF/
@M05620:45:000000000-G6HP7:1:1101:13173:8335 1:N:0:164
AAACCAAGCAGACACTCACCGCTCCCTCGCCACAGGCCAATAGTTTGTCCTCACTGAGTTGGCAACAAGTGGCTGCTGTGGCTGCCATTTTTCTGGTGATGGCCATCAGCTCCGACGAGGTCAGCTGGGGGGCTTTCTTTGTGTAAGCAACGAGAAACCTGAAAGAAGCATTTTTTAACTAAGTCCTGCTGAGTCATTCATGAGTTTTTAGCCGCCTTGCTTCTTCTCACAGACTCTCTACTCTCATGCCA
+
BBBBBAAFAFFFEGGGGGGGEGFEEFGHEGEGGHGEGGCHFHHGHFHHHHFGHHFFFHFGHFHGHHHFHFFFGCEFHG5BFGHFGHHGHHHHFHFHFGBGHFHHHHHHHFFGHDCG@EGGCHGHHHHGGFGGGGFFGFFGG;FBFGFFFFF@EDFFFF?BFBFFFFFFBFFFFFFFFFFFFFFBFFBBBFFFF/;BFFFFFFFFBFFFEEFFFDFFFFFFFFFFFFFFFFFFFFFFFFFFFFFFFFFFBFF
@M05620:45:000000000-G6HP7:1:1101:19005:8340 1:N:0:164
ATCTCTATCTCCTAAAAACCTGTTTAGATTTGGAGATAGACCTTCAGGTTTTTCATCATTTTCTGCATGAATTATACATTGACCACGTTCCAGCGTGGTCAGTTTGCAGCATTCTGTTATTTTGTTTGACAGAGTGTCTTGTTGAGAACATATGTAGGACATGATTTTTTCCTGCAACAGGGAAAATAAAGTATAAGTTTTAAAGATTTATTCTTTAATAAAGGATCTCAAAGCCAGCTTTAGAAAAAGGA
+
1AAAAF3FFFFFGGF1DGGGGGHHHHHFHHHGHHFBGGGFHHHHHFFFHHHGGHDGFDHHHHHHFHHHBABGHHHHHBHHH1EHFEEHGHHBGHGGFGHHHGHHHHHHFHHHHHHGHH2FHHHHHHHGHHHHGHHHHHHHFHHHFGGFHHHGHHHFFHBGFGFHHHHHHGHHHHG0FCGHGEFCHEFFF1?GBGG1GHHGHHHFHFHGHHHHHHHHF0DH0DBD/GHGGFFF0<GCFCFHHHGCF0CFF./
@M05620:45:000000000-G6HP7:1:1101:8318:8348 1:N:0:164
TACCTGTACTGGGGAAGCAATCGCCATTCCTACCCTAAAGATCGGAAGAGCACACGTCTGAACTCCAGTCACGTCGACGCATCTCGTATGCCGTCTTCTGCTTGAAAAAAAAAAAAAATAAAAAAAACAACAAAAAAAAAACACTTTTTTCTAATACTTGGAAGAGAAGAGTAAAGGATAACTGAGACAGAACACCAGAAGTGTATAGAGGGAGAGGACGTCAAGGGGAGGCTGTGCGAAGTAGTGCGTAT
+
CCCCCFFFFFFFGGGGGGGGGGGGGGGHHHHHHHHHHHHHHHHHGGGGHHHHHHHGHHHGGGHHHHHHHHHHGGHGGGGGGEEHHHFFHHHHGEGHGHHHGHHHHHHHGGGGGD/<<<01111>-<-.......:.-----.<<B1:10-/11<111111001<../</<.111110/<0<01<0010///0///..../01011<11<1/........-..9.<0.-.9-..:./1..--.111/1-..9
@M05620:45:000000000-G6HP7:1:1101:4276:8349 1:N:0:164
AAACCAAGCAGACACTCACCGCTCCCTCGCCACAGGCCAATAGTTTGTCCTCACTGAGTTGGCAACAAGTGGCTGCTGTGGCTGCCATTTTTCTGGTGATGGCCATCAGCTCCGACGAGGTCAGCTGGGGGGCTTTCTTTGTGTAAGCAACGAGAAACCTGAAAGAAGCATTTTTTAACTAAGTCCTGCTGAGTCATTCATGAGTTTTTAGCCGCCTTGCTTCTTCTCACAGACTCTCTACTCTCATGCCA
+
DCDDCCCFCFFFGGGGGGGGGGGGGGHHGGGGGHHHGGHHHHHHHHHHHHHHHHHHHHHHHHHHHHHHHHHHGHGGHHHHHHHGGHHHHHHHHHHHHHHHHHHHHHHHHHHHHGGGGGGGGHHHHHHHGGGGGGGGGGGGGGGGGGFFFFFFFFFFFFFFFFFFFFFFFFFFFFHFFFFFHFFFHHHFFFFFFFFFFFHHFFHFFFFFFFFFFFFFFFFFFFFFHHHFFFFFFFFFFFFHFFFHFFFFFF9
@M05620:45:000000000-G6HP7:1:1101:19008:8361 1:N:0:164
ATCTCTATCTCCTAAAAACCTGTTTAGATTTGGAGATAGACCTTCAGGTTTTTCATCATTTTCTGCATGAATTATACATTGACCACGTTCCAGCGTGGTCAGTTTGCAGCATTCTGTTATTTTGTTTGACAGAGTGTCTTGTTGAGAACATATGTAGGACATGATTTTTTCCTGCAACAGGGAAAATAAAGTATAAGTTTTAAAGATTTATTCTTTAATAAAGGATCTCAAAGCCAGCTTTAGAAAAAGGA
+
CDDDDFFFFFFFGGGGGGGGGGHHHHHHHHHHHHHHHHHHHHHHHHHHHHHGGHHHHIIHHHHIHHHHHHHHHHHHHHHHHHHHHHGHHHHHHHGGGGHHHHHHHHHHHHHHHHHHHHHHHHHHHHHHHHHHHHHHHHHHHHHHHHHHHHHHHHHHHHHHHHHHHHHHHGHHHHHHHHHHHGGHHHHHHHHHHHHHHHHHHHHHHHHHHHHHHHHHHHHHHHHHHHHHHHHHHHHHHGHHHHHHHHHHGGH
@M05620:45:000000000-G6HP7:1:1101:10970:8362 1:N:0:164
ATCTCTATCTCCTAAAAACCTGTTTAGATTTGGAGATAGACCTTCAGGTTTTTCATCATTTTCTGCATGAATTATACATTGACCACGTTCCAGCGTGGTCAGTTTGCAGCATTCTGTTATTTTGTTTGACAGAGTGTCTTGTTGAGAACATATGTAGGACATGATTTTTTCCTGCAACAGGGAAAATAAAGTATAAGTTTTAAAGATTTATTCTTTAATAAAGGATCTCAAAGCCAGCTTTAGAAAAAGGA
+
BCCCDFFFFFFFGGGGGGGGGGHHHHHHHHHHHGHHHHHHHHHHHHHHHHHGGHHHHHIHHHHIIHHHHGHHHHHHHHHHHHHHHHGHHHHHHHGGGGHHHHHHHHHHHHHHHHHHHHHHHHHHHHHHGHGHHHHHHHHHHHHHHHHHHHHHHHHHHHHHHHHHHHHHHGHHHHHHHHHHHGGHHHHHHGHHHHHHHHHHHHHHHHHHHHHHHHHHHHHHHHHHHHHHHHHHHFHHHGHHHHHHGGGHGGH
@M05620:45:000000000-G6HP7:1:1101:8326:8364 1:N:0:164
TACCTGTACTGGGGAAGCAATCGCCATTCCTACCCTAAAGATCGGAAGAGCACACGTCTGAACTCCAGTCACGTCGACGCATCTCGTATGCCGTCTTCTGCTTGAAAAAAAAAAAAAAAAGAAAATAAAGAAAGAGTAGAGGCAAAGTAGGTTTAATCCAGATAAACACATAGTGAAGATCGTTGAAGTCGCACGAATGGCTTGGTGGAGACTCGATGAGCGAGTAGTATCGCTTTGGTACTAATTGGCCG
+
BAABCFFFFFFFGGFGGGGFGGGGGGGHHHHDGGHHGHHHFHHHGGGGHHHHHGHGHHHGHHHHHHHHHHGHGHHGGGGGG?EGHHGGHHHHGGGHGHHHHHHHHHHFFGGDG>B/<--<...//000000<////:0000/..../0000;00/000000;000090..00000000000.;./.0000.----...////.-:;..99/.//9.9////-;--./////.....//.///////////-
@M05620:45:000000000-G6HP7:1:1101:18993:8372 1:N:0:164
ATCTCTATCTCCTAAAAACCTGTTTAGATTTGGAGATAGACCTTCAGGTTTTTCATCATTTTCTGCATGAATTATACATTGACCACGTTCCAGCGTGGTCAGTTTGCAGCATTCTGTTATTTTGTTTGACAGAGTGTCTTGTTGAGAACATATGTAGGACATGATTTTTTCCTGCAACAGGGAAAATAAAGTATAAGTTTTAAAGATTTATTCTTTAATAAAGGATCTCAAAGCCAGCTTTAGAAAAAGGA
+
BCCCCFFFFFFFGGGGGGGGGGGHHHHHHHHHHHHHHHHHHHHHHHHHHHHGGHHHHHIHIHIIHHGHHHHHHHHHHHHHHHHHHHGHHHHHHHGFGGHHHHGHHHHGHHHGHHHHHHHHHHHHHHHHGHHHHHGHHHHHHHHHHHGHHGHHHHHHHHHHHHHHHHHHHGHHHHHHHHHHHGGGHHHHGGHGFGHHHFGHHGGHHHHHHHHHHHHHHGHHHHHHHHHHHGFGHGHBGGGHHHHGHGGHGGF
@M05620:45:000000000-G6HP7:1:1101:19015:8379 1:N:0:164
ATCTCTATCTCCTAAAAACCTGTTTAGATTTGGAGATAGACCTTCAGGTTTTTCATCATTTTCTGCATGAATTATACATTGACCACGTTCCAGCGTGGTCAGTTTGCAGCATTCTGTTATTTTGTTTGACAGAGTGTCTTGTTGAGAACATATGTAGGACATGATTTTTTCCTGCAACAGGGAAAATAAAGTATAAGTTTTAAAGATTTATTCTTTAATAAAGGATCTCAAAGCCAGCTTTAGAAAAAGGA
+
CCCCCFFFFFFFGGGGGGGGGGHHHHHHHHHHHHHHHHHHHHHHHHHHHHHGGHHHHHIHIHHHHHHHHHHHHHHHGHHHHHHHHHGHHHHHGHGEGGHHHHHHHHHHHHGHHHHHHHHHHHHHHHHHHHGHHHGHHHHHHHHHHHHHHHHGHHHFHHHHHHHHHHHHHFHHHHHHHHHHHGGHHHHHHGGHHHHGHGGHHHHHHHHHHHHHHHHHHFHHHFGGHHHHFHHHHHHHHGHHHHHHGGHFGGH
@M05620:45:000000000-G6HP7:1:1101:19217:8385 1:N:0:164
AGATTACTGCAACAGTTCCCCCTGGACCTGGAAAAGTTTCTTGCCTGGCTTACAGAAGCTGAAACAACTGCCAATGTCCTACAGGATGCTACCCGTAAGGAAAGGCTCCTAGAAGACTCCAAGGGAGTAAAAGAGCTGATGAAACAATGGCAAGTAAGTCAGGCATTTCCGCTTTAGCACTCTTGTGGATCCAATTGAACAATTCTCAGCATTTGTACTTGTAACTGACAAGCCAGGGACAAAACAAAGAT
+
BCBCCFFFFFFFGGGGGGGGGGGGHHHHHHGHHHHHHHHHHHHHHHHHHHHHHHHHHHHHHHHHHHHHHHHHHHHHHHHHHHHHHHHHHHHHHHGFGGHHHHHHHHHHGHHHHHHHHHHHHHHGGEFFHHHHHGHHHHGHHHHHHHHHGHHHHGGHHHHHHHHHHHHHHHGGGGGHHHHHHHHHHFHGHHHHHGHHHFFHHHHHHHHFHHEHHHHHHGHHHHHGHHHGGHHHGGGGGGGGAAFFF?EGFBF
@M05620:45:000000000-G6HP7:1:1101:19235:8390 1:N:0:164
AGATTACTGCAACAGTTCCCCCTGGACCTGGAAAAGTTTCTTGCCTGGCTTACAGAAGCTGAAACAACTGCCAATGTCCTACAGGATGCTACCCGTAAGGAAAGGCTCCTAGAAGACTCCAAGGGAGTAAAAGAGCTGATGAAACAATGGCAAGTAAGTCAGGCATTTCCGCTTTAGCACTCTTGTGGATCCAATTGAACAATTCTCAGCATTTGTACTTGTAACTGACAAGCCAGGGACAAAACAAAGAT
+
CCCCCFFFFFFFGGGGGGGGGGGGHHHHHHHHHHHHHHHHHHHHHHHHHHHHHHHHHHHHHHHHHHHHHHHHHHHHHHHHHHHHHGHHHHHHHHGGGGHHHHHHHHHHGHHHHHHHHHHHHHHGGHGGHHHHHGHHHHHHHHHHHHHHHHHGHGHHHHHHHHHHHHHHHHGGGGGHHHHHHHHHHHHGHHHHHHHHHHHHHHHHHHHHHHHHHHHHHHHHHHHHHHHHGHHHHGGGGGGGFGGGGGGGGGF
@M05620:45:000000000-G6HP7:1:1101:18582:8394 1:N:0:164
CATCCTGACCCTGAAGTACCCCGGCTTGATTTCTGACATTAGATCGGAAGAGCACACGTCTGAACCCCAGTCACGTCGACGCATCTCGTATGCCGTCTTCTGCTTGAAAAAAAAAAAAAACAACAAAAATAAAACACACAACACTTTTCCATATCTCATGACCGCCGAAGAGGCAACCTCTCCGCCACGGATAATCAGACCAGCAAAGACAAACTACGAGAGTCAGAAGTTCTAGTATACCATGCCATATT
+
CCCDDFFFFFFFGGGGGGGGGGGGGGGGHHHHHHHHHHHHHHHHHHGGGGHHHHHHHGHHHGHHH1EEGGHHHHGHHGFGGGGGGHHHGGHHHHGGGGGHHHHHHHHHHHHDDGGDC/-<..<.....<.00000..:.:..;.:000000000000;;00;0-------.....:..//0//...-.---..000:000./..:/0///;//.000....-000000;00;00000000000000000:0
@M05620:45:000000000-G6HP7:1:1101:22357:8397 1:N:0:164
AAACCAAGCAGACACTCACCGCTCCCTCGCCACAGGCCAATAGTTTGTCCTCACTGAGTTGGCAACAAGTGGCTGCTGTGGCTGCCATTTTTCTGGTGATGGCCATCAGCTCCGACGAGGTCAGCTGGGGGGCTTTCTTTGTGTAAGCAACGAGAAACCTGAAAGAAGCATTTTTTAACTAAGTCCTGCTGAGTCATTCATGAGTTTTTAGCCGCCTTGCTTCTTCTCACAGACTCTCTACTCTCATGCCA
+
A3AABBBFBFFFGGGGGGGGFGGGGGHHGGGGGHHHGGHHHGHHHHHHHHHHHHHHHHGHHGHHHHHHHHHHGHGGHHHHHHHGGHHHHHHHHHHHHHGHHHHHHHHHHHHHHGGGGGGGGHHHGHHHGGGGGGGGGGGGGGGGGGFFFFFFFFFFFFFFFFFFFFFFFFFFFFFFFFFFFFFFFFFFFFFFFFFFFFFFFFFFBFFFFFFFFFFFFFFFFFFFFFFFFFFFFFFFFFFFFFFFFFBFFFF
@M05620:45:000000000-G6HP7:1:1101:11057:8398 1:N:0:164
AAACCAAGCAGACACTCACCGCTCCCTCGCCACAGGCCAATAGTTTGTCCTCACTGAGTTGGCAACAAGTGGCTGCTGTGGCTGCCATTTTTCTGGTGATGGCCATCAGCTCCGACGAGGTCAGCTGGGGGGCTTTCTTTGTGTAAGCAACGAGAAACCTGAAAGAAGCATTTTTTAACTAAGTCCTGCTGAGTCATTCATGAGTTTTTAGCCGCCTTGCTTCTTCTCACAGACTCTCTACTCTCATGCCA
+
BBBBBBBFBFFFGGGGGGGGGGGGGGHHGGGGGHGHGGHHHHHHHHHHHHHHHHHHHHHHHHHHHHHHHHHHGHGGHHGHGFHGGHGHHHHHHHHHHHDGFHHHFHHHHHHHHGFGGGGGEGGHHHHHGGGGGGGGGGGGGGGGGGFFFFFFFFD.BFFFFFFFFFFFFBFFFFFFFFFFBFFFFFFEFFBFFFBFFFFFFFFEFFFFFFFFFADFFFFFFFFFFFFFEFFF/FFFFFF/FFFFFFFFFF/
@M05620:45:000000000-G6HP7:1:1101:7705:8399 1:N:0:164
AAACCAAGCAGACACTCACCGCTCCCTCGCCACAGGCCAATAGTTTGTCCTCACTGAGTTGGCAACAAGTGGCTGCTGTGGCTGCCATTTTTCTGGTGATGGCCATCAGCTCCGACGAGGTCAGCTGGGGGGCTTTCTTTGTGTAAGCAACGAGAAACCTGAAAGAAGCATTTTTTAACTAAGTCCTGCTGAGTCATTCATGAGTTTTTAGCCGCCTTGCTTCTTCTCACAGACTCTCTACTCTCATGCCA
+
CCCCCBBFCFFFGGGGGGGGGGGGGGHHGGGGGHHHGGHHHHHHHHHHHHHHHHHHHHHHHHHHHHHHHHHHGHGGHHHHHHHGGHHHHHHHHHHHHHHHHHHHHHHHHHHHHGGGGGGGGHHHHHHHGGGGGGGGGGGGGGGGGGFFFFFFFFFFFFFFFFFFFFFFFFFFFFFFFFFFFFFFFFFFFFFFFFFFFFFFFFFFFFFFFFFFFFFFFFFFFFFFFFFFFFFFFFFFFFFFFFFFFFFFFFF
@M05620:45:000000000-G6HP7:1:1101:11046:8414 1:N:0:164
AAACCAAGCAGACACTCACCGCTCCCTCGCCACAGGCCAATAGTTTGTCCTCACTGAGTTGGCAACAAGTGGCTGCTGTGGCTGCCATTTTTCTGGTGATGGCCATCAGCTCCGACGAGGTCAGCTGGGGGGCTTTCTTTGTGTAAGCAACGAGAAACCTGAAAGAAGCATTTTTTAACTAAGTCCTGCTGAGTCATTCATGAGTTTTTAGCCGCCTTGCTTCTTCTCACAGACTCTCTACTCTCATGCCA
+
CCCDDCCFDFFFGGGGGGGGGGGGGGHHGGGGGHHHGGHHHHHHHHHHHHHHHHHHHHHHHHHHHHHHHGHHGHGGHHHHHHHGGHHHHHHHHHHHHHHHHHHHHHHHHHHHHGGGGGGGGHHHHHHHGGGGGGGGGGGGGGGGGGFFFFFFFFFFFFFFFFFFFFFFFFFFFFHFFFFFFFFFFFFFFFFFFFFFFFFFFFFFFFFFFFFFFFFFFFFFHHFFHFHFFFFFFFFFFFFHHFFHFFFFFFF
@M05620:45:000000000-G6HP7:1:1101:7696:8420 1:N:0:164
AAACCAAGCAGACACTCACCGCTCCCTCGCCACAGGCCAATAGTTTGTCCTCACTGAGTTGGCAACAAGTGGCTGCTGTGGCTGCCATTTTTCTGGTGATGGCCATCAGCTCCGACGAGGTCAGCTGGGGGGCTTTCTTTGTGTAAGCAACGAGAAACCTGAAAGAAGCATTTTTTAACTAAGTCCTGCTGAGTCATTCATGAGTTTTTAGCCGCCTTGCTTCTTCTCACAGACTCTCTACTCTCATGCCA
+
CCCCCCCFCFFFGGGGGGGGGGGGGGHHGGGGGGHHGGHHHHHHHHHHHHHHHHHHHHGHHHHHHHHHHGHHGHGGHHHHHHHGGHHHHHHHHHHHHHHHHHHHHHHHHHHHHGGGGGGGGHHHHHHHGGGGGGGGGGGGGGGGEFFFFFFFFFFDFFFFFFFFFFFFFFFFFFFFFFFFFFFFFFFFFFFFFFFFFFFFFFFFFFFFFFFFFFFFFFFFFFFFFFFFFFFFFFFFFFFFFFFFFFFFFFF
@M05620:45:000000000-G6HP7:1:1101:11060:8426 1:N:0:164
AAACCAAGCAGACACTCACCGCTCCCTCGCCACAGGCCAATAGTTTGTCCTCACTGAGTTGGCAACAAGTGGCTGCTGTGGCTGCCATTTTTCTGGTGATGGCCATCAGCTCCGACGAGGTCAGCTGGGGGGCTTTCTTTGTGTAAGCAACGAGAAACCTGAAAGAAGCATTTTTTAACTAAGTCCTGCTGAGTCATTCATGAGTTTTTAGCCGCCTTGCTTCTTCTCACAGACTCTCTACTCTCATGCCA
+
ABBCCAAFBFFFGGGGGGGGGGGGGGHHGGGGGHHHGGGHHHHHHHHHHHHHHHHHHHGHHHHGHHHHHFGHGHGGHHHHHHHGGHHHHHHHHHHHHHHHHHHHHHHHHHHHHGGGGFGGCGHHHHHHGGGGGGGGGGGGGFGFGGFFFFFFFFFFFFFFFFFFFFFFFFFFFFFFFFFFFFFFFFFFFFFEFFFFFFFFFFFFFFFFFEFFFFFFFFFFFFFFFFFFFFFFFFFFFFFFFFFFFFFFFFF
@M05620:45:000000000-G6HP7:1:1101:8653:8427 1:N:0:164
ATCTCTATCTCCTAAAAACCTGTTTAGATTTGGAGATAGACCTTCAGGTTTTTCATCATTTTCTGCATGAATTATACATTGACCACGTTCCAGCGTGGTCAGTTTGCAGCATTCTGTTATTTTGTTTGACAGAGTGTCTTGTTGAGAACATATGTAGGACATGATTTTTTCCTGCAACAGGGAAAATAAAGTATAAGTTTTAAAGATTTATTCTTTAATAAAGGATCTCAAAGCCAGCTTTAGAAAAAGGA
+
CCCCCFFFFFFFGGGGGGGGGGGHHHHGHHHHHHHHHHHHHHHHHHHHHHHGGHHHHHIHHIIHHHHHHGHHHHHHHHHHHHHHHHGGHHHHHHGGGGHHHHHHHHHHHHHHHHHHHHHHHHHHHHHHHHHHHHGHHHHHHHHHHHHHHHHHHHHHHHHHHHHHHHHHHGHHHHHHHHHHHGGHHHHHGHHHHHHHHGHHHHHHHHHHHHHHHHHHHHHHHHHHHHHHHHHHHHHHHGHHHHHFFFHHGGH
@M05620:45:000000000-G6HP7:1:1101:8669:8435 1:N:0:164
ATCTCTATCTCCTAAAAACCTGTTTAGATTTGGAGATAGACCTTCAGGTTTTTCATCATTTTCTGCATGAATTATACATTGACCACGTTCCAGCGTGGTCAGTTTGCAGCATTCTGTTATTTTGTTTGACAGAGTGTCTTGTTGAGAACATATGTAGGACATGATTTTTTCCTGCAACAGGGAAAATAAAGTATAAGTTTTAAAGATTTATTCTTTAATAAAGGATCTCAAAGCCAGCTTTAGAAAAAGGA
+
CCCCCFFFFFFFGGGGGGGGGGGHHHGFFGHHHGHHHHHGHHHHHHHGHHHGGHHHHGIHIHHGHHHHHGGHHGHGHHHHHGHHHHGHHHHHHHGFGGHHFHHHHHHFHHFGGHHHHHGHHHHHGHHHGHFHHHGHHHHHHHHHGHGGHHHHHHHHHHHHFHHGFHHHGGHHHHHGGHFHHGGHHHHFB?G?GGFFHFGHHGEGHGHHHDGHHHHHGHHGGEGHGHHGHBDFHGCCHGFHHHHGHHFFGGF
@M05620:45:000000000-G6HP7:1:1101:8640:8441 1:N:0:164
ATCTCTATCTCCTAAAAACCTGTTTAGATTTGGAGATAGACCTTCAGGTTTTTCATCATTTTCTGCATGAATTATACATTGACCACGTTCCAGCGTGGTCAGTTTGCAGCATTCTGTTATTTTGTTTGACAGAGTGTCTTGTTGAGAACATATGTAGGACATGATTTTTTCCTGCAACAGGGAAAATAAAGTATAAGTTTTAAAGATTTATTCTTTAATAAAGGATCTCAAAGCCAGCTTTAGAAAAAGGA
+
CDDDDFFFFFFFGGGGGGGGGGHHHHHHHHHHHHHHHHHHHHHHHHHHHHHGGHHHHHIHHHHIIHHHHHHHHHHHHHHHHHHHHHGHHHHHHHGGGGHHHHHHHHHHHHHHHHHHHHHHHHHHHHHHHHHHHHHHHHHHHHHHHHHHHHHHHHHHHHHHHHHHHHHHHGHHHHHHHHHHHGGHHHHHHGHHHHHHHHHHHHHHHHHHHHHHHHHHHGHHHHHHHHHHHHHHHHHHHGHHHHHHHGHHGGH
@M05620:45:000000000-G6HP7:1:1101:16441:8448 1:N:0:164
ATCTCTATCTCCTAAAAACCTGTTTAGATTTGGAGATAGACCTTCAGGTTTTTCATCATTTTCTGCATGAATTATACATTGACCACGTTCCAGCGTGGTCAGTTTGCAGCATTCTGTTATTTTGTTTGACAGAGTGTCTTGTTGAGAACATATGTAGGACATGATTTTTTCCTGCAACAGGGAAAATAAAGTATAAGTTTTAAAGATTTATTCTTTAATAAAGGATCTCAAAGCCAGCTTTAGAAAAAGGA
+
CCDDDFFFFFFFGGGGGGGGGGHHHHHHHHHHHHHHHHHHHHHHHHHHHHHGGHHHHHHHHHIHIHHHHHHHHHHHHHHHHHHHHHGHHHHHHHGGGGHHHHHHHHHHHHHHHHHHHHHHHHHHHHHHHGHHHHGHHHHHHHHHHHHHHHHHHHHHHHHHHHHHHHHHHGHHHHHHHHHHHGGHHHHHGHHHHHHHHHHHHHGHHHHHHHHHHHHHHHHHHHHHHHGHHHHHHHHHHGHHHHGHHGHHGGH
@M05620:45:000000000-G6HP7:1:1101:18164:8449 1:N:0:164
ATCTCTATCTCCTAAAAACCTGTTTAGATTTGGAGATAGACCTTCAGGTTTTTCATCATTTTCTGCATGAATTATACATTGACCACGTTCCAGCGTGGTCAGTTTGCAGCATTCTGTTATTTTGTTTGACAGAGTGTCTTGTTGAGAACATATGTAGGACATGATTTTTTCCTGCAACAGGGAAAATAAAGTATAAGTTTTAAAGATTTATTCTTTAATAAAGGATCTCAAAGCCAGCTTTAGAAAAAGGA
+
CCDDDFFFFFFFGGGGGGGGGGHHHHHHHHHHHHHHHHHHHHHHHHHHHHHGGHHHHHHIHIHHHHHHHHHHHHHHHHHHHHHHHHGHHHHHHHGGGGHHHHHHHHHHHHHHHHHHHHHHHHHHHHHHGGGHHHHHHHHHHHHHHHGHHHHGHHHHHHHHHHHHHHHHHGHHHHGHHHHHHGGGHHHHHGHHHHHHHGHHHHGHHHHHHHHHHHHHHHHHHGHHHHHHHHGGHHHHHGHHHHFFHHHHGGH
@M05620:45:000000000-G6HP7:1:1101:8825:8455 1:N:0:164
CATCCTGACCCTGAAGTACCCCGGCTTGATTTCTGACATTAGATCGGAAGAGCACACGTCTGAACTCCAGTCACGTCGACGCATCTCGTATGCCGTCTTCTGCTTGAAAAAAAAAAAATGTCAGCTGTGGGGCTTTCTTTGTGTACTCAACGAGACACCTGAAATCAGCATTTTTTAACTCAGTCCTTCTGCGTCATTCATGCGTTTTTACCCGCCTTGCTTCTTCTCACCGCCTCTCTCCTCTCCTGCCC
+
BBABBFFFFFFFEGGGEFGGGGGEGEGEFFDGHGHGHHHHFHFHHHGEGECGHHGFHGHHHGGHHHHHGHHHHFGECFCEGGCEGDGHG?HHHGGEEHGFHHHFGHAGBECDCCC</<01?@11<F11<0.-<@E/GHHHDGCCHB0DDGG.C..;CHGHHHHC009;FBBFBFBC.00C0:0099B0;F;0-9-.;:B9B//99;@EFE/;99-@ADFFFFFFBBB9/;.9-;AFF9B/;BF/;/B/9FE
@M05620:45:000000000-G6HP7:1:1101:8653:8456 1:N:0:164
ATCTCTATCTCCTAAAAACCTGTTTAGATTTGGAGATAGACCTTCAGGTTTTTCATCATTTTCTGCATGAATTATACATTGACCACGTTCCAGCGTGGTCAGTTTGCAGCATTCTGTTATTTTGTTTGACAGAGTGTCTTGTTGAGAACATATGTAGGACATGATTTTTTCCTGCAACAGGGAAAATAAAGTATAAGTTTTAAAGATTTATTCTTTAATAAAGGATCTCAAAGCCAGCTTTAGAAAAAGGA
+
BCBCCFFFFFFFGGGGGGGGGGHHHGHHHHHHHHHHHHHHHHHHHHHHHHHGGHHHHHHHHIIHHHHHHHHHHGHGHHHHHHHHHHGGHHHHHHGGGGHHFHGHHHHGHHGHHHHHHHHHHHHHHHHHHHGHHHHHHHHHHHHHHHHGHHHHHHGFHHHHHHHHHHHHHGHHHHHHHHFHHGGGHGHGGFHGGHHGHGHHHGGGHHHHHHHHHHHHHGHHHGHHHHHGHGGGHHHHHGHHHHGHFGFFDGH
@M05620:45:000000000-G6HP7:1:1101:24656:8457 1:N:0:164
ATCTCTATCTCCTAAAAACCTGTTTAGATTTGGAGATAGACCTTCAGGTTTTTCATCATTTTCTGCATGAATTATACATTGACCACGTTCCAGCGTGGTCAGTTTGCAGCATTCTGTTATTTTGTTTGACAGAGTGTCTTGTTGAGAACATATGTAGGACATGATTTTTTCCTGCAACAGGGAAAATAAAGTATAAGTTTTAAAGATTTATTCTTTAATAAAGGATCTCAAAGCCAGCTTTAGAAAAAGGA
+
CCCCCFFFFFFFGGGGGGGGGGHHHHHHHHHHHGHGHHHHHHHHHHHHHHHGGHHHHHHHHHHHHHHHHEHHHHHHHHHHHHHHHHGHHHHHHHGGGGHHGHHHHHHHHHHHGHHHHHHHHHHHHHHHHHHHHHHHHHHHHHHHHHGHHHHHHHHHHHHHHHHHHHHHHGHHHHHHHHHHHGGHHHHHGHHGHHHHHHHHHGGHHGHHHHHHHGHHHHHHHHHHHHHHHGHHHHHHHGHHHHHHHHGHGGH
@M05620:45:000000000-G6HP7:1:1101:8805:8461 1:N:0:164
CATCCTGACCCTGAAGTACCCCGGCTTGATTTCTGACATTAGATCGGAAGAGCACACGTCTGAACTCCAGTCACGTCGACGCATCTCGTATGCCGTCTTCTGCTTGAAAAAAAAAAAGAAAACAAAAATCAAAGCGTAAGTGTGCTATCCGTCTCCCACGACCCTCCTTCAGCGAAGCAACTTAAAAATGATAGCCAACCATCTCTGCGTCAGTGAGCACAATAAGTCGTGTCGCAAAACGAGGCTGCAGC
+
CCCCCFFFFFFFGGGGGGGGGGGGGGGGHHHHHHHHHHHHHHHHHHGGGGHHHHHHHGHHHGHHHHHHHHHHHHGGHGGGGGGGGHHHGGHHHHGGGHGHHHHHHHHHGHHDCD/B>//0=00//00.0111110.....00000000//..../0//.-----/../00009.-9--0/./000000.00;00000/...0000000-.-9.000000.//000000.;../;.-.-/.-..--9.9/90
@M05620:45:000000000-G6HP7:1:1101:16439:8466 1:N:0:164
ATCTCTATCTCCTAAAAACCTGTTTAGATTTGGAGATAGACCTTCAGGTTTTTCATCATTTTCTGCATGAATTATACATTGACCACGTTCCAGCGTGGTCAGTTTGCAGCATTCTGTTATTTTGTTTGACAGAGTGTCTTGTTGAGAACATATGTAGGACATGATTTTTTCCTGCAACAGGGAAAATAAAGTATAAGTTTTAAAGATTTATTCTTTAATAAAGGATCTCAAAGCCAGCTTTAGAAAAAGGA
+
CCCDDFFFFFFFGGGGGGGGGGHHHHHHHHHHHGHHHHHHHHHHHHHHHHHGGHHHHHHHHHHHHHHHHHHHHHHHHHHHHHHHHHGHHHHHHHGFGGHHHHHHHHHHHHHHHHHHHHHHHHHHHHHHGHHHHHHHHHHHHHHHHHHHHHHHHHHHHHHHHHHHHHHHHGHHHHHHHHHHHGGGHHHHHHHHHHHHHGHHHHGHHGHHHHHHHHHHHHHGHGHHHHHHHGHHHHHHHGHHHHHHGHGHGGH
@M05620:45:000000000-G6HP7:1:1101:26714:8475 1:N:0:164
AAACCAAGCAGACACTCACCGCTCCCTCGCCACAGGCCAATAGTTTGTCCTCACTGAGTTGGCAACAAGTGGCTGCTGTGGCTGCCATTTTTCTGGTGATGGCCATCAGCTCCGACGAGGTCAGCTGGGGGGCTTTCTTTGTGTAAGCAACGAGAAACCTGAAAGAAGCATTTTTTAACTAAGTCCTGCTGAGTCATTCATGAGTTTTTAGCCGCCTTGCTTCTTCTCACAGACTCTCTACTCTCATGCCA
+
CCBCCBAFBFFFFGGGGGGGGGEGGGHGGGGGGHGHGGHHGGHGHHHHFHHHHHHHHHGHHHHHHHHHHHHHGHGGHHGHHHHGGHGHHHHHHHHHHHHHHHHHHHHHHHHHHGGGGGGGGHHHHHHHGGGGFGGGGGGGGGGGGGFFFFFFFFFFFFFFFFFFFFFFBFFFFFFFFFFFFFFFFFFFFFFFFFFFFFFFFFFFFFFFFFFFFFFFFFFFFFFFFFFFFFFFFFFFFFFFFFFFFFFFFFB
@M05620:45:000000000-G6HP7:1:1101:11692:8508 1:N:0:164
TACCTGTACTGGGGAAGCATTTGAATATCCCCCCATGGTGATGGGGACGGAGAACTGCTCCATAAACACAGGCAACGTGCCTAACTTTCCCGGGAAGATGAAGTCAAAGAGCGACCACAGCTCTTCGGAGGTTATTTTGCATCGGTGAGCCAGACAGAATGATCCGATGAGGGGTGCGAAACTATTTGAGGAAAGGAAGCACCTTTTTATTAAATTTACCTTTTAGCAATCGCCATTCCTACCCTAAAGAT
+
BBBBBFFFFFFFGGGGGGGGGGHHHHHHHHHGGGGHHHEGHHHHHGGGGGGGGFHHHHHHHHHHHHHHHHHHGHHHGHHHHHHHHHHHHHFGGGGGGHFHHGHFGHHHHHHHGGGGGHHFFHHHHHHGGGGCFHHHHHHGFFHGGEGFF<GHHHGHHHHBGHFHHHDDGHHHGGACFGBGDGGGGGGGEEGCFBFEBBFGFFFFFFFFFFFFFFFFFBFBFFFFFFFBBFBFFF?EFBFFBF;FFFFFFFF
@M05620:45:000000000-G6HP7:1:1101:9954:8516 1:N:0:164
AAACCAAGCAGACACTCACCGCTCCCTCGCCACAGGCCAATAGTTTGTCCTCACTGAGTTGGCAACAAGTGGCTGCTGTGGCTGCCATTTTTCTGGTGATGGCCATCAGCTCCGACGAGGTCAGCTGGGGGGCTTTCTTTGTGTAAGCAACGAGAAACCTGAAAGAAGCATTTTTTAACTAAGTCCTGCTGAGTCATTCATGAGTTTTTAGCCGCCTTGCTTCTTCTCACAGACTCTCTACTCTCATGCCA
+
DDDCCDDFDFFFGGGGGGGGGGGGGGHHGGGGGHHHGGHHHHHHHHHHHHHHHHHHHHHHHHHHHHHHHHHHGHGGHHHHHHHGGHHHHHHHHHHHHHHHHHHHHHHHHHHHHGGGGGGGGHHHHHHHGGGGGGGGGGGGGGGGGGFFFFFFFFFFFFFFFFFFFFFFFFFFFFHFFFFFFFFFFFFFFFFHFFFFFFFHFFFFFFFFFFFFFDFFFFFFFHFFFFFFFFFFFFFFFFFFFFFFFFFFFF0
@M05620:45:000000000-G6HP7:1:1101:9938:8526 1:N:0:164
AAACCAAGCAGACACTCACCGCTCCCTCGCCACAGGCCAATAGTTTGTCCTCACTGAGTTGGCAACAAGTGGCTGCTGTGGCTGCCATTTTTCTGGTGATGGCCATCAGCTCCGACGAGGTCAGCTGGGGGGCTTTCTTTGTGTAAGCAACGAGGAACCTGAAAGAAGCATTTTTTAACTAAGTCCTGCTGAGTCATTCATGAGTTTTTAGCCGCCTTGCTTCTTCTCACAGACTCTCTACTCTCATGCCA
+
ABBBBBBFAFFFGGGGGGGGGGGGGGHHGGGEECHFGGGHHHHHHHHHHHHHHHHHFHGGHHHHHHHGHHHHGHGGHHHHHHHGGHGHHHHHHHFHHHGHHHHHEHHGHHHHHGFGEFGGGHFHHHHHGGGGGGGGGGGGGGGGGGFFFFFFFFFFFFFFFF/FFFFFFFFFFFFFFFFFFBFFFFFFFFFFFFFFFFFFFFFFFFFFFFFFFFFFFFFFFFFFFFFFFFFFFFFFFFFFFFFFFFFEEF/
@M05620:45:000000000-G6HP7:1:1101:23367:8533 1:N:0:164
AAACCAAGCAGACACTCACCGCTCCCTCGCCACAGGCCAATAGTTTGTCCTCACTGAGTTGGCAACAAGTGGCTGCTGTGGCTGCCATTTTTCTGGTGATGGCCATCAGCTCCGACGAGGTCAGCTGGGGGGCTTTCTTTGTGTAAGCAACGAGAAACCTGAAAGAAGCATTTTTTAACTAAGTCCTGCTGAGTCATTCATGAGTTTTTAGCCGCCTTGCTTCTTCTCACAGACTCTCTACTCTCATGCCA
+
CCCCCCCFCFFFGGGGGGGGGGGGGGHHGGGGGHHHGGHHHHHHHHHHHHHHHHHHHHHHHHHHHHHHHHHHGHGGHHHHHHHGGHHHHHHHHHHHHHHHHHHHHHHHHHHHHGGGGGGGGHHHHHHHGGGGGGGGGGGGGGGGGGFFFFFFFFFFFFFFFFFFFFFFFFFFFFFFFFFFFFFFFFFFFFFFFFFFFFFFFFFFFFFFFFFFFFFFFFFFFFFFFFFFFFFFFFFFFFFFFFFFFFFFFFF
@M05620:45:000000000-G6HP7:1:1101:23380:8547 1:N:0:164
AAACCAAGCAGACACTCACCGCTCCCTCGCCACAGGCCAATAGTTTGTCCTCACTGAGTTGGCAACAAGTGGCTGCTGTGGCTGCCATTTTTCTGGTGATGGCCATCAGCTCCGACGAGGTCAGCTGGGGGGCTTTCTTTGTGTAAGCAACGAGAAACCTGAAAGAAGCATTTTTTAACTAAGTCCTGCTGAGTCATTCATGAGTTTTTAGCCGCCTTGCTTCTTCTCACAGACTCTCTACTCTCATGCCA
+
CCCCCCCFCFFFGGGGGGGGGGGGGGHHGGGGGHHHGGHHHHHHHHHHHHHHHHHHHHHHHHHHHHHHHHHHGHGGHHHHHHHGGHHHHHHHHHHHHHGHHHHHHHHHHHHHHGGGGGGGFHHHGHHHGGGGGGGGGGGGGGGGGGFFFFFFFFFFFFFFFFFFFFFFFFFFFFFFFFFFFFFFFFFFFFFFFFFFFFFFFFFFFFFFFFFFFFFFFFFFFFFFFFFFFFFFFFFFFFFFFFFFFFFFFFF
@M05620:45:000000000-G6HP7:1:1101:12965:8569 1:N:0:164
AAACCAAGCAGACACTCACCGCTCCCTCGCCACAGGCCAATAGTTTGTCCTCACTGAGTTGGCAACAAGTGGCTGCTGTGGCTGCCATTTTTCTGGTGATGGCCATCAGCTCCGACGAGGTCAGCTGGGGGGCTTTCTTTGTGTAAGCAACGAGAAACCTGAAAGAAGCATTTTTTAACTAAGTCCTGCTGAGTCATTCATGAGTTTTTAGCCGCCTTGCTTCTTCTCACAGACTCTCTACTCTCATGCCA
+
CCCCCCCFCFFFGGGGGGGGGGGGGGHHGGGGGHHHGGHHHFHHHHHHHHHHHHHHHHHHHHHHHHHHHHHHGHGGHHHHHHHGGHHHHHHHHHHHHHHHHHHHHHHHHHHHHGGGEGGGGHHHHHHHGGGGGGGGGGGGGGGGGGFFFFFFFFFFFFFFFFFFFFFFFFFFFFFFFFFFFFFFFFFFFFFFFFFFFFFFFFFFFFFFFFFFFFFFFFFFFFFFFFFFFFFFFFFFFFFFFFFFFFFFFF:
@M05620:45:000000000-G6HP7:1:1101:14813:8572 1:N:0:164
CATCCTGACCCTGAAGTACCCCATTGAGCATGGCATCGTCACCAACTGGGACGACATGGAGAAGATCTGGCACCACACCTTCTACAACGAGCTGCGCGTGGCCCCGGAGGAGCACCCAGTGCTGCTGACCGAGGCCCCCCTGAACCCCAAGGCCAACAGAGAGAAGATGACTCAGGTGAGGCTCGGCCGACGCCCGTGCTCCTCCCGTCCTTTCCCCAGTCATTTTCTGCCCGGCTTGATTTCTGACATTA
+
CCCDEFFFFFFFGGGGGFGGGGGHHHHHHHHHHHHHHGHHHGHHHGHHHHHHGGGGGHHHHHHHGHHHHHHHHGHHHGGHHHHHHHHHGGGGGHHGGGEFGGHHGGGGGGGGHHHHGGHGHHHHHHHHHHGGGGGGGGGGGGHHHHGGGGHGHHGGGGGGGGGGGGGGGGGGGGGGHGGGGGGGFFFFFFCFFFFFDFFEFFFFFFFEDFDFFFFFFFDFFFFFFFFFFFFFFFFFFFFFFFFFFFFFFF1
@M05620:45:000000000-G6HP7:1:1101:11989:8577 1:N:0:164
AAACCAAGCAGACACTCACCGCTCCCTCGCCACAGGCCAATAGTTTGTCCTCACTGAGTTGGCAACAAGTGGCTGCTGTGGCTGCCATTTTTCTGGTGATGGCCATCAGCTCCGACGAGGTCAGCTGGGGGGCTTTCTTTGTGTAAGCAACGAGAAACCTGAAAGAAGCATTTTTTAACTAAGTCCTGCTGAGTCATTCATGAGTTTTTAGCCGCCTTGCTTCTTCTCACAGACTCTCTACTCTCATGCCA
+
A@ABBABFBFFFGGGGGGGGFGGGGGHHGGGGGHFHFGGHHFHGHHHHHHH5FGHHHHHHFHHFHHHHHGFHGHGGGFDECHGFGHEGHHHHHHHHHGFHHHHHHHHHHHHGHGGGGFGG/BGHFFHHGCGGGGFGGGFFGGGGGGFFFFFFFFFFFFFEAFFFFFFFFFFFFFFFFFFFFFFFFFFFFFFFF/BFFFFFFFFFFFF/EFFFF?AFDFFFFFBFFFFFFFFFEFFFFFFFFFFFFFFFFFF
@M05620:45:000000000-G6HP7:1:1101:11968:8583 1:N:0:164
AAACCAAGCAGACACTCACCGCTCCCTCGCCACAGGCCAATAGTTTGTCCTCACTGAGTTGGCAACAAGTGGCTGCTGTGGCTGCCATTTTTCTGGTGATGGCCATCAGCTCCGACGAGGTCAGCTGGGGGGCTTTCTTTGTGTAAGCAACGAGAAACCTGAAAGAAGCATTTTTTAACTAAGTCCTGCTGAGTCATTCATGAGTTTTTAGCCGCCTTGCTTCTTCTCACAGACTCTCTACTCTCATGCCA
+
CCCCCCCFCFFFGGGGGGGGGGGGGGHHGGGGGHHHGGHHHHHHHHHHHHHHHHHHHHHHHHHHHHHHHHHHGHGGHHHHHHHGGHHHHHHHHHHHHHGHHGHHHHHHHHHHHGGGGGGGGHHHHHHHGGGGGGGGGGGGGGGGGGFFFFFFFFFFFFFFFFFFFFFFFFFFFFFFFFFFFFFFFFFFFFFFFBFFFFFFFFFFFFFFFFFFFFFFFFFFFFFFFFFFFFFFFFFFFFFFFFFFFFFFFF/
@M05620:45:000000000-G6HP7:1:1101:10320:8588 1:N:0:164
TACCTGTACTGGGGAAGCATTTGACACTCTTTCCCTACACGACGCCATTCCTACCCTAAAGATCGGAAGAGCACACGTCTGAACTCCAGTCACGTCGACGCATCTCGTATGCCGTCTTCTGCTTGAAAAAAAAAAAAAAATATATCTCCCCACTCCCCCATCCACCCCCCTTTATTCCATTCTTCCTACCTCTCCCATCCTTATATTTTTACCTCCTATCATCCTCACCCCTCCTCTCTTCTCGCCTTCCC
+
DDDDDFFFFFFFGGGGGGGGGGHFHHHHHHHHHHHHHHHHGGGGGGGGHHHHHHHHHHHHHGGHHGGGGHHHHHHHGHHHGHHHHHHHHHHHHGHHGGGGGGA@GGHFEFHHHGDFHGHHHHHHGGHHHFCGGFC<<---.000000:0;;/:.//;:.-/;.90.:--9-.900090:0000000:00.000;99/0;:F000000000.0000.;0000;B0000..;9.;9BF09;0;0;..::.;;/
@M05620:45:000000000-G6HP7:1:1101:12974:8590 1:N:0:164
AAACAAAGCAGACACTCACCGCTCCCTCGCCACAGGCCAATAGTTTGTCCTCACTGAGTTGGCAACAAGTGGCTGCTGTGGCTGCCATTTTTCTGGTGATGGCCATCAGCTCCGACGAGGTCAGCTGGGGGGCTTTCTTTGTGTAAGCAACGAGAAACCTGAAAGAAGCATTTTTTAACTAAGTCCTGCTGAGTCATTCATGAGTTTTTAGCCGCCTTGCTTCTTCTCACAGACTCTCTACTCTCATGCCA
+
BBBBBCFFFFFFGFGGGGGGGGGGGGHHGGGGGHHHGGGHHFHGHHGHHHHAGHHHHHGHHHHHHHHHHFGHGHGGHHFGGHHGGHHHHHHHHHHHHHGHHHHHFHHHHHHHHGGGGGGGCHHHFHHHGGGGGGGGGGGGGFGFGGGFBFFFFFFDFFFFFFFFFFFFFFFFFFFFFFFFFFFFFFFFFFFFF;FBFFFFFFFFFFFFFFFFFFFFFFFFFFFFFFFFFFFFFFFFFFFFFFFFFFFFFFF
@M05620:45:000000000-G6HP7:1:1101:11279:8609 1:N:0:164
AGATCGGAAGAGCACACGTCTGAACTCCAGTCACGTCGACGCATCTCGTATGCCGTCTTCTGCTTGAAAAAAAAAAAAATAACCACGAACACGGAAGGAACCTGGACGTCATTCTGTAGTTTATGTTAACCAAGTGACTTTCGAATACAAAGATACGGAGGTGACATGTACGTGTCAAATAGGAAATAAATAATAATTTTTAAAGTTTTATACGTTAGTACAAGATCTCCAAATTCGCTTACGCACAAGGA
+
BCBCCCCCCCFFGGGGGGGGGGHFHHHHHHHHHHGHHGGGGGGEGHHHGGHHHHGEGHGHHHHHHHGFHHHGGGFF></033332//////2//////000/00000//..0111<111>1111<1000000.<000=D000...0.0:00//00:....-9.00000;00.////00000:000/0000000000090:0900000::0900.09/.000:00/00090000000.;...0.9.--/...
@M05620:45:000000000-G6HP7:1:1101:11146:8619 1:N:0:164
ATCTCTATCTCCTAAAAACCTGTTTAGATTTGGAGATAGACCTTCAGGTTTTTCATCATTTTCTGCATGAATTATACATTGACCACGTTCCAGCGTGGTCAGTTTGCAGCATTCTGTTATTTTGTTTGACAGAGTGTCTTGTTGAGAACATATGTAGGACATGATTTTTTCCTGCAACAGGGAAAATAAAGTATAAGTTTTAAAGATTTATTCTTTAATAAAGGATCTCAAAGCCAGCTTTAGAAAAAGGA
+
CCCCCFFFFFFFGGGGGGGGGGHHHHHHHHHHHHHHHHHHHHHHHHHHHHHGGHHHHGHIIHIHHHHHHGHHHHHHHHHHHHHHHHGHHHHHHHGFGGHHHHHHHHHHHHHHHHHHHHHHHHHHHHHHHHGHHHHHHHHHHHHHHHHHHHHHHHHHHHHHHHHHHHHHHGHHHHGHHHHHHGGGHHHHGGHHHHHGHGHHHHGHHHHHHHHHHHHHHHHHHGHHHHHHHGHGHHHHHGHHHHHHHHGHGGG
@M05620:45:000000000-G6HP7:1:1101:16577:8625 1:N:0:164
CATCCTGACCCTGAAGTACCCCGGCTTGATTTCTGACATTAGATCGGAAGAGCACACGTCTGAACTCCAGTCACGTCGACGCATCTCGTATGCCGTCTTCTGCTTGAAAAAAAAAAAAAAAAAAAAGAAGAAAAAGAAGAGTAAAGAGTGAAAAAAAGTAGTAACAAAAGAAGGTAAAAAGTAGAAATATAGATGATATCATGTGTCAATTAAAGAAGTTGAAAGGTAGATTTAGAGGAGTACAGGAAGGA
+
CBBCCFFFFFFFGGGGGFGGGGGGGGGGHHHHHHHGHHHHHHGHHHGGGGHHHHHGHGGHHGHGHHHHHHHHHHGGHGGGGGGG>GHHGGHHHHGFGHGHHHHHHHHGBHGCCCDC</--<-<---.../0///..../0.0000<0/00<000<-9.000000000../../.000000.0:<:0000000000<0000000:00<000000000.<000000:.0000000<000/..</:00/./...
@M05620:45:000000000-G6HP7:1:1101:17117:8643 1:N:0:164
AAACCAAGCAGACACTCACCGCTCCCTCGCCACAGGCCAATAGTTTGTCCTCACTGAGTTGGCAACAAGTGGCTGCTGTGGCTGCCATTTTTCTGGTGATGGCCATCAGCTCCGACGAGGTCAGCTGGGGGGCTTTCTTTGTGTAAGCAACGAGAAACCTGAAAGAAGCATTTTTTAACTAAGTCCTGCTGAGTCATTCATGAGTTTTTAGCCGCCTTGCTTCTTCTCACAGACTCTCTACTCTCATGCCA
+
BBCCCCCFCFFFGGGGGGGGGGGGGGGHGGGGGHHHGGGHGHHHGHHHHHHHHHHGHHHHHHHHHHHHHHHHGHGGGHHHHHHGGHHHHGHHHHHHHHHHHHHHHHHHHHGHHGGGGGGGGHHHHHHGGGGGGGGGGGGGGGGGGGFFFFFFFFFFFFFFFFFFFFFFFFFFFFFFFFFFFFFFFFFFFFFFFFFFFFFFFFFFFFFFFFFFFFFFFFFFFFFFFFFFFFFFFFFFFFFFFFFFFFFFFF9
@M05620:45:000000000-G6HP7:1:1101:22839:8645 1:N:0:164
AAACCAAGCAGACACTCACCGCTCCCTCGCCACAGGCCAATAGTTTGTCCTCACTGAGTTGGCAACAAGTGGCTGCTGTGGCTGCCATTTTTCTGGTGATGGCCATCAGCTCCGACGAGGTCAGCTGGGGGGCTTTCTTTGTGTAAGCAACGAGAAACCTGAAAGAAGCATTTTTTAACTAAGTCCTGCTGAGCCATTCATGAGTTTTTAGCCGCCTTGCTTCTTCTCACAGACTCTCTACTCTCATGCCA
+
>A>AA1?1A>11AFFEGGGGAE0AAAFG0AA0AAC/FEAAE11DD2AFADDGFH1E1GDDGGHEHCA>GF1EF0>FE11B0FG/FGH1FFG@0B2G1F1BGEHHBG>GHFFGGA>EEEGC?GCGHHHG//BA?A.9F9090CFF9;/BFFF@-9AFFFFFAFBFFBFFBFBFBBF@ABFFFBB/;9999B9F-/;/FBFF/9//9/;F-AB//9@@A?FF/BBFFFFFFFB/BFFFFFFBBFFFFF////9
@M05620:45:000000000-G6HP7:1:1101:10218:8654 1:N:0:164
AAACCAAGCAGACACTCACCGCTCCCTCGCCACAGGCCAATAGTTTGTCCTCACTGAGTTGGCAACAAGTGGCTGCTGTGGCTGCCATTTTTCTGGTGATGGCCATCAGCTCCGACGAGGTCAGCTGGGGGGCTTTCTTTGTGTAAGCAACGAGAAACCTGAAAGAAGCATTTTTTAACTAAGTCCTGCTGAGTCATTCATGAGTTTTTAGCCGCCTTGCTTCTTCTCACAGACTCTCTACTCTCATGCCA
+
CCCCCCCFBFFFGGGGGGGGGGGGGGHHGGGGGGHHGGHHHHHHHHHHHHHHHHHHGHHHHHHHHHHHHHHHGHGGHHHHHHHGGHHHHHHHHHHHHHHHHHHHHHHHHHHHHGGGGGGGGHHHHHHHGGGGGGGGGGGGGGGGGGFFFFFFFFFFFFFFFFFFFFFFFFFFFFFFFFFFFFFFFFFFFFFFFFFFFFFFFFFFFFFFFFFFFFFFFFFFFFFFFFFFFFFFFFFFFFFFFFFFFFFFFFB
@M05620:45:000000000-G6HP7:1:1101:26610:8656 1:N:0:164
CATCCTGACCCTGAAGTACCCCATTGAGCATGGCATCGTCACCAACTGGGACGACATGGAGAAGATCTGGCACCACACCTTCTACAACGAGCTGCGCGTGGCCCCGGAGGAGCACCCAGTGCTGCTGACCGAGGCCCCCCTGAACCCCAAGGCCAACAGAGAGAAGATGACTCAGGTGAGGCTCGGCCGACGCCCGTGCTCCTCCCGTCCTTTCCCCAGTCATTTTCTGCCCGGCTTGATTTCTGACATTA
+
CDCDDFFFFFFFGGGGGGGGGGGHHHHHHHHHHHHHHGHHHGHHHGHHHHHHGGGGGHHHHHHHHHHHHHHHHGHHHGGHHHHHHHHHGGGGGHHGGGGGGGHHGGGGGGGGHGHHGGHHHHHHHHHHHHGGGGGGGGGGGGHHHHGGGGHGHHGGGGGGGGGGGGGGGGGGGGGGFGGGGGGGFFFFFFCFFFFF@FDFFFFFFFFADFFFFFFFFFFFFFFFFFFFFFFFDAFFFFAFFFFFFBFFFF0
@M05620:45:000000000-G6HP7:1:1101:10232:8668 1:N:0:164
AAACCAAGCAGACACTCACCGCTCCCTCGCCACAGGCCAATAGTTTGTCCTCACTGAGTTGGCAACAAGTGGCTGCTGTGGCTGCCATTTTTCTGGTGATGGCCATCAGCTCCGACGAGGTCAGCTGGGGGGCTTTCTTTGTGTAAGCAACGAGAAACCTGAAAGAAGCATTTTTTAACTAAGTCCTGCTGAGTCATTCATGAGTTTTTAGCCGCCTTGCTTCTTCTCACAGACTCTCTACTCTCATGCCA
+
ABBBBBAFBFFFGGGGGGGGGGGGGGHHGGGGGHHGGGHGHHHHHHHHHHGHFHHHHHHHGGHGHHHHHGGGGGFEGGHHGHHEFHHGHHHGHHGFHFFHHGGHHHHHDHHGHGGGGGGGGHHHHHHHGGGGGGGGGGGGGGGGGGFFFFFFFFFFFFFFFFFFFFFFFFFFFFFFFFFFFFFFFFFFFFFFFFFFFFFFFFFFFFFFFFFFFFFFFFFFFFFFFFFFFFFFFFFFFFFFFFFFFFFFFFF
@M05620:45:000000000-G6HP7:1:1101:18214:8668 1:N:0:164
AAACCAAGCAGACACTCACCGCTCCCTCGCCACAGGCCAATAGTTTGTCCTCACTGAGTTGGCAACAAGTGGCTGCTGTGGCTGCCATTTTTCTGGTGATGGCCATCAGCTCCGACGAGGTCAGCTGGGGGGCTTTCTTTGTGTAAGCAACGAGAAACCTGAAAGAAGCATTTTTTAACTAAGTCCTGCTGAGTCATTCATGAGTTTTTAGCCGCCTTGCTTCTTCTCACAGACTCTCTACTCTCATGCCA
+
CCCCCCCFCFFFGGGGGGGGGGGGGGHHGGGGGHHHGGHHHHHHHHHHHHHHHHHHHHHHHHHHHHHHHHHHGHGGHHHHHHHGGHHHHHHHHGHHHHHHHHHHHHHHHHHHHGGGGGGGGHHHHHHHGGGGGGGGGGGGGGGGGGFFFFFFFFDFFFFFFFBFFFFFFFFFFFFFEFFFFFFFFFFFFFFFFFFFFFFFFFFFFFFFFFFFFDFFFFFFFFFFFFFFFEFFFFFFFFFFFFFFFFFFFFF
@M05620:45:000000000-G6HP7:1:1101:10215:8672 1:N:0:164
AAACCAAGCAGACACTCACCGCTCCCTCGCCACAGGCCAATAGTTTGTCCTCACTGAGTTGGCAACAAGTGGCTGCTGTGGCTGCCATTTTTCTGGTGATGGCCATCAGCTCCGACGAGGTCAGCTGGGGGGCTTTCTTTGTGTAAGCAACGAGAAACCTGAAAGAAGCATTTTTTAACTAAGTCCTGCTGAGTCATTCATGAGTTTTTAGCCGCCTTGCTTCTTCTCACAGACTCTCTACTCTCATGCCA
+
AABCBBCFCFFFGGGGGGGGGGGGGGHHGGGFFHHHGGFFGGHHHHHHHHHHHHHHHHHHFHHGHHHGHGFHGHGGHHHHHHHGGHHHHHHHHHHHHHHHHHHHHHHHHHHHHGGGGGGGGHHHHHHHGGGGGGGGGGGGGGGGGGFFFFFFFFFFFFFFFFFFFFFFFFFFFFFFFFFFFFFFFFFFFFFFFFFFFFFFFFFFFFFFFFFFFDFFFFFFFFFFFFFFFFFFFFFFFFFFFFFFFFFFFFF
@M05620:45:000000000-G6HP7:1:1101:27087:8673 1:N:0:164
AAACCAAGCAGACACTCACCGCTCCCTCGCCACAGGCCAATAGTTTGTCCTCACTGAGTTGGCAACAAGTGGCTGCTGTGGCTGCCATTTTTCTGGTGATGGCCATCAGCTCCGACGAGGTCAGCTGGGGGGCTTTCTTTGTGTAAGCAACGAGAAACCTGAAAGAAGCATTTTTTAACTAAGTCCTGCTGAGTCATTCATGAGTTTTTAGCCGCCTTGCTTCTTCTCACAGACTCTCTACTCTCATGCCA
+
CDDDDCDFCFFFGGGGGGGGGGGGGGHHGGGGGHHHGGHHHHHHHHHHHHHHHHHHHHHHHHHHHHHHHHHHGHGGHHHHHHHGGHHHHHHHHHHHHHHHHHHHHHHHHHHHHGGGGGGGGHHHHHHHGGGGGGGGGGGGGGGGGGFFFFFFFFFFFFFFFFFFFFFFFFFFFFHFFFFHFFFFFFFFFFFHFFFFFFHFFHHFFFFFFFFFFFFFFFFFHHHFFFFFFFFFFFFFFFFHHFFHFFFFFFF
@M05620:45:000000000-G6HP7:1:1101:18208:8686 1:N:0:164
AAACCAAGCAGACACTCACCGCTCCCTCGCCACAGGCCAATAGTTTGTCCTCACTGAGTTGGCAACAAGTGGCTGCTGTGGCTGCCATTTTTCTGGTGATGGCCATCAGCTCCGACGAGGTCAGCTGGGGGGCTTTCTTTGTGTAAGCAACGAGAAACCTGAAAGAAGCATTTTTTAACTAAGTCCTGCTGAGTCATTCATGAGTTTTTAGCCGCCTTGCTTCTTCTCACAGACTCTCTACTCTCATGCCA
+
AAABBBAFBFFFGGGGCGGGGGGFGGGHGGGGDHHHGGHGHGHHHHGHFFHHHHHHHHFHHHHHGHHHGFFHGHGGHHHFHHHGGHHHHHHHHHHHHGGHGFHHHHHHHHHFHGGGGGGGGF2FFHFHGGGGGGGGGGGGGGFBFBFFFFFFFFFFFFFFFBFFFFFFFFFFFFFDFFFFFFFFFFFFFFFBFFFFFFFFFFFF/;FFEEFFFDDFFFFFFFFFFFFFFFFFFFFFFFFFFFFFBFFFFFB
@M05620:45:000000000-G6HP7:1:1101:15048:8734 1:N:0:164
TACCTGTACTGGGGAAGCATTTGAATATCCCCCCATGGTGATGGGGACGGAGAACTGCTCCATAAACACAGGCAACGTGCCTAACTTTCCCGGGAAGATGAAGTCAAAGAGCGACCACAGCTCTTCGGAGGTTATTTTGCATCGGTGAGCCAGACAGAATGATCCGATGAGGGGTGCGAAACTATTTGAGGAAAGGAAGCACCTTTTTATTAAATTTACCTTTTAGCAATCGCCATTCCTACCCTAAAGAT
+
CCCCCFFFFFFFGGGGGGGGGGHHHHHHHHHGGGGHHHHHHHHHHGGGGGGGGHHHHHHHHHHHHHHHHHHHGHHHGHHHHHHHHHHHHHHGGGGGGHHHGHHHHHHHHHHHGGGGGHHHHHHHHHHGGGGGHHHHHHHHHHHGGGGGHHHHHHGHHHHHHHHHHHGGGHHHGGEFGGGGGGGGGGGGGGGFGGFGGFFGGGFFFFFFFFFFFFFFFFFFFFFFFFFFFFFFFFFFFFFFFF9FFFFFFFF
@M05620:45:000000000-G6HP7:1:1101:26089:8736 1:N:0:164
CATCCTGACCCTGAAGTACCCCATTGAGCATGGCATCGTCACCAACTGGGACGACATGGAGAAGATCTGGCACCACACCTTCTACAACGAGCTGCGCGTGGCCCCGGAGGAGCACCCAGTGCTGCTGACCGAGGCCCCCCTGAACCCCAAGGCCAACAGAGAGAAGATGACTCAGGTGAGGCTCGGCCGACGCCCGTGCTCCTCCCGTCCTTTCCCCAGTCATTTTCTGCCCGGCTTGATTTCTGACATTA
+
DDDDDFFFFFFFGGGGGGGGGGGHHHHHHHHHHHHHHGHHHGHHHGHHHHHHGGGGGHHGHHHHHHHHHHHHHGHHHGGHHHHHHHHHGGGGGHHGGGGGGGHHGGGGGGGGHGHHGGHGHHHHHHHHHHGGGGGGGGGGGGHHHHGGGGHGHHGGGGGGGGGGGGGFGGGGGGGGGGGGGGGGFFFFFFFFFFFFDFFFFFFFFFFEFFFFFFFFFFFFFFFFFFFFFFFFFFFFFFFFFFFFHFFFFF:
@M05620:45:000000000-G6HP7:1:1101:27109:8739 1:N:0:164
TACCTGTACTGGGGAAGCATTTGAATATCCCCCCATGGTGATGGGGACGGAGAACTGCTCCATAAACACAGGCAACGTGCCTAACTTTCCCGGGAAGATGAAGTCAAAGAGCGACCACAGCTCTTCGGAGGTTATTTTGCATCGGTGAGCCAGACAGAATGATCCGATGAGGGGTGCGAAACTATTTGAGGAAAGGAAGCACCTTTTTATTAAATTTACCTTTTAGCAATCGCCATTCCTACCCTAAAGAT
+
BBBBBFFFFFFFGGFGGGGGGGHHHHHHHHHGGGGHHHGGGHHHHGGGGGGGGHHHHHHHHHHHHHHHHHHHGHHHGHHHHHHHHHHHHHHGGGGGGHHHHHHHHHHHHHHHGGGGGHHHHHHHHHHGGGGCHHHHHHHGGHHGGEFEHGHHHHGHHHHHHHHHHHDGGHHGGGEGGGGGGGGGGGGGEGGCFGGFFFGGGGFFFFFFFFFFFFFFFFFFFFFFFFFFFFFFFFFFFFFFFFFFFFFFFFF
@M05620:45:000000000-G6HP7:1:1101:15060:8746 1:N:0:164
TACCTGTACTGGGGAAGCATTTGAATATCCCCCCATGGTGATGGGGACGGAGAACTGCTCCATAAACACAGGCAACGTGCCTAACTTTCCCGGGAAGATGAAGTCAAAGAGCGACCACAGCTCTTCGGAGGTTATTTTGCATCGGTGAGCCAGACAGAATGATCCGATGAGGGGTGCGAAACTATTTGAGGAAAGGAAGCACCTTTTTATTAAATTTACCTTTTAGCAATCGCCATTCCTACCCTAAAGAT
+
CCCCCFFFFFFFGGGGGGGGGGHHHHHHHHHGGGGHHHGGFHHHGGGGGGGGGHHHHHHHHHHHHHHHHHHHGGHHGHHHHHHHHHHHHHGGGGGGGHHHHHHHHHHHHHHHGGGGGHHHHHHHHHHGGGGCHHHHHHHHHHHGGFGFHHHHHHGGHHHHHHGHHHGGGHHHGG:CGGDGGGGGGGGGGGGCFGGGGGGGGGFFFFFFFFFFFFFFFFFFFFFFFFFFBFFFFFFFFFFFFFFFFFFFFFF
@M05620:45:000000000-G6HP7:1:1101:26104:8751 1:N:0:164
CATCCTGACCCTGAAGTACCCCATTGAGCATGGCATCGTCACCAACTGGGACGACATGGAGAAGATCTGGCACCACACCTTCTACAACGAGCTGCGCGTGGCCCCGGAGGAGCACCCAGTGCTGCTGACCGAGGCCCCCCTGAACCCCAAGGCCAACAGAGAGAAGATGACTCAGGTGAGGCTCGGCCGACGCCCGTGCTCCTCCCGTCCTTTCCCCAGTCATTTTCTGCCCGGCTTGATTTCTGACATTT
+
CCCCCFFFFFFFGGGGGGGGGGGHHHHHHHHHHHHHHGHHHGHHHGHHHHGHGGGGGHHHHHHHHHHHHHHHHGHHHGGHHHHGHHHHGGGGGHHGGGGGGGHHGGGFGGGGHHHHGGGGHHHHHHGFHHGGGGFGGGGGGGHFHHGGGCHGHHGGGGGGF/EEFGGGGGGGGGGGGGGGGFEFFFFFAFFFFFFA@.AEFFFFFFFADFDFFFFFF/;BFBFFFFFFFFFFDFAFFFAFFFFFF;F0BF0
@M05620:45:000000000-G6HP7:1:1101:27096:8757 1:N:0:164
TACCTGTACTGGGGAAGCATTTGAATATCCCCCCATGGTGATGGGGACGGAGAACTGCTCCATAAACACAGGCAACGTGCCTAACTTTCCCGGGAAGATGAAGTCAAAGAGCGACCACAGCTCTTCGGAGGTTATTTTGCATCGGTGAGCCAGACAGAATGATCCGATGAGGGGTGCGAAACTATTTGAGGAAAGGAAGCACCTTTTTATTAAATTTACCTTTTAGCAATCGCCATTCCTACCCTAAAGAT
+
AAAAA1BDFFDF1EAEEGGGGGGFGBFHHGHGGGA0FFB1FGHHHGFGAEGCEHHHHHHGHGHHFHHHHHFFEHFEFHFGHGHFHHHHHHHGG?@CEAGHHFFGGGHHGF0GG<CGGHHHGHHGGGFFCGGCGHGHHH1<FDGE..CECGHC.GG////00DD0DGFG?CBGGG.-CA?A@ABFFGFGGGFBBBF./9.EFB-BBFFFFFEFFFFFBFFFFFBFFBFFFFFAEBFFFFFFFFFA9B9FFF/
@M05620:45:000000000-G6HP7:1:1101:23361:8771 1:N:0:164
ATCTCTATCTCCTAAAAACCTGTTTAGATTTGGAGATAGACCTTCAGGTTTTTCATCATTTTCTGCATGAATTATACATTGACCACGTTCCAGCGTGGTCAGTTTGCAGCATTCTGTTATTTTGTTTGACAGAGTGTCTTGTTGAGAACATATGTAGGACATGATTTTTTCCTGCAACAGGGAAAATAAAGTATAAGTTTTAAAGATTTATTCTTTAATAAAGGATCTCAAAGCCAGCTTTAGAAAAAGGA
+
CCCCDFFFFFFFGGGGGGGGGGHHHHHHHHHHHHHHHHHHHHHHHHHHHHHGGHHHHIHHHHIIIHHHHHHHHHHHHHHHHHHHHHGHHHHHHHGGGGHHHHHHHHHHHHHHHHHHHHHHHHHHHHHHHHHHHHHHHHHHHHHHHHHHHHHHHHHHHHHHHHHHHHHHHGHHHHHHHHHHHGGHHHHHHHHHHHHHHHHHHHHHHHHHHHHHHHHHHHHHHHHHHHHHHHHHHHHHHGHHHHHHHHHHGGH
@M05620:45:000000000-G6HP7:1:1101:6161:8773 1:N:0:164
TACCTGTACTGGGGAAGCATTTGAATATCCCCCCATGGTGATGGGGACGGAGAACTGCTCCATAAACACAGGCAACGTGCCTAACTTTCCCGGGAAGATGAAGTCAAAGAGCGACCACAGCTCTTCGGAGGTTATTTTGCATCGGTGAGCCAGACAGAATGATCCGATGAGGGGTGCGAAACTATTTGAGGAAAGGAAGCTCCTTTTTATTACATTTACCTTTTAGCAATCGCCATTCCTACCCTAAAGAT
+
>>AA>FD3DF@CA?FE?A11BDFFFFHBBEBFFGCFFGFEG2B1A//AE//AECGFE1F1111@FEEGCGFEEHFGEF//>D1FF1EG1FHCEE//E0BEG1DGBG2GH0C0E/CCCGHH/@1>F1<CCCC/01?FGD<11FBE.<AC01>GF.CGHCGFGBFF0.<CCC0:.A::.AC?@9;FFBCBF?FBB/9.//9.00/;/BFF99B;//;FBF/9BBBFFFFB///;9A-AFF/9//9:/FBFF/:
@M05620:45:000000000-G6HP7:1:1101:6188:8784 1:N:0:164
TACCTGTACTGGGGAAGCATTTGAATATCCCCCCATGGTGATGGGGACGGAGAACTGCTCCATAAACACAGGCAACGTGCCTAACTTTCCCGGGAAGATGAAGTCAAAGAGCGACCACAGCTCTTCGGAGGTTATTTTGCATCGGTGAGCCAGACAGAATGATCCGATGAGGGGTGCGAAACTATTTGAGGAAAGGAAGCACCTTTTTATTAAATTTACCTTTTAGCAATCGCCATTCCTACCCTAAAGAT
+
BBBBBFFFFFFFGGEGEGAGGGHHHHHHHHHGGGGHFHHHHHHFEEGFGCGGFHHHFHHHHHHHHHHGHHGEGHHH@GEFGFHGHHHHHHHGGGGGGHHHGHGHHHHHGHGH?CDGCGHHHHHHHHFGGGGGHHHHHHGHHHGDDGDFFFHHHHGHHHHHFFHHGCAEGEHBDGEGGGGGGGGGGGGGG.C;CFEFFFFFFGEFFFFFFFFFFBFFBFFFFFFFFBFBBFFAEFAFFFFFFFFFFFFFFFF
@M05620:45:000000000-G6HP7:1:1101:6170:8793 1:N:0:164
TACCTGTACTGGGGAAGCATTTGAATATCCCCCCATGGTGATGGGGACGGAGAACTGCTCCATAAACACAGGCAACGTGCCTAACTTTCCCGGGAAGATGAAGTCAAAGAGCGACCACAGCTCTTCGGAGGTTATTTTGCATCGGTGCGCCAGACAGAATGATCCGATGAGTGGTGCGAAACTATTTGAGGAAAGGAAGCACCTTTTTATTCAATTTACCTTTTAGCAATCGCCATTCCTACCCTAAAGAT
+
AAAAA1B@F3FCA11AAF11F333AAF3FGHEFGEFG0A11AF1//BAAA//ACAGEDHBEBAGH1FGHHHHGEFH/FFGHBFGG1BG11B?>/>@EAFFFE12>2>FH00F/B@C<FCGF<GG1>FE/CGC<1FGDHD11GDA.><-<<CA@<EGF<CHGGGCCGCC:GF:0:GEG?.-AAG09;FG0.CBB9..//../9:9FFFF?BF///99;B/BFFFF///9F/BE?B-9FF////A-9F-9//9
@M05620:45:000000000-G6HP7:1:1101:17679:8828 1:N:0:164
CATCCTGACCCTGAAGTACCCCATTGAGCATGGCATCGTCACCAACTGGGACGACATGGAGAAGATCTGGCACCACACCTTCTACAACGAGCTGCGCGTGGCCCCGGAGGAGCACCCAGTGCTGCTGACCGAGGCCCCCCTGAACCCCAAGGCCAACAGAGAGAAGATGACTCAGGTGAGGCTCGGCCGACGCCCGTGCTCCTCCCGTCCTTTCCCCAGTCATTTTCTGCCCGGCTTGATTTCTGACATTA
+
CCCCCFFFFFFFGGGGGGGGGGGHHHHHHHHHHHHHHGHHHGHHGGHHHHHHGGGGGHHHHHHHHHHHHHHGHGHHGGGHHHHHHHHHGGGGGHHGGGGGGGHHGGGGGGGGHHHHGGHGFHHHHHHFHHGDGGGGGGGGGGHHHHGGDDHGHHGGGGGGGGGGGGGGGGGGGGGGGGGGGGGGFFFFFFFFFFFFCFFFFFFFFFFFFFFFFFFFFF?FFFFFFFFFFFFFDCCFFFFFFFFFFBFFFF0
@M05620:45:000000000-G6HP7:1:1101:17694:8845 1:N:0:164
CATCCTGACCCTGAAGTACCCCATTGAGCATGGCATCGTCACCAACTGGGACGACATGGAGAAGATCTGGCACCACACCTTCTACAACGAGCTGCGCGTGGCCCCGGAGGAGCACCCAGTGCTGCTGACCGAGGCCCCCCTGAACCCCAAGGCCAACAGAGAGAAGATGACTCAGGTGAGGCTCGGCCGACGCCCGTGCTCCTCCCGTCCTTTCCCCAGTCATTTTCTGCCCGGCTCGTTTTCTGACATTA
+
A3>>AFD5F4FFGGGCEGGEFGAFGHHG4AGHHGHHHGFHCAA3FEEF322B0EE0EE23AAAGADEGHFB?GCGHHAEGHHDGHHFCE1EE>GEGEE>>EC??EE@?@C?/FCFC<FGH11GHBGHHHHGGGGCCE-<@D.:CBEAEGDCACCFA9E/CBBA?B//C99CFEB0/;/0FGG.9>-.99->--@-@@..;F/9BB..A..A/;///;../9/9/FB9/;/;A.-;@.--;.9BFBFB9/BB
@M05620:45:000000000-G6HP7:1:1101:15675:8850 1:N:0:164
AAACCAAGCAGACACTCACCGCTACACTCTTTCCCTACACGACGCTCTTCCATCTAAACCAGAAGACATGAGGACAGCTAGATCGGAAGAGCACACGTCTGAACTCCAGTCACGTCGACGCATCTCGTATGCCGTCTTCTGCTTGAAAAAAAAAAAGGAACGACATTTACCCAAGCCCAATTCGAGAACGAGTATATTTTTCTCTATTCTTGCTGTAATCAATACTCTCACAGACAGGTATAGACATAGGC
+
AAAAAAAC?1B1FACBA1BGA0A0ABAGHFFED1FGHFCG//A//AAAB1F121D1G110AFH0G1BFFG1FC1/0/F11@1FH/E//?00>E0GC/B?>FGFGHHGHHHH<BEBFECGGGGCCFHHGGGHGHGGGHGHHHHHHHHHFHHGGGG@@../:.:.--.00000/0......./00.0/.-/9----////////9//////////;///;9///;////////9/;-99-9/:9/////////
@M05620:45:000000000-G6HP7:1:1101:3622:8854 1:N:0:164
TACCTGTACTGGGGAAGCATTACACTCTTTCCCTACACGACGCCATTCCTACCCTAAAGATCGGAAGAGCACACGTCTGAACTCCAGTCACGTCGACGCATCTCGTATGCCGTCTTCTGCTTGAAAAAAAAAAAAATCTACAACATAAAAAATGTGCTATCTTGGGTGAAGTGTGAACACACAGATGCTGAATAAATCAATTACAATCAGAACGTAATAAACATTAAAGATTGTTATTTAGGTCTGACTAA
+
CCCCCFFFFFFFGGGGGGGGGGHHHHHHHHHHHHHHHHGGGEGGGGHHHHHHHHHHHHHHHHHGGGGHHHHHHHGHHHGHHHHHHHHHHHHGHHGGGGGGEEHHHGGHHHHGGGHGHHHHHHHFHHHHGGGGG<--.00==000./0<000-.0:;0000/0000..990;00;00000/....0000000000000000000000000;90:99...090000000000900000000900090/00000
@M05620:45:000000000-G6HP7:1:1101:4688:8871 1:N:0:164
CATCCTGACCCTGAAGTACCCCGGCTTGATTTCTGACATTAGATCGGAAGAGCACACGCCTAACCTCCAGTCCAGTCGACGCATCTCGTTTCCCGTTTTTTGTTTGAAAAAAAAAAACCCAAGGGAATAATATAGTCGATTAAATAATCCACATTAAATAACTCACTCCCGTGTTACCACCCTTGCGTATAATATTGAACCTTTCTCAGCAGTTGCACTCGTCACTGATCCTCCATTGACAACACCATCAT
+
BBBBBFFFFFFFGGGGGGGGGGGGGGGGHHHHHGGGHHGHHHHHHG2AA1B1A3121A01BEH215BFF35B353DG>1//>/1/3311113B3//0B//>/2B2?F3EGFGGGGF////>.....00<11100000.<.0<=00=0=000//00000;0:0;;:/00::....900000.;.9;/9;../00;0000/:../9;;/////.9///9///;9..999////;9/./////;/...:.////
@M05620:45:000000000-G6HP7:1:1101:5403:8916 1:N:0:164
CATCCTGACCCTGAAGTACCCCATTGAGCATGGCATCGTCACCAACTGGGACGACATGGAGAAGATCTGGCACCACACCTTCTACAACGAGCTGCGCGTGGCCCCGGAGGAGCACCCAGTGCTGCTGACCGAGGCCCCCCTGAACCCCAAGGCCAACAGAGAGAAGATGACTCAGGTGAGGCTCGGCCGACGCCCGTGCTCCTCCCGTCCTTTCCCCAGTCATTTTCTGCCCGGCTTGATTTCTGACATTT
+
CCDDDFFFFFFFGGGGGGGGGGGHHHHHHHHHHHHHHGHHGGHHHGGHHHHHGGGGGHHHHHHHHHHHHHHHHGHHHGGHHHHHHHHHGGGGGHGGGGGGGGHHGGGGGGGGHHHHGGHGHHHHHHHHHHGGGGGGGGGGGGHHHHGGGGHGHHGGGGGGGGGGGGGGGGGGGGGGGGGGGGGGFFFFFAAFFFFFDFFFFFFFFFFEFFFFFFFFFFFFFFFFFFFFFFFFDFFFFFFFFFFFFBFFFF0
@M05620:45:000000000-G6HP7:1:1101:11671:8937 1:N:0:164
TACCTGTACTGGGGAAGAGTGTAGCAATCGCCATTCCTACCCTAAAGATCGGAAGAGCACACGTCTGAACTCCAGTCACGTCGACGCATCTCGTATGCCGTCTTCTGCTTGAAAAAAAAAAAAGCTAACTGCCTCCCCCCTTCACCCCCCCGCCACCACCGATACCCTGACTCATGTTCTGCTCGTCCCACGCCCGTTCTCCTCCCGTCCTCTCCCCAGTCCTTTTCTTCCCTCCTTGCTCTCGCCTTTCC
+
AAABBFFFFFFFGGGGGGFBFFFHHHHHHGGGGGHFHHFHHHHHHHHGHHHGGGGHHGGHGHGHHHFFFGFHHGHGHHHGHHGGGGGGGGHHHGGHGHHGEGF/GHHHHHHHHHHHGGGGC<//?111>1<10<1<>E?-D</D<DC@?-:-=:-9F....----//;.99B9/;/;9/B/9/9.-;9.:9-.;;-;9:.9:B./:;.99A;BBBB.9.9;9BFF//9;BFF/...;////:99A=..;B/
@M05620:45:000000000-G6HP7:1:1101:22966:8963 1:N:0:164
AGATTACTGCAACAGTTCCCCCTGGACCTGGAAAAGTTTCTTGCCTGGCTTACAGAAGCTGAAACAACTGCCAATGTCCTACAGGATGCTACCCGTAAGGAAAGGCTCCTAGAAGACTCCAAGGGAGTAAAAGAGCTGATGAAACAATGGCAAGTAAGTCAGGCATTTCCGCTTTAGCACTCTTGTGGATCCAATTGAACAATTCTCAGCATTTGTACTTGTAACTGACAAGCCAGGGACAAAACAAAGAT
+
ABABCFFFFFFFGGGFGGGGGGGGHHHHHHHHHHHHGHHHHHHHHHHHHHHHHHHHHHHHHHHHHHHHHHHHHHHHHHHHHHHHHHHHHHFHGHGGGGHHHHHHHHHHGHHHHHHHHHHHHHHGEGGEHHHHHGHHHHHHHHHHHHHHHHHHHGHHHHHHHHFHHHHHHHGGGGGHHHHHHHHHHHHGHHHHHHHHHGFFHHHHHHHHHHHHHHHHHHHHHHHHHHHFFHHHHGGGEGGGGGGGGGGGGGG
@M05620:45:000000000-G6HP7:1:1101:22944:8965 1:N:0:164
AGATTACTGCAACAGTTCCCCCTGGACCTGGAAAAGTTTCTTGCCTGGCTTACAGAAGCTGAAACAACTGCCAATGTCCTACAGGATGCTACCCGTAAGGAAAGGCTCCTAGAAGACTCCAAGGGAGTAAAAGAGCTGATGAAACAATGGCAAGTAAGTCAGGCATTTCCGCTTTAGCACTCTTGTGGATCCAATTGAACAATTCTCAGCATTTGTACTTGTAACTGACAAGCCAGGGACAAAACAAAGAT
+
CCCCCFFFFFFFGGGGGGGGGGGGHHHHHHHHHHHHHHHHHHHHHHHHHHHHHHHHHHHHHHHHHHHHHHHHHHHHHHHHHHHHHHHHHHFHHHGGGGHHHHHHHHHHGHHHGHHHHHHHHHHGGHGGHHHHHGHHHHHHHHHHHHHHHHHHHGHHHHHHHHHHHHHHHHGGGGGHHHHHHHHHHHHGGHHHHGHHHHHHHHHHHHHHHHHHHHHHHFHHHHHHHHHHHHHHHGGGGGGGGGGGGGGGGGG
@M05620:45:000000000-G6HP7:1:1101:25536:8966 1:N:0:164
CATCCTGACCCTGAAGTACCCCGGCTTGATTTCTGACATTAGATCGGAAGAGCACACGTCTGAACTCCAGTCACGTCGACGCATATCGTATGCCGTCTTCTGCTTGAAAAAAACACAGTGCTGCTGACCGAGGCCCCCCTGAACCCCAAGGCCAACAGAGAGAAGATGACTCAGGTGAGGCTCGGCCGACGCCCGTGCTCCTCCCGTCCTTTCCCCAGTCATTTTCTGCCCGGCTTGATTTCTGACATTAG
+
AAAAAFFFFFFFGGFE3BGGGEA0A0AAFHGHHDE2ABAABAGEHEGAFA0GA10A0EBAAAFGA1BEFA2B@F>0F/////E//2BF000>2FE/>BF>21F1>FG<1B0/>//0?0@@<F>GH1@GFGGGCCGGGGGGGHFGCCEGFHFHHGHGGGB/;EEGBFF;FFGGGGF;/;CFGGF--CC?@@>;@@-9-99BFFFFF-9BBBBBBFFFFABBFBFBFFF/FFFF??@;--;BFBF//B//;//
@M05620:45:000000000-G6HP7:1:1101:21855:8989 1:N:0:164
AAACCAAGCAGACACTCACCGCTCCCTCGCCACAGGCCAATAGTTTGTCCTCACTGAGTTGGCAACAAGTGGCTGCTGTGGCTGCCATTTTTCTGGTGATGGCCATCAGCTCCGACGAGGTCAGCTGGGGGGCTTTCTTTGTGTAAGCAACGAGAAACCTGAAAGAAGCATTTTTTAACTAAGTCCTGCTGAGTCATTCATGAGTTTTTAGCCGCCTTGCTTCTTCTCACAGACTCTCTACTCTCATGCCA
+
CCCCCBCFCFFFGGGGGGGGGGGGGGHHGGGGGHHHGGHHHHHHHHHHHHHHHHHHHHHHHHHHHHHHHHHHGHGGHHHHHHHGGHGHHHHHHHHHHHHHHHHHHHHHHHHHHGGGGGGGGHHHHHHHGGGGGGGGGGGGGGGGGGFFFFFFFFFFFFFFFFFFFFFFFFFFFFHFFFHHHFFFFHHFFFFFFFFFFFFFFFFFFFFFFFFFFFFFFFFFFFHFFFFFHFFFFFFFFFFFHHFHFFFFFFF
@M05620:45:000000000-G6HP7:1:1101:21872:8995 1:N:0:164
AAACCAAGCAGACACTCACCGCTCCCTCGCCACAGGCCAATAGTTTGTCCTCACTGAGTTGGCAACAAGTGGCTGCTGTGGCTGCCATTTTTCTGGTGATGGCCATCAGCTCCGACGAGGTCAGCTGGGGGGCTTTCTTTGTGTAAGCAACGAGAAACCTGAAAGAAGCATTTTTTAACTAAGTCCTGCTGAGTCATTCATGAGTTTTTAGCCGCCTTGCTTCTTCTCACAGACTCTCTACTCTCATGCCA
+
DCCDDCCFDFFFGGGGGGGGGGGGGGHHGGGGGHHHGGHHHHHHHHHHHHHHHHHHHHHHHHHHHHHHHHHHGHGGHHHHHHHGGHHHHHHHHHHHHHHHHHHHHHHHHHHHHGGGGGGGGHHHHHHHGGGGGGGGGGGGGGGGGGFFFFFFFFFFFFFFFFFFFFFFFFFFFFHFFFFHHFFFFFFFFFFFFFFEFFFFFFFFFFFFFFFFFFFFFFFFFFHFFFFFFFFFFFFFFFFFFFFFFFFFFFB
@M05620:45:000000000-G6HP7:1:1101:18148:8995 1:N:0:164
AAACCAAGCAGACACTCACCGCTACACTCTTTCCCTACACGACGCTCTTCCATCTAAACCAGAAGACATGAGGACAGCTAGATCGGAAGAGCACACGTCTGAACTCCAGTCACGTCGACGCATCTCGTATGCCGTCTTCTGCTTGAAAAAAAAAAAAAGAAAAACTGAGACAATAGTTTAGGTACACAGAGTGGTATCATTGAAAGAGAACAGACATAATGTAGTACTGAGAATGATAGGGAGAATGGTAT
+
AAAAAA?111BBA1B111AF00A0AAAGHFHDG1FEGEFA//A///A/B1F121DAFG1AAFH0FBBFD11B>1>0/F1111FHGGE>/0B0B0F0>0>0?>F>BD>FFFBBBEBFECCGGGGCHHHGGHHHHGECHGHHHHHHHEGFHHGGGGC---.;.//..000000::0900;0;09000000.//9/-//:///;//9///9-/////--/////9//////////////////-/---///9//
@M05620:45:000000000-G6HP7:1:1101:5898:9000 1:N:0:164
TACCTGTACTGGGGAAGCATTTGAATATCCCCCCATGGTGATGGGGACGGAGAACTGCTCCATAAACACAGGCAACGTGCCTAACTTTCCCGGGAAGATGAAGTCAAAGAGCGACCACAGCTCTTCGGAGGTTATTTTGCATCGGTGAGCCAGACAGAATGATCCGATGAGGGGTGCGAAACTATTTGAGGAAAGGAAGCACCTTTTTATTAAATTTACCTTTTAGCAATCGCCATTCCTACCCTAAAGAT
+
CBCCCFFFFFFFGGGGGGGGGGHHHHHHHHHGGGGHHHFGHHHGHGGGGGGGGHHHHHHHHHHHHHHHHHHHGEHGGHHHHHHHHHHHHHHGGGGGGGHHHGHHHHHHHHHHGCFGGHHHHHHGHHHGGGGEHHHHHHHGHHHGGCEFHHHHHHGHHGHGHHHHHH?FGHHGGGCEDGEGGGGGGGGGGGGCFFFCFFGGGGFFFFFFEFFFFBFFFFFFFFFFFFFFFFFFFFFFFFFFFFFFFFFEFFF
@M05620:45:000000000-G6HP7:1:1101:5750:9001 1:N:0:164
CATCCTGACCCTGAAGTACCCCATTGAGCATGGCATCGTCACCAACTGGGACGACATGGAGAAGATCTGGCACCACACCTTCTACAACGAGCTGCGCGTGGCCCCGGAGGAGCACCCAGTGCTGCTGACCGAGGCCCCCCTGAACCCCAAGGCCAACAGAGAGAAGATGACTCAGGTGAGGCTCGGCCGACGCCCGTGCTCCTCCCGTCCTTTCCCCAGTCATTTTCTGCCCGGCTTGATTTCTGACATTA
+
DDDDDFFFFFFFGGGGGGGGGGGHHHHHHHHHHHFHHGHHHGHHHGHHHHHHGGGGGHHHHHHHHHHHHHHHHGHHHGGHHHHHHHHHGGGGGHHGGGGGGGHHGGGGGGGGHHHHGGHHHHHHHHHHHHGGGGGGGGGGGGHHHHGGGGHGHHGGGGGGGGGGGGGGGGGGGGGGGGGGGGGGFFFFFFFFFFFFBDFFFFFFFFFFFFFFFFFFFFDFFFFFFFFFFFFFDFFFFFBFFFFFFFFFFF0
@M05620:45:000000000-G6HP7:1:1101:21860:9009 1:N:0:164
AAACCAAGCAGACACTCACCGCTCCCTCGCCACAGGCCAATAGTTTGTCCTCACTGAGTTGGCAACAAGTGGCTGCTGTGGCTGCCATTTTTCTGGTGATGGCCATCAGCTCCGACGAGGTCAGCTGGGGGGCTTTCTTTGTGTAAGCAACGAGAAACCTGAAAGAAGCATTTTTTAACTAAGTCCTGCTGAGTCATTCATGAGTTTTTAGCCGCCTTGCTTCTTCTCACAGACTCTCTACTCTCATGCCA
+
AABCCCCFCFFFGGGGGGGGGGGGGGHHGGGGGHHHGGHHHHHHHHHHHHHHHHHHHHGHHHHHHHHHHFGHGHGGHHHHHHHGGHHHHHHHHHHHHHHHHHHHHHHHHHHHHGGGGGGGGHHHHHHHGGGGGGGGGGGGGFGGGGFFFFFFFFFFFFFFFFFFFFFFFFFFFFFFFFFFFFFFFFFFFFFFFFFFFFFFFFFFFFFFFFFFFFFFFFFFFFFFFFFFFFFFFFFFFFFFFFFFFFFFFFF
@M05620:45:000000000-G6HP7:1:1101:5882:9014 1:N:0:164
TACCTGTACTGGGGAAGCATTTGAATATCCCCCCATGGTGATGGGGACGGAGAACTGCTCCATAAACACAGGCAACGTGCCTAACTTTCCCGGGAAGATGAAGTCAAAGAGCGACCACAGCTCTTCGGAGGTTATTTTGCATCGGTGAGCCAGACAGAATGATCCGATGAGGGGTGCGAAACTATTTGAGGAAAGGAAGCACCTTTTTATTAAATTTACCTTTTAGCAATCGCCATTCCTACCCTAAAGAT
+
BBABAFFFFDFFECEEAGGGGFHHHHHGHHHGGGGHFFAE5FGGHFGEEEEEGAFGFFHFFFFGHHFHHFHHGGGHGHHHHGFHHFGHF@FE?E@EEHHHHHFB?FHHHHHHGG@DGHGHHHHHGFGGDDG?FFFHFHG11GFDD<CCGHHHHHGHGF/DHHHHHGGGDHHHGGGCG@EBGGGFFFGGBEGFEBA./9:E/FEFFFFFABFFF/BBFFFFFFFFB//BF/;E?D.;FF///9AFBFBB///
@M05620:45:000000000-G6HP7:1:1101:8585:9018 1:N:0:164
CATCCTGACCCTGAAGTACCCCATTGAGCATGGCATCGTCACCAACTGGGACGACATGGAGAAGATCTGGCACCACACCTTCTACAACGGGCTGCGCGTGGCCCCGGAGGAGCACCCAGTGCTGCTGACCGAGGCCCCCCTGAACCCCAAGGCCAACAGAGAGAAGATGACTCAGGTGAGGCTCGGCCGACGCCCGTGCTCCTCCCGTCCTTTCCCCAGTCATTTTCTGCCCGGCTTGATTTCTGACATTA
+
CCCCCFFFFFFFGGGGGGGGGGGHHHHHHHHHHHHHHGHHHGHHHGHHHHHHGGGGGHHHHHHHHHHHHHHHHGHHHGGHHHHHHHHHGGGGGGGGGGGGGGHHGGGGGGGGHHHHGGHHHHHHHHHHHHGGGGGGGGGGGGHHHHGGDGGFGGGGGGGGGGGGGGGGGGGGGGGGGGGGGFEFFFFFFDFFFFFA@DFFFFFFFFF;ADFFFFFFFBD9BFFFFFFFFFFFFFF=DAAFFFFBB0F0BF0
@M05620:45:000000000-G6HP7:1:1101:16277:9019 1:N:0:164
AAACCAAGCAGACACTCACCGCTCCCTCGCCACAGGCCAATAGTTTGTCCTCACTGAGTTGGCAACAAGTGGCTGCTGTGGCTGCCATTTTTCTGGTGATGGCCATCAGCTCCGACGAGGTCAGCTGGGGGGCTTTCTTTGTGTAAGCAACGAGAAACCTGAAAGAAGCATTTTTTAACTAAGTCCTGCTGAGTCATTCATGAGTTTTTAGCCGCCTTGCTTCTTCTCACAGACTCTCTACTCTCATGCCA
+
DDDDDCDFCFFFGGGGGGGGGGGGGGHHGGGGGHHHGGHHHHHHHHHHHHHHHHHHHHHHHHHHHHHHHHHHGHGGHHHHHHHGGHHHHHHHHHHHHHHHHHHHHHHHHHHHHGGGGGGGGHHHHHHHGGGGGGGGGGGGGGGGGGFFFFFFFFFFFFFFFFFFFFFFFFFFFFHFFFFFFFFFFFFFFFFFFFFFFFHHFFFFFFFFFFFFFFFFFFFFHHHFFFHFFFFFFFFFFFFFFHFHFFFFFFF
@M05620:45:000000000-G6HP7:1:1101:27396:9032 1:N:0:164
CATCCTGACCCTGAAGTACCCCATTGAGCATGGCATCGTCACCAACTGGGACGACATGGAGAAGATCTGGCACCACACCTTCTACAACGAGCTGCGCGTGGCCCCGGAGGAGCACCCAGTGCTGCTGACCGAGGCCCCCCTGAACCCCAAGGCCAACAGAGAGAAGATGACTCAGGTGAGGCTCGGCCGACGCCCGTGCTCCTCCCGTCCTTTCCCCAGTCATTTTCTGCCCGGCTTGATTTCTGACATTT
+
BCCCCFFFFFFFGGGGGGGGGGGHHHHHHHHHHGHHHGHHHGHHHGHHHHHHGGGGGHHGHHHHHHHHHHHHHGHHHGGHHHHHHHHHGGGGGHHGGGGGGGHHGGGGGGGGHHHHGGHHHHHHHHHGHHGGGGGGGGGGGGHHHHGGGGHGHHGGGGGGGGGGGGGGGGGGGGGGGGGGGGGGFFFFFFFFFFFFBDFFFFFFFFFFFFFFFFFFFFFFFFFFFFFFFFFFFFFFFFFFFFFFFBFFFF0
@M05620:45:000000000-G6HP7:1:1101:16291:9040 1:N:0:164
AAACCAAGCAGACACTCACCGCTCCCTCGCCACAGGCCAATAGTTTGTCCTCACTGAGTTGGCAACAAGTGGCTGCTGTGGCTGCCATTTTTCTGGTGATGGCCATCAGCTCCGACGAGGTCAGCTGGGGGGCTTTCTTTGTGTAAGCAACGAGAAACCTGAAAGAAGCATTTTTTAACTAAGTCCTGCTGAGTCATTCATGAGTTTTTAGCCGCCTTGCTTCTTCTCACAGACTCTCTACTCTCATGCCA
+
CCCCCCCFCFFFGGGGGGGGGGGGGGHHGGGGGHHHGGHHHHHHHHHHHHHHHHHHHHFHHHHHHHHHHGHHGHGGHHHHHHHGGHHHHHHHHHHHHHGHHHHHHHHHHHFHHGGGGGGGFHHHFHHHGGGGGGGGGGGGGGGGGGFFFFFFFFFFFFFFFFFFFFFFFFFFFFFFFFFFFFFFFFFFFFFFFFFFFFFFFFFFFFFFFFFFFFFFFFFFFFFFFFFFFFFFFFFFFFFFFFFFFFFFFFF
@M05620:45:000000000-G6HP7:1:1101:24414:9051 1:N:0:164
AAACCAAGCAGACACTCACCGCTCCCTCGCCACAGGCCAATAGTTTGTCCTCACTGAGTTGGCAACAAGTGGCTGCTGTGGCTGCCATTTTTCTGGTGATGGCCATCAGCTCCGACGAGGTCAGCTGGGGGGCTTTCTTTGTGTAAGCAACGAGAAACCTGAAAGAAGCATTTTTTAACTAAGTCCTGCTGAGTCATTCATGAGTTTTTAGCCGCCTTGCTTCTTCTCACAGACTCTCTACTCTCATGCCA
+
CBCCCBCFCFFFGGGGGGGGGGGGGGHHGGGGGHHGGGHHHHHHHHHHHHHHHHHHHHHHHHHGHHHHHGHHGHGGHHHHHHHGGHHHHHHHHGHHHHGHHHHHHHHHHHHHHGGGGGGGGHHHHHHHGGGGGGGGGGGGGGGGGGFFFFFFFFFFFFFFFFFFFFFFFFFFFFFFFFFFFFFBFFFFFFFFFFFFFFFFFFFFFFFFFFFFFFFFFFFFFFFFFFFFFFFFFFFFFFFFFFFFFFFFFFF
@M05620:45:000000000-G6HP7:1:1101:16989:9077 1:N:0:164
TACCTGTACTGGGGAAGCATTTGACACTCTTTCCCTACACGACGCCATTCCTACCCTAAAGATCGGAAGAGCACACGTCTGAACTCCAGTCACGTCGACGCATCTCGTATGCCGTCTTCTGCTTGAAAAAAAAAAAAACAACTCCCCATTATGTCCCATGCTCATCTCAATCAAGCTCCAGCACAATTTCCACCACTCTCCCTAACACTTCATCTTCACAACTCGTACGCTTCTCATTCTCCTCTTCCTTC
+
DCCCDFFFFFFFGGGGGGGGGGHHHHHHHHHHHHHHHHHHGGGGGGGGHHHHHHHHHGHHHHHHHGGGGHHHHHHHGHHHGHHHGHHHHHHHHGHHGGGGGGF?HHHGDGHFHGGGHGHHHGHHGFGHHADDGCC<<-.<.<00:.://0000000000/0:00000000000000000:0:/.//0000000..;0:00:/:0//0000000000:0000.00..9.-....00000:0000/0000:;0
@M05620:45:000000000-G6HP7:1:1101:23365:9089 1:N:0:164
CATCCTGACCCTGAAGTACCCCATTGAGCATGGCATCGTCACCAACTGGGACGACATGGAGAAGATCTGGCACCACACCTTCTACAACGAGCTGCGCGTGGCCCCGGAGGAGCACCCAGTGCTGCTGACCGAGGCCCCCCTGAACCCCAAGGCCAACAGAGAGAAGATGACTCAGGTGAGGCTCGGCCGACGCCCGTGCTCCTCCCGTCCTTTCCCCAGTCATTTTCTGCCCGGCTTGATTTCTGACATTT
+
BCCCCFFFFFFFGGGGGGGGGGGHHHHHHHHHHHHHHGHHHGHHHGHHHHHHGGGGGHHHHHHHHHHGHHHHHGHHHGGHHHHHHHHHGGGGGHHGGGGGGGHHGGGGGGGGHHHHGGHHHHHHHHHHHHGGGGGGGGGGGFHHHHGGGDHGHHGGGGGGGGGGGGGGGGGGGGGGGGGGFGGGFFFFFFFFFFFF@DFFFFFFFFD9DFABFFFFFFDFFFFFFFFFBFFFD;ADDFABBFFFBBFFFF0
@M05620:45:000000000-G6HP7:1:1101:5302:9119 1:N:0:164
AAACCAAGCAGACACTCACCGCTCCCTCGCCACAGGCCAATAGTTTGTCCTCACTGAGTTGGCAACAAGTGGCTGCTGTGGCTGCCATTTTTCTGGTGATGGCCATCAGCTCCGACGAGGTCAGCTGGGGGGCTTTCTTTGTGTAAGCAACGAGAAACCTGAAAGAAGCATTTTTTAACTAAGTCCTGCTGAGTCATTCATGAGTTTTTAGCCGCCTTGCTTCTTCTCACAGACTCTCTACTCTCATGCCA
+
BB?BBAAFBFFFGGGGGGGGGGGGGGHHGGE?EHHHGGDHHHGGHHHHHHHHHHHHHHGFHHHHHHHHHGHHGHGGHGFHHHHGGHHHHHHHHHHHHHHHHHHHHHHHHHHHHGGGFGGGCHHHHHHHGGGGGGGGFGFGGFFFGGFFFFFFEFDFFFFFFFFFFFFFFFFFFFFFFFFEFFFFFFFFFFFFFFFEFFFFFFFFFFFFFFFFFFFFFFFFFFFFFFFFFFFF/;BFFFFFFFFFFFFFFFB
@M05620:45:000000000-G6HP7:1:1101:20035:9151 1:N:0:164
AAACCAAGCAGACACTCACCGCTCCCTCGCCACAGGCCAATAGTTTGTCCTCACTGAGTTGGCAACAAGTGGCTGCTGTGGCTGCCATTTTTCTGGTGATGGCCATCAGCTCCGACGAGGTCAGCTGGGGGGCTTTCTTTGTGTAAGCAACGAGAAACCTGAAAGAAGCATTTTTTAACTAAGTCCTGCTGAGTCATTCATGAGTTTTTAGCCGCCTTGCTTCTTCTCACAGACTCTCTACTCTCATGCCA
+
CCCCCCCFCFFFGGGGGGGGGGGGGGHHGGGGGHHHGGHHHHHHHHHHHHHHHHHHHHHHHHHHHHHHHHHHGHGGHHHHHHHGGHHHHHHHHHHHHHHHHHHHHHHHHHHHHGGGGGGGGHHHHHHHGGGGGGGGGGGGGGGGGGFFFFFFFFFFFFFFFFFFFFFFFFFFFFFFFFFFFFFFFFFFFFFFFFFFFFFFFFFFFFFFFFFFFFFFFFFFFFFFFFFFFFFFFFFFFFFFFFFFFFFFFFB
@M05620:45:000000000-G6HP7:1:1101:21618:9154 1:N:0:164
AAACCAAGCAGACACTCACCGCTCCCTCGCCACAGGCCAATAGTTTGTCCTCACTGAGTTGGCAACAAGTGGCTGCTGTGGCTGCCATTTTTCTGGTGATGGCCATCAGCTCCGACGAGGTCAGCTGGGGGGCTTTCTTTGTGTAAGCAACGAGAAACCTGAAAGAAGCATTTTTTAACTAAGTCCTGCTGAGTCATTCATGAGTTTTTAGCCGCCTTGCTTCTTCTCACAGACTCTCTACTCTCATGCCA
+
BCCCCCCFCFFFGGGGGGGGGGGGGGHHGGGGGHHHGGHHHHHHHHHHHHHHHHHHHHFHHHHHHHHHHHHHGHGGHHHHGHHGGHHHHHHHHHHHHHFHHHGHHHHHHHHHHGGGGGGGGHHHHHHHGGGGGGGGGGGGGGGGGGFFFFFFFFFFFFFFFFFFFFFFFFFFFFFFFFFFFFFFFFFFFFFFFFFFFFFFFFFFFFFFFFFFFFFFFFFFFFFFFFFFFFFEFFFFFFFFFFFFFFFFFFB
@M05620:45:000000000-G6HP7:1:1101:21596:9160 1:N:0:164
AAACCAAGCAGACACTCACCGCTCCCTCGCCACAGGCCAATAGTTTGTCCTCACTGAGTTGGCAACAAGTGGCTGCTGTGGCTGCCATTTTTCTGGTGATGGCCATCAGCTCCGACGAGGTCAGCTGGGGGGCTTTCTTTGTGTAAGCAACGAGAAACCTGAAAGAAGCATTTTTTAACTAAGTCCTGCTGAGTCATTCATGAGTTTTTAGCCGCCTTGCTTCTTCTCACAGACTCTCTACTCTCATGCCA
+
BCCCCCCFCFFFGGGGGGGGGGGGGGHHGGGGGHHHGGHHHHHHHHHHHHHHHHHHHHHHHHHHHHHHHHHHGHGGHHHHHHHGGHHHHHHHHHHHHHHHHHHHHHHHHHHHHGGGGGGGGHHHHHHHGGGGGGGGGGGGGGGGGGFFFFFFFFFFFFFFFFFFFFFFFFFFFFFFFFFFFFFFFFFFFFFFFBFBFFFFFFFFFFFFFFFFFFFFFFFFFFFFFFFFFFFFFFFFFFFFFFFFFFFFFFF
@M05620:45:000000000-G6HP7:1:1101:27317:9166 1:N:0:164
CATCCTGACCCTGAAGTACCCCATTGAGCATGGCATCGTCACCAACTGGGACGACATGGAGAAGATCTGGCACCACACCTTCTACAACGAGCTGCGCGTGGCCCCGGAGGAGCACCCAGTGCTGCTGACCGAGGCCCCCCTGAACCCCAAGGCCAACAGAGAGAAGATGACTCAGGTGAGGCTCGGCCGACGCCCGTGCTCCTCCCGTCCTTTCCCCAGTCATTTTCTGCCCGGCTTGATTTCTGACATTT
+
CCCCCFFFFFFFGGGGGGGGGGGHHHHHHHHHHHHHHGHHHGHHHGHHHHHHGGGGGHHGHHHHHHHHHHHHHGHHHGGHHHHHHHHHGGGGGHHGGGGGGGHHGGGGGGGGHHHHGGHGHHHHHHHGHHGGGGGGGGGGGGHHHHGGGGHGHHGGGGGGGGGGGGGGGGGGGGGGGGGGGGGGFFFFFCFFFFFFCDFFFFFFFFFEDDDFFFFFFFFFFFFFFFFFFEFFFCFDBF.;BFFFF0BBBF0
@M05620:45:000000000-G6HP7:1:1101:27300:9171 1:N:0:164
CATCCTGACCCTGAAGTACCCCATTGAGCATGGCATCGTCACCAACTGGGACGACATGGAGAAGATCTGGCACCACACCTTCTACAACGAGCTGCGCGTGGCCCCGGAGGAGCACCCAGTGCTGCTGACCGAGGCCCCCCTGAACCCCAAGGCCAACAGAGAGAAGATGACTCAGGTGAGGCTCGGCCGACGCCCGTGCTCCTCCCGTCCTTTCCCCAGTCATTTTCTGCCCGGCTTGATTTCTGACATTA
+
CCCCCFFFFFFFGGGGGGGGGGGHHHHHHHHHHGHHHGHHHGHHHGHHHHGHGGGGGHHGHHHHHHHHHHHHHGHHHGGHHHHHHHHHGGGGGHHGGGGGGGHHGGGGGGGGHHHHGGHHHHHHHHHHHHGGGGGGGGGGGGHHHHGGGGHGHHGGGGGGGGGGGGGGGGGGGGGGGGGGGGGGFFFFFFFFFFFFDFFFFFFFFFFFFFDFFFFFFFFFFFFFFFFFFFFFFFFFFA?FFFFFFEFFFF/
@M05620:45:000000000-G6HP7:1:1101:21613:9176 1:N:0:164
AAACCAAGCAGACACTCACCGCTCCCTCGCCACAGGCCAATAGTTTGTCCTCACTGAGTTGGCAACAAGTGGCTGCTGTGGCTGCCATTTTTCTGGTGATGGCCATCAGCTCCGACGAGGTCAGCTGGGGGGCTTTCTTTGTGTAAGCAACGAGAAACCTGAAAGAAGCATTTTTTAACTAAGTCCTGCTGAGTCATTCATGAGTTTTTAGCCGCCTTGCTTCTTCTCACAGACTCTCTACTCTCATGCCA
+
BBBBBABFBFFFGGGGGGGGGGGGGGHHGGGGGHHGGGHHHBHHHHHHHHHHHHHHHHHHHHHHHHHHHHHHGHGGHHHHHHHGGHHHHHGHHHHHHHHHHHHHFHHHHHGHHEGGGGGGGHGHGHHHGGGGGGGGGGGGGGGGGGFFFFFFFFFFFFFFFFFFFFFFFFFFFFFFFFFFEFFFFFFFFFFFFFFFFFFFFFFFFFFFFFFFFFFFFFFFFFFFFFFFFFFEFFFFFFFFFFFFFFFFFFE
@M05620:45:000000000-G6HP7:1:1101:19138:9185 1:N:0:164
TACCTGTACTGGGGAAGCATTTGAATATCCCCCCATGGTGATGGGGACGGAGAACTGCTCCATAAACACAGGCAACGTGCCTAACTTTCCCGGGAAGATGAAGTCAAAGAGCGACCACAGCTCTTCGGAGGTTATTTTGCATCGGTGAGCCAGACAGAATGATCCGATGAGGGGTGCGAAACTATTTGAGGAAAGGAAGCACCTTTTTATTAAATTTACCTTTTAGCAATCGCCATTCCTACCCTAAAGAT
+
BCCCCFFFFFFFGGGGGGGGGGHHHHHHHHHGGGGHHHHHHFHHHGGGGGGGGHHHFHHHHHHHHHHHHHHHGHHHGHHHHHHHHHGHHHHGGGGGGHHHGHHHHHHHHHHHGGGGGHHHHHHHHHHGGGGDHHHHHHHHHHHGGAECFCHHHHGHHHHHHHHHHHDGGHHHGGCCGGGGGGGGGGGGGGGCFGGGGGGGGGFFFFFFFFFFFFFFFFFFFFFFFFFFFFFFEFFEFFFFFFFFFFFFFFF
@M05620:45:000000000-G6HP7:1:1101:21707:9197 1:N:0:164
TACCTGTACTGGGGAAGAGTGTAGCAATCGCCATTCCTACCCTAAAGATCGGAAGAGCACACGTCTGAACTCCAGTCACGTCGACGCATCTCGTATGCCGTCTTCTGCTTGAAAAAAAAAAAAAATAAAAAAAAGATCAAGTATTGCACAATAGCATGATAACAACATAGCATAAAGTGAAATTAATAATATAGTGGAAATAAATATGAAGAAATGCATGCTAGGCTGTAATTATGTAAGATCATAAGAAG
+
DDCDDFFFFFFFGGGGGGGGGGHHHHHHHGGGGGHHHHHHHHHHHHHHHHHGGGGHHHGHHHGHHHGHHHHHHHHHHHHGHHGGGGGGGGHHHGGHHHHGGGHGHHHHHHHHCGHGGGGGG><<-011>11---.:000:00000000;0/00:00000:;0000../0000:00;0000000000:000000000.000;00000000000//0000000000.;0.;000000:00000000000000/
@M05620:45:000000000-G6HP7:1:1101:13842:9201 1:N:0:164
AAACCAAGCAGACACTCACCGCTCCCTCGCCACAGGCCAATAGTTTGTCCTCACTGAGTTGGCAACAAGTGGCTGCTGTGGCTGCCATTTTTCTGGTGATGGCCATCAGCTCCGACGAGGTCAGCTGGGGGGCTTTCTTTGTGTAAGCAACGAGAAACCTGAAAGAAGCATTTTTTAACTAAGTCCTGCTGAGTCATTCATGAGTTTTTAGCCGCCTTGCTTCTTCTCACAGACTCTCTACTCTCATGCCA
+
CCCCCCCFCFFFGGGGGGGGGGGGGGHHGGGGGHHHGGHHHGHHHHHHHHHHHHHHHHHHHHHHHHHHHHHHGHGGHHHHHHHGGHHHHHHHHHHHHHHHHHHHHHHHHHHHHGGGGGGGGHGHHHHHGGGGGGGGGGGGGGGGGGFFFFFFFFFFFFFFFFFFFFFFFFFFFFFFFFFFFFFFFFFFFFFFFFFFFFFFFFFFFFFFFFFFFFFFFFFFFFFFFFFFFFFFFFFFFFFFFFFFFFFFFF0
@M05620:45:000000000-G6HP7:1:1101:5829:9208 1:N:0:164
AAACCAAGCAGACACTCACCGCTCCCTCGCCACAGGCCAATAGTTTGTCCTCACTGAGTTGGCAACAAGTGGCTGCTGTGGCTGCCATTTTTCTGGTGATGGCCATCAGCTCCGACGAGGTCAGCTGGGGGGCTTTCTTTGTGTAAGCAACGAGAAACCTGAAAGAAGCATTTTTTAACTAAGTCCTGCTGAGTCATTCATGAGTTTTTAGCCGCCTTGCTTCTTCTCACAGACTCTCTACTCTCATGCCA
+
ABABBBBFBFFFGGGGGGGGGGGGGGGHGG?FGGGGGGAGHHHHHHHHHHFHHHHHGHHHHHHHHHHEHGHHGHGGHHHHHHCFFHHHHHHHHHHHHHGGHHGHHHHFHHHHHGGEEFGG?GFGHHHHGGGGGGGGGGGGGGGBGFFFFFFFFFDDBFFFFEFFFFFFFFFFFFFFFFFFFFFFFFFFFFFFFFFFFFFFFFFFFFFFFFFFFFFFFFFFFFFFFFFFFFFFFFFFFFFFFFFFFFBBFFF
@M05620:45:000000000-G6HP7:1:1101:27206:9208 1:N:0:164
CATCCTGACCCTGAAGTACCCGGCTTGATTTCTGACATTAGATCGGAAGAGCACACGTCTGAACTCCAGTCACGTCGACGCATCTCGTATGCCGTCTTCTGCTTGAAAAAACAAAAACAATCATCTTTATTTCTTTCTTTTTTTATTCAACACAAAACATACACGAAGCATTGTTTCAACCATTCCTGCTTCTTCCTTCAAGATTTTTTCTCCACCTTGCTTCTTCTCTATTCCTCTCTCCTCTCATTCCC
+
CCCCCFFFFFFFGGGGGGGGGGGGGGGHHHHHHHHHFHHHHGHHHGGFFGHHHHHHGHHHGGHHHHHHHHHHHGHHGGGGGGGGFHHGGHHHHGGGHGHHHHHHHHHHFHG/?F?0////2B22@@22222222@2D@F22?//.1111111..<000.<0000.-..-0:00;:/0000..:;C00;000090;90CFF0000090C-B9;;0;.A0000;;FFF9:09000::09;B0/0::/000;FB
@M05620:45:000000000-G6HP7:1:1101:13855:9217 1:N:0:164
AAACCAAGCAGACACTCACCGCTCCCTCGCCACAGGCCAATAGTTTGTCCTCACTGAGTTGGCAACAAGTGGCTGCTGTGGCTGCCATTTTTCTGGTGATGGCCATCAGCTCCGACGAGGTCAGCTGGGGGGCTTTCTTTGTGTAAGCAACGAGAAACCTGAAAGAAGCATTTTTTAACTAAGTCCTGCTGAGTCATTCATGAGTTTTTAGCCGCCTTGCTTCTTCTCACAGACTCTCTACTCTCATGCCA
+
BBBBBABFBFFFGGGGGGGGGGGEFGHHCEEAFHHGDFHCGC5GGFHHFGHFFHHHHHHHHGHHGHGEHDFGCGGGHGHGHHGFGHHHHHHGHFHHHHBFFHFHHHHHHHGHGGGGGCDDGHHHGHHHGCFGGGGGGGGGGFFGGGFFFFFFFFBFFFFFFFFFFFFFFFFFFFFFFFFFFFFFFFFFFFFBFFFFFFFFFFFFBFFFFFFFFDCFFFFFFFFFFFFFFFFFFFFFFFFFFFFFFFB;BF/
@M05620:45:000000000-G6HP7:1:1101:19681:9219 1:N:0:164
CATCCTGACCCTGAAGTACCCCATTGAGCATGGCATCGTCACCAACTGGGACGACATGGAGAAGATCTGGCACCACACCTTCTACAACGAGCTGCGCGTGGCCCCGGAGGAGCACCCAGTGCTGCTGACCGAGGCCCCCCTGAACCCCAAGGCCAACAGAGAGAAGATGACTCAGGTGAGGCTCGGCCGACGCCCGTGCTCCTCCCGTCCTTTCCCCAGTCATTTTCTGCCCGGCTTGATTTCTGACATTA
+
EEEEEFFFFFFFGGGGGGGGGGGHHHHHHHHHHHHHHGHHHGHHHGHHHHHHGGGGGHHHHHHHHHHHHHHHHGHHHGGHHHHHHHHHGGGGGHHGGGGGGGHHGGGGGGGGHHHHGGHHHHHHHHHHHHGGGGGGGGGGGGHHHHGGGGHGHHGGGGGGGGGGGGGGGGGGGGGGHGGGGGGGFFFFFFFFFFFFFFFFFFFFFFFFFFFFFFFFFFFFFFFFFHHHFFFFFFFFFFFFFFFFBFFFFF1
@M05620:45:000000000-G6HP7:1:1101:5814:9225 1:N:0:164
AAACCAAGCAGACACTCACCGCTCCCTCGCCACAGGCCAATAGTTTGTCCTCACTGAGTTGGCAACAAGTGGCTGCTGTGGCTGCCATTTTTCTGGTGATGGCCATCAGCTCCGACGAGGTCAGCTGGGGGGCTTTCTTTGTGTAAGCAACGAGAAACCTGAAAGAAGCATTTTTTAACTAAGTCCTGCTGAGTCATTCATGAGTTTTTAGCCGCCTTGCTTCTTCTCACAGACTCTCTACTCTCATGCCA
+
CCCDDCCFDFFFGGGGGGGGGGGGGGHHGGGGGHHHGGHHHHHHHHHHHHHHHHHHHHHHHHHGHHHHHHHHGHGGHHHHHHHGGHHHHHHHHHHHHHHHHHHHHHHHHHHHHGGGGGGGGHHHHHHHGGGGGGGGGGGGGGGGGGFFFFFFFFFFFFFFFFFFFFFFFFFFFFHFFFFFHFFFFFFFFFFFFFFFFFFFFHFFFFFFFFFFFFFFFFFFFFHFHFFFFFFFFFFFFFFFFFFFFFFFFFB
@M05620:45:000000000-G6HP7:1:1101:5831:9235 1:N:0:164
AAACCAAGCAGACACTCACCGCTCCCTCGCCACAGGCCAATAGTTTGTCCTCACTGAGTTGGCAACAAGTGGCTGCTGTGGCTGCCATTTTTCTGGTGATGGCCATCAGCTCCGACGAGGTCAGCTGGGGGGCTTTCTTTGTCTAAGCAACGAGAAACCTGAAAGAAGCATTTTTTAACTAAGTCCTGCTGAGTCATTCATGAGTTTTTAGCCGCCTTGCTTCTTCTCACAGACTCTCTACTCTCATGCCA
+
CCCCDCCFCFFFGGGGGGGGGGGGGGHHGGGGGHHHGGHHHHHHHHHHHHHHHHHHHHHHHHHHHHHHHHHHGHGGHHHHHHHGGHHHHHHHHHHHHHHHHHHHHHHHHHHHHGGGGGGGFHHHHHHHGGGGGGGGGGGGGGGGGGGFFFFFFFFFFFFFFFFFFFFFFFFFFFHFFFFFFFFFHHFFFFFFFFFFFFFFFFFFFFFFFFFFFFFFFFFFFFHFFHHFFHFFFFFFFFFHHFFFFFFFFFB
@M05620:45:000000000-G6HP7:1:1101:19690:9235 1:N:0:164
CATCCTGACCCTGAAGTACCCCATTGAGCATGGCATCGTCACCAACTGGGACGACATGGAGAAGATCTGGCACCACACCTTCTACAACGAGCTGCGCGTGGCCCCGGAGGAGCACCCAGTGCTGCTGACCGAGGCCCCCCTGAACCCCAAGGCCAACAGAGAGAAGATGACTCAGGTGAGGCTCGGCCGACGCCCGTGCTCCTCCCGTCCTTTCCCCAGTCATTTTCTGCCCGGCTTGATTTCTGACATTA
+
CCCCCFFFFFFFGGGGGGGGGGGHHHHHHHHHHHHHHGHHHGHHHGHHHHHHGGGGGHHHHHHHHHHHHHHHHGHHHGGHHHHHHHHHGGGGGHHGGGGGGGHHGGGGGGGGHHHHGGHHHHHHHHHHHHGGGGGGGGGGGGHHHHGGGGHGHHGGGGGGGGGGGGGGGGGGGGGGGGGGGGGGFFFFAFFFFFFFFFFFFFFFFFFFFDDFFFFFFFFBFFFFFFFFFFFFFFFFFFFFFFFFFB99FF0
@M05620:45:000000000-G6HP7:1:1101:11293:9238 1:N:0:164
AAACCAAGCAGACACTCACCGCTCCCTCGCCACAGGCCAATAGTTTGTCCTCACTGAGTTGGCAACAAGTGGCTGCTGTGGCTGCCATTTTTCTGGTGATGGCCATCAGCTCCGACGAGGTCAGCTGGGGGGCTTTCTTTGTGTAAGCAACGAGAAACCTGAAAGAAGCATTTTTTAACTAAGTCCTGCTGAGTCATTCATGAGTTTTTAGCCGCCTTGCTTCTTCTCACAGACTCTCTACTCTCATGCCA
+
CCCCCDDFCFFFGGGGGGGGGGGGGGHHGGGGGHHHGGHHHHHHHHHHHHHHHHHHHHHHHHHHHHHHHHHHGHGGHHHHHHHGGHHHHHHHHHHHHHHHHHHHHHHHHHHHHGGGGGGGFHHHHHHHGGGGGGGGGGGGGGGGGGFFFFFFFFFFFFFFFFFFFFFFFFFFFFHFFFFHHFFFFFFFFFFFFBFEFFFFFFFFFFFFFFFHFFFFFFFFFFHFFFFFFFFFFFFFFFFHFFFFFFFFFFB
@M05620:45:000000000-G6HP7:1:1101:17817:9265 1:N:0:164
CATCCTGACCCTGAAGTACCCCATTGAGCATGGCATCGTCACCAACTGGGACGACATGGAGAAGATCTGGCACCACACCTTCTACAACGAGCTGCGCGTGGCCCCGGAGGAGCACCCAGTGCTGCTGACCGAGGCCCCCCTGAACCCCAAGGCCAACAGAGAGAAGATGACTCAGGTGAGGCTCGGCCGACGCCCGTGCTCCTCCCGTCCTTTCCCCAGTCATTTTCTGCCCGGCTTGATTTCTGACATTT
+
BBCCCFFFFFFFGGGGGGGGGGGHHGHHHHHHHHHHHGHHHGHHHGHHHHHHFGGGGHHHHHHHHHHHHHHHHGHHHGGHHHHHHHHHGGGGGHHGGGGGGGHHGGGGGGGGHHHHGGHHHHHHHHHGHHDDGGGGGGGGGEHHHHGGGGHGHHGGGGGGGGGGGGGGGGGGGGGGGGGGGGGGFFFFFFFFFFFFDDDEFFFFFFFEFFFFFFFFFFFFFFFFFFFFFFFF?FFFFA;FFFEFF9BFFF/
@M05620:45:000000000-G6HP7:1:1101:17799:9266 1:N:0:164
CATCCTGACCCTGAAGTACCCCATTGAGCATGGCATCGTCACCAACTGGGACGACATGGAGAAGATCTGGCACCACACCTTCTACAACGAGCTGCGCGTGGCCCCGGAGGAGCACCCAGTGCTGCTGACCGAGGCCCCCCTGAACCCCAAGGCCAACAGAGAGAAGATGACTCAGGTGAGGCTCGGCCGACGCCCGTGCTCCTCCCGTCCTTTCCCCAGTCATTTTCTGCCCGGCTTGATTTCTGACATTT
+
BBBBBFFFFFFF4GGGGGGGGGGHHDBFFGHHHHHHHGHHEGHGCGHHGFFGEGGGGHHGHHHHFHHHHGHGHGHHGGGHHHHHHHBHGAEGGHH?GGGG/EHHGEGGGCDGHHHHGEHGHHHHHHCDGGC@FGGGGGGGGGFHHHGG.:;CGHA?EGFGGBD.CFBGGFFCFGGGGFFGGCAFFAEFAFFFFFFC=DDFFFFFFFFEFFFFFFFFFFABFFFFFFFFFEFFFA@BDC.BFFFFBBFBFF/
@M05620:45:000000000-G6HP7:1:1101:10479:9266 1:N:0:164
ATCTCTATCTCCTAAAAACCTGTTTAGATTTGGAGATAGACCTTCAGGTTTTTCATCATTTTCTGCATGAATTATACATTGACCACGTTCCAGCGTGGTCAGTTTGCAGCATTCTGTTATTTTGTTTGACAGAGTGTCTTGTTGAGAACATATGTAGGACATGATTTTTTCCTGCAACAGGGAAAATAAAGTATAAGTTTTAAAGATTTATTCTTTAATAAAGGATCTCAAAGCCAGCTTTAGAAAAAGGA
+
CCCDDFFFFFFFGGGGGGGGGGHHHHHHHHHHHHHHHHHHHHHHHHHHHHHGGHHHHHIHIIIIHHHHHHHHHHHHHHHHHHHHHHGGHHHHHHGGGGHHHHHHHHHHHHHHHHHHHHHHHHHHHHHHHHHHHHGHHHHHHHHHHHEHHHHHHHHHHHHHHHHHHHHHHGHHHHHHHHHHHGGHHHHHGHHHHHHBHHHHHHHHHHHHHHHHHHHHHHHHHHHHHHHHHHHHHHHHHGHHHHGHGHHHGGF
@M05620:45:000000000-G6HP7:1:1101:9096:9276 1:N:0:164
ATCTCTATCTCCTAAAAACCTGTTTAGATTTGGAGATAGACCTTCAGGTTTTTCATCATTTTCTGCATGAATTATACATTGACCACGTTCCAGCGTGGTCAGTTTGCAGCATTCTGTTATTTTGTTTGACAGAGTGTCTTGTTGAGAACATATGTAGGACATGATTTTTTCCTGCAACAGGGAAAATAAAGTATAAGTTTTAAAGATTTATTCTTTAATAAAGGATCTCAAAGCCAGCTTTAGAAAAAGGA
+
BBBBBFFFFFFFGGGGGGGGGGHGGHHHHHGHHHHHGGHHHHHHHHHHHGHGGHHHHHHHHHHHHHHHHGHHHHHHGHHHHHGHHHGHHHHHHGGGGGHHHHHHHHHHHHHHHHHHHHHHHHHHFHHHHHHHHHHHHHHHHHHHHHHHHHHHHHHHHHHHHHHHHHHHHGHHHHGHHHHHHGGGHHHHHFHHHHHHHHHHHHHHHHHHHHHHHHHHHDHHHHHHHHHHHHHHHHFHHGHHFFF0CFFFDFH
@M05620:45:000000000-G6HP7:1:1101:26173:9281 1:N:0:164
CATCCTGACCCTGAAGTACCCCATTGAGCATGGCATCGTCACCAACTGGGACGACATGGAGAAGATCTGGCACCACACCTTCTACAACGAGCTGCGCGTGGCCCCGGAGGAGCACCCAGTGCTGCTGACCGAGGCCCCCCTGAACCCCAAGGCCAACAGAGAGAAGATGACTCAGGTGAGGCTCGGCCGACGCCCGTGCTCCTCCCGTCCTTTCCCCAGTCATTTTCTGCCCGGCTTGATTTCTGACATTT
+
CDDDDFFFFFFFGGGGGGGGGGGHHHHHHHHHHHHHHGHHHGHHHGHHHHHHGGGGGHHHHHHHHHHHHHHHHGHHHGGHHHHHHHHHGGGGGHHGGGGGGGHHGGGGGGGGHHHHGGHHHHHHHHHHHHGGGGGGGGGGGGHHHHGGGGHGHHGGGGGGGGGGGGGGGGGGGGGGHGGGGGGGFFFFFFFFFFFFFDDFFFFFFFFEFFFFFFFFFFFFFFFFFFFFFFFFFFFFFF.FFFFFFFFFFF0
@M05620:45:000000000-G6HP7:1:1101:17807:9287 1:N:0:164
CATCCTGACCCTGAAGTACCCCATTGAGCATGGCATCGTCACCAACTGGGACGACATGGAGAAGATCTGGCACCACACCTTCTACAACGAGCTGCGCGTGGCCCCGGAGGAGCACCCAGTGCTGCTGACCGAGGCCCCCCTGAACCCCAAGGCCAACAGAGAGAAGATGACTCAGGTGAGGCTCGGCCGACGCCCGTGCTCCTCCCGTCCTTTCCCCAGTCATTTTCTGCCCGGCTTGATTTCTGACATTA
+
CCCCCFFFFFFFGGGGGGGGGGGHHHHHHHHHHHHHHGHHHGHHHGHHHHHHGGGGGHHHHHHHHHHHHHHHHGHHHGGHHHHHHHHHGGGGGHHGGGGGGGHHGGGGGGGGHHHHGGHHHHHHHHHHHHGGGGGGGGGGGGHHHHGGGGHGHGGGGGGGGGGGGGGGGGGGGGGGGGGGGGGGFFFFFFFFFFFF@DFFFFFFFFFFFFFFFFFFFFFFFFFFFFFFFFFFFFFFAFFFFFFFFBFFFF0
@M05620:45:000000000-G6HP7:1:1101:26183:9296 1:N:0:164
CATCCTGACCCTGAAGTACCCCATTGAGCATGGCATCGTCACCAACTGGGACGACATGGAGAAGATCTGGCACCACACCTTCTACAACGAGCTGCGCGTGGCCCCGGAGGAGCACCCAGTGCTGCTGACCGAGGCCCCCCTGAACCCCAAGGCCAACAGAGAGAAGATGACTCAGGTGAGGCTCGGCCGACGCCCGTGCTCCTCCCGTCCTTTCCCCAGTCATTTTCTGCCCGGCTTGATTTCTGACATTT
+
A?ABBFFFFFFFGGGGGGGGGGGHHHHHHHHHHHEHHGHHHGHFHGHHHHHHGFG0EHHFH31FGHFHFHHHHGHHHGGHHHHHHHEGGGGGGHHGGGEGGGHHGGGDGGDGHHHHGGHCGHHHHHHHHHFGGGGGGGGGGGG0CHGGD?G.CGE.CAFGG/EEFF/FBFGGGGFFGGGGGFGGFFFFFFFFFFFFBADEFFFFFFF.99AFFFFFF.D/;/BBFFFFFEFFADBFAA9FFFFBBBB/BF/
@M05620:45:000000000-G6HP7:1:1101:12828:9297 1:N:0:164
CATCCTGACCCTGAAGTACCCGGCTTGATTTCTGACATTAGATCGGAAGAGCACACGTCTGAACTCCAGTCACGTCGACGCATCTCGTATGCCGTCTTCTGCTTGAAAAAAAAACCCAGTGCTGCTGACCGAGGCCCCCCTGAACCCCAAGGCCAACAGAGAGAAGATGACTCAGGTGAGGCTCGGCCGACGCCCGTGCTCCTCCCGTCCTTTCCCCAGTCATTTTCTGCCCGGCTTGCTTTCTGACATTT
+
BBBBBFFFFFFFGGGGGGGGGEA2EEEFAFGFGBHDGHHHFF5FE222EACGFHBGAFEFFHHFGDGAGFGHHG1G?EFE/>E>3FF1?BGH3E/>?F4FHHD3B?3F30E?<C///<<@1@GGFGG1GG>/DDCFEDCGGE/:GHGG?;..;E..;AFBB/;?/=/;099CFFF/FFG.AEGGB-9D--@@BBB?-AA?FFFFFFD:AAAFFFFFF.:BB/9;FFBFFFFE?=9B@?.;BB9FF/;/;F/
@M05620:45:000000000-G6HP7:1:1101:14488:9322 1:N:0:164
ATCTCTATCTCCTAAAAACCTGTTTAGATTTGGAGATAGACCTTCAGGTTTTTCATCATTTTCTGCATGAATTATACATTGACCACGTTCCAGCGTGGTCAGTTTGCAGCATTCTGTTATTTTGTTTGACAGAGTGTCTTGTTGAGAACATATGTAGGACATGATTTTTTCCTGCAACAGGGAAAATAAAGTATAAGTTTTAAAGATTTATTCTTTAATAAAGGATCTCAAAGCCAGCTTTAGAAAAAGGA
+
BCCCCFFFFFFFGGGGGGGGGGHHHHHHHHHHHHHHHHHHHHHHHHHHHHHGGHHHHIHHIHIHHHHHHHHHHHHHHHHHHHHHHHGHHHHHHHGGGGHHHHHHHHHHHHHHHHHHHHHHHHHHHHHHHHHHHHHHHHHHHHHHHHHHHHHHHHHHHHHHHHHHHHHHHGHHHHHHHHHHHGGHHHHHHHHFGHHHHGHHHGHHHHHHHH1GHHHHHHHHHHEHHHHHHHHHHHHHHGHHHHHHHHGHGGH
@M05620:45:000000000-G6HP7:1:1101:14469:9323 1:N:0:164
ATCTCTATCTCCTAAAAACCTGTTTAGATTTGGAGATAGACCTTCAGGTTTTTCATCATTTTCTGCATGAATTATACATTGACCACGTTCCAGCGTGGTCAGTTTGCAGCATTCTGTTATTTTGTTTGACAGAGTGTCTTGTTGAGAACATATGTAGGACATGATTTTTTCCTGCAACAGGGAAAATAAAGTATAAGTTTTAAAGATTTATTCTTTAATAAAGGATCTCAAAGCCAGCTTTAGAAAAAGGA
+
BCCCCFFFFFFFGGGGGGGGGGHHHHHHHHHHHHHHHGHHHHHHHHGHHHHGGHFHHHHHHHHHHHHHHHHHHHHHHHHHHHHHHHGHHHHGHHGGGGHHHHHHHHHHHHHHHHHHHHHHHHHHHHHHHHHHHHHHHHHHHHHHHHHGHHHHHHHHHHHHHHHGHHHHHGHHHHHHFFHHHGGHHHHHHHHHHHHHHHHHHHHHHHHHHHHHHHHHHHHGHFHGEGHHHHHHHHHFHGHHHHHHHGHGGGG
@M05620:45:000000000-G6HP7:1:1101:5371:9324 1:N:0:164
TACCTGTACTGGGGAAGAGTGTAGCAATCGCCATTCCTACCCTAAAGATCGGAAGAGCACACGTCTGAACTCCAGTCACGTCGACGCATCTCGTATGCCGTCTTCTGCTTGAAAAAAAAAATCTCGGAGGTTATTTTGCATCGGTGAGCCAGACAGAATGATCCGATGAGGGGTGCGAAACTATTTGAGGAAAGGCAGCACCTTTTTATTAAATTTACCTTTTAGCAATCGCCATTCCTACCCTAAAGATC
+
BBBBBFFFFFFFGGGGGGCGGGFGBEGHHGGGGGHHFHFEGFHHFGG5GHHGGGGHHHHHGHAEGHFHHHHGHGHGGFGE??>FGGF/1EFFGFAFHHFGEEGGHFGHHGGG3GHHG?D@D021?0?//AAF1F1GGBFF1FD?DF<.CGFFFEHC</<CGHFGG?AFGHHGAEFGGB-;BFFGGGE09B9FFGF.AAAAFFEFFFFEFB///BFFBBBFFFFFFFB99;9.;DEFFFFFFFFBBF/;/F9
@M05620:45:000000000-G6HP7:1:1101:21494:9344 1:N:0:164
TACCTGTACTGGGGAAGCATTTGACACTCTTTCCCTACACGACGCCATTCCTACCCTAAAGATCGGAAGAGCACACGTCTGAACTCCAGTCACGTCGACGCATCTCGTATGCCGTCTTCTGCTTGAAAAAAAAAAAAAAAAAGCTGAAAGAAAGTGAGAACTATCTGAATAAATACCAGAATGAAAAAACTTATATTATTAAGTAGTGTAGAAGTCACATAGCACGAAGATGCATAACTTTAAGACACAAC
+
CCDCCFFFFFFFGGGGGGGGGGHHHHHHHHHHHHHHGHHHGGGGGGGGHHHHHHHHHHHHHHHHHGGGGHHHHHHHGHHHGHHHHHHHHHHHHGHHGGGGGGGFHHHGGHHHHGGGHGHHFHHHHHHHGGGGGGG>-<<--:..000000/:/00000000:0000000:0000000;0./00000;.-.0000000000000:0:0/;000000000000000:;;...00:0000:000000:0///..
@M05620:45:000000000-G6HP7:1:1101:16242:9345 1:N:0:164
ATCTCTATCTCCTAAAAACCTGTTTAGATTTGGAGATAGACCTTCAGGTTTTTCATCATTTTCTGCATGAATTATACATTGACCACGTTCCAGCGTGGTCAGTTTGCAGCATTCTGTTATTTTGTTTGACAGAGTGTCTTGTTGAGAACATATGTAGGACATGATTTTTTCCTGCAACAGGGAAAATAAAGTATAAGTTTTAAAGATTTATTCTTTAATAAAGGATCTCAAAGCCAGCTTTAGAAAAAGGA
+
CCCCCFFFFFFFGGGGGGGGGGHHHHHHHHHHHHHHHHHHHHHHHHHHHHHGGHHHHHHHHHHHHHHHHGHHHHHHHHHHHHGHHHGHHHHHHHGGGGHHHHHHHHHHHHHHHHHHHHHHHHHHHHHHHHHHHHHHHHHHHHHHHHGHHHHHHHHHHHHHHHHHHHHHHGHHHHHHHHHHHGGGHHHHGGHHHHGHHGHHHHGHHHHHHHHHHHHHHHHHHGHHGHHHHHHHHHHHHGHHHHHHHGHHGGH
@M05620:45:000000000-G6HP7:1:1101:21512:9347 1:N:0:164
TACCTGTACTGGGGAAGCATTTGACACTCTTTCCCTACACGACGCCATTCCTACCCTAAAGATCGGAAGAGCACACGTCTGAACTCCAGTCACGTCGACGCATCTCGTATGCCGTCTTCTGCTTGAAAAAAAAAAAAAAAAATCCAACTTAACTGGTCTTACATCTTAACAGTGCATAGCTGAATAGAATATAAATCTTGTAAGATTCACAAAATAATCGTCATAAGACTGGTAGACTCGGAGAATAAGTT
+
DDDDCFFFFFFFGGFGGGGGGGHHHHHHHHHHHHHHHHHHGFGGGGGGHHHHHHHHHHHHHHHHHGGGGHHHHHHHGHHHGHHHHHHHHHHHHGHHGGGGGGGEHHHFGHHHHGFGHGHHHHHGHHHHHHGGGGF<<<--;-.00000/000000/900900;;900000000000;;:000;;0000:00000000000000000000000.;:0090.99..0009090.9000000...-9.0000;0
@M05620:45:000000000-G6HP7:1:1101:16222:9350 1:N:0:164
ATCTCTATCTCCTAAAAACCTGTTTAGATTTGGAGATAGACCTTCAGGTTTTTCATCATTTTCTGCATGAATTATACATTGACCACGTTCCAGCGTGGTCAGTTTGCAGCATTCTGTTATTTTGTTTGACAGAGTGTCTTGTTGAGAACATATGTAGGACATGATTTTTTCCTGCAACAGGGAAAATAAAGTATAAGTTTTAAAGATTTATTCTTTAATAAAGGATCTCAAAGCCAGCTTTAGAAAAAGGA
+
ABBBAFFFFFFFGGGGGGGGGGHHHHHHHHHHHHGHHHHHHHHHHHHHHHHGGHHHHHHHHHHHHGHHHHHHHHHHHHHHHHHHGHGHHHHHHHGFGGHHGHHHHHHHHHHHHHHHHHGHHHHHGHHHGHHHGHFGHHHHHHHHHHHHHHFHHHHFHHHHFHHFHHHHHGHHHHHHHHHHHFGFHHHFHHHHFHFHHGFHHFCFGGHHHHHHHHHHHFHHHHGHHHHHHHHHHGHHGGGHHHHBCFFFGGH
@M05620:45:000000000-G6HP7:1:1101:27973:9355 1:N:0:164
TACCTGTACTGGGGAAGCATTTGAATATCCCCCCATGGTGATGGGGACGGAGAACTGCTCCATAAACACAGGCAACGTGCCTAACTTTCCCGGGAAGATGAAGTCAAAGAGCGACCACAGCTCTTCGGAGGTTATTTTGCATCGGTGAGCCAGACAGAATGATCCGATGAGGGGTGCGAAACTATTTGAGGAAAGGAAGCACCTTTTTATTAAATTTACCTTTTAGCAATCGCCATTCCTACCCTAAAGAT
+
CBCCCFFFFFFFGGFGGGGGGGHHHHHHHHHGGGGHHHGHHHHHHGGGGGGGGHHHHHHHHHHHHHHHHHHHGHHHGHHHHHHHHHHHHHHGGGGGGHHHHHHHHHHHHHHHGGGGGHHHHHHHHHHGGGGGHHHHHHHHGHHGDEGGHGHHHHGHHHHHHHHHHHGGGHHHGGCCEGFGGGGGGGGGFEFCFFFFFFFGGGFFFFFFFFFFFFFFFFFFFFFFFFFFFFFFFFFEFFFFFFAFFFFFFFF
@M05620:45:000000000-G6HP7:1:1101:16539:9358 1:N:0:164
TACCTGTACTGGGGAAGCATTTGACACTCTTTCCCTACACGACGCCATTCCTACCCTAAAGATCGGAAGAGCACACGTCTGAACTCCAGTCACGTCGACGCATCTCGTATGCCGTCTTCTGCTTGAAAAAAAAAAAAAACATTACCCACTTTCAGCCGCTTCTCACCCGCCTTGAACCTGTATCACACTATCCCACCTGCGTCAGCTGACGTCAATGGTCAAGCATCTCGCTGTGGTAACTTGCGCTACCC
+
CCCCCFFFFFFFGGGGGGGGGGHFHHHHHHHHHHHHHHHHGGGGGGGGHHHHHHHHHHHHHHHHHGGGGHHHHHHHGHHHGHHHHHHHHHHHHGHHGGGGGGDEHHHFEGHHHGGGHGHHHHHHCGHHHADGGFG><--..000:;/:..:000:0/-;-.90000..-;-..0000./.00000090//00:00...9.:9:9.0000:.....000000000/0009.....///000:000-----/.
@M05620:45:000000000-G6HP7:1:1101:16253:9363 1:N:0:164
ATCTCTATCTCCTAAAAACCTGTTTAGATTTGGAGATAGACCTTCAGGTTTTTCATCATTTTCTGCATGAATTATACATTGACCACGTTCCAGCGTGGTCAGTTTGCAGCATTCTGTTATTTTGTTTGACAGAGTGTCTTGTTGAGAACATATGTAGGACATGATTTTTTCCTGCAACAGGGAAAATAAAGTATAAGTTTTAAAGATTTATTCTTTAATAAAGGATCTCAAAGCCAGCTTTAGAAAAAGGA
+
BABBBBFFFFFFGGGGGGGGGGHGHGHHHGHHHHHHHGHGHHHHFFBFHHHGGBBGHHHHHHFHEHFFBFHHHDGHGHGHFEGHFHGHHHHHFHGE?EGFHFHHHG3GGBGFHFHDHHFHHHHHGHFHEFGHHGBFGFFHH3GGGHHHHHB?GHGDHHFB2F22FFGHHGHGHHF2GCGGEEEH/GGGBGD1<F<F1>11GB1GBGHHHHHHGHHHHEHFHHBGH0CGHGGHHFFHHEGGBG0:GCCG../
@M05620:45:000000000-G6HP7:1:1101:27980:9371 1:N:0:164
TACCTGTACTGGGGAAGCATTTGAATATCCCCCCATGGTGATGGGGACGGAGAACTGCTCCATAAACACAGGCAACGTGCCTAACTTTCCCGGGAAGATGAAGTCAAAGAGCGACCACAGCTCTTCGGAGGTTATTTTGCATCGGTGAGCCAGACAGAATGATCCGATGAGGGGTGCGAAACTATTTGAGGAAAGGAAGCACCTTTTTATTAAATTTACCTTTTAGCAATCGCCATTCCTACCCTAAAGAT
+
CCBCCFFFFFFFGGGGGGGGGGHHHHHHHHHGGGGHHHBGFHHHHGGGGGGGGHHHHHHHHHHHHHHHHHHHGHHHGHHHHHFHHHHHHHHGGGFGGHHHHHHHHHHHHHHHGGGGGHHHHHHHHHHGGGGEHHHHHHHHHHHGGGGGHHHHHHGHHHHHHHHHHHEGGHHHGGCEGGEGFGGFGGGGEEFCFGC.C:FGGGFFFFFFFFFFFFFFFFFFFFFFFFFFFFFFFFFEFFFFFFFFFFFFFFF
@M05620:45:000000000-G6HP7:1:1101:27958:9373 1:N:0:164
TACCTGTACTGGGGAAGCATTTGAATATCCCCCCATGGTGATGGGGACGGAGAACTGCTCCATAAACACAGGCAACGTGCCTAACTTTCCCGGGAAGATGAAGTCAAAGAGCGACCACAGCTCTTCGGAGGTTATTTTGCATCGGTGAGCCAGACAGAATGATCCGATGAGGGGTGCGAAACTATTTGAGGAAAGGAAGCACCTTTTTATTAAATTTACCTTTTAGCAATCGCCATTCCTACCCTAAAGAT
+
CCCCCFFFFFFFGGGGGGGGGGHHHHHHHHHGGGGHHHGHHHHHHGGGGGGGGHHHHHHHHHHHHHHHHHHHGHHHGHHHHHHHHHHHHHHGGGGGGHHHHHHHHHHHHHHHGGGGGHHHHHHHHFHGDFCGFFGHHH11<<FD.>CFCGHFGHGBCHH0=<<GFG.AA0CGGG.:9;ADDAFFGGGFBEBFGBF.:9:EGGAFFFFFEFFFFFFFBFFFFFFFB/BFB9BAAF?EFF/9BFF./;FFFB/
@M05620:45:000000000-G6HP7:1:1101:8468:9387 1:N:0:164
AAACCAAGCAGACACTCACCGCTCCCTCGCCACAGGCCAATAGTTTGTCCTCACTGAGTTGGCAACAAGTGGCTGCTGTGGCTGCCATTTTTCTGGTGATGGCCATCAGCTCCGACGAGGTCAGCTGGGGGGCTTTCTTTGTGTAAGCAACGAGAAACCTGAAAGAAGCATTTTTTAACTAAGTCCTGCTGAGTCATTCATGAGTTTTTAGCCGCCTTGCTTCTTCTCACAGACTCTCTACTCTCATGCCA
+
ABBBABBFBFFFGGGGGGGGFCGFGGHFGGGGGHHHGGHHHHHHHHGGHHHHHHHHGHHHFFFHHHHHGEGHGHGGGEGFFGFGGGFHHHHHHHHHHHHHGHHHHHHHHHHHHGGGGFFGDFHHHHHHGGGGGGGGBGGGGFFGGGFFFFFFFDFFFFFFFFFFFFFFFFFFFFFAEFFFFBFFFFFFFFFFFFFFFFFFFFFFFFFFFFFFFDACDFFFFFFFFFFFFFFFFFFFFFFFFFFFFFFFFB/
@M05620:45:000000000-G6HP7:1:1101:10563:9409 1:N:0:164
ATCTCTATCTCCTAAAAACCTGTTTAGATTTGGAGATAGACCTTCAGGTTTTTCATCATTTTCTGCATGAATTATACATTGACCACGTTCCAGCGTGGTCAGTTTGCAGCATTCTGTTATTTTGTTTGACAGAGTGTCTTGTTGAGAACATATGTAGGACATGATTTTTTCCTGCAACAGGGAAAATAAAGTATAAGTTTTAAAGATTTATTCTTTAATAAAGGATCTCAAAGCCAGCTTTAGAAAAAGGA
+
ABAABFFFFFFFGGGGGGGGGGFGHHHHHHHHHGHHHHHHHHHHHHHHHHHGGHHHHHHHHHHHHHHHHGHHHHHGHHHHHGHHHHGEGHHHHHGGGGHHHHGHHHHGHHHHHHHHHHHHHHHHHHHHHGHHHHGHHHHHHGHHHHHHHHHHHHHHHHHHHHHHHHHHFGHHHHHHHHHHHGGHHHHHGHHHHHHHHFGHHHHHHHHHHHHHHHHHGHHHHGHFGHHHHHHHHHHHHGFHHFFGHFFFEDF
@M05620:45:000000000-G6HP7:1:1101:11488:9412 1:N:0:164
CATCCTGACCCTGAAGTACCCCATTGAGCATGGCATCGTCACCAACTGGGACGACATGGAGAAGATCTGGCACCACACCTTCTACAACGAGCTGCGCGTGGCCCCGGAGGAGCACCCAGTGCTGCTGACCGAGGCCCCCCTGAACCCCAAGGCCAACAGAGAGAAGATGACTCAGGTGAGGCTCGGCCGACGCCCGTGCTCCTCCCGTCCTTTCCCCAGTCATTTTCTGCCCGGCTTGATTTCTGACATTT
+
BCCCCFFFFFFFGGGGGGGGGGGHHHHHHHHHHHFHHGHHHGHHHGHHHHHHGGGGGHHHHHHHHHHHHHHHHGHHHGGHHHHHHHHHGGGGGHHGGGGGGGHHGGGGGGGGHHHHGGHGHHHHHHHHHHGGGGGGGGGGGGHHHHGGGGHGHHGEGGGGGGGGGGGGGGGGGGGGGGG?FGGGFFEFF=DFFFFFCDFFFFFFFFF;DDDBFFFFFFDFFFFFFFFFFEFFDFFAFC.BFFFFF0FBFF0
@M05620:45:000000000-G6HP7:1:1101:10549:9420 1:N:0:164
ATCTCTATCTCCTAAAAACCTGTTTAGATTTGGAGATAGACCTTCAGGTTTTTCATCATTTTCTGCATGAATTATACATTGACCACGTTCCAGCGTGGTCAGTTTGCAGCATTCTGTTATTTTGTTTGACAGAGTGTCTTGTTGAGAACATATGTAGGACATGATTTTTTCCTGCAACAGGGAAAATAAAGTATAAGTTTTAAAGATTTATTCTTTAATAAAGGATCTCAAAGCCAGCTTTAGAAAAAGGA
+
CDDDEFFFFFFFGGGGGGGGGGHHHHHHHHHHHHHHHHHHHHHHHHHHHHHGGHHHHIHHHHHHIHHHHHHHHHHHHHHHHHHHHHGHHHHHHHGGGGHHHHHHHHHHHHHHHHHHHHHHHHHHHHHHHHHHHHHHHHHHHHHHHHHHHHHHHHHHHHHHHHHHHHHHHGHHHHHHHHHHHGGHHHHHHHHHHHHHHHHHHHHHHHHHHHHHHHHHHHHHHHHHHHHHHHHHHHHHHGHHHHHHHHHHGGH
@M05620:45:000000000-G6HP7:1:1101:11483:9430 1:N:0:164
CATCCTGACCCTGAAGTACCCCATTGAGCATGGCATCGTCACCAACTGGGACGACATGGAGAAGATCTGGCACCACACCTTCTACAACGAGCTGCGCGTGGCCCCGGAGGAGCACCCAGTGCTGCTGACCGAGGCCCCCCTGAACCCCAAGGCCAACAGAGAGAAGATGACTCAGGTGAGGCTCGGCCGACGCCCGTGCTCCTCCCGTCCTTTCCCCAGTCATTTTCTGCCCGGCTTGATTTCTGACATTA
+
CDDDDFFFFFFFGGGGGGGGGGGHHHHHHHHHHHHHHGHHHGHHHGHHHHHHGGGGGHHHHHHHHHHHHHHHHGHHHGGHHHHHHHHHGGGGGHHGGGGGGGHHGGGGGGGGHHHHGGHHHHHHHHHHHHGGGGGGGGGGGGHHHHGGGGHGHHGGGGGGGGGGGGGGGGGGGGGGHGGGGGGGFFFFFFFFFFFF@DFFFFFFFFFEFFDFFFFFFFFFFFFFFFHHFFFFDFFFCFAFFFFFF0FFFF0
@M05620:45:000000000-G6HP7:1:1101:26012:9431 1:N:0:164
AAACCAAGCAGACACTCACCGCTCCCTCGCCACAGGCCAATAGTTTGTCCTCACTGAGTTGGCAACAAGTGGCTGCTGTGGCTGCCATTTTTCTGGTGATGGCCATCAGCTCCGACGAGGTCAGCTGGGGGGCTTTCTTTGTGTAAGCAACGAGAAACCTGAAAGAAGCATTTTTTAACTAAGTCCTGCTGAGTCATTCATGAGTTTTTAGCCGCCTTGCTTCTTCTCACAGACTCTCTACTCTCATGCCA
+
DDDDDCDFDFFFGGGGGGGGGGGGGGHHGGGGGHHHGGHHHHHHHHHHHHHHHHHHHHHHHHHHHHHHHHHHGHGGHHHHHHHGGHHHHHHHHHHHHHHHHHHHHHHHHHHHHGGGGGGGGHHHHHHHGGGGGGGGGGGGGGGGGGFFFFFFFFFFFFFFFFFFFFFFFFFFFFHFFFFHHFFFFFFFFFFFFFFFFFFHFFFFFFFFFFFFFFFFFFFFHHHFFFFFFFFFFFFFFFFHHFFHFFFFFFF
@M05620:45:000000000-G6HP7:1:1101:25993:9433 1:N:0:164
AAACCAAGCAGACACTCACCGCTCCCTCGCCACAGGCCAATAGTTTGTCCTCACTGAGTTGGCAACAAGTGGCTGCTGTGGCTGCCATTTTTCTGGTGATGGCCATCAGCTCCGACGAGGTCAGCTGGGGGGCTTTCTTTGTGTAAGCAACGAGAAACCTGAAAGAAGCATTTTTTAACTAAGTCCTGCTGAGTCATTCATGAGTTTTTAGCCGCCTTGCTTCTTCTCACAGACTCTCTACTCTCATGCCA
+
3AAB?>4BA4FFFFGFGGGGGGGGGGHHGGAEGHGHGGHCGFDDAGAGHFGHHHGFHB5DDEBGHH1?BD@FFHEE3G5?GGHCCGHHHHHGFFHBBFFGGFGHHHHHHHHHHGGGGGGGGHFHHHHHGGGGGGGGGGGGGCFGFFFFFEFBFFFFFFFFFFFFFFFFFFFFFFFBFFFFFFFFFFFFFFFFFFFFFFFFBFFF;BFFFFFFFFBBFFFFFFFFFFFFFFBFFFFFFFFFFFFFFFFBFFF
@M05620:45:000000000-G6HP7:1:1101:10558:9435 1:N:0:164
ATCTCTATCTCCTAAAAACCTGTTTAGATTTGGAGATAGACCTTCAGGTTTTTCATCATTTTCTGCATGAATTATACATTGACCACGTTCCAGCGTGGTCAGTTTGCAGCATTCTGTTATTTTGTTTGACAGAGTGTCTTGTTGAGAACATATGTAGGACATGATTTTTTCCTGCAACAGGGAAAATAAAGTATAAGTTTTAAAGATTTATTCTTTAATAAAGGATCTCAAAGCCAGCTTTAGAAAAAGGA
+
AAAAAFFFFFFFGGGGGGGGFGFGHHGFDGHHHGGGFHFFHHCGHFGHHHHFGHFGFGHGHHHHHHFHHFGGGHGHHGFHHFFHGHGGHHHFHHGFEGHHHGGEGHHHHHHGFGFGFGHHHHHHFHHHHHHHHHHHHHFHHHHHHFEFHHHHHGGHFHHHHHHHHHHHHGHHHHHGFHHHHGEFHHGFFHHHHGFFGFFHHHBGGHHHHHHHHHHHHHHHFHHEHHHHHHHHHHHHHGHHHHGBGHHHG?G
@M05620:45:000000000-G6HP7:1:1101:16634:9448 1:N:0:164
CATCCTGACCCTGAAGTACCCCATTGAGCATGGCATCGTCACCAACTGGGACGACATGGAGAAGATCTGGCACCACACCTTCTACAACGAGCTGCGCGTGGCCCCGGAGGAGCACCCAGTGCTGCTGACCGAGGCCCCCCTGAACCCCAAGGCCAACAGAGAGAAGATGACTCAGGTGAGGCTCGGCCGACGCCCGTGCTCCTCCCGTCCTTTCCCCAGTCATTTTCTGCCCGGCTTGATTTCTGACATTA
+
CCCCCFFFFFFFGGGGGGGGGGGHHHHHHHHHHHHHHGHHHGHHHGHHHHHHGGGGGHHHHHHHHHHHHHHHHGHHHGGHHHHHHHHHGGGGGHHGGGGGGGHHGGGGGGGGHHHHGGHHHHHHHHHHHHGGGGGGGGGGGGHHHHGGGGHGHHGGGGGGGGGGGGGGGGGGGGGGGGGGGGGGFFFFFFFFFFFFDFFFFFFFFFFEFFFFFFFFFFFFFBFFFFFFFFFFFFADFFFFFFFFFFFBFF0
@M05620:45:000000000-G6HP7:1:1101:26005:9449 1:N:0:164
AAACCAAGCAGACACTCACCGCTCCCTCGCCACAGGCCAATAGTTTGTCCTCACTGAGTTGGCAACAAGTGGCTGCTGTGGCTGCCATTTTTCTGGTGATGGCCATCAGCTCCGACGAGGTCAGCTGGGGGGCTTTCTTTGTGTAAGCAACGAGAAACCTGAAAGAAGCATTTTTTAACTAAGTCCTGCTGAGTCATTCATGAGTTTTTAGCCGCCTTGCTTCTTCTCACAGACTCTCTACTCTCATGCCA
+
BBBBBBACAFFFGGGGGGGGEGGGGGHHGGGGGHHGGGHHHHHHHHHHHHHHGHHHHHGHHFHHHHHHHGFHGGGGHHHHHHHGGHHHHHHHHHHHHHHHHHHHHHHHHHHHHGGGGGGGGHHHHHFHEGGGGGGGGGGGGGGGGGFFFFFFFFFFFFFFFFFFFFFFFFFFFFFFFFFFFFFBFFFFFFFFFFFFFFFFFFFFFFFFFFFFFBFFFFEFFFFFFFFFFFFFFFFFFFFFFFFFFFFFFF/
@M05620:45:000000000-G6HP7:1:1101:6496:9455 1:N:0:164
CATCCTGACCCTGAAGTACCCCATTGAGCATGGCATCGTCACCAACTGGGACGACATGGAGAAGATCTGGCACCACACCTTCCACAACGAGCTGCGCGTGGCCCCGGAGGAGCACCCAGTGCTGCTGACCGAGGCCCCCCTGAACCCCAAGGCCAACAGAGAGAAGATGACTCAGGTGAGGCTCGGCCGACGCCCGTGCTCCTCCCGTCCTTTCCCCAGTCATTTTCTGCCCGGCTTGATTTCTGACATTA
+
CCCCCFFFFFFFGGGGGGGGGGGHHHGHHHHHHHHHHGHHHGHHHGHHHGHHGGGGGHHGHGHHHHHHHHHHHGHHHGGHHHHHHHHGGGGGGHHGGGFGGEHHGGGGGGGGHHHHGGHHHHHHHHHHHHGGGGGGGGGGGGHHHHGGGGGGGGGGGGGGGGGGGGGGGGGGGGGGGGGGGGFFFFFFFFFFFFFF;:DFFFFFFFFEFFFFFFFFFFFBFFFFFFFFFEFFFFFFFFFFFFFFFBFFFF0
@M05620:45:000000000-G6HP7:1:1101:6484:9468 1:N:0:164
CATCCTGACCCTGAAGTACCCCATTGAGCATGGCATCGTCACCAACTGGGACGACATGGAGAAGATCTGGCACCACACCTTCCACAACGAGCTGCGCGTGGCCCCGGAGGAGCACCCAGTGCTGCTGACCGAGGCCCCCCTGAACCCCAAGGCCAACAGAGAGAAGATGACTCAGGTGAGGCTCGGCCGACGCCCGTGCTCCTCCCGTCCTTTCCCCAGTCATTTTCTGCCCGGCTTGATTTCTGACATTA
+
CCDCCFFFFFFFGGGGGGGGGGGHHHHHHHHHHHHHHGHHHGHHHGHHHHHHGGGGGHHHHHHHHHHHHHHHHGHHHGGHHHHHHHHGGGGGGHHGGGGGGGHHGGGGGGGGHHHHGGHHHHHHHHHHHHGGGGGGGGGGGGHHHHGGGGHGGGGGGGGGGGGGGGGGGGGGGGGGHGGGGGFFFFFFFFFFFFFFFDFFEFFFFFFFFFFFFFFFFFFFFFFFFFFFFFFFFFFFFFAFFFFFFBFFFF0
@M05620:45:000000000-G6HP7:1:1101:6504:9477 1:N:0:164
CATCCTGACCCTGAAGTACCCCATTGAGCATGGCATCGTCACCAACTGGGACGACATGGAGAAGATCTGGCACCACACCTTCCACAACGAGCTGCGCGTGGCCCCGGAGGAGCACCCAGTGCTGCTGACCGAGGCCCCCCTGAACCCCAAGGCCAACAGAGAGAAGATGACTCAGGTGAGGCTCGGCCGACGCCCGTGCTCCTCCCCTCCTTTCCCCCGCCCTTTTCTGCCCGGCTTGATTTCTGACATTT
+
BBBBBFFFFFFFGGGDGEGGGGGHHHHGHHHFHHHHHGHHHGHHHGHHHHHHFGGGGHHHHHHHHHHHHHHHHGFHHGGHHHHHHHHGGGGFGHGFGGGGGGHHGGGCCFGGHGHHGGHHHGHHHHHFHH@@CFGGGGGG-.;CFHGGGGHGGF?EEGFGFGFGFFFBFGFFFE:FFFEGGEFF@BFA->C-@DF--;;:BFFFFF..;;.9/;:B..--;-;;:FFF9/BE?-=--@.;BFFF//;B/;/
@M05620:45:000000000-G6HP7:1:1101:10380:9505 1:N:0:164
AAACCAAGCAGACACTCACCGCTCCCTCGCCACAGGCCAATAGTTTGTCCTCACTGAGTTGGCAACAAGTGGCTGCTGTGGCTGCCATTTTTCTGGTGATGGCCATCAGCTCCGACGAGGTCAGCTGGGGGGCTTTCTTTGTGTAAGCAACGAGAAACCTGAAAGAAGCATTTTTTAACTAAGTCCTGCTGAGTCATTCATGAGTTTTTAGCCGCCTTGCTTCTTCTCACAGACTCTCTACTCTCATGCCA
+
CCCCCCCFCFFFGGGGGGGGGGGGGGHHGGGGGHHHGGHHHHHHHHHHHHHHHHHHHHHHHHHHHHHHHHGHGGGGHHHHHHHGGHHHHHHHHHHHHHHHGHHHGHHHHHHHHGGGGGGGFHHHHHHHGGGGGGGGGGGGGGGGGGFFFFFFFFFFFFFFFFFFFFFFFFFFFFFFFFFFFFFFFFFFFFFFF0FFFFFFFFFFFFFFFFFFFFFFFFFFFFFFFFFFFFFFFFFFFFFFFFFFFFE0FF9
@M05620:45:000000000-G6HP7:1:1101:10373:9524 1:N:0:164
AAACCAAGCAGACACTCACCGCTCCCTCGCCACAGGCCAATAGTTTGTCCTCACTGAGTTGGCAACAAGTGGCTGCTGTGGCTGCCATTTTTCTGGTGATGGCCATCAGCTCCGACGAGGTCAGCTGGGGGGCTTTCTTTGTGTAAGCAACGAGAAACCTGAAAGAAGCATTTTTTAACTACGTCCTGCTGAGTCATTCATGAGTTTTTAGCCTCCTTGCTTCTTCTCACAGACTCTCTACTCTCATGCCA
+
A@AA1A1>AFCFGGGGFFGG0EGGGGFG0EEEGHFHCF//FAGAAFHHHFHHDGHGGH1FGEGHFHHAGF1@FC>EHC@0>FCFGHBH1GF1G1G1EF1GFFHGH>FEECBGGCEG//</?BGHHHHHG@C@GGGB9CFGGFFFBFFBFFF@EF?BFFA/9BFBF/:9FBF/FFF?AFFBB/-AFABFFF//9/9/BBF9BF/9/;//-9B/9/::B/;/BFFFBBBF/9BF/AFFFFF/BBFFFFF/FF/
@M05620:45:000000000-G6HP7:1:1101:25838:9531 1:N:0:164
AAACCAAGCAGACACTCACCGCTCCCTCGCCACAGGCCAATAGTTTGTCCTCACTGAGTTGGCAACAAGTGGCTGCTGTGGCTGCCATTTTTCTGGTGATGGCCATCAGCTCCGACGAGGTCAGCTGGGGGGCTTTCTTTGTGTAAGCAACGAGAAACCTGAAAGAAGCATTTTTTAACTAAGTCCTGCTGAGTCATTCATGAGTTTTTAGCCGCCTTGCTTCTTCTCACAGACTCTCTACTCTCATGCCA
+
CDDCDCCFCFFFGGGGGGGGGGGGGGHHGGGGGHHHGGHHHHHHHHHHHHHHHHHHHHHHHHHHHHHHHHHHGHGGHHHHHHHGGHHHHHHHHHHHHHHHHHHHHHHHHHHHHGGGGGGGGHHHHHHHGGGGGGGGGGGGGGGGGGFFFFFFFFFFFFFFFFFFFFFFFFFFFFHFFFFHHFFFFFFFFFFFFFFFFFFHFFFFFFFFFFFFFFFFFFFFFHHFFFFFFFFFFFFFFFFFFFFFFFFFFFB
@M05620:45:000000000-G6HP7:1:1101:19523:9535 1:N:0:164
AGATTACTGCAACAGTTCCCCCTGGACCTGGAAAAGTTTCTTGCCTGGCTTACAGAAGCTGAAACAACTGCCAATGTCCTACAGGATGCTACCCGTAAGGAAAGGCTCCTAGAAGACTCCAAGGGAGTAAAAGAGCTGATGAAACAATGGCAAGTAAGTCAGGCATTTCCGCTTTAGCACTCTTGTGGATCCAATTGAACAATTCTCAGCATTTGTACTTGTAACTGACAAGCCAGGGACAAAACAAAGAT
+
CCBCCFFFFFFFGGGGGGGGGGGGHHHHHHHHHHHHHHHHHHHHHHHHHHHHHHHHHHHHHHHHHHHHHHHHHHHHHHHHHHHHHGHHHHHHHHGGGGHHHHHHHHHHGHHHHHHHHHHHHHHGGFGGHHHHHGHHHHHHHHHHHHHHHHHHHGHHHHHHHHHHHHHHHHGGGGGHFHHHHHHHHGHGHHHHHFHHHGHHHGHHHHHHHHHHHHHHHGHHHHHHHHHGHHHHHGGGGGGGFGGGGGGGGGF
@M05620:45:000000000-G6HP7:1:1101:19817:9536 1:N:0:164
CATCCTGACCCTGAAGTACCCCGGCTTGATTTCTGACATTAGATCGGAAGAGCACACGTCTGAACTCCAGTCACGTCGACGCATCTCGTATGCCGTCTTCTGCTTGAAAAAAAAAAAAGAGCTGCTTACCAAGGCCCCCCTGAACCCCAAGGCCAACAGAGAGAAGATGCCTCAGGTGAAGCTCTGCCGACGCCCTTTCTCCTCCCCTCCCCTCCCACTACCTTTTCTGCCCCTCTTTTTTTCTGCCATTC
+
BBBBBFFFFFFFGGGGGGGGGGE?EGFGFHHHHFHFHHHHHFFHHHGEGGHHHHHHHGGHHGHGHHHGHHGHHHG?G>E/EGCEFBGGFFGBFGEEEHGGHFHBDGBGDHHGCGG//>//0>11>1111>110<FGDCD?C./;/.;EAC..;..9.C///9..///000;09C//0:000999/9;B--9-99@-9/:BFF/.B...;......9...;;.:/;/////9...9.////9-///////:/
@M05620:45:000000000-G6HP7:1:1101:4613:9537 1:N:0:164
AAACCAAGCAGACACTCACCGCTCCCTCGCCACAGGCCAATAGTTTGTCCTCACTGAGTTGGCAACAAGTGGCTGCTGTGGCTGCCATTTTTCTGGTGATGGCCATCAGCTCCGACGAGGTCAGCTGGGGGGCTTTCTTTGTGTAAGCAACGAGAAACCTGAAAGAAGCATTTTTTAACTAAGTCCTGCTGAGTCATTCATGAGTTTTTAGCCGCCTTGCTTCTTCTCACAGACTCTCTACTCTCATGCCA
+
AA>AAAAFAFFFFGGGGGGGAEGGGGHHGGCGGFHHGGFAGGHHHHHHHGFHHHGFHHHHHGHHHGHGHGHGGGGFHGECGGHGGHHHHHHGHHHHHHEHHHHHHHHHHHHFHFGGEGGG/GGHHHHHGGGGGGGGGGGGGGGGGGFFFFFFFFFFFFFFFFFFFFFFFFFFFFFFEFFFFFFFFFFFFFFFFFFBFFFFFFFFFFFFFFFFFBDFFFFFFFFFFFFFFFFFFFFFFFFFFFFFFFFFFFB
@M05620:45:000000000-G6HP7:1:1101:13519:9544 1:N:0:164
ATCTCTATCTCCTAAAAACCTGTTTAGATTTGGAGATAGACCTTCAGGTTTTTCATCATTTTCTGCATGAATTATACATTGACCACGTTCCAGCGTGGTCAGTTTGCAGCATTCTGTTATTTTGTTTGACAGAGTGTCTTGTTGAGAACATATGTAGGACATGATTTTTTCCTGCAACAGGGAAAATAAAGTATAAGTTTTAAAGATTTATTCTTTAATAAAGGATCTCAAAGCCAGCTTTAGAAAAAGGA
+
CCCCCFFFFFFFGGCGFGGGGGHHHHHHHHHHHHHGHFHHHHHHHHHHHHHGGHHHHHHHHHHHHHHHHHHHHHHHHHHHHHHHHHGHHHGGHHGGGGHHHHHHHHHHHHHHHHHHHHHHHHHHHHHHHHHGHHHHHHHHHHHHHHHHHHHHHHHHHHHHHHHHHHHHHGHHHHHHGHHHHGGHHHGFGHHHHHHHHGGHHHHHHHHHHHHHHHHHHHHHDGBFGHHHHHHHHHGHHGHHHHHGHHHHGGH
@M05620:45:000000000-G6HP7:1:1101:4459:9548 1:N:0:164
ATCTCTATCTCCTAAAAACCTGTTTAGATTTGGAGATAGACCTTCAGGTTTTTCATCATTTTCTGCATGAATTATACATTGACCACGTTCCAGCGTGGTCAGTTTGCAGCATTCTGTTATTTTGTTTGACAGAGTGTCTTGTTGAGAACATATGTAGGACATGATTTTTTCCTGCAACAGGGAAAATAAAGTATAAGTTTTAAAGATTTATTCTTTAATAAAGGATCTCAAAGCCAGCTTTAGAAAAAGGA
+
AABBBFFFFFFFGGGGGGGGGGHHHHHHHHHHHHHHHHHGHHHHHHHHHHHGGFHHHHHHHHHHHHHHHGGHHHHHHHHHHGHGHHGHHHHHHHGFGGHHHHHHHHHHHHHHFHHHHHGHHHHHHHHHFHHHHHHHHHHHHHHHGHHHHHHHHHHHHHFGHGHHHHHHHGHHHHHHHHHHHGGHHHGHFGGGHHHGH1>GHHHHHGHHHHHHHHHHHHHHGHHHGHHHGFFHFGGHGFFHHHHFHFHHDGG
@M05620:45:000000000-G6HP7:1:1101:15477:9548 1:N:0:164
ATCTCTATCTCCTAAAAACCTGTTTAGATTTGGAGATAGACCTTCAGGTTTTTCATCATTTTCTGCATGAATTATACATTGACCACGTTCCAGCGTGGTCAGTTTGCAGCATTCTGTTATTTTGTTTGACAGAGTGTCTTGTTGAGAACATATGTAGGACATGATTTTTTCCTGCAACAGGGAAAATAAAGTATAAGTTTTAAAGATTTATTCTTTAATAAAGGATCTCAAAGCCAGCTTTAGAAAAAGGA
+
3AAABFFFFFFFGFGGG4EEGGHHHHHHGHHFFFBFFHHFFFGHHHHGHHGGFGFGHGHHEHHFHGHHDGHHHGHGHHHHHFHHGHCHHGEBFHGFDGFHF2FGHHGHFGFHHHHHHHEHHHGHBGFFFHHHFHGFHHHHGHHHFCEHHHHFHGHBBG3GGHFHHHHHHGHGHHHFHHGGHEGHE<FF111FGHG1F>>GHFF<GDHHBFFFGHFHHHHHH000/DHHHGGHHHHGHEGGG0000;G...;
@M05620:45:000000000-G6HP7:1:1101:15459:9558 1:N:0:164
ATCTCTATCTCCTAAAAACCTGTTTAGATTTGGAGATAGACCTTCAGGTTTTTCATCATTTTCTGCATGAATTATACATTGACCACGTTCCAGCGTGGTCAGTTTGCAGCATTCTGTTATTTTGTTTGACAGAGTGTCTTGTTGAGAACATATGTAGGACATGATTTTTTCCTGCAACAGGGAAAATAAAGTATAAGTTTTAAAGATTTATTCTTTAATAAAGGATCTCAAAGCCAGCTTTAGAAAAAGGA
+
CCDDEFFFFFFFGGGGGGGGGGHHHHHHHHHHHHHHHHHHHHHHHHHHHHHGGHHHHHIHIHHHHHHHHHHHHHHHHHHHHHHHHHGHHHHHHHGGGGHHHHHHHHHHHHHHHHHHHHHHHHHHHHHHHHHHHHHHHHHHHHHHFHHGHHHHHHHHHHHHHHHHHHHHHGHHHHHHHHHHHGGHHHHHHHHHHHHHHHHHHHHFHHHHHHHHHHHHHHHHHHGHHHHHHHHHHHHGHGHHHHHHHHHH?EG
@M05620:45:000000000-G6HP7:1:1101:13519:9565 1:N:0:164
ATCTCTATCTCCTAAAAACCTGTTTAGATTTGGAGATAGACCTTCAGGTTTTTCATCATTTTCTGCATGAATTATACATTGACCACGTTCCAGCGTGGTCAGTTTGCAGCATTCTGTTATTTTGTTTGACAGAGTGTCTTGTTGAGAACATATGTAGGACATGATTTTTTCCTGCAACAGGGAAAATAAAGTATAAGTTTTAAAGATTTATTCTTTAATAAAGGATCTCAAAGCCAGCTTTAGAAAAAGGA
+
BBBBBFFFFFFFGGGGGGGGGGHHHHHHHHHHHFHGHHHHHHHHHGHHHHHGGHGHHHHHHHHHHHHGHHHHHHHGHHHHFFHHHHGHHHHHHHGGGGHHHHHHHHHHHGHHHHHHHHHHHHHHHHHHHGGHGHHHHHHHHHHHFHHHHHHHHHHHHHHHHHHHHHHHHGHHHHHHHHHHHFGHEHGHFFGHHHHHHGHHHHHGGHHHHHHHHHHHHDGHGFFFHGCHHHHHHHGHHGHHHGF0GGHHGAG
@M05620:45:000000000-G6HP7:1:1101:4455:9570 1:N:0:164
ATCTCTATCTCCTAAAAACCTGTTTAGATTTGGAGATAGACCTTCAGGTTTTTCATCATTTTCTGCATGAATTATACATTGACCACGTTCCAGCGTGGTCAGTTTGCAGCATTCTGTTATTTTGTTTGACAGAGTGTCTTGTTGAGAACATATGTAGGACATGATTTTTTCCTGCAACAGGGAAAATAAAGTATAAGTTTTAAAGATTTATTCTTTAATAAAGGATCTCAAAGCCAGCTTTAGAAAAAGGA
+
CCCCCFFFFFFFGGGGGGGGGGGHHHHHHHHHHGHHHHHHHHHHHHHHHHHGGHHHHHHHHHHIHHHHHHHHHHHHHGHHHHHHHHGHHHHHHHGGGGHHGHHHHHHHHHHHHHHHHHHHHHHHHHHHGHHHHHHHHHHHHHHHHHGHHHHHHHHHHHHHHHHHHHHHHGHHHHHHHHHHFGGHECGHHFHHHHHHH<>GHHFHHHHGGHHHHHHHHBHHHHHEHHHHHHHGHHHHFGHHHHGGHHHFGGH
@M05620:45:000000000-G6HP7:1:1101:15469:9575 1:N:0:164
ATCTCTATCTCCTAAAAACCTGTTTAGATTTGGAGATAGACCTTCAGGTTTTTCATCATTTTCTGCATGAATTATACATTGACCACGTTCCAGCGTGGTCAGTTTGCAGCATTCTGTTATTTTGTTTGACAGAGTGTCTTGTTGAGAACATATGTAGGACATGATTTTTTCCTGCAACAGGGAAAATAAAGTATAAGTTTTAAAGATTTATTCTTTAATAAAGGATCTCAAAGCCAGCTTTAGAAAAAGGA
+
CCCDCFFFFFFFGGGGGGGGGGHHHHHHHHHHHHHHHHHHHHHHHGHHHHHGGHHHHHIHHHIIHHHHHHHHHHHHHHHHHHHHHHGGHHHGHHGGGGHHHHHHHHHHHHHHHHHHHHHHHHHHHHHHHHHHHHHHHHHHHHHHHHHHHHHHHHHHHHHHHHHHHHHHHGHHHHHHHHHHHGGHHHHHHGHGHHHHHHHHHHGHHHHHGHHHHHHHHHHGGHEHHHHHHGHHHHHHHGHHHHHGHHHHGGH
@M05620:45:000000000-G6HP7:1:1101:15445:9578 1:N:0:164
ATCTCTATCTCCTAAAAACCTGTTTAGATTTGGAGATAGACCTTCAGGTTTTTCATCATTTTCTGCATGAATTATACATTGACCACGTTCCAGCGTGGTCAGTTTGCAGCATTCTGTTATTTTGTTTGACAGAGTGTCTTGTTGAGAACATATGTAGGACATGATTTTTTCCTGCAACAGGGAAAATAAAGTATAAGTTTTAAAGATTTATTCTTTAATAAAGGATCTCAAAGCCAGCTTTAGAAAAAGGA
+
BBBBBFFFFFFFGGFGGGGGGGHHHHHHHFHFHCGHHHFHHHHHHHGFHHHGGHHHHHHHHHHHGHHHHEGHHHHHHFHFHEGHEGGHHHHGHGGEEGHGGHGGGFHFHHHHHHHFGHHHHHHHHHGHGHFHHHHGHGHHHHHHFHHHHFGHHHGHHHGHGHHFHHHGH@HFGGG2<GHHHE/CGBFHFD1FFFHFFGGHHHFHHHGHHGFGHHHHHHHHDFDGFHHHHHHHHGGHHGHHHB;0C0GGDGC
@M05620:45:000000000-G6HP7:1:1101:17611:9593 1:N:0:164
ATCTCTATCTCCTAAAAACCTGTTTAGATTTGGAGATAGACCTTCAGGTTTTTCATCATTTTCTGCATGAATTATACATTGACCACGTTCCAGCGTGGTCAGTTTGCAGCATTCTGTTATTTTGTTTGACAGAGTGTCTTGTTGAGAACATATGTAGGACATGATTTTTTCCTGCAACAGGGAAAATAAAGTATAAGTTTTAAAGATTTATTCTTTAATAAAGGATCTCAAAGCCAGCTTTAGAAAAAGGA
+
AAAAAF3DF3FFFGGBD1EFBAGHHHFAGGHDGHF1FF1BAAFGHFHHGGHEEGGFHDDGGFHFFHHDEAAFFHHHHFHFFFGHHHGHHFHE1FE?BFFHFFEFFHGFBFG1FGFHGH2FGFHHCGFFHHFHGC>DBFGGHHHHEG/GFCGDEGB>>1GFFF<12FGHHCGHHFHHFC0FF//FH0F<1??F<GB<=>F=<=<=FHHDGDFDGGGFBHHFGHB0CDGGHHHB0/C:CACHF00C0GC.../
@M05620:45:000000000-G6HP7:1:1101:15017:9596 1:N:0:164
AAACCAAGCAGACACTCACCGCTCCCTCGCCACAGGCCAATAGTTTGTCCTCACTGAGTTGGCAACAAGTGGCTGCTGTGGCTGCCATTTTTCTGGTGATGGCCATCAGCTCCGACGAGGTCAGCTGGGGGGCTTTCTTTGTGTAAGCAACGAGAAACCTGAAAGAAGCATTTTTTAACTAAGTCCTGCTGAGTCATTCATGAGTTTTTAGCCGCCTTGCTTCTTCTCACAGACTCTCTACTCTCATGCCA
+
BBBBBBBFBFFFGGGGGGGGGGGGGGHHGGGGGFHHGGHHHHHHHHHHHHHHHHHHGHGHHHHHHHHHHGHHGHGGHHGHHHHFGHHGHHHHHHHHHHHHHGHHHHGHHGHHHGGGGGGGCGHHHHHHGGGGGGGGGGGGGGGGGGFFFFFFFFFFFFFFFFFFFFFFFFFFFFFFFFFFFFFFFFFFFFFFF:FFFFFFFFFFFFFFFFFFFFFFFFFFFFFFFFFFFFFFFFFFFFFFFFFFFFFFFFF
@M05620:45:000000000-G6HP7:1:1101:6149:9604 1:N:0:164
CATCCTGACCCTGAAGTACCCCATTGAGCATGGCATCGTCACCAACTGGGACGACATGGAGAAGATCTGGCACCACACCTTCTACAACGAGCTGCGCGTGGCCCCGGAGGAGCACCCAGTGCTGCTGACCGAGGCCCCCCTGAACCCCAAGGCCAACAGAGAGAAGATGACTCAGGTGAGGCTCGGCCGACGCCCGTGCTCCTCCCGTCCTTTCCCCAGTCATTTTCTGCCCGGCTTGATTTCTGACATTA
+
CCCCCFFFFFFFGGGGGGGGGGGHHHHHHHHHHHHHHGHHHGHHHGHHHHHHGGGGGHHHHHHHHHHHHHHHHGHHHGGHHHHHHHHHGGGGGHHGGGGGGGHHGGGGGGGGHHHHGGHHHHHHHHHGHHGGGGGGGGGGGGHHHHGGGGHGHHGGGGGGGGGGGGGGGGGGGGGGGGGGGGGGFFFFFFFFFFFFFFFFFFFFFFFEFFFFFFFFFFFFFFFFFFFFFFFFFFFAFAAFFFFFE0BFFF0
@M05620:45:000000000-G6HP7:1:1101:14763:9609 1:N:0:164
CATCCTGACCCTGAAGTACCCCATTGAGCATGGCATCGTCACCAACTGGGACGACATGGAGAAGATCTGGCACCACACCTTCTACAACGAGCTGCGCGTGGCCCCGGAGGAGCACCCAGTGCTGCTGACCGAGGCCCCCCTGAACCCCAAGGCCAACAGAGAGAAGATGACTCAGGTGAGGCTCGGCCGACGCCCGTGCTCCTCCCGTCCTTTCCCCAGTCATTTTCTGCCCGGCTTGATTTCTGACATTA
+
CCCCCFFFFFFFGGGGGGGGGGGHHGHHHHHHHHHHHGHHGGHHHGHHHGHHGGGGGHHHHHHHHHHGHHHHHGHHHGGHHHHHHHHHGGGGGHHGGGEGGGHHGGGGGGGGHGHHGGHFHHHHHHHHGHGGGGGGGGGGGGHGHHGGGGHGHHGGGGGGFGFGGGGCFGGGGGGGGGGGGGEFCCFF@@DFAFFF@DFEFFFFFFFEFFBFFFFFFFFBFFFFFFFFFEFEDDFACAAFFFFFB9BFFF0
@M05620:45:000000000-G6HP7:1:1101:17607:9613 1:N:0:164
ATCTCTATCTCCTAAAAACCTGTTTAGATTTGGAGATAGACCTTCAGGTTTTTCATCATTTTCTGCATGAATTATACATTGACCACGTTCCAGCGTGGTCAGTTTGCAGCATTCTGTTATTTTGTTTGACAGAGTGTCTTGTTGAGAACATATGTAGGACATGATTTTTTCCTGCAACAGGGAAAATAAAGTATAAGTTTTAAAGATTTATTCTTTAATAAAGGATCTCAAAGCCAGCTTTAGAAAAAGGA
+
AABCCFFFFFFFGGGGGGGGGGHHHHHHHHHHHHHHHHHGHHHHHHGHHHHGGHHHHHIHHIHHGHHHHHHHHHHHHHHHHHHHHHGHHHHHFF?EAFFFFGHHHFFDFC13FDFFFHFGHHHFGGHCDGFFFGGHHGFHHHHCFGEHGCG3FEGEHHFGFGFFHHHHHGHHFFF2GHFHHGGHHHHFHHHGGHFHGGGHHGHHHDHHHHHHFFHHFHH0GHFHFHGG<GHHGGHFEE0GHBGFHHHHAGB
@M05620:45:000000000-G6HP7:1:1101:17978:9620 1:N:0:164
CATCCTGACCCTGAAGTACCCCATTGAGCATGGCATCGTCACCAACTGGGACGACATGGAGAAGATCTGGCACCACACCTTCTACAACGAGCTGCGCGTGGCCCCGGAGGAGCACCCAGTGCTGCTGACCGAGGCCCCCCTGAACCCCAAGGCCAACAGAGAGAAGATGACTCAGGTGAGGCTCGGCCGACGCCCGTGCTCCTCCCGTCCTTTCCCCAGTCATTTTCTGCCCGGCTTGATTTCTGACATTA
+
CCDDDFFFFFFFGGGGGGGGGGGHHHHHHHHHHHHHHGHHHGHHHGHHHHHHGGGGGHHHHHHHHHHHHHHHHGHHHGGHHHHHHHHHGGGGGHHGGGGGGGHHGGGGGGGGHHHHGGHHHHHHHHHHHHCGGGGGGGGGGGHHHHGGGGHGHHGGGGGFGGGGGGGGGGGGGGGGHGGGGGGGFFFFFFFFFFFA9.DFFFFFFFFBDFDFFFFFFFFFFFFFFFFFEFFFFFAFAFFFFFFFEBFBFF0
@M05620:45:000000000-G6HP7:1:1101:6148:9625 1:N:0:164
CATCCTGACCCTGAAGTACCCCATTGAGCATGGCATCGTCACCAACTGGGACGACATGGAGAAGATCTGGCACCACACCTTCTACAACGAGCTGCGCGTGGCCCCGGAGGAGCACCCAGTGCTGCTGACCGAGGCCCCCCTGAACCCCAAGGCCAACAGAGAGCAGATGACTCAGGTGAGGCTCGGCCGACGCCCGTGCTCCTCCCGTCCTTTCCCCAGTCCTTTTCTGCCCGGCTTGCTTTCTGACCTTT
+
AABBBFFFFFFFFCBGGGGGGGGHHH5GHHHGFFBDGGHGHGH3CFHCGHGHEEFCFEGHHFFHBGFGFFGHHGHGHGGHHHHHHHFHEGEGGHHEE/EEEEHHG/B@/BDGFHHGGGFHHHHFGHGBFHG---@FGGGGGGE0;GFFDAHEGACFFEFFGBD.:FE;FGGFGBFFGFBA.CEFFFFFA-;BCFFABAD9BBFFBA.;;ADFBFFFFFDBF/BBFFFFFEEE.;-9@-.;:B9FB/9:BFB
@M05620:45:000000000-G6HP7:1:1101:18188:9631 1:N:0:164
AAACCAAGCAGACACTCACCGCTCCCTCGCCACAGGCCAATAGTTTGTCCTCACTGAGTTGGCAACAAGTGGCTGCTGTGGCTGCCATTTTTCTGGTGATGGCCATCAGCTCCGACGAGGTCAGCTGGGGGGCTTTCTTTGTGTAAGCAACGAGAAACCTGAAAGAAGCATTTTTTAACTAAGTCCTGCTGAGTCATTCATGAGTTTTTAGCCGCCTTGCTTCTTCTCACAGACTCTCTACTCTCATGCCA
+
CCCCCCCFCFFFGGGGGGGGGGGGGGHHGGGGGHHHGGHHHHHHHHHHHHHHHHHHHHHHHGHHHHHHHHHHGHGGHHHHHHHGGHHHHHHHHHHHHHHHHHHHHHHHHHHHHGGGGGGGGHHHHHHHGGGGGGGGGGGGGGGGGGFFFFFFFFFFFFFFFFFFFFFFFFFFFFFFFFFFFFFFFFFFFFFFFFFFFFFFFFFFFFFFFFFFFFFFFFFFFFFFFFFFFFFFFFFFFFFFFFFFFFFBFFB
@M05620:45:000000000-G6HP7:1:1101:6878:9635 1:N:0:164
CATCCTGACCCTGAAGTACCCCATTGAGCATGGCATCGTCACCAACTGGGACGACATGGAGAAGATCTGGCACCACACCTTCTACAACGAGCTGCGCGTGGCCCCGGAGGAGCACCCAGTGCTGCTGACCGAGGCCCCCCTGAACCCCAAGGCCAACAGAGAGAAGATGACTCAGGTGAGGCTCGGCCGACGCCCGTGCTCCTCCCGTCCTTTCCCCAGTCATTTTCTGCCCGGCTCGATTTCTGACATTA
+
CCCCCFFFFFFFGGGGGGGGGGGHHHHHHHHHHHHHHGHHHGHHHGHHHHHHGGGGGHHHHHHHHHHHHHHHHGHHHGGHHHHHHHHHGGGGGHHGGGGGGFHHGGGGGGGGHHHHGGHHHHHHHHHHHHGGGGGGGGGGGGHHHHGGGGHGHHGGGGGGGGGGGGGGGGGGGGGGGGGGGGGGFFFFFFFFFFFFDFFFFFFFFFFFDFFFFFFFFFFFFFFFFFFFFFFFFFFF.@-BFEBFFEFFFF0
@M05620:45:000000000-G6HP7:1:1101:13864:9637 1:N:0:164
CATCCTGACCCTGAAGTACCCCATTGAGCATGGCATCGTCACCAACTGGGACGACATGGAGAAGATCTGGCACCACACCTTCTACAACGAGCTGCGCGTGGCCCCGGAGGAGCACCCAGTGCTGCTGACCGAGGCCCCCCTGAACCCCAAGGCCAACAGAGAGAAGATGACTCAGGTGAGGCTCGGCCGACGCCCGTGCTCCTCCCGTCCTTTCCCCAGTCATTTTCTGCCCGGCTTGATTTCTGACATTT
+
CCDDDFFFFFFFGGGGGGGGGGGHHHHHHHHHHGHHHGHHHGHHHGHHHHHHGGGGGHHHHHHHGHGHHHHHHGHHHGGHHHHHHHHHGGGGGHHGGGGGGGHHGGGGGGGGHHHHGGHGHHHHHHHHHHGGGGGGGGGGGGHHHHGGGGHGHHGGGGGGGGGGGGGGGGGGGGGGFFGGGGGGFFFFFCFFFFFF@DFFFFFFFFFBDF.FFFFFFFFFFFFFFFHFFFFFBFFFFFAFFFFFF0FFFF0
@M05620:45:000000000-G6HP7:1:1101:16074:9639 1:N:0:164
CATCCTGACCCTGAAGTACCCCATTGAGCATGGCATCGTCACCAACTGGGACGACATGGAGAAGATCTGGCACCACACCTTCTACAACGAGCTGCGCGTGGCCCCGGAGGAGCACCCAGTGCTGCTGACCGAGGCCCCCCTGAACCCCAAGGCCAACAGAGAGAAGATGACTCAGGTGAGGCTCGGCCGACGCCCGTGCTCCTCCCGTCCTTTCCCCAGTCATTTTCTGCCCGGCTTGATTTCTGACATTT
+
CDDDDFFFFFFFGGGGGGGGGGGHHHHHHHHHHHHHHGHHHGHHHGHHHHHHGGGGGHHHHHHHHHHHHHHHHGHHHGGHHHHHHHHHGGGGGHHGGGGGFEHHGGGGGGGGHHHHGGHGHHHHHHHGHHGGGGGGGGGGGGHHHHGGGGHGHHGGGGGGGGGGFGGGGGGGGGGGGGGGGGGGFFFFFFFFFFFF@DFFFFFFFFFEDFDFFFFFFFFFFFFFFFHFFFFFDFFFFAAFFFFFB0FFFF0
@M05620:45:000000000-G6HP7:1:1101:27051:9647 1:N:0:164
TACCTGTACTGGGGAAGCGTGTAGCAATCGCCATTCCTACCCTAAAGATCGGAAGAGCACACGTCTGAACTCCAGTCACGTCGACGCATCTCGTATGCCGTCTTCTGCTTGAAAAAAAAACAAAACATAATAGACCATCATGAATCCGGGGCCCGCTTTATGCCAGCAACAGATGCGGTATTGGGGACTGTGCGCGAGAGATCCCCACACAATAGAGCCGCCAACAGGGGGCTAGTATAGATTGTGCCTTC
+
BBBCCFFFFFFFGGFEFGGGGGHHHHHHHGGGGFHHHHGHHHHHHHH5FGHGGGGHHHHHHHGGHHGDGHHHHHHHHHHGHHGGGGGCFEHHHGGHHHHGGGHGHHHGGHH?GHFFGFFC//<0?0/11<11111101111111<11.---------..0000000.:/..//000--...000.-.-9.///.------.9///./....://////.-----../..----..//////////;/////
@M05620:45:000000000-G6HP7:1:1101:6892:9648 1:N:0:164
CATCCTGACCCTGAAGTACCCCATTGAGCATGGCATCGTCACCAACTGGGACGACATGGAGAAGATCTGGCACCACACCTTCTACAACGAGCTGCGCGTGGCCCCGGAGGAGCACCCAGTGCTGCTGACCGAGGCCCCCCTGAACCCCAAGGCCAACAGAGAGAAGATGACTCAGGTGAGGCTCGGCCGACGCCCGTGCTCCTCCCGTCCTTTCCCCAGTCATTTTCTGCCCGGCTTGATTTCTGACATTA
+
CCCCCFFFFFFFGGGGGGGGGGGHHHHHHHHHHHHHHGHHHGHHHGHHHHHHGGGGGHHHHGHHHHHHHHHHHGHHHGGHHHHHHHHHGGGGGHHGGGGGGGHHGGGGGGGGHHHHGGHHHHHHHHHHHHGGGGGGGGGGGEGHHHGGGGHGHHGGGGGGGGGGFGGGGGGGGGFGGGGGGGGGFFFFFCFFFFFF@.AEFFFFFFDEFFFFFFFFFEFFF0FFFFFFFEFFDCCF;-:FFFFFFBFBFF0
@M05620:45:000000000-G6HP7:1:1101:16088:9654 1:N:0:164
CATCCTGACCCTGAAGTACCCCATTGAGCATGGCATCGTCACCAACTGGGACGACATGGAGAAGATCTGGCACCACACCTTCTACAACGAGCTGCGCGTGGCCCCGGAGGAGCACCCAGTGCTGCTGACCGAGGCCCCCCTGAACCCCAAGGCCAACAGAGAGAAGATGACTCAGGTGAGGCTCGGCCGACGCCCGTGCTCCTCCCGTCCTTTCCCCAGTCATTTTCTGCCCGGCTTGATTTCTGACATTA
+
AABCCFFFFFFFGGGGGGGGGGGHHHHHHHHHHHHHHGHHHGHHGGHHHHGHGGGGGHHHHGHHHHHHHGHHHGHHHGGHGHHGHHHHGGGGGHHGGGEFGGHHGGGGGGGGHHHHGGH?GHHHHHHHHHGGGGGGGGGGGGGHHHGGGGHGHFGGGGGGGGGEGGGCGGGGGGGGGGGGGGGGFFFFFFCFFFFFFFFFFFFFFFD:DFFFFFFFFFFFFFFFFFFFFFFFFFFFFDAFBBFFF/;BFF/
@M05620:45:000000000-G6HP7:1:1101:6868:9656 1:N:0:164
CATCCTGACCCTGAAGTACCCCATTGAGCATGGCATCGTCACCAACTGGGACGACATGGAGAAGATCTGGCACCACACCTTCTACAACGAGCTGCGCGTGGCCCCGGAGGAGCACCCAGTGCTGCTGACCGAGGCCCCCCTGAACCCCAAGGCCAACAGAGAGAAGATGACTCAGGTGAGGCTCGGCCGACGCCCGTGCTCCTCCCGTCCTTTCCCCAGTCATTTTCTGCCCGGCTTGATTTCTGACATTA
+
DCDDCFFFFFFFGGGGGGGGGGGHHHHHHHHHHHHHHGHHHGHHHGHHHHHHGGGGGHHHHHHHHHHHHHHHHGHHHGGHHHHHHHHHGGGGGHHGGGGGGGHHGGGGGGGGHHHHGGHHHHHHHHHHHHGGGGGGGGGGGGHHHHGGGGH.CGGGGGGGGGGGGGGGGGGGGGGGHGGGGGGGFFFFFFFFFFFFDDFFFFFFFFFEFFFFFFFFFFFFFFFFFFFFFFFFFFFFFFFFFFFFFFFFFF0
@M05620:45:000000000-G6HP7:1:1101:16065:9660 1:N:0:164
CATCCTGACCCTGAAGTACCCCATTGAGCATGGCATCGTCACCAACTGGGACGACATGGAGAAGATCTGGCACCACACCTTCTACAACGAGCTGCGCGTGGCCCCGGAGGAGCACCCAGTGCTGCTGACCGAGGCCCCCCTGAACCCCAAGGCCAACAGAGAGAAGATGACTCAGGTGAGGCTCGGCCGACGCCCGTGCTCCTCCCGTCCTTTCCCCAGTCATTTTCTGCCCGGCTTGATTTCTGACATTA
+
CCCCCFFFFFFFGGGGGGGGGGGHHHHHHHHHHHHHHGHHHGHHHGHHHHHHGGGGGHHHHHHHHHHHHHHHHGHHHGGHHHHHHHHHGGGGGHHGGGGGGGHHGGGGGGGGHHHHGGHGHHHHHHHHHHGGGGGGGGGGGGHHHHGGGGHGHHGGGGGGGGGGGGGGGGGGGGGGGGGGGGGGFFFFFFFFFFFFDFFFFFFFFFFEFFFFFFFFFFFBFFFFFFFFFFFFFFFFFFFFFFFFFFFFFF0
@M05620:45:000000000-G6HP7:1:1101:15949:9664 1:N:0:164
CATCCTGACCCTGAAGTACCCCATTGAGCATGGCATCGTCACCAACTGGGACGACATGGAGAAGATCTGGCACCACACCTTCTACAACGAGCTGCGCGTGGCCCCGGAGGAGCACCCAGTGCTGCTGACCGAGGCCCCCCTGAACCCCAAGGCCAACAGAGAGAAGATGACTCAGGTGAGGCTCGGCCGACGCCCGTGCTCCTCCCGTCCTTTCCCCAGTCATTTTCTGCCCGGCTTGATTTCTGACCTTA
+
DDDDDFFFFFFFGGGGGGGGGGGHHFHHHHHHHHHHHGHHHGHHHGHHHHHHGGGGGHHHHHHHHHHHHHHHHGHHHGGHHHHHHHHHGGGGGHHGGGGGGGHHGGGGGGDGHHHHGGHCHHHHHHHHHHGGGGGGGGGGGGHHHHGGGGHGHHGGGGGGGGGGGGGGGGGGGGGGGGGGFEGGFFFFFFFFFFFABDFEFFFFFFFEADDFFFFFFFFFFFFFFFFBBFFFDFFFFFAFFFFFB9F/;B0
@M05620:45:000000000-G6HP7:1:1101:15967:9666 1:N:0:164
CATCCTGACCCTGAAGTACCCCATTGAGCATGGCATCGTCACCAACTGGGACGACATGGAGAAGATCTGGCACCACACCTTCTACAACGAGCTGCGCGTGGCCCCGGAGGAGCACCCAGTGCTGCTGACCGAGGCCCCCCTGAACCCCAAGGCCAACAGAGAGAAGATGACTCAGGTGAGGCTCGGCCGACGCCCGTGCTCCTCCCGTCCTTTCCCCAGTCATTTTCTGCCCGGCTTGATTTCTGACATTT
+
DDDDDFFFFFFFGGGGGGGGGGGHHHHHHHHHHHHHHGHHHGHHHGHHHHHHGGGGGHHHHHHHHHHHHHHHHGHHHGGHHHHHHHHHGGGGGHHGGGGGGGHHGGGGGGGGHGHHGGHGHHHHHHHHHHGGGGGGGGGGGGHHHHGGGGHGHHGGGGGGGGGGGGGFGGGGGGGGHGGGGGGGFFFFFFFFFFFF@FFFFFFFFFFBDFFFFFFFFFFFFFFFFHHHFFFFFFFFFFFFFFFFFBFFFF0
@M05620:45:000000000-G6HP7:1:1101:16766:9674 1:N:0:164
CATCCTGACCCTGAAGTACCCCATTGAGCATGGCATCGTCACCAACTGGGACGACATGGAGAAGATCTGGCACCACACCTTCTACAACGAGCTGCGCGTGGCCCCGGAGGAGCACCCAGTGCTGCTGACCGAGGCCCCCCTGAACCCCAAGGCCAACAGAGAGAAGATGACTCAGGTGAGGCTCGGCCGACGCCCGTGCTCCTCCCGTCCTTTCCCCAGTCATTTTCTGCCCGGCTTGATTTCTGACATTT
+
ABBCCFFFFFFFGGGGGGGGGGGHHHHHHHHHFHGHHGHHHGHHHGHHFHHHGGGGGHGHHHHFHHGHHHHGHGHHGGGHHHHHHHHHGGGGGHHGGGEGCEHHGGGGGGG?HHHHGGHGHHHHHHGGHH@DGGGGGGGGGGHHHHGGGGGGHHG.EGGGGGGGGFGGGGFFGGGFGFGF?FEFFFEFFFFFFFFF>DFFFFEFFFD;DDAFFBFBFFDFFFF9BFFFFFFFF;CFBAF0;FBFFBBBFF0
@M05620:45:000000000-G6HP7:1:1101:4115:9677 1:N:0:164
CATCCTGACCCTGAAGTACCCCATTGAGCATGGCATCGTCACCAACTGGGACGACATGGAGAAGATCTGGCACCACACCTTCTACAACGAGCTGCGCGTGGCCCCGGAGGAGCACCCAGTGCTGCTGACCGAGGCCCCCCTGAACCCCAAGGCCAACAGAGAGAAGATGACTCAGGTGAGGCTCGGCCGACGCCCGTGCTCCTCCCGTCCTTTCCCCAGTCATTTTCTGCCCGGCTTGATTTCTGACATTA
+
CCCCDFFFFFFFGGGGGGGGGGGHHHHHHHHHHGHHHGHHHGHHHGHHHHHHGGGGGHHGHHHHHHHHHHHHHGHHHGGHHHHHHHHHGGGGGHHGGGGGGGHHGGGGGGGGHHHHGGHHHHHHHHHHHHGGGGGGGGGGGGHHHHGGGGHGHHGGGGGGGGGGGGGGGGGGGGGGGGGGGGGGFFFFFFFFFFFFCFFFFFFFFFFFFFFFFFFFFFFFFFFFFFFFFFFFFFFFFFAFFFFFFFFFFF0
@M05620:45:000000000-G6HP7:1:1101:16737:9687 1:N:0:164
CATCCTGACCCTGAAGTACCCCATTGAGCATGGCATCGTCACCAACTGGGACGACATGGAGAAGATCTGGCACCACACCTTCTACAACGAGCTGCGCGTGGCCCCGGAGGAGCACCCAGTGCTGCTGACCGAGGCCCCCCTGAACCCCAAGGCCAACAGAGAGAAGATGACTCAGGTGAGGCTCGGCCGACGCCCGTGCTCCTCCCGTCCTTTCCCCAGTCATTTTCTGCCCGGCTTGATTTCTGACATTA
+
CCCCCFFFFFFFGGGGGGGGGGGHHHFHGHHHHHGHHGHHHGHHFGHHHHHHGGGGGHHHHHFHHHHHHGHHHGHHHGGHHHHHHHHHGGGGGHHGGGGGGGHHGGGGGGGGHHHHGGHHHGHHHHHGHHGCGGGGGGGGGGHGHHGGGFHGHHGGGGGFGFGGGGGGGGGGGGGGGGGGGGGGFFFFFFFFFFFF9ADFFFFFFFFFFFFFFFFFFFFFFFFFFFFFFFFFFFFFFAAFFFFFFEFFFF0
@M05620:45:000000000-G6HP7:1:1101:21405:9691 1:N:0:164
ATCTCTATCTCCTAAAAACCTGTTTAGATTTGGAGATAGACCTTCAGGTTTTTCATCATTTTCTGCATGAATTATACATTGACCACGTTCCAGCGTGGTCAGTTTGCAGCATTCTGTTATTTTGTTTGACAGAGCGCCTTCCTGCGACCCCACGCAGGACATGCCTTTTCCCTGCCACAGGGCAAATCAAGCATCAGTTTTAAAGATTTATTCTTTAATAAAGGATCTCAAAGCCAGCTTTAGAAAAAGGC
+
CCCCCFFFFFFFGGGGGGGGGGHHHHHHHHHHHHHHHHHGHHHHHHHHHHHGGHHHHHHHHHHIHHHHHHHHHHHHHHHHHHHHHHGHHHHHHHGGGGHHHHHHHHHHHHHHHHHHHHHHHHHHHHHHHHHHHF3//>//33333///>//////////?0111111111?F11>01>00......100000<100<1<11101:1::11::<1:<1<1:1<10/:<:FB1:1CF/:E00111011/....
@M05620:45:000000000-G6HP7:1:1101:4129:9694 1:N:0:164
CATCCTGACCCTGAAGTACCCCATTGAGCATGGCATCGTCACCAACTGGGACGACATGGAGAAGATCTGGCACCACACCTTCTACAACGAGCTGCGCGTGGCCCCGGAGGAGCACCCAGTGCTGCTGACCGAGGCCCCCCTGAACCCCAAGGCCAACAGAGAGAAGATGACTCAGGTGAGGCTCGGCCGACGCCCGTGCTCCTCCCGTCCTTTCCCCAGTCATTTTCTGCCCGGCTTGATTTCTGACATTT
+
CCCCCFFFFFFFGGGGGGGGGGGHHFHHHHHGHGEHHGHHHGHHHGHHHHHHGGGGGHHHHHHHHHHGHHHHHGHHHGGHHHHHHHHHEGGGGHHGGGFGGGHHGGFGGGFGHHHHGGHGHHHHHHHGHHCGGGGGGGGGGGHHHHGGGGHGHHGEGEFGGGFG0FGGGGGGGGBEGFGFFCFGFFFFFCFFFFF;@ADFFFFFFFBEDF?FFFFFFFDFFFFFFFFFFFFED-BDB>9:FFFFB0BFFF0
@M05620:45:000000000-G6HP7:1:1101:4109:9696 1:N:0:164
CATCCTGACCCTGAAGTACCCCATTGAGCATGGCATCGTCACCAACTGGGACGACATGGAGAAGATCTGGCACCACACCTTCTACAACGAGCTGCGCGTGGCCCCGGAGGAGCACCCAGTGCTGCTGACCGAGGCCCCCCTGAACCCCAAGGCCAACAGAGCGAAGATGACTCAGGTGAGGCTCGGCCGACGCCCGCGCTCCTCCCGTCCTTTCCCCACTCCTTTTCTGCCCGGCTTGCTTTCTGCCCTTC
+
ABBBCFFFFFFFGGGGGGGGGGGHHHHHHHHHHHGHHGHHHGHDHGHHHGHHGGFEGHHBGGGHHHHHHGHBGGHHHGGHHHHHHHFHCFAEECGEGEE@EEHHGEB/CCAFGGHHG/<<?F<<FFC<FG@---AFGGGGC:/0CHGG..:.CGA.;./;9/--:9.0;0CBF00/;00;9;9A--AD-9@:@FF---:9:D0BFF.9AD.0:BFFF9.9B/9999F00BFF.-;@--.099;000;99//
@M05620:45:000000000-G6HP7:1:1101:18808:9746 1:N:0:164
ATCTCTATCTCCTAAAAACCTGTTTAGATTTGGAGATAGACCTTCAGGTTTTTCATCATTTTCTGCATGAATTATACATTGACCACGTTCCAGCGTGGTCAGTTTGCAGCATTCTGTTATTTTGTTTGACAGAGTGTCTTGTTGAGAACATATGTAGGACATGATTTTTTCCTGCAACAGGGAAAATAAAGTATAAGTTTTAAAGATTTATTCTTTAATAAAGGATCTCAAAGCCAGCTTTAGAAAAAGGA
+
DDDEEFFFFFFFGGGGGGGGGGHHHHHHHHHHHHHHHHHHHHHHHHHHHHHGGHHHHIHHHIHHIHHHHHHHHHHHHHHHHHHHHHGHHHHHHHGGGGHHHHHHHHHHHHHHHHHHHHHHHHHHHHHHHGHHHHHHHHHHHHHHHHHHHHHHHHHHHHHHHHHHHHHHHGHHHHHHHHHHHGGHHHHHHHHHHHHHHGHHHHHGHHHHHHHHHHHHHHHHHHHHHHHHHGHHHFHHHGHHHHHHHHHHGGH
@M05620:45:000000000-G6HP7:1:1101:18811:9766 1:N:0:164
ATCTCTATCTCCTAAAAACCTGTTTAGATTTGGAGATAGACCTTCAGGTTTTTCATCATTTTCTGCATGAATTATACATTGACCACGTTCCAGCGTGGTCAGTTTGCAGCATTCTGTTATTTTGTTTGACAGAGTGTCTTGTTGAGAACATATGTAGGACATGATTTTTTCCTGCAACAGGGAAAATAAAGTATAAGTTTTAAAGATTTATTCTTTAATAAAGGATCTCAAAGCCAGCTTTAGAAAAAGGA
+
ABCCCFFFFFFFGGGGGFGGGGGHHGHHHHGHCHFHHFHHHHGHHFHHHHHGGGHHHFHHGHHHHHHHHEHHHFHHHHHHHHFHHHGHHHHHHGCEDFHFHHHHHHHHHHHHHGHHHH4GHHHHHHHHHGGFFHHHHHHHHHEHFGGHHHHGHHHHHHFHHGHHHHHHHGHHHHGGHHFGHGGHEHHHFGFGFFHHHHHGHGHDGGHHHHHHHHHHDGHHDFHEHHHHFHHGHHHHHGHHGGH0G0:.ED/
@M05620:45:000000000-G6HP7:1:1101:25575:9768 1:N:0:164
TACCTGTACTGGGGAAGCATTTGAATATCCCCCCATGGTGATGGGGACGGAGAACTGCTCCATAAACACAGGCAACGTGCCTAACTTTCCCGGGAAGATGAAGTCAAAGAGCGACCACAGCTCTTCGGAGGTTATTTTGCATCGGTGAGCCAGACAGAATGATCCGATGAGGGGTGCGAAACTATTTGAGGAAAGGAAGCACCTTTTTATTAAATTTACCTTTTAGCAATCGCCATTCCTACCCTAAAGAT
+
CCCCCFFFFFFFGGGGGGGGGGHHHHHHHHHGGGGHHHHHHHHHHGGGGGGGGHHHHHHHHHHHHHHHHHHHGHHHGHHHHHHHHHHHHHHGGGGGGHHHHHHHHHHHHHHHGGGGGHHHHHHHHHHGGGGGHHHHHHHHHHHGGGGFGHHHHHGHHHHHHHHHHHGGGHHHGGEDGGGGGGGGGGGGGGGGGGGGGGGGGGFFFFFFFFFFFFFFFFFFFFFFEFFFFFFFFFFFFFFFFFFFFFFFFFF
@M05620:45:000000000-G6HP7:1:1101:17666:9768 1:N:0:164
AAACCAAGCAGACACTCACCGCTCCCTCGCCACAGGCCAATAGTTTGTCCTCACTGAGTTGGCAACAAGTGGCTGCTGTGGCTGCCATTTTTCTGGTGATGGCCATCAGCTCCGACGAGGTCAGCTGGGGGGCTTTCTTTGTGTAAGCAACGAGAAACCTGAAAGAAGCATTTTTTAACTAAGTCCTGCTGAGTCATTCATGAGTTTTTAGCCGCCTTGCTTCTTCTCACAGACTCTCTACTCTCATGCCC
+
3ABBBBBFACFFFGGGGGGGGGGGGGHHEGGGGHHGGGCFHFGHHHHHHHHHHHHHHGHHHHFGHHFGFHHGGHGGHHHHHGHFGH3FGHHHHHHHHGFGGFHHBGHHGHHHGGGGE?DCGF1FHHHHGGCGGGGGGGGGBGFGEEFBFFFBEFFFFFFFFEBBFFFFFFFFFFFBFFFF/BFFFFFFFFB9FFBFFFFFFFFB;BFFFF9FFDBBFFFFFFFFFFFF/B/;BFFFFFF/FFFFFFF/FF/
@M05620:45:000000000-G6HP7:1:1101:17649:9777 1:N:0:164
AAACCAAGCAGACACTCACCGCTCCCTCGCCACAGGCCAATAGTTTGTCCTCACTGAGTTGGCAACAAGTGGCTGCTGTGGCTGCCATTTTTCTGGTGATGGCCATCAGCTCCGACGAGGTCAGCTGGGGGGCTTTCTTTGTGTAAGCAACGAGAAACCTGAAAGAAGCATTTTTTAACTAAGTCCTGCTGAGTCATTCATGAGTTTTTAGCCGCCTTGCTTCTTCTCACAGACTCTCTACTCTCATGCCA
+
AAAAAA1CAFFFGGGGGGGG0EEGGGHHGGGCEFHHGGGGGBGHHHHHHHHHHHHFHHHHGFHHFHGHHHHFFHGGHFHHHHHGFHFHHHHHHHHHHHFHEHHHGGHHHHHHHGGGGGGGGHBGHHHHGGGGGGGGGGGGGGEGFFFFBFF@FFFBFFFFFF/BFFFFFFFFFFF@E/FFBFFFFFFFFFF/FFFFFFFFFFFB9;FFFFFFFA@@FFBFFFFFFFFFBFFF9F/BFFFFFFFFFEFBFFB
@M05620:45:000000000-G6HP7:1:1101:25589:9781 1:N:0:164
TACCTGTACTGGGGAAGCATTTGAATATCCCCCCATGGTGATGGGGACGGAGAACTGCTCCATAAACACAGGCAACGTGCCTAACTTTCCCGGGAAGATGAAGTCAAAGAGCGACCACAGCTCTTCGGAGGTTATTTTGCATCGGTGAGCCAGACAGAATGATCCGATGAGGGGTGCGAAACTATTTGAGGAAAGGAAGCACCTTTTTATTAAATTTACCTTTTAGCAATCGCCATTCCTACCCTAAAGAT
+
CCCCCFFFFFFFGGGGGGGGGGHHHHHHHHHGGGGHHHHHHHHHHGGGGGGGGHHHHHHHHHHHHHHHHHHHGHHHGHHHHHHHHHHHHHHGGGEGGHHHHHHHHHHHHHHHGGGGGHHHHHHHHHHGGGGGHHHHHHHHHHHGDEDGHGHHHHGHHHHHHHHHHHEGGHHHGGGFGGGGGGGGGGGGGGGGGGGGGGGGGGFFFFFFFFFFFFFFFFFFFFFFFFFFFFFFFFFFFFFFFFFFFFFFFFF
@M05620:45:000000000-G6HP7:1:1101:16147:9786 1:N:0:164
[truncated: 12,548,058 more chars]
