# Supplementary material for: Fast but not furious: a streamlined selection method for genome-edited cells
Source: Life Sci Alliance. 2021 Apr 26;4(6):e202101051. doi: 10.26508/lsa.202101051 (PMC8127327; doi:10.26508/lsa.202101051)
Supplement: Supplementary file 1 [file LSA-2021-01051_Supplemental_Data_1.zip › SANGER and Deep Sequencing/AFP/165_S165_L001_R1_001.fastq]

@M05620:45:000000000-G6HP7:1:1101:15492:1668 1:N:0:165
TTCTCTATCTCCTAAAAACCTGTTTAGATTTGGAGATAGACCTTCAGGTTTTTCATCATTTTCTGCATGAATTATACATTGACCACGTTCCAGCGTGGTCAGTTTGCAGCATTCTGTTATTTTGTTTGACAGAGTGTCTTGTTGAGAACATATGTAGGACATGATTTTTTCCTGCAACAGGGAAAATAAAGTATAAGTTTTAAAGATTTATTCTTTAATAAAGGATCTCAAAGCCAGCTTTAGAAAAAGGA
+
1>AA>F3DFFFFGEBBA1EAFCGFF3F1DFE111B1BFD1AAFGFDGBGHGGGF2FE2FFFHDGHB2BBDDGGFGBG2GGE1FG1AAGGGHFGBFGGGHGFHHHFGFFHGGFHHFEHGBGGHHFEGHHBB>EBCGFHFFGFHHG2CCFG0EGHEFFGH1CGFC1FGHHFGFDGFB01@0GEAA0<0?<?<FHHHDFGHGGH111<1>GH1GHGHHHF0=0000<CDGH<000<B:/:EHHHB00;:/.A./
@M05620:45:000000000-G6HP7:1:1101:18591:1674 1:N:0:165
TTCTCTATCTCCTAAAAACCTGTTTAGATTTGGAGATAGACCTTCAGGTTTTTCATCATTTTCTGCATGAATTATACATTGACCACGTTCCAGCGTGGTCAGTTTGCAGCATTCTGTTATTTTGTTTGACAGAGTGTCTTGTTGAGAACATATGTAGGACATGATTTTTTCCTGCAACAGGGAAAATAAAGTATAAGTTTTAAAGATTTATTCTTTAATAAAGGATCTCAAAGCCAGCTTTAGAAAAAGGA
+
1>>AAFFFFFFFGF111BEEGFGGH3D1GGFD11B1FBFBEFGHG1D1FGGFGH2GG2FGHHHHFB2FF1AGGDGBFGFHFBDF1AAGHHGB1>EF??GDD0GGHFGHFFFHHGHEHHBGHHHHFHHHBD1E0BGGHFHHHHHG2FC1FBGFGHHBFEBFFFGBGGHHHGGDGFBF1<0<FF/0/0?111?GGGBGBHGHHG1=F1>GHFHHHHHH00=00<0</<GHF0D<FF./CEHHH0C000::.A/
@M05620:45:000000000-G6HP7:1:1101:18576:1685 1:N:0:165
TTCTCTATCTCCTAAAAACCTGTTTAGATTTGGAGATAGACCTTCAGGTTTTTCATCATTTTCTGCATGAATTATACATTGACCACGTTCCAGCGTGGTCAGTTTGCAGCATTCTGTTATTTTGTTTGACAGAGTGTCTTGTTGAGAACATATGTAGGACATGATTTTTTCTTCCATCGGGTAAATTAAGTTTTAGTTTTTAAGGTTTTTTTCTTTATTAAAGTTTCTCAAACCCAGCTTTAGAAAAGGTA
+
1>1AAFBFFFFFG11111AEFAGHHFCBGHHFCBCBGFF1AFGGGGFBGGHGGHHHHFGHHHGHEFDFB1AHGFGEG2FHFBEECF?GHGFFFBEF?@GGBCHHHHFBEGFHHFHGHHFHHHHHHHHGBGFBBGHHHGHHHHHE2F/1F0GFHGHGEEBCCFC1GGHHH/@1>21121///<<<11?D111111<<=FGHC<C111>F..<-/=GFC0C0C0:00:0000:00:....;C0000009/.00
@M05620:45:000000000-G6HP7:1:1101:15493:1687 1:N:0:165
TTCTCTATCTCCTAAAAACCTGTTTAGATTTGGAGATAGACCTTCAGGTTTTTCATCATTTTCTGCATGAATTATACATTGACCACGTTCCAGCGTGGTCAGTTTGCAGCATTCTGTTATTTTGTTTGACAGAGTGTCTTGTTGTGAACATATGTAGGACATGATTTTTTCCTGCAACAGGGAAAATAAAGTATAAGTTTTAAAGATTTATTCTTTAATAAATGATCTCAAAGCCAGCTTTAGAAAAAGTA
+
1>>AAF3DFFFFGGF1A1AAF1FFFBD1DFE11101BF1DB1FGFG11DGGGGF2FD2GFFHDG212B21EGGBGFF2FG11BFB//FGFFDD0/E/>GFDCGGG@1F1@GDGFFBGF2GGHF2>GHB1111>0B1FBDF1BG00<2FFBFGF2GGF11<0B11BGGHFCEBG1B01@0@///0/0?<?1<FBGFF1G>FGD1111>FH1FFGHHHF0=000000=DF00000/./.:GFHG00;0/:.00
@M05620:45:000000000-G6HP7:1:1101:18122:1803 1:N:0:165
TAACCAAGCAGACACTCACCGCTCCCTCGCCACAGGCCAATAGTTTGTCCTCACTGAGTTGGCAACAAGTGGCTGCTGTGGCTGCCATTTTTCTGGTGATGGCCATCAGCTCCGACGAGGTCAGCTGGTGGGCTTTCTTTGTGTAAGCAACGAGAAACCTGAAAGAAGCATTTTTTAACTAAGTCCTGCTGAGTCATTCATGAGTTTTTAGCCGCCTTGCTTCTTCTCACAGACTCTCTACTCTCACGCCA
+
3>>AAFBFBFFFGGGGGGGGGGGGGGHHGGGGGHHHGGHHHHHHHHHHHHHHHHHHHHGHHHHHHHGGHHHHGHGGHHHHHHHGGHHHHHHHHHHHHHHHHFHFHHHHHHHHHGGGGGGGGHHHHHHHCHGGGHHHFHHHHHHHHHHHHHHGEGFGHHHHHGHFHHHHHHHHHHHGEGHHHEGHHHHHHHHEHHHHGGGGGGEGGGGGGGGFFDCGGGGGGGGGGGFFFFFFEFFFFFFFFFFFFFFFFE.
@M05620:45:000000000-G6HP7:1:1101:18114:1819 1:N:0:165
AAACCAAGCAGACACTCACCGCTCCCTCGCCACAGGCCAATAGTTTGTCCTCACTGAGTTGGCAACAAGTGGCTGCTGTGGCTGCCATTTTTCTGGTGATGGCCATCAGCTCCGACGAGGTCAGCTGGTGGGCTTTCTTTGTGTAAGCAACGAGAAACCTGAAAGAAGCATTTTTTAACTAAGTCCTGCTGAGTCATTCATGAGTTTTTAGCCGCCTTGCTTCTTCTCACAGACTCTCTACTCTCACGCCA
+
3AABCBCFCFFFGGGGGGGGGGGGGGHHGGGGGHHHGGHHHHHHHHHHHHHHHHHHHHHHHHHHHHHGHHHHGHGGHHHHHHHGGHHHHHHHHHHHHHHHHGHHHHHHHHHHHGGGGGGGFHHHHHHHGHGGGHHHGHHHHHHHHHHHHHHGGGGGHHHHHHHHHHHHHHHHHHHGHHHHHHHHHHHHHHHHHHHGGGGGGGGGGGGGGGGGGGGGGGGGGGGGGFFFFFFFFFFFFFFFFFFFFFFFFFA
@M05620:45:000000000-G6HP7:1:1101:13670:1822 1:N:0:165
TTCTCTATCTCCTAAAAAACCTGTTTAGATTTGGAGATAGACCTTCAGGTTTTTCATCATTTTCTGCATGAATTATACATTGACCACGTTCCAGCGTGGTCAGTTTGCAGCATTCTGTTATTTTGTTTGACAGAGTGTCTTGTTGAGAACATATGTAGGACATGATTTTTTCCTGCAACAGAGAAAATAAAGTATAAGTTTTAAAGATTTATTCTTTAATAAAGGATCTCAAAGCCAGCTTTAGAAAAAGG
+
3>ABBFFFFFFFGGGGGGGGGGHHHHHHFHHHHCHHHHHHGHFHHHG5GHGHGGHHHHFHHHHHHFFFHHHHHHHHHHHHHHHHHHFGHHHHHHHGGGGHHFHHHHFHDHHHHHHHHHH4GHHHHHHHG3GGGFHHHHFHH3BGFBFAGHHHHHHHHHHHHFHHGHHHHHGHDHHGHHHFF0?0GH0FFFGFDFGFHHHHHHHFFGHGGGGHHHHHHG0=D<0DGBGHHHHHFHGGHHGHHHFGFGHGHGG
@M05620:45:000000000-G6HP7:1:1101:15412:1843 1:N:0:165
AAACCAAGCAGACACTCACCGCTCCCTCGCCACAGGCCAATAGTTTGTCCTCACTGAGTTGGCAACAAGTGGCTGCTGTGGCTGCCATTTTTCTGGTGATGGCCATCAGCTCCGACGAGGTCAGCTGGGGGGCTTTCTTTGTGTAAGCAACGAGAAACCTGAAAGAAGCATTTTTTAACTAAGTCCTGCTGAGTCATTCATGAGTTTTTAGCCGCCTTGCTTCTTCTCACAGACTCTCTACTCTCATGCCA
+
3AACCBCFCFFFGGGGGGGGGGGGGGHHGGGGGHHHGGHHHHHHHHHHHHHHHHHHHHHHHHHHHHHHHHHHGHGFHHHHHHHGGHHHHHHHHHHHHHHHHHHHHHHHHHHHHGGGGGGGGHHHHHHHGGGGGGGGGGGGGGGGGGFFFFFFFFFFFFFFFFFFFFFFFFFFFFFFEFFFFFFFFFFFFFFEFFFFFFFFFFFFFFFFFFFFFFFFFFFFFFFFFFFFFFFFFFFFFFFFFFFFFFFFFFB
@M05620:45:000000000-G6HP7:1:1101:15404:1861 1:N:0:165
AAACCAAGCAGACACTCACCGCTCCCTCGCCACAGGCCAATAGTTTGTCCTCACTGAGTTGGCAACAAGTGGCTGCTGTGGCTGCCATTTTTCTGGTGATGGCCATCAGCTCCGACGAGGTCAGCTGGGGGGCTTTCTTTGTGTAAGCAACGAGAAACCTGAAAGAAGCATTTTTTAACTAAGTCCTGCTGAGTCATTCATGAGTTTTTAGCCGCCTTGCTTCTTCTCACAGACTCTCTACTCTCATGCCA
+
3>AABBAFAFFFFGGGGGGGGGGGEFHHGGEEEFHHGGFHHHFGGGHHHFGHHHHGGHDFHGGFHHHFHBDDFHGGHHFGFGHGGHHGHHHHHHFHGGFFHHHHHHHHHHHFHGCGEGGG<GHHHHHHDCGBG@GGGGGGGFFFGGFFFFFBEDFFFFFFFFFFFFFFFFFFFFF?FFFFFFFFFFFFFFFFFFFFFFFFFFFFFFFFFFFFFFBBFFFFFFFFFFFFFFFFFFFFFFFFFFFFFFFBFFF
@M05620:45:000000000-G6HP7:1:1101:17000:1930 1:N:0:165
CATCCTGACCCTGAAGTACCCCATTGAGCATGGCATCGTCACCAACTGGGACGACATGGAGAAGATCTGGCACCACACCTTCTACAACGAGCTGCGCGTGGCCCCGGAGGAGCACCCAGTGCTGCTGACCGAGGCCCCCCTGAACCCCAAGGCCAACAGAGAGAAGATGACTCAGGTGAGGCTCGGCCGACGCCCGTGCTCCTCCCGTCCTTTCCCCAGTCATTTTCTGCCCGGCTTGATTTCTGACATTA
+
ABCCCFFFFFFFGGGGGGGGGGGHHHHHHHHHHHHHHGHHHGHHHGHHHHHHGGGGGHHHHHHHHHHHHHHHHGHHHGGHHHHHHHHHGGGGGHHGGGGGGGHHGGGGGGGGHHHHGGHHHHHHHHHHHHGGGGGGGGGGGGHHHHGGGGHGHHGGGGGGGGGGGGGGGGGGGGGGHGGGGGGGFFFFFFFFFFFFDFFFFFFFFFFFFFFFFFFFFFFFFFFFFFFFFFFFFFFFFFFFFFFFF:FFFF0
@M05620:45:000000000-G6HP7:1:1101:18651:1933 1:N:0:165
AGATTACTGCAACAGTTCCCCCTGGACCTGGAAAAGTTTCTTGCCTGGCTTACAGAAGCTGAAACAACTGCCAATGTCCTACAGGATGCTACCCGTAAGGAAAGGCTCCTAGAAGACTCCAAGGGAGTAAAAGAGCTGATGAAACAATGGCAAGTAAGTCAGGCATTTCCGCTTTAGCACTCTTGTGGATCCAATTGAACAATTCTCAGCATTTGTACTTGTAACTGACAAGCCAGGGACAAAACAAAGAT
+
3A>ABFFFFFFFGGGGGGGGGGGGHHHHHHHHHHHHGHHHHHHGHHHHHHHHHHHHHHHHHHHHHHHHHHHHHHHHHHHHHHHHHHHHHHHHHHGGGGHHHHHHHHHHGHHHHHHHHHHHHHHGGHGGHHHHHGHHHHHHHHHHHBGHGGHHHGHHHHHHHHHHHHHHHHGGGGGHHHHHHHHHHGHGHHHHGHHHHHHHHFHHHHHHHHHHHHHHHHHHHHHHHHHFGHHFHGGGGGGGGGGGGGGGGGF
@M05620:45:000000000-G6HP7:1:1101:16987:1952 1:N:0:165
CATCCTGACCCTGAAGTACCCCATTGAGCATGGCATCGTCACCAACTGGGACGACATGGAGAAGATCTGGCACCACACCTTCTACAACGAGCTGCGCGTGGCCCCGGAGGAGCACCCAGTGCTGCTGACCGAGGCCCCCCTGAACCCCAAGGCCAACAGAGAGAAGATGACTCAGGTGAGGCTCGGCCGACGCCCGTGCTCCTCCCGTCCTTTCCCCAGTCATTTTCTGCCCGGCTTGATTTCTGACATTA
+
3>ABBFFFFFFFGGGGGGGGGGGHHHHHFGHFHH4FGEGHHGHHHGHGC2FGGGGGGHGHHGHHHHHHHHHHHGHHHGGHHHHHHGHHGGEFGBGEGFGGGGHHGGGGGGCGHHHHGGEHHGHHHHGHHHCGCGGGGGGGFEFHHHGGDGHGGHEFGGGGGGGGFGGGGGGGGGFGGFGFGEFFFFFFFFFFFFFAD9DFFFBFFFFFDFFFFFFFFF?BBFFFFFFFFFFFFFFFFFFFFFFF/BF/BF;
@M05620:45:000000000-G6HP7:1:1101:17746:2006 1:N:0:165
ATCTCTATCTCCTAAAAACCTGTTTAGATTTGGAGATAGACCTTCAGGTTTTTCATCATTTTCTGCATGAATTATACATTGACCACGTTCCAGCGTGGTCAGTTTGCAGCATTCTGTTATTTTGTTTGACAGAGTGTCTTGTTGAGAACATATGTAGGACATGATTTTTTCCTGCAACAGGGAAAATAAAGTATAAGTTTTAAAGATTTATTCTTTAATAAAGGATCTCAAAGCCAGCTTTAGAAAAAGGA
+
ABABAFFFFFFFGGGGGGGGGGHGHHGHHHHHCHFBGHHFHHFHHHHHHHHGGHGHHHHHHHHHHHHGHDHHHHGHHHGHHGFHHHGHHHHHHHGGGFHHHHHHHHGHHFFFHHHGHHHHHHHHHHHGGHHHHHHHHHHHHHHHHFHFFGHGHBHHHGGFBFGDGHGHGGHHHHFH2@<GFGGGF0?FFDGGHGGBGHHHHF1=<<FHHHHHBGHHGHHGDFDFCDHHFD0<0<CHGGHHHGHHGCCCA./
@M05620:45:000000000-G6HP7:1:1101:19955:2016 1:N:0:165
ATCTCTATCTCCTAAAAACCTGTTTAGATTTGGAGATAGACCTTCAGGTTTTTCATCATTTTCTGCATGAATTATACATTGACCACGTTCCAGCGTGGTCGGTTTGCAGCATTCTGTTATTTTGTTTGACAGAGTGTCTTGTTGAGAACATATGTAGGACATGATTTTTTCCTGCAACAGGGAAACTAATGTATAAGTTTTAAGGTTTTATTCTTTATTAAAGGTCCTCAAAGCCAGCTTTTGAAAAAGGA
+
AAAAA3FFFFDDAG1B1FFGGFHED331BABFAGHCA1BG1FFG1BFDBBFAAGAGA2GHEGHBAGHDHABABBF22BFGGDAF1FAGH00210>?/>/B/>/?>/EFGHHF22@BFF22F22B0B>G111B00B<12BGGGFCEC/>1F112B>F2F110B1F>2211/01@11<F100///0/0>=11<11>1><===G<C10<=G<DG0=D0000000000000000:0;C./:;G0::0.0;9...C
@M05620:45:000000000-G6HP7:1:1101:17744:2024 1:N:0:165
ATCTCTATCTCCTAAAAACCTGTTTAGATTTGGAGATAGACCTTCAGGTTTTTCATCATTTTCTGCATGAATTATACATTGACCACGTTCCAGCGTGGTCAGTTTGCAGCATTCTGTTATTTTGTTTGACAGAGTGTCTTGTTGAGAACATATGTAGGACATGATTTTTTCCTGCAACAGGGAAAATAAAGTATAAGTTTTAAAGATTTATTCTTTAATAAAGGATCTCAAAGCCAGCTTTAGAAAAAGGA
+
CCCCCFFFFFFFGGGGGGGGGGHHHHHHHHHHHGHHHHHHHHHHHHHHHHHGGHHHHIHIIHIIHHHHHHHHHHHHHHHHHHHHHHGHHHHHHHGGGGHHHHHHHHHHHHHHHHHHHHHHHHHHHHHHHHHHHHHHHHHHHHHHHHHHHHHHHHHHHHHHHHHHHHHHHGHHHHHHHHHHHGGHHHHHGHHHHHHHHGHHHHHHHHHHHHHHHHHHHHHHHHHHHHHHHHHHHHHHHGHHHHHEGGHHGGG
@M05620:45:000000000-G6HP7:1:1101:17762:2025 1:N:0:165
ATCTCTATCTCCTAAAAACCTGTTTAGATTTGGAGATAGACCTTCAGGTTTTTCATCATTTTCTGCATGAATTATACATTGACCACGTTCCAGCGTGGTCAGTTTGCAGCATTCTGTTATTTTGTTTGACAGAGTGTCTTGTTGAGAACATATGTAGGACATGATTTTTTCCTGCAACAGGGAAAATAAAGTATAAGTTTTAAAGATTTATTCTTTAATAAAGGATCTCAAAGCCAGCTTTAGAAAAAGGA
+
AABBBFFFFFFFGGGFFGGGGGHHHHHHHHHHGGHGCHHFHHHHHHHHHHHGGHHHHHHHHHHGHHHHHGHHHHHHHHHHHHGHHHGHHHHGHHGGGGGGGHHHHHHHHHHGHHHHHHGHHHHHHHHHGGHHFHHHHHHHHHHHHHGHHHHGHHHHHHGHHHHHHHHHHGHHHHGGFHHHHGGFCG?FG1?FGHHHHHHHHHHGHHHHHHHHHHHHHHGDDGHHFHHHHHGHHH.;CEHHHHFBGHHGGGF
@M05620:45:000000000-G6HP7:1:1101:19955:2036 1:N:0:165
ATCTCTATCTCCTAAAAACCTGTTTAGATTTGGAGATAGACCTTCAGGTTTTTCATCATTTTCTGCATGAATTATACATTGACCACGTTCCAGCGTGGTCAGTTTGCAGCATTCTGTTATTTTGTTTGACAGAGTGTCTTGTTGAGAACATATGTAGGACATGATTTTTTCCTGCAACAGGGAAAATAAAGTATAAGTTTTAAAGATTTATTCTTTAATAAAGGATCTCAAAGCCAGCTTTAGAAAAAGGA
+
ABBBBBFFFFFFGGGGGGGGGGHHHHGHHHHHGHHHHHHHHHHHHHHHHHHGGHHHHHHHHHHHHHHHHHHHHHHHHHHHHHHHHHGHHHHHHHGGAEHGHHHHHHHHHHHHHHHHHHHHHHHHHHHHHHHHHGHGHHHHHHHHHHGHHHHHHHHHHHHHHHHHHHHHHGHHHGHHHHHHHGGHHGHGHFHGFHHHHHGHHGHFFDGHHGHGHHHHHFHHGFHEBDGHHHGGEHHHHGHHHHHHHHHF?EF
@M05620:45:000000000-G6HP7:1:1101:17738:2041 1:N:0:165
ATCTCTATCTCCTAAAAACCTGTTTAGATTTGGAGATAGACCTTCAGGTTTTTCATCATTTTCTGCATGAATTATACATTGACCACGTTCCAGCGTGGTCAGTTTGCAGCATTCTGTTATTTTGTTTGACAGAGTGTCTTGTTGAGAACATATGTAGGACATGATTTTTTCCTGCAACAGGGAAAATAAAGTATAAGTTTTAAAGATTTATTCTTTAATAAAGGATCTCAAAGCCAGCTTTAGAAAAAGGA
+
BBCBCFFFFFFFGGGGGGGGGGHHHHHHHHHHHHHHHHHHHHHHHHHHHHHGGHHHHHHHHHHIHHHHHHHHHHHHHHHHHHHHHHGGHHHHHHGGGGHHHHHHHHHHHHHHHHHHHHHHHHHHHHHHHHHHHHHHHHHHHHHHHHHHHHHHHHHHHGHHHHHHHHHHHGHHHHHHHHHHHGGHGHHHHHHHHHHHHGGHHHHHHHHHHHHHHHHHHHHHHHHGGHHHHHHGHHHHHGHHHHHHHGHHGGH
@M05620:45:000000000-G6HP7:1:1101:19397:2049 1:N:0:165
ATCTCTATCTCCTAAAAACCTGTTTAGATTTGGAGATAGACCTTCAGGTTTTTCATCATTTTCTGCATGAATTATACATTGACCACGTTCCAGCGTGGTCAGTTTGCAGCATTCTGTTATTTTGTTTGACAGAGTGTCTTGTTGAGAACATATGTAGGACATGATTTTTTCCTGCAACAGGGAAAATAAAGTATAAGTTTTAAAGATTTATTCTTTAATAAAGGATCTCAAAGCCAGCTTTAGAAAAAGGA
+
3AAACFFFFFFFGGGGGGGGGGGHHGHHHHHHHHHGHHHFHHHHHHGHHHHGGHFHHHHHHHHHGHFHHHHHHHHDHFHHHFGHHHGGHHHFGHGFGGHGHGHHHHGHHHHHHHHHHHHHHHHHHHHHHHHHHHHHHHHHHHHHHHHGHHHHHHHHHHGHHHHHHHHHHGHHHHHHFHHG/FEGHHHHHHHHHGFFGGHHHHHFHBHHHBHHHHHHHHHHHFHHHHHHHGHHHHHFCFEGHHHHFGHFGGC
@M05620:45:000000000-G6HP7:1:1101:19388:2066 1:N:0:165
ATCTCTATCTCCTAAAAACCTGTTTAGATTTGGAGATAGACCTTCAGGTTTTTCATCATTTTCTGCATGAATTATACATTGACCACGTTCCAGCGTGGTCAGTTTGCAGCATTCTGTTATTTTGTTTGACAGAGTGTCTTGTTGAGAACATATGTAGGACATGATTTTTTCCTGCAACAGGGAAAATAAAGTATAAGTTTTAAAGATTTATTCTTTAATAAAGGATCTCAAAGCCAGCTTTAGAAAAAGGA
+
CCDCCFFFFFFFGGGGGGGGGGHHHHHHHHHHHHHHHHHHHHHHHHHHHHHGGHHHHHHHHHHHIHHHHHHHHHHHHHHHHHHHHHGHHHHHHHGGGGHHHHHHHHHHHHHHHHHHHHHHHHHHHHHHGHHHHHHHHHHHHHHHHHHHHHHHHHHHHHHHHHHHHHHHHGHHHHHHHHHHHGGHHHHHHHHHHHHHHHHHHHHHHHHHHHHHHHHHHHHHHHHHHHHHHHHHGHHHHGHHHHHFHHHHGGH
@M05620:45:000000000-G6HP7:1:1101:19379:2082 1:N:0:165
ATCTCTATCTCCTAAAAACCTGTTTAGATTTGGAGATAGACCTTCAGGTTTTTCATCATTTTCTGCATGAATTATACATTGACCACGTTCCAGCGTGGTCAGTTTGCAGCATTCTGTTATTTTGTTTGACAGAGTGTCTTGTTGAGAACATATGTAGGACATGATTTTTTCCTGCAACAGGGAAAATAAAGTATAAGTTTTAAAGATTTATTCTTTAATAAAGGATCTCAAAGCCAGCTTTAGAAAAAGGA
+
AABBBFBDFFFFFGGGGGGGFEGHHGGFAFGHHBFBFFFB3FGHGHHHHFFFEHHHFHFGGHHFEFHHHFGFGGHHHFGHFFFHFFEEFGHHFGG?EEHFDFBFGHHHHHHGHHBFFGGHHFHHCHHGHHFGHHEFHHFGHBGHGGFHHHFDFGGHHHFHGHHHHFHHFFHHHHGFHFHHHGEHHFGHDHHGHGFHHFGHHHFHGFGGFHHHHHHHHHHGFHGEHHHHGGHHFHHHHGHHHGFFFHHHGCH
@M05620:45:000000000-G6HP7:1:1101:12944:2098 1:N:0:165
CATCCTGACCCTGAAGTACCCCATTGAGCATGGCATCGTCACCAACTGGGACGACATGGAGAAGATCTGGCACCACACCTTCTACAACGAGCTGCGCGTGGCCCCGGAGGAGCACCCAGTGCTGCTGACCGAGGCCCCCCTGAACCCCAAGGCCAACAGAGAGAAGATGACTCAGGTGAGGCTCGGCCGACGCCCGTGCTCCTCCCGTCCTTTCCCCAGTCATTTTCTGCCCGGCTTGATTTCTGACATTA
+
DDDDDFFFFFFFGGGGGGGGGGGHHHHHHHHHHHHHHGHHHGHHHGHHHHHHGGGGGHHHHHHHHHHHHHHHHGHHHGGHHHHHHHHHGGGGGHHGGGGGGGHHGGGGGGGGHHHHGGHHHHHHHHHHHHGGGGGGGGGGGGHHHHGGGGHGHHGGGGGGGGGGGGGGGGGGGGGGHGGGGGGGFFFFFFFFFFFFDFFFFFFFFFFFFFFFFFFFFFFFFFFFHFFFFFFFFFFFFFFFFFFFFBFFFF0
@M05620:45:000000000-G6HP7:1:1101:16508:2118 1:N:0:165
ATCTCTATCTCCTAAAAACCTGTTTAGATTTGGAGATAGACCTTCAGGTTTTTCATCATTTTCTGCATGAATTATACATTGACCACGTTCCAGCGTGGTCAGTTTGCAGCATTCTGTTATTTTGTTTGACAGAGTGTCTTGTTGAGAACATATGTAGGACATGATTTTTTCCTGCAACAGGGAAAATAAAGTATAAGTTTTAAAGATTTATTCTTTAATAAAGGATCTCAAAGCCAGCTTTAGAAAAAGGA
+
CCCCCFFFFFFFGGGGGGGGGGHHHHHHHHHHHHHHHHHHHHHHHHHHHHHGGHHHHHHHIIHHIHHHHHHHHHHHHHHHHHHHHHGHHHHHHHGGGGHHHHHHHHHHHHHHHHHHHHHHHHHHHHHHHHHHHHHHHHHHHHHHHHHHHHHHHHHHHHHHHHHHHHHHHGHHHHHHHHHHGGGHHHGGHFHHHHHHHGHHHHHHHHHHHHHHHHHHHHHHHHHHHHHHHHHHHHHHHGHHHHHFGFHFGGH
@M05620:45:000000000-G6HP7:1:1101:17413:2135 1:N:0:165
AGATTACTGCAACAGTTCCCCCTGGACCTGGAAAAGTTTCTTGCCTGGCTTACAGAAGCTGAAACAACTGCCAATGTCCTACAGGATGCTACCCGTAAGGAAAGGCTCCTAGAAGACTCCAAGGGAGTAAAAGAGCTGATGAAACAATGGCAAGTAAGTCAGGCATTTCCGCTTTAGCACTCTTGTGGATCCAATTGAACAATTCTCAGCATTTGTACTTGTAACTGACAAGCCAGGGACAAAACAAAGAT
+
BBABCFFFFFFFGGGGGGGGGGGGHHHHHHHHHHHHHHHHHHHHHHHHHHHHHHHHHHHHHHHHHHHHHHHHHHHHHHHHHHHHHHHHHHHHHHGGGGHHHHHHHHHHGHHHHHHHHHHHHHHGGHGGHHHHHGHHHHGHHHHHHHHHGHHHHGHHHHHHHHGHHHHHHHGGGGGHHHHHHHHHHHHGHHHHHHHHHHHGHHHHHHHHHHHHHHHHHFHHHHHHHHHHGHHHHGGGGGGGGGGGGGEGGGG
@M05620:45:000000000-G6HP7:1:1101:16510:2138 1:N:0:165
ATCTCTATCTCCTAAAAACCTGTTTAGATTTGGAGATAGACCTTCAGGTTTTTCATCATTTTCTGCATGAATTATACATTGACCACGTTCCAGCGTGGTCAGTTTGCAGCATTCTGTTATTTTGTTTGACAGAGTGTCTTGTTGAGAACATATGTAGGACATGATTTTTTCCTGCAACAGGGAAAATAAAGTATAAGTTTTAAAGATTTATTCTTTAATAAAGGATCTCAAAGCCAGCTTTAGAAAAAGGA
+
BCCCCFFFFFFFGGGGGGGGGGHHHHHHHHHHHHHHHHHHHHHHHHHHHHHGGHHHHHHHIIIIHHHHHHHHHHHHHHHHHHHHHHGHHHHHHHGGGGHHHHHHHHHHHHHHHHHHHHHHHHHHHHHHHHHHHHGHHHHHHHHHHHHHHHHHHHHHHHHHHHHHHHHHHGHHHHHHHHHHHGGHHHHHHHHHHHHHHGHHHHHHHHHHHHHHHHHHHHHHHHHHHHHHHGHHHHHHHGHHHHHHGHHHGGH
@M05620:45:000000000-G6HP7:1:1101:13545:2155 1:N:0:165
AAACCAAGCAGACACTCACCGCTCCCTCGCCACAGGCCAATAGTTTGTCCTCACTGAGTTGGCAACAAGTGGCTGCTGTGGCTGCCATTTTTCTGGTGATGGCCATCAGCTCCGACGAGGTCAGCTGGGGGGCTTTCTTTGTGTAAGCAACGAGAAACCTGAAAGAAGCATTTTTTAACTAAGTCCTGCTGAGTCATTCATGAGTTTTTAGCCGCCTTGCTTCTTCTCACAGACTCTCTACTCTCATGCCA
+
BBBBBBBFBFFFGGGGGGGGGGGGGGHHGGGGGGHHGGGHGFHGHHHHHHHHHHHHHHHHHGHHHHFHHGHHGHGFHHHHHHHGGHHHHHHHHHHHHHFHHHHHFGFHHHHHHGGGGFFGDHHHHHHHGGGGGGGGGGGGGFGGGGFFFFFFFFFFFFFFFFFFFFFFFFFFFFFFFFFFFFFFFFFFFFFF?FFFFFFFFFFFFFFFFFFFFFCFFFFFFFFFFFFFFFFFFFFFFFFFFFFFFFFFFFB
@M05620:45:000000000-G6HP7:1:1101:13532:2170 1:N:0:165
AAACCAAGCAGACACTCACCGCTCCCTCGCCACAGGCCAATAGTTTGTCCTCACTGAGTTGGCAACAAGTGGCTGCTGTGGCTGCCATTTTTCTGGTGATGGCCATCAGCTCCGACGAGGTCAGCTGGGGGGCTTTCTTTGTGTAAGCAACGAGAAACCTGAAAGAAGCATTTTTTAACTAAGTCCTGCTGAGTCATTCATGAGTTTTTAGCCGCCTTGCTTCTTCTCACAGACTCTCTACTCTCATGCCA
+
CCCCDCCFDFFFGGGGGGGGGGGGGGHHGGGGGHHHGGHHHHHHHHHHHHHHHHHHHHGHHHHHHHHHHHHHGHGGHHHHHHHGGHHHHHHHHHHHHHHHHHHHHHHHHHHHHGGGGGGGGHHHHHHHGGGGGGGGGGGGGGGGGGFFFFFFFFFFFFFFFFFFFFFFFFFFFFFFFFFHHFFFFFHFFFFFFFFFFFFHFHHFFFFFFFFFFFFFFFFFFHHFFFHFFFFFFFFFFFFFHFFFFFFFFFF
@M05620:45:000000000-G6HP7:1:1101:13549:2174 1:N:0:165
AAACCAAGCAGACACTCACCGCTCCCTCGCCACAGGCCAATAGTTTGTCCTCACTGAGTTGGCAACAAGTGGCTGCTGTGGCTGCCATTTTTCTGGTGATGGCCATCAGCTCCGACGAGGTCAGCTGGGGGGCTTTCTTTGTGTAAGCAACGAGAAACCTGAAAGAAGCATTTTTTAACTAAGTCCTGCTGAGTCATTCATGAGTTTTTAGCCGCCTTGCTTCTTCTCACAGACTCTCTACTCTCATGCCA
+
ABCCCABFCFFFGGGGGGGGGGGGGGHHGGGGGHHHGGHHHGHHHHHHHHHHHHHHHHGHHGHGHHHGHGHGGHGGHHHHGHHGGHGHHHHHHHHHGFFHHHHHHHHGHHHHHGGGEEGGFHHHHHGGGGGGGGGGGGGGGGGFGGFFFFFFFFFFFFFFFFFFFFFFFFFFFFFFFFFFFFFFFFFFFFFFFFFFFFFFFFFFFFFFFF/FFADFFFFFFFFFFFFFFFFEFFFFFFFFFFFFFFFFFFF
@M05620:45:000000000-G6HP7:1:1101:17241:2234 1:N:0:165
CATCCTGACCCTGAAGTACCCCATTGAGCATGGCATCGTCACCAACTGGGACGACATGGAGAAGATCTGGCACCACACCTTCTACAACGAGCTGCGCGTGGCCCCGGAGGAGCACCCAGTGCTGCTGACCGAGGCCCCCCTGAACCCCAAGGCCAACAGAGAGAAGATGACTCAGGTGAGGCTCGGCCGACGCCCGTGCTCCTCCCGTCCTTTCCCCAGTCATTTTCTGCCCGGCTTGATTTCTGACATTA
+
CCCCCFFFFFFFGGGGGFGGGGGHHHHHHHHHHHHHHGHHHGHHHGHHHHHHGGGGGHHHHHHHHHHHHHHHHGHHHGGHHHHHHHHHGGGGGHHGGGGGGGHHGGGGGGGGHHHHGGHHHHHHHHHHHHGGGGGGGGGGGGHHHHGGGGHGHHGGGGGGGGGGGGGGGGGGGGGGGGGGGGGGFFFFFFFFFFFFCDDFFFFFFFFFFFFFFFFFFFFFFFFFFFFFFFFFDFFFFFFFFFFFFFFFFF0
@M05620:45:000000000-G6HP7:1:1101:15779:2242 1:N:0:165
AGATTACTGCAACAGTTCCCCCTGGACCTGGAAAAGTTTCTTGCCTGGCTTACAGAAGCTGAAACAACTGCCAATGTCCTACAGGATGCTACCCGTAAGGAAAGGCTCCTAGAAGACTCCAAGGGAGTAAAAGAGCTGATGAAACAATGGCAAGTAAGTCAGGCATTTCCGCTTTAGCACTCTTGTGGATCCAATTGAACAATTCTCAGCATTTGTACTTGTAACTGACAAGCCAGGGACAAAACAAAGAT
+
AAAABFFFFFBFGGGGGGGGGGGGCHHHHHHHHHHHGHHHHHHHHHHHHHHFHHHHHHHHHHGHHHHHHHHHHHHHHHHHHHHHFHHHHHHHHHGFEEHHHHEHHGHHGHHHHHHHHHHHCGHGG/FEHHHHHGHHHHDGHFHHHHHHHFHHHGHGHHHHHHGHHHHHHHGGGGGHHHHHHHHHHHHGHHHHHHHHHHGHGHHHHHHHHHHHHHHHHHHHHHHGHHHHHHHHHGGGGGGGGGFGGGGGGGF
@M05620:45:000000000-G6HP7:1:1101:15773:2264 1:N:0:165
AGATTACTGCAACAGTTCCCCCTGGACCTGGAAAAGTTTCTTGCCTGGCTTACAGAAGCTGAAACAACTGCCAATGTCCTACAGGATGCTACCCGTAAGGAAAGGCTCCTAGAAGACTCCAAGGGAGTAAAAGAGCTGATGAAACAATGGCAAGTAAGTCAGGCATTTCCGCTTTAGCACTCTTGTGGATCCAATTGAACAATTCTCAGCATTTGTACTTGTAACTGACAAGCCAGGGACAAAACAAAGAT
+
A?ABBFFFDFBFGGGGGGGGGGGG4FGHHFHH3GHHHHHHHHHHHHHHHHHGHHDGHHHHHHHHHHHHHHHHHHHHHHHHGHHHFGHGGHGHHHGAE?GHFG3B1GHHGHHFFHHHHHHHEGFGG/EEGFHHHGGHHHEGHHHHHHGHFFGHHGGGGFGHHDHHHHHHHGCG?GGHGHHHHHHHHGFGFHFHHHHHHHGFFHHHHHHGBGHFHHGHHFHHCGHBGH0CHFFHGFG.;EGGGGFGGGGAFGF
@M05620:45:000000000-G6HP7:1:1101:13302:2275 1:N:0:165
TACCTGTACTGGGGAAGCATTTGAATATCCCCCCATGGTGATGGGGACGGAGAACTGCTCCATAAACACAGGCAACGTGCCTAACTTTCCCGGGAAGATGAAGTCAAAGAGCGCGGAGGTTATTTTGCATCGGTGAGCCAGACAGAATGATCCGATGAGGGGTGCGAAACTATTTGAGGAAAGGAAGCACCTTTTTATTAAATTTACCTTTTAGCAATCGCCATTCCTACCCTAAAGATCGGAAGAGCACA
+
CCCDCFFFFFFFGGGGGGGGGGHHHHHHHHHGGGGHHHHHHHHHHGGGGGGGGHHHHHHHHHHHHHHHHHHHGHHHGHHHHHHHHHHHHHHGGGGGGHHHHHHHHHHHHHHHGGGGGGGEGHHHHHHHHHHGGGGGHHHHHHGHHHHHHGHHHHEGGHHHGGEFGGF@BDGGGGGHFGGGGGGGGGGGEFGGGGGGFFFFFFFFFFFFFFFFFFFFFFFEFDFFFFFFFFFFFFFFFFFFFFFFFFFFFF:
@M05620:45:000000000-G6HP7:1:1101:16597:2277 1:N:0:165
ATCTCTATCTCCTAAAAACCTGTTTAGATTTGGAGATAGACCTTCAGGTTTTTCATCATTTTCTGCATGAATTATACATTGACCACGTTCCAGCGTGGTCAGTTTGCAGCATTCTGTTATTTTGTTTGACAGAGTGTCTTGTTGAGAACATATGTAGGACATGATTTTTTCCTGCAACAGGGAAAATAAAGTATAAGTTTTAAAGATTTATTCTTTAATAAAGGATCTCAAAGCCAGCTTTAGAAAAAGGA
+
CCCCCFFFFFFFGGGGGGGGGGHHHHHHHHHHHGHHHHHHHHHHHHHHHHHGGHHHHHHHHHIHIHHHHHHHHHHHHHHHHHHHHHGHHHHHHHGEGGHHHHHHHHHHHHHHHHHHHHHHHHHHHHHHGHHHHHHHHHHHHHHHHHHHHHHHHHHHHHHHFHHHHHHHHGHHHHHHHHHHHGGGHHGHHHHHHHHHHGHHHHHHHHHHHHHHHHHHHHHGHHGHHHHHHHHHHHFGGGHHHFHFFFGHGGH
@M05620:45:000000000-G6HP7:1:1101:13317:2286 1:N:0:165
TACCTGTACTGGGGAAGCATTTGAATATCCCCCCATGGTGATGGGGACGGAGAACTGCTCCATAAACACAGGCAACGTGCCTAACTTTCCCGGGAAGATGAAGTCAAAGAGCGCGGAGGTTATTTTGCATCGGTGAGCCAGACAGAATGATCCGATGAGGGGTGCGAAACTATTTGAGGAAAGGAAGCACCTTTTTATTAAATTTACCTTTTAGCAATCGCCATTCCTACCCTAAAGATCGGAAGAGCACA
+
BCCCCFFFFFFFGGGGGGGGGGHHHHHHHHHGGGGHHHHHHHHGHGGGGGGGGHHHHHHHHHHHHHHHHHHHGHHHGHHHHHHHHHHHHHHGGGGGGHHHHHHHHHHHHHHHGGGGGGGEHHHHHHHHGHHGGGGGHHHHHHGHHHHHHGFHHHGGGHHHGGEEGGGFDGGGGGGGGGGGGGGGGGGGGGGGGGGGFFFFFFFFFFFFFFFFFFFFFFFFFFFFFFFFFFFFFFFBFFFFFFFFFFFFFFB
@M05620:45:000000000-G6HP7:1:1101:13300:2296 1:N:0:165
TACCTGTACTGGGGAAGCATTTGAATATCCCCCCATGGTGATGGGGACGGAGAACTGCTCCATAAACACAGGCAACGTGCCTAACTTTCCCGGGAAGATGAAGTCAAAGAGCGCGGAGGTTATTTTGCATCGGTGAGCCAGACAGAATGATCCGATGAGGGGTGCGAAACTATTTGAGGAAAGGAAGCACCTTTTTATTAAATTTACCTTTTAGCAATCGCCATTCCTACCCTAAAGATCGGAAGAGCACA
+
AABBBFDFFFFFGGGFEGGGGGGHHHHHHHHGGGGHHHGGFHHGAEEFGGGGGHHHHHHHHHHHHHHHGHHHGFGFCHHHHHHHHHHHHHHGGGGGGGHHHFHGGHHFGHFGGGGGCCGGHHHHHGHHGGHGDGGGFGHHHGGHHHGHFD<GHHGFGFFFG?.-;CFABGEFGGFFFGFFBFG.F9AEFGGGGFFGFFFFBFFFFBFFFFFFF/BBFFF.AA?EFFFFFFFFFF.9BFFF..?ADF.BFFB
@M05620:45:000000000-G6HP7:1:1101:16593:2298 1:N:0:165
ATCTCTATCTCCTAAAAACCTGTTTAGATTTGGAGATAGACCTTCAGGTTTTTCATCATTTTCTGCATGAATTATACATTGACCACGTTCCAGCGTGGTCAGTTTGCAGCATTCTGTTATTTTGTTTGACAGAGTGTCTTGTTGAGAACATATGTAGGACATGATTTTTTCCTGCAACAGGGAAAATAAAGTATAAGTTTTAAAGATTTATTCTTTAATAAAGGATCTCAAAGCCAGCTTTAGAAAAAGGA
+
AAAABBFFFFFFGGFEGGGGGFHHHHDGGHFFEHHFFEGHDCFGGDGHFFGFCGFFG5HHGFHBDHHFHEFAEFEHFEHFHHFFGHFHHHHFGFF??FFGFGGGDFHHHHFGGFGF4FDEGHGGBGGHFF4GFGHHGEGHHHHHHG/GFHFDFGFHFFFC?FCHBGGGDBFGHHFGHGFFECA0FGGDF1F1<GGGFHHHHEH1F1GHHHGHHGHFDBGFB0=DCDGF<DFBDG.GGGHHFCG0CFCC.AH
@M05620:45:000000000-G6HP7:1:1101:14700:2333 1:N:0:165
AAACCAAGCAGACACTCACCGCTCCCTCGCCACAGGCCAATAGTTTGTCCTCACTGAGTTGGCAACAAGTGGCTGCTGTGGCTGCCATTTTTCTGGTGATGGCCATCAGCTCCGACGAGGTCAGCTGGGGGGCTTTCTTTGTGTAAGCAACGAGAAACCTGAAAGAAGCATTTTTTAACTAAGTCCTGCTGAGTCATTCATGAGTTTTTAGCCGCCTTGCTTCTTCTCACAGACTCTCTACTCTAATGCCA
+
BBCCCCCFCFFFGGGGGGGGGGGGGGHHGGGGGHHHGGHHHHHHHHHHHHHHHHHHHHHHHHHHHHHHHGHHGHGFHHHHHHHGGHHHHHHHHGHHHHGHHHHHHHHHHHHHHGGGGEFGGGHHHHHHGGGGGGGGGGGGGGGGGGFFFFFFFFFFFFFFFBFFFFFFFFFFFFF-EB/:F9F/B9B///B/A://;BB9F/:FFFFFFEFFEDF-ADFFFF9BB/////9//9://9//9:9://;BFBB
@M05620:45:000000000-G6HP7:1:1101:13478:2334 1:N:0:165
ATCTCTATCTCCTAAAAACCTGTTTAGATTTGGAGATAGACCTTCAGGTTTTTCATCATTTTCTGCATGAATTATACATTGACCACGTTCCAGCGTGGTCAGTTTGCAGCATTCTGTTATTTTGTTTGACAGAGTGTCTTGTTGAGAACATATGTAGGACATGATTTTTTCCTGCAACAGGGAAAATAAAGTATAAGTTTTAAAGATTTATTCTTTAATAAAGGATCTCAAAGCCAGCTTTAGAAAAAGGA
+
CCCCCFFFFFFFGGGGGGGGGGHHHHHHHHHHHEGGHHHGHHHHHHHHHHHGGHHHHHHHHHHHIHHHHHHHHGHGHHHHHGHHGHGHHHHHHHGFGGHHHHHHHHGGHHGHHHHHHHHHHHHHHHHHGHHHHHHHHHHHHHHHFGEFHHHHHHHGHHHHHHHGHHHHHGHHHHGHHHHHHGGGHHGHHGHHHHGHHFGHHH1GHHHHHHHHHHHHGHHGHFHHHHHHHHGHHFHHGGHHHHHFHFFHGGB
@M05620:45:000000000-G6HP7:1:1101:15168:2358 1:N:0:165
ATCTCTATCTCCTAAAAACCTGTTTAGATTTGGAGATAGACCTTCAGGTTTTTCATCATTTTCTGCATGAATTATACATTGACCACGTTCCAGCGTGGTCAGTTTGCAGCATTCTGTTATTTTGTTTGACAGAGTGTCTTGTTGAGAACATATGTAGGACATGATTTTTTCCTGCAACAGGGAAAATAAAGTATAAGTTTTAAAGATTTATTCTTTAATAAAGGATCTCAAAGCCAGCTTTAGAAAAAGGA
+
A?1>AFFFFFFBBGDEFGGGGFGHHHFFHFGGF1FGAAEFFHHHHHHHGFGFFHFHHGHHHHHHFFHFHBGHFGHHHHHHHFDGFHAFHGFHFFGEEEFFFGBFFHHHHHHHHHFGGHGHHFHHEGGHGFGHHHGHFHHHHHHHHHFFGHFGHHFHHGEGCGHHHGGHE@GDGHBBHGFGHFFHFHGGF<FFGHFHHHHHHHHHHGGHHHHHHHHGGDGGFFGFBDHHBGHHHHGHHGHHH0C:CBCGC?G
@M05620:45:000000000-G6HP7:1:1101:15186:2359 1:N:0:165
ATCTCTATCTCCTAAAAACCTGTTTAGATTTGGAGATAGACCTTCAGGTTTTTCATCATTTTCTGCATGAATTATACATTGACCACGTTCCAGCGTGGTCAGTTTGCAGCATTCTGTTATTTTGTTTGACAGAGTGTCTTGTTGAGAACATATGTAGGACATGATTTTTTCCTGCAACAGGGAAAATAAAGTATAAGTTTTAAAGATTTATTCTTTAATAAAGGATCTCAAAGCCAGCTTTAGAAAAAGGA
+
CCCCCFFFFFFFGGGGGGGGGGHHHHHHHHHHHHHHHHHHHHHHHHHHHHHGGHHHHIIHIIIHHHHHHHHHHHHHHHHHHHHHHHGHHHHHHHGGGGHHHHHHHHHHHHHHHHHHHHHHHHHHHHHHGHHHHHHHHHHHHHHHHHGHHHHHHHHHHHHHGHHHHHHHHGHGHHEHHHHGHGGGHHHGHFGGFHHHHHHHHGHHHGHHHHHHHHHHHFHHHGHHFGHHFGHFHHGHHGHHHHHEHHHFGGH
@M05620:45:000000000-G6HP7:1:1101:19864:2359 1:N:0:165
CATCCTGACCCTGAAGTACCCCATTGAGCATGGCATCGTCACCAACTGGGACGACATGGAGAAGATCTGGCACCACACCTTCTACAACGAGCTGCGCGTGGCCCCGGAGGAGCACCCAGTGCTGCTGACCGAGGCCCCCCTGAACCCCAAGGCCAACAGAGAGAAGATGACTCAGGTGAGGCTCGGCCGACGCCCGTGCTCCTCCCGTCCTTTCCCCAGTCATTTTCTGCCCGGCTTGATTTCTGACATTT
+
CCCCCFFFFFFFGGGGGGGGGGGHHHHGFHHHGHHHHGHHHGGHHGHHHHGHGEECFHFBGHHHGGHFHHHHHGHHHGGHHHHFHHHHGEGGGHHGFGFGGGHGGGGGGGGGHHHHGGHHHHHHHHHHHHGGGGGGGGGGGGFHHHGG?DHGHHFFGGGGGGGGGGBFGGGGGGGGGGFGGGGGFFFFFFFFFFFFFFFFFFFFFFFFFFFFFFFFFFFFFBFFFFFFFFFFADFFFA;FFFFFFBB/BF/
@M05620:45:000000000-G6HP7:1:1101:13485:2360 1:N:0:165
ATCTCTATCTCCTAAAAACCTGTTTAGATTTGGAGATAGACCTTCAGGTTTTTCATCATTTTCTGCATGAATTATACATTGACCACGTTCCAGCGTGGTCAGTTTGCAGCATTCTGTTATTTTGTTTGACAGAGTGTCTTGTTGAGAACATATGTAGGACATGATTTTTTCCTGCAACAGGGAAAATAAAGTATAAGTTTTAAAGATTTATTCTTTAATAAAGGATCTCAAAGCCAGCTTTAGAAAAAGGA
+
BBBBBFFFFFFFGGCFGGGGGGHHHHHHGHGGCFHGHHHHHHHHHHHEHHHGGHHHHHHHHHHHGHHHHGHHHHHHHHHHHHHHHHGGHHHGHHGGGGHHHHHHHHHHHHHHHHHHHHHHHHHHHHHHHHHEHHFGHHHHHHHFBHGGHHHHHHHHHHHHHHFHHHHHHGHHHHHHHHGGGAFFHHHHGHHHHHHHHHHHHHHHHHHHHGGHHHHHGFHHFFHHGHHHHHHHHHHHHGHHHHHHGHFHGGF
@M05620:45:000000000-G6HP7:1:1101:13464:2363 1:N:0:165
ATCTCTATCTCCTAAAAACCTGTTTAGATTTGGAGATAGACCTTCAGGTTTTTCATCATTTTCTGCATGAATTATACATTGACCACGTTCCAGCGTGGTCAGTTTGCAGCATTCTGTTATTTTGTTTGACAGAGTGTCTTGTTGAGAACATATGTAGGACATGATTTTTTCCTGCAACAGGGAAAATAAAGTATAAGTTTTAAAGATTTATTCTTTAATAAAGGATCTCAAAGCCAGCTTTAGAAAAAGGA
+
BBBBBFFFFFFFGGGGGGGGGGHHHHHGHHHHHGHHHGHHHHHHHHHHHHHGGHHHHHHHHHHHGHHHGHHHHHHHHHHHHGHHFHGGHHHHHGCEE0GGHGHHHHHHGHHHHHHHHHGHHHHHHHHHEGFGHHHHHHHHHBGHHHHHHHHHHHHHHFGHHGHHHHHHHCHHHHHFHHHHHGAGHGHHB1GGHHHHHHHHHHHHHHHHHHHHHGHHGBDHHFFFEFHFFHHGHHFFFGFHHGHHHHG.A?G
@M05620:45:000000000-G6HP7:1:1101:19844:2367 1:N:0:165
CATCCTGACCCTGAAGTACCCCATTGAGCATGGCATCGTCACCAACTGGGACGACATGGAGAAGATCTGGCACCACACCTTCTACAACGAGCTGCGCGTGGCCCCGGAGGAGCACCCAGTGCTGCTGACCGAGGCCCCCCTGAACCCCAAGGCCAACAGAGAGAAGATGACTCAGGTGAGGCTCGGCCGACGCCCGTGCTCCTCCCGTCCTTTCCCCAGTCATTTTCTGCCCGGCTTGATTTCTGCCATTA
+
BBBBBFFFFFFFGFGGGGGGGGGHHGFHFFHFHHHHHGHHHGHHFGHGCEEGGGGGGHGHEHFHHHHFHHHHHGHHHGGHHHHHHHEGFGGGGHHGGGGGGGHHGGGGFGGGHHHHGAF?GGHHHHGFHHG@FGGGGGGGCCGHHHGGD.GGHHEGGGGGGED.CFBBF0;;FFGGGGBAFEGGFFFFF9@FFFA9-..AFFFFFFFADFDBBFFFFFDFFBBBFFFFBBBA9-9@9B./;B9BBBFFFF/
@M05620:45:000000000-G6HP7:1:1101:16929:2390 1:N:0:165
AGATTACTGCAACAGTTCCCCCTGGACCTGGAAAAGTTTCTTGCCTGGCTTACAGAAGCTGAAACAACTGCCAATGTCCTACAGGATGCTACCCGTAAGGAAAGGCTCCTAGAAGACTCCAAGGGAGTAAAAGAGCTGATGAAACAATGGCAAGTAAGTCAGGCATTTCCGCTTTAGCACTCTTGTGGATCCAATTGAACAATTCTCAGCATTTGTACTTGTAACTGACAAGCCAGGGACAAAACAAAGAT
+
AAAABFFFFFFFGGGGGGGGGGGGHHHHHHHHHHHHHHHHHHHHHHHHHHHHHHHHHHHHHHHHHHHHHHHHHHHHHHHHHHHHHHHHHHHHHHGGGGHHHHHHHHHHGHHHHHHHHHHHHHHGGHGGHHHHHGHHHHHHHHHHHHHHFHHHHGHHHHHHHHHHHHHHHHGGGGGHGHHHHHHHHHHGHHHHHHHHHGHGHHHHHHHHHHHHHHHHHGHHHGHHHHHHGHGHHGGGGGGGGGBFFGGGGGG
@M05620:45:000000000-G6HP7:1:1101:14464:2391 1:N:0:165
AAACCAAGCAGACACTCACCGCTCCCTCGCCACAGGCCAATAGTTTGTCCTCACTGAGTTGGCAACAAGTGGCTGCTGTGGCTGCCATTTTTCTGGTGAGGGCCATCAGCTCCGACGAGGTCAGCTGGGGGGCTTTCTTTGTGTAAGCAACGAGAAACCTGAAAGAAGCATTTTTTAACTAAGTCCTGCTGAGTCATTCATGAGTTTTTAGCCGCCTTGCTTCTTCTCACAGACTCTCTACTCTCATGCCA
+
>A1AA1>1>>C11BA11BFF?EAAE0F00E0BE00/B/F/111D2210212FDA1D1BDFF1F1GGHEH111>0/FE11>BFEEFFGBGHB10@2@@B10B/AEGG1BGE1FG/<E/BCCCFCHHHHFCBG@A@EFFGFB09;;FE/FFF?@EBBFFFFFFFFFFFFFFFFFFFF;-9FBFFFFFBFFFFFFF/BBFFFFFB/BBBFFEFEF99@@FFF/BB9BFF/B9BFFFFF9FBB/BBFFFFFBB//
@M05620:45:000000000-G6HP7:1:1101:16946:2395 1:N:0:165
AGATTACTGCAACAGTTCCCCCTGGACCTGGAAAAGTTTCTTGCCTGGCTTACAGAAGCTGAAACAACTGCCAATGTCCTACAGGATGCTACCCGTAAGGAAAGGCTCCTAGAAGACTCCAAGGGAGTAAAAGAGCTGATGAAACAATGGCAAGTAAGTCAGGCATTTCCGCTTTAGCACTCTTGTGGATCCAATTGAACAATTCTCAGCATTTGTACTTGTAACTGACAAGCCAGGGACAAAACAAAGAT
+
AAABBFFFFFFFGGGBFGGGGGGEHHHHHHHHHHHHFHHHHHHHHHHHHHHHHHHHHGHHHHFGHHHHHHHHHGHGHHHHHHGHHHHHHHHHHHGGGGHHHGHGHHHHFHHHHHHHHHHHHHHGGHGEHHEHHGHHHHHFHGHFGHFHFHHGHGHHHHHHHHFHHHHHHHGGGGGHHGHHHHHHHGHGHHHHGHHHHHGHFGHHHHHHHHBHHHHHHHHHHHHGHHGBCGGHHGGFGGFGG?FGGGFGFGF
@M05620:45:000000000-G6HP7:1:1101:16916:2402 1:N:0:165
AGATTACTGCAACAGTTCCCCCTGGACCTGGAAAAGTTTCTTGCCTGGCTTACAGAAGCTGAAACAACTGCCAATGTCCTACAGGATGCTACCCGTAAGGAAAGGCTCCTAGAAGACTCCAAGGGAGTAAAAGAGCTGATGAAACAATGGCAAGTAAGTCAGGCATTTCCGCTTTAGCACTCTTGTGGATCCAATTGAACAATTCTCAGCATTTGTACTTGTAACTGACAAGCCAGGGACAAAACAAAGAT
+
ABABCFFFFFFFGGGGGGGGGGGGHHHHHHHHHHHHGHHHHHHHHHHHHHHHHHHGHHHHHHHHHHHHHHHHGHHHHHHHHHHHHHGHHHHHHHGFGGHHHHHHHHHHGHHHHHHGHHHHHHHGGHGGHHHHHGHHHHFHHHHHHHHHHHHHHGHHHHHHHHHHHHHHHHGGGGGHHHHHHHHHHGHGHHHHHHHHHGHGHHHHHHHHHHHHHHHHHHHHHHHFHHHHHHHHHGFGGGGGGGGFGGGGGGG
@M05620:45:000000000-G6HP7:1:1101:13331:2403 1:N:0:165
ATCTCTATCTCCTAAAAACCTGTTTAGATTTGGAGATAGACCTTCAGGTTTTTCATCATTTTCTGCATGAATTATACATTGACCACGTTCCAGCGTGGTCAGTTTGCAGCATTCTGTTATTTTGTTTGACAGAGTGTCTTGTTGAGAACATATGTAGGACATGATTTTTTCCTGCAACAGGGAAAATAAAGTATAAGTTTTAAAGATTTATTCTTTAATAAAGGATCTCAAAGCCAGCTTTAGAAAAAGGA
+
CCCCDFFFFFFFGGGGGGGGGGHHHHHHHHHHHHHHHHHHHHHHHHHHHHHGGHHHHHHHHHHHHHHHHHHHHHHHHHHHHHHHHHGHHHHHHHGFGGHHHHHHHHHHHHHHHHHHHHHHHHHHHHHHGHHHHHHHHHHHHHHHHHHHHHHHHHHHHHHHHHHHHHHHHGHHHHHHHHHHHGGHHHHHHHHHHHHHHGHHHHHHHHHHHHHHHHHHHHHHHFHHHHHHHHHHHHHHHGHHHHHFHHHHGGH
@M05620:45:000000000-G6HP7:1:1101:16936:2410 1:N:0:165
AGATTACTGCAACAGTTCCCCCTGGACCTGGAAAAGTTTCTTGCCTGGCTTACAGAAGCTGAAACAACTGCCAATGTCCTACAGGATGCTACCCGTAAGGAAAGGCTCCTAGAAGACTCCAAGGGAGTAAAAGAGCTGATGAAACAATGGCAAGTAAGTCAGGCATTTCCGCTTTAGCACTCTTGTGGATCCAATTGAACAATTCTCAGCATTTGTACTTGTAACTGACAAGCCAGGGACAAAACAAAGAT
+
BCBCCFFFFFFFGGGGGGGGGGGGHHHHHHHHHHHHHHHHHHHHHHHHHHHHHHHHHHHHHHHHHHHHHHHHHHHHHHHHHHHHHHHHHHHHHHGGGGHHHHHHHHHHGHHHHHHHHHHHHHHGGHGGHHHHHGHHHHHHHHHHHHHHHHHHHGHHHHHHHHHHHHHHHHGGGGGHHHHHHHHHHGHGHHHHGHHHHHHGGHHHHHGHHHGHHHHHHHHHHHHHHHHHHHHHGGGGGGGGGGGGGGGGGGF
@M05620:45:000000000-G6HP7:1:1101:16034:2432 1:N:0:165
ATCTCTATCTCCTAAAAACCTGTTTAGATTTGGAGATAGACCTTCAGGTTTTTCATCATTTTCTGCATGAATTATACATTGACCACGTTCCAGCGTGGTCAGTTTGCAGCATTCTGTTATTTTGTTTGACAGAGTGTCTTGTTGAGAACATATGTAGGACATGATTTTTTCCTGCAACAGGGAAAATAAAGTATAAGTTTTAAAGATTTATTCTTTAATAAAGGATCTCAAAGCCAGCTTTAGAAAAAGGA
+
AAAAAFFFFFFFGGGGGGGGFGGHHHHHHHHHGGHHFHHHHHHHHHHHHHHGGHFHHHHGHHHFHFHFHFHHHHHHHHHHHGHHHHEGHHHHHHGGGGHHHHGHHHGHHHHHHHHHGHHHHHHHHHHHHHHHHHGHHHHHHHHHHHGHHHHHHHHHHHHHHHHHHHHHHGHHHHHHHHFHHGFHGGGHHGHHHHHGHFGHHHHHHHHHHHHHHHHHHHHHHFHHHHHHHHHHHHHHHGHHHGHFBGGHGGG
@M05620:45:000000000-G6HP7:1:1101:16384:2471 1:N:0:165
AAACCAAGCAGACACTCACCGCTCCCTCGCCACAGGCCAATAGTTTGTCCTCACTGAGTTGGCAACAAGTGGCTGCTGTGGCTGCCATTTTTCTGGTGATGGCCATCAGCTCCGACGAGGTCAGCTGGGGGGCTTTCTTTGTGTAAGCAACGAGAAACCTGAAAGAAGCATTTTTTAACTAAGTCCTGCTGAGTCATTCATGAGTTTTTAGCCGCCTTGCTTCTTCTCACAGACTCTCTACTCTCATGCCA
+
BBAABBBFBFFFGGGGGGGGGGGGGGHHGGGGGHHHGGHHHHHHHHHHHHHHHHHHHHGHHHHHHHHHHHHHGHGGHHHHHHHGGHHHHHHHHHHHHHDGHHHHGHHHHHHHHGGGGEFG/FGHHHHHGGGGGGGGGGGGGGGGFFFFFFFFFFBDFFFFFFFFFFFFFFFFFFFFFFFFFFFFFFFFFFFFFFFFFFFFFFFFFFFFFFFFFFFFFFFFFFFFFFFFFFFFFFFFFFFFFFFFBBFFFF9
@M05620:45:000000000-G6HP7:1:1101:16373:2486 1:N:0:165
AAACCAAGCAGACACTCACCGCTCCCTCGCCACAGGCCAATAGTTTGTCCTCACTGAGTTGGCAACAAGTGGCTGCTGTGGCTGCCATTTTTCTGGTGATGGCCATCAGCTCCGACGAGGTCAGCTGGGGGGCTTTCTTTGTGTAAGCAACGAGAAACCTGAAAGAAGCATTTTTTAACTAAGTCCTGCTGAGTCATTCATGAGTTTTTAGCCGCCTTGCTTCTTCTCACAGACTCTCTACTCTCATGCCA
+
CCCCCCCFCFFFGGGGGGGGGGGGGGHHGGGGGHHHGGHHHHHHHHHHHHHHHHHHHHHHHHHHHHHHHHHHGHGGHHHHHHHGGHHHHHHHHHHHHHHHHHHHHHHHHHHHHGGGGGGGGHHHHHHHGGGGGGGGGGGGGGGGGGFFFFFFFFFFFFFFFFFFFFFFFFFFFFFFFFFFFFFFFFFFFFFFFFFFFFFFFFFFFFFFFFFFFFFFFFFFFFFFFFFFFFFFFFFFFFFFFFFFFFFFFFF
@M05620:45:000000000-G6HP7:1:1101:16385:2501 1:N:0:165
AAACCAAGCAGACACTCACCGCTCCCTCGCCACAGGCCAATAGTTTGTCCTCACTGAGTTGGCAACAAGTGGCTGCTGTGGCTGCCATTTTTCTGGTGATGGCCATCAGCTCCGACGAGGTCAGCTGGGGGGCTTTCTTTGTGTAAGCAACGAGAAACCTGAAAGAAGCATTTTTTAACTAAGTCCTGCTGAGTCATTCATGAGTTTTTAGCCGCCTTGCTTCTTCTCACAGACTCTCTACTCTCATGCCA
+
ABABCBCFCFBFGGGGGGGGGGGGGGHHGGGGGHHHGGGHHHHHHHHHHHHHHHHHHHGHGHHHHHHHHFHHGHGGHHHHHHHGGHHHHHHHHHHHHHHHHHHHHHHHHHHHHGGGGGGGGHHHHHHHGGGGGGGGGGGGGGGGGGFFFFFFFFDDFFFFFFFFFFFFFFFFFFFFFFFFFFFFFFFFFFFFFFFFFFFFFFFFFFFFFFFFFFFFFFFFFFFFFFFFFFFFFFFFFFFFFFFFFFBFFFB
@M05620:45:000000000-G6HP7:1:1101:14777:2518 1:N:0:165
ATCTCTATCTCCTAAAAACCTGTTTAGATTTGGAGATAGACCTTCAGGTTTTTCATCATTTTCTGCATGAATTATACATTGACCACGTTCCAGCGTGGTCAGTTTGCAGCATTCTGTTATTTTGTTTGACAGAGTGTCTTGTTGAGAACATATGTAGGACATGATTTTTTCCTGCAACAGGGAAAATAAAGTATAAGTTTTAAAGATTTATTCTTTAATAAAGGATCTCAAAGCCAGCTTTAGAAAAAGGA
+
CCCCCFFFFFFFGGGGGGGGGGHHHHHHGHHHHHHFHFHHHHHHHHHHHHHGGHHHHHIHIHHIHGHHHHHHHHHHHHHHHHHHHHGHHHHHHHGGGGHHHHHHHHHGHHHHHHHHHHHHHHHHHHHHHHHHHHHHHHHHHHHHHHHHHHHGHHHHHHHHHHHHHHHHHGHHHHHHHHHHHGGHHHHHGHHHHHHHHHHHHHHHHHHHHHHHHHHHHHHHHHHHHHHHHHHHHHHHHGHHHHHEHHHHGGG
@M05620:45:000000000-G6HP7:1:1101:21098:2523 1:N:0:165
ATCTCTATCTCCTAAAAACCTGTTTAGATTTGGAGATAGACCTTCAGGTTTTTCATCATTTTCTGCATGAATTATACATTGACCACGTTCCAGCGTGGTCAGTTTGCAGCATTCTGTTATTTTGTTTGACAGAGTGTCTTGTTGAGAACATATGTAGGACATGATTTTTTCCTGCAACAGGGAAAATAAAGTATAAGTTTTAAAGATTTATTCTTTAATAAAGGATCTCAAAGCCAGCTTTAGAAAAAGGA
+
AAABBFFFFFFFGGGGGGGGGGGHHHHHHHHHHCGFHFHHHHHHHHHGHHHGGHHHHHHHHHHHHHGGHFHHHHHGHHHHHFHHHHGHHHHHHHGEGGHHHHHHHHHHHHHHHHHHHHHHHHHHHHHHFHHHHHHHHHHHHHHHFHEHHHHHHHHHHHGFHGHBHHHHHGHHHHHHHHHHHGGHHHHHDGGHHHHHHHHHHHHHHHHHHHHHHHHHHHHHFHHHHHGHHHHHHGHECFFHHHHCF:GFGGF
@M05620:45:000000000-G6HP7:1:1101:14769:2542 1:N:0:165
ATCTCTATCTCCTAAAAACCTGTTTAGATTTGGAGATAGACCTTCAGGTTTTTCATCATTTTCTGCATGAATTATACATTGACCACGTTCCAGCGTGGTCAGTTTGCAGCATTCTGTTATTTTGTTTGACAGAGTGTCTTGTTGAGAACATATGTAGGACATGATTTTTTCCTGCAACAGGGAAAATAAAGTATAAGTTTTAAAGATTTATTCTTTAATAAAGGATCTCAAAGCCAGCTTTAGAAAAAGGA
+
CCCCCFFFFFFFGGGGGGGGGGHHHHHHHHHHHHHHHHHHHHHHHHHHHHHGGHHHHIIHIIIHIHHHHHHHHHHHHHHHHHHHHHGHHHHHHHGGGGHHHHHHHHHHHHHHHHHHHHHHHHHHHHHHHHHHHHHHHHHHHHHHHHHHHHHHHHHHHHHHHHHHHHHHHGHHHHHHHHHHHGGHHHHHHHHHHHHHHHHHHHHHHHHHHHHHHHHHHHHHHFHHHHHHHHHHHHHHHGHHHHHFFHHHGGH
@M05620:45:000000000-G6HP7:1:1101:21103:2545 1:N:0:165
ATCTCTATCTCCTAAAAACCTGTTTAGATTTGGAGATAGACCTTCAGGTTTTTCATCATTTTCTGCATGAATTATACATTGACCACGTTCCAGCGTGGTCAGTTTGCAGCATTCTGTTATTTTGTTTGACAGAGTGTCTTGTTGAGAACATATGTAGGACATGATTTTTTCCTGCAACAGGGAAAATAAAGTATAAGTTTTAAAGATTTATTCTTTAATAAAGGATCTCAAAGCCAGCTTTAGAAAAAGGA
+
BCCDCFFFFFFFGGGGGGGGGGHHHHHHHHHHHHHHHHHHHHHHHHHHHHHGGHHHHHIHIIIHHHHHHHHHHHHHHHHHHHHHHHGHHHHHHHGGGGHHHHHHHHHHHHHHHHHHHHHHHHHHHHHHHHHHHHHHHHHHHHHHHHHHHHHHHHHHHHHHHHHHHHHHHGHHHHHHHHHHHGGHHHHHHHHHHHHHHHHHHHGHHHHHHHHHHHHHHHHHHHHHHHHHHGGHHHHHHGHHHHHHHGHHGGF
@M05620:45:000000000-G6HP7:1:1101:14541:2551 1:N:0:165
AGATTACTGCAACAGTTCCCCCTGGACCTGGAAAAGTTTCTTGCCTGGCTTACAGAAGCTGAAACAACTGCCAATGTCCTACAGGATGCTACCCGTAAGGAAAGGCTCCTAGAAGACTCCAAGGGAGTAAAAGAGCTGATGAAACAATGGCAAGTAAGTCAGGCATTTCCGCTTTAGCACTCTTGTGGATCCAATTGAACAATTCTCAGCATTTGTACTTGTAACTGACAAGCCAGGGACAAAACAAAGAT
+
ABBBBFFFBFDDGGGGGGGGGGGGGHHHHHHGFHHHHGHHHHHHHGHGHHHFHHHHGHHHHHHHHHHHHHGFHHHFFHHHHHHHGFHHHHDHHHGGEEHGHHGHFHHHGHHHHHHFHHHHHFHFF/EEGFHGFFHFHFBGHDFHDGGHFGHGFGHHFG@GHGFHHHHHGFAFGGEHHHGGFBHHH1GFHHHFHHFHHFFFFFHDDGHDHCDGBGBGHHGFHHHFFHHEHFHCGEFFEGEC?F/F.CEGFGB
@M05620:45:000000000-G6HP7:1:1101:18886:2558 1:N:0:165
CATCCTGACCCTGAAGTACCCCATTGAGCATGGCATCGTCACCAACTGGGACGACATGGAGAAGATCTGGCACCACACCTTCTACAACGAGCTGCGCGTGGCCCCGGAGGAGCACCCAGTGCTGCTGACCGAGGCCCCCCTGAACCCCAAGGCCAACAGAGAGAAGATGACTCAGGTGAGGCTCGGCCGACGCCCGTGCTCCTCCCGTCCTTTCCCCAGTCATTTTCTGCCCGGCTTGATTTCTGACATTA
+
CDDDDFFFFFFFGGGGGGGGGGGHHHHHHHHHHHHHHGHHHGHHHGHHHHHHGGGGGHHHHHHHHHHHHHHHHGHHHGGHHHHHHHHHGGGGGGHGGGGGGGHHGGGGGGGGHHHHGGHHHHHHHHHHHHGGGGGGGGGGGGHHHHGGGGHGHHGGGGGGGGGGGGGGGGGGGGGGGGGGGGGGFFFFFFFFFFFFFFFFFFFFFFFEFFFFFFFFFFFFFFFFFFFFFFFFFFFFFFAFFFFFFFF0BF0
@M05620:45:000000000-G6HP7:1:1101:18880:2575 1:N:0:165
CATCCTGACCCTGAAGTACCCCATTGAGCATGGCATCGTCACCAACTGGGACGACATGGAGAAGATCTGGCACCACACCTTCTACAACGAGCTGCGCGTGGCCCCGGAGGAGCACCCAGTGCTGCTGACCGAGGCCCCCCTGAACCCCAAGGCCAACAGAGAGAAGATGACTCAGGTGAGGCTCGGCCGACGCCCGGGCTCCTCCCGTCCTTTTCCCATTCATTTTCTGCCCGGCTTGATTTCTGAAATTT
+
111>>DB1BBCCBGF1GGGGFF1AG1EF1BEFFFHHB?GHCA1B/B0FFA0BAEEEEHB1BGHFH1F21FHGEF0?FEGHGHBGHG11///EE11>EEEE/EF//@/BB/EGFHFHG//<?1DGGGHEHH<CCC?F.<@-:;CCGC........9C../9//;CG//=0C00000/;/CAFFG.@---9;@--------9--B-B--9-AAFB////9/;9/B9BB99///9--9----/:/B9/;/;9B/
@M05620:45:000000000-G6HP7:1:1101:11118:2579 1:N:0:165
CATCCTGACCCTGAAGTACCCCATTGAGCATGGCATCGTCACCAACTGGGACGACATGGAGAAGATCTGGCACCACACCTTCTACAACGAGCTGCGCGTGGCCCCGGAGGAGCACCCAGTGCTGCTGACCGAGGCCCCCCTGAACCCCAAGGCCAACAGAGAGAAGATGACTCAGGTGAGGCTCGGCCGACGCCCGTGCTCCTCCCGTCCTTTCCCCAGTCATTTTCTGCCCGGCTTGATTTCTGACATTT
+
AAABAFFFFCCFGFGGGFFDEAEFFGHFGEEAEGHHFGHGHEFHHFF3GHHGEGGCGEHFAGAEGDHDADE2GEGHFEE?BEFHHDFE>FEEGHFEEEGG?EGFEE@DGCDAGFHHDCE??<<<D1GFG0A@C--.<-<C-C:CGG.D.:CAC..C9EFBFGDA:CFGGGBFBBBF9CFA.CEFBB?9@-99@@BB=.../;/:/99ED.A9B///.;.//9;FB/B/9/;..--;@-.;//B//;//999
@M05620:45:000000000-G6HP7:1:1101:17239:2614 1:N:0:165
TACCTGTACTGGGGAAGCAATCGCCATTCCTACCCTAAAGATCGGAAGAGCACACGTCTGAACTCCAGTCACGTCGACGCATCTCGTATGCCGTCTTCTGCTTGAAAAAAAAAAAAAACAAACCAAAACCGTTTTTTTGCTTATCATCCACCATTTTCCTTAACAATACATCTAACCCCTAATTCATCCGTACGCCATGATCCCTCAGCCCACATTTTTCCTCTCGCCCCACTCCCTCAAACACCCCGTAC
+
CCCCCFFFFFFFGGFFGGGGGGGGGGGHHHHHHHHHHHHGFHHHGGGGHHHHHHHGGHHGHHHHHHHHHHHHGGHGGGGGGF>GHHGGHHHHGFGHFGHHHGHHGHHHHGGGGC>/>-<..0........-../..---000000000909..00000000;09000000000000..;..90000;00....-.9..00000/0/.09/....0:00:/0;00/.;-.-...//./9.0;0..9.--.::
@M05620:45:000000000-G6HP7:1:1101:19959:2639 1:N:0:165
CATCCTGACCCTGAAGTACCCCATTGAGCATGGCATCGTCACCAACTGGGACGACATGGAGAAGATCTGGCACCACACCTTCTACAACGAGCTGCGCGTGGCCCCGGAGGAGCACCCAGTGCTGCTGACCGAGGCCCCCCTGAACCCCAAGGCCAACAGAGAGAAGATGACTCAGGTGAGGCTCGGCCGACGCCCGTGCTCCTCCCGTCCTTTCCCCAGTCATTTTCTGCCCGGCTTGATTTCTGACATTA
+
BCCCCFFFFFFFGGGGGGGGGGGHHHHHHHHHHHHHHGHHHGHGHGHHHHHHGGGGGHHHHHHHGHHHHHHHHGHHHGGHHHHHHHHHGGGGGHHGGGGGGGHHGGGGGGGGHHHHGGHHHHHHHHHHHHGGGGGGGGGGGGFHHHGGGGHGHHGGGGGGGGGGGGFFGGGGGGGGGGGGGGGGFFFFFFFFFFFFFFFFFFFFFFFFFFFFFFFFFFDFFFFFFFFFFFFFFFFFFF;FFFFFFEFBFF0
@M05620:45:000000000-G6HP7:1:1101:19979:2639 1:N:0:165
CATCCTGACCCTGAAGTACCCCATTGAGCATGGCATCGTCACCAACTGGGACGACATGGAGAAGATCTGGCACCACACCTTCTACAACGAGCTGCGCGTGGCCCCGGAGGAGCACCCAGTGCTGCTGACCGAGGCCCCCCTGAACCCCAAGGCCAACAGAGAGAAGATGACTCAGGTGAGGCTCGGCCGACGCCCGTGCTCCTCCCGTCCTTTCCCCAGTCATTTTCTGCCCGGCTTGATTTCTGACATTT
+
CCCCCFFFFFFFGGGGGGGGGGGHHHHHHHHHHHHHHGHHHGHHHGHHHHGHGGGGGHHHHHHHHHHHGHHHHGHHHGGHHHHHHHHHGGGGGHHGGGEGGGHHGGGGGGGGHHHHGGHGHHHHHHHHHHGGGGGGGGGGGGHHHHGGGGHGHHGGGGGGGGGGGGGGGGGGGGGGGGGGGGGGFFFFFFFFFFFFBFFFFFFFFFFEDFFFFFFFFFFFFFFFFFFFFFFF?=FFFFAFFFFFFBFFFF/
@M05620:45:000000000-G6HP7:1:1101:19960:2660 1:N:0:165
CATCCTGACCCTGAAGTACCCCATTGAGCATGGCATCGTCACCAACTGGGACGACATGGAGAAGATCTGGCACCACACCTTCTACAACGAGCTGCGCGTGGCCCCGGAGGAGCACCCAGTGCTGCTGACCGAGGCCCCCCTGAACCCCAAGGCCAACAGAGAGAAGATGACTCAGGTGAGGCTCGGCCGACGCCCGTGCTCCTCCCGTCCTTTCCCCAGTCATTTTCTGCCCGGCTTGATTTCTGACATTA
+
BBBCCFFFFFFFGGGGGFGGGGGHHHHHHHHHHHHHHGHHGGHHHGHHHHHHGGGFGHHGHGHHGHHHHHHHHGHHHGGHGHHHHHHHGGGGGHHGGGGGGGHHGGGGGGGGHGHHGGHHHHHHHHHHHHGGGGGGGGGGGGHHHHGGGGHGHHGGGGFGGGGGFFGFGGGGGGGGGGGGGGGGFFFFFFFFFFFFFFFFFFFFFFFFFFFFFFFFFFDFFFFFFFFFFFFFFFFFFFFFFFFFFEFFFF0
@M05620:45:000000000-G6HP7:1:1101:9814:2666 1:N:0:165
ATCTCTATCTCCTAAAAACCTGTTTAGATTTGGAGATAGACCTTCAGGTTTTTCATCATTTTCTGCATGAATTATACATTGACCACGTTCCAGCGTGGTCAGTTTGCAGCATTCTGTTATTTTGTTTGACAGAGTGTCTTGTTGAGAACATATGTAGGACATGATTTTTTCCTGCAACAGGGAAAATAAAGTATAAGTTTTAAAGATTTATTCTTTAATAAAGGATCTCAAAGCCAGCTTTAGAAAAAGGA
+
CCBCCFFFFFFFGGGGGGGGGGGHHHHHHHHHHHHHHHHHHHHHHHHHHHHGGHHHHHHHHHIHIHHHHGHHHHHHHHHHHHHHFHGGGHFHHHGFGGHHHHHHHHHHHHHHHHHHHHHHHHHHHHHHGHHHHHHHHHHHHHHHGHGHHGHHHHHHHHHGHHHGHHHHHDHFHHEHBGEFHGGHHHHHHEGGGFHEFFHHHHCFGBGGGDGHFHHHH0DFGFHFFGHHBGHEHG.GCEHHFBHHGGFCFFG
@M05620:45:000000000-G6HP7:1:1101:15981:2676 1:N:0:165
AAACCAAGCAGACACTCACCGCTCCCTCGCCACAGGCCAATAGTTTGTCCTCACTGAGTTGGCAACAAGTGGCTGCTGTGGCTGCCATTTTTCTGGTGATGGCCATCAGCTCCGACGAGGTCAGCTGGGGGGCTTTCTTTGTGTAAGCAACGAGAAACCTGAAAGAAGCATTTTTTAACTAAGTCCTGCTGAGTCATTCATGAGTTTTTAGCCGCCTTGCTTCTTCTCACAGACTCTCTACTCTCATGCCA
+
BBBBBBBFBFFFGGGGGGGGGGGGGGHHGGGGGGHCFFHDFFHHHGHHHHHHHHHGHHGGGHBHGHHHHHHFGFFFFH@GHHHGGHHHHHHHHHHHGGFHHHHHHGHGHHFHHGGEEEFGFHHHHHHHGGGGGGGGGGGGGGGGGGFFFFFFFFFFFFFFFFFFFFFFFFFFFFFFFFFFFBFBFFFFBFFFFFFEFFFFFFFFFFFFEEFFFFFFFFFFFFFFFFFFFFFBFFFFFFFFFFFBFBBBFFF
@M05620:45:000000000-G6HP7:1:1101:9825:2680 1:N:0:165
ATCTCTATCTCCTAAAAACCTGTTTAGATTTGGAGATAGACCTTCAGGTTTTTCATCATTTTCTGCATGAATTATACATTGACCACGTTCCAGCGTGGTCAGTTTGCAGCATTCTGTTATTTTGTTTGACAGAGTGTCTTGTTGAGAACATATGTAGGACATGATTTTTTCCTGCAACAGGGAAAATAAAGTATAAGTTTTAAAGATTTATTCTTTAATAAAGGATCTCAAAGCCAGCTTTAGAAAAAGGA
+
CCCCCFFFFFFFGGGGGGGGGGHHHHHHHHHHHHHGHHHHHGHHHHHHHHHGGHHHGHHHHHHHHHHHHHHHHHHHHHHHHFHHGHFGHHHHHHGGFGHHFHHHHHGHGHHHHHHHHHHHHHHHHHHHGHHHHGGHHGHHHHHHHHEHHGHHHHHHHHHHHHHHHHHHHGHHHHFHHHHFHGGEHHGHHGHHHGHBFFHHHGGFGFHHHFHHHGHHFGHHHFBFHHHHGFHFFHFHGGHHHHHHHHEFDFF
@M05620:45:000000000-G6HP7:1:1101:9807:2682 1:N:0:165
ATCTCTATCTCCTAAAAACCTGTTTAGATTTGGAGATAGACCTTCAGGTTTTTCATCATTTTCTGCATGAATTATACATTGACCACGTTCCAGCGTGGTCAGTTTGCAGCATTCTGTTATTTTGTTTGACAGAGTGTCTTGTTGAGAACATATGTAGGACATGATTTTTTCCTGCAACAGGGAAAATAAAGTATAAGTTTTAAAGATTTATTCTTTAATAAAGGATCTCAAAGCCAGCTTTAGAAAAAGGA
+
BBBBBFFFFFFFGGGFGGGGGGHHHHGGHHHHHGHHHGHGFHHHHHGHHHHGGGHHHHHGHHHHHGHHHHHHHGHHHHHHHGHHHHGHHHHHHHGGEGHHHHHHHHHHHHHHHHHHHHHHHHHHHHHHGGHHHHGHHHHHHHHHHHHHHHHFHHHGHHFHHHFHHHHHHGHHHHGHFHHGHGEFGFFGGDGHHHHHHGGHGGGGHHHHHGHHHHHHFBGGG0DDFHHHGGHGHHF/GGFHHHHEHFFCAGG
@M05620:45:000000000-G6HP7:1:1101:9881:2693 1:N:0:165
AAACCAAGCAGACACTCACCGCTCCCTCGCCACAGGCCAATAGTTTGTCCTCACTGAGTTGGCAACAAGTGGCTGCTGTGGCTGCCATTTTTCTGGTGATGGCCATCAGCTCCGACGAGGTCAGCTGGGGGGCTTTCTTTGTGTAAGCAACGAGAAACCTGAAAGAAGCATTTTTTAACTAAGTCCTGCTGAGTCATTCATGAGTTTTTAGCCGCCTTGCTTCTTCTCACAGACTCTCTACTCTCATGCCA
+
CCCCCBCFCFFFGGGGGGGGGGGGGGHHGGGGGHHHGGHHHHHHHHHHHHHHHHHHHHHHHGHHHHHHHGHHGHGGHHHHHHHGGHHHHHHHHHHHHHHHHHHHHHHHHHHHHGGGGGGGDHHHHHHHGGGGGGGGGGGGGGGGGGFFFFFFFFFFFFFFFFFFFFFFFFFFFFFFEFFFFFFFFFFFFFFFFFFFFFFFFFFFFFFFFFFFFFFFFFFFFFFFFFFFFFFFFFFFFFFFFFFFFFFFFFF
@M05620:45:000000000-G6HP7:1:1101:9891:2709 1:N:0:165
AAACCAAGCAGACACTCACCGCTCCCTCGCCACAGGCCAATAGTTTGTCCTCACTGAGTTGGCAACAAGTGGCTGCTGTGGCTGCCATTTTTCTGGTGATGGCCATCAGCTCCGACGAGGTCAGCTGGGGGGCTTTCTTTGTGTAAGCAACGAGAAACCTGAAAGAAGCATTTTTTAACTAAGTCCTGCTGAGTCATTCATGAGTTTTTAGCCGCCTTGCTTCTTCTCACAGACTCTCTACTCTCATGCCA
+
ACBCCCCFCFFFGGGGGGGGGGGGGGHHGGGGGHHHGGHHHHHHHHHHHHHHHHHHHHHGHHHHHHHHHHHHGHGGHHHHHHHGGHHHHHHHHHHHHHHHHHHHHHHHHHHHHGGGGGGGFGHHHHHHGGGGGGGGGGGGGGGGGGFFFFFFFFFFFFFFFFFFFFFFFFFFFFFFEFFFFFFFFFFFFFFFFFFFFFFFFFFFFFFFFFFFFFFFFFFFFFFFFFFFFFFFFFFFFFFFFFFFFFF/FFB
@M05620:45:000000000-G6HP7:1:1101:15004:2742 1:N:0:165
ATCTCTATCTCCTAAAAACCTGTTTAGATTTGGAGATCGACCTTCAGGTTTTTCATCATTTTCTGCATGAATTATACATTGACCACGTTCCAGCGTGGTCAGTTTGCAGCATTCTGTTATTTTGTTTGACAGAGTGTCTTGTTGAGAACATATGTAGGCCATGATTTTTTCCTGCAACAGGGAAAATAAAGTATAAGTTTTAAAGATTTATTCTTTAATAAAGGATCTCACAGCCAGCTTTAGAACAAGGA
+
A?3ABFFFFFFFFGG4BAEGGGHHHHFGHHFGDGBCG3B2EEFHHHHHHGHGGHHHHHHHHHGFHHHFHFFHHGHGFBGHB5EEGGDHHGHHGHGFDGHHFHHHHGHHBGAGDGHHHHHHHHHGFHHHHGGHGEHHHHHHHHHGDHHHHFFHDDGFFG1BGFG1GHGHFCCGHDGF1<GFHAFFEBFG1>GGGGFDGDGHHHFHHHHHHHHGHHGHHFGG0<DHFHHHFF0:CHC.CEHFGH00<0;9/A.
@M05620:45:000000000-G6HP7:1:1101:20832:2742 1:N:0:165
ATCTCTATCTCCTAAAAACCTGTTTAGATTTGGAGATAGACCTTCAGGTTTTTCATCATTTTCTGCATGAATTATACATTGACCACGTTCCAGCGTGGTCAGTTTGCAGCATTCTGTTATTTTGTTTGACAGAGTGTCTTGTTGAGAACATATGTAGGACATGATTTTTTCCTGCAACAGGGAAAATAAAGTATAAGTTTTAAAGATTTATTCTTTAATAAAGGATCTCAAAGCCAGCTTTAGAAAAAGGA
+
BBBBBFFFFFFFGGGGGGGGGGHHHHHHHHGHGFHHFFHHHGHHHHHHFGHGGHHHHHHHHHHHHHHGHFGHGHHHHGHHHGHHHHGHHHHGGGGFGGHHGHHHHHHHHHHHHHHHHHHHHHHHHHHHGHGHHHHHHHHHHHHHHHGHHHHHHHHHHHHGFHHHHHHHHGHHHHFFHHHHHGGFHHHGHEGFGHHHHGHHGHHHHGHHHHHHHHHHGGHHFFHGFHHHHHHEHHHHHGHHHHGFGHGHGGH
@M05620:45:000000000-G6HP7:1:1101:15012:2761 1:N:0:165
ATCTCTATCTCCTAAAAACCTGTTTAGATTTGGAGATAGACCTTCAGGTTTTTCATCATTTTCTGCATGAATTATACATTGACCACGTTCCAGCGTGGTCAGTTTGCAGCATTCTGTTATTTTGTTTGACAGAGTGTCTTGTTGAGAACATATGTAGGACATGATTTTTTCCTGCAACAGGGAAAATAAAGTATAAGTTTTAAAGATTTATTCTTTAATAAAGGATCTCAAAGCCAGCTTTAGAAAAAGGA
+
AAAABBFFFFFFDGAABGGGGGHFEFDGF6AA5FGFCAAGA3AGGDGHFFGF2GDGEDGHHGHFFHHDHFFHD5FGGGHHHBEFCGEHHGAE@CEEEGFB@GFDFFHHHHFDBFFFFGGHHHGHEGHHFB4GCGHFFFGHHHHFHEGGHHDFGGFHHF3FBFFHFDDGFCFDHFF0G10@CCFCA<FD11?<1GFHHHFFG1G<FBGHHHHBGGGGB0DG00=D/<CD0DHFBHCCCEHFC::00C/;A:G
@M05620:45:000000000-G6HP7:1:1101:14994:2769 1:N:0:165
ATCTCTATCTCCTAAAAACCTGTTTAGATTTGGAGATAGACCTTCAGGTTTTTCATCATTTTCTGCATGAATTATACATTGACCACGTTCCAGCGTGGTCAGTTTGCAGCATTCTGTTATTTTGTTTGACAGAGTGTCTTGTTGAGAACATATGTAGGACATGATTTTTTCCTGCAACAGGGAAAATAAAGTATAAGTTTTAAAGATTTATTCTTTAATAAAGGATCTCAAAGCCAGCTTTAGAAAAAGGA
+
CCDDDFFFFFFFGGGGGGGGGGHHHHHHHHHHHHHHHHHHHHHHHHHHHHHGGHHHHHHHHIHHHHHHHHHHHHHHHHHHHHHHHHGHHHHHHHGFGGHHHHHHHHHHHHHHHHHHHHHHHHHHHHHHGHHHHHHHHHHHHHHHHHGHHHHHHHHHHHHHHHHHHHHHHGHHHHHHHHHHHGGGHHHHHGHGGHHHHGHHHGHHHHHHHHHHHHHHHFHHHFHHHHHHHGHGHHHHHGHHHHHFFHHGGGH
@M05620:45:000000000-G6HP7:1:1101:11561:2828 1:N:0:165
AAACCAAGCAGACACTCACCGCTCCCTCGCCACAGGCCAATAGTTTGTCCTCACTGAGTTGGCAACAAGTGGCTGCTGTGGCTGCCATTTTTCTGGTGATGGCCATCAGCTCCGACGAGGTCAGCTGGGGGGCTTTCTTTGTGTAAGCAACGAGAAACCTGAAAGAAGCATTTTTTAACTAAGTCCTGCTGAGTCATTCATGAGTTTTTAGCCGCCTTGCTTCTTCTCACAGACTCTCTACTCTCATGCCA
+
AAABAABFBFFFGGGGGGGGGGGGGGGHGGGGGHHHGGHFHHHHHHHHHHHHHHHHHHHHHHHGHHHHFFHHGHGGHGHGHHHGGHHHHHHHHHHGHHGHFGGHHHHGHFHHHGGEGEDGGHFHHHHHGGGGGGGGGGGGGGGGGGFFFFFFFFDDFFFFFBFFFFFFFFFFFFFFEFFFFFFFFFFFFFFFFFFFFFFFFFFFFFFFFFFFFFAFFDFFFFFFFFFFFFFFFFFFFFFFFFFFFFFFFFB
@M05620:45:000000000-G6HP7:1:1101:19872:2829 1:N:0:165
CATCCTGACCCTGAAGTACCCCATTGAGCATGGCATCGTCACCAACTGGGACGCCATGGAGAAGATCTGGCACCACACCTTCTACAACGAGCTGCGCGTGGCCCCGGAGGAGCACCCAGTGCTGCTGACCGAGGCCCCCCTGAACCCCAAGGCCAACAGAGAGAAGATGACTCAGGTGCGGCTCGGCCCACGCCCATGCTCCTCCCGTCCTTTCCCCTGCCTTTTTTTGCCCGGTTTCTTTTCTGACATTA
+
AAAAAB1BFCC>AGA1ABGGFGEA11AAB11B0B0FG0AE0EFEEEGF0/0FA/A/AGF1FBAAF112FFF0B?0G?/EGGHHFHDHCE/E/?B1E/E>EE@HHEEBCG@/<FACGBFH@GG1GHHH1<CC----<<--<-:/:/..;CGEG..CEA./9FF?F//C09C0C009/0/09-999-9-------:;-//;//9/9/99A9-A///BF--;--//;B/--9///--9-;///9;BFB///99/
@M05620:45:000000000-G6HP7:1:1101:11575:2843 1:N:0:165
AAACCAAGCAGACACTCACCGCTCCCTCGCCACAGGCCAATAGTTTGTCCTCACTGAGTTGGCAACAAGTGGCTGCTGTGGCTGCCATTTTTCTGGTGATGGCCATCAGCTCCGACGAGGTCAGCTGGGGGGCTTTCTTTGTGTAAGCAACGAGAAACCTGAAAGAAGCATTTTTTAACTAAGTCCTGCTGAGTCATTCATGAGTTTTTAGCCGCCTTGCTTCTTCTCACAGACTCTCTACTCTCATGCCA
+
CCBCCCCFCFFFGGGGGGGGGGGGGGHHGGGGGHHHGGHHHHHHHHHHHHHHHHHHHHHHHHHHHHHHHHHHGHGGHHHHHHHGGHHHHHHHHHHHHHHHHHHHHHHHHHHHHGGGGGGGGHHHHHHHGGGGGGGGGGGGGGGGGGFFFFFFFFFFFFFFFFFFFFFFFFFFFFFFFFFFFFFFFFFFFFFFFFFFFFFFFFFFFFFFFFFFFFFFFFFFFFFFFFFFFFFFFFFFFFFFFFFFFFFFFF0
@M05620:45:000000000-G6HP7:1:1101:19866:2846 1:N:0:165
CATCCTGACCCTGAAGTACCCCATTGAGCATGGCATCGTCACCAACTGGGACGACATGGAGAAGATCTGGCACCACACCTTCTACAACGAGCTGCGCGTGGCCCCGGAGGAGCACCCAGTGCTGCTGACCGAGGCCCCCCTGAACCCCAAGGCCAACAGAGAGAAGATGACTCAGGTGAGGCTCGGCCGACGCCCGTGCTCCTCCCGTCCTTTCCCCAGTCATTTTCTGCCCGGCTTGATTTCTGACATTA
+
CCDDDFFFFFFFGGGGGGGGGGGHHHHHHHHHHHHHHGHHHGHHHGHHHHHHGGGGGHHHHHHHHHHHHHHHHGHHHGGHHHHHHHHHGGGGGHHGGGGGGGHHGGGGGGGGHHHHGGHHHHHHHHHHHHGGGGGGGGGGGGHHHHGGGGHGHHGGGGGGGGGGFGGGGGGGGGGGHGGGGGGGFFFFFFFFFFFF@DFFFFFFFFFEFFFFFFFFFFFFFFFFFFFFFFFFFFFFFFFFFFFFFBFFFF0
@M05620:45:000000000-G6HP7:1:1101:19863:2865 1:N:0:165
CATCCTGACCCTGAAGTACCCCATTGAGCATGGCATCGTCACCAACTGGGACGACATGGAGAAGATCTGGCACCACACCTTCTACAACGAGCTGCGCGTGGCCCCGGAGGAGCACCCAGTGCTGCTGACCGAGGCCCCCCTGAACCCCAAGGCCAACAGAGAGAAGATGACTCAGGTGAGGCTCGGCCGACGCCCGTGCTCCTCCCGTCCTTTCCCCAGTCATTTTCTGCCCGGCTTGATTTCTGACATTA
+
AABBBFDFFFFFGGGGGGGGGGGHHHHHHHHHHHCGH?GHGGHHHGHHFHHHEGGGGHHHHHHHHHHHFHHGHGHHHGGHHHHHHHHHGGGGGHHEGGGGGGHHGGGGGGGGHHHHGGHHGGHHHHGFHHCDFGGGGGGGGGHHHHGGGGHGHHGGGGEGFGFGFFFGGGGGGGGGFFFGGEFGAFFFA>FCFFFF=?DFFFFFFFF.DFDFFFFFFFFFFFFFFFFFFFFFFFFFF;:FFFFFE/BBFF/
@M05620:45:000000000-G6HP7:1:1101:18448:2875 1:N:0:165
ATCTCTATCTCCTAAAAACCTGTTTAGATTTGGAGATAGACCTTCAGGTTTTTCATCATTTTCTGCATGAATTATACATTGACCACGTTCCAGCGTGGTCAGTTTGCAGCATTCTGTTATTTTGTTTGACAGAGTGTCTTGTTGAGAACATATGTAGGACATGATTTTTTCCTGCAACAGGGAAAATAAAGTATAAGTTTTAAAGATTTATTCTTTAATAAAGGATCTCAAAGCCAGCTTTAGAAAAAGGA
+
BBBCCFFFFFFFGGGGGGGGGGHHHHHHHHHHHBGGHHHHHHHHHHHHHHHGGHHHHHHHHHHHHHHHHHHHHHHHHHHHHHHHHHGHHHHHHHGFGGHHHHHHHHHHHHHHHHHHHHHHHHHHHHHHHHHHHHHHHHHHHHHHHHHHHHHHHHHHHHHHHHHHHHHHHGHHHHHHHHHHHGGHHHHHHHGGHHHHHGHHHGHHHHHHHHHHHHHHHHHHGGGHEHHHHHHHHHGGHGHHHHHCGHHHGGH
@M05620:45:000000000-G6HP7:1:1101:18453:2894 1:N:0:165
ATCTCTATCTCCTAAAAACCTGTTTAGATTTGGAGATAGACCTTCAGGTTTTTCATCATTTTCTGCATGAATTATACATTGACCACGTTCCAGCGTGGTCAGTTTGCAGCATTCTGTTATTTTGTTTGACAGAGTGTCTTGTTGAGAACATATGTAGGACATGATTTTTTCCTGCAACAGGGAAAATAAAGTATAAGTTTTAAAGATTTATTCTTTAATAAAGGATCTCAAAGCCAGCTTTAGAAAAAGGA
+
CCCCCFFFFFFFGGGGGGGGGGHHHHHHHHHHHHHHHHHHHHHHHHHHHHHGGHHHHHHHHHIHHHHHHHHHHHHHHHHHHHHHHHGHHHHHHHGGGGHHHHHHHHHHHHHHHHHHHHHHHHHHHHHHHHHHHHHHHHHHHHHHHHHHHHHHHHHHHHHHHHHHHHHHHGHHHHHHHHHHHGGHHHHHHHHHHHHHHGHHHHHHHHHHHHHHHHHHHHHHHHHHHHHHHHHHHHHHHGHHHHHGHGHHGGH
@M05620:45:000000000-G6HP7:1:1101:11159:2924 1:N:0:165
TACCTGTACTGGGGAAGCAATCGCCATTCCTACCCAAAGATCGGAAGACACACGTCTGAACTCCAGTCACGTCGACGCATCTCGTATGCCGTCTTCTGCTTGAAAAAAAAAACACCCAATGCTACAGTCCGAGGCCCACCTGAACCCCACGGCACACATAGGAGAACTTACTCAGGTGAGGCGTGTCCGACTCCCGTCCTGCTACCGTCCATTTCAGACTCCTTTTCTGCTGTTCTTGTTTTCTATTCTTT
+
AB?ABFFFFFFFGEAAEGGGGFGGGGFHHHGHGFHH2CF3EFEFAFF2B3FGFEAFGG5AFFHCGFFEFDEBGEFGC?/1/BBGFEB?4@>?EGFGHHBGGFGBFGCE//BD//@?///0?B11?11<11..---<.<.<.//0/.<::.----:/..09000/../0099000;90/0...-.9..9..--./..:...//9;/.-.A..9//:9/:////;/9///;//////:////../////;9//
@M05620:45:000000000-G6HP7:1:1101:14596:2928 1:N:0:165
AAACCAAGCAGACACTCACCGCTCCCTCGCCACAGGCCAATAGTTTGTCCTCACTGAGTTGGCAACAAGTGGCTGCTGTGGCTGCCATTTTTCTGGTGATGGCCATCAGCTCCGACGAGGTCAGCTGGGGGGCTTTCTTTGTGTAAGCAACGAGAAACCTGAAAGAAGCATTTTTTAACTAAGTCCTGCTGAGTCATTCATGAGTTTTTAGCCGCCTTGCTTCTTCTCACAGACTCTCTACTCTCATGCCA
+
BBBBBABFBFFFGGGGGGGGGGGGGGHHGGEDGHHGGGGHHHHHHHHHHFHHFHHHHHHHHHHGHHHGHFGHGHGGGFHHHHHGGHHHHGGHHFHHBGFGGHHGHHHHHHHHHGGEGCCCGFGHGHFHGGGGGGGGFBGGGGGFGFFFFFFFEFDFFFFFA9BFFEFFFFFFFFFFFFFFFFF:FFFFFFFEFFFFFFFFFFFFBFFFFFFBFFFCFFFFFFFFFFFFFFFFFFFFFFFFBFFFBFFFFFF
@M05620:45:000000000-G6HP7:1:1101:17065:2948 1:N:0:165
CATCCTGACCCTGAAGTACCCCATTGAGCATGGCATCGTCACCAACTGGGACGACATGGAGAAGATCTGGCACCACACCTTCTACAACGAGCTGCGCGTGGCCCCGGAGGAGCACCCAGTGCTGCTGACCGAGGCCCCCCTGAACCCCAAGGCCAACAGAGAGAAGATGACTCAGGTGAGGCTCGGCCGACGCCCGTGCTCCTCCCGTCCTTTCCCCAGTCATTTTCTGCCCGGCTTGATTTCTGCCATTT
+
BBBBBFFFFCFFGGGGGGGGGGGHHHHHHHHHHHHHHGHHHGHHHGHHHHHHGGGCGHHGHHFGEGHHHFHFHGHHHGGHHHHHHHHHGFEGGHHGGGGG?EHHGGGGGGGGHHEHGGHHHHHHHHHHGHCFGGCFGGGGGGHB/GGGFFGAHH?CEFGGGBD.;FFFGGGGGGGGGGGGGGGGFFEDDCCFFFFFD.DEBBBBBA9;DAAFFBFFF.DFFFFFFFFF///..99@AF.9B/9B/;//BF/
@M05620:45:000000000-G6HP7:1:1101:17062:2966 1:N:0:165
CATCCTGACCCTGAAGTACCCCATTGAGCATGGCATCGTCACCAACTGGGACGACATGGAGAAGATCTGGCACCACACCTTCTACAACGAGCTGCGCGTGGCCCCGGAGGAGCACCCAGTGCTGCTGACCGAGGCCCCCCTGAACCCCAAGGCCAACAGAGAGAAGATGACTCAGGTGAGGCTCGGCCGACGCCCGTGCTCCTCCCGTCCTTTCCCCAGTCATTTTCTGCCCGGCTTGATTTCTGACATTA
+
DDDDDFFFFFFFGGGGGGGGGGGHHHHHHHHHHHHHHGHHHGHHHGHHHHHHGGGGGHHHHHHHHHHHHHHHHGHHHGGHHHHHHHHHGGGGGHHGGGGGGGHHGGGGGGGGHHHHGGHGHHHHHHHHHHGGGGGGGGGGGGHHHHGGGGHGHHGGGGGGGGGGGGGGGGGGGGGGGGGGGGGGFFFFFFFFFFFFDFFFFFFFFFFFFFFFFFFFFFFFFFFFFFFFFFFFFFFFFFFFFFFFFFFFFF0
@M05620:45:000000000-G6HP7:1:1101:21431:2979 1:N:0:165
ATCTCTATCTCCTAAAAACCTGTTTAGATTTGGAGATAGACCTTCAGGTTTTTCATCATTTTCTGCATGAATTATACATTGACCACGTTCCAGCGTGGTCAGTTTGCAGCATTCTGTTATTTTGTTTGACAGAGTGTCTTGTTGAGAACATATGTAGGACATGATTTTTTCCTGCAACAGGGAAAATAAAGTATAAGTTTTAAAGATTTATTCTTTAATAAAGGATCTCAAAGCCAGCTTTAGAAAAAGGA
+
BCCCCFFFFFFFGGGGGGGGGGHHHHHHHHHHHHHHHHHHHHHHHHHHHHHGGHHHHHHHHHHHHHHGHHHHHHHHHHHHHHHHHHGHHHHHHHGGGGHHHHHHHHHHHHHHHHHHHHHHHHHHHHHHHHHHHHHHHHHHHHHHHHHHHHHHHHHHHGHHHHHHHHHHHGHHHGGHHHHHHGGHHHHHHHHHHHHHHGGHHHHHHHHHHGHHHHHHHHHHHHHHHHHHFHHGGHHHHGHHHGHEFHHGGGH
@M05620:45:000000000-G6HP7:1:1101:12349:2983 1:N:0:165
ATCTCTATCTCCTAAAAACCTGTTTAGATTTGGAGATAGACCTTCAGGTTTTTCATCATTTTCTGCATGAATTATACATTGACCACGTTCCAGCGTGGTCAGTTTGCAGCATTCTGTTATTTTGTTTGACAGAGTGTCTTGTTGAGAACATATGTAGGACATGATTTTTTCCTGCAACAGGGAAAATAAAGTATAAGTTTTAAAGATTTATTCTTTAATAAAGGATCTCAAAGCCAGCTTTAGAAAAAGGA
+
AA>AABBDFDD1BGEF1FFGGGFGGHFBGGFFHHHCG1GBGCFGFFEHGHHEGHFGHHFHHHFHHHFGF1FDHHHHF2FGEFGHHGGHFCGHHGG?FEHFFHHHHHFFFGHGHHHHHHGHHHHHHHHHHHHHHHHHHHHHHHHHGHHHHHHHHHHHFFHHHGG1BGHHHGHHHEGCFGHFHGGHHHGHBDGGHHHHGGHHHHGFGGGHHHHHHGHHHHHD0DBD/DHGFHHEDGHHCFFHHHHEG0CGGGC
@M05620:45:000000000-G6HP7:1:1101:12358:2999 1:N:0:165
ATCTCTATCTCCTAAAAACCTGTTTAGATTTGGAGATAGACCTTCAGGTTTTTCATCATTTTCTGCATGAATTATACATTGACCACGTTCCAGCGTGGTCAGTTTGCAGCATTCTGTTATTTTGTTTGACAGAGTGTCTTGTTGAGAACATATGTAGGACATGATTTTTTCCTGCAACAGGGAAAATAAAGTATAAGTTTTAAAGATTTATTCTTTAATAAAGGATCTCAAAGCCAGCTTTAGAAAAAGGA
+
CDCCDFFFFFFFGGGGGGGGGGHHHHHHHHHHHHHHHHHHHHHHHHHHHHHGGHHHHIHHHHIHIHHHHHHHHHHHHHHHHHHHHHGHHHHHHHGFGGHHHHHHHHHHHHHHHHHHHHHHHHHHHHHHHHHHHHHHHHHHHHHHHHHHHHHHHHHHHHHHHHHHHHHHHGHHHHHHHHHHHGGHHHHHHHHHHHHHHHHHHHGHHHHHHHHHHHHHHGHHHHHHHHHHHHGHHHHHHGHHHHHFHFHHGGH
@M05620:45:000000000-G6HP7:1:1101:18187:3004 1:N:0:165
ATCTCTATCTCCTAAAAACCTGTTTAGATTTGGAGATAGACCTTCAGGTTTTTCATCATTTTCTGCATGAATTATACATTGACCACGTTCCAGCGTGGTCAGTTTGCAGCATTCTGTTATTTTGTTTGACAGAGTGTCTTGTTGAGAACATATGTAGGACATGATTTTTTCCTGCAACAGGGAAAATAAAGTATAAGTTTTAAAGATTTATTCTTTAATAAAGGATCTCAAAGCCAGCTTTAGAAAAAGGA
+
CDDDDFFFFFFFGGGGGGGGGGHHHHHHHHHHHHHHHHHHHHHHHHHHHHHGGHHHHHHHHHIIIHHHHHHHHHHHHHHHHHHHHHGHHHHHHHGGGGHHHHHHHHHHHHHHHHHHHHHHHHHHHHHHHHHHHHHHHHHHHHHHHHHHHHHHHHHHHHHHHHHHHHHHHGHHHHHHHHHHHGGHHHHHHHHHHHHHHHHHHHHHHHHHHHHHHHHHHHHHHHHHHHHHHGHHHHHHHGHHHHHHHHHHGGH
@M05620:45:000000000-G6HP7:1:1101:15639:3005 1:N:0:165
AGATTACTGCAACAGTTCCCCCTGGACCTGGAAAAGTTTCTTGCCTGGCTTACAGAAGCTGAAACAACTGCCAATGTCCTACAGGATGCTACCCGTAAGGAAAGGCTCCTAGAAGACTCCAAGGGAGTAAAAGAGCTGATGAAACAATGGCAAGTAAGTCAGGCATTTCCGCTTTAGCACTCTTGTGGATCCAATTGAACAATTCTCAGCATTTGTACTTGTAACTGACAAGCCAGGGACAAAACAAAGAT
+
CCCCCFFFFFFFGGGGGGGGGGGGHHHHHHHHHHHHHHHHHHHHHHHHHHHHHHHHHHHHHGHHHHHHHHHHHHHHHHHHHHHHGFHHHHHHHHGGGGHHHHFHHHHHGHHHHHHHHHHHF3GFGFEFFHHHHGHHHHGHHGHHHHHHHHHHHGHHHHGHHHHHHHHHHHGGGGGHHHHHHHHHHHHGHHHHHHHHHHHGHHHHHHHHHHHHHHHHHHHHHHHHHHHHHHHHHGGGGGGGGGGGGGGGGGF
@M05620:45:000000000-G6HP7:1:1101:12861:3009 1:N:0:165
CATCCTGACCCTGAAGTACCCCGGCTTGATTTCTGACATTAGATCGGAAGAGCACACGTCTGAACTCCAGTCACGTCGACGCATCTCGTATGCCGTCTTCTGCTTGAAAAAAAAAAAAAAAAAATAAGAAAAAATGTGAAAAGGTGAAGAAGAGAAAAAAACAAAGAAGAAAAGACAAAGAAAATAGTGTGGACTAGAGAGTAAGTGAAAAAGAGACACCAGAGTGTAGAAAGAGACTCACATGAGAGGGG
+
CCCDDFFFFFFFGGGGGFGGGGGGGGGGHHHHHHHGHHHHHHHHHHGGGGHHHHHHHGHHHGHGHHHHHHHHHHGGHGGGGGGGEHHHFGHHHHGFGHGHHHHHHHHHHHHGGGGC@><--<<<.00000//.-.0000000/.000000;/0./00/.--9:..//./0/://.//////.//0000000.000/0000.0000000000.../////..:..00::BB000////0:000000000..-
@M05620:45:000000000-G6HP7:1:1101:12348:3013 1:N:0:165
ATCTCTATCTCCTAAAAACCTGTTTAGATTTGGAGATAGACCTTCAGGTTTTTCATCATTTTCTGCATGAATTATACATTGACCACGTTCCAGCGTGGTCAGTTTGCAGCATTCTGTTATTTTGTTTGACAGAGTGTCTTGTTGAGAACATATGTAGGACATGATTTTTTCCTGCAACAGGGAAAATAAAGTATAAGTTTTAAAGATTTATTCTTTAATAAAGGATCTCAAAGCCAGCTTTAGAAAAAGGA
+
BBBBBFFFFFFFGGGGGGGGGGHHHGHHHHHHHGHHHHHGHHHHHHHHHHHGGHHHHHHHHHHHHHGFHHHHHHHHHHHHHHHHHHGHHHHHGHGGGGHHHHHHHHHHHHHHHHHHHHHHHHHHHHHHGHHHHHHHHHHHHHHHHHGHHHHHHHHHHHHHHHHHHHHHHGHHHHHHHHGHHGFHEHHHGFHHFGHHHHHGFHHHHHHGHHHHHHHHHHHHHHHEHHHHHHHFHHHHHGHHHHGGHGGGDGH
@M05620:45:000000000-G6HP7:1:1101:19553:3018 1:N:0:165
AAACCAAGCAGACACTCACCGCTCCCTCGCCACAGGCCAATAGTTTGTCCTCACTGAGTTGGCAACAAGTGGCTGCTGTGGCTGCCATTTTTCTGGTGATGGCCATCAGCTCCGACGAGGTCAGCTGGGGGGCTTTCTTTGTGTAAGCAACGAGAAACCTGAAAGAAGCATTTTTTAACTAAGTCCTGCTGAGTCATTCATGAGTTTTTAGCCGCCTTGCTTCTTCTCACAGACTCTCTACTCTCATGCCA
+
BBBBBBBFBFFFFGGGGGGGGGGGGGHHGGGGGHHHGGEHHFHHHHHHHHHHHHHFHHHHHHHGHHHHFGFHGHGGHHHHHHHGGHHHHHHHHHHHHHGHHHHHHHHHHHGHHC@EGGGGDHGHHHHHGGGGGGGGGGGGGFFFFGFFFFFFFFFFFFFFFFFFFFFFFFFFFFFFFFFFE/FFFFFFFFFFFFFFFFFFFBFFFFFFFFFFFBFFFFFFFFFFFFFFFBFFFFFFFFFFFFFFFFFFFFF
@M05620:45:000000000-G6HP7:1:1101:15649:3021 1:N:0:165
AGATTACTGCAACAGTTCCCCCTGGACCTGGAAAAGTTTCTTGCCTGGCTTACAGAAGCTGAAACAACTGCCAATGTCCTACAGGATGCTACCCGTAAGGAAAGGCTCCTAGAAGACTCCAAGGGAGTAAAAGAGCTGATGAAACAATGGCAAGTAAGTCAGGCATTTCCGCTTTAGCACTCTTGTGGATCCAATTGAACAATTCTCAGCATTTGTACTTGTAACTGACAAGCCAGGGACAAAACAAAGAT
+
?3AABDFF@DDFGGCGGGGGGGGFCGFGHBCFHHHHFFGHHHHHFHHGHHHHGH3BGGHHHGGHHHHHHFHHHF3BHHHHHHHHBGH3GHHHHHGE@GGHGGGB1FFGFGEGGHGEGHHBCG?F?EEEFFFFGEFHF32FGBFFHHHHF2FFHGFGHFGHFD2FGHHDGH/CGGGHFDHHGFGHHG1EGHHHEHFFHGGHEFHGGDHFFFFFGHHHGGHHCGGFGHBCCCGFEGFCFGEGGFGFGGEGGG;
@M05620:45:000000000-G6HP7:1:1101:19583:3025 1:N:0:165
AAACCAAGCAGACACTCACCGCTCCCTCGCCACAGGCCAATAGTTTGTCCTCACTGAGTTGGCAACAAGTGGCTGCTGTGGCTGCCATTTTTCTGGTGATGGCCATCAGCTCCGACGAGGTCAGCTGGGGGGCTTTCTTTGTGTAAGCAACGAGAAACCTGAAAGAAGCATTTTTTAACTAAGTCCTGCTGAGTCATTCATGAGTTTTTAGCCGCCTTGCTTCTTCTCACAGACTCTCTACTCTCATGCCA
+
A>>AAAAFBFFFGF4CGGGGGEGGGCFHGGG?EHHHGGGHGFGHHHHHHHHHHGHGGHFEGFHHFGGHHFHHGHGGHGFHFHHGGHHFHHHHHHHHFHFHH3GHHHHHHFEHFGGEGGDC<GHHHHHGGGGGGGGGFFGGGGGFFFFFEFFBADDFFFFFFFBBBBFFFEFEFFFBEFFFFF/BFFFFFFFEFFFFFFFFFFEF;BFFFFFBBDBBFAFFFFBFFFFFFFFF/ABFFFFFFFFFFFFFFFF
@M05620:45:000000000-G6HP7:1:1101:20948:3030 1:N:0:165
ATCTCTATCTCCTAAAAACCTGTTTAGATTTGGAGATAGACCTTCAGGTTTTTCATCATTTTCTGCATGAATTATACATTGACCACGTTCCAGCGTGGTCAGTTTGCAGCATTCTGTTATTTTGTTTGACAGAGTGTCTTGTTGAGAACATATGTAGGACATGATTTTTTCCTGCAACAGGGAAAATAAAGTATAAGTTTTAAAGATTTATTCTTTAATAAAGGATCTCAAAGCCAGCTTTAGAAAAAGGA
+
CCCCCFFFFFFFGGGGGGGGGGHHHHHHHHHHHHHHHHHFHHHHHHHHHHHGGHHHHIHHHHHHHHHHHHHHHHHHHHHHHHHHHHGHHHHHHHGGGGHHHHHHHHHHHHHHHHHHHHHHHHHHHHHHHHHHHHHHHHHHHHHHHHHHHHHHHHHHHHHHHHHHHHHHHGHHHHHHHHHHHGGHHGFGGHHGHHHHHGHHHHHHGHHHHHHHHHHHHHHHHHHHGHFHHHHHHGGHGGHHHHHFGHHHGGH
@M05620:45:000000000-G6HP7:1:1101:19566:3032 1:N:0:165
AAACCAAGCAGACACTCACCGCTCCCTCGCCACAGGCCAATAGTTTGTCCTCACTGAGTTGGCAACAAGTGGCTGCTGTGGCTGCCATTTTTCTGGTGATGGCCATCAGCTCCGACGAGGTCAGCTGGGGGGCTTTCTTTGTGTAAGCAACGAGAAACCTGAAAGAAGCATTTTTTAACTAAGTCCTGCTGAGTCATTCATGAGTTTTTAGCCGCCTTGCTTCTTCTCACAGACTCTCTACTCTCATGCCA
+
ABBBBBBFBFFFGGGGGGGGGGGGGGHHGGGGGHHHGGHHHGHHHHHHHHHHHHHHHHHHHHHHHHHHHGHHGHGGHHHHHHHGGHHHHHHHHHHHHHGHHHHHHHHHHHHHHGGGGGGGGHHHHHHHGGGGGGGGGGGGGGGGGGFFFFFFFFFFFFFFFFFFFFFFFFFFFFFFFFFFFFFFFFFFFFFFFFFFFFFFFFFFFFFFFFFFFFFFFFFFFFFFFFFFFFFFFFFFFFFFFFFFFFFFBFB
@M05620:45:000000000-G6HP7:1:1101:20201:3036 1:N:0:165
ATCTCTATCTCCTAAAAACCTGTTTAGATTTGGAGATAGACCTTCAGGTTTTTCATCATTTTCTGCATGAATTATACATTGACCACGTTCCAGCGTGGTCAGTTTGCAGCATTCTGTTATTTTGTTTGACAGAGTGTCTTGTTGAGAACATATGTAGGACATGATTTTTTCCTGCAACAGGGAAAATAAAGTATAAGTTTTAAAGATTTATTCTTTAATAAAGGATCTCAAAGCCAGCTTTAGAAAAAGGA
+
BCCCCFFFFFFFGGGGGGGGGGHHHHHHHHHHHHHHHHHHHHHHHHHHHHHGGHHHHHHHHHHIHHHHHHHHHHHHHHHHHHHHHHGHHHHHHHGGGGHHHHHHHHHHHHHHHHHHHHHHHHHHHHHHHHHHHHHHHHHHHHHHHHHHHHHHHHHHHHHHHHHHHHHHHGHHHHHHHHHHHGGHHHHHHHHHHHHHHGHHHHHHHHHHHHHHHHHHHHHHHHHHHHGHHGHHHHHHHGGHHHHGHHGHGGG
@M05620:45:000000000-G6HP7:1:1101:14039:3052 1:N:0:165
AAACCAAGCAGACACTCACCGCTCCCTCGCCACAGGCCAATAGTTTGTCCTCACTGAGTTGGCAACAAGTGGCTGCTGTGGCTGCCATTTTTCTGGTGATGGCCATCAGCTCCGACGAGGTCAGCTGGGGGGCTTTCTTTGTGTAAGCAACGAGAAACCTGAAAGAAGCATTTTTTAACTAAGTCCTGCTGAGTCATTCATGAGTTTTTAGCCGCCTTGCTTCTTCTCACAGACTCTCTACTCTCATGCCA
+
BBBBBBBFBFFFGGGGGGGGGGGGGGHH2EFGGHHHGGGHFHHHHHHHHHGHHHHHHHHGHHGHHHFHHGHHGHGGHHHHHHHGGHHHHGHHHHHHHHHHHHHHHHHHHHHHHGGGGGGGFHHHHHHHGFGGGGGGGGGGGGGGGGFFFFFFFFFFFFFFFFFFFFFFFFFFFFFFFFFFFFFFFFFFFFFFFFFFFFFFFFFFFFFFFFFEFFFFFFFFFFFFFFFFFFFFFFFFFFFFFFFFFFFFFFF
@M05620:45:000000000-G6HP7:1:1101:20952:3052 1:N:0:165
ATCTCTATCTCCTAAAAACCTGTTTAGATTTGGAGATAGACCTTCAGGTTTTTCATCATTTTCTGCATGAATTATACATTGACCACGTTCCAGCGTGGTCAGTTTGCAGCATTCTGTTATTTTGTTTGACAGAGTGTCTTGTTGAGAACATATGTAGGACATGATTTTTTCCTGCAACAGGGAAAATAAAGTATAAGTTTTAAAGATTTATTCTTTAATAAAGGATCTCAAAGCCAGCTTTAGAAAAAGGA
+
BCCCCFFFFFFFGGGGGGGGGGHHHHHHHHHHHHHHHHHHHHHHHHHHHHHGGHHHHHHHIIHIHHHHHHHHHHHHHHHHHHHHHHGHHHHHHGGFGGGHHHHHHHHHHHHHHHHHHHHHHHHHHHHHHHHHHHGHHHHHHHHHHHHHHHHHHHHHHHHHHHHHHHHHHGHHHHHHHHHHHGGHHHHHHHHHHHHGHFHHHHHFHHHHHHHHHHHHHGHHHGHHHHHHHHHHHHHHHGHHHHHGGHHHGGH
@M05620:45:000000000-G6HP7:1:1101:20174:3054 1:N:0:165
CATCCTGACCCTGAAGTACCCCATTGAGCATGGCATCGTCACCAACTGGGACGACATGGAGAAGATCTGGCACCACACCTTCTACAACGAGCTGCGCGTGGCCCCGGAGGAGCACCCAGTGCTGCTGACCGAGGCCCCCCTGAACCCCAAGGCCAACAGAGAGAAGATGACTCAGGTGAGGCTCGGCCGACGCCCGTGCTCCTCCCGTCCTTTCCCCAGTCATTTTCTGCCCGGCTTGATTTCTGACATAG
+
BBBBBFFFFFFFGGGGGGGGGGGHHHHHHHHHHHHHHGHHHGHGHGHHHHHHGGGGGHHHHHHHGGHHHHHHHGHHHGGHHHHHHHHHGGGGGGHGGGGGGGHHGGGGGGGGHHHHGGHHHHHHHHHHHHGGGGGGGGGGGGHHHHGGGGHGHHGGGGGGGGGGGFFGGGGGGGGGGGGGGGGGFFFFFCDFFFFFBFFFFFFFFFFEFBFFFFFFFFFFFFFFFFFFFBBE?DAFFA.FFFFFFBBBB/9
@M05620:45:000000000-G6HP7:1:1101:20149:3054 1:N:0:165
CATCCTGACCCTGAAGTACCCCATTGAGCATGGCATCGTCACCAACTGGGACGACATGGAGAAGATCTGGCACCACACCTTCTACAACGAGCTGCGCGTGGCCCCGGAGGAGCACCCAGTGCTGCTGACCGAGGCCCCCCTGAACCCCAAGGCCAACAGAGAGAAGATGACTCAGGTGAGGCTCGGCCGACGCCCGTGCTCCTCCCGTCCTTTCCCCAGTCATTTTCTGCCCGGCTTGATTTCTGACATAG
+
AAABBFFFFFFFGGGGGGGGGGDHGHHHHHHHFFBGHDHHHFHHEAGBEHHHAEGGEGFBGFFF3FHFFHGGHGFHEGFHHHHHHGGFGGGGACGFGGGCEGHHGGGGGGGGHHHHGGGGHHHHHHHFHHGGGGGGGGGGGGHGHHGGGGHGHHGGGGGGGGGGGGGFGGGGGGGGGGGGGGGGFFFFFAFFFFFF@DAEFFFFFFFFFFFFFFFFFFFFFBFFFFFFFEFFFDFFF;.BFFBFF/BFFB/
@M05620:45:000000000-G6HP7:1:1101:20199:3055 1:N:0:165
ATCTCTATCTCCTAAAAACCTGTTTAGATTTGGAGATAGACCTTCAGGTTTTTCATCATTTTCTGCATGAATTATACATTGACCACGTTCCAGCGTGGTCAGTTTGCAGCATTCTGTTATTTTGTTTGACAGAGTGTCTTGTTGAGAACATATGTAGGACATGATTTTTTCCTGCAACAGGGAAAATAAAGTATAAGTTTTAAAGATTTATTCTTTAATAAAGGATCTCAAAGCCAGCTTTAGAAAAAGGA
+
AAA1ADFFFFFFEG1AGGGGG1GED33BG33A1BGF0BEHBGFH1BF1DBFFCGEHHFHHHHHFEGHEHEFFFGFEDFHFGFEFFGAGHFCD1>FE/EFDDGB@B1GHHHHFDGHFGFDHHFHH>GHHGFEHGHHFBEGHHHHF2GEEGHFFGHFGFF11CGHHFHGHDCCGH11CFHFCGEEGF0FFB<G@DG1GDGFFHFHHHDGHHHGGHHBD<0GH0<<0/</<GHHEFHFC:CHC:0;0;F/C..G
@M05620:45:000000000-G6HP7:1:1101:13982:3060 1:N:0:165
AAACCAAGCAGACACTCACCGCTCCCTCGCCACAGGCCAATAGTTTGTCCTCACTGAGTTGGCAACAAGTGGCTGCTGTGGCTGCCATTTTTCTGGTGATGGCCATCAGCTCCGACGAGGTCAGCTGGGGGGCTTTCTTTGTGTAAGCAACGAGAAACCTGAAAGAAGCATTTTTTAACTAAGTCCTGCTGAGTCATTCATGAGTTTTTAGCCGCCTTGCTTCTTCTCACAGACTCTCTACTCTCATGCCA
+
BBABBAA@AFFFGGGGGGGGGGEGGGFHGGGGGHHHGGHGGHHGHHHHHHHHHGHGHHFFHFHGHHHHHGHFGHFGGF@GHHHGGHHFHHHHHHHHHHFHHHHHHHGHHHFHHG@FFGGGGHFHHHHGGCGGGGGGGGGFGGGFGGFFFFFFEDFFFFFFFFFFFFFFFFFFFFFFFFFFFFFFFFFFFFFFFFFFFFFFFFFF:BFFFFFFFFFFFFFFFFFFFFFFFFFFFFFFFFFFFFFFFFFFFFB
@M05620:45:000000000-G6HP7:1:1101:14001:3063 1:N:0:165
AAACCAAGCAGACACTCACCGCTCCCTCGCCACAGGCCAATAGTTTGTCCTCACTGAGTTGGCAACAAGTGGCTGCTGTGGCTGCCATTTTTCTGGTGATGGCCATCAGCTCCGACGAGGTCAGCTGGGGGGCTTTCTTTGTGTAAGCAACGAGAAACCTGAAAGAAGCATTTTTTAACTAAGTCCTGCTGAGTCATTCATGAGTTTTTAGCCGCCTTGCTTCTTCTCACAGACTCTCTACTCTCATGCCA
+
AB?ABAAFBFFFEGFGGGGGEGAEFGHHGGGGFHFHGGGHGHFF5FGHHHHHHHGFFHDFGEGGHHHHHGFGGGEGGG@FGGHEGFHFGGGFFHFHFGFGGHHHHGGGHGFHHGGGEGDG<BCGHHHGGCGGGBEFGFFFGFGFFGFFFFFBFFFFFFFFFFFFFFFFFFFFFFFBFFFFFFFFFFFFFFFFF;FFFFFFBFFF:BFFFFFBBABBFDFFFFFFFFFFFFFFFFFFFFFFFFFFFE;BBFF
@M05620:45:000000000-G6HP7:1:1101:14028:3066 1:N:0:165
AAACCAAGCAGACACTCACCGCTCCCTCGCCACAGGCCAATAGTTTGTCCTCACTGAGTTGGCAACAAGTGGCTGCTGTGGCTGCCATTTTTCTGGTGATGGCCATCAGCTCCGACGAGGTCAGCTGGGGGGCTTTCTTTGTGTAAGCAACGAGAAACCTGAAAGAAGCATTTTTTAACTAAGTCCTGCTGAGTCATTCATGAGTTTTTAGCCGCCTTGCTTCTTCTCACAGACTCTCTACTCTCATGCCA
+
ABABBBBFBFFFGGGGGGGGGGGGGGHHGGGGGHHHGGHHHHHHHHHHHHHHHHHHHHFGHHHHHHHHHGHHGHGGHHHHHHHGGHHHHHHHHHHHHHGHHHHHHHHHHHHHHGGGGGGGGHHHHHHHGCGGGGGGGGGGGGGGGGFFFFFFFFFFFFFFFFFFFFFFFFFFFFFFFFFFFFFFFFFFFFFFFFFFFFFFFFFFBFFFFFFFFFFFFFFFFFFFFFFFFFFFFFFFFFFFFFFFFFBBFFF
@M05620:45:000000000-G6HP7:1:1101:14368:3095 1:N:0:165
AAACCAAGAAGACATGAGGTCAGCTAGATCGGAAGAGCACACGTCTGAACTCCAGTCACGTCGACGCATCTCGTATGCCGTCTTCTGCTTGAAAAAAAAAAACCCGGAGGAGCACCCAGTGCTGCTGACCGAGGCCCCCCTGAACCCCAAGACCAACAGAGAGAAGATGACTCACGTGAGGCTCGGCCGACGCCCGTTCTTATACCTTCCTTCTTCCATACATTTTCTGAACGGCATTTTTTGTTACACTA
+
BB@BBAAFFFFFGGBGFCBAFGHFHGFFHHFGEGFFGHFHHHGGGHGHFGFHHFHGFBFEFHCCFGGC10@GGCEBFFHGGGHGHFFHHFHHCGHFE@@E?//////<<<?<//0<CA.FGEHHGF110>-<@@C..;@--9B0/9;..9..9//9.:////..//;;F/B////.99.AF...-;..--9---;--.9.;/9////9://B/////9//.///9BFF;//99.---///:--..//9//9
@M05620:45:000000000-G6HP7:1:1101:14050:3099 1:N:0:165
ATCTCTATCTCCTAAAAACCTGTTTAGATTTGGAGATAGACCTTCAGGTTTTTCATCATTTTCTGCATGAATTATACATTGACCACGTTCCAGCGTGGTCAGTTTGCAGCATTCTGTTATTTTGTTTGACAGAGTGTCTTGTTGAGAACATATGTAGGACATGATTTTTTCCTGCAACAGGGAAAATAAAGTATAAGTTTTAAAGATTTATTCTTTAATAAAGGATCTCAAAGCCAGCTTTAGAAAAAGGA
+
AAAABFFFFFFFGGGGGFCGGGGHHHHHHHHHHGHHHHFHFHHHHHHHHHHGGHHHHHHHHGHHHHHHHGGHHGHHHHHHHHHGHHGHHHHHHFGFGGHHHHGHHHHGHHGHHGHHHHHHHHHHHHHHEFGGGHGHGHHHHHHHFHHFHHHHHHHHFGGCFHHHHHHHHGGHHHGHHHGHHGEFHEGFHDFFGHGHHGHHHFHFHFHHHFFHHHHHGGHGHEFHHHGEGFHHHHHHHGHHHGHBCGFEDDC
@M05620:45:000000000-G6HP7:1:1101:14030:3101 1:N:0:165
ATCTCTATCTCCTAAAAACCTGTTTAGATTTGGAGATAGACCTTCAGGTTTTTCATCATTTTCTGCATGAATTATACATTGACCACGTTCCAGCGTGGTCAGTTTGCAGCATTCTGTTATTTTGTTTGACAGAGTGTCTTGTTGAGAACATATGTAGGACATGATTTTTTCCTGCAACAGGGAAAATAAAGTATAAGTTTTAAAGATTTATTCTTTAATAAAGGATCTCAAAGCCAGCTTTAGAAAAAGGA
+
CCDDDFFFFFFFGGGGGGGGGGHHHHHHHHHHHHHHHHHHHHHHHHHHHHHGGHHHHHHHHHHHHHHHHHHHHHHHHHHHHHHHHHGHHHHHHHGFGGHHHHHHHHHHHHHHHHHHHHHHHHHHHHHHHHGHHHHHHHHHHHHHHHHHHHHHHHHHHHHHHHHHHHHHHGHHHHHHGHHHHGGHHHHHHHHHHHHHHHHHHHHHHHHHHHHHHHHHHHHHHFHHHHHHHHHHHHHHHGHHHHHGGHHHGGH
@M05620:45:000000000-G6HP7:1:1101:20493:3116 1:N:0:165
AAACCAAGCAGACACTCACCGCTCCCTCGCCACAGGCCAATAGTTTGTCCTCACTGAGTTGGCAACAAGTGGCTGCTGTGGCTGCCATTTTTCTGGTGATGGCCATCAGCTCCGACGAGGTCAGCTGGGGGGCTTTCTTTGTGTAAGCAACGAGAAACCTGAAAGAAGCATTTTTTAACTAAGTCCTGCTGAGTCATTCATGAGTTTTTAGCCGCCTTGCTTCTTCTCACAGACTCTCTACTCTCATGCCA
+
BCABBABFCFFFGGGGGGGGGGGGGGHHGGGGGHHHGGHHHHHGHHHHHHHHHHHHHHGHHHHHHHHHHGHHGHGGHHHHHHHGGHHHHHHHHHHHHHHHHHHHHHHHHHHHHGGGGCDGCGFHHHHHGGGGGGGGGGGGGFGGGGFFFFFFFFDFFFFFFFFFFFFFFFFFFFFFEFFFFFFFFFFFFFFFF:FFFFFFFFFFFFFFFFFFFFFFFFFFFFFFFFFFFFFFFFFFFFFFFFFFFFFFFFF
@M05620:45:000000000-G6HP7:1:1101:14019:3116 1:N:0:165
ATCTCTATCTCCTAAAAACCTGTTTAGATTTGGAGATAGACCTTCAGGTTTTTCATCATTTTCTGCATGAATTATACATTGACCACGTTCCAGCGTGGTCAGTTTGCAGCATTCTGTTATTTTGTTTGACAGATTGTCTTGTTGAGAACATATGTAGGACATGATTTTTTCCTGCAACAGGGAAAATAAAGTATAAGTTTTAAAGATTTATTCTTTAATAAAGGATCTCAAAGCCAGCTTTAGAAAAAGTA
+
33AAABFFFFFFGGGGGGGCGEAFFGFFAGGFE4BAFHHGHGHHHHHHHHHGGHHHHHHGHHFHGHHGFHGFHFGHHHHHHDHHHEFHFHHEHGCEEGHBDGGHGF3FGFEHBDFGHFFGHHB4?F??EG4?C3?3FDGHFHDADGHHHHD34F?4F33CFGCDGHHHHBGDB1FHGCFHC<FCC0FGG1<1@DFDGHFGFH11<1>FF1F1>GHHH0D<=0=</0C00DGFDGA/CEGHGHH0GHHAE0=
@M05620:45:000000000-G6HP7:1:1101:21610:3120 1:N:0:165
AAACCAAGCAGACACTCACCGCTCCCTCGCCACAGGCCAATAGTTTGTCCTCACTGAGTTGGCAACAAGTGGCTGCTGTGGCTGCCATTTTTCTGGTGATGGCCATCAGCTCCGACGAGGTCAGCTGGGGGGCTTTCTTTGTGTAAGCAACGAGAAACCTGAAAGAAGCATTTTTTAACTAAGTCCTGCTGAGTCATTCATGAGTTTTTAGCCGCCTTGCTTCTTCTCACAGACTCTCTACTCTCATGCCA
+
BBCCCCCFCFFFGGGGGGGGGGGGGGHHGGGGGHHHGGHHHFHHHHHHHHHHHHHHHHHHHHHHHHHHHHHHGHGGHHHHHHHGGHHHHHHHHHGHHHHHHHHHFHHGHHHHHGGGG@FGGHBGHHHHGGGGGGGGGGGGGGGGGGFFFFFFFFFFFFFFFFFFFFFFFFFFFFFFFFFFFFFFFFFFFFFFFFFFFFFFFFFFFFFFFFFFFFFFFFFFFFFFFFFFFFFF/FFFFFFFFFFFFFFFFFB
@M05620:45:000000000-G6HP7:1:1101:14221:3134 1:N:0:165
CATCCTGACCCTGAAGTACCCCATTGAGCATGGCATCGTCACCAACTGGGACGACATGGAGAAGATCTGGCACCACACCTTCTACAACGAGCTGCGCGTGGCCCCGGAGGAGCACCCAGTGCTGCTGACCGAGGCCCCCCTGAACCCCAAGGCCAACAGAGAGAAGATGACTCAGGTGAGGCTCGGCCGACGCCCGTGCTCCTCCCGTCCTTTCCCCAGTCATTTTCTGCCCGGCTTGATTTCTGACATTA
+
CCCDDFFFFFFFGGGGGGGGGGGHHHHHHHHHHHHHHGHHHGHHHGHHHHHHGGGGGHHHHHHHHHHHHHHHHGHHHGGHHHHHHHHHGGGGGHHGGGGGCGHHGGGGGGGGHHHHGGHHHHHHHHHHHHGGGGGGGGGGGGHHHHGGGGHGHHGGGGGGGGGGGGGGGGGGGGGGGGGGGGGGFFFFFFFFFFFFFFFFFFFFFFFEFFFFFFFFFFFFFFFFFFFFFFFFFFFFFFFFFFFFFEFFFF0
@M05620:45:000000000-G6HP7:1:1101:20482:3134 1:N:0:165
AAACCAAGCAGACACTCACCGCTCCCTCGCCACAGGCCAATAGTTTGTCCTCACTGAGTTGGCAACAAGTGGCTGCTGTGGCTGCCATTTTTCTGGTGATGGCCATCAGCTCCGACGAGGTCAGCTGGGGGGCTTTCTTTGTGTAAGCAACGAGAAACCTGAAAGAAGCATTTTTTAACTAAGTCCTGCTGAGTCATTCATGAGTTTTTAGCCGCCTTGCTTCTTCTCACAGACTCTCTACTCTCATGCCA
+
BCCCCCCFCFFFGGGGGGGGGGGGGGHHGGGGGHHHGGHHHHHHHHHHHHHHHHHHHHGHHHHHHHHHHFHHGHGGHHHHHHHGGHHHHHHHHHHHHHHHHHHHHHHHHHHHHGGGGGGGGHHHHHHHGGGGGGGGGGGGGGGGGGFFFFFFFFFFFFFFFFFFFFFFFFFFFFFFFFFFFFFFFFFFFFFFFFFFFFFFFFFFFFFFFFFFFFFFFFFFFFFFFFFFFFFFEFFFFFFFFFFFFFFFFFF
@M05620:45:000000000-G6HP7:1:1101:14208:3147 1:N:0:165
CATCCTGACCCTGAAGTACCCCATTGAGCATGGCATCGTCACCAACTGGGACGACATGGAGAAGATCTGGCACCACACCTTCTACAACGAGCTGCGCGTGGCCCCGGAGGAGCACCCAGTGCTGCTGACCGAGGCCCCCCTGAACCCCAAGGCCAACAGAGAGAAGATGACTCAGGTGAGGCTCGGCCGACGCCCGTGCTCCTCCCGTCCTTTCCCCAGTCATTTTCTGCCCGGCTTGATTTCTGACATTA
+
ABCCCFFFFFFFGGGGGGGGGGGHHHHHHHHHHHHHHGHHHGHHGGHHHHHHGGGGGHHHHHHHHHHGHHHHHGHHHGGHHHHHHHHHGGGGGHHGGGGGGGHHGGGGGGGGHHHHGGHGHHHHHHHHHHGGGGGGGGGGGGHHHHGGGGHGHHGGGGGGGGGGGGGGGGGGGGGGGGGGGGGGFFFFFFFFFFFFCFFFFFFFFFFFFFFFFFFFFFFFFFFFFFFFFFFFFFFFFFAFFFFFFEFFFF/
@M05620:45:000000000-G6HP7:1:1101:14223:3158 1:N:0:165
CATCCTGACCCTGAAGTACCCCATTGAGCATGGCATCGTCACCAACTGGGACGACATGGAGAAGATCTGGCACCACACCTTCTACAACGAGCTGCGCGTGGCCCCGGAGGAGCACCCAGTGCTGCTGACCGAGGCCCCCCTGAACCCCAAGGCCAACAGAGAGAAGATGACTCAGGTGAGGCTCGGCCGACGCCCGTGCTCCTCCCGTCCTTTCCCCAGTCATTTTCTGCCCGGCTTGATTTCTGACATTA
+
CCDDDFFFFFFFGGGGGGGGGGGHHHHHHHHHHHHHHGHHGGHHHGHHHHHHGGGGGHHHHHHHHHHHHHHHHGHHHGGHHHHHHHHHGGGGGHHGGGGGGGHHGGGGGGGGHHHHGGHHHHHHHHHHHHGGGGGGGGGGGGHHHHGGGGHGHHGGGGGGGGGGGGGGGGGGGGGGGGGGGGGGFFFFFFFFFFFF@DFFFFFFFFFFFFFFFFFFFFFFFFFFFHFFFFFFFFFFFFFFFFFFFFFFFF:
@M05620:45:000000000-G6HP7:1:1101:21166:3170 1:N:0:165
ATCTCTATCTCCTAAAAACCTGTTTAGATTTGGAGATAGACCTTCAGGTTTTTCATCATTTTCTGCATGAATTATACATTGACCACGTTCCAGCGTGGTCAGTTTGCAGCATTCTGTTATTTTGTTTGACAGAGTGTCTTGTTGAGAACATATGTAGGACATGATTTTTTCCTGCAACAGGGAAAATAAAGTATAAGTTTTAAAGATTTATTCTTTAATAAAGGATCTCAAAGCCAGCTTTAGAAAAAGGA
+
CCCCCFFFFFFFGGGGGGGGGGHHHHHHHHHHHGHHHHHHHHHHHHHHHHHGGHHHHHIHHHIIIHHHHHHHHHHHHHHHHHHHHHGHHHHHHHGGGGHHHHHHHHHHHHHHHHGHHHHHHHHHHHHHHHHHHHHHHHHHHHHHGHGHHHHHHHHHHGHHHHHHHHHHHGHHHHHHHHHHHGGHHHGHHHHHHHHHHFHHHHHFHHHHHHHHHHHHHHHHHHHHHHGHHHHHFGHHHGHHHHHHHHHGGGG
@M05620:45:000000000-G6HP7:1:1101:18448:3187 1:N:0:165
AAACCAAGCAGACACTCACCGCTCCCTCGCCACAGGCCAATAGTTTGTCCTCACTGAGTTGGCAACAAGTGGCTGCTGTGGCTGCCATTTTTCTGGTGATGGCCATCAGCTCCGACGAGGTCAGCTGGGGGGCTTTCTTTGTGTAAGCAACGAGAAACCTGAAAGAAGCATTTTTTAACTAAGTCCTGCTGAGTCATTCATGAGTTTTTAGCCGCCTTGCTTCTTCTCACAGACTCTCTACTCTCATGCCA
+
CCBCCCCFCFFFGGGGGGGGGGGGGGHHGGGGGHHHGGHHHHHHHHHHHHHHHHHHHHHHHHHHHHHHHHHHGHGGHHHHHHHGGHHHHHHHHHHHHHHHHHHHHHHHHHHHHGGGGGGGDHHHHHHHGGGGGGGGGGGGGGGGGGFFFFFFFFFFFFFFFFFFFFFFFFFFFFFFFFFFFFFFFFFFFFFFFFFFFFFFFFFFFFFFFFFFFFFFFFFFFFFFFFFFFFFFFFFFFFFFFFFFFFFFFFB
@M05620:45:000000000-G6HP7:1:1101:18428:3202 1:N:0:165
AAACCAAGCAGACACTCACCGCTCCCTCGCCACAGGCCAATAGTTTGTCCTCACTGAGTTGGCAACAAGTGGCTGCTGTGGCTGCCATTTTTCTGGTGATGGCCATCAGCTCCGACGAGGTCAGCTGGGGGGCTTTCTTTGTGTAAGCAACGAGAAACCTGAAAGAAGCATTTTTTAACTAAGTCCTGCTGAGTCATTCATGAGTTTTTAGCCGCCTTGCTTCTTCTCACAGACTCTCTACTCTCATGCCA
+
AABBBBB@AFFFGGGGGGGGGGGEGGHHGGGGGHHHGGHHHHHGHHHHHHHHHHHGFHGHHHHHHHHHHHHHGHGGHFHHGGHFGHHHHHHHHHHHHHHHHHHHHHHHHHHHHGGGGGGGEHHHHHHHGGGGGGGGGGGGGGGGGGFFFFFFFFFDFFFFFFFFFFFFFFFFFFFFFFFFFFFFFFFFFFFFFFFFFFFFFFFFFFFFFFFFFFFFFFFFFFFFFFFFFFFFFFFFFFFFFFFFFFBFFFB
@M05620:45:000000000-G6HP7:1:1101:18446:3205 1:N:0:165
AAACCAAGCAGACACTCACCGCTCCCTCGCCACAGGCCAATAGTTTGTCCTCACTGAGTTGGCAACAAGTGGCTGCTGTGGCTGCCATTTTTCTGGTGATGGCCATCAGCTCCGACGAGGTCAGCTGGGGGGCTTTCTTTGTGTAAGCAACGAGAAACCTGAAAGAAGCATTTTTTAACTAAGTCCTGCTGAGTCATTCATGAGTTTTTAGCCGCCTTGCTTCTTCTCACAGACTCTCTACTCTCATGCCA
+
CCCDDCCFDFFFGGGGGGGGGGGGGGHHGGGGGHHHGGHHHHHHHHHHHHHHHHHHHHGHHHHHHHHHHHHHGHGGHHHHHHHGGHHHHHHHHHHHHHHHHHHHHHHHHHHHHGGGGGGGGHHHHHHHGGGGGGGGGGGGGGGGGGFFFFFFFFFFFFFFFFFFFFFFFFFFFFHFFFHHHFFFFFFFFFFFFFFFFFFHFFFFFFFFFFFFFFFFFFFFHFHFHHHFHHFFFFFFFFFFFFFFFFFFFFF
@M05620:45:000000000-G6HP7:1:1101:9998:3210 1:N:0:165
AAACCAAGCAGACACTCACCGCTCCCTCGCCACAGTCCAATAGTTTGTCCTCACTGAGTTGGCAACAAGTGGCTGCTGTGGCTGCCATTTTTCTGGTGATGGCCATCAGCTCCGACGAGGTCAGCTGGGGGGCTTTCTTTGTGTAAGCAACGAGAAACCTGAAAGAAGCATTTTTTAACTAAGTCCTGCTGAGTCATTCATGAGTTTTTAGCCGCCTTGCTTCTTCTCACAGACTCTCTACTCTCATGCCA
+
CCCCCBBFCFFFGGGGGGGGGGGGGGHHGGGGGHHHHHGFGHHFHHHHHHHHHHGHHHGHHHGHHHHHHGHHGHGGHHHHHHHGGHGHHHHHHHHHHHHHHHHHHHGHHGHHHGGGGEGGDHHHHHHHGGGGGGGGGGGGGGGGGGGGGFFFFFFFFFFFFFFFFFFFFFFFFFFFEFFFFFFFFFFFFFFFFFFEFFFFFFFFFFFFFFFFFFFFFFFFFFFFFFFFFFFFFFFFFFFFFFFFFFFBFFF
@M05620:45:000000000-G6HP7:1:1101:10014:3222 1:N:0:165
AAACCAAGCAGACACTCACCGCTCCCTCGCCACAGTCCAATAGTTTGTCCTCACTGAGTTGGCAACAAGTGGCTGCTGTGGCTGCCATTTTTCTGGTGATGGCCATCAGCTCCGACGAGGTCAGCTGGGGGGCTTTCTTTGTGTAAGCAACGAGAAACCTGAAAGAAGCATTTTTTAACTAAGTCCTGCTGAGTCATTCATGAGTTTTTAGCCGCCTTGCTTCTTCTCACAGACTCTCTACTCTCATGCCA
+
CCCCCCCFCFFFGGGGGGGGGGGGGGHHGGGGGHHHHHHHGGHHHHHHHHHHHHHHHHHGHHHHHHHHHHHHGHGGHHHHHHHGGHHHHHHHHHHHHHHHHHHHHHHHHHHHHGGGGGGGGHHHHHHHGGGGGGGGGGGGGGGGGGGGGFFFFFFFFFFFFFFFFFFFFFFFFFFFFFFFFFFFFFFFFFFFFBFFFFFFFFFFFFFFFFFFFFFFFFFFFFFFFFFFFFFFFFFFFFFFFFFFFFFFFF0
@M05620:45:000000000-G6HP7:1:1101:10939:3226 1:N:0:165
AAACCAAGCAGACACTCACCGCTCCCTCGCCACAGGCCAATAGTTTGTCCTCACTGAGTTGGCAACAAGTGGCTGCTGTGGCTGCCATTTTTCTGGTGATGGCCATCAGCTCCGACGAGGTCAGCTGGGGGGCTTTCTTTGTGTAAGCAACGAGAAACCTGAAAGAAGCATTTTTTAACTAAGTCCTGCTGAGTCATTCATGAGTTTTTAGCCGCCTTGCTTCTTCTCACAGACTCTCTACTCTCATGCCA
+
BCBCCCCFCFFFGGGGGGGGGGGGGGHHGGGGGHHHGGHHHHHHHHHHHHHHHHHHHHGGHHHHHHHHHGHHGHGGHHHHHHHGGHHHHHHHHHHHHHGHHHHHHHHHHHHHHGGGGGGGGHHHHHHHGGGGGGGGGGGGGGGGGGFFFFFFFFFFFFFFFFFFFFFFFFFFFFFFFFFFFFFFFFFFFFFFFFFFFFFFFFFFFFFFFFFFFFFFFFFFFFFFFFFFFFFFFFFFFFFFFFFFFFFFFFF
@M05620:45:000000000-G6HP7:1:1101:14841:3241 1:N:0:165
AAACCAAGCAGACACTCACCGCTCCCTCGCCACAGGCCAATAGTTTGTCCTCACTGAGTTGGCAACAAGTGGCTGCTGTGGCTGCCATTTTTCTGGTGATGGCCATCAGCTCCGACGAGGTCAGCTGGGGGGCTTTCTTTGTGTAAGCAACGAGAAACCTGAAAGAAGCATTTTTTAACTAAGTCCTGCTGAGTCATTCATGAGTTTTTAGCCGCCTTGCTTCTTCTCACAGACTCTCTACTCTCATGCCA
+
AABCCCCFCFFFGGGGGGGGGGGGGGHHGGGGGHHHGGHGHHHHHHHHHHHHHHHHHHHHHHHHHHHHGFGHGHGGHHHHHHHGGHHHHHHHHHHHHHHHHHHHHHHHHHHHHGGGGGGGGHHHHHHHGGGGGGGGGGGGGGGGGGFFFFFFFFFFFFFFFFFBFFFFFFFFFFFFFFFFFFFFFFFFFFFFFFFFFFFFFFFFFFFFFFEFFFFFFFFFFFFFFFFFFFFFEFFFFFFFFFFFFFFFFFF
@M05620:45:000000000-G6HP7:1:1101:14744:3243 1:N:0:165
TACCTGTACTGGGGAAGCGTGTAGCAATCGCCATTCCTACCCTAAAGATCGGAAGAGCACACGTCTGAACTCCAGTCACGTCGACGCATCTCGTATGCCGTCTTCTGCTTGAAAAAAAAAACTGCTGACCGATGCCCCCCTGAACCCCAAGGCCAACAGAGAGAAGATGACTCATGTGAGGCTCGGCCGACTCCCGTTCTCCTCCCTTCCTCTCCCCAGTCATTTTCTGCCCTGCTTTCTTTCTGACCTTA
+
>A>AAFFFFFFFGGGGGGAAEAGFFFHHHFEEGEGFHHDGGHFHHHHGHHFEFGEHGGFHFHGHHHFEFGHHHHGE@GHGHHGGGCE>?>FGHFEHFGFE?E0?FHHHHHHHHHHCDGC//?111??1GF-@-.>FGGGGGEHFHHDG:AGECCAAE./99C;.C:B0CFFFFF0;B00;.;.;9-.A--9-;9;.:.;.//9BB9.:9BF/:BFFDF.;9/FFFFFF/99A;.9;B//;99BF/;/;9B9
@M05620:45:000000000-G6HP7:1:1101:14862:3246 1:N:0:165
AAACCAAGCAGACACTCACCGCTCCCTCGCCACAGGCCAATAGTTTGTCCTCACTGAGTTGGCAACAAGTGGCTGCTGTGGCTGCCATTTTTCTGGTGATGGCCATCAGCTCCGACGAGGTCAGCTGGGGGGCTTTCTTTGTGTAAGCAACGAGAAACCTGAAAGAAGCATTTTTTAACTAAGTCCTGCTGAGTCATTCATGAGTTTTTAGCCGCCTTGCTTCTTCTCACAGACTCTCTACTCTCATGCCA
+
CCCCCCCFCFFFGGGGGGGGGGGGGGHHGGGGGHHHGGHHHGHHHHHHHHHHHHHHHHHHHHHHHHHHHHHHGHGGHHHHHHHGGGHHHHHHHHHHHHHHHHHHHHHHHHHHHGGGGGGGGHHHHHHHGGGGGGGGGGGGGGGGGGFFFFFFFFFFFFFFFFFFFFFFFFFFFFFFFFFFFFFFFFFFFFFFFFFFFFFFFFFFFFFFFFFFFFFFFFFFFFFFFFFFFFFFFFFFFFFFFFFFFFFFFFF
@M05620:45:000000000-G6HP7:1:1101:9378:3267 1:N:0:165
ATCTCTATCTCCTAAAAACCTGTTTAGATTTGGAGATAGACCTTCAGGTTTTTCATCATTTTCTGCATGAATTATACATTGACCACGTTCCAGCGTGGTCAGTTTGCAGCATTCTGTTATTTTGTTTGACAGAGTGTCTTGTTGAGAACATATGTAGGACATGATTTTTTCCTGCAACAGGGAAAATAAAGTATAAGTTTTAAAGATTTATTCTTTAATAAAGGATCTCAAAGCCAGCTTTAGAAAAAGGA
+
BCCCCFFFFFFFGGGGGGGGGGHHHHGFHHHHHHHHHHGHHHHHHHHFHHHGGHHHHHHHIHHHHHHHHHHHHHHHHHHHHHHHHHGHHHHHGHGGGGHHHHHHHHHHHHHHHGHHHHHHHHHHHHHHHHHHHFHGHGHHHHHHHFHHHHHHHHHHHHHHHHHGHHHHHGHHHGFHHHHHHEFHGGHHFFGHHHHHHHHHHHHHHHGHHHHHHHHHHFHHHHHHHHHHHHHHHHGHFGHHHHHHHHHHGGH
@M05620:45:000000000-G6HP7:1:1101:9396:3270 1:N:0:165
ATCTCTATCTCCTAAAAACCTGTTTAGATTTGGAGATAGACCTTCAGGTTTTTCATCATTTTCTGCATGAATTATACATTGACCACGTTCCAGCGTGGTCAGTTTGCAGCATTCTGTTATTTTGTTTGACAGAGTGTCTTGTTGAGAACATATGTAGGACATGATTTTTTCCTGCAACAGGGAAAATAAAGTATAAGTTTTAAAGATTTATTCTTTAATAAAGGATCTCAAAGCCAGCTTTAGAAAAAGGA
+
A3AAAFFFFFFFGGGGGGGGGGHHHHHHHHHHHHGHHHHHHHHHHHHHHHHGGHHHHHHHHHHHHHHHHHHHHHHHHHHHHHHHHHGGGHFFHHGFAEHHGHHHHGHGHHGHHHHHHHHHHHHHHHHHGHHHHGHFHHHHHHHGHGEFGHHHHHHHHHHHHHHHHHHHFGHHHHFHHHGFEEFFHGGGHGHFGFFHGGHHHGHHGHHGHHHHHHHHGHHHHHBBFHHFFHGFDGACFEHHHGHCGHFF?EG
@M05620:45:000000000-G6HP7:1:1101:9312:3296 1:N:0:165
ATCTCTATCTCCTAAAAACCTGTTTAGATTTGGAGATAGACCTTCAGGTTTTTCATCATTTTCTGCATGAATTATACATTGACCACGTTCCAGCGTGGTCAGTTTGCAGCATTCTGTTATTTTGTTTGACAGAGTGTCTTGTTGAGAACATATGTAGGACATGATTTTTTCCTGCAACAGGGAAAATAAAGTATAAGTTTTAAAGATTTATTCTTTAATAAAGGATCTCAAAGCCAGCTTTAGAAAAAGGA
+
BBABBFFFFFFFGGGGGGGGFGHHHHHHHHHHHHHHHHHHHHHHHHHHHHHGGHHHHHHHHHHHHGHHHDGHHHHHHHHHHHHGHHGFGHHHHHGGGGHHHHHHHHFFHGHHHHHHHHHHHHHHHHHHGHHHHGHHHHHHHHHHGFFHFHHFGHHHHHHHHHHHHHHHHGHHHHHHHHHGHGGGHHHGHGHHGHHHHGHHHHGHHHHGHGHHHHHHHFHHGFHHFHHHHHGFHGHHHGHHHHHHGGGFGGC
@M05620:45:000000000-G6HP7:1:1101:21138:3321 1:N:0:165
TACCTGTACTGGGGAAGCAATCGCCATTCCTACCCTAAAGATCGGAAGAGCACACGTCTGAACTCCAGTCACGTCGACGCATCTCGTATGCCGTCTTCTGCTTGAAAAAAAAAAAAAAAGAATTCTTGCCGAGTATCAATGACTCTCCAAGGAGACATAAAAAAATATTTATAATGTGTTGTAAACCTAACTACAGATTTGAACCCGTCGTGTTACAATTCATGTGCTATACCACTTTCTTTGTTATAATT
+
BCBCBFFFFFFFGGFFGGGGGGGGGGGHHHHHHHHHHHHHHHHHGGGGHHHHHHHGHHHGHHHHHHHHHHHHGFHGGGGGGGCGHHGGHHGHGEEHGHHHGHHHFHHGGGGGCB/</><..01<000=00---..00<C00000:00:00:.:.../000000--.0000000000000/.:9000//00/0000000000000..;:.-9...00000:0:0090;00:00000000000000/000090
@M05620:45:000000000-G6HP7:1:1101:12203:3332 1:N:0:165
CATCCTGACCCTGAAGTACCCCATTGAGCATGGCATCGTCACCAACTGGGACGACATGGAGAAGATCTGGCACCACACCTTCTACAACGAGCTGCGCGTGGCCCCGGAGGAGCACCCAGTGCTGCTGACCGAGGCCCCCCTGAACCCCAAGGCCAACAGAGAGAAGATGACTCAGGTGAGGCTCGGCCGACGCCCGTGCTCCTCCCGTCCTTTCCCCAGTCATTTTCTGCCCGGCTTGATTTCTGACATTA
+
CCCCCFFFFFFFGGGGGGGGGGGHHHHHHHHHHHHHHGHHHGHHHGHHHHHHGGGGGHHHHHHHHHHHHHHHHGHHHGGHHHHHHHHHGGGGGHHGGGGGGGHHGGGGGGGGHHHHGGHHHHHHHHHHHHGGGGGGGGGGGGHHHHGGGGHGHHGGGGGGGGGGGGGGGGGGGGGGGGGGGGGGFFFFFFFFFFFF@DFFFFFFFFFFFFFFFFFFFFFFFFFFFFFFFFFFFFFFFFFFFFFFFBFFFF0
@M05620:45:000000000-G6HP7:1:1101:21138:3343 1:N:0:165
TACCTGTACTGGGGAAGCAATCGCCATTCCTACCCTAAAGATCGGAAGAGCACACGTCTGAACTCCAGTCACGTCGACGCATCTCGTATGCCGTCTTCTGCTTGAAAAAAAAAAAACAATTATTCTTAACGACTCCCCCCGAACCTCTCATCGAAACATCAATAAATGTTCTCCTATTAAGCCATGTTTTCTCTACTTGATATACATATATTTTCCCAGTGATGTCTGTATAGTCTTTATTATTACAGTTT
+
AAABBFFFFFFFGGGG?GGGGGGGGGGHHHHHHHHHHHHHHHHFGGGGGHHHHHHGHHHGHHHHHHHFGHHHGFHEGGGEGE?GHFGFHGHHGEFHGHHHGHHEHHHHHGGGGC<>//<11<1?1<<=1<..-..1<<.-----:/;0/0;0/;/.;/0000000000;000;;0000;000//0900/./////////;//9//9///;;/////;//9//9/;////////;///9//:///;///;//
@M05620:45:000000000-G6HP7:1:1101:16790:3379 1:N:0:165
TACCTGTACTGGGGAAGCATTTGAATATCCCCCCATGGTGATGGGGACGGAGAACTGCTCCATAAACACAGGCAACGTGCCTAACTTTCCCGGGAAGATGAAGTCAAAGAGCGCGGAGGTTATTTTGCATCGGTGAGCCAGACAGAATGATCCGATGAGGGGTGCGAAACTATTTGAGGAAAGGAAGCACCTTTTTATTAAATTTACCTTTTAGCAATCGCCATTCCTACCCTAAAGATCGGAAGAGCACA
+
CCCCCFFFFFFFGGGGGGGGGGHHHHHHHHHGGGGHHHHHHHHHHGGGGGGGGHHHHHHHHHHHHHHHHHHHGHHHGHHHHHHHHHHHHHHGGGGGGHHHHHHHHHHHHHHHGGGGGGGEHHHHHHHHHHHGGGGGHHHHHHGHHHHHGGDHHHFGGHHGGGEDGGDAGGGGGGGGBEGGGGGGGGGGFFGGGGGGFFFFFFFFFFFFFFFFFFFFFFFFFFFFFFFFFFFFFFFFFFFFFFFFFFFFFFF
@M05620:45:000000000-G6HP7:1:1101:18106:3391 1:N:0:165
ATCTCTATCTCCTAAAAACCTGTTTAGATTTGGAGATAGACCTTCAGGTTTTTCATCATTTTCTGCATGAATTATACATTGACCACGTTCCAGCGTGGTCAGTTTGCAGCATTCTGTTATTTTGTTTGACAGAGTGTCTTGTTGAGAACATATGTAGGACATGATTTTTTCCTGCAACAGGGAAAATAAAGTATAAGTTTTAAAGATTTATTCTTTAATAAAGGATCTCAAAGCCAGCTTTAGAAAAAGGA
+
AAABBFFFFFFFGGGGGGGGGGHHHHHHHHHHHHHHHHHHHHHHHHHHHHHGGHFHHGGHHHHHHHHHHGHHHHHHHHHHHHHHHHGHHHHHHHGGGGHHHHHHHHHHHHGHHHHHHHGHHHHHHHHHHHHHHHHHHHHHHHHHEGHHHHHHHHHHHHHHHHHHHHHHHGHHHHHHGHHHHGG0GHGGGHGHGHHHHGHHHHHHHHHHHHHHHHHHHFGDDHFHHHHHHHHHHHFBGGHHHHHFCHHHGGF
@M05620:45:000000000-G6HP7:1:1101:13727:3397 1:N:0:165
ATCTCTATCTCCTAAAAACCTGTTTAGATTTGGAGATAGACCTTCAGGTTTTTCATCATTTTCTGCATGAATTATACATTGACCACGTTCCAGCGTGGTCAGTTTGCAGCATTCTGTTATTTTGTTTGACAGAGTGTCTTGTTGAGAACATATGTAGGACATGATTTTTTCCTGCAACAGGGAAAATAAAGTATAAGTTTTAAAGATTTATTCTTTAATAAAGGATCTCAAAGCCAGCTTTAGAAAAAGGA
+
CCCCCFFFFFFFGGGGGGGGGGGHHHHHHHHHHHHHHHHHHHHHHHHHHHHGGHHHHHHIIIIIIHHHHHHHHHHHHHHHHHHHHHGFHHHHHHGGGGHHGHHHHHHHHHHHHHHHHHHHHHHHHHHHHHHHHHGHHHHHHHHHHHHHHHHHHHHHHHHHHHHHHHHHHGHHHHHHHHHHHGGGHHHHHHHHHHHHHGGHHGHHHHHHHGHHHHHHGGHHHFHHHHHHHGHHHHHHHGHHHHHGGHGHGGH
@M05620:45:000000000-G6HP7:1:1101:16846:3408 1:N:0:165
CATCCTGACCCTGAAGTACCCCATTGAGCATGGCATCGTCACCAACTGGGACGACATGGAGAAGATCTGGCACCACACCTTCTACAACGAGCTGCGCGTGGCCCCGGAGGAGCACCCAGTGCTGCTGACCGAGGCCCCCCTGAACCCCAAGGCCAACAGAGAGAAGATGACTCAGGTGAGGCTCGGCCGACGCCCGTGCTCCTCCCGTCCTTTCCCCAGTCATTTTCTGCCCGGCTTGATTTCGACATTAG
+
CCDDDFFFFFFFGGGGGGGGGGGHHHHHHHHHHHHHHGHHHGHHHGHHHHHHGGGGGHHHHHHHHHHHHHHHHGHHHGGHHHHHHHHHGGGGGHGGGGGGGGHHGGGGGGGGHHHHGGHHHHHHHHHHHHGGGGGGGGGGGGHHHHGGGGHGHHGGGGGGGGGGGGGGGGGGGGGGGGGGGGGGFFFFFFFFFFFFCFFFFFFFFFFFFFFFFFFFFFFFFFFFFFFFFFFFFFFFFFFFFFEF;EADBB;
@M05620:45:000000000-G6HP7:1:1101:13701:3419 1:N:0:165
ATCTCTATCTCCTAAAAACCTGTTTAGATTTGGAGATAGACCTTCAGGTTTTTCATCATTTTCTGCATGAATTATACATTGACCACGTTCCAGCGTGGTCAGTTTGCAGCATTCTGTTATTTTGTTTGACAGAGTGTCTTGTTGAGAACATATGTAGGACATGATTTTTTCCTGCAACAGGGAAAATAAAGTATAAGTTTTAAAGATTTATTCTTTAATAAAGGATCTCAAAGCCAGCTTTAGAAAAAGGA
+
BBBBBFFFFFFFFG5AEGGGGFHFFGFCHGGFDHF4GG5EA3FFHFHHAFHFFHBGHEDHHGHFGBGDFBGBEGHGHHGHF5GGHHGGHHHGHHGEEEGFHHGHHGHHFEEGFHDGEFHHHGFFHHHGHHHGHGHGHHHHHGGFHHHHHHFGHHHHHHHHGHFFHGHHG@CGHHEHHHECGCC0GFHHHGGHHEHHH<FHHHGDGGHHFGGHGHHHHHHGDG0GFHHHFHHG0GFHHGHFHHHEGFHAD.G
@M05620:45:000000000-G6HP7:1:1101:16389:3422 1:N:0:165
ATCTCTATCTCCTAAAAACCTGTTTAGATTTGGAGATAGACCTTCAGGTTTTTCATCATTTTCTGCATGAATTATACATTGACCACGTTCCAGCGTGGTCAGTTTGCAGCATTCTGTTATTTTGTTTGACAGAGTGTCTTGTTGAGAACATATGTAGGACATGATTTTTTCCTGCAACAGGGAAAATAAAGTATAAGTTTTAAAGATTTATTCTTTAATAAAGGATCTCAAAGCCAGCTTTAGAAAAAGGA
+
BBBBBFFFFFFFGGGGGGGGGGHGHHHHHHHHHHHHHHHHHHHHHHHHHHHGGHHHHHHHHHHHHHHHHHHHHHHHHHHHHHHHHHGHHHHHHHGFGGHHHHHHHHHHHHHHHHHHGHHHHHHHHHHHGHHHHHHHHHHHHHHHFHHHHHHHHHHHHHHHHHHHHHHHHGHHHHHHHHHHHGGHHHGGHGGFGHHHHGGHHHHHHHHHHHHHHHHHHHHHGFGHHHHHGHGHHHHHHGHHHHHHHHHHGGG
@M05620:45:000000000-G6HP7:1:1101:18423:3428 1:N:0:165
CATCCTGACCCTGAAGTACCCCATTGAGCATGGCATCGTCACCAACTGGGACGACATGGAGAAGATCTGGCACCACACCTTCTACAACGAGCTGCGCGTGGCCCCGGAGGAGCACCCAGTGCTGCTGACCGAGGCCCCCCTGAACCCCAAGGCCAACAGAGAGAAGATGACTCAGGTGAGGCTCGGCCGACGCCCGTGCTCCTCCCGTCCTTTCCCCAGTCATTTTCTGCCCGGCTTGATTTCTGACATTA
+
ABBBBFFFFFFFGGGGGGGFGGGHHHHHHHHHHHHHHGHHHGHHHGHHHHHHGGGGGHHHGHFFHHHGHGHHHGHHHGGHHHHHHHHHGGGGGHHGGGGGGGHHGGGGGGGGHHHHGGHGFGHHHHHHGHGGGGGGFGGGGGHHHHGGGGHGHHGGGGGGGFGEFFFFGGFFGGGGGGGFFGGGDAEFFBFFFFFF@DD?FFFFFEFAADDFFFFFFBDFFFFFFFFFFFFFDFAFCAAFFFFFFFFFFF/
@M05620:45:000000000-G6HP7:1:1101:13027:3428 1:N:0:165
AGATTACTGCAACAGTTCCCCCTGGACCTGGAAAAGTTTCTTGCCTGGCTTACAGAAGCTGAAACAACTGCCAATGTCCTACAGGATGCTACCCGTAAGGAAAGGCTCCTAGAAGACTCCAAGGGAGTAAAAGAGCTGATGAAACAATGGCAAGTAAGTCAGGCATTTCCGCTTTAGCACTCTTGTGGATCCAATTGAACAATTCTCAGCATTTGTACTTGTAACTGACAAGCCAGGGACAAAACAAAGAT
+
BBABCFFFFFFFGGGGGGGGGGGGHHHGHHHHHHHHGGHHHHHHHHHHHHHHHHHHHHHHHHHHHHHHHHHHHHHHHHHHHHHHHHHHHHHHHHGGGGHHHHHGHHHHGHHHHHHGHHHHHHHGGHGGHHHHHGHGHHHHHFHHHHHHHHHHHGHHHHHHHHGHHHHHHHGGGGGHHHHHHHHHHFHGHHHHGHHHHFFHHHHHHHHHHHHHGHHHFGHHHHGHHHHGHHGHFGFGGGGGGGGGGFF.9FF
@M05620:45:000000000-G6HP7:1:1101:18402:3434 1:N:0:165
CATCCTGACCCTGAAGTACCCCATTGAGCATGGCATCGTCACCAACTGGGACGACATGGAGAAGATCTGGCACCACACCTTCTACAACGAGCTGCGCGTGGCCCCGGAGGAGCACCCAGTGCTGCTGACCGAGGCCCCCCTGAACCCCAAGGCCAACAGAGAGAAGATGACTCAGGTGAGGCTCGGCCGACGCCCGTGCTCCTCCCGTCCTTTCCCCAGTCATTTTCTGCCCGGCTTGATTTCTGACATTA
+
CCCCCFFFFFFFGGGGGGGGGGGHHHHGHHHGHHHHHGHHHGHHHGHHHHHHGGGGGHHHHHFHHHHHHHHHHGHHHGGHHHHHHHHHGGGGGHHGGGGGGGHHGGGGGGGGHHHHGGHGHHHHHHHHHHGGGGGGGGGGGGHHHHGGGGHGHHEGGGGGGGGGGGGGGGGGGGGGGGGFGGEGFFFFFFFFFFFFBDFFFFFFFFFFFFFFFFFFFFDFFFFFFFFFFFFFFFFFFFFFFFFFFBFFFF/
@M05620:45:000000000-G6HP7:1:1101:16378:3437 1:N:0:165
ATCTCTATCTCCTAAAAACCTGTTTAGATTTGGAGATAGACCTTCAGGTTTTTCATCATTTTCTGCATGAATTATACATTGACCACGTTCCAGCGTGGTCAGTTTGCAGCATTCTGTTATTTTGTTTGACAGAGTGTCTTGTTGAGAACATATGTAGGACATGATTTTTTCCTGCAACAGGGAAAATAAAGTATAAGTTTTAAAGATTTATTCTTTAATAAAGGATCTCAAAGCCAGCTTTAGAAAAAGGA
+
CCCCCFFFFFFFGGGGGGGGGGGHHHHHHHHHHHHHHHHHHHHHHHHHHHHGGHHHHHHHHIIHIHHHHHHHHHHHHHHHHHHHHHGHHHHHHHGGGGHHHHHHHHHHHHHHHHHHHHHHHHHHHHHHHHHHHHHHHHHHHHHHHHHHHHHHHHHHHHHHHHHHHHHHHGHHHHHHHHHHHGGHHHHHHHHHHHHHHHHHHHHHHHHHHHHHHHHHHHHHHGHHHHHHHHHHHHHHHGHHHHHHHGHHGGH
@M05620:45:000000000-G6HP7:1:1101:18316:3439 1:N:0:165
CATCCTGACCCTGAAGTACCCCATTGAGCATGGCATCGTCACCAACTGGGACGACATGGAGAAGATCTGGCACCACACCTTCTACAACGAGCTGCGCGTGGCCCCGGAGGAGCACCCAGTGCTGCTGACCGAGGCCCCCCTGAACCCCAAGGCCAACAGAGAGAAGATGACTCAGGTGAGGCTCGGCCGACGCCCGTGCTCCTCCCGTCCTTTCCCCAGTCATTTTCTGCCCGGCTTGATTTCTGACATTT
+
CCCCCFFFFFFFGGGGGGGGGGGHHHHHHHHHHHHHHGHHHGHHHGHHHHHHGGGGGHHHHHHHHHHHHHHHHGHHHGGHHHHHHHHHGGGGGHHGGGGGGGHHGGGGGGGGHGHHGGHGHHHHHHHHHHGGGGGGGGGGGGHHHHGGGGHGHHGGGGGGGGGGGGGFGGGGGGGGGGGGGGGGFFFFFFFFFFFFBFFFFFFFFFFEDFFFFFFFFFFFFFFFFFFFFFFFFFFFFFAFFFFFFBFEFF/
@M05620:45:000000000-G6HP7:1:1101:22020:3444 1:N:0:165
AAACCAAGCAGACACTCACCGCTCCCTCGCCACAGGCCAATAGTTTGTCCTCACTGAGTTGGCAACAAGTGGCTGCTGTGGCTGCCATTTTTCTGGTGATGGCCATCAGCTCCGACGAGGTCAGCTGGGGGGCTTTCTTTGTGTAAGCAACGAGAAACCTGAAAGAAGCATTTTTTAACTAAGTCCTGCTGAGTCATTCATGAGTTTTTAGCCGCCTTGCTTCTTCTCACAGACTCTCTACTCTCATGCCA
+
ABBBBAAFBFFFGGGGGGGGGGGGGGHHEGGGGHHHGGHHHCHHHHHHHHHHHHHHHHHHHHHHHHHHHGHHGHGGHHHHHHFGGHHHHHHHHHHHHHHHHHHGHHHHHHHHGFGGGFGGGHGHHHHHGGGGGGGGGGGGGGGGGGFFFFFFFFFFFFFFFFFFFFFFFFFFFFFFFFFFFFFFFFFFFFFFFFFFBFFFFFFFBFFFFFFFFDFFFFFFFFFFFFFFFFFFEFFFFFFFFFFFFFFFFF/
@M05620:45:000000000-G6HP7:1:1101:22045:3445 1:N:0:165
AAACCAAGCAGACACTCACCGCTCCCTCGCCACAGGCCAATAGTTTGTCCTCACTGAGTTGGCAACAAGTGGCTGCTGTGGCTGCCATTTTTCTGGTGATGGCCATCAGCTCCGACGAGGTCAGCTGGGGGGCTTTCTTTGTGTAAGCAACGAGAAACCTGAAAGAAGCATTTTTTAACTAAGTCCTGCTGAGTCATTCATGAGTTTTTAGCCGCCTTGCTTCTTCTCACAGACTCTCTACTCTCATGCCA
+
ABBBB?AFBFFFGGGFGGGGGGGGAFHHGGAEAHGGGGGHGCFHFFHHFGGGHHGFFHHHHGHBGHHEHGFGEFGGGEGGHGFEGHHHHFFFFFHHHH3FGFFGBGHHHHFFHGGGGCC/EFCGFHFHGCGGGGGGG9FFGGGGGFFFFFFBEDDDFFFFFFFFFEFFEFBBFFFBFFFFFB;;FFFFFFFFFFFFFFFBFFFE9BFFFF//B.9>D9FFFFFFFFF9:BFFFFBFFFF//BFFFFBB/B/
@M05620:45:000000000-G6HP7:1:1101:13037:3446 1:N:0:165
AGATTACTGCAACAGTTCCCCCTGGACCTGGAAAAGTTTCTTGCCTGGCTTACAGAAGCTGAAACAACTGCCAATGTCCTACAGGATGCTACCCGTAAGGAAAGGCTCCTAGAAGACTCCAAGGGAGTAAAAGAGCTGATGAAACAATGGCAAGTAAGTCAGGCATTTCCGCTTTAGCACTCTTGTGGATCCAATTGAACAATTCTCAGCATTTGTACTTGTAACTGACAAGCCAGGGACAAAACAAAGAT
+
CBBBCFFFFFFFGGGGGGGGGGGGHHHHHHHHHHHHGHHHHHHHHHHHHHHHHHHHHHHHHHHHHHHHHHHHHHHHHHHHHHHHHHHHHHHHHHGGGGHHHHHHHHHHGHHHHHHHHHHHHHHGGGGGHHHHHGHHHHHHHHHHHHHHHHHHHGHHHHHHHHHHHHHHHHGGGGGGHHHHHHHHHHFGGHHHGHHHHHHGHHHHHHHHGHHHHHHHHHHHHGHHHHHGHHHHGGGGGGGGGGGGGGGGGGG
@M05620:45:000000000-G6HP7:1:1101:18323:3455 1:N:0:165
CATCCTGACCCTGAAGTACCCCATTGAGCATGGCATCGTCACCAACTGGGACGACATGGAGAAGATCTGGCACCACACCTTCTACAACGAGCTGCGCGTGGCCCCGGAGGAGCACCCAGTGCTGCTGACCGAGGCCCCCCTGAACCCCAAGGCCAACAGAGAGAAGATGACTCAGGTGAGGCTCGGCCGACGCCCGTGCTCCTCCCGTCCTTTCCCCAGTCATTTTCTGCCCGGCTTGATTTCTGACATTA
+
CCDDDFFFFFFFGGGGGGGGGGGHHHHHHHHHHHHHHGHHHGHHHGHHHHHHGGGGGHHHHHGHHHHHHHHHHGHHHGGHHHHHHHHHGGGGGHHGGGGGGGHHGGGGGGGGHHHHGGHHHHHHHHHHHHGGGGGGGGGGGGHHHHGGGGHGHHGGGGGGGGGGGGGGGGGGGGGGGGGGGGGGFFFFFFFFFFFF@AFFFFFFFFFFFFFFFFFFFFFFFFFFFHFFFFFFDFFFFFFFFFFFFBFFFF0
@M05620:45:000000000-G6HP7:1:1101:10860:3480 1:N:0:165
CATCCTGACCCTGAAGTACCCCATTGAGCATGGCATCGTCACCAACTGGGACGACATGGAGAAGATCTGGCACCACACCTTCTACAACGAGCTGCGCGTGGCCCCGGAGGAGCACCCAGTGCTGCTGACCGAGGCCCCCCTGAACCCCAAGGCCAACAGAGAGAAGATGACTCAGGTGAGGCTCGGCCGACGCCCGTGCTCCTCCCGTCCTTTCCCCAGTCATTTTCTGCCCGGCTTGATTTCTGACATTA
+
CDDDDFFFFFFFGGGGGGGGGGGHHHHHHHHHHHHHHGHHHGHHHGHHHHHHGGGGGHHHHHHHHHHHHHHHHGHHHGGHHHHHHHHHGGGGGHHGGGGGGGHHGGGGGGGGHHHHGGHGHHHHHHHHHHGGGGGGGGGGGGHHHHGGGGHGHHGGGGGGGGGGGGGGGGGGGGGGGGGGGGGGFFFFFFFFFFFFFFFFFFFFFFFEFFFFFFFFFFDFFFFFFHFFFFFFBDFFFFFFFFFFFFFFFF0
@M05620:45:000000000-G6HP7:1:1101:10876:3489 1:N:0:165
CATCCTGACCCTGAAGTACCCCATTGAGCATGGCATCGTCACCAACTGGGACGACATGGAGAAGATCTGGCACCACACCTTCTACAACGAGCTGCGCGTGGCCCCGGAGGAGCACCCAGTGCTGCTGACCGAGGCCCCCCTGAACCCCAAGGCCAACAGAGAGAAGATGACTCAGGTGAGGCTCGGCCGACGCCCGTGCTCCTCCCGTCCTTTCCCCAGTCATTTTCTGCCCGGCTTGATTTCTGACATTA
+
AA?BBBFFFFFFGFFBG5BFGGGFFHHHHGHHCHHHHGHHHGHHHGHHHHFHGGGGGHHHFFFHGFHHHHHHHGHHGGGHHHHHHGHGGGGGGHHGGGGGGGHHGGGGGGGGFHHHGGGFGHGHHCGGHHGGGCDFGGGGGGGHHHGGDEHGHHGGGGGGGGGEFGFFGGGBFGFF9CBFFFCFFFFFFFFFFFFFDDDFFFBFFFFFDFFFBFFFFFBFFBFFFFFFFFFFDFFFFDAFFFFFF9FFFF:
@M05620:45:000000000-G6HP7:1:1101:10861:3498 1:N:0:165
CATCCTGACCCTGAAGTACCCCATTGAGCATGGCATCGTCACCAACTGGGACGACATGGAGAAGATCTGGCACCACACCTTCTACAACGAGCTGCGCGTGGCCCCGGAGGAGCACCCAGTGCTGCTGACCGAGGCCCCCCTGAACCCCAAGGCCAACAGAGAGAAGATGACTCAGGTGAGGCTCGGCCGACGCCCGTGCTCCTCCCGTCCTTTCCCCAGTCATTTTCTGCCCGGCTTGATTTCTGACATTT
+
AABBBFFFFFFFGGGGGGGGGGGHHHHHHEHHHHHHHGHHHGHHHGHHHHHHGGGGGHHHGHHHHHHGFHHHHGHHHGGHHHHHHHHHGGFGGHHGGGFEGGHHGGGGGGDGHHHHGGHGHHHHHFGHHHGGGCFGGGGGGGHHHHGGGGHGGGFGGGGGGGFECFGFFFGGGGFGGGGGGEFGFFFFFFFFFFFD@ADAFFFFFFFFFFFFFFFFFE?FFFFFFFFFFFFFA;ACBF9BFFFFFB//;F/
@M05620:45:000000000-G6HP7:1:1101:14565:3506 1:N:0:165
AGATTACTGCAACAGTTCCCCCTGGACCTGGAAAAGTTTCTTGCCTGGCTTACAGAAGCTGAAACAACTGCCAATGTCCTACAGGATGCTACCCGTAAGGAAAGGCTCCTAGAAGACTCCAAGGGAGTAAAAGAGCTGATGAAACAATGGCAAGTAAGTCAGGCATTTCCGCTTTAGCACTCTTGTGGATCCAATTGAACAATTCTCAGCATTTGTACTTGTAACTGACAAGCCAGGGGACAAAACAAAGA
+
A?AABFFFBF4FGGGGGGGGGGGGAHHHHHFHHHHHHHHHHHHHHHHHHHHHHHHGFHHHHHHFHHHHHHHHHHHGGHHHFHHHFHHHGHBGHHGGEGHHHHFEFEHHGHHHHHEFHHHFHFHGGFEGHEHHHGHHHHHHHGFHHGHHGHHHFGHHHHGHHGHHGHHHHHGGGGGFFHGHHHGHHHHGHHHHHGHHHHGFFHHGHFHFGFFHHHHHHHHHHFHGHGHFHHHHHGGGGGGGGGFGGGGGFGF
@M05620:45:000000000-G6HP7:1:1101:14574:3522 1:N:0:165
AGATTACTGCAACAGTTCCCCCTGGACCTGGAAAAGTTTCTTGCCTGGCTTACAGAAGCTGAAACAACTGCCAATGTCCTACAGGATGCTACCCGTAAGGAAAGGCTCCTAGAAGACTCCAAGGGAGTAAAAGAGCTGATGAAACAATGGCAAGTAAGTCAGGCATTTCCGCTTTAGCACTCTTGTGGATCCAATTGAACAATTCTCAGCATTTGTACTTGTAACTGACAAGCCAGGGGACAAAACAAAGA
+
A>AABFFF5DFFGGCGGGGGGGGF4GHHHGFHHGGHFGHHHHHHHHHFHHHHHHBEHHHHHFHFHHFHHHHHHHHHHHHHHHHH3GF@GGHFHHGEEAGHF3BB1GGFFFHHGFFBGGFGHH3?E/E?EFEEGFHGHHGHHGFHFCFFD2BFHGGGGGFGF2FGFHHGHHGGGGGHDFGHFGFGF1FEHHFB1CGFHFHHFFFDFFHDD/DCF0CGHHHG0;GCFHB0/<GGGGGA?C??GEGG?.EFFFF
@M05620:45:000000000-G6HP7:1:1101:10538:3525 1:N:0:165
ATCTCTATCTCCTAAAAACCTGTTTAGATTTGGAGATAGACCTTCAGGTTTTTCATCATTTTCTGCATGAATTATACATTGACCACGTTCCAGCGTGGTCAGTTTGCAGCATTCTGTTATTTTGTTTGACAGAGTGTCTTGTTGAGAACATATGTAGGACATGATTTTTTCCTGCAACAGGGAAAATAAAGTATAAGTTTTAAAGATTTATTCTTTAATAAAGGATCTCAAAGCCAGCTTTAGAAAAAGGA
+
ACBCCFFFFFFFGGGGGGGGGGHHHHHGHHHHHHHFHHHGHHHHHHHHHHHGGHHHHHHHHHHHHHHHHHHHHHHHHHHHHFHHHHGHHHHHHHGFGGHHHGHHHHHHGGHHHHHHHHHHHHHHHHHHFHHHHHHHHHHHHHHHFGEHHBGFHHHHHHHHHFG2HHHHHGHHHHHHDGHHHGGHHHGH?GGHHHHHGGHHHGFGGBGGHGHHHHHHHHH0=DHH/DHFGHHHHHHHHGHHHHH0;;GFGGG
@M05620:45:000000000-G6HP7:1:1101:18188:3528 1:N:0:165
TACCTGTACTGGGGAAGCAATCGCCATTCCTACCCTAAAGATCGGAAGAGCACACGTCTGAACTCCAGTCACGTCGACGCATCTCGTATGCCGTCTTCTGCTTGAAAAAAAAAAAAAAATTTATACTGACATAAGGTAATCTTAATCTCAAATTTATACAAATAATATTTGCTTCACAATATATAGTCAAGGATGAGACATATCAATATAAGCTCTACTCACTTATCATAAATCAAGCGATTACAAAATTT
+
CCCCCFFFFFFFGGFGGGGGGGGGGGGHHHHGHHHHHHHHHHHHGGGGHHHHHHHGHHHGHHHHHHHHHHHHGHHGGGGGGGGHHHGGHHHHGEGHGHHHHHHHGHHHHGGGGB<//-><111111100000=000<000000000=0000:000C0000;00;0000000;00;00090900000900000:000000/;C0B00;00000990000000000000090000000:0.....;000.000
@M05620:45:000000000-G6HP7:1:1101:10556:3528 1:N:0:165
ATCTCTATCTCCTAAAAACCTGTTTAGATTTGGAGATAGACCTTCAGGTTTTTCATCATTTTCTGCATGAATTATACATTGACCACGTTCCAGCGTGGTCAGTTTGCAGCATTCTGTTATTTTGTTTGACAGAGTGTCTTGTTGAGAACATATGTAGGACATGATTTTTTCCTGCAACAGGGAAAATAAAGTATAAGTTTTAAAGATTTATTCTTTAATAAAGGATCTCAAAGCCAGCTTTAGAAAAAGGA
+
AAAABBFFFFFFGGGGGGGGGGHHHHHHHHHHGHHHHHHCHHHHHHHHHHHGGHHHHHHHHHHHHHHHHHHHHHHHHHHHHHHHHHGGGHHGHHGGGGGHHHGHHHHHHHHHHHHHHHHHHHHHHHHHGHHHHHHHHHGHHHHHHHHHHHHHHHHHHHFHGHHHHHHHHGHHHHHHGHHHHGGHHHGGGGHGHHFHGGHHHHGBGHHHHHGHHHHHGHHHGHHHHHHFGHHGHHFFCEHHHHHHGFHEGFG
@M05620:45:000000000-G6HP7:1:1101:10544:3545 1:N:0:165
ATCTCTATCTCCTAAAAACCTGTTTAGATTTGGAGATAGACCTTCAGGTTTTTCATCATTTTCTGCATGAATTATACATTGACCACGTTCCAGCGTGGTCAGTTTGCAGCATTCTGTTATTTTGTTTGACAGAGTGTCTTGTTGAGAACATATGTAGGACATGATTTTTTCCTGCAACAGGGAAAATAAAGTATAAGTTTTAAAGATTTATTCTTTAATAAAGGATCTCAAAGCCAGCTTTAGAAAAAGGA
+
CCCCCFFFFFFFGGGGGGGGGGHHHHHHHHHHHHHHHHHHHHHHHHHHHHHGGHHHHHHHHIHHIHHHHHHHHHHHHHHHHHHHHHGHHHHHHHGGGGHHHHHHHHHHHHHHHHHHHHHHHHHHHHHHGHHHHHHHHHHHHHHHHHHHHHHHHHHHHHHHHHHHHHHHHGHHHHHHHHHHHGGHHHHHHHHHHHHHHHHHHHHHHHHHHHHHHHHHHHHHHHHHGHHHHHHHHHGHHGHHHHHHHHHHGGH
@M05620:45:000000000-G6HP7:1:1101:22051:3547 1:N:0:165
ATCTCTATCTCCTAAAAACCTGTTTAGATTTGGAGATAGACCTTCAGGTTTTTCATCATTTTCTGCATGAATTATACATTGACCACGTTCCAGCGTGGTCAGTTTGCAGCATTCTGTTATTTTGTTTGACAGAGTGTCTTGTTGAGAACATATGTAGGACATGATTTTTTCCTGCAACAGGGAAAATAAAGTATAAGTTTTAAAGATTTATTCTTTAATAAAGGATCTCAAAGCCAGCTTTAGAAAAAGGA
+
BBBCCFFFFFFFGGGGGGGGGGHHHHHHHHHHHHHHHHHFHHHHHHHHHHHGGHHHHIHHHHHHIHHHHHHHHHHHHHHHHHHHHHGHHHHGHHGGGGHHHHHHHHHHHHHHHHHHHHHHHHHHHHHHHHGHHHHHHHHHHHHHFGHHHFHHHHHHHHGHGHHHHHHHHGHHHHHHBGHHHGGHFFFGHHHHHGHHHGHHHHFHHHHHHHHHHHHHHHHHHGHHHHGHGHHGHHGHHGHHHHHBFGFFEEG
@M05620:45:000000000-G6HP7:1:1101:10535:3565 1:N:0:165
ATCTCTATCTCCTAAAAACCTGTTTAGATTTTGAGATAGACCTTCAGGTTTTTCATCATTTTCTGCATGAATTATACATTGACCACGTTCCAGCGTTGTCAGTTTGCAGCATTCTGTTATTTTGTTTGACAGAGTGTCTTGTTGAGAACATATGTAGGACATGATTTTTTCCTGCAACAGGGAAAATAAAGTATAAGTTTTAAAGATTTATTCTTTAATAAAGGATCTCAAAGCCAGCTTTAGAAAAAGGA
+
AAAAADFFF3BBAGGBDGGGE1FGFH3BFAB3B0BA1DF1BGEFFHHGDEGFF02DGHHDHGDA2F2AFHDFGGFHHFFHD1AFHH/AAFGG1FEE/E?GFFHGHHFBGFHHDGHHHHFHHHHGHHHHHHHGH0FGHGFHHHHHFHFHHHHHHHHHHHHHHHHHHHHHHGHHHFHHHHHGHEEHECGHHGHHHHHHHHHHHGHHHHHHEHHHHGHHHGHHHH=DHHHHHHHHHHHHHGHHHH0GGFHFGCC
@M05620:45:000000000-G6HP7:1:1101:22033:3567 1:N:0:165
ATCTCTATCTCCTAAAAACCTGTTTAGATTTGGAGATAGACCTTCAGGTTTTTCATCATTTTCTGCATGAATTATACATTGACCACGTTCCAGCGTGGTCAGTTTGCAGCATTCTGTTATTTTGTTTGACAGAGTGTCTTGTTGAGAACATATGTAGGACATGATTTTTTCCTGCAACAGGGAAAATAAAGTATAAGTTTTAAAGATTTATTCTTTAATAAAGGATCTCAAAGCCAGCTTTAGAAAAAGGA
+
3>AAAFFFFFFFGGGGFGGEGFGAAEDGEFF5DGFFHHGFHFHFFFHFGHHGEFHHGHHGHHFEDGHGGHGHHHHHHHHHHEHHHEEGFGHGHH?BEGHHFGHHDHHHHHHHHHHHHGHHHHHHHHHHHHHGGHHHHHHHFHHHHHHHHHFHHHGFGHHHGHHHHHHHGCGHHHHGHHHHHEFGHFHFHGHFHHGHH<GGGHHGHGHHHFHGHHHHFHHHG00<GHHHHFHHGHEHFEGHHHGGFHHHGGH
@M05620:45:000000000-G6HP7:1:1101:17872:3579 1:N:0:165
CATCCTGACCCTGAAGTACCCCATTGAGCATGGCATCGTCACCAACTGGGACGACATGGAGAAGATCTGGCACCACACCTTCTACAACGAGCTGCGCGTGGCCCCGGAGGAGCACCCAGTGCTGCTGACCGAGGCCCCCCTGAACCCCAAGGCCAACAGAGAGAAGATGACTCAGGTGAGGCTCGGCCGACGCCCGTGCTCCTCCCGTCCTTTCCCCAGTCATTTTCTGCCCGGCTTGATTTCTGACATTA
+
CCCCDFFFFFFFGGGGGGGGGGGHHHHHHHHHHHHHHGHHHGHHHGHHHHHHGGGGGHHHHHHHHHHHHHHHHGHHHGGHHHHHHHHHGGGGGHHGGGGGGGHHGGGGGGGGHGHHGGHGHHHHHHHHHHGGGGGGGGGGGGHHHHGGGGHGHHGGGGGGGGGGGGGGGGGGGGGGGGGGGGGGFFFFFFFFFFFF@DFFFFFFFFFFDFFFFFFFFFFFFFFFFFFFFFFFDFFFFFFFFFFFFFFFFF0
@M05620:45:000000000-G6HP7:1:1101:17891:3583 1:N:0:165
CATCCTGACCCTGAAGTACCCCATTGAGCATGGCATCGTCACCAACTGGGACGACATGGAGAAGATCTGGCACCACACCTTCTACAACGAGCTGCGCGTGGCCCCGGAGGAGCACCCAGTGCTGCTGACCGAGGCCCCCCTGAACCCCAAGGCCAACAGAGAGAAGATGACTCAGGTGAGGCTCGGCCGACGCCCGTGCTCCTCCCGTCCTTTCCCCAGTCATTTTCTGCCCGGCTTGATTTCTGACATTA
+
BBBBBFFFFFFFF4GGFGGGGGGHHHHHHHFHFHHHHGGHFGHHGGGGFAGGFEEFGHHHGHFCGGHFHHHHHGHHHGGHHHHHHHHHGGGGGGHFGG/EEGHHCGGGGGGDHACGEFHFHHHHFHHHGHGGGGFEFFDGAEHHGHFGGGHGHHGEGGGGGGGEGE90;F0FGGGGFFFEFEGGFFFBFBDFFFFF9.A.BFF9FFDAAA./9BFF9F?BFFFFFBFFFEFEBFAFAD?;/FFFF9BBB//
@M05620:45:000000000-G6HP7:1:1101:20747:3628 1:N:0:165
CATCCTGACCCTGAAGTACCCCATTGAGCATGGCATCGTCACCAACTGGGACGACATGGAGAAGATCTGGCACCACACCTTCTACAACGAGCTGCGCGTGGCCCCGGAGGAGCACCCAGTGCTGCTGACCGAGGCCCCCCTGAACCCCAAGGCCAACAGAGAGAAGATGACTCAGGTGAGGCTCGGCCGACGCCCGTGCTCCTCCCGTCCTTTCCCCAGTCATTTTCTGCCCGGCTTGATTTCTGACATTA
+
CCCCCFFFFFFFGGGGGGGGGGGHHHHHHHHHHHHHHGHHHGHHHGHHHHHHGGGGGHHHHHHHHHHHHHHHHGHHHGGHHHHHHHHHGGGGGHHGGGGGGGHHGGGGGGGGHHHHGGHHHHHHHHHHHHGGGGGGGGGGGGHHHHGGGGHGHHGGGGGGGGGGGGGGGGGGGGGGGGGGGGGGFFFFFFFFFFFFFFFFFFFFFFFEFFFFFFFFFFFFFFFFFFFFFFFFDCFFFFAFFFFFF0BFFF0
@M05620:45:000000000-G6HP7:1:1101:11652:3637 1:N:0:165
ATCTCTATCTCCTAAAAACCTGTTTAGATTTGGAGATAGACCTTCAGGTTTTTCATCATTTTCTGCATGAATTATACATTGACCACGTTCCAGCGTGGTCAGTTTGCAGCATTCTGTTATTTTGTTTGACAGAGTGTCTTGTTGAGAACATATGTAGGACATGATTTTTTCCTGCAACAGGGAAAATAAAGTATAAGTTTTAAAGATTTATTCTTTAATAAAGGATCTCAAAGCCAGCTTTAGAAAAAGGA
+
CCCDCFFFFFFFGGGGGGGGGGHHHHHHHHHHHHHHHHHHHHHHHHHHHHHGGHHHHIIHHIIIIHHHHHHHHHHHHHHHHHGHHHGHHHHHHHGGGGHHHHHHHHHHHHHHHHHHHHHHHHHHHHHHHHHHHHHHHHHHHHHHHHHHHHHHHHHHHHHHHHHHHHHHHGHHHHHHHHHHHGGHHHHHHHHHHHHHHHHHHHHHHHHHHHHHHHHHHHHHHHHHHHHHHHHGHHHHHGHHHHHFHFHHGGG
@M05620:45:000000000-G6HP7:1:1101:20728:3642 1:N:0:165
CATCCTGACCCTGAAGTACCCCATTGAGCATGGCATCGTCACCAACTGGGACGACATGGAGAAGATCTGGCACCACACCTTCTACAACGAGCTGCGCGTGGCCCCGGAGGAGCACCCAGTGCTGCTGACCGAGGCCCCCCTGAACCCCAAGGCCAACAGAGAGAAGATGACTCAGGTGAGGCTCGGCCGACGCCCGTGCTCCTCCCGTCCTTTCCCCAGTCATTTTCTGCCCGGCTTGATTTCTGACATTA
+
CCCCCFFFFFFFGGGGGGGGGGGHHHHHHHHHHHHHHGHHHGHHHGHHHHHHGGGGGHHHHHHHHHHHHHHHHGHHHGGHHHHHHHHHGGGGGHHGGGGGGGHHGGGGGGGGHHHHGGHHHHHHHHHHHHGGGGGGGGGGGGHHHHGGGGHGHHGGGGGGGGGGGGGGGGGGGGGGGGGGGFGGFFFFFFFFFFFFFFFFFFFFFFFFFFFFFFFFFFFFFFFFFFFFFFFFFFFFFFAFFFFFFBFFFF0
@M05620:45:000000000-G6HP7:1:1101:20744:3652 1:N:0:165
CATCCTGACCCTGAAGTACCCCATTGAGCATGGCATCGTCACCAACTGGGACGACATGGAGAAGATCTGGCACCACACCTTCTACAACGAGCTGCGCGTGGCCCCGGAGGAGCACCCAGTGCTGCTGACCGAGGCCCCCCTGAACCCCAAGGCCAACAGAGAGAAGATGACTCAGGTGAGGCTCGGCCGACGCCCGTGCTCCTCCCGTCCTTTCCCCAGTCATTTTCTGCCCGGCTTGATTTCTGACATTA
+
CCDDDFFFFFFFGGGGGGGGGGGHHHHHHHHHHHHHHGHHHGHHHGHHHHHHGGGGGHHHHHHHHHHHHHHHHGHHHGGHHHHHHHHHGGGGGHHGGGGGGGHHGGGGGGGGHHHHGGHHHHHHHHGHHHGGGGFGGGGGGGHHHHGGGGHGHHGGGGGGGGGGGGGGGGGGGGGGGGGGGGGGFFFFFFFFFFFFCADFFFFFFFFFFFFFFFFFFFDFFBFFFFFFFFFFFFFFFFFFFFFFFFFBBF0
@M05620:45:000000000-G6HP7:1:1101:11660:3656 1:N:0:165
ATCTCTATCTCCTAAAAACCTGTTTAGATTTGGAGATAGACCTTCAGGTTTTTCATCATTTTCTGCATGAATTATACATTGACCACGTTCCAGCGTGGTCAGTTTGCAGCATTCTGTTATTTTGTTTGACAGAGTGTCTTGTTGAGAACATATGTAGGACATGATTTTTTCCTGCAACAGGGAAAATAAAGTATAAGTTTTAAAGATTTATTCTTTAATAAAGGATCTCAAAGCCAGCTTTAGAAAAAGGA
+
?AAAAFFFFFFFGFGGGGGGGGBEFHFHHFFFFHFBFHHHHHHHHGEFHHHFGHGHGFHHHHHGGFFBFFHHFHHHHHHHHGHHFGFHHHHHHHGEGCHHHEGHHHHHHHFGHHHHHHHHHHHHHHHHGHHEHHHFHGHHHHHHFHEFHHHFBGGB4GFFHHGGHHHHHCGHHHGCGHHHHAFFGHFHH1DDGHHHHHHHHHHHHGHHHHHHHGHHHBGHHDDDHHHHHHHGHHAHHEHGFHFBGHHG.AF
@M05620:45:000000000-G6HP7:1:1101:12316:3667 1:N:0:165
CATCCTGACCCTGAAGTACCCCATTGAGCATGGCATCGTCACCAACTGGGACGACATGGAGAAGATCTGGCACCACACCTTCTACAACGAGCTGCGCGTGGCCCCGGAGGAGCACCCAGTGCTGCTGACCGAGGCCCCCCTGAACCCCAAGGCCAACAGAGAGAAGATGACTCAGGTGAGGCTCGGCCGACGCCCGTGCTCCTCCCGTCCTTTCCCCAGTCATTTTCTGCCCGGCTTGATTTCTGACATTA
+
BBABBFFFFFFFGGFFGGFGGGGHHHHHHHHCHHHHHGHHGGHHHGHGHHHHGGGGGHGHHHHHHHHHHGGBHGGHHEFHHHHHHHGHGGGGGHFFGGGGFGHHGGGGGGGGHHGHGGHHGHFHHFFHHGDGGGGGGGGGGGHHGHGGGGHGGHGGGGGGGFDEFGGGFGGGGFFGFFFGFEEGFFFDFFFAADFF-ADEFFFFFFA.;D.BB9BFFFFFF9FFFFFFFFFFFFFF@>A9FFFFF/;BBF;
@M05620:45:000000000-G6HP7:1:1101:12293:3670 1:N:0:165
CATCCTGACCCTGAAGTACCCCATTGAGCATGGCATCGTCACCAACTGGGACGACATGGAGAAGATCTGGCACCACACCTTCTACAACGAGCTGCGCGTGGCCCCGGAGGAGCACCCAGTGCTGCTGACCGAGGCCCCCCTGAACCCCAAGGCCAACAGAGAGAAGATGACTCAGGTGAGGCTCGGCCGACGCCCGTGCTCCTCCCGTCCTTTCCCCAGTCATTTTCTGCCCGGCTTGATTTCTGACATTT
+
CCCCCFFFFFFFGCGGGGGGGGGHHHFHHGHHHHHHHGHHGGHHHGHHHHHHGGGGGHHGHHHHGHHHHHHHHGHHGGGHHHHFHHHHGGGGGHHGGGGGGGHHGGGGGGDGHHHHGGHHHHHHHHHGHHGGGGGGGGGGGGHHHHGGGDHGGHGGGGGGGGGGFFFFGGGGGGGGGGFGFGGGFFFF;CFFFFFF@DFFFFFFFFFEFFFFFFFFFEA/B/B;/BFFBBFF?CCFFA./BFBFF/B/BB/
@M05620:45:000000000-G6HP7:1:1101:15848:3676 1:N:0:165
AGATTACTGCAACAGTTCCCCCTGGACCTGGAAAAGTTTCTTGCCTGGCTTACAGAAGCTGAAACAACTGCCAATGTCCTACAGGATGCTACCCGTAAGGAAAGGCTCCTAGAAGACTCCAAGGGAGTAAAAGAGCTGATGAAACAATGGCAAGTAAGTCAGGCATTTCCGCTTTAGCACTCTTGTGGATCCAATTGAACAATTCTCAGCATTTGTACTTGTAACTGACAAGCCAGGGACAAAACAAAGAT
+
BBBBBFFFFFDFGGGGGGGGGGGGFHHHHHHHHHHHHHHHHHHHHHHHHHHFHHBGHHHHHHHHHHHHHHHHHHHHHHHHHHHHCHHHHHHHHHGGGGHHHHHHHHHHGHHHHHHHHHHHGHGFGCFFHHHHHGHHHHHHHFHHHHHHHHHHHGHHHHHHHHHHHHHHHHGGGGGHFHHHHHHHHHHGHHHHGHHHHHHHHHHHHHHHHHHHHHHHHHHHGHHHHHHHHGHHHGGGGGGGGGGGGGGGGGG
@M05620:45:000000000-G6HP7:1:1101:12306:3690 1:N:0:165
CATCCTGACCCTGAAGTACCCCATTGAGCATGGCATCGTCACCAACTGGGACGACATGGAGAAGATCTGGCACCACACCTTCTACAACGAGCTGCGCGTGGCCCCGGAGGAGCACCCAGTGCTGCTGACCGAGGCCCCCCTGAACCCCAAGGCCAACAGAGAGAAGATGACTCAGGTGAGGCTCGGCCGACGCCCGTGCTCCTCCCGTCCTTTCCCCAGTCATTTTCTGCCCGGCTTGATTTCTGACATTA
+
CCCCCFFFFFFFGGGGGGGGGGGHHHHHHHHGHHHHHGHHHGHHHGHHGGGHGGGGGHHHHHHHHHHGHHHHHGHHHGGHHHHGHHHHGGGGGHHGGGGGGGHHGGGGGGGGHEHHGGHHHHHHHHHHHHGGGGGGGGGGGGHHHHGGGGHGHHGGGGGGGGGGGGGGGGGGGGGGGGGGGGGGFFFFFFFFFFFFFDDEFFFFFFFFFFFFFFFFFFDFFBFFFFFFFFFFBFFFC;AFFFFFFF//;B/
@M05620:45:000000000-G6HP7:1:1101:15856:3693 1:N:0:165
AGATTACTGCAACAGTTCCCCCTGGACCTGGAAAAGTTTCTTGCCTGGCTTACAGAAGCTGAAACAACTGCCAATGTCCTACAGGATGCTACCCGTAAGGAAAGGCTCCTAGAAGACTCCAAGGGAGTAAAAGAGCTGATGAAACAATGGCAAGTAAGTCAGGCATTTCCGCTTTAGCACTCTTGTGGATCCAATTGAACAATTCTCAGCATTTGTACTTGTAACTGACAAGCCAGGGACAAAACAAAGAT
+
AA3AADFFDFFFGGFGGGGGGGFGDGFGHBGHHHHHBGHHHHHHHHHFGGHFGHEGHHHHHHGHHHHHHGHHGEHHHHHHHHFFBCHGGHHHHHGGGGHHHHC1CFHHGHHHHHHHHHHHEHBFGGFEFGHHHGHGHHHHHEHHFHFHGFHFFGFGFGGHFDFGHGFHHHGGGGGHDGFHHHHHHGGGHHGHEGHFHGBGGGHHFHHFGHHHHGHHF:;CCCGHHHFHHHGHFGBC?.:EGFBA9ACF/;9
@M05620:45:000000000-G6HP7:1:1101:11134:3724 1:N:0:165
CATCCTGACCCTGAAGTACCCCATTGAGCATGGCATCGTCACCAACTGGGACGACATGGAGAAGATCTGGCACCACACCTTCTACAACGAGCTGCGCGTGGCCCCGGAGGAGCACCCAGTGCTGCTGACCGAGGCCCCCCTGAACCCCAAGGCCAACAGAGAGAAGATGACTCAGGTGAGGCTCGGCCGACGCCCGTGCTCCTCCCGTCCTTTCCCCAGTCATTTTCTGCCCGGCTTGATTTCTGACATTA
+
BBBBBFFFFFFFGGGFGGGGGGGHHHHHHHHFGHHHHGHHDFHHHGHHGFFHGGGGGHHFHHHHHHHFHHHHHGHHHGGHHHHHHHHHGFFGGHHGGGEGGGHHGGGGGGGGHGHHGGHGHHHHGHHGHHGGGFGFGGFGGGHHHGGGGGFGGHGGFEBFGGDGGGFFFGEFFBFFFB;AFE.F@BED--BCAFFFFDD?BBBFFEFFFFF/BBFFB9A9B/9BF///;BFE.;=>D>.9:;FFFB/9BF/
@M05620:45:000000000-G6HP7:1:1101:11143:3744 1:N:0:165
CATCCTGACCCTGAAGTACCCCATTGAGCATGGCATCGTCACCAACTGGGACGACATGGAGAAGATCTGGCACCACACCTTCTACAACGAGCTGCGCGTGGCCCCGGAGGAGCACCCAGTGCTGCTGACCGAGGCCCCCCTGAACCCCAAGGCCAACAGAGAGAAGATGACTCAGGTGAGGCTCGGCCGACGCCCGTGCTCCTCCCGTCCTTTCCCCAGTCATTTTCTGCCCGGCTTGCTTTCTGACCTTT
+
BBBBBFFFFFFFGGGGGGGGGGEHFGGGFFHHAFGHF2GGEEHGHGHHE2GGGGGGFFHHHHGBF5GHGFHFGGHHHGGHHHGGHHHHEF1@EFFEEFEGFGHGGECG?CDGHHHHGGE?GGHFFCGF0G@DG->FGGGGGCCHHHGGGGHEGGGEG.;CFF?EFG/BBFFFFGBBBFG.;:;;;-;DFCF;-BF=D.AEFB/;BE.9ADDFFFFFBB9BF/9BFFFFFFFE.-9DFA.BFBFFB/;/BF/
@M05620:45:000000000-G6HP7:1:1101:17159:3747 1:N:0:165
CATCCTGACCCTGAAGTACCCCATTGAGCATGGCATCGTCACCAACTGGGACGACATGGAGAAGATCTGGCACCACACCTTCTACAACGAGCTGCGCGTGGCCCCGGAGGAGCACCCAGTGCTGCTGACCGAGGCCCCCCTGAACCCCAAGGCCAACAGAGAGAAGATGACTCAGGTGAGGCTCGGCCGACGCCCGTGCTCCTCCCGTCCTTTCCCCAGTCATTTTCTGCCCGGCTTGATTTCTGACATTT
+
BBCCCFFFFFFFGEGGGGGGGGGHHHFFHFHHHHHHHFHHHGHHHGHHHHHHGGGGGGHHHHHHHHHHHHHHHGHHHGGHHHHHHHGHGGGGGHHGGGGGGGHHGGFDGGGGGHHHGGHHHHHHHHHHHHGGGGFGGGGGGG/GHHGGDAGGHHEAEEGGGGGA:FBFFFFFGFFGGGFFFFGGFFEFF;FFFFFFFFFEFFFFFFFFFDDFFFFFF/.FFBFFFFFBB/BA.->CF;.;FFFFF/:/;F/
@M05620:45:000000000-G6HP7:1:1101:18122:3755 1:N:0:165
TACCTGTACTGGGGAAGCAATCGCCATTCCTACCCTAAAGATCGGAAGAGCACACGTCTGAACTCCAGTCACGTCGACGCATCTCGTATGCCGTCTTCTGCTTGAAAAAAAAAAAAAAGAAAAGGAGATAAATATATGACACGAACATAAAGAGAAAAGAGGTAAGCTGAGGCCGAAGTATATTGAGTGTACTCCATAGAGACCATGAGAAATAGATTGTGTAACATAGCTGGGTGCCAACTCTGTGAAGC
+
BBCCCFFFFFFFGGGGGGGGGGGGGGGHHHHHHHHHHHHHHHHHGGGGHHHHHHHGHHHGHHHHHHHHHHHHGHHGGGGGGGGHHHGGHHHHGGGHGHHHHHHHHGHHHGGGGCB<<-..<0<0.0.<C000000000=000.-.--00000://0:/:./.0=00000::...----.00;0;090000000000900:00/;/0000000000000000:900000;0;0/./;./009:00;900000
@M05620:45:000000000-G6HP7:1:1101:17175:3763 1:N:0:165
CATCCTGACCCTGAAGTACCCCATTGAGCATGGCATCGTCACCAACTGGGACGACATGGAGAAGATCTGGCACCACACCTTCTACAACGAGCTGCGCGTGGCCCCGGAGGAGCACCCAGTGCTGCTGACCGAGGCCCCCCTGAACCCCAAGGCCAACAGAGAGAAGATGACTCAGGTGAGGCTCGGCCGACGCCCGTGCTCCTCCCGTCCTTTCCCCAGCCATTTTCTGCCCGGCTTGTTTTCTGACATTA
+
AAAAAFFBFFFFGCGGABGGFGGHG111FGFHGHHHHCFGFGFFGGHHGHFGGGEE?GHBHFHHHFHGHHHFHGHHEG?GHHHHHHHFGGGGGHHGGGGGG<CGEE?CGCCGFGHHGGHFGHHHHHHGHHGGGGC.CC?CCEFHHHGGGGHGHHGGGGFGFFBGGGGFGGGGBFFGGGFGFGGG??-A=;@@;>@-@ABA/;BFFEBEBF?BBBBF-FF-;-BFFFFFBFFEB---@--;;FFFF9BBFB/
@M05620:45:000000000-G6HP7:1:1101:17156:3765 1:N:0:165
CATCCTGACCCTGAAGTACCCCATTGAGCATGGCATCGTCACCAACTGGGACGACATGGAGAAGATCTGGCACCACACCTTCTACAACGAGCTGCGCGTGGCCCCGGAGGAGCACCCAGTGCTGCTGACCGAGGCCCCCCTGAACCCCAAGGCCAACAGAGAGAAGATGACTCAGGTGAGGCTCGGCCGACGCCCGTGCTCCTCCCGTCCTTTCCCCAGTCATTTTCTGCCCGGCTTGATTTCTGACATTT
+
CCDDDFFFFFFFGGGGGGGGGGGHHHHHHHHHHHHHHGHHHGHHHGHHHHHHGGGGGHHHHHHHHHHHHHHHHGHHHGGHHHHHHHHHGGGGGHHGGGGGGGHHGGGGGGGGHHHHGGHGHHHHHHHHHHGGGGGGGGGGGGHHHHGGGGHGHHGGGGGGGGGGGGGFGGGGGGGGHGGGGFGGFFFFFFFFFFFFBDFFFFFFFFFFFFFFFFFFFFFFFFFFFFFFFFFFFFFFFFFFFFFFFBFFFF0
@M05620:45:000000000-G6HP7:1:1101:12250:3766 1:N:0:165
AAACCAAGCAGACACTCACCGCTCCCTCGCCACAGGCCAATAGTTTGTCCTCACTGAGTTGGCAACAAGTGGCTGCTGTGGCTGCCATTTTTCTGGTGATGGCCATCAGCTCCGACGAGGTCAGCTGGGGGGCTTTCTTTGTGTAAGCAACGAGAAACCTGAAAGAAGCATTTTTTAACTAAGTCCTGCTGAGTCATTCATGAGTTTTTAGCCGCCTTGCTTCTTCTCACAGACTCTCTACTCTCATGCCA
+
>A1AAAA?AF11BFGGGBCFAECEFG00AEAAA0AAF/FCE1BDBA1FDGFGD/FEHFAFG11FCHF/BGD@/0?/FGFEBEHEGHHHHHHHHHHHHHHHHHHHHHHHGHHHHGGGGGGGCHHHHHHHGGGGGGGGGGGGGGGGGGFFFFF@FFFFFFFFFFFFFFFFFFFFFFF@FFFFFFFFFFFFFFFFFFFFFFFFFFFFFFFFFFFFFF@@FFFFFFFFFFFFFFFFFFFFFFFFFFFFFFFFFFF
@M05620:45:000000000-G6HP7:1:1101:12230:3767 1:N:0:165
AAACCAAGCAGACACTCACCGCTCCCTCGCCACAGGCCAATAGTTTGTCCTCACTGAGTTGGCAACAAGTGGCTGCTGTGGCTGCCATTTTTCTGGTGATGGCCATCAGCTCCGACGAGGTCAGCTGGGGGGCTTTCTTTGTGTAAGCAACGAGAAACCTGAAAGAAGCATTTTTTAACTAAGTCCTGCTGAGTCATTCATGAGTTTTTAGCCGCCTTGCTTCTTCTCACAGACTCTCTACTCTCATGCCA
+
BBABBABFBFFFGGGGGGGGGGGEGGHHGGGGGGHHGGGEHHHHHHHHHHHHHHHHGGDEHHHFHFHHHGHHGHGGHHEGFGHGGHHHHGHHHHHHHHFHHHHHHHHHHHHHHGGGFGGDBHHHHHHHGGGGGGGGGGGGGGGGGGFFFFFFFFFFFFFFFFFFFFFFFFFFFFFFFFFFFFFFFFFFFFFFFBFFFFFFFFFFFFFFFFFFFDFFFFFFFFFFFFFFFFFFFFFFFFFFFFFFFFFFFF/
@M05620:45:000000000-G6HP7:1:1101:14724:3816 1:N:0:165
CATCCTGACCCTGAAGTACCCCATTGAGCATGGCATCGTCACCAACTGGGACGACATGGAGAAGATCTGGCACCACACCTTCTACAACGAGCTGCGCGTGGCCCCGGAGGAGCACCCAGTGCTGCTGACCGAGGCCCCCCTGAACCCCAAGGCCAACAGAGAGAAGATGACTCAGGTGAGGCTCGGCCGACGCCCGTGCTCCTCCCGTCCTTTCCCCAGTCATTTTCTGCCCGGCTTGATTTCTGACATTA
+
CCCCCFFFFFFFGGGGGGGGGGGHHHHHHHGHHHHHHGHHHGHHHGHHHHHHGGGGGHHHHHHHHHHHHHHHHGHHHGGHHHHHHHHHGGGGGHHGGGGGGGHHGGGGGGGGHHHHGGHHHHHHHHHHHHGGGGGGGGGGGGHHHHGGGGHGHHGGGGGGGGGGGGGGGGGGGGGGGGGGGGGGFFFFFFFFFFFF=DDFFFFFFFFEFFFFFFFFFFFFFFFFFFFFFFFFDBAC;D9BFFFFB;FFFF0
@M05620:45:000000000-G6HP7:1:1101:10940:3820 1:N:0:165
AGATTACTGCAACAGTTCCCCCTGGACCTGGAAAAGTTTCTTGCCTGGCTTACAGAAGCTGAAACAACTGCCAATGTCCTACAGGATGCTACCCGTAAGGAAAGGCTCCTAGAAGACTCCAAGGGAGTAAAAGAGCTGATGAAACAATGGCAAGTAAGTCAGGCATTTCCGCTTTAGCACTCTTGTGGATCCAATTGAACAATTCTCAGCATTTGTACTTGTAACTGACAAGCCAGGGACAAAACAAAGAT
+
AAABAFFFFFD4AFFBGGGGGGGFHHFHHHHGFHHHHHHHHHHGHHHHHHHGHHFFFGHHHEFFFFHHHHHHEFGFGGFHHHHEHGHGFHHHGHGEGGGFGBGFHHHHGHHHH@FBEGGGFFHGFEEEHHHFHFHHHF1GGFGHHFHHFFFGEFHHFHGHHHGHEHHHGGDGGGGGFHHFHFHHH1>AFGFFGBGBGFB0BFGGGFHDF/=GFHHHHHHFHFGFHHGCGHHGHGGFGDAEAA/:CFFFGEC
@M05620:45:000000000-G6HP7:1:1101:10960:3823 1:N:0:165
AGATTACTGCAACAGTTCCCCCTGGACCTGGAAAAGTTTCTTGCCTGGCTTACAGAAGCTGAAACAACTGCCAATGTCCTACAGGATGCTACCCGTAAGGAAAGGCTCCTAGAAGACTCCAAGGGAGTAAAAGAGCTGATGAAACAATGGCAAGTAAGTCAGGCATTTCCGCTTTAGCACTCTTGTGGATCCAATTGAACAATTCTCAGCATTTGTACTTGTAACTGACAAGCCAGGGACAAAACAAAGAT
+
AAAABFFFDFFFGGGFGGGGGGGGHGHHHHHGFGHHFHHHHHHHHHHHHHHHHHFHHHHHHHHHHHHHHHHHGHHHHHHHHHGHHHHHHHGHHHGGGGHHGHHHHHHHGHHHHHHFHHHHHHHGEHGGHFHHHGHHHHFHHHHHHHHHGHGGHGHHHHHHGGCGHHHHHHGGGGGHHHHHHHHHHGHGHHHHHHHHHGHGHCGHHHHHHHHHHHHHHGHHHHHHHHHHHHFHEGFGGGGGGEGGGGGGGGG
@M05620:45:000000000-G6HP7:1:1101:10946:3836 1:N:0:165
AGATTACTGCAACAGTTCCCCCTGGACCTGGAAAAGTTTCTTGCCTGGCTTACAGAAGCTGAAACAACTGCCAATGTCCTACAGGATGCTACCCGTAAGGAAAGGCTCCTAGAAGACTCCAAGGGAGTAAAAGAGCTGATGAAACAATGGCAAGTAAGTCAGGCATTTCCGCTTTAGCACTCTTGTGGATCCAATTGAACAATTCTCAGCATTTGTACTTGTAACTGACAAGCCAGGGACAAAACAAAGAT
+
BBBCBFFFFFFFGGGGGGGGGGGGHHHHHHHHGHHHHHHHHHHHHHHHHHHHHHHHHHHHHHHHHHHHHHHHGHHHHHHHHHGHHHHHHHHHHHGGGGHHHHHHHHHHGHHHHHHFHHHHHHHGGHGGHFHHHGHHHHFHHHHHHGHHHHHHHGHHHHHHHHHHHHHHHHGGGGGHHHHHHHHHHGHGHHHHHHHHHGHGGHHHHHHFDGHHHHHHHHHGHHGGHHHHHHHHHGGGGGGGGFFGGGGGGGF
@M05620:45:000000000-G6HP7:1:1101:21437:3856 1:N:0:165
AGATTACTGCAACAGTTCCCCCTGGACCTGGAAAAGTTTCTTGCCTGGCTTACAGAAGCTGAAACAACTGCCAATGTCCTACAGGATGCTACCCGTAAGGAAAGGCTCCTAGAAGACTCCAAGGGAGTAAAAGAGCTGATGAAACAATGGCAAGTAAGTCAGGCATTTCCGCTTTAGCACTCTTGTGGATCCAATTGAACAATTCTCAGCATTTGTACTTGTAACTGACAAGCCAGGGACAAAACAAAGAT
+
BCBCCFFFFFFFGGFGGGGGGGGGHHHHHHHHHHHHHHHHHHHHHHHHHHHHHHHHHHHHHHHHHHHHHHHHHHHHHHHHHHHHHHHHHHHHHHGGGGHHHGHHHHHHGHHHHHHGHHHHHHHGDHGGHHHHHGHHHHHHHHHHHHHHHGHHHGHHHHHHHHGHHHHHHHGGGGGHHHHHHHHHHHHGHHHHHCGHHHHGFCHHHHHHHHHHHHHHHHHHHHFGHHHFGHHHHGGGGGGGGGGGGGGGGGG
@M05620:45:000000000-G6HP7:1:1101:21460:3859 1:N:0:165
AGATTACTGCAACAGTTCCCCCTGGACCTGGAAAAGTTTCTTGCCTGGCTTACAGAAGCTGAAACAACTGCCAATGTCCTACAGGATGCTACCCGTAAGGAAAGGCTCCTAGAAGACTCCAAGGGAGTAAAAGAGCTGATGAAACAATGGCAAGTAAGTCAGGCATTTCCGCTTTAGCACTCTTGTGGATCCAATTGAACAATTCTCAGCATTTGTACTTGTAACTGACAAGCCAGGGACAAAACAAAGAT
+
3A>AAFFFFF4FGGGGGFGGGGGGHGHHHHHGHHGHFGHHHHHFHHHFHHHHHHHHGGHHHHHHHHEGHHGHHHHGHHHHHHHEHHHHGHHHHHGGCEHHFFGGHHHGFHHHHGHHHHHHHHHGGGEEFHFHHGHHHHGHHHHHFGHHHHHHGGHHHHHHHHHHHHHGHHGGDGGDHHEHHHHHHGHGGHHHFFHHHHEFHHGDGHHGHGGGHHH:CGHGHGHHHHHHGGFAGEBF?EAFEGGGGFGGGGG
@M05620:45:000000000-G6HP7:1:1101:12601:3866 1:N:0:165
CATCCTGACCCTGAAGTACCCCATTGAGCATGGCATCGTCACCAACTGGGACGACATGGAGAAGATCTGGCACCACACCTTCTACAACGAGCTGCGCGTGGCCCCGGAGGAGCACCCAGTGCTGCTGACCGAGGCCCCCCTGAACCCCAAGGCCAACAGAGAGAAGATGACTCAGGTGAGGCTCGGCCGACGCCCGTGCTCCTCCCGTCCTTTCCCCAGTCATTTTCTGCCCGGCTTGATTTCTGACATTA
+
CCCCCFFFFFFFGGGGGGGGGGGHHHHHHHHHHHHHHGHHHGHHHGHGHHHHGGGGGHHHHHHHHHHHHHHHHGHHHGGHHHHHHHHHGGGGGHHGGGGGGGHHGGGGGGGGHHHHGGHHHHHHHHHHHHGGGGGGGGGGGGHHHHGGGGHGHHGGGGGGGGGGGGGGGGGGGGGGGGGGGGGGFFFFFFFFFFFF@DFFFFFFFFFADDDFFFFFFFFFFFFFFFFFFFFFFFFFFFFFFFFFFFFFFF0
@M05620:45:000000000-G6HP7:1:1101:21444:3874 1:N:0:165
AGATTACTGCAACAGTTCCCCCTGGACCTGGAAAAGTTTCTTGCCTGGCTTACAGAAGCTGAAACAACTGCCAATGTCCTACAGGATGCTACCCGTAAGGAAAGGCTCCTAGAAGACTCCAAGGGAGTAAAAGAGCTGATGAAACAATGGCAAGTAAGTCAGGCATTTCCGCTTTAGCACTCTTGTGGATCCAATTGAACAATTCTCAGCATTTGTACTTGTAACTGACAAGCCAGGGACAAAACAAAGAT
+
ABAABFFFFFFFGGCGGGGGGGGGHHHHHHGHHHHHHHHHHHHHHHHHHHHHHHHHHGHHHHGHHHHHHGHHHHHHHHHHHHHHHHHHHHHHHHGGGGHHHHHHHHHHGHHHHHHGHHHHHHHGFGGGHFHHHGHHHHHHHHHHHHHHHFHHHGHHHHHHHHHHHHHHHHGGGGGHHHHHHHHHHHHGHHHHHHHHHHGGHHHHHHHHGHHHHHHHHHHHGHHHHHHGHHHHHGGFGGGGGGGGGGGGGGF
@M05620:45:000000000-G6HP7:1:1101:7833:3885 1:N:0:165
CATCCTGACCCTGAAGTACCCCATTGAGCATGGCATCGTCACCAACTGGGACGACATGGAGAAGATCTGGCACCACACCTTCTACAACGAGCTGCGCGTGGCCCCGGAGGAGCACCCAGTGCTGCTGACCGAGGCCCCCCTGAACCCCAAGGCCAACAGAGAGAAGATGACTCAGGTGAGGCTCGGCCGACGCCCGTGCTCCTCCCGTCCTTTCCCCAGTCATTTTCTGCCCGGCTTGATTTCTGACATTT
+
AAABBFFFFFFFGGGGGGGGGGGHHHHHGHHHHHHGHGHHHGHHHGHHGHHHGGGGGHHGHHHFGFHHHHHHGGHHGGGHHHHHGHGHFGGGGHHGGEEEEGGHGGGGCGGGEHHFFGGGHHHHHHHHHHGGGGGGGGGGGGHHHHGGFGHFHHGGGFGGFFGCFGFGGGFGGFGFGGGGGGGGFFE.@BFFFCAD9DFAFFFFFFF;ADDFFEFFFFFFFFFFFFF/F//A9BCFFCFBFBFFFB9BFF/
@M05620:45:000000000-G6HP7:1:1101:9116:3885 1:N:0:165
AAACCAAGCAGACACTCACCGCTCCCTCGCCACAGGCCAATAGTTTGTCCTCACTGAGTTGGCAACAAGTGGCTGCTGTGGCTGCCATTTTTCTGGTGATGGCCATCAGCTCCGACGAGGTCAGCTGGGGGGCTTTCTTTGTGTAAGCAACGAGAAACCTGAAAGAAGCATTTTTTAACTAAGTCCTGCTGAGTCATTCATGAGTTTTTAGCCGCCTTGCTTCTTCTCACAGACTCTCTACTCTCATGCCA
+
BBBBBABFAFBCGGGGGGGGCEEGGGHHFGAEFHAFFGHHHHBGDGGHHFHHGHHFHGHHGHHFHHHGHGFFFFGGGHFFHHHAFHFHHHHHGHFEHHFEHHBGGHHHHHGHGGFEGCCCGGHHGHGHEBFGGGGGGFGGGGFFGFFFFFFFFFFFFFFFFFFFFFFFFFFFFFFFFFFFFFFFFFFFFFFFFFFFFFFFFFFFFFFFFFF/BAABDDFFFFFFFFFFFFFFFFFFFFFFFFBFFFF/FF9
@M05620:45:000000000-G6HP7:1:1101:19247:3897 1:N:0:165
AAACCAAGCAGACACTCACCGCTCCCTCGCCACAGGCCAATAGTTTGTCCTCACTGAGTTGGCAACAAGTGGCTGCTGTGGCTGCCATTTTTCTGGTGATGGCCATCAGCTCCGACGAGGTCAGCTGGGGGGCTTTCTTTGTGTAAGCAACGAGAAACCTGAAAGAAGCATTTTTTAACTAAGTCCTGCTGAGTCATTCATGAGTTTTTAGCCGCCTTGCTTCTTCTCACAGACTCTCTACTCTCATGCCA
+
CCCCCCCFCFFFGGGGGGGGGGGGGGHHGGGGGHHHGGHHHHHHHHHHHHHHHHHHHHGGHHHHHHHHHHHHGHGGHHHHHHHGGHHHHHHHHHHHHHHHHHHHHHHHHHHHHGGGFGGGGHHHHHHHGGGGGGGGGGGGGGGGGGFFFFFFFFFFFFFFFFFFFFFFFFFFFFFFFFFFFFFFFFFFFFFFFFFFFFFFFFFFFFFFFFFFFFFFFFFFFFFFFFFFFFFFFFFFFFFFFFFFFFFFFFF
@M05620:45:000000000-G6HP7:1:1101:7834:3902 1:N:0:165
CATCCTGACCCTGAAGTACCCCATTGAGCATGGCATCGTCACCAACTGGGACGACATGGAGAAGATCTGGCACCACACCTTCTACAACGAGCTGCGCGTGGCCCCGGAGGAGCACCCAGTGCTGCTGACCGAGGCCCCCCTGAACCCCAAGGCCAACAGAGAGAAGATGACTCAGGTGAGGCTCGGCCGACGCCCGTGCTCCTCCCGTCCTTTCCCCAGTCATTTTCTGCCCGGCTTGATTTCTGACATTA
+
CCDDDFFFFFFFGGGGGGGGGGGHHHHHHHHHHHHHHGHHHGHHHGHHHGHHGGGGGHHHHHHHHHHHHHHHHGHHHGGHHHHHHHHHGGGGGHHGGGGGGGHHGGGGGGGGHHHHGGHHHHHHHHHHHHGGGGGGGGGGGGHHHHGGGGHGHHGGGGGGGGGGGGGGGGGGGGGGHGGGGGGGFFFFFFFFFFFFCFFFFFFFFFFEFFFFFFFFFFFFFFFFFFFFFFFFFFFFFFFFFFFFF0BBFF0
@M05620:45:000000000-G6HP7:1:1101:7846:3919 1:N:0:165
CATCCTGACCCTGAAGTACCCCATTGAGCATGGCATCGTCACCAACTGGGACGACATGGAGAAGATCTGGCACCACACCTTCTACAACGAGCTGCGCGTGGCCCCGGAGGAGCACCCAGTGCTGCTGACCGAGGCCCCCCTGAACCCCAAGGCCAACAGAGAGAAGATGACTCAGGTGAGGCTCGGCCGACGCCCGTGCTCCTCCCGTCCTTTCCCCAGTCATTTTCTGCCCGGCTTGATTTCTGACATTA
+
BCCCCFFFFFFFGGGGGGGGGGGHHHHHHHHHHHHHHGHHHGHHHGHHHHHHGGGGGHHHHHHHHHHHHHHHHGHHHGGHHHHHHHHHGGGGGHHGGGGGGGHHGGGGGGGGHHHHGGHGHHHHHHHHHHGGGGGGGGGGGGHHHHGGGGHGHHGGGGGGGGGGFGGGGGGGGGGGGGGGGGGGFFFFFFFFFFFF9;AEFFFFFFFAADDFFFFFFFDFFFFFFFFFFFFF?DFFFF.FFFFFF0B0FF0
@M05620:45:000000000-G6HP7:1:1101:15071:3935 1:N:0:165
ATCTCTATCTCCTAAAAACCTGTTTAGATTTGGAGATAGACCTTCAGGTTTTTCATCATTTTCTGCATGAATTATACATTGACCACGTTCCAGCGTGGTCAGTTTGCAGCATTCTGTTATTTTGTTTGACAGAGTGTCTTGTTGAGAACATATGTAGGACATGATTTTTTCCTGCAACAGGGAAAATAAAGTATAAGTTTTAAAGATTTATTCTTTAATAAAGGATCTCAAAGCCAGCTTTAGAAAAAGGA
+
BCCCCFFFFFFFGGGGGGGGGGHHHHHHHHHHHHHHHHHHHHHHHHHHHHHGGHHHHIHHHHHHIHHHHGHHHHHHHHHHHHHHHHGHHHHHHHGFGGHHHHHHHHHHHHHHHHHHHHHHHHHHHHHHHHHHHHHHHHHHHHHHHHHHHHHHHHHHHHHHHHHHHHHHHGHHHHHHFHHHHGGHHHHHHHHHHHHHHHHHHHHHHHHHHHHHHHHHHHHHGHHHHHHHGHHGHGHHHGHHHHHGGHHHGDF
@M05620:45:000000000-G6HP7:1:1101:16485:3949 1:N:0:165
AAACCAAGCAGACACTCACCGCTCCCTCGCCACAGGCCAATAGTTTGTCCTCACTGAGTTGGCAACAAGTGGCTGCTGTGGCTGCCATTTTTCTGGTGATGGCCATCAGCTCCGACGAGGTCAGCTGGGGGGCTTTCTTTGTGTAAGCAACGAGAAACCTGAAAGAAGCATTTTTTAACTAAGTCCTGCTGAGTCATTCATGAGTTTTTAGCCGCCTTGCTTCTTCTCACAGACTCTCTACTCTCATGCCA
+
BBABBBBFBFFFGGGGGGGGGGGGGGHHGGGGGHHHGGHHHHHHHHHHHHHHHHHHHHHHHHHHHHH1GGHHGHGGHHHHHHHGGHHHHHHHHHGHHHHHHGHHHHHHHHHHHGGGGGGGGHHHHHHHGGGGGGGGGGGGGGGGGGFFFFFFFFFFFFFFFFFFFFFFFFFFFFFFEFFFFFFFFFFFFFFFFFFFFFFFFFFFFFFFFFFFFFFFFFFFFFFFFFFFFFFFFFFFFFFFFFFFFFFFFFB
@M05620:45:000000000-G6HP7:1:1101:13625:3956 1:N:0:165
ATCTCTATCTCCTAAAAACCTGTTTAGATTTGGAGATAGACCTTCAGGTTTTTCATCATTTTCTGCATGAATTATACATTGACCACGTTCCAGCGTGGTCAGTTTGCAGCATTCTGTTATTTTGTTTGACAGAGTGTCTTGTTGAGAACATATGTAGGACATGATTTTTTCCTGCAACAGGGAAAATAAAGTATAAGTTTTAAAGATTTATTCTTTAATAAAGGATCTCAAAGCCAGCTTTAGAAAAAGGA
+
CCCCCFFFFFFFGGGGGGGGGGHHHHHHHHHHHHHHHHHHHHHHHHHHHHHGGHHHHHIHHHHIIHHHHHHHHHHHHHHHHHHHHHGHHHHHHHGGGGHHHHHHHHHHHHHHHHHHHHHHHHHHHHHHHHHHHHGHHHHHHHHHHHHHHHHHHHHHHHHHHHHHHHHHHGHHHHHHHHHHHGGHHHHHHHHHHHHHHGHHHHGHHHHHHHHHHHHHHHHHHGHHHHHHHGHHHHHHHGHHHHHHHHGHGGH
@M05620:45:000000000-G6HP7:1:1101:15066:3956 1:N:0:165
ATCTCTATCTCCTAAAAACCTGTTTAGATTTGGAGATAGACCTTCAGGTTTTTCATCATTTTCTGCATGAATTATACATTGACCACGTTCCAGCGTGGTCAGTTTGCAGCATTCTGTTATTTTGTTTGACAGAGTGTCTTGTTGAGAACATATGTAGGACATGATTTTTTCCTGCAACAGGGAAAATAAAGTATAAGTTTTAAAGATTTATTCTTTAATAAAGGATCTCAAAGCCAGCTTTAGAAAAAGGA
+
BCCCCFFFFFFFGGGGGGGGGGHHHHHHHHHHHHHHHHHHHHHHHHHHHHHGGHHHHHIHIHIHHHHHHHHHHHHGHHHHHHHHHHGHHHHHHHGFGGHHHHHHHHHHHHHHHHHHHHHHHHHHHHHHHHGHHHHHHHHHHHHHHHGHHHHHHHHHHHHHHHHHHHHHHGHHHHHHHHHHHGGHHHHGHFHGFHHHHGHHHGHHHGHHHHHHHHHHHHHHHGHHHHHHHHHGHHHHHGHHHHGF0CFFGGG
@M05620:45:000000000-G6HP7:1:1101:16500:3959 1:N:0:165
AAACCAAGCAGACACTCACCGCTCCCTCGCCACAGGCCAATAGTTTGTCCTCACTGAGTTGGCAACAAGTGGCTGCTGTGGCTGCCATTTTTCTGGTGATGGCCATCAGCTCCGACGAGGTCAGCTGGGGGGCTTTCTTTGTGTAAGCAACGAGAAACCTGAAAGAAGCATTTTTTAACTAAGTCCTGCTGAGTCATTCATGAGTTTTTAGCCGCCTTGCTTCTTCTCACAGACTCTCTACTCTCATGCCA
+
CCCCCBCFDFFFGGGGGGGGGGGGGGHHGGGGGHHHGGHHHHHHHHHHHHHHHHHHHHHHHHHHHHHHHHHHGHGGHHHHHHHGGHHHHHHHHHHHHHHHHHHHHHHHHHHHHGGGGGGGGHHHHHHHGGGGGGGGGGGGGGGGGGFFFFFFFFFFFFFFFFFFFFFFFFFFFFHFFFFHHFFFFFFFFFFFFFFFFHHHFHFFFFFFFFFFFFFFFFFFHHHFHHHFHFFFFFFFFFFHFFFFFFFFFFF
@M05620:45:000000000-G6HP7:1:1101:13628:3974 1:N:0:165
ATCTCTATCTCCTAAAAACCTGTTTAGATTTGGAGATAGACCTTCAGGTTTTTCATCATTTTCTGCATGAATTATACATTGACCACGTTCCAGCGTGGTCAGTTTGCAGCATTCTGTTATTTTGTTTGACAGAGTGTCTTGTTGAGAACATATGTAGGACATGATTTTTTCCTGCAACAGGGAAAATAAAGTATAAGTTTTAAAGATTTATTCTTTAATAAAGGATCTCAAAGCCAGCTTTAGAAAAAGGA
+
ABBBBBFFFFFFGGGGGGGGGGGGHHHHGHHHHHHGHHGHHHHHHGHGHHFGGHHHHHHHHHHHHHHHHHHHHGHGHHHHGHHHHHGHHHHHFHGEEGHHGFHHHGGFHHHHHHHHHGHHHHHHHHHHGHHHHHGHHHHHHGHHHHHHHHFGHHBGHGFHHHHGHHGHHGHHHHHHGHHHHGGHHHHGD1FGFHHHGGGHHFFGHHHHHGHHHGHHHHHHHHHHHHHHHGHHHHHHHGHHHHHEHFGECGH
@M05620:45:000000000-G6HP7:1:1101:16501:3977 1:N:0:165
AAACCAAGCAGACACTCACCGCTCCCTCGCCACAGGCCAATAGTTTGTCCTCACTGAGTTGGCAACAAGTGGCTGCTGTGGCTGCCATTTTTCTGGTGATGGCCATCAGCTCCGACGAGGTCAGCTGGGGGGCTTTCTTTGTGTAAGCAACGAGAAACCTGAAAGAAGCATTTTTTAACTAAGTCCTGCTGAGTCATTCATGAGTTTTTAGCCGCCTTGCTTCTTCTCACAGACTCTCTACTCTCATGCCA
+
BBBBBBBFBFFFGGGGGGGGGGGGGGHHGGGGGHHGGGHHHHHHHHHHHHHHHHHHHHHHHHHHHHHHHFGHGHGGHHHHHHHGGHHHHHHHHHHHHHHHHHHHHHHHHHHHHGGGGGGCCGHHHHHHGGGGGGGGGGGGGGGGGGFFFFFFFFFFFFFFFFFFFFFFFFFFFFFFFFFFFFFFFFFFFFFFFFFFFFFFFFFFFFFFFFFFFFFFFFFFFFFFFFFFFFFFFFFFFFFFFFFFFFFFFFB
@M05620:45:000000000-G6HP7:1:1101:10915:3983 1:N:0:165
AGATTACTGCAACAGTTCCCCCTGGACCTGGAAAAGTTTCTTGCCTGGCTTACAGAAGCTGAAACAACTGCCAATGTCCTACAGGATGCTACCCGTAAGGAAAGGCTCCTAGAAGACTCCAAGGGAGTAAAAGAGCTGATGAAACAATGGCAAGTAAGTCAGGCATTTCCGCTTTAGCACTCTTGTGGATCCAATTGAACAATTCTCAGCATTTGTACTTGTAACTGACAAGCCAGGGACAAAACAAAGAT
+
A>AABBFFDFFFGGFBFFGGGGGEFFGHGGFAG3BGFGFHHHHGHHGHGFHFHFEGHGHFFHHHHFGHHHHHHEGHHHGHHGEGFGFFHHHHHHGEGCEGGHHGHHHHGHHHHGHGHHHHHEHG>FFECEGFHGHHHFGGHGHHGHHHGHGBC<FGFHHHBG2@GGHHHHGFGGGDGDDDGHHHHHGG1>GFEGHHHHHHHHHHHHGHHCBGHGF<GFFHHGHFHHHHB:;GEE/AEFGGGGFFFEGGGFG
@M05620:45:000000000-G6HP7:1:1101:8318:3988 1:N:0:165
CATCCTGACCCTGAAGTACCCCATTGAGCATGGCATCGTCACCAACTGGGACGACATGGAGAAGATCTGGCACCACACCTTCTACAACGAGCTGCGCGTGGCCCCGGAGGAGCACCCAGTGCTGCTGACCGAGGCCCCCCTGAACCCCAAGGCCAACAGAGAGAAGATGACTCAGGTGAGGCTCGGCCGACGCCCGTGCTCCTCCCGTCCTTTCCCCAGTCATTTTCTGCCCGGCTTGATTTCTGACATTT
+
>AAAABFFF1BCGAGDBEGFG1EGEGHHHFFFCHHHFGHFHGFHGGGEHHHHEEGCFFHC0GEFGFHFEBGFHAGHE/E0FCFHHHEG/F/>EGFC>>EGC@FGECCCGGECCGHH//??GF1FFFHHHGCCCCCGCCCCGGCFGGGC..;C:GE?9EGGF/A./;CFFFBBC0BFBFFF.A.9>@A-@-@@@@?;-ABAFFFFFFF-A--BB/:/;F-;9BB9FBBBFFBEA;=@9--;B/9B//;;/B/
@M05620:45:000000000-G6HP7:1:1101:10124:4001 1:N:0:165
CATCCTGACCCTGAAGTACCCCATTGAGCATGGCATCGTCACCAACTGGGACGACATGGAGAAGATCTGGCACCACACCTTCTACAACGAGCTGCGCGTGGCCCCGGAGGAGCACCCAGTGCTGCTGACCGAGGCCCCCCTGAACCCCAAGGCCAACAGAGAGAAGATGACTCAGGTGAGGCTCGGCCGACGCCCGTGCTCCTCCCGTCCTTTCCCCAGTCATTTTCTGCCCGGCTTGATTTCTGACATTT
+
CCCCCFFFFFFFGGGGGGGGGGGHHHHHHHHHHHHHHGHHHGHHHGHHHHHHGGGGGHHHHHHHGHHHHHHHHGHHHGGHHHHFGHHHFGGGGHGGGGGGGGHHGGGGGGGGHHHHGGHHGFHHHHHHHHGGGGGGGGGGGGHHHHGGGGHGHHGGGGGGGGGGGGFGGGGGGGGGFGGGGGGGFFFFFCFFFFFF;AAEFFFFFFFFFFDFFFFFFFDFFFFFFFFFFEFF.;>DBF:BFFFFF:FBBF/
@M05620:45:000000000-G6HP7:1:1101:10909:4002 1:N:0:165
AGATTACTGCAACAGTTCCCCCTGGACCTGGAAAAGTTTCTTGCCTGGCTTACAGAAGCTGAAACAACTGCCAATGTCCTACAGGATGCTACCCGTAAGGAAAGGCTCCTAGAAGACTCCAAGGGAGTAAAAGAGCTGATGAAACAATGGCAAGTAAGTCAGGCATTTCCGCTTTAGCACTCTTGTGGATCCAATTGAACAATTCTCAGCATTTGTACTTGTAACTGACAAGCCAGGGACAAAACAAAGAT
+
BBBBAFFFFFFFGGGGGGGGGGGGGHHHHGHHHHHHBGGHHHHHHHHHHHHHHHHGHHHHHHHHHHHFHHHHHHHHHGHHHHFHHHFHHHGHHHGFGDHHGFHFFHHHGHHHHGGHHHHHHHGGFEGEGFFHHEGHGHEHHGHFHHHHFFHFHGFHHGHHHHFHHHHHHHGGGGGHHGHHHHHHHDGGHHHHFFBGHEFHFGHHHHHFDHFGHGH;CGHFGHHFHHHHHHHHGGBFAAEFGGGGGGGGFFB
@M05620:45:000000000-G6HP7:1:1101:8335:4008 1:N:0:165
CATCCTGACCCTGAAGTACCCCATTGAGCATGGCATCGTCACCAACTGGGACGACATGGAGAAGATCTGGCACCACACCTTCTACAACGAGCTGCGCGTGGCCCCGGAGGAGCACCCAGTGCTGCTGACCGAGGCCCCCCTGAACCCCAAGGCCAACAGAGAGAAGATGACTCAGGTGAGGCTCGGCCGACGCCCGTGCTCCTCCCGTCCTTTCCCCAGTCATTTTCTGCCCGGCTTGATTTCTGACATTT
+
AAABBFFFFFFFGGGGGGGGGGGHHBHGGHHFFGHHHGHHHGHHHGH33FGGGGGGGGHHGHHHHHHHHHHHHGHHHGGHHGFHHHHHEGFGGHHGGGGGGGHHGECFGCGGGHHHGGEFFHGGFG1FHHFDGCAFGGGGGAGHHHGGGDGEGHGGGGGGGGAEFFGFGGGGGGGGGFGAACEF;@EDDFFFFFFB@DFFFFFFFFDADA.BFFFFFF.FF/FFBFFF/BFE.@>BD-9:BFFF/;BFBF/
@M05620:45:000000000-G6HP7:1:1101:18466:4009 1:N:0:165
AAACCAAGCAGACACTCACCGCTCCCTCGCCACAGGCCAATAGTTTGTCCTCACTGAGTTGGCAACAAGTGGCTGCTGTGGCTGCCATTTTTCTGGTGATGGCCATCAGCTCCGACGAGGTCAGCTGGGGGGCTTTCTTTGTGTAAGCAACGAGAAACCTGAAAGAAGCATTTTTTAACTAAGTCCTGCTGAGTCATTCATGAGTTTTTAGCCGCCTTGCTTCTTCTCACAGACTCTCTACTCTCATGCCA
+
CCCCCCCFCFFFGGGGGGGGGGGGGGHHGGGGGHHHGGHHHHHHHHHHHHHHHHHHHHHHHHHHHHHHHHHHGHGGHHHHHHHGGHHHHHHHHHHHHHHHHHHHHHHHHHHHHGGGGGGGGHHHHHHHGGGGGGGGGGGGGGGGGGFFFFFFFFFFFFFFFFFFFFFFFFFFFFFFFFFFFFFFFFFFFFFFFFFFFFFFFFFFFFFFFFFFFFFFFFFFFFFFFFFFFFFFFFFFFFFFFFFFFFFFFFF
@M05620:45:000000000-G6HP7:1:1101:23389:4009 1:N:0:165
CATCCTGACCCTGAAGTACCCCATTGAGCATGGCATCGTCACCAACTGGGACGACATGGAGAAGATCTGGCACCACACCTTCTACAACGAGCTGCGCGTGGCCCCGGAGGAGCACCCAGTGCTGCTGACCGAGGCCCCCCTGAACCCCAAGGCCAACAGAGAGAAGATGACTCAGGTGAGGCTCGGCCGACGCCCGTGCTCCTCCCGTCCTTTCCCCAGTCATTTTCTGCCCGGCTTGATTTCTGACATTA
+
ABBBBFFFFCFFGGGGGGGGGGGHHHHHHHHHHHHFHDHHGEHFEFHGHGHHGG?EEGHBGGHHHHHHHGFHHGHHGGGHGGGGHHHHGGGCGFHGGGGCEGHHGGGGGGGGHHHHGGHHEHHHHHHHHHFGGGGGGFFDGEFHHEDGADHEHEGGGG/CFFDGFFFFFFFBFFGBFFGGFGEF;-.9@@BFCFACBF?FFBFFBAFEFFFFBFFFFFFFFFFFFFFFF/;AFAFFFAAFFBB9B/;FBF9
@M05620:45:000000000-G6HP7:1:1101:10141:4013 1:N:0:165
CATCCTGACCCTGAAGTACCCCATTGAGCATGGCATCGTCACCAACTGGGACGACATGGAGAAGATCTGGCACCACACCTTCTACAACGAGCTGCGCGTGGCCCCGGAGGAGCACCCAGTGCTGCTGACCGAGGCCCCCCTGAACCCCAAGGCCAACAGAGAGAAGATGACTCAGGTGAGGCTCGGCCGACGCCCGTGCTCCTCCCGTCCTTTCCCCAGTCATTTTCTGCCCGGCTTGATTTCTGACATTT
+
BCCCCFFFFFFFGGGGGGGGGGGHHHHHHHHHHHHHHGHHHGHHHGHHHHHHGGGGGHHGHHHHHHHHHHHHHGHHHGGHHHHHHHHHGGGGGHHGGGGGGGHHGGGGGGGGHHHHGGHHHHHHHHHHHHGGGGGGGGGGGGHHHHGGGGHGHHGGGGGGGGGGFGGGGGGGGGGGGGGGGGFGFFFFFDFFFFFFDDDEFFFFFFFADDDFFFFFFFFFFFFFFFB;BEFFDFFFFFFFFFFFFBFFFF/
@M05620:45:000000000-G6HP7:1:1101:18477:4026 1:N:0:165
AAACCAAGCAGACACTCACCGCTCCCTCGCCACAGGCCAATAGTTTGTCCTCACTGAGTTGGCAACAAGTGGCTGCTGTGGCTGCCATTTTTCTGGTGATGGCCATCAGCTCCGACGAGGTCAGCTGGGGGGCTTTCTTTGTGTAAGCAACGAGAAACCTGAAAGAAGCATTTTTTAACTAAGTCCTGCTGAGTCATTCATGAGTTTTTAGCCGCCTTGCTTCTTCTCACAGACTCTCTACTCTCATGCCA
+
BBCCCAAFBFFFGGGGGGGGGGGGGGHHGGGGGHHHGGHHHHHHHHHHHHHHHHHHHHGHHHHGHHHHGFGHGHGGHHHHHHHGGHHHHHHHHHHHHHHHHHHHHHHHHHHHHGGGGGGGFHHHHHHHGGGGGGGGGGGGGFGGGGFFFFFFFFFFFFFFFFFFFFFFFFFFFFFFFFFFFFFFFFFFFFFFFFFFFFFFFFFFFFFFFFFFFDDFFFFFFFFFFFFFFFFFFFFFFFFFFFFFFFFFFFB
@M05620:45:000000000-G6HP7:1:1101:23399:4029 1:N:0:165
CATCCTGACCCTGAAGTACCCCATTGAGCATGGCATCGTCACCAACTGGGACGACATGGAGAAGATCTGGCACCACACCTTCTACAACGAGCTGCGCGTGGCCCCGGAGGAGCACCCAGTGCTGCTGACCGAGGCCCCCCTGAACCCCAAGGCCAACAGAGAGAAGATGACTCAGGTGAGGCTCGGCCGACGCCCGTGCTCCTCCCGTCCTTTCCCCAGTCATTTTCTGCCCGGCTTGATTTCTGACATTA
+
CCCCCFFFFFFFGGGGGGGGGGGHHHHHHHHHHHHHHGHHHGHHHGHHHHHHGGGGGHHHHHHHHHHHHHHHHGHHHGGHHHHHHHHHGGGGGHHGGGGGGGHHGGGGGGGGHHHHGGHHHHHHHHHHHHGGGGGGGGGGGGHHHHADFDHGHHGGGGGGGGGGGGGGGGGGGGGGGGGGGGGGFFFFFFFFFFFFFDFFFFFFFFFFFFFFFFFFFFFFFFFFFFFFFFFFFFFFFFFFFFFFF/FFFF/
@M05620:45:000000000-G6HP7:1:1101:21326:4070 1:N:0:165
AAACCAAGCAGACACTCACCGCTCCCTCGCCACAGGCCAATAGTTTGTCCTCACTGAGTTGGCAACAAGTGGCTGCTGTGGCTGCCATTTTTCTGGTGATGGCCATCAGCTCCGACGAGGTCAGCTGGGGGGCTTTCTTTGTGTAAGCAACGAGAAACCTGAAAGAAGCATTTTTTAACTAAGTCCTGCTGAGTCATTCATGAGTTTTTAGCCGCCTTGCTTCTTCTCACAGCCTCTCTACTCTCATGCCA
+
1A>AA11BACFFEAGGCCGAA0EEEFCCEEGEGFF/ACG/E1GBFFDFEFGGHGFDGEHF1F1GHFGHF@GGGEFFE@B>0/0>F>1FGFGDCGGEGE12@FFF1BGHHGFHCEEG?/>B?<1BF>GGGGGGGGGG09BF0;FFFFFBFFF@FBFAFFA9AB/;FFFFFBB/BFF@AFFFBBBFBBBFFBFFF99BBBFFFFBBFFFFFAFF/---ABBFFFBB/FF9/FBB-;B-9BFFFFFFFFFFFF9
@M05620:45:000000000-G6HP7:1:1101:21339:4089 1:N:0:165
AAACCAAGCAGACACTCACCGCTCCCTCGCCACAGGCCAATAGTTTGTCCTCACTGAGTTGGCAACAAGTGGCTGCTGTGGCTGCCATTTTTCTGGTGATGGCCATCAGCTCCGACGAGGTCAGCTGGGGGGCTTTCTTTGTGTAAGCAACGAGAAACCTGAAAGAAGCATTTTTTAACTAAGTCCTGCTGAGTCATTCATGAGTTTTTAGCCGCCTTGCTTCTTCTCACAGACTCTCTACTCTCATGCCA
+
BBBBBBBFBFFFGGGGGGGGGGGGGGHHGGGGGHHHGGHHHHHHHHHHHHHHHHHGHHHHHGHHHHHHGEHHGHGGHHHHHHHGGHHHHHHHHHHGHHGHHHHHHHHHHHHHHGGGGGGGEGHHHHHHGGGGGGGGGGGGGGGGGGFFFFFFFFFFFFFFFFFFFFFFFFFFFFFFFFFFFFFFFFFFFFFFFFFFFFFFFFFFBFFFFEFFFDFFFFFFFFFFFFFFFFFFFFFFFFFFFFFFFFFFFFB
@M05620:45:000000000-G6HP7:1:1101:11525:4091 1:N:0:165
ATCTCTATCTCCTAAAAACCTGTTTAGATTTGGAGATAGACCTTCAGGTTTTTCATCATTTTCTGCATGAATTATACATTGACCACGTTCCAGCGTGGTCAGTTTGCAGCATTCTGTTATTTTGTTTGACAGAGTGTCTTGTTGAGAACATATGTAGGACATGATTTTTTCCTGCAACAGGGAAAATAAAGTATAAGTTTTAAAGATTTATTCTTTAATAAAGGATCTCAAAGCCAGCTTTAGAAAAAGGA
+
AA?AAFFFFFDFFGFFGGGGFGHHHHHHHHHHHHHHHHHGGFHHHHHHHHHGGHHHFHGHHHHHGGHFHGHHHHHGHFHHGFHHGHGGGGGDGHGGGGHHHHHHHHHHGFGHHHHHHHGHHHHHHHHHGHHHHFGHHFHHHHHHGHHHGHGHHHHGHHHHHHHFHHHHG@GHHHHHHHGHHGGHHFHFHGHDGHGGHHGHHHFFGHGHGHHHHHHHHDGF<0GEGHHHHHHHHHH/CEHHHHHBGCHFFGC
@M05620:45:000000000-G6HP7:1:1101:14868:4106 1:N:0:165
TACCTGTACTGGGGAAGCATTTGAATATCCCCCCATGGTGATGGGGACGGAGAACTGCTCCATAAACACAGGCAACGTGCCTAACTTTCCCGGGAAGATGAAGTCAAAGAGCGCGGAGGTTATTTTGCATCGGTGAGCCAGACAGAATGATCCGATGAGGGGTGCGAAACTATTTGAGGAAAGGAAGCACCTTTTTATTAAATTTACCTTTTAGCAATCGCCATTCCTACCCTAAAGATCGGAAGAGCACA
+
BBABAFFFFFFFGGGGGGGGGGHHHHHHHHHGGGGHHHFGGHHHHGGGGGGGGGHGHHHHHHHHHHHFHHHHGHHHGHHHGHHHHGHHHHHGGGGGGHHHHHHHHHHHHHHHGGGGGGGEHHHHHHHHGHHGDCCFHHHHHGEHFHHHFDDGHHGGGHHHGGACFGEACGGGGGGGFFGFGGGGFBFEBFGGGGGGFFFFFFFFFEFFFFFFFFFFFFFFFFFFFFFFFFFFFFF/BFFFFFFFFFFFFFB
@M05620:45:000000000-G6HP7:1:1101:11528:4108 1:N:0:165
ATCTCTATCTCCTAAAAACCTGTTTAGATTTGGAGATAGACCTTCAGGTTTTTCATCATTTTCTGCATGAATTATACATTGACCACGTTCCAGCGTGGTCAGTTTGCAGCATTCTGTTATTTTGTTTGACAGAGTGTCTTGTTGAGAACATATGTAGGACATGATTTTTTCCTGCAACAGGGAAAATAAAGTATAAGTTTTAAAGATTTATTCTTTAATAAAGGATCTCAAAGCCAGCTTTAGAAAAAGGA
+
CDDCDFFFFFFFGGGGGGGGGGHHHHHHHHHHHHHHHHHHHHHHHHHHHHHGGHHHHHHHHHIIIHHHHGHHHHHHHHHHHHHHHHGGHHHHHHGGGGHHHHHHHHHHHHHHHHHHHHHHHHHHHHHHHHHHHHHHHHHHHHHHHHHHHHHHHHHHHHHHHHHHHHHHHGHHHHHHHHHHHGGHHHHHHHHHHHHHHFGHHHGHHHHHHHHHHHHHHGHHHGHHHHHHHHHHHHHHHGHHHHHFFHHHGGH
@M05620:45:000000000-G6HP7:1:1101:8864:4109 1:N:0:165
CATCCTGACCCTGAAGTACCCCATTGAGCATGGCATCGTCACCAACTGGGACGACATGGAGAAGATCTGGCACCACACCTTCTACAACGAGCTGCGCGTGGCCCCGGAGGAGCACCCAGTGCTGCTGACCGAGGCCCCCCTGAACCCCAAGGCCAACAGAGAGAAGATGACTCAGGTGAGGCTCGGCCGACGCCCGTGCTCCTCCCGTCCTTTCCCCAGTCATTTTCTGCCCGGCTTGATTTCTGACATTT
+
3AABAFFFFFFFGGFGGGGGGGGHHHHHGHHHHHHHHGHHHGHHHGHHHHHHEGGGGHGFHHHHGHHFHHHGHGGHHGGHHHHHHHHHEEGGGFFGGGGEEGHHGGGCCCGGEFHHGGHFCHHHHHHGHHGGGGGGGGGGGGHHHGGGGGGEHHGGGGGGGGGGFFFFGFFFFFGGFFGFFEGGFFEDC;DFDFFFDDD?FFFFFFD9DFDFFFBBBFDFFEFFFFBBFFF.D9;BFFA9BBFFFFBFFF:
@M05620:45:000000000-G6HP7:1:1101:14851:4116 1:N:0:165
TACCTGTACTGGGGAAGCATTTGAATATCCCCCCATGGTGATGGGGACGGAGAACTGCTCCATAAACACAGGCAACGTGCCTAACTTTCCCGGGAAGATGAAGTCAAAGAGCGCGGAGGTTATTTTGCATCGGTGAGCCAGACAGAATGATCCGATGAGGGGTGCGAAACTATTTGAGGAAAGGAAGCACCTTTTTATTAAATTTACCTTTTAGCAATCGCCATTCCTACCCTAAAGATCGGAAGAGCACA
+
DDCDDFFFFFFFGGGGGGGGGGHHHHHHHHHGGGGHHHGHHHHHHGGGGGGGGHHHHHHHHHHHHHHHHHHHGGHHGHHHHHHHHHHHHHHGGGGGGHHHHHHHHHHHHHHHGGGGGGGEHGHHHHHHHHHGGGGGHHHHHHGHHHHHHHHHHHGGGHHHGGEEGGFDGGGGGGGGFGGGGGGGGFGGFFGGGGGGFFFFFFFFFFFFFFFFFFFFFFFFFFFFFFHHFFFFFFFFFFFFFFFFFFFFFFF
@M05620:45:000000000-G6HP7:1:1101:8877:4121 1:N:0:165
CATCCTGACCCTGAAGTACCCCATTGAGCATGGCATCGTCACCAACTGGGACGACATGGAGAAGATCTGGCACCACACCTTCTACAACGAGCTGCGCGTGGCCCCGGAGGAGCACCCAGTGCTGCTGACCGAGGCCCCCCTGAACCCCAAGGCCAACAGAGAGAAGATGACTCAGGTGAGGCTCGGCCGACGCCCGTGCTCCTCCCGTCCTTTCCCCAGTCATTTTCTGCCCGGCTTGATTTCTGACATTT
+
CDDDDFFFFFFFGGGGGGGGGGGHHHHHHHHHHHHHHGHHHGHHHGHHHHHHGGGGGHHHHHGHHHHHHHHHHGHHHGGHHHHHHHHHGGGGGHHGGGGGGGHHGGGGGGGGHHHHGGHGHHHHHHHHHHGGGGGGGGGGGGHHHHGGGGHGHHGGGGGGGGGGGGGFGGGGGGGGGGGGGGGGFFFFFFFFFFFFDFFFFFFFFFFFFFFFFFFFFFDFFFFFFFFFFFFF?BFFFFAFFFFFFBFFFF0
@M05620:45:000000000-G6HP7:1:1101:14867:4129 1:N:0:165
TACCTGTACTGGGGAAGCATTTGAATATCCCCCCATGGTGATGGGGACGGAGAACTGCTCCATAAACACAGGCAACGTGCCTAACTTTCCCGGGAAGATGAAGTCAAAGAGCGCGGAGGTTATTTTGCATCGGTGAGCCAGACAGAATGATCCGATGAGGGGTGCGAAACTATTTGAGGAAAGGAAGCACCTTTTTATTAAATTTACCTTTTAGCAATCGCCATTCCTACCCTAAAGATCGGAAGAGCACA
+
ABBCCFFFFFFFGGGGGGGGGGHHHHHHHHHGGGGHHHGHHHHHHGGGGGGGGGHHHHHHHGHHHHHGHHHHGHHHGHHHHHGHHHHHHHHGGGGGGHHHHGHHHHHGHHHHGGGGGGGGHGHHHHHGFHHGGGGGHHHFHHGFFHHHFHFHHHGGGHHHFG;ADGGAGGGGGGGGGGEFBFGFGGGGBFFGGGGGFFFFFFFFFFFFFFFFFFFFFFFFFFFFFFFFFFFFFFFFFFFFFDFFBFFFFFF
@M05620:45:000000000-G6HP7:1:1101:14035:4134 1:N:0:165
ATCTCTATCTCCTAAAAACCTGTTTAGATTTGGAGATAGACCTTCAGGTTTTTCATCATTTTCTGCATGAATTATACATTGACCACGTTCCAGCGTGGTCAGTTTGCAGCATTCTGTTATTTTGTTTGACAGAGTGTCTTGTTGAGAACATATGTAGGACATGATTTTTTCCTGCAACAGGGAAAATAAAGTATAAGTTTTAAAGATTTATTCTTTAATAAAGGATCTCAAAGCCAGCTTTAGAAAAAGGA
+
BBBBBFFFFFFFGGFGGGGGGGHHHHHHHHGHHHHHHFHHGHHHHHHHHHHGGHHHHHHHHHHHHHHHHFHHHBHHHHHHHFHHHHGHHHHHGHGFFGHHHHHHHHHHHHHHHHHGHHHHHHHHHHHHHGHHGHHHHHHHHHHHHHGHHHGHHHHHHHFHHHHHHHHHHGHHHHGHHGHHHGGGHHGFFDGHHHHHHHHHHHHHGHHHHHHHHHHHFGHHHBDDGHHHHHHGHHHHHGHHHGHFGHGHGGH
@M05620:45:000000000-G6HP7:1:1101:12421:4141 1:N:0:165
ATCTCTATCTCCTAAAAACCTGTTTAGATTTGGAGATAGACCTTCAGGTTTTTCATCATTTTCTGCATGAATTATACATTGACCACGTTCCAGCGTGGTCAGTTTGCAGCATTCTGTTATTTTGTTTGACAGAGTGTCTTGTTGAGAACATATGTAGGACATGATTTTTTCCTGCAACAGGGAAAATAAAGTATAAGTTTTAAAGATTTATTCTTTAATAAAGGATCTCAAAGCCAGCTTTAGAAAAAGGA
+
BBBBBFFFFFFFGGGGGGGGGGHHHHHHHHHHHHHGHHHHHHHHHHHHHHHGGHHHHHHHHHHHHHHHHHHHHHHHHHHHHHHHHHGHHHHHHHGFGGHHHHHHHHHHHHHHHHHHHHHHHHHHHHHHHHFHHHGHHHHHHHHGHHHHHHHHHHHHHHGHHGHFHHHHHGHHHHHHHHHHHGGHHGHHHFGHHHHEHGGHHHGHHHHHHHHGHHHHHGHH0DGHHHHHHGHHHHHGGGHHHHGHHHFHGGC
@M05620:45:000000000-G6HP7:1:1101:22031:4148 1:N:0:165
AGATTACTGCAACAGTTCCCCCTGGACCTGGAAAAGTTTCTTGCCTGGCTTACAGAAGCTGAAACAACTGCCAATGTCCTACAGGATGCTACCCGTAAGGAAAGGCTCCTAGAAGACTCCAAGGGAGTAAAAGAGCTGATGAAACAATGGCAAGTAAGTCAGGCATTTCCGCTTTAGCACTCTTGTGGATCCAATTGAACAATTCTCAGCATTTGTACTTGTAACTGACAAGCCAGGGACAAAACAAAGAT
+
CBBCBFFFFFFFGGGGGGGGGGGGHHHHHHHHHHHHGHHHHHHHHHHHHHHHHHFHHHHHHHHHHHHHHHHHHHHHHHHHHHHHHHHHHHHHHHGFGGHHHHHHHHHHGHHHHHHHHHHHHHHGGFGGHFHHHGHHHHGHHHHHHHHHHGHHHGHHHHHHHHHHHHHHHGGGGGGHHGHHHHHHHFHGHHHHGGHHHHHHGHHHHHHHHFHHHHHHHHHHHHHGHHHHHHHHHGFGGGGGGGGGGGGGEGC
@M05620:45:000000000-G6HP7:1:1101:14045:4148 1:N:0:165
ATCTCTATCTCCTAAAAACCTGTTTAGATTTGGAGATAGACCTTCAGGTTTTTCATCATTTTCTGCATGAATTATACATTGACCACGTTCCAGCGTGGTCAGTTTGCAGCATTCTGTTATTTTGTTTGACAGAGTGTCTTGTTGAGAACATATGTAGGACATGATTTTTTCCTGCAACAGGGAAAATAAAGTATAAGTTTTAAAGATTTATTCTTTAATAAAGGATCTCAAAGCCAGCTTTAGAAAAAGGA
+
ABCCCFFFFFFFGGGGGGGGGGHHHHHHHHHHHHHHHHHHHHHHHHHHHHHGGHHHHHIHHIIHHHHHHHHHH5FGHHHHHHHHHHGHHHHHHHGFGGHHHHHHHHHGHHHHHHHHHHHHHHHHHHHHGHHHHHHHHHHHHHHHHHGHHHHHHHHHHHHHHHHHHHHHHGHHHHHHHHHHHGGGHHHHGGHHHHHHHGHHHHHHHHHHHHHHHHHHHHHHHHHHHHHHHGHHHHHHHGHHHHHHGFHHGGF
@M05620:45:000000000-G6HP7:1:1101:20093:4149 1:N:0:165
ATCTCTATCTCCTAAAAACCTGTTTAGATTTGGAGATAGACCTTCAGGTTTTTCATCATTTTCTGCATGAATTATACATTGACCACGTTCCAGCGTGGTCAGTTTGCAGCATTCTGTTATTTTGTTTGACAGAGTGTCTTGTTGAGAACATATGTAGGACATGATTTTTTCCTGCAACAGGGAAAATAAAGTATAAGTTTTAAAGATTTATTCTTTAATAAAGGATCTCAAAGCCAGCTTTAGAAAAAGGA
+
CCCCCFFFFFFFGGGGGGGGGGHHHHHHHHHHHHHGHHHHHHHHHHHHHHHGGHHHHHHHIHHHHHHHHGHHHHHHHHHHGHHHHHGHHHHFHHGGGGHHHHHHHHHHHHHHHHHHHHHHHHHHHHHHHHHHHHHHHHHHHHHHHHGHHHHHHHHHHHHHHHHHHHHHHGHHHHHHHHHHHGGHHHGHHHHGGHFHHGGHHHHFGHHHHGHHHHHHHHHHHGHHHHFHHHHHGHHHHGHHHHHGHHHHGGF
@M05620:45:000000000-G6HP7:1:1101:20112:4156 1:N:0:165
ATCTCTATCTCCTAAAAACCTGTTTAGATTTGGAGATAGACCTTCAGGTTTTTCATCATTTTCTGCATGAATTATACATTGACCACGTTCCAGCGTGGTCAGTTTGCAGCATTCTGTTATTTTGTTTGACAGAGTGTCTTGTTGAGAACATATGTAGGACATGATTTTTTCCTGCAACAGGGAAAATAAAGTATAAGTTTTAAAGATTTATTCTTTAATAAAGGATCTCAAAGCCAGCTTTAGAAAAAGGA
+
?AAABFFFFFFFGGGGGGGGGF55FHHHHHHHHGHHHHHHHHHHHHHHHHHGGHHGGBGHHHHHHHGHHHGHHHHHHHHHHGHHFHDHHHHHHHGGGGHHHHHHHHHGHHHHHHHHHHHHHHHHHHHHHHHHHHHHHHHHHHHHHHGHGHHHHHHHGHHHFHHHHHHHHGHHHHHHHHHHHEFHHHFGHHHGHHHGH=FGHHHHHGHHHHHHHHHHHHHHHFHGHHHHHGGGHHHHHGHHHHHGHHHHGGF
@M05620:45:000000000-G6HP7:1:1101:12430:4160 1:N:0:165
ATCTCTATCTCCTAAAAACCTGTTTAGATTTGGAGATAGACCTTCAGGTTTTTCATCATTTTCTGCATGAATTATACATTGACCACGTTCCAGCGTGGTCAGTTTGCAGCATTCTGTTATTTTGTTTGACAGAGTGTCTTGTTGAGAACATATGTAGGACATGATTTTTTCCTGCAACAGGGAAAATAAAGTATAAGTTTTAAAGATTTATTCTTTAATAAAGGATCTCAAAGCCAGCTTTAGAAAAAGGA
+
BCCCCFFFFFFFGGGGGGGGGGHHHHHHHHHHHHHHHHHHHHHHHHHHHHHGGHHHHHHHHHIIIHHHHGHHHHHHHHHHHGHHHHGHHHHHHHGFGGHHHHHHHHHGHHHHHHHHHHHHHHHHHHHHGHHHHHGHHHHHHHHHHHHGHHHHHHHHHHHHHHHHHHHHHGHHHHHHHHHHHGGGHHHHGHHHHHHHHHHHHGGHHGHHHHHHHHHHGHHGHFHHHHHHHFGFHHHHHGHHHHHECGFGGGH
@M05620:45:000000000-G6HP7:1:1101:20085:4166 1:N:0:165
ATCTCTATCTCCTAAAAACCTGTTTAGATTTGGAGATAGACCTTCAGGTTTTTCATCATTTTCTGCATGAATTATACATTGACCACGTTCCAGCGTGGTCAGTTTGCAGCATTCTGTTATTTTGTTTGACAGAGTGTCTTGTTGAGAACATATGTAGGACATGATTTTTTCCTGCAACAGGGAAAATAAAGTATAAGTTTTAAAGATTTATTCTTTAATAAAGGATCTCAAAGCCAGCTTTAGAAAAAGGA
+
BCCCCFFFFFFFGGGGGGGGGGHHHHHHHHHHHHHHHHHHHHHHHHHHHHHGGHHHHHIHHIHHIHHHHHHHHHHHHHHHHHHHHHGHHHHHHHGGGGHHHHHHHHHHHHHHHHHHHHHHHHHHHHHHHHHHHHHHHHHHHHHHHHHHHHHHHHHHHHHHHHHHHHHHHGHHHHHHHHHHHGGHHHHHHHHHHHHHHGHHHHHHHHHHHHHHHHHHHHHHHHHHHHHHHGHHHHHHHGHHHHHGHHHHGGH
@M05620:45:000000000-G6HP7:1:1101:22007:4166 1:N:0:165
AAACCAAGCAGACACTCACCGCTCCCTCGCCACAGGCCAATAGTTTGTCCTCACTGAGTTGGCAACAAGTGGCTGCTGTGGCTGCCATTTTTCTGGTGATGGCCATCAGCTCCGACGAGGTCAGCTGGGGGGCTTTCTTTGTGTAAGCAACGAGAAACCTGAAAGAAGCATTTTTTAACTAAGTCCTGCTGAGTCATTCATGAGTTTTTAGCCGCCTTGCTTCTTCTCACAGACTCTCTACTCTCATGCCA
+
BBBBBBAFBFFFGGGGGGGGGGGGGG2FEGGGGHGHGGDHGFHHHHHHHHHHHHHHHHHHHHHFHFHHHGHHGHGGHHHHGHGGGHHHFHHHHGHHHHGHHHHHHHHHHHHHHGGGG?DGGHHHHHHGGGGGGGGGFGGGGGGGGGFFFFFFFFDDFFFFFBBFFFFFFBFFFFFFEEFFFFFFFFFFFFFFF/BFFFFFFFFFFFFFFFFEFFACFFFFFFFFFFFFFFFFFFFFFFBFFFFFFFFFFFF
@M05620:45:000000000-G6HP7:1:1101:22028:4171 1:N:0:165
AAACCAAGCAGACACTCACCGCTCCCTCGCCACAGGCCAATAGTTTGTCCTCACTGAGTTGGCAACAAGTGGCTGCTGTGGCTGCCATTTTTCTGGTGATGGCCATCAGCTCCGACGAGGTCAGCTGGGGGGCTTTCTTTGTGTAAGCAACGAGAAACCTGAAAGAAGCATTTTTTAACTAAGTCCTGCTGAGTCATTCATGAGTTTTTAGCCGCCTTGCTTCTTCTCACAGACTCTCTACTCTCATGCCA
+
BAAAAAAFBFFFGGGGGGGGGGGGGGHHGGGGGHFHGGEAFAGFEGHHHFHHHHHHHHFGHHHHHHHFHHHFGHGGHHFHFHFGGHFHFGHHHFHHGHGHHHHHHGHHEFGHHGGGG/BCBGHHFHHHGGGGGGGGBFGGGGGFGGFFFFFBFFBFFFFFFFFFFFFFFFFFFFFBFFFFFFFFFFFFFFFBF/:9FBFFFFFFBFFFFFFEFA?BFFFFFFFFFFFFFFFF/FFFFFFFFFFFFFFBFB/
@M05620:45:000000000-G6HP7:1:1101:20103:4174 1:N:0:165
ATCTCTATCTCCTAAAAACCTGTTTAGATTTGGAGATAGACCTTCAGGTTTTTCATCATTTTCTGCATGAATTATACATTGACCACGTTCCAGCGTGGTCAGTTTGCAGCATTCTGTTATTTTGTTTGACAGAGTGTCTTGTTGAGAACATATGTAGGACATGATTTTTTCCTGCAACAGGGAAAATAAAGTATAAGTTTTAAAGATTTATTCTTTAATAAAGGATCTCAAAGCCAGCTTTAGAAAAAGGA
+
BBBABFFFFFFFGGGGGGGGGGHHHHHGHHHHHGHHHHHHHHHHHHHHHHHGGHHHHHHHHHHHHHHHHGHHHHHHHHHHHGHHHHGHHHHHHHGFGGHHHHHHHHHGHHHHHHHHHHHHHHHHHHHHGHHHHHHHHHHHHHHHHHHHHHHGHHHHHHHHHHHGHHHHHGHHHHHHGHHHHGGHHHHHFHHGGHHHHGHHHGHHHHHHHHHHHHHHHHHGHHHHGHHHHGGHHHHHHGHHHFHHHEFGDGE
@M05620:45:000000000-G6HP7:1:1101:21091:4195 1:N:0:165
ATCTCTATCTCCTAAAAACCTGTTTAGATTTGGAGATAGACCTTCAGGTTTTTCATCATTTTCTGCATGAATTATACATTGACCACGTTCCAGCGTGGTCAGTTTGCAGCATTCTGTTATTTTGTTTGACAGAGTGTCTTGTTGAGAACATATGTAGGACATGATTTTTTCCTGCAACAGGGAAAATAAAGTATAAGTTTTAAAGATTTATTCTTTAATAAAGGATCTCAAAGCCAGCTTTAGAAAAAGGA
+
CBBBCFFFFFFFGGGGGGGGGGHHHHHHHHHHHGHHHHHHHHHHHHHHHHHGGHGHHHHHHHHHHHHHHHHHHHHHHHHHHGHHHHGHHHHHHHGGGGHHHHHHHHHHHHHHHHHHHHHHHHHHHHHGHHHHHHHHHHHHHHHHFHHHHHHHHHHHHHGHHHHHHHHHHGHHHHHHHHHHHGGGHHHHHFHGHHFFHFGHHHHHHHHHHHHHHHHHHHHHHGHHHHHHHHHHHFFHHGHHHHGFHHHGGGF
@M05620:45:000000000-G6HP7:1:1101:21069:4214 1:N:0:165
ATCTCTATCTCCTAAAAACCTGTTTAGATTTGGAGATAGACCTTCAGGTTTTTCATCATTTTCTGCATGAATTATACATTGACCACGTTCCAGCGTGGTCAGTTTGCAGCATTCTGTTATTTTGTTTGACAGAGTGTCTTGTTGAGAACATATGTAGGACATGATTTTTTCCTGCAACAGGGAAAATAAAGTATAAGTTTTAAAGATTTATTCTTTAATAAAGGATCTCAAAGCCAGCTTTAGAAAAAGGA
+
BCCCCFFFFFFFGGGGGGGGGGHHHHHHHHHHHHHHHHHHHHHHHHHHHHHGGHHHHIHHHIHIHHHHHHHHHHHHHHHHHGHHHHGHHHHHHHGFGGHHHHHHHHHHHHHHHHHHHHHHHHHHHHHHGGHHHHHHHHHHHHHHHHHHHHHHHHHHHHHHHHHHHHHHHGHHHHHHHHHHHGGGHHHHGGHHHHHHHHHHHHHHHHHHHHHHHHHHHHHHGHHHHHGHHHGHHHHGHGHHHHHFFFHFGGG
@M05620:45:000000000-G6HP7:1:1101:21093:4216 1:N:0:165
ATCTCTATCTCCTAAAAACCTGTTTAGATTTGGAGATAGACCTTCAGGTTTTTCATCATTTTCTGCATGAATTATACATTGACCACGTTCCAGCGTGGTCAGTTTGCAGCATTCTGTTATTTTGTTTGACAGAGTGTCTTGTTGAGAACATATGTAGGACATGATTTTTTCCTGCAACAGGGAAAATAAAGTATAAGTTTTAAAGATTTATTCTTTAATAAAGGATCTCAAAGCCAGCTTTAGAAAAAGGA
+
BBBBBFFFFFFFGGGGGGGGGGHHHHHHHHHHHHHHHHHHHHHHHHHHGHHGGHHHHHGHHHHHHHHHHGHHHHHGHHHHGHHHHHGGGHHFHHGGGGHHHHHHHHHHHHHHHHHHHHHHHHHHHHHHHHHHHHGHHHHHHGHHHHHHHHHHHHHHHHHHHHHHHHHHHFHHHHHHHHHHEFEHHGHHHHGHHHHDG=FFDHFGHGHHHHHHHHHHHHHGHHHHHHGHHHHGFHHHHGHHHHHGHHHHGGF
@M05620:45:000000000-G6HP7:1:1101:17177:4252 1:N:0:165
ATCTCTATCTCCTAAAAACCTGTTTAGATTTGGAGATAGACCTTCAGGTTTTTCATCATTTTCTGCATGAATTATACATTGACCACGTTCCAGCGTGGTCAGTTTGCAGCATTCTGTTATTTTGTTTGACAGAGTGTCTTGTTGAGAACATATGTAGGACATGATTTTTTCCTGCAACAGGGAAAATAAAGTATAAGTTTTAAAGATTTATTCTTTAATAAAGGATCTCAAAGCCAGCTTTAGAAAAAGGA
+
>AAAAFFFFFFFGGGBGGGGGFGHHHHHHHHGHCCHGGFFHHHHHHFHHHHGGHBFHGHHGHHGEHEFFBGHHFHHHFHHHHHHGHAHHHHDHHGGGEHHHHHHHHHHHHHHHHHHHHGHGHHHHHHHHH4E3EGHHHHHGHHHGGHGHHHEHFHFFH3FGHFBGHHHGCHHHHHHHHFHEEGFHH?1FDFGHHGHHHHHHH<FGHHHHHHHHHHHGDGD=0=DGDGHHFD0=GC/CEHHHFFEB:CGFGC
@M05620:45:000000000-G6HP7:1:1101:21052:4256 1:N:0:165
ATCTCTATCTCCTAAAAACCTGTTTAGATTTGGAGATAGACCTTCAGGTTTTTCATCATTTTCTGCATGAATTATACATTGACCACGTTCCAGCGTGGTCAGTTTGCAGCATTCTGTTATTTTGTTTGACAGAGTGTCTTGTTGAGAACATATGTAGGACATGATTTTTTCCTGCAACAGGGAAAATAAAGTATAAGTTTTAAAGATTTATTCTTTAATAAAGGATCTCAAAGCCAGCTTTAGAAAAAGGA
+
BCCCCFFFFFFFGGGGGGGGGGHHHHHHHHHHHHHHHHHHHHHHHHHHHHHGGHHHHIIHHHIHHHHHHHHHHHHHHHHHHHHHHHGHHHHHHHGGGGHHHHHHHHHHHHHHHHHHHHHHHHHHHHHHHHHHHHHHHHHHHHHHHHHHHHHHHHHHHHHHHHHHHHHHHGHHHHHHHHHHHGGHHHHHHHHHHHHHHGHHHHHHHHHHHHHHHHHHHHHHHHHHHHHHHHHHHHHHHGHHHHHFGHHHGGG
@M05620:45:000000000-G6HP7:1:1101:10104:4257 1:N:0:165
CATCCTGACCCTGAAGTACCCCATTGAGCATGGCATCGTCACCAACTGGGACGACATGGAGAAGATCTGGCACCACACCTTCTACAACGAGCTGCGCGTGGCCCCGGAGGAGCACCCAGTGCTGCTGACCGAGGCCCCCCTGAACCCCAAGGCCAACAGAGAGAAGATGACTCAGGTGAGGCTCGGCCGACGCCCGTGCTCCTCCCGTCCTTTCCCCAGTCATTTTCTGCCCGGCTTGATTTCTGACATTA
+
BBBBBFFFFFFFGGGGGGGGGGGHHHGHHHHHGHHHHGHHGGHHHGHHHHHHGGGGGHHGHHHHHHHFHHHHHGGHHGGHHHHGHHHGGGGGGHHGGGGGGGHHGGGGGGGGHHHHGGHGHHHHHHHHHHGGGGGGGGGGGGHHHHGGGGHGHHGGGGGGGGGGGGFFFGGGGGGGGGGFFGGGFFFFFFFFAFFFFDFFFFFFFFFFFD.BFFFFFF9FFFFFFFFBFFBFDAFFAF.BFFBB//;/BF/
@M05620:45:000000000-G6HP7:1:1101:8225:4264 1:N:0:165
AAACCAAGCAGACACTCACCGCTCCCTCGCCACAGGCCAATAGTTTGTCCTCACTGAGTTGGCAACAAGTGGCTGCTGTGGCTGCCATTTTTCTGGTGATGGCCATCAGCTCCGACGAGGTCAGCTGGGGGGCTTTCTTTGTGTAAGCAACGAGAAACCTGAAAGAAGCATTTTTTAACTAAGTCCTGCTGAGTCATTCATGAGTTTTTAGCCGCCTTGCTTCTTCTCACAGACTCTCTACTCTCATGCCA
+
BCCCCCCFCFFFGGGGGGGGGGGGGGHHGGGGGHHHGGHHHHHHHHHHHHHHHHHHHHHHHHHHHHHHHGGHGHGGHHGHHHHGGHHHHHHHHHHHHHGHHHHHHHHHGFGHHGGEGEDGCGHHHHHHGGGGGGGGFGGGGGGGGGFFFFFFFFFFFFFFFBFFFFFFFFFFFFFFFFFFFFFFFFFFFFFFFFFFFFFFFFFFFFFFFFFFFFFFFFFFFFFFFFFFFFFFFFFFFFFFFFFFFBBFFFF
@M05620:45:000000000-G6HP7:1:1101:17157:4265 1:N:0:165
ATCTCTATCTCCTAAAAACCTGTTTAGATTTGGAGATAGACCTTCAGGTTTTTCATCATTTTCTGCATGAATTATACATTGACCACGTTCCAGCGTGGTCAGTTTGCAGCATTCTGTTATTTTGTTTGACAGAGTGTCTTGTTGAGAACATATGTAGGACATGATTTTTTCCTGCAACAGGGAAAATAAAGTATAAGTTTTAAAGATTTATTCTTTAATAAAGGATCTCAAAGCCAGCTTTAGAAAAAGGA
+
ABBBBFFFFFFFGGGGGGGGGGHHHHHHHHHHHBGFHFHHHHHHHHHHHHHGGHHHHHHHHHHHHHHHHHHHHGHHHHHHHHHHHHGHHHHGHHGGGGHHHHHHHHHHHHHHHHHHHHHHHHHHHHHHHHHHHHGHHHHHHHHHHHHHHHHHHHHHHHHHHHHGHHHHHGHHHHFHFHHHHGGGHHHHDFHHHHHGHGHHGHGGHHHHHHHHHHHHHHHHHHFHHHHGHGHHGHHHHGHHHHEGFFHHDDG
@M05620:45:000000000-G6HP7:1:1101:17194:4269 1:N:0:165
ATCTCTATCTCCTAAAAACCTGTTTAGATTTGGAGATAGACCTTCAGGTTTTTCATCATTTTCTGCATGAATTATACATTGACCACGTTCCAGCGTGGTCAGTTTGCAGCATTCTGTTATTTTGTTTGACAGAGTGTCTTGTTGAGAACATATGTAGGACATGATTTTTTCCTGCAACAGGGAAAATAAAGTATAAGTTTTAAAGATTTATTCTTTAATAAAGGATCTCAAAGCCAGCTTTAGAAAAAGGA
+
BBBBBFFFFFFFGGGCGGGGGGHGHHHHHHHGHHHHHHHFHHHHHHHHHHHGGHHHHGHGHHHHHHHHHGHHHHHHHHHHHHHHHHGHHHHHHHEFAEHHHGHHHHHHHHHHHHHGHHHHHHHHHHHHGHHHBHGHHHHHHHHHHHHFGHHHHHHHHHHHHHGGHHHHHGHHHHHHHHHHGGGHHGGFHGHHHH1FGFHHHHH1GBGHHHHHGHHHHFGGDD0FFHHHHHFFHHCCGCBGHHBFGHHHCGH
@M05620:45:000000000-G6HP7:1:1101:7915:4270 1:N:0:165
AGATTACTGCAACAGTTCCCCCTGGACCTGGAAAAGTTTCTTGCCTGGCTTACAGAAGCTGAAACAACTGCCAATGTCCTACAGGATGCTACCCGTAAGGAAAGGCTCCTAGAAGACTCCAAGGGAGTAAAAGAGCTGATGAAACAATGGCAAGTAAGTCAGGCATTTCCGCTTTAGCACTCTTGTGGATCCAATTGAACAATTCTCAGCATTTGTACTTGTAACTGACAAGCCAGGGACAAAACAAAGAT
+
?AABBFFFFFFFGGF5FEFGGGGAEGGHHGHGHHHHHHHHHHHHHHHHHHHHHGHGHHHHHHGHHHHHHHHHFGHFHHHGHHFHHGHHHHFHFHGEGGHGGHHFFHHHGHHHHGGFFHHHHHHGGAEEFHHHHEHGHHGGHHHGFGHHHHHGHFGFFHH2DGFHHHHHHGEGGGGFFDGGHHHGGHHGF>GHHCGHFFGGFHHHGHFHGFHHBGHHHHHHGHHFHHGHBC0.GFBFEDFEGFGGGGGE/F9
@M05620:45:000000000-G6HP7:1:1101:21037:4270 1:N:0:165
ATCTCTATCTCCTAAAAACCTGTTTAGATTTGGAGATAGACCTTCAGGTTTTTCATCATTTTCTGCATGAATTATACATTGACCACGTTCCAGCGTGGTCAGTTTGCAGCATTCTGTTATTTTGTTTGACAGAGTGTCTTGTTGAGAACATATGTAGGACATGATTTTTTCCTGCAACAGGGAAAATAAAGTATAAGTTTTAAAGATTTATTCTTTAATAAAGGATCTCAAAGCCAGCTTTAGAAAAAGGA
+
BCCBCFFFFFFFGGGGGGGGGGGHHHHHHHHHHHHHHHHHHHHHHHHHHHHGGHHHHHIIHHIHIHGHHGHHHHHHHHHHHGHHGHGGHHHHHHGGGGHHHHHHHHHHHHHHHHHHHHGHHHHHHHHHGHHHGHGHHHHHHHHHHHGGGHHHGHHHHHHHHHHHHHHHHGHHHHHGHGGHHGFHHHHHGHHHGFHHHFGHHHHHHHHHHGHHHHHHHGHHHGHHGHGHHGHGGGHFHGFHHHHHGHHHGGF
@M05620:45:000000000-G6HP7:1:1101:8243:4271 1:N:0:165
AAACCAAGCAGACACTCACCGCTCCCTCGCCACAGGCCAATAGTTTGTCCTCACTGAGTTGGCAACAAGTGGCTGCTGTGGCTGCCATTTTTCTGGTGATGGCCATCAGCTCCGACGAGGTCAGCTGGGGGGCTTTCTTTGTGTAAGCAACGAGAAACCTGAAAGAAGCATTTTTTAACTAAGTCCTGCTGAGTCATTCATGAGTTTTTAGCCGCCTTGCTTCTTCTCACAGACTCTCTACTCTCATGCCA
+
CCCCCCCFCFFFGGGGGGGGGGGGGGHHGGGGGHHHGGHHHHHHHHHHHHHHHHHHHHFHHHHHHHHHHHHHGHGGHHFHHHHGGHHHHHHHHHHHHHGHGHHHHHHHHHHHHGGEGGGGFHHHHHHHGGGGGGGGFGGGGGGGGGFFFFFFFFFFFFFFFFFFFFFFFFFFFFFFFFFFFBFFFFFFFFFFFBFFFFFFFFFFFFFFFFFFFFFFFFFFFFFFFFFFFFFFFFFFFFFFFFFFFFFFFFB
@M05620:45:000000000-G6HP7:1:1101:14801:4274 1:N:0:165
ATCTCTATCTCCTAAAAACCTGTTTAGATTTGGAGATAGACCTTCAGGTTTTTCATCATTTTCTGCATGAATTATACATTGACCACGTTCCAGCGTGGTCAGTTTGCAGCATTCTGTTATTTTGTTTGACAGAGTGTCTTGTTGAGAACATATGTAGGACATGATTTTTTCCTGCAACAGGGAAAATAAAGTATAAGTTTTAAAGATTTATTCTTTAATAAAGGATCTCAAAGCCAGCTTTAGAAAAAGGA
+
CCDDDFFFFFFFGGGGGGGGGGHHHHHHHHHHHHHHHHHHHHHHHHHHHHHGGHHHHIIHHHHIIHHHHHHHHHHHHHHHHHHHHHGHHHHHHHGGGGHHHHHHHHHHHHHHHHHHHHHHHHHHHHHHHHHHHHHHHHHHHHHHHHHHHHHHHHHHHHHHHHHHHHHHHGHHHHHHHHHHHGGGHHHHHHHHHHHHHHHHHGHHHHHHHHHHHHHHHHHHHGHHHHHHHGHGHHHHHGHHHHHGHHHHGGH
@M05620:45:000000000-G6HP7:1:1101:10107:4274 1:N:0:165
CATCCTGACCCTGAAGTACCCCATTGAGCATGGCATCGTCACCAACTGGGACGACATGGAGAAGATCTGGCACCACACCTTCTACAACGAGCTGCGCGTGGCCCCGGAGGAGCACCCAGTGCTGCTGACCGAGGCCCCCCTGAACCCCAAGGCCAACAGAGAGAAGATGACTCAGGTGAGGCTCGGCCGACGCCCGTGCTCCTCCCGTCCTTTCCCCAGTCATTTTCTGCCCGGCTTGATTTCTGACATTA
+
CCCDDFFFFFFFGGGGGGGGGGGHHHHHHHHHHHHHHGHHHGHHHGHHHHHHGGGGGHHHHHHHHHHHHHHHHGHHHGGHHHHHHHHHGGGGGHHGGGGGGGHHGGGGGGGGHGHHGGHGHHHHHHHHHHGGGGGGGGGGGGHHHHGGGGHGHHGGGGGGGGGGGGGFGGGGGGGGGGGGGGGGFFFFFFFFFFFFBDFFFFFFFFFFFFFFFFFFFFFFFFFFFFFFFFFFDFFFFFFFFFFFFFBFFF0
@M05620:45:000000000-G6HP7:1:1101:17176:4275 1:N:0:165
ATCTCTATCTCCTAAAAACCTGTTTAGATTTGGAGATAGACCTTCAGGTTTTTCATCATTTTCTGCATGAATTATACATTGACCACGTTCCAGCGTGGTCAGTTTGCAGCATTCTGTTATTTTGTTTGACAGAGTGTCTTGTTGAGAACATATGTAGGACATGATTTTTTCCTGCAACAGGGAAAATAAAGTATAAGTTTTAAAGATTTATTCTTTAATAAAGGATCTCAAAGCCAGCTTTAGAAAAAGGA
+
CDDCDFFFFFFFGGGGGGGGGGHHHHHHHHHHHHHHHHHHHHHHHHHHHHHGGHHHHIHHHHIHIHHHHHHHHHHHHHHHHHHHHHGHHHHHHHGGGGHHHHHHHHHHHHHHHHHHHHHHHHHHHHHHHHHHHHHHHHHHHHHHHHHHHHHHHHHHHHHHHHHHHHHHHGHHHHHHHHHHHGGHHHHHHHHHHHHHHHHHHHHHHHHHHHHHHHHHHHHHHGHHHHHHHHHHHHHHHGHHHHHGHHHGGGH
@M05620:45:000000000-G6HP7:1:1101:9811:4278 1:N:0:165
ATCTCTATCTCCTAAAAACCTGTTTAGATTTGGAGATAGACCTTCAGGTTTTTCATCATTTTCTGCATGAATTATACATTGACCACGTTCCAGCGTGGTCAGTTTGCAGCATTCTGTTATTTTGTTTGACAGAGTGTCTTGTTGAGAACATATGTAGGACATGATTTTTTCCTGCAACAGGGAAAATAAAGTATAAGTTTTAAAGATTTATTCTTTAATAAAGGATCTCAAAGCCAGCTTTAGAAGAAGGA
+
CDDCDFFFFFFFGGGGGGGGGGHHHHHHHHHHHHHHHHHHHHHHHHHHHHHGGHHHHHHHIIIHIHHHHHHHHHHHHHHHHHHHHHGGHHHHHHGFGGHHHHHHHHHHHHHHHHHHHHHHHHHHHHHHHHGHHHGHHHHHHHHHHHHHHHHHHHHHHHHHHHHHHHHHHGHHHHHHHHGHHGGHHHGGHHHHHHHHHHHHHHHHHHHHHHHHHHHHHHHHHHHHHHHHHGHHHHHHHGHHHHHHH0CHHHG
@M05620:45:000000000-G6HP7:1:1101:23319:4281 1:N:0:165
TACCTGTACTGGGGAAGCAATCGCCATTCCTACCCTAAAGATCGGAAGAGCACACGTCTGAACTCCAGTCACGTCGACGCATCTCGTATGCCGTCTTCTGCTTGAAAAAAAAAAAAAAGGCAATTGGGAAGGATTTTTACGGTCTATGAAGAAATGAATAAAAAGAGTTATCTATGAAAAATGACCTGCTAAGGATAATGAGTGGATACACAAAGCTGCACAATACGTAAGGCACATATATAGTTAGGAAG
+
BCBCCFFFFFFFGGGGGGGGGGGGGGGHHHHHHGHHHHHHHHHHGGGGGHHHHHHGHHHGHGHHHHHHHHHHGHHGGGGGGGEHHHGGHHHHGGGHGHHHHHHHHHHHHGGGG><>/<...>01111..0...00<=0.<../..00;0000//:000000000../000000;;09000..00000/:0000/090000000090000000..//090/009900.00.90/../0090;000000/00.
@M05620:45:000000000-G6HP7:1:1101:7927:4285 1:N:0:165
AGATTACTGCAACAGTTCCCCCTGGACCTGGAAAAGTTTCTTGCCTGGCTTACAGAAGCTGAAACAACTGCCAATGTCCTACAGGATGCTACCCGTAAGGAAAGGCTCCTAGAAGACTCCAAGGGAGTAAAAGAGCTGATGAAACAATGGCAAGTAAGTCAGGCATTTCCGCTTTAGCACTCTTGTGGATCCAATTGAACAATTCTCAGCATTTGTACTTGTAACTGACAAGCCAGGGACAAAACAAAGAT
+
?AABAFFFFFFFGGGGGGGGGGGFGFHHHHHHGHHHFHHHHHHHHHHHHHHHHHHHHHHHHHHHHHHHHHHHGHHHHHHHHHGHHGHHHHFHHHGGGGHHGHHGFHHHFHHHHHHFHHHHHHHGGHGGGGHHHEHHHHHHHHHHFHHHHHHHHGHHGHHHHHHHHHHHHHDGGGGHHHHHHHHHHHHGFFGHFGHHHHHHHHGGHHHHHFHHHHHHHHHHHHGHHHHHFECGEGFFGGEGGGGGGGGGGFF
@M05620:45:000000000-G6HP7:1:1101:7286:4288 1:N:0:165
ATCTCTATCTCCTAAAAACCTGTTTAGATTTGGAGATAGACCTTCAGGTTTTTCATCATTTTCTGCATGAATTATACATTGACCACGTTCCAGCGTGGTCAGTTTGCAGCATTCTGTTATTTTGTTTGACAGAGTGTCTTGTTGAGAACATATGTAGGACATGATTTTTTCCTGCAACAGGGAAAATAAAGTATAAGTTTTAAAGATTTATTCTTTAATAAAGGATCTCAAAGCCAGCTTTAGAAAAAGGA
+
3AAAAFBFFFFBGGGGGGGGGGFHHFFHHHHHHHHHFHH5EGHHGHHHHGFGGHHHBGHHHHGHHFHGHHHHGHHHBHHHHGHHHGGHHHHHHFGEEGHFGHGHHHGGGFGHEHHHGHHHHHHHGHHHHHGHHHGHHHHHHGHHFGEGGHFHHHHHHHHFHHHGHHHHHGHHGHHFFHCGHGGGEGGDGHGGGHHHH=GHHGGHGFHFHGHHHHHHHHHHHFHHHFHFDBFGHCGFCEBHHHHFFGGFGG:
@M05620:45:000000000-G6HP7:1:1101:7907:4295 1:N:0:165
AGATTACTGCAACAGTTCCCCCTGGACCTGGAAAAGTTTCTTGCCTGGCTTACAGAAGCTGAAACAACTGCCAATGTCCTACAGGATGCTACCCGTAAGGAAAGGCTCCTAGAAGACTCCAAGGGAGTAAAAGAGCTGATGAAACAATGGCAAGTAAGTCAGGCATTTCCGCTTTAGCACTCTTGTGGATCCAATTGAACAATTCTCAGCATTTGTACTTGTAACTGACAAGCCAGGGACAAAACAAAGAT
+
ABABBFFFFFFFGGFGGGGGGGGGEHHHHHHHHHHHHHHHHHHHHHHHHHHHHHHHHGHHHHHGHHGHHHHHGHHHHHHHFHHHHGHHHHFHHHGGGGHHHGHGHHHHGHHHHHHFHHHHHGHGGEGGHHHHHGHHHHHHH3GHGHHHHHHHHGHGHHHHHHHHHHHHHHGGGGGGHHHHHHHHHHHGFHHHFHHHGHHGHHHHHHHHGHHHHHGHHFHHHHHGHHHHHHGHHGGEEGFEGGGGGEGGGGG
@M05620:45:000000000-G6HP7:1:1101:14804:4295 1:N:0:165
ATCTCTATCTCCTAAAAACCTGTTTAGATTTGGAGATAGACCTTCAGGTTTTTCATCATTTTCTGCATGAATTATACATTGACCACGTTCCAGCGTGGTCAGTTTGCAGCATTCTGTTATTTTGTTTGACAGAGTGTCTTGTTGAGAACATATGTAGGACATGATTTTTTCCTGCAACAGGGAAAATAAAGTATAAGTTTTAAAGATTTATTCTTTAATAAAGGATCTCAAAGCCAGCTTTAGAAAAAGGA
+
BCCCCFFFFFFFGGGGGGGGGGHHHHHHHHHHHHHHHHHHHHHHHHHHHHHGGHHHHHHHHHIHHHHHHHHHHHHHHHHHHGHHHHGHHHHHHHGGGGHHHHHHHHHHHHHHHHHHHHHHHHHHHHHHHHHHHHHHHHHHHHHHHHHHHHFHHHHHHHHHHHHHHHHHHGHHHHGHHHHHHGGGHHHHHHHHHHHHHGHHHGFHHHHHHHHHHGHHHHHHHHHHHHHHHGHGHHHHHGHHHHHHGHHHGGH
@M05620:45:000000000-G6HP7:1:1101:7926:4304 1:N:0:165
AGATTACTGCAACAGTTCCCCCTGGACCTGGAAAAGTTTCTTGCCTGGCTTACAGAAGCTGAAACAACTGCCAATGTCCTACAGGATGCTACCCGTAAGGAAAGGCTCCTAGAAGACTCCAAGGGAGTAAAAGAGCTGATGAAACAATGGCAAGTAAGTCAGGCATTTCCGCTTTAGCACTCTTGTGGATCCAATTGAACAATTCTCAGCATTTGTACTTGTAACTGACAAGCCAGGGACAAAACAAAGAT
+
AABBBFFFFFFFGGGGGGGGGGGGAGHHHHFHHHHHHHHHHHHHHHHHHHHHHHHHHHHHHHGHHHHHHHHHHHH3GHHHHHHHHGHHGHBGHHGGGGHHHHHE1FHHGHHGHGDGHHHHHHGFGGGGHHHHHFGHHHHHHFHHHHHHHFHHHGHHGHHHHHHHHHHHHHGGGGGHHHHHHHHHHHHGHHHHGHHHHHHHHHHHHHHHDGHHHHHHHFHHCGHHHHHGHHFGHGG?EFGGGGGGGGGGGGF
@M05620:45:000000000-G6HP7:1:1101:7296:4305 1:N:0:165
ATCTCTATCTCCTAAAAACCTGTTTAGATTTGGAGATAGACCTTCAGGTTTTTCATCATTTTCTGCATGAATTATACATTGACCACGTTCCAGCGTGGTCAGTTTGCAGCATTCTGTTATTTTGTTTGACAGAGTGTCTTGTTGAGAACATATGTAGGACATGATTTTTTCCTGCAACAGGGAAAATAAAGTATAAGTTTTAAAGATTTATTCTTTAATAAAGGATCTCAAAGCCAGCTTTAGAAAAAGGA
+
BCBBCFFFFFFFGGGGGGGGGGHHHHHHHHHHHHHHHHHHHHHHHHHHHHHGGHHHHHIHHIHHHHHHHHHHHHHHHHHHHHHHHHGHHHHHHHGFGGHHHHHHHHHHHHHHHHHHHHHHHHHHHHHHHHHHHHHHHHHHHHHHHHGHHHHHHHHHHHHHHHHHHHHHHGHHHHHHHHHHHGGHHHHHGHHGFHHHHGGHHHHHHHHHHGHHHHHHHGHHHGHHHHHHHHGGHGHHHGHHHHHHHFGHGGG
@M05620:45:000000000-G6HP7:1:1101:16995:4313 1:N:0:165
CATCCTGACCCTGAAGTACCCCGGCTTGATTTCTGACATTAGATCGGAAGAGCACACGTCTGAACTCCAGTCACGTCGACGCATCTCGTATGCCGTCTTCTGCTTGAAAAAAAAAAAACTCAAATATACACTATTATTCTGTTATTCTCCACTACCTCATCTACTGATCTCCTAACAAACTACTCCTCCCTGCTCACGTTAGCCCCTATCAACTATCCTCCCCACTAACCCCACAGCCTATCCCCCCCTAC
+
CCCDDFFFFFFFGGGGGGGGGGGGGGGEHHHHHGHGHHHHHHFHHHGGGGGHHHHGHGGHHGHGHHHGGHHHFHGGHEFGGGGEEGHHGGHHHGGGGHGHGHHHHHHHHHHDGCGB>//11111111>=111011111111000000000</0///0000000000000000000:00..0000000/:./0.0000.../.00/...:00:::000/00/../../::........./:00/09.--9.:
@M05620:45:000000000-G6HP7:1:1101:11465:4313 1:N:0:165
TACCTGTACTGGGGAAGCATTTGAATATCCCCCCATGGTGATGGGGACGGAGAACTGCTCCATAAACACAGGCAACGTGCCTAACTTTCCCGGGAAGATGAAGTCAAAGAGCGCGGAGGTTATTTTGCATCGGTGAGCCAGACAGAATGATCCGATGAGGGGTGCGAAACTATTTGAGGAAAGGAAGCACCTTTTTATTAAATTTACCTTTTAGCAATCGCCATTCCTACCCTAAAGATCGGAAGAGCACA
+
CCCCCFFFFFFFGGGGGGGGGGHHHHHHHHHGGGGHHHGGHHHHHGGGGGGGGHHHHHHHHHHHGHHHHHHHGHHHGHHHHHHHHHHHHHHGGGGGGHHHHGHHHHHHHHHHGGGGGGGEHGHHHHHGGHHGGGGGHHHHHHGHHGHHHGGHHHGGGHHHGGCDDGGCGGGGGGGGGGGGGGGGGGGGFFEGGGGGFFFFFFFFFFFFFFFFFFFFFFFFFFFFFFFFFFFFFFFFFFFFFFFFFFFFFFB
@M05620:45:000000000-G6HP7:1:1101:15388:4318 1:N:0:165
ATCTCTATCTCCTAAAAACCTGTTTAGATTTGGAGATAGACCTTCAGGTTTTTCATCATTTTCTGCATGAATTATACATTGACCACGTTCCAGCGTGGTCAGTTTGCAGCATTCTGTTATTTTGTTTGACAGAGTGTCTTGTTGAGAACATATGTAGGACATGATTTTTTCCTGCAACAGGGAAAATAAAGTATAAGTTTTAAAGATTTATTCTTTAATAAAGGATCTCAAAGCCAGCTTTAGAAAAAGGA
+
BCCCCFFFFFFFGGGGGGGGGGHHHHHGHHHHHHHHHHHHHHHHHHHHHHHGGHHHHHHHHHHHHHHHHHHHHHHGHHHHHHHHHHGHHHHHHHGFGGHHHHHHHHHHHHHHHHHHHHHHHHHHHHHHHHHHHHHHHHHHHHHHHHGHHHHHHHHHHHHHHHHHHHHHHGHHHHHHHHHHHGGHHHHGHHHHHHHHHGHHHHHHHHHHHHHHHHHHHHHHGHHHHHHHHFHGHHHHHGHHHHHFGFGHGGG
@M05620:45:000000000-G6HP7:1:1101:18529:4320 1:N:0:165
ATCTCTATCTCCTAAAAACCTGTTTAGATTTGGAGATAGACCTTCAGGTTTTTCATCATTTTCTGCATGAATTATACATTGACCACGTTCCAGCGTGGTCAGTTTGCAGCATTCTGTTATTTTGTTTGACAGAGTGTCTTGTTGAGAACATATGTAGGACATGATTTTTTCCTGCAACAGGGAAAATAAAGTATAAGTTTTAAAGATTTATTCTTTAATAAAGGATCTCAAAGCCAGCTTTAGAAAAAGGA
+
CCCCCFFFFFFFGGGGGGGGGGHHHHHHHHHHHHHHHHHHHHHHHHHHHHHGGHHHHIHHHHHHHHHHHHHHHHHHHHHHHHHHHHGHHHHHHHGGGGHHHHHHHHHHHHHHHHHHHHHHHHHHHHHHHHHHHHHHHHHHHHHHHHHHHHHHHHHHHHHHHHHHHHHHHGHHHHHHHHHHHGGHHHHHHHHHHHHHHGHHHHHHHHHHHHHHHHHHHHHHHFHHHHHHHGHHHHHHHGHHHHHHHGHHGGH
@M05620:45:000000000-G6HP7:1:1101:7302:4328 1:N:0:165
ATCTCTATCTCCTAAAAACCTGTTTAGATTTGGAGATAGACCTTCAGGTTTTTCATCATTTTCTGCATGAATTATACATTGACCACGTTCCAGCGTGGTCAGTTTGCAGCATTCTGTTATTTTGTTTGACAGAGTGTCTTGTTGAGAACATATGTAGGACATGATTTTTTCCTGCAACAGGGAAAATAAAGTATAAGTTTTAAAGATTTATTCTTTAATAAAGGATCTCAAAGCCAGCTTTAGAAAAAGGA
+
BBBBBFFFFFFFGGGGGGGGGGHHHHHHGHHHHHHHHHHHHHHHHHHFGGHGGHHHHHHHHHHHHHHHHHHHHHHGHHHHHHHHHHFGGHGGFHGGDEHGHFGFHFHFHHHGHHH4EHHHHHHGGFHFFFGHFHHHHHHGFF3?HFFFHHFGBHHHHEHFHH?FHHGHBBGFHFHHHHHHG/FGHHHHHGBGHHHHGDHHHHHHBDGHHHHHHHGHHHHHFFF0GHHHGGHFEBGHHEFCFGGHHFHH?FG
@M05620:45:000000000-G6HP7:1:1101:15961:4335 1:N:0:165
ATCTCTATCTCCTAAAAACCTGTTTAGATTTGGAGATAGACCTTCAGGTTTTTCATCATTTTCTGCATGAATTATACATTGACCACGTTCCAGCGTGGTCAGTTTGCAGCATTCTGTTATTTTGTTTGACAGAGTGTCTTGTTGAGAACATATGTAGGACATGATTTTTTCCTGCAACAGGGAAAATAAAGTATAAGTTTTAAAGATTTATTCTTTAATAAAGGATCTCAAAGCCAGCTTTAGAAAAAGGA
+
CDCDDFFFFFFFGGGGGGGGGGHHHHHHHHHHHHHHHHHHHHHHHHHHHHHGGHHHHHIHIIIIHHHHHHHHHHHGHHHHHHHHHHGHHHHHHHGFGGHHHHHHHHHHHHHHHHHHHHHHHHHHHHHHHHHHHHHHHHHHHHHHHHGHHHHHHHHHHHHHHHHHHHHHHGHHHHHHHHHHHGGHHHHHHHHHHHHHHHHHHHHHHHHHHHHHHHHHHHHHHGHHHHHHHHHGHHHHHGHHHHHHGGHHGGH
@M05620:45:000000000-G6HP7:1:1101:18533:4338 1:N:0:165
ATCTCTATCTCCTAAAAACCTGTTTAGATTTGGAGATAGACCTTCAGGTTTTTCATCATTTTCTGCATGAATTATACATTGACCACGTTCCAGCGTGGTCAGTTTGCAGCATTCTGTTATTTTGTTTGACAGAGTGTCTTGTTGAGAACATATGTAGGACATGATTTTTTCCTGCAACAGGGAAAATAAAGTATAAGTTTTAAAGATTTATTCTTTAATAAAGGATCTCAAAGCCAGCTTTAGAAAAAGGA
+
@AACCFFFFFFFGGGGGGGGGGGHHHHHHHHHHHHHHHHGHHHHHHHHGHHGGHHHHHHHHIIHHHHHHHHHHHHGHHHHHGHHHHGHHHHHHHGEGGHHGHGHHHHGHHGHHHHHHHHHHHHHHHHHGHHHHHHHHHHHHHHHHHHHHHHHHHHHHHHHGHHHHHHHHGHHHHHGHHHHHGGGHHHGHHHGGHHHHFGHHGGGHHGHHGHHHHHHHGHHHHHHHHHHHHGHHHHHHGFHHHHHGGGHGGH
@M05620:45:000000000-G6HP7:1:1101:7806:4343 1:N:0:165
AAACCAAGCAGACACTCACCGCTCCCTCGCCACAGGCCAATAGTTTGTCCTCACTGAGTTGGCAACAAGTGGCTGCTGTGGCTGCCATTTTTCTGGTGATGGCCATCAGCTCCGACGAGGTCAGCTGGGGGGCTTTCTTTGTGTAAGCAACGAGAAACCTGAAAGAAGCATTTTTTAACTAAGTCCTGCTGAGTCATTCATGAGTTTTTAGCCGCCTTGCTTCTTCTCACAGACTCTCTACTCTCATGCCA
+
?AABCCCFCFFFGGGGGGGGGGGGGGHHGGGGGHHHGGHGHHHGHHHHHHHHHHHHHHHHHHHHHHHHHGGHGHGGHHHHHHHGGHHHHHHHHHHHHHHHHHHHHHHHHHHHHGGGGGGGGHHHHHHHGGGGGGGGGGGGGGGGGGFFFFFFFFFFFFFFFFFFFFFFFFFFFFFFFFFFFFFFFFFFFFFFFFFFFFFFFFFFBFFFFFFFFFFFFFFFFFFFFFFFFFFFFFFFFFFFFFFFFFFFFFF
@M05620:45:000000000-G6HP7:1:1101:7805:4364 1:N:0:165
AAACCAAGCAGACACTCACCGCTCCCTCGCCACAGGCCAATAGTTTGTCCTCACTGAGTTGGCAACAAGTGGCTGCTGTGGCTGCCATTTTTCTGGTGATGGCCATCAGCTCCGACGAGGTCAGCTGGGGGGCTTTCTTTGTGTAAGCAACGAGAAACCTGAAAGAAGCATTTTTTAACTAAGTCCTGCTGAGTCATTCATGAGTTTTTAGCCGCCTTGCTTCTTCTCACAGACTCTCTACTCTCATGCCA
+
CCCCCCCFBFFFGGGGGGGGGGGGGGHHGGGGGHHHGGHHHHHHHHHHHHHHHHHHHHHHHHHHHHHHHHHHGHGGHHHHFHHGGHHHHHHHHHHGHHHHHGHHHHHHHHHHHGGGGGGGGHHGHHHHGGGGGGGGGGGGGGGGGGFFFFFFFFFFFFFFFFFFFFFFFFFFFFFFFFFFFFFFFFFFFFFFFFFFFFFFFFFFFFFFFFFFFFFFFFFFFFFFFFFFFFFFFFFFFFFFFFFFFFFFFFB
@M05620:45:000000000-G6HP7:1:1101:7148:4374 1:N:0:165
ATCTCTATCTCCTAAAAACCTGTTTAGATTTGGAGATAGACCTTCAGGTTTTTCATCATTTTCTGCATGAATTATACATTGACCACGTTCCAGCGTGGTCAGTTTGCAGCATTCTGTTATTTTGTTTGACAGAGTGTCTTGTTGAGAACATATGTAGGACATGGTTTTTTCCTGCAACAGGGAAAATAAAGTATAAGTTTTAAAGATTTATTCTTTAATAAAGGATCTCAAAGCCAGCTTTAGAAAAAGGA
+
?AAAADFFFFFFGFGFFGFAFCGGFGGFFE5AF4BAFFHCGCGHGFGDFHGGGGFGFHHHDFADFFHHEHFGGHHHGBHHE5GAGEEHHHHGHCE>FCHEGGGHFGDGGBF@GGFFFGHHHHFHHFFHGFFGBFGHHHHHHHFHBGEHGGH3?BBFGFH?GGH0FGHGE@CGFGFC1@FFGC/GAFFD<DGGFH1DD>FFHHC<FDGGF1GDDGHHFFD=0<GEFHGFDBGFGHH/=CGHHHGF0CGFGG/
@M05620:45:000000000-G6HP7:1:1101:16684:4374 1:N:0:165
AGATTACTGCAACAGTTCCCCCTGGACCTGGAAAAGTTTCTTGCCTGGCTTACAGAAGCTGAAACAACTGCCAATGTCCTACAGGATGCTACCCGTAAGGAAAGGCTCCTAGAAGACTCCAAGGGAGTAAAAGAGCTGATGAAACAATGGCAAGTAAGTCAGGCATTTCCGCTTTAGCACTCTTGTGGATCCAATTGAACAATTCTCAGCATTTGTACTTGTAACTGACAAGCCAGGGACAAAACAAAGAT
+
AAABCFFFFFFFGGFGGGGGGGGGHHHHHHHHHHHHGHHHHHHHHHHHHHHHHHHHHHHHHHHHHHHHHHHHHHHHHHHHHHGHHGHHHHHHHHGFGGHHHHHHHHHHGHHHHHHHHHHHHHHGGHGGHHHHHGHHHHHHHHHHHHHHGHHHHGHHHGHHHHHHHHHHHHGGGGGHHHHHHHHHHHHGHHHHHHHHHGHGHHHHHHHHHHHHHHHHHHHHHGHHHHHHHHHHHGGGGGGGGFGGGGGGGGF
@M05620:45:000000000-G6HP7:1:1101:7163:4386 1:N:0:165
ATCTCTATCTCCTAAAAACCTGTTTAGATTTGGAGATAGACCTTCAGGTTTTTCATCATTTTCTGCATGAATTATACATTGACCACGTTCCAGCGTGGTCAGTTTGCAGCATTCTGTTATTTTGTTTGACAGAGTGTCTTGTTGAGAACATATGTAGGACATGATTTTTTCCTGCAACAGGGAAAATAAAGTATAAGTTTTAAAGATTTATTCTTTAATAAAGGATCTCAAAGCCAGCTTTAGAAAAAGGA
+
BCCCCFFFFFFFGGGGGGGGGGHHHHHHHHHHHHHHHHHGHHHHHHHHHHHGGHHHHHHHHIHHHHHHHHHHHHHHHHHHHGHHHHGHHHHHHHGFGGHHHHGHHHHHHHHHHHHHHHHHHHHHHHHHGHHHHHHHHHHHHHHHHHHHHHHHHHHHHHHHHHH?HHHHHGHHHHHHHHHHHGGHHHHHHHHHHHHHHFHHHHHHHHHHHGHHHHHHHHHHHGHHGHHFHFHHHHHHHGHHHHHGFHHHGGG
@M05620:45:000000000-G6HP7:1:1101:16692:4390 1:N:0:165
AGATTACTGCAACAGTTCCCCCTGGACCTGGAAAAGTTTCTTGCCTGGCTTACAGAAGCTGAAACAACTGCCAATGTCCTACAGGATGCTACCCGTAAGGAAAGGCTCCTAGAAGACTCCAAGGGAGTAAAAGAGCTGATGAAACAATGGCAAGTAAGTCAGGCATTTCCGCTTTAGCACTCTTGTGGATCCAATTGAACAATTCTCAGCATTTGTACTTGTAACTGACAAGCCAGGGACAAAACAAAGAT
+
AAAABFFFFFFFGGGFGGGGGGGGHHHHHHHHHHHHGHHHHHHHHHGHHHHHHHHHHHHHHHGHHHHHHHHHGGHHHHHHHHGHHHHHHHHHHHGGGGHHHGHHHHHHGHHHHHHGHHHHHHHGGHGGHGHHHGHHHHHHHHHHHHHHHHHGHGHHHHHHHHHHHHHHHHGGGGGHHHHHHHHHHGHGHHHHHHHFHGHGHCGHHHHHHHHHHHHHHHHHHHHHHHHHHGHHHGFGEGGGFGGGGEEGFGB
@M05620:45:000000000-G6HP7:1:1101:16671:4391 1:N:0:165
AGATTACTGCAACAGTTCCCCCTGGACCTGGAAAAGTTTCTTGCCTGGCTTACAGAAGCTGAAACAACTGCCAATGTCCTACAGGATGCTACCCGTAAGGAAAGGCTCCTAGAAGACTCCAAGGGAGTAAAAGAGCTGATGAAACAATGGCAAGTAAGTCAGGCATTTCCGCTTTAGCACTCTTGTGGATCCAATTGAACAATTCTCAGCATTTGTACTTGTAACTGACAAGCCAGGGACAAAACAAAGAT
+
ABABCFFFFFFFGGGGGGGGGGGGHHHHHHHHHHHHGHHHHHHHHHHHHHHHHHHHHHHHHHHHHHHHHHHHHHHHHHHHHHGHHGHHHHHHHHGGGGHHHHHHHHHHGHHHHHHHHHHHHHHGGHGGHHHHHGHHHHGHHHHHHHHHGHHHHGHHHHHHHHHHHHHHHHGGGGGHHHHHHHHHHGGGHHHHGHHHHGHHGHHHHHHFHHHHHHHHHFHHHHHGHHHHHHHHGGFGGGGGGGGGGGGGGGC
@M05620:45:000000000-G6HP7:1:1101:7170:4405 1:N:0:165
ATCTCTATCTCCTAAAAACCTGTTTAGATTTGGAGATAGACCTTCAGGTTTTTCATCATTTTCTGCATGAATTATACATTGACCACGTTCCAGCGTGGTCAGTTTGCAGCATTCTGTTATTTTGTTTGACAGAGTGTCTTGTTGAGAACATATGTAGGACATGATTTTTTCCTGCAACAGGGAAAATAAAGTATAAGTTTTAAAGATTTATTCTTTAATAAAGGATCTCAAAGCCAGCTTTAGAAAAAGGA
+
BCCCCFFFFFFFGGGGGGGGGGHHHHHHHHHHFHHHHHHHHHHHHHHHHHHGGHHHHIHHHIHHHHHHGHHHHHHHHHHHHHHHHHGHHHHHHHGGGGHHHHHHHHHHHHHHHHHHHHHHHHHHHHHHHHHHGHHFHHHHHHHHHHHHHHHHHHHHHHHHHHFFHHHHHGHHHHHHHHHHHGGHHHHHFHHHHHHHHHHHHHHHHHHHHGHHHHHHHHHHGH<FHHHFHHHHHHHGHGHHHGHHHHGHFFG
@M05620:45:000000000-G6HP7:1:1101:11178:4405 1:N:0:165
ATCTCTATCTCCTAAAAACCTGTTTAGATTTGGAGATAGACCTTCAGGTTTTTCATCATTTTCTGCATGAATTATACATTGACCACGTTCCAGCGTGGTCAGTTTGCAGCATTCTGTTATTTTGTTTGACAGAGTGTCTTGTTGAGAACATATGTAGGACATGATTTTTTCCTGCAACAGGGAAAATAAAGTATAAGTTTTAAAGATTTATTCTTTAATAAAGGATCTCAAAGCCAGCTTTAGAAAAAGGA
+
CCCCCFFFFFFFGGGGGGGGGGHHHHHHHHHHHHHHHHHHHHHHHHHHHHHGGHHHHHHHHHHHHHHHHHHHHHHHHHHHHHHHHHGHHHHHHHGEGGHHHHHHHHHHHHHHHHHHHHHHHHHHHHHHHHHHHHHHHHHHHHHHHHHHHHHHHHHGHHHHHHHHHHHHHGHHHHHHHHHHHGGGHHHHHGHHHHHHHGHHHHHHHHHHHHHHHHHHHGHHHFHHGHHHHHHHHHFHHGHHHHHHHHHHGGH
@M05620:45:000000000-G6HP7:1:1101:21766:4410 1:N:0:165
CATCCTGACCCTGAAGTACCCCATTGAGCATGGCATCGTCACCAACTGGGACGACATGGAGAAGATCTGGCACCACACCTTCTACAACGAGCTGCGCGTGGCCCCGGAGGAGCACCCAGTGCTGCTGACCGAGGCCCCCCTGAACCCCAAGGCCAACAGAGAGAAGATGACTCAGGTGAGGCTCGGCCGACGCCCGTGCTCCTCCCGTCCTTTCCCCAGTCATTTTCTGCCCGGCTTGATTTCTGACATTA
+
DDDDDFFFFFFFGGGGGGGGGGGHHHHHHHHHHHHHHGHHHGHHHGHHHHHHGGGGGHHHHHHHHHHHHHHHHGHHHGGHHHHHHHHHGGGGGHHGGGGGGGHHGGGGGGGGHHHHGGHHHHHHHHHHHHGGGGGGGGGGGGHHHHGGGGHGHHGGGGGGGGGGGGGGGGGGGGGGGGGGGGGGFFFFFFFFFFFF:DFFFFFFFFFFFFFFFFFFFFFFFFFFFFFFFFFFFFFFFFFFFFFFF0FFFF0
@M05620:45:000000000-G6HP7:1:1101:24003:4411 1:N:0:165
AAACCAAGCAGACACTCACCGCTCCCTCGCCACAGGCCAATAGTTTGTCCTCACTGAGTTGGCAACAAGTGGCTGCTGTGGCTGCCATTTTTCTGGTGATGGCCATCAGCTCCGACGAGGTCAGCTGGGGGGCTTTCTTTGTGTAAGCAACGAGAAACCTGAAAGAAGCATTTTTTAACTAAGTCCTGCTGAGTCATTCATGAGTTTTTAGCCGCCTTGCTTCTTCTCACAGACTCTCTACTCTCATGCCA
+
CDCCCBCFDFFFGGGGGGGGGGGGGGHHGGGGGHHHGGGHHHHHHHHHHHHHHHHHHHGHHHHHHHHHHGHHGHGGHHHHHHHGGHHHHHHHHHHHHHHHHHHHHHHHHHHHHGGGGEGGGHHHHHHHGGGGGGGGGGGGGGGGGGFFFFFFFFFFFFFFFFFFFFFFFFFFFFHFFFFFFFFFFFFFFFFFFFFFFFFFFFFFFFFFFFFFFFFFFFFFHHHFFFFFFFFFFFFFFFFFFFFFFFFFFFF
@M05620:45:000000000-G6HP7:1:1101:11168:4423 1:N:0:165
ATCTCTATCTCCTAAAAACCTGTTTAGATTTGGAGATAGACCTTCAGGTTTTTCATCATTTTCTGCATGAATTATACATTGACCACGTTCCAGCGTGGTCAGTTTGCAGCATTCTGTTATTTTGTTTGACAGAGTGTCTTGTTGAGAACATATGTAGGACATGATTTTTTCCTGCAACAGGGAAAATAAAGTATAAGTTTTAAAGATTTATTCTTTAATAAAGGATCTCAAAGCCAGCTTTAGAAAAAGGA
+
BCCCCFFFFFFFGGGGGGGGGGHHHHHHHHHHHHHHHHHHHHHHHHHHHHHGGHHHHHHHHIHIHHHHHHHHHHHHHHHHHHHHHHGHHHHHHHGFGGHHHHHHHHHGHHHHHHHHHHHHHHHHHHHHHHHHHHHHHHHHHHHHHHHHHHHGHHHHHHHHHHHHHHHHHGHHHHHHHHHHHGGHHHHHHHHGHHHHHGGHHHHHHHHHHGHHHHHHHFHHHGHHHHHHHGHHHHHHHGHHHHHHHGGHGGH
@M05620:45:000000000-G6HP7:1:1101:10886:4426 1:N:0:165
AGATTACTGCAACAGTTCCCCCTGGACCTGGAAAAGTTTCTTGCCTGGCTTACAGAAGCTGAAACAACTGCCAATGTCCTACAGGATGCTACCCGTAAGGAAAGGCTCCTAGAAGACTCCAAGGGAGTAAAAGAGCTGATGAAACAATGGCAAGTAAGTCAGGCATTTCCGCTTTAGCACTCTTGTGGATCCAATTGAACAATTCTCAGCATTTGTACTTGTAACTGACAAGCCAGGGACAAAACAAAGAT
+
AAABBFFFFFFFGGFBGGGGGGGFHGGHHHHGFHHHHHHHGHHHHHHHHHHHHHDEFGFHHHHHHHHHHHHHF3GGFGHHHHGHHHHHHHHHHHGFGGHHGGGHHHHHGHHHHGHEGHHHHGHGEEGFHHHHHGHHHGDGHHHGHFEHFFGGHGHHHGHHHHGHHHHHGHGGGGG1FHHHHHHHHHHGHHHHHHHHHGHFFCGHHHHFHGGHHHHGFHGHFHFCFHHHHHHHEGFGGGGGG.9CFFAFFGC
@M05620:45:000000000-G6HP7:1:1101:21759:4427 1:N:0:165
CATCCTGACCCTGAAGTACCCCATTGAGCATGGCATCGTCACCAACTGGGACGACATGGAGAAGATCTGGCACCACACCTTCTACAACGAGCTGCGCGTGGCCCCGGAGGAGCACCCAGTGCTGCTGACCGAGGCCCCCCTGAACCCCAAGGCCAACAGAGAGAAGATGACTCAGGTGAGGCTCGGCCGACGCCCGTGCTCCTCCCGTCCTTTCCCCAGTCATTTTCTGCCCGGCTTGATTTCTGACATTA
+
BBBBBFFFFFFFFGGGGGGGGGGHHFGHGFHHHHHHHGHHGGHHHGHH3AFGAFGGGHBGGFGEHGHHHFHHGGHHEGGHHHHBGHHHEGDGGHHGGGGGFGHHGGCGGGGGHHHHGGGHFDHHGGGHHHCGGGFGGGGGGCFHHHGGDGGGGHGGGGFFFGGGFFEGFGGB9BBBFBCFGFEFFAAF@@B-BFF@D9AE/BFFFF.EDFFFFBBBFF.FFFFFFFFFBFFFFABDC;.BFFFFFFFFFF/
@M05620:45:000000000-G6HP7:1:1101:19599:4435 1:N:0:165
AAACCAAGCAGACACTCACCGCTCCCTCGCCACAGGCCAATAGTTTGTCCTCACTGAGTTGGCAACAAGTGGCTGCTGTGGCTGCCATTTTTCTGGTGATGGCCATCAGCTCCGACGAGGTCAGCTGGGGGGCTTTCTTTGTGTAAGCAACGAGAAACCTGAAAGAAGCATTTTTTAACTAAGTCCTGCTGAGTCATTCATGAGTTTTTAGCCGCCTTGCTTCTTCTCACAGACTCTCTACTCTCATGCCA
+
ABBBBABFBFFFGGGGGGGGGGGGGGHHGGGGGHHHGGGHHFHHHHHHHHHHHHHHHHHHHHHHHHHGHHHHGHGGHHHHGHHGGHHHHHHHHHHHHHHHHHHHGHHHHHHHHGGGFGGGBGHHHHHHGCFGGGGGGGGGGGGGGGFFFFFFFFFFFFFFFFFFFFFFFFFFFFFFFFFFFBFFFFFFFFFFFFFFF9FFFFFFFFFFFFFFFFFFFFFFFFFFFFFFFFFFFFFFFFFFFFFFFFFBFFF
@M05620:45:000000000-G6HP7:1:1101:10875:4441 1:N:0:165
AGATTACTGCAACAGTTCCCCCTGGACCTGGAAAAGTTTCTTGCCTGGCTTACAGAAGCTGAAACAACTGCCAATGTCCTACAGGATGCTACCCGTAAGGAAAGGCTCCTAGAAGACTCCAAGGGAGTAAAAGAGCTGATGAAACAATGGCAAGTAAGTCAGGCATTTCCGCTTTAGCACTCTTGTGGATCCAATTGAACAATTCTCAGCATTTGTACTTGTAACTGACAAGCCAGGGACAAAACAAAGAT
+
ABABCFFFFFFFGGGGGGGGGGGFHHHHHHHGGHHHFHHHHHHHHHHHHHHHHHFHHHHHHHHGHGHHHHHHFHHHHHHHHHGHHHHHHHHHHHGGGGHHGFHHHHHHGHHHHHHGHHHHGGHGEFGEHHHHHFHHHHFHHGHHHGHHFFGGHGHHHHHHHHHHHHHHHHGGGGGHHHHHHHHHHGGGHHHHHFHHHGHHHHHHHHHDGHFHHHHHHHHGHHHGHHHHHHHHHGGGGGGGGGFGGGGGGGF
@M05620:45:000000000-G6HP7:1:1101:19582:4447 1:N:0:165
AAACCAAGCAGACACTCACCGCTCCCTCGCCACAGGCCAATAGTTTGTCCTCACTGAGTTGGCAACAAGTGGCTGCTGTGGCTGCCATTTTTCTGGTGATGGCCATCAGCTCCGACGAGGTCAGCTGGGGGGCTTTCTTTGTGTAAGCAACGAGAAACCTGAAAGAAGCATTTTTTAACTAAGTCCTGCTGAGTCATTCATGAGTTTTTAGCCGCCTTGCTTCTTCTCACAGACTCTCTACTCTCATGCCA
+
CCCCCCCFCFFFGGGGGGGGGGGGGGHHGGGGGGHHGGHHHHHHHHHHHHHHHHHHHHGHHHHHHHHHHHHHGHGGHHHHHHHGGHHHHHHHHHHHHHHHHHHHHHHHHHHHHGGGGGGGGHHHHHHHGGGGGGGGGGGGGGGGGGFFFFFFFFFFFFFFFFFFFFFFFFFFFFFFFFFFFFFFFFFFFFFFFFFFFFFFFFFFFFFFFFFFFFFFFFFFFFFFFFFFFFFFFFFFFFFFFFFFFFFFFFF
@M05620:45:000000000-G6HP7:1:1101:7193:4449 1:N:0:165
ATCTCTATCTCCTAAAAACCTGTTTAGATTTGGAGATAGACCTTCAGGTTTTTCATCATTTTCTGCATGAATTATACATTGACCACGTTCCAGCGTGGTCAGTTTGCAGCATTCTGTTATTTTGTTTGACAGAGTGTCTTGTTGAGAACATATGTAGGACATGATTTTTTCCTGCAACAGGGAAAATAAAGTATAAGTTTTAAAGATTTATTCTTTAATAAAGGATCTCAAAGCCAGCTTTAGAAAAAGGA
+
ABBBBFFFFFFFGGGGGGGGGGHHHHHHHHHHHHHHHHHHHHHHHHHHHHHGGHHHHHHHHHHHGHHHHHHHHHHHHHHHHGHHHHGHHHHHHHGFGGHHHHFHHHHHHHHHHHHHFHHHHHHHHHHHHHHHHHGHHHHHHHHHGHHHHHHHHHHHHHHHHHHHHHHHHGHHHHHHGHHHHGEHHHGGHHGGHHHGHDGGHHHHHGGHHGHGHHHHHHGHGGFHHHHGGFDFHHHFGGGHHHHFFGHHGFC
@M05620:45:000000000-G6HP7:1:1101:7171:4450 1:N:0:165
ATCTCTATCTCCTAAAAACCTGTTTAGATTTGGAGATAGACCTTCAGGTTTTTCATCATTTTCTGCATGAATTATACATTGACCACGTTCCAGCGTGGTCAGTTTGCAGCATTCTGTTATTTTGTTTGACAGAGTGTCTTGTTGAGAACATATGTAGGACATGATTTTTTCCTGCAACAGGGAAAATAAAGTATAAGTTTTAAAGATTTATTCTTTAATAAAGGATCTCAAAGCCAGCTTTAGAAAAAGGA
+
ABCCBFFFFFFFGGGGGGGGGGGHHHHHHHHHHGHHHHHHHHHHHHHHHHHGGHHHHHHHHHHIHHHHHHHHHHHHHHHHHFHHHHGHHHHHHHGFGGHHHHHHHHGFHGHHHHHHHHHHHHHHHHHHHHGHHHHHHHHHHHHHHHHHHHHHHHHHHHHGGHHHHHHHHGHHHHFHHHHGHGGHGFHHGGGGHHHGF>GHHHGHHHHHHHHHHHHHHHHHHFHHHHHGHFFHG<CGCEHHHHHHFGHHGGC
@M05620:45:000000000-G6HP7:1:1101:19980:4500 1:N:0:165
ATCTCTATCTCCTAAAAACCTGTTTAGATTTGGAGATAGACCTTCAGGTTTTTCATCATTTTCTGCATGAATTATACATTGACCACGTTCCAGCGTGGTCAGTTTGCAGCATTCTGTTATTTTGTTTGACAGAGTGTCTTGTTGAGAACATATGTAGGACATGATTTTTTCCTGCAACAGGGAAAATAAAGTATAAGTTTTAAAGATTTATTCTTTAATAAAGGATCTCAAAGCCAGCTTTAGAAAAAGGA
+
CCCCCFFFFFFFGGGGGGGGGGHHHHHHHHHHHHHHHHHHHHHHHHHHHHHGGHHHHHIHHHIIIHHHHHHHHHHHHHHHHHHHHHGHHHHHHHGGGGHHHHHHHHHHHHHHHHHHHHHHHHHHHHHHHHHHHHHHHHHHHHHHGHHHHHHHHHHHHHHHHHHHHHHHHGHHHHGHHHHHHGGHHHGHHHHGHHHHHGGHHHHHHHHHHHHHHHHHHGHHHFHHHHHHHHHHHHHHGGHHHHHBGGFHGGH
@M05620:45:000000000-G6HP7:1:1101:20829:4519 1:N:0:165
ATCTCTATCTCCTAAAAACCTGTTTAGATTTGGAGATAGACCTTCAGGTTTTTCATCATTTTCTGCATGAATTATACATTGACCACGTTCCAGCGTGGTCAGTTTGCAGCATTCTGTTATTTTGTTTGACAGAGTGTCTTGTTGAGAACATATGTAGGACATGATTTTTTCCTGCAACAGGGAAAATAAAGTATAAGTTTTAAAGATTTATTCTTTAATAAAGGATCTCAAAGCCAGCTTTAGAAAAAGGA
+
AAAAA@@FD@FDAGGF11EE11FEAGABGFHDBGAAGED11AEFHHHHFGHEEA2ABBAGGF2AAAGBDAFAAGHF2FAG1FE1AAEFACB2@GEFCEFGHGGHHF1GCCGG2@FFBFBBB2FGGHHHHHHFF0B>FDDHHFE02BFGEC<GEGHHHHFHHFHD2FHHD@CGHF1G<FHFH//0<0??D<<?FD<1><=<<F11<1<1=1FGFHHHH0G0=DD0<GHFHHHF0CCFGGCCGHHH0CHFGE/
@M05620:45:000000000-G6HP7:1:1101:20846:4528 1:N:0:165
ATCTCTATCTCCTAAAAACCTGTTTAGATTTGGAGATAGACCTTCAGGTTTTTCATCATTTTCTGCATGAATTATACATTGACCACGTTCCAGCGTGGTCAGTTTGCAGCATTCTGTTATTTTGTTTGACAGAGTGTCTTGTTGAGAACATATGTAGGACATGATTTTTTCCTGCAACAGGGAAAATAAAGTATAAGTTTTAAAGATTTATTCTTTAATAAAGGATCTCAAAGCCAGCTTTAGAAAAAGGA
+
ABABBFFFFFFFGGGFGGGGGGGHFHHHHHHHHHGHHCH5FGHHHHHBGHHGGHGHHGHHGHHFHHHHHGFHHHHHHHHHHGHHHHGGGHHFHGGGGGHHGHHHHFFFHHHHHHHGHHHHHHHHHHGHHHHFFHHHHHHHHHHHHHHHHFGHHHHHHHHHHHFFHGHHHGHHHHHHHHGHGGGFGBGFBGGHHHGHHHHHHHH1FFGFHHHHHHHHHHHFB0DB/DCHHHGFHHHFGFFHHHHHFF/GGGC
@M05620:45:000000000-G6HP7:1:1101:13794:4534 1:N:0:165
ATCTCTATCTCCTAAAAACCTGTTTAGATTTGGAGATAGACCTTCAGGTTTTTCATCATTTTCTGCATGAATTATACATTGACCACGTTCCAGCGTGGTCAGTTTGCAGCATTCTGTTATTTTGTTTGACAGAGTGTCTTGTTGAGAACATATGTAGGACATGATTTTTTCCTGCAACAGGGAAAATAAAGTATAAGTTTTAAAGATTTATTCTTTAATAAAGGATCTCAAAGCCAGCTTTAGAAAAAGGA
+
AABCCFFFFFFFGGGGGGGGGGGHHHHHHHHHHHHGHHHHHHHHHHHHHHHGGHHHHHIHHHIHHHHHHHHHHGHGHHHHHGHHGHGHHHHHHHGFGGHHFHHHHHHHHHHHHHHHHHHHHHHHHHHHGHGHHHHHHHHHHHHHHHHHHHHHHHHHHHHHHHHHHHHHHGHHHHHHHHHHHGGGHHHGHHHFGHHHHFGHHGHGHGHHHGHHHHHHHGHGGFGHHHHGHGHHHHHHHGHHHHHHGHGHGGH
@M05620:45:000000000-G6HP7:1:1101:8625:4553 1:N:0:165
ATCTCTATCTCCTAAAAACCTGTTTAGATTTGGAGATAGACCTTCAGGTTTTTCATCATTTTCTGCATGAATTATACATTGACCACGTTCCAGCGTGGTCAGTTTGCAGCATTCTGTTATTTTGTTTGACAGAGTGTCTTGTTGAGAACATATGTAGGACATGATTTTTTCCTGCAACAGGGAAAATAAAGTATAAGTTTTAAAGATTTATTCTTTAATAAAGGATCTCAAAGCCAGCTTTAGAAAAAGGA
+
AA?ABBFFFBFBFGGGGGGGGGGHHHHGHGFHGHHHBGFHHHHHHHHHGFHFGHHHGHHHHHHHHHHGHFHHHFHHHFHHHHGHHHFHHFEGGFEEGGGFDGGHHHHHHHGGGHHHFGHHHHHHEHHHFHHHHHHGHHHGHHHHGHHHHHHGFHGHGHFGCGHHFHHHDGGHHHFGHHFGHGEHHEHHFFG1FGHFG<FGHFEGHGHHGHHHHHHHEDGFGFFHGHH0GFFGFFHHGGGHHHHGFCFF.CC
@M05620:45:000000000-G6HP7:1:1101:6827:4559 1:N:0:165
ATCTCTATCTCCTAAAAACCTGTTTAGATTTGGAGATAGACCTTCAGGTTTTTCATCATTTTCTGCATGAATTATACATTGACCACGTTCCAGCGTGGTCAGTTTGCAGCATTCTGTTATTTTGTTTGACAGAGTGTCTTTTTGAGAACATATGTAGGACATGATTTTTTCCTGCAACAGGGAAAATAAAGTATAAGTTTTAAAGATTTATTCTTTAATAAAGGATCTCAAAGCCAGCTTTAGAAAAAGGA
+
ABAABBFFFFFFGGGGGGGGGGGHHHHHHHHHHHHHHHHHHHHHHHHHHHHGGHHHHHHHHHHHHHHHHHHHHGHHHHHHHGHHGHGHHHHHHHGGGGHHGHHHHHHGHHGHHHHHHHHHHHHHHHHHGHHHHHHHHHHHHHHGGGHHHHHHHHHHHHHHHHHHHHHHHGHHHHHHHHHHHGGHGHHHGGGGHHHHGFGHHHFHHHHHHGHHHGHHGHGFHFHGHHHGHEGFHGGHCEHHHHHHGHG.EGF
@M05620:45:000000000-G6HP7:1:1101:11864:4565 1:N:0:165
AGATTACTGCAACAGTTCCCCCTGGACCTGGAAAAGTTTCTTGCCTGGCTTACAGAAGCTGAAACAACTGCCAATGTCCTACAGGATGCTACCCGTAAGGAAAGGCTCCTAGAAGACTCCAAGGGAGTAAAAGAGCTGATGAAACAATGGCAAGTAAGTCAGGCATTTCCGCTTTAGCACTCTTGTGGATCCAATTGAACAATTCTCAGCATTTGTACTTGTAACTGACAAGCCAGGGACAAAACAAAGAT
+
ACCCCFFFFFFFGGGGGGGGGGGGHHHHHHGGFGHHGHHHHHHHHHHHHHHHHGFFHBGHHHHHHHGHHHHHHHHHFHHHHHHHHHHHHHHHHHGEGGHHHHHHHHHHGGHHHHHHHHHHHGHGGGGEGHHHFGHHHHHGHHGFHHHHHHHGHGHFHHHHHHHHGHHHHHGGGGGHHGHHHHHHGGHFHHHHFGHHGHHHHHHHHHHHHGHHHHHHHHHHHGHHHHHHFGFHHGGGGFGGGGGGGGGGEF0
@M05620:45:000000000-G6HP7:1:1101:6805:4565 1:N:0:165
ATCTCTATCTCCTAAAAACCTGTTTAGATTTGGAGATAGACCTTCAGGTTTTTCATCATTTTCTGCATGAATTATACATTGACCACGTTCCAGCGTGGTCAGTTTGCAGCATTCTGTTATTTTGTTTGACAGAGTGTCTTTTTGAGAACATATGTAGGACATGATTTTTTCCTGCAACAGGGAAAATAAAGTATAAGTTTTAAAGATTTATTCTTTAATAAAGGATCTCAAAGCCAGCTTTAGAAAAAGGA
+
BCBBCFFFFFFFGGGGGGGGGGGHHHHHHHHHHGHHHHHHHHHHHHHHHHHGGHHHHHHHHIHHHHHHHHHHHHHHHHHHHGHHHHGHHHHHHHGFGGHHHHHHHHHGHGHHHHHHHHHHHHHHHHHHGHGHHHHHHHHHHHHGFGGHHHHHHHHHHHHHHHHHHHHHHGHHHHHHHHFGHGGHHHHHFGGGHHHHG>GHHHHHGGHHHHHHHHHHHHHHGFHHHHHGFFFHHCGHGEHHHHHEGFFHGGF
@M05620:45:000000000-G6HP7:1:1101:15866:4566 1:N:0:165
AGATTACTGCAACAGTTCCCCCTGGACCTGGAAAAGTTTCTTGCCTGGCTTACAGAAGCTGAAACAACTGCCAATGTCCTACAGGATGCTACCCGTAAGGAAAGGCTCCTAGAAGACTCCAAGGGAGTAAAAGAGCTGATGAAACAATGGCAAGTAAGTCAGGCATTTCCGCTTTAGCACTCTTGTGGATCCAATTGAACAATTCTCAGCATTTGTACTTGTAACTGACAAGCCAGGGACAAAACAAAGAT
+
BBCCCFFFFFFFGGGGGGGGGGGGHHHHHHHHHHHHGHHHHHHHHHHHHHHHHHGHHHHHHHHHHHHHHHHHHHHHHHHHHHHHFGHHHHHHHHGGGGHHHHHHGHHHGHHHHHHHHHHHFGHGGGGGFHHHHGHHHHHHHHHHHHHHHHHHHGHHHHHHHHHHHHHHHHGGGGGHHHHHHHHHHGHGHHHHGHHHHHHGGHHHHHHHHHHHHHHHHGHHHHHHHHHHHHHHHGGGGGGGGGGGGGGGGGF
@M05620:45:000000000-G6HP7:1:1101:8614:4570 1:N:0:165
ATCTCTATCTCCTAAAAACCTGTTTAGATTTGGAGATAGACCTTCAGGTTTTTCATCATTTTCTGCATGAATTATACATTGACCACGTTCCAGCGTGGTCAGTTTGCAGCATTCTGTTATTTTGTTTGACAGAGTGTCTTGTTGAGAACATATGTAGGACATGATTTTTTCCTGCAACAGGGAAAATAAAGTATAAGTTTTAAAGATTTATTCTTTAATAAAGGATCTCAAAGCCAGCTTTAGAAAAAGGA
+
CCCCCFFFFFFFGGGGGGGGGGHHHHHHHHHHHHHHHHHHHHHHHHHHHHHGGHHHHHIHIIHHHHHHHGHHHHHHHHHHHHHHHHGGHHHHHHGGGGHHFHGHHHHHHHGHHHHHHHHHHHHHGHHHGGFHHHHHHHHHHHHHHHGHHHHGHHHHHHHHHHHHHHHHHGHHHHHHHHHHHGGGHHHHHGHGGHHHHGHHHGGHHHHHHHHHHHHHGGHHHGHHHHHGHGGGHHHHHGHHHHHGGGGHGGH
@M05620:45:000000000-G6HP7:1:1101:15884:4572 1:N:0:165
AGATTACTGCAACAGTTCCCCCTGGACCTGGAAAAGTTTCTTGCCTGGCTTACAGAAGCTGAAACAACTGCCAATGTCCTACAGGATGCTACCCGTAAGGAAAGGCTCCTAGAAGACTCCAAGGGAGTAAAAGAGCTGATGAAACAATGGCAAGTAAGTCAGGCATTTCCGCTTTAGCACTCTTGTGGATCCAATTGAACAATTCTCAGCATTTGTACTTGTAACTGACAAGCCAGGGACAAAACAAAGAT
+
AA?AADFFFFFFGGGGGGGGGGGGHHHHHHHHHHHHGHHHHHHHHHHHHHHHHHHHHHHHHHHHHHHHHHHHHHHHHHHHHHFHFGHHHHHHHHGGGGHGGGGGFHHHGHHHHHHHHHHHFFBFGAFGHHHHHGHHHHGHGHHHHHHHHHHHGGGGFHGHGGFHHHHGHHGGFGGHHHHHHHHHHGFGHHHHHHHHHGGFHHHHHHHHHGHHHHHHHFGHHHHHHGHHHFGHFGFGGGGGEGFFCEGGGGC
@M05620:45:000000000-G6HP7:1:1101:10616:4574 1:N:0:165
AGATTACTGCAACAGTTCCCCCTGGACCTGGAAAAGTTTCTTGCCTGGCTTACAGAAGCTGAAACAACTGCCAATGTCCTACAGGATGCTACCCGTAAGGAAAGGCTCCTAGAAGACTCCAAGGGAGTAAAAGAGCTGATGAAACAATGGCAAGTAAGTCAGGCATTTCCGCTTTAGCACTCTTGTGGATCCAATTGAACAATTCTCAGCATTTGTACTTGTAACTGACAAGCAGGGACAAAACAAAGATC
+
AAAAAFFFD5FFFGFBGGGFGFGFGFGGHHFGFGHHFGHHHHHHHHHHHHHFHHFGHHHHGHGHHGHHHHHHHHHHHHHHHHFHHFHHHHHHHHGEGGHHHHHHGHHHFHFHHHHHHHHHHHHGAEFEFBFGHEHHHGFFGHHHGHHHFFGFGGGHHGHHHHHHHHHHHHGGGGGHHGHHHHHHHHFCGFHHHFHFHFHHHHHHHHHFF<GHHHHHHFFHHHGFGHHHBGGHGHGGGGGGGGGFGFFGGGF
@M05620:45:000000000-G6HP7:1:1101:6810:4582 1:N:0:165
ATCTCTATCTCCTAAAAACCTGTTTAGATTTGGAGATAGACCTTCAGGTTTTTCATCATTTTCTGCATGAATTATACATTGACCACGTTCCAGCGTGGTCAGTTTGCAGCATTCTGTTATTTTGTTTGACAGAGTGTCTTTTTGAGAACATATGTAGGACATGATTTTTTCCTGCAACAGGGAAAATAAAGTATAAGTTTTAAAGATTTATTCTTTAATAAAGGATCTCAAAGCCAGCTTTAGAAAAAGGA
+
BCCCCFFFFFFFGGGGGGGGGGHHHHFHHHHHHHHHHHHHHHHHHHHHHHHGGHHHHHHHHHHHHHGHHHHHHHHHHHHHHHHHHHGHHHHHHHGGGGHHHHHHHHHHHHHHHHHHHHHHHHHHHHHHHHGHHHGHHHHHHHHGGGHHHHHHHHHHHHHHHHHHHHHHHGHHHHHHHHHHHGGHHHHHGGHHHHHHHHHHHHHHHHHHHHHHHHHHHGHHHHDFHHHGHHHHHHHHHGHHHHHHHGHHAGF
@M05620:45:000000000-G6HP7:1:1101:11864:4583 1:N:0:165
AGATTACTGCAACAGTTCCCCCTGGACCTGGAAAAGTTTCTTGCCTGGCTTACAGAAGCTGAAACAACTGCCAATGTCCTACAGGATGCTACCCGTAAGGAAAGGCTCCTAGAAGACTCCAAGGGAGTAAAAGAGCTGATGAAACAATGGCAAGTAAGTCAGGCATTTCCGCTTTAGCACTCTTGTGGATCCAATTGAACAATTCTCAGCATTTGTACTTGTAACTGACAAGCCAGGGACAAAACAAAGAT
+
CDCDCFFFFFFFGGGGGGGGGGGGHHHHHHHHHHHHHHHHHHHHHHHHHHHHHHHHHHHHHHHHHHHHHHHHHHHHHHHHHHHHHHHHHHHHHHGFGGHHHHHHHHHHGHHHHHHHHHHHHGHGGHGFHGHHHGHHHHHHHHHHHHHHHHHGHGHHHHHHHHHHHHHHHHGGGGGHGHHHHHHHHHHGHHHHHHHHHHHGGHHHHHHHHHHHHHHHHHHHHHHHHHHHHFHHHGGGGGGGGGGGGGGFGGF
@M05620:45:000000000-G6HP7:1:1101:6827:4584 1:N:0:165
ATCTCTATCTCCTAAAAACCTGTTTAGATTTGGAGATAGACCTTCAGGTTTTTCATCATTTTCTGCATGAATTATACATTGACCACGTTCCAGCGTGGTCAGTTTGCAGCATTCTGTTATTTTGTTTGACAGAGTGTCTTTTTGAGAACATATGTAGGACATGATTTTTTCCTGCAACAGGGAAAATAAAGTATAAGTTTTAAAGATTTATTCTTTAATAAAGGATCTCAAAGCCAGCTTTAGAAAAAGGA
+
BBBBBFFFFFFFGGGGGGGGGGHHHHGHHHHGHHHHHHHHHHHHHHHHHHHGGHHHHHHHHHHHGHHHHHHHHHHHHHHHHHHHHHGHHHHHHHGGECHGHHGHHHHHHHHHHHHFHHHHHHHHHHHHHHHFHHHHHHHHHHHGGGHHHHHHHHHHHHHHHHHHHHHHHGHHHHHHHHHHHGGHHHHHGGHHHHHHHGHHHHHHHHHHHHHHHHHHHHHHHGDDHHHHHHHHHHHHHGHHHHGFHHHHFDG
@M05620:45:000000000-G6HP7:1:1101:15875:4587 1:N:0:165
AGATTACTGCAACAGTTCCCCCTGGACCTGGAAAAGTTTCTTGCCTGGCTTACAGAAGCTGAAACAACTGCCAATGTCCTACAGGATGCTACCCGTAAGGAAAGGCTCCTAGAAGACTCCAAGGGAGTAAAAGAGCTGATGAAACAATGGCAAGTAAGTCAGGCATTTCCGCTTTAGCACTCTTGTGGATCCAATTGAACAATTCTCAGCATTTGTACTTGTAACTGACAAGCCAGGGACAAAACAAAGAT
+
AAAAAFFFDFFFGGGFGGGGGGGGDFHHHHHFHHHHFGHHHHHHHHHHHHHHHGFEGHHHHHHHHHHHHHHHHHHHHHHHHHFHBFGHHHHHHHGEGGHHFF3F1FGHGHGHHHFHHHHHHF3?E?EFFHHHHGHHHHHHHHFFGHHHGFHGHGGGHHGFGGFHEHHHHHGGGGGHHHFHHHGHH>FEGHHHGHHHHFHHFHGHGFHHFHFGGHHHGHHHHHHHHHHHHHHHGGFFEGGGGG/AAAEGBF;
@M05620:45:000000000-G6HP7:1:1101:9622:4589 1:N:0:165
CATCCTGACCCTGAAGTACCCCATTGAGCATGGCATCGTCACCAACTGGGACGACATGGAGAAGATCTGGCACCACACCTTCTACAACGAGCTGCGCGTGGCCCCGGAGGAGCACCCAGTGCTGCTGACCGAGGCCCCCCTGAACCCCAAGGCCAACAGAGAGAAGATGACTCAGGTGAGGCTCGGCCGACGCCCGTGCTCCTCCCGTCCTTTCCCCAGTCATTTTCTGCCCGGCTTGATTTCTGACATTT
+
CCCDEFFFFFFFGGGGGGGGGGGHHHHHHHHHHHHHHGHHHGHHHGHHHHHHGGGGGHHHHHHHHHHHHHHHHGHHHGGHHHHHHHHHGGGGGHHGGGFGGGHHGGGGGGGGHHHHGGHGHHHHHHHHHHGGGGGGGGGGGGHHHHGGGGHGHHGGGGGGGGGGGGGFGGGGGGGGGGGGGGGGFFFFFFFFFFFFFFFFFFFFFFFEFFDFFFFFFFBFFFFFFFFFFEFFDFFFFFBFFFFFFBFFFF1
@M05620:45:000000000-G6HP7:1:1101:10610:4592 1:N:0:165
AGATTACTGCAACAGTTCCCCCTGGACCTGGAAAAGTTTCTTGCCTGGCTTACAGAAGCTGAAACAACTGCCAATGTCCTACAGGATGCTACCCGTAAGGAAAGGCTCCTAGAAGACTCCAAGGGAGTAAAAGAGCTGATGAAACAATGGCAAGTAAGTCAGGCATTTCCGCTTTAGCACTCTTGTGGATCCAATTGAACAATTCTCAGCATTTGTACTTGTAACTGACAAGCAGGGACAAAACAAAGATC
+
BBAABFFFFFFFGGGGGGGGGGGGHHHHHHHHFHHHFGHHHHHHHHHHHHHHHHGHHHHHHHHHHGHHHHHHHGHHHHHHHHFHHHHHHHGHHHGGGGHHHHHGHHHHGHHHHHHHHHHHHHHGDEGEHFHHHEGHHGFGHHHHHGHHFFHHHGGHHGHHHHHHHHHHHHGGGGGHHHHHHHHHHGFFHHHHHHFHHFHHHHHHHHHDDCFHHGHHHHHHHHHFHHHHGHGHGHGEGEGGGGFGGGGGGGF
@M05620:45:000000000-G6HP7:1:1101:12694:4607 1:N:0:165
ATCTCTATCTCCTAAAAACCTGTTTAGATTTGGAGATAGACCTTCAGGTTTTTCATCATTTTCTGCATGAATTATACATTGACCACGTTCCAGCGTGGTCAGTTTGCAGCATTCTGTTATTTTGTTTGACAGAGTGTCTTGTTGAGAACATATGTAGGACATGATTTTTTCCTGCAACAGGGAAAATAAAGTATAAGTTTTAAAGATTTATTCTTTAATAAAGGATCTCAAAGCCAGCTTTAGAAAAAGGA
+
BBBBBFFFFFFFGFGFFGGGGGHHHHHHHHHHHHHGHGHHHHHHHHHHHHHGGHGHHHHHHHHHHHHHHHHHHHHHHHHHHHHHHHGHHHHHHHFEEGHHHHHHHHHHGHHHHHHHHHHHHHHHHHHHHHHHHHHHHHHHHHHHHHHHHHHHHHHHHHHHHGGFHHHHHGHHHHHHHHHHHGGHHHGHHHHHHHHHHHGHHGH<GHHHHHHHHHHHHHHHFHHHFHHHHHHHHHHHGGHHHHHHHHHHGGC
@M05620:45:000000000-G6HP7:1:1101:17753:4611 1:N:0:165
ATCTCTATCTCCTAAAAACCTGTTTAGATTTGGAGATAGACCTTCAGGTTTTTCATCATTTTCTGCATGAATTATACATTGACCACGTTCCAGCGTGGTCAGTTTGCAACATTCTGTTATTTTGTTTGACAGAGTGTCTTGTTGAGAACATATGTAGGACATGATTTTTTCCTGCAACAGGGAAAATAAAGTATAAGTTTTAAAGATTTATTCTTTAATAAAGGATCTCAAAGCCAGCTTTAGAAAAAGGA
+
BBBBBFFFFFFFGGGGGGGGGGHHHHHHHHHHHHHHHHHHHHHHHHHHHHHGGHHHHHHHHHHHHHHHHGHHHHHHHHHHHHHHHHGFGHHHHHGFGGHHHHHHHHHHFHHHHHHHHHHHHHHHHHHHHHHHHHHHHHHHHHHHHHHHHHHHHGHHHHHHHHGHHHHHHGHHHHHHHHHHHGGHHHGHHHHGHHHHHFGGHHHHHHHHHGHHGHHHHHHHGFHHHHHHHHHHHHHFHGHHHGHHGHHHGGG
@M05620:45:000000000-G6HP7:1:1101:24226:4613 1:N:0:165
CATCCTGACCCTGAAGTACCCCATTGAGCATGGCATCGTCACCAACTGGGACGACATGGAGAAGATCTGGCACCACACCTTCTACAACGAGCTGCGCGTGGCCCCGGAGGAGCACCCAGTGCTGCTGACCGAGGCCCCCCTGAACCCCAAGGCCAACAGAGAGAAGATGACTCAGGTGAGGCTCGGCCGACGCCCGTGCTCCTCCCGTCCTTTCCCCAGTCATTTTCTGCCCGGCTTGATTTCTGACATTA
+
ABBABFFFFFFFGGGFGGGGGGGHHHHFHGHHHHHHHGHHHGHGHGHGHHHHGFEGGHHFHGHGFGHHHHHFFFHFHEEHHHHHHHHHGGGEGGHGGGGGGGHHGGGFGGGGHHHHGGHHHHHHHHHHHHGGFGGFGGGGGGHHHHDGGGGEHHGGGGGGGGGGGGFGGGGGGGFFFFGGGGFGDFEDFFFF-B>>;AAEB/FFFFDAD:DFFFFFFFFBFFFFFFFFF;;;ADF;>=AFFFFFFE9BFF/
@M05620:45:000000000-G6HP7:1:1101:16317:4616 1:N:0:165
ATCTCTATCTCCTAAAAACCTGTTTAGATTTGGCGATAGACCTTCAGGTTTTTCATCATTTTCTGCATGAATTATACATTGACCACGTTCCAGCGTGGTCAGTTTGCAGCATTCTGTTATTTTGTTTGACAGAGTGTCTTGTTGAGAACATATGTAGTACATGATTTTTTCCTGCAACAGGGAAAATAAAGTATAAGTTTTACAGATTTATTCTTTAATAAAGTATCTCAAAGCCAGCTTTAGAAAAAGGA
+
>AAAAFFFFFFFGG1AFAEFGGHHHCFGGHHHC1AAE0A1BGHHHHHHHHHGGH2FH2GHHHHHGHHHBF1FGHHHHHHHHEGGBFEHHHH2@E/B/>FG2>GGHHHB1G0FHFBGHHEGGHHBBFG0>BFBBFE1F>EG1FG02BAGH01B2BB2G2BFGF><DGHHHGGHF1<01@0?GFEGAGD11FFFGF11GHFGG11=11<>FDDGFFHHDGG<<DB0=DGDDGEGHHGFHECHHBGFBGHHG./
@M05620:45:000000000-G6HP7:1:1101:10870:4617 1:N:0:165
ATCTCTATCTCCTAAAAACCTGTTTAGATTTGGAGATAGACCTTCAGGTTTTTCATCATTTTCTGCATGAATTATACATTGACCACGTTCCAGCGTGGTCAGTTTGCAGCATTCTGTTATTTTGTTTGACAGAGTGTCTTGTTGAGAACATATGTAGGACATGATTTTTTCCTGCAACAGGGAAAATAAAGTATAAGTTTTAAAGATTTATTCTTTAATAAAGGATCTCAAAGCCAGCTTTAGAAAAAGGA
+
BBCCCFFFFFFFGGGGGGGGGGHHHHHHHHHHHHHHHHHHHHHHHHHHHHHGGHHHHHHHIIIHIHHHHHHHHHHGHHHHHHHHHHGHHHHHHHGGGGHHHHGHHHHHHHHHHHHHHHHHHHHHHHHHHHHHHHHHHHHHHHHHHHHHHHHHHHHHHHHHHHHHHHHHHGHHHHHHHHHHHGGGHHHHHHHHHGHHHFHHHGHHHHHHHHHHHHHHHHHHHGHHHHHHHHHGHHHHHGHHHHHHHHHHGGG
@M05620:45:000000000-G6HP7:1:1101:16347:4618 1:N:0:165
ATCTCTATCTCCTAAAAACCTGTTTAGATTTGGAGATAGACCTTCAGGTTTTTCATCATTTTCTGCATGAATTATACATTGACCACGTTCCAGCGTGGTCAGTTTGCAGCATTCTGTTATTTTGTTTGACAGAGTGTCTTGTTGAGAACATATGTAGGACATGATTTTTTCCTGCAACAGGGAAAATAAAGTATAAGTTTTAAAGATTTATTCTTTAATAAAGGATCTCAAAGCCAGCTTTAGAAAAAGGA
+
BBAABFFFFFFFGGGGGGGGGGHHHHHHHHGHHHHHHHHHHHHHHGHHHHHGGHHHHHHHHHHHHHHHHHHHHHHHHGHHHHHHHHGHHHHGHHGGGGHHHHHHHHHGHHHHHHHHHHHHHHHHHHHHHHHHHHHHHHHHHHHHHHHHHHHHHHHHHHHHFHHHHHHHHGHHHHHHHFHHHGGHGHHHGHHGGHHHHFGHHGGHHHHHHHHHHHHHGHHHHHGHHGHFGFGHHHGGHGHHHHGHHHGHGGH
@M05620:45:000000000-G6HP7:1:1101:24213:4625 1:N:0:165
CATCCTGACCCTGAAGTACCCCATTGAGCATGGCATCGTCACCAACTGGGACGACATGGAGAAGATCTGGCACCACACCTTCTACAACGAGCTGCGCGTGGCCCCGGAGGAGCACCCAGTGCTGCTGACCGAGGCCCCCCTGAACCCCAAGGCCAACAGAGAGAAGATGACTCAGGTGAGGCTCGGCCGACGCCCGTGCTCCTCCCGTCCTTTCCCCAGTCATTTTCTGCCCGGCTTGATTTCTGACATTA
+
CCCCCFFFFFFFGGFGGDGGGGGHHHHHHHHHHHHHHGHHGGHGGGHGHHHHGGGGGHHFHGGHGHHHGHHHHGHHHGGHHHHHHGHHGGGGGHHGGGEGGGHHGGGGGGGGHHHHGGHFHHHHHHHHHHGGGGGGGGGGGGGHHHGGGGHGHHGGGGGFFGFFFFGFGGGGGGFGGGGGGGGGFFFFAAFFFFFF;ADFFFFFFFFFDD?BFFFFFB:;FFFFFFFFFFFFFFFFFFFFFFFFFBFFFF0
@M05620:45:000000000-G6HP7:1:1101:12704:4627 1:N:0:165
ATCTCTATCTCCTAAAAACCTGTTTAGATTTGGAGATAGACCTTCAGGTTTTTCATCATTTTCTGCATGAATTATACATTGACCACGTTCCAGCGTGGTCAGTTTGCAGCATTCTGTTATTTTGTTTGACAGAGTGTCTTGTTGAGAACATATGTAGGACATGATTTTTTCCTGCAACAGGGAAAATAAAGTATAAGTTTTAAAGATTTATTCTTTAATAAAGGATCTCAAAGCCAGCTTTAGAAAAAGGA
+
BBBBBFFFFFFFGGGGGGGEGGFFHHHHGHFGFHHGFHHGHHHHHHFHGHHGGHHHHFGGFHHHHHHGFHGHHHHGHGHFHFHHHFGFGHHGHHGEFGHHHHGHHHFFHHHHHHHHGFFHHHHHGHHHGFFHHHHHHHHHHHGHEHFHHHGHHGGGHHGHFHHHHHHHHFHHHHHHHHHHHGGFEGHGFFHFGFHHHFGHFFFFGEHHHGHHHHHHHHHFFBGHHHHHHGHHHBCGGGHHHHHGGHFHGGF
@M05620:45:000000000-G6HP7:1:1101:16333:4629 1:N:0:165
ATCTCTATCTCCTAAAAACCTGTTTAGATTTGGAGATAGACCTTCAGGTTTTTCATCATTTTCTGCATGAATTATACATTGACCACGTTCCAGCGTGGTCAGTTTGCAGCATTCTGTTATTTTGTTTGACAGAGTGTCTTGTTGAGAACATATGTAGGACATGATTTTTTCCTGCAACAGGGAAAATAAAGTATAAGTTTTAAAGATTTATTCTTTAATAAAGGATCTCAAAGCCAGCTTTAGAAAAAGGA
+
CCCDDFFFFFFFGGGGGGGGGGHHHHHHHHHHHHHHHHHHHHHHHHHHHHHGGHHHHHIHHIIHIHHHHHHHHHHHHHHHHHHHHHGHHHHHHHGFGGHHHHHHHHHHHHHHHHHHHHHHHHHHHHHHGHHHHHGHHHHHHHHHHHHHHHHHHHHHHHHHHHHHHHHHHGHHHHHHHHHHHGGGHHHGHGHHHHHHHHHHHGGHHHHHHHHHHHHHHHHHHHHHHHHHHGHGHHHHHGHHHHHHGFHHGGH
@M05620:45:000000000-G6HP7:1:1101:17737:4631 1:N:0:165
ATCTCTATCTCCTAAAAACCTGTTTAGATTTGGAGATAGACCTTCAGGTTTTTCATCATTTTCTGCATGAATTATACATTGACCACGTTCCAGCGTGGTCAGTTTGCAGCATTCTGTTATTTTGTTTGACAGAGTGTCTTGTTGAGAACATATGTAGGACATGATTTTTTCCTGCAACAGGGAAAATAAAGTATAAGTTTTAAAGATTTATTCTTTAATAAAGGATCTCAAAGCCAGCTTTAGAAAAAGGA
+
CCDCCFFFFFFFGGGGGGGGGGHHHHHHHHHHHHHHHHHHHHHHHHHHHHHGGHHHHHHHHHHIIHHHHHHHHHHHHHHHHHHHHHGHHHHHHHGGGGHHHHHHHHHHHHHHHHHHHHHHHHHHHHHHHHGHHHHHHHHHHHHHHHHHHHHHHHHHHHHHHHHHHHHHHGHHHHHHHHHHHGGHHHHHHHHHHHHHHHHHHHHHHHHHHHHHHHHHHHHHHHHHHHHHHGHGHHHHHGHHHHHHHHHHGGH
@M05620:45:000000000-G6HP7:1:1101:11190:4633 1:N:0:165
CATCCTGACCCTGAAGTACCCCATTGAGCATGGCATCGTCACCAACTGGGACGACATGGAGAAGATCTGGCACCACACCTTCTACAACGAGCTGCGCGTGGCCCCGGAGGAGCACCCAGTGCTGCTGACCGAGGCCCCCCTGAACCCCAAGGCCAACAGAGAGAAGATGACTCAGGTGAGGCTCGGCCGACGCCCGTGCTCCTCCCGTCCTTTCCCCAGTCATTTTCTGCCCGGCTTGATTTCTGACATTA
+
CCCCCFFFFFFFGGGGGFGGGGGHHHHHHHHHHHHHHGHHHGHHHGHHHHHHGGGGGHHHHHHHHHHHHHHHHGGHHGGHHHHHHHHHGGGGGHHGGGEFGGHHGGGGGGGGHHHHGGHGGHHHHHHGHHGGGGGGGGGGGGHHHHGGGDHFHHGGGGGGGGGGGGGGGGGGGGGGFFGGGGGGFFEFDFFFFFFFDFFFFFFFFFFFFFFFFFFFFFFFFFFFFFFFFFFFFFFFF@?FFFFFFFFFFF0
@M05620:45:000000000-G6HP7:1:1101:17755:4633 1:N:0:165
ATCTCTATCTCCTAAAAACCTGTTTAGATTTGGAGATAGACCTTCAGGTTTTTCATCATTTTCTGCATGAATTATACATTGACCACGTTCCAGCGTGGTCAGTTTGCAACATTCTGTTATTTTGTTTGACAGAGTGTCTTGTTGAGAACATATGTAGGACATGATTTTTTCCTGCAACAGGGAAAATAAAGTATAAGTTTTAAAGATTTATTCTTTAATAAAGGATCTCAAAGCCAGCTTTAGAAAAAGGA
+
BCCCCFFFFFFFGGGGGGGGGGGHHGHHHHHHHHHHHHHHHHHHHHHHHHHGGHHHHGIIIIIHIHHHHGHHHHHHHHHHHHHHHHGHHHHHHHGGGGHHHHHHHHHHFHGHHHHHHHHHHHHHHHHHGHHHHHGHHHHHHHHHHHGHHHHGHHHHHHHHFHHHHHHHHGHHHHHHHHHHHGFGHHHHGHHGGHHHHGHHHGHHHHHHHHHHHHHHGGHHHGHHHHHHHGHHHHHHHGHHHHHHHHHHGGG
@M05620:45:000000000-G6HP7:1:1101:22619:4639 1:N:0:165
TACCTGTACTGGGGAAGCATTTGAATATCCCCCCATGTGATGGGGACGGAGAACTGCTCCATAAACACAGGCAACGTGCCTAACTTTCCCGGGAAGATGAAGTCAAAGAGCGCGGAGGTTATTTTGCATCGGTGAGCCAGACAGAATGATCCGATGAGGGGTGCGAAACTATTTGAGGAAAGGAAGCACCTTTTTATTAAATTTACCTTTTAGCAATCGCCATTCCTACCCTAAAGATCGGAAGAGCACAC
+
CDCDDFFFFFFFGGGGGGGGGGHHHHHHHHHGGGGHHHHHHHHHGGGGGGGGHHHHHHHHHHHHHHHHHHHGGGHGHHHHHHHHHHHHHHGGGGEGHHHHHHGHHHHHHHHGGGGGGGEHHHHHHHGHHHGGGGGHHHGHHGHHHHHGDDHHHGGDFHHGG;EGGGGGGGGGGGGGGGFFGGGGGGGGGGGGGGGGHHHFFFFFFFFFFFFFFFFFFFFFFFFFFFFFFFFFFFFFFFFFFFFFFFFFFFA
@M05620:45:000000000-G6HP7:1:1101:22602:4642 1:N:0:165
TACCTGTACTGGGGAAGCATTTGAATATCCCCCCATGTGATGGGGACGGAGAACTGCTCCATAAACACAGGCAACGTGCCTAACTTTCCCGGGAAGATGAAGTCAAAGAGCGCGGAGGTTATTTTGCATCGGTGAGCCAGACAGAATGATCCGATGAGGGGTGCGAAACTATTTGAGGAAAGGAAGCACCTTTTTATTAAATTTACCTTTTAGCAATCGCCATTCCTACCCTAAAGATCGGAAGAGCACAC
+
ABBBBFFFFFFFGCGEEGGGGGGHHHBFHHHGGGGFH5BGHHHHGGGGCGCEGHHGHHHFHHHHHHHHHHHGHFHGHHEHHHGHHHHFEFA@@E@FEHGHFHFGHHFFFHFGGGGGGGCHGGHHHGFFFHGG<AAGGHEGFGHHHHHFFGHFHGGDFHHGGECEGGGAGBFFGGGGGGFFGGGGFFGBFCFGGGGGFFFFBFFFF/BFFFFFFFFFFFFFFDEFFFFFFFFFFFFFFFFF?.EDFFFFFFF
@M05620:45:000000000-G6HP7:1:1101:16330:4648 1:N:0:165
ATCTCTATCTCCTAAAAACCTGTTTAGATTTGGAGATAGACCTTCAGGTTTTTCATCATTTTCTGCATGAATTATACATTGACCACGTTCCAGCGTGGTCAGTTTGCAGCATTCTGTTATTTTGTTTGACAGAGTGTCTTGTTGAGAACATATGTAGGACATGATTTTTTCCTGCAACAGGGAAAATAAAGTATAAGTTTTAAAGATTTATTCTTTAATAAAGGATCTCAAAGCCAGCTTTAGAAAAAGGA
+
AABBCFFFFFFFGGGGGGGGGGGHHHHHHHHHHHHHHHHHHHHHHHHHGHHGGHHHHHHHHHHHHHHHHGHHHHHHHHHHHHHHHHGGHHHHEC@1BE?FGGBFHGGHHFHFHHFF@BBGHHHHFHHHFHHFCCFGHHHHHFHHFHAG3FFDBG4BFGFFGHF2BGHHHGGHFHFGHHHGHG/GHHHEHHHFG1FGF=GHHEHGGEGHGFDHHHHHFFGFHD=G/0GGBGGFFGHHF.0CH0CBFFFFAFB
@M05620:45:000000000-G6HP7:1:1101:20009:4653 1:N:0:165
ATCTCTATCTCCTAAAAACCTGTTTAGATTTGGAGATAGACCTTCAGGTTTTTCATCATTTTCTGCATGAATTATACATTGACCACGTTCCAGCGTGGTCAGTTTGCAGCATTCTGTTATTTTGTTTGACAGAGTGTCTTGTTGAGAACATATGTAGGACATGATTTTTTCCTGCAACAGGGAAAATAAAGTATAAGTTTTAAAGATTTATTCTTTAATAAAGGATCTCAAAGCCAGCTTTAGAAAAAGGA
+
ABBBBFFFFFFFGGGGGGGGGGFGHHHHHHHHHHHHHHHHHHHHHHHHHHHGGHHHHHHHHHHHHHHGHHHHHHHGHHHHHHHHHHGHHHHHHHGFEGHHHHHHHHGFHHHHHHHHHHHHHHHHHHHHGGGHHHHHHHHHHHHHHHGHHHHHHHHHHGHFFHHHHHHHHGHHHHHHHHHHHGEFHHHHGHHGHHHHHFGGHGFGHGHHHHHHHHHHHHHGGFHHHHFHHGHHHHFHHGFGHHHHHGGHDDC
@M05620:45:000000000-G6HP7:1:1101:10518:4657 1:N:0:165
AAACCAAGCAGACACTCACCGCTCCCTCGCCACAGGCCAATAGTTTGTCCTCACTGAGTTGGCAACAAGTGGCTGCTGTGGCTGCCATTTTTCTGGTGATGGCCATCAGCTCCGACGAGGTCAGCTGGGGGGCTTTCTTTGTGTAAGCAACGAGAAACCTGAAAGAAGCATTTTTTAACTAAGTCCTGCTGAGTCATTCATGAGTTTTTAGCCGCCTTGCTTCTTCTCACAGACTCTCTACTCTCATGCCA
+
CCCDDABFCFFFGGGGGGGGGGGGGGHHGGGGGHHHGGHHHGHHHHHHHHHHHHHHHHGHHHHHHHHHHHHHGHGGHHHHHHHGGHHHHHHHHHHHHHGHHHHHHHHHHHHHHGGGGGGGEGHHHHHHGGGGGGGGGGGGGGGGGGFFFFFFFFFFFFFFFFFFFFFFFFFFFFFFFFFFFFFFFFFFFFFFFFFFFFFHFFFFFFFHFFFFFFFFFFFFFHHFFFHFFFFFFFFFFFFFFFFHFFHFFFB
@M05620:45:000000000-G6HP7:1:1101:10511:4674 1:N:0:165
AAACCAAGCAGACACTCACCGCTCCCTCGCCACAGGCCAATAGTTTGTCCTCACTGAGTTGGCAACAAGTGGCTGCTGTGGCTGCCATTTTTCTGGTGATGGCCATCAGCTCCGACGAGGTCAGCTGGGGGGCTTTCTTTGTGTAAGCAACGAGAAACCTGAAAGAAGCATTTTTTAACTAAGTCCTGCTGAGTCATTCATGAGTTTTTAGCCGCCTTGCTTCTTCTCACAGACTCTCTACTCTCATGCCA
+
BBABCABFBFFFGGGGGGGGGGGGGGHHGGGGGHHHGGHHHHHHHHHHHHHHHHHHHHHHHHHGHHGHHGHHGHGGHGGHHHHGGHGHHHHHHHHHHHHHHHHHHHHHHHHHHGGGGGGGGHHHHHHHGGGGGGGGGGGGGGGGGGFFFFFFFFFFFFFFFFFFFFFFFFFFFFFFFFFFFFFFFFFFFFFFFFFFFFFFFFFFFFFFFFFFFFFFFFFFFFFFFFFFFFFFFFFFFFFFFFFFFFFFFFF
@M05620:45:000000000-G6HP7:1:1101:20662:4687 1:N:0:165
AAACCAAGCAGACACTCACCGCTCCCTCGCCACAGGCCAATAGTTTGTCCTCACTGAGTTGGCAACAAGTGGCTGCTGTGGCTGCCATTTTTCTGGTGATGGCCATCAGCTCCGACGAGGTCAGCTGGGGGGCTTTCTTTGTGTAAGCAACGAGAAACCTGAAAGAAGCATTTTTTAACTAAGTCCTGCTGAGTCATTCATGAGTTTTTAGCCGCCTTGCTTCTTCTCACAGACTCTCTACTCTCATGCCA
+
CCCCCCCFCFFFGGGGGGGGGGGGGGHHGGGGGHHHGGHHHHHHHHHHHHHHHHHHHHHHHHHHHHHHHGHHGHGGHHHHHHHGGHHHHHHHHHHHHHHHHHHHHHHHHHHHHGGGGGGGGHHHHHHHGGGGGGGGGGGGGGGGGGFFFFFFFFFFFFFFFFFFFFFFFFFFFFFFFFFFFFFFFFFFFFFFFFFFFFFFFFFFFFFFFFFFFFFFFFFFFFFFFFFFFFFFEFFFFFFFFFFFFFFFFFF
@M05620:45:000000000-G6HP7:1:1101:20656:4711 1:N:0:165
AAACCAAGCAGACACTCACCGCTCCCTCGCCACAGGCCAATAGTTTGTCCTCACTGAGTTGGCAACAAGTGGCTGCTGTGGCTGCCATTTTTCTGGTGATGGCCATCAGCTCCGACGAGGTCAGCTGGGGGGCTTTCTTTGTGTAAGCAACGAGAAACCTGAAAGAAGCATTTTTTAACTAAGTCCTGCTGAGTCATTCATGAGTTTTTAGCCGCCTTGCTTCTTCTCACAGACTCTCTACTCTCATGCCA
+
CCCBCCBFCFFFGGGGGGGGGGGGGGHHGGGGGHHGGGHHHHHHHHHHHHHHHHHHHHGHHHHFHHHHHFHHGHGGHHHHHHHGGHHHHHHHHHHHHHGHHHHHHHHHHHHHHGGGGGGGGHHHHHHHGGGGGGGGGGGGGGGGGGFFFFFFEFFFFFFFFFFFFFFFFFFFFFFFFFFFFFFFFFFFFFFFFFFBBFFFFFFFFFFFFFFFFFFFFFFFFFFFFFFFFFFFFFFFFFFFFFFFFFFFFFF
@M05620:45:000000000-G6HP7:1:1101:20699:4715 1:N:0:165
ATCTCTATCTCCTAAAAACCTGTTTAGATTTGGAGATAGACCTTCAGGTTTTTCATCATTTTCTGCATGAATTATACATTGACCACGTTCCAGCGTGGTCAGTTTGCAGCATTCTGTTATTTTGTTTGACAGAGTGTCTTGTTGAGAACATATGTAGGACATGATTTTTTCCTGCAACAGGGAAAATAAAGTATAAGTTTTAAAGATTTATTCTTTAATAAAGGATCTCAAAGCCAGCTTTAGAAAAAGGA
+
CCCCCFFFFFFFGGGGGGGGGGHHHHHHHHHHHHHHHHHHHHHHHHHHHHHGGHHHHHHHHHHHHHHHHHHHHHHHHHHHHHHHHHGHHHHHHHGFGGHHHHHHHHHHHHHHHHHHHHHHHHHHHHHHHHHHHHHHHHHHHHHHHHGHHHHHHHHHHHHHHHHHHHHHHGHHHHHHHHHHHGGGHHHHHHHHHHHGHFGHHHGHHHHHHHHHHHHHHHHHHHHHHHGHHHHGHFHHHGHHHHHHFGHHGGB
@M05620:45:000000000-G6HP7:1:1101:23379:4716 1:N:0:165
ATCTCTATCTCCTAAAAACCTGTTTAGATTTGGAGATAGACCTTCAGGTTTTTCATCATTTTCTGCATGAATTATACATTGACCACGTTCCAGCGTGGTCAGTTTGCAGCATTCTGTTATTTTGTTTGACAGAGTGTCTTGTTGAGAACATATGTAGGACATGATTTTTTCCTGCAACAGGGAAAATAAAGTATAAGTTTTAAAGATTTATTCTTTAATAAAGGATCTCAAAGCCAGCTTTAGAAAAAGGA
+
BBBBBFFFFFFFGGGGGGGGGGHHHHHHHHHHHCHHHHHFFHHHFHHHHHHGGHHHHHHHHHHHHHHHHGHHHFGHFHHHHHHHGHGGHHHHHHGFGGHHHHGHHHHHHHHHHHHHHHHHHHHHHHHHGHHHHHHHHHHHHHHHFHHHHHHHHHHHHHGHHHHHHHHHHGHHHHHHHHHGHGAFGHGHHHHHHHHHHGGHHHHHHGHHHHHHGHHHHGHHGFHHGHHHDDHHECGFHGHHHCGCGHHHGGG
@M05620:45:000000000-G6HP7:1:1101:23368:4731 1:N:0:165
ATCTCTATCTCCTAAAAACCTGTTTAGATTTGGAGATAGACCTTCAGGTTTTTCATCATTTTCTGCATGAATTATACATTGACCACGTTCCAGCGTGGTCAGTTTGCAGCATTCTGTTATTTTGTTTGACAGAGTGTCTTGTTGAGAACATATGTAGGACATGATTTTTTCCTGCAACAGGGAAAATAAAGTATAAGTTTTAAAGATTTATTCTTTAATAAAGGATCTCAAAGCCAGCTTTAGAAAAAGGA
+
CCCCCFFFFFFFGGGGGGGGGGHHHHHHHHHHHHHHHHHHHHHHHHHHHHHGGHGHHHHHIIHHHHHHHGHHHHHHHHHHHHHHHHGHHHHHHHGFGGHHEHHHHHHHHHHHHHHHHHHHHHHHHHHHGHGHHHHHHHHHHHHHHHGHHHHHHHHHHHHHHHHHHHHHHGHHHHHHHHHHHGGGHHHGHGHHHGHHHGHHHGHGHGHHHHHHHHHHGFHGGHHHFHHHHGGGHHHHHGHHHHHGHGFGGGH
@M05620:45:000000000-G6HP7:1:1101:15611:4733 1:N:0:165
CATCCTGACCCTGAAGTACCCCATTGAGCATGGCATCGTCACCAACTGGGACGACATGGAGAAGATCTGGCACCACACCTTCTACAACGAGCTGCGCGTGGCCCCGGAGGAGCACCCAGTGCTGCTGACCGAGGCCCCCCTGAACCCCAAGGCCAACAGAGAGAAGATGACTCAGGTGAGGCTCGGCCGACGCCCGTGCTCCTCCCGTCCTTTCCCCAGTCATTTTCTGCCCGGCTTGATTTCTGACATTA
+
A3ABBFFFFFFFGGGCEGGGGGGHHFGHFBGHHGHHHGHHGGHHGGHHEGFHGGEGEFHGHHHHFGHHHHHHHGHH1>EGHHHGGHGHGGEGGC3ECEEECEHHEGGGGC?/GHHHGGEHHHHGHH1<GF<>@GGEGGGGGGHFFHGFAFEFEHGGFEB/9/EGGGFFGGGFFFFBFBFGGGE?B?FFB<B???B?99..9FBBBEDFDDFFBBFEFFD/9/;F9FFF/;/;.9@BB;.BFFBB99BFFF/
@M05620:45:000000000-G6HP7:1:1101:15614:4752 1:N:0:165
CATCCTGACCCTGAAGTACCCCATTGAGCATGGCATCGTCACCAACTGGGACGACATGGAGAAGATCTGGCACCACACCTTCTACAACGAGCTGCGCGTGGCCCCGGAGGAGCACCCAGTGCTGCTGACCGAGGCCCCCCTGAACCCCAAGGCCAACAGAGAGAAGATGACTCAGGTGAGGCTCGGCCGACGCCCGTGCTCCTCCCGTCCTTTCCCCAGTCATTTTCTGCCCGGCTTGATTTCTGACATTA
+
CDDDDFFFFFFFGGGGGGGGGGGHHHHHHHHHHHHHHGHHHGHHHGHGHHHHGGGGGHHHHHHHHHHHHHHHHGHHHGGHHHHHHHHHGGGGGHHGGGEGGGHHGGGGGGGGHHHHGGHGHHHHHHHHHHGGGGGGGGGGGGHHHHGGGGHGHHGGGGGGGGGGGGGFGGGGGGGGGGGGGGFGFFFFFFFFFFFF@DFFFFFFFFFEFFFFFFFFFFFFFFFFFFFFFFFFFFFFFFFFFFFFFBFFFF0
@M05620:45:000000000-G6HP7:1:1101:20478:4788 1:N:0:165
TACCTGTACTGGGGAAGCATTTGAATATCCCCCCATGGTGATGGGGACGGAGAACTGCTCCATAAACACAGGCAACGTGCCTAACTTTCCCGGGAAGATGAAGTCAAAGAGCGCGGAGGTTATTTTGCATCGGTGAGCCAGACAGAATGATCCGATGAGGGGTGCGAAACTATTTGAGGAAAGGAAGCACCTTTTTATTAAATTTACCTTTTAGAAATCGCCATTCTACCCTAAAGATCGGAGAGCACACG
+
DDCDDFFFFFFFGGGGGGGGGGHHHHHHHHHGGGGHHHFGHHHHHGGGGGGGGHHHHHHHHHHHHHHHHHHHGHHHGHHHHHHHHHHHHHHGGGGGGHHHHHHGHHHHHHHHGGGGGGGCHHHHHHHHHHHGGGGGHHHHHHGHHHHHGHHHHHGGGHHHGGCEGGECGGGGGGHGFFGFGGGGGFGGFGGGGGGGFFFFFFFFFFFFFFFFFFFFFFFFFFFFFFFFFFFFFFFFFFFFFFFFFFFFFF9
@M05620:45:000000000-G6HP7:1:1101:15205:4805 1:N:0:165
AAACCAAGCAGACACTCACCGCTCCCTCGCCACAGGCCAATAGTTTGTCCTCACTGAGTTGGCAACAAGTGGCTGCTGTGGCTGCCATTTTTCTGGTGATGGCCATCAGCTCCGACGAGGTCAGCTGGGGGGCTTTCTTTGTGTAAGCAACGAGAAACCTGAAAGAAGCATTTTTTAACTAAGTCCTGCTGAGTCATTCATGAGTTTTTAGCCGCCTTGCTTCTTCTCACAGACTCTCTACTCTCATGCCA
+
AABCCABFCFFFGGGGGGGGGGGGGGHHGGGGGHHHGGGHHHHHHHHHHHHHHHHHHHHHHHHGHHHGHGHHGHGGHHHHHHHGGHHHHHHHHHHHHHGHHHHHHHHHHHHHHGGGGGGGGHHHHHHHGGGGGGGGGGGGGGGFGGFFFFFFFFFFFFFFFFFFFFFFFFFFFFFFFFFFFFFFFFFFFFFFFFFFFFFFFFFFBFFFFFFFFFFFFFFFFFFFFFFFFFFFFFFFFFFFFFFFFFFFFFF
@M05620:45:000000000-G6HP7:1:1101:21403:4823 1:N:0:165
CATCCTGACCCTGAAGTACCCCATTGAGCATGGCATCGTCACCAACTGGGACGACATGGAGAAGATCTGGCACCACACCTTCTACAACGAGCTGCGCGTGGCCCCGGAGGAGCACCCAGTGCTGCTGACCGAGGCCCCCCTGAACCCCAAGGCCAACAGAGAGAAGATGACTCAGGTGAGGCTCGGCCGACGCCCGTGCTACTCCCGTCCTTTCCCCAGTCATTTTCTGCCCGGCTTGATTTCTGACATTT
+
3AABBFFFFFFFGFGFGGGGFGGHHGHHHHHHFHHHHGHHGEHHHGHHHHHHGGGGGHGHHHHGHGHHHHHHGGHHHGGHHHGHHHHHGGGGGHHGGGGGFEHHGEGGGC?BEHHHGGGHHHHHHBHHHHGGGFCGD@CFGGCGHHGGGGHGHHGGGGGGGG..99/BBFBFFGFGGFFFFCEF=FEFC@DFFFFFFFF./9;BF.99D.A9BB/B9FAFFFFFFFFBB/FA.9BFFA9BF9FBBF//FF/
@M05620:45:000000000-G6HP7:1:1101:19845:4825 1:N:0:165
ATCTCTATCTCCTAAAAACCTGTTTAGATTTGGAGATAGACCTTCAGGTTTTTCATCATTTTCTGCATGAATTATACATTGACCACGTTCCAGCGTGGTCAGTTTGCAGCATTCTGTTATTTTGTTTGACAGAGTGTCTTGTTGAGAACATATGTAGGACATGATTTTTTCCTGCAACAGGGAAAATAAAGTATAAGTTTTAAAGATTTATTCTTTAATAAAGGATCTCAAAGCCAGCTTTAGAAAAAGGA
+
CCCCCFFFFFFFGGGGFGGGGGHHHHHHHHHHHHHHHHHHHHHHHHHHHHHGGHHHHHHIHIHHIHHGHHHHHHHHHHHHHHHHHHGHHHHHHHGFGGHHHHHHHHHHHHHHHHHHHHHHHHHHHHHHGHHHHHHHHHHHHHHHGHHHHHHHHHHHHGHHHHHHHHHHHGHHHHHHHHHHHGGHHHGHBGGHHHHHHHHHHHHHHHHHHHHHHHHHHGHHHFFFHHHHHHHHHHHHHGHHHHHFGGHHGGH
@M05620:45:000000000-G6HP7:1:1101:21834:4836 1:N:0:165
AAACCAAGCAGACACTCACCGCTCCCTCGCCACAGGCCAATAGTTTGTCCTCACTGAGTTGGCAACAAGTGGCTGCTGTGGCTGCCATTTTTCTGGTGATGGCCATCAGCTCCGACGAGGTCAGCTGGGGGGCTTTCTTTGTGTAAGCAACGAGAAACCTGAAAGAAGCATTTTTTAACTAAGTCCTGCTGAGTCATTCATGAGTTTTTAGCCGCCTTGCTTCTTCTCACAGACTCTCTACTCTCATGCCA
+
ABBBBABFBFFFGGGGGGGGGFGGGGHHGGGGGHHHGGHHHGHHHHGHHHHHHHHHHGHGFGFGHHHHGDHHGHGGHHHFFFFGGHHHHHHHHHHHHHFHFHHHHHHHHHHHHGGGGGCGCGHHHHHHGGGGGGGGFGGGGFGFGEFFFFFFFFFDFFFFFFFFFFFFFFFFFFFFFFFFFFFFFFFFFFFFFBFFFFFFFFFFFFFFFFFFFFFFFFFFFFFFFFFFFFFFFFFFFFFFFFFFFFBFFFF
@M05620:45:000000000-G6HP7:1:1101:21397:4841 1:N:0:165
CATCCTGACCCTGAAGTACCCCATTGAGCATGGCATCGTCACCAACTGGGACGACATGGAGAAGATCTGGCACCACACCTTCTACAACGAGCTGCGCGTGGCCCCGGAGGAGCACCCAGTGCTGCTGACCGAGGCCCCCCTGAACCCCAAGGCCAACAGAGAGAAGATGACTCAGGTGAGGCTCGGCCGACGCCCGTGCTCCTCCCGTCCTTTCCCCAGTCATTTTCTGCCCGGCTTGATTTCTGACATTA
+
CCDDDFFFFFFFGGGGGGGGGGGHHHHHHHHHHHHHHGHHHGHHHGHHHHHHGGGGGHHHHHHHHHHHHHHHHGHHHGGHHHHHHHHHGGGGGHHGGGGGGGHHGGGGGGGGHHHHGGHHHHHHHHHHHHGGGGGGGGGGGGHHHHGGGGHGHHGGGGGGGGGGGGGGGGGGGFGGGGGGGGGGFFFFFFFFFFFFDFFFFFFFFFFFFFFFFFFFFFFFFFFFHHFFFFFFFFFFFC<FFFFFFBFFFF0
@M05620:45:000000000-G6HP7:1:1101:19849:4844 1:N:0:165
ATCTCTATCTCCTAAAAACCTGTTTAGATTTGGAGATAGACCTTCAGGTTTTTCATCATTTTCTGCATGAATTATACATTGACCACGTTCCAGCGTGGTCAGTTTGCAGCATTCTGTTATTTTGTTTGACAGAGTGTCTTGTTGAGAACATATGTAGGACATGATTTTTTCCTGCAACAGGGAAAATAAAGTATAAGTTTTAAAGATTTATTCTTTAATAAAGGATCTCAAAGCCAGCTTTAGAAAAAGGA
+
CDDCDFFFFFFFGGGGGGGGGGHHHHHHHHHHHHHHHHHHHHHHHHHHHHHGGHHHHIIHHIHIIHHHHHHHHHHHHHHHHHHHHHGHHFHHGFE>?F?@GF4FHHDHGCHDH4BFFH4FHHHHGHHHBGHF3EBFBFBHHBGFBFAGFGF3BFB4FHB2FGC2?FHHHGFHFDCFHFHGHGEHHHH1GHH1=?1HD1>HHBHHG1GHHBFHBDHHFHH1HHDH/DCG<HHGH/GHHGFHHBFBGHHHEG/
@M05620:45:000000000-G6HP7:1:1101:7229:4849 1:N:0:165
ATCTCTATCTCCTAAAAACCTGTTTAGATTTGGAGATAGACCTTCAGGTTTTTCATCATTTTCTGCATGAATTATACATTGACCACGTTCCAGCGTGGTCAGTTTGCAGCATTCTGTTATTTTGTTTGACAGAGTGTCTTGTTGAGAACATATGTAGGACATGATTTTTTCCTGCAACAGGGAAAATAAAGTATAAGTTTTAAAGATTTATTCTTTAATAAAGGATCTCAAAGCCAGCTTTAGAAAAAGGA
+
BBAABFFFFFFBGGGFGGGGGGHHGHHHHHFHFHHHFHHHHHHHHHGHGGHFFHHHGHHHHHHHHHHGHFHHHFHHHHHHHHGHHHGHHHHHHGGGGGHHFHFEGHHHHHGFGHGGGGHHHHHHGHHHFFGHHHHHHGHHHHHHHHEHHHHHHHHHHHHHFHHHGHHHGGHHHHFFHHHHHGGHHHGGGFGFFHHHHFGGHGHHHGGHHGGHHHHHGGHHFFGHFHHHFHHGHHCGGGHHHHGCCGFFFFG
@M05620:45:000000000-G6HP7:1:1101:17222:4876 1:N:0:165
TACCTGTACTGGGGAAGCAATCGCCATTCCTACCCTAAAGATCGGAAGAGCACACGTCTGAACTCCAGTCACGTCGACGCATCTCGTATGCCGTCTTCTGCTTGAAAAAAAAAAAAAAGAGAAGCAGATCGCGGGACAACGGAATCTCAAAGAAAAAAGAGAACAGATACAACAGAGAGCGATAGAACGGAGACCAAGATGAGCTGGTCAATTGGTGAGCGAAACATGGAAGAGGTATGATTATAGCGTCG
+
BAACCFFFFFFFGGGGGGFGGGGGGGGHHHHFGHHHHHGHGHHHGGGGHHHHHHHGGHHGGGHHHHHHHHHHGGHGGGGGGE/GHHFFHHHHGFGHGHHHHHHHHHHHGGGGGDB>>-..0>101>0<00..---;:...--...:0;900;/.//.-..//00///000000.////..--..9000...:-.:/..90000000/900000000.0.:-----/00/00/.;.;00000009000-;.-
@M05620:45:000000000-G6HP7:1:1101:7363:4878 1:N:0:165
CATCCTGACCCTGAAGTACCCCGGCTTGATTTCTGACATTAGATCGGAAGAGCACACGTCTGAACTCCAGACACGTCGACGCATCTCGTATGCCGTCTTCTGCTTGAAAAAAAAAAAAGTACTACTTCCCGAGCCCCCTCTCCCCCCCTTGCCCTCCCGCTCGCCGTTCCCCTCTGTCCCCCTCGGCCTTCGCCCTGCCCCCTCCCGACCCCTCACCCTTCACTCTGCGACTCCCTCTCCCACACACATCC
+
CCCCCFFFFFFFGFGGGGGGGGEGEEEEFGHHHDFFHGHFGHGFHGG2FEGEFGHGHFFGHFHFHFHHHGHGFHEGF@EFGGEF@FH?FDHFFFEEEGGBFGEGFFCFGFHGGGGF>//11<11>11<>0..---<.--.////;::--.//:0/.9.:--:-----./////.;/99:/.;-9-..;./:....-..:..-9;AA..::-.....9;9/99/:/9//-9--././/;B///......///
@M05620:45:000000000-G6HP7:1:1101:16421:4881 1:N:0:165
AGATTACTGCAACAGTTCCCCCTGGACCTGGAAAAGTTTCTTGCCTGGCTTACAGAAGCTGAAACAACTGCCAATGTCCTACAGGATGCTACCCGTAAGGAAAGGCTCCTAGAAGACTCCAAGGGAGTAAAAGAGCTGATGAAACAATGGCAAGTAAGTCAGGCATTTCCGCTTTAGCACTCTTGTGGATCCAATTGAACAATTCTCAGCATTTGTACTTGTAACTGACAAGCCAGGGACAAAACAAAGAT
+
AAABCFFFFFFFGGGGGGGGGGGGHHHHHHHHHHHHGHHHHHHHHHHGHHHHGHHGHHHHGHHHHHHHHHHHGGHHHHHHHHFHHGHHHHHHHHGGGGHHGGGHGGHHGHHHHHHHHHHHHGHGGHGGGHHHHGHHHHFHFHHHHHHHFGFGHGGGFHHHFGGHHHHHHHGGGGGHGGHHHHHHHGHGHHHHFHHHHHHHGFHHHHHFGHGHHHHHHHHHHHHGHHHHHGGHEGFGGGGGFGFFFFGGGGB
@M05620:45:000000000-G6HP7:1:1101:7739:4885 1:N:0:165
CATCCTGACCCTGAAGTACCCCATTGAGCATGGCATCGTCACCAACTGGGACGACATGGAGAAGATCTGGCACCACACCTTCTACAACGAGCTGCGCGTGGCCCCGGAGGAGCACCCAGTGCTGCTGACCGAGGCCCCCCTGAACCCCAAGGCCAACAGAGAGAAGATGACTCAGGTGAGGCTCGGCCGACGCCCGTGCTCCTCCCGTCCTTTCCCCAGTCATTTTCTGCCCGGCTTGATTTCTGACATTA
+
BBBBBFFFFFFFGGGGGGGGGGGHHHHHHHHHGHHHHGHHHGHHHGHHHGHHGGGGGHHHHHHHHHHHHHHHHGHHHGGHHHHHHHHHGGGGGGGGGGGGGGHHGGGGGGGGHHHHGGHGHHHHHHHHHHGGGGGGGGGGGGHHHHGGGGHGHHGGGGGGGGGGGGGGGGGGGGGGGGGGGGGGFFFFFFFFFFFF;ADEFFFFFFFEFFFFFFFFFFFFFFFFFFFFFFFFFFFFFF.FFFFFFFFFFF/
@M05620:45:000000000-G6HP7:1:1101:18647:4903 1:N:0:165
AAACCAAGCAGACACTCACCGCTCCCTCGCCACAGGCCAATAGTTTGTCCTCACTGAGTTGGCAACAAGTGGCTGCTGTGGCTGCCATTTTTCTGGTGATGGCCATCAGCTCCGACGAGGTCAGCTGGGGGGCTTTCTTTGTGTAAGCAACGAGAAACCTGAAAGAAGCATTTTTTAACTAAGTCCTGCTGAGTCATTCATGAGTTTTTAGCCGCCTTGCTTCTTCTCACAGACTCTCTACTCTCATGCCA
+
BBABBBBFBFFFGGGGGGGGGGGFGGHHGGGGGHHHGGHGHHHHHHHHHHHHHHHHHHGHHHHHHHHHHGGHGHGGHHHHHHGGGHHHHHHHHHHHHHHHHHHHHHHHHHHHHGG/EGGGFHHHHHHHGGGGGGGGGGGGGGGGGGFFFFFFFFFFFFFFFFFFFFFFFFFFFFFFFFFFFFFFFFFFFFFFFFFFFFFFFFFFFFFFFFFFFFFFFFFFFFFFFFFFFFFFFFFFFFFFFFFFFFFFFFF
@M05620:45:000000000-G6HP7:1:1101:21571:4907 1:N:0:165
ATCTCTATCTCCTAAAAACCTGTTTAGATTTGGAGATAGACCTTCAGGTTTTTCATCATTTTCTGCATGAATTATACATTGACCACGTTCCAGCGTGGTCAGTTTGCAGCATTCTGTTATTTTGTTTGACAGAGTGTCTTGTTGAGAACATATGTAGGACATGATTTTTTCCTGCAACAGGGAAAATAAAGTATAAGTTTTAAAGATTTATTCTTTAATAAAGGATCTCAAAGCCAGCTTTAGAAAAAGGA
+
3AABBFFFFFFFGBFGBGGGGGHHHHHGHHHHHHHHHHHFHHHHHHHFHHHGGHHHHHHHHHHHHHHHHGHHHHHFHFHHHHHHGHGHHHHHHHGGDGHGFHHHHHHHHHHHHHHHHHHHHHHHHHHHGHHHHHHHHHHHGHHHBHHHHFHHHHHHHGFHHHFBGHHHGDHHHHG0@GHHHGGGGBFFHHHHHBGHHHHHGGF1F1GGF<GGFHHHHFHHHEF0/DGFHHHHBGHEHFHHHB000GHHG?G
@M05620:45:000000000-G6HP7:1:1101:21553:4911 1:N:0:165
ATCTCTATCTCCTAAAAACCTGTTTAGATTTGGAGATAGACCTTCAGGTTTTTCATCATTTTCTGCATGAATTATACATTGACCACGTTCCAGCGTGGTCAGTTTGCAGCATTCTGTTATTTTGTTTGACAGAGTGTCTTGTTGAGAACATATGTAGGACATGATTTTTTCCTGCAACAGGGAAAATAAAGTATAAGTTTTAAAGATTTATTCTTTAATAAAGGATCTCAAAGCCAGCTTTAGAAAAAGGA
+
BBBBBFFFFFFFGGGGGGGGGGHHHHHHHHHHHHHHHHHHGHHHHHHHHHHGGHHHHHHHHHHHHHHGHHHHHHHGHHHHHHHHFHGGHHHHHHGGGGHHHHHHHHFHHHHHHHHHHHHHHHHHHHHHEHHHHHHHHHHHHHHHHHGHHHHHHHHHHHHHHHHGHHHHGGHHHHHHHHFGHGGHHGHHHHHHGHHHHGGHHHFHHHHHHHHHHHHHHHGGHHFHHHHHHHHHHHHHHGHHHHHGHGHGGDC
@M05620:45:000000000-G6HP7:1:1101:18667:4912 1:N:0:165
AAACCAAGCAGACACTCACCGCTCCCTCGCCACAGGCCAATAGTTTGTCCTCACTGAGTTGGCAACAAGTGGCTGCTGTGGCTGCCATTTTTCTGGTGATGGCCATCAGCTCCGACGAGGTCAGCTGGGGGGCTTTCTTTGTGTAAGCAACGAGAAACCTGAAAGAAGCATTTTTTAACTAAGTCCTGCTGAGTCATTCATGAGTTTTTAGCCGCCTTGCTTCTTCTCACAGACTCTCTACTCTCATGCCA
+
AAABBBBFBFFFGGGGGFGGGGGGGGHHGGGGGGCHGGHHHHGHHHGGHHHHHGHHHGFGHHHEGGHHH@FGGHEFHGFGFHHGGHHFFHFFHGFGHHHGHHHHHHHHHHHFGFGEGGGGDFCFCHHHGGFGGGGGGGGGGGGFGFFFFFFFFFFFFFFFFFFFFFFFFFFFFFFFFFFFFFFBFFFEFFFFFFFFFFFFBFFF/FFFFEFFFDCFFFFFEFFFFFFFFFFFFFFFFFFFFFFFFFF/FFF
@M05620:45:000000000-G6HP7:1:1101:16805:4922 1:N:0:165
AAACCAAGCAGACACTCACCGCTCCCTCGCCACAGGCCAATAGTTTGTCCTCACTGAGTTGGCAACAAGTGGCTGCTGTGGCTGCCATTTTTCTGGTGATGGCCATCAGCTCCGACGAGGTCAGCTGGGGGGCTTTCTTTGTGTAAGCAACGAGAAACCTGAAAGAAGCATTTTTTAACTAAGTCCTGCTGAGTCATTCATGAGTTTTTAGCCGCCTTGCTTCTTCTCACAGACTCTCTACTCTCATGCCA
+
BCCCCBCFCFFFGGGGGGGGGGGGGGHHGGGGGHHHGGHHHHHHHHHHHHHHHHHHHHFHHHHHHHHHHGHHGHGGHHHHHHHGGHHHHHHHHHHHHHHHHHHHHHHHHHHHHGGGGGGGBGHHHHHHGGGGGGGGGGGGGFGGGGFFFFFFFFFFFFFFFFFFFFFFFFFFFFFFFFFFFFFFFFFFFFFFFFFFFFFFFFFFFFFFFFFFFFFFFFFFFFFFFFFFFFFFFFFFFFFFFFFFFFFFFF9
@M05620:45:000000000-G6HP7:1:1101:16787:4927 1:N:0:165
AAACCAAGCAGACACTCACCGCTCCCTCGCCACAGGCCAATAGTTTGTCCTCACTGAGTTGGCAACAAGTGGCTGCTGTGGCTGCCATTTTTCTGGTGATGGCCATCAGCTCCGACGAGGTCAGCTGGGGGGCTTTCTTTGTGTAAGCAACGAGAAACCTGAAAGAAGCATTTTTTAACTAAGTCCTGCTGAGTCATTCATGAGTTTTTAGCCGCCTTGCTTCTTCTCACAGACTCTCTACTCTCATGCCA
+
CCBCCBCFCFFFGGGGGGGGGGGGGGHHGGGGGHHHGGHHHHHHHHHHHHHHHHHHHHHHHHHGHHHHHGHHGHGGHHHHHHHGGHHHHHHHHHHHHHHHHHHHHHHHHHHHHGGEGGGGGHHHHHHHGGGGGGGGGGGGGGGGGGFFFFFFFFFFFFFFFFFFFFFFFFFFFFFFFFFFFFFFFFFFFFFFFFFFFFFFFFFFFFFFFFFFFFFFFFFFFFFFFFFFFFFFFFFFFFFFFFFFFFFFFFF
@M05620:45:000000000-G6HP7:1:1101:22700:4936 1:N:0:165
CATCCTGACCCTGAAGTACCCCATTGAGCATGGCATCGTCACCAACTGGGACGACATGGAGAAGATCTGGCACCACACCTTCTACAACGAGCTGCGCGTGGCCCCGGAGGAGCACCCAGTGCTGCTGACCGAGGCCCCCCTGAACCCCAAGGCCAACAGAGAGAAGATGACTCAGGTGAGGCTCGGCCGACGCCCGTGCTCCTCCCGTCCTTTCCCCAGTCATTTTCTGCCCGGCTTGATTTCTGACATTA
+
DDDDDFFFFFFFGGGGGGGGGGGHHHHHHHHHHHHHHGHHHGHHHGHHHHHHGGGGGHHHHHHHHHHHHHHHHGHHHGGHHHHHHHHHGGGGGHHGGGGGGGHHGGGGGGGGHHHHGGHHHHHHHHHHHHGGGGGGGGGGGGHHHHGGGGHGHHGGGGGGGGGGGGGGGGGGGGGGGGGGGGGGFFFFFFFFFFFFFFFFFFFFFFFFFFFFFFFFFFFFFFFFFFFHFFFFFFFFFFFFFFFHFFFFFF0
@M05620:45:000000000-G6HP7:1:1101:23570:4950 1:N:0:165
ATCTCTATCTCCTAAAAACCTGTTTAGATTTGGAGATAGACCTTCAGGTTTTTCATCATTTTCTGCATGAATTATACATTGACCACGTTCCAGCGTGGTCAGTTTGCAGCATTCTGTTATTTTGTTTGACAGAGTGTCTTGTTGAGAACATATGTAGGACATGATTTTTTCCTGCAACAGGGAAAATAAAGTATAAGTTTTAAAGATTTATTCTTTAATAAAGGATCTCAAAGCCAGCTTTAGAAAAAGGA
+
?AABBFFFFFFFGFGGGFGGFGDFHFHHDFHHGCCFFFF5FGFEFFGHHHFGGFHFHHHFHGHHFFFGHGBGGGGFHGHHHHHHGHGAGHHHHHGFEEFHDBGHHHGHHHHHHHHHHHHHHHHHGHHHGHGHGHBGHHHHHHGHFFHHHHHHHHGFGHFHHHGHHGHHHGHHHHGHFFFGHFEAH0<GEGGHHHHHHHHHHHFHHHHHF1FGGHHGHHHEGHEHGHHHGHGGF<GFHGHHHFH0:GFFG.:
@M05620:45:000000000-G6HP7:1:1101:15119:4967 1:N:0:165
ATCTCTATCTCCTAAAAACCTGTTTAGATTTGGAGATAGACCTTCAGGTTTTTCATCATTTTCTGCATGAATTATACATTGACCACGTTCCAGCGTGGTCAGTTTGCAGCATTCTGTTATTTTGTTTGACAGAGTGTCTTGTTGAGAACATATGTAGGACATGATTTTTTCCTGCAACAGGGAAAATAAAGTATAAGTTTTAAAGATTTATTCTTTAATAAAGGATCTCAAAGCCAGCTTTAGAAAAAGGA
+
CCCDDFFFFFFFGGGGGGGGGGGHHHHHHHHHHHHHHHHHHHHHHHHHHHHGGHHHHHHHHHHHHHHHHGHHHHHHHHHHHHHHHHGGHHHHHHGGGGHHHHHHHHHHHHHHHHHHHHHHHHHHHHHHGHGHHHHHHHHHHHHHHHGHHHHHHHHHHHHHHHHHHHHHHGHHHHHHHHGHHGGGHHHGHHHHGHGHHHHHHHHHHHHHHGHHHHHHHGHHHGHHHHHHHGHGHHGHHGHHHHHHFHGHGGH
@M05620:45:000000000-G6HP7:1:1101:14526:5011 1:N:0:165
CATCCTGACCCTGAAGTACCCCATTGAGCATGGCATCGTCACCAACTGGGACGACATGGAGAAGATCTGGCACCACACCTTCTACAACGAGCTGCGCGTGGCCCCGGAGGAGCACCCAGTGCTGCTGACCGAGGCCCCCCTGAACCCCAAGGCCAACAGAGAGAAGATGACTCAGGTGAGGCTCGGCCGACGCCCGTGCTCCTCCCGTCCTTTCCCCAGTCATTTTCTGCCCGGCTTGATTTCTGACATTA
+
CCCCCFFFFFFFGGGGGGGGGGGHHHHHHHHHHHHHHGHHGGHHHGHHHHHHGGGGGHHGHHHHHHHHHHHHHGHHHGGHHHHHHHHHGGGGGHHGGGGGGGHHGGGGGGGGHHHHGGGFGHHHHHHHHHGGGGGGGGGGGGHHHHGGGGHGHHGGGGGGGGGGGGGGGGGGGGGGGGGGGGGGFFFFCFFFFFFFCDFFFFFFFFFADFDFFFFFFFFFFFFFFFFFFFFFDCFFAFFFFFFFFFFFFF0
@M05620:45:000000000-G6HP7:1:1101:10516:5012 1:N:0:165
AAACCAAGCAGACACTCACCGCTCCCTCGCCACAGGCCAATAGTTTGTCCTCACTGAGTTGGCAACAAGTGGCTGCTGTGGCTGCCATTTTTCTGGTGATGGCCATCAGCTCCGACGAGGTCAGCTGGGGGGCTTTCTTTGTGTAAGCAACGAGAAACCTGAAAGAAGCATTTTTTAACTAAGTCCTGCTGAGTCATTCATGAGTTTTTAGCCGCCTTGCTTCTTCTCACAGACTCTCTACTCTCATGCCA
+
CCCCCCCFCFFFGGGGGGGGGGGGGGHHGGGGGHHHGGHHHHHHHHHHHHHHHHHHHHHHHHHHHHHGHHHHGHGGHHHHHHHGGHHHHHHHHHHHHHHHHHHHHHHHHHHHHGGGGGGGGHHHHHHHGGGGGGGGGGGGGGGGGGFFFFFFFFFFFFFFFFFFFFFFFFFFFFFFFFFFFFFFFFFFFFFFFFFFFFFFFFFFFFFFFFFFFFFFFFFFFFFFFFFFFFFFFFFFFFFFFFFFFFFFFFF
@M05620:45:000000000-G6HP7:1:1101:14545:5014 1:N:0:165
CATCCTGACCCTGAAGTACCCCATTGAGCATGGCATCGTCACCAACTGGGACGACATGGAGAAGATCTGGCACCACACCTTCTACAACGAGCTGCGCGTGGCCCCGGAGGAGCACCCAGTGCTGCTGACCGAGGCCCCCCTGAACCCCAAGGCCAACAGAGAGAAGATGACTCAGGTGAGGCTCGGCCGACGCCCGTGCTCCTCCCGTCCTTTCCCCAGTCATTTTCTGCCCGGCTTGATTTCTGACATTA
+
ABBCCFFFFFFFGGGGGEGGGGGHHHHHHGHHHHHHHGHHHGHHHGHGGGHHGGGGGHHHHHHHGHHHHGHHHGGHHGGHHHHHHHHHGGGGGHHGGGEEEGHHGGGGGGGGHHHHGGHGHHHHHHHHHHGGGGGGGGGGGGHHHHGGGGHGHHGGGGGGGGGGGGGFGGGGFFFGGGGGGGGGFFFFFFFFFFFF9DDEFFFFFFF.AA.BFFFFFFFBFFFFFFFFFFFFFFFDFBABFFFFFFFFFF/
@M05620:45:000000000-G6HP7:1:1101:22485:5024 1:N:0:165
CATCCTGACCCTGAAGTACCCCATTGAGCATGGCATCGTCACCAACTGGGACGACATGGAGAAGATCTGGCACCACACCTTCTACAACGAGCTGCGCGTGGCCCCGGAGGAGCACCCAGTGCTGCTGACCGAGGCCCCCCTGAACCCCAAGGCCAACAGAGAGAAGATGACTCAGGTGAGGCTCGGCCGACGCCCGTGCTCCTCCCGTCCTTTCCCCAGTCATTTTCTGCCCGGCTTGATTTCTGACATTA
+
BCCCCFFFFFFFGGGGGGGGGGGHHHHHHHHHHHHHHGHHHGHHHGHHHHHHGGGGGHHHHHHHHHHHHHHHHGHHHGGHHHHHHHHHGGGGGHHGGGEGGGHHGGGGGGGGHHHHGGHGHHHHHHHHHHGGGGGGGGGGGGHHHHGGGGHGHHGGGGGGGGGGGGGGGGGGGGGGGGFGGGGGFFFFFFFFFFFFFFFFFFFFFFFFFFFFFFFFFFDFFFFFFFFFFFFFFFFFFFFFFFFFFFFFFF/
@M05620:45:000000000-G6HP7:1:1101:24959:5028 1:N:0:165
CATCCTGACCCTGAAGTACCCCATTGAGCATGGCATCGTCACCAACTGGGACGACATGGAGAAGATCTGGCACCACACCTTCTACAACGAGCTGCGCGTGGCCCCGGAGGAGCACCCAGTGCTGCTGACCGAGGCCCCCCTGAACCCCAAGGCCAACAGAGAGAAGATGACTCAGGTGAGGCTCGGCCGACGCCCGTGCTCCTCCCGTCCTTTCCCCAGTCATTTTCTGCCCGGCTTGATTTCTGACATTA
+
CCBCCFFFFFFFGGGGGGGGGGGHHHHHHHHHHHHHHGHHHGHHHGHHHHHHGGGGGHHFHHHHHFHHHGHHHGHHHGGHHHHHHHHHGGGGGHGGGGGGGGHHGGGGGDGGHHHHGGHHHHHHHHHHHHDCGGGGGGGGGGHHHHGGGGHGHHGGGGGGGGGGGGGGGGGGGGGGFFGGGGGGFFFFACFFFFFA:.AEFFBFFFFEDDDFFFFFFFD9BFBFFFFFFFFFB;BD>=FBFFFFFBFFFF/
@M05620:45:000000000-G6HP7:1:1101:10455:5029 1:N:0:165
TACCTGTACTGGGGAAGCATTTGAATATCCCCCCATGGTGATGGGGACGGAGAACTGCTCCATAAACACAGGCAACGTGCCTAACTTTCCCGGGAAGATGAAGTCAAAGAGCGCGGAGGTTATTTTGCATCGGTGAGCCAGACAGAATGATCCGATGAGGGGTGCGAAACTATTTGAGGAAAGGAAGCACCTTTTTATTAAATTTACCTTTTAGCAATCGCCATTCCTACCCTAAAGATCGGAAGAGCACA
+
BBBBBFFFFFFFGGGGGGGGFGH6GFHHHDGGEE?CECBBBADEEE2EEA?EEHFFHHGHFGBEGDDGHHFCFHFCE??GGHHBCFDGFHFAGCE@FHHGFHHHHHHHGFG2ECGGGGG?FFHHHHHHHHHGGGGGHHHGHHGGGGHHDD=DHHGGGHFFFGECDGD?DGGGGGGGGGGGGGGGGGFFFFGGGGGFEFFFFFFFFFFFFFFFFFBFFFFFFFDFFFFFFFFFFFF/FEFFFFFFDFFFFFF
@M05620:45:000000000-G6HP7:1:1101:10527:5031 1:N:0:165
AAACCAAGCAGACACTCACCGCTCCCTCGCCACAGGCCAATAGTTTGTCCTCACTGAGTTGGCAACAAGTGGCTGCTGTGGCTGCCATTTTTCTGGTGATGGCCATCAGCTCCGACGAGGTCAGCTGGGGGGCTTTCTTTGTGTAAGCAACGAGAAACCTGAAAGAAGCATTTTTTAACTAAGTCCTGCTGAGTCATTCATGAGTTTTTAGCCGCCTTGCTTCTTCTCACAGACTCTCTACTCTCATGCCA
+
@BBBB4AFBFFFGFGGGGGFGFG2EFGHGGGGGHGGFFHFHBGDEGGGGHHHHHHHGHGFGFFGHAGHF@GHGHGGFHB?FFGFGHFHHHHFHHHHHFEHHHEHHHEGHFHHGGGGFGGG?FGHFGHHGGGGGGGGGGGGGFGFFFFFFFFFFFFDFFFFFFFFFFFFFFFFFFFF?FFFFFFFFFFFFFFFF/:BFFFFFFFFFFFFFAFFBDFFFFFFFFFFFFFFFFFFFFFFFFFFFFFFFFFFFFF
@M05620:45:000000000-G6HP7:1:1101:16600:5076 1:N:0:165
CATCCTGACCCTGAAGTACCCCATTGAGCATGGCATCGTCACCAACTGGGACGACATGGAGAAGATCTGGCACCACACCTTCTACAACGAGCTGCGCGTGGCCCCGGAGGAGCACCCAGTGCTGCTGACCGAGGCCCCCCTGAACCCCAAGGCCAACAGAGAGAAGATGACTCAGGTGAGGCTCGGCCGACGCCCGTGCTCCTCCCGTCCTTTCCCCAGTCATTTTCTGCCCGGCTTGATTTCTGACATTT
+
ABBBAFFDFF4FGGGGGGGGGGDHHCHHHHFBGHHHHGHHHEHHHGGFFHHHFGGGGHEGGHCCFAGBGFHHHGHHGGGHGGFFHFFG?FDGGHHGCCEGCGHHGCCGCFGGHHHHGGE?CFGHHHHHHHGCFGGGDGGGGEFHHHGGDDCCGHGGFGGGFEAAFFFFFGGGGGFFGFG.9CEFFFEFFFFABFFF@DDAFFFFF?A9;D.FFBBBB.9FF/F//BFFFFFF.--=>-A//BFF/BFFFF/
@M05620:45:000000000-G6HP7:1:1101:10113:5079 1:N:0:165
ATCTCTATCTCCTAAAAACCTGTTTAGATTTGGAGATAGACCTTCAGGTTTTTCATCATTTTCTGCATGAATTATACATTGACCACGTTCCAGCGTGGTCAGTTTGCAGCATTCTGTTATTTTGTTTGACAGAGTGTCTTGTTGAGAACATATGTAGGACATGATTTTTTCCTGCAACAGGGAAAATAAAGTATAAGTTTTAAAGATTTATTCTTTAATAAAGGATCTCAAAGCCAGCTTTAGAAAAAGGA
+
CCCDDFFFFFFFGGGGGGGGGGHHHHHHHHHHHHHHHHHHHHHHHHHHHHHGGHHHHHHHHIHIIHHHHHHHHHHHHHHHHHHHHHGGHHHHHHGGGGHHHHHHHHHHHHHHHHHHHHHHHHHHHHHHHHHHHHHHHHHHHHHHHHHHHHHHHHHHHHHHHHHHHHHHHGHHHHHHHHHHHGGHHHHHHHHHHHHHHHHHHHHHHHHHHHHHHHHHHGHHHGHHHHHHHHHHHHHHHGHHHHHHHHGHGGH
@M05620:45:000000000-G6HP7:1:1101:15576:5082 1:N:0:165
ATCTCTATCTCCTAAAAACCTGTTTAGATTTGGAGATAGACCTTCAGGTTTTTCATCATTTTCTGCATGAATTATACATTGACCACGTTCCAGCGTGGTCAGTTTGCAGCATTCTGTTATTTTGTTTGACAGAGTGTCTTGTTGAGAACATATGTAGGACATGATTTTTTCCTGCAACAGGGAAAATAAAGTATAAGTTTTAAAGATTTATTCTTTAATAAAGGATCTCAAAGCCAGCTTTAGAAAAAGGA
+
BCCCDFFFFFFFGGGGGGGGGGHHHHHHHHHHHHHHHHHHHHHHHHHHHHHGGHHHHHIHHHHIHHHHHHHHHHHHHHHHHHHHHHGHHHHHHHGGGGHHHHHHHHHHHHHHHHHHHHHHHHHHHHHHGHHHHHHHHHHHHHHHHHHHHHHHHHHHHHHHHHHHHHHHHGHHHHHHHHHHHGEHHHHHHHHHHHHHHHHHHGHHHHHHHHHHHHHHHHHHHFHHHHHHHHHHHHHHHGHHHHHGHHHGGGH
@M05620:45:000000000-G6HP7:1:1101:16582:5083 1:N:0:165
CATCCTGACCCTGAAGTACCCCATTGAGCATGGCATCGTCACCAACTGGGACGACATGGAGAAGATCTGGCACCACACCTTCTACAACGAGCTGCGCGTGGCCCCGGAGGAGCACCCAGTGCTGCTGACCGAGGCCCCCCTGAACCCCAAGGCCAACAGAGAGAAGATGACTCAGGTGAGGCTCGGCCGACGCCCGTGCTCCTCCCGTCCTTTCCCCAGTCATTTTCTGCCCGGCTTGATTTCTGACATTA
+
>A1A>DFFF1FFGCGFFGGFAAAGDFHFGHDDAGHHHGHHHEGGEGG0GHHHGGGCECGHCH0CHFHB1DGFHGHHGEE>EBEHHDDFEFEEGHHGGGGGGGHHGCCGGGFAGGHHFGFFCD<FGFHHGGGCCC?C<CCGGCBFCCFGGGGGHHGEGGFGFB.CFFB;FFBFFFGFFFGF.9A.@=?B@<@?@@@<-AB:FFFF9AA;A--9B///;F-BB/BBFBFFFFFF---;---//:FFBB9BFF/
@M05620:45:000000000-G6HP7:1:1101:8445:5084 1:N:0:165
CATCCTGACCCTGAAGTACCCCATTGAGCATGGCATCGTCACCAACTGGGACGACATGGAGAAGATCTGGCACCACACCTTCTACAACGAGCTGCGCGTGGCCCCGGAGGAGCACCCAGTGCTGCTGACCGAGGCCCCCCTGAACCCCAAGGCCAACAGAGAGAAGATGACTCAGGTGAGGCTCGGCCGACGCCCGTGCTCCTCCCGTCCTTTCCCCAGTCATTTTCTGCCCGGCTTGATTTCTGACATTA
+
BBCCCFFFFFFFGGGGGGGGGGGHHHHHHHHHHHHHHGHHHGHHHGHHHHHHGGGGGHHHHHHHHHHHHHHHHGHHHGGHHHHHHHHHGGGGGHHGGGGGGGHHGGGGGGGGHHHHGGHGHHHHHHHHHHGGGGGGGGGGGGHHHHGGGGHGHHGGGGGGGGGGGGGGGGGGGGGGGGGGGGGGFFFFFFFFFFFF@DFFFFFFFFF:DD9FFFFFFFDFFFFFFFFFFFFFFABDAAAFFFFFFFFFFF/
@M05620:45:000000000-G6HP7:1:1101:22146:5085 1:N:0:165
CATCCTGACCCTGAAGTACCCGGCTTGATTCTGACATTAGATCGGAAGAGCACACGTCTGAACTCCAGTCACGTCGACGCATCTCGTATGCCGTCTTCTGCTTGAAAAAAAAAAAAAAAAAAAAGGAGAAAAAAAAGTGAGTATTATGGGAATAAAACACAAATAAAGAAGAGACATAGAGAAAAAAAATTGAAGTCAGAAGAAGATGATGAATGGAAATATCAGAATATGAAAATACCAAGGGAAATCCA
+
CCCDDFFFFFFFGGGGGGGGGGGGGGGHHHHHHHHHHHHHGHHHGGGGHHHHHHHGGHHGHHHHHHHHHHHHGHHGGGGGGGFHHHGGHHHHGEGHGHHHHHHHHHHHHGGGGC></<--<-:-..<...0/.9--.0000000:0:00./0/00000..<..000000./0<///00000000/:---.000000000000<//<000<000000000000000000:0:0<00000000:.....0000
@M05620:45:000000000-G6HP7:1:1101:10125:5094 1:N:0:165
ATCTCTATCTCCTAAAAACCTGTTTAGATTTGGAGATAGACCTTCAGGTTTTTCATCATTTTCTGCATGAATTATACATTGACCACGTTCCAGCGTGGTCAGTTTGCAGCATTCTGTTATTTTGTTTGACAGAGTGTCTTGTTGAGAACATATGTAGGACATGATTTTTTCCTGCAACAGGGAAAATAAAGTATAAGTTTTAAAGATTTATTCTTTAATAAAGGATCTCAAAGCCAGCTTTAGAAAAAGGA
+
ABBBBFFFFFFFGGGGGGGGGGHGHFGHHHHHHHHHHHHGHHHHHHHHHHHGGHHHHHHHHHHHHHHHHHHHHHHHHHHHHHHHGHGHHHHHHHGEGGHGFHGHHHHFHHGGHHHHHHHHHHHHHHHHGHHGHFFGHHHHHHHHHGHHHFFGBHHHHGHHFHHGHHHHHGHHHHHFFGHHHGGGHHHGFGHFGBHGHFHHHEGFFGHHGFHHHHHHGFHFGH0DFGHHFFGFHH.FHEHHHFHEHFFHGGG
@M05620:45:000000000-G6HP7:1:1101:15589:5095 1:N:0:165
ATCTCTATCTCCTAAAAACCTGTTTAGATTTGGAGATAGACCTTCAGGTTTTTCATCATTTTCTGCATGAATTATACATTGACCACGTTCCAGCGTGGTCAGTTTGCAGCATTCTGTTATTTTGTTTGACAGAGTGTCTTGTTGAGAACATATGTAGGACATGATTTTTTCCTGCAACAGGGTAAATAAAGTATAAGTTTTAAAGATTTATTCTTTAATAAAGGATCTCAAAGCCAGCTTTAGAAAAAGGA
+
CCCCCFFFFFFFGGGGGGGGGGHHHHHHHHHHHHHHHHHHHHHHHHHHHHHGGHHHHIIHIIHHIHHHHHHHHHHHHHHHHHHHHHGHHHHHHHGEEGHHGHHHHHHGHHHHHHHHHHHHHHHHHHHHHHHHHHGHHHHHHHHHHHGHHHHHHHHHHHHHGHHHHHHHHGHHHHHHHHHHHGGFHHHGGGHFFHHHHFHHHGFGHHHHHGHHHGHHGHHFGFHHHHHHHFFFHHHHHGHHHHHFHFFGGGF
@M05620:45:000000000-G6HP7:1:1101:15563:5099 1:N:0:165
ATCTCTATCTCCTAAAAACCTGTTTAGATTTGGAGATAGACCTTCAGGTTTTTCATCATTTTCTGCATGAATTATACATTGACCACGTTCCAGCGTGGTCAGTTTGCAGCATTCTGTTATTTTGTTTGACAGAGTGTCTTGTTGAGAACATATGTAGGACATGATTTTTTCCTGCAACAGGGAAAATAAAGTATAAGTTTTAAAGATTTATTCTTTAATAAAGGATCTCAAAGCCAGCTTTAGAAAAAGGA
+
ABCCCFFFFFFFGGGGGGGGGGGHHHHHHHHHHHHHHHHFHHHHHHHHHHHGGHHHHGHHHHHHHHHDHHHHHHHGHHHHHHHHHHGGHHHHHHGEGGHHHHHHHHHFHHHHHHHHHHHHHHHHHHHHHHHHHHGHHHHHHHHHHHGHHHFHHHGHHHHGFHHHHHHHHGHHHHHHGHHHHGGFHHHFGGHHGHGHHGHFHFHGHGHHHHHHHFHHGFHGGFHHGFHHHHFGHHHHHGHHHHHHHGHHDGF
@M05620:45:000000000-G6HP7:1:1101:8084:5100 1:N:0:165
AAACCAAGCAGACACTCACCGCTCCCTCGCCACAGGCCAATAGTTTGTCCTCACTGAGTTGGCAACAAGTGGCTGCTGTGGCTGCCATTTTTCTGGTGATGGCCATCAGCTCCGACGAGGTCAGCTGGGGGGCTTTCTTTGTGTAAGCAACGAGAAACCTGAAAGAAGCATTTTTTAACTAAGTCCTGCTGAGTCATTCATGAGTTTTTAGCCGCCTTGCTTCTTCTCACAGACTCTCTACTCTCATGCCA
+
@BBBBABFBFFFGGGGGGGGGGFEGGHHGGGGGHGHGGHHHGHGHHHHHHHHHHHHHGHHHHHHHHHHGFHHGHGGHHHHHGHGGHHHHHHHHHHHHHHHHHGHHHGHHHHHHGGGGGGGFFHHHHHHGGGGGGGGFGGGGGGGGFFFFFFFFFFFFFFFFFFFFFFFFFFFFFFFFFFFFFFFFFFFFFFFFFFFFFFFFFFFFFFFFFFFFFAFFFFFFFFFFFFFFFFFFFFFFFFFFFFFFFFFFFF
@M05620:45:000000000-G6HP7:1:1101:15344:5107 1:N:0:165
AAACCAAGCAGACACTCACCGCTCCCTCGCCAAAGGCCAATAGTTTGTCCTCACTGAGTTGGCAACAAGTGGCTGCTGTGGCTGCCATTTTTCTGGTGATGGCCATCAGCTCCGACGAGGTCAGCTGGGGGGCTTTCTTTGTGTAAGCAACGAGAAACCTGAAAGAAGCATTTTTTAACTAAGTCCTGCTGAGTCATTCATGAGTTTTTAGCCGCCTTGCTTCTTCTCACAGACTCTCTACTCTCATGCCA
+
CCCCCBCFCFFFGGGGGGGGGGGGGGHHGGGGGHHHHHHHHHHHHHHHHHHHHHHHHHGHHHHHHHHHHGHHGHGGHHHHHHHGGHHHHHHHHHHHHHGHHHHHHHHHHHHHHGGGGGGGEHHHHHHHGGGGGGGGGGGGGGGGGGFFFFFFFFFFFFFFFFFFFFFFFFFFFFFFFFFFFFFFFFFFFFFFFFFFFFFFFFFFFFFFFFFFFFFFFFFFFFFFFFFFFFFFFFFFFFFFFFFFFFFFFFF
@M05620:45:000000000-G6HP7:1:1101:11201:5112 1:N:0:165
ATCTCTATCTCCTAAAAACCTGTTTAGATTTGGAGATAGACCTTCAGGTTTTTCATCATTTTCTGCATGAATTATACATTGACCACGTTCCAGCGTGGTCAGTTTGCAGCATTCTGTTATTTTGTTTGACAGAGTGTCTTGTTGAGAACATATGTAGGACATGATTTTTTCCTGCAACAGGGAAAATAAAGTATAAGTTTTAAAGATTTATTCTTTAATAAAGGATCTCAAAGCCAGCTTTAGAAAAAGGA
+
>AAAAFFFFFFFF1BFFGGGGGHHHHHFHGHHGGFCG1FGHHHHHHHHHHHGGHGHFFGHHHHHBFDHHB1GHHHHHHHHHGFHHGEGGHHHHHGEGCGHHHHHHHHFHGHHFHHGHHFHHHGHFHHHFHEH0CGHHHHGHHGHDFFHHFF<GHH2BGHHHH<1FGGHHGHFHHHH1@FGEACCGGGDFFDGHFHEF=GHHH1FGFGHGFHHHHHHGFDD0=BF/GHEGGHDGFH/:EBGHFFFGCGGCC:
@M05620:45:000000000-G6HP7:1:1101:11203:5131 1:N:0:165
ATCTCTATCTCCTAAAAACCTGTTTAGATTTGGAGATAGACCTTCAGGTTTTTCATCATTTTCTGCATGAATTATACATTGACCACGTTCCAGCGTGGTCAGTTTGCAGCATTCTGTTATTTTGTTTGACAGAGTGTCTTGTTGAGAACATATGTAGGACATGATTTTTTCCTGCAACAGGGAAAATAAAGTATAAGTTTTAAAGATTTATTCTTTAATAAAGGATCTCAAAGCCAGCTTTAGAAAAAGGA
+
CCCCDFFFFFFFGGGGGGGGGGHHHHHHHHHHHGHHHHHHHHHHHHHHHHHGGHHHHHHHHHIHIHHHHHHHHHHHHHHHHHHHHHGHHHHHHHGFGGHHHHHHHHHGHHHHHHHHHHHHHHHHHHHHHHGHHHGHHHHHHHHHHGHHHGHHHHHHHHHHHHHHHHHHHGHHHHHHHHHHHGGHHHHHHGHHHGHHHHHHHHGHHHHHHHHHHHHHHGHHHHHGHHHHHGHGHHHHHGHHHGHHHHHGGGG
@M05620:45:000000000-G6HP7:1:1101:8559:5134 1:N:0:165
ATCTCTATCTCCTAAAAACCTGTTTAGATTTGGAGATAGACCTTCAGGTTTTTCATCATTTTCTGCATGAATTATACATTGACCACGTTCCAGCGTGGTCAGTTTGCAGCATTCTGTTATTTTGTTTGACAGAGTGTCTTGTTGAGAACATATGTAGGACATGATTTTTTCCTGCAACAGGGAAAATAAAGTATAAGTTTTAAAGATTTATTCTTTAATAAAGGATCTCAAAGCCAGCTTTAGAAAAAGGA
+
ABBCCFFFFFFFGGGGGGGGGGHHHHHHHHHHHGHHHHHHHHHHHHHHHHHGGHHHHHHHHHHHHHHHHHHHHHHHHHHHHGHHHHGGHHHHHHGGGGHHHHHHHHHHHHGHHHHHHHHHHHHHHHHHHHHHHHGHHHHHHGHHGHHHHHHHHHHHHGHHHHHFHHHHHGHHHHHHGHGHHGGHHHHHFHHHHHHGGGHHHHHBGHHHHHHHHHHHHHHHHHHHHHHHHHHHHHGHHGHHHHHHGFGCDGG
@M05620:45:000000000-G6HP7:1:1101:13972:5135 1:N:0:165
CATCCTGACCCTGAAGTACCCCATTGAGCATGGCATCGTCACCAACTGGGACGACATGGAGAAGATCTGGCACCACACCTTCTACAACGAGCTGCGCGTGGCCCCGGAGGAGCACCCAGTGCTGCTGACCGAGGCCCCCCTGAACCCCAAGGCCAACAGAGAGAAGATGACTCAGGTGAGGCTCGGCCGACGCCCGTGCTCCTCCCGTCCTTTCCCCAGTCATTTTCTGCCCGGCTTGATTTCTGACATTA
+
BBBBBFFFFFFFGGGGGGGGGGGHHHHHHHHHHHHHHGHHHGHHHGHGHHHHGGGGGHHHHHFHHHHHHHHHHGGHHGGHHHHHHHGHGGGGGHHGGGGGGGHHGGDGGGGGHHHHGEEGHHHHHHHHHHGGGGGGGGGGGGHHHHGGGDEGHHGGGGGGGGGEFGGGGGGGGGGGGGGGGEGGFFFFFFFFFFFFCDDFFFFFFFFFDDFFFFFFFFFFFFFFFFFFFFFFD-@FCC.BFFFFF/;FFF/
@M05620:45:000000000-G6HP7:1:1101:8576:5142 1:N:0:165
ATCTCTATCTCCTAAAAACCTGTTTAGATTTGGAGATAGACCTTCAGGTTTTTCATCATTTTCTGCATGAATTATACATTGACCACGTTCCAGCGTGGTCAGTTTGCAGCATTCTGTTATTTTGTTTGACAGAGTGTCTTGTTGAGAACATATGTAGGACATGATTTTTTCCTGCAACAGGGAAAATAAAGTATAAGTTTTAAAGATTTATTCTTTAATAAAGGATCTCAAAGCCAGCTTTAGAAAAAGGA
+
CCCCDFFFFFFFGGGGGGGGGGHHHHHHHHHHHHHHHHHHHHHHHHHHHHHGGHHHHHHHHHHHHHHHHHHHHHHHHHHHHHHHHHGHHHHHHHGGGGHHGHHHHHHHHHHHHHHHHHHHHHHHHHHHGHHHHHHHHHHHHHHHHHHHHHHHHHHHHHHHHHHHHHHHHGHHHHHHHHHHHGGHHHHHGHHHHHHHHHHHHHHHHHHHHHHHHHHHHHHGHFGHHHHHHGGHHHHHHGHHHHHGGGGHGGH
@M05620:45:000000000-G6HP7:1:1101:8524:5146 1:N:0:165
ATCTCTATCTCCTAAAAACCTGTTTAGATTTGGAGATAGACCTTCAGGTTTTTCATCATTTTCTGCATGAATTATACATTGACCACGTTCCAGCGTGGTCAGTTTGCAGCATTCTGTTATTTTGTTTGACAGAGTGTCTTGTTGAGAACATATGTAGGACATGATTTTTTCCTGCAACAGGGAAAATAAAGTATAAGTTTTAAAGATTTATTCTTTAATAAAGGATCTCAAAGCCAGCTTTAGAAAAAGGA
+
ABBBBFFFFFFFGGGGGGGGGGHHHHHHHHHHGHHHHHHHHHHHHHHHHHHGGHHHHHHHHHHHHHHHHHHHHHHHHHHHHFHHHHGHHHHHHHGGGGHHHHHHHHHHHHHHHHHHHHHHHHHHHHHHHHHHHHHHGHHHHHHHGHHHHHHHHHHHHHHHHHHHHHHHHGHHHHHHGHHHHGGHGFGHHHHFGHHGG>FGHHHFHHHGHHHHHHHHGHHHGFGFHHGFHFHHHHHHHGHHHGHHGHHGGGH
@M05620:45:000000000-G6HP7:1:1101:13985:5149 1:N:0:165
CATCCTGACCCTGAAGTACCCCATTGAGCATGGCATCGTCACCAACTGGGACGACATGGAGAAGATCTGGCACCACACCTTCTACAACGAGCTGCGCGTGGCCCCGGAGGAGCACCCAGTGCTGCTGACCGAGGCCCCCCTGAACCCCAAGGCCAACAGAGAGAAGATGACTCAGGTGAGGCTCGGCCGACGCCCGTGCTCCTCCCGTCCTTTCCCCAGTCATTTTCTGCCCGGCTTGATTTCTGACATTA
+
BBCCDFFFFFFFGGGGGGGGGGGHHHHHHHHHHHHHHGHHHGHHHGHHHHHHGGGGGHHHHHHHHHHHHHHHHGHHHGGHHHHHHHHHGGGGGHHGGGFGGGHHGGGGGGGGHHHHGGHHHHHHHHHHHHGGGGGGGGGGGGHHHHGGGGHGHHGGGGGGGGGGGGGFGGGGGGGGGGGGGGGGFFFFFFFFFFFFDFFFFFFFFFFFFFFFFFFFFFFFFFFFFFFFFFFFFFFFFFFFFFFFFFFFFF0
@M05620:45:000000000-G6HP7:1:1101:11210:5149 1:N:0:165
ATCTCTATCTCCTAAAAACCTGTTTAGATTTGGAGATAGACCTTCAGGTTTTTCATCATTTTCTGCATGAATTATACATTGACCACGTTCCAGCGTGGTCAGTTTGCAGCATTCTGTTATTTTGTTTGACAGAGTGTCTTGTTGAGAACATATGTAGGACATGATTTTTTCCTGCAACAGGGAAAATAAAGTATAAGTTTTAAAGATTTATTCTTTAATAAAGGATCTCAAAGCCAGCTTTAGAAAAAGGA
+
BCCCCFFFFFFFGGGGGGGGGFGHGHFHGHHGHGHHGHHGHHGHHHHGHHHGGHHHGGHHHHHHHHHHGHHHGGHHHHHHHHHHHHGGGHHHHGGGDGHHHHHHHHHHHHHHHHHGHHGHHHGHGHHHHHGHHHGHHHHHHHHHHFEHHHHHHHHHHHHHHGHGHHHHHGHHHHHHGHHHHAFGHHHGHGHFGFHHHFGHHGFHHHHHHGHHHHHHGFHHHGHHHHHHFHHGHHCGHGHHHHHHHGGFEGG
@M05620:45:000000000-G6HP7:1:1101:10901:5154 1:N:0:165
ATCTCTATCTCCTAAAAACCTGTTTAGATTTGGAGATAGACCTTCAGGTTTTTCATCATTTTCTGCATGAATTATACATTGACCACGTTCCAGCGTGGTCAGTTTGCAGCATTCTGTTATTTTGTTTGACAGAGTGTCTTGTTGAGAACATATGTAGGACATGATTTTTTCCTGCAACAGGGAAAATAAAGTATAAGTTTTAAAGATTTATTCTTTAATAAAGGATCTCAAAGCCAGCTTTAGAAAAAGGA
+
3AAAA5FFFFFFGGGGGGEEGFGGBHFBHHHHCFBFHEGGHHHHHGHHHHHGGHGHHHHGHFGHFEHHFGHHHHHHGHHHGHHHBFAABGHHHHGGGGHHHHGHHHGGHFGGGHFFFHHHGHHHHHHGHHHFHHHHHGHHHHHHHFHHHFHGEGHFFHHHHHF2FGHHGGHHHHHF22FGFGGHHFFGG1DFDDFGHFFGGGF1F=GFHHHHHHHHGHG0=DFB/<CGGGHHHGHHHGHCGFFFGHHHGCG
@M05620:45:000000000-G6HP7:1:1101:10881:5161 1:N:0:165
ATCTCTATCTCCTAAAAACCTGTTTAGATTTGGAGATAGACCTTCAGGTTTTTCATCATTTTCTGCATGAATTATACATTGACCACGTTCCAGCGTGGTCAGTTTGCAGCATTCTGTTATTTTGTTTGACAGAGTGTCTTGTTGAGAACATATGTAGGACATGATTTTTTCCTGCAACAGGGAAAATAAAGTATAAGTTTTAAAGATTTATTCTTTAATAAAGGATCTCAAAGCCAGCTTTAGAACAAGGA
+
?AAABFBFFFFFGGFGGGGGGGHHHHHHHHHHFGHHGHFFHHHHHHHHHHHGGHHHHHHHHHHHHHHHHF5GHGHHHBGHFEHFHHGGHHH5EGEBEGHHHHHHHHHHHGHGHHHHHHHHHHHHHHHHHHHHHFHHHHHHHHHH?EGHGFHGHHHGHHFHHFG2FGHHHGHHHGHG<GHFEEGHHHHBGGHHHHF1FFFGHHHHHGGHHHHFHHHHHHGFDHFHFGHFG0GGFCGCGGEFHGHBC0:CCE.
@M05620:45:000000000-G6HP7:1:1101:8507:5162 1:N:0:165
ATCTCTATCTCCTAAAAACCTGTTTAGATTTGGAGATAGACCTTCAGGTTTTTCATCATTTTCTGCATGAATTATACATTGACCACGTTCCAGCGTGGTCAGTTTGCAGCATTCTGTTATTTTGTTTGACAGAGTGTCTTGTTGAGAACATATGTAGGACATGATTTTTTCCTGCAACAGGGAAAATAAAGTATAAGTTTTAAAGATTTATTCTTTAATAAAGGATCTCAAAGCCAGCTTTAGAAAAAGGA
+
CCCCCFFFFFFFGGGGGGGGGGHHHHHHHHHHHHHHHHHHHHHHHHHHHHHGGHHHHHHHHHHIIHHHHHHHHHHHHHHHHHHHHHGHHHHHHHGGGGHHHHHHHHHHHHHHHHHHHHHHHHHHHHHHHHHHHHHHHHHHHHHHHHHHHHHHHHHHHHHHHHHHHHHHHGHHHHHHHHHHHGGHHHHHHHHHHHHHHGHHHHHHHHHHHHHHHHHHHHHHHHHHHHHHHHHHHHHHHGHHHHHHGFHHGGF
@M05620:45:000000000-G6HP7:1:1101:8857:5164 1:N:0:165
CATCCTGACCCTGAAGTACCCCATTGAGCATGGCATCGTCACCAACTGGGACGACATGGAGAAGATCTGGCACCACACCTTCTACAACGAGCTGCGCGTGGCCCCGGAGGAGCACCCAGTGCTGCTGACCGAGGCCCCCCTGAACCCCAAGGCCAACAGAGAGAAGATGACTCAGGTGAGGCTCGGCCGACGCCCGTGCTCCTCCCGTCCTTTCCCCAGTCATTTTCTGCCCGGCTTGATTTCTGACATTA
+
EEEEEFFFFFFFGGGGGGGGGGGHHHHHHHHHHHHHHGHHHGHHHGHHHGHHGGGGGHHHHHHHHHHHHHHHHGHHHGGHHHHHHHHHGGGGGHHGGGFGGGHHGGGGGGGGHHHHGGHGGHHHHHHHHHGGGGGGGGGGGGHHHHGGGGHGHHGGGGGGGGGGGGGGGGGGGGGGGGGGGGGGFFFFCFFFFFFFDFFFFFFFFFFEDDDFFFFFFFFFFFFFFFFFFEFFDFFFFFFFFFFFFFFFFF1
@M05620:45:000000000-G6HP7:1:1101:21780:5170 1:N:0:165
CATCCTGACCCTGAAGTACCCCATTGAGCATGGCATCGTCACCAACTGGGACGACATGGAGAAGATCTGGCACCACACCTTCTACAACGAGCTGCGCGTGGCCCCGGAGGAGCACCCAGTGCTGCTGACCGAGGCCCCCCTGAACCCCAAGGCCAACAGAGAGAAGATGACTCAGGTGAGGCTCGGCCGACGCCCGTGCTCCTCCCGTCCTTTCCCCAGTCATTTTCTGCCCGGCTTGATTTCTGACCTTT
+
AABBBFFFFFFFGGGGGGGGGGGHHFHHGDGGFH4GHGHHHGHHHGHHHHHHGGGGGHHHHHFHHHHHHHHHHGHHHGGHGHHHHHGHGGGGGHHGGGGGGEHHGGGGGGGGHGHHGGHHGHHHHGHHHHGGGGGGGGGGGGHBGGGGGGHGHHGGEAGGGEGGBFBGGFGFGGGEGGGGGGGGFFFFF;@FFCFD@DAEFFFFFFFEDFDFFFFFFFFFF/B/FFFFFEEFDFAF;>.FFFFFF;B/;B/
@M05620:45:000000000-G6HP7:1:1101:7298:5171 1:N:0:165
TACCTGTACTGGGGAAGCGTGTAGCAATCGCCATTCCTACCCTAAAGATCGGAAGAGCACACGTCTGAACTCCAGTCACGTCGACGCATCTCGTATGCCGTCTTCTGCTTGAAAAAAAAAAAAAAAAACCGAAAAAACATACAATACCTCACCTAAAGAACTATAGAAGAACATAGCCCATAACCGACCATTTACGACATGTCCTCTACCTGCATACTACCCCTCTACACCCTCCAGTCGAGAATCCCATC
+
CBBCCFFFFFFFGGGGGGGGGGHHHHHHHGGGGGHHHHHHHHHHHHH5GHHGGGGGHHHHHHGHHHGHHHHHHGHHHHHGHHGGGGGGGEHHHFEHHHHGEGHGHHHGGHGGHFHGGCC<C<>-<-<<..-----.<..<000000000<0..00000<./0000000<0///0000:/.//00:-----00000<..-.000:0<000:00./000000:..../000//..../<0<..-..000000/
@M05620:45:000000000-G6HP7:1:1101:24334:5176 1:N:0:165
CATCCTGACCCTGAAGTACCCCATTGAGCATGGCATCGTCACCAACTGGGACGACATGGAGAAGATCTGGCACCACACCTTCTACAACGAGCTGCGCGTGGCCCCGGAGGAGCACCCAGTGCTGCTGACCGAGGCCCCCCTGAACCCCAAGGCCAACAGAGAGAAGATGACTCAGGTGAGGCTCGGCCGACGCCCGTGCTCCTCCCGTCCTTTCCCCAGTCATTTTCTGCCCGGCTTGATTTCTGACATTT
+
ABBAAD@DCFFFCGCGGGGGGGEFHFFECFFEFGHGHEHHEEFHHGHHF2AEEEGGEHC3GHHFHFHBFHHHGGHEHGGHGHEFHHFG>C?GE3EEEEEG/EGGECC@/BEG/GHFGEA?CGHHHHHFHH/CG@CGA@D@CEGHHEAA?AC.CCEGAEFFBBD9F//F0BF09B9/F/C..CEFBBF.9=B?-=@B9.;9BBFFFA..;DAFFFB/9..;FFFBBFFE///9.-9@--F/;/B//9/BFF/
@M05620:45:000000000-G6HP7:1:1101:10902:5177 1:N:0:165
ATCTCTATCTCCTAAAAACCTGTTTAGATTTGGAGATAGACCTTCAGGTTTTTCATCATTTTCTGCATGAATTATACATTGACCACGTTCCAGCGTGGTCAGTTTGCAGCATTCTGTTATTTTGTTTGACAGAGTGTCTTGTTGAGAACATATGTAGGACATGATTTTTTCCTGCAACAGGGAAAATAAAGTATAAGTTTTAAAGATTTATTCTTTAATAAAGGATCTCAAAGCCAGCTTTAGAAAAAGGA
+
CCCCCFFFFFFFGGGGGGGGGGHHHHHHHHHHHHHHHHHHHHHHHHHHHHHGGHHHHHHHHHHIHHHHHGHHHHHHHHHHHHHHHHGGHHHHHHGGGGHHFHGHHHHHHHGHHHHHHHHHHHHHHHHHHHHHHHHHHHHHHHHHHHGHHHHHHHHHHHHHHHHHHHHHHGHHHHHHHHHHHGGHHHHHGHHGHGHHHFGHHGHHHHHHHHHHHHHHGHHHHGHHHHHHHGHGHHHHHGGHHGHGHGGHGGH
@M05620:45:000000000-G6HP7:1:1101:20172:5182 1:N:0:165
ATCTCTATCTCCTAAAAACCTGTTTAGATTTGGAGATAGACCTTCAGGTTTTTCATCATTTTCTGCATGAATTATACATTGACCACGTTCCAGCGTGGTCAGTTTGCAGCATTCTGTTATTTTGTTTGACAGAGTGTCTTGTTGAGAACATATGTAGGACATGATTTTTTCCTGCAACAGGGAAAATAAAGTATAAGTTTTAAAGATTTATTCTTTAATAAAGGATCTCAAAGCCAGCTTTAGAAAAAGGA
+
BBBBBFBFFFFFGGGBEGGGGGHHHGHGHHHHHAFGHHFHHHHHHFFHHHHGGH5GHBGHHHHHFH5FBFHHHHHHHHHHFHHHHHFHHHHGHHGEDCHHGHHHHHHHHHHHHHHFHHFHHHHHHHHHHHHH3EGGHHHHHHHHFHHFHHHHHHHHGFHHHHBDHHHHHGHHHHHFGHHHHACGHHGHG1?GFHGFG=GHHHHDGGGHHHHHHHHHHGHH0GFGFHGHHH0DGHGCGFGHHHFGGCG.DAC
@M05620:45:000000000-G6HP7:1:1101:21794:5184 1:N:0:165
CATCCTGACCCTGAAGTACCCCATTGAGCATGGCATCGTCACCAACTGGGACGACATGGAGAAGATCTGGCACCACACCTTCTACAACGAGCTGCGCGTGGCCCCGGAGGAGCACCCAGTGCTGCTGACCGAGGCCCCCCTGAACCCCAAGGCCAACAGAGAGAAGATGACTCAGGTGAGGCTCGGCCGACGCCCGTGCTCCTCCCGTCCTTTCCCCAGTCATTTTCTGCCCGGCTTGATTTCTGACATTA
+
ABCCCFFFFFFFGGGGGGGGGGGHHHHHHHHHHHHHHGHHHGHHHGHHHHHHGGGGGHHHHHHHHHHHHHHHHGHHHGGHHHHHHHHHGGGGGHHGGGGGGGHHGGGGGGGGHGHHGGHHHHHHHHHHHHGGGGGGGGGGGGGHHHGGGGHGHHGGGGGFGGGGFGGGGFGGGGGGGGGGGFGGFFFFDCFFFFFFBDDEFFFFFFBADFDFFFFFFFDFFFFFFFFFFEFF.DAFFC9BFFFFF:;0FF0
@M05620:45:000000000-G6HP7:1:1101:14221:5186 1:N:0:165
CATCCTGACCCTGAAGTACCCCATTGAGCATGGCATCGTCACCAACTGGGACGACATGGAGAAGATCTGGCACCACACCTTCTACAACGAGCTGCGCGTGGCCCCGGAGGAGCACCCAGTGCTGCTGACCGAGGCCCCCCTGAACCCCAAGGCCAACAGAGAGAAGATGACTCAGGTGAGGCTCGGCCGACGCCCGTGCTCCTCCCGTCCTTTCCCCAGTCATTTTCTGCCCGGCTTGATTTCTGACATTA
+
BBBBCFFFFFFFGGGGGGGGGGGHHHHHHHHGHHHHHGHHGGHHHGHHHHGHGGGGGHGFHHHHHHHFHHHHHGHHHGGHHHHHHHHHGGGGGGHGGGGGGGHHGGGGGGGGHHHHGGGCHHHHHHHGHHGGGGGGGGGGGGHHHHGGGGHFHHGGGGGGGGGGGGGGGGGGGFGGGGGFGGGGFFFFFAFFAFFFBDF.FFFFFEDADFFFFFFFFFFFFFFFFFFFFFFF?9DFADFFFFFFFFFFFF/
@M05620:45:000000000-G6HP7:1:1101:10886:5187 1:N:0:165
ATCTCTATCTCCTAAAAACCTGTTTAGATTTGGAGATAGACCTTCAGGTTTTTCATCATTTTCTGCATGAATTATACATTGACCACGTTCCAGCGTGGTCAGTTTGCAGCATTCTGTTATTTTGTTTGACAGAGTGTCTTGTTGAGAACATATGTAGGACATGATTTTTTCCTGCAACAGGGAAAATAAAGTATAAGTTTTAAAGATTTATTCTTTAATAAAGGATCTCAAAGCCAGCTTTAGAAAAAGGA
+
ABBCBFFFFFFFGGGGGGGGGGGHHHHHHHHHHHHHHHHHHHHHHHHHHHHGGHHHHHHHIIHHIHHHHHHHHGHHHHHHHHHHHHGHHHHHHHGGGGHHHHHHHHHHHHHHHHHHHHHHHHHHGHHHHHGHHHHHHHHHHHHHHHGHHHHHHHHHHHHHHHHHHHHHHGHHHHHFHHHHHGGHHHHGFHHFHHHHHGHHHHHHGHHHHHHHHGHHHFFHHHFHHHHHHHHHHHHHHGHHHHGHHHHHGGH
@M05620:45:000000000-G6HP7:1:1101:21777:5189 1:N:0:165
CATCCTGACCCTGAAGTACCCCATTGAGCATGGCATCGTCACCAACTGGGACGACATGGAGAAGATCTGGCACCACACCTTCTACAACGAGCTGCGCGTGGCCCCGGAGGAGCACCCAGTGCTGCTGACCGAGGCCCCCCTGAACCCCAAGGCCAACAGAGAGAAGATGACTCAGGTGAGGCTCGGCCGACGCCCGTGCTCCTCCCGTCCTTTCCCCAGTCATTTTCTGCCCGGCTTGATTTCTGACATTT
+
DDDDDFFFFFFFGGGGGGGGGGGHHHHHHHHHHHHHHGHHHGHHHGHHHHHHGGGGGHHHHHHHHHHHHHHHHGHHHGGHHHHHHHHHGGGGGHHGGGGGGGHHGGGGGGGGHHHHGGHHHHHHHHHHHHGGGGGGGGGGGGHHHHGGGGHGHHGGGGGGGGGGGGGGGGGGGGGGGGGGGGGGFFFFFFDFFFFFDFFFFFFFFFFEFFDFFFFFFFFFFFFFFFFFFFFFFFFFFFFFFFFFFFFFFF0
@M05620:45:000000000-G6HP7:1:1101:18539:5189 1:N:0:165
CATCCTGACCCTGAAGTACCCCATTGAGCATGGCATCGTCACCAACTGGGACGACATGGAGAAGATCTGGCACCACACCTTCTACAACGAGCTGCGCGTGGCCCCGGAGGAGCACCCAGTGCTGCTGACCGAGGCCCCCCTGAACCCCAAGGCCAACAGAGAGAAGATGACTCAGGTGAGGCTCGGCCGACGCCCGTGCTCCTCCCGTCCTTTCCCCAGTCATTTTCTGCCCGGCTTGATTTCTGACATTA
+
BCCCCFFFFFFFGGGGGFGGGGGHHHHHHHHHHHHHHGHHHGHHHGHHHHGHGGGGGHHFHGHHHHHHHHHHHGGHHGGHHHHHHHHHGGGGGGHGGGEEGGHHGGGGGGGGHHHHGGHGHHHHHHHGHHGGGGGGGGGGGGGHHHGGGGHGHHGGGGGGGFGGFGGFGGGGGGFGFFGGGGGGFFFFCFFFFFFFCFFFBFFFFFFFFFFFFFFFFFFFFFFFFFFFFFFFF=DFFC?FFFFFFFFFFF/
@M05620:45:000000000-G6HP7:1:1101:20163:5200 1:N:0:165
ATCTCTATCTCCTAAAAACCTGTTTAGATTTGGAGATAGACCTTCAGGTTTTTCATCATTTTCTGCATGAATTATACATTGACCACGTTCCAGCGTGGTCAGTTTGCAGCATTCTGTTATTTTGTTTGACAGAGTGTCTTGTTGAGAACATATGTAGGACATGATTTTTTCCTGCAACAGGGAAAATAAAGTATAAGTTTTAAAGATTTATTCTTTAATAAAGGATCTCAAAGCCAGCTTTAGAAAAAGGA
+
CCDDDFFFFFFFGGGGGGGGGGHHHHHHHHHHHHHHHHHHHHHHHHHHHHHGGHHHHHIHIHIIIHHHHHHHHHHHHHHHHHHHHHGHHHHHHHGGGGHHHHHHHHHHHHHHHHHHHHHHHHHHHHHHHHHHHHHHHHHHHHHHHHHHHHHHHHHHHHHHHHHHHHHHHGHHHHHHHHHHHGGHHHHHHHHHHHHHHHHHHHHHHHHHHHHHHHHHHHHHHHHHHHGHHHHHGHHHHGHHHHHHHGHHGGH
@M05620:45:000000000-G6HP7:1:1101:20180:5205 1:N:0:165
ATCTCTATCTCCTAAAAACCTGTTTAGATTTGGAGATAGACCTTCAGGTTTTTCATCATTTTCTGCATGAATTATACATTGACCACGTTCCAGCGTGGTCAGTTTGCAGCATTCTGTTATTTTGTTTGACAGAGTGTCTTGTTGAGAACATATGTAGGACATGATTTTTTCCTGCAACAGGGAAAATAAAGTATAAGTTTTAAAGATTTATTCTTTAATAAAGGATCTCAAAGCCAGCTTTAGAAAAAGGA
+
AAAABFFFFFFFGGGGGGGGGGEGHHHHHGHHHHHFGHHHGHHGHHHHGHHGGHHHHHHHHHHHHHHHHGHHHGHHHHHHHGHHHHGHHHHHHHGFGGHHHHHHHHGHHHHHHHHHHHHHHHHGGHHHGGGHHHHHHHHHHHHHHHHHHHHGHHHHHHHHHHHHFHHHHGHHHHHHHHHHHGGHEHHHGGGGGGHGHGHFHHGHHHHHHHHGHGHHHHHHHFGHHHHFHFFHGFHHHGFHHHHGFFFFFGH
@M05620:45:000000000-G6HP7:1:1101:7898:5211 1:N:0:165
ATCTCTATCTCCTAAAAACCTGTTTAGATTTGGAGATAGACCTTCAGGTTTTTCATCATTTTCTGCATGAATTATACATTGACCACGTTCCAGCGTGGTCAGTTTGCAGCATTCTGTTATTTTGTTTGACAGAGTGTCTTGTTGAGAACATATGTAGGACATGATTTTTTCCTGCAACAGGGAAAATAAAGTATAAGTTTTAAAGATTTATTCTTTAATAAAGGATCTCAAAGCCAGCTTTAGAAAAAGGA
+
BCCCCFFFFFFFGGGGGGGGGGHHHHHHHHHHHHHHHHHGHHHHHHHHHHHGGHFHHHHHHIIIHHHHHHHHHHHHHHHHHHHHHHGHHHHHHHGGGGHHHHHHHHHHHHHHHHHHHHHHHHHHHHHHHHHHHHHHHHHHHHHHHHHHHHHHHHHHHHHHHHHHHHHHHGHHHHHHHHHHHGGHHHHHHHHHHHHHHFHHHHHHHHHHHHHHHHHHHHHHHHHHHHHHHGHHHHHHHGHHHHHGHHHHGGH
@M05620:45:000000000-G6HP7:1:1101:20166:5219 1:N:0:165
ATCTCTATCTCCTAAAAACCTGTTTAGATTTGGAGATAGACCTTCAGGTTTTTCATCATTTTCTGCATGAATTATACATTGACCACGTTCCAGCGTGGTCAGTTTGCAGCATTCTGTTATTTTGTTTGACAGAGTGTCTTGTTGAGAACATATGTAGGACATGATTTTTTCCTGCAACAGGGAAAATAAAGTATAAGTTTTAAAGATTTATTCTTTAATAAAGGATCTCAAAGCCAGCTTTAGAAAAAGGA
+
?AABCFFFFFFFGGGGGGGGGGGHHHHHHHHHHHHHHHHGHHHHHHHHHHHGGHHHHHHHIHIHIHHHHHHHHHHHHHHHHHHHHHGHHHHHHHGFGGHHHHHHHHHHHHGHHHHHHHHHHHHHHHHHGHHHHHGHHHHHHHHHHHHFHHHHHHHHHHHHHHHHHHHHHGHHHHHHHHGHHGGGHHHGHHHGHHGGH=GHHGGHHHHHHGHHHHHHHGHGHFDGHHHFHFHGHFHHHGGHHHHHFGFGDDF
@M05620:45:000000000-G6HP7:1:1101:15699:5230 1:N:0:165
CATCCTGACCCTGAAGTACCCCATTGAGCATGGCATCGTCACCAACTGGGACGACATGGAGAAGATCTGGCACCACACCTTCTACAACGAGCTGCGCGTGGCCCCGGAGGAGCACCCAGTGCTGCTGACCGAGGCCCCCCTGAACCCCAAGGCCAACAGAGAGAAGATGACTCAGGTGAGGCTCGGCCGACGCCCGTGCTCCTCCCGTCCTTTCCCCAGTCATTTTCTGCCCGGCTTGATTTCTGACATTA
+
BBBBBFFFFFFFFGGGGFGGGGGGGHHHHHFGFFFHHEGHHGHFHGHHEGFHGGGGGHHHHGHGHFHEHGHHHFFHHDGHHHHGHHHHECEGAFFGGGEEGGHHGGGGGGGGHEFHGGHFFGHHHHHGGFGCCCCFGFCCGGGGGHDFGGGFHEGGGGGGFGGGGGGFFGFGGFGFGEFGA?AFBAEA>=9>-@F;B.A.BBBBFFAEDDAB9BFFFFF/BFBFFBBBBFFEF-@=D>.:9BFFBFBFBF/
@M05620:45:000000000-G6HP7:1:1101:22081:5244 1:N:0:165
CATCCTGACCCTGAAGTACCCCATTGAGCATGGCATCGTCACCAACTGGGACGACATGGAGAAGATCTGGCACCACACCTTCTACAACGAGCTGCGCGTGGCCCCGGAGGAGCACCCAGTGCTGCTGACCGAGGCCCCCCTGAACCCCAAGGCCAACAGAGAGAAGATGACTCAGGTGAGGCTCGGCCGACGCCCGTGCTCCTCCCGTCCTTTCCCCAGTCATTTTCTGCCCGGCTTGATTTCTGACATTC
+
AA3AAFFFFFFFFBGFGGGGGGGHHHGHHHFFEHHHHGHHHGHHHGHHHEHHGGGGGGHHHHGHHGHFFHHHHGHHHGGGHHHHHHHHGGGGGHHGGGEE?EHHG?B@BDDAHGHHDGAGHHFHHHHHHHGGGGCGGCGGGFGHHEGG..CAGHEGGGGGGGG.9FFGGEFGFGFGFFGGGEGFBBEF???BBBB9@AA./;;FFEFFFFDFB/BF.99;FBBFFFFFBFFF.9=BB9.BBFFF///BBF/
@M05620:45:000000000-G6HP7:1:1101:22064:5264 1:N:0:165
CATCCTGACCCTGAAGTACCCCATTGAGCATGGCATCGTCACCAACTGGGACGACATGGAGAAGATCTGGCACCACACCTTCTACAACGAGCTGCGCGTGGCCCCGGAGGAGCACCCAGTGCTGCTGACCGAGGCCCCCCTGAACCCCAAGGCCAACAGAGAGAAGATGACTCAGGTGAGGCTCGGCCGACGCCCGTGCTCCTCCCGTCCTTTCCCCAGTCATTTTCTGCCCGGCTTGATTTCTGACATTA
+
AAABBBFFFCFFFGGGFFGGGGGHGHHFFHHGGHHHHGHHEGHHGGHHHHGHGGGGGHFFHFGHHFGFHHHHHGFHGGGHGHHHHHHHGGEEDGGGGGEEGEHHGGFGGFDDHHHHGGHFFGHHHHHHHHGGGGGGGGGGCGFGGHGGGGHGGHGGFGBGGGGGGGGBFFFGBFFFBCFFGGEFFDEA-9-9=BDADDDEFFBFFFFFFFFB9BFFBBDFFFFFFB9/BFFED==@F9.BBFFF/BB9BB9
@M05620:45:000000000-G6HP7:1:1101:18471:5265 1:N:0:165
CATCCTGACCCTGAAGTACCCCATTGAGCATGGCATCGTCACCAACTGGGACGACATGGAGAAGATCTGGCACCACACCTTCTACAACGAGCTGCGCGTGGCCCCGGAGGAGCACCCAGTGCTGCTGACCGAGGCCCCCCTGAACCCCAAGGCCAACAGAGAGAAGATGACTCAGGTGAGGCTCGGCCGACGCCCGCGCTCCTCCCGTCCTTTCCCCAGTCATTTTCTGCCCGGCTTGATTTCTGACATTA
+
AAAAAFFFFBFFGFGGGGGDEGGHHHHGFHFFHHHHHGGHCGHHHGHGHHHHGGGGGHGHHHHGHHHGHHHGHGHHGGGHHHHHHHHHGGGGGGFGGGEEGGHHGGGGGGGGHGHHGGHFGHHHHHHHHHGGGGGGGGGGGGHHHHGGGGHGHHGGGGGGGGGGGGGFFGGFGFGGGGGGGGGG@@FF@?@@@@@@->@@FFFFFFFABFFFFFFFFFFFFFFFFFFFFFFFF?@@@@FFFFFFFF/FFF9
@M05620:45:000000000-G6HP7:1:1101:13101:5270 1:N:0:165
CATCCTGACCCTGAAGTACCCCATTGAGCATGGCATCGTCACCAACTGGGACGACATGGAGAAGATCTGGCACCACACCTTCTACAACGAGCTGCGCGTGGCCCCGGAGGAGCACCCAGTGCTGCTGACCGAGGCCCCCCTGAACCCCAAGGCCAACAGAGAGAAGATGACTCAGGTGAGGCTCGGCCGACGCCCGTGCTCCTCCCGTCCTTTCCCCAGTCATTTTCTGCCCGGCTTGATTTCTGACATTA
+
CDDDDFFFFFFFGGGGGGGGGGGHHHHHHHHHHHHHHGHHHGHHHGHHHHHHGGGGGHHHHHHHHHHHHHHHHGHHHGGHHHHHHHHHGGGGGHHGGGGGGGHHGGGGGGGGHGHHGGHGHHHHHHHHHHGGGGGGGGGGGGHHHHGGGGHGHHGGGGGGGGGGGGGGGGGGGGGGGGGGGGGGFFFFFFFFFFFFDFFFFFFFFFFFFFDFFFFFFFFFFFFFFFFFFFFFFFFFFFFFFFFFFFFFFF0
@M05620:45:000000000-G6HP7:1:1101:18454:5283 1:N:0:165
CATCCTGACCCTGAAGTACCCCATTGAGCATGGCATCGTCACCAACTGGGACGACATGGAGAAGATCTGGCACCACACCTTCTACAACGAGCTGCGCGTGGCCCCGGAGGAGCACCCAGTGCTGCTGACCGAGGCCCCCCTGAACCCCAAGGCCAACAGAGAGAAGATGACTCAGGTGAGGCTCGGCCGACGCCCGTGCTCCTCCCGTCCTTTCCCCAGTCATTTTCTGCCCGGCTTGATTTCTGACATTA
+
AABBBFFDFBFFFGGGFFGGGGGFHFFDFHFFGHHGHGHHDGHHHGHHFHHHGGGGGHHFHGHGHGHEHHHHHGGHGGGHHHHHHHHHGGGGDHHGGGFGGGHHGGGGGGGGHEHHDGH?GHGHHHHHHHGGCFCGGGGGGGHGHHGGGGHGFHGGFGGGGGDGFFGFFFFFFFFGGBFFFAEF>DFF--BFBFDA@DDAFFFFFEFFFF./9BFFFFD/;B9BFFFFFFFED99-@-.99BFFFFFFBB/
@M05620:45:000000000-G6HP7:1:1101:13107:5289 1:N:0:165
CATCCTGACCCTGAAGTACCCCATTGAGCATGGCATCGTCACCAACTGGGACGACATGGAGAAGATCTGGCACCACACCTTCTACAACGAGCTGCGCGTGGCCCCGGAGGAGCACCCAGTGCTGCTGACCGAGGCCCCCCTGAACCCCAAGGCCAACAGAGAGAAGATGACTCAGGTGAGGCTCGGCCGACGCCCGTGCTCCTCCCGTCCTTTCCCCAGTCATTTTCTGCCCGGCTTGATTTCTGACATTA
+
CDDDDFFFFFFFGGGGGGGGGGGHHHHHHHHHHHHHHGHHHGHHHGHHHHHHGGGGGHHHHHHHHHHHHHHHHGHHHGGHHHHHHHHHGGGGGHHGGGGGGGHHGGGGGGGGHHHHGGHHHHHHHHHHHHGGGGGGGGGGGGHHHHGGGGHGHHGGGGGGGGGGGGGGGGGGGGGGHGGGGGGGFFFFFFFFFFFFBFFFFFFFFFFFDFFFFFFFFFFFFFFFFFFFFFFFBFCFFAAFFFFFFBFFFF0
@M05620:45:000000000-G6HP7:1:1101:13121:5303 1:N:0:165
CATCCTGACCCTGAAGTACCCCATTGAGCATGGCATCGTCACCAACTGGGACGACATGGAGAAGATCTGGCACCACACCTTCTACAACGAGCTGCGCGTGGCCCCGGAGGAGCACCCAGTGCTGCTGACCGAGGCCCCCCTGAACCCCAAGGCCAACAGAGAGAAGATGACTCAGGTGAGGCTCGGCCGACGCCCGTGCTCCTCCCGTCCTTTCCCCAGTCATTTTCTGCCCGGCTTGATTTCTGACATTA
+
CCDDDFFFFFFFGGGGGFGGGGGHHHHHHHHHHHHHHGHHHGHHHGHHHHHHGGGGGHHHHHHHHHHHHHHHHGHHHGGHHHHHHHHHGGGGGHHGGGGGGGHHGGGGGGGGHHHHGGHGHHHHHHHHHHGGGGGGGGGGGGHHHHGGGGHGHHGGGGGGGGGGGGGFGGGGGGGGGGGGGGGGFFFFFFFFFFFFBDFFFFFFFFFEDFFFFFFFFFFFFFFHHHHHHFFFFFFFFFFFFFFFFFFFFF0
@M05620:45:000000000-G6HP7:1:1101:23559:5309 1:N:0:165
ATCTCTATCTCCTAAAAACCTGTTTAGATTTGGAGATAGACCTTCAGGTTTTTCATCATTTTCTGCATGAATTATACATTGACCACGTTCCAGCGTGGTCAGTTTGCAGCATTCTGTTATTTTGTTTGACAGAGTGTCTTGTTGAGAACATATGTAGGACATGATTTTTTCCTGCAACAGGGAAAATAAAGTATAAGTTTTAAAGATTTATTCTTTAATAAAGGATCTCAAAGCCAGCTTTAGAAAAAGGA
+
CCCCCFFFFFFFGGGGGGGGGGHHHHHHHHHHHHHHHHHHHHHHHHHHHHHGGHHHHHIHHIHIIHHHHHHHHHHHHHHHHHHHHHGHHHHHHHGGGGHHHHHHHHHHHHHHHHHHHHHHHHHHHHHHHHHHHHGGGHHHHHHHHHHHHHHHHHHHHHHHHHHHHHHHHGHHHHHHHHHHHGGGHHHHGHHHHGHHHGGHHHFHHHHHHHHHHHHHHHHHHHHHHHHHHGHHHHHHHGGHHHHHHHHHGGH
@M05620:45:000000000-G6HP7:1:1101:23537:5326 1:N:0:165
ATCTCTATCTCCTAAAAACCTGTTTAGATTTGGAGATAGACCTTCAGGTTTTTCATCATTTTCTGCATGAATTATACATTGACCACGTTCCAGCGTGGTCAGTTTGCAGCATTCTGTTATTTTGTTTGACAGAGTGTCTTGTTGAGAACATATGTAGGACATGATTTTTTCCTGCAACAGGGAAAATAAAGTATAAGTTTTAAAGATTTATTCTTTAATAAAGGATCTCAAAGCCAGCTTTAGAAAAAGGA
+
AAAA?5DFFFFFFGBGFGGGBEFDGHFGHHFFGHCCHFEG33FGHBGHDHHEAFD5F5AFBFFADEGBF3GF5HHEGHBHFFHGFCAAFFHG5GGE1E?FGFDGHFFHEBGGEGFGHGHHGFFGGBCGGBEFCEB?GGDGHFH??CCBCFGFFHHGFHBGHGHGHHHH1/FFGHFHFHF<FAC0FFGFH1F?F111G1>11D11F1FBFGHHGHFHHHHBB0<<CHHBGHGB0C./CFBGFHHFHGHFD./
@M05620:45:000000000-G6HP7:1:1101:14256:5326 1:N:0:165
AAACCAAGAAGACATGAGGTCAGCTAGATCGGAAGAGCACACGTCTGAACTCCAGTCACGTCGACGCATCTCGTATGCCGTCTTCTGCTTGAAAAAAAAAAACCCGGAGGAGCACCCAGTGCTGCTGACCGAGGCCCCCCTTAACCCCAAGGCCAACAGAGAGAAGATGACTCAGGTGAGGCTCGGCCGACGCCCGTGCTCCTCCCGTCCGTTCCCCAGTCATTTTCTGCCCGGCTTGATTTCCGGAATTA
+
BBBBBBBFFFFFGGFGGFFFGCGGHHHHHHHGGGGHHHFHGHGGHHGHHHHHHHHGHFHGFHFGGGGGD@GHGEEFHHHGGGHGHGHHHFHHGFHHEEGE@<///</>//?<CFFAEFAFGHGGHG1DGH@D-@DGGCGGC9;;FF?ACF.CE?EGGGGGBB.:BB/0;:/BFF9/;/BF.;.;;BE.9-@=-9-@9.;9BFFFFEDAD?-9/B9B9BF/99///9B/9:9ED-@=D-.9;///.-.99B:
@M05620:45:000000000-G6HP7:1:1101:24247:5329 1:N:0:165
AAACCAAGCAGACACTCACCGCTCCCTCGCCACAGGCCAATAGTTTGTCCTCACTGAGTTGGCAACAAGTGGCTGCTGTGGCTGCCATTTTTCTGGTGATGGCCATCAGCTCCGACGAGGTCAGCTGGGGGGCTTTCTTTGTGTAAGCAACGAGAAACCTGAAAGAAGCATTTTTTAACTAAGTCCTGCTGAGTCATTCATGAGTTTTTAGCCGCCTTGCTTCTTCTCACAGACTCTCTACTCTCATGCCA
+
BCCCCCCFCFFFGGGGGGGGGGGGGGHHGGGGGHHHGGHHHHHHHHHHHHHHHHHHHHGHHHHHHHHHHHHHGHGGHHHHHHHGGHHHHHHHHHHHHHHHHHHHHHHHHHHHHGGGGGGGFGHHHHHHGGGGGGGGGGGGGGGGGGFFFFFFFFFFFFFFFFFFFFFFFFFFFFFFFFFFFFFFFFFFFFFFFFFFFFFFFFEFFFFFFFFFFFFFFFFFFFFFFFFFFFFFFFFFFFFFFFFFFFFFFFF
@M05620:45:000000000-G6HP7:1:1101:23555:5331 1:N:0:165
ATCTCTATCTCCTAAAAACCTGTTTAGATTTGGAGATAGACCTTCAGGTTTTTCATCATTTTCTGCATGAATTATACATTGACCACGTTCCAGCGTGGTCAGTTTGCAGCATTCTGTTATTTTGTTTGACAGAGTGTCTTGTTGAGAACATATGTAGGACATGATTTTCTCCTGCAACAGGGAAAATAAAGTATAAGTTTTAAAGATTTATTCTTTAATAAAGGATCTCAAAGCCAGCTTTAGAAAAAGGA
+
CCCCCFFFFFFFGGGGGGGGGGHHHHHHHHHHHHHHHHHHHHHHHHHHHHHGGHGHHHHHHIIHHHHHHHHHHHHHHHHHHHHHHHGHHHHHHHGFGGHHHHHHHHHHHHHHHHHHHHHHHHHHHHHHGHHHHHHHHHHHHHHHHHHHHHHHHHHHHHHHHHHHHHHH3BGHHHHHHHHHHGGGHHHHHGHHHHHHHFGHHHGHHHHHHHHHHHHHHHHHHHGHHHHHHGGGHFHHHGHHHHHHHGHHGGH
@M05620:45:000000000-G6HP7:1:1101:14266:5341 1:N:0:165
AAACCAAGAAGACATGAGGTCAGCTAGATCGGAAGAGCACACGTCTGAACTCCAGTCACGTCGACGCATCTCGTATGCCGTCTTCTGCTTGAAAAAAAAAAAAAAAGAGATAGTAAGCTGATAGGCGCAGAGTATTATATAACTAACGAATGAGCGACATATATCATGTAGGAATTCTGACTGAGATAATTAGTGAACTAAATAAGGGTAGGGAAAACAGAGCAATTTGTGCTCTAGAGATAGGACACAAG
+
?A?AAAAFFFFFGGGFGBEEFGHHHGHGGGHGGGGHHHCBCGGGHHGHHHHHHGGHHEGFHHCEFGGGE?DHHGFHHHHFEFHGGHGHHHGHGHHFGGGGG///////00111<111111111101-----.=0=00000=00000/..../000----.0900000;000000000000000/0000;000///////////////.;/.../.../;.//////////./9/////////////.....
@M05620:45:000000000-G6HP7:1:1101:7197:5342 1:N:0:165
ATCTCTATCTCCTAAAAACCTGTTTAGATTTGGAGATAGACCTTCAGGTTTTTCATCATTTTCTGCATGAATTATACATTGACCACGTTCCAGCGTGGTCAGTTTGCAGCATTCTGTTATTTTGTTTGACAGAGTGTCTTGTTGAGAACATATGTAGGACATGATTTTTTCCTGCAACAGGGAAAATAAAGTATAAGTTTTAAAGATTTATTCTTTAATAAAGGATCTCAAAGCCAGCTTTAGAAAAAGGA
+
@BBCBFFFFFFFGGGGGGGGGGHHHHHHHHHHHGHHHHHHHHHHGHGHHHHGGGHHHHHHHHFHHHGHHHHHHGHHHHHHHGHGHHGHHHHGHGGEFGHHGHHHHHHGHGFHHHHHHHHHHHHHHHHHFHHHGHHHHHHHHHHHHGHHHHHHGHHGHHHGHGHHHHHHHGHHHHHHHGHGHGGHGHHHHGGHHHHGGFGHHHGHGGHHHHHHHHHHHHHHHFGHFHHGHHGGH<GHGEFHHHHFHGHFGGC
@M05620:45:000000000-G6HP7:1:1101:24262:5344 1:N:0:165
AAACCAAGCAGACACTCACCGCTCCCTCGCCACAGGCCAATAGTTTGTCCTCACTGAGTTGGCAACAAGTGGCTGCTGTGGCTGCCATTTTTCTGGTGATGGCCATCAGCTCCGACGAGGTCAGCTGGGGGGCTTTCTTTGTGTAAGCAACGAGAAACCTGAAAGAAGCATTTTTTAACTAAGTCCTGCTGAGTCATTCATGAGTTTTTAGCCGCCTTGCTTCTTCTCACAGACTCTCTACTCTCATGCCA
+
DDDDDCCFDFFFGGGGGGGGGGGGGGHHGGGGGHHHGGHHHHHHHHHHHHHHHHHHHHHHHHHHHHHHHHHHGHGGHHHHHHHGGHHHHHHHHHHHHHHHHHHHHHHHHHHHHGGGGGGGGHHHHHHHGGGGGGGGGGGGGGGGGGFFFFFFFFFFFFFFFFFFFFFFFFFFFFHFFFHHFFFFFHFFFFFFFFFFFFFFFFFFFFFFFFFFFFFFFFFFHHHFFFFFFFFFFFFFFFFHHFFHFFFFFFF
@M05620:45:000000000-G6HP7:1:1101:15670:5348 1:N:0:165
ATCTCTATCTCCTAAAAACCTGTTTAGATTTGGAGATAGACCTTCAGGTTTTTCATCATTTTCTGCATGAATTATACATTGACCACGTTCCAGCGTGGTCAGTTTGCAGCATTCTGTTATTTTGTTTGACAGAGTGTCTTGTTGAGAACATATGTAGGACATGATTTTTTCCTGCAACAGGGAAAATAAAGTATAAGTTTTAAAGATTTATTCTTTAATAAAGGATCTCAAAGCCAGCTTTAGAAAAAGGA
+
ABAABFFFFFFFGGGGGGGGGGHHHHHHHHHHHHHHHHHHHHHHHHHGGHHGGHHHHHHHHHHHHHHHHGHHHHHHHHHHHGHHGHGGHHHHHHGGGGHHHHHHHHHGHHHHHHHHHHHHHHHHHHHHGHHHHHGHHHHHHHHHHHFHHHHHHHHHHHHHHHHHHHHHHGHHHHHHHHFHHGGHHHHGGFHFDGGGHGHHHHGGHHHHHGHHHHHHGGHGHGHHHGHFHFHGHHGHHGHHHGHFFHGFDEB
@M05620:45:000000000-G6HP7:1:1101:7212:5353 1:N:0:165
ATCTCTATCTCCTAAAAACCTGTTTAGATTTGGAGATAGACCTTCAGGTTTTTCATCATTTTCTGCATGAATTATACATTGACCACGTTCCAGCGTGGTCAGTTTGCAGCATTCTGTTATTTTGTTTGACAGAGTGTCTTGTTGAGAACATATGTAGGACATGATTTTTTCCTGCAACAGGGAAAATAAAGTATAAGTTTTAAAGATTTATTCTTTAATAAAGGATCTCAAAGCCAGCTTTAGAAAAAGGA
+
CCCCCFFFFFFFGGGGGGGGGGHHHHHHHHHHHHHHHHHHHHHHHHHHHHHGGHHHHHIHHHHIIHHHHHHHHHHHHHHHHHHHHHGHHHHHHHGGGGHHHHHHHHHHHHHHHHHHHHHHHHHHHHHHHHHHHHHHHHHHHHHHHHHHHHHHHHHHHHHHHHHHHHHHHGHHHHHHHHHHHGGHHHHHGHHHHHHHHFHHHHHHHHHHHHHHHHHHHHHHHHHHHHHHHHHHHHHHHGHHHHHGFGHHGGH
@M05620:45:000000000-G6HP7:1:1101:15652:5357 1:N:0:165
ATCTCTATCTCCTAAAAACCTGTTTAGATTTGGAGATAGACCTTCAGGTTTTTCATCATTTTCTGCATGAATTATACATTGACCACGTTCCAGCGTGGTCAGTTTGCAGCATTCTGTTATTTTGTTTGACAGAGTGTCTTGTTGAGAACATATGTAGGACATGATTTTTTCCTGCAACAGGGAAAATAAAGTATAAGTTTTAAAGATTTATTCTTTAATAAAGGATCTCAAAGCCAGCTTTAGAAAAAGGA
+
BBCDCFFFFFFFGGGGGGGGGGHHHHHHHHHHHHHHHHHHHHHHHHHHHHHGGHHHHIIHHIHHHHHHHHHHHGHHHHHHHGHHHHGHHHHHHHGEGGHHHHHHHHHHHHHHHHHHHHHHHHHHHHHHHGHHHHHHHHHHHHHHHHGHHHHHHHHHHHHHGHHHHHHHHGHHHHGHHHHHHGGGHHHGHHHHGHHHHGHHHGGGHGHHHHHHHHHHHGHHHHHHHHHHHGGGHHHHHGHHHHHGHGGHGGH
@M05620:45:000000000-G6HP7:1:1101:11171:5393 1:N:0:165
CATCCTGACCCTGAAGTACCCCATTGAGCATGGCATCGTCACCAACTGGGACGACATGGAGAAGATCTGGCACCACACCTTCTACAACGAGCTGCGCGTGGCCCCGGAGGAGCACCCAGTGCTGCTGACCGAGGCCCCCCTGAACCCCAAGGCCAACAGAGAGAAGATGACTCAGGTGAGGCTCGGCCGACGCCCGTGCTCCTCCCGTCCTTTCCCCAGTCATTTTCTGCCCGGCTTGATTTCTGACATTT
+
A3AAAFFFF4CFGCGGGGGGGCEHGFGHG4FFGFHHHGHHFGHH2EFC3GFHGCGG?A2BBA1BGFFFDFH2BFHHFEGHHHHHHHEHGEEEGHHGCGGGGEGHGGCDCGGGHHHHGEGFFHHHFHGHHHGGGGGGGGGGGGGHHGDEGGEEHHGGGGGGGGGGFFGFGFGGFGGGGGGFGGFGBBFFB<BBBBBB;A.AFEFFFFB9DDDFFFFFFF?BFFFFFFFFFFFFFBBBB?.BFFFFFEF/BB/
@M05620:45:000000000-G6HP7:1:1101:11189:5395 1:N:0:165
CATCCTGACCCTGAAGTACCCCATTGAGCATGGCATCGTCACCAACTGGGACGACATGGAGAAGATCTGGCACCACACCTTCTACAACGAGCTGCGCGTGGCCCCGGAGGAGCACCCAGTGCTGCTGACCGAGGCCCCCCTGAACCCCAAGGCCAACAGAGAGAAGATGACTCAGGTGAGGCTCGGCCGACGCCCGTGCTCCTCCCGTCCTTTCCCCAGTCATTTTCTGCCCGGCTTGATTTCTGACATTA
+
CCCDDFFFFFFFGGGGGGGGGGGHHHHHHHHHHHHHHGHHHGHHHGHHHHHHGGGGGHHHHHGHHHHHHHHHHGHHHGGHHHHHHHHHGGGGGHHGGGGGGGHHGGGGGGGGHGHHGGHGHHHHHHHHHHGGGGGGGGGGGGHHHHGGGGHGHHGGGGGGGGGGGGGGGGGGGGGGGGGGGGGGFFFFFFFFFFFFDFFFFFFFFFFEFFFFFFFFFFFFFFFFFFHFHFFFFFFFFFFFFFFFFFFFFF0
@M05620:45:000000000-G6HP7:1:1101:12461:5397 1:N:0:165
AGATTACTGCAACAGTTCCCCCTGGACCTGGAAAAGTTTCTTGCCTGGCTTACAGAAGCTGAAACAACTGCCAATGTCCTACAGGATGCTACCCGTAAGGAAAGGCTCCTAGAAGACTCCAAGGGAGTAAAAGAGCTGATGAAACAATGGCAAGTAAGTCAGGCATTTCCGCTTTAGCACTCTTGTGGATCCAATTGAACAATTCTCAGCATTTGTACTTGTAACTGACAAGCCAGGGACAAAACAAAGAT
+
AAABBFFFFFFFGGGGGGGGGGGGHGHHHGHFCGHHHHHHHHHHHHHHHHHHHHHHHEGHGFHGHHHHHHHHHHHHHHHGHHH3GHHHHHHHHHGFGGHHHHHHHHHHGHHHHHHGHHHHHGHEGHGFHGGHHGHHHHFHHFEGHHHHHGHHHGHHHHHHHFHHHHHHGHGGGGGHHGHHHHHHHHHDHHHHGHHHHGHGGHGGHHHHHGHHGHHHHFHHHHFHHHGFFHHHFGGGGGGGG.CFFFE?FGG
@M05620:45:000000000-G6HP7:1:1101:12456:5415 1:N:0:165
AGATTACTGCAACAGTTCCCCCTGGACCTGGAAAAGTTTCTTGCCTGGCTTACAGAAGCTGAAACAACTGCCAATGTCCTACAGGATGCTACCCGTAAGGAAAGGCTCCTAGAAGACTCCAAGGGAGTAAAAGAGCTGATGAAACAATGGCAAGTAAGTCAGGCATTTCCGCTTTAGCACTCTTGTGGATCCAATTGAACAATTCTCAGCATTTGTACTTGTAACTGACAAGCCAGGGACAAAACAAAGAT
+
ABBCCFFFFFFFGGGGGGGGGGGGHHHHHHHHHHHHGHHHHHHHHHHHHHHHHHHHHHHHHHHHHHHHHHHHHHHHHHHHHHHHHHHHHHHHHHGGGGHHHHHHHHHHGHHHHHHHHHHHHHHGGGGGHHHHHGHHHHHHHHHHHHHHHHHHHGHHHHHHHHHHHHHHHHGGGGGHHHHHHHHHHHHGHHHHGHHHHHHHHHHHHHHGHHHHHHHHHHHHHHHGHHHGHHHHHGGGGGGGGGGGGGGGFGF
@M05620:45:000000000-G6HP7:1:1101:12389:5430 1:N:0:165
ATCTCTATCTCCTAAAAACCTGTTTAGATTTGGAGATAGACCTTCAGGTTTTTCATCATTTTCTGCATGAATTATACATTGACCACGTTCCAGCGTGGTCAGTTTGCAGCATTCTGTTATTTTGTTTGACAGAGTGTCTTGTTGAGAACATATGTAGGACATGATTTTTTCCTGCAACAGGGAAAATAAAGTATAAGTTTTAAAGATTTATTCTTTAATAAAGGATCTCAAAGCCAGCTTTAGAAAAAGGA
+
BCCCCFFFFFFFGGGGGGGGGGHHHHHHHHHHHHHHHHHHHHHHHHHHHHHGGHHHHIHHHHIIHHHHHHHHHHHHHHHHHHHHGHGHHHHHHHGGGGHHHHHHHHHHHHHHHHHHHHHHHHHHHHHHHHHHHHHHHHHHHHHHHHHHHHHHHHHHHHHHHHHHHHHHHGHHHHHHHHHHHGGHHHHHHHHHHHHHHGHHHHGHHHHHHHHHHHHHHGHHHGHHHHHHHHHGHHHHHGHHHHHGHHGHGGG
@M05620:45:000000000-G6HP7:1:1101:12404:5447 1:N:0:165
ATCTCTATCTCCTAAAAACCTGTTTAGATTTGGAGATAGACCTTCAGGTTTTTCATCATTTTCTGCATGAATTATACATTGACCACGTTCCAGCGTGGTCAGTTTGCAGCATTCTGTTATTTTGTTTGACAGAGTGTCTTGTTGAGAACATATGTAGGACATGATTTTTTCCTGCAACAGGGAAAATAAAGTATAAGTTTTAAAGATTTATTCTTTAATAAAGGATCTCAAAGCCAGCTTTAGAAAAAGGA
+
AABBBFFFFFFFGGGGGGFGGGGHHGHHHHHHHHHHHHHHHHHHHHHHHHHGGHHHHHHHHHHHHGHHHGHHHHHHHHHHHHHHHHGGHHHHHHGFGGHHFHFHHHHHHHHHHHHHHHHHHHHHHHHHGHHHHHGHHHHHHHHHHHGHHHGGHHHGHHHHHHHHHHHHHGHHHHHHGHHHHGEHHHHGHHHHHHHHHFGHHGHGHGGHHGHHHHHHGFHHGFHHHHHHGGHFHHHHHGHHHGHHFHFFGGG
@M05620:45:000000000-G6HP7:1:1101:21310:5448 1:N:0:165
CATCCTGACCCTGAAGTACCCCATTGAGCATGGCATCGTCACCAACTGGGACGACATGGAGAAGATCTGGCACCACACCTTCTACAACGAGCTGCGCGTGGCCCCGGAGGAGCACCCAGTGCTGCTGACCGAGGCCCCCCTGAACCCCAAGGCCAACAGAGAGAAGATGACTCAGGTGAGGCTCGGCCGACGCCCGTGCTCCTCCCGTCCTTTCCCCAGTCATTTTCTGCCCGGCTTGATTTCTGACATTT
+
BCCCCFFFFFFFGGGGGGGGGGGHHHHHHHHHHHGHHGHHHGHHHGHHHHHHGGGGGHHHHHHHGHHHHHHHHGHHHGGHHHHHHGHHGGGGGHHGGGGGGGHHGGGGGGGGHHHHGGHHHHHHHHHGHHGGGGGGGGGGGGGHHHGGGGHGHHGGGGGGGGGGGGFGGGGGGGGGGGGGGGGGFFFFFFFFFFFF;DFFFFFFFFFEDDDFFFFFFFFFFFFFFFFFFFFFBFFFFFAFFFFFFBFFFF/
@M05620:45:000000000-G6HP7:1:1101:22508:5452 1:N:0:165
AAACCAAGCAGACACTCACCGCTCCCTCGCCACAGGCCAATAGTTTGTCCTCACTGAGTTGGCAACAAGTGGCTGCTGTGGCTGCCATTTTTCTGGTGATGGCCATCAGCTCCGACGAGGTCAGCTGGGGGGCTTTCTTTGTGTAAGCAACGAGAAACCTGAAAGAAGCATTTTTTAACTAAGTCCTGCTGAGTCATTCATGAGTTTTTAGCCGCCTTGCTTCTTCTCACAGACTCTCTACTCTCATGCCA
+
3AABBAAFBFFFGGGGGGGGGGEEGGHHGGGGGHFHGGHHHGHAGFHGHHGFHHHHHHGFGHHHHHHHHGHHGEFEHHHFGEHGGGHHGHHHHHFGHHHHEHHHHHHHHHGHHGGGGEDG/GHHHFHHGGGGGGGGGGGGGGGGGGFFFFFBFFFFFFFFFFFFFFFFFFFFFFFB?FFFFFFFFFFFFFFFFBBFFFFFFFFFBFFFFFFFFFBBFBFFFFFFFFFFFFFFBFFFFFFFFFFFFF/FFF/
@M05620:45:000000000-G6HP7:1:1101:10889:5476 1:N:0:165
ATCTCTATCTCCTAGAAACCTGTTTAGATTTGGAGATAGACCTTCAGGTTTTTCATCATTTTCTGCATGAATTATACATTGACCACGTTCCAGCGTGGTCAGTTTGCAGCATTCTGTTATTTTGTTTGACAGAGTGTCTTGTTGAGAACATATGTAGGACATGATTTTTTCCTGCAACAGGGAAAATAAAGTATAAGTTTTAAAGATTTATTCTTTAATAAAGGATCTCAAAGCCAGCTTTAGAAAAAGGA
+
BAABBFFFFFFFGG5FGGGGGGHHHHHHHHHHHHHHHHHHHHHHHHHHHHHGGHHHHHHHHHHHHHHHHHHHHHHHHHHHHHHHHHGHHHHHHHGFGGHHHHHHHHHHHHHHHHHHHHHHHHHHHHHHHHHHHHHHHHHHHHHHGHHHHHHHHHHHHHHHHHHHHHHHHGHHHHHHFHHHHGGHHHHHHGHHHHHHHGHHHGHFHGHHHHHHHHHHGHHHHHHGGHHHHHHHHHHHHGHHHHGHHHHHGGG
@M05620:45:000000000-G6HP7:1:1101:10900:5500 1:N:0:165
ATCTCTATCTCCTAAAAACCTGTTTAGATTTGGAGATAGACCTTCAGGTTTTTCATCATTTTCTGCATGAATTATACATTGACCACGTTCCAGCGTGGTCAGTTTGCAGCATTCTGTTATTTTGTTTGACAGAGTGTCTTGTTGAGAACATATGTAGGACATGATTTTTTCCTGCAACAGGGAAAATAAAGTATAAGTTTTAAAGATTTATTCTTTAATAAAGGATCTCAAAGCCAGCTTTAGAAAAAGGA
+
BBBBBFFFFFFFGG5FGGGGGGHGHHFFDGGDBGHFGHHGFHHHHHHHHHHGGHHHHHHHHHHHHHHGHGHHHHHHHHHHHHHHHHGHHHFGBFGEEFGHFHGGFEHHHHHHHGFHHHHHHHHHHHHHHGGHHHHHHHHHHHGFHHEHHHHHFHGHHHHHHHGHHHHHGDFHHFBGHFHHGGFCFGGFFFGFGFGHHGGGHGHHHHHHHHGGHHHHFFHFGGGBGGHHFHHFHHHHGGHHHFHFGGFFGFH
@M05620:45:000000000-G6HP7:1:1101:16305:5504 1:N:0:165
ATCTCTATCTCCTAAAAACCTGTTTAGATTTGGAGATAGACCTTCAGGTTTTTCATCATTTTCTGCATGAATTATACATTGACCACGTTCCAGCGTGGTCAGTTTGCAGCATTCTGTTATTTTGTTTGACAGAGTGTCTTGTTGAGAACATATGTAGGACATGATTTTTTCCTGCAACAGGGAAAATAAAGTATAAGTTTTAAAGATTTATTCTTTAATAAAGGATCTCAAAGCCAGCTTTAGAAAAAGGA
+
CCCCDFFFFFFFGGGGGGGGGGGHHHHHHHHHHHHHHHHHHHHHHHHHHHHGGHHHHHHHHIHHIHHHHHHHHH5FHHHHHHHHHHGHHHHHHHGFGGHHHHHHHHHHHHHHHHHHHHHHHHHHHHHHHHHHHHHHHHHHHHHHHHHHHHHHHHHHHHHHHHHHHHHHHGHHHHHHHHHHHGGHHHHHHHHHHHHHHGHHHHHHHHHHHHHHHHHHHHHHHFHHHHHHHHHHHHHHHGHHHHHGGHHHGGG
@M05620:45:000000000-G6HP7:1:1101:16303:5525 1:N:0:165
ATCTCTATCTCCTAAAAACCTGTTTAGATTTGGAGATAGACCTTCAGGTTTTTCATCATTTTCTGCATGAATTATACATTGACCACGTTCCAGCGTGGTCAGTTTGCAGCATTCTGTTATTTTGTTTGACAGAGTGTCTTGTTGAGAACATATGTAGGACATGATTTTTTCCTGCAACAGGGAAAATAAAGTATAAGTTTTAAAGATTTATTCTTTAATAAAGGATCTCAAAGCCAGCTTTAGAAAAAGGA
+
CCCCCFFFFFFFGGGGGGGGGGGHHHHHHHHHHHHHHHHHHHHHHHHHHHHGGHHHHHHHIHIHHHHHHGHHHHHHHHHHHHHHHHGHHHHHHHGFGGHHHHHHHHHHHHGHHHHHHHHHHHHHHHHHGHHHHHHHHHHHHHHHHHGHHGHHHHHHHHHHHHHHHHHHHGHHHHHGHHHHHGGHHHHHGGHGFGHHHGHHHGHHHHHHHHHHHHHHHGHHHGHHHHHHHGHGHHHHHGHHHHHHGFHGGGH
@M05620:45:000000000-G6HP7:1:1101:24159:5531 1:N:0:165
ATCTCTATCTCCTAAAAACCTGTTTAGATTTGGAGATAGACCTTCAGGTTTTTCATCATTTTCTGCATGAATTATACATTGACCACGTTCCAGCGTGGTCAGTTTGCAGCATTCTGTTATTTTGTTTGACAGAGTGTCTTGTTGAGAACATATGTAGGACATGATTTTTTCCTGCAACAGGGAAAATAAAGTATAAGTTTTAAAGATTTATTCTTTAATAAAGGATCTCAAAGCCAGCTTTAGAAAAAGGA
+
CCBCDFFFFFFFGGGGGGGGGGHHHHHHHHHHHHHHHHHHHHHHHHHHHHHGGHHHHHIHHHIHHHHHHHHHHHHHHHHHHHHHHHGHHHHHHHGFGGHHHHHHHHHHHHHHHHHHHHHHHHHHHHHHHHHHHHHHHHHHHHHHHHHHHHHHHHHHHHHHHHHHHHHHHGHHHHHHHHHHHGGHHHHHGHHHHHHHHGHHHHHHHHHHHHHHHHHHHHHHHHHHGHHHHHGHHHHGHGHHHHHHGHHHGGH
@M05620:45:000000000-G6HP7:1:1101:24019:5571 1:N:0:165
CATCCTGACCCTGAAGTACCCCATTGAGCATGGCATCGTCACCAACTGGGACGACATGGAGAAGATCTGGCACCACACCTTCTACAACGAGCTGCGCGTGGCCCCGGAGGAGCACCCAGTGCTGCTGACCGAGGCCCCCCTGACCCCCAAGGCCACCAGAGAGAGGATGCCTCCGGTGAGGCTCGGCCGACGCCCTGGCTCCCCCCGTCCTTTCCCCATTCTTTTTCTGCCCGGCTGGATTTCTTCCATTA
+
A3ABBFFBFFFFGFGGGGGGGGGGHDGGHGHFGH4FHGHHHGHHHGHHGHHHGGGEEHHGHHHHHGHHHHHFHGFHEGGHHHHFHHFGFFGGGHHGGCGGGEHHGGG?CFDGHHHHGEHHHHHHHGHDHHGGGGGGGGGGG://GHGGG.C:;C..;.:../.;.:.///0;9.;D9-.:.9.9@;A?;-99@D--....;9.:A@;:;.:;/;BFF../;/;9F/;;//BAD--;-..;B9////:/;//
@M05620:45:000000000-G6HP7:1:1101:24038:5582 1:N:0:165
CATCCTGACCCTGAAGTACCCCATTGAGCATGGCATCGTCACCAACTGGGACGACATGGAGAAGATCTGGCACCACACCTTCTACAACGAGCTGCGCGTGGCCCCGGAGGAGCACCCAGTGCTGCTGACCGAGGCCCCCCTGAACCCCAAGGCCAACAGAGAGAAGATGACTCAGGTGAGGCTCGGCCGACGCCCGTGCTCCTCCCGTCCTTTCCCCAGTCATTTTCTGCCCGGCTTGATTTCTGACATTT
+
>AAAAFFFFFFFG4FGGGGGGGGHHHGGHHHHGHHHHGHHHGHHHGHHHHHHGGGGGGGHHHHGGHHHHHHHHGHHHGGHHHHHHHHHGFEGGHHGGGEEGGHHGGGCDCFGHHHHGGGGGHHHHHHHHHGCGGCGGGGGGGHHHHGGGGHGHHE.CEFGGFDGGGFFFGFGGGGGGGFGGGGFBBFFBBBB=BBB@AAEBFFFFFD.A.AFFFFFFFFBFBFFFFFFFBBA.@@BB?.BFF9;9/;B;B9
@M05620:45:000000000-G6HP7:1:1101:22819:5583 1:N:0:165
ATCTCTATCTCCTAAAAACCTGTTTAGATTTGGAGATAGACCTTCAGGTTTTTCATCATTTTCTGCATGAATTATACATTGACCACGTTCCAGCGTGGTCAGTTTGCAGCATTCTGTTATTTTGTTTGACAGAGTGTCTTGTTGAGAACATATGTAGGACATGATTTTTTCCTGCAACAGGGAAAATAAAGTATAAGTTTTAAAGATTTATTCTTTAATAAAGGATCTCAAAGCCAGCTTTAGAAAAAGGA
+
BCCCDFFFFFFFGGGGGGGGGGHHHHHHHHHHHHHHHHHHHHHHHHHHHHHGGHHHHHHHHIIIHHHHHHHHHHHHHHHHHHHHHHGHHHHHHHGGGGHHHHHHHHHHHHHHHHHHHHHHHHHHHHHHHHHHHHHHHHHHHHHHHHHHHHHHHHHHHHHHHHHHHHHHHGHHHHHHHHHHHGGHHHHHHHHHHHHHHHHHHHHHHHHHHHHHHHHHHGHHHHHHHHHHHHHGHHHHHGHHHHHFHHHFGGG
@M05620:45:000000000-G6HP7:1:1101:23257:5584 1:N:0:165
ATCTCTATCTCCTAAAAACCTGTTTAGATTTGGAGATAGACCTTCAGGTTTTTCATCATTTTCTGCATGAATTATACATTGACCACGTTCCAGCGTGGTCAGTTTGCAGCATTCTGTTATTTTGTTTGACAGAGTGTCTTGTTGAGAACATATGTAGGACATGATTTTTTCCTGCAACAGGGAAAATAAAGTATAAGTTTTAAAGATTTATTCTTTAATAAAGGATCTCAAAGCCAGCTTTAGAAAAAGGA
+
BBABBFFFFFFFGGGGGGGGGGHGHCHHHHHHHHHFGHHHHHHHHHHHHHHGGHHHHHHHHHHHHHHHHHHHHHHHHHHHHGHHHHGHHHHHHHGGGGHHHHHHHHHHHHHHHHHHHHGHHHHHHHHHHHHHHHHHHHHHHHHGHHHHHHHHHHHGHGHHHHHHHHHHHGHHHHGHFHFGHEEHHHGGGHFHHGHHHHGHHHFFGGHHHHHHHHHHGHG0=GHFFHHHGHFFHGFHFGHHHGGGFGG.CFG
@M05620:45:000000000-G6HP7:1:1101:24023:5591 1:N:0:165
CATCCTGACCCTGAAGTACCCCATTGAGCATGGCATCGTCACCAACTGGGACGACATGGAGAAGATCTGGCACCACACCTTCTACAACGAGCTGCGCGTGGCCCCGGAGGAGCACCCAGTGCTGCTGACCGAGGCCCCCCTGAACCCCAAGGCCAACAGAGAGAAGATGACTCAGGTGAGGCTCGGCCGACGCCCGTGCTCCTCCCGTCCTTTCCCCAGTCATTTTCTGCCCGGCTTGATTTCTGACATTA
+
CCCDDFFFFFFFGGGGGGGGGGGHHHHHHHHHHHHHHGHHHGHHHGHHHHHHGGGGGHHHHHHHHHHHHHHHHGHHHGGHHHHHHHHHGGGGGHHGGGGGGGHHGGGGGGGGHHHHGGHHHHHHHHHHHHGGGGGGGGGGGGHHHHGGGGHGHHGGGGGGGGGGGGGGGGGGGGGGGGGGGGGGFFFFFFFFFFFF@DDFFFFFFFFBDDFFFFFFFFFFFFFFFHFHFFFFDFCFCAAFFFFFFEFFFF0
@M05620:45:000000000-G6HP7:1:1101:22834:5595 1:N:0:165
ATCTCTATCTCCTAAAAACCTGTTTAGATTTGGAGATAGACCTTCAGGTTTTTCATCATTTTCTGCATGAATTATACATTGACCACGTTCCAGCGTGGTCAGTTTGCAGCATTCTGTTATTTTGTTTGACAGAGTGTCTTGTTGAGAACATATGTAGGACATGATTTTTTCCTGCAACAGGGAAAATAAAGTATAAGTTTTAAAGATTTATTCTTTAATAAAGGATCTCAAAGCCAGCTTTAGAAAAAGGA
+
BCBBCFFFFFFFGGGGGGGGGGHHHHHHHHHHHGGHHHHGHHHHHGGHHHHGGHHHHHHHHHHIHHHHHHHHHHHHHHHHHHHHHHGHHHHGGHGGGGHHHHHHHGHHHHHHHGHHHHHHHHHHHHHHHHHHHHHHHHHHHHHHGHHHHHHHHHHFHHHHHHHGHHHHHCHHHHHHHHHHHGGHHHHHHFHHHGHGHHHHHGHHHHHHHGHHHHHHHHHHHHHHGHHHHHHHGHHHHGGHHHHGFGGFDFH
@M05620:45:000000000-G6HP7:1:1101:23228:5597 1:N:0:165
ATCTCTATCTCCTAAAAACCTGTTTAGATTTGGAGATAGACCTTCAGGTTTTTCATCATTTTCTGCATGAATTATACATTGACCACGTTCCAGCGTGGTCAGTTTGCAGCATTCTGTTATTTTGTTTGACAGAGTGTCTTGTTGAGAACATATGTAGGACATGATTTTTTCCTGCAACAGGGAAAATAAAGTATAAGTTTTAAAGATTTATTCTTTAATAAAGGATCTCAAAGCCAGCTTTAGAAAAAGGA
+
CBCCCFFFFFFFGGGGFGGGGGHHHHHHHHFHHHHGFHHHHHHHHHHHHHHGGHHHHHHHHHHHHHHHHHHHHHHHHHHHHHHHHHGHHHHGFFGGGGHHHHHHHHHHHHHHHHHHHHHHHHHHHHHHGHHHHHHHHHHHHHHHHHGHHHHHHHHHHHHHHHHHHHHHHGHHHHHHHHHHHGGHHHHHHGHHGHHHHGHHHHHHHGHHHHHHHHHHHFHGHDGFHHHHHHHGHHHHHGHHHHHGHHGHGGH
@M05620:45:000000000-G6HP7:1:1101:23250:5601 1:N:0:165
ATCTCTATCTCCTAAAAACCTGTTTAGATTTGGAGATAGACCTTCAGGTTTTTCATCATTTTCTGCATGAATTATACATTGACCACGTTCCAGCGTGGTCAGTTTGCAGCATTCTGTTATTTTGTTTGACAGAGTGTCTTGTTGAGAACATATGTAGGACATGATTTTTTCCTGCAACAGGGAAAATAAAGTATAAGTTTTAAAGATTTATTCTTTAATAAAGGATCTCAAAGCCAGCTTTAGAAAAAGGA
+
CCCCDFFFFFFFGGGGGGGGGGHHHHHHHHHHHHHHHHHHHHHHHHHHHHHGGHHHHHHHIHIIIHHHHHHHHHHHHHHHHHHHHHGHHHHHHHGGGGHHHHHHHHHHHHHHHHHHHHHHHHHHHHHHHHHHHHHHHHHHHHHHHHHHHHHHHHHHHHHHHHHHHHHHHGHHHHHHHHHHHGGHHHHHHHHHHHHHHHHHHHHHHHHHHHHHHHHHHHHHHGHHGHHHHGHHHHHHHGHHHHHGHHGHGGH
@M05620:45:000000000-G6HP7:1:1101:22813:5604 1:N:0:165
ATCTCTATCTCCTAAAAACCTGTTTAGATTTGGAGATAGACCTTCAGGTTTTTCATCATTTTCTGCATGAATTATACATTGACCACGTTCCAGCGTGGTCAGTTTGCAGCATTCTGTTATTTTGTTTGACAGAGTGTCTTGTTGAGAACATATGTAGGACATGATTTTTTCCTGCAACAGGGAAAATAAAGTATAAGTTTTAAAGATTTATTCTTTAATAAAGGATCTCAAAGCCAGCTTTAGAAAAAGGA
+
BCCCCFFFFFFFGGGGGGGGGGHHHHHHHHHHHGHHHHHHHHHHHHHHHHHGGHHHHHHHHHHIIHHHHHHHHHHHHHHHHGHHFHGHHHHHHHGGGGHHHHHHHHHHHHHHHHHHHHHHHHHHHHHHGHHHHHHHHHHHHHHHHHHHHHHHHHHHHHHHHHHHHHHHHGHHHHHHHHHHHGGGHHHGGGHGHHHHHGGHHGHHHHHHHHHHHHHHHHHHHHHHHHHHHGHGHHHHHGHHHHHHHGHHGGH
@M05620:45:000000000-G6HP7:1:1101:18885:5619 1:N:0:165
CATCCTGACCCTGAAGTACCCCATTGGGCATGGCATCGTCACCAACTGGGACGACATGGAGAAGATCTGGCACCACACCTTCTACAACGAGCTGCGCGTGGCCCCGGAGGAGCACCCAGTGCTGCTGACCGAGGCCCCCCTGAACCCCAAGGCCAACAGAGAGAAGATGACTCAGGTGAGGCTCGGCCGACGCCCGTGCTCCTCCCGTCCTTTCCCCAGTCATTTTCTGCCCGGCTTGATTTCTGACATTT
+
BBBBBFFFFFFFGGGGGGGGGGGHHHHGGHHHHHGHHDHHHGHGHGHHHHHHGGGGGHHHHHHHGHHHHHHGHGHHHGGHHHHHHHFHGGGGGHHGGGEGGGHHGGGGGGGGHHGHGGGFHGHHGGF1FHGGGCCFGGGGGGFEHHGGGAHGGGEGGGGGGGDFFGEFFGGGGGGGGGFFFCEFFCFFA@DFAFFF>DDAFFFFFFF.AD;BFFFFFFDFB9FFFFFF/BBEAAA-BF.;BB/FB;B/BF/
@M05620:45:000000000-G6HP7:1:1101:25032:5626 1:N:0:165
AAACCAAGCAGACACTCACCGCTCCCTCGCCACAGGCCAATAGTTTGTCCTCACTGAGTTGGCAACAAGTGGCTGCTGTGGCTGCCATTTTTCTGGTGATGGCCATCAGCTCCGACGAGGTCAGCTGGGGGGCTTTCTTTGTGTAAGCAACGAGAAACCTGAAAGAAGCATTTTTTAACTAAGTCCTGCTGAGTCATTCATGAGTTTTTAGCCGCCTTGCTTCTTCTCACAGACTCTCTACTCTCATGCCA
+
BBBBBBBFBFFFGGGGGGGGGGGGGGHHGGGGGHHHGGHHHHHHHHHHHHHHHHHHHHHHHHHHHHHHHHHHGHGGHHHHHHHGGHHHHHHHHHHHHHGHHHHHHHHHHHHHHGGGGGGGGGHHHHHHGGGGGGGGGGGGGGGGGGFFFFFFFFFFFFFFFFFFFFFFFFFFFFFFFFFFFFFFFFFFFFFFFFFFFFFFFFFFBFFFFFFFFFFFFFFFFFFFFFFFFFFFFFFFFFFFFFFFFFFFFFB
@M05620:45:000000000-G6HP7:1:1101:8823:5630 1:N:0:165
TACCTGTACTGGGGAAGCAATCGCCATTCCTACCCTAAAGATCGGAAGAGCACACGTCTGAACTCCAGTCACGTCGACGCATCTCGTATGCCGTCTTCTGCTTGAAAAAAAAAAAAAAAAAAATGAGAAAAAGCTAAGATAACAAAACTGACACAAAAAAAAAACAATCGTCGAAAGGGATATCAGGTAGATAAGAGTATAAGCACAAATGTACACAAGCTAATACACATATATACTCAATAGAAGATATT
+
CDCCDFFFFFFFGGGGGGFGGGGGGGGHHHHHHHHHHHHHHHHHGGGGHHHHHGHGHHHGHHHHHHHHHHHHGHHGGGGGGG/GHHGGHHHHGGGHGHHHHHHHHHHHHGGGGC>/>-<-<--.0:0:00/...0000:0090009..000000/....-;-:-...00...;-....../:0000000000;;00000000000//:.00000000...00;000000000;00:000000000000900
@M05620:45:000000000-G6HP7:1:1101:18905:5632 1:N:0:165
CATCCTGACCCTGAAGTACCCCATTGGGCATGGCATCGTCACCAACTGGGACGACATGGAGAAGATCTGGCACCACACCTTCTACAACGAGCTGCGCGTGGCCCCGGAGGAGCAACCAGTGCTGCTGACCGAGGCCCCCCTGAACCCCAAGGCCAACAGAGAGAAGATGACTCAGGTGAGGCTCGGCCGACGCCCGTGCTCCTCCCGTCCTTTCCCCAGTCATTTTCTGCCCGGCTTGATTTCTGACATTA
+
BBCCCFFFFFFFGGGGGGGGGGGHHHHHHHHHHHHHHGHHHGHHHGHHHHHHGGGGGHHHHHHHHHHHHHHHHGHHHGGHHHHHHGHHGGGGGHHGGGGGGGHHGGGGGGGGHHHHHGHFGHHHHHHHHHGGGGGGGGGGGGHHHHGGGGHGHGGGGGGGGGGGGGGFGGGGGGGGGGGGGGGFFFFFFFFFFFFFBDFEFFFFFFFEDFDFFFFFFFFFFFFFFFFFFEFFDFFFFFAFFFFFFBFFFF/
@M05620:45:000000000-G6HP7:1:1101:12545:5633 1:N:0:165
AAACCAAGCAGACACTCACCGCTCCCTCGCCACAGGCCAATAGTTTGTCCTCACTGAGTTGGCAACAAGTGGCTGCTGTGGCTGCCATTTTTCTGGTGATGGCCATCAGCTCCGACGAGGTCAGCTGGGGGGCTTTCTTTGTGTAAGCAACGAGAAACCTGAAAGAAGCATTTTTTAACTAAGTCCTGCTGAGTCATTCATGAGTTTTTAGCCGCCTTGCTTCTTCTCACAGACTCTCTACTCTCATGCCA
+
CCCCDBCFCFFFGGGGGGGGGGGGGGHHGGGGGHHHGGHHHHHGHHHHHHHHHHHHHHHHHHHHHHHHHHHHGHGGHHHHHHHGGHHHHHHHHHHHHHHHHHHHHHHHHHHHHGGGGGGGGHHHHHHHGGGGGGGGGGGGGGGGGGFFFFFFFFFFFFFFFFFFFFFFFFFFFFFFFFFFFFFFFFFFFFFFFBFFFFFFFFFFFFFFFFFHFFFFFFFFFHHFFFHFHFFFFFFFFFFFFFFHFFFFFFF
@M05620:45:000000000-G6HP7:1:1101:18887:5637 1:N:0:165
CATCCTGACCCTGAAGTACCCCATTGGGCATGGCATCGTCACCAACTGGGACGACATGGAGAAGATCTGGCACCACACCTTCTACAACGAGCTGCGCGTGGCCCCGGAGGAGCACCCAGTGCTGCTGACCGAGGCCCCCCTGAACCCCAAGGCCAACAGAGAGAAGATGACTCAGGTGAGGCTCGGCCGACGCCCGTGCTCCTCCCGTCCTTTCCCCAGTCATTTTCTGCCCGGCTTGATTTCTGACATTT
+
DDEEEFFFFFFFGGGGGGGGGGGHHH4GGHHHHHHHHGHHHGHHHGHHHHHHGGGGGHHHHHHHHHHHHHHHHGHHHGGHHHHHHHHHGGGGGHHGGGGGGGHHGGGGGGGGHHFHGGHGHHHHHHHHHHGGGGGGGGGGGGHHHHGGGGHGGGGGGGGGGGGGGGGGGGGGGGGGGGGGGGFFFFFFFFFFFFFF@DFFFFFFFFFEDFFFFFFFFFFFFFFFFFFFFFFFFFFFACFFFFFFFFFFFF1
@M05620:45:000000000-G6HP7:1:1101:22232:5661 1:N:0:165
AAACCAAGCAGGCACTCACCGCTCCCTCGCCACAGGCCAATAGTTTGTCCTCACTGAGTTGGCAACAAGTGGCTGCTGTGGCTGCCATTTTTCTGGTGATGGCCATCAGCTCCGACGAGGTCAGCTGGGGGGCTTTCTTTGTGTAAGCAACGAGAAACCTGAAAGAAGCATTTTTTAACTAAGTCCTGCTGAGTCATTCATGAGTTTTTAGCCGCCTTGCTTCTTCTCACAGACTCTCTACTCTCATGCCA
+
CCCDDBCFDFFDGGGGGGGGGGGGGGHHGGGGGHHHGGHHHHHHHHHHHHHHHHHHHHHHHHHHHHHHHHHHGHGGHHHHHHHGGHHHHHHHHHHHHHHHHHHHHHHHHHHHHGGGGGGGGHHHHHHHGGGGGGGGGGGGGGGGFFFFFFFFFFFFFFFFFFFFFFFFFFFFFFHFFFHHHFFFFFFFFFFHFBFFFFFFFFHFFFFFFFFFFFFFFFFFFFHFHHHFHFFFFFFFFFFFFFFFFFFFFFB
@M05620:45:000000000-G6HP7:1:1101:24258:5663 1:N:0:165
ATCTCTATCTCCTAAAAACCTGTTTAGATTTGGAGATAGACCTTCAGGTTTTTCATCATTTTCTGCATGAATTATACATTGACCACGTTCCAGCGTGGTCAGTTTGCAGCATTCTGTTATTTTGTTTGACAGAGTGTCTTGTTGAGAACATATGTAGGACATGATTTTTTCCTGCAACAGGGAAAATAAAGTATAAGTTTTAAAGATTTATTCTTTAATAAAGGATCTCAAAGCCAGCTTTAGAAAAAGGA
+
CCCCCFFFFFFFGGGGGGGGGGHHHHHHHHHHHHHHHGHHHHHHHHHHHHHGGHHHHHHHHGHHFFHGHHHHHHHHHHHHHHHHHHGHHHHHHHGFGGHHHHHHHHHHHHHGHHHHHHHHHHHHHHHHGHHHHHHHHHHHHHHHHHHHHHHHHHHHHHHHHHHHHHHHHGHHHHGHHHHHHGEFHHHGHHHHHHHHHFGHHGFFHHHHHHHHHHHHHHHGGHHHHHHHHGHHHFGHHGHHHHHHHFHFFGC
@M05620:45:000000000-G6HP7:1:1101:6024:5667 1:N:0:165
AGATTACTGCAACAGTTCCCCCTGGACCTGGAAAAGTTTCTTGCCTGGCTTACAGAAGCTGAAACAACTGCCAATGTCCTACAGGATGCTACCCGTAAGGAAAGGCTCCTAGAAGACTCCAAGGGAGTAAAAGAGCTGATGAAACAATGGCAAGTAAGTCAGGCATTTCCGCTTTAGCACTCTTGTGGATCCAATTGAACAATTCTCAGCATTTGTACTTGTAACTGACAAGCCAGGGACAAAACAAAGAT
+
AAABCBFFFFFFGGGGGGGGGGFGHGHHFHHHHGHHHHHGGHHFFHHHHHHFHHHHHHHHHGGHFH1FHHHHGHGHHFHHHGGHHGHHHHHHHHGFGGHHGFHHHHHHGHHHHGHEFHHHHHHGGEGFGHHHHGHGHHFHHGFH2FFHHHCFHGHHFHGGHHHHHHHHHGDGGGGHGHBGHGHHHGFGFGHGFHHHHFFFHHHHHHHGHBGGGHHHFGHHHGHEHHHFCFFHEGEFGGEAEFGG.EGGGGG
@M05620:45:000000000-G6HP7:1:1101:19029:5671 1:N:0:165
AGATTACTGCAACAGTTCCCCCTGGACCTGGAAAAGTTTCTTGCCTGGCTTACAGAAGCTGAAACAACTGCCAATGTCCTACAGGATGCTACCCGTAAGGAAAGGCTCCTAGAAGACTCCAAGGGAGTAAAAGAGCTGATGAAACAATGGCAAGTAAGTCAGGCATTTCCGCTTTAGCACTCTTGTGGATCCAATTGAACAATTCTCAGCATTTGTACTTGTAACTGACAAGCCAGGGACAAAACAAAGAT
+
CCCCCFFFFFFFGGGGGGGGGGGGHHHHHHHHHHHHHHHHHHHHHHHHHHHHHHHHHHHHHHHHHHHHHHHHHHHHHHHHHHGHGHHHHHHHHHGGGGHHHHHHHHHHGHHHHHHGHHHHHHHGGHGGHHHHHGHHHHHHHHHHHHHHHHHHHGHHHHHHHHHHHHHHHHGGGGGHHHHHHHHHHHHGHHHHGHHHHGHGHGHHHHHFHHGHHHHHHHHGHGHGHHHHGHHHHGGGGGGGGGGGGGGGGGF
@M05620:45:000000000-G6HP7:1:1101:22245:5676 1:N:0:165
AAACCAAGCAGGCACTCACCGCTCCCTCGCCACAGGCCAATAGTTTGTCCTCACTGAGTTGGCAACAAGTGGCTGCTGTGGCTGCCATTTTTCTGGTGATGGCCATCAGCTCCGACGAGGTCAGCTGGGGGGCTTTCTTTGTGTAAGCAACGAGAAACCTGAAAGAAGCATTTTTTAACTAAGTCCTGCTGAGTCATTCATGAGTTTTTAGCCGCCTTGCTTCTTCTCACAGACTCTCTACTCTCATGCCA
+
AAABB?AFBFCAEGGGGGGGGGGGGGFHGGGGGHHHGGHHHGGHHHHHHHHHHHHHHHHHHHHHHHHHHHHGGHGGHHHHHHHGGHHHHHHHHHHHGGFHEHHHHHHHHHHHHGGGGGGGGHHHHHHHGGGGGGGGGGGGGGFFFFFFFFFFFFFFFFFFFFFFFFFFFFFFFFFFFFFFFFFFFFFFFFFFFBBFFFFFFFFFFFFFFFFFFFFFFFFFBFFFFFFFFFFFFFFFFFFFFFFFFFFFFF/
@M05620:45:000000000-G6HP7:1:1101:19015:5683 1:N:0:165
AGATTACTGCAACAGTTCCCCCTGGACCTGGAAAAGTTTCTTGCCTGGCTTACAGAAGCTGAAACAACTGCCAATGTCCTACAGGATGCTACCCGTAAGGAAAGGCTCCTAGAAGACTCCAAGGGAGTAAAAGAGCTGATGAAACAATGGCAAGTAAGTCAGGCATTTCCGCTTTAGCACTCTTGTGGATCCAATTGAACAATTCTCAGCATTTGTACTTGTAACTGACAAGCCAGGGACAAAACAAAGAT
+
ABABBFFFFFFFGGFGGGGGGGGGHHHHHHHFHHHH3FGHHHHHHHHHHHHHHGHHHHHHHGGFGHFHHHGHGHHHHHHHHHHHGGHHHHHHHHGFEGHHHGHHHHHHGHHHHHGGHHHHGGHGDEFFFHGGHGHHHGGHGHGFHHHHGHHGHGHHHHHHHHHHHHHHHHGGEGGHHHHHHHGHH>GGHHHHDCHHHFFFHHHHHHHDDGFHHGHHHHHHHGHEHHHFFFHHHGGGGGGGGGGGGEGGGGF
@M05620:45:000000000-G6HP7:1:1101:5656:5683 1:N:0:165
CATCCTGACCCTGAAGTACCCCATTGAGCATGGCATCGTCACCAACTGGGACGACATGGAGAAGATCTGGCACCACACCTTCTACAACGAGCTGCGCGTGGCCCCGGAGGAGCACCCAGTGCTGCTGACCGAGGCCCCCCTGAACCCCAAGGCCAACAGAGAGAAGATGACTCAGGTGAGGCTCGGCCGACGCCCGTGCTCCTCCCGTCCTTTCCCCAGTCATTTTCTGCCCGGCTTGATTTCGCCCTTAG
+
A3ABBFFFFFFFGGGGGGGGGGGHHGHHHHHGHHHHHGHHGGHCHGHHHGGHGGGGGHHHHHGHHHHHFHHHHGHHAEGHHHHHHHGHGFGGGHGGGGFGGGHHGGGCGGGGHHHHGGGGHHHHHHHGHHFGGGGGGGGGGEHHHHGGGGHGHHG.EFGGGGGGFGGGGGGGGGGGGGGGGFGGFFEFFAFFFFFA>9DFFFFFFFDEFFDFFFFFFEFFFFFFFFFFFEFE.=FFFCABFFFB.;.9;//
@M05620:45:000000000-G6HP7:1:1101:6031:5685 1:N:0:165
AGATTACTGCAACAGTTCCCCCTGGACCTGGAAAAGTTTCTTGCCTGGCTTACAGAAGCTGAAACAACTGCCAATGTCCTACAGGATGCTACCCGTAAGGAAAGGCTCCTAGAAGACTCCAAGGGAGTAAAAGAGCTGATGAAACAATGGCAAGTAAGTCAGGCATTTCCGCTTTAGCACTCTTGTGGATCCAATTGAACAATTCTCAGCATTTGTACTTGTAACTGACAAGCCAGGGACAAAACAAAGAT
+
ABAABFFFFFFFGGGGGGGGGGGGHGHHHHHHHHHHHHHHHHHHHHHGHHHHHHHHHHHHHHHHHH1GHHHHHHHHHHHHHHHHHHHHHHHHHHGGGGHHHHHHHHHHGHHHGHHHHHHHHHHGGGGGHHHHHGHHHHHHHHHHHHHHHHHHHGHHHHHHHHHHHHHHHHGGGGGHFHHHHHHHHHHGGHHHHHHHHHHFHHHHHHHHHHHHHHHHHHHGHHHHHHHEGHHHHGGGGGGGGGFGGGGGGGG
@M05620:45:000000000-G6HP7:1:1101:10259:5697 1:N:0:165
AGATTACTGCAACAGTTCCCCCTGGACCTGGAAAAGTTTCTTGCCTGGCTTACAGAAGCTGAAACAACTGCCAATGTCCTACAGGATGCTACCCGTAAGGAAAGGCTCCTAGAAGACTCCAAGGGAGTAAAAGAGCTGATGAAACAATGGCAAGTAAGTCAGGCATTTCCGCTTTAGCACTCTTGTGGATCCAATTGAACAATTCTCAGCATTTGTACTTGTAACTGACAAGCCAGGGACAAAACAAAGAT
+
BBBCCFFFFFFFGGGGGGGGGGGGHHHHHHGHHHHHGHHHHHHHHHHHHHHHHHHHHHHHHHHHHHHHHHHHHHHHHHHHHHGHHHHHHHHHHHGGGGHHHHHHHHHHGHHHHHHGHHHHHHHGEHGFHFHHHFHHHHFHHHHHHHHHFGHHHGHHHHHHHHHHHHHHHHGGGGGHHHHHHHHHHHHGHHHHHHHHHGHHHHHHHHHGFGHHHHHGHFHHHHHGHHHHGHHHHGGGGGGGGFFGGGGGGGF
@M05620:45:000000000-G6HP7:1:1101:10261:5720 1:N:0:165
AGATTACTGCAACAGTTCCCCCTGGACCTGGAAAAGTTTCTTGCCTGGCTTACAGAAGCTGAAACAACTGCCAATGTCCTACAGGATGCTACCCGTAAGGAAAGGCTCCTAGAAGACTCCAAGGGAGTAAAAGAGCTGATGAAACAATGGCAAGTAAGTCAGGCATTTCCGCTTTAGCACTCTTGTGGATCCAATTGAACAATTCTCAGCATTTGTACTTGTAACTGACAAGCCAGGGACAAAACAAAGAT
+
BBBBBFFFFFFFGGGGGGGGGGGGHHHHHHHGFHHHGHHHHHHHHHHHHHHHHGHHHHHHHHHHHHHHHHHHGGHGHHHHHHGHHHHHHHGHHHGGGGHHHFHFGHHHGHHHHHHGHHHHHHHGEHGGHGHHHFHHHHGHGHHHHHHHHHHHHGHHHFHHHHBGGHHHHHGGEGGHHHHHHHHHHFHGHHHHHHGHFFHBGGHHHHHFGHHHHHHHHHHHGHHFHHGHHHHHGGGFEGGGGFFAFGEGCFB
@M05620:45:000000000-G6HP7:1:1101:16037:5747 1:N:0:165
AGATTACTGCAACAGTTCCCCCTGGACCTGGAAAAGTTTCTTGCCTGGCTTACAGAAGCTGAAACAACTGCCAATGTCCTACAGGATGCTACCCGTAAGGAAAGGCTCCTAGAAGACTCCAAGGGAGTAAAAGAGCTGATGAAACAATGGCAAGTAAGTCAGGCATTTCCGCTTTAGCACTCTTGTGGATCCAATTGAACAATTCTCAGCATTTGTACTTGTAACTGACAAGCCAGGGACAAAACAAAGAT
+
BBCCCFFFFFFFGGGGGGGGGGGGHHHHHHHHHHHHGHHHHHHHHHHHHHHHHHHHHHHHHHHHHHHHHHHHHHHHHHHHHHHHCGHHHHHHHHGGGGHHHHHHHHHHGHHHHHHHHHHHHFGFFFFGHHHHHGHHHHHHHHHHHHHHHHHHHGHHGHHHHHHHHHHHHHGGGGGHHHGHHHHHHGHGHHHHHHHHHHHHHHHHHHHHHHHHHHHHHHHHHHHGHHHHHHHHGGFFGGGGGGGGGGGGGGF
@M05620:45:000000000-G6HP7:1:1101:18299:5752 1:N:0:165
CATCCTGACCCTGAAGTACCCCCGGCTTGATTTCTGACATTAGATCGGAAGAGCACACGTCTGAACCAGTCACGTCGACGCATCTCGTATGCCGTCTTCTGCTTGAAAAAAAAAAACAGTGCTGCTGACCGAGGCCCCCCTGAACCCCAAGGCCAACAGAGAGAAGATGACTCAGGTGAGGCTCGGCCGACGCCCGTGCTCCTCCCGTCCTTTCCCCAGACATTTTCTGCCCTGCTTGACTTCTGACATTA
+
CBCCCFFFFFFFGGGGGGGGGGCEGGFGEHHFHHGHHHFFHHHHGHHGEGEHHHHHHHGFGFEGFFHGHFHHHGGHCGGGGGG/3@C?>FGHFGEEFFGGGHFGGGHGGGGGGGC//=0?1><1<<11F>->@CCEGCCGCEFGHC.;AEGEEGGGGGFEFF9.FFB;C00;BFFFFFF9AAA.:@ED-AA-@BBA-...00FFFFFFFFFF0;BFBF9.99BB09009BF.09.9:B.0;;FFFFF0B00
@M05620:45:000000000-G6HP7:1:1101:16029:5764 1:N:0:165
AGATTACTGCAACAGTTCCCCCTGGACCTGGAAAAGTTTCTTGCCTGGCTTACAGAAGCTGAAACAACTGCCAATGTCCTACAGGATGCTACCCGTAAGGAAAGGCTCCTAGAAGACTCCAAGGGAGTAAAAGAGCTGATGAAACAATGGCAAGTAAGTCAGGCATTTCCGCTTTAGCACTCTTGTGGATCCAATTGAACAATTCTCAGCATTTGTACTTGTAACTGACAAGCCAGGGACAAAACAAAGAT
+
AAABBFFFDFFFGGFGGGGGGGGGCGHHHFHHHHHHHHHHHHHHHHHHHHHHHHFGHHHHHHHHHHGHHHHHHHHHHHHHHHHHEGHHHHHHHHGEGGHHHFCEGGGHGHHHHHHHHHHHHFFFFGGEGHHHHGHHHHGHGGHHHHGHHGHFHGGFGHFGGFFHEHHHHHGGGGGHDGHHHHHHHGHGHHGHGHHHGHHFFHHGHHHFGFFGHHHHHHHHHHHGHHHEHGHHGGGGGGGGGGGGGFGGGG9
@M05620:45:000000000-G6HP7:1:1101:13701:5767 1:N:0:165
CATCCTGACCCTGAAGTACCCCATTGAGCATGGCATCGTCACCAACTGGGACGACATGGAGAAGATCTGGCACCACACCTTCTACAACGAGCTGCGCGTGGCCCCGGAGGAGCACCCAGTGCTGCTGACCGAGGCCCCCCTGAACCCCAAGGCCAACAGAGAGAAGATGACTCAGGTGAGGCTCGGCCGACGCCCGTGCTCCTCCCGTCCTTTCCCCAGTCATTTTCTGCCCGGCTTGATTTCTGACATTA
+
CCDDCFFFFFFFGGGGGGGGGGGHHHHHHHHHHHHHHGHHHGHHHGHHHHHHGGGGGHHHHHHHHHHHHHHHHGHHHGGHHHHHHHHHGGGGGHHGGGGGGGHHGGGGGGGGHHHHGGHHHHHHHHHHHHGGGGGGGGGGGGHHHHGGGGHGHHGGGGGGGGGGGGGGGGGGGGGGHGGGGGGGFFFFFFFFFFFFFFFFFFFFFFFFFFFFFFFFFFDFFFFFFHHFFFFFFFFFFFFFFFFFFFFFFF0
@M05620:45:000000000-G6HP7:1:1101:20033:5773 1:N:0:165
AAACCAAGCAGACACTCACCGCTCCCTCGCCACAGGCCAATAGTTTGTCCTCACTGAGTTGGCAACAAGTGGCTGCTGTGGCTGCCATTTTTCTGGTGATGGCCATCAGCTCCGACGAGGTCAGCTGGGGGGCTTTCTTTGTGTAAGCAACGAGAAACCTGAAAGAAGCATTTTTTAACTAAGTCCTGCTGAGTCATTCATGAGTTTTTAGCCGCCTTGCTTCTTCTCACAGACTCTCTACTCTCATGCCA
+
A?ABBBBFBFFFGGGGGGGGGGGFGGHHGGGGGHFHGGGHHHGAGHHHHHHHHHGGHHGHHHHHHHHHHHHHGHGGHHHHHHHGFHHHHHHHHGHHHHHHGFHHHHHHHHHHHGGGEEGGCGFHHGHHGGGGGGGGGGGGGGGGGGFFFFFFFFFFFFFFFFFFFFFFFFFFFFFFAFFFFEB9FFFFFFFFF9FFFFFFFFFFFFFFFFFFFFFFFFFFFFFFFFFFFFFFBFFFFFFFFFFFFFFFFFB
@M05620:45:000000000-G6HP7:1:1101:20013:5778 1:N:0:165
AAACCAAGCAGACACTCACCGCTCCCTCGCCACAGGCCAATAGTTTGTCCTCACTGAGTTGGCAACAAGTGGCTGCTGTGGCTGCCATTTTTCTGGTGATGGCCATCAGCTCCGACGAGGTCAGCTGGGGGGCTTTCTTTGTGTAAGCAACGAGAAACCTGAAAGAAGCATTTTTTAACTAAGTCCTGCTGAGTCATTCATGAGTTTTTAGCCGCCTTGCTTCTTCTCACAGACTCTCTACTCTCATGCCA
+
DDDDDCDFCFFFGGGGGGGGGGGGGGHHGGGGGHHHGGHHHHHHHHHHHHHHHHHHHHHHHHHHHHHHHGHHGHGGHHHHHHHGGHHHHHHHHHHHHHHHHHHHHHHHHHHHHGGGGGGGGHHHHHHHGGGGGGGGGGGGGGGGGGFFFFFFFFFFFFFFFFFFFFFFFFFFFFHFFFHHFFFHFFHFFFFHFFFFFFFFFFFFFFFFFFFFFFFFFFFFHHHFHHHFHFFFFFFFFFFHHFFFFFFFFFF
@M05620:45:000000000-G6HP7:1:1101:22242:5782 1:N:0:165
ATCTCTATCTCCTAAAAACCTGTTTAGATTTGGAGATAGACCTTCAGGTTTTTCATCATTTTCTGCATGAATTATACATTGACCACGTTCCAGCGTGGTCAGTTTGCAGCATTCTGTTATTTTGTTTGACAGAGTGTCTTGTTGAGAACATATGTAGGACATGATTTTTTCCTGCAACAGGGAAAATAAAGTATAAGTTTTAAAGATTTATTCTTTAATAAAGGATCTCAAAGCCAGCTTTAGAAAAAGGA
+
ABBCCFFFFFFFGGGGGGGGGGHHHHHHHHHHHHHHHHHHHHHHHHHHHHHGGHHHHGHHHHIHHHHHHGHHHHHGHHHHHGHHGHGGHHHHHHGEGGHHFHHHHHHHHHHHHHGHHHHHHHHHHGHHGHGHHHHHHHHHHHHHHHGHHGHHHHHHHHHHHHHHHHHHHGHHHHHHHHHHHGGFHHHFHGHGGFGHH=GHHGFGHGHHHHHHHHHHGHHHHGGGHHHGHFGFHGFHHGFHHHHHHHGHGFG
@M05620:45:000000000-G6HP7:1:1101:22261:5786 1:N:0:165
ATCTCTATCTCCTAAAAACCTGTTTAGATTTGGAGATAGACCTTCAGGTTTTTCATCATTTTCTGCATGAATTATACATTGACCACGTTCCAGCGTGGTCAGTTTGCAGCATTCTGTTATTTTGTTTGACAGAGTGTCTTGTTGAGAACATATGTAGGACATGATTTTTTCCTGCAACAGGGAAAATAAAGTATAAGTTTTAAAGATTTATTCTTTAATAAAGGATCTCAAAGCCAGCTTTAGAAAAAGGA
+
CCCCCFFFFFFFGGGGGGGGGGGHHHHHHHHHHHHHHHHHHHHHHHHHHHHGGHHHHHHHHHHGHHHHHHHHHHHHHHHHHHHHHHGGHHHHHHGGGGHHHHHHHHHHHHHHHHHHHHHHHHHHHHHHHHHHHHGHHHHHHHHHHHHHHHHHHHHHHHHHHHHHHHHHHGHHHHHHHHHHHGGHHHHHGHHHHHHHHFGHHHHHHHHHHHHHHHHHHHHGHFHHHHHHHGHGHGHHHGHHHHHFGGGHGGG
@M05620:45:000000000-G6HP7:1:1101:19999:5788 1:N:0:165
AAACCAAGCAGACACTCACCGCTCCCTCGCCACAGGCCAATAGTTTGTCCTCACTGAGTTGGCAACAAGTGGCTGCTGTGGCTGCCATTTTTCTGGTGATGGCCATCAGCTCCGACGAGGTCAGCTGGGGGGCTTTCTTTGTGTAAGCAACGAGAAACCTGAAAGAAGCATTTTTTAACTAAGTCCTGCTGAGTCATTCATGAGTTTTTAGCCGCCTTGCTTCTTCTCACAGACTCTCTACTCTCATGCCA
+
BBBBCCBFCFFFGGGGGGGGGGGGGGHHGGGGGHHHGGHHHHHHHHGHHHHHHHHHHHGHHHHGHHGHHFGHGHGGHHHHHHHGGHHHHHHHHHHHGHHHHHHHHHHHHHHHHGGEGGGGDHHHHHHHGGGGGGGGGGGGGGGGFFFFFFFFFFFDFFFFFFFFFFFFFFFFFFFFFFFFFFFFFFFFFFFFFFFFFFFFFFFFFFFFFFFFFFFFFFFFFFFFFFFFFFFFFFFFFFFFFFFFFFFFFFF
@M05620:45:000000000-G6HP7:1:1101:15548:5792 1:N:0:165
CATCCTGACCCTGAAGTACCCCATTGAGCATGGCATCGTCACCAACTGGGACGACATGGAGAAGATCTGGCACCACACCTTCTACAACGAGCTGCGCGTGGCCCCGGAGGAGCACCCAGTGCTGCTGACCGAGGCCCCCCTGAACCCCAAGGCCACCAGAGAGAAGATGACTCAGGTGAGGCTCGGCCGACGCCCGTTCTCCTCCCGTCCTTTCCCCAGTCATTTTCTGCCCCGCTTGCTTTCTTACATTT
+
AAABAF@5BFFFGFGCGFGGGGGHHHGHHHHHCG4FGEHFHGHDHGHHHHHHGGG?EFFBHBHBFGGHGEHHHGEHHGGHHHHHHF3FEFEGFHHCGGEE/>FGGEGCG?FCHHHHGGAGHHHHHH<GFHCG-@DGGGGGGEFHHHGGDDEEHHG.AAFGGG?E/9/BFFFFGGGGF/9A;C:A=BEDB-==9B;9@.;EBFBFFFFADDFFF9BFF../BBFBBBFFFF/..-9;9A.9BFBF//;BFB/
@M05620:45:000000000-G6HP7:1:1101:22596:5794 1:N:0:165
ATCTCTATCTCCTAAAAACCTGTTTAGATTTGGAGATAGACCTTCAGGTTTTTCATCATTTTCTGCATGAATTATACATTGACCACGTTCCAGCGTGGTCAGTTTGCAGCATTCTGTTATTTTGTTTGACAGAGTGTCTTGTTGAGAACATATGTAGGACATGATTTTTTCCTGCAACAGGGAAAATAAAGTATAAGTTTTAAAGATTTATTCTTTAATAAAGGATCTCAAAGCCAGCTTTAGAAAAAGGA
+
CCCCCFFFFFFFGGGGGGGGGGHHHHHHHHHHHHHHHHHHHHHHHHHHHHHGGHHHHIHHIHIHHHHHHHHHHHHHHHHHHHHHHHGHHHHHHHGGGGHHHHHHHHHHHHHHHHHHHHHHHHHHHHHHHHHHHHHHHHHHHHHHHHHHHHHHHHHHHHHHHHHHHHHHHGHHHHHHHHHHHGGHHHHGHGHHHGHGHFGHHHGHHGHHHHHHHHHHHHHHHGHHHHHHHGHGGHHHHGHHHHHEHHHHGGG
@M05620:45:000000000-G6HP7:1:1101:20016:5799 1:N:0:165
AAACCAAGCAGACACTCACCGCTCCCTCGCCACAGGCCAATAGTTTGTCCTCACTGAGTTGGCAACAAGTGGCTGCTGTGGCTGCCATTTTTCTGGTGATGGCCATCAGCTCCGACGAGGTCAGCTGGGGGGCTTTCTTTGTGTAAGCAACGAGAAACCTGAAAGAAGCATTTTTTAACTAAGTCCTGCTGAGTCATTCATGAGTTTTTAGCCGCCTTGCTTCTTCTCACAGACTCTCTACTCTCATGCCA
+
ABBCCCCFCFFFGGGGGGGGGGGGGGHHGGGGGHHHGGHGHHHHHGHHHHHHHHGFGHGHHHHGHGHGHEGFGHGGHHHGGHHGGHGHHHHHHHHHHHFHHHHHHHHHHHHHHEGFGCGGFHFHHHHHGGGGGGGGGGGGGFFBFFFFFFFFEDFFFFFFFFFFFFFFFFFFFFFFFFFFFFFFFFFFFFFFFFFBFFFFEBB:FFFFFF9FFDFFFFFFFFFFFFFFFFFF0FFFFFFFFFFFBFFBFFB
@M05620:45:000000000-G6HP7:1:1101:22581:5806 1:N:0:165
ATCTCTATCTCCTAAAAACCTGTTTAGATTTGGAGATAGACCTTCAGGTTTTTCATCATTTTCTGCATGAATTATACATTGACCACGTTCCAGCGTGGTCAGTTTGCAGCATTCTGTTATTTTGTTTGACAGAGTGTCTTGTTGAGAACATATGTAGGACATGATTTTTTCCTGCAACAGGGAAAATAAAGTATAAGTTTTAAAGATTTATTCTTTAATAAAGGATCTCAAAGCCAGCTTTAGAAAAAGGA
+
BBBBBFFFFFFFGGGGGGGGGGHHHHHHHFFGFHHGFHHHFHHHGDHGGGHEFHGHHGHHHHHHGHHGHGGHGHHHHFHHHHGHHHGHHFHDDFGEEGHGFHGGHHHHHHGGFHHHGHHHHHHHGHHHGGGHHGHHGGHHHHHHHHGHHHHFHHHHHHHHFHHHHHHGHGHGHHFFHHFHHGGFHHHGHFH@GHHHHGGHHGGHHGHHHHHHHHHHFBGHGDDGFHHHHHHFHHCHHGHGHHHFHHGFDDF
@M05620:45:000000000-G6HP7:1:1101:15558:5806 1:N:0:165
CATCCTGACCCTGAAGTACCCCATTGAGCATGGCATCGTCACCAACTGGGACGACATGGAGAAGATCTGGCACCACACCTTCTACAACGAGCTGCGCGTGGCCCCGGAGGAGCACCCAGTGCTGCTGACCGAGGCCCCCCTGAACCCCAAGGCCAACAGAGAGAAGATGACTCAGGTGAGGCTCGGCCGACGCCCGTGCTCCTCCCGTCCTTTCCCCAGTCATTTTCTGCCCGGCTTGATTTCTGACATTA
+
BCDDDFFFFFFFGGGGGGGGGGGHHHHHHHHHHHHHHGHHHGHHHGHGHHHHGGGGGHHHHHHHHHHHHHHHHGHHHGGHHHHHHHHHGGGGGHHGGGGGGGHHGGGGGGGGHHHHGGHGHHHHHHHHHHGGGGGGGGGGGGHHHHGGGGHGHHGGGGGGGGGGGGGGGGGGGGGGGGGGGGGGFFFFFFFFFFFFCFFFFFFFFFFFFFDFFFFFFFFFFFFFFFFFFFFFFFFCF=AFFFFFFFFFFF:
@M05620:45:000000000-G6HP7:1:1101:22604:5810 1:N:0:165
ATCTCTATCTCCTAAAAACCTGTTTAGATTTGGAGATAGACCTTCAGGTTTTTCATCATTTTCTGCATGAATTATACATTGACCACGTTCCAGCGTGGTCAGTTTGCAGCATTCTGTTATTTTGTTTGACAGAGTGTCTTGTTGAGAACATATGTAGGACATGATTTTTTCCTGCAACAGGGAAAATAAAGTATAAGTTTTAAAGATTTATTCTTTAATAAAGGATCTCAAAGCCAGCTTTAGAAAAAGGA
+
BCBCCFFFFFFFGGGGGGGGGGHHHHHHHHHHHHHHHHHHHHHHHHHHHHHGGHHHHHHHHHHHHHHHHHHHHHHHHHHHHHHHHHGHHHHHHHGGGGHHHHHHHHHHHHHHHHHHHHHHHHHHHHHHHHGHHHGHHHHHHHHHGHHHHHHHHHHHHHHHHHHHHHHHHGHHHHHHHHHHHGGGHHHHHHHHHHHHHHHHHGHHHHHHHHHHHHHHHGHHHHHHHHHHHHHHHFHHHGHHHHHGGFHFGGH
@M05620:45:000000000-G6HP7:1:1101:22686:5820 1:N:0:165
CATCCTGACCCTGAAGTACCCCATTGAGCATGGCATCGTCACCAACTGGGACGACATGGAGAAGATCTGGCACCACACCTTCTACAACGAGCTGCGCGTGGCCCCGGAGGAGCACCCAGTGCTGCTGACCGAGGCCCCCCTGAACCCCAAGGCCAACAGAGAGAAGATGACTCAGGTGAGGCTCGGCCGACGCCCGTGCTCCTCCCGTCCTTTCCCCAGTCATTTTCTGCCCGGCTTGATTTCTGACATTA
+
BBBBBFFFFFFFGGGGGGGGGGGHHHHHHHHHHHHHHGHHHGHHHGHHHHHHGGGGGGHFHEHHHHHHHHHHHGHHHGGHHHHHHHHHGGGGGHHGGGGCEGHHGGGGGGGGHHHHGGGGCGHHHHHHHHGFGGGGGFCDGGHGHHGGDGHGHHGGGGGGFGGGGGGGGGGBBFFFFBFGGGGFFFFFFBDCFFFA@A?E9FFFBEAFFFFFF//9BFFFFFFFFFFFFFFFB-@BA9.BFFFFFEFFFF/
@M05620:45:000000000-G6HP7:1:1101:18587:5826 1:N:0:165
AAACCAAGCAGACACTCACCGCTCCCTCGCCACAGGCCAATAGTTTGTCCTCACTGAGTTGGCAACAAGTGGCTGCTGTGGCTGCCATTTTTCTGGTGATGGCCATCAGCTCCGACGAGGTCAGCTGGGGGGCTTTCTTTGTGTAAGCAACGAGAAACCTGAAAGAAGCATTTTTTAACTAAGTCCTGCTGAGTCATTCATGAGTTTTTAGCCGCCTTGCTTCTTCTCACAGACTCTCTACTCTCATGCCA
+
AA?AAAAFACCCGGGGGCEAEEGGGGHHGGGGGHHHGGA/GHHGHHFHDHHHGHFHHGGGHFHHHHGEFGHGGAFGBFDGCHCFFHHHGHHHHFHBHHHHHHHHFEFEGHHHHGEEEGGGEHHHHHHHGGGGGGGGGGGGGGGFFGFFFFF@FFFFFFFFFFFFFFFFFFFFFFF@FFFFFFFBFFFFFFFFFFFFFFFFFFFFFFFFFFFFFF@@FFFFFFFFFFFFFFFFFFFFFFFFFFFFFFFFFFF
@M05620:45:000000000-G6HP7:1:1101:22920:5829 1:N:0:165
CATCCTGACCCTGAAGTACCCCATTGAGCATGGCATCGTCACCAACTGGGACGACATGGAGAAGATCTGGCACCACACCTTCTACAACGAGCTGCGCGTGGCCCCGGAGGAGCACCCAGTGCTGCTGACCGAGGCCCCCCTGAACCCCAAGGCCAACAGAGAGAAGATGACTCAGGTGAGGCTCGGCCGACGCCCGTGCTCCTCCCGTCCTTTCCCCAGTCATTTTCTGCCCGGCTTGATTTCTGACATTA
+
CCCCCFFFFFFFGGGGGGGGGGGHHHHHHHHHHHHHHGHHGGHHHGHHHHHHGGGGGHHHHHHHHHHHHHHHHGHHHGGHHHHHHHHHGGGGGHHGGGGGGGHHGGGGGGGGHHHHGGHHHHHHHHHHHHGGGGGGGGGGGGHHHHGGGGHGHHGGGGGGGGGGGGGGGGGGGGGGGGGGGGGGFFFFFFFFFFFFFFFFFFFFFFFFFFFFFFFFFFFFFFFFFFFFFFFFFFFFFFFFFFFFFFFFFF0
@M05620:45:000000000-G6HP7:1:1101:18606:5829 1:N:0:165
AAACCAAGCAGACACTCACCGCTCCCTCGCCACAGGCCAATAGTTTGTCCTCACTGAGTTGGCAACAAGTGGCTGCTGTGGCTGCCATTTTTCTGGTGATGGCCATCAGCTCCGACGAGGTCAGCTGGGGGGCTTTCTTTGTGTAAGCAACGAGAAACCTGAAAGAAGCATTTTTTAACTAAGTCCTGCTGAGTCATTCATGAGTTTTTAGCCGCCTTGCTTCTTCTCACAGACTCTCTACTCTCATGCCA
+
AB3AB@AFBB>CFGGGGFGGCEEGGGHHEGGGGHHHGGCCGHHHFDGHFHHHHHHHHHDDHCGHHHHFFHHGG1FFFB@FGHFGGHHEHHHFFFFGHHHHHHHHHGGGFFHHHGGGGGGGCGHHHHHHGGGGGGGGGGGGGGGGGGFFFFFBFFFFFFFFFFFFFFFFFFFFFFFBFFFFFFFBFFFFFFFFFBFFFFFFFFFFBFFFFFFFFFBBFFFFFFFFFFFFFFFFFFFFFFFFFFFFFFFFFFF
@M05620:45:000000000-G6HP7:1:1101:7098:5832 1:N:0:165
AGATTACTGCAACAGTTCCCCCTGGACCTGGAAAAGTTTCTTGCCTGGCTTACAGAAGCTGAAACAACTGCCAATGTCCTACAGGATGCTACCCGTAAGGAAAGGCTCCTAGAAGACTCCAAGGGAGTAAAAGAGCTGATGAAACAATGGCAAGTAAGTCAGGCATTTCCGCTTTAGCACTCTTGTGGATCCAATTGAACAATTCTCAGCATTTGTACTTGTAACTGACAAGCCAGGGACAAAACAAAGAT
+
AB@AAFFFFF4BFGGGGGGGGGGGAFHHHHGHHHHHFHHHGHHHHHHHHHHGHGHHHHHHHHHHHHHHHHHHHHHFHHHHHHGHHGHHHHEHHHGFGGHHGFEFEGHHGHHHFHHGHHHHHEGGGGGGHHHHHGHHHGFHH3FHHHHHHHHHHGHFHHHHHHHHFHHHHGFGGGGHHHHHHHHHHFHGEHHHFHGHGHFHHHHHHGHGGFGHHHHHHGHHGGHHHHHGFHHHFEGFEGGGGGGGGEEFGFF
@M05620:45:000000000-G6HP7:1:1101:6948:5837 1:N:0:165
CATCCTGACCCTGAAGTACCCCATTGAGCATGGCATCGTCACCAACTGGGACGACATGGAGAAGATCTGGCACCACACCTTCTACAACGAGCTGCGCGTGGCCCCGGAGGAGCACCCAGTGCTGCTGACCGAGGCCCCCCTGAACCCCAAGGCCAACAGAGAGAAGATGACTCAGGTGAGGCTCGGCCGACGCCCGTGCTCCTCCCGTCCTTTCCCCAGTCATTTTCTGCCCGGCTTGATTTCTGACATTA
+
AABABFFBFFFFGEGGGGGGGFGGHHCFFHHHHFEGFFHHHGHFHGHFHHFGGGFFGHHGHGHHFGHHHHGGGECFEFEHHHHFHHFHGGGFGFFE?EGECEGHEEB@DGGGGHHEEFEHHGHHGHHGHHGGGGGFDCGCCGFCCCDDDGGEGEEFE.FFBBDGGGFFFFFGFBBFBFFFGEEFAF.A>9-@ACAD-9.;/:BFB9AAA;DFF9/B9BA9BFF9BFFFF/BFDAAF-@9;FF/FF//;BB/
@M05620:45:000000000-G6HP7:1:1101:6956:5854 1:N:0:165
CATCCTGACCCTGAAGTACCCCATTGAGCATGGCATCGTCACCAACTGGGACGACATGGAGAAGATCTGGCACCACACCTTCTACAACGAGCTGCGCGTGGCCCCGGAGGAGCACCCAGTGCTGCTGACCGAGGCCCCCCTGAACCCCAAGGCCGACAGAGAGAAGATGACTCAGGTGAGGCTCGGCCGACGCCCGTGCTCCTCCCGTCCTTTCCCCAGTCATTTTCTGCCCGGCTTGATTTCTGACATTT
+
CCCCCFFFFFFFGGGGGGGGGGGHHHHHGGHHHHGHHGHHHGHHHGHHHHGHGGGGGHHFHFHHGHHHHHHHHGHHHGGHHHHHHHHHGGGGGHHGGGGGGGHHGGGCFGGGHHHHGGHHHHHHHHHHHHGGGGGGGGGGGGGHHHGGGGHGHHA?DFGBFGGGGGGGGGGGGGGGFGFFFFFFFFFFF;DFFFFF>DFFFFFFFFF.DFFFFFFFFFFFFFFFFFFFFFFFFFFFFF.BFFFFFBF9BF/
@M05620:45:000000000-G6HP7:1:1101:6938:5855 1:N:0:165
CATCCTGACCCTGAAGTACCCCATTGAGCATGGCATCGTCACCAACTGGGACGACATGGAGAAGATCTGGCACCACACCTTCTACAACGAGCTGCGCGTGGCCCCGGAGGAGCACCCAGTGCTGCTGACCGAGGCCCCCCTGAACCCCAAGGCCGACAGAGAGAAGATGACTCAGGTGAGGCTCGGCCGACGCCCGTGCTCCTCCCGTCCTTTCCCCAGTCATTTTCTGCCCGGCTTGATTTCTGACATTT
+
BBBBBFFFFFFFGGGGGGGGGGGHHHFGFDGHHHHHHGHHHGHDGFHHHHGHFEGEGHGBGGHHHHHHHHHFHGHHHGGHHHHHHHHHGFFGGHHGGGGGGGHHGGGGGGAFHHHHGGHGHHHHHHHDHHGGGGGGGGGGGGFBHHGGGGHGHH-ADGGCFFGGFFGGGGGGGGGGGGFFFFFFFFFFFDFFFFFF@DDFFFFFFFFFFFFFFFBBFFDFFFFFFFFFFFFFFFFFFF;BFFFFFF;/;F/
@M05620:45:000000000-G6HP7:1:1101:6967:5868 1:N:0:165
CATCCTGACCCTGAAGTACCCCATTGAGCATGGCATCGTCACCAACTGGGACGACATGGAGAAGATCTGGCACCACACCTTCTACAACGAGCTGCGCGTGGCCCCGGAGGAGCACCCAGTGCTGCTGACCGAGGCCCCCCTGAACCCCAAGGCCGACAGAGAGAAGATGACTCAGGTGAGGCTCGGCCGACGCCCGTGCTCCTCCCGTCCTTTCCCCAGTCCTTTTCTGCCCGGCTTGATTTCTGACATTT
+
ABBBBFFFFFFFGGFFGGGGGGEHHGFGGFHHGHBGHGHHHGHFFEHHHGHHAEF?GHHBGBHHHHHHHHHHHGHHFGGHHHH4GGFH/FEEG3F/E@EGGGHHGC@CCCDGHEGHGAGGHGH1GG?DFHA@DCFGGGGGFC/GHGGGGACCGG;9A-:B9/CE/CFFGBFGGECFGFFFFEFFCFFFF-@-@DF>9;A.BFFFFF.9;A.FFFFFF.9FF/BBFFFFEFFF.-@B;-.;:FBB9/;/BF/
@M05620:45:000000000-G6HP7:1:1101:13778:5882 1:N:0:165
CATCCTGACCCTGAAGTACCCCATTGAGCATGGCATCGTCCCCACCTGGGACGACATGGAGAAGATCTGGCACCACCCCTTCTACACCGAGCTGCGCTTGGCCCCGGAGGAGCACCCAGTGATGCTGACCCAGGCCCCCCTGAACCCCAAGGCCAACAGAGAGCCGATGACTCAGGTGAGGCTCGGCCGACTCCCGTGCTCCTCCCTTCCTTTCCCCAGCCCTTTTCTGCCCTGCTTGATTTCTGGCATTT
+
AAAAAF11BBFC1BEBGEGGFF1BGDDG11BFEH0DFAHG0EE0/BFH0/0AE/AEAB01B1001AAFHFGBBF0F/?>FFH@2F10B//>E>@E//////BFGE///>///</<??/<GGH1?<<F1FF0//?<<<C@C@./0<C<C..::;C..:.////...---.;;0B9B/B/0.9C999--A=-;-9/A--;-EFB/B/;-;9BFB/FBBFB--9-9;B/BB9/B-/-;///9B////;/9-/9/
@M05620:45:000000000-G6HP7:1:1101:13598:5897 1:N:0:165
ATCTCTATCTCCTAAAAACCTGTTTAGATTTGGAGATAGACCTTCAGGTTTTTCATCATTTTCTGCATGAATTATACATTGACCACGTTCCAGCGTGGTCAGTTTGCAGCATTCTGTTATTTTGTTTGACAGAGTGTCTTGTTGAGAACATATGTAGGACATGATTTTTTCCTGCAACAGGGAAAATAAAGTATAAGTTTTAAAGATTTATTCTTTAATAAAGGATCTCAAAGCCAGCTTTAGAAAAAGGA
+
BBBBBFFFFFFFGFEE44EFGGHHHFHGGHHHHCH4GFHFGHHHHHHHHHHGGHFHHFGHHHHHFHHHHHFHHHHGHHHHHFHHGHGHHHHFHHGGGGHHFHHHHHHHHHHHHHHHHHFHHHHHHHHHEHGFCGHHHHHHHHHHDGE4GCGFHHHFFFDGFGGBGHHHHGHHHFHC1FCGFEEC/0??<FFHHH1?GGGHHGF1FDFHHFGHHHHHG0D<<=DF/GGHHHHFDHHFHEHHHFB00:CCD.:
@M05620:45:000000000-G6HP7:1:1101:13780:5901 1:N:0:165
CATCCTGACCCTGAAGTACCCCATTGAGCATGGCATCGTCACCAACTGGGACGACATGGAGAAGATCTGGCACCACACCTTCTACAACGAGCTGCGCGTGGCCCCGGAGGAGCACCCAGTGATGCTGACCGAGGCCCCCCTGAACCCCAAGGCCAACAGAGAGAAGATGACTCAGGTGAGGCTCGGCCGACGCCCGTGCTCCTCCCGTCCTTTCCCCAGTCCTTTTCTGCCCGGCTTGATTTCTGACATTT
+
BBBBBFFFFFFFGGGGGGGGGGEHHHFFGDGGHHHHHGHH2EHFFFHHHHGGGGGEFHHFHHGHGHHHHHHHHGHHAFGHHHHFHGBGFEGEGFHGGGGGGGHHGGFCFGDGHHHHGFHG<GFHHHGBGHC@GCCGGGGGGEHFHHGGFAHFGHEEGGGFFGGECFBFGBFFGFGFGFFGGCEGFDEFA@FCFFF=@.AEFFBFFFFEDFFFFFFFFFABF/BBFFFFFFFF?@@BDC.;FFFFB/B/FF/
@M05620:45:000000000-G6HP7:1:1101:16458:5904 1:N:0:165
AGATTACTGCAACAGTTCCCCCTGGACCTGGAAAAGTTTCTTGCCTGGCTTACAGAAGCTGAAACAACTGCCAATGTCCTACAGGATGCTACCCGTAAGGAAAGGCTCCTAGAAGACTCCAAGGGAGTAAAAGAGCTGATGAAACAATGGCAAGTAAGTCAGGCATTTCCGCTTTAGCACTCTTGTGGATCCAATTGAACAATTCTCAGCATTTGTACTTGTAACTGACAAGCCAGGGACAACACAAAGAT
+
A3AAAFFFDF4BGGFGGGGGGGGDFHHHHGFHCGGHHHHHHHHHHHHHHHHCGHDGHHGHHHHHHHHHHHHHBGGGHHHHBGHHHHHHHH5GHHGG?EHHHHEGCGFHGHHHFFFGHHHHBE?F//?EH4FGHFHHHHDGH3BFHFGHFHHHFGHHGHHHHHHHHHHHHHGGGGGGBGHHHHHHHHHGHHHHH0DHH0=G0CGHHHHHHHHHHHHHHHHHHHHHHHHFFHHHHGGFGGGG.A.;EGGGG/C
@M05620:45:000000000-G6HP7:1:1101:13593:5918 1:N:0:165
ATCTCTATCTCCTAAAAACCTGTTTAGATTTGGAGATAGACCTTCAGGTTTTTCATCATTTTCTGCATGAATTATACATTGACCACGTTCCAGCGTGGTCAGTTTGCAGCATTCTGTTATTTTGTTTGACAGAGTGTCTTGTTGAGAACATATGTAGGACATGATTTTTTCCTGCAACAGGGAAAATAAAGTATAAGTTTTAAAGATTTATTCTTTAATAAAGTATCTCAAAGCCAGCTTTAGAAAAAGGA
+
AAAAAFFFFFFFGF1B11EEFFGHFB3AFGHG11FG0AADGHHHHHHBFFGFGHDGHFHGHHHGDHFDHDDGG1G2F2FHH1FG1FEGHHGGBGGG/EGHFHHHHHHEGGCGFHHGHHHHHHHHGGHHFGGHBGHFHGHHHHHHEHEEFFHHHHHHHG1FGGH1GHHHH<GGHFFF1F<GHFGH/0?F1?FGGHD<<GGHHGF1G1FGFFGFGHHHF<G0<DD0<=GFHEDDBGG:CCGHHBC0GFFH.C/
@M05620:45:000000000-G6HP7:1:1101:21912:5923 1:N:0:165
AAACCAAGCAGACACTCACCGCTCCCTCGCCACAGGCCAATAGTTTGTCCTCACTGAGTTGGCAACAAGTGGCTGCTGTGGCTGCCATTTTTCTGGTGATGGCCATCAGCTCCGACGAGGTCAGCTGGGGGGCTTTCTTTGTGTAAGCAACGAGAAACCTGAAAGAAGCATTTTTTAACTAAGTCCTGCTGAGTCATTCATGAGTTTTTAGCCGCCTTGCTTCTTCTCACAGACTCTCTACTCTCATGCCA
+
BAABBBAFACFFGGGGGGGG?EEGGGHHGGGFGFGHGGA2B3FGGGHHHGHHHHHHHHHHHHHHFHHEHHFGFHGGHHFGHGHFGHFGHHHHHHHHHH3GHHHHHHHFHHGHHGEGEEGGGHHHHHHHGGGGGGGFFGGGFGGG00BFFFFBEFFFFFFFFFFFFFFFFFFFFFFBEFFFF/;FFFFFFFF/ABFFFFFFFFFFBFFFFFFFFABBFFFFFFFFFFFFFFFF/FFFFFFBFFFFFFFBFF/
@M05620:45:000000000-G6HP7:1:1101:18003:5933 1:N:0:165
CATCCTGACCCTGAAGTACCCCATTGAGCATGGCATCGTCACCAACTGGGACGACATGGAGAAGATCTGGCACCACACCTTCTACAACGAGCTGCGCGTGGCCCCGGAGGAGCACCCAGTGCTGCTGACCGAGGCCCCCCTGAACCCCAAGGCCAACAGAGAGAAGATGACTCAGGTGAGGCTCGGCCGACGCCCGTGCTCCTCCCGTCCTTTCCCCAGTCATTTTCTGCCCGGCTTGATTTCTGACATTA
+
BBBBBFFFFFFFGGGGGGGGGGAGHHFHGBGHHHFHHGHHHGH3AEHHHHFHGEGEGHHGHGGHHHHHHHHFHGHHFGGHHHHHHHHHGGGGGHHGGGGGGGHHGGGGGGGGHHHHGFHHHGHHHHGFGHDCGGGGGGGGGFG:GHGGDDGGHHFEGEFFGBGE9FFGGFGGGFFGGGGGGEGGFFFFF>FFFFFC@ADEFFFFFFFFFFFFFFFFFFDFFFFFFFFFFFFFDDCFFFAFFFFFFEF/FF/
@M05620:45:000000000-G6HP7:1:1101:22772:5941 1:N:0:165
AAACCAAGCAGACACTCACCGCTCCCTCGCCACAGGCCAATAGTTTGTCCTCACTGAGTTGGCAACAAGTGGCTGCTGTGGCTGCCATTTTTCTGGTGATGGCCATCAGCTCCGACGAGGTCAGCTGGGGGGCTTTCTTTGTGTAAGCAACGAGAAACCTGAAAGAAGCATTTTTTAACTAAGTCCTGCTGAGTCATTCATGAGTTTTTAGCCGCCTTGCTTCTTCTCACAGACTCTCTACTCTCATGCCA
+
AAAABBBFBFFFGGGGGGGGGGGGGGHHGGGFFGHHGGGGG3GHHHHHHHHHHHHHHHHHHHHHHHHFHHGHGHGGHGHHHHHGGHGHHHHHHHHHHHFGHHHHFHHHHHHHHGGGGGGGGHGHHHHHGGGGGGGGGGGGGGGGGGFFFFFFFFFFFFFFFFFFFFFFFFFFFFFFEFFFBFFFFFFFFFFFFFFFFFFFFFFFFFFFFFFFFFFFFFFFFFFFFFFFFFFFBFFFFFFBFFFFFFFFFF/
@M05620:45:000000000-G6HP7:1:1101:17221:5945 1:N:0:165
CATCCTGACCCTGAAGTACCCCATTGAGCATGGCATCGTCACCAACTGGGACGACATGGAGAAGATCTGGCACCACACCTTCTACAACGAGCTGCGCGTGGCCCCGGAGGAGCACCCAGTGCTGCTGACCGAGGCCCCCCTGAACCCCAAGGCCAACAGAGAGAAGATGACTCAGGTGAGGCTCGGCCGACGCCCGTGCTCCTCCCGTCCTTTCCCCAGTCATTTTCTGCCCGGCTTGATTTCTGACATTA
+
BBBBBFFFFFFFGGGGGGGGGGEGHHEGGEGHHHFHHGHHHGHFFFHHHHGHGGGFGHHGHGEHHHHHHHHFHGFHCFGHHHHHHHHHGFGGGHHGGGGGGGHHGGGFGGGGHHHHGFHHGGHHHHGFGHD@FGGGGGGGGEFGHHGG?DHGGHAGGGF/F/E?BFBGGGGGGFFGGGFGGEGGFFFFFFFFFFFA9.AEFFFFFFFFDFFFFFFFFFDFFFFFFFFFFFFFDDCFFA.BFFFFF/F/FF/
@M05620:45:000000000-G6HP7:1:1101:23677:5946 1:N:0:165
ATCTCTATCTCCTAAACACCTGTTTAGATTTGGAGATAGACCTTCAGGTTTTTCATCATTTTCTGCATGAATTATACCTTGACCACGTTCCAGCGTGGTCAGTTTGCAGCATTCTGTTATTTTGTTTGACAGAGTGTCTTGTTGAGAACATATGTAGGACATGATTTTTTCCTGCAACAGGGCACATAAAGTATAAGTTTTAAAGATTTATTCTTTAATAAAGGATCTCAAAGCCAGCTTTAGACAAATGA
+
AAAAAFFFFFFFG11A1BFFGGHGHG31FHHF11F1B1BBFGHHHGBFHHHGGHGHG2GHHHHHFGBHH11GHAF2F2DG11BGAFGHHHH2@B/E/EHH2FGHHHHBFHCGHFHGHHBGHHHDGGHCFF1B0FGHHGHHHHHEB1F>EFH1FGH2E11G0BF1FGHHHGHHHBG<1@0@GF/?/0??1?FHGHB1<FFGH=1<11>GHFGGHHHH0<G00=00/<CHH00<<CG/CEHGHF0:00::0<;
@M05620:45:000000000-G6HP7:1:1101:11733:5950 1:N:0:165
ATCTCTATCTCCTAAAAACCTGTTTAGATTTGGAGATAGACCTTCAGGTTTTTCATCATTTTCTGCATGAATTATACATTGACCACGTTCCAGCGTGGTCAGTTTGCAGCATTCTGTTATTTTGTTTGACAGAGTGTCTTGTTGAGAACATATGTAGGACATGATTTTTTCCTGCAACAGGGAAAATAAAGTATAAGTTTTAAAGATTTATTCTTTAATAAAGGATCTCAAAGCCAGCTTTAGAAAAAGGA
+
BBBBBFFFFFFFGGGF4FEGGGHHHGHFHHHHGHHHHFHFGHHHHHHHHHHGGHDGHFHHHHHHHHHHHHHHHGHGHFHHHEHHGHGHHHHFGHGGGGHHHHHHHHHHHHHHHHHHHHFHHHHHHHHHFHGHFHHHHHHHHHHH4GE4FFHHHHHHHHFHHGHFHHHHHGHHHHHC@GFHHEGC/0??<?FHHH1FGHGHHHB1>=FGHGGHHHHHHDG<00DB<GHHHHGBGHHFHEHHHEHECGFHG?:
@M05620:45:000000000-G6HP7:1:1101:23699:5954 1:N:0:165
ATCTCTATCTCCTAAAAACCTGTTTAGATTTGGAGATAGACCTTCAGGTTTTTCATCATTTTCTGCATGAATTATACATTGACCACGTTCCAGCGTGGTCAGTTTGCAGCATTCTGTTATTTTGTTTGACAGAGTGTCTTGTTGAGAACATATGTAGGACATGATTTTTTCCTGCAACAGGGAAAATAAAGTATACGTTTTAAAGATTTATTCTTTAATAAAGGATCTCAAAGCCAGCTTTAGACAAAGGA
+
1>AAAFFFFFFFGBFD1FFGGCHHHHFGHHHH11BBFEG1FGHHHDGFHHHGGH2FG2GHHHHHFHBHFBDGH1GEHDGHHFHHEH?GGHH2FFGGGGHHFHHHHDHHHHFHHHHFHHFGHHH2GHH0FG1G0FGHHHHHFHH<2BFEGCG1FHHFE1FGHGF1FGHHHGHHHHG0<FAF//?</0?F<F<GFFB1<FFHGGG1=<FGGGHHHHHHGDGB0=GB/=GHHDDC0GA/:CHHH0C000;/:/:
@M05620:45:000000000-G6HP7:1:1101:20301:5958 1:N:0:165
AGATTACTGCAACAGTTCCCCCTGGACCTGGAAAAGTTTCTTGCCTGGCTTACAGAAGCTGAAACAACTGCCAATGTCCTACAGGATGCTACCCGTAAGGAAAGGCTCCTAGAAGACTCCAAGGGAGTAAAAGAGCTGATGAAACAATGGCAAGTAAGTCAGGCATTTCCGCTTTAGCACTCTTGTGGATCCAATTGAACAATTCTCAGCATTTGTACTTGTAACTGACAAGCCAGGGACCAAACAAAGAC
+
AA>AAFFFFFFFGGGGGGGGGGGGHGHHHHA43AAEGHHHHHGHHHHGHHHFHHHFGHGHHHHHHCFGHHHHFFGHHHHHFHGGHHHHHHGHHHGF>EGHHHHHHGHHGHHHHHHFHHHHFHHGGFGGHHHHHEHHHHHHHHHHHFEHHHHHHGHGHHHHHHHHHHHHHHGGGGGHGHHHHHHHHHHGGHHHH0GGH0DG0CHHHHHHHHHHHHHHHHHHHHHHHHHFHHHFHGGFGGGG.;EGGGGGFBF
@M05620:45:000000000-G6HP7:1:1101:8972:5958 1:N:0:165
CATCCTGACCCTGAAGTACCCCATTGAGCATGGCATCGTCACCAACTGGGACGACATGGAGAAGATCTGGCACCACACCTTCTACAACGAGCTGCGCGTGGCCCCGGAGGAGCACCCAGTGCTGCTGACCGAGGCCCCCCTGAACCCCAAGGCCAACAGAGAGAAGATGACTCAGGTGAGGCTCGGCCGACGCCCGTGCTCCTCCCGTCCTTTCCCCAGTCATTTTCTGCCCGGCTTGATTTCTGACCTTT
+
BABBBFFFFFFFGGGGGGGGGGEHHHGHHFHHHHCGHGHHHGHAFFHHHHGHGGGEGHHHHHHHHHHHHHHCGGHHHGGHHHHGHHFHGGGGGHHGGGGGGGHHGGGGGGGGHHHHGFHHHHHHHHHBGHGCCGFGGGGGGGCCGHGGCAGGHH?AEEFFGGGG9FBFGFGGGGGGGGFGGEEGFFFFFDFFFFFF@DFEFFFFFFFEFFFFFFFFFFAFF/FFFFFFBFFF.ACFFA.;BFFFB/B/;B/
@M05620:45:000000000-G6HP7:1:1101:23681:5965 1:N:0:165
ATCTCTATCTCCTAAAAACCTGTTTAGATTTGGAGATAGACCTTCAGGTTTTTCATCATTTTCTGCATGAATTATACATTGACCACGTTCCAGCGTGGTCAGTTTGCAGCATTCTGTTATTTTGTTTGACAGAGTGTCTTGTTGAGAACATATGTAGGACATGATTTTTTCCTGCAACAGGGAAAATAAAGTATAAGTTTTAAAGATTTATTCTTTAATAAAGGATCTCAAAGCCAGCTTTAGAAAAAGGA
+
CCCCCFFFFFFFGGGGGGGGGGHHHHHHHHHHHFHHHHHHHHHHHHHHHHHGGHHHHHHHHHHHHHHHHHHHHHHHHHHHHHHHHHGHHHHHHHGGGGHHHHHHHHHHHHHHHHHHHHHHHHHHHHHHGHHHHHHHHHHHHHHHGHGHHFHHHHHHHHHHHHHHHHHHHGHHHHHFDGHHHGGFHCFF<FGHHHHFHHHHHHFDGGGHHGHHHHHHHGGGDGHHHHHHHHGHHHHHHGHHHHFBGGHGGGG
@M05620:45:000000000-G6HP7:1:1101:20282:5967 1:N:0:165
AGATTACTGCAACAGTTCCCCCTGGACCTGGAAAAGTTTCTTGCCTGGCTTACAGAAGCTGAAACAACTGCCAATGTCCTACAGGATGCTACCCGTAAGGAAAGGCTCCTAGAAGACTCCAAGGGAGTAAAAGAGCTGATGAAACAATGGCAAGTAAGTCAGGCATTTCCGCTTTAGCACTCTTGTGGATCCAATTGAACAATTCTCAGCATTTGTACTTGTAACTGACAAGCCAGGGACAAAACAAAGAC
+
BCACCFFFFFFFGGGGGGGGGGGGHHHHHHHHGHHHHHHHHHHHHHHHHHHHHHHHHHHHHHHHHHHHHHHHHHHHHHHHHHHHHHHHHHHHHHGGEGHHHHHHHHHHGHHHHHHHHHHHGGGGGGGGHHHHHEHHHHHHHHHHHHHHHHHHHGHHHHHHHHHHHHHHHHGGGGGHBGHHHHHHHHHGGHHHHBGHHDGHDHHHHHHHHHHHHHHHHFHHHHHHHHHFHHHHHGGGGGGG.FFGGGGGGFF
@M05620:45:000000000-G6HP7:1:1101:23663:5971 1:N:0:165
ATCTCTATCTCCTAAAAACCTGTTTAGATTTGGAGATAGACCTTCAGGTTTTTCATCATTTTCTGCATGAATTATACATTGACCACGTTCCAGCGTGGTCAGTTTGCAGCATTCTGTTATTTTGTTTGACAGAGTGTCTTGTTGAGAACATATGTAGGACATGATTTTTTCCTGCAACAGGGAAAATAAAGTATAAGTTTTAAAGATTTATTCTTTAATAAAGGATCTCAAAGCCAGCTTTAGAAAAAGGA
+
?ABCCFFFFFFFGGGGGGGGGGHHHHHHHHHHHGHGHHHHHHHHHHHHHHHGGHHHHGHIHHHHHHHHHHHHHHHHHHHHHHHHGHGHHHHHHHGGGGHGHHHHHHHHHHHHHHHHGHHHHHHHHHHHGHHHHHHHHHHHHHHHHHHHHHHGHHHHHHHGHHHHHHHHHGHHHHHGHHHHHGGGHHHHHHGHHHHHHFFHHHHHHHHHHHHHHHHHHGHHGHHHHHHHHGGHHHHHHGHHHHHECGHHGGH
@M05620:45:000000000-G6HP7:1:1101:23675:5984 1:N:0:165
ATCTCTATCTCCTAAAAACCTGTTTAGATTTGGAGATAGACCTTCAGGTTTTTCATCATTTTCTGCATGAATTATACATTGACCACGTTCCAGCGTGGTCAGTTTGCAGCATTCTGTTATTTTGTTTGACAGAGTGTCTTGTTGAGAACATATGTAGGACATGATTTTTTCCTGCAACAGGGAAAATAAAGTATAAGTTTTAAAGATTTATTCTTTAATAAAGGATCTCAAAGCCAGCTTTAGAAAAAGGA
+
CCCCCFFFFFFFGGGGGGGGGGHHHHHHHHHGHHHHHHHHHHHHHHHHHHHGGHHHHHIHHHIHHHHHHGHHHHHHHHHHHHHHHHGHHHHHHHGEGGHHHGHHHHHHHHHGHHHHHHGHHHHHHHHHHHHHEHGHHHHHHHHHGHFHHHHHHHHHHHGHHHHHHHHHHGHHHHHHHHEGFGGGHHGGHGHHGHHHHHHHHHFFHHHHHHHHHHHHHHHHHHBGHHHHHFHHHHHGHGHHHGHGHGFGGGH
@M05620:45:000000000-G6HP7:1:1101:6969:5985 1:N:0:165
AAACCAAGCAGACACTCACCGCTCCCTCGCCACAGGCCAATAGTTTGTCCTCACTGAGTTGGCAACAAGTGGCTGCTGTGGCTGCCATTTTTCTGGTGATGGCCATCAGCTCCGACGAGGTCAGCTGGGGGGCTTTCTTTGTGTAAGCAACGAGAAACCTGAAAGAAGCATTTTTTAACTAAGTCCTGCTGAGTCATTCATGAGTTTTTAGCCGCCTTGCTTCTTCTCACAGACTCTCTACTCTCATGCCA
+
AAABBBBFBFFFFFGGGGGGGGGGGGHHGGGCFGHHGGHHGHHHHHHHHHHHHHHHGHHHFHHHHHHGHHHHGHGGHHHHHHHGGHHHHHHHHHHHHHHHHHHHHHHGHHHFHGGGG/BFFH2GHHHHGGGGGGGGFGGGGCFG0BBFFFFFFFAA9FFFF/B/:/FFFFFFFFFF.9FBBBBFFFFFFFFBFFFFFFFFFF/FFFFFFFFFFFFFFFFFFFFFFFFFFFFFBFBBFFFFFFFFFBFFFF/
@M05620:45:000000000-G6HP7:1:1101:18040:5994 1:N:0:165
AGATTACTGCAACAGTTCCCCCTGGACCTGGAAAAGTTTCTTGCCTGGCTTACAGAAGCTGAAACAACTGCCAATGTCCTACAGGATGCTACCCGTAAGGAAAGGCTCCTAGAAGACTCCAAGGGAGTAAAAGAGCTGATGAAACAATGGCAAGTAAGTCAGGCATTTCCGCTTTAGCACTCTTGTGGATCCAATTGAACAATTCTCAGCATTTGTACTTGTAACTGACAAGCCAGGGACAAAACAAAGAT
+
A>>AAFFF@FDFGG4GGGGGGGGGDHHHHFEH3GHHFDGHHHHHHHHHHHHCHHFHHHHHHHHHHCGHHHHHFGHFHHHHHHGHGGHHFHFFHGGE@EHHGGFGGHFHGHHHHHHHHHHGFFB?//EEF4FGHEHFHHDGH2DGHHHHHGHHHGHHHHHHHHHGHHGHHHGGGGGHHHHHHHHHHDGGGHHHGFGFH00C=GHHHHHGHHHHHHHHHFHFHHHFHGGBGHHHHGFFGD?E9999FEEGB/0
@M05620:45:000000000-G6HP7:1:1101:6983:5998 1:N:0:165
AAACCAAGCAGACACTCACCGCTCCCTCGCCACAGGCCAATAGTTTGTCCTCACTGAGTTGGCAACAAGTGGCTGCTGTGGCTGCCATTTTTCTGGTGATGGCCATCAGCTCCGACGAGGTCAGCTGGGGGGCTTTCTTTGTGTAAGCAACGAGAAACCTGAAAGAAGCATTTTTTAACTAAGTCCTGCTGAGTCATTCATGAGTTTTTAGCCGCCTTGCTTCTTCTCACAGACTCTCTACTCTCATGCCA
+
AAABCCCFCFFFGGGGGGGGGGGGGGHHGGGGGHHHGGHHHHHHHHHHHHHHHHHHHHGHHHHHGHHHHHHHGHGGHHHHHHHGGHGHHHHHHHHHHHHHHHHHGHHHHHHHHGGGGGGGGHHHHHHHGGGGGGGGGGGGGGGGGGFFFFFFFFFFFFFFFFFFFFFFFFFFFFFFFFFFFFFFFFFFFFFFFFFFFFFFFFFFFFFFFFFFFDFFFFFFFFFFFFFFFFFFFFFFFFFFFFFFFFFFFFB
@M05620:45:000000000-G6HP7:1:1101:26157:6003 1:N:0:165
ATCTCTATCTCCTAAAAACCTGTTTAGATTTGGAGATAGACCTTCAGGTTTTTCATCATTTTCTGCATGAATTATACATTGACCACGTTCCAGCGTGGTCAGTTTGCAGCATTCTGTTATTTTGTTTGACAGAGTGTCTTGTTGAGAACATATGTAGGACATGATTTTTTCCTGCAACAGGGAAAATAAAGTATAAGTTTTAAAGATTTATTCTTTAATAAAGGATCTCAAAGCCAGCTTTAGAAAAAGGA
+
BCBCCFFFFFFFGGGGGGGGGGHHHHHHHHHHHHHHHHHHHHHHHHHHHHHGGHHHHHHHIHIHHHHHHHHHHHHHHHHHHHHHHHGHHHHHHHGGGGHHHHGHHHHHHHHHHHHHHHHHHHHHHHHHGHHHHHFHHHHHHHHHHHHHHHHHHHHHHHGHHHHHHHHHHGHHHHGHHHHHHGGHHHGHFHHHHHHEGGGHHHHHHHHHHHHHHHHHHHHHHHGHHHHHHHHHHHHHGGGHHHHFHHHHGGH
@M05620:45:000000000-G6HP7:1:1101:21705:6015 1:N:0:165
ATCTCTATCTCCTAAAAACCTGTTTAGATTTGGAGATAGACCTTCAGGTTTTTCATCATTTTCTGCATGAATTATACATTGACCACGTTCCAGCGTGGTCAGTTTGCAGCATTCTGTTATTTTGTTTGACAGAGTGTCTTGTTGAGAACATATGTAGGACATGATTTTTTCCTGCAACAGGGAAAATAAAGTATAAGTTTTAAAGATTTATTCTTTAATAAAGGATCTCAAAGCCAGCTTTAGAAAAAGGA
+
BBCCCFFFFFFFGGGGGGGGGGGHHHHHHHHHHHHGHHHHHHHHHHHHHHHGGHHHHHHHHHHHHHHHHHHHHHHHHHHHHHHHHHGHHHHHHHGGGGHHHHHHHHHHHHHHHHHHHHHHHHHHHHHHHHHHHHHHHHHHHHHHHHHHHHHHHHHHHHHHHHHHHHHHHGHHHHHHHHHHHGGHHHHHHHHHHHHGHHHHHHHHHHHHHHHHHHHHHHHHHHHHHHHHHGHHHHHHHGHHHHGHHHHHGGH
@M05620:45:000000000-G6HP7:1:1101:26165:6019 1:N:0:165
ATCTCTATCTCCTAAAAACCTGTTTAGATTTGGAGATAGACCTTCAGGTTTTTCATCATTTTCTGCATGAATTATACATTGACCACGTTCCAGCGTGGTCAGTTTGCAGCATTCTGTTATTTTGTTTGACAGAGTGTCTTGTTGAGAACATATGTAGGACATGATTTTTTCCTGCAACAGGGAAAATAAAGTATAAGTTTTAAAGATTTATTCTTTAATAAAGGATCTCAAAGCCAGCTTTAGAAAAAGGA
+
A11A>FFF@@DFGG111BEGC1GDAGFEFA3FGGC1G111AAFFHBGHEGHECG2BGDDHGFGFEHGF211DBHHAE2BFFHHCEFEHFHFGFGE?>>?12BBF@GH2@G0BBEFGFF2BFEFHFGHH1GHHHH1FFB>GD1FCFCHH1<1BFDBBGBBCGGGDDFGHHCHFF11<FCCGH/<0<0?<1GDGDHF1=>=GGHH111>FB1>FDGHHGHHD<<0<CGGBGHHHHHHEGECGGHHGHFHECGH
@M05620:45:000000000-G6HP7:1:1101:25671:6034 1:N:0:165
AAACCAAGCAGACACTCACCGCTCCCTCGCCACAGGCCAATAGTTTGTCCTCACTGAGTTGGCAACAAGTGGCTGCTGTGGCTGCCATTTTTCTGGTGATGGCCATCAGCTCCGACGAGGTCAGCTGGGGGGCTTTCTTTGTGTAAGCAACGAGAAACCTGAAAGAAGCATTTTTTAACTAAGTCCTGCTGAGTCATTCATGAGTTTTTAGCCGCCTTGCTTCTTCTCACAGACTCTCTACTCTCATGCCA
+
AA?ABBBFBFFFGGGGGGGGGGGGGGHHGGGGGGHHGGHHHHHHHHHHHHHHHHHHGHGHHHHHHH1GHHHHGHGGHHHHHHHGGHHHHHHHHHHHHHHHGHHHHHHHHHHHHGGGGGGGDHHHHHHHGGGGGGGGFGGGGFGGGGFFFFFFFFFFFFFFFFF/FFFFFFFFFFFFAFFFFFFFFFFFFFFFFBFFFFFFFFFFFFFFFEFFFFFFFFFFFFFFFFFFBFFFFFFFFFFFFFFFFFFFFF9
@M05620:45:000000000-G6HP7:1:1101:25660:6050 1:N:0:165
AAACCAAGCAGACACTCACCGCTCCCTCGCCACAGGCCAATAGTTTGTCCTCACTGAGTTGGCAACAAGTGGCTGCTGTGGCTGCCATTTTTCTGGTGATGGCCATCAGCTCCGACGAGGTCAGCTGGGGGGCTTTCTTTGTGTAAGCAACGAGAAACCTGAAAGAAGCATTTTTTAACTAAGTCCTGCTGAGTCATTCATGAGTTTTTAGCCGCCTTGCTTCTTCTCACAGACTCTCTACTCTCATGCCA
+
ABBBCCCFCFFFGGGGGGGGGGGGGGHHGGGGGHHGGGHHHHHHHHHHHHHHHGGHHHHHHHHHHHHHHDGHGHGGHHHHHHHGGHHHHHHHHHHHHHHHHHHHHHHHHHHHHGGGGFGGGHHHHHHHGGGGGGGGGGGGGFFGGGFFFFFFFFBFFFFFFFFFFFFFFFFFFFFFFFFFFFFFFFFFFFFFFFFEFFFFFFFFFFFFFFFFFFFFFFFFFFFFFFFFFFFFFFFFFFFFFFFFFFFFFFF
@M05620:45:000000000-G6HP7:1:1101:7333:6057 1:N:0:165
AGATTACTGCAACAGTTCCCCCTGGACCTGGAAAAGTTTCTTGCCTGGCTTACAGAAGCTGAAACAACTGCCAATGTCCTACAGGATGCTACCCGTAAGGAAAGGCTCCTAGAAGACTCCAAGGGAGTAAAAGAGCTGATGAAACAATGGCAAGTAAGTCAGGCATTTCCGCTTTAGCACTCTTGTGGATCCAATTGAACAATTCTCAGCATTTGTACTTGTAACTGACAAGCCAGGGACAAAACAAAGAT
+
BCBCCFFFFFFFGGGGGGGGGGGGHHHHHHHHHHHHHHHHHHHHHHHHHHHHHHHHHHHHHHHHHHHHHHHHHHHHHHHHHHHHHHHHHHHHHHGGGGHHHHGHHHHHGHHHHHHHHHHHHHHGGFGGHHHHHGHHHHHHH?GHHHHHHHHHHGHHHHHHHHHHHHHHHHGGGGGHHHHHHHHHHGHGHHHHHGHHHDGFHHHHHHHHHHGHHHHHHHHHHGHGHHHHHHHHHGGGGGGGFGGGGGGGGGG
@M05620:45:000000000-G6HP7:1:1101:13543:6080 1:N:0:165
AAACCAAGCAGACACTCACCGCTCCCTCGCCACAGGCCAATAGTTTGTCCTAACTGAGTTGGCAACAAGTGGCTGCTGTGGCTGCCATTTTTCTGGTGATGGCCATCAGCTCCGACGAGGTCAGCTGGGGGGCTTTCTTTGTGTAAGCAACGAGAAACCTGAAAGAAGCATTTTTTAACTAAGTCCTGCTGAGTCATTCATGAGTTTTTAGCCGCCTTGCTTCTTCTCACAGACTCTCTACTCTCATGCCA
+
A3>AAAAFAFFFFGCGGGGGFGGGGFFHCEEGGHHHDEDGF3GHDGGHHBF5AFGHDGBGGFGHHHHGHGFHGGGFHHGHFHAFEHHHFHHFHFHBFH3FGH13FGFGHHEGFEEEGC@CDHFHBGGHDCCGGGGG0FGGGGGGGGFFFFFBFF?FFB?/A/BFFBABFFFBFFFBFFFFB/BBFFFFEFFB9BB/BFFFFFBFBFFFFFFBFA;>DD/BBFFFFFFFBBFFFFFFFFFFFFFFFFFBFFB
@M05620:45:000000000-G6HP7:1:1101:12158:6087 1:N:0:165
AAACCAAGCAGACACTCACCGCTCCCTCGCCACAGGCCAATAGTTTGTCCTCACTGAGTTGGCAACAAGTGGCTGCTGTGGCTGCCATTTTTCTGGTGATGGCCATCAGCTCCGACGAGGTCAGCTGGGGGGCTTTCTTTGTGTAAGCAACGAGAAACCTGAAAGAAGCATTTTTTAACTAAGTCCTGCTGAGTCATTCATGAGTTTTTAGCCGCCTTGCTTCTTCTCACAGACTCTCTACTCTCATGCCA
+
AAABCCCFCFFFGGGGGGGGGGGGGGHHGGGGGHHHGGHHHGHHHHHHHHHHHHHHHHHHHHHHHHHHHHHHGHGGHHHGHHHGGHHHHHHHHHHHHHHHHHHHHHHHHHHHHGGGGGGGGHHHGHHHGGGGGGGGGGGGGGGGGGFFFFFFFFFFFFFFFFFFFFFFFFFFFFFFFFFFFFFFFFFFFFFFF;FFFFFFFFFFFFFFFFFFFFFFFFFFFFFFFFFFFFFFFFFFFFFFFFFFFFFFFFB
@M05620:45:000000000-G6HP7:1:1101:9063:6098 1:N:0:165
ATCTCTATCTCTAAAAACCTGTTTAGATTTGGAGATAGACCTTCAGGTTTTTCATCATTTTCTGCATGAATTATACATTGACCACGTTCCAGCGTGGTCAGTTTGCAGCATTCTGTTATTTTGTTTGACAGAGTGTCTTGTTGAGAACATATGTAGGACATGATTTTTTCCTGCAACAGGGAAAATAAAGTATAAGTTTTAAAGATTTATTCTTTAATAAAGGATCTCAAAGCCAGCTTTAGAAAAAGGAA
+
BCBCCFFFFFFFGGGGGGGGGGHHFHHHHHHHHHHHHHHHHHHHHHHHHHGGHHHHHHHHHIHHHHHHHHHHHHHHHHHHHHHHHGHHHHBHHGGGGHHHHHHHHHHHHHHHHHFHHHHHHHHHHHHHHHHHHHHHHHHHHHHHHGHHHHHHHHHHHGHHHHHHHHHHGHHHHHGHHHHHGGHHHHHHHHHHHFHGGHHHHHHHHHHHHHHHHHHGFGGHHHGHHHHHHHGHHHHHGHHHBG0CGHHGGFH
@M05620:45:000000000-G6HP7:1:1101:9631:6108 1:N:0:165
CATCCTGACCCTGAAGTACCCCATTGAGCATGGCATCGTCACCAACTGGGACGACATGGAGAAGATCTGGCACCACACCTTCTACAACGAGCTGCGCGTGGCCCCGGAGGAGCACCCAGTGCTGCTGACCGAGGCCCCCCTGAACCCCAAGGCCAACAGAGAGAAGATGACTCAGGTGAGGCTCGGCCGACGCCCGTGCTCCTCCCGTCCTTTCCCCAGTCATTTTCTGCCCGGCTTGATTTCTGACATTA
+
BCBCCFFFFFFFGGGGGGGGGGGHHHHHHHHHHHHHHGHHHGHHHGHHHHHHGGGGGHHHHHHHHHHHHHHHHGHHHGGHHHHHHHHHGGGGGHHGGGGGGGHHGGGGGGGGHHHHGGHHHHHHHHHHHHGGGGGGGGGGGGHHHHGGDEHGHHGGGGGGGGGGGGGGGGGGGGGGGGGGGGGGFFFFFFFFFFFFFFFEFFFFFFFFFFFFFFFFFFFFFFFFFFFFFFFFFFFFFFFFFFFFFBFFFF/
@M05620:45:000000000-G6HP7:1:1101:14350:6117 1:N:0:165
CATCCTGACCCTGAAGTACCCCATTGAGCATGGCATCGTCACCAACTGGGACGACATGGAGAAGATCTGGCACCACACCTTCTACAACGAGCTGCGCGTGGCCCCGGAGGAGCACCCAGTGCTGCTGACCGAGGCCCCCCTGAACCCCAAGGCCAACAGAGAGAAGATGACTCAGGTGAGGCTCGGCCGACGCCCGTGCTCCTCCCGTCCTTTCCCCAGTCATTTTCTGCCCGGCTTGATTTCTGACATTA
+
DDDDDFFFFFFFGGGGGGGGGGGHHHHHHHHHHHHHHGHHHGHHHGHHHHHHGGGGGHHHHHHHHHHHHHHHHGHHHGGHHHHHHHHHGGGGGHHGGGGGGGHHGGGGGGGGHHHHGGHGHHHHHHHHHHGGGGGGGGGGGGHHHHGGGGHGHHGGGGGGGGGGGGGGGGGGGGGGHGGGGGGGFFFFFFFFFFFFFFFFFFFFFFFAADDFFFFFFFFFFFFFFHHFHFFFFFFFFFFFFFFFFFFFFF0
@M05620:45:000000000-G6HP7:1:1101:24603:6124 1:N:0:165
ATCTCTATCTCCTAAAAACCTGTTTAGATTTGGAGATAGACCTTCAGGTTTTTCATCATTTTCTGCATGAATTATACATTGACCACGTTCCAGCGTGGTCAGTTTGCAGCATTCTGTTATTTTGTTTGACAGAGTGTCTTGTTGAGAACATATGTAGGACATGATTTTTTCCTGCAACAGGGAAAATAAAGTATAAGTTTTAAAGATTTATTCTTTAATAAAGGATCTCAAAGCCAGCTTTAGAAAAAGGA
+
CCCCCFFFFFFFGGGGGGGGGGHHHHHHHHHHHHHGHHHHHHHHHHHHHHHGGHHHHHHHHHHIHHHHHHHHHHHHHHHHHHHHHHGHHHHHHHGGGGHHHHHHHHHHHHHHHHHHHHHHHHHHHHHHGHHHHHHHHHHHHHHHHHHHHHHHHHHHHHHHHHHHHHHHHGHHHHHHHHHHHGFHHHHHGHHHHHHHHGHHHHHHHHHHHHHHHHHHHHHHHHHHHHHHHGHHHHHHHGHHHHHHHHHFGGC
@M05620:45:000000000-G6HP7:1:1101:14332:6126 1:N:0:165
CATCCTGACCCTGAAGTACCCCATTGAGCATGGCATCGTCACCAACTGGGACGACATGGAGAAGATCTGGCACCACACCTTCTACAACGAGCTGCGCGTGGCCCCGGAGGAGCACCCAGTGCTGCTGACCGAGGCCCCCCTGAACCCCAAGGCCAACAGAGAGAAGATGACTCAGGTGAGGCTCGGCCGACGCCCGTGCTCCTCCCGTCCTTTCCCCAGTCATTTTCTGCCCGGCTTGATTTCTGACATTA
+
BBBCCFFFFFFFGGGGGGGGGGGHHHHHHHHHHHHHHGHHHGHHHGHHHHHHGGGGGHHHHHHHHHHHHHHHHGHHHGGHHHHHHHHHGGGGGHHGGGGGGGHHGGGGGGGGHHHHGGHFHHHHHHHHHHGGGGGGGGGGGGHHHHGGGGHGHHGGGGGGGGGGFGGFGGGGGGGGGGGGGGFGFFFFFFCFCFFF@FFFFFFFFFFFFFFFFFFFFFF/FBFFFFFFFFFFFFFFFFFFFFFFFBFFFF/
@M05620:45:000000000-G6HP7:1:1101:10241:6153 1:N:0:165
ATCTCTATCTCCTAAAAACCTGTTTAGATTTGGAGATAGACCTTCAGGTTTTTCATCATTTTCTGCATGAATTATACATTGACCACGTTCCAGCGTGGTCAGTTTGCAGCATTCTGTTATTTTGTTTGACAGAGTGTCTTGTTGAGAACATATGTAGGACATGATTTTTTCCTGCAACAGGGAAAATAAAGTATAAGTTTTAAAGATTTATTCTTTAATAAAGGATCTCAAAGCCAGCTTTAGAAAAAGGA
+
CDDDDFFFFFFFGGGGGGGGGGHHHHHHHHHHHHHHHHHHHHHHHHHHHHHGGHHHHIHHIHIIIHHHHHHHHHHHHHHHHHHHHHGHHHHHHHGGGGHHHHHHHHHHHHHHHHHHHHHHHHHHHHHHHHHHHHHHHHHHHHHHFHHHHHHHHHHHHHHHHHHHHHHHHGHHHHHHHHHHHGGHHHHHHHHHHHHHHHHHHHHHHHHHHHHHHHHHHHHHHHHHHHHHHGHHHHHHHGHHHHGHHHHHDGH
@M05620:45:000000000-G6HP7:1:1101:25056:6176 1:N:0:165
ATCTCTATCTCCTAAAAACCTGTTTAGATTTGGAGATAGACCTTCAGGTTTTTCATCATTTTCTGCATGAATTATACATTGACCACGTTCCAGCGTGGTCAGTTTGCAGCATTCTGTTATTTTGTTTGACAGAGTGTCTTGTTGAGAACATATGTAGGACATGATTTTTTCCTGCAACAGGGAAAATAAAGTATAAGTTTTAAAGATTTATTCTTTAATAAAGGATCTCAAAGCCAGCTTTAGAAAAAGGA
+
CCCCCFFFFFFFGGGGGGGGGGHHHHHHHHHHHFHHHHHHHHHHHHHHHHHGGHHHHHHHHHHHIHHGHHHHHHHHHHHHHHHHHHGHHHHHHHGGGGHHHHHHHHHHHHHHHHHHHHHHHHHHHHHHHHGHHHHHHHHHHHHHHHHHHHHHHHHHHHHHHHHHHHHHHGHHHHHHHHHHHGGHHHHHHHHHHHHHHGGHHHHHHHHHHHHHHHHHHHHHHHHHHHHHHHHHHHHHHGHHHGHHHHHHGGG
@M05620:45:000000000-G6HP7:1:1101:11288:6176 1:N:0:165
CATCCTGACCCTGAAGTACCCCATTGAGCATGGCATCGTCACCAACTGGGACGACATGGAGAAGATCTGGCACCACACCTTCTACAACGAGCTGCGCGTGGCCCCGGAGGAGCACCCAGTGCTGCTGACCGAGACCCCCCTGAACCCCAAGGCCAACAGAGAGAAGATGACTCAGGTGAGGCTCGGCCGACGCCCGTGCTCCTCCCGTCCTTTCCCCAGTCATTTTCTGCCCGGCTTGATTTCTGACATTA
+
CCCCCFFFFFFFGGGGGGGGGGGHHHHHHHHHHHHHHGHHHGHHHGHHHHGHGGGGGHHFHHHHHHHHHHHHHGHHHGGHHHHHHHHHGGGGGHHGGGGGGGHHGGGGGGGGHHHHGGHGHHGHHHHHHHGGG-CFHGGGGGBGHHGGGEHGHHGHGGGGGGGGGGFGGGGGGGGGGGGGGGGGFFFFFFFFFFFFFFFFFFFFFFFFFFFFFFFFFFFFFFFFFFFFFFFFFFFFFFAFFFEFF0BBBF0
@M05620:45:000000000-G6HP7:1:1101:6258:6182 1:N:0:165
AAACCAAGCAGACACTCACCGCTCCCTCGCCACAGGCCAATAGTTTGTCCTCACTGAGTTGGCAACAAGTGGCTGCTGTGGCTGCCATTTTTCTGGTGATGGCCATCAGCTCCGACGAGGTCAGCTGGGGGGCTTTCTTTGTGTAAGCAACGAGAAACCTGAAAGAAGCATTTTTTAACTAAGTCCTGCTGAGTCATTCATGAGTTTTTAGCCGCCTTGCTTCTTCTCACAGACTCTCTACTCTCATGCCA
+
BBBBBBBFBFFFGGGGGGGGGGGGGGHHGGGGGHHHGGHHHHHHHHHHHHHHHHHHHHHGHHHHHHHEHHHHGHGGHGGHHHHGGHHHHHHHHHHHHHGHHHHHHHHHHHHHHGGGGGGGGHHHHHHHGGGGGGGGFGGGGGGGGGFFFFFFFFBFFFFFFFFFFFFFFFFFFFFFEFFFFFFFFFFFFFFFFBFFFFFFFFFFFFFFFFFFFDFFFFFFFFFFFFFFFFFFFFFFFFFFFFFFFFFBFF/
@M05620:45:000000000-G6HP7:1:1101:25529:6186 1:N:0:165
AAACCAAGCAGACACTCACCGCTCCCTCGCCACAGGCCAATAGTTTGTCCTCACTGAGTTGGCAACAAGTGGCTGCTGTGGCTGCCATTTTTCTGGTGATGGCCATCAGCTCCGACGAGGTCAGCTGGGGGGCTTTCTTTGTGTAAGCAACGAGAAACCTGAAAGAAGCATTTTTTAACTAAGTCCTGCTGAGTCATTCATGAGTTTTTAGCCGCCTTGCTTCTTCTCACAGACTCTCTACTCTCATGCCA
+
ABCCCCCFCFFFGGGGGGGGGGGGGGHHGGGGGHHHGGHCGHHHHHHHHHHHHHHHHHGHHHHHHHHHHHHHGHGGHGGHHHHGGHHHHHHHHHHHHHHHHHHHHHHHHHHHHGGGGGGGGHHHHHHHGGGGGGGGGGGGGGGGGGFFFFFFFFFFFFFFFFFFFFFFFFFFFFFFEFFFFFFFFFFFFFFFFFFFFFFFFFFFFFFFFFFFFFFFFFFFFFFFFFFFFFFFFFFFFFFFFFFFFFFFFF/
@M05620:45:000000000-G6HP7:1:1101:11301:6191 1:N:0:165
CATCCTGACCCTGAAGTACCCCATTGAGCATGGCATCGTCACCAACTGGGACGACATGGAGAAGATCTGGCACCACACCTTCTACAACGAGCTGCGCGTGGCCCCGGAGGAGCACCCAGTGCTGCTGACCGAGGCCCCCCTGAACCCCAAGGCCAACAGAGAGAAGATGACTCAGGTGAGGCTCGGCCGACGCCCGTGCTCCTCCCGTCCTTTCCCCAGTCATTTTCTGCCCGGCTTGATTTCTGACATTA
+
CCCCDFFFFFFFGGGGGGGGGGGHHHHHHHHHHHHHHGHHHGHHHGHHHHHHGGGGGHHHHHHHHHHHHHHHHGHHHGGHHHHHHHHHGGGGGHHGGGGGGGHHGGGGGGGGHHHHGGHHHHHHHHHHHHGGGGGGGGGGGGHHHHGGGGHGHHGGGGGGGGGGGGGGGGGGGGGGGGGGGGGGFFFFFFFFFFFFFFFFFFFFFFFFFFFFFFFFFFFFFFFFFFHFFFFFFFFFFFFFFFFFFFFFFF0
@M05620:45:000000000-G6HP7:1:1101:25043:6193 1:N:0:165
ATCTCTATCTCCTAAAAACCTGTTTAGATTTGGAGATAGACCTTCAGGTTTTTCATCATTTTCTGCATGAATTATACATTGACCACGTTCCAGCGTGGTCAGTTTGCAGCATTCTGTTATTTTGTTTGACAGAGTGTCTTGTTGAGAACATATGTAGGACATGATTTTTTCCTGCAACAGGGAAAATAAAGTATAAGTTTTAAAGATTTATTCTTTAATAAAGGATCTCAAAGCCAGCTTTAGAAAAAGGA
+
BBBBBFFFFFFFGGGGGGGGGGHHHHHGHHGHHHFHHHHFGGHFHHHHHHHGEHHFHHHHHGHHFHFHHHFHHHFFHGHHHHHFHHGHHHHHFHGEGCEGHGHHFGHGGFHHHFGHHHFHHHFHHHHGHHHHHHHHGHHHHHHFFHHHHFGGFGGHHFEGCGGDHHHHHFHFGBHHHFGHH/FHHGGHHGHFDGHEHHHHHHHHGHHHFHHFGHHHHHHHHFHGFHHHHFHFFHFFHFHHFFHHHHHEDCF
@M05620:45:000000000-G6HP7:1:1101:6252:6198 1:N:0:165
AAACCAAGCAGACACTCACCGCTCCCTCGCCACAGGCCAATAGTTTGTCCTCACTGAGTTGGCAACAAGTGGCTGCTGTGGCTGCCATTTTTCTGGTGATGGCCATCAGCTCCGACGAGGTCAGCTGGGGGGCTTTCTTTGTGTAAGCAACGAGAAACCTGAAAGAAGCATTTTTTAACTAAGTCCTGCTGAGTCATTCATGAGTTTTTAGCCGCCTTGCTTCTTCTCACAGACTCTCTACTCTCATGCCA
+
AABBBBBFBFFFGGGGGGGGGGGGGGHHGGGGGHHHGGHHHHHHHHHHHHHHHHHHHHHHHHHHHHHHHHHHGHGGHHHHHHHGGHHHHHHHHHHHHHHHHHHHHHHHHHHHHGGGGGGGGHHHHHHHGGGGGGGGGGGGGGGGGGFFFFFFFFFFFFFFFFFFFFFFFFFFFFFFFFFFFFFFFFFFFFFFFFFFFFFFFFFFFFFFFFFFFDFFFFFFFFFFFFFFFFFFFFFFFFFFFFFFFFFFFF/
@M05620:45:000000000-G6HP7:1:1101:10570:6201 1:N:0:165
AGATTACTGCAACAGTTCCCCCTGGACCTGGAAAAGTTTCTTGCCTGGCTTACAGAAGCTGAAACAACTGCCAATGTCCTACAGGATGCTACCCGTAAGGAAAGGCTCCTAGAAGACTCCAAGGGAGTAAAAGAGCTGATGAAACAATGGCAAGTAAGTCAGGCATTTCCGCTTTAGCACTCTTGTGGATCCAATTGAACAATTCTCAGCATTTGTACTTGTAACTGACAAGCCAGGGACAAAACAAAGAT
+
BBBBCFFFFFFFGGGGGGGGGGGGHHHHHHHHGHHHHHHHHHHHHHHHHHHHHHHHGHHHHHHHHHHHHHHHHHHHHHHHHHHGHHHHHHBGHHGGGGHHHGEGHHHHGHHHHHBGHHHHGHHGGHGGHHHHHGHHHHGHHGHHHHHHHHHHHGHHGHHHHHHHHHHHHHGGGGGHHHHHHHHHHHHGHHHHHCDGHFHGHHHHHHHHHHHHHHHHHHHGHGHHFHHGHHHHGGGGGGFGFFFGGGGGGGG
@M05620:45:000000000-G6HP7:1:1101:11282:6201 1:N:0:165
CATCCTGACCCTGAAGTACCCCATTGAGCATGGCATCGTCACCAACTGGGACGACATGGAGAAGATCTGGCACCACACCTTCTACAACGAGCTGCGCGTGGCCCCGGAGGAGCACCCAGTGCTGCTGACCGAGGCCCCCCTGAACCCCAAGGCCAACAGAGAGAAGATGACTCAGGTGAGGCTCGGCCGACGCCCGTGCTCCTCCCGTCCTTTCCCCAGTCATTTTCTGCCCGGCTTGATTTCTGACATTA
+
BBBBBFFFFFFFGGGGGGGGGGGHHHHGGHHHHHHHHDHHHGHHHGHHHHHEGGGGGHGHHHHHHGHGHHHGHGHHHGGHHHHHHHHHGAFGGHHGGGGGGGHHGGGGGGGGHHHHGGHHHGGHGHHHHHGGGGGGGGGGGGHHHHGGFGHGHH.CFGGGGGGGFFFFGGGGGGGGGFFFACEFCCFFFCFFFFFF>AFEFFFFFFFEADDBFBBBFF?FFFFFFFFF/FFE.@CDBA.;9BFFB9B/;F/
@M05620:45:000000000-G6HP7:1:1101:7048:6202 1:N:0:165
ATCTCTATCTCCTAAAACCTGTTTAGATTTGGAGATAGACCTTCAGGTTTTTCATCATTTTCTGCATGAATTATACATTGACCACGTTCCAGCGTGGTCAGTTTGCAGCATTCTGTTATTTTGTTTGACAGAGTGTCTTGTTGAGAACATATGTAGGACATGATTTTTTCCTGCAACAGGGAAAATAAAGTATAAGTTTTAAAGATTTATTCTTTAATAAAGGATCTCAAAGCCAGCTTTAGAAAAAGGAA
+
CCCCCFFFFFFFGGGGGGGGGGHHDGGHHHHHHHHHHHHHHHHHHHHHHHGGHHHHHHHHHIHHHIHHGHHHHHHHHHHHHHHHHGHHHHHHHGGGGHHGHHHHHHHHHHHHHHHHHHHHHHHHHHHHHHHHHGHHHHHHHHHHHHGHHHHHHHHHHHHHHHHHHHHHGHHHHHHHHHHHGGHHHHHHHHHHHHHFGHHHGFHHGHHHHHHHHHHHFGFFGHFHHHHHHGHHHHHHGHHHFGFHGHFGGHH
@M05620:45:000000000-G6HP7:1:1101:26206:6207 1:N:0:165
ATCTCTATCTCCTAAAAACCTATTTAGATTTGGAGATAGACCTTCAGGTTTTTCATCATTTTCTGCATGAATTATACATTGACCACGTTCCAGCGTGGTCAGTTTGCAGCATTCTGTTATTTTGTTTGACAGAGTGTCTTGTTGAGAACATATGTAGGACATGATTTTTTCCTGCAACAGGGAAAATAAAGTATAAGTTTTAAAGATTTATTCTTTAATAAAGGATCTCAAAGCCAGCTTTAGAAAAAGGA
+
CCCCCFFFFFFFGGGGGGGGGGHHHHHHHHHHHHHHHHHHHHHHHHHHHHHGGHHHHHHHHHIHIHHHHHHHHHHHHHHHHHHHHHGHHHHHHHGGGGHHGHHHHHHHHHHHHHHHHHHHHHHHHHHHHHHHHHHHHHHHHHHHHHHHHHHHHHHHHHHHHHHHHHHHHGHHHHHHHHHHHGGGHHHHHHHHHHHHHHHHHHHHHHHHHHHHHHHHHHHHHHHHHHHHHHHHHHHHHGHHHHHHHHHHGGH
@M05620:45:000000000-G6HP7:1:1101:17570:6212 1:N:0:165
CATCCTGACCCTGAAGTACCCCATTGAGCATGGCATCGTCACCAACTGGGACGACATGGAGAAGATCTGGCACCACACCTTCTACAACGAGCTGCGCGTGGCCCCGGAGGAGCACCCAGTGCTGCTGACCGAGGCCCCCCTGAACCCCAAGGCCAACAGAGAGAAGATGACTCAGGTGAGGCTCGGCCGACGCCCGTGCTCCTCCCGTCCTTTCCCCAGTCATTTTCTGCCCGGCTTGATTTCTGACATTT
+
CCDDDFFFFFFFGGGGGGGGGGGHHHHHHHHHHHHHHGHHHGHHHGHHHHHHGGGGGHHHHHHHHHHHHHHHHGHHHGGHHHHHHHHHGGGGGHHGGGGGGGHHGGGGGGGGHHHHGGHHHHHHHHHGHHGGGGGGGGGGGGHHHHGGGGHGHHGGGGGGGGGGGGGGGGGGGGGGGGGGGGGGFFFFFFFFFFFF@DDEFFFFFFFFFF.BFFFFFFFFFFFFFFFFFFFFFAFFFF:FFFFFFBF0FF0
@M05620:45:000000000-G6HP7:1:1101:10581:6215 1:N:0:165
AGATTACTGCAACAGTTCCCCCTGGACCTGGAAAAGTTTCTTGCCTGGCTTACAGAAGCTGAAACAACTGCCAATGTCCTACAGGATGCTACCCGTAAGGAAAGGCTCCTAGAAGACTCCAAGGGAGTAAAAGAGCTGATGAAACAATGGCAAGTAAGTCAGGCATTTCCGCTTTAGCACTCTTGTGGATCCAATTGAACAATTCTCAGCATTTGTACTTGTAACTGACAAGCCAGGGACAAAACAAAGAT
+
BBABBFFFFFFFGGGGGGGGGGGGHHHHHHHHHHHHGHHHHHHHHHHHHHHHHHHHHHHHHHHHHHHHHHHHHHHHHHHHHHGHHCGHHHHHHHGGGGHHHGGGHHHHGHHHHHFHHHHHHHHGEHGGFHHHHGHHHHHHHHHHHHHHHHHHHGHHHHFHHHFHHHHHHHGGGGGHHHHGHHHHHGHGHHHHHHHHHGHHHHHHHHGHHHHHHHHHHGHHHGHHHHFHGFGHGGGGGGGGGAFGGGGGBFF
@M05620:45:000000000-G6HP7:1:1101:7048:6220 1:N:0:165
ATCTCTATCTCCTAAAACCTGTTTAGATTTGGAGATAGACCTTCAGGTTTTTCATCATTTTCTGCATGAATTATACATTGACCACGTTCCAGCGTGGTCAGTTTGCAGCATTCTGTTATTTTGTTTGACAGAGTGTCTTGTTGAGAACATATGTAGGACATGATTTTTTCCTGCAACAGGGAAAATAAAGTATAAGTTTTAAAGATTTATTCTTTAATAAAGGATCTCAAAGCCAGCTTTAGAAAAAGGAA
+
CCCCCFFFFFFFGGGGGGGGGGHHDGHHHHHHHHHHHHHHHHHHHHHHHHGGHHHHHIHIHHHIHHHHGHHHHHHHHHHHHHHHHGHHHHHHHGGGGHHHHHHHHHHHHHHHHHHHHHHHHHHHHHHHHHHHHHHHHHHHHHHHHHHHHHHHHHHHHHHHHHHHHHHHGHHHGHGHHHHHGGHHHHHHHHHHHHHHGHHHFFHHHHHHHHHHHHHGFDGGGHGHHHHHHHHHGHHHGHHHFHHHHHHGGHH
@M05620:45:000000000-G6HP7:1:1101:11163:6240 1:N:0:165
ATCTCTATCTCCTAAAAACCTGTTTAGATTTGGAGATAGACCTTCAGGTTTTTCATCATTTTCTGCATGAATTATACATTGACCACGTTCCAGCGTGGTCAGTTTGCAGCATTCTGTTATTTTGTTTGACAGAGTGTCTTGTTGAGAACATATGTAGGACATGATTTTTTCCTGCAACAGGGAAAATAAAGTATAAGTTTTAAAGATTTATTCTTTAATAAAGGATCTCAAAGCCAGCTTTAGAAAAAGGA
+
CCCDDFFFFFFFGGGGGGGGGGHHHHHHHHHHHHHHHHHHHHHHHHHHHHHGGHHHHIIHHHHHHHHHHHHHHHHHHHHHHHHHHHGHHHHHHHGGGGHHHHHHHHHHHHHHHHHHHHHHHHHHHHHHHHHHHHHHHHHHHHHHHHHHHHHHHHHHHHHHGHHHFHHHHGHHHHHHHHHHHGGHHHHHHHHHHHHHHGHHHHHHHHHHHHHHHHHHHHHHHHHHHHHHHGHHHHHHHGHHHHGHHHHHGGF
@M05620:45:000000000-G6HP7:1:1101:9839:6241 1:N:0:165
AGATTACTGCAACAGTTCCCCCTGGACCTGGAAAAGTTTCTTGCCTGGCTTACAGAAGCTGAAACAACTGCCAATGTCCTACAGGATGCTACCCGTAAGGAAAGGCTCCTAGAAGACTCCAAGGGAGTAAAAGAGCTGATGAAACAATGGCAAGTAAGTCAGGCATTTCCGCTTTAGCACTCTTGTGGATCCAATTGAACAATTCTCAGCATTTGTACTTGTAACTGACAAGCCAGGGACAAAACAAAGAT
+
CCCCCFFFFFFFGGFGGGGGGGGGGHHHHHFHHHHHHHHHHHHHHHHHHHHHHHHHHHHHHGHHHHHHHHHHHHHHHHHHHHHHHHHHHHHHHHGFGGHHHH3GHHHHGHHHHHGHHHHHHHHGDEFGGGFHHGHHHHGHHHHHHHHHFFHFHGHHHHHHHHHHHHHHHHGGGGGHHHHHHHHHHGHGHHHHHGHHHHHHHHHHHHHGHHGHHHHHHHHGHHHGHHHHHHHHHGFGGGGG.FBAFGGFGFF
@M05620:45:000000000-G6HP7:1:1101:18185:6244 1:N:0:165
CATCCTGACCCTGAAGTACCCCATTGAGCATGGCATCGTCACCAACTGGGACGACATGGAGAAGATCTGGCACCACACCTTCTACAACGAGCTGCGCGTGGCCCCGGAGGAGCACCCAGTGCTGCTGACCGAGGCCCCCCTGAACCCCAAGGCCAACAGAGAGAAGATGACTCAGGTGAGGCTCGGCCGACGCCCGTGCTCCTCCCGTCCTTTCCCCAGTCATTTTCTGCCCGGCTTGATTTCTGACATTA
+
CDDDDFFFFFFFGGGGGGGGGGGHHHHHHHHHHHHHHGHHHGHHHGHHHHHHGGGGGHHHHHHHHHHHHHHHHGHHHGGHHHHHHHHHGGGGGHHGGGGGGGHHGGGGGGGGHHHHGGHHHHHHHHHHHHGGGGGGGGGGGGHHHHGGGGHGHHGGGGGGGGGGGGGGGGGGGGGGHGGGGGGGFFFFFFFFFFFFDFFFFFFFFFFEFFFFFFFFFFFFFFFFFFHFFFFFFFFFFFFFFFFFF:FFFF0
@M05620:45:000000000-G6HP7:1:1101:11607:6251 1:N:0:165
AAACCAAGCAGACACTCACCGCTCCCTCGCCACAGGCCAATAGTTTGTCCTCACTGAGTTGGCAACAAGTGGCTGCTGTGGCTGCCATTTTTCTGGTGATGGCCATCAGCTCCGACGAGGTCAGCTGGGGGGCTTTCTTTGTGTAAGCAACGAGAAACCTGAAAGAAGCATTTTTTAACTAAGTCCTGCTGAGTCATTCATGAGTTTTTAGCCGCCTTGCTTCTTCTCACAGACTCTCTACTCTCATGCCA
+
CCCCCCCFCFFFGGGGGGGGGGGGGGHHGGGGGHHHGGHHHHHHHHHHHHHHHHHHHHHHHHHHHHHHHHHHGHGGHHHHHHHGGHHHHHHHHHHHHHHHHHHHHHHHHHHHHGGGGGGGGHHHHHHHGGGGGGGGGGGGGGGGGGFFFFFFFFFFFFFFFFFFFFFFFFFFFFFFFFFFFFFFFFFFFFFFFFFFFFFFFFFFFFFFFFFFFFFFFFFFFFFFFFFFFFFFFFFFFFFFFFFFFFFFFFB
@M05620:45:000000000-G6HP7:1:1101:16238:6254 1:N:0:165
CATCCTGACCCTGAAGTACCCCATTGAGCATGGCATCGTCACCAACTGGGACGACATGGAGAAGATCTGGCACCACACCTTCTACAACGAGCTGCGCGTGGCCCCGGAGGAGCACCCAGTGCTGCTGACCGAGGCCCCCCTGAACCCCAAGGCCAACAGAGAGAAGATGACTCAGGTGAGGCTCGGCCGACGCCCGTGCTCCTCCCGTCCTTTCCCCAGTCATTTTCTGCCCGGCTTGATTTCTGACATTA
+
CCCCCFFFFFFFGGGGGGGGGGGHHHHHHHHHHHHHHGHHHGHHHGHHHHHHGGGGGHHHHHHHHHHHHHHHHGHHHGGHHHHHHHHHGGGGGHHGGGGGGGHHGGGGGGGGHHHHGGHHHHHHHHHHHHGGGGGGGGGGGGHHHHGGGGHGHHGGGGGGGGGGGGGGGGGGGGGGGGGGGGGGFFFFFFFFFFFFDFFFFFFFFFFFFFFFFFFFFFFFFFFFFFFFFFFFFFFFFFFFFFFFFFFFFF0
@M05620:45:000000000-G6HP7:1:1101:25693:6257 1:N:0:165
ATCTCTATCTCCTAAAAACCTGTTTAGATTTGGAGATAGACCTTCAGGTTTTTCATCATTTTCTGCATGAATTATACATTGACCACGTTCCAGCGTGGTCAGTTTGCAGCATTCTGTTATTTTGTTTGACAGAGTGTCTTGTTGAGAACATATGTAGGACATGATTTTTTCCTGCAACAGGGAAAATAAAGTATAAGTTTTAAAGATTTATTCTTTAATAAAGGATCTCAAAGCCAGCTTTAGAAAAAGGA
+
CCCCCFFFFFFFGGGGGGGGGGHHHHHHHHHHHHHHHHHHHHHHHHHHHHHGGHHHHHIHIHIIIHHHHHHHHHHHHHHHHHHHHHGHHHHHHHGGGGHHHHHHHHHHHHHHHHHHHHHHHHHHHHHHHHHHHHHHHHHHHHHHHHHHHHHHHHHHHHHHHHHHHHHHHGHHHHHHHHHHHGGHHHHHHGHGHHHHHHHHHHGHHHHHHHHHHHHHHHHHHHHHHHHHHGHHHHHHHGHHHHHHHHHHGGG
@M05620:45:000000000-G6HP7:1:1101:25710:6258 1:N:0:165
ATCTCTATCTCCTAAAAACCTGTTTAGATTTGGAGATAGACCTTCAGGTTTTTCATCATTTTCTGCATGAATTATACATTGACCACGTTCCAGCGTGGTCAGTTTGCAGCATTCTGTTATTTTGTTTGACAGAGTGTCTTGTTGAGAACATATGTAGGACATGATTTTTTCCTGCAACAGGGAAAATAAAGTATAAGTTTTAAAGATTTATTCTTTAATAAAGGATCTCAAAGCCAGCTTTAGAAAAAGGA
+
AAAABFFFFFFFGGGGGFGGGGHHHHHGHHHHHEGHHHHFHHHHHGHFHHHGGHHHHFGHHHHHHHHHHGGHHHHGHFGHF5FHCGFHHHHHHHCGGGHHHHHHHHHHHHHHHHHHHHHHHHHHHHHGFHHHHHHHHHHHHHHH4FGHHHHGHHHGHHFHHHHHHHHHHGHHHHHFDGHHHGFH/F??FFGHHHGHHHGHHDFGGGHHHHHHHHHHFHGGDGHHGHHHGHHHHHGHHGHHHGFCCGGH.AC
@M05620:45:000000000-G6HP7:1:1101:7345:6271 1:N:0:165
AAACCAAGCAGACACTCACCGCTCCCTCGCCACAGGCCAATAGTTTGTCCTCACTGAGTTGGCAACAAGTGGCTGCTGTGGCTGCCATTTTTCTGGTGATGGCCATCAGCTCCGACGAGGTCAGCTGGGGGGCTTTCTTTGTGTAAGCAACGAGAAACCTGAAAGAAGCATTTTTTAACTAAGTCCTGCTGAGTCATTCATGAGTTTTTAGCCGCCTTGCTTCTTCTCACAGACTCTCTACTCTCATGCCA
+
CCCCCCCFCFFFGGGGGGGGGGGGGGHHGGGGGHHHGGHHHHHHHHHHHHHHHHHHHHHHHHHHHHHHHHHHGHGGHHHHHHHGGHHHHHHHHHHHHHHHHHHHHHHHHHHHHG?FGGGGGHHHHHHHGGGGGGGGGGGGGGGGGGFFFFFFFFFFFFFFFFFFFFFFFFFFFFFFFFFFFFFFFFFFFFFFFFFFFFFFFFFFFFFFFFFFFFFFFFFFFFFFFFFFFFFFFFFFFFFFFFFFFFFFFFF
@M05620:45:000000000-G6HP7:1:1101:23820:6287 1:N:0:165
AAACCAAGCAGACACTCACCGCTCCCTCGCCACAGGCCAATAGTTTGTCCTCACTGAGTTGGCAACAAGTGGCTGCTGTGGCTGCCATTTTTCTGGTGATGGCCATCAGCTCCGACGAGGTCAGCTGGGGGGCTTTCTTTGTGTAAGCAACGAGAAACCTGAAAGAAGCATTTTTTAACTAAGTCCTGCTGAGTCATTCATGAGTTTTTAGCCGCCTTGCTTCTTCTCACAGACTCTCTACTCTCATGCCA
+
CCCCCCCFCFFFGGGGGGGGGGGGGGHHGGGGGHHHGGHHHHHHHHHHHHHHHHHHHHHHHHHHHHHHHHHHGGGGHHHHHHHGGHHHHHHHHHHHHHHHHHHHHHHHHHHHHGGGGGGGGHHHHHHHGGGGGGGGGGGGGGGGGGFFFFFFFFFFFFFFFFFFFFFFFFFFFFFFFFFFFFFFFFFFFFFFFFFFFFFFFFFFFFFFFFFFFFFFFFFFFFFFFFFFFFFFFFFFFFFFFFFFFFFFFFF
@M05620:45:000000000-G6HP7:1:1101:20879:6289 1:N:0:165
ATCTCTATCTCCTAAAAACCTGTTTAGATTTGGAGATAGACCTTCAGGTTTTTCATCATTTTCTGCATGAATTATACATTGACCACGTTCCAGCGTGGTCAGTTTGCAGCATTCTGTTATTTTGTTTGACAGAGTGTCTTGTTGAGAACATATGTAGGACATGATTTTTTCCTGCAACAGGGAAAATAAAGTATAAGTTTTAAAGATTTATTCTTTAATAAAGGATCTCAAAGCCAGCTTTAGAAAAAGGA
+
CCCCCFFFFFFFGGGGGGGGGGHHHHHHHHHHHHHHHHHHHHHHHHHHHHHGGHHHHIHHHIHHIHHHHHHHHHHHHHHHHHHHHHGHHHHHHHGGGGHHHHHHHHHHHHHHHHHHHHHHHHHHHHHHGHHHHHHHHHHHHHHHHHHHHHHHHHHHHHHHHHHHHHHHHGHHHHHHHHHHHGGHHHHHHHHHHHHHHGHHHHHHHHHHHHHHHHHHHHHHHHHHHHHHHGHHHHHHHGHHHHHGHHHHGGG
@M05620:45:000000000-G6HP7:1:1101:14426:6292 1:N:0:165
CATCCTGACCCTGAAGTACCCCATTGAGCATGGCATCGTCACCAACTGGGACGACATGGAGAAGATCTGGCACCACACCTTCTACAACGAGCTGCGCGTGGCCCCGGAGGAGCACCCAGTGCTGCTGACCGAGGCCCCCCTGAACCCCAAGGCCAACAGAGAGAAGATGACTCAGGTGAGGCTCGGCCGACGCCCGTGCTCCTCCCGTCCTTTCCCCAGTCATTTTCTGCCCGGCTTGATTTCTGACATTA
+
BCCCCFFFFFFFGGGGGGGGGGGHHHHHHHHHHHHHHGHHHGHHHGHHHHHHGGGGGHHHHHHHHHHHHHHHHGHHHGGHHHHHHHHHGGGGGHHGGGEGGGHHGGGGGGGGHHHHGGHFGHHHHHHHHHGGGGGGGGGGGGHHHHGGGGHGHHGGGGGGGGGGGGGGGGGGGGGGGGGGGGGGFFFFFFFFFFFF@DFFFFFFFFBADF9:FFFFFFFFFBFFFFF9FFFFDFFFFFEFFFFFFBB/FF/
@M05620:45:000000000-G6HP7:1:1101:14407:6294 1:N:0:165
CATCCTGACCCTGAAGTACCCCATTGAGCATGGCATCGTCACCAACTGGGACGACATGGAGAAGATCTGGCACCACACCTTCTACAACGAGCTGCGCGTGGCCCCGGAGGAGCACCCAGTGCTGCTGACCGAGGCCCCCCTGAACCCCAAGGCCAACAGAGAGAAGATGACTCAGGTGAGGCTCGGCCGACGCCCGTGCTCCTCCCGTCCTTTCCCCAGTCATTTTCTGCCCGGCTTGATTTCTGACATTA
+
DDDDDFFFFFFFGGGGGGGGGGGHHHHHHHHHHHHHHGHHHGHHHGHHHHHHGGGGGHHHHHHHHHHHHHHHHGHHHGGHHHHHHHHHGGGGGHHGGGGGGGHHGGGGGGGGHHHHGGHGHHHHHHHHHHGGGGGGGGGGGGHHHHGGGGHGHHGGGGGGGGGGGGGGGGGGGGGGHGGGGGGGFFFFFFFFFFFF@DFFFFFFFFFADFFFFFFFFFFFFFFFFFFFFFFFFFFFFFFFFFFFFBFFFF0
@M05620:45:000000000-G6HP7:1:1101:20873:6306 1:N:0:165
ATCTCTATCTCCTAAAAACCTGTTTAGATTTGGAGATAGACCTTCAGGTTTTTCATCATTTTCTGCATGAATTATACATTGACCACGTTCCAGCGTGGTCAGTTTGCAGCATTCTGTTATTTTGTTTGACAGAGTGTCTTGTTGAGAACATATGTAGGACATGATTTTTTCCTGCAACAGGGAAAATAAAGTATAAGTTTTAAAGATTTATTCTTTAATAAAGGATCTCAAAGCCAGCTTTAGAAAAAGGA
+
BCCCCFFFFFFFGGGGGGGGGGHHHHHHHHHHHHHHHHHHHHHHHHHGHHHGGHHHHHHHHHHHHHHHHGHHHHHHHHHHHHHHHHGHHHHHHHGGGGHHHHHHHHHHHHHHHHHHHHHHHHHHHHHHHHGHHHHHHHHHHHHHHHHFHHHHHHHHHHHHHHGHHHHHHFHHHHHHHHHHHGGGHHHGHHHGHHGHHGHHHHHGHGFHHHHHHHHHHHHHHHHHHHHHHHHGHHHHHGHHHHHGHGHFGGG
@M05620:45:000000000-G6HP7:1:1101:7170:6309 1:N:0:165
AAACCAAGCAGACACTCACCGCTCCCTCGCCACAGGCCAATAGTTTGTCCTCACTGAGTTGGCAACAAGTGGCTGCTGTGGCTGCCATTTTTCTGGTGATGGCCATCAGCTCCGACGAGGTCAGCTGGGGGGCTTTCTTTGTGTAAGCAACGAGAAACCTGAAAGAAGCATTTTTTAACTAAGTCCTGCTGAGTCATTCATGAGTTTTTAGCCGCCTTGCTTCTTCTCACAGACTCTCTACTCTCATGCCA
+
CCCCCBBFCFFFGGGGGGGGGGGGGGHHGGGGGHHHGGHHHHHHHHHHHHHHHHHHHHHHHHHHHHHHHHHHGHGGHHHHHHHGGHHHHHHHHHHHHHHHHHHHHHHHHHHHHGGGGGGGFHHHHHHHGGGGGGGGGGGGGGGGGGFFFFFFFFFFFFFFFFFFFFFFFFFFFFFFFFFFFFFFFFFFFFFFFFFFFFFFFFFFFFFFFFFFFFFFFFFFFFFFFFFFFFFFFFFFFFFFFFBFFFFFFFF
@M05620:45:000000000-G6HP7:1:1101:7154:6317 1:N:0:165
AAACCAAGCAGACACTCACCGCTCCCTCGCCACAGGCCAATAGTTTGTCCTCACTGAGTTGGCAACAAGTGGCTGCTGTGGCTGCCATTTTTCTGGTGATGGCCATCAGCTCCGACGAGGTCAGCTGGGGGGCTTTCTTTGTGTAAGCAACGAGAAACCTGAAAGAAGCATTTTTTAACTAAGTCCTGCTGAGTCATTCATGAGTTTTTAGCCGCCTTGCTTCTTCTCACAGACTCTCTACTCTCATGCCA
+
BBBBCCCFCFFFGGGGGGGGGGGGGGHHGGGGGHHHGGHHHHHHHHHHHHHHHHHHGGFGHHHHHHHHHHHHGHGGHHGHHHHGGHHHHHHHHHHHHHHHHHHHHHHGHHHHHGGGGGGGGHHHHHHHGGGGGGGGGGGGGGGGGGFFFFFFFFFFFFFFFFFFFFFFFFFFFFFFFFFFFFFFFFFFFFFFFFFFFFFFFFFFFFFFFFEFFFFFFFFFFFFFFFFFFFFFFFFFFFFFFFFFFFFFFFF
@M05620:45:000000000-G6HP7:1:1101:7175:6326 1:N:0:165
AAACCAAGCAGACACTCACCGCTCCCTCGCCACAGGCCAATAGTTTGTCCTCACTGAGTTGGCAACAAGTGGCTGCTGTGGCTGCCATTTTTCTGGTGATGGCCATCAGCTCCGACGAGGTCAGCTGGGGGGCTTTCTTTGTGTAAGCAACGAGAAACCTGAAAGAAGCATTTTTTAACTAAGTCCTGCTGAGTCATTCATGAGTTTTTAGCCGCCTTGCTTCTTCTCACAGACTCTCTACTCTCATGCCA
+
CCCCCCCFBFFFGGGGGGGGGGGGGGHHGGGGGHHHGGHHHHHHHHHHHHHHHHHHHHHHHGHHHHHHHHHHGHGGHHHHHHHGGHHHHHHHHHHHHHHHHGHHHHHHGHHHHGGGGGGGGHHHHHHHGGGGGGGGGGGGGGGGGGFFFFFFFFFFFFFFFFFFFFFFFFFFFFFFEFFFFFFFFFFFFFFFFFFFFFFFFFFFFFFFFFFFFABFFFFFFFFFFFFFFFFFFFFFFFFFFFBFFFF;BFB
@M05620:45:000000000-G6HP7:1:1101:16236:6335 1:N:0:165
AAACCAAGCAGACACTCACCGCTCCCTCGCCACAGGCCAATAGTTTGTCCTCACTGAGTTGGCAACAAGTGGCTGCTGTGGCTGCCATTTTTCTGGTGATGGCCATCAGCTCCGACGAGGTCAGCTGGGGGGCTTTCTTTGTGTAAGCAACGAGAAACCTGAAAGAAGCATTTTTTAACTAAGTCCTGCTGAGTCATTCATGAGTTTTTAGCCGCCTTGCTTCTTCTCACAGACTCTCTACTCTCATGCCA
+
AAAAAAAFAFFFFAF1A1A1EAEFE00A0A00B0F///F/AF12DBBB21BAB/D1GHHF1111AGF>G1@EFHFAH1GHFHF>FGCDGHFG>FDG1BEDEBHHHHHHHHHHHGGGGGGGGHHHHHHHGGGGGGGGGGGGGGGGGGFFFFF@FFFFFFFFFFFFFFFFFFFFFFF@EFFFFFFFFFFFFFFFFFFFFFFFFFFFFFFFFFFFFF@@FFFFFFFFFFFFFFFFFFFFFFFFFFFFFFFFFFF
@M05620:45:000000000-G6HP7:1:1101:16245:6351 1:N:0:165
AAACCAAGCAGACACTCACCGCTCCCTCGCCACAGGCCAATAGTTTGTCCTCACTGAGTTGGCAACAAGTGGCTGCTGTGGCTGCCATTTTTCTGGTGATGGCCATCAGCTCCGACGAGGTCAGCTGGGGGGCTTTCTTTGTGTAAGCAACGAGAAACCTGAAAGAAGCATTTTTTAACTAAGTCCTGCTGAGTCATTCATGAGTTTTTAGCCGCCTTGCTTCTTCTCACAGACTCTCTACTCTCATGCCA
+
CCCCCCCFCFFFGGGGGGGGGGGGGGHHGGGGGHHHGGHHHHHHHHHHHHHHHHHHHHGHHHHHHHHHHHHHGHGGHHGHHHHGGHHHHHHHHHHHHHFHHHHHHHHHHHHHHGGGGGGGEHHHHHHHGGGGGGGGGGGGGFGGGGFFFFFFFFFFFFFFFFFFFFFFFFFFFFFFFFFFFFFFFFFFFFFFFFFFFFFFFFFFFFFFFFFFFFFFFFFFFFFFFFFFFFFFFFFFFFFFFFFFFFFFFFF
@M05620:45:000000000-G6HP7:1:1101:11605:6376 1:N:0:165
CATCCTGACCCTGAAGTACCCCATTGAGCATGGCATCGTCACCAACTGGGACGACATGGAGAAGATCTGGCACCACACCTTCTACAACGAGCTGCGCGTGGCCCCGGAGGAGCACCCAGTGCTGCTGACCGAGGCCCCCCTGAACCCCAAGGCCAACAGAGAGAAGATGACTCAGGTGAGGCTCGGCCGACGCCCGTGCTCCTCCCGTCCTTTCCCCAGTCATTTTCTGCCCGGCTTGATTTCTGACATTA
+
BBBBBFFFFF4FFGGGGGGGGGGHHHHHHHHGFHHHHFHHHGHHHGHHGHHCEEGGGHHHFFHHHHHHHHHHHGHHHGGHHHHHHHHHGGGGGHHGGGFGGGHHGGGGFGGGHHHHGGFGHHHHHHHHHHGGGGGGGGGGGGHHHHGGGGHGHHGGGGGGGGGGGGGFGGGGGGGGGGGGGGGGFFFFFFFFFFFFFDDFFFFFFFFEFFDFFFFFFFFFFFFFFFFFFFFFDFFFFF.BFFFFFBFFFF/
@M05620:45:000000000-G6HP7:1:1101:25030:6387 1:N:0:165
CATCCTGACCCTGAAGTACCCCATTGAGCATGGCATCGTCACCAACTGGGACGACATGGAGAAGATCTGGCACCACACCTTCTACAACGAGCTGCGCGTGGCCCCGGAGGAGCACCCAGTGCTGCTGACCGAGGCCCCCCTGAACCCCAAGGCCAACAGAGAGAAGATGACTCAGGTGAGGCTCGGCCGACGCCCGTGCTCCTCCCGTCCTTTCCCCAGTCATTTTCTGCCCGGCTTGATTTCTGACATTT
+
CCCCCFFFFFFFGGGGGGGGGGGHHHHHHHHHHHHHHGHHHGHHHGHHHHHHGGGGGHHHHHHHHHHGHHHHHGHHHGGHHHHHHHHHGGGGGHHGGGGGGGHHGGGGGGGGHHHHGGHHHHHHHHHHHHGGGGGGGGGGGGGHHHGGGDHGHHGGGGGGGGGGGGGGGGGGGGGGGGGGGGGGFFFFFFFFFFFFFFFFFFFFFFFFFFFFFFFFFFFFFFFFFFFFFFFFFAAFFA;FFFFFFFFFFF/
@M05620:45:000000000-G6HP7:1:1101:25018:6401 1:N:0:165
CATCCTGACCCTGAAGTACCCCATTGAGCATGGCATCGTCACCAACTGGGACGACATGGAGAAGATCTGGCACCACACCTTCTACAACGAGCTGCGCGTGGCCCCGGAGGAGCACCCAGTGCTGCTGACCGAGGCCCCCCTGAACCCCAAGGCCAACAGAGAGAAGATGACTCAGGTGAGGCTCGGCCGACGCCCGTGCTCCTCCCGTCCTTTCCCCAGTCATTTTCTGCCCGGCTTGATTTCTGACATTA
+
ABBBBFFFFFFFGGFGGGGGGGGHHHHHHHHHHHHHHGHHHGHHHGHHHEHHFGGGGHHGHHHGHHHHHHHHHGHHHGGHHHHHHHHHGGGGGHH@EGGGGFFHGGGGGGGGHHHHGGHFHHHHHHGGGHCGGGGGGGGGGGHHHHGGDGH.;C9CEGGGFGGGGGGGFGGGGEFFGFGGGGGGFFFFFFFFFFFF@AAAFEBFFFFEDFFFFFFFFF;BBFFBFFFFFFFFD-B@D;FFFFF/9BF9BB/
@M05620:45:000000000-G6HP7:1:1101:20155:6402 1:N:0:165
AGATTACTGCAACAGTTCCCCCTGGACCTGGAAAAGTTTCTTGCCTGGCTTACAGAAGCTGAAACAACTGCCAATGTCCTACAGGATGCTACCCGTAAGGAAAGGCTCCTAGAAGACTCCAAGGGAGTAAAAGAGCTGATGAAACAATGGCAAGTAAGTCAGGCATTTCTGCTTTAGCACTCTTGTGGATCCAATTGAACAATTCTCAGCATTTGTACTTGTAACTGACAAGCCAGGGACAAAACAAAGAT
+
BBACCFFFFFFFGGGGGGGGGGGGHHHHHHHHHHHHGHHHHHHHHHHHHHHHHHHHHHHHHHHGHHHHHHHHHHGHHHHHHHHHGHHHHHHHHHGGGGHHHHHHHHHHGHHHHHHHHHHHHHHGFEGFHHHHHGHHHHGHHHGHHHHHHHHHHGHHHHHHHHHHHHHHHHHHHHHHHHHHHHHHHGHGHHHHHHHHHGFHHHHHHHHGHHHHHHHHHHHHHGGFHHHFHHHHGGHHHGGGAAFGGGGGGGF
@M05620:45:000000000-G6HP7:1:1101:19724:6404 1:N:0:165
AAACCAAGCAGACACTCACCGCTCCCTCGCCACAGGCCAATAGTTTGTCCTCACTGAGTTGGCAACAAGTGGCTGCTGTGGCTGCCATTTTTCTGGTGATGGCCATCAGCTCCGACGAGGTCAGCTGGGGGGCTTTCTTTGTGTAAGCAACGAGAAACCTGAAAGAAGCATTTTTTAACTAAGTCCTGCTGAGTCATTCATGAGTTTTTAGCCGCCTTGCTTCTTCTCACAGACTCTCTACTCTCATGCCA
+
CCCCCCCFCFFFGGGGGGGGGGGGGGHHGGGGGHHHGGHHHHHHHHHHHHHHHHHHHHHHHHHHHHHHHHHHGHGGHHHHHHHGGHHHHHHHHHHHHHHHHHHHHHHHHHHHHGGGGGGGGHHHHHHHGGGGGGGGGGGGGGGGGGFFFFFFFFFFFFFFFFFFFFFFFFFFFFFFFFFFFFFFFFFFFFFFFFFFFFFFFFFFFFFFFFFFFFFFFFFFFFFFFFFFFFFFFFFFFFFFFFFFFFFFFFB
@M05620:45:000000000-G6HP7:1:1101:21103:6405 1:N:0:165
AGATTACTGCAACAGTTCCCCCTGGACCTGGAAAAGTTTCTTGCCTGGCTTACAGAAGCTGAAACAACTGCCAATGTCCTACAGGATGCTACCCGTAAGGAAAGGCTCCTAGAAGACTCCAAGGGAGTAAAAGAGCTGATGAAACAATGGCAAGTAAGTCAGGCATTTCCGCTTTAGCACTCTTGTGGATCCAATTGAACAATTCTCAGCATTTGTACTTGTAACTGACAAGCCAGGGACAAAACAAAGAT
+
ABAABFFFFFFFGGGGGGGGGGGGHHHHGHHHHFHHFGHHGHHHHHHHHHHHHHGHHHHHHHGHHHGHHHHHHHHHHHHHHHHHHHHHHHHHHHGGFGHHHFHHHHHHGHHHFHHFHHHHHFHGGFGGHHHHHGHHHHHHHHHHHHHHHHHHFGHHHHHHHHHHHHHHHHGGGGGFHHHHHHHGHHHGGHHHH0GHHDGFGCDDHHHHHHHHHHHHHGHGHHHGHHHECGGEHGGGGGGG?GGGGGGGGGG
@M05620:45:000000000-G6HP7:1:1101:21084:6408 1:N:0:165
AGATTACTGCAACAGTTCCCCCTGGACCTGGAAAAGTTTCTTGCCTGGCTTACAGAAGCTGAAACAACTGCCAATGTCCTACAGGATGCTACCCGTAAGGAAAGGCTCCTAGAAGACTCCAAGGGAGTAAAAGAGCTGATGAAACAATGGCAAGTAAGTCAGGCATTTCCGCTTTAGCACTCTTGTGGATCCAATTGAACAATTCTCAGCATTTGTACTTGTAACTGACAAGCCAGGGACAAAACAAAGAT
+
CCCCCFFFFFFFGGGGGGGGGGGGHHHHHHHHHHHHGHHHHHHHHHHHHHHHHHHHHHHHHHHGHHHHHHHHHHHHHHHHHHHHHHHHHHHHHHGGGGHHHHHHHHHHGHHHHHHHHHHHHHHGGHGGHHHHHGHHHHGHHHHHHHHHHHHHHGHHHHHHHHHHHHHHHHGGGGGHHHHHHHHHHHHGHHHHGGHHHHGHHHHHHHHGHHGHHHHHHHHHHHHHHHHHHHHHHGGGGGGGEFGGGGGGGFF
@M05620:45:000000000-G6HP7:1:1101:5601:6408 1:N:0:165
AGATTACTGCAACAGTTCCCCCTGGACCTGGAAAAGTTTCTTGCCTGGCTTACAGAAGCTGAAACAACTGCCAATGTCCTACAGGATGCTACCCGTAAGGAAAGGCTCCTAGAAGACTCCAAGGGAGTAAAAGAGCTGATGAAACAATGGCAAGTAAGTCAGGCATTTCCGCTTTAGCACTCTTGTGGATCCAATTGAACAATTCTCAGCATTTGTACTTGTAACTGACAAGCCAGGGACAAAACAAAGAT
+
AAABBFFFFFFFGGGFGGGGGGGGHHHHHFHGHHHHGHHHHHHHHHHHHHHHHHHGHHHHHHGHHHHHHHHHHHHHGGHHHHHHHGHHHHHHHHGAEGHHHHGHHHHHGHHHHHHGHHHHHHHGGGGGHHHHHGHHHHGHHHHHHFHHHHHHHGHFHHHHHHHHHHHHHHGGGGGHHGGHHHHHHHHGFHHHFHHHHGFHHHHHHHGFHFHHHHHGHHHHHGHGHHHFGHGHHGGFGGGGGGGGGGGGFGC
@M05620:45:000000000-G6HP7:1:1101:19712:6420 1:N:0:165
AAACCAAGCAGACACTCACCGCTCCCTCGCCACAGGCCAATAGTTTGTCCTCACTGAGTTGGCAACAAGTGGCTGCTGTGGCTGCCATTTTTCTGGTGATGGCCATCAGCTCCGACGAGGTCAGCTGGGGGGCTTTCTTTGTGTAAGCAACGAGAAACCTGAAAGAAGCATTTTTTAACTAAGTCCTGCTGAGTCATTCATGAGTTTTTAGCCGCCTTGCTTCTTCTCACAGACTCTCTACTCTCATGCCA
+
CCCCCBCFCFFFGGGGGGGGGGGGGGHHGGGGGHHHGGHHHHHHHHHHHHHHHHHHHHGGHHHHHHHHHHHHGHGGHHGHHHHGGHHHHHHHHHHHHHHHHHHHHHHHHHHHHGGGGGGGGHHHHHHHGGGGGGGGGGGGGGGGGGFFFFFFFFFFFFFFFFFFFFFFFFFFFFFFFFFFFFFFFFFFFFFFFFFFFFFFFFFFBFFFFFFFFFFFFFFFFFFFFFFFFFFFFFFFFFFFFFFFFFFFFFF
@M05620:45:000000000-G6HP7:1:1101:20697:6422 1:N:0:165
AAACCAAGCAGACACTCACCGCTCCCTCGCCACAGGCCAATAGTTTGTCCTCACTGAGTTGGCAACAAGTGGCTGCTGTGGCTGCCATTTTTCTGGTGATGGCCATCAGCTCCGACGAGGTCAGCTGGGGGGCTTTCTTTGTGTAAGCAACGAGAAACCTGAAAGAAGCATTTTTTAACTAAGTCCTGCTGAGTCATTCATGAGTTTTTAGCCGCCTTGCTTCTTCTCACAGACTCTCTACTCTCATGCCA
+
AAAAABB@A4BCFGGGGGGG?FGEGGHHGGGGGHHGCGDHHHHHHGHHFFHFHHHHHFHHHGHHHHHHHFFFEFGGHGHGHHFEFHHHHDFGHFHGHHFFGHFFGHHHHHHHFEEEE@CCGFFHHHHHGGGGGGGGBFGGGGFGGEFFEFFBEFDDBFFFEBFFBFFFEFFFFFFBFFFFFFFFFFFFFFFFFBFFFFFFFFFFBBFFFFFFF99>DABFFFFFFFFB/BFFBFFFFFFBFFFFFFFFFFB
@M05620:45:000000000-G6HP7:1:1101:20718:6423 1:N:0:165
AAACCAAGCAGACACTCACCGCTCCCTCGCCACAGGCCAATAGTTTGTCCTCACTGAGTTGGCAACAAGTGGCTGCTGTGGCTGCCATTTTTCTGGTGATGGCCATCAGCTCCGACGAGGTCAGCTGGGGGGCTTTCTTTGTGTAAGCAACGAGAAACCTGAAAGAAGCATTTTTTAACTAAGTCCTGCTGAGTCATTCATGAGTTTTTAGCCGCCTTGCTTCTTCTCACAGACTCTCTACTCTCATGCCA
+
CCCCCBCFCFFFGGGGGGGGGGGGGGHHGGGGGHHHGGHHHHHHHHHHHHHHHHHHHHHHHHHHHHHHHHHHGHGGHHHHHHHGGHHHHHHHHHHHHHEFHHHHHHHHHHHHHGGGGGDCDHHHHHHHGGGGGGGGFGGGGGGGGGFFFFFFFFFFFFFFFFFFFFFFFFFFFFFFFFFFFFFFFFFFFFFFFFFFFFFFFFFFFFFFFFFFFFFFFFFFFFFFFFFFFFFFFFFFFFFFFFFFFFFFFFB
@M05620:45:000000000-G6HP7:1:1101:5601:6427 1:N:0:165
AGATTACTGCAACAGTTCCCCCTGGACCTGGAAAAGTTTCTTGCCTGGCTTACAGAAGCTGAAACAACTGCCAATGTCCTACAGGATGCTACCCGTAAGGAAAGGCTCCTAGAAGACTCCAAGGGAGTAAAAGAGCTGATGAAACAATGGCAAGTAAGTCAGGCATTTCCGCTTTAGCACTCTTGTGGATCCAATTGAACAATTCTCAGCATTTGTACTTGTAACTGACAAGCCAGGGACAAAACAAAGAT
+
BCCCBFFFFFFFGGGGGGGGGGGGHHHHHHHHHHHHFHHHHHHHHHHHHHHHHGHHHHHHHHHHHHHHHHHHHHHHHHHHHHHHHHHHHHHHHHGGGGHHHHHHHHHHGHHHHHGHHHHHHHHGGHGGHHHHHGHHHHGHHHHHHHHHHHHHHGHHHHHHHHHHHHHHHHGGGGGHFHHHHHHHHHHGGHHHGGHHHHGHHGHHHHHHHHHHHHHHHFHHHGGFHHHHHHHHHGGAEGGGGGGGGGGGGGG
@M05620:45:000000000-G6HP7:1:1101:15456:6433 1:N:0:165
CATCCTGACCCTGAAGTACCCCATTGAGCATGGCATCGTCACCAACTGGGACGACATGGAGAAGATCTGGCACCACACCTTCTACAACGAGCTGCGCGTGGCCCCGGAGGAGCACCCAGTGCTGCTGACCGAGGCCCCCCTGAACCCCAAGGCCAACAGAGAGAAGATGACTCAGGTGAGGCTCGGCCGACGCCCGTGCTCCTCCCGTCCTTTCCCCAGTCATTTTCTGCCCGGCTTGATTTCTGACATTA
+
BCCDDFFFFFFFGGGGGGGGGGGHHHHHHHHHHHHHHGHHHGHHHGHHHHHHGGGGGHHHHHHHHHHHHHHHHGHHHGGHHHHHHHHHGGGGGHHGGGEEGGHHGGGGGGGGHGHHGGHGHHHHHHHHHHGGGGGGGGGGCGHGHHGGGGHGHHGGGGGGGGGGGGGFGGGGGGGGGGGGGGGGFFFFFFFFFFFFFFFFFFFFFFFAFFDFFFFFFFFFFBFFFFFFFFFFFFFFFFAFFFFFFFFFFF0
@M05620:45:000000000-G6HP7:1:1101:6431:6438 1:N:0:165
CATCCTGACCCTGAAGTACCCCATTGAGCATGGCATCGTCACCAACTGGGACGACATGGAGAAGATCTGGCACCACACCTTCTACAACGAGCTGCGCGTGGCCCCGGAGGAGCACCCAGTGCTGCTGACCGAGGCCCCCCTGAACCCCAAGGCCAACAGAGAGAAGATGACTCAGGTGAGGCTCGGCCGACGCCCGTGCTCCTCCCGTCCTTTCCCCAGTCATTTTCTGCCCGGCTTGATTTCTGACATTA
+
AAABBFFFFBCFGGGGFGGGFGDCFFFBHA4A4GHHHGGGEDFGEDGHFGFHCGGCEHGCGGHFHEHBGFECGAGHEAEHHHHHHHHCEAECEGGGCEEGGGHHGGFGGF?<GFHHGGHFGHFHHHHG00CC@C-.<-@@FGCBGEGGGGEGEGGGAEFFFGDGFFGFFGBF09FFFBB9?EEA>D.D@-@A@BBADDF./BBFB.:EDAD/9/;FBBD/:/;FF/BBFFFEB---9-.//;BFBF/;9B/
@M05620:45:000000000-G6HP7:1:1101:11191:6447 1:N:0:165
CATCCTGACCCTGAAGTACCCCATTGAGCATGGCATCGTCACCAACTGGGACGACATGGAGAAGATCTGGCACCACACCTTCTACAACGAGCTGCGCGTGGCCCCGGAGGAGCACCCAGTGCTGCTGACCGAGGCCCCCCTGAACCCCAAGGCCAACAGAGAGAAGATGACTCAGGTGAGGCTCGGCCGACGCCCGTGCTCCTCCCGTCCTTTCCCCAGTCATTTTCTGCCCGGCTTGATTTCTGACATTA
+
BBABBFFFFFFFGGGGGGGGGGGHHHHHHHHHHHHHHGHHHGHHHGHHHHGHGGGGGHHGHHHHGHHHHHHHHGGHHGGHHHHHHHHHGGGGGHHGGGGGGGHHGGGGGGGGHHHHGGHHHFHHHHHHHHGGGGGGGGGGGGGHHHGGGGHGHHGGGGGGGFGGGGGGGGGGGGGGGGGGGGGGFFFFFFFFFFFFBDFFFFFFFFFEDFFFFBBBFFFFFFFFFFFFFFFFFCFFFA?FFFFFF;FFFF/
@M05620:45:000000000-G6HP7:1:1101:12661:6449 1:N:0:165
AAACCAAGCACACGTCTGAACTCCAGTCACGTCGACGCATCTCGTATGCCGTCTTCTGCTTGAAAAAAAAAAAATTACCACCCTTTTCCTCCTTATTGGTCTGTACTCCACCCAAACTACAATTTATAGCTCAGTCTCGTATACTCGTTTAGATAGCAGACAATCGATCAAATTACACAGTATTATATAACCACTTGAAACCATCTCCCACTTAAGCACGAGCCCTCGGCGTACATCACGATCTCCTTTAT
+
ABBBBAAFBFCFGGGGGGGGGGHHGHHHDGGGHGGGGGGEEHHHGGHHGHGAEEFHHHHHGGHGHHHGCEGG//0334343??/33?4342F222B2222B22B3322?2?0///@/11?1?111111111<10<1110<<011=1.0...0000000</.//0:.....00000:000.00000000900/0:/00000:..99;C0//..;000:09-.---.:.9..----9////...../:/:///
@M05620:45:000000000-G6HP7:1:1101:4922:6469 1:N:0:165
AAACCAAGCAGACACTCACCGCTCCCTCGCCACAGGCCAATAGTTTGTCCTCACTGAGTTGGCAACAAGTGGCTGCTGTGGCTGCCATTTTTCTGGTGATGGCCATCAGCTCCGACGAGGTCAGCTGGGGGGCTTTCTTTGTGTAAGCAACGAGAAACCTGAAAGAAGCATTTTTTAACTAAGTCCTGCTGAGTCATTCATGAGTTTTTAGCCGCCTTGCTTCTTCTCACAGACTCTCTACTCTCATGCCA
+
A>>>A1A1A11B1FFCGGGGCEEA0A00E?00EGHE//AGB11GABGH21FAAFDADAGH11F1BFHCGB11/>CE11D0GE>/>F1GG2@101F1@F12BFFC1GHHHHF1B/><</</CC1GFHCGA//A?9EBB0;FGGF9F0/BFFA>-A-ABB-/A/;FF/9//;99BFB?FFFFFFFBBBFFBBFBAFFFFFFBFFFB99BFFF//;----AB/9/BFB9/9//BBFF9BBFFB/:99/;//BBF
@M05620:45:000000000-G6HP7:1:1101:24539:6479 1:N:0:165
ATCTCTATCTCCTAAAAACCTGTTTAGATTTGGAGATAGACCTTCAGGTTTTTCATCATTTTCTGCATGAATTATACATTGACCACGTTCCAGCGTGGTCAGTTTGCAGCATTCTGTTATTTTGTTTGACAGAGTGTCTTGTTGAGAACATATGTAGGACATGATTTTTTCCTGCAACAGGGAAAATAAAGTATAAGTTTTAAAGATTTATTCTTTAATAAAGGATCTCAAAGCCAGCTTTAGAAAAAGGA
+
CDDCDFFFFFFFGGGGGGGGGGHHHHHHHHHHHHHHHHHHHHHHHHHHHHHGGHHHHHHHHHHHHHHHHHHHHHHHHHHHHHHHHHGHHHHHHHGGGGHHHHHHHHHHHHHHHHHHHHHHHHHHHHHHHHHHHHHHHHHHHHHHHHHHHHHHHHHHHHHHHHHHHHHHHGHHHHHHHHHHHGGGHHGHHHHHHHHHHHHHHHHHHHHHHHHHHHHHHHHHHHHHHHHHHHHHHHHHHGHHHHHHHHHHGGH
@M05620:45:000000000-G6HP7:1:1101:22152:6485 1:N:0:165
ATCTCTATCTCCTAAAAACCTGTTTAGATTTGGAGATAGACCTTCAGGTTTTTCATCATTTTCTGCATGAATTATACATTGACCACGTTCCAGCGTGGTCAGTTTGCAGCATTCTGTTATTTTGTTTGACAGAGTGTCTTGTTGAGAACATATGTAGGACATGATTTTTTCCTGCAACAGGGAAAATAAAGTATAAGTTTTAAAGATTTATTCTTTAATAAAGGATCTCAAAGCCAGCTTTAGAAAAAGGA
+
BBBCCFFFFFFFGGGGGGGGGGGHHHHHHHHHHHHHHHHGHHHHHHHHHHHGGHHHHHHHHHHIHHHHHHHHHHHHHHHHHHHHHHGHHHHHHHGGGGHHHHHHHHHHHHHHHHHHHHHHHHHHHHHHHHHHHHHHHHHHHHHHHHHHHHHHHHHHHHHHHHHHHHHHHGHHHHHHHHHHHGGHHHHHHHHHHHHHHGHHHHGHHHHHHHHHHHHHHHHHHHHHHHGHHGHHHHHHHGHHHHHHHHHHGGH
@M05620:45:000000000-G6HP7:1:1101:18792:6487 1:N:0:165
AAACCAAGCAGACACTCACCGCTCCCTCGCCACAGGCCAATAGTTTGTCCTCACTGAGTTGGCAACAAGTGGCTGCTGTGGCTGCCATTTTTCTGGTGATGGCCATCAGCTCCGACGAGGTCAGCTGGGGGGCTTTCTTTGTGTAAGCAACGAGAAACCTGAAAGAAGCATTTTTTAACTAAGTCCTGCTGAGTCATTCATGAGTTTTTAGCCGCCTTGCTTCTTCTCACAGACTCTCTACTCTCATGCCA
+
CCCCCCCFCFFFGGGGGGGGGGGGGGHHGGGGGHHHGGHHHFHHHHHHHHHHHHHHFHHHHHHHHHHHHHHHGHGGHHHHHHHGGHGHHHHHHHHHHHHHHHHHHHHHHHHGHGGGGFGGGHGHHHHHGGGGGGGGGGGGGGGGGGFFFFFFFFFFFFFFFFFFFFFFFFFFFFFFFEFFFFFFFFFFFFFFFFFFFFFFFFFFFFFFFFFFFFFFFFFFFFFFFFFFBFFFFFFFFFFFFFFFFFFFFF/
@M05620:45:000000000-G6HP7:1:1101:10468:6496 1:N:0:165
ATCTCTATCTCCTAAAAACCTGTTTAGATTTGGAGATAGACCTTCAGGTTTTTCATCATTTTCTGCATGAATTATACATTGACCACGTTCCAGCGTGGTCAGTTTGCAGCATTCTGTTATTTTGTTTGACAGAGTGTCTTGTTGAGAACATATGTAGGACATGATTTTTTCCTGCAACAGGGAAAATAAAGTATAAGTTTTAAAGATTTATTCTTTAATAAAGGATCTCAAAGCCAGCTTTAGAAAAAGGA
+
CCCCCFFFFFFFGGGGGGGGGGHHHHHHHHHHHHHHHHHHHHHHHHHHHHHGGHHHHHHHHHHHHHHHHHHHHHHHHHHHHHHHHHGHHHHHHHGGGGHHHHHHHHHHHHHHHHHHHHHHHHHHHHHHHHHHHHHHHHHHHHHHFHHHHHHHHHHHHHHHHHHHHHHHHGHHHHHHHHHHHGGHHHGHHHHHHHHHHGHHHHHHHHHHHHHHHHHHHHHHHHHHHHHHHHHHHGHHHGHHHHHHHHHHGGH
@M05620:45:000000000-G6HP7:1:1101:24547:6496 1:N:0:165
ATCTCTATCTCCTAAAAACCTGTTTAGATTTGGAGATAGACCTTCAGGTTTTTCATCATTTTCTGCATGAATTATACATTGACCACGTTCCAGCGTGGTCAGTTTGCAGCATTCTGTTATTTTGTTTGACAGAGTGTCTTGTTGAGAACATATGTAGGACATGATTTTTTCCTGCAACAGGGAAAATAAAGTATAAGTTTTAAAGATTTATTCTTTAATAAAGGATCTCAAAGCCAGCTTTAGAAAAAGGA
+
BBBBBFFFFFFFGGGGGGGGGGHHHHHHHHHHHGHHFHHGHHHHHHHHHHHGGHHHHHHHHHHHHHHHHHHHHGHHGHHHHHHHHHGHHHHGHHGFGGHHHHHHHGHHHHHHHHHHHHHHHHHHHHHHHHHHHHHHHHHHHHHHHHHHHHHHHHHHHHHHGHHHHHHHHGHHHHFHHHGHHGGHHHHHHFHHHHGHHHHHHHHHHHHHHHHHHHHHHBGHHHHHHHHHHHHHHHHHHGHHHHHGGHFHGGH
@M05620:45:000000000-G6HP7:1:1101:5279:6497 1:N:0:165
CATCCTGACCCTGAAGTACCCCATTGAGCATGGCATCGTCACCAACTGGGACGACATGGAGAAGATCTGGCACCACACCTTCTACAACGAGCTGCGCGTGGCCCCGGAGGAGCACCCAGTGCTGCTGACCGAGGCCCCCCTGAACCCCAAGGCCAACAGAGAGAAGATGACTCAGGTGAGGCTCGGCCGACGCCCGTGCTCCTCCCGTCCTTTCCCCAGTCATTTTCTGCCCGGCTTGATTTCTGACATTA
+
CCCCCFFFFFFFGGGGGGGGGGGHHHHHHHHHHHHHHGHHHGHHHGHGHHHHGGGGGHHHHHGHHHHHHHHHHGHHHGGHHHHHHHHHGGGGGHHGGGFGGGHHGGGGGGGGHHHHGGHGHHHHHHHHHHGGGGGGGGGGGGHHHHGGGGHGHHGGGGGGGGGGGGGGGGGGFGGGGGGGGGGGFFFFACAFFFFFCDFFFFFFFFFFFFFFFFFFFFFFFFFFFFFFFFFFFFFFFFAFFFFFFFFFFF0
@M05620:45:000000000-G6HP7:1:1101:25180:6503 1:N:0:165
AAACCAAGCAGACACTCACCGCTCCCTCGCCACAGGCCAATAGTTTGTCCTCACTGAGTTGGCAACAAGTGGCTGCTGTGGCTGCCATTTTTCTGGTGATGGCCATCAGCTCCGACGAGGTCAGCTGGGGGGCTTTCTTTGTGTAAGCAACGAGAAACCTGAAAGAAGCATTTTTTAACTAAGTCCTGCTGAGTCATTCATGAGTTTTTAGCCGCCTTGCTTCTTCTCACAGACTCTCTACTCTCATGCCA
+
CCCCCCCFCFFFGGGGGGGGGGGGGGHHGGGGGHHHGGHHHHHHHHHHHHHHHHHHHHHHHHHHHHHHHHHHGHGGHHHHHHHGGHHHHHHHHHHHHHHHHHHHHHHHHHHHHGGGGGGGGHHHHHHHGGGGGGGGGGGGGGGGGGFFFFFFFFFFFFFFFFFFFFFFFFFFFFFFFFFFFFFFFFFFFFFFFFFFFFFFFFFFFFFFFFFFFFFFFFFFFFFFFFFFFFFFFFFFFFFFFFFFFFFFFFB
@M05620:45:000000000-G6HP7:1:1101:11273:6503 1:N:0:165
ATCTCTATCTCCTAAAAACCTGTTTAGATTTGGAGATAGACCTTCAGGTTTTTCATCATTTTCTGCATGAATTATACATTGACCACGTTCCAGCGTGGTCAGTTTGCAGCATTCTGTTATTTTGTTTGACAGAGTGTCTTGTTGAGAACATATGTAGGACATGATTTTTTCCTGCAACAGGGAAAATAAAGTATAAGTTTTAAAGATTTATTCTTTAATAAAGGATCTCAAAGCCAGCTTTAGAAAAAGGA
+
CCCCCFFFFFFFGGGGGGGGGGHHHHHHHHHHHHHHHHHHHHHHHHHHHHHGGHHHHHHHHHHIHHHHHHHHHHHHHHHHHHHHHHGHHHHHHHGGGGHHHHHHHHHHHHGHHHHHHHHHHHHHHHHHHHHHHHHHHHHHHHHHHHHHHHHHHHHHHHHHHHHHHHHHHGHHHHHHHHHHHGGHHHHHHHHHHHHHHGHHHHHHHHHHHHHHHHHHGHHHHFHHHHHHHHGHHHHHHGHHHHHGHHGHGGG
@M05620:45:000000000-G6HP7:1:1101:18788:6506 1:N:0:165
AAACCAAGCAGACACTCACCGCTCCCTCGCCACAGGCCAATAGTTTGTCCTCACTGAGTTGGCAACAAGTGGCTGCTGTGGCTGCCATTTTTCTGGTGATGGCCATCAGCTCCGACGAGGTCAGCTGGGGGGCTTTCTTTGTGTAAGCAACGAGAAACCTGAAAGAAGCATTTTTTAACTAAGTCCTGCTGAGTCATTCATGAGTTTTTAGCCGCCTTGCTTCTTCTCACAGACTCTCTACTCTCATGCCA
+
CCCCCCCFCFFFGGGGGGGGGGGGGGHHGGGGGHHHGGHHHHHHHHHHHHHHHHHHHHHHHHHHHHHHHHHHGHGGHHHHHHHGGHHHHHHHHHHHHHHHHHHHHHHHHHHHHGGGGGGGGHHHHHHHGGGGGGGGGGGGGGGGGGFFFFFFFFFFFFFFFFFFFFFFFFFFFFFFFFFFFFFFFFFFFFFFFFFFFFFFFFFFFFFFFFFFFFFFFFFFFFFFFFFFFFFFFFFFFFFFFFFFFFFFFFB
@M05620:45:000000000-G6HP7:1:1101:25300:6510 1:N:0:165
CATCCTGACCCTGAAGTACCCCATTGAGCATGGCATCGTCACCAACTGGGACGACATGGAGAAGATCTGGCCCCACACCTTCTACAACGAGCTGCGCGTGGCCCCGGAGGAGCACCCAGTGCTGCTGACCGAGGCCCCCCTGAACCCCAAGGCCACCAGAGAGAAGATGCCTCAGGTGAGGCTCGGCCGACGCCCGTGCTCCTCCCGTCCTTTCCCCAGTCCTTTTCTGCCCTGCTTGCTTTCTGTCATTT
+
>1>AAFFFFFFFG1BFGFGGGGGGHHFHHFG10F0BGGFFEEH1FECBGHHHGCECFFHBG1GGBGFHHGH0BE/A?EFHHHH2GF1BEEEGGGGEGGEECGHHG@?//</EHHHHGA/?FHF<DGFBCH?@->@ACCGGCGE0CECGCEGEFG..;9.AA/9.999;C0CGG/FGGFFCFAEF?@FF@9>@;=@=@9AAFFFFFEFEBBBFFFFFF-9BF/;BFFBBBBB?/-9BFB-;BFBB/99/;:/
@M05620:45:000000000-G6HP7:1:1101:11290:6514 1:N:0:165
ATCTCTATCTCCTAAAAACCTGTTTAGATTTGGAGATAGACCTTCAGGTTTTTCATCATTTTCTGCATGAATTATACATTGACCACGTTCCAGCGTGGTCAGTTTGCAGCATTCTGTTATTTTGTTTGACAGAGTGTCTTGTTGAGAACATATGTAGGACATGATTTTTTCCTGCAACAGGGAAAATAAAGTATAAGTTTTAAAGATTTATTCTTTAATAAAGGATCTCAAAGCCAGCTTTAGAAAAAGGA
+
BBABBFFFFFFFGGGGGGGGGGHHHHHHHHHHHHHHHHHHHHHHHHHHHHHFGHHHHHHHHHHHGHHHHHHHHHHHHHHHHHHHHHGHHHHHHHGGGGHHHHHHHHHHGHHHHHHHHHHHHHHHHHHHHHHGHHHHHHHHHHHGHHHHHHHFHHHGHHHHHHHHHHHHHGHHHHGHHHHHHGGHAGGHGHHHHHHGHHHHHHHHHHHHHHHHHHHHHGHHGHFBHHGHGHHHHHHHHGHHHHGGHHHHGCH
@M05620:45:000000000-G6HP7:1:1101:25281:6515 1:N:0:165
CATCCTGACCCTGAAGTACCCCATTGAGCATGGCATCGTCACCAACTGGGACGACATGGAGAAGATCTGGCACCACACCTTCTACAACGAGCTGCGCGTGGCCCCGGAGGAGCACCCAGTGCTGCTGACCGAGGCCCCCCTGAACCCCAAGGCCAACAGAGAGAAGATGACTCAGGTGAGGCTCGGCCGACGCCCGTGCTCCTCCCGTCCTTTCCCCAGTCATTTTCTGCCCGGCTTGATTTCTGACATTA
+
CDDDDFFFFFFFGGGGGGGGGGGHHHHHHHHHHHHHHGHHHGHHHGHHHHHHGGGGGHHHHHHHHHHHHHHHHGHHHGGHHHHHHHHHGGGGGHHGGGGGGGHHGGGGGGGGHHHHGGHHHHHHHHHHHHGGGGGGGGGGGGHHHHGGGGHGHHGGGGGGGGGGGGGGGGGGGGGGHGGGGGGGFFFFFFFFFFFFFFFFFFFFFFFFFFFFFFFFFFFFFFFFFFFFFFFFFFFFFFFFFFFFFFFFFF0
@M05620:45:000000000-G6HP7:1:1101:11274:6526 1:N:0:165
ATCTCTATCTCCTAAAAACCTGTTTAGATTTGGAGATAGACCTTCAGGTTTTTCATCATTTTCTGCATGAATTATACATTGACCACGTTCCAGCGTGGTCAGTTTGCAGCATTCTGTTATTTTGTTTGACAGAGTGTCTTGTTGAGAACATATGTAGGACATGATTTTTTCCTGCAACAGGGAAAATAAAGTATAAGTTTTAAAGATTTATTCTTTAATAAAGGATCTCAAAGCCAGCTTTAGAAAAAGGA
+
BBBBBFFFFFFFGGGGGGGGGGHHHHHHHHHHGHHHHHHHHHHHHHHBHHHGGHHHHHHHHHHHHHHHHFHHHHHGHDHHHFFHHHGHHHHHGHGGGGHHHHHHHHHHGHHHHHHHHHHHHHHHHHHHHHHHHHHHHHHHHHHHHHHHHHHGHHHHHGHHHHHHHHHHHGHHHHHFHHHHHEFHHFGHHHHHHHGHHFHHHHHHGHHHHHHHHHHHHHHHDHBFFGHHHHHHHHHHHGHHHHHEGHHH.A;
@M05620:45:000000000-G6HP7:1:1101:14531:6570 1:N:0:165
AGATTACTGCAACAGTTCCCCCTGGACCTGGAAAAGTTTCTTGCCTGGCTTACAGAAGCTGAAACAACTGCCAATGTCCTACAGGATGCTACCCGTAAGGAAAGGCTCCTAGAAGACTCCAAGGGAGTAAAAGAGCTGATGAAACAATGGCAAGTAAGTCAGGCATTTCCGCTTTAGCACTCTTGTGGATCCAATTGAACAATTCTCAGCATTTGTACTTGTAACTGACAAGCCAGGGACAAAACAAAGAT
+
AAABBFFFFF4FGGGGGGGGGGGGHHHGFHHHHHHHFGHHHHHHHHHHHHHHHHFHHHHHHHHHHHHHHHHHGHGGGHHHFHHHFHFHHHFHFHEEEGGHFGCCFHHHGHGHHHFFHHGHHHHG??EEGGGHHGHHHHHHHDHHHEHGHHGHGGGGHHHFHFHHHGHHHHGGGFGHHHHHHHHFHGGCGFHHHFGHHDGFHGGGHHHHFHHHHHHFFGHHHGFGHHHFBHGHHGGGEGGGGGGFGGGGGFF
@M05620:45:000000000-G6HP7:1:1101:11581:6575 1:N:0:165
CATCCTGACCCTGAAGTACCCCATTGAGCATGGCATCGTCACCAACTGGGACGACATGGAGAAGATCTGGCACCACACCTTCTACAACGAGCTGCGCGTGGCCCCGGAGGAGCACCCAGTGCTGCTGACCGAGGCCCCCCTGAACCCCAAGGCCAACAGAGAGAAGATGACTCAGGTGAGGCTCGGCCGACGCCCGTGCTCCTCCCGTCCTTTCCCCAGTCATTTTCTGCCCGGCTTGATTTCTGACATTT
+
DDDDDFFFFFFFGGGGGGGGGGGHHHHHHHHHHHHHHGHHHGHHHGHHHHHHGGGGGHHHHHHHHHHHHHHHHGHHHGGHHHHHHHHHGGGGGHHGGGGGGGHHGGGGGGGGHHHHGGHHHHHHHHHHHHGGGGGGGGGGGGHHHHGGGGHGHHGGGGGGGGGGGGGGGGGGGGGGHGGGGGGGFFFFFFFFFFFFFFFFFFFFFFFFFFFFFFFFFFFFFFFFFFFFFFFEFFFFFFAFFFFFFFFBBF0
@M05620:45:000000000-G6HP7:1:1101:11905:6588 1:N:0:165
AAACCAAGCAGACACTCACCGCTCCCTCGCCACAGGCCAATAGTTTGTCCTCACTGAGTTGGCAACAAGTGGCTGCTGTGGCTGCCATTTTTCTGGTGATGGCCATCAGCTCCGACGAGGTCAGCTGGGGGGCTTTCTTTGTGTAAGCAACGAGAAACCTGAAAGAAGCATTTTTTAACTAAGTCCTGCTGAGTCATTCATGAGTTTTTAGCCGCCTTGCTTCTTCTCACAGACTCTCTACTCTCATGCCA
+
CCCCCCCFCFFFGGGGGGGGGGGGGGHHGGGGGHHHGGHHGHHHHHHHHHHGHHHHHHHHHHHHHHHFHHHHGHGGHHHHHHHGGHHHHHHHHHHHHHHHHHHHHHHHHHHHHGGGGEFGGHGHHHHHGGGGGGGGGGGGGGGGGGFFFFFFFFFFFFFFFFFFFFFFFFFFFFFFFFFFFFFFFFFFFFFFFFFFFFFFFFFFFFFFFFFFFFFFFFFFFFFFFFFFFFFFFFFFFFFFFFFFFFFFFF0
@M05620:45:000000000-G6HP7:1:1101:11597:6590 1:N:0:165
CATCCTGACCCTGAAGTACCCCATTGAGCATGGCATCGTCACCAACTGGGACGACATGGAGAAGATCTGGCACCACACCTTCTACAACGAGCTGCGCGTGGCCCCGGAGGAGCACCCAGTGCTGCTGACCGAGGCCCCCCTGAACCCCAAGGCCAACAGAGAGAAGATGACTCAGGTGAGGCTCGGCCGACGCCCGTGCTCCTCCCGTCCTTTCCCCAGTCATTTTCTGCCCGGCTTGATTTCTGACATTA
+
CCCCCFFFFFFFGGGGGGGGGGGHHHHHHHHHHHHHHGHHHGHHHGHHHHHHGGGGGHHHHHHHHHHHHHBHHGHHHGGHHHHHHHHHGGGGGHHGGGGGGGHHGGGGGGGGHHHHGGHGHHHHHHHHHHGGGGGGGGGGGGHHHHGGGGHGHHGGGGGGGGGGGGGGGGGGGGGGGGGGGGGGFFFFFFFFFFFF9ADFFFFFFFFFFFFFFFFFFFBFFFFFFFFFFFFFFFFFFF?FFFFFFFFFFF9
@M05620:45:000000000-G6HP7:1:1101:19966:6592 1:N:0:165
CATCCTGACCCTGAAGTACCCCATTGAGCATGGCATCGTCACCAACTGGGACGACATGGAGAAGATCTGGCACCACACCTTCTACAACGAGCTGCGCGTGGCCCCGGAGGAGCACCCAGTGCTGCTGACCGAGGCCCCCCTGAACCCCAAGGCCAACAGAGAGAAGATGACTCAGGTGAGGCTCGGCCGACGCCCGTGCTCCTCCCGTCCTTTCCCCAGTCATTTTCTGCCCGGCTTGATTTCTGACATTA
+
DDDDDFFFFFFFGGGGGGGGGGGHHHHHHHHHHHHHHGHHHGHHHGHHHHHHGGGGGHHHHHHHHHHHHHHHHGHHHGGHHHHHHHHHGGGGGHHGGGGGGGHHGGGGGGGGHHHHGGHHHHHHHHHHHHGGGGGGGGGGGGHHHHGGGGHGHHGGGGGGGGGGGGGGGGGGGGGGHGGGGGGGFFFFFFFFFFFFFFFFFFFFFFFEFFFFFFFFFFFFFFFFFFFFHFFFFFFFFFFFFFFFFEBFFF0
@M05620:45:000000000-G6HP7:1:1101:11922:6592 1:N:0:165
AAACCAAGCAGACACTCACCGCTCCCTCGCCACAGGCCAATAGTTTGTCCTCACTGAGTTGGCAACAAGTGGCTGCTGTGGCTGCCATTTTTCTGGTGATGGCCATCAGCTCCGACGAGGTCAGCTGGGGGGCTTTCTTTGTGTAAGCAACGAGAAACCTGAAAGAAGCATTTTTTAACTAAGTCCTGCTGAGTCATTCATGAGTTTTTAGCCGCCTTGCTTCTTCTCACAGACTCTCTACTCTCATGCCA
+
CCBCCABFCFFFGGGGGGGGGGGGGGHHGGGGGHHHGGHHHHGGHHHHHHHGHHHHHHGHHGHHHHGGHHHHGGGGHHHHHHHGGHHHHHHHHHHHHHHHHHHHHHHHHHHHHGGGGGGGFHHHHHHHGGGGGGGGGGGGGGGGGGFFFFFFFFFFFFFFFFFFFFFFFFFFFFFFFFFFFFFFFFFFFFFFFFFBFFFFFFFFFFFFFFFFFFFFFFFFFFFFFFFFFFFFFFFFFFFFFFFFFFFFFFF
@M05620:45:000000000-G6HP7:1:1101:12719:6595 1:N:0:165
AGATTACTGCAACAGTTCCCCCTGGACCTGGAAAAGTTTCTTGCCTGGCTTACAGAAGCTGAAACAACTGCCAATGTCCTACAGGATGCTACCCGTAAGGAAAGGCTCCTAGAAGACTCCAAGGGAGTAAAAGAGCTGATGAAACAATGGCAAGTAAGTCAGGCATTTCCGCTTTAGCACTCTTGTGGATCCAATTGAACAATTCTCAGCATTTGTACTTGTAACTGACAAGCCAGGGACAAAACAAAGAT
+
>A>AAFFFDFFDGGFBGFGGGGGGHGHHHHHHHHHFHGHGHHHGHHHHHHH3BBFHFGGHHHHHGHHHGHHHHHHHGHHHFGHBGGHHHHHHHHGGE1FFFGCGHHHGGHGGHGHFHHHHHGH/?FEEFHFEHGHHHHHHHHGHHHHHHFHFHGHGHHHGHHHHHHHGHGGGGGGGBGHHHHHHHHHGHHHHHBGFHHGFHCGGHHHHHHHHHHHHGGFHHHHHHHHBFGCGGGGGFGEGF./;FFEFBBF
@M05620:45:000000000-G6HP7:1:1101:11228:6596 1:N:0:165
CATCCTGACCCTGAAGTACCCCATTGAGCATGGCATCGTCACCAACTGGGACGACATGGAGAAGATCTGGCACCACACCTTCTACAACGAGCTGCGCGTGGCCCCGGAGGAGCACCCAGTGCTGCTGACCGAGGCCCCCCTGAACCCCAAGGCCAACAGAGAGAAGATGACTCAGGTGAGGCTCGGCCGACGCCCGTGCTCCTCCCGTCCTTTCCCCAGTCATTTTCTGCCCGGCTTGATTTCTGACATTA
+
DDDDDFFFFFFFGGGGGGGGGGGHHHHHHHHHHHHHHGHHHGHHHGHHHHHHGGGGGHHHHHHHHHHHHHHHHGGHHGGHHHHHHHHHGGGGGHHGGGGGGGHHGGGGGGGGHHHHGGHHHHHHHHHHHHGGGGGGGGGGGGHHHHGGGGHGHHGGGGGGGGGGGGGGGGGGGGGGGGGGGGGGFFFFFFFFFFFF@FFFFFFFFFFFFFFFFFFFFFFFFFFFFHFFFFFFFFFFFFFFFFFFFBFFFF0
@M05620:45:000000000-G6HP7:1:1101:19984:6599 1:N:0:165
CATCCTGACCCTGAAGTACCCCATTGAGCATGGCATCGTCACCAACTGGGACGACATGGAGAAGATCTGGCACCACACCTTCTACAACGAGCTGCGCGTGGCCCCGGAGGAGCACCCAGTGCTGCTGACCGAGGCCCCCCTGAACCCCAAGGCCAACAGAGAGAAGATGACTCAGGTGAGGCTCGGCCGACGCCCGTGCTCCTCCCGTCCTTTCCCCAGTCATTTTCTGCCCGGCTTGATTTCTGACATTA
+
ACCCCFFFFFFFGGGGGGGGGGGHHHHHHHHHHHHHHGHHHGHHGGHHHHHHGGGGGHHHHHHHFHHHHHHHHGHHHGGHHHHHHHHHGGGGGHHGGGGGGGHHGGGCGFGGHHHHGGHFHHHHHHHHHHGGGGGGGGGGGGHHHHGGGGHGHHGGGGGGGGGEFGGCFGGGGGGGGGGFGGGGFFFFFCFFFFFF:ADFFFFFFFFADDABFFFFFBFFFFFFFFFFFFFFFFFFCD.FBFFFB/BBF:9
@M05620:45:000000000-G6HP7:1:1101:5946:6601 1:N:0:165
AAACCAAGCAGACACTCACCGCTCCCTCGCCACAGGCCAATAGTTTGTCCTCACTGAGTTGGCAACAAGTGGCTGCTGTGGCTGCCATTTTTCTGGTGATGGCCATCAGCTCCGACGAGGTCAGCTGGGGGGCTTTCTTTGTGTAAGCAACGAGAAACCTGAAAGAAGCATTTTTTAACTAAGTCCTGCTGAGTCATTCATGAGTTTTTAGCCGCCTTGCTTCTTCTCACAGACTCTCTACTCTCATGCCA
+
BBBBBBBFBFFFGGGGGGGGGGGGGGHHGGGGGHHHGGHHHHHHHHHHHHHHHHHHHHHHHHHHHHHHHHHHGHGGHHHHHHHGGHHHHHHHHHHHHHHHHHHHHHHHHHHHHGGGGGGGGHHHHHHHGGGGGGGGGGGGGGGGGGFFFFFFFFFFFFFFFFFFFFFFFFFFFFFFEFFFFFFFFFFFFFFFFBFFFFFFFFFFFFFFFFFFFFFFFFFFFFFFFFFFFFFFFFFFFFFFFFFFFFFFFF/
@M05620:45:000000000-G6HP7:1:1101:5965:6604 1:N:0:165
AAACCAAGCAGACACTCACCGCTCCCTCGCCACAGGCCAATAGTTTGTCCTCACTGAGTTGGCAACAAGTGGCTGCTGTGGCTGCCATTTTTCTGGTGATGGCCATCAGCTCCGACGAGGTCAGCTGGGGGGCTTTCTTTGTGTAAGCAACGAGAAACCTGAAAGAAGCATTTTTTAACTAAGTCCTGCTGAGTCATTCATGAGTTTTTAGCCGCCTTGCTTCTTCTCACAGACTCTCTACTCTCATGCCA
+
DDCDDCCFDFFFGGGGGGGGGGGGGGHHGGGGGHHHGGHHHHHHHHHHHHHHHHHHHHHHHHHHHHHHHHHHGHGGHHHHHHHGGHHHHHHHHHHHHHHHHHHHHHHHHHHHHGGGGGGGGHHHHHHHGGGGGGGGGGGGGGGGGGFFFFFFFFFFFFFFFFFFFFFFFFFFFFHFFFFFHFFFFFFFFFFFFFFFFFHFFFFFFFFFFFFFFFFFFFFFFFHFHHHFFFFFFFFFFFFHHFFFFFFFFFF
@M05620:45:000000000-G6HP7:1:1101:12729:6612 1:N:0:165
AGATTACTGCAACAGTTCCCCCTGGACCTGGAAAAGTTTCTTGCCTGGCTTACAGAAGCTGAAACAACTGCCAATGTCCTACAGGATGCTACCCGTAAGGAAAGGCTCCTAGAAGACTCCAAGGGAGTAAAAGAGCTGATGAAACAATGGCAAGTAAGTCAGGCATTTCCGCTTTAGCACTCTTGTGGATCCAATTGAACAATTCTCAGCATTTGTACTTGTAACTGACAAGCCAGGGACAAAACAAAGAT
+
BAABBFFFDDBDGGBBBFGGGGGGEGGHHHHHHHHHFHHHHHHHHHHHGHHAFFGHHHHHHHHHHGHHHHHHHHHHGHHHAFFHHGHHHHDFGHGGEEFGGHFFHHHHGHHHHHHHHHHHFFHGDEFEHFGHHGHHHHGHHFHHHHHHHHHHHGHHHHHHHHHHHHHHHHGGGGGHHHGHHHHHHHHGHHHHGHHHHFHGGGHHHHHFHHHHHHHGHHHGHHGHHHHHFHHHHGFGFGGGGGGGGGGGGFC
@M05620:45:000000000-G6HP7:1:1101:22191:6617 1:N:0:165
TACCTGTACTGGGGAAGAGCACACGTCTGAACTCCAGTCACGTCGACGCATCTCGTATGCCGTCTTCTGCTTGAAAAAAAAATGCCATTTTTCTGGTGATGGCCATCAGCTCCGACGAGGTCAGCTGGGGGGCTTTCTTTGTGTAAGCAACGAGAAACCTGAAAGAAGCCTTTTTTAACTAAGTCCTGCTGAGTCATTCATGAGTTTTTAGCCGCCTTGCTTCTTCTCACAGACTCTCTACTCTCATGCCA
+
ABBBA4B5FFFBAAF2AGAGBGBHC4A4FDFFAACCAABG5ABAEA2EFEGE5GAAEGH53E1>11B5F@5B@13331////03?B3?GHFHHHHEGFFFBFHHHHHHFHHHHDDGCCD/CFG0FG10CC-BBBFFFFFFBF.BFF/BFFF=E?99BFFF?B///;FBF.;BFFFBFFFFFFEFFFFBFF//.;BBFFFFF/FFFFFFFFBFF.;BFF/BFFFFFFFF/BF//FFFFFFFFFFFFFFBFF/
@M05620:45:000000000-G6HP7:1:1101:7113:6647 1:N:0:165
TACCTGTACTGGGGAAGCGTGTAGCAATCGCCATTCCTACCCTAAAGATCGGAAGAGCACACGTCTGAACTCCAGTCACGTCGACGCATCTCGTATGCCGTCTTCTGCTTGAAAAAAAAAAAAAAAATACCACATATCAAATATCTCCCCTCATGTTTGAGTTGAATATACCTGACCCCATAACCATCACTTGACCTGTATCACTGTTTCTTATTTCCACACTGCTCTCATCAACCTGTTTTGACACCTTT
+
CBBBCFFFFFFFGGGGGGGEEEHHHHHHHGGGGFHHHHGHHHHHHHHGHHHGGGGGHHFHGHGHHHGHGHHHHHHHHHHGHHGGGGGGGGHHHFEHHHHEEGHGHHHHHHHHHHHGGGGCA<<----.<0000.;000000;:00:00/.:..00099/0.000000000;;00//9/../:009:00000:00000/00::0900:00:00:;0;00000./00000000000/9/.900/;9000./00
@M05620:45:000000000-G6HP7:1:1101:13222:6648 1:N:0:165
TACCTGTACTGGGGAAGCAATCGCCATTCCTACCCTAAAGATCGGAAGAGCACACGTCTGAACTCCAGTCACGTCGACGCATCTCGTATGCCGTCTTCTGCTTGAAAAAAAAAACAACAGCTCTCGGAGGTTATTTTGCATCGGTGAGCCATCCAGAATGATCCGATGAGGGAGGCGCAACTATTTGAGGACAGGAAGAACCTTTTTATTAAATTTACCTTTTAGCAATCGCCATTCCTAACCTAAAGATC
+
CCCCCFFFFFFFGGFGGGGGGGGGGGGHHHHHHHHHGGHHHHHHGGGGGHH3BBFEFHHGHGGHHHHGHHHHFFHEEGGGGE>GHHGFFFHHGEFHFGHHHGHHGHHHFGCGCD//???00?<F1?/</-<FGGDFG1>1F1<DE..C///0/<;00;<0::C0.:..:0/...:99--::/;F0FF0.//:/;:./:.//./BFBF.BBFFBBBB/:/:;/;9BBFF//....9;FBBF/F?/:::;:/:
@M05620:45:000000000-G6HP7:1:1101:14111:6649 1:N:0:165
AAACCAAGCAGACACTCACCGCTCCCTCGCCACAGGCCAATAGTTTGTCCTCACTGAGTTGGCAACAAGTGGCTGCTGTGGCTGCCATTTTTCTGGTGATGGCCATCAGCTCCGACGAGGTCAGCTGGGGGGCTTTCTTTGTGTAAGCAACGAGAAACCTGAAAGAAGCATTTTTTAACTAAGTCCTGCTGAGTCATTCATGAGTTTTTAGCCGCCTTGCTTCTTCTCACAGACTCTCTACTCTCATGCCA
+
CCCCCCCFCFFFGGGGGGGGGGGGGGHHGGGGGHHHGGHHHGHHHHHHHHHHHHHHHHHHHHHHHHHHHHHHGHGGHHHHHHHGGHHHHHHHHHHHHHHHHHHHHHHHHHHHHGGGGGGGGHHHHHHHGGGGGGGGGGGGGGGGGGFFFFFFFFFFFFFFFFFFFFFFFFFFFFFFFFFFFFFFFFFFFFFBFFFFFFFFFFFFFFFFFFFFFFFFFFFFFFFFFFFFFFFFFFFFFFFFFFFFFFFFFFF
@M05620:45:000000000-G6HP7:1:1101:6361:6653 1:N:0:165
CATCCTGACCCTGAAGTACCCCATTGAGCATGGCATCGTCACCAACTGGGACGACATGGAGAAGATCTGGCACCACACCTTCTACAACGAGCTGCGCGTGGCCCCGGAGGAGCACCCAGTGCTGCTGACCGAGGCCCCCCTGAACCCCAAGGCCAACAGAGAGAAGATGACTCAGGTGAGGCTCGGCCGACGCCCGTGCTCCTCCCGTCCTTTCCCCAGTCATTTTCTGCCCGGCTTGATTTCTGACATTA
+
ABBBBFFFFFFFGGGGGGGGGGGHHHHHHHFFGFGGHGHHHGFHHGHHHFHHGGGGGHHGGFGHGHHGGHHHHGHHHGGHHHHHHHHHGGGGGHHGGGEGGGHGGGGGGGGGHHHHGGHHHHHHHHHHHHGGGGGGGGGGGGHHHHGGGGHGHHGGGGGGGGGGGGGGGGGGGGGGGGGGGGGGFFFFFFFFFFFFFFFFFFFFFFFFFFFFFFFFFFFFFFFFFFFFFFFFFFFFFFFFFFFFF;BFFF/
@M05620:45:000000000-G6HP7:1:1101:13353:6654 1:N:0:165
CATCCTGACCCTGAAGTACCCCATTGAGCATGGCATCGTCACCAACTGGGACGACATGGAGAAGATCTGGCACCACACCTTCTACAACGAGCTGCGCGTGGCCCCGGAGGAGCACCCAGTGCTGCTGACCGAGGCCCCCCTGAACCCCAAGGCCAACAGAGAGAAGATGACTCAGGTGAGGCTCGGCCGACGCCCGTGCTCCTCCCGTCCTTTCCCCAGTCATTTTCTGCCCGGCTTGATTTCTGACATTA
+
BBBBBFFFFFFFGGGGGGGGGGGHHHHHHHHHHHHHHGHHHGHHHGHHHHHHGGGGGHHHHHHHHHHHHHHHHGHHHGGHHHHHHHHHGGGGGHHGGGFGGGHHGGGGGGGGHHHHGGHHHHHHHHHGHHGGGGGGGGGGGGHHHHGGGGHGHHGGGGGGGGGGGGGGGGGGGGGGGGGGGGGGFDFFFFFFFFFF@DFFFFFFFFFFFFFFFFFFFFFFFFFFFFFFFFFFFFFFFFFFFFFFFFFFFF/
@M05620:45:000000000-G6HP7:1:1101:14090:6655 1:N:0:165
AAACCAAGCAGACACTCACCGCTCCCTCGCCACAGGCCAATAGTTTGTCCTCACTGAGTTGGCAACAAGTGGCTGCTGTGGCTGCCATTTTTCTGGTGATGGCCATCAGCTCCGACGAGGTCAGCTGGGGGGCTTTCTTTGTGTAAGCAACGAGAAACCTGAAAGAAGCATTTTTTAACTAAGTCCTGCTGAGTCATTCATGAGTTTTTAGCCGCCTTGCTTCTTCTCACAGACTCTCTACTCTCATGCCA
+
AAAABBBFBFFFGGGGGGGGGGGGGGHHCGGAEHHDGGHDHFHHHHHHHHHHHHHHFHGHFHHHHHHHHHHHGHGGHHGHHHHGGHHHHHHHHHHHHHDGHGHHGHHHHHHHHGGGGEGGEH1FFHGHDGGGGGGGGGGGGGGGGGFFFFFB?DDFFFFFFFFFFFFFFFFFFFFBEFFFFBFFFFFFFFFFFFFFFFFFFFFFFFFFFFFFFFBBFFFFFFFFFFFFFFFFFFFFFFFFFFFFFFFBFF9
@M05620:45:000000000-G6HP7:1:1101:13332:6655 1:N:0:165
CATCCTGACCCTGAAGTACCCCATTGAGCATGGCATCGTCACCAACTGGGACGACATGGAGAAGATCTGGCACCACACCTTCTACAACGAGCTGCGCGTGGCCCCGGAGGAGCACCCAGTGCTGCTGACCGAGGCCCCCCTGAACCCCAAGGCCAACAGAGAGAAGATGACTCAGGTGAGGCTCGGCCGACGCCCGTGCTCCTCCCGTCCTTTCCCCAGTCATTTTCTGCCCGGCTTGATTTCTGACATTA
+
AABBBFFFFFFFGGGGGGGGGGGHHHHHHHHHHHHHHGHHHGHHHGHFHGHFGGGGGHHHHGHHHHHHHHHHHGHHEGGHGHHHHFHHGGGGGHHGGGGGGGHHGGGGGGGGHHHHGGHHFHHHHHHHGHGGGGGGGGGGGGHHHHGGGGHGHHGGGGGGGGGGFGGGGGGGGGGGGGGGGGGGFFFFFFFFFFFFDFFFFFFFBFFADFDFFFFFFFFFFFFFFFFFFFFFFAFFFFFFFFFFF;BBFF/
@M05620:45:000000000-G6HP7:1:1101:6376:6664 1:N:0:165
CATCCTGACCCTGAAGTACCCCATTGAGCATGGCATCGTCACCAACTGGGACGACATGGAGAAGATCTGGCACCACACCTTCTACAACGAGCTGCGCGTGGCCCCGGAGGAGCACCCAGTGCTGCTTACCGAGGCCCCCCTGAACCCCAAGGCCAACAGAGAGAAGATGACTCAGGTGAGGCTCGGCCGACGCCCGTGCTCCTCCCGTCCTTTCCCCAGTCATTTTCTGCCCGGCTTGATTTCTGACATTT
+
AAABBFDDFFFFGGGFGGGGGGGGHFG4GFG4FBFHH2FGHGHHHGHFF2FBAEGGGBFHFFF3BFGHFHHHHGHHEGGHHHHDGGEH/FAEECG/EEEEGFHEG/<CC/B/FGHHGGAGFFH<FG1@FG?ECCAFGGGGG.CGHHGGGGCEGHHGG?BFFGDEFFFGEFGGGG0FF:0A?CEF@BEFFAF-;BD-;.:AFFBFFF.EDF?BFFFFFFABFBFFFFFF9BBA.-@DC-;BFFFF/:9/BF/
@M05620:45:000000000-G6HP7:1:1101:14103:6671 1:N:0:165
AAACCAAGCAGACACTCACCGCTCCCTCGCCACAGGCCAATAGTTTGTCCTCACTGAGTTGGCAACAAGTGGCTGCTGTGGCTGCCATTTTTCTGGTGATGGCCATCAGCTCCGACGAGGTCAGCTGGGGGGCTTTCTTTGTGTAAGCAACGAGAAACCTGAAAGAAGCATTTTTTAACTAAGTCCTGCTGAGTCATTCATGAGTTTTTAGCCGCCTTGCTTCTTCTCACAGACTCTCTACTCTCATGCCA
+
BCCCCBBFCFFFGGGGGGGGGGGGGGHHGGGGGHHHGGHHHHHHHHHHHHHHHHHHHHHHHHHHHHHHHHHHGHGGGHHFHHGGGHHHHHHHHHHHHHGHHHHHHHHHHHHHHGGGGGGGBHHHFHHHGGGGGGGGGGGGGGGGGGFFFFFFFFFFFFFFFFFFFFFFFFFFFFFFFFFFFFFFFFFFFFFFFBFBFFFFFFFFFFFFFFFFFFFFFFFFFFFFFFFFFFFFFFFFFFFFFFFFFFFFFFF
@M05620:45:000000000-G6HP7:1:1101:24525:6680 1:N:0:165
AAACCAAGCAGACACTCACCGCTCCCTCGCCACAGGCCAATAGTTTGTCCTCACTGAGTTGGCAACAAGTGGCTGCTGTGGCTGCCATTTTTCTGGTGATGGCCATCAGCTCCGACGAGGTCAGCTGGGGGGCTTTCTTTGTGTAAGCAACGAGAAACCTGAAAGAAGCATTTTTTAACTAAGTCCTGCTGAGTCATTCATGAGTTTTTAGCCGCCTTGCTTCTTCTCACAGACTCTCTACTCTCATGCCA
+
DDCCCBCFCFFFGGGGGGGGGGGGGGHHGGGGGHHHGGHHHHHHHHHHHHHHHHHHHHHHHHHGHHHHHGHHGGGGHHHHHHHGGHHHHHHHHHHHHHHHHHHHHHHHHHHHHGGGGGGGEHHHHHHHGGGGGGGGGGGGGGGGGGFFFFFFFFFFFFFFFFFFFFFFFFFFFFHFFFFHFFFFFFFFFFFFFFFFFFFFFFFFFFFFFFFFFFFFFFFFFHFFHHHFFFFFFFFFFFFFHFFFFFHFFFF
@M05620:45:000000000-G6HP7:1:1101:21889:6691 1:N:0:165
ATCTCTATCTCCTAAAAACCTGTTTAGATTTGGAGATAGACCTTCAGGTTTTTCATCATTTTCTGCATGAATTATACATTGACCACGTTCCAGCGTGGTCAGTTTGCAGCATTCTGTTATTTTGTTTGACAGAGTGTCTTGTTGAGAACATATGTAGGACATGATTTTTTCCTGCAACAGGGAAAATAAAGTATAAGTTTTAAAGATTTATTCTTTAATAAAGGATCTCAAAGCCAGCTTTAGAAAAAGGA
+
@BBBBFFFFFFFGGGGFFGGGGHHHHHHHHHHHHHHHHHHHHHHHGHHHHHGGHGHHHHH5FHHHHFHHHHHHHHGHHHHHFHHHHGHHHHHHHGGGGHHGHHHHHHHHHHHHHHHHHHHHHHHHHHHHHHHHHHHHHHHHHHHHHHFHHHFHHHHHEGHHHHHHHHHHGHHHHHHHHHHFEEAHFFFGHHGHG1DGGHHHHHEGHHHHHHHHHHHHHHHFFHGFGHHGHFHHHHFGFHHHHHBCHHHGGH
@M05620:45:000000000-G6HP7:1:1101:21874:6707 1:N:0:165
ATCTCTATCTCCTAAAAACCTGTTTAGATTTGGAGATAGACCTTCAGGTTTTTCATCATTTTCTGCATGAATTATACATTGACCACGTTCCAGCGTGGTCAGTTTGCAGCATTCTGTTATTTTGTTTGACAGAGTGTCTTGTTGAGAACATATGTAGGACATGATTTTTTCCTGCAACAGGGAAAATAAAGTATAAGTTTTAAAGATTTATTCTTTAATAAAGGATCTCAAAGCCAGCTTTAGAAAAAGGA
+
BBBBBFFFFFFFGGGGGGGGGGHHHHHHHHHHHHHHHHHHHFHHHGHHHHHGGHHHHHHHHHHHHHHHHGHHHHHHHHHHHFHHHHGHHHFHHHGGGGHHHHHHHHHHHFHHHHHHHHHHHHHHHHHHHHHHGHGHHHHHHHHHHHHHHHHHHHHHHHHHHHHGHHHHHCGHHHGHHHHHHFEGHHHHHGHGHHHFGFGHHHFHHGHHHHHHHHHHHHHHHHHHHHGHHHHGHHHHHGHHHHGHHHHHGGG
@M05620:45:000000000-G6HP7:1:1101:22724:6720 1:N:0:165
CATCCTGACCCTGAAGTACCCCATTGAGCATGGCATCGTCACCAACTGGGACGACATGGAGAAGATCTGGCACCACACCTTCTACAACGAGCTGCGCGTGGCCCCGGAGGAGCACCCAGTGCTGCTGACCGAGGCCCCCCTGAACCCCAAGGCCAACAGAGAGAAGATGACTCAGGTGAGGCTCGGCCGACGCCCGTGCTCCTCCCGTCCTTTCCCCAGTCATTTTCTGCCCGGCTTGATTTCTGACATTA
+
BBBBBFFFFFFFGGGGGGGGGGGHHHHHHHHHHHHHHGHHHGHHHGHHHHHHGGGGGHHHHHHHHHHHHHHHHGHHHGGHHHHHHHHHGGGGGHHGGGEFEEHHGGGGGGGGHHHHGGHHHHHHHHHHHHGGGGGGGGGGGGHHHHGGGGHGHHGGGGGGGGGGGGGGGGGGGGGGGGGGGGGGFFFFFFFFFFFF@DFFFFFFFFFEDFFFFFFFFFFFFFFFFFFFFFFFFFFFFB:FFFFFFFFFFF/
@M05620:45:000000000-G6HP7:1:1101:21882:6724 1:N:0:165
ATCTCTATCTCCTAAAAACCTGTTTAGATTTGGAGATAGACCTTCAGGTTTTTCATCATTTTCTGCATGAATTATACATTGACCACGTTCCAGCGTGGTCAGTTTGCAGCATTCTGTTATTTTGTTTGACAGAGTGTCTTGTTGAGAACATATGTAGGACATGATTTTTTCCTGCAACAGGGAAAATAAAGTATAAGTTTTAAAGATTTATTCTTTAATAAAGGATCTCAAAGCCAGCTTTAGAAAAAGGA
+
ABABBFFFFFFFGGGGGGGGGGHHHHHHHHHHHHHHHHHHHHHHHHHHHHHGGHHHHHHHHHHHHHHHHHHHHHHHHHHHHHHHHHGHHHHHHHGFGGHHHHHHHHHHHHHHHHHHHHHHHHHHHHHHGHHHHHHHHHHHHHHHHHHHHHHHHHHFHHHHHHHHHHHHHGHHHHHHHHHHHGGHHHHHHGHGHHHHHFGHHHHHHHHHHHHHHHHHHHHHHHHHHHHHHGHHHHHHHGHHHHHHFFFHGGF
@M05620:45:000000000-G6HP7:1:1101:12800:6724 1:N:0:165
CATCCTGACCCTGAAGTACCCCATTGAGCATGGCATCGTCACCAACTGGGACGACATGGAGAAGATCTGGCACCACACCTTCTACAACGAGCTGCGCGTGGCCCCGGAGGAGCACCCAGTGCTGCTGACCGAGGCCCCCCTGAACCCCAAGGCCAACAGAGAGAAGATGACTCAGGTGAGGCTCGGCCGACGCCCGTGCTCCTCCCGTCCTTTCCCCAGTCATTTTCTGCCCGGCTTGATTTCTGACATTA
+
CCCCCFFFFFFFGGGGGGGGGGGHHHFGGHHHHGGHHGHHHGHHHGGHHHHHGFGGGHFGHHGHHHHHGHHHHGHHHGGHHHHHHGHHGGGGGHHGGGEGGGHHGGGGGGGGHGHHGGHGHHHHHHHHHHGGGGGGGGGGGGHHHHGGGGHGHHGGGGGGGGGGGGGGGGGGGGGGGGGGGGGGFFFFFFFFFFFF:D?EFFFFFFFADFFFFFFFFFFFFFFFFFFFFFFFFFFFFFFFFFFFFBFFFF/
@M05620:45:000000000-G6HP7:1:1101:14620:6725 1:N:0:165
TACCTGTACTGGGGAAGCATTTGAATATCCCCCCATGGTGATGGGGACGGAGAACTGCTCCATAAACACAGGCAACGTGCCTAACTTTCCCGGGAAGATGAAGTCAAAGAGCGCGGAGGTTATTTTGCATCGGTGAGCCAGACAGAATGATCCGATGAGGGGTGCGAAACTATTTGAGGAAAGGAAGCACCTTTTTATTAAATTTACCTTTTAGCAATCGCCATTCCTACCCTAAAGATCGGAAGAGCACA
+
CCCCCFFFFFFFGGGGGGGGGGHHHHHHHHHGGGGHHHGHHHHHHGGGGGGGGHHHHHHHHHHHHHHHHHHHGHHHGHHHHHHHHHHHHHHGGGGGGHHHHHHHHHHHHHHHGGGGCGGCHHHHHHHHHHHGG.>FHHHHHHGHGHHHHGHHHHGGGHHHGGCCGGDCGGGGGGGGFGGCFGGGGGGGFGGGGFGGFFFFFFFFFFFFFFFFFFFFFFFFFFFFFFFFFFFFFFFFFFFFFFFFFFFFFFB
@M05620:45:000000000-G6HP7:1:1101:22734:6735 1:N:0:165
CATCCTGACCCTGAAGTACCCCATTGAGCATGGCATCGTCACCAACTGGGACGACATGGAGAAGATCTGGCACCACACCTTCTACAACGAGCTGCGCGTGGCCCCGGAGGAGCACCCAGTGCTGCTGACCGAGGCCCCCCTGAACCCCAAGGCCAACAGAGAGAAGATGACTCAGGTGAGGCTCGGCCGACGCCCGTGCTCCTCCCGTCCTTTCCCCAGTCATTTTCTGCCCGGCTTGATTTCTGACATTA
+
CDDDDFFFFFFFGGGGGGGGGGGHHHHHHHHHHHHHHGHHHGHHHGHHHHHHGGGGGHHHHHHHGHHHHHHHHGHHHGGHHHHHHHHHGGGGGHHGGGGGGGHHGGGGGGGGHHHHGGHHHHHHHHHHHHGGGGGGGGGGGGHHHHGGGGHGHHGGGGGGGGGGGGGGGGGGGGGGHGGGGGGGFFFFFFFFFFFFCFFFFFFFFFFFFFFFFFFFFFFFFFFFHHFFHFFFFFFFFFFFFFFFFFFFFF0
@M05620:45:000000000-G6HP7:1:1101:5928:6743 1:N:0:165
AGATTACTGCAACAGTTCCCCCTGGACCTGGAAAAGTTTCTTGCCTGGCTTACAGAAGCTGAAACAACTGCCAATGTCCTACAGGATGCTACCCGTAAGGAAAGGCTCCTAGAAGACTCCAAGGGAGTAAAAGAGCTGATGAAACAATGGCAAGTAAGTCAGGCATTTCCGCTTTAGCACTCTTGTGGATCCAATTGAACAATTCTCAGCATTTGTACTTGTAACTGACAAGCCAGGGACAAAACAAAGAT
+
AAABBFFFFFFFFGGGGGGGGGGGHHGHGHGGHGGHFGHHHHHGHHHHHHHHHHHHHHHHHHHHHGHHGHHHHHHHHHHHHHGHHGHHHHHHHHGGGGHHHHFHHHHHGHHHHHHGHHHHHHHGGHGGHHHHGGHHHHHHHHHHHHHHHHHHHGHHHHHHHHHHHHHHHGGGGGGHHHGHHHHHHHHGHHHHHHHHGHGHHHHHHHHHHHHHHHHHHHHHHHHHHHHHGHHHHGGGGGGGGGFGGGGGFGF
@M05620:45:000000000-G6HP7:1:1101:14617:6744 1:N:0:165
TACCTGTACTGGGGAAGCATTTGAATATCCCCCCATGGTGATGGGGACGGAGAACTGCTCCATAAACACAGGCAACGTGCCTAACTTTCCCGGGAAGATGAAGTCAAAGAGCGCGGAGGTTATTTTGCATCGGCGAGCCAGACAGAATGATCCGATGAGGGGTGCGAAACTATTTGAGGAAAGGAAGCACCTTTTTATTAAATTTACCTTTTAGCAATCGCCATTCCTACCCTAAAGATCGGAAGAGCACA
+
CCCCCFFFFFFFGGGGGGGGGGHHHGHHHHHGGGGHHHBGHHHHHGGGGGGGGHHHHHHHHHHHHHHFFHHHGHHHGHHHHHHHHHHHHHHGGGGGGHHHHHHHHHHHHHHGGGGGGGGCFHHHHHHHHHHGGGGGGGGHHGGHHHHHHHGHHHGGGHHHGGDDGGGCBGGGGGGGGGGGGFFFFFFFEFFFFFFFFFFFFFFFFFFFFFFFFFFFFFFFFFFFFFFFHFFFFFFFFFFFFFFFFFFFFFB
@M05620:45:000000000-G6HP7:1:1101:21395:6746 1:N:0:165
ATCTCTATCTCCTAAAAACCTGTTTAGATTTGGAGATAGACCTTCAGGTTTTTCATCATTTTCTGCATGAATTATACATTGACCACGTTCCAGCGTGGTCAGTTTGCAGCATTCTGTTATTTTGTTTGACAGAGTGTCTTGTTGAGAACATATGTAGGACATGATTTTTTCCTGCAACAGGGAAAATAAAGTATAAGTTTTAAAGATTTATTCTTTAATAAAGGATCTCAAAGCCAGCTTTAGAAAAAGGA
+
BBBBBFFFFFFFGGGGGGGGGGHHHHHHHHHHHHHHHHHGHHHHHHHGHHHGGHFHHHHHGHHHHHHHHHHHHHHHHHHHHFHHHHGHHHHHHHGGGGHHHHHHHHHHHHHHHHHHHHHHHHHHHHHHHHHHHHHHHHHHHHHHHHHHHHHHHHHHHHHHHHHFHHH3FFHHHHHHHHGHHGGHHHHHHHHHHHHHHHHHHHHGHHHHHHHHHHHHHHHHFHHHGHHHHHHHHHHHHGHHHHHHHHHHGGH
@M05620:45:000000000-G6HP7:1:1101:13861:6757 1:N:0:165
CATCCCGACCCTGAAGTACCCCATTGAGCATGGCATCGTCACCAACTGGGACGACATGGAGAAGATCTGGCACCACACCTTCTACAACGAGCTGCGCGTGGCCCCGGAGGAGCACCCAGTGCTGCTGACCGAGGCCCCCCTGAACCCCAAGGCCAACAGAGAGAAGATGACTCAGGTGAGGCTCGGCCGACGCCCGTGCTCCTCCCGTCCTTTCCCCAGTCATTTTCTGCCCGGCTTGATTTCTGACATTA
+
CCCCCCCCCCCFGGGGGGGGGGGHHHHHHHHHHHHHHGHHHGHHHGHHHHHHGGGGGHHHHHHHHHHHHHHHHGHHHGGHHHHHHHHHGGGGGHHGGGGGGGHHGGGGGGGGHHHHGGHGHHHHHHHHHHGGGGGGGGGGGGHHHHGGGGGGGGGGGGGGGGGGGGGGGGGGGGGGGFFFFFFFFFFFFFFFFFFFDFFFFFFFFFFAFFFFFFFFFFFFFFFFFFFFFFFFFFFFFFFFFFFFFEFFFF0
@M05620:45:000000000-G6HP7:1:1101:7432:6761 1:N:0:165
AGATTACTGCAACAGTTCCCCCTGGACCTGGAAAAGTTTCTTGCCTGGCTTACAGAAGCTGAAACAACTGCCAATGTCCTACAGGATGCTACCCGTAAGGAAAGGCTCCTAGAAGACTCCAAGGGAGTAAAAGAGCTGATGAAACAATGGCAAGTAAGTCAGGCATTTCCGCTTTAGCACTCTTGTGGATCCAATTGAACAATTCTCAGCATTTGTACTTGTAACTGACAAGCCAGGGACAAAACAAAGAT
+
AAAABFFFFF4FGGGGGGGGGGGGHHHHFHHHHGHHFHHHHHHHHHHHHHHHHHHHGHHHHHHGHGHHHHHHHHHHHHHHHHHHHGHHHHHHHHGG@EGHHHBGHHHHGHHHHHHGHHHHHFHGGEGEHFHHHFFGHHHHH3FGHHHHHHHHHGFHHHGHHHHHHHHHHHGGGGGHHHHHHHHHHGHGHHHGH0DGHDGHFHHHHHGHHHHHHHHHHHHBHHHGHHHFFHHHHGEFGGGG.AFGGGGFG/F
@M05620:45:000000000-G6HP7:1:1101:21387:6764 1:N:0:165
ATCTCTATCTCCTAAAAACCTGTTTAGATTTGGAGATAGACCTTCAGGTTTTTCATCATTTTCTGCATGAATTATACATTGACCACGTTCCAGCGTGGTCAGTTTGCAGCATTCTGTTATTTTGTTTGACAGAGTGTCTTGTTGAGAACATATGTAGGACATGATTTTTTCCTGCAACAGGGAAAATAAAGTATAAGTTTTAAAGATTTATTCTTTAATAAAGGATCTCAAAGCCAGCTTTAGAAAAAGGA
+
BBBBAFFFFFFFGGGGGGGGFGHHDHFCGFHHFHHHHHGFDAGFHFHHGHHEFHFHHHFHHHHGFHHFHEHFFHHFFFGHGGHGFHAFBEGHFHGFFGGFHHGHHFFFFFHHHHFHGGGHHHHHFHHHHHHHHHHFHGHHHGHFFFHHGFFHHHHHHHGHHHHHHHHFGCFHHHHHHHHFFFC0FFGFHDF?FHFDG=FGHHFDGFDGDHHHHHHHHGGGGD<GEGHFHHHHHHHHHGFCHHHGFHGHGGG
@M05620:45:000000000-G6HP7:1:1101:7448:6770 1:N:0:165
AGATTACTGCAACAGTTCCCCCTGGACCTGGAAAAGTTTCTTGCCTGGCTTACAGAAGCTGAAACAACTGCCAATGTCCTACAGGATGCTACCCGTAAGGAAAGGCTCCTAGAAGACTCCAAGGGAGTAAAAGAGCTGATGAAACAATGGCAAGTAAGTCAGGCATTTCCGCTTTAGCACTCTTGTGGATCCAATTGAACAATTCTCAGCATTTGTACTTGTAACTGACAAGCCAGGGACAAAACAAAGAT
+
CCCCCFFFFFFFGGGGGGGGGGGGHHHHHHHHHHHHHHHHHHHHHHHHHHHHHHHHHHHHHHHHHHHHHHHHHHHHHHHHHHHHHHHHHHHHHHGGGGHHHHHHHHHHGHHHHHHHHHHHHHHGGEGGHHHHHGHHHHHHHBGHHHHHHHHHHGHHHHHHHHHHHHHHHHGGGGGHHHHHHHHHHGHGHHHHGHHHHGFGHHHHHHHHHHHHHHHHHHH0GHHFHHHHHHHHHGGGGGGGEFFFGGGGGGG
@M05620:45:000000000-G6HP7:1:1101:19943:6773 1:N:0:165
ATCTCTATCTCCTAAAAACCTGTTTAGATTTGGAGATAGACCTTCAGGTTTTTCATCATTTTCTGCATGAATTATACATTGACCACGTTCCAGCGTGGTCAGTTTGCAGCATTCTGTTATTTTGTTTGACAGAGTGTCTTGTTGAGAACATATGTAGGACATGATTTTTTCCTGCAACAGGGAAAATAAAGTATAAGTTTTAAAGATTTATTCTTTAATAAAGGATCTCAAAGCCAGCTTTAGAAAAAGGA
+
BABCCFFFFFFFGGGGGGGGGGGHHHHHHHHHHHHFHHHHHHHHHHHHHHHGGHHHHHHHIHIIHHHHHGHHHHHHHHHHHHHHHHGHHHHHHGGFGGHHFGGGHHHHHHHHHHHHFHHHHHHHHHHHHHGHHHFGGHHHHHHHHHHHHHHGHHGHHHHHHHHHHHHHHGHHHHFHHHHHHGGHHHHHGHHGHHHHHGHHHHGHHHHHHHGHHHHHHHHGHHHHHHHHHGHHHHHHHGHHHHHFHHHHGGH
@M05620:45:000000000-G6HP7:1:1101:20322:6825 1:N:0:165
AGATTACTGCAACAGTTCCCCCTGGACCTGGAAAAGTTTCTTGCCTGGCTTACAGAAGCTGAAACAACTGCCAATGTCCTACAGGATGCTACCCGTAAGGAAAGGCTCCTAGAAGACTCCAAGGGAGTAAAAGAGCTGATGAAACAATGGCAAGTAAGTCAGGCATTTCCGCTTTAGCACTCTTGTGGATCCAATTGAACAATTCTCAGCATTTGTACTTGTAACTGACAAGCCAGGGACAAAACAAAGAT
+
CCBCDFFFFFFFGGGGGGGGGGGGHHHHHHHHHHHHHHHHHHHHHHHHHHHHHHHHHHHHHHHHHHHHHHHHHHHHHHHHHHHHHHHHHHHHHHGFGGHHHHHHHHHHGHHHHHHHHHHHHHHGGHGGHHHHHGHHHHGHHHHHHHHHHHHGHGHHHHHHFHHHHHHHHHGGGGGHHHGHHHHHHHHGHHHHGHHHHGFFHHHHHHHHHHHHHHHHHGHHHHHHHHHHHGHHHGGGGGGGGFGGGGGGGFF
@M05620:45:000000000-G6HP7:1:1101:14662:6836 1:N:0:165
CATCCTGACCCTGAAGTACCCCATTGAGCATGGCATCGTCACCAACTGGGACGACATGGAGAAGATCTGGCACCACACCTTCTACAACGAGCTGCGCGTGGCCCCGGAGGAGCACCCAGTGCTGCTGACCGAGGCCCCCCTGAACCCCAAGGCCAACAGAGAGAAGATGACTCAGGTGAGGCTCGGCCGACGCCCGTGCTCCTCCCGTCCTTTCCCCAGTCATTTTCTGCCCGGCTTGATTTCTGACATTA
+
CDDCDFFFFFFFGGGGGGGGGGGHHHHHHHHHHHHHHGHHHGHHHGHHHHGHGGGGGHHGHHHHHHHHHHHHHGHHHGGHHHHHHHHHGGGGGHHGGGEGGGHHGGGGGGGGHGHHGGHHHHHHHHHHHHGGGGGGGGGGGGHHHHGGGGHGHHGGGGGGGGGGGGGGGGGGGGGGGGGGGGGGFFFFFFDFFFFFDFFFFFFFFFFFFFFFFFFFFFFFFFFFFFFFFFFFDFFFFC?BBFFFFBBFFF0
@M05620:45:000000000-G6HP7:1:1101:11223:6859 1:N:0:165
CATCCTGACCCTGAAGTACCCCATTGAGCATGGCATCGTCACCAACTGGGACGACATGGAGAAGATCTGGCACCACACCTTCTACAACGAGCTGCGCGTGGCCCCGGAGGAGCACCCAGTGCTGCTGACCGAGGCCCCCCTGAACCCCAAGGCCAACAGAGAGAAGATGACTCAGGTGAGGCTCGGCCGACGCCCGTGCTCCTCCCGTCCTTTCCCCAGTCATTTTCTGCCCGGCTTGATTTCTGACATTT
+
ABCCCFFFFFFFGGGGGGGGGGGHHGFHHHHHHHHHHGHHHGHHHGHHHHHHGGGGGHEGHEHHHHHHHHHHHGHHHGGHHHHFHHHHGGGGGHHGGGGGCEHHGGGGGGGGHEHHGGHGHGHHHGHFHHGGGGGGGGGGGA:0CHGGFGGGHHG?E?F/FFDGFG/BFGGEFFFGGFGFGGGGACFFF=BFFFFFBFDFFFFFFFF:DA?FFFFFFEAFF/B;FFFFFEFF.@AC-C;BFFFF9:9/;F/
@M05620:45:000000000-G6HP7:1:1101:26685:6873 1:N:0:165
AAACCAAGCAGACACTCACCGCTCCCTCGCCACAGGCCAATAGTTTGTCCTCACTGAGTTGGCAACAAGTGGCTGCTGTGGCTGCCATTTTTCTGGTGATGGCCATCAGCTCCGACGAGGTCAGCTGGGGGGCTTTCTTTGTGTAAGCAACGAGAAACCTGAAAGAAGCATTTTTTAACTAAGTCCTGCTGAGTCATTCATGAGTTTTTAGCCGCCTTGCTTCTTCTCACAGACTCTCTACTCTCATGCCA
+
BBBBBBBFBFFFGFGGGFGGGGGGGGHHGGGGGHGHGGEHHCGHHHHHGHHHHHHHHHGGHHHHHHFHHGHHGHGGHHHHHHHGGHHHHHHHHHHHHHHHHHHHHHHHHFHHHGGGGGGGGHHHHHHHGGGGGGGGGGGGGGGGGGFFFFFFFFFFFF9FFFFFFFFFFFFFFFFFEFFFFFFFFFFFFFFFFFFFFFFFFFFFFFFFFFFFFFFFFFFFFFFFFFFFFFFFFFFFFFFFFFFFFFFFFFF
@M05620:45:000000000-G6HP7:1:1101:11226:6877 1:N:0:165
CATCCTGACCCTGAAGTACCCCATTGAGCATGGCATCGTCACCAACTGGGACGACATGGAGAAGATCTGGCACCACACCTTCTACAACGAGCTGCGCGTGGCCCCGGAGGAGCACCCAGTGCTGCTGACCGAGGCCCCCCTGAACCCCAAGGCCAACAGAGAGAAGATGACTCAGGTGAGGCTCGGCCGACGCCCGTGCTCCTCCCGTCCTTTCCCCAGTCATTTTCTGCCCGGCTTGATTTCTGACATTA
+
DDDDDFFFFFFFGGGGGGGGGGGHHHHHHHHHHHHHHGHHHGHHHGHHHHHHGGGGGHHHHHHHHHHHHHHHHGHHHGGHHHHHHHHHGGGGGHHGGGGGGGHHGGGGGGGGHHHHGGHGHHHHHHHHHHGGGGGGGGGGGGHHHHGGGGHGHHGGGGGGGGGGGGGGGGGGGGGGGGGGGGGGFFFFFFFFFFFFFFFFFFFFFFFADFFFFFFFFFFFFFFFHHFFFFFFFFFFFFFFFFFFFFFFFF0
@M05620:45:000000000-G6HP7:1:1101:21848:6877 1:N:0:165
CATCCTGACCCTGAAGTACCCGGCTTGATTTCTGACATTAGATCGGAAGAGCACACGTCTGAACTCCAGTCACGTCGACGCATCTCGTATGCCGTCTTCTGCTTGAAAAAAAAAAAAAAAAAAAACACTATTAAAAAAAACATCTCTTGTCCATTCGGTGATAGTAGAAGATGAAAATTCTTCATTAAACAATTATAATGCGATAAGACGCGAAATATAAAATGAATCCTAACAGACACAGATCATAAGAT
+
BBBBBFFFFFFFGGGFGGGGGGGGGGGHHHHHHHHHHHHHHGHHHGGGGFGHHHHHGHHHGGGHHHHFHHHHHGHGGGGGGEGGHHGGGHGHHGEGHGHGGHHHHHFHHHEB@<>///<-<----...;/000;000---..0000000009000009.../////////////;///://///9//////./////////.....///.--;--.//////;/9///////.//;....;////9/////
@M05620:45:000000000-G6HP7:1:1101:21044:6885 1:N:0:165
ATCTCTATCTCCTAAAAACCTGTTTAGATTTGGAGATAGACCTTCAGGTTTTTCATCATTTTCTGCATGAATTATACATTGACCACGTTCCAGCGTGGTCAGTTTGCAGCATTCTGTTATTTTGTTTGACAGAGTGTCTTGTTGAGAACATATGTAGGACATGATTTTTTCCTGCAACAGGGAAAATAAAGTATAAGTTTTAAAGATTTATTCTTTAATAAAGGATCTCAAAGCCAGCTTTAGAAAAAGGA
+
CCCCCFFFFFFFGGGGGGGGGGHHHHHHHHHHHHHHHHHFHHHHHGHHHHHGGHHHHHHHIHHHHHHHHHHHHHHHHHHHHHHHHHGHHHHHHHGGGGHHHHHHHHHHHHHHHHHHHHHHHHHHHHHHHHHHHHHHHHHHHHHHFHHHHHHHHHHHHHHHHHHEHHHHHGHHHHHGGHHHHGGHHHGHHHHHHHHHHHHHHHHGHHHHHHHHHHHHHHHHFHHGHHHHHHHHHHHHHGHHHHHGHHHHGGF
@M05620:45:000000000-G6HP7:1:1101:6092:6886 1:N:0:165
TACCTGTACTGGGGAAGCAATCGCCATTCCTACCCTAAAGATCGGAAGAGCACACGTCTGAACTCCAGTCACGTCGACGCATCTCGTATGCCGTCTTCTGCTTGAAAAAAAAAAAAAAGGACATATGTGGGTCTTTATTACAGTCTCCATGGCAACACCAGACGCAGGAAGTATTGTACTAAGTCCCGCGTTTGCTTACAGGCGTGGTACACTGCCCTGCTCTTGATCACCCTGTTTCTACTTGCTCGTTT
+
AAABBFFFFFFFGGGGGGFGGGGGGGGHHHHHHHHHHHHHGHHHGGGEHFHHHHHGGGHGGFHHHHHFGFHFEGGEEFGGG1/FFHEFHHHGGGGHFFGHFHHHHGGHFGDGC/B//<..00<11111=>..</00000000000000;;0/./0........-----./.000;0000000/000/------.////////.-.--;////////./..//////9////..//////////////.-..
@M05620:45:000000000-G6HP7:1:1101:26671:6886 1:N:0:165
AAACCAAGCAGACACTCACCGCTCCCTCGCCACAGGCCAATAGTTTGTCCTCACTGAGTTGGCAACAAGTGGCTGCTGTGGCTGCCATTTTTCTGGTGATGGCCATCAGCTCCGACGAGGTCAGCTGGGGGGCTTTCTTTGTGTAAGCAACGAGAAACCTGAAAGAAGCATTTTTTAACTAAGTCCTGCTGAGTCATTCATGAGTTTTTAGCCGCCTTGCTTCTTCTCACAGACTCTCTACTCTCATGCCA
+
DDDDDDDFDFFFGGGGGGGGGGGGGGHHGGGGGHHHGGHHHHHHHHHHHHHHHHHHHHHHHHHHHHHHHHHHGHGGHHHHHHHGGHHHHHHHHHHHHHHHHHHHHHHHHHHHHGGGGGGGGHHHHHHHGGGGGGGGGGGGGGGGGGFFFFFFFFFFFFFFFFFFFFFFFFFFFFHFFFHHHFFFFFFFFFFFFFFFFFFFFHFFFFFFFFFFFFFFFFFFHHHFFHHFHFFFFFFFFFFFFFFHFFFFFFF
@M05620:45:000000000-G6HP7:1:1101:21839:6894 1:N:0:165
CATCCTGACCCTGAAGTACCCGGCTTGATTTCTGACATTAGATCGGAAGAGCACACGTCTGAACTCCAGTCACGTCGACGCATACCGTATGCCGCCTTCTGCTTGAAAAAAACACCCAGTGCTGCTGACCGAGGCCCCCCTGAACCCCAAGGCCAACAGAGAGAAGATGACTCAGGTGAGGCTCGGCCGACGCCCGTGCTCCTCCCGTCCTTTCCCCAGTCATTTTCTGCCCGGCTTGATTTCTGACATTT
+
AAAAAFFFFFFFGGGGGGGGG?00E0A01ADAF2F1B2FB112BA///B00F1E0B/A/0FHHB11BAGAGHH?0B/>E///E/1B///0BG1E///>11BG11101B10B//F0??F<F1FH1@FFBHH@@CGCGGGGGGGCHHHGFA:CEHHCEGFHBFGG.;FGGGGGGGGGGGGGGGEGGGGFF?@@-@@@?;ABEFFFFFFBABFFFFFFFF-9BFBFFFFBF/BFF---@@<-BFFBB//B/;F/
@M05620:45:000000000-G6HP7:1:1101:11922:6898 1:N:0:165
CATCCTGACCCTGAATTACCCCATTGAGCATGGCATCGTCACCAACTGGGACGACATGGAGAAGATCTGGCACCACACCTTCTACAACGAGCTGCGCGTGGCCCCGGAGGAGCACCCAGTGCTGCTGACCGAGGCCCCCCTGAACCCCAAGGCCAACAGAGAGAAGATGACTCAGGTGAGGCTCGGCCGACGCCCGTGCTCCTCCCGTCCTTTCCCCAGTCATTTTCTGCCCGGCTTGATTTCTGACATTA
+
CDCDDFFFFFFFGGGGGGGGGGGHHGHHHHHHHHHHHGHHHGHHHGHHHHHHGGGGGHHHHHHHHHHHHHHHHGHHHGGHHHHHHHHHGGGGGHHGGGGGGGHHGGGGGGGGHHHHGGHHHHHHHHHHHHGGGGGGGGGGGGHHHHGGGGHGHGGGGGGGGGGGGGGGGGGGGGGGHGGGGGGFFFFFFFFFFFFFFFFFFFFFFFFEFFDFFFFFFFFFFFFFFFFFFFFFFFFFFF.BFFFFF0FFFF0
@M05620:45:000000000-G6HP7:1:1101:19271:6899 1:N:0:165
CATCCTGACCCTGAAGTACCCCATTGAGCATGGCATCGTCACCAACTGGGACGACATGGAGAAGATCTGGCACCACACCTTCTACAACGAGCTGCGCGTGGCCCCGGAGGAGCACCCAGTGCTGCTGACCGAGGCCCCCCTGAACCCCAAGGCCAACAGAGAGAAGATGACTCAGGTGAGGCTCGGCCGACGCCCGTGCTCCTCCCGTCCTTTCCCCAGTCATTTTCTGCCCGGCTTGATTTCTGACATTA
+
AAABAFFFFFFFGGGGGGGGGFGHHHHFGGGDGHHHHGHHHGGGHGHHHHHHGGGGGHHHHHGHHGHGFHHHHGHHHGGHHHHHHHHFGFGGGHHGGGGGGGHHGGGGGGGDHHHHGGHGCGGHHHHHHHGFGC@FDGGGGEHHHHGGFGHGHHGGGGGGGGFEGGFGGFGGGGGEFFFFFEFFFCEFFDFFFFFF>DDFFFFFFEDADD.BFBB9FFAFFFFFFFFFFEFFA@AF=-.;9BFFB;;:FF/
@M05620:45:000000000-G6HP7:1:1101:11939:6900 1:N:0:165
CATCCTGACCCTGAATTACCCCATTGAGCATGGCATCGTCACCAACTGGGACGACATGGAGAAGATCTGGCACCACACCTTCTACAACGAGCTGCGCGTGGCCCCGGAGGAGCACCCAGTGCTGCTGACCGAGGCCCCCCTGAACCCCAAGGCCAACAGAGAGAAGATGACTCAGGTGAGGCTCGGCCGACGCCCGTGCTCCTCCCGTCCTTTCCCCAGTCATTTTCTGCCCGGCTTGATTTCTGACATTA
+
BBBBBFFFFFFFGGGGGGGGGGGHHHHHHHHHGHCHFGHHDEHHHGHHGHGFEGGGGHHFHGHHHHHHHHHGHGHHHGGHHHHFHHGHGGGGGHHFGGFGGGFHGGDGCGGGHHHHGGGGHHFHGGHHHHGGGCFGDGGGGGHHHGGGGGHGHEGGGGGGFGDEBBBFGGFFFGGGGGGG?EGFFFFFFB;BFFDA-9AEBFFFFF?9DF.BFFFFFFFFFFFFFFFFFFFFD9BF--.:FFFFF;BFB9/
@M05620:45:000000000-G6HP7:1:1101:16685:6907 1:N:0:165
CATCCTGACCCTGAAGTACCCCATTGAGCATGGCATCGTCACCAACTGGGACGACATGGAGAAGATCTGGCACCACACCTTCTACAACGAGCTGCGCGTGGCCCCGGAGGAGCACCCAGTGCTGCTGACCGAGGCCCCCCTGAACCCCAAGGCAAACAGGGGGAAGATACCTAGGGTGAGGCCCGGCCGAGGCCCGGGCTCCTCCCGCCCTTTCCCCGGCCATTTTCTGCCCGGCTGGTTTTCTGCCATTA
+
DDDDDFFFFFFFGGGGGGGGGGGHHHHHHHHHHHHHHGHHHGHHHGHHHHHHGGGGGHHHHHHHHHHHHHHHHGHHHGGHHHHHHHHHGGGGGHHGGGGGGGHHGGGGGGGGHHHHGGHHHHHHHHHHHHGGGGGGGGG?-.<0CGG?F.C.C.C.../..--<...0000000<9:..B....<-@--9--<EA@-9--<.0<F..-<-@F0BFF/-----<FFB:00<F.A--@-</<B.000000<<0
@M05620:45:000000000-G6HP7:1:1101:21039:6907 1:N:0:165
ATCTCTATCTCCTAAAAACCTGTTTAGATTTGGAGATAGACCTTCAGGTTTTTCATCATTTTCTGCATGAATTATACATTGACCACGTTCCAGCGTGGTCAGTTTGCAGCATTCTGTTATTTTGTTTGACAGAGTGTCTTGTTGAGAACATATGTAGGACATGATTTTTTCCTGCAACAGGGAAAATAAAGTATAAGTTTTAAAGATTTATTCTTTAATAAAGGATCTCAAAGCCAGCTTTAGAAAAAGGA
+
CCCCCFFFFFFFGGGGGGGGGGHHHHHHHHHHHHHHHHHHHHHHHHHHHHHGGHHHHHHHHHHHHHHHHGHHHHHHHGHHHGHHHHGHHHHHHHGGGGHHHHHHHHHHHHHHHHHHHHHHHHHHHHHHHHGHHHHHHHHHHHHHHHHHHHHHHHHHHHHHHHHHHHHHHGHHHHHHHHHHHGGHHHHHHHHHHGHHHGHHHHHHHHHHHHHHHHHHHHHHHGHHHHHHHHHHHHHHHGHHHHHFGHHHGGH
@M05620:45:000000000-G6HP7:1:1101:16670:6919 1:N:0:165
CATCCTGACCCTGAAGTACCCCATTGAGCATGGCATCGTCACCAACTGGGACGACATGGAGAAGATCTGGCACCACACCTTCTACAACGAGCTGCGCGTGGCCCCGGAGGAGCACCCAGTGCTGCTGACCGAGGCCCCCTGGACCCCAAAGCCAACAGAGAGAAGATGACTCAGGGTAGGCTCGGCCGACGGCCCGGCCTCCTCCCGCCCTTTCCCAGTTCTTTTTCTGCCCGCCTGATTTTCTGCATTTG
+
BCCCCFFFFFFFGGGGGGGGGGGHHHHHHHHHHHHHHGHHHGHHHGHHHHHHGGGGGHHHHHHHHHHHHHHHHGHHGGGHHHHHHHGHGGGGGHHGGGGGGGHHGGGGGGGGHHHHGGHGHHHHHHHHHHGCGGGGGGG-<.<.GGG.C.C/CCG..////..;/900000000C.//.A009-;.;-----;@-----.;./;B..-;-@F/BFF////;/;BF////:B.D--A.//:;///////;//
@M05620:45:000000000-G6HP7:1:1101:10038:6933 1:N:0:165
TACCTGTACTGGGGAAGCGTGTAGCAATCGCCATTCCTACCCTAAAGATCGGAAGAGCACACGTCTGAACTCCAGTCACGTCGACGCATCTCGTATGCCGTCTTCTGCTTGAAAAAAAAAACAGCTGGGGGGCTTTCTTTGTGTAAGCAACGAGAAACCTGACAGAAGCATTTTTTAACTAATTCCTGCTGAGTCATTCATGAGTTTTTAGCCGCCTTGCTTCTTCTCACAGACTCTCTACTCTCATGCCA
+
BBBBBFFFFFFFGGFEEEEEFAFFGHHFHFFG2FGFHHHHCHHHGGHEGHHFGGAGFCBFFFEEGFFHFHHHHFHBFGGGFGGEGCEEEEHFFGDHFEHGEE??FHEFFB3G?FG0CG@//<?0GGH0/->9BBAFFFFFFFFBBFB;BFFBFADDFFFFFF/;//B/9/99BFF??BFB////;BBFFFFFF;;BFBFF9///;BFFFE/BF.;>AD9/BFFBBFFF9BF/BAFFFFFFBFFFFFFBBF/
@M05620:45:000000000-G6HP7:1:1101:6302:6948 1:N:0:165
CATCCTGACCCTGAAGTACCCCATTGAGCATGGCATCGTCACCAACTGGGACGACATGGAGAAGATCTGGCACCACACCTTCTACAACGAGCTGCGCGTGGCCCCGGAGGAGCACCCAGTGCTGCTGACCGAGGCCCCCCTGAACCCCAAGGCCAACAGAGAGAAGATGACTCAGGTGAGGCTCGGCCGACGCCCGTGCTCCTCCCGTCCTTTCCCCAGTCATTTTCTGCCCGGCTTGATTTCTGACATTA
+
CDDDDFFFFFFFGGGGGGGGGGGHHHHHHHHHHHHHHGHHHGHHHGHHHHHHGGGGGHHHHHHHGHHHHHHHHGHHHGGHHHHHHHHHGGGGGHHGGGGGGGHHGGGGGGGGHHHHGGHHHHHHHHHHHHGGGGGGGGGGGGHHHHGGGGHGHHGGGGGGGGGGGGGGGGGGGGGGHGGGGGGGFFFFFFFFFFFF@DDFFFFFFFFFFFFFFFFFFFFFFFFFFFFFFFFEFFFFFFAFFFFFFBFFFF0
@M05620:45:000000000-G6HP7:1:1101:23540:6957 1:N:0:165
CATCCTGACCCTGAAGTACCCCATTGAGCATGGCATCGTCACCAACTGGGACGACATGGAGAAGATCTGGCACCACACCTTCTACAACGAGCTGCGCGTGGCCCCGGAGGAGCACCCAGTGCTGCTGACCGAGGCCCCCCTGAACCCCAAGGCCAACAGAGAGAAGATGACTCAGGTGAGGCTCGGCCGACGCCCGTGCTCCTCCCGTCCTTTCCCCAGTCATTTTCTGCCCGGCTTGATTTCTGACATTA
+
CDCDDFFFFFFFGGGGGGGGGGGHHHHHHHHHHHHHHGHHHGHHHGHHHGHHGGGGGHHHHHHHHHHHHHHHHGHHHGGHHHHHHHHHGGGGGHHGGGEGGGHHGGGGGGGGHHHHGGHHHHHHHHHHHHGGGGGGGGGGGGHHHHGGGGHGHHGGGGGGGGGGGGGGGGGGGGGGGGGGGGGGFFFFFFFFFFFFFFFEFFFFFFFFFFFFFFFFFFFFFFFFFFFFFFFFDACAFFAFFFFFFFFFFF0
@M05620:45:000000000-G6HP7:1:1101:5571:6958 1:N:0:165
ATCTCTATCTCCTAAAAACCTGTTTAGATTTGGAGATAGACCTTCAGGTTTTTCATCATTTTCTGCATGAATTATACATTGACCACGTTCCAGCGTGGTCAGTTTGCAGCATTCTGTTATTTTGTTTGACAGAGTGTCTTGTTGAGAACATATGTAGGACATGATTTTTTCCTGCAACAGGGAAAATAAAGTATAAGTTTTAAAGATTTATTCTTTAATAAAGGATCTCAAAGCCAGCTTTAGAAAAAGGA
+
AAAA@FFFFFFFAGGBD1FFFAFGHHFCHHHGFGHFGHHHA1GGH1GHEGHFEFFHFBEHHHHGFFHEHBGBFHHHGHHHHHFFHHGHHHCG@0EBEEHHHHD@FGGFHHFHFGBFGFFGHHFHGHHHHHHHHHFGFFGHHHHHGGCGHHHEDGGFHGFGFDGFHDHHHCFFHHHGHFFGHFGHHHGB11?11FGDFGHHHHFFHBHHFDHHHHGHGGGHFFFFHFCGFHHGHF::CEHGHHH0<CGACG/
@M05620:45:000000000-G6HP7:1:1101:5590:6973 1:N:0:165
ATCTCTATCTCCTAAAAACCTGTTTAGATTTGGAGATAGACCTTCAGGTTTTTCATCATTTTCTGCATGAATTATACATTGACCACGTTCCAGCGTGGTCAGTTTGCAGCATTCTGTTATTTTGTTTGACAGAGTGTCTTGTTGAGAACATATGTAGGACATGATTTTTTCCTGCAACAGGGAAAATAAAGTATAAGTTTTAAAGATTTATTCTTTAATAAAGGATCTCAAAGCCAGCTTTAGAAAAAGGA
+
BCCCCFFFFFFFGGGGGGGGGGHHHHHHHHHHHHHHHHHHHHHHHHHHHHHGGHHHHHHHIHHIIHHHHGHHHHHGHHHHHHHHHHGHHHHHHHGGGGHHHHHHHHHHHHHHHHHHHHHHHHHHHHHHGHHHHHHHHHHHHHHHHHGHHHHHHHHHHHHHHHHHHHHHHGHHHHHHHHHHHGGHHHHGHHHHHHHHHGHHHHGHHHHHHGHHHHHHHHHGHHHGHHHHHGFHHHHHHGHHHHGHHGHFEGH
@M05620:45:000000000-G6HP7:1:1101:15022:6976 1:N:0:165
CATCCTGACCCTGAAGTACCCCATTGAGCATGGCATCGTCACCAACTGGGACGACATGGAGAAGATCTGGCACCACACCTTCTACAACGAGCTGCGCGTGGCCCCGGAGGAGCACCCAGTGCTGCTGACCGAGGCCCCCCTGAACCCCAAGGCCAACAGAGAGAAGATGACTCAGGTGAGGCTCGGCCGACGCCCGTGCTCCTCCCGTCCTTTCCCCAGTCATTTTCTGCCCGGCTTGATTTCTGACATTA
+
CCDDDFFFFFFFGGGGGFGGGGGHHHHHHHHHHHHHHGHHGGHHHGHHHHHHGGGGGHHHHHHHHHHHHHHHHGHHHGGHHHHHHHHHGGGGGHHGGGFGGGHHGGGGGGGGHHHHGGHFHHHHHHGHHHGGGGGGGGGGGGGHHHGGGGHGHHGGGGGGGGGGGGGGGGGGGGGGGGGGGGGGFFFFFFFFFFFFDFFFFFFFFFFEFFFFFFFFFFFFFFFFHFHFFFFFFFFFFFFFFFFFFEFFFF0
@M05620:45:000000000-G6HP7:1:1101:5567:6976 1:N:0:165
ATCTCTATCTCCTAAAAACCTGTTTAGATTTGGAGATAGACCTTCAGGTTTTTCATCATTTTCTGCATGAATTATACATTGACCACGTTCCAGCGTGGTCAGTTTGCAGCATTCTGTTATTTTGTTTGACAGAGTGTCTTGTTGAGAACATATGTAGGACATGATTTTTTCCTGCAACAGGGAAAATAAAGTATAAGTTTTAAAGATTTATTCTTTAATAAAGGATCTCAAAGCCAGCTTTAGAAAAAGGA
+
AABBAFFFFFFFGGGGGGCEFGGHFHGFFDDGHAF4E5B5DEGHFGGBGDFGGFHGHHGGHHHHFHHHHEEFHFHFFHHGHFFHHEGHGHHHFBFEEEFHHHGHFHHHHFGEHFFGGHGGGFGHFGGHBDEGCGGHFDGHHGHHEGCDGGHF4GGFHHFHFGGFHGHHHCCDGGFBHHHFHEFHHHHF1F?@FG1GGHDGHHHHHHHHHHHHHHHHFBGFG<<BCGHHFHGHHFHHHGHHHHGFHHHHGGH
@M05620:45:000000000-G6HP7:1:1101:19938:6994 1:N:0:165
ATCTCTATCTCCTAAAAACCTGTTTAGATTTGGAGATAGACCTTCAGGTTTTTCATCATTTTCTGCATGAATTATACATTGACCACGTTCCAGCGTGGTCAGTTTGCAGCATTCTGTTATTTTGTTTGACAGAGTGTCTTGTTGAGAACATATGTAGGACATGATTTTTTCCTGCAACAGGGAAAATAAAGTATAAGTTTTAAAGATTTATTCTTTAATAAAGGATCTCAAAGCCAGCTTTAGAAAAAGGA
+
BBBBBFFFFFFFGGGGGGGGGGHHHHHHHHHHHHHHHGHHHHHHHHHHHHHGGHFHHHHHHHHHHHFHHAGGHHHHHFHHHGHHCHGHHHHHGHGEGGHHHHHHHHHGHHHHHHHGHHHHHHHHHHHHGHGHHHHHHHHHHHHHHHHHHHHHHHHHHGHHHHHHHHHHHGHHHHGHHHHHHGGHHGHHHFFHHHHGHGGHHHGHHHHHHGHHHHHHHHHHGFFEFHHHFHGHGHHHHGHHHHHHHHHG.AG
@M05620:45:000000000-G6HP7:1:1101:10160:6995 1:N:0:165
AAACCAAGCAGACACTCACCGCTCCCTCGCCACAGGCCAATAGTTTGTCCTCACTGAGTTGGCAACAAGTGGCTGCTGTGGCTGCCATTTTTCTGGTGATGGCCATCAGCTCCGACGAGGTCAGCTGGGGGGCTTTCTTTGTGTAAGCAACGAGAAACCTGAAAGAAGCATTTTTTAACTAAGTCCTGCTGAGTCATTCATGAGTTTTTAGCCGCCTTGCTTCTTCTCACAGACTCTCTACTCTCATGCCA
+
BBBBBBBFBFFFGGGGGGGGGGGGGGHHGGGGGHHHGGHHHHHHHHHHHHHHHHHHHHHHHHHGHHHHHHHHGHGGHHGHHHHGGHHHHHHHHHHHHHHHHHHHHHHHHHHHHGGGGGGGGHHHHHHHGGGGGGGGGGGFGGGGGGFFFFFFFFFFFFFFFFFFFFFFFFFFFFFFFFFFFFFFFFFFFFFFFBFFFFFFFFFFFFFFFFFFFDFFFFFFFFFFFFFFFFFFFFFFFFFFFFFFFFFFFFB
@M05620:45:000000000-G6HP7:1:1101:18953:7007 1:N:0:165
AAACCAAGCAGACACTCACCGCTCCCTCGCCACAGGCCAATAGTTTGTCCTCACTGAGTTGGCAACAAGTGGCTGCTGTGGCTGCCATTTTTCTGGTGATGGCCATCAGCTCCGACGAGGTCAGCTGGGGGGCTTTCTTTGTGTAAGCAACGAGAAACCTGAAAGAAGCATTTTTTAACTAAGTCCTGCTGAGTCATTCATGCGTTTTTAGCCGCCTTGCTTCTTCTCACAGACTCTCTACTCTCATGCCA
+
AA?BBBB@BFFFGGGGGGGGEGGGGGHHGGGGFHHHGGC2GEHHHHGHHHHHHHHHHHHHFEHHFHGEHHHHFHGGHHHHEGHGGHFHHHHHHHHHHHHHHFHH?GHHHHHHHGGGE<CFGHCHHHHF?GGGGGGGGGGGGGGG0CFFFFFAFFFFFFFFFF/;FFFFFFFFFFFFA/BFBFFFFFFFFFFFFFFFFFFEFF/;DDFFFEFFFFFFFFFFFFFFFFFF/BBBFFFFFFFBFFFFFFFFFF/
@M05620:45:000000000-G6HP7:1:1101:7060:7010 1:N:0:165
ATCTCTATCTCCTAAAAACCTGTTTAGATTTGGAGATAGACCTTCAGGTTTTTCATCATTTTCTGCATGAATTATACATTGACCACGTTCCAGCGTGGTCAGTTTGCAGCATTCTGTTATTTTGTTTGACAGAGTGTCTTGTTGAGAACATATGTAGGACATGATTTTTTCCTGCAACAGGGAAAATAAAGTATAAGTTTTAAAGATTTATTCTTTAATAAAGGATCTCAAAGCCAGCTTTAGAAAAAGGA
+
CCBCCFFFFFFFGGGGGGGGGGHHHHHHHHHHHHHHHHHHHHHHHHHHHHHGGHHHHHHHHHHHHHHHHHHHHHHHHHHHHHHHHHGHHHHHHHGGGGHHHHHHHHHHHHHHHHHHHHHHHHHHHHHHHHHHGHGHHHHHHHHHHHHHHHHHHHHHHHHHHHHHHHHHHGHHHHHHHHHHHGGHHHHHHHHHHHHHHGHHHHHHHHHHHHHHHHHHHHHHHHHHGHHGHGGHHHHHHGHHHHGHHGHHGGH
@M05620:45:000000000-G6HP7:1:1101:19925:7010 1:N:0:165
ATCTCTATCTCCTAAAAACCTGTTTAGATTTGGAGATAGACCTTCAGGTTTTTCATCATTTTCTGCATGAATTATACATTGACCACGTTCCAGCGTGGTCAGTTTGCAGCATTCTGTTATTTTGTTTGACAGAGTGTCTTGTTGAGAACATATGTAGGACATGATTTTTTCCTGCAACAGGGAAAATAAAGTATAAGTTTTAAAGATTTATTCTTTAATAAAGGATCTCAAAGCCAGCTTTAGAAAAAGGA
+
CDDDDFFFFFFFGGGGGGGGGGHHHHHHHHHHHHHHHHHHHHHHHHHHHHHGGHHHHHHHHHIIIHHHHHHHHHHHHHHHHHHHHHGHHHHHHHGGGGHHHHHHHHHHHHHHHHHHHHHHHHHHHHHHHHHHHHHHHHHHHHHHHHHHHHHHHHHHHHHHHHHHHHHHHGHHHHHHHHHHHGGHHHHHHHHHHHHHHHHHHHHHHHHHHHHHHHHHHHHHHHHHHHHHHGHHHHHHHGHHHHHHHHHHGGH
@M05620:45:000000000-G6HP7:1:1101:13031:7012 1:N:0:165
ATCTCTATCTCCTAAAAACCTGTTTAGATTTGGAGATAGACCTTCAGGTTTTTCATCATTTTCTGCATGAATTATACATTGACCACGTTCCAGCGTGGTCAGTTTGCAGCATTCTGTTATTTTGTTTGACAGAGTGTCTTGTTGAGAACATATGTAGGACATGATTTTTTCCTGCAACAGGGAAAATAAAGTATAAGTTTTAAAGATTTATTCTTTAATAAAGGATCTCAAAGCCAGCTTTAGAAAAAGGA
+
BAABBFFFFFFFGGGGGGGGGGHHGHHHHHHHHFHHHHHBGHGHHHHHHHHGGHFHHHHHHHHHHHHHHHGHHHHHHHHHHGHHHHGHHHHHHHGGGGHHHHHHGHHHHHHHHHHHHHHHHHHHHHHHHHHHHHHHHHHHHHHHHHHHHHHHHHHGHHHHHHHHHHHHHGHHHHHHHGHHHGGHHHHHHHHHHHHHHGHHHHGHHHHHHHHHHHHHHHHHHGHGFHGHHGHHHHGGHGHHHHEGGHGHDGF
@M05620:45:000000000-G6HP7:1:1101:11938:7015 1:N:0:165
TACCTGTACTGGGGAAGCAATCGCCATTCCTACCCTAAAGATCGGAAGAGCACACGTCTGAACTCCAGTCACGTCGACGCATCTCGTATGCCGTCTTCTGCTTGAAAAAAAAAAAAACAAATCTCAGATGTTATTTTGCATCGTTAAGCCATACCGAATGATCACAAAGACGGTGTTTAACTCTTTGTTGAAATGCAACACCTTTTTATGTACTTTCCCTGCTATCACTTTCCATTCATACGCTCACGATT
+
CCCCCFFFFFFFGGGGGGGGGGGGGGGHHHHHHHHHHHHHHHHHGGGGGHH3BFGGGHHGHHHHHHHHHHHHGGHGGGGGEEEGHHGDGHHHGGGHGHHHHHHHHHHHGGGGFD//>/?.011<1111111<1111=00<=0....<=00/00;/.:::0:000/00.///;...../0;00;09;00:.000090900.;;;0000AF00900000::B0.0;0;000000:;000:0;0....:B..9.
@M05620:45:000000000-G6HP7:1:1101:18934:7023 1:N:0:165
AAACCAAGCAGACACTCACCGCTCCCTCGCCACAGGCCAATAGTTTGTCCTCACTGAGTTGGCAACAAGTGGCTGCTGTGGCTGCCATTTTTCTGGTGATGGCCATCAGCTCCGACGAGGTCAGCTGGGGGGCTTTCTTTGTGTAAGCAACGAGAAACCTGAAAGAAGCATTTTTTAACTAAGTCCTGCTGAGTCATTCATGAGTTTTTAGCCGCCTTGCTTCTTCTCACAGACTCTCTACTCTCATGCCA
+
BBABBABFBFFFGGGGGGGGGGGGGGHHGGGGGHHHGGHGHHHHHHHHHHHHHHHHHHHHHHHFHHHHHGHHGHGGHHHHHHHGGHHHHHHHHHHHHHHHHHHHHHHHHHHHHGGGGGGGGHHHHHHHGGGGGGGGGGGGGGGFGGFFFFFFFFFFFFFFFFFFFFFFFFFFFFFFFFFFFFFFFFFFFFFFFFFFFFFFFFFFBFFFFFFFFFFFFFFFFFFFFFFFFFFFBFFFFFFFFFFFFFFFFFB
@M05620:45:000000000-G6HP7:1:1101:18952:7025 1:N:0:165
AAACCAAGCAGACACTCACCGCTCCCTCGCCACAGGCCAATAGTTTGTCCTCACTGAGTTGGCAACAAGTGGCTGCTGTGGCTGCCATTTTTCTGGTGATGGCCATCAGCTCCGACGAGGTCAGCTGGGGGGCTTTCTTTGTGTAAGCAACGAGAAACCTGAAAGAAGCATTTTTTAACTAAGTCCTGCTGAGTCATTCATGAGTTTTTAGCCGCCTTGCTTCTTCTCACAGACTCTCTACTCTCATGCCA
+
CCDDDCDFDFFFGGGGGGGGGGGGGGHHGGGGGHHHGGHHHHHHHHHHHHHHHHHHHHHHHHHHHHHHHHHHGHGGHHHHHHHGGHHHHHHHHHHHHHHHHHHHHHHHHHHHHGGGGGGGGHHHHHHHGGGGGGGGGGGGGGGGGGFFFFFFFFFFFFFFFFFFFFFFFFFFFFHFFFFFFFFFFFFFFFFFFFFFFFFHFHFFFFFFFFFFFFFFFFFFFHHFFFHFFFFFFFFFFFFFHFFFFFFFFFF
@M05620:45:000000000-G6HP7:1:1101:7041:7026 1:N:0:165
ATCTCTATCTCCTAAAAACCTGTTTAGATTTGGAGATAGACCTTCAGGTTTTTCATCATTTTCTGCATGAATTATACATTGACCACGTTCCAGCGTGGTCAGTTTGCAGCATTCTGTTATTTTGTTTGACAGAGTGTCTTGTTGAGAACATATGTAGGACATGATTTTTTCCTGCAACAGGGAAAATAAAGTATAAGTTTTAAAGATTTATTCTTTAATAAAGGATCTCAAAGCCAGCTTTAGAAAAAGGA
+
AABBBFFFFFFFGGGGBGGGGGHHHHFFHHGHHGHHGHHHHHHHHHHEGHHGGHHHHHHHHHHHHHHHHHHHHGHHHGHHHFFHHHGHHHHHGFGGEFHHHHGHHHHHHHHHHHHHHHHHHHHHHHHHFGHHFHHGHHHHHHHHHHHHHHHHHHGHHHHHHHHGHHHHHGHHHHGHHHHGHGGGHHGF1FGHHHHHFGGHHGHHHHHHHHHHHHHHHEHHHHHFHGHHHHHHHHGHGGHHHFEGHHHHDDG
@M05620:45:000000000-G6HP7:1:1101:19914:7026 1:N:0:165
ATCTCTATCTCCTAAAAACCTGTTTAGATTTGGAGATAGACCTTCAGGTTTTTCATCATTTTCTGCATGAATTATACATTGACCACGTTCCAGCGTGGTCAGTTTGCAGCATTCTGTTATTTTGTTTGACAGAGTGTCTTGTTGAGAACATATGTAGGACATGATTTTTTCCTGCAACAGGGAAAATAAAGTATAAGTTTTAAAGATTTATTCTTTAATAAAGGATCTCAAAGCCAGCTTTAGAAAAAGGA
+
BBBBBFFFFFFFGGGGGGGGGGHHHHHHHHHHHHHHHHHHGHHHHHHGHHHGGHHHHHHHHHHHHGHHHGHHHHHHHHHHHHGHHHGHHHHHHHGFGGGHHHHHHGHHHHHHHHHHHHHHHHHHHHHHHHGHHHFGFHHHHGHHHHHHHHHHHHHFHHHHHHHHHHHHHGHHHHHHHHHGHGGGHHHHHHHHHGHHHHHHHGHHHHHHHHHHHHHHHHHHHHHHHHHHHGHHHHHHHGHHHHFHFCFHGGH
@M05620:45:000000000-G6HP7:1:1101:13020:7030 1:N:0:165
ATCTCTATCTCCTAAAAACCTGTTTAGATTTGGAGATAGACCTTCAGGTTTTTCATCATTTTCTGCATGAATTATACATTGACCACGTTCCAGCGTGGTCAGTTTGCAGCATTCTGTTATTTTGTTTGACAGAGTGTCTTGTTGAGAACATATGTAGGACATGATTTTTTCCTGCAACAGGGAAAATAAAGTATAAGTTTTAAAGATTTATTCTTTAATAAAGGATCTCAAAGCCAGCTTTAGAAAAAGGA
+
CCCCCFFFFFFFGGGGGGGGGGHHHHHHHHHHHHHHHHHHHHHHHHHHHHHGGHHHHIHHHHHHIHHHHHHHHHHHHHHHHHHHHHGHHHHHHHGGGGHHHHHHHHHHHHHHHHHHHHHHHHHHHHHHHHHHHHHHHHHHHHHHHHHHHHHHHHHHHHHHHHHHHHHHHGHHHHHHHHHHHGGHHHHHHHHHHHHHHGHHHHHGHHHHHHHHHHHHHHHHHHHHHHHHHHHHHHHHHGHHHHHHHHHHGGH
@M05620:45:000000000-G6HP7:1:1101:7059:7030 1:N:0:165
ATCTCTATCTCCTAAAAACCTGTTTAGATTTGGAGATAGACCTTCAGGTTTTTCATCATTTTCTGCATGAATTATACATTGACCACGTTCCAGCGTGGTCAGTTTGCAGCATTCTGTTATTTTGTTTGACAGAGTGTCTTGTTGAGAACATATGTAGGACATGATTTTTTCCTGCAACAGGGAAAATAAAGTATAAGTTTTAAAGATTTATTCTTTAATAAAGGATCTCAAAGCCAGCTTTAGAAAAAGGA
+
BCCCCFFFFFFFGGGGGGGGGGHHHHHHHHHHHHHHHGHHHHHHHHHHHHHGGHHHHHIHIIIIHHHHHGHHHHHHHHEHHHHHHHGHGHHHHHGGGGHHHHHHHHHHHHHHHHHHHHHHHHHHHHHHHGGHHHHHHHHHHHHHHHGHHHHHHHHHHHHHHHHHHHHHGGHHHHHHHHHHHGGHHGHHHHHGHHHHHHHHHHHHHHHHHHHHHHHHHHHGHHHGHHHHHGHGHHHHHGHHHHHFHHHHGGH
@M05620:45:000000000-G6HP7:1:1101:12809:7034 1:N:0:165
CATCCTGACCCTGAAGTACCCCATTGAGCATGGCATCGTCACCAACTGGGACGACATGGAGAAGATCTGGCACCACACCTTCTACAACGAGCTGCGCGTGGCCCCGGAGGAGCACCCAGTGCTGCTGACCGAGGCCCCCCTGAACCCCAAGGCCAACAGAGAGAAGATGACTCAGGTGAGGCTCGGCCGACGCCCGTGCTCCTCCCGTCCTTTCCCCAGTCATTTTCTGCCCGGCTTGATTTCTGACATTA
+
A?ABBFFBFFFFGBGEFFGGGGGHHGHHHFHFHGCHHFGEHGHHEGGHHHHHGGGGGFHHHHHHFHGHGHHHHGGHEGGHHHHFHHFHGGFGGGHGGGGC/EGGGGG/<DDFEHHHGFEGHHHGGHGHHGCGGGCGGGGGGFHHHHGG?:C:G...;CGGGBEGBB9FF9FGGGGGGGG.FEFGBBEFB-B;;@B-9AD?FFFFFF?;AA?;FFFFFB.BF/BBFFFFFFFED?@BBBF/BFBB;/9/FF/
@M05620:45:000000000-G6HP7:1:1101:18945:7042 1:N:0:165
AAACCAAGCAGACACTCACCGCTCCCTCGCCACAGGCCAATAGTTTGTCCTCACTGAGTTGGCAACAAGTGGCTGCTGTGGCTGCCATTTTTCTGGTGATGGCCATCAGCTCCGACGAGGTCAGCTGGGGGGCTTTCTTTGTGTAAGCAACGAGAAACCTGAAAGAAGCATTTTTTAACTAAGTCCTGCTGAGTCATTCATGAGTTTTTAGCCGCCTTGCTTCTTCTCACAGACTCTCTACTCTCATGCCA
+
BCBCCBCFCFFFGGGGGGGGGGGGGGHHGGGGGHHHGGHHHHHHHHHHHHHHHHHHHHGHHHHGHHHHHGHHGHGGHHHHHHHGGHHHHHHHHHHHHHGHHHHHHHHHHHHHHGGGGGGGGHHHHHHHGGGGGGGGGGGGGGGGGFFFFFFFFFFFFFFFFFFFFFFFFFFFFFFFFFFFFFFFFFFFFFFFFFFFFFFFFFFFFFFFFFFFFFFFFFFFFFFFFFFFFFFFFFFFFFFFFFFFFFFFFFF
@M05620:45:000000000-G6HP7:1:1101:10563:7050 1:N:0:165
ATCTCTATCTCCTAAAAACCTGTTTAGATTTGGAGATAGACCTTCAGGTTTTTCATCATTTTCTGCATGAATTATACATTGACCACGTTCCAGCGTGGTCAGTTTGCAGCATTCTGTTATTTTGTTTGACAGAGTGTCTTGTTGAGAACATATGTAGGACATGATTTTTTCCTGCAACAGGGAAAATAAAGTATAAGTTTTAAAGATTTATTCTTTAATAAAGGATCTCAAAGCCAGCTTTAGAAAAAGGA
+
CDCDDFFFFFFFGGGGGGGGGGHHHHHHHHHHHHHHHHHHHHHHHHHHHHHGGHHHHHHHHHIIHHHHHHHHHHHHHHHHHHHHHHGHHHHHHHGGGGHHHHHHHHHGHHHHHHHHHHHHHHHHHHHHHHHHHHHHHHHHHHHHHHHHHHHHHHHHHHHHHHHHHHHHHGHHHHHHHHHHHGGHHHHHHHHHHHHHHHHHHHHHHHHHHHHHHHHHHHHHHHHHHHGHHGHHHHHHHGHHHHHHHHHHGGH
@M05620:45:000000000-G6HP7:1:1101:12802:7051 1:N:0:165
CATCCTGACCCTGAAGTACCCCATTGAGCATGGCATCGTCACCAACTGGGACGACATGGAGAAGATCTGGCACCACACCTTCTACAACGAGCTGCGCGTGGCCCCGGAGGAGCACCCAGTGCTGCTGACCGAGGCCCCCCTGAACCCCAAGGCCAACAGAGAGAAGATGACTCAGGTGAGGCTCGGCCGACGCCCGTGCTCCTCCCGTCCTTTCCCCAGTCATTTTCTGCCCGGCTTGATTTCTGACATTA
+
CCCCCFFFFFFFGGGGGGGGGGGHHHHHHHHHHHHHHGHHHGHHHGHHHHHHGGGGGHHHHHHHHHHHHHHHHGHHHGGHHHHHHHHHGGGGGHHGGGGGGGHHGGGGGGGGHHHHGGHHHHHHHHHHHHGGGGGGGGGGGGHHHHGGGGHGHHGGGGGGGGGGGGGGGGGGGGGGGGGGGGGGFFFFFFFFFFFFCDFFFFFFFFFEFFFFFFFFFFFFFFFFFFFFFFFFFFFFFF9FFFFFFFFFFF0
@M05620:45:000000000-G6HP7:1:1101:5419:7057 1:N:0:165
CATCCTGACCCTGAAGTACCCCATTGAGCATGGCATCGTCACCAACTGGGACGACATGGAGAAGATCTGGCACCACACCTTCTACAACGAGCTGCGCGTGGCCCCGGAGGAGCACCCAGTGCTGCTGACCGAGGCCCCCCTGAACCCCAAGGCCAACAGAGAGAAGATGACTCAGGTGAGGCTCGGCCGACGCCCGTGCTCCTCCCGTCCTTTCCCCAGTCATTTTCTGCCCGGCTTGATTTCTGACATTA
+
CCCCCFFFFFFFGGGGGGGGGGGHHHHHHHHHHHHHHGHHHGHHHGHHHHHHGGGGGHHHHHHHHHHHHHHHHGHHHGGHHHHHHHHHGGGGGHHGGGGGGGHHGGGGGGGGHHHHGGHGHHHHHHHHHHGGGGGGGGGGGGHHHHGGGGHGHHGGGGGGGGGGGGGGGGGGGGGGGGGGGGGGFFFFFFCFFFFFDFFFFFFFFFFEFFFFFFFFFFFFFFFFFFFFFFFFFFFFFFFFFFFFFFFFFF/
@M05620:45:000000000-G6HP7:1:1101:19917:7065 1:N:0:165
AAACCAAGCAGACACTCACCGCTCCCTCGCCACAGGCCAATAGTTTGTCCTCACTGAGTTGGCAACAAGTGGCTGCTGTGGCTGCCATTTTTCTGGTGATGGCCATCAGCTCCGACGAGGTCAGCTGGGGGGCTTTCTTTGTGTAAGCAACGAGAAACCTGAAAGAAGCATTTTTTAACTAAGTCCTGCTGAGTCATTCATGAGTTTTTAGCCGCCTTGCTTCTTCTCACAGACTCTCTACTCTCATGCCA
+
CDDDDCDFCFFFGGGGGGGGGGGGGGHHGGGGGHHHGGHHHHHHHHHHHHHHHHHHHHHHHHHHHHHHHHHHGHGGHHHHHHHGGHHHHHHHHHHHHHHHHHHHHHHHHHHHHGGGGGGGGHHHHHHHGGGGGGGGGGGGGGGGGGFFFFFFFFFFFFFFFFFFFFFFFFFFFFHFFFFHHFFFFHHFFFFFFFFFFFFFFFEFFFFFFFFFFFFFFFFFFHHFHHHFFFFFFFFFFFFFFFFFFFFFFFF
@M05620:45:000000000-G6HP7:1:1101:26234:7065 1:N:0:165
AAACCAAGCAGACACTCACCGCTCCCTCGCCACAGGCCAATAGTTTGTCCTCACTGAGTTGGCAACAAGTGGCTGCTGTGGCTGCCATTTTTCTGGTGATGGCCATCAGCTCCGACGAGGTCAGCTGGGGGGCTTTCTTTGTGTAAGCAACGAGAAACCTGAAAGAAGCATTTTTTAACTAAGTCCTGCTGAGTCATTCATGAGTTTTTAGCCGCCTTGCTTCTTCTCACAGACTCTCTACTCTCATGCCA
+
BBBBBABFBFFFGGGGGGGGGGGCAFHHFGEEFHHHGGHHFFGGHFHHFHHHHHHHHHHHHGHGHHHFHGFHGHGGGFEGHHHFGHHGHFHGFHHHHHFHHHHHHHHHHHHHHFGGEGGGGHHHHHHHG?DGGGGGGFGGGGGGGGFFFFFFFFFFFFFFFFFFFFFFFFFFFFFFFFFFFFFFFFFFFFFFFBFFFFFFFFFFFFFFFFFBFDFFFFFFFFFFFFFBFFFFFFFFFFFFBFFFFFFFBFB
@M05620:45:000000000-G6HP7:1:1101:12661:7067 1:N:0:165
AAACCAAGCAGACACTCACCGCTCCCTCGCCACAGGCCAATAGTTTGTCCTCACTGAGTTGGCAACAAGTGGCTGCTGTGGCTGCCATTTTTCTGGTGATGGCCATCAGCTCCGACGAGGTCAGCTGGGGGGCTTTCTTTGTGTAAGCAACGAGAAACCTGAAAGAAGCATTTTTTAACTAAGTCCTGCTGAGTCATTCATGAGTTTTTAGCCGCCTTGCTTCTTCTCACAGACTCTCTACTCTCATGCCA
+
DCDDDDDFDFFFGGGGGGGGGGGGGGHHGGGGGHHHGGHHHHHHHHHHHHHHHHHHHHHHHHHHHHHHHHHHGHGGHHHHHHHGGHHHHHHHHHHHHHHHHHHHHHHHHHHHHGGGGGGGGHHHHHHHGGGGGGGGGGGGGGGGGGFFFFFFFFFFFFFFFFFFFFFFFFFFFFHFFFFFHFFFFFFFFFFFFFFFFFFFFFFFFFFFFFFFFFFFFFFFFFFFFFFFFFFFFFFFFFFFHFFFFFFFFFF
@M05620:45:000000000-G6HP7:1:1101:12807:7068 1:N:0:165
CATCCTGACCCTGAAGTACCCCATTGAGCATGGCATCGTCACCAACTGGGACGACATGGAGAAGATCTGGCACCACACCTTCTACAACGAGCTGCGCGTGGCCCCGGAGGAGCACCCAGTGCTGCTGACCGAGGCCCCCCTGAACCCCAAGGCCAACAGAGAGAAGATGACTCAGGTGAGGCTCGGCCGACGCCCGTGCTCCTCCCGTCCTTTCCCCAGTCATTTTCTGCCCGGCTTGATTTCTGACATTA
+
ABBBBFFFFFFFGGGGGGGGGGGHHHHGHHHHHHHHHGHHHGHHHGHHHHGCFGGGGHHHHHHHHGHHHHHHHGHHHGGHGHHHHHHHGGGGGHHGGGGGGGHHGGGGGGGGHHHHGGHHHHHHHHHGHHGGGGGGGGGGGGHHHHGGGEHGHHGGGGGGGGGGGGGGGFGGGGGGGGGGGGGFFFFFFFFFFCAFDFFFFFFFBEFFFFFFFFFFFFDBFEFFFFFFFFFFFFFFFFFFFF9FFBFFFF/
@M05620:45:000000000-G6HP7:1:1101:5436:7072 1:N:0:165
CATCCTGACCCTGAAGTACCCCATTGAGCATGGCATCGTCACCAACTGGGACGACATGGAGAAGATCTGGCACCACACCTTCTACAACGAGCTGCGCGTGGCCCCGGAGGAGCACCCAGTGCTGCTGACCGAGGCCCCCCTGAACCCCAAGGCCAACAGAGAGAAGATGACTCAGGTGAGGCTCGGCCGACGCCCGTGCTCCTCCCGTCCTTTCCCCAGTCATTTTCTGCCCGGCTTGATTTCTGACATTA
+
ABCCCFBFFFFFGGGGGFGGGGGHHBH4GHHHGGHHHGHHHGHHHGHHHHHHGGGGGHHHHHHFHHHHHFHHHGHHHGGHHHHHHHHHGGGGGHHEGGGGGEHHGEDGGGDCGHHHGGEFHHHHHHGHHHFGFGGGGGGGGCGHHHGGGGAEGHFGGFCGGGFGFGGGGGGGGGFEGBFFGEEGFFFFFFFDAFF@B.;AFFFFFF.;DFAFFFFFFFAFF/FFFFFF;BFF.:@BF-AFFFFF;;BFFF/
@M05620:45:000000000-G6HP7:1:1101:19938:7074 1:N:0:165
AAACCAAGCAGACACTCACCGCTCCCTCGCCACAGGCCAATAGTTTGTCCTCACTGAGTTGGCAACAAGTGGCTGCTGTGGCTGCCATTTTTCTGGTGATGGCCATCAGCTCCGACGAGGTCAGCTGGGGGGCTTTCTTTGTGTAAGCAACGAGAAACCTGAAAGAAGCATTTTTTAACTAAGTCCTGCTGAGTCATTCATGAGTTTTTAGCCGCCTTGCTTCTTCTCACAGACTCTCTACTCTCATGCCA
+
AAABBAAFBFFFGGGGGGGFGGGGGFHHGGGEGHHHCGFGHFHHHHHHGHHHHHHHHFHHHFFHHHHHHGHHFFFGHHHHGHFGGHHHHHHHHHHHHHHHHHHHGHHHHHHHHEGGCEDCDGHHHHHHGGGGGGGGGGGGFGGGFFFFFFFFFFFDFFFFFFFFFFFFFFFFFFFFFFFFFFFFFFFFFFFFFBFFFFFF/FFFFFFFFEFFFDACFDFFFFFFFFFFFFFFFFFFFFFFFFFFFFFBFF/
@M05620:45:000000000-G6HP7:1:1101:12676:7080 1:N:0:165
AAACCAAGCAGACACTCACCGCTCCCTCGCCACAGGCCAATAGTTTGTCCTCACTGAGTTGGCAACAAGTGGCTGCTGTGGCTGCCATTTTTCTGGTGATGGCCATCAGCTCCGACGAGGTCAGCTGGGGGGCTTTCTTTGTGTAAGCAACGAGAAACCTGAAAGAAGCATTTTTTAACTAAGTCCTGCTGAGTCATTCATGAGTTTTTAGCCGCCTTGCTTCTTCTCACAGACTCTCTACTCTCATGCCA
+
ABABCABFCFFFGGGGGGGGGGGGGGHHGGGGGGHHGGHHHGHHHHHHHHHGHHHHHHGHHHHHHHHHHFHHGHGGHHHHHHHGGHHHHHHHHHHHHHHHHHHHHHHHHHHHHGGGGGGGFHHHHHHHGGGGGGGGGGGGGGGGGGFFFFFFFFFFFFFFFFFFFFFFFFFFFFFFFFFFFFFFFFFFFFFFFBFFFFFFFFFFFFFFFFFFFFFFFFFFFFFFFFFFFFFFFFFFFFFFFFFFFFFFFFB
@M05620:45:000000000-G6HP7:1:1101:5890:7082 1:N:0:165
AGATTACTGCAACAGTTCCCCCTGGACCTGGAAAAGTTTCTTGCCTGGCTTACAGAAGCTGAAACAACTGCCAATGTCCTACAGGATGCTACCCGTAAGGAAAGGCTCCTAGAAGACTCCAAGGGAGTAAAAGAGCTGATGAAACAATGGCAAGTAAGTCAGGCATTTCCGCTTTAGCACTCTTGTGGATCCAATTGAACAATTCTCAGCATTTGTACTTGTAACTGACAAGCCAGGGACAAAACAAAGAT
+
?AAABFFFFFFFGGGGGGGGGGGFHHFHHGHFGHHHHHHHHHHHHHHHHHHHHGHHHHHHHGHFHHEHHHHHHHHGGGHHHHHHHFHHHHGHHHFFGGGHGHHHHHHHGHHHGDFFGHHHHGHGGEGFHHHHHGHHHHFHHHGHHGHHHHHHHGHHHHHFHHHHFHHHHHGGGGGFHHGHHHHHHHHGBGGHFHHGH=BCHHHHHHHHHBDGHHHHHGHHHHGFHHHFGHFHGGGFGGEGEGGGGGGGGGG
@M05620:45:000000000-G6HP7:1:1101:19920:7083 1:N:0:165
AAACCAAGCAGACACTCACCGCTCCCTCGCCACAGGCCAATAGTTTGTCCTCACTGAGTTGGCAACAAGTGGCTGCTGTGGCTGCCATTTTTCTGGTGATGGCCATCAGCTCCGACGAGGTCAGCTGGGGGGCTTTCTTTGTGTAAGCAACGAGAAACCTGAAAGAAGCATTTTTTAACTAAGTCCTGCTGAGTCATTCATGAGTTTTTAGCCGCCTTGCTTCTTCTCACAGACTCTCTACTCTCATGCCA
+
CCBCCCCFCFFFGGGGGGGGGGGGGGHHGGGGGHHHGGHHHHHHHHHHHHHHHHHHHHGHHHHHHHHHHGHHGHGGHHHHHHHGGHHHHHHHHHHHHHHHHHHHHHHHHHHHHGGGGGGGGHHHHHHHGGGGGGGGGGGGGFGGGGFFFFFFFFFFFFFFFFFFFFFFFFFFFFFFFFFFFFFFFFFFFFFFFFFFFFFFFFFFFFFFFFFFFFFFFFFFFFFFFFFFFFFFFFFFFFFFFFFFFFFFFFF
@M05620:45:000000000-G6HP7:1:1101:10573:7084 1:N:0:165
AAACCAAGCAGACACTCACCGCTCCCTCGCCACAGGCCAATAGTTTGTCCTCACTGAGTTGGCAACAAGTGGCTGCTGTGGCTGCCATTTTTCTGGTGATGGCCATCAGCTCCGACGAGGTCAGCTGGGGGGCTTTCTTTGTGTAAGCAACGAGAAACCTGAAAGAAGCATTTTTTAACTAAGTCCTGCTGAGTCATTCATGAGTTTTTAGCCGCCTTGCTTCTTCTCACAGACTCTCTACTCTCATGCCA
+
CCCCCBCFCFFFGGGGGGGGGGGGGGHHGGGGGHHHGGHHHHHHHHHHHHHHHHHHHHHHHHHHHHHHHGHHGGGGHHHHHHGGGHHHHHHHHHHHHHHHHHHHHHHHHHHHHGGGGGFGFHHHHHHHGGGGGGGGGGGGGGGGGGFFFFFFFFFFFFFFFFFFFFFFFFFFFFFFFFFFFFFFFFFFFFFFFFFFFFFFFFFFFFFFFFFFFFFFFFFFFFFFFFFFFFFFFFFFFFFFFFFFFFFBFF9
@M05620:45:000000000-G6HP7:1:1101:5909:7089 1:N:0:165
AGATTACTGCAACAGTTCCCCCTGGACCTGGAAAAGTTTCTTGCCTGGCTTACAGAAGCTGAAACAACTGCCAATGTCCTACAGGATGCTACCCGTAAGGAAAGGCTCCTAGAAGACTCCAAGGGAGTAAAAGAGCTGATGAAACAATGGCAAGTAAGTCAGGCATTTCCGCTTTAGCACTCTTGTGGATCCAATTGAACAATTCTCAGCATTTGTACTTGTAACTGACAAGCCAGGGACAAAACAAAGAT
+
BBBCCFFFFFFFGGGGGGGGGGGGHHHHHHHGHHHHGHHHHHHHHHHHHHHHHHHHHHHHHHHHHHHHHHHHHHHHHHHHHHHHHHHFHHHHHHGGGGHHHHHHHHHHGHHHHHHHHHHHHHHGGGGGHHHHHGHHHHHHHHHGHHHHHHHHHGHHGHHHHHHHHHHHHHGGGGGHHHHHHHHHHHHGHHHHHHHHHHHHHHHHHHHHHHGHHHHHHHHGHGHGHHHHHFHHHGGGGGGGGGGGGGGGGGF
@M05620:45:000000000-G6HP7:1:1101:10555:7091 1:N:0:165
AAACCAAGCAGACACTCACCGCTCCCTCGCCACAGGCCAATAGTTTGTCCTCACTGAGTTGGCAACAAGTGGCTGCTGTGGCTGCCATTTTTCTGGTGATGGCCATCAGCTCCGACGAGGTCAGCTGGGGGGCTTTCTTTGTGTAAGCAACGAGAAACCTGAAAGAAGCATTTTTTAACTAAGTCCTGCTGAGTCATTCATGAGTTTTTAGCCGCCTTGCTTCTTCTCACAGACTCTCTACTCTCATGCCA
+
BBBBBBBFBFFFGGGGGGGGGGGGGGHHGGGGGHHHGGHHHHHHHHHHHHHHHHHHHHGGHHHGHHHHHHHHGHGGHHHHHHHGGHFHHHHHHHHHHHHHHHHHHHHHHHHHHGGGGGGGGHHHHHHHGGGGGGGGGGGGGGGGGGFFFFFFFFFFFFFFFF9FFFFFFFFFFFFFFFFFFFFFFFFFFFFFFFFFFFFFFFFFFFFFFFFFFFFFFFFFFFFFFFFFFFFFFFFFFFFFFFFFFFFFFFF
@M05620:45:000000000-G6HP7:1:1101:11349:7092 1:N:0:165
ATCTCTATCTCCTAAAAACCTGTTTAGATTTGGAGATAGACCTTCAGGTTTTTCATCATTTTCTGCATGAATTATACATTGACCACGTTCCAGCGTGGTCAGTTTGCAGCATTCTGTTATTTTGTTTGACAGAGTGTCTTGTTGAGAACATATGTAGGACATGATTTTTTCCTGCAACAGGGAAAATAAAGTATAAGTTTTAAAGATTTATTCTTTAATAAAGGATCTCAAAGCCAGCTTTAGAAAAAGGA
+
BBBBBFFFFFFFGGGGGGGGGGHHGHFHHHHHHGFGHFHHFGHHHHHHHHHFFHHHHHFHHHHHGHHFHFGHHHHHHHGHGHHHHHGHHHFFGHGGGGHHHHHHHHFHHFHHHHHHHHHFHHHHGGHHHHHHHHGGHHHHHGHHHHHHHHHHHHHHHHHHHHHHHHHHHFHHHHGHHHHHHGGHHFGHHHHGHHHFG>GHHHFHHHHHHHHHHHHHHFGHHHHHGHHHHHHHHHHHHGHHHHHHHHHHGGG
@M05620:45:000000000-G6HP7:1:1101:19986:7120 1:N:0:165
CATCCTGACCCTGAAGTACCCCATTGAGCATGGCATCGTCACCAACTGGGACGACATGGAGAAGATCTGGCACCACACCTTCTACAACGAGCTGCGCGTGGCCCCGGAGGAGCACCCAGTGCTGCTGACCGAGGCCCCCCTGAACCCCAAGGCCAACAGAGAGAAGATGACTCAGGTGAGGCTCGGCCGACGCCCGTGCTCCTCCCGTCCTTTCCCCAGTCATTTTCTGCCCGGCTTGATTTCTGACATTA
+
AABBBFFFFFFFGGGGGGGGGGGHHHFHHHHGHHHHHGHHHGHFHGHHHHHHGGGGGHHHHHHHGHHHDGHHHGHHHGGHHHHHHHGHGGGGGHHGGGEGGFHHGGGCFGGGHHHHGGHFHHHGHHHFHHGGGGGGGGGGGEHHGHGGGGHGHHGEFGGGGGFEFFFFFGGGGGGGGFGF?EFGFFFFFFFFFFFFFFFFFFFFFFFADADFFFFFFFFFFFFFFFFFFFFFDCFF@AABFFFFFBFFFF/
@M05620:45:000000000-G6HP7:1:1101:23206:7123 1:N:0:165
ATCTCTATCTCCTAAAAACCTGTTTAGATTTGGAGATAGACCTTCAGGTTTTTCATCATTTTCTGCATGAATTATACATTGACCACGTTCCAGCGTGGTCAGTTTGCAGCATTCTGTTATTTTGTTTGACAGAGTGTCTTGTTGAGAACATATGTAGGACATGATTTTTTCCTGCAACAGGGAAAATAAAGTATAAGTTTTAAAGATTTATTCTTTAATAAAGGATCTCAAAGCCAGCTTTAGAAAAAGGA
+
>AAABFDFFFFFGGGGGCEGGGGGHGHBGHHHFFCHHFHHHHGHHEHGHHHGGH5GHBGGHHHHHHFHHGAGEFFBHBHHHBGH3GEHHHHFFHGGGGHHHHHHHHFHGHHHHHGFHGHHHHHHFGHHEGGHHHHHHHHHGHHH4FH4GHHHHGGHGHGHHHGFHHHHGGHHHGGGBGHHHGGFGHF<DGGHGHBGFHHHHFB1FFFHHDGHHHHHGDGG0=DGEGHHHHF0DBHGHGHHHE0CGFCC..:
@M05620:45:000000000-G6HP7:1:1101:21589:7125 1:N:0:165
TACCTGTACTGGGGAAGCAATCGCCATTCCTACCCTAAAGATCGGAAGAGCACACGTCTGAACTCCAGTCACGTCGACGCATCTCGTATGCCGTCTTCTGCTTGAAAAAAAAACACAAATTATTTTGCACCTACTTTCTTTGTTCTACCCACTTTCTTCCCTACATTTTTCCATCCCACTTATACCACGCTACACATGTCACCCACTGTCTATTTTCATCCCTTCTCTCTCCTCCCTCGTGCTCCACCTTC
+
CCCCCFFFFFFFGGFEGGGGGGGGGGGHHHHHHHHHHBEGGFHHGGGGHHHHHHHGFGHGHHHHHHGHHHHHGFG@EEGGGAEHHHGGHFGHGEEHFFHHHGHHFFEGAE@C//?0/?02>22221111100?0?1??11111011=1<<1<0111100<<=0./00=00/<000::0;.0:00;000....;0/00009009;.:.000;;;0009;;;0.00/00/9/://99..:-;..:///;..//
@M05620:45:000000000-G6HP7:1:1101:23189:7130 1:N:0:165
ATCTCTATCTCCTAAAAACCTGTTTAGATTTGGAGATAGACCTTCAGGTTTTTCATCATTTTCTGCATGAATTATACATTGACCACGTTCCAGCGTGGTCAGTTTGCAGCATTCTGTTATTTTGTTTGACAGAGTGTCTTGTTGAGAACATATGTAGGACATGATTTTTTCCTGCAACAGGGAAAATAAAGTATAAGTTTTAAAGATTTATTCTTTAATAAAGGATCTCAAAGCCAGCTTTAGAAAAAGGA
+
CCDDDFFFFFFFGGGGGGGGGGHHHHHHHHHHHHHHHHHHHHHHHHHHHHHGGHHHHIHHHHHHIHHHHHHHHHHHHHHHHHHHHHGHHHHHHHGGGGHHHHHHHHHHHHHHHHHHHHHHHHHHHHHHHHHHHHHHHHHHHHHHGHHHHHHHHHHHHHHHHHHHHHHHHGHHHHHHHHHHHGGHHHHHHHHHHHHHHHHHHHHHHHHHHHHHHHHHHHHHHHHHHHHHHHHHHHHHHGHHHHHGHHHHGGH
@M05620:45:000000000-G6HP7:1:1101:19975:7139 1:N:0:165
CATCCTGACCCTGAAGTACCCCATTGAGCATGGCATCGTCACCAACTGGGACGACATGGAGAAGATCTGGCACCACACCTTCTACAACGAGCTGCGCGTGGCCCCGGAGGAGCACCCAGTGCTGCTGACCGAGGCCCCCCTGAACCCCAAGGCCAACAGAGAGAAGATGACTCAGGTGAGGCTCGGCCGACGCCCGTGCTCCTCCCGTCCTTTCCCCAGTCATTTTCTGCCCGGCTTGATTTCTGACATTA
+
DEEEEFFFFFFFGGGGGGGGGGGHHHHHHHHHHHHHHGHHHGHHHGHHHHHHGGGGGHHHHHHHHHHHHHHHHGHHHGGHHHHHHHHHGGGGGHHGGGGGGGHHGGGGGGGGHHHHGGHHHHHHHHHHHHGGGGGGGGGGGGHHHHGGGGHGHHGGGGGGGGGGGGGGGGGGGGGGHGGGGGGGFFFFFFFFFFFFDFFFFFFFFFFEDFFFFFFFFFFFFFFFFFFFFFFFFFFFFFFFFFFFFFFFFF1
@M05620:45:000000000-G6HP7:1:1101:24239:7141 1:N:0:165
AGATTACTGCAACAGTTCCCCCTGGACCTGGAAAAGTTTCTTGCCTGGCTTACAGAAGCTGAAACAACTGCCAATGTCCTACAGGATGCTACCCGTAAGGAAAGGCTCCTAGAAGACTCCAAGGGAGTAAAAGAGCTGATGAAACAATGGCGAGTAAGTCAGGCATTTCCGCTTTAGCACTCTTGTGGATCCAATTGAACAATTCTCAGCATTTGTACTTGTAACTGACAAGCCAGGGACAAAACAAAGAT
+
BBBCCFFFFFFFGGGGGGGGGGGGHHHHHHHHHHHHGHHHHHHHHHHHHHHHHHHHHHHHHHHHHHHHHHHHHHHHHHHHHHHHHHHHHHHHHHGGGGHHHHHHHHHHGHHHHHHHHHHHHGHGGHGGHHHHHGHHHHHHHHHHHHHHHHH/EGGHHHHHHHHHHHHHHHGGGGGHHHHHHHHHHHHGHHHHHHHHHHGHHHHHHHHHHHHHHHHHHHHHHHHGHHGGGGGGGGGGGGGGGGGGGGGGGGG
@M05620:45:000000000-G6HP7:1:1101:24236:7162 1:N:0:165
AGATTACTGCAACAGTTCCCCCTGGACCTGGAAAAGTTTCTTGCCTGGCTTACAGAAGCTGAAACAACTGCCAATGTCCTACAGGATGCTACCCGTAAGGAAAGGCTCCTAGAAGACTCCAAGGGAGTAAAAGAGCTGATGAAACAATGGCGAGTAAGTCAGGCATTTCCGCTTTAGCACTCTTGTGGATCCAATTGAACAATTCTCAGCATTTGTACTTGTAACTGACAAGCCAGGGACAAAACAAAGAT
+
AB@AAFFFFFBFGGGGGGGGGGGGHHHHHHHHHHHHHHHHHHHHHHHHHHHHHHHHHHHHHHHHHHGHHHHHHHHHHHHGHHHHHHHHHHHHHHGGGFHGHHHHHHHHGHHHHHHHHHHHHHHGGHGGHHHHHGHHHHHHHHFHHHHHHHHGGGDHHHHHHHEHHHHHHHCGGGGHBGGHHHHHHHHGHHHHHBHHHHFFHHHHHHGHEHGHHHHHHGHFFGCGHHGFGGGGGGGGEGGGFCCFFGEGFF;
@M05620:45:000000000-G6HP7:1:1101:26814:7165 1:N:0:165
AAACCAAGCAGACACTCACCGCTCCCTCGCCACAGGCCAATAGTTTGTCCTCACTGAGTTGGCAACAAGTGGCTGCTGTGGCTGCCATTTTTCTGGTGATGGCCATCAGCTCCGACGAGGTCAGCTGGGGGGCTTTCTTTGTGTAAGCAACGAGAAACCTGAAAGAAGCATTTTTTAACTAAGTCCTGCTGAGTCATTCATGAGTTTTTAGCCGCCTTGCTTCTTCTCACAGACTCTCTACTCTCATGCCA
+
CCCCCCCFCFFFGGGGGGGGGGGGGGHHGGGGGHHHGGHGHGHHHHHHHHHHHHHHHHHHHGHHHHHHHGHHGHGGHHHHHHHGGHHHHHHHHHHHHHHHHHHHHHHHHHHHHGGGGGGGGHHHHHHHGGGGGGGGGGGGGGGGGGFFFFFFFFFFFFFFFFFFFFFFFFFFFFFFFFFFFFFFFFFFFFFFFFFFFFFFFFFFFFFFFFFFFFFFFFFFFFFFFFFFFFFFFFFFFFFFFFFFFFFFFFF
@M05620:45:000000000-G6HP7:1:1101:19525:7173 1:N:0:165
ATCTCTATTCCTAAAAACCTGTTTAGATTTGGAGATAGACCTTCAGGTTTTTCATCATTTTCTGCATGAATTATACATTGACCACGTTCCAGCGTGGTCAGTTTGCAGCATTCTGTTATTTTGTTTGACAGAGTGTCTTGTTGAGAACATATGTAGGACATGATTTTTTCCTGCAACAGGGAAAATAAAGTATAAGTTTTAAAGATTTATTCTTTAATAAAGGATCTCAAAGCCAGCTTTAGAAAAAGGAA
+
AAABBFFFFFFFGGGGGGGGGGHHBGGHHHHHHHGHHHHHHHHHHHHHHHGGHHHHHHHHHHHHHGHHGHHHHHHHHHHHHHHHHGHHHHHFHGFGFHHHHHHHHHEGHHHHHHHHHHHHHHGHHHHGHHHHHHHHHHHHHHHHGEGHHHHHHHHFGHHHHHHHHHHHGHHHDGHDHGHHGGHHHHHGH1?FG1DDFHHHGHHGFHHHHHHHHHHGDDDD0=<CGHHHHHHEGHHHGHHH0CFCGFFDFFH
@M05620:45:000000000-G6HP7:1:1101:19506:7178 1:N:0:165
ATCTCTATTCCTAAAAACCTGTTTAGATTTGGAGATAGACCTTCAGGTTTTTCATCATTTTCTGCATGAATTATACATTGACCACGTTCCAGCGTGGTCAGTTTGCAGCATTCTGTTATTTTGTTTGACAGAGTGTCTTGTTGAGAACATATGTAGGACATGATTTTTTCCTGCAACAGGGAAAATAAAGTATAAGTTTTAAAGATTTATTCTTTAATAAAGGATCTCAAAGCCAGCTTTAGAAAAAGGAA
+
ABCCCFFFFFFFGGGGGGGGGGHHFHHHHHHHHHHHHHHHHHHHHHHHHHGGHHHHHHIHHHHHHHHHHHHHHHHHHHHHHHHHHGHHHHHGHGGGGHHHHHHHHHHHHHHHHHHHHHHHHHHHHHHHHHHHHHHHHHHHHHHHHHHHHHHHHHHHHHHHHHHHHHHHGHHHHHHHHHHHGGHHHHHHHHHHHGGHHHHHGHHHHHHHHHHHHHHHHGGGHHGHHHHHHHHHHHHHGHHHBGHHHHHGDHH
@M05620:45:000000000-G6HP7:1:1101:11679:7181 1:N:0:165
ATCTCTATCTCCTAAAAACCTGTTTAGATTTGGAGATAGCCCTTCAGGTTTTTCATCATTTTCTGCATGAATTATACATTACCCACGTTCAAGCGGGGTCAGTTGGCAGCATTCTGTTATTTTGTTTGCAAGAGGGTCTTGTTGGGACCATATGTAGGCCATGATTTTTTCCTGCACCAGGAAAATTAAGGTATAGGTTTTAAAGATTAATTCTTTATTAAGGGATCTCAAAGCAGGCTTTGGAAAAAGGA
+
AAAAAFFFFFF1AGGGG1E1BBGGG331DG3G11010111B0FA01D1FGHGC02A22DHHDAA21A12F1F212222DA11BB1//B0B1221>/>///0>FH1111//0F>22>F>2FHH2BFHE012110B//<0B1<F10//?0//112211@111/011@FHHH-F1<11F100>E.<GH0/DH0<000D00;CH.<G000<G00<0:CHCH0:GF0C..9900;F00=//..CF/0/;CFG.C.;
@M05620:45:000000000-G6HP7:1:1101:26805:7182 1:N:0:165
AAACCAAGCAGACACTCACCGCTCCCTCGCCACAGGCCAATAGTTTGTCCTCACTGAGTTGGCAACAAGTGGCTGCTGTGGCTGCCATTTTTCTGGTGATGGCCATCAGCTCCGACGAGGTCAGCTGGGGGGCTTTCTTTGTGTAAGCAACGAGAAACCTGAAAGAAGCATTTTTTAACTAAGTCCTGCTGAGTCATTCATGAGTTTTTAGCCGCCTTGCTTCTTCTCACAGACTCTCTACTCTCATGCCA
+
BAABBBBFBFFFGGGGGGGGGGGGGGHHGGGGGHHHGGHHHHHHHHHHHHHHHHHHHHHHHHHHHHHGHGHHGHGGHHGHHHHFGHGHHHHHHHGHHHHHHHHHHHHHHHHHHGGGFGGCGHHHHHHHGGGGGGGGGGGGGGGGGGFFFFFFFFDDFFFFFFFFFFFFFFFFFFFFFFFFFFFFFFFFFFFFFFFFBFFFFFFB9FFFFFFFFDFFFFEFFFFFFFFFFFFFFFFFFFFFFFFFFFFBFFF
@M05620:45:000000000-G6HP7:1:1101:19020:7190 1:N:0:165
AGATTACTGCAACAGTTCCCCCTGGACCTGGAAAAGTTTCTTGCCTGGCTTACAGAAGCTGAAACAACTGCCAATGTCCTACAGGATGCTACCCGTAAGGAAAGGCTCCTAGAAGACTCCAAGGGAGTAAAAGAGCTGATGAAACAATGGCAAGTAAGTCAGGCATTTCCGCTTTAGCACTCTTGTGGATCCAATTGAACAATTCTCAGCATTTGTACTTGTAACTGACAAGCCAGGGACAAAACAAAGAT
+
BBABABFFBDFFFGFGGGGGFGG2GHHHHHAFHHHHHHHHFFHHHHHHGHHHFGFEGHFGGFGDGHHHHHHHHHHGFGGHHHHFFGHFFFHHFHGGGFHFHHHHFHHHGHHGGHHHHGHBGEEFG/EEHHHHHFHHHFFHHFFFHHHHFFFHGGHHFHFHHEFHHHHHDGAEGGEHGHHHHHGHHFFGHFHHHCGHHDD<DGHFHFHFGG0GFHGHHHHFFCFFHHF0GFHAEGGGGDEE.CBFFGGGGGF
@M05620:45:000000000-G6HP7:1:1101:19520:7190 1:N:0:165
ATCTCTATTCCTAAAAACCTGTTTAGATTTGGAGATAGACCTTCAGGTTTTTCATCATTTTCTGCATGAATTATACATTGACCACGTTCCAGCGTGGTCAGTTTGCAGCATTCTGTTATTTTGTTTGACAGAGTGTCTTGTTGAGAACATATGTAGGACATGATTTTTTCCTGCAACAGGGAAAATAAAGTATAAGTTTTAAAGATTTATTCTTTAATAAAGGATCTCAAAGCCAGCTTTAGAAAAAGGAA
+
BCCCCFFFFFFFGGGGGGGGGGHHFGHHHHHHGHHHHHHHHHHHHHHHHHGGHHHHHHHHHIHHIHHHHHHHHHHHHHHHHHHHHGHHHHHHHGGGGHHHHHHHHHHHHHHHHHHHHHHHHHHHHHHHHHHHHHHHHHHHHHHHHHGHHHHHHHHHHHHHHHHHHHHHGHHHHHHHHHHHGGHHHHHHHHGHHHHHHHHHGHHHHHHHHHHHHHHHGDGGGHFHGHHHHHHHHHHGGHHHCHHHHHGGGGH
@M05620:45:000000000-G6HP7:1:1101:8393:7200 1:N:0:165
ATCTCTATCTCCTAAAAACCTGTTTAGATTTGGAGATAGACCTTCAGGTTTTTCATCATTTTCTGCATGAATTATACATTGACCACGTTCCAGCGTGGTCAGTTTGCAGCATTCTGTTATTTTGTTTGACAGAGTGTCTTGTTGAGAACATATGTAGGACATGATTTTTTCCTGCAACAGGGAAAATAAAGTATAAGTTTTAAAGATTTATTCTTTAATAAAGGATCTCAAAGCCAGCTTTAGAAAAAGGA
+
CDDDDFFFFFFFGGGGGGGGGGHHHHHHHHHHHHHHHHHHHHHHHHHHHHHGGHHHHHHHHHIIHHHHHHHHHHHHHHHHHHHHHHGHHHHHHHGGGGHHHHHHHHHHHHHHHHHHHHHHHHHHHHHHHHGHHHHHHHHHHHHHHHHHHHHHHHHHHHHHHHHHHHHHHGHHHHHHHHHHHGGHHHHHHHHHHHHHHHHHHHHHHHHHHHHHHHHHHHHHHHHHHHHHHGHHHHHHHGHHHHHGHGHHGGH
@M05620:45:000000000-G6HP7:1:1101:12229:7202 1:N:0:165
CATCCTGACCCTGAAGTACCCCATTGAGCATGGCATCGTCACCAACTGGGACGACATGGAGAAGATCTGGCACCACACCTTCTACAACGAGCTGCGCGTGGCCCCGGAGGAGCACCCAGTGCTGCTGACCGAGGCCCCCCTGAACCCCAAGGCCAACAGAGAGAAGATGACTCAGGTGAGGCTCGGCCGACGCCCGTGCTCCTCCCGTCCTTTCCCCAGTCATTTTCTGCCCGGCTTGATTTCTGCCATTT
+
AABBBFFFFFFFGGGCGFGGGGGHHHFHHHHHFHFHGGHHFGHHEGHHHHHCEEGGGHHHHGFHGGHHFHHHHGHHEGGHHHHFHFHHGGGGGFHEGGFG?EGHGGCCCCDGHHHHGGGHHHHHHHF1FG/@@@DGGGGGGFHBHHGGCGHGHHEEE?BBCFE?FGFGGEFFGBFGG/0FGEEFFFFFF;DBADF-;..EFFFFFFD;;A.9BBFFF.AFFBFF/FFB/BFADB=D>FAFFFFFF/B/;F/
@M05620:45:000000000-G6HP7:1:1101:13005:7210 1:N:0:165
AGATTACTGCAACAGTTCCCCCTGGACCTGGAAAAGTTTCTTGCCTGGCTTACAGAAGCTGAAACAACTGCCAATGTCCTACAGGATGCTACCCGTAAGGAAAGGCTCCTAGAAGACTCCAAGGGAGTAAAAGAGCTGATGAAACAATGGCAAGTAAGTCAGGCATTTCCGCTTTAGCACTCTTGTGGATCCAATTGAACAATTCTCAGCATTTGTACTTGTAACTGACAAGCCAGGGACAAAACAAAGAT
+
AAABCFFFFFFDGGFBGGGGGGGGHHHHHHHHHHHHHHHHHHHHHHHHHHH3BFGHHHHHHHHHHHHHHHHHHHHHHHHHFGHHHHHHHHFGHHGGEFGGGHFHHHHHGHHHHHHHHHHHHGHGEEGFHGHHHGHHHHGHHGHHHHHHGHHHHGHHHHHHHHHHHHHHHHGGGGGHHHHHHHHHHHHGHHHHGGHHHFHGGGHHHHHFHHGHHHHHHFHHHHHHHHHHHHHHGGGGEGGGGFGGGGGGGGF
@M05620:45:000000000-G6HP7:1:1101:13027:7210 1:N:0:165
AGATTACTGCAACAGTTCCCCCTGGACCTGGAAAAGTTTCTTGCCTGGCTTACAGAAGCTGAAACAACTGCCAATGTCCTACAGGATGCTACCCGTAAGGAAAGGCTCCTAGAAGACTCCAAGGGAGTAAAAGAGCTGATGAAACAATGGCAAGTAAGTCAGGCATTTCCGCTTTAGCACTCTTGTGGATCCAATTGAACAATTCTCAGCATTTGTACTTGTAACTGACAAGCCAGGGACAAAACAAAGAT
+
BBBBBFFFDDBDGGFBFGGGGGGGFGHHHGHHHHHHBGHHHHHHHHHHHHH3BBGHHHHGHHHHHHHHHHHHHHHHHHHHEGHHHGHHHHDGHHGGEEHHHHHGHHGHGHHHHHHHHHHHHGHGEEGEHFHHHFHHHHGHGHGHHHHHGHHHHGHHHHHHHHHHHHHHHHGGGGGHHHHHHHHHHFHGGHHHGBGHHFHFFGHGHHHFGFHHHCGHHFGHHGHHHHHHHHHHHGGGEDFGGGGGGGGGGGB
@M05620:45:000000000-G6HP7:1:1101:12218:7221 1:N:0:165
CATCCTGACCCTGAAGTACCCCATTGAGCATGGCATCGTCACCAACTGGGACGACATGGAGAAGATCTGGCACCACACCTTCTACAACGAGCTGCGCGTGGCCCCGGAGGAGCACCCAGTGCTGCTGACCGAGGCCCCCCTGAACCCCAAGGCCAACAGAGAGAAGATGACTCAGGTGAGGCTCGGCCGACGCCCGTGCTCCTCCCGTCCTTTCCCCAGTCATTTTCTGCCCGGCTTGATTTCTGACATTA
+
CCCCCFFFFFFFGGGGGGGGGGGHHHGHHHHHHHHHHGHHHGHHHGHHHHHGGGGGGHHHHHHHHHHHHHHHHGHHHGGHHHHHHHHHGGGGGHHGGGFGGGHHGGGGGGGGHHHHGGHHHHHHHHHHHHGGGGGGGGGGGGHHHHGGAEHGHHGGGGGGGGGGFGGGGGGGGGGGGGGGGGGGFFFFFFFFFFFFBFDFFFFFFFFEFFDFFFFFFEFFFBFFFFFFFFFFFFFDDDFFFFFFFFFBFF0
@M05620:45:000000000-G6HP7:1:1101:12237:7228 1:N:0:165
CATCCTGACCCTGAAGTACCCCATTGAGCATGGCATCGTCACCAACTGGGACGACATGGAGAAGATCTGGCACCACACCTTCTACAACGAGCTGCGCGTGGCCCCGGAGGAGCACCCAGTGCTGCTGACCGAGGCCCCCCTGAACCCCAAGGCCAACAGAGAGAAGATGACTCAGGTGAGGCTCGGCCGACGCCCGTGCTCCTCCCGTCCTTTCCCCAGTCATTTTCTGCCCGGCTTGATTTCTGACATTA
+
BBBBBFFFFFFFGGGGGGGGGGFC5D5FG4G4444BFAG2GAG32AFB3GHG0AFG1GFAA3GEFGH5AF32FFFAFE1FGEG@GFFG>F1E133@E@F@??GEEEDD@CDAAGHHGGHGHHHHHHHGHGGGGGGGGGGGGGGHHHGGGGHGHHGGGGGGGGFGGGGFGGGGGGGGGGGGGGGGFFFFFFFFAFFF99DEFFFFFFFEDFDFFFFFFFFFFFFFFFFFFFFFDABCFFFFFFFFF;;BFF/
@M05620:45:000000000-G6HP7:1:1101:15315:7262 1:N:0:165
CATCCTGACCCTGAAGTACCCCATTGAGCATGGCATCGTCACCAACTGGGACGACATGGAGAAGATCTGGCACCACACCTTCTACAACGAGCTGCGCGTGGCCCCGGAGGAGCACCCAGTGCTGCTGACCGAGGCCCCCCTGAACCCCAAGGCCAACAGAGAGCAGATGACTCAGGTGAGGCTCGGCCGACGCCCGTGCTCCTCCCGTCCTTTCCCCCGTCATTTTCTGCCCCGCTTGATTTCTCACATTT
+
AAAAAFBFFFFFFCG1GDGGGG?HHB1B1FHFGHFHHEHHEEG1AEFHFHAHEGGGGHG1GHHBEFHFGHHCHFAGGGGHFHF2FHHHEEEEE1B>>E>E/EHFE@?<//CCHHFHGG/1<?DGDGHEHH/@GCCGCCGGGEHFHHGGEC..CCC.A.//9/C.;//FF09BBBF/C9C..;C.@?EB@-@-9@>9-;--;BFFFE--;AAFFB9BF-9AB-99/;///:9---;9A-A/9B/B/;99B:/
@M05620:45:000000000-G6HP7:1:1101:7099:7277 1:N:0:165
AAACCAAGCAGACACTCACCGCTCCCTCGCCACAGGCCAATAGTTTGTCCTCACTGAGTTGGCAACAAGTGGCTGCTGTGGCTGCCATTTTTCTGGTGATGGCCATCAGCTCCGACGAGGTCAGCTGGGGGGCTTTCTTTGTGTAAGCAACGAGAAACCTGAAAGAAGCATTTTTTAACTAAGTCCTGCTGAGTCATTCATGAGTTTTTAGCCGCCTTGCTTCTTCTCACAGACTCTCTACTCTCATGCCA
+
AAABBBACAFFFCFGFFGGGCECCFEHGCGGGGCHDFFACAEFGH5GFBBEEEFDFFGHFHHGHFHCCCDGGFGEEEB@GCCBEFFBGHHHFHBHHFH3EGHHFFHFHFGHHGGGGGGGGCGGHHHHGGGGGGGGGFFGGGFGGGGFFFFFBFFFDFFFFFFFFFFFFFFFFFFFBEFFFFFFFFFFFFFFFFFFFFFFFFFFFFFFFFFFFFD<BFFFFFFFFFFFFEFFFFFFFFFFFFFFFFFFFFF/
@M05620:45:000000000-G6HP7:1:1101:15303:7280 1:N:0:165
CATCCTGACCCTGAAGTACCCCATTGAGCATGGCATCGTCACCAACTGGGACGACATGGAGAAGATCTGGCACCACACCTTCTACAACGAGCTGCGCGTGGCCCCGGAGGAGCACCCAGTGCTGCTGACCGAGGCCCCCCTGAACCCCAAGGCCAACAGAGAGAAGATGACTCAGGTGAGGCTCGGCCGACGCCCGTGCTCCTCCCGTCCTTTCCCCAGTCATTTTCTGCCCGGCTTGATTTCTGACATTA
+
CCCCCFFFFFFFGGGGGGGGGGGHHHHHHHHHHHHHHGHHHGHHHGHHHHHHGGGGGHHHHHHHHHHHHHHHHGHHHGGHHHHHHHHHGGGGGHHGGGGGGGHHGGGGGGGGHHHHGGHGHHHHHHHHHHGGGGGGGGGGGGHHHHGGGGHGHHGGGGGGGGGGGGGGGGGGGGGGGGGGGGGGFFFFFFFFFFFFBFFFFFFFFFFFFFFFFFFFFFFFFFFFFFFFFFFFFFFFFF.FFFFFFFFFFF0
@M05620:45:000000000-G6HP7:1:1101:21113:7282 1:N:0:165
ATCTCTATCTCCTAAAAACCTGTTTAGATTTGGAGATAGACCTTCAGGTTTTTCATCATTTTCTGCATGAATTATACATTGACCACGTTCCAGCGTGGTCAGTTTGCAGCATTCTGTTATTTTGTTTGACAGAGTGTCTTGTTGAGAACATATGTAGGACATGATTTTTTCCTGCAACAGGGAAAATAAAGTATAAGTTTTAAAGATTTATTCTTTAATAAAGGATCTCAAAGCCAGCTTTAGAAAAAGGA
+
BCCBCFFFFFFFGGGGGGGGGGHHHHHHHHHHHHHHHHHHHHFHHHHHHHHGGHHHHHHHIHHHHHHHHHHHHHHHHHHHHHHHHHGHHHHHHHGGGGHHHHHHHHHHHHHHHHHHHHHHHHHHHHHHHHHHHHHHHHHHHHHHHHHHHHHHHHHHHHHHHHHHHHHHHGHHHHHHHHHHHGGHHHHHHHHHHHHHHHHHHHHHHHHHHHHHHHHHHHHHDFGHGHHHHHHHHHHHHGHHHHHHHHGFDDC
@M05620:45:000000000-G6HP7:1:1101:15319:7290 1:N:0:165
CATCCTGACCCTGAAGTACCCCATTGAGCATGGCATCGTCACCAACTGGGACGACATGGAGAAGATCTGGCACCACACCTTCTACAACGAGCTGCGCGTGGCCCCGGAGGAGCACCCAGTGCTGCTGACCGAGGCCCCCCTGAACCCCAAGGCCAACAGAGAGAAGATGACTCAGGTGAGGCTCGGCCGACGCCCGTGCTCCTCCCGTCCTTTCCCCAGTCATTTTCTGCCCGGCTTGATTTCTGACATTT
+
BCCCCFFFFFFFGGGGGGGGGGGHHHHHHHHHHHHHHGHHHGHHHGHHHHHHGGGGGHHHHHHHHHHHHHHHHGHHHGGHHHHHHHHHGGGGGHHGGGEGGGHHGGGGGGGGHGHHGGHHHHHHHHHHHHGGGGGGGGGGGGHHHHGGGCHGHHGGGGGGGGGGGGGFGGGGGGGGGGGGGGGGFFFFFFCFFFFFDFFFEFFFFFFFFFFFFFFFFFFFFFFFFFFFFFFFFFFFFF.;FFFFF:;BFF0
@M05620:45:000000000-G6HP7:1:1101:26640:7290 1:N:0:165
AAACCAAGCAGACACTCACCGCTCCCTCGCCACAGGCCAATAGTTTGTCCTCACTGAGTTGGCAACAAGTGGCTGCTGTGGCTGCCATTTTTCTGGTGATGGCCATCAGCTCCGACGAGGTCAGCTGGGGGGCTTTCTTTGTGTAAGCAACGAGAAACCTGAAAGAAGCATTTTTTAACTAAGTCCTGCTGGGTCATTCATGAGTTTTTAGCCGCCTTGCTTCTTCTCACAGACTCTCTACTCTCATGCCA
+
CCCCCCCFCFFFGGGGGGGGGGGGGGHHGGGGGHHHGGHHHHHHHHHHHHHHHHHHHHHHHHHHHHHHHHHHGHGGHHHHHHHGGHHHHHHHHHHHHHHHHHHHHHHHHHHHHGGGGGGGGHHHHHHHGGGGGGGGGGGGGGGGGGFFFFFFFFFFFFFFFFFFFFFFFFFFFFFFFFFFFFFFFFFFFFFFFFFFFFFFFFFFFFFFFFFFFFFFFFFFFFFFFFFFFFFFFFFFFFFFFFFFFFFFFFF
@M05620:45:000000000-G6HP7:1:1101:21098:7296 1:N:0:165
ATCTCTATCTCCTAAAAACCTGTTTAGATTTGGAGATAGACCTTCAGGTTTTTCATCATTTTCTGCATGAATTATACATTGACCACGTTCCAGCGTGGTCAGTTTGCAGCATTCTGTTATTTTGTTTGACAGAGTGTCTTGTTGAGAACATATGTAGGACATGATTTTTTCCTGCAACAGGGAAAATAAAGTATAAGTTTTAAAGATTTATTCTTTAATAAAGGATCTCAAAGCCAGCTTTAGAAAAAGGA
+
BCCCCFFFFFFFGGGGGGGGGGHHHHHHHHHHHHHHHGHHHHHHHHHHHHHGGHGHHHHHHHHHHHHHHGHHHHHHHHHHHFHHHHGHHHHHHHGFGGHHFHHHHHHHHHHHHHHHHHHHHHHHHHHHGHHHHHHHHHHHHHHHHHFHHGHGHHHHHHHHHHHHHHHHHGHHHHGHGGHHHGGGHHGHFGHHGHHHHHHHHGFHHHHHHHHHHHHHHHHHHHFHHHHHHHGHHEHHHGHHHHHBFFHHGGH
@M05620:45:000000000-G6HP7:1:1101:20632:7300 1:N:0:165
CATCCTGACCCTGAAGTACCCCATTGAGCATGGCATCGTCACCAACTGGGACGACATGGAGAAGATCTGGCACCACACCTTCTACAACGAGCTGCGCGTGGCCCCGGAGGAGCACCCAGTGCTGCTGACCGAGGCCCCCCTGAACCCCAAGGCCAACAGAGAGACGATGACTCAGGTGAGGCTCGGCCGACGCCCGTGCTCCTCCCGTCCTTTCCCCAGCCATTTTCTGCCCGTCTTGATTTCTGACATTA
+
BBABBFFFFCFFGGGFGFGGFFEGHG5GFHHHHHFHHGHHDEFD2EGHFHAFE0EEEGH3B3AFBDGHHHGHFGHHC?EHHHF4GH3GGGGGGGGEGGGE?EHHE@CCF@ADEEFEFFCHHHDFDCGBFF@@-C@AADCGCCG0CCAEF?GEGC..CABBBF../.-99CFFF0FFFFF?;AA.9-.9B@B->@B>9DDFBB/F/AAEFD9BBFFFF...A.9/;/F/9/;9.@DFEFFFFF/B//99///
@M05620:45:000000000-G6HP7:1:1101:21120:7304 1:N:0:165
ATCTCTATCTCCTAAAAACCTGTTTAGATTTGGAGATAGACCTTCAGGTTTTTCATCATTTTCTGCATGAATTATACATTGACCACGTTCCAGCGTGGTCAGTTTGCAGCATTCTGTTATTTTGTTTGACAGAGTGTCTTGTTGAGAACATATGTAGGACATGATTTTTTCCTGCAACAGGGAAAATAAAGTATAAGTTTTAAAGATTTATTCTTTAATAAAGGATCTCAAAGCCAGCTTTAGAAAAAGGA
+
CCCCCFFFFFFFGGGGGGGGGGHGHHHHHHHHHHHHHHGHHHHHHHHGHHHGGHHHHHHHHHHIHHHHHHHHHHHHHHHHHHHHHHGHHHHHHHGGGGHHFHHHHHHHHHHHHHHHHHHHHHHHHHHHGHFHHHHHHHHHHHHHHHHHHHHGGHHGHHHHGHGFHHHHHGHHHHGHHHHGHGGGHGHHGGHGHHHHHHHHHGHHHGHHHHHHHHHHG0GHHGFHFHHHHFHHHHHHHGGHHHHEGHHFGDH
@M05620:45:000000000-G6HP7:1:1101:20609:7307 1:N:0:165
CATCCTGACCCTGAAGTACCCCATTGAGCATGGCATCGTCACCAACTGGGACGACATGGAGAAGATCTGGCACCACACCTTCTACAACGAGCTGCGCGTGGCCCCGGAGGAGCACCCAGTGCTGCTGACCGAGGCCCCCCTGAACCCCAAGGCCAACAGAGAGAAGATGACTCAGGTGAGGCTCGGCCGACGCCCGTGCTCCTCCCGTCCTTTCCCCAGCCCTTTTCTGCCCGTCTTGATTTCTGACATTA
+
AAAAAFFFFFFFGGGGGGGGGGGHHHHGFGHHHHHHHGHHHGHDEFHHHEAFEEGEEFFCECAGFEGHHHHFFGFHGGEHHHHHHHHHGGGGGFGGCEGECFHHEG@DGG?DFGFCDFHHHHGHHHHEGFC-FGCEDGGGGEHFHEGFGDHGHHFGGFFGF/A9BFFFGGGFBFGGGFF.AEEGFF.DA=B=C=B;9.AE///:/E.E9D.FBFFBFFA.A.99BFFBBBFE.@FFE/BFFFBB/BFBFF/
@M05620:45:000000000-G6HP7:1:1101:8012:7310 1:N:0:165
AAACCAAGCAGACACTCACCGCTCCCTCGCCACAGGCCAATAGTTTGTCCTCACTGAGTTGGCAACAAGTGGCTGCTGTGGCTGCCATTTTTCTGGTGATGGCCATCAGCTCCGACGAGGTCAGCTGGGGGGCTTTCTTTGTGTAAGCAACGAGAAACCTGAAAGAAGCATTTTTTAACTAAGTCCTGCTGAGTCATTCATGAGTTTTTAGCCGCCTTGCTTCTTCTCACAGACTCTCTACTCTCATGCCA
+
CCCCCCCFCFFFGGGGGGGGGGGGGGHHGGGGGHHHGGHHHHHHHHHHHHHHHHHHHHHHHHHHHHHHHHHHGHGGHHHHHHHGGHHHHHHHHHHHHHHHHHHHHHHHHHHHHGGGGGGGFGHHHHHHGGGGGGGGGGGGGGGGGGFFFFFFFFFFFFFFFFFFFFFFFFFFFFFFFFFFFFFFFFFFFFFFFFFFFFFFFFFFFFFFFFFFFFFFFFFFFFFFFFFFFFFFFFFFFFFFFFFFFFFFFFB
@M05620:45:000000000-G6HP7:1:1101:20629:7320 1:N:0:165
CATCCTGACCCTGAAGTACCCCATTGAGCATGGCATCGTCACCAACTGGGACGACATGGAGAAGATCTGGCACCACACCTTCTACAACGAGCTGCGCGTGGCCCCGGAGGAGCACCCAGTGCTGCTGACCGAGGCCCCCCTGAACCCCAAGGCCAACAGAGAGAAGATGACTCAGGTGAGGCTCGGCCGACGCCCGTGCTCCTCCCGTCCTTTCCCCAGTCATTTTCTGCCCGTCTTGATTTCTGACATTT
+
CCCCCFFFFFFFGGGGGGGGGGGHHHHHHHHHHHGHHGHHGGHHHGHHHHHHGGGGGHHHHHHHHHHHHHHHHGHHHGGHHHHHHHHHGGGGGHHGGGGGGGHHGGGGGGGGHHHHGGHHHHHHHHHHHHGGGGGGGGGGGGHHHHGGGGHGHHGGGGGGGGGGGGGGGGGGGGGGGGGGGGGGFFFFFFFFFFFFDFFFFFFFFFFEFFFFFFFFFFFFFFFFFFFFFFFFF;DFFE;FFFEFFBFFFF0
@M05620:45:000000000-G6HP7:1:1101:25347:7325 1:N:0:165
TACCTGTACTGGGGAAGCAATCGCCATTCCTACCCTAAAGATCGGAAGAGCACACGTCTGAACTCCAGTCACGTCGACGCATCTCGTATGCCGTCTTCTGCTTGAAAAAAAAAAAAAAAAAAACACAAAAACACTCGCATCTACAATTTTATCATATTGATCATAGTAAAAATATTTGACGATGAATAGACTGATTCGAAACAACAGTTAGTAGGACACACGATTGTGCAACTTATGACTAGACGACTCTT
+
CCCCCFFFFFFFGGGGGGGGGGGGGGGHHHHHHHHHHHHHHHHHGGGGHHHHHHHGHHHGHHHHHHHHHHHHGGHGGGGGGFGHHHGGHHHHGGGHGHHHHHHGHHHHHGGGGG>><>-<-<-...........0/.--;-000000000009000000000;000;000;0.0900000....00;0000000000.0..-/.;.:00009:0900/./.--.:.000000/009;0000000.--..00
@M05620:45:000000000-G6HP7:1:1101:18005:7335 1:N:0:165
TACCTGTACTGGGGAAGCATTTGAATATCCCCCCATGGTGATGGGGACGGAGAACTGCTCCATAAACACAGGCAACGTGCCTAACTTTCCCGGGAAGATGAAGTCAAAGAGCGCGGAGGTTATTTTGCATCGGTGAGCCAGACAGAATGATCCGATGAGGGGTGCGAAACTATTTGAGGAAAGGAAGCACCTTTTTATTAAATTTACCTTTTAGCAATCGCCATTCCTACCCTAAAGATCGGAAGAGCACA
+
AAAAAFFFFFD1G?GG1F11BAF31BGGHG1EAEGHCGFFGEFFFA/EEGG/EGHFEFFHFHGFHFGBCGCEFHHHGFC/?@FHHFF2BGG>@E/>>CGHFHBBGDGHHGFHECC@//CEG1GGDGHHH1?CG<AFCGHGH0FGF/<DDG00DFGCFHHGG?::CCG?-9CBBBFFBEG9;FFFB9AEBCFGFBFFFFFB/;BBFFFFFFFFB9FFFFFEFB?FFBFFFFFFFFB/BFFF?B-9AFAFBF-
@M05620:45:000000000-G6HP7:1:1101:14697:7343 1:N:0:165
AAACCAAGCAGACACTCACCGCTCCCTCGCCACAGGCCAATAGTTTGTCCTCACTGAGTTGGCAACAAGTGGCTGCTGTGGCTGCCATTTTTCTGGTGATGGCCATCAGCTCCGACGAGGTCAGCTGGGGGGCTTTCTTTGTGTAAGCAACGAGAAACCTGAAAGAAGCATTTTTTAACTAAGTCCTGCTGAGTCATTCATGAGTTTTTAGCCGCCTTGCTTCTTCTCACAGACTCTCTACTCTCATGCCA
+
CBCCCCCFCFFFGGGGGGGGGGGGGGHHGGGGGHHHGGHHHHHHHHHHHHHHHHHHHHHHHHHHHHHHHHHHGHGGHHHHHHHGGHHHHHHHHHHHHHHHHHHHHHHHHHHHHGGGGGGGGHHHHHHHGGGGGGGGGGGGGGGGGGFFFFFFFFFFFFFFFFFFFFFFFFFFFFFFFFFFFFFFFFFFFFFFFFFFFFFFFFFFBFFFFFFFFFFFFFFFFFFFFFFFFFFFFFFFFFFFFFFFFFFFFFB
@M05620:45:000000000-G6HP7:1:1101:8045:7347 1:N:0:165
CATCCTGACCCTGAAGTACCCCATTGAGCATGGCATCGTCACCAACTGGGACGACATGGAGAAGATCTGGCACCACACCTTCTACAACGAGCTGCGCGTGGCCCCGGAGGAGCACCCAGTGCTGCTGACCGAGGCCCCCCTGAACCCCAAGGCCAACAGAGAGAAGATGACTCAGGTGAGGCTCGGCCGACGCCCGTGCTCCTCCCGTCCTTTCCCCAGTCATTTTCTGCCCGGCTTGATTTCTGACATTA
+
CCCCCFFFFFFFGGGGGGGGGGGHHHHHHHHHHHHHHGHHHGHHHGHHHHHHGGGGGHHHHHHHHHHHHHHHHGHHHGGHHHHHHHHHGGGGGHHGGGGGGGHHGGGGGGGGHHHHGGHHHHHHHHHHHHGGGGGGGGGGGGHHHHGGGGHGHHGGGGGGGGGGGGGGGGGGGGGGGGGGGGGGFFFFFFFFFFFF@DFFFFFFFFFEFFFFFFFFFFFFFFFFFFFFFFFFFFFFFFFFFFFFEBFFFF0
@M05620:45:000000000-G6HP7:1:1101:14696:7363 1:N:0:165
AAACCAAGCAGACACTCACCGCTCCCTCGCCACAGGCCAATAGTTTGTCCTCACTGAGTTGGCAACAAGTGGCTGCTGTGGCTGCCATTTTTCTGGTGATGGCCATCAGCTCCGACGAGGTCAGCTGGGGGGCTTTCTTTGTGTAAGCAACGAGAAACCTGAAAGAAGCATTTTTTAACTAAGTCCTGCTGAGTCATTCATGAGTTTTTAGCCGCCTTGCTTCTTCTCACAGACTCTCTACTCTCATGCCA
+
ABABCAAFCFFFGGGGGGGGGGGGGGHHGGGGGHHHGGHHHHHHHHHHHHHHHHHHHHGHHHHGHHGHHFHHGHGGHHHHHHHGGHHHHHHHHHHHHHHHHHHHHHHHHHHHHGGGGGGGFHHHHHHHGGGGGGGGGGGGGGGGGGFFFFFFFFFDFFFFFFFFFFFFFFFFFFFFFFFFFFFFFFFFFFFFFFFFFFFFFFFFFFFFFFFFFFFFFFFFFFFFFFFFFFFFFFFFFFFFFFFFFFFFFFB
@M05620:45:000000000-G6HP7:1:1101:8036:7364 1:N:0:165
CATCCTGACCCTGAAGTACCCCATTGAGCATGGCATCGTCACCAACTGGGACGACATGGAGAAGATCTGGCACCACACCTTCTACAACGAGCTGCGCGTGGCCCCGGAGGAGCACCCAGTGCTGCTGACCGAGGCCCCCCTGAACCCCAAGGCCAACAGAGAGAAGATGACTCAGGTGAGGCTCGGCCGACGCCCGTGCTCCTCCCGTCCTTTCCCCAGTCATTTTCTGCCCGGCTTGATTTCTGACATTA
+
BBBBBFFFFFFFGFFGGGGGGGGHHHHHHHHHHHHHHGHHHGHHHGHHHHHHGGGGGHHGHHHHHHHHHGHHHGHHHGGHHHHHHHHHGGGGGHHGGGGGGGHHGGGGGGGGHHHHGGHHHHHHHHHGHHGGGGGGGGGGGGHFHHGGGGHGHHFGGGGGGGGGGGEGGGGGGGGGGFGGGGGGFFFFFFFFFFFFBAAEFFFFFFFEFFFFFFFFFFFFFFFFFFFFFFFFFABDCF.BFFFFBBF/;F/
@M05620:45:000000000-G6HP7:1:1101:23657:7391 1:N:0:165
AGATTACTGCAACAGTTCCCCCTGGACCTGGAAAAGTTTCTTGCCTGGCTTACAGAAGCTGAAACAACTGCCAATGTCCTACAGGATGCTACCCGTAAGGAAAGGCTCCTAGAAGACTCCAAGGGAGTAAAAGAGCTGATGAAACAATGGCAAGTAAGTCAGGCATTTCCGCTTTAGCACTCTTGTGGATCCAATTGAACAATTCTCAGCATTTGTACTTGTAACTGACAAGCCAGGGACAAAACAAAGAT
+
ABAAAFFFFFFFGGFFGGGGGGGGHHHHHHHHHHHHHHHHHHHHHHHHHHHGHHHFHHHHGFGGHHHHHHHHHHHHGHHHGHHHGHHHHHHHHHGGGGHHHHFHHHHHGGHGGHHGHHHHHHHGGHGGHHHHHGHHHHEHHHGHHHHHHHGHHGHHHHHHHHHHHHHHFHGGGGGHHHHHHHHHHFFGHHGHHHHFHGDCDHHHHHHHFHGHGHHHHHHGHFHFHHHBGHHHGGGGGDEEEGFFGGGGGGF
@M05620:45:000000000-G6HP7:1:1101:24827:7401 1:N:0:165
CATCCTGACCCTGAAGTACCCCATTGAGCATGGCATCGTCACCAACTGGGACGACATGGAGAAGATCTGGCACCACACCTTCTACAACGAGCTGCGCGTGGCCCCGGAGGAGCACCCAGTGCTGCTGACCGAGGCCCCCCTGAACCCCAAGGCCAACAGAGAGAAGATGACTCAGGTGAGGCTCGGCCGACGCCCGTGCTCCTCCCGTCCTTTCCCCAGTCATTTTCTGCCCGGCTTGATTTCTGACATTA
+
BCCCCFFFFFFFGGGGGGGGGGGHHHHHHHHHHHHHHGHHHGHHHGHHHHHHGGGGGHHHHHHHHHHHHHHHHGHHHGGHHHHHHHHHGGGGGHGGGGGGGGHHGGGGGGGGHHHHGGHHHHHHHHHGHHGGGGGGGGGGGGHHHHGGGGHGHHGGGGGGGGGGGGGGGGGGGGGGGGGGGGGGFFFFFFFFFFFFCDFFFFFFFFFEDFFFFFFFFFFFFFFFFFFFFFFFFAFFFFFFFFFFFFFFFF9
@M05620:45:000000000-G6HP7:1:1101:20592:7405 1:N:0:165
AGATTACTGCAACAGTTCCCCCTGGACCTGGAAAAGTTTCTTGCCTGGCTTACAGAAGCTGAAACAACTGCCAATGTCCTACAGGATGCTACCCGTAAGGAAAGGCTCCTAGAAGACTCCAAGGGAGTAAAAGAGCTGATGAAACAATGGCAAGTAAGTCAGGCATTTCCGCTTTAGCACTCTTGTGGATCCAATTGAACAATTCTCAGCATTTGTACTTGTAACTGACAAGCCAGGGACAAAACAAAGAT
+
AAABBFFFFFFFGGCEGGGGGGGGGGHHHHHEGFGHFGHHHHHHHHHHHHHHHHHHHHHHHHHHHHGHHHHHHHHGHHHH5FGGHFHHHHHHHHGGGGHHHGHGHHHHGHHHHHHGHHHHHHHGGEEEHHHHHGHHHHHHGHHHGHHBGHHHHGHHFGFGHHBGHGGHHHGGGGGHFHHHEHHFHGHGHHHHHFHHGHFHHBDHHHHFHHHHHGHHHHHFHHHHHHHHBGHHFGGGGGGG?FGFGGGGGGG
@M05620:45:000000000-G6HP7:1:1101:26121:7410 1:N:0:165
AAACCAAGCAGACACTCACCGCTCCCTCGCCACAGGCCAATAGTTTGTCCTCACTGAGTTGGCAACAAGTGGCTGCTGTGGCTGCCATTTTTCTGGTGATGGCCATCAGCTCCGACGAGGTCAGCTGGGGGGCTTTCTTTGTGTAAGCAACGAGAAACCTGAAAGAAGCATTTTTTAACTAAGTCCTGCTGAGTCATTCATGAGTTTTTAGCCGCCTTGCTTCTTCTCACAGACTCTCTACTCTCATGCCA
+
DDDDDCDFCFFFGGGGGGGGGGGGGGHHGGGGGHHHGGHHHHHHHHHHHHHHHHHHHHHHHHHHHHHHHHHHGHGGHHHHHHHGGHHHHHHHHHHHHHHHHHHHHHHHHHHHHGGGGGGGGHHHHHHHGGGGGGGGGGGGGGGGGGFFFFFFFFFFFFFFFFFFFFFFFFFFFFHFFFFFFFFFFFFFFFFFFFFFFFFHHHFFFFFFFFFFFFFFFFFFHHHFHFHFFFFFFFFFFFFFHFFHFFHFFFF
@M05620:45:000000000-G6HP7:1:1101:12628:7413 1:N:0:165
ATCTCTATCTCCTAAAAACCTGTTTAGATTTGGAGATAGACCTTCAGGTTTTTCATCATTTTCTGCATGAATTATACATTGACCACGTTCCAGCGTGGTCAGTTTGCAGCATTCTGTTATTTTGTTTGACAGAGTGTCTTGTTGAGAACATATGTAGGACATGATTTTTTCCTGCAACAGGGAAAATAAAGTATAAGTTTTAAAGATTTATTCTTTAATAAAGGATCTCAAAGCCAGCTTTAGAAAAAGGA
+
BBBBBFFFFFFFGF5G4FEGGEGHH5BAFHHHFBG4GDGDGHHHHFGHHHHGGHBGHFHHHHHHHHFHDG5GHHHHHHHHFHHHHHGHHHHDGH@B1EGHHHHHHHHEHHFGHHHHHHGHHHH4FFHH3FDGFEGFHHHHFHHG4?G4BBGEHHHHDD3GHGHBGHHHHGHHHDGFDGHFHEFCFHGF1?FHGH1GHHGHHFB1>1FGH1GGHHHHFDG0<DGE/DGHHGG<DHHBCEGHHGFFHHHA..:
@M05620:45:000000000-G6HP7:1:1101:11802:7420 1:N:0:165
AAACCAAGCAGACACTCACCGCTCCCTCGCCACAGGCCAATAGTTTGTCCTCACTGAGTTGGCAACAAGTGGCTGCTGTGGCTGCCATTTTTCTGGTGATGGCCATCAGCTCCGACGAGGTCAGCTGGGGGGCTTTCTTTGTGTAAGCAACGAGAAACCTGAAAGAAGCATTTTTTAACTAAGTCCTGCTGAGTCATTCATGAGTTTTTAGCCGCCTTGCTTCTTCTCACAGACTCTCTACTCTCATGCCA
+
CCCCCCCFCFFFGGGGGGGGGGGGGGHHGGGGGHHHGGHHHHHHHHHHHHHFHHHHHHHHHHHHHHHHHHHHGHGGHHHHHHHGGHGHHHHHHHHHHHHHHHHHHHHHHHHHHGGGGGGGGHHHHHHHGGGGGGGGGGGGGGGGGGFFFFFFFFFFFFFFFFFFFFFFFFFFFFFFFFFFFFFFFFFFFFFFFFFFFFFFFFFFFFFFFFFFFFFFFFFFFFFFFFFFFFFFFFFFFFFFFFFFFFFFFF/
@M05620:45:000000000-G6HP7:1:1101:20582:7421 1:N:0:165
AGATTACTGCAACAGTTCCCCCTGGACCTGGAAAAGTTTCTTGCCTGGCTTACAGAAGCTGAAACAACTGCCAATGTCCTACAGGATGCTACCCGTAAGGAAAGGCTCCTAGAAGACTCCAAGGGAGTAAAAGAGCTGATGAAACAATGGCAAGTAAGTCAGGCATTTCCGCTTTAGCACTCTTGTGGATCCAATTGAACAATTCTCAGCATTTGTACTTGTAACTGACAAGCCAGGGACAAAACAAAGAT
+
BBBCCFFFFFFFGGGGGGGGGGGGHHHHHHHHHHHHHHHHHHHHHHHHHHHHHHHHHHHHHHHHHHHHHHHHHHHHHHHHHHHHHHHHHHHHHHGGGGHHHHHHHHHHGHHHHHHHHHHHHHHGGHGGHHHHHGHHHHHHHHHHHHHHHHHHHGHHHHHHHHHHHHHHHHGGGGGHHHHHHHHHHHHGHHHHHFHHHGHGHHHHHHHHHHHHHHHHHHHHHHHHHHHGGHGHHGGGGGGGEGFGGGGGGEF
@M05620:45:000000000-G6HP7:1:1101:12631:7431 1:N:0:165
ATCTCTATCTCCTAAAAACCTGTTTAGATTTGGAGATAGACCTTCAGGTTTTTCATCATTTTCTGCATGAATTATACATTGACCACGTTCCAGCGTGGTCAGTTTGCAGCATTCTGTTATTTTGTTTGACAGAGTGTCTTGTTGAGAACATATGTAGGACATGATTTTTTCCTGCAACAGGGAAAATAAAGTATAAGTTTTAAAGATTTATTCTTTAATAAAGGATCTCAAAGCCAGCTTTAGAAAAAGGA
+
DDCDDFFFFFFFGGGGGGGGGGHHHHHHHHHHHHHHHHHHHHHHHHHHHHHGGHHHHIIHHHHIIHHHHHHHHHHHHHHHHHHHHHGHHHHHHHGGGGHHHHHHHHHHHHHHHHHHHHHHHHHHHHHHHHGHHHHHHHHHHHHHHHHHHHHHHHHHHHHHHHHHHHHHHGHHHHHHHHHHHGGHHHHHHHHHHHHHHHHHHHHHHHHHHHHHHHHHHHHHHHGHGHHHHHHHHHHHHGHHHHHHHHHHGGH
@M05620:45:000000000-G6HP7:1:1101:11811:7439 1:N:0:165
AAACCAAGCAGACACTCACCGCTCCCTCGCCACAGGCCAATAGTTTGTCCTCACTGAGTTGGCAACAAGTGGCTGCTGTGGCTGCCATTTTTCTGGTGATGGCCATCAGCTCCGACGAGGTCAGCTGGGGGGCTTTCTTTGTGTAAGCAACGAGAAACCTGAAAGAAGCATTTTTTAACTAAGTCCTGCTGAGTCATTCATGAGTTTTTAGCCGCCTTGCTTCTTCTCACAGACTCTCTACTCTCATGCCA
+
CCCCCBCFBFFFGGGGGGGGGGGGGGHHGGGGGHHHGGHHHHHHHHHHHHHHHHHHHHHHHHHHHHHHHHHHGHGGHHHHHHHGGHHHHHHHHHHHHHHHHHHHHHHHHHHHHGGGGGGGGHHHHHHHGGGGGGGGGGGGGGGGGGFFFFFFFFFFFFFFFFFFFFFFFFFFFFFFEFFFFFFFFFFFFFFFF:BFFFFFFFEFFFFFFFFFFFFFFFFFFFFFFFFFFFFFFFFFFFFFFFFFFFFFFFF
@M05620:45:000000000-G6HP7:1:1101:20029:7442 1:N:0:165
TACCTGTACTGGGGAAGCGTGTAGCAATCGCCATTCCTACCCTAAAGATCGGAAGAGCACACGTCTGAACTCCAGTCACGTCGACGCATCTCGTATGCCGTCTTCTGCTTGAAAAAAAAAAAAAAGAAAGAAAATAATTAGTAAAGTCGGAAAAATAGTTAAGAATATTATCTGATTAATATATAAATATGTATATAAATAGAAGTTACATGAGTTGATCTTTAGATCAGCTGACATATATCGATAGGAGT
+
ABBBBFFFFFFFGGGGGGGGGGHFGHHHHGGGGGHHHHHHHHHHHHHEGHHGGGGHHHHHHHGHHHGHHHHHHHHHHHHGHHGGGGGGGGHHHGGHHHHGGGHGHHHHHHGHHHHHGGGGD/>--..<//<.//<0<=0000;000:0.--.-/..0000000000000000000;09000000000;0000000090000000/;////:////////////////9//////.///;//9..;..///.
@M05620:45:000000000-G6HP7:1:1101:15716:7444 1:N:0:165
ATCTCTATCTCCTAAAAACCTGTTTAGATTTGGAGATAGACCTTCAGGTTTTTCATCATTTTCTGCATGAATTATACATTGACCACGTTCCAGCGTGGTCAGTTTGCAGCATTCTGTTATTTTGTTTGACAGAGTGTCTTGTTGAGAACATATGTAGGACATGATTTTTTCCTGCAACAGGGAAAATAAAGTATAAGTTTTAAAGATTTATTCTTTAATACAGGATCTCAAAGCCAGCTTTAGAACAAGGA
+
AAAAAFFFFFFFGF1F1FEGGGHHHHF1GHHFH1G1F1F1FHHHHGGHHHHGGHFHHHHHHHHHFHFFFFAGGFGBH2FGH1FHEHGHHHH2FGGGGGHGDBGGHHHFFHHHHHHGHHHHHHHHHHHHBGDGFFHHHHHHHHHHEFE1F0F<EDGEBB1GCFG1FGGGGCHHHFH01@F0CA/0/0?<1?FG<F1?FGFGG1F1><>GGFFGHHFGB0D00<=C.<CGH000DGH/CEGHHC0000::/:.
@M05620:45:000000000-G6HP7:1:1101:25318:7447 1:N:0:165
ATCTCTATCTCCTAAAAACCTGTTTAGATTTGGAGATAGACCTTCAGGTTTTTCATCATTTTCTGCATGAATTATACATTGACCACGTTCCAGCGTGGTCAGTTTGCAGCATTCTGTTATTTTGTTTGACAGAGTGTCTTGTTGAGAACATATGTAGGACATGATTTTTTCCTGCAACAGGGAAAATAAAGTATAAGTTTTAAAGATTTATTCTTTAATAAAGGATCTCAAAGCCAGCTTTAGAAAAAGGA
+
AAABBFFFFFFFGGGGGGGGFFFGHHHCHGHHHGFBGHH5FGFHHHGGHHHGGHHHHHHHHHHHFHHHHHHHHFHEHHHHGHHHGGGHHHHHFFGEGGHHGHHHHHHHHHHHHHHHHHGHHHHHHGHGHHHHGHGHHHHHHHHH4FFHHHHHHHHHFHHHHHHGHHHFGCHHHHHG2FGGFGEG/0?FGDG1FFF1GGHHHHHFH1FGHFFGHGHHEGH0DGGGBGHHHHHHHGHGFGHHGHHHFFF.A?/
@M05620:45:000000000-G6HP7:1:1101:13128:7447 1:N:0:165
TACCTGTACTGGGGAAGCAATCGCCATTCCTACCCTAAAGATCGGAAGAGCACACGTCTGAACTCCAGTCACGTCGACGCATCTCGTATGCCGTCTTCTGCTTGAAAAAAAAAAAAACCATCATTTTCCCCCCTTTTATTTACTTTCCCAACATACCTCGCATCCAATTATCTATCTCCCTCGCCTTCTCTTCGCCTCCCCCACTCTCTCCCATTTCCCTCCCCTATCTCCCTCCTATCCCCTCCCTCTCC
+
CCCCCFFFFFFFGGCGGGGGGGGGGGGHHHHHHHHHHHHHHHHHGGGGHHHABBGGGHHGHHHHHHHHHHHHGHHGGGGGGEEHHHGGHHHHGFGHGHHHHHHHHGHHHGCDD>/><?<.11111111110<@-.0<00000=0000000/../00/0:.-9.-/0000000;00900:///---..000000.........-../0000/9/0000000/.../.00000///:/000/:9/...///:9
@M05620:45:000000000-G6HP7:1:1101:15736:7450 1:N:0:165
ATCTCTATCTCCTAAAAACCTGTTTAGATTTGGAGATAGACCTTCAGGTTTTTCATCATTTTCTGCATGAATTATACATTGACCACGTTCCAGCGTGGTCAGTTTGCAGCATTCTGTTATTTTGTTTGACAGAGTGTCTTGTTGAGAACATATGTAGGACATGATTTTTTCCTGCAACAGGGAAAATAAAGTATAAGTTTTAAAGATTTATTCTTTAATAAAGGATCTCAAAGCCAGCTTTAGAAAAAGGA
+
AABBBFFFFFFFGGGGGGGGGGHHHHHHHHHHHHHHHHHHHHHHHGHHHHHGGHFHHFHHHHHHHHHHGHHHHHHHHHHHFGHHHHGHHHHFGHGGCGHHHHHHHHHHHGHHHHHHHGFHHHHHFGHHHHGHGHHHHHHHHHHHHHHGHHEHHHHHHHHHHHHHHHHHHGHHHHFHHHHHGGEFHHGGFBDGHHBHGFGHHHHGHHHHHHHHHHHHHFHGGFHBGHHHHHHFHFHFHEFHHHGFHGFFA.=
@M05620:45:000000000-G6HP7:1:1101:25339:7450 1:N:0:165
ATCTCTATCTCCTAAAAACCTGTTTAGATTTGGAGATAGACCTTCAGGTTTTTCATCATTTTCTGCATGAATTATACATTGACCACGTTCCAGCGTGGTCAGTTTGCAGCATTCTGTTATTTTGTTTGACAGAGTGTCTTGTTGAGAACATATGTAGGACATGATTTTTTCCTGCAACAGGGAAAATAAAGTATAAGTTTTAAAGATTTATTCTTTAATAAAGGATCTCAAAGCCAGCTTTAGAAAAAGGA
+
BBBCCFFFFFFFGGGGGGGGGGHHHHHHHHHHGGHHHHGCGHHHHHHHHHHGGHEGHHHHHHHHGHGHHHHHHHHFHHHHHHHHHHGHHHHEHHGGGGHHHHHHHHGHHHHHHHHHHHHHHHHHHHHHHHHHHHHHHHHHHHHGFFHHHHHHHHHHHHHHHHHGHHHHHGHHHHGHHHHHHGGH/??FFGHHHHFFGHGHHHFHHHGHHHHHHHHHFDHHHHGGHHHHHHHFHHHHHGHHHHFGGGFH?DG
@M05620:45:000000000-G6HP7:1:1101:10233:7454 1:N:0:165
AAACCAAGCAGACACTCACCGCTCCCTCGCCACAGGCCAATAGTTTGTCCTCACTGAGTTGGCAACAAGTGGCTGCTGTGGCTGCCATTTTTCTGGTGATGGCCATCAGCTCCGACGAGGTCAGCTGGGGGGCTTTCTTTGTGTAAGCAACGAGAAACCTGAAAGAAGCATTTTTTAACTAAGTCCTGCTGAGTCATTCATGAGTTTTTAGCCGCCTTGCTTCTTCTCACAGACTCTCTACTCTCATGCCA
+
BCCBBBCFCFFFGGGGGGGGGGGGGGHHGGGDFHHHGGHHHGHHHHGHHHHHHHHGHHHHHHGHHHHHHFHHGHGGHHHHHHGGGHHHHHHHHHHHHHHHHHHHBGHHHHHHHGGGGGGGDFHHHHHHGGGGGGGGGGGGGGGGGGFFFFFFFFFFFFFFFFFFFFFFFFFFFFFFFFFFFFFFFFFFFFFFFBFFFFFFFFFFFFFFFFFFFDFFFFFFFFFFFFFFFFFFFFFFFFFFFFFFFFFFFF/
@M05620:45:000000000-G6HP7:1:1101:15721:7462 1:N:0:165
ATCTCTATCTCCTAAAAACCTGTTTAGATTTGGAGATAGACCTTCAGGTTTTTCATCATTTTCTGCATGAATTATACATTGACCACGTTCCAGCGTGGTCAGTTTGCAGCATTCTGTTATTTTGTTTGACAGAGTGTCTTGTTGAGAACATATGTAGGACATGATTTTTTCCTGCAACAGGGAAAATAAAGTATAAGTTTTAAAGATTTATTCTTTAATAAAGGATCTCAAAGCCAGCTTTAGAAAAAGGA
+
DDDDDFFFFFFFGGGGGGGGGGHHHHHHHHHHHHHHHHHHHHHHHHHHHHHGGHHHHIIHIIHIIHHHHHHHHHHHHHHHHHHHHHGHHHHHHHGGGGHHHHHHHHHHHHHHHHHHHHHHHHHHHHHHHHHHHHHHHHHHHHHHHHHHHHHHHHHHHHHHHHHHHHHHHGHHHHHHHHHHHGGHHHHHGHHHHHHHHHHHHHHHHHHHHHHHHHHHHHHHHHHHHHHHHHHHHHHHHGHHHHHEHHHHGGH
@M05620:45:000000000-G6HP7:1:1101:25326:7465 1:N:0:165
[truncated: 20,168,340 more chars]
