# Supplementary material for: Fast but not furious: a streamlined selection method for genome-edited cells
Source: Life Sci Alliance. 2021 Apr 26;4(6):e202101051. doi: 10.26508/lsa.202101051 (PMC8127327; doi:10.26508/lsa.202101051)
Supplement: Supplementary file 1 [file LSA-2021-01051_Supplemental_Data_1.zip › SANGER and Deep Sequencing/AFP/166_S166_L001_R1_001.fastq]

@M05620:45:000000000-G6HP7:1:1101:16695:1780 1:N:0:166
CATCCTGACCCTGAAGTACCCCGGCTTGATTTCTGACATTAGATCGGAAGAGCACACGTCTGAACTCCAGTCACGTCGACGCATCTCGTATGCCGTCTTCTGCTTGAAAAAAAAAAAATTTTTTTTTTTTTTTTTTTTTTTTTTTTTTTTTTTTTATTTTTTTTTTTTTTTTTTTTTTTTTTTTTTTTTTTTTTTTTTTTTTTTTTTTTTTTTTTTTTTGTTTTTTTTTTTTTTTTTTTTTTTTTTTTTTT
+
>>AAAFFFFFFFGGGGGGGGGGGGGGGGHHHHHHHHHHHHHHHHHHGGGGHHHHHHHGHHHGHHHHHHFHHHHGGHHGGGGGGGFHHHGGHHHHGGGHGHHHHHHHFFHHHGGDC///01<11----------9--:--9;:-;9---9--9-9:.//:/9------9---9;->-99--;-9;-99-9-99----:------------999-----9--.99.;--;99--9-:-----;-----9-:9@
@M05620:45:000000000-G6HP7:1:1101:16285:1794 1:N:0:166
CATCCTGACCCTGAAGTACCCCGGCTTGATTTCTGACATTAGATCGGAAGAGCACACGTCTGAACTCCAGTCACGTCGACGCATCTCGTATGCCGTCTTCTGCTTGAAAAAAAAAAATTTGTTAGCTTGTCTTGTTTAGAACATATTTAAGCCTTGATTTTTTTCTTTAACTGGGATTTTTATGTATTAGTTTTCACTTTTTATTCTATTTTTCATTATCTCTCTTCTCGCTTTATAAATTTTTTTACTTT
+
>>AAAFFFFFFFGGGGGGGGGGGCGGGGHHHHGHHHGHHHHHGHHHGGEGHHHHHHHGHHHGHHHHHFGHHHHHGHHGGGGGGG?HGGGGHHFHGGGHGHHHHHHGGHGGHGGCC//011<101?1110011F<1101=1=10<100D0000//</0=0<<0;-;G0000;00/.;//0;0.0;;0B00;0;0000000;00.0;0;0000;0/00//9;///;///;/...;9/////9////--./:;F
@M05620:45:000000000-G6HP7:1:1101:13756:1868 1:N:0:166
CATCCTGACCCTGAAGTACCCGGCTTGATTTCTGACATTAGATCGGAAGAGCACACGTCTGAACTCCAGTCACGTCGACGCATCTCGTATGCCGTCTTCTGCTTGAAAAAAAAAAGACGGCAAGGGGGTAACAGCGCTGAGGGTAAACAGGCAGAAAAGTAAGGCATTTACGCTTTAGCAGACGCGTGCTGACAAATGAACCAGTCTTAGACGTGGAGCCTGCAGCTGACAAGTCAGGGACAAAAAAGACA
+
>AAABFFFFFFFGGGGGGGGGGGGGGGHHHHHHFHHHHHHHHHHHGGGGEGHHHGHGHHHGHHHHHHHHHHHHGHGGCGEGGFEGFGGGHGHHGEEHGHHHHHHH0BF3FEDCGG/<2////<??.->-./00<.<-.-.....:/000/..9../://;000//.09000..;A.00090/:--9;-..//.//./:9//.;;////////.;....../9..////;F9/A/;/;...;.....-.../
@M05620:45:000000000-G6HP7:1:1101:16796:1933 1:N:0:166
CATCCTGACCCTGAAGTACCCCGGCTTGATTTCTGACATTAGATCGGAAGAGCACACGTCTGAACTCCAGTCACGTCGACGCATCTCGTATGCCGTCTTCTGCTTGAAAAAAAAAAAAGGTCAGCTGGGGGGCTTTCTTTGTGGAAGCAACGAGAAACCTGAAATAAGCATTTTTTAACTAAGTCCTGCTGAGTCATTCATGAGTTTTTAGCCTCCTTGCTTCTTCTCACAGACTCTCGACTCTCATGCCA
+
AAABBFFFFFFFGGGGGFGGGGGGGGGGHHHFHEHHHHHHDGGHHHGDEEFFGFGFHGHHHGHHHGHHEHHHHFGGGFFGGGEFGFHHGDHGHHGEGHGGHHHFHHGHHFABFCG</<</?1FC1<>F.@@---AFFFBF/;..9:BEB/F-;.AA/9./9//9////FFBFF/F-9/BBFFB/B/B9BB/BA9F//BBBBB/BB//9../9;99A.F/B/BB/9/BFF9BB/.B/9/./;A999/9/;//
@M05620:45:000000000-G6HP7:1:1101:18004:1995 1:N:0:166
AGATTACTGCAACAGTTCCCCCTGGACCTGGAAAAGTTTCTTGCCTGGCTTACAGAAGCTGAAACAACTGCCAATGTCCTACAGGATGCTACCCGTAAGGAAAGGCTCCTAGAAGACTCCAAGGGAGTAAAAGAGCTGATGAAACAATGGCAAGTAAGTCAGGCATTTCCGCTTTAGCACTCTTGTGGATCCAATTGAACAATTCTCAGCATTTGTACTTGTAACTGACAAGCCAGGGACAAAACAAAGAT
+
BBBBAFFFBFFFGGGGGGGGGGGGGHHHHHFHBHHHAFGHHGHHFHHEHFHGHDGFHHGHHFFHHGHHFHHFGCGGHFFHHHCHFBFGFHFGHHGEEFHHHHFFHECHFGHHHEEF?FFCHHFGEEFEEEFFHFFFGHBGHDGFHHEGFGHFHGGHHFFFFHCGGHFGHFFDGGGHGHFFFGHHHDFFBHCF<CGGHFHHBCHFHHHFDCBCGFFCCCFFCCC::GFBGHHHEGBFEA.EFA/9FGEA9F9
@M05620:45:000000000-G6HP7:1:1101:18323:2069 1:N:0:166
CATCCTGACCCTGAAGTACCCCGGCTTGATTTCTGACATTAGATCGGAAGAGCACACGTCTGAACTCCAGTCACGTCGACGCATCTCGTATGCCGTCTTCTGCTTGAAAAAAAACCCAGTGCTGCTGACCGAGGCCCCCCTGAACCCCAAGGCCAACAGAGAGAAGATGACTCAGGTGAGGCTCGGCCGACGCCCGTGCTCCTCCCGTCCTTTCCCCAGTCATTTTCTGCCCGGCTTGATTTCTGACATTT
+
BBBBBFFFFFFFGGGGGGGGGGGC?EEE2DGHB5E5FFGEGF5FGEEEEEHCEGHHAEBACEHFEGHCAFB@BFE??>>>EF/>E3F1?EE?4?>?EFG4FGH4?GBF3?F@/>//<?CGFEHGGFGBFGCFG?AFGGGGG.<CHHGGDDHA;GE.EF/FFGGFFCGGGGFGGGFBF9BAFGEF99ADD=D;=DF;-.;ABF/BBAAADFDBB9FFBB99FBBBFFFF//BA;@---9A9FFF9B9/B/B/
@M05620:45:000000000-G6HP7:1:1101:18312:2083 1:N:0:166
CATCCTGACCCTGAAGTACCCCGGCTTGATTTCTGACATTAGATCGGAAGAGCACACGTCTGAACTCCAGTCACGTCGACGCATCTCGTATGTCGTCTTCTGCTTGAAAAAAAAAACAGTGCTGCTGACCGCGGCCCCCCTGAACCCCAAGGCCACCAGAGCGAAGATGACTCAGGTGCTGCTCGGCCGCCGCCAGTGCTCCTCCCGTCCTTTCCCCAGTCATTTTCTGCCCGGCTTGATTTCTTTCATTC
+
AAAAAFFFFFFFGGGGGGGGGGA0A0AEHFHFF2DDGHHDG1GDEC?A/EHAFGHHFG0ABFHEGHHFBGA11GE0B>/>/E/>E1B0?E002>>?F/FDG1G11B0G1<F@@@B/?F<?D1GFB111FG/---<@CGCCG;/0/::C...;.:....9../--9-;BF0;CFFFFF////;//99A-----;>--9////9/-;-:;-;99//BF-B-9F//9;:;999B----@@--//;B////////
@M05620:45:000000000-G6HP7:1:1101:14675:2101 1:N:0:166
TACCTGTACTGGGGAAGCATTTGAATATCCCCCCATGGTGATGGGGACGGAGAACTGCTCCATAAACACAGGCAACGTGCCTAACTTTCCCGGGAAGATGAAGTCAAAGAGCGACCACAGCTCTCGGAGGTTATTTTGCATCGGTGAGCCAGACAGAATGATCCGATGAGGGGTGCGAAACTATTTGAGGAAAGGAAGCACCTTTTTATTAAATTTACCTTTTAGCAATCGCCATTCCTACCCTAAAGATC
+
CDDDCFFFFFFFGGGGGGGGGGHHHHHHHHHGGGGHHHGHHHHHHGGGGGGGGHHHHHHHHHHHHHHHHHHHGHHHGHHHHHHHHHHHHHHGGGGGGHHHHHHHHHHHHHHHGGGGGHHHHHHHHGGGGGEHHHHHHHHHHHGGGGGHHHHHHGHHHHHHHHHHHGGGHHHGGEEGGGGGGGGGGGGGGGCFFGGGGGGGGFFFFFFFFFFFFFFFFFFFFFFFFFFFFFEFFFFFFFFFFFFFFFFFFFF
@M05620:45:000000000-G6HP7:1:1101:17227:2112 1:N:0:166
TACCTGTACTGGGGCAGCATTTGAATATCCCCCCATGGTGATGGGGACGGAGAACTGCTCCATAAACACAGGCAACGTGCCTAACTTTCCCGGGAAGATGAAGCCAAAGAGCGACCACAGCTCTCGGAGGTTATTTTGCATCGGTGAGCCAGACAGAATGATCCGATGAGGGGTGCGACACTATTTGAGGGAGGGAAGCACCTTTTTATTAAATTTACCTTTTAGCAATCGCCCTTCCTACTCTAAAGCTC
+
AAAAABD3F3D@1E11AAFAF3D31AFA3GHAEEAGCA1B12DGE?FA/A//EF11B1GFE11DG@EGGCHHGA0FEFH/FBF1F@FGD1B///>/?B1F11<1000BG<<G/>/>/??GHF1FGGG/CG<?1?GHF11<1=C.<..0///=G.G/G/<<<=0<CE.A00/C-C?.9A---9/;9;C09/.=.9-A-AEF:-9/;FFAFF///:9///99FFF//B/99B----;99BFFF/BF9B/B///
@M05620:45:000000000-G6HP7:1:1101:14691:2113 1:N:0:166
TACCTGTACTGGGGAAGCATTTGAATATCCCCCCATGGTGATGGGGACGGAGAACTGCTCCATAAACACAGGCAACGTGCCTAACTTTCCCGGGAAGATGAAGTCAAAGAGCGACCACAGCTCTCGGAGGTTATTTTGCATCGGTGAGCCAGACAGAATGATCCGATGAGGGGTGCGAAACTATTTGAGGAAAGGAAGCACCTTTTTATTAAATTTACCTTTTAGCAATCGCCATTCCTACCCTAAAGATC
+
ABBBBFFFFFFBGGGGGGGGGGGHHHHGHHHGGGGHGHHGGFHHH?FGGGGEGGHHEGHHGHHHHHHHHHHHGHHHGGHHHHHGHHHHHGHGGGGGGGHHHGHHGHHHHGHHGGGGGHHHHHHHHGGGGG?<GHHHHEHFHHFGGGECHHHHHGHHHHHHGHHHGGGGGFH.@DDGGFAGGGFGGGGGG/BFFGGGG?EFGEFFFFFFBFFBFFFFFFFFFFFF9FFFFFAEFFFFFFFFFFFFFFFFFF9
@M05620:45:000000000-G6HP7:1:1101:17213:2126 1:N:0:166
TACCTGTACTGGGGAAGCATTTGAATATCCCCCCATGGTGATGGGGACGGAGAACTGCTCCATAAACACAGGCAACGTGCCTAACTTTCCCGGGAAGATGAAGTCAAAGAGCGACCACAGCTCTCGGAGGTTATTTTGCATCGGTGAGCCAGACAGAATGATCCGATGAGGGGTGCGAAACTATTTGAGGAAAGGAAGCACCTTTTTATTAAATTTACCTTTTAGCAATCGCCATTCCTACCCTAAAGATC
+
ABBBBFFFFFFFGGGGGGGGGGHHHHHHHHGGGGGHHHGHHHHHHGGGGGGGGHHHHHHHHHHHHHHHHHHHGHHHGHHHHHHHHHHHHHHGGGGGGHHHHHGHHHHHHHHHGGGGGHHHHHHHHGGGGGCHHHHHHHHHHHGGGGGHHHHHHGHHHFHGHHHHHGGGHFFGGGFGCEGGGGGGGGGGGGCFGAFGGGGGGFFFFFFFFFFFFFFFFFFFFFFFFFF/BF?EFDEFFFFFF?FFFFFFBFF
@M05620:45:000000000-G6HP7:1:1101:17186:2152 1:N:0:166
AAACCAAGCAGACACTCACCGCTCCCTCGCCACAGGCCAATAGTTTGTCCTCACTGAGTTGGCAACAAGTGGCTGCTGTGGCTGCCATTTTTCTGGTGATGGCCATCAGCTCCGACGAGGTCAGCTGGGGGGCTTTCTTTGTGTAAGCAACGAGAAACCTGAAAGAAGCATTTTTTAACTAAGTCCTGCTGAGTCATTCATGAGTTTTTAGCCGCCTTGCTTCTTCTCACAGACTCTCTACTCTCATGCCA
+
ABBBAAAFBFFFGGGGGGGGEGGGGGFHGGGGGHHHGGGHHHHHHHHHHHHHHHHHHHHGHHHHHHHHHGHHGHGGHHHHHHHGGHHHHHHHHHHHHHEHHHHHHHHHHHHHHGGGGEGGGHHHHHHHGGGGGGGGGGGGGGGGGGFFFFFFFFFFFFFFFFFFFFFFFFFFFFFFFFFFFFFFFFFFFFFFFFFFFFFFFFFFFFFFFFFFFFCFFFFFFFFFFFFFFFFFFFFFFFFFFFFFFFFFFFF
@M05620:45:000000000-G6HP7:1:1101:12899:2156 1:N:0:166
AGATTACTGCAACAGTTCCCCCTGGACCTGGAAAAGTTTCTTGCCTGGCTTACAGAAGCTGAAACAACTGCCAATGTCCTACAGGATGCTACCCGTAAGGAAAGGCTCCTAGAAGACTCCAAGGGAGTAAAAGAGCTGATGAAACAATGGCAAGTAAGTCAGGCATTTCCGCTTTAGCACTCTTGTGGATCCAATTGAACAATTCTCAGCATTTGTACTTGTAACTGACAAGCCAGGGACAAAACAAAGAT
+
BBBBBFFFBFFFGGGGGGGGGGGGHFHHHHHHHHHHBFHHHHHGCGHEHHHGHHHGHHGHHHHHHHHHHHHHHFHHHGGHHHGHHAGHGHFGHGGEEFHHGHHHHHHHGHHHHGHGHHHHHHHGGEF?FEGFHEHGHHDGHFFFFHGHHHHHHGGHHHHGFHHHFHHHHHGGGGGHFHHHHHHHHGHGHHHGFHHGHFHHFFHHHHGFGGFFFHHHGFHHHHFCFFFHGHHHGGBFGGEEGFGEGGGGFGF
@M05620:45:000000000-G6HP7:1:1101:17575:2244 1:N:0:166
AGATTACTGCAACAGTTCCCCCTGGACCTGGAAAAGTTTCTTGCCTGGCTTACAGAAGCTGAAACAACTGCCAATGTCCTACAGGATGCTACCCGTAAGGAAAGGCTCCTAGAAGACTCCAAGGGAGTAAAAGAGCTGATGAAACAATGGCAAGTAAGTCAGGCATTTCCGCTTTAGCACTCTTGTGGATCCAATTGAACAATTCTCAGCATTTGTACTTGTAACTGACAAGCCAGGGACAAAACAAAGAT
+
>A>ABFFFFFFFGGGGGGGGGGGGHHHHHHHHHHHHGHHHHHHGHHHHHHHHHHHGHHHHHHHHHHHHHHHHHHHHHGHHHHHHHHHHHHGHHHGGGGGHGHHHGHHHGHHHHHHHHHHHHHHGGGGGFHHHHFHHHHGHHFGFHHEHHHHHHGHGGHHHHHGFFHHHHFEGGGGGHHHHHHHHHHHGHHHHFFHHHGHHHHHHHHHGHHHHHHHHHHHHHHHFHHHHGHGHFGBFEGFEE9BFGGEFFGG
@M05620:45:000000000-G6HP7:1:1101:17579:2265 1:N:0:166
AGATTACTGCAACAGTTCCCCCTGGACCTGGAAAAGTTTCTTGCCTGGCTTACAGAAGCTGAAACAACTGCCAATGTCCTACAGGATGCTACCCGTAAGGAAAGGCTCCTAGAAGACTCCAAGGGAGTAAAAGAGCTGATGAAACAATGGCAAGTAAGTCAGGCATTTCCGCTTTAGCACTCTTGTGGATCCAATTGAACAATTCTCAGCATTTGTACTTGTAACTGACAAGCCAGGGACAAAACAAAGAT
+
ABCCCFFFFFFFGGGGGGGGGGGGHHHHHHFHHHHHGHHHHHHHHHHHHHHHHHHHHHHHHHHHHHHHHHHHHHHHHHHHHHHHHHHHHHHHHHGGGGHHHHHHHHHHGHHHHHHHHHHHHHHGGHGGHHHHHGHHHHFHHHHHHHHHHHHHHGHHHHHHHHFHHHHHHHGGGGGHFHHHHHHHHGHGHHHHHHHHHGHGGHHHHHHHHHGHHHHHHHHHGCHFHHHHHHHHGGFGFGGGGGGGGGGGFGF
@M05620:45:000000000-G6HP7:1:1101:20308:2265 1:N:0:166
ATCTCTATCTCCTAAAAACCTGTTTAGATTTGGAGATAGACCTTCAGGTTTTTCATCATTTTCTGCATGAATTATACATTGACCACGTTCCAGCGTGGTCAGTTTGCAGCATTCTGTTATTTTGTTTGACAGAGTGTCTTGTTGAGAACATATGTAGGACATGATTTTTTCCTGCAACAGGGAAAATAAAGTATAAGTTTTAAAGATTTATTCTTTAATAAAGGATCTCAAAGCCAGCTTTAGAAAAAGGA
+
ABCCCFFFFFFFGGGGGGGGGGHHHHHHHHHHHGHHHHHHHHHHHHHHHHHGGFHHHHHHHHIIHHHHHHHHHHHHHHHHHHHHHHGHHHHHHHGGGGHHHHHHHHHHHHHHHHHHHHHHHHHHHHHHHHHHHHGHHHHHHHHHHHHHHHHHHHHHHHHHHHHHHHHHHGHHHHHHHHHHHGGHHHGHGHGHHGHHHFGHHHHHHHHHHHHHHHHHHHHHGHHHHHHHHHHHHHHHHGHHHHHFGHHHGGG
@M05620:45:000000000-G6HP7:1:1101:16754:2269 1:N:0:166
CATCCTGACCCTGAAGTACCCCGGCTTGATTTCTGACATTAGATCGGAAGAGCACACGTCTGAACTCCAGTCACGTCGACGCATCTCGTATGCCGTCTTCTGCTTGAAAAAAAAAAAACCATTAGACTCCCGGAGGTTATTTTGCATCGGAGCGCCAGCCCGACTGATCCGCTGAGCGGCGCGGCACTCTTTGAGGCACTGCAGCACCTCTTTATTCACTTAACTTCTGAGAAATCGCCATTCGTACTCTA
+
BBBBBFFFFFFFGGGGGGGGGGGGGGGGHHHHHHHFHGHHHHGHHHGGGGHHHHHGHGHHHGGHHHHHHHGHHHGGHGGGGGGGGHHHGGHHGHGEFHGGHHGHHHHHFHHFGGG@A<///111>11>1C..<--<./0<=DBC00;0...;A-:-.:..9-;--./0;0...:.;/;:-------:;//;/:/....9.9///:..././/9//9/////////9/9////////;....///9.9.///
@M05620:45:000000000-G6HP7:1:1101:20326:2272 1:N:0:166
ATCTCTATCTCCTAAAAACCTGTTTAGATTTGGAGATAGACCTTCAGGTTTTTCATCATTTTCTGCATGAATTATACATTGACCACGTTCCAGCGTGGTCAGTTTGCAGCATTCTGTTATTTTGTTTGACAGAGTGTCTTGTTGAGAACATATGTAGGACATGATTTTTTCCTGCCACCGGGAAAATAAAGGATAAGGTTTAAAGATTTATTCTTTAATAAAGGATCTCAAAGCCAGCTTTAGAAAAAGGA
+
BBBBBFFFFFFFGGGGGGGGGGHHHHHHHHHHHHHHFHHHHHHHHHHHHHHGGHHHHHHHHHHHHHHHHHHHHHHHHGHHHGHHHHGHHFH5BB0??E?D4BBGH4@@B313B@4B@F4BGHHGFGHE3F4333B?B4BGD?F043?B33334F?4FG?F2222?BGHHGBGD220@<0/>A/AHGFGGFH10F1>11>GH1GHF0<DHDDG0=DG0GH0DG;;/0CC00;GF/C/.:0CH090BFGFAD/
@M05620:45:000000000-G6HP7:1:1101:17570:2308 1:N:0:166
TACCTGTACTGGGGAAGAGCACACGTCTGAACTCCAGTCACGTCGACGCATCTCGTATGCCGTCTTCTGCTTGAAAAAAAAAAAACGTTCCAGCGTGGTCAGTTTGCAGCATTCTGTTATTTTGTTTGACAGAGTGTCTTGTTTCGAACATATGTAGGACATGATTTTTTCCTGCAACAGGGAAAATTAAGTATAAGTTTTAATGATTTATTCTTTACTAAAGTATCTCACAGCCAGCTTTATAAAACTTA
+
AABAAFFFFFFFGGGGGGGGFFHGFGGFFFFGHHHHHHFHHGHHGGGGGCF?HHHGGGHGHGEEHFHHHHHHCFEHGH//>EE/>?/02BF2FFC/?/?<DGGHF22>2?<F1?F11<FFGGF1??G0>11100FDFGFHGH<01..<C@0DGHD0DBBF/G00;:CGCDFCBBCB00./..:..:0/990;CF0;;FG0;B0090;9;0;F0C9B;/;9/://9/;/9//;/..99ABFBF/9/://///
@M05620:45:000000000-G6HP7:1:1101:13788:2379 1:N:0:166
AGATTACTGCAACAGTTCCCCCTGGACCTGGAAAAGTTTCTTGCCTGGCTTACAGAAGCTGAAACAACTGCCAATGTCCTACAGGATGCTACCCGTAAGGAAAGGCTCCTAGAAGACTCCAAGGGAGTAAAAGAGCTGATGAAACAATGGCAAGTAAGTCAGGCATTTCCGCTTTAGCACTCTTGTGGATCCAATTGAACAATTCTCAGCATTTGTACTTGTAACTGACAAGCCAGGGACAAAACAAAGAT
+
ABABBFFFFFFFGGGGGGGGGGGGHHHHHHHHHHHHGHHHHHHHHHHHHHHHHHHHHHHHHHHHHGHHHHHHGHHHHHHHHHHHHHHHHHHHHHGGGGHHHHHHHHHHGHHHHHHHHHHHHHHGGHGGHHHHHGHGHHDHGHHGHHHHHFHHHGHHGHFFHHHHEHHHHHGGGGGHDHHHHHHHHGGGHHHHHGHGGHFHHCHHHHHFGHEHHHHHHFHHHFHHHHGEGGGFHGGFGGGGGGGGGEG?BFC
@M05620:45:000000000-G6HP7:1:1101:17283:2432 1:N:0:166
ATCTCTATCTCCTAAAAACCTGTTTAGATTTGGAGATAGACCTTCAGGTTTTTCATCATTTTCTGCATGAATTATACATTGACCACGTTCCAGCGTGGTCAGTTTGCAGCATTCTGTTATTTTGTTTGACAGAGTGTCTTGTTGAGAACAAATGTAGGACATGATTTTTTCCTGCAACAGGGAAAATAAAGTATAAGTTTTAAAGATTTATTCTTTAATAAAGGATCTCAAAGCCAGCTTTAGAAAAAGGA
+
AABBBFFFFFFFGGGFGGGGGGHHHHHHHHHHHFCHHHHHHHHHHHHHHHHGGHHHHGHHHHHHHFHHHFDHHGHHHFHHHHHHHHGHHHHHHHGEGGHHGHHHGHHHHHHGHHHHHHHHHHHHHHHHBGHHHHHHHHHHHHHHGHEFHGHFGHHFHH2GFGHHFFHHHGHHHHGG2@GCGFAGHGFFDFHGFHHBFFGHHGHHHHHHHHHHHHHHHGGDDGGHFHHHHGHHHFHFHGHHHEGFGCGHGG;
@M05620:45:000000000-G6HP7:1:1101:17962:2435 1:N:0:166
AGATTACTGCAACAGTTCCCCCTGGACCTGGAAAAGTTTCTTGCCTGGCTTACAGAAGCTGAAACAACTGCCAATGTCCTACAGGATGCTACCCGTAAGGAAAGGCTCCTAGAAGACTCCAAGGGAGTAAAAGAGCTGATGAAACAATGGCAAGTAAGTCAGGCATTTCCGCTTTAGCACTCTTGTGGATCCAATTGAACAATTCTCAGCATTTGTACTTGTAACTGACAAGCCAGGGACAAAACAAAGAT
+
BBBBAFFFBFFFGGFGGGGGGGGDGHHHHGFHBHHHEFGHHHHHFHHFHFHHHHHGHHHHHGHHHHHHHHHHHHHFHHHHHHHHH1GHFHGFHHGFEGHHGHHHFEFHGHFGFGHHHHHHHHGGFEGGGGHHHFHFGHBGHGHGHHGHFGHFHGHHHGDFGGHHGHGHHHGGGGGHGGHFGFHHHDGGFHGGFHHHHFHHFGHHHHHGGGGHFHHGFFHFHHFBGFHEHHHHGGFFEDEFGFBAFGFGBF9
@M05620:45:000000000-G6HP7:1:1101:17296:2450 1:N:0:166
ATCTCTATCTCCTAAAAACCTGTTTAGATTTGGAGATAGACCTTCAGGTTTTTCATCATTTTCTGCATGAATTATACATTGACCACGTTCCAGCGTGGTCAGTTTGCAGCATTCTGTTATTTTGTTTGACAGAGTGTCTTGTTGAGAACAAATGTAGGACATGATTTTTTCCTGCAACAGGGAAAATAAAGTATAAGTTTTAAAGATTTATTCTTTAATAAAGGATCTCAAAGCCAGCTTTAGAAAAAGGA
+
CCDCCFFFFFFFGGGGGGGGGGHHHHHHHHHHHHHHHHHHHHHHHHHHHHHGGHHHHHIHIHIHHHHHHHHHHHHHHHHHHHHHHHGHHHHHHHGGGGHHHHHHHHHHHHHHHHHHHHHHHHHHHHHHHHHHHHHHHHHHHHHHHHHHHHHHHHHHHHHHHHHHHHHHHGHHHHHHHHHHHGGHHHHHHHHHHHHHHHHHHHHHHHHHHHHHHHHHHHHHHHHHHHHHHHHHHHHHHGHHHHHGHHHHGGG
@M05620:45:000000000-G6HP7:1:1101:17214:2509 1:N:0:166
AGATTACTGCAACAGTTCCCCCTGGACCTGGAAAAGTTTCTTGCCTGGCTTACAGAAGCTGAAACAACTGCCAATGTCCTACAGGGTGCTACCCGTAAGGAAAGGCTCCTAGAAGACTCCAAGGGAGTAAAAGAGCTGATGAAACAATGGCAAGTAAGTCAGGCATTTCCGCTTTAGCACTCTTGTGGATCCAATTGAACAATTCTCAGCATTTGTACTTGTAACTGACAAGCCAGGGACAAAACAAAGAT
+
BBABBFFFFFFFGGGGGGGGGGGGHHHHHHHGHHHHHHHHHHHHHHHHHHHHHHHHHHHHHHHHHHHHHHHHHHHHHHHHHHHHHGFFGHHHHHGGFGHHHHHHHHHHGHHHHHGFHHHHHHHGEHGFHHHHHGHHHHFHHHGGHGHHGHHHHGHHHHHHHHHHHHHHHHGGGGGHHHHGHHHHHGGGHHHHGHHHHGHFFHHGHHHFDHFHHHHHHHHGHHHFHHHFHHHHGGGGGGGGGGBFGGGGGGF
@M05620:45:000000000-G6HP7:1:1101:10353:2531 1:N:0:166
ATCTCTATCTCCTAAAAACCTGTTTAGATTTGGAGATAGACCTTCAGGTTTTTCATCATTTTCTGCATGAATTATACATTGACCACGTGGTCAGTTTGCAGCATTCTGTTATTTTGTTTGACAGAGTGTCTTGTTGAGAACATATGTAGGACATGATTTTTTCCTGCAACAGGGAAAATAAAGTATAAGTTTTAAAGATTTATTCTTTAATAAAGGATCTCAAAGCCAGCTTTAGAAAAAGGAAGAAAGGG
+
CCCCCFFFFFFFGGGGGGGGGGHHHHHHHHHHHHHHHHHHHHHHHHHHHHHGGHHHHIHIIHHHIHHHHHHHHHHHHHHHHGHHHHGGGGHHHHHHHHHHHHHHHHHHHHHHHHHHHHHHHHHHHHFGHHHHHHHHHGEFGHHHHHHEDGFGHHHFHHHHHGHHHHHHHHHHHGGHHFGHHHGFHHHHGGHHHHCGGHHHHHHHHHHHHGGHFFHHFGH1FGHGHHHFGCGHHGG<DGHGEGFHHGGFHHG
@M05620:45:000000000-G6HP7:1:1101:10337:2547 1:N:0:166
ATCTCTATCTCCTAAAAACCTGTTTAGATTTGGAGATAGACCTTCAGGTTTTTCATCATTTTCTGCATGAATTATACATTGACCACGTGGTCAGTTTGCAGCATTCTGTTATTTTGTTTGACAGAGTGTCTTGTTGAGAACATATGTAGGACATGATTTTTTCCTGCAACAGGGAAAATAAAGTATAAGTTTTAAAGATTTATTCTTTAATAAAGGATCCCAAAGCCAGCTTTAGAAAAAGGAAGAAAGGG
+
A3AAAFFFFFBFGGFFDGEGGGHFFFBBFFHHHBFHHHGHGHHHHGGGGHHGGHEHHFHHHHHGHHHHFFGHHHHHHHHHHHHHHHEGHEHHHHHHHHGGHFGHHHFHHGFHGGFHFHHHHGHHCGBFHHHHHDHHFGFHGFHHGGH4BG?GHHGGHHHHHGHHHGFCGHHGHGF0?GFFFFFFFHFFGHHHHHBDFFHHGHHHHHHH<FGGGGHFB>FGHF/<CBGFHGHHHFH0CFCGD?HFGGGF/CD
@M05620:45:000000000-G6HP7:1:1101:10356:2555 1:N:0:166
ATCTCTATCTCCTAAAAACCTGTTTAGATTTGGAGATAGACCTTCAGGTTTTTCATCATTTTCTGCATGAATTATACATTGACCACGTGGTCAGTTTGCAGCATTCTGTTATTTTGTTTGACAGAGTGTCTTGTTGAGAACATATGTAGGACATGATTTTTTCCTGCAACAGGGAAAATAAAGTATAAGTTTTAAAGATTTATTCTTTAATAAAGGATCCCAAAGCCAGCTTTAGAAAAAGGAAGAAAGGG
+
AABBBFFFFFFFGGGGGGGGGGHHHHFGHHHHGHGHHHHGHHHHHHGGHHHGGHHHHHHHHHHHHHHHHGHHHHHHHHHHHHHHHHGHH1GHHEGHHFHHHHHHHHHHHHHHGHHHHHHHHHGHGFFHHHHHHHHFHHHHGHHHHGHFFGHHHHHFHHHHHGHHHHHGHHHHHAFHHHHHHHHHHHGHHHHHHGBGGHHHHHHHHHHHHHHGGHHHEGHGHHHHEGHFHGHHHHGBFHHGG?GFHFHH/CE
@M05620:45:000000000-G6HP7:1:1101:19545:2558 1:N:0:166
ATCTCTATCTCCTAAAAACCTGTTTAGATTTGGAGATAGACCTTCAGGTTTTTCATCATTTTCTGCATGAATTATACATTGACCACGTTCCAGCGTGGTCAGTTTGCAGCATTCTGTTATTTTGTTTGACAGAGTGTCTTGTTGAGAACATATGTAGGACATGATTTTTTCCTGCAACAGGGAAAATAAAGTATAAGTTTTAAAGATTTATTCTTTAATAAAGGATCTCAAAGCCAGCTTTAGAAAAAGGA
+
BCCCCFFFFFFFGGGGGGGGGGHHHHHHHHHHHFHHHHHHHHHHHHHHHHHGGHGHHHHHHHHHHHHHHHHHHHHHHHHHHHHHHHGHHHHHHHGGGGHHHHHHHHGHHHHHHHHHHHHHHHHHFHHHHHHHHHHHHHHHHHHHHHHHHHHHHHHHHHHHHHHHHHHHHGHHHHHHHHHHHGGHHHHHGHHGHHHHHGHHHHHHHHHHHHHHHHHHHHHHHHGHHHGHHHHHFFHHHGHHHFHFHGHHGGH
@M05620:45:000000000-G6HP7:1:1101:20593:2565 1:N:0:166
ATCTCTATCTCCTAAAAACCTGTTTAGATTTGGAGATAGACCTTCAGGTTTTTCATCATTTTCTGCATGAATTATACATTGACCACGTTCCAGCGTGGTCAGTTTGCAGCATTCTGTTATTTTGTTTGACAGAGTGTCTTGTTGAGAACATATGTAGGACATGATTTTTTCCTGCAACAGGGAAAATAAAGTATAAGTTTTAAAGATTTATTCTTTAATAAAGGATCTCAAAGCCAGCTTTAGAAAAAGGA
+
CDDCDFFFFFFFGGGGGGGGGGHHHHHHHHHHHHHHHHHHHHHHHHHHHHHGGHHHHIIHHHIHHHHHHHHHHHHHHHHHHHHHHHGHHHHHHHGGGGHHHHHHHHHHHHHHHHHHHHHHHHHHHHHHHHHHHHHHHHHHHHHHHHHHHHHHHHHHHHHHHHHHHHHHHGHHHHHHHHHHHGGHHHHHHHHHHHHHHHHHHHHHHHHHHHHHHHHHHHHHHHHHHHHHHHHHGHHHHGHHHHHFHHHHGGH
@M05620:45:000000000-G6HP7:1:1101:20616:2568 1:N:0:166
ATCTCTATCTCCTAAAAACCTGTTTAGATTTGGAGATAGACCTTCAGGTTTTTCATCATTTTCTGCATGAATTATACATTGACCACGTTCCAGCGTGGTCAGTTTGCAGCATTCTGTTATTTTGTTTGACAGAGTGTCTTGTTGAGAACATATGTAGGACATGATTTTTTCCTGCAACAGGGAAAATAAAGTATAAGTTTTAAAGATTTATTCTTTAATAAAGGATCTCAAAGCCAGCTTTAGAAAAAGGA
+
AAAABFFFFFFFGGGGGGGGGGAFGHGFGHHDFGGHGHHFHHHHHHHHHHHEFHFFHHHGHHHHHEGHHFHHHHHHHHHHHFHHHHGFHHHHHHGGGGHHHHHHHHHHHHHHHHHHHHHHHHHHHHHHHHHHHHHHHHHHHHHHHHHHHHHHHHHHHHHHHHHHHHHHHGHHHHHHFHHHHGGHGHHHHHHHHGHHHGHHHHFBGHHHHHHHHHHHHHHHHHGHHHHHHGHHHGGHHGHHHHHGECGGGGH
@M05620:45:000000000-G6HP7:1:1101:17755:2617 1:N:0:166
ATCTCTATCTCCTAAAAACCTGTTTAGATTTGGAGATAGACCTTCAGGTTTTTCATCATTTTCTGCATGAATTATACATTGACCACGTTCCAGCGTAGTCAGTTTGCAGCATTCTGTTATTTTGTTTGACAGAGTGTCTTGTTGAGAACATATGTAGGACATGATTTTTTCCTGCAACAGGGAAAATAAAGTATAAGTTTTAAAGATTTATTCTTTAATAAAGGATCTCAAAGCCAGCTTTAGAAAAAGGA
+
CCCCCFFFFFFFGGGGGGGGGGGHHHHHHHHHHFHHHHHHGHHHHHHHGGHGGHHHHHHHHHIHHHHHHFHHHHHHHHHHHGHHHHGFGHHHHHGGGGGHHHHHHHHHHHHHHHHHHHHHHHHHHHHHHHHHHHHHHHHHHHHHHHHHHHHHHHHHHHHHHHHHHHHHHGHHHHHHHHHHHGGHHHGHHGGHHHHHHGHHHHHHHHHHHHHHHHHHHHHHHGHHHHHHHHHGHHHHHGHHHHHGGHHHGGH
@M05620:45:000000000-G6HP7:1:1101:17776:2626 1:N:0:166
ATCTCTATCTCCTAAAAACCTGTTTAGATTTGGAGATAGACCTTCAGGTTTTTCATCATTTTCTGCATGAATTATACATTGACCACGTTCCAGCGTGGTCAGTTTGCAGCATTCTGTTATTTTGTTTGACAGAGTGTCTTGTTGAGAACATATGTAGGACATGATTTTTTCCTGCAACAGGGAAAATAAAGTATAAGTTTTAAAGATTTATTCTTTAATAAAGGATCTCAAAGCCAGCTTTAGAAAAAGGA
+
AAAAAFFFFFFFGGGGFGGGFGFGHGGFFGHHHCGCEGGFHHEHHHFHGGHFEHGHFFGGGGHFHDGHHFGGGHGHHHGHGGDGHHGFEGGF@GEE>EHFFFFGFHGHHHHFGHHHGHFHHFHHEHHHHHGHHHBGFGGGHGHHFFHHHHHHGHHHGHHHGHHHHFHHFGHHGHGFFHHHHEFHHFGHFHHFHHHFG>GHHHHHHHHHHHHHHHHHHHHHGHHBGHHHHHFHHGHGHGHHHGEBCFHHD.C
@M05620:45:000000000-G6HP7:1:1101:13471:2647 1:N:0:166
TACCTGTACTGGGGAAGCATTTGAATATCCCCCCATGGTGATGGGGACGGAGAACTGCTCCATAAACACAGGCAACGTGCCTAACTTTCCCGGGAAGATGAAGTCAAAGAGCGACCACAGCTCTCGGAGGTTATTTTGCATCGGTGAGCCAGACAGAATGATCCGATGAGGGGTGCGAAACTATTTGAGGAAAGGAAGCACCTTTTTATTAAATTTACCTTTTAGCAATCGCCATTCCTACCCTAAGATCG
+
BBCBAFFFFFFFGGGGGGGGGGHHHHHHHHGGGGGHHHHHFHHHHGFGGGGGGHHHHHHHHHHHHFHHHHHHGHHHGHHHGHHHHHGHHHHGGGFGGHHGFGHHHGHHHHHHGGGGGHHHHHHHHGG?DGCGHHHHHHGFHHGGGGGHHHHHHGHGFGHHHHHHHGGGHHHGGCCGGADGGGGFGGGGGGCFGGGGGGEFGFFFFFFFFFFFEFFFFFFFFFFFFFFFFFF?DDAFFFFBFF?BFFFFFFE
@M05620:45:000000000-G6HP7:1:1101:13481:2663 1:N:0:166
TACCTGTACTGGGGAAGCATTTGAATATCCCCCCATGGTGATGGGGACGGAGAACTGCTCCATAAACACAGGCAACGTGCCTAACTTTCCCGGGAAGATGAAGTCAAAGAGCGACCACAGCTCTCGGAGGTTATTTTGCATCGGTGAGCCAGACAGAATGATCCGATGAGGGGTGCGAAACTATTTGAGGAAAGGAAGCACCTTTTTATTAAATTTACCTTTTAGCAATCGCCATTCCTACCCTAAGATCG
+
BCCCCFFFFFFFGGGGGGGGGGHHHHHHHHHGGGGHHHGHHHHHHGGGGGGGGHHHHHHHHHHHHHHHHHHHGHHHGHHHHHHHHHHHHHHGGGEGGHHHGHHGGHGHHGHHGGGGGHHGHHHHHGGGGGCGHHHHHHHHHHGGGGGHHHHHHGHHHHHHHHHHGGGGHHHGG:EGGDDCGGGGGGGGGGFFGGGGGGGGGFFFFFFFFFFFFFFFFFFFFFFFFFFFFFFFFFFFFFFFFFFFFFFFFF.
@M05620:45:000000000-G6HP7:1:1101:21306:2664 1:N:0:166
TTAGGGTAGGAATAGCACACGTCTGAACTCCAGTCACGTCGACGCATCTCGTATGCCGTCTTCTGCTTGAAAAAAAAAACCTAACTTTCCCGGGAAGATGACGTCAAAGAGCGACCACAGCTCTTTGCAGGTTATTTTGCTTCGCTTCGCCAGACCCAACCATCCGATGCGGGTTGTGGAACTATCCTCGTTAAGGAAGCACCTTTCTATTTTATTTACTTTTTCGTAATCGCCATTCCTATCCTAACTTT
+
AA1>1BFF?ADFGGFGFGGAEGHGFFHCGHHFGAFAFFHFGCEGEECEGDFFECE21AFGAE2DFB1B@BFFDGG/>/>//BF1FEDEFHHG/<CC?BGFD1??EFCG?FFHGGGGGHHHHHHHG1=1110>1>F1D<=00<0-<..<A..;-.;..:...:0/.;?C..;-;9.;AA-//;B//////-----;//BF?/9;F///9/9;//;BF/;B/BBB//-----/--;9-/9FBB/9BF//9//9
@M05620:45:000000000-G6HP7:1:1101:17305:2679 1:N:0:166
CATCCTGACCCTGAAGTACCCCGGCTTGATTTCTGACATTAGATCGGAAGAGCACACGTCTGAACTCCAGTCACGTCGACGCATCTCGTATGCCGTCTTCTGCTTGAAAAAAAAAAAAGAAATATATCTAAAGCTAGATATAGATTGATGTAAGTACAAGATGATATTCAGAGGAATAAGTATTACTAATGAACTTGGAAGAGACGTAAAGATCGAAAGTAACTAGATAAACGTTTATGTATGTTACACTC
+
CCCCCFFFFFFFGGGGGGGGGGGEEEGGHHHHHHHHHHHHGHHHHHGGGGHHHHHHHGGHHGHHHHHHHHHHFHGHHGGGGGGGEGHHFFHHHHGGGHGFHHHHHHHFHHGGGGG>>///0>111=11111111<1<1100000000000<0<0000000/000000;00000../:00000000000000000000000/..//.....0C00.:/..0000000000000../;.0000000000000/
@M05620:45:000000000-G6HP7:1:1101:17289:2690 1:N:0:166
CATCCTGACCCTGAAGTACCCCGGCTTGATTTCTGACATTAGATCGGAAGAGCACACGTCTGAACTCCAGTCACGTCGACGCATCTCGTATGCCGTCTTCTGCTTGAAAAAAAAAAAACTACAAGAAGAATCTATCTTATGTAACAATATGAATAAACACTATCCGATCACCTTAATAATGCAGTTTTATCGTATCGAACATTTCTCACGAATTCTATTTATTATTTATATGCCGGTGCGAATGTCAAGAT
+
BBBBBFFFFFFFGGGGGGGGGGGGGGGGFHHHHGHHHHHHHHHHHHGGGGHHHHHHHGGHHGHHHHHHHHHHHHGHHGGGGGGGEHHHGGHHHHGGGHGHHHHHHHGHHHHGGGGDA//11<111000>0111111<10000000<00000000<0000.</00/..:-C//000;000000009000;00./9/.../;A000000;/....;////:///////////////------.9-////////
@M05620:45:000000000-G6HP7:1:1101:14530:2706 1:N:0:166
ATCTCTATCTCCTAAAAACCTGTTTAGATTTGGAGATAGACCTTCAGGTTTTTCATCATTTTCTGCATGAATTATACATTGACCACGTTCCAGCGTGGTCAGTTTGCAGCATTCTGTTATTTTGTTTGACAGAGTGTCTTGTTGAGAACATATGTAGGACATGATTTTTTCCTGCAACAGGGAAAATAAAGTATAAGTTTTAAAGATTTATTCTTTAATAAAGGATCTCAAAGCCAGCTTTAGAAAAAGGA
+
CCDDCFFFFFFFGGGGGGGGGGHHHHHHHHHHHHHHHHHHHHHHHHHHHHHGGHHHHIHHHIHHHHHHHHHHHHHHHHHHHHHHHHGHHHHHHHGGGGGHHGGHHHGGGHHHHHHHHHHHHHHHHHHHFHFHHHHHHFHHHHHHGHFHHHHHHHHHHHHGHGHDGHHHHCHHHHHHHHFHHGGHHBFG?DFHHHHHHFGHHHC<GDGHHHHHHHHHHGGGGGHHHHHHGGFGGGHHHGHHHGGGCGGHGGC
@M05620:45:000000000-G6HP7:1:1101:14543:2720 1:N:0:166
ATCTCTATCTCCTAAAAACCTGTTTAGATTTGGAGATAGACCTTCAGGTTTTTCATCATTTTCTGCATGAATTATACATTGACCACGTTCCAGCGTGGTCAGTTTGCAGCATTCTGTTATTTTGTTTGACAGAGTGTCTTGTTGAGAACATATGTAGGACATGATTTTTTCCTGCAACAGGGAAAATAAAGTATAAGTTTTAAAGATTTATTCTTTAATAAAGGATCTCAAAGCCAGCTTTAGAAAAAGGA
+
BBBBBFFFFFFFGGGGGGGGGGGHHHHHHHHHHHHHHHHHHHHHHHHHHHHGGHHHHHHHHHHHHFHHHGHHHHHHHHHHHHHHHHGGHHHHHHGFEGHHHHGHHHHHHHHHHHHHHHHHHHHHHHHHHHHHHHGHHHHHHHHHHHHHHHHHHHHHHHHHHHHHHHHHHGHHHHHHHHHHHGGHHHHHHHHGHHHHHGHHHHGHHHHHHHHHHHHHHHHGHFHHHHHHHGHHHHHHHGHHHHHEFHHHGGH
@M05620:45:000000000-G6HP7:1:1101:15340:2724 1:N:0:166
ATCTCTATCTCCTAAAAACCTGTTTAGATTTGGAGATAGACCTTCAGGTTTTTCATCATTTTCTGCATGAATTATACATTGACCACGTTCCAGCGTGGTCAGTTTGCAGCATTCTGTTATTTTGTTTGACAGAGTGTCTTGTTGAGAACATATGTAGGACATGATTTTTTCCTGCAACAGGGAAAATAAAGTATAAGTTTTAAAGATTTATTCTTTAATAAAGGATCTCAAAGCCAGCTTTAGAAAAAGGA
+
CCCCDFFFFFFFGGGGGGGGGGHHHHHHHHHHHHHHHHHHHHHHHHHHHHHGGHHHHHIHIHHHHHHHHHHHHHHGHHHHHHHHHHGHHHHHHHGGGGHHGHHHHHHHHHHHHHHHHHHHHHHHHHHHHHGHHHGHHHHHHHHHHHHHHHHHHHHHHHHHHHHHHHHHHGHHHHHHHHHHHGGGHHHGGHGGHHHHHGHHHHHHHHHHHHHHHHHHHHHHHFHHHHHHHHHHHHHHHGHHHHHFFGGHGGG
@M05620:45:000000000-G6HP7:1:1101:18395:2737 1:N:0:166
ATCTCTATCTCCTAAAAACCTGTTTAGATTTGGAGATAGACCTTCAGGTTTTTCATCATTTTCTGCATGAATTATACATTGACCACGTTCCAGCGTGGTCAGTTTGCAGCATTCTGTTATTTTGTTTGACAGAGTGTCTTGTTGAGAACATATGTAGGACATGATTTTTTCCTGCAACAGGGAAAATAAAGTATAAGTTTTAAAGATTTATTCTTTAATAAAGGATCTCAAAGCCAGCTTTAGAAAAAGGA
+
3AAAAFDFFFFFGGGGFGGGFGFGHHHHFFHHHBGBBGHFHHFHFGGHHHGFGHFGGHHHHHHHGHDHHG5BGGGGHFEHHFFGGHGHHHHFHHGEEGHHHHHFHHHHHHHHFHHHGGHHHHHHFHHHHHHHHHFGGHHFHHHG4FCEGHHGGHGHHGHHHHHGHHHHHGHHHHHHHHHHHGGHHHFGGHGGHHFGGGGHHFHFDFGHGHHHHHHHHHHH0DHHHHHHDGHHHHFGGGHHHGG0<GGHGGH
@M05620:45:000000000-G6HP7:1:1101:15340:2744 1:N:0:166
ATCTCTATCTCCTAAAAACCTGTTTAGATTTGGAGATAGACCTTCAGGTTTTTCATCATTTTCTGCATGAATTATACATTGACCACGTTCCAGCGTGGTCAGTTTGCAGCATTCTGTTATTTTGTTTGACAGAGTGTCTTGTTGAGAACATATGTAGGACATGATTTTTTCCTGCAACAGGGAAAATAAAGTATAAGTTTTAAAGATTTATTCTTTAATAAAGGATCTCAAAGCCAGCTTTAGAAAAAGGA
+
BBBBBFFFFFFFGGGGGGGGGGHHHHHHHHHHFFHHHHHHHHHHHHHHHHHGGHHHHHHHHGHHHHHHHHHHHGHGHHHHHHHHHHGHHHHHHHGBEGHHHHHHHHHGFHGHHHHHHHHHHHHHHHHHHHFHFHHHGHHHHHHGGGHGHHGGHHHHHHHHHHHHHHHHHGHHHHGHHHGHHGGFHHHGHHHHHHGDGGFGHFHFHGHHHGHHHHHHHFHGHHHFHHHHGFFHFHHHHGFHHHHFHGFFDGH
@M05620:45:000000000-G6HP7:1:1101:18404:2762 1:N:0:166
ATCTCTATCTCCTAAAAACCTGTTTAGATTTGGAGATAGACCTTCAGGTTTTTCATCATTTTCTGCATGAATTATACATTGACCACGTTCCAGCGTGGTCAGTTTGCAGCATTCTGTTATTTTGTTTGACAGAGTGTCTTGTTGAGAACATATGTAGGACATGATTTTTTCCTGCAACAGGGAAAATAAAGTATAAGTTTTAAAGATTTATTCTTTAATAAAGGATCTCAAAGCCAGCTTTAGAAAAAGGA
+
BBCCCFFFFFFFGGGGGGGGGGHHHHHHHHHHHHHHHHHHHHHHHHHHHHHGGHHHHHHHIIIIHHHHHHHHHHHHHHHHHHHHHHGHHHHHHHGFGGHHHHHHHHHHHHHHHHHHHHHHHHHHHHHHHHHHHHGHHHHHHHHHHHHHHHHHHHHHHHHHHHHHHHHHHGHHHHHHHHHHHGGHHHHHGHHGHHHHHFGHHHHHHHHHHHHHHHHHHHHHHHHHHHHGHHHHHHHHHGHHHHHHGGGHGGH
@M05620:45:000000000-G6HP7:1:1101:14400:2792 1:N:0:166
TACCTGTACTGGGGAAGCATTTGAATATCCCCCCATGGTGATGGGGACGGAGAACTGCTCCATAAACACAGGCAACGTGCCTAACTTTCCCGGGAAGATGAAGTCAAAGAGCGACCACAGCTCTCGGAGGTTATTTTGCATCGGTGAGCCAGACAGAATGATCCGATGAGGGGTGCGAAACTATTTGAGGAAAGGAAGCACCTTTTTATTAAATTTACCTTTTAGCAATCGCCATTCCTACCCTACAGATC
+
AABBAFF5BDFFGGAEEGGGGGHHHHHHHHHGGGGHHFGGGHHHHGGGGGGGFHHHHHHGFGF5FHGHHGHHGHHHFHHHHHHHHGHHHFHGGGEEGFHHG3GGHHFGHHHFEFGGGHHHHHHHHGGGGG/FGGHHHGHFGGGCGGGHHHGHGGHFFHFFHHFFH<EGGHHGGEDF??-??GFFGGGFEE;/:FFFGGGGGFFFFFFEFFFF/BFFFFBFFFFFFFFEFF?ED.;FFFFFFFFFF.BFFFB
@M05620:45:000000000-G6HP7:1:1101:14402:2815 1:N:0:166
TACCTGTACTGGGGAAGCATTTGAATATCCCCCCATGGTGATGGGGACGGAGAACTGCTCCATAAACACAGGCAACGTGCCTAACTTTCCCGGGAAGATGAAGTCAAAGAGCGACCACAGCTCTCGGAGGTTATTTTGCATCGGTGAGCCAGACAGAATGATCCGATGAGGGGTGCGAAACTATTTGAGGAAAGGAAGCACCTTTTTATTAAATTTACCTTTTAGCAATCGCCATTCCTACCCTAAAGATC
+
CCDDCFFFFFFFGGGGGGGGGGHHHHHHHHHGGGGHHHGHGHHHHGGGGGGGGHHHHHHHHHHHGHHHHHHHGGHHGHHHHHHHHHHHHHHGGGGGGHHHHHHHHHHHHHHHGGGGGHHHHHHHHGGGGGEHHHHHHHHHHHGGGGGHHHHHHGHHHHHHHHHHHGGGHHHGGAEGGGGGGGGHHGGGGGFGGGGGGGGGGFFFFFFFHHFFFFFFFFFFFFFFFFFFFFFFFFFFFFFFFFFFFFFFFFB
@M05620:45:000000000-G6HP7:1:1101:17224:2864 1:N:0:166
AGATTACTGCAACAGTTCCCCCTGGACCTGGAAAAGTTTCTTGCCTGGCTTACAGAAGCTGAAACAACTGCCAATGTCCTACAGGATGCTACCCGTAAGGAAAGGCTCCTAGAAGACTCCAAGGGAGTAAAAGAGCTGATGAAACAATGGCAAGTAAGTCAGGCATTTCCGCTTTAGCACTCTTATGGATCCAATTGAACAATTCTCAGCATTTGTACTTGTAACTGACAAGCCAGGGACAAAACAAAGAT
+
>111>@DD3DDDAGFAGGGGFGGEA00ACGA011FGAFGBFGHBF1F/CEEAFHFGBHFACFFGHHHHEGBGHHHHHEHA2EHGF0BGFFD1GHFEEEGHBFHGHHEGGFHGHHHHHHHHHGHGGHGFFFHHHFHGHHGHHHGFHGHHFHHFHGGHHHHHHHFHHHHHHHGGGGGHHHHHHHHHHHHGHHHHGHHHFFHHHHHHHHHHGGGHHHHHHFGGGHHGHHHGHHHHHGEFGB?GGG/AFEGFFGF
@M05620:45:000000000-G6HP7:1:1101:9737:2935 1:N:0:166
ATCTCTATCTCCTAAAAACCTGTTTAGATTTGGAGATAGACCTTCAGGTTTTTCATCATTTTCTGCATGAATTATACATTGACCACGTTCCAGCGTGGTCAGTTTGCAGCATTCTGTTATTTTGTTTGACAGAGTGTCTTGTTGAGAACATATGTAGGACATGATTTTTTCCTGCAACAGGGAAAATAAAGTATAAGTTTTAAAGATTTATTCTTTAATAAAGGATCTCAAAGCCAGCTTTAGAAAAAGGA
+
BBBBBFFFFFFFFGFEFGGGGGHFHH5GH6FGGHHHHHHFFHHHFHHFGFGFEHHGHHHHHGHHFHHHHGFFHFHHGGHHHGFHFHGHHFFFBFGEAFHHFHGHHGHHHHHGGGHHFHFHHHHHHHHHHHHHEBGFGFHHHHHEHGEHHHHHGHGHHHGGFHHHGHHFHGFGH22FGHFBHGGFEGGFG1FFGGHHGHHGHEHFDDGHHHHHHHHHFDGHDDD0GDGHHHHGHHHGFGHHHHGFHGFFEGH
@M05620:45:000000000-G6HP7:1:1101:15346:2991 1:N:0:166
ATCTCTATCTCCTAAAAACCTGTTTAGATTTGGAGATAGACCTTCAGGTTTTTCATCATTTTCTGCATGAATTATACATTGACCACGTTCCAGCGTGGTCAGTTTGCAGCATTCTGTTATTTTGTTTGACAGAGTGTCTTGTTGAGAACATATGTAGGACATGATTTTTTCCTGCAACAGGGAAAATAAAGTATAAGTTTTAAAGATTTATTCTTTAATAAAGGATCTCAAAGCCAGCTTTAGAAAAAGGA
+
CCCCCFFFFFFFGGGGGGGGGGHHHHHHHHHHHHHHHHHHHHHHHHHHHHHGGHHHHIIHHIIIIHHHHHHHHHHHHHHHHHHHHHGHHHHHHHGFGGHHHHHHHHHHHHHHHHHHHHHHHHHHHHHHHHHHHHHHHHHHHHHHHHHHHHHHHHHHHHHHHHHHHHHHHGHHHHHHHHHHHGGHHHHHHGHHHHHHHGHHHHHHHHHHHHHHHHHHHHHHHFHHHHHHHHHHHHHHHGHHHHHBFGHHGGH
@M05620:45:000000000-G6HP7:1:1101:16163:2994 1:N:0:166
AGATTACTGCAACAGTTCCCCCTGGACCTGGAAAAGTTTCTTGCCTGGCTTACAGAAGCTGAAACAACTGCCAATGTCCTACAGGATGCTACCCGTAAGGAAAGGCTCCTAGAAGACTCCAAGGGAGTAAAAGAGCTGATGAAACAATGGCAAGTAAGTCAGGCATTTCCGCTTTAGCACTCTTGTGGATCCAATTGAACAATTCTCAGCATTTGTACTTGTAACTGACAAGCCAGGGACAAAACAAAGAT
+
BABAAFFF5DBFGGFGGGGGGGGGAGHHHFFHBGHHBFFGHHHHFHHHHHH3EGAEGHHHHFHHFHHEHHHHGHHFHHHHHHFH3EFCFHDEGEFEEEGGGF3BFFGGFHGGDFDFGHHFB33?E/E?E4GFGEHFFH1GHBDD1FCGD1GGHGFHHG@FGD0GGFFHHDDFGGGDF1GFC<GGH=FEFHFGBGDDGBGHFCDDDGGFFFFGCGF:CCGEGHF0CGG0:CHH.EFAEAAAEFB9FGEFEB9
@M05620:45:000000000-G6HP7:1:1101:16172:3009 1:N:0:166
AGATTACTGCAACAGTTCCCCCTGGACCTGGAAAAGTTTCTTGCCTGGCTTACAGAAGCTGAAACAACTGCCAATGTCCTACAGGATGCTACCCGTAAGGAAAGGCTCCTAGAAGACTCCAAGGGAGTAAAAGAGCTGATGAAACAATGGCAAGTAAGTCAGGCATTTCCGCTTTAGCACTCTTGTGGATCCAATTGAACAATTCTCAGCATTTGTACTTGTAACTGACAAGCCAGGGACAAAACAAAGAT
+
AAABBFFFFFFFGGGGGGGGGGGGGHHHHHGHHHHHGHHHHHHHHHHGHHHHHHFFHHHHHHHHHHHHHHHHHHHHHHHHHHHHFFHHHHHHHHGEGGHHHGFGGGHHGHHHHHHHHHHHEGGFGFFFFGHGHGHHHHGHHGFHHHHHGHHHHGHHHHHHHHHHHHHHHHGGGGGHHHHHHHHHHFGGHHHHGHHHHGHHGHHHHHHFGHFHHGHGHFHHGFHHHHHHHHHHHGGGGGGGGGGGGFGGBF;
@M05620:45:000000000-G6HP7:1:1101:15340:3009 1:N:0:166
ATCTCTATCTCCTAAAAACCTGTTTAGATTTGGAGATAGACCTTCAGGTTTTTCATCATTTTCTGCATGAATTATACATTGACCACGTTCCAGCGTGGTCAGTTTGCAGCATTCTGTTATTTTGTTTGACAGAGTGTCTTGTTGAGAACATATGTAGGACATGATTTTTTCCTGCAACAGGGAAAATAAAGTATAAGTTTTAAAGATTTATTCTTTAATAAAGGATCTCAAAGCCAGCTTTAGAAAAAGGA
+
CCDCDFFFFFFFGGGGGGGGGGGHHHHHHHHHHHHHHHHHHHHHHHHHHHHGGHHHHHIHHHHHHHHHHHHHHHHHHHHHHHHHHHGHHHHHHHGGGGHHHHHHHHHHHHHHHHHHHHHHHHHHHHHHGHGHHHHHHHHHHHHHHHHHHHHHHHHHHHHHHHHHHHHHHGHHHHHHHHHHHGGHHHHHHHHHHHHHHHHHHHHHHHHHHHHHHHHHHHHHHGHHHHHHHHHHHHHHHGHHHGHHFFGHGGH
@M05620:45:000000000-G6HP7:1:1101:16209:3027 1:N:0:166
AGATTACTGCAACAGTTCCCCCTGGACCTGGAAAAGTTTCTTGCCTGGCTTACAGAAGCTGAAACAACTGCCAATGTCCTACAGGATGCTACCCGTAAGGAAAGGCTCCTAGAAGACTCCAAGGGAGTAAAAGAGCTGATGAAACAATGGCAAGTAAGTCAGGCATTTCCGCTTTAGCACTCTTGTGGATCCAATTGAACAATTCTCAGCATTTGTACTTGTAACTGACAAGCCAGGGACAAAACAAAGAT
+
BAAAAFFFDFFFGGGGGGGGGGGECHHHGHGHHHHHFGHHHHHHHHHHHHHFHHGGHHGHHHHGHGHHHHHHHHHHHHHHGHFH?FHHHHHHHHGEEGHHHHBGGHHHGHHHHHHHHHHHF3BFEEEEHHFHHGHHHHGGHGGHHHHHGGHGHGGGHFGHHGHHHHHHHHGGGGGHHHHHHHHHHGHGHHHHHHHHHGHGHHHHHHHHHHGHHHHHHHHHHHHHHHHHGHHHGGGGGGGGGFFFGGGGGGC
@M05620:45:000000000-G6HP7:1:1101:16996:3055 1:N:0:166
ATCTCTATCTCCTAAAAACCTGTTTAGATTTGGAGATAGACCTTCAGGTTTTTCATCATTTTCTGCATGAATTATACATTGACCACGTTCCAGCGTGGTCAGTTTGCAGCATTCTGTTATTTTGTTTGACAGAGTGTCTTGTTGAGAACATATGTAGGACATGATTTTTTCCTGCAACAGGGAAAATAAAGTATAAGTTTTAAAGATTTATTCTTTAATAAAGGATCTCAAAGCCAGCTTTAGAAAAAGGA
+
CCDCCFFFFFFFGGGGGGGGGGHHHHHHHHHHHHHHHHHHHHHHHHHHHHHGGHHHHHHHIIIIIHHHHHHHHHHHHHHHHHHHHHGHHHHHHHGGGGHHHHHHHHHHHHHHHHHHHHHHHHHHHHHHHHHHHHHHHHHHHHHHHHHHHHHHHHHHHHHHHHHHHHHHHGHHHHHHHHHHHGGHHHHHHHHHHHHHHHHHHHHHHHHHHHHHHHHHHHHHHHHHHHHHHGHHHHHHHGHHHHHHHHHHGGH
@M05620:45:000000000-G6HP7:1:1101:17006:3072 1:N:0:166
ATCTCTATCTCCTAAAAACCTGTTTAGATTTGGAGATAGACCTTCAGGTTTTTCATCATTTTCTGCATGAATTATACATTGACCACGTTCCAGCGTGGTCAGTTTGCAGCATTCTGTTATTTTGTTTGACAGAGTGTCTTGTTGAGAACATATGTAGGACATGATTTTTTCCTGCAACAGGGAAAATAAAGTATAAGTTTTAAAGATTTATTCTTTAATAAAGGATCTCAAAGCCAGCTTTAGAAAAAGGA
+
ABCCCFFFFFFFGGGGGGGGGGHHHHHHHHHHHHHHHHHHHHHHHHHHHHHGGHHHHHHHHIHIIHHHHGHHHHHHHHHHHGHHHHGHHHHHHHGGGGHHHHHHHHHHHHHHHHHHHHHHHHHHHHHHHGHHGHGHHHHHHHHHHHHHHHHHHHHGHFHHHHHHHHHHHGHHHHHHHHHHHGGFFGHGHHHGGHGHHGHGHGHHHHHHHHHHHHHHHGHHHHHGHHHHHFHHHHHHHGHHHHHGHFHHGGH
@M05620:45:000000000-G6HP7:1:1101:16987:3073 1:N:0:166
ATCTCTATCTCCTAAAAACCTGTTTAGATTTGGAGATAGACCTTCAGGTTTTTCATCATTTTCTGCATGAATTATACATTGACCACGTTCCAGCGTGGTCAGTTTGCAGCATTCTGTTATTTTGTTTGACAGAGTGTCTTGTTGAGAACATATGTAGGACATGATTTTTTCCTGCAACAGGGAAAATAAAGTATAAGTTTTAAAGATTTATTCTTTAATAAAGGATCTCAAAGCCAGCTTTAGAAAAAGGA
+
BAACCFFFFFFFGGGGGGGGGGHHHHHHHHHHHHHGHHHHHHHHHHHHHHHGGHHGHGHHHIIHHHGHHHHHHGHGHGHHHHHHHHGHHHHHHHGGGGHHHHHHHHHHHHHHHHHHFHHHHHHHHHHHHHGHHHGHHHHHHHHHHHHHHHHHHHHGHHHHHHHHHHHHHGHHHHHHHHHHHGGHGHHHHHHHHHHHHGHGHGHHHHHHHHHHHHHHHHHHHHHGHHHHHHHHHHHHHGHHHHHHHFFHGGH
@M05620:45:000000000-G6HP7:1:1101:16362:3119 1:N:0:166
TACCTGTACTGGGGAAGCATTTGAATATCCCCCCATGGTGATGGGGACGGAGAACTGCTCCATAAACACAGGCAACGTGCCTAACTTTCCCGGGAAGATGAAGTCAAAGAGCGACCACAGCTCTCGGAGGTTATTTTGCATCGGTGAGCCAGACAGAATGATCCGATGAGGGGTGCGAAACTATTTGAGGAAAGGAAGCAACTTTTTATTAAATTTACCTTTTAGCAATCGCCATTCCTACCCTAAAGATC
+
CCCDDFFFFFFFGGGGGGGGGGHHHHHHHHHGGGGHHHGHHHHHHGGGGGGGGHHHHHHHHHHHHHHHHHHHGHHHGHHHHHHHHHHHHHHGGGGGGHHHHHHHHHHHHHHHGGGGGHHHHHHHHAFA@F/F=1FGHHFD1<.EDD<01>0<<./<<CG0000=<..<00<EG<A.<.<C-0<:CGG0CF0<F.C/C.9:/<:FFFFFBFFFFFFFF0<:FFFBBB0<00..<.<B0B0B0FFFFFFFFFF
@M05620:45:000000000-G6HP7:1:1101:19022:3125 1:N:0:166
CATCCTGACCCTGAAGTACCCCGGCTTGATTTCTGACATTAGATCGGAAGAGCACACGTCTGAACTCCAGTCACGTCGACGCATCTCGTATGCCGTCTTCTGCTTGAAAAAAAAAAAAAGACAGCTGGGGTCTTTCTTTTTGTAACCAACGAGAAACCTGAAAGAAGCACTTTTTAACTACGTCCTGCTGTGTCATTCATGAGTTTTTAGCCTCCTTGCTTCTTCTCACAGACTCTCTACTCTCATTCCAA
+
BBBBBFFFFFFFFGGGGGGGGGGCGEGEGGDFHHHGHHGHHHHHHHGGEEHFHHHFHGHHHGHHHGHHHHHHHGGFEGGGGGCEGFHHG?HHGGGEEHGFHHHFHHGHGHG<CCCD>>->.000<>1>.-<</==00DG0<CC0C0;0.;CC.:;CGGF.BF009.//9/;CFFF.:;00/..;99F////;9;/;FF//;/99FFFFF/9B/;E.9//://9//99/BF//A/9/9/:BB//;BB/;9B/
@M05620:45:000000000-G6HP7:1:1101:16346:3131 1:N:0:166
TACCTGTACTGGGGAAGCATTTGAATATCCCCCCATGGTGATGGGGACGGAGAACTGCTCCATAAACACAGGCAACGTGCCTAACTTTCCCGGGAAGATGAAGTCAAAGAGCGACCACAGCTCTCGGAGGTTATTTTGCATCGGTGAGCCAGACAGAATGATCCGATGAGGGGTGCGAAACTATTTGAGGAAAGGAAGCACCTTTTTATTAAATTTACCTTTTAGCAATCGCCATTCCTACCCTAAAGATC
+
ABBBBFFFFFFFGGGEEGGGGGHHHHHHHHHGGGGHHHHHHHHHHGGGGGGGGHHHHHHHHHHHGHHHHHHHGHHHGHHHHHHHHHHHHHHGGGGGGHHHHHHHHHHHHHHHGGGGGHHHHHHHHGGGGGGHHHHHHHHFHHGFGGGHHHHHHGHHFHHGFHHGHGGGHHHGG:CFGGGGGGGGGGGGFG;FF?FGGGGEGFFFFFFFFFFFFFFFFFFFFFFFFFFFFFFFFFFFFFFFFFFFFFFFFFF
@M05620:45:000000000-G6HP7:1:1101:14668:3132 1:N:0:166
ATCTCTATCTCCTAAAAACCTGTTTAGATTTGGAGATAGACCTTCAGGTTTTTCATCATTTTCTGCATGAATTATACATTGACCACGTTCCAGCGTGGTCAGTTTGCAGCATTCTGTTATTTTGTTTGACAGAGTGTCTTGTTGAGAACATATGTAGGACATGATTTTTTCCTGCAACAGGGAAAATAAAGTATAAGTTTTAAAGATTTATTCTTTAATAAAGGATCTCAAAGCCAGCGTTAGAAAAAGGA
+
AAAA>@FFFFF1AGFEFFFGFCGHHHG1GGHGFHGGHHH111BFGEGHAGHFC0EFBDDGGDGDD1A1AGDFGGHFG2FEBAG1FFEFGHHHHGGGE@HHEHGHFFEHGFHHHHGHHGHHHHGH>GGGBDGEHHDFHFGGGGFHHEAGHHGG2GHBGGFGGGHGGHGHFGHFHHFCGG0FC/F0F<GGFFGHFFFBGFDDGBCBGF1GHFHFHHHGGBGHDGBDCFHHHHHHFH.CGECGFFEHHGHE../
@M05620:45:000000000-G6HP7:1:1101:13456:3218 1:N:0:166
ATCTCTATCTCCTAAAAACCTTTTTAGATTTGGAGATAGACCTTCAGGTTTTTCATCATTTTCTGCATGAATTATACATTGACCACGCTCCAGCGTGGTCAGTTTGCAGCATTCTGTTATTTTGTTTGACAGAGTGTCTTGTTGAGAACATATGTAGGACATGATTTTTTCCTGCAACAGGGAAAATAAAGTATAAGTTTTAAAGATTTATTCTTTAATAAAGGATCTCAAAGCCAGCTTTAGAAAAAGGA
+
CDDDDFFFFFFFGGGGGGGGGGHHHHHHHHHHHHHHHHHHHHHHHHHHHHHGGHHHHHHHHIIIHHHHHHHHHHHHHHHHHHHHHHGGGGGHHHGGGGHHHHHHHHHHHHHHHHHHHHHHHHHHHHHHHHHHHHHHHHHHHHHHHHHHHHHHHHHHHHHHHHHHHHHHHGHHHHHHHHHHHGGHHHHHHHHHHHHHHHHHHHHHHHHHHHHHHHHHHGHHHGHGHHHHHGHHHHHHHGHHHHHHHHGHGGG
@M05620:45:000000000-G6HP7:1:1101:17048:3236 1:N:0:166
ATCTCTATCTCCTAAAAACCTGTTTAGATTTGGAGATAGACCTTCAGGTTTTTCATCATTTTCTGCATGAATTATACATTGACCACGTTCCAGCGTGGTCAGTTTGCAGCATTCTGTTATTTTGTTTGACAGAGTGTCTTGTTGAGAACATATGTAGGACATGATTTTTTCCTGCAACAGGGAAAATAAAGTATAAGTTTTAAAGATTTATTCTTTAATAAAGGATCTCAAAGCCAGCTTTAGAAAAAGAA
+
ABCCCFFFFFFFGGGGGGGGGGHHHHHHHHHHHGHHHHHHHHHHHHHHHHHGGHHHHHHHHHIHHHHHHHHHHHHHHHHHHHHHHHGHHHHHHHGGGGHHHHHHHHHHHHHHHHHHHHHHHHHHHHHHHHHHHHHHHHHHHHHHHHHHHHHHHHHHHHHHHHHHHHHHHGHHHHHHHHHHHGGHHHGHHHHHHHHHHGHHHHHHHHHHHHHHHHHHHHHHHHHHHHHHHHHHHHHHHGGHHHHGHGHHGGH
@M05620:45:000000000-G6HP7:1:1101:13467:3238 1:N:0:166
ATCTCTATCTCCTAAAAACCTTTTTAGATTTGGAGATAGACCTTCAGGTTTTTCATCATTTTCTGCATGAATTATACATTGACCACGCTCCAGCGTGGTCAGTTTGCAGCATTCTGTTATTTTGTTTGACAGAGTGTCTTGTTGAGAACATATGTAGGACATGATTTTTTCCTGCAACAGGGAAAATAAAGTATAAGTTTTAAAGATTTATTCTTTAATAAAGGATCTCAAAGCCAGCTTTAGAAAAAGGA
+
BACCCFFFFFFFGGGGGGGGGGHHHGHHHHHFHHHHHHHHHHHHHHHGHHHGGHHHHHHHHHIIFHHHHHHHHHHHHGHFHHHHHHGGGGGHHHGFFGHHHHHHHHHHHHGHHHHGHHHHHHHHHHHHGHHHHHGHHHHHHHHHHHGHHHGHHHHHGGHHHHHHHHHHHGHHHHHHHHHHHGGFHHHHHHHHHHGHFGFHHGHHGHHHHFFDGHHHGFHHFGDGHHHHHHFHHHHHHGHHHGHHFCGHFGG
@M05620:45:000000000-G6HP7:1:1101:22317:3248 1:N:0:166
TACCTGTACTGGGGAAGCATTTGAATATCCCCCCATGGTGATGGGGACGGAGAACTGCTCCATAAACACAGGCAACGTGCCTAACTTTCCCGGGAAGATGAAGTCAAAGAGCGACCACAGCTCTCGGAGGTTATTTTGCATCGGTGAGCCAGACAGAATGATCCGATGAGGGGTGCGAAACTATTTGAGGAAAGGAAGCACCTTTTTATTAAATTTACCTTTTAGCAATCGCCATTCCTACCCTAAAGATC
+
CCCCCFFFFFFFGGGGGGGGGGHHHHHHHHHGGGGHHHGHGHHHHGGGGGGGGHHHHHHHHHHHHHHHHHHHGHHHGHHHHHHHHHHHHHHGGGGGGHHHHHHHHHHHHHHHGGGGGGHHHHHHGAF?CGEHHHHHHHHFHHGGGGGG>GHHHGHGCGHHHHHHHGGGHGGGF;EGCCBGGGGGGGGFGGBFGFGFGFGGFFFFFFFFFFFFFFFFFFFFFFFFFFFFFFFEFFFFFFFFFFFFFFFFFFF
@M05620:45:000000000-G6HP7:1:1101:12581:3260 1:N:0:166
AAACCCAGAAGACATGAGGTCAGCTAGATCGGAAGAGCACACGTCTGAACTCCAGTCACGTCGACGCATCTCGTATGCCGTCTTCTGCTTGAAAAAAAAAACCCAGGAGCACCCAGCGCTGCTGACCTAGGCCCCCCTCAACCCCAAGACCAACAAAGAGGAGATGACGCATGAGAGGCTCGGCCGACGCCCCCCCTCCTCCCGCCCTCTCCCCCCTCATCATCTTCTCGCCTTGATTTCTTACATTATAT
+
BB?ABAAAAFCCFGFGGFCBFEGHHHFFHHGE?FECCGHHHHAGFGGHFFGHHHHHF3GDAFEGGGGEEE5@?1E?FBGEEEGFHHFDBGH13@EFEC//<<//?F/FF<FCED//0/<?CDCF1<0111>0CA>CD<..0::.E....:::.CE../9/.;CF/;BF.;-9.0=0/....--:.9-;@->>----;.AFFF..-;-9.:///:9--..9//;/;/F//..9.;//9/9/:://999;//;
@M05620:45:000000000-G6HP7:1:1101:22317:3266 1:N:0:166
TACCTGTACTGGGGAAGCATTTGAATATCCCCCCATGGTGATGGGGACGGAGAACTGCTCCATAAACACAGGCAACGTGCCTAACTTTCCCGGGAAGATGAAGTCAAAGAGCGACCACAGCTCTCGGAGGTTATTTTGCATCGGTGAGCCAGACAGAATGATCCGATGAGGGGTGCGAAACTATTTGAGGAAAGGAAGCACCTTTTTATTAAATTTACCTTTTAGCAATCGCCATTCCTACCCTAAAGATC
+
BCCCCFFFFFFFGGGGGGGGGGHGHHHHHHHGGGGHHHGHHHHHHGGGGGGGGHHHHHHHHHHHHHHHHHHHGHHHGHHHHHHHHHHHHHHGGGGGGHHHHHHHHHHHHHHHGGGGGHHHHHHHHDFEGGCHHHHHHHHGHHGGGGGGGGHHHGHGGHHHHHHHHGGGHHHGGEGGGGGGGGGGGGGGGGFFFGGGGGGFGFFFFFFFFFFFFFFFFFFFFFFFFFFFFFFFFFFFFFFFFFFFFFFFFFF
@M05620:45:000000000-G6HP7:1:1101:20704:3322 1:N:0:166
AGATTACTGCAACAGTTCCCCCTGGACCTGGAAAAGTTTCTTGCCTGGCTTACAGAAGCTGAAACAACTGCCAATGTCCTACAGGATGCTACCCGTAAGGAAAGGCTCCTAGAAGACTCCAAGGGAGTAAAAGAGCTGATGAAACAATGGCAAGTAAGTCAGGCATTTCCGCTTTAGCACTCTTGTGGATCCAATTGAACAATTCTCAGCATTTGTACTTGTAACTGACAAGCCAGGGACAAAAAAGATCG
+
ABABAFFFFFFFGGFGGFGGGGGGHFGGHHHHHHGHGGHGHHHGGHHHHHHHHHHHHHHHHHHHHHHHHHHFHHHHGHHHHHHGHGHGHFFHHHGGGGHHHHFGHHHHGHHHHGGHHHFHHHHGG/EEHHHHHEGHHH2GGHG3GGHHHGHGHFFFFDGHHHFGHHHHHFFGDFGDG1GHHHHHHGGAGFHHDFDGFH0CGCGHHHHHHGFHHHHGFFHHHFGGFGHHFG0GHEGFAAACEFF.EA9.;FE
@M05620:45:000000000-G6HP7:1:1101:20689:3333 1:N:0:166
AGATTACTGCAACAGTTCCCCCTGGACCTGGAAAAGTTTCTTGCCTGGCTTACAGAAGCTGAAACAACTGCCAATGTCCTACAGGATGCTACCCGTAAGGAAAGGCTCCTAGAAGACTCCAAGGGAGTAAAAGAGCTGATGAAACAATGGCAAGTAAGTCAGGCATTTCCGCTTTAGCACTCTTGTGGATCCAATTGAACAATTCTCAGCATTTGTACTTGTAACTGACAAGCCAGGGACAAAAAAGATCG
+
BBABCFFFFFFFGGGGGGGGGGGGHHHHHHHHHHHHHHHHHHHHHHHHHHHHHHHHHHHHHHHHHHHHHHHHHHHHHHHHHHGHHGHHHHHHHHGGGGHHHHFHHHHHGHHHHGHHHHHHHHHGG/FEHHHHHGHHHHFHHHHHHHHHHHHHHGHHHHHHHHHHHHHHHHGGGGGHHHHHHHHHHHHGGHHHGHHHHGHHFGHHHHHFGHHHHHHHHHHHHHHHHHHHHHFHHGGGGGGGGGGGGG.EGFE
@M05620:45:000000000-G6HP7:1:1101:20671:3334 1:N:0:166
AGATTACTGCAACAGTTCCCCCTGGACCTGGAAAAGTTTCTTGCCTGGCTTACAGAAGCTGAAACAACTGCCAATGTCCTACAGGATGCTACCCGTAAGGAAAGGCTCCTAGAAGACTCCAAGGGAGTAAAAGAGCTGATGAAACAATGGCAAGTAAGTCAGGCATTTCCGCTTTAGCACTCTTGTGGATCCAATTGAACAATTCTCAGCATTTGTACTTGTAACTGACAAGCCAGGGACAAAAAAAATCG
+
AAAAAFFFFFFFFGBGGFGGGGFGHHHHGHAGHCHHFGHHHHHHHHHHHHHHHHHHHHHHHHHHHHHHHHHHHHHHHHHHHHGHGHHHGHHHGHGFGGHHHHFGFHHHGHHHHHHHHHHHHGHGDCEEGFHHHGHHHGHFHHHHHHHHFGHHHGGHHHGFHHHHHHGHHHGGGGGHHHHHHHHHHGGGHHHHH<GGGEFFHHHGHGFD0CFHHGHHFHHHHFFGHHHBFHHHHGGGGGGGFGFACD-;9/.
@M05620:45:000000000-G6HP7:1:1101:14526:3349 1:N:0:166
TACCTGTACTGGGGAAGCATTTGAATATCCCCCCATGGTGATGGGGACGGAGAACTGCTCCATAAACACAGGCAACGTGCCTAACTTTCCCGGGAAGATGAAGTCAAAGAGCGACCACAGCTCTCGGAGGTTATTTTGCATCGGTGAGCCAGACAGAATGATCCGATGAGGGGTGCGAAACTATTTGAGGAAAGGAAGCACCTTTTTATTAAATTTACCTTTTAGCAATCGCCATTCCTACCCTAAAGATC
+
1AAAADBDF3D11EF1AA11BA3DGFGGFHHGGGGHB0111BFFE?FGC//EEGGHBGHGHFHHHHHHHFHHGACHGCGHHHFFHBGHEDGG@GGEGGHHFBGBFFGHHHHHGGCGGHGHHFFHHCGCGG<FHHHHFFF1FGEGECEFCGHHHGHHHHHGDGFHHGCGGGFFCGGGGFGGGGFGFFFFEF0FBFFFC?FFBAFFFFFFFFFFFFFFFBBBFFFFBFFFFF-AAAAFFFFFF?FFFFFFBFB
@M05620:45:000000000-G6HP7:1:1101:21441:3367 1:N:0:166
ATCTCTATCTCCTAAAAACCTGTTTAGATTTGGAGATAGACCTTCAGGTTTTTCATCATTTTCTGCATGAATTATACATTGACCACGTTCCAGCGTGGTCAGTTTGCAGCATTCTGTTATTTTGTTTGACAGAGTGTCTTGTTGAGAACATATGTAGGACATGATTTTTTCCTGCAACAGGGAAAATAAAGTATAAGTTTTAAAGATTTATTCTTTAATAAAGGATCTCAAAGCCAGCTTTAGAAAAAGGA
+
BBCCCFFFFFFFGGFGFGGGGGHHHHHHHHHHHFHHHHHHHHHHHHHHHHHGGHHHHHHHHHHHHHHHHHHHHHHHHHHHHHHHHHGHHHHHHHGGGGHHHHHHHHHHHHHHHHHHHHHHHHHHHHHHHHHHGHHHHHHHHHHHHHHHHGHHHHHHHHHHHHHHHHHHHGHHHHHHHHGHHGGHHHGHGHGHHHHHHGHHHHHHHHHHHHHHHHHHHHHHGHGHHHHHHHHHFHHGHGHHHHHFHGHGGGG
@M05620:45:000000000-G6HP7:1:1101:21436:3389 1:N:0:166
ATCTCTATCTCCTAAAAACCTGTTTAGATTTGGAGATAGACCTTCAGGTTTTTCATCATTTTCTGCATGAATTATACATTGACCACGTTCCAGCGTGGTCAGTTTGCAGCATTCTGTTATTTTGTTTGACAGAGTGTCTTGTTGAGAACATATGTAGGACATGATTTTTTCCTGCAACAGGGAAAATAAAGTATAAGTTTTAAAGATTTATTCTTTAATAAAGGATCTCAAAGCCAGCTTTAGAAAAAGGA
+
ABBBBFFFFFFFGGGGGGGGGGHHHHHHHHHHHHHHHHHGHHHHHHHHHHHGGHHHHHHHHHHHHHHHHHHHHHHHHHHHHHHHHHGHHHHHHHGGGGHHHHHHHHHHHHHHHHHHHHHHHHHHHHHHHHHHHHHHHHHHHHHHHHHGHHHHHGHGHHHHHHHHHHHHHGHHHHHHHHHHHGGGHHHHHHHHHHHHHFGHHGHHHHHHHFHHHHHHHFHHGBDGHHHHHHHGGHHHHGHHHHHHHHFHGGH
@M05620:45:000000000-G6HP7:1:1101:8807:3401 1:N:0:166
TACCTGTACTGGGGAAGCATTTGAATATCCCCCCATGGTGATGGGGACGGAGAACTGCTCCATAAACACAGGCAACGTGCCTAACTTTCCCGGGAAGATGAAGTCAAAGAGCGACCACAGCTCTCGGAGGTTATTTTGCATCGGTGAGCCAGACAGAATGATCCGATGAGGGGTGCGAAACTATTTGAGGAAAGGAAGCACCTTTTTATTAAATTTACCTTTTAGCAATCGCCATTCCTACCCTAAAGATC
+
BCCCCFFFFFFFGGAEGGGGGGHHHHHHHHHGGGGHGHGHHHHGHGGGGGGGGHHHHHHHHHHHHHHHHHHHGHHHGHHHHHHHHHHHHHHFGGGGGHHHGHHGHHHHHHHHGGGGGHHGHHHHHGGDGGEHHHHHHHHHHHGGGGGHHHHHHGHHGHHHGHHHGCEDHHHGGDGGGFCGGGBFGGFBFG:FFGGFGGGGGFFFFFFFFFFFFFFFFFFFFFFFFFFFFFEFFFFFFFFFFFFFFFFFFFF
@M05620:45:000000000-G6HP7:1:1101:8818:3419 1:N:0:166
TACCTGTACTGGGGAAGCATTTGAATATCCCCCCATGGTGATGGGGACGGAGAACTGCTCCATAAACACAGGCAACGTGCCTAACTTTCCCGGGAAGATGAAGTCAAAGAGCGACCACAGCTCTCGGAGGTTATTTTGCATCGGTGAGCCAGACAGAATGATCCGATGAGGGGTGCGAAACTATTTGAGGAAAGGAAGCACCTTTTTATTAAATTTACCTTTTAGCAATCGCCATTCCTACCCTAAAGATC
+
ABBBBFFFFFDFGGGGEGGFGGGHHHHGHHFGGGGHFFHFHHHHGGEGGGGGGHHGHHHHHHHHHGHHHHEGGHHHGHHGHHHGHHHHHHHGCGGGGHHHHHHHGHHHFHHHGGGGGHHHHHHHHGGGGFGHFHHHHHHHHHF?DEG0CGHHHGHHHHHHGHHHHGGGHHH?FFGGGGGGGGGGFGFBE/:FBGEGGGGGGFFFFFFFFFFFFFFFFFFFFFFFFFFFFF.AFDFFFFFFFAFFBFFFFFF
@M05620:45:000000000-G6HP7:1:1101:14039:3506 1:N:0:166
ATCTCTATCTCCTAAAAACCTGTTTAGATTTGGAGATAGACCTTCAGGTTTTTCATCATTTTCTGCATGAATTATACATTGACCACGTTCCAGCGTGGTCAGTTTGCAGCATTCTGTTATTTTGTTTGACAGAGTGTCTTGTTGAGAACATATGTAGGACATGATTTTTTCCTGCAACAGGGAAAATAAAGTATAAGTTTTAAAGATTTATTCTTTAATAAAGGATCTCAAAGCCAGCTTTAGAAAAAGGA
+
CCCCCFFFFFFFGGGGGGGGGGHHHHHHHHHHHHHHHHHHHHHHHHHHHHHGGHHHHHHHHHHHIHHHHHHHHHHHHHHHHHHHHHGHHHHHHHGFGGHHHHHHHHHHHHHHHHHHHHHHHHHHHHHHHHHHHHHHHHHHHHHHHHGHHHHHHHHHHHHHHHGHHHHHHGHHHHHHDHHHHGGHEHFGGHHHHHHHHGHHHHBGHGGHHHHHHHHHHFGGHHHHHHHHHHHHHHHHHGHHHHGHGHHHGGG
@M05620:45:000000000-G6HP7:1:1101:17986:3509 1:N:0:166
TACCTGTACTGGGGAAGCATTTGAATATCCCCCCATGGTGATGGGGACGGAGAACTGCTCCATAAACACAGGCAACGTGCCTAACTTTCCCGGGAAGATGAAGTCAAAGAGCGACCACAGCTCTCGGAGGTTATTTTGCATCGGTGAGCCAGACAGAATGATCCGATGAGGGGTGCGAAACTATTTGAGGAAAGGAAGCACCTTTTTATTAAATTTACCTTTTAGCAATCGCCATTCCTACCCTAAAGATC
+
CCCCCFFFFFFFGGGGGGGGGGHHHHHHHHHGGGGHHHGHHHHHHGGGGGGGGHHHHHHHHHHHHHHHHHHHGHHHGHHHHHHHHHHHHHHGGGGGGHHHHHHHHHHHHHHHGGGGGHHHHHHHHGGGGGGHHHHHHHHHHHGGGGGHHHHHHGHHHHHHHHHHHGGGHHHGGEFGGGGGGGGGGGGGGGCFGGGGGGGGGFFFFFFFFFFFFFFFFFFFFFFFFFFFFFAFFFEFFFFFFFFFFFFFFFF
@M05620:45:000000000-G6HP7:1:1101:11575:3526 1:N:0:166
AGATTACTGCAACAGTTCCCCCTGGACCTGGAAAAGTTTCTTGCCTGGCTTACAGAAGCTGAAACAACTGCCAATGTCCTACAGGATGCTACCCGTAAGGAAAGGCTCCTAGAAGACTCCAAGGGAGTAAAAGAGCTGATGAAACAATGGCAAGTAAGTCAGGCATTTCCGCTTTAGCACTCTTGTGGATCCAATTGAACAATTCTCAGCATTTGTACTTGTAACTGACAAGCCAGGGACAAAACAAAGAT
+
BCCCBFFFFFFFGGGGGGGGGGGGHHHHHHHHHHHHHHHHHHHHHHHGHHHHHHHHHHHHHHHHHHHHHHHHHHHHHHHHHHHHHHHHHHHHHHGFGGHHHHHHHHHHGHHHHHHHHHHHHHHGGHGGHHHHHGHHHHGHHHHHGHHHGHHHHGHHHGHHHHGHHHHHHHGGGGGHHHHHHHHHHGHGFHHHHHHHHHHHHHHHHHHHHHHHHHHHHHHGHHHHHHHHFHHHHGGGGGGGGGGGGGGGGGF
@M05620:45:000000000-G6HP7:1:1101:14041:3531 1:N:0:166
ATCTCTATCTCCTAAAAACCTGTTTAGATTTGGAGATAGACCTTCAGGTTTTTCATCATTTTCTGCATGAATTATACATTGACCACGTTCCAGCGTGGTCAGTTTGCAGCATTCTGTTATTTTGTTTGACAGAGTGTCTTGTTGAGAACATATGTAGGACATGATTTTTTCCTGCAACAGGGAAAATAAAGTATAAGTTTTAAAGATTTATTCTTTAATAAAGGATCTCAAAGCCAGCTTTAGAAAAAGGA
+
1>1>AFD@FFFD1GG11FGG11ABGAAA33DGH1A1A11A1F1BA1DGAABA/BFDA2ABAA2AB1BGH1AAAFAGFG2F1AABFFE/BFCF1>>?/>G1@B@@BG@GHFHDB@@BBD@GFDGH>GGFFGBGCG>B>BB2BFGGB<GGHHFFDF>FD<<F<FGHFDFH1<FDFFBF1@GHHCCHECFG1GGGFFG<GFGHHHCDDFFHDGHHHHGFGHHFHFD</DHHDGHHHFHFFEGHHFC0;CGHA.:
@M05620:45:000000000-G6HP7:1:1101:16808:3578 1:N:0:166
AGATTACTGCAACAGTTCCCCCTGGACCTGGAAAAGTTTCTTGCCTGGCTTACAGAAGCTGAAACAACTGCCAATGTCCTACAGGATGCTACCCGTAAGGAAAGGCTCCTAGAAGACTCCAAGGGAGTAAAAGAGCTGATGAAACAATGGCAAGTAAGTCAGGCATTTCCGCTTTAGCACTCTTGTGGATCCAATTGAACAATTCTCAGCATTTGTACTTGTAACTGACAAGCCAGGGACAAAACAAAGAT
+
BBAABFFFBFFFGGFGGGGGGGGGHGHHHHHHHGHHGHHHGHHHHHHHHHHHHHHHHGHHHHHHHHHHHHHHHHGFFHHHHHHHFHHHHGHHHHGGGEHHGGHHHHHHGHHHHHHHHHHHHHHGGGGEHHHHHGHHHFGHHHHHHHHFFHHHHGHHHFHHHHHHHHHHHHGGGGGHFHHHHHHGHFGGHHHHHHHHHGGBFHHHHHHHHHFHHHHHHHHGHHHGHHHFHHHHHGGGGGGFEFGGGGGGGF;
@M05620:45:000000000-G6HP7:1:1101:13721:3714 1:N:0:166
TACCTGTACTGGGGAAGCATTTGAATATCCCCCCATGGTGATGGGGACGGAGAACTGCTCCATAAACACAGGCAACGTGCCTAACTTTCCCGGGAAGATGAAGTCAAAGAGCGACCACAGCTCTCGGAGGTTATTTTGCATCGGTGAGCCAGACAGAATGATCCGATGAGGGGTGCGAAACTATTTGAGGAAAGGAAGCACCTTTTTATTAAATTTACCTTTTAGCAATCGCCATTCCTACCCTAAAGATC
+
BBBBBFFFFFBCGFAEFGGGGGHHHHHHHHHGGGGHHHHHHHHHHGGGCGEGGHHHHHHHHHHHHFFHHGHHGHHHGHHHHHHHHHHHHHHGGGGGGCGHGBHGHHHHHHHGGGGGGGHHHHHHHGGDGGGHHHHHHGHHHEGGGGGHGHGHHGFHGHHHHHHHHGGGHHHGGGFGGDAGGGFFFGG0CC;CFFFGGGGGGFFFFFFEFFFFFFFFFFFFFBFFFFFFFFEFFFFF/BFFFFEFF.9FFFB
@M05620:45:000000000-G6HP7:1:1101:21746:3715 1:N:0:166
CATCCTGACCCTGAAGTACCCGGCTTGATTTCTGACATTAGATCGGAAGAGCACACGTCTGAACTCCAGTCACGTCGACGCATCTCGTATGCCGTCTTCTGCTTGAAAAAAAAAAAAAGAGCTGCGGACCGAGGCCCCCCGGAACCCCAAGGCCAACAGAGAGAAGAGGACCCAGGTGAGGCCCGGCCGACGCCCAAGCTCCTCGCGGCCATCCCCCAGGCACTCTCTGGCCGGCTTGATTTCAGACAATT
+
BBBBBFFFFFFFGGGGGGGGGGGGGGGHHHHHHHHHHHHHGHHHHGGEGHFHHHHHGHHHGHHHHHHHHHHHHGHHGGGGGGGEFFFFGHHHGGGGHGGGHHHHGGHHGGGGGFC>/</<<<1<<--<<------..-;-;9---...C9A.9.9AA.F//9;9///.:...:.:A///.....;9----9@-D-..;9/;9/..------9/...9-9.;.9B/B/B//999--9--.////////..//
@M05620:45:000000000-G6HP7:1:1101:13723:3734 1:N:0:166
TACCTGTACTGGGGAAGCATTTGAATATCCCCCCATGGTGATGGGGACGGAGAACTGCTCCATAAACACAGGCAACGTGCCTAACTTTCCCGGGAAGATGAAGTCAAAGAGCGACCACAGCTCTCGGAGGTTATTTTGCATCGGTGAGCCAGACAGAATGATCCGATGAGGGGTGCGAAACTATTTGAGGAAAGGAAGCACCTTTTTATTAAATTTACCTTTTAGCAATCGCCATTCCTACCCTAAAGATC
+
CCDCCFFFFFFFGGGGGGGGGGHHHHHHHHHGGGGHHHHHHHHHHGGGGGGGGHHHHHHHHHHHHHHHHHHHGHHHGHHHHHHHHHHHHHHGGGGGGHHHHHHHHHHHHHHHGGGGGHHHHHHHHGGGGGGHHHHHHHHHHHGGGGGHHHHHHGHHHHHHHHHHHGGGHHHGGEFGGGGGGGGHHHHGGGGGGGGGGGGGGFFFFFFFHFFFFFFHFFFFFFFFFFFFFFFFFFFFFFFFFFFFFFFFFFF
@M05620:45:000000000-G6HP7:1:1101:13710:3751 1:N:0:166
TACCTGTACTGGGGAAGCATTTGAATATCCCCCCATGGTGATGGGGACGGAGAACTGCTCCATAAACACAGGCAACGTGCCTAACTTTCCCGGGAAGATGAAGTCAAAGAGCGACCACAGCTCTCGGAGGTTATTTTGCATCGGTGAGCCAGACAGAATGATCCGATGAGGGGTGCGAAACTATTTGAGGAAAGGAAGCACCTTTTTATTAAATTTACCTTTTAGCAATCGCCATTCCTACCCTAAAGATC
+
>ABBBFFFFFFFGCFAEGGGGGHHHHHHHHHGGGGHHHHHGHHCHGGGEFGFGHHHHHHHHHHGHHHHHHHHGHHHGHHHHHFHHHHHHHHGGGGGGHHHHFFHGHHHHGGHGGGGGHEGHHHHHGGGGGCGHHHHHHHFHHGDGGGHHGHHHGHHFHHHGHHHHGGGHHH??CDFA?AGDGGGGGGFGFFFFAFGGEEFGFEFFFFFFFFFFFFFFFFFFFFFFFFFFFEFFFFFFFFFFFFFFFBFFFF
@M05620:45:000000000-G6HP7:1:1101:14293:3771 1:N:0:166
AGATTACTGCAACAGTTCCCCCTGGACCTGGAAAAGTTTCTTGCCTGGCTTACAGAAGCTGAAACAACTGCCAATGTCCTACAGGATGCTACCCGTAAGGAAAGGCTCCTAGAAGACTCCAAGGGAGTAAAAGAGCTGATGAAACAATGGCAAGTAAGTCAGGCATTTCCGCTTTAGCACTCTTGTGGATCCAATTGAACAATTCTCAGCATTTGTACTTGTAACTGACAAGCCAGGGACAAAACAAAGAT
+
AABABFFFFFFFGGGGGGGGGGGGDHHHHHHHHHHHHHHHHHHHHHHHHHHHHHHHHHHHHHHHHHHHHHHHHHHHHHHHHHHHGHHHHHHHHHGGGGHHHHFHHHHHGHHHHHHHHHHHHFHGGCFGHHHHHGHHHHHHHHHHHHHHGHHHHGHHHHHHHHHHHHHHHHGGGGGHHHHHHHHHHHHGHHHHHHHHHHHHHHHHHHHHHHHHHHHHHHHHHHHHHHHHHHHHHGGGGGGGGGFGGGGGGGG
@M05620:45:000000000-G6HP7:1:1101:18942:3900 1:N:0:166
CATCCTGACCCTGAAGTACCCCGGCTTGATTTCTGACATTAGATCGGAAGAGCACACGTCTGAACTCCAGTCACGTCGACGCATCTCGTATGCCGTCTTCTGCTTGAAAAAAAAAAATTTTAATTTTTTTTATACTCATTTGTTTTTTGCACCTATTCTATCAGATCTCTTTTTTGTACAAACTCTAAAAAAAGAAAATAATATTTAAATTATAGTTTATTTAATAACGTTACGTAATGTCTATGGTTATT
+
CCCCCFFFFFFFGGGGGGGGGGGGGGGGHHHHHHHGHHHHGHGHHHGGGGHHHGHGHGGHHGGHHHHHHHHHHGGFGGGGGGGGGHHHFEHHGHG?EGGFFHGHHHGGGHGGGCFD@01111111FD1---.000000=0000/<<::-0:0:/;00000:0000000000;;0--:00000.0:000000--...//0:0000:0000090;00;:00::0;0000;.9//../0;:0000090000000
@M05620:45:000000000-G6HP7:1:1101:11845:3904 1:N:0:166
ATCTCTATCTCTTAAAAACCTGTTTAGATTTGGAGATAGACCTTCAGGTTTTTCATCATTTTCTGCATGAATTATACATTGACCACGTTCCAGCGTGGTCAGTTTGCAGCATTCTGTTATTTTGTTTGACAGAGTGTCTTGTTGAGAACATATGTAGGACATGATTTTTTCCTGCAACAGGGAAAATAAAGTATAAGTTTTAAAGATTTATTCTTTAATAAAGGATCTCAAAGCCAGCTTTAGAAAAAGGA
+
CCCCCFFFFFFFGGGGGGGGGGHHHHHHHHHHHGHHHHHHHHHHHHHHHHHGGHHHHHHHHIIHHHHHHHHHHHHHHHHHHHHHHHGHHHHHHHGGGGHHHHHHHHHHHHHHHHHHHHHHHHHHHHHHHHHHHHHHHHHHHHHHHHHHHHHHHHHHHHHHHHHHHHHHHGHHHHHHHHHHHGGHHHGHGHHHHHHHHGHHHHHHHHHHHHHHHHHHHHHHD<GHHHHHHHHHHHHHHGHHHHHHGCGHGGH
@M05620:45:000000000-G6HP7:1:1101:12604:3910 1:N:0:166
TACCTGTACTGGGGAAGCATTTGAATATCCCCCCATGGTGATGGGGACGGAGAACTGCTCCATAAACACAGGCAACGTGCCTAACTTTCCCGGGAAGATGAAGTCAAAGAGCGACCACAGCTCTCGGAGGTTATTTTGCATCGGTGAGCCAGACAGAATGATCCGATGAGGGGTGCGAAACTATTTGAGGAAAGGAAGCACCTTTTTATTAAATTTACCTTTTAGCAATCGCCATTCCTACCCTAAAGATC
+
CCCCCFFFFFFFGGGGGGGGGGHHHHHHHHHGGGGHHHGHHHHHHGGGGGGGGHHHHHHHHHHHHHHGHHHHGHHHGHHHHHHHHHHHHHHGGGGGGHHHHHHHHHHHHHHHGGGGGHHHHHHHHGGGGGEHHHHHHHHHHHGGGGGHHHGHHGHHHHHHHHHHHGGGHHHGGCEGGEGGGGGGGGGGGGFGGGGGGGGGGFFFFFFFFFFFFFFFFFFFFFFFFFFFFFFFFFFFFFFFFFFFFFFFFFF
@M05620:45:000000000-G6HP7:1:1101:11828:3912 1:N:0:166
ATCTCTATCTCTTAAAAACCTGTTTAGATTTGGAGATAGACCTTCAGGTTTTTCATCATTTTCTGCATGAATTATACATTGACCACGTTCCAGCGTGGTCAGTTTGCAGCATTCTGTTATTTTGTTTGACAGAGTGTCTTGTTGAGAACATATGTAGGACATGATTTTTTCCTGCAACAGGGAAAATAAAGTATAAGTTTTAAAGATTTATTCTTTAATAAAGGATCTCAAAGCCAGCTTTAGAAAAAGGA
+
CCCCCFFFFFFFGGGGGGGGGGHHHHHHHHHHHFGHHHHGHHHHHHHHHHHGGHHHHIHHHHIHHHHHHHHHHHHHHHHHHHHHHHGHHHHHHHGFGGHHHHHHHHHHHHHHHHHHHHHHHHHHHHHHHHHHHHHHHHHHHHHHGHHHHHHHHHHHHHHHHHHHHHHHHGHHHHHHHHFHHGGHHHHHHHHHHHHHHHHHHHHHHHHHHHHHHHHHHHHHHHHHGHHHHHHHHHHHHGHHHHHFFHHHGGF
@M05620:45:000000000-G6HP7:1:1101:11844:3925 1:N:0:166
ATCTCTATCTCTTAAAAACCTGTTTAGATTTGGAGATAGACCTTCAGGTTTTTCATCATTTTCTGCATGAATTATACATTGACCACGTTCCAGCGTGGTCAGTTTGCAGCATTCTGTTATTTTGTTTGACAGAGTGTCTTGTTGAGAACATATGTAGGACATGATTTTTTCCTGCAACAGGGAAAATAAAGTATAAGTTTTAAAGATTTATTCTTTAATAAAGGATCTCAAAGCCAGCTTTAGAAAAAGGA
+
>>>AAFFFFFFFGGGGGGGGFGFGHFGFFGHHHGHFEF5EGHFGGE5GFFFFFFGEEFGFGGHFG5GGHEFEGHGHFFEHDFDEGEEABGFFAEEEAFHFFEFGFHFHHHHGDGFHFGFGHGHHEGGGFHGHHH?FFGGGHGHFFGEHHHFFGGGHHFGGFHHHBGGHDCHGHGHFDFHHHFEHGFGHDHHGHFHFHGGHHH1FDGBGDGHHHHHHHFFFDD=DCHHHHHHHHHHGHGFHHHHEFHHHDDG
@M05620:45:000000000-G6HP7:1:1101:22563:3992 1:N:0:166
AGATTACTGCAACAGTTCCCCCTGGACCTGGAAAAGTTTCTTGCCTGGCTTACAGAAGCTGAAACAACTGCCAATGTCCTACAGGATGCTACCCGTAAGGAAAGGCTCCTAGAAGACTCCAAGGGAGTAAAAGAGCTGATGAAACAATGGCAAGTAAGTCAGGCATTTCCGCTTTAGCACTCTTGTGGATCCAATTGAACAATTCTCAGCATTTGTACTTGTAACTGACAAGCCAGGGACAAAACAAAGAT
+
>AAAAFFFFFFFGGGGGGGGGGGGHHHHHHHHGGHHGHHHHFGFGHHHHHHFHFFHHHHHHHHHHHHHHHHHHHHHHHHHHHGHGHHHHHHHHHGAEEHHHHHHGHHHFHHHHHHHHHHHHHHGFFGGGHHHHFFHFGGHHHHHHGHFGGHFHGGHHHHHHHHHHHHHFHGGDGGHHGHHHHHGHGCDHHHHHHHHHGDFHBGDGHHGHHHHHFHGFGHHHFHGHHHEBCCGGEGGGGGGEFGGFEFGGGF
@M05620:45:000000000-G6HP7:1:1101:22553:4008 1:N:0:166
AGATTACTGCAACAGTTCCCCCTGGACCTGGAAAAGTTTCTTGCCTGGCTTACAGAAGCTGAAACAACTGCCAATGTCCTACAGGATGCTACCCGTAAGGAAAGGCTCCTAGAAGACTCCAAGGGAGTAAAAGAGCTGATGAAACAATGGCAAGTAAGTCAGGCATTTCCGCTTTAGCACTCTTGTGGATCCAATTGAACAATTCTCAGCATTTGTACTTGTAACTGACAAGCCAGGGACAAAACAAAGAT
+
BBBBBFFFFFFFGGGFGGGGGGGCEHHHHHHGGHHHHHHHHHHHHHHHHHHHHHFHHHHHHHHHHHHHHHHHGHHHHHHHHHHHHEHHHHHHHHGGGGHHHHHHHHHHGHHGHHGGHHHHHGHGGHGGHFHHHGHHHHGHHHHHHHHHHHHHHGHHHHHHGHEHHHHHHHGGGGGHHHHHHHHHHHHGHHHHGHHHHFGFHHGHHHHHBFHHGGHHHCGHCCHFHHHHHHHHHGGGGGEEAFFF.EEFFFC
@M05620:45:000000000-G6HP7:1:1101:17066:4030 1:N:0:166
ATCTCTATCTCCTAAAAACCTGTTTAGATTTGGAGATAGACCTTCAGGTTTTTCATCATTTTCTGCATGAATTATACATTGACCACGTGGTCAGTTTGCAGCATTCTGTTATTTTGTTTGACAGAGTGTCTTGTTGAGAACATATGTAGGACATGATTTTTTCCTGCAACAGGGAAAATAAAGTATAAGTTTTAAAGATTTATTCTTTAATAAAGGATCTCAAAGCCAGCTTTAGAAAAAGGAAGAAAGGG
+
ABBBBFFFFFFFGGGGGFGGGGHHHHHHHHHHHHHHHHHGHHHHHHHHHHHGGHHHHGHHGHHHHHHHHHHHHHHHHHHHHHHHHHGHHGHHHHHHHGHHHHHHHHHHHHHHHHHHHHHHHHHHHHHHHHHHHHHHHHHHHHHHHHHDFGHHHHHFHHHHHGHHHHHHHHHHHGGHHGHHHHEHHHHGGGHHHHFGGHHHHHHHHHHHHHHHHHHHHHHHHGHHHHHGHCCHHDDCGHHHGGHGHGHHHGG
@M05620:45:000000000-G6HP7:1:1101:9641:4043 1:N:0:166
TACCTGTACTGGGGAAGCATTTGAATATCCCCCCATGGTGATGGGGACGGAGAACTGCTCCATAAACACAGGCAACGTGCCTAACTTTCCCGGGAAGATGAAGTCAAAGAGCGACCACAGCTCTCGGAGGTTATTTTGCATCGGTGAGCCAGACAGAATGATCCGATGAGGGGTGCGAAACTATTTGAGGAAAGGAAGCACCTTTTTATTAAATTTACCTTTTAGCAATCGCCATTCCTACCCTAAAGATC
+
BBBBBFFFFFFFGGGGGGGGGGHHHHHHHHHGGGGHHHGGHHHHHGGGGGGGGHHHHHHHHHHHHHHHHGHHGHHHGHHHHHHHHHHHHHHGGGGGGGHHHGHHHHHHHHHHGGGGGHHHHHHHHGGGGGDHHHHHHHHGHHGGGGGHHHHHHGGHHHHHHHHHHGGGHHHGGGGGGGGGGGGGGGGFGGFGGGGGGGGFGFFFFFFFFFFFFFFFFFFFFFFFFFFFFFAFFFFFFFFFF9FFFFFFFFF
@M05620:45:000000000-G6HP7:1:1101:12280:4048 1:N:0:166
ATCTCTATCTCCTAAAAACCTGTTTAGATTTGGAGATAGACCTTCAGGTTTTTCATCATTTTCTGCATGAATTATACATTGACCACGTTCCAGCGTGGTCAGTTTGCAGCATTCTGTTATTTTGTTTGACAGAGTGTCTTGTTGAGAACATATGTAGGACATGATTTTTTCCTGCAACAGGGAAAATAAAGTATAAGTTTTAAAGATTTATTCTTTAATAAAGGATCTCAAAGCCAGCTTTAGAAAAAGGA
+
CCCCCFFFFFFFGGGGGGGGGGHHHHHHHHHHHHHHHHHHHHHHHHHHHHHGGHHHHHIHIHHHIHHHHHHHHHHHHHHHHGHHHHGHHHHHHHGGGGHHHHHHHHHHHHHHHHHHHHHHHHHHHHHHHHHHHHHHHHHHHHHHHHGHHHHHHHHHHHHHHHHHHHHHHGHHHHHHHHHHHGGGHHHHHHHHHHHHHGHHHHHHHHHHHHHHHHHHHGHHHFHHHHHHHHHGHHHHHGHHHHHHGHHHGGH
@M05620:45:000000000-G6HP7:1:1101:17071:4052 1:N:0:166
ATCTCTATCTCCTAAAAACCTGTTTAGATTTGGAGATAGACCTTCAGGTTTTTCATCATTTTCTGCATGAATTATACATTGACCACGTGGTCAGTTTGCAGCATTCTGTTATTTTGTTTGACAGAGTGTCTTGTTGAGAACATATGTAGGACATGATTTTTTCCTGCAACAGGGAAAATAAAGTATAAGTTTTAAAGATTTATTCTTTAATAAAGGATCTCAAAGCCAGCTTTAGAAAAAGGAAGAAAGGG
+
BABBBFFFFFFFGGGGGGGGGGHHHHHHHHGHFHHHHHHHFFHHHHHGGFHGGHHHHHHHHHHHHHHHHHHGHGHHHGHHHHHHHHGHHEHHHHHHHHHGHHHHGHHHHHHHHHHHHHHHHHHHHHFGHGHHHHHHHHEFGHHHHHHBFGHFHHHHHHHHHGHHHHGBGHEHHGEHHHHHHHHGHHHGGHHHHGFHHGHGHGHHHHHHHHHHHHHHBHHHHEGDDHHHHGCGFFHCDGGHGGGFHHFFHFD
@M05620:45:000000000-G6HP7:1:1101:21847:4063 1:N:0:166
ATCTCTATCTCCTAAAAACCTGTTTAGATTTGGAGATAGACCTTCAGGTTTTTCATCATTTTCTGCATGAATTATACATTGACCACGTTCCAGCGTGGTCAGTTTGCAGCATTCTGTTATTTTGTTTGACAGAGTGTCTTGTTGAGAACATATGTAGGACATGATTTTTTCCTGCAACAGGGAAAATAAAGTATAAGTTTTAAAGATTTATTCTTTAATAAAGGATCTCAAAGCCAGCTTTAGAAAAAGGA
+
BCCCCFFFFFFFGGGGGGGGGGHHHHHHHHHHHHHHHHHHHHHHHHHHHHHGGHHHHHHHHHHHHHHHHHHHHHHHHHHHHHHHHHGHHHHHHHGGGGHHHHHHHHHHHHHHHHHHHHHHHHHHHHHHHHHHHHHHHHHHHHHHHHHHHHHHHHHHHHHHHHHHHHHHHGHHHHHHHHHHHGGGHHHHHHHHHHGHHGHHHHGHHGHHHGHHHHHHGHHHHFHHHHHHHHHHHHHHHGHHHHHEHHGHGGG
@M05620:45:000000000-G6HP7:1:1101:20885:4068 1:N:0:166
AAACCAAGCAGACACTCACCGCTCCCTCGCCACAGGCCAATAGTTTGTCCTCACTGAGTTGGCAACAAGTGGCTGCTGTGGCTGCCATTTTTCTGGTGATGGCCATCAGCTCCGACGAGGTCAGCTGGGGGGCTTTCTTTGTGTAAGCAACGAGAAACCTGAAAGAAGCATTTTTTAACTAAGTCCTGCTGAGTCATTCATGAGTTTTTAGCCGCCTTGCTTCTTCTCACAGACTCTCTACTCTCATGCCA
+
BBBBBBBFBFFFGGGGGGGGGGGGGGHHGGGGGHHHGGHHHGHHHHHHHHHHHHHHHHGFHHHGHHHHHGHHGHGGHHGHHHHGGHHHHHHHHHHHHHGHHHHHHHHHHHHHHGGGGGGGGHHHHHHHGGGGGGGGGGGGGGGGGGFFFFFFFFFFFFFFFFFFFFFFFFFFFFFFFFFFFFFFFFFFFFFFFFFFFFFFFFFFFFFFFFFFFFFFFFFFFFFFFFFFFFFFFFFFFFFFFFFFFFFFFFF
@M05620:45:000000000-G6HP7:1:1101:21831:4075 1:N:0:166
ATCTCTATCTCCTAAAAACCTGTTTAGATTTGGAGATAGACCTTCAGGTTTTTCATCATTTTCTGCATGAATTATACATTGACCACGTTCCAGCGTGGTCAGTTTGCAGCATTCTGTTATTTTGTTTGACAGAGTGTCTTGTTGAGAACATATGTAGGACATGATTTTTTCCTGCAACAGGGAAAATAAAGTATAAGTTTTAAAGATTTATTCTTTAATAAAGGATCTCAAAGCCAGCTTTAGAAAAAGGA
+
>AAABFFFFFFFGGGGGGGGFGFEHGHHHHHBDBFHGFGHFHHFFFHGGFHGEHHEGFDHHHHHGHHFHBHHFHHEFHHFHGHHFHGHGFGHFFE??@GFECHHFHHHHGHHHGHHHHHHHHHHHHHHGHHHHHHHHHHHHHHHGHGHHHHHHHHHHHHHHHHHHHHHHCHHGHHHHHHHHGGGHHHGGGHFGHHGHGHHHHGHHGHHHHHHHHHHHHHHHHHHHHHHHGHGGHHHHGHHHHHGFFHFGFG
@M05620:45:000000000-G6HP7:1:1101:12695:4182 1:N:0:166
ATCTCTATCTCCTAAAAACCTGTTTAGATTTGGAGATAGACCTTCAGGTTTTTCATCATTTTCTGCATGAATTATACATTGACCACGTTCCAGCGTGGTCAGTTTGCAGCATTCTGTTATTTTGTTTGACAGAGTGTCTTGTTGAGAACATATGTAGGACATGATTTTTTCCTGCAACAGGGAAAATAAAGTATAAGTTTTAAAGATTTATTCTTTAATAAAGGATCTCAAAGCCAGCTTTAGAAAAAGGA
+
AAAAAFFFF3B1BF111BEGGFHDEEEFG3AAAGHEA1BGDBGHCFHFFAGEAGEGFFHHHHHGHHHBGEGFEDHFDGGGHDEGFGEHHFFAFEEEEEEGFGFBFEHHHHFFDF@EGBHHGHHHBFGHDFFHFGHHGFGHHHHHHFEGHHFHEGFGFG1BBFGHHHFHGBC<GHB@GGCCGEFC<0?D<1??DGFHHHHHHFHFHDGHHHHFHGHGD0D<=000C<GFFFHFHHC/.CHFC::0:C::.AG
@M05620:45:000000000-G6HP7:1:1101:21628:4194 1:N:0:166
AGATTACTGCAACAGTTCCCCCTGGACCTGGAAAAGTTTCTTGCCTGGCTTACAGAAGCTGAAACAACTGCCAATGTCCTACAGGATGCTACCCGTAAGGAAAGGCTCCTAGAAGACTCCAAGGGAGTAAAAGAGCTGATGAAACAATGGCAAGTAAGTCAGGCATTTCCGCTTTAGCACTCTTGTGGATCCAATTGAACAATTCTCAGCATTTGTACTTGTAACTGACAAGCCAGGGACAAAACAAAGAT
+
AABCBFFFFFFFGGGGGGGGGGGGHHHHHHHHHHHHHHHHHHHHHHHHHHHHHHHHHHHHHHHHHHHHHHHHGHHHHHHHHHHHHGHHHHHHHHGGGGHHHHHHHHHHGHHHHHHHHHHHHHHGGHGGHGHHHGHHHHGHGHHHHHHFHFGHHGHHHHHFHHCGHHHHH1<AGGEG1<GFCFGGHDF.11FGHEHGDFDGF/D0==000<<CGCCCC:CCC0CCCB0:CC0:C./CF.:CAFG..;E?/90
@M05620:45:000000000-G6HP7:1:1101:12708:4196 1:N:0:166
ATCTCTATCTCCTAAAAACCTGTTTAGATTTGGAGATAGACCTTCAGGTTTTTCATCATTTTCTGCATGAATTATACATTGACCACGTTCCAGCGTGGTCAGTTTGCAGCATTCTGTTATTTTGTTTGACAGAGTGTCTTGTTGAGAACATATGTAGGACATGATTTTTTCCTGCAACAGGGAAAATAAAGTATAAGTTTTAAAGATTTATTCTTTAATAAAGGATCTCAAAGCCAGCTTTAGAAAAAGGA
+
DCDDDFFFFFFFGGGGGGGGGGHHHHHHHHHHHHHHHHHHHHHHHHHHHHHGGHHHHHHHIIIHIHHHHHHHHHHHHHHHHHHHHHGHHHHHHHGFGGHHGHHHHHHHHHHHHHHHHHHHHHHHHHHHHHHHHHHHHHHHHHHHHHGHHHHHHHHHHHHHHHHHHHHHHGHHHHHHHHHHHGGHHHHGHGHGHHHHHGHHHGGHHGHHHHHHHHHHGHHHHGHHHHHHHGHGHHHHHGHHHHHHHHGGGGH
@M05620:45:000000000-G6HP7:1:1101:7740:4234 1:N:0:166
AGATTACTGCAACAGTTCCCCCTGGACCTGGAAAAGTTTCTTGCCTGGCTTACAGAAGCTGAAACAACTGCCAATGTCCTACAGGATGCTACCCGTAAGGAAAGGCTCCTAGAAGACTCCAAGGGAGTAAAAGAGCTGATGAAACAATGGCAAGTAAGTCAGGCATTTCCGCTTTAGCACTCTTGTGGATCCAATTGAACAATTCTCAGCATTTGTACTTGTAACTGACAAGCCAGGGACAAAACAAAGAT
+
AAAAAFFFFF1DFGFGGGGGGGGGAGGGFCAGHBGHBGHHHGFGGHHHHHHHHHHHGHHGHHHGHHHHHHHHHHHFGHHHHHFHFGHHHFDGFHEGEFHHHHB>>FGHGHHHHHFHHHHHH1BFEGGEHDHHHGFHHF<FF2GHHFEGGHHHGFFGGHHDGGHHHHHHHHCFCCGHHHHHHHHGHGFCHHHHHHHHHGHFHHGFHHHHDHHHHHHGHHHHCFGHHHFFBGHHHGG.EFEFFFFFFEGGGGF
@M05620:45:000000000-G6HP7:1:1101:19796:4257 1:N:0:166
ATCTCTATCTCCTAAAAACCTGTTTAGATTTGGAGATAGACCTTCAGGTTTTTCATCATTTTCTGCATGAATTATACATTGACCACGTTCCAGCGTGGTCAGTTTGCAGCATTCTGTTATTTTGTTTGACAGAGTGTCTTGTTGAGAACATATGTAGGACATGATTTTTTCCTGCAACAGGGAAAATAAAGTATAAGTTTTAAAGATTTATTCTTTAATAAAGGATCTCAAAGCCAGCTTTAGAAAAAGGA
+
CDDDDFFFFFFFGGGGGGGGGGHHHHHHHHHHHHHHHHHHHHHHHHHHHHHGGHHHHHIHHHIIIHHHHHHHHHHHHHHHHHHHHHGHHHHHHHGGGGHHHHHHHHHHHHHHHHHHHHHHHHHHHHHHHHHHHHHHHHHHHHHHHHHHHHHHHHHHHHHHHHHHHHHHHGHHHHHHHHHHHGGHHHHHHHHHHHHHHHHHHHGHHHHHHHHHHHHHHHHHHHHHHHHHHHHHHHHHHGHHHHHGHHHHGGG
@M05620:45:000000000-G6HP7:1:1101:8713:4298 1:N:0:166
AGATTACTGCAACAGTTCCCCCTGGACCTGGAAAAGTTTCTTGCCTGGCTTACAGAAGCTGAAACAACTGCCAATGTCCTACAGGATGCTACCCGTAAGGAAAGGCTCCTAGAAGACTCCAAGGGAGTAAAAGAGCTGATGAAACAATGGCAAGTAAGTCAGGCATTTCCGCTTTAGCACTCTTGTGGATCCAATTGAACAATTCTCAGCATTTGTACTTGTAACTGACAAGCCAGGGACAAAACAAAGAT
+
CBBCBFFFFFFFGGGGGGGGGGGGHGHHHHHHGHHHFGGHHHHHGHHHHHHHHHHHHHHHHHHHHGHHHHHHHHHHHHHHHHGHHFHHHHHHHHGGGGHHGHHHHHHHGHHHHHHGHHHHHHHGGGGFHFHHHGHHHHGHHHHHHHHHGHGBGGGGHHHHHHGHHHHHHHGGGGGHGHHHHHHGHHFEHHHGHHHHHGHFHHHHHHHFGGFHHHHHHGHFHHHGHHHHHHHHHGGGEGFGGFFGGGGGGGF
@M05620:45:000000000-G6HP7:1:1101:9563:4349 1:N:0:166
TACCTGTACTGGGGAAGCATTTGAATATCCCCCCATGGTGATGGGGACGGAGAACTGCTCCATAAACACAGGCAACGTGCCTAACTTTCCCGGGAAGATGAAGTCAAAGAGCGACCACAGCTCTCGGAGGTTATTTTGCATCGGTGAGCCAGACAGAATGATCCGATGAGGGGTGCGAAACTATTTGAGGAAAGGAAGCACCTTTTTATTAAATTTACCTTTTAGCAATCGCCATTCCTACCCTAAAGATC
+
CDCCDFFFFFFFGGGGGGGGGGHHHHHHHHHGGGGHHHHHHHHHHGGGGGGGGHHHHHHHHHHHHGHHHHHHGHHHGHHHHHGHHHHHHHHGGGGGGHHHHHHHHHHHHHHHGGGGGHHHHHHHHGGGGGEHHHHHHHHHHHGGGGGHHHHHHGHHHHHHHHHHHGGGHHHGGGGGGDDGGGGGHHGFGGFGGGGFGGGGGFFFFFFFFFFFFFFFFFFFFFFFFFFFFFEFFFFFFFFFFFFFFFFFFFF
@M05620:45:000000000-G6HP7:1:1101:21299:4389 1:N:0:166
ATCTCTATCTCCTAAAAACCTGTTTAGATTTGGAGATAGACCTTCAGGTTTTTCATCATTTTCTGCATGAATTATACATTGACCACGTGGTCAGTTTGCAGCATTCTGTTATTTTGTTTGACAGAGTGTCTTGTTGAGAACATATGTAGGACATGATTTTTTCCTGCAACAGGGAAAATAAAGTATAAGTTTTAAAGATTTATTCTTTAATAAAGGATCTCAAAGCCAGCTTTAGAAAAAGGAAGAAAGGG
+
AABBBFFFFFFFGGGGGGGGGGHHHFHHHHHHHGHHHHHHHHHHHHHHHHHGGHFGHHHHHHHHHHHHHGHHHHHHHHHHGHHHHHGHFFHHGHHHHHHHHHFGHHHHHHHHHHHHHHHHHHHHFHFHHHHHHHHHHHHHGHHHHGFFFGHHHHHHHHHHHGHHGHHEHHHHHGGHHGGHGDDFHHFHGFGHHGFHHHHHHHHHHHHHBFGHBFGHEHHHHHHHHGHGGEGHHGH0DGHHDDHFGGGHHGG
@M05620:45:000000000-G6HP7:1:1101:21271:4395 1:N:0:166
ATCTCTATCTCCTAAAAACCTGTTTAGATTTGGAGATAGACCTTCAGGTTTTTCATCATTTTCTGCATGAATTATACATTGACCACGTGGTCAGTTTGCAGCATTCTGTTATTTTGTTTGACAGAGTGTCTTGTTGAGAACATATGTAGGACATGATTTTTTCCTGCAACAGGGAAAATAAAGTATAAGTTTTAAAGATTTATTCTTTAATAAAGGATCTCAAAGCCAGCTTTAGAAAAAGGAAGAAAGGG
+
CABBCFFFFFFFGFGGGGGGGGHHHHHGHHHHHFGHHGHGHHHHHHHHHHHGGHHHHHHHHHHHHHHHHHHHHHHHHHHHHGHHGHGHHEHHEGGHHHHHHHCHHHGHHHHHHHHHHHHGEGHHGHBFGHHHHGHHHHEHHHHHHHFHHHGHHHHHHHHGHGHHHHGGHHHHHGGHHHHFGHHHHHHHH@GGF1C?GFHHHHHHHHHHDHHFGHHHHFHEHHDGGFHHHGFHHFHFBDBC?DHFCHHFHHF
@M05620:45:000000000-G6HP7:1:1101:21287:4405 1:N:0:166
ATCTCTATCTCCTAAAAACCTGTTTAGATTTGGAGATAGACCTTCAGGTTTTTCATCATTTTCTGCATGAATTATACATTGACCACGTGGTCAGTTTGCAGCATTCTGTTATTTTGTTTGACAGAGTGTCTTGTTGAGAACATATGTAGGACATGATTTTTTCCTGCAACAGGGAAAATAAAGTATAAGTTTTAAAGATTTATTCTTTAATAAAGGATCTCAAAGCCAGCTTTAGAAAAAGGAAGAAAGGG
+
CCCCCFFFFFFFGGGGGGGGGGHHHHHHHHHHHHHHHHHGHHHHHHHHHHHGGHHHHHHHHIHHHHHHHHHHHHHHHHHHHHHHHHGHHFHHHHHHHHHHHHHHHHHHHHHHHHHHHHHHHHHHGHGHHHHHHHHHHHHHHHHHHHHHHGHHGHHHHHHHHGHHHHHGHHHHHGGHHHHHHHGHHHHHHGHHHHGHHHHHHHHHHHHHHGHHGGHHHHHHHGGHHHHGHEHHHHHGHGHHGGHHHHHHHHG
@M05620:45:000000000-G6HP7:1:1101:12599:4423 1:N:0:166
ATCTCTATCTCCTAAAAACCTGTTTAGATTTGGAGATAGACCTTCAGGTTTTTCATCATTTTCTGCATGAATTATACATTGACCACGTGGTCAGTTTGCAGCATTCTGTTATTTTGTTTGACAGAGTGTCTTGTTGAGAACATATGTAGGACATGATTTTTTCCTGCAACAGGGAAAATAAAGTATAAGTTTTAAAGATTTATTCTTTAATAAAGGATCTCAAAGCCAGCTTTAGAAAAAGGAAGAAAGGG
+
CCBABFFFFFFFGGGGGGGGGGHHHHHHHHHHHFFHHHHHHHHHHHHHHHHGGHHHGGHHHHHHHGHGHHHHHHHHHHHHGHFHHHGHHGHHGHGHHHHGHHHHHHHHHHHHHHHHGGHHHHGHGHGGGHHHHHHHHHHHFHHHHHHHHHHHHHHHHHHHHGHHHHGEFHGHHGGHHGHHHHHDGHHHHGHHHHGHHHHHHHHHHHHHHGHHGGHHFHHHHEDFHFHGHEGHHHHBDGHFGGGHHHHHHHG
@M05620:45:000000000-G6HP7:1:1101:20363:4425 1:N:0:166
ATCTCTATCTCCTAAAAACCTGTTTAGATTTGGAGATAGACCTTCAGGTTTTTCATCATTTTCTGCATGAATTATACATTGACCACGTTCCAGCGTGGTCAGTTTGCAGCATTCTGTTATTTTGTTTGACAGAGTGTCTTGTTGAGAACATATGTAGGACATGATTTTTTCCTGCAACAGGGAAAATAAAGTATAAGTTTTAAAGATTTATTCTTTAATAAAGGATCTCAAAGCCAGCTTTAGAAAAAGGA
+
BBBBBFFFFFFFGGGGGGGGGGHHHHHHHHHHHHHHHHHHFGHHHHHHHHHGGHHHHHHHHHHHHHHHHHHHHHHHHHHHHHHHHHGHHHHHHHGGGGHHGHHHHHHHHFHHHHHHHHHHHHHHHHHHGHHHHHFHHHHHHHHHHHHGHHHHHHHHHHHHHHHHHHHHHGHHHHGHHHHHHGGFHGHHGFHGGHHGHFGHGHFHHHHHHHHHHHHHHHHHHGHHHHGHHHGGFHFHGGHHHHHHHHGHGGF
@M05620:45:000000000-G6HP7:1:1101:20342:4425 1:N:0:166
ATCTCTATCTCCTAAAAACCTGTTTAGATTTGGAGATAGACCTTCAGGTTTTTCATCATTTTCTGCATGAATTATACATTGACCACGTTCCAGCGTGGTCAGTTTGCAGCATTCTGTTATTTTGTTTGACAGAGTGTCTTGTTGAGAACATATGTAGGACATGATTTTTTCCTGCAACAGGGAAAATAAAGTATAAGTTTTAAAGATTTATTCTTTAATAAAGGATCTCAAAGCCAGCTTTAGAAAAAGGA
+
AAAAA3@DFDFFDGFFDFEG1AGHHHDBGGHFFHFFHFFFAAFGGDHHFGHFAFGDFF2FGEGDEAH1A1FEEHHFF2BGBDFFFCEABACD@GGFEEGFGGBGHDBE@1FG@GFFFGG2FEGHGHFFHHHGFFBBGDFGHBFGFEHFCGGGEHHHFHFHHHHEDGHHD@CGHFBGFGHHE//0??FDG1??FGF1G=<=<GC<FDB<GDHHGHHHHHHGDDDD<DFDHHHG0GFHHGFCCHHHGHHHGCC
@M05620:45:000000000-G6HP7:1:1101:20814:4432 1:N:0:166
AGATTACTGCAACAGTTCCCCCTGGACCTGGAAAAGTTTCTTGCCTGGCTTACAGAAGCTGAAACAACTGCCAATGTCCTACAGGATGCTACCCGTAAGGAAAGGCTCCTAGAAGACTCCAAGGGAGTAAAAGAGCTGATGAAACAATGGCAAGTAAGTCAGGCATTTCCGCTTTAGCACTCTTGTGGATCCAATTGAACAATTCTCAGCATTTGTACTTGTAACTGACAAGCCAGGGACAAAACAAAGAT
+
1>1>>@BB3D11AG1BF3GGGG?FGCEG0ACAE1FF1DGHDAA1FFEHGHFFGHFHCHGFHHHHGEEEGHHHGFEADGHHFHECBGCCC@FGCFE?EAGHDE0>BFGFFFHHHHFHHGGGFCGG//?<F1BFHFCHE1B<GGHHHBFDDBCF<C>F2>@>FDHHHHFHDDAAA<FGFDGGFGHBH=1<FCGGH0<DHED0GCG<GDGDDHDGHCC::GGGECGCCGG0/CCCEEFAEBFE?./..CCGFGG
@M05620:45:000000000-G6HP7:1:1101:12611:4437 1:N:0:166
ATCTCTATCTCCTAAAAACCTGTTTAGATTTGGAGATAGACCTTCAGGTTTTTCATCATTTTCTGCATGAATTATACATTGACCACGTGGTCAGTTTGCAGCATTCTGTTATTTTGTTTGACAGAGTGTCTTGTTGAGAACATATGTAGGACATGATTTTTTCCTGCAACAGGGAAAATAAAGTATAAGTTTTAAAGATTTATTCTTTAATAAAGGATCTCAAAGCCAGCTTTAGAAAAAGGAAGAAAGGG
+
BBBBBFFFFFFFGGGGGGGGGGGHHHHHHHHHHHHHGGHGFHHHHHHHHHHGFHHHHDHHGHHHHHHHHHHFHHHHHHHHHHDHHHGHHFHHHHGHHHHGHHGHHHHHHFGHFFHFFFCGFHEGFGFGFHFHHHHHHHHHHFHGHHHHHHGHHHHHHHHHHGHHFHGCFHFHHGFFFBGHGHHFDHHHHGHHHHHGGHHHHHHHHHHHHGHHHHHFCGHHHFDDGGHFHEFHHHHHHGHF??GGHHGHHHG
@M05620:45:000000000-G6HP7:1:1101:20806:4450 1:N:0:166
AGATTACTGCAACAGTTCCCCCTGGACCTGGAAAAGTTTCTTGCCTGGCTTACAGAAGCTGAAACAACTGCCAATGTCCTACAGGATGCTACCCGTAAGGAAAGGCTCCTAGAAGACTCCAAGGGAGTAAAAGAGCTGATGAAACAATGGCAAGTAAGTCAGGCATTTCCGCTTTAGCACTCTTGTGGATCCAATTGAACAATTCTCAGCATTTGTACTTGTAACTGACAAGCCAGGGACAAAACAAAGAT
+
CCCCCFFFFFFFGGGGGGGGGGGGHHHHHHHHHHHHGHHHHHHHHGHHHHHHHHHGHHHHHGHHHHGHHHHHGHHHGHHHGHHHHHHHHHHHHHGFGGHHHHHHGHHHGHHHHHHGHHHHHHHGGHGGHHHHHGHHHHGHHHHGHHGHHHHFHGHGHHHHHHHHGHHHHHGGGGGHHHGHHHHHHGHGHHHHGHHHHGHGFGHHHHHDDGFHHHHHHHHHHHHGHHHHHGGHHGGGGGGGGGGFFGGGGGF
@M05620:45:000000000-G6HP7:1:1101:20355:4450 1:N:0:166
ATCTCTATCTCCTAAAAACCTGTTTAGATTTGGAGATAGACCTTCAGGTTTTTCATCATTTTCTGCATGAATTATACATTGACCACGTTCCAGCGTGGTCAGTTTGCAGCATTCTGTTATTTTGTTTGACAGAGTGTCTTGTTGAGAACATATGTAGGACATGATTTTTTCCTGCAACAGGGAAAATAAAGTATAAGTTTTAAAGATTTATTCTTTAATAAAGGATCTCAAAGCCAGCTTTAGAAAAAGGA
+
BCCCBFFFFFFFGGGGGGGGGGHHHHHHHHHHHHHHHHHHHHHHHHHEGHHGGHHHHFHHIIHIGHHHHHHHHHHHHHHHHHHHHHGHHHHGHHGFGGHHHHGHHHHHHHHGHHHHFHFHHHHHHHHHHHGHHHGHHHHHHHHHHHGHHHEHHHHFHGHHHHHHHHHHHGHHHHHHEHFHHGGFHHHHFFHGHHHGHGHHHGHHHHHHHHHHHGHHHGGHGHHBHHHHHHGHHHHHHGEHHHHFFCFFDAG
@M05620:45:000000000-G6HP7:1:1101:14609:4541 1:N:0:166
CATCCTGACCCTGAAGTACCCCGGCTTGATTTCTGACATTAGATCGGAAGAGCACACGTCTGAACTCCAGTCACGTCGACGCATCTCGTATGCCGTCTTCTGCTTGAAAAAAAAAACAATTCTGCTGACCGAAGCCCCCCTGAACCCCAAGGCCAACAGAGAGAAGATGACTCATGTGAGGCGCGGCCGACGCCCGTGCTCCTCCCGTCCTTTCCCCAGTCATTTTCTGCCCTTCTTGCTTTCTGACATTA
+
BBBBBFFFFFFFGGGGGEGGGGGGGGGEHGHHGDF5GFHFFFHFHFGFGGHFHGHHGEBGHFHFGHHHHHGGHHGBF@E@EG??E3FEFEGFFH@?EGGFHHHDDGFFFFHGGGG</?/11??<FG110?/<-<AGHGGGGECCHEDFDGH.CCAEEE/C;99CF//CBFFGGG00C0;B?A-9--9B-9@--;--B.9;///;BE.AA.:/;BBBFFA;://9;9:/9/;9//;BFFB9/BBF/9BBFE/
@M05620:45:000000000-G6HP7:1:1101:23523:4598 1:N:0:166
AAACCAAGCAGACACTCACCGCTCCCTCGCCACAGGCCAATAGTTTGTCCTCACTGAGTTGGCAACAAGTGGCTGCTGTGGCTGCCATTTTTCTGGTGATGGCCATCAGCTCCGACGAGGTCAGCTGGGGGGCTTTCTTTGTGTAAGCAACGAGAAACCTGAAAGAAGCATTTTTTAACTAAGTCCTGCTGAGTCATTCATGAGTTTTTAGCCGCCTTGCTTCTTCTCACAGACTCTCTACTCTCATGCCA
+
BBBBBBAFBFFFGGGGGGGGGGGGGGHHGGGCFHHHGGHHHHHHHHHHHHHHGHHHHHHHHHHHHHHHHHHGGHGGHHHHHHHGGHHHHHHHHHHHHHHHHHGHGHHHHGHHHGGGGCFGBHBGFHHHGGGGGGGGGGGGGGFFBFFFFFFFFFFFFFFFFFFFFFFFFFFFFFFFFFFFFFFFFFFFFFFFF/FFFFFFFFFFFFFFFFFFFFFFFFFFFFFFFFFFFFFFFFFFFFFFFFFFFFFFFFB
@M05620:45:000000000-G6HP7:1:1101:23517:4618 1:N:0:166
AAACCAAGCAGACACTCACCGCTCCCTCGCCACAGGCCAATAGTTTGTCCTCACTGAGTTGGCAACAAGTGGCTGCTGTGGCTGCCATTTTTCTGGTGATGGCCATCAGCTCCGACGAGGTCAGCTGGGGGGCTTTCTTTGTGTAAGCAACGAGAAACCTGAAAGAAGCATTTTTTAACTAAGTCCTGCTGAGTCATTCATGAGTTTTTAGCCGCCTTGCTTCTTCTCACAGACTCTCTACTCTCATGCCA
+
CDDCCCCFDFFFGGGGGGGGGGGGGGHHGGGGGHHHGGHHHHHHHHHHHHHHHHHHHHHHHHHHHHHHHHHHGHGGHHHHHHHGGHHHHHHHHHHHHHHHHHHHHHHHHHHHHGGGGGGGGHHHHHHHGGGGGGGGGGGGGGGGGGFFFFFFFFFFFFFFFFFFFFFFFFFFFFHFFFFFFFFFFFFFFFFHFFFFFFFFFFFFFFFFFFFFFFFFFFFFHHHFFFHFFFFFFFFFFFFHHFFFFFFFFFF
@M05620:45:000000000-G6HP7:1:1101:16118:4664 1:N:0:166
TACCTGTACTGGGGAAGAGTGTAGCAATCGCCATTCCTACCCTAAAGATCGGAAGAGCACACGTCTGAACTCCAGTCACGTCGACGCATCTCGTATGCCGTCTTCTGCTTGAAAAAAAAAACAAACAAAACCACTCTTCTTCAACCATCTCCCTTCATTAACTCATTTCCTCTATAGAACGCTTGTTACTCCACTTGACCAATACGCAGCCTTTGTACTCATACCTTCCCCCCCATTTCCCCCCCCACGAC
+
AAAAAFFFFFFFGCFEGFCABBFGHHHFGGFGGFFHHHFHGFGHHGHGGHHGGGEEGHFFFHEEGHFHFGHHHHHHFHHG>GE@EGGG?@FGC>/GFFHGEE0FF2GHEHFHHHHHGCCC////0/0/?00//.1>=1>11<1<1<.1/0=<</=C0000=0000<0;:G0<C00000<C.C....;00009/90;00009./0;.;.-9./0099;/9/////////9---99;-///;9-;-------9
@M05620:45:000000000-G6HP7:1:1101:23273:4745 1:N:0:166
TACCTGTACGGGGAAGCAATCGCCATTCCTACCCTAAAGATCGGAAGAGCACACGTCTGAACTCCAGTCACGTCGACGCATCTCGTATGCCGTCTTCTGCTTGAAAAAAAAAAAAAAAAAAAAAAGGAAAAGAAGAGATTAGAGATAGATGAAAAAATGGATAAGGCAGGACGTGCGTAAAGAAAGTACGGAAGATAAGAGATATATCAATAGAGAGTGCTTCATGAGCATGTAAGTAAAGAGTACATGAG
+
CCDDDFFFFCCCGFGGGGGGGGGGGGHHHHHHHHHHHHHHHHHGGGG1GHHHHHGHHHGHHHHHHHHHHHHGGHGGGGGGGCHHHGGHHHHGFGHGHHHHHHHFHHHGGGGGG/<---<-<-:--../<///../0.:<0000000000<000<0.-.00000000/..-.9-...-<...00./<000.<....000000/00<0000:000000.0000000000<000<0000000000:0000:00:
@M05620:45:000000000-G6HP7:1:1101:14453:4767 1:N:0:166
TACCTGTACTGGGGAAGCATTTGAATATCCCCCCATGGTGATGGGGACGGAGAACTGCTCCATAAACACAGGCAACGTGCCTAACTTTCCCGGGAAGATGAAGTCAAAGAGCGACCACAGCTCTCGGAGGTTATTTTGCATCGGTGAGCCAGACAGAATGATCCGATGAGGGGTGCGAAACTATTTGAGGAAAGGAAGCACCTTTTTATTAAGTTTACCTTTTAGCAATCGCCATTCCTACCCTAAAGATC
+
BCCCCFFFFFFFGGGFGGGGGGHHHHHHHHHGGGGHHHGGHHHHHGGGGGGGGHHHHHHHHHHHHHHHHHHHGHHHGHHHHHHHHHHHHHHGGGGGGGHHGHHHHHHHHHHHGGGGGHHHHHHHHGGGGGCGFHHHHHHHHHGGDGEHFHHHHGHHHHHHHHHHHGGGHHHGG:EGGFCGFGFGGGGGGGBFFFGGGGGFGFFFFFFFFFFF0BFFFFFFFFFFFFFFFFEFFFFFFFFFBFFFFFFFFFF
@M05620:45:000000000-G6HP7:1:1101:16414:4770 1:N:0:166
AAACCAAGCAGACACTCACCGCTCCCTCGCCACAGGCCAATAGTTTGTCCTCACTGAGTTGGCAACAAGTGGCTGCTGTGGCTGCCATTTTTCTGGTGATGGCCATCAGCTCCGACGAGGTCAGCTGGGGGGCTTTCTTTGTGTAAGCAACGAGAAACCTGAAAGAAGCATTTTTTAACTAAGTCCTGCTGAGTCATTCATGAGTTTTTAGCCGCCTTGCTTCTTCTCACAGACTCTCTACTCTCATGCCA
+
CCCCCCCFCFFFGGGGGGGGGGGGGGHHGGGGGHHHGGHHHHHHHHHHHHHHHHHHHHGHHHHHHHHHHGHHGHGGHHGHHHHGGHHHHHHHHHHGHHHHHHHHHHHHHHHHHGGGGGGGDGHHHHHHGGGGGGGGGGGGGGGGGGFFFFFFFFFFFFFFFFFFFFFFFFFFFFFFFFFFFFFFFFFFFFFFFFFFFFFFFFFFFFFFFFFFFFFFFFFFFFFFFFFFFFFFFFFFFFFFFFFFFFFFFFB
@M05620:45:000000000-G6HP7:1:1101:7096:4785 1:N:0:166
ATCTCTATCTCCTAAAAACCTGTTTAGATTTGGAGATAGACCTTCAGGTTTTTCATCATTTTCTGCATGAATTATACATTGACCACGTTCCAGCGTGGTCAGTTTGCAGCATTCTGTTATTTTGTTTGACAGAGTGTCTTGTTGAGAACATATGTAGGACATGATTTTTTCCTGCAACAGGGAAAATAAAGTATAAGTTTTAAAGATTTATTCTTTAATAAAGGATCTCAAAGCCAGCTTTAGAAAAAGGA
+
BBBAAFFFFFFFEGGGGGGGFGHHHHHCHHHHHHHHHHHDGCGHHHHHGHHFEGHFHGFHHHHHFHHFFFHFGHHGHHFHHFHHHFEGBFHHHHGGGGHHHHFHHHHHCFGFGHHGGGGDGFHHHHHHHHHHGFFFHGHHHGGHFHHFFHFGGHHHHHFHHHHHHHHHF@FGHHGHFHHHGACGFHHHHHHDGDDFG=FGGHFGHFDGHHHHHHHHHHHFHFGHFGHFHHHHFHFHHGHHHHHGHHHHGGC
@M05620:45:000000000-G6HP7:1:1101:21366:4802 1:N:0:166
TACCTGTACTGGGGAAGCATTTGAATATCCCCCCATGGTGATGGGGACGGAGAACTGCTCCATAAACACAGGCAACGTGCCTAACTTTCCCGGGAAGATGAAGTCAAAGAGCGACCACAGCTCTCGGAGGTTATTTTGCATCGGTGAGCCAGACAGAATGATCCGATGAGGGGTGCGAAACTATTTGAGGAAAGGAAGCACCTTTTTATTAAATTTACCTTTTAGCAATCGCCATTCCTACCCTAAAGATC
+
CCCCCFFFFFFFGGGGGGGGGGHHHHHHHHHGGGGHHHHHHHHHHGGGGGGGGHHHHHHHHHHHHHHHHHHHGHHHGHHHHHHHHHHHHHHGGGGGGHHHGHHHHHHHHHHHGGGGGHHHHHHHHGGGGGGHHHHHHHHHHHGGGGGHHHHHHGHHGHHHHHHHHGGGHHHGGEGGGFGGGGGGGGGGGGFGGGGFGGGGGFFFFFFFFFFFFFFFFFFFFFFFFFFFFFFFFFFFFFFFFFFFFFFFFFF
@M05620:45:000000000-G6HP7:1:1101:21346:4805 1:N:0:166
TACCTGTACTGGGGAAGCATTTGAATATCCCCCCATGGTGATGGGGACGGAGAACTGCTCCATAAACACAGGCAACGTGCCTAACTTTCCCGGGAAGATGAAGTCAAAGAGCGACCACAGCTCTCGGAGGTTATTTTGCATCGGTGAGCCAGACAGAATGATCCGATGAGGGGTGCGAAACTATTTGAGGAAAGGAAGCACCTTTTTATTAAATTTACCTTTTAGCAATCGCCATTCCTACCCTAAAGATC
+
A?AABFFFFFFFCECEGGFGGGGHHHHGHHHGGGEHHFFGHHHHHGGG?AFFGHFHEBGHHHGHHGHHHHHHGHHHGHHHHGGFHHHHHHHGGGGGGHHFDGHHHGHGHGHHGCGGGHEGHHHGGGFAFGEFFHHHHHHHHHFGGGEHHHHHHGHHCGBBGHFHFGFGHGFDFC@EDB-@DGGGGGFBEGCGFGFGGGGGFEFFFFFFFFFFFFFFFEFFFFFFFFFEFFFFFFFFFFFFFFFFFFBFFFF
@M05620:45:000000000-G6HP7:1:1101:11105:4834 1:N:0:166
TACCTGTACTGGGGAAGCATTTGAATATCCCCCCATGGTGATGGGGACGGAGAACTGCTCCATAAACACAGGCAACGTGCCTAACTTTCCCGGGAAGATGAAGTCAAAGAGCGACCACAGCTCTCGGAGGTTATTTTGCATCGGTGAGCCAGACAGAATGATCCGATGAGGGGTGCGAAACTATTTGAGGAAAGGAAGCACCTTTTTATTAAATTCACCTTTTAGCAATCGCCATTCCTACCCTAAAGATC
+
CCCCCFFFFFFFGGGGGGGGGGHFFGHHHHHGGGGHHHGHHHHHHGFGGGGGGHHHHHHHHHHHHGHHHHHHGHHHGHHHHHFHHHHHHHHGGGGGGFHHHFHFGHHHHHHHGGGGGHHHHHHHHGGGGGEHHHHHHHHGHHGGGGGHHHHHHGHHHHHHHHHHHGGGHHHGGDGGGGGDGGGGGGGGGGFFGEFGFGGEFFFFFFFFFFFFFFF0;BFFFFFFFFFFFF;EFFFFFFFFFFFFFFFFFFF
@M05620:45:000000000-G6HP7:1:1101:13251:4859 1:N:0:166
AGATTACTGCAACAGTTCCCCCTGGACCTGGAAAAGTTTCTTGCCTGGCTTACAGAAGCTGAAACAACTGCCAATGTCCTACAGGATGCTACCCGTAAGGAAAGGCTCCTAGAAGACTCCAAGGGAGTAAAAGAGCTGATGAAACAATGGCAAGTAAGTCAGGCATTTCCGCTTTAGCACTCTTGTGGATCCAATTGAACAATTCTCAGCATTTGTACTTGTAACTGACAAGCCAGGGACAAAACAAAGAT
+
CCCCBFFFFFFFGGGGGGGGGGGGHHHHHHHHHHHHGHHHHHHHHHHHHHHHHHHHHHHHHHHHHHHHHHHHHHHHHHHHHHHHGHHHHHHHHHGFGGHHHHHHHHHHGHGHHHHGHHHHHHHGGHGGHHHHHGHHHHHHHHHHHHHHHHHHHGHGHHHHHHGHHHHHHHGGGGGHHHHHHHHHHHHGHHHHHHHHHHHGHHHHHHHHHHHHHHHHHFHHHHHHGHHHGHGGHGGGGFGGGFGGGGGGGGF
@M05620:45:000000000-G6HP7:1:1101:14777:4883 1:N:0:166
ATCTCTATCTCCTAAAAACCTGTTTAGATTTGGAGATAGACCTTCAGGTTTTTCATCATTTTCTGCATGAATTATACATTGACCACGTTCCAGCGTGGTCAGTTTGCAGCATTCTGTTATTTTGTTTGACAGAGTGTCTTGTTGAGAACATATGTAGGACATGATTTTTTCCTGCAACAGGGAAAATAAAGTATAAGTTTTAAAGATTTATTCTTTAATAAAGGATCTCAAAGCCAGCTTTAGAAAAAGGA
+
AAAAAFFFFFFFGGGDGGGGFFAB3AD1AGHFDBFHFHFDBAAGHDGDDFGFEAGDGBHDHB2AADAADAFFDGEHFHHBDGGGHGGAFHHFGFGEECHHFHGHHHHHHHFFDGGHGHHHHHHHHHHHGHHHHHGHHHHHHHHHHHGHHHHHHHHHHHHGHHHHHHHHGCHHHHHHHHHHHGGHHHHGDFHGHHGHG>GHHGGHHHGGGHHHHGHHHHHHGBDGHHHHHHHHGHHHHGHHHHHHG<FGCGC
@M05620:45:000000000-G6HP7:1:1101:13257:4885 1:N:0:166
AGATTACTGCAACAGTTCCCCCTGGACCTGGAAAAGTTTCTTGCCTGGCTTACAGAAGCTGAAACAACTGCCAATGTCCTACAGGATGCTACCCGTAAGGAAAGGCTCCTAGAAGACTCCAAGGGAGTAAAAGAGCTGATGAAACAATGGCAAGTAAGTCAGGCATTTCCGCTTTAGCACTCTTGTGGATCCAATTGAACAATTCTCAGCATTTGTACTTGTAACTGACAAGCCAGGGACAAAACAAGGAT
+
DCDDDFFFFFFFGGGGGGGGGGGGHHHHHHHGHHHHFHHHHHHHHHHHHHHHHHHHHHHHHHGHHHGHHHHHHHHHHHHHHHHHHHHHHHHHHHGFGGHHHHHHHHHHGHHHHHHGHHHHHGHGGHGFFFHHHGHHHHGHGHGGHHGHHHHHHGHHHHHHHHHHHHHHHHGGGGGHHHGHHHHHHGHGHHHHGHHHHGHHGGHHHHHHHHHHHHHHGFHHHFHGHHHHGFGHGGFGGGGGGFGGGGGBEF;
@M05620:45:000000000-G6HP7:1:1101:24643:4888 1:N:0:166
CATCCTGACCCTGAAGTACCCCGGCTTGATTTCTGACATTAGATCGGAAGAGCACACGTCTGAACTCTAGTCACGTCGACGCATCTCGTATGCCGTCTTCTGCTTGAAAAACAAAAAATACCAGCGAGTCACAGCGCGGCTGACCCCATCGTACATCATACACGCAAACAAGCATGCCCCCTATGGTGCATTCTCAGGCACGATGATCAGTCATTCACCTGTTGGCAGTCCTGCGCGGGCTGCCACACCCC
+
BBBB?FFFCFFFGGFGGGGGGGGEEFGEFFGHHFDDGHHHFFEGHHGGGFHFHHFHHEBGHGHHHGHFFHGHHHGHFGGGGGGGGHHG?AHHFHGEEHGBGHHGHHFFDFG/?EG0?/0?2222//>/>01111///---<-.///<.//;....0<:000:0.----..9/./0000/.9-.0000000009/;////..;...//////////////////:.//.//////-------...9/:..;-
@M05620:45:000000000-G6HP7:1:1101:14753:4892 1:N:0:166
ATCTCTATCTCCTAAAAACCTGTTTAGATTTGGAGATAGACCTTCAGGTTTTTCATCATTTTCTGCATGAATTATACATTGACCACGTTCCAGCGTGGTCAGTTTGCAGCATTCTGTTATTTTGTTTGACAGAGTGTCTTGTTGAGAACATATGTAGGACATGATTTTTTCCTGCAACAGGGAAAATAAAGTATAAGTTTTAAAGATTTATTCTTTAATAAAGGATCTCAAAGCCAGCTTTAGAAAAAGGA
+
BAAAAFFFFFFFGFGFFGGGGGGHFFHFFHHHFFGGBGHFFFGHHGHGGHFFFFHHHHHDHHFGFGHFFHGFGHHHHHHGEFGHHFGHHHHGHHGEEGHHHHGHHHGFHFFGGHHHGGHHHHHHGHHHGGFHHHHHHHHHHHHHGHGGHHHHHHGHHHGHGHHHHHHHHGFHHHHHHHGHHGGGGHHHGFHGFGHHHFGHHHFGHGHHHGHHHHHHHHHGFEGHHHHHHFFHHHGHHGHHHHGCFGHGGGH
@M05620:45:000000000-G6HP7:1:1101:24631:4903 1:N:0:166
CATCCTGACCCTGAAGTACCCCGGCTTGATTTCTGACATTAGATCGGAAGAGCACACGTCTGAACTCTAGTCACGTCGACGCATCTCGTATGCCGTCTTCTGCTTGAAAAACAAAAAAGGTCAGCTGGGGGGCTTTCTTTGTGTCAGCAACGAGAAACCTGAAAGAAGCATTTTTTAACTAAGTCCTGCTGAGTCATTCATGAGTTTTTAGCCGCCTTGCTTCTTCTCACAGACTCTCTACTCTCATTCCC
+
BBBBBFFBFFCFCGGGEFGGFGECGEFAGFDFHGHFHHHHBFDGGHGDGECFFHFBGFGAFFHHFFHFFGFGGBGB1FC@EG/>>3B?F1G?G@E>/B?4FGH4D?BG3?0/?/G?/>//B@2FGG<2/</B?GAFFFFFFFFF/:BFFBFF.A?A/;FFF/9/;F.BB/BFFFFF.FFF/9BFFFFFFFF/FFFFFFFBFF//;FFFFFFFFFFFFFFFFFFFFFFFFF;B/FBFFFFFFFFFFBF/;F/
@M05620:45:000000000-G6HP7:1:1101:14772:4904 1:N:0:166
ATCTCTATCTCCTAAAAACCTGTTTAGATTTGGAGATAGACCTTCAGGTTTTTCATCATTTTCTGCATGAATTATACATTGACCACGTTCCAGCGTGGTCAGTTTGCAGCATTCTGTTATTTTGTTTGACAGAGTGTCTTGTTGAGAACATATGTAGGACATGATTTTTTCCTGCAACAGGGAAAATAAAGTATAAGTTTTAAAGATTTATTCTTTAATAAAGGATCTCAAAGCCAGCTTTAGAAAAAGGA
+
CCCCCFFFFFFFGGGGGGGGGGHHHFHHHHHHHGHGFHHGHHHHHHHHHHHGGHHHHHIHIIIHHHGHHGGHHGHGHHHHHHHHHHFGHHHFHHGGGGHHFHGHHHHGHHGHHHHHGHHHHHHHHHHHFHFHHHHHHHHHHHHHHHGFGFGGHHHGHHHHFHHHHHHHHGHHHHHHHHGHHGGFHHHFHHHGGHGHHFGHHFHGHGHHHFHHHGHHGFHFHFGHGHHHGFHFHHHHHGGHHGHHGFFFFGG
@M05620:45:000000000-G6HP7:1:1101:19253:4910 1:N:0:166
AGATTACTGCAACAGTTCCCCCTGGACCTGGAAAAGTTTCTTGCCTGGCTTACAGAAGCTGAAACAACTGCCAATGTCCTACAGGATGCTACCCGTAAGGAAAGGCTCCTAGAAGACTCCAAGGGAGTAAAAGAGCTGATGAAACAATGGCAAGTAAGTCAGGCATTTCCGCTTTAGCACTCTTGTGGATCCAATTGAACAATTCTCAGCATTTGTACTTGTAACTGACAAGCCAGGGACAAAACAAAGAT
+
BBABBFFFFFFFGGFGGGGGGGGGHHHHHHHHHHHHHHHHHHHHHHHHHHHHHHHGHHHHHHHHHGHHHHHHHHHHHHHHHHHHHGHHHHHHHHGFGGHHHHHHHHHHGHHHHHHGHHHHGHHGGFGGHGHHHGHHHHHHHHHHHGHHHHHHHGHHHHHGHHHHHHHHHHFGGGGHHHGHHHHHHGHGGGHHFGHHHGGHHHHHHHHDGHFHHHHHHHHHHHHEHHHGFHFHHGGFGGGGGGGGGFFGEGG
@M05620:45:000000000-G6HP7:1:1101:17154:4913 1:N:0:166
CATCCTGACCCTGAAGTACCCCGGCTTGATTTCTGACATTAGATCGGAAGAGCACACGTCTGAACTCCAGTCACGTCGACGCATCTCGTATGCCGTCTTCTGCTTGAAAAAAAAAACAGTGCTGCTGACCGAGGCCCCCCTGAACCCCAAGGCCAACAGAGAGAAGATGACTCAGGTGAGGCTCGGCCGACGCCCGTGCTCCTCCCGTCCTTTCCCCAGTCATTTTCTGCCCGGCTTGATTTCTGACATTA
+
BBBBBFFFFFFFGGGGGGGGGGCG?AAE25FGDAA5GFHDGFA5BAEEFFHEEGHHAEBAFAGEAGHCFGD@FGE??0>/EE/1>331???B4?>?EFG4?4F43G0F?FGCCF///????D1GEFFGHECCDCGGGGFGGFHHHHGGGGHGGF.EEE9FFFFGB;FBCFFGGFGB;/B9FEFFF-;A9-;==CFB=ADEEB/FFFAAAD:FFFFBBBAFFFFFFFFBFFFF.9;@BF.BFFFBF9BFFF/
@M05620:45:000000000-G6HP7:1:1101:19266:4921 1:N:0:166
AGATTACTGCAACAGTTCCCCCTGGACCTGGAAAAGTTTCTTGCCTGGCTTACAGAAGCTGAAACAACTGCCAATGTCCTACAGGATGCTACCCGTAAGGAAAGGCTCCTAGAAGACTCCAAGGGAGTAAAAGAGCTGATGAAACAATGGCAAGTAAGTCAGGCATTTCCGCTTTAGCACTCTTGTGGATCCAATTGAACAATTCTCAGCATTTGTACTTGTAACTGACAAGCCAGGGACAAAACAAAGAT
+
BAABCFFFFFFFGGGGGGGGGGGGHHHHHHHHHHHHHHHHHHHHHHHHHHHHHHHGHHHHHGHHHHHHHHHHHHHHHHHHHHGHHGHHHHHHHHGGGGHHHHHHHHHHGHHHHHHHHHHHHHHGGHGGHHHHHGHHHHHHHHHHHHHHHHHGHGHHHHHGHHHHHHHHHHGGGGGHHHHHHHHHHGGGHGHHHGHHHGHGFGHHHHHFHHHHHHHHHGHHHHHGHHHHHHHHHGGGGGGGGGGGGGGGGGF
@M05620:45:000000000-G6HP7:1:1101:21889:4930 1:N:0:166
TACCTGTACTGGGGAAGCAATCGCCATTCCTACCCTAAAGATCGGAAGAGCACACGTCTGAACTCCAGTCACGTCGACGCATCTCGTATGCCGTCTTCTGCTTGAAAAAAAAAAAAAAAACAAAGGGACAAAAAACTCCATGAATCAGAAGTCCCGAATAGAACAGAAAACGCATGGGAAGCGAGTGCGAAGTGCAAAGTCATCCGCACGTAGCGTCAGTAATAGAATGTGAGATATATGTGCGTACACAC
+
CCCCCFFFFFFFGGCFGGGGGGGGGGGHHHHHHHHHHHHGHHHHGGGGHHHHHGHGHHHFHFHHHHHHHHHHGGHGGGGGGFGHHHGGHHHHGFGHGHHHHHHHHHHGHGGGGD<<<--<....//....</..-.0000:00000000000000-.-.90000/;/:0//---..../0..-99-.0-.--.00000/;0:00:.:---./..-....000009000090000;09000000.9.-.00.
@M05620:45:000000000-G6HP7:1:1101:17143:4932 1:N:0:166
CATCCTGACCCTGAAGTACCCCGGCTTGATTTCTGACATTAGATCGGAAGAGCACACGTCTGAACTCCAGTCACGTCGACGCATCTCGTATGCCGTCTTCTGCTTGAAAAAAAAAAAAAAAAAAGAAATGAGAGAGGGGGGGTATGATGAAGAGTTAGACAAAGGATTCATAAGCAAAACAAAAGAAGAGATGTGAGACAAGGAAGTAGAAGTAGTCTTGATCAGAGACAGAAGCGAGGGAAGAATGGAGA
+
AAAABFFFFFFFGGGFGFGGGGGGGEGGHGHHHGGFHHHHHHGHHGGGGGHGHHHFHGGHHGHFHHGHHHHHHHGHHGEGGGGF?GHHGEHHHHGGGHGHHFHHGHHHHHHBCBD>//--<-<<.../00000/...:-----.;/////9;/.//////:../..//://///////.9..../..//..////////...:.9.///////////9///;/////....////-.---..:://///./
@M05620:45:000000000-G6HP7:1:1101:11887:4941 1:N:0:166
AGATTACTGCAACAGTTCCCCCTGGACCTGGAAAAGTTTCTTGCCTGGCTTACAGAAGCTGAAACAACTGCCAATGTCCTACAGGATGCTACCCGTAAGGAAAGGCTCCTAGAAGACTCCAAGGGAGTAAAAGAGCTGATGAAACAATGGCAAGTAAGTCAGGCATTTCCGCTTTAGCACTCTTGTGGATCCAATTGAACAATTCTCAGCATTTGTACTTGTAACTGACAAGCCAGGGACAAAACAAAGAT
+
CCCDCFFFFFFFGGGGGGGGGGGGHHHHHHHHHHHHFHHHHHHHHHHHHHHHHHHHHHHHHHGHHHHHHHHHHHHHHHHHHHHHHHHHHHHHHHGFGGHHHHHHHHHHGHHHHHHHHHHHHHHGGHGGHGHHHGHHHHHHHHHHHHHHHHHHHGHHHHHHHHHHHHHHHHGGGGGHHHHHHHHHHHHGHHHHGHHHHHHHHHHHHHHHHHHHHHHHHHHHHHHHHHHHHGGHHGGGGGGGGGGGGGGGFGF
@M05620:45:000000000-G6HP7:1:1101:8120:4965 1:N:0:166
CATCCTGACCCTGAAGTACCCGGCTTGATTTCTGACATTAGATCGGAAGAGCACACGTCTGAACTCCAGTCACGTCGACGCATCTCGTATGCCGTCTTCTGCTTGAAAAAAAAAAAACAACGCTCTGAGGTTATTGTTCTTCGGTGAGCACGACAACATAATCCTATAAGTGTAGCGAAACTCTTTGAGGACAGGAAACACCTTTTCAGTAAATTTACCTTTTAGCCAGCTGCATTCCGCACCTACAGTTC
+
ABBBAFFFFCFFGGGGGGGFEEEGGGGHHHHHHHGHFGGFFEHHGGG2BCFGGHHHGGHFFHGHHHHHHGHFHEFFEEEEGC>/B@FFEHGDGEEEHGEEGHHHGGHHHGC@@DF/@??///-...<<1<0010=0=000D0..<<../0.-;;--:./0000;900000;000;;---9-0000;00.9/.;..../9:..:9/:/;/;/;9BF//B;///;B/9//:.///9/:B//.-;9/;B////9
@M05620:45:000000000-G6HP7:1:1101:20876:4972 1:N:0:166
ATCTCTATCTCCTAAAAACCTGTTTAGATTTGGAGATAGACCTTCAGGTTTTTCATCATTTTCTGCATGAATTATACATTGACCACGTTCCAGCGTGGTCAGTTTGCAGCATTCTGTTATTTTGTTTGACAGAGTGTCTTGTTGAGAACATATGTAGGACATGATTTTTTCCTGCAACAGGGAAAATAAAGTATAAGTTTTAAAGATTTATTCTTTAATAAAGGATCTCAAAGCCAGCTTTAGAAAAAGGA
+
CCDDDFFFFFFFGGGGGGGGGGHHHHHHHHHHHHHHHHHHHHHHHHHHHHHGGHHHHHIIIIIHHHHHHHHHHHHHHHHHHHHHHHGHHHHHHHGGGGHHHHHHHHHHHHHHHHHHHHHHHHHHHHHHHHHHHHGHHHHHHHHHHHHHHHHHHHHHHHHHHHHHHHHHHGHHHHHHHHHHHGGHHHHHHHHHHHHHHHHHHHHHHHHHHHHHHHHHHGHHHHHHHHHHHHHHHHHHHGHHHHHGGGHHGGG
@M05620:45:000000000-G6HP7:1:1101:24076:4991 1:N:0:166
ATCTCTATCTCCTAAAAACCTGTTTAGATTTGGAGATAGACCTTCAGGTTTTTCATCATTTTCTGCATGAATTATACATTGACCACGTTCCAGCGTGGTCAGTTTGCAGCATTCTGTTATTTTGTTTGACAGAGTGTCTTGTTGAGAACATATGTAGGACATGATTTTTTCCTGCAACAGGGAAAATAAAGTATAAGTTTTAAAGATTTATTCTTTAATAAAGGATCTCAAAGCCAGCTTTAGAAAAAGGA
+
BCCCCFFFFFFFGGGGGGGGGGHHHHHHHHHHHHHHHHHHHHHHHHHHHHHGGHHHHHHIHHHHHHHHHHHHHHHHHHHHHHHHHHGGHHHHHHGFGGHHHHHHHHHGHHHHHHHHHHHHHHHHHHHHGHGHHHGHHHHHHHHHHHGHHHHHHHHHHHHHHHHHHHHHHGHHHHHHHHHHHGGHHHHHGHHHHHHHGFHHHHHHGGHHHHHHHHHHHHHHHGHHHHHHHGGHHFGHHGHHHHHHHHGHGGG
@M05620:45:000000000-G6HP7:1:1101:24059:5003 1:N:0:166
ATCTCTATCTCCTAAAAACCTGTTTAGATTTGGAGATAGACCTTCAGGTTTTTCATCATTTTCTGCATGAATTATACATTGACCACGTTCCAGCGTGGTCAGTTTGCAGCATTCTGTTATTTTGTTTGACAGAGTGTCTTGTTGAGAACATATGTAGGACATGATTTTTTCCTGCAACAGGGAAAATAAAGTATAAGTTTTAAAGATTTATTCTTTAATAAAGGATCTCAAAGCCAGCTTTAGAAAAAGGA
+
BBBBBFFFFFFFGGGGGGGGGGGHHHHHHHHHHHHHHHHHHHHHHHHHHHHGGHHHHHHHHHHHHHHHHGHHHGHGHGHHHGHHHHGHHHHHHHGFGGHHGHHHHHHHHHHHHHHHHHHHHHHHHHHHHHHHHHHHHHHHHHHHHHHHHHHHHHHHHHHHHHHHHHHHHGHHHHHHHHHHHGGHHHHHHHHGHHHGHFGHHHHHHFHHHHHHHGHHHHHHHHHHHHHHHGHHHGHHHGFHHHHHHFHGGGH
@M05620:45:000000000-G6HP7:1:1101:7481:5028 1:N:0:166
AGATTACTGCAACAGTTCCCCCTGGACCTGGAAAAGTTTCTTGCCTGGCTTACAGAAGCTGAAACAACTGCCAATGTCCTACAGGATGCTACCCGTAAGGAAAGGCTCCTAGAAGACTCCAAGGGAGTAAAAGAGCTGATGAAACAATGGCAAGTAAGTCAGGCATTTCCGCTTTAGCACTCTTGTGGATCCAATTGAACAATTCTCAGCATTTGTACTTGTAACTGACAAGCCAGGGACAAAACAAAGAT
+
BBBCBFFFFFFFGGGGGGGGGGGGFHHHHHHHHHHHGHHHHHHHHHHHHHHHHHHHHHHHHHHGHHGHHHHHFGHGHHHHHHGHHHHHHHFHHHGGGGHHHFGGGHHHGHHHHGHGHHHHHFHGGHGGHHHHHGHHHGHHHHHHHHHHHHHGHGHHHHHHHHHHHHHHHHGGGGGHGHHHHHHHHHGGHHHHGHHHHHHHHHHHHHHHHHHHHHHHHFHHHFHHHHHGFHGHHGGFGGGGGGGGGGGGGGF
@M05620:45:000000000-G6HP7:1:1101:17634:5197 1:N:0:166
TACCTGTACTGGGGAAGCATTTGAATATCCCCCCATGGTGATGGGGACGGAGAACTGCTCCATAAACACAGGCAACGTGCCTAACTTTCCCGGGAAGATGAAGTCAAAGAGCGACCACAGCTCTCGGAGGTTATTTTGCATCGGTGAGCCAGACAGAATGATCCGATGAGGGGTGCGAAACTATTTGAGGAAAGGAAGCACCTTTTTATTAAATTTACCTTTTAGCAATCGCCATTCCTACCCTAAAGATC
+
ABBBBFFFFFFFGEGGGEGFGGHGHFGHHHFGGGGHHHGHHHHGFGGGGGCGGHHHHHHHGFGFHHHHHHHHGHHHGHHHHHHHHHHHHHHGGGCGGGHFHFHHHHHHHHGGGGGGGFHHGHHHHDGDCD?GGHHHHFBDFHGGGGGGHHFHHEFFFGHFHHHHHFGGHHF?@.;D?ACGGGGFGGGGGGBFF9AFFF?BBABBFFFEFFEBFFFFFFF/FBFFFBB/:B.AD9EFFFFFF9ABFFFFFFB
@M05620:45:000000000-G6HP7:1:1101:7530:5212 1:N:0:166
AGATTACTGCAACAGTTCCCCCTGGACCTGGAAAAGTTTCTTGCCTGGCTTACAGAAGCTGAAACAACTGCCAATGTCCTACAGGATGCTACCCGTAAGGAAAGGCTCCTAGAAGACTCCAAGGGAGTAAAAGAGCTGATGAAACAATGGCAAGTAAGTCAGGCATTTCCGCTTTAGCACTCTTGTGGATCCAATTGAACAATTCTCAGCATTTGTACTTGTAACTGACAAGCCAGGGACAAAACAAAGAT
+
BBCCCFFFFFFFGGFGGGGGGGGGHHHHHHHHHHHHHHHHHHHHHHHHHHHHHHHHHHHHHHHHHHHHHHHHGHHHHHHHHHHHHGHHHHHHHHGGGGHHHGHHHHHHGHHHHHFGHHHHHGHGGHGGHHHHHGHHHHHHHFHHHHHHHHHHHGHHHHHHHHHHHHHHHHGGGGGHHHHHHHHHHHHGHHHHHHHHHHHHHHHHHHHHHHHHHHHHHHHHHHHHHHHHGHHHGGGFGGGGGGGGGGGGGGG
@M05620:45:000000000-G6HP7:1:1101:11917:5237 1:N:0:166
TACCTGTACTGGGGAAGCATTTGAATATCCCCCCATGGTGATGGGGACGGAGAACTGCTCCATAAACACAGGCAACGTGCCTAACTTTCCCGGGAAGATGAAGTCAAAGAGCGACCACAGCTCTCGGAGGTTATTTTGCATCGGTGAGCCAGACAGAATGATCCGATGAGGGGTGCGAAACTATTTGAGGAAAGGAAGCACCTTTTTATTAAATTTACCTTTTAGCAATCGCCATTCCTACCCTAAAGATC
+
ABBBAFFFFFFFEEFAEGGGGGHHHHHFGHHGGGGHHHFFGGHHHGGGGGEGGHHHHHHHHHHHHHHHHHHHGGHHGHHHHGHHHGHHHFHGGGGGGGHHHHGFGHHHHHHHGGGGGHGHHGHHHGGGGGEHHHHHFHF1GHGDADEGFFHHHGHHHHHHHHHFHGDGHHHGGGGGCGAGCFFGGGGGEFFGFGGGGGGFGFFFFFFFFFFFFFFFFFFFFFFFFFFFFFFEFFFFFFFFFFFFFFFFFFF
@M05620:45:000000000-G6HP7:1:1101:25503:5316 1:N:0:166
ATCTCTATCTCCTAAAAACCTGTTTAGATTTGGAGATAGACCTTCAGGTTTTTCATCATTTTCTGCATGAATTATACATTGACCACGTTCCAGCGTGGTCAGTTTGCAGCATTCTGTTATTTTGTTTGACAGAGTGTCTTGTTGAGAACATATGTAGGACATGATTTTTTCCTGCAACAGGGAAAATAAAGTATAAGTTTTAAAGATTTATTCTTTAATAAAGGATCTCAAAGCCAGCTTTAGAAAAAGGA
+
BBBBBFFFFFFFGGGGGGGGGGGFGHGEFFGGGHHHHHHHHHHHHHHHHHHGGHHHHHHHHHHHHHHHHHHHHHHGHHHHHHHHHHGHHHHHFHGEEFHGHGHHHGHFFHHHHHHHHGHHHHHGHHHHHHHHHHHHHHHHHHHHHGGHHHHGHGHHHGHHHHHGFHHHHGHHHHHHHHGHHGGHHHHHFGHFGHHHHHHHHGHGHGHHHHHHHHHHHGHGHFFEGHHHHFFFHHHGGGHHHHHHFFGFDDG
@M05620:45:000000000-G6HP7:1:1101:22235:5319 1:N:0:166
AGATTACTGCAACAGTTCCCCCTGGACCTGGAAAAGTTTCTTGCCTGGCTTACAGAAGCTGAAACAACTGCCAATGTCCTACAGGATGCTACCCGTAAGGAAAGGCTCCTAGAAGACTCCAAGGGAGTAAAAGAGCTGATGAAACAATGGCAAGTAAGTCAGGCATTTCCGCTTTAGCACTCTTGTGGATCCAATTGAACAATTCTCAGCATTTGTACTTGTAACTGACAAGCCAGGGACAAAACAAAGAT
+
BBABBFFFFFFFGGGGGGGGGGGGHHHHHHHHHHHHFGHHHHHHHHHHHHHHHHHHHHHHHHHHHHHHHHHHHHHHHHHHHHHHHFHHHHHHHHGFGGHHHHHGHHHHGHHHHHHHHH3GHHHGGHGFHFHHHGHHHHGHHHHHHHHFHHHHHGGHHHHHHHHHHHHHHEGGGGGHHHHHHHHHHHGGGHHHGFHHHGHGFCHHHHHGHHHHHHHGHHHHHFHHHHHHHGHHHGGGGGGGGGGGGGGFFGF
@M05620:45:000000000-G6HP7:1:1101:17875:5319 1:N:0:166
ATCTCTATCTCCTAAAAACCTGTTTAGATTTGGAGATAGACCTTCAGGTTTTTCATCATTTTCTGCATGAATTATACATTGACCACGTTCCAGCGTGGTCAGTTTGCAGCATTCTGTTATTTTGTTTGACAGAGTGTCTTGTTGAGAACATATGTAGGACATGATTTTTTCCTGCAACAGGGAAAATAAAGTATAAGTTTTAAAGATTTATTCTTTAATAAAGGATCTCAAAGCCAGCTTTAGAAAAAGGA
+
BABCCFFFFFFFGGGGGGGGGGHHGGHHHHHHHHHHHHHGHHHHHHHHGHHGGHHHHHHHHIHHIHHHHHHHHFHFHHHHHGHHGHGGHHHHHHGEFGGHEHGHFHHHHHFHHHGHHHHHHHHHGHHHGHHHHHGHHHHHHHHHFHEFGFGHGHHHHGHHHHHHHHGHHGHHHHHHHHGHHGECHGHFGFHGFFFFH=GHGFFFHGHHGHHEHHHHGFHHHFHFHHHEFHHFHHAGFGHHHGHHGGFFEGH
@M05620:45:000000000-G6HP7:1:1101:9790:5320 1:N:0:166
AGATTACTGCAACAGTTCCCCCTGGACCTGGAAAAGTTTCTTGCCTGGCTTACAGAAGCTGAAACAACTGCCAATGTCCTACAGGATGCTACCCGTAAGGAAAGGCTCCTAGAAGACTCCAAGGGAGTAAAAGAGCTGATGAAACAATGGCAAGTAAGTCAGGCATTTCCGCTTTAGCACTCTTGTGGATCCAATTGAACAATTCTCAGCATTTGTACTTGTAACTGACAAGCCAGGGACAAAACAAAGAT
+
BBABBFFFFFFFFGFFGGGGFGGGHHGHHHHGFHGFGHHHHGHFHHHHHHHHGHFBGGFHHBGFHHHHHHHHFHHHHHGHHHHHHHHHHGHHHHGGGGHGHFGCFHHHGHHHHHHEGHHHFGHGFEFEHHHHHEGHHHEHHGHFHFGGDFGHHGHHGHHHHHGHHHHHHHGGGGGHHHHHGHFFHFGGHHFHHGFFHEDFDGHGHHGD=GFHFHHHHHHGHFHEHHFCGHHHHGGGGA.A?FFGGGGGGG9
@M05620:45:000000000-G6HP7:1:1101:21039:5356 1:N:0:166
CATCCTGACCCTGAAGTACCCGGCTTGATTTCTGACATTAGATCGGAAGAGCACACGTCTGAACTCCAGTCACGTCGACGCATCTCGTATGCCGTCTTCTGCTTGAAAAAAAAAAAAAAAAAAAAAAAACAAAAAACAGTAGCTTAACTTATAAACAAAAAAATTGTAATGGGAAATATATTTTGTAGTGCAGTGAAAATAATAGAGAAGTTAATATGAATCAGTGTGGAGTGAGGATGAGGCATAAATAT
+
CCCCCFFFFFFFGGGGGFGGGGGGGGGHHHHHHHHHHHHGHHHHHGGGGHHHHHHHGHHHGHHHHHHHHHHHHGHHGGGGGGFEGHHFFHHHHGFGHGHHHHHHHHHHHHGGGBD<</>--<----9--.....;-../00000000:;00000000....--.0000;000./0.;00000000/000/00;0090000000000900/9000900;000000:000.0.0.00.0:00:/..000000;
@M05620:45:000000000-G6HP7:1:1101:13295:5370 1:N:0:166
AGATTACTGCAACAGTTCCCCCTGGACCTGGAAAAGTTTCTTGCCTGGCTTACAGAAGCTGAAACAACTGCCAATGTCCTACAGGATGCTACCCGTAAGGAAAGGCTCCTAGAAGACTCCAAGGGAGTAAAAGAGCTGATGAAACAATGGCAAGTAAGTCAGGCATTTCCGCTTTAGCACTCTTGTGGATCCAATTGAACAATTCTCAGCATTTGTACTTGTAACTGACAAGCCAGGGACAAAACAAAGAT
+
CBCCCFFFFFFFGGGGGGGGGGGGHHHHHHHHHHHHHHHHHHHHHHHHHHHHHHHHHHHHHHHHHHHHHHHHGHHHHHHHHHGHHHHHHHHHHHGGGGHHHHHHHHHHGHHHHGHHHHHHHHHGGHGFHHHHHGGHHHHHHHHHHHHHHHHHGGHHHHHHHHHHHHHHHHGGGGGHHHHHHHHHHHHGGHHHHHHHHHHHHHHHHHHHHHHHHHHGHHHHHHHHHHHHHHHHHGGGGGGGGGGGGGGGGGB
@M05620:45:000000000-G6HP7:1:1101:8803:5380 1:N:0:166
TACCTGTACTGGGGAAGCATTTGAATATCCCCCCATGGTGATGGGGACGGAGAACTGCTCCATAAACACAGGCAACGTGCCTAACTTTCCCGGGAAGATGAAGTCAAAGAGCGACCACAGCTCTCGGAGGTTATTTTGCATCGGTGAGCCAGACAGAATGATCCGATGAGGGGTGCGAAACTATTTGAGGAAAGGAAGCACCTTTTTATTAAATTTACCTTTTAGCAATCGCCATTCCTACCCTAAAGATC
+
CCCCCFFFFFFFGGGGGGGGGGHHHHHHHHHGGGGHHHGHHHHHHGGGGGGGGHHHHHHHHHHHHGHHHHHHGHHHGHHHHHHHHHHHHHHGGGGGGHHHHHHHHHHHHHHHGGGGGHHHHHHHHGGGGGGHHHHHHHHHHHGGGGGHHHHHHGHHGHHHHHHHHGGGHHHGGEGGGGGGGGGGGGGGGGFGGGGGGGGGGFFFFFFEFFFFFFFFFFFFFFFFFFFFFFEFFDEFFFFFFFFFFFFFFFF
@M05620:45:000000000-G6HP7:1:1101:13296:5394 1:N:0:166
AGATTACTGCAACAGTTCCCCCTGGACCTGGAAAAGTTTCTTGCCTGGCTTACAGAAGCTGGAACAACTGCCAATGTCCTACAGGATGCTACCCGTAAGGAAAGGCTCCTAGAAGACTCCAAGGGAGTAAAAGAGCTGATGAAACAATGGCAAGTAAGTCAGGCATTTCCGCTTTAGCACTCTTGTGGATCCAATTGAACAATTCTCAGCATTTGTACTTGTAACTGACAAGCCAGGGACAAAACAAAGAT
+
CBCCCFFFFFFFGGGGGGGGGGGGHHHHHHHHHHHHHHHHHHHHHHHHHHHHHHHHHHHHH2FHHHHHHHHHHHHHHHHHHHHHHHHHHHHHHHGEGGHHHHHHHHHHGHHHHHHHHHHHHHHGGHGGHHHHHGHHHHHHHHHHHHHHHHHHHGHHHHHHHHHHHHHHHHGGGGGHGHHHHHHHHGHGHHHHHHHHHHHHHHHHHHHHHHHHHHHHHHHHHHHHHHHHHHHHHGGGGGGGGGGGGGGGGGC
@M05620:45:000000000-G6HP7:1:1101:7605:5454 1:N:0:166
AGATTACTGCAACAGTTCCCCCTGGACCTGGAAAAGTTTCTTGCCTGGCTTACAGAAGCTGAAACAACTGCCAATGTCCTACAGGATGCTACCCGTAAGGAAAGGCTCCTAGAAGACTCCAAGGGAGTAAAAGAGCTGATGAAACAATGGCAAGTAAGTCAGGCATTTCCGCTTTAGCACTCTTGTGGATCCAATTGAACAATTCTCAGCATTTGTACTTGTAACTGACAAGCCAGGGACAAAACAAAGAT
+
AABBAFFFFFFFGGGGGGGGGGGGHHHHHHHHHHHHGHHHHHHHHHHHHHHHHHHHHHHHHHHHHHHHHHHHHHHHHHHHHHGHHHHHHHFHHHGGGGHHHGGGGGHHGHHHHHGHHHHHHFHGGHGGGHHHHGHHHHHHHFHHHHHHHHHHHGHHHHHHHHGHHHHHHHGGGGGHHHHHHHHHHHHGHHHHGHHHHHHHHHHHHHHHGHHHHHHHHFHHGHHHHHHHHHHHHGGFGGGGGGGGGGGGGGG
@M05620:45:000000000-G6HP7:1:1101:12103:5460 1:N:0:166
CATCCTGACCCTGAAGTACCCCGGCTTGATTTCTGACATTAGATCGGAAGAGCACACGTCTGAACTCCAGTCACGTCGACGCATCTCGTATGCCGTCTTCTGCTTGAAAAAAAAAAAAAAAAAAAGTACTCACAAGTTTACTCTTTTCCAGTACCGTAAATTATAAGTAGTATATTAACACATATCATACAGTCAGTCCATAGTTATCCTGCATATTCAATGTCTATGTTTAGTCGTCGTGGTTGCTCTGG
+
CDCCCFFFFFFFGGGGGGGGGGGGGGGGHHHHHHHHHHHHHHHHHHGGGGHHHHHHHGHHHGHHHHHHHHHHGGGGHGGGGGGGGHHHGGHHHHGGGHGHHHHHHHHGFGHGGGGB>/<--<<-<.000000000.00:00000:000<00000<.9..<0000000<0000000000000.0000000000000000000000000:0000/<00000:0000:0000000:00..<--......<0000
@M05620:45:000000000-G6HP7:1:1101:9879:5472 1:N:0:166
AAACCAAGAAGACATGAGGTCAGCTAGATCGGAAGAGCACACGTCTGAACTCCAGTCACGTCGACGCATCTCGTATGCCGTCTTCTGCTTGAAAAAAAAAAAAAAAAAAAGAAAAATGATATAAGATGATAGAAAGAGAAAAAACATTCAAAATAAAGAAAAAAATAAGATTGAAACCCAGGCATGCTACGATCGCGAGCTAACGCTAACTAATTATGTCTTGACTGCTAATAGATGTCTATACTTTATGG
+
CCCCCBBFFFFFGGGGGGGGGGHHHHHHHHHGGGGHHHHHHHGHHHGHHHHHHHGGGHHGGHGGGGGGGGHHHGGHHHHGGGHGHHHHHHHHHHHHGGGFDB//>//---.<</<..00==0000000;000;0:0///00/.;..0000000;00000.//.--90000;000000.......0.0;00....-.---:.;0:.-.../00000000900000000/00000000900000000000000
@M05620:45:000000000-G6HP7:1:1101:25513:5478 1:N:0:166
ATCTCTATCTCCTAAAAAGGAAGAAAGGGGAGGGAAGATCGGAAGAGCACACGTCTGAACTCCAGTCACGTCGACGCATCTCGTATGCCGTCTTCTGCTTGAAAAAAAAAACAACGTAAATCCAGTGGACATACTCTGGAGTGACAAACAGAAAACTAAAATAAACCTTTTCTAAAAAATGCCAACTAAAGCATACACGATAAATAATCAACCGTTAATAGACGCACCGAAACTCATCTCGCCAGCAAGAA
+
BBBBBFFFFFFFGGGGGGGGFFGAFGGGGGEEGGFHGHHHHGGGGHHHHHHHGHHHGGHHHHHHHHHHHGHHFGGFEEE>GHHGGHHGHGEGHGHHHHHHGF?FHHGGGGD/?///<0?/11111110111111=1>=10./.000</.</////:0000:00;0::/0:00000;90-.9000099/0000/00;90.-;../;///9///;-;.../9///.--;-----;/////9/..9.-..;../
@M05620:45:000000000-G6HP7:1:1101:10297:5510 1:N:0:166
TACCTGTACTGGGGAAGCATTTGAATATCCCCCCATGGTGATGGGGACGGAGAACTGCTCCATAAACACAGGCAACGTGCCTAACTTTCCCGGGAAGATGAAGTCAAAGAGCGACCACAGCTCTCGGAGGTTATTTTGCATCGGTGAGCCAGACAGAATGATCCGATGAGGGGTGCGAAACTATTTGAGGAAAGGAAGCACCTTTTTATTAAATTTACCTTTTAGCAATCGCCATTCCTACCCTAAAGATC
+
1AAA1BBDFF3111FGC1A1BFG3FGCHHB10AE00F0FG1DF1/B/EECAE/FGG1BGE11AF1DGBGHA//FCA//BC/1G1B@2GDHGGGE?/E0GEB1GHBGHHHHFB@?CCCFHHEFGGHGGCG@CGHHHFHG1DDD?CGGGHB<FGHAFGBBGGHHHHG?CGHGEFG:CB@E@A?FFGFGGGGF099FFGB?./9-;BFFF-BB/:FFFFFFFFBBFFFFBBBF--9AE9BFFF/AA/:FFFBF;
@M05620:45:000000000-G6HP7:1:1101:14772:5516 1:N:0:166
ATCTCTATCTCCTAAAAACCTGTTTAGATTTGGAGATAGACCTTCAGGTTTTTCATCATTTTCTGCATGAATTATACATTGACCACGTTCCAGCGTGGTCAGTTTGCAGCATTCTGTTATTTTGTTTGACAGAGTGTCTTGTTGAGAACATATGTAGGACATGATTTTTTCCTGCAACAGGGAAAATAAAGTATAAGTTTTAAAGATTTATTCTTTAATAAAGGATCTCAAAGCCAGCTTTAGAAAAAGGA
+
CCCCCFFFFFFFGGGGGGGGGGHHHHHHHHHHHHHHHHHHHHHHHHHHHHHGGHHHHIHHHIIIHHHHHHHHHHHGHHHHHHHHHHGHHHHHHHGFGGHHHHHHHHHHHHHHHHHHHHHHHHHHHHHHHHHHHHHHHHHHHHHHHHHHHHHHHHHHHHHHHHHHHHHHHGHHHHHHHHHHHGGGHHHGHHHHGHHHHGHHHHGHHHHHHHHHHHHHHHHGHGHHHHHHHGHHHHHHHGGHHHHFHHGHGGH
@M05620:45:000000000-G6HP7:1:1101:10275:5520 1:N:0:166
TACCTGTACTGGGGAAGCATTTGAATATCCCCCCATGGTGATGGGGACGGAGAACTGCTCCATAAACACAGGCAACGTGCCTAACTTTCCCGGGAAGATGAAGTCAAAGAGCGACCACAGCTCTCGGAGGTTATTTTGCATCGGTGAGCCAGACAGAATGATCCGATGAGGGGTGCGAAACTATTTGAGGAAAGGAAGCACCTTTTTATTAAATTTACCTTTTAGCAATCGCCATTCCTACCCTAAAGATC
+
CCCCCFFFFFFFGGFGGGGGGGHHHHHHHHHGGGGHHHGHHHHHHGGGGGGGGHHHHHHHHHHHHGHHHHHHGHHHGHHHHHHHHHHHHHHGGGGGGHHHHHHHHHHHHHHHGGGGGHHHHHHHHGGGGGGHHHHHHHHHHHGGGGGHHHHHHGHHGHHHHHHHHGGGHHHGGGGGGGGGGGGGGGGFGGCFGGGGGGGGGFFFFFFFFFFFFFFFFFFFFFFFFFFFFFEFFFFFFFFFFFFFFFFFFFF
@M05620:45:000000000-G6HP7:1:1101:23632:5532 1:N:0:166
ATCTCTATCTCCTAAAAACCTGTTTAGATTTGGAGATAGACCTTCAGGTTTTTCATCATTTTCTGCATGAATTATACATTGACCACGTTCCAGCGTGGTCAGTTTGCAGCATTCTGTTATTTTGTTTGACAGAGTGTCTTGTTGAGAACATATGTAGGACATGATTTTTTCCTGCAACAGGGAAAATAAAGTATAAGTTTTAAAGATTTATTCTTTAATAAAGGATCTCAAAGCCAGCTTTAGAAAAAGGA
+
CCDCDFFFFFFFGGGGGGGGGGHHHHHHHHHHHHHHHHHHHHHHHHHHHHHGGHHHHHHHHIIHIHHHHHHHHHHHHHHHHHHHHHGHHHHHHHGGGGHHHHHHHHHHHHHHHHHHHHHHHHHHHHHHHHHHHHHHHHHHHHHHHHHHHHHHHHHHHHHHHHHHHHHHHGHHHHHHHHHHHGGHHHHHHHHHHHHHHFHHHHHHHHHHHHHHHHHHHHHHHGHHHHHHHHHHHHHHHGHHHHHHHHHHGGH
@M05620:45:000000000-G6HP7:1:1101:10294:5533 1:N:0:166
TACCTGTACTGGGGAAGCATTTGAATATCCCCCCATGGTGATGGGGACGGAGAACTGCTCCATAAACACAGGCAACGTGCCTAACTTTCCCGGGAAGATGAAGTCAAAGAGCGACCACAGCTCTCGGAGGTTATTTTGCATCGGTGAGCCAGACAGAATGATCCGATGAGGGGTGCGAAACTATTTGAGGAAAGGAAGCACCTTTTTATTAAATTTACCTTTTAGCAATCGCCATTCCTACCCTAAAGATC
+
ABCCCFFFFFFFGGGGGGGGGGHHHHHHHHHGGGGHHHGHHHHHHGGGGGGGGHHHHHHHHHHHHHHHHHHHGHHHGHHHHHGHHHHHHHHGGGGGGHHHHFHGHHHGHHHHGGGGGHHGHHHHHGGGGGGHHFHHHHHGHHGFGGGHHHHHHGHGGHHHGHHHHGGGHHHGGGGGGGGDGGGGGGGGFGFFFFGGFFGGGFFFFFFFFFFBFFFFFFFFFFFFBFFFFF;EDFFFFFFFFFFFFFFFFFF
@M05620:45:000000000-G6HP7:1:1101:23650:5540 1:N:0:166
ATCTCTATCTCCTAAAAACCTGTTTAGATTTGGAGATAGACCTTCAGGTTTTTCATCATTTTCTGCATGAATTATACATTGACCACGTTCCAGCGTGGTCAGTTTGCAGCATTCTGTTATTTTGTTTGACAGAGTGTCTTGTTGAGAACATATGTAGGACATGATTTTTTCCTGCAACAGGGAAAATAAAGTATAAGTTTTAAAGATTTATTCTTTAATAAAGGATCTCAAAGCCAGCTTTAGAAAAAGGA
+
AAABBFFFFFFFGGGGGGGGGGFGHGGHGHHHFHHHFHHFHHHHHHHHHHHGGHHHHHHGHHHHHGFHHGHHHFHGHHHHHHHHHHGGHHHHHHGFFGHHHHHHHHHHHHHHHHHHHHGHHHHHHHHHHHHHHHFGGHHHHHHHBCHHHHHHHHHHHHHHHHHHHHHHHGHHHHGHHHHHHGEHHHHHGHHHHHHHHGHHHHFHHHHGGHHHGGHHHGHFHHHEHHHHGHHHGHHHFGHHHCG0CGHGGDG
@M05620:45:000000000-G6HP7:1:1101:13353:5553 1:N:0:166
ATCTCTATCTCCTAAAAACCTGTTTAGATTTGGAGATAGACCTTCAGGTTTTTCATCATTTTCTGCATGAATTATACATTGACCACGTTCCAGCGTGGTCAGTTTGCAGCATTCTGTTATTTTGTTTGACAGAGTGTCTTGTTGAGAACATATGTAGGACATGATTTTTTCCTGCAACAGGGAAAATAAAGTATAAGTTTTAAAGATTTATTCTTTAATAAAGGATCTCAAAGCCAGCTTTAGAAAAAGGA
+
CCCCCFFFFFFFGGGGGGGGGGHHHHHHHHHHHFHHHHHHHHHHHHHHHHHGGHHHHIHHHHHHGHHHHHHHHHHHHHHHHHHHHHGHHHHHHHGGGGHHHHHHHHHHHHHHHHHHHHHHHHHHHHHHHHHHHHHHHHHHHHHHHHHHHHHHHHHHHHHHHHHFHHHHHGHHHHHHHHHHHGGHHHHHHHHHHHHHGGHHHHHHHHHHHHHHHHHHHHHHGFHHFHHHHHHHHHHHHGHHHHHGHHHHGGH
@M05620:45:000000000-G6HP7:1:1101:13324:5568 1:N:0:166
ATCTCTATCTCCTAAAAACCTGTTTAGATTTGGAGATAGACCTTCAGGTTTTTCATCATTTTCTGCATGAATTATACATTGACCACGTTCCAGCGTGGTCAGTTTGCAGCATTCTGTTATTTTGTTTGACAGAGTGTCTTGTTGAGAACATATGTAGGACATGATTTTTTCCTGCAACAGGGAAAATAAAGTATAAGTTTTAAAGATTTATTCTTTAATAAAGGATCTCAAAGCCAGCTTTAGAAAAAGGA
+
CCCCCFFFFFFFGFGGGGGGGGHHHHHHHHHHHHHHHHHHHHHHHHHHHHHGGHHHHIHHHHHHIGHHHGHHHGHHHHHHHHHHHHGHHHHHHHGGGGHHHHHHHHHHHHHHHHHHHHHHHHHHHHHHHHHHHHGHHHHHHHHHHHHHHH3FHHHHHHHHHHHHHHHHHGHHHHHHHHHHHGGHHHHHHHHGGHHHHGGHHHGHHHHHHHHHHHHHHHHHHFHHHHHHHGHGHHHHHGFHHHHGHFHHGGH
@M05620:45:000000000-G6HP7:1:1101:13349:5573 1:N:0:166
ATCTCTATCTCCTAAAAACCTGTTTAGATTTGGAGATAGACCTTCAGGTTTTTCATCATTTTCTGCATGAATTATACATTGACCACGTTCCAGCGTGGTCAGTTTGCAGCATTCTGTTATTTTGTTTGACAGAGTGTCTTGTTGAGAACATATGTAGGACATGATTTTTTCCTGCAACAGGGAAAATAAAGTATAAGTTTTAAAGATTTATTCTTTAATAAAGGATCTCAAAGCCAGCTTTAGAAAAAGGA
+
DEEEDFFFFFFFGGGGGGGGGGGHHHHHHHHHHHHHHHHHHHHHHHHHHHHGGHHHHHHIHHHIHHHHHHHHHHHHHHHHHHHHHHGHHHHHHHGGGGHHHHHHHHHHHHHHHHHHHHHHHHHHHHHHHHHHHHHHHHHHHHHHHHHHHHHHHHHHHHHHHHHHHHHHHGHHHHHHHHHHHGGHHHHHHHHHHHHHHHHHHHHHHHHHHHHHHHHHHHHHHGHHHHHHHGHHHHHHHGHHHHHGGHGHGGH
@M05620:45:000000000-G6HP7:1:1101:20950:5575 1:N:0:166
CATCCTGACCCTGAAGTACCCCGGCTTGATTTCTGACATTAGATCGGAAGAGCACACGTCTGAACTCCAGTCACGTCGACGCATCTCGTATGCCGTCTTCTGCTTGAAAAAAAAAAAAAAAACTTATACTTTTCTTTCTCTCCATTTCTCCAACCCAATAACTACTCTACGTTATCTTCCCTTCTCTACTTACCTTCTACACCTTTTTCTTCTCTTCACTTTTTCTTCTTATCACTTCCACCCTTCCTTTC
+
CCCCCFFFFFFFGGGGGGGGGGGGGGGGHHHHHHHHHHHHHHHHHHGGGGHHHHHGHGHHHGHHHHHHHHHHHHGGHGGGGGGGGHHHFFHHHHGEGHGHHHHHHHHHHHHGGGGG><--<-.00000000000<<000<00/0;;0:;0000::;../0000900:00;.://.0090;900/09;00000090900000;/:009090000090009000;0/00:0000000;0090::..//:0000
@M05620:45:000000000-G6HP7:1:1101:20369:5578 1:N:0:166
ATCTCTATCTCCTAAAAACCTGTTTAGATTTGGAGATAGACCTTCAGGTTTTTCATCATTTTCTGCATGAATTATACATTGACCACGTGGTCAGTTTGCAGCATTCTGTTATTTTGTTTGACAGAGTGTCTTGTTGAGAACATATGTAGGACATGATTTTTTCCTGCAACAGGGAAAATAAAGTATAAGTTTTAAAGATTTATTCTTTAATAAAGGATCTCAAAGCCAGCTTTAGAAAAAGGAAGAAAGGG
+
CCCCCFFFFFFFGGGGGGGGGGHHHHHHHHHHHHHHHHHHHHHHHHHHHHHGGHHHHHHHHHIHHHHHHHHHHHHHHHHHHHGHHHGHGGGHHHHHHHHHHHHHHHHHHHHHHHHHHHHHHGHHGHGHHHHHHHHHGHGHHHHHHHHHHHHHHHHHHHHHHGHHHHHGHHHHHGGHHHHHHHHHGHHHHFGHHHGHHHHHHHHHHHHHHHHHFFHHHHHHHFGHHHHGHEGHHGGFGHHHGGHHHHHHHHG
@M05620:45:000000000-G6HP7:1:1101:18827:5591 1:N:0:166
TACCTGTACTGGGGAAGCATTTGAATATCCCCCCATGGTGATGGGGACGGAGAACTGCTCCATAAACACAGGCAACGTGCCTAACTTTCCCGGGAAGATGAAGTCAAAGAGCGACCACAGCTCTCGGAGGTTATTTTGCATCGGTGAGCCAGACAGAATGATCCGATGAGGGGTGCGAAACTATTTGAGGAAAGGAAGCACCTTTTTATTAAATTTACCTTTTAGCAATCGCCATTCCTACCCTAAAGATC
+
BCCCCFFFFFFFGGGGGGGGGGHHHHHHHHHGGGGHHHFHHHHHHGGGGGGGGHHHHHHHHHHHHHHHHHHHGHHHGHHHHHHHHHHHHHHGGGGGGHHHHHHHHHHHHHHHGGGGGHHHHHHHHGGGGGEHGHHHHHHHGHGGGGGGHHHHHGGHHHHHHHHHHGGGHHHGGEEGGDGGGGGGGGGGEGBFG?GGGGGGGFFFFFFFFFFFFFFFFFFFFFFFBFFFFFEFFFFFFFFFFFFFFFFFFFF
@M05620:45:000000000-G6HP7:1:1101:13945:5596 1:N:0:166
ATCTCTATCTCCTAAAAACCTGTTTAGATTTGGAGATAGACCTTCAGGTTTTTCATCATTTTCTGCATGAATTATACATTGACCACGTTCCAGCGTGGTCAGTTTGCAGCATTCTGTTATTTTGTTTGACAGAGTGTCTTGTTGAGAACATATGTAGGACATGATTTTTTCCTGCAACAGGGAAAATAAAGTATAAGTTTTAAAGATTTATTCTTTAATAAAGGATCTCAAAGCCAGCTTTAGAAAAAGGA
+
DDDDDFFFFFFFGGGGGGGGGGHHHHHHHHHHHHHHHHHHHHHHHHHHHHHGGHHHHIHHHIIIHHHHHHHHHHHHHHHHHHHHHHGHHHHHHHGFGGHHHHHHHHHHHHHHHHHHHHHHHHHHHHHHHGHHHHHHHHHHHHHHHHHHHHHHHHHHHHHHHHHHHHHHHGHHHHHHHHHHHGGHHHHHHHHHHHHHHHHHHHHHHHHHHHHHHHHHHHHHHGHHHHHHHHHHHHHHHGHHHHHFGHHHGGH
@M05620:45:000000000-G6HP7:1:1101:13961:5610 1:N:0:166
ATCTCTATCTCCTAAAAACCTGTTTAGATTTGGAGATAGACCTTCAGGTTTTTCATCATTTTCTGCATGAATTATACATTGACCACGTTCCAGCGTGGTCAGTTTGCAGCATTCTGTTATTTTGTTTGACAGAGTGTCTTGTTGAGAACATATGTAGGACATGATTTTTTCCTGCAACAGGGAAAATAAAGTATAAGTTTTAAAGATTTATTCTTTAATAAAGGATCTCAAAGCCAGCTTTAGAAAAAGGA
+
ABBBAFFFFFFFFGGGGGGGGGHHHHHH5FHHHGHGHFHHGHFHHHHHHHHGGHFHGHHHHHHHHHHFHFFHHHGGHGGFHHHGHHGHHHHFHHGEFGHFFHFGHHHHHHGHHHHHHHFHHHHHHHHHGHHHGHFGHHHHHHHHHHEHHHGFHHBHGHHHFHHHHHHHHGHHHHHHGHFHHGGEHHHGGGHGHHHHHGHHHGHGHGHHHGHHHHHHEFHHHEGHHHHGHFGHGGCHHGHHHHHHGGFFDDG
@M05620:45:000000000-G6HP7:1:1101:13608:5623 1:N:0:166
TACCTGTACTGGGGAAGCATTTGAATATCCCCCCATGGTGATGGGGACGGAGAACTGCTCCATAAACACAGGCAACGTGCCTAACTTTCCCGGGAAGATGAAGTCAAAGAGCGACCACAGCTCTCGGAGGTTATTTTGCATCGGTGAGCCAGACAGAATGATCCGATGAGGGGTGCGAAACTATTTGAGGAAAGGAAGCACCTTTTTATTAAATTTACCTTTTAGCAATCGCCATTCCTACCCTAAAGATC
+
CCDDCFFFFFFFGGGGGGGGGGHHHHHHHHHGGGGHHHGHHHHHHGGGGGGGGHHHHHHHHHHHHHHHHHHHGHHHGHHHHHHHHHHHHHHGGGGGGHHHHHHHHHHHHHHHGGGGGHHHHHHHHGGGGGGHHHHHHHHHHHGGGGGHHHHHHGHHHHHHHHHHHGGGHHHGGGGGGGGGGGGGGHGGGGFGGGGGGGGGGFFFFFFFFFFFFFFHHFFFFFFHFHFFFFFFFFFFFFFFFFFFFFFFFFF
@M05620:45:000000000-G6HP7:1:1101:15859:5631 1:N:0:166
ATCTCTATCTCCTAAAAAGGAAGAAAGGGGAGGGAAGATCGGAAGAGCACACGTCTGAACTCCAGTCACGTCGACGCATCTCGTATGCCGTCTTCTGCTTGAAAAAAAAAAAAAAAAACTTAAACAATCCCACTTTTCTTTCAATTACCCACATACTATCCTTCATTATACCTATCCCCATTCCTCTCATATCACCTTTATCCCGCTAACTTCTTTCCTCCCTTCAGACCTCTCACATTAACTTCACTATT
+
BBBBBFFFFFFFGGGGGGGGGGHCEFHHGGGGGGGHGHHHHGGGGHHHHHHHGHHHGHHHHHHHHHHHHGHHGGGGGGGGHHHGGHHHHGGGHGHHHHHHHHCGHHGGGGC/<<-<-<<0000000.0/;:0;.<0;0000000000;;/9;.0000000/0000090909;;000//././;;//////////;B//9://9;.:--.;///////;//9.././///./////9////9////://///
@M05620:45:000000000-G6HP7:1:1101:25630:5632 1:N:0:166
CATCCTGACCCTGAAGTACCCCGGCTTGATTTCTGACATTAGATCGGAAGAGCACACGTCTGAACTCCAGTCACGTCGACGCATCTCGTATGCCGTCTTCTGCTTGAAAAAAAAAAAAGACATATGAATGATAGTGGCAAAGATTGAAGGATACTATAGGAAGACGACATAAGTGGTTAGCCAGTGCATGATTGGCGAGATATGGCAACAAGGTGCCCTGACGTCGATCAGATGCATCAAAAAAGTCTGAT
+
BCCCAFFFFFFFGFFFGGGGGEFEAEEEAGHHGDDDFGHGGHGH5FEFGGHHHGHHGGGHHGFGFFFFGHHHFHGHGGGGGGGGFGHF?EGHGGEEGHGGGHFHHHFCDEG/<<>B>//<0011111=111111110./0./<<00000/.00<::000000../.---.0000000.0.0/0.000;;09000.9----./;//.//...9;//////.//...--...////////////.-.://///
@M05620:45:000000000-G6HP7:1:1101:25615:5646 1:N:0:166
CATCCTGACCCTGAAGTACCCCGGCTTGATTTCTGACATTAGATCGGAAGAGCACACGTCTGAACTCCAGTCACGTCGACGCATCTCGTATGCCGTCTTCTGCTTGAAAAAAAAAAAAATGCTGCTGAACGAGGCCCCCCTGAAACCCAAGGCCAACAGAGAGAAGATGACTAATGTGAGGCTCGGCCGACGCCCGTGCTCCTCCCGTCCTTTCACACGTCCTTTTCTGCCCGGATTGATTTCAGACTTTC
+
CCCCCFFFFFFFGGGGGGGGGGFGGEGGFHHHHHHFHGHHHHHHHHGGGGHHGHHHHGGHHGHGHHHHHHHHHHGFHGGGGGGEFFHHFECGFHEEFHGHGHHHHHGHFFH/CDDC/<-01>1<11<D1>0<AD-C.-:::.C00:.9:AE.;.A..;/;BC..CBFB0;000;;0C0009.:.9@ED-:9DFBF;:.9A0:9/BE.;9;.:;F09:0;9A.:00;90:0:..--../9:B:B000:09;0
@M05620:45:000000000-G6HP7:1:1101:24542:5662 1:N:0:166
ATCTCTATCTCCTAAAAACCTGTTTAGATTTGGAGATAGACCTTCAGGTTTTTCATCATTTTCTGCATGAATTATACATTGACCACGTTCCAGCGTGGTCAGTTTGCAGCATTCTGTTATTTTGTTTGACAGAGTGTCTTGTTGAGAACATATGTAGGACATGATTTTTTCCTGCAACAGGGAAAATAAAGTATAAGTTTTAAAGATTTATTCTTTAATAAAGGATCTCAAAGCCAGCTTTAGAAAAAGGA
+
BCCCCFFFFFFFGGGGGGGGGGHHHHHHHHHHHHHHHHHGHHHHHHHHHHHGGHHHHHHHHHHHIHHHHHHHHHHHHHHHHHHHHHGHHHHHHHGGGGHHHHHHHHHHHHHHHHHHHHHHHHHHHHHHHGHHHHHHHHHHHHHHGHHHHHHHHHHHHHHHHHHHHHHHHGHHHHHHHHGGHGGGHHGHGHHGHHHHHFHHHHHHHGHHHHHHHHHHHHHHHHHHHHGHHHHHHHHHHGHHHHGHHGHHGGG
@M05620:45:000000000-G6HP7:1:1101:11494:5664 1:N:0:166
ATCTCTATCTCCTAAAAACCTGTTTAGATTTGGAGATAGACCTTCAGGTTTTTCATCATTTTCTGCATGAATTATACATTGACCACGTTCCAGCGTGGTCAGTTTGCAGCATTCTGTTATTTTGTTTGACAGAGTGTCTTGTTGAGAACATATGTAGGACATGATTTTTTCCTGCAACAGGGAAAATAAAGTATAAGTTTTAAAGATTTATTCTTTAATAAAGGATCTCAAAGCCAGCTTTAGAAAAAGGA
+
BBBBBFFFFFFFGGGGFGFGGGHHHHGHHHGHGCGHHHHGHHHHHHHEHHHGGHHHHHHHHHHHEHHGBBHHHHHHHHHHHBFHHHGHHHHHGHGGGGHHEHHGHGHHHHGHHHHHHHHHHHHHHHHHHHHHHHHHHGHHHHHHFHHHH?GDGHHGHFEHHGCFHHHHHDGHHHEFDGFHHGGHECFG1<GGHHHFHHHHHHHGGGGHHHHHHHHHHGHHH0DFCDGDBHHHHHHHHGHHHHH0;;GHGGC
@M05620:45:000000000-G6HP7:1:1101:24937:5666 1:N:0:166
ATCTCTATCTCCTAAAACCCTGTTTAGATTTGGCGATAGACCTTCAGGTTTTTCATCATTTTCTGCATGAATTATACATTGACCACGTTCCAGCGTGGTCAGTTTGCAGCATTCTGTTATTTTGTTTGACAGAGTGTCTTGTTGAGAACATATGTAGGACATGCTTTTTTCCTGCAACAGGGAAAATAAAGTATAAGTTTTAAAGATTTATTCTTTAATAAAGGATCTCAAAGACAGCTTTAGAAAAAGGA
+
>1A>>DB@FFFDGGGGA1AAFAB13A3A3FEAB100AAE1BA1F1A1AGGFF/A2DB2FA2ADA212A2F1FFHDAD2F2111A1A>FFHHBG>//B/GFGCFGD11BG1>@2@BF@@FG@GD>0BG0>1F1FFHFHFFFF1BG2FHHH01BB>>BB11BFG111BGG1BFFGHF0???F</FCC0FG111=FGGHHFF1=11=F1D<GD==DHHHH0<00<<0<D/0:0:00/://;G0C000;GGF?./
@M05620:45:000000000-G6HP7:1:1101:24522:5667 1:N:0:166
ATCTCTATCTCCTAAAAACCTGTTTAGATTTGGAGATAGACCTTCAGGTTTTTCATCATTTTCTGCATGAATTATACATTGACCACGTTCCAGCGTGGTCAGTTTGCAGCATTCTGTTATTTTGTTTGACAGAGTGTCTTGTTGAGAACATATGTAGGACATGATTTTTTCCTGCAACAGGGAAAATAAAGTATAAGTTTTAAAGATTTATTCTTTAATAAAGGATCTCAAAGCCAGCTTTAGAAAAAGGA
+
BABAAFFFFFFFGGGFGGGGGGGHHFGHFHHHHGHFHFHHHHHHGHHHHHHGGHHHHDGGHHHHGHHHHHHHHHHHGHFHHGGHHHGFGHHHGGEBEFGHGGFGGHHHHHGGHHHGFGHHHHHHFHHHEHGHHHFHHHHHHFGFGHHHHGGGHFFGGGFFCGGHHHHHDCHHHGFFFHFGHGEGFFFFDFGGGHHHHFHHHFBFHGHHGHHHHGHHHFFFHFHFHHHHHGFHHHHFGGHHHHGBFGHFGGG
@M05620:45:000000000-G6HP7:1:1101:11514:5674 1:N:0:166
ATCTCTATCTCCTAAAAACCTGTTTAGATTTGGAGATAGACCTTCAGGTTTTTCATCATTTTCTGCATGAATTATACATTGACCACGTTCCAGCGTGGTCAGTTTGCAGCATTCTGTTATTTTGTTTGACAGAGTGTCTTGTTGAGAACATATGTAGGACATGATTTTTTCCTGCAACAGGGAAAATAAAGTATAAGTTTTAAAGATTTATTCTTTAATAAAGGATCTCAAAGCCAGCTTTAGAAAAAGGA
+
CCCCCFFFFFFFGGGGGGGGGGHHHHHHHHHHHHHHHHHHHHHHHHHHHHHGGHHHHHHHHHIHHHHHHHHHHHHHHHHHHHHHHHGHHHHHHHGFGGHHHHHHHHHHHHHHHHHHHHHHHHHHHHHHHH4GHHHHHHHHHHHHHHGHHHHHHHHHHHHHHHHHHHHHHGHHHHHHHHHHHGGHHHHHGHHHHHHHHGGHHHHHHHHHHHHHHHHHHHHHHHHHHHHHHHHGHHHHHGHHHHHFHHHHGGH
@M05620:45:000000000-G6HP7:1:1101:24547:5683 1:N:0:166
ATCTCTATCTCCTAAAAACCTGTTTAGATTTGGAGATAGACCTTCAGGTTTTTCATCATTTTCTGCATGAATTATACATTGACCACGTTCCAGCGTGGTCAGTTTGCAGCATTCTGTTATTTTGTTTGACAGAGTGTCTTGTTGAGAACATATGTAGGACATGATTTTTTCCTGCAACAGGGAAAATAAAGTATAAGTTTTAAAGATTTATTCTTTAATAAAGGATCTCAAAGCCAGCTTTAGTAAAAGGA
+
11A1>DDBFF3@EGFGFGGEG1GB3F313A3111B101EGBB1B1DGF11FA/FFHFHHFFFF12AF1FBA22D222AFGF11A1A/GGGHFFBE/?EGFFH2B21FGHGA12B22B2GEFFB@0B>B111BG0F1B2FGGG>GBGGHHHE12>2B>11B<FB<2BG>B/<1F11FFBGHAAF0?0FG11F?FGBGGG1<FGF111>FGFHDGHHFF0DF0000/<<D0DGG0<./.=GB0000;<;0;.:
@M05620:45:000000000-G6HP7:1:1101:24936:5685 1:N:0:166
ATCTCTATCTCCTAAAAACCTGTTTAGATTTGGAGATAGACCTTCAGGTTTTTCATCATTTTCTGCATGAATTATACATTGACCACGTTCCAGCGTGGTCAGTTTGCAGCATTCTGTTATTTTGTTTGACAGAGTGTCTTGTTGAGAACATATGTAGGACATGATTTTTTCCTGCAACAGGGAAAATAAAGTATAAGTTTTAAAGATTTATTCTTTAATAAAGGATCTCAAAGCCAGCTTTAGAAAAAGGA
+
CCCCCFFFFFFFGGGGGGGGGGHHHHHHHHHHHHHHHHHHHHHHHHHHHHHGGHHHHIHHGHHHIHHHHHHHHHHHHHHHHHHHHHGHHHHHHHGGGGHHHHHHHHHHHHHHHHHHHHHHHHHHHHHHHHHHHHHHHHHHHHHHHHHHHHHHHHHHHHHHHHHHHHHHHGHHHHHHHHHHHGGHHHHHHGHHHHHHHHHHHHHHHHHHHHHHHHHHHHHHHHHHHHHHHHHHHHHHHGHHHHHHHHHHGGG
@M05620:45:000000000-G6HP7:1:1101:17725:5687 1:N:0:166
ATCTCTATCTCCTAAAAACCTGTTTAGATTTGGAGATAGACCTTCAGGTTTTTCATCATTTTCTGCATGAATTATACATTGACCACGTTCCAGCGTGGTCAGTTTGCAGCATTCTGTTATTTTGTTTGACAGAGTGTCTTGTTGAGAACATATGTAGGACATGATTTTTTCCTGCAACAGGGAAAATAAAGTATAAGTTTTAAAGATTTATTCTTTAATAAAGGATCTCAAAGCCAGCTTTAGAAAAAGGA
+
CCCCCFFFFFFFGGGGGGGGGGHHHHHHHHHHHHHHHHHHHHHHHHHHHHHGGHHHHHHHHHIHHHHHHHHHHHHHHHHHHHHHHHGHHHHHHHGGGGHHHHHHHHHHHHHHHHHHHHHHHHHHHHHHHHHHHHHHHHHHHHHHHHHHHHHHHHHHHHHHHHHHHHHHHGHHHHHHHHHHHGGGHHHHGHHGHHHHHFGHHHHHHHHHHHHHHHHHHGHHHGHHHHHHHHHHHHHHHGHHHHHGHHHHGGH
@M05620:45:000000000-G6HP7:1:1101:11528:5693 1:N:0:166
ATCTCTATCTCCTAAAAACCTGTTTAGATTTGGAGATAGACCTTCAGGTTTTTCATCATTTTCTGCATGAATTATACATTGACCACGTTCCAGCGTGGTCAGTTTGCAGCATTCTGTTATTTTGTTTGACAGAGTGTCTTGTTGAGAACATATGTAGGACATGATTTTTTCCTGCAACAGGGAAAATAAAGTATAAGTTTTAAAGATTTATTCTTTAATAAAGGATCTCAAAGCCAGCTTTAGAAAAAGGA
+
BBBBBFFBFFFFGGGGGFGGGGHHHHHHHHHHHHHHHHFHHHHHHHGHHHHGGHHHHFHHHHHHGHHFHFHHHHHHHGHFHHHGHHGHGGHHGHGEEGHFHHHHHHHFFHHHHGHHHHGHHHGHHHHHFFHHGHHHHHHHGGHHHHHHCGFFHHGHHHHHHHGFFHFHGGHHHHGHFHGHEAEFHFHBHGHFGHHHHHHBHGFGGGHHHHHHHHHHHHGHGHHGHGHHFHHEHHHHHGHHHFBFFFFFDGH
@M05620:45:000000000-G6HP7:1:1101:14843:5715 1:N:0:166
AAACCCAGAAGACATGAGGTCAGCTAGATCGGAAGAGCACACGTCTGAACTCCAGTCACGTCGACGCATCTCGTATGCCGTCTTCTGCTTGAAAAAAAAAAAAAAAAAAAACACCCAAAGCTTATTGGATTAAGCTGCTTGTAGCAGTAACAAGTAATACTAGATGTTACTCGAAACGAATATCAGAGAGAGATCACCTTGGTATTAAACTTCGCTCAGAGATATCTCCAAATCAACCCTCACGAGTGTGA
+
ABCCBCBCCFFFGGGGGGGGGGHHHHHHHHHGGGGHHHGHGHGHHHGHHHHHHHHHHHHGHHGGGGGGE@HHHFFHHHHGGGHGHHHHHHHHGHHHGGGGGB/</>><<<-....<:.:/CB000;00;000000000000;;00;00;B:00/00000;00000000000:../.-.....:0::00/...90;0:/0:000:0000;00:0...../00:000:::00000000/..;..:..9..000
@M05620:45:000000000-G6HP7:1:1101:13685:5745 1:N:0:166
CATCCTGACCCTGAAGTACCCCGGCTTGATTTCTGACATTAGATCGGAAGAGCACACGTCTGAACTCCAGTCACGTCGACGCATCTCGTATGCCGTCTTCTGCTTGAAAAAAAAAAACAAAACATTGGACAGAGTGCTTTGTGTATGAAACATGTAGGAAAAAACCCTCTTTTGCAACATGGAAAATATAGTATAATTTATAAATATTTATTCTCCAATAACGTACCTAACAGCCCGCTTTAGAAAAAGGA
+
CCCCCFFFFFFFGGGGGGGGGGGGGGGGHHHHHGHHHHHHGHHHHHGGEGHHHHHHHGHHHGHHHHHHHHHHHHGGHGGGGGGGEFGHGGHHHHGGGHGHHHGHHHGHFFHGGGGB</?/00?/111<1C1.00<<11>11=/<<0000=<<</000000//.-...../00;00000.//90:;/;000;000009000;0;000;0;0;;B;/:/99;9:.B...///99/9..---..//////.../
@M05620:45:000000000-G6HP7:1:1101:19173:5753 1:N:0:166
ATCTCTATCTCCTAAAAACCTGTTTAGATTTGGAGATAGACCTTCAGGTTTTTCATCATTTTCTGCATGAATTATACATTGACCACGTTCCAGCGTGGTCAGTTTGCAGCATTCTGTTATTTTGTTTGACAGAGTGTCTTGTTGAGAACATATGTAGGACATGATTTTTTCCTGCAACAGGGAAAATAAAGTATAAGTTTTAAAGATTTATTCTTTAATAAAGGATCTCAAAGCCAGCTTTAGAAAAAGGA
+
CCDCCFFFFFFFGGGGGGGGGGHHHHHHHHHHHHHHHHHHHHHHHHHHHHHGGHHHHHHHHHIHIHHHHHHHHHHHHHHHHHHHHHGHHHHHHHGGGGHHHHHHHHHHHHHHHHHHHHHHHHHHHHHHHHHHHHGHHHHHHHHHHHHHHHHHHHHHHHHHHHHHHHHHHGHHHHHHHHHHHGGHHHHHGHHHHHHHHHHHHGHHHHHHHHHHHHHHHHHHHGHHHHHHHGHGHHHHHGHHHHHHHHHHGGH
@M05620:45:000000000-G6HP7:1:1101:19155:5754 1:N:0:166
ATCTCTATCTCCTAAAAACCTGTTTAGATTTGGAGATAGACCTTCAGGTTTTTCATCATTTTCTGCATGAATTATACATTGACCACGTTCCAGCGTGGTCAGTTTGCAGCATTCTGTTATTTTGTTTGACAGAGTGTCTTGTTGAGAACATATGTAGGACATGATTTTTTCCTGCAACAGGGAAAATAAAGTATAAGTTTTAAAGATTTATTCTTTAATAAAGGATCTCAAAGCCAGCTTTAGAAAAAGGA
+
BAABCFFFFFFFGGGGGGGGGGHHHHHHGHHHHGHHHHHGHHHHHHHHHHHGGHHHHHHHHHHHHHHHHHHHHGHGHGHHHFHHHHGGHHHFHHGEGGHHGHHHHHHGHHHHHHHHHHFHHHHHFHHHGHHHHHFHHHHHHGHHHHGHHHHFFHHGHHHHGHHHHHHHHGHHHHHHHHHHHGGGHHHFGGHFGFFHH=GHGGFHHHHHHHHHHHHHHGHHGGHGHHHGHGGFHGFHHGGHHHHFFFFHGGG
@M05620:45:000000000-G6HP7:1:1101:20845:5764 1:N:0:166
ATCCTGACCCTGAAGTACCCGGCTTGATTTCTGACATTAGATCGGAAGAGCACACGTCTGAACTCCAGTCACGTCGACGCATCTCGTATGCCGTCTTCTGCTTGAAAAAAAAAAAAATATCCCTCTTTTCTCTTTTCCCCCCTCTTCCTTATCTTCTTTATTCCTTCCCCCTTCTCCTTCCCTTCTCCTCTTTCCCTCTCTCTTCTTACCTCCCTTCTCTCCCCTCCCTCTTTCTCCCCCTTCTCCCCTTT
+
CCCCCFFFFFFFGGGGGGGGGGGGGGHHHHHHHHHHHHHHHHHHGGGGHHHHHHHGHHHGHHHHHHHHHHHHGFHGGGGGGFEGHHGGHHHHGFGHGHHHHHHHGHHHHGGGG////011<1>1>0111<111111<00<.--:/0000000<00;0000000;009//:.9./0;900;/;0;/0900/0009000///9:9/9///;//:.://///9FB/./.9.///////9//;.-.///;9;/./
@M05620:45:000000000-G6HP7:1:1101:22606:5770 1:N:0:166
AGATTACTGCAACAGTTCCCCCTGGACCTGGAAAAGTTTCTTGCCTGGCTTACAGAAGCTGAAACAACTGCCAATGTCCTACAGGATGCTACCCGTAAGGAAAGGCTCCTAGAAGACTCCAAGGGAGTAAAAGAGCTGATGAAACAATGGCAAGTAAGTCAGGCATTTCCGCTTTAGCACTCTTGTGGATCCAATTGAACAATTCTCAGCATTTGTACTTGTAACTGACAAGCCAGGGACAAAACAAAGAT
+
BBABBFFFFFFFGGGGGGGGGGGGHHHHHHHHHHHHHHHHHHHHHHHHHHHHHHHGHHHHHHHHHHHHHHHHGHHHHHHHHHHHHHHHHHHHHHGFGGHHHHHHHHHHGHHHHHHHHHHHHGHGGFGFHGHHHGHHHHHHHHHHHHHHHHHHHGHHHHHHHHHHHHHHHHGGGGGHGHHHHHHHHHHGHHHHHEGHHGHGFGHHHHHGHHHHHHHHHHHGHHHHHHHHHHHHHGGGGGGGGGGGGGGGGGF
@M05620:45:000000000-G6HP7:1:1101:22585:5771 1:N:0:166
AGATTACTGCAACAGTTCCCCCTGGACCTGGAAAAGTTTCTTGCCTGGCTTACAGAAGCTGAAACAACTGCCAATGTCCTACAGGATGCTACCCGTAAGGAAAGGCTCCTAGAAGACTCCAAGGGAGTAAAAGAGCTGATGAAACAATGGCAAGTAAGTCAGGCATTTCCGCTTTAGCACTCTTGTGGATCCAATTGAACAATTCTCAGCATTTGTACTTGTAACTGACAAGCCAGGGACAAAACAAAGAT
+
BABBBFFFFFFFGGGGGGGGFFGGHHHHHHHHHHHHHHHHHHHHHHHHHHHHHHHBHHFHHGHFHHHHHHHHFHHGHHHHHHHHHGHHHGFHHHGEEFHHHHGHHHHHGHHHFGHHHHHHHBFFGEGEFDGFHEGGHHEGHHFFGBEGHHGHHGGGFHGHHFGGHHHHHHGGGGGHHHGHHGHHHFHGHHHHFBDDHFFFBCGHGHHD<CGHHHHHHGHGHHCFHHHFGHFHEEBFEGEGGGGGGGGGFF:
@M05620:45:000000000-G6HP7:1:1101:22665:5775 1:N:0:166
AAACCAAGCAGACACTCACCGCTCCCTCGCCACAGGCCAATAGTTTGTCCTCACTGAGTTGGCAACAAGTGGCTGCTGTGGCTGCCATTTTTCTGGTGATGGCCATCAGCTCCGACGAGGTCAGCTGGGGGGCTTTCTTTGTGTAAGCAACGAGAAACCTGAAAGAAGCATTTTTTAACTAAGTCCTGCTGAGTCATTCATGAGTTTTTAGCCGCCTTGCTTCTTCTCACAGACTCTCTACTCTCATGCCA
+
DDDDDCCFCFFFGGGGGGGGGGGGGGHHGGGGGHHHGGHHHHHHHHHHHHHHHHHHHHGHHHHHHHHHHGHHGHGGHHHHHHHGGHHHHHHHHHHHHHHHHHHHHHHHHHHHHGGGGGGGGHHHHHHHGGGGGGGGGGGGGGGGGGFFFFFFFFFFFFFFFFFFFFFFFFFFFFFFFFFHHFFFFFFFFFFFFBFFFFFFFFFFFFFFFFFFFFFFFFFFFHHFHHFFHFFFFFFFFFFFFFFHFFFFFFF
@M05620:45:000000000-G6HP7:1:1101:19343:5885 1:N:0:166
ATCTCTATCTCCTAAAAACCTGTTTAGATTTGGAGATAGACCTTCAGGTTTTTCATCATTTTCTGCATGAATTATACATTGACCACGTGGTCAGTTTGCAGCATTCTGTTATTTTGTTTGACAGAGTGTCTTGTTGAGAACATATGTAGGACATGATTTTTTCCTGCAACAGGGAAAATAAAGTATAAGTTTTAAAGATTTATTCTTTAATAAAGGATCTCAAAGCCAGCTTTAGAAAAAGGAAGAAAGGG
+
BBBBBFFFFFFFGGGGGGGGGGHHHHHHHHHHHHHHGHHFHHHHHHHHHHHGGHGHHHHHHHHHHHFHHHGHHHHHHFHHHFHHHHGHHGHHHHHHHHHHHHFHHHHHHHGHHHHHHHHHHHHGHHHHHHHHHHHHHHHHHHHHHHG4FHHHHHHGHHHHHGHHHHHHHHHHHGGFCGFFFHHHHHFGGGHHH<1FF<FHHHHHHHHHD>G=1FHHGHHHHHGDHHHHHGHHHHH0DGHGFGGHHHHHHHG
@M05620:45:000000000-G6HP7:1:1101:19846:5888 1:N:0:166
AGATTACTGCAACAGTTCCCCCTGGACCTGGAAAAGTTTCTTGCCTGGCTTACAGAAGCTGAAACAACTGCCCATGTCCTACAGGATGCTACCCGTAAGGAAAGGCTCCTAGAAGACTCCAAGGGAGTAAAAGAGCTGATGAAACAATGGCAAGTAAGTCAGGCATTTCCGCTTTAGCACTCTTGTGGATCCACTTGAACAATTCTCAGCATTTGTACTTGTAACTGACAAGCCAGGGACAAAACAAAGAT
+
AA>AAFFFFFF@FFGGGGGGGGGFH0GHHHHBCFBGGGHHHHHHHHHGHHHHHHFHCGGHGFFDFFGHHHHH/1FGHHHHDGEGHFHGGHFHHHGG/AHHF0FGEGHHGHGGBEG1FGHHFFFGGAEFFFGHHCHGHHHHHFHHHCGGGHHGCFHHHHHHHHHGEGHHHHGGGGGD1GHHHHHHHGHGGHHHH/DGH0<G0<DHHHHFHHGHHHHHCCHHGHHBHHH0CFCFHGGFEFGG.99AFGEFG/F
@M05620:45:000000000-G6HP7:1:1101:19336:5908 1:N:0:166
ATCTCTATCTCCTAAAAACCTGTTTAGATTTGGAGATAGACCTTCAGGTTTTTCATCATTTTCTGCATGAATTATACATTGACCACGTGGTCAGTTTGCAGCATTCTGTTATTTTGTTTGACAGAGTGTCTTGTTGAGAACATATGTAGGACATGATTTTTTCCTGCAACAGGGAAAATAAAGTATAAGTTTTAAAGATTTATTCTTTAATACAGGATCTCAAAGCCAGCTTTAGAAAAAGGAAGAAAGGG
+
AAAAAFFFFFFFGD1DFFGFGGHHHHHFHHHHHFH1G1GGFCHHHHHBGHHGCHHGGGHHHGHHGHFHHGHHHHHHH2GHH1FHHHGGH/AFGCGGGGHFHHAGFEHHHHHHHHHHHHHF1FFHH>GGGFHHHHHGGHGFHGHFFFGGBFHH0FGFHHHHHGHFHGEFGGABCF/0/@D1@BGDGGHHDFFGH1CFD1?GGBHHFHHHBDDG1<G<0<CGHHHDGGHEF.GHHBH0D0CC?./;..;C/;.
@M05620:45:000000000-G6HP7:1:1101:23925:5928 1:N:0:166
ATCTCTATCTCCTAAAAAGGAAGAAAGGGGAGGGAAGATCGGAAGAGCACACGTCTGAACTCCAGTCACGTCGACGCATCTCGTATGCCGTCTTCTGCTTGAAAAAAACAAACTATTATTTTCTTTGCCCGATGTTCTTGTTGAGCACATATGTAGTACATGATTTTTTCCTTCCACAGGGCAAATAACGTCTCCGTCTTCAAGATTTCTTCTTTCATCACTGATCACCACGCCCTCTTTAACAAAAGACC
+
BBBBBFFFFFFFGGGGGGEGFFGCAGHGGGFFGGGFFHHHHGGGGHHHHFHHGHHFGEGHHHHHHHHHHGHHGFGEGEGGHHHGEHHGHGFGFGHHHGHHHFFFGEDD/F/?<2@222>@>F2@>222@1C///01<FF1FG<1>B1G0FGF><<D0<G0==0=DDFGCCCC0;/0=/.:C....C000././/;.;.;;;0;00;9;0;00;;C09;009C9/;;/;./...;>-9F/;B//9/../...
@M05620:45:000000000-G6HP7:1:1101:17756:6005 1:N:0:166
CATCCTGACCCTGAAGTACCCCGGCTTGATTTCTGACATTAGATCGGAAGAGCACACGTCTGAACTCCAGTCACGTCGACGCATCTCGTATGCCGTCTTCTGCTTGAAAAAACAAAGAGGTCAGCTGGGGGGCTTTCTTTGTGTAAGCAACGAGAAACCTGAAAGAAGCATTTTTTAACTAAGTCCTGCTGAGTCATTCATGAGTTTTTAGCCGCCTTGCTTCTTCTCACAGACTCTCTACTCTCATGCCA
+
AA?AAFFBFBCCBGCE3BGGFGE0E0E0CABBG2GEG1FD1D1GECE/AE00AB00FEHCFF1FA1BGEFF11BE>>E//FG?/E1B0F/F0F>E>/0>2FGH1110B11<>/<?0<0</B01FFHHBG?@-A@GGFFFFBFBFBB/FFFF?FFFFFFFFF/BF/B9FBFF/BFF@FFFFBFFFFFFEFFFBFFEFFFFFFBF/BFFFFFFBF9->BBBFFBBFFFFF/BF//;//FFFBFFFFFFB999/
@M05620:45:000000000-G6HP7:1:1101:21242:6022 1:N:0:166
CATCCTGACCCTGAAGTACCCGGCTTGATTTCTGACATTAGATCGGAAGAGCACACGTCTGAACTCCAGTCACGTCGACGCATCTCGTATGCCGTCTTCTGCTTGAAAAAAAAAAAAAAAAAAAAACCTATCTGATATAATTAAACCACTGTAACATCTGATGAATAGAGTATAGCATCTGTGGTATTTGTATCAGTGACGTGATATGCAACGATCTTTTATACGCGTGTATGTATTACTTGTACTGATAT
+
CCCCCFFFFFFFGGGGGGGGGGGGGGGHHHHHHHHHHHHHHHHHHGGFGHHHHHHHGHHHGHHHHHHHHHHHHGHHGGGGGGGGHHHGGHHHHGGGHGHHHHHHHHHHHHGGGGG>>>--<<----../00000;0090000;000/..0:00009000000;900000;0000000090000//009000000000900.9..:000:000-....0:90000..---./00099;00:00000000:0;
@M05620:45:000000000-G6HP7:1:1101:24730:6087 1:N:0:166
AGATTACTGCAACAGTTCCCCCTGGACCTGGAAAAGTTTCTTGCCTGGCTTACAGAAGCTGAAACAACTGCCAATGTCCTACAGGATGCTACCCGTAAGGAAAGGCTCCTAGAAGACTCCAAGGGAGTAAAAGAGCTGATGAAACAATGGCAAGTAAGTCAGGCATTTCCGCTTTAGCACTCTTGTGGATCCAATTGAACAATTCTCAGCATTTGTACTTGTAACTGACAAGCCAGGGACAAAACAAAGAT
+
BBAABFFFFFDFGGGGGGGGGGGGGHHHHHGHHHHHFGHHHHHHHHHHHHHHHHHHHHHHHHGHHHHHHHHHHHHHHHHHHHHHHHHHHHHHHHGGGGHHHHHHHHHHGHHHHHHHHHHHHHHGGHGGHHHHHGHHHHEHHHHHGHHHHHHHHGHHHHHHHHFHHHHHHHGGGGGHHHHHHHHHHDGGFHHGGHHHHBGHHHHHHHHHHHHHHHHHHFHFHHFEHHHGHHHHGGFF?AEFGGGGGGGGGFF
@M05620:45:000000000-G6HP7:1:1101:6589:6138 1:N:0:166
TACCTGTACTGGGGAAGCATTTGAATATCCCCCCATGGTGATGGGGACGGAGAACTGCTCCATAAACACAGGCAACGTGCCTAACTTTCCCGGGAAGATGAAGTCAAAGAGCGACCACAGCTCTCGGAGGTTATTTTGCATCGGTGAGCCAGACAGAATGATCCGATGAGGGGTGCGAAACTATTTGAGGAAAGGAAGCACCTTTTTATTAAATTTACCTTTTAGCAATCGCCATTCCTACCCTAAAGATC
+
AABBCFFFFFFFGGGGGGGGGGHHHHHHHHHGGGGHHHHHHHHHHGGGGGGGGHHHHHHHHHHHHHHHHHHHGHHHGHHHHHHHHHHHHHHGGGGGGHHHHHHHHHHHHHHHGGGGGHHHHHHHHGGGGGGHHHHHHHHHHHGGGGGHHHGHHGHHHHHHHHHHHGGGHHHGGCEGGDCGGGGGGGGGGF:CFGGGGGGGGFFFFFFFFFHFFFFFFFFFFFFFFFFFFFFFFFFFFFFFFFFFFFFFFFF
@M05620:45:000000000-G6HP7:1:1101:6607:6140 1:N:0:166
TACCTGTACTGGGGAAGCATTTGAATATCCCCCCATGGTGATGGGGACGGAGAACTGCTCCATAAACACAGGCAACGTGCCTAACTTTCCCGGGAAGATGAAGTCAAAGAGCGACCACAGCTCTCGGAGGTTATTTTGCATCGGTGAGCCAGACAGAATGATCCGATGAGGGGTGCGAAACTATTTGAGGAAAGGAAGCACCTTTTTATTACATTTACCTTTTAGCAATCGCCATTCCTACCCTAAAGATC
+
AAAAAFFFFFFFGGCEEG1BGGHFFHHHHHHGGGGHHHFHFHHBAAFEGGEFGHHHHHHHGHFHHHHHHGHHGFHH@GEEGFGFGGHHHFGEEEEEEEGHFFDGGHFHHC0F/BCGCHFHHHHHH/FBCGAGFHHHHGF1FGF?EGGHHHBGHGHFHFFDDHHHHGGGGGF.-ECF@G?@AGFGBFFFE/0CB..C99EFF?FEFFFFFFF/9BFFFB;BFFFF/BFBFF;AF?AFFFFFFAFFFFBF/FF
@M05620:45:000000000-G6HP7:1:1101:25765:6156 1:N:0:166
ATCTCTATCTCCTAAAAACCTGTTTAGATTTGGAGATAGACCTTCAGGTTTTTCATCATTTTCTGCATGAATTATACATTGACCACGTGGTCAGTTTGCAGCATTCTGTTATTTTGTTTGACAGAGTGTCTTGTTGAGAACATATGTAGGACATGATTTTTTCCTGCAACAGGGAAAATAAAGTATAAGTTTTAAAGATTTATTCTTTAATAAAGGATCTCAAAGCCAGCTTTAGAAAAAGGAAGAAAGGG
+
>ABBBFFFFFFFGGGGGGGGGGHHHHHHHHHHHGHFHHHGGHHHHHHHHHHGGHHHHHHHHHHHHHHHHHHHHHHHHFHHHHHHHHGHHGHHHHHHHHHHHHGHHHHHHHHHHHHHHHHHHHHHHHGGHHHHHHHHHHGHHHHHHHGFFGFGHHHHHHHHHGHHHHHHHHGHHGGHHGGHHHHGHHHHHHHHHHFHHHHHHHHHHHHHHHHHFGHHHHHGHHHHHHHGG.CGHFGCGFHGEGFHHFFHHFG
@M05620:45:000000000-G6HP7:1:1101:5208:6170 1:N:0:166
AATCCTGACCCTGAAGTACCCCGGCTTGATTTCTGACATTAGATCGGAAGAGCACACGTCTGAACTCCAGTCACGTCGACGCATCTCGTATGCCGTCTTCTGCTTGAAAAAAAAAAATATTTTGTATAACAGAGTGTCGGGTTGTGAACATATGATGTAAATTAATTTTCCCTGCACTAGGTAAAATAAAATATAAGATATAAAGATAAATTGTTTACTAAAGGATATTAAAGCATGTGTTAGAAAAAGGA
+
3>>AAFFFFFFFGGGGGGGGFGGGGGGEHHHHHGHHGGHHHHFHHHGEFGHHHHHGHEHHHGHGHHHFHHHHFHGGGFCGGEGG/FHHGGHHGHGGEHGHGHBGHHHFFHHDCDG?<0?1111101<1?1>1001111.--<.-..00<=0==000;00:C00:00000000;0.//000;;BB00;B000;00;0009000000;0000000;;BB000//;/.//////////////;/9/://..;.9
@M05620:45:000000000-G6HP7:1:1101:25761:6175 1:N:0:166
ATCTCTATCTCCTAAAAACCTGTTTAGATTTGGAGATAGACCTTCAGGTTTTTCATCATTTTCTGCATGAATTATACATTGACCACGTGGTCAGTTTGCAGCATTCTGTTATTTTGTTTGACAGAGTGTCTTGTTGAGAACATATGTAGGACATGATTTTTTCCTGCAACAGGGAAAATAAAGTATAAGTTTTAAAGATTTATTCTTTAATAAAGGATCTCAAAGCCAGCTTTAGAAAAAGGAAGAAAGGG
+
BCDCDFFFFFFFGGGGGGGGGGHHHHHHHHHHHHHHHHHHHHHHHHHHHHHGGHHHHHIHHHIHIHHHHHHHHHHHHHHHHHHHHHGHHGHHHHHHHHHHHHHHHHHHHHHHHHHHHHHHHHHHHHHHHHHHHHHHHHGHHHHHHHHHHHHHHHHHHHHHHGHHHHHHHHHHHGGHHHHHHHHHHHHHHHHHHHHHHGHHHHHHHHHHHHHHGHHHHHHHHGHHHHHHHEHHHFHBGHHHGGHHHHHHHHG
@M05620:45:000000000-G6HP7:1:1101:17551:6177 1:N:0:166
TACCTGTACTGGGGAAGCATTTGAATATCCCCCCATGGTGATGGGGACGGAGAACTGCTCCATAAACACAGGCAACGTGCCTAACTTTCCCGGGAAGATGAAGTCAAAGAGCGACCACAGCTCTCGGAGGTTATTTTGCATCGGTGAGCCAGACAGAATGATCCGATGAGGGGTGCGAAACTATTTGAGGAAAGGAAGCACCTTTTTATTAAATTTACCTTTTAGCAATCGCCATTCCTACCCTAAAGATC
+
BBBBBFFFFFFFGGGEAGGGGGHHHHHHHHHGGGGHHGFGFHHHHGGGGGGGGHHHHHHHHHHHHHHHHHGHGHHHGHHHHHHHHHHHHHHGGGGGGHHHHGHHHHHHHHHHGGGGGHHHHHHHHGGGGGEHGHHHHHHHHHGGGGGHHHHHHGHHHHHHHHHHHGGGHHHGGEGGGGGGGGGGGGGGGGFGGGGGGGGGGFFFFFFFFFFFFFFFFFFFFFFFFFFFFFFFFFFFFFFFFFFFFFFFFFF
@M05620:45:000000000-G6HP7:1:1101:21108:6186 1:N:0:166
ATCTCTATCTCCTAAAAACCTGTTTAGATTTGGAGATAGAGCTTCAGGTTTTTCATCATTTTCTGCATGAATTATACATTGACCACGTTCCAGCGTGGTCAGTTTGCAGCATTCTGTTATTTTGTTTGACAGAGTGTCTTGTTGAGAACATATGTAGGACATGATTTTTTCCTGCAACAGGGAAAATAAAGTATAAGTTTTAAAGATTTATTCTTTAATAAAGGATCTCAAAGCCAGCTTTAGAAAAAGGA
+
BCCCCFFFFFFFGGGGGGGGGGHHHHHHHHHHHHHHHHHHGHHHHHHHHHHGGHHHHHHHHHHIIHHHHHHHHHHHHHHHHHHHHHGHHHHHHHGGGGHHHHHHHHHHHHHHHHHHHHHHHHHHHHHHGHHHHHHHHHHHHHHHHHHHHHHHHHHHHHHHHHHHHHHHHGHHHHHHHHHHHGGHHHHHHHHGHHHHHGHHHHHHHHHHHHHHHHHHHHHHHHHHHHHHHHHHHHHHHGHHHHHGHGHHGGH
@M05620:45:000000000-G6HP7:1:1101:25751:6193 1:N:0:166
ATCTCTATCTCCTAAAAACCTGTTTAGATTTGGAGATAGACCTTCAGGTTTTTCATCATTTTCTGCATGAATTATACATTGACCACGTGGTCAGTTTGCAGCATTCTGTTATTTTGTTTGACAGAGTGTCTTGTTGAGAACATATGTAGGACATGATTTTTTCCTGCAACAGGGAAAATAAAGTATAAGTTTTAAAGATTTATTCTTTAATAAAGGATCTCAAAGCCAGCTTTAGAAAAAGGAAGAAAGGG
+
A3ABBFFFFFFFGGGGGGGGGGHHHHHHHHHHHHHGHGHHHHHHHHHHHHHGGHHHHHHHHHHHGHHHHHHHHHHHHHHHFDHHHHGHGFHHHHHHHGHHHHHHHHHHHHHHHHHHHHHHGHGGH3FGGHGHHHHHGFEHHHHHHHHHHGHHHHFGHHHHHGHHHHHHHHH2FEFHHFHGHHGGGHHHHGHHHGHHEHHHHHHHHHHHHHHGDHHHHHHGHGHH<CGHHGHHHFHHHGHH..CF:CCCGGD
@M05620:45:000000000-G6HP7:1:1101:9619:6195 1:N:0:166
AGATTACTGCAACAGTTCCCCCTGGACCTGGAAAAGTTTCTTGCCTGGCTTACAGAAGCTGAAACAACTGCCAATGTCCTACAGGATGCTACCCGTAAGGAAAGGCTCCTAGAAGACTCCAAGGGAGTAAAAGAGCTGATGAAACAATGGCAAGTAAGTCAGGCATTTCCGCTTTAGCACTCTTGTGGATCCAATTGAACAATTCTCAGCATTTGTACTTGTAACTGACAAGCCAGGGACAAAACAAAGAT
+
AAAABFFFFFFFGGGGGGGGGGGGHHHHHHHHHHHHHHHHHHHHHHHHHHHHHHHHHHHHHHHHHHHHHHHHHHHHHHHHHHHHHHHHHHDHHHGGGGHHHHEGHHHHGHHHHHHHHHHGFHHGGHGGHHHHHGHHHHHHHGHHHHHHHHHHHGHHHHHHHHHHHHHHHHGGGGGHHHHHHHHHHGHGGHHHH<GHHGHHHHHHHHHFHHHHHHHHHGHHHGHHHHHEGHGHHGFFFGGGEFFGGGGGGGG
@M05620:45:000000000-G6HP7:1:1101:12166:6226 1:N:0:166
ATCTCTATCTCCTAAAAACCTGTTTAGATTTGGAGATAGACCTTCAGGTTTTTCATCATTTTCTGCATGAATTATACATTGACCACGTGGTCAGTTTGCAGCATTCTGTTATTTTGTTTGACAGAGTGTCTTGTTGAGAACATATGTAGGACATGATTTTTTCCTGCAACAGGGAAAATAAAGTATAAGTTTTAAAGATTTATTCTTTAATAAAGGATCTCAAAGCCAGCTTTAGAAAAAGGAAGAAAGGG
+
3AAAAFFFFFFFGGGGFGGGGGHHHHHGHHDGGGHHHHHHHHHHHHHFFGGFGHFHHHHHHHHHHHHGHGHHFGHFHHHHHEGHFFGHHGHFFHHHGHGEHHGHGGHHHHHHGHHFHHHHHGHHGHGGHHHHHHHHFHGHFHHHHHG?BGGFHHHHHGHHHGHHHHGEHHEGHGEFHHGFFFGGGGGHDGHHHGGHHEFHHHHHFHHHFFHHHEHHFGHHHEDFHHHHHGHHGHH0=GCGDDE:GHHGHHG
@M05620:45:000000000-G6HP7:1:1101:21471:6231 1:N:0:166
CATCCTGACCCTGAAGTACCCCGGCTTGATTTCTGACATTAGATCGGAAGAGCACACGTCTGAACTCCAGTCACGTCGACGCATCTCGTATGCCGTCTTCTGCTTGAAAAAAAAAAACCAAAAAAAACGATCTAAGAATCAATCTTTTCAACAAGATTCTCTCTGACCCGACGTCTCCACATCTGCTACGTTACTTCTAACGCAACTACTTCCCAACCGCACCCCTTCCTCCACCTTCTACTTGCTCCACC
+
BCBBCFFFFFFFGGGGGGGGGGGGGGGGHHHHHHHHHHHHHHHHHHGCGGHHHHHHHGHHHGHHHHHHHHHHHHGHHGGGGGGGGFGHGGHHGHGGGHGHHHHHGHHHHHHGGGG<///////?---.-....0000000000:0000000:0.;/00<0;000009//----:.//:0//0/9/9///..//.//:/;//.----/9////////:.-----.9.9/;/9//9../9///////9///:.
@M05620:45:000000000-G6HP7:1:1101:16632:6235 1:N:0:166
AGATTACTGCAACAGTTCCCCCTGGACCTGGAAAAGTTTCTTGCCTGGCTTACAGAAGCTGAAACAACTGCCAATGTCCTACAGGATGCTACCCGTAAGGAAAGGCTCCTAGAAGACTCCAAGGGAGTAAAAGAGCTGATGAAACAATGGCAAGTAAGTCAGGCATTTCCGCTTTAGCACTCTTGTGGATCCAATTGAACAATTCTCAGCATTTGTACTTGTAACTGACAAGCCAGGGACAAAACAAAGAT
+
A?AABFFFFF@FGGFGGGGGGGGGHHHHHHHHHHHHHHHHHHHHHHHHHHHHHHHHHHHHHHHHHHHHHHHHHHHHHHHHHHHHHHHHHHFHHHGGGGHHHHHHGHHHGHHHHHHHHHHHHH3FEGFGHFHHHGHHHHGHH3FHHHHHHHHHHGHHHHHHHHHHHHHHHHGGGGGHGHHHHHHHHHHGHHHHHFHHHHHHGHHHHHHHHHHHHHHHHHHHHHHGHHHHGHHHHGGGGGGGGFCAFGGGGGF
@M05620:45:000000000-G6HP7:1:1101:16643:6251 1:N:0:166
AGGTTACTGCAACAGTTCCCCCTGGACCTGGAAAAGTTTCTTGCCTGGCTTACAGAAGCTGAAACAACTGCCAATGTCCTACAGGATGCTACCCGTAAGGAAAGGCTCCTAGAAGACTCCAAGGGAGTAAAAGAGCTGATGAAACAATGGCAAGTAAGTCAGGCATTTCCGCTTTAGCACTCTTGTGGATCCAATTGAACAATTCTCAGCATTTGTACTTGTAACTGACAAGCCAGGGACAAAACAAAGAT
+
>11>AFFFFF1FGGFGGGGGGGGGHHHHHHHHHHHHHHHHHHHHHHHHHHHHHHHHHHHHHHHHHHHHHHHHHHHHHHHHHHHHHHHHHHEHHHGGGGHHHHHHFHHHGHHHHHHHHHHHGH1FEGEGHFHHHGHHHHFHH>FGHHHHHHHHHGHFGHHHHHHHHHHHHHGGGGGHHHGHHHHHHGHGHHHHHFHHHFHHFHHHFHHHHHGHHHHHHHHHHHHGHHHFFHHFHGGFGGGGGFFAFEEFGGB
@M05620:45:000000000-G6HP7:1:1101:16626:6255 1:N:0:166
AGATTACTGCAACAGTTCCCCCTGGACCTGGAAAAGTTTCTTGCCTGGCTTACAGAAGCTGAAACAACTGCCAATGTCCTACAGGATGCTACCCGTAAGGAAAGGCTCCTAGAAGACTCCAAGGGAGTAAAAGAGCTGATGAAACAATGGCAAGTAAGTCAGGCATTTCCGCTTTAGCACTCTTGTGGATCCAATTGAACAATTCTCAGCATTTGTACTTGTAACTGACAAGCCAGGGACAAAACAAAGAT
+
AAABBFFFDF@FGG4GGGGGGGGGHHHHHHFHHHHHGHHHHHHHHHHHHHHHHHGHHHHHHHHHHHHHHHHHHHHHHHHHHHHHHHHHHHGHHHFEEEHHHHHHFHHHGHHHHHHHHHHGHH3??FEEF?GHHGHHHHHHH3DGHHHHHHHHHGGHGHHHHHHHHHHHHHGGGGGHHHGHHHGHHGHGHHHHGGHHHFHHDGHHHHHHFHGHHHHHHFHHHHHFHHHGGFFHFGGGGGGGGF:AFEEFGGF
@M05620:45:000000000-G6HP7:1:1101:9252:6258 1:N:0:166
TACCTGTACTGGGGAAGCATTTGAATATCCCCCCATGGTGATGGGGACGGAGAACTGCTCCATAAACACAGGCAACGTGCCTAACTTTCCCGGGAAGATGAAGTCAAAGAGCGACCACAGCTCTCGGAGGTTATTTTGCATCGGTGAGCCAGACAGAATGATCCGATGAGGGGTGCGAAACTATTTGAGGAAAGGAAGCACCTTTTTATTAAATTTACCTTTTAGCAATCGCCATCCTACCCTAAAGATCG
+
CBCCCFFFFFFFGGGGGGGGGGHHHHHHHHHGGGGHHHGHHHHHHGGGGGGGGHHHHHHHHHHHHHHHHHHHGHHHGHHHHHHHHHHHHHHGGGGGGHHHHHHHHHHHHHHHGGGGGHHHHHHHHGGGGGFHHHHHHHHHHHGGGGGHHHHHHGHHHGHHHHHHHGGGHHHGGEEGGGGGGGGGHHHGGGCFGGGGGGGGGFFFFFFFHHHFFFFFFFFFFFFFFFFFFFFFFFFFFFFFFFFFFFFFFFE
@M05620:45:000000000-G6HP7:1:1101:9264:6271 1:N:0:166
TACCTGTACTGGGGAAGCATTTGAATATCCCCCCATGGTGATGGGGACGGAGAACTGCTCCATAAACACAGGCAACGTGCCTAACTTTCCCGGGAAGATGAAGTCAAAGAGCGACCACAGCTCTCGGAGGTTATTTTGCATCGGTGAGCCAGACAGAATGATCCGATGAGGGGTGCGAAACTATTTGAGGAAAGGAAGCACCTTTTTATTAAATTTACCTTTTAGCAATCGCCATCCTACCCTAAAGATCG
+
CCCCCFFFFFFFGGGGGGGGGGHHHHHHHHHGGGGHHHHHHHHHHGGGGGGGGHHHHHHHHHHHHHHHHHHHGHHHGHHHHHHHHHHHHHHGGGGGGHHHGHHHHHHHHHHHGGGGGHHHHHHHHGGGGGFHHHHHHHHHHHGGGGGHHHHHHGHHHGHHHHHHHGGGHHHGGEEGGGGGGGGGGGGGGGFGGGGGGGGGGFFFFFFFFFFFFFFFFFFFFFFFFFFFFFFFFFFFFFFFFFFFFFFFFFA
@M05620:45:000000000-G6HP7:1:1101:24868:6332 1:N:0:166
AGATTACTGCAACAGTTCCCCCTGGACCTGGAAAAGTTTCTTGCCTGGCTTACAGAAGCTGAAACAACTGCCAATGTCCTACAGGATGCTACCCGTAAGGAAAGGCTCCTAGAAGACTCCAAGGGAGTAAAAGAGCTGATGAAACAATGGCAAGTAAGTCAGGCATTTCCGCTTTAGCACTCTTGTGGATCCAATTGAACAATTCTCAGCATTTGTACTTGTAACTGACAAGCCAGGGACAAAACAAAGAT
+
AAABBFFFFFDFGCFGGGGGGGGGHHHHHHHHHHHHFHHHHHHHHHHHHHHHHHHHHHHHHHHHHHHHHHHHHHHHHHGHHHHHHHHHHHHHHHGGGGHHHHHHHHHHGHHHHHHHHHHHHGHGGHGGHHHHHGHHHHHHHHHHHHHHHHHGHGHHHHHHHHGHHHHHHHGGGGGHHHHHHHHHHHHGHHHHHHHHHGFHHHHHHHHHHHHHHGHHHHHHHHHGHHHHGHHHHGGGGGGGGGGGGGGGGGG
@M05620:45:000000000-G6HP7:1:1101:24865:6350 1:N:0:166
AGATTACTGCAACAGTTCCCCCTGGACCTGGAAAAGTTTCTTGCCTGGCTTACAGAAGCTGAAACAACTGCCAATGTCCTACAGGATGCTACCCGTAAGGAAAGGCTCCTAGAAGACTCCAAGGGAGTAAAAGAGCTGATGAAACAATGGCAAGTAAGTCAGGCATTTCCGCTTTAGCACTCTTGTGGATCCAATTGAACAATTCTCAGCATTTGTACTTGTAACTGACAAGCCAGGGACAAAACAAAGAT
+
CCCCCFFFFFDFGGGGGGGGGGGGHHHHHHHHHHHHHHHHHHHHHHHHHHHHHHHHHHHHHHHHHHHHHHHHHHHHHHHHHHHHHHHHHHHHHHGGGGHHHHHHHHHHGHHHHHHHHHHHHGHGGGGGHHHHHGHHHHGHHHHHHHHHHHHHHGHHHHHHHHHHHHHHHHGGGGGHGHGHHHHHHGHGHHHHGHHHHHFHHHHHHHHHHHHHHGHHHHHHHHHHHHHGHHHHHGGGGGGGGGGGGGGGGGG
@M05620:45:000000000-G6HP7:1:1101:22027:6359 1:N:0:166
AGATTACTGCAACAGTTCCCCCTGGACCTGGAAAAGTTTCTTGCCTGGCTTACAGAAGCTGAAACAACTGCCAATGTCCTACAGGATGCTACCCGTAAGGAAAGGCTCCTAGAAGACTCCAAGGGAGTAAAAGAGCTGATGAAACAATGGCAAGTAAGTCAGGCATTTCCGCTTTAGCACTCTTGTGGATCCAATTGAACAATTCTCAGCATTTGTACTTGTAACTGACAAGCCAGGGACAAAACAAAGAT
+
AAAABFFFFFFFGGGFGGGGGGGGHHHHHHHHHHHHHHHHHHHHHHHHHHHHHHHHHHHHHHHHHHHHHHHHHHHHHHHHHHHHHHHHHHFHHHGGGGHHHHFHHHHHGHHHHHHHHHHHHGHGGHGGHHHHHGHHHHHHHHGHHHHHHHHHHGHHHHHHHHHHHHHHHHGGGGGHHHHHHHHHHGHGEHHHHHHHFDDFHGGHHHHHGHHHHHHHHFHHHHHHHHHBGFCGHGGGGGGGGGGGGGGFFGG
@M05620:45:000000000-G6HP7:1:1101:22029:6378 1:N:0:166
AGATTACTGCAACAGTTCCCCCTGGACCTGGAAAAGTTTCTTGCCTGGCTTACAGAAGCTGAAACAACTGCCAATGTCCTACAGGATGCTACCCGTAAGGAAAGGCTCCTAGAAGACTCCAAGGGAGTAAAAGAGCTGATGAAACAATGGCAAGTAAGTCAGGCATTTCCGCTTTAGCACTCTTGTGGATCCAATTGAACAATTCTCAGCATTTGTACTTGTAACTGACAAGCCAGGGACAAAACAAAGAT
+
CCCCDFFFFFFFGGGGGGGGGGGGHHHHHHHHHHHHGHHHHHHHGHHHHHHHHHHHHHHHHHHHHHHHHHHHHHHHHHHHFHHHHGHHHHFGHHGFFGHHHHGHHHHHGHHHHHHHHHHHHGHGGGGGHGHHHGHHHHFHHGHHHHGHHHHHHGHGHHHHHHFHHHHHHHGGGGGHHHHHHHHHHFHGHHHHFHHHHHFFGHHHHHHFHGGHHHHHHHHGHHHGHHHHHHGHHGFGGGGGGGGFGGGGGGF
@M05620:45:000000000-G6HP7:1:1101:23215:6386 1:N:0:166
CATCCTGACCCTGAAGTACCCCGGCTTGATTTCTGACATTAGATCGGAAGAGCACACGTCTGAACTCCAGTCACGTCGACGCATCTCGTATGCCGTCTTCTGCTTGAAAAAAAAAAAAAAATAAAAAACTCTATCTGTTAATCTATCAAAATGTACTAAAGACATAAATATAAAGGTTGTGGCATCAATAATGTAATGTGTGCAAATGATCGACAATAAGAAGCACAGAGATATGTTTGTCTGTATTATTC
+
CDDDDFFFFFFFGGGGGFGGGGGGGGGGHHHHHHHHHHHHHHHHHHGGGGHHHHHHHGHHHGHHHHHHHHHHHHGHHGGGGGGGGHHHGGHHHHGFGHGHHHHHHHHHHHHDDFG><>---00000<<.0000=0000000000000000000::000:000//00:000000000:0/..../0/00;:000000:0;0;.000000000..;.-:0::;0/00///0//000:000//000;00000;0
@M05620:45:000000000-G6HP7:1:1101:20945:6389 1:N:0:166
TACCTGTACTGGGGAAGCAATCGCCATTCCTACCCAAAGATCGGAAGAGCACACGTCTGAACTCCAGTCACGTCGACGCATCTCGTATGCCGTCTTCTGCTTGAAAAAAAAAAAAAAAAGGAACGAAATCAATTGAGAGTGGTGGGACTTTAAGAAAAAGCACACTTTATACTTAACTTGATACGTGTCTAGGCAGTTATGAGCATAGCTACTGGGTCTACGAGAACTCGAACACAGGTACAGATACTGCT
+
BBBCCFFFFFFFGGGGGGGGGGGGGEGHHHHHHHHHHGHHHHHGGEF2FGHHHHGHHHGHHHHHHHGGHHHGHHGGGGGGGGHHHGGHHHHGGGHGHHHHHHHG3FGH@FC/////---<.//......00000000./:0.0..-...0000000//...9//./090000000090000;//.//////////./9/////////9/9/////./////.....;/9;./.-/.../:///////////
@M05620:45:000000000-G6HP7:1:1101:21696:6396 1:N:0:166
CATCCTGACCCTGAAGTACCCGGCTTGATTTCTGACATTAGATCGGAAGAGCACACGTCTGAACTCCAGTCACGTCGACGCATCTCGTATGCCGTCTTCTGCTTGAAAAAAAAAAAATATTTTATTTTCCTGTATGTCTTTTTGAGCACATATGTAGGACATGCCTTTTTCCTGCACCCGGCACAATATCTTATACTTTTTAAAGATTCATTCTTTACTACCGGATCTCAAATCCAGCTTTAGCACCAGGA
+
CCBBBFFFFFFFGGGGGGGGGGGGGGGHHHHHHHGHGHHHHHHHHGGGGFHHHHHHGHHHGGHHHHHHHHHHHGHHGGGGGGEEHGHGGGHHHGGGHGHGHHHHHHHHFHG@<B>//?1111@111111111111=1=<1>11-..00</0<0000=00</:000:0:00;00:////.:--;-//000090000000;C0.090090;/://;BFFB/BBF>--:-9/;:////////9;:://:.....
@M05620:45:000000000-G6HP7:1:1101:6163:6400 1:N:0:166
ATCTCTATTCCTAAAAACCTGTTTAGATTTGGAGATAGACCTTCAGGTTTTTCATCATTTTCTGCATGAATTATACATTGACCACGTTCCAGCGTGGTCAGTTTGCAGCATTCTGTTATTTTGTTTGACAGAGTGTCTTGTTGAGAACATATGTAGGACATGATTTTTTCCTGCAACAGGGAAAATAAAGTATAAGTTTTAAAGATTTATTCTTTAATAAAGGATCTCAAAGCCAGCTTTAGAAAAAGGAA
+
AACCCFFFFFFFGGGGGGGGGGHHEGHHHHHHHHHHHHHHHHHHHHHHHHGGHHHHHHHHHHHIHHHHHHHHHHHHHHHHHHHHHGHHHHHHHGFGGHHHHHHHHHHHHHHHHHHHHHHHHHHHHHHHHHHHHHHHHHHHHHHHHHGHHHHHHHHHHHHHHHHHHHHHGHHHHHGHHHHHGGHHHHHHHHHHHHHGGHHHFFHHHHHHHHHHHHHGFDFHGGGHHHHHHHHHGHGHGHHHFGFGHHHGGEH
@M05620:45:000000000-G6HP7:1:1101:15864:6405 1:N:0:166
TACCTGTACTGGGGAAGCAATCGCCATTCCTACCCTAAAGATCGGAAGAGCACACGTCTGAACTCCAGTCACGTCGACGCATCTCGTATGCCGTCTTCTGCTTGAAAAAAAAAAAAAAAAAAAGAAACAAAAACACTAAGATCCTCGACTTACTCTCCCCCCAGGTCATCACCCACATTCTAAGACTACATCTCATCTATACACAAGTCTATAAGACTTACCCGCATGAATGTTCAGTCTTATATACATAG
+
CDCDCFFFFFFFGGGGGGGGGGGGGGGHHHHHHGHHHHHHHHHHGGGGHHHHHHHGHHHGGHHHHHHHHHHHGHHGGGGGGEEGHHFFHHHHGFGHGHHHHHHHHHHHHGGGF>/</-<<<<-...///......:0900000000..-..000000//..--9.0000009/....0:000000000:9090;00009;90000..;000:000000000//.--..000000000009;0009000000
@M05620:45:000000000-G6HP7:1:1101:20936:6407 1:N:0:166
TACCTGTACTGGGGAAGCAATCGCCATTCCTACCCAAAGATCGGAAGAGCACACGTCTGAACTCCAGTCACGTCGACGCATCTCGTATGCCGTCTTCTGCTTGAAAAAAAAAAAAAAAAAAAAGAAAAAAATAGAAACGAAACATTAAAGAAAAAAAAAACATAAAAAAACATAGAAGACCAGATGACAAGTAGTAGAAAGATAGAAGAGCAAAATAATTAAGACAGGAAGCATAGAGAGGACAACAGATT
+
BBCCDFFFFFFFGGGGGGGGGGGGGGGHHHHGHHHHHHHHHHHGGGGGHHGHHHGHHHGHGHHHHHHHHHHGHHGGGGGGEEHHHFEGHHHGGGHGHHHHHHHGHGHHGGGDG><<<<--<<-.<.//.--.00000/....-/00:0000.//.9<---B.0000:0--..<000000///..000000.0000000000/0000000:/0/0/0000000000//../:9000:000..../..9//<0
@M05620:45:000000000-G6HP7:1:1101:22343:6422 1:N:0:166
ATCTCTATCTCCTAAAAACCTGTTTAGATTTGGAGATAGACCTTCAGGTTTTTCATCATTTTCTGCATGAATTATACATTGACCACGTTCCAGCGTGGTCAGTTTGCAGCATTCTGTTATTTTGTTTGACAGAGTGTCTTGTTGAGAACATATGTAGGACATGATTTTTTCCTGCAACAGGGAAAATAAAGTATAAGTTTTAAAGATTTATTCTTTAATAAAGGATCTCAAAGCCAGCTTTAGAAAAAGGA
+
BBBBBFFFFFFFGGGGGGGGGGHHHHHHHHHHHBGHHHHHHHHHHHHHHHHGGGFHHHHHHHHHHHHHHHHHHHHHHHHHHFHHHHGHHHHHHHGFGGHHHHHHHHHHHHHHHHHHHHHHHHHHHHHHHGHHHHHHHHHHHHHHHHHHHHHHHHHHHHHHHHHFHHHHHGHHHHHHFHHHHGGHHHGGHGHGHHHHHGHHHHHGHHHHHHHHHGHHHHHHDDGHHHHHDGHHGHFHHGHHHHGFGHHHGGG
@M05620:45:000000000-G6HP7:1:1101:8036:6423 1:N:0:166
CATCCTGACCCTGAAGTACCCGGCTTGATTTCTGACATTAGATCGGAAGAGCACACGTCTGAACTCCAGTCACGTCGACGCATCTCGTATGCCGTCTTCTGCTTGAAAAAAAAAAAAAAACAAAAATAATATTAAAATAAATCTTGAACTATTATGTGACAGTCTTTATGAAAGAAATCACGATAATATCTTTATAACACTATATTGCATACATATACAAGTGATAGCTGTAATGAGTCCCTGATTACATC
+
DDDDDFFFFFFFGGGGGGGGGGGGGGGHHHHHHHHHGHHHHHHHHGGGGHHHHHHHGHHHGHHHHHHHHHHHHGHHGGGGGGFGHHHGGHHHHGGGHGHHHHHHHHHGHHGGGGG<</-<...<...<<00000000000=00000000;000000:0:0000000:00000;0/./0000...9.00000000000;0:0/:00;00000:0:0000000000000000:0:0000000000/00000:;
@M05620:45:000000000-G6HP7:1:1101:11036:6491 1:N:0:166
AGATTACTGCAACAGTTCCCCCTGGACCTGGAAAAGTTTCTTGCCTGGCTTACAGAAGCTGAAACAACTGCCAATGTCCTACAGGATGCTACCCGTAAGGAAAGGCTCCTAGAAGACTCCAAGGGAGTAAAAGAGCTGATGAAACAATGGCAAGTAAGTCAGGCATTTCCGCTTTAGCACTCTTGTGGATCCAATTGAACAATTCTCAGCATTTGTACTTGTAACTGACAAGCCAGGGACAAAACAAAGAT
+
BCCCCFFFFFFFGGGGGGGGGGGGHHHHHHHHHHHHGHHHHHHHHHHHHHHHHHHHHHHHHHHHHHHHHHHHHHHHHHHHHHHHHHHHHHHHGHGGGGHHHHFHHHHHGHHHHHHHHHHHHHHGGHGGHHHHHGHHHHHHHGHHHHHHHHHHHGHHHHHHHHHHHHHHHHGGGGGHGHHHHHHHHGHGHHHHHFHHHHHGHHHHHHHHHHHHHHHHHFHHHFHHHHHHGHHHGGGGGGGGGGFGGGGGGGG
@M05620:45:000000000-G6HP7:1:1101:21774:6500 1:N:0:166
ATCTCTATCTCCTAAAAACCTGTTTAGATTTGGAGATAGACCTTCAGGTTTTTCATCATTTTCTGCATGAATTATACATTGACCACGTTCCAGCGTGGTCAGTTTGCAGCATTCTGTTATTTTGTTTGACAGAGTGTCTTGTTGAGAACATATGTAGGACATGATTTTTTCCTGCAACAGGGAAAATAAAGTATAAGTTTTAAAGATTTATTCTTTAATAAAGGATCTCAAAGCCAGCTTTAGAAAAAGGA
+
DDDDDFFFFFFFGGGGGGGGGGHHHHHHHHHHHHHHHHHHHHHHHHHHHHHGGHHHHHHHHIHIIHHHHHHHHHHHHHHHHHHHHHGHHHHHHHGGGGHHHHHHHHHHHHHHHHHHHHHHHHHHHHHHHHHHHHHHHHHHHHHHHHHHHHHHHHHHHHHHHHHHHHHHHGHHHHHHHHHHHGGHHHHHHHHHHHHHHHHHHHHHHHHHHHHHHHHHHHHHHHHHHHHHHGHHHHHHHGHHHHHHHHHHGGH
@M05620:45:000000000-G6HP7:1:1101:17499:6514 1:N:0:166
AAACCAAGAAGACATGAGGTCAGCTAGATCGGAAGAGCACACGTCTGAACTCCAGTCACGTCGACGCATCTCGTATGCCGTCTTCTGCTTGAAAAAAAAAAATTTACCTCCTTCTTTTCTTTTTTTTTCCCTCTTGTCTTTTTGAGTCCCTATTTCGTCCCTTCTTTTTGCCGTCCCCCGGTATAATCCATTCTCTGTTTTTACTCTTTCTTCTGTCATCCGCGCTCTCCCCTCCAGCTTTCTAAACCTGC
+
BBBBBBA?FFFFGGGGGGGFFFHGHHHHHHGEEGGHHHHHHHGHHHGHGHHHHHHHHHGGHEECEEEGG?HGGFEGHHHGGGAFF4GFHFGFFHFG/EECG/0233222?<2?2F2@F2>F21DCCC-0<10</00=<00=0<<..0;<CC000;;/C.:.<0/9999090;-.;.9E.----./;;//9/:/9///:9/...;//;/;9BFE9/;B/BBF..9-;A;FFE.....9;;B/;9//9/9/..
@M05620:45:000000000-G6HP7:1:1101:21770:6518 1:N:0:166
ATCTCTATCTCCTAAAAACCTGTTTAGATTTGGAGATAGACCTTCAGGTTTTTCATCATTTTCTGCATGAATTATACATTGACCACGTTCCAGCGTGGTCAGTTTGCAGCATTCTGTTATTTTGTTTGACAGAGTGTCTTGTTGAGAACATATGTAGGACATGATTTTTTCCTGCAACAGGGAAAATAAAGTATAAGTTTTAAAGATTTATTCTTTAATAAAGGATCTCAAAGCCAGCTTTAGAAAAAGGA
+
3?AAAFFFFFFFGGGGGGGEGGGEEGHFDGDGDBFCGHHGHHHHHHHEHHHGGHHHHHHFFHFHGHHHGHHHFHHHHGHGG5GGHEGHHHHHHHGEGGHHHHHHHHHHHHHHHHHHGGHHFHHHFHHHGGFHHHHHHHHHHHHHGHHHHHHHHHBEGHHHHHHHHHHHHCHHHHHHHHHHFEGHGGHHEFHGGHHHHHHHGHFHHFHHHGHHHHHHHFGHHF<GFB<GGHGHHHFGFGHHHHBCGGHCDFG
@M05620:45:000000000-G6HP7:1:1101:9115:6520 1:N:0:166
TACCTGTACTGGGGAAGCATTTGAATATCCCCCCATGGTGATGGGGACGGAGAACTGCTCCATAAACACAGGCAACGTGCCTAACTTTCCCGGGAAGATGAAGTCAAAGAGCGACCACAGCTCTCGGAGGTTATTTTGCATCGGTGAGCCAGACAGAATGATCCGATGAGGGGTGCGAAACTATTTGAGGAAAGGAAGCACCTTTTTATTAAATTTACCTTTTAGCAATCGCCATTCCTACCCTAAAGATC
+
CDDDDFFFFFFFGGGGGGGGGGHHHHHHHHHGGGGHHHGHHHHHHGGGGGGGGHHHHHHHHHHHHHHHHHHHGHHHGHHHHHHHHHHHHHHGGGGGGHHHHHHHHHHHHHHHGGGGGHHHHHHHHGGGGGGHHHHHHHHHHHGGGGGHHHHHHGHHHHHHHHHHHGGGHHHGGEFGGGGGGGGGGHHGGGCGGGGGGGGGGFFFFFFFFFFFFFFHHFFFFFFFFFFFFFFFFFFFFFFFFFFFFFFFFFF
@M05620:45:000000000-G6HP7:1:1101:5740:6553 1:N:0:166
ATCTCTATCTCCTAAAAACCTGTTTAGATTTGGAGATAGACCTTCAGGTTTTTCATCATTTTCTGCATGAATTATACATTGACCACGTTCCAGCGTGGTCAGTTTGCAGCACTCTGTTATTTTGTTTGACAGAGTGTCTTGTTGAGAACATATGTAGGACATGATTTTTTCCTGCAACAGGGAAAATAAAGTATAAGTTTTAAAGATTTATTCTTTAATAAAGGATCTCAAAGCCAGCTTTAGAAAAAGGA
+
AAAAA@DFFBD@1FA1ABFGFAGFFHC1GBB1DGHBFDGD1AFGG1FGABGAAHFH22BGGHHFBDHBH1D2AFHH2FAHF11AAGFHG0A2@BEFFGHBGGDDGEFFGCC01FGDFGBFGFHG>GHHGHHHGHHEGBGHHGGF2BCBGG1FBGGHFHBGHHHHHHGH1<0<F<1<@G0GH//0?FFBD1?1?F1<>>DDGGB1F1>FHGHHHHHHD0D0000<CGCDFHHBCHFHGFHEC0C00;:GC?:
@M05620:45:000000000-G6HP7:1:1101:5940:6664 1:N:0:166
ATCTCTATCTCCAAAAACCTGTTTAGATTTGGAGATAGACCTTCAGGTTTTTCATCATTTTCTGCATGAATTATACATTGACCACGTTCCAGCGTGGTCAGTTTGCAGCATTCTGTTATTTTGTTTGACAGAGTGTCTTGTTGAGAACATATGTAGGACATGATTTTTTCCTGCAACAGGGAAAATAAAGTATAAGTTTTAAAGATTTATTCTTTAATAAAGGATCTCAAAGCCAGCTTTAGAAAAAGGAA
+
CCCCCFFFFFFFGGGGGGGGGGHHHHHHHHHHHHHHHHHHHHHHHHHHHHGGHHHHHHHHHIHHHHHHHHHHHHHHHHHHHHHHHGHHHHHHHGGGGHHGHHHHHHHHHHHHHHHHHHHHHHHHHHHHHHHHHHHHHHHHHHHHHHFHFHHGHHHHHHHHHHHHHHHHGHHHHHHHHHHHGGGHHHHHHG@GHHHHHHHHHHHHHHHHHHHHHHHHGGGFHHHHHHHHHGHHGHHHGHHHHHFFFHGGFHG
@M05620:45:000000000-G6HP7:1:1101:13993:6675 1:N:0:166
TACCTGTACTGGGGAAGAGCACACGTCTGAACTCCAGTCACGTCGACGCATCTCGTATGCCGTCTTCTGCTTGAAAAAAAAAAAAAAAAGAAGACGAAGAGACAATGAGTGAATAGTGACAATAGTACAGCACATAACGGAAGCATAGAGTTACATCGTGTGACTATGAAATGCAGAATATAAAAGACGTTAGCCGATATAGAGAGTGAAGGAGGATGGAGGGGAGATGGTAAACTTATAGACATGTAACA
+
CCCCCFFFFFFFGGGGGGGGFGHHGBGHGHHHHHHGHHHHHGGHGGGGGGEEHHHGGHHHHGFGHGHHHHHHHHHHHHGGE>>>///////?222/////000001111<111111111111000000000/./<00<.-....000000000:000.....0000000<0000000/00000000</9<</.009--<-00000.00:000.<.9/0.//.--.-./:0:000:000:000:0<000000
@M05620:45:000000000-G6HP7:1:1101:18566:6700 1:N:0:166
ATCTCTATCTCCTAAAAACCTGTTTAGATTTGGAGATAGACCTTCAGGTTTTTCATCATTTTCTGCATGAATTATACATTGACCACGTTCCAGCGTGGTCAGTTTGCAGCATTCTGTTATTTTGTTTGACAGAGTGTCTTGTTGAGAACATATGTAGGACATGATTTTTTCCTGCAACAGGGAAAATAAAGTATAAGTTTTAAAGATTTATTCTTTAATAAAGGATCTCAAAGCCAGCTTTAGAAAAAGGA
+
CCCCCFFFFFFFGGGGGGGGGGHHHHHHHHHHHHHHHHHHHHHHHHHHHHHGGHHHHHIHHHHHHHHGHHHHHHHHHHHHHHHHHHGHHHHHHFGFGGHHHHHHHHHHHHHHHHHHHHHHHHHHHHHHHHHHHHHHHHHHHHHHHHHHHHHHHHHGHHHHHHHHHHHHHGHHHHHHHHHHHGGHHHHHHHHGFHHHHGHHHHHHHGHHHHHHHHHHHHHHHFHHHHHHHHHGHHHHHGHHHHFBGHHGGDG
@M05620:45:000000000-G6HP7:1:1101:17447:6712 1:N:0:166
CATCCTGACCCTGAAGTACCCCGGCTTGATTTCTGACATTAGATCGGAAGAGCACACGTCTGAACTCCAGTCACGTCGACGCATCTCGTATGCCGTCTTCTGCTTGAAAAAAAAAAAAAACGTCAAAAATAAAGAGACAATCTGTGTGTCATAATAATAAAAGGGTGTACAGTAAACCAGTTTAGAGATATTAGATCCAGGAGCAGGACGTTAAATAGGACAACCTAATGTTGATAGTAGTGATGAATAGC
+
DDDDDFFFFFFFGGGGGGGGGGGGGGGGHHHHHHHGHHHHHHHHHHGGGGHHHGHHHGHHHGHHHHHHHHHHHHGHHGGGGGGGGHHHGGHHHHGGGHGHHHHHHHHHEHHCBCDC><>-.-0...00..00000////::000000.;00000000000000....-000000000/..0;000000000000000000/..../...9../.0000000/.../0000;000000000:/000000000
@M05620:45:000000000-G6HP7:1:1101:22958:6750 1:N:0:166
ATCTCTATCTCCTAAAAACCTGTTTAGATTTGGAGATAGACCTTCAGGTTTTTCATCATTTTCTGCATGAATTATACATTGACCACGTTCCAGCGTGGTCAGTTTGCAGCATTCTGTTATTTTGTTTGACAGAGTGTCTTGTTGAGAACATATGTAGGACATGATTTTTTCCTGCAACAGGGAAAATAAAGTATAAGTTTTAAAGATTTATTCTTTAATAAAGGATCTCAAAGCCAGCTTTAGAAAAAGGA
+
CCCCCFFFFFFFGGGGGGGGGGHHHHHHHHHHHHHHHHHGHHHHHHHHHHHGGHHHHHHHHHHHHHHHHHHHHHHHHHHHHHHHHHGHHHHHHHGFGGHHHHHHHHHHHHHHHHHHHHHHHHHHHHHHGHGHHHHHHHHHHHHHHHHHHHHGHHHHHHHHHHHHHHHHHGHHHHHHHHHHHGGGHHGHGHHGHHHHHGHHHHGHHHHHHHHHHHHHHHHGHHHHHHFHHHGHHHHHHGHHHHGFHHHGGGH
@M05620:45:000000000-G6HP7:1:1101:25420:6764 1:N:0:166
TACCTGTACTGGGGAAGCATTTGAATATCCCCCCATGGTGATGGGGACGGAGAACTGCTCCATAAACACAGGCAACGTGCCTAACTTTCCCGGGAAGATGAAGTCAAAGAGCGACCACAGCTCTCGGAGGTTATTTTGCATCGGTGAGCCAGACAGAATGATCCGATGAGGGGTGCGAAACTATTTGAGGAAAGGAAGCACCTTTTTATTAAATTTACCTTTTAGCAATCGCCATTCCTACCCTAAAGATC
+
BCDCCFFFFFFFGGGGGGGGGGHHHHHHHHHGGGGHHHGHHHHHHGGGGGGGGHHHHHHHHHHHHHHHHHHHGHHHGHHHHHHHHHHHHHHGGGGGGHHHHHHHHHHHHHHHGGGGGHHHHHHHHGGGGGEHHHHHHHHHHHGGGGGHHHHHHGHHHHHHHHHHHGGGHHHGGGGGGGGGGGGGHGGGGGCGGGGGGGGGGFFFFFFFFFFFFFFFHFFFFFFHFFFFFFFFFFFFFFFHFFFFFFFFFFF
@M05620:45:000000000-G6HP7:1:1101:6246:6818 1:N:0:166
TACCTGTACTGGGGAAGCATTTGAATATCCCCCCATGGTGATGGGGACGGAGAACTGCTCCATAAACACAGGCAACGTGCCTAACTTTCCCGGGAAGATGAAGTCAAAGAGCGACCACAGCTCTCGGAGGTTATTTTGCATCGGTGAGCCAGACAGAATGATCCGATGAGGGGTGCGAAACTATTTGAGGAAAGGAAGCACCTTTTTATTAAATTTACCTTTTAGCAATCGCCATTCCTACCCTAAAGATC
+
CCCCCFFFFFFFGGGGGGGGGGHHHHHHHHHGGGGHHHGHHHHHHGGGGGGGGHHHHHHHHHGHHHHHHHHHGHHHGHHHHHHHHHHHHHHGGGGGGHHHHHHHHHHHHHHHGGGGGHHHHHHHHGGDFGGHHHHHHHHHHHGGGGGHHHHHHGHHHHHGHHHHHGGGGHHEGEEGGGGGGGGGGGGGGGCFGGGGGGGGGFFFFFFFFFFFFFFFFFFFFFFFFFFFFFFFFFEFFFFFFFFFFFFFFFF
@M05620:45:000000000-G6HP7:1:1101:6245:6842 1:N:0:166
TACCTGTACTGGGGAAGCATTTGAATATCCCCCCATGGTGATGGGGACGGAGAACTGCTCCATAAACACAGGCAACGTGCCTAACTTTCCCGGGAAGATGAAGTCAAAGAGCGACCACAGCTCTCGGAGGTTATTTTGCATCGGTGAGCCAGACAGAATGATCCGATGAGGGGGGCGAAACTATTTGAGGAAAGGAAGCACCTTTTTATTAAATTTACCTTTTATCAATCGCCATTCCTACCCTAAAGATC
+
ABBBB4FFFFFBGGFGGGGGGGHFGHHHHHHGGGGHFHGFHHHCHGGGGGGGGHHHBHHHHHHGHHHHHHEHGHHHGHHHHHHGHHGHHHHGGGGGGHGGBGGHHHHHHHFH?DFG@HHHHHHHHAA/@/ACFGGHH<D1FG.<CDFHHH0C.<CGHHH0<GGHEGGGHHHCF-;@@9-@DFFFFF/BEB/999FFFFFEFFBFFFFEFFF/9FFFF/BFFFFF/BF//B.;A.;F/FBFBAFFFFBBFFF
@M05620:45:000000000-G6HP7:1:1101:15526:6880 1:N:0:166
TACCTGTACTGGGGAAGCATTTGAATATCCCCCCATGGTGATGGGGACGGAGAACTGCTCCATAAACACAGGCAACGTGCCTAACTTTCCCGGGAAGATGAAGTCAAAGAGCGACCACAGCTCTCGGAGGTTATTTTGCATCGGTGAGCCAGACAGAATGATCCGATGAGGGGTGCGAAACTATTTGAGGAAAGGAAGCACCTTTTTATTAAATTTACCTTTTAGCAATCGCCATTCCTACCCTAAAGATC
+
BBBBBFFFFFFFGGGGEGGGGGHFFHHHHHHGGGGHHHGHHHHHHGGGGGGGGHHHHHHHHHHHHHHHHHHHGHHHGHHHHHHHHHHHHHHGGGGGGHHHHFHHHHHHHHHHGGGGGHHHHHHHHGGGGGGHHHHHHHHHHHGGGGGHHHHHHGHH<GHHHHHHHGGGHHHGGGDGGGGGGGGGGGGGGGGGGGGGGGGGGFFFFFFFFFFBFFFFFFFFFFFFFFFFFFFFFFFFFFFFFFFFFFFFFFF
@M05620:45:000000000-G6HP7:1:1101:22898:6886 1:N:0:166
TACCTGTACTGGGGAAGCATTTGAATATCCCCCCATGGTGATGGGGACGGAGAACTGCTCCATAAACACAGGCAACGTGCCTAACTTTCCCGGGAAGATGAAGTCAAAGAGCGACCACAGCTCTCGGAGGTTATTTTGCATCGGTGAGCCAGACAGAATGATCCGATGAGGGGTGCGAAACTATTTGAGGAAAGGAAGCACCTTTTTATTAAATTTACCTTTTAGCAATCGCCATTCCTACCCTAAAGATC
+
CCDDCFFFFFFFGGGGGGGGGGHHHHHHHHHGGGGHHHGHHHHHHGGGGGGGGHHHHHHHHHHHHHHHHHHHGHHHGHHHHHHHHHHHHHHGGGGGGHHH4GFGHHHHHHHHGGGGGHHHHHHHHGGGGGEHHHHHHHHGHHGGGGGHHHHHHGHHGHHHHHHHHGGGHHHGGEGGGGGGGHGGGGGFFGFFGGGGGGGGGFFFFFFFFHFFFFFFFFFFFFFFFFB;B;EFFFFFFFFFFFFFFFFFFFF
@M05620:45:000000000-G6HP7:1:1101:11327:6886 1:N:0:166
TACCTGTACTGGGGAAGCATTTGAATATCCCCCCATGGTGATGGGGACGGAGAACTGCTCCATAAACACAGGCAACGTGCCTAACTTTCCCGGGAAGATGAAGTCAAAGAGCGACCACAGCTCTCGGAGGTTATTTTGCATCGGTGAGCCAGACAGAATGATCCGATGAGGGGTGCGAAACTATTTGAGGAAAGGAAGCACCTTTTTATTAAATTTACCTTTTAGCAATCGCCATTCCTACCCTAAAGATC
+
CCCCCFFFFFFFGGFGGGGGGGHHHHHHHHHGGGGHHHGGHHHHHGGGGGG?FHHHHHHHHHHHHHHHHHHHGHHHGHHHHHHHHHHHHGHGGGGGDHHHHHHHHHHHHHHHGGGGGHHHHHHHHGGGGGGHHHHHHHHHHHGGGGGHHHHHHGHHHHHHHHHHHGGGHHHGGEGGGGGGGGGGGGGGGGFGGGGGGGGFFFFFFFFFFFFFFFFFFFFFFFFFFFFBFBFFFFFFFFFFFFFFFFFFFFF
@M05620:45:000000000-G6HP7:1:1101:15546:6889 1:N:0:166
TACCTGTACTGGGGAAGCATTTGAATATCCCCCCATGGTGATGGGGACGGAGAACTGCTCCATAAACACAGGCAACGTGCCTAACTTTCCCGGGAAGATGAAGTCAAAGAGCGACCACAGCTCTCGGAGGTTATTTTGCATCGGTGAGCCAGACAGAATGATCCGATGAGGGGTGCGAAACTATTTGAGGAAAGGAAGCACCTTTTTATTAAATTTACCTTTTAGCAATCGCCATTCCTACCCTAAAGATC
+
CDDDDFFFFFFFGGGGGGGGGGHHHHHHHHHGGGGHHHGHHHHHHGGGGGGGGHHHHHHHHHHHHHHHHHHHGHHHGHHHHHHHHHHHHHHGGGGGGHHHHHHHHHHHHHHHGGGGGHHGHHHHGGGGGGEHHHHHHHHHHHGGGGGHHHHHHGHHHHHGHHHHHGGGHHHGGEEGGFAGGGGGGGGFGGFFGGGGGGGFGFFFFFFFFFFFFFFFFFFFFFFFFFFFFFFFFFFFFFFFFFFFFFFFFFF
@M05620:45:000000000-G6HP7:1:1101:17643:6893 1:N:0:166
ATCTCTATCTCCTAAAAACCTGTTTAGATTTGGAGATAGACCTTCAGGTTTTTCATCATTTTCTGCATGAATTATACATTGACCACGTTCCAGCGTGGTCAGTTTGCAGCATTCTGTTATTTTGTTTGACAGAGTGTCTTGTTGAGAACATATGTAGGACATGATTTTTTCCTGCAACAGGGAAAATAAAGTATAAGTTTTAAAGATTTATTCTTTAATAAAGGATCTCAAAGCCAGCTTTAGAAAAAGGA
+
BBCCCFFFFFFFGGGGGGGGGGHHHHHHHHGHGCGHHHHHHHHHHHHHHHHGGHHHHHHHHHHHIHHHHHHHHHHHHHHHHGHHHHGHHHHHHHGGGGHHHHHHHHHHHHHHHHHHHHHHHHHHHHHHHGHHHHHHHHHHHHHHGHHHHHHHHHHHHHHHHHHHHHHHHGHHHHHHHHHHGGGHHHHHGHHHHHHHHGHHHHGHHHHHHHHHHHHHHHHHHHHHGHHHHHHHHHHHHGHHHHGFHGHHGGG
@M05620:45:000000000-G6HP7:1:1101:22913:6901 1:N:0:166
TACCTGTACTGGGGAAGCATTTGAATATCCCCCCATGGTGATGGGGACGGAGAACTGCTCCATAAACACAGGCAACGTGCCTAACTTTCCCGGGAAGATGAAGTCAAAGAGCGACCACAGCTCTCGGAGGTTATTTTGCATCGGTGAGCCAGACAGAATGATCCGATGAGGGGTGCGAAACTATTTGAGGAAAGGAAGCACCTTTTTATTAAATTTACCTTTTAGCAATCGCCATTCCTACCCTAAAGATC
+
CCCCCFFFFFFFGGGGGGGGGGHHHHHHHHHGGGGHHHHHHHHHHGGGGGGGGHHHHHHHHHHHHHHHHHHHGHHHGHHHHHHHHHHHHHHGGGGGGHHHFGHHHHHHHHHHGGGGGHHHHHHHHGGGGGGHHHHHHHHGHHGGGGGHHHHHHGHHHHHHHHHHHGGGHHHGGEFGGGGGGGGGGGGGGGFGGGGGGGGGGFFFFFFFFFFFFFFFFFFFFFFFFFF:FFFFFFFFFFFFFFFFFFFFFFB
@M05620:45:000000000-G6HP7:1:1101:22895:6904 1:N:0:166
TACCTGTACTGGGGAAGCATTTGAATATCCCCCCATGGTGATGGGGACGGAGAACTGCTCCATAAACACAGGCAACGTGCCTAACTTTCCCGGGAAGATGAAGTCAAAGAGCGACCACAGCTCTCGGAGGTTATTTTGCATCGGTGAGCCAGACAGAATGATCCGATGAGGGGTGCGAAACTATTTGAGGAAAGGAAGCACCTTTTTATTAAATTTACCTTTTAGCAATCGCCATTCCTACCCTAAAGATC
+
CCCCCFFFFFFFGGGGGGGGGGHHHHHHHHHGGGGHHHHHHHHHHGGGGGGGGHHHHHHHHHHHHHHHHHHHGGHHGHHHHHHHHHHHHHHGGGGGGHHHBGHHHHHHHHHHGGGGGHHHHHHHHGGGGGGHHHHHHHHGHHGGGGGHHHHHHGHHGHHHHHHHHGGGHHHGGCCGGGGGGGGGGGGGGGGGGGGGGGEFGFFFFFFFFFFFFFFFFFFFFFFFFFFBFFFFFFFFFFFFFFFFFFFFFFF
@M05620:45:000000000-G6HP7:1:1101:23297:6964 1:N:0:166
CATCCTGACCCTGAAGTACCCCGGCTTGATTTCTGACATTAGATCGGAAGAGCACACGTCTGAACTCCAGTCACGTCGACGCATCTCGTATGCCGTCTTCTGCTTGAAAAAAAAAAACAAATCACCAACATACCCCCCCCTACACCCCCCATCCCTCAGATCTCACCTACCACCGCCTGTGCCCCTACTCCCCCCTTGGCCCCCTCGCCCATACCCCCATCCTATGAGTCCCTTCCCACCGGTGTCCCTTT
+
CCCCCFFFFFFFGGGGGGGGGGGGGGGGHHHHHHHHHHHHHHHHHHGGGGHHHHHHHGHHHGHHHHHHGHHHHHGHHGGGGGGGGHHHGGHHGHGGGHGHHHHHHHHHFHHDCFC/<///011110<.<.01101.-<---.;0//.---;//..0/.0:000000900/.00..--..0000/....090;.:--./0;0.-;-9--;..//;/0.:-/:.000000000000///0...---90:0000
@M05620:45:000000000-G6HP7:1:1101:20618:6989 1:N:0:166
AGATTACTGCAAAGTTCCCCCTGGACCTGGAAAAGTTTCTTGCCTGGCTTACAGAAGCTGAAACAACTGCCAATGTCCTACAGGATGCTACCCGTAAGGAAAGGCTCCTAGAAGACTCCAAGGGAGTAAAAGAGCTGATGAAACAATGGCAAGTAAGTCAGGCATTTCCGCTTTAGCACTCTTGTGGATCCAATTGAACAATTCTCAGCATTTGTACTTGTAACTGACAAGCCAGGGACAAAACAAAGATC
+
CCCCCFFFFFFFGGGGGGGGGGGHGHHHHHHHHHHHHHHHHHHHHHHHHHHHHHHHHHHHHHHHHHHHHHHHHHHHHHHHHHHHHHHHHHHHHGGGGHHHHHHHHHHGHHHHHHHHHHHHHHGGHGEHHHHHGHHHHHHHHHHHHHHHHHHHGHHHHHHHHHHHHHHHHGGGGGHHHHHHHHHHHHGHHHHHHHHGHHHHGHHHHHGHHHHHHHHGGHHGCHGHHHHHHGHHGHGGGGGGFGFGGGFGGGG
@M05620:45:000000000-G6HP7:1:1101:20287:7066 1:N:0:166
TACCTGTACTGGGGAAGCATTTGAATATCCCCCCATGGTGATGGGGACGGAGAACTGCTCCATAAACACAGGCAACGTGCCTAACTTTCCCGGGAAGATGAAGTCAAAGAGCGACCACAGCTCTCGGAGGTTATTTTGCATCGGTGAGCCAGACAGAATGATCCGATGAGGGGTGCGAAACTATTTGAGGAAAGGAAGCACCTTTTTATTAAATTTACCTTTTAGCAATCGCCATTCCTACCCTAAAGATC
+
DDDDDFFFFFFFGGGGGGGGGGGHHHHHHHHGGGGHHHGHHHHGHGGGGGGGGHHHHHHHHHHHHHHHHHHHGHHHGHHHHHGHHHHHHHHGGGGGGHHHHHHHHHHHHHHHGGGGGHHHHHHHHGGGGGEHHHHHHHHGHHGGGGGHHHHHHGHHHHHHHHHHHGGGHHHGGEFGGGGGGGGGGHHGGGGGGGFGGGGGGFFFFFFFFHHFFFFFFFFFFFFFFFFFFFFFFFFFFFFFFFFFFFFFFFF
@M05620:45:000000000-G6HP7:1:1101:4431:7070 1:N:0:166
ATCTCTATCTCCTAAAAACCTGTTTAGATTTGGAGATAGACCTTCAGGTTTTTCATCATTTTCTGCATGAATTATACATTGACCACGTTCCAGCGTGGTCAGTTTGCAGCATTCTGTTATTTTGTTTGACAGAGTGTCTTGTTGAGAACATATGTAGGACATGATTTTTTCCTGCAACAGGGAAAATAAAGTATAAGTTTTAAAGATTTATTCTTTAATAAAGGATCTCAAAGCCAGCTTTAGAAAAAGGA
+
CBCBBFFFFFFFGGGGGGGGGGHHHHHHHHHHHHHHHHHHHHHHHHHHHHHGGHHHHHHHHHIHHHHHHHHHHHHHHHHHHHHHHHGHHHHHHHGGGGHHHHHHHHHHHHHHHHHHHHHHHHHHHHHHHHHHHHGHHHHHHHHHHHHHHHHHHHHHHHHHHHHHGHHHHGHHHHGHHHHHHGGHHHHHHHHHHHHHGFGHHHHHHHHHHHHHHHHHHHHHHFHHHHGHHHGGHHGHGGHHHHHHHHHHGGG
@M05620:45:000000000-G6HP7:1:1101:4567:7160 1:N:0:166
AGATTACTGCAACAGTTCCCCCTGGACCTGGAAAAGTTTCTTGCCTGGCTTACAGAAGCTGAAACAACTGCCAATGTCCTACAGGATGCTACCCGTAAGGAAAGGCTCCTAGAAGACTCCAAGGGAGTAAAAGAGCTGATGAAACAATGGCAAGTAAGTCAGGCATTTCCGCTTTAGCACTCTTGTGGATCCAATTGAACAATTCTCAGCATTTGTACTTGTAACTGACAAGCCAGGGACAAAACAAAGAT
+
1>1>A@BB@1BBCGBBFGGDAAFAFE0FAEFBB1GHFGHGHHHFGFF/FGGGFHHBFFFFCHGHHHHHFFGHHHFFF2DAFCGHF0F@GFGGEFE>@EHHHHFHGCEGFHHFHHDGCFFFHCFFE/EEBGF2B/F0FHBDGHEDFBGHFC<CHEF>GGHFFFFGEHHH1<CCFGGGHEHD1G=GDGGCFHFFGCFFG<GHHGGH0DDDG/GFCHHHHGGHHFGFFGCF/CCGGE/9A9.CAF9.9EGE/99
@M05620:45:000000000-G6HP7:1:1101:24032:7173 1:N:0:166
CATCCTGACCCTGAAGTACCCCGGCTTGATTTCTGACATTAGATCGGAAGAGCACACGTCTGAACTCCAGTCACGTCGACGCATCTCGTATGCCGTCTTCTGCTTGAAAAAAAAAAAATGTCAGCTTGGTGTCTTTCTTTGTGTCATCACCGATCACCCTGACAGCAGCCTTTTTTACCTCCGTCCTTCTGATTCATTCCTGCTTTTTTCGCCGCCTTTCTTCTTCTCACATACTCTCTACTCTCATTCCA
+
BBBBBFFFFFFFFGGGGGGGGGGCGFGCGGFHHGHGHHHHDFFHHHGGGEFGHHHHHGHHHGHHHFHHHHHHHFFFFFGEGGEEG3GHG?HFHEGEEHG4GHHDGFFHFGED/<C///01<?11>B10.<.<>FFGHHHHHH/<0===00<E---:/;C://;00:/.;.;CFB0?.00B0..9;ED0CB09/9;/9BFBF/9/BBFFA/-;A-;@DB;BBBFFFFFFBB9//;FFFFF/BFFFFEF/9//
@M05620:45:000000000-G6HP7:1:1101:4571:7178 1:N:0:166
AGATTACTGCAACAGTTCCCCCTGGACCTGGAAAAGTTTCTTGCCTGGCTTACAGAAGCTGAAACAACTGCCAATGTCCTACAGGATGCTACCCGTAAGGAAAGGCTCCTAGAAGACTCCAAGGGAGTAAAAGAGCTGATGAAACAATGGCAAGTAAGTCAGGCATTTCCGCTTTAGCACTCTTGTGGATCCAATTGAACAATTCTCAGCATTTGTACTTGTAACTGACAAGCCAGGGACAAAACAAAGAT
+
AAAAAFFFFFFFGGGGGGGGGGGFHHHHHHGHHGHHHHHHHHHHHHHHHHHHHHHHHHHHHHHHHHHHHHHHHHHHHHHHHHHHHHHFFGEHHHGGGGHHHHHHHHHHGHHHHHHHHHHHHGHGGHGGHHHHHGHHHHHHHHHHHHHHHHHHHGHGHHHGHHHGHHHHHHGGGGGHBHHHHHHHHHHGHHHHHFHHHHHHHHHHHHHHFHHHHHHHHFGHGFFHHHHHGHHHHGGFGGGGFGGGGGGGFGG
@M05620:45:000000000-G6HP7:1:1101:26476:7204 1:N:0:166
CATCCTGACCCTGAAGTACCCCGGCTTGATTTCTGACATTAGATCGGAAGAGCACACGTCTGAACTCCAGTCACGTCGACGCATCTCGTATGCCGTCTTCTGCTTGAAAAAAAAAAAAACGAATGAGTTATTGAGTGTGCTGCTTAGGTGGTATATAAGACATGAACGGATTCTAGCAGAAATCCCGTCATGTCTGAGAGTGTCAGGGATCTACGCTGATCCAAGCTATCACATCGAACGATAGTGCGATT
+
CCBBBFFFFFFFGGGGGGGGGGGGGGGGHHHHHHHHHHHHHHGHHHGGGGHHHHHHHGGHHGHHHHHHHHHHHGGHHGGGGGGGGHHGFDHHHHGFGHGHHHHHHHHHHHHGGGGC</-.-.<.1111<0<000000=000000<000<0..0000000:0/00000.....000;000///00/0.....00090000//9/////.././//.-...//////.////////9.//.-....///-...
@M05620:45:000000000-G6HP7:1:1101:24551:7207 1:N:0:166
ATCTCTATCTCCTAAAAACCTGTTTAGATTTGGAGATAGACCTTCAGGTTTTTCATCATTTTCTGCATGAATTATACATTGACCACGTTCCAGCGTGGTCAGTTTGCAGCATTCTGTTATTTTGTTTGACAGAGTGTCTTGTTGAGAACATATGTAGGACATGATTTTTTCCTGCAACAGGGAAAATAAAGTATAAGTTTTAAAGATTTATTCTTTAATAAAGGATCTCAAAGCCAGCTTTAGAAAAAGGA
+
CCCCCFFFFFFFGGGGGGGGGGHHHHHHHHHHHHHHHHHHHHHHHHHHHHHGGHHHHIHHIHHIHHHHHHHHHHHHHHHHHHHHHHGHHHHHHHGGGGHHHHHHHHHHHHHHHHHHHHHHHHHHHHHHHHHHHHHHHHHHHHHHHHHHHHHHHHHHHHHHHHHHHHHHHGHHHHHHHHHHHGGHHHHHHHHHHHHHHHHHHHHHHHHHHHHHHHHHHHHHHHHHHHHHHHHHHHHHHGHHHHHHHHHHGGH
@M05620:45:000000000-G6HP7:1:1101:26061:7222 1:N:0:166
AGATTACTGCAACAGTTCCCCCTGGACCTGGAAAAGTTTCTTGCCTGGCTTACAGAAGCTGAAACAACTGCCAATGTCCTACAGGATGCTACCCGTAAGGAAAGGCTCCTAGAAGACTCCAAGGGAGTAAAAGAGCTGATGAAACAATGGCAAGTAAGTCAGGCATTTCCGCTTTAGCACTCTTGTGGATCCAATTGAACAATTCTCAGCATTTGTACTTGTAACTGACAAGCCAGGGACAAAACAAAGAT
+
BBBBAFFFFFFFGGGFGFGGGGGGHGHHGHHHHHHHFGFHHHHHGHHHHHHHHHHHHHHHHHHHHHHHGHHHGHHHHHHHHGHHHHHHHHHHHHGGGGHHHHHHHGHHGHHHHHHHHHHHHGHGGGGGHHHHHGHHHHGHHHHHHHHHHHHHHGHHHHHHHHGHHHHHHHGGGGGHFHHHHHHHHGHGHHHHHHHHHHFGHHHHGHHHHHHHHHHHHFHGHHHHHHGGHHHHAEFGEGGGGGFGGGGGGGF
@M05620:45:000000000-G6HP7:1:1101:24540:7226 1:N:0:166
ATCTCTATCTCCTAAAAACCTGTTTAGATTTGGAGATAGACCTTCAGGTTTTTCATCATTTTCTGCATGAATTATACATTGACCACGTTCCAGCGTGGTCAGTTTGCAGCATTCTGTTATTTTGTTTGACAGAGTGTCTTGTTGAGAACATATGTAGGACATGATTTTTTCCTGCAACAGGGAAAATAAAGTATAAGTTTTAAAGATTTATTCTTTAATAAAGGATCTCAAAGCCAGCTTTAGAAAAAGGA
+
CDDDDFFFFFFFGGGGGGGGGGHHHHHHHHHHHHHHHHHHHHHHHHHHHHHGGHHHHHIHIIIIIHHHHHHHHHHHHHHHHHHHHHGHHHHHHHGFGGHHHHHHHHHHHHHHHHHHHHHHHHHHHHHHHHHHHHHHHHHHHHHHHHHHHHHHHHHHHHHHHHHHHHHHHGHHHHHHHHHHHGGHHHHHGHHHHHHHHGHHHHHHHHHHHHHHHHHHHHHHHHHHHHHHHGHHHHHHHGHHHHHHHFHHGGH
@M05620:45:000000000-G6HP7:1:1101:7182:7238 1:N:0:166
TACCTGTACTGGGGAAGCATTCCTACCCTAAAGATCGGAAGAGCACACGTCTGAACTCCAGTCACGTCGACGCATCTCGTATGCCGTCTTCTGCTTGAAAAAAAAAAAAAAAAAAATAAATGATTTAAATGGGGGGTGACAGATGGTCAAGCAGTTGAACGTGGTAGTTACATGCAGTGTGACAATAAGACAAGTCATCTGAGGGTAGTTATGTATCATATATGATAAGACAGTCGGTATGATTGATCCAC
+
BBCCDFFFFFFFGGGGGGGGGGHHHHHHHHHHHHHHGGGGGHHHHHHHGHHHGHHHHHHHHHHHHGHHGGGGGGGGHHHGGHHHHGGGHGHHHHHHHGHHGHEFGGC<</>/-<--.0<0000000000000..----.000/0:0000:00//00000:.....000000000:00;0:00000000000//.000000:00.99/.000:0:00:000000:0000000//0;.-;.;0000;000000
@M05620:45:000000000-G6HP7:1:1101:7363:7257 1:N:0:166
ATCTCTATCTCCTAAAAAGGAAGAAAGGGGAGGGAAGATCGGAAGAGCACACGTCTGAACTCCAGTCACGTCGACGCATCTCGTATGCCGTCTTCTGCTTGAAAAAAAAAACCACCAAAGCCATTTGGGGGGTTTTCTTTGTCTAAGCAACAAACAGAATGATCCGATGATTTTTTCAATAATACTTGATGAAACGTTCATGCTTTTTAATCCACTTAGCTTCTTGCAATCGCCATTCTTCTCCTAAAGAT
+
AAAAAFFFFFDDFGGGGGGE1BF00ABCEA00AEEFGFHHHGCFGFHGHGHHGCHHGF2FGFHHE2GHHG>/>>E>/>EGFGEF>FF2BEECFFHHHGHHFF1F<FCG/<//??/?///<000111>1.<@---;A/;///;////////;---9:-//;/B///9;--;////;9//;FF/9//9;9/;/B///-9-9/////;;BF-//:9///;/9BFF/;///////9-;--;F///9;/9//////
@M05620:45:000000000-G6HP7:1:1101:7990:7267 1:N:0:166
AAACCAAGCAGACACTCACCGCTCCCTCGCCACAGGCCAATAGTTTGTCCTCACTGAGTTGGCAACAAGTGGCTGCTGTGGCTGCCATTTTTCTGGTGATGGCCATCAGCTCCGACGAGGTCAGCTGGGGGGCTTTCTTTGTGTAAGCAACGAGAAACCTGAAAGAAGCATTTTTTAACTAAGTCCTGCTGAGTCATTCATGAGTTTTTAGCCGCCTTGCTTCTTCTCACAGACTCTCTACTCTCATGCCA
+
BBBBBBBFBFFFGGGGGGGGGGGGGGHHGGGGGGHHGGHHHHHHHHHHHHHHHHHHHHHHHHHHHHHHHHHHGHGGHHHHHHHGGHHHHHHHHHHHHHHHHHHHHHHHHHHHHGGGGGGGGHHHHHHHGGGGGGGGGGGGGGGGGGFFFFFFFFFFFFFFFFFFFFFFFFFFFFFFFFFFFFFFFFFFFFFFFFFFFFFFFFFFFFFFFFFFFFFFFFFFFFFFFFFFFFFFFFFFFFFFFFFFFFFFFE:
@M05620:45:000000000-G6HP7:1:1101:7374:7278 1:N:0:166
ATCTCTATCTCCTAAAAAGGAAGAAAGGGGAGGGAAGATCGGAAGAGCACACGTCTGAACTCCAGTCACGTCGACGCATCTCGTATGCCGTCTTCTGCTTGAAAAAAAAAAAAAAATGAGGATGTAGGGAGTAAATTAACGTAGGTGTCAGACGCTAGAGGAGTTATTGAAGTGAGATTATATGATTGGTTGATTGTTTGGGTTTATATCTTGTGGTCAATATTATTAGAAATAGTCGATCATGTCAAGAT
+
BBBBBFFFFFFFGGGGGGGCFGHFGGHHGCEFGCEHGHHHHDGGGHHGHHGHGFHHGHBGHHHHHHHFGFGHGGGGGGGFHHHGGHHHHGGGHGHHHHHHHHHHHHGGC@@><-<-000</0//<<00./../0000000.=:..;00/0:9/--;.990/C;9/0000;0000;0;0000///9///./9.////9/9:.....////////9/../////////9/////9////.....;/////9//
@M05620:45:000000000-G6HP7:1:1101:9819:7317 1:N:0:166
TACCTGTACTGGGGAAGCATTTGAATATCCCCCCATGGTGATGGGGACGGAGAACTGCTCCATAAACACAGGCAACGTGCCTAACTTTCCCGGGAAGTTGAAGTCAAAGAGCGACCACAGCTCTCGGAGGTTATTTTGCATCGGTGAGCCAGACAGAATGATCCGATGAGGGGTGCGAAACTATTTGAGGAAAGGAAGCACCTTTTTATTAAATTTACCTTTTAGCAATCGCCATTCCTACCCTAAAGATC
+
CCCCCFFFFFFFGGGGGGGGGGHHHHHHHHHGGGGHHHHHHHHHHGGGGGGGGHHHHHHHHHHHHHHHHHHHGHHHGHHHHHHHHHHHHHHGGGGGGHHHHHHHHHHHHHHHGGGGGHHHHHHHHGGGGGGHHHHHHHHHHHGGGGGHHHHHHGHHHHHHHHHHHGGGHHHGGEEGGFGGGGGGGGGGGGCGGGGGGGGGGFFFFFFFFFFFFFFFFFFFFFFFFFFFFFFFFFFFFFFFFFFFFFFFFFF
@M05620:45:000000000-G6HP7:1:1101:17600:7329 1:N:0:166
TACCTGTACTGGGGAAGCATTTGAATATCCCCCCATGGTGATGGGGACGGAGAACTGCTCCATAAACACAGGCAACGTGCCTAACTTTCCCGGGAAGATGAAGTCAAAGAGCGACCACAGCTCTCGGAGGTTATTTTGCATCGGTGAGCCAGACAGAATGATCCGATGAGGGGTGCGAAACTATTTGAGGAAAGGAAGCACCTTTTTATTAAATTTACCTTTTAGCAATCGCCATTCCTACCCTAAAGATC
+
CCCDDFFFFFFFGGGGGGGGGGHHHHHHHHHGGGGHHHHHHHHHHGGGGGGGGHHHHHHHHHHHHHHHHHHHGHHHGHHHHHHHHHHHHHHGGGGGGHHHHHHHHHHHHHHHGGGGGHHHHHHHHGGGGGGHHHHHHHHGHHGGGGGHHHHHGGHHHHHHHHHHHGGGHHHGGEEGGFGGGGGGGGGGFFFFGGGGGGGGGFFFFFFFFFFFFFFFFFFFFFFFFFFFFFEFFFFFFFFFFFFFFFBFFFF
@M05620:45:000000000-G6HP7:1:1101:17588:7346 1:N:0:166
TACCTGTACTGGGGCAGCATTTGAATATCCCCCCATGGTGATGGGGACGGAGAACTGCTCCATAAACACAGGCAACGTGCCTAACTTTCCCGGGAAGATGAAGTCAAAGAGCGACCACAGCTCTCGGAGGTTATTTTGCATCGGTGAGCCAGACAGAATGATCCGATGAGGGGTGCGAAACTATTTGAGGAAAGGAAGCACCTTTTTATTAAATTTACCTTTTAGCAATCGCCATTCCTACCCTAAAGATC
+
1AAAAFFFFBFF111AAAAAGDFGDDFAFHHGGGGHCA1B1EGC//B/A//AEFAGFEHFFFGHHFHHHEHHGFFHEHGHH1FGGDFGFDB/>E@@EAGFFF1>B>2BG<CG?BCG@HFHGCGHH/FACGAG1FGHFFB1DDAACGG0GHFHGEHHH/0DDFHHHFCFCFG?-E@B@E?9@FFG09BB./9C9A.C/9CFB9BFFFFAFFB//FFF//:9FFFBBFB/BF9AFBEFFFFFF-;F-B/99/9
@M05620:45:000000000-G6HP7:1:1101:18750:7373 1:N:0:166
ATCTCTATCTCCTAAAAACCTGTTTAGATTTGGAGATAGACCTTCAGGTTTTTCATCATTTTCTGCATGAATTATACATTGACCACGTGGTCAGTTTGCAGCATTCTGTTATTTTGTTTGACAGAGTGTCTTGTTGAGAACATATGTAGGACATGATTTTTTCCTGCAACAGGGAAAATAAAGTATAAGTTTTAAAGATTTATTCTTTAATAAAGGATCTCAAAGCCAGCTTTAGAAAAAGGAAGAAAGGG
+
1AAAAFFFFFFFGGBDBBEFG1GGGFBCHHHH1AA1F1GBFFHHHFHBGHHGGHFHHEHHHGFHFH2FGHFHHFGBGFHHFFGHFHEHHGFHFHHHHGHHHF0FGHHBHHHHHHHHHHGF1BFGFHHFFFGHGHHHFB>BG0FFFB>BEGHHFHH1GGHHHGHFHHGEHHFGEFG0/0@11>FDFGFHFFGHG<1<<?GHHHGFHHHHF1FG11DFCDGGHGG0GFGFHFHHHFH0DGGCCE/;C.CCHFG
@M05620:45:000000000-G6HP7:1:1101:18736:7389 1:N:0:166
ATCTCTATCTCCTAAAAACCTGTTTAGATTTGGAGATAGACCTTCAGGTTTTTCATCATTTTCTGCATGAATTATACATTGACCACGTGGTCAGTTTGCAGCATTCTGTTATTTTGTTTGACAGAGTGTCTTGTTGAGAACATATGTAGGACATGATTTTTTCCTGCAACAGGGAAAATAAAGTATAAGTTTTAAAGATTTATTCTTTAATAAAGGATCTCAAAGCCAGCTTTAGAAAAAGGAAGAAAGGG
+
BBBBBFFFFFFFGGGGGFGEGGHHHBHHHHHHHHGFGFFDGFGHHFGEHHHGGHBGHFHHHHFHGHGHHHFHHGGHHFHHGFGHFGFEFCFE5GHHHFFDFH1FFFEGHHHHHHHHHHHB@GHGGFB@FDGHHHHHBGHHH3BFGH?4FGGHBFGBHHHHHGHBFGFGHHFHHGGHHBFHGBG2@FGDFGHHFFGFF1FHHHHFDHHHHDGHGDGD0FGHFGHDGE</CCHHHFHGHGHAE.CBCCGBGHG
@M05620:45:000000000-G6HP7:1:1101:18753:7399 1:N:0:166
ATCTCTATCTCCTAAAAACCTGTTTAGATTTGGAGATAGACCTTCAGGTTTTTCATCATTTTCTGCATGAATTATACATTGACCACGTGGTCAGTTTGCAGCATTCTGTTATTTTGTTTGACAGAGTGTCTTGTTGAGAACATATGTAGGACATGATTTTTTCCTGCAACAGGGAAAATAAAGTATAAGTTTTAAAGATTTATTCTTTAATAAAGGATCTCAAAGCCAGCTTTAGAAAAAGGAAGAAAGGG
+
DCCDDFFFFFFFGGGGGGGGGGHHHHHHHHHHHHHHHHHHHHHHHHHHHHHGGHHHHHHHHHHHHHHHHHHHHHHHHHHHHHHHHHGHHGHHHHHHHHHGHHHHHHHHHHHHHHHHHHHHHHHHHHHHHHHHHHHHGHHHHEGHHHHHHHHHHHHHHHHHHGHHHHHHHHHHHGGHHHHHHHHGHHHHHGHHHFGHGFHHHHHHHHHHHHHHHGHHHHHHHGHHHHHHHEHHHHHFHGHHGGFFHHHHHHG
@M05620:45:000000000-G6HP7:1:1101:8594:7402 1:N:0:166
AGATTACTGCAACAGTTCCCCCTGGACCTGGAAAAGTTTCTTGCCTGGCTTACAGAAGCTGAAACAACTGCCAATGTCCTACAGGATGCTACCCGTAAGGAAAGGCTCCTAGAAGACTCCAAGGGAGTAAAAGAGCTGATGAAACAATGGCAAGTAAGTCAGGCATTTCCGCTTTAGCACTCTTGTGGATCCAATTGAACAATTCTCAGCATTTGTACTTGTAACTGACAAGCCAGGGACAAAACAAAGAT
+
BBBAAFFF5F4DFGGGGGGGGGGGHHHHFFGFFHHHGHHHGHHHHHHGHHHHHHGFHHFFFHHHHHHHHHGHFHHGHFFHHHHHFFG3FFHHHHGFEEHHHHGHHHGHGHHGHHGGHHGFFCFFE/EEFGFGGAGFHHHHH2?GHHHHFHHFHGFGHFGHHHGHGHHHHHGGGGGHGHHHHHGHHGFGHHHHF<GHH0GHBHHHHHHGGBGHGHHHHHHGHHHHHGHGFHHHHGGGEF.C.CB.FEGGEB9
@M05620:45:000000000-G6HP7:1:1101:24504:7406 1:N:0:166
ATCTCTATCTCCTAAAAACCTGTTTAGATTTGGAGATAGACCTTCAGGTTTTTCATCATTTTCTGCATGAATTATACATTGACCACGTTCCAGCGTGGTCAGTTTGCAGCATTCTGTTATTTTGTTTGACAGAGTGTCTTGTTGAGAACATATGTAGGACATGATTTTTTCCTGCAACAGGGAAAATAAAGTATAAGTTTTAAAGATTTATTCTTTAATAAAGGATCTCAAAGCCAGCTTTAGAAAAAGGA
+
CCCCCFFFFFFFGGGGGGGGGGHHHHHHHHHHHGHHHHHHGHHHHHHHHHHGGHHHHHHHHIHHIHGHHHHHHHHGHHHHHHHHGHGGHHHHHHGFGGHHHHGHHHHHHHGHHHHHHHHHHHHHHHHHGHHHHHHHHHHHHHHHGHGHHGHHHHHHHHHHGHHHHHHHHGHHHHHHHHGHHGGGHHHHHGHHGHGHHHHHHGGGHGHHHHHHHGHHGGHHHGHHHHHGHEFFGHHHHGHHHHHHHHHGGGG
@M05620:45:000000000-G6HP7:1:1101:21521:7427 1:N:0:166
CATCCTGACCCTGAAGTACCCCGGTTTGATTTCTGACATTAGATCGGAAGAGCACACGTCTGAACTCCAGTCACGTCGACGCATCTCGTATGCCGTCTTCTGCTTGAAAAAAAAAAAAAAAAATAAGCTTAGAGTTAGAATATGTGAATACAAATAGCTGAGAAACATATAAAGAATAAGTATCAGACTGGGTGATAGTTTAACCAGGGATAATTGAATGATGGATAGGGATGAAAGCTATTGTTAATCAC
+
AA>AAFFFFFFFGGGGGGGGGGGGAEFGHHHHHHHHHHHHHHHHHHGGGGHHGHHHHGGHHGHHHHHHHHHHHHGGHGGGGGGGGHHHGGFHHHGGGHGHHGGHHHHGGHHEFGGC>/<-<--.0000000000;000000000:0000000000000009900///;0000000.;00000;00009/0../99////:///9//...9../;///////////////.9.99//////////;//9//9
@M05620:45:000000000-G6HP7:1:1101:21499:7434 1:N:0:166
CATCCTGACCCTGAAGTACCCCGGCTTGATTTCTGACATTAGATCGGAAGAGCACACGTCTGAACTCCAGTCACGTCGACGCATCTCGTATGCCGTCTTCTGCTTGAAAAAAAAAAATAAAAATAAAACACTCTTAGCTATTGTCTATCTCTTATCTTACGTCTCATACTCCTTACACATCACTCTATCGGTATTCTGACCACTTTAAACTCTATTGCTCTCTCTCGTCTTTATGGTATAACTAATCGTCT
+
BBBBBFBFFFFFGGGGGGGGGGE?EGGGHHHHHHHHHHHHHHHHHHGGGGHHHHHHHGHHHGHHHHHHHGHHHHGGHGCGGGGGEGHHGGHHHHGGGHGHHHHHHHHHEGHC<BDB<01?111011111.>101111<111111>0000000000000=0.<.//000000/:;0/00000000;000;.-...00000;/9./;0000900;0;0000;//////...;.//////:/;/9//;//.9.9
@M05620:45:000000000-G6HP7:1:1101:18495:7470 1:N:0:166
ATCTCTATCTCCTAAAAACCTGTTTAGATTTGGAGATAGACCTTCAGGTTTTTCATCATTTTCTGCATGAATTATACATTGACCACGTTCCAGCGTGGTCAGTTTGCAGCATTCTGTTATTTTGTTTGACAGAGTGTCTTGTTGAGAACATATGTAGGACATGATTTTTTCCTGCAACAGGGAAAATAAAGTATAAGTTTTAAAGATTTATTCTTTAATAAAGGATCTCAAAGCCAGCTTTAGAAAAAGGA
+
3AAAAFFFFFFFGGGGGCGGGFGHHHHHHHHHFGFHHHHGHHHHHHHFHHHGGHEGHHHHHHHHHHFHHHHHHHHHHHHHHGHHHHGGHHHHHHGFGGHHHHHHHHHHHHHHHHHHHGHHHHHHHHHHHFHHHHGHHHHHHHHFDGFHHHHHHHHEGHBHHGHBGHHHHGHHHHHFHHHHGGGHFFFGHGHHHHHHHGGHHHGHHHHHHGHHHHHHHHHGHHHHHHGHHHHHHGGHHGHHHHG0;;GFFGH
@M05620:45:000000000-G6HP7:1:1101:18513:7477 1:N:0:166
ATCTCTATCTCCTAAAAACCTGTTTAGATTTGGAGATAGACCTTCAGGTTTTTCATCATTTTCTGCATGAATTATACATTGACCACGTTCCAGCGTGGTCAGTTTGCAGCATTCTGTTATTTTGTTTGACAGAGTGTCTTGTTGAGAACATATGTAGGACATGATTTTTTCCTGCAACAGGGAAAATAAAGTATAAGTTTTAAAGATTTATTCTTTAATAAAGGATCTCAAAGCCAGCTTTAGAAAAAGGA
+
BCCCCFFFFFFFGGGGGGGGGGHHHHHHHHHHHHHHHHHHHHHHHHHHHHHGGHHHHIHHHHHHHHHHHHHHHHHHHHHHHHHHHHGHHHHHHHGGGGHHHHHHHHHHHHHHHHHHHHHHHHHHHHHHHHHHHHHHHHHHHHHHHHHHHHHHHHHHHHHHHHHHHHHHHGHHHHHHHHHHHGGHHHHHHHHHHHHHHGHHHHGHHHHHHHHHHHHHHHHHHHHHHHHHHHHHHHHHHGHHHHHHHHHHGGH
@M05620:45:000000000-G6HP7:1:1101:4357:7516 1:N:0:166
AGATTACTGCAACAGTTCCCCCTGGACCTGGAAAAGTTTCTTGCCTGGCTTACAGAAGCTGAAACAACTGCCAATGTCCTACAGGATGCTACCCGTAAGGAAAGGCTCCTAGAAGACTCCAAGGGAGTAAAAGAGCTGATGAAACAATGGCAAGTAAGTCAGGCATTTCCGCTTTAGCACTCTTGTGGATCCAATTGAACAATTCTCAGCATTTGTACTTGTAACTGACAAGCCAGGGACAAAACAAAGAT
+
ABBBBFFFFFFFGGGGGGGGGGGGHHHHHHHGHGHHHHHHHHHHHHHGHHHHHHHHHHHHHHHHHHHHHHHHHHHHHHHHHGHHHGHGGHHHHHGGGGHHHHHHHHHHGHHHHHHHHHHHHHHGGHGGHHHHHGHHHHHHHHHHHHHHGHHHHGHHHHHHGHHHEHHHHHGGGGGGFHHHHHHHHHHGGHHHGHHHHHHHHHGHHHHHHHHHHHHHHFHHGHGHHHHHHHHHHGGGFGGGEGGGGGGGGGG
@M05620:45:000000000-G6HP7:1:1101:19759:7532 1:N:0:166
ATCTCTATCTCCTAAAAACCTGTTTAGATTTGGAGATAGACCTTCAGGTTTTTCATCATTTTCTGCATGAATTATACATTGACCACGTGGTCAGTTTGCAGCATTCTGTTATTTTGTTTGACAGAGTGTCTTGTTGAGAACATATGTAGGACATGATTTTTTCCTGCAACAGGGAAAATAAAGTATAAGTTTTAAAGATTTATTCTTTAATAAAGGATCTCAAAGCCAGCTTTAGAAAAAGGAAGAAAGGG
+
BBBBBFFFFFFFGGGGGGGGGGHHHHHHHHHHHHHHHGHHHHHHHHHHHHHGGHHHHHHHHHHHHHHHGGFHHHHHHHHHHEHHHHGHGGHHHHHHHHHGHHHHHHHHGHHHHHHHHHHHHHHHHHHHHHHHHGHHFHHHFHHHHHFGHHHHHHHGHHHHHGHHHHHHHHHHEGGHGHGFFGGGHHGGGFHHHFCGGFGHHHHHHHHHHHGHBFGHGHHGHGHHHEHGHEHHHHHFHFHHGGHHHHHHHHG
@M05620:45:000000000-G6HP7:1:1101:19749:7550 1:N:0:166
ATCTCTATCTCCTAAAAACCTGTTTAGATTTGGAGATAGACCTTCAGGTTTTTCATCATTTTCTGCATGAATTATACATTGACCACGTGGTCAGTTTGCAGCATTCTGTTATTTTGTTTGACAGAGTGTCTTGTTGAGAACATATGTAGGACATGATTTTTTCCTGCAACAGGGAAAATAAAGTATAAGTTTTAAAGATTTATTCTTTAATAAAGGATCTCAAAGCCAGCTTTAGAAAAAGGAAGAAAGGG
+
ABBBBFFFFFFFGGGGGGGGGGHHHHHHHHHHHBGCHHHHHHHHHHHHHHHGGHHHHHHHHHHHHHGHHHHHHHHHHHHHGHHHHHGHHGHGFHHHHHFHHHGHHHHHHHHGHHHHHHHGGGHHFHHHHHHHHHHHEHHHFHHGHHGHHHHHHHHGHHHHHGHHHHGEHHHHEGGGHHGHHHHHGHHHHGHHHHFHHGGHHHHHHHHHHHGG<1GFHHHHHFGDHHHHHGHHHHGBGHFGDGHFHHHHHGG
@M05620:45:000000000-G6HP7:1:1101:5375:7565 1:N:0:166
ATCTCTATCTCCTAAAAACCTGTTTAGATTTGGAGATAGACCTTCAGGTTTTTCATCATTTTCTGCATGAATTATACATTGACCACGTTCCAGCGTGGTCAGTTTGCAGCATTCTGTTATTTTGTTTGACAGAGTGTCTTGTTGAGAACATATGTAGGACATGATTTTTTCCTGCAACAGGGAAAATAAAGTATAAGTTTTAAAGATTTATTCTTTAATAAAGGATCTCAAAGCCAGCTTTAGAAAAAGGA
+
CCCCCFFFFFFFGGGGGGGGGGHHHHHHHHHHHHHHHHHHHHHHHHHHHHHGGHHHHHIHIHIIIHHHHHHHHHHHHHHHHHHHHHGHHHHHHHGGGGHHHHHHHHHHHHHHHHHHHHHHHHHHHHHHHHHHHHHHHHHHHHHHHHGHHHHHHHHHHHHHHHHHHHHHHGHHHHHHHHHHHGGHHHHHHHHGHHHHHGHHHGHHHHHHHHHHHHHHHHHHHGHHHHHHHGHHHGGHHGHHHHHHHHHHGGH
@M05620:45:000000000-G6HP7:1:1101:5388:7577 1:N:0:166
ATCTCTATCTCCTAAAAACCTGTTTAGATTTGGAGATAGACCTTCAGGTTTTTCATCATTTTCTGCATGAATTATACATTGACCACGTTCCAGCGTGGTCAGTTTGCAGCATTCTGTTATTTTGTTTGACAGAGTGTCTTGTTGAGAACATATGTAGGACATGATTTTTTCCTGCAACAGGGAAAATAAAGTATAAGTTTTAAAGATTTATTCTTTAATAAAGGATCTCAAAGCCAGCTTTAGAAAAAGGA
+
BBCCCFFFFFFFGGGGGGGGGGHHHHHHHHHHHHHHHHHHHHHHHHGGHHHGGHHHHHIHIHHIHHHHHHHHHHHHHHHHHHHHHHGHHHHHGHGGGGHHHHHHHHHHHHHHHHHHHHHHHHHHHHHHHHGHHHHHHHHHHHHHHHHHHHHHHHHHHHHHHHHHGHHHHGHHHHHHHHHHHEGHHHHHHHHHHHHHHHHHHHHHHHHHHGHHHHHHHHHHHHD0GHHHHHHHHHHHHGGHHHGHHHHHFGH
@M05620:45:000000000-G6HP7:1:1101:23394:7578 1:N:0:166
CATCCTGACCCTGAAGTACCCCGGCTTGATTTCTGACATTAGATCGGAAGAGCACACGTCTGAACTCCAGTCACGTCGACGCATCTCGTATGCCGTCTTCTGCTTGAAAAAAAAAAAAAAAAACAAAACACTGTCGACCACAAACTCCTCAAATGATTACAACCCGCAGACTGATACTTATGTATTCTTAAGTCTGCTAGACCACGTCCCAGAAGGCCCAAATTTGAGGCCTTCCTTTAATATCAAATATC
+
DCDDDFFFFFFFGGGGGGGGGGGGGGGGHHHHHHHHHHHHHHHHHHGGGGHHHHHHHGHHHGHHHHHHHHHHHHGHHGGGGGGGGHHHGGHHHHGGGHGHHHHHHHHHFHGCBCD/>>->-<-........0000..-:-.....00;9/0000000000009..--;--.0000000900000000:::0000000900000/......00./0...9...000099/;.900/0090000000009000
@M05620:45:000000000-G6HP7:1:1101:24807:7581 1:N:0:166
ATCTCTATCTCCTAAAAACCTGTTTAGATTTGGAGATAGACCTTCAGGTTTTTCATCATTTTCTGCATGAATTATACATTGACCACGTGGTCAGTTTGCAGCATTCTGTTATTTTGTTTGACAGAGTGTCTTGTTGAGAACATATGTAGGACATGATTTTTTCCTGCAACAGGGAAAATAAAGTATAAGTTTTAAAGATTTATTCTTTAATAAAGGATCTCAAAGCCAGCTTTAGAAAAAGGAAGAAAGGG
+
CDDDDFFFFFFFGGGGGGGGGGHHHHHHHHHHHHHHHHHHHHHHHHHHHHHGGHHHHIHHIHIIHHHHHHHHHHHHHHHHHHHHHHGHHGHHHHHHHHHHHHHHHHHHHHHHHHHHHHHHHHHHHHHHHHHHHHHHGHHHHHHHHHHHHGGHHHHHHHHHHGHHHHHHHHHHHGGHHHGHHHHHHHHHHHHHHHHHHHHHHHHHHHHHHHHHGHHHHHHHHGHHHHHHHGHHHFHFHGHHGGGHHHHHHHG
@M05620:45:000000000-G6HP7:1:1101:24788:7584 1:N:0:166
ATCTCTATCTCCTAAAAACCTGTTTAGATTTGGAGATAGACCTTCAGGTTTTTCATCATTTTCTGCATGAATTATACATTGACCACGTGGTCAGTTTGCAGCATTCTGTTATTTTGTTTGACAGAGTGTCTTGTTGAGAACATATGTAGGACATGATTTTTTCCTGCAACAGGGAAAATAAAGTATAAGTTTTAAAGATTTATTCTTTAATAAAGGATCTCAAAGCCAGCTTTAGAAAAAGGAAGAAAGGG
+
BBCCCFFFFFFFGGGGGGGGGGHHHHHHHHHHHGHHHHHHHHHHHHHHHHHGGHHHHHHHHHHHHHHHHHHHHHHHHHHHHHHHHHGHHGHHFHHHHHHFHHHHHHHHHHHHHHHHHHHHHHHHHHHHHHHHHHHHHHGHHHHHHHGHHHHHGHHHHHHHHGHHHHHGHHGFHGGHGHHHHHH@GHHHHHHHHHGHHHHHHHGHHHHHHHHHHHHHHHHGHGHHGHHGHGHHHFHFFFHF?FFFHHHHHHG
@M05620:45:000000000-G6HP7:1:1101:15091:7586 1:N:0:166
ATCTCTATCTCCTAAAAACCTGTTTAGATTTGGAGATAGACCTTCAGGTTTTTCATCATTTTCTGCATGAATTATACATTGACCACGTGGTCAGTTTGCAGCATTCTGTTATTTTGTTTGACAGAGTGTCTTGTTGAGAACATATGTAGGACATGATTTTTTCCTGCAACAGGGAAAATAAAGTATAAGTTTTAAAGATTTATTCTTTAATAAAGGATCTCAAAGCCAGCTTTAGAAAAAGGAAGAAAGGG
+
AABCCFFFFFFFGGGGGGGGGGHHHHHHHHHHHHHHHHHFHHHHHHHHHHHGGHHHHHHHHHHHHHHHHHHHHHHHHHHHHHHHHHGHHGHHHHHHHHHGHH?GHHHHHHHHHHHHHHHHHHHHHHGHHHHHHHHHHHHHHHHHHHHEGFHHHHHHHHHHHGHHHHHHHHHHHGGFGGFFFHHHHHHGGGHHHFBGHGHHHHHHHHHHHHHGHHHHGHHHHHHHHGHHHGHHHHHEHHHHGGGHHGHHGHG
@M05620:45:000000000-G6HP7:1:1101:16102:7591 1:N:0:166
AGATTACTGCAACAGTTCCCCCTGGACCTGGAAAAGTTTCTTGCCTGGCTTACAGAAGCTGAAACAACTGCCAATGTCCTACAGGATGCTACCCGTAAGGAAAGGCTCCTAGAAGACTCCAAGGGAGTAAAAGAGCTGATGAAACAATGGCAAGTAAGTCAGGCATTTCCGCTTTAGCACTCTTGTGGATCCAATTGAACAATTCTCAGCATTTGTACTTGTAACTGACAAGCCAGGGACAAAACAAAGAT
+
BBBBBFFFFFBFGGGGGGGGGGGGGHHHHHHHHHHHGHHHHHHHHHHHHHHHHHHHHHHHHHHHHHHHHHHHHHHHHHHHFHHHHHHHHHFHHHGEEFGGGHCFHHHHGHHHHHHHHHHHHHHGEFGEHFHHHGHHHHHHHHHHHHHHHHHHHGHHHHHHHHHHHHHHHHGGGGGHHHGHHHHHHGHGHHHHGHHHHHFFHHHHHHHFHHGHHHHHHFHHHHHFHHHGHHHHHGGGGGGGGGFFGGEGGGB
@M05620:45:000000000-G6HP7:1:1101:24821:7591 1:N:0:166
ATCTCTATCTCCTAAAAACCTGTTTAGATTTGGAGATAGACCTTCAGGTTTTTCATCATTTTCTGCATGAATTATACATTGACCACGTGGTCAGTTTGCAGCATTCTGTTATTTTGTTTGACAGAGTGTCTTGTTGAGAACATATGTAGGACATGATTTTTTCCTGCAACAGGGAAAATAAAGTATAAGTTTTAAAGATTTATTCTTTAATAAAGGATCTCAAAGCCAGCTTTAGAAAAAGGAAGAAAGGG
+
>3AAAFFFFFFFGFGGGGFGGGHHH5GHHHHBFHFHHHHBFGHHHHGFHHHGGHHHHHHHHHHHHHHHHFEHHBGBGFHHHHHGBGEGHFHHHGHHHEGHHHFHHHHHHHHHHHHFHHHHHGHHHFHHHHHHHHHHHHHFHHGHHHHGHHFHHHHHHHHHHGHHHHHGBGGFFGG0?@@@FHHGDHHHHHHHHDGFHFHHHHHHHHHHBFGFGFHFFGHFHH0DDGHFHGHHHFHHHGGGEGBHAGFHHHG
@M05620:45:000000000-G6HP7:1:1101:22594:7599 1:N:0:166
CATCCTGACCCTGAAGTACCCCGGCTTGATTTCTGACATTAGATCGAAGAGCACACGTCTGAACTCCAGTCACGTCGACGCATCTCGTATGCCGTCTTCTGCTTGAAAAAAAAAACACCCATTTCTTCCCATCTCTTCTTTCCCCCTTTCCGATAGAATAATCCTCTCAGCTTACCCCCCCTTTTTTATGCCCTTTCCCCCTTCTCTTCTATCTTCCCTTTCTCTTCATCTCCCTTCCCCCCCCCCCTACC
+
BCBCBFFFFFFFGGGGGGGGGGGGGGGGHHHHHHHHHHHHHHHHHHGHGGHHHHHHGHHHGHHHFHHHHHHHHGHHGGGGGGFEEGHFGFHHHGGGHGFFGHHHHGHFFGFD<B/?/0///<11@1?<?<11<1>D1<111=1>0.-.0=0...-.000000:::0;:00:0000;;A?-9?.090-.;//9///////;A-.:/://;/////;////////;B////;9;9//;;://;-;-9@--:..
@M05620:45:000000000-G6HP7:1:1101:15103:7601 1:N:0:166
ATCTCTATCTCCTAAAAACCTGTTTAGATTTGGAGATAGACCTTCAGGTTTTTCATCATTTTCTGCATGAATTATACATTGACCACGTGGTCAGTTTGCAGCATTCTGTTATTTTGTTTGACAGAGTGTCTTGTTGAGAACATATGTAGGACATGATTTTTTCCTGCAACAGGGAAAATAAAGTATAAGTTTTAAAGATTTATTCTTTAATAAAGGATCTCAAAGCCAGCTTTAGAAAAAGGAAGAAAGGG
+
ABCCCFFFFFFFGGGGGGGGGGHHHHHHHHHHHHHHHHHHHHHHHHHHHHHGGHHHHHIHIHIIHHHHHHHHHHHHHHHHHHHHHHGHGGHHGHHHHHHHHHAHHHHHHHHHHHHHHHHHHHHHHHHHHHHHHHHHHHGHHGHHHHGHHHHHHHHHHHHHHGHHHHHGHHGHHGGHGGHHHHHHHHHHHFHHHHHHHHHHHHHHHHHHHGHHGHHHGHHGHGGHHHHGHFHHHFHBGGHHGGHGHHGHHHG
@M05620:45:000000000-G6HP7:1:1101:15084:7609 1:N:0:166
ATCTCTATCTCCTAAAAACCTGTTTAGATTTGGAGATAGACCTTCAGGTTTTTCATCATTTTCTGCATGAATTATACATTGACCACGTGGTCAGTTTGCAGCATTCTGTTATTTTGTTTGACAGAGTGTCTTGTTGAGAACATATGTAGGACATGATTTTTTCCTGCAACAGGGAAAATAAAGTATAAGTTTTAAAGATTTATTCTTTAATAAAGGATCTCAAAGCCAGCTTTAGAAAAAGGAAGAAAGGG
+
CBCCCFFFFFFFGGGGGGGGGGHHHHHHHHHHHHHHHHHHHHHHHHHHHHHGGHHHHHHIHHIIHHHHHHHHHHHHHGHHHGHHHHGGHGHHHHHHHHHHHH1GHHHHHHHHHHHHHHHHHHHHHHGHHHHHHHHHHHHHHHHHHHHHHFGHHHHHHHHHHGHHHHHHHHGHHGGHHHHFHHHHHHHHHHHHHFGGHHHHHHHHHHHHHHHHFFHHHHHHHGHHHHHHHFHHHHHFHHHGGGHGHHHHHHG
@M05620:45:000000000-G6HP7:1:1101:12781:7621 1:N:0:166
AAACCAAGAAGACATGAGGTCAGCTAGATCGGAAGAGCACACGTCTGAACTCCAGTCACGTCGACGCATCTCGTATGCCGTCTTCTGCTTGAAAAAAAAAAAAAACACATAAATAACACCAAAGAAATTTTCTAAAAAAGAAACAACCAGTCTAGACCGATGAAACGTTCAAAGAACTTGTAGGAACACCATGCACCCTGGAGAAGGCACTATCGACAAACAATCAGTGAAAGTGGGTGGGATCGTTATAG
+
DDDDDCCFFFFFGGGGGGGGGGHHHHHHHHHGGGGHHHHHHHGHHHGHHHHFHHHGHGHGGHGGGGGGGGHHHGGHHHHGGGHGFHHHHHHHHHHHEEEEB>>/<//0=1?11111111...<0000111111=0000-...</<.....00000000---.0000..//0000/:/<0000:000.//..00000/.././.0./..<./000..-.-/...0:0<00000<000...--.0<./..<00
@M05620:45:000000000-G6HP7:1:1101:7968:7637 1:N:0:166
TACCTGTACTGGGGAAGCATTTGAATATCCCCCCATGGTGATGGGGACGGAGAACTGCTCCATAAACACAGGCAACGTGCCTAACTTTCCCGGGAAGATGAAGTCAAAGAGCGACCACAGCTCTCGGAGGTTATTTTGCATCGGTGAGCCAGACAGAATGATCCGATGAGGGGTGCGAAACTATTTGAGGAAAGGAAGCACCTTTTTATTAAATTTACCTTTTAGCAATCGCCATTCCTACCCTAAAGATC
+
AABBBFFFFFFFEGGGGGGGGGHHHHHHHHHGGGGHHHGHHHHHHGGGGGGGGHHHHHHHHHHHHHHHHHHHGHHHGHHHHHHHHHHHHHHGGGGGGHHHHHHHHHHHHGHHGGGGGHHHHHHHHGGFGGEHHHHHHHHHHHGGGGGHHHCHHGHHHHHHHHHHHDFGGHHGGGFGGEGGGGGGGGGGGG;FFGGGGGGGGFFFFFFFFFFFFFFFFFBFFFFFFFFFFFFFFFFFFFFFFFFFBFFFFFF
@M05620:45:000000000-G6HP7:1:1101:21752:7670 1:N:0:166
TACCTGTACTGGGGAAGAGTGTAGCAATCGCCATTCCTACCCTAAAGATCGGAAGAGCACACGTCTGAACTCCAGTCACGTCGACGCATCTCGTATGCCGTCTTCTGCTTGAAAAAAAAAAAAAAAAAAAAAAACATCAAGACACCAGTAAACAAGATACCACAAATTACAGGACCAATATCAACTAAAGCACCCAATTAACGCACTATCAAAATTATCGCCCAGAATCATCTAATGCAAAAGTACCATGA
+
CDDDDFFFFFFFGGGGGGGGGGHHHHHHHGGGGGHHHHHHHHHHHHHHHHHGGGGHHHHHHHGHHHGHHHHHHHHHHHHGHHGGGGGGGGHHHGGHHHHGGGHGHHHHHHHHFHHHGGGGG>>-------:---.9000000///<..0000<0<//00:00<...00:000/.....0<0000:0000000/..../::00.<---000000000<00......./0000<0000:00:0//0000000:
@M05620:45:000000000-G6HP7:1:1101:13298:7680 1:N:0:166
TACCTGTACTGGGGAAGCAATCGCCATTCCTACCCTAAAGATCGGAAGAGCACACGTCTGAACTCCAGTCACGTCGACGCATCTCGTATGCCGTCTTCTGCTTGAAAAAAAAAACCCCAGCTTCGCGGCGTATATTTCCCCTCTGCTCCCCACCCACTCTTCCCCTATGAGTTGTGCGACTCTTTTTGTGCATCCGTCCCCCTTTTGTCTTATTTCCCTTTTTTCACTCTCCCCTCTTCTCCTCTACCTCT
+
BBBBBFFFFFFFGGGGGGGFGCFFGDCGHHFHHHHHFCAGHHHHGGGGAHH3BBGEGHHAFHEGHG3FBGHH11B0>EEGGF/3FGF133GHGEEFFHHHHFHH0GHH0E@CBDDG/?//?<11//>-----</;;00;0:/;/000<:;./:.;9../0090/9/.09000000.09:?-;F/F//-:.9///;....:..-:9//;///9//9/////:/9DB/;///;/B...:/9////;////:/9
@M05620:45:000000000-G6HP7:1:1101:21171:7680 1:N:0:166
TACCTGTACTGGGGAAGCATTTGAATATCCCCCCATGGTGATGGGGACGGAGAACTGCTCCATAAACACAGGCAACGTGCCTAACTTTCCCGGGAAGATGAAGTCAAAGAGCGACCACAGCTCTCGGAGGTTATTTTGCATCGGTGAGCCAGACAGAATGATCCGATGAGGGGTGCGAAACTATTTGAGGAAAGGAAGCACCTTTTTATTAAATTTACCTTTTAGCAATCGCCATTCCTACCCTAAAGATC
+
CCCCCFFFFFFFGGGGGGGGGGHHHHHHHHHGGGGHHHGHHHHHFGGGGGGGGHHHHHHHHHHHHHHHHHHHGHHHGHHHHHHHHHHHHHHGGGEGGHHHHHHHHHHHHGGHGGGGGHHHHHHHHGGGGGGHHHHHHHHHHHGGGGGHHHHHHGHHHHHHHHHHHGGGHHHGGEGGGGGGGGGGGGGGGGFGGGFGGGGGGFFFFFFFFFFFFFFFFFFFFFFFFFFFFFFFFFFFFFFFFFFFFFFFFFF
@M05620:45:000000000-G6HP7:1:1101:11937:7701 1:N:0:166
ATCTCTATCTCCTAAAAACCTGTTTAGATTTGGAGATAGACCTTCAGGTTTTTCATCATTTTCTGCATGAATTATACATTGACCACGTTCCAGCGTGGTCAGTTTGCAGCATTCTGTTATTTTGTTTGACAGAGTGTCTTGTTGAGAACATATGTAGGACATGATTTTTTCCTGCAACAGGGAAAATAAAGTATAAGTTTTAAAGATTTATTCTTTAATAAAGGATCTCAAAGCCAGCTTTAGAAAAAGGA
+
AAAAAFFFFFFFGGGGGGGGGGGHHHGHHHHHHHHFHGGFFHHHHHHHHHHGGHHHGHHHHHHHHFHHHGFHGHHHHHGHG5FHHHGAGHHBGGGEDFHHGHFGHHHHHHHHHHHHGHHHHHHHGHHHHHGHHHFGHHHFFGHGGHHHHHHHHGGGFHHHFHHHHHHHFCHGHHHHHHGHHFEHGGHHGHGFHFHHHGHHHHGHHHHHHHHHHHHHHHHHGF00GGHHGHHGHHHGGGHHHHHEGGFHDDG
@M05620:45:000000000-G6HP7:1:1101:5357:7701 1:N:0:166
AAACCAAGCAGACACTCACCGCTCCCTCGCCACAGGCCAATAGTTTGTCCTCACTGAGTTGGCAACAAGTGGCTGCTGTGGCTGCCATTTTTCTGGTGATGGCCATCAGCTCCGACGAGGTCAGCTGGGGGGCTTTCTTTGTGTAAGCAACGAGAAACCTGAAAGAAGCATTTTTTAACTAAGTCCTGCTGAGTCATTCATGAGTTTTTAGCCGCCTTGCTTCTTCTCACAGACTCTCTACTCTCATGCCA
+
CCCCBBCFCFFFGGGGGGGGGGGGGGHHGGGGGHHHGGHHHHHHHHHHHHHHHHHHHHHHHHHHHHHHHHHHGHGGHHHHHHHGGHHHHHHHHHHHHHHHHHHHHHHHHHHHHGGGGGGGGHHHHHHHGGGGGGGGGGGGGGGGGGFFFFFFFFFFFFFFFFFFFFFFFFFFFFFFFFFFFFFFFFFFFFFFFBBFFFFFFFFFFFFFFFFFFFFFFFFFFFFFFFFFFFFFFFFFFFFFFFFFFFFFFFF
@M05620:45:000000000-G6HP7:1:1101:11922:7718 1:N:0:166
ATCTCTATCTCCTAAAAACCTGTTTAGATTTGGAGATAGACCTTCAGGTTTTTCATCATTTTCTGCATGAATTATACATTGACCACGTTCCAGCGTGGTCAGTTTGCAGCATTCTGTTATTTTGTTTGACAGAGTGTCTTGTTGAGAACATATGTAGGACATGATTTTTTCCTGCAACAGGGAAAATAAAGTATAAGTTTTAAAGATTTATTCTTTAATAAAGGATCTCAAAGCCAGCTTTAGAAAAAGGA
+
ABCBCFFFFFFFGGGGGGGGGGHHHHHHHHHHHFHFHHHHHHHHHHHHHHHGGHHHHIHHHHIIHHHHHHHHHHHHHHHHGFHHGHGHHHHGHHGGGGHHHHHHHHHHHHHHHHGHHHHHHHHHGHHHHHHHHHHHHHHHHHHHHHHHHHHHHHHHHHHHHHHHHHHHHGHHHHHHHHHHHGGHHHHHHHHHHGHHHHHHHHHHHHHHHHHHHHHHHGHHGHBGHHHHHHHHHHHHHGHHHHHHHHHHDDG
@M05620:45:000000000-G6HP7:1:1101:14362:7723 1:N:0:166
TACCTGTACTGGGGAAGCATTTGAATATCCCCCCATGGTGATGGGGACGGAGAACTGCTCCATAAACACAGGCAACGTGCCTAACTTTCCCGGGAAGATGAAGTCAAAGAGCGACCACAGCTCTCGGAGGTTATTTTGCATCGGTGAGCCAGACAGAATGATCCGATGAGGGGTGCGAAACTATTTGAGGAAAGGAAGCACCTTTTTATTAAATTTACCTTTTAGCAATCGCCATTCCTACCCTAAAGATC
+
BABBBFFFFFFFGGGGGGGGGGHHHHHHHHHGGGGHHHHHHHHHHGGGGGGGGHHHHHHHHHHHHHHFHHHGGHHHGHHHHHGFHHHHHHHGGGGGGHHHHHHHHHHHHHHHGGGGFHGFHHHHHGGDGGGHGGHHHHHGHHGFGGGHHHHHHGHHCGHHGHHHHDEFGHHGCEGGADCCFGFGGGGFEFGBBFGFGGGGGFFFFFFFFFFBBBFFBFFFFFFFFFFBFF.EFFEFFFFBFFFFF.;BFFF
@M05620:45:000000000-G6HP7:1:1101:18213:7737 1:N:0:166
TACCTGTACTGGGGAAGCATTTGAATATCCCCCCATGGTGATGGGGACGGAGAACTGCTCCATAAACACAGGCAACGTGCCTAACTTTCCCGGGAAGATGAAGTCAAAGAGCGACCACAGCTCTCGGAGGTTATTTTGCATCGGTGAGCCAGACAGAATGATCCGATGAGGGGTGCGAAACTATTTGAGGAAAGGAAGCACCTTTTTATTAAATTTACCTTTTAGCAATCGCCATTCCTACCCTAAAGATC
+
DDDDDFFFFFFFGGGGGGGGGGHHHHHHHHHGGGGHHHFHHHHHHGGGGGGGGHHHHHHHHHHHHHHHHHHHGHHHGHHHHHHHHHHHHHHGGGGGGHHHHHHHHHHHHHHHGGGGGHHHHHHHHGGGGGEHHHHHHHHHHHGGGGGHHHHHHGHHHHHHHHHHHGGGHHHGGEEGGGGGGGGGGHGGGGGGGGGGGGGGGFFFFFFFFFFFFFFFFFFFFFFFFFFFFFFFFFFFFFFFFFFFFFFFFFF
@M05620:45:000000000-G6HP7:1:1101:14375:7740 1:N:0:166
TACCTGTACTGGGGAAGCATTTGAATATCCCCCCATGGTGATGGGGACGGAGAACTGCTCCATAAACACAGGCAACGTGCCTAACTTTCCCGGGAAGATGAAGTCAAAGAGCGACCACAGCTCTCGGAGGTTATTTTGCATCGGTGAGCCAGACAGAATGATCCGATGAGGGGTGCGAAACTATTTGAGGAAAGGAAGCACCTTTTTATTAAATTTACCTTTTAGCAATCGCCATTCCTACCCTAAAGATC
+
DDDDDFFFFFFFGGGGGGGGGGHHHHHHHHHGGGGHHHGHHHHHHGGGGGGGGHHHHHHHHHHHHHHHHHHHGHHHGHHHHHHHHHHHHHHGGGGGGHHHHHHHHHHHHHHHGGGGGHHHHHHHHGGGGGGHHHHHHHHHHHGGGGGHHHHHHGHHHHHHHHHHHGGGHHHGGEFGGGGGGGGGHGGGGGGFGGGGGGGGGFFFFFFFFFFFFFFFHFFFFFFFFFFFFFFFFFFFFFFFFFFFFFFFFFF
@M05620:45:000000000-G6HP7:1:1101:11621:7787 1:N:0:166
ATCTCTATCTCCTAAAAACCTGTTTAGATTTGGAGATAGACCTTCAGGTTTTTCATCATTTTCTGCATGAATTATACATTGACCACGTTCCAGCGTGGTCAGTTTGCAGCATTCTGTTATTTTGTTTGACAGAGTGTCTTGTTGAGAACATATGTAGGACATGATTTTTTCCTGCAACAGGGAAAATAAAGTATAAGTTTTAAAGATTTATTCTTTAATAAAGGATCTCAAAGCCAGCTTTAGAAAAAGGA
+
BCCCCFFFFFFFGGGGGGGGGGHHHHHHHHHHHGHHHHHHHHHHHHHHHHHGGHHHHHHHHHHGFHHHHGHHHHHHHHHHHHHHHHGHHHHHHHGGGGHHHHHHHHHGHHHHHHHGHHHHHHHHHHHHHHHHHHHHHHHHHHHHHHHHHHHHHHHHHHHHHHHHHHHHHGHHHHHHHHHHHGGGGHHHHHHGHGHHHDGHHHHGHHHGHHHHHHHHHGHHHHGHHHGHHGHHHHGHGGHHHHHGFGGHGGH
@M05620:45:000000000-G6HP7:1:1101:22167:7789 1:N:0:166
ATCTCTATCTCCTAAAAACCTGTTTAGATTTGGAGATAGACCTTCAGGTTTTTCATCATTTTCTGCATGAATTATACATTGACCACGTTCCAGCGTGGTCAGTTTGCAGCATTCTGTTATTTTGTTTGACAGAGTGTCTTGTTGAGAACATATGTAGGACATGATTTTTTCCTGCAACAGGGAAAATAAAGTATAAGTTTTAAAGATTTATTCTTTAATAAAGGATCTCAAAGCCAGCTTTAGAAAAAGGA
+
1AAAAF3FFFFFGGGGGFGGGGHHHHHHHHHHHCFFGHHFGHHHHFHHHHHGGHFHHFHHHHHHHHFGHEHHHBHFHFHHHHHHHHAHHHHGHHGGGGHHGHHHHHHHHHHHHHHGHHHHHHHHHHHHHHHHHHHHHHHHHHHH2F/EGCGFHHHHHEFGHHEHHHHHHGHHHHHBFHHH//FC/0??GBDHFH1?GGHHHD>1>1FGHGHHHHHHFGDD0=FFCGGHGGGGFHHBFEHHHGFB;GGHGGB
@M05620:45:000000000-G6HP7:1:1101:22182:7802 1:N:0:166
ATCTCTATCTCCTAAAAACCTGTTTAGATTTGGAGATAGACCTTCAGGTTTTTCATCATTTTCTGCATGAATTATACATTGACCACGTTCCAGCGTGGTCAGTTTGCAGCATTCTGTTATTTTGTTTGACAGAGTGTCTTGTTGAGAACATATGTAGGACATGATTTTTTCCTGCAACAGGGAAAATAAAGTATAAGTTTTAAAGATTTATTCTTTAATAAAGGATCTCAAAGCCAGCTTTAGAAAAAGGA
+
BBBBBFFFFFFFGGFFGGGGGGHHHHHHHHHHHFHGHHHHHHHHHHGHHHHGGH5FHHHHHHHHHHH5GGFHHHHHHHHHHHHHGHGHHHHHHHGGGGHHGHHHHHHHFHHBHHHHHHHHHHHHHHHHHHHHHHHHHHHHHHHHGHGGHHHFHHHHHHGHHHHHHHHHHGHHHHHEHFHHHFGFHHGGGBGHHHGFG>FGHHFFHHHHFHHHHHHHHHHHGBGHHHGHHHHHGGGFGGFHGHHFHHGGDDF
@M05620:45:000000000-G6HP7:1:1101:11614:7803 1:N:0:166
ATCTCTATCTCCTAAAAACCTGTTTAGATTTGGAGATAGACCTTCAGGTTTTTCATCATTTTCTGCATGAATTATACATTGACCACGTTCCAGCGTGGTCAGTTTGCAGCATTCTGTTATTTTGTTTGACAGAGTGTCTTGTTGAGAACATATGTAGGACATGATTTTTTCCTGCAACAGGGAAAATAAAGTATAAGTTTTAAAGATTTATTCTTTAATAAAGGATCTCAAAGCCAGCTTTAGAAAAAGGA
+
CDDDDFFFFFFFGGGGGGGGGGHHHHHHHHHFHHHHHHHHHHHHHHHHHHHGGHHHHIHHIHIHHHHHHHHHHHHHHHHHHHHHHHGHHHHHHHGFGGHHHHHHHHHHHHHHHHHHHHHHHHHHGHHHHHHHHHHHHHHHHHHHHHHHHHHHHHHHHHHHHHHHHHHHHGHHHHHHHHHHHGGHHHHHHHHHHHHHHHHHHHHHHHHHHHHHHHHHHHHHFFGHGHGHHGHHHHHHHGHHHHHHHHHHGGH
@M05620:45:000000000-G6HP7:1:1101:11720:7804 1:N:0:166
TACCTGTACTGGGGAAGCATTTGAATATCCCCCCATGGTGATGGGGACGGAGAACTGCTCCATAAACACAGGCAACGTGCCTAACTTTCCCGGGAAGATGAAGTCAAAGAGCGACCACAGCTCTCGGAGGTTATTTTGCATCGGTGAGCCAGACAGAATGATCCGATGAGGGGTGCGAAACTATTTGAGGAAAGGAAGCACCTTTTTATTAAATTTACCTTTTAGCAATCGCCATTCCTACCCTAAAGATC
+
CCCCCFFFFFFFGGGGGGGGGGHHGHHHHHHGGGGHHHGHHHHHHGGGGGGGGHHHHHHHHHHHHHHHHHHHGHHHGHHHHHHHHHHHHHHGGGGGGGHHHHHGHHHHHHHHGGGGGHHHHHHHHGGGGGGHHHHHHHHHHHGGGGGHHHHHHGHHHHHHGHHHHGGGHHHGGGGGGGGGGGGGGGGGGGFGGFGGGEGGGFFFFFFFFFFFFFFFFFFFFFFFFFFFFFFFFFFFFFFFFFFFFFFFFFF
@M05620:45:000000000-G6HP7:1:1101:9494:7811 1:N:0:166
AAACCAAGCAGACACTCACCGCTCCCTCGCCACAGGCCAATAGTTTGTCCTCACTGAGTTGGCAACAAGTGGCTGCTGTGGCTGCCATTTTTCTGGTGATGGCCATCAGCTCCGACGAGGTCAGCTGGGGGGCTTTCTTTGTGTAAGCAACGAGAAACCTGAAAGAAGCATTTTTTAACTAAGTCCTGCTGAGTCATTCATGAGTTTTTAGCCGCCTTGCTTCTTCTCACAGACTCTCTACTCTCATGCCA
+
BBBBBBAFBFFFGGGGGGGGGFGGGGHHGGGGGHHHGGHHHHHHHGHHHHHHHHHHHHHHHHHHHHHHHHHHGGGGHEHHHHHGGGFHHHHHHHHHHHHHGHHHHHHHHHGHHGGGGGFGFHHHHHHGGGGGGGGGGGGGGGGGGFFFFFFFFFFFFFFFFFBFFFFFFFFFFFFFFFFFFFFFFFFFFFFFFFFFFFFFFFFFFFFFFFFFFDCFFFFFFFFFFFFFFFFFFFFFFFFFFFFFFFFFFFB
@M05620:45:000000000-G6HP7:1:1101:22161:7813 1:N:0:166
ATCTCTATCTCCTAAAAACCTGTTTAGATTTGGAGATAGACCTTCAGGTTTTTCATCATTTTCTGCATGAATTATACATTGACCACGTTCCAGCGTGGTCAGTTTGCAGCATTCTGTTATTTTGTTTGACAGAGTGTCTTGTTGAGAACATATGTAGGACATGATTTTTTCCTGCAACAGGGAAAATAAAGTATAAGTTTTAAAGATTTATTCTTTAATAAAGGATCTCAAAGCCAGCTTTAGAAAAAGGA
+
CCCCDFFFFFFFGGGGGGGGGGGHHHHHHHHHHGHHHHHHHHHHHHHHHHHGGHHHHHIIIIHHHHFHHHHHHHHHHHHHHHHHHHGHHHHHHHGGGGHHHHHHHHHHHHHGHHHHHHHHHHHHHHHHGHGHHHGHGHHHFGHHHHHHHHHHHHHGHHHHHHHHHHHHHGHHHHHGHHHHHGGGHHHHHGHHHHHGHFHHHGHHHHHHHHHHHHHHHHHHHHHHHHHHHFHGHHFHHGHHHGHHFHHHGGG
@M05620:45:000000000-G6HP7:1:1101:12240:7821 1:N:0:166
TACCTGTACTGGGGAAGCATTTGAATATCCCCCCATGGTGATGGGGACGGAGAACTGCTCCATAAACACAGGCAACGTGCCTAACTTTCCCGGGAAGATGAAGTCAAAGAGCGACCACAGCTCTCGGAGGTTATTTTGCATCGGTGAGCCAGACAGAATGATCCGATGAGGGGTGCGAAACTATTTGAGGAAAGGAAGCACCTTTTTATTAAATTTACCTTTTAGCAATCGCCATTCCTACCCTAAAGATC
+
CCCCCFFFFFFFGGGGGGGGGGHHHHHHHHHGGGGHHHFGHHHHHGGGGGGGGHHHHHHHHHHHHHHHHHHHGFHHGHHHHHHHHHHHHHHGGGGGGHHHHHHHHHHHHHGHGGGGGHHHHHHHHGGGGGEHHHHHHHHHHHGGGGGHHHHHHGHGHHHHHHHHHGGGHHHGGFGGGGGGGGGGGGGFGGFGGGGGGGGGGFFFFFFFFFFFFFFFFFFFFFFFFFFFFFFFFFFFFFFFFFFFFFFFFFF
@M05620:45:000000000-G6HP7:1:1101:4531:7902 1:N:0:166
TACCTGTACTGGGGAAGCATTTGAATATCCCCCCATGGTGATGGGGACGGAGAACTGCTCCATAAACACAGGCAACGTGCCTAACTTTCCCGGGAAGATGAAGTCAAAGAGCGACCACAGCTCTCGGAGGTTATTTTGCATCGGTGAGCCAGACAGAATGATCCGATGAGGGGTGCGAAACTATTTGAGGAAAGGAAGCACCTTTTTATTAAATTTACCTTTTAGCAATCGCCATTCCTACCCTAAAGATC
+
CBCCCFFFFFFFGGGGGGGGGGHHHHHHHHHGGGGHHHGHHHHHHGGGGGGGGHHHHHHHHHHHHHHHHHHHGHHHGHHHHHHGHHHHHHHGGGGGGHHHHHHHHHHHHHHHGGGGGHHHHHHHHGGEGGGHHHHHHHHFHHGGGGGHHHHHHGHHGHHHHHHHHGGGHHHGGFGGGGGGGGGGGGGGGGGGGGGGGGGFGFFFFFFFFFFFFFFFFFFFFFFFFFFFFFFFFFFFFFFFFFFFFFFFFFF
@M05620:45:000000000-G6HP7:1:1101:17605:7903 1:N:0:166
ATCTCTATCTCCTAAAAACCTGTTTAGATTTGGAGATAGACCTTCAGGTTTTTCATCATTTTCTGCATGAATTATACATTGACCACGTTCCAGCGTGGTCAGTTTGCAGCATTCTGTTATTTTGTTTGACAGAGTGTCTTGTTGAGAACATATGTAGGACATGATTTTTTCCTGCAACAGGGAAAATAAAGTATAAGTTTTAAAGATTTATTCTTTAATAAAGGATCTCAAAGCCAGCTTTAGAAAAAGGA
+
AABBBFFFFFFFGGGGGGGGGGHHHHHHHHHHH4CEFDFDHGHHHHEHHHHGGHGHHHHHHHHHHHHHHFEHHGHHHFGHHHHHHHGHHHHHHHGGGGHHHHHHHHHHBHHHHHHHHHHHHHHHHHHHGHGGHHHHHHHHFHHHGFHHHFH3GFHGHHHHEG2?FGHHHGHHHHH2@FGHH/CGHHGGGHHGHHHGHHHHHHFHHHHHHHHHHHHHHGGGDD<FBGHHHHHHGHHHHGHHHHGCG0:GDDC
@M05620:45:000000000-G6HP7:1:1101:23335:7908 1:N:0:166
CATCCTGACCCTGAAGTACCCGGCTTGATTTCTGACGTTAGATCGGAAGAGCACACGTCTGAACTCCAGTCACGTCGACGCATCTCGTATGCCGTCTTCTGCTTGAAAAAAAAAAAAAATACTACTTACAGATCCCCACCTTCACCCTCATTCCCTCCTAAATAATGTGCTTCAGGTTACTCCCTACCGACGCCCTCTCCTCACCCGCCCCTCTCCCATGCCTCTTCTTCCCGTCTCACCTTCGTACCCTA
+
CCCCCFFFFFFFGGGGGGGGGGGGGGGHHHHHHHHHCGGHGHHHHGGGGGHHHHHHGHHHGHHHHHHHHHHHHGHHGGGGGGGGGHHGGHHHHGFGHGGHHHHHHHHHHHGG@CB//--01111>1100000000/</<<C0;000....000:00;:/0000;;;0990090;090900090./0;9-.;-9;--.///0/0.;.--;--9.///;/0/:00:00000:0/..9./00:000.9/..009
@M05620:45:000000000-G6HP7:1:1101:17627:7912 1:N:0:166
ATCTCTATCTCCTAAAAACCTGTTTAGATTTGGAGATAGACCTTCAGGTTTTTCATCATTTTCTGCATGAATTATACATTGACCACGTTCCAGCGTGGTCAGTTTGCAGCATTCTGTTATTTTGTTTGACAGAGTGTCTTGTTGAGAACATATGTAGGACATGATTTTTTCCTGCAACAGGGAAAATAAAGTATAAGTTTTAAAGATTTATTCTTTAATAAAGGATCTCAAAGCCAGCTTTAGAAAAAGGA
+
A?A1ADFFFB@@AG111FFGG1G13AA1F33A1FG101BF1GFHC1GEFAFA/F2DF2HHHHHF2FG1G1AF2DF2AAGFH11BFGAGGFE210EE/E?@@F2@2BGHHHFDFGDGFGFGHFFH0GGHDDBG0>F1B>FHHHH0GGG1<FEDFGFGG11<<DFGFGGH>@<<G11<GFA<FC<0<<?111?@1G1FFHB<GFG>F1FHHHGFHGD0<DGF00=0/<GGHDGGFH./:;GC0000;;:;:.:
@M05620:45:000000000-G6HP7:1:1101:17610:7928 1:N:0:166
ATCTCTATCTCCTAAAAACCTGTTTAGATTTGGAGATAGACCTTCAGGTTTTTCATCATTTTCTGCATGAATTATACATTGACCACGTTCCAGCGTGGTCAGTTTGCAGCATTCTGTTATTTTGTTTGACAGAGTGTCTTGTTGAGAACATATGTAGGACATGATTTTTTCCTGCAACAGGGAAAATAAAGTATAAGTTTTAAAGATTTATTCTTTAATAAAGGATCTCAAAGCCAGCTTTAGAAAAAGGA
+
CCCCDFFFFFFFGGGGGGGGGGHHHHHHHHHHHHHHHHHHHHHHHHHHHHHGGHHHHHHHHHHIIHHHHHHHHHHHHHHHHHHHHHGHHHHHHHGGGGHHHHHHHHHHHHHHHHHHHHHHHHHHHHHHHHHHHHGHHHHHHHHHHHHHHHHHHHHHHHHHHHHHHHHHHGHHHHHHHHHHHGGHHHHHHHHHHHHHHHHHHHHHHHHHHHHHHHHHHHHHHHHHGHHHHHHHHGHHHGHHHHHGHHHHGGH
@M05620:45:000000000-G6HP7:1:1101:13195:8002 1:N:0:166
AGATTACTGCAACAGTTCCCCCTGGACCTGGAAAAGTTTCTTGCCTGGCTTACAGAAGCTGAAACAACTGCCAATGTCCTACAGGATGCTACCCGTAAGGAAAGGCTCCTAGAAGACTCCAAGGGAGTAAAAGAGCTGATGAAACAATGGCAAGTAAGTCAGGCATTTCCGCTTTAGCACTCTTGTGGATCCAATTGAACAATTCTCAGCATTTGTACTTGTAACTGACAAGCCAGGGACAAAACAAAGAT
+
AAABCFFFDFFFGGFBGGGGGGGGGGHHHHHHHHHHGHHHHHHHHHHHHHH3BBGHHHHHHHHHHHGHHHHHHHHHHHHHFGHHHGHHHHFGGHGF@EGGGHFHHHHHGHHHHHHHHHHHFGHGGGGEHFHHHGHHHHGHHGHHHGHHHHHHHGHHGHHHHHHHHHHHHHGGGGGHHHHHHHHHHHHGHHHHGHHHHFGGGHHHHHHFGHHHHHHHHHHHHHHGHHHHHHHHHGGGGGGGGGFFGGGGGFB
@M05620:45:000000000-G6HP7:1:1101:22811:8048 1:N:0:166
TACCTGTACTGGGGAAGCATTTGAATATCCCCCCATGGTGATGGGGACGGAGAACTGCTCCATAAACACAGGCAACGTGCCTAACTTTCCCGGGAAGATGAAGTCAAAGAGCGACCACAGCTCTCGGAGGTTATTTTGCATCGGTGAGCCAGACAGAATGATCCGATGAGGGGTGCGAAACTATTTGAGGAAAGGAAGCACCTTTTTATTAAATTTACCTTTTAGCAATCGCCATTCCTACCCTAAAGATC
+
CCCCCFFFFFFFGGGGGGGGGGHHHHHHHHHGGGGHHHGHHHHHHGGGGGGGGHHHHHHHHHHHHHHHHHHHGHHHGHHHHHHHHHHHHHHGGGGGGHHHHHHHHHHHHHHHGGGGGHHHHHHHHGGGGGGHHHHHHHHHHHGGGGGHHHHHHGHHHHHHHHHHHGGGHHHGGDGGGGGGGGGGGGGGGGGGGGGGGGGGGFFFFFFFFFFFFFFFFFFFFFFFFFFBFFFFFFFFFFFFFFFFFFFFFFF
@M05620:45:000000000-G6HP7:1:1101:24375:8048 1:N:0:166
TACCTGTACTGGGGAAGCATTTGAATATCCCCCCATGGTGATGGGGACGGAGAACTGCTCCATAAACACAGGCAACGTGCCTAACTTTCCCGGGAAGATGAAGTCAAAGAGCGACCACAGCTCTCGGAGGTTATTTTGCATCGGTGAGCCAGACAGAATGATCCGATGAGGGGTGCGAAACTATTTGAGGAAAGGAAGCACCTTTTTATTAAATTTACCTTTTAGCAATCGCCATTCCTACCCTAAAGATC
+
CCCCCFFFFFFFGGGGGGGGGGHHHHHHHHHGGGGHHHGHHHHHHGGGGGGGGHHHHHHHHHHHHHHHHHHHGHHHGHHHHHHHHHHHHHHGGGGGGHHHHHHHHHHHHHHHGGGGGHHHHHHHHGGGGGEHHHHHHHHHHHGGGGGHHHHHHGHHHHHHHHHHHGGGHHHGGGGGGGGGGGGGGGGGGGFGGGGGGGGFGFFFFFFFFFFFFFFFFFFFFFFFFFFFFFFFFFFFFFFFFFFFFFFFFFF
@M05620:45:000000000-G6HP7:1:1101:22817:8067 1:N:0:166
TACCTGTACTGGGGAAGCATTTGAATATCCCCCCATGGTGATGGGGACGGAGAACTGCTCCATAAACACAGGCAACGTGCCTAACTTTCCCGGGAAGATGAAGTCAAAGAGCGACCACAGCTCTCGGAGGTTATTTTGCATCGGTGAGCCAGACAGAATGATCCGATGAGGGGTGCGAAACTATTTGAGGAAAGGAAGCACCTTTTTATTAAATTTACCTTTTAGCAATCGCCATTCCTACCCTAAAGATC
+
CCCCCFFFFFFFGGGGGGGGGGHHHHHHHHHGGGGHHHHHHHHHHGGGGGGGGHHHHHHHHHHHHHHHHHHHGHHHGHHHHHHHHHHHHHHGGGGGGHHHHHHHHHHHHHHHGGGGGHHHHHHHHGGGGGEHHHHHHHHGHHGGGGGHHHHHHGHHHHHHHHHHHGGGHHHGGEEGGGGGGGGGGGGGGGCFGGGGGGGFGFFFFFFFFFFFFFFFFFFFFFFFFFF;FFEEDFFFFFFFFFFFFFBBBFB
@M05620:45:000000000-G6HP7:1:1101:4741:8091 1:N:0:166
TACCTGTACTGGGGAAGCATTTGAATATCCCCCCATGGTGATGGGGACGGAGAACTGCTCCATAAACACAGGCAACGTGCCTAACTTTCCCGGGAAGATGAAGTCAAAGAGCGACCACAGCTCTCGGAGGTTATTTTGCATCGGTGAGCCAGACAGAATGATCCGATGAGGGGTGCGAAACTATTTGAGGAAAGGAAGCACCTTTTTATTAAATTTACCTTTTAGCAATCGCCATTCCTACCCTAAAGATC
+
CCDCCFFFFFFFGGGGGGGGGGHHGHHHHHHGGGGHHHGGHHHHHGGGGGGGGHHHHHHHHHHHHHHHHHHHGGHHGHHHHHHHHHHHHHHGGGGGGHHHHHHHHHHHHHHHGGGGGHHHHHHHHGGEGGEHHHHHHHHGHHGGGGGHHHHHHGHHFHHHHHHHHGGGHHHGGEGGGDFGGGGGGGGGGGFGGGGBFGGFFFFFFFFFFFFFFFFHFFFFFFFFFFFFFFFFFFFFFFFFFFFFFFFFFFF
@M05620:45:000000000-G6HP7:1:1101:4724:8098 1:N:0:166
TACCTGTACTGGGGAAGCATTTGAATATCCCCCCATGGTGATGGGGACGGAGAACTGCTCCATAAACACAGGCAACGTGCCTAACTTTCCCGGGAAGATGAAGTCAAAGAGCGACCACAGCTCTCGGAGGTTATTTTGCATCGGTGAGCCAGACAGAATGATCCGATGAGGGGTGCGAAACTATTTGAGGAAAGGAAGCACCTTTTTATTAAATTTACCTTTTAGCAATCGCCATTCCTACCCTAAAGATC
+
ABABBFFFFFFFGGFEGGGGGGHHGHHHHHHGGGGHHHFGFHHHHGGGGGGGGGHHHGHHHHHGHFFHHHHHGGHHGHHHHHHGHHHHHHHFGGFGGHHHFGHGHGHHHHHFECGCGHGHGHHHHCFADGAGHHHHHHFFHHGGGGGHGHHHHGHC<CHHHHHHHEGEHHHGG=EDGGAFGGGGGGGGGGFFFGGFFGABFEFFFFFFFFFEFFFFFFFFFFFFFFBBBBEEDDEFF:FFFAFFFFFFFF;
@M05620:45:000000000-G6HP7:1:1101:6582:8100 1:N:0:166
ATCTCTATCTCCTAAAAACCTGTTTAGATTTGGAGATAGACCTTCAGGTTTTTCATCATTTTCTGCATGAATTATACATTGACCACGTGGTCAGTTTGCAGCATTCTGTTATTTTGTTTGACAGAGTGTCTTGTTGAGAACATATGTAGGACATGATTTTTTCCTGCAACAGGGAAAATAAAGTATAAGTTTTAAAGATTTATTCTTTAATAAAGGATCTCAAAGCCAGCTTTAGAAAAAGGAAGAAAGGG
+
CCCCCFFFFFFFGGGGGGGGGGHHHHHHHHHHHGHHHHHFHHHHHHHHHHHGGHHHHHHHHHIHIHHHHHHHHHHHHHHHHGHHHHGHHGHHHHHHHHHHHHHHHHHHHHHHHHHHHHHHHHHHHBGHHHHHHHHHGHHHHFGHHHHGHHHHHHHHHHHHHGHHHHHFHHGHHGGHHHGFHHHHHHHHHHHHHHHHHFGHHHHHHHHHHGGGDGGHGHHHHFHHHGHGHEHHHFHFFFHFEGFHHHHHHHG
@M05620:45:000000000-G6HP7:1:1101:4753:8103 1:N:0:166
TACCTGTACTGGGGAAGCATTTGAATATCCCCCCATGGTGATGGGGACGGAGAACTGCTCCATAAACACAGGCAACGTGCCTAACTTTCCCGGGAAGATGAAGTCAAAGAGCGACCACAGCTCTCGGAGGTTATTTTGCATCGGTGAGCCAGACAGAATGATCCGATGAGGGGTGCGAAACTATTTGAGGAAAGGAAGCACCTTTTTATTAAATTTACCTTTTAGCAATCGCCATTCCTACCCTAAAGATC
+
CCCCCFFFFFFFGGGGGGGGGGHHHHHHHHHGGGGHHHHHHHHHHGGGGGGGGHHHHHHHHHHHHHHHHHHHGHHHGHHHHHHHHHHHHHHGGGGGGHHHGHHHHHHHHHFHGGGGGHHHHHHHHGGGGGGHFHHHHHHGHHGGGGGHHHHHHGHHHHHHHHHHHGGGHHHGGGGGGGFBGGGGGGGGGGGGGGGGGGGFGFFFFFFEFFFFFFFFFFFFFFFFFFFFFFEFFDFFFFFFFFFFFFFFFFF
@M05620:45:000000000-G6HP7:1:1101:5125:8103 1:N:0:166
TACCTGTACTGGGGAAGCATTTGAATATCCCCCCATGGTGATGGGGACGGAGAACTGCTCCATAAACACAGGCAACGTGCCTAACTTTCCCGGGAAGATGAAGTCAAAGAGCGACCACAGCTCTCGGAGGTTATTTTGCATCGGTGAGCCAGACAGAATGATCCGATGAGGGGTGCGAAACTATTTGAGGAAAGGAAGCACCTTTTTATTAAATTTACCTTTTAGCAATCGCCATTCCTACCCTAAAGATC
+
BBBBBFFFFFFFGGFEGFFGGGHHHHHHHHGGGGGGGHFGFHHHHGGGGGGGGHHHGFHHHHHHGGHGHHHHFFHGEGHHHHHHGGHHHHHFGGFGGHHGFGHFHFH4FGGGEFDCDGHHGHHHH?FADG?GHHHHHHGFFGGGGGGHF>GHHEFC/<GHGHDGHCEGHHGGGCCACDAFGGGGGGGGGFBBCFGFFGEBFEFFFFFEFFFBFFFFFFFFFFFFFFFFB;EEDDE/F;FF:.;FFFFFFFF
@M05620:45:000000000-G6HP7:1:1101:6603:8115 1:N:0:166
ATCTCTATCTCCTAAAAACCTGTTTAGATTTGGAGATAGACCTTCAGGTTTTTCATCATTTTCTGCATGAATTATACATTGACCACGTGGTCAGTTTGCAGCATTCTGTTATTTTGTTTGACAGAGTGTCTTGTTGAGAACATATGTAGGACATGATTTTTTCCTGCAACAGGGAAAATAAAGTATAAGTTTTAAAGATTTATTCTTTAATAAAGGATCTCAAAGCCAGCTTTAGAAAAAGGAAGAAAGGG
+
BABCCFFFFFFFGGGGGGGGGGHHHHHHHHHHHGHHHHHHHHHHHGHHHHHGGHHHHHHHHHHHHHHHHHHHHHHHHHHHHHHHHHGHHGHHHHHHHHHHHHGHHHHHHHHHHHHHHHHHHHHHHBFGHHHHHHHHHHHHHGHHHHHHHHHHHHHHHHHHHGHHHHHGHHHFHGGHHHHHHHHGHHHHHHHHHHGHHGHHHHHHHHHHHHHG1GHHHHHHHGHGBHHFHGHHHFHFGHHHGGGHHHGGHHG
@M05620:45:000000000-G6HP7:1:1101:5141:8117 1:N:0:166
TACCTGTACTGGGGAAGCATTTGAATATCCCCCCATGGTGATGGGGACGGAGAACTGCTCCATAAACACAGGCAACGTGCCTAACTTTCCCGGGAAGATGAAGTCAAAGAGCGACCACAGCTCTCGGAGGTTATTTTGCATCGGTGAGCCAGACAGAATGATCCGATGAGGGGTGCGAAACTATTTGAGGAAAGGAAGCACCTTTTTATTAAATTTACCTTTTAGCAATCGCCATTCCTACCCTAAAGATC
+
CCCCCFFFFFFFGGGGGGGGGGHHHHHHHHHGGGGHHHGHHHHHHGGGGGGGGHHHHHHHHHHHHHHHHHHHGHHHGHHHHHHHHHHHHHHGGGGGGHHHHHHHHHHHHHHHGGGGGHHHHHHHHDFCGGGHHHHHHHHGHHGGGGGHHHHHHGHHHHHHHHHHHGGGHHHGGEFGGGGGGGGGGGGGGGGGGGGGGGGFGFFFFFFFFFFFFFFFFFFFFFFFFFFBFFFFFFFFFFFFFFFFFFFFFFF
@M05620:45:000000000-G6HP7:1:1101:5058:8123 1:N:0:166
ATCTCTATCTCCTAAAAACCTGTTTAGATTTGGAGATAGACCTTCAGGTTTTTCATCATTTTCTGCATGAATTATACATTGACCACGTTCCAGCGTGGTCAGTTTGCAGCATTCTGTTATTTTGTTTGACAGAGTGTCTTGTTGAGAACATATGTAGGACATGATTTTTTCCTGCAACAGGGAAAATAAAGTATAAGTTTTAAAGATTTATTCTTTAATAAAGGATCTCAAAGCCAGCTTTAGAAAAAGGA
+
AAAA13DFF3D1AFAD11EE1AFFDFB1G3GFDGBBHBFF11BAGGGHEGHCFCF22ADHGD2BA1D1G11DAFGBBD2FFD1A1AEG0BE2DGEECE?1@EBBF@BBB@BB2BBF2B2@@BFGF>>FHBGE>BB>GBEGHB1<2BGFB0<GEGHHGHDGGHH1>FGHD/0FGG1G<GGFHA/</0?1F<D1@FB1>1<FDG11=111>GFHGGGHH0G<<0<DCGFDGFHD<G.:;;::GFGFGGHHGC:
@M05620:45:000000000-G6HP7:1:1101:13033:8127 1:N:0:166
CATCCTGACCCTGAAGTACCCCGGCTTGATTTCTGACATTAGATCGGAAGAGCACACGTCTGAACTCCAGTCACGTCGACGCATCTCGTATGCCGTCTTCTGCTTGAAAAAAAAAAACAAACCCCAATCTTCCATTCTCCTACCCCCCCCCTACCCCCCTGCCCAACCCCTTCCTCTCCACCTCTCCCCCTACACTATCCTCCCTCTCCCCCGTCCCTTCCTTATCGTGCCTCTTTTTCCCTCTCCCCCCC
+
CDCCCFFFFFFFGGGGGGGGGGGGGGGGHHHHHHHGHHHHGHHHHHGGGGHHHHHHHGHHHGHHHHHHHHHHHGGFHFGGGGGFGFHFGGHHHHGGGHGHHHHHGHHHFHHGGGCC>///??//...0<1111111>=11000...------..;.;-9-...90.;.::9.//:00/;0/...09//..-..990/00/00/.//////..-..9.00//00:00./...0:0000:/00:B//9/..-;
@M05620:45:000000000-G6HP7:1:1101:26035:8130 1:N:0:166
CATCCTGACCCTGAAGTACCCCGGCTTGATTTCTGACATTAGATCGGAAGAGCACACGTCTGAACTCCAGTCACGTCGACGCATCTCGTATGCCGTCTTCTGCTTGAAAAAAAAAAAAACAAAACATAACATGTCACAAAATAATATGTCACAATAAAAATAACAGCTGAGACAAGCCGCTACAATAGAACTACGTGAAAGCATGGAAACTTGACCAAATACCAATCGACCGCTACAAAAAACATCGATAG
+
DDDDCFFFFFFFGGGGGGGGGGGGGGGGHHHHHHHHHHHHHHHHHHGGGGHHHHHHHGHHHGHHHHHHHHHHHHGGHGGGGGGGGHHGFGHHHHGGGHGHHHHHHHHHHHHGGGGDA/-...0>0.11>1000000000..0000000000000:0000:.000:0.000.00//99.---9-0000;;90000..:..90;000.00:/9000000..0000000/.:-------900..-..00./...
@M05620:45:000000000-G6HP7:1:1101:5127:8140 1:N:0:166
TACCTGTACTGGGGAAGCATTTGAATATCCCCCCATGGTGATGGGGACGGAGAACTGCTCCATAAACACAGGCAACGTGCCTAACTTTCCCGGGAAGATGAAGTCAAAGAGCGACCACAGCTCTCGGAGGTTATTTTGCATCGGTGAGCCAGACAGAATGATCCGATGAGGTGTGCGAAACTATTTGAGGAAAGGAAGCACCTTTTTATTAAATTTACCTTTTAGCAATCGCCATTCCTACCCTAAAGATC
+
BBBBBFFFFFFFGGFEFGGGGGFHHHHHHHHGGGGHHGHHHHHHHGFGAEGGGHHHHHHHHHHHHHHHHGHGGHHHGHGGHHHHHHHHHHHGFGGGGHHEHFGHHHHHHHFHGGGGGHHHHHHHHGGGGGGHHHHHHHHHHHGFGGGHHHHHHGGHHHHHFHHHHGGGGHH/CGGHDDCCDGBFGGGGGGGGGFGGGGGGGGGGGGGGGGGFFFFFFFFFFFFF9BF/;FAFFFFFFFFFFFFFFF/BFFF
@M05620:45:000000000-G6HP7:1:1101:10561:8141 1:N:0:166
TACCTGTACTGGGGAAGCATTTGAATATCCCCCCATGGTGATGGGGACGGAGAACTGCTCCATAAACACAGGCAACGTGCCTAACTTTCCCGGGAAGATGAAGTCAAAGAGCGACCACAGCTCTCGGAGGTTATTTTGCATCGGTGAGCCAGACAGAATGATCCGATGAGGGGTGCGAAACTATTTGAGGAAAGGAAGCACCTTTTTATTAAATTTACCTTTTAGCAATCGCCATTCCTACCCTAAAGATC
+
CBCCCFFFFFFFGGFEGGGGGGHHHHHHHHHGGGGHHHFGHHHHHGGGGGGGGHHHHHHHHHGHHHHHHHHHGHHHGHHHHHHHHHHHHHHGGGGGGHHHHHHHHHHHHHHHGGGGGHHHHHHHHGGGGGGHHHHHHHHHHHGGGGGHHHHHHGHHHHHHHHHHHGGGHHHGGEEGGGGGGGGGGGGGGGFGGGGGGGGGGFFFFFFFFFFFFFFFFFFFFFFFFFFFFFFFFFFFFFFFFFFFFFFFFFF
@M05620:45:000000000-G6HP7:1:1101:26018:8144 1:N:0:166
CATCCTGACCCTGAAGTACCCCGGCTTGATTTCTGACATTAGATCGGAAGAGCACACGTCTGAACTCCAGTCACGTCGACGCATCTCGTATGCCGTCTTCTGCTTGAAAAAAAAAAAAAAAACTCTTAATTTCTTTCTTTATCTAAGCCACGACCAACCTTACCCAAGCATTTTTTCCCTCCTACGTTCTTCTCCTTTCCTGCTTTTTTATCCACCTTCCTTCTTCTCACACCCACTCTCCTCCCCTACAC
+
BBABBFFDFFFFGGGGGFGGGGEEGFGGFHHHHGGFHGHHHHFHHHGGGGGHHHHGHGHHHGHHHAGHHHHHGHGFGG@EGGGFEGGHFEHGHFGEEHGHHHGFHHHHHHGGGGGC>>----.0<000000<0=0C0:G00:;0B00//::----:.9./00//90.99/;000;-//;/.;B/B.;9.://;/;/99B/////;B9B-.;9B/:AF//;:9FF;//;////.9.../9/B/./.;9../9
@M05620:45:000000000-G6HP7:1:1101:23481:8144 1:N:0:166
AGATTACTGCAACAGTTCCCCCTGGACCTGGAAAAGTTTCTTGCCTGGCTTACAGAAGCTGAAACAACTGCCAATGTCCTACAGGATGCTACCCGTAAGGAAAGGCTCCTAGAAGACTCCAAGGGAGTAAAAGAGCTGATGAAACAATGGCAAGTAAGTCAGGCATTTCCGCTTTAGCACTCTTGTGGATCCAATTGAACAATTCTCAGCATTTGTACTTGTAACTGACAAGCCAGGGACAAAACAAAGAT
+
CCBCCFFFFFFFGGGGGGGGGGGGHHHHHHHHHHHHHHHHHHHHHHHHHHHHHHHHHHHHHHHHHHHHHHHHHHHHHHHHHHHHHHHHHHFHHHGGGGHHHHGHHHHHGHHHHHHHHHHHHHHGGHGGHHHHHGHHHHHHHHHHHHHHHHHHHGHHHHHHHHHHHHHHHHGGGGGHHHHHHHHHHHHGGHHHHHHHHHGGHHHHHHHHHHHHHHHHHGHHHHHHHHHGHHHHHGGGGGGGGGGGGGGGGGG
@M05620:45:000000000-G6HP7:1:1101:11750:8148 1:N:0:166
TACCTGTACTGGGGAAGCATTTGAATATCCCCCCATGGTGATGGGGACGGAGAACTGCTCCATAAACACAGGCAACGTGCCTAACTTTCCCGGGAAGATGAAGTCAAAGAGCGACCACAGCTCTCGGAGGTTATTTTGCATCGGTGAGCCAGACAGAATGATCCGATGAGGGGTGCGCAACTATTTGAGGAAAGGAAGCACCTTTTTATTAAATTTACCTTTTAGCAATCGCGATTCCTACACTAAAGATC
+
AAAAABD@DF@@1EFGEECAFG33FFFAADAA0E0AA0BB1BA1AA/A////AFCGBDHFCFFFE1@F0FCC/FE/>?///B@1EFFHBGHEEC/>EBGEH11FG22FF00B/<B/BCGCAGFBF///<@/0F<G<G1111>.><AFCGBCCA.<///=<DG0=..;.::/.-.::--:--99BBFFGEB0/CFAF/../--/9/9B-F////;BFFFB/:9B;//////-9-99-/BF9//-9;FF/9//
@M05620:45:000000000-G6HP7:1:1101:17714:8150 1:N:0:166
TACCTGTACTGGGGAAGCAATCGCCATTCCTACCCTAAAGATCGGAAGAGCCACGTCTGAACTCCAGTCACGTCGACGCATCTCGTATGCCGTCTTCTGCTTGAAAAAAAAAAAAAAAAACAAAAGTAACAAAGTTTCAACGTTACAATGTAAGAACAAATACTAAAAAAGAAGAACATAAGAACATAATAAAGCTAATCGTCCGAGACAATGAAAAATGATCGCACGGCTCATGCATAAATGATATGATA
+
DDDDDFFFFFFFGGGGGGGGGGGGGGGHHHHHHHHHHHHHHHHHGGGGHHHHHHGHHHGGGHHHHHHHHHHGHHGGGGGGGFHHHFGHHHHGGGHGHHHHHHHGHHHHCDGGB<>/<---.<.../0000=0.:0000000..//.000000:00;///.::0000000-.../0//;000000//00;0000:0;0000....-.;-.//000000..0000...-----.000000000000;:00000
@M05620:45:000000000-G6HP7:1:1101:11765:8160 1:N:0:166
TACCTGTACTGGGGAAGCATTTGAATATCCCCCCATGGTGATGGGGACGGAGAACTGCTCCATAAACACAGGCAACGTGCCTAACTTTCCCGGGAAGATGAAGTCAAAGAGCGACCACAGCTCTCGGAGGTTATTTTGCATCGGTGAGCCAGACAGAATGATCCGATGAGGGGTGCGAAACTATTTGAGGAAAGGAAGCACCTTTTTATTAAATTTACCTTTTAGCAATCGCCATTCCTACCCTAAAGATC
+
CCCCCFFFFFFFGGGGGGGGGGHHHHHHHHHGGGGHHHGHHHHHHGGGGGGGGHHHHHHHHHHHHHHHHHHHGHHHGHHHHHHHHHHHHHHGGGGGGHHHGHHHGHHHHHHHGGGGGHHHHHHHHGGGGGGHHHHHHHHHHHGGGGGHHHHHHGHHHHHHHHHHHGGGHHHGGEGGGGGGGGGGGGGGGGGGGGGGGGGGGFFFFFFFFFFFFFFFFFFFFFFFFFFFFFFFFFFFFFFFFFFFFFFFFFF
@M05620:45:000000000-G6HP7:1:1101:15679:8166 1:N:0:166
AGATTACTGCAACAGTTCCCCCTGGACCTGGAAAAGTTTCTTGCCTGGCTTACAGAAGCTGAAACAACTGCCAATGTCCTACAGGATGCTACCCGTAAGGAAAGGCTCCTAGAAGACTCCAAGGGAGTAAAAGAGCTGATGAAACAATGGCAAGTAAGTCAGGCATTTCCGCTTTAGCACTCTTGTGGATCCAATTGAACAATTCTCAGCATTTGTACTTGTAACTGACAAGCCAGGGACAAAACAAAGAT
+
CCCCCFFFFFDFGGGGGGGGGGGGHHHHHHHHHHHHHHHHHHHHHHHHHHHHHHHHHHHHHHHHHHHHHHHHHHHHHHHHHHHHHHHHHHHHHHGGGGGGGHCGHHHHGHHHHHHHHHHHHHHGFFGGHHHHHGHHHHHHHHHHHHHHHHHHHGHHHHHHHHHHHHHHHHGGGGGHGHGHHHHHHGHGHHHHHFHHHHFFHHHHHHHGHHHHHHHHHHHHHHHHHHHGGHHHGGGGGGGGGGGGGGGGGGG
@M05620:45:000000000-G6HP7:1:1101:14742:8176 1:N:0:166
AAACCAAGCAGACACTCACCGCTCCCTCGCCACAGGCCAATAGTTTGTCCTCACTGAGTTGGCAACAAGTGGCTGCTGTGGCTGCCATTTTTCTGGTGATGGCCATCAGCTCCGACGAGGTCAGCTGGGGGGCTTTCTTTGTGTAAGCAACGAGAAACCTGAAAGAAGCATTTTTTAACTAAGTCCTGCTGAGTCATTCATGAGTTTTTAGCCGCCTTGCTTCTTCTCACAGACTCTCTACTCTCATGCCA
+
CCCCCBAFCFFFGGGGGGGGGGGGGGHHGGGGGHHHGGGHHHHGGHHHHHHHHHHHHHHHHHHGHHHHHHHHGHGGHHGHHHHGGHHHHHHHHHHHHHGHHHHHHHHHHHHHHGGGGGGGGHHHHHHHGGGGGGGGGGGGGGGGGGFFFFFFFFFFFFFFFFFFFFFFFFFFFFFFFFFFFFFFFFFFFFFFFBFFFFFFFFFFFFFFFFFFFFFFFFFFFFFFFFFFFFFFFFFFFFFFFFFFFFFFFFF
@M05620:45:000000000-G6HP7:1:1101:11636:8190 1:N:0:166
CATCCTGACCCTGAAGTACCCCGGCTTGATTTCTGACATTAGATCGGAAGAGCACACGTCTGAACTCCAGTCACGTCGACGCATCTCGTATGCCGTCTTCTGCTTGAAAAAAAAAAAAAAAAGAGAGCAAAAGATATAACGAAAGTGTGGGAACAAAAAACAAGAGATGAACCATGTGACAACAGGAGTTCGCAAGCAAGAAGCTCTGCGTGCGGGCGCGGGTCTGGAAATGCGATAGACCCATGACATGA
+
DDCDDFFFFFFFGGGGGGGGGGGGGGGGHHHHHHHHHHHHHHHHHHGGGGHGHHHHHGHHHGGHHHHHHHHHHHGGHGGGGGGGGHHHGGGHHHGE?GGHHHGHHHHHFHHFGGGF>/-<><../<..0<0//.:0:000.....0000...;.//...-..;//./00000..00000:00../...:/0.-..-.//////000000-...------9----///000000..;..0:0..//000000
@M05620:45:000000000-G6HP7:1:1101:22122:8213 1:N:0:166
TACCTGTACTGGGGAAGCATTTGAATATCCCCCCATGGTGATGGGGACGGAGAACTGCTCCATAAACACAGGCAACGTGCCTAACTTTCCCGGGAAGATGAAGTCAAAGAGCGACCACAGCTCTCGGAGGTTATTTTGCATCGGTGAGCCAGACAGAATGATCCGATGAGGGGTGCGAAACTATTTGAGGAAAGGAAGCACCTTTTTATTAAATTTACCTTTTAGCAATCGCCATTCCTACCCTAAAGATC
+
?ACCCFFFFFFFGGGAAGGGGGHHFDGHHHHGGGGHHHGGGHHHHGGGGGGGGGHHGHHHHHHFFGHHHGHHGHHHGHHHHHHHHEHHHHHGGGGGGHHHHHHHHHHGHHHHGGGGGHHHHHHHGGGGGGEHFHHHHHGBGHDGDGGHHHGHHGHHHFHHFHHHGGDGHHHGG.@F-:?FGEFGGFGFEGFFFGGGEFAFGFFFFFFFFFFFFFFFFFFFFFFFFFB:BFFFFFFFFFFFFFFFFFFFFFF
@M05620:45:000000000-G6HP7:1:1101:22142:8221 1:N:0:166
TACCTGTACTGGGGAAGCATTTGAATATCCCCCCATGGTGATGGGGACGGAGAACTGCTCCATAAACACAGGCAACGTGCCTAACTTTCCCGGGAAGATGAAGTCAAAGAGCGACCACAGCTCTCGGAGGTTATTTTGCATCGGTGAGCCAGACAGAATGATCCGATGAGGGGTGCGAAACTATTTGAGGAAAGGAAGCACCTTTTTATTAAATTTACCTTTTAGCAATCGCCATTCCTACCCTAAAGATC
+
DDDDDFFFFFFFGGGGGGGGGGHHHHHHHHHGGGGHHHGHHHHHHGGGGGGGGHHHHHHHHHHHHHHHHHHHGHHHGHHHHHHHHHHHHHHGGGGGGHHHHHHHHHHHHHHHGGGGGHHHHHHHHGGGGGGHHHHHHHHGHHGGGGGHHHHHHGHHHHHHHHHHHGGGHHGGGCEGGGDGGGGGGGGGGGFGGGGGGGGGGFFFFFFFFFFFFFFFHFFFFFFFFFFBFFFFFFFFFFFFFFFFFFFFFFF
@M05620:45:000000000-G6HP7:1:1101:5962:8232 1:N:0:166
ATCTCTATCTCCTAAAAACCTGTTTAGATTTGGAGATAGACCTTCAGGTTTTTCATCATTTTCTGCATGAATTATACATTGACCACGTTCCAGCGTGGTCAGTTTGCAGCATTCTGTTATTTTGTTTGACAGAGTGTCTTGTTGAGAACATATGTAGGACATGATTTTTTCCTGCAACAGGGAAAATAAAGTATAAGTTTTAAAGATTTATTCTTTAATAAAGGATCTCAAAGCCAGCTTTAGAAAAAGGA
+
AAABAFFFFBFFGF5FGBECGGFHHHGHHHHHHFHCHHHHHFGHGHHHHHHGGHGHGHHHHHGHHHHHHBGHHFHGFHHHFHHHHEEEHHHEHGG1EEFHHHHHHBFFG3FDGHHGGHGHHHFGFGHHGHHHFHHGHHGFFGHHHFEFHHEHEGGFHHHFFHGFHHHHHCGFFFGHHHACGEGFHBGDFBG1<FB1F>GHGHGEHGFFFFHHEGHHHBGGFBG<<D/GGHDGF<:GGA0CGGCGG0/GDG/
@M05620:45:000000000-G6HP7:1:1101:7540:8233 1:N:0:166
TACCTGTACTGGGGAAGAGTGTAGCAATCGCCATTCCTACCCTAAAGATCGGAAGAGCACACGTCTGAACTCCAGTCACGTCGACGCATCTCGTATGCCGTCTTCTGCTTGAAAAAAAAAAAAACTTCACAATGCAACCCCCCCCCCCCCGGCCCCCCGAGACGACAAGAATCATGTGCATCGCACCTGCCTGACTTTATCTGCTCGTACTTTCCCCACGCCTTTTTGGCCCGTCTTTCTCTCTGGCTTTT
+
CCBCCFFFFFFFGGGGGGGGGGHHHHHHHGGGGFHHHHHHHHHHHHHHHHHGGGGHHHFHGHGHHHGHHHHHHHHHHHHGHHGGGGGGFEHHHFGHHHHGGGHGHHHHHHHHHHHHGGGGD>>-.11>1>1111111><..------9-----;-;--::-9..----./::00;990000:..9--//..00/;0000:900;00.;.9.0000://;9...;F00--00.-:.:.0000000000/.9;
@M05620:45:000000000-G6HP7:1:1101:5981:8237 1:N:0:166
ATCTCTATCTCCTAAAAACCTGTTTAGATTTGGAGATAGACCTTCAGGTTTTTCATCATTTTCTGCATGAATTATACATTGACCACGTTCCAGCGTGGTCAGTTTGCAGCATTCTGTTATTTTGTTTGACAGAGTGTCTTGTTGAGAACATATGTAGGACATGATTTTTTCCTGCAACAGGGAAAATAAAGTATAAGTTTTAAAGATTTATTCTTTAATAAAGGATCTCAAAGCCAGCTTTAGAAAAAGGA
+
BBCBCFFFFFFFGGGGGGGGGGGHHHHHHHHHHHHHHHHHHHHHHHHHHHHGGHHHHHHHHHIHHHHHHGHHHHHHHHHHHGHHHHGHHHHHHHGFGGHHHHHHHHHHHHHHHHHHHHHHHHHHHHHHGHHHHHHHHHHHHHHHHHHHHHHHHHHHHHHHHHHHHHHHHGHHHHHHHHHHHGGHHHHHGGHHGHHHHHHHHHHHHHHHHHHHHHHHHGHHHGHHHHHHHGHGHGHHHGHHHHHHHGHHGGH
@M05620:45:000000000-G6HP7:1:1101:17465:8244 1:N:0:166
AGATTACTGCAACAGTTCCCCCTGGACCTGGAAAAGTTTCTTGCCTGGCTTACAGAAGCTGAAACAACTGCCAATGTCCTACAGGATGCTACCCGTAAGGAAAGGCTCCTAGAAGACTCCAAGGGAGTAAAAGAGCTGATGAAACAATGGCAAGTAAGTCAGGCATTTCCGCTTTAGCACTCTTGTGGATCCAATTGAACAATTCTCAGCATTTGTACTTGTAACTGACAAGCCAGGGACAAAACAAAGAT
+
AABBBFFFDF4FGGCGGGGGGGGGGHHHHHHHGHHHHHHHHHHHHHHHHHHHHHHHHHHHHHHHHHHHHHHHHHHHHHHHHHHHHHHHHHDHHHGGGGHHHHHHFHHHGHHHHHHHHHHHFHEFEGEGHFHHHGHHHHGHH?GHHHHHHHHHHGHHHHHHHHHHHHHHHHGGGGGHHHHHHHHHHGHGHHHHHHHHHHHHHHHHHHHHHHHHHHHHHHHHHHHHHHHHGHHHHGGGGGGGEF/CGGGGFFF
@M05620:45:000000000-G6HP7:1:1101:5993:8254 1:N:0:166
ATCTCTATCTCCTAAAAACCTGTTTAGATTTGGAGATAGACCTTCAGGTTTTTCATCATTTTCTGCATGAATTATACATTGACCACGTTCCAGCGTGGTCAGTTTGCAGCATTCTGTTATTTTGTTTGACAGAGTGTCTTGTTGAGAACATATGTAGGACATGATTTTTTCCTGCAACAGGGAAAATAAAGTATAAGTTTTAAAGATTTATTCTTTAATAAAGGATCTCAAAGCCAGCTTTAGAAAAAGGA
+
CCCCCFFFFFFFGGGGGGGGGGHHHHHHHHHHHGHHHHHHHHHHHHHGHHHGGHHHHHHHHHHHHHHHHHHHHHHHHHHHHHHHHHGHHHHHHHGGGGHHHHHHHHHHHHHHHHHHHHHHHHHHHHHHHHHHHHHHHHHHHHHHHHHHHHHHHHHHHHHHHHHHHHHHHGHHHHHHHHHHHGGGHHHHHHHHHHHHHHGHHHHHHHHHHHHHHHHHHHHHGHGHHHHHHHHHHHHHHGHHHHGFHHHHFGH
@M05620:45:000000000-G6HP7:1:1101:12888:8321 1:N:0:166
ATCTCTATCTCCTAAAAAGGAAGAAAGGGGAGGGAAGATCGGAAGAGCACACGTCTGAACTCCAGTCACGTCGACGCATCTCGTATGCCGTCTTCTGCTTGAAAAAAAAAAAAAAAAAAAAAAAAAAAAAAGAAAAAAATAAGAAAAAGAGAAAAAACGATAAAAGACAAAAATAGATTAGAGAGAAAACGCAAACAAAAGACAAAACAAGAGAGCAAATAAAACGAAGAAGTTAAAGATAATACGAATCT
+
CCDDDFFFFFFFGGGGGGGGGGHGGGHHGGGGGGGHGHHHHGGGGHHHFHFFFHHHGGGHHHHFHGHFGGGHGGGGEFE>FHHGGHHHHGEGHGHHHHHHHGCFFHGGCDC@<->----:-----------...//.--.00000//...:/00/.-.-<9..000.////:..<0000000<0..00//-----....././///....//./..0/000:000<....//0:00000000<00..9..0
@M05620:45:000000000-G6HP7:1:1101:8746:8337 1:N:0:166
AGATTACTGCAACAGTTCCCCCTGGACCTGGAAAAGTTTCTTGCCTGGCTTACAGAAGCTGAAACAACTGCCAATGTCCTACAGGATGCTACCCGTAAGGAAAGGCTCCTAGAAGACTCCAAGGGAGTAAAAGAGCTGATGAAACAATGGCAAGTAAGTCAGGCATTTCCGCTTTAGCACTCTTGTGGATCCAATTGAACAATTCTCAGCATTTGTACTTGTAACTGACAAGCCAGGGACAAAACAAAGAT
+
A11AAFDFFF@DGGGGGGGFFEGFFFHFGCFFHGHHFHHHFHHHHHHGFHHFHHDGHHBGGHDFHHCGHHEFHFFCGADGHHHHBCGFGG@GGHGGGGFFEFC0GGGFGHFGHFGBEGEB>>FF?/EEGHGHHEHFFH1FH2DGGHHFFFHBGGF2FG@G>GB0<GHHFHGCG/FGFHBGHHHGGHHGHHFG10=DD000=GFHHH000/0;CH:CG0CFGHGHFFBCHHGHHGG?9..:9.;CAEG?FF9
@M05620:45:000000000-G6HP7:1:1101:14004:8338 1:N:0:166
ATCTCTATCTCCTAAAAAGGAAGAAAGGGGAGGGAAGATCGGAAGAGCACACGTCTGAACTCCAGTCACGTCGACGCATCTCGTATGCCGTCTTCTGCTTGAAAAAAAAAAAAACCACAGCTCTCTGAGGTTATTTTGCTTCTGTGAGCCAGACAGAATGATCCGTTTTTGCTTGCTCCACTACTTTATGAACTGAAGCACCTCTTTATCAACTTTACTTTCTAGCAATCGCCACTCCTACCCTAACGATC
+
ABBAAFFFFFFFGGGGGGAE44FGGGHHEGCEEEEGFHHHGGDDGHHHFEFFECGHGF5FGDGFF@GDG?FFEEECEEGCFGFFEHF4G@?EHGHGHGHHGFB3FGGG?D///<....>0.>1FG0000.<<<DHHGB00=00000;0;C/..:////000;9C..;/..-00;9C000/9C9/00000900000//9//.;9.//9/;///;BFF/B/:///;/////;.;...;9BF//..;...9.;E
@M05620:45:000000000-G6HP7:1:1101:8229:8369 1:N:0:166
TACCTGTACTGGGGAAGCATTTGAATATCCCCCCATGGTGATGGGGACGGAGAACTGCTCCATAAACACAGGCAACGTGCCTAACTTTCCCGGGAAGATGAAGTCAAAGAGCGACCACAGCTCTCGGAGGTTATTTTGCATCGGTGAGCCAGACAGAATGATCCGATGAGGGGTGCGAAACTATTTGAGGAAAGGAAGCACCTTTTTATTAAATTTACCTTTTAGCAATCGCCATTCCTACCCTAAAGATC
+
CCCCCFFFFFFFGGGGGGGGGGHHHHHHHHHGGGGHHHHHHHHHHGGGGGGGGHHHHHHHHHHHHHHHHHHHGHHHGHHHHHHHHHHHHHHGGGGGGHHHHHHHHHHHGHHHGGGGCHHHHHHHHGGGGGEHHHHHHHHHHHGGGGGHHHHHHGHHHHHHHHHHHGGGHHHGGEEGGFGGGGGGGGGGGFBFGGGGGGGGGFFFFFFFFFFFFFFFFFFFFFFFFFFFFF.EFFFFFFFFFFFFFFFFFFF
@M05620:45:000000000-G6HP7:1:1101:8248:8375 1:N:0:166
TACCTGTACTGGGGAAGCATTTGAATATCCCCCCATGGTGATGGGGACGGAGAACTGCTCCATAAACACAGGCAACGTGCCTAACTTTCCCGGGAAGATGAAGTCAAAGAGCGACCACAGCTCTCGGAGGTTATTTTGCATCGGTGAGCCAGACAGAATGATCCGATGAGGGGTGCGAAACTATTTGAGGAAAGGAAGCACCTTTTTATTAAATTTACCTTTTAGCAATCGCCATTCCTACCCTAAAGATC
+
AAABBFFFFFFBG?FGGGGGGGHHHFHFHHGGGGGHHHGHHHHGGGGGGGGGGHHGHFGHHHHHHHHHHHHHGHHHGHGGHHHHHHHHHGHGGGGGGHHHGHHHHHHHHHHHGGGGGHHHHHHHHGGGGGGHHHHGHHHHHHGGGGGGHHHHHGHGHHHHHHHHHGGGHFHFGGFGGGGGGGGGGGGFEBBBFGGGFFGFGFFFFFFFFFFFFFFFFF;FFFFFBFFFFF?EDFFFFFFFFFFFF9FFFFF
@M05620:45:000000000-G6HP7:1:1101:17011:8407 1:N:0:166
ATCTCTATCTCCTAAAAACCTGTTTAGATTTGGAGATAGACCTTCAGGTTTTTCATCATTTTCTGCATGAATTATACATTGACCACGTTCCAGCGTGGTCAGTTTGCAGCATTCTGTTATTTTGTTTGACAGAGTGTCTTGTTGAGAACATATGTAGGACATGATTTTTTCCTGCAACAGGGAAAATAAAGTATAAGTTTTAAAGATTTATTCTTTAATAAAGGATCTCAAAGCCAGCTTTAGAAAAAGGA
+
DDCDDFFFFFFFGGGGGGGGGGGHHHHHHHHHHHHHHHHHHHHHHHHHHHHGGHHHHHHHHIHHHHHHHHHHHHHHHHHHHHHHHHGHHHHHHHGGGGHHGHHHHHHHHHHHHHHHHHHHHHHHHHHHHHGHHHHHHHHHHHHHHHHHHHHHHHHHHHHHHHHHHHHHHGHHHHHHHHGHHGGGHHHHHHHHHHHHHHHHHHGGHHHHHHHHHHHHHHHHHFHHHHHHHHHHHHHHHGHHHHHGFHFHGGH
@M05620:45:000000000-G6HP7:1:1101:23240:8409 1:N:0:166
CATCCTGACCCTGAAGTACCCGGCTTGATTTCTGACATTAGATCGGAAGAGCACACGTCTGAACTCCAGTCACGTCGACGCATCTCGTATGCCGTCTTCTGCTTGAAAAAAAAAAAACAAAGATAGCTCACTCCAATTAGTATCTGCGCCTCTTTCTTCCACACTTCTGTCCTTCCCCCATGCACCCTCCAGCACCGTGAAGCCTATCGCGTCTGTAGCCCCGCCTGCCCCCACCCTCTTTCTGCCCCTTC
+
CCCCCFFFFFFFGGGGGGGGGGGGGGGHHHHHHHGHGHHGHHHHHGGGGHHHHHHHGHHHGHHHHHHHHHHHHGHHGGGGGGFGHHHGGHHHHGGGHGHHHGHHHHHHFHGGGDG<>//?00011>11<111101111100000000--.../000000:00/./0000<00000///.-///00;.9..//:/..-.;..//.////..---..;/////.---9...:.--::..:9//:////....;
@M05620:45:000000000-G6HP7:1:1101:8966:8481 1:N:0:166
AGATTACTGCAACAGTTCCCCCTGGACCTGGAAAAGTTTCTTGCCTGGCTTACAGAAGCTGAAACAACTGCCAATGTCCTACAGGATGCTACCCGTAAGGAAAGGCTCCTAGAAGACTCCAAGGGAGTAAAAGAGCTGATGAAACAATGGCAAGTAAGTCAGGCATTTCCGCTTTAGCACTCTTGTGGATCCAATTGAACAATTCTCAGCATTTGTACTTGTAACTGACAAGCCAGGGACAAAACAAAGAT
+
A?AABFFFFFFFGGGGGGGGGGGGHHHHHHHHHHHHGHHHHHHHHHHHFHGHHHHHHHHHHHHHHHHHHHHHHHHHHHHHHHHHHHHHHHGHHHGGGGHHHHFHHHHHGHHHHHHGHHHGGHHGGGGGHHHHHGHHHHHHGDGHHHHHHHHGHGHHHGHHHHHHHHHHHHGGGGGHFHHHHHHHHGHGGHHGHGHHGEGHHHHHHHGHHHHHHHHGHGHHHHHFHHHHHHGHHGFGGGGGGACFGGGGFFB
@M05620:45:000000000-G6HP7:1:1101:6903:8492 1:N:0:166
CATCCTGACCCTGAAGTACCCGGCTTGATTTCTGACATTAGATCGGAAGAGCACACGTCTGAACTCCAGTCACGTCGACGCATCTCGTATGCCGTCTTCTGCTTGAAAAAAAAAAAAAAAACCGCTGTGTAGCTTTCTTTTTTTCCTCCCCAATCAACCTACCCTCATCCTTTTTTACCTCCTTCCTTGTTCTTCCTTCCTTCTTTTTTCGCCTCCTTTCTTCTTCTCCCCTCCTCTCTCCTCTCCTGCCT
+
CCCCCFFFFFFFGGGGGGGGGGGGGGGHHHHHHHGHHHHHHHHHHGGGGHHHHHHHGHHHGGHHHHHHHHHHHGGHGGGGGGGEHHFGGHHHHGFGHGHHHGHHHHHHEHEGGGC/<<---.<----</0000;C00:0<0<--:00;9.:/.//90/.;0/::9..000;0BFF-.00;B.90B/000;0BF0;0BFBFF00;:BFF:/-:..9.9B0;BFBFF0900B.99.BF09B0B0/:;9000;0
@M05620:45:000000000-G6HP7:1:1101:8952:8493 1:N:0:166
AGATTACTGCAACAGTTCCCCCTGGACCTGGAAAAGTTTCTTGCCTGGCTTACAGAAGCTGAAACAACTGCCAATGTCCTACAGGATGCTCCCCGTAAGGAAAGGCTCCTAGAAGACTCCAAGGGAGTAAAAGAGCTGATGAAACAATGGCAAGTAAGTCAGGCATTTCCGCTTTAGCACTCTTGTGGATCCAATTGAACAATTCTCAGCATTTGTACTTGTAACTGACAAGCCAGGGACAAAACAAAGAT
+
AAAA>FFF3D1FGG1GEGGDFEEFCGFFAGHF1GFEGHHHHFHEGGHECCEAFGHFFEAEEEAGHHEGEGHGFHGHGHHFHHFHHEFEFF1BFEEGEEGGBFB0GEGHFHHHHHFHHHHHHHHFEHFFHHHHHGHHHHHHHGHHHHHHHHHHHGHHHHHHHHHHHHHHHHGGGGGHHHHHHHHHHHHGHHHHH0GHHGHHHHHHHHHHHHHHHHHHHHHHHHHHHHHHGHHHGGGGGGGGEFGFGGGGGGG
@M05620:45:000000000-G6HP7:1:1101:8971:8498 1:N:0:166
AGATTACTGCAACAGTTCCCCCTGGACCTGGAAAAGTTTCTTGCCTGGCTTACAGAAGCTGAAACAACTGCCAATGTCCTACAGGATGCTACCCGTAAGGAAAGGCTCCTAGAAGACTCCAAGGGAGTAAAAGAGCTGATGAAACAATGGCAAGTAAGTCAGGCATTTCCGCTTTAGCACTCTTGTGGATCCAATTGAACAATTCTCAGCATTTGTACTTGTAACTGACAAGCCAGGGACAAAACAAAGAT
+
AA1A>@1DDDBDCGABFFGGGGGGCBECE000B1BFAFFAEAADGEGEGFHFHH1FGHB1E1FHHGAHFGEHHHG1GEHHGCFFE0FGCFFGHHGEE?GF1C0>0EGHGHHGHHBGGHHHHHHGCGGEFHHFHFHHHHGHHGHHHHHFFGHFHGGHFHGFFGHHHHHHHHGGGGGHHHGHHHHHHGHGGHHHHHHHHHHHHGHHHHHHHGGHHHHHFHHHGHHGHGHHHFFGFGGGFGGGFACFGFFGFGB
@M05620:45:000000000-G6HP7:1:1101:17895:8542 1:N:0:166
CATCCTGACCCTGAAGTACCCCGGCTTGATTTCTGACATTAGATCGGAAGAGCACACGTCTGAACTCCAGTCACGTCGACGCATCTCGTATGCCGTCTTCTGCTTGAAAAAAAAAAAAAGAGTAAGAAAGAAAAAAGAGGTGAGCAAGTTAGAGCTTAGAAGGAAAGGAAGAATGAGAATGAAGAAGAAGGTAGAAGGGAGGAAAAAGATATTGATTAGTAAAGAGAATACGAGGAGGTAGGTGTGAGGTA
+
CCCCCFFFFFFFGGGGGGGGGGGGGGGFHHHHHHHGHHHHHHHHHHGGGGHHHHHGHGHHHGHHHHHHHHHHHHGGHGFGGGGGGHHHFGHHHHGEGHGHHHHHHHHHFHHFDFGD>/-..0<111110<0./<.-.././.0./0//00000:00/0:000..//..//../00:000000000/////./0;///....-.///9../////////:////////;///...--...//.//:;//.9/
@M05620:45:000000000-G6HP7:1:1101:4422:8556 1:N:0:166
AGATTACTGCAACAGTTCCCCCTGGACCTGGAAAAGTTTCTTGCCTGGCTTACAGAAGCTGAAACAACTGCCAATGTCCTACAGGATGCTACCCGTAAGGAAAGGCTCCTAGAAGACTCCAAGGGAGTAAAAGAGCTGATGAAACAATGGCAAGTAAGTCAGGCATTTCCGCTTTAGCACTCTTGTGGATCCAATTGAACAATTCTCAGCATTTGTACTTGTAACTGACAAGCCAGGGACAAAACAAAGAT
+
CCCCCFFFFFFFGGGGGGGGGGGGHHHHHHHHHHHHHHHHHHHHHHHHHHHHHHHHHHHHHHHHHHHHHHHHHHHHHHHHHHGHHHHHHHHHHHGGGGHHHHHHHHHHGHHHHHHGHHHHHHHGGHGGHHHHHGHHHHGHHHHHHHHHHHHHHGHHHHHHHHHHHHHHHHGGGGGHHHHHHHHHHHHGHHHHGHHHHHHHHHHHHHHHHHHHHHHHHGHHHHHFHHHHHHHHGGGGGGGGGGGGGGGGGGF
@M05620:45:000000000-G6HP7:1:1101:4441:8561 1:N:0:166
AGATTACTGCAACAGTTCCCCCTGGACCTGGAAAAGTTTCTTGCCTGGCTTACAGAAGCTGAAACAACTGCCAATGTCCTACAGGATGCTACCCGTAAGGAAAGGCTCCTAGAAGACTCCAAGGGAGTAAAAGAGCTGATGAAACAATGGCAAGTAAGTCAGGCATTTCCGCTTTAGCACTCTTGTGGATCCAATTGAACAATTCTCAGCATTTGTACTTGTAACTGACAAGCCAGGGACAAAACAAAGAT
+
AABBBFFFFFFDGFGGGGGGGGGGHHHHHHGFHGCHHHHHHHHHHHH2FGHHHFFFHEGHH3GHHGHHHHHHHHHHHHHHHHHHHHHFHHHHHHGGGGHHHHFFGHHHGHHFHHFFHHHHHHHEGHGGHHHGHEHHHHHHHHHHHHHHHGHHHGHGHHHHHFHHAGHHHHGEGGGEGHHHHHHHHHHGHHHHHHHHHHHHGHGHHHHH0CGHHHFGF;GHCCHHHHHGFHGCGFGAE.EGGGGGGGGGFFG
@M05620:45:000000000-G6HP7:1:1101:16919:8575 1:N:0:166
TACCTGTACTGGGGAAGCATTCCTACCCTAAAGATCGGAAGAGCACACGTCTGAACTCCAGTCACGTCGACGCATCTCGTATGCCGTCTTCTGCTTGAAAAAAAAAAAAACAACCCCCAATCTTCTTTCCGCAGCACCCCTTACCCTCCCAAAGACCCACTCTCGGCTTACTCAGGTTCTGCTCTGCCAACGACCGTTCTCCTCCCTTTCTTTCCCCATTCCTTCTATTCCCATCTTTCACGCTTACCTTC
+
BABCCFFFFFFFGGGGGGGGGGHHHHHHHHGGHHHHHGGGGHHHHHGHGHHHGHHHHHHHHHHHHGHHGGGGGGEEGHHGGHHHHGFGHGHGHHHHHEHFFHGGGGD<<////////<-.0<<111=111..-<<.<<ECC.00//0:..//.////..;.900...:-000;;0/;000000;000000...---9.;9000BB./009000;:099/0;:000:09000000/;00;00.....:/0;0
@M05620:45:000000000-G6HP7:1:1101:20984:8588 1:N:0:166
TACCTGTACTGGGGAAGCATTTGAATATCCCCCCATGGTGATGGGGACGGAGAACTGCTCCATAAACACAGGCAACGTGCCTAACTTTCCCGGGAAGATGAAGTCAAAGAGCGACCACAGCTCTCGGAGGTTATTTTGCATCGGTGAGCCAGACAGAATGATCCGATGAGGGGTGCGAAACTATTTGAGGAAAGGAAGCACCTTTTTATTAAATTTACCTTTTAGCAATCGCCATTCCTACCCTAAAGATC
+
CCCCCFFFFFFFGGGGGGGGGGHHHHHHHHHGGGGHHHHHHHHHHGGGGGGGGHHHHHHHHHHHHHHHHHHHGHHHGHHHHHHHHHHHHHHGGGGGGHHHHHHHHHHHHHHHGGGGGHHHHHHHHGGGGGEHHHHHHHHHHHGGGGGHHHHHHGHHHHHHHHHHHGGGHHHGGEGGGGGGGGGGGGGGGGGGGGFGGGGFGFFFFFFFFFFFFFFFFFFFFFFFFFFFFFFFFFFFFFFFFFFFFFFFFFF
@M05620:45:000000000-G6HP7:1:1101:11846:8620 1:N:0:166
TACCTGTACTGGGGAAGCATTTGAATATCCCCCCATGGTGATGGGGACGGAGAACTGCTCCATAAACACAGGCAACGTGCCTAACTTTCCCGGGAAGAGGAAGTCAAAGAGCGACCACAGCTCTCGGAGGTTATTTTGCATCGGTGAGCCAGACAGAATGATCCGATGAGGGGTGCGAAACTATTGGAGGAAAGGAAGCACCTTTTTATTAAATTTACCTTTTAGCAATCGCCATTCCTTCCCTAAAGTTC
+
BBBBBFFFFFFFGGGEGGGGGGHHGHHHHHHGGGGHHCGHGHHHGGGGGGG?EHHHHHHHHHHHGGHGGGHHGGHHGHHHHHHHHHHHHGFGG/E//00/B20?4BG?3B?2//><///0/2@22??/A/EB1FGH1111=1>C...<F0C<../<CC0000DDC:..<;GG-.;.-AD?-90;F000;ADE/A9F/..99.;FFFBEFBFF/FFFFFBBBF////;/9/.;.:A/F/:/;F./:F////;
@M05620:45:000000000-G6HP7:1:1101:26755:8625 1:N:0:166
ATCTCTATCTCCTAAAAACCTGTTTAGATTTGGAGATAGACCTTCAGGTTTTTCATCATTTTCTGCATGAATTATACATTGACCACGTTCCAGCGTGGTCAGTTTGCAGCATTCTGTTATTTTGTTTGACAGAGTGTCTTGTTGAGAACATATGTAGGACATGATTTTTTCCTGCAACAGGGAAAATAAAGTATAAGTTTTAAAGATTTATTCTTTAATAAAGGATCTCAAAGCCAGCTTTAGAAAAAGGA
+
CCCCCFFFFFFFGGGGGGGGGGGHHHHHHHHHHFHHHHHHHHHHHHHHHHHGGHHHHIHIHHHHHHHHHGHHHHHHHHHHHHHHHHGGHHHHHHGGGGHHHHHHHHHHHHGHHHHHHHGHHHHHHHHHHHFHHHHHGHHHHHHHHHGGHHHHHHHGHHGHHHHHHHHHHGHHHHGHHHCHHGGHHHHHHGGGHHHHGFGHHHHHHHHHHHHHHHHHGGHHHBFHGHGHDGHHHHFHHGHHHHHHGHGFGGC
@M05620:45:000000000-G6HP7:1:1101:4551:8634 1:N:0:166
ATCTCTATCTCCTAAAAACCTGTTTAGATTTGGAGATAGACCTTCAGGTTTTTCATCATTTTCTGCATGAATTATACATTGACCACGTTCCAGCGTGGTCAGTTTGCAGCATTCTGTTATTTTGTTTGACAGAGTGTCTTGTTGAGAACATATGTAGGACATGATTTTTTCCTGCAACAGGGAAAATAAAGTATAAGTTTTAAAGATTTATTCTTTAATAAAGGATCTCAAAGCCAGCTTTAGAAAAAGGA
+
BBBBBFFFFFFFGGGGGGGGGGHHHHHHHHHHHFHHHHHHHHHHHHHHHHHGGHHHHHHHHHHHHHHHHHHHHHHHHHHHHFHHHHGHHHHHHHGGGGHHHHHHGHHGHHHHHHHHHHHHHHHHHHHHGHGHHHHHHHHHHGHHHHHHHHHHHHHHHHGHGHHFHHHHHGHHHHGHHHHHHGGHHHHHHFGGGHHHHHHHHHFHHHHHHHHHHHHHHGHGFHHHHHHHHHFHHFHFGGHHHHHGHHHGGGG
@M05620:45:000000000-G6HP7:1:1101:5017:8635 1:N:0:166
CATCCTGACCCTGAAGTACCCGGCTTGATTTCTGACATTAGATCGGAAGAGCACACGTCTGAACTCCAGTCACGTCGACGCATCTCGTATGCCGTCTTCTGCTTGAAAAAAAAAAAAAAAAAAAAAACAAACACGAGTTAGATTGATAAAAATAACGGTCTAGTATAATAAAATAATACTGACAAAAATAATTTAGATACGAGAGAGGAGTGATGTGTCGAGAGCAAGTAGAACAGGTACGGGATTCACGT
+
CDDDCFFFFFFFGGGGGGGGGGGGGGGHHHHHHHGHGHHHHGHHHGGGGHHHHHHHGHHHGHHHHHHHHHHHHGGHFGGGGGEEHHHGGHHHHGFGHGHHHGHHHHHHFGGGGBC/</-><-<;---.9.;....--..00;0B0000000:.00:.-.9.0000;0000000000000000000/...00:000::000....-...../:000;000..-.-.0//000000//.000..-../000..
@M05620:45:000000000-G6HP7:1:1101:26772:8636 1:N:0:166
ATCTCTATCTCCTACAAACCTGTTTAGATTTGGAGATAGACCTTCAGGTTTTTCATCATTTTCTGCATGAATTATACATTGACCACGTTCCAGCGTGGTCAGTTTGCAGCATTCTGTTATTTTGTTTGACAGAGTGTCTTGTTGAGAACATATGTAGGACATGATTTTTTCCTGCAACAGGGAAAATAAAGTATAAGTTTTAAAGATTTATTCTTTAATAAAGGATCTCAAAGCCAGCTTTAGAAAAAGGA
+
AAAAAFFBFFFFFG1ABGGGG1GGGFDFGFEF1EHBA1FHEHGHHHH1FGGFFGBGGEGHGHHG2GGDHBDFFGG2FDGHHDEGCGEHHFHFBEEE/EGDGHGGFFHHHHFFHHHFHHFHHGHHGHHHFFFG0BGEGEHHHHHFGFFEGHHEFHFGBFHFFGGHBFGHHCFHH11FGHHFHEFHAG?<1?FGGHFHFHHHHFHGFBGHHHHGHHGHDDGDB<00GGHHHHHHGH:GAEHHHB00;GBGCFF
@M05620:45:000000000-G6HP7:1:1101:10481:8643 1:N:0:166
TACCTGTACTGGGGAAGCATTTGAATATCCCCCCATGGTGATGGGGACGGAGAACTGCTCCATAAACACAGGCAACGTGCCTAACTTTCCCGGGAAGATGAAGTCAAAGAGCGACCACAGCTCTCGGAGGTTATTTTGCATCGGTGAGCCAGACAGAATGATCCGATGAGGGGTGCGAAACTATTTGAGGAAAGGAAGCACCTTTTTATTAAATTTACCTTTTAGCAATCGCCATTCCTACCCTAAAGATC
+
BBBBBFFFFFFFGGGGGGGGGGHHHFFHHHHGEGGHHHFHGHGHHGEEGGGGGHHHHHGFHHHHHGGHHHHHGGHGGHHHHHHHGHGHHHHGGGGGGHHHGGHGHHHHHHHCGCGGGHGHHHHHGGGFGGCGHHFHGGHHHHGGGGGHHGHHGGHHHHHHFGHHHGGDHHHGG;@EGBACFGGGGGGGGGBBFGGGFGGEFFFFFFFFFFFFFFFFFFFFFFFFFFFBFB.AADFFFFFFF:AFFFEFFFB
@M05620:45:000000000-G6HP7:1:1101:10461:8643 1:N:0:166
TACCTGTACTGGGGAAGCATTTGAATATCCCCCCATGGTGATGGGGACGGAGAACTGCTCCATAAACACAGGCAACGTGCCTAACTTTCCCGGGAAGATGAAGTCAAAGAGCGACCACAGCTCTCGGAGGTTATTTTGCATCGGTGAGCCAGACAGAATGATCCGATGAGGGGTGCGAAACTATTTGAGGAAAGGAAGCACCTTTTTATTAAATTTACCTTTTAGCAATCGCCATTCCTACCCTAAAGATC
+
CDDDDFFFFFFFGGGGGGGGGGHHHHHHHHHGGGGHHHGHHHHHHGGGGGGGGHHHHHHHHHHHHHHHHHHHGHHHGHHHHHHHHHHHHHHGGGGGGHHHHHHHHHHHHHHHGGGGGHHHHHHHHGGGGGGHHHHHHHHHHHGGGGGHHHHHHGHHHHHHHHHHHGGGHHHGGEFGGGGGGHGHHHHGGGFGGGGGGGGGGFFFFFFFFFFFFFFHHFFFFFFFFFFFFFFFFFFFFFFFFFFFFFFFFFF
@M05620:45:000000000-G6HP7:1:1101:8875:8645 1:N:0:166
CATCCTGACCCTGAAGTACCCCGGCTTGATTTCTGACATTAGATCGGAAGAGCACACGTCTGAACTCCAGTCACGTCGACGCATCTCGTATGCCGTCTTCTGCTTGAAAAAAAAAAAACAAAAAAAATCTAAGGAGAATTCATTTCCCACAGCGTCACGATCATAAGACCTATAACACCTCACGAGATGTTCCCTCCCTTCACCGCACCTCTCCAGCCGTCGCTCTCCTCTTGCGAGTTGCGCGCTCTCCC
+
DDDDDFFFFFFFGGGGGFGGGGGGGGGGHHHHHHHHHHHHHHGHHHGGGGHHHHHGHGGHHGHHHHHHHHHHGGGGHGGGGGGGEHHHGGHHHHGEEHGHHHHHHHHHDHHCFDGC><<//0>.---.00000/0<..00000000000<...-.........00<000/00000000./.0...-..0000000/../0/00:.9---/.0//00/.-.---...0/0/00<0---9900-----..://
@M05620:45:000000000-G6HP7:1:1101:22529:8646 1:N:0:166
TACCTGTACTGGGGAAGAGTGTAGCAATCGCCATTCCTACCCTAAAGATCGGAAGAGCACACGTCTGAACTCCAGTCACGTCGACGCATCTCGTATGCCGTCTTCTGCTTGAAAAAAAAAAAAAAAAAAAAAAGAAAATAAAATAGGACATAGTGAAGAATAAATTAAAAATAAACAAAGAGGAAGATACATCACGAGTAGAAAAAATAAGCCATGAAAACACAATGTGAAAGTAAAAAATAGAACAATAA
+
CCCCDFFFFFFFGGGGGGGGGGHHHHHHHGGGGGHHHHFHHHHHHHHGHHHGGGGHHHFHGHGHHHGGFHHHHGHGHGHGHHGGGGGGFEHHHFEHHHHGEGHGHHHHHHHFGFHHGGGFG<>--><-<-:<-.<./:000000<0000/0000000<0:0000000000<.0000<..///../..<0<00000..-..0000/.-<00000/000000<....000000000<0000-.00000/<000
@M05620:45:000000000-G6HP7:1:1101:8891:8655 1:N:0:166
CATCCTGACCCTGAAGTACCCCGGCTTGATTTCTGACATTAGATCGGAAGAGCACACGTCTGAACTCCAGTCACGTCGACGCATCTCGTATGCCGTCTTCTGCTTGAAAAAAAAAACACAGCAACTACCCTACTCCCCCCTCAACCCCCCATCCCCCCCATACACCCTCGCTCTATTTCTCCTCTGCCTCCGCCCCTGCCCCTCCCGACCAGTCCCCCATCCTATCACGTCCTTGCCTATTTTTACCCTCC
+
BBBBBFFFFFFFGGF4FFFGGGE?EEEGHFGHHHHHHHHFFGBFHEDEGGGCFGHGGGGEHGHFHHHGFHFGHFEBB>FECG?EEFGGGEC?4GE>EHFHGFH43CBFGFHFCBC@<?0<?/00?<110010011<.<.--.<0/...---//..9.---//;00/...--.;.//9//////.//////.:..9-....;.;D?A..;99./9//..;9;./;////...../9//://;///.//9/..
@M05620:45:000000000-G6HP7:1:1101:5020:8657 1:N:0:166
CATCCTGACCCTGAAGTACCCGGCTTGATTTCTGACATTAGATCGGAAGAGCACACGTCTGAACTCCAGTCACGTCGACGCATCTCGTATGCCGTCTTCTGCTTGAAAAAAAAAACACAGCTCTCGGAGGTTATTTTGCATCGGTGAGCCAGACAGAATGATCCGATGAGGGGTGCGAAACTATTTGAGGAAAGGAAGCACCTTTTTATTAAATTTACCTTTTAGCAATCGCCATTCCTACCCTCAAGATC
+
>A1A>@1FF>FFGFGFDEGFA1AEAF0CFGEGF22DDFGFD1FGHGG/EFGFFHBFFAAA/FDGFFGHABFFG?>GGEC>E//>1@0FAC>@EE/>FE>BFFFHCGHHFH<B/B//?FG?EGFFHF/AC-<GGGHGG<GGGF<<CAEHFH/C.C/C//;CFGG0CCEEHGB.-.:C@;AAAGEGGGCFEF/B/AF-/9EFFFF/;;FE/BBBBBBF/BFBBBFFFFF/BF?EABFFFFFFFFFB--//BF/
@M05620:45:000000000-G6HP7:1:1101:10464:8664 1:N:0:166
TACCTGTACTGGGGAAGCATTTGAATATCCCCCCATGGTGATGGGGACGGAGAACTGCTCCATAAACACAGGCAACGTGCCTAACTTTCCCGGGAAGATGAAGTCAAAGAGCGACCACAGCTCTCGGAGGTTATTTTGCATCGGTGAGCCAGACAGAATGATCCGATGAGGGGTGCGAAACTATTTGAGGAAAGGAAGCACCTTTTTATTAAATTTACCTTTTAGCAATCGCCATTCCTACCCTAAAGATC
+
BBBBBFFFFFFFGGGGGGGGGGFHHFHHHHHGGGGHHGFFHFHCHGGEGGGGGHHHFHHHHHHHHHHHHHHFGHHHGHHHHHHGHHHHGHHGGGGGGHHHHFFHHEHHHFHGGGGGGHHHHHHHHGGGCGDHFHHHHGHHHHG?EGEHHHHHHGHHHGGHFHHHH?DGHHFGFEDDBDBCGGGGGGGFEB;CFGFGF?EGGFFFFFFFFFFFFFFF/FBFFFFFBFFBFFEFF.;FFFF/9FFFFF9BBFF
@M05620:45:000000000-G6HP7:1:1101:24471:8674 1:N:0:166
CATCCTGACCCTGAAGTACCCCGGCTTGATTTCTGACATTAGATCGGAAGAGCACACGTCTGAACTCCAGTCACGTCGACGCATCTCGTATGCCGTCTTCTGCTTGAAAAAAAAAAAAAAAAAAAAACTAACTAAAAAAACACCTATCCGCTCACCACTTCAATCACAACTAGAACATCAAATGCCAGACCATCCACAGCAGCCCCCACTAATCGGTGAGGCCATCTATCACTTACATCAAGTTCTGCCAT
+
DDDDDFFFFFFFGGGGGFGGGGGGGGGGHHHHHHHHHGHHHHGHHHGGGGHHHGHHHGGHHGHHHHHHHHHHFHGGHGGGGGGF@GGGFEHHHHGFGHGHHHHHHHHGHHHGGGGFA/-<<<---<<A000<0000<0-9.=../<00/...-.:.0.000000:<000.000000/0000000::00<../00.000..<./.<.--<./<0<........../00000000000<000<0000:00000
@M05620:45:000000000-G6HP7:1:1101:25292:8694 1:N:0:166
TACCTGTACTGGGGAAGCATTTGAATATCCCCCCATGGTGATGGGGACGGAGAACTGCTCCATAAACACAGGCAACGTGCCTAACTTTCCCGGGAAGATGAAGTCAAAGAGCGACCACAGCTCTCGGAGGTTATTTTGCATCGGTGAGCCAGACAGAATGATCCGATGAGGGGTGCGAAACTATTTGAGGAAAGGAAGCACCTTTTTATTAAATTTACCTTTTAGCAATCGCCATTCCTACCCTAAAGATC
+
CCDDCFFFFFFFGGGGGGGGGGHHHHHHHHHGGGGHHHGHHHHHHGGGGGGGGHHHHHHHHHHHHHHHHHHHGGHHGHHHHHHHHHHHHHHGGGGGGHHHHHHHHHHHHHHHGGGGGHHHHHHHHGGGGGGHHHHHHHHHHHGGGGGHHHHHHGHHHHHHHHHHHGGGHHHGGEGGGGGGGGGGHHHGGGBFGGGGGGGGGFFFFFFFFFHFFFFFFFFFFFFFFFFFFFFFFFFFFFFHFFFFFFFFFFF
@M05620:45:000000000-G6HP7:1:1101:7499:8704 1:N:0:166
ATCTCTATCTCCTAAAAACCTGTTTAGATTTGGAGATAGACCTTCAGGTTTTTCATCATTTTCTGCATGAATTATACATTGACCACGTTCCAGCGTGGTCAGTTTGCAGCATTCTGTTATTTTGTTTGACAGAGTGTCTTGTTGAGAACATATGTAGGACATGATTTTTTCCTGCAACAGGGAAAATAAAGTATAAGTTTTAAAGATTTATTCTTTAATAAAGGATCTCAAAGCCAGCTTTAGAAAAAGGA
+
DDDCDFFFFFFFGGGGGGGGGGHHHHHHHHHHHHHHHHHHHHHHHHHHHHHGGHHHHHHIHHHIIHHHHHHHHHHHHHHHHHHHHHGHHHHHHHGGGGHHHHHHHHHHHHHHHHHHHHHHHHHHHHHHHHHHHHHHHHHHHHHHHHHHHHHHHHHHHHHHHHHHHHHHHGHHHHHHHHHHHGGHHHHHHHHHHHHHHHHHHHHHHHHHHHHHHHHHHGHHHGHHHHHHHHHGHHHHHGHHHHHHGHHHGGG
@M05620:45:000000000-G6HP7:1:1101:25362:8706 1:N:0:166
AGATTACTGCAACAGTTCCCCCTGGACCTGGAAAAGTTTCTTGCCTGGCTTACAGAAGCTGAAACAACTGCCAATGTCCTACAGGATGCTACCCGTAAGGAAAGGCTCCTAGAAGACTCCAAGGGAGTAAAAGAGCTGATGAAACAATGGCAAGTAAGTCAGGCATTTCCGCTTTAGCACTCTTGTGGATCCAATTGAACAATTCTCAGCATTTGTACTTGTAACTGACAAGCCAGGGACAAAACAAAGAT
+
CBBCCFFFFFFFGGGGGGGGGGGGHHHHHHHHHHHHGHHHHHHHHHHHHHHHHHHHHHHHHHHHHHHHHHHHHHHHHHHHHHHHHHHHHHHHHHGGGGFHHHHHHHHHGHHHHHHGHHHHHGHGGHGGHHHHHGHHHHGHHHHHHHHHHHHHHGHHHHHHHHHHHHHHHHGGGGGHGHHHHHHHHGHGHHHHHHHHHHFGHHHHHHHHHHHHHHHGHHHHHHHHHHHHHHHHHGGGGGGGGGGGGGGGGGF
@M05620:45:000000000-G6HP7:1:1101:7526:8708 1:N:0:166
ATCTCTATCTCCTAAAAACCTGTTTAGATTTGGAGATAGACCTTCAGGTTTTTCGTCATTTTCTGCATGAATTATACATTGACCACGTTCCAGCGTGGTCAGTTTGCAGCATTCTGTTATTTTGTTTGACAGAGTGTCTTGTTGAGAACATATGTAGGACATGATTTTTTCCTGCAACAGGGAAAATAAAGTATAAGTTTTAAAGATTTATTCTTTAATAAAGGATCTCAAAGCCAGCTTTAGAAAAAGGA
+
BBBCCFFFFFFFGGGGGGGGGGHHHFHHHHHHHGHHHHHHHHHHHHHHGHHGGHGHGGHHHHHHHHGHHHHHHHHHHHHHHHHHHHGHHHHHHHGFGGHHGHFHHHHHHHHHHHHHHHHHHHHHHHHHGHGHHHGHHHHHHGHHHHHGHGFGHHHHHHHHHHHGHHHHHGHHHHHHGHGHHGGFHHHGGHHHHHHHHGGHHGGHHHHHHHHHHHHHHHHGHHHHHHHHFFHGHHHHHGHHHHHHGHGFDGF
@M05620:45:000000000-G6HP7:1:1101:26641:8815 1:N:0:166
AGATTACTGCAACAGTTCCCCCTGGACCTGGAAAAGTTTCTTGCCTGGCTTACAGAAGCTGAAACAACTGCCAATGTCCTACAGGATGCTACCCGTAAGGAAAGGCTCCTAGAAGACTCCAAGGGAGTAAAAGAGCTGATGAAACAATGGCAAGTAAGTCAGGCATTTCCGCTTTAGCACTCTTGTGGATCCAATTGAACAATTCTCAGCATTTGTACTTGTAACTGACAAGCCAGGGACAAAACAAAGAT
+
CBCCCFFFFFFFGGGGGGGGGGGGHHHHHHHHHHHHGHHHHHHHHHHHHHHHHHHHHHHHHHHHHHHHHHHHHHHHHHHHHHHHHHHHHHFHHHGG/EHHHHHHHHHHGHHHHHHHHHHH3FHGG/EEHHHHHGHHHHHHH?GHHHHHHHHHHGHHHHHHHHHHHHHHHHGGGGGHHHGHHHHHHHHGHHHHGHHHHFHHHHHHHHHHHHHHHHHHHGHHHHHGHHHHHHHHFGFGGGGGGGGGGGGGGGF
@M05620:45:000000000-G6HP7:1:1101:9434:8826 1:N:0:166
CATCCTGACCCTGAAGTACCCCGGCTTGATTTCTGACATTAGATCGGAAGAGCACACGTCTGAACTCCAGTCACGTCGACGCATCTCGTATGCCGTCTTCTGCTTGAAAAAAAAAAACAACAAAAAACACATCACTTATGCTCCTCAGCGAAAGACACTAAGTGCCCAACCTAGTCGTCGCTGATATTCATACTCAAAACTCTACTAATAAAACTACTCGCCGTCAAACACCTATCACACAACACAGCAGC
+
CCCCCFFFFFFFGGGGGFGGGGGGGGGGFHHHHHHGHHHHGHGHHHGGGGGHHHHGHGGHHGHGHHHHHHHHGGGFHGCGGGGFEHHHGDHHHHGGGHGHHHHHHHHHFHHCDCFC<//?//?00.-..0.10000000=00000/00<A-:-:////0/000000/0.../000;...--...00000;009;09000.0090009000000000000.-----..00.../0900000........:9/
@M05620:45:000000000-G6HP7:1:1101:15710:8848 1:N:0:166
ATCTCTATCTCCTAAAAACCTGTTTAGATTTGGAGATAGACCTTCAGGTTTTTCATCATTTTCTGCATGAATTATACATTGACCACGTTCCAGCGTGGTCAGTTTGCAGCATTCTGTTATTTTGTTTGACAGAGTGTCTTGTTGAGAACATATGTAGGACATGATTTTTTCCTGCAACAGGGAAAATAAAGTATAAGTTTTAAAGATTTATTCTTTAATAAAGGATCTCAAAGCCAGCTTTAGAAAAAGGA
+
CCDDDFFFFFFFGGGGGGGGGGHHHHHHHHHHHHHHHHHHHHHHHHHHHHHGGHHHHHHIHHHHIHHHHHHHHHHHHHHHHHHHHHGGHHHHHHGFGGHHHHHHHHHHHHHHHHHHHHHHHHHHHHHHHHHHHHHHHHHHHHHHHHGHHHHHHHHHHHHHHHHHHHHHHGHHHHHHHHGHHGGHHHHHHHHHHHHHHGHHHHHHHHHHHHHHHHHHHHHHHHHHHHHHHHHHHHFHHGHHHHHHHHHGGGH
@M05620:45:000000000-G6HP7:1:1101:8862:8913 1:N:0:166
TACCTGTACTGGGGAAGCATTTGAATATCCCCCCATGGTGATGGGGACGGAGAACTGCTCCATAAACACAGGCAACGTGCCTAACTTTCCCGGGAAGATGAAGTCAAAGAGCGACCACAGCTCTCGGAGGTTATTTTGCATCGGTGAGCCAGACAGAATGATCCGATGAGGGGTGCGAAACTATTTGAGGAAAGGAAGCACCTTTTTATTAAATTTACCTTTTAGCAATCGCCATTCCTACCCTAAAGATC
+
CCCCCFFFFFFFGGGGGGGGGGHHHHHHHHHGGGGHHHGHHHHHHGGGGGGGGHHHHHHHHHHHHHHHHHHHGHHHGHHHHHHHHGHHHHHGGGGGGHHHHHHHHHHHHHHGGGGGGHHHHHHHHGGGGGGHHHHHHHHGHHGGGGGHHHHHHGHHHHHHHHHHHGGGHHHGGEGGGGGGGGGGGGGGGGFGGGGGGGGFGFFFFFFFFFFFFFFFFFFFFFFFFFFFFFFFFFFFFFFFFFFFFFFFFFF
@M05620:45:000000000-G6HP7:1:1101:6781:8928 1:N:0:166
TACCTGTACTGGGGAAGCATTTGAATATCCCCCCATGGTGATGGGGACGGAGAACTGCTCCATAAACACAGGCAACGTGCCTAACTTTCCCGGGAAGATGAAGTCAAAGAGCGACCACAGCTCTCGGAGGTTATTTTGCATCGGTGAGCCAGACAGAATGATCCGATGAGGGGTGCGAAACTATTTGAGGAAAGGAAGCACCTTTTTATTAAATTTACCTTTTAGCAATCGCCATTCCCTACCCTAAAGAT
+
?BBBBFFFFFFFGAFGGGGGGGHGHGHHHHHGGGFFHFFFHFGHHF2EGGGGGHHHEGHHHHHHHHHHHHHHGHHHGA?G1BGFHHHFHHFEEGCEGFHHHGHFGHHHHHFFFGGGFHHHHGGHHGGGDGDFHHHFHFHFGGGGDGGCHHHHHGHHHHHGHHHHHGGDCFCEC:AABDGGGGFFGFGGC/;FBFFFFFEFFFFFFFFFFFFFFFFFFF:FBFFF/BF/FF.ADFEFFFFFFFFFFFFFFFF
@M05620:45:000000000-G6HP7:1:1101:20156:8930 1:N:0:166
TACCTGTACTGGGGAAGAGTGTAGCAATCGCCATTCCTACCCTAAAGATCGGAAGAGCACACGTCTGAACTCCAGTCACGTCGACGCATCTCGTATGCCGTCTTCTGCTTGAAAAAAAAAAAAAATAAACCTCTTATCTTAATTCTCCCCTCTTTCTACCCTTCTTATTTCCAACCCCCTCACCCCTCCCGTCTCCTGTTTCTCTCTTTCTGCTTTCCTCCCTACGCTCCCCTCCCGCTGTCTACCCCGTC
+
BBCCCFFFFFFFGGGGGGGFGGHHHHHHHGGGGGHHHHHHHHHHHHHGHHHGGGGGHHGHFHFGHHGGHHHHHHHGHHHGHHGGGGGGGGHHHGGHHHHGFGHGHHHGHGHHHHHHGGGCC//--0111><0<0000=0<0000000=C./.;00000;0.://000:0;<C000:.:9-....:-...9..;A/B:0B009090:0;09;09900;B00:./0..;.:.:./;99.:--;;00:09.-;.
@M05620:45:000000000-G6HP7:1:1101:13026:8957 1:N:0:166
AAACCAAGCAGACACTCACCGCTCCCTCGCCACAGGCCAATAGTTTGTCCTCACTGAGTTGGCAACAAGTGGCTGCTGTGGCTGCCATTTTTCTGGTGATGGCCATCAGCTCCGACGAGGTCAGCTGGGGGGCTTTCTTTGTGTAAGCAACGAGAAACCTGAAAGAAGCATTTTTTAACTAAGTCCTGCTGAGTCATTCATGAGTTTTTAGCCGCCTTGCTTCTTCTCACAGACTCTCTACTCTCATGCCA
+
DDDDCBBFDFFFGGGGGGGGGGGGGGHHGGGGGHHHGGHHHHHHHHHHHHH5GHHHHHHHHHHHHHHHHHHHGHGGHHHHHHHGGHHHHHHHHHHHHHHHHHHHHHHHHHHHHGGGGGGGGHHHHHHHGGGGGGGGGGGGGGGGGGFFFFFFFFFFFFFFFFFFFFFFFFFFFFHFFFFFHFFFFFFFFFFFFFFFFFFFFHHFFFFFFFFFFFFFFFFFHHHFHFFFFFFFFFFFFFFFFFFHFFFFFFF
@M05620:45:000000000-G6HP7:1:1101:6197:8957 1:N:0:166
AAACCAAGCAGACACTCACCGCTCCCTCGCCACAGGCCAATAGTTTGTCCTCACTGAGTTGGCAACAAGTGGCTGCTGTGGCTGCCATTTTTCTGGTGATGGCCATCAGCTCCGACGAGGTCAGCTGGGGGGCTTTCTTTGTGTAAGCAACGAGAAACCTGAAAGAAGCATTTTTTAACTAAGTCCTGCTGAGTCATTCATGAGTTTTTAGCCGCCTTGCTTCTTCTCACAGACTCTCTACTCTCATGCCA
+
CCCCCCCFCFFFGGGGGGGGGGGGGGHHGGGGGHHHGGHHHHHHHHHHHHHHHHHHHHHHHHHHHHHHHHHHGHGGHHHHHHHGGHHHHHHHHHHHHHHHHHHHHHHHHHHHHGGGGGGGGHHHHHHHGGGGGGGGGGGGGGGGGGFFFFFFFFFFFFFFFFFFFFFFFFFFFFFFFFFFFFFFFFFFFFFFFFFFFFFFFFFFFFFFFFFFFFFFFFFFFFFFFFFFFFFFFFFFFFFFFFFFFFFFFFF
@M05620:45:000000000-G6HP7:1:1101:21056:8962 1:N:0:166
AAACCAAGCAGACACTCACCGCTCCCTCGCCACAGGCCAATAGTTTGTCCTCACTGAGTTGGCAACAAGTGGCTGCTGTGGCTGCCATTTTTCTGGTGATGGCCATCAGCTCCGACGAGGTCAGCTGGGGGGCTTTCTTTGTGTAAGCAACGAGAAACCTGAAAGAAGCATTTTTTAACTAAGTCCTGCTGAGTCATTCATGAGTTTTTAGCCGCCTTGCTTCTTCTCACAGACTCTCTACTCTCATGCCA
+
CCCCCCCFCFFFGGGGGGGGGGGGGGHHGGGGGHHHGGHHHHHHHHHHHHHHHHHHHHHHHHHHHHHHHHHHGHGGHHHHHHHGGHHHHHHHHHHHHHHHHHHHHHHHHHHHHGGGGGGGFHHHHHHHGGGGGGGGGGGGGGGGGGFFFFFFFFFFFFFFFFFFFFFFFFFFFFFFFFFFFFFFFFFFFFFFFBFFFFFFFFFFFFFFFFFFFFFFFFFFFFFFFFFFFFFFFFFFFFFFFFFFFFFFFFB
@M05620:45:000000000-G6HP7:1:1101:13014:8973 1:N:0:166
AAACCAAGCAGACACTCACCGCTCCCTCGCCACAGGCCAATAGTTTGTCCTCACTGAGTTGGCAACAAGTGGCTGCTGTGGCTGCCATTTTTCTGGTGATGGCCATCAGCTCCGACGAGGTCAGCTGGGGGGCTTTCTTTGTGTAAGCAACGAGAAACCTGAAAGAAGCATTTTTTAACTAAGTCCTGCTGAGTCATTCATGAGTTTTTAGCCGCCTTGCTTCTTCTCACAGACTCTCTACTCTCATGCCA
+
AABBBABFBFFFGGGGGGGGGGGGGGHHGGGGGHHHGGHHHHHGHGHHHHHHHHHHHHHHHHHGHHHGHHHHGHGGHHEGGHHGGHHHHHHHHHGHHHHHHHHHHHHHHHHHHGGGEGGGGHHHHHHHGCGGGGGGGGGGGGGGGGFFFFFFFFFFFFFFFFFFFFFFFFFFFFFFFFFFFFFFFFFFFFFFFBFFFFFFFFEFFFFFFFFFFFFFFFFFFFFFFFFFFFFFFFFFFFFFFFFFFFFBFFB
@M05620:45:000000000-G6HP7:1:1101:20348:9002 1:N:0:166
AGATTACTGCAACAGTTCCCCCTGGACCTGGAAAAGTTTCTTGCCTGGCTTACAGAAGCTGAAACAACTGCCAATGTCCTACAGGATGCTACCCGTAAGGAAAGGCTCCTAGAAGACTCCAAGGGAGTAAAAGAGCTGATGAAACAATGGCAAGTAAGTCAGGCATTTCCGCTTTAGCACTCTTGTGGATCCAATTGAACAATTCTCAGCATTTGTACTTGTAACTGACAAGCCAGGGACAAAACAAAGAT
+
CABCCFFFFFFFGGGGGGGGGGGGHHHHHHHHHHHHGHHHHHHHHHHHHHHHHHHHHHHHHHHHHHHHHHHHHHHHHHHHHHHHGHHHHHHHGHGFGGHHHHHHHHHHGHHHHHHHHHHHHHHGGEGGHHHHHGHHHHHHHHHHHHHHHHHHHGHHHHHHHHHHHHHHHHGGGGGHHHGHHHHHHGHGHHHHGHHHHGFFHHHHHHHHHHHHHHHHHGHHHHHFHHHHGGGHGGGGGGGGGFGGGGGGGGF
@M05620:45:000000000-G6HP7:1:1101:9873:9010 1:N:0:166
CATCCTGACCCTGAAGTACCCCGGCTTGATTTCTGACATTAGATCGGAAGAGCACACGTCTGAACTCCAGTCACGTCGACGCATCTCGTATGCCGTCTTCTGCTTGAAAAAAAAAAAAAACTCACTAAGTGTAGCACACCGTGCACTGTACACGAGAAAGAACACCATGTGTAATCCGTGCGTGCACCGCCACCCGTGCGTCAGTGGAGTTCTCTATGCGTCCGTATCAGTGAGTCTGCCTACGATCTTAT
+
BCBCCFFFFFFFGGGGGFGGGGGGGGGGHHHHHHHGHHHHGHHHHHGGGGHHHHHHHFGHHGGHHHHHHHHHGHGGHGGGGGGGGHHHGGHHHHGGGHGHHHHHHHHHFHHFGGGF><->.11<11>0000=00000/..-<...00;00000.--.;00/.///..90000000009...-....0/----...-...-.-..00/9.0/90000090..---;...00000000;00000/.9...;00
@M05620:45:000000000-G6HP7:1:1101:4964:9021 1:N:0:166
ATCTCTATCTCCTAAAAACCTGTTTAGATTTGGAGATAGACCTTCAGGTTTTTCATCATTTTCTGCATGAATTATACATTGACCACGTTCCAGCGTGGTCAGTTTGCAGCATTCTGTTATTTTGTTTGACAGAGTGTCTTGTTGAGAACATATGTAGGACATGATTTTTTCCTGCAACAGGGAAAATAAAGTATAAGTTTTAAAGATTTATTCTTTAATAAAGGATCTCAAAGCCAGCTTTAGAAAAAGGA
+
ABBBADFFFFFFGCDGGGCGGGFDHFHHHHHHHHHHHHHHHHHHHHHHHHHGGHHHGHHHHHHHHGHHHHHHHHHFHHHHHFHHGHFHHHHHHHGEGGHHFHHHGHHHHGGHGHHHHHHHHHHHHHHHGHHHHHHEGHGHGHHHEGFFFGHHHHGHHHHGHHHHHHGHHGHHHHHHHHGHHGFFHHGFFFG@@GFBFFGGHHFFHGHFHFFGFGHHHHGGGBGHHHGHGFHGH/=GGGHHHHHFGCCGFGG
@M05620:45:000000000-G6HP7:1:1101:15195:9028 1:N:0:166
AGATTACTGCAACAGTTCCCCCTGGACCTGGAAAAGTTTCTTGCCTGGCTTACAGAAGCTGAAACAACTGCCAATGTCCTACAGGATGCTACCCGTAAGGAAAGGCTCCTAGAAGACTCCAAGGGAGTAAAAGAGCTGATGAAACAATGGCAAGTAAGTCAGGCATTTCCGCTTTAGCACTCTTGTGGATCCAATTGAACAATTCTCAGCATTTGTACTTGTAACTGACAAGCCAGGGACAAAACAAAGAT
+
BBBBBFFFFFFFGGGGGGGGGGGGHHHHHHHHHHHHHHHHHHHHHHHHHHHHHHHHHHHHHHHHHHHHHHHHHHHHHHHHHHHHHHHHHHHHHHGGFGHHGHGHHHHHGHHHHHHHHHHHHHHGGGGGHGHHHGHHHHGHHHHHHHHHHHHHHGHHHHHHHHHHHHHHHHGGGGGHHHHHHHHHHGHGHHHHGGHHHHFHHHHHHHHHHHHHHHHHHHHHHHHHHHHHHHHHHGGGGGGGGGGGGGGGGGG
@M05620:45:000000000-G6HP7:1:1101:9126:9032 1:N:0:166
ATCTCTATCTCCTAAAAACCTGTTTAGATTTGGAGATAGACCTTCAGGTTTTTCATCATTTTCTGCATGAATTATACATTGACCACGTTCCAGCGTGGTCAGTTTGCAGCATTCTGTTATTTTGTTTGACAGAGTGTCTTGTTGAGAACATATGTAGGACATGATTTTTTCCTGCAACAGGGAAAATAAAGTATAAGTTTTAAAGATTTATTCTTTAATAAAGGATCTCAAAGCCAGCTTTAGAAAAAGGA
+
CCDDDFFFFFFFGGGGGGGGGGHHHHHHHHHHHHHHHHHHHHHHHHHHHHHGGHHHHHIHHIHIHHHHHHHHHHHHHHHHHHHHHHGHHHHHHHGGGGHHHHHHHHHHHHHHHHHHHHHHHHHHHHHHHHHHHHHHHHHHHHHHHHHHHHHHHHHHHHHHHHHGHHHHHGHHHHHHHHHHHGGHHHHHHHHHHHHHHHHHHHGHHHHHHHHHHHHHHHHHHHHHHHHHHHHHHHGHHGHHHGHHHGHHGGH
@M05620:45:000000000-G6HP7:1:1101:13141:9035 1:N:0:166
ATCTCTATCTCCTAAAAACCTGTTTAGATTTGGAGATAGACCTTCAGGTTTTTCATCATTTTCTGCATGAATTATACATTGACCACGTTCCAGCGTGGTCAGTTTGCAGCATTCTGTTATTTTGTTTGACAGAGTGTCTTGTTGAGAACATATGTAGGACATGATTTTTTCCTGCAACAGGGAAAATAAAGTATAAGTTTTAAAGATTTATTCTTTAATAAAGGATCTCAAAGCCAGCTTTAGAAAAAGGA
+
BABBBFFFFF5FGGGGGGGGGGHHHHHHHHHHHFHHHHHHHHHHHHHHHHHGGHHHHHHHHHHHHHHHHGHHHGHGHHHHGHHHGHGHHHHHGGGGGGHHHHFHHHHHHHHHHHHGHHHHHHHHHHHHFHHHHHHHHHHHHHHHHHEHHHHHHHHHHHGHFHHGHHHHHGHHHGHGHHHHHEECHHHHHHHHHHHHHDGFHHHHHGHHHHHHHHHHHHHHHFEHHHFFHGHHHBFHGGHGHHHGFFFHA?/
@M05620:45:000000000-G6HP7:1:1101:4977:9042 1:N:0:166
ATCTCTATCTCCTAAAAACCTGTTTAGATTTGGAGATAGACCTTCAGGTTTTTCATCATTTTCTGCATGAATTATACATTGACCACGTTCCAGCGTGGTCAGTTTGCAGCATTCTGTTATTTTGTTTGACAGAGTGTCTTGTTGAGAACATATGTAGGACATGATTTTTTCCTGCAACAGGGAAAATAAAGTATAAGTTTTAAAGATTTATTCTTTAATAAAGGATCTCAAAGCCAGCTTTAGAAAAAGGA
+
CDDDDFFFFFFFGGGGGGGGGGGHHHHHHHHHHHHHHHHHHHHHHHHHHHHGGHHHHHHHHIHHHHHHHHHHHHHHHHHHHHHHHHGHHHHHHHGGGGHHHHHHHHHHHHHHHHHHHHHHHHHHHHHHGHHHHHGHHHHHHHHHHHHHHHHHHHHHHHHHHHHHHHHHHGHHHHHHHHHHHGGHHHHHHHHHGHHHHHHHHGHHHHHHHHGHHHHHHGHHHHHHHHHHHGHHHHHHHGHHHHGHHGHHGGH
@M05620:45:000000000-G6HP7:1:1101:15185:9044 1:N:0:166
AGATTACTGCAACAGTTCCCCCTGGACCTGGAAAAGTTTCTTGCCTGGCTTACAGAAGCTGAAACAACTGCCAATGTCCTACAGGATGCTACCCGTAAGGAAAGGCTCCTAGAAGACTCCAAGGGAGTAAAAGAGCTGATGAAACAATGGCAAGTAAGTCAGGCATTTCCGCTTTAGCACTCTTGTGGATCCAATTGAACAATTCTCAGCATTTGTACTTGTAACTGACAAGCCAGGGACAAAACAAAGAT
+
AA>AAFFFFF@DGGCGGGGGGGGEHHHHHHHHGHHHHHHHHHHHHHHHHHHHHHHHHHHHHHHHHHHHHHHHHHHHHHHHFHHHGHHHHHFHHHGFGGHHHHFHHHHHGHHHHHHHHHHHHHHGE?EEHHHHHGHHHHHHHHHHHHHHGGHHHGHHHHHHHHHHHHHHHHGGGGGHHHHHHHHHHGHGHHHHHHHHHGGFHHHHHHHHHHHHHHHHHHHGHHHGHHHFHGHHGGGGGGGGGGFGGECFBFG
@M05620:45:000000000-G6HP7:1:1101:9114:9053 1:N:0:166
ATCTCTATCTCCTAAAAACCTGTTTAGATTTGGAGATAGACCTTCAGGTTTTTCATCATTTTCTGCATGAATTATACATTGACCACGTTCCAGCGTGGTCAGTTTGCAGCATTCTGTTATTTTGTTTGACAGAGTGTCTTGTTGAGAACATATGTAGGACATGATTTTTTCCTGCAACAGGGAAAATAAAGTATAAGTTTTAAAGATTTATTCTTTAATAAAGGATCTCAAAGCCAGCTTTAGAAAAAGGA
+
DCDDDFFFFFFFGGGGGGGGGGHHHHHHHHHHHHHHHHHHHHHHHHHHHHHGGHHHHIHHIHIHHHHHHHHHHHHHHHHHHHHHHHGHHHHHHHGGGGHHHHHHHHHHHHHHHHHHHHHHHHHHHHHHHGGHHHHHHHHHHHHHHHHHHHHHHHHHHHHHHHHHHHHHHGHHHHHHHHHHHGGHHHHHHHHHHGHHHHHHHHHHHHHHHHHHHHHHHHHHHHHGHHHHHGHHHHHHHGHHHHGHGHHHGGH
@M05620:45:000000000-G6HP7:1:1101:16323:9065 1:N:0:166
CATCCTGACCCTGAAGTACCCCGGCTTGATTTCTGACATTAGATCGGAAGAGCACACGTCTGAACTCCAGTCACGTCGACGCATCTCGTATGCCGTCTTCTGCTTGAAAAAAAAAAAAAAAAAAAAAACAAAGGGAAAAAAGAATATGAAAAAAACCAGATAATAGAAGAAAAAGCTAGACAGGGAAGGGTGTCGGAGGGTCTGATATAATGAAGGTTGCTATATGTGTTGGTGTAATAAGTGTTCGGAGC
+
DDDDCFFFFFFFGGGGGGGGGGGGGGGGHHHHHHHHHHHHHHHHHHGGGGHHHHHHHGHHHGHHHHHHHHHHHGGGHGGGGGGGGHHHGGGHHHGFGHGHHHHHHHHHGHHCCDFB>>------:--:..:.//.;../.-..:00;00;00:--...:.00:::00000///...000000/.9..9....90.-----:/:/00000000000000/.000000000/.....00;0:000000.-.--
@M05620:45:000000000-G6HP7:1:1101:7585:9072 1:N:0:166
ATCTCTATCTCCTAAAACCTGTTTAGATTTGGAGATAGACCTTCAGGTTTTTCATCATTTTCTGCATGAATTATACATTGACCACGTGGTCAGTTTGCAGCATTCTGTTATTTTGCTTGACAGAGTGTCTTGTTGAGAACATATGTAGGACATGATTTTTTCCTGCAACAGGGAAAATAAAGTATAAGTTTTAAAGATTTATTCTTTAATAAAGGATCTCAAAGCCAGCTTTAGAAAAAGGAAGAAAGGGG
+
DCDDDFFFFFFFGGGGGGGGGGHHFHHHHHHHHHHHHHHHHHHHHHHHHHGGHGHHHIHHHHHHHHHHHHHHHHHHHHHHHHHHHGHHGHHHHHHHHHHHHHHHHHHHHHHHHHHHHHHHHHHHHHHHHHHHHHHHHHHHHHHHHHHHGHHHHHHHHHHHGHHHHHHHHHHHGGGHHHHGHHHHHHHHHHHHHHHHHHHHHHHHHHHHHHHHHHHHHHHHHHHHHHHHGHHHHHHHHHHGGGHHHHFHHGG
@M05620:45:000000000-G6HP7:1:1101:15601:9113 1:N:0:166
TACCTGTACTGGGGAAGCATTTGAATATCCCCCCATGGTGATGGGGACGGAGAACTGCTCCATAAACACAGGCAACGTGCCTAACTTTCCCGGGAAGATGAAGTCAAAGAGCGACCACAGCTCTCGGAGGTTATTTTGCATCGGTGAGCCAGACAGAATGATCCGATGAGGGGTGCGAAACTATTTGAGGAAAGGAAGCACCTTTTTATTAAATTTACCTTTTAGCAATCGCCATTCCTACCCTAAAGATC
+
CDDDDFFFFFFFGGGGGGGGGGHHHHHHHHHGGGGHHHGHHHHHHGGGGGGGGHHHHHHHHHHHHHHHHHHHGHHHGHHHHHHHHHHHHHHGGGGGGHHHHHHHHHHHHHHHGGGGGHHHHHHHHGGGGGGHHHHHHHHHHHGGGGGHHHHHHGHHHHHHHHHHHGGGHHHGGGGGGGGGGGGGGHHGGGGGGGGGGGGGGFFFFFFFFFHFFFFFHFFFFFFFFFFFFFFFFFFFFFFFFFFFFFFFFFF
@M05620:45:000000000-G6HP7:1:1101:22195:9128 1:N:0:166
AGATTACTGCAACAGTTCCCCCTGGACCTGGAAAAGTTTCTTGCCTGGCTTACAGAAGCTGAAACAACTGCCAATGTCCTACAGGATGCTACCCGTAAGGAAAGGCTCCTAGAAGACTCCAAGGGAGTAAAAGAGCTGATGAAACAATGGCAAGTAAGTCAGGCATTTCCGCTTTAGCACTCTTGTGGATCCAATTGAACAATTCTCAGCATTTGTACTTGTAACTGACAAGCCAGGGACAAAACAAAGAT
+
BBACCFFFFFFFGGGFGGGGGGGGHHHHHHHHHHHHHHHHHHHHHHHHHHHGHHHHHHHHHHHHHHHHHHHHHHHHHHHHFHHHGHHHHHFHHHGFGGHHHHFHHHHHGHHHHHHHHHHHHHHGGHGGHHHHHGHHHHGHHHHHHHHHHHHHHGHHHHHHHHHHHHHHHHGGGGGHHHHHHHHHHGHGHHHHGHHHHHFFHHHHHHHFHHGHHHHHHGHHHHHGHHHHHHHHHGFGGGGGGGFFGGGGGGF
@M05620:45:000000000-G6HP7:1:1101:18888:9144 1:N:0:166
ATCTCTATCTCTAAAAACCTGTTTAGATTTGGAGATAGACCTTCAGGTTTTTCATCATTTTCTGCATGAATTATACATTGACCACGTTCCAGCGTGGTCAGTTTGCAGCATTCTGTTATTTTGTTTGACAGAGTGTCTTGTTGAGAACATATGTAGGACATGATTTTTTCCTGCAACAGGGAAAATAAAGTATAAGTTTTAAAGATTTATTCTTTAATAAAGGATCTCAAAGCCAGCTTTAGAAAAAGGAA
+
BBBBBFFFFFFFGGGGGGGGGGHH5FGGHGDH4GHHHHHHHHHHHHHHHHGGHHHHHHHHHHHHHHHHHHHHGHHHGHHHHHHHHGHHHHEEGGGGGHHGHHHHGHHHHHHHHHHHHHHHHH4GFHHHHEGHHHHHHHHHHHHFHHFHHHHHHHHHHHHHHHHHHHHHGHHHGGFFHHHHGGHHHHHGGHGHHFGHHHHHDGHHHHHHHHHHHHHHFDDGGFFHHHHHHHHHHHHHGHHHEHBFHHGGGBH
@M05620:45:000000000-G6HP7:1:1101:9390:9145 1:N:0:166
AGATTACTGCAACAGTTCCCCCTGGACCTGGAAAAGTTTCTTGCCTGGCTTACAGAAGCTGAAACAACTGCCAATGTCCTACAGGATGCTACCCGTAAGGAAAGGCTCCTAGAAGACTCCAAGGGAGTAAAAGAGCTGATGAAACAATGGCAAGTAAGTCAGGCATTTCCGCTTTAGCACTCTTGTGGATCCAATTGAACAATTCTCAGCATTTGTACTTGTAACTGACAAGCCAGGGACAAAACAAAGAT
+
BABBBFFFFFFFGGCGGGGGGGGGHHHHHHHHHHHHHHHHHHHHHHHHHHHHHHHHHHHHHHHHHHHHHHHHHHHHHHHHHHHHHHHHHHFHHHGGGGHHHHGGHHHHGHHHHHHFHHHHHHHGGGGGHHHHHGHHHHGHHGHHHHHHHHHHHGHHHHHHHHHHHHHHHHGGGGGHHHHHHHHHHHHGHHHHHHHHHHGHHHHHHHHHHHGHHHHHHFHHHHHHHHHHHHGHHGGGGGGGGFFFGGGGGGG
@M05620:45:000000000-G6HP7:1:1101:11160:9150 1:N:0:166
ATCTCTATCTCCTAAAAACCTGTTTAGATTTGGAGATAGACCTTCAGGTTTTTCATCATTTTCTGCATGAATTATACATTGACCACGTTCCAGCGTGGTCAGTTTGCAGCATTCTGTTATTTTGTTTGACAGAGTGTCTTGTTGAGAACATATGTAGGACATGATTTTTTCCTGCAACAGGGAAAATAAAGTATAAGTTTTAAAGATTTATTCTTTAATAAAGGATCTCAAAGCCAGCTTTAGAAAAAGGA
+
CCCDDFFFFFFFGGGGGGGGGGHHHHHHHHHHHHHHHHHHHHHHHHHHHHHGGHHHHIIHHHHIIHHHHHHHHHHHHHHHHHHHHHGHHHHHHHGGGGHHHHHHHHHHHHHHHHHHHHHHHHHHHHHHHHGHHHHHHHHHHHHHHHHHHHHHHHHHHHHHHHHHHHHHHGHHHHHHHHHHHGGGHHHHHHHHHHHHHHHHHHHHHHHHHHHHHHHHHHHHHHHHHHHHHHHHHHHHHGHHHHHHHHHHGGH
@M05620:45:000000000-G6HP7:1:1101:18889:9165 1:N:0:166
ATCTCTATCTCTAAAAACCTGTTTAGATTTGGAGATAGACCTTCAGGTTTTTCATCATTTTCTGCATGAATTATACATTGACCACGTTCCAGCGTGGTCAGTTTGCAGCATTCTGTTATTTTGTTTGACAGAGTGTCTTGTTGAGAACATATGTAGGACATGATTTTTTCCTGCAACAGGGAAAATAAAGTATAAGTTTTAAAGATTTATTCTTTAATAAAGGATCTCAAAGCCAGCTTTAGAAAAAGGAA
+
BBBBBFFFFFFFGGGGGGGGGGHHFGHHHHFF4GHHGHHHHHHHHHHHHHGGHHHHHHHHHHHHHHHHGHHHGHHHHHHHHHHHHGHHHHDFHGGGFHHGHHHHFHHHHHHHHHHHHHHHHH4GGHHHH4GHHHHHHHHHHHHFHHGHHHHHHHHHHGHHHHHHHHHHGHHHHHHHHHHHGGHHHHHHHGHGHFHHGHHH1FGGHHHHHHHHHHHHFDGHHGFFHHHHHHHHGHHHGHHHFF0CGHFGD:G
@M05620:45:000000000-G6HP7:1:1101:12810:9222 1:N:0:166
AAACCAAGAAGACATGAGGTCAGCTAGATCGGAAGAGCACACGTCTGAACTCCAGTCACGTCGACGCATCTCGTATGCCGTCTTCTGCTTGAAAAAAAAAAAAAAAATAACACAAACAAAAGAGGACGGACGAAGGAAAAAATAAGGGAAATGTAAGAAAGAGACAGCAATGAGAAATGAAGGAAACACTACGCGTGAGTAGGATGGTATACAAATATATGGTACGATGACATTAGTGATTCATGAGCAGT
+
CCCCCCCFFFFFGGGGGGGGGGHHHHHHHHHGGGGHHHHHHHGHHHGHHHHHHHHHHGHGHHGGGGGGGGHHHFGHHHHGFGHGHHHHHHHHHHGH@EEEC////</01111<..0.0>000.<<..--.----...///.-.0000...9000;0000/0///9//.:;0::00;0090000.////.0//.----..:;00000.0000;000000000000;....9900000000;000000000/0
@M05620:45:000000000-G6HP7:1:1101:14527:9230 1:N:0:166
ATCTCTATCTCCTAAAAACCTGTTTAGATTTGGAGATAGACCTTCAGGTTTTTCATCATTTTCTGCATGAATTATACATTGACCACGTTCCAGCGTGGTCAGTTTGCAGCATTCTGTTATTTTGTTTGACAGAGTGTCTTGTTGAGAACATATGTAGGACATGATTTTTTCCTGCAACAGGGAAAATAAAGTATAAGTTTTAAAGATTTATTCTTTAATAAAGGATCTCAAAGCCAGCTTTAGAAAAAGGA
+
CCCCDFFFFFFFGGGGGGGGGGHHHHHHHHHHHHHHHHHHHHHHHHHHHHHGGHHHHIIHHHIHHHHHHHHHHHHHHHHHHHHHHHGHHHHHHHGGGGHHHHHHHHHHHHHHHHHHHHHHHHHHHHHHHHHHHHHHHHHHHHHHHHHHHHHHHHHHHHHHHHHHHHHHHGHHHHHHHHHHHGGHHHHHHHHHHHHHHHHHHHHHHHHHHHHHHHHHHHHHHHHHHHHHHHHHHHHHHGHHHHHHHGHHGGH
@M05620:45:000000000-G6HP7:1:1101:20401:9239 1:N:0:166
TACCTGTACTGGGGAAGCATTTGAATATCCCCCCATGGTGATGGGGACGGAGAACTGCTCCATAAACACAGGCAACGTGCCTAACTTTCCCGGGAAGATGAAGTCAAAGAGCGACCACAGCTCTCGGAGGTTATTTTGCATCGGTGAGCCAGACAGAATGATCCGATGAGGGGTGCGAAACTATTTGAGGAAAGGAAGCACCTTTTTATTAAATTTACCTTTTAGCAATCGCCATTCCTACCCTAAAGATC
+
1AAA>@FFFF3@CAGGEGB1FGHDEFHHHH1FEFGGGHGBE2DBA//AEECG/AGHBHHH1BA@FGHDFHFEEGGF/BE//1E1G1GG1GHCECE?FEHFHGFGFHHHHGEBEBCGCEGG/F1@GCFC@/?FHHHHH11?G=CE<CG0GF0CFEFFFFDBGHHHH.CCEHBA?.:C@GGGGGGGGGGGEBFFFG.FBF?/BEF/FBF-FBB/9BFFFF/999FBF/9//9-ABF-BBFFF/:AFFFFFBFF
@M05620:45:000000000-G6HP7:1:1101:3781:9262 1:N:0:166
TACCTGTACTGGGGAAGCATTTGAATATCCCCCCATGGTGATGGGGACGGAGAACTGCTCCATAAACACAGGCAACGTGCCTAACTTTCCCGGGAAGATGAAGTCAAAGAGCGACCACAGCTCTCGGAGGTTATTTTGCATCGGTGAGCCAGACAGAATGATCCGATGAGGGGTGCGAAACTATTTGAGGAAAGGAAGCACCTTTTTATTAAATTTACCTTTTAGCAATCGCCATTCCTACCCTAAAGATC
+
CCCCCFFFFFFFGGGGGGGGGGHHHHHHHHHGGGGHHHHHHHHHHGGGGGGGGHHHHHHHHHHHHHHHHHHHGHHHGHHHHHHHHHHHHHHGGGGGGHHHHHHHHHHHHHHHGGGGGHHHHHHHHGGFGGGHHHHHHHHGHHGGGGGHHHHHHGHHHHHHHHHHHGGGHHHGGEGGGGGGGGGGGGGGGGFGGGGGGGGGGFFFFFFFFFFFFFFFFFFFFFFFFFFFFFFFFFFFFFFFFFFFFFFFFFF
@M05620:45:000000000-G6HP7:1:1101:17398:9266 1:N:0:166
ATTCTATCTCCTAAAAACCTGTTTAGATTTGGAGATAGACCTTCAGGTTTTTCATCATTTTCTGCATGAATTATACATTGACCACGTTCCAGCGTGGTCAGTTTGCAGCATTCTGTTATTTTGTTTGACAGAGTGTCTTGTTGAGAACATATGTAGGACATGATTTTTTCCTGCAACAGGGAAAATAAAGTATAAGTTTTAAAGATTTATTCTTTAATAAAGGATCTCAAAGCCAGCTTTAGAAAAAGGAA
+
BBBBBFFFFFFFGGGGGGGGGGHHFHFHHHFHEGHHHHHHHHHHHGHHHHGGHHHHHHHHHHHHHHHHHHHHHHHHHHHHHHHHHGHHHHFHHGGGGHHHHHHHFHHHHHHHHHHHHHHHHH4FHHHHHFHHHHHHHHHHHHHHHHFHHHHHHHHHHHHHHHHHHHHHGHHHHHHHHHHHGGHHHHHHHHHHHGHHGHHH=GFHHHHHHHHHHHHHGGHFFHFHHHHHHHHHHGHGGHHHCG0GGHHGGGG
@M05620:45:000000000-G6HP7:1:1101:3764:9269 1:N:0:166
TACCTGTACTGGGGAAGCATTTGAATATCCCCCCATGGTGATGGGGACGGAGAACTGCTCCATAAACACAGGCAACGTGCCTAACTTTCCCGGGAAGATGAAGTCAAAGAGCGACCACAGCTCTCGGAGGTTATTTTGCATCGGTGAGCCAGACAGAATGATCCGATGAGGGGTGCGAAACTATTTGAGGAAAGGAAGCACCTTTTTATTAAATTTACCTTTTAGCAATCGCCATTCCTACCCTAAAGATC
+
AAAABFFFFFFFGGEEGGGGGGHHHHHHHHHGGGGHHGFHFHHHHGGGGGGGGGHHHHHHHHHGHHHHHHHHGHGHGHHHHHHFGHHHHGHGGGFGGFGHGEFGGHHHHHHHGGGGGHEHHHHHHDFDGGFHFHHHGHGHHHGGGGGHGHHHCEHC=CHHFHHHHDGGHHHGGGGGGE?GGGGGGGGFGFBFGGGGFGEFGFFFFFFFFFBBFFFFFBFFFFFFFFF;FBEEDAAFB;FFFFFFFFFFFFB
@M05620:45:000000000-G6HP7:1:1101:12916:9293 1:N:0:166
TACCTGTACTGGGGAAGCATTTGAATATCCCCCCATGGTGATGGGGACGGAGAACTGCTCCATAAACACAGGCAACGTGCCTAACTTTCCCGGGAAGATGAAGTCAAAGAGCGACCACAGCTCTCGGAGGTTATTTTGCATCGGTGAGCCAGACAGAATGATCCGATGAGGGGTGCGAAACTATTTGAGGAAAGGAAGCACCTTTTTATTAAATTTACCTTTTAGCAATCGCCATTCCTACCCTAAGATCG
+
BCCCCFFFFFFFGGGGGGGGGGHHHHHHHHHGGGGHHHGHGHHHHGGGGGGGGHHHHHHHHHHHHHHHHHHHGHHHGHHHHHHHHHHHHHHGGGGGGHHHHHHHHHHHHHHHGGGGGHHHHHHHHGGGGGGHHHHHHHHHHHGGGGGHHHHHHGHHHHHHHHHHHGGGHHHGGGGGGGGGGGGGGGGGGGFGGGGGGGGGGFFFFFFFFFFFFFFFFFFFFFFFFFFFFFFFFFFFFFFFFFFFFFFFFFA
@M05620:45:000000000-G6HP7:1:1101:26268:9294 1:N:0:166
AGATTACTGCAACAGTTCCCCCTGGACCTGGAAAAGTTTCTTGCCTGGCTTACAGAAGCTGAAACAACTGCCAATGTCCTACAGGATGCTACCCGTAAGGAAAGGCTCCTAGAAGACTCCAAGGGAGTAAAAGAGCTGATGAAACAATGGCAAGTAAGTCAGGCATTTCCGCTTTAGCACTCTTGTGGATCCAATTGAACAATTCTCAGCATTTGTACTTGTAACTGACAAGCCAGGGACAAAACAAAGAT
+
AAABCFFFFFFFGGGGGGGGGGGGHHHHHHHHHHHHHHHHHHHHHHHHHHHHHHHHHHHHHHHHHHHHHHHHHHHHHHHHHHHHHHHHHHHHHHGGGGHHHHHHHHHHGHHHHHHHHHHHHGHGGHGGHHHHHGHHHHHHHHHHHHHHHHHHHGHHHHHHHHHHHHHHHHGGGGGHHHGHHHHHHGHGHHHHGHHHHFGGHHHHHHHHHHHHHGGHHFHGHGHHHHHHGHHHHGGGGGGGGGGGGGGGGGG
@M05620:45:000000000-G6HP7:1:1101:12934:9302 1:N:0:166
TACCTGTACTGGGGAAGCATTTGAATATCCCCCCATGGTGATGGGGACGGAGAACTGCTCCATAAACACAGGCAACGTGCCTAACTTTCCCGGGAAGATGAAGTCAAAGAGCGACCACAGCTCTCGGAGGTTATTTTGCATCGGTGAGCCAGACAGAATGATCCGATGAGGGGTGCGAAACTATTTGAGGAAAGGAAGCACCTTTTTATTAAATTTACCTTTTAGCAATCGCCATTCCTACCCTAAGATCG
+
CCCCCFFFFFFFGGGGGGGGGGHHHHHHHHHGGGGHHHFHHHHHHGGGGGG1EGHHHHHHHHHHHHHHHHHHGHHHGGHHHHHHHHHHHHHGGGGGDGDGHHHGGHHHHHHHGGGGGHHHHHHHDEGGDGEHHHHHHHHGHHGGGGGHHHHHHGHHGGHHGHHHHGGGHHHGG:ADGFGGGGGGGGGGEFFGGFGGFGEGGFFFFFFFFFFFFFFFFFFFFFFFFFFBFFEFFFFFFFFFFFFFFFFFFFE
@M05620:45:000000000-G6HP7:1:1101:26255:9309 1:N:0:166
AGATTACTGCAACAGTTCCCCCTGGACCTGGAAAAGTTTCTTGCCTGGCTTACAGAAGCTGAAACAACTGCCAATGTCCTACAGGATGCTACCCGTAAGGAAAGGCTCCTAGAAGACTCCAAGGGAGTAAAAGAGCTGATGAAACAATGGCAAGTAAGTCAGGCATTTCCGCTTTAGCACTCTTGTGGATCCAATTGAACAATTCTCAGCATTTGTACTTGTAACTGACAAGCCAGGGACAAAACAAAGAT
+
BAAABFFFFFFFGGGGGGGGGGGGHHHHHHHHGGHHHHHHHHHHHHHHHHHHHHHHHHHHHHHHHHHHHHHHHHHHHHHHHHHHHHHHHHHHHHGGGGHHHHHHHHHHGHHHHHHHHHHHHGHGGGGGHHHHHGHHHHFHHHHHHHHHHHHGHGHHHHHGHHHHHHHHHHGGGGGHFHGHHHHHHFGGHHHHGHHHHHGGHGHHHHHGGHHHHHHHHGHHHHHHHHGGGHHHHGFFGGGGGGGGGGGGFGF
@M05620:45:000000000-G6HP7:1:1101:9269:9312 1:N:0:166
TACCTGTACTGGGGAAGCATTTGAATATCCCCCCATGGTGATGGGGACGGAGAACTGCTCCATAAACACAGGCAACGTGCCTAACTTTCCCGGGAAGATGAAGTCAAAGAGCGACCACAGCTCTCGGAGGTTATTTTGCATCGGTGAGCCAGACAGAATGATCCGATGAGGGGTGCGAAACTATTTGAGGAAAGGAAGCACCTTTTTATTAAATTTACCTTTTAGCAATCGCCATTCCTACCCTAAAGATC
+
CDCDDFFFFFFFGGGGGGGGGGHHHHHHHHHGGGGHHHHHHHHHHGGGGGGGGHHHHHHHHHHHHHHHHHHHGHHHGHHHHHHHHHHHHHHGGGGGGHHHHHHHHHHHHHHHGGGGGHHHHHHHHGGGGGFHHHHHHHHHHHGGGGGHHHHHHGHGHHHHHHHHHGGGHHHGGEGGGGGGGGGGGGGGGGFGGGGGGGGGGFFFFFFFFHHFFFFFFFFFFFFFFFFFFFFFFFFFFFHHFFFFFFFFFFF
@M05620:45:000000000-G6HP7:1:1101:9287:9315 1:N:0:166
TACCTGTACTGGGGAAGCATTTGAATATCCCCCCATGGTGATGGGGACGGAGAACTGCTCCATAAACACAGGCAACGTGCCTAACTTTCCCGGGAAGATGAAGTCAAAGAGCGACCACAGCTCTCGGAGGTTATTTTGCATCGGTGAGCCAGACAGAATGATCCGATGAGGGGTGCGAAACTATTTGAGGAAAGGAAGCACCTTTTTATTAAATTTACCTTTTAGCAATCGCCATTCCTACCCTAAAGATC
+
3AABBFFFFFFFGCEFFGGGGGHDGBFFGHHFGGGHHHBGHGHHHGGGGGGGGHHHHHHHGHHHFHHGFHHHEHHHGHHHHHGHHHHHHHHGGGFCGFHHHEHGHGHHHHFGGGGGGHGHGHHHHGGGCG?FHHHHHHHGEGDGADFGGHHHGEHCGHGDFDFHHGEGGHHGGCDGGFDDGGFGGGGGGGBBBFGGFGGFGFFFFFBEFFFFFF/BBBBFFBFFFFFFFFFFFF?FFFFF/AFFFFFFFFF
@M05620:45:000000000-G6HP7:1:1101:17463:9316 1:N:0:166
TACCTGTACTGGGGAAGCATTTGAATATCCCCCCATGGTGATGGGGACGGAGAACTGCTCCATAAACACAGGCAACGTGCCTAACTTTCCCGGGAAGATGAAGTCAAAGAGCGACCACAGCTCTCGGAGGTTATTTTGCATCGGTGAGCCAGACAGAATGATCCGATGAGGGGTGCGAAACTATTTGAGGAAAGGAAGCACCTTTTTATTAAATTTACCTTTTAGCAATCGCCATTCCTACCCTAAAGATC
+
CCDCCFFFFFFFGGGGGGGGGGHHHHHHHHHGGGGHHHHHHHHHHGGGGGGGGHHHHHHHHHHHHHHHHHHHGHHHGHHHHHHHHHHHHHHGGGGGGHHHHHHHHHHHHHHHGGGGGHHHHHHHHGGGGGGHFHHHHHHHHHGGGGGHGHHHHGHHHHHHHHHHHGGGHHHGGEFGGGGGGGGGGGGGGGFGGGGGGGGGGFFFFFFFFFFFFFFFFFFFFFFFFFFFFFFFFFFFFFFFFFFFFFFFFFF
@M05620:45:000000000-G6HP7:1:1101:26767:9340 1:N:0:166
AAACCAAGAAGACATGAGGTCAGCTAGATCGGAAGAGCACACGTCTGAACTCCAGTCACGTCGACGCATCTCGTATGCCGTCTTCTGCTTGAAAAAAAAAAAAACAAACAGCGACCACAGCTCTCGGACGTGATTTTTCATCTTTGAGCCAAACATACTGATCCCATTATGGTTCCGAAACTATTTTATACAAGAAATCACATTGTAAGTAAATTTACCTTTTAGAAATCACCCTACCTCCTCTAAAGATC
+
BCBBCCBFFFFFGGGGGGGGGGHHHHHHHHGGGGGHHHHHHHGHHHGFHHHHHHHHHHHEFHGGGGGGE0GHGFGHHHHE?EHGHHHGHHHHGHHH/EEEDD/>//?F/00?</<ADCC0<<>11...--..=:CC00C00G0;C0:.:/:/9.;009000009/009;00/090/..;-9;09/;;/;///;//////;:/9:9;/:/;:B///9///////////:;//:/.9/;.;/.99///;/9/;
@M05620:45:000000000-G6HP7:1:1101:23890:9347 1:N:0:166
TACCTGTACTGGGGAAGCATTTGAATATCCCCCCATGGTGATGGGGACGGAGAACTGCTCCATAAACACAGGCAACGTGCCTAACTTTCCCGGGAAGATGAAGTCAAAGAGCGACCACAGCTCTCGGAGGTTATTTTGCATCGGTGAGCCAGACAGAATGATCCGATGAGGGGTGCGAAACTATTTGAGGAAAGGAAGCACCTTTTTATTAAATTTACCTTTTAGCAATCGCCATTCCTACCCTAAAGATC
+
CBCCCFFFFFFFGGGGGGGGGGHHHHHHHHHGGGGHHHDHGHHGHGGGGGGGGGHHHHHHHGHHGHHHHHHHGHHHGHHHHHHHHHHHHHHGGGGGGHHHGFHHGHHHHHHGGGGGGHHHGHHHHGGGGGGHHHHHHHGHHHGGGGGHHHHHHGHHGHHHHHHHHGGGHHHGGEGGGEFGGGGGGGGFEGFFFFGBFGEEFFFFFFFFFFFFFFFFFFFFFFFFFFFBFFEFFFFFFFFFFFFFFFFFFFF
@M05620:45:000000000-G6HP7:1:1101:23880:9362 1:N:0:166
TACCTGTACTGGGGAAGCATTTGAATATCCCCCCATGGTGATGGGGACGGAGAACTGCTCCATAAACACAGGCAACGTGCCTAACTTTCCCGGGAAGATGAAGTCAAAGAGCGACCACAGCTCTCGGAGGTTATTTTGCATCGGTGAGCCAGACAGAATGATCCGATGAGGGGTGCGAAACTATTTGAGGAAAGGAAGCACCTTTTTATTAAATTTACCTTTTAGCAATCGCCATTCCTACCCTAAAGATC
+
CEEEDFFFFFFFGGGGGGGGGGHHHHHHHHHGGGGHHHGHGHHHHGGGGGGGGGHHHHHHHHHHHHHHHHHHGHHHGHHHHHHHHHHHHHHGGGGGGHHHHHHHHHHHHHHHGGGGGHHHGHHHHGGGGGDHHHHHHHHHHHGGGGGHHHHHHGHHHHHHHHHHHGGGHHHGGEFGGGGFGGGGGGGGGGFGGGGGGGGGGFFFFFFFFFFFFFFFFFFFFFFFFFFBFFEFFFFFFFFFFFFFFFFFFFF
@M05620:45:000000000-G6HP7:1:1101:10359:9383 1:N:0:166
CATCCTGACCCTGAAGTACCCCGGCTTGATTTCTGACATTAGATCGGAAGAGCACACGTCTGAACTCCAGTCACGTCGACGCATCTCGTATGCCGTCTTCTGCTTGAAAAAAAAAAAAAAAAAAAATTGTAACTATTCAACGGTATTTATAAATGATCAGTTAATCAAATATAAGATCAGGTAAAAGTCTTGTATCAGATCAAACCTCACATATTCTGTGAGCTAAGTCACTGAAGGTAGATCAGCGCCGT
+
DDDDDFFFFFFFGGGGGGGGGGGGGGGGHHHHHHHHHHHHHHHHHHGGGGHHHHHHHGHHHGHHHHHHHHHHHHGGHGGGGGGGGHHHGGHHHHGGGHGHHHHHHHHHGHHGGGGD><-<><----.00:000:0<00000.-9.9000<000000000000<0000000<00<000000000000000000:000000<000<0.</0.00000000<0<000:00000000000:000000000.9---
@M05620:45:000000000-G6HP7:1:1101:19652:9383 1:N:0:166
TACCTGTACTGGGGAAGCATTTGAATATCCCCCCATGGTGATGGGGACGGAGAACTGCTCCATAAACACAGGCAACGTGCCTAACTTTCCCGGGAAGATGAAGTCAAAGAGCGACCACAGCTCTCGGAGGTTATTTTGCATCGGTGAGCCAGACAGAATGATCCGATGAGGGGTGCGAAACTATTTGAGGAAAGGAAGCACCTTTTTATTAAATTTACCTTTTAGCAATCGCCATTCCTACCCTAAAGATC
+
BBBBBFFFFFFFGGGGGGGGGGHHHHHHHHHGGGGHFHFGFHGHHGGGGGFGGHHHFGHFHGHHHHHHHHHHGHHHCGGFHFGHHFHHFHHGGG?EECGFFHGHHFGHHEBGEDFG?GHHHHHHHGGDGGAHFHHHHFFHHGGGGGGHHHHHHGHFHHHHHHHHHDGGHHHGGADGGDGGGGGGGGGFEB9FGGGGGGGGGFFFFFFFFFFFFFFFFFFFFFFFFFFFFFFFFFFFFFFFFFFFFFFFFFF
@M05620:45:000000000-G6HP7:1:1101:22605:9386 1:N:0:166
AAACCAAGCAGACACTCACCGCTCCCTCGCCACAGGCCAATAGTTTGTCCTCACTGAGTTGGCAACAAGTGGCTGCTGTGGCTGCCATTTTTCTGGTGATGGCCATCAGCTCCGACGAGGTCAGCTGGGGGGCTTTCTTTGTGTAAGCAACGAGAAACCTGAAAGAAGCATTTTTTAACTAAGTCCTGCTGAGTCATTCATGAGTTTTTAGCCGCCTTGCTTCTTCTCACAGACTCTCTACTCTCATGCCA
+
CDCCCCCFCFFFGGGGGGGGGGGGGGHHGGGGGHHHGGHHHHHHHHHHHHHHHGHHHHHHHHHHHHHHHHHHGHGGHHHHHHHGGHHHHHHHHHHHHHHHHHHHHHHHHHHHHGGGGGGGGHHHHHHHGGGGGGGGGGGGGGGGGGFFFFFFFFFFFFFFFFFFFFFFFFFFFFHFFFFFHFFFFFFFFFFFFFFFFFFFFFFFFFFFFFFFFFFFFFFFHFFFFFFFFFFFFFFFFFFFFFFFFFFFFFF
@M05620:45:000000000-G6HP7:1:1101:8234:9408 1:N:0:166
CATCCTGACCCTGAAGTACCCCGGCTTGATTTCTGACATTAGATCGGAAGAGCACACGTCTGAACTCCAGTCACGTCGACGCATCTCGTATGCCGTCTTCTGCTTGAAAAAAAAAAAATAAAAAAAAACTGACAAAAAGAAAGTCTCCACCCCTACTTGACCTTGAAGGAGACTACCTGCTTCCTGACCCAGCATGACAAGCCCACGCACAATGGACCACGCTACATAGCCCTGGCAGGCGCACTCGCACC
+
CDDDDFFFFFFFGGGGGGGGGGGGGGGGGHHHHGGGHHHHHHHHHHGGGGHHHHHHHGHHHGHHHHHHHHHHHGGHHGGGGGGGGHHHGGHHHHGGGGGHHHHHHHHHGHHGGGGC</011111----.0=0000/...../0000000/..-...0000000000000....00//00.0000000///.../000000......-.---/00000/......-000000//.../.-.-----/.----
@M05620:45:000000000-G6HP7:1:1101:21761:9455 1:N:0:166
ATCTCTATCTCCTAAAAACCTGTTTAGATTTGGAGATAGACCTTCAGGTTTTTCATCATTTTCTGCATGAATTATACATTGACCACGTTCCAGCGTGGTCAGTTTGCAGCATTCTGTTATTTTGTTTGACAGAGTGTCTTGTTGAGAACATATGTAGGACATGATTTTTTCCTGCAACAGGGAAAATAAAGTATAAGTTTTAAAGATTTATTCTTTAATAAAGGATCTCAAAGCCAGCTTTAGAAAAAGGA
+
CCCCCFFFFFFFGGGGGGGGGGHHHHHHHHHHHHHHHHHHHHHHHHHHHHHGGHHHHIIHHIIHHHHHHHHHHHHHHHHHHHHHHHGHHHHHHHGGGGHHHHHHHHHHHHHHHHHHHHHHHHHHHHHHHHHHHHGHHHHHHHHHHHHHHHHHHHHHHHHHHHHHHHHHHGHHHHHHHHHHHGGHHHHHGHHHHHHHHGHHHHHHHHHHGHHHHHHHHHHHHHHHHHHHHGHHHHHHHGHHHHHHHHHHGGH
@M05620:45:000000000-G6HP7:1:1101:28212:9456 1:N:0:166
TACCTGTACTGGGGAAGCAATCGCCATTCCTACCCTAAAGATCGGAAGAGCACACGTCTGAACTCCAGTCACGTCGACGCATCTCGTATGCCGTCTTCTGCTTGAAAAAAAAAAAAAACACACTCCACCTATCACTCTGTACTTTTTCACCACACACCATCACTCCATCTCACTTCTCCCTTCTTTTACATACCTCTATCAACCTTCATTCACACACTCTTATCTCCCCCTCACGTCCTCACTACCCTCTT
+
CDDDDFFFFFFFGGFFGGGGGGGGGGGHHHHHHHHHHHHHHHHHGGGGHHHHHHHGHHHGHHHHHHHHHHHHGGHEGGGGGGGHGHFGHGHHGFGHGHHHHHHHHHHHHGG/DD>/<-..0>.00010..00<00000000<00<00/0000:......00;000/0000:00000000//0/00000:000:/0:000000/./000;0:0;00.;//;0000000/..-.....:..:::00//.0./0
@M05620:45:000000000-G6HP7:1:1101:18065:9477 1:N:0:166
ATCTCTATCTCCTAAAAACCTGTTTAGATTTGGAGATAGACCTTCAGGTTTTTCATCATTTTCTGCATGAATTATACATTGACCACGTGGTCAGTTTGCAGCATTCTGTTATTTTGTTTGACAGAGTGTCTTGTTGAGAACATATGTAGGACATGATTTTTTCCTGCAACAGGGAAAATAAAGTATAAGTTTTAAAGATTTATTCTTTAATAAAGGATCTCAAAGCCAGCTTTAGAAAAAGGAAGAAAGGG
+
AABCCFFFFFFFGGGGGGGGGGHHHHHHHHHHHFFHHHGHHHHHHHHHHHHGGHHHHHHHHHHHFHHHHHHHHHHHHHHHHHHHHHGHHGHHHHHHHHHHFGFHHHHHHHHHHHHHHHHFHFGHHHGHHHHHHHHHHHHGH3FGHHFGBGFHHHHBHHHHHGHGHFHHHHHHHGGGFFFH<DGGHHHGHFHHHDGFHGGHHHHHHHHHHHGHHHHHGHHHGHHHGHHGHFHHHGGHHHFFDGEHHGHHHHG
@M05620:45:000000000-G6HP7:1:1101:4582:9497 1:N:0:166
TACCTGTACTGGGGAAGCATTTGAATATCCCCCCATGGTGATGGGGACGGAGAACTGCTCCATAAACACAGGCAACGTGCCTAACTTTCCCGGGAAGATGAAGTCAAAGAGCGACCACAGCTCTCGGAGGTTATTTTGCATCGGTGAGCCAGACAGAATGATCCGATGAGGGGTGCGAAACTATTTGAGGAAAGGAAGCACCTTTTTATTAAATTTACCTTTTAGCAATCGCCATTCCTACCCTAAAGATC
+
CCCCCFFFFFFFGGGGGGGGGGHHHHHHHHHGGGGHHHGHHHHHHGGGGGGGGHHHHHHHHHHHHHHHHHHHGHHHGHHHHHHHHHHHHHHGGGGGGHHHHHHHHHHHHHHHGGGGGHHHHHHHHGGEGGGHHHHHHHHGHHGGGGGHHHHHHGHHHHHHHHHHHGGGHHHGGGGGGGGGGGGGFGGGGGFGGGGGGGGFGFFFFFFFFFFFFFFHHFFFFFFHFFFFFFFFFFFFFFFFFFFFFFFFFFF
@M05620:45:000000000-G6HP7:1:1101:5364:9506 1:N:0:166
ATCTCTATCTCCTAAAAACCTGTTTAGATTTGGAGATAGACCTTCAGGTTTTTCATCATTTTCTGCATGAATTATACATTGACCACGTTCCAGCGTGGTCAGTTTGCAGCATTCTGTTATTTTGTTTGACAGAGTGTCTTGTTGAGAACATATGTAGGACATGATTTTTTCCTGCAACAGGGAAAATAAAGTATAAGTTTTAAAGATTTATTCTTTAATAAAGGATCTCAAAGCCAGCTTTAGAAAAAGGA
+
BCCCCFFFFFFFGGGGGGGGGGHHHHHHHHHHHHHHHHHHHHHHHHHHHHHGGHHHHHHHHHHHHHHHHHHHHHHHHHHHHGHHHHGHHHHHHHGGGGHHGHHHHHHHHHHHHHHHHHHHHHHHHHHHGHHHHHHHHHHHHHHHHHHHHHHHHHHHHHHHHHHHHHHHHGHHHHHHHHHHHGGHHHHHHHHGHHHHHGHHHHHHHHHHHHHHHHHHHHHHHHHHHHGHHGHHHHHHHGHHHHHHHHGHGGH
@M05620:45:000000000-G6HP7:1:1101:15413:9508 1:N:0:166
CATCCTGACCCTGAAGTACCCGGCTTGATTTCTGACATTAGATCGGAAGAGCACACGTCTGAACTCCAGTCACGTCGACGCATCTCGTATGCCGTCTTCTGCTTGAAAAAAAAAAAAAAAATAAAGACTTTTCTAACATGTCCCATTGCCACGCCCGTAATTCACAAGAATTAACTATCATGAGCAATGAATTCAACAGACCACTAATATGGACTGTGCTCCACAGATTTTAAACTATTGGCGGTGCGTGC
+
ABAAAFDFF>FFGFGGGGGFGGGGGGGHHHHHHHFHHHHHHHHHHGGGGHGHHHHHCHHGGHGHHHGHGHHHGGFHGGGGEGGGHGHGGFGHGGGGHGFFFBHHHHHHHHGCB>B<</>-<.00000/000000000/0/0:0000000000-..----;.000000.//0000000000000000///9/99/////./....////99///9/./////:/././9//////////////------...
@M05620:45:000000000-G6HP7:1:1101:4568:9511 1:N:0:166
TACCTGTACTGGGGAAGCATTTGAATATCCCCCCATGGTGATGGGGACGGAGAACTGCTCCATAAACACAGGCAACGTGCCTAACTTTCCCGGGAAGATGAAGTCAAAGAGCGACCACAGCTCTCGGAGGTTATTTTGCATCGGTGAGCCAGACAGAATGATCCGATGAGGGGTGCGAAACTATCTGCGGAAAGGAAGCACCTTTTTATTAAATTTACCTTTTAGCATTCGCCATTCCTACCCTAACGATC
+
AAAAAFFFFF31FEGFCAGAFEE3AGHHHD1AAEGHGHFDG22F/ECAEGGCCHHFHGGECGFBGDGG>FGCFCGHCG//F@FHHEFD1@BAEGEGCAGHF1F>FDGHHHEG@CGG?GAGG<CDHGFCC/??DF<GF1FBGGC.AC.<FGFH.CGC<CHF0DDDF.ACHC/:A;ABG?@-AFFF0;;0;A;;?9-;;FEFFFFF/BFE/9//99BFBBFFFBFEF/F/;FFB?B-B9BF//9FFFF--AE9
@M05620:45:000000000-G6HP7:1:1101:25223:9517 1:N:0:166
CATCCTGACCCTGAAGTACCCCGGCTTGATTTCTGACATTAGATCGGAAGAGCACACGTCTGAACTCCAGTCACGTCGACGCATCTCGTATGCCGTCTTCTGCTTGAAAAAAAAAAAAACAATTCAGTATGAATTCTTTTGTTTACAACGCTAACAAACATAAAACTAAACACATGTGTGTATACAGAATATACGTATATGGAACGTTCATTTAATCATGTAGTATATCAAATAGCTCCAAGAACTATTGT
+
BBBBBFFFFFFFGGGGGGGGGGGGGGGGHHHHHHHHHHHHHHHHHHGGFGHGHHHHHGHHHGHHHHHHHHHHHHGHHGGGGGEGCHHHFGHHHHGGGHGHHHFHHHHHHHHDGGD/<>-...11111=1111=10<0=000///0000/--..::/:...:000;00000/0..00000..;900990/00999.00;:000009.9..///9/;//////////9////9//////://9:././//;/;
@M05620:45:000000000-G6HP7:1:1101:6505:9526 1:N:0:166
ATCTCTATCTCCTAAAAACCTGTTTAGATTTGGAGATAGACCTTCAGGTTTTTCATCATTTTCTGCATGAATTATACATTGACCACGTGGTCAGTTTGCAGCATTCTGTTATTTTGTTTGACAGAGTGTCTTGTTGAGAACATATGTAGGACATGATTTTTTCCTGCAACAGGGAAAATAAAGTATAAGTTTTAAAGATTTATTCTTTAATAAAGGATCTCAAAGCCAGCTTTAGAAAAAGGAAGAAAGGG
+
AABBCFFFFFFFGGGGGFFGGGHHHFHHHHHHH4GFGGHFHHHHHHHHHHHGGHHHHHHHHHHHHHHHHHHHHHHHHHHHHHHHFHGHHGHHHHHHHHHHHHFGHHHHHHHHHHHHHHHHHGFHFEGGHHHHHHHHHHGFH3BFHHHGHGDGHHHHHHHHHGHFHHHHHHHHHGGFGFFGFFHFHHHHGGHHHGGHGFGHHHHHHHHHHGGF=FGHEHHHHHHEHHGHHGHHHGHFB<GFEGFHHGHHFFG
@M05620:45:000000000-G6HP7:1:1101:9713:9528 1:N:0:166
ATCTCTATCTCCTAAAAACCTGTTTAGATTTGGAGATAGACCTTCAGGTTTTTCATCATTTTCTGCATGAATTATACATTGACCACGTTCCAGCGTGGTCAGTTTGCAGCATTCTGTTATTTTGTTTGACAGAGTGTCTTGTTGAGAACATATGTAGGACATGATTTTTTCCTGCAACAGGGAAAATAAAGTATAAGTTTTAAAGATTTATTCTTTAATAAAGGATCTCAAAGCCAGCTTTAGAAAAAGGA
+
AABBBFFFFFFFGGGGGGGGGGHHHHHHHHHHHHHHHHHHHHHHHHHHHHHGGHHHHHHHHHHHHHHHHHHHHHHHHHHHHHHHHHGHHHHGHHGFGGHHHHHHHHHHHHHHHHHHHHHHHHHHHHHHHHHHHHHHHHHHHHHHHHHHHHHHHHHHHGFHHHHFHHHHHGHHHHHHHHHHHGGHHHGHHHHHHHGHHHHHHFHGHHHHHHHHHHHHHHHGHHHHHHHHHHHHHHHHHGHHHHHFGGHGGGB
@M05620:45:000000000-G6HP7:1:1101:9730:9534 1:N:0:166
ATCTCTATCTCCTAAAAACCTGTTTAGATTTGGAGATAGACCTTCAGGTTTTTCATCATTTTCTGCATGAATTATACATTGACCACGTTCCAGCGTGGTCAGTTTGCAGCATTCTGTTATTTTGTTTGACAGAGTGTCTTGTTGAGAACATATGTAGGACATGATTTTTTCCTGCAACAGGGAAAATAAAGTATAAGTTTTAAAGATTTATTCTTTAATAAAGGATCTCAAAGCCAGCTTTAGAAAAAGGA
+
CCDDDFFFFFFFGGGGGGGGGGHHHHHHHHHHHHHHHHHHHHHHHHHHHHHGGHHHHHHHHIHHIHHHHHHHHHHHHHHHHHHHHHGHHHHHHHGGGGHHHHHHHHHHHHHHHHHHHHHHHHHHHHHHHHHHHHHHHHHHHHHHHHHHHHHHHHHHHHHHHHHHHHHHHGHHHHHHHHHHHGGHHHHHHHHHHHHHHHHHHHHHHHHHHHHHHHHHHHHHHHHHHHHHHHHHHHHHHGHHHHHHHHHHGGH
@M05620:45:000000000-G6HP7:1:1101:6525:9537 1:N:0:166
ATCTCTATCTCCTAAAAACCTGTTTAGATTTGGAGATAGACCTTCAGGTTTTTCATCATTTTCTGCATGAATTATACATTGACCACGTGGTCAGTTTGCAGCATTCTGTTATTTTGTTTGACAGAGTGTCTTGTTGAGAACATATGTAGGACATGATTTTTTCCTGCAACAGGGAAAATAAAGTATAAGTTTTAAAGATTTATTCTTTAATAAAGGATCTCAAAGCCAGCTTTAGAAAAAGGAAGAAAGGG
+
DCDDCFFFFFFFGGGGGGGGGGHHHHHHHHHHHHHHHHHHHHHHHHHHHHHGGHHHHHHHHHIIIHHHHHHHHHHHHHHHHHHHHHGHHGHHHHHHHHHHHHEHHHHHHHHHHHHHHHHHHHHHHFHHHHHHHHHHHHGHHGGHHHHHHGHHHHHHHHHHHGHHHHHGHHHHHGGHHHHHHHHGHHHHHHHHHHHHHFGHHHHHHHHHHHHHFHHHHHHHHGHHHHHGHGHHHGHHGHHHGGGHHHHHHHG
@M05620:45:000000000-G6HP7:1:1101:24457:9542 1:N:0:166
TACCTGTACTGGGGAAGCATCGCCATTCCTACCCTAAAGATCGGAAGAGCACACGTCTGAACTCCAGTCACGTCGACGCATCTCGTATGCCGTCTTCTGCTTGAAAAAAAAAAAAACTCCAATGTAGTAACACAGCACATGCCAAAATTACAATTAAGACCAGCCTTTCCTCATGCACACTCGTGCATATCCAATTTCCCCAATCTCCTCTTTAGAACTTAAACCTCACAAACCATTTACAACCCAACCAC
+
BBBBBFFFFFFFGGGGFGGGGGGG?FHHHHGGHHHHHHHHHHHGGGGHGHFHHHGFHHFEFHHHHHHHHHHGFGGGGFGGEEHHH?EGGFFEEFHGHHHGHHHGFHHHEGGGG////11<FG11<>1>1>111.0.<./=00000<<0/0<C0:0000:0/:.../00;:0;;0000;;:/B.:.:.;0000;09;C0;0//./:/9//9///////9/////;B//;AB/.:../9//::B/.;..;9..
@M05620:45:000000000-G6HP7:1:1101:26858:9542 1:N:0:166
TACCTGTACTGGGGAAGCATTTGAATATCCCCCCATGGTGATGGGGACGGAGAACTGCTCCATAAACACAGGCAACGTGCCTAACTTTCCCGGGAAGATGAAGTCAAAGAGCGACCACAGCTCTCGGAGGTTATTTTGCATCGGTGAGCCAGACAGAATGATCCGATGAGGGGTGCGAAACTATTTGAGGAAAGGAAGCACCTTTTTATTAAATTTACCTTTTAGCAATCGCCATTCCACCCTAAAGATCG
+
AABBBFFFFFFFEEEGGGGGGGHFDFGGHHHGGGGGHHGHHHHHHGGGGGGGGHHHHHHHHHHGGHHHHHHHGHHHGHHHHHHHHHHHHHHGGGGGGGHGHHHHHHHHHHHHGGGGGHHHHHHHGGFGGG?GHHHHHHHGHHGGGGGHHHHHGGHHGHHHHHHHHFGGFHFDD.;ECCB?FGGGGGGGGGFFGGGGFGGEGFFFFFFFFFFFFFFFFFFFFFFFFFFBFFFFFFFFFFFFADFFFFFFFFA
@M05620:45:000000000-G6HP7:1:1101:24324:9548 1:N:0:166
ATCTCTATCTCCTAAAAACCTGTTTAGATTTGGAGATAGACCTTCAGGTTTTTCATCATTTTCTGCATGAATTATACATTGACCACGTTCCAGCGTGGTCAGTTTGCAGCATTCTGTTATTTTGTTTGACAGAGTGTCTTGTTGAGAACATATGTAAGACATGATTTTTTCCTGCAACAGGGAAAATAAAGTATAAGTTTTAAAGATTTATTCTTTAATAAAGGATCTCAAAGCCAGCTTTAGAAAAAGGA
+
CCDCCFFFFFFFGGGGGGGGGGHHHHHHHHHHHHHHHHHHHHHHHHHHHHHGGHHHHHHHHHIIIHHHHHHHHHHHHHHHHHHHHHGHHHHHHHGGGGHHHHHHHHHHHHHHHHHHHHHHHHHHHHHHHHHHHHHHHHHHHHHHHHHHHHHHHHHHHHHHHHHHHHHHHGHHHHHHHHHHHGGHHHHHHHHHHHHHHHHHHHHHHHHHHHHHHHHHHHHHHHHHHHHHHGHGHHHHHGHHHHHHHHHHGGH
@M05620:45:000000000-G6HP7:1:1101:19666:9554 1:N:0:166
AGATTACTGCAACAGTTCCCCCTGGACCTGGAAAAGTTTCTTGCCTGGCTTACAGAAGCTGAAACAACTGCCAATGTCCTACAGGATGCTACCCGTAAGGAAAGGCTCCTAGAAGACTCCAAGGGAGTAAAAGAGCTGATGAAACAATGGCAAGTAAGTCAGGCATCTCCGCTTTAGCACTCTTGTGGATCCAATTGAACAATTCTCAGCATTTGTACTTGTAACTGACAAGCCAGGGACAAAACAAAGAT
+
BCBBBFFFFFFFGGGGGGGGGGGGHHHHHHHHHHHHHHHHHHHHHHHHHHHHHHHHHHHHHHHHHHHHHHHHHHHHHHHHHHHHHHHHHHHHHHGGGGHHHHHHHHHHGHHHHHHHHHHHHHHGGEGGHHHHHGHHHHHHHHHHHHHHHHHHHGHHHHHHHHHHHH0FHHGGGGGHHHHHHHHHHGHGHHHHHHHHHFFHHHHHHHHHHHHHHHHHHGHGHHHGHHHGHHHHHGGGGGGGEFGGGGGGGGF
@M05620:45:000000000-G6HP7:1:1101:10219:9556 1:N:0:166
ATCTCTATCTCCTAAAAACCTGTTTAGATTTGGAGATAGACCTTCAGGTTTTTCATCATTTTCTGCATGAATTATACATTGACCACGTTCCAGCGTGGTCAGTTTGCAGCATTCTGTTATTTTGTTTGACAGAGTGTCTTGTTGAGAACATATGTAGGACATGATTTTTTCCTGCAACAGGGAAAATAAAGTATAAGTTTTAAAGATTTATTCTTTAATAAAGGATCTCAAAGCCAGCTTTAGAAAAAGGA
+
CCDDDFFFFFFFGGGGGGGGGGHHHHHHHHHHHHHHHHHHHHHHHHHHHHHGGHHHHHHHHIHHHHHHHHHHHHHHHHHHHHHHHHGHHHHHHHGGGGHHHHHHHHHHHHHHHHHHHHHHHHHHHHHHHHHHHHHHHHHHHHHHHHHHHHHHHHHHHHHHHHHHHHHHHGHHHHHHHHHHHGGHHHHHHHHHHHHHHHHHHHHHHHHHHHHHHHHHHHHHHHHHHHHHHHHHHHHHHGHHHHHHHHHHGGH
@M05620:45:000000000-G6HP7:1:1101:9062:9557 1:N:0:166
AGATTACTGCAACAGTTCCCCCTGGACCTGGAAAAGTTTCTTGCCTGGCTTACAGAAGCTGAAACAACTGCCAATGTCCTACAGGATGCTACCCGTAAGGAAAGGCTCCTAGAAGACTCCAAGGGAGTAAAAGAGCTGATGAAACAATGGCAAGTAAGTCAGGCATTTCCGCTTTAGCACTCTTGTGGATCCAATTGAACAATTCTCAGCATTTGTACTTGTAACTGACAAGCCAGGGACAAAACAAAGAT
+
B?AABFFFFFFFGGFGGGGGGGGGHHHHHHFHHHHHHHHHHHHHHHHHHHHHHHHHHHHHHHHHHHHHHHHHHHHHHHHHHHHHGHHHHHFHHHGEGGHHHHGHHHHHGHHHHHGHHHHHHHHGGHGGHHHHHGHHHHHHHGHGHHHHHHHHHGHHHHHHHHHHHHHHHHGGGGGHHHGHHHHHHHHGHHHHGFHHHHHGHHHHHHHHHHHHHHHHHFHHHHHHHHHHGHHHHGGGGGGGFFGGGGGGGGG
@M05620:45:000000000-G6HP7:1:1101:10235:9564 1:N:0:166
ATCTCTATCTCCTAAAAACCTGTTTAGATTTGGAGATAGACCTTCAGGTTTTTCATCATTTTCTGCATGAATTATACATTGACCACGTTCCAGCGTGGTCAGTTTGCAGCATTCTGTTATTTTGTTTGACAGAGTGTCTTGTTGAGAACATATGTAGGACATGATTTTTTCCTGCAACAGGGAAAATAAAGTATAAGTTTTAAAGATTTATTCTTTAATAAAGGATCTCAAAGCCAGCTTTAGAAAAAGGA
+
CCCCCFFFFFFFGGGGGGGGGGHHHHHGHHHHHHHGHHHGHHHHHHHHHHHGGHHHHHIHHIHHIHGHGGHHHHHHHHHHHHHHHHGHHHHHHHGGGGHHHHHHHHHHHHHHHHHHHHHHHHHHHHHHHGGHHHFHHHHHHHHHHHHHHHGHHHHGHHHHHHHGHHHGGGHHHHGHHHHHHGGGHHHGGGHGHHHHHHHHHHHHHHHHHGHHHHHHHHHHHGGHFHHHHHHHHHHHHGHHHGFFFFHFDGH
@M05620:45:000000000-G6HP7:1:1101:22274:9565 1:N:0:166
TACCTGTACTGGGGAAGCATTTGAATATCCCCCCATGGTGATGGGGACGGAGAACTGCTCCATAAACACAGGCAACGTGCCTAACTTTCCCGGGAAGATGAAGTCAAAGAGCGACCACAGCTCTCGGAGGTTATTTTGCATCGGTGAGCCAGACAGAATGATCCGATGAGGGGTGCGAAACTATTTGAGGAAAGGAAGCACCTTTTTATTAAATTTACCTTTTAGCAATCGCCATTCCTACCCTAAAGATC
+
CCCCCFFFFFFFGGGGGGGGGGHHHHHHHHHGGGGHHHHHHHHHHGGGGGGGGHHHHHHHHHHHHHHHHHHHGHHHGHHHHHHHHHHHHHHGGGGGGHHHHHHHHHHHHHHHGGGGGHHHHHHHHGGGGGGHHHHHHHHHHHGGGGGHHHHHHGHHHHHHHHHHHGGGHHHGGEEGGFGGGGGGGGGGGGGGGGGGGGGGGFFFFFFFFFFFFFFFFFFFFFFFFFFFFFFFFFFFFFFFFFFFFFFFFFF
@M05620:45:000000000-G6HP7:1:1101:10206:9568 1:N:0:166
ATCTCTATCTCCTAAAAACCTGTTTAGATTTGGAGATAGACCTTCAGGTTTTTCATCATTTTCTGCATGAATTATACATTGACCACGTTCCAGCGTGGTCAGTTTGCAGCATTCTGTTATTTTGTTTGACAGAGTGTCTTGTTGAGAACATATGTAGGACATGATTTTTTCCTGCAACAGGGAAAATAAAGTATAAGTTTTAAAGATTTATTCTTTAATAAAGGATCTCAAAGCCAGCTTTAGAAAAAGGA
+
BBBBBFFFFFFFGGFBFGEGGGHHHGGGHHHHGBGFHDHHGHHHHHHHHHHGGHFHHHHHHHHHHHGHHEFHHHHHHFHHHEGHGHGHHHHHFHGGGGHHHHHHHHHHHHHHHHHHHHHHHHHHHHHHGGHFHFHHHHHHHHHHGHHFGEHHHHHHHHBGHFG1GHHHHGHHHHH0@@CC/EEC<<?G1GGHHHG1<FFGHHBHDGGGHHHHFHHHHBHHFH00/DGHHGFGFGGFHGHHHHGFFHHG.::
@M05620:45:000000000-G6HP7:1:1101:23055:9597 1:N:0:166
AGATTACTGCAACAGTTCCCCCTGGACCTGGAAAAGTTTCTTGCCTGGCTTACAGAAGCTGAAACAACTGCCAATGTCCTACAGGATGCTACCCGTAAGGAAAGGCTCCTAGAAGACTCCAAGGGAGTAAAAGAGCTGATGAAACAATGGCAAGTAAGTCAGGCATTTCCGCTTTAGCACTCTTGTGGATCCAATTGAACAATTCTCAGCATTTGTACTTGTAACTGACAAGCCAGGGACAAAACAAAGAT
+
AABCCFFFFFFFGGGGGGGGGGGGHHHHH4GHHHHHHHHHHHHHHHHHHHHHHHHHHHHHHHHHHHHHHHHHHHHHHHHHHHHHHHHHHHHHHHGGGGHHHHHHHHHHGHHHHHHHHHHHHHHGGHGFHHHHHGHHHHHHHHHHHHHHHHHHHGHHHHHHHHHHHHHHHHGGGGGHHHHHHHHHHHHGHHHHHHHHHHFFHHHHHHHHHHHHHHHHHHHGHHHHHHHHHHHHHGGGGGGGGGGGGGGGGGG
@M05620:45:000000000-G6HP7:1:1101:4629:9604 1:N:0:166
CATCCTGACCCTGAAGTACCCCGGCTTGATTTCTGACATTAGATCGGAAGAGCACACGTCTGAACTCCAGTCACGTCGACGCATCTCGTATGCCGTCTTCTGCTTGAAAAAAAAAACAGTGCTGCTTACCGAGGCCCCCCTGAACCCCAAGGCCAACAGAGAGAAGATGACTCCGGTGAGGCTCGGCCGACGCCCTTTCTCCTCCCGTCCTTTCCCCATTCATTTTCTGCCCGGCTTGATTTCTGCCATTA
+
BBBBBFFFFFFFGGGGGGGGGGFECGAE2FGHGAD5GFGDGGADEAEEFFHHFHHHFFGHGGHGFHHCFGD@GGEB?0>/EE/>EB31FFHFBDE>EEFBGDH43G?FBDGGCG@//???<1FFGF1@FGCE><CFFGGGG./CFHGGGDGFEHHGGGBFFBDEFBFFG0;BF/.---:;.;9A-@EDAB>--;--//9/9BFFFF..;..;99BFF../;BB/BFFF/9BE?---;-./9F9;//;//9/
@M05620:45:000000000-G6HP7:1:1101:8020:9605 1:N:0:166
TACCTGTACTGGGGAAGCATTTGAATATCCCCCCATGGTGATGGGGACGGAGAACTGCTCCATAAACACAGGCAACGTGCCTAACTTTCCCGGGAAGATGAAGTCAAAGAGCGACCACAGCTCTCGGAGGTTATTTTGCATCGGTGAGCCAGACAGAATGATCCGATGAGGGGTGCGAAACTATTTGAGGAAAGGAAGCACCTTTTTATTAAATTTACCTTTTAGCAATCGCCATTCCTACCCTAAAGATC
+
BBBBBFFFFFFFGGGGGGGGGGHFHHHHHHHGGGGHHHFHHHHHHGGGGGGGGHHHHHHHHHHHHHHHHHHHGHHHGHHHHHHGHHHHHHHGGGGGGHHHHHHHHHHHHHHHGGGGGHHHHHHHHGGGGGDHHHHHHHHGHHGGGGGHHHGHHGHHHHHHHHHHHGGGHHHGGFGGGGGGGGGGGGGGGF;FGGGGGGGGGFFFFFFFFFFFFFFFFFFFFFFFFFFFFFEFFFFFFFFFFFFFFFFFFFF
@M05620:45:000000000-G6HP7:1:1101:23055:9616 1:N:0:166
AGATTACTGCAACAGTTCCCCCTGGACCTGGAAAAGTTTCTTGCCTGGCTTACAGAAGCTGAAACAACTGCCAATGTCCTACAGGATGCTACCCGTAAGGAAAGGCTCCTAGAAGACTCCAAGGGAGTAAAAGAGCTGATGAAACAATGGCAAGTAAGTCAGGCATTTCCGCTTTAGCACTCTTGTGGATCCAATTGAACAATTCTCAGCATTTGTACTTGTAACTGACAAGCCAGGGACAAAACAAAGAT
+
BBAABFFFFFFFGGGGGGGGGGGCHHHHHHHFCH2GGHHHHHHHHHHHHHHHHHHHGHHHHHHHHGHHHHHH3BFGHHHHGFHHHHH3GHHHHHGGGGHHHHHHHHHHGHGHDHH3GHHHHFHGGGGGHHHGHGHHHHGHGHHHHHEHHHHHHGHHHHHHHHHHFHHHHHGGGGGHGHHHHHHHHHHGHHHHHHHHHHHFHHHHFHGHHHHHHGHHGHHHGHHFGHHEFHGHFGGGEGFGGGFGGGG?FGG
@M05620:45:000000000-G6HP7:1:1101:4634:9620 1:N:0:166
CATCCTGACCCTGAAGTACCCCGGCTTGATTTCTGACATTAGATCGGAAGAGCACACGTCTGAACTCCAGTCACGTCGACGCATCTCGTATGCCGTCTTCTGCTTGAAAAAAAAAACAGTACTGCTGCCCAAGTCCCCCCTTAACCCCAAATCCACCATAGAGACAATGACTCAATTGCGGCTCGCCCTACGCCCCTCCTCCTCCCGCCCCTTCCCCCGTCCTCTTCTGCCCCGCTTGATTTCCTTCCTTC
+
CCCCCFFFFFFFGGGGGGGGGGGGGGGGHHHHHGGGHHHHHHHHHHGGGGHHHHHHHGHHHGHHHHHHHHHHHHEGC>E?EGGGGFGHGGHHFHGGGHGHHGHFFHHHGHHFCCC//?<111?<?1?10<1.>1>FGECDG.00=<CF.<.0::G0;:0:0:0;///00;00CB00;;9.-;9:--::-/:.;CB-:.;:;B/BFF.-;:-;.;9F;.9;A?A0:000;0;:.---.9.;B900009/;00
@M05620:45:000000000-G6HP7:1:1101:22336:9627 1:N:0:166
ATCTCTATCTCCTAAAAACCTGTTTAGATTTGGAGATAGACCTTCAGGTTTTTCATCATTTTCTGCATGAATTATACATTGACCACGTTCCAGCGTGGTCAGTTTGCAGCATTCTGTTATTTTGTTTGACAGAGTGTCTTGTTGAGAACATATGTAGGACATGATTTTTTCCTGCAACAGGGCAAATAAAGTATAAGTTTTAAAGATTTATTCTTTAATAAAGGATCTCAAAGCCAGCTTTAGAAAAAGGA
+
CCCCCFFFFFFFGGGGGGGGGGHHHHHHHHHHHHHHHHHHHHHHHHHHHHHGGHHHHIHHHHHIIHHHHHHHHHHHHHHHHHHHHHGHHHHHHHGGGGHHHHHHHHHHHHHHHHHHHHHHHHHHHHHHHHHHHHGHHHHHHHHHHHHHHHHHHHHHHHHHHHHHHHHHHGHHHHHHHHHHHGFGGHHHHHHHHHHHHHHHHHHHHHHHHHHHHHHHHHHHHHHHHHHHHHHHHHHHHGHHHHHGHHHHGGG
@M05620:45:000000000-G6HP7:1:1101:4110:9629 1:N:0:166
ATCTCTATCTCCTAAAAACCTGTTTAGATTTGGAGATAGACCTTCAGGTTTTTCATCATTTTCTGCATGAATTATACATTGACCACGTTCCAGCGTGGTCAGTTTGCAGCATTCTGTTATTTTGTTTGACAGAGTGTCTTGTTGAGAACATATGTAGGACATGATTTTTTCCTGCAACAGGGAAAATAAAGTATAAGTTTTAAAGATTTATTCTTTAATAAAGGATCTCAAAGCCAGCTTTAGAAAAAGGA
+
ABCCCFFFFFFFGGGGGGGGGGGHHHHHHHHHHFHHHHHHHHHHHHHHHHHGGHHHHHHHHHHHHHGHHGHHHHHHGHHHHGHHFHGHHHHHHHGGGGHHHHHHHHFHHHHHHHHHHHHHHHHHHHHHFHHHHHHHHHHHHHHHHHHHHHHHHHHHHHHHFHHHHHHHHGHHHHHHHHHHHGGHHHHHFHGGHHHHGFGHHHHHGFHHHHHHHHHHHHHHHHHHHHHHHGHGHGHHHGHHHHHHHHHHGGH
@M05620:45:000000000-G6HP7:1:1101:4526:9630 1:N:0:166
TACCTGTACTGGGGAAGCATTTGAATATCCCCCCATGGTGATGGGGACGGAGAACTGCTCCATAAACACAGGCAACGTGCCTAACTTTCCCGGGAAGATGAAGTCAAAGAGCGACCACAGCTCTCGGAGGTTATTTTGCATCGGTGAGCCAGACAGAATGATCCGATGAGGGGTGCGAAACTATTTGAGGAAAGGAAGCACCTTTTTATTAAATTTACCTTTTAGCAATCGCCATTCCTACCCTAAAGATC
+
CDDDDFFFFFFFGGGGGGGGGGHHHHHHHHHGGGGHHHFGHHHHHGGGGGGGGHHHHHHHHHHHHHHHHHHHGHHHGGHHHHHFGHHHHHHGGGGGGHHHHFHHFHHGGHFHGGGGGHEFFGHHHGGEDGGHHHHHHGFBDGGFGFEGHHHHGGGHHHHHGHHHHDGGHHHGCECDGGGGGGGGGFGF?FFGEGGGGFGGGFFFFFFFFFFFFFFFFFFFFFFFFFF:BF?EFDEFFBFFFFFFFFBFFFB
@M05620:45:000000000-G6HP7:1:1101:20866:9633 1:N:0:166
TACCTGTACTGGGGAAGCATTTGAATATCCCCCCATGGTGATGGGGACGGAGAACTGCTCCATAAACACAGGCAACGTGCCTAACTTTCCCGGGAAGATGAAGTCAAAGAGCGACCACAGCTCTCGGAGGTTATTTTGCATCGGTGAGCCAGACAGAATGATCCGATGAGGGGTGCGAAACTATTTGAGGAAAGGAAGCACCTTTTTATTAAATTTACCTTTTAGCAATCGCCATTCCTACCCTAAAGATC
+
AABBAFFFFFFFGGGEFGGGGGHHHGHHHHHGGGGHHHFGHHGHEGFGGGGGGHHHHHHHHHHHFHHHHHGHGEGHEHHHHHGHHHHHGHHGGGGGGGHHHHHGGHHHGHHHGGGGGGGGHHHHHGGGFGDGGHHHHHHHGHGGGGGHHHHHHGHFHFBGGHHGGFDDHHGGGEFDFDDAGGEGGBFGEGFFFGGGGGGFGFFBFFFFFFFFFFFFFFFFFFFFFFFFFFEFFD?FBFFFFFFFFFFFFFF
@M05620:45:000000000-G6HP7:1:1101:20884:9636 1:N:0:166
TACCTGTACTGGGGAAGCATTTGAATATCCCCCCATGGTGATGGGGACGGAGAACTGCTCCATAAACACAGGCAACGTGCCTAACTTTCCCGGGAAGATGAAGTCAAAGAGCGACCACAGCTCTCGGAGGTTATTTTGCATCGGTGAGCCAGACAGAATGATCCGATGAGGGGTGCGAAACTATTTGAGGAAAGGAAGCACCTTTTTATTAAATTTACCTTTTAGCAATCGCCATTCCTACCCTAAAGATC
+
CCCCCFFFFFFFGGGGGGGGGGHHGHHHHHHGGGGHHHGHHHHHGGGGGGGGGHHHHHHHHHHHHHHHHHHHGHHHGHHHHHHHHHHHHHHGGGEGGHHHHHHHHHHHHGHHGGGGGHHHHHHHHGGGGGGHHHHHHHHHHHGGGGGHHHHHHGHHHHHHHHHHHGGGHHHGGEEGGGGGGGGGGGGGFFFGGGGGGGGGGFFFFFFFFFFFFFFFFFFFFFFFFFFFFFFFFFFFFFFFFFFFFFFFFFF
@M05620:45:000000000-G6HP7:1:1101:4091:9643 1:N:0:166
ATCTCTATCTCCTAAAAACCTGTTTAGATTTGGAGATAGACCTTCAGGTTTTTCATCATTTTCTGCATGAATTATACATTGACCACGTTCCAGCGTGGTCAGTTTGCAGCATTCTGTTATTTTGTTTGACAGAGTGTCTTGTTGAGAACATATGTAGGACATGATTTTTTCCTGCAACAGGGAAAATAAAGTATAAGTTTTAAAGATTTATTCTTTAATAAAGGATCTCAAAGCCAGCTTTAGAAAAAGGA
+
BBBCCFFFFFFFGGGGGGGGGGGHHHGHHHHHHFHHHHHHHHHHHHHHHHHGGHHHHFHHHHHHHDHHHGHHHHHHGHHHHGHHFGGHHHHHHHGEGGHHGHHHHHHGHFGHHHHHHHGHHHHHHHHHGHGHFHGHGGHHHGHHFHFHHFHHHHFBHHHGFHHHFHHHGDFHHHHFFGHHGGGGEFHHFBGFFHHFF>GHHFGGGGGHHHHHHHHHHFHGHEFHFHHHHFFFG/CGGFGHHHFHFGHHGG/
@M05620:45:000000000-G6HP7:1:1101:4109:9649 1:N:0:166
ATCTCTATCTCCTAAAAACCTGTTTAGATTTGGAGATAGACCTTCAGGTTTTTCATCATTTTCTGCATGAATTATACATTGACCACGTTCCAGCGTGGTCAGTTTGCAGCATTCTGTTATTTTGTTTGACAGAGTGTCTTGTTGAGAACATATGTAGGACATGATTTTTTCCTGCAACAGGGAAAATAAAGTATAAGTTTTAAAGATTTATTCTTTAATAAAGGATCTCAAAGCCAGCTTTAGAAAAAGGA
+
BBBBBFFFFFFFGGGGGGGGGGGHHHHGHHHHHFHHHHHHHHHHHHHHHHHGGHHHHHHHHHHHHHHHHHHHHHHHHHHHHHHHHHGHHHHHHHGGGGHHHHHHHHHHGHHHHHHHHHHHHHHHHHHHHHHHHHHHHHHHHHHHHHHHHHHHHHHHHHHHHHHHHHHHHGHHHHHHHHHHHGGHHHHHHHHHHHHHHHHHHHHHHHHHHHHHHHHHHGHHHHHGGHHHHHHHHHHHHGHHHHGHHHHHGGH
@M05620:45:000000000-G6HP7:1:1101:12021:9673 1:N:0:166
ATCTCTATCTCCTAAAAAGGAAGAAAGGGGAGGGAAGATCGGAAGAGCACACGTCTGAACTCCAGTCACGTCGACGCATCTCGTATGCCGTCTTCTGCTTGAAAAAAAAAAAAAAAAAGAAAGAGAAAAAATCAAGATAAGAGTATAGGGATAATTAAAAAATAACAGAAGTAAGACAATAATTAGTTTGAAAGATGAACATATTTGTGTAGAAATATGTCTATCAGTGAGAGAGTCGTAGTATGTATAAT
+
CCCCCFFFFFFFGGGGGGGGGGHGGHHHGGGGGGGHGHHHHGGGGHHHHHHHGHHHGHHHHHHHHHHHHGHHGGGGGGEEHHHGGHHHHGGGHGHHHHHHHGCGHHGGGGDA<-<-<<..</0///00/.-.0000000000009;000;///00000000-.00000/00900000//0:0::0000;:0090/;00:000000000/9000:00000900000000:0000..00-99..000000090
@M05620:45:000000000-G6HP7:1:1101:5961:9715 1:N:0:166
TACCTGTACTGGGGAAGCATTTGAATATCCCCCCATGGTGATGGGGACGGAGAACTGCTCCATAAACACAGGCAACGTGCCTAACTTTCCCGGGAAGATGAAGTCAAAGAGCGACCACAGCTCTCGGAGGTTATTTTGCATCGGTGAGCCAGACAGAATGATCCGATGAGGGGTGCGAAACTATTTGAGGAAAGGAAGCACCTTTTTATTAAATTTACCTTTTAGCAATCGCCATTCCTACCCTAAAGATC
+
DDCDDFFFFFFFGGGGGGGGGGHHHHHHHHHGGGGHHHGGHHHHHGGGGGGGGHHHHHHHHHHHHHHHHHHHGHHHGHHHHHHHHHHHHHHGGGGGGHHHHHHHHHHHHHHHGGGGGHHHHHHHHGGGGGGHHHHHHHHGHHGGGGGHHHHHHGHHHHHHHHHHHGGGHHHGGCFGGGGGGGGHGGHGGGGGGGFFGGGGGFFFFFFFFFFFFFFHFFFFFFFHFFFFFFFFFFFFFFFHFFFFFFFFFFF
@M05620:45:000000000-G6HP7:1:1101:7152:9743 1:N:0:166
AAACCAAGCAGACACTCACCGCTCCCTCGCCACAGGCCAATAGTTTGTCCTCACTGAGTTGGCAACAAGTGGCTGCTGTGGCTGCCATTTTTCTGGTGATGGCCATCAGCTCCGACGAGGTCAGCTGGGGGGCTTTCTTTGTGTAAGCAACGAGAAACCTGAAAGAAGCATTTTTTAACTAAGTCCTGCTGAGTCATTCATGAGTTTTTAGCCGCCTTGCTTCTTCTCACAGACTCTCTACTCTCATGCCA
+
CCCCCBBFCFFFGGGGGGGGGGGGGGHHGGGGGHHHGGHHHHHHHHHHHHHHHHHHHHHHHHHHHHHHHGHHGHGGHHHHHHHGGHHHHHHHHHHHHHHHHHHHHHHHHHHHHGGGGGGGGHHHHHHHGGGGGGGGGGGGGGGGGGFFFFFFFFFFFFFFFFFFFFFFFFFFFFFFFFFFFFFFFFFFFFFFFFFFFFFFFFFFBFFFFFFFFFFFFFFFFFFFFFFFFFFFFFFFFFFFFFFFFFFFFFF
@M05620:45:000000000-G6HP7:1:1101:14144:9784 1:N:0:166
TACCTGTACTGGGGAAGCATTTGAATATCCCCCCATGGTGATGGGGACGGAGAACTGCTCCATAAACACAGGCAACGTGCCTAACTTTCCCGGGAAGATGAAGTCAAAGAGCGACCACAGCTCTCGGAGGTTATTTTGCATCGGTGAGCCAGACAGAATGATCCGATGAGGGGTGCGAAACTATTTGAGGAAAGGAAGCACCTTTTTATTAAATTTACCTTTTAGCAATCGCCATTCCTACCCTAAAGATC
+
CCDCCFFFFFFFGGGGGGGGGGHHHHHHHHHGGGGHHHGHHHHHHGGGGGGGGHHHHHHHHHHHHHHHHGHHGHHHGHHHHHHHHHHHHHHGGGGGGHHHHHHHHHHHHHHHGGGGGHHHHHHHHGGGGGGHHHHHHHHHHHGGGGGHHHHHHGHHHHHHHHHHHGGGHHGGGFGGGGGGGGGGGHGFGGGGGGFGGGGGGFFFFFFFFFFFFFFFFFFFFFFFFFFFFFFFFFFFFFFFFFFFFFFFFFF
@M05620:45:000000000-G6HP7:1:1101:23385:9788 1:N:0:166
TACCTGTACTGGGGAAGCATTTGAATATCCCCCCATGGTGATGGGGACGGAGAACTGCTCCATAAACACAGGCAACGTGCCTAACTTTCCCGGGAAGATGAAGTCAAAGAGCGACCACAGCTCTCGGAGGTTATTTTGCATCGGTGAGCCAGACAGAATGATCCGATGAGGGGTGCGAAACTATTTGAGGAAAGGAAGCACCTTTTTATTAAATTTACCTTTTAGCAATCGCCATTCCTACCCTAAAGATC
+
DCDDDFFFFFFFGGGGGGGGGGHHHHHHHHHGGGGHHHGHHHHHHGGGGGGGGHHHHHHHHHHHHHHHHHHHGHHHGHHHHHHHHHHHHHHGGGGGGHHHHHHHHHHHHHHHGGGGGHHHHHHHHGGGGGGHHHHHHHHHHHGGGGGHHHHHHGHHHHHHHHHHHGGGHHHGGEGGGGGGGGGGHHHGGGFGGGGGGGGGGFFFFFFFFFFFFFFHHFFFFFFFFFF;FFFFFFFFFFFFFFFFFFFFFFF
@M05620:45:000000000-G6HP7:1:1101:16580:9803 1:N:0:166
TACCTGTACTGGGGAAGCATTTGAATATCCCCCCATGGTGATGGGGACGGAGAACTGCTCCATAAACACAGGCAACGTGCCTAACTTTCCCGGGAAGATGAAGTCAAAGAGCGACCACAGCTCTCGGAGGTTATTTTGCATCGGTGAGCCAGACAGAATGATCCGATGAGGGGTGCGAAACTATTTGAGGAAAGGAAGCACCTTTTTATTAAATTTACCTTTTAGCAATCGCCATTCCTACCCTAAAGATC
+
DDDDDFFFFFFFGGGGGGGGGGHHHHHHHHHGGGGHHHGHHHHHHGGGGGGGGHHHHHHHHHHHHHHHHHHHGHHHGHHHHHHHHHHHHHHGGGGGGHHHHHHHHHHHHHHHGGGGGHHHHHHHHGGGGGEHHHHHHHHHHHGGGGGHHHHHHGHHHHHHHHHHHGGGHHHGGEGGGGGGGGGGHHGGGGGGGGGGGGGFGFFFFFFFFFFFFFHHHFFFFFFFFFFFFFFFFFFFFFFHFFFFFFFFFFF
@M05620:45:000000000-G6HP7:1:1101:14142:9803 1:N:0:166
TACCTGTACTGGGGAAGCATTTGAATATCCCCCCATGGTGATGGGGACGGAGAACTGCTCCATAAACACAGGCAACGTGCCTAACTTTCCCGGGAAGATGAAGTCAAAGAGCGACCACAGCTCTCGGAGGTTATTTTGCATCGGTGAGCCAGACAGAATGATCCGATGAGGGGTGCGAAACTATTTGAGGAAAGGAAGCACCTTTTTATTAAATTTACCTTTTAGCAATCGCCATTCCTACCCTAAAGATC
+
CCCCCFFFFFFFGGGGGGGGGGHHHHHHHHHGGGGHHHGHHHHHHGGGGGGGGHHHHHHHHHHHHHHHHHHHGHHHGHHHHHHHHHHHHHHGGGGGGHHHHHHHHHHHHHHGGGGGGHHHHHHHHGGGGGCGHHHHHHHHHHGGGGGHHHHHHGHHHHHHHHHHHGGGHHHGGGFGGGGGGGGGGGGGGGGGGGGGGGGGGFFFFFFFFFFFFFFFFFFFFFFFFFFFFFFFFFFFFFFFFFFFFFFFFFF
@M05620:45:000000000-G6HP7:1:1101:20653:9843 1:N:0:166
ATCTCTATCTCCTAAAAACCTGTTTAGATTTGGAGATAGACCTTCAGGTTTTTCATCATTTTCTGCATGAATTATACATTGACCACGTTCCAGCGTGGTCAGTTTGCAGCATTCTGTTATTTTGTTTGACAGAGTGTCTTGTTGAGAACATATGTAGGACATGATTTTTTCCTGCAACAGGGAAAATAAAGTATAAGTTTTAAAGATTTATTCTTTAATAAAGGATCTCAAAGCCAGCTTTAGAAAAAGGA
+
CDDDDFFFFFFFGGGGGGGGGGHHHHHHHHHHHHHHHHHHHHHHHHHHHHHGGHHHHIHHHIIIIHHHHHHHHHHHHHHHHHHHHHGHHHHHHHGGGGHHHHHHHHHHHHHHHHHHHHHHHHHHHHHHHHHHHHHHHHHHHHHHHHHHHHHHHHHHHHHHHHHHHHHHHGHHHHHHHHHHHGGHHHHHHHHHHHHGHHHHHHHHHHHHHHHHHHHHHHHHHHHHHHHHHHHHHHHHHGHHHHHHHHHHGGH
@M05620:45:000000000-G6HP7:1:1101:5598:9852 1:N:0:166
AGATTACTGCAACAGTTCCCCCTGGACCTGGAAAAGTTTCTTGCCTGGCTTACAGAAGCTGAAACAACTGCCAATGTCCTACAGGATGCTACCCGTAAGGAAAGGCTCCTAGAAGACTCCAAGGGAGTAAAAGAGCTGATGAAACAATGGCAAGTAAGTCAGGCATTTCCGCTTTAGCACTCTTGTGGATCCAATTGAACAATTCTCAGCATTTGTACTTGTAACTGACAAGCCAGGGACAAAACAAAGAT
+
BBCCCFFFFFFFGGGGGGGGGGGGHHHHHHHHHHHHGHHHHHHHHHHHHHHHHHHHHGHHHHHHHHHHHHHHHHHHHHHHHHHHHHHHHHHHHHGGGGHHHHGHHHHHGHHHHHHHHHHHHHHGGHGGGHHHHGHHHHHHHHHHHHHHHHHHHGGHHHHHHHHHHHHHHHGGGGGHHHHHHHHHHHHGGHHHHHHHHHFHHHHHHHHHHHHHHHHHHHHHHHHHGHHGGFHHHGGGGGGGGGGGGGGGBFC
@M05620:45:000000000-G6HP7:1:1101:20662:9858 1:N:0:166
ATCTCTATCTCCTAAAAACCTGTTTAGATTTGGAGATAGACCTTCAGGTTTTTCATCATTTTCTGCATGAATTATACATTGACCACGTTCCAGCGTGGTCAGTTTGCAGCATTCTGTTATTTTGTTTGACAGAGTGTCTTGTTGAGAACATATGTAGGACATGATTTTTTCCTGCAACAGGGAAAATAAAGTATAAGTTTTAAAGATTTATTCTTTAATAAAGGATCTCAAAGCCAGCTTTAGAAAAAGGA
+
DDDDDFFFFFFFGGGGGGGGGGGHHHHHHHHHHHHHHHHHHHHHHHHHHHHGGHHHHIIHIHHIIHHHHHHHHHHHHHHHHHHHHHGHHHHHHHGFGGHHFHHHHHHHHHHHHHHHHHHHHHHHHHHHGHHHHHHHHHHHHHHHHHHHHHHHHHHHHHHHHHHHHHHHHGHHHHHHHHHHHGGHHHHHHHHHHHHHHHHHHHHHHHHHHHGHHHHHHHHHHHHHHHHHHGHHHHHHHGGHHHHHHGHGGGF
@M05620:45:000000000-G6HP7:1:1101:3892:9860 1:N:0:166
AGATTACTGCAACAGTTCCCCCTGGACCTGGAAAAGTTTCTTGCCTGGCTTACAGAAGCTGAAACAACTGCCAATGTCCTACAGGATGCTACCCGTAAGGAAAGGCTCCTAGAAGACTCCAAGGGAGTAAAAGAGCTGATGAAACAATGGCAAGTAAGTCAGGCATTTCCGCTTTAGCACTCTTGTGGATCCAATTGAACAATTCTCAGCATTTGTACTTGTAACTGACAAGCCAGGGACAAAACAAAGAT
+
AABBBFFFFFFFGGGGGGGGGGGGHHHHHHHGHHHHGHHHHHHHHHHHHHHHHHHHHHHHGHHHHGHHHHHH3GGHHHHHHHHHHHHHHFDGHHGFG?GHHHHHHHHHGHHHGHHFHHHHHGHGGFGEHDFHHGHHHHGHHHHHHHGHHHHHEGHGHGHGHHHHHHHHHGGGGGGHHHHHHHHHHHHGHHHGFCGHHGFHHHHHHHHFGHHHHGHHFHHHHFC0GHFCGHFHGGEAEGFG?FGAGGEGGGG
@M05620:45:000000000-G6HP7:1:1101:16332:9860 1:N:0:166
CATCCTGACCCTGAAGTACCCCGGCTTGATTTCTGACATTAGATCGGAAGAGCACACGTCTGAACTCCAGTCACGTCGACGCATCTCGTATGCCGTCTTCTGCTTGAAAAAAAAAACTCACCATTCTTCCCCTCTCTTCTTACCCCCTTTACCTCCCTCCATTCCTTTCCACTTTCTCCCTCTTTTTTCTCCCCTTCCCCCCTTCTCCTCCTCTTTCCTTTTACCTCCCCCTCCCTCCCCCCCCCCCCACC
+
BBBBBFFFFFFFGGGGGGGGGGGGGGGGHHHHHHHHHHHHHHGHHHGGGGHHHHHHHGHHHGHHHHHHHHHHHHGGHGFGGGGGGHHHFGHHHHGGGHGHGHHHHHHHHHHCCCDD/1111?111?1?11??0.00111111<00>-<.00=0<0..//;/00<C0;00;0;:0:000:C/F90;9;-/0009.;.//9C.9-.BBB//.9;.///9:///:/9//;..:9-:9.;..;.;-@=-----..
@M05620:45:000000000-G6HP7:1:1101:7324:9974 1:N:0:166
AGATTACTGCAACAGTTCCCCCTGGACCTGGAAAAGTTTCTTGCCTGGCTTACAGAAGCTGAACAACTGCCAATGTCCTACAGGATGCTACCCGTAAGGAAAGGCTCCTAGAAGACTCCAAGGGAGTAAAAGAGCTGATGAAACAATGGCAAGTAAGTCAGGCATTTCCGCTTTAGCACTCTTGTGGATCCAATTGAACAATTCTCAGCATTTGTACTTGTAACTGACAAGCCAGGGACAAAACAAAGATC
+
CCCCCFFFFFFFGGGGGGGGGGGGHHHHHHHHHHHHGHHHHHHHHHHHHHHHHHHHHHHHHHGHHHHHHHHHHHHHHHHHHHHHHHHHHHHHHGGGGHHHHHHHHHHGHHHHHHHHHHHGHHGGHGGHHHHHGHHHHHHHHDFHHHHHHHHHGHHHHHHHHHHHHHHHHGGGGGHHHHHHHHHHGGEHHHHHHHHHHHHHCHHHHHFHHHHHHHHGFHHHFHHHHHFHHHGHGGFGGFGGAFGGEGGGGGG
@M05620:45:000000000-G6HP7:1:1101:5890:9975 1:N:0:166
TACCTGTACTGGGGAAGCATTTGAATATCCCCCCATGGTGATGGGGACGGAGAACTGCTCCATAAACACAGGCAACGTGCCTAACTTTCCCGGGAAGATGAAGTCAAAGAGCGACCACAGCTCTCGGAGGTTATTTTGCATCGGTGAGCCAGACAGAATGATCCGATGAGGGGTGCGAAACTATTTGAGGAAAGGAAGCACCTTTTTATTAAATTTACCTTTTAGCAATCGCCATTCCTACCCTAAAGATC
+
AABBBFFFFFFFEGGEGGGGGGHHGHHHHHHGGGGHHGGHHHHHHGGGGGGGGHHHHHHHHHHGHHHHHHHHGHGHGHHHHHHHHHHHHHHGGGCGGHHHHHGHHHHHHHHHGGGGGHHHHHHHHGGGGGEHHHHHHHHFHHGGGGGHHHHHHGHHHHHHHHHHHGGGHHFFGDDGGGGGGGGGGGGGGGFGGGFFGGGFGFFFFFFFFFFFFFFFFFFFFFFFFFF9BBFFFFFFFFFFFFFFFFFFFFF
@M05620:45:000000000-G6HP7:1:1101:7345:9976 1:N:0:166
AGATTACTGCAACAGTTCCCCCTGGACCTGGAAAAGTTTCTTGCCTGGCTTACAGAAGCTGAACAACTGCCAATGTCCTACAGGATGCTACCCGTAAGGAAAGGCTCCTAGAAGACTCCAAGGGAGTAAAAGAGCTGATGAAACAATGGCAAGTAAGTCAGGCATTTCCGCTTTAGCACTCTTGTGGATCCAATTGAACAATTCTCAGCATTTGTACTTGTAACTGACAAGCCAGGGACAAAACAAAGATC
+
B?BBBFFFFFFFGGGGGGGGGGGGHHHGHFHHGHHHGHHHHHHGHHHHHHHHHHHFHGFHHHHHHHHHHGHHHHHHHHHGHHHHHFFHHHHHHGGGGHHGGHGHHHHGHHGHHHHHHHHFFHGGGDGFHHHHGHHHHHHHGHFGHHHHHHGFGHFHHGHHHHHHFHHHHGGGGGGHHHHHHHHHFHDHHHGHHHFHGFGFCGHHHHFGGHHHFGHFGHHG0CGFHH0CGH.CEFGGGEGG9BAGGGFFEGF
@M05620:45:000000000-G6HP7:1:1101:5872:9986 1:N:0:166
TACCTGTACTGGGGAAGCATTTGAATATCCCCCCATGGTGATGGGGACGGAGAACTGCTCCATAAACACAGGCAACGTGCCTAACTTTCCCGGGAAGATGAAGTCAAAGAGCGACCACAGCTCTCGGAGGTTATTTTGCATCGGTGAGCCAGACAGAATGATCCGATGAGGGGTGCGAAACTATTTGAGGAAAGGAAGCACCTTTTTATTAAATTTACCTTTTAGCAATCGCCATTCCTACCCTAAAGATC
+
CDDDDFFFFFFFGGGGGGGGGGHHHHHHHHHGGGGHHHGGHHHHHGGGGGGGGHHHHHHHHHHHHHHHHHHHGHHHGHHHHHHHHHHHHHHGGGGGGHHHHHHHHHHHHHHHGGGGGHHHHHHHHFFDGGGHHHHHHHHFHHGGGGGHHHHHHGHGGHHHHHHHHGGGHHHGGEGGGGGGGGGGGGGGGGGGGGGGGGGFFEFFFFFFFFHFFFFFHFFFFFFFFFFFFFFFFFFFFFFFFFFFFFFFFFF
@M05620:45:000000000-G6HP7:1:1101:6763:10022 1:N:0:166
ATCTCTATCTCCTAAAAAGGAAGAAAGGGGAGGGAAGATCGGAAGAGCACACGTCTGAACTCCAGTCACGTCGACGCATCTCGTATGCCGTCTTCTGCTTGAAAAAAAAAAAAAAAAGCAAAAAAATCAAAACAACATGTGTCTATTTATCATATAGCTACCACCTTAACAAACTATAGCAGGAAAACTTGCTCATGAACTACAACACGATCCAGGATTCGACGTGTCGTTTATAGAAATAGGATCGTGAG
+
CCCCCFFFFFFFGGGGGGGGGGHEBGHGGGGGGGGHGHHHHGGGGHHHHHHHGHHHGHFHHHHHHGHGHGGHGGGGGGG@HHHGGHHHHGFGHGHHHHHHHGFHHHGGGGFA>-<-<..//<<.--./;0:0.....//;00;0;000000;00;0;00;0;00.900000:..////:///.../.9//////://///////:/9.9-...///.9//./.--./....9.////://;/////.99/.
@M05620:45:000000000-G6HP7:1:1101:7364:10023 1:N:0:166
TACCTGTACTGGGGAAGCATTTGAATATCCCCCCATGGTGATGGGGACGGAGAACTGCTCCATAAACACAGGCAACGTGCCTAACTTTCCCGGGAAGATGAAGTCAAAGAGCGACCACAGCTCTCGGAGGTTATTTTGCATCGGTGAGCCAGACAGAATGATCCGATGAGGGGTGCGAAACTATTTGAGGAAAGGAAGCACCTTTTTATTAAATTTACCTTTTAGCAATCGCCATTCCTACCCTAAAGATC
+
CDDDDFFFFFFFGGGGGGGGGGHHHHHHHHHGGGGHHHGHHHHHHGGGGGGGGHHHHHHHHHHHHHHHHHHHGHHHGHHHHHHHHHHHHHHGGGGGGHHHHHHHHHHHHHHHGGGGGHHHHHHHHGGGGGGHHHHHHHHHHHGGGGGHHHHHHGHHHHHHHHHHHGGGHHHGGEEGGGGGGGGGGHHGGGFGGGGGGGGFGFFFFFFFFFFFFFFFFFFFFFFFFFFFFFFFFFFFFFFFFFFFFFFFFFF
@M05620:45:000000000-G6HP7:1:1101:8727:10025 1:N:0:166
TACCTGTACTGGGGAAGCATTTGAATATCCCCCCATGGTGATGGGGACGGAGAACTGCTCCATAAACACAGGCAACGTGCCTAACTTTCCCGGGAAGATGAAGTCAAAGAGCGACCACAGCTCTCGGAGGTTATTTTGCATCGGTGAGCCAGACAGAATGATCCGATGAGGGGTGCGAAACTATTTGAGGAAAGGAAGCACCTTTTTATTAAATTTACCTTTTAGCAATCGCCATTCCTACCCTAAAGATC
+
CCCCCFFFFFFFGGGGGGGGGGHHHHHHHHHGGGGHHHFGFHHHHGGGGGGGGHHHHHHHHHHGHHHHHHHHGGHHGHHHHHHHHHHHHHHGGGGGGHHHHHHHHGHGHHHGGGGGGHGH/GHHHGGGGGEHHHHHHHHGHHGGGGGHHHHHHGHHHHHHHHHHHGGGHHHGGEDGGGGGGGGGGGGFFGFGGGGGGGGFFFFFFFFFFFFFFFFFFFFFFFFFFFFFFFFFFFFFFFFFFFFFFFFFFFF
@M05620:45:000000000-G6HP7:1:1101:14308:10034 1:N:0:166
CATCCTGACCCTGAAGTACCCCGGCTTGATTTCTGACATTAGATCGGAAGAGCACACGTCTGAACTCCAGTCACGTCGACGCATCTCGTATGCCGTCTTCTGCTTGAAAAAAAAAAAAAACCACTCCACCTCCCATCATTCGGCGCCAAAAGCTAAGTAGCAATCAAAATCTAAGTTTGGAAGGACATCGCGCGCAACCTCTCGTACCTCCCGATTCGGGCGTCAGCGTCTTGCGTTACCCGCCATGCTCC
+
CCBCCFFFFFFFGGGGGEGGGGGGGGGGHHHHHHHGHHHHHHGHHHGGGGGHHGHGHGGHHGHHHFHHHHHHHFGGHGCGGGGG?GHHGFHHGHEEGFGHHHFHHHHHHHHBBBF></>-....1//0/<...</0/0000;.----.-/./.000000000000000:0000900000.00/.../00.:---;:--.;/0/.;...00....-.0...----..0.....;0-....0/.--9.00;B0
@M05620:45:000000000-G6HP7:1:1101:22770:10051 1:N:0:166
AGATTACTGCAACAGTTCCCCCTGGACCTGGAAAAGTTTCTTGCCTGGCTTACAGAAGCTGAAACAACTGCCAATGTCCTACAGGATGCTACCCGTAAGGAAAGGCTCCTAGAAGACTCCAAGGGAGTAAAAGAGCTGATGAAACAATGGCAAGTAAGTCAGGCATTTCCGCTTTAGCACTCTTGTGGATCCAATTGAACAATTCTCAGCATTTGTACTTGTAACTGACAAGCCAGGGACAAAACAAAGAT
+
BBBCCFFFFFFFGGGFGGGGGGGGHHHHHHHHHHHHHHHHHHHHHHHHHHHHHHHHHHHHHHHHHHHHHHHHHHHHHHHHFGHHHHHHHHFGH1EFGGHHHHFHHHHHGHHHHHHHHHHHHHHGGHGGHHHHHGHHHHGHHHHHHHHHHHHHHGHHHHHHHHHHHHHHHHGGGGGHHHHHHHHHHHHGHHHHGHHHHHGGHHHHHHHHHHHHHHHHHHHHHHHHHHHHHHHHHGGGGGGGGGGGGGGGGGG
@M05620:45:000000000-G6HP7:1:1101:4651:10054 1:N:0:166
AGATTACTGCAACAGTTCCCCCTGGACCTGGAAAAGTTTCTTGCCTGGCTTACAGAAGCTGAAACAACTGCCAATGTCCTACAGGATGCTACCCGTAAGGAAAGGCTCCTAGAAGACTCCAAGGGAGTAAAAGAGCTGATGAAACAATGGCAAGTAAGTCAGGCATTTCCGCTTTAGCACTCTTGTGGATCCAATTGAACAATTCTCAGCATTTGTACTTGTAACTGACAAGCCAGGGACAAAACAAAGAT
+
BAAAAFFFFBFFGGGGGGGGGGGGHHHHHHFHGHGHBEGHHFHHHHHHHGHHHHHHHFHHHHGHHHHHHHHHHGHHHGHHHHGHH1GGHHHHHHGEEFFHGHHGHEFHGHHHHHHHHHHHFHHGGEGGHHGHHFHGHHEHHGHFDHFHHHHHHGHHHHGHHHHHHHHHHHGGGGGHEGHHHHHHHDGGHHHHFGFHHBGHFFHHHHHFHEHHGHHCCBGFHGCCHHHHGHGHGGEFGGGEGFGAFGGGFGB
@M05620:45:000000000-G6HP7:1:1101:5034:10065 1:N:0:166
TACCTGTACTGGGGAAGCATTTGAATATCCCCCCATGGTGATGGGGACGGAGAACTGCTCCATAAACACAGGCAACGTGCCTAACTTTCCCGGGAAGATGAAGTCAAAGAGCGACCACAGCTCTCGGAGGTTATTTTGCATCGGTGAGCCAGACAGAATGATCCGATGAGGGGTGCGAAACTATTTGAGGAAAGGAAGCACCTTTTTATTAAATTTACCTTTTAGCAATCGCCATTCCTACCCTAAAGATC
+
AABBBFFFFFFFGGCFGGGGGGHHHHHHHFHGGGGGHHFGFGHHHGGGGGGGGHHHHGHHHHHHHGGHHHHHGHHHGHHHHHHHHHHHHGHGGGGGGHHHHHHHFGHFHHFCECFGGHEFHHHHGB?CDGEHFHHHHHGFHHGGGGGHHHHHCEFC<CGGDGHHHDGGHGGDG;CFGFGGGGGGGGGFEGFFEFGEFF;FFFFFFFFEFFFFFFFFFEFFFFFFFBB9BBE?AAAFF9FFFAFFFFFFBF;
@M05620:45:000000000-G6HP7:1:1101:22779:10066 1:N:0:166
AGATTACTGCAACAGTTCCCCCTGGACCTGGAAAAGTTTCTTGCCTGGCTTACAGAAGCTGAAACAACTGCCAATGTCCTACAGGATGCTACCCGTAAGGAAAGGCTCCTAGAAGACTCCAAGGGAGTAAAAGAGCTGATGAAACAATGGCAAGTAAGTCAGGCATTTCCGCTTTAGCACTCTTGTGGATCCAATTGAACAATTCTCAGCATTTGTACTTGTAACTGACAAGCCAGGGACAAAACAAAGAT
+
AAAABFFFFFFFGGGFGGGGGGGGHHHHHHHHHHHHHHHHHHHHHHHHHHHHHHHHHHHHHHHHHHHHHHHHHHHHHHHHGHHHHHHHHHEGG1EFGGHHHHFGHHHHGHHHHHHGHHHHHHHGEGGEGHHHHGHHHHHHHHHHHHHHHHHHHGHHHHHHHHHHHHHHHHGGGGGHHHHHHHHHHHHGHFHHHHHHHHFHHHHHHHHHGHHHHHHHHHHHHHHHHHHEHFHHHGGGGGGGGGFFGGGFGGF
@M05620:45:000000000-G6HP7:1:1101:11418:10067 1:N:0:166
TACCTGTACTGGGGAAGCATTTGAATATCCCCCCATGGTGATGGGGACGGAGAACTGCTCCATAAACACAGGCAACGTGCCTAACTTTCCCGGGAAGATGAAGTCAAAGAGCGACCACAGCTCTCGGAGGTTATTTTGCATCGGTGAGCCAGACAGAATGATCCGATGAGGGGTGCGAAACTATTTGAGGAAAGGAAGCACCTTTTTATTAAATTTACCTTTTAGCAATCGCCATTCCTACCCTAAAGATC
+
DDDDDFFFFFFFGGGGGGGGGGHHHHHHHHHGGGGHHHHHHHHHHGGGGGGGGHHHHHHHHHHHHHHHHHHHGHHHGHHHHHHHHHHHHHHGGGGGGHHHGHHGHHHHHHHHGGGGGHHHHHHHHGGGGGGHHHHHHHHHHHGGGGGHGHHHHGHHHHHHHHHHHGGGHHHGGCFGGGGGGGGHHHGGGGGGGGGGGGGFFFFFFFFFFFFFFHHFFFFFFFFFFFFFFFFEFFFFFFFFFFFFFFFFFFF
@M05620:45:000000000-G6HP7:1:1101:5052:10067 1:N:0:166
TACCTGTACTGGGGAAGCATTTGAATATCCCCCCATGGTGATGGGGACGGAGAACTGCTCCATAAACACAGGCAACGTGCCTAACTTTCCCGGGAAGATGAAGTCAAAGAGCGACCACAGCTCTCGGAGGTTATTTTGCATCGGTGAGCCAGACAGAATGATCCGATGAGGGGTGCGAAACTATTTGAGGAAAGGAAGCACCTTTTTATTAAATTTACCTTTTAGCAATCGCCATTCCTACCCTAAAGATC
+
CCCCCFFFFFFFGGGGGGGGGGHHHHHHHHHGGGGHHHFGGHHHHGGGGGGGGHHHHHHHHHHHHHHHHHHHGHHHGHHHHHHHHHHHHHHGGGGGGHHHHHHHHHHHHHHHGGGGGHHGHHHHHDFEGGEHHHHHHHHFHHGGGGGHHHHHHGHHGGHHHHHHHGGGHHHGGFGGGGGGGGGGGGGGGGGGGGGFGGGGGFFFFFFFFFFFFFFFFFFFFFFFFFFFFFFFFFFFFFFFFFFF/BFFFFB
@M05620:45:000000000-G6HP7:1:1101:9218:10073 1:N:0:166
ATCTCTATCTCCTAAAAACCTGTTTAGATTTGGAGATAGACCTTCAGGTTTTTCATCATTTTCTGCATGAATTATACATTGACCACGTGGTCAGTTTGCAGCATTCTGTTATTTTGTTTGACAGAGTGTCTTGTTGAGAACATATGTAGGACATGATTTTTTCCTACAACAGGGAAAATAAAGTATAAGTTTTAAAGATTTATTCTTTAATAAAGGATCTCAAAGCCAGCTTTAGAAAAAGGAAGAAAGGG
+
CCDDDFFFFFFFGGGGGGGGGGHHHHHHHHHHHHHHHHHHHHHHHHHHHHHGGHHHHIHIHHHHIHHHHHHHHHHHHHHHHHHHHHGGHGHHGHHHHHHGHHFHHHHHHHHHHHHHHHHHHHHHHHHHHHHHHHHHGHGHHGHHHHHHHHHHHHHHHHHHHGHHHHGGHHGHHGGHHHHHHHHHHHHHHFHHHHHHHHHHHHHHHHHHHHHHHHHHHHHHHGHHHGHGHEHHHGGHHGHGGGGGHHHHHHG
@M05620:45:000000000-G6HP7:1:1101:5065:10079 1:N:0:166
TACCTGTACTGGGGAAGCATTTGAATATCCCCCCATGGTGATGGGGACGGAGAACTGCTCCATAAACACAGGCAACGTGCCTAACTTTCCCGGGAAGATGAAGTCAAAGAGCGACCACAGCTCTCGGAGGTTATTTTGCATCGGTGAGCCAGACAGAATGATCCGATGAGGGGTGCGAAACTATTTGAGGAAAGGAAGCACCTTTTTATTAAATTTACCTTTTAGCAATCGCCATTCCTACCCTAAAGATC
+
BCCCCFFFFFFFGGGGGGGGGGHHHHHHHHHGGGGHHHGHHHHHHGGGGGGGGHHHHHHHHHHHHHHHHHHHGHHHGHHHHHHHHHHHHHHGGGGGGGHHHHHHHHHHGHHHGGGGGHHHHHHHHGFGGGGHHHHHHHHGHHGFGGGHHHHHHGHHHHHHHHHHHGGGHHHGGEGGGGGGGGGGGGGGGGGGGGGGGGGFGFFFFFFFFFFFFFFFFFFFFFFFFFFFFFFFFFFFFFFFFFFFFFFFFFF
@M05620:45:000000000-G6HP7:1:1101:5043:10082 1:N:0:166
TACCTGTACTGGGGAAGCATTTGAATATCCCCCCATGGTGATGGGGACGGAGAACTGCTCCATAAACACAGGCAACGTGCCTAACTTTCCCGGGAAGATGAAGTCAAAGAGCGACCACAGCTCTCGGAGGTTATTTTGCATCGGTGAGCCAGACAGAATGATCCGATGAGGGGTGCGAAACTATTTGAGGAAAGGAAGCACCTTTTTATTAAATTTACCTTTTAGCAATCGCCATTCCTACCCTAAAGATC
+
DCDDDFFFFFFFGGGGGGGGGGHHGHHHHHHGGGGHHHGHHHHHHGGGGGGGGGHHHHHHHGHHHHHHHHHHGHHHGHHHHHHHHHHHHHHGGGGGGHHHHHHHGHHHHHHHGGGGGHHHHHHHHGGGGGGHHHHHHHHFHHGGGGGHHHHHHGHHGHHHHHHHHGGGHHHGGCFGGGGDGGGHHGGGGGGGGGGFFFGBFEFFFFFFHFFFFFFFFFFFFFFFFFFFFFFFFFFFFFFFFFFFFFFFFFF
@M05620:45:000000000-G6HP7:1:1101:23066:10141 1:N:0:166
AGATTACTGCAACAGTTCCCCCTGGACCTGGAAAAGGTTCTTGCCTGGCTTACAGAAGCTGAAACAACTGCCAATGTCCTACAGGATGCTACCCGTAAGGAAAGGCTCCTAGAAGACTCCAAGGGAGTAAAAGAGCTGATGAAACAATGGCAAGTAAGTCAGGCATTTCCGCTTTAGCACTCTTGTGGATCCAATTGAACAATTCTCAGCATTTGTACTTGTAACTGACAAGCCAGGGACAAAACAAAGAT
+
BBABCFFFFFFFGGGGGGGGGGGGHHHHHHHHHHHHGHHHHHHHHHHHHHHHHHHHHHHHHHHHHHHHHHHHHHHHHHHHHHHHHHHHHHFGGHGGGGHHHHFHHHHHGHHHFHHHHHHHHHHGFGGFHHHHHGHHBGHHHHHHHHHHHHHHHGHHHHHHHHHHHHHHHHGGGGGHHHHHHHHHHHHGHHHHGHHHHHFFHHHHHHHHHHHHHHHHHGHHHHHHHHHFGHHHGGGGGGGGGGGGGGGGGGF
@M05620:45:000000000-G6HP7:1:1101:17331:10165 1:N:0:166
AGATCGGAAGAGCACACGTCTGAACTCCAGTCACGTCGACGCATCTCGTATGCCGTCTTCTGCTTGAAAAAAAAAAAAAAGACCAAAGGGAATACCTGATCCACACGGACAACCTTCTGTGATAATATTTTAACCAAGACCGTCTCACAGTCTCGCTCCGATCAATTATCACTAATACCCCTCTGGGTGTTTTCTTGTTTCATCGAGCCAGCTCTGGCTAAGCCTAACCTATTTCAGTACCAGTAGCCTGA
+
CACCCBCBBA4FGGGGGGGGGGHHHHHHGHHHHHGGHGGGGGGGEHHHGGHHHHGGGHGHHHHHHHFFHGHGGGGG>//<</222?/B2//022222<2222211/////-0..01111111111000<00000<0...//-.../000:0000/.....-.:.0000000000/0000/.::9//./.-.;.//////.//////..-/..::////.//////:/../:/9////////////////..
@M05620:45:000000000-G6HP7:1:1101:18502:10201 1:N:0:166
TACCTGTACTGGGGAAGCATTTGAATATCCCCCCATGGTGATGGGGACGGAGAACTGCTCCATAAACACAGGCAACGTGCCTAACTTTCCCGGGAAGATGAAGTCAAAGAGCGACCACAGCTCTCGGAGGTTATTTTGCATCGGTGAGCCAGACAGAATGATCCGATGAGGGGTGCGAAACTATTTGAGGAAAGGAAGCACCTTTTTATTAAATTTACCTTTTAGCAATCGCCATTCCTACCCTAAAGATC
+
DDDDDFFFFFFFGGGGGGGGGGHHHHHHHHHGGGGHHHGHHHHHHGGGGGGGGHHHHHHHHHHHHHHHHHHHGHHHGHHHHHHHHHHHHHHGGGGGGHHHHHHHHHHHHHHHGGGGGHHHHHHHHGGGGGEHHHHHHHHHHHGGGGGHHHHHHGHHHHHHHHHHHGGGHHHGGCEGGGFGGGGGGHGGGGGGGGGGGGGGGFFFFFFFFFFFFFFHFFFFFFFFFFFFFFFFFFFFFFFFFFFFFFFFFFF
@M05620:45:000000000-G6HP7:1:1101:22161:10239 1:N:0:166
ATCTCTATCTCCTAAAAACCTGTTTAGATTTGGAGATAGACCTTCAGGTTTTTCATCATTTTCTGCATGAATTATACATTGACCACGTTCCAGCGTGGTCAGTTTGCAGCATTCTGTTATTTTGTTTGACAGAGTGTCTTGTTGAGAACATATGTAGGACATGATTTTTTCCTGCAACAGGGAAAATAAAGTATAAGTTTTAAAGATTTATTCTTTAATAAAGGATCTCAAAGCCAGCTTTAGAAAAAGGA
+
CDCDEFFFFFFFGGGGGGGGGGHHHHHHHHHHHHHHHHHHHHHHHHHHHHHGGHHHHHIHHHHHIHGHHHHHHHHHHHHHHHHHHHGHHHHHHHGFGGHHHHHHHHHHHHHHHHHHHHHHHHHHHHHHHHHHHHHHHHHHHHHHHHHHHHHHHHHHHHHHHHHHHHHHHGHHHHHHHHHHHGGHHHHHGHHHHHHHHHHHHHHHHHHHHHHHHHHHHHHHHHHHHHGHHGHGHHHHHGHHHHGHGGHHGGG
@M05620:45:000000000-G6HP7:1:1101:16802:10241 1:N:0:166
ATCTCTATCTCCTAAAAACCTGTTTAGATTTGGAGATAGACCTTCAGGTTTTTCATCATTTTCTGCATGAATTATACATTGACCACGTTCCAGCGTGGTCAGTTTGCAGCATTCTGTTATTTTGTTTGACAGAGTGTCTTGTTGAGAACATATGTAGGACATGATTTTTTCCTGCAACAGGGAAAATAAAGTATAAGTTTTAAAGATTTATTCTTTAATAAAGGATCTCAAAGCCAGCTTTAGAAAAAGGA
+
CBCCCFFFFFFFGGGGGGGGGGHHHHHHHHHHHHHHHHHHHHHHHHHHHHHGGHHHHHHHHHIIHHHHHHHHHHHHHHHHHHHHHHGHHHHHHHGFGGHHHHHHHHHHHHHHHHHHHHHHHHHHHHHHHHHHHHHHHHHHHHHHHHHHHHHHHHHHHHHHHHHHHHHHHGHHHHHHHHHHHGGGHHHHHGHHHHHHHGHHHHHHHHHHHHHHHHHHHHHHHHHHHHHHHGHHHHHHHGHHHHHHHHGHGGH
@M05620:45:000000000-G6HP7:1:1101:16821:10245 1:N:0:166
ATCTCTATCTCCTAAAAACCTGTTTAGATTTGGAGATAGACCTTCAGGTTTTTCATCATTTTCTGCATGAATTATACATTGACCACGTTCCAGCGTGGTCAGTTTGCAGCATTCTGTTATTTTGTTTGACAGAGTGTCTTGTTGAGAACATATGTAGGACATGATTTTTTCCTGCAACAGGGAAAATAAAGTATAAGTTTTAAAGATTTATTCTTTAATAAAGGATCTCAAAGCCAGCTTTAGAAAAAGGA
+
DCCDEFFFFFFFGGGGGGGGGGGHHHHHHHHHHHHHHHHHHHHHHHHHHHHGGHHHHHIHHHHIIHHHHHHHHHHHHHHHHHHHHHGHHHHHHHGGGGHHHHHHHHHHHHHHHHHHHHHHHHHHHHHHHGHHHHGHHHHHHHHHHHHHHHHHHHHHHHHHHHHHHHHHHGHHHHHHHHHHHGGHHHHHHHHHHHHHHHHHHHGHHHHHHHHHHHHHHHHHHGHHHHHHHHHHHGHHHGHHHHHHGHHHGGH
@M05620:45:000000000-G6HP7:1:1101:5696:10247 1:N:0:166
TACCTGTACTGGGGAAGAGCACACGTCTGAACTCCAGTCACGTCGACGCATCTCGTATGCCGTCTTCTGCTTGAAAAAAAAAAAACATTTTTCTGGTGATGGCCATCAGCTCCCACGAGTTCAGCTGGGGGGCTTTCTTTGTGTCAGCAACGAGCAACCTGACATAAGCATTTTTTAACTAAGTCCTGCTGAGTCATTCCTGAGTTTTTCTCCTCCTTGCTTCTTCTCACAGACTCTCTACTCTCATGCCC
+
BBBBBFFFFFFFGFGCCGFGFGBHGBFCFGHFGFHFFFHFFEGDEFCGGGGGFHHGGHHFFE1EF1DDGFGHFA3FDA/>/E////??B2FDFFEFHF2?2?2BFGHFB?>GF/@F////?1FDDGG0CD--@;EF/BFBFF.9/;BBBFFB.A-:9FFFF/BF/;:/;//BFFFF?/;9//BBBF:/;/:/AFFFBFF/B/B.BBF/9//:B/;B.////9;9;:////:9;FFF;;///;//:///9//
@M05620:45:000000000-G6HP7:1:1101:22003:10247 1:N:0:166
TACCTGTACTGGGGAAGCATTTGAATATCCCCCCATGGTGATGGGGACGGAGAACTGCTCCATAAACACAGGCAACGTGCCTAACTTTCCCGGGAAGATGAAGTCAAAGAGCGACCACAGCTCTCGGAGGTTATTTTGCATCGGTGAGCCAGACAGAATGATCAGATGAGGGGTGCGAAACTATTTGAGGAAAGGAAGCACCTTTTTATTAAATTTACCTTTTAGCAATCGCCATTCCTACCCTAAAGATC
+
BBBBBFFFFFFFGEGEEEGGGFHGFGHHHHHGGGGGHHHHHHHHHGEGGGFGGHHHGHHHHGHHHHHHHHHHGHHHGHEHHHHHHHHHHHHGGGGFFHHHHHHHHHHHGFHHGGGGGHGFHGHHHGGGGGCGHHHHHHHHHHGGGGGHGHHHGGHHHHHHHHHHHHHHHHFGGEFGADCGGGGGGGGGFGBFGGGBFGGFGGFGFFFFFFFFFFFFFFFFFFFFFFF9BFEFFFFFFFFFFFFFFFFFFFF
@M05620:45:000000000-G6HP7:1:1101:15165:10260 1:N:0:166
TACCTGTACTGGGGAAGCATTTGAATATCCCCCCATGGTGATGGGGACGGAGAACTGCTCCATAAACACAGGCAACGTGCCTAACTTTCCCGGGAAGATGAAGTCAAAGAGCGACCACAGCTCTCGGAGGTTATTTTGCATCGGTGAGCCAGACAGAATGATCCGATGAGGGGTGCGAAACTATTTGAGGAAAGGAAGCACCTTTTTATTAAATTTACCTTTTAGCAATCGCCATTCCTACCCTAAAGATC
+
DDDDDFFFFFFFGGGGGGGGGGHHHHHHHHHGGGGHHHGHHHHHHGGGGGGGGHHHHHHHHHHHHHHHHHHHGHHHGHHHHHHHHHHHHHHGGGGGGHHHHHHHHHHHHHHHGGGGGHHHHHHHHGGGGGEHHHHHHHHHHHGGGGGHHHHHHGHHHHHHHHHHHGGGHHHGGEEGGGGGGHGHHGGGGGGGGGGGGGGFGFFFFFFFFFFFFFFFHFFFFFFFFFFFFFFFFFFFHFHHFFFFFFFFFFF
@M05620:45:000000000-G6HP7:1:1101:22161:10260 1:N:0:166
ATCTCTATCTCCTAAAAACCTGTTTAGATTTGGAGATAGACCTTCAGGTTTTTCATCATTTTCTGCATGAATTATACATTGACCACGTTCCAGCGTGGTCAGTTTGCAGCATTCTGTTATTTTGTTTGACAGAGTGTCTTGTTGAGAACATATGTAGGACATGATTTTTTCCTGCAACAGGGAAAATAAAGTATAAGTTTTAAAGATTTATTCTTTAATAAAGGATCTCAAAGCCAGCTTTAGAAAAAGGA
+
CCCCCFFFFFFFGGGGGGGGGGHHHHHHHHHHHHHHHGHHHHHHHHHHHHHGGHHHHHHHHIHIHHHHHHHHHHHHHHHHHHHHHHGHHHHHHHGFGGHHHHHHHHHHHHHHHHHHHHHHHHHHHHHHHHHHHHHHHHHHHHHHHHGHHHHHHHHGHHHHHHHHHHHHHGHHHHHHHHHHHGGHHHHHFGHHHHHHHGHHHHHHHHHHHHHHHHHHHGHHHFHHFHHHHHHHHHGHHGHHHHHGHHHGGGH
@M05620:45:000000000-G6HP7:1:1101:22010:10264 1:N:0:166
TACCTGTACTGGGGAAGCATTTGAATATCCCCCCATGGTGATGGGGACGGAGAACTGCTCCATAAACACAGGCAACGTGCCTAACTTTCCCGGGAAGATGAAGTCAAAGAGCGACCACAGCTCTCGGAGGTTATTTTGCATCGGTGAGCCAGACAGAATGATCCGATGAGGGGTGCGAAACTATTTGAGGAAAGGAAGCACCTTTTTATTAAATTTACCTTTTAGCAATCGCCATTCCTACCCTAAAGATC
+
EEEEEFFFFFFFGGGGGGGGGGHHHGHHHHHGGGGHHHGGGHHHHGGGGGGGGHHHHHHHHHHHHHHHHHHHGHHHGHHHHHHHHHHHHHHGGGGGGHHHHHHHHHHHHHHHGGGGGHHHHHHHHGGGGGAHHHHHHHHGHHGGGGGHHHHHHGHHHHHHHHHBHGGGHHHGGCEGGGGGGGGGHGGGGGFGGGGGGGGGGFFFFFFFFFFFFFFHHFFFFFFFFFFFFFFFFFFFFFFFFFFFFFFFFFF
@M05620:45:000000000-G6HP7:1:1101:23696:10288 1:N:0:166
TACCTGTACTGGGGAAGCATTTGAATATCCCCCCATGGTGATGGGGACGGAGAACTGCTCCATAAACACAGGCAACGTGCCTAACTTTCCCGGGAAGATGAAGTCAAAGAGCGACCACAGCTCTCGGAGGTTATTTTGCATCGGTGAGCCAGACAGAATGATCCGATGAGGGGTGCGAAACTATTTGAGGAAAGGAAGCACCTTTTTATTAAATTTACCTTTTAGCAATCGCCATTCCTACCCTAAAGATC
+
CCCCCFFFFFFFGGGFGGGGGGHHHGHHHHHGGGGHHHFGHHHHHGGGGGGGGHHHHHHHHHHHHHHHGHHHGHHHGHHHHHHHHHHHHHHGGGGGGGHHHHHHHHHHHHHHGGGGGHHHHHHGHGGGGGEHHHHHHHHGHHGGGGGHHGHHHGHGGHHHHHHHHGGGHHHGGEGGGGGGGGGGGGGGEGFGGGGEFGGGGFFFFFFFFFFFFFFFFFFFFFFFFFFFFFFFFFFFFFFFFFFFFFFFFFF
@M05620:45:000000000-G6HP7:1:1101:12761:10300 1:N:0:166
ATCTCTATCTCCTAAAAACCTGTTTAGATTTGGAGATAGACCTTCAGGTTTTTCATCATTTTCTGCATGAATTATACATTGACCACGTTCCAGCGTGGTCAGTTTGCAGCATTCTGTTATTTTGTTTGACAGAGTGTCTTGTTGAGAACATATGTAGGACATGATTTTTTCCTGCAACAGGGAAAATAAAGTATAAGTTTTAAAGATTTATTCTTTAATAAAGGATCTCAAAGCCAGCTTTAGAAAAAGGA
+
DCDDDFFFFFFFGGGGGGGGGGHHHHHHHHHHHHHHHHHHHHHHHHHHHHHGGHHHHIHHHHHIHHHHHHHHHHHHHHHHHHHHHHGHHHHHHHGGGGHHHHHHHHHHHHHHHHHHHHHHHHHHHHHHHHHHHHHHHHHHHHHHHHGHHHHHHHHHHHHHHHHHHHHHHGHHHHHHHHHHHGGHHHHHHHHHHHHHHHHHHHHHHHHHHHHHHHHHHHHHHHHHHHGHHGHHHHHHHGHHHHHHHHHHGGH
@M05620:45:000000000-G6HP7:1:1101:10480:10303 1:N:0:166
ATCTCTATCTCCTAAAAACCTGTTTAGATTTGGAGATAGACCTTCAGGTTTTTCATCATTTTCTGCATGAATTATACATTGACCACGTGGTCAGTTTGCAGCATTCTGTTATTTTGTTTGACAGAGTGTCTTGTTGAGAACATATGTAGGACATGATTTTTTCCTGCAACAGGGAAAATAAAGTATAAGTTTTAAAGATTTATTCTTTAATAAAGGATCTCAAAGCCAGCTTTAGAAAAAGGAAGAAAGGG
+
DDDDDFFFFFFFGGGGGGGGGGHHHHHHHHHHHHHHHHHHHHHHHHHHHHHGGHHHHIHHIHHHIHHHHHHHHHHHHHHHHHHHHHGGHGHHHHHHHHHGHHFHHHHHHHHHHHHHHHHHHHHHHHHHHHHHHHHHGHHHHHHHHHHFHHHHHHHHHHHHHGHHHHHHHHGHHGGHHHHHHHHHHHHHHHHHHDGHHHHHHHHHHHHHHHHHHHHHGHHHHHHHHHHGHGHHHGHFHGHHGGFHHGHHHHG
@M05620:45:000000000-G6HP7:1:1101:17327:10305 1:N:0:166
CATCCTGACCCTGAAGTACCCGGCTTGATTTCTGACATTAGATCGGAAGAGCACACGTCTGAACTCCAGTCACGTCGACGCATCTCGTATGCCGTCTTCTGCTTGAAAAAAAAAAAAAAACAAGAAATACAAAAGGAGCAACAGTTTGAGCACATCAAAAGTCAATGTAAAGAGAAAGAATCAGAAGAGTCTCCATAGCCAAGAGAGGCGTATAGGGACACGGGAGTAGAGTGTAGAGCTGGGGTAGATGT
+
DDDDDFFFFFFFGGGGGFGGGGGGGGGHHHHHHHHHHHHHHHHHHGGGGHHHHHHHGHHHGHHHHHHHHHHHHGHHGGGGGGFEHHHFEGHHHGFGHGHHHHHHGHHHFHGFCCD>//<<.<.////000<0<././...:../00000.00./000000/:000:000000://000/.00000000:000000000:00/.../...-9-.;00./....--.-./000:0:000000:/.-...0000
@M05620:45:000000000-G6HP7:1:1101:15869:10308 1:N:0:166
TACCTGTACTGGGGAAGCATTTGAATATCCCCCCATGGTGATGGGGACGGAGAACTGCTCCATAAACACAGGCAACGTGCCTAACTTTCCCGGGAAGATGAAGTCAAAGAGCGACCACAGCTCTCGGAGGTTATTTTGCATCGGTGAGCCAGACAGAATGATCCGATGAGGGGTGCGAAACTATTTGAGGAAAGGAAGCACCTTTTTATTAAATTTACCTTTTAGCAATCGCCATTCCTACCCTAAAGATC
+
CCCCCFFFFFFFGGGGGGGGGGHHHHHHHHHGGGGHHHHHHHHHHGGGGGGGGHHHHHHHHHHHHHHHHHHHGHHHGHHHHHHHHHHHHHHGGGGGGHHHHHHHHHHHHHHHGGGGGHHHHHHHHGGGGGGHHHHHHHHHHHGGGGGHHHHHHGHHHHHHHHHHHGGGHHHGGFGGGGGGGGGGGGGGGGGGGGFGGGGGGFFFFFFFFFFFFFFFFFFFFFFFFFFFFFFFFFFFFFFFFFFFFFFFFFF
@M05620:45:000000000-G6HP7:1:1101:12773:10315 1:N:0:166
ATCTCTATCTCCTAAAAACCTGTTTAGATTTGGAGATAGACCTTCAGGTTTTTCATCATTTTCTGCATGAATTATACATTGACCACGTTCCAGCGTGGTCAGTTTGCAGCATTCTGTTATTTTGTTTGACAGAGTGTCTTGTTGAGAACATATGTAGGACATGATTTTTTCCTGCAACAGGGAAAATAAAGTATAAGTTTTAAAGATTTATTCTTTAATAAAGGATCTCAAAGCCAGCTTTAGAAAAAGGA
+
CCCCCFFFFFFFGGGGGGGGGGHHHHHHHHHHHHHHHHHHHHHHHHHHHHHGGHHHHIIHIIIHIHHHHHHHHHHHHHHHHHHHHHGHHHHHHHGGGGHHGHGHHHHHHHHHHHHHHHHHHHHHGHHHGHHHHHHHHHHHHHHHHHHHHHHHHHHHHHHHGHHHHHHHHGHHHHHHHHHHHGGHHHHHHHHGHHHHHFHHHHGHHHHHHHHHHHHHHHHGHHGHHHGHHGHHHHHHHGHHHHHHGGGHGGH
@M05620:45:000000000-G6HP7:1:1101:15853:10318 1:N:0:166
TACCTGTACTGGGGAAGCATTTGAATATCCCCCCATGGTGATGGGGACGGAGAACTGCTCCATAAACACAGGCAACGTGCCTAACTTTCCCGGGAAGATGAAGTCAAAGAGCGACCACAGCTCTCGGAGGTTATTTTGCATCGGTGAGCCAGACAGAATGATCCGATGAGGGGTGCGAAACTATTTGAGGAAAGGAAGCACCTTTTTATTAAATTTACCTTTTAGCAATCGCCATTCCTACCCTAAAGATC
+
1>AAAFFFFFFFCGGG1FBGGGHFHHGHHHHGGGGHHHHHHHHCEGEGGGGGGHHHHHHHHHHHHHHHHHHHGHHHGHHGHHH1GHHHHHHGGGCEECFHF1BGGFHHHHHHGGGGCHHHHHHHHGGGGGCGHHHHHGHFGHGGGGGHHHHHCEHHHHHHGHHHHGGGFHFCGACE@E@-AGFGGGFGEFFBFGFFFGFFGFFFFFFFFFFF/BFFFFFFFFFFFFFFFFEFFFFFFFFFFFFFFFFFFFF
@M05620:45:000000000-G6HP7:1:1101:15881:10322 1:N:0:166
TACCTGTACTGGGGAAGCATTTGAATATCCCCCCATGGTGATGGGGACGGAGAACTGCTCCATAAACACAGGCAACGTGCCTAACTTTCCCGGGAAGATGAAGTCAAAGAGCGACCACAGCTCTCGGAGGTTATTTTGCATCGGTGAGCCAGACAGAATGATCCGATGAGGGGTGCGAAACTATTTGAGGAAAGGAAACACCTTTTTATTAAATTTACCTTTTAGCAATCGCCATTCCTACCCTAAAGATC
+
CCCCCFFFFFFFGGGGGGGGGGHHHHHHHHHGGGGHHHGHHHHHHGGGGGGGGHHHHHHHHHHHHHHHHHHHGHHHGHHHHHHHHHHHHHHGGGGGGHHHHHHHHHHHHHHHGGGGGHHHHHHHHGGGGGEHHHHHHHHHHHGGGGGHHHHHHGHHHGHHHHHHHGGGHHHGGEEGGGGGGGGGGGGEEFFFGGGGGGGGGFFFFFFFFFFFFFFFFFFFFFFFFFFFFFFFFFFFFFFFFFFFFFFFFFF
@M05620:45:000000000-G6HP7:1:1101:19545:10345 1:N:0:166
TACCTGTACTGGGGAAGCATTTGAATATCCCCCCATGGTGATGGGGACGGAGAACTGCTCCATAAACACAGGCAACGTGCCTAACTTTCCCGGGAAGATGAAGTCAAAGAGCGACCACAGCTCTCGGAGGTTATTTTGCATCGGTGAGCCAGACAGAATGATCCGATGAGGGGTGCGAAACTATTTGAGGAAAGGAAGCACCTTTTTATTAAATTTACCTTTTAGCAATCGCCATTCCTACCCTAAAGATC
+
CCCCCFFFFFFFGGGGGGGGGGHHHHHHHHHGGGGHHHHHHHHHHGGGGGGGGHHHHHHHHHHHHHHGHHHHGHHHGHHHHHHHHHHHHHHGGGGGGHHHHHHHHHHHHHGHGGGGGHHHHHHHHGGGGGDHHHHHHHHHHHGGGGGHHHHHHGHHHHHHHHHHHGGGHHHGG;AGGFGGGGGGGGGGGBFGGG.FFGGGGFFFFFFFFFFFFFFFFFFFFFFFFFFFFFEFFFEFFFFFFFFFFFFFFFF
@M05620:45:000000000-G6HP7:1:1101:19568:10347 1:N:0:166
TACCTGTACTGGGGAAGCATTTGAATATCCCCCCATGGTGATGGGGACGGAGAACTGCTCCATAAACACAGGCAACGTGCCTAACTTTCCCGGGAAGATGAAGTCAAAGAGCGACCACAGCTCTCGGAGGTTATTTTGCATCGGTGAGCCAGACAGAATGATCCGATGAGGGGTGCGAAACTATTTGAGGAAAGGAAGCACCTTTTTATTAAATTTACCTTTTAGCAATCGCCATTCCTACCCTAAAGATC
+
BBBBBFFFFFFCGFGFEGFGGGHFFHHHHHHGGGGHGHHHHHHBCEFGGGC?EGHHFHHHHHHHHHHHHGHFFHHHGHHHHHHHHHHHHHHEGGFFGHHHHHHHGFGHHFFGEGGGCHHHHHHHHGFDGGGHHHHHHHHHHHGGGGGHHHHHHGHHGHHHGHHHHGGGHHH.@CCFGAFFGGEGGGGGGBFGGGFGEFEGGFFFFFFFFFFF/BFFFFFFFFFFFFFFFFEFFFFFFFFFFFFFFFBFFFF
@M05620:45:000000000-G6HP7:1:1101:19554:10363 1:N:0:166
TACCTGTACTGGGGAAGCATTTGAATATCCCCCCATGGTGATGGGGACGGAGAACTGCTCCATAAACACAGGCAACGTGCCTAACTTTCCCGGGAAGATGAAGTCAAAGAGCGACCACAGCTCTCGGAGGTTATTTTGCATCGGTGAGCCAGACAGAATGATCCGATGAGGGGTGCGAAACTATTTGAGGAAAGGAAGCACCTTTTTATTAAATTTACCTTTTAGCAATCGCCATTCCTACCCTAAAGATC
+
CCCCCFFFFFFFGGGGGGGGGGHHHHHHHHHGGGGHHHGHHHHHHGGGGGGGGHHHHHHHHHHHHHHHHHHHGHHHGHHHHHHHHHHHHHHGGGGGGHHHHHHHHHHHHHHHGGGGGHHHHHHHHGGGGGGHHHHHHHHHHHGGGGGHHHHHHGHHHHHHHHHHHGGGHHHGGEFGGGGGGGGGGGGGGGGGGGGGGGGFGFFFFFFFFFFFFFFFFFFFFFFFFFFFFFFFFFFFFFFFFFFFFFFFFFF
@M05620:45:000000000-G6HP7:1:1101:16145:10369 1:N:0:166
TACCTGTACTGGGGAAGCATTTGAATATCCCCCCATGGTGATGGGGACGGAGAACTGCTCCATAAACACAGGCAACGTGCCTAACTTTCCCGGGAAGATGAAGTCAAAGAGCGACCACAGCTCTCGGAGGTTATTTTGCATCGGTGAGCCAGACAGAATGATCCGATGAGGGGTGCGAAACTATTTGAGGAAAGGAAGCACCTTTTTATTAAATTTACCTTTTAGCAATCGCCATTCCTACCCTAAAGATC
+
CCDDDFFFFFFFGGGGGGGGGGHHHHHHHHHGGGGHHHGHHHHHHGGGGGGGGHHHHHHHHHHHHHHHHHHHGHHHGHHHHHHHHHHHHHHGGGGGGHHHHHHHHHHHHHHHGGGGGHHHHHHHHGGGGGDHHHHHHHHHHHGGGGGHHHHHHGHHHHHHHHHHHGGGHHHGGFEGGGGGGGGGGGGGFGGGGGFGGGGGGFFFFFFFFFFFFFFHHFFFFFFFFFFFFFFFFFFFFFHFFFFFFFFFFFF
@M05620:45:000000000-G6HP7:1:1101:20547:10371 1:N:0:166
ATCTCTATCTCCTAAAAACCTGTTTAGATTTGGAGATAGACCTTCAGGTTTTTCATCATTTTCTGCATGAATTATACATTGACCACGTTCCAGCGTGGTCAGTTTGCAGCATTCTGTTATTTTGTTTGACAGAGTGTCTTGTTGAGAACATATGTAGGACATGATTTTTTCCTGCAACAGGGAAAATAAAGTATAAGTTTTAAAGATTTATTCTTTAATAAAGGATCTCAAAGCCAGCTTTAGAAAAAGGA
+
BBBBBFFFFFFFGGGGGGGGGGHHHHGFFGFFGAGFHHHHHFHHHHHGHHHGGHHHHHHGHHHHHHHGHHHHHHGHHHHGGEHHHHGHHHHHHHGEGGHHHHHHHHHHHHGFHHFGGGHHHHGHHHHHHGGHGHHHHHHHHHHHHHGHHHHHHHFFHHHHHHHHHHHHHGHHHHHHGHHHHGGHGFHHHGHGGHHHHFGHHHHGHGHHHGHHHHHHHHHHHFHHHHHHHFHHHHHFHGHHHHGFFHHHGGF
@M05620:45:000000000-G6HP7:1:1101:24615:10374 1:N:0:166
AGATTACTGCAACAGTTCCCCCTGGACCTGGAAAAGTTTCTTGCCTGGCTTACAGAAGCTGAAACAACTGCCAATGTCCTACAGGATGCTACCCGTAAGGAAAGGCTCCTAGAAGACTCCAAGGGAGTAAAAGAGCTGATGAAACAATGGCAAGTAAGTCAGGCATTTCCGCTTTAGCACTCTTGTGGATCCAATTGAACAATTCTCAGCATTTGTACTTGTAACTGACAAGCCAGGGACAAAACAAAGAT
+
BAABCFFFFFFFGGGGGGGGGGGGHHHHHHHHGHHHHHHHHHHHHHHHHHHHHHHHHHHHHHHHHHHHHHHHHHHHHHHHHHHHHGHHHHHHHHGGGGHHHHHHHHHHGHHHHHHGHHHHHFHGGHGGHHHHHGHHHHHHHHHHHHHHHHHHHGHHGHHFGHHHHHHHHHGGGGGHEHFHHHHHHHHGGHHHGHHHHHGGHHHHHHHFHHGHHGHHHGHHHHHHHHHHGFFHHGFGGGGGGGGGGGGGGF=
@M05620:45:000000000-G6HP7:1:1101:9535:10398 1:N:0:166
TACCTGTACTGGGGAAGCATTTGAATATCCCCCCATGGTGATGGGGACGGAGAACTGCTCCATAAACACAGGCAACGTGCCTAACTTTCCCGGGAAGATGAAGTCAAAGAGCGACCACAGCTCTCGGAGGTTATTTTGCATCGGTGAGCCAGACAGAATGATCCGATGAGGGGTGCGAAACTATTTGAGGAAAGGAAGCACCTTTTTATTAAATTTACCTTTTAGCAATCGCCATTCCTACCCAAAGATCG
+
CCCCCFFFFFFFGGGGGGGGGGHHHHHHHHHGGGGHHHGHHHHHHGGGGGGGGHHHHHHHHHHHHHHHHHHHGGHHGHHHHHHHHHHHHHHGGGGGGHHHHHHHHHHHHHHHGGGGGHHHHHHHHGGGGGGHHHHHHHGGHHGGGGGHHHHHHGHHHHHHHHHHHGGGHHGGGEGGGGGGGGGGGGGGGGCFGGGGGGGGGFFFFFFFFFFFFFFFFFFFFFFFFFFFFFFFFFFFFFFFFFFFFFFFFFE
@M05620:45:000000000-G6HP7:1:1101:9531:10417 1:N:0:166
TACCTGTACTGGGGAAGCATTTGAATATCCCCCCATGGTGATGGGGACGGAGAACTGCTCCATAAACACAGGCAACGTGCCTAACTTTCCCGGGAAGATGAAGTCAAAGAGCGACCACAGCTCTCGGAGGTTATTTTGCATCGGTGAGCCAGACAGAATGATCCGATGAGGGGTGCGAAACTATTTGAGGAAAGGAAGCACCTTTTTATTAAATTTACCTTTTAGCAATCGCCATTCCTACCCAAAGATCG
+
DDDCDFFFFFFFGGGGGGGGGGHHHHHHHHHGGGGHHHHHHHHHHGGGGGGGGHHHHHHHHHHHHHHHHHHHGHHHGHHHHHHHHHHHHHHGGGGGGHHHHHHHHHHHHHHHGGGGGHHHHHHHHGGGGGEHHHHHHHHHHHGGGGGHHHHHHGHHHHHHHHHHHGGGHHHGGEFGGGGGGHGHHHGGGGGGGGGGGGGGGFFFFFFFHHHFFFFFFFFFFFFFFFFFFFFFFFFFFFFHFFFFFFFFFFE
@M05620:45:000000000-G6HP7:1:1101:24824:10420 1:N:0:166
TACCTGTACTGGGGAAGCATTTGAATATCCCCCCATGGTGATGGGGACGGAGAACTGCTCCATAAACACAGGCAACGTGCCTAACTTTCCCGGGAAGATGAAGTCAAAGAGCGACCACAGCTCTCGGAGGTTATTTTGCATCGGTGAGCCAGACAGAATGATCCGATGAGGGGTGCGAAACTATTTGAGGAAAGGAAGCACCTTTTTATTAAATTTACCTTTTAGCAATCGCCATTCCTACCCTAAAGATC
+
CCCCCFFFFFFFGGGGGGGGGGHHHHHHHHHGGGGHHHGHHHHHHGGGGGGGGHHHHHHHHHHHHHHHHHHHGHHHGHHHHHHHHHHHHHHGGGGGGHHHHHHHHHHHHHHHGGGGGHHGHHHHHGGGGGEHHHHHHHHHHHGGGGGHHHHHHGHHHHHHHHHHHGGGHHHGGGGGGGGGGGGGGGGGGG9FGGGGGGGGGFFFFFFFFFFFFFFFFFFFFFFFFFFFFFFFFFFFFFFFFFFFFFFFFFF
@M05620:45:000000000-G6HP7:1:1101:10924:10459 1:N:0:166
AGATTACTGCAACAGTTCCCCCTGGACCTGGAAAAGTTTCTTGCCTGGCTTACAGAAGCTGAAACAACTGCCAATGTCCTACAGGATGCTACCCGTAAGGAAAGGCTCCTAGAAGACTCCAAGGGAGTAAAAGAGCTGATGAAACAATGGCAAGTAAGTCAGGCATTTCCGCTTTAGCACTCTTGTGGATCCAATTGAACAATTCTCAGCATTTGTACTTGTAACTGACAAGCCAGGGACAAAACAAAGAT
+
BAABBFFFFFFFGGGGGGGGGGGGHHHHHHHHHHHHGHHHHHHHHHHHHHHHHHHHHHHHHHHHHHHHHHHHHHHHHHHHHHHHHHHHHHGHHHGGGGHHHHFGHHHHGHHHHHHGHHHHHHHGGGGFHHHHHGHHHHGHHGHHHGHHHHHGHGHHGHGHHHHHHHHHHHGGGGGHHHHHHHHHHGGGHHHHFGHHHHFHHHHHHHHHHHGHHHHHHFHHHHHGHHHHGHHHHGGGGGGGGFGGGFGGFGF
@M05620:45:000000000-G6HP7:1:1101:10923:10479 1:N:0:166
AGATTACTGCAACAGTTCCCCCTGGACCTGGAAAAGTTTCTTGCCTGGCTTACAGAAGCTGAAACAACTGCCAATGTCCTACAGGATGCTACCCGTAAGGAAAGGCTCCTAGAAGACTCCAAGGGAGTAAAAGAGCTGATGAAACAATGGCAAGTAAGTCAGGCATTTCCGCTTTAGCACTCTTGTGGATCCAATTGAACAATTCTCAGCATTTGTACTTGTAACTGACAAGCCAGGGACAAAACAAAGAT
+
BABCCFFFFFFFGGGGGGGGGGGGHHHHHHHHHHHHGHHHHHHHHHHHHHHHHHHHHHHHHHHHHHHHHHHHHHHHHHHHHHGHHHHHHHGHHHGFGGHHGHBGHHHHGHHHHHGHHHHHHHHEEGGGFGHHHGHHHHHHHGGHHHHHHHHHHGHGHHHHHHHHHHHHHHGGGGGHHHGHHHHHHGHGHHHHH<GHHFHGHHHHHHHHHHHHHHHHHHHHHGHGHHHHGHGHHGGGGGGGEAFAFFGGGGB
@M05620:45:000000000-G6HP7:1:1101:9309:10511 1:N:0:166
ATCTCTATCTCCTAAAAACCTGTTTAGATTTGGAGATAGACCTTCAGGTTTTTCATCATTTTCTGCATGAATTATACATTGACCACGTTCCAGCGTGGTCAGTTTGCAGCATTCTGTTATTTTGTTTGACAGAGTGTCTTGTTGAGAACATATGTAGGACATGATTTTTTCCTGCAACAGGGAAAATAAAGTATAAGTTTTAAAGATTTATTCTTTAATAAAGGATCTCAAAGCCAGCTTTAGAAAAAGGA
+
CCCCDFFFFFFFGGGGGGGGGGHHHHHHHHHHHHHHHHHHHHHHHHHHHHHGGHHHHHHHHHHHIHHHHHHHHHHHHHHHHHHHHHGHHHHHHHGGGGHHHHHHHHHHHHHHHHHHHHHHHHHHHHHHHHHHHHHHHHHHHHHHHHHHHHHHHHHHHHHHHHHHHHHHHGHHHHHHHHHGHGGHHHHHHGHHHHHHHGHHHHHHHHHHHHHHHHHHHHHHHHHHHHHHHHHHHHHHHGHHHHHHHHHHGGH
@M05620:45:000000000-G6HP7:1:1101:20871:10527 1:N:0:166
CATCCTGACCCTGAAGTACCCCGGCTTGATTTCTGACATTAGATCGGAAGAGCACACGTCTGAACTCCAGTCACGTCGACGCATCTCGTATGCCGTCTTCTGCTTGAAAAAAAAAAAAAAAAAAAGACAAAAAGAGTCAAATAATTCCAAAAATACAAGACAACAAGAACGCGTCCTACGAAAGTAGACAATCGCGCGTACACGTAATTACGCACACTATCAATCGACTCAATCCATCGATATATCACTTC
+
BCBCCFFFFFFFGGGGGGGGGGGGGGGGHHHHHHHHHHHHHHHHHHGEFGHHHHHHHGHHHGHHHHHHHHGHHHGFHGGGGGGGGHHHGGHHHHGEGHGHHHHHHHHHHHGFGGGB><-<<-<-::.////..../900000090000000.;.09000;:/:...//;/..----9//::.../////9//99.------:/../../:/...--.////////..-..9//://9;./..-//9/:///
@M05620:45:000000000-G6HP7:1:1101:9307:10532 1:N:0:166
ATCTCTATCTCCTAAAAACCTGTTTAGATTTGGAGATAGACCTTCAGGTTTTTCATCATTTTCTGCATGAATTATACATTGACCACGTTCCAGCGTGGTCAGTTTGCAGCATTCTGTTATTTTGTTTGACAGAGTGTCTTGTTGAGAACATATGTAGGACATGATTTTTTCCTGCAACAGGGAAAATAAAGTATAAGTTTTAAAGATTTATTCTTTAATAAAGGATCTCAAAGCCAGCTTTAGAAAAAGGA
+
AABBBFFFFFFFGGGGGGGGGGHHHHGHHHHHHFHGHHHHHHHHHHHGHHHGGHHHHHHHHHHHHHHHHHHHHHHHHHHHHHHHHHGHHHHHHHGGGGHHHHHHHHHHGHHHHHHHHHHHHHHHHHHHHGHHEHGHHHHHHHHHHHHHHHHHHHHHHHHHHHHGHHHHHGHHHHHHFHGHHGGHHGGFFHHHHHHHHHHHHHHHHFGHHHHHHHHHHDGGGHHHHHHHHHHHGHFHHGHHHHGHHHHHDAC
@M05620:45:000000000-G6HP7:1:1101:8127:10573 1:N:0:166
CATCCTGACCCTGAAGTACCCGGCTTGATTTCTGACATTAGATCGGAAGAGCACACGTCTGAACTCCAGTCACGTCGACGCATCTCGTATGCCGTCTTCTGCTTGAAAAAAAAAACAAGGTCAGCTGGCGGGCTTTCTTTGTGTAAGCAACGACAAACCTGAAAGAATCATTTTTTAACTAAGTCCTGCTGAGTCATTCATGAGTTGTTAGCCCCCTTGCTTCTTCTCACAGACTCTCTACTCTCATGTCA
+
BBBBBFFFFFFFGGGGGGGGGCEFGGGHHHHHHHHGHHHHHHHGHGGGGHHHHHHHGHHGGFHHGHHHHHHHHGGHGGGGGGGC3GFFCHGHHGE@GFHHHGDDGACG3GEDCCC//?</??FGHFF0/->-;:./:::;0CC:C00;CHHB.---;../FFBF0/.0BF0;00;-./:9F//9;BF/;///;/;/;;FF9//////;.:/99/:@99BFF//BB//:FF///A:FFFB/;FFFFB///9/
@M05620:45:000000000-G6HP7:1:1101:18738:10579 1:N:0:166
CATCCTGACCCTGAAGTACCCCGGCTTGATTTCTGACATTAGATCGGAAGAGCACACGTCTGAACTCCAGTCACGTCGACGCATCTCGTATGCCGTCTTCTGCTTGAAAAAAAAAAAACATTTTATTTCCCTCTATTCTTTTTTCTCCCCACCTCCTTCCCTTCTTTTTACCTTCCCCCTTTCCCCTCCCTTCTCCTTTTTCCCTCTTACTCCTTTCCTCCCTCCTCTCCCCTCCCTCTCCCTCCCCCTTC
+
CCCCCFFFFFFFGGGGGFGGGGGGGGGFGHHHHHHHHHHHHHGHHHGGGGGHHHHGHGGHHGHGHHHHHFGHHGGFHGCEGGGEEFFHGGHHGHGFCHGHFHHHHHHHBGG<>>BB<///11111111=1110011<111000-/000<</....:/00//;0/00:09.0000:;/;.-.009:C/.../0/09000;/:B/B//////:////9//:9/.//.://///./.../;9////:....9.;
@M05620:45:000000000-G6HP7:1:1101:4520:10586 1:N:0:166
ATCTCTATCTCCTAAAAAGGAAGAAAGGGGAGGGAAGATCGGAAGAGCACACGTCTGAACTCCAGTCACGTCGACGCATCTCGTATGCCGTCTTCTGCTTGAAAAAAAAAAACGACGAGGTCATCTGTGGGTCTTTCTTTGTGTAAGCAACTAGCAACCTTCACGAAGCATTTTTTCACTAAGTCCTGCTTAGTCATTCATTAGTTTTTAGCCGCCTTCCTTCTTCTCACCGACTCTCTACTCTCCTTCCC
+
BBBBBFFFFFFFFGGBGGGFFGGFBGHFFEFFEGGHFHHHGGGGGHHGGHFHGFFHFFHFHGHHHDGFHGGHEECCEEEFHGHGGFFFDEGECFFHHHGHHEHHHFCDCC////<<---<.>/0=<000/../<=GDGHG0C/:000<0/.;/:/0::.9:/00....9/;FF0B?/0;009/;09B/:B//;;;/;99;/9//9;;B9./:B.;@DA/;;9FFFFFF/;:.-9;AB9/9;FF//;B//;B
@M05620:45:000000000-G6HP7:1:1101:2815:10606 1:N:0:166
TACCTGTACTGGGGAAGCATTTGAATATCCCCCCATGGTGATGGGGACGGAGAACTGCTCCATAAACACAGGCAACGTGCCTAACTTTCCCGGGAAGATGAAGTCAAAGAGCGACCACAGCTCTCGGAGGTTATTTTGCATCGGTGAGCCAGACAGAATGATCCGATGAGGGGTGCGAAACTATTTGAGGAAAGGAAGCACCTTTTTATTAAATTTACCTTTTAGCAATCGCCATTCCTACCCTAAAGATC
+
BBBBBFFFFFFFCEGFGGGGGGHHHHHHHHHGGGGHHHFGHHHHHGGGGGGGGHHHHHHHHHHHHHHHHHHHGHHHGHHHHHHHHHHHHHHGGGGGFHHHHGHHHGHHHHHGGGGGGHHHHHHHHGGGGGEHHHHHHBFGHHGFGGGHHHHHHGHHHHHHHHFHHGGGHHHGGGGFGGGFGGGGGGGGGGFGGGGGFFCFFFFFFFFFFFFFFFFFFFFFFFFFFFFFFFAFFFAFFFFFF9AFFFFFFFF
@M05620:45:000000000-G6HP7:1:1101:2821:10624 1:N:0:166
TACCTGTACTGGGGAAGCATTTGAATATCCCCCCATGGTGATGGGGACGGAGAACTGCTCCATAAACACAGGCAACGTGCCTAACTTTCCCGGGAAGATGAAGTCAAAGAGCGACCACAGCTCTCGGAGGTTATTTTGCATCGGTGAGCCAGACAGAATGATCCGATGAGGGGTGCGAAACTATTTGAGGAAAGGAAGCACCTTTTTATTAAATTTACCTTTTATCAATCGCCATTCCTACCCTAAAGATC
+
ABBBBFFFFFFFFGGGGGGGGGHEHHHHHHHGGGGHFFHCHHFCAEFEEEGGGHHHHHHHHHGHHGHHHGFEFHHHEHHEHFHHHHHFHHGGGEGG?EGGHH3?FGHHHHHHGGGGGHHAEFBHHDFGGCGHHGGHH1FFGHGCG<F<GHHHFGHHHHGBGFHHHGGGHHBA@ECE-AD?FGGGGGFFGGGGB.AFFF;/FAFFFFFFFFFEFFFFFFFFFFFF/9B9FF.;ADAFFFFFF.9FFF/BFFF
@M05620:45:000000000-G6HP7:1:1101:9624:10628 1:N:0:166
TACCTGTACTGGGGAAGCATTTGAATATCCCCCCATGGTGATGGGGACGGAGAACTGCTCCATAAACACAGGCAACGTGCCTAACTTTCCCGGGAAGATGAAGTCAAAGAGCGACCACAGCTCTCGGAGGTTATTTTGCATCGGTGAGCCAGACAGAATGATCCGATGAGGGGTGCGAAACTATTTGAGGAAAGGAAGCACCTTTTTATTAAATTTACCTTTTAGCAATCGCCATTCCTACCCTAAAGATC
+
11AAAFFFFFFFC?1EEFGGFFFHFGFHHHBEEEEFCFBFF2FGAEEEEEEE?GHFHFHHFHDGBFGDGHFHGHHHGHGEHHHGH1GFHHHGGGGGGHHHHHHFGHHHHGFBECGGGHHHHGHHHGGF@@CGFHHFGFHGHGACAAFFHHHHHGHEFHHGHGHHFAACGHEFC.ACGAAGGBFFGGFBAF09C9ABFGGFGFFBBBFF/;BBB9FFFFFFFFFFFFFFFFEEFFEFFFFFFFFFFFB/FFF
@M05620:45:000000000-G6HP7:1:1101:12541:10634 1:N:0:166
TACCTGTACTGGGGAAGCATTTGAATATCCCCCCATGGTGATGGGGACGGAGAACTGCTCCATAAACACAGGCAACGTGCCTAACTTTCCCGGGAAGATGAAGTCAAAGAGCGACCACAGCTCTCGGAGGTTATTTTGCATCGGTGAGCCAGACAGAATGATCCGATGAGGGGTGCGAAACTATTTGAGGAAAGGAAGCACCTTTTTATTAAATTTACCTTTTAGCAATCGCCATTCCTACCCTAAAGATC
+
CCDDDFFFFFFFGGGGGGGGGGHHHHHHHHHGGGGHHHGHHHHHHGGGGGGGGHHHHHHHHHHHHHHHHHHHGHGHGHHHHHHHHHHHHHHGGGGGGHHHHHHFHHHHHHHHGGGGGHHHHHHHHGGGGGEHHHHHHHHGHHGGGGGHGHHHHGHHHHHHHHHHHGGGHHHGGCEGGGGDGGGGHHGGGGFFGGGGGGGFGFFFFFFFFFFFFFFFFFFFFFFFFFBBFFFFFFFFFFFFFFFFFFFFFFF
@M05620:45:000000000-G6HP7:1:1101:15767:10636 1:N:0:166
CATCCTGACCCTGAAGTACCCGGCTTGATTTCTGACATTAGATCGGAAGAGCACACGTCTGAACTCCAGTCACGTCGACGCATCTCGTATGCCGTCTTCTGCTTGAAAAAAAAAACAAGGGCAGCTGGGGGGCGTTCTTTGTGTACGCAACGCCAAACCTGAAAGAAGCATTTTTTAACGAAGTCCTGCTGAGCCATTCATGAGTTTTCAGCCCCCTTGCTTCTTCTCACCGACTCTCTACTCTCCTGCCC
+
BCBCCFFFFFFFGGGGGGGGGEGGGFGHHGHHHHFHHHHHHHHFFGGGGHHHHHHHGGHGGFHHGHHHHHHHHGGHGGGGGEG>@GFF?HHFHGEEGFHHHG4?GAFGBGECB<B//?@?/?/??0C0<-@---9;A.9//;B://9;;D----9-/../:;BF//:/9/9FF//:E//.;.:;9///9/9/./;/BF9//:///////9/9/.;@B?BFBF/FFBF//;9.:@-ABBF//9BF//;//.;
@M05620:45:000000000-G6HP7:1:1101:12522:10642 1:N:0:166
TACCTGTACTGGGGAAGCATTTGAATATCCCCCCATGGTGATGGGGACGGAGAACTGCTCCATAAACACAGGCAACGTGCCTAACTTTCCCGGGAAGATGAAGTCAAAGAGCGACCACAGCTCTCGGAGGTTATTTTGCATCGGTGAGCCAGACAGAATGATCCGATGAGGGGTGCGAAACTATTTGAGGAAAGGAAGCACCTTTTTATTAAATTTACCTTTTAGCAATCGCCATTCCTACCCTAAAGATC
+
BBBBBFFFFFFFGGGGFGGGGGHHHHHHHHHGGGGHHHGHHHHHHGGGGGGGGHHHHHHHHHHGHHHHHHGHGHHHGHHHHHHHHHHHHHHGGGGGGGHHHHHHHHHHHHHHGGGGGHHHHHHHHGGGGGEHHHHHHHHHHHGGGGGHGHHHHGGHHHHHHHHHHGGGHHHGGGGGFDGGGGGGGGGFFGFGGGGGGFGGGFFFFFFFFFF9FFFFFFFFFFFFFFFFFFFFFFFFFFFFFFFFFFBFFFF
@M05620:45:000000000-G6HP7:1:1101:9618:10648 1:N:0:166
TACCTGTACTGGGGAAGCATTTGAATATCCCCCCATGGTGATGGGGACGGAGAACTGCTCCATAAACACAGGCAACGTGCCTAACTTTCCCGGGAAGATGAAGTCAAAGAGCGACCACAGCTCTCGGAGGTTATTTTGCATCGGTGAGCCAGACAGAATGATCCGATGAGGGGTGCGAAACTATTTGAGGAAAGGAAGCACCTTTTTATTAAATTTACCTTTTAGCAATCGCCATTCCTACCCTAAAGATC
+
CCCCDFFFFFFFGGGGGGGGGGHHHHHHHHHGGGGHHHGHHHHHHGGGGGGGGHHHHHHHHHHHHHHHHHHHGHHHGHHHHHHHHHHHHHHGGGGGGHHHHHHHHHHHHHHHGGGGGHHHHHHHHGGGGGGHHHHHHHHHHHGGGGGHHHHHHGHGHHHHHHHHHGGGHHHGGEFGGEGGGGGGHHHGGGFGGGGGGGGGGFFFFFFFFFFFFHFFFFFFFFFFFFFFFFFFFFFFFFFFFFFFFFFFFFF
@M05620:45:000000000-G6HP7:1:1101:10681:10655 1:N:0:166
TACCTGTACTGGGGAAGCATTTGAATATCCCCCCATGGTGATGGGGACGGAGAACTGCTCCATAAACACAGGCAACGTGCCTAACTTTCCCGGGAAGATGAAGTCAAAGAGCGACCACAGCTCTCGGAGGTTATTTTGCATCGGTGAGCCAGACAGAATGATCCGATGAGGGGTGCGAAACTATTTGAGGAAAGGAAGCACCTTTTTATTAAATTTACCTTTTAGCAATCGCCATTCCTACCCTAAAGATC
+
AAAAAFFFFFFFGGCGGGGFGGGHHGHHHHFGFGGHFFGGHHHGHGGGGGFGGHHHHHHHFFHHHHHGHHHFFHHHGHGHHHHHHHHHHHHGGGGGGGHGGHHHHHHHHHHGGGGGGHHHHHHHGGGGGGDHHHHHHHHFHHGGGGGHHHHHHGHHHGHHHHHHHGGGHHGFGCCGGGGGGGGGGGGGFFBFGGGGGGGBFFFFFFFFFFFFFFFFFFBFFFFFFEFBFFFFFFFFFFFFFAFFFFFFFFF
@M05620:45:000000000-G6HP7:1:1101:22795:10660 1:N:0:166
ATCTCTATCTCCTAAAAACCTGTTTAGATTTGGAGATAGACCTTCAGGTTTTTCATCATTTTCTGCATGAATTATACATTGACCACGTTCCAGCGTGGTCAGTTTGCAGCATTCTGTTATTTTGTTTGACAGAGTGTCTTGTTGAGAACATATGTAGGACATGATTTTTTCCTGCAACAGGGAAAATAAAGTATAAGTTTTAAAGATTTATTCTTTAATAAAGGATCTCAAAGCCAGCTTTAGAAAAAGGA
+
BBBBBFFFFFFFGGGGGGGGGGHHHHHHHHHHHHHGHHHHHGHHHHHHHHHGGHHHHHHHHHHHHHHHHHHHHHHHHHHHHHHGHHGHHHHHHHGGGGHHHHHHHHHHHHHHHHHHHHHHHHHHHHHHHHHHHHGGHHHHHHHHHHHHHHHHHHHHHHHHHHHHHHHHHGHHHHHHHHHHHGGGHGHGHHHGGHHHHFHHHHGHHGHHHHHHHHHHHHHHGGHHHHHHHGHGFGHHHGHHHHGFHHHHGGF
@M05620:45:000000000-G6HP7:1:1101:6839:10663 1:N:0:166
CATCCTGACCCTGAAGTACCCCGGCTTGATTTCTGACATTAGATCGGAAGAGCACACGTCTGAACTCCAGTCACGTCGACGCATCTCGTATGCCGTCTTCTGCTTGAAAAAAAAAATTATTTTGTTTGACAGAGTGTCTTGTTGAGCACATATGTAGGACATGCTTTTTTCCTGCACCAGGGAAAATAAAGTCTAAGTTTTAACTATTTCTTCTTTCATCAAGGCTCTCCACGCCCGCTTTAGAACAAGGA
+
A1>>AFB1C>FCGGGFFFGGFFG??AEA0GHHFFHHEGHFHF1GHGGCEE0GCHGBGEHEGGHBFDGECFD@1FEBGC/>EEF//1BFFG>CBGEE@GFHFH1GHHFHBGHC@@</011?@DF1<FFF1?1?0011>GHG1GD01111>/D0G0=0000</<00==GFGGHHHFH//;.C.9..99;00;0;0900;;FFF09000;CG0CFFFGG00;00/:;-;ABF//--;;--;9AE9///9/-9--
@M05620:45:000000000-G6HP7:1:1101:13459:10665 1:N:0:166
AGATTACTGCAACAGTTCCCCCTGGACCTGGAAAAGTTTCTTGCCTGGCTTACAGAAGCTGAAACAACTGCCAATGTCCTACAGGATGCTACCCGTAAGGAAAGGCTCCTAGAAGACTCCAAGGGAGTAAAAGAGCTGATGAAACAATGGCAAGTAAGTCAGGCATTTCCGCTTTAGCACTCTTGTGGATCCAATTGAACAATTCTCAGCATTTGTACTTGTAACTGACAAGCCAGGGACACAACAAAGAT
+
3>>AAFFFFFFDGGGFGGGGGGGGHHHHHHHHGFFFGHHHHHHHHHHEHHHHHFHHECFHGHEGHHHHHHHHHHHHGHHHFHHHHHHHGHHHHHGEGGGGHHHFHHHHGHHHHHHHHHHHHFHGGHGGEGG4D/FHHHHHHF1GHHHHHHHGHGHHHHHHHHFFHHHHHHGGGGGG1GGGHHHHFGHDBGGHH0GGGGHFH/DGHHHHHHHHHHBGHFHHHH0CHHHBGFGHEGGG.EEFG.BCEG?FGGF
@M05620:45:000000000-G6HP7:1:1101:10672:10672 1:N:0:166
TACCTGTACTGGGGAAGCATTTGAATATCCCCCCATGGTGATGGGGACGGAGAACTGCTCCATAAACACAGGCAACGTGCCTAACTTTCCCGGGAAGATGAAGTCAAAGAGCGACCACAGCTCTCGGAGGTTATTTTGCATCGGTGAGCCAGACAGAATGATCCGATGAGGGGTGCGAAACTATTTGAGGAAAGGAAGCACCTTTTTATTAAATTTACCTTTTAGCAATCGCCATTCCTACCCTAAAGATC
+
DDDDDFFFFFFFGGGGGGGGGGHHHHHHHHHGGGGHHHHHHHHHHGGGGGGGGHHHHHHHHHHHHHHHHHHHGHHHGHHHHHHHHHHHHHHGGGGGGHHHHHHHHHHHHHHHGGGGGHHHHHHHHGGGGGGHHHHHHHHHHHGGGGGHHHHHHGHHHHHHHHHHHGGGHHHGGEFGGGGGGHGHHHHGGGFGGGGGGGGGGFFFFFFFHHFFFFFFHFFFFFFFFFFFFFFFFFFFFFFFFFFFFFFFFFF
@M05620:45:000000000-G6HP7:1:1101:10692:10674 1:N:0:166
TACCTGTACTGGGGAAGCATTTGAATATCCCCCCATGGTGATGGGGACGGAGAACTGCTCCATAAACACAGGCAACGTGCCTAACTTTCCCGGGAAGATGAAGTCAAAGAGCGACCACAGCTCTCGGAGGTTATTTTGCATCGGTGAGCCAGACAGAATGATCCGATGAGGGGTGCGAAACTATTTGAGGAAAGGAAGCACCTTTTTATTAAATTTACCTTTTAGCAATCGCCATTCCTACCCTAAAGATC
+
CCCCCFFFFFFFGGFFGGFGGGHGGGHHHHHGGGGHHHFGFHHGHGGGGGGGEFHGHHHHHHHHHGHFHHHHGEHHGHHEHHFGHHHHHHHGGGGEGFHHGHHHHHHGHHHHGGGGGGFHHHHHHGGGGG?GHHGHHHGFEHGGGGFHGGHHHGHHGHGHHFHHHGGDFGHGG:;EFD?ADGFGFBCBCFBCFGGGFGGBFAFFFFFFFFFFFBFFFFFFFEFFFFBBF:EFFFFFFFFFF.AFFFEFFF9
@M05620:45:000000000-G6HP7:1:1101:13470:10680 1:N:0:166
AGATTACTGCAACAGTTCCCCCTGGACCTGGAAAAGTTTCTTGCCTGGCTTACAGAAGCTGAAACAACTGCCAATGTCCTACAGGATGCTACCCGTAAGGAAAGGCTCCTAGAAGACTCCAAGGGAGTAAAAGAGCTGATGAAACAATGGCAAGTAAGTCAGGCATTTCCGCTTTAGCACTCTTGTGGATCCAATTGAACAATTCTCAGCATTTGTACTTGTAACTGACAAGCCAGGGACAAAACAAAGAT
+
BBBCCFFFDFFFGGGBGGGGGGGGHHHHHHHHHHHHGHHHHHHHHHHHHHHHHHHHHHHHHHHHHHHHHHHHHHHHHHHHHHHHHHHHHHHHHHGGGGGGHHHHHHHHGHHHHHHHHHHHHHHGDFGEHFHHHGHHHHGHHHHHHHHHHHHHHGHHHHHHHHHHHHHHHHGGGGGHHHHHHHHHHHHGHHHHGHHHHGHGGGHHHHHHHHHHHHHHHHHHHHHHHHHHHHHHHGGGGGGGGGGGGGGGGGC
@M05620:45:000000000-G6HP7:1:1101:13488:10688 1:N:0:166
AGATTACTGCAACAGTTCCCCCTGGACCTGGAAAAGTTTCTTGCCTGGCTTACAGAAGCTGAAACAACTGCCAATGTCCTACAGGATGCTACCCGTAAGGAAAGGCTCCTAGAAGACTCCAAGGGAGTAAAAGAGCTGATGAAACAATGGCAAGTAAGTCAGGCATTTCCGCTTTAGCACTCTTGTGGATCCAATTGAACAATTCTCAGCATTTGTACTTGTAACTGACAAGCCAGGGACAAAACAAAGAT
+
BAAABFFF@B@DFGFBFFGGGGGGHHHHHHFHHFHHAFGHFHHGHHGHHHHHHGHHHHGHGGGHHGGHGHHHHHHHGHHHHHGHGGHHHHHHHHGGGGFFFGHFGHHHGHFHHHHGHHHHHFHGDEE?FBGHHGGGGGEGFHHHGFHHDFGFHG@FGHGFHFFHEFGHFHF?EGGHGF1FFGHHHFCDHGHHBGHHHEFCBCGBGFHFF/GHG0;::GGHHHGCGHHE:CCGCFBFGGGGGGGGGGEGGF0
@M05620:45:000000000-G6HP7:1:1101:11369:10698 1:N:0:166
AAACCAAGCAGACACTCACCGCTCCCTCGCCACAGGCCAATAGTTTGTCCTCACTGAGTTGGCAACAAGTGGCTGCTGTGGCTGCCATTTTTCTGGTGATGGCCATCAGCTCCGACGAGGTCAGCTGGGGGGCTTTCTTTGTGTAAGCAACGAGAAACCTGAAAGAAGCATTTTTTAACTAAGTCCTGCTGAGTCATTCATGAGTTTTTAGCCGCCTTGCTTCTTCTCACAGACTCTCTACTCTCATGCCA
+
CCCCCCCFCFFFGGGGGGGGGGGGGGHHGGGGGHHHGGGHHHHHHHHHHHHHHHHHHHHHHHHGHHHHHGHHGGGGHHHHHHGGGHHHHHHHHHHHHHGHHHHHHHHHHHHHHGGGGGGGGHHHHHHHGGGGGGGGGGGGGGGGGFFFFFFFFFFFFFFFFFFFFFFFFFFFFFFFFFFFFFFFFFFFFFFFFFFFFFFFFFFFFFFFFFFFFFFFFFFFFFFFFFFFFFFFFFFFFFFFFFFFFFFFFFB
@M05620:45:000000000-G6HP7:1:1101:5301:10701 1:N:0:166
TACCTGTACTGGGGAAGCAATCGCCATTCCTACCCTAAAGATCGGAAGAGCACACGTCTGAACTCCAGTCACGTCGACGCATCTCGTATGCCGTCTTCTGCTTGAAAAAAAAAAAACAGCGCTTCTGACCGAGGCCCCCCTGACCCCCAAGGCCACCAGAGAGACGATAACTCAGGTGCGTCTCGGCCGCCGCCCGTGCTCCTCCCGCCCTTTCCCCCGTCCTTTTCTTCCCGGCTTTAATTCTTCCATTC
+
ABABAFFFFFFFGGGGGGFGEGFEGDEHHHHFFGHHHGFEFGHDDGEGGHHHHHHFHEHEFHHHHFHHGFHFA?F@EGCEC1/BFF1EHGGGGEEHEGHHE4B?FFFHECDC/B//<?00/-..<>1<FC-<<-<<A;CFA;/:/9AABA?.....9..;./.;/.-;..99B///;//-.;.9/.;9-9---9@--.:.B9FFBE.-99-//;BF.A-;9..B/999///9.----///9;;///99///
@M05620:45:000000000-G6HP7:1:1101:4650:10727 1:N:0:166
ATCTCTATCTCCTAAAAACCTGTTTAGATTTGGAGATAGACCTTCAGGTTTTTCATCATTTTCTGCATGAATTATACATTGACCACGTTCCAGCGTGGTCAGTTTGCAGCATTCTGTTATTTTGTTTGACAGAGTGTCTTGTTGAGAACATATGTAGGACATGATTTTTTCCTGCAACAGGGAAAATAAAGTATAAGTTTTAAAGATTTATTCTTTAATAAAGGATCTCAAAGCCAGCTTTAGAAAAAGGA
+
AABABFFFFFFFGGGGGGGGGGFGHHHHHHHHHHHHFHHHHHHHGHHHHHHGGHHHGGHHHHHHHHHHHGHHHHHHGHGHHHGHHHGHHHHHHHGGGGHHHFGGHHHHHHHHHHHHHHHHHHHHHHHHHHGHHHHHGHHHHHHHHHHHHHHGFHHHHHHEHHHHHHHHHGGFHHEHFHHHHGGHHHHHHGHFGHHHGHHHHHHHHHHHHFFHHGHHH0GHHGGHCHHH0DGFHHGHHGHHHGFFGGHFDDH
@M05620:45:000000000-G6HP7:1:1101:10745:10733 1:N:0:166
ATCTCTATCTCCTAAAAACCTGTTTAGATTTGGAGATAGACCTTCAGGTTTTTCATCATTTTCTGCATGAATTATACATTGACCACGTGGTCAGTTTGCAGCATTCTGTTATTTTGTTTGACAGAGTGTCTTGTTGAGAACATATGTAGGACATGATTTTTTCCTGCAACAGGGAAAATAAAGTATAAGTTTTAAAGATTTATTCTTTAATAAAGGATCTCAAAGCCAGCTTTAGAAAAAGGAAGAAAGGG
+
DCDDDFFFFFFFGGGGGGGGGGHHHHHHHHHHHGHHHHHHHHHHHHHHHHHGGHHHHIHHHHHHHHHHHHHHHHHHHHHHHHHHHHGHHGHHHHHHHHHHHH1FHHHHHHHHHHHHHHHHHHHHHHHHHHHHHHHHGHHHHHHHHHHHHHHHHHHHHHHHHGHHHHHHHHGHHGGHHHHHHHHFHHHHHHHHHHGHHHHHHHHHHHHHHGHHHHHHGHHHHGHHHHHGHFHHHHHFHHHHGGGHHHHHHHG
@M05620:45:000000000-G6HP7:1:1101:16035:10774 1:N:0:166
ATCTCTATCTCCTAAAAAGGAAGAAAGGGGAGGGAAGATCGGAAGAGCACACGTCTGAACTCCAGTCACGTCGACGCATCTCGTATGCCGTCTTCTGCTTGAAAAAAAAAAAAAAAAAAAAAAGAAATTAGAAAGCCGTCAGAATGACAAATCATTGTAAATAAAATGATCTTATGTGAATGTGTACAGGTGTTGTATATGTATGAGTAATGCAAAAATAGTCGTGGGGAGGGTGAATAGGCAGTGAGAGA
+
CCCCCFFFFFFFGGGGGGGGGGHGEGHHGGGGGGGHGHHHHGGGGHHHHHHHGHHHGHHHHHHHHHHHHGHHGGGGGGGGHHHGGHHHHGFGHGHHHHHHHG3GHHGGGGGC<<>>--:-;--..;/0000000//.9.-.:0000////.//////////9////;/////////;9//;///////////:...////////////////9/:/...///9....--.---...///////.//////.
@M05620:45:000000000-G6HP7:1:1101:16052:10781 1:N:0:166
ATCTCTATCTCCTAAAAAGGAAGAAAGGGGAGGGAAGATCGGAAGAGCACACGTCTGAACTCCAGTCACGTCGACGCATCTCGTATGCCGTCTTCTGCTTGAAAAAAAAAAAAAAAAAGATAAATAGCGAGTATGTTGTGAAAGCAGCAAAGAAGAATGATAGAGGCAGGAAAATGAAAAGAGAGAAATGTTGGAGAGTACATGAACGACAGGACAACAGGTATGGTAAATGATATACTGTGTGATATCGC
+
BBBBBFFFFFFFGGGGGGGGGGHB4FGFGFGGGGGHGHHHHGGGGHHHHHHHGGHHGHGHHHHGHHHFGFBFEEFGEEE/@GG?AEFHHFFGHGHHHHHHHEBEGHGGGGFC/-<---..0000;000----.00000/.0000////.////./:/00000000/..9-.././////9/.....///////.///.///:/9///..---.........9/9/.;/////://///;////./////..
@M05620:45:000000000-G6HP7:1:1101:18857:10795 1:N:0:166
ATCTCTATCTCCTAAAAACCTGTTTAGATTTGGCGATAGACCTTCAGGTTTTTCATCATTTTCTGCATGAATTATACATTGACCACGTGGTCAGTTTGCAGCATTCTGTTATTTTGTTTGCCAGAGTGTCTTGTTGAGCACCTATGTAGGACATGATTTTTTCCTGCAACAGGGAAAATAAAGTATAAGTTTTCAAGATTTATTCTTTAATAAAGGATCTCAAAGCCAGCTTTAGAAAAAGGCAGAAAGGG
+
11>AAFFFFFFFGFFFF1EEGFHGFHGFBFA111A0AFEHHHHHHHHBGHGGGHBGHDGFDFEGBG2AD1FHFHGFHBGFFBGH1A>GFA?F2GEFHHFGHH0BDHHHHHFHHGF2FFGC1B110?F1GFHHGHH02B1BB/FFGE2>21B<<BFFFGHHHGHGHFFF1GG0G/F0/???1<FHHGFHHHFHH1FGHHDFDDGHGHHH1>FGFF00<GHHHH0<DFHH.EHFCC00;0/;AA...CBBFFE
@M05620:45:000000000-G6HP7:1:1101:5701:10803 1:N:0:166
CATCCTGACCCTGAAGTACCCCGGCTTGATTTCTGACATTAGACGGAAGAGCACACGTCTGAACTCCAGTCACGTCGACGCATCTCGTATGCCGTCTTCTGCTTGAAAAAAAAAAAAAAATAATAGAAGATAAAGGAGAAGTCATGAGATAAACAGTCCAAGGGAGTGAAGGAATGGAGAAACTATGGTGAAAGCAGGTCAAATCAAAATATAACGTTATGTGTAGCAGAGTAGATAACAGAGGACGGACG
+
CCCCCFFFFFFFGGGGGGGGGGGGGGGGHHHHHGHGHHHHHHHHGGGAFHGHHHHHGHHHGHHHHHHHHHHHHGHHGFGGGGE/GHHFGHHHHGGGHGHHHHHHHHHGFHGGDBD<<<--0000000<00000000/<..:00;00000;;0000/00:000.....900;0./0000/0.0/00000900009/09..0000000000000000.;//.000000000/.0000000000//...--.--
@M05620:45:000000000-G6HP7:1:1101:18833:10813 1:N:0:166
ATCTCTATCTCCTAAAAACCTGTTTAGATTTGGAGATAGACCTTCAGGTTTTTCATCATTTTCTGCATGAATTATACATTGACCACGTGGTCAGTTTGCAGCATTCTGTTATTTTGTTTGACAGAGTGTCTTGTTGAGAACATATGTAGGACATGATTTTTTCCTGCAACAGGGAAAATAAAGTATAAGTTTTAAAGATTTATTCTTTAATAAAGGATCTCAAAGCCAGCTTTAGAAAAAGGAAGAAAGGG
+
DDDDDFFFFFFFGGGGGGGGGGFHHHHHHHHHHHHHHHHHHHHHHHHHHHHGGHHHHHHIHIHIIHHHHGHHHHHHHHHHHGHHHHGGHGHHHHHHHHHHHHCGHHHHHHHGHHHHHHHGHHHHHHHHHHHHHHHHFHHGHBGFHHFHHHHHGHHHHHHHHGHHHHHGHHHHHGGHHHHHHHHFGHHHHGHHHHFHGGHHHHHHHHHHHHHHHHHHGHHFHFGHHHHGHEGHHFHHHGGHGGGHHGHHHGG
@M05620:45:000000000-G6HP7:1:1101:18853:10813 1:N:0:166
ATCTCTATCTCCTAAAAACCTGTTTAGATTTGGAGATAGACCTTCAGGTTTTTCATCATTTTCTGCATGAATTATACATTGACCACGTGGTCAGTTTGCAGCATTCTGTTATTTTGTTTGACAGAGTGTCTTGTTGAGAACATATGTAGGACATGATTTTTTCCTGCAACAGGGAAAATAAAGTATAAGTTTTAAAGATTTATTCTTTAATAAAGGATCTCAAAGCCAGCTTTAGAAAAAGGAAGAAAGGG
+
CCDDDFFFFFFFGGGGGGGGGGHHHHHHHHHHHHHHHHHHHHHHHHHHHHHGGHHHHHIHIHIIHHHHHHHHHHHHHHHHHHHHHHGHHGHHHHHHHHHHHHFHHHHHHHHHHHHHHHHHHHHHHHGHHHHHHHHHHHHHH3GHHHHHHHHHHHHHHHHHHGHHHHHGHHHHHGGHHHHHHHHGHHHHHGHHHFFHHGHHHHHHHHHHHHHHHHHHHHHHHGGHHHHHHEHHHHHGGHHHGGFHHHHHHHG
@M05620:45:000000000-G6HP7:1:1101:5718:10825 1:N:0:166
CATCCTGACCCTGAAGTACCCCGGCTTGATTTCTGACATTAGACGGAAGAGCACACGTCTGAACTCCAGTCACGTCGACGCATCTCGTATGCCGTCTTCTGCTTGAAAAAAAAAAAAACTCTAAAGTGATCACTTAATAACTCGGCCAAAGTCAACGATAACCAAAGGCGTTCATGAAACAACGAAAATTATTCAGTGCTCTGACAGTACTAACAACGAATACCATTATCTTGGTTGTTCCTCGTGCTACT
+
BBBBBFFFFFFFGGGGGGGGGGGEEEGGHHHHHHHHHHHHHHFHCEEEGFEGHHHHCHHHGGHHHHHHHHHHH1FH0EEEEEEEFHHGEH?GH>EEHGHHHHHHHGHGHHGGG/@/<-.1<111<1111111<000000<000....-.//000:0....:0/0..//9-.-./000090/..;..:;/////////////9///9//9////://.-9.../////////////....;//9.....///
@M05620:45:000000000-G6HP7:1:1101:18867:10826 1:N:0:166
ATCTCTATCTCCTAAAAACCTGTTTAGATTTGGAGATAGACCTTCAGGTTTTTCATCATTTTCTGCATGAATTATACATTGACCACGTGGTCAGTTTGCAGCATTCTGTTATTTTGTTTGACAGAGTGTCTTGTTGAGAACATATGTAGGACATGATTTTTTCCTGCAACAGGGAAAATAAAGTATAAGTTTTAAAGATTTATTCTTTAATAAAGGATCTCAAAGCCAGCTTTAGAAAAAGGAAGAAAGGG
+
CCCCCFFFFFFFGGGGGGGGGGHHHHHHHHHHHHHHHHHHHHHHHHHHHHHGGHHHHIIHHHIHHHHHHHHHHHHHHHHHHHHHHHGHHGHHHHHHHHHHHHAGHHHHHHHHHHHHHHHHGGHHHHHHHHHHHHHHHHHGHFGHHHHHHHHHHHHHHHHHHGHHHHHGGHGHHGGHHHHHHHHFHHHHHGHHHGHHHHHHHHHHHHHHHHHGHHHHHHGGHGHGGGHHGEGHHHHFGHGHGD/CGGHHHHG
@M05620:45:000000000-G6HP7:1:1101:25886:10827 1:N:0:166
TACCTGTACTGGGGAAGCATTTGAATATCCCCCCATGGTGATGGGGACGGAGAACTGCTCCATAAACACAGGCAACGTGCCTAACTTTCCCGGGAAGATGAAGTCAAAGAGCGACCACAGCTCTCGGAGGTTATTTTGCATCGGTGAGCCAGACAGAATGATCCGATGAGGGGTGCGAAACTATTTGAGGAAAGGAAGCACCTTTTTATTAAATTTACCTTTTAGCAATCGCCATTCCTACCCTAAAGATC
+
BBBBBFFFFFFFGGGEGGGGGGHHHHHHHHFGGGGHHHHHHHHHHGGGGGGGGHHHHHHHHHHHHHHHHHHHGHGHGHHHHHHHHHHHHHHGGGFGGHHHHHHHHHHHHHHHGGGGGHHHHHHHHGGGGGCGHHHHHHHHHHGGGGGHHHHHHGHHHHHHHHHHHGGGHHHGGGGGGGGGGGGGGGGGGGFGGGGFGGGGGFFFFFFFFFFFFFFFFFFFFFFFFFFFFFEFFFFFFFFFFFFFFFFFFFF
@M05620:45:000000000-G6HP7:1:1101:25904:10828 1:N:0:166
TACCTGTACTGGGGAAGCATTTGAATATCCCCCCATGGTGATGGGGACGGAGAACTGCTCCATAAACACAGGCAACGTGCCTAACTTTCCCGGGAAGATGAAGTCAAAGAGCGACCACAGCTCTCGGAGGTTATTTTGCATCGGTGAGCCAGACAGAATGATCCGATGAGGGGTGCGAAACTATTTGAGGAAAGGAAGCACCTTTTTATTAAATTTACCTTTTAGCAATCGCCATTCCTACCCTAAAGATC
+
CDDDDFFFFFFFGGGGGGGGGGHHHHHHHHHGGGGHHHGHHHHHHGGGGGGGGHHHHHHHHHHHHHHHHHHHGHHHGHHHHHHHHHHHHHHGGGGGGHHHHHHHHHHHHHHHGGGGGHHHHHHHHGGGGGEHHHHHHHHHHHGGGGGHHHHHHGHHHHHHHHHHHGGGGHHGGGGGGGGGGGGHGGGGGF;FGGGGGGGGGFFFFFFFFFHFFFFFHFFFFFFHFFFFFFFFFFFFFFFFFFFFFFFFFFF
@M05620:45:000000000-G6HP7:1:1101:18849:10833 1:N:0:166
ATCTCTATCTCCTAAAAACCTGTTTAGATTTGGAGATAGACCTTCAGGTTTTTCATCATTTTCTGCATGAATTATACATTGACCACGTGGTCAGTTTGCAGCATTCTGTTATTTTGTTTGACAGAGTGTCTTGTTGAGAACATATGTAGGACATGATTTTTTCCTGCAACAGGGAAAATAAAGTATAAGTTTTAAAGATTTATTCTTTAATAAAGGATCTCAAAGCCAGCTTTAGAAAAAGGAAGAAAGGG
+
BBCCCFFFFFFFGGGGGGGGGGHHHHHHHHHHGBHGHHHHHHHHHHHHHHHGGHHHHHHHHHHHHHHHHHHHHHHHHHHHHHHHHHGHHGHHHHHHHHHHHH1GHHHHHHHHHHHHHHHHFGHHGHHHHHHHHHHHHHHHH3FGHHHHHHHHHHHHHHHHHGHHHGHHHHHHHGGHGCFFGHGFHHHHHHHHH1GHHGHHHHHHHHHH1FGHHHHHHHHGHGBFFFHCGEGHHHFFGGHHGGFHHHGHHHG
@M05620:45:000000000-G6HP7:1:1101:5043:10844 1:N:0:166
TACCTGTACTGGGGAAGCATTTGAATATCCCCCCATGGTGATGGGGACGGAGAACTGCTCCATAAACACAGGCAACGTGCCTAACTTTCCCGGGAAGATGAAGTCAAAGAGCGACCACAGCTCTCGGAGGTTATTTTGCATCGGTGAGCCAGACAGAATGATCCGATGAGGGGTGCGAAACTATTTGAGGAAAGGAAGCACCTTTTTATTAAATTTACCTTTTAGCAATCGCCATTCCTACCCTAAAGATC
+
CDDEDFFFFFFFGGGGGGGGGGHHHHHHHHHGGGGHHHGHHHHHHGGGGGGGGHHHHHHHHHHHHHHHHHHHGHHHGHHHHHHHHHHHHHHGGGGGGHHHHHHHHHHHHHHHGGGGGHHHHHHHHGGFGGEHHHHHHHHGHHGGFGGHHHHHHGHHHHHHHHHHHGGGHHHGGEGGGGGFGGGGHHHGGGGGGGGFGGGFGFFFFFFFFFFFFFFFFFFFHFFFFFFFFFFFFFFFFFHHFFFFFFFFFFF
@M05620:45:000000000-G6HP7:1:1101:25898:10847 1:N:0:166
TACCTGTACTGGGGAAGCATTTGAATATCCCCCCATGGTGATGGGGACGGAGAACTGCTCCATAAACACAGGCAACGTGCCTAACTTTCCCGGGAAGATGAAGTCAAAGAGCGACCACAGCTCTCGGAGGTTATTTTGCATCGGTGAGCCAGACAGAATGATCCGATGAGGGGTGCGAAACTATTTGAGGAAAGGAAGCACCTTTTTATTAAATTTACCTTTTAGCAATCGCCATTCCTACCCTAAAGATC
+
AAABBFFFFFFFGGGGEGGGGGHGHHHHHHHGGGGHHHGHHHHHHGGGGGGGGHHHHHHHHGHHHHHHHHHHGHHHGHFHHHHGHHHHHHHGGGEGGHHHHHHHHHGHHHHHGGGGGHGHGHHHHGGGGGEHHHHHHHHHHHGGGGGHHHHHHGHHHHHFGHHHHFGGHHEGGDDGGFGCFGGGGGGGGGFFGEGGFCEGGFEFFFFFFFFFFFFFFFFFFFFFBFFFFFFFFDFFFFFFFFFFFFFF//F
@M05620:45:000000000-G6HP7:1:1101:5023:10852 1:N:0:166
TACCTGTACTGGGGAAGCATTTGAATATCCCCCTATGGTGATGGGGACGGAGAACTGCTCCATAAACACAGGCAACGTGCCTAACTTTCCCGGGAAGATGACGTCAAAGAGCGACCACAGCTCTCGGAGGTTATTTTGCATCGGTGAGCCAGACAGAATGATCCGATGAGGGGTGCGAAACTATTTGAGGAAAGGAAGCACCTTTTTATTAAATTTACCTTTTAGCAATCGCCATTCCTACCCTAAAGATC
+
BABBBFFFFFFFGGAFFGGGGGHGHHGHH5FFE2AAA35A5D5FGG2E201BFHFFGG5GHHHGDFFHG11?FEE?EH11FE3@FFHFFHFGGGG/E03F43?FECDF3FHEEGGGCHHGCFFHHGGGGGGHHHHHHHHFBGGDGDEGFFGH0CCCCCFHHHHHHG.CFGGGG:DGC;9@DGFGGGGG?FBFFGGGGGFB9.FGFFFFFFFFFFFFF;;FFFFFFFF//BE?ADEFFFFFFFFF.9/;BFB
@M05620:45:000000000-G6HP7:1:1101:19671:10867 1:N:0:166
ATCTCTATCTCCTAAAAACCTGTTTAGATTTGGAGATAGACCTTCAGGTTTTTCATCATTTTCTGCATGAATTATACATTGACCACGTTCCAGCGTGGTCAGTTTGCAGCATTCTGTTATTTTGTTTGACAGAGTGTCTTGTTGAGAACATATGTAGGACATGATTTTTTCCTGCAACAGGGAAAATAAAGTATAAGTTTTAAAGATTTATTCTTTAATAAAGGATCTCAAAGCCAGCTTTAGAAAAAGGA
+
CCDCDFFFFFFFGGGGGGGGGGHHHHHHHHHHHHHHHHHHHHHHHHHHHHHGGHHHHHIIIHIIHHHHHHHHHHHHHHHHHHHHHHGHHHHHHHGFGGHHHHHHHHHHHHHHHHHHHHHHHHHHHHHHHHHHHHHHHHHHHHHHHHHHHHHHHHHHHHHHHHHHHHHHHGHHHHHFHHHHHGGGHHHHHHHHHHHHHHHHHHHHHHHHHHHHHHHHHHHHHHHHHHHHHHHHHGHHHGHHHHHHHHHHGGH
@M05620:45:000000000-G6HP7:1:1101:19669:10886 1:N:0:166
ATCTCTATCTCCTAAAAACCTGTTTAGATTTGGAGATAGACCTTCAGGTTTTTCATCATTTTCTGCATGAATTATACATTGACCACGTTCCAGCGTGGTCAGTTTGCAGCATTCTGTTATTTTGTTTGACAGAGTGTCTTGTTGAGAACATATGTAGGACATGATTTTTTCCTGCAACAGGGAAAATAAAGTATAAGTTTTAAAGATTTATTCTTTAATAAAGGATCTCAAAGCCAGCTTTAGAAAAAGGA
+
CCCCCFFFFFFFGGGGGGGGGGHHHHHHHHHHHHHHHHHHHHHHHHHHHHHGGHHHHHIHHHIHHHHHHGHHHHHHHHHHHHHHHHGHHHHHHHGGGGHHHHHHHHHHHHHHHHHHHHHHHHHHHHHHGHHHHHHHHHHHHHHHHHHHHHHHHHHHHHHHHHHHHHHHHGHHHHHHHHHHHGGHHHHHGHHHHHHHHGHHHHHHHHHHHHHHHHHHHHHHHHHHHHHHHGGHHHHHHGHHHHHGHHHHGGH
@M05620:45:000000000-G6HP7:1:1101:10014:10903 1:N:0:166
CATCCTGACCCTGAAGTACCCCGGCTTGATTTCTGACATTAGATCGGAAGAGCACACGTCTGAACTCCAGTCACGTCGACGCATCTCGTATGCCGTCTTCTGCTTGAAAAAAAAAAAAGTTCCGTTGGGCTTCTTTCCTTGTGTCACCCACTAGAAAAACAACATTATCATTTTTAACCTCATACCTGCTGATTCCTTTCTACGTTTTTCTCCTTTTTGCTCCTTCCTACCTACCTTCTTCTCTAACGTCC
+
CCCCCFFFFFFFGGGGGGGGGGGGGGGGGHHHHHHHHHHHHHGHHHGGGGGHHHHHHGHHHGHGHHHHHHHHHHGFHGFGGGGGGFHHGGHHHHGGGHGHHHHHHHHHEHGGGGGC///1=11.1<.>-00.000000=G<=0<000<.<../0<:0/.....;/000;00;;90.00:B/0009/00;0000;;00C00900.9/:;A/:090000;-;90;B90900:9009.0900000:9000./;.
@M05620:45:000000000-G6HP7:1:1101:26612:10925 1:N:0:166
AAACCAAGCAGACACTCACCGCTCCCTCGCCACAGGCCAATAGTTTGTCCTCACTGAGTTGGCAACAAGTGGCTGCTGTGGCTGCCATTTTTCTGGTGATGGCCATCAGCTCCGACGAGGTCAGCTGGGGGGCTTTCTTTGTGTAAGCAACGAGAAACCTGAAAGAAGCATTTTTTAACTAAGTCCTGCTGAGTCATTCATGAGTTTTTAGCCGCCTTGCTTCTTCTCACAGACTCTCTACTCTCATGCCA
+
CCCCCBCFCFFFGGGGGGGGGGGGGGHHGGGGGHHHGGHHHHHHHHHHHHHHHHHHHHHHHHHHHHHHHHHHGHGGHHHHHHHGGHHHHHHHHHHHHHHHHHHHHHHHHHHHHGGGGGGGGHHHHHHHGGGGGGGGGGGGGGGGGGFFFFFFFFFFFFFFFFFFFFFFFFFFFFFFFFFFFFFFFFFFFFFFFFFFFFFFFFFFFFFFFFFFFFFFFFFFFFFFFFFFFFFFFFFFFFFFFFFFFFFFFFF
@M05620:45:000000000-G6HP7:1:1101:20683:10928 1:N:0:166
CTCTCTATCTCCTAAAAACCTGTTTAGATTTGGAGATAGCCCTTCAGGTTTTTCATCATTTTCTGCATGAATTATACATTGCCCACGTGGTCAGTTTGCAGCATTCTGTTATTTTGTTTGACAGCGTGTCTTGTTGAGAACATATGTAGGACATGATTTTTTCCTGCAACCGGGAAAATAACGTATCAGTTTTAAAGATTTATTCTTTCATAAAGGATCTCAAAGCCAGCTTTAGAAAAAGGAAGAAAGTG
+
A1A>AFFDFDFDGGGGDGFGB1AFGF3G33FEH1BB0AA1BG0FH11BGHFAFH2D2BHFEDHHHBAFGFDDD1A2F2AG11AB1F//A>GG2G2FDFDFFF01BFFFHGFF2E@2B>G0FF@F/>?EEFGGHHDC>1?><0BEE222BBBF0FEF>DGFHGHHFHHCGH0//<CC/0?GF1.0<F01=<>GD11<1=<GF0=0GDGH00=000<0/<GGHF0C0:C/GEF0GB0:00B...9/9F/C/00
@M05620:45:000000000-G6HP7:1:1101:20696:10947 1:N:0:166
ATCTCTATCTCCTAAAAACCTGTTTAGATTTGGAGATAGACCTTCAGGTTTTTCATCATTTTCTGCATGAATTATACATTGACCACGTGGTCAGTTTGCAGCATTCTGTTATTTTGTTTGACAGAGTGTCTTGTTGAGAACATATGTAGGACATGATTTTTTCCTGCAACAGGGAAAATAAAGTATAAGTTTTAAAGATTTATTCTTTAATAAAGGATCTCAAAGCCAGCTTTAGAAAAAGGAAGAAAGGG
+
DEEEEFFFFFFFGGGGGGGGGGHHHHHHHHHHHHHHHHHHHHHHHHHHHHHGGHHHHIHHHIHHIHHHHHHHHHHHHHHHHHHHHHGHHGHHHHHHHHHHHHHHHHHHHHHHHHHHHHHHHHHHHHHHHHHHHHHHGHHFFHHHHHGHHHHHHHHHHHHHHGHHHHHGHHGHHGGHHHHHHHHGHHHHHGHHHHGHHGHHHHHHHHHHHHHHHHHHHHHHHGHHHGHGHCGHHHHFHHGHGGHHHHHHHHG
@M05620:45:000000000-G6HP7:1:1101:2985:10949 1:N:0:166
TACCTGTACTGGGGAAGCATTTGAATATCCCCCCATGGTGATGGGGACGGAGAACTGCTCCATAAACACAGGCAACGTGCCTAACTTTCCCGGGAAGATGAAGTCAAAGAGCGACCACAGCTCTCGGAGGTTATTTTGCATCGGTGAGCCAGACAGAATGATCCGATGAGGGGTGCGAAACTATTTGAGGAAAGGAAGCACCTTTTTATTAAATTTACCTTTTAGCAATCGCCATTCCTACCCTAAAGATC
+
AAABBFFFFFFFGGGGGGGGGGHFHHHHFGHGGFGHHHHGGHHHGGGGGGGFGHFHHHHHHHHHHHHFGEHHGHHHGHHHHHHHHHHHHHHGGGCEGHHHGHHHHHHGHHFHGBDGGHHHHHHHGGG?AD<FFGHHHHHGHHGGGG.GGHFHGGHHFGHFBHHHH?EDHHHGGEGGGD-:AFGGFGF0CFBFFGG/BFGFFEFFFFFFFFFFFFFFFFBFFFFFBFFFFFEFFF;;/:FFF:.BFF/BFF:
@M05620:45:000000000-G6HP7:1:1101:19783:10949 1:N:0:166
ATCTCTATCTCCTAAAAACCTGTTTAGATTTGGAGATAGACCTTCAGGTTTTTCATCATTTTCTGCATGAATTATACATTGACCACGTTCCAGCGTGGTCAGTTTGCAGCATTCTGTTATTTTGTTTGACAGAGTGTCTTGTTGAGAACATATGTAGGACATGATTTTTTCCTGCAACAGGGAAAATAAAGTATAAGTTTTAAAGATTTATTCTTTAATAAAGGATCTCAAAGCCAGCTTTAGAAAAAGGA
+
BBBBBFFFFFFFGGGGGGGGGGHHGHHHHHHHGHHHHHHHHHHHHHHHHHHGGHHHGHHHHHHHHHHHHHHHHHHHHHHHHHHHHHGHHHHHHHGEFGHHHHGHHHHHHHHHHHHHHHHHHHHHHHHHHGGHHHFHHHHHHHHHHHHHHHHHHHHGHHHHHHHHHHHHHGHHHHHHHGHHHGGGHHHHHHGHHHGHHGHHHHHHHHHHHHHHHHHHGHHHHHHHHHHHHHHHHHHHHGHHHGHFFFHFDDG
@M05620:45:000000000-G6HP7:1:1101:19766:10951 1:N:0:166
ATCTCTATCTCCTAAAAACCTGTTTAGATTTGGAGATAGACCTTCAGGTTTTTCATCATTTTCTGCATGAATTATACATTGACCACGTTCCAGCGTGGTCAGTTTGCAGCATTCTGTTATTTTGTTTGACAGAGTGTCTTGTTGAGAACATATGTAGGACATGATTTTTTCCTGCAACAGGGAAAATAAAGTATAAGTTTTAAAGATTTATTCTTTAATAAAGGATCTCAAAGCCAGCTTTAGAAAAAGGA
+
CBCCCFFFFFFFGGGGGGGGGGHHGHHHHHHHHHHHHHHHHHHHHHHHHHHGGHGHHHHHHHHHHHHHHHHHHHHHHHHHHHHHHHGHHHHHHHGEGGHHHHHHHHHHHHHHHHHHHHHHHHHHHHHHHHHHHHHHHHHHHHHHGHGHGHGHHHGHHHHHHHHHHHHHHGHHHHHHHHHHHGGGHHHHHHHHHHHHHFGHHHHHHHHHHHHHHGHHHGHHHFHHHHHHHGHHHHHHHGGHHHHGHHGHGGH
@M05620:45:000000000-G6HP7:1:1101:2973:10964 1:N:0:166
TACCTGTACTGGGGAAGCATTTGAATATCCCCCCATGGTGATGGGGACGGAGAACTGCTCCATAAACACAGGCAACGTGCCTAACTTTCCCGGGAAGATGAAGTCAAAGAGCGACCACAGCTCTCGGAGGTTATTTTGCATCGGTGAGCCAGACAGAATGATCCGATGAGGGGTGCGAAACTATTTGAGGAAAGGAAGCACCTTTTTATTAAATTTACCTTTTAGCAATCGCCATTCCTACCCTAAAGATC
+
CCCCCFFFFFFFGGGGEGFGGGHHHHHHHHHGGGGHHHBFDGHHHGFGGGGGFGHHHGHHHHHGHHHGHGHHFFGGGHHHHHHHHHHHHHHEEGCGGHHHHHHHHHHGHHHHGGGGCHHHHHHHHGGGDG?FHHHHHHHGHHEGGGGHHHHGHFGGFGHHHHBGGFGEHHHGG=EFGDFDGGGGGGGGEGFFFFFBFGGFF?FFFFFFFFFFFFFFFFFFFFFFFFFFFBFEFFEFFFFFFFFFFFBFFFB
@M05620:45:000000000-G6HP7:1:1101:2995:10969 1:N:0:166
TACCTGTACTGGGGAAGCATTTGAATATCCCCCCATGGTGATGGGGACGGAGAACTGCTCCATAAACACAGGCAACGTGCCTAACTTTCCCGGGAAGATGAAGTCAAAGAGCGACCACAGCTCTCGGAGGTTATTTTGCATCGGTGAGCCAGACAGAATGATCCGATGAGGGGTGCGAAACTATTTGAGGAAAGGAAGCACCTTTTTATTAAATTTACCTTTTAGCAATCGCCATTCCTACCCTAAAGATC
+
BBBBBFFFFFFFGCFGGGGGGGHHHHHHHHHGGGGHHHHHHHHHHGGGGGGGGHHHHHHHHHHHHHHHHHHHGHHHGHHHHHHFHHHHHHHGGGGGGHHHHHHHHFHGHHHHGGGGGHHHHHHHHGGGGCCGGHHHHGHGFHGCGGGGHHHHHGHEHHHHHHHHHGGGHHHGDEGGGGGBGGGGGGGFGGFGGGGGFGGFFEFFFFFFFFFFFFFFFFFFFFFFFFFFFFAFFFAFFFFFFFFFFBBFFFF
@M05620:45:000000000-G6HP7:1:1101:2516:10980 1:N:0:166
ATCTCTATCTCCTAAAAACCTGTTTAGATTTGGAGATAGACCTTCAGGTTTTTCATCATTTTCTGCATGAATTATACATTGACCACGTTCCAGCGTGGTCAGTTTGCAGCATTCTGTTATTTTGTTTGACAGAGTGTCTTGTTGAGAACATATGTAGGACATGATTTTTTCCTGCAACAGGGAAAATAAAGTATAAGTTTTAAAGATTTATTCTTTAATAAAGGATCTCAAAGCCAGCTTTAGAAAAAGGA
+
BBBBBFFFFFFFGGGFG4EFGGHHHHHGHHHGHBHFHHHFHHHHHHHHHHHGGHFHHHHHHHHHHHHHHGHHHHHHHHHHHFHHHHGHHHHHHHGGGGHHHHHHHHHGHHHHHHHHHHHHHHHHHHHHGHFHHHHHHHHHHHHH4GFHHHHHHHHEHGGHHHBGHHHHHGHHHHHHGHHHHGGHHHGHFGHHEFBGGFHHHFGHHHHHHHHHGHHHGHHGGHHHHFHHHGFFHHHEGGHHHHHFFCFADG;
@M05620:45:000000000-G6HP7:1:1101:21696:10981 1:N:0:166
ATCTCTATCTCCTAAAAACCTGTTTAGATTTGGAGATAGACCTTCAGGTTTTTCATCATTTTCTGCATGAATTATACATTGACCACGTGGTCAGTTTGCAGCATTCTGTTATTTTGTTTGACAGAGTGTCTTGTTGAGAACATATGTAGGACATGATTTTTTCCTGCAACAGGGAAAATAAAGTATAAGTTTTAAAGATTTATTCTTTAATAAAGGATCTCAAAGCCAGCTTTAGAAAAAGGAAGAAAGGG
+
CCCCCFFFFFFFGGGGGGGGGGHHHHHHHHHHHHHHHHHHHHHHHHHHAFGGGHHHHHHHHHHIHHHHHHHHHHHHHHHHHGHHHHGHHGHHHHHHHHHHHHHHHHHHHHHHHHHHHHHHHHHHHHHHHHHHHHHHHHHHHHHHHHHHHHGHHHHHHHHHHGHHHHHHHHHHHGGHHHGHHHHGHHHHHHHHHHFHHHHHHHHHHHHHHGGHGHHHGHHHHHHGHGHGHEHHHHHBGHHHGGEHHHGGHHG
@M05620:45:000000000-G6HP7:1:1101:20666:10985 1:N:0:166
TACCTGTACTGGGGAAGCATTTGAATATCCCCCCATGGTGATGGGGACGGAGAACTGCTCCATAAACACAGGCAACGTGCCTAACTTTCCCGGGAAGATGAAGTCAAAGAGCGACCACAGCTCTCGGAGGTTATTTTGCATCGGTGAGCCAGACAGAATGATCCGATGAGGGGTGCGAAACTATTTGAGGAAAGGAAGCACCTTTTTATTAAATTTACCTTTTAGCAATCGCCATTCCTACCCTAAAGATC
+
ABBBBFFFFFFFGGGGGGFGGGHHHHHHHHHGGGGHHHGFHHHHGGEGGGGGGHHHHHHHHHHGGHHHHHHHGHHHGGHHHHHGHGHHHHHGGGEGGHHHHHHHHHHHHHHHGGGGGHHHGHHHHGGGGGCGHHHHHGFDHHGGGGGFHHHHHGHHHHHHHHHHHGGGGHHGGFGGGGGCGGGGGGGGGGFGGGFGGGGEFFFFFFFFFFFFFFFFFFFFFFFFFFFFFFFFFFFFFFFFFFFFFFFFFFF
@M05620:45:000000000-G6HP7:1:1101:21679:10987 1:N:0:166
ATCTCTATCTCCTAAAAACCTGTTTAGATTTGGAGATAGACCTTCAGGTTTTTCATCATTTTCTGCATGAATTATACATTGACCACGTGGTCAGTTTGCAGCATTCTGTTATTTTGTTTGACAGAGTGTCTTGTTGAGAACATATGTAGGACATGATTTTTTCCTGCAACAGGGAAAATAAAGTATAAGTTTTAAAGATTTATTCTTTAATAAAGGATCTCAAAGCCAGCTTTAGAAAAAGGAAGAAAGGG
+
CCCCCFFFFFFFGGGGGGGGGGHHHHHHHHHHHGHGHHHHHHHHHHHHFHHGGHHHHHHHHHHHHHHHHHHHHHHHHHHHHHHHHHGHHGHHHHHHHHHGHHHHHHHHHHHHHHHHHHHHHHHHHHGHHHHHHHHHHHHHHHHHHHGBFFGHHHHHHHHHHGHHHHHHHHGHHGGHFHFHHHHHHHHHHGHHHHHGHHHHHHHHHHHHHFGGHFHHEHHHHHHBGGHHHGHHHGHBGHGHFGFFHHHFHHG
@M05620:45:000000000-G6HP7:1:1101:17379:10996 1:N:0:166
TACCTGTACTGGGGAAGCATTTGAATATCCCCCCATGGTGATGGGGACGGAGAACTGCTCCATAAACACAGGCAACGTGCCTAACTTTCCCGGGAAGATGAAGTCAAAGAGCGACCACAGCTCTCGGAGGTTATTTTGCATCGGTGAGCCAGACAGAATGATCCGATGAGGGGTGCGAAACTATTTGAGGAAAGGAAGCACCTTTTTATTAAATTTACCTTTTAGCAATCGCCATTCCTACCCTAAAGATC
+
BBBCCFFFFFFFGGGGGGGGGGHHHHHHHHHGGGGHHHHHGHHGHGGGGGGGGGHHGHHHHHHHHHHHHHHHGHGHGHGHHHHHHHHHHHHGGGEGDEGHGHHHHHHHHHHHGGGGGHHHHHHHHGGGGGGHHHHHHHHHHHGGGGGHHHHHHGHHCGHHGHHHHCGGHGHGGEGGGGGFGGGGGGGGGGFFGGGGGFGGGFFFFFFFFFFFFFFFFFFFFFFFFFFFFFFFFFFFFFFFFFFFFFFFFFF
@M05620:45:000000000-G6HP7:1:1101:2497:11000 1:N:0:166
ATCTCTATCTCCTAAAAACCTGTTTAGATTTGGAGATAGACCTTCAGGTTTTTCATCATTTTCTGCATGAATTATACATTGACCACGTTCCAGCGTGGTCAGTTTGCAGCATTCTGTTATTTTGTTTGACAGAGTGTCTTGTTGAGAACATATGTAGGACATGATTTTTTCCTGCAACAGGGAAAATAAAGTATAAGTTTTAAAGATTTATTCTTTAATAAAGGATCTCAAAGCCAGCTTTAGAAAAAGGA
+
CCCCCFFFFFFFGGGGGGGGGGGHHHHGGHHHHFHHHHHGGHHHHHHGHHHGGHHHHGHHHHHHHHHGHFHHHGHHHHHHHGHGHHFHHHGHHGGEFGGHHGGHHHHHHEGGHHHHHHHHHHHHHHHHFHGHHHHHHHHHHHHH?FCHHHHFHHHGHHHHHGHGHHHHHGHHHHHFDGFFGGFHHHGGFFGGGHFFGGHHHGGGFFGHHHGGGHHHGBGGHEHHGHHHGHFFHHHGHGHHHGGGCGCGDGC
@M05620:45:000000000-G6HP7:1:1101:22941:11015 1:N:0:166
AGATTACTGCAACAGTTCCCCCTGGACCTGGAAAAGTTTCTTGCCTGGCTTACAGAAGCTGAAACAACTGCCAATGTCCTACAGGATGCTACCCGTAAGGAAAGGCTCCTAGAAGACTCCAAGGGAGTAAAAGAGCTGATGAAACAATGGCAAGTAAGTCAGGCATTTCCGCTTTAGCACTCTTGTGGATCCAATTGAACAATTCTCAGCATTTGTACTTGTAACTGACAAGCCAGGGACAAAACAAAGAT
+
AA3AAFFFDDFDAGGAFGGGFEGGGHFFHGHGHHGHHFHHDGFDGGHHFHHFFEGBAFCGAAAEE3GHHHHBFGHHGFAGGHFBF1FG25GHHHGGGGHFFHFHHHBHGCGFF@E?FFGEC?FFGEE<GHHHHGHFHH2GHF3FGGHHFFBGCGHHFHFHHHHHGGHHBDDGGDAFFHHHHHFFH1<CDGCCHCGFHBD0<CGHFFFDDFDG0GFHHHHFGFFGHGF0GHHGGGGGG..9.9BGGGGFGEF
@M05620:45:000000000-G6HP7:1:1101:8320:11035 1:N:0:166
TACCTGTACTGGGGAAGCATTTGAATATCCCCCCATGGTGATGGGGACGGAGAACTGCTCCATAAACACAGGCAACGTGCCTAACTTTCCCGGGAAGATGAAGTCAAAGAGCGACCACAGCTCTCGGAGGTTATTTTGCATCGGTGAGCCAGACAGAATGATCCGATGAGGGGTGCGAAACTATTTGAGGAAAGGAAGCACCTTTTTATTAAATTTACCTTTTAGCAATCGCCATTCCTACCCTAAAGATC
+
AABBBFFFFFFFGGGGGGGGGGFHHHHHHHHGGGGHHHGHHHHHHGGGGGGGGHHHHHHHHHHHHHHHHHHHGHHHGHHHHGHHHHHHHHHGGGGGGGHHHHHHHHHHHHHHGGGGGHHHHHHHHGGGGGEHHHHHHHHFHHGGGGGHHHHHHGHGHHHHHHHHGGGGHHHCGEDGGGGGGGGGGGGGC/CFGGGGFFEFGEFFFFFFFFFFFFFFB99BFFFFFFFFFF.AADFFFFBBBFFFFFFFFFF
@M05620:45:000000000-G6HP7:1:1101:19579:11037 1:N:0:166
AGATTACTGCAACAGTTCCCCCTGGACCTGGAAAAGTTTCTTGCCTGGCTTACAGAAGCTGAAACAACTGCCAATGTCCTACAGGATGCTACCCGTAAGGAAAGGCTCCTAGAAGACTCCAAGGGAGTAAAAGAGCTGATGAAACAATGGCAAGTAAGTCAGGCATTTCCGCTTTAGCACTCTTGTGGATCCAATTGAACAATTCTCAGCATTTGTACTTGTAACTGACAAGCCAGGGACAAAACAAAGAT
+
ABABCFFFFFFFGGGGGGGGGGGGHHHHHHHHHHHHHHHHHHHHHHHHHHHHHHHHHHHHHHHHHHHHHHHHHHHHHHHHHHHHGFHHHHGHHHGGGEGGHHHHHHHHGHHHHHHHHHHHHHHGGEGFHHHHHGHHHHGHHDGHHHHHHGHHHGHHHHHHHHHHHHHHHHGGGGGHFHHHHHHHHFHGFHHHHHHHHGHFHGHHHHHHHHHHHGHHHFHHHGHHHHHGHHHHHGGGGGGGGGGGGGGGGGF
@M05620:45:000000000-G6HP7:1:1101:18219:11056 1:N:0:166
AGATTACTGCAACAGTTCCCCCTGGACCTGGAAAAGTTTCTTGCCTGGCTTACAGAAGCTGAAACAACTGCCAATGTCCTACAGGATGCTACCCGTAAGGAAAGGCTCCTAGAAGACTCCAAGGGAGTAAAAGAGCTGATGAAACAATGGCAAGTAAGTCAGGCATTTCCGCTTTAGCACTCTTGTGGATCCAATTGAACAATTCTCAGCATTTGTACTTGTAACTGACAAGCCAGGGACAAAACAAAGAT
+
AAAABFFFDFFFGGCBGGGGGGGGHHHHHHHHHHHHHHHHHHHHHHHHHHHFHHHHHHHHHHHHHHHHHHHHHHHHHHHHHHHHGGHHHHHHHHGG/FHHHHHHHHHHGHHHHHHHHHHHHHHGGGGGHHHHHGHHHHHHHHHHHHHHHGHHHGHHHHHHHHHHHHHHHHGGGGGHHHHHHHHHHHHGHHHHHHHHGBGFF<GGHHHHHHHHHHHHGGHHHGHHHHHGHHHHHGGGFGGGGFFGGGGGGGF
@M05620:45:000000000-G6HP7:1:1101:4871:11091 1:N:0:166
ATCTCTATCTCCTAAAAAGGAAGAAAGGGGAGGGAAGATCGGAAGAGCACACGTCTGAACTCCAGTCACGTCGACGCATCTCGTATGCCGTCTTCTGCTTGAAAAAAAAAAAAAAAAAAACAACAATTCTCAGAGCTAAATCTATCTAATAATATCCTTCCAATTACCACAAAGTATTTGACAGACATACTTTGTTGAATGTCTAAACAGTGATAGAGTAAAAGGACACACAGTCGAACGTAGAACAAAAC
+
CCCCCFFFFFFFGGGGGGGGGGHGGHHHGGGGGGGHGHHHHGGGGHHHHHHHGHHHGHHHHHHHHHHHHGHHGGGGGGGGHHHGGHHHHGGGHGHHHHHHHH3FHFGGGF<@<->----:......0000;;000/00000000;000000000000000/00000000:.../0000000000/./000000009.00000000000;/00000000000000.9:/./...00.9..-.:..00//...
@M05620:45:000000000-G6HP7:1:1101:11193:11105 1:N:0:166
TACCTGTACTGGGGAAGCATTTGAATATCCCCCCATGGTGATGGGGACGGAGAACTGCTCCATAAACACAGGCAACGTGCCTAACTTTCCCGGGAAGATGAAGTCAAAGAGCGACCACAGCTCTCGGAGGTTATTTTGCATCGGTGAGCCAGACAGAATGATCCGATGAGGGGTGCGAAACTATTTGAGGAAAGGAAGCACCTTTTTATTAAATTTACCTTTTAGCAATCGCCATTCCTACCCTAAAGATC
+
AABBBFFFFFFFGGGGGGGGGGHHHHHHHHHGGGGHHHFGGHHHHGGGGGGGGHHHHHHHHHHHHHHHHHHHGGHHGHHHHHHHHHHHHGHGGGFGGHHHHHHHGHHHHHHHGGGGGHHHHHHHHGGGGGCGHHHHHHGFHHGGGGGHCGHHHGHHHHHHHHHHHGGGHHHGGGGGGGGGGGGGGGGGGGBFFGGGE?EGGFFFFFFFFFFFFFFFFFFFFFFFFFFFFFFFFFFFFFFFFFFFFFFFFFF
@M05620:45:000000000-G6HP7:1:1101:26167:11129 1:N:0:166
TACCTGTACTGGGGAAGCATTTGAATATCCCCCCATGGTGATGGGGACGGAGAACTGCTCCATAAACACAGGCAACGTGCCTAACTTTCCCGGGAAGATGAAGTCAAAGAGCGACCACAGCTCTCGGAGGTTATTTTGCATCGGTGAGCCAGACAGAATGATCCGATGAGGGGTGCGAAACTATTTGAGGAAAGGAAGCACCTTTTTATTAAATTTACCTTTTAGCAATCGCCATTCCTACCCTAAAGATC
+
CCCCCFFFFFFFGGGGGGGGGGHHHHHHHHHGGGGHHHHHHHHHHGGGGGGGGHHHHHHHHHHHHHHHHHHHGHHHGHHHHHHHHHHHHHHGGGGGGHHHHHHHHHHHHHHHGGGGGHHHHHHHHGGGGGGHHHHHHHHHHHGGGGGHHHHHHGHHHHHHHHHHHGGGHHHGGGGGFGGGGGGGGGGGGGGGGGGGGGGGGFFFFFFFFFFFFFFFFFFFFFFFFFFFFFFFFFFFFFFFFFFFFFFFFFF
@M05620:45:000000000-G6HP7:1:1101:21493:11135 1:N:0:166
AGATTACTGCAACAGTTCCCCCTGGACCTGGAAAAGTTTCTTGCCTGGCTTACAGAAGCTGAAACAACTGCCAATGTCCTACAGGATGCTACCCGTAAGGAAAGGCTCCTAGAAGACTCCAAGGGAGTAAAAGAGCTGATGAAACAATGGCAAGTAAGTCAGGCATTTCCGCTTTAGCACTCTTGTGGATCCAATTGAACAATTCTCAGCATTTGTACTTGTAACTGACAAGCCAGGGACAAAACAAAGAT
+
AAABCFFFDFFFGGGGGGGGGGGGHGHHHHHHHHGHHHHHHHHHHHHHHHHHHHHHHHHHHHHHHHHHHHHHHHHHHHHHHHHHHGHHHHHHHHGGGGHHHHHHHHHHGHHHHHHGHHHHHHHGGHGGHHHHHGHHHHHHHHHHHHHHHHHHHGHHHHHHHHGGHHHHHHGGGGGHHHHHHHHHHHHGHHHHHHHHHHHGHHHHHHHHHHHHHHHHHGHHHHHHHHHHHHHHHGFGEGGGG9FGGGGGGGF
@M05620:45:000000000-G6HP7:1:1101:4813:11137 1:N:0:166
TACCTGTACTGGGGAAGCATTTGAATATCCCCCCATGGTGATGGGGACGGAGAACTGCTCCATAAACACAGGCAACGTGCCTAACTTTCCCGGGAAGATGAAGTCAAAGAGCGACCACAGCTCTCGGAGGTTATTTTGCATCGGTGAGCCAGACAGAATGATCCGATGAGGGGTGCGAAACTATTTGAGGAAAGGAAGCACCTTTTTATTAAATTTACCTTTTAGCAATCGCCATTCCTACCCTAAAGATC
+
ABBBBFFFFFFFGGGGGGFGGGHHHHHGHHFGGGGHHHHFHHHGHGAFGGGFGHHHHHHHHHHHHHHHHHHGGHHHGHFHHHFHHHHGHHHEFGFGFHHHGFGFGHHHHHHGGGGGGHHHHGHHHGGGDFDFHHGFHFHHHHGFA?FCGHHFGGHHHHGGHHHHGGGGHHFA?:AFGBGGGGFBFGFFECBFGFAGGGGFGFFBBBFFFBFBF/FFFFFFBFFFFBFFFFFFFF?FFFFFFFFFFFBBFFF
@M05620:45:000000000-G6HP7:1:1101:21493:11154 1:N:0:166
AGATTACTGCAACAGTTCCCCCTGGACCTGGAAAAGTTTCTTGCCTGGCTTACAGAAGCTGAAACAACTGCCAATGTCCTACAGGATGCTACCCGTAAGGAAAGGCTCCTAGAAGACTCCAAGGGAGTAAAAGAGCTGATGAAACAATGGCAAGTAAGTCAGGCATTTCCGCTTTAGCACTCTTGTGGATCCAATTGAACAATTCTCAGCATTTGTACTTGTAACTGACAAGCCAGGGACAAAACAAAGAT
+
AA>ABFFFFFFFGGGGGGGGGGGGHHHHHHHHHHHHHHHHHHHHHHHHHHHHHHHHHHHHHHHHHHHHHHHHHHHHHHHHHHHHHHHHHHHHHHGGGFHHHHHHHHHHGHHHHHHHHHHHHGHGEEGEHHHHHGHHHHHHHHHHHHHHHHHHHGHHHHHHHHHHHHHHHHGGGGGHHHHHHHHHHGHGHHHHHHHHHGGGHFHHHHHHHHHHHGHHHGHHHHHGHHHEFHHHHGGGGGGGG?BFGEEGGGG
@M05620:45:000000000-G6HP7:1:1101:5930:11165 1:N:0:166
TACCTGTACTGGGGAAGCAATCGCCATTCCTACCCTAAAGATCGGAAGAGCACACGTCTGAACTCCAGTCACGTCGACGCATCTCGTATGCCGTCTTCTGCTTGAAAAAAAAAAAAAGAAAAAAAGATAATCCAGAAGAGACCCTAAGGCATACCCACTGTCATCACCACTAGCTCAATTAATGTCATGCGCGAGTCAAGTGCCTTCAGTAGGAAGTGCTTGTTACAATTGCTAATATGACGACATAGATG
+
DDDDDFFFFFFFGGGGGGGGGGGGGGGHHHHHHHHHHHHHHHHHGGGGHHHHHHHGHHHGHHHHHHHHHHHHGHHGGGGGGFGHHHGGHHHHGGGHGHHHHHHHHHHHGGGGGCB<<//0<00--..00000<000<00.</..///<//.00:/0:..00000000/090/0/0000000000000000.<--<-/<00<000<00000000<0<00<000:000000:000:000000:.9--.00:00
@M05620:45:000000000-G6HP7:1:1101:14685:11197 1:N:0:166
AAACCAAGCAGACACTCACCGCTCCCTCGCCACAGGCCAATAGTTTGTCCTCACTGAGTTGGCAACAAGTGGCTGCTGTGGCTGCCATTTTTCTGGTGATGGCCATCAGCTCCGACGAGGTCAGCTGGGGGGCTTTCTTTGTGTAAGCAACGAGAAACCTGAAAGAAGCATTTTTTAACTAAGTCCTGCTGAGTCATTCATGAGTTTTTAGCCGCCTTGCTTCTTCTCACAGACTCTCTACTCTCATGCCA
+
CCCCCCCFBFFFGGGGGGGGGGGGGGHHFGGGGHHHGGHHHGHGHHHHHHHHHHHGHHDGHHHHHHHHHGHHGHGGGHGFHHHGGHHHHHHHHHHHHHGHHHHHHHHHHHHHHEGGGECGCGFHHHHHGGGGGGGGGGGGGFGGGGFFFFFDEFFFFFFFFFFFFFFFFFFFFFFFFFFFFFFBFFFFFFFFF;BBFFFFBFFFFFFFFFFBBDFFFFFFFFFFFFFFFFFFBFFFFFFFFFFFFFF/FF/
@M05620:45:000000000-G6HP7:1:1101:4522:11205 1:N:0:166
AGATTACTGCAACAGTTCCCCCTGGACCTGGAAAAGTTTCTTGCCTGGCTTACAGAAGCTGAAACAACTGCCAATGTCCTACAGGATGCTACCCGTAAGGAAAGGCTCCTAGAAGACTCCAAGGGAGTAAAAGAGCTGATGAAACAATGGCAAGTAAGTCAGGCATTTCCGCTTTAGCACTCTTGTGGATCCAATTGAACAATTCTCAGCATTTGTACTTGTAACTGACAAGCCAGGGACAAAACAAAGAT
+
A1>AAFFFFFFFGGGGGGGGGGGG0GHGHHFHHHHHGHHHHHHHHHHHHHHFHHHHHHHHHHHHHGHHHHHHHHHHHHHHHHHHBGHHHHHHHHGGGGHHHH0GGHHHGHHHHFGHHHHHHFFFGGGGHGHHHGHHHHHHHHHHHHHHHHHHHGHHHHHGHHHHGGHHHHGGGGGHGHHHHHHHHGHGHHHHHGHHHFHGHHHHHHHHHHHHHGHHHCGGHGHBHHECGHEHHGGGGGGGGGGGGGGGGGG
@M05620:45:000000000-G6HP7:1:1101:26972:11217 1:N:0:166
AGATTACTGCAACAGTTCCCCCTGGACCTGGAAAAGTTTCTTGCCTGGCTTACAGAAGCTGAAACAACTGCCAATGTCCTACAGGATGCTACCCGTAAGGAAAGGCTCCTAGAAGACTCCAAGGGAGTAAAAGAGCTGATGAAACAATGGCAAGTAAGTCAGGCATTTCCGCTTTAGCACTCTTGTGGATCCAATTGAACAATTCTCAGCATTTGTACTTGTAACTGACAAGCCAGGGACAAAACAAAGAT
+
BBBBBFFFFF4DGGEGGGGGGGGGHHHHHHHHGHHHHHHHHHHHHHHHHHHHHHHHHHHHHHHHHHHHHHHHHHHGHHHHHHHHHHHGHH5GHHGG/EGHHHHHHHHHGHHHHHHHHHHHH3?FAFEGH4GHHFHHHHFGH3FHHHHHHHHHHGHHHHHHHHHHHHHHHHGGGGGHHHHHHHHHHGGGHHHHHFHHHDDHDGHHHHHHHHHHHHHHHHHGHHFFHHHHHHHHGGGGGGGG.A/;FGGGGGF
@M05620:45:000000000-G6HP7:1:1101:18835:11236 1:N:0:166
AGATTACTGCAACAGTTCCCCCTGGACCTGGAAAAGTTTCTTGCCTGGCTTACAGAAGCTGAAACAACTGCCAATGTCCTACAGGATGCTACCCGTAAGGAAAGGCTCCTAGAAGACTCCAAGGGAGTAAAAGAGCTGATGAAACAATGGCAAGTAAGTCAGGCATTTCCGCTTTAGCACTCTTGTGGATCCAATTGAACAATTCTCAGCATTTGTACTTGTAACTGACAAGCCAGGGACAAAACAAAGAT
+
BAABCFFFDFFFGGFBGGGGGGGGHHHHHHHHHHHHGHHHHHHHHHHHHHHHHHHHHHHHHHHHHHHHHHHHHHHHHHHHHHHHHGHHHHHHHHGG@EHHHHHGHHHHGHHHHHHHHHHHHHHGGGGGHHHHHGHHHHGHHHHHHHHHHHHHHGHHHHHHHHFHHHHHHHGGGGGHHHHHHHHHHFHGGHHHHHHHHGHFFGHHHHHHHHHHHHFHHGHHHHHHHHHHHHHHGGFGGGGGEFFGGGGGGGF
@M05620:45:000000000-G6HP7:1:1101:3709:11237 1:N:0:166
TACCTGTACTGGGGAAGCATTTGAATATCCCCCCATGGTGATGGGGACGGAGAACTGCTCCATAAACACAGGCAACGTGCCTAACTTTCCCGGGAAGATGAAGTCAAAGAGCGACCACAGCTCTCGGAGGTTATTTTGCATCGGTGAGCCAGACAGAATGATCCGATGAGGGGTGCGAAACTATTTGAGGAAAGGAAGCACCTTTTTATTAAATTTACCTTTTAGCAATCGCCATTCCTACCCTAAAGATC
+
BBBBBFFFFFFFGGGGGGGGGGHGHHHHHHHGGGGHHHHHHHHHHGGGGGGGGHHHHHHHHHHHHHHHHGHHGHHHGHHHHHHHHHHHHHHGGGGGGHHHHHHHHHHHHHHHGGGGGHHHHHHHHGGFGGGHHHHHHHHHHHGGGGGHHHHHHGHHHHHHHHHHHGGGHHHGGGGGGGGGGGGGGGGGGFGGGGGGGGGGGFFFFFFFFFFFFFFFFFFFFFFFFFFFFFFFFFFFFFFFFFFFFFFFFFF
@M05620:45:000000000-G6HP7:1:1101:28839:11247 1:N:0:166
TACCTGTACTGGGGAAGCATTTGAATATCCCCCCATGGTGATGGGGACGGAGAACTGCTCCATAAACACAGGCAACGTGCCTAACTTTCCCGGGAAGATGAAGTCAAAGAGCGACCACAGCTCTCGGAGGTTATTTTGCATCGGTGAGCCAGACAGAATGATCCGATGAGGGGTGCGAAACTATTTGAGGAAAGGAAGCACCTTTTTATTAAATTTACCTTTTAGCAATCGCCATTCCTACCCTAAAGATC
+
BBBBBFFFFFFFGGGEFGGGGGHHHHHHHHHGGGGHHHHHHHHHHGGGGGFGGHHHHHHHHHHHHHHHHGHHGGHHGHHHHHHHHGHHHFHGGGEGGHHHGHGHHHHHHHFHGGGGGHHHHHHHHGGGGGEHGHHHHFDFGHGFGGGHHHHHHGHHHFHGHHHHHGGGGHG?-EGGGGGGGGFGGGFGE/BFGFGGFFEGFEFFFFFFFFFB/BFFFBBFFFFF/FFFFFFFDFEFFFFFF9FFFFBFFFF
@M05620:45:000000000-G6HP7:1:1101:17174:11256 1:N:0:166
CATCCTGACCCTGAAGTACCCCGGCTTGATTTCTGACATTAGATCGGAAGAGCACACGTCTGAACTCCAGTCACGTCGACGCATCTCGTATGCCGTCTTCTGCTTGAAAAAAAAAAAAAAAAAAAATCTTTACTTCCTACTCTTTTCTTACTATCTCCTACGAATCTACATTTATATCCCGTCTTATCCTCACCTCCTCGCTGACCTCCTCCCTCCCTCACTTCTCCCTATTCCTACGTCCTCTCCTTCCC
+
CCCCCFFFFFFFGGGGGGGGGGGGGGGGHHHHHHHHHHHHHHHHHHGGGGHHHHHHHGHHHGHHHHHHHHHHHFGGHGGGGGGGGHHHGGHHHHGFGHGHHHHHHHHHHHHGGGGF/<-->--<--.:0000<0000000000000000000000000000..:.900000000000000.:9..9000000.90.99B.-:..//00.;//.//..//..0;0:00//;0000:00.....00/;000//
@M05620:45:000000000-G6HP7:1:1101:25005:11281 1:N:0:166
AGATTACTGCAACAGTTCCCCCTGGACCTGGAAAAGTTTCTTGCCTGGCTTACAGAAGCTGAAACAACTGCCAATGTCCTACAGGATGCTACCCGTAAGGAAAGGCTCCTAGAAGACTCCAAGGGAGTAAAAGAGCTGATGAAACAATGGCAAGTAAGTCAGGCATTTCCGCTTTAGCACTCTTGTGGATCCAATTGAACAATTCTCAGCATTTGTACTTGTAACTGACAAGCCAGGGACAAAACAAAGAT
+
AAAAAFFFDF4DGGGGGGGGGGGGHHHHHHHCHHHHHHHHHHHHHHHHHHHHHHHHHHHHHHHHHHHHHHHHGHHHHHHHHHHHHGHHHHGHHHGGGGHHHHFGHHHHGHHHHHHHHHHHHHHGGGGGHFHHHGHHHHHHHDGHHHHHHHHHHGHHHHHHHHGHHHHHHHGGGGGHFHHHHHHHHHHGHHHHHHHHHFHHHHHHHHHHHHHHHHHHHFHGHHHHHHHFHHHHGGGGGGGGEFGGGGGGGGG
@M05620:45:000000000-G6HP7:1:1101:13622:11306 1:N:0:166
AAACCAAGCAGACACTCACCGCTCCCTCGCCACAGGCCAATAGTTTGTCCTCACTGAGTTGGCAACAAGTGGCTGCTGTGGCTGCCATTTTTCTGGTGATGGCCATCAGCTCCGACGAGGTCAGCTGGGGGGCTTTCTTTGTGTAAGCAACGAGAAACCTGAAAGAAGCATTTTTTAACTAAGTCCTGCTGAGTCATTCATGAGTTTTTAGCCGCCTTGCTTCTTCTCACAGACTCTCTACTCTCATGCCA
+
ABBBBBBFBFFFGGGGGGGGGGGGGGHHGGGGGHHHGGHHHHHHHHHHHHHHHHHHHHHHHHHHHHHHHHHHGHGGHHHHHHHGGHHHHHHHHHHHHHHHHHHHHHHHHHHHHGGGGGGGGHHHHHHHGGGGGGGGGGGGGGGGGGFFFFFFFFFFFFFFFFFFFFFFFFFFFFFFFFFFFFFFFFFFFFFFFFFFFFFFFFFFFFFFFFFFFDFFFFFFFFFFFFFFFFFFFFFFFFFFFFFFFFFFFFB
@M05620:45:000000000-G6HP7:1:1101:16681:11306 1:N:0:166
ATCTCTATCTCCTAAAAACCTGTTTAGATTTGGAGATAGACCTTCAGGTTTTTCATCATTTTCTGCATGAATTATACATTGACCACGTTCCAGCGTGGTCAGTTTGCAGCATTCTGTTATTTTGTTTGACAGAGTGTCTTGTTGAGAACATATGTAGGACATGATTTTTTCCTGCAACAGGGAAAATAAAGTATAAGTTTTAAAGATTTATTCTTTAATAAAGGATCTCAAAGCCAGCTTTAGAAAAAGGA
+
CCCCCFFFFFFFGGGGGGGGGGHHHHHHHHHHHHHHHHHHHHHHHHHHHHHGGHHHHHHHHHHHHHHHHHHHHHHHHHHHHHHHHHGHHHHHHHGGGGHHHHHHHHHHHHHHHHHHHHHHHHHHHHHHHHHHHHHHHHHHHHHHHHHHHHHHHHHHHHHHHHHHHHHHHGHHHHHHHHHHHGGHHHHHHHHHHHHHHHHHHHHHHHHHHHHHHHHHHHHHHHHHHHHHHHHHHHHHHGHHHHHGHHHHGGH
@M05620:45:000000000-G6HP7:1:1101:3815:11308 1:N:0:166
CATCCTGACCCTGAAGTACCCGGCTTGATTTCTGACATTAGATCGGAAGAGCACACGTCTGAACTCCAGCCACGTCGACGCATCTCGTATGCCGTCTTCTGCTTGAAAAAAAAAAAAAAAAGAAAAAGAAACAGAGAACAAGTCTGGATTGCTAACAAGAATTTAAGTAGAAACGCGTGCTTAATAACAGATTAGCCGTCGGTAAAGGAGAAAGTGAGCTCGAAGGGGTATATGTTCGCTTAGCATACTGG
+
BBBBCFFFFFFFGGGGGGGGGEEFGGGHHHHHHHHHHHHHHGHHHGGGGHHHHHHHGHHHGHHHHHHHHHGHHGHHGGGGGGGGHHHGGHHHHGGGHGHHHHHHHHHHHHGGGDD<>/---.<./<....//////////:/00:0/0;0/0000//0;/:;0000000000;/.--;-../;/;/9//////////..:--;..///:.../////////.-/...-;.///////.-..9///////9/
@M05620:45:000000000-G6HP7:1:1101:7954:11338 1:N:0:166
CATCCTGACCCTGAAGTACCCCGGCTTGATTTCTGACATTAGATCGGAAGAGCACACGTCTGAACTCCAGTCACGTCGACGCATCTCGTATGCCGTCTTCTGCTTGAAAAAAAAAAAAAAAAAACACCACCTCCCCTGCCATCCCCTTCTTCATCCTCATATAACACCACTAACAACTCAACAGACCCATCTCATCCACTACGAACCGACCCGCGCCCCACCTCACGCTAACTACGGATATTACTGCCGAA
+
CCCDCFFFFFFFGGGGGGGGGGGGGGGGHHHHHHHFHHHHHHHHHHGGGGHHHHHHHGHHHGHHHHHHHHHHHGGHHGGGGGGGGFHHGGHHHHGGGHGHHGHHHHHHHGHGGGGC</--><--............/...000.../<<00:0:000:000000000..<0<0000.0000/0//....//000:00000//...---9---<--9---.9<..0....9./0009..<<0000000:---
@M05620:45:000000000-G6HP7:1:1101:17864:11343 1:N:0:166
ATCTCTATCTCCTAAAAACCTGTTTAGATTTGGAGATAGACCTTCAGGTTTTTCATCATTTTCTGCATGAATTATACATTGACCACGTTCCAGCGTGGTCAGTTTGCAGCATTCTGTTATTTTGTTTGACAGAGTGTCTTGTTGAGAACATATGTAGGACATGATTTTTTCCTGCAACAGGGAAAATAAAGTATAAGTTTTAAAGATTTATTCTTTAATAAAGGATCTCAAAGCCAGCTTTAGAAAAAGGA
+
ABBCCFFFFFFFGGGGGGGGGGHHHHHHHHHHHHHHHHHHHHHHHHHHHHHGGHHHHHHHHHHHHHHHHHHHHHHHHHHHHHHHHHGHHHHHHHGGGGHHHHHHHHHHHHHHHHHHHHHHHHHHHHHHGHHHHHHHHHHHHHHHHHHHHHHHHHHHHHHHHHHHHHHHHGHHHHHHHHHHHGGHHHGHHHHHHHHHHHHHHHHGHHHHHHHHHHHHHHHHGHHHGHHHHHHHHHHHHGHHHGHFHHHFGGG
@M05620:45:000000000-G6HP7:1:1101:26515:11366 1:N:0:166
ATCTCTATCTCCTAAAAACCTGTTTAGATTTGGAGATAGACCTTCAGGTTTTTCATCATTTTCTGCATGAATTATACATTGACCACGTTCCAGCGTGGTCAGTTTGCAGCATTCTGTTATTTTGTTTGACAGAGTGTCTTGTTGAGAACATATGTAGGACATGATTTTTTCCTGCAACAGGGAAAATAAAGTATAAGTTTTAAAGATTTATTCTTTAATAAAGGATCTCAAAGCCAGCTTTAGAAAAAGGA
+
BBBBBFFFFFFFGGFDGFGGGGHHFHHHHHHHFFHHHHHHFHHHHFHFFFGGGHFHHHHHHHHHHHHHHFHHHHHGGHGHHFFHHHGHHGHHHFFFGGHHHHHFHHHHHHHHGHHGHHHHHHHHHHHHGGHHHHHHHHHHHHHHHHHHHHHHHHHHHFHHHHHHHHHHHGHHHHFHHHEHHGGHHHGGFDGGHHHHHHHHHHHHHGHHHHHHHHHHGGHHGDGFFHHHHHFHHHFGHEHHHFFBC;:CAFG
@M05620:45:000000000-G6HP7:1:1101:25554:11386 1:N:0:166
TACCTGTACTGGGGAAGCATTTGAATATCCCCCCATGGTGATGGGGACGGAGAACTGCTCCATAAACACAGGCAACGTGCCTAACTTTCCCGGGAAGATGAAGTCAAAGAGCGACCACAGCTCTCGGAGGTTATTTTGCATCGGTGAGCCAGACAGAATGATCCGATGAGGGGTGCGAAACTATTTGAGGAAAGGAAGCACCTTTTTATTAAATTTACCTTTTAGCAATCGCCATTCCTACCCTAAAGATC
+
BBBBBFFFFFFFGGGGGGGGGGHHHHHHHHHGGGGHHHHHHHHHHGGGGGGGGHHHHHHHHHHHHHHHHHHHGHHHGHHHHHHHHHHHHHHGGGGGGGHHHHHHHHHHHHHHGGGGGHHHHHHHHGGGGGGHHHHHHHHHHHGGGGGHHHHHHGHHHHHHHHHHHGGGHHHFCGDGGGGGGGGGGGGGGGGGGGGGGGGGGFFFFFFFFFFFFFFFFFFFFFFFFFFFFFFFFFFFFFFFFFFFFFFFFFF
@M05620:45:000000000-G6HP7:1:1101:23771:11386 1:N:0:166
TACCTGTACTGGGGAAGCATTTGAATATCCCCCCATGGTGATGGGGACGGAGAACTGCTCCATAAACACAGGCAACGTGCCTAACTTTCCCGGGAAGATGAAGTCAAAGAGCGACCACAGCTCTCGGAGGTTATTTTGCATCGGTGAGCCAGACAGAATGATCCGATGAGGGGTGCGAAACTATTTGAGGAAAGGAAGCACCTTTTTATTAAATTTACCTTTTAGCAATCGCCATTCCTACCCTAAAGATC
+
ABBBBFFFFFFFGGFGGGGGGGHHHHHHHHHGFGGHHGGHHHHHHGGGFGFGGHHHGHHGHGHHHHHHGHHHGHGHGHHHHHHHHHHHHHHFGGGGCGHHG3GHGHGGHHHHGGFGGHGHHHHHHGF<CFDGHHHHHHHHHHGGGGGFGHHHHGGHGHHHBGHHGGGGHHHGG.AD?9AGFGGBGFBC9FCBBCG/F.EGGFFFFFFFFFFFFFFFFFFFFFFFFFFB/BEEDFFFFFFFFFFFFBFFFFB
@M05620:45:000000000-G6HP7:1:1101:23786:11403 1:N:0:166
TACCTGTACTGGGGAAGCATTTGAATATCCCCCCATGGTGATGGGGACGGAGAACTGCTCCATAAACACAGGCAACGTGCCTAACTTTCCCGGGAAGATGAAGTCAAAGAGCGACCACAGCTCTCGGAGGTTATTTTGCATCGGTGAGCCAGACAGAATGATCCGATGAGGGGTGCGAAACTATTTGAGGAAAGGAAGCACCTTTTTATTAAATTTACCTTTTAGCAATCGCCATTCCTACCCTAAAGATC
+
BBBBBFFFFFFFGGGGGGGGGGHHHHHHHHHGGGGHHHGHGHHHHGGGGGGGGHHHHHHHHHHHHHHHHHHHGHHHGHHHHHFHFGHHHHHGGGGGGFHHFFHHHHHHHHHHGGGGGHHHHHHHHDFBFGFHHHHHHHHHHHGGGGGGGHHHHGHHGGHHHHHHHGGGHHGGGCCGGGGGGGGGGGGGFGBFGFGBFGGFGFFFFFFFFFFFFFFFFFFFFFFFFFFBFFFEFFFFFFFFFFFFFFFFFFF
@M05620:45:000000000-G6HP7:1:1101:23767:11404 1:N:0:166
TACCTGTACTGGGGAAGCATTTGAATATCCCCCCATGGTGATGGGGACGGAGAACTGCTCCATAAACACAGGCAACGTGCCTAACTTTCCCGGGAAGATGAAGTCAAAGAGCGACCACAGCTCTCGGAGGTTATTTTGCATCGGTGAGCCAGACAGAATGATCCGATGAGGGGTGCGAAACTATTTGAGGAAAGGAAGCACCTTTTTATTAAATTTACCTTTTAGCAATCGCCATTCCTACCCTAAAGATC
+
ABBBCFFFFFFFGGGGGGGGGGHHHHHHHHHGGGGHHHGHHHHHHGGGGGGGGHHHHHHHHHHHGHHHHHHHGGGHGHHHHHHHHHHHHHHGGGGFGHHHHHHEGHHHHHHHGGGGGHHHHHHHHFGEGGCHHHHHHHHGHFGGGGGGGGHHHGHGGGHHHHHHHGGGHHHGGADGGDGGGGGGGGGGGGBFFGGGGGGEGFFFFFFFFFFFFFFFFFFFFFFFFFFBBBEFFFFFFFFF/;FFFFFFFFB
@M05620:45:000000000-G6HP7:1:1101:11262:11432 1:N:0:166
TACCTGTACTGGGGAAGCATTTGAATATCCCCCCATGGTGATGGGGACGGAGAACTGCTCCATAAACACAGGCAACGTGCCTAACTTTCCCGGGAAGATGAAGTCAAAGAGCGACCACAGCTCTCGGAGGTTATTTTGCATCGGTGAGCCAGACAGAATGATCCGATGAGGGGTGCGAAACTATTTGAGGAAAGGAAGCACCTTTTTATTAAATTTACCTTTTAGCAATCGCCATTCCTACCCTAAAGATC
+
BBBBBFFFFFFFGGGGGGGGGGHHHHHHHHHGGGGHHHHHHHHHHGGGGGGGGHHHHHHHHHHHHHHGHHHHGHHHGHHHHHHHHHHHHHHGGGGGGHHGHHGHHHHHHHHHGGGGGHHHHHHHHGGGGGEHHHHHHHHGHHGGGGGHHHHHHGHGHHHHHHHHHGGGHHHFGECGGEGGGGGGGGGGGGBFGGGGGGGEGFFFFFFFFFFBFFFFFFBFFFFFFFFFFFEFFFFFFFFFFFFFFFFFFFF
@M05620:45:000000000-G6HP7:1:1101:27062:11437 1:N:0:166
AGATTACTGCAACAGTTCCCCCTGGACCTGGAAAAGTTTCTTGCCTGGCTTACAGAAGCTGAAACAACTGCCAATGTCCTACAGGATGCTACCCGTAAGGAAAGGCTCCTAGAAGACTCCAAGGGAGTAAAAGAGCTGATGAAACAATGGCAAGTAAGTCAGGCATTTCCGCTTTAGCACTCTTGTGGATCCAATTGAACAATTCTCAGCATTTGTACTTGTAACTGACAAGCCAGGGACAAAACAAAGAT
+
AAABBFFFDFBFGGEGGGGGGGGGHHHHHHHHHGHHHHHHHHHHHHHGHHHHHHHHHHHHHHHHHHHHHHHHHHHGHHHHHHHHHHHFHH5GHHGG/EGHHHHHHHHHGHHHHHHHHHHHHCGGCGGGHBGHHFHHHHFHH3FHHHHHHHHHHGHHHHHHHHHHHHHHHHGGGGGHHHHHHHHHHFHGHHHHHHHHHGDHHHHHHHHHHHHHHHHHHFHHHHEHHHHFHHHHHGGGGGGGEFCFGGGGGGG
@M05620:45:000000000-G6HP7:1:1101:10677:11460 1:N:0:166
TACCTGTACTGGGGAAGCATTTGAATATCCCCCCATGGTGATGGGGACGGAGAACTGCTCCATAAACACAGGCAACGTGCCTAACTTTCCCGGGAAGATGAAGTCAAAGAGCGACCACAGCTCTCGGAGGTTATTTTGCATCGGTGAGCCAGACAGAATGATCCGATGAGGGGTGCGAAACTATTTGAGGAAAGGAAGCACCTTTTTATTAAATTTACCTTTTAGCAATCGCCATTCCTACCCTAAAGATC
+
BCCCCFFFFFFFGGGGGGGGGGHHHHHHHHHGGGGHHHHHHHHHHGGGGGGGGGGHHHHHHHHHHHHHHHHHGHHHGHHHHHHHHHHHHHHGGGGGGHHHHHHHFHHHHHHHGGGGGHHHGHHHHGGGGGGHHHHHHHHHHHGGGGGHHFHHHGHHHHHHHHHHHGGGHHHGGFFGGFFGGGGGGGGFEBFFGGGGGFGFGFFFFFFFFFFFFFFFFFFFFFFFFFFFFFEEDFFFFFFFFFFFFFBFFFF
@M05620:45:000000000-G6HP7:1:1101:5191:11475 1:N:0:166
TACCTGTACTGGGGAAGAGTGTAGCAATCGCCATTCCTACCCTAAAGATCGGAAGAGCACACGTCTGAACTCCAGTCACGTCGACGCATCTCGTATGCCGTCTTCTGCTTGAAAAAAAAAAACAAATAACCACTCATCTTTTTTTTCCCCTCTTTTGCTCCTGCTTTTTTCCTTCCCCAACTCCACACACTGAACCCTGGTCCCATAGACATCTTCACTACACTCTCTCAACCCCCGCTGTATCCCAAATT
+
CCCBCFFFFFFFGGFGGGGGGGHHHHHHHGFGGBGGGHHHHHHHGHHHHHHGGGGHFHFFGHEGFGFDGHHGHHHHHHHGHH>>EEEEFFFHHFGHHHFEEFHGFHHHGHHFGHGFCCGGC//?/011?<11<100=1111>1---/0://./:0000000;///<0:0-/0000/;//../00///..:/0//9..././//9///;////;/:/:/9/9//////////;.99--;9-;///:9//.//
@M05620:45:000000000-G6HP7:1:1101:21098:11482 1:N:0:166
CATCCTGACCCTGAAGTACCCCGGCTTGATTTCTGACATTAGATCGGAAGAGCACACGTCTGAACTCCAGTCACGTCGACGCATCTCGTATGCCGTCTTCTGCTTGAAAAAAAAAAAAAAAATTAAAAAAATACCATGATTGAATTCTCCAACACTCATCACTCATTTGCAGACAACCAACCAGAAGAAGATTCATCAGCCACTGAACCTATGTGTAACAGAGTCGATTGCACGCAGTATCATCGTATTAT
+
DDCDDFFFFFFFGGGGGGGGGGGGGGGGHHHHHHHHHHHHHHHHHHGGGGHHHHHHHGHHHGHHHHHHHHHHHHGHHGGGGGGGGHHHGGHHHHGGGHGHHHHHHHHH3FGBFFGD<>-->-.00<00<--.0000000:0000000000000..://000000/:0000<00./:........./00//:000000000/./00000./0000000<000</<0-9.0.000.---<0<0:000../000
@M05620:45:000000000-G6HP7:1:1101:5211:11485 1:N:0:166
TACCTGTACTGGGGAAGAGTGTAGCAATCGCCATTCCTACCCTAAAGATCGGAAGAGCACACGTCTGAACTCCAGTCACGTCGACGCATCTCGTATGCCGTCTTCTGCTTGAAAAAAAAAAAATAAATCATTCTTAATAATACTCTCCTCCTGTCCTCCATCTCACCAACTAATGTCCCTCCTTCCATCCTCCACCTCCCACCTTCACACCAGCCCCCACCTTTTCACCCCTTCTCTGTCCGTCCCCCTCC
+
BCCCCFFFFFFFGFGGGGGGGGHHHHHHHGGGGGHHHHHHHHHHHHHHHHHGGGGHHHHHHHGGHHFHHHHHHHHHHHHGHHGGGGGGFEHHHGGHHGHGGGHGHHHGGHGHHHHHGGGG<<<0???1111111111=111111111/0////0/000//000000:0.://:0000000/./00/000.00/9/...;./...0/:;0/..:.:..--...///;///.-..:////9/9.......-..
@M05620:45:000000000-G6HP7:1:1101:2274:11490 1:N:0:166
AGATTACTGCAACAGTTCCCCCTGGACCTGGAAAAGTTTCTTGCCTGGCTTACAGAAGCTGAAACAACTGCCAATGTCCTACAGGATGCTACCCGTAAGGAAAGGCTCCTAGAAGACTCCAAGGGAGTAAAAGAGCTGATGAAACAATGGCAAGTAAGTCAGGCATTTCCGCTTTAGCACTCTTGTGGATCCAATTGAACAATTCTCAGCATTTGTACTTGTAACTGACAAGCCAGGGACAAAACAAAGAT
+
AABBBFFFFFFFGGGGGGGGGGGGHHHHHHHHHHHGGGHHHHHHHHHHHHHHHHHHHHHHHHHHHHHHHHHHHGHHHHHHHHHHHHHHHHHHHHGGGGHHHHHHHHHHGHHHHHHHHHHHHHHGGHGGHGHHHGHHHHGHHHHHHHHHHHHHHGHHHHHHHHGHHHHHHHGGGGGHFHHHHHHHHGHGHHHHHHHHHHHHGCGHHHHHHHHHHGHHGGHHHGHHHHHHHHHGHGGGGGGGGGGGGGEGGGG
@M05620:45:000000000-G6HP7:1:1101:9724:11518 1:N:0:166
TACCTGTACTGGGGAAGCATTTGAATATCCCCCCATGGTGATGGGGACGGAGAACTGCTCCATAAACACAGGCAACGTGCCTAACTTTCCCGGGAAGATGAAGTCAAAGAGCGACCACAGCTCTCGGAGGTTATTTTGCATCGGTGAGCCAGACAGAATGATCCGATGAGGGGTGCGAAACTATTTGAGGAAAGGAAGCACCTTTTTATTAAATTTACCTTTTAGCAATCGCCATTCCTACCCTAAAGATC
+
DDDDDFFFFFFFGGGGGGGGGGHHHHHHHHHGGGGHHHHHHHHHHGGGGGGGGHHHHHHHHHHHHHHHHHHHGHHHGHHHHHHHHHHHHHHGGGGGGHHHHHHHHHHHHHHHGGGGGHHHHHHHHGGGGGGHHHHHHHHHHHGGGGGHGHHHHGHHHHHHHHHHHGGGHHHGGGGGGGGGGGGGGGHGGGFGGGGGGEGGGFFFFFFFFHHFFFFFFFFFFFFFFFFFFFEFFFFFFFFFFFFFFFFFFFF
@M05620:45:000000000-G6HP7:1:1101:22318:11526 1:N:0:166
TACCTGTACTGGGGAAGCATTTGAATATCCCCCCATGGTGATGGGGACGGAGAACTGCTCCATAAACACAGGCAACGTGCCTAACTTTCCCGGGAAGATGAAGTCAAAGAGCGACCACAGCTCTCGGAGGTTATTTTGCATCGGTGAGCCAGACAGAATGATCCGATGAGGGGTGCGAAACTATTTGAGGAAAGGAAGCACCTTTTTATTAAATTTACCTTTTAGCAATCGCCATTCCTACCCTAAAGATC
+
CCCCCFFFFFFFGGGGGGGGGGHFGGHHHHHGGGGHHHGGGHHHHGGGGGGGGHHHHHHHHHFHHHHHHHHHGHHHGHHHHHHHHHHHHHHGGGGGGGHHHGHHHHHHHHHHGGGGGHHHHHHHHGGDGGEHHHHHHHFFHHGGGGGGGHHHHGHFCGHHHHHHHGGGHHHGGEDGGECGGGGGGGGGGGBFGGGGGFEBFFFFFFFFFFFFFFFFFFFFFFFFFFFFFFFFFFFFFFFFFFFFFFFFFFF
@M05620:45:000000000-G6HP7:1:1101:25855:11558 1:N:0:166
ATCTCTATCTCCTAAAAACCTGTTTAGATTTGGAGATAGACCTTCAGGTTTTTCATCATTTTCTGCATGAATTATACATTGACCACGTTCCAGCGTGGTCAGTTTGCAGCATTCTGTTATTTTGTTTGACAGAGTGTCTTGTTGAGAACATATGTAGGACATGATTTTTTCCTGCAACAGGGAAAATAAAGTATAAGTTTTAAAGATTTATTCTTTAATAAAGGATCTCAAAGCCAGCTTTAGAAAAAGGA
+
CDDDEFFFFFFFGGGGGGGGGGHHHHHHHHHHHHHHHHHHHHHHHHHHHHHGGHHHHIHHHIHHIHHHHHHHHHHHHHHHHHHHHHGHHHHHHHGGGGHHHHHHHHHHHHHHHHHHHHHHHHHHHHHHHHHHHHHHHHHHHHHHHHHHHHHHHHHHHHHHHHHHHHHHHGHHHHHHHHHHHGGHHHHHHHHHHHHHHHHHHHHHHHHHHHHHHHHHHHHHHHHHHHHHHHHHHHHHHGHHHHHHHHHHGGH
@M05620:45:000000000-G6HP7:1:1101:7899:11575 1:N:0:166
ATCTCTATCTCCTAAAAAGGAAGAAAGGGGAGGGAAGATCGGAAGAGCACACGTCTGAACTCCAGTCACGTCGACGCATCTCGTATGCCGTCTTCTGCTTGAAAAAAAAAAAAAAAAAAAAAAGAAGAATATATATCTATTTAATAGAAATAATGAAATAAATATAAAATGATATATAAACATCAGACATTTAATATATAATGAGCATGAACTAGTCTGATTAACTCAGCAAGAGTAGAAGTAGTAAATAA
+
CCCCCFFFFFFFGGGGGGGGGGHFHHHHGGGGGGGHGHHHHGGGGHHHHHHHGHHHGHGHHHHHHHHHHGHHGGGGGGGGHHHGGHHHHGGGHGHHHHHHHGHHHHGGGGGA<><-<<----;...:0990000000;90900000000000900000000000000:00000;00000000000000/9000000000000000000000:0009000000000000900///.9000000000000;00
@M05620:45:000000000-G6HP7:1:1101:7640:11582 1:N:0:166
ATCTCTATCTCCTAAAAACCTGTTTAGATTTGGAGATAGACCTTCAGGTTTTTCATCATTTTCTGCATGAATTATACATTGACCACGTTCCAGCGTGGTCAGTTTGCAGCATTCTGTTATTTTGTTTGACAGAGTGTCTTGTTGAGAACATATGTAGGACATGATTTTTTCCTGCAACAGGGAAAATAAAGTATAAGTTTTAAAGATTTATTCTTTAATAAAGGATCTCAAAGCCAGCTTTAGAAAAAGGA
+
ABBBBFFFFFFFGGGGGGGGGGHHHHHHHHHHHGHGHHHHHHHHHHHHHHHGGHHHHHHHHHHHHHHHHHHHHHHFHHHHHHHHHHGHHHHHHHGGGGHHHHHHHHHHHHHHHHHHHHHHHHHHHHHHHHHHGHHHHHHHHHHHHHHHHHHHHHHHHHHHHHHEHHHHHGHHHHHHGHHHHGGHHHHHHHHHHHGHHHHHHHHBGGGHHHHHHHHHHHHHHHHGCGGHHHHHGHHHHGHHHFHGHHHGAFG
@M05620:45:000000000-G6HP7:1:1101:7656:11591 1:N:0:166
ATCTCTATCTCCTAAAAACCTGTTTAGATTTGGAGATAGACCTTCAGGTTTTTCATCATTTTCTGCATGAATTATACATTGACCACGTTCCAGCGTGGTCAGTTTGCAGCATTCTGTTATTTTGTTTGACAGAGTGTCTTGTTGAGAACATATGTAGGACATGATTTTTTCCTGCAACAGGGAAAATAAAGTATAAGTTTTAAAGATTTATTCTTTAATAAAGGATCTCAAAGCCAGCTTTAGAAAAAGGA
+
CCCCCFFFFFFFGGGGGGGGGGHHHHHHHHHHHHHHHHHHHHHHHHHHHHHGGHHHHIIHHHHHIHHHHHHHHHHHHHHHHHHHHHGHHHHHHHGGGGHHHHHHHHHHHHHHHHHHHHHHHHHHHHHHHHHHHHHHHHHHHHHHHHHHHHHHHHHHHHHHHHHHHHHHHGHHHHHHHHHHHGGHHHHHHHHHHHHHHHHHHHHHHHHHHHHHHHHHHHHHHHHGGHHHHHHHHHHHHGHHHHHHHHHGGGH
@M05620:45:000000000-G6HP7:1:1101:16443:11611 1:N:0:166
TACCTGTACTGGGGAAGCATTTGAATATCCCCCCATGGTGATGGGGACGGAGAACTGCTCCATAAACACAGGCAACGTGCCTAACTTTCCCGGGAAGATGAAGTCAAAGAGCGACCACAGCTCTCGGAGGTTATTTTGCATCGGTGAGCCAGACAGAATGATCCGATGAGGGGTGCGAAACTATTTGAGGAAAGGAAGCACCTTTTTATTAAATTTACCTTTTAGCAATCGCCATTCCTACCCTAAAGATC
+
CCCDDFFFFFFFGGGGGGGGGGHHHHHHHHHGGGGHHHGHHHHHHGGGGGGGGHHHHHHHHHHHHHHHHHHHGHHHGHHHHHHGHHHHHHHGGGGGGHHHHHHHHHHHHHHHGGGGGHHHHHHGHGGGGGEHHHHHHHHGHHGGGGGHHHHHHGHHGHHHHHHHHGGGHHHGGEGGGGGGGGGHHHGGEGFGGGGGGGGGGFFFFFFFHFFFFFFFHFFFFFFFFFFFFFFFFFFFFFFFFFFFFFFFFFF
@M05620:45:000000000-G6HP7:1:1101:22914:11616 1:N:0:166
TACCTGTACTGGGGAAGCATTTGAATATCCCCCCATGGTGATGGGGACGGAGAACTGCTCCATAAACACAGGCAACGTGCCTAACTTTCCCGGGAAGATGAAGTCAAAGAGCGACCACAGCTCTCGGAGGTTATTTTGCATCGGTGAGCCAGACAGAATGATCCGATGAGGGGTGCGAAACTATTTGAGGAAAGGAAGCACCTTTTTATTAAATTTACCTTTTAGCAATCGCCATTCCTACCCTAAAGATC
+
CCCCCFFFFFFFGGGGGGGGGGHHHHHHHHHGGGGHHHGHHHHHHGGGGGGGGHHHHHHHHHHHHHHHHHHHGHHHGHHHHHHHHHHHHHHGGGGGGHHHHHHHHHHGHHHHGGGGGHHHHHHHHEFEGGFHHHHHHHHFHHGGGGGHHHHHHGHHGGHHHHHHHGGGHHHGGEFGGGGGGGGGGGGGGGFFGGGGGGGEFFFFFFFFFFFFFFFFFFFFFFFFFFFFFFFFFFFFFFFFFFFFFFFFFFF
@M05620:45:000000000-G6HP7:1:1101:6486:11633 1:N:0:166
TACCTGTACTGGGGAAGCATTTGAATATCCCCCCATGGTGATGGGGACGGAGAACTGCTCCATAAACACAGGCAACGTGCCTAACTTTCCCGGGAAGATGAAGTCAAAGAGCGACCACAGCTCTCGGAGGTTATTTTGCATCGGTGAGCCAGACAGAATGATCCGATGAGGGGTGCGAAACTATTTGAGGAAAGGAAGCACCTTTTTATTAAATTTACCTTTTAGCAATCGCCATTCCTACCCTAAAGATC
+
AAAABFFFFFFFGEFGGGGGGGHHHHHHHHHGGGGHHHHHHHHHHGGGGGGGGHHHHHHHHHHHHHHHHHHHGHHHGHHHHHHHHHHHHHHGGGGGGHHHGHHHHHHHHHHHGGGGGHHHHHHHHGGGGG?GHHHHHHHHHHGGGGGHHHGHHGHHGHHHHHHGHGGGHHHGGFGGGCDGGGGGGGGGEFBFGGGGGGGGGFFFFFFFFFFFFFFFFFFFFFFFFFFFFFFFFFFFFFFFFFFFFFFFFFB
@M05620:45:000000000-G6HP7:1:1101:7607:11639 1:N:0:166
ATCTCTATCTCCTAAAAACCTGTTTAGATTTGGAGATAGACCTTCAGGTTTTTCATCATTTTCTGCATGAATTATACATTGACCACGTTCCAGCGTGGTCAGTTTGCAGCATTCTGTTATTTTGTTTGACAGAGTGTCTTGTTGAGAACATATGTAGGACATGATTTTTTCCTGCAACAGGGAAAATAAAGTATAAGTTTTAAAGATTTATTCTTTAATAAAGGATCTCAAAGCCAGCTTTAGAAAAAGGA
+
CCCDDFFFFFFFGGGGGGGGGGHHHHHHHHHHHFHHHHHHHHHHHHHHHHHGGHHHHHIHHHHHHHHHHHHHHHHHHHHHHHHHHHGHHHHHHHGGGGHHHHHHHHHHHHHHHHHHHHHHHHHHHHHHHHHHHHHHHHHHHHHHHHHHHHHHHHHHHHHHHHHHHHHHHGHHHHHHHHHHHGGGHHHHHHHHHHHHHHHHHHHHHHHHHHHHHHHHHGHHHHHHHHHHHGHHHHHHHGHHHHHHGHHHGGH
@M05620:45:000000000-G6HP7:1:1101:6491:11651 1:N:0:166
TACCTGTACTGGGGAAGCATTTGAATATCCCCCCATGGTGATGGGGACGGAGAACTGCTCCATAAACACAGGCAACGTGCCTAACTTTCCCGGGAAGATGAAGTCAAAGAGCGACCACAGCTCTCGGAGGTTATTTTGCATCGGTGAGCCAGACAGAATGATCCGATGAGGGGTGCGAAACTATTTGAGGAAAGGAAGCACCTTTTTATTAAATTTACCTTTTAGCAATCGCCATTCCTACCCTAAAGATC
+
CCCCCFFFFFFFGGGGGGGGGGHHHHHHHHHGGGGHHHHHHHHHHGGGGGGGGHHHHHHHHHHHHHHHHHHHGHHHGHHHHHHHHHHHHHHGGGGGGHHHHHHHHHHHHHHHGGGGGHHHHHHHHGGGGGGHHHHHHHHHHHGGGGGHHHHHHGHHHHHHHHHHHGGGHHHGGGGGGGGGGGGGGGGGGGFGGGGGGGGGGFFFFFFFFFFFFFFFFFFFFFFFFFFFFFFFFFFFFFFFFFFFFFFFFFF
@M05620:45:000000000-G6HP7:1:1101:6547:11677 1:N:0:166
TACCTGTACTGGGGAAGCATTTGAATATCCCCCCATGGTGATGGGGACGGAGAACTGCTCCATAAACACAGGCAACGTGCCTAACTTTCCCGGGAAGATGAAGTCAAAGAGCGACCACAGCTCTCGGAGGTTATTTTGCATCGGTGAGCCAGACAGAATGATCCGATGAGGGGTGCGAAACTATTTGAGGAAAGGAAGCACCTTTTTATTAAATTTACCTTTTAGCAATCGCCATTCCTACCCTAAAGATC
+
BBCCCFFFFFFFGGGGGGGGGGHHHHHGHHHGGGGHHHFGGHHHHGEGGGGGGHHHHHHHHHHHHHHHHHHHGHHHGHHHHHHHHHHHHHHGGGFGGGHHHFHHHHHHHHHHGGGGGHHHGHHGHGGGGGAGGHHHHHHHHHGGGGGHHHHHHGHFFHHHHHHHHGGGHHHGGDFGGGGGGGFFGGGGEGBFGGGEGGGGGFFFFFFFFFFFFFFFFFFFFFFFFFFFFFFFFFFFFFFFFFFFFFFFFFF
@M05620:45:000000000-G6HP7:1:1101:19918:11706 1:N:0:166
ATCTCTATCTCCTAAAAACCTGTTTAGATTTGGAGATAGACCTTCAGGTTTTTCATCATTTTCTGCATGAATTATACATTGACCACGTTCCAGCGTGGTCAGTTTGCAGCATTCTGTTATTTTGTTTGACAGAGTGTCTTGTTGAGAACATATGTAGGACATGATTTTTTCCTGCAACAGGGAAAATAAAGTATAAGTTTTAAAGATTTATTCTTTAATAAAGGATCTCAAAGCCAGCTTTAGAAAAAGGA
+
CCCCCFFFFFFFGGGGGGGGGGHHHHHHHHHHHHHHHHHHHHHHHHHHHHHGGHHHHIHHHHHHIHHHHHHHHHHHHHHHHHHHHHGHHHHHHHGGGGHHHHHHHHHHHHHHHHHHHHHHHHHHHHHHHHHHHHHHHHHHHHHHHHHHHHHHHHHHHHHHHHHHHHHHHGHHHHHHHHHHHGGHHHHHHHHHHHHHHGHHHHHHHHHHHHHHHHHHHHHHHHHHHHHHHHHHHHHHHGHHHHHFHHHHGGH
@M05620:45:000000000-G6HP7:1:1101:24657:11708 1:N:0:166
CATCCTGACCCTGAAGTACCCGGCTTGATTTCTGACATTAGATCGGAAGAGCACACGTCTGAACTCCAGTCACGTCGACGCATCTCGTATGCCGTCTTCTGCTTGAAAAAAAAAAAAAAACAAATGTCGTTTAAAAAGATCCGCTAGAGTATATTCACTAAGTTCTCAACAATCAACTGTAATATAAATTGGTGTAACAGATGTGTTGGTGAAAAGGGTGTCTGCAAATTGAACATCAGCCATGTCACACG
+
EEEEEFFFFFFFGGGGGGGGGGGGGGGHHHHHHHHHHHHHHGHHHGGGGHHHHHHHGHHHGHHHHHHHHHHHHGHHGGGGGGGGHHHFEHHHHGGGHGHHHHHHHHHHHHGGGFG///<>..>.1111.<...1110..010...-.00111111111110<11111<1/0.:<00/1/11111111111101.<01110<11111/....1011/....-011110111<1<0110000/.10:11110-
@M05620:45:000000000-G6HP7:1:1101:20885:11715 1:N:0:166
AGATTACTGCAACAGTTCCCCCTGGACCTGGAAAAGTTTCTTGCCTGGCTTACAGAAGCTGAAACAACTGCCAATGTCCTACAGGATGCTACCCGTAAGGAAAGGCTCCTAGAAGACTCCAAGGGAGTAAAAGAGCTGATGAAACAATGGCAAGTAAGTCAGGCATTTCCGCTTTAGCACTCTTGTGGATCCAATTGAACAATTCTCAGCATTTGTACTTGTAACTGACAAGCCAGGGACAAAACAAAGAT
+
AA>ABFFFFFFFGGGGGGGGGGGGHHHHHHHHHHHHHHHHHHHHHHHHHHHHHHHHHHHHHHHHHHHHHHHHHHHHHGHGHHHHHHHHHHHHHHGGGFHGHHHHHHHHGHHHHHHHHHHHHFGGEEGFHHHHHGHHHHFHHHHHHHHHHGHHHGHHGHHHHHHHHHHHHHGGGGGHFHHHHHHHHHHGHHHHHGHHHHGFGHHHHHHHHHHHHHHHHHHHHGHHHHHFHFFGHGFGGGGGGGGGGGGGGGF
@M05620:45:000000000-G6HP7:1:1101:11681:11732 1:N:0:166
AGATTACTGCAACAGTTCCCCCTGGACCTGGAAAAGTTTCTTGCCTGGCTTACAGAAGCTGAAACAACTGCCAATGTCCTACAGGATGCTACCCGTAAGGAAAGGCTCCTAGAAGACTCCAAGGGAGTAAAAGAGCTGATGAAACAATGGCAAGTAAGTCAGGCATTTCCGCTTTAGCACTCTTGTGGATCCAATTGAACAATTCTCAGCATTTGTACTTGTAACTGACAAGCCAGGGACAAAACAAAGAT
+
BBBBCFFFBDBBFGBBBFFGGGGGHHHHHHHHHHHHHHHHHHHHHHHHHHHHHHHHHHHHHHHHHHHHHHHHHHHFDFGHHHHHHHHHHHHHHHGGGGHHHHHHHHHHGHHHHHHHHHHHHFHGEEFGHFHHHGHHHHGHHHHHHHHHHHHHHGHHHHHHHHHHHHHHHHGGGGGHHHHHHHHHHGHGHHHHGHHHHHFHHHHHHHHHHHGHHHHHHFHHHHHHHHHHHHHHHGFGGGGGGGGGGGGGGGF
@M05620:45:000000000-G6HP7:1:1101:6080:11734 1:N:0:166
AGATTACTGCAACAGTTCCCCCTGGACCTGGAAAAGTTTCTTGCCTGGCTTACAGAAGCTGAAACAACTGCCAATGTCCTACAGGATGCTACCCGTAAGGAAAGGCTCCTAGAAGACTCCAAGGGAGTAAAAGAGCTGATGAAACAATGGCAAGTAAGTCAGGCATTTCCGCTTTAGCACTCTTGTGGATCCAATTGAACAATTCTCAGCATTTGTACTTGTAACTGACAAGCCAGGGACAAAACAAAGAT
+
A?AABFFFFFFFGGCGGGGGGGGEGHHHHHHHHHHHGHHHHHHHHGFEFHHHHHGHHFHHHGGHHHHGHHHHGGHHGFGGHHHGHGHHHHHHHHGGGGHHHGHFHHHHGHHHHHHFGHHHHGHGGHGFCFHHHGGHHHGHFHFFGFFFHHHHFGHHFHFHFHHHHHHHHGGFGGGGGHHHHHHHHHHFHGHHFHHHHHFHHHHHHHHGHHGHGHF0CCHHHHHHGHHHHFBGHFBGEGGGGFBFFGGGBF9
@M05620:45:000000000-G6HP7:1:1101:7382:11739 1:N:0:166
TACCTGTACTGGGGAAGCATTTGAATATCCCCCCATGGTGATGGGGACGGAGAACTGCTCCATAAACACAGGCAACGTGCCTAACTTTCCCGGGAAGATGAAGTCAAAGAGCGACCACAGCTCTCGGAGGTTATTTTGCATCGGTGAGCCAGACAGAATGATCCGATGAGGGGTGCGAAACTATTTGAGGAAAGGAAGCACCTTTTTATTAAATTTACCTTTTAGCAATCGCCATTCCTACCCTAAAGATC
+
CCCDCFFFFFFFGGGGGGGGGGHHHHHHHHHGGGGHHHFGHHHHHGGGGGGGGHHHHHHHHHHHHHHHHHHHGGHHGHHHHHHHHHHHHHHGGGGGGHHHHHHHHHHHHHHHGGGGGHHHHHHHHGGGGGEHHHHHHHHGHHGGGGGHHHHHHGHHGHHHHHHHHGGGHHHGGEGGGGGFGGGGGHHGGGFGGGGGGGGGGFFFFFFFFFFFFFFFFFFFFFFFFFFFFFFFFFFFFFFFFEFFFFFFFFF
@M05620:45:000000000-G6HP7:1:1101:6085:11751 1:N:0:166
AGATTACTGCAACAGTTCCCCCTGGACCTGGAAAAGTTTCTTGCCTGGCTTACAGAAGCTGAAACAACTGCCAATGTCCTACAGGATGCTACCCGTAAGGAAAGGCTCCTAGAAGACTCCAAGGGAGTAAAAGAGCTGATGAAACAATGGCAAGTAAGTCAGGCATTTCCGCTTTAGCACTCTTGTGGATCCAATTGAACAATTCTCAGCATTTGTACTTGTAACTGACAAGCCAGGGACAAAACAAAGAT
+
BABBBFFFFFFFGGGGGGGGGGGGAGHHHHHHHHHHGHHHHHHHHHHHHHHHHHHHHHHHHHHGHHHHHHHHHHHHHHHHHHHHHHHHHHHHHHGGGGHHGHHHHHHHGHHHHHHHHHHHHHHGGHGGHHHHHGHHHHGHHHGGHHHHHHHGHGHGHHHHHHHHHHHHHHGGGGGHHHHHHHHHHHHGHHHHHHHHHFGHHHHHHHHHHHGHHHHHHHHHHHHHHHHGGGGHHGGGGGGGFGFGGGGGGGF
@M05620:45:000000000-G6HP7:1:1101:17383:11790 1:N:0:166
AGATTACTGCAACAGTTCCCCCTGGACCTGGAAAAGTTTCTTGCCTGGCTTACAGAAGCTGAAACAACTGCCAATGTCCTACAGGATGCTACCCGTAAGGAAAGGCTCCTAGAAGACTCCAAGGGAGTAAAAGAGCTGATGAAACAATGGCAAGTAAGTCAGGCATTTCCGCTTTAGCACTCTTGTGGATCCAATTGAACAATTCTCAGCATTTGTACTTGTAACTGACAAGCCAGGGACAAAACAAAGAT
+
BAABCFFFFFFFGGFFGFGGGGGGHHHHHHHHHHHGGHHHHHHHHHHHHHHHHHHHHHHHHHHHHHHHHHHHHHHHHHHHHHHGHGHFHHHHHHGGFGHHHHHHHHHGGHHHHHHHHHHHHHHGGGGGHHHHHGHHHHGHHHHHHHHHHHHHHGHHHHHHHHHHHHHHHHGGGGGHHGHHHHHHHHHGGHHHGHHHHGGGFCHHHHHHHHHHHHHGHFHHHHHHHHHFHHHHHGFFFGGGGGFFGGGGEGF
@M05620:45:000000000-G6HP7:1:1101:28802:11809 1:N:0:166
TACCTGTACTGGGGAAGCATTTGAATATCCCCCCATGGTGATGGGGACGGAGAACTGCTCCATAAACACAGGCAACGTGCCTAACTTTCCCGGGAAGATGAAGTCAAAGAGCGACCACAGCTCTCGGAGGTTATTTTGCATCGGTGAGCCAGACAGAATGATCCGATGAGGGGTGCGAAACTATTTGAGGAAAGGAAGCACCTTTTTATTAAATTTACCTTTTAGCAATCGCCATTCCTACCCTAAAGATC
+
CCCCCFFFFFFFGGGGGGGGGGHHHHHHHHHGGGGHHHHHHHHHHGGGGGGGGHHHHHHHHHHHHHHHHHHHGHHHGHHHHHHHHHHHHHHGGGGGGHHHHHHHHHHHHHHHGGGGGHHHHHHHHGGGGGGHHHHHHHHHHHGGGGGHHHHHHGHHHHHHHHHHHGGGHHHGGGGGGGGGGGGGGGGGGGGGGGGGGGGGGFFFFFFFFFFFFFFFFFFFFFFFFFFFFFFFFFFFFFFFFFFFFFFFFFF
@M05620:45:000000000-G6HP7:1:1101:12575:11811 1:N:0:166
AGATTACTGCAACAGTTCCCCCTGGACCTGGAAAAGTTTCTTGCCTGGCTTACAGAAGCTGAAACAACTGCCAATGTCCTACAGGATGCTACCCGTAAGGAAAGGCTCCTAGAAGACTCCAAGGGAGTAAAAGAGCTGATGAAACAATGGCAAGTAAGTCAGGCATTTCCGCTTTAGCACTCTTGTGGATCCAATTGAACAATTCTCAGCATTTGTACTTGTAACTGACAAGCCAGGGACAAAACAAAGAT
+
AAAABFFFBB4BBFBBBBFGGGGGHHHHHHHGHHHHFGHHHHHHHHHHHHHHHHHGHHHHHHGHHHGHHHHHFHHFDDFGGHGHHHHHHHFGGHFEEEGGFFHFGHHHGHHHHGHFFGHGHCHFDEF?GBFFHGHGGGBFGFHFHGHHHHGFFGHHFHGHFFGHHHHHHHFGGGGHHHGHHHHHH>FFHHHHHFGHHGFFHHHHHHHDGHGHHHF;GHHHHHGFHHHHGFGHHGBFGGGE?CBFCEEGEF9
@M05620:45:000000000-G6HP7:1:1101:22552:11829 1:N:0:166
CATCCTGACCCTGAAGTACCCCGGCTTGATTTCTGACATTAGATCGGAAGAGCACACGTCTGAACACCAGTCACGTCGACGCATCTCGTATGCCGTCTTCTGCTTGAAAAAAAAAAAAACAACACAAAAAAATACATGAAGACTCTCCACAAAACGAGCATCTAATCACAAGATAACCCCTCTCCGCCTGTAAGCAAGCCCACATCTACCATACCCCAAACCCCTGACACTTCGGTCGTAATACTCAAACT
+
BBABAFFFFCFFGGGGGGGGGFEGGGGGHHHHHHHHHGHFHGFHHHGGFEFHHHHHHEFGFFFFHGHGHGHHHHGGHGGGGGGE?FGEFGHHFGEEEEFFGGDHFGFHDGEGGGGCA/<.<<<..>.<..-<.000000:00/0000/0;/....-..--09000000900./0000/...9./9.....///////9......////9///9.;/.........../////9..;.--...//;/;/9//
@M05620:45:000000000-G6HP7:1:1101:22805:11844 1:N:0:166
ATCTCTATCTCCTAAAAACCTGTTTAGATTTGGAGATAGACCTTCAGGTTTTTCATCATTTTCTGCATGAATTATACATTGACCACGTTCCAGCGTGGTCAGTTTGCAGCATTCTGTTATTTTGTTTGACAGAGTGTCTTGTTGAGAACATATGTAGGACATGATTTTTTCCTGCAACAGGGAAAATAAAGTATAAGTTTTAAAGATTTATTCTTTAATAAAGGATCTCAAAGCCAGCTTTAGAAAAAGGA
+
DDDDDFFFFFFFGGGGGGGGGGHHHHHHHHHHHHHHHHHHHHHHHHHHHHHGGHHHHHHHHHIHHHHHHHHHHHHHHHHHHHHHHHGHHHHHHHGGGGHHHHHHHHHHHHHHHHHHHHHHHHHHHHHHHHHHHHHHHHHHHHHHHHHHHHHHHHHHHHHHHHHHHHHHHGHHHHHHHHHHHGGHHHHHHHHHHHHHHGHHHHHHHHHHHHHHHHHHHHHHHHHHHHHHHHHHHHHHHGHHHHHGHHHHGGH
@M05620:45:000000000-G6HP7:1:1101:25543:11863 1:N:0:166
AAACCAAGCAGACACTCACCGCTCCCTCGCCACAGGCCAATAGTTTGTCCTCACTGAGTTGGCAACAAGTGGCTGCTGTGGCTGCCATTTTTCTGGTGATGGCCATCAGCTCCGACGAGGTCAGCTGGGGGGCTTTCTTTGTGTAAGCAACGAGAAACCTGAAAGAAGCATTTTTTAACTAAGTCCTGCTGAGTCATTCATGAGTTTTTAGCCGCCTTGCTTCTTCTCACAGACTCTCTACTCTCATGCCA
+
CCCCCCCFCFFFGGGGGGGGGGGGGGHHGGGGGHHHGGHHHHHHHHHHHHHHHHHHHHHHHHHHHHHHHHHHGHGGHHHHHHHGGHHHHHHHHHHHHHGHHHHHHHHHHHHHHGGGGGGGGHHHHHHHGGGGGGGGGGGGGGGGGGFFFFFFFFFFFFFFFFFFFFFFFFFFFFFFFFFFFFFFFFFFFFFFFFFFFFFFFFFFFFFFFFFFFFFFFFFFFFFFFFFFFFFFFFFFFFFFFFFFFFFFFFF
@M05620:45:000000000-G6HP7:1:1101:13217:11871 1:N:0:166
TACCTGTACTGGGGAAGCATTTGAATATCCCCCCATGGTGATGGGGACGGAGAACTGCTCCATAAACACAGGCAACGTGCCTAACTTTCCCGGGAAGATGAAGTCAAAGAGCGACCACAGCTCTCGGAGGTTATTTTGCATCGGTGAGCCAGACAGAATGATCCGATGAGGGGTGCGAAACTATTTGAGGAAAGGAAGCACCTTTTTATTAAATTTACCTTTTAGCAATCGCCATTCCTACCCTAAAGATC
+
BBBBBFFFFFFFCGAEEGEEGFBGHFGGHHHGGGGHGFEGFHHHGGGEGE?EGHHHHHHGHGDHHHHHHHHHGGHHGHHHHFHHHBHHFFHGEGCEGFHHGGHFGGGHHGHHGGGGGHHHGHHHHGGDGGCGHHHHHHFBGFGGGGGHHHHHHGHHHGHGFHHGHGGGHHHFGCDDBGGBGGGGFFGGAB9FFFFGFFGFBEFFFFFFFFFBBFFFFB9BFFFFBFFFFFEFFDEFFFFFF?FFFFBFFFF
@M05620:45:000000000-G6HP7:1:1101:15460:11878 1:N:0:166
ATCTCTATCTCCTAAAAACCTGTTTAGATTTGGAGATAGACCTTCAGGTTTTTCATCATTTTCTGCATGAATTATACATTGACCACGTTCCAGCGTGGTCAGTTTGCAGCATTCTGTTATTTTGTTTGACAGAGTGTCTTGTTGAGAACATATGTAGGACATGATTTTTTCCTGCAACAGGGAAAATAAAGTATAAGTTTTAAAGATTTATTCTTTAATAAAGGATCTCAAAGCCAGCTTTAGAAAAAGGA
+
CCCCCFFFFFFFGGGGGGGGGGHHHHHHHHHHHHHHHHHHHHHHHHHHHHHGGHHHHIHIHIHHHHHHHHHHHHHHHHHHHHHHHHGHHHHHHHGGGGHHHHHHHHHHHHHHHHHHHHHHHHHHHHHHHHHHHHHHHHHHHHHHHHHHGHHHHHHHHHHHHHHHHHHHHGHHHHHHHHHHHGGHHHHHHHHHHHHHHHHHHHHHHHHHHHHHHHHHHHHHHHHHHHHHHHHHGHHHHGHHHGGHHHHHFGG
@M05620:45:000000000-G6HP7:1:1101:13220:11890 1:N:0:166
TACCTGTACTGGGGAAGCATTTGAATATCCCCCCATGGTGATGGGGACGGAGAACTGCTCCATAAACACAGGCAACGTGCCTAACTTTCCCGGGAAGATGAAGTCAAAGAGCGACCACAGCTCTCGGAGGTTATTTTGCATCGGTGAGCCAGACAGAATGATCCGATGAGGGGTGCGAAACTATTTGAGGAAAGGAAGCACCTTTTTATTAAATTTACCTTTTAGCAATCGCCATTCCTACCCTAAAGATC
+
AAABBFFFFFFFGGGGGGGFGGHHHHHHHHHGEGGHHHHFGFGFEEEGGGGGGHHHHHHHGHHHHGHHHHHHGHHHGHHEHHHHHHHHHHHGGGEGGHHHGGHHGHHHHHHGGGGGGHHHHHHHHGGGFCEGFHHHHFHHHHGGGFGHHHHHHGHHHHHHHHHHHGGGHHFDGAAGGDCGGGGGGGGFEFCFGGGFFFGFGFFFFFFFFFBBFFFFFFFFFFFFFBFFFF.EDFFFBFFFEFFFFFFFFFB
@M05620:45:000000000-G6HP7:1:1101:15475:11893 1:N:0:166
ATCTCTATCTCCTAAAAACCTGTTTAGATTTGGAGATAGACCTTCAGGTTTTTCATCATTTTCTGCATGAATTATACATTGACCACGTTCCAGCGTGGTCAGTTTGCAGCATTCTGTTATTTTGTTTGACAGAGTGTCTTGTTGAGAACATATGTAGGACATGATTTTTTCCTGCAACAGGGAAAATAAAGTATAAGTTTTAAAGATTTATTCTTTAATAAAGGATCTCAAAGCCAGCTTTAGAAAAAGGA
+
DCDDDFFFFFFFGGGGGGGGGGHHHHHHHHHHHHHHHHHHHHHHHHHHHHHGGHHHHIHHHHHHIHHHHHHHHHHHHHHHHHHHHHGHHHHHHHGGGGHHHHHHHHHHHHHHHHHHHGHHHHHHHHFFFHBECGHHHHHFGH3E4CGF?F3F4FBBGBEC2D2?HHHHH@GDGGHHDGCFGCFHH=?GHFF1?DG=1HHHHHH1DDFH1>HGHGHHH0DHH0G0<GFH0DGDHGFHHEFHHFGHHGHCE?H
@M05620:45:000000000-G6HP7:1:1101:4711:11900 1:N:0:166
CATCCTGACCCTGAAGTACCCCGGCTTGATTTCTGACATTAGATCGGAAGAGCACACGTCTGAACTCCAGTCACGTCGACGCATCTCGTATGCCGTCTTCTGCTTGAAAAAAAAAAAACAAAAAGAATCATACATAGAACACAACTCCCCCCCTGCCTCACATTACGACATAATTCTCCTTCCCTCCCTCTCTCCCTCACCCCCTCACAGCCCCGGCCGCCTCTCACATCCCACTCCTCCCCCCCCCCTTC
+
CDCDDFFFFFFFGGGGGGGGGGGGGGGGHHHHHHHHHHHHHHHHHHGGGGHHHGHGHGGHHGHHHHHHHHHHHHGGHGGGGGGGGHHHGGHHGHGGGHGHHHHHHHHHFHHDGFG@></?/00...01111111100000/<<..000...---...000.000<0...99000:0000000//0/..////00////.<..---...009.9.-------..0/000:0/.0..//0/:<..------./
@M05620:45:000000000-G6HP7:1:1101:2884:11930 1:N:0:166
CATCCTGACCCTGAAGTACCCGGCTTGATTTCTGACATTAGATCGGACGAGCACACGTCTGAACTCCAGTCACGTCGACGCATCTCGTATGCCGTCTTCTGCTTGAAAAAAAAAAAAAATATATATTAGGTTCTTGTGCCTCGGTGATCGATACATACGGTACATTGTAGGGGTACGAAATGATTTGAGGGCATGGGACTCCTGTATGTTCCGTTTGTCTTTTAGTGAGTGCCATTCCTGTATTCCCAGAT
+
BBBBAFFFFFFFGGGGAGGGGGGCEGEGFHHHGGGHFHHFHFHHGGD2ECEEGHHHGHHFFGHHGHHHFFGFHGCGECEEFCE/FFGFGHGGGE?EGFBGHGHHFGHHGHG/</><---<0000000000<00000=00000.;:C.00.;:.90000../..00000;00C...:..;..///////.9..........////;/:/;///./;9..9//////////////;;99////9//////:./
@M05620:45:000000000-G6HP7:1:1101:2895:11944 1:N:0:166
CATCCTGACCCTGAAGTACCCGGCTTGATTTCTGACATTAGATCGGACGAGCACACGTCTGAACTCCAGTCACGTCGACGCATCTCGTATGCCGTCTTCTGCTTGAAAAAAAAAAAAAAAACATATTAGAGGATTGATATTTTCTGATAAAGAAATAATAAAACAATGAAGTGAGGGAGGCTGTATGAGGAATAGAGGTGATGTTTGTTTGAATGTTAGTCTTTTCCATTGGAATGTATATGCTTGAGTTT
+
CDCCCFFFFFFFGGGGGGGGGGGGGGGHHHHHHHHHHHHHGFHHHGG2EFGGGHHHGHHGGHHHHHHHHHHHHGHHGGGGGGFGHHHGGHHHHGGGHGHHHHHHHHHHEGG<BBCA-->-<.<0000;000/./0/000000000;0000000./00000000;..00000;;00.:..-...;09909/0/00009/0.00;000;////:00::000;00000000:000;0;0009000:000.9000
@M05620:45:000000000-G6HP7:1:1101:2366:12045 1:N:0:166
AGATTACTGCAACAGTTCCCCCTGGACCTGGAAAAGTTTCTTGCCTGGCTTACAGAAGCTGAAACAACTGCCAATGTCCTACAGGATGCTACCCGTAAGGAAAGGCTCCTAGAAGACTCCAAGGGAGTAAAAGAGCTGATGAAACAATGGCAAGTAAGTCAGGCATTTCCGCTTTAGCACTCTTGTGGATCCAATTGAACAATTCTCAGCATTTGTACTTGTAACTGACAAGCCAGGGACAAAACAAAGAT
+
CCCBCFFFFFFFGGGGGGGGGGGGHHHHHHHHHHHHGHHHHHHHHHHHHHHHHHHGHHHHHHHHHHHHHHHHHHHHHHHHHHGHHHHHHHHHHHGGGGHHHHHHHHHHGHHHHHHGHHHHHHHGGGGGHGHHHGHHHHGHHHHGHHHHHHHHHGHHGHHHHHHHHHHHHHGGGGGHHHHHHHHHHHHGHHHHGHHHHGGGGGHHHHHHHGGHHGHHHHHHHHHHHHHHHHHHHGFGGGGGGGGGGGGGGGF
@M05620:45:000000000-G6HP7:1:1101:2379:12058 1:N:0:166
AGATTACTGCAACAGTTCCCCCTGGACCTGGAAAAGTTTCTTGCCTGGCTTACAGAAGCTGAAACAACTGCCAATGTCCTACAGGATGCTACCCGTAAGGAAAGGCTCCTAGAAGACTCCAAGGGAGTAAAAGAGCTGATGAAACAATGGCAAGTAAGTCAGGCATTTCCGCTTTATCACTCTTGTGGATCCAATTGAACAATTCTCAGCATTTGTACTTGTAACTGACAAGCCAGGGACAAAACAAAGAT
+
AABABFFFFFFFGGGGGGGGGGGFGHHGHB4GHHFHHHHHHHGHHHGEGHHHHHFHHBFHBDGGHHHHHHHHHHHHHHHHHGHFFAGHGHHHHHEFGEHFFHHGCFHHGHHBGBFEHHHHHHGEGEGGHHGHHG2FGHFHHHGHHHGHHHHHFFHHHHHHGB2@FHHHHHCEGGGF1?GGHHHHHHHGHHHHHHHH0GDCG/DGHHHG<GGHHHFHFCHH;CFCHHBFHHBCGEF..:EEGFGGFFFF/FC
@M05620:45:000000000-G6HP7:1:1101:2358:12063 1:N:0:166
AGATTACTGCAACAGTTCCCCCTGGACCTGGAAAAGTTTCTTGCCTGGCTTACAGAAGCTGAAACAACTGCCAATGTCCTACAGGATGCTACCCGTAAGGAAAGGCTCCTAGAAGACTCCAAGGGAGTAAAAGAGCTGATGAAACAATGGCAAGTAAGTCAGGCATTTCCGCTTTAGCACTCTTGTGGATCCAATTGAACAATTCTCAGCATTTGTACTTGTAACTGACAAGCCAGGGACAAAACAAAGAT
+
AABBBFFFFFFFGGGGGGGGGGGFHHHHHGFFHHHHFGHHHHHHHHHHHHHHHGHHHHHHHFHHHHEHHHHHHHHHHHHHHHHHHGHHHHHHHHGGGGHHDGHHHHHHGHHHHHHGHHHHHHHGGHGGHGGHHGHHHHFHHHHHHHEGHHHHHGHHHHHHHHGHHHHHHGGGGGGHHHHHGHHHHFGGGHGHFHHGHHGGHGHHHHHHHHGHH0GGHFHHHGGGHHHBCGHHEGGGGGEGGGGGGEGGGGG
@M05620:45:000000000-G6HP7:1:1101:18797:12115 1:N:0:166
ATCTCTATCTCCTAAAAACCTGTTTAGATTTGGAGATAGACCTTCAGGTTTTTCATCATTTTCTGCATGAATTATACATTGACCACGTTCCAGCGTGGTCAGTTTGCAGCATTCTGTTATTTTGTTTGACAGAGTGTCTTGTTGAGAACATATGTAGGACATGATTTTTTCCTGCAACAGGGAAAATAAAGTATAAGTTTTAAAGATTTATTCTTTAATAAAGGATCTCAAAGCCAGCTTTAGAAAAAGGA
+
CDDDCFFFFFFFGGGGGGGGGGHHHHHHHHHHHHHHHHHHHHHHHHHHHHHGGHHHHIHHHIHHIHHHHGHHHHHHHHHHHHHHHHGHHHHHHHGGGGHHHHHHHHHGHHHHHHHHHHHHHHHHHHHHHHHHHHHHHHHHHHHHHHHHHHHHHHHHHHHHHHHHHHHHHGHHHHHHHHHHHGGHHHHHHHHHHHHHHGHHHHHHHHHHHHHHHHHHHHHHHHHHHHHHHHHHHHHHHGHHHHHHHGHHGGH
@M05620:45:000000000-G6HP7:1:1101:18817:12116 1:N:0:166
ATCTCTATCTCCTAAAAACCTGTTTAGATTTGGAGATAGACCTTCAGGTTTTTCATCATTTTCTGCATGAATTATACATTGACCACGTTCCAGCGTGGTCAGTTTGCAGCATTCTGTTATTTTGTTTGACAGAGTGTCTTGTTGAGAACATATGTAGGACATGATTTTTTCCTGCAACAGGGAAAATAAAGTATAAGTTTTAAAGATTTATTCTTTAATAAAGGATCTCAAAGCCAGCTTTAGAAAAAGGA
+
DDDDDFFFFFFFGGGGGGGGGGHHHHHHHHHHHHHHHHHHHHHHHHHHHHHGGHHHHHHHHHHIGHHHHHHHHHHHHHHHHHHHHHGHHHHHHHGGGGHHHHHHHHHHHHHHHHHHHHHHHHHHHHHHHHHHHHHHHHHHHHHHHHHHHHHGHHFHHHHHHHHHHHHHHGHHHHGHHHHHHGGHHHHHHHHHHHHHHGHHHHHHHHHHHHHHHHHHHHHHHHHHHHHHHHHHHHGHHGHHHHHHHHHHGGG
@M05620:45:000000000-G6HP7:1:1101:16259:12165 1:N:0:166
ATCTCTATCTCCTAAAAACCTGTTTAGATTTGGAGATAGACCTTCAGGTTTTTCATCATTTTCTGCATGAATTATACATTGACCACGTGGTCAGTTTGCAGCTTTCTGTTATTTTGTTTGTCAGAGTGTCTTGTTGAGAACCTATGTAGGACATGATTTTTTCCTGCAACCGGGAAAATAAAGTATAAGTTTTTAAGATTTATTCTTTAATACATGATCTCACAGCCAGCTTTAGAAAAAGGGAGAAAGGG
+
BBBBBFFFFFFFGGGGGGGGGGHHHHHHHHHHHFHHHHHHHHHHHHHHHHHGGHHHHHHHHHHHHHHHHHHHHHHHHHHHHHHHGHGH11AB52@FFHDGF33BGBF4B4FHHGHHHHC3244B33BF@FDE3BFG43/43/B3?F4??33B?BBGEGFFEDB2G3222?0//>/AH0?111?<FF1FG?<G1.>FG1FFHHHHFFGH1DGG0000<=0==G0<0.<.;.:CCF0C00/....;9CAFFGA
@M05620:45:000000000-G6HP7:1:1101:23858:12171 1:N:0:166
ATCTCTATCTCCTAAAAACCTGTTTAGATTTGGAGATAGACCTTCAGGTTTTTCATCATTTTCTGCATGAATTATACATTGACCACGTTCCAGCGTGGTCAGTTTGCAGCATTCTGTTATTTTGTTTGACAGAGTGTCTTGTTGAGAACATATGTAGGACATGATTTTTTCCTGCAACAGGGAAAATAAAGTATAAGTTTTAAAGATTTATTCTTTAATAAAGGATCTCAAAGCCAGCTTTAGAAAAAGGA
+
CCCCDFFFFFFFGGGGGGGGGGHHHHHHHHHHHHHHHHHHHHHHHHHHHHHGGHHHHIHHHHHHIHHHHGHHHHHHHHHHHHHHHHGHHHHHHHGGGGHHHHHHHHHHHHHHHHHHHHHHHHHHHHHHHHHHHHHHHHHHHHHHHHHHHHHHHHHHHHHHHHHHHHHHHGHHHHHHHHHHHGGHHHHHHHHGHHHGHFGHHHHHHHHHHHHHHHHHHHHHHHHHHHGHHHHHHHHHHGHHHHHHHHHHGGH
@M05620:45:000000000-G6HP7:1:1101:16276:12174 1:N:0:166
ATCTCTATCTCCTAAAAACCTGTTTAGATTTGGAGATAGACCTTCAGGTTTTTCATCATTTTCTGCATGAATTATACATTGACCACGTGGTCAGTTTGCAGCATTCTGTTATTTTGTTTGACAGAGTGTCTTGTTGAGAACATATGTAGGACATGATTTTTTCCTGCAACAGGGAAAATAAAGTATAAGTTTTAAAGATTTATTCTTTAATAAAGGATCTCAAAGCCAGCTTTAGAAAAAGGAAGAAAGGG
+
DCDDDFFFFFFFGGGGGGGGGGHHHHHHHHHHHHHHHHHHHHHHHHHHHHHGGHHHHIHIHHHIHHHHHHHHHHHHHHHHHHHHHHGHHGHHGHHHHHHGHHAGHHHHHHHHHHHHHHHHBGFHHHFGHHHHHHHHGHGBG3FGHHHHHFHHHHHHHHHHHGHHHHHHHHHHHGGHHGHHHHHFHHHHHGHHHHHHHHHHHHHHHHHHHHHHGHHHHHHHHGHHHHHGGEHHHGHBGFHFGGFHHHGHHHG
@M05620:45:000000000-G6HP7:1:1101:23854:12188 1:N:0:166
ATCTCTATCTCCTAAAAACCTGTTTAGATTTGGAGATAGACCTTCAGGTTTTTCATCATTTTCTGCATGAATTATACATTGACCACGTTCCAGCGTGGTCAGTTTGCAGCATTCTGTTATTTTGTTTGACAGAGTGTCTTGTTGAGAACATATGTAGGACATGATTTTTTCCTGCAACAGGGAAAATAAAGTATAAGTTTTAAAGATTTATTCTTTAATAAAGGATCTCAAAGCCAGCTTTAGAAAAAGGA
+
AAAABFFFFFFFGFBDGCEGGGHHHHHHHHHGHBGBGHHDGHHHHHHGHHHGGHHHHHHHGHHHHHHHHHHHHGHHHHGHHHHHHHGHHHHHHHGEGGGHHHHHHHHHHHHHHHHHHHHHHHHHGHHHHHHHHHGHHHHHHHHHHHHHHHHHHHHHHHHHHHHHHHHHHGHHHHHHHHHHHGGHHHHHHHGGHGHGGFGHHHGHHHHHHHHHHHHHHGHHHGHHHHHHHHHHHFGHGGHHHHHHGCGHGGH
@M05620:45:000000000-G6HP7:1:1101:4366:12189 1:N:0:166
TACCTGTACTGGGGAAGCATTTGAATATCCCCCCATGGTGATGGGGACGGAGAACTGCTCCATAAACACAGGCAACGTGCCTAACTTTCCCGGGAAGATGAAGTCAAAGAGCGACCACAGCTCTCGGAGGTTATTTTGCATCGGTGAGCCAGACAGAATGATCCGATGAGGGGTGCGAAACTATTTGAGGAAAGGAAGCACCTTTTTATTAAATTTACCTTTTAGCAATCGCCATTCCTACCCTAAAGATC
+
CCCCCFFFFFFFGGGGGGGGGGHHHHHHHHHGGGGHHHFGHHHHHGGGGGGGGHHHHHHHHHHHHHHHHHHHGHHHGHHHHHHHHHHHHGHGGGGGGHHHHHHHHHHHHHHHGGGGGHHHHHHHHGGGGGGHHHHHHHHHHHGGGGGHHHHHHGHHHHHHHHHHHGGGHHHGGGGGGGGGGGGGGGGGGFFGGGGGGGGGGFFFFFFFFFFFFFFFFFFFFFFFFFFFFFFFFFFFFFFFFFFFFFFFFFF
@M05620:45:000000000-G6HP7:1:1101:3952:12192 1:N:0:166
ATCTCTATCTCCTAAAAACCTGTTTAGATTTGGAGATAGACCTTCAGGTTTTTCATCATTTTCTGCATGAATTATACATTGACCACGTGGTCAGTTTGCAGCATTCTGTTATTTTGTTTGACAGAGTGTCTTGTTGAGAACATATGTAGGACATGATTTTTTCCTGCAACAGGGAAAATAAAGTATAAGTTTTAAAGATTTATTCTTTAATAAAGGATCTCAAAGCCAGCTTTAGAAAAAGGAAGAAAGGG
+
CCCCDFFFFFFFGGGGGGGGGGHHHHHHHHHHHHHHHHHHHHHHHHHHHHHGGHHHHHHHIHIIIHHHHHHHHHHHHHHHHHHHHHGHHGHHGHHHHHHGHHAGHHHHHHHHHHHHHHHHHHHHHHHHHHHHHHHHHHGHHHHHHHHHHHGHHHHHHHHHHGHHHHHGHHHHHGGHHHHHHHHGHHHHHGHHHHHHHFGHHHHHHHHHHHHHHHHHHHHHHGHHHGHGGEHHHHHHHGHGGGHHHHHHHHG
@M05620:45:000000000-G6HP7:1:1101:3968:12199 1:N:0:166
ATCTCTATCTCCTAAAAACCTGTTTAGATTTGGAGATAGACCTTCAGGTTTTTCATCATTTTCTGCATGAATTATACATTGACCACGTGGTCAGTTTGCAGCATTCTGTTATTTTGTTTGACAGAGTGTCTTGTTGAGAACATATGTAGGACATGATTTTTTCCTGCAACAGGGAAAATAAAGTATAAGTTTTAAAGATTTATTCTTTAATAAAGGATCTCAAAGCCAGCTTTAGAAAAAGGAAGAAAGGG
+
BABBBFFFFFFFGGGGGGGGGGHHHHGHHHHHGHHHHHGHHHHHHHHFHHHGGHHHHHHHHHHHGHGHHGHHHHHHHHHHHHHHHHGHHGHHFGHHHHHGHHCGHHHHHHHHHHHHHHHHHGGGHGGGHHHHHHHHHHHHHGHHHGGGHEHGHHHGHHHHHGHHHHHHHHGCFFFHHHGHHHHHHHHHHHHHHHGHFGHHHHHHHHHHHHHHHHHGGGHFHHHHHHHHHGHHHHHGHFHGGDHHHHHHGHG
@M05620:45:000000000-G6HP7:1:1101:20556:12261 1:N:0:166
AGATTACTGCAACAGTTCCCCCTGGACCTGGAAAAGTTTCTTGCCTGGCTTACAGAAGCTGAAACAACTGCCAATGTCCTACAGGATGCTACCCGTAAGGAAAGGCTCCTAGAAGACTCCAAGGGAGTAAAAGAGCTGATGAAACAATGGCAAGTAAGTCAGGCATTTCCGCTTTAGCACTCTTGTGGATCCAATTGAACAATTCTCAGCATTTGTACTTGTAACTGACAAGCCAGGGACAAAACAAAGAT
+
CBBCCFFFFFFFGGGGGGGGGGGGHHHHHHHHHHHHGHHHHHHHHHHHHHHHHGHHHHHHHHHHHHGHHHHHHHHHHHHHHHHHHFHHHHHHHHGGEEGHGHHHHHHHGHHHHGHHHHHHHGHGEHGEHGHHHGHHHHGHHFHHHHHHHHHHHGHFHHHHHHHHHHHHHHGGGGGHGHHHHHHHHHHGHHHHGHHHHHHHFGHHHHHHHHHHHGHGHHHHHHHHHHHHHHEGHGFGGGGGGGFFGGGGFGF
@M05620:45:000000000-G6HP7:1:1101:4946:12268 1:N:0:166
TACCTGTACTGGGGAAGCATTTGAATATCCCCCCATGGTGATGGGGACGGAGAACTGCTCCATAAACACAGGCAACGTGCCTAACTTTCCCGGGAAGATGAAGTCAAAGAGCGACCACAGCTCTCGGAGGTTATTTTGCATCGGTGAGCCAGACAGAATGATCCGATGAGGGGTGCGAAACTATTTGAGGAAAGGAAGCACCTTTTTATTAAATTTACCTTTTAGCAATCGCCATTCCTACCCTAAAGATC
+
CCCCCFFFFFFFGGGGGGGGGGHHHHHHHHHGGGGHHHHHHHHHHGGGGGGGGHHHHHHHHHHHHHHHHHHHGHHHGHHHHHHHHHHHHHHGGGGGGHHHHHHHHHHHHHHHGGGGGHHHHHHHHGGGGGGHHHHHHHHGHHGGGGGHHHHHHGHHHHHHHHHHHGGGHHHGGEFGGGGGGGGGGGGGGFFGGGGGGGGGFFFFFFFFFFFFFFFFFFFFFFFFFFFFFFFFFFFFFFFFFFFFFFFFFFF
@M05620:45:000000000-G6HP7:1:1101:21492:12295 1:N:0:166
AAACCAAGCAGACACTCACCGCTCCCTCGCCACAGGCCAATAGTTTGTCCTCACTGAGTTGGCAACAAGTGGCTGCTGTGGCTGCCATTTTTCTGGTGATGGCCATCAGCTCCGACGAGGTCAGCTGGGGGGCTTTCTTTGTGTAAGCAACGAGAAACCTGAAAGAAGCATTTTTTAACTAAGTCCTGCTGAGTCATTCATGAGTTTTTAGCCGCCTTGCTTCTTCTCACAGACTCTCTACTCTCATGCCA
+
BA?ABBBFBFFFGGGGGGGGGGGGGGHHFGGGGHHHGGHHHHHHHHHHHHHHHHHHHHHHHHHHHHHHHHHHGHGGHHHHHHHGGHHHHHHHHHHHHHHHHHHHHHHHHHHHHGGGEFGGGHHHHHHHGGGGGGGGGGGGGGGGGGFFFFFFFFFFFFFFFFFFFFFFFFFFFFFFFFFFFFFFFFFFFFFFFFFFFFFFFFFFFFFFFFFFFFFFFFFFFFFFFFFFFFFFFFFFFFFFFFFFFFFFFF/
@M05620:45:000000000-G6HP7:1:1101:2424:12296 1:N:0:166
CATCCTGACCCTGAAGTACCCCGGCTTGATTTCTGACATTAGATCGGAAGAGCACACGTCTGAACTCCAGTCACGTCGACGCATCTCGTATGCCGTCTTCTGCTTGAAAAAAAAAAAAAAAAATGTGGGAAGACTGGTTAGTGTTGTTAGGGAAGAATGTGAAGCATGCTTTATTTAATATAAGCATTGGTATATACATATAGATTTGAATGTATTTTGATTCTTCTAAAAGCGTATGTACATTAGTGGAC
+
BBBBBFDFFFFFGGGGGGGGGGEEEFGGHHHHHHHHHHHHHFHHHHG2AEHHHHHHHGHHHGHHHHHHFHHHHGGHHGGGFGGGGHHGGGHFGHGGGHGGHHHHHEFHEGH/BBDB</----<.000<../:./00.;00.;000./.00/./.;./09000900/00000000;0000000000/////////////////////////9/;/9////.////////9//9...;./;/////////.//
@M05620:45:000000000-G6HP7:1:1101:21508:12305 1:N:0:166
AAACCAAGCAGACACTCACCGCTCCCTCGCCACAGGCCAATAGTTTGTCCTCACTGAGTTGGCAACAAGTGGCTGCTGTGGCTGCCATTTTTCTGGTGATGGCCATCAGCTCCGACGAGGTCAGCTGGGGGGCTTTCTTTGTGTAAGCAACGAGAAACCTGAAAGAAGCATTTTTTAACTAAGTCCTGCTGAGTCATTCATGAGTTTTTAGCCGCCTTGCTTCTTCTCACAGACTCTCTACTCTCATGCCA
+
CCCCCCCFCFFFGGGGGGGGGGGGGGHHGGGGGHHHGGHHHHHHHHHHHHHHHHHHHHHHHHHHHHHHHHHHGHGGHHHHHHHGGHHHHHHHHHHHHHHHHHHHHHHHHHHHHGGGGGGGFHHHHHHHGGGGGGGGGGGGGGGGGGFFFFFFFFFFFFFFFFFFFFFFFFFFFFFFFFFFFFFFFFFFFFFFFFFFFFFFFFFFFFFFFFFFFFFFFFFFFFFFFFFFFFFFFFFFFFFFFFFFFFFFFFF
@M05620:45:000000000-G6HP7:1:1101:3066:12411 1:N:0:166
AAACCAAGCAGACACTCACCGCTCCCTCGCCACAGGCCAATAGTTTGTCCTCACTGAGTTGGCAACAAGTGGCTGCTGTGGCTGCCATTTTTCTGGTGATGGCCATCAGCTCCGACGAGGTCAGCTGGGGGGCTTTCTTTGTGTAAGCAACGAGAAACCTGAAAGAAGCATTTTTTAACTAAGTCCTGCTGAGTCATTCATGAGTTTTTAGCCGCCTTGCTTCTTCTCACAGACTCTCTACTCTCATGCCA
+
CCCCCBBFCFFFGGGGGGGGGGGGGGHHGGGGGHHHGGHHHHHHHHHHHHHHHHHHHHHHHHHHHHHHHHHHGHGFHHHHHHHGGHHHHHHHHHHHHHGHHHHHHHHHHHHHHGGGGGGGFHHHHHHHGGGGGGGGGGGGGGGGGGFFFFFFFFFFFFFFFFFFFFFFFFFFFFFFFFFFFFFFFFFFFFFFFFFFFFFFFFFFFFFFFFFFFFFFFFFFFFFFFFFFFFFFFFFFFFFFFFFFFFFFFFF
@M05620:45:000000000-G6HP7:1:1101:6383:12449 1:N:0:166
ATCTCTATCTCCTAAAAACCTGTTTAGATTTGGAGATAGACCTTCAGGTTTTTCATCATTTTCTGCATGAATTATACATTGACCACGTTCCAGCGTGGTCAGTTTGCAGCATTCTGTTATTTTGTTTGACAGAGTGTCTTGTTGAGAACATATGTAGGACATGATTTTTTCCTGCAACAGGGAAAATAAAGTATAAGTTTTAAAGATTTATTCTTTAATAAAGGATCTCAAAGCCAGCTTTAGAAAAAGGA
+
DDDDDFFFFFFFGGGGGGGGGGHHHHHHHHHHHHHHHHHHHHHHHHHHHHHGGHHHHIHHHHHHHHHHHHHHHHHHHHHHHHHHHHGHHHHHHHGGGGHHHHHHHHHHHHHHHHHHHHHHHHHHHHHHHHHHHHHHHHHHHHHHHHHHHHHHHHHHHHHHHHHHHHHHHGHHHHHHHHHHHGGHHHHHHHHHHHHHHHHHHHHHHHHHHHHHHHHHHHHHHHHHHHHHHGHHHHHHHGHHHHHHHHHHGGH
@M05620:45:000000000-G6HP7:1:1101:3471:12467 1:N:0:166
TACCTGTACTGGGGAAGCATTTGAATATCCCCCCATGGTGATGGGGACGGAGAACTGCTCCATAAACACAGGCAACGTGCCTAACTTTCCCGGGAAGATGAAGTCAAAGAGCGACCACAGCTCTCGGAGGTTATTTTGCATCGGTGAGCCAGACAGAATGATCCGATGAGGGGTGCGAAACTATTTGAGGAAAGGAAGCACCTTTTTATTAAATTTACCTTTTAGCAATCGCCATTCCTACCCTAAAGATC
+
DDDDDFFFFFFFGGGGGGGGGGHHHHHHHHHGGGGHHHFHGHHHHGGGGGGGGHHHHHHHHHHHHHHHHHHHGHHHGHHHHHHHHHHHHHHGGGGGGHHHHHHHHHHHHHHHGGGGGHHHHHHHHGGGGGCHHHHHHHHHHHGGGGGHHHHHHGHHHHHHHHHHHGGGHHHGGEGGGGGGGGGHHGGGGGFGGGGGGGGFGFFFFFFFFFFFFFFFFFFFFFFHFFHFFFFFFFFFFFFFFFFFFFFFFFF
@M05620:45:000000000-G6HP7:1:1101:18163:12473 1:N:0:166
CATCCTGACCCTGAAGTACCCCGGCTTGATTTCTGACATTAGATCGGAAGAGCACACGTCTGAACTCCAGTCACGTCGACGCATCTCGTATGCCGTCTTCTGCTTGAAAAAAAAAAAAAAAAAAAAATAAGTGACAAGAACAGAGAGTAGGTAAAACAAATATAAAAAAAAACCTAATGATATCCAGTAAGCTATGAAACGAGCCTAGAAAGAAGCTGATGCATGAGCGTGTAGAGAGAGACTGGCGGCCG
+
DDCDDFFFFFFFGGGGGGGGGGGGGGGGHHHHHHHHHHHHHHGHHHGGGGHHHGHHHGGHHGHGHHHHHHHHHHGGHGGGGGGGGHHHGGHHHHGFGHGHHHHHHHHGHHGGGGGG>/-<<<-<--<.0<111111:./////://.0110<:1110...1111:11<----../0<1111111110<111011111110...-9/0/0110/./0000011<11000-<../111<..../00..<-<--
@M05620:45:000000000-G6HP7:1:1101:4560:12474 1:N:0:166
ATCTCTATCTCTAAAAACCTGTTTAGATTTGGAGATAGACCTTCAGGTTTTTCATCATTTTCTGCATGAATTATACATTGACCACGTTCCAGCGTGGTCAGTTTGCAGCATTCTGTTATTTTGTTTGACAGAGTGTCTTGTTGAGAACATATGTAGGACATGATTTTTTCCTGCAACAGGGAAAATAAAGTATAAGTTTTAAAGATTTATTCTTTAATAAAGGATCTCAAAGCCAGCTTTAGAAAAAGGAA
+
CCCCCFFFFFFFGGGGGGGGGGHHGHHHHHHHHHHHHHHHHHHHHHHHHHGGHHHHHHHHHHIIHHHHHHHHHHHHHHHHHHHHHGHHHHHHHGGGGHHGHHHHHHHHHHHHHHHHHHHHHHHHHHHHHHHHHHHGHHHHHHHGHHFHHHHHHHHGHGHHHHHHHHHHGHHHHGFHHHHHGGHHHHHHHHGHHGHHHHHHGHHHHHHHHHHHHHHGHDFGFGHHHHHHHHGHHHHHGHHHGGFGFHGGGHH
@M05620:45:000000000-G6HP7:1:1101:11634:12476 1:N:0:166
AGATTACTGCAACAGTTCCCCCTGGACCTGGAAAAGTTTCTTGCCTGGCTTACAGAAGCTGAAACAACTGCCAATGTCCTACAGGATGCTACCCGTAAGGAAAGGCTCCTAGAAGACTCCAAGGGAGTAAAAGAGCTGATGAAACAATGGCAAGTGAGTCAGGCATTTCCGCTTTAGCACTCTTGTGGATCCAATTGAACAATTCTCAGCATTTGTACTTGTAACTGACAAGCCAGGGACAAAACAAAGAT
+
AAABCFFFBBBBFGBBBBFGGGGGHHHHHHHHGHHHGHHHHHHHHHHHHHHHHHHHHHHHHHHHHHHHHHHHGHHFDFGHHHHHHHHHHHHHHHGGGGGGHHHHHHHHGHHHHHHHHHHHHFHGEEFEHDFGHGHHHHFHHHHHHHHHHHHHHGH2FHHHHHHHGHHHHHGGGGGHHHGHHHHHHGHGHHHHHHHHHGFFGHHHHHHGHHGHHGHHHFHHHHHGHHHHHHHHGGFGGGGGGGGGGGGGGGF
@M05620:45:000000000-G6HP7:1:1101:3456:12477 1:N:0:166
TACCTGTACTGGGGAAGCATTTGAATATCCCCCCATGGTGATGGGGACGGAGAACTGCTCCATAAACACAGGCAACGTGCCTAACTTTCCCGGGAAGATGAAGTCAAAGAGCGACCACAGCTCTCGGAGGTTATTTTGCATCGGTGAGCCAGACAGAATGATCCGATGAGGGGTGCGAAACTATTTGAGGAAAGGAAGCACCTTTTTATTAAATTTACCTTTTAGCAATCGCCATTCCTACCCTAAAGATC
+
CCCCCFFFFFFFGGFGGGGGGGHGHHHHHHHGGGGHHHFGGHHHHGGGGGFFGHHHHHHHHHGGHHHHHHHHGHHHGHHHHHHHHHHHHHHGGGEGGHHHHHHHHHHFHHHHGGGGGHGHHHHHGGGGDGEHHHHHHHGHHHGGGGFHHHHGGGHH<GHHFHHHHEDAGHHGG;@ADDCGGGEGGGGBCF;CCFFGGGEFFFFFFFFFFFFFFFFFFEFFFFFFFFFFFFFFFFFFFBFFFFFFFFFFFFB
@M05620:45:000000000-G6HP7:1:1101:9848:12519 1:N:0:166
AGATTACTGCAACAGTTCCCCCTGGACCTGGAAAAGTTTCTTGCCTGGCTTACAGAAGCTGAAACAACTGCCAATGTCCTACAGGATGCTACCCGTAAGGAAAGGCTCCTAGAAGACTCCAAGGGAGTAAAAGAGCTGATGAAACAATGGCAAGTAAGTCAGGCATTTCCGCTTTAGCACTCTTGTGGATCCAATTGAACAATTCTCAGCATTTGTACTTGTAACTGACAAGCCAGGGACAAAACAAAGAT
+
AAAABFFFBB4BFGBBBBFGGGGGHHHHGBEBGGHHGGHHHHHHHHHHHHHHHHBDBFHHHHHHHHHHHHHHHHHBDDFGGFHHHFHHHHHHHHGGGGHHHHHHHHHHGHHHHHHHHHHHFFHFAEFEGDHHHGHHHHFHHHHHHHHHFGGGHGGHHHHHHHHHHHHHHHGGGGGHHHGHHHHHHHHGHHHHGHHHHBFFF<GHGHHHHHHHHHHHHFHHHHHHHHHHHHHHGGFFEGGGFFBFGGGGGGF
@M05620:45:000000000-G6HP7:1:1101:4631:12530 1:N:0:166
TACCTGTACTGGGGAAGCATTTGAATATCCCCCCATGGTGATGGGGACGGAGAACTGCTCCATAAACACAGGCAACGTGCCTAACTTTCCCGGGAAGATGAAGTCAAAGAGCGACCACAGCTCTCGGAGGTTATTTTGCATCGGTGAGCCAGACAGAATGATCCGATGAGGGGTGCGAAACTATTTGAGGAAAGGAAGCACCTTTTTATTAAATTTACCTTTTAGCAATCGCCATTCCTACCCTAAAGATC
+
CCCCCFFFFFFFGGGFGGGGGGHHHHHHHHHGGGGHHHHHHHHHHGGGGGGGGHHHHHHHHHHHHHHHHHHHGHHHGHHHHHHHHHHHHHHGGGGGGHHHHHHHHHHHHHHHGGGGGHHHHHHHHGGGGGEHHHHHHHHGHHGGGGGHHHGHHGGHHHHHHHHHHGGGHHHGG;AGGGGGGGGGGGGGFFFGGGGGGGGGGFFFFFFFFFFFFFFFFFFFFFFFFFFFFFFFFFFFFFFFFFFFFFFFFFF
@M05620:45:000000000-G6HP7:1:1101:16090:12538 1:N:0:166
CATCCTGACCCTGAAGTACCCGGCTTGATTTCTGACATTAGATCGGAAGAGCACACGTCTGAACTCCAGTCACGTCGACGCATCTCGTATGCCGTCTTCTGCTTGAAAAAAAAAACAAAATCCTCTTTTTTTCTTTCTTTTTTTCAGCCCCTCTCCCCCTTACAGCCACCTTTTTTCCCTCATTCCTTCTAATTCATTCCTTCTTTTTTCTCCGCCTTTCTTCTTCTCACCTCCTCTCTCCTCTCATGCCC
+
BCABCFFFFFFFGGGGGGGGGGGGGGGHHHHHHFFHHHHHHFGGHGGAEHHHHHGHGHHHGGHHHHHHHHHFHGGHGGGGGGGEDGFGEHHFHGGGHGHHHHBGHFHHFHC/BCG///00<?11??111<->0=FGHHHHGG-</00::.C..////:AAF//000:.;9CFFFFG/CFFF.00;CF0;B/::9:/;BF/F/://;FFFB/:B.:DDF/;;FFFFFFF/;;/.AFFFFB/;/:B:9B;:FB
@M05620:45:000000000-G6HP7:1:1101:12866:12543 1:N:0:166
TACCTGTACTGGGGAAGCAATCGCCATTCCTACCCTAAAGATCGGAAGAGCACACGTCTGAACTCCAGTCACGTCGACGCATCTCGTATGCCGTCTTCTGCTTGAAAAAAAAAAAAACAAAACACATGTATCACTTCTTTTTCCCCTCCCCCCTCCCCATTCCCTCCACCTTTCTTTCCTCCTTCCTTCTTCCCCCTTCCCCCTTTTGTCGCCCTCCTTCTTCGTCTCCCCTCCTCTCCCCCCTCCTCCCC
+
ABCCDFFFFFFFGGGGGGGGGGGGGGGHHHHHHHHHHHHHGHHHGGGGHHHGGHHGEHHGFFHHHHHGGHFGEFG>>>EEF?>GHGFAGHHHEEEHGGHHHHHHGHHGGGGGGC///?/<000.0.111111110<00000</00</.....--...://00000/99/;.900000000;//00;0090;;0//9-.////9-.900/09;..-9.;00090./..:0/./.99/0///..--..///.9
@M05620:45:000000000-G6HP7:1:1101:8270:12589 1:N:0:166
AGATTACTGCAACAGTTCCCCCTGGACCTGGAAAAGTTTCTTGCCTGGCTTACAGAAGCTGAAACAACTGCCAATGTCCTACAGGATGCTACCCGTAAGGAAAGGCTCCTAGAAGACTCCAAGGGAGTAAAAGAGCTGATGAAACAATGGCAAGTAAGTCAGGCATTTCCGCTTTAGCACTCTTGTGGATCCAATTGAACAATTCTCAGCATTTGTACTTGTAACTGACAAGCCAGGGACAAAACAAAGAT
+
AAABCFFFFFFFGGGGGGGGGGGGHHHHHHHGFHHHGHHHHHHHHHHHHHHHHHHHHHHHHHHHHHHHHHHHHHHHHGHHHHHHFFGHHHHHHHGGGGHHHHHHHHHHGHHHHHHGHHHHGFHGGHGGHHHHHGHHHHGHHHHHHHHHHHHHHGGHHHHHHHHHHHHHHHGGGGGHHHGHHHHHHHHGHHHHHHHHHGHGHHHHHHHHHHHHHHHHHHHHHHHHHHHHHGHHHGFGGGGGGGGGGGGGGGF
@M05620:45:000000000-G6HP7:1:1101:16749:12593 1:N:0:166
TACCTGTACTGGGGAAGAGTGTAGCAATCGCCATTCCTACCCTAAAGATCGGAAGAGCACACGTCTGAACTCCAGTCACGTCGACGCATCTCGTATGCCGTCTTCTGCTTGAAAAAAAAAAAAAAAAAAAAAATAAAAAAGAAAACTGTGATACTCTCAGAGAAGAAAACACACATATCAGTAGACATTCATTGATGATAAAGAGGACTCCGACGGGTAGACCGTGACTAAAGAGAGATAGGTAACTGCTA
+
CCCDDFFFFFFFGGGGGGGFGGHHHHHHHGGGGGHHHHHHHHHHHHHHHHHGGGGHHHFHGHGGHHGGHHHHHGHGHHHGGHGGGGGGFEHHHFFHHHHGGGHGHHHGHHHHHGHHGGGGGA<>-----<---.0000<-...///000000<00000000:/0/0////.....000000000<0000:<000000000000</.<9//0<-9---<-.<00-....0000<0//..000/00<000000
@M05620:45:000000000-G6HP7:1:1101:9317:12608 1:N:0:166
CATCCTGACCCTGAAGTACCCGGCTTGATTTCTGACATTAGATCGGAAGAGCACACGTCTGAACTCCAGTCACGTCGACGCATCTCGTATGCCGTCTTCTGCTTGAAAAAAAAAAAAAAAAAAAAAATCATAACGATAATGAAATCATAATCATACAGCACGGCTATAACTTTTTAAACCCACTTAGTCTTCCCTTCTTTGATAGACACAACCCATACTGATAACATCGAATACGAGTATCCCAACCCTCC
+
BBBBBFFFFFFFGGGGGGGGGGGGGGGHHHHHHHGHFHHGHGHFHGGEEFHFHHGHGHHHGGFHHHHHHHHHHFGEGFGGGGEEGGH?EGHHHGFGHGHHHHHHGFFFFGCFGCC<//<------:-.;0000/...:.00000000900;00000000;.----./////////.////..../////////.//./////:9//;:.......//.:///9////:.///9/.....//////..;...
@M05620:45:000000000-G6HP7:1:1101:7369:12632 1:N:0:166
CATCCTGACCCTGAAGTACCCCGGCTTGATTTCGACATTAGATCGGAAGAGCACACGTCTGAACTCCAGTCACGTCGACGCATCTCGTATGCCGTCTTCTGCTTGAAAAAAAAAAAACAGCTCTTCGGAGTCTATTTTGCATCGTTTCCCCAGACAGCATTCTCCTCTGATTGGTGCCCCACTCTTTGCGCAAAGTCAGCACCTTTTTATTATATTTCCCTTTTAGCAATCGCCATTCCTACCCTCCAGAT
+
ABAAAFFFF>FFGGGGGGGGFCEGGGGGHGHFHFGGFGHGFFGHHGGGGGGHHHFEFECEFHFHGHHHFFGHHGFHGGEEGC1>3@EFGCEF?E??GE4BFHHHFGHHFGC@CD?/>C.001>11F.<.-./00=DDGDFD<G..;./00C/;:./;./000;0B;/90;00090.;//..99/B0900---;-/:9/:::AE///;B9B///9;BB/99///9//9B/:;...9EB/FFFF?FFA9./9/
@M05620:45:000000000-G6HP7:1:1101:11640:12643 1:N:0:166
TACCTGTACTGGGGAAGCATTTGAATATCCCCCCATGGTGATGGGGACGGAGAACTGCTCCATAAACACAGGCAACGTGCCTAACTTTCCCGGGAAGATGAAGTCAAAGAGCGACCACAGCTCTCGGAGGTTATTTTGCATCGGTGAGCCAGACAGAATGATCCGATGAGGGGTGCGAAACTATTTGAGGAAAGGAAGCACCTTTTTATTAAATTTACCTTTTAGCAATCGCCATTCCTACCCTAAAGATC
+
AABBBFFFFFBFGGAEGGGGGGHHHGHHHHHGGGGHHHGHHHHHHGGGGGGGGHHHHHHHHHHHHHHHHEHHGEHHGHHHHHHHHHHHGGHGGGGCDGGGFGHFGHHGHHHHGGGGGHHHHHHHGGGGGGCGHHHGHHFHHHGGGGGHHHHGHGFHFHHHGHHHHGGDHHHCG.;DGD@GGGGGGFFGGGBFFFGGGGGEFEFFFFFFFFFFFFFFFF/;BFFFFFFFF9AFFFFFFFFF9FFFFFEFFEB
@M05620:45:000000000-G6HP7:1:1101:11622:12649 1:N:0:166
TACCTGTACTGGGGAAGCATTTGAATATCCCCCCATGGTGATGGGGACGGAGAACTGCTCCATAAACACAGGCAACGTGCCTAACTTTCCCGGGAAGATGAAGTCAAAGAGCGACCACAGCTCTCGGAGGTTATTTTGCATCGGTGAGCCAGACAGAATGATCCGATGAGGGGTGCGAAACTATTTGAGGAAAGGAAGCACCTTTTTATTAAATTTACCTTTTAGCAATCGCCATTCCTACCCTAAAGATC
+
CCCCCFFFFFFFGGGGGGGGGGHHHHHHHHHGGGGHHHHHHHHHHGGGGGGGGHHHHHHHHHHHHHHHHHHHGHHHGHHHHHHHHHHHHHHGGGGGGHHHHHHHHHHHHHHHGGGGGHHHHHHHHGGGGGGHHHHHHHHHHHGGGGGHHHHHHGHHHHHHHHHHHGGGHHHGGFEGGGGGGGGGGGGGGGFGGGGGGGGGGFFFFFFFFFFFFFFFFFFFFFFFFFFFFFFFFFFFFFFFFFFFFFFFFFF
@M05620:45:000000000-G6HP7:1:1101:7975:12657 1:N:0:166
TACCTGTACTGGGGAAGCATTTGAATATCCCCCCATGGTGATGGGGACGGAGAACTGCTCCATAAACACAGGCAACGTGCCTAACTTTCCCGGGAAGATGAAGTCAAAGAGCGACCACAGCTCTCGGAGGTTATTTTGCATCGGTGAGCCAGACAGAATGATCCGATGAGGGGTGCGAAACTATTTGAGGAAAGGAAGCACCTTTTTATTAAATTTACCTTTTAGCAATCGCCATTCCTACCCTAAAGATC
+
BCCCCFFFFFFFGGGGGGGGGGHHHHHHHHHGGGGHHGGHHHHHHGGGGGGGGHHHHHHHHHHHHHHHHHHHGHHHGHHHHHHHHHHHHHHGGGGGGHHHHHHHHHHHHHHHGGGGGHHHHHHHHGGGGGCGHHHHHHFHHHGGGGGHHHHHHGHHHHHHHHHHHGGGHHHGGEEGGEGGGGGGGGGGGGFGGGGGGGGGGFFFFFFFFFFFFFFFFFFFFFFFFFFFFFFFFFFFFFFFFFFFFFFFFFF
@M05620:45:000000000-G6HP7:1:1101:13803:12663 1:N:0:166
ATCTCTATCTCCTAAAAACCTGTTTAGATTTGGAGATAGACCTTCAGGTTTTTCATCATTTTCTGCATGAATTATACATTGACCACGTTCCAGCGTGGTCAGTTTGCAGCATTCTGTTATTTTGTTTGACAGAGTGTCTTGTTGAGAACATATGTAGGACATGATTTTTTCCTGCAACAGGGAAAATAAAGTATAAGTTTTAAAGATTTATTCTTTAATAAAGGATCTCAAAGCCAGCTTTAGAAAAAGGA
+
DCDDCFFFFFFFGGGGGGGGGGHHHHHHHHHHHHHHHHHHHHHHHHHHHHHGGHHHHIHIHHHIHHHHHHHHHHHHHHHHHHHHHHGHHHHHHHGGGGHHHHHHHHHHHHHHHHHHHHHHHHHHHHHHHHHHHHHHHHHHHHHHHHHHHHHHHHHHHHHHHHHHHHHHHGHHHHHHHHHHHGGHHHHHHHHHHHHHHHHHHGHHHHHHHHHHHHHHHHHHHHHHHHHHHHHHHHHHHGHHHHHHHHHHGGH
@M05620:45:000000000-G6HP7:1:1101:16633:12664 1:N:0:166
TACCTGTACTGGGGAAGCATTTGAATATCCCCCCATGGTGATGGGGACGGAGAACTGCTCCATAAACACAGGCAACGTGCCTAACTTTCCCGGGAAGATGAAGTCAAAGAGCGACCACAGCTCTCGGAGGTTATTTTGCATCGGTGAGCCAGACAGAATGATCCGATGAGGGGTGCGAAACTATTTGAGGAAAGGAAGCACCTTTTTATTAAATTTACCTTTTAGCAATCGCCATTCCTACCCTAAAGATC
+
CCCCCFFFFFFFGGGGGGGGGGHHHHHHHHHGGGGHHHGHHHHHHGGGGGGGGHHHHHHHHHHHHHHHHHHHGHHHGHHHHHHHHHHHHHHGGGGGGHHHGHHHHHHHHHHHGGGGGHHHHHHHHGGGGGGHHHHHHHHGHHGGGGGHHHHHHGHHHHHHHHHHHGGGHHHGGCGGGGGGGGGGGGGGGGGGGGGFFFEFFFFFFFFFFFFFFFFFFFFFFFFFFFFFFFFFFFFFFFFFBFFFFFFFFFB
@M05620:45:000000000-G6HP7:1:1101:20155:12670 1:N:0:166
ATCTCTATCTCCTAAAAACCTGTTTAGATTTGGAGATAGACCTTCAGGTTTTTCATCATTTTCTGCATGAATTATACATTGACCACGTTCCAGCGTGGTCAGTTTGCAGCATTCTGTTATTTTGTTTGACAGAGTGTCTTGTTGAGAACATATGTAGGACATGATTTTTTCCTGCAACAGGGAAAATAAAGTATAAGTTTTAAAGATTTATTCTTTAATAAAGGATCTCAAAGCCAGCTTTAGAAAAAGGA
+
CCCCCFFFFFFFGGGGGGGGGGHHHHHHHHHHHFHHHHHHHHHHHHHHHHHGGHHHHHHHHHIIHHHHHHHHHHHHHHHHHHHHHHGHHHHHHHGGGGHHHHHHHHHHHHHHHHHHHHHHHHHHHHHHHHHHHHFGHHHHHHHHHHHFHHHHHHHHHHHHHHHHHHHHHGHHHHHHHHFHHGGHHHHHHHHHHHHGHFGHHHHHHHHHHHHHHHHHHHHHHHHHHHGHHHHGHHHHHGHHHHHHGGHHGGF
@M05620:45:000000000-G6HP7:1:1101:16616:12674 1:N:0:166
TACCTGTACTGGGGAAGCATTTGAATATCCCCCCATGGTGATGGGGACGGAGAACTGCTCCATAAACACAGGCAACGTGCCTAACTTTCCCGGGAAGATGAAGTCAAAGAGCGACCACAGCTCTCGGAGGTTATTTTGCATCGGTGAGCCAGACAGAATGATCCGATGAGGGGTGCGAAACTATTTGAGGAAAGGAAGCACCTTTTTATTAAATTTACCTTTTAGCAATCGCCATTCCTACCCTAAAGATC
+
CBBCCFFFFFFFGGGGGGGGGGHHHHHHHHHGGGGHHHHHHHHHHGGGGGGGGHHHHHHHHHHHHHHHHHHHGGHHGHHHHHHHHHHHHHHGGGGGGHHHHHHHHHHHHHHHGGGGGHHHHHHHHGGGGGEHHHHHHHHHHHGGGGGHHHHHHGHGCGHHHHHHHGGGHHHGGCEGGGGGGGGGGGGGGGFGGGGGGGGGGFFFFFFFFFFFFFFFFFFFFFFFFFFFFFEFFFFFFFFFFFFFFFFFFFF
@M05620:45:000000000-G6HP7:1:1101:16634:12683 1:N:0:166
TACCTGTACTGGGGAAGCATTTGAATATCCCCCCATGGTGATGGGGACGGAGAACTGCTCCATAAACACAGGCAACGTGCCTAACTTTCCCGGGAAGATGAAGTCAAAGAGCGACCACAGCTCTCGGAGGTTATTTTGCATCGGTGAGCCAGACAGAATGATCCGATGAGGGGTGCGAAACTATTTGAGGAAAGGAAGCACCTTTTTATTAAATTTACCTTTTAGCAATCGCCATTCCTACCCTAAAGATC
+
CCCCCFFFFFFFGGGGGGGGGGHHHHHHHHHGGGGHHHGGHHHHHGGGGGGGGHHHHHHHHHHHHHHHHHHHGHHHGHHHHHHHHHHHHHHGGGGGGHHHHHHGHHHHHHHHGGGGGHHHHHHHHGGGGGGHHHHHHHHGHHGGGGGHHHGHHGHGGHHHHHHHHGGGHHHGGEDGGGGGGGGGGGGGFGFGFGGGGGGGGFFFFFFFFFFFFFFFFFFFFFFFFFFFFFFFFFFFFFFFFFFFFFFFFFF
@M05620:45:000000000-G6HP7:1:1101:1993:12726 1:N:0:166
ATCTCTATCTCCTAAAAACCTGTTTAGATTTGGAGATAGACCTTCAGGTTTTTCATCATTTTCTGCATGAATTATACATTGACCACGTTCCAGCGTGGTCAGTTTGCAGCATTCTGTTATTTTGTTTGACAGAGTGTCTTGTTGAGAACATATGTAGGACATGATTTTTTCCTGCAACAGGGAAAATAAAGTATAAGTTTTAAAGATTTATTCTTTAATAAAGGATCTCAAAGCCAGCTTTAGAAAAAGGA
+
AAABAFFFFFFFGFFFFFAECEDFHFHHHHHHHFHHHGHFFGHGHFHFFHHGGHHHHFHHHHHHHDDGHFHHHGHEFFHHHEGCFGEBGFHGHFEBEEGGFGFGHGBBGBFGFGHFFGFHHHHGFGHGFFBGFFFEFFEHFFGHFGABCFHHHHGFHHFFGHHFGHHHHGHHHGGFGHFFHGCFGGHFEFG<DGEFF>=GHGFGGGHGHHHGFHHHGFHGEFFHHHBFDBBBD<;:C;;GGHHGC0CFDG/
@M05620:45:000000000-G6HP7:1:1101:28135:12739 1:N:0:166
CATCCTGACCCTGAAGTACCCGGCTTGATTTCTGACATTAGATCGGAAGAGCACACGTCTGAACTCCAGTCACGTCGACGCATCTCGTATGCCGTCTTCTGCTTGAAAAAAAAAACACAACTCTCTTCTTTTATTTTTCATCGCTTCACCAGACAGCATTATCAGATGAGTGGTGCTCCACTCTTTTCTGCACGTCACCACCTTTTTCTTACATTTCGCTTTTCGCACTCTCCATTCCTACCCTCACTATC
+
AAABAFFFFFFFGFGGGGGFGGGGGGGFFGHHHGHHFHHGHFHHHGGGGHGHHHHHGFHHFHEHHHHHFGGGHGFGGCGFGC1/3BGFGFFGHFEGHGFHHHHHHHHHEHCGCCC/?0?/?1D11111111<1?1>11011F1.<.<100<C..//./000<D000:0;000.0.:G0:CCB/0000000009.....;0.9900B0/0000000;C/AD?.;;9;.9@9/////99////9.F...//;B
@M05620:45:000000000-G6HP7:1:1101:2013:12747 1:N:0:166
ATCTCTATCTCCTAAAAACCTGTTTAGATTTGGAGATAGACCTTCAGGTTTTTCATCATTTTCTGCATGAATTATACATTGACCACGTTCCAGCGTGGTCAGTTTGCAGCATTCTGTTATTTTGTTTGACAGAGTGTCTTGTTGAGAACATATGTAGGACATGATTTTTTCCTGCAACAGGGAAAATAAAGTATAAGTTTTAAAGATTTATTCTTTAATAAAGGATCTCAAAGCCAGCTTTAGAAAAAGGA
+
BBBBBFFFFFFFGGGGGGGGGGHHHHHHHHHHHGHHHHHHHHHHHHHHHHHGGHHHHHHHHHHHHHHHHHHHHHHHHHHHHHHHHHGHHHHHHHGGFGHHHHHHHHHHHHHHHHHHHHHHHHHHHHHHHHHHHHHHHHHHHHHHFHHHHHHHHHHHHHHHHHHHHHHHHGHHHHHHHHHHGGGHHHHHGHHHHHHHHGHHHHGHHHHHHHHHHHHHHHHHHHHHHHHHHHHHHHHHHGHHHHGHHHHHGGG
@M05620:45:000000000-G6HP7:1:1101:4789:12752 1:N:0:166
ATCTCTATCTCCTAAAAACCTGTTTAGATTTGGAGATAGACCTTCAGGTTTTTCATCATTTTCTGCATGAATTATACATTGACCACGTTCCAGCGTGGTCAGTTTGCAGCATTCTGTTATTTTGTTTGACAGAGTGTCTTGTTGAGAACATATGTAGGACATGATTTTTTCCTGCAACAGGGAAAATAAAGTATAAGTTTTAAAGATTTATTCTTTAATAAAGGATCTCAAAGCCAGCTTTAGAAAAAGGA
+
CCCCCFFFFFFFGGGGGGGGGGHHHHHHHHHHHFHHHHHHHHHHHHHHHHHGGHHHHHHHHHIHIHHHHHHHHHHHHHHHHHHHGHGHHHHHHHGGGGHHHHHHHHHHHHHHHHHHHHHHHHHHHHHHHHHHHHGHHHHHHHHHHHHHHHHHHHHHHHHHHHHHHHHHHGHHHHHHHHHHHGGHHHHHGHHGHHHHHFHHHHHHHHHHHHHHHHHHHHHHHGHHHHHGHHHGHGHHHGHHHHHHHHHHGGH
@M05620:45:000000000-G6HP7:1:1101:27653:12752 1:N:0:166
ATCTCTATCTCCTAAAAACCTGTTTAGATTTGGAGATAGACCTTCAGGTTTTTCATCATTTTCTGCATGAATTATACATTGACCACGTTCCAGCGTGGTCAGTTTGCAGCATTCTGTTATTTTGTTTGACAGAGTGTCTTGTTGAGAACATATGTAGGATATGATTTTTTCCTGCAACAGGGAAAATAAAGTATAAGTTTTAAAGATTTATTCTTTAATAAAGGATCTCAAAGCCAGCTTTAGAAAAAGGA
+
DDEDEFFFFFFFGGGGGGGGGGHHHHHHHHHHHHHHHHHHHHHHHHHHHHHGGHHHHIHHHHIHHHHHHHHHHHHHHHHHHHHHHHGHHHHHHHGGGGHHHHHHHHHHHHHHHHHHHHHHHHHHHHHHHHHHHHHHHHHHHHHHHHHHHHHHHHHHHHHHHHHHHHHHHGHHHHHHHHHHHGGHHHHHHHHHHHHHHHHHHHHHHHHHHHHHHHHHHHHHHHHHHHHHHHHHHHHHHGHHHHGHHGHHGGH
@M05620:45:000000000-G6HP7:1:1101:4775:12768 1:N:0:166
ATCTCTATCTCCTAAAAACCTGTTTAGATTTGGAGATAGACCTTCAGGTTTTTCATCATTTTCTGCATGAATTATACATTGACCACGTTCCAGCGTGGTCAGTTTGCAGCATTCTGTTATTTTGTTTGACAGAGTGTCTTGTTGAGAACATATGTAGGACATGATTTTTTCCTGCAACAGGGAAAATAAAGTATAAGTTTTAAAGATTTATTCTTTAATAAAGGATCTCAAAGCCAGCTTTAGAAAAAGGA
+
AACCCFFFFFFFGGGGGGGGGGGHHHHHHHHHHFHHHGHHHHHHHHHHHHHGGHHHHHHHHHHHIHHHHHHHHHHHHHHHHHHHHHGHHHHHHHGGGGHHHHHHHHHHHHHHHHHHHHHHHHHHHHHHHHHHHHHGGHHHHHHHFHGHHHHHHHHGHHHHHHHFHHHHHGHHHHHHHHHHHGGHHHHHHHHHHHHGHHHHHHGHHHHHHHHHHHHHHHHHHGHHHHHHHGHGHGHHHGHHHGHHHGHHGGH
@M05620:45:000000000-G6HP7:1:1101:18326:12770 1:N:0:166
TACCTGTACTGGGGAAGCATTTGAATATCCCCCCATGGTGATGGGGACGGAGAACTGCTCCATAAACACAGGCAACGTGCCTAACTTTCCCGGGAAGATGAAGTCAAAGAGCGACCACAGCTCTCGGAGGTTATTTTGCATCGGTGAGCCAGACAGAATGATCCGATGAGGGGTGCGAAACTATTTGAGGAAAGGAAGCACCTTTTTATTAAATTTACCTTTTAGCAATCGCCATTCCTACCCTAAAGATC
+
CBCCCFFFFFFFGGGGGGGGGGHHHHHHHHHGGGGHHHHHHHHHHGGGGGGGGHHHHHHHHHHHHHHHHHHHGHHHGHHHHHHHHHHHHHHGGGGGGHHHHHHHHHHHHHHHGGGGGHHHHHHHHGGGGGGHHHHHHHHHHHGGGGGHHHHHHGHHHHHHHHHHHGGGHHHGGEFGGGGGGGGGGGGGGGGGGGGGGGGGGFFFFFFFFFFFFFFFFFFFFFFFFFFFFFFFFFFFFFFFFFFFFFFFFFF
@M05620:45:000000000-G6HP7:1:1101:27644:12770 1:N:0:166
ATCTCTATCTCCTAAAAACCTGTTTAGATTTGGAGATAGACCTTCAGGTTTTTCATCATTTTCTGCATGAATTATACATTGACCACGTTCCAGCGGGGTCAGTTTGCAGCATTCTGTTATTTTGTTTGACAGAGTGTCTTGTTGAGAACATATGTAGGATATGATTTTTTCCTGCACCAGGGAAAATAAAGTATAAGTTTTAAAGATTTATTCTTTATTAAAGGATCTCAAAGCCAGCTTTAGAAAAAGGA
+
BBBBBFFFFFFFGGGGGGGGGGHHFDEGGHHHF444BBBFFCGG33F3GHHGG3DFDBGHHGGFGFF55GGHHFFGHBGAAAGEGAAGHHHGF3E0>@EE1?GHFFE4F?GGGFFFHF4GHHGFGHC33F?FEGGGGGG3FG3?3?F?C<FDD222@22@2@22FHHHHDHFGDFH10>>FAFHHBFGD00<0DG0DHGHGGHFFDGH0:GCFHHHG00GGBG0::;CFGGCFGGGGAFGFBFFGFGFG.F
@M05620:45:000000000-G6HP7:1:1101:4799:12772 1:N:0:166
ATCTCTATCTCCTAAAAACCTGTTTAGATTTGGAGATAGACCTTCAGGTTTTTCATCATTTTCTGCATGAATTATACATTGACCACGTTCCAGCGTGGTCAGTTTGCAGCATTCTGTTATTTTGTTTGACAGAGTGTCTTGTTGAGAACATATGTAGGACATGATTTTTTCCTGCAACAGGGAAAATAAAGTATAAGTTTTAAAGATTTATTCTTTAATAAAGGATCTCAAAGCCAGCTTTAGAAAAAGGA
+
BBCCCFFFFFFFGGGGGGGGGGHHHHHHHHHHHHHHHHHHHHHHHHHHHHHGGHHHHHHHHHHHHHHHHHHHHHHHHHHHHHHHHHGHHHHHHHGGGGHHHHHHHHHHHHHHHHHHHHHHHHHHHHHHGHHHHHHHHHHHHHHHHHHHHHHHHHHHHHHHHHHHHHHHHGHHHHHHHHHHHGGHHHHHHHHHHHHHHHHHHHHHHHHHHHHHHHHHHHHHHHHHHHHHHGHHHGHHHGHHHHHHGHGHGGH
@M05620:45:000000000-G6HP7:1:1101:18353:12772 1:N:0:166
TACCTGTACTGGGGAAGCATTTGAATATCCCCCCATGGTGATGGGGACGGAGAACTGCTCCATAAACACAGGCAACGTGCCTAACTTTCCCGGGAAGATGAAGTCAAAGAGCGACCACAGCTCTCGGAGGTTATTTTGCATCGGTGAGCCAGACAGAATGATCCGATGAGGGGTGCGAAACTATTTGAGGAAAGGAAGCACCTTTTTATTAAATTTACCTTTTAGCAATCGCCATTCCTACCCTAAAGATC
+
BCBCCFFFFFFFGGGGGGGGGGHHHHHHHHHGGGGHHHFGFHHHHGGGGGEGGHHHHHHHHHHHHHHHHHHHGHHHGHHHHHHHHHHHHHGGGGGGGGHGHFHFGHHGGFHB@DGDGHHFHHHFHFFDDGGFHHHHHHGGHBGGGGGHGECGHGCGGHGFGHHHG?AAFHHGG:C?DFAFGGGGGFFB;;CFFGGGFFGGGFFFFFFEFFFFFFFFFFFFFFEFFFFFFBEFFDFFFBBFBFFFFFFFFFF
@M05620:45:000000000-G6HP7:1:1101:3065:12782 1:N:0:166
ATCTCTATCTCCTAAAAACCTGTTTAGATTTGGAGATAGACCTTCAGGTTTTTCATCATTTTCTGCATGAATTATACATTGACCACGTTCCAGCGTGGTCAGTTTGCAGCATTCTGTTATTTTGTTTGACAGAGTGTCTTGTTGAGAACATATGTAGGACATGATTTTTTCCTGCAACAGGGAAAATAAAGTATAAGTTTTAAAGATTTATTCTTTAATAAAGGATCTCAAAGCCAGCTTTAGAAAAAGGA
+
AAA>AFFFFFFFGGBFFGGGGGHHHHHHFGHGDGHHHHHFHHHGHHHHHGHGGHHHHFFDFFHHFBHFFGHHGHHGHHHHHHFGFGAFGHFHGGEEGGGFHGHHFEFDG10@GFFGGFFHHGFHHGHHGGHHFHHHHHGHFGFHHGAFHGHHGFGGHHHBFGHFGHHHHGHHHHFHBGHHHGGGGHGHHEGGGHHHHFGHHGHDGFGHHGHHHGHHFHHHFFHHHHHHFFHEG/GFGEGGHHHFFFHFGGC
@M05620:45:000000000-G6HP7:1:1101:18339:12784 1:N:0:166
TACCTGTACTGGGGAAGCATTTGAATATCCCCCCATGGTGATGGGGACGGAGAACTGCTCCATAAACACAGGCAACGTGCCTAACTTTCCCGGGAAGATGAAGTCAAAGAGCGACCACAGCTCTCGGAGGTTATTTTGCATCGGTGAGCCAGACAGAATGATCCGATGAGGGGTGCGAAACTATTTGAGGAAAGGAAGCACCTTTTTATTAAATTTACCTTTTAGCAATCGCCATTCCTACCCTAAAGATC
+
CDDDDFFFFFFFGGGGGGGGGGHHHHHHHHHGGGGHHHGHHHHHHGGGGGGGGHHHHHHHHHHHHHHHHHHHGHHHGHHHHHHHHHHHHHHGGGGGGHHHHHHHHHHHHHHHGGGGGHHHHHHHHGGGGGEHHHHHHHHGHHGGGGGHHHHHHGHHGHHHHHHHHGGGHHHGGEGGGGGGGHGHHHHGGGFFGGGGGGGGGFFFFFFFFHHFFFFFHFFFFFFFFFFFFFFFFFFFFFFHFFFFFFFFFFF
@M05620:45:000000000-G6HP7:1:1101:3085:12788 1:N:0:166
ATCTCTATCTCCTAAAAACCTGTTTAGATTTGGAGATAGACCTTCAGGTTTTTCATCATTTTCTGCATGAATTATACATTGACCACGTTCCAGCGTGGTCAGTTTGCAGCATTCTGTTATTTTGTTTGACAGAGTGTCTTGTTGAGAACATATGTAGGACATGATTTTTTCCTGCAACAGGGAAAATAAAGTATAAGTTTTAAAGATTTATTCTTTAATAAAGGATCTCAAAGCCAGCTTTAGAAAAAGGA
+
CCDDCFFFFFFFGGGGGGGGGGHHHHHHHHHHHHHHHHHHHHHHHHHHHHHGGHHHHHHHHHHHIHHHHHHHHHHHHHHHHHHHHHGHHHHHHHGGGGHHHHHHHHHGHGGHHHHHHHHHHHHHHHHHGHHHHHHHHHHHHHHHHHGHHGHHHHHHHHHHFHHHHHHHHGHHHHGHHHHHHGGGHHHHHHHHGHHHHGHHHGHGHHHHHHHHHHHHGHHHHHGHHHHHHGHFHGHHHGHHHHHGHGHHGCC
@M05620:45:000000000-G6HP7:1:1101:6541:12797 1:N:0:166
AGATTACTGCAACAGTTCCCCCTGGACCTGGAAAAGTTTCTTGCCTGGCTTACAGAAGCTGAAACAACTGCCAATGTCCTACAGGATGCTACCCGTAAGGAAAGGCTCCTAGAAGACTCCAAGGGAGTAAAAGAGCTGATGAAACAATGGCAAGTAAGTCAGGCATTTCCGCTTTAGCACTCTTGTGGATCCAATTGAACAATTCTCAGCATTTGTACTTGTAACTGACAAGCCAGGGACAAAACAAAGAT
+
CBBCCFFFFFFFGGGGGGGGGGGGHHHHHHHHGHHHGHHHHHHHHHHHHHHHHHHHHHHHHHHHHHHHHHHHHHHHHHHHHHHHGGHHHHHHHHGFGGHHHHHHHHHHGHHHHHHHHHHHGHHGGHGGHHHHHGHHHHGHHFHHHHHHHHHHHGHHHHHHHGHHHHHHHHGGGGGHHHHHHHHHHGHGHHHHHHHHHGHHHHHHHHHHHHHHHHHHHGHHHHHHHHHHHHHHGGGGGGGGGGGGGGGGGGF
@M05620:45:000000000-G6HP7:1:1101:6544:12817 1:N:0:166
AGATTACTGCAACAGTTCCCCCTGGACCTGGAAAAGTTTCTTGCCTGGCTTACAGAAGCTGAAACAACTGCCAATGTCCTACAGGATGCTACCCGTAAGGAAAGGCTCCTAGAAGACTCCAAGGGAGTAAAAGAGCTGATGAAACAATGGCAAGTAAGTCAGGCATTTCCGCTTTAGCACTCTTGTGGATCCAATTGAACAATTCTCAGCATTTGTACTTGTAACTGACAAGCCAGGGACAAAACAAAGAT
+
AAAABFFFFFFFGGGGGGGGGGGGHHHHGHHHHGHHGHHHHHHHHHHHHHHHHHHHHHHGFHHHHHHHHHHHFHHHHHHHHGHHFFHHHHFHHHGGGGHHHHHHGHHHGHHHHHHHHHHHHFHGGGGFHHHHHGHHHHHHHHHHHHHHHFHFHGGHHHHHHHFHHHHHHHGGGGGHHHHHHHHHHHHGHHHHHGGHGHHHGHHHHHHHGHHGHHHHHFCGHGG0GGHFBGFFHGB.CDFGGGB.FGGGFGG
@M05620:45:000000000-G6HP7:1:1101:20414:12831 1:N:0:166
ATCTCTATCTCCTAAAAACCTGTTTAGATTTGGAGATAGACCTTCAGGTTTTTCATCATTTTCTGCATGAATTATACATTGACCACGTTCCAGCGTGGTCAGTTTGCAGCATTCTGTTATTTTGTTTGACAGAGTGTCTTGTTGAGAACATATGTAGGACATGATTTTTTCCTGCAACAGGGAAAATAAAGTATAAGTTTTAAAGATTTATTCTTTAATAAAGGATCTCAAAGCCAGCTTTAGAAAAAGGA
+
CCDCDFFFFFFFGGGGGGGGGGHHHHHHHHHHHHHHHHHHHHHHHHHHHHHGGHHHHHIHHHHIHHHHHHHHHHHHHHHHHHHHHHGHHHHHHHGGGGHHHHHHHHHHHHHHHHHHHHGHHHHHHHHHHHHHHHGHHHHHHHHHHHGHHHHHHHHHHHHHHHHHHHHHHGHHHHHHHHHHHGGHHHHHGHHGHHHHHGHHHHHHHHHHHHHHHHHHHHHHHGHHHHHHHGGHHHHHHGHHHHHHHGHHGGH
@M05620:45:000000000-G6HP7:1:1101:13559:12833 1:N:0:166
TACCTGTACTGGGGAAGCATTTGAATATCCCCCCATGGTGATGGGGACGGAGAACTGCTCCATAAACACAGGCAAGGTGCCTAACTTTCCCGGGAAGAGGAAGTCAAAGAGCGACCACAGCTCTGGGAGGTTATTTTGCATCGGTGAGCCAGACAGAATGATCCGATGAGGGGGGCGAAACTATTTGAGGAAAGGAAGAACCTTTTTATTAAATTTACCTTTTAGAAATCGCCATTCCTACCCTAAAGATC
+
A3ABBFFFFFFFGGFGGGGGGGHHHGGGHHHGG2AAGFA5ADGHH2A0EAAAEFA5BDDG335DEG3F11F???1113BGG4FEGFHFHH3EGCF//?0/B2B34BF4????/<D<B//@EFFF2@20?@EFGGGHD1111?CA...<F00<>.0<C/000=G<...<0<FDA-9---9@9/9;B//;;.::/A?B/..;B;BFFF/.B/;;9FF/;F/;BF////;/;/.:..ABF////A9/;B/B/;9
@M05620:45:000000000-G6HP7:1:1101:8430:12833 1:N:0:166
ATCTCTATCTCCTAAAAACCTGTTTAGATTTGGAGATAGACCTTCAGGTTTTTCATCATTTTCTGCATGAATTATACATTGACCACGTGGTCAGTTTGCAGCATTCTGTTATTTTGTTTGACACAGTGTCTTGTTGAGAACATATGTAGGACATGATTTTTTCCTGCAACAGGGAAAATAAAGTATAAGTTTTAAAGATTTATTCTTTAATAAAGGATCTCAAAGCCAGCTTTAGAAAAAGGAAGAAAGGG
+
CCDDDFFFFFFFGGGGGGGGGGHHHHHHHHHHHHHHHHHHHHHHHHHHHHHGGHHHHIHHHHIHIHHHHHHHHHHHHHHHHHHHHHGHHGHHHHHHHHHGHHHHHHHHHHHHHHHHHHHHHHHHHHHHHHHHHHHHHHGHHHHHHHHHHHHHHHHHHHHHHGHHHHHGHHGHHGGHHHHHHHHGHHHHHHHHHHHHHHHHHHHHHHHHHHHHHHHHGHHHHGHHHHHGHGHHHHHHHHHHGGHHHHHHHHG
@M05620:45:000000000-G6HP7:1:1101:17780:12836 1:N:0:166
TACCTGTACTGGGGAAGCATTTGAATATCCCCCCATGGTGATGGGGACGGAGAACTGCTCCATAAACACAGGCAACGTGCCTAACTTTCCCGGGAAGATGAAGTCAAAGAGCGACCACAGCTCTCGGAGGTTATTTTGCATCGGTGAGCCAGACAGAATGATCCGATGAGGGGTGCGAAACTATTTGAGGAAAGGAAGCACCTTTTTATTAAATTTACCTTTTAGCAATCGCCATTCCTACCCTAAAGATC
+
CCCCCFFFFFFFGGGGGGGGGGHHHHHHHHHGGGGHHHGHHHHHHGGGGGGGGHHHHHHHHHHHHHHHHHHHGHHHGHHHHHHHHHHHHHHGGGGGGHHHHHHHHHHHHHHHGGGGGHHHHHHHHGGGGGGHHHHHHHHHHHGGGGGHHHHHHGHHHHHHHHHHHGGGHHHGGGGGGGGGGGGGGGGGGGFGGGGGGGGGGFFFFFFFFFFFFFFFFFFFFFFFFFFFFFFFFFFFFFFFFFFFFFFFFFF
@M05620:45:000000000-G6HP7:1:1101:13540:12840 1:N:0:166
TACCTGTACTGGGGAAGCATTTGAATATCCCCCCATGGTGATGGGGACGGAGAACTGCTCCATAAACACAGGCAACGTGCCTAACTTTCCCGGGAAGATGAAGTCAAAGAGCGACCACAGCTCTCGGAGGTTATTTTGCATCGGTGAGCCAGACAGAATGATCCGATGAGGGGTGCGAAACTATTTGAGGAAAGGAAGCACCTTTTTATTAAATTTACCTTTTAGCAATCGCCATTCCTACCCTAAAGATC
+
CCCCDFFFFFFFGGGGGGGGGGHHHHHHHHHGGGGHHHGHHHHHHGGGGGGGGHHHHHHHHHHHHHHHHHHHGHHHGHHHHHHHHHHHHHHGGGGGGHHHHHHHHHHHHHHHGGGGGHHHHHHHHGGGGGGHHHHHHHHHHHGGGGGHHHHHHGHHHHHHHHHHHGGGHHHGGEEGG.ACGGGGHHHGGGFGGGGGGGGGGFFFFFFFFHHFFFFFFFFFFFFFFFFFFFFFFFFFFFFFFFFFFFFFFFF
@M05620:45:000000000-G6HP7:1:1101:27789:12886 1:N:0:166
AGATTACTGCAACAGTTCCCCCTGGACCTGGAAAAGTTTCTTGCCTGGCTTACAGAAGCTGAAACAACTGCCAATGTCCTACAGGATGCTACCCGTAAGGAAAGGCTCCTAGAAGACTCCAAGGGAGTAAAAGAGCTGATGAAACAATGGCAAGTAAGTCAGGCATTTCCGCTTTAGCACTCTTGTGGATCCAATTGAACAATTCTCAGCATTTGTACTTGTAACTGACAAGCCAGGGACAAAACAAAGAT
+
BABCCFFFDFFFGGGGGGGGGGGGHHHHHHHHHHHHHHHHHHHHHHHHHHHHHHHHHHHHHHHHHHHHHHHHHGHHHHHHHHHHHHHGHHFHHHGG?EGHHHHHHHHHGHHHHHHHHHHHHEFF?GFFHHHHHFHHHHHHH?FGHHGHHGHHHGHHHHHHHHHHHHHHHHGGGGGHFHGHHHHHHHHGHHHHHHHHHFHHHHHHHHHHHHHHHHHHHHHGHHHGHHHHHHHHGGFGGGGGGF/:CEGGGGC
@M05620:45:000000000-G6HP7:1:1101:12965:12898 1:N:0:166
ATCTCTATCTCCTAAAAACCTGTTTAGATTTGGAGATAGACCTTCAGGTTTTTCATCATTTTCTGCATGAATTATACATTGACCACGTTCCAGCGTGGTCAGTTTGCAGCATTCTGTTATTTTGTTTGACAGAGTGTCTTGTTGAGAACATATGTAGGACATGATTTTTTCCTGCAACAGGGAAAATAAAGTATAAGTTTTAAAGATTTATTCTTTAATAAAGGATCTCAAAGCCAGCTTTAGAAAAAGGA
+
C@BCCFFFFFFFGGGGGGGGGGHHHHGHHHHHHHFHHHHHHHHHHHHHHHHGGGHHHHHHHHIHHHGHHHHHHHHHHHHHHHHHHHGGHHHHHGGGGGHGHHHHHHHHHHHHHHHHHHHHHHHHHHHHHHGHHHHHHHHHHHHHHHHHHHHHHHHHHHHHHHHHHHHHHGHHHHGHHHHHHGGHHHHHHHHHHHHHHGHHHHHHHHHHHHHHHHHHHHHHHHHHHHHHHGHHHHHHHGHHHHHHHHHHGGH
@M05620:45:000000000-G6HP7:1:1101:13681:12906 1:N:0:166
TACCTGTACTGGGGAAGCATTTGAATATCCCCCCATGGTGATGGGGACGGAGAACTGCTCCATAAACACAGGCAACGTGCCTAACTTTCCCGGGAAGATGAAGTCAAAGAGCGACCACAGCTCTCGGAGGTTATTTTGCATCGGTGAGCCAGACAGAATGATCCGATGAGGGGTGCGAAACTATTTGAGGAAAGGAAGCACCTTTTTATTAAATTTACCTTTTAGCAATCGCCATTCCTACCCTAAAGTCG
+
BBBCCFFFFFFFGFFGGGGGGGHGHHHHHHHGGGGHHHGHHHHHHGGGGGGGGHHHHHHHHHHHHHHHHHHHGHHHGHHHHHHHHHHHHHHGGGGGGHHHHHHHHHHHHHHHGGGGGHHHHHHHHGGGGGGHHHHHHHHHHHGGGGGHHGHHHGHHHHHHHHHHHGGGHHHGGGGGGGGGGGGGGGGGGFFGGGGGGGGGGFFFFFFFFFFFFFFFFFFFFFFFFFFFFFEFFFFFFFFFFFFFFFFFFFD
@M05620:45:000000000-G6HP7:1:1101:8162:12918 1:N:0:166
ATCTCTATCTCCTAAAAACCTGTTTAGATTTGGAGATAGACCTTCAGGTTTTTCATCATTTTCTGCATGAATTATACATTGACCACGTTCCAGCGTGGTCAGTTTGCAGCATTCTGTTATTTTGTTTGACAGAGTGTCTTGTTGAGAACATATGTAGGACATGATTTTTTCCTGCAACAGGGAAAATAAAGTATAAGTTTTAAAGATTTATTCTTTAATAAAGGATCTCAAAGCCAGCTTTAGAAAAAGGA
+
CCDDDFFFFFFFGGGGGGGGGGHHHHHHHHHHHHHHHHHHHHHHHHHHHHHGGHHHHIHHHHIHIHHHHHHHHHHHHHHHHHHHHHGHHHHHHHGGGGHHHHHHHHHHHHHHHHHHHHHHHHHHHHHHHHHHHHHHHHHHHHHHHHHHHHHHHHHHHHHHHHHHHHHHHGHHHHHHHHHHHGGHHHHHHHHHHHHHHHHHHHHHHHHHHHHHHHHHHHHHHHHHHHHHHHHHHHHHHGHHHHHHHHHHGGH
@M05620:45:000000000-G6HP7:1:1101:5650:12919 1:N:0:166
ATCTCTATCTCCTAAAAACCTGTTTAGATTTGGAGATAGACCTTCAGGTTTTTCATCATTTTCTGCATGAATTATACATTGACCACGTTCCAGCGTGGTCAGTTTGCAGCATTCTGTTATTTTGTTTGACAGAGTGTCTTGTTGAGAACATATGTAGGACATGATTTTTTCCTGCAACAGGGAAAATAAAGTATAAGTTTTAAAGATTTATTCTTTAATAAAGGATCTCAAAGCCAGCTTTAGAAAAAGGA
+
DDDDDFFFFFFFGGGGGGGGGGHHHHHHHHHHHHHHHHHHHHHHHHHHHHHGGHHHHIHHHHHHHHHHHHHHHHHHHHHHHHHHHHGHHHHHHHGGGGHHHHHHHHHHHHHHHHHHHHHHHHHHHHHHHHHHHHHHHHHHHHHHHHHHHHHHHHHHHHHHHHHHHHHHHGHHHHHHHHHHHGGHHHHHHHHHHHHHHHHHHHHHHHHHHHHHHHHHHHHHHHHHHHHHHHHHHHHHHGHHHHHGHHHHGGH
@M05620:45:000000000-G6HP7:1:1101:17654:12931 1:N:0:166
CATCCTGACCCTGAAGTACCCCGGCTTGATTTCTGACATTAGATCGGAAGAGCACACGTCTGAACTCCAGTCACGTCGACGCATCTCGTATGCCGTCTTCTGCTTGAAAAAAAAAAAAAAAAAAAATCCAAAACAGAAAATTCGCCCCAGTCATACACATTAATCAAGAACTCGCATACATCACTCCTGCCTAGCTAAATCCCAATGATCGTGCGCGTCATCAGTTAGTAAAGACACTCAAAGCCAACACC
+
CCCCCFFFFFFFGGGGGGGGGGGGGGGGHHHHHHHHHHHHHHHHHHGGGGHHHHHHHGHHHGHHHHHHHHHHHHGGHGGGGGGGGHHGGGHHHHGGGHGHHHHHHHHHHHHGGGGC><>><<--:-.000:0.:.//00/000....;..0000000000000000000:900.--..00000000/0:0.00/0000090009//0000./.9-----..09090;:009000///0//000/.//....
@M05620:45:000000000-G6HP7:1:1101:5637:12932 1:N:0:166
ATCTCTATCTCCTAAAAACCTGTTTAGATTTGGAGATAGACCTTCAGGTTTTTCATCATTTTCTGCATGAATTATACATTGACCACGTTCCAGCGTGGTCAGTTTGCAGCATTCTGTTATTTTGTTTGACAGAGTGTCTTGTTGAGAACATATGTAGGACATGATTTTTTCCTGCAACAGGGAAAATAAAGTATAAGTTTTAAAGATTTATTCTTTAATAAAGGATCTCAAAGCCAGCTTTAGAAAAAGGA
+
ABCCCFFFFFFFGGGGGGGGGGHHHHHHHHHHHHHHHHHHHHHHHHHHHHHGGHHHHHHHHHHHIHHHHHHHHHHHHHHHHHHHHHGHHHHHHHGGGGHHHHHHHHHHHHHHHHHHHHHHHHHHHHHHHHHHHHHHHHHHHHHHHHHHHHHHHHHHHHHHHHHHHHHHHGHHHHHHHHHHHGGHHHHHHHHHHHHHHHHHHHHHHHHHHHHHHHHHHHHHHHHHHHHHHHHHHFHHHGHHHHHEGHHGGGH
@M05620:45:000000000-G6HP7:1:1101:11424:12962 1:N:0:166
ACCTGTACTGGGGAAGCATTTGAATATCCCCCCATGGTGATGGGGACGGAGAACTGCTCCATAAACACAGGCAACGTGCCTAACTTTCCCGGGAAGATGAAGTCAAAGAGCGACCACAGCTCTCGGAGGTTATTTTGCATCGGTGAGCCAGACAGAATGATCCGATGAGGGGTGCGAAACTATTTGAGGAAAGGAAGCACCTTTTTATTAAATTTACCTTTTAGCAATCGCCATTCCTACCCTAAAGATCG
+
BBBAAFDFFFFBGFEEGCEGGADGEGGFHHGGGECHHFHCHDFHGGGGGFGEHHFFGGGFCFHHHHHHA1GFHHG@?BCHDEHHFGHDGHEGG?EGFHHFHGGGHHHBHHHGGGGCFGFHHHD1<?/BD?GDGHHHHFHHHGGA<.FGGBHFFHGHHGFGFHGA.CEFHHGG.;:@9@A?FBBFGFBEG9FGAFBBAEFFGFFFFFFFFFFFFFFBFFFFFFFFFFFFFEFFFFF/;99B.AFBFF/9F/.
@M05620:45:000000000-G6HP7:1:1101:3362:12983 1:N:0:166
AGATTACTGCAACAGTTCCCCCTGGACCTGGAAAAGTTTCTTGCCTGGCTTACAGAAGCTGAAACAACTGCCAATGTCCTACAGGATGCTACCCGTAAGGAAAGGCTCCTAGAAGACTCCAAGGGAGTAAAAGAGCTGATGAAACAATGGCAAGTAAGTCAGGCATTTCCGCTTTAGCACTCTTGTGGATCCAATTGAACAATTCTCAGCATTTGTACTTGTAACTGACAAGCCAGGGACAAAACAAAGAT
+
CBCCCFFFFFFFGGFFGGGGGGGGHHHHHHHHHHHHHHHHHHHHHHHHHHHHHHHHHHHHHHHHHHHHHHHHGHHHHHHHHHGHHFHHHHHHHHGGGGHHHHGHHHHHGHHHHHHGHHHHHGHGGHGGHFHHHGHHHHHHHHHHHHHHHHHHHGHHGHHHHGHHHHHHHHGGGGGHGHGHHHHHHHHGHHHHHGHHHHGFFGHHHHHHHHHHHGHHHFHHHGHHHHHHHGHHHGBFGGGGGGFGGGGGGGF
@M05620:45:000000000-G6HP7:1:1101:11011:12984 1:N:0:166
AGATTACTGCAACAGTTCCCCCTGGACCTGGAAAAGTTTCTTGCCTGGCTTACAGAAGCTGAAACAACTGCCAATGTCCTACAGGATGCTACCCGTAAGGAAAGGCTCCTAGAAGACTCCAAGGGAGTAAAAGAGCTGATGAAACAATGGCAAGTAAGTCAGGCATTTCCGCTTTAGCACTCTTGTGGATCCAATTGAACAATTCTCAGCATTTGTACTTGTAACTGACAAGCCAGGGACAAAACAAAGAT
+
AA>ABFFFBB4BBFBBBBBGGGGGHHHHGAFBEGGHGHHHHHHHHHHHHHHHHHBDFFHHHHHHHHHHHHHHHHHBDDFHGFHHHGHGHHHHHHGFGGGGHHHFGHHHGHHHHHHGHHHHFFHFAEEEHFHHHFHGHHGHHHHHHHHHBGFGGGFHHHHHHHGHHHHHHHGGGGGHHHHHHHHHHGHGHHHHHHHHHFFFB<GGHHHHHHHHHHGHHFHGHFHGHHHHHHHHGGFGGGGGEFFGGGGGGGF
@M05620:45:000000000-G6HP7:1:1101:6111:12990 1:N:0:166
AGATTACTGCAACAGTTCCCCCTGGACCTGGAAAAGTTTCTTGCCTGGCTTACAGAAGCTGAAACAACTGCCAATGTCCTACAGGATGCTACCCGTAAGGAAAGGCTCCTAGAAGACTCCAAGGGAGTAAAAGAGCTGACGAAACAATGGCAAGTAAGTCAGGCATTTCCGCTTTAGCACTCTTGTGGATCCAATTGAACAATTCTCAGCATTTGTACTTGTAACTGACAAGCCAGGGACAAAACAAAGAT
+
CCCCCFFFFFFFGGGGGGGGGGGGGHHHHHHHHHHHGHHHHHHHHHHHHHHHHHHHHHHHHHHHHHHHHHHHHHHHHHHHHHHHGHHHHHHHHHGGGGHHHHHHHHHHGHHHHHHGHHHHGGHGGHGGHGHHHGHHHHH2BFDGGHHHHGHHHGHHHHHHHHHHHHHHHHGGGGGHHHGHHHHHHHHGHHHHHHHHHHHGHHHHHHHHHHGHHHH;GGHHHGHHHHHHGGFGGGGGGGGGGFFGGGGGGGG
@M05620:45:000000000-G6HP7:1:1101:12212:12991 1:N:0:166
CATCCTGACCCTGAAGTACCCCGGCTTGATTTCTGACATTAGATCGGAAGAGCACACGTCTGAACTCCAGTCACGTCGACGCATCTCGTATGCCGTCTTCTGCTTGAAAAAAAAAAACCAAACAGATTCTTAACTTTTTCCTCTTTTCTCCCTCCCTCCTTCTCCTCTTCTTTTTTCTCCCCTCTTTTCTTCTCATCCTCCCCCTTGTCTCTCCTTTCCCTTCGCTCCCTCTCCCAGCTTCCTCGCCCCCC
+
[truncated: 7,611,962 more chars]
