# Supplementary material for: Fast but not furious: a streamlined selection method for genome-edited cells
Source: Life Sci Alliance. 2021 Apr 26;4(6):e202101051. doi: 10.26508/lsa.202101051 (PMC8127327; doi:10.26508/lsa.202101051)
Supplement: Supplementary file 1 [file LSA-2021-01051_Supplemental_Data_1.zip › SANGER and Deep Sequencing/AFP/167_S167_L001_R1_001.fastq]

@M05620:45:000000000-G6HP7:1:1101:15512:1946 1:N:0:167
ATCTCTATCTCCTAAAAACCTGTTTAGATTTGGAGATAGACCTTCAGGTTTTTCATCATTTTCTGCATGAATTATACATTGACCACGTTCCAGCGTGGTCAGTTTGCAGCATTCTGTTATTTTGTTTGACAGAGTGTCTTGTTGAGAACATATGTAGGACATGATTTTTTCCTGCAACAGGGAAAATAAAGTATAAGTTTTAAAGATTTATTCTTTAATAAAGGATCTCAAAGCCAGCTTTAGAAAAAGGA
+
3ABCCFFFFFFFGGGGGGGGGGHHHHHHHHHHHHHHHHHHHHHHHHHHHHHGGHHHHHHHHIHHIHHHHGHHHHHHHHHHHHHHHHGHHHHHHHGGGGHHHHHHHHHHHHHHHHHHHHHHHHHHHHHHGHHHHHHHHHHHHHHHHHHHHHHHHHHHHHHHHHHFHHHHHGHHHHHHHHHHHGGHHHHHFHHHGHHHHHHHHGHHHHHHHHHHHHHHGHHHHHHHHHHHHHHHHHHHHGHHHHHEGGHHGGH
@M05620:45:000000000-G6HP7:1:1101:15494:1954 1:N:0:167
TTCTCTATCTCCTAAAAACCTGTTTAGATTTGGAGATAGACCTTCAGGTTTTTCATCATTTTCTGCATGAATTATACATTGACCACGTTCCAGCGTGGTCAGTTTGCAGCATTCTGTTATTTTGTTTGACAGAGTGTCTTGTTGAGAACATATGTAGGACATGATTTTTTCCTGCAACAGGGAAAATAAAGTATAAGTTTTAAAGATTTATTCTTTAATAAAGGATCTCAAAGCCAGCTTTAGAAAAAGGA
+
3>AABFFFFFFFGGGGGGGGGGHHHHHHHHHHHHHHHHHHHHHHHHHHGHHFGHHHHHHHHHHHHHHHHHHHHHHGHHHHHHHHHHGFGHHHHHGGGGHHHHHHHHHFHHHHHHHHHHHHHHHHGHHHHHHGHHHHHHHHHHHHHHEHHHHHHHHHHHHHHHHGHHHHHGHHHHHHHHHHHGGGHHHHHBHGHHHFHFGHHHHHHHHH>GHHHHHHGFHHGGHHHHHHFHGGHHHGHGHHHHHHEFHFGGF
@M05620:45:000000000-G6HP7:1:1101:15508:1966 1:N:0:167
ATCTCTATCTCCTAAAAACCTGTTTAGATTTGGAGATAGACCTTCAGGTTTTTCATCATTTTCTGCATGAATTATACATTGACCACGTTCCAGCGTGGTCAGTTTGCAGCATTCTGTTATTTTGTTTGACAGAGTGTCTTGTTGAGAACATATGTAGGACATGATTTTTTCCTGCAACAGGGAAAATAAAGTATAAGTTTTAAAGATTTATTCTTTAATAAAGGATCTCAAAGCCAGCTTTAGAAAAAGGA
+
3AABBFFFFFFFGGGGGGGGGGHHHHFHHHHHHHHHHHHGHHHHHHHHHHHGGHGHHHHHHHHHHHHHHHHHHGHFHHHHHHHHHHGHHHHHHHGFEEHHHHHHHGHHHHGHHHHHHHHHHHHHHHHHHHHHHHHHHHHHHHHGHHHHHHHHHHHHHHHHHHHHHHHHHGHHHFHHHHHHHGGFHHHGHHHHHHGGGHGHHGHGHHHHHHHHHHHHHGHGGGGFHHHFGHHHGGHHHGHHHGBFGGHH?EH
@M05620:45:000000000-G6HP7:1:1101:18148:1969 1:N:0:167
AAACCAAGCAGACACTCACCGCTCCCTCGCCACAGGCCAATAGTTTGTCCTCACTGAGTTGGCAACAAGTGGCTGCTGTGGCTGCCATTTTTCTGGTGATGGCCATCAGCTCCGACGAGGTCAGCTGGGGGGCTTTCTTTGTGTAAGCAACGAGAAACCTGAAAGAAGCATTTTTTAACTAAGTCCTGCTGAGTCATTCATGAGTTTTTAGCCGCCTTGCTTCTTCTCACAGACTCTCTACTCTCATGCCA
+
3>AABAACAFFFGGGGGGGGGGGGGGHHGGEGGHFHGGDGGGGGHHHHGHHHHHHHHHGHHGGHHGHEGGHHGHGGHHGHHHHGGFHHGHFGHHHHHHBFGGHHHHHHHGGHHEGGEGGGDHHGHHHHGGGGGGGGFGGGGFGFBFFFFFFBFFFFFFFFFFFFFFFFFFFFFFFBEFFFFFFFFFFFFFFFFBFFFFFFFFFFFFFFFFFFFFBBFFFFFFFFFFFFFFFFFFFFFFFFFFFFFFFFFFB
@M05620:45:000000000-G6HP7:1:1101:12287:1980 1:N:0:167
AAACCAAGCAGACACTCACCGCTCCCTCGCCACAGGCCAATAGTTTGTCCTCACTGAGTTGGCAACAAGTGGCTGCTGTGGCTGCCATTTTTCTGGTGATGGCCATCAGCTCCGACGAGGTCAGCTGGGGGGCTTTCTTTGTGTAAGCAACGAGAAACCTGAAAGAAGCATTTTTTAACTAAGTCCTGCTGAGTCATTCATGAGTTTTTAGCCGCCTTGCTTCTTCTCACAGACTCTCTACTCTCATGCCA
+
3>AABAAFBFFFGGGGGGGGGGGGGGHHGGGGGHHHGGHHHHHHHHHHHHHHHHHHHHHHHHHHHHFEHGHHGHGGHHHHFHHGGHHHHHHHHHHHHHGHGGGHHHHHHHHHHGGGGGGGCGFHHHHHGGGGGGGGGGGGGGGGGGFFFFFDEFFFFFFFFFFFFFFFFFFFFFFFFFFFFFFFFFFFFFFBFFFFFFFFFFFFFFFFFFFFFFFFFFFFFFFFFFFFFFFFFFFFFFFFFFFFFFFFFF/
@M05620:45:000000000-G6HP7:1:1101:12286:1998 1:N:0:167
AAACCAAGCAGACACTCACCGCTCCCTCGCCACAGGCCAATAGTTTGTCCTCACTGAGTTGGCAACAAGTGGCTGCTGTGACTGCCATTTTTCTGGTGATGGCCATCAGCTCCGACGAGGTCAGCTGGGGGGCTTTCTTTGTGTAAGCAACGAGAAACCTGAAAGAAGCATTTTTTAACTAAGTCCTGCTGAGTCATTCATGAGTTTTTAGCCGCCTTGCTTCTTCTCACAGACTCTCTACTCTCATGCCA
+
ABBCCCCFCFFFGGGGGGGGGGGGGGHHGGGGGHHHGGHHHHHHHHHHHHHHHHHHHHHHHHHHHHHHHHHHGHGGHHHH4GHHGHHHHHHHHHHHHHHHHHHHHHHHHHHHHGGGGGGGGHHHHHHHGGGGGGGGGGGGGGGGGGGGGFFFFFFFFFFFFFFFFFFFFFFFFFFFFFFFFFFFFFFFFFFFFFFFFFFFFFFFFFFFFFFFFFFFFFFFFFFFFFFFFFFFFFFFFFFFFFFFFFFFFFF
@M05620:45:000000000-G6HP7:1:1101:11602:2003 1:N:0:167
CATCCTGACCCTGAAGTACCCCATTGAGCATGGCATCGTCACCAACTGGGACGACATGGAGAAGATCTGGCACCACACCTTCTACAACGAGCTGCGCGTGGCCCCGGAGGAGCACCCAGTGCTGCTGACCGAGGCCCCCCTGAACCCCAAGGCCAACAGAGAGAAGATGACTCAGGTGAGGCTCGGCCGACGCCCGTGCTCCTCCCGTCCTTTCCCCAGTCATTTTCTGCCCGGCTTGATTTCTGACATTA
+
ABBBBFFFFFFFGGGGGGGGGGGHHHHHHHHHHHHHHGHHHGHHHGHHHHHHGGGGGHHHHHHHHHHHHHHHHGHHHGGHHHHHHHHHGGGGGHHGGGGGGGHHGGGGGGGGHHHHGGHGHHHHHHHHHHGGGGGGGGGGGGHHHHGGGGHGHHGGGGGGGGGGGGGGGGGGGGGGGGGGGGGGFFFFFFFFFFFF@ADFFFFFFFFFFFFFFFFFFFFFFEFFFFFFFFFFDBCFCFAFFFFFF/FFFF/
@M05620:45:000000000-G6HP7:1:1101:12290:2018 1:N:0:167
AAACCAAGCAGACACTCACCGCTCCCTCGCCACAGGCCAATAGTTTGTCCTCACTGAGTTGGCAACAAGTGGCTGCTGTGACTGCCATTTTTCTGGTGATGGCCATCAGCTCCGACGAGGTCAGCTGGGGGGCTTTCTTTGTGTAAGCAACGAGAAACCTGAAAGAAGCATTTTTTAACTAAGTCCTGCTGAGTCATTCATGAGTTTTTAGCCGCCTTGCTTCTTCTCACAGACTCTCTACTCTCATGCCA
+
11>AAAA1AFFFGFGGGGGGGEEGGGHHGGGGGGF/FFHGHHDGHHHHHHHHHHHGHHHGH1FGHHHHGHHHGGGGHHHHGGHHHHGHHHHHHHG1B0FGFFHHGHHHFHHHHGGGEGGGEGHFHHFFCGCGAGGGGGGGGFGGGGFGFFF?FFF?FFFFFFFFFFFBFFFFFFF@FFFFFFBFBFFFFFFFFFFFFFFFBFFFFFFFFFFFFB@@FFFFFFFFFFFFFFFFFFFFFFFFFFFFFFF;FFF
@M05620:45:000000000-G6HP7:1:1101:13462:2023 1:N:0:167
TACCTGTACTGGGGAAGCCATTCCTACCCTAAAGATCGGAAGAGCACACGTCTGAACTCCAGTCACGTCGACGCATCTCGTATGCCGTCTTCTGCTTGAAAAAAAAAAAAAAACATTCAACAACTAGAAAAGAGGAAGTAGGAGAGAAAAGAAGTAAGAAACAAATAACAGCAGGAAAATGCAAGAGAGATAAGAACAGAGAAAGACACAAGTCGGAAGAAACAATCACAAAGGTAGATAGAGAAAAAGAA
+
BCBCCFFFFFFFGGGGGGGGGGHHHHHHHHHHHHHHHHGGGGHHHHHHHGHHHGHHHHHHHHHHHHGHHGGGGGGEFGHHFGHHHHGEGHGHHHHHHHGHHFHGGGGG///</..1<11111..1<1100//.<../.<0000/...00/<../000000///..000000./...///000000/.<..000000//////000/////..<0.9-...////.000:00.//0<<000::<B00/....
@M05620:45:000000000-G6HP7:1:1101:19561:2142 1:N:0:167
TACCTGTACTGGGGAAGCCATTCCTACCCTAAAGATCGGAAGAGCACACGTCTGAACTCCAGTAACGTCGACGCATCTCGTATGCCGTCTTCTGCTTGAAAAAAAACAGCATCCAGTTATTCTGCTTGACAGAGTTTCTTGTGTAGGACACATGTAGGCCGTGATTTGCTCCTGCAACCGGGATAATACAGTATAAGTCATAAAGATTTAGTCTTTATGATTGGTCCTCAAAGCCATCTTTAGAAATGGGA
+
1AAAAFFFFFFCA1FE?CG1GGDGHHGHHHBGBD1BFEFGCAA0BG0BG?GHH/GBHFD11F2DGH/FAEEC/?//ED@F>EF0GHGG?>F2B11BGH01>10////?CG011<112B22>22@1@1@011@<0@2111?GG10@11?CG001>1=1111-<-<<0000000<///<0<----./:<000;;9CB;0;00;0;000;CGG00;0900009000.000000;9/F--/;B/////9;///-;
@M05620:45:000000000-G6HP7:1:1101:17815:2153 1:N:0:167
AAACCAAGCAGACACTCACCGCTCCCTCGCCACAGGCCAATAGTTTGTCCTCACTGAGTTGGCAACAAGTGGCTGCTGTGGCTGCCATTTTTCTGGTGATGGCCATCAGCTCCGACGAGGTCAGCTGGGGGGCTTTCTTTGTGTAAGCAACGAGAAACCTGAAAGAAGCATTTTTTAACTAAGTCCTGCTGAGTCATTCATGAGTTTTTAGCCGCCTTGCTTCTTCTCACAGACTCTCTACTCTCATGCCC
+
AA>A3ABFBFFFGGGGGGGGGGGGGGHHGGGGGHHGGGHHHHHHHHHHHGHHHHHHHHHHHHHHHH1?FFGDFFGGFHHHHHHGGHHHHHHHHHHHHGGHHHHHHHHHHGHHHGGGGGGGGHHHHHHHGGGGGGGGFFFGGGFFGGFFFFF?FFFFFFFFFFFFFFFFFFFFFFFBEFFFFFFFFFFFFFFFFFFFFFFFFFFFFFFFFFFFFD?BFFFFFFFFFFFFFFFFFFFFFFFFFFFFFFFBFF/
@M05620:45:000000000-G6HP7:1:1101:17825:2176 1:N:0:167
AAACCAAGCAGACACTCACCGCTCCCTCGCCACAGGCCAATAGTTTGTCCTCACTGAGTTGGCAACAAGTGGCTGCTGTGGCTGCCATTTTTCTGGTGATGGCCATCAGCTCCGACGAGGTCAGCTGGGGGGCTTTCTTTGTGTAAGCAACGAGAAACCTGAAAGAAGCATTTTTTAACTAAGTCCTGCTGAGTCATTCATGAGTTTTTAGCCGCCTTGCTTCTTCTCACAGACTCTCTACTCTCATGCCA
+
CCCCCCCFCFFFGGGGGGGGGGGGGGHHGGGGGHHHGGHHHHHHHHHHHHHHHHHHHHHHHHHHHHHHHHHHGHGGHHHHHHHGGHHHHHHHHHHHHHHHHHHHHHHHHHHHHGGGGGGGBGHHHHHHGGGGGGGGGGGGGGGGGGFFFFFFFFFFFFFFFFFFFFFFFFFFFFFFFFFFFFFFFFFFFFFFFFFFFFFFFFFFFFFFFFFFFFFFFFFFFFFFFFFFFFFFFFFFFFFFFFFFFFFFFFB
@M05620:45:000000000-G6HP7:1:1101:14166:2296 1:N:0:167
AAACCAAGCAGACACTCACCGCTCCCTCGCCACAGGCCAATAGTTTGTCCTCACTGAGTTGGCAACAAGTGGCTGCTGTGGCTGCCATTTTTCTGGTGATGGCCATCAGCTCCGACGAGGTCAGCTGGGGGGCTTTCTTTGTGTAAGCAACGAGAAACCTGAAAGAAGCATTTTTTAACTAAGTCCTGCTGAGTCATTCATGAGTTTTTAGCCGCCTTGCTTCTTCTCACAGACTCTCTACTCTCATGCCA
+
BCCCCCCFCFFFGGGGGGGGGGGGGGHHGGGGGHHGGGHHHHHHHHHHHHHHHHHHHHHHHGHHHHHHHHHHGHGGHHGHHHHGGHHHHHHHHHHHHHHHGHHHHHHHHHHHHGGGGGGGGHHHHHHHGGGGGGGGGGGGGGGGGGFFFFFFFFFFFFFFFFFFFFFFFFFFFFFFFFFFFFFFFFFFFFFEFFFFFFFFFFFFFFFFFFFFFFFFFFFFFFFFFFFFFFFFFFFFFFFFFFFFFFFFFFF
@M05620:45:000000000-G6HP7:1:1101:20426:2298 1:N:0:167
ATCTCTATCTCCTAAAAACCTGTTTAGATTTGGAGATAGACCTTCAGGTTTTTCATCATTTTCTGCATGAATTATACATTGACCACGTTCCAGCGTGGTCAGTTTGCAGCATTCTGTTATTTTGTTTGACAGAGTGTCTTGTTGAGAACATATGTAGGACATGATTTTTTCCTGCAACAGGGAAAATAAAGTATAAGTTTTAAAGATTTATTCTTTAATAAAGGATCTCAAAGCCAGCTTTAGAAAAAGGA
+
ABBBBFFFFFFFGGGGGGGGGGHHHHHHHHHHHHGFHHHHHGHHHHHGHHHGGHGGHHHHHGHHHHHGHHHHHHHHHHHHHGHGHHGHHHHHHHGGGGHHHHHHHHHHHHHHHHGHHHHHHHHHFHHHGHHHHHHHHHHHHHHHFHHHHHHHHHHHHHHHHHHHHHHHHGHHHHHHHHHHHGGHGHGHFHHHHHHHHFGHHHGHHHHHHHHHHHHHHHHHHHHHHHHHHGHHFHHHHGHHHHHHHHHFGGG
@M05620:45:000000000-G6HP7:1:1101:20202:2400 1:N:0:167
ATCTCTATCTCCTAAAAACCTGTTTAGATTTGGAGATAGACCTTCAGGTTTTTCATCATTTTCTGCATGAATTATACATTGACCACGTTCCAGCGTGGTCAGTTTGCAGCATTCTGTTATTTTGTTTGACAGAGTGTCTTGTTGAGAACATATGTAGGACATGATTTTTTCCTGCAACAGGGAAAATAAAGTATAAGTTTTAAAGATTTATTCTTTAATAAAGGATCTCAAAGCCAGCTTTAGAAAAAGGA
+
A1>AAFFFF3DFAGGF1FEGB1FFFHEFFGGFFFFBHFF1BBGDHFGH1FGAFFFDGFDGBFHH2EHBGBEFDHHGH2AFF1GGFHG/BAAE1GEGCEG1FFBDDFBGCCGF2FBF@FE@FBEGGHFHHHHFFGD>GFFHHBEFEFFFHF<GFGGHGH1GHHHF2GHHG@CGHHFHDHHGA//</?DFHEFFGGD?FFDD<G11>11=1=FHGHHHHHHDD<=GCGGFHHHG0GHEGEFCGHHGBHHFGG/
@M05620:45:000000000-G6HP7:1:1101:12733:2454 1:N:0:167
AGATTACTGCAACAGTTCCCCCTGGACCTGGAAAAGTTTCTTGCCTGGCTTACAGAAGCTGAAACAACTGCCAATGTCCTACAGGATGCTACCCGTAAGGAAAGGCTCCTAGAAGACTCCAAGGGAGTAAAAGAGCTGATGAAACAATGGCAAGTAAGTCAGGCATTTCCGCTTTAGCACTCTTGTGGATCCAATTGAACAATTCTCAGCATTTGTACTTGTAACTGACAAGCCAGGGACAAAAAAAAGAT
+
AAAAAD@DB1DD1GFBABGGGAEFHHCFGGHFCGFGHHHHDFGBHFGHGGHBFFGFCECGHBAADGHFGC1B1FGEBAAFDCGGF0FGBD@BCGGGCEGCHCCFFFE0/BGGFEG10F>BGCFFGAF/FFG>F?G<GE1FGB1>B<F1BB0GBFHHFH>GHFHHHGHHF1?EGC/GDHH1CC<=F1><GG1<FC<<D0<<0GH00DDDD/0C:GGHHHHEFC0;;C00CGGC.CF?E....;/C.;AGBA/
@M05620:45:000000000-G6HP7:1:1101:12729:2471 1:N:0:167
AGATTACTGCAACAGTTCCCCCTGGACCTGGAAAAGTTTCTTGCCTGGCTTACAGAAGCTGAAACAACTGCCAATGTCCTACAGGATGCTACCCGTAAGGAAAGGCTCCTAGAAGACTCCAAGGGAGTAAAAGAGCTGATGAAACAATGGCAAGTAAGTCAGGCATTTCCGCTTTAGCACTCTTGTGGATCCAATTGAACAATTCTCAGCATTTGTACTTGTAACTGACAAGCCAGGGACAAAACAAAGAT
+
CCCCCFFFFFFFGGGGGGGGGGGGHHHHHHHHHHGHHHHHHHHHHHHHHHHHHHHHHHHHHGHHHHHHHHHHHHHHHHHHHHHHHHHHHHHHHHGGGGHGHGHHHHHHGHHHHHHGHHHHHFHGGGGGHHHHHGHHHHFHHHFHHGHHHHHHGGHHGHHHHHHHHHHHHHGGGGGHHHHHHHHHHFGGHHHHHHHFHGFFHHHHHHHFGGHHHHHHHHHHHGHFHHHHHHHHHGGGGGGGGGGFGGGGGGB
@M05620:45:000000000-G6HP7:1:1101:12741:2486 1:N:0:167
AGATTACTGCAACAGTTCCCCCTGGACCTGGAAAAGTTTCTTGCCTGGCTTACAGAAGCTGAAACAACTGCCAATGTCCTACAGGATGCTACCCGTAAGGAAAGGCTCCTAGAAGACTCCAAGGGAGTAAAAGAGCTGATGAAACAATGGCAAGTAAGTCAGGCATTTCCGCTTTAGCACTCTTGTGGATCCAATTGAACAATTCTCAGCATTTGTACTTGTAACTGACAAGCCAGGGACAAAACAAAGAT
+
AAABAFFBFFFFGGGGGGGGGGGDGHHHHGGHHHHHFGHHHHHGHHHGHHHHHHFHHHHHHGHHHHGHHFGHHHHFHGHHGHHHHGHEGGGHHHGGGGHFHGHCEGHHGHFHHHFHHGHHHHHEGGGAFFFFGEHHHHHHHHGHHHGHHFHHHGGGHGGHHHHHHHGHHHGGGGGHGHHHGHGHH1FDFHHHGHHHEFFHHFHHHHHH0CHGHFGHHGCC;GFFFGFHGHHHFGFFEF?EF?/AFEE./C9
@M05620:45:000000000-G6HP7:1:1101:17458:2489 1:N:0:167
ATCTCTATCTCCTAAAAACCTGTTTAGATTTGGAGATAGACCTTCAGGTTTTTCATCATTTTCTGCATGAATTATACATTGACCACGTTCCAGCGTGGTCAGTTTGCAGCATTCTGTTATTTTGTTTGACAGAGTGTCTTGTTGAGAACATATGTAGGACATGATTTTTTCCTGCAACAGGGAAAATAAAGTATAAGTTTTAAAGATTTATTCTTTAATAAAGGATCTCAAAGCCAGCTTTAGAAAAAGGA
+
ABBAAFFFFFFFGGGGGGGGGGHHGHHHHFGFGCGHHHHFHHHHGFHHHHHGGHHHHHHHFHFHHHHGFHHHHHHHHFHHG5GHHGGHHHHHHHGEGGHHHHHHHHFHHGHHHHFHHGHHHHGHHHHHHGHHHHHHHHHHHHGHHHGHHHFHHHFGHHHHGHFHHFHHHGHHHHFFGHHHHGGHFFGBGDGFDGHFHFGHHHHGGFHHHGHFHHHHHHHHFGDBHHHHHFHHHHGFHGHHHHEFFFHGDDG
@M05620:45:000000000-G6HP7:1:1101:19675:2510 1:N:0:167
ATCTCTATCTCCTAAAAACCTGTTTAGATTTGGAGATAGACCTTCAGGTTTTTCATCATTTTCTGCATGAATTATACATTGACCACGTTCCAGCGTGGTCAGTTTGCAGCATTCTGTTATTTTGTTTGACAGAGTGTCTTGTTGAGAACATATGTAGGACATGATTTTTTCCTGCAACAGGGAAAATAAAGTATAAGTTTTAAAGATTTATTCTTTAATAAAGGATCTCAAAGCCAGCTTTAGAAAAAGGA
+
ACCBCFFFFFFFGGGGGGGGGGHHHHHHHHHHHHHHHHHHHHHHHHHHHHHGGHHHHHIHHIIHHHHHHHHHHHHHHHHHHHHHHHGHHHHHHHGGGGHHHHHHHHHHHHHHHHHHHHHHHHHHHHHHHHHHHHHHHHHHHHHHHHHHHHHHHHHHHHHHHHHHHHHHHGHHHHHHHHHHHGGHHHHHHHHHHHHGHHHHHHHHHHHHHHHHHHHHHHHHHHHHHHHHHHHGGHHHHGHHHHHFGHHGGGH
@M05620:45:000000000-G6HP7:1:1101:19661:2524 1:N:0:167
ATCTCTATCTCCTAAAAACCTGTTTAGATTTGGAGATAGACCTTCAGGTTTTTCATCATTTTCTGCATGAATTATACATTGACCACGTTCCAGCGTGGTCAGTTTGCAGCATTCTGTTATTTTGTTTGACAGAGTGTCTTGTTGAGAACATATGTAGGACATGATTTTTTCCTGCAACAGGGAAAATAAAGTATAAGTTTTAAAGATTTATTCTTTAATAAAGGATCTCAAAGCCAGCTTTAGAAAAAGGA
+
CCCCCFFFFFFFGGGGGGGGGGHHHHHHHHHHHHHGHHHHHHHHHHHHHHHGGHHHHGHHHHHGHHHHHGHHHHHHHHHHHHHHHHGHHHHHHHGFGGHHHHGGHHHHHHGHHHHHHHHHHHHHFHHHGHGHHHHHHHHHHHHHHHHHHHHGHHFHHHHHGHHHHHHHHFHHHHHHHHHHHGEHHHHHHHHHHHHHHHHHHHHHHHHHHHGHHHHHHGHHHFFBGHHHHHHHHHHHGGHHHHHEGHHHGGH
@M05620:45:000000000-G6HP7:1:1101:16550:2531 1:N:0:167
ATCTCTATCTCCTAAAAACCTGTTTAGATTTGGAGATAGACCTTCAGGTTTTTCATCATTTTCTGCATGAATTATACATTGACCACGTTCCAGCGTGGTCAGTTTGCAGCATTCTGTTATTTTGTTTGACAGAGTGTCTTGTTGAGAACATATGTAGGACATGATTTTTTCCTGCAACAGGGAAAATAAAGTATAAGTTTTAAAGATTTATTCTTTAATAAAGGATCTCAAAGCCAGCTTTAGAAAAAGGA
+
CCCCCFFFFFFFGGGGGGGGGGHHHHHHHHHHHHHHHHHGHHHHHHHHHHHGGHHHHHHHHHHHHHHHHFHHHHHHHHHHHHHHHHGHHHHHHHGFGGHHHHHHHHHHHHHHHHHHHHHHHHHHHHHHHHHHHHGHHHHHHHHHHHGHHHHHHHHFHHGHHHHHHHHHHGHHHHHHFHHHHGGHHHGDHHGGHHHHHGGHHHGDGHHHHHHHHHHHHHHHDFGGHHHHHHHHHHHGGGHHHHHFFHHHGGG
@M05620:45:000000000-G6HP7:1:1101:11981:2540 1:N:0:167
CATCCTGACCCTGAAGTACCCCGGCTTGATTTCTGACATTAGATCGGAAGAGCACACGTCTGAACTCCAGTCACGTCGACGCATCTCGTATGCCGTCTTCTGTTTGAAAAAAAAATATTTTGTTTGACAGAGTGTCTTGTTGAGAACATATGTAGGACATGATTTTTTCCTGCAACAGGGAAAATAAAGTATAAGTTTTAAAGATTTATTCTTTAATAAAGGATCTCAAAGCCAGCTTTAGAAAAAGGAAG
+
AAAAAFFDF4FFGGGGFGGFFEEEEEFGAGHGFFHHGHFFAGGEEFE?2E1B2AGHFEHEAFDFGHFFHHHDDF>B1>/E>EGA>FDB?EGFBFE?/0?4FF4B4B33B?0/</<0@>@@G2@FG0?GBHH01??DGG1FF<D1F1>FGGHH1D1DFGGHGFGFHFHGGHGBGCGFGC.;.;CCGEFF0FFFF00;;CFGGGBFGGGGGFFFGCFFGF0C0;:CFCFFGF/9FF9.FFF/99/99AA.9F9
@M05620:45:000000000-G6HP7:1:1101:16551:2550 1:N:0:167
ATCTCTATCTCCTAAAAACCTGTTTAGATTTGGAGATAGACCTTCAGGTTTTTCATCATTTTCTGCATGAATTATACATTGACCACGTTCCAGCGTGGTCAGTTTGCAGCATTCTGTTATTTTGTTTGACAGAGTGTCTTGTTGAGAACATATGTAGGACATGATTTTTTCCTGCAACAGGGAAAATAAAGTATAAGTTTTAAAGATTTATTCTTTAATAAAGGATCTCAAAGCCAGCTTTAGAAAAAGGA
+
ABBCCFFFFFFFGGGGGGGGGGHHHHHHHHHHHHHHHHHHHHHHHHHHHHHGGHHHHIHHHIHIHHHHHGHHHHHHHHHHHHHHHHGHHHHHHHGGGGHHHHHHHHHHHHHHHHHHHHHHHHHHHHHHGHHHHHHHHHHHHHHHHHHHHHHHHHHHHHHHHHHHHHHHHGHHHHHHHHHHHGGHHHHHHHHHHHHHHGHHHHHHHHHHHHHHHHHHHHHHHHHHHHHHHHHHHHFHHGHHHHHHHHHFGGH
@M05620:45:000000000-G6HP7:1:1101:12536:2555 1:N:0:167
AAACCAAGCAGACACTCACCGCTCCCTCGCCACAGGCCAATAGTTTGTCCTCACTGAGTTGGCAACAAGTGGCTGCTGTGGCTGCCATTTTTCTGGTGATGGCCATCAGCTCCGACGAGGTCAGCTGGGGGGCTTTCTTTGTGTAAGCAACGAGAAACCTGAAAGAAGCATTTTTTAACTAAGTCCTGCTGAGTCATTCATGAGTTTTTAGCCGCCTTGCTTCTTCTCACAGACTCTCTACTCTCATGCCA
+
BBABBBBFBFFFGGGGGGGGGGGGGGHHGGGGGHHHGGHHHHHHHHHHHHHHHHHHHHGHHHHHHHHHHHHHGHGGHHGHHHHGGHHHHHHHHHHHHHHHHHHHHHHHHHHHHGGGGGGGGHHHHHHHGGGGGGGGGGGGGGGGGGFFFFFFFFFFFFFFFFFFFFFFFFFFFFFFFFFFFFFFFFFFFFFFFFFFFFFFFFFFFFFFFFFFFFFFFFFFFFFFFFFFFFFFFFFFFFFFFFFFFFFFFFF
@M05620:45:000000000-G6HP7:1:1101:11979:2558 1:N:0:167
CATCCTGACCCTGAAGTACCCCGGCTTGATTTCTGACATTAGATCGGAAGAGCACACGTCTGAACTCCAGTCACGACGACGCATCTCGTATGCCGTCTTCTGCTTGAAAAAAAAAAAAAATAAATATAGACGAATTGCTAAATCTTTATAACAGTATTAAACCAACTTTTGCGTCAGCGGGTCAGATGATTTAGATAGTTAAAGACTAACTTCTTACAGAAACAATCTATAATGCTTGACTGGAGAATGTT
+
ACCCCFFFFFFFGGGGGGGGGGGGGGGGHHHHHHHHHHHHHHHHHHGGGGHHHHHHHGHHHGHHHHHHHHHHHHG10//>>EEGCHHHGGHHHHGFGHGGGHHHHHHHBHHGGGG><<<-010000=000<.-<..000000<0;:0:0:0:000;;00;00/...:00000-.:..0.--;-..9///////;////://////.///9/:/9//////////.;9//////99///.///;/././///
@M05620:45:000000000-G6HP7:1:1101:19095:2559 1:N:0:167
ATCTCTATCTCCTAAAAACCTGTTTAGATTTGGAGATAGACCTTCAGGTTTTTCATCATTTTCTGCATGAATTATACATTGACCACGTTCCAGCGTGGTCAGTTTGCAGCATTCTGTTATTTTGTTTGACAGAGTGTCTTGTTGAGAACATATGTAGGACATGATTTTTTCCTGCAACAGGGAAAATAAAGTATAAGTTTTAAAGATTTATTCTTTAATAAAGGATCTCAAAGCCAGCTTTAGAAAAAGGA
+
AABAAFFFFFFFGGGGGGGGGFFGHHDC5FGGG4B4FGHEDEGHHHHGHHFGGF5FFBGFGFFHGF5AFGGEEHFFFFHGFBFGBFDGGHHHHFEEEGHGHHGH@GGHHHGFFH4B@EGHHHHHHHHHGGEHCFFGHHHFGHFH?G?GGHFHHGBGHHHFCFGHEFDHF@GHHGFB2<GGG//?CFFFGFFFHHHGG=GFFFGFGFGHFGGGHHHHGDDGDDDBHHHHDDDG<GH/:ECHG0C00CGFGG/
@M05620:45:000000000-G6HP7:1:1101:14352:2631 1:N:0:167
CATCCTGACCCTGAAGTACCCGGCTTGATTTCTGACATTAGATCGGAAGAGCACACGTCTGAACTCCAGTCACGTCGACGCATCTCGTATGCCGTCTTCTGCTTGAAAAAAAAAAAAAAAAGAAATATTCAAGAAACTTTAGATGTTTATCATTTCGTACTGATTGATCTCATTTAATCTGAGGAGTTTATCTTTGGTACTAGACAATAATGCACCCGTCGCATTGAGGTCGGTAATTAGCATGGCTATCT
+
DCDEEFFFFFFFGGGGGGGGGGGGGGGHHHHHHHHHHHHHHHHHHGGGGGHHHHHHGHHHGHHHHHHHHHHHHGGHGGGGGGF?GHGFGHHHHGFGHGHHHHHHHHHHHHGGGGG>//--<.../1111111<0///1111101111111111<11/./..11:11<111111111111<<11.0.//11:11111/.11111011/01011110/.-..---9.010///---..11<0/110..:0:/1
@M05620:45:000000000-G6HP7:1:1101:17015:2647 1:N:0:167
AGATTACTGCAACAGTTCCCCCTGGACCTGGAAAAGTTTCTTGCCTGGCTTACAGAAGCTGAAACAACTGCCAATGTCCTACAGGATGCTACCCGTAAGGAAAGGCTCCTAGAAGACTCCAAGGGAGTAAAAGAGCTGATGAAACAATGGCAAGTAAGTCAGGCATTTCCGCTTTAGCACTCTTGTGGATCCAATTGAACAATTCTCAGCATTTGTACTTGTAACTGACAAGCCAGGGACAAAACAAAGAT
+
1AA1>FFD31@DEG1BFFGGGGG00B0BGFCG1BFF12DDGGHGHFFGHBGHHFHGHHHHHEEHHHHEHGFGCGHGHFEHHHHFCEEG0GGHHFE?EEGHFEFHEEG0FGF@GGFCGFEFBFEFEEFEFFGHFEHBEGBHHGGH<GE<<FGCHGFGHHD2@@0@FGDHHHGEGGGFGFF1<FHGB<FC1<C0<G=0DDGHFCDFHHGDFFHHHHC00CGCFHB0::CCCBCHEEBA.9.CGABAGG../CB
@M05620:45:000000000-G6HP7:1:1101:16438:2653 1:N:0:167
CATCCTGACCCTGAAGTACCCCGGCTTGATTTCTGACATTAGATCGGAAGAGCACACGTCTGAACTCCAGTCACGTCGACGCATCTCGTATGCCGTCTTCTGCTTGAAAAAAAAAAAAGAAAAATAAATAGGCAGAAAGAAAAAAAGAAAACAGACGGATGGAACGTAGAAACAATTCTCAATAGAACTAGGGCAAGATAATACGAAGCATTTGAACTAGGGAATAATGTAGGTGAGAACAGGATTGACAA
+
CCCCCFFFFFFFGGGGGGGGGGGGGGGGHHHHHHHHHHHHHHHHHHGGGGHHHHHHHGGHHGHHHHHHHHHHHHGGHGGGGGGGEHHHGGHHHHGGGHGHHHHHHHHHHHHGGFGC<<//=0<<0>=1111111../00/.//.--...///.:/.-...-./0:...;.00//90009000000000000/./.../000009....-00000000000/.9.;00909000000;900//..0;/0000
@M05620:45:000000000-G6HP7:1:1101:16997:2659 1:N:0:167
AGATTACTGCAACAGTTCCCCCTGGACCTGGAAAAGTTTCTTGCCTGGCTTACAGAAGCTGAAACAACTGCCAATGTCCTACAGGATGCTACCCGTAAGGAAAGGCTCCTAGAAGACTCCAAGGGAGTAAAAGAGCTGATGAAACAATGGCAAGTAAGTCAGGCATTTCCGCTTTAGCACTCTTGTGGATCCAATTGAACAATTCTCAGCATTTGTACTTGTAACTGACAAGCCAGGGACAAAACAAAGAT
+
AAABCFFFFFFFGGGGGGGGGGGFHHHHHHHHHHHHGGHHHHHHHHHHHHHHHHHHHHHHHHHHHHHHHHHHGHHHHHHHHHHHHGHHHHHHHHGGGGHHHHHHHHHHGHHHHHHGHHHHHHHGGHGGHHHHHGHHHHHHGHHHHHHHHHHHHGFHHHHHHHHHHHHHHHGGGGGHHHHHHHHHHFGGHHHHGHHHHGHGFGHHHHHHHHGHHHHHHHHHHHHHHHHHHFHHHGFGGGGGGGGGGGGGGGF
@M05620:45:000000000-G6HP7:1:1101:17380:2663 1:N:0:167
CATCCTGACCCTGAAGTACCCCATTGAGCATGGCATCGTCACCAACTGGGACGACATGGAGAAGATCTGGCACCACACCTTCTACAACGAGCTGCGCGTGGCCCCGGAGGAGCACCCAGTGCTGCTGACCGAGGCCCCCCTGAACCCCAAGGCCAACAGAGAGAAGATGACTCAGGTGAGGCTCGGCCGACGCCCGTGCTCCTCCCGTCCTTTCCCCAGTCATTTTCTGCCCGGCTTGATTTCTGACATTA
+
CDDDDFFFFFFFGGGGGGGGGGGHHHHHHHHHHHHHHGHHHGHHHGHHHHHHGGGGGHHHHHHHHHHHHHHHHGHHHGGHHHHHHHHHGGGGGHHGGGGGGGHHGGGGGGGGHHHHGGHGHHHHHHHHHHGGGGGGGGGGGGHHHHGGGGHGHHGGGGGGGGGGGGGGGGGGGGGGHGGGGGGGFFFFFFFFFFFFFFFFFFFFFFFFFFFFFFFFFFFFFFFFFHFFFFFFFFFFFFFFFFFFFFFFFF0
@M05620:45:000000000-G6HP7:1:1101:16452:2671 1:N:0:167
CATCCTGACCCTGAAGTACCCCGGCTTGATTTCTGACATTAGATCGGAAGAGCACACGTCTGAACTCCAGTCACGTCGACGCATCTCGTATGCCGTCTTCTGCTTGAAAAAAAAAAAAATAAAATAAAATAAACTTAGTCTTGAATTAATAGGTAAAGTAATCAACAGGTGCAGACTAAGTAGACGTCAGGGTTAGGGTGAACACCTTAATTTCCGTACACCTGCGTTATTAAGTAGTTGATGAGGTAGAA
+
BBBBBFFDFFFFGGGGGEGGGGEFGGGGHHHHHFFHHHHHHFHHHHGGGGHGHGHHHGHHHGHHHHHHHHHHHHGHHGGGGGGEEGGHGFHFHHGGGHGHHHHHHHHHHHHGGFGC<>-0<1111111111111000000<0000000=00000000000;0000/0/.0/00:0./00/90009....././..././..000.9/////////./...///:.-....///9////////////////;
@M05620:45:000000000-G6HP7:1:1101:15590:2671 1:N:0:167
ATCTTATCTCCTAAAAACCTGTTTAGATTTGGAGATAGACCTTCAGGTTTTTCATCATTTTCTGCATGAATTATACATTGACCACGTTCCAGCGTGGTCAGTTTGCAGCATTCTGTTATTTTGTTTGACAGAGTGTCTTGTTGAGAACATATGTAGGACATGATTTTTTCCTGCAACAGGGAAAATAAAGTATAAGTTTTAAAGATTTATTCTTTAATAAAGGATCTCAAAGCCAGCTTTAGAAAAAGGAA
+
33>AAFDFDDFFGFGCGGGGGGHHDGBFGHHG4BBFGCFDGGHHHHEGHHGGHEHHGFHHHFHHHHDGF5FDGHFFHGFF55BFGEGHH25GHGGD?GFFHHHHHHHHFHHHBFBGHGGHHHFGHHHFGHHGFGFFFHHHHHH43CBHEHGFGFBFFFFGDCFGHGHHGGDGGFH2GGBFFEFF<FFB1F11FG1@>DHHFF<1<FHHHHHHGHH<0D=D00<CHHHEBHH0<C/GFHHFEH:C0:=C:C/
@M05620:45:000000000-G6HP7:1:1101:14369:2680 1:N:0:167
AGATTACTGCAACAGTTCCCCCTGGACCTGGAAAAGTTTCTTGCCTGGCTTACAGAAGCTGAAACAACTGCCAATGTCCTACAGGATGCTACCCGTAAGGAAAGGCTCCTAGAAGACTCCAAGGGAGTAAAAGAGCTGATGAAACAATGGCAAGTAAGTCAGGCATTTCCGCTTTAGCACTCTTGTGGATCCAATTGAACAATTCTCAGCATTTGTACTTGTAACTGACAAGCCAGGGACAAAACAAAGAT
+
BBCCCFFFFFDFGGGGGGGGGGGGHHHHHHHHHHHHGHHHHHHHHHHHHHHHHHHHHHHHHHHHHHHHHHHHHHHHHHHHHHHHFHHHHHHHHHGFGGHGHGGHHHHHGHHHHHGHHHHHGCHGGFFGHHHHHGHHHHHHHFHHHHHHHHHHHGHHHHHHHHHHHHHHHHGGGGGHHHHHHHHHHFHGHHHHGHHHHHHFHHHHHHHHHHHGHHHHHHHHHGHHHHHHHGHHHGGGGGGGGGGGGGGGGGF
@M05620:45:000000000-G6HP7:1:1101:15579:2688 1:N:0:167
ATCTTATCTCCTAAAAACCTGTTTAGATTTGGAGATAGACCTTCAGGTTTTTCATCATTTTCTGCATGAATTATACATTGACCACGTTCCAGCGTGGTCAGTTTGCAGCATTCTGTTATTTTGTTTGACAGAGTGTCTTGTTGAGAACATATGTAGGACATGATTTTTTCCTGCAACAGGGAAAATAAAGTATAAGTTTTAAAGATTTATTCTTTAATAAAGGATCTCAAAGCCAGCTTTAGAAAAAGGAA
+
AAABBFFFFFFFGGGGCGGGGGGH5GFHGGGH4BGGFHFHHHHHFHGHGGGGHHHHEGHHHHHHGBGHGFHHGHHHHHHHBGHHHFGHHHFBGGGFGHHHHFHHEGHHHGHHHHHHHBGHHHGGHHHGH4F3FHHHHHHHHHGBGFGHHHHHHHFGFFHHHHFFHHHHGHHGHHHHHGHHGGGHHHHHBFFGG1BGGHHHGGGHHHHHFHHHHHHB=DD=DGGHHHHHHHHHGHHHGHHHGGBFGGFEGGF
@M05620:45:000000000-G6HP7:1:1101:15597:2691 1:N:0:167
ATCTTATCTCCTAAAAACCTGTTTAGATTTGGAGATAGACCTTCAGGTTTTTCATCATTTTCTGCATGAATTATACATTGACCACGTTCCAGCGTGGTCAGTTTGCAGCATTCTGTTATTTTGTTTGACAGAGTGTCTTGTTGAGAACATATGTAGGACATGATTTTTTCCTGCAACAGGGAAAATAAAGTATAAGTTTTAAAGATTTATTCTTTAATAAAGGATCTCAAAGCCAGCTTTAGAAAAAGGAA
+
BCCCCFFFFFFFGGGGGGGGGGHHGHHHHHHHHHHHHHHHHHHHHHHHHHGGHHHHHHHHHHHHHHHHHHHHHHHHHHHHGHHHHGHHHHHHHGGGGHHHHHHHHHHHHHHHHHHHHHHHHHHHHHHGHHHHHHHHHHHHHHHGHHFHGHHHHHGHHHHHHHHHHHHHGHHHHHGHHGHHGGHHHHHHHHGHHHHHGHHHHGHHHHHHHHHHHHHHGDGFGGFHHHHHHHHHGHFHGGHHGHGGFHFDEHG
@M05620:45:000000000-G6HP7:1:1101:17451:2712 1:N:0:167
ATCTCTATCTCCTAAAAACCTGTTTAGATTTGGAGATAGACCTTCAGGTTTTTCATCATTTTCTGCATGAATTATACATTGACCACGTTCCAGCGTGGTCAGTTTGCAGCATTCTGTTATTTTGTTTGACAGAGTGTCTTGTTGAGAACATATGTAGGACATGATTTTTTCCTGCAACAGGGAAAATAAAGTATAAGTTTTAAAGATTTATTCTTTAATAAAGGATCTCAAAGCCAGCTTTAGAAAAAGGA
+
BBBBAFFFFDD4AGEBFEEGCCGGGHFFGFFDEHGFHFGDAAGAGBGHBGHEEHFFHFDHHGHGDFHBGBE5EHHFGGFHHBDEFHFFGAED@GGGFEGFGHFHHHFHGCHGBGGFBGGGHFGHFCGHHHHFGHGEGFGHHFHHEFHFCC?GDGGHHHGHHGHFFGHHD<CGHHBGFHHFHA/0?FFDHD?<@G1FG<=<FG1==1<FGHHHGHHHHHHDD00DCGHFHHHFFH.CGGHFFHHHCGFC?AC
@M05620:45:000000000-G6HP7:1:1101:16481:2734 1:N:0:167
ATCTCTATCTCCTAAAAAGGAAGAAAGGGGAGGGAAGATCGGAAGAGCACACGTCTGAACTCCAGTCACGTCGACGCATCTCGTATGCCGTCTTCTGCTTGAAAAAAAAAAAAATGTTATTTTGCATCACAGAGCCACACATTATTATCCTCTGCAGGTCATGAAATTGTTTGACGAAAGGAAGCACCTATTAATTAATTTTACCATTTATTCATCCACAATCATACTCAAAAGAAGCGTATACAAAAGGA
+
AAABBFFFFFFFGGGGGGCGCFFGGGFGGGFEG?AGEGHHFGEFGHHHGGHHGFHHGFDHHGFHGGHHHDBFEGGGEGAEHG?FEHHFHE?/GFHFGHHHGHEDGGDGCC?//-0>1111F<<111D1<10=<//C</.<.00<;0;0CB00;000;:.//00;C0009;0/;00..-;9.//..B/E//;009000;/://;/;/;99/////;////;;/9//99/9/:///..//-...///9/9/..
@M05620:45:000000000-G6HP7:1:1101:13757:2780 1:N:0:167
TACCTGTACTGGGGAAGAGTGTAGCAATCGCCATTCCTACCCTAAAGATCGGAAGAGCACACGTCTGAACTCCAGTCACGTCGACGCATCTCGTATGCCGTCTTCTGCTTGAAAAAAAAAAAAAGAGAAAGAACCAGGAATAACTGGGTGGTAATGAAATGATGGACGAGAATAAGAGAACAAGTGAGAGACGAACAGAAGGAAATGTATATGGGGTTGACTATGGCGTGCTTGCCAAAATGGGGAGGAAC
+
CCBCCFFFFFFFGGGGGGGGGGHHHHHHHGGGGGHHHHHHHHHHHHHHHHHGGGGHHHHHHHGHHHGHHHHHHGHGHHHGGHGGGGGGGGHHGFEHHHHGEGHGHHHHHHHHHHHHGGFCF</-..00111000....</000<00/./.-=:000000000:00/0---..:00000/00///:00;00./.----/;00.://00000;00::.9--/0000009-9-..00.000/.000...-:.:.
@M05620:45:000000000-G6HP7:1:1101:20236:2781 1:N:0:167
AAACCAAGCAGACACTCACCGCTCCCTCGCCACAGGCCAATAGTTTGTCCTCACTGAGTTGGCAACAAGTGGCTGCTGTGGCTGCCATTTTTCTGGTGATGGCCATCAGCTCCGACGAGGTCAGCTGGGGGGCTTTCTTTGTGTAAGCAACGAGAAACCTGAAAGAAGCATTTTTTAACTAAGTCCTGCTGAGTCATTCATGAGTTTTTAGCCGCCTTGCTTCTTCTCACAGACTCTCTACTCTCATGCCA
+
ACABCCBFCFFFGGGGGGGGGGGGGGHHGGGGGHHHGGHHHHHHHHHHHHHHHHHHHHHHHHHHHHHHHHHHGHGGHHHHHHHGGHHHHHHHHHHHHHHHHHHHHHHHHHHHHGGGGGGGFHHHHHHHGGGGGGGGGGGGGGGGGGFFFFFFFFFFFFFFFFFFFFFFFFFFFFFFFFFFFFFFFFFFFFFFFFFFFFFFFFFFFFFFFFFFFFFFFFFFFFFFFFFFFFFFEFFFFFFFFFFFFFFFFFB
@M05620:45:000000000-G6HP7:1:1101:13762:2803 1:N:0:167
TACCTGTACTGGGGAAGAGTGTAGCAATCGCCATTCCTACACTAAAGGTCAGAAGAGCACACTGCAGAACTCCAACCACGACAACGCACGTCGTATGCCGTCTTCTTCTTGAAAAAAAAAAAAATAAAAAAACGTCAGAACATAGAAAGAACAAACAGAACAGTATAAAACAGAAATTAGAATAACGACAGTACAAATGTGAACGTAGCAATGAATAGTTATATGACTAGAGGTATAGATATAATCAGATT
+
AAAAAFFFFFFFGECEGGGGGAB13D1AF000B0DAF2F11AD0FCA11B1BF11BA0B00F0111110A11BB1A///////>//>///B///B0FBF/>EG/FH12>11BFHHGGCC<B//-0<1111--.-<<..0=//0000:0//.///...////;/00000000.////0000000000..--;B/////9/9/9//----:9//////;//////9////////-///////;;/////////
@M05620:45:000000000-G6HP7:1:1101:15139:2826 1:N:0:167
AAACCAAGCAGACACTCACCGCTCCCTCGCCACAGGCCAATAGTTTGTCCTCACTGAGTTGGCAACAAGTGGCTGCTGTGGCTGCCATTTTTCTGGTGATGGCCATCAGCTCCGACGAGGTCAGCTGGGGGGCTTTCTTTGTGTAAGCAACGAGAAACCTGAAAGAAGCATTTTTTAACTAAGTCCTGCTGAGTCATTCATGAGTTTTTAGCCGCCTTGCTTCTTCTCACAGACTCTCTACTCTCATGCCA
+
BCCBCCCFCFFFGGGGGGGGGGGGGGHHGGGGGHHHGGHHHHHHHHHHHHHHHHHHHHHHHHHGHHHHHHHHGHGGHHHHHHHGGHHHHHHHHHHHHHGHHHHHHHHHHHHHHGGGGFGGGHHHHHHHGGGGGGGGGGGGGGGGGGFFFFFFFFFFFFFFFFFFFFFFFFFFFFFFFFFFFFFFFFFFFFFFFFFFFFFFFFFFFFFFFFFFFFFFFFFFFFFFFFFFFFFFFFFFFFFFFFFFFFFFFFF
@M05620:45:000000000-G6HP7:1:1101:15136:2843 1:N:0:167
AAACCAAGCAGACACTCACCGCTCCCTCGCCACAGGCCAATAGTTTGTCCTCACTGAGTTGGCAACAAGTGGCTGCTGTGGCTGCCATTTTTCTGGTGATGGCCATCAGCTCCGACGAGGTCAGCTGGGGGGCTTTCTTTGTGTAAGCAACGAGAAACCTGAAAGAAGCATTTTTTAACTAAGTCCTGCTGAGTCATTCATGAGTTTTTAGCCGCCTTGCTTCTTCTCACAGACTCTCTACTCTCATGCCA
+
@BCCCABFCFFFGGGGGGGGGGGGGGHHGGGGGHHHGGHGHG5GHHHHHHHHHHGHHHHHHHHGHHFHHFFHGHGGHHHHHHHGGHHHHHHGHHHHHHHHHHHHHHHGHHHHHGGGGGGGGHHHHHHHGGGGGGGGGGGGGGGGGFFFFFFFFFFFFFFFFFFFFFFFFFFFFFFFFFFFFFFFFFFFFFFFFFFFFFFFFFFFBFFFFFFFFFFFDFFFFFFFFFFFFFFFFFFFFFFFFFFFFFF/BFB
@M05620:45:000000000-G6HP7:1:1101:19643:2892 1:N:0:167
CATCCTGACCCTGAAGTACCCCATTGAGCATGGCATCGTCACCAACTGGGACGACATGGAGAAGATCTGGCACCACACCTTCTACAACGAGCTGCGCGTGGCCCCGGAGGAGCACCCAGTGCTGCTGACCGAGGCCCCCCTGAACCCCAAGGCCACCAGAGAGAAGATGACTCAGGTGAGGCTCGGCCGACGCCCGTGCTCCTCCCGTCCTTTCCCCAGTCATTTTCTGCCCGGCTTGATTTCTGACATTT
+
AAAAAFFFFFFFGC1GGGGGGGGHHHHHGBHGHHBGHGHHHGHFGEHGBGFGGEEEGHHGHGHHHHHHHHHFHGHHHGGHHHHHHHFHGGGGGGHGGGGGGEHHGGGCGG/EHHHHGGHGHHHHHHHGHHC?CGGGGGGGGG/CGHGGEAEFHHG.FEGEGGGG/CFFFGGFFFGGGGFGGGEF@@FF@;@@@@@@;ABFFFFFFFFABFFFFFFFFFFFF/FFFFFFFEEFF@<@@@9;BF;B/;;/BFF
@M05620:45:000000000-G6HP7:1:1101:19662:2893 1:N:0:167
CATCCTGACCCTGAAGTACCCCATTGAGCATGGCATCGTCACCAACTGGGACGACATGGAGAAGATCTGGCACCACACCTTCTACAACGAGCTGCGCGTGGCCCCGGAGGAGCACCCAGTGCTGCTGACCGAGGCCCCCCTGAACCCCAAGGCCAACAGAGAGAAGATGACTCAGGTGAGGCTCGGCCGACGCCCGTGCTCCTCCCGTCCTTTCCCCAGTCATTTTCTGCCCGGCTTGATTTCTGACATTT
+
CDDDDFFFFFFFGGGGGGGGGGGHHHHHHHHHHHHHHGHHHGHHHGHHHHHHGGGGGHHHHHHHHHHHHHHHHGHHHGGHHHHHHHHHGGGGGHHGGGGGGGHHGGGGGGGGHHHHGGHHHHHHHHHHHHGGGGGGGGGGGGHHHHGGGGHGHHGGGGGGGGGGGGFFGGGGGGGGHGGGGGGGFFFFF;FFFFFFDFFFFFFFFFFFFFFFHFFFFFFFFFFFFFFFFFFFDFFFFFAFFFFFFBF0:FF
@M05620:45:000000000-G6HP7:1:1101:19677:2909 1:N:0:167
CATCCTGACCCTGAAGTACCCCATTGAGCATGGCATCGTCACCAACTGGGACGACATGGAGAAGATCTGGCACCACACCTTCTACAACGAGCTGCGCGTGGCCCCGGAGGAGCACCCAGTGCTGCTGACCGAGGCCCCCCTGAACCCCAAGGCCAACAGAGAGAAGATGACTCAGGTGAGGCTCGGCCGACGCCCGTGCTCCTCCCGTCCTTTCCCCAGTCATTTTCTGCCCGGCTTGATTTCTGACATTT
+
ABABBFFFFFFFGGF4FGGGGGGHHFGHHGHFHHGHHEFHHFHFHGHHB22FE?FGGHHHHHHHHFHDHGHHHGHHGGGHHHFGHHGHGGGGGHHGGCEGGGHHGGFGGGGGHHHHGGHCGGHGHHHHHHC<CDCFDGGGGGFBHHGGGGGGHHGGGGGFFBDECFFFGFGFFGFGCFFFGAEGFAEFC-==DFF;9.:AFF/BFFAFFFDFFFFFFB:9FFFFFFFFBFFFDCCFFA.9FFFFE/BBFFF
@M05620:45:000000000-G6HP7:1:1101:19659:2911 1:N:0:167
CATCCTGACCCTGAAGTACCCCATTGAGCATGGCATCGTCACCAACTGGGACGACATGGAGAAGATCTGGCACCACACCTTCTACAACGAGCTGCGCGTGGCCCCGGAGGAGCACCCAGTGCTGCTGACCGAGGCCCCCCTGAACCCCAAGGCCAACAGAGAGAAGATGACTCAGGTGAGGCTCGGCCGACGCCCGTGCTCCTCCCGTCCTTTCCCCAGTCATTTTCTGCCCGGCTTGATTTCTGACATTT
+
BCCCCFFFFFFFGGGGGGGGGGGHHHHHHHHHHHHHHGHHHGHHHGHHHHHHGGGGGHHHHHHHHHHHHHHHHGHHHGGHHHHHHHHHGGGGGHHGGGGGGGHHGGGGGGGGHHHHGGHGHHHHHHHHHHGGGGGGGGGGGGHHHHGGGGHGHHGGGGGGGGGGGGGGGGGGGGGGGGGGGGGGFFFFFFFFFFFF:DFFFFFFFFFFFFFFFFFFFFFFFFFFFFFFFFFFFFFFFFAFFFFFFBFFFFF
@M05620:45:000000000-G6HP7:1:1101:11832:2947 1:N:0:167
AAACCAAGCAGACACTCACCGCTCCCTCGCCACAGGCCAATAGTTTGTCCTCACTGAGTTGGCAACAAGTGGCTGCTGTGGCTGCCATTTTTCTGGTGATGGCCATCAGCTCCGACGAGGTCAGCTGGGGGGCTTTCTTTGTGTAAGCAACGAGAAACCTGAAAGAAGCATTTTTTAACTAAGTCCTGCTGAGTCATTCATGAGTTTTTAGCCGCCTTGCTTCTTCTCACAGACTCTCTACTCTCATGCCA
+
CCBCCCCFCFFFGGGGGGGGGGGGGGHHGGGGGHHHGGHHGHHHHHHHHHHHHHHHHHHHHHHFHHHHHHHHGHGGHHHHHHHGGHHHHHHHHHHHHHHHHHHHHHHHHHHHHGGGGGGGGHHHHHHGGGGGGGGGGGGGGGGGGGFFFFFFFFFFFFFFFFFFFFFFFFFFFFFFFFFFFFFFFFFFFFFFFFFFFFFFFFFFFFFFFFFFFFFFFFFFFFFFFFFFFFFFFFFFFFFFFFFFFFFFFF9
@M05620:45:000000000-G6HP7:1:1101:12264:2974 1:N:0:167
AAACCAAGCAGACACTCACCGCTCCCTCGCCACAGGCCAATAGTTTGTCCTCACTGAGTTGGCAACAAGTGGCTGCTGTGGCTGCCATTTTTCTGGTGATGGCCATCAGCTCCGACGAGGTCAGCTGGGGGGCTTTCTTTGTGTAAGCAACGAGAAACCTGAAAGAAGCATTTTTTAACTAAGTCCTGCTGAGTCATTCATGAGTTTTTAGCCGCCTTGCTTCTTCTCACAGACTCTCTACTCTCATGCCA
+
CCCCCCCFDFFFGGGGGGGGGGGGGGHHGGGGGHHHGGHHHHHHHHHHHHHHHHHHHHHHHHHHHHHHHHHHGHGGHHHHHHHGGHHHHHHHHHHHHHHHHHHHHHHHHHHHHGGGGGGGGHHHHHHHGGGGGGGGGGGGGGGGGGFFFFFFFFFFFFFFFFFFFFFFFFFFFFHFFFHHHFFFFFFFFFFFFFFFFFFFFFFFFFFHFFFFFFFFFFFFFFHFHHHFFFFFFFFFFFFFFFFHFFFFFFF
@M05620:45:000000000-G6HP7:1:1101:13212:2979 1:N:0:167
ATCTCTATCTCCTAAAAAGGAAGAAAGGGGAGGGAAGATCGGAAGAGCACACGTCTGAACTCCAGTCACGTCGACGCATCTCGTATGCCGTCTTCTGCTTGAAAAAAAAAAAAACACTTTAACGCATGTTAAAATTGTTAATTGCGTAAGGAAGCATGAAACACAGCACCACGGCATACACCCACAGTAAGATTACGTACAAATGTTTAATCATTCTATATTGAATATATCTGCTGGCGCTGCGCAAAGGC
+
BCCCCFFFFFFFGGGGGGEEBGGFFGHHGGFGGGEGEGHHHGFGGHHHHHGHGHHHGFHHHFHHHHHHHGHHEGGGEEGGHHFFEHHGHEEEHGHGHHHHGGHHGHGG@FC//-..011111<.--.<000000=<0=0000000...../0/../090000/:.;./.....----0:00/...:.;////////.//..//////////;//9/:/9;////9////////////.-.9-.--;--//.
@M05620:45:000000000-G6HP7:1:1101:21300:2997 1:N:0:167
TACCTGTACTGGGGAAGCAATCGCCATTCCTACCCTAAAGATCGGAAGAGCACACGTCTGAACTCCAGTCACGTCGACGCATCTCGTATGCCGTCTTCTGCTTGAAAAAAAAAAAAAAACAAATCAACTAAAAGTCACACGATGTAACTATACGAAATACGAAAAATGAAGCCATGACAATTAGACGCGTTTACATATATCTACCGTTCATTAGCGACTAGACTAAGTCATTTAATTGTAATAAAAATAAT
+
CCBCCFFFFFFFGGGGGGGGGGGGGGGHHHHHHHHHHHHHHHHHGGGGHHHHHHHGHHHGHHHHHHHHHHHHGFHGGGGGGGCGHHGGHHHHGEGHGHHHHHHHGHHHHGGGGC<><><.<>01000/00<00000000<--:.:00:0000:...:E00..9.9..000;0./000000000000.---:9.00;0000000:0-..:00000/-----000:0000000000000;000;00000.000
@M05620:45:000000000-G6HP7:1:1101:13203:2997 1:N:0:167
ATCTCTATCTCCTAAAAAGGAAGAAAGGGGAGGGAAGATCGGAAGAGCACACGTCTGAACTCCAGTCACGTCGACGCATCTCGTATGCCGTCTTCTGCTTGAAAAAAAAAAAAAACACATAACATATACTAAAGCCTGAAAGACCTTACTCACAACATAAACGATCATACAAAAAATGCGGCCAAAAAAACCTATCGAGCAACTAATCATCAAAGTGACTAGTAGACATGTATCAAGCTGCTGCACAAGTC
+
BCBCCFFFFFFFGGGGGGGGGGHGGFHHFGGGGGGHGHHHHGGGGHHHHHHHGHHHGGHHHHHGHHHHHGHHGGGGGGGGHHHGGGHHHGGGHGHGHHHHHGHHHGGG?DC><-<..0.1<0/000000000000././000///:00/000;:0../0009.....000000:.-:00.----./.9--.9///:;9..-9.//;////////////9///9///////:///:/9////////://.//
@M05620:45:000000000-G6HP7:1:1101:17744:2999 1:N:0:167
ATCTCTATCTCCTAAAAACCTGTTTAGATTTGGAGATAGACCTTCAGGTTTTTCATCATTTTCTGCATGAATTATACATTGACCACGTTCCAGCGTGGTCAGTTTGCAGCATTCTGTTATTTTGTTTGACAGAGTGTCTTGTTGAGAACATATGTAGGACATGATTTTTTCCTGCAACAGGGAAAATAAAGTATAAGTTTTAAAGATTTATTCTTTAATAAAGGATCTCAAAGCCAGCTTTAGAAAAAGGA
+
CDDDDFFFFFFFGGGGGGGGGGHHHHHHHHHHHHHHHHHHHHHHHHHHHHHGGHHHHIHHIIIIIHHHHHHHHHHHHHHHHHHHHHGHHHHHHHGGGGHHHHHHHHHHHHHHHHHHHHHHHHHHHHHHHHHHHHHHHHHHHHHHHHHHHHHHHHHHHHHHHHHHHHHHHGHHHHHHHHHHHGGHHHHHHHHHHHHHHHHHHHHHHHHHHHHHHHHHHHHHHHHHHHHHHHHHHHHHHGHHHHHGHHHHGGH
@M05620:45:000000000-G6HP7:1:1101:17727:3006 1:N:0:167
ATCTCTATCTCCTAAAAACCTGTTTAGATTTGGAGATAGACCTTCAGGTTTTTCATCATTTTCTGCATGAATTATACATTGACCACGTTCCAGCGTGGTCAGTTTGCAGCATTCTGTTATTTTGTTTGACAGAGTGTCTTGTTGAGAACATATGTAGGACATGATTTTTTCCTGCAACAGGGAAAATAAAGTATAAGTTTTAAAGATTTATTCTTTAATAAAGGATCTCAAAGCCAGCTTTAGAAAAAGGA
+
CCCCCFFFFFFFGGGGGGGGGGHHHHHHHHHHHHHHHHHHHHHHHHHHHHHGGHHHHHHHHIIHIHHHHHHHHHHHHHHHHHHHHHGHHHHHHHGFGGHHHHHHHHHHHHHHHHHHHHHHHHHHHHHHHHHHHHHHHHHHHHHHHHGHHHHHHHHHHHHHHHHHHHHHHGHHHHHHHHHHHGGHHHHHHHHHHHHHHGGHHHHHHHHHHHHHHHHHHHHHHHHGHHHHHHHHHHHHHGHHHHGHHGHGGGH
@M05620:45:000000000-G6HP7:1:1101:15739:3028 1:N:0:167
AGATTACTGCAACAGTTCCCCCTGACAAGCCAGGGACAAAACAAAGATCGGAAGAGCACACGTCTGAACTCCAGTCACGTCGACGCATCTCGTATGCCGTCTTCTGCTTGAAAAAAAAAAACCAACAAAAAACAGACACCACAATCGCTATAAAACCAAATCCGAAGACAAAAAGACATGGAAAGACCAGAGAAATCGGTGATACGCACGACTAGACGCCATAACACAGCTGTACCCAGAAACGTGACGCA
+
ABBBBFFFFFFFGGGGGGGGGGGG4GHHHHGHHHGGGGHHHHHHHHHHHHGEGGGHHHHHHGHHHGHHHHHHHHGHHHFGGGGGFGGGGHHHGGHHHHGFGHGHHHHHHHHFHHHGGGGD/////..><0.-..//.//.....0/....;00000.:..009...-:////....9/00/9009////...;9/9/.....///..9--.;.-//;.--..////9..9//9/////..//;;:.....-
@M05620:45:000000000-G6HP7:1:1101:15751:3047 1:N:0:167
AGATTACTGCAACAGTTCCCCCTGACAAGCCAGGGACAAAACAAAGATCGGAAGAGCACACGTCTGAACTCCAGTCACGTCGACGCATCTCGTATGCCGTCTTCTGCTTGAAAAAAAAAACCAACCGAAAAATCGTCTGCTTAAACGTACAAATAACAATGAACATCAGAGTGCTGTAGAACAATAGACATACACCAGCACCACCTGGATCGTTCTAACACTCTCGACATAGCCATCCACAGCAGCAGACA
+
>>AAAFFFBFFFGGGFGGGGGGGF4FGHGHGHHGGGGGHHGGHHHHHGHHFFFEGHHHHHHGHHHAGGGHHHHEGHHHGGEEFC/EEE/FHHGGHHHHGEEHCHHGHHHHFBGHHG?GB@///////----001<....=000000.<.:.0000000:0000;;:00000;00000000;0//00000000000/.../.99...9;.9/.....////9///99/-..///////9///......./..
@M05620:45:000000000-G6HP7:1:1101:11284:3051 1:N:0:167
ATCTCTATCTCCTAAAAAGGAAGAAAGGGGAGGGAAGATCGGAAGAGCACACGTCTGAACTCCAGTCACGTCGACGCATCTCGTATGCCGTCTTCTGCTTGAAAAAAAAAAAAAAAATAGCAAAGACGATGTGTGGAGAGTCGAAGTACGAGAATGAATGCTATAGTAAGACTATTCTATAAACAGATAAGACGAAGACATACAAAAGAGAATGTGCTTGGAGAGAAGTGGATGAACGTAAGGAGCAACAG
+
AAAABFFFFFFFGGGFGGEE4BBBBBFFEGCEGEEEEEGGGFAFFGHHHHHHGHHHGFFGFHHHHHHHGGHCECFGE?E/FFFFAHHEGEEFFGDFFBGHHGFD3FFGGGF?><@<-.00000////.-...:0..0./.;0-....00.....990099;0000000000000/9/////////.//;////.--..////////./.../;///////.///..:///9//////...../9.../...
@M05620:45:000000000-G6HP7:1:1101:18380:3060 1:N:0:167
CATCCTGACCCTGAAGTACCCGGCTTGATTTCTGACATTAGATCGGAAGAGCACACGTCTGAACTCCAGTCACGTCGACGCATCTCGTATGCCGTCTTCTGCTTGAAAAAAAAAAAAAGAAAAGCTTAGGGGCTTTCTTTTTGTAAGCACAGCGACACCTGAACGAAGCCTTTTTGCACGAAGACCTGCTTATTCAGTCATGAGTGTTTGGCCTCCTTGCTGCTTCTCACATGATCTCTCCTCCCCTGCCA
+
BCCCDFFFFFFFGGGGGGGGGGGGGGGHHHHHHHGHHHHHHGHHHGGGGHHHHHHHGHHHGGHHHHHHHHHHHGHHGGGGGGGCHHHFFHHHHGGGHGHHHHHHHHHHGHGGGCG>/</.0<>00<11<1>.<-.<0=D000-/;00:0//:.---;B.9B/00...:-:000;:-000..;..;/:/.;000900;0;0000090:0//.:00.9/0009009:000;000000;B000/0;/../...0
@M05620:45:000000000-G6HP7:1:1101:14752:3065 1:N:0:167
AAACCAAGCAGACACTCACCGCTCCCTCGCCACAGGCCAATAGTTTGTCCTCACTGAGTTGGCAACAAGTGGCTGCTGTGGCTGCCATTTTTCTGGTGATGGCCATCAGCTCCGACGAGGTCAGCTGGGGGGCTTTCTTTGTGTAAGCAACGAGAAACCTGAAAGAAGCATTTTTTAACTAAGTCCTGCTGAGTCATTCATGAGTTTTTAGCCGCCTTGCTTCTTCTCACAGACTCTCTACTCTCATGCCA
+
BBBBBBBFBFFFGGGGGGGGGGGGGGHHGGGGGHHHGGGHHHHFHHHHHFH53AFFFHGHHGCFGFHFHGFFGHGEHGDGCHHGGHHHHHHFGFHGFFD@FGHHHF3FDCGGHCGCECBD?GGHFHHHGGGGFGGB0CFGGFFBFFFFFFFCEFDFFFFFFFFFB/:FFBFFFFF=AFFFF/FFFEFFFFF/A99/FFFFFBFFBFFFEFBB99BADDFBFFFFFFFFFBFBBFFBFFBBFFFFFBBBFFB
@M05620:45:000000000-G6HP7:1:1101:11295:3066 1:N:0:167
ATCTCTATCTCCTAAAAAGGAAGAAAGGGGAGGGAAGATCGGAAGAGCACACGTCTGAACTCCAGTCACGTCGACGCATCTCGTATGCCGTCTTCTGCTTGAAAAAAAAAAAAAAAAAAAGAGAAAGAGAATATATAGTAGGAAAGATAAAATTGAGCAATAAAAATGCGTGCAAATAACAAATGCTATGGAAGACTGAATATATTAGAAGAGCACTTTGAATGTAGAATAGTGAGCGAAGCAGCCTCACT
+
CCCDDFFFFFFFGGGGGGGGGGHHGHHHGGGGGGGHGHHHHGGGGHHHHHHHGHHHGHHHHHHGHHHHHGGHGGGGGGFGHHHGGHHHHGFGHGHHHHHHHGHHHHGGCGG>A-<<<-:-.;//0:0;//000;0090990000/:/0;0;00000000/00000:.0;.....00000000900000000009./0009000;00000000./0.000000:9:000000000000-----0//.:/0.0
@M05620:45:000000000-G6HP7:1:1101:17053:3069 1:N:0:167
AAACCAAGCAGACACTCACCGCTCCCTCGCCACAGGCCAATAGTTTGTCCTCACTGAGTTGGCAACAAGTGGCTGCTGTGGCTGCCATTTTTCTGGTGATGGCCATCAGCTCCGACGAGGTCAGCTGGGGGGCTTTCTTTGTGTAAGCAACGAGAAACCTGAAAGAAGCATTTTTTAACTAAGTCCTGCTGAGTCATTCATGAGTTTTTAGCCGCCTTGCTTCTTCTCACAGACTCTCTACTCTCATGCCA
+
CCCCCCCFCFFFGGGGGGGGGGGGGGHHGGGGGHHHGGHHHHHHHHHHHHHHHHHHHHGHHHHHHHHHHGHHGHGGHHGHHHHGGHHHHHHHHHHHHHGHHHHHHHHHHHHHHGGGGGGGFHHHHHHHGGGGGGGGGGGGGGGGGGFFFFFFFFFFFFFFFFFFFFFFFFFFFFFFFFFFFFFFFFFFFFFFFFFFFFFFFFFFFFFFFFFFFFFFFFFFFFFFFFFFFFFFFFFFFFFFFFFFFFFFFFF
@M05620:45:000000000-G6HP7:1:1101:14736:3073 1:N:0:167
AAACCAAGCAGACACTCACCGCTCCCTCGCCACAGGCCAATAGTTTGTCCTCACTGAGTTGGCAACAAGTGGCTGCTGTGGCTGCCATTTTTCTGGTGATGGCCATCAGCTCCGACGAGGTCAGCTGGGGGGCTTTCTTTGTGTAAGCAACGAGAAACCTGAAAGAAGCATTTTTTAACTAAGTCCTGCTGAGTCATTCATGAGTTTTTAGCCGCCTTGCTTCTTCTCACAGACTCTCTACTCTCATGCCA
+
CCCCDCDFDFFFGGGGGGGGGGGGGGHHGGGGGHHHGGHHHHHHHHHHHHHHHHHHHHHHHHHHHHHHHHHHGHGGHHHHHHHGGHHHHHHHHHHHHHHHHHHHHHHHHHHHHGGGGGGGGHHHHHHHGGGGGGGGGGGGGGGGGGFFFFFFFFFFFFFFFFFFFFFFFFFFFFHFFFFFFFFFFFFFFFFFFFFFFFFFFFFFFFFFFFFFFFFFFFFFHHHFHHHFFFFFFFFFFFFFHFFFFFFFFFF
@M05620:45:000000000-G6HP7:1:1101:12827:3074 1:N:0:167
AGATTACTGCAACAGTTCCCCCTGGACCTGGAAAAGTTTCTTGCCTGGCTTACAGAAGCTGAAACAACTGCCAATGTCCTACAGGATGCTACCCGTAAGGCAAGGCTCCTAGAAGACTCCAAGGGAGTAAAAGAGCTGATGAAACAATGGCAAGTAAGTCAGGCATTTCCGCTTTAGCACTCTTGTGGATCCAATTGAACAATTCTCAGCATTTGTACTTGTAACTGACAAGCCAGGGACAAAACAAAGAT
+
?AA>AFFFBDFFGGGGGGGGGGGGEGCGGGGBFEGHFHHHHHHHGHGFHHHHHHFFFHHHHHGHHGHHFHHHHHHHHFHHBFHHFEGHHHFGFHGEFGGHHHHGEEFHFFHGHHHEGHFGHFDFGGGEGFGGHGHHHFBGHHHHGFHHGHHCHGFGGHGHHHHHGHHHGHGGGDGHGHHHHHHHH1FFHGHGBGHHGHHHHHHHFGHBGFHHHHHHC0GHHFGHHGHFCGGCE.CFE?EG?.CFGGGFBFF
@M05620:45:000000000-G6HP7:1:1101:11302:3085 1:N:0:167
ATCTCTATCTCCTAAAAAGGAAGAAAGGGGAGGGAAGATCGGAAGAGCACACGTCTGAACTCCAGTCACGTCGACGCATCTCGTATGCCGTCTTCTGCTTGAAAAAAAAAAAAATACAAATACACGGGAAATTTCATTGCAAGTAGCATGACACGAAAGCATTGGAGGGTAGAAGATAAAAAAATGTGTCGGATACAGCAATGTGGTAAAAACACATATATATAAGAAGGTTGGAGAAGTGTCAACAGTAG
+
@BBBBFFFFFFFF4GEFGEGGGHFBGHHG?EEG?EHGHHHA??F?HFHHHHHGHHHGFHHHAG3CGHHHGEGCGGCGGFGFFGGE3FHHCGGHGHHHGHHHGHDHHGG//</>-0<111111111.--.-.00<00000000000000000:00.-.9.//0;000/:-./.000/9000009-.///;/.--;.//;/.9//9//://///..9.///9/////////.//.-///.9////////.///
@M05620:45:000000000-G6HP7:1:1101:12841:3088 1:N:0:167
AGATTACTGCAACAGTTCCCCCTGGACCTGGAAAAGTTTCTTGCCTGGCTTACAGAAGCTGAAACAACTGCCAATGTCCTACAGGATGCTACCCGTAAGGCAAGGCTCCTAGAAGACTCCAAGGGAGTAAAAGAGCTGATGAAACAATGGCAAGTAAGTCAGGCATTTCCGCTTTAGCACTCTTGTGGATCCAATTGAACAATTCTCAGCATTTGTACTTGTAACTGACAAGCCAGGGACAAAACAAAGAT
+
ABCCCFFFFFFFGGGGGGGGGGGGHHHHHHHHHHHHGHHHHHHHHHHHHHHHHHHFHHHHHHHHHHHHHHHHHHHHHHHHHHGHHGHHHHHHHHGGGGHHHHHGGHHHGHHHHHHHHHHHHHHGGHGGHHHHHGHHHHGHHHGHHHHHHHHHHGHHHHHHHHHHHHHHHHGGGGGHGHGHHHHHHGHGGHHHGGHHHHHHHHHHHHHFGHHHHHHHHFHHHFHHHHHHGHHHHGGGGGGGGGGGGGGGFFC
@M05620:45:000000000-G6HP7:1:1101:14748:3088 1:N:0:167
AAACCAAGCAGACACTCACCGCTCCCTCGCCACAGGCCAATAGTTTGTCCTCACTGAGTTGGCAACAAGTGGCTGCTGTGGCTGCCATTTTTCTGGTGATGGCCATCAGCTCCGACGAGGTCAGCTGGGGGGCTTTCTTTGTGTAAGCAACGAGAAACCTGAAAGAAGCATTTTTTAACTAAGTCCTGCTGAGTCATTCATGAGTTTTTAGCCGCCTTGCTTCTTCTCACAGACTCTCTACTCTCATGCCA
+
AA?ABBBFBFFFGGGGGGGGEEEEEGHHEGEGGHGHGGDGGHFGHHHHHHHHHHHFFHGHHGHHHEHEHHHHFHEGHHFGFHHFGHHFHHHHHHHHGHFHHGHHHHHHHHGHHGGGEGGGGGFGHHHHGCGGGGGFGFFBFFGGGGFFFFFBEDFFFFFFFFFFFFFFFFFFFFFBFFFFFFFFFFFFFFFFFBFFFFFFFFFFFFFFFFFFFFBBFFFFEFFFFFFFFFFFFFEFFFFFFFFFFFF/BF9
@M05620:45:000000000-G6HP7:1:1101:11988:3098 1:N:0:167
CATCCTGACCCTGAAGTACCCCATTGAGCATGGCATCGTCACCAACTGGGACGACATGGAGAAGATCTGGCACCACACCTTCTACAACGAGCTGCGCGTGGCCCCGGAGGAGCACCCAGTGCTGCTGACCGAGGCCCCCCTGAACCCCAAGGCCAACAGAGAGAAGATGACTCAGGTGAGGCTCGGCCGACGCCCGTGCTCCTCCCGTCCTTTCCCCAGTCATTTTCTGCCCGGCTTGATTTCTGACATTT
+
CCCCCFFFFFFFGGGGGGGGGGGHHHHHHHHHHHHHHGHHHGHHHGHHHHHHGGGGGHHHHHGHHHHHHHHHHGHHHGGHHHHHHHHHGGGGGHHGGGGGGGHHGGGGGGGGHHHHGGHHHHHHHHHHHHGGGGGGGGGGGGHHHHGGGGHGHHGGGGGGGGGGGGGGGGGGGGGGGGGGGGGGFFFFFFFFFFFFCFFFFFFFFFFFFFFFFFFFFFFFFFFFFFFFFEFF?DFFFCAFFFFFF0BBFF0
@M05620:45:000000000-G6HP7:1:1101:11982:3116 1:N:0:167
CATCCTGACCCTGAAGTACCCCATTGAGCATGGCATCGTCACCAACTGGGACGACATGGAGAAGATCTGGCACCACACCTTCTACAACGAGCTGCGCGTGGCCCCGGAGGAGCACCCAGTGCTGCTGACCGAGGCCCCCCTGAACCCCAAGGCCAACAGAGAGAAGATGACTCAGGTGAGGCTCGGCCGACGCCCGTGCTCCTCCCGTCCTTTCCCCAGTCATTTTCTGCCCGGCTTGATTTCTGACATTA
+
CCCCCFFFFFFFGGGGGGGGGGGHHHHHHHHHHHHHHGHHHGHHHGHHHHHHGGGGGHHHHHHHGHHHHHHHHGHHHGGHHHHHHHHHGGGGGHHGGGEGEGHHGGGGGGGGHHHHGGHFHHHHHHHHHHGGGGGGGGGGGFHHHHGGGGHGHHGGGGGGGGGGGGGBFGGGGGGGGGGGGGGGFFFF>BFFFFFF:ADFFFFFFFFFFF?FFFFFFFBBFFFFEFFFFFFFDFFFCFAFFFFFFBFBFF0
@M05620:45:000000000-G6HP7:1:1101:17737:3121 1:N:0:167
ATCTCTATCTCCTAAAAACCTGTTTAGATTTGGAGATAGACCTTCAGGTTTTTCATCATTTTCTGCATGAATTATACATTGACCACGTTCCAGCGTGGTCAGTTTGCAGCATTCTGTTATTTTGTTTGACAGAGTGTCTTGTTGAGAACATATGTAGGACATGATTTTTTCCTGCAACAGGGAAAATAAAGTATAAGTTTTAAAGATTTATTCTTTAATAAAGGATCTCAAAGCCAGCTTTAGAAAAAGGA
+
CCCCCFFFFFFFGGGGGGGGGGHHHHHHHHHHHGHHHHHHHHHHHHHHHHHGGHHHHHHHHHHHHHHHHHHHHHHHHHHHHHHHHHGHHHHHHHGGGGHHHHHHHHHHHHHHHHHHHHHHHHHHHHHHHHHHHHHHHHHHHHHHGGHHHGHHHHHHHHHHHHHHHHHHHGHHHHHHHHHHHGGHHHHHHHHHHHHHHFGHHHHHHHHHHHHHHHHHHHHHHHHHHHHHHHHHHHHHHGHHHHHHGHHHGGG
@M05620:45:000000000-G6HP7:1:1101:13793:3159 1:N:0:167
ATCTCTATCTCCTAAAAACCTGTTTAGATTTGGAGATAGACCTTCAGGTTTTTCATCATTTTCTGCATGAATTATACATTGACCACGTTCCAGCGTGGTCAGTTTGCAGCATTCTGTTATTTTGTTTGACAGAGTGTCTTGTTGAGAACATATGTAGGACATGATTTTTTCCTGCAACAGGGAAAATAAAGTATAAGTTTTAAAGATTTATTCTTTAATAAAGGATCTCAAAGCCAGCTTTAGAAAAAGGA
+
BCCCCFFFFFFFGGGGGGGGGGHHHHHHHHHHHHHHHHHHHHHHGHHHHHHGGHHHHIIHHIHHIHHHHGHHHHHHHHHHHHHHHHGHHHHHHHGFGGHHHHHHHHHHHHHHHHHHHHHHHHHHHHHHGGHHHHHHHHHHHHHHHHHHHHHHHHHHHHHHHHHHHHHHHGHHHHHHGHHHHGGHHHHHHGHHHHHHG>GHHHHHHHHHHHHHHHHHHHHHHGHHHHHHHHHHHHHHGGHHHHHEHHHHGGG
@M05620:45:000000000-G6HP7:1:1101:11520:3170 1:N:0:167
AAACCAAGCAGACACTCACCGCTCCCTCGCCACAGGCCAATAGTTTGTCCTCACTGAGTTGGCAACAAGTGGCTGCTGTGGCTGCCATTTTTCTGGTGATGGCCATCAGCTCCGACGAGGTCAGCTGGGGGGCTTTCTTTGTGTAAGCAACGAGAAACCTGAAAGAAGCATTTTTTAACTAAGTCCTGCTGAGTCATTCATGAGTTTTTAGCCGCCTTGCTTCTTCTCACAGACTCTCTACTCTCATGCCA
+
3ABBBBBFBFFFGGGGGGGGCGGGGGHHGGGGGHHHGGHHHHHHHHHHHHHHHHHHHHHHHFHHHHHHHFHHGHFGHHHHFFFEGHHHHHHHHHHFHHHHHHHHHHGHHHHHHGGGEEFGCGHHHHHGGGGGGGGGGGGGGFGGGGFFFFFFFFFFFFFFFFFFFFFFFFFFFFFFFFFFEFFFFFFFFFFFFBFFFFFFFFFFFFFFFFFFFFAFFFFFFFFFFFFFFFFFFFFFFFFFFFFFFFFFFFF
@M05620:45:000000000-G6HP7:1:1101:13809:3176 1:N:0:167
ATCTCTATCTCCTAAAAACCTGTTTAGATTTGGAGATAGACCTTCAGGTTTTTCATCATTTTCTGCATGAATTATACATTGACCACGTTCCAGCGTGGTCAGTTTGCAGCATTCTGTTATTTTGTTTGACAGAGTGTCTTGTTGAGAACATATGTAGGACATGATTTTTTCCTGCAACAGGGAAAATAAAGTATAAGTTTTAAAGATTTATTCTTTAATAAAGGATCTCAAAGCCAGCTTTAGAAAAAGGA
+
BCACCFFFFFFFGGGGGGGGGGHHH5FHHHHHHGHHHHHHHHHHHHHHHHHGGHFHHHIHHHHIHHHHHHHHHHHGHHHHHHHHHHGGHHHHHHGGGGHHGHHHHHHGHHEHHHHHHHHHHHHHHHHHEHHHHHDGHHHHGHHHHHHGHHHHHHHGHHHHHHHGHHHHHGHHHHHHGHHHHGGHGHHGGHHHHHHHHFHHHEHGHGHHHGHHHGHHGGHGHFGHHHHFGFFHHHGFHGHHHHHHHHEGGGF
@M05620:45:000000000-G6HP7:1:1101:19263:3176 1:N:0:167
CATCCTGACCCTGAAGTACCCGGCTTGATTTCTGACATTAGATCGGAAGAGCACACGTCTGAACTCCAGTCACGTCGACGCATCTCGTATGCCGTCTTCTGCTTGAAAAAAAAAAAAAACAAAACAAACAAACTGAATAGGGTAATATAAAGAGAGTAGAATGAAATCAAAAAACAGTGTAAATTGATGATGTTTCGGTGTTTAAAAATTATGCATGCTTGCAATCTGGTAAGAACATACCAATGTTTTTT
+
ABBBBFFFFFFFGGGGGGGGGGGGGGGHHHHHHHHHHHHGFGHHHGGGGHFHHHHHGHHHGHHHHHHHHHHHHGHHGGGGGGFGHGHFEHHHHG?EHGHHHGHHHHHHGHGGGFB<>/<...00<.....<..00000=00.///000;0000//./0000000000000;0.-../0000;00000000000000.-...../////.////////////.//////////9//.////////////..-
@M05620:45:000000000-G6HP7:1:1101:13778:3177 1:N:0:167
ATCTCTATCTCCTAAAAACCTGTTTAGATTTGGAGATAGACCTTCAGGTTTTTCATCATTTTCTGCATGAATTATACATTGACCACGTTCCAGCGTGGTCAGTTTGCAGCATTCTGTTATTTTGTTTGACAGAGTGTCTTGTTGAGAACATATGTAGGACATGATTTTTTCCTGCAACAGGGAAAATAAAGTATAAGTTTTAAAGATTTATTCTTTAATAAAGGATCTCAAAGCCAGCTTTAGAAAAAGGA
+
ABBBBFFFFFFFGGGFGGGGGGHHHHHHHHHHHHHHHHHHHHHHHHHHHHHGGHHHHHHHHHHHHHHHHGHHHHHGHHHHHGHHHHGGHHHHHHGFGGHHHHGHHHHHHHHHHHHHHHHHHHHHHHHHGHHHHHHHHHHHHHHHHHHHHHHHHHHHHHHHGHHHHHHHHGHHHHHHHHHHHGGHHHHGGGHHHHHHHFGHHHHHHHHHHHHHHFHHHGHHHGHHHHHHHHHHHHHHHGHHHHHGHHGGFFG
@M05620:45:000000000-G6HP7:1:1101:13794:3185 1:N:0:167
ATCTCTATCTCCTAAAAACCTGTTTAGATTTGGAGATAGACCTTCAGGTTTTTCATCATTTTCTGCATGAATTATACATTGACCACGTTCCAGCGTGGTCAGTTTGCAGCATTCTGTTATTTTGTTTGACAGAGTGTCTTGTTGAGAACATATGTAGGACATGATTTTTTCCTGCAACAGGGAAAATAAAGTATAAGTTTTAAAGATTTATTCTTTAATAAAGGATCTCAAAGCCAGCTTTAGAAAAAGGA
+
BCCCCFFFFFFFGGGGGGGGGGHHHFHHHHHHHHHHHHHHHHHHHHHHHHHGGHHHHHHHHHHIHHHHHHHHHHHHHHHHHHHHGHGGHHHHHHGGGGHHHHHHHHHHHHHHHHHHHHHHHHHHHHHHGHHHHHHHHHHHHHHHHHHHHHHHHHHHHHHHHHHHHHHHHGHHHHHHHHGHHGGHHHHHHHHHHHHHHHHHHHHHHHHHHHHHHHHHHHHHHHHHHHHHHGHHHHHHHGHHHHHFFHHHGGG
@M05620:45:000000000-G6HP7:1:1101:9838:3235 1:N:0:167
TACCTGTACTGGGGAAGCAATCGCCATTCCTACCCTAAAGATCGGAAGAGCACACGTCTGAACTCCAGTCACGTCGACGCATCTCGTATGCCGTCTTCTGCTTGAAAAAAAAAAAACACAAACGGAGACAAAGACCCGATGAAACCTTGGCCACAAAATAAGCAATATAACCTTTCGAACCCTTGTGGATCCAATCTACCAATTCTCAGGATCTGTACTTGTAATTGCCAAGCCAGGGACCCCTCAAAGTT
+
BBBBBFFFFFFFGGFEGGGGGGGGGGGHHHHHHHHHHHFHFHHHGGEGGHHHHHHGGHGGFHHHHHHHHHHHGFHGGGGGGE/GHHGGCGHHGEEHGHHHHGHHFGHHHFGGGG/<//</???..<<-.<0<<///.---.00;0./<0;;0=.....0000009000000/0:00:.;9-../999C00;.;/9//;/9B/;BB9/;//9//9B;/;/;99;:////9/;;A..;...99...9;B/9//
@M05620:45:000000000-G6HP7:1:1101:17074:3236 1:N:0:167
ATCTCTATCTCCTAAAAACCTGTTTAGATTTGGAGATAGACCTTCAGGTTTTTCATCATTTTCTGCATGAATTATACATTGACCACGTTCCAGCGTGGTCAGTTTGCAGCATTCTGTTATTTTGTTTGACAGAGTGTCTTGTTGAGAACATATGTAGGACATGATTTTTTCCTGCAACAGGGAAAATAAAGTATAAGTTTTAAAGATTTATTCTTTAATAAAGGATCTCAAAGCCAGCTTTAGAAAAAGGA
+
ABBBBFFFFFFFGGGGGGGGGGEGHHHHHHHHHFGHHGHFHHHHHHHHHHHGGHHHHHHHHHHHHHHHGHHHHHHHHHHHHHHHHGGHHHHHHHGFGGHHHFHHHHHHHHHHHHHHHHHHHHHHGHHHGHHHGGHHHHHHHHHHHHHHHHHHHHHHHHGHHHHHHHHHHGHHHHHHHHFGHFGGHHGHDGGGGHHHHGHHHHHHGGHHHHHHHHHHHHHHFHHHHHHHHHHHHHGHHGHHHGHF0CFHGGH
@M05620:45:000000000-G6HP7:1:1101:17068:3254 1:N:0:167
ATCTCTATCTCCTAAAAACCTGTTTAGATTTGGAGATAGACCTTCAGGTTTTTCATCATTTTCTGCATGAATTATACATTGACCACGTTCCAGCGTGGTCAGTTTGCAGCATTCTGTTATTTTGTTTGACAGAGTGTCTTGTTGAGAACATATGTAGGACATGATTTTTTCCTGCAACAGGGAAAATAAAGTATAAGTTTTAAAGATTTATTCTTTAATAAAGGATCTCAAAGCCAGCTTTAGAAAAAGGA
+
CCCCCFFFFFFFGGGGGGGGGGHHHHHHHHHHHHHHHHHHHHHHHHHHHHHGGHHHHHHHHIHIIHHHHGHHHHHHHHHHHHHHHHGGHHHHHHGFGGHHHHHHHHHHHHHHHHHHHHHHHHHHHHHHHHGHHHGGHHHHHHHHHHHHHHHHHHHHHHHHHHHHHHHHHGHHHHHHHHHHHGGHHHHHHHHDGHHHHFGHHHHHHHHHHHHHHHHHHHHHHHHHHHHHHGHHHHHHHGGHHHGHHHHHGGH
@M05620:45:000000000-G6HP7:1:1101:15330:3282 1:N:0:167
TACCTGTACTGGGGAAGCCATTCCTACCCTAAGATCGGAAGAGCACACGTCTGAACTCCAGTCACGTCGACGCATCTCGTATGCCGTCTTCTGCTTGAAAAAAAAAAAGCATCCCCCAATTTTGCTTACCAAAGCCCCCCTTTGCCCCCATATCAACACCGTTATTTTTACTCACGTGCGTCACACTCGACTCTCCTTTTTATCCCTTTCTTCTTTCATACATTATCTGCCCTCCCTCTTTCGTGCACTTA
+
>AAAAFFFFFFFGGGGGGGFGGHFHHHHHHFGHHHHGGGGGHGHHHGHGHHHGHHHHHGHHHHGHGF1EGGGGGEEFGFGGFHHHGEFHGHFHHHHGFFHFH//@C/B/???22/<<//?11?FBD<11><1>>00.<--<<00000.:A//000;:;..-....000;.;000/....-.-..0///..-..9/////999////99//;F/9////;/;B///;BB/:/A;9:....9B/9...9////
@M05620:45:000000000-G6HP7:1:1101:16058:3304 1:N:0:167
AGATTACTGCAACAGTTCCCCCTGGACCTGGAAAAGTTTCTTGCCTGGCTTACAGAAGCTGAAACAACTGCCAATGTCCTACAGGATGCTAACCGTAAGGAAAGGCTCCTAGAAGACTCCCAAGGAGTAAAAGAGCTGATGAAACAATGGCAAGTAAGTCAGGCATTTCCGCTTTAGCACTCTTGTGGATCCAATTGAACAATTCTCAGCATTTGTACTTGTAACTGAAAAACCAGGGACAAAACAAAGAT
+
AABBBFFFFFDFGGGGGGGGGGGGCHHHHHHHHHHHHHHHHHHHHHHHHHHHHHFHHHHHHHHHHHHHHHHHHHHHH5D55333B1B3?555BF/??B1F3FC1F13??3343B33333B?F3?F0?2?FGH3/?2????33BF22?2BG22B/>@F22@22@</2FH>GA</EG111111<1>1<1C11<F1F1D00=00C0G00000/0<DH0;:00C;C0C00:;00<..;..;EA..;FG..CF/90
@M05620:45:000000000-G6HP7:1:1101:18330:3310 1:N:0:167
AGATTACTGCAACAGTTCCCCCTGGACCTGGAAAAGTTTCTTGCCTGGCTTACAGAAGCTGAAACAACTGCCAATGTCCTACAGGATGCTACCCGTAAGGAAAGGCTCCTAGAAGACTCCAAGGGAGTAAAAGAGCTGATGAAACAATGGCAAGTAAGTCAGGCATTTCCGCTTTAGCACTCTTGTGGATCCAATTGAACAATTCTCAGCATTTGTACTTGTAACTGACAAGCCAGGGACAAAACAAAGAT
+
AAAABFFFFFFFGGGGGGGGGGGGHHHHHHHHHHGHHHHHHHHHHHHHHHHHHHHHHHHHHHHHHHHHHHHHHHHHHHHHHHHHHHHHHHHHHHGGGGHHHHHHHHHHGHHHHHHHHHHHHHHGGHGFHHHHHGHHHHHHHHHHHHHHHHHHHGHHHHHHHHHHHHHHHHGGGGGHHHHHHHHHHHHGHHHHHHHHHHHGHHHHHHHHHHHHHHHHHHHGHHHHHHHHFHHHHGGGEGGGGGGGGGGGGGF
@M05620:45:000000000-G6HP7:1:1101:9831:3320 1:N:0:167
ATCTCTATCTCCTAAAAACCTGTTTAGATTTGGAGATAGACCTTCAGGTTTTTCATCATTTTCTGCATGAATTATACATTGACCACGTTCCAGCGTGGTCAGTTTGCAGCATTCTGTTATTTTGTTTGACAGAGTGTCTTGTTGAGAACATATGTAGGACATGATTTTTTCCTGCAACAGGGAAAATAAAGTATAAGTTTTAAAGATTTATTCTTTAATAAAGGATCTCAAAGCCAGCTTTAGAAAAAGGA
+
>A?AAFFFFFFFGGGGGGGGGGHHHHHHHGHHHGHFHHHHHHHHGGHHHHHGGHHHFHHHHHHHHDFGHFHHHGHHHHHHHHHHHHEBFGHHHHGFGGHHHHHHHHDEGGHHHHHHGHGHHHHHHHHHGFHHHHFFGFHHHHHHGGGHFFHHHHHFHHHGHGHGHHHHHGHHHHHGHHAFGFFFEHGGGDGFGHHBFFGHHGBGGFFGFGHHGGHHHEHHF0GFHHHH=DGFFFFFGFHFHGFCC0GCDD/
@M05620:45:000000000-G6HP7:1:1101:16067:3323 1:N:0:167
AGATTACTGCAACAGTTCCCCCTGGACCTGGAAAAGTTTCTTGCCTGGCTTACAGAAGCTGAAACAACTGCCAATGTCCTACAGGATGCTACCCGTAAGGAAAGGCTCCTAGAAGACTCCAAGGGAGTAAAAGAGCTGATGAAACAATGGCAAGTAAGTCAGGCATTTCCGCTTTAGCACTCTTGTGGATCCAATTGAACAATTCTCAGCATTTGTACTTGTAACTGACAAGCCAGGGACAAAACAAAGAT
+
A3AABFFFFFFFGGGGGGGGGGGGHFHHHHHHHHHHFFHHHHHHHHHHHHHHHGFFFHHHHHHHHHHHHHHHHHHHHHHHHHHHFFHGGHHHHHGEGGHHGHCGHHHHGHHHHHHHHHHHHHGGGGFFFHHHHGGHHHHHHHHHHHHHGFHFHGGHHHHGFGGHHHHHHHGGGGGHHHFHHHGHHDGGHHHHHHHHHHHHDGHHHHHHHHHGHFHHHHHGGBGCHHGGHFHFHGGFGGGGGGGGGGGGBF;
@M05620:45:000000000-G6HP7:1:1101:18317:3323 1:N:0:167
AGATTACTGCAACAGTTCCCCCTGGACCTGGAAAAGTTTCTTGCCTGGCTTACAGAAGCTGAAACAACTGCCAATGTCCTACAGGATGCTACCCGTAAGGAAAGGCTCCTAGAAGACTCCAAGGGAGTAAAAGAGCTGATGAAACAATGGCAAGTAAGTCAGGCATTTCCGCTTTAGCACTCTTGTGGATCCAATTGAACAATTCTCAGCATTTGTACTTGTAACTGACAAGCCAGGGACAAAACAAAGAT
+
BBBCCFFFFFFFGGGGGGGGGGGGHHHHHHHHHHHHFHHHHHHHHHHHHHHHHHHHHHHHHHHHHHHHHHHHHHHHHHHHHHHHHHHHHHHHHHGGGGHHHHHHHHHHGHHHHHHGHHHHHHHGGHGGHHHHHGHHHHHHHHHHHHHHFHHGHGHHHHHHHHHHHHHHHHGGGGGHHHHHHHHHHGHGHHHHGHHHHHHGGHHHHHHHGHHHHHHHHHHHHHHGHHHHHGHHHGGGGGGGGGGGGGGGGGF
@M05620:45:000000000-G6HP7:1:1101:9854:3326 1:N:0:167
ATCTCTATCTCCTAAAAACCTGTTTAGATTTGGAGATAGACCTTCAGGTTTTTCATCATTTTCTGCATGAATTATACATTGACCACGTTCCAGCGTGGTCAGTTTGCAGCATTCTGTTATTTTGTTTGACAGAGTGTCTTGTTGAGAACATATGTAGGACATGATTTTTTCCTGCAACAGGGAAAATAAAGTATAAGTTTTAAAGATTTATTCTTTAATAAAGGATCTCAAAGCCAGCTTTAGAAAAAGGA
+
BBBBCFFFFFFFGGGGGGGGGGHHHHHHHHHHHHGHHHHFHHHHHHHHHHHGGFHHHGHHHHHGHHHGHHHHHHHHHHHHHHHHHHGHHHHHHHGEGGHHHHHHHHHHHHHHGHHHHGHHHHHHHHHHGHHHFGHHHHHHHHHHHHHHHHFHHHHHHHHHHHHFHHHHHGHHHHHHGHHHHEEHHHGGHFHFHHHHHDGHHHFHHHHHHHHHHHHHHHGDDDHGEHHFGGGHHH.GGGHHHHHHEHHFGGG
@M05620:45:000000000-G6HP7:1:1101:18338:3329 1:N:0:167
AGATTACTGCAACAGTTCCCCCTGGACCTGGAAAAGTTTCTTGCCTGGCTTACAGAAGCTGAAACAACTGCCAATGTCCTACAGGATGCTACCCGTAAGGAAAGGCTCCTAGAAGACTCCAAGGGAGTAAAAGAGCTGATGAAACAATGGCAAGTAAGTCAGGCATTTCCGCTTTAGCACTCTTGTGGATCCAATTGAACAATTCTCAGCATTTGTACTTGTAACTGACAAGCCAGGGACAAAACAAAGAT
+
ABABCFFFFFFFGGGGGGGGGGGGHHHHHHHHHHHHGHHHHHHHHHHHHHHHHHHHHHHHHHGHHHHHHHHHHHHHHHHHHHGHHHHHHHHHHHGEGGHHHGHHHHHHGHHHHHHHHHHHHHHGGHGGHGHHHGHHHHHHHHGHHHHHGHHHHGHHHHHHHHHHHHHHHHGGGGGHHHGHHHHHHGHGHHHHGHHHHGHGFGHHHHHFHHGHHHHHHHHHHHHHHHHHHHHHHGGGGGGGGGGGGGGGGGF
@M05620:45:000000000-G6HP7:1:1101:21924:3335 1:N:0:167
CATCCTGACCCTGAAGTACCCCATTGAGCATGGCATCGTCACCAACTGGGACGACATGGAGAAGATCTGGCACCACACCTTCTACAACGAGCTGCGCGTGGCCCCGGAGGAGCACCCAGTGCTGCTGACCGAGGCCCCCCTGAACCCCAAGGCCAACAGAGAGAAGATGACTCAGGTGAGGCTCGGCCGACGCCCGTGCTCCTCCCGTCCTTTCCCCAGTCATTTTCTGCCCGGCTTGATTTCTGACATTA
+
BCCCCFFFFFFFGGGGGGGGGGGHHHHHHHHHHHHHHGHHHGHHHGHHHHHHGGGGGHHHHHHHHHHHHHHHHGHHHGGHHHHHHHHHGGGGGHHGGGGGGGHHGGGGGGGGHHHHGGHHHHHHHHHHHHGGGGGGGGGGGGHHHHGGGGHGHHGGGGGGGGGGGGGGGGGGGGGGGGGGGGGGFFFFFFFFFFFFDFFFFFFFFFFFFFFFFFFFFFFFFFFFFFFFFFFFFFFFFFAFFFFFFFFFFF0
@M05620:45:000000000-G6HP7:1:1101:9847:3342 1:N:0:167
ATCTCTATCTCCTAAAAACCTGTTTAGATTTGGAGATAGACCTTCAGGTTTTTCATCATTTTCTGCATGAATTATACATTGACCACGTTCCAGCGTGGTCAGTTTGCAGCATTCTGTTATTTTGTTTGACAGAGTGTCTTGTTGAGAACATATGTAGGACATGATTTTTTCCTGCAACAGGGAAAATAAAGTATAAGTTTTAAAGATTTATTCTTTAATAAAGGATCTCAAAGCCAGCTTTAGAAAAAGGA
+
CDDDDFFFFFFFGGGGGGGGGGHHHHHHHHHHHHHHHHHHHHHHHHHHHHHGGHHHHHHHHIIIIHHHHGHHHHHHHHHHHHHHHHGGHHHHHHGGGGHHHHHHHHHHHHHHHHHHHHHHHHHHHHHHGHHHHHHHHHHHHHHHGHHHHHHHHHHHHHHHHHHHHHHHHGHHHHHHHHHHHGGHHHHHHGHHHHHHHHHHHHHHHHHHHHHHHHHHHGHHHHHHHHHHHHHHHHHHHGHHHHHGHHHHGGH
@M05620:45:000000000-G6HP7:1:1101:9567:3372 1:N:0:167
CATCCTGACCCTGAAGTACCCCATTGAGCATGGCATCGTCACCAACTGGGACGACATGGAGAAGATCTGGCACCACACCTTCTACAACGAGCTGCGCGTGGCCCCGGAGGAGCACCCAGTGCTGCTGACCGAGGCCCCCCTGAACCCCAAGGCCAACAGAGAGAAGATGACTCAGGTGAGGCTCGGCCGACGCCCGTGCTCCTCCCGTCCTTTCCCCAGTCATTTTCTGCCCGGCTTGATTTCTGACATTT
+
BCCCCFFFFFFFGGGGGGGGGGGHHHHHHHHHHHHHHGHHHGHHHGHHHHHHGGGGGHHHHHGHHHHHHHHHHGHHHGGHHHHHHHHHGGGGGHHGGGEGGGHHGGGGGGGGHHHHGGHGHHHHHHHHHHGGGCGGGGGGGGHHHHGGGGHGHHGGGGGGGGGGGGGGGGGGGGGGFGGGGGGGFFFFFFFFFFFFFFFFFFFFFFFFFFFFFFFFFFFFFFFFFFFFFFFFFFFFFFFFFFFFF;BBBF/
@M05620:45:000000000-G6HP7:1:1101:9312:3373 1:N:0:167
ATCTCTATCTCCTAAAAACCTGTTTAGATTTGGAGATAGACCTTCAGGTTTTTCATCATTTTCTGCATGAATTATACATTGACCACGTTCCAGCGTGGTCAGTTTGCAGCATTCTGTTATTTTGTTTGACAGAGTGTCTTGTTGAGAACATATGTAGGACATGATTTTTTCCTGCAACAGGGAAAATAAAGTATAAGTTTTAAAGATTTATTCTTTAATAAAGGATCTCAAAGCCAGCTTTAGAAAAAGGA
+
AA1>ADFFFFF1FGFABGEGCG1FGFHHGCGHBABA01A1GGGFCDGHFGFCAGGE22DAFHHFFEFFHBGHFGHF2ADHFFHFGEE/FGEBBFCEEEFE2FFFHHGHHHHGFHHHHHHHGGHHFGHGGGHHHHFFGHHHHFHHHHGHHHGGFHGHHHHHHHHHHHHHGGHHHHHHFHHHGGFHEHGGGHHGHHGHHDGHHHFDGGHHHHHHHHHHHHHHGHEFHHHHGHHHHHHHHGHHHFHFGHHFCGG
@M05620:45:000000000-G6HP7:1:1101:9324:3388 1:N:0:167
ATCTCTATCTCCTAAAAACCTGTTTAGATTTGGAGATAGACCTTCAGGTTTTTCATCATTTTCTGCATGAATTATACATTGACCACGTTCCAGCGTGGTCAGTTTGCAGCATTCTGTTATTTTGTTTGACAGAGTGTCTTGTTGAGAACATATGTAGGACATGATTTTTTCCTGCAACAGGGAAAATAAAGTATAAGTTTTAAAGATTTATTCTTTAATAAAGGATCTCAAAGCCAGCTTTAGAAAAAGGA
+
ABBBCFFFFFFFGGGGGGGGGGHHHHHHHHHHHHHHHHHGHHHHHHHHHHHGGHHHHHHHHHHHHHHHHHHHHHHHHHHHHHHHHHGHHHHHHHGGGGHHHHHHHHHHHHHHHHHHHHHHHHHHHHHHHHHHHHGHHHHHHHHHHHGHHHHHHHHHHHHHHHHHHHHHHGHHHHHHHHHHHGGHHHHHHGHGHHHHHFHHHHHHHHHHHHHHHHHHHHHHHHHHHHHHHHHHHHHHHGHHHHHFFHHHGGH
@M05620:45:000000000-G6HP7:1:1101:9560:3389 1:N:0:167
CATCCTGACCCTGAAGTACCCCATTGAGCATGGCATCGTCACCAACTGGGACGACATGGAGAAGATCTGGCACCACACCTTCTACAACGAGCTGCGCGTGGCCCCGGAGGAGCACCCAGTGCTGCTGACCGAGGCCCCCCTGAACCCCAAGGCCAACAGAGAGAAGATGACTCAGGTGAGGCTCGGCCGACGCCCGTGCTCCTCCCGTCCTTTCCCCAGTCATTTTCTGCCCGGCTTGATTTCTGACATTT
+
BBAABFFFCFFFFGFBGGGGGGFHHHHHGFHG4FHHHFHHAEHGHGHHGEFGGGGGGHEHHHHHHGH5AFHFHGGHEFGHHHHHHHHGEAEEECFEEEEGGGHHGEC</@EGHHHHGGEFGHHHFGHGHHGGC?>FGCGGGEGHHHGGG.GFHHGGGGBFGGGGFFFFF00FGGFGGFF9.;EFB-:DBBBBBBB>99AAFFFFFFDEDFAFFFFFFFAFF/FFBFFB/BFE.9BB?BFFFFFFFBFFFF/
@M05620:45:000000000-G6HP7:1:1101:9303:3400 1:N:0:167
ATCTCTATCTCCTAAAAACCTGTTTAGATTTGGAGATAGACCTTCAGGTTTTTCATCATTTTCTGCATGAATTATACATTGACCACGTTCCAGCGTGGTCAGTTTGCAGCATTCTGTTATTTTGTTTGACAGAGTGTCTTGTTGAGAACATATGTAGGACATGATTTTTTCCTGCAACAGGGAAAATAAAGTATAAGTTTTAAAGATTTATTCTTTAATAAAGGATCTCAAAGCCAGCTTTAGAAAAAGGA
+
ABBABFFFFFFFFG5GGGGGFFHHHHHCHHHHGHHFHHHHHHHHHHHHGHHGEHGGHEFGHHHGHHHFHDGHHHHGHHHHHEHHHHGFGGGHHFGEDGHHHHGHHHGHHGHHHHHHHHHHHHHHHHHHHHGHHHGHHHHHHGHHHHHHHGFH4FGHHHHHHHHHHHHHHGGHHHGHFHHHHGGAGGHFFGHHHHHGHGHHHGGFGHHHHHHHHHHHHHHHHGHGHHHHHHHHHHHHHGHHGHFGCFFHGGG
@M05620:45:000000000-G6HP7:1:1101:9148:3404 1:N:0:167
CATCCTGACCCTGAAGTACCCCGGCTTGATTTCTGACATTAGATCGGAAGAGCACACGTCTGAACTCCAGTCACGTCGACGCATCTCGTATGCCGTCTTCTGCTTGAAAAAAAAAATTATTTAGCTTGACAGAGTGTCTTGTGGAGACCATATGTAGGCCATGATTTTCCTCTGTTCCAGGGATCCTACAGTATAAGTTTTAACGTTTTATTCTTTATTCATCGTTCTCCAGGCCAGCTTTAGAAAAAGCC
+
3AAAAFFBFBFFCGGCGFGGFFCEGCEACGGFFBGGGFGFBFBFHGGA211FCGHBFEHCHGBE35AE3AFFEGECGC/>FEE?>3@FF>GFFGGE/BFFGGDFGG0F3?F/CBC/011?<11?1?1?01<F?0FF=1>FG=1.1<1../000==00<0/</<00<00000;<0000000:.././;09/;0;;009C00;;0;9/;;E00;FF0090;B0009....////99..;EF//9;///.....
@M05620:45:000000000-G6HP7:1:1101:17338:3462 1:N:0:167
CATCCTGACCCTGAAGTACCCCGGCTTGATTTCTGACATTAGATCGGAAGAGCACACGTCTGAACTCCAGTCACGTCGACGCATCTCGTATGCCGTCTTCTGCTTGAAAAAAAAAAAAAAAAAAAATGATTATATACCAAGGTTTTTTTGCCAGTCAATCGTAGAATTGAATACACTTCGATATCGGGTAGTTCATGACTACACACTAAAACGACTACTCAACTATCGTGAAATTGATCCGAATTAGTCTT
+
CCCCCFFFFFFFGGGGGGGGGGGGGGGGHHHHHHHHHHHHHHHHHHGGGGHHHHHHHGHHHGHHHHHHHHHHHHGHHGGGGGGGEHHHGGHHHHGGGHGHHHHHHHHHHHHFGGGC</----<---.:000000000000..900..---00;0000090.....00000000000000..0.-0.--.-.0000000990/0/0.;/0000-.-.-/0000/0000././.000:0000.....000000
@M05620:45:000000000-G6HP7:1:1101:14618:3466 1:N:0:167
AAACCAAGCAGACACTCACCGCTCCCTCGCCACAGGCCAATAGTTTGTCCTCACTGAGTTGGCAACAAGTGGCTGCTGTGGCTGCCATTTTTCTGGTGATGGCCATCAGCTCCGACGAGGTCAGCTGGGGGGCTTTCTTTGTGTAAGCAACGAGAAACCTGAAAGAAGCATTTTTTAACTAAGTCCTGCTGAGTCATTCATGAGTTTTTAGCCGCCTTGCTTCTTCTCACAGACTCTCTACTCTCATGCCA
+
AABBBBBFBFFFGGGGGGGGGGGGGFHHFGGGGGFHGFDHHFHFFHHHHHHHHHHGHHBGHFHHHHHHHGHHGHGGHHHHGHFGGHHHGHHHHGHHHFHHFFFHHGHHFHFHFFGGGE@CCGHHGHHHGGGFGDGGFGGGGGGFGFFFFFFFFFFFFFFFFFFFFFFFFFFFFFFFEFBFFFFFFFFFFFFFF:FFFFFFFFFFFFFFFFFFFFFFFFFFFFFFFFFFFFFFFFFFFFFFFFFFFFFBFFF
@M05620:45:000000000-G6HP7:1:1101:15978:3468 1:N:0:167
AGATTACTGCAACAGTTCCCCCTGGACCTGGAAAAGTTTCTTGCCTGGCTTACAGAAGCTGAAACAACTGCCAATGTCCTACAGGATGCTACCCGTAAGGAAAGGCTCCTAGAAGACTCCAAGGGAGTAAAAGAGCTGATGAAACAATGGCAAGTAAGTCAGGCATTTCCGCTTTAGCACTCTTGTGGATCCAATTGAACAATTCTCAGCATTTGTACTTGTAACTGACAAGCAGGGACAAAACAAAGATC
+
A>AAAFFF3F1FFGFFGAGGGGGGGHHHHHHFHHFGF2GHGHGHHHHHHHHBHHHHHBGHHGHHHHHHHGHHHHHHHHHHFHHF0GHFHHFHHHGGCFFHGH0FFGFFFHHHHFHGHHHHFGFFG?EEG1F2>FHHHGHHHHFHFHHFH1GHHGHHHHFHGFHHHHHHGFGGGGGHGHFHEG1D1>GCHHHHHGHHHHHBGHHDGHHHHHEHGHBGGHHHFCGFHHBHFGHHH/;.AEC.CFFGG?F/FG0
@M05620:45:000000000-G6HP7:1:1101:15970:3484 1:N:0:167
AGATTACTGCAACAGTTCCCCCTGGACCTGGAAAAGTTTCTTGCCTGGCTTACAGAAGCTGAAACAACTGCCAATGTCCTACAGGATGCTACCCGTAAGGAAAGGCTCCTAGAAGACTCCAAGGGAGTAAAAGAGCTGATGAAACAATGGCAAGTAAGTCAGGCATTTCCGCTTTAGCACTCTTGTGGATCCAATTGAACAATTCTCAGCATTTGTACTTGTAACTGACAAGCAGGGACAAAACAAAGATC
+
BABBBFFFFFFFGGGGGGGGGGGGDHHHHHHHHHHHGHHHHHHHHHHHHHHHHHFHHHHHHHHHHHHHHHHHHHHHHHHHHHHHGHHHHHHHHHGFGGHHHHFGGHHHGHHHHHHHHHHHBGHGGCFFHHHHHGHHHHHHHGHHHHHHHHHHHGHHHHHHHHHHHHHHHHGGGGGHFHHHHHHHHHHGHHHHHHHHHHHGGHHHHHHHHHHHHHHHHHHHHHHHHHHHHHHHHGGGGGGGGGGGGGGGGGG
@M05620:45:000000000-G6HP7:1:1101:15922:3512 1:N:0:167
CATCCTGACCCTGAAGTACCCCATTGAGCATGGCATCGTCACCAACTGGGACGACATGGAGAAGATCTGGCACCACACCTTCTACAACGAGCTGCGCGTGGCCCCGGAGGAGCACCCAGTGCTGCTGACCGAGGCCCCCCTGAACCCCAAGGCCAACAGAGAGAAGATGACTCAGGTGAGGCTCGGCCGACGCCCGTGCTCCTCCCGTCCTTTCCCCAGTCATTTTCTGCCCGGCTTGATTTCTGACATTA
+
CCDDDFFFFFFFGGGGGGGGGGGHHHHHHHHHHHHHHGHHHGHHHGHHHHHHGGGGGHHHHHHHHHHHHHHHHGHHHGGHHHHHHHHHGGGGGHHGGGGGGGHHGGGGGGGGHHHHGGHGHHHHHHHHHHGGGGGGGGGGGGHHHHGGGGHGHHGGGGGGGGGGGGGGGGGGGGGGHGGGGGGGFFFFFFFFFFFF>FFFFFFFFFFFFFFFFFFFFFFFFFFFFFFFFFFFFFFFFFFFFFFFFFFFFF0
@M05620:45:000000000-G6HP7:1:1101:15911:3527 1:N:0:167
CATCCTGACCCTGAAGTACCCCATTGAGCATGGCATCGTCACCAACTGGGACGACATGGAGAAGATCTGGCACCACACCTTCTACAACGAGCTGCGCGTGGCCCCGGAGGAGCACCCAGTGCTGCTGACCGAGGCCCCCCTGAACCCCAAGGCCAACAGAGAGAAGATGACTCAGGTGAGGCTCGGCCGACGCCCGTGCTCCTCCCGTCCTTTCCCCAGTCATTTTCTGCCCGGCTTGATTTCTGACATTA
+
BCCCCFFFFFFFGGGGGGGGGGGHHHHHHHHHHHHHHGHHGGHHHGHHHGHHGGGCGHHEHHGHHHHHHHHHHGHHHGGHHHHHHHHHEGEGGHHGGGGGGGHHGGGGGGGGHHHHGGHHHHHHHHHHHHGGGGGGGGGGGGHHHHGGGGHGHHGGGGGGGGGGGGGFFGGGGGGGGGFFGGGGFFFFFFFFFFFF@ADFFFFFFFFEFF?FFFFFFFDBFFFFFFFFFFFEFFFFAFEFFFFBB:BFFF/
@M05620:45:000000000-G6HP7:1:1101:9653:3582 1:N:0:167
ATCTCTATCTCCTAAAAACCTGTTTAGATTTGGAGATAGACCTTCAGGTTTTTCATCATTTTCTGCATGAATTATACATTGACCACGTTCCAGCGTGGTCAGTTTGCAGCATTCTGTTATTTTGTTTGACAGAGTGTCTTGTTGAGAACATATGTAGGACATGATTTTTTCCTGCAACAGGGAAAATAAAGTATAAGTTTTAAAGATTTATTCTTTAATAAAGGATCTCAAAGCCAGCTTTAGAAAAAGGA
+
BBBBBFFFFFFFGGGGGGGGGGHHHHHGHHHHHHHHHHHHHHHHHHHHHHHGGHHHHHHHHHHHHHHHHHHHHHHHHHHHHGHHHHGGHHHHHHGGGGHHHHGHHHHHHHHHHHHHHHHHHHHHHHHHHHHHHGHHHGHHHHHHHHHHHHHHHHHHHHFHHHHHHHHHHGGHHHFHHGGHHGGHHGGHHFGGHHHHHHHHHHGHHGGGHHHHHHHHHDHHHFGHHGHHHHHGHHE/GGHHHHHEGHHHGGH
@M05620:45:000000000-G6HP7:1:1101:17880:3614 1:N:0:167
AAACCAAGCAGACACTCACCGCTCCCTCGCCACAGGCCAATAGTTTGTCCTCACTGAGTTGGCAACAAGTGGCTGCTGTGGCTGCCATTTTTCTGGTGATGGCCATCAGCTCCGACGAGGTCAGCTGGGGGGCTTTCTTTGTGTAAGCAACGAGAAACCTGAAAGAAGCATTTTTTAACTAAGTCCTGCTGAGTCATTCATGAGTTTTTAGCCGCCTTGCTTCTTCTCACAGACTCTCTACTCTCATGCCA
+
CCBCCCCFCFFFGGGGGGGGGGGGGGHHGGGGGHHHGGHHHHHHHHHHHHHHHHHHHHHHHHHHHHHHHHHHGHGGHHHHHHHGGHHHHHHHHHHHHHHHHHHHHHHHHHHHHGGGGEDG?FGHHHHHGGGGGBGGFGGGFFFFFFFFFFFFFDAAFBFFFBFFFFFFFFFFFFFF9FFFFFFFFFFFFFFBFFFFFFFFFFEFFFEF.EFFFAACFFFFFFFFFFFFBBBFBFFFFFFFFFFFFFF9FBB
@M05620:45:000000000-G6HP7:1:1101:10892:3617 1:N:0:167
AAACCAAGCAGACACTCACCGCTCCCTCGCCACAGGCCAATAGTTTGTCCTCACTGAGTTGGCAACAAGTGGCTGCTGTGGCTGCCATTTTTCTGGTGATGGCCATCAGCTCCGACGAGGTCAGCTGGGGGGCTTTCTTTTTTTAAGCAACGAGAAACCGGAAGGAGGCATTTTTTAACTAAGTCCGGCTGGGTCATCCATGGGTTTTTGGCCGCCTTGTTTTTTCTCACAGATTTCTTACTTTCTTGCCA
+
BCAACC?FCFFFGGGGGGGGGGGFGGHHGGGGGHFGGGHDGHHHHHHHHHHHHHGHHHHHHHHHFHHHHHHHGHGGHHHHGHGGGHHHHHHHHGHHHHHHFFHHHHHHHHGFH?EGGGGGDGHHBHHHGGF--AE/0=F000--;//:/;.9.;;DBF.---@..;....;BFFF-;///9/;///.---;../9.;//////.;;DE.--;/9;:A.//:;/:@///////;/9/////////////9//
@M05620:45:000000000-G6HP7:1:1101:17890:3635 1:N:0:167
AAACCAAGCAGACACTCACCGCTCCCTCGCCACAGGCCAATAGTTTGTCCTCACTGAGTTGGCAACAAGTGGCTGCTGTGGCTGCCATTTTTCTGGTGATGGCCATCAGCTCCGACGAGGTCAGCTGGGGGGCTTTCTTTGTGTAAGCAACGAGAAACCTGAAAGAAGCATTTTTTAACTAAGTCCTGCTGAGTCATTCATGAGTTTTTAGCCGCCTTGCTTCTTCTCACAGACTCTCTACTCTCATGCCA
+
BABABAACAFFFGGGFGGGGGGGGGGHHGGGGGGGDGGHHGGGGFGHHHHHHFHHGHHHHHHFHHHGGFF5GFHGGHHHHGHFCGHHHHHHHHHHHHFHHHFHHEG3FGGHHHGGGGGGGGGGHGHHHGGGGGGGGGGGGGGGBFGFFFFFFFFFFFFFFFFFFBBAFFFFFFFFFFFFFFFFFFFFBFFF/ABF/FFFFBBFF9FFFFEBFB9@DFFFFFFFFFFFFFFFFFFBFFFFFFFFFFFFFFFF
@M05620:45:000000000-G6HP7:1:1101:8742:3639 1:N:0:167
ATCTCTATCTCCTAAAAACCTGTTTAGATTTGGAGATAGACCTTCAGGTTTTTCATCATTTTCTGCATGAATTATACATTGACCACGTTCCAGCGTGGTCAGTTTGCAGCATTCTGTTATTTTGTTTGACAGAGTGTCTTGTTGAGAACATATGTAGGACATGATTTTTTCCTGCAACAGGGAAAATAAAGTATAAGTTTTAAAGATTTATTCTTTAATAAAGGATCTCAAAGCCAGCTTTAGAAAAAGGA
+
BCBBCFFFFFFFGGGGGGGGGGHHHHHHHHHHHHHHHHHHHHHHHHHHHHHGGHHHHHHIHHIHIHHHHHHHHHHHHHHHHHHHHHGHHHHHHHGGGGHHHHHHHHHHHHHHHHHHHHHHHHHHHHHHHHHHHHHHHHHHHHHHHHHHHHHHHHHHHHHHHHHHHHHHHGHHHHHHHHHHHGGHHHGHHHGHHHHHHHHHHHHHHHHHHHHHHHHHHHHHHHHHHHHHHGHHHHHHGGHHHHHGHHHGGGH
@M05620:45:000000000-G6HP7:1:1101:13260:3640 1:N:0:167
CATCCTGACATTAGATCGGAAGAGCACACGTCTGAACTCCAGTCACGTCGACGCATCTCGTATGCCGTCTTCTGCTTGAAAAAAAAAAAAAAGTTTATTTAAATAATAGTGCATAGCTATGAAATCGACAGACAGAAAGTGTTGCAAGAAACAGGAGGGTGTGTGGACATACTAGCAGCAGCTTGTAGTGAGCGACGCGGTGATGAGTAGGTAGTTTATAGACTATGTCACTGGTGTTCTTTATCGATGGA
+
CCCCCFFFFFFFBGFGGGGGGGHHHHHHHGGHHGGHHHHHHHHHHHGHHGGGGGGEGHHHGDHHHHGGGHGHHHHHHHGHHHHGGGGE////?222222222222?22D221111111111111?1?0-.-000001100000.0000/<////:..;-;.-....000000000/00/..9/0/.000/000-------.-.;000;000900009000000000:090000/0/.;0000090.:.0./
@M05620:45:000000000-G6HP7:1:1101:10898:3643 1:N:0:167
AAACCAAGCAGACACTCACCGCTCCCTCGCCACAGGCCAATAGTTTGTCCTCACTGAGTTGGCAACAAGTGGCTGCTGTGGCTGCCATTTTTCTGGTGATGGCCATCAGCTCCGACGAGGTCAGCTGGGGGGCTTTCTTTGTGTAAGCAACGAGAAACCTGAAAGAAGCATTTTTTAACTAAGTCCTGCTGAGTCATTCATGAGTTTTTAGCCGCCTTGCTTCTTCTCACAGACTCTCTACTCTCATGCCA
+
CCCCCBBFCFFFGGGGGGGGGGGGGGHHGGGGGHHHGGHHHHHHHHHHHHHHHHGHHHHHHHHHHHHHHHHHGHGGHHHHHHHGGHHHHHHHHHHGHHHHHHHHHHHHHHHHHGGGGGGGGHHHHHHHGGGGGGGGFGGGGFFFGGFFFFFDFFFFFFFFFFFFFFFFFFFFFFFCFFFFFFFFFFFFFFFFFBBBFFFFFFFFFFFFFFFFFDFFFFFEFFFFFFFFFFFFFFFFFFFFFFFFFBFFFFB
@M05620:45:000000000-G6HP7:1:1101:8754:3663 1:N:0:167
ATCTCTATCTCCTAAAAACCTGTTTAGATTTGGAGATAGACCTTCAGGTTTTTCATCATTTTCTGCATGAATTATACATTGACCACGTTCCAGCGTGGTCAGTTTGCAGCATTCTGTTATTTTGTTTGACAGAGTGTCTTGTTGAGAACATATGTAGGACATGATTTTTTCCTGCAACAGGGAAAATAAAGTATAAGTTTTAAAGATTTATTCTTTAATAAAGGATCTCAAAGCCAGCTTTAGAAAAAGGA
+
>AAAAFBFFFFFFGGGFGGGG4FFGHBCFFGHHHHGFFADGHHFHH5GDGGFFHGHHEHHGFHHHFGHHDGFHHHHHHFHFFGHHHGHHHHG5FFEAEHGHHHHHHHHGGHHHHHHHGBHHHHHHHHGGHGGFHHGHGHHHHHF4GFDGHFFGHHHHHHFGHHHGFHHGGHHHFGHGHHHHAFC/C?FFGGFDF11>FHHHHGFFBGHHEGHHHHHFHHH0D00<GHHBGDDGFHHEEHHHGBGCGHH../
@M05620:45:000000000-G6HP7:1:1101:18019:3674 1:N:0:167
ATCTCTATCTCCTAAAAACCTGTTTAGATTTGGAGATAGACCTTCAGGTTTTTCATCATTTTCTGCATGAATTATACATTGACCACGTTCCAGCGTGGTCAGTTTGCAGCATTCTGTTATTTTGTTTGACAGAGTGTCTTGTTGAGAACATATGTAGGACATGATTTTTTCCTGCAACAGGGAAAATAAAGTATAAGTTTTAAAGATTTATTCTTTAATAAAGGATCTCAAAGCCAGCTTTAGAAAAAGGA
+
CCCCDFFFFFFFGGGGGGGGGGHHHHHHHHHHHHHHHHHHHHHHHHHHHHHGGHHHHIIHHHHIHHHHHHHHHHHHHHHHHHHHHHGHHHHHHHGGGGHHHHHHHHHHHHHHHHHHHHHHHHHHHHHHHHHHHHHHHHHHHHHHHHHHHHH3HHHHHHHHHHHHHHHHHGHHHHHHHHHHHGGHHHHHHHHHHHHHHGHHHHHHHHHHHHHHHHHHHHHHHGHHHHHHHHHHHHHGHGHHHHHGHHHHGGH
@M05620:45:000000000-G6HP7:1:1101:18032:3686 1:N:0:167
ATCTCTATCTCCTAAAAACCTGTTTAGATTTGGAGATAGACCTTCAGGTTTTTCATCATTTTCTGCATGAATTATACATTGACCACGTTCCAGCGTGGTCAGTTTGCAGCATTCTGTTATTTTGTTTGACAGAGTGTCTTGTTGAGAACATATGTAGGACATGATTTTTTCCTGCAACAGGGAAAATAAAGTATAAGTTTTAAAGATTTATTCTTTAATAAAGGATCTCAAAGCCAGCTTTAGAAAAAGGA
+
ABBCCFFFFFFFGGGGGGGGGGHHHHHHHHHHHHHHHHHHHHHHHHHHHHHGGHHHHHHHHHHHIHHHHGHHHHHHHHHHHGHHHHGHHHHHHHGFGGHHHHHHHHHHHHHGHHHHHHHHHHHHHHHHHHHHHHHHHHHHHHHHHHHHHHH3FHHHHHHHHHHHHHHHHGHHHHHHHHHHHGGHHHHHHHGFGHHGHHHHHGGHHHHHHHHHHHHHHHHHHHHHHHHHHGHHHHFHHGHHHHHGGFHHGGH
@M05620:45:000000000-G6HP7:1:1101:18004:3687 1:N:0:167
ATCTCTATCTCCTAAAAACCTGTTTAGATTTGGAGATAGACCTTCAGGTTTTTCATCATTTTCTGCATGAATTATACATTGACCACGTTCCAGCGTGGTCAGTTTGCAGCATTCTGTTATTTTGTTTGACAGAGTGTCTTGTTGAGAACATATGTAGGACATGATTTTTTCCTGCAACAGGGAAAATAAAGTATAAGTTTTAAAGATTTATTCTTTAATAAAGGATCTCAAAGCCAGCTTTAGAAAAAGGA
+
BBBBBFFFFFFFGGGGGGGGGGHHHHHHHHHHHGHHHHHHHHHHHHHHHHHGGHHHHHHHHHHHHHHHHHHHHHHHHHHHHHHHHHGGHHHHHHGGGGHHHHHHHHHHHHHHHHHHHHHHHHHHHHHHHHGHHHGHHHHHHHHHHHGHHHHHHHHHHHHHHHHHHHHHHGHHHHHHHHHGHGGHHHHGHHHHHHHHHGHHHHHHHHHHHHHHHHHHHGHHHHGHHHHHHHHHHHHHHGHHHHHGHGHHGGH
@M05620:45:000000000-G6HP7:1:1101:18015:3702 1:N:0:167
ATCTCTATCTCCTAAAAACCTGTTTAGATTTGGAGATAGACCTTCAGGTTTTTCATCATTTTCTGCATGAATTATACATTGACCACGTTCCAGCGTGGTCAGTTTGCAGCATTCTGTTATTTTGTTTGACAGAGTGTCTTGTTGAGAACATATGTAGGACATGATTTTTTCCTGCAACAGGGAAAATAAAGTATAAGTTTTAAAGATTTATTCTTTAATAAAGGATCTCAAAGCCAGCTTTAGAAAAAGGA
+
ABBBBFFFFFFFGGDFGGGGGGHHHHFHHHHHFHHHHHHHHHHHHHHFGHHGGHHHHHHHHHHHHHHGHHHHHHHHHHHHHHHHHHGHHHHHHHGEDGHGHHHHHHHHGHGHHGHHHHHHHHHGHHHHGHHHHHHHHHHHHHHGHHHHHHHHHHHHHHHHHHHHHHHHHGHHHHGHHHHHGGGFHGGHHGGHHHHHHGGHHHHHGHHHHHHHHHHHHHGHHHHBHHHHFHHHFHHHHFHCHHFFHHHHFAG
@M05620:45:000000000-G6HP7:1:1101:10503:3745 1:N:0:167
ATCTCTATCTCCTAAAAACCTGTTTAGATTTGGAGATAGACCTTCAGGTTTTTCATCATTTTCTGCATGAATTATACATTGACCACGTTCCAGCGTGGTCAGTTTGCAGCATTCTGTTATTTTGTTTGACAGAGTGTCTTGTTGAGAACATATGTAGGACATGATTTTTTCCTGCAACAGGGAAAATAAAGTATAAGTTTTAAAGATTTATTCTTTAATAAAGGATCTCAAAGCCAGCTTTAGAAAAAGGA
+
AABBBFFFFFFFGGGGGGGGGGHHHHHHHHHHHHHGHHHHHGGHHHHGHHHGGHHHHHHHHHHHHHHHHGHHHHHHHHHHHHHHHHGHHHHHHHGFGGHHFHGHHHHHHHGHHHHHHHHHHHHHHHHHGHHHHHHHHFHHHHHHHHHHGHHHHHHHHHGHHHHHGHHHHGHHHHGHEGHHHGGHHHGHBGGGHHHHHDGHHHGGHHHHHHHHHHHHHHHFDDHHHHHGHHHHHHFHHGHHHHHEGHGGGGH
@M05620:45:000000000-G6HP7:1:1101:10481:3745 1:N:0:167
ATCTCTATCTCCTAAAAACCTGTTTAGATTTGGAGATAGACCTTCAGGTTTTTCATCATTTTCTGCATGAATTATACATTGACCACGTTCCAGCGTGGTCAGTTTGCAGCATTCTGTTATTTTGTTTGACAGAGTGTCTTGTTGAGAACATATGTAGGACATGATTTTTTCCTGCAACAGGGAAAATAAAGTATAAGTTTTAAAGATTTATTCTTTAATAAAGGATCTCAAAGCCAGCTTTAGAAAAAGGA
+
ABBBCFFFFFFFGGGGGGGGGGHHHHHHHHHHHHHHHHHHHHHHHHHGHHHGGHHHHHHHHHHHHHHHHHHHHHHHHHHHHGHHHHGHHHHHHHGGGGHHHHGHHHHHHHHHHHHHHHHHHHHHHHHHHHHHHHHHHHHHHHHHHHHHHHHHHHHHHHHHHHHHHHHHHGHHHHHHHHHHHGGHHHHHGFGHHHHHGGHHHHHHHHGHHHHHHHHHHHHHHFHGFHHHHHHHHHHFGGHHHHHEGHHGGGG
@M05620:45:000000000-G6HP7:1:1101:15320:3746 1:N:0:167
CATCCTGACCCTGAAGTACCCCATTGAGCATGGCATCGTCACCAACTGGGACGACATGGAGAAGATCTGGCACCACACCTTCTACAACGAGCTGCGCGTGGCCCCGGAGGAGCACCCAGTGCTGCTGACCGAGGCCCCCCTGAACCCCAAGGCCAACAGAGAGAAGATGACTCAGGTGAGGCTCGGCCGACGCCCGTGCTCCTCCCGTCCTTTCCCCAGTCATTTTCTGCCCGGCTTGATTTCTGACATTA
+
CCCCCFFFFFFFGFGGGGGGGGGHHHHHHHHHHHHHHGHHHGHHHGHHHHHHGGGGGHHHHHHHHHHHHHHHHGHHHGGHHHHHHHHHGGGGGHHGGGGGGGHHGGGGGGGGHHHHGGHHHHHHHHHHHHGGGGGGGGGGGGHHHHGGGGHGHHGGGGGGGGGGGGFGGGGGGGGGGGGGGGGGFFFFFFFFFFFF@DFFFFFFFFFFFFFFFFFFFBDFFFFFFFFFFFFF?CFFFFABFFFFFBFFFF/
@M05620:45:000000000-G6HP7:1:1101:8854:3751 1:N:0:167
ATCTCTATCTCCTAAAAACCTGTTTAGATTTGGAGATAGACCTTCAGGTTTTTCATCATTTTCTGCCTGAATTATACATTGACCACGTTCCAGCGTGGTCAGTTTGCAGCATTCTGTTATTTTGTTTGACAGAGTGTCTTGTTGAGAACATATGTAGGACATGATTTTTTCCTGCAACAGGGAAAATAAAGTATAAGTTTTAAAGATTTATTCTTTAATAAAGGATCTCAAAGCCAGCTTTAGAAAAAGGA
+
1>AA1BDDFFDBDBGGBBEEGCAFF3FGFDDEDBFHFHH1F1BGC1FBDGGFCEAFFBF2AG21GB1BFGEDDHHFDBGFFD1FG/AFAGH2FEEEF?GFHHHHHGBHHECBGHHHFGGHFHHHFFHG1B1F0>GHHHGHFGFHFB/FGHHHHHHHFGBBCDGGHGHGBC<<GHHGFFHHE//<?C?<1FF<?BGHG<FFHF1<=1FHHFGHGFGHGGDD=0D<<D/DHEDD0:.:;.:CGGHHFGFHGC/
@M05620:45:000000000-G6HP7:1:1101:10491:3760 1:N:0:167
ATCTCTATCTCCTAAAAACCTGTTTAGATTTGGAGATAGACCTTCAGGTTTTTCATCATTTTCTGCATGAATTATACATTGACCACGTTCCAGCGTGGTCAGTTTGCAGCATTCTGTTATTTTGTTTGACAGAGTGTCTTGTTGAGAACATATGTAGGACATGATTTTTTCCTGCAACAGGGAAAATAAAGTATAAGTTTTAAAGATTTATTCTTTAATAAAGGATCTCAAAGCCAGCTTTAGAAAAAGGA
+
ABCCCFFFFFFFGGGGGGGGGGHHHHHHHHHHHHHHHHHHHHHHHHHHHHHGGHHHHHIHHHIHHHHHHHHHHHHHHHHHHHHHHHGHHHHHHHGGGGHHHHGHHHHHHHHHHHHHHHHHHHHHHHHHHHHHHHHHHHHHHHHHHHHHHHHHHHHHHHHHHHHHHHHHHGHHHHHHGHHHHGGFHHHHHHHHHHHHHHHHHHHHHHHHHHHHHHHHHGHHHHHGHHHHHHHHHHHHHGHHHHHHHHHHDGH
@M05620:45:000000000-G6HP7:1:1101:15326:3765 1:N:0:167
CATCCTGACCCTGAAGTACCCCATTGAGCATGGCATCGTCACCAACTGGGACGACATGGAGAAGATCTGGCACCACACCTTCTACAACGAGCTGCGCGTGGCCCCGGAGGAGCACCCAGTGCTGCTGACCGAGGCCCCCCTGAACCCCAAGGCCAACAGAGAGAAGATGACTCAGGTGAGGCTCGGCCGACGCCCGGGCTACTCCCGTCCTTTCCCAAGTCATTTTCTGCCCCGCTTGATTTCTGAAATTT
+
AAAAABD5CFFBGGFEGGGGGGEFGDAFAFGDEFG3FAGH2ABAEEGHBC2FAEEE1GF3FHHBCABAFGHFHGAGHGGHFH34FGFG/?>EE33>>/>E</EFE@@B</CFFHGHGC/??FDGDBG1?G@DG--FA<CC-:CGHH?:.:..::;E?.CC//C.;99F0B09;B0/09;..=EAB=.9--@--;-;-99-.:;BF...9A.BF/9///9;/99//B////9..---9;A///9:9B/;///
@M05620:45:000000000-G6HP7:1:1101:8865:3767 1:N:0:167
ATCTCTATCTCCTAAAAACCTGTTTAGATTTGGAGATAGACCTTCAGGTTTTTCATCATTTTCTGCATGAATTATACATTGACCACGTTCCAGCGTGGTCAGTTTGCAGCATTCTGTTATTTTGTTTGACAGAGTGTCTTGTTGAGAACATATGTAGGACATGATTTTTTCCTGCAACAGGGAAAATAAAGTATAAGTTTTAAAGATTTATTCTTTAATAAAGGATCTCAAAGCCAGCTTTAGAAAAAGGA
+
3AABBFFFFFFFGGGGGGGGFGGHGHHHHGHHHHHHHHHHHHHHHHHHGGHGGHHHGHHHHHHHHHHHHHHHHHHHHHHHHHHHHGGHHHHGHHGGGGHHGHHHHHHHHHHHGHHHHHHHHHHHGHHHHHHHHHHHHHHHHHHHHHHHHHHHHHHHHHHHHHHHHHHHHGHHHHHGGHHHHGGHHHHHHHHHHHHHHGHHHHHFGFHHHHHHHHHHHHHHGGHHFHHGHHHHHHFFGGHHHHHHHHHHGGH
@M05620:45:000000000-G6HP7:1:1101:12118:3828 1:N:0:167
ATCTCTATCTCCTAAAAACCTGTTTAGATTTGGAGATAGACCTTCAGGTTTTTCATCATTTTCTGCATGAATTATACATTGACCACGTTCCAGCGTGGTCAGTTTGCAGCATTCTGTTATTTTGTTTGACAGAGTGTCTTGTTGAGAACATATGTAGGACATGATTTTTTCCTGCAACAGGGAAAATAAAGTATAAGTTTTAAAGATTTATTCTTTAATAAAGGATCTCAAAGCCAGCTTTAGAAAAAGGA
+
CCCCDFFFFFFFGGGGGGGGGGHHHHHHHHHHHHHHHHHHHHHHHHHHHHHGGHHHHIHHHHIHIHHHHHHHHHHHHHHHHHHHHHGHHHHHHHGFGGHHHHHHHHHHHHHHHHHHHHHHHHHHHHHHHHHHHHHHHHHHHHHHHHHHHHHHHHHHHHHHHHHHHHHHHGHHHHHHHHHHHGGHHHHHHHHHHHHHHHHHHHHHHHHHHHHHHHHHHHHHHHHHHHGHHHHHHHHHHGHHHHHGHHHHGGH
@M05620:45:000000000-G6HP7:1:1101:12133:3839 1:N:0:167
ATCTCTATCTCCTAAAAACCTGTTTAGATTTGGAGATAGACCTTCAGGTTTTTCATCATTTTCTGCATGAATTATACATTGACCACGTTCCAGCGTGGTCAGTTTGCAGCATTCTGTTATTTTGTTTGACAGAGTGTCTTGTTGAGAACATATGTAGGACATGATTTTTTCCTGCAACAGGGAAAATAAAGTATAAGTTTTAAAGATTTATTCTTTAATAAAGGATCTCAAAGCCAGCTTTAGAAAAAGGA
+
BCBCCFFFFFFFGGGGGGGGGGHHHHHHHHHHHHHHHHHHHHHHHHHHHHHGGHHHHHIHHHHHHHHHHHHHHHHHHHHHHHHHHHGHHHHHHHGGGGHHGHHHHHHHHHHHHHHHHHHHHHHHHHHHHHHHHHHHHHHHHHHHHHHHHHHHHHHHHHHHHHHHHHHHHGHHHHHHHHHHHGGHHHHHHHHHHHHHHHHHHHHHHHHHHHHHHHHHHHHHHHHHHHHHHGHGHHHHHGHHHHHHGHHHGGH
@M05620:45:000000000-G6HP7:1:1101:21556:3933 1:N:0:167
TACCTGTACTGGGGAAGAGTGTAGCAATCGCCATTCCTACCCTAAAGATCGGAAGAGCACACGTCTGAACTCCAGTCACGTCGACGCATCTCGTATGCCGTCTTCTGCTTGAAAAAAAAAAAAGCAAAAAGAATTTCTTTTTGATATCAACTAGCAAACTAATAGAAGCATGTTTTACCCCAGAACTTCATACACACTCATAACTTTCTCGACTCCTTCTGTCACCACCCACGCTAGCTACAATAACTACC
+
BBBBBFFDFFFFFEAAEFGFGGCHHHBEHGGGGGGHHHFHGHHGHDG5BGHGEEEEGFFHBGGHHGFGBGHHHHHHHHHGHHGGGGG/EEGHHGGHHFHGEGFGHGEFHHH0F3GGF@<///>/0<010>..011=1F>100-.000<00/=/0/00/.00:0;0000//00;00/;90/:...//00;00000;09///00;/00;000./9..9/////9:////..9..-..9.9;/:////9////.
@M05620:45:000000000-G6HP7:1:1101:10300:3951 1:N:0:167
TACCTGTACTGGGGAAGCCATTCCTACCCTAAAGATCGGAAGAGCACACGTCTGAACTCCAGTCACGTCGACGCATCTCGTATGCCGTCTTCTGCTTGAAAAAAAAAAGAGCGACCACCGCTCTCGGAGGTTATTTTGCATCGGTGAGGCAGACAGAATGATCCGATGAGGGGTGCGAAACTATTTGAGGAAAGGTAGCACCTTTTTATTAAATTTACCTTTTAGCAATCGCCATTCCTAACCTACAGATC
+
AAAAAFFFFFFFGGGGGGGCGGB33DFAFFFGHFHHBHE0F0BFFFC0BEB/AA1BBAFG1AGHHA/ABEEE@>EE/B1>?/0BF1/?EFF2FGBDGC01FF></ECB/?F0////AE/<@/>.DAE.>CCF00=0D0DGBF?.C.CF..:.C.C/CBGB;00;9.;.BB/B@.A;A.@?;B999BF/;F/-;-A/99BB/-FFFFF-/:/BBBFB;9BF/BFFFFFFF/---99FF9;B/:-;:/9/BB/
@M05620:45:000000000-G6HP7:1:1101:22872:3984 1:N:0:167
AAACCAAGCAGACACTCACCGCTCCCTCGCCACAGGCCAATAGTTTGTCCTCACTGAGTTGGCAACAAGTGGCTGTTGTGGCTGCCATTTTTCTGGTGATGGCCATCAGCTCCGACGAGATCAGCTGGGGGGCTTTCTTTGTGTAAGCAACGAGAAACCTGAAAGAAGCATTTTTTAACTAAGTCCTGCTGAGTCATTCATGAGTTTTTAGCCGCCTTGCTTCTTCTCACAGACTCTCTACTCTCATGCCA
+
ACCCCBBFCFFFGGGGGGGGGGGGGGHHGGGGGHHHGGHHHHHHHHHHHHHHHHHHHHHHHHHHHHHHHHHHGHGHHFHGGHHGGHFHHHHHHHHHHHHHHHHHHHHHHHHHHGGGGGGGGHHHHHHHGGGGGGGGGGGGGGGGGGFFFFFFFFFFFFFFFFFFFFFFFFFFFFFFFFFFFFFFFFFFFFFFF:FFFFFFFFFFFFFFFFFFFFFFFFFFFFFFFFFFFFFFEFFFFFFFFFFFFFFFFF/
@M05620:45:000000000-G6HP7:1:1101:9993:3988 1:N:0:167
ATCTCTATCTCCTAAAAACCTGTTTAGATTTGGAGATAGACCTTCAGGTTTTTCATCATTTTCTGCATGAATTATACATTGACCACGTTCCAGCGTGGTCAGTTTGCAGCATTCTGTTATTTTGTTTGACAGAGTGTCTTGTTGAGAACATATGTAGGACATGATTTTTTCCTGCAACAGGGAAAATAAAGTATAAGTTTTAAAGATTTATTCTTTAATAAAGGATCTCAAAGCCAGCTTTAGAAAAAGGA
+
AAAABFFFFFFFGGGGGGGGGGHHHHHHHHHHHHHHHHHHHHHHHHHHHHHGGHHHHHHHHHHHHHHHHHHHHHHHHHHHHHHHFHGFHHHHHHGFGGHHHHHHHHHHHHHHHHHHHHHHHHHHHHHHGHHHHHHHHHHHHHHHGHEEGHHHHHHHHHHHHHHGHHGHHGHHHHFHHHGHHGGHHGFDFFGFGH1?FGGHHHHGHHHGHHHHHHHHHHGHHHHEFGHHHFHFHGGFGFHHHHHFCGGFDFB
@M05620:45:000000000-G6HP7:1:1101:15856:3995 1:N:0:167
ATCTCTATCTCCTAAAAGGAAGAAAGGGGAGGGAAGATCGGAAGAGCACACGTCTGAACTCCAGTCACGTCGACGCATCTCGTATGCCGTCTTCTGCTTGAAAAAAAAAACACACATATTTTATCTATGGCACATTCCTAAGCTAAACAAAAATAAAACCGACAGACAGAGTCATGTACTAAGTACTTATTAGTCATATCTAATATTTTCTTCTCCTTGATTATTCGTCATGCACTTCTTAGTTAAACTTA
+
AAAAAFFFFFFFGGC11BA1BFG10BFEEAE?AEHE0GFHGAEEAGGGHHHGEGHGHHHHGHHHGHFHGGGGEEGGGCEFGHGGGFHFEFGHGFGHHHHGEF11BE@C////0///11111@111<1111.0101>11111001000<0<..<<00000.-;:--/.//9/;;000090009/;00000009;090000000;000090000;;////9//:/;//-/---////////////:9//////
@M05620:45:000000000-G6HP7:1:1101:10002:4007 1:N:0:167
ATCTCTATCTCCTAAAAACCTGTTTAGATTTGGAGATAGACCTTCAGGTTTTTCATCATTTTCTGCATGAATTATACATTGACCACGTTCCAGCGTGGTCAGTTTGCAGCATTCTGTTATTTTGTTTGACAGAGTGTCTTGTTGAGAACATATGTAGGACATGATTTTTTCCTGCAACAGGGAAAATAAAGTATAAGTTTTAAAGATTTATTCTTTAATAAAGGATCTCAAAGCCAGCTTTAGAAAAAGGA
+
ABBCCFFFFFFFGGGGGGGGGGHHHHHHHHHHHHHHHHHGHHHHHHHHHHHGGHHHHIHHIHHHHHHHHGHHHHHHHHHHHHHHHHGHHHHHHHGGGGHHHHHHHHHHHHHHHHHHHHHHHHHHHHHHHHHHHHHHHHHHHHHHHHHGHHHHHHHHHHHHHHHHHHHHHGHHHHHHHHHHHGGHHHGGHHHHHHHHHHHHHHHFHHHHHHHHHHHHHHHHHHHGHHHHHHHHHHGGHGHHHGGHGHHGGGH
@M05620:45:000000000-G6HP7:1:1101:12388:4008 1:N:0:167
ATCTCTATCTCCTAAAAACCTGTTTAGATTTGGAGATAGACCTTCAGGTTTTTCATCATTTTCTGCATGAATTATACATTGACCACGTTCCAGCGTGGTCAGTTTGCAGCATTCTGTTATTTTGTTTGACAGAGTGTCTTGTTGAGAACATATGTAGGACATGATTTTTTCCTGCAACAGGGAAAATAAAGTATAAGTTTTAAAGATTTATTCTTTAATAAAGGATCTCAAAGCCAGCTTTAGAAAAAGGA
+
BBBBBFFFFFFFGGGGFGGGGGHHHFHHHHHHHHHHHHHHHHHHHHHHHHHGGHHHHHHHHHHGHHHHHHHHHHHHHHHHHHHHHHGHHHHHHHGFEGHHHHHHHHHHHHHHHHHHHHHHHHHHHHHHHHHHGHHHHHHHHHHHGHHGHHHHHHHHHHHHHHHHHHHHHFFHHHHHHHHHHGGHHHG1GGGGHHGHHHHHHFGFGGGHHHHHHHHHHHHHHGHHHHHHHHHHHHHHHGHHHHGFHHHHGGH
@M05620:45:000000000-G6HP7:1:1101:15853:4018 1:N:0:167
AAACCAAGCAGACACTCACCGCTCCCTCGCCACAGGCCAATAGTTTGTCCTCACTGAGTTGGCAACAAGTGGCTGCTGTGGCTGCCATTTTTCTGGTGATGGCCATCAGCTCCGAAGAGGTCAGCTGGGGGGCTTTCTTTGTGTAAGCAACGAGAAACCTGAAAGAAGCATTTTTTAACTAAGTCCTGCTGAGTCATTCATGAGTTTTTAGCCGCCTTGCTTCTTCTCACAGACTCTCTACTCTCATGCCA
+
A1>AAAACAB>>EGGFGFGGGGEEGGHHGEECCHFHGGHGHHGGGHB0FGFEHHHHHH1GDGFHEGHHHGFHECFFHHFHFGHFGHGFHHGHFFHH1BDGFFHFGHGFBGHHHGGGGGHHFFGHHHHHGGGGGGFGGGGGGGGGGGGGGGGGGFFFFFFFFFFFFFFFFFFFFFF@EFFFFFFFFFFFFFFF?BFFFFFFFFEFFFFFEEFFFF@@FFFFFFFFFFFFFFFFFFFFFFFFFFFFFFFBFFF
@M05620:45:000000000-G6HP7:1:1101:12397:4025 1:N:0:167
ATCTCTATCTCCTAAAAACCTGTTTAGATTTGGAGATAGACCTTCAGGTTTTTCATCATTTTCTGCATGAATTATACATTGACCACGTTCCAGCGTGGTCAGTTTGCAGCATTCTGTTATTTTGTTTGACAGAGTGTCTTGTTGAGAACATATGTAGGACATGATTTTTTCCTGCAACAGGGAAAATAAAGTATAAGTTTTAAAGATTTATTCTTTAATAAAGGATCTCAAAGCCAGCTTTAGAAAAAGGA
+
BCCCDFFFFFFFGGGGGGGGGGHHHHHHHHHHHHHHHHHGHHHHHHHHHHHGGHHHHHHIHIIHIHHHHHHHHHHHHHHHHHHHHHGHHHHHHHGGGGHHHHHHHHHHHHHHHHHHHHHHHHHHHHHHHHHHHHHHHHHHHHHHHHHGHHHHHHHHHHHHHHHHHHHHHGHHHHHHHHHHHGGHHHHHHHHHHHHHHHHHHHGHHHHHHGHHHHHHHGHHHGHHHHHHHGHGHHHHHGHHHHHGHHGHGGH
@M05620:45:000000000-G6HP7:1:1101:22664:4066 1:N:0:167
AGATTACTGCAACAGTTCCCCCTGGACCTGGAAAAGTTTCTTGCCTGGCTTACAGAAGCTGAAACAACTGCCAATGTCCTACAGGATGCTACCCGTAAGGAAAGGCTCCTAGAAGACTCCAAGGGAGTAAAAGAGCTGATGAAACAATGGCAAGTAAGTCAGGCATTTCCGCTTTAGCACTCTTGTGGATCCAATTGAACAATTCTCAGCATTTGTACTTGTAACTGACAAGCCAGGGACAAAACAAAGAT
+
BBBBBFFFFFFFGGGGGGGGGGGGHHHHHHHFHGHHGHHHHHHHHHHHHHHHHHHHHEHHHHHHHHHHHHHHHHHHHHHHHHHHHHHHHHHHHHGGGGHHHHGHHHHHGHHHHHHHGHGHHHHGGGGFHHHHHGHHHHHHHHHGHGHHHHHGHGHHHHHHHHFHHHHHHHGGGGGGHGHHHHHGHHHGHHHGHGHHHFGFF<GHGHHHHFHHHHHHHHHHHGHGHHHFCGHHHGFGGGGGG?FFFGEFFFC
@M05620:45:000000000-G6HP7:1:1101:22655:4082 1:N:0:167
AGATTACTGCAACAGTTCCCCCTGGACCTGGAAAAGTTTCTTGCCTGGCTTACAGAAGCTGAAACAACTGCCAATGTCCTACAGGATGCTACCCGTAAGGAAAGGCTCCTAGAAGACTCCAAGGGAGTAAAAGAGCTGATGAAACAATGGCAAGTAAGTCAGGCATTTCCGCTTTAGCACTCTTGTGGATCCAATTGAACAATTCTCAGCATTTGTACTTGTAACTGACAAGCCAGGGACAAAACAAAGAT
+
BB@AAFFFFFFFFGGGGGGGGGEGGFFGCGFFFHHHBFGHGFHHHHHHGHGFGHFHFHHGHHHGHGHHHHHHHHHFGHHHGHGFFHHHHHHHHHFBEFHHFHHGFHHHGFHHHHHHHHHHHHHGEEGEHFHHGFGHHGHHHFHHHHHHFFHFHGFFGFDFDFHHHHHHHGGGGDGHHHGFHHHGHFFFHFHHHHFHHEHEFHHFHHHFDGHHHHFGHHHHHHFFHHHFCGHHHGGGGGGGFFG?FEGGGG;
@M05620:45:000000000-G6HP7:1:1101:10311:4085 1:N:0:167
ATCTCTATCTCCTAAAAGGAAGAAAGGGGAGGGAAGATCGGAAGAGCACACGTCTGAACTCCAGTCACGTCGACGCATCTCGTATGCCGTCTTCTGCTTGAAAAAAAAAAAAACCCCCGTGGTACTTCCCGCGGCGACTATATCCTTCAAAACCAAGTAAGCCAACCGAACTCAGCTCAGGCTCCACGTGTACCCGATATTCTCACGACTTTGCACCTCACACTCTCTGCTGTGTTGTCTCACTTACTTTC
+
AABABFFFFFFFGGGGGFEGGGHHFHHGGGGGGGHGFHHHGGGGHHHHHHHGGHHGHHHHHHGHHHFHGHHGGGGGGGGHHHGGGFHHGFGHGHHHHHHHGFGHHGGGCG>//....--..-<00=000<.------;-9000000000000.....//////....9---.////://///.9./..;.9.//9.-9-;//////9.-..///////././/;///9/;//9/99;.9////9////9/;
@M05620:45:000000000-G6HP7:1:1101:22444:4090 1:N:0:167
AAACCAAGCAGACACTCACCGCTCCCTCGCCACAGGCCAATAGTTTGTCCTCACTGAGTTGGCAACAAGTGGCTGCTGTGGCTGCCATTTTTCTGGTGATGGCCATCAGCTCCGACGAGGTCAGCTGGGGGGCTTTCTTTGTGTAAGCAACGAGAAACCTGAAAGAAGCATTTTTTAACTAAGTCCTGCTGAGTCATTCATGAGTTTTTAGCCGCCTTGCTTCTTCTCACAGACTCTCTACTCTCATGCCA
+
CCCCCCCFCFFFGGGGGGGGGGGGGGHHGGGGGHHHGGHHHHHHHHHHHHHHHHHHHHHHHHHHHHHHHHHHGHGGHHHHHHHGGHHHHHHHHHHHHHHHHHHHHHHHHHHHHGGGGGGGGHHHHHHHGGGGGGGGGGGGGGGGGGFFFFFFFFFFFFFFFFFFFFFFFFFFFFFFFFFFFFFFFFFFFFFFFFFFFFFFFFFFFFFFFFFFFFFFFFFFFFFFFFFFFFFFFFFFFFFFFFFFFFFFFFF
@M05620:45:000000000-G6HP7:1:1101:22420:4092 1:N:0:167
AAACCAAGCAGACACTCACCGCTCCCTCGCCACAGGCCAATAGTTTGTCCTCACTGAGTTGGCAACAAGTGGCTGCTGTGGCTGCCATTTTTCTGGTGATGGCCATCAGCTCCGACGAGGTCAGCTGGGGGGCTTTCTTTGTGTAAGCAACGAGAAACCTGAAAGAAGCATTTTTTAACTAAGTCCTGCTGAGTCATTCATGAGTTTTTAGCCGCCTTGCTTCTTCTCACAGACTCTCTACTCTCATGCCA
+
AAABBBBFBFFFGFGGGGGGGGGGGGGHGGGGGHGFGGHHHHFHHHHHHHFHHHHGHHDGHHHFHHGHHDDFFGGGHHHHHHHGGHHHHHHHHHGHHHGHGGGHHHHHHHFHHFGGEFFGFGHHHFGFGFGGGGGGGGGGGGGFGGFFFFFFFFFDFFFFFFFFFFFBBFFFFFFFFFFFFFFFFFFFFFFFE9;/;BFFFFFF;FFFFF/BFDFFFFFFFFFFFFFFFFFFFFFFFFFFFFFFFF;/BFF
@M05620:45:000000000-G6HP7:1:1101:22932:4130 1:N:0:167
TACCTGTACTGGGGAAGCCATTCCTACCCTAAAGATCGGAAGAGCACACGTCTGAACTCCAGTCACGTCGACGCATCTCGTATGCCGTCTTCTGCTTGAAAAAAAAAAGATCAAACAAAGCCCTCTGGGGTTATTTCTTTGTGTAAAGAACGACAAACCTGACAGAAGAATTTTTTAAATACGTCCTACTAATACAATCACCATTTTATTAACGCCTCCCTTTATCAATCATAAATTCTACTCTCATGACA
+
AAAAAFFFFFFFCECAEFGCFG3DDHHFEB0B11BGHFG?ECCGB1C0GEFHBA1DBFDGEGGBGHC0FEE@>/E//B1F//FGHHGGGHG2@1BEGGA11FG</<B@//1<11110/0000/0?<F10//-<<>F1>11110>1>110./<.-<-/.;/./:0:/C///;<0:0-.00000.:9.;09009000;00;://00;;B/9///9-99---;9;///;///;//////;;99B/B//9//:B/
@M05620:45:000000000-G6HP7:1:1101:13095:4134 1:N:0:167
AGATTACTGCAACAGTTCCCCCTGGACCTGGAAAAGTTTCTTGCCTGGCTTACAGAAGCTGAAACAACTGCCAATGTCCTACAGGATGCTACCCGTAAGGAAAGGCTCCTAGAAGACTCCAAGGGAGTAAAAGAGCTGATGAAACAATGGCAAGTAAGTCAGGCATTTCCGCTTTAGCACTCTTGTGGATCCAATTAAACAATTCTCAGCATTTGTACTTGTAACTGACAAGCCAGGGACAAAACAAAGAT
+
ABBBBFFFFFFFGGGFGGGGGGGGHHHGHHHHHHGFGHHHHHHHHHHFHHHHHHHHHFHHHHHHHHHHHHHHHHHHHHHHHHHGHHHHHHHHHHGGGGHHHHHHHHHHGHHHHHHHHHHHHGHGGHGGHHHHHGHHHHHHHHHHHHHHHHHHHGHGHHHHHHGGHHHHHHGGGGGHHHHHHGHHHHHDFHHHE<GG0=DHHHHHHHHHHGHHHHHHHHHHHHHHHHHHGFGGHGEGGGGGGABFFEEFFG9
@M05620:45:000000000-G6HP7:1:1101:23184:4135 1:N:0:167
CATCCTGACCCTGAAGTACCCGGCTTGATTTCTGACATTAGATCGGAAGAGCACACGTCTGAACTCCAGTCACGTCGACGCATCTCGTATGCCGTCTTCTGCTTGAAAAAAAAAAAAAGAAAAAAACACATGGATGTTGCAGCATAGATGATATGGATAAAGTACTAAAATAATTAGTAGTGGAGTAGTACTGATAGTATAGCTGTGGAAGAGGAATATACTGTATCATACAGGGGGTGTTAAAACATGAC
+
CDDDDFFFFFFFGGGGGGGGGGGGGGGHHHHHHHHHHHHHHHHHHGG2EHHHHHHHGHHHGHHHHHHHHHHHHGGHGGGGGGGEHHHGGHHHHGGGHGHHHHHHHHHHHHGGGDD><//.00>0--....00<0<0<:00000.:0000000000<000000000000000000000000:/.0.</0000:00:00000000000//00/..../<0<0000<00000000:/.--<--<00000.0000
@M05620:45:000000000-G6HP7:1:1101:12964:4141 1:N:0:167
ATCTCTATCTCCTAAAAACCTGTTTAGATTTGGAGATAGACCTTCAGGTTTTTCATCATTTTCTGCATGAATTATACATTGACCACGTTCCAGCGTGGTCAGTTTGCAGCATTCTGTTATTTTGTTTGACAGAGTGTCTTGTTGAGAACATATGTAGGACATGATTTTTTCCTGCAACAGGGAAAATAAAGTATAAGTTTTAAAGATTTATTCTTTAATAAAGGATCTCAAAGCCAGCTTTAGAAAAAGGA
+
BBBBBFFFFFFFGGGGGGGGGGHHHHHHHHHHHHHHHHHHHHHHHHHHHHHGGHHHHHHHHHHHHHHHHHHHHHHHHHHHHHHHGHGHHHHHHHGFGGHHHHHHHHHHHHHHHHHHHHHHHHHHHHHHHHHHHHHHHHHHHHHHHHHHHHHHHHHHHHHHHHHHHHHHHGHHHHHHHHHHHGGHHHHHHHHHHHHHGGHHHHHHHHHHHHHHHHHHHHHGGFHHHHHHHGHHFGHHHGHHHHHHGHGHGGH
@M05620:45:000000000-G6HP7:1:1101:13086:4151 1:N:0:167
AGATTACTGCAACAGTTCCCCCTGGACCTGGAAAAGTTTCTTGCCTGGCTTACAGAAGCTGAAACAACTGCCAATGTCCTACAGGATGCTACCCGTAAGGAAAGGCTCCTAGAAGACTCCAAGGGAGTAAAAGAGCTGATGAAACAATGGCAAGTAAGTCAGGCATTTCCGCTTTAGCACTCTTGTGGATCCAATTGAACAATTCTCAGCATTTGTACTTGTAACTGACAAGCCAGGGACAAAACAAAGAT
+
CCCCCFFFFFFFGGGGGGGGGGGGHHHHHHHHHHHHGHHHHHHHHHHHHHHHHHHHHHHHHHHHHHHHHHHHHHHHHHHHHHHHHHHHHHHHHHGFGGHHHHHHHHHHGHHHHHHHHHHHHGHGGHGGHHHHHGHHHHHHHHGHHHHHHHHHHGHHGHHHHHHHHHHHHHGGGGGHHHHHHHHHHGHGHHHHGHHHHHHHHHHHHHHHHGHHHHHHHGHHHHHGHHHGHFFHHGGGGGGGGGGGGGGGGGB
@M05620:45:000000000-G6HP7:1:1101:13100:4161 1:N:0:167
AGATTACTGCAACAGTTCCCCCTGGACCTGGAAAAGTTTCTTGCCTGGCTTACAGAAGCTGAAACAACTGCCAATGTCCTACAGGATGCTACCCGTAAGGAAAGGCTCCTAGAAGACTCCAAGGGAGTAAAAGAGCTGATGAAACAATGGCAAGTAAGTCAGGCATTTCCGCTTTAGCACTCTTGTGGATCCAATTGAACAATTCTCAGCATTTGTACTTGTAACTGACAAGCCAGGGACAAAACAAAGAT
+
B?ABBFFFFFFFGGGGGGGGGGGGHHHHHHGHHHFGFHHGHHHFFHHHHHHHHHGHHHHHHHHHHHHHHHHHHHHHHHHHHHHHHGHHHHHHHGGEFGHHHHHFHHHHGHHFHHHHHHHHFGHFFHGGFHHHHGHHHHFHHHHHHHHHHHHHHGGHHGGHHHFHHGGHHHGGGGGHGHHHHHHGHGHGFHHHHEHHHHHHHHHEHHHHHHHGHGGFGFHHGGHHHHHBHFCGHGE?EGGGGGGGGGGGFG9
@M05620:45:000000000-G6HP7:1:1101:20399:4190 1:N:0:167
CATCCTGACCCTGAAGTACCCCATTGAGCATGGCATCGTCACCAACTGGGACGACATGGAGAAGATCTGGCACCACACCTTCTACAACGAGCTGCGCGTGGCCCCGGAGGAGCACCCAGTGCTGCTGACCGAGGCCCCCCTGAACCCCAAGGCCAACAGAGAGAAGATGACTCAGGTGAGGCTCGGCCGACGCCCGTGCTCCTCCCGTCCTTTCCCCCGTCATTTTCTGCCCGGCTTGATTTCTGACATTT
+
AAABBFFFFFFFGCBGGGGGGGGHHHGHHHGHHH4FGEFHHGHDGGHHGHHHG0E?EHHFHFHGHHHHGHHHHGHHHGGHGHHGHHBGGGGGGHHGGGGEGGHHGGGGGGGGHHHHGGHHHHHHHHHDGHCC?CCGGGGGGGGHGHGFGGGGHHGAEEFFGGEGBFFFGGGGGGGGFFFGGEEGBBFD?-BBBBBB@ADAFBBFFFFFFFFFFFFFF.@9F.AFFFB/FBFFFBB=B?ABFFFFB9B/;F/
@M05620:45:000000000-G6HP7:1:1101:23152:4192 1:N:0:167
ATCTCTATCTCCTAAAACCTGTTTAGATTTGGAGATAGACCTTCAGGTTTTTCATCATTTTCTGCATGAATTATACATTGACCACGTTCCAGCGTGGTCAGTTTGCAGCATTCTGTTATTTTGTTTGACAGAGTGTCTTGTTGAGAACATATGTAGGACATGATTTTTTCCTGCAACAGGGAAAATAAAGTATAAGTTTTAAAGATTTATTCTTTAATAAAGGATCTCAAAGCCAGCTTTAGAAAAAGGAA
+
BCCCCFFFFFFFGGGGGGGGGGHHHHGHHHHHHHHHHHHHHHHHHHHHHHGGHHHHHHHHHIIIHHHHFHHHGHHHHHHHHHHHHGHHHHHHHGGGGHHHHHHHHHHHHHHHHHHHHHHHHHHHHHHHHGHHHHHHHHHHHHHHHHGHHHHHHHHGGFHHHHHHHHHHGHHHHHHHHHHHGGHHHHHGGG@GHGGHGHHHGHHGHHHHHHHHHHHHFGHDGFGHHHGHHHHHHHHHGGHHGHHGHHGGGHH
@M05620:45:000000000-G6HP7:1:1101:15024:4192 1:N:0:167
ATCTCTATCTCCTAAAAACCTGTTTAGATTTGGAGATAGACCTTCAGGTTTTTCATCATTTTCTGCATGAATTATACATTGACCACGTTCCAGCGTGGTCAGTTTGCAGCATTCTGTTATTTTGTTTGACAGAGTGTCTTGTTGAGAACATATGTAGGACATGATTTTTTCCTGCAACAGGGAAAATAAAGTATAAGTTTTAAAGATTTATTCTTTAATAAAGGATCTCAAAGCCAGCTTTAGAAAAAGGA
+
BBBBCFFFFFFFGGGGGGGGGGHHHHHHHHHHHHHHHHHHHHHHHHHHHHHGGHHHHHHHHHHHIHHHHHHHHHHHHHHHHHHHHHGHHHHHHHGGGGHHHHHHHHHHHHHHHHHHHHHHHHHHHHHHHHHHHHHHHHHHHHHHHHGHHHHHHHHHHHHHHHHHHHHHHGHHHHHHHGFHHGGHHHHHHGHHHHHHHGHHHHHHHHHHHHHHHHHHHHHHHFHHHHHGHHHGHHHHHGHHHHHFFGGHGGF
@M05620:45:000000000-G6HP7:1:1101:10779:4198 1:N:0:167
ATCTCTATCTCCTAAAAACCTGTTTAGATTTGGAGATAGACCTTCAGGTTTTTCATCATTTTCTGCATGAATTATACATTGACCACGTTCCAGCGTGGTCAGTTTGCAGCATTCTGTTATTTTGTTTGACAGAGTGTCTTGTTGAGAACATATGTAGGACATGATTTTTTCCTGCAACAGGGAAAATAAAGTATAAGTTTTAAAGATTTATTCTTTAATAAAGGATCTCAAAGCCAGCTTTAGAAAAAGGA
+
ABABBFFFFFFFGGGGFFGGGGHHGHHHHHHHHHHHHHHGHHHHHHHHHHHGGHHHHGHHGFHHHHHHHHHHHHHHGHHHHGHHHHGHHHHHHHGEGGFHHHHHHHHHHHHHHHHHGHHHGHHHHHHHGHHHHHHHHHHHHHHHHGHHGHHHHHHFHGHHHHHHHHHHHGHHHHHGHHHHHGGHHEFGHFGFHEHFGGHHHHHHHHHHHHHHGHHHHHGGHHHHHHHHHGHHHHGHHGHHHHFC;CGGGGG
@M05620:45:000000000-G6HP7:1:1101:20407:4208 1:N:0:167
CATCCTGACCCTGAAGTACCCCATTGAGCATGGCATCGTCACCAACTGGGACGACATGGAGAAGATCTGGCACCACACCTTCTACAACGAGCTGCGCGTGGCCCCGGAGGAGCACCCAGTGCTGCTGACCGAGGCCCCCCTGAACCCCAAGGCCAACAGAGAGAAGATGACTCAGGTGAGGCTCGGCCGACGCCCGTGCTCCTCCCGTCCTTTCCCCAGTCATTTTCTGCCCGGCTTGATTTCTGACATTA
+
CCCDCFFFFFFFGGGGGFGGGGGHHHHHHHHHHHHHGGHHHGHHHGHHHHHHGGGGGHGHHHHHHHHGHHHHHGHHHGGHHHHHHHHHGGGGGHHGGGGGGGHHGGGGGGGGHHHHGGHGHHHHHHHHHHGGGGGGGGGGGGHHGHGGGGHGHHGGGGGGGGGGGGGFGGGGGGGGGGGGGGGGFFFFFFFFFFFF;ADFFFFFFFFEFFFFFHFFFFFFFFFFFFFFFFFFD>DFFFFFFFFFF;BFFF0
@M05620:45:000000000-G6HP7:1:1101:15031:4208 1:N:0:167
ATCTCTATCTCCTAAAAACCTGTTTAGATTTGGAGATAGACCTTCAGGTTTTTCATCATTTTCTGCATGAATTATACATTGACCACGTTCCAGCGTGGTCAGTTTGCAGCATTCTGTTATTTTGTTTGACAGAGTGTCTTGTTGAGAACATATGTAGGACATGATTTTTTCCTGCAACAGGGAAAATAAAGTATAAGTTTTAAAGATTTATTCTTTAATAAAGGATCTCAAAGCCAGCTTTAGAAAAAGGA
+
BCCCDFFFFFFFGGGGGGGGGGHHHHHHHHHHHHHHHHHHHHHHHHHHHHHGGHHHHIHHIIHHHHHHHHHHHHHHHHHHHHHHHHGHHHHHHHGFGGHHHHHHHHHHHHHHHHHHHHHHHHHHHHHHGHHHHHHHHHHHHHHHHHGHHHHHHHHHHHHHHHHHHHHHHGHHHHGHHHGHHGGHHHHHHHHHHHHHHGHHHHHHHHHHHHHHHHHHHHHHHGGHHHHHHHHGHHHHHGHHHHHFFGHHGGH
@M05620:45:000000000-G6HP7:1:1101:23147:4208 1:N:0:167
ATCTCTATCTCCTAAAACCTGTTTAGATTTGGAGATAGACCTTCAGGTTTTTCATCATTTTCTGCATGAATTATACATTGACCACGTTCCAGCGTGGTCAGTTTGCAGCATTCTGTTATTTTGTTTGACAGAGTGTCTTGTTGAGAACATATGTAGGACATGATTTTTTCCTGCAACAGGGAAAATAAAGTATAAGTTTTAAAGATTTATTCTTTAATAAAGGATCTCAAAGCCAGCTTTAGAAAAAGGAA
+
AAABAFFFFFFFGGGFFGGFFAGF55AEGHHBGCGHH5BGHHHHHGHHGHGGHHHGHHFHHHH5FHD53GHHFGGHGHGFHHHGHFHHGEBFGEEFGFFHFFHHHHFFGFGHDGHFGFGHFHGHFHHGH@BFFBGGGHHFGGAGFFDFFGHGBGGGFFGFHHGHHHHHGHFGHC0GHH@GFGHCFHFEFHDGHF<1F?FFDFG1>FFGHHGHHHHHF0D<D0<<DGEBHHHGHHCGEFFGFCHHGHGEGFG
@M05620:45:000000000-G6HP7:1:1101:10758:4220 1:N:0:167
ATCTCTATCTCCTAAAAACCTGTTTAGATTTGGAGATAGACCTTCAGGTTTTTCATCATTTTCTGCATGAATTATACATTGACCACGTTCCAGCGTGGTCAGTTTGCAGCATTCTGTTATTTTGTTTGACAGAGTGTCTTGTTGAGAACATATGTAGGACATGATTTTTTCCTGCAACAGGGAAAATAAAGTATAAGTTTTAAAGATTTATTCTTTAATAAAGGATCTCAAAGCCAGCTTTAGAAAAAGGA
+
BCCCCFFFFFFFGGGGGGGGGGHHHHHHHHHHHHHHHHHHHHHHHHHHHHHGGHHHHHHHHHHHHHHHHHHHHHHHHHHHHHHHHHGGHHHHHHGGGGHHHHHHHHHHHHHHHHHHHHHHHHHHHHHHHHHHHHHHHHHHHHHHHHHHHHHHHHHHHHHHHHHHHHHHHGHHHHHHHHHHHGGHHHHHHHHHHHHHHHHHHHHHHHHHHHHHHGHHHGHHHHHHHHHHHHHHHHHHHGHHHHHHHGHHGGH
@M05620:45:000000000-G6HP7:1:1101:10781:4222 1:N:0:167
ATCTCTATCTCCTAAAAACCTGTTTAGATTTGGAGATAGACCTTCAGGTTTTTCATCATTTTCTGCATGAATTATACATTGACCACGTTCCAGCGTGGTCAGTTTGCAGCATTCTGTTATTTTGTTTGACAGAGTGTCTTGTTGAGAACATATGTAGGACATGATTTTTTCCTGCAACAGGGAAAATAAAGTATAAGTTTTAAAGATTTATTCTTTAATAAAGGATCTCAAAGCCAGCTTTAGAAAAAGGA
+
BBCCCFFFFFFFGGGGGGGGGGHHHHHHHHHHHHHHHHHHHHHHHHHHHHHGGHHHHHIHHHHHHHHHHGHHHHHGHHHHHHHHHHGHHHHHHHGGGGHHHHGHHHHHHHHHHHHHHHHHHHHHHHHHHHHHHHHHHHHHHHHHHHHHHHHHHHHHHHHHHHHHHHHHHGHHHHHGHHHHHGGHHHHHGDGGHGHHHGHHHHHHHHHHHHHHHHHHHHHHHHGGHHHHHGHHHHEHHGHHHHHHHGHHGGH
@M05620:45:000000000-G6HP7:1:1101:20528:4244 1:N:0:167
TACCTGTACTGGGGAAGCAATCGCCATTCCTACCCCTAAAGATCGGAAGAGCACACGTCTGAACTCCAGTCACGTCGACGCATCTCGTATGCCGTCTTCTGCTTGAAAAAAAAAAATTATTTTGTTTGACATAGTGTCTTGTTTAGCACATCTGTACTACCTTATTTTTTCCTGCAACAGGTCAAATAAAGTATAAGTTTTAAAGATTTATTCTTTAATACATGCTCTCCACGCCATCTTTATAACAATTA
+
BBBBBFFDFFFFGGGGEGGGGGGFFGGHHHHGHHHHGGHHGHHCHGDGEFBFEHHFGGHHGFHFHHHFHGHFGEHHFE@EGGEEBGHGDFHHG@EEHGHGHGHHFGHGGHGFG@//0111<11@0<0011F1=1=<>DFF1GB011<1<CG0<0=00000/00=0=0=C?G000/;00;/.0//000;000;000009;90;0900;9BFFFFF0B09;0;C000/;/://...9..;;BFF///:B////
@M05620:45:000000000-G6HP7:1:1101:14643:4270 1:N:0:167
ATCTCTATCTCCTAAAAACCTGTTTAGATTTGGAGATAGACCTTCAGGTTTTTCATCATTTTCTGCATGAATTATACATTGACCACGTTCCAGCGTGGTCAGTTTGCAGCATTCTGTTATTTTGTTTGACAGAGTGTCTTGTTGAGAACATATGTAGGACATGATTTTTTCCTGCAACAGGGAAAATAAAGTATAAGTTTTAAAGATTTATTCTTTAATAAAGGATCTCAAAGCCAGCTTTAGAAAAAGGA
+
BBCCCFFFFFFFGGGGGGGGGGHHHHHHHHHHHHHHHHHHHHHHHHHHHHHGGHHHHHIHHHHIIHHHHGHHHHHGHHHHHHHHHHGGHHHHHHGFGGHHHHHHHHHHHHHHHHHHHHHHHHHHHHHHGHHHHHHHHHHHHHHHHHGHHHHHHHHHHHHHHHHHHHHHHGHHHHHHHHHHHGGGHHHHGHHGGHHHHFGHHGHHHGHHHHHHHHHHHGHHHGHHHHHHHGHHHHHHHGHHHHHGGGHGGGG
@M05620:45:000000000-G6HP7:1:1101:22029:4274 1:N:0:167
ATCTCTATCTCCTAAAAACCTGTTTAGATTTGGAGATAGACCTTCAGGTTTTTCATCATTTTCTGCATGAATTATACATTGACCACGTTCCAGCGTGGTCAGTTTGCAGCATTCTGTTATTTTGTTTGACAGAGTGTCTTGTTGAGAACATATGTAGGACATGATTTTTTCCTGCAACAGGGAAAATAAAGTATAAGTTTTAAAGATTTATTCTTTAATAAAGGATCTCAAAGCCAGCTTTAGAAAAAGGA
+
CCBBCFFFFFFFGGGGGGGGGGGHHHHHHHHHHGHHHHHHHHHHHHHHHHHGGHHHHHHHIHHIHHHHHGHHHHHHHHHHHHHHHHGHHHHHHHGFGGHHHHHHHHHHHHHHHHHHHHHHHHHHHHHHHHHHHHGHHHHHHHHHHHHHHHHHHHHHHHHHHHHHHHHHHGHHHHHHHHHHHGGHHHHHHHHHHHHHHFGHHHGHHHHHHHHHHHHHHHHGHFHHHHHHHHHHHHHHHGHHHHHEGHHGGGH
@M05620:45:000000000-G6HP7:1:1101:13034:4275 1:N:0:167
AAACCAAGCAGACACTCACCGCTCCCTCGCCACAGGCCAATAGTTTGTCCTCACTGAGTTGGCAACAAGTGGCTGCTGTGGCTGCCATTTTTCTGGTGATGGCCATCAGCTCCGACGAGGTCAGCTGGGGGGCTTTCTTTGTGTAAGCAACGAGAAACCTGAAAGAAGCATTTTTTAACTAAGTCCTGCTGAGTCATTCATGAGTTTTTAGCCGCCTTGCTTCTTCTCACAGACTCTCTACTCTCATGCCA
+
CCCCCCCFCFFFGGGGGGGGGGGGGGHHGGGGGHHHGGHHHHHHHHHHHHHHHHHHHHHHHHHHHHHHHHHHGHGGHHHGHHHGGHHHHHHHHHHHHHHHHHHHHHHHHHHHHGGGGGGGGHHHHHHHGGGGGGGGGGGGGGGGGGFFFFFFFFFFFFFFFFFFFFFFFFFFFFFFFFFFFFFFFFFFFFFFFFFFFFFFFFFFFFFFFFFFFFFFFFFFFFFFFFFFFFFFFFFFFFFFFFFFFFFFFFF
@M05620:45:000000000-G6HP7:1:1101:18302:4275 1:N:0:167
CATCCTGACCCTGAAGTACCCCATTGAGCATGGCATCGTCACCAACTGGGACGACATGGAGAAGATCTGGCACCACACCTTCTACAACGAGCTGCGCGTGGCCCCGGAGGAGCACCCAGTGCTGCTGACCGAGGCCCCCCTGAACCCCAAGGCCAACAGAGAGAAGATGACTCAGGTGAGGCTCGGCCGACGCCCGTGCTCCTCCCGTCCTTTCCCCAGTCATTTTCTGCCCGGCTTGATTTCTGACATTA
+
BBBBBFFFFFFFGGGGGGGGGGGHHHGHHHHHHHGHHGHHHGHHEGHHHHHHGGGGGHHHHHHHHGHHHHHHHGHHHGGHHHHHHHHHGGGGGHHGGGGGGGHHGGGGGGGGHHHHGGGHHHHHHHHHHHGGGGGGGGGGGGHHHHGGDDHGHHFGGGGGFFGGGGGGGGGGGGFGGGGGGGGGFFFFFFFFFFFFDFFFFFFFFFFFFFFFFFFFFFFFFFFFFFFFFFFFFCFFFB.FFFFFFFFFFF/
@M05620:45:000000000-G6HP7:1:1101:12690:4277 1:N:0:167
ATCTCTATCTCCTAAAAACCTGTTTAGATTTGGAGATAGACCTTCAGGTTTTTCATCATTTTCTGCATGAATTATACATTGACCACGTTCCAGCGTGGTCAGTTTGCAGCATTCTGTTATTTTGTTTGACAGAGTGTCTTGTTGAGAACATATGTAGGACATGATTTTTTCCTGCAACAGGGAAAATAAAGTATAAGTTTTAAAGATTTATTCTTTAATAAAGGATCTCAAAGCCAGCTTTAGAAAAAGGA
+
BBBBBFFFFFFFGGGGGGGGGGHHHGHHHHHHHGGHHHHHHHHHHHHHHHHGGHHHHHHHHHHHHHHHHHHHHHHHHHHHHFHHHHGHHHHHHHGFGGHHHHHHHHHHHHGHHHHHHHHHHHHHHHHHHHHHHHHHHHHHHHHHGHGGHHHHHHHHHHHHHHHHHHHHHGHHHHHHHHHHHGGGHHHHGGHGGHHHHGHHHHGGHGHHHGHHHHHHHHHGGFHHHHHHHGGGHFHHHGHHHHHFHHGHGGF
@M05620:45:000000000-G6HP7:1:1101:22021:4290 1:N:0:167
ATCTCTATCTCCTAAAAACCTGTTTAGATTTGGAGATAGACCTTCAGGTTTTTCATCATTTTCTGCATGAATTATACATTGACCACGTTCCAGCGTGGTCAGTTTGCAGCATTCTGTTATTTTGTTTGACAGAGTGTCTTGTTGAGAACATATGTAGGACATGATTTTTTCCTGCAACAGGGAAAATAAAGTATAAGTTTTAAAGATTTATTCTTTAATAAAGGATCTCAAAGCCAGCTTTAGAAAAAGGA
+
BCCCCFFFFFFFGGGGGGGGGGHHHHHHHHHHHHHHHHHHHHHHHHHHHHHGGHGHHHHHHHHHIHGHHHHHHHHHHHHHHHHHHHGHHHHHHHGGGGHHHHHHHHHHHHHHHHHHHHHHHHHHHHHHHHGHHHHHHHHHHHHHHHGFHHHHHHHHHHHHHHHHHHHHHGHHHHGHHHHHHGGGHHHGHGHGHHHHHGHHHHHHHHHHHHHHHHHHGGHHHGHHHHHHHHHGHGHHHGHHHHHGGGHFGGH
@M05620:45:000000000-G6HP7:1:1101:18304:4294 1:N:0:167
CATCCTGACCCTGAAGTACCCCATTGAGCATGGCATCGTCACCAACTGGGACGACATGGAGAAGATCTGGCACCACACCTTCTACAACGAGCTGCGCGTGGCCCCGGAGGAGCACCCAGTGCTGCTGACCGAGGCCCCCCTGAACCCCAAGGCCAACAGAGAGAAGATGACTCAGGTGAGGCTCGGCCGACGCCCGGGCTTCTCCCGTCCTTCCCCCAGCCATTTTCTGCCCGGCTTCATTTCTGACATTA
+
1>>1AF11C1C>1FGB3BFG1FAGHFD111GHHHFFE?FGFGD1AE0GF/0AAEE/A1A1B1FA11BGHFF>1?0??//BFC@FFGBE/F/>?11>>EE///0/<E/BC/EA/F@////GC1GHBHCBGH?--C-<.<--::/0;.A:AG....9C9./9//CEB//C90C0000/;/CFGF.A->-9-@-9--;----;-9/9/;-A9ABF//---;--:;/9/BFF/9:AB-;---/;B9///B/;9BB
@M05620:45:000000000-G6HP7:1:1101:13024:4295 1:N:0:167
AAACCAAGCAGACACTCACCGCTCCCTCGCCACAGGCCAATAGTTTGTCCTCACTGAGTTGGCAACAAGTGGCTGCTGTGGCTGCCATTTTTCTGGTGATGGCCATCAGCTCCGACGAGGTCAGCTGGGGGGCTTTCTTTGTGTAAGCAACGAGAAACCTGAAAGAAGCATTTTTTAACTAAGTCCTGCTGAGTCATTCATGAGTTTTTAGCCGCCTTGCTTCTTCTCACAGACTCTCTACTCTCATGCCA
+
BBBBBABFBFFFGGGGGGGGGGGGGGHHGGGGGHGHGGHHHHHHHHHHHHHHHHHHHHHHHHHGHHHHHGGHGHGGHHFHHHHGGHHGHHHHHHHHHHGHHHHHHHHHHHHHHGGGGGGGGHHHHHHHFGGGGGGGGGGGGFGGGGFFFFFFFFFFFFFFFFFFFFFFFFFFFFFFFFFFFFFFFFFFFFFFFFFFFFFFFFFFBFFFFFFFFDFFFFFFFFFFFFFFFFFFFFFFFFFFFFFFFFFFFFB
@M05620:45:000000000-G6HP7:1:1101:8876:4307 1:N:0:167
ATCTCTATCTCCTAAAAAGGAAGAAAGGGGAGGGAAGATCGGAAGAGCACACGTCTGAACTCCAGTCACGTCGACGCATCTCGTATGCCGTCTTCTGCTTGAAAAAAAAAAAAACACAGTGCTGCTGACCGAGGCCCCCCTGAACCCCAAGGACAACAGAGAGAAGATGAGTCAGGTGAGGCCCGGCCGACGCCCGTGCTCCTTCCGTCCTTTCCCGAGTCATTTTCTGCCCGGCGTGATTTCTGACATTA
+
BBBBBFFFFFFFGGGGGGGGFFGCGFHHGGEGGGGFGHHHHGGGGHHHHHFHGFHHGGHHHHHFHHHGHGGHGGGGGGEFHHHGGGHHHGEGHGHHHHHHHGHHHHGGCCD</<..0<<>1<1=<1<0C/--A-;:.--;-./;9CC9..9..;:.A.;9;C;?;/B//9/;;F/BF/B..;..-9--;-9>@=F;9.9.F///;9./;A./;//9.99A.;;//9/////..;--9-.9//://9;9B/B
@M05620:45:000000000-G6HP7:1:1101:11329:4327 1:N:0:167
AAACCAAGCAGACACTCACCGCTCCCTCGCCACAGGCCAATAGTTTGTCCTCACTGAGTTGGCAACAAGTGGCTGCTGTGGCTGCCATTTTTCTGGTGATGGCCATCAGCTCCGACGAGGTCAGCTGGGGGGCTTTCTTTGTGTAAGCAACGAGAAACCTGAAAGAAGCATTTTTTAACTAAGTCCTGCTGAGTCATTCATGAGTTTTTAGCCGCCTTGCTTCTTCTCACAGACTCTCTACTCTCATGCCA
+
BBBBBBBFBFFFGGGFGGGGFFEGG2C222AEGHACGFHHFFFEGG5GEF5FGFGFGFFD5FGFHFGHBGHHGFFGCCFGBHHGGHHHHHHGHFHFFGFGFHHHHHHHHHHHGGGGGGGGCGHHHHHHGGGGGGGGGGGGGGGGGFFFFF.@FFFDFFFFFFFFFFFFFFFFFFFFFFFFFFFFFFFFFFFFFFFFFFFFFFFFFFFFFEFFFFFFFFFFFFFFFFFFFFFFFFFFFFFFFFFFFFFFFFB
@M05620:45:000000000-G6HP7:1:1101:20868:4355 1:N:0:167
TACCTGTACTGGGGAAGCATTCCTACCCTAAAGATCGGAAGAGCACACGTCTGAACTCCAGTCACGTCGACGCATCTCGTATGCCGTCTTCTGCTTGAAAAAAAAAAAAAGAAAAAAAAGATCACGTACATGAATTTACATCGCTAAATAAAACTTCAAGACACTATTAACTTGACCTAAATAATTTTATAAACGTATAACAACTAGACTAAATGACCCAAGCATCAAGCGAGACTGTTTACCAATCTAGT
+
AABBBBFFFFFFGGGEAEGGGGHGHHHHHHHHHHGHHFEDAFGHFHGHGHHHGHHHHHGHHHHFH1BFEGGGGGEEHFHGEG3GGEEEHGHGHGHHFFHHFHGGFGG////?0?00/--..000/../..000000000;:0..:..000<0000009000///0/0009000090900/;000000000000:..;/9/99/.///;//9/9/9/;/....../9//9/..--.////9:/;/////9//
@M05620:45:000000000-G6HP7:1:1101:20886:4355 1:N:0:167
TACCTGTACTGGGGAAGCATTCCTACCCTAAAGATCGGAAGAGCACACGTCTGAACTCCAGTCACGTCGACGCATCTCGTATGCCGTCTTCTGCTTGAAAAAAAAAAAAACAAAATACGACAAGTAACATGTTATAAGCGAAAGTACGTCAGAGCAAAGCGAGCATAGACGGAAATGATACATTGGGATTCGCGATCTGCGTGAAGAAATGAAACGTTGGTGCTGTGAAGAATGTTTGCACACTGCAGATA
+
CCCCCFFFFFFFGGGGGGGGGGHHHHHHHHGHHHHHHGGGAGHHHHHHGHHHGHHHHHHHHHHHHGHHGCFGGGGGHHHGFHFHHGFGHGHGFGHHGFGHHHEGGGG</////0?11<//.--0<1111<111100000-<--.000./...00/0/0//..---00009....-00090000909..9/0:.---..00-;...00//900000../.:9.0000/99;0/00000/0000./0000000
@M05620:45:000000000-G6HP7:1:1101:8313:4356 1:N:0:167
ATCTCTATCTCCTAAAAACCTGTTTAGATTTGGAGATAGACCTTCAGGTTTTTCATCATTTTCTGCATGAATTATACATTGACCACGTTCCAGCGTGGTCAGTTTGCAGCATTCTGTTATTTTGTTTGACAGAGTGTCTTGTTGAGAACATATGTAGGACATGATTTTTTCCTGCAACAGGGAAAATAAAGTATAAGTTTTAAAGATTTATTCTTTAATAAAGGATCTCAAAGCCAGCTTTAGAAAAAGGA
+
CCCCCFFFFFFFGGGGGGGGGGHHHHHHHHHHHHHHHHHHHHHHHHHHHHHGGHHHHHHHHHIHHHHHHHHHHHHHHHHHHHHHHHGHHHHHHHGGGGHHHHHHHHHHHHHHHHHHHHHHHHHHHHHHHHHHHHHHHHHHHHHHHHHHHHHHHHHHHHHHHHHHHHHHHGHHHHHHHHHHHGGHHHHHHHHHHHHGHFHHHHHHHHHHHHHHHHHHHHHHHHHHHHHGHGHHHHHHHGHHHHHHGHHHGGH
@M05620:45:000000000-G6HP7:1:1101:17494:4359 1:N:0:167
AAACCAAGCAGACACTCACCGCTCCCTCGCCACAGGCCAATAGTTTGTCCTCACTGAGTTGGCAACAAGTGGCTGCTGTGGCTGCCATTTTTCTGGTGATGGCCATCAGCTCCGACGAGGTCAGCTGGGGGGCTTTCTTTGTGTAAGCAACGAGAAACCTGAAAGAAGCATTTTTTAACTAAGTCCTGCTGAGTCATTCATGAGTTTTTAGCCGCCTTGCTTCTTCTCACAGACTCTCTACTCTCATGCCA
+
BBBBBBAFBFFFGGGGGGGGGGGGGGHHGGGGGHHGGGHHHHHHHHHHHHHHHHHHHHGHHHHHHHHHHHHHGHGGHHHHHHHGGHHHHHHHHHHHHHHHHGHHHHHHHHHHHGGGGGGGGHHHHHHHGGGGGGGGGGGGGGGGGGFFFFFFFFFFFFFFFFFFFFFFFFFFFFFFFFFFFFFFFFFFFFFFFFFFFFFFFFFFFFFFFFFFFFFFFFFFFFFFFFFFFFFFFFFFFFFFFFFFFFFFFFB
@M05620:45:000000000-G6HP7:1:1101:23959:4367 1:N:0:167
AGATTACTGCAACAGTTCCCCCTGGACCTGGAAAAGTTTCTTGCCTGGCTTACAGAAGCTGAAACAACTGCCAATGTCCTACAGGATGCTACCCGTAAGGAAAGGCTCCTAGAAGACTCCAAGGGAGTAAAAGAGCTGATGAAACAATGGCAAGTAAGTCAGGCATTTCCGCTTTAGCACTCTTGTGGATCCAATTGAACAATTCTCAGCATTTGTACTTGTAACTGACAAGCCAGGGACAAAACAAAGAT
+
BBBBAFFFFFFFGGGGGGGGGGGGHHHHHFHHHHHHFGGHHHHHHHHHHHHHHHHHHHHHHGHFHHHHHHHHHHHHHHFHHHHHHEHHHHHHHHGFGFHHHHHHHHHHGHHGHGHHHHHBFGHGGEGEGFGHHEHFHHBHHHFGHHHHFBGGHGHHHHGHHHGHGHHHHHGGGGGHHHHHHHHHHDGGGHHHFFDGHEFFBGHHHHH0DGFGFGGHHGHFHFHEHHHFHGHHHGGGGDAEEGGGGGGGFGB
@M05620:45:000000000-G6HP7:1:1101:14557:4420 1:N:0:167
ATCTCTATCTCCTAAAAACCTGTTTAGATTTGGAGATAGACCTTCAGGTTTTTCATCATTTTCTGCATGAATTATACATTGACCACGTTCCAGCGTGGTCAGTTTGCAGCATTCTGTTATTTTGTTTGACAGAGTGTCTTGTTGAGAACATATGTAGGACATGATTTTTTCCTGCAACAGGGAAAATAAAGTATAAGTTTTAAAGATTTATTCTTTAATAAAGGATCTCAAAGCCAGCTTTAGAAAAAGGA
+
BCCCDFFFFFFFGGGGGGGGGGHHHHHHHHHHHHHHHHHHHHHHHHHHHHHGGHHHHHIHHIIIHHHHHHHHHGHGHHHHHHHHHHGGHHHHHHGGGGHHHHHHHHHHHHHHHHHHHHHHHHHHHHHHGHHHHHHHHHHHHHHHHHHHHHHHHHHHHHHHHHHHHHHHHGHHHHHHHHHHHGGGHHHGHGHHHHHHHHHHHGGHHHHHHHHHHHHHHGHGHFHHHHHHHGHGHHHHHGHHHHHGHHGHGGH
@M05620:45:000000000-G6HP7:1:1101:19549:4445 1:N:0:167
AAACCAAGCAGACACTCACCGCTCCCTCGCCACAGGCCAATAGTTTGTCCTCACTGAGTTGGCAACAAGTGGCTGCTGTGGCTGCCATTTTTCTGGTGATGGCCATCAGCTCCGACGAGGTCAGCTGGGGGGCTTTCTTTGTGTAAGCAACGAGAAACCTGAAAGATGCATTTTTTAACTAAGTCCTGCTGAGTCATTCATGAGTTTTTAGCCGCCTTGCTTCTTCTCACAGACTCTCTACTCTCATGCCA
+
@BBCCBCFAFFFGGGGGGGGFGEGGGHHGGGGGHHHGGHHHHHHHHHHHHHHHHGGHGHGHGHFHHHHHFGHGGGGHHHFHHHGGHHHHHHGHHHHHHHHHGHHHHHHHHHHHGGGGGGGGHHHGGHHGGGGGGGGGGGGGGGGGGFFFFFFFFFFFFFFFFFFFFFFFFFFFFFFFFFFFFEFFFFFFFFFFFFFBFFFFFFFBFFFFFFFFDFFFFFFFFFFFFFFFFFFFFFFFFFFFFFFFFFFFFF
@M05620:45:000000000-G6HP7:1:1101:14060:4447 1:N:0:167
CATCCTGACCCTGAAGTACCCCATTGAGCATGGCATCGTCACCAACTGGGACGACATGGAGAAGATCTGGCACCACACCTTCTACAACGAGCTGCGCGTGGCCCCGGAGGAGCACCCAGTGCTGCTGACCGAGGCCCCCCTGAACCCCAAGGCCAACAGAGAGAAGATGACTCAGGTGAGGCTCGGCCGACGCCCGTGCTCCTCCCGTCCTTTCCCCAGTCATTTTCTGCCCGGCTTGATTTCTGCCATTA
+
BCCCCFFFFFFFGGGGGGGGGGGHHHHHHHHHHHHHHGHHHGHHHGHHHHHHGGGGGHHHHHHHHHHHHHHHHGHHHGGHHHHHHHHHGGGGGHHGGGGGGGHHGGGGGGGGHHHHGGHHHHHHHHHHHHGGGGGGGGGGGGHHHHGGGGHGHHGGGGGGGGGGGGGGGGGGGGGGGGGGGGGGFFFFFFFFFFFFADFFFFFFFFFFFFFFFFFFFFFFFFFFFFFFFEFFFFFFFFAFFB0BF09BBF0
@M05620:45:000000000-G6HP7:1:1101:14085:4451 1:N:0:167
CATCCTGACCCTGAAGTACCCCATTGAGCATGGCATCGTCACCAACTGGGACGACATGGAGAAGATCTGGCACCACACCTTCTACAACGAGCTGCGCGTGGCCCCGGAGGAGCACCCAGTGCTGCTGACCGAGGCCCCCCTGAACCCCAAGGCCAACAGAGAGAAGATGACTCAGGTGAGGCTCGGCCGACGCCCGTGCTCCTCCCGTCCTTTCCCCAGTCATTTTCTGCCCGGCTTGATTTCTGACATTA
+
BBCCCFFFFFFFGGGGGGGGGGGHHHHHHHHHGHHHHGHHHGHHHGHGHHHHGGGGGHHHHHHHHHHGHHHHHGHHHGGHGHHHHHHHGGGGGHGGGGEFGGHHGGGGGGGGHHHHGGHGHHHHHHHHHHGGGGGGGGGGGGHHHHGGGGHGHHGGGGGGGGGGGGGGGGGGGGGGGGGGGGGGFFFFDFFFFFFC@DDFFFFFFFFEDDAFFFFFFFFFFFFFFFFFFEFFDFADAD;9BFFBFBBBFF0
@M05620:45:000000000-G6HP7:1:1101:14070:4462 1:N:0:167
CATCCTGACCCTGAAGTACCCCATTGAGCATGGCATCGTCACCAACTGGGACGACATGGAGAAGATCTGGCACCACACCTTCTACAACGAGCTGCGCGTGGCCCCGGAGGAGCACCCAGTGCTGCTGACCGAGGCCCCCCTGAACCCCAAGGCCAACAGAGAGAAGATGACTCAGGTGAGGCTCGGCCGACGCCCGTGCTCCTCCCGTCCTTTCCCCAGTCATTTTCTGCCCGGCTTGATTTCTGACATTA
+
ACCCCFFFFFFFGGGGGGGGGGGHHHHHHHHHHHHHHGGHHGHHHGHHHHHHGGGGGHHHHGHHGHHHHHHHHGHHHGGHHHHHHHHHGGGGGHHGGGGGGGHHGGGGGGGGHHHHGGHGHHHHHHHHHHGGGGGGGGGGGGHHHHGGGGHGHHGGGGGGGGGGGGGGGGGGGGGGGGGGGGGGFFFFFFFFFFFF@ADEFFFFFFFFFFFFFFFFFFFBFFFFFFFFFFFFFFFFFF?FFFFFFEFFFF/
@M05620:45:000000000-G6HP7:1:1101:22569:4487 1:N:0:167
ATCTCTATCTCCTAAAAACCTGTTTAGATTTGGAGATAGACCTTCAGGTTTTTCATCATTTTCTGCATGAATTATACATTGACCACGTTCCAGCGTGGTCAGTTTGCAGCATTCTGTTATTTTGTTTGACAGAGTGTCTTGTTGAGAACATATGTAGGACATGATTTTTTCCTGCAACAGGGAAAATAAAGTATAAGTTTTAAAGATTTATTCTTTAATAAAGGATCTCAAAGCCAGCTTTAGAAAAAGGA
+
CCCCCFFFFFFFGGGGGGGGGGHHHHHHHHHHHHHHHHHHHHHHHHHHHHHGGHHHHHHHHIIHHHH5FFHHHHHHHHHHHHHHHHGHHHHHHHGFGGHHGHHHHHHHHHHHHHHHHHHHHHHHHHHHGHHHHHGHHHHHHHHHHHHGHHHHHHHHHHHHHHHHHHHHHGHHHHHHHHHHHGGGHHHHHHHHHHHHHFGHHGHHHHHHHHHHHHHHHGHHHGHHHHHHHGGGHGFHHGHHHHHHHGHGGGH
@M05620:45:000000000-G6HP7:1:1101:23239:4495 1:N:0:167
ATCTCTATCTCCTAAAAACCTGTTTAGATTTGGAGATAGACCTTCAGGTTTTTCATCATTTTCTGCATGAATTATACATTGACCACGTTCCAGCGTGGTCAGTTTGCAGCATTCTGTTATTTTGTTTGACAGAGTGTCTTGTTGAGAACATATGTAGGACATGATTTTTTCCTGCAACAGGGAAAATAAAGTATAAGTTTTAAAGATTTATTCTTTAATAAAGGATCTCAAAGCCAGCTTTAGAAAAAGGA
+
CCCDDFFFFFFFGGGGGGGGGGHHHHHHHHHHHHHHHHHHHHHHHHHHHHHGGHHHHHHHIIIIHHHHHHHHHHHHHHHHHHHHHHGHHHHHHHGGGGHHHHHHHHHHHHHHHHHHHHHHHHHHHHHHHHHHHHHHHHHHHHHHHHHHHHHHHHHHHHHHHHHHHHHHHGHHHHHHHHHHHGGHHHHHHGHHHHHHHHHHHHGHHHHHHHHHHHHHHHHHHGHHGHHHHGHHHHHHHGHHHHHGHHGHGGH
@M05620:45:000000000-G6HP7:1:1101:10368:4505 1:N:0:167
AGATTACTGCAACAGTTCCCCCTGGACCTGGAAAAGTTTCTTGCCTGGCTTACAGAAGCTGAAACAACTGCCAATGTCCTACAGGATGCTACCCGTAAGGAAAGGCTCCTAGAAGACTCCAAGGGAGTAAAAGAGCTGATGAAACAATGGCAAGTAAGTCAGGCATTTCCGCTTTAGCACTCTTGTGGATCCAATTGAACAATTCTCAGCATTTGTACTTGTAACTGACAAGCCAGGGACAAAACAAAGAT
+
AAABBFFFFFFFGGGFGGGGGGGGGHHHGHHHFHHHFGHHHHHHHHHHHHHHHGFHHHHHHHHHHGHHHHHHHHHHHHHHHGGHHGHHHHHHHHGGGGHHHHHHHHHHGHHHHHHGHHHHHHHGEFGEHGHHHGHHHGGGHHHHHGHHGFGGHGGGHHHHHHHHHHHHHHGGGGGHHHHHHHHHHHGGFHHHHHHHGGHHHHHHHHHFGGHHHHHHHHHHHHHHHHHHHHHHHGFGGGFGEGGGGGGGFGF
@M05620:45:000000000-G6HP7:1:1101:23209:4509 1:N:0:167
ATCTCTATCTCCTAAAAACCTGTTTAGATTTGGAGATAGACCTTCAGGTTTTTCATCATTTTCTGCATGAATTATACATTGACCACGTTCCAGCGTGGTCAGTTTGCAGCATTCTGTTATTTTGTTTGACAGAGTGTCTTGTTGAGAACATATGTAGGACATGATTTTTTCCTGCAACAGGGAAAATAAAGTATAAGTTTTAAAGATTTATTCTTTAATAAAGGATCTCAAAGCCAGCTTTAGAAAAAGGA
+
3AABBFFFFFFFGGGGGFGGGGFHHHHHHHHHHHHHHHHHHHHHHHBGHHHGGHHHHHHHHHHHBHHHBHHHHEHGHFHGHFGGHHGHHHHHFHFEAEHHGHFHHFHHHHGHHHHHHHHHHHHHHHHHHHHHHHHHHHHHHHHGHHHHHHHHHGHGFHHHGHGHGHGHHGHHHEFHHHHGHGGHHHHGHHHHHHGHHFGHHHFHHHHHHHHGHFHHHHHHHHHHHHHHHGHHGHHHHGCGHHGHFFHGGGH
@M05620:45:000000000-G6HP7:1:1101:22555:4509 1:N:0:167
ATCTCTATCTCCTAAAAACCTGTTTAGATTTGGAGATAGACCTTCAGGTTTTTCATCATTTTCTGCATGAATTATACATTGACCACGTTCCAGCGTGGTCAGTTTGCAGCATTCTGTTATTTTGTTTGACAGAGTGTCTTGTTGAGAACATATGTAGGACATGATTTTTTCCTGCAACAGGGAAAATAAAGTATAAGTTTTAAAGATTTATTCTTTAATAAAGGATCTCAAAGCCAGCTTTAGAAAAAGGA
+
BBBBBFFFFFFFGGGGGGGGGGHGHHHHGHHHHHHHHHHGHHHHHHHGHHHGGHHHHGHHHHHHHHHFHFHHHHHHHHHHHGHHHHGHHHHGHHGFGGGGFHFHHFHHHHHHHHHHHHHHHHHHHHHHGHGHHHHHHHHHHHHHGHGGHHHHGGHFHHHHHHHHHHHHHGGHHHHHGGHHHGGFHHHFDDGHHHHHHFHHGGHGHGHHHGHHHHHHGGHHHFDDHHHHHHGGHHFHHGHHHHHHGGFFE?G
@M05620:45:000000000-G6HP7:1:1101:23242:4515 1:N:0:167
ATCTCTATCTCCTAAAAACCTGTTTAGATTTGGAGATAGACCTTCAGGTTTTTCATCATTTTCTGCATGAATTATACATTGACCACGTTCCAGCGTGGTCAGTTTGCAGCATTCTGTTATTTTGTTTGACAGAGTGTCTTGTTGAGAACATATGTAGGACATGATTTTTTCCTGCAACAGGGAAAATAAAGTATAAGTTTTAAAGATTTATTCTTTAATAAAGGATCTCAAAGCCAGCTTTAGAAAAAGGA
+
>AABCFFFFFFFGGGGGGGGGGGGHHHGHHHHHHHHHHHDGHHHHHHHHHHGGHHHHHHHHHHHHHHHHHHHHHHGHHHHHHHHHHGHHHHHHHGGGGHHHHHHHHHHHHHHHHHHHHHHHHHHHHHHHHHHHHGGHHHHHHHHFHHHHHHHHHHHHHHHHHHHHHHHHGHHHHHHHHHHHGEFHHHHHGGHHFHHHHHHHHGHHHHHHHHHHHHHHHHHHHHHHHHHHGGHHHHHHGHHHHHHHHGHGGH
@M05620:45:000000000-G6HP7:1:1101:23225:4516 1:N:0:167
ATCTCTATCTCCTAAAAACCTGTTTAGATTTGGAGATAGACCTTCAGGTTTTTCATCATTTTCTGCATGAATTATACATTGACCACGTTCCAGCGTGGTCAGTTTGCAGCATTCTGTTATTTTGTTTGACAGAGTGTCTTGTTGAGAACATATGTAGGACATGATTTTTTCCTGCAACAGGGAAAATAAAGTATAAGTTTTAAAGATTTATTCTTTAATAAAGGATCTCAAAGCCAGCTTTAGAAAAAGGA
+
CCCCCFFFFFFFGGGGGGGGGGHHHHHHHHHHHHHHHHHHHHHHHHHHHHHGGHHHHHHHHHIIHHHHHHHHHHHHHHHHHHHHHHGHHHHHHHGGGGHHHHHHHHHHHHHHHHHHHHHHHHHHHHHHGHHHHHHHHHHHHHHHHHHHHHHHHHHHHHHHHHHHHHHHHGHHHHHHHHHHHGGHHHHHHHHHHHHHHFGHHHGHHHHHHHHHHHHHHGHHHHHHHHHHHHHHHHHHHGHHHHHGHHGHGGH
@M05620:45:000000000-G6HP7:1:1101:21717:4528 1:N:0:167
AGATTACTGCAACAGTTCCCCCTGGACCTGGAAAAGTTTCTTGCCTGGCTTACAGAAGCTGAAACAACTGCCAATGTCCTACAGGATGCTACCCGTAAGGAAAGGCTCCTAGAAGACTCCAAGGGAGTAAAAGAGCTGATGAAACAATGGCAAGTAAGTCAGGCATTTCCGCTTTAGCACTCTTGTGGATCCAATTGAACAATTCTCAGCATTTGTACTTGTAACTGACAAGCCAGGGACAAAACAAAGAT
+
BBBCCFFFFFFFGGGGGGGGGGGGHHHHHHHHHHHHHHHHHHHHHHFHHHHHHHHHHHHHHHHGHHHHHHHHGHHHHHHHHHHHHGHHHHHHHHGGGGHHHHHHHHHHGHHHHHHHHHHHHHHGGHGFHGHHHGHHHHHHHHHHHHHHHHHGHGHHHHHHHHHHHHHHHHGGGGGHHHHHHHHHHHHGHHHHGGHHHGHGFGHHHHHHHHHHHHHHHGHHHHHHHHHHGGHHHGGGGGGGGGGGGGGGGGC
@M05620:45:000000000-G6HP7:1:1101:12650:4531 1:N:0:167
ATCTCTATCTCCTAAAAACCTGTTTAGATTTGGAGATAGACCTTCAGGTTTTTCATCATTTTCTGCATGAATTATACATTGACCACGTTCCAGCGTGGTCAGTTTGCAGCATTCTGTTATTTTGTTTGACAGAGTGTCTTGTTGAGAACATATGTAGGACATGATTTTTTCCTGCAACAGGGAAAATAAAGTATAAGTTTTAAAGATTTATTCTTTAATAAAGGATCTCAAAGCCAGCTTTAGAAAAAGGA
+
CCCDDFFFFFFFGGGGGGGGGGHHHHHHHHHHHGHHHHHHHHHHHHHHHHHGGHHHHHHIHHHHIHGHHGGHHHHGHHHHHGHHGHGGHHHGHHGEGGHHHHHHHHHGHHHHHHHHHHHHHHHHHHHHGHGHHHHHHHHHHHHHHHGHHHHHHHHFHHHHHHHHHHHHHGHHHHHHGHHHHGGGHHHHHGHGFGHHHGHHHHHHHGHHHHFHHHHHHEFHGHHGHHHHHGGFHHHHHGHHHHHHHGGGGGG
@M05620:45:000000000-G6HP7:1:1101:12667:4532 1:N:0:167
ATCTCTATCTCCTAAAAACCTGTTTAGATTTGGAGATAGACCTTCAGGTTTTTCATCATTTTCTGCATGAATTATACATTGACCACGTTCCAGCGTGGTCAGTTTGCAGCATTCTGTTATTTTGTTTGACAGAGTGTCTTGTTGAGAACATATGTAGGACATGATTTTTTCCTGCAACAGGGAAAATAAAGTATAAGTTTTAAAGATTTATTCTTTAATAAAGGATCTCAAAGCCAGCTTTAGAAAAAGGA
+
ABABBFFFFFFFGGGGGGGGGGGFHHHGHGHHHGHHHGHHHHHHGHHHHHHGGHFHHGHHHHHHHGHHHHHHHHHHHHHHHGGHGHGGHHHHHHGFGGHHGHGHHHHFHHGHHHGHHHHHHHHHHHHHGGGHHHHHHHHHHHHHHHGFHGHHFHHHHHHHHHHGHHHHHGHHHHHGHHHHHGGFEHHHGHHGDGHHHGHFHGFHHGHHHGHHHHHHGFGHGHGHFHHHHFHFGHHHHGEHHHHFGFHGGGG
@M05620:45:000000000-G6HP7:1:1101:21706:4544 1:N:0:167
AGATTACTGCAACAGTTCCCCCTGGACCTGGAAAAGTTTCTTGCCTGGCTTACAGAAGCTGAAACAACTGCCAATGTCCTACAGGATGCTACCCGTAAGGAAAGGCTCCTAGAAGACTCCAAGGGAGTAAAAGAGCTGATGAAACAATGGCAAGTAAGTCAGGCATTTCCGCTTTAGCACTCTTGTGGATCCAATTGAACAATTCTCAGCATTTGTACTTGTAACTGACAAGCCAGGGACAAAACAAAGAT
+
ABBCCFFFFFFFGGGGGGGGGGGGHHHHHHHHHHHHHHHHHHHHHH3GHHHHHHFGHHHHHGHHHHGHHHHHFHHHHHHHHHHHHHHHHHHHHHGEGGHHGGHHHHHHGHHHHHHGHHHHHGHGGGGGFFHHHFHHHHGHHHHHHGHHHHHGGGFFFHHHHHHHHHHHHHGGGGGHHHHHHHHHHHHGHHHHFBGGHGHGFFHHGHHFFGHHHHHHHHHHHHHGHHHHHFFHHGGGGGGGGGGGGGGGGFB
@M05620:45:000000000-G6HP7:1:1101:15289:4546 1:N:0:167
ATCTCTATCTCCTAAAAACCTGTTTAGATTTGGAGATAGACCTTCAGGTTTTTCATCATTTTCTGCATGAATTATACATTGACCACGTTCCAGCGTGGTCAGTTTGCAGCATTCTGTTATTTTGTTTGACAGAGTGTCTTGTTGAGAACATATGTAGGACATGATTTTTTCCTGCAACAGGGAAAATAAAGTATAAGTTTTAAAGATTTATTCTTTAATAAAGGATCTCAAAGCCAGCTTTAGAAAAAGGA
+
BBBBBFFFFFFFGGGGGGGGGFGGHHHHHGFHFHHHBGHHHHHHHGHHHGHCFHHHHHHHHHHHHHHGHGHHHGHHHHHHHHHHHHGHHHHGHGGEFGHHHHGGHHHHHHHHHHHHHHGHHHHHFHHHGGHHHHHHHHHHHHHHHHGHHHHHHHHHHHHGHHHGHHGHFCHHHHGHFHHHHGGEFFGFDDGGFHHHHHHHHGHHHGHHHHHHHHHHHBHHFBDGFGHHHHHGHHFHHGHHHGGBCGGGGFH
@M05620:45:000000000-G6HP7:1:1101:13131:4565 1:N:0:167
AAACCAAGCAGACACTCACCGCTCCCTCGCCACAGGCCAATAGTTTGTCCTCACTGAGTTGGCAACAAGTGGCTGCTGTGGCTGCCATTTTTCTGGTGATGGCCATCAGCTCCGACGAGGTCAGCTGGGGGGCTTTCTTTGTGTAAGCAACGAGAAACCTGAAAGAAGCATTTTTTAACTAAGTCCTGCTGAGTCATTCATGAGTTTTTAGCCGCCTTGCTTCTTCTCACAGACTCTCTACTCTCATGCCA
+
BBCCCCCFDFFFGGGGGGGGGGGGGGHHGGGGGHHHGGHHHHHHHHHHHHHHHHHHHHHHHHHFHHHHHHHHGHGGHHHHHHHGGHHHHHHHHHHHHHHHHHHHHHHHHHHHHGGGGGGGGHHHHHHHGGGGGGGGGGGGGGGGGFFFFFFFFFFFFFFFFFFFFFFFFFFFFFHFFFFHHFFFFFFFFFFFFFFFFFFFFFFFFFFFFFFFFFFFFFFFHHFFHHHFHFFFFFFFFFFHHFFHFFFFFFF
@M05620:45:000000000-G6HP7:1:1101:13149:4572 1:N:0:167
AAACCAAGCAGACACTCACCGCTCCCTCGCCACAGGCCAATAGTTTGTCCTCACTGAGTTGGCAACAAGTGGCTGCTGTGGCTGCCATTTTTCTGGTGATGGCCATCAGCTCCGACGAGGTCAGCTGGGGGGCTTTCTTTGTGTAAGCAACGAGAAACCTGAAAGAAGCATTTTTTAACTAAGTCCTGCTGAGTCATTCATGAGTTTTTAGCCGCCTTGCTTCTTCTCACAGACTCTCTACTCTCATGCCA
+
CCCCDABFCFFFGGGGGGGGGGGGGGHHGGGGGHHHGGHHHHHHHHHHHHHHHHHHHHGHHHHHHHHHHHHHGHGGHHHHHHHGGHHHHHHHHHHHHHHHHHHHHHHHHHHHHGGGGGGGGHHHHHHHGGGGGGGGGGGGGFGGGGFFFFFFFFFFFFFFFFFFFFFFFFFFFFHFFFFHHFFFFFHFFFFFFFFFFFFFFFFFFFFFFFFFFFFFFFFFHHHFFHHFHFFFFFFFFFFHHHFHFFFFFFF
@M05620:45:000000000-G6HP7:1:1101:16252:4584 1:N:0:167
TACCTGTACTGGGGAAGCAATCGCCATTCCTACCCTAAAGATCGGAAGAGCACACGTCTGAACTCCAGTCACGTCGACGCATCTCGTATGCCGTCTTCTGCTTGAAAAAAAAAAAAAAAACAAAAAGAGTAAAAAAAGCCACAAATCAAAAACGAACAAAAAAAAATTGACTAGAGAATACAAGAATGAACAATACACTAAAATCGATCTAATTATATCACAGTCTCAAGCCTACACGTCACCGTCCCCGC
+
CCCCDFFFFFFFGGGGGGGGGGGGGGGHHHHHHHHHHHGHGHHHGGGGHHHHHFHGFHHGGGHHHHHHHHHHGHHGGGGGGGGHHHFGHHHHGFGHGHHHHHHHHHHHHGGGGGB><-<-.......</000000--...//...000<:0..9..9-/...----.0000000000:00000://0000:<<00:000/:000<.....0<00000<0000000:00000.00/:/.....0......--
@M05620:45:000000000-G6HP7:1:1101:18367:4594 1:N:0:167
AAACCAAGCAGACACTCACCGCTCCCTCGCCACAGGCCAATAGTTTGTCCTCACTGAGTTGGCAACAAGTGGCTGCTGTGGCTGCCATTTTTCTGGTGATGGCCATCAGCTCCGACGAGGTCAGCTGGGGGGCTTTCTTTGTGTAAGCAACGAGAAACCTGAAAGAAGCATTTTTTAACTAAGTCCTGCTGAGTCATTCATGAGTTTTTAGCCGCCTTGCTTCTTCTCACAGACTCTCTACTCTCATGCCA
+
ABBCCABFCFFFGGGGGGGGGGGGGGHHGGGGGHHGGGHHHHHHHHHHHHHHHHHHHHDFGHHHGHHHHGHHGHGGHHGHHHHGGHGHHHHHHHHHHHGHHHHHFGHHHHFHHGGGGGGGFHHHHHHHGGGGGGGGGGGGGFGFGGFFFFFFFFFFFFFFFFFFFFFFFFFFFFFFFFFFFFFFFFFFFFFFFFFFFFFFFFFFBFFFFFFFFFFFFFFFFFFFFFFFFFFFFFFFFFFFFFFFFFBFFFF
@M05620:45:000000000-G6HP7:1:1101:16267:4600 1:N:0:167
TACCTGTACTGGGGAAGCAATCGCCATTCCTACCCTAAAGATCGGAAGAGCACACGTCTGAACTCCAGTCACGTCCACGCCTCTCGTACGCCGTCTTCTGCTTTAAAAAAACGACCACAGCTCTCGGAGGTTATTTTGCATCGGTGAGCCAGACAGACTGATCCGATGAGGGGTGCGAAACTATTTGAGGACAGGCAGCACCTTTTTATTCAATTTACCTTTTAGCCATCGCCATTCCTACCCTAAAGATC
+
AAAAAFFFFFFFGGGGGGGBGEFA000FGHBGHHCHBB1GFHFCG/F/0F0BCFH?ABG/1D1111B12ABA/0?/?1EG/B/1B/F///?>E/>0?>GG11111BDG<E///?<>/F/FGBGFHCGC?CA<1??>G1FFHHGCGGGHEHG.CEBBG.C0<=GHF.:CB0/.-C@C-99@AB0;BF00A/0.;A??EABFFE9BFF9-BB//9/;FFFFF/:B//;/;FB-AB-:;/FF/BFFF-9B999F
@M05620:45:000000000-G6HP7:1:1101:18381:4610 1:N:0:167
AAACCAAGCAGACACTCACCGCTCCCTCGCCACAGGCCAATAGTTTGTCCTCACTGAGCTGGCAACAAGTGGCTGCTGTGGCTGCCATTTTTCTGGTGATGGCCATCAGCTCCGACGAGGTCAGCTGGGGGGCTTTCTTTGTGTAAGCAACGAGAAACCTGAAAGAAGCATTTTTTAACTAAGTCCTGCTGAGTCATTCATGAGTTTTTAGCCGCCTTGCTTCTTCTCACAGACTCTCTACTCTCATGCCA
+
AB@BCCCFCFFFGGGGGGGGGGCEGGFHGGGGGHHHFGHFGBFAFGBGHHDHGGGEHB3DGFCGHEGEF5DGGCEGHFGCHHHECGHHEHHHHHFFGHHHGGHHHHGHGFF?GFEEEEGGBGGHFHHHGGGGGGGGGGGGGGGGFFFFFFFFFFFDFFFFFFFFFFFFFFFFFFFFFFFFFFFFFFFFFFFFFFFBBBFFBFFFFFFFFFFFFFFFFFFFFFFFFFFFFFFFFFFFFFFFFFFFFFFFFFF
@M05620:45:000000000-G6HP7:1:1101:19042:4612 1:N:0:167
ATCTCTATCTCCTAAAAACCTGTTTAGATTTGGAGATAGACCTTCAGGTTTTTCATCATTTTCTGCATGAATTATACATTGACCACGTTCCAGCGTGGTCAGTTTGCAGCATTCTGTTATTTTGTTTGACAGAGTGTCTTGTTGAGAACATATGTAGGACATGATTTTTTCCTGCAACAGGGAAAATAAAGTATAAGTTTTAAAGATTTATTCTTTAATAAAGGATCTCAAAGCCAGCTTTAGAAAAAGGA
+
ABBBCFFFFFFFGGGGGGGGGGHHHHHHHHHHHHHGHHHGHHHHHHHHHHHGGHHHHHHIHIIHHHFHHHHHHHHHHHHHHGHHHHGHHHHHHHGFGGHHHHHHHHHHHGHHHHHHHHHHHHHHHHHHGHHHHHHHHHHHHHHHHHHHHHHHHHGHHHHHHHHHHHHHHGHHHHHHHHHHHGGGHHHHGGHHFHHHHGHHHGHHHHHHHHHHHHHHHGHGGHHHHHHHHHGGHGHHHGHHHGHGGFHGGGF
@M05620:45:000000000-G6HP7:1:1101:12655:4665 1:N:0:167
AGATTACTGCAACAGTTCCCCCTGGACCTGGAAAAGTTTCTTGCCTGGCTTACAGAAGCTGAAACAACTGCCAATGTCCTACAGGATGCTACCCGTAAGGAAAGGCTCCTAGAAGACTCCAAGGGAGTAAAAGAGCTGATGAAACAATGGCAAGTAAGTCAGGCATTTCCGCTTTAGCACTCTTGTGGATCCAATTGAACAATTCTCAGCATTTGTACTTGTAACTGACAAGCCAGGGACAAAACAAAGAT
+
AAABCFFFFFFFGGGGGGGGGGGGHHHHHHGHHHHHFHHHHHHHHHHHHHHHHGHHHHHHHHHHHHHHHHHHHHHHHHHHHHGHHHHHHHHHHHGEGGHHHHHHHHHHGHHHHHHHHHHHHHHGGHGFHHHHHGHHHHHHHHHHHHHHHHHHHGHHHHHHHHEHHHHHHHGGGGGHHHHHHHHHHHHGHHHHGGHHGHHGHHHHHHHHHHHHHHHHHGHHHHHHHHHGGHHHHGFGGGGGGGGGGGGGFGF
@M05620:45:000000000-G6HP7:1:1101:21611:4674 1:N:0:167
TACCTGTACTGGGGAAGCAATCGCCATTCCTACCCTAAAGATCGGAAGAGCACACGTCTGAACTCCAGTCACGTCGACGCATCTCGTATGCCGTCTTCTGCTTGAAAAAAAAAAAACAGTGCTGCTGACCGATGCCCCCCTGAACCCCAAGGCCAACAGATAGAAGATGACTCAGGTGAGGCTCGGCCAACGACCGTACTCCTCCCGTCCTTTCCCCAGTCATTTTCTGCCCTGCTTGATTTCTGACATTA
+
AA>AAFFFFFFFGGGGGGGGGGGGGGGHHHHHGHHHGFDFGGHHGEGGGHHHHHHGHHHGGHHHHHGHGHHHGFHGGGGC@E@GHHFFHHHHGFGHGGHHGHHHAGHHHGGGGG</????11?1111100<<-<<0GADA-./C/..:::..;.9AA:FB0;B0CBB0;;00CF099/0;.9AF-;A.-....--9..:;BB/;/AA.A?9;BBFBFF./://;/B/9//9A/;.FB/.:BB////:9/;/
@M05620:45:000000000-G6HP7:1:1101:12661:4686 1:N:0:167
AGATTACTGCAACAGTTCCCCCTGGACCTGGAAAAGTTTCTTGCCTGGCTTACAGAAGCTGAAACAACTGCCAATGTCCTACAGGATGCTACCCGTAAGGAAAGGCTCCTAGAAGACTCCAAGGGAGTAAAAGAGCTGATGAAACAATGGCAAGTAAGTCAGGCATTTCCGCTTTAGCACTCTTGTGGATCCAATTGAACAATTCTCAGCATTTGTACTTGTAACTGACAAGCCAGGGACAAAACAAAGAT
+
AA11>@BD3FFFGGFFGGGGGGCCAEGFEBECBGHH1DGHFFDB1EGHHHFHHHFGFHFFHHHGHFHFGHHBHFGEDGHHGHEFEGFCFFBHFHE?EEHHEFH0EF1FFEGHHHFGHFFFFHHGCEGEGHDGHFFFEFD1GDGHHFCDFFGGHFFFGF>2@@GHHFFHFDACACGF1<FGFGHFH><CFFHGHHF0DFGFHHH<GFFGDHEHH0;:CGBGGCGGCGB0/CGCCEF?EGGEE.B?AEGGFF9
@M05620:45:000000000-G6HP7:1:1101:21601:4694 1:N:0:167
TACCTGTACTGGGGAAGCAATCGCCATTCCTACCCTAAAGATCGGAAGAGCACACGTCTGAACTCCAGTCACGTCGACGCATCTCGTATGCCGTCTTCTGCTTGAAAAAAAAAAAAAAAAAATATAAGAAAAAGGGAAAACGTATTTGTATAATTAGTAATTCAAGATAACCGCGCAGTAGGTAAAATGTTTACATATATTAAAGATTAGATTCAGAAGCAAGGAATTAATAGGTTTTATTTAATTGGCGG
+
BBACCFFFFFFFGGGGGGGGGGGGGGGHHHHHHHHHHGHHHHHHGGGGHHHHHHHGGHHGHHHHHHGHHHFHGGHGGGGGGFFHHHGGHHHHGFGHGHHHHHHHHHHGHGGGGC<</<->-<.000000</;.....;.//-:.0:000000;0000:0;000000000000------.::0:;0000000000000:0:000000;00000000000000//.:/0000:00000::0000000000/--
@M05620:45:000000000-G6HP7:1:1101:20383:4701 1:N:0:167
CATCCTGACCCTGAAGTACCCCGGCTTGATTTCTGACATTAGATCGGAAGAGCACACGTCTGAACTCCAGTCACGTCGACGCATCTCGTATGCCGTCTTCTGCTTGAAAAAAAAAAAAATACCACTTATTATCTTTCTTTTTTTCATCAACTATACACCTTAACTACGCATTTTTTCCCTACCACCTACGTCTTCCTTCATCATTTTTTCTCCTCATATCTTCTTCTCCCCTCCTCTCTCCTCTCCTTCCC
+
CCCCCFFFFFFFGGGGGGGGGGGGGFGEHHHHHHHGHHHHFHGHHHGGGGFHHHHFHGGHHGHHHHHHHHHHHHGFGGCGGGGGGFHHGDHHHHGFEHGGHHHGHHHHGHGGGGGG<>-01111>1>11111>1>DGDGG00-;/00;00/00::C00C/000000;.-:.9;09-/0:;0A.0;;:09..;/.900;B000:090;0;/0990B0000;9009BF0B0BA/A.//09BBB0/99/00;BF
@M05620:45:000000000-G6HP7:1:1101:16247:4721 1:N:0:167
AAACCAAGCAGACACTCACCGCTCCCTCGCCACAGGCCAATAGTTTGTCCTCACTGAGTTGGCAACAAGTGGCTGCTGTGGCTGCCATTTTTCTGGTGATGGCCATCAGCTCCGACGAGGTCAGCTGGGGGGCTTTCTTTGTGTAAGCAACGAGAAACCTGAAAGAAGCATTTTTTAACTAAGTCCTGCTGAGTCATTCATGAGTTTTTAGCCGCCTTGCTTCTTCTCACAGACTCTCTACTCTCATGCCA
+
BBBCCBBFCFFFGGGGGGGGGGGGGGHHGGGGGHHHGGGHHHHHHHHHHHHHHHHHHHHHHHHHHHHHHHHHGHGGHHHHHHHGGHHHHHHHHHHHHHGHHHHHHHHHHHHHHGGGGGGGEGHHHHHHGGGGGGGGGGGGGGGGGGFFFFFFFFFFFFFFFFFFFFFFFFFFFFHFFFFFFFFFFFFFFFFFFFFFFFFFFFFFFFFFFFFFFFFFFFFFHFHFFFFFFFFFFFFFFFFHFFFFFFFFFFF
@M05620:45:000000000-G6HP7:1:1101:12989:4732 1:N:0:167
TACCTGTACTGGGGAAGCCATTCCTACCCTAAAGATCGGAAGAGCACACGTCTGAACTCCAGTCACGTCGACGCATCTCGTATGCCGTCTTCTGCTTGAAAAAAAAACCAAACAAAGGGCAGGAAAGTACGCATTGGCACGCAGTAATTCATATAACAAGACGATCAAGAAGATAATCAGTAATCACATAAACTAGGATATTTCTGTAGGACATTGCTCAGAATGTACAAAGTCAAGTAGATATGTTGAAA
+
BBBBBFFFFFFFGGGG?GGGGGHHHHHGHHEB4FFHHHC2FEFGHHHGHGHHHGHHHHHHCGHHFGEGHGFGGGGFEGHHGGHGHHG1EGGHHHHHGGBFGF0//EG//?//<0/022//////?00<11//..<11011.---.00000000000000///.-...000///0;00000000000/0;0000900/00;;0;00000000//000///////:////////9///9/9////9///////
@M05620:45:000000000-G6HP7:1:1101:18319:4733 1:N:0:167
AAACCAAGCAGACACTCACCGCTCCCTCGCCACAGGCCAATAGTTTGTCCTCACTGAGTTGGCAACAAGTGGCTGCTGTGGCTGCCATTTTTCTGGTGATGGCCATCAGCTCCGACGAGGTCAGCTGGGGGGCTTTCTTTGTGTAAGCAACGAGAAACCTGAAAGAAGCATTTTTTAACTAAGTCCTGCTGAGTCATTCATGAGTTTTTAGCCGCCTTGCTTCTTCTCACAGACTCTCTACTCTCATGCCA
+
BAAAB?AFBFBFFGGGGGGGGGGEAFHHGCA?EHHHGGFHGHHHHGHHHFGHFHFHHFGHHGHEFHHEHDDGFFFGHBGGHHHEGHHHHFHFFGHHHHBEFHHHHHHHHHFGHDEGGCCCDGCGHHHHC@CBGBFGFBFFGFGFGGFFFFFBFFFFFFFFFBFFFEAFFF/BFFFBFFFFFFFFFFFFFFFFFFFFFFFFFFFEBBFFFFF/B.=BDDFFBFFFFF9:FFFFEFFFFFFF/BFFFFBBBFF
@M05620:45:000000000-G6HP7:1:1101:18301:4735 1:N:0:167
AAACCAAGCAGACACTCACCGCTCCCTCGCCACAGGCCAATAGTTTGTCCTCACTGAGTTGGCAACAAGTGGCTGCTGTGGCTGCCATTTTTCTGGTGATGGCCATCAGCTCCGACGAGGTCAGCTGGGGGGCTTTCTTTGTGTAAGCAACGAGAAACCTGAAAGAAGCATTTTTTAACTAAGTCCTGCTGAGTCATTCATGAGTTTTTAGCCGCCTTGCTTCTTCTCACAGACTCTCTACTCTCATGCCA
+
AA?AA?ACAFBFCGGFGGGGEGAAEFGHGE0AEHCHGGAACFADB2DFGFHHFG1BEFDFGHFBGEGEHB1@F0BFC1@>FGHEGCGDGFG1>1BGBGBBGFHHHFFHHCBFGCEGEECC<GCGHHHG//B?@AA9C0BBBCFBFFBFFFF@EAFFFFFBFFFFFBABBF/;B9B=EFFFBFF9BFFBFFFFA9;BBBFFFFBB/9BF-AFBBA?@B-BF/BFFFB999FFBBABFFFFFBFFFFF///:B
@M05620:45:000000000-G6HP7:1:1101:10846:4736 1:N:0:167
ATCTCTATCTCCTAAAAACCTGTTTAGATTTGGAGATAGACCTTCAGGTTTTTCATCATTTTCTGCATGAATTATACATTGACCACGTTCCAGCGTGGTCAGTTTGCAGCATTCTGTTATTTTGTTTGACAGAGTGTCTTGTTGAGAACATATGTAGGACATGATTTTTTCCTGCAACAGGGAAAATAAAGTATAAGTTTTAAAGATTTATTCTTTAATAAAGGATCTCAAAGCCAGCTTTAGAAAAAGGA
+
CCCCCFFFFFFFGGGGGGGGGGHHHHHHHHHHHHHHHHHHHHHHHHHHHHHGGHHHHHHHHHIHHHHHHHHHHHHHHHHHHHHHHHGGHHHHHHGGGGHHHHHHHHHGHHHHHHHHHHHHHHHHHHHHHHGHHHHHHHHHHHHHHHHHHGHHHHHHHHHHHHHHHHHHHGHHHHHHHHHHHGGHHHHHHFHGGHHGHGHHHHHHHHHHHHHHHHHHHHHHHHHHHHHHHHGGHHHHHGHHHHHHHHHHGGH
@M05620:45:000000000-G6HP7:1:1101:16252:4743 1:N:0:167
AAACCAAGCAGACACTCACCGCTCCCTCGCCACAGGCCAATAGTTTGTCCTCACTGAGTTGGCAACAAGTGGCTGCTGTGGCTGCCATTTTTCTGGTGATGGCCATCAGCTCCGACGAGGTCAGCTGGGGGGCTTTCTTTGTGTAAGCAACGAGAAACCTGAAAGAAGCATTTTTTAACTAAGTCCTGCTGAGTCATTCATGAGTTTTTAGCCGCCTTGCTTCTTCTCACAGACTCTCTACTCTCATGCCA
+
AA@ABABFB>CFGGGGGGGGGGGGGGHHGGGGGHFGGGHHHGGHHHHHHHHHHHHHHHGHHHHGHHHHHFGHGHGGHGGHHHHGGHHHHHHGHHHHHHGGGHHHHHGHHHHHHGGGGGFGGHHHHHHHGGGGGGGGGGGGGGGGGGFFFFFFFFFFFFFFFFFFFFFFFFFFFFFFFFBFFFFFFFFFFFFFFFFBFFFFFFFFFFFFFFFFFFFFFFFFFFFFFFFFFFFFFFFFFFFFFFFFF9;BFFF
@M05620:45:000000000-G6HP7:1:1101:12998:4748 1:N:0:167
TACCTGTACTGGGGAAGCCATTCCTACCCTAAAGATCGGAAGAGCACACGTCTGAACTCCAGTCACGTCGACGCATCTCGTATGCCGTCTTCTGCTTGAAAAAAAAAAAAAAAAAAAAAAGAAAGACCCAAAAAAGATGAGTAAAAAACAAAAAAGAAGAGAAAGAAAGAAAAAAAGAAAGACAAAGTAACGTCAACTTCAGAAGGCACAAGAGAAGAGAAATGAGAAGAAGACAGCAGAAGGCATAATGT
+
BABCBFFFFFFFGGGEEGGGGGHHHGGGHHHHHHGHHHGGGGGHHHHGHGHHHGHFGHHHGGGHFGEGHGGGGGGE>GHGFEGFHHGEEHGHHHHHHHGHGHHGGGGG>><>/-><----.:./0///.;.;..-..0000000000-......-.../0./000/./0/.//.--.../0//////0000.:...000000000...://././:/0./00000;00/0//0///.;9;B0...000;00
@M05620:45:000000000-G6HP7:1:1101:7250:4750 1:N:0:167
CATCCTGACCCTGAAGTACCCGGCTTGATTTCTGACATTAGATCGGAAGAGCACACGTCTGAACTCCAGTCACGTCGACGCATCTCGTATGCCGTCTTCTGCTTGAAAAAAAAAAAAAAAAAAGTAAAAAAAAGTATGCACAACGGATAAAAAGACAAACTGAACTAAACTGTTGAAGAAAATGATTATCTAGATCGTGATCATGTTACGCAGCACGAATATACGTGAGTTATTAATATATAGAAAATATA
+
CCCCCFFFFFFFGGGBGGGGGGGGGGGHHHHHHBGGFGHHDGHHHGG2EHGHHHHHGHHHGHHHHHHHHHHHHGHHGGGGGGEFHHFFFHHHHGGGHGHHEHHHCGGHHHGCCBD></-<<--.0<0000:--.00000000/.--...0000..////.///////////////////;///////////9//:/./.9///9//9//...--..-...;///.//.9///////////////////9//
@M05620:45:000000000-G6HP7:1:1101:10846:4760 1:N:0:167
ATCTCTATCTCCTAAAAACCTGTTTAGATTTGGAGATAGACCTTCAGGTTTTTCATCATTTTCTGCATGAATTATACATTGACCACGTTCCAGCGTGGTCAGTTTGCAGCATTCTGTTATTTTGTTTGACAGAGTGTCTTGTTGAGAACATATGTAGGACATGATTTTTTCCTGCAACAGGGAAAATAAAGTATAAGTTTTAAAGATTTATTCTTTAATAAAGGATCTCAAAGCCAGCTTTAGAAAAAGGA
+
AABCCFFFFFFFGGGGGGGGGGHFFHHHHHHHHHHHHHHHHHHHHHHHHHHGGHHHHHHHHHHHHHGHHHHHHHHHHHHHHHHHHHGGHHHHHHGFGGGHHHHHHHHHHHHHHHHHHHHHHHHHHHHHHHGHHHHHHHHHHHHHHHGHHHHHFHHFHHHHHHHHHHHHHGHHHHGHHHHHHGGFHHHHHGHHHHHFHGHHHHHHHHHHHHHHHGHHHFHHGGHHHHHHFHGGGHHHHGHHHHHGHFHFGGG
@M05620:45:000000000-G6HP7:1:1101:19402:4767 1:N:0:167
AAACCAAGCAGACACTCACCGCTCCCTCGCCACAGGCCAATAGTTTGTCCTCACTGAGTTGGCAACAAGTGGCTGCTGTGGCTGCCATTTTTCTGGTGATGGCCATCAGCTCCGACGAGGTCAGCTGGGGGGCTTTCTTTGTGTAAGCAACGAGAAACCTGAAAGAAGCATTTTTTAACTAAGTCCTGCTGAGTCATTCATGAGTTTTTAGCCGCCTTGCTTCTTCTCACAGACTCTCTACTCTCATGCCA
+
AAABBBBFBFFFGGGGGGGGGGGEGFHHGGGGGHHHGFHEFGHGHHHHHHHHHHHFHHHHHHHHHHHHHFHHGHGGHCGHFHHGGHHHHHHHHGHHHHBGHEHHGHHHHHHHHFGGGGGGGHFHGHHHGGGGFGGGGGGGGGGGGGFFFFFBFFFFFFFFFBFFFFAFFFFFFFFFAFFFBF/BFFFFFEFFFBB/FFFFFFFFFFFFFFBFFFFFFFFFFFFFFFFFFFFF/ABFFFFFEFFFFFBFFFF
@M05620:45:000000000-G6HP7:1:1101:22433:4769 1:N:0:167
AAACCAAGCAGACACTCACCGCTCCCTCGCCACAGGCCAATAGTTTGTCCTCACTGAGTTGGCAACAAGTGGCTGCTGTGGCTGCCATTTTTCTGGTGATGGCCATCAGCCCCGACGAGGTCAGCTGGGGGGCTTTCTTTGTGTAAGCAACGAGAAACCTGAAAGAAGCATTTTTTAACTAAGTCCTGCTGAGTCATTCATGAGTTTTTAGCCGCCTTGCTTCTTCTCACAGACTCTCTACTCTCATGCCA
+
BBBBBAAFBFFFGGGGGGGGGGFGGGHHGGGGGHHHGGGHHHHHHHHHHHHHHHHGHHGGHHHHHHHHHGHHGGFGHHFGHHHGGHHHHHHHHHHHHHGHHHHHHHHHHH3EGGGGGCGGGHGHHHHHGGGGGGGGGGGGGFFFFFFFFFFFFFFFFFFFFFFFFFFFFFFFFFFFAFFFFBFFFFFFFFFFFBFFFFFFFFFFFFFFFFFFBDFFFFFFFFFFFFFFFFFFFFFFFFFFFFFFFFFFFFF
@M05620:45:000000000-G6HP7:1:1101:22405:4772 1:N:0:167
AAACCAAGCAGACACTCACCGCTCCCTCGCCACAGGCCAATAGTTTGTCCTCACTGAGTTGGCAACAAGTGGCTGCTGTGGCTGCCATTTTTCTGGTGATGGCCATCAGCTCCGACGAGGTCAGCTGGGGGGCTTTCTTTGTGTAAGCAACGAGAAACCTGAAAGAAGCATTTTTTAACTAAGTCCTGCTGAGTCATTCATGAGTTTTTAGCCGCCTTGCTTCTTCTCACAGACTCTCTACTCTCATGCCA
+
?ABCCACFCFFFGGGGGGGGGGGGGGHHGGGGGGHEGGHHHHHHHHHHHHHHHHHHHHHHHHHHHHHHHGHHGHGGHHHHHHHGGHHHHHHHHGHHHHHHHHHHHHHHHHHHHGGEGGGGGHHHHHHHGGGGGGGGGGGGGGGGGFFFFFFFFFFFFFFFFFFFFFFFFFFFFFHFFFFHFFFFFFFFFFFHFFFFFFFFFFFFFFFFFFFFFDFFFFFFFFHFFFHFHFFFFFFFFFFFFFFFFFFFFFF
@M05620:45:000000000-G6HP7:1:1101:19379:4782 1:N:0:167
AAACCAAGCAGACACTCACCGCTCCCTCGCCACAGGCCAATAGTTTGTCCTCACTGAGTTGGCAACAAGTGGCTGCTGTGGCTGCCATTTTTCTGGTGATGGCCATCAGCTCCGACGAGGTCAGCTGGGGGGCTTTCTTTGTGTAAGCAACGAGAAACCTGAAAGAAGCATTTTTTAACTAAGTCCTGCTGAGTCATTCATGAGTTTTTAGCCGCCTTGCTTCTTCTCACAGACTCTCTACTCTCATGCCA
+
CCCCCCCFCFFFGGGGGGGGGGGGGGHHGGGGGHHHGGHHHHHHHHHHHHHHHHHHHHHHHHHGHHHHHHHHGHGGHHHHHHHGGHHHHHHHHHHHHHHHHHHHHHHHHHHHHGGGGGGGGHHHHHHHGGGGGGGGGGGGGGGGGGFFFFFFFFFFFFFFFFFFFFFFFFFFFFFFFFFFFFFFFFFFFFFFFFFFFFFFFFFFFFFFFFFFFFFFFFFFFFFFFFFFFFFFFFFFFFFFFFFFFFFFFFF
@M05620:45:000000000-G6HP7:1:1101:19398:4787 1:N:0:167
AAACCAAGCAGACACTCACCGCTCCCTCGCCACAGGCCAATAGTTTGTCCTCACTGAGTTGGCAACAAGTGGCTGCTGTGGCTGCCATTTTTCTGGTGATGGCCATCAGCTCCGACGAGGTCAGCTGGGGGGCTTTCTTTGTGTAAGCAACGAGAAACCTGAAAGAAGCATTTTTTAACTAAGTCCTGCTGAGTCATTCATGAGTTTTTAGCCGCCTTGCTTCTTCTCACAGACTCTCTACTCTCATGCCA
+
ABABCCCFBFFFGGGGGGGGGGEGGGHHGGGGGHHHGGHHHHHHGHHHHHHHHHHHHGFGHHHHGHHHHFGGGGFGHHHHHHHGGHHHHHHHHHHHHHHGHFHHHHHHHGHHHGGGGGGGGHHHHHHHGGGGGGGGGGGGG9BFBCFFFFFFFFFFFFFFFFFFFFFFFFFFFFFFFFFFFFFFFFFFFFFFF:B/BFFF:9FBFFFFFFFFFA@DFFFFFFFFFFFFFFFEFFFFFFFFFFFFFFFFFFB
@M05620:45:000000000-G6HP7:1:1101:6995:4818 1:N:0:167
AAACCAAGCAGACACTCACCGCTCCCTCGCCACAGGCCAATAGTTTGTCCTCACTGAGTTGGCAACAAGTGGCTGCTGTGGCTGCCATTTTTCTGGTGATGGCCATCAGCTCCGACGAGGTCAGCTGGGGGGCTTTCTTTGTGTAAGCAACGAGAAACCTGAAAGAAGCATTTTTTAACTAAGTCCTGCTGAGTCATTCATGAGTTTTTAGCCGCCTTGCTTCTTCTCACAGACTCTCTACTCTCATGCCA
+
ABABBBAFBFFFGGGGGGGGEEEEGG2FEEEGEF22FEE2GCEFFFGHHHFHHHHFFHDDGBBEHEGGHB5FFFEFGF@F2BGFFHHHFHGGEGGHFHGFHFHHHHFHHFGGHEEGEECG?BGGHHHF?@DG@BGBFGFFF099CF/BFFFBEAFFFFFFFFFFFFFFFFFFFBF9ABFBFF/99BFBFFFB?/;BFFFFBBB/9BFFAEBB9.@BFDF/;F/FFFBBBFF/FFFBFBBFFFFFFFB/;B/
@M05620:45:000000000-G6HP7:1:1101:13485:4819 1:N:0:167
ATCTCTATCTCCTAAAAACCTGTTTAGATTTGGAGATAGACCTTCAGGTTTTTCATCATTTTCTGCATGAATTATACATTGACCACGTTCCAGCGTGGTCAGTTTGCAGCATTCTGTTATTTTGTTTGACAGAGTGTCTTGTTGAGAACATATGTAGGACATGATTTTTTCCTGCAACAGGGAAAATAAAGTATAAGTTTTAAAGATTTATTCTTTAATAAAGGATCTCAAAGCCAGCTTTAGAAAAAGGA
+
AAAABF5FFFFFGGGGGGGGGGHHHHHHHHHHHHHHHHHHHHHHHHHGHHHGGHHHHHHHHHHHHHHHHGHHHHHGHHHHHHHHGHGGHHHHHHGGGGHHHHHHHHHHHHHHHHHHHHHHHHHHHHHHHHHHHHHHHHHHHHHHHHGHGHHHHHHGHHHHHHHHHHHHGGGHHHHHHHHHHFFHHGHHHHHHHHHHHGHHHHHHHHHHHHHHHHHHHHHH0GGGBGFHFHGGGGHHHGFHHHH0CGHHGGC
@M05620:45:000000000-G6HP7:1:1101:13458:4825 1:N:0:167
ATCTCTATCTCCTAAAAACCTGTTTAGATTTGGAGATAGACCTTCAGGTTTTTCATCATTTTCTGCATGAATTATACATTGACCACGTTCCAGCGTGGTCAGTTTGCAGCATTCTGTTATTTTGTTTGACAGAGTGTCTTGTTGAGAACATATGTAGGACATGATTTTTTCCTGCAACAGGGAAAATAAAGTATAAGTTTTAAAGATTTATTCTTTAATAAAGGATCTCAAAGCCAGCTTTAGAAAAAGGA
+
>AABBF5DFFFFGGGGGGGGGGHHHFGBGHHHGHHBGHHFHHHHHHHHHHHGGHHHHHHHHHHHGHHHHHFHHFHHHHHHHHHHHHGHHHHHHHGEFGHHFHHHHHHHGHAGHHHHHHHHHHHGHHHHHHHHHHHHHHHHHHHHFHHGHFHHHHHHHEFHHFGBHHHHHGHHHGHG1GHFHFGH/FFGBGFHHHDGHHHHHGFDGFFHHFHHHHHHFBDHFHHHFGHHHEGHFHHHGGHHHGFHCHCGGGG
@M05620:45:000000000-G6HP7:1:1101:13477:4836 1:N:0:167
ATCTCTATCTCCTAAAAACCTGTTTAGATTTGGAGATAGACCTTCAGGTTTTTCATCATTTTCTGCATGAATTATACATTGACCACGTTCCAGCGTGGTCAGTTTGCAGCATTCTGTTATTTTGTTTGACAGAGTGTCTTGTTGAGAACATATGTAGGACATGATTTTTTCCTGCAACAGGGAAAATAAAGTATAAGTTTTAAAGATTTATTCTTTAATAAAGGATCTCAAAGCCAGCTTTAGAAAAAGGA
+
CCCDDFFFFFFFGGGGGGGGGGHHHHHHHHHHHHHHHHHHHHHHHHHHHHHGGHHHHHHHHHIIIHHHHHHHHHHHHHHHHHHHHHGGHHHHHHGFGGHHHHHHHHHHHHHHHHHHHHHHHHHHHHHHHHHHHHHHHHHHHHHHHHHHHHHHHHHHHHHHHHHHHHHHHGHHHHHHHHHHHGGHHHHHHHHHHHHHHHHHHHGHHHHHHHHHHHHHHHHHHGHHHHHHHHHHHHHHHGHHHHHHHHHHGGH
@M05620:45:000000000-G6HP7:1:1101:13487:4851 1:N:0:167
ATCTCTATCTCCTAAAAACCTGTTTAGATTTGGAGATAGACCTTCAGGTTTTTCATCATTTTCTGCATGAATTATACATTGACCACGTTCCAGCGTGGTCAGTTTGCAGCATTCTGTTATTTTGTTTGACAGAGTGTCTTGTTGAGAACATATGTAGGACATGATTTTTTCCTGCAACAGGGAAAATAAAGTATAAGTTTTAAAGATTTATTCTTTAATAAAGGATCTCAAAGCCAGCTTTAGAAAAAGGA
+
BCCCCFFFFFFFGGGGGGGGGGGHHHHHHHHHHHHHHHHGHHHHHHHHHHHGGHHHHHHHHHHHHHHHHGHHHHHHHHHHHHHHHHGFHHHHHHGGGGHHHHGHHHGHHHGHHHHHHHHHHHHHHHHHHHGHHHGHHHHHHHHHHHHHHHHGHHHHHHHHHHHHHHHHHGHHHHHHGHHHHGGHHHHHHGHGHHHHGDGHHHFGHHHHHHHHHHHHHGHHHHHHGHHHHGGHHHHHHGGHHHHHHFHHGGG
@M05620:45:000000000-G6HP7:1:1101:18904:4862 1:N:0:167
ATCTCTATCTCCTAAAAACCTGTTTAGATTTGGAGATAGACCTTCAGGTTTTTCATCATTTTCTGCATGAATTATACATTGACCACGTTCCAGCGTGGTCAGTTTGCAGCATTCTGTTATTTTGTTTGACAGAGTGTCTTGTTGAGAACATATGTAGGACATGATTTTTTCCTGCAACAGGGAAAATAAAGTATAAGTTTTAAAGATTTATTCTTTAATAAAGGATCTCAAAGCCAGCTTTAGAAAAAGGA
+
AAABADDFFFDFGGDFFFGGFGHFGHGHHHHFFHBCHFEBFCGHHGHHGHHFEFFEBBEHHFFDEDGFGFGGEHHFGHFHGFHHFGGAFGGFGHGFEEFGGF@GGFFFGFGFEDFGFGGFGFGHGCGFHFHFBFBBGDGHHFFEBCGFCGGGFGHHFHFHHHHHDGHHGB<GHHFHGHHHEC/<CFGDGGGFGGDDF1><<G1FGFDDGHGHFHHHHHHFGFDDCGFDGGGDFHCCGF0;CHHHGFHHG?/
@M05620:45:000000000-G6HP7:1:1101:18909:4879 1:N:0:167
ATCTCTATCTCCTAAAAACCTGTTTAGATTTGGAGATAGACCTTCAGGTTTTTCATCATTTTCTGCATGAATTATACATTGACCACGTTCCAGCGTGGTCAGTTTGCAGCATTCTGTTATTTTGTTTGACAGAGTGTCTTGTTGAGAACATATGTAGGACATGATTTTTTCCTGCAACAGGGAAAATAAAGTATAAGTTTTAAAGATTTATTCTTTAATAAAGGATCTCAAAGCCAGCTTTAGAAAAAGGA
+
ABBBBFFFFFFFGGGGGGGGGGHHHGHHHGHHHHHHHHHGHHHHGHHHHHHGGHHHHHHHHHHHHHHHHHHHHHHHHHHHHHHHHHGGHHHHHHGEGGHHHHHHHHHHHGHHHHHHHHHHHHHHHHHHHGHHHHFHHHHHHGHHHHHGGHHHHHHHHHGHGHHHHHHHHGHHHHHHHHHHHGGFHGGFGHHGHHFGHDGHHHGHHHHHHFHHHHHHGGHGHHFGHHHGGFHHHHHHHGFHHGGFFGHGDDG
@M05620:45:000000000-G6HP7:1:1101:13054:4902 1:N:0:167
TACCTGTACTGGGGAAGCAATCGCCATTCCTACCTAAAGATCGGAAGAGCACACGTCTGAACTCCAGTCACGTCGACGCATCTCGTATGCCGTCTTCTGCTTGAAAAAAAAAAAACAAATTCATCTTACCTAGACCCCCCTGCACCCCCAGTCCAAACGAAATCAATTTACCAACCTACATCGCCCCCACCGCCCTATCACCCCCCTTCCTTTCCCCCCCCCTTCTCTCCCCTCCTTGCTTCTCCCCTTAC
+
AAABBFFFFFFFGGGGGGGGGGGGGGGHHHHFGHHGHHHHHHHGGGGHHHHHHGFGHHGGHHHHHGGHHFHGGHGGGGGGGGHHFFFGHHHGGGGGHHHHHHHHHHHHEFGGG>////011?11@111><111111.<<<-..<C/C-;-A/:000:..9...09000000000..////00:...-9-...--;9/9////.-;9-./;/:///;B.--9-9.///9/:B./.;9/////;//:9:9:9/
@M05620:45:000000000-G6HP7:1:1101:17882:4902 1:N:0:167
TACCTGTACTGGGGAAGAGTGTAGCAATCGCCATTCCTACCCTAAAGATCGGAAGAGCACACGTCTGAACTCCAGTCACGTCGACGCATCTCGTATGCCGTCTTCTGCTTGAAAAAAAAAAACTCATAATTTCAATTCCCTCAATTCTCCCGACCTCATACTCCAGCAACAACAGCTAAACCATTTCTGTACCTAGCGCGCCTTTTTCTTACATATCCCGCCTATCACTCTCCAGTCAACGCCTACCTATC
+
DDDDCFFFFFFFGGGGGGGGGGFHHGHHHGGGGGHHHHHHHHHHHHHHHHGGGGGHHHHHHHGHHHGHHHHHHGHGHFHGHHGGGGGGFEHHHFEGHGHGFGHGHHHGHHHHHHHHGGFDC//11?11111111111<=11<0111>=11/.<-<.<0=0000000/:/...../.0000C/.00000:00:00000-:---..;00/0000:00:000.--:::0000000:0BB:000.9-.9/.000:
@M05620:45:000000000-G6HP7:1:1101:7957:4915 1:N:0:167
ATCCTATCTCCTAAAAACCTGTTTAGATTTGGAGATAGACCTTCAGGTTTTTCATCATTTTCTGCATGAATTATACATTGACCACGTTCCAGCGTGGTCAGTTTGCAGCATTCTGTTATTTTGTTTGACAGAGTGTCTTGTTGAGAACATATGTAGGACATGATTTTTTCCTGCAACAGGGAAAATAAAGTATAAGTTTTAAAGATTTATTCTTTAATAAAGGATCTCAAAGCCAGCTTTAGAAAAAGGAA
+
ABBCBFFFFFFFGGGGGGGGGGHHHHHHHHHHFHHHDGHHHHHHHHHHHHGGHGHHHHHHHHHHHGHHEGHHFHHHHHHHHHHHHGHHHHFHHGEGGHHHHHHHHHHHHHHHHHHHHHHHHHHHHHHGHHHHHGGHHHHHHHHHHGFGFHHHHHFHHGHHHHHHHHHHGHHHHHHHHGGHGGHGFHHGHHDGHHGG=GHHHHGHHHHHHHHHHHHGFHHGHGGGGGHEHFGHGHBHGHHHFHHHEHFGGGF
@M05620:45:000000000-G6HP7:1:1101:7135:4917 1:N:0:167
TACCTGTACTGGGGAAGAGTGTAGCAATCGCCATTCCTACCCTAAAGATCGGAAGAGCACACGTCTGAACTCCAGTCACGTCGACGCATCTCGTATGCCGTCTTCTGCTTGAAAAAAAAAAAAAAAAAGAATAGAGAAAAGGTGTGTGGTGATGAGGGAAGTAAGGGGGAAGTACCAGTGGGTAAAAGAGGGAAGTGAATGAGAGATCGCATGAAGAGTGATGACTAGGAAAGATAGACGGAAAAGAGAGG
+
CCBCCFFFFFFFGGGGGGGGGGFHHFHHHGGGGGHHHHGHGHHGHHH5GHHGGGGGHHHHHHGHHHGGHHHHHCGHGFHGGHGGFGGGGGHHHFAGHHHGEFHGHHHGHHGFFFFECBCDF/<-----..<00000000//.000.<..<.00000/...<<00<0.---..000:00:0/..0/000./.....0000<:0000.00.....0000.<0000000<0/00/./00000..<.-//.//..
@M05620:45:000000000-G6HP7:1:1101:21075:4926 1:N:0:167
ATCTCTATCTCCTAAAAACCTGTTTAGATTTGGAGATAGACCTTCAGGTTTTTCATCATTTTCTGCATGAATTATACATTGACCACGTTCCAGCGTGGTCAGTTTGCAGCATTCTGTTATTTTGTTTGACAGAGTGTCTTGTTGAGAACATATGTAGGACATGATTTTTTCCTGCAACAGGGAAAATAAAGTATAAGTTTTAAAGATTTATTCTTTAATAAAGGATCTCAAAGCCAGCTTTAGAAAAAGGA
+
ABCCCFFFFFFFGGGGGGGGGGHHHHHHHHHHHHHHHHHHHHHHHHHHHHHGGHHHHHHHHHHHHHHHHHHHHHHHHHHHHHHHHHGHHHHHHHGGGGHHHHHHHHHHHHHHHHHHHHHHHHHHHHHHHHHHHHHHHHHHHHHHHHHHHHHHHHHHHHHHHHHHHHHHHGHHHHHHHHHHHGGGHHHHHHHHHHHHHGHHHHGHHHHHHGHHHHHHHHHHHGHHHHHHHGHHHHHHHGGHHHHHGHGHGGG
@M05620:45:000000000-G6HP7:1:1101:7956:4935 1:N:0:167
ATCCTATCTCCTAAAAACCTGTTTAGATTTGGAGATAGACCTTCAGGTTTTTCATCATTTTCTGCATGAATTATACATTGACCACGTTCCAGCGTGGTCAGTTTGCAGCATTCTGTTATTTTGTTTGACAGAGTGTCTTGTTGAGAACATATGTAGGACATGATTTTTTCCTGCAACAGGGAAAATAAAGTATAAGTTTTAAAGATTTATTCTTTAATAAAGGATCTCAAAGCCAGCTTTAGAAAAAGGAA
+
CCCCCFFFFFFFGGGGGGGGGGHHHHHHHHHHHHHH5FHHHHHHHHHHHHGGHHHHHHHHHHHHHHHHGHHHGHHHHHHHHHHHHGHHHHFHHGGGGHHHHHHHGGHHHHHHHHHHHHHHHHFHHHHHHHHHHHHHHHHHHHHHGHFHGHHHHHHHHHHHHHHHHHHHGHHHHHHHHHHHGGHHHHHHHHHHHHHHGHHHHHHHHHHHHHHHHHHHFGFGHHGGHHHHHHGHHHHAEHHHFHHHHHGGDHG
@M05620:45:000000000-G6HP7:1:1101:9239:4936 1:N:0:167
ATCTCTATCTCCTAAAAACCTGTTTAGATTTGGAGATAGACCTTCAGGTTTTTCATCATTTTCTGCATGAATTATACATTGACCACGTTCCAGCGTGGTCAGTTTGCAGCATTCTGTTATTTTGTTTGACAGAGTGTCTTGTTGAGAACATATGTAGGACATGATTTTTTCCTGCAACAGGGAAAATAAAGTATAAGTTTTAAAGATTTATTCTTTAATAAAGGATCTCAAAGCCAGCTTTAGAAAAAGGA
+
BCBCCFFFFFFFGGGGGGGGGGHHHHHHHHHHHHHHHHHHHHHHHHHHHHHGGHHHHHHHIHHIHHHHHHHHHHHHHHHHHHHHHHGHHHHHHHGFGGHHFHHHHHHHHHHHHHHHHHHHHHHHHHHHHHGHHHHHHHHHHHHHHHHHHHHHHHHHHHHHHHHHHHHHHGHHHHHHHHHHHGGHHHHHHHHHHHHHHGHHHHHHHHHHHHHHHHHHHHHHHHHGHHHHHHHGHHHHHGHHHHHGGHGHGGH
@M05620:45:000000000-G6HP7:1:1101:9253:4951 1:N:0:167
ATCTCTATCTCCTAAAAACCTGTTTAGATTTGGAGATAGACCTTCAGGTTTTTCATCATTTTCTGCATGAATTATACATTGACCACGTTCCAGCGTGGTCAGTTTGCAGCATTCTGTTATTTTGTTTGACAGAGTGTCTTGTTGAGAACATATGTAGGACATGATTTTTTCCTGCAACAGGGAAAATAAAGTATAAGTTTTAAAGATTTATTCTTTAATAAAGGATCTCAAAGCCAGCTTTAGAAAAAGGA
+
ABBBBFFFFFFFGGGGGGGGGGFHDGFHHHHFFHHHHHHHHHHHHHHHHHHGGHHHHHHHHHHFHHHHGGHHHHHHFHHHGGFHHHGHHHHHHHGGGGHHFHHHHHHHFHGHHHHHHHHHHHGHHHHHHGGFHGGHHHHHHHGHHHHHGHGHHHHHHHGHGFHHHHHHHGHHHGGHHHGHGGGHGHHHGHHGGGHFHFHHHHFFHFHHHHGHHHGHHHHHHGBFGHHGHHHHHGHHHGHHHHHHHF/C.:C
@M05620:45:000000000-G6HP7:1:1101:24188:4956 1:N:0:167
AAACCAAGCAGACACTCACCGCTCCCTCGCCACAGGCCAATAGTTTGTCCTCACTGAGTTGGCAACAAGTGGCTGCTGTGGCTGCCATTTTTCTGGTGATGGCCATCAGCTCCGACGAGGTCAGCTGGGGGGCTTTCTTTGTGTAAGCAACGAGAAACCTGAAAGAAGCATTTTTTAACTAAGTCCTGCTGAGTCATTCATGAGTTTTTAGCCGCCTTGCTTCTTCTCACAGACTCTCTACTCTCATGCCA
+
BCCCCBBFCFFFGGGGGGGGGGGGGGHHGGGGGHHHGGHHHHHHHHHHHHHHHHHHHHHHHHHHHHHHHGHHGHGGHHHHHHHGGHHHHHHHHHHHHHGHHHHHHHHHHHHHHGGGGGGGGHHHHHHHGGGGGGGGGGGGGFGGGGFFFFFFFFFFFFFFFFFFFFFFFFFFFFFFFFFFFFFFFFFFFFFFFFFFFFFFFFFFBFFFFFFFFFFFFFFFFFFFFFFFFFFFFFFFFFFFFFFFFFFFFFF
@M05620:45:000000000-G6HP7:1:1101:19705:4957 1:N:0:167
ATCTCTATCTCCTAAAAACCTGTTTAGATTTGGAGATAGACCTTCAGGTTTTTCATCATTTTCTGCATGAATTATACATTGACCACGTTCCAGCGTGGTCAGTTTGCAGCATTCTGTTATTTTGTTTGACAGAGTGTCTTGTTGAGAACATATGTAGGACATGATTTTTTCCTGCAACAGGGAAAATAAAGTATAAGTTTTAAAGATTTATTCTTTAATAAAGGATCTCAAAGCCAGCTTTAGAAAAAGGA
+
CCCCDFFFFFFFGGGGGGGGGGHHHHHHHHHHHHHHHHHHHHHHHHHHHHHGGHHHHHIHHHIIHHHHHHHHHHHHHHHHHHHHHHGHHHHHHHGGGGHHHHHHHHHHHHHHHHHHHHHHHHHHHHHHHHHHHHHHHHHHHHHHHHHHHHHHHHHHHHHHHHHHHHHHHGHHHHHHHHHHHGGHHHHHGHHHHHHHHHHHHHHFHHHHHHHHHHHHHHHHHHHHHHHHHHHHGHHHHGHHHHHHHHHHCGH
@M05620:45:000000000-G6HP7:1:1101:15039:4960 1:N:0:167
ATCTCTATCTCCTAAAACCTGTTTAGATTTGGAGATAGACCTTCAGGTTTTTCATCATTTTCTGCATGAATTATACATTGACCACGTTCCAGCGTGGTCAGTTTGCAGCATTCTGTTATTTTGTTTGACAGAGTGTCTTGTTGAGAACATATGTAGGACATGATTTTTTCCTGCAACAGGGAAAATAAAGTATAAGTTTTAAAGATTTATTCTTTAATAAAGGATCTCAAAGCCAGCTTTAGAAAAAGGAA
+
AA?AAFFFFFFFGGGGGGGFFBFHFGHFFHFHGHHHGGBFGHFHHHHHHHGGHHGHHHHHHHHHHFAFHGHGHFHHHDHFFHHHHGGHHHGHHGGG?GGHHFGHFHHGHHHHHHHHHHHHHHHHHHHHHHHHHHHHHHHHHHHGHHHHHGHHHFHHHHHHHHHHHHHHGHHHHHGHHGHHGGGHHHHGHHDGFHHHGHHHHGHGHHHHHHHHHHHHGGGFHHHHGGHHGFHHHGHHGGHHGFFFHFFGDHG
@M05620:45:000000000-G6HP7:1:1101:24204:4968 1:N:0:167
AAACCAAGCAGACACTCACCGCTCCCTCGCCACAGGCCAATAGTTTGTCCTCACTGAGTTGGCAACAAGTGGCTGCTGTGGCTGCCATTTTTCTGGTGATGGCCATCAGCTCCGACGAGGTCAGCTGGGGGGCTTTCTTTGTGTAAGCAACGAGAAACCTGAAAGAAGCATTTTTTAACTAAGTCCTGCTGAGTCATTCATGAGTTTTTAGCCGCCTTGCTTCTTCTCACAGACTCTCTACTCTCATGCCA
+
AA?A1AAFAFFFGGGGGBG1A0EAEFHCEGG0ECEGGEGHH1GFHHHFFHHHHHHFGGHGFBFHHFHHF1GFFCEFFFHCGEFEFGCHE22FCFGBFFBG2GFH1CGFGHHHHGCGE/>C/B<FGFGHCCGGGGGGBFGGGGGBFFFFFFF<EBFFBFFFFFFFFFFFFFFFFEF@EBFFBFFBFFFFFFFFFBFF/BFFFFEBBFFFFAFFFA==BBFFFFFFFFFFFFFF/AB/FFFFFFFFEFF9BFB
@M05620:45:000000000-G6HP7:1:1101:17524:4977 1:N:0:167
CATCCTGACCCTGAAGTACCCCGGCTTGATTTCTGACATTAGATCGGAAGAGCACACGTCTGAACTCCAGTCACGTCGACGCATCTCGTATGCCGTCTTCTGCTTGAAAAAAAAAAAAAAAAAAGAAGACACAATGGCTTGATATTGCGGAAACTCGCTGAATACCTGACCCACTACATCATGGACGGATGAACGTCTCACAAATATACCGTAAGGACTGTCAGCAATCGTATCATGCTGTGTCAACATAT
+
CCCCCFFFFFFFGGGGGGGGGGGGGGGGHHHHHHHHHHHHHHHHHHGGGGHHHHHHHGHHHGHHHHHHHHHHHHGGHGGGGGGGEHHHGGHHHHGGGHGGHHHHHHHHGHHGGCGB//->-<--.../0/;/:.000:;.-.009000.----/09.-...9000000///;:..//:00000000--..-000...//0000.0000:0.....00./.000000/00.../:0000000/000000/00
@M05620:45:000000000-G6HP7:1:1101:19707:4978 1:N:0:167
ATCTCTATCTCCTAAAAACCTGTTTAGATTTGGAGATAGACCTTCAGGTTTTTCATCATTTTCTGCATGAATTATACATTGACCACGTTCCAGCGTGGTCAGTTTGCAGCATTCTGTTATTTTGTTTGACAGAGTGTCTTGTTGAGAACATATGTAGGACATGATTTTTTCCTGCAACAGGGAAAATAAAGTATAAGTTTTAAAGATTTATTCTTTAATAAAGGATCTCAAAGCCAGCTTTAGAAAAAGGA
+
ABCCCFFFFFFFGGGGGGGGGGHHHHHHHHHHHHHHHHHGHHHHHHHHHHHGGHHHHHHHHIHIHHHHHHHHHGHGHHHHHHHHHHGHHHHHHHGGGGHHHHHHHHHGHHGHHHHHHHHHHHHHHHHHHHHHHHGHHHHHHHHHHHHFHHHHHHHHHHHHHHHHHHHHHGHHHHHHHHHHHGGHHHHGHHHHHHGGHHHHHGGHHHHHHGHHHHHHGGHGHGHHHHHHHHHHHHHHHGHHHHHHGHGHGGH
@M05620:45:000000000-G6HP7:1:1101:25054:4982 1:N:0:167
AGATTACTGCAACAGTTCCCCCTGGACCTGGAAAAGTTTCTTGCCTGGCTTACAGAAGCTGAAACAACTGCCAATGTCCTACAGGATGCTACCCGTAAGGAAAGGCTCCTAGAAGACTCCAAGGGAGTAAAAGAGCTGATGAAACAATGGCAAGTAAGTCAGGCATTTCCGCTTTAGCACTCTTGTGGATCCAATTGAACAATTCTCAGCATTTGTACTTGTAACTGACAAGCCAGGGACAAAACAAAGAT
+
ABABBFFFFFBFGGGGGGGGGGGGGHHHHHHFFFHHGFGHGHHFGHHHHHHHHGHFHHHFHGHGHGGHFHHHHHHHGHHHHHHHFFHHHH5GHHGEGGHHHH3FFHHHGGHHHHGHHHHHHGHGG?EEGGFHHGHHHHHHG3GHHHHHFHHGHGHHHHGGGGHHGHHHHHGGGGGGFFGHHHGHHGHGHFHHHHHHFHDGHGHHGFHHHFHHHFHHHHHGHHH0GGHGEHGGFGGGFGGGGGGFGGGFFGF
@M05620:45:000000000-G6HP7:1:1101:17327:4993 1:N:0:167
AAACCAAGCAGACACTCACCGCTCCCTCGCCACAGGCCAATAGTTTGTCCTCACTGAGTTGGCAACAAGTGGCTGCTGTGGCTGCCATTTTTCTGGTGATGGCCATCAGCTCCGACGAGGTCAGCTGGGGGGCTTTCTTTGTGTAAGCAACGAGAAACCTGAAAGAAGCATTTTTTAACTAAGTCCTGCTGAGTCATTCATGAGTTTTTAGCCGCCTTGCTTCTTCTCACAGACTCTCTACTCTCATGCCA
+
CCCDDCCFDFFFGGGGGGGGGGGGGGHHGGGGGHHHGGHHHHHHHHHHHHHHHHHHHHGHHHHHHHHHHHHHGHGGHHHHHHHGGHHHHHHHHHHHHHHHHHHHHHHHHHHHHGGGGGGGDHHHHHHHGGGGGGGGGGGGGGGGGGFFFFFFFFFFFFFFFFFFFFFFFFFFFFHFFFFHFFFFFFFFFFFHFFFFFFHFFFFFFFFFFFFFFFFFFFFFFFFFHFHFHFFFFFFFFFFHFFFFFFFFFFF
@M05620:45:000000000-G6HP7:1:1101:25071:4993 1:N:0:167
AGATTACTGCAACAGTTCCCCCTGGACCTGGAAAAGTTTCTTGCCTGGCTTACAGAAGCTGAAACAACTGCCAATGTCCTACAGGATGCTACCCGTAAGGAAAGGCTCCTAGAAGACTCCAAGGGAGTAAAAGAGCTGATGAAACAATGGCAAGTAAGTCAGGCATTTCCGCTTTAGCACTCTTGTGGATCCAATTGAACAATTCTCAGCATTTGTACTTGTAACTGACAAGCCAGGGACAAAACAAAGAT
+
AAABBFFFFFDFGGGGGGGGGGGGEHHHHHHHGHHHGHHHHHHHHHHHHHHHHHHHHHHHHHGHHHHHHHHHHHHHHHHHHHHHFGHHHHDHHHGFGGHHHHHHHHHHGHHHHGFGHHHHHFGGGHGGHHHHHGHHHHHHH3FHHHHHHHHHHGHHHHHHHHHHHHHHHHGGGGGHGHGHHHHHHGHGHHHHGHHHHHGHHHHHHHHHHHGHHGHHHFHHHHGHHHHHGHGHHGGFEGGGGGFFGEGGGGG
@M05620:45:000000000-G6HP7:1:1101:17527:4995 1:N:0:167
CATCCTGACCCTGAAGTACCCCGGCTTGATTTCTGACATTAGATCGGAAGAGCACACGTCTGAACTCCAGTCACGCCGACGCATCTCGGATGCCGTCTTCTGCTTGAAAAAAAAACCAGTGCTGCTGACCGAGGCCCCCCTGAACCCCAAGGCCAACAGAGAGAAGATGACTCAGGTGAGGCTCGGCCGACGCCCGTGCTCCTCCCGTCCTTTCCCCAGTCATTTTCTGCCCGGCTTGATTCTGACCTTAA
+
AAAAAFFFFFFFGGGGGGGGGG00000A01DAB2A2D1F2D112AA/AAEG0AFHHAE0ABAG2BFHCFGA@BG/0//>/>E//>110/?//01//>0F221F11B0FB1G/<B//<???FGGFHHHHHGGGGGGGGGGGGCGHCGGGGGGGGGA.EGGGFFB.CFGGGGGGGGGGGGFF-AEF@@FF@@@@?@@?@BFFFFFFFFFFBBBFFFFFFFFFFFFFFFFFFEFE:=?@@99B9////;/;FB/
@M05620:45:000000000-G6HP7:1:1101:14264:5005 1:N:0:167
CATCCTGACCCTGAAGTACCCCATTGAGCATGGCATCGTCACCAACTGGGACGACATGGAGAAGATCTGGCACCACACCTTCTACAACGAGCTGCGCGTGGCCCCGGAGGAGCACCCAGTGCTGCTGACCGAGGCCCCCCTGAACCCCAAGGCCAACAGAGAGAAGATGACTCAGGTGAGGCTCGGCCGACGCCCGTGCTCCTCCCGTCCTTTCCCCAGTCATTTTCTGCCCGGCTTGATTTCTGACATTA
+
ABCDDFFFFFFFGGGGGGGGGGGHHHHHHHHHHHHHHGHHHGHHHGHHHHHHGGGGGHHHHHHHHHHHHHHHHGHHHGGHHHHHHHHHGGGGGHHGGGGGGGHHGGGGGGGGHHHHGGHGHHHHHHHHHHGGGGGGGGGGGGHHHHGGGGHGHHGGGGGGGGGGGGGGGGGGGGGGGGGGGGGGFFFFFFFFAFFFCFFFFFFFFFFEFFFFFFFFFFFFFFFFFHHFHFFFFFFFFFFFFFFFFFFFFF0
@M05620:45:000000000-G6HP7:1:1101:17335:5014 1:N:0:167
AAACCAAGCAGACACTCACCGCTCCCTCGCCACAGGCCAATAGTTTGTCCTCACTGAGTTGGCAACAAGTGGCTGCTGTGGCTGCCATTTTTCTGGTGATGGCCATCAGCTCCGACGAGGTCAGCTGGGGGGCTTTCTTTGTGTAAGCAACGAGAAACCTGAAAGAAGCATTTTTTAACTAAGTCCTGCTGAGTCATTCATGAGTTTTTAGCCGCCTTGCTTCTTCTCACAGACTCTCTACTCTCATGCCA
+
BBBBBAACAFBFGFGGGGGGGGGGGGCHGGGGGHHGGGHCHHHHHHHHHHHHHHHHHGFGFHHHHHGHHFFGGHGGHHHHHHFGGHHHHHHHHHHEGFHHHHHHHGHHHHHHHGGGGGGGFGHHHHHHFGGGGAGGGGGGGGFFGGFFFFFFFFDAFFFFFFFFEFABFFFFFFFFFFFFFFFFFFFFFFFFFFFEFFFFFFFFFFFFEFFFFFFFFFFFFFFEFFFFFFFFFFFFFFFFFFFFFFB;FFB
@M05620:45:000000000-G6HP7:1:1101:25067:5014 1:N:0:167
AGATTACTGCAACAGTTCCCCCTGGACCTGGAAAAGTTTCTTGCCTGGCTTACAGAAGCTGAAACAACTGCCAATGTCCTACAGGATGCTACCCGTAAGGAAAGGCTCCTAGAAGACTCCAAGGGAGTAAAAGAGCTGATGAAACAATGGCAAGTAAGTCAGGCATTTCCGCTTTAGCACTCTTGTGGATCCAATTGAACAATTCTCAGCATTTGTACTTGTAACTGACAAGCCAGGGACAAAACAAAGAT
+
BBABBFFFFFFFGGGGGGGGGGGG4FHHHHHHGHHHHHHHHHHHHHHHGHHHHHFHHHHHHHHHHHHHHHHHHHHHGHHHHHHHCFHHHHFHHHGEGGHHHHHFFGGHGGHGHHDGHHHHFFFGGHGGHFHHHGHHHHGHHDGHGHHHHGHGHGHHHHGFGGFHHHHHHHGEGGGH1?FHHHHHHHHGFHHHFGHHHGFHHHHHHHHF0CFHHCCGGGHHFCCHHHGHHFGGHGG?EDGGGGGFGGGFFG;
@M05620:45:000000000-G6HP7:1:1101:14253:5021 1:N:0:167
CATCCTGACCCTGAAGTACCCCATTGAGCATGGCATCGTCACCAACTGGGACGACATGGAGAAGATCTGGCACCACACCTTCTACAACGAGCTGCGCGTGGCCCCGGAGGAGCACCCAGTGCTGCTGACCGAGGCCCCCCTGAACCCCAAGGCCAACAGAGAGAAGATGACTCAGGTGAGGCTCGGCCGACGCCCGTGCTCCTCCCGTCCTTTCCCCAGTCATTTTCTGCCCGGCTTGATTTCTGACATTA
+
BCCBCFFFFFFFGGGGGGGGGGGHHHHHHHHHHHHHHGHHHGHHHGHHHHHHGGGGGHHHHGGHHHHHHHHHHGHHHGGHHHHHHGHHGGGGGHHGGGGGGGHHGGGGGGGGHHHHGGHHHHHHHHHHHHGGGGGGGGGGGGHHHHGGGGHGHHGGGGGGGGGGFGGFFGGGGGGGGGGGGGEGFFFFFFFFFFFACADFFFFFFFFFFFFFFFFFFFFFFFFFFFFFFFFFFFFFFAAFFFFFFBFFFF0
@M05620:45:000000000-G6HP7:1:1101:10083:5102 1:N:0:167
ATCTCTATCTCCTAAAAACCTGTTTAGATTTGGAGATAGACCTTCAGGTTTTTCATCATTTTCTGCATGAATTATACATTGACCACGTTCCAGCGTGGTCAGTTTGCAGCATTCTGTTATTTTGTTTGACAGAGTGTCTTGTTGAGAACATATGTAGGACATGATTTTTTCCTGCAACAGGGAAAATAAAGTATAAGTTTTAAAGATTTATTCTTTAATAAAGGATCTCAAAGCCAGCTTTAGAAAAAGGA
+
CDDCDFFFFFFFGGGGGGGGGGHHHHHHHHHHHHHHHHHHHHHHHHHHHHHGGHHHHIHHHIHIIHHHHGHHHHHHHHHHHHHHHHGHHHHHHHGGGGHHHHHHHHHHHHHHHHHHHHHHHHHHHHHHGHHHHHHHHHHHHHHHHHGHHHHHHHHHHHHHHHHHHHHHHGHHHHHHHHHHHGGHHHHHHHHHHHHHHHHHHGHHHHHHHHHHHHHHHHHHHHHHHHHHHGHHHHHHHGHHHHHHGHGHGGH
@M05620:45:000000000-G6HP7:1:1101:23752:5103 1:N:0:167
ATCTCTATCTCCTAAAAACCTGTTTAGATTTGGAGATAGACCTTCAGGTTTTTCATCATTTTCTGCATGAATTATACATTGACCACGTTCCAGCGTGGTCAGTTTGCAGCATTCTGTTATTTTGTTTGACAGAGTGTCTTGTTGAGAACATATGTAGGACATGATTTTTTCCTGCAACAGGGAAAATAAAGTATAAGTTTTAAAGATTTATTCTTTAATAAAGGATCTCAAAGCCAGCTTTAGAAAAAGGA
+
ABCCCFFFFFFFGGGGGGGGGGGHHHHHHHHHHHHHHHHHHHHHHHHHHHHGGHHHHHIHHHHHHHHHHGHHHHHHHGHHHGHHFHGHHHHGHHGFGGGHGHHHHHHHHHHHHHHHHHHHHHHHHHHHGHGHHHHHHHHHHHHHHHGGHHHHHHHHHHHHHHHHHHHHHGHHHHHHHHGHHGGGGGHHGGHGHHHGH>GHHGGGHHHHHHHHHHHHHGHHHGHHHHFHHFFFHGHHHGGHHHHEBFFFGGG
@M05620:45:000000000-G6HP7:1:1101:23457:5103 1:N:0:167
AGATTACTGCAACAGTTCCCCCTGGACCTGGAAAAGTTTCTTGCCTGGCTTACAGAAGCTGAAACAACTGCCAATGTCCTACAGGATGCTACCCGTAAGGAAAGGCTCCTAGAAGACTCCAAGGGAGTAAAAGAGCTGATGAAACAATGGCAAGTAAGTCAGGCATTTCCGCTTTAGCACTCTTGTGGATCCAATTGAACAATTCTCAGCATTTGTACTTGTAACTGACAAGCCAGGGACAAAACAAAGAT
+
BCBCBFFFFFFFGGGGGGGGGGGGGHHHHHHHHHHHGHHHHHHHHHHHHHHHHHHHHHHHHHHHHHHHHHHHGHHHHHHHHHHHHHHHHHHHHHGFGGHHHHHHHHGHGHHHHHHGHHHHHHHGGHGFHHHHHGHHHGFHHHHHHHHHHHHHHGHHGHHHHHHHHHHHHHGGGGGHHHHHHHHHHFHGFGHHHGHHHHHGFGHGGHHHFHEHHHHHHHHHGFHHHHHEHHHGHGGGGGFGFGGGGGGGGGF
@M05620:45:000000000-G6HP7:1:1101:20389:5107 1:N:0:167
ATCTCTATCTCCTAAAAACCTGTTTAGATTTGGAGATAGACCTTCAGGTTTTTCATCATTTTCTGCATGAATTATACATTGACCACGTTCCAGCGTGGTCAGTTTGCAGCATTCTGTTATTTTGTTTGACAGAGTGTCTTGTTGAGAACATATGTAGGACATGATTTTTTCCTGCAACAGGGAAAATAAAGTATAAGTTTTAAAGATTTATTCTTTAATAAAGGATCTCAAAGCCAGCTTTAGAAAAAGGA
+
BCBCCFFFFFFFGGGGGGGGGGGHHHHHHHHHHHHHHHHHHHGHHHHHHHHGGHHHHHHHHIIIHHHHHHHHHHHHHHHHHHHHHHGGHHHHHHGEEGGHGHGHHHHGHHHHHHHHHHGHHHHHHHHHHHGHGHFHGHHHHHHHHHHHHGHGHHHFHHHHGHHHHHHHHGHHHHHHHHGHHGGHHHHHHHHGHHHGHFGHHHHHHHHHHHHHHHHHHHHGHGHHHHHHHGGGHHHHHGFHHFHGFFHHGGG
@M05620:45:000000000-G6HP7:1:1101:10076:5121 1:N:0:167
ATCTCTATCTCCTAAAAACCTGTTTAGATTTGGAGATAGACCTTCAGGTTTTTCATCATTTTCTGCATGAATTATACATTGACCACGTTCCAGCGTGGTCAGTTTGCAGCATTCTGTTATTTTGTTTGACAGAGTGTCTTGTTGAGAACATATGTAGGACATGATTTTTTCCTGCAACAGGGAAAATAAAGTATAAGTTTTAAAGATTTATTCTTTAATAAAGGATCTCAAAGCCAGCTTTAGAAAAAGGA
+
>AAAAFFFFFFFGGGGGGGGFGHHHHBGGHHHFFHHFHHHHHHHHHHHHHHGGHHHHGHHHHHHHGHHHGFHHHHHHGHHHFHHHHGFGHHGGHGGEGFHHHGHHGHHHHHHHHHHHHHHHHHHHHHHHHGHHHHHHHHHHGFHFHGHHHHHHHGFGHHHHHHHHHHHFGHHHHHHEHHHGGGFHEGHGHHGGHHGHGHHHHHHHHHHHHHHHHHHHBFHHHFFHHGHHHHGGHHGHGHHHHHHHGGF?EF
@M05620:45:000000000-G6HP7:1:1101:23361:5151 1:N:0:167
ATCTCTATCTCCTAAAAACCTGTTTAGATTTGGAGATAGACCTTCAGGTTTTTCATCATTTTCTGCATGAATTATACATTGACCACGTTCCAGCGTGGTCAGTTTGCAGCATTCTGTTATTTTGTTTGACAGAGTGTCTTGTTGAGAACATATGTAGGACATGATTTTTTCCTGCAACAGGGAAAATAAAGTATAAGTTTTAAAGATTTATTCTTTAATAAAGGATCTCAAAGCCAGCTTTAGAAAAAGGA
+
BBBBBFFFFFFFGGGGGGGGGGHHHHHHHHHHHHHHHHHHHHHHHHHHHHHGGHHHHHHHHHHHHHHHHHHHHHHHHHHHHHHHHHGHHHHHHHGGGGHHHHHHHHHHHHHHHHHHHHHHHHHHHHHHHHHHHHHHHHHHHHHHFHHHHHHHHHHHHHHHHHHHHHHHHGHHHHHHHHHHHGGHHHHHHHHHHHHHHFHHHHHHHHHHHGHHHHHHHHHHHFHHGHHHHGHHHHHHHGHHHHHFGHFHGGG
@M05620:45:000000000-G6HP7:1:1101:18552:5154 1:N:0:167
ATCTCTATCTCCTAAAAACCTGTTTAGATTTGGAGATAGACCTTCAGGTTTTTCATCATTTTCTGCATGAATTATACATTGACCACGTTCCAGCGTGGTCAGTTTGCAGCATTCTGTTATTTTGTTTGACAGAGTGTCTTGTTGAGAACATATGTAGGACATGATTTTTTCCTGCAACAGGGAAAATAAAGTATAAGTTTTAAAGATTTATTCTTTAATAAAGGATCTCAAAGCCAGCTTTAGAAAAAGGA
+
BCCCCFFFFFFFGGGGGGGGGGHHHHHHHHHHHHHHHHHGHHHHHHHHHHHGGHHHHHHHHHHHHHHHHHHHHHHHHHHHHHHHHHGHHHHHHHGFGGHHHHHHHHHHHHHHHHHHHHHHHHHHHHHHHHHHHHGHHHHHHHHHHHHHHHHHHHHHHHHHHHHHGHHHHGHHHHHHHHGHHGGHHHHHHHHGHHHHHGHHHHHHHHHHHHHHHHHHHHHHFFHGHHHHHGHHHHHHHGHHHHHHHHHHGGH
@M05620:45:000000000-G6HP7:1:1101:17853:5166 1:N:0:167
ATCTCTATCTCCTAAAAACCTGTTTAGATTTGGAGATAGACCTTCAGGTTTTTCATCATTTTCTGCATGAATTATACATTGACCACGTTCCAGCGTGGTCAGTTTGCAGCATTCTGTTATTTTGTTTGACAGAGTGTCTTGTTGAGAACATATGTAGGACATGATTTTTTCCTGCAACAGGGAAAATAAAGTATAAGTTTTAAAGATTTATTCTTTAATAAAGGATCTCAAAGCCAGCTTTAGAAAAAGGA
+
AABAAFFFFFFFGGGGGGGGGFHHGHHHHHH5FGGHFGGGHGFHHHHHFHHFFHGGFGHHGHHHGHHHHHHFFFHFHHHHHFHHHHGEGHHHHHGGDGHHHHHHGHHFHHHHGHHHHHHHHHHHGHHHHHHHHHFGHHHHHHHHHHHHHHHHHHHHHHHHHHHHHHHHHGHHHHHHHHHHHGGHHHHHHHHGHHHHHGHHHGHHHHHHHHHHHHHHHHHHHHHHHHHHHHHHHHHHHGFHHHHHHGHHGGG
@M05620:45:000000000-G6HP7:1:1101:18083:5188 1:N:0:167
AAACCAAGCAGACACTCACCGCTCCCTCGCCACAGGCCAATAGTTTGTCCTCACTGAGTTGGCAACAAGTGGCTGCTGTGGCTGCCATTTTTCTGGTGATGGCCATCAGCTCCGACGAGGTCAGCTGGGGGGCTTTCTTTGTGTAAGCAACGAGAAACCTGAAAGAAGCATTTTTTAACTAAGTCCTGCTGAGTCATTCATGAGTTTTTAGCCGCCTTGCTTCTTCTCACAGACTCTCTACTCTCATGCCA
+
BBBBBBBFBFFFGGGGGGGGGGGEGGHHGGGGGHHHGGHGHGHHHHHHHHHHHHHHHHHFHHHHHHHHGFHHGHGGHHHHHHHGGHHHHHHHHHHHHHGHHHHHHHHHHHHHHGGGGGGGEHHHHHHHGGGGGGGGGGGGGGGGGGFFFFFFFFFFFFFFFFFFFFFFFFFFFFFFFFFFFFFFFFFFFFFFFFFFFFFFFFFFFFFFFFFFFFFFFFFFFFFFFFFFFFFFFFFFFFFFFFFFFFFFFFF
@M05620:45:000000000-G6HP7:1:1101:18090:5210 1:N:0:167
AAACCAAGCAGACACTCACCGCTCCCTCGCCACAGGCCAATAGTTTGTCCTCACTGAGTTGGCAACAAGTGGCTGCTGTGGCTGCCATTTTTCTGGTGATGGCCATCAGCTCCGACGAGGTCAGCTGGGGGGCTTTCTTTGTGTAAGCAACGAGAAACCTGAATGAAGCAGTTTTTAACTAAGTCCTGCTGAGTCATTCATGAGTTTTTAGCCGCCTTGCTTCTTCTCACAGACTCTCTACTCTCATGCCA
+
1>AAA1A1ABFCB1F1AGGCEC00000BEEGGGHC//A/FG1GFGGFGFE2BBADAABFFF1EFF/FHE1DGG0/FCGD0BF0/FCBFGDGE0FG1B012@10FG01FGB1GF/EE/E/C/BGHHFH0CCC@-AFGB09CFCC:FFB9FF-;EAB-F99BA/B/;FBFFB/9;F/--9/;FB9BFF//9/;BA;B9B/BB99/BFFFBE-///99@9-;FFF//9FB/9BFBF?FFFFFFFFFFBF///F/
@M05620:45:000000000-G6HP7:1:1101:13289:5257 1:N:0:167
ATCTCTATCTCCTAAAAACCTGTTTAGATTTGGAGATAGACCTTCAGGTTTTTCATCATTTTCTGCATGAATTATACATTGACCACGTTCCAGCGTGGTCAGTTTGCAGCATTCTGTTATTTTGTTTGACAGAGTGTCTTGTTGAGAACATATGTAGGACATGATTTTTTCCTGCAACAGGGAAAATAAAGTATAAGTTTTAAAGATTTATTCTTTAATAAAGGATCTCAAAGCCAGCTTTAGAAAAAGGA
+
CCCCCFFFFFFFGGGGGGGGGGHHHHHHHHHHHHHHHHHHHHHHHHHHHHHGGHHHHHHHHHHHHHHHHGHHHHHGHHHHHGHHHHGGHHHHHHGFGGHHGHHHHHHGHHHHHHHHHHGHHHHHHHHHGHHHGHGHHHHHHHHHHHGHHHHHHHHHHHHHGHHHHHHHHGHHHHHHHHHHHGGHHHHHHGHHFHHGHGHHHGGHHHHHHFHHHHHHGGHHGFHHHHHHHFGFHHHHHGHHHHHGGGGHGGH
@M05620:45:000000000-G6HP7:1:1101:10210:5260 1:N:0:167
AAACCAAGCAGACACTCACCGCTCCCTCGCCACAGGCCAATAGTTTGTCCTCACTGAGTTGGCAACAAGTGGCTGCTGTGGCTGCCATTTTTCTGGTGATGGCCATCAGCTCCGACGAGGTCAGCTGGGGGGCTTTCTTTGTGTAAGCAACGAGAAACCTGAAAGAAGCATTTTTTAACTAAGTCCTGCTGAGTCATTCATGAGTTTTTAGCCGCCTTGCTTCTTCTCACAGACTCTCTACTCTCATGCCA
+
BCABCCCFCFFFGGGGGGGGGGGGGGHHGGGGGHHHGGHHHGHHHHHHHHHHHHHHHHHHHHHHHHHHHHHHGHGGHHHFHHHGGHHHHHHHHHHHHHGHHHHHGHHHHHHHHGGGGGGGGHHGFHHHGGGGGGGGGGGGGGGGGFFFFFFFFFDFFFFFFFFFFFFFFFFFFFFFEFFFFFFFFFFFFFFFFBFFFFFFFFFFFFFFFFFFFFFFFFFFFFFFFFFFFFFFFFFFFFFFFFFFFFFFFFF
@M05620:45:000000000-G6HP7:1:1101:11917:5269 1:N:0:167
AAACCAAGCAGACACTCACCGCTCCCTCGCCACAGGCCAATAGTTTGTCCTCACTGAGTTGGCAACAAGTGGCTGCTGTGGCTGCCATTTTTCTGGTGATGGCCATCAGCTCCGACGAGGTCAGCTGGGGGGCTTTCTTTGTGTAAGCAACGAGAAACCTGAAAGAAGCATTTTTTAACTAAGTCCTGCTGAGTCATTCATGAGTTTTTAGCCGCCTTGCTTCTTCTCACAGACTCTCTACTCTCATGCCA
+
CCCCCCCFCFFFGGGGGGGGGGGGGGHHGGGGGHHHGGHHHHHHHHHHHHHHHHHHHHHHHHHHHHHHHHHHGHGGHHHHHHHGGHHHHHHHHHHHHHHHHHHHHHHHHHHHHGGGGGGGGHHHHHHHGGGGGGGGGGGGGGGGGGFFFFFFFFFFFFFFFFFFFFFFFFFFFFFFFFFFFFFFFFFFFFFFFFFFFFFFFFFFFFFFFFFFFFFFFFFFFFFFFFFFFFFFFFFFFFFFFFFFFFFFFFF
@M05620:45:000000000-G6HP7:1:1101:8382:5281 1:N:0:167
ATCTCTATCTCCTAAAAACCTGTTTAGATTTGGAGATAGACCTTCAGGTTTTTCATCATTTTCTGCATGAATTATACATTGACCACGTTCCAGCGTGGTCAGTTTGCAGCATTCTGTTATTTTGTTTGACAGAGTGTCTTGTTGAGAACATATGTAGGACATGATTTTTTCCTGCAACAGGGAAAATAAAGTATAAGTTTTAAAGATTTATTCTTTAATAAAGGATCTCAAAGCCAGCTTTAGAAAAAGGA
+
?AAABFFFFFFFGGGGGGGGGGEGHHHHHHHHHHHHHHHHHHHHHGHHHHHGGHHHHHHHHHHHHHHHHHHHHGHGHHHHHGHGHHGHHHHGHHGFEGHHGHHHHHHGHHHHHHHHHHHHHHHHHHHHHHHHHHGHHHHHHHHHGHHHHHHHHHHHGFHHGHHGHHHHHGHHHHHHHGHGHGGHHGHHEDGGHHHFGGHHHHHHHHHHHGGHHHHHHGGHHHHHHHHGHFFHHHGHGGHHHHH0GCFGGGC
@M05620:45:000000000-G6HP7:1:1101:8382:5304 1:N:0:167
ATCTCTATCTCCTAAAAACCTGTTTAGATTTGGAGATAGACCTTCAGGTTTTTCATCATTTTCTGCATGAATTATACATTGACCACGTTCCAGCGTGGTCAGTTTGCAGCATTCTGTTATTTTGTTTGACAGAGTGTCTTGTTGAGAACATATGTAGGACATGATTTTTTCCTGCAACAGGGAAAATAAAGTATAAGTTTTAAAGATTTATTCTTTAATAAAGGATCTCAAAGCCAGCTTTAGAAAAAGGA
+
BCCCCFFFFFFFGGGGGGGGGGHHHHHHHHHHHHHHHHHHHHHHHHHHHHHGGHHHHHHHHHHIHHHHHHHHHHHHHHHHHHHHHHGHHHHHHHGGGGHHHHHHHHHHHHHHHHHHHHHHHHHHHHHHHHHHHHHHHHHHHHHHHHHHHHHHHHHHHHHHHHHHHHHHHGHHHHHHHHHHHGGHHHHHHHHHHHHHHHHHHHHHHHHHHHHHHHHHHHHHHHHHHHHHHGGHHHHHHGHHHHHGHHHHGGH
@M05620:45:000000000-G6HP7:1:1101:16867:5330 1:N:0:167
CATCCTGACCCTGAAGTACCCCGGCTTGATTTCTGACATTAGATCGGAAGAGCACACGTCTGAACTCCAGTCACGTCGACGCATCTCGTATGCCGTCTTCTGCTTGAAAAAAAAAAAACAAGAATGAACCACTCAATGAAAAAAACCAGAGACTGGGAGAAAACATGAGACGCGAGTGGGGGTCTGGTGGCGCCTGCACGATGCCGGGCCCTATAGACTGCGTCCACATGGGTAATGGATCATGTGCATGC
+
CCCCCFFFFFFFGGGGGGGGGGGGGGGGHHHHHHHHHHHHHHHHHGGGGGHHHHHHHGGEHGHHHHHHHHHHGHGHGFGGGGGGCHHFFFHHHHGFGHGHGEFHHHFFHHFCGGCC?////0<011111.>.100/000<=0<--.:.:..//00......//;.0/0000.----9;..---./////..;.-..9//...;.;------.///////:/..-9.:////./////:///./////////
@M05620:45:000000000-G6HP7:1:1101:11975:5356 1:N:0:167
AAACCAAGCAGACACTCACCGCTCCCTCGCCACAGGCCAATAGTTTGTCCTCACTGAGTTGGCAACAAGTGGCTGCTGTGGCTGCCATTTTTCTGGTGATGGCCATCAGCTCCGACGAGGTCAGCTGGGGGGCTTTCTTTGTGTAAGCAACGAGAAACCTGAAAGAAGCATTTTTTAACTAAGTCCTGCTGAGTCATTCATGAGTTTTTAGCCGCCTTGCTTCTTCTCACAGACTCTCTACTCTCATGCCA
+
BABBBAAFBFCFGGGGGGGGGGGGGGHHGGFGGHHHGGHHHHHHHHHHHHHHHHHHHHHHHHHGHHHHHGHHGHGGHHHHHHFGGHHHHHHHHGHHHHFHHHHHHHHHHHHHHGGGGGGCCCFHEHHHGGGGGGGGFGGGGBFGGEFFFFFFFFFFFFFFFBFFFFFBBFFFFFFCFFFFFFFFFFFFFFFF.BFFFFFFFFFFFFFFFFFFFDFFFFFFFBBFFFFFFFFBBAFFEFFFFFFFFFFFFFF
@M05620:45:000000000-G6HP7:1:1101:11172:5373 1:N:0:167
TACCTGTACTGGGGAAGCCATTCCTACCCTAAAGATCGGAAGAGCACACGTCTGAACTCCAGTCACGTCGACGCATCTCGTATGCCGTCTTCTGCTTGAAAAAAAAAAAAAAAAACAAAAAATACAAACATAGACCCCACTAAACACCACGTCCACCAAACATCACATGACTCCAGTTATTCTCTCCCCTCTCACCAAGTCCTCCCGACCTTACCCCTGTTTTTGTATGCCCAACTTTGTGTCTTGCATTT
+
AA3AAFFFFFFFGGGGEGGFFFHHHFGCHHHFFGGHHHGGGGHHHHHHHGFFGEFGGHGHHFGHHFAFGEGGGGG?EHHHFFCHHHC1>FFFDGHHHHAGDFHEGGGGC>//>--......-.0<00:;.0000;0;:.../:0/0.;..:....0...;.90000000090;///;////9////99....///.9..//;/9/...;9.:///9;..///..-:;///9//..;///9.;B9///////
@M05620:45:000000000-G6HP7:1:1101:22533:5412 1:N:0:167
AGATTACTGCAACAGTTCCCCCTGGACCTGGAAAAGTTTCTTGCCTGGCTTACAGAAGCTGAAACAACTGCCAATGTCCTACAGGATGCTACCCGTAAGGAAAGGCTCCTAGAAGACTCCAAGGGAGTAAAAGAGCTGATGAAACAATGGCAAGTAAGTCAGGCATTTCCGCTTTAGCACTCTTGTGGATCCAATTGAACAATTCTCAGCATTTGTACTTGTAACTGACAAGCCAGGGACAAAACAAAGAT
+
ABABBFFFFFFFGGGGGGGGGGGGHHHHHHHHHHHHFGGHHHHHHHHHHHHHHHGHHHHHHHHHHHHHHHHHGHHHHHHHHHHHHGHHHHGHHHGGGGHHHHHHHHHHGHHHHHHGHHHHHHHGGFGGHFHHHGHHHHHHHHHHHHHHHHHHHGHHHGHHGHCGHHHHHHGGGGGHHHHHHHHHHGHGHHHHHGHHHHHGGGHHHHGHHGHHHHHHHGHHHHHHHHHHHHHHGGGGGGGGEFFFFGGGGGF
@M05620:45:000000000-G6HP7:1:1101:14407:5412 1:N:0:167
TACCTGTACTGGGGAAGCAATCGCCATTCCTACCCTAAAGATCGGAAGAGCACACGTCTGAACTCCAGTCACGTCGACGCATCTCGTATGCCGTCTTCTGCTTGAAAAAAAAAAAAAACACAAAACACATAACAAATCTGGGATAAAATATAATATGTAAAAAACCATGATTATAGTCAGTACACGCGGAAGCTCACGCTAGTCGAGCAAGCCAGACATATTGCCAGTGGAAGCAAGTCGAGTAAACATGT
+
CDCDDFFFFFFFGGGGGGGGGGGGGGGHHHHHHHHHHHHHHHHHGGGGHHHHHHHGHHHGHHHHHHHHHHHHGHHGGGGGGFGHHHGGHHHHGGGHGHHHHHHHHHHHHGGGGFB/>-..0..000..<000000.<0000/.0/00:00;00000000000:-...00:0000;;B0000;000.-----..0000.....00..-.-//../.../00:00000000/00/.0//0;..-0.0000000
@M05620:45:000000000-G6HP7:1:1101:9466:5414 1:N:0:167
AAACCAAGCAGACACTCACCGCTCCCTCGCCACAGGCCAATAGTTTGTCCTCACTGAGTTGGCAACAAGTGGCTGCTGTGGCTGCCATTTTTCTGGTGATGGCCATCAGCTCCGACGAGGTCAGCTGGGGGGCTTTCTTTGTGTAAGCAACGAGAAACCTGAAAGAAGCATTTTTTAACTAAGTCCTGCTGAGTCATTCATGAGTTTTTAGCCGCCTTGCTTCTTCTCACAGACTCTCTACTCTCATGCCA
+
?AABBBBFBFFFGGGGGGGGGGGGGGHHGGGGGHHCFGHDFFHGHHHHHHHHGHHHGHHHHHGGHGHFHHHGGHGGHHHHEHFGFHHHGHHHHHHHHHFHHGHHHHHHHHHGGGGGGGGGAGHHFHHHGGGGFGGGGGGGGFGGFFFFFFFFFFFFFFFFFFFFFEFFFFFFFFFFAFFFFFFFFFFFFFFFFBFFFFFFFFFFFFFFFFFFFFFFFFFFFFFFFFFFFFFFFFFFFFFFFFFFFFFFFFF
@M05620:45:000000000-G6HP7:1:1101:9484:5417 1:N:0:167
AAACCAAGCAGACACTCACCGCTCCCTCGCCACAGGCCAATAGTTTGTCCTCACTGAGTTGGCAACAAGTGGCTGCTGTGGCTGCCATTTTTCTGGTGATGGCCATCAGCTCCGACGAGGTCAGCTGGGGGGCTTTCTTTGTGTAAGCAACGAGAAACCTGAAAGAAGCATTTTTTAACTAAGTCCTGCTGAGTCATTCATGAGTTTTTAGCCGCCTTGCTTCTTCTCACAGACTCTCTACTCTCATGCCA
+
CCBCCBCFCFFFGGGGGGGGGGGGGGHHGGGGGHHHGGHHHHHHHHHHHHHHHHHHHHHHHHHHHHHHHHHHGHGGHHHHHHHGGHHHHHHHHHHHHHHHHHHHHHHHHHHHHGGGGGGGFHHHHHHHGGGGGGGGGGGGGGGGGGFFFFFFFFFFFFFFFFFFFFFFFFFFFFFFFFFFFFFFFFFFFFFFFFFFFFFFFFFFFFFFFFFFFFFFFFFFFFFFFFFFFFFFFFFFFFFFFFFFFFFFFFF
@M05620:45:000000000-G6HP7:1:1101:19004:5425 1:N:0:167
AAACCAAGCAGACACTCACCGCTCCCTCGCCACAGGCCAATAGTTTGTCCTCACTGAGTTGGCAACAAGTGGCTGCTGTGGCTGCCATTTTTCTGGTGATGGCCATCAGCTCCGACGAGGTCAGCTGGGGGGCTTTCTTTGTGTAAGCAACGAGAAACCTGAAAGAAGCATTTTTTAACTAAGTCCTGCTGAGTCATTCATGAGTTTTTAGCCGCCTTGCTTCTTCTCACAGACTCTCTACTCTCATGCCA
+
ABBCCCCFCFFFGGGGGGGGGGGGGGHHGGGGGGGHGGHHHHHHHHHHHHHHHHHHHHGHHHHHHHHHHGHHGHGGHHHHHHHGGHHHHHHHHHHHHHHHHHHHHHHHHHHHHGGGGGGGGHHHHHHHGGGGGGGGGGGGGGGGGGFFFFFFFFFFFFFFFFFFFFFFFFFFFFFFFFFFFFFFFFFFFFFFFFFFFFFFFFFFFFFFFFFFFFFFFFFFFFFFFFFFFFFFFFFFFFFFFFFFFFFFFFF
@M05620:45:000000000-G6HP7:1:1101:18777:5431 1:N:0:167
CATCCTGACCCTGAAGTACCCCATTGAGCATGGCATCGTCACCAACTGGGACGACATGGAGAAGATCTGGCACCACACCTTCTACAACGAGCTGCGCGTGGCCCCGGAGGAGCACCCAGTGCTGCTGACCGAGGCCCCCCTGAACCCCAAGGCCAACAGAGAGAAGATGACTCAGGTGAGGCTCGGCCGACGCCCGTGCTCCTCCCGTCCTTTCCCCAGTCATTTTCTGCCCGGCTTGATTTCTGACATTA
+
CCDCDFFFFFFFGGGGGGGGGGGHHHHHHHHHHHHHHGHHHGHHHGHHHHHHGGGGGHHHHHHHHHHHHHHHHGHHHGGHHHHHHHHHGGGGGHHGGGGGGGHHGGGGGGGGHHHHGGHHHHHHHHHHHHGGGGGGGGGGGGHHHHGGGGHGHHGGGGGGGGGGGGGGGGGGGGGGGGGGGGGGFFFFFFFFFFFFDFFFFFFFFFFEFFFFFFFFFFFFFFFFFFFFFFFFFFFFFFFFFFFFFEFFFF0
@M05620:45:000000000-G6HP7:1:1101:14406:5432 1:N:0:167
TACCTGTACTGGGGAAGCAATCGCCATTCCTACCCTAAAGATCGGAAGAGCACACGTCTGAACTCCAGTCACGTCGACGCATCTCGTATGCCGTCTTCTGCTTGAAAAAAAAAAAAAAAAGGACACGAAGAATAGCCAACAAGAAAAAGGCTGGAACAAAAAGAGAAGAAGGCATGACGAGGTGGAAGTGTGTTAAGACAAGAGGATGTCAGTGGAGAGAGTGGAGATAGAAAGAGAGTGAGAGACAAGCA
+
BBBCCFFFFFFFGGGGEGGGGGGGGGGHHHHHHHHHHHGHHHHHGGGGHHHHHHHGGHHGHFHHHHHHHHHHGHHEGGGGGFGHHHEEHHHHGGGHGHHHHHHFGHHHHGGGGDC//-<-..<./..-<..:000000/..:;/://...;0...00//;..9.//0/://.9.0.00..--....0/0000:/0000://./9../00000;0/0.0...00;0;0;0000:09/9.00;090.//;../
@M05620:45:000000000-G6HP7:1:1101:9481:5436 1:N:0:167
AAACCAAGCAGACACTCACCGCTCCCTCGCCACAGGCCAATAGTTTGTCCTCACTGAGTTGGCAACAAGTGGCTGCTGTGGCTGCCATTTTTCTGGTGATGGCCATCAGCTCCGACGAGGTCAGCTGGGGGGCTTTCTTTGTGTAAGCAACGAGAAACCTGAAAGAAGCATTTTTTAACTAAGTCCTGCTGAGTCATTCATGAGTTTTTAGCCGCCTTGCTTCTTCTCACAGACTCTCTACTCTCATGCCA
+
AAABBBAFBFFFGGGGGGGGGGEGGGHHGGGGGHHHGGHHHHHHHHHHHHHHHHGHHHGGHHHHHHHHHHHHGHGGHHHHHHHGGHHHHHHHHHHHHHGHHHHHHHHHHHHHHGGGGGGGEGHHHHHHGGGGGGGGGGGGGGGGGGFFFFFFFFFFFFFFFFFFFFFFFFFFFFFFFFFFFFFFFFFFFFFFF/BFFFFFFFFFFFFFFFFFFDFFFFFFFFFFFFFFFFFFFFFFFFFFFFFFFFF9FFB
@M05620:45:000000000-G6HP7:1:1101:22532:5438 1:N:0:167
AGATTACTGCAACAGTTCCCCCTGGACCTGGAAAAGTTTCTTGCCTGGCTTACAGAAGCTGAAACAACTGCCAATGTCCTACAGGATGCTACCCGTAAGGAAAGGCTCCTAGAAGACTCCAAGGGAGTAAAAGAGCTGATGAAACAATGGCAAGTAAGTCAGGCATTTCCGCTTTAGCACTCTTGTGGATCCAATTGAACAATTCTCAGCATTTGTACTTGTAACTGACAAGCCAGGGACAAAACAAAGAT
+
ABBBBFFFFFFFGGGGGGGGGGGGHHHHHHHHHHHHHHHHHHHHHHGHHHHHHHBFHFHHHGHHHHHHHHHHHHHHHHHHHHHHHFHHHHGFHHGEGGHHFHHHHHHHGHHHHHHHHHHHHHHGGHGGHFGHHGHHHHHHHHGHHHHHHGHHHGHHHHHHHHHHHHHHHHGGGGGHGHHHHHHHGGHFHHHHHHHGHFHHFHHHHHHHGGHHFHHHHHHHBGGHGHGHHHHHHGGFGDEGGGFFGGGGBF9
@M05620:45:000000000-G6HP7:1:1101:22846:5442 1:N:0:167
ATCTCTATCTCCTAAAAACCTGTTTAGATTTGGAGATAGACCTTCAGGTTTTTCATCATTTTCTGCATGAATTATACATTGACCACGTTCCAGCGTGGTCAGTTTGCAGCATTCTGTTATTTTGTTTGACAGAGTGTCTTGTTGAGAACATATGTAGGACATGATTTTTTCCTGCAACAGGGAAAATAAAGTATAAGTTTTAAAGATTTATTCTTTAATAAAGGATCTCAAAGCCAGCTTTAGAAAAAGGA
+
BBBCCFFFFFFFGGGGGGGGGGHHHHHHHHHHHHHHHHHHHHHHHHHHHHHGGHHHHHHHHHHIHHHHHHHHHHHHHHHHHHHHHHGHHHHHHHGGGGHHHHHHHHHHHHHHHHHHHHHHHHHHHHHHHHHHHHGHHHHHHHHHHHGHHHHHHHHHHHHHHHHHHHHHHGHHHHHHHHHHHGGHHHHHHHHHHHHHHFGHHGHHHHHHHHHHHHHHHGHHHGHHHHHHHHHHHHGHHGHHHHHFHHHGGGC
@M05620:45:000000000-G6HP7:1:1101:18789:5452 1:N:0:167
CATCCTGACCCTGAAGTACCCCATTGAGCATGGCATCGTCACCAACTGGGACGACATGGAGAAGATCTGGCACCACACCTTCTACAACGAGCTGCGCGTGGCCCCGGAGGAGCACCCAGTGCTGCTGACCGAGGCCCCCCTGAACCCCAAGGCCAACAGAGAGAAGATGACTCAGGTGAGGCTCGGCCGACGCCCGTGCCCCTCCCGTCCTTTCCCCAGTCCTTTTCTGCCCGGCTTGATTTCTGACATTA
+
1>AA?FFFFFFFGGFGGGGGGEGF11FBGFA1AGHGHGHGHGHHGGF0CGGHCGGGGHHF0E0BFFHFADCGHGHHGCG0CGFHHFGHC/E?E1B/EEEGCGHHGGCC?CCCHGHHGGE1111?GFFGHHCC<@CGGGGCGGBFHHGGGCEFGH.:EGGGFGGGFFFFGFFFGEFFFBF?9A.F@@EA-9=-@@@@;-;-9AABFF-9;A-9/BF/BFBBF/B/:FFBBBFF-=?;@;;99999;/9BF//
@M05620:45:000000000-G6HP7:1:1101:8030:5456 1:N:0:167
AAACCAAGCAGACACTCACCGCTCCCTCGCCACAGGCCAATAGTTTGTCCTCACTGAGTTGGCAACAAGTGGCTGCTGTGGCTGCCATTTTTCTGGTGATGGCCATCAGCTCCGACGAGGTCAGCTGGGGGGCTTTCTTTGTGTAAGCAACGAGAAACCTGAAAGAAGCATTTTTTAACTAAGTCCTGCTGAGTCATTCATGAGTTTTTAGCCGCCTTGCTTCTTCTCACAGACTCTCTACTCTCATGCCA
+
CCCCCCCFCFFFGGGGGGGGGGGGGGHHGGGGGHHHGGHFHFHHHHHHHHHHHHHHHHGHHHHHHHHHHGHHGHGGHHHHHHHGGHHHHHHHHHHHHHHHHHHHHHHHHGHHHGGGGGGGGHHHHHHHGGGGGGGGGGGGGGGGGGFFFFFFFFFFFFFFFFFFFFFFFFFFFFFFFFFFFFFFFFFFFFFFFFFFFFFFFFFFFFFFFFFFFFFFFFFFFFFFFFFFFFFFFFFFFFFFFFFFFFFFFF0
@M05620:45:000000000-G6HP7:1:1101:22838:5464 1:N:0:167
ATCTCTATCTCCTAAAAACCTGTTTAGATTTGGAGATAGACCTTCAGGTTTTTCATCATTTTCTGCATGAATTATACATTGACCACGTTCCAGCGTGGTCAGTTTGCAGCATTCTGTTATTTTGTTTGACAGAGTGTCTTGTTGAGAACATATGTAGGACATGATTTTTTCCTGCAACAGGGAAAATAAAGTATAAGTTTTAAAGATTTATTCTTTAATAAAGGATCTCAAAGCCAGCTTTAGAAAAAGGA
+
BCCCCFFFFFFFGGGGGGGGGGHHHHHHHHHHHHHHHHHHHHHHHHHHHHHGGHHHHIIHIHHHHHHHHHHHHHHHHHHHHGHHGHGHHHHHHHGGGGHHHFHHHHHHHHHHHHHHHHHHHHHHHHHHGHHHHHGGHHHHHHHHHHHHHHHHHHHHHHHHHHHHHHHHHGHHHHHHHHHHHGGGHHHHHGHHHHGHHGHHHGHHHHHHHHHHHHHHHGHHHHHHHHHHHHGGGHHHHGHHHHHHGHHHGGH
@M05620:45:000000000-G6HP7:1:1101:10350:5469 1:N:0:167
AAACCAAGCAGACACTCACCGCTCCCTCGCCACAGGCCAATAGTTTGTCCTCACTGAGTTGGCAACAAGTGGCTGCTGTGGCTGCCATTTTTCTGGTGATGGCCATCAGCTCCGACGAGGTCAGCTGGGGGGCTTTCTTTGTGTAAGCAACGAGAAACCTGAAAGAAGCATTTTTTAACTAAGTCCTGCTGAGTCATTCATGAGTTTTTAGCCGCCTTGCTTCTTCTCACAGACTCTCTACTCTCATGCCA
+
ABCCCAAFCFFFGGGGGGGGGGGGGGHHGGGGGHHHGGHHHHHHHHHHHHHHHHHHHHHHGHHHHHHHHHHHGHGGHHHHHHHGGHGHHHHHHHHHHHGHHGHHHHHHHHHHHGGGGGGGCHHHHHHHGGGGGGGGGGGGGGGGGGFFFFFFFFFFFFFFFFFFFFFFFFFFFFFFFFFFFFFFFFFFFFFFFFFFFFFFFFFFFFFFFFFFFFFFFFFFFFFFFFFFFFFFFFFFFFFFFFFFFFFFFFF
@M05620:45:000000000-G6HP7:1:1101:22698:5475 1:N:0:167
CATCCTGACCCTGAAGTACCCCGGCTTGATTTCTGACATTAGATCGGAAGAGCACACGTCTGAACTCCAGTCACGTCGACGCATCTCGTATGCCGTCTTCTGCTTGAAAAAAAAAAAAAAAAGCTGACCGAAGACCCCCTTAAACCCCAGCACTACATAGAGACCACAACACAATATAGACTCGAACGAAGCTCCTAATCATCCCGTCCCCACCCCAAGCCTCCTCATCAACGCTAGCATTCTTACCAACA
+
CCCCCFFFFFFFGGGGGGGGGGGGGGGGHHHHHHHHHHHHHHHHHHGFGGHHHHHHHGHHHGHHHHHHHHHHFHGGHGGGGGGFEGHHFGHHHHGGGHGHHHHHHHHHHHHGGGGFC<<---..00<<<--:-./::.--.:900;:AA../.09/00;;000/./..:.....000000;00../;-...-000000000000....;../...-9....0/./;0000:/.-;;9000900090/00..
@M05620:45:000000000-G6HP7:1:1101:8043:5475 1:N:0:167
AAACCAAGCAGACACTCACCGCTCCCTCGCCACAGGCCAATAGTTTGTCCTCACTGAGTTGGCAACAAGTGGCTGCTGTGGCTGCCATTTTTCTGGTGATGGCCATCAGCTCCGACGAGGTCAGCTGGGGGGCTTTCTTTGTGTAAGCAACGAGAAACCTGAAAGAAGCATTTTTTAACTAAGTCCTGCTGAGTCATTCATGAGTTTTTAGCCGCCTTGCTTCTTCTCACAGACTCTCTACTCTCATGCCA
+
ABBBBAB?AFFFGGGGGGGGEGFGGGHHGGGGGHHEFFEEHGHHFHHHHHHHGHHHFHGFGHHHHHHHHFHGGHGGHHHHFHGEFHHHGHHHHGHHHHFHHGHGHHHHHHHHGGFE@EDGGHHHHHHHGGGGGGGGGGGGGGGGGGFFFFFFFFFFFFFFFFFFFFFFFFFFFFFFFFFFFFFFFFFFFFFFFBFFFFFFFFFFFFFFFFFFFFFFFFFFFFFFFFFFFFFFFFFFFFFFFFFFFFF/FF/
@M05620:45:000000000-G6HP7:1:1101:22595:5513 1:N:0:167
AAACCAAGCAGACACTCACCGCTCCCTCGCCACAGGCCAATAGTTTGTCCTCACTGAGTTGGCAACAAGTGGCTGCTGTGGCTGCCATTTTTCTGGTGATGGCCATCAGCTCCGACGAGGTCAGCTGGGGGGCTTTCTTTGTGTAAGCAACGAGAAACCTGAAAGAAGCATTTTTTAACTAAGTCCTGCTGAGTCATTCATGAGTTTTTAGCCGCCTTGCTTCTTCTCACAGACTCTCTACTCTCATGCCA
+
CCCCDCCFDFFFGGGGGGGGGGGGGGHHGGGGGHHHGGHHHHHHHHHHHHHHHHHHHHHHHHHHHHHHHHHHGHGGHHHHHHHGGHHHHHHHHHHHHHHHHHHHHHHHHHHHHGGGGGGGGHHHHHHHGGGGGGGGGGGGGGGGGGFFFFFFFFFFFFFFFFFFFFFFFFFFFFHFFFHHHFFFFFFFFFFFFFFFFFFFFFFFFFFFFFFFFFFFFFFFHHHFFFFFHFFFFFFFFFFFFFFFFFFFFFF
@M05620:45:000000000-G6HP7:1:1101:22574:5520 1:N:0:167
AAACCAAGCAGACACTCACCGCTCCCTCGCCACAGGCCAATAGTTTGTCCTCACTGAGTTGGCAACAAGTGGCTGCTGTGGCTGCCATTTTTCTGGTGATGGCCATCAGCTCCGACGAGGTCAGCTGGGGGGCTTTCTTTGTGTAAGCAACGAGAAACCTGAAAGAAGCATTTTTTAACTAAGTCCTGCTGAGTCATTCATGAGTTTTTAGCCGCCTTGCTTCTTCTCACAGACTCTCTACTCTCATGCCA
+
AA?AAAAFBFCFGGGFGGGGEGEEEGHHGGCEGHFDFGFHHHGGFHHHHHHHHHHFHHHHHHHFHHHHHFFGGFFGHFGFHHFEGHHHHHGHFGHFFHGHGEHHHHHHHHHHH/EGGGGGGHHHHGHGGCGFGGGGGGGGGGG/FFFFFFFFFFFFFFFFFFFFFFFFFFFFFFFFFFFFFFFFFFFFFFFF?BFBBFFFFFFF9FFFEE/BF.9DFFFFFFFFFFFFFFFFFFFFFFFFFFFFFFFFFFF
@M05620:45:000000000-G6HP7:1:1101:10872:5527 1:N:0:167
ATCTCTATCTCCTAAAAACCTGTTTAGATTTGGAGATAGACCTTCAGGTTTTTCATCATTTTCTGCATGAATTATACATTGACCACGTTCCAGCGTGGTCAGTTTGCAGCATTCTGTTATTTTGTTTGACAGAGTGTCTTGTTGAGAACATATGTAGGACATGATTTTTTCCTGCAACAGGGAACATAAAGTATCAGTTTTAAAGATTTATTCTTTAATAAAGGATCTCAAAGCCAGCTTTAGACAAAGGA
+
AAAAAFFFFFFFEGFFAFFGGAGDFA3AFD3D1GFGFA1FABGHHHHGHFHFGHFHFHHHHHHHFHHFHHHHHFH2FHHHHBGHGHGHHFCBE0EE/EGFFFFDGBHHHHGFHHHHHHBHHFEGFGHHGHHH0CGGGHHHHHHFHEG11B<FDHHHGF1FFFCDHDFHD@0FG11<FF00</?0/0?1?1F?DG1@<GF1FFG1>1>FGHHGHHHH00D00000/<CFDDGFHHE/:CHFB:0:0:/;//;
@M05620:45:000000000-G6HP7:1:1101:10889:5533 1:N:0:167
ATCTCTATCTCCTAAAAACCTGTTTAGATTTGGAGATAGACCTTCAGGTTTTTCATCATTTTCTGCATGAATTATACATTGACCACGTTCCAGCGTGGTCAGTTTGCAGCATTCTGTTATTTTGTTTGACAGAGTGTCTTGTTGAGAACATATGTAGGACATGATTTTTTCCTGCAACAGGGAAAATAAAGTATAAGTTTTAAAGATTTATTCTTTAATAAAGGATCTCAAAGCCAGCTTTAGAAAAAGGA
+
AA1>A3FFFFFFDGD1BGGGGAHGDGGFGDAFDHHH0FGHDFGHFFGDBBGEAGFGGFHHFFHDGHHFHBGGFFHHDGHFHEFGCGEHHCEEE0FEEGC@DHB@FEHHHHE1@@@FFGFGHFFHEGFHFFBHFFHHEBGHHHHEHCAHFHEGFHGHFDE<FGHHFFDG><<<G<1<FCHFHEFFA0?D<1??@GGHFF1=GEHGDGHHHHFFHGD000DD<0<0<<GFDGHEDG.:;EHFFCG0CHFA..C
@M05620:45:000000000-G6HP7:1:1101:10873:5550 1:N:0:167
ATCTCTATCTCCTAAAAACCTGTTTAGATTTGGAGATAGACCTTCAGGTTTTTCATCATTTTCTGCATGAATTATACATTGACCACGTTCCAGCGTGGTCAGTTTGCAGCATTCTGTTATTTTGTTTGACAGAGTGTCTTGTTGAGAACATATGTAGGACATGATTTTTTCCTGCAACAGGGAAAATAAAGTATAAGTTTTAAAGATTTATTCTTTAATAAAGGATCTCAAAGCCAGCTTTAGAAAAAGGA
+
CCCCCFFFFFFFGGGGGGGGGGHHHHHHHHHHHHHHHHHHHHHHHHHHHHHGGHHHHIHHHHHIIHHHHHHHHHHHHHHHHHHHHHGHHHHHHHGGGGHHHHHHHHHHHHHHHHHHHHHHHHHHHHHHHHHHHHHHHHHHHHHHHHHHHHHHHHHHHHHHHHHHHHHHHGHHHHHHHHHHHGGHHHHHHHHHHHHHHGHHHHHHHHHHHHHHHHHHHHHHHHHHHHHGHHHHHHHHHGHHHHHGHHHHGGH
@M05620:45:000000000-G6HP7:1:1101:6720:5590 1:N:0:167
CATCCTGACCCTGAAGTACCCCGGCTTGATTTCTGACATTAGATCGGAAGAGCACACGTCTGAACTCCAGTCACGTCGACGCATCTCGTATGCCGTCTTCTGCTTGAAAAAAAAAAAAATACATAATAACATCACGTGACACATCCACCGCAATCTTCAAACTAACTTTCGCTGGCGGCATAACCTAAATACACCTGACCACGAGGGAACTTGTCCTCGTCTCCGTGCATTCCTGCGCACCAACAACACCT
+
CCCCCFFFFFFFGFGGGGGGGGGGGGGGGHHHHHHHHHHHHHHHHHG2AEGHHHHHHGGHHGHHHHHHEGGHHGGHHGGGGGGG@GHGFEHHHHGGGHGHHHHHHHHGHHHGGGGF@/<011<1111=>1<1111.....0</00/<0..--;.000000000000000;..9.-.-----0009000000000;///9/0..----:..00090:00....;0...:.0;00009----:....9:...:
@M05620:45:000000000-G6HP7:1:1101:20862:5615 1:N:0:167
ATCTCTATCTCCTAAAAACCTGTTTAGATTTGGAGATAGACCTTCAGGTTTTTCATCATTTTCTGCATGAATTATACATTGACCACGTTCCAGCGTGGTCAGTTTGCAGCATTCTGTTATTTTGTTTGACAGAGTGTCTTGTTGAGAACATATGTAGGACATGATTTTTTCCTGCAACAGGGAAAATAAAGTATAAGTTTTAAAGATTTATTCTTTAATAAAGGATCTCAAAGCCAGCTTTAGAAAAAGGA
+
A?AABFFFFFFFGFGGGGGGGGHHHHHGHHHHHHHHHGHHHHHHHHHHHGHGGHHHHHFHHHHHHHHHHHHHHHHHHHHHHHHHHHGHHHHHHHGFGGHHHHHHHHHGHGHHHHHHHHHHHHHHHHHHHHHHHHHHHHHHHHHHGHEHHHHHHHHHHGHHHHHHHHHHHGHHHHHFHHGHHGGHHHHHHHHGHHHHHGHHHHHHHGHHHHHHHHHHHHHHGHHHGHGHHHHHGEGHHGHGHHHFFGHFGGG
@M05620:45:000000000-G6HP7:1:1101:20849:5627 1:N:0:167
ATCTCTATCTCCTAAAAACCTGTTTAGATTTGGAGATAGACCTTCAGGTTTTTCATCATTTTCTGCATGAATTATACATTGACCACGTTCCAGCGTGGTCAGTTTGCAGCATTCTGTTATTTTGTTTGACAGAGTGTCTTGTTGAGAACATATGTAGGACATGATTTTTTCCTGCAACAGGGAAAATAAAGTATAAGTTTTAAAGATTTATTCTTTAATAAAGGATCTCAAAGCCAGCTTTAGAAAAAGGA
+
CDDDDFFFFFFFGGGGGGGGGGHHHHHHHHHHHHHHHHHHHHHHHHHHHHHGGHHHHHHHHIHHIHHHHHHHHHHHHHHHHHHHHHGHHHHHHHGGGGHHHHHHHHHHHHHHHHHHHHHHHHHHHHHHGHHHHHHHHHHHHHHHHHHHHHHHHHHHHHHHHHHHHHHHHGHHHHHHHHHHHGGHHHHHHHHHHHHHHHHHHHGHHHHHHHHHHHHHHHHHHHHHHHHHHHGGHHHHHGHHHHHHGHGHGGH
@M05620:45:000000000-G6HP7:1:1101:20840:5645 1:N:0:167
ATCTCTATCTCCTAAAAACCTGTTTAGATTTGGAGATAGACCTTCAGGTTTTTCATCATTTTCTGCATGAATTATACATTGACCACGTTCCAGCGTGGTCAGTTTGCAGCATTCTGTTATTTTGTTTGACAGAGTGTCTTGTTGAGAACATATGTAGGACATGATTTTTTCCTGCAACAGGGAAAATAAAGTATAAGTTTTAAAGATTTATTCTTTAATAAAGGATCTCAAAGCCAGCTTTAGAAAAAGGA
+
ABCCCFFFFFFFGGGGGGGGGGHHHHHHHHHHHHHHHHGHHHHHHHHHHHHGGHHHHHHHHIHGHHHGEGHHHHHGHHHHEHHHHHGHHHHHHHGEGGHHHHHHHHHHHHHGHHHHHHHHHHHHHHHHGGHHHHHHHHHHHHHHHHHHHHHHHGHHHHHHHHHHHHHHHGHHHHHHHHHHHGGHHHHHGGHHHHHHHHGHHHHHHHHHGHHHHHHHHHHHHHHHHHHGHGGHHHHHHGHHHHHEHHFFDFH
@M05620:45:000000000-G6HP7:1:1101:16269:5653 1:N:0:167
AAACCAAGCAGACACTCACCGCTCCCTCGCCACAGGCCAATAGTTTGTCCTCACTGAGTTGGCAACAAGTGGCTGCTGTGGCTGCCATTTTTCTGGTGATGGCCATCAGCTCCGACGAGGTCAGCTGGGGGGCTTTCTTTGTGTAAGCAACGAGAAACCTGAAAGAAGCATTTTTTAACTAAGTCCTGCTGAGTCATTCATGAGTTTTTAGCCGCCTTGCTTCTTCTCACAGACTCTCTACTCTCATGCCA
+
CCCDDCCFCFFFGGGGGGGGGGGGGGHHGGGGGHHHGGHHHHHHHHHHHHHHHHHHHHGHHHHHHHHHHHHHGHGGHHGHHHHGGHHHHHHHHHHHHHHHHHHHHHHHHHHHHGGGGGGGGHHHHHHGGGGGGGGGGGGGGGGGGGFFFFFFFFFFFFFFFFFFFFFFFFFFFFFFFFFFHFFFFFFFFFFFFFFFFFFFFFFFFFFFFFFFFFFFFFFFFHHFHFFFFFFFFFFFFFFHFFFFFFFFFFF
@M05620:45:000000000-G6HP7:1:1101:22049:5655 1:N:0:167
TACCTGTACTGGGGAAGCCATTCCTACCCTAAAGATCGGAAGAGCACACGTCTGAACTCCAGTCACGTCGACGCATCTCGTATGCCGTCTTCTGCTTGAAAAAAAAAAAAGCGACCACATCTCTCGGAGGTTATTTTGCATCGTTGAGCCCAACCGAATGCTCCGATGAGGGGTTCGAACCTCTTTGATGAAAGGAATCCCCTTTTTATTAAATTTACCTTTTAGCAATCTCCATTCCTCCCCTAACGATC
+
BBBBBFFFFFFFGGGGGGGFGGHHFGHEHHHHHFHHHHGGGGFHHHH2GEFGHGHFFHFHHFHHHHAFGEGGGGG>>FFG?>BEHEEFGHFFHHHFHHEFGHGCEFGB<//0/<>ADH>1<1FDHDF?--<CGDDDF0<D<D.:G/.;0/...;.-:@AC0;909-;C0:CE:9-C-.;.;9/;BFBF///;/9..;/;//;.FBBB.:;;B//;B99BBFBF//::/9F:B/::F//;/;..9.:...9.
@M05620:45:000000000-G6HP7:1:1101:7221:5691 1:N:0:167
AAACCAAGCAGACACTCACCGCTCCCTCGCCACAGGCCAATAGTTTGTCCTCACTGAGTTGGCAACAAGTGGCTGCTGTGGCTGCCATTTTTCTGGTGATGGCCATCAGCTCCGACGAGGTCAGCTGGGGGGCTTTCTTTGTGTAAGCAACGAGAAACCTGAAAGAAGCATTTTTTAACTAAGTCCTGCTGAGTCATTCATGAGTTTTTAGCCGCCTTGCTTCTTCTCACAGACTCTCTACTCTCATGCCA
+
BCCCCCCFCFFFGGGGGGGGGGGGGGHHGGGGGHHHGGHHHHHHHHHHHHHHHHHHHHGHHHHHHHHHHGHHGHGGHHHHHHHGGHHHHHHHHHHHHHGHHHHHHHHHHHHHHGGGGGGGFHHHHHHHGGGGGGGGGGGGGFGGGGFFFFFFFFFFFFFFFFFFFFFFFFFFFFFFFFFFFFFFFFFFFFFFFFFFFFFFFFFFFFFFFFFFFFFFFFFFFFFFFFFFFFFFFFFFFFFFFFFFFFFFFF0
@M05620:45:000000000-G6HP7:1:1101:15947:5703 1:N:0:167
CATCCTGACCCTGAAGTACCCCATTGAGCATGGCATCGTCACCAACTGGGACGACATGGAGAAGATCTGGCACCACACCTTCTACAACGAGCTGCGCGTGGCCCCGGAGGAGCACCCAGTGCTGCTGACCGAGGCCCCCCTGAACCCCAAGGCCAACAGAGAGAAGATGACTCAGGTGAGGCTCGGCCGACGCCCGTGCTCCTCCCGTCCTTTCCCCAGTCATTTTCTGCCCGGCTTGATTTCTGACATTA
+
CCCCCFFFFFFFGGGGGGGGGGGHHHHHGHHGHHHHHGHHHGHHHGHHHHHHGGGGGHHHHHHHHHHHHHHHHGHHHGGHHHHHHHHHGGGGGHHGGGEGGGHHGGGGGGGGHHHHGGHHHHHHHHHHHHGGGGGGGGGGGFHHHHGGGAHGHHGGGGGGGGGGGGGGGGGGGGGGGFGGGEEGFFFFFFFFFFFF@ADFFFFFFFFEFFFFFFFFFFDFFFFFFFFFFFFFDFCFFFFBFFFFFBFFFF0
@M05620:45:000000000-G6HP7:1:1101:14158:5707 1:N:0:167
ATCTCTATCTCCTAAAAAGGAAGAAAGGGGAGGGAAGATCGGAAGAGCACACGTCTGAACTCCAGTCACGTCGACGCATCTCGTATGCCGTCTTCTGCTTGAAAAAAAAAAAAAAAACTAATACACAAAAAAATCAAGGGAGAAGGAGGTAAGTACTAAAATAGATGAATAAAACGTGAGGGAGTAAAGGAGACATAGTAGAGAACAGAGATGAAAAGAAGGAGATAGGAACAGAGAAGAGGTGAGTATGG
+
BCCCCFFFFFFFGGGGGGGGGGHFGHHHGGGGGGGHGHHHHGGGGHHGHHHHGHHHGHHHHHHFHGHHHGHHGGGGGGEEHHHGGHHHHGEEHGHHHHHHHHHHHHGGGGC</---<.00<=00<00<...--.000;0...;./.....0000000000000000000000000-.:...:.../0000/.../0;000009000////:900009/../..../00/00:///;/0/0..0.090000/
@M05620:45:000000000-G6HP7:1:1101:15969:5710 1:N:0:167
CATCCTGACCCTGAAGTACCCCATTGAGCATGGCATCGTCACCAACTGGGACGACATGGAGAAGATCTGGCACCACACCTTCTACAACGAGCTGCGCGTGGCCCCGGAGGAGCACCCAGTGCTGCTGACCGAGGCCCCCCTGAACCCCAAGGCCAACAGAGAGAAGATGACTCAGGTGAGGCTCGGCCGACGCCCGTGCTCCTCCCGTCCTTTCCCCAGTCATTTTCTGCCCGGCTTGATTTCTGACATTA
+
BBBBBFFFFFFFGGGGGEGGGGDGAF5GHFHHCFGEGAGEHEGFGEFBCGFFAEGGAGGEGBGFFHH55FEFGFEEE?EFEF@DGFDGEGAEE33EGEGC?@HEEG?DC/BCGGFHGGHFHHHHHHHHHHGGGGGGGGGGGGHHHHGGGGHFHHGGGGGGGGGGGGGGGGGGGGGGGGGGGGGGFFFFFFFFFFFFFFFFFFFFFFFEDFFFFFFFFFFFFFFFFFFFFFFFFFFFFFAFFFFFFFFFFF/
@M05620:45:000000000-G6HP7:1:1101:25675:5727 1:N:0:167
AAACCAAGCAGACACTCACCGCTCCCTCGCCACAGGCCAATAGTTTGTCCTCACTGAGTTGGCAACAAGTGGCTGCTGTGGCTGCCATTTTTCTGGTGATGGCCATCAGCTCCGACGAGGTCAGCTGGGGGGCTTTCTTTGTGTAAGCAACGAGAAACCTGAAAGAAGCATTTTTTAACTAAGTCCTGCTGAGTCATTCATGAGTTTTTAGCCGCCTTGCTTCTTCTCACAGACTCTCTACTCTCATGCCA
+
BCBBCBBFCFFFGGGGGGGGGGGGGGHHGGGGGHHHGGHHHHHHHHHHHHHHHHHHHHGHHHHHHHHHHHHHGHGGHHHHHHHGGHHHHHHHHHHHHHGHHHHHHHHHHHHHHGGGGGGGGHHHHHHHGGGGGGGGGGGGGGGGGGFFFFFFFFFFFFFFFFFFFFFFFFFFFFFFFFFFFFFFFFFFFFFFFFFFFFFFFFEFBFFFFFFFFFFFFFFFFFFFFFFFFFFFFFFFFFFFFFFFFFFFFFF
@M05620:45:000000000-G6HP7:1:1101:6281:5800 1:N:0:167
TACCTGTACTGGGGAAGCAATCGCCATTCCTACCCTAAAGATCGGAAGAGCACACGTCTGAACTCCAGTCACGTCGACGCATCTCGTATGCCGTCTTCTGCTTGAAAAAAAAAAAAATATTTTTTTTGACAGATTGTCTTGTTGTGCACAGATGTAGGACCTGATTTTTTCCTGCCACATGGAAAATACAGTATAATATTTACATCTTTATTCTTTAATAAAGACTCTCCAAGCCAGCTTTCGAAAAATGC
+
BABBBFFFFFFFGGFGGGGGGGGGGGGHHHHHHHHH2GHHHFHHGGGGGHHHHHHGHHHGGGHHHHHHHHHHGHHEGGGGCEGHHFEEGFHHGEGHGGHHHHH3BGHHGGGCGC///0<?1F1=@<--.<00<=0<CCFCB0;=/.00<C//0;:<000;.::/00000-/00;9./;.0;9:0;/B/BBF9BF/B;/;B9B9;///:9/9//9;FFBF/////:;9///9//9;..:;/;FD...;.99/
@M05620:45:000000000-G6HP7:1:1101:14171:5810 1:N:0:167
ATCTCTATCTCCTAAAAACCTGTTTAGATTTGGAGATAGACCTTCAGGTTTTTCATCATTTTCTGCATGAATTATACATTGACCACGTTCCAGCGTGGTCAGTTTGCAGCATTCTGTTATTTTGTTTGACAGAGTGTCTTGTTGAGAACATATGTAGGACATGATTTTTTCCTGCAACAGGGAAAATAAAGTATAAGTTTTAAAGATTTATTCTTTAATAAAGGATCTCAAAGCCAGCTTTAGAAAAAGGA
+
ABBCCFFFFFFFGGGGGGGGGGHHHHHHHHHHHHHHHHHHHHHHHHHHHHHGGHHHHHHHHHHHHHHHHHHHHHHHHHHHHHHHHHGGHHHHHHGFGGHHHHHHHHHHHHHHHHHHHHHHHHHHHHHHHHHHHHGHHHHHHHHHHHHHHHHHHHHHHHHHHHHHHHHHHGHHHHHHHHHHHGGHHHHHHHHGGHHHHFHHHHHHHHHHHHHHHHHHHGHHHGHHHHHGHGHHHHHHHGHHHHHFFHHHGGH
@M05620:45:000000000-G6HP7:1:1101:14189:5822 1:N:0:167
ATCTCTATCTCCTAAAAACCTGTTTAGATTTGGAGATAGACCTTCAGGTTTTTCATCATTTTCTGCATGAATTATACATTGACCACGTTCCAGCGTGGTCAGTTTGCAGCATTCTGTTATTTTGTTTGACAGAGTGTCTTGTTGAGAACATATGTAGGACATGATTTTTTCCTGCAACAGGGAAAATAAAGTATAAGTTTTAAAGATTTATTCTTTAATAAAGGATCTCAAAGCCAGCTTTAGAAAAAGGA
+
CCDDDFFFFFFFGGGGGGGGGGHHHHHHHHHHHHHHHHHHHHHHHHHHHHHGGHHHHHHHHHHHHHHHHHHHHHHHHHHHHHHHHHGHHHHHHHGFGGHHHHHHHHHHHHHHHHHHHHHHHHHHHHHHHHHHHHHHHHHHHHHHHHGHHHHHHHHHHHHHHHHHHHHHHGHHHHHHHHHHHGGHHHHHHHHHHHHHHGHHHHHHHHHHHHHHHHHHHHHHHGHHHHHHHHHGHHHHHGHHHHHHGHHHGGH
@M05620:45:000000000-G6HP7:1:1101:14179:5840 1:N:0:167
ATCTCTATCTCCTAAAAACCTGTTTAGATTTGGAGATAGACCTTCAGGTTTTTCATCATTTTCTGCATGAATTATACATTGACCACGTTCCAGCGTGGTCAGTTTGCAGCATTCTGTTATTTTGTTTGACAGAGTGTCTTGTTGAGAACATATGTAGGACATGATTTTTTCCTGCAACAGGGAAAATAAAGTATAAGTTTTAAAGATTTATTCTTTAATAAAGGATCTCAAAGCCAGCTTTAGAAAAAGGA
+
@ABABFFFFFFFGGGGGGGGGGDGHHHHHHHHHHHHHHHCHHHHHHHHDGHGGHHHHHHHHHHHFHHHHHHGHFHBHHHHHEFHHHFHHHGHHHGFEGHHHHHHHHGHHHHHGHHHHHFHHHHFHHH3EFFHHHHHHHHHHHHHHHGHHHHHGHHHHHHHHHHGHHHGHGHHHHHHHHHHHGGGEGHFHHHHHHHHHHHFHGHGHHHHHHHHHHHHHBDFHHHHHHGHGHHFGHHHHGHGHHGGGBCGDDF
@M05620:45:000000000-G6HP7:1:1101:8732:5886 1:N:0:167
TACCTGTACTGGGGAAGCCATTCCTACCCTAAAGATCGGAAGAGCACACGTCTGAACTCCAGTCACGTCGACGCATCTCGTATGCCGTCTTCTGCTTGAAAAAAAAAAACAACATACTAATCACCCACATAGCCACATTTGTTTACTCTTAACCTATCCAATGCAAATTCTCATGTACTGTGATCCTACATCTGCATCCATAAGAACGATGCCGCTAGTTCTGCTTCGTAATATGAGAACCGCATGTGCGG
+
CCCCCFFFFFFFGGGGGGGGGGHHHHHHHHHCEHHHHHGGGGHHHHHHHGHHHGHHHHHHHHHHHHGHHGGGGGGGGHHHGGHHGHGFFHGHHHHHHHFGHH0<<@B@<//?=/222?111?1100/?/111111001>1110011000000=00000/000000000000000000000000<00:0000;00000;/0000000/.....0----.000000000-;/..00:00000.--9:.;00.-
@M05620:45:000000000-G6HP7:1:1101:15880:5917 1:N:0:167
TACCTGTACTGGGGAAGAGTGTAGCAATCGCCATTCCTACCCTAAAGATCGGAAGAGCACACGTCTGAACTCCAGTCACGTCGACGCATCTCGTATGCCGTCTTCTGCTTGAAAAAAAAAAACAAAAAAACAACACTACTTAATTACTCCACATAAATTTATACATTTCATTAAATAACTCTATACTAGAACTATGGGACTTTCATATATTTGCTATTTATCACTCGTAAATAGAACGCAACACAGACTTT
+
BBBBBFFFFFFFGGGGGGGGGGHGHHHHHFGGEGHHHHHHHHHHHFHHHHHGGGGHHGHHHHGHHHGHHHHHHHHHHGHGHHGGGGGFFGHHHGFHHHHGGGHGHHHHHHHHFHHFCFCGG////00/--.<....0//0000000000////000000000:000000;00:00000000000000009;000000./..:00090000000009////;:////...../9//:/..-:-.9.././/9
@M05620:45:000000000-G6HP7:1:1101:20155:5921 1:N:0:167
TACCTGTACTGGGGAAGCAATCGCCATTCCTACCCTAAAGATCGGAAGAGCACACGTCTGAACTCCCGTCACGTCGACGCCTCTCGTATGCCGTCTTCTGCTTTCAAAAAACAACCCCAGCTCTTCGGAGGTTATTTTTCATCGGTGAGCCAGACAGAATGATCCGATGAGGGGTGCGAAACTATTTGAGGAAAGGAAGCACCTTTTTATTACATTTACCTTTTAGCAATCGCCATTCCTACCCTAAAGAT
+
AAAAAFFFFFFFGGGGEGG1FAFFE0CGHHF2FGHHB01BGGFFGAC/0BFFGHG/BGHC1D1BGG/AAE/E/0?//>EE/FABG/F/00BDE/>0FFHHB1F11>>F1<<</<FC/?<?CGHGHHE?/C?EC1?FHF1?GFHGAEC.<>GF..CGB/CGDFHHHHCFCB:C?C:@CA.--;CFGGGFF./0;/9.//.99CFFFFFF-FF//9FFFBFFFFFFB/;/BBF9?BBEFFFF/;FFF--//9:
@M05620:45:000000000-G6HP7:1:1101:14570:5936 1:N:0:167
CATCCTGACCCTGAAGTACCCCGGCTTGATTTCTGACATTAGATCGGAAGAGCACACGTCTGAACTCCAGTCACGTCGACGCATCTCGTATGCCGTCTTCTGCTTGAAAAAAAAAAAAACCCTTGCACCACCCCTCTCATCCTCCTCCTTCCATTCATAACTCCCGTTCATCTCCATCTCTTACTTTTACACTCAATCTATCTTCTAATCCCATTTCCCTGCAACTACCCTACCCTCTTCACCCCTCTTCA
+
BBBBBFFFFFFFGFGGGGGGGGGAFGGGHHHHHHHFHGHHHHGHHHGGGGHHHHHHHGHHHGHHHHHHHHHHHHGHHGGGGGEGGHHHGGHHHHGGGHGHHHHHHHHFEGGCBC?<//-..<00011100...<.<B/00<000//;//0:/000;0000/00;..:./900000000090000000000000;//0000/;//////////////;////..//:;/../....9../////.-...///
@M05620:45:000000000-G6HP7:1:1101:8196:5946 1:N:0:167
ATCTCTATCTCCTAAAAACCTGTTTAGATTTGGAGATAGACCTTCAGGTTTTTCATCATTTTCTGCATGAATTATACATTGACCACGTTCCAGCGTGGTCAGTTTGCAGCATTCTGTTATTTTGTTTGACAGAGTGTCTTGTTGAGAACATATGTAGGACATGATTTTTTCCTGCAACAGGGAAAATAAAGTATAAGTTTTAAAGATTTATTCTTTAATAAAGGATCTCAAAGCCAGCTTTAGAAAAAGGA
+
ABABBFFFFFFFGFFDEGGGGGHHGHHHHHHHHFHHHFHCGHHHHFHHHHHGGHHHHHHHHHHHHHHHHFHHH5FFHDGHHFHHHHDGHHHFDGEGEGHHHGHHHHHEFHFGGHHFHH4GHHHHHHHHGHHHGFGGHHHHHHHHFHGHHHHHHHHGHGHHHGFFHHHHHGHHHHHHEGFFHGGHHHFFFFGG1GB1FGHGHHHDGHHHHFFGHHHHHGGG0DHHFGGGGGFHHHHBGEGHHHGEG0GFGCB
@M05620:45:000000000-G6HP7:1:1101:13059:5950 1:N:0:167
CATCCTGACCCTGAAGTACCCCGGCTTGATTTCTGACATTAGATCGGAAGAGCACACGTCTGAACTCCAGTCACGTCGACGCATCTCGTATGCCGTCTTCTGCTTGAAAAAAAAAAAAAAATCTGATTCCCTCATTTCTATTTTCACCCCCCTGCATTCACTTCTTGTCGCCTTCCCCCCTCCACCATCCTACTCCTTTCTCCCTCTATCTCCTTTCTACCCGACTCCCCGTTTCCTCTTGCTCTTCCTTC
+
CCCCCFFFFFFFGGGGGGGGGGGGGGGGHHHHHHHHHHHHFHHHHHGGGGHGHHHHHGHHHGHHHHHHHHHHHGGGHGGGGGGGGHHHGGHHHHGGGHGHHHHHHHHFGFECFCDC//--<00000000000<.00==000000000:.-;;-../0;C00000000;0..9C.:B/:.--:./:A.00.0000000000000/9//0;0:09000;0000..---;0..-9./900:00000;000090:
@M05620:45:000000000-G6HP7:1:1101:18896:6023 1:N:0:167
CATCCTGACCCTGAAGTACCCCGGCTTGATTTCTGACATTAGATCGGAAGAGCACACGTCTGAACTCCAGTCACGTCGACGCATCTCGTATGCCGTCTTCTGCTTGAAAAAAAAAACAGTGCTGCTTACCGCTGCCCCCCTTACCCCCACTGCCCCCCGCGCTCCTCTGCCTCCTGTGACGCTCGGCCGCCGCCCTTTCTCCTCCCGTCCTTTCCCCCGTCATTTTCTTCCCTTCTTTATTTCTTCCATTC
+
BBBBBFFFFFFFGGGGGGGGGGG2AEEGGHHHHFGBGGHFHFFHHHGGGGHHHHHHFGFHHGHGHHHFHHGHFGEBGEE@EG/?E3F?FGGH4GE?EHGGHEGDEGCGFGHC/><//?011?D??C11<F/---><F.AC<<//<:CF-..:<:C.;9-----;././9/999.9;9///.;99-9:A-----;--/9;/9;/BBFD.AD./9B/FF.-:;:99BFB//9;B9/;9B///;/////;/;//
@M05620:45:000000000-G6HP7:1:1101:8575:6024 1:N:0:167
AAACCAAGCAGACACTCACCGCTCCCTCGCCACAGGCCAATAGTTTGTCCTCACTGAGTTGGCAACAAGTGGCTGCTGTGGCTGCCATTTTTCTGGTGATGGCCATCAGCTCCGACGAGGTCAGCTGGGGGGCTTTCTTTGTGTAAGCAACGAGAAACCTGAAAGAAGCATTTTTTAACTAAGTCCTGCTGAGTCATTCATGAGTTTTTAGCCGCCTTGCTTCTTCTCACAGACTCTCTACTCTCATGCCA
+
BCCCCCCFCFFFGGGGGGGGGGGGGGHHGGGGGHHHGGHHHHHHHHHHHHHHHHHHHHHHHHHHHHHHHHHHGHGGHHHHHHHGGHHHHHHHHHHHHHHHHHHHHHHHHHHHHGGGGGGGGHHHHHHHGGGGGGGGGGGGGGGGGGFFFFFFFFFFFFFFFFFFFFFFFFFFFFFFFFFFFFFFFFFFFFFFFFFFFFFFFFFFFFFFFFFFFFFFFFFFFFFFFFFFFFFFFFFFFFFFFFFFFFFFFFB
@M05620:45:000000000-G6HP7:1:1101:8163:6060 1:N:0:167
AAACCAAGCAGACACTCACCGCTCCCTCGCCACAGGCCAATAGTTTGTCCTCACTGAGTTGGCAACAAGTGGCTGCTGTGGCTGCCATTTTTCTGGTGATGGCCATCAGCTCCGACGAGGTCAGCTGGGGGGCTTTCTTTGTGTAAGCAACGAGAAACCTGAAAGAAGCATTTTTTAACTAAGTCCTGCTGAGTCATTCATGAGTTTTTAGCCGCCTTGCTTCTTCTCACAGACTCTCTACTCTCATGCCA
+
BABCCCCFCFFFGGGGGGGGGGGGGGHHGGGGGHHHGGHHHHHHHHHHHHHHHHHHHHHHHHHHHHHHHHHHGHGGHHHHHHHGGHHHHHHHHHHHHHHHHHHHHHHHHHHHHGGGGGGGGHHHHHHHGGGGGGGGGGGGGGGGGGFFFFFFFFFFFFFFFFFFFFFFFFFFFFFFFFFFFFFFFFFFFFFFFFFFFFFFFFFFFFFFFFFFFFFFFFFFFFFFFFFFFFFFFFFFFFFFFFFFFFFFFFF
@M05620:45:000000000-G6HP7:1:1101:17805:6069 1:N:0:167
CATCCTGACCCTGAAGTACCCGGCTTGATTTCTGACATTAGATCGGAAGAGCACACGTCTGAACTCCAGTCACGTCGACGCATCTCGTATGCCGTCTTCTGCTTGAAAAAAAAAAAATATTCTTCTTACCCTAGTCTCCCTTTACTCCCATACTTACTCAATTCTTTTGTCCTACGATCGCCACCCTCCCCTACCTGTCTTCTCCCTTTCTTTTTTCATACCTGCTCTCCACTGCTTCTTTCGCCACCGTC
+
BBABBFFFFFFFGGGGGGGGGGGGGGGHHHHHHHGHHHHHHHHHHGGAEFHHFHHHGHHHGFHHHHHHHHHHHGHHGGGGGGEEFGHFDGHHHGGGHGDGHHHH3?GHBFF@/<///011<1111<111>010<11=>1>C11000<CGBD//00000=0/0:0000:0/;:<:0....-.;.;9.9;.../.;;00;/90;0;/;B9/;;9/9/-;99/B/99.99////./////;BBF/..;.9;.;.
@M05620:45:000000000-G6HP7:1:1101:17825:6073 1:N:0:167
CATCCTGACCCTGAAGTACCCGGCTTGATTTCTGACATTAGATCGGAAGAGCACACGTCTGAACTCCAGTCACGTCGACGCATCTCGTATGCCGTCTTCTGCTTGAAAAAAAAAAAAAAATAATACATCCACATCTACCTATAAAACTACTAAAACAAACCAAAATATGGCCTACACCAATTGCGACCAAATACCTCATACCACTCATCATTTTACTAGGCATCGTCTTGACTCAATGTTCACTCACTTCC
+
CDDDDFFFFFFFGGGGGGGGGGGGGGGHHHHHHHHHHHHHHGHHHGGGGHHHHHHHGHHHGHHHHHHHHHHHHGHHGGGGGGGEHHHGGHHHHGGGHGHHHHHHBGHHGHGC@BC/>/--0<1111000/00000000<00=<000000000000:.........00000.:0//://..0000.--9-..0;00000000/0:0//00;000::0000//0:/.;.;.00:000000;:00000/00000
@M05620:45:000000000-G6HP7:1:1101:18045:6103 1:N:0:167
AAACCAAGCAGACACTCACCGCTCCCTCGCCACAGGCCAATAGTTTGTCCTCACTGAGTTGGCAACAAGTGGCTGCTGTGGCTGCCATTTTTCTGGTGATGGCCATCAGCTCCGACGAGGTCAGCTGGGGGGCTTTCTTTGTGTAAGCAACGAGAAACCTGAAAGAAGCATTTTTTAACTAAGTCCTGCTGAGTCATTCATGAGTTTTTAGCCGCCTTGCTTCTTCTCACAGACTCTCTACTCTCATGCCA
+
AAABCCCFCFFFGGGGGGGGGGGGGGHHGGGGGHHHGGHHHHHHHHHHHHHHHHHHHHHHHHHHHHHHHHHHGHGGHHHHHHHGGHHHHHHHHHHHHHHHHHHHHHHHHHHHHGGGGGGGGHHHHHHHGGGGGGGGGGGGGGGGGGFFFFFFFFFFFFFFFFFFFFFFFFFFFFFFFFFFFFFFFFFFFFFFFFFFFFFFFFFFFFFFFFFFFFFFFFFFFFFFFFFFFFFFFFFFFFFFFFFFFFFFFF0
@M05620:45:000000000-G6HP7:1:1101:15549:6120 1:N:0:167
CATCCTGACCCTGAAGTACCCCGGCTTGATTTCTGACATTAGATCGGAAGAGCACACGTCTGAACTCCAGTCACGTCGACGCATCTCGTATGCCGTCTTCTGCTTGAAAAAAAAAAAAGATCAGCTGCGGGACTTTCTTTTTGTACTCAACGAGAAACCTGAAAGAAGCATTTTTTAACTAAGTCCTGCTGAGCCATGCATGAGTTTTTCTCCGCCTTGCTTCTTCTCACACACTCTCTACTCTCATGCCA
+
BBBBBFFFFFFFGGGGGGGGGGGGGFGEHHHHHHHGHHHHFHHHHHGGGGHGHHHGHGHHHGHHHHHHHHHHHGGGHGGGGGEFGFHHGGHHHGGEEHGFHHHFFGFHHHFD/BD//>//1>11<=<1-----<00=<0C00-/000;0;FA.:.9/CF/C/B00/.;//CC;9F?.0;FB0;;BBF//:/;./;/;/;;/////;BF.//;/.;AADBFFBFBBF9B;B//.;/9BF//9BFFFF///9/
@M05620:45:000000000-G6HP7:1:1101:21335:6126 1:N:0:167
AAACCAAGCAGACACTCACCGCTCCCTCGCCACAGGCCAATAGTTTGTCCTCACTGAGTTGGCAACAAGTGGCTGCTGTGGCTGCCATTTTTCTGGTGATGGCCATCAGCTCCGACGAGGTCAGCTGGGGGGCTTTCTTTGTGTAAGCAACGAGAAACCTGAAAGAAGCATTTTTTAACTAAGTCCTGCTGAGTCATTCATGAGTTTTTAGCCGCCTTGCTTCTTCTCACAGACTCTCTACTCTCATGCCA
+
CCDCCCCFDFFFGGGGGGGGGGGGGGHHGGGGGHHHGGHHHHHHHHHHHHHHHHHHHHHHHHHHHHHHHHHHGHGGHHHHHHHGGHHHHHHHHHHHHHHHHHHHHHHHHHHHHGGGGGGGGHHHHHHHGGGGGGGGGGGGGGGGGGFFFFFFFFFFFFFFFFFFFFFFFFFFFFHFFFFHFFFFFFFFFFFFFFFFFFHFFHHFFFFFFFFFFFFFFFFFFHFFFFFFFFFFFFFFFFFFFFFFFFHFFF0
@M05620:45:000000000-G6HP7:1:1101:14370:6150 1:N:0:167
ATCTCTATCTCTAAAAACCTGTTTAGATTTGGAGATAGACCTTCAGGTTTTTCATCATTTTCTGCATGAATTATACATTGACCACGTTCCAGCGTGGTCAGTTTGCAGCATTCTGTTATTTTGTTTGACAGAGTGTCTTGTTGAGAACATATGTAGGACATGATTTTTTCCTGCAACAGGGAAAATAAAGTATAAGTTTTAAAGATTTATTCTTTAATAAAGGATCTCAAAGCCAGCTTTAGAAAAAGGAA
+
CCCCCFFFFFFFGGGGGGGGGGHHEHHHHHHHFHHHHHHHHHHHHHHHHHGGHHHHHHHHHHHHHHHHHHHHHHHHHHHHGHHHHGHHHHGHHGGGGHHHHHHHHHHHHHHHHHHHHHHHHHHHHHHHHFHHHHHHHHHHHHHHHHFHHHHHHHHHHHHHHHHHHHHHGHHHHHGHHHHHGGHHHHHHHHGHHHFGGHHHHHHHHHHHHHHHHHHHFGGHGGDHHHHHHHHHHHGHGHHHHHHGHHGGFHH
@M05620:45:000000000-G6HP7:1:1101:14378:6173 1:N:0:167
ATCTCTATCTCTAAAAACCTGTTTAGATTTGGAGATAGACCTTCAGGTTTTTCATCATTTTCTGCATGAATTATACATTGACCACGTTCCAGCGTGGTCAGTTTGCAGCATTCTGTTATTTTGTTTGACAGAGTGTCTTGTTGAGAACATATGTAGGACATGATTTTTTCCTGCAACAGGGAAAATAAAGTATAAGTTTTAAAGATTTATTCTTTAATAAAGGATCTCAAAGCCAGCTTTAGAAAAAGGAA
+
ABBBBFFFFFFFGGGGGGGGGGHHBHHHHHHGBGHHHHHHHHHHHHHHHHGGHHHHHHHHHHGHHHHHGHHHHHHHHHHHHHHHHGHHHHFHHGFGGHHHHHHHHHHHHHHFHHHHHHHHHHHHHHHHHGHHHHHHHHHHHHHHHGHHGHHHHHHHHHHHHHHHHHHHGHHGHHGHHGHHGGHHHHHGGHHHHH1FGHHHHFHHHHHHHHFHHHHHFDFHHFEGGHHHHGHHHHGHGHHHG0CGFFCAEHH
@M05620:45:000000000-G6HP7:1:1101:10116:6185 1:N:0:167
CATCCTGACCCTGAAGTACCCCATTGAGCATGGCATCGTCACCAACTGGGACGACATGGAGAAGATCTGGCACCACACCTTCTACAACGAGCTGCGCGTGGCCCCGGAGGAGCACCCAGTGCTGCTGACCGAGGCCCCCCTGAACCCCAAGGCCAACAGAGAGAAGATGACTCAGGTGAGGCTCGGCCGACGCCCGTGCTCCTCCCGTCCTTTCCCCAGTCATTTTCTGCCCGGCTTGATTTCTGACATTT
+
AACCCFFFFFFFGGGGGGGGGGFHHHHHHHHHHGHHHGHHHGHHEGHHHHHHGGGGGHHHHHHHHHHHHHHHHGHHHGGHHHHHHHHHGGGGGHHGGGGGGGHHGGGGGGGGHHHHGGGHHHHHHHHHHHDDGGGGGGGGGGGHHHGGGFHGHHGGGGGFGGGGFGGGG0FGGGGGGGGGGGGGFFFFFFFFFFFF@DDFFFFFFFFFFFFFFFFFFFDFFFFFFFFFFFFFDFFFFFAFBFBBB;FFFF0
@M05620:45:000000000-G6HP7:1:1101:10374:6202 1:N:0:167
ATCTCTATCTCCTAAAAACCTGTTTAGATTTGGAGATAGACCTTCAGGTTTTTCATCATTTTCTGCATGAATTATACATTGACCACGTTCCAGCGTGGTCAGTTTGCAGCATTCTGTTATTTTGTTTGACAGAGTGTCTTGTTGAGAACATATGTAGGACATGATTTTTTCCTGCAACAGGGAAAATAAAGTATAAGTTTTAAAGATTTATTCTTTAATAAAGGATCTCAAAGCCAGCTTTAGAAAAAGGA
+
ABBBBFFFFFFFGGGGGGGGGGHHHHHHHHHHHFHHHHHHHHHHHHHHHHHGGHHHHHHHHHHHHHHHHGHHHHHHHHHHHHHHHHGHHHHHHHGGGGHHHHHHHHHHHHHHHHHHHHHHHHHHHHHHHHHHHHHHHHHHHHHHHHHHHHHHHHHHHHFHHHHHHHHHHGHHHHHHHHHHHGGHGHHHHHHHHHHHHHHHHHHHHHHHHHHHHHHHHHHHHHHHHHHHHHHHHHHHHGHHHHGGFHHFGGG
@M05620:45:000000000-G6HP7:1:1101:10113:6202 1:N:0:167
CATCCTGACCCTGAAGTACCCCATTGAGCATGGCATCGTCACCAACTGGGACGACATGGAGAAGATCTGGCACCACACCTTCTACAACGAGCTGCGCGTGGCCCCGGAGGAGCACCCAGTGCTGCTGACCGAGGCCCCCCTGAACCCCAAGGCCAACAGAGAGAAGATGACTCAGGTGAGGCTCGGCCGACGCCCGTGCTCCTCCCGTCCTTTCCCCAGTCATTTTCTGCCCGGCTTGATTTCTGACATTA
+
AAABBFFFFFFFFGGGFGGGGGDFGDGGHFFGCGGHHDGHHGHHHGHHHC2FEEFGGHGHHHHHHEHFHHHHHFGHHGGHHHHGHFHH/FEEEGGGGGEFGGHHGGCGGGGGHHHHGGHHBGGHHHGHGHGGGGCEGGGGGGGHHHGEGDCGHHGGGGFGGFGGGGGGGGFGFGGGFFBAFEFF;=?D->=@>DFAB.;./B/FFFDFFFFFFFFFFFF/BBBFFFFFFFFFD=A9@;.B9BFF//;B9//
@M05620:45:000000000-G6HP7:1:1101:12987:6203 1:N:0:167
AAACCAAGCAGACACTCACCGCTCCCTCGCCACAGGCCAATAGTTTGTCCTCACTGAGTTGGCAACAAGTGGCTGCTGTGGCTGCCATTTTTCTGGTGATGGCCATCAGCTCCGACGAGGTCAGCTGGGGGGCTTTCTTTGTGTAAGCAACGAGAAACCTGAAAGAAGCATTTTTTAACTAAGTCCTGCTGAGTCATTCATGAGTTTTTAGCCGCCTTGCTTCTTCTCACAGACTCTCTACTCTCATGCCA
+
BCCCCBBFCFFFGGGGGGGGGGGGGGHHGGGGGHHHGGHHHHHGHHHHHHHFHHHHHHGHHHHHHHHHHHHHGHGGHHHHHHHGGHHHHHHHHHHHHHFHHHHHHHHHHHHHHGGGGGGGDHHHEHHHGGGGGGGGGGGGGGGGGGFFFFFFFFFFFFFFFFFFFFFFFFFFFFFFFFFFFFFFFFFFFFFFFFFFFFFFFFFFFFFFFFFFFFFFFFFFFFFFFFFFFFFFFFFFFFFFFFFFFFFFFFF
@M05620:45:000000000-G6HP7:1:1101:10392:6204 1:N:0:167
ATCTCTATCTCCTAAAAACCTGTTTAGATTTGGAGATAGACCTTCAGGTTTTTCATCATTTTCTGCATGAATTATACATTGACCACGTTCCAGCGTGGTCAGTTTGCAGCATTCTGTTATTTTGTTTGACAGAGTGTCTTGTTGAGAACATATGTAGGACATGATTTTTTCCTGCAACAGGGAAAATAAAGTATAAGTTTTAAAGATTTATTCTTTAATAAAGGATCTCAAAGCCAGCTTTAGAAAAAGGA
+
CCCDDFFFFFFFGGGGGGGGGGHHHHHHHHHHHHHHHHHHHHHHHHHHHHHGGHHHHIHHIIIIIHHHHHHHHHHHHHHHHHHHHHGHHHHHHHGGGGHHHHHHHHHHHHHHHHHHHHHHHHHHHHHHGHHHHHHHHHHHHHHHHHHHHHHHHHHHHHHHHHHHHHHHHGHHHHHHHHHHHGGHHHHHHHHHHHHHHHHHHHHHHHHHHHHHHHHHHHHHHHHHHHHHHHHHHHHHHGHHHHGHFHHHGGH
@M05620:45:000000000-G6HP7:1:1101:22716:6213 1:N:0:167
ATCTCTATCTCCTAAAAACCTGTTTAGATTTGGAGATAGACCTTCAGGTTTTTCATCATTTTCTGCATGAATTATACATTGACCACGTTCCAGCGTGGTCAGTTTGCAGCATTCTGTTATTTTGTTTGACAGAGTGTCTTGTTGAGAACATATGTAGGACATGATTTTTTCCTGCAACAGGGAAAATAAAGTATAAGTTTTAAAGATTTATTCTTTAATAAAGGATCTCAAAGCCAGCTTTAGAAAAAGGA
+
11>AAFFFFFFFGBG11BAEFGGGHDF1GGH1E101B11FFGFHHBG1FFGFGF2GHAGHFHBFAH2FD1FGHFGFH2FGHBGG1G?HHHH2DFE?ECGHFFHHHHGHHGGHHHHFHHFFGHHHHHHGFH1FFHHHHHHHHHHH2GFFHHHDHHHGGGDHHHHHHGHHHGHHHHHEFHEHAFE0GHFFG1DGFHEHHGFHHGF1F1FHGFGHGHHHH<=D0DHH/DCGHHHHGHH/CEGGH:CGGHHHG?;
@M05620:45:000000000-G6HP7:1:1101:6576:6219 1:N:0:167
CATCCTGACCCTGAAGTACCCCATTGAGCATGGCATCGTCACCAACTGGGACGACATGGAGAAGATCTGGCACCACACCTTCTACAACGAGCTGCGCGTGGCCCCGGAGGAGCACCCAGTGCTGCTGACCGAGGCCCCCCTGAACCCCAAGGCCAACAGAGAGAAGATGACTCAGGTGAGGCTCGGCCGACGCCCGTGCTCCTCCCGTCCTTTCCCCAGTCATTTTCTGCCCGGCTTGATTTCTGACATTA
+
CCCCCFFFFFFFGGGGGGGGGGGHHHHHHHHHHGHHHGHHHGHHHGHHHGHHGGGGGHHHHGHHGHHHHHHHHGHHHGGHHHHHHHHHGGGGGHHGGGGGGGHHGGGGGGGGHHHHGGHHHHHHHHHHHHGGGGGGGGGGGGHHHHGGGGHGHHGGGGGGGGGGGGFFGGGGGGGGGGGGGGGGFFFFFFFFFFFFCFDFFFFFFFF9DFFFFFFFFFFFFFFFHFFFFBFFFFFFFFAFFFBFF0FFFF0
@M05620:45:000000000-G6HP7:1:1101:22709:6230 1:N:0:167
ATCTCTATCTCCTAAAAACCTGTTTAGATTTGGAGATAGACCTTCAGGTTTTTCATCATTTTCTGCATGAATTATACATTGACCACGTTCCAGCGTGGTCAGTTTGCAGCATTCTGTTATTTTGTTTGACAGAGTGTCTTGTTGAGAACATATGTAGGACATGATTTTTTCCTGCAACAGGGAAAATAAAGTATAAGTTTTAAAGATTTATTCTTTAATAAAGGATCTCAAAGCCAGCTTTAGAAAAAGGA
+
CCCCCFFFFFFFGGGGGGGGGGHHHHHHHHHHHHHHHHHHHHHHHHHHHHHGGHHHHHHHHHHIIHHHHHHHHHHHHHHHHHHHHHGHHHHHHHGGGGHHHHHHHHHHHHHHHHHHHHHHHHHHHHHHHHHHHHHHHHHHHHHHHHHHHHHHHHHHHHHHHHHHHHHHHGHHHHHHHHHHHGGHHHGHGHHHHHHHHGHHHHHHHHHHHHHHHHHHHHHHHHHHHHHHHGHHHHHHHGHHHHHHHHHHGGH
@M05620:45:000000000-G6HP7:1:1101:6589:6232 1:N:0:167
CATCCTGACCCTGAAGTACCCCATTGAGCATGGCATCGTCACCAACTGGGACGACATGGAGAAGATCTGGCACCACACCTTCTACAACGAGCTGCGCGTGGCCCCGGAGGAGCACCCAGTGCTGCTGACCGAGGCCCCCCTGAACCCCAAGGCCAACAGAGAGAAGATGACTCAGGTGAGGCTCGGCCGACGCCCGTGCTCCTCCCGTCCTTTCCCCAGTCATTTTCTGCCCGGCTTGATTTCTGACATTA
+
BCCCDFFFFFFFGGGGGGGGGGGHHHHHHHHHHHHHHGHHHGHHHGHHHHHHGGGGGHHHHHHHHHHHHHHHHGHHHGGHHHHHHHHHGGGGGHHGGGGGGGHHGGGGGGGGHHHHGGHHHHHHHHHHHHGGGGGGGGGGGGHHHHGGGGHGHHGGGGGGGGGGFGGGGGGGGGGGHGGGGGGGFFFFFFFFFFFFCDFFFFFFFFFFFFFFFFFFFFFFFFFFFFFFFFFFFFFFFFAFFFFFFBFFFF0
@M05620:45:000000000-G6HP7:1:1101:23168:6250 1:N:0:167
ATCTCTATCTCCTAAAAACCTGTTTAGATTTGGAGATAGACCTTCAGGTTTTTCATCATTTTCTGCATGAATTATACATTGACCACGTTCCAGCGTGGTCAGTTTGCAGCATTCTGTTATTTTGTTTGACAGAGTGTCTTGTTGAGAACATATGTAGGACATGATTTTTTCCTGCAACAGGGAAAATAAAGTATAAGTTTTAAAGATTTATTCTTTAATAAAGGATCTCAAAGCCAGCTTTAGAAAAAGGA
+
CCCCCFFFFFFFGGGGGGGGGGHHHHHHHHHHHHHHHHHHHHHHHHHHHHHGGHHHHIHHHHHIHHHHHHHHHHHHHHHHHHHHHHGHHHHHHHGGGGHHHHHHHHHHHHHHHHHHHHHHHHHHHHHHHHHHHHHHHHHHHHHHHHHHHHHHHHHHHHHHHHHHHHHHHGHHHHHHHHHHHGGHHHGHHHHHHHHHHGGHHHHHHHHHHHHHHHHHHHHHHHHHHHHHHHHHHHHHHGHHHHHGHHHHGGH
@M05620:45:000000000-G6HP7:1:1101:13089:6252 1:N:0:167
AAACCAAGCAGACACTCACCGCTCCCTCGCCACAGGCCAATAGTTTGTCCTCACTGAGTTGGCAACAAGTGGCTGCTGTGGCTGCCATTTTTCTGGTGATGGCCATCAGCTCCGACGAGGTCAGCTGGGGGGCTTTCTTTGTGTAAGCAACGAGAAACCTGAAAGAAGCATTTTTTAACTAAGTCCTGCTGAGTCATTCATGAGTTTTTAGCCGCCTTGCTTCTTCTCACAGACTCTCTACTCTCATGCCA
+
CCCCCBCFCFFFGGGGGGGGGGGGGGHHGGGGGHHHGGGHHGHHHHHHHHHFHHHHHHGHHHHHHHHHHGHHGHGGHHHHHHHGGHHHHHHHHHHHHHGHHHHHHHHHHHHHHGGGGGFGFHHHGHHHGGGGGGGGGGGGGGGGGFFFFFFFFFFFFFFFFFFFFFFFFFFFFFFFFFFFFFFFFFFFFFFFFFFFFFFFFFFFFFFFFFFFFFFFFFFFFFFFFFFFFFFFFFFFFFFFFFFFFFFFFFB
@M05620:45:000000000-G6HP7:1:1101:23185:6263 1:N:0:167
ATCTCTATCTCCTAAAAACCTGTTTAGATTTGGAGATAGACCTTCAGGTTTTTCATCATTTTCTGCATGAATTATACATTGACCACGTTCCAGCGTGGTCAGTTTGCAGCATTCTGTTATTTTGTTTGACAGAGTGTCTTGTTGAGAACATATGTAGGACATGATTTTTTCCTGCAACAGGGAAAATAAAGTATAAGTTTTAAAGATTTATTCTTTAATAAAGGATCTCAAAGCCAGCTTTAGAAAAAGGA
+
BBBBBFFFFFFFGGGGGGGGGGHHHHHGHHHFHFHHHHHHHHHHHHHHHHHGGHHHHHHHHHHHHHHHHHGHHHHHHHHHHGHHHHGHHHHHHHGGGGHHHHHHHHHHHHHHHHHHHHFHHHHHHHHHGHHHFHGHHHHHHHHHHHAHHHHGHHHHHHHHHHHHHHHHHGHHHHHHHHHHHFGHHHGHGHHHHHHFHGGHHHHGHHHHHFHHHHHHHHHHFHFHHHHHHHGHHHHFCFGHHHHGGHHHGGH
@M05620:45:000000000-G6HP7:1:1101:6448:6270 1:N:0:167
CATCCTGACCCTGAAGTACCCCATTGAGCATGGCATCGTCACCAACTGGGACGACATGGAGAAGATCTGGCACCACACCTTCTACAACGAGCTGCGCGTGGCCCCGGAGGAGCACCCAGTGCTGCTGACCGAGGCCCCCCTGAACCCCAAGGCCAACAGAGAGAAGATGACTCAGGTGAGGCTCGGCCGACGCCCGTGCTCCTCCCGTCCTTTCCCCAGTCATTTTCTGCCCGGCTTGATTTCTGACATTT
+
BBBBBFFFFFFFGGGGGGGGGGGHHHFGFGHHHHHHGGHHGGHHGGHHHHHHGGGGGHHEHHHGFGHGHHHHHGHHHGGHHHHHHHHHEEEGGFFGGGGGGGHHGFG<CGDGHHHHGGEFHHHHHHHGHHGGGGCFADGCGGHHHHGGGGGEHHGGGGGGGFGEFFCFFFFGFFFFGFFFGGGGFFFDF;DF-DDFDDA.FFFFFEA;DDFFFBB9FBABFFFFFFFFFFFAD;BFFFFFFFFFFBBFFF/
@M05620:45:000000000-G6HP7:1:1101:23170:6273 1:N:0:167
ATCTCTATCTCCTAAAAACCTGTTTAGATTTGGAGATAGACCTTCAGGTTTTTCATCATTTTCTGCATGAATTATACATTGACCACGTTCCAGCGTGGTCAGTTTGCAGCATTCTGTTATTTTGTTTGACAGAGTGTCTTGTTGAGAACATATGTAGGACATGATTTTTTCCTGCAACAGGGAAAATAAAGTATAAGTTTTAAAGATTTATTCTTTAATAAAGGATCTCAAAGCCAGCTTTAGAAAAAGGA
+
ABCCCFFFFFFFGGGGGGGGGGHHHHHHHHHHHHHGHHHHHHHHHHHHHHHGGHHHHHHHIIHHIHHHHHHHHHHHHHHHHHHHHHGHHHHHHHGGGGHHHHHHHHHGHHHHHHHHHHHHHHHHHHHHHHHHHHHHHHHHHHHHHHHHHHHHHHHHHHHHHHHHHHHHHGHHHHHHHHHHHGGHHHHHHHHHGHHHHFGHHHHHHHHHHHHHHHHHHHHHHHHHHHHHHGHHHHHHHGHHHHHHHHHHGGH
@M05620:45:000000000-G6HP7:1:1101:22846:6275 1:N:0:167
AAACCAAGCAGACACTCACCGCTCCCTCGCCACAGGCCAATAGTTTGTCCTCACTGAGTTGGCAACAAGTGGCTGCTGTGGCTGCCATTTTTCTGGTGATGGCCATCAGCTCCGACGAGGTCAGCTGGGGGGCTTTCTTTGTGTAAGCAACGAGAAACCTGAAAGAAGCATTTTTTAACTAAGTCCTGCTGAGTCATTCATGAGTTTTTAGCCGCCTTGCTTCTTCTCACAGACTCTCTACTCTCATGCCA
+
CCCCCCCFCFFFGGGGGGGGGGGGGGHHGGGGGHHHGGHHHHHHHHHHHHHHHHHHHHHHHHHHHHHHHHHHGHGGHHHHHHHGGHHHHHHHHHHHHHHHHHHHHHHHHHHHHGGGGGGGGHHHHHHHGGGGGGGGGGGGGGGGGGFFFFFFFFFFFFFFFFFFFFFFFFFFFFFFFFFFFFFFFFFFFFFFFFFFFFFFFFFFFFFFFFFFFFFFFFFFFFFFFFFFFFFFFFFFFFFFFFFFFFFFFFF
@M05620:45:000000000-G6HP7:1:1101:6456:6285 1:N:0:167
CATCCTGACCCTGAAGTACCCCATTGAGCATGGCATCGTCACCAACTGGGACGACATGGAGAAGATCTGGCACCACACCTTCTACAACGAGCTGCGCGTGGCCCCGGAGGAGCACCCAGTGCTGCTGACCGAGGCCCCCCTGAACCCCAAGGCCAACAGAGAGAAGATGACTCAGGTGAGGCTCGGCCGACGCCCGTGCTCCTCCCGTCCTTTCCCCAGTCATTTTCTGCCCGGCTTGATTTCTGACATTT
+
BBBBBFFFFFFFGGGGGGGGGGGHHHHHHHHHHHHHHGHHHGHHHGHHHHHHGGGGGHHHHHHHHHHHHHHHHGHHHGGHHHHHHHHHGGGGGHHGGGGGGGHHGGGGGGGGHHHHGGHHHHHHHHHHHHGGGGGGGGGGGGHHHHGGGGHGHHGGGGGGGGGGGGGGGGGGGGGGGGGGGGGGFFFFFFFFFFFFDFFFFFFFFFFFFFFFFFFFFFFFFFFFFFFFFFFFFFAFFAAFFFFFFBFFFF/
@M05620:45:000000000-G6HP7:1:1101:5849:6322 1:N:0:167
ATCTCTATCTCCTAAAAACCTGTTTAGATTTGGAGATAGACCTTCAGGTTTTTCATCATTTTCTGCATGAATTATACATTGACCACGTTCCAGCGTGGTCAGTTTGCAGCATTCTGTTATTTTGTTTGACAGAGTGTCTTGTTGAGAACATATGTAGGACATGATTTTTTCCTGCAACAGGGAAAATAAAGTATAAGTTTTAAAGATTTATTCTTTAATAAAGGATCTCAAAGCCAGCTTTAGAAAAAGGA
+
BBBBBFDFFFFFGGGCGFGGGGHHHHCBGHHFGHGHHHAEGGHHHHHEGGGFGHHHHHHHHHHHGHHHGGHHHHHHHEHHHBHHGH?GHHHHFHGGGGHHHGHHHHHHHHGHHHHFHHHHHHHHHHHHHHHFHHHGHGHHHHHHHEHHHHHHHHHHGHEHHHHEHHHHHCFHHGHHFHHHEAFHHHGHHGFGGFHHHHGHHHEHFHHHHHHHHHHHHHHFGG0<<GGHHHHHEHHHHFHHHHFFFHHHGGH
@M05620:45:000000000-G6HP7:1:1101:24407:6341 1:N:0:167
CATCCTGACCCTGAAGTACCCCATTGAGCATGGCATCGTCACCAACTGGGACGACATGGAGAAGATCTGGCACCACACCTTCTACAACGAGCTGCGCGTGGCCCCGGAGGAGCACCCAGTGCTGCTGACCGAGGCCCCCCTGAACCCCAAGGCCAACAGAGAGAAGATGACTCAGGTGAGGCTCGGCCGACGCCCGTGCTCCTCCCGTCCTTTCCCCAGTCATTTTCTGCCCGGCTTGATTTCTGACATTA
+
BBBBBFFFFFFFGGGGGGGGGGGHHHHHHHHHHHHHHGHHHGHHHGHHHHHHGGGGGHHHHHHHHGHHHHHHHGHHHGGHHHHHHHHHGFFGGHHGGGGGGGHHGGGGGGGGHHHHGGHGHGHHHHHHHHGGGGGGGGGGGGFHHHGGGGHGHHGGGGGGGGGGGGGGGGGGGGGGGGGGGGGGFFFFFFFFFFFFD.DFFFFFFFFFFFDBBFBBFFFFFFFFFFFFFFFFD-BDF;9BFFFFFFFFFF/
@M05620:45:000000000-G6HP7:1:1101:9161:6352 1:N:0:167
ATCTCTATCTCCTAAAAACCTGTTTAGATTTGGAGATAGACCTTCAGGTTTTTCATCATTTTCTGCATGAATTATACATTGACCACGTTCCAGCGTGGTCAGTTTGCAGCATTCTGTTATTTTGTTTGACAGAGTGTCTTGTTGAGAACATATGTAGGACATGATTTTTTCCTGCAACAGGGAAAATAAAGTATAAGTTTTAAAGATTTATTCTTTAATAAAGGATCTCAAAGCCAGCTTTAGAAAAAGGA
+
CCCDDFFFFFFFGGGGGGGGGGHHHHHHHHHHHHHHHHHHHHHHHHHHHHHGGHHHHIHHHHIIHHHHHHHHHHHHHHHHHHHHHHGHHHHHHHGGGGHHHHHHHHHHHHHHHHHHHHHHHHHHHHHHHHHHHHHHHHHHHHHHHHHHHHHHHHHHHHHHHHHHHHHHHGHHHHHHHHHHHGGHHHHHHHHHHHHHHGHHHHHHHHHHHHHHHHHHHHHHHHHHHHHHHHHHHHHHHGHHHHHGHGHHGGH
@M05620:45:000000000-G6HP7:1:1101:21415:6362 1:N:0:167
TACCTGTACTGGGGAAGCCATTCCTACCCTAAAGATCGGAAGAGCACACGTCTGAACTCCAGTCACGTCGACGCATCTCGTATGCCGTCTTCTGCTTGAAAAAAAAAAGAATCCCCTTATTTTGCTTGACATAGCCTCTTGTTACGCCCATATGTAGGACATGATTCTTTCCTGCAACAGGCTACACAAAGTATCAGTTTTCACGATTTCTTCTTTAATACATTTTCTCAACGCCAGCTTTATAAACATGA
+
BBBBBFFFFFFFGGGGGGGGGGHFHHHGHHGHHHHHHHGGGFGFHHHCHFHHHGHHHHGHHHGGHHGHHGGGGGG1EGHHGGHFHHGEGEFHHHHHHH0BFGF?/E<C//???22/202@@2>G1FD10?11?<111?11<1111..->D/<000=00<//<GG0<0=C0;00::/0:./:..:/0/9.;/990000;0;0000..;E.BBFB9090;00000009;/://.9-@.-;/;F//9//////;
@M05620:45:000000000-G6HP7:1:1101:24819:6401 1:N:0:167
AAACCAAGCAGACACTCACCGCTCCCTCGCCACAGGCCAATAGTTTGTCCTCACTGAGTTGGCAACAAGTGGCTGCTGTGGCTGCCATTTTTCTGGTGATGGCCATCAGCTCCGACGAGGTCAGCTGGGGGGCTTTCTTTGTGTAAGCAACGAGAAACCTGAAAGAAGCATTTTTTAACTAAGTCCTGCTGAGTCATTCATGAGTTTTTAGCCGCCTTGCTTCTTCTCACAGACTCTCTACTCTCATGCCA
+
CCDCDCCFCFFFGGGGGGGGGGGGGGHHGGGGGHHHGGHHHHHHHHHHHHHHHHHHHHHHHHHHHHHHHHHHGHGGHHHHHHHGGHHHHHHHHHHHHHHHHHHHHHHHHHHHHGGGGGGGGHHHHHHHGGGGGGGGGGGGGGGGGGFFFFFFFFFFFFFFFFFFFFFFFFFFFFHFFFFFHFFFFHHFFFFFFFFFFFFHFFFFFFFFFFFFFFFFFFFFHHHFFFHFFFFFFFFFFFFFFFFHFFHFFFB
@M05620:45:000000000-G6HP7:1:1101:12083:6406 1:N:0:167
AAACCAAGCAGACACTCACCGCTCCCTCGCCACAGGCCAATAGTTTGTCCTCACTGAGTTGGCAACAAGTGGCTGCTGTGGCTGCCATTTTTCTGGTGATGGCCATCAGCTCCGACGAGGTCAGCTGGGGGGCTTTCTTTGTGTAAGCAACGAGAAACCTGAAAGAAGCATTTTTTAACTAAGTCCTGCTGAGTCATTCATGAGTTTTTAGCCGCCTTGCTTCTTCTCACAGACTCTCTACTCTCATGCCA
+
CCCBCCAFCFFFGGGGGGGGGGGGGGHHGGGGGHHHGGHHHHHHHHHHHHHHHHHHHHHHHHHHHHHHHHHHGHGGHHHHHHHGGHHHHHHHHHHHHHHHHHHHHHHHHHHHHGGGGGGGGHHHHHHHGGGGGGGGGGGGGGGGGGFFFFFFFFFFFFFFFFFFFFFFFFFFFFFFFFFFFFFFFFFFFFFFFBFFFFFFFFFFFFFFFFFFFFFFFFFFFFFFFFFFFFFFFFFFFFFFFFFFFFFFFFB
@M05620:45:000000000-G6HP7:1:1101:24831:6416 1:N:0:167
AAACCAAGCAGACACTCACCGCTCCCTCGCCACAGGCCAATAGTTTGTCCTCACTGAGTTGGCAACAAGTGGCTGCTGTGGCTGCCATTTTTCTGGTGATGGCCATCAGCTCCGACGAGGTCAGCTGGGGGGCTTTCTTTGTGTAAGCAACGAGAAACCTGAAAGAAGCATTTTTTAACTAAGTCCTGCTGAGTCATTCATGAGTTTTTAGCCGCCTTGCTTCTTCTCACAGACTCTCTACTCTCATGCCA
+
AAAABBAFAFFFGGGGGFGGGGGGGGHHGGGGGGGHGGHHGHHHHHHHHHHHHHHHHHHHHGHHHHHEHHGFFHGGHHHHHHHGGHHHHHHHHHHHHHHHHHHHHHHHHHHHHGGGGFGGGHHHHHHGGGGAGGGGGGGGGGGGGGFFFFFFFFFDFFFFFFFFFFFFFFFFFFFFFFFFFFFFFFFFFFFFFFFFFFFFFFFFFFFFFFFFFFFFFFFFFFFFFFFFFFFFFFFFFFFFFFFFFFFFFFF
@M05620:45:000000000-G6HP7:1:1101:24811:6420 1:N:0:167
AAACCAAGCAGACACTCACCGCTCCCTCGCCACAGGCCAATAGTTTGTCCTCACTGAGTTGGCAACAAGTGGCTGCTGTGGCTGCCATTTTTCTGGTGATGGCCATCAGCTCCGACGAGGTCAGCTGGGGGGCTTTCTTTGTGTAAGCAACGAGAAACCTGAAAGAAGCATTTTTTAACTAAGTCCTGCTGAGTCATTCATGAGTTTTTAGCCGCCTTGCTTCTTCTCACAGACTCTCTACTCTCATGCCA
+
BBBCCCCFCFFFGGGGGGGGEGGGGGHHGGGGGHHHGGHHHHHHHHHHHHHHHHHHHHHGGGGHHHHHHHHHGHGGHHHHHHHGGHHHHHHHHHHHHHHHHHHHGHHHHHHHHGGGGGGGGHHHHHHHGGGGGGGGGGGGGGGGGGFFFFFFFFFFFFFFFFFFFFFFFFFFFFFFFFFFFFFFFFFFFFFFFFFFFFFFFFFFFFFFFFFFFFAFFFFFFFFFFFFFFFFFFFFFFFFFFFFFFFFFFFB
@M05620:45:000000000-G6HP7:1:1101:12093:6421 1:N:0:167
AAACCAAGCAGACACTCACCGCTCCCTCGCCACAGGCCAATAGTTTGTCCTCACTGAGTTGGCAACAAGTGGCTGCTGTGGCTGCCATTTTTCTGGTGATGGCCATCAGCTCCGACGAGGTCAGCTGGGGGGCTTTCTTTGTGTAAGCAACGAGAAACCTGAAAGAAGCATTTTTTAACTAAGTCCTGCTGAGTCATTCATGAGTTTTTAGCCGCCTTGCTTCTTCTCACAGACTCTCTACTCTCATGCCA
+
BCCCCCCFCFFFGGGGGGGGGGGGGGHHGGGGGHHHGGHHHHHHHHHHHHHGHHHHHHHHHHHHHHHHHHHHGHGGHHHHHHHGGHHHHHHHHHHHHHHHHHHHHHHHHHHHHGGGGGGGGHHHHHHHGGGGGGGGGGGGGGGGGGFFFFFFFFFFFFFFFFFFFFFFFFFFFFFFFFFFFFFFFFFFFFFFFFFFFFFFFFFFFFFFFFFFFFFFFFFFFFFFFFFFFFFFFFFFFFFFFFFFFFFFFFF
@M05620:45:000000000-G6HP7:1:1101:10432:6422 1:N:0:167
CATCCTGACCCTGAAGTACCCCATTGAGCATGGCATCGTCACCAACTGGGACGACATGGAGAAGATCTGGCACCACACCTTCTACAACGAGCTGCGCGTGGCCCCGGAGGAGCACCCAGTGCTGCTGACCGAGGCCCCCCTGAACCCCAAGGCCAACAGAGAGAAGATGACTCAGGTGAGGCTCGGCCGACGCCCGTGCTCCTCCCGTCCTTTCCCCAGTCATTTTCTGCCCGGCTTGATTTCTGACATTT
+
BCCCCFFFFFFFGGGGGGGGGGGHHHHHHHGHHHHHHGHHHGHHHGHHHHHHGGGGGHHHHHHHHHHHHHHHHGHHHGGHHHHHHHHHGGGGGHHGGGGGGGHHGGGGGGGGHHHHGGHGHHHHHHHHHHGGGGGGGGGGGGHHHHGGGGHGHHGGGGGGGGGGGGGGGGGGGGGGGGGGGGGGFFFFFFFFFFFFBDFFFFFFFFFFFFFFFFFFFFFFFFFFFFFFFFFFDFFFFFAFFFFFFFFEFF0
@M05620:45:000000000-G6HP7:1:1101:9246:6444 1:N:0:167
ATCTCTATCTCCTAAAAACCTGTTTAGATTTGGAGATAGACCTTCAGGTTTTTCATCATTTTCTGCATGAATTATACATTGACCACGTTCCAGCGTGGTCAGTTTGCAGCATTCTGTTATTTTGTTTGACAGAGTGTCTTGTTGAGAACATATGTAGGACATGATTTTTTCCTGCAACAGGGAAAATAAAGTATAAGTTTTAAAGATTTATTCTTTAATAAAGGATCTCAAAGCCAGCTTTAGAAAAAGGA
+
BCCCCFFFFFFFGGGGGGGGGGHHHHHHHHHHHGHHHHHHHHHHHHHHHHHGGHHHHHIHIHIIHHHHHHHHHHHHHHHHHHHHHHGHHHHHHHGGGGHHHHHHHHHHHHHHHHHHHHHHHHHHHHHHHHGHHHHHHHHHHHHHHHHHHHHHHHHHHHHHHHHHHHHHHGHHHHHHHHGHHGGHHHHHHHHHHHHGHGHHHHHHHHHHHHHHHGHHHHHHHHHHHHHHHGHHHGHHHGHHHHHHGHGHGGG
@M05620:45:000000000-G6HP7:1:1101:14590:6475 1:N:0:167
ATCTCTATCTCCTAAAAAGGAAGAAAGGGGAGGGAAGATCGGAAGAGCACACGTCTGAACTCCAGTCACGTCGACGCATCTCGTATGCCGTCTTCTGCTTGAAAAAAAAAAACCCCCCTCACTACTTACCTCATCCCCACTTACCCCCCCCTCCCCCCCAGCACCTCTCCCTCATTTTCTCCTCTGCCTTCCCCCTCTCTCCTCCCATCCGTTCCCCCTTCCTTTTCTGCCCTCCTTTCTTTCTTCCCTTT
+
BBBBBFFFFFFFGGGGGGGFGGH4BGGHGGDGGGGGFHHHFFFGGHHEFHHHGGHHGGFHHHGFHHHEGFGHFGGGGGA/FGHFFGGHFEEEHGHHHHHHHG3GHHGGCCCC/?//<-<.0.00/000=<0</00<<C/..000;/GGA?--;...9@--....;/9;//:;9.///////;;.///;////..;-.9//:9/9BA./;9.9/.B/9.-.;9/9/////9/9/.9;//9///;/99;;/:/
@M05620:45:000000000-G6HP7:1:1101:11608:6529 1:N:0:167
AGATTACTGCAACAGTTCCCCCTGGACCTGGAAAAGTTTCTTGCCTGGCTTACAGAAGCTGAAACAACTGCCAATGTCCTACAGGATGCTACCCGTAAGGAAAGGCTCCTAGAAGACTCCAAGGGAGTAAAAGAGCTGATGAAACAATGGCAAGTAAGTCAGGCATTTCCGCTTTAGCACTCTTGTGGATCCAATTGAACAATTCTCAGCATTTGTACTTGTAACTGACAAGCCAGGGACAAAACAAAGAT
+
AAABCFFFFFFDGGFBGGGGGGGGHHHHHHHHHHHHGHHHHHHHHHHHHHH3BBGHHHHHHHHHHHHHHHHHHHHHHHHHFGHHHGHHHHFGGHGGEFHHGHFHHHHHGHHHHHHHHHHHHHHGEHGFHGHHHGHHHHGHHHHHHHHHHHHHHGHHHHHHHHHHHHHHHHGGGGGHGHHHHHHHHHHGHHHHHHHHHGHGHHHHHHHHHHHHHHHHHGHHHHHHHHHHGHHHHGGGGGGGGGGGGGGGGGF
@M05620:45:000000000-G6HP7:1:1101:5266:6536 1:N:0:167
CATCCTGACCCTGAAGTACCCCGGCTTGATTTCTGACATTAGATCGGAAGAGCACACGTCTGAACTCCAGTCACGTCGACGCATCTCGTATGCCGTCTTCTGCTTGAAAAAAAAAAAAAAAAAAAAAAAGATATAAGAAAAAAAAATTTAATAAGAAAAATAAAGAGGAAAAATAAGACAAAAATCAGATAATGATAAATCAAGAAAGATAGCGAAATATGCAGAATGTTGTCTACAAAAAATACTTTAAT
+
BBCCCFFFFFFFGGGGGGGGGGGGGGGGHHHHHHHHHHHHHHGHHHGGGGHHHHHGHGHHHGHHHHHHHHHHFHGFGGGGGGGGEHHHGDHHHHGFFHGHHHGHHHGGFHHDFCGC><-->-----:--..00000000//;----.0009900000//..90000/..///..900009//...000090B0B00000000000//0/:000----.00:0900/00000/0000000.;-.000:0;09
@M05620:45:000000000-G6HP7:1:1101:11620:6543 1:N:0:167
AGATTACTGCAACAGTTCCCCCTGGACCTGGAAAAGTTTCTTGCCTGGCTTACAGAAGCTGAAACAACTGCCAATGTCCTACAGGATGCTACCCGTAAGGAAAGGCTCCTAGAAGACTCCAAGGGAGTAAAAGAGCTGATGAAACAATGGCAAGTAAGTCAGGCATTTCCGCTTTAGCACTCTTGTGGATCCAATTGAACAATTCTCAGCATTTGTACTTGTAACTGACAAGCCAGGGACAAAACAAAGAT
+
ABBBCFFF@@DDGGGBGGGGGGGGFHHHHHHHHHHHHHHHHHHHHHHHHHH3FFGHHHHHHHHHHHHHHHHHHHHHHHHHDGGFHGHHHH5FFGGG@EGGFHFFHHHHGHHHHHHHHHHHHGHGDEGEGDGHHGHHHHHHHFHHHHHHHHHHHGHHHHHHHHHHHHHHHHGGGGGHHGHHHHHHHHHGHHHHHHHHHFHGFGHHHHHHGHHHHHHHHHHHHGCCGHHGHHHHHGGGFGGGGGGGGFGGGGC
@M05620:45:000000000-G6HP7:1:1101:24775:6567 1:N:0:167
ATCTCTATCTCCTAAAAACCTGTTTAGATTTGGAGATAGACCTTCAGGTTTTTCATCATTTTCTGCATGAATTATACATTGACCACGTTCCAGCGTGGTCAGTTTGCAGCATTCTGTTATTTTGTTTGACAGAGTGTCTTGTTGAGAACATATGTAGGACATGATTTTTTCCTGCAACAGGGAAAATAAAGTATAAGTTTTAAAGATTTATTCTTTAATAAAGGATCTCAAAGCCAGCTTTAGAAAAAGGA
+
CCCCCFFFFFFFGGGGGGGGGGHHHHHHHHHHHHHHHHHHHHHHHHHHHHHGGHHHHIIIHHIHIHHHHHHHHHHHHHHHHHHHHHGHHHHHHHGGGGHHHHHHHHHHHHHHHHHHHHHHHHHHHHHHHHHHHHHHHHHHHHHHHHHHHHHHHHHHHHHHHHHHHHHHHGHHHHHHHHHHHGGHHHHHHHHHHHHHHHHHHHHHHHHHHHHHHHHHHHHHHHHHGHHHHHHHHHHHHGHHHHHGHHHHGGH
@M05620:45:000000000-G6HP7:1:1101:18803:6595 1:N:0:167
ATCTCTATCTCCTAAAAACCTGTTTAGATTTGGAGATAGACCTTCAGGTTTTTCATCATTTTCTGCATGAATTATACATTGACCACGTTCCAGCGTGGTCAGTTTGCAGCATTCTGTTATTTTGTTTGACAGAGTGTCTTGTTGAGAACATATGTAGGACATGATTTTTTCCTGCAACAGGGAAAATAAAGTATAAGTTTTAAAGATTTATTCTTTAATAAAGGATCTCAAAGCCAGCTTTAGAAAAAGGA
+
BBBCCFFFFFFFGGGGGGGGGGHHHHHHHHHHHHHHHHHHHHHHHHHHHHHGGHHHHHHHHHIHHHHHHHHHHHHHHHHHHHHHHHGHHHHHHHGFGGHHHHHHHHHHHHHHHHHHHHHHHHHHHHHHGHHHHHHHHHHHHHHHHHHHHHHHHHHHHHHHHHHHHHHHHGHHHHHHHHHHHGGHHHHHHGHHHHHHHGHHHHHHHHHHHHHHHHHHHGHHHGHHHHHHHHHHHHHHHGHHHHHFHHHHGGH
@M05620:45:000000000-G6HP7:1:1101:12368:6599 1:N:0:167
AAACCAAGCAGACACTCACCGCTCCCTCGCCACAGGCCAATAGTTTGTCCTCACTGAGTTGGCAACAAGTGGCTGCTGTGGCTGCCATTTTTCTGGTGATGGCCATCAGCTCCGACGAGGTCAGCTGGGGGGCTTTCTTTGTGTAAGCAACGAGAAACCTGAAAGAAGCATTTTTTAACTAAGTCCTGCTGAGTCATTCATGAGTTTTTAGCCGCCTTGCTTCTTCTCACAGACTCTCTACTCTCATGCCA
+
BCCCCCBFCFFFGGGGGGGGGGGGGGHHGGGGGHHHGGHHHHHHHHHHHHHFHHHHHHHHHHHHHHHHHHHHGHGGHHHHHHHGGHHHHHHHHHHHHHGHHHHHHHHHHHHHHGGGGGGGGHHHHHHHGGGGGGGGGGGGGGGGGGFFFFFFFFFFFFFFFFFFFFFFFFFFFFFFFFFFFFFFFFFFFFFFFFFFFFFFFFFFFFFFFFFFFFFFFFFFFFFFFFFFFFFFFFFFFFFFFFFFFFFFFFF
@M05620:45:000000000-G6HP7:1:1101:12385:6605 1:N:0:167
AAACCAAGCAGACACTCACCGCTCCCTCGCCACAGGCCAATAGTTTGTCCTCACTGAGTTGGCAACAAGTGGCTGCTGTGGCTGCCATTTTTCTGGTGATGGCCATCAGCTCCGACGAGGTCAGCTGGGGGGCTTTCTTTGTGTAAGCAACGAGAAACCTGAAAGAAGCATTTTTTAACTAAGTCCTGCTGAGTCATTCATGAGTTTTTAGCCGCCTTGCTTCTTCTCACAGACTCTCTACTCTCATGCCA
+
BCBCCBBFCFFFGGGGGGGGGGGGGGHHGGGGGGHHGGFHHGHHHHHHHHH5GHHHHHGGHGGHHHHHHGHHGHGGHHDGHHHGGHHHHHGHHHHHHHHHHHHHHHHGHHHHHGGGGGGGGHHHGHHHGGGGGGGGGGGGGGGFGGFFBFFFFFFFFFFFFFFFFFFFFFFFFFFFFFFFFFFFFFFFFFFEFBFFFFFFFFFFFFFFFEFFFFFFFFFFFFFFFFFFFFFFFFFFFFFFFFFFFFFFFFF
@M05620:45:000000000-G6HP7:1:1101:20104:6635 1:N:0:167
AAACCAAGCAGACACTCACCGCTCCCTCGCCACAGGCCAATAGTTTGTCCTCACTGAGTTGGCAACAAGTGGCTGCTGTGGCTGCCATTTTTCTGGTGATGGCCATCAGCTCCGACGAGGTCAGCTGGGGGGCTTTCTTTGTGTAAGCAACGAGAAACCTGAAAGAAGCATTTTTTAACTAAGTCCTGCTGAGTCATTCATGAGTTTTTAGCCGCCTTGCTTCTTCTCACAGACTCTCTACTCTCATGCCA
+
BCCCCBCFCFFFGGGGGGGGGGGGGGHHGGGGGHHHGGHHHHHHHHHHHHHHHHHHHHHHHHHHHHHHHGHHGHGGHHHHHHHGGHHHHHHHHHHHHHGHHHHHHHHHHHHHHGGGGGGGGHHHHHHHGGGGGGGGGGGGGGGGGGFFFFFFFFFFFFFFFFFFFFFFFFFFFFFFFFFFFFFFFFFFFFFFFFFFFFFFFFFFFFFFFFFFFFFFFFFFFFFFFFFFFFFFFFFFFFFFFFFFFFFFFFF
@M05620:45:000000000-G6HP7:1:1101:10363:6644 1:N:0:167
ATCTCTATCTCCTAAAAACCTGTTTAGATTTGGAGATAGACCTTCAGGTTTTTCATCATTTTCTGCATGAATTATACATTGACCACGTTCCAGCGTGGTCAGTTTGCAGCATTCTGTTATTTTGTTTGACAGAGTGTCTTGTTGAGAACATATGTAGGACATGATTTTTTCCTGCAACAGGGAAAATAAAGTATAAGTTTTAAAGATTTATTCTTTAATAAAGGATCTCAAAGCCAGCTTTAGAAAAAGGA
+
BBBBBFDFFFFFGGGGGGGGGGHHHHGHHHHHHGHHHHHFHHHHHHHHHHHGGHHHHHHHHHHHHHHGHHHHHHHHHHHHHGHHHHGHHHHHHHGGFGHHHHHHHHGHHHHHHHHHHHHHHHHHHHHHHHHHHHHHHHHHHGHHHHHHGHHHHHHHHHHHHHHHHHHHHGHHHHGHHHHGHEFHHHGHHGHGHHHFGFGHHHFHHHHHHHHHHHHHHHHHGGHHFHFHHHHHGHHHHGHHHHHHGHHHGGC
@M05620:45:000000000-G6HP7:1:1101:16349:6655 1:N:0:167
AGATTACTGCAACAGTTCCCCCTGGACCTGGAAAAGTTTCTTGCCTGGCTTACAGAAGCTGAAACAACTGCCAATGTCCTACAGGATGCTACCCGTAAGGAAAGGCTCCTAGAAGACTCCAAGGGAGTAAAAGAGCTGATGAAACAATGGCAAGTAAGTCAGGCATTTCCGCTTTAGCACTCTTGTGGATCCAATTGAACAATTCTCAGCATTTGTACTTGTAACTGACAAGCCAGGGACAAAACAAAGAT
+
BBBBBFFFFF4FGGFGGGGGGGGGHHHHHHHHHHHHHHHHHHHHHHHHHHHHHHHHHHHHHHHHHHHHHHHHHHHHHHHHGHHHHHHHHHHHHHGGGDGHHH3GHHHHGHHHHHHHHHHGHH3FEHGGHFHHHGHHHHGHHHHGHHHGHHHHHGHHHHHHHFHHHHHHHHGGGGGHGHHHHHHHHGHGGHHHHHHHHHFFHHHHHHHFHHHHHHHHHHHHHHHFHHHGGHHHHGGGGGGGGGFFGGGGGGF
@M05620:45:000000000-G6HP7:1:1101:6038:6661 1:N:0:167
ATCTCTATCTCCTAAAAACCTGTTTAGATTTGGAGATAGACCTTCAGGTTTTTCATCATTTTCTGCATGAATTATACATTGACCACGTTCCAGCGTGGTCAGTTTGCAGCATTCTGTTATTTTGTTTGACAGAGTGTCTTGTTGAGAACATATGTAGGACATGATTTTTTCCTGCAACAGGGAAAATAAAGTATAAGTTTTAAAGATTTATTCTTTAATAAAGGATCTCAAAGCCAGCTTTAGAAAAAGGA
+
CCCCCFFFFFFFGGGGGGGGGGHHHGHHHGHHHGHHHHHGHHHHHHHHHHHGGHHHHHIHHIHHIHHHHHHHHHHHHHHHHGHHHHGHHHHHHHGFGGHHHHHHHHHHHHGHHHHHHHHHHHHHHHHHGHGHHHHHHHHHHHHHGHHHHHHHHHHHHHHHHHHGHHHHHGHHHHHHFHHHHGGHHHHHHHHGHHHHHGHHHHHHHHHHHHHHHHHHHEHHHEHFFHHHFHHHHHHHHGHHHHGHHHHHGGF
@M05620:45:000000000-G6HP7:1:1101:6056:6668 1:N:0:167
ATCTCTATCTCCTAAAAACCTGTTTAGATTTGGAGATAGACCTTCAGGTTTTTCATCATTTTCTGCATGAATTATACATTGACCACGTTCCAGCGTGGTCAGTTTGCAGCATTCTGTTATTTTGTTTGACAGAGTGTCTTGTTGAGAACATATGTAGGACATGATTTTTTCCTGCAACAGGGAAAATAAAGTATAAGTTTTAAAGATTTATTCTTTAATAAAGGATCTCAAAGCCAGCTTTAGAAAAAGGA
+
ABACBFFFFFFFGGGGGGGGGGGHGHHHHHHHHGHHHHHGHHHGHHHHHHHGGHHHHHHGHHHHGHFHHHGHHHHHHHHHHGHHHHGHGHHHHHGAGGHHHHHHHHHHBHHHHHHHHHHHHHHHHHHHFHHHHHHGHHHHHHHHFHEHHGGHGHFHHHFGHHHGHGGFFDHHHHGFFHFHGEFHFHGHFFFGHHGHFFGFHHFGHGGHHHHHHHHHHGHFGGFHHHHHFFFEHFFGGEHHHEF0;0CFGCF
@M05620:45:000000000-G6HP7:1:1101:10315:6671 1:N:0:167
TACCTGTACTGGGGAAGCAATCGCCATTCCTACCCTAAAGATCGGAAGAGCACACGTCTGAACTCCAGTCACGTCGACGCATCTCGTATGCCGTCTTCTGCTTGAAAAAAAAAAAAACAAGAAAGCCCCTTCAGTGTCTTGGATCCTCCCCACGCTTCACGTCCAGACACGTTTCGCCTTCCCCCGCGGTCGGCCTCCACTCCAGACGCGCCACGCTACCTTTGCCCCCCCTGCCAGTCTCACCCACCTCT
+
DCDDDFFFFFFFGGGGGGGGGGGGGGGHHHHGHHHHHHHHHHHHGGGGHHHHHHHGHHHGGGHHHHHHHGHHGGHGGGGGGGGHHHFEHHHHGFGHGHHGHHHHHHHGFEGFG/>////.000<100...0/00000=0000000/00/:./.-....00....9;0.;/.../0.:...0///.----.----....//0//000.-----..-...-/;000000.----...00:00000....9..0
@M05620:45:000000000-G6HP7:1:1101:23383:6675 1:N:0:167
AAACCAAGCAGACACTCACCGCTCCCTCGCCACAGGCCAATAGTTTGTCCTCACTGAGTTGGCAACAAGTGGCTGCTGTGGCTGCCATTTTTCTGGTGATGGCCATCAGCTCCGACGAGGTCAGCTGGGGGGCTTTCTTTGTGTAAGCAACGAGAAACCTGAAAGAAGCATTTTTTAACTAAGTCCTGCTGAGTCATTCATGAGTTTTTAGCCGCCTTGCTTCTTCTCACAGACTCTCTACTCTCATGCCA
+
CCDCCDDFCFFFGGGGGGGGGGGGGGHHGGGGGHHHGGHHHHHHHHHHHHHHHHHHHHHHHHHHHHHHHHHHGHGGHHHHHHHGGHHHHHHHHHHHHHHHHHHHHHHHHHHHHGGGGGGGGHHHHHHHGGGGGGGGGGGGGGGGGGFFFFFFFFFFFFFFFFFFFFFFFFFFFFHFFFFHHFFFFFFFFFFFFFFFFFFFHHFFFFFFFFFFFFFFFFFFHHHFFFFFFFFFFFFFFFFFFFFFFFFFFFF
@M05620:45:000000000-G6HP7:1:1101:6030:6679 1:N:0:167
ATCTCTATCTCCTAAAAACCTGTTTAGATTTGGAGATAGACCTTCAGGTTTTTCATCATTTTCTGCATGAATTATACATTGACCACGTTCCAGCGTGGTCAGTTTGCAGCATTCTGTTATTTTGTTTGACAGAGTGTCTTGTTGAGAACATATGTAGGACATGATTTTTTCCTGCAACAGGGAAAATAAAGTATAAGTTTTAAAGATTTATTCTTTAATAAAGGATCTCAAAGCCAGCTTTAGAAAAAGGA
+
BCBBCFFFFFFFGGGGGGGGGGHHHHHHHHHHHGHHHHHHHHHHHHHHHHHGGHHHHHHHIHIHHHHHHHHHHHHHHHHHHGHHHHGHHHHHHHGFGGHHHHGHHHHHHHHHHHHHHHHHHHHHHHHHHHHHHHHHHHHHHHHHGHHHHHHHHHHGHHHHHHHHHHHHHCHHHHHHHHHHHGGHHHHHHHHFGHHHGHGHHHHHHHHHHHHHHHHHHBHHHGHFHHHHGHHHHHHGHGHHHHHGHHHHGGH
@M05620:45:000000000-G6HP7:1:1101:23365:6681 1:N:0:167
AAACCAAGCAGACACTCACCGCTCCCTCGCCACAGGCCAATAGTTTGTCCTCACTGAGTTGGCAACAAGTGGCTGCTGTGGCTGCCATTTTTCTGGTGATGGCCATCAGCTCCGACGAGGTCAGCTGGGGGGCTTTCTTTGTGTAAGCAACGAGAAACCTGAAAGAAGCATTTTTTAACTAAGTCCTGCTGAGTCATTCATGAGTTTTTAGCCGCCTTGCTTCTTCTCACAGACTCTCTACTCTCATGCCA
+
AABBBBBFAFFFGGGGGGGG?FGGGGHHGGGGGHHHGGHHHHHHHHHHHHHHHHHGHHHHHGHFHHHHHFGHGHGGHHHHHHHGGHHHHHHHHHHHHHHHHHHHHHHHHHHHHGGGGGGGGHHHHHHHGGGGGGGGGGGGGGFGGGFFFFFFFFFFFFFFFFFFFFFFFFFFFFFFFFFFFFFFFFFFFFFFFFFFFFFFFFFFFFFFFFFFFFFFFFFFFFFFFFFFFFFFFFFFFFFFFFFFFFFFFFF
@M05620:45:000000000-G6HP7:1:1101:19459:6690 1:N:0:167
ATCTCTATCTCCTAAAAACCTGTTTAGATTTGGAGATAGACCTTCAGGTTTTTCATCATTTTCTGCATGAATTATACATTGACCACGTTCCAGCGTGGTCAGTTTGCAGCATTCTGTTATTTTGTTTGACAGAGTGTCTTGTTGAGAACATATGTAGGACATGATTTTTTCCTGCAACAGGGAAAATAAAGTATAAGTTTTAAAGATTTATTCTTTAATAAAGGATCTCAAAGCCAGCTTTAGAAAAAGGA
+
BBBBBFFFFFFFGGGGGBEGGGHHHHHHHHHHHHHGHHHBGHHHHHHHHHHGGHHHHHHHHHHHGHHHHHHHHHHHHDHHHHHHHHGHHHHHGHGGGGHHHHHHHGGHHHHHHHHHHHFGHHHHHHHHHHGGHHHHHHHHHHHHFHHHHHGHHHHHHHGHHHHHHHHHHGHHHHFFHHHGHGGHHHGHHHHHHHHHHFFGHHGHHHHHHHHHHHHHHBGHGHHHGHHHHHHHHHHHHGHHHHHHGHHHGGF
@M05620:45:000000000-G6HP7:1:1101:19442:6707 1:N:0:167
ATCTCTATCTCCTAAAAACCTGTTTAGATTTGGAGATAGACCTTCAGGTTTTTCATCATTTTCTGCATGAATTATACATTGACCACGTTCCAGCGTGGTCAGTTTGCAGCATTCTGTTATTTTGTTTGACAGAGTGTCTTGTTGAGAACATATGTAGGACATGATTTTTTCCTGCAACAGGGAAAATAAAGTATAAGTTTTAAAGATTTATTCTTTAATAAAGGATCTCAAAGCCAGCTTTAGAAAAAGGA
+
@AABCFFFFFFFGGGGGGGGGGFHHHHHHGHHHHHHHHHGHHHHHHHGHHHGGHHHHHHHHHHHHHHHHHHHHGHGHHHHHHHHGHGHHHHHHHGEGGGGEGGHHHHHHHHHHHHHFHHHHHHHHHHHGHHHGHHHHHHHHHHHGHHHHHHHHHHHHGHHGHHHGHHHHGHHHHHHHHHHHGGFHHHGHHHGHHHHHGGHHGGHHGHHHHHHHGHHGGHHGHHHHHHGHGHHHGHHHGHHHHGHFCCGGGH
@M05620:45:000000000-G6HP7:1:1101:7014:6765 1:N:0:167
CATCCTGACCCTGAAGTACCCCATTGAGCATGGCATCGTCACCAACTGGGACGACATGGAGAAGATCTGGCACCACACCTTCTACAACGAGCTGCGCGTGGCCCCGGAGGAGCACCCAGTGCTGCTGACCGAGGCCCCCCTGAACCCCAAGGCCAACAGAGAGAAGATGACTCAGGTGAGGCTCGGCCGACGCCCGTGCTCCTCCCGTCCTTTCCCCAGTCATTTTCTGCCCGGCTTGATTTCTGACATTA
+
CCCCCFFFFFFFGGGGGGGGGGGHHHHHHHHHHHHHHGHHHGHHHGHHHHHHGGGGGHHHHHHHHHHHHHHHHGHHHGGHHHHHHHHHGGGGGHHGGGGGGGHHGGGGGGGGHHHHGGHHHHHHHHHHHHGGGGGGGGGGGGHHHHGGGGHGHHGGGGGGGGGGGGGGGGGGGGGGGGGGGGGGFFFFFFFFFFFFCFFFFFFFFFFFFFFFFFFFFFFFFFFFFFFFFFFFFFFFFFFFFFFFFFFFFF/
@M05620:45:000000000-G6HP7:1:1101:7032:6769 1:N:0:167
CATCCTGACCCTGAAGTACCCCATTGAGCATGGCATCGTCACCAACTGGGACGACATGGAGAAGATCTGGCACCACACCTTCTACAACGAGCTGCGCGTGGCCCCGGAGGAGCACCCAGTGCTGCTGACCGAGGCCCCCCTGAACCCCAAGGCCAACAGAGAGAAGATGACTCAGGTGAGGCTCGGCCGACGCCCGTGCTCCTCCCGTCCTTTCCCCAGTCATTTTCTGCCCGGCTTGATTTCTGACATTA
+
CCCCCFFFFFFFGGGGGGGGGGGHHHHHHHHHHHHHHGHHHGHHHGHHGHHHGGGGGHHHGHHHHHHHHHHHHGHHHGGHHHHHHHHHGGGGGHHGGGGGGGHHGGGGGGGGHHHHGGHHHHHHHHHHHHGGGGGGGGGGGFHHHHGGGGHGHHGGGGGGGGGGGGGGGGGGGGFGGGGGGGGGFFFFFFFFFFFF;9DFFFFFFFBEDFFFFFFFFFF/BFFFFFFFFFFFFFFAFCFFFFFFFBFFFF/
@M05620:45:000000000-G6HP7:1:1101:24155:6772 1:N:0:167
ATCTCTATCTCCTAAAAACCTGTTTAGATTTGGAGATAGACCTTCAGGTTTTTCATCATTTTCTGCATGAATTATACATTGACCACGTTCCAGCGTGGTCAGTTTGCAGCATTCTGTTATTTTGTTTGACAGAGTGTCTTGTTGAGAACATATGTAGGACATGATTTTTTCCTGCAACAGGGAAAATAAAGTATAAGTTTTAAAGATTTATTCTTTAATAAAGGATCTCAAAGCCAGCTTTAGAAAATGGA
+
CCCCCFFFFFFFGGGGGGGGGGHHHHHHHHHHHHHHHHHHHHHHHHHHHHHGGHHHHHHHHHHHIHHHHHHHHHHHHHHHHHHHHHGHHHHHHHGGGGHHHHHHHHHHHHHHHHHHHHHHHHHHHHHHHHHHHHHHHHHHHHHHHHHHHHHHHHHHHHHHHHHHHHHHHGHHHHHHHHHHHGGHHHHHHHHHHHHHHGHHHHHHHHHHHHHHHHHHHHHHHHHHHHHHHHHHHHHHHGHHHHHHHHHGFHC
@M05620:45:000000000-G6HP7:1:1101:24152:6791 1:N:0:167
ATCTCTATCTCCTAAAAACCTGTTTAGATTTGGAGATAGACCTTCAGGTTTTTCATCATTTTCTGCATGAATTATACATTGACCACGTTCCAGCGTGGTCAGTTTGCAGCATTCTGTTATTTTGTTTGACAGAGTGTCTTGTTGAGAACATATGTAGGACATGATTTTTTCCTGCAACAGGGAAAATAAAGTATAAGTTTTAAAGATTTATTCTTTAATAAAGGATCTCAAAGCCAGCTTTAGAAAATGGA
+
BBBBBFDF5BFFEGDFDGFGBAGHHHE4GGHB5F44FGF5ABF3GDHHFGHCCFEDEGAGEEGB5FHDFB5DFHHFG5BGB5FGFHGGFEGD@GGG?EEGGFGHF@F4BFGDDGHHGHB@BBGHFCFEGHHHFHFEHHFHH3F04?GGGCGGDHHHFHHHHHHBFGHHFCHHHFFHFHHFEGACGHGGGDFFGGGFH=1=<G<FGB<=GBGHGHHHH0GDDDFH/DGGHHHHHHHGFGGFFHHHHHHFHFB
@M05620:45:000000000-G6HP7:1:1101:23851:6826 1:N:0:167
AAACCAAGCAGACACTCACCGCTCCCTCGCCACAGGCCAATAGTTTGTCCTCACTGAGTTGGCAACAAGTGGCTGCTGTGGCTGCCATTTTTCTGGTGATGGCCATCAGCTCCGACGAGGTCAGCTGGGGGGCTTTCTTTGTGTAAGCAACGAGAAACCTGAAAGAAGCATTTTTTAACTAAGTCCTGCTGAGTCATTCATGAGTTTTTAGCCGCCTTGCTTCTTCTCACAGACTCTCTACTCTCATGCCA
+
BBBBBBBFBFFFGGGGGGGGFGGGGGEGEGGGGHGEGGHGHHHFGHGHHHHHHHGHHHGHHGHHHHHHHEFHGHGGHHHEFGHGGHHHHHHGHHHEHHHHHFEHFHHFHHHHHGGGGGGGGHHHHHHHGGGGGGGGGGGGGGGGGGFFFFFFEFFDFFFFFFFFFFFFFFFFFFFFFFFFFFFFFFFFFFFFFFFFFFFFFFFFBF/BFFFFFFFFFFEFFBFFFFFFFFFFFFFFEFFFFFFFFFFFFFB
@M05620:45:000000000-G6HP7:1:1101:23873:6831 1:N:0:167
AAACCAAGCAGACACTCACCGCTCCCTCGCCACAGGCCAATAGTTTGTCCTCACTGAGTTGGCAACAAGTGGCTGCTGTGGCTGCCATTTTTCTGGTGATGGCCATCAGCTCCGACGAGGTCAGCTGGGGGGCTTTCTTTGTGTAAGCAACGAGAAACCTGAAAGAAGCATTTTTTAACTAAGTCCTGCTGAGTCATTCATGAGTTTTTAGCCGCCTTGCTTCTTCTCACAGACTCTCTACTCTCATGCCA
+
BBBBBBBFBFFFGGGGGGGGGGGGGGHHGGGGGHHHGGHHHHHHHHHHHHHGHHHHHHHHHHHHHHHHHHHHGHGGHHHHHHHGGHHHHHHHHHHGHHGHHHHHHHGHHHHHHGGGGGFGGHHHHHHHGGGGGGGGGGGGGGGGGGFFFFFFFFFFFFFFFFFFFFFFFFFFFFFFFFFFFFFFFFFFFFFFFFFFFFFFFFFFFFFFFFFFFFFFFFFFFFFFFFFFFFFFFFFFFFFFFFFFFFFFFFF
@M05620:45:000000000-G6HP7:1:1101:10806:6835 1:N:0:167
AAACCAAGCAGACACTCACCGCTCCCTCGCCACAGGCCAATAGTTTGTCCTCACTGAGTTGGCAACAAGTGGCTGCTGTGGCTGCCATTTTTCTGGTGATGGCCATCAGCTCCGACGAGGTCAGCTGGGGGGCTTTCTTTGTGTAAGCAACGAGAAACCTGAAAGAAGCATTTTTTAACTAAGTCCTGCTGAGTCATTCATGAGTTTTTAGCCGCCTTGCTTCTTCTCACAGACTCTCTACTCTCATGCCA
+
BCCCCCCFCFFFGGGGGGGGGGGGGGHHGGGGGHHHGGHHHHHHHHHHHHHHHHHHHHHHHHHHHHHHHGHHGHGGHHHHHHHGGHHHHHHHHHHHHHHHHHHHHHHHHHHHHGGGGGGGGHHHHHHHGGGGGGGGGGGGGGGGGGFFFFFFFFFFFFFFFFFFFFFFFFFFFFFFFFFFFFFFFFFFFFFFFFFFFFFFFFFFFFFFFFFFFFFFFFFFFFFFFFFFFFFFFFFFFFFFFFFFFFFFFFF
@M05620:45:000000000-G6HP7:1:1101:10313:6836 1:N:0:167
AAACCAAGCAGACACTCACCGCTCCCTCGCCACAGGCCAATAGTTTGTCCTCACTGAGTTGGCAACAAGTGGCTGCTGTGGCTGCCATTTTTCTGGTGATGGCCATCAGCTCCGACGAGGTCAGCTGGGGGGCTTTCTTTGTGTAAGCAACGAGAAACCTGAAAGAAGCATTTTTTAACTAAGTCCTGCTGAGTCATTCATGAGTTTTTAGCCGCCTTGCTTCTTCTCACAGACTCTCTACTCTCATGCCA
+
CBCCCCCFCFFFGGGGGGGGGGGGGGHHGGGGGGHHGGHHHHHHHHHHHHHHHHHHHHHHHHHHHHHHHHHHGHGGHHHHHHHGGHHHHHHHHHHHHHHHHHHHHHHHHHHHHGGGGGGGGHHHHHHHGGGGGGGGGGGGGGGGGGFFFFFFFFFFFFFFFFFFFFFFFFFFFFFFFFFFFFFFFFFFFFFFFFFFFFFFFFFFFFFFFFFFFFFFFFFFFFFFFFFFFFFFFFFFFFFFFFFFFFFFFFF
@M05620:45:000000000-G6HP7:1:1101:19279:6857 1:N:0:167
AGATTACTGCAACAGTTCCCCCTGGACCTGGAAAAGTTTCTTGCCTGGCTTACAGAAGCTGAAACAACTGCCAATGTCCTACAGGATGCTACCCGTAAGGAAAGGCTCCTAGAAGACTCCAAGGGAGTAAAAGAGCTGATGAAACAATGGCAAGTAAGTCAGGCATTTCCGCTTTAGCACTCTTGTGGATCCAATTGAACAATTCTCAGCATTTGTACTTGTAACTGACAAGCCAGGGACAAAACAAAGAT
+
ABABBFFFFFFFGGGGGGGGGGGGHHHHHHHHHHHHHHHHHHHHHHHHHHHHHHHHHHHHHHHHHHHHHHHHHHHHHHHHHHHHHHHHHHHHHHGGGGHHHHHHHHHHGHHHHHHHHHHHHHHGGHGFHHHHHGHHHHHHHHHHHHHHHHHHHGHHHHHHHHHHHHHHHHGGGGGHHHHHHHHHHGHGHHHHGFHHHHFHHHHHHHHHHHHHHHHHHFHGHHHHHHHHFHHHHGGGGGGGEFBFGGGGGFF
@M05620:45:000000000-G6HP7:1:1101:21326:6864 1:N:0:167
AAACCAAGCAGACACTCACCGCTCCCTCGCCACAGGCCAATAGTTTGTCCTCACTGAGTTGGCAACAAGTGGCTGCTGTGGCTGCCATTTTTCTGGTGATGGCCATCAGCTCCGACGAGGTCAGCTGGGGGGCTTTCTTTGTGTAAGCAACGAGAAACCTGAAAGAAGCATTTTTTAACTAAGTCCTGCTGAGTCATTCATGAGTTTTTAGCCGCCTTGCTTCTTCTCACAGACTCTCTACTCTCATGCCA
+
CCCCCCCFCFFFGGGGGGGGGGGGGGHHGGGGGHHHGGHHHHHHHHHHHHHHHHHHHHHHHHHHHHHHHHHHGHGGHHHHHHHGGHHHHHHHHHHHHHHHHHHHHHHHHHHHHGGGGGGGGHHHHHHHGGGGGGGGGGGGGGGGGGFFFFFFFFFFFFFFFFFFFFFFFFFFFFFFFFFFFFFFFFFFFFFFFFFFFFFFFFFFFFFFFFFFFFFFFFFFFFFFFFFFFFFFFFFFFFFFFFFFFFFFFFB
@M05620:45:000000000-G6HP7:1:1101:19266:6870 1:N:0:167
AGATTACTGCAACAGTTCCCCCTGGACCTGGAAAAGTTTCTTGCCTGGCTTACAGAAGCTGAAACAACTGCCAATGTCCTACAGGATGCTACCCGTAAGGAAAGGCTCCTAGAAGACTCCAAGGGAGTAAAAGAGCTGATGAAACAATGGCAAGTAAGTCAGGCATTTCCGCTTTAGCACTCTTGTGGATCCAATTGAACAATTCTCAGCATTTGTACTTGTAACTGACAAGCCAGGGACAAAACAAAGAT
+
CCCCCFFFFFFFGGGGGGGGGGGGHFHHHHHHHHHHHHHHHHHHHHHHHHHHHHHHHHHHHHHHHHHHHHHHHHHHHHHHHHHHHHHHHHHHHHGGGGHHHHHHHHHHGHHHHGHHHHHHHHHGGFGGHHHHHGHHHHHHHHHHHHHHHHHHHGHHHHHHHHHHHHHHHHGGGGGHGHHHHHHHHGHGHHHHGHHHHHHHHHHHHHHHHHHHHHHHHFGHHHHHHHHHGHHHGGGGGGGGEFGGGGGGGGG
@M05620:45:000000000-G6HP7:1:1101:13648:6880 1:N:0:167
ATTTCTATCTCCTAAAAACCTGTTTAGATTTGGAGATAGACCTTCAGGTTTTTCATCATTTTCTGCATGAATTATACATTGACCACGTTCCAGCGTGGTCAGTTTGCAGCATTCTGTTATTTTGTTTGACAGAGTGTCTTGTTGAGAACATATGTAGGACATGATTTTTTCCTGCAACAGGGAAAATAAAGTATAAGTTTTAAAGATTTATTCTTTAATAAAGGATCTCAAAGCCAGCTTTAGAAAAAGGA
+
CCDDDFFFFFFFGGGGGGGGGGHHHHHHHHHHHHHHHHHHHHHHHHHHHHHGGHHHHIHHHHHIHHHHHHHHHHHHHHHHHHHHHHGHHHHHHHGGGGHHHHHHHHHHHHHHHHHHHHHHHHHHHHHHHHHHHHHHHHHHHHHHHHHHHHHHHHHHHHHHHHHHHHHHHGHHHHHHHHHHHGGHHHGHHHHHHHHHHGHHHHHHHHHHHHHHHHHHHHHHHHGHHHHHHHHHHHHHHGHHHHHEHHHHGGH
@M05620:45:000000000-G6HP7:1:1101:19190:6885 1:N:0:167
AAACCAAGCAGACACTCACCGCTCCCTCGCCACAGGCCAATAGTTTGTCCTCACTGAGTTGGCAACAAGTGGCTGCTGTGGCTGCCATTTTTCTGGTGATGGCCATCAGCTCCGACGAGGTCAGCTGGGGGGCTTTCTTTGTGTAAGCAACGAGAAACCTGAAAGAAGCATTTTTTAACTAAGTCCTGCTGAGTCATTCATGAGTTTTTAGCCGCCTTGCTTCTTCTCACAGACTCTCTACTCTCATGCCA
+
AAABBBBFBFFFGGGGGGGGGGGGGGHHGGGGGHHHGGHHHHHHHHHHHHHHHHHHHFHHHHHHHHHHGGHHGHGGHHHHHHHGGHHHHHHHHHHHHHFHHHHHHHHHHHHHHGGGGGGGAFHHHHHHGGGGGGGGGGGGGGGGGGFFFFFFFFFFFFFFFBFFFFFFFFFFFFFFEFFFFFFFFFFFFFFFFBFFFFFFFFFFFFFFFFFFFFAFFDFFFFFFFFFFFFFFFFFFFFFFFFFFFFFFFF/
@M05620:45:000000000-G6HP7:1:1101:13633:6889 1:N:0:167
ATTTCTATCTCCTAAAAACCTGTTTAGATTTGGAGATAGACCTTCAGGTTTTTCATCATTTTCTGCATGAATTATACATTGACCACGTTCCAGCGTGGTCAGTTTGCAGCATTCTGTTATTTTGTTTGACAGAGTGTCTTGTTGAGAACATATGTAGGACATGATTTTTTCCTGCAACAGGGAAAATAAAGTATAAGTTTTAAAGATTTATTCTTTAATAAAGGATCTCAAAGCCAGCTTTAGAAAAAGGA
+
ABBBBFFFFFFFGGGGFGGGGGHHHHHHHHHHHGHHHHHHHHHHHHHHHHHGGHHHHHHHHHHHHHHHHHHHHHHHHFHHHGHHHHGHHHHGHHGGGGHHHHHHHHHHHHHHHHHHHHHHHHHHGHHHEHHHHHHHHHHHHHHHHHHHHHHHHHHHHHHHHHHHHHHHHGHHHHHHHHHHHGGHHHGHFGGGHHHHHFGHHHHHHHHHHHHHHHHHHHHGGHHHHHHHHHHHHHHHHGHHHHHFHHHHF?G
@M05620:45:000000000-G6HP7:1:1101:17508:6897 1:N:0:167
CATCCTGACCCTGAAGTACCCCATTGAGCATGGCATCGTCACCAACTGGGACGACATGGAGAAGATCTGGCACCACACCTTCTACAACGAGCTGCGCGTGGCCCCGGAGGAGCACCCAGTGCTGCTGACCGAGGCCCCCCTGAACCCCAAGGCCAACAGAGAGAAGATGACTCAGGTGAGGCTCGGCCGACGCCCGTGCTCCTCCCGTCCTTTCCCCAGTCATTTTCTGCCCGGCTTGATTTCTGACATTA
+
CCCCCFFFFFFFGGGGGGGGGGGHHGHHHFHHGHHHHGHHHGHHGGHHHHHHGGGGGHHHHHHHHHHGHHHHHGHHHGGHHHHHHHHHGGGGGHHGGGGGGGHHGGGGGGGGHHHHGGHHHHHHHHHHHHGGGGGGGGGGGGHHHHGGDDHGHHEGGGGGGGGGGGGGGGGGGGGGGGGGGGGGFFFFCFFFFFFCC:DAFFBFFFFFFFFFFFFFFFFFFFFFFFFFFFFFFDADFC.BBFFFFBFBFF/
@M05620:45:000000000-G6HP7:1:1101:22593:6955 1:N:0:167
CATCCTGACCCTGAAGTACCCCATTGAGCATGGCATCGTCACCAACTGGGACGACATGGAGAAGATCTGGCACCACACCTTCTACAACGAGCTGCGCGTGGCCCCGGAGGAGCACCCAGTGCTGCTGACCGAGGCCCCCCTGAACCCCAAGGCCAACAGAGAGAAGATGACTCAGGTGAGGCTCGGCCGACGCCCGTGCTCCTCCCGTCCTTTCCCCAGTCCTTTTCTGCCCGGCTTGATTTCTGACATTT
+
@BBBBFBFFFFFGFGGGGGGGGGHHHHHHGHHAFHGHGHHHGHHHGHHHHHHGGG0FHHGHHHHFGFGGHHGHGHHHGGHHHHHHHHHGGGGGHHEGGGGGGHHGECC<@FFHHHHGGCFGHHFGHCGHH/AGGGGGGGGGFFGHHGG..CEGH.AEGGFGFEA/CCFFFGGGGGGFGGGFEEGFFFFA;A-@@F-99AEFFFFFFFADFBFFFFFF..9B/;FFBF///BE.-BFF-;BFFFFB/;/;B/
@M05620:45:000000000-G6HP7:1:1101:14511:6965 1:N:0:167
CATCCTGACCCTGAAGTACCCCATTGAGCATGGCATCGTCACCAACTGGGACGACATGGAGAAGATCTGGCACCACACCTTCTACAACGAGCTGCGCGTGGCCCCGGAGGAGCACCCAGCGCTGCTGACCGAGGCCCCCCTGAACCCCAAGGCCAACAGAGAGCAGATGACTCAGGTGAGGCTCGGCCGACGCCCGTGCTCCTCCCGTCCTTTCCCCAGTCATTTTCTGCCCGGCTTGATTTCTGACATTT
+
ABAAAFDBFFFFFGGGGGGGGGGHHFFFAFGFHHHHH?HHAEFEAEGHFECGEFGGGHFCGHHHAEHEDGHFHGFFEGGHFHHGHHFHEA1EE@@>>E>EEGHGGEC///EGHHGHGFA0>@CD/FGFHB@DGDCEFGGFGEHHHHGDFGE.CEGGGGGFF/C.=BCGG9BBBFFFGFF..AEAFDEBCAF>BDB=-:9.;FFFFA.9;DDFFBBFFB9FF/99/BB9/BFA.->=CAF/;BFF/BFFFF/
@M05620:45:000000000-G6HP7:1:1101:22580:6968 1:N:0:167
CATCCTGACCCTGAAGTACCCCATTGAGCATGGCATCGTCACCAACTGGGACGACATGGAGAAGATCTGGCACCACACCTTCTACAACGAGCTGCGCGTGGCCCCGGAGGAGCACCCAGTGCTGCTGACCGAGGCCCCCCTGAACCCCAAGGCCAACAGAGAGAAGATGACTCAGGTGAGGCTCGGCCGACGCCCGTGCTCCTCCCGTCCTTTCCCCAGTCATTTTCTGCCCGGCTTGATTTCTGACATTA
+
CCCCCFFFFFFFGGGGGGGGGGGHHHHHHHHHHHHHHGHHHGHHHGHHHHHHGGGGGHHHHHHHHHHHHHHHHGHHHGGHHHHHHHHHGGGGGHHGGGGGGGHHGGGGGGGGHHHHGGHHHHHHHHHHHHGGGGGGGGGGGGHHHHGGGGHGHHGGGGGGGGGGGGGGGGGGGGGGGGGGGGGGFFFFFFFFFFFFFFFFFFFFFFFFFFFFFFFFFFFFFFFFFFFFFFFFFCFFFFFFFFFFFFFFFF0
@M05620:45:000000000-G6HP7:1:1101:14515:6984 1:N:0:167
CATCCTGACCCTGAAGTACCCCATTGAGCATGGCATCGTCACCAACTGGGACGACATGGAGAAGATCTGGCACCACACCTTCTACAACGAGCTGCGCGTGGCCCCGGAGGAGCACCCAGTGCTGCTGACCGAGGCCCCCCTGAACCCCAAGGCCAACAGAGAGAAGATGACTCAGGTGAGGCTCGGCCGACGCCCGTGCTCCTCCCGTCCTTTCCCCAGTCATTTTCTGCCCGGCTTGATTTCTGACATTA
+
BBBBBFFFFFFFGGGGGGGGGGFHHHFHHHHHGFCGHFHFHFHFHEHGGHHHGGGGGHFFGFHHGHHFGHHHHGHHEGGHHHHHHHHHGGGGGHHGGGGGGGHGGGGGGGG?HHHHGGHHHHHHHHHHHHGGGGGGGGGGGGHHHHGGGGHGHHGGGGGGGGGGGGGGGGGGGGGGGGGGGGGGFFFFFFFFFFFFBFFFFFFFFFFFFFFFFFFFFFFFFFFFFFFFFFFFFFFFFFFFFFFFF9FBFF/
@M05620:45:000000000-G6HP7:1:1101:18369:6990 1:N:0:167
ATCTCTATCTCCTAAAAACCTGTTTAGATTTGGAGATAGACCTTCAGGTTTTTCATCATTTTCTGCATGAATTATACATTGACCACGTTCCAGCGTGGTCAGTTTGCAGCATTCTGTTATTTTGTTTGACAGAGTGTCTTGTTGAGAACATATGTAGGACATGATTTTTTCCTGCAACAGGGAAAATAAAGTATAAGTTTTAAAGATTTATTCTTTAATAAAGGATCTCAAAGCCAGCTTTAGAAAAAGGA
+
BBCCCFFFFFFFGGGGGGGGGGHHHHHHHHHHHHHHHHHHHHHHHHHHHHHGGHHHHIHHHHHHIHHHHHHHHHHHHHHHHHHHHHGHHHHHHHGGGGHHHHHHHHHHHHHHHHHHHHHHHHHHHHHHHGHHHHHHHHHHHHHHHHHHHHHHHHHGHHFHHHHGHHHHHGHHHHHHHHHHHGGHHHGHHHHHHHHHHGHHHHHHHHHHHHHHHHHHHGHHHGHHHHHHHHHHHHHHHGHHHHHBGHHHGGF
@M05620:45:000000000-G6HP7:1:1101:20284:6995 1:N:0:167
ATCTCTATCTCCTAAAAACCTGTTTAGATTTGGAGATAGACCTTCAGGTTTTTCATCATTTTCTGCATGAATTATACATTGACCACGTTCCAGCGTGGTCAGTTTGCAGCATTCTGTTATTTTGTTTGACAGAGTGTCTTGTTGAGAACATATGTAGGACATGATTTTTTCCTGCAACAGGGAAAATAAAGTATAAGTTTTAAAGATTTATTCTTTAATAAAGGATCTCAAAGCCAGCTTTAGAAAAAGGA
+
BBBABFFFFFFFGGGGGGGGFGGGHHHHFHGGFHHGHFHGFHHHHHHHGHHGGFGGHFHHFHHHHHHHHFDGHFHHHHHFGHFHFHGGGHHHHGGEEEGHHGHHGHHGHHHHHHHHHHFHHHHHHHHHEHHHHHGGHHHHHHHHHHHHHHHHHHHHHHHHHHHHHHHHHGHHHHHHHHHHHGGHHHHHHHHHHHHHHHHHHHHHHHHHHHHHHHHHHHHHHGHHHHHHHHHGHHHHHGHHHHHHGHHGGGH
@M05620:45:000000000-G6HP7:1:1101:18376:7011 1:N:0:167
ATCTCTATCTCCTAAAAACCTGTTTAGATTTGGAGATAGACCTTCAGGTTTTTCATCATTTTCTGCATGAATTATACATTGACCACGTTCCAGCGTGGTCAGTTTGCAGCATTCTGTTATTTTGTTTGACAGAGTGTCTTGTTGAGAACATATGTAGGACATGATTTTTTCCTGCAACAGGGAAAATAAAGTATAAGTTTTAAAGATTTATTCTTTAATAAAGGATCTCAAAGCCAGCTTTAGAAAAAGGA
+
AABBCFFFFFFFGGGGGGGGGGGHHHHHHHHHHFHHHHHFHHHHHHHHHHHGGHHHHGIHHGIIHHHHHGGHHHGHHHHHHHHHHHGGHHHHHHGGGGHHHHHHHHHHHHHHHHHHHHHHHHHHHHHHHHHHHHGFHHHHHHHHHHHHHHHHHHHHHHGHHHHHHHHHHGHHHHHHHHHHHGGHHHHHGHHHHGHGHGHHHHFHHHHHHHHHHHHHHHHGHHHHHHHHHHHHHGHFHGHHHHGHGFGHGGH
@M05620:45:000000000-G6HP7:1:1101:20294:7013 1:N:0:167
ATCTCTATCTCCTAAAAACCTGTTTAGATTTGGAGATAGACCTTCAGGTTTTTCATCATTTTCTGCATGAATTATACATTGACCACGTTCCAGCGTGGTCAGTTTGCAGCATTCTGTTATTTTGTTTGACAGAGTGTCTTGTTGAGAACATATGTAGGACATGATTTTTTCCTGCAACAGGGAAAATAAAGTATAAGTTTTAAAGATTTATTCTTTAATAAAGGATCTCAAAGCCAGCTTTAGAAAAAGGA
+
BCCCCFFFFFFFGGGGGGGGGGHHHHHHHHHHHHHHHHHHHHHHHHHHHHHGGHHHHHHHHIHIHHHHHHHHHHHHHHHHHHHHHHGHHHHHHHGGGGHHHHHHHHHHHHHHHHHHHHHHHHHHHHHHHHHHHHHHHHHHHHHHHHHHHHHHHHHHHHHHHHHHHHHHHGHHHHHHHHHHHGGHHHHHHHHHHHHHHFGHHHHHHHHHHHHHHHHHHHHHHHGHHHHHHGHHHHHHHGHHHHHEHGHFGGH
@M05620:45:000000000-G6HP7:1:1101:4960:7024 1:N:0:167
ATCTCTATCTCCTAAAAACCTGTTTAGATTTGGAGATAGACCTTCAGGTTTTTCATCATTTTCTGCATGAATTATACATTGACCACGTTCCAGCGTGGTCAGTTTGCAGCATTCTGTTATTTTGTTTGACAGAGTGTCTTGTTGAGAACATATGTAGGACATGATTTTTTCCTGCAACAGGGAAAATAAAGTATAAGTTTTAAAGATTTATTCTTTAATAAAGGATCTCAAAGCCAGCTTTAGAAAAAGGA
+
BBBBBFFFFFFFGGGGGGGGGGHHHHFGHHHHHHHHHHHHHHHHHHHFHHHGGHHHHGHHHHHHHHHHHGHHHHHHHHHHHHHHHHGHHHHHFGGGGGHHHHGHHHHHHHHHHHHHHHHHHHHHHHHHHHHHHHHHHHHHHHHGHHHHHHHHHHHHHHHHHHHHHHHHHGHHHHFHHHHHHGGHHHHHHHHHGHHHHHHHHHHHHHHHHHHHHHHHHFHHHHFGGHHHHHHGHHHHHGHHHHGFGHHGGGH
@M05620:45:000000000-G6HP7:1:1101:14215:7033 1:N:0:167
ATCTCTATCTCCTAAAAACCTGTTTAGATTTGGAGATAGACCTTCAGGTTTTTCATCATTTTCTGCATGAATTATACATTGACCACGTTCCAGCGTGGTCAGTTTGCAGCATTCTGTTATTTTGTTTGACAGAGTGTCTTGTTGAGAACATATGTAGGACATGATTTTTTCCTGCAACAGGGAAAATAAAGTATAAGTTTTAAAGATTTATTCTTTAATAAAGGATCTCAAAGCCAGCTTTAGAAAAAGGA
+
BBBBBFFFFFFFGGGGGGGGGGGHHHHHHFHHHFHHHHHHHHHHHHHHHHHGGHHHHHHHHHHHHHHHHGHHHHHHHHHHHHHHHHGHHHHHHHGGGGHHGHHHHHHGHHHHHHHHHHHHHHHHHHHHHHHHHHHHHHHHHHHHHHHHHHHHHHHHHHHHGHHHHHHHHGHHHHHHHHHHHGGHHHHHGHHHHHHHHHHHHHHHHHHHHHHHHHHHHHHHHGHHHHGHHGHHHGHHHGHHHHHHHHGHGGH
@M05620:45:000000000-G6HP7:1:1101:8709:7078 1:N:0:167
AAACCAAGCAGACACTCACCGCTCCCTCGCCACAGGCCAATAGTTTGTCCTCACTGAGTTGGCAACAAGTGGCTGCTGTGGCTGCCATTTTTCTGGTGATGGCCATCAGCTCCGACGAGGTCAGCTGGGGGGCTTTCTTTGTGTAAGCAACGAGAAACCTGAAAGAAGCATTTTTTAACTAAGTCCTGCTGAGTCATTCATGAGTTTTTAGCCGCCTTGCTTCTTCTCACAGACTCTCTACTCTCATGCCA
+
CCCDDCCFCFFFGGGGGGGGGGGGGGHHGGGGGHHHGGHHHHHHHHHHHHHHHHHHHHHHHHHHHHHHHHHHGHGGHHHHHHHGGHHHHHHHHHHHHHHHHHHHHHHHHHHHHGGGGGGGGHHHHHHHGGGGGGGGGGGGGGGGGGFFFFFFFFFFFFFFFFFFFFFFFFFFFFHFFFFFFFFFFFFFFFFFFFFFFFFFHHFFFFFFFFFFFFFFFFFFHHFFFFFFFFFFFFFFFFFFFFFFFFFFFFF
@M05620:45:000000000-G6HP7:1:1101:14873:7095 1:N:0:167
AGATTACTGCAACAGTTCCCCCTGGACCTGGAAAAGTTTCTTGCCTGGCTTACAGAAGCTGAAACAACTGCCAATGTCCTACAGGATGCTACCCGTAAGGAAAGGCTCCTAGAAGACTCCAAGGGAGTAAAAGAGCTGATGAAACAATGGCAAGTAAGTCAGGCATTTCCGCTTTAGCACTCTTGTGGATCCAATTGAACAATTCTCAGCATTTGTACTTGTAACTGACAAGCCAGGGACAAAACAAAGAT
+
AAABBFFFFFBDGGGGGGGGGGGGHHHHHHHHHHHHGHHHHHHHHHHHHHHHHHHGHHHHHGHGHHHHHHHHHHHHHHHHFHHHHHHHHHHHHHGFEGGHHHFHHHHHGHHHHHHGHHHHGHHGE?EEHHHHHGHHHFEHHGFGHGHHHHHHHGHGHHHHHHHHHHHHHHGGGGGHHHHHHHHHHDGDHGHHHHHHHFDFFHHGGHHDGHFHHHHHHFHGHGFFHHHFGHHHEGGGGGGGGGFFGGGGGGF
@M05620:45:000000000-G6HP7:1:1101:18828:7100 1:N:0:167
ATCTCTATCTCCTAAAAACCTGTTTAGATTTGGAGATAGACCTTCAGGTTTTTCATCATTTTCTGCATGAATTATACATTGACCACGTTCCAGCGTGGTCAGTTTGCAGCATTCTGTTATTTTGTTTGACAGAGTGTCTTGTTGAGAACATATGTAGGACATGATTTTTTCCTGCAACAGGGAAAATAAAGTATAAGTTTTAAAGATTTATTCTTTAATAAAGGATCTCAAAGCCAGCTTTAGAAAAAGGA
+
BABAAFFFFFFFGGGFFGGGGFHGEEHFHHFG5EHHCFHHFHHHGGHHGGHFFHFHHHHHHHHGHHHFHEHHFHHHHHHHHGHHHHGHHHEFFFFEFGHHGHFGFGHHHHHHDGFGGFHHHFFH?GHHGFFHHHHHHHHHHHHHHHGHHHHHGHGHHH3FGGHHHHHHGGFHHHFGHHFHHGGHHGGFGDGFHHGHHHFHHHGGHEHHHHHHHHHHHHHHHFFFBDHHHHHHHHHGHGHHFCC0CGFFDAG
@M05620:45:000000000-G6HP7:1:1101:17801:7103 1:N:0:167
CATCCTGACCCTGAAGTACCCCGGCTTGATTTCTGACATTAGATCGGAAGAGCACACGTCTGAACTCCAGTCACGTCGACGCATCTCGTATGCCGTCTTCTGCTTGAAAAAAAAAAAAAATAACACACTTGAACCACATCATCTGTCAATCTCTGTCTATTCAATAAAACAACACCTGCACGGGTAATCACGGTAGTGTGTTGAGAGGAACGCCCATAAGAGTGTGCGGTTGGGGTGCGTCAGCGCTATCG
+
BBBBBFFFFFFFGFGGGFGGGGG?FFEGHHHHHHHFHHHGHHGHHHGGGGHHHFHHHFFGFGHGHHHHHHHHHHGHHGGGGGGECHGHGGHHHHGEFHGHHGHHHHHGFFGB<BD><<--011111../0000<....00<00000000000000000000000000000....../;.//.----/000/.9...////././/:/......--.//////;////.-.-----.-;-.-.;/.-.-;/.
@M05620:45:000000000-G6HP7:1:1101:25161:7109 1:N:0:167
CATCCTGACCCTGAAGTACCCCGGCTTGATTTCTGACATTAGATCGGAAGAGCACACGTCTGAACTCCAGTCACGTCGACGCATCTCGTATGCCGTCTTCTGCTTGAAAAAAAAACCAGTGCTGCTGACCGAGGCCCCCCTGAACCCCAAGGCCAACAGAGAGAAGATGACTCAGGTGAGGCTCGGCCGACGCCCGTGCTCCTCCCGTCCTTTCCCCAGTCATTTTCTGCCCGGCTTGATTTCTGACATTT
+
AAAAAFFFFFFFGGGGGGGGGGC00A0E0AFG22D2DBFAG11ADA/AAEG0AGHHAFFAFEHEFGG1AFA11FE>////>E//>110?EF02B/?EGG2G1G11B0B<1F//>///<?<1?GGHH1DGH?CCACGGGGGGGFFHHGGGG.:CCEGGGBF99EEBCFFBFGFGGFBFFGGECCF=;EB@?@=@@@;;:AEFFFBBFBABBFFFFFFFF;BF/FF/BFFBBFFF?@@@@FBFFF//;BFFF/
@M05620:45:000000000-G6HP7:1:1101:11764:7115 1:N:0:167
AAACCAAGCAGACACTCACCGCTCCCTCGCCACAGGCCAATAGTTTGTCCTCACTGAGTTGGCAACAAGTGGCTGCTGTGGCTGCCATTTTTCTGGTGATGGCCATCAGCTCCGACGAGGTCAGCTGGGGGGCTTTCTTTGTGTAAGCAACGAGAAACCTGAAAGAAGCATTTTTTAACTAAGTCCTGCTGAGTCATTCATGAGTTTTTAGCCGCCTTGCTTCTTCTCACAGACTCTCTACTCTCATGCCA
+
CCCCCCBFCFFFGGGGGGGGGGGGGGHHGGGGGHHHGGHHHHHHHHHHHHHHHHHHHHHHHHHHHHHHHHHHGHGGHHHHHHHGGHHHHHHHHHHHHHHHHHHHHHHHHHHHHGGGGGGGGHGHGHHHGGGGGGGGGGGGGGGGGGFFFFFFFFFFFFFFFFFFFFFFFFFFFFFFFFFFFFFFFFFFFFFFFFFFFFFFFFFFFFFFFFFFFFFFFFFFFFFFFFFFFFFFFFFFFFFFFFFFFFFFFFB
@M05620:45:000000000-G6HP7:1:1101:13406:7132 1:N:0:167
AAACCAAGCAGACACTCACCGCTCCCTCGCCACAGGCCAATAGTTTGTCCTCACTGAGTTGGCAACAAGTGGCTGCTGTGGCTGCCATTTTTCTGGTGATGGCCATCAGCTCCGACGAGGTCAGCTGGGGGGCTTTCTTTGTGTAAGCAACGAGAAACCTGAAAGAAGCATTTTTTAACTAAGTCCTGCTGAGTCATTCATGAGTTTTTAGCCGCCTTGCTTCTTCTCACAGACTCTCTACTCTCATGCCA
+
CCCCCCCFCFFFGGGGGGGGGGGGGGHHGGGGGHHHGGHHHHHHHHHHHHHHHHHHHHHHHHHHHHHHHHHHGHGGHHHHHHHGGHHHHHHHHHHHHHHHHHHHHHHHHHHHHGGGGGGGGHHHHHHHGGGGGGGGGGGGGGGGGGFFFFFFFFFFFFFFFFFFFFFFFFFFFFFFFFFFFFFFFFFFFFFFFBFFFFFFFFFFFFFFFFFFFFFFFFFFFFFFFFFFFFFFFFFFFFFFFFFFFFFFFFB
@M05620:45:000000000-G6HP7:1:1101:13426:7139 1:N:0:167
AAACCAAGCAGACACTCACCGCTCCCTCGCCACAGGCCAATAGTTTGTCCTCACTGAGTTGGCAACAAGTGGCTGCTGTGGCTGCCATTTTTCTGGTGATGGCCATCAGCTCCGACGAGGTCAGCTGGGGGGCTTTCTTTGTGTAAGCAACGAGAAACCTGAAAGAAGCATTTTTTAACTAAGTCCTGCTGAGTCATTCATGAGTTTTTAGCCGCCTTGCTTCTTCTCACAGACTCTCTACTCTCATGCCA
+
?A?BBABFBFFFGFFGGFGGFGGGGGHHGGGGGFGFEFFHHGHHHHHHFHH5FHHGHHFGGFHHHHFHHFHHGHGGHHHHFHHGGHHHHHHHHHHHHHFHHHHHHHHGHFHHHGGGGGDG/FCGGHHHGGGGGGGGGGGGGFGGGGFFFFFFFFDFFFF/;BFFFFFFFFFFFFFFFFFFFFFFFFFFFFFFF;BBFFFFFFFFFFFFFEFFFFFFFFFFFFFFFFFFFFFFFFFFFFFFFFFFFFFFFFF
@M05620:45:000000000-G6HP7:1:1101:25042:7149 1:N:0:167
ATCTCTATCTCCTAAAAACCTGTTTAGATTTGGAGATAGACCTTCAGGTTTTTCATCATTTTCTGCATGAATTATACATTGACCACGTTCCAGCGTGGTCAGTTTGCAGCATTCTGTTATTTTGTTTGACAGAGTGTCTTGTTGAGAACATATGTAGGACATGATTTTTTCCTGCAACAGGGAAAATAAAGTATAAGTTTTAAAGATTTATTCTTTAATAAAGGATCTCAAAGCCAGCTTTAGAAAAAGGA
+
3AABBFFFFFFFGGGGGGGGGGGHHFHHHHHGHHFGHHHHHHHHHHHHHHHGGHFHHEHHHHHHGHHHHHHHHHHHHHHHHGHHHHFHHHHHHHGGGGHHBHHHHHHHHG1GHHHHHHBHHHHHHHHHGHGHHHHHHHHHHHHHEGHDGFHHHHHGHFHHHHHHHHHHHGHHHHGHHHHHHGGC/??1???GHHGHGGGGHDF1FFFHHHHHHHHHDGGDDBGHHHHHHHHHFFHHHGHHHHHE:CGFFGH
@M05620:45:000000000-G6HP7:1:1101:13408:7151 1:N:0:167
AAACCAAGCAGACACTCACCGCTCCCTCGCCACAGGCCAATAGTTTGTCCTCACTGAGTTGGCAACAAGTGGCTGCTGTGGCTGCCATTTTTCTGGTGATGGCCATCAGCTCCGACGAGGTCAGCTGGGGGGCTTTCTTTGTGTAAGCAACGAGAAACCTGAAAGAAGCATTTTTTAACTAAGTCCTGCTGAGTCATTCATGAGTTTTTAGCCGCCTTGCTTCTTCTCACAGACTCTCTACTCTCATGCCA
+
CCCCCCBFCFFFGGGGGGGGGGGGGGHHGGGGGHHHGGHHHHHHHHHHHHHFHHHHHHGHHHHHHHHHHHHHGHGGHHHHHHHGGHHHHHHHHHHGHHHHHHHHHHHHHHHHHGGGGGGGGHHHHHHHGGGGGGGGGGGGGGGGGGFFFFFFFFFFFFFFFFFFFFFFFFFFFFFFEFFFFFFFFFFFFFFFFFFFFFFFFFFFFFFFFFFFFFFFFFFFFFFFFFFFFFFFFFFFFFFFFFFFFFFFFFB
@M05620:45:000000000-G6HP7:1:1101:13909:7156 1:N:0:167
AAACCAAGCAGACACTCACCGCTCCCTCGCCACAGGCCAATAGTTTGTCCTCACTGAGTTGGCAACAAGTGGCTGCTGTGGCTGCCATTTTTCTGGTGATGGCCATCAGCTCCGACGAGGTCAGCTGGGGGGCTTTCTTTGTGTAAGCAACGAGAAACCTGAAAGAAGCATTTTTTAACTAAGTCCTGCTGAGTCATTCATGAGTTTTTAGCCGCCTTGCTTCTTCTCACAGACTCTCTACTCTCATGCCA
+
CCCCCCCFCFFFGGGGGGGGGGGGGGHHGGGGGHHHGGHHHHHHHHHHHHHHHHHHHHHHHHHHHHHHHHHHGHGGHHHHHHHGGHHHHHHHHHHHHHHHHHHHHHHHHHHHHGGGGGGGGHHHGHHHGGGGGGGGGGGGGGGGGGFFFFFFFFFFFFFFFFFFFFFFFFFFFFFFFFFFFFFFFFFFFFFFFFFFFFFFFFFFFFFFFFFFFFFFFFFFFFFFFFFFFFFFFFFFFFFFFFFFFFFFFFF
@M05620:45:000000000-G6HP7:1:1101:25033:7166 1:N:0:167
ATCTCTATCTCCTAAAAACCTGTTTAGATTTGGAGATAGACCTTCAGGTTTTTCATCATTTTCTGCATGAATTATACATTGACCACGTTCCAGCGTGGTCAGTTTGCAGCATTCTGTTATTTTGTTTGACAGAGTGTCTTGTTGAGAACATATGTAGGACATGATTTTTTCCTGCAACAGGGAAAATAAAGTATAAGTTTTAAAGATTTATTCTTTAATAAAGGATCTCAAAGCCAGCTTTAGAAAAAGGA
+
CCCDDFFFFFFFGGGGGGGGGGHHHHHHHHHHHHHHHHHHHHHHHHHHHHHGGHHHHIHHHHHHIHHHHHHHHHHHHHHHHHHHHHGHHHHHHHGGGGHHHHHHHHHHHHHHHHHHHHHHHHHHHHHHHHHHHHHHHHHHHHHHHHHHHHHHHHHHHHHHHHHHHHHHHGHHHHHHHHHHHGGHHHHHHHHHHHHHHGHHHHHHHHHHHHHHHHHHHHHHHHHHHHHHHHHHHHHHHGHHHHHGHHHHGGH
@M05620:45:000000000-G6HP7:1:1101:13907:7176 1:N:0:167
AAACCAAGCAGACACTCACCGCTCCCTCGCCACAGGCCAATAGTTTGTCCTCACTGAGTTGGCAACAAGTGGCTGCTGTGGCTGCCATTTTTCTGGTGATGGCCATCAGCTCCGACGAGGTCAGCTGGGGGGCTTTCTTTGTGTAAGCAACGAGAAACCTGAAAGAAGCATTTTTTAACTAAGTCCTGCTGAGTCATTCATGAGTTTTTAGCCGCCTTGCTTCTTCTCACAGACTCTCTACTCTCATGCCA
+
33AABBBFBFFFGGGGGGGGGGGFGGHHGGGGGHHHGGHHHGHHHHHHHHHHHHGHHHHHGHFHHHGHHFGHGHGGHGHHHHFGGHHHHHHHHHHGHHFHFHHHHHHHHHHHHGGGGEGGDFCCHHHFFGGGGGGGGGGGGCFGGGFFFFFFFFFFFFFEFFFFFFFFFFFFFFFFEFFFFFFBFFFFFFFFFFFEFFFFFFFFFFFFFFFF/ADCFDFFFFFFFFFFFFFFFFFFFFFFFFFFFFB/BF/
@M05620:45:000000000-G6HP7:1:1101:16581:7193 1:N:0:167
ATCTCTATCTCCTAAAAACCTGTTTAGATTTGGAGATAGACCTTCAGGTTTTTCATCATTTTCTGCATGAATTATACATTGACCACGTTCCAGCGTGGTCAGTTTGCAGCATTCTGTTATTTTGTTTGACAGAGTGTCTTGTTGAGAACATATGTAGGACATGATTTTTTCCTGCAACAGGGAAAATAAAGTATAAGTTTTAAAGATTTATTCTTTAATAAAGGATCTCAAAGCCAGCTTTAGAAAAAGGA
+
BCCCCFFFFFFFGGGGGGGGGGHHHHHHHHHHHHHHHHHHHHHHHHHHHHHGGHHHHIHHHHIHIHHHHHHHHHHHHHHHHHHHHHGHHHHHHHGGGGHHHHHHHHHHHHHHHHHHHHHHHHHHHHHHHHHHGHHHHHHHHHHHHHHHHHHHHHHHHHHHHHHHHHHHHGHHHHHHHHHHHGGHHHHHHHHHHHHHHGHHHHGHHHHHHHHHHHHHHHHHFHHHHHHHHHHHHHHHHGGHHHGEHHHHGGG
@M05620:45:000000000-G6HP7:1:1101:16558:7200 1:N:0:167
ATCTCTATCTCCTAAAAACCTGTTTAGATTTGGAGATAGACCTTCAGGTTTTTCATCATTTTCTGCATGAATTATACATTGACCACGTTCCAGCGTGGTCAGTTTGCAGCATTCTGTTATTTTGTTTGACAGAGTGTCTTGTTGAGAACATATGTAGGACATGATTTTTTCCTGCAACAGGGAAAATAAAGTATAAGTTTTAAAGATTTATTCTTTAATAAAGGATCTCAAAGCCAGCTTTAGAAAAAGGA
+
BBBBBF5FFFFFGGFFGFGGGGHHHHHHHHHGHFHHHHHGHHHHHFF3GGHGGHFHHHHHHHHHHHHHHHHHHHHHHHHHHHHHHHGHHHHHHHGGEGHHHHHHHHHHGHAHHHHHHHHHHHHHHHHHFHGHGHHHHHHHHHHHDGFGGHHHHHHHGGEHFFGFGHHHHGHHHHHFFGACGFFHHHHHDGHHHHH1FFFHHGHDGHHHGGHHHHHHHDGHDG0DHHHHHFHHGHGHHGHHHGFFHHHGF?G
@M05620:45:000000000-G6HP7:1:1101:16584:7210 1:N:0:167
ATCTCTATCTCCTAAAAACCTGTTTAGATTTGGAGATAGACCTTCAGGTTTTTCATCATTTTCTGCATGAATTATACATTGACCACGTTCCAGCGTGGTCAGTTTGCAGCATTCTGTTATTTTGTTTGACAGAGTGTCTTGTTGAGAACATATGTAGGACATGATTTTTTCCTGCAACAGGGAAAATAAAGTATAAGTTTTAAAGATTTATTCTTTAATAAAGGATCTCAAAGCCAGCTTTAGAAAAAGGA
+
CCCDDFFFFFFFGGGGGGGGGGHHHHHHHHHHHHHHHHHHHHHHHHHHHHHGGHHHHHHHHHIIIHHHHHHHHHHHHHHHHHHHHHGHHHHHHHGGGGHHHHHHHHHHHHHHHHHHHHHHHHHHHHHHHHHHHHHHHHHHHHHHHHHHHHHHHHHHHHHHHHHHHHHHHGHHHHHHHHHHHGGHHHHHHHHHHHHHHHHHHHHHHHHHHHHHHHHHHHHHHHHHHHHHHHHHHHHHHGHHHHHHGHHHGGH
@M05620:45:000000000-G6HP7:1:1101:18574:7214 1:N:0:167
AGATTACTGCAACAGTTCCCCCTGGACCTGGAAAAGTTTCTTGCCTGGCTTACAGAAGCTGAAACAACTGCCAATGTCCTACAGGATGCTACCCGTAAGGAAAGGCTCCTAGAAGACTCCAAGGGAGTAAAAGAGCTGATGAAACAATGGCAAGTAAGTCAGGCATTTCCGCTTTAGCACTCTTGTGGATCCAATTGAACAATTCTCAGCATTTGTACTTGTAACTGACAAGCCAGGGACAAAACAAAGAT
+
A1AAAFFFFF@FGGFGGGGGGGGGHHHHHHHHHHHHHHHHHHHHHHHHHHHHHHHHHHHHHHHHHHHHHHHHHHHHHHHHHHHHHHHHHH2GHHGGEGHHHHHHHHHHGHHHHHHHHHHGFHDFEGEGHFHHHGHHHHGHH>GHHHHHHHHHHGHHHHHHHHHHHHHHHHGGGGGHHHHHHHHHHHHGHHHHHCGHHGHHHHHHHHHHHHHHHHHHHHHGHHHHHHHGFHHHHGGFGGGGEFFFFGGGGFF
@M05620:45:000000000-G6HP7:1:1101:26028:7220 1:N:0:167
ATCTCTATCTCCTAAAAACCTGTTTAGATTTGGAGATAGACCTTCAGGTTTTTCATCATTTTCTGCATGAATTATACATTGACCACGTTCCAGCGTGGTCAGTTTGCAGCATTCTGTTATTTTGTTTGACAGAGTGTCTTGTTGAGAACATATGTAGGACATGATTTTTTCCTGCAACAGGGAAAATAAAGTATAAGTTTTAAAGATTTATTCTTTAATAAAGGATCTCAAAGCCAGCTTTAGAAAAAGGA
+
BCCCCFFFFFFFGGGGGGGGGGHHHHHHHHHHHHHHHHHHHHHHHHHHHHHGGHHHHHHHHIHIHHHHHHHHHHHHHHHHHHHHHHGHHHHHHHGGGGHHHHHHHHHHHHHHHHHHHHHHHHHHHHHHHHHHHHHHHHHHHHHHHHGHHHHHHHHHHHHHHHHHHHHHHGHHHHHHHHHHHGGHHHHHHHHHHHHHHHHHHHHHHHHHHHHHHHHHHHHHHHHHHHHHHGHHHHHHHGHHHHHHGHGHGGH
@M05620:45:000000000-G6HP7:1:1101:18591:7225 1:N:0:167
AGATTACTGCAACAGTTCCCCCTGGACCTGGAAAAGTTTCTTGCCTGGCTTACAGAAGCTGAAGCAACTGCCAATGTCCTACAGGATGCTACCCGTAAGGAAAGGCTCCTAGAAGACTCCAAGGGAGTAAAAGAGCTGATGAAACAATGGCAAGTAAGTCAGGCATTTCCGCTTTAGCACTCTTGTGGATCCAATTGAACAATTCTCAGCATTTGTACTTGTAACTGACAAGCCAGGGACAAAACAAAGAT
+
AAAABFFFBF4FGGFGGGGGGGGGHHHHHHGHHHGGFHHHHHHHHHGFGHHHHHFHHHHHHHH3FHHHGHHHHHHHHHHHHHHHHGHHHHHHHHGG?FHHHHGHFHHHGHHHHHHGHHHFCG?FCGEEFGGGHGHHHHDFG3FGHHHEHHHHHGFGGHHHHHGHHHHHHHGGGGGFHHFHHGHHHFHDHHHHGHHHGHHHGHHGGHHHFGHHFHHHHGHHHHHGHHGHFHGHGGGGGGGGG?/;CFEFBFB
@M05620:45:000000000-G6HP7:1:1101:23487:7238 1:N:0:167
AAACCAAGCAGACACTCACCGCTCCCTCGCCACAGGCCAATAGTTTGTCCTCACTGAGTTGGCAACAAGTGGCTGCTGTGGCTGCCATTTTTCTGGTGATGGCCATCAGCTCCGACGAGGTCAGCTGGGGGGCTTTCTTTGTGTAAGCAACGAGAAACCTGAAAGAAGCATTTTTTAACTAAGTCCTGCTGAGTCATTCATGAGTTTTTAGCCGCCTTGCTTCTTCTCACAGACTCTCTACTCTCATGCCA
+
CBCCCCCFCFFFGGGGGGGGGGGGGGHHGGGGGHHHGGHHHFHHHHHHHHHHHHHHHHHHHHHHHHHHHGHHGHGGHHHHHHHGGHHHHHHHHHHHHHHHHHHHHHHHHHHHHGGGGGGGGHHHHHHHGGGGGGGGGGGGGGGGGGFFFFFFFFFFFFFFFFFFFFFFFFFFFFFFFFFFFFFFFFFFFFFFFFFFFFFFFFFFFFFFFFFFFFFFFFFFFFFFFFFFFFFFFFFFFFFFFFFFFFFFFFB
@M05620:45:000000000-G6HP7:1:1101:18572:7240 1:N:0:167
AGATTACTGCAACAGTTCCCCCTGGACCTGGAAAAGTTTCTTGCCTGGCTTACAGAAGCTGAAACAACTGCCAATGTCCTACAGGATGCTACCCGTAAGGAAAGGCTCCTAGAAGACTCCAAGGGAGTAAAAGAGCTGATGAAACAATGGCAAGTAAGTCAGGCATTTCCGCTTTAGCACTCTTGTGGATCCAATTGAACAATTCTCAGCATTTGTACTTGTAACTGACAAGCCAGGGACAAAACAAAGAT
+
A1>AAFFFBD1DGG1FGGGGGGGC0FHHHE0BGHHHHHHHHHHHHHHHHHHHHHFHHGHHHHHHHHGHHHHHCHHGHHHHHHHHHHHHHH2GHHGEFCHHHHHHFGHHGHHHHHHGGHHHHB1?/FEFH1F2BCGHHHFGF2FGHHHHHGHHGG@GGHHHHHGGHHHHHHFEGCE11FGHHHHHHGGFFHHHF0DGFDDHFHHGGHHEGFEGHHHHHFHFB;CFGF00CGHHHEF.C..;9FFAFEGAFFC
@M05620:45:000000000-G6HP7:1:1101:18456:7240 1:N:0:167
AAACCAAGCAGACACTCACCGCTCCCTCGCCACAGGCCAATAGTTTGTCCTCACTGAGTTGGCAACAAGTGGCTGCTGTGGCTGCCATTTTTCTGGTGATGGCCATCAGCTCCGACGAGGTCAGCTGGGGGGCTTTCTTTGTGTAAGCAACGAGAAACCTGAAAGAAGCATTTTTTAACTAAGTCCTGCTGAGTCATTCATGAGTTTTTAGCCGCCTTGCTTCTTCTCACAGACTCTCTACTCTCATGCCA
+
CCCCCCBFCFFFGGGGGGGGGGGGGGHHGGGGGHHHGGHHHHHHHHHHHHHHHHHHHHHHHHHHHHHHHHHHGHGGHHHHHHHGGHHHHHHHHHHHHHHHHHHHHHHHHHGHHGGGGGGGGHHHHHHHGGGGGGGGGGGGGGGGGGFFFFFFFFFFFFFFFFFFFFFFFFFFFFFFFFFFFFFFFFFFFFFFFFFFFFFFFFFFFFFFFFFFFFFFFFFFFFFFFFFFFFFFFFFFFFFFFFFFFFFFFFB
@M05620:45:000000000-G6HP7:1:1101:23497:7254 1:N:0:167
AAACCAAGCAGACACTCACCGCTCCCTCGCCACAGGCCAATAGTTTGTCCTCACTGAGTTGGCAACAAGTGGCTGCTGTGGCTGCCATTTTTCTGGTGATGGCCATCAGCTCCGACGAGGTCAGCTGGGGGGCTTTCTTTGTGTAAGCAACGAGAAACCTGAAAGAAGCATTTTTTAACTAAGTCCTGCTGAGTCATTCATGAGTTTTTAGCCGCCTTGCTTCTTCTCACAGACTCTCTACTCTCATGCCA
+
CCCCCCCFCFFFGGGGGGGGGGGGGGHHGGGGGHHHGGHHHHHHHHHHHHHHHHHHHHHHHHHHHHHHHHHHGHGGHHHHHHHGGHHHHHHHHHHHHHHHHHHHHHHHHHHHHGGGGGGGGHHHHHHHGGGGGGGGGGGGGGGGGGFFFFFFFFFFFFFFFFFFFFFFFFFFFFFFFFFFFFFFFFFFFFFFFFFFFFFFFFFFFFFFFFFFFFFFFFFFFFFFFFFFFFFFEFFFFFFFFFFFFFFFFFF
@M05620:45:000000000-G6HP7:1:1101:4719:7256 1:N:0:167
ATCTCTATCTCCTAAAAACCTGTTTAGATTTGGAGATAGACCTTCAGGTTTTTCATCATTTTCTGCATGAATTATACATTGACCACGTTCCAGCGTGGTCAGTTTGCAGCATTCTGTTATTTTGTTTGACAGAGTGTCTTGTTGAGAACATATGTAGGACATGATTTTTTCCTGCAACAGGGAAAATAAAGTATAAGTTTTAAAGATTTATTCTTTAATAAAGGATCTCAAAGCCAGCTTTAGAAAAAGGA
+
BCCCCFFFFFFFGGGGGGGGGGHHHHHGHHHHHHHHHHHHHHHHHHHHHHHGGHHHHHHHIHHHGHHHHHHHHHHHHHHHHHHHGHGHHHHHHHGGGGHHHHHHGHHHHHHHHHHHHHHHHHHHHHHHHHGHHHHHHHHHHHHHGHHHHHHHHHHHHHGHHHHHHHHHHCHHHHFHHHHHHGGFHHHGHEHGGHHGGFGHHHGHHHHHHHHHHHHHHHHHFFHHGHHHHHHGHHHHHGHHHHHHHHHHGGF
@M05620:45:000000000-G6HP7:1:1101:7021:7270 1:N:0:167
AAACCAAGCAGACACTCACCGCTCCCTCGCCACAGGCCAATAGTTTGTCCTCACTGAGTTGGCAACAAGTGGCTGCTGTGGCTGCCATTTTTCTGGTGATGGCCATCAGCTCCGACGAGGTCAGCTGGGGGGCTTTCTTTGTGTAAGCAACGAGAAACCTGAAAGAAGCATTTTTTAACTAAGTCCTGCTGAGTCATTCATGAGTTTTTAGCCGCCTTGCTTCTTCTCACAGACTCTCTACTCTCATGCCA
+
ABABBAAFBFFFGGGGGGGGGGGGGGHHGGFFGFHGGGFGHHHHHHHHHHHHHHHHFHHHHHHHHHHGHGFHGFGGHHFHHHHGGHHHHHHHHHHHHHFHHHHHHHHHHHHHHGGGGGGGGHHHHHHHGGGGGGGGGGGGGGGGGGFFFFFFFFFFFFFFFFFFFFFFFFFFFFFFFFFFFFFFFFFFFFFFFFFFFFFFFFFFFFFFFFFFFFFFFFFFFFFFFFFFFFFFFFFFFFFFFFFFFFFFFFF
@M05620:45:000000000-G6HP7:1:1101:7761:7339 1:N:0:167
AAACCAAGCAGACACTCACCGCTCCCTCGCCACAGGCCAATAGTTTGTCCTCACTGAGTTGGCAACAAGTGGCTGCTGTGGCTGCCATTTTTCTGGTGATGGCCATCAGCTCCGACGAGGTCAGCTGGGGGGCTTTCTTTGTGTAAGCAACGAGAAACCTGAAAGAAGCATTTTTTAACTAAGTCCTGCTGAGTCATTCATGAGTTTTTAGCCGCCTTGCTTCTTCTCACAGACTCTCTACTCTCATGCCA
+
ABABBAAFBFFCGGGGGGGGGGGGGGHHGGGFFFHHGGHHH3FHHHHHFHHHHHHHEGHHHHHGHHHEHFHHGHGGHHHHGHHGGHGGHHHHHHGHHHFHHHHHFGHGEGGHHGGGG?CCGGFGGHHHGGGGGGGGGGGGGFGFFFFFFFFBEFDFFFFFAFFFFFFFFFFFFFFBEFFFFFFFFFFFFFFFFFFFFFFFFFFFFFFFFFFFFD??FFFFFFFFFFFF/FFFFFBFFFFFFFFFFFBBFF/
@M05620:45:000000000-G6HP7:1:1101:5070:7343 1:N:0:167
ATCTCTATCTCCGAAAAAGGAAGAAAGGGGAGGGAAGATCGGAAGAGCACACGTCTGAACTCCAGTCACGTCGACGCATCTCGTATGCCGTCTTCTGCTTGAAAAAAAAAACCACGGTCCGCTGGGTGGCTTTCTTCCCCCCCCCAACCCGACCCCCCCACCCAGCACCCTTTCACCCCCCCCTCCCTCGTCCCTCCTCCCTCTTCACCCCCCTTCCTCCTTCTCACCGCCTCCCTCCTCTCCTACCCCCC
+
AAAAAF3FFDFFGGGGGGA0BCFFFGCGEGFGGGGHGHHH/AEGCGHHGGFHEFFHGHHHHHHHHHHHHEGHCEGEGGGGHHFGGGGFH@GCFFGHFHFHHFHFHHGGG?//////-..--->A-./.-<.<:00G00//.-9-;-..9.----;9----;--9-;--;-9////;9----;;-9;9---:9--/;---9----//9/9---;---;9/B-/;///9-9-;-:9-9;9-9////:9----9
@M05620:45:000000000-G6HP7:1:1101:7796:7348 1:N:0:167
AAACCAAGCAGACACTCACCGCTCCCTCGCCACAGGCCAATAGTTTGTCCTCACTGAGTTGGCAACAAGTGGCTGCTGTGGCTGCCATTTTTCTGGTGATGGCCATCAGCTCCGACGAGGTCAGCTGGGGGGCTTTCTTTGGGTAAGCAACGAGAAACCTGAAAGAAGCATTTTTTAACTAAGTCCTGCTGAGTCATTCATGAGTTTTTAGCCGCCTTGCTTCTTCTCACAGACTCTCTACTCTCATGCCA
+
ABBABBBFBFFFGGGGGGGGGGGGGGFGGGCDEHHHGFCGHH5GHHGHHHHGHHGGHHHHHFHGGHHEFHF31BFFHHHHHHHGGHHHHHHGHHHHHFFHHFHHGHHHHHFHHFGCECG/CFBGHHFHGGGGGFEFFGFFG/.;FFFFFFFFFFBDFFFFFBFBFFFFFFFFFFFFFFFFFFFFFFFFFFFFFFFFFFFFFFFFBFFFFFFFB?BFFDFFFFFFFFFFFFFFFFFFBBFFFBFFFFB/9FB
@M05620:45:000000000-G6HP7:1:1101:7776:7352 1:N:0:167
AAACCAAGCAGACACTCACCGCTCCCTCGCCACAGGCCAATAGTTTGTCCTCACTGAGTTGGCAACAAGTGGCTGCTGTGGCTGCCATTTTTCTGGTGATGGCCATCAGCTCCGACGAGGTCAGCTGGGGGGCTTTCTTTGTGTAAGCAACGAGAAACCTGAAAGAAGCATTTTTTAACTAAGTCCTGCTGAGTCATTCATGAGTTTTTAGCCGCCTTGCTTCTTCTCACAGACTCTCTACTCTCATGCCA
+
CCCCCCCFCFFFGGGGGGGGGGGGGGHHGGGGGHHHGGHHHHHHHHHHHHHHHHHHHHHHHHHHHHHHHHHHGHGGHHHHHHHGGHHHHHHHHHHHHHHHHHHHHHHHHHHHHGGGGGGGGHHHHHHHGGGGGGGGGGGGGGGGGGFFFFFFFFFFFFFFFFFFFFFFFFFFFFHFFFHHFFFFFFFFFFFFFFFFFFFHFFFFFFFFFFFFFFFFFFFFHHHFHFHFFFFFFFFFFFFFFFFHFFFFFFB
@M05620:45:000000000-G6HP7:1:1101:4555:7450 1:N:0:167
CATCCTGACCCTGAAGTACCCCATTGAGCATGGCATCGTCACCAACTGGGACGACATGGAGAAGATCTGGCACCACACCTTCTACAACGAGCTGCGCGTGGCCCCGGAGGAGCACCCAGTGCTGCTGACCGAGGCCCCCCTGAACCCCAAGGCCAACAGAGAGAAGATGACTCAGGTGAGGCTCGGCCGACGCCCGTGCTCCTCCCGTCCTTTCCCCAGTCATTTTCTGCCCGGCTTGATTTCTGACATTA
+
BBBBBFFFFFFFGGGGGGGGGGGHHHHHGHHHGHHHHGHHHGHHHGHHHHHHGGGGGHHHHGHHHHHHHHGHHGHHHGGHHHHHHHHHGGFGGHHGGGGGGEHHGGGGGGGGHGHHGGHCHHHHHHHHHHGCGGGGGGGGGGHHHHGGGGHGHHGGGGFGGGGGGGGGGGGGGGGEGFFFGEGGFFFFCA=FAFFFF?FFFFFFFFBFFFFFFFFFFFFFFFFFFFFFFFFFFFF;DD.;BFFF9;BFFF/
@M05620:45:000000000-G6HP7:1:1101:4545:7464 1:N:0:167
CATCCTGACCCTGAAGTACCCCATTGAGCATGGCATCGTCACCAACTGGGACGACATGGAGAAGATCTGGCACCACACCTTCTACAACGAGCTGCGCGTGGCCCCGGAGGAGCACCCAGTGCTGCTGACCGAGGCCCCCCTGAACCCCAAGGCCAACAGAGAGAAGATGACTCAGGTGAGGCTCGGCCGACGCCCGTGCTCCTCCCGTCCTTTCCCCAGTCATTTTCTGCCCGGCTTGATTTCTGACATTT
+
BCCCCFFFFFFFGGGGGGGGGGGHHHHHHHHHHHHHHGHHHGHHHGHHHHHHGGGGGHHHHHHHHHHHHHHHHGHHHGGHHHHHHHHHGGGGGHHGGGGGGGHHGGGGGGGGHHHHGGHHGHHHHHHHHHGGGGGGGGGGGGHHHHGGGGHGHHAFGGGGGGGGGGGGGGGGGGGGGGGGGEEGFFFFFFFFFFFF@ADEBFFFFFFFFFFFFFFFFFDFFFFFFFFFBFFFDFFFF;9BFFFFF/FBBF/
@M05620:45:000000000-G6HP7:1:1101:13190:7480 1:N:0:167
ATCTCTTCTCCTAAAAACCTGTTTAGATTTGGAGATAGACCTTCAGGTTTTTCATCATTTTCTGCATGAATTATACATTGACCACGTTCCAGCGTGGTCAGTTTGCAGCATTCTGTTATTTTGTTTGACAGAGTGTCTTGTTGAGAACATATGTAGGACATGATTTTTTCCTGCAACAGGGAAAATAAAGTATAAGTTTTAAAGATTTATTCTTTAATAAAGGATCTCAAAGCCAGCTTTAGAAAAAGGAA
+
BBBBBFFFFFFFGGGGGGGGGGHH5GGHHHHHHHHHHHHHHHHHHHHHHHGGHHHHHHHHHHHHHHHHHHHHHHHHHHHHFGHHHGHHHHFHHGGGGHHHHHHHHHHHHHHHHHHHHHHHHHHHHHHHHFHGHHHHHHHHHHHHHHHHHHHHHHHHHGHHHHHHHHHHGHHHHHHHHHHHGGHHGHHHHHGHHHFGFHHHHHHHHHHHHHHHHHHHGGGGGFFHHGGGHHHHGHFHGHHHHHHHHHGGGHG
@M05620:45:000000000-G6HP7:1:1101:17137:7481 1:N:0:167
AAACCAAGCAGACACTCACCGCTCCCTCGCCACAGGCCAATAGTTTGTCCTCACTGAGTTGGCAACAAGTGGCTGCTGTGGCTGCCATTTTTCTGGTGATGGCCATCAGCTCCGACGAGGTCAGCTGGGGGGCTTTCTTTGTGTAAGCAACGAGAAACCTGAAAGAAGCATTTTTTAACTAAGTCCTGCTGAGTCATTCATGAGTTTTTAGCCGCCTTGCTTCTTCTCACAGACTCTCTACTCTCATGCCA
+
CCCCCCCFCFFFGGGGGGGGGGGGGGHHGGGGGHHHGGHHHHHHHHHHHHHHHHHHHHHHHHHHHHHHHHHHGHGGHHHHHHHGGHHHHHHHHHHHHHHHHHHHHHHHHHHHHGGGGGGGGHHHHHHHGGGGGGGGGGGGGGGGGGFFFFFFFFFFFFFFFFFFFFFFFFFFFFFFFFFFFFFFFFFFFFFFFFFFFFFFFFFFFFFFFFFFFFFFFFFFFFFFFFFFFFFFFFFFFFFFFFFFFFFFFFB
@M05620:45:000000000-G6HP7:1:1101:13205:7491 1:N:0:167
ATCTCTTCTCCTAAAAACCTGTTTAGATTTGGAGATAGACCTTCAGGTTTTTCATCATTTTCTGCATGAATTATACATTGACCACGTTCCAGCGTGGTCAGTTTGCAGCATTCTGTTATTTTGTTTGACAGAGTGTCTTGTTGAGAACATATGTAGGACATGATTTTTTCCTGCAACAGGGAAAATAAAGTATAAGTTTTAAAGATTTATTCTTTAATAAAGGATCTCAAAGCCAGCTTTAGAAAAAGGAA
+
BBCCCFFFFFFFGGGGGGGGGGHHFHHHHHHHHHHHHHHHHHHHHHHHHHGGHHHHHHHHHHHHHHHHHHHHHHHHHHHHFGHHHGHHHHDGHGFGGHHHHHHHHHHHHHHHHHHHHHHHHHHGHHHGHFHHHHHHHHHHHHHHHHHHFHHHHHHHHGHHHHHHHHHHGHHHHHGHHGHHGGHGHHHGHHFHHHHGGHHHGFHHHHHHHHHHHHHGFGGGFHBGHHGHHHGHGHGHGHHHHGHHHHFFEHG
@M05620:45:000000000-G6HP7:1:1101:6068:7496 1:N:0:167
CATCCTGACCCTGAAGTACCCCGGCTTGATTTCTGACATTAGATCGGAAGAGCACACGTCTGAACTCCAGTCACGTCGACGCATCTCGTATGCCGTCTTCTGCTTGAAAAAAAAAAAAAAAAACGATAGAAATAATGGTAGTAATAATTGCTAGTCAAGGAAAAACAGCAGTGGAAGAAAGCTCATAGGTGCAAACAAAGAACTATCAATAGTTGTACTTATTACAAATAACACATTGTTGGACCAAAAAA
+
BCCCCFFFFFFFGGGGGGGGGGGGGGGGGHGHHGGFGHHHHHHHHHGGGGGHHGHGHGHHHGGFHHHHHHHHGHGHHGGGGGGGEGHHGGHHHHGGGHGHHHGHHHHHGHHDFCGC><----<.-....00;0000:000:00<00;:0000000009;0.//:.../.:.00/009./:0/00000;0000000....//./0;00000000090000009:00000000000.0000:..00/.....-
@M05620:45:000000000-G6HP7:1:1101:24127:7540 1:N:0:167
TACCTGTACTGGGGAAGCAATCGCCATTCCTACCCTAAAGATCGGAAGAGCACACGTCTGAACTCCAGTCACGTCGACGCATCTCGTATGCCGTCTTCTGCTTGAAAAAAAAAAAAAAAAAAAGAAGCCAATAAGTCATAATATCATAAATAAAAAATAAAAAAAGAAATTCTAAAAAAAAGAAAAAATACGAAATGTAACATAATATACGCTATAAATGAGGTCACTATAACCATGATGGAATGTACACA
+
BCCCCFFFFFFFGGGGGGGGGGGGGGGHHHHHHHHHHHHHHHHHGGGGHHHHHHHGHHHGHHHHHHHHHHHHGHHGGGGGGGGHHHGGHHHHGGGHGHHHHHHHHHHHHGGGGC>/<---<--:../0.//0::0000000000000;0000;0009.B;000--.../000009000---9..//.-.00.....0:00000:0000::...9.9090000///00000:0000000000:00000;000
@M05620:45:000000000-G6HP7:1:1101:14607:7553 1:N:0:167
AAACCAAGCAGACACTCACCGCTCCCTCGCCACAGGCCAATAGTTTGTCCTCACTGAGTTGGCAACAAGTGGCTGCTGTGGCTGCCATTTTTCTGGTGATGGCCATCAGCTCCGACGAGGTCAGCTGGGGGGCTTTCTTTGTGTAAGCAACGAGAAACCTGAAAGAAGCATTTTTTAACTAAGTCCTGCTGAGTCATTCATGAGTTTTTAGCCGCCTTGCTTCTTCTCACAGACTCTCTACTCTCATGCCA
+
ACCCCCCFCFFFGGGGGGGGGGGGGGHHGGGGGHHHGGHHHHHHHHHHHHHHHHHHHHHHHHHHHHHHHHHHGHGGHHHHHHHGGHHHHHHHHHHHHHHHHHHHHHHHHHHHHGGGGGGGEHFHHHHHGGGGGGGGGGGGGGGGGGFFFFFFFFFFFFFFFFFFFFFFFFFFFFFFFFFFFFFFFFFFFFFFFFFFFFFFFFFFFFFFFFFFFFFFFFFFFFFFFFFFFFFFFFFFFFFFFFFFFFFFFF0
@M05620:45:000000000-G6HP7:1:1101:14606:7572 1:N:0:167
AAACCAAGCAGACACTCACCGCTCCCTCGCCACAGGCCAATAGTTTGTCCTCACTGAGTTGGCAACAAGTGGCTGCTGTGGCTGCCATTTTTCTGGTGATGGCCATCAGCTCCGACGAGGTCAGCTGGGGGGCTTTCTTTGTGTAAGCAACGAGAAACCTGAAAGAAGCATTTTTTAACTAAGTCCTGCTGAGTCATTCATGAGTTTTTAGCCGCCTTGCTTCTTCTCACAGACTCTCTACTCTCATGCCA
+
ABBBB@AFBFFFGCGGFFGG?E?EEFFHGGG2EFAAEFGEGGHHHFFHHHHFHHHHGHHHHGHHHHHHGEHHGGGGHGGGHEFAFFGHHHHGHHHE3EFGHBGHHGGHHGHHHGGGGGGG?GGHHGHEGGGGGGGGGFGGGGGFBBFFFF9@FDFAFBF9AF9FFFFFFFFFFFFB?FFFFFFFFFFBFFFFFBFBFFFFFFEFFFFBFEFFEDB?DDFFFFFFFFFFFFFFFFFFFFFFFFFFFFFFFF/
@M05620:45:000000000-G6HP7:1:1101:16204:7581 1:N:0:167
ATCTCTATCTCCTAAAAACCTGTTTAGATTTGGAGATAGACCTTCAGGTTTTTCATCATTTTCTGCATGAATTATACATTGACCACGTTCCAGCGTGGTCAGTTTGCAGCATTCTGTTATTTTGTTTGACAGAGTGTCTTGTTGAGAACATATGTAGGACATGATTTTTTCCTGCAACTGGGAAAATAAAGTATAAGTTTTAAAGATTTATTCTTTAATAAAGGATCTCAAAGCCAGCTTTAGAAAAAGGA
+
CCCCCFFFFFFFGGGGGGGGGGHHHHHHHHHHHHHHHHHHHHHHHHHHHHHGGHHHHHHHHHHIHHHHHGHHHHHHHHHHHHHHHHGHFC2A@3>E1>1342BFHB34@3BGH4GHHH4B44@F2BGH3G4?3BGHFEFB??FF4B/FBC3D?B4D?3322DBBHH3F3/FBGGBGHE2@@CA1G0<G111F1<?GG<FGHH1111>G1GG1=FGHH0<00=0</0C<0=00<<.CFEFHGB;GBGHHGG/
@M05620:45:000000000-G6HP7:1:1101:15921:7603 1:N:0:167
CATCCTGACCCTGAAGAGCACACGTCTGAACTCCAGTCACGTCGACGCATCTCGTATGCCGTCTTCTGCTTGAAAAAAAAAAAAAAAAAAAAAAATAGCATGCAATGACTCTTCTATGTCTAAAGGTATAAAGCAAAGTGGATACACTAATACGTGTTGAATATAAAAAGACAAGATATCTTGGACAAGAATGCCACTTTAAGAAGGTGCAGCGGAGTTTCAGATTGCGCTTAGTAGTAGGTATTTAGCCA
+
CCCCCFFFFFFFGGGGGGGGGGHGHHHGHHHHHHHHHHHHGGHGGGGGGGGHHHGGHHHHGGGHGHHHHHHHHHHHHGGGG@>>/>/////<---.00000000000=00000000;0:00000000000;0000/0/000000000090000.0//;.00000000;0..//:./0000:000000..//;0000000000;00/.000000----9/000000000.--..0000000000;0900:00
@M05620:45:000000000-G6HP7:1:1101:24922:7617 1:N:0:167
AGATTACTGCAACAGTTCCCCCTGGACCTGGAAAAGTTTCTTGCCTGGCTTACAGAAGCTGAAACAACTGCCAATGTCCTACAGGATGCTACCCGTAAGGAAAGGCTCCTAGAAGACTCCAAGGGAGTAAAAGAGCTGATGAAACAATGGCAAGTAAGTCAGGCATTTCCGCTTTAGCACTCTTGTGGATCCAATTGAACAATTCTCAGCATTTGTACTTGTAACTGACAAGCCAGGGACAAAACAAAGAT
+
BBBCCFFFFFFFGGGGGGGGGGGGHHHHHHHHHHHHHHHHHHHHHHHHHHHHHHHHHHHHHHHHHHHHHHHHHHHHHHHHHHHHHHHHHHHHHHGGGGHHHHHHHHHHGHHHHHHHHHHHHHHGGHGGHHHHHGHHHHHHHHHHHHHHHHHHHGHHHHHHHHHHHHHHHHGGGGGHGHHHHHHHHGHGHHHHHHHHHGHGHHHHHHGHHHHHHGHHHFHHHHHHHHHGHHHHHGGGGGGGGGGGGGGGGGG
@M05620:45:000000000-G6HP7:1:1101:7473:7630 1:N:0:167
ATCTCTATCTCCTAAAAACCTGTTTAGATTTGGAGATAGACCTTCAGGTTTTTCATCATTTTCTGCATGAATTATACATTGACCACGTTCCAGCGTGGTCAGTTTGCAGCATTCTGTTATTTTGTTTGACAGAGTGTCTTGTTGAGAACATATGTAGGACATGATTTTTTCCTGCAACAGGGAAAATAAAGTATAAGTTTTAAAGATTTATTCTTTAATAAAGGATCTCAAAGCCAGCTTTAGAAAAAGGA
+
BBBBBFFFFFFFGGGGGGGGGGHHHHHHHHHHHFHHHHHHHHHHHHHHHHHGGHHHHHHHHHHHHHHHHGHHHHHHHHHHHHHHHHGHHHHHHHGGGGHHHHHHHHHHHHHHHHHHHHHHHHHHHHHHGHHHHHHHHHHHHHHHFHEHHHHHHHHHHHHHHHHFHHHHHGHHHHHHHHHHHGGHHHHHHGHHHHHHHHGHHHHHHHHHHGHHHHHHHHHHHHHHFHHHHHHHHHHHHGHHHHGFGGHGAFG
@M05620:45:000000000-G6HP7:1:1101:7506:7635 1:N:0:167
ATCTCTATCTCCTAAAAACCTGTTTAGATTTGGAGATAGACCTTCAGGTTTTTCATCATTTTCTGCATGAATTATACATTGACCACGTTCCAGCGTGGTCAGTTTGCAGCATTCTGCTATTTTGTTTGACAGAGTGTCTTGTTGAAAACATATGTAGGACATGATTTTTTCCTGCAACAGGGAAAATAAAGTATAAGTTTTAAAGATTTATTCTTTAATAAAGGATCTCAAAGCCAGCTTTAGAAAAAGGA
+
BCCCCFFFFFFFGGGGGGGGGGHHHHHHHHHHHHHHHHHHHHHHHHHHHHHGGHHHHHHHHHHHHHHHHHHHHHHHHHHHHHHHHHGHHHHHGHGGGGHHHHHHHHHHHHHHHHHH4FGHHHHHHHHHHHGHHHHHHHHHHHHHH4FHHHHHHHHHHHHHHHHHHHHHHGHHHHHHHHHHHGGHHHHHHHHGHHHHHHHHHHHHHHHHHHHHHHHHHHHHHHHHHHHHHHHHHHHHHGHHHHGHHGHGGDH
@M05620:45:000000000-G6HP7:1:1101:7241:7653 1:N:0:167
ATCTCTATCTCCTAAAAACCTGTTTAGATTTGGAGATAGACCTTCAGGTTTTTCATCATTTTCTGCATGAATTATACATTGACCACGTTCCAGCGTGGTCAGTTTGCAGCATTCTGTTATTTTGTTTGACAGAGTGTCTTGTTGAGAACATATGTAGGACATGATTTTTTCCTGCAACAGGGAAAATAAAGTATAAGTTTTAAAGATTTATTCTTTAATAAAGGATCTCAAAGCCAGCTTTAGAAAAAGGA
+
CCCCCFFFFFFFGGGGGGGGGGHHHHHHHHHHHHHHHHHHHHHHHHHHHHHGGHHHHIHHHHHIIHHHHHHHHHHHHHHHHHHHHHGHHHHHHHGGGGHHHHHHHHHHHHHHHHHHHHHHHHHHHHHHHHHHHHHHHHHHHHHHHHHHHHHHHHHHHHHHHHHHHHHHHGHHHHHHHHHHHGGHHHHHHHHHHHHHHGGHHHHHHHHHHHHHHHHHHHHHHHHHHHHHHHHHHHHHHGHHHHHHHHHHGGH
@M05620:45:000000000-G6HP7:1:1101:7257:7662 1:N:0:167
ATCTCTATCTCCTAAAAACCTGTTTAGATTTGGAGATAGACCTTCAGGTTTTTCATCATTTTCTGCATGAATTATACATTGACCACGTTCCAGCGTGGTCAGTTTGCAGCATTCTGTTATTTTGTTTGACAGAGTGTCTTGTTGAGAACATATGTAGGACATGATTTTTTCCTGCAACAGGGAAAATAAAGTATAAGTTTTAAAGATTTATTCTTTAATAAAGGATCTCAAAGCCAGCTTTAGAAAAAGGA
+
ABBBBFFFFFFFGGGGGGGGGFHHHHHHHHHHHGHGHHGGHHHHHHHGHHHGGHHHHHHHHHHHHHHHGHFHHHHGHFHHHHHHHHGHHHHHHHGGGGHHHHHHHHHHHHHHHHHHHHHHHHHHHHHHHHHHHHGHHHHHHHHHHHHHHHHHHHHHHHHHHHHHHHHHHGHHHHGGHHHHHGGGHHHGG1GGHHHHHHGHHGHHHGHHHHHHHHHHHHHHHHFHHHHHHGHHHHHHFGFHHHHHHGFFGGF
@M05620:45:000000000-G6HP7:1:1101:18087:7691 1:N:0:167
CATCCTGACCCTGAAGTACCCCGGCTTGATTTCTGACATTAGATCGGAAGAGCACACGTCTGAACTCCAGTCACGTCGACGCATCTCGTATGCCGTCTTCTGCTTGAAAAAAAAAAAACAAAATACGTACACGATCTTCAAAAACCCTGTTAAATAAAAGAAACAAAGAAATTTAAGAACCATTATAGGTCCCCTTGCCCAAGCTGCCGACTTGAGACAGCGACCAGCTACGCCAGAGCCTCCACTCTGCC
+
CCCDDFFFFFFFGGGGGGGGGGGGGGGGHHHHHHHHHHHHHHHHHHGGGGHHHHHHHGHHHGHHHHHHHHHHHHGHHGGGGGGGEHHHGGHHHHGGGHGHHHHHHHHHFHHDDDGC<>///001>1.11<.1<<...00000<...../00000000000../:/..//./0000:000/..00;0000000.././0:0::..00:.-99-.000.;/;.-;---..000.--.-../://;//0/00:0
@M05620:45:000000000-G6HP7:1:1101:4312:7733 1:N:0:167
ATCTCTATCTCCTAAAAACCTGTTTAGATTTGGAGATAGACCTTCAGGTTTTTCATCATTTTCTGCATGAATTATACATTGACCACGTTCCAGCGTGGTCAGTTTGCAGCATTCTGTTATTTTGTTTGACAGAGTGTCTTGTTGAGAACATATGTAGGACATGATTTTTTCCTGCAACAGGGAAAATAAAGTATAAGTTTTAAAGATTTATTCTTTAATAAAGGATCTCAAAGCCAGCTTTAGAAAAAGGA
+
AABCCFFFFFFFGGGGGGGGGGHHHHHHHHHHHHHHHHHHHHGHHHHHHHHGGHHHHHHHHHHHIHHHHHHHHHHHHHHHHHHHHHGHHHHHHHGGGGHHHHHHHHHHHHHHHHHHHHHHHHHHHHHHHHHHHHHHHHHHHHHHHHHHHHHHHHHHHHHHHHHHHHHHHGHHHHHHHHHHHGGHHHHHGHHHHHHHHGHHHHHHHHHHHHHHHHHHHHHHHHHHGHHHHHHHHHHHHGHHHHGFHGHHGGG
@M05620:45:000000000-G6HP7:1:1101:4304:7748 1:N:0:167
ATCTCTATCTCCTAAAAACCTGTTTAGATTTGGAGATAGACCTTCAGGTTTTTCATCATTTTCTGCATGAATTATACATTGACCACGTTCCAGCGTTGTCAGTTTGCAGCATTCTGTTATTTTGTTTGACAGAGTGTCTTGTTGAGAACATATGTAGGACATGATTTTTTCCTGCAACAGGGAAAATAGAGTATAAGTTTTAAAGATTTATTCTTTAATAAAGGATCTCAAAGCCAGCTTTAGAAAAAGGA
+
ABACCFFFFFFFGGGGGGGGGGHHHHHHHHHHGBGHHHHFHHGHHHHHHHHGGHGHHHHHHHHHHHHHHHHHHHHHHHHHHHHHFHGHFAGB5?0E1E?@BB@FHG34@BFGHDHHHHEH@@@G22FH3G4?3BGHGD44?3B04B/E3??3?44F433B2BB2FGDF3>FFFHEFFFF2FFC0<?<F11?FD?GGG=FHHH1F11>G1FGD1GFFF0==DF<0/<CG00000/:GHFCHF00;;CGFGG/
@M05620:45:000000000-G6HP7:1:1101:22415:7758 1:N:0:167
CATCCTGACCCTGAAGTACCCCATTGAGCATGGCATCGTCACCAACTGGGACGACATGGAGAAGATCTGGCACCACACCTTCTACAACGAGCTGCGCGTGGCCCCGGAGGAGCACCCAGTGCTGCTGACCGAGGCCCCCCTGAACCCCAAGGCCAACAGAGAGAAGATGACTCAGGTGAGGCTCGGCCGACGCCCGTGCTCCTCCCGTCCTTTCCCCAGTCATTTTCTGCCCGGCTTGATTTCTGACATTA
+
CDDCDFFFFFFFGGGGGGGGGGGHHHHHHHHHHHHHHGHHHGHHHGHHHHHHGGGGGHHHHHHHHHHHHHHHHGHHHGGHHHHHHHHHGGGGGHHGGGGGGGHHGGGGGGGGHHHHGGHHHHHHHHHHHHGGGGGGGGGGGGHHHHGGGGHGHHGGGGGGGGGGGGGGGGGGGGGGHGGGGGGGFFFFFFFFFFFFFFFFFFFFFFFEFFFFFFFFFFFFFFFFFHHFFFFFFFFFFFFFFFFFFBFFFF0
@M05620:45:000000000-G6HP7:1:1101:15298:7775 1:N:0:167
CATCCTGACCCTGAAGTACCCCGGCTTGATTTCTGACATTAGATCGGAAGAGCACACGTCTGAACTCCAGTCACGTCGACGCATCTCGTATGCCGTCTTCTGCTTGAAAAAAAAAAAAAAAACAAAGCAATCTTCCCGGCTTCCTTACCCATCCCACCACACTCCACTACATCCAATACATGTTATTACATTACCACTAAGTATCTTACTCATGCGTCTTCTAGCCGATTAACTGCATGCCATATCTCATC
+
CCCCCFFFFFFFGGGGGGGGGGGGGGGGHHHHHHHHHHHHHHHHHHGGGGHHHHHHHGHHHGHHHHHHHHHHHHGHHGGGGGGGGHHHGGHHHHGGGHGHHHHHHHHHHHHBBCDB>>----....//0/0<0000/.:---::00909/0//..0......///0/0//000:0900000000000000000;0000/:0;00900::900000..-..00909:.--..0000000000:000000000
@M05620:45:000000000-G6HP7:1:1101:18365:7775 1:N:0:167
AAACCAAGCAGACACTCACCGCTCCCTCGCCACAGGCCAATAGTTTGTCCTCACTGAGTTGGCAACAAGTGGCTGCTGTGGCTGCCATTTTTCTGGTGATGGCCATCAGCTCCGACGAGGTCAGCTGGGGGGCTTTCTTTGTGTAAGCAACGAGAAACCTGAAAGAAGCATTTTTTAACTAAGTCCTGCTGAGTCATTCATGAGTTTTTAGCCGCCTTGCTTCTTCTCACAGACTCTCTACTCTCATGCCA
+
BCCCCCCFCFFFGGGGGGGGGGGGGGHHGGGGGHHHGGHHHHHHHHHHHHHHHHHHHHHHHHHHHHHHHHHHGHGGHHHHHHHGGHHHHHHHHHHHHHHHHHHHHHHHHHHHHGGGGGGGGHHHHHHHGGGGGGGGGGGGGGGGGGFFFFFFFFFFFFFFFFFFFFFFFFFFFFFFFFFFFFFFFFFFFFFFFFFFFFFFFFFFFFFFFFFFFFFFFFFFFFFFFFFFFFFFFFFFFFFFFFFFFFFFFFB
@M05620:45:000000000-G6HP7:1:1101:13748:7781 1:N:0:167
ATCTCTATCTCCTAAAAACCTGTTTAGATTTGGAGATAGACCTTCAGGTTTTTCATCATTTTCTGCATGAATTATACATTGACCACGTTCCAGCGTGGTCAGTTTGCAGCATTCTGTTATTTTGTTTGACAGAGTGTCTTGTTGAGAACATATGTAGGACATGATTTTTTCCTGCAACAGGGAAAATAAAGTATAAGTTTTAAAGATTTATTCTTTAATAAAGGATCTCAAAGCCAGCTTTAGAAAAAGGA
+
ABCCCFFFFFFFGGGGGGGGGGHHHHHHHHHHHHHHHHHHHHHHHHHHHHHGGHHHHHIHHHHIHHHHHHHHHHHHHHHHHHHHHHGHHHHHHHGGGGHHHHHHHHHHHHHHHHHHHHHHHHHHHHHHHHHHHHHHHHHHHHHHHHHHHHHHHHHHHHHHHHHHHHHHHGHHHHHHHHHHHGGHHHHHHHHHHHHHHGGHHHHHHHHHHHHHHHHHHHHHHHGHHHHHHGHHHHHHHGHHHHHHHHHHGGH
@M05620:45:000000000-G6HP7:1:1101:18377:7793 1:N:0:167
AAACCAAGCAGACACTCACCGCTCCCTCGCCACAGGCCAATAGTTTGTCCTCACTGAGTTGGCAACAAGTGGCTGCTGTGGCTGCCATTTTTCTGGTGATGGCCATCAGCTCCGACGAGGTCAGCTGGGGGGCTTTCTTTGTGTAAGCAACGAGAAACCTGAAAGAAGCATTTTTTAACTAAGTCCTGCTGAGTCATTCATGAGTTTTTAGCCGCCTTGCTTCTTCTCACAGACTCTCTACTCTCATGCCA
+
BCCCCCBFBFFFGGGGGGGGGGGGGGHHGGGGGHHEGGHHHHHHHHHHHHHHHHHHHHGHHHHHHHHHHHHHGHGGHHHHHHHGGHGHHHHHHHHHHHHHHHHHHHHGHHHHHGCGGGGGGHGHHHHHGFGGGGGGGGGGGGGGGGFFFFFFFFFFFFFFFFFFFFFFFFFFFFFFFFFFFFFFFFFFFFFFFFFFFFFFFFFFFFFFFFFFFFFFFFFFFFFFFFFF/BFFFFFFFFF/FFFFFFB9FFB
@M05620:45:000000000-G6HP7:1:1101:15312:7801 1:N:0:167
CATCCTGACCCTGAAGTACCCCATTGAGCATGGCATCGTCACCAACTGGGACGACATGGAGAAGATCTGGCACCACACCTTCTACAACGAGCTGCGCGTGGCCCCGGAGGAGCACCCAGTGCTGCTGACCGAGGCCCCCCTGAACCCCAAGGCCAACAGAGAGAAGATGACACAGGTGAGGCTCGGCCGACGCCCGTGCTCCTCCCGTCCTTTCCCCAGTCATTTTCTGCCCGGCTTGATTTCTGACATTT
+
DDDDDFFFFFFFGGGGGGGGGGGHHHHHHHHHHHHHHGHHHGHHHGHHHHHHGGGGGHHHHHHHHHHHHHHHHGHHHGGHHHHHHHHHGGGGGHHGGGGGGGHHGGGGGGGGHHHHGGHHHHHHHHHHHHGGGGGGGGGGGGHHHHGGGGHGHHGGGGGGGGGGGGGGGGGBFGGGGGGGGGGFFFFFFFFFFFFFDFFFFFFFFFFEFFFFFFFFFFFFFFFFFFFFFFFFFAFFFFAFFFFFEBFFFF0
@M05620:45:000000000-G6HP7:1:1101:8641:7803 1:N:0:167
AGATTACTGCAACAGTTCCCCCTGGACCTGGAAAAGTTTCTTGCCTGGCTTACAGAAGCTGAAACAACTGCCAATGTCCTACAGGATGCTACCCGTAAGGAAAGGCTCCTAGAAGACTCCAAGGGAGTAAAAGAGCTGATGAAACAATGGCAAGTAAGTCAGGCATTTCCGCTTTAGCACTCTTGTGGATCCAATTGAACAATTCTCAGCATTTGTACTTGTAACTGACAAGCCAGGGACAAAACAAAGAT
+
BCBCCFFFFFFFGGGGGGGGGGGGHHHHHHHGHHHHGHHHHHHHHHHHHHHGHHHHHHHHHHHHHHHHHHHHHHHHGHHHHHHHGGHHHHEGGHGGGGHGHHHHHHHHGHHHHHHGHHHHHHHGGFGFHHHHHGHHHHGHHFDGHHHHHHHHHGHHHHHHHHGHHHHHHHGGGGGHHHHHHHHHHGHGHHHHHHHHHHFHHHHHHHGHHHGHHHHHHHHHHHGGHHGFHGGHHGGGGGGGGFFFGGGGGGF
@M05620:45:000000000-G6HP7:1:1101:15587:7804 1:N:0:167
AAACCAAGCAGACACTCACCGCTCCCTCGCCACAGGCCAATAGTTTGTCCTCACTGAGTTGGCAACAAGTGGCTGCTGTGGCTGCCATTTTTCTGGTGATGGCCATCAGCTCCGACGAGGTCAGCTGGGGGGCTTTCTTTGTGTAAGCAACGAGAAACCTGAAAGAAGCATTTTTTAACTAAGTCCTGCTGAGTCATTCATGAGTTTTTAGCCGCCTTGCTTCTTCTCACAGACTCTCTACTCTCATGCCA
+
BBBCCCCFCFFFGGGGGGGGGGGGGGHHGGGGGHHHGGHHHHHHHHHHHHHHHHHHHHHHHHHHHHHGHHHHGHGGHHHHHHHGGHHHHHHHHHHGHHHHHHHHHHHHHHHHHGGGGGGGFGHHHHHHGGGGGGGGGGGGGFGGGGFFFFFFFFFFFFFFFFFFFFFFFFFFFFFFFFFFFFFFFFFFFFFFFFFFFFFFFFFFBFFFFFFFFFFFFFFFFFFFFFFFFFFFFFFFFFFFFFFFFFFFFF/
@M05620:45:000000000-G6HP7:1:1101:12462:7815 1:N:0:167
AAACCAAGCAGACACTCACCGCTCCCTCGCCACAGGCCAATAGTTTGTCCTCACTGAGTTGGCAACAAGTGGCTGCTGTGGCTGCCATTTTTCTGGTGATGGCCATCAGCTCCGACGAGGTCAGCTGGGGGGCTTTCTTTGTGTAAGCAACGAGAAACCTGAAAGAAGCATTTTTTAACTAAGTCCTGCTGAGTCATTCATGAGTTTTTAGCCGCCTTGCTTCTTCTCACAGACTCTCTACTCTCATGCCA
+
AAAABAAFACFBGGGGGGGGGGGGGGHHGGGGGHHHGGGFGHCHHHHHHHHFHHHHHHHHGHHFHFHGHHHHGGEGHFGGGGGFFHBGFHHHHHFHHHGHHHHHHHHGEHHHHGCG?EGGGHHHHHHHDGGGGGGGGFGGGGGGFGFFFFFB?DDDFFFFFFFFFFFFFEFFFFFBFFFFFFFFFFFFEFFFF/BFFFFFFFFFFFFFFFFFFFBBFFFFFFFFFFFFFFFFFFFFFFFFFFFFFFFBBFB
@M05620:45:000000000-G6HP7:1:1101:12480:7817 1:N:0:167
AAACCAAGCAGACACTCACCGCTCCCTCGCCACAGGCCAATAGTTTGTCCTCACTGAGTTGGCAACAAGTGGCTGCTGTGGCTGCCATTTTTCTGGTGATGGCCATCAGCTCCGACGAGGTCAGCTGGGGGGCTTTCTTTGTGTAAGCAACGAGAAACCTGAAAGAAGCATTTTTTAACTAAGTCCTGCTGAGTCATTCATGAGTTTTTAGCCGCCTTGCTTCTTCTCACAGACTCTCTACTCTCATGCCA
+
BBABBBAFBFFFGGGGGGGGGGGGGGHHGGGGGHHHGGGHHHHGHHHHHHHFHHHHHHHHHHHHHHHHHHHHGHGGHHGHHHHGGHHHHHHHHHHHHHGHHHHHHHHHHHHHHGGGGGGGGHHHHHHHGGGGGGGGGGGGGGGFGGFFFFFFFFFFFFFFFFFFFFFFFFFFFFFFFFFFFFFFFFFFFFFFFBFFFFFFFFFFBFFFFFFFFFFFFFFFFFFFFFFFFFFFFFFFFFFFFFFFFFFFFFB
@M05620:45:000000000-G6HP7:1:1101:12387:7837 1:N:0:167
ATCTCTATCTCCTAAAAACCTGTTTAGATTTGGAGATAGACCTTCAGGTTTTTCATCATTTTCTGCATGAATTATACATTGACCACGTTCCAGCGTGGTCAGTTTGCAGCATTCTGTTATTTTGTTTGACAGAGTGTCTTGTTGAGAACATATGTAGGACATGATTTTTTCCTGCAACAGGGAAAATAAAGTATAAGTTTTAAAGATTTATTCTTTAATAAAGGATCTCAAAGCCAGCTTTAGAAAAAGGA
+
>AABBFFFFFFFGGGGGGGGGGHHHHHHHHHGHFHFHHGHHHGHHHHHHHHGGHHHHHHHHHHHHHHHHHFHHHHHHHHHHHHHHHCGHHHHHHGGGGHHHHHHHHHHHHHHHHHHHHHHHHHHHHHHGHHHHHHHHHHHHHHH4FGHGHHHHFHFHGGHHHFFHHHHHGHHHHHGHHHHGGGHHHFFGGHHHHHGHDGHHG>1FGHHHHHHHHHHHGGDFGBHEGFHHHFGHHHHHGHHHCC0;GHFDFB
@M05620:45:000000000-G6HP7:1:1101:18832:7839 1:N:0:167
ATCTCTATCTCCTAAAAACCTGTTTAGATTTGGAGATAGACCTTCAGGTTTTTCATCATTTTCTGCATGAATTATACATTGACCACGTTCCAGCGTGGTCAGTTTGCAGCATTCTGTTATTTTGTTTGACAGAGTGTCTTGTTGAGAACATATGTAGGACATGATTTTTTCCTGCAACAGGGAAAATAAAGTATAAGTTTTAAAGATTTATTCTTTAATAAAGGATCTCAAAGCCAGCTTTAGAAAAAGGA
+
BBCCDFFFFFFFGGGGGGGGGGHHHHHHHHHHHHHHHHHHHHHHHHHHHHHGGHHHHHHHHHHHIHHHHHHHHHHHHHHHHHHHHHGHHHHHHHGGGGHHHHHHHHHHHHHHHHHHHHHHHHHHHHHHHHHHHHGHHHHHHHHHHHGHHHHHHHHHHHHHHHHHHHHHHGHHHHHHHHHHHGGHHHHHHHHHHHHHHHHHHHHHHHHHHHHHHHHHHHHHHHGHHHHHHHHHHHHHHGHHHHHGHHHHGGH
@M05620:45:000000000-G6HP7:1:1101:12408:7850 1:N:0:167
ATCTCTATCTCCTAAAAACCTGTTTAGATTTGGAGATAGACCTTCAGGTTTTTCATCATTTTCTGCATGAATTATACATTGACCACGTTCCAGCGTGGTCAGTTTGCAGCATTCTGTTATTTTGTTTGACAGAGTGTCTTGTTGAGAACATATGTAGGACATGATTTTTTCCTGCAACAGGGAAAATAAAGTATAAGTTTTAAAGATTTATTCTTTAATAAAGGATCTCAAAGCCAGCTTTAGAAAAAGGA
+
AABAAFFFFFFFGGGCGGGGFFDGHHFHHBGHHGHFCGHHGHHHHHHGGHHFGHHHFGHHHHHHGGHFHFHHFHHGHHHHGBGHGHGHHHHEGFEFGGGHEGFDGHHHHHHHFHHHHFFHHGHHCGHHHHGHHHHGGFHHHHHHGHHHHHGHHHGHFHFHF1GFFHGHGCGDHHEHHGHHHEEFGFHFFGGGGHFHHHHHHHFGHHHHHHHHHHHHFHHHHGHFHHHHFFHFHHFHGEHGHHHBBHFADEG
@M05620:45:000000000-G6HP7:1:1101:12390:7855 1:N:0:167
ATCTCTATCTCCTAAAAACCTGTTTAGATTTGGAGATAGACCTTCAGGTTTTTCATCATTTTCTGCATGAATTATACATTGACCACGTTCCAGCGTGGTCAGTTTGCAGCATTCTGTTATTTTGTTTGACAGAGTGTCTTGTTGAGAACATATGTAGGACATGATTTTTTCCTGCAACAGGGAAAATAAAGTATAAGTTTTAAAGATTTATTCTTTAATAAAGGATCTCAAAGCCAGCTTTAGAAAAAGGA
+
CCCCCFFFFFFFGGGGGGGGGGHHHHHHHHHHHHHHHHHHHHHHHHHHHHHGGHHHHHHHHHHHHHHHHGHHHGHHHHHHHHHHHHGHHHHHHGGGGGHHHHHHHHHHHHHHHHHHHHHHHHHHGHHHGHHHHHHHHHHHHHHHHHGHHHHHHHHHHHHHHHHHHHHHHGHHHHHHHHHHHGGHHHHHHHHGHHHHHHHHHHHHHHHHHHHHHHHHHHHHHHHHHHHHHHHHHHGHHGHHHHHHHHGHGGH
@M05620:45:000000000-G6HP7:1:1101:16653:7882 1:N:0:167
AAACCAAGCAGACACTCACCGCTCCCTCGCCACAGGCCAATAGTTTGTCCTCACTGAGTTGGCAACAAGTGGCTGCTGTGGCTGCCATTTTTCTGGTGATGGCCATCAGCTCCGACGAGGTCAGCTGGGGGGCTTTCTTTGTGTAAGCAACGAGAAACCTGAAAGAAGCATTTTTTAACTAAGTCCTGCTGAGTCATTCATGAGTTTTTAGCCGCCTTGCTTCTTCTCACAGACTCTCTACTCTCATGCCA
+
AAAABAAFAFCCFGGGFGGGEGCEEGHHEEEFFFFCFGDGFFEGFEGHHHHHGHFFDHGHHHHGHFHEHGEGF1FFHC@FCGHEGHHDHHHFEHDGBFDGHFHHHHHHHHHHHG@E@EGGFHFHHHHHD?DGGGFFGFBBFFFFFFBFFFFBEDFFFFFFFFFFFFFFFFFFFFFBEFFFFFFBFFFFFFFFF9BFFFFFFFB9;BFFFFFEFDBBFFFFFFFFFFFFFFFFFFFFFFFFFFFFFFFFFFB
@M05620:45:000000000-G6HP7:1:1101:11855:7889 1:N:0:167
CATCCTGACCCTGAAGTACCCCGGCTTGATTTCTGACATTAGATCGGAAGAGCACACGTCTGAACTCCAGTCACGTCGACGCATCTCGTATGCCGTCTTCTGCTTGAAAAAAAAAAAAACAAATAGACGCTTCAGAATATGAGCGTGGGCGCAACCATCTAGAGCGTACAGGTAGTGTGATAGTATGACTAATCGACAAGGCGCTGACAGCAACACGGTCTCCTGAAAATTTTAAAAATGAATATGGTATC
+
BBBBBFFFFFFFGGGGGGGGGGGGGGGGHHHHHHHGHHHHHHHHHHGGGGHGHHHHHGHHHGFHHHHHGHHHHHGHHGGGGGGGGHHHFGHHHHGGGHGHHHHHHHHGGH0BDFG@>/-.>.011111.-...0=0<0000000:..-;.-:---..0/000000-..-:;/9000/:////////:/9//9//..-.-...99--..//.......-...////////9:///////.//////9;/9//
@M05620:45:000000000-G6HP7:1:1101:8972:7902 1:N:0:167
AAACCAAGCAGACACTCACCGCTCCCTCGCCACAGGCCAATAGTTTGTCCTCACTGAGTTGGCAACAAGTGGCTGCTGTGGCTGCCATTTTTCTGGTGATGGCCATCAGCTCCGACGAGGTCAGCTGGGGGGCTTTCTTTGTGTAAGCAACGAGAAACCTGAAAGAAGCATTTTTTAACTAAGTCCTGCTGAGTCATTCATGAGTTTTTAGCCGCCTTGCTTCTTCTCACAGACTCTCTACTCTCATGCCA
+
DDCCDCCFDFFFGGGGGGGGGGGGGGHHGGGGGHHHGGHHHHHHHHHHHHHHHHHHHHHHHHHHHHHHHHHHGHGGHHHHHHHGGHHHHHHHHHHHHHHHHHHHHHHHHHHHHGGGGGGGGHHHHHHHGGGGGGGGGGGGGGGGGGFFFFFFFFFFFFFFFFFFFFFFFFFFFFHFFFFFFFFFFFFFFFFFFFFFFFFFFFFFFFFFFFFFF:DFFFFFHFFFFFFFFFFFFFFFFFFFFFFFFFFFFFB
@M05620:45:000000000-G6HP7:1:1101:8275:7943 1:N:0:167
AAACCAAGCAGACACTCACCGCTCCCTCGCCACAGGCCAATAGTTTGTCCTCACTGAGTTGGCAACAAGTGGCTGCTGTGGCTGCCATTTTTCTGGTGATGGCCATCAGCTCCGACGAGGTCAGCTGGGGGGCTTTCTTTGTGTAAGCAACGAGAAACCTGAAAGAAGCATTTTTTAACTAAGTCCTGCTGAGTCATTCATGAGTTTTTAGCCGCCTTGCTTCTTCTCACAGACTCTCTACTCTCATGCCA
+
CCBCCCCFCFFFGGGGGGGGGGGGGGHHGGGGGHHHGGHHHHHHHHHHHHHHHHHHHHHHHHHHHHHHHHHHGHGGHHHHHHHGGHHHHHHHHHHHHHHHHHHHHHHHHHHHHGGGGGGGEGHHHHHHGGGGGGGGGGGGGGGGGGFFFFFFFFFFFFFFFFFFFFFFFFFFFFFFFFFFFFFFFFFFFFFFFFFFFFFFFFFFBFFFFFFFFFFFFFFFFFFFFFFFFFFFFFFFFFFFFFFFFFFFFFB
@M05620:45:000000000-G6HP7:1:1101:6250:7945 1:N:0:167
ATCTCTATCTCCTAAAAACCTGTTTAGATTTGGAGATAGACCTTCAGGTTTTTCATCATTTTCTGCATGAATTATACATTGACCACGTTCCAGCGTGGTCAGTTTGCAGCATTCTGTTATTTTGTTTGACAGAGTGTCTTGTTGAGAACATATGTAGGACATGATTTTTTCCTGCAACAGGGAAAATAAAGTATAAGTTTTAAAGATTTATTCTTTAATAAAGGATCTCAAAGCCAGCTTTAGAAAAAGGA
+
ABABBFFFFFFFGGGGGGGGGGFHHHGHHHHHHFGHHHHCHHHHHHHHHHHGGHHHGHHHHHHHHHHHHHFHHHHHHHHHHHGHHHGHHHHHHHGFGGHHHHHHHHHBGHHHHHHHHHHHHHHHHHHHHHGHHHHHGHHHHHHHHHEHHEHHHGFHHHHHHHH2FHHHHGHHHHHHEHHHHGEHHHGGGFGGHHHGGGHHHHHFG<GHHGHHHHHHHHHGHEFFFHHHHGHHHFCGGGHHHGHFGHHFDD=
@M05620:45:000000000-G6HP7:1:1101:6231:7952 1:N:0:167
ATCTCTATCTCCTAAAAACCTGTTTAGATTTGGAGATAGACCTTCAGGTTTTTCATCATTTTCTGCATGAATTATACATTGACCACGTTCCAGCGTGGTCAGTTTGCAGCATTCTGTTATTTTGTTTGACAGAGTGTCTTGTTGAGAACATATGTAGGACATGATTTTTTCCTGCAACAGGGAAAATAAAGTATAAGTTTTAAAGATTTATTCTTTAATAAAGGATCTCAAAGCCAGCTTTAGAAAAAGGA
+
3AAABFFFFFFFGGFGGGGGGFGHHHGHHHHHH4GFHGGFGGHHHHHHHHHGGGHHGHGHHHHHHEHHHHGHHHHHHHHHHGHHHHGHHHHHHHGEGGGHHHHHHHGHHHHHHHHHHHHHHHHHHGHHHHFHFHHHHHGHGHHHFFFHHFHHGHHEFHGCFGHHHHHHHGHBGHHHFHHHHGGGGHFFFDGFFHGFG<FGHHGGHHHHGGHHHHHHGGDDGDGFBGFHHHHGHGHHHGHEHHGGCGCGCDC
@M05620:45:000000000-G6HP7:1:1101:23089:7954 1:N:0:167
AAACCAAGCAGACACTCACCGCTCCCTCGCCACAGGCCAATAGTTTGTCCTCACTGAGTTGGCAACAAGTGGCTGCTGTGGCTGCCATTTTTCTGGTGATGGCCATCAGCTCCGACGAGGTCAGCTGGGGGGCTTTCTTTGTGTAAGCAACGAGAAACCTGAAAGAAGCATTTTTTAACTAAGTCCTGCTGAGTCATTCATGAGTTTTTAGCCGCCTTGCTTCTTCTCACAGACTCTCTACTCTCATGCCA
+
BCCCCCCFCFFFGGGGGGGGGGGGGGHHGGGGGHHHGGHHHHHHHHHHHHHHHHHHHHHHHHHHHHHHHHHHGHGGHHHHHHHGGHHHHHHHHHHHHHHHHHHHHHHHHHHHHGGGGGGGGHHHHHHHGGGGGGGGGGGGGGGGGGFFFFFFFFFFFFFFFFFFFFFFFFFFFFFFFFFFFFFFFFFFFFFFFFFFFFFFFFFFFFFFFFFFFFFFFFFFFFFFFFFFFFFFFFFFFFFFFFFFFFFFFFF
@M05620:45:000000000-G6HP7:1:1101:8748:7967 1:N:0:167
TACCTGTACTGGGGAAGAGCACACGTCTGAACTCCAGTCACGTCGACGCATCTCGTATGCCGTCTTCTGCTTGAAAAAAAAAAAAAAATACGAAAGATTACATATGGATCAAACATTGTAGTAAAAATACAAGATGATATGATGAGTAAATCTTGTTTACGGCCATATAGTATGAGTGAGGGAGAGTGACGGTGATGTAGAAATAAGGTGGTCTAGTCTGCAAGTACTCGCCGTAGCATTTTTTACGTATG
+
DCCDDFFFFFFFGGGGGGGGGGHHGHHHGHGHHHHHHHHHHGGHGGGGGGGEHHHGGHHHHGFGHGHHHHHHHGGHHHGGGGF><<//022//?//22>211=1111111011=0>1111<=<1111011111/<000<00000000=0<0000;0;/00..---:0:000:00000000......0000.-...000000000000000..0;00:00;:0000;::0.----...000000-.0./00/
@M05620:45:000000000-G6HP7:1:1101:6248:7973 1:N:0:167
ATCTCTATCTCCTAAAAACCTGTTTAGATTTGGAGATAGACCTTCAGGTTTTTCATCATTTTCTGCATGAATTATACATTGACCACGTTCCAGCGTGGTCAGTTTGCAGCATTCTGTTATTTTGTTTGACAGAGTGTCTTGTTGAGAACATATGTAGGACATGATTTTTTCCTGCAACAGGGAAAATAAAGTATAAGTTTTAAAGATTTATTCTTTAATAAAGGATCTCAAAGCCAGCTTTAGAAAAAGGA
+
CCDDCFFFFFFFGGGGGGGGGGHHHHHHHHHHHGHHHHHHHHHHHHHHHHHGGHHHHHHHHHIIHHHHHHHHHHHHHHHHHHHHHHGHHHHHHHGGGGHHHHHHHHHHHHHHHHHHHHHHHHHHHHHHHHHHHHHHHHHHHHHHHHHHHHHHHHHHHHHHHHHHHHHHHGHHHHHHHHHHHGGHHHHHHHHHHHHHHHHHHHHHHHHHHHHHHHHHHHHHHHHHHHHHHHHHHHHHHGHHHHHGHHHHGGH
@M05620:45:000000000-G6HP7:1:1101:23664:7976 1:N:0:167
ATCTCTATCTCCTAAAAACCTGTTTAGATTTGGAGATAGACCTTCAGGTTTTTCATCATTTTCTGCATGAATTATACATTGACCACGTTCCAGCGTGGTCAGTTTGCAGCATTCCGTTATTTTGTTTGACAGAGTGTCTTGTTGAGAACATATGTAGGACATGATTTTTTCCTGCAACAGGGAAAATAAAGTATAAGTTTTAAAGATTTATTCTTTAATAAAGGATCTCAAAGCCAGCTTTAGAAAAAGGA
+
BCCCCFFFFFFFGGGGGGGGGGHHHHHHHHHHHHHHHHHHHHHHHHHHHHHGGHHHHHHHHHIHHHHHHHHHHHHHHHHHHHHHHHGHHHHHHHGGGGHHHHHHHHHHHHHHHHHHHHGHHHHHHHHHHHHHHHHHHHHHHHHHHHHHHHHHHHHHHHHHHHHHHHHHHGHHHHHHHHHHHGGHHGGHHHHHHHHGHHHHHHHHHHHHHHHHHHHHHHHHHHHHHHHHHHHHHHHHHGHHHHGHHHHHGGG
@M05620:45:000000000-G6HP7:1:1101:14368:7988 1:N:0:167
TACCTGTACTGGGGAAGCAATCGCCATTCCTACCCTAAAGATCGGAAGAGCACACGTCTGAACTCCAGTCACGTCGACGCATCTCGTATGCCGTCTTCTGCTTGAAAAAAAAAAAAAAAAAAAAGGACATATGGAAAACGAGAATCAGCCTACAGGCAGATTGACTCATTATGGGCTGAACTAGCTGAACAGTCGTAGATAAGTAGCACCTGTCCGGATGCATGATCAGGTCGTCCATACTGAAGTAATGT
+
CDCCCFFFFFFFGGGGGGGGGGGGGGGHHHHHHHHHGHHHGHHHGGGGHHHHHGHGHHHGGHHHHHHHHHHHGHHGGGGGGEEHHHFGHHHHGEGHGHGHHHHHHHHHHGG@B><</-----:-../.;00000000//-....00:00//0/0;/..9.00000000000:00..;..00000/0000:0/00.....000000000:.//;0;.-..-/;0000:0::00--:..00/00000000000
@M05620:45:000000000-G6HP7:1:1101:27528:8009 1:N:0:167
AGATTACTGCAACAGTTCCCCCTGGACCTGGAAAAGTTTCTTGCCTGGCTTACAGAAGCTGAAACAACTGCCAATGTCCTACAGGATGCTACCCGTAAGGAAAGGCTCCTAGAAGACTCCAAGGGAGTAAAAGAGCTGATGAAACAATGGCAAGTAAGTCAGGCATTTCCGCTTTAGCACTCTTGTGGATCCAATTGAACAATTCTCAGCATTTGTACTTGTAACTGACAAGCCAGGGACAAAACAAAGAT
+
ABBCCFFFFFFFGGGGGGGGGGGGHHHHHHGFHHHHFHHHHHHHHHHHHHHHHHHHHHHHHHHHHHHHHHHHHHHGHHHHHHHHHFHHHHHHHHGFEFHHHHHHHHHHGHHHHHHHHHHH3BGGG/EEHHHHHGHHHHDGH3FHHHHHHGHHHGHHHHGHHHHHHHHHHHGGGGGHGHHHHHHHHGHGHHHHHHHHHGHHHHHHHHHHHHHHHHHHHHHHHHHEHHHHHHHHHGGFGGGGGGGGGGGGGGG
@M05620:45:000000000-G6HP7:1:1101:4436:8012 1:N:0:167
AAACCAAGCAGACACTCACCGCTCCCTCGCCACAGGCCAATAGTTTGTCCTCACTGAGTTGGCAACAAGTGGCTGCTGTGGCTGCCATTTTTCTGGTGATGGCCATCAGCTCCGACGAGGTCAGCTGGGGGGCTTTCTTTGTGTAAGCAACGAGAAACCTGAAAGAAGCATTTTTTAACTAAGTCCTGCTGAGTCATTCATGAGTTTTTAGCCGCCTTGCTTCTTCTCACAGACTCTCTACTCTCATGCCA
+
CCACCCCFCFFFGGGGGGGGGGGGGGHHGGGGGHHHGGHHHHHHHHHHHHHHHHHHHHHHHHHHHHHHHHHHGHGGHHHHHHHGGHHHHHHHHHHHHHHHHHHHHHHHHHHHHGGGGGGGGHHHHHHHGGGGGGGGGGGGGGGGGGFFFFFFFFFFFFFFFFFFFFFFFFFFFFFFFFFFFFFFFFFFFFFFFFFFFFFFFFFFFFFFFFFFFFFFFFFFFFFFFFFFFFFFFFFFFFFFFFFFFFFFFF0
@M05620:45:000000000-G6HP7:1:1101:27511:8014 1:N:0:167
AGATTACTGCAACAGTTCCCCCTGGACCTGGAAAAGTTTCTTGCCTGGCTTACAGAAGCTGAAACAACTGCCAATGTCCTACAGGATGCTACCCGTAAGGAAAGGCTCCTAGAAGACTCCAAGGGAGTAAAAGAGCTGATGAAACAATGGCAAGTAAGTCAGGCATTTCCGCTTTAGCACTCTTGTGGATCCAATTGAACAATTCTCAGCATTTGTACTTGTAACTGACAAGCCAGGGACAAAACAAAGAT
+
?3AABFFFFFFFGGGGGGGGGGGGHFGHHHHHFGHHFGHHHHHGHHHHHHHHHHHGFFHHGHHHHHHHHHHHHHHHGGHHHHGHHFHHGHFHHHGF@EGHFFHCGGHHGHHFHHHGHHHHBC3FEEFG?FGHGFFGHHGHFGFFFCEHHGHGGGHGFH@G>@FGHHHHGHGGGGGHFHFHHHFHFGFFF<FGFHFHHHDFFGHHHHHHDGHHHGFHHHHGHGHGHHHFFFFGFGF.EAFGGGBFFGGGGG9
@M05620:45:000000000-G6HP7:1:1101:17066:8015 1:N:0:167
AAACCAAGCAGACACTCACCGCTCCCTCGCCACAGGCCAATAGTTTGTCCTCACTGAGTTGGCAACAAGTGGCTGCTGTGGCTGCCATTTTTCTGGTGATGGCCATCAGCTCCGACGAGGTCAGCTGGGGGGCTTTCTTTGTGTAAGCAACGAGAAACCTGAAAGAAGCATTTTTTAACTAAGTCCTGCTGAGTCATTCATGAGTTTTTAGCCGCCTTGCTTCTTCTCACAGACTCTCTACTCTCATGCCA
+
CCCCCCCFCFFFGGGGGGGGGGGGGGHHGGGGGHHHGGHHHHHHHHHHHHHHHHHHHHHHHHHHHHHHHHHHGHGGHHHHHHHGGHHHHHHHHHHHHHHHHHHHHHHHHHHHHGGGGGGGGHHHHHHHGGGGGGGGGGGGGGGGGGFFFFFFFFFFFFFFFFFFFFFFFFFFFFFFFFFFFFFFFFFFFFFFFFFFFFFFFFFFFFFFFFFFFFFFFFFFFFFFFFFFFFFFFFFFFFFFFFFFFFFFFFF
@M05620:45:000000000-G6HP7:1:1101:5764:8018 1:N:0:167
ATCTCTATCTCCTAAAAACCTGTTTAGATTTGGAGATAGACCTTCAGGTTTTTCATCATTTTCTGCATGAATTATACATTGACCACGTTCCAGCGTGGTCAGTTTGCAGCATTCTGTTATTTTGTTTGACAGAGTGTCTTGTTGAGAACATATGTAGGACATGATTTTTTCCTGCAACAGGGAAAATAAAGTATAAGTTTTAAAGATTTATTCTTTAATAAAGGATCTCAAAGCCAGCTTTAGAAAAAGGA
+
AAAAA3BD@@31BFAE11FG1BGHHHBEHFHBDGF1GDF111BAG1FH1FG/A0EA2A2FGDA1A1G1D1BADGHB2DAFAA1AAAAF00A2@FFFAEFDFG@FF@1B1@FF@FGG@FB@@BFGGFGHFEGFFGGEHFGHH>F<2BGFFF<F>GHHGHBHHHHBGFHHD/@GHH1G@GGFG//0<<FBG1F1??<1>=<=<G1<>1<<FHHHBGHHH0D0<00D/GBDHFHB0G.CCEFCGHHH0CHHGC:
@M05620:45:000000000-G6HP7:1:1101:12757:8026 1:N:0:167
ATCTTATCTCCTAAAAACCTGTTTAGATTTGGAGATAGACCTTCAGGTTTTTCATCATTTTCTGCATGAATTATACATTGACCACGTTCCAGCGTGGTCAGTTTGCAGCATTCTGTTATTTTGTTTGACAGAGTGTCTTGTTGAGAACATATGTAGGACATGATTTTTTCCTGCAACAGGGAAAATAAAGTATAAGTTTTAAAGATTTATTCTTTAATAAAGGATCTCAAAGCCAGCTTTAGAAAAAGGAA
+
BABBBFFFFFFFGFGGGGGGGGGHHHHHHHHHHHHHGHGHHHHHHHHHHHGGHHHHGHHHHHHHHGHHHHHHHHHHGHHHFHGHHGHHHHFGHGEGGHHHHHHGHFHHHHHHHHHHHHHHHHHHHHHHHFGHHHGGHHHHHHHHHHHHGHHHHHHHHHHHHHHHHHHHGHHHHHFHHFHHGGGHHHHHGHFHHHHGGHHHFGFHHHHHHHHHHHHGFDGFGHBGHHHHHGHHGHFHGHHHGHHHHHGGGHG
@M05620:45:000000000-G6HP7:1:1101:12738:8028 1:N:0:167
ATCTTATCTCCTAAAAACCTGTTTAGATTTGGAGATAGACCTTCAGGTTTTTCATCATTTTCTGCATGAATTATACATTGACCACGTTCCAGCGTGGTCAGTTTGCAGCATTCTGTTATTTTGTTTGACAGAGTGTCTTGTTGAGAACATATGTAGGACATGATTTTTTCCTGCAACAGGGAAAATAAAGTATAAGTTTTAAAGATTTATTCTTTAATAAAGGATCTCAAAGCCAGCTTTAGAAAAAGGAA
+
CCCCCFFFFFFFGGGGGGGGGGHHFHHHHHHHHHHHHHHHHHHHHHHHHHGGHHHHHHHHHIIHHHHHHHHHHHHHHHHHFHHHHGHHHHFGHGGGGHHHHHHHHHHHHHHHHHHHHHHHHHHHHHHHHGHHHHHHHHHHHHHHHHGHHHHHHHHHHHHHHHHHHHHHGHHHHHHHHHHHGGHHFHHHHHGHHHHHGHHHHHHHHHHHHHHHHHHHHGGGGFFHHHGHHHHHHHFHGHHHGFHHHHGGGHG
@M05620:45:000000000-G6HP7:1:1101:8265:8029 1:N:0:167
ATCTCTATCTCCTAAAAACCTGTTTAGATTTGGAGATAGACCTTCAGGTTTTTCATCATTTTCTGCATGAATTATACATTGACCACGTTCCAGCGTGGTCAGTTTGCAGCATTCTGTTATTTTGTTTGACAGAGTGTCTTGTTGAGAACATATGTAGGACATGATTTTTTCCTGCAACAGGGAAAATAAAGTATAAGTTTTAAAGATTTATTCTTTAATAAAGGATCTCAAAGCCAGCTTTAGAAAAAGGA
+
BBBBBFFFFFFFGGGGGGGGGGHHHHHHFHHHHFGHHHHHHHHHHHHHHHHGGHHHHHHHHHHHHHHHHHHHHHHHHHHHHHHHHHGHHHHHHHGGGGHHHHHHHHHHHHHHHHHHHHHHHHHHGHHHHHGHHHHHHHHGHGHHHHHHHHGHHHHHFHHHHHHHHHHHHGHHHHGHFHHHHGGGHHHHGGHHHHHHHHHHHHGHHHHHHHHHHHHHHHHHHGHHHHHHHHHHHHHHHGHHHHFFCHHHGGH
@M05620:45:000000000-G6HP7:1:1101:4450:8029 1:N:0:167
AAACCAAGCAGACACTCACCGCTCCCTCGCCACAGGCCAATAGTTTGTCCTCACTGAGTTGGCAACAAGTGGCTGCTGTGGCTGCCATTTTTCTGGTGATGGCCATCAGCTCCGACGAGGTCAGCTGGGGGGCTTTCTTTGTGTAAGCAACGAGAAACCTGAAAGAAGCATTTTTTAACTAAGTCCTGCTGAGTCATTCATGAGTTTTTAGCCGCCTTGCTTCTTCTCACAGACTCTCTACTCTCATGCCA
+
>AAAAA1CAFFFGFGGGGGGGGEGGGGHGGGGGF0AFFHCFFFAGHHHHHHHHHHHHFHGHCGGHHHHHFFHGGGGHHHGHGHGGHFHHHHHHHHBGFHHFHHHHGGHHHHGHGGGG?CCGGHHHHHHC?C-@AFGFFGGFG/CFG/BF/A@FFFBBBAFFFFBFBFFFFFFFFF@-BFFFF/BBFB/B//;-://;/BFF///;BFFE-9/F-99BFBFFF/BFBFFFFFBBFFF/9FEFFFFFFF/;B/
@M05620:45:000000000-G6HP7:1:1101:27525:8030 1:N:0:167
AGATTACTGCAACAGTTCCCCCTGGACCTGGAAAAGTTTCTTGCCTGGCTTACAGAAGCTGAAACAACTGCCAATGTCCTACAGGATGCTACCCGTAAGGAAAGGCTCCTAGAAGACTCCCAGGGAGTAAAAGAGCTGATGAAACAATGGCAAGTAAGTCAGGCATTTCCGCTTTAGCACTCTTGTGGATCCAATTGAACAATTCTCAGCATTTGTACTTGTAACTGACAAGCCAGGGACAAAACAAAGAT
+
A1AAADFFDFDFGG1BFGGGGGGA0FGHH0G0FFHHHHHHHHHHHHHHHHHHHHFHHFHHGHEHHHHHH0EHAGHGHHHHFHHEGFHHGHFHHHG?//BFFBCCAFGHGHHFHBDGHHHF/BGGG/EGHBHFBFFHHHDHHDGHGHHHHGHHCFGGDGGHFDFGHFHHHGCCGEG1?FDHFHGFF<G?BGHHHCBGGGHFHHGHHFHHDFHGGHHHHHHEFGFFGH:GFGFGEGBAEAEEEABAA?FGBF0
@M05620:45:000000000-G6HP7:1:1101:23531:8035 1:N:0:167
ATCTCTATCTCCTAAAAACCTGTTTAGATTTGGAGATAGACCTTCAGGTTTTTCATCATTTTCTGCATGAATTATACATTGACCACGTTCCAGCGTGGTCAGTTTGCAGCATTCTGTTATTTTGTTTGACAGAGTGTCTTGTTGAGAACATATGTAGGACATGATTTTTTCCTGCAACAGGGAAAATAAAGTATAAGTTTTAAAGATTTATTCTTTAATAAAGGATCTCAAAGCCAGCTTTAGAAAAAGGA
+
AAAAAFFFFFFFGGGCGGGGGGGHHHHCHGHFHHHFFGHHFHHHHHHHGGHGGHGHHHHHHHHFFHFEHFHHHHHHHGHHHGHHHHGHHHBFGHFEEEGGFHGFHHHHHHFGFHHGGHGHHHHG?FGGFHFHHHHHHHHHHHHHHHEHHHHHHHFGHHGHFHHHGHHHG@GHHHEFHFHHHGGFHGHFDDG?FHHFHGHHHGHGHGHHHHHHHFHHHEHGFFFFFFFHHHHFHHFHHGHFHHF0GFGFD?G
@M05620:45:000000000-G6HP7:1:1101:23557:8039 1:N:0:167
ATCTCTATCTCCTAAAAACCTGTTTAGATTTGGAGATAGACCTTCAGGTTTTTCATCATTTTCTGCATGAATTATACATTGACCACGTTCCAGCGTGGTCAGTTTGCAGCATTCTGTTATTTTGTTTGACAGAGTGTCTTGTTGAGAACATATGTAGGACATGATTTTTTCCTGCAACAGGGAAAATAAAGTATAAGTTTTAAAGATTTATTCTTTAATAAAGGATCTCAAAGCCAGCTTTAGAAAAAGGA
+
CCCCDFFFFFFFGGGGGGGGGGHHHHHHHHHHHHHHHHHHHHHHHHHHHHHGGHHHHHHHHHIHHHHHHHHHHHHHHHHHHHHHHHGHHHHHHHGGGGHHHHHHHHHHHHHHHHHHHHHHHHHHHHHHHHHHHHHHHHHHHHHHHHHHHHHHHHHHHHHHHHHHHHHHHGHHHHHHHHHHHGGHHHHHHHHHHHHHHFGHHHHHHHHHHHHHHHHHHHHHHHHHHHHHHGHHHHGGHGHHHHHHHHHHGGH
@M05620:45:000000000-G6HP7:1:1101:5764:8042 1:N:0:167
ATCTCTATCTCCTAAAAACCTGTTTAGATTTGGAGATAGACCTTCAGGTTTTTCATCATTTTCTGCATGAATTATACATTGACCACGTTCCAGCGTGGTCAGTTTGCAGCATTCTGTTATTTTGTTTGACAGAGTGTCTTGTTGAGAACATATGTAGGACATGATTTTTTCCTGCAACAGGGAAAATAAAGTATAAGTTTTAAAGATTTATTCTTTAATAAAGGATCTCAAAGCCAGCTTTAGAAAAAGGA
+
BCBCCFFFFFFFGGGGGGGGGGHHHHGHHHHHGHHHHHHHHHHHHHHHHHHGGHHHHGHHIIHHHHGHHHHHHHHHHHHHHHHHHHGHHHHHHHGGGGHHHHHHGGHHHHHHHHHHHHHHHHHHHHHHHHHGHHHHHHHHHHHHFHHHHHHHHHHGHHHHHHHHHHHHHGHHHHGHHHHHGGGHHHHHHHGHFHHHHGHHHHHHHHHHGHHHHHHHHGHHGFGHHHHHHHGGHHHHHGHHHHGHHGGGGGF
@M05620:45:000000000-G6HP7:1:1101:12731:8044 1:N:0:167
ATCTTATCTCCTAAAAACCTGTTTAGATTTGGAGATAGACCTTCAGGTTTTTCATCATTTTCTGCATGAATTATACATTGACCACGTTCCAGCGTGGTCAGTTTGCAGCATTCTGTTATTTTGTTTGACAGAGTGTCTTGTTGAGAACATATGTAGGACATGATTTTTTCCTGCAACAGGGAAAATAAAGTATAAGTTTTAAAGATTTATTCTTTAATAAAGGATCTCAAAGCCAGCTTTAGAAAAAGGAA
+
BBBBBFFFFFFFGGGGGGGGGGHHCHHHHHHGGHHHGHHHHHHHHHHHHHGGHHHHHHHHHHHHHHHHHHHHHHHHHHHHFGHHHGHHHHFGHGGGGHHHHGHHHHHHHHHHHHHHHHHHHHHHHHHFHFHHFGGHHHHHHHHHHFHHGHHHHHHHHHHHHHHHHHHHGHHGGHFHHHHHGGFHHHHHHHFHHFFGHGHHGHHHHHHHHHHHHHHGBGDGDFDHHHHHHHHHEHFHGHHHHGHGGHFEAHF
@M05620:45:000000000-G6HP7:1:1101:23542:8051 1:N:0:167
ATCTCTATCTCCTAAAAACCTGTTTAGATTTGGAGATAGACCTTCAGGTTTTTCATCATTTTCTGCATGAATTATACATTGACCACGTTCCAGCGTGGTCAGTTTGCAGCATTCTGTTATTTTGTTTGACAGAGTGTCTTGTTGAGAACATATGTAGGACATGATTTTTTCCTGCAACAGGGAAAATAAAGTATAAGTTTTAAAGATTTATTCTTTAATAAAGGATCTCAAAGCCAGCTTTAGAAAAAGGA
+
BCCCCFFFFFFFGGGGGGGGGGGHHGHHHHHHHHHHHHHHHHHHHHHHHHHGGHHHHHHHHHHIHHHHHHHHHHHHHHHHHHHHHHGHHHHHHHGGGGHHHHFHHHHHHHHGHHHHHHHHHHHHHHHHHHHHHHHHHHHHHHHHHHHHHHHHHHHHHHHHHHHHHHHHHGHHHHHHHHHHHGGFHGHGHHHGHHHHHFGHHHGHHHHHHHHHHHHHHHHHHHHGHHHHHGHHHHHHHGHHHHHHGHHHGGG
@M05620:45:000000000-G6HP7:1:1101:9397:8055 1:N:0:167
AAACCAAGCAGACACTCACCGCTCCCTCGCCACAGGCCAATAGTTTGTCCTCACTGAGTTGGCAACAAGTGGCTGCTGTGGCTGCCATTTTTCTGGTGATGGCCATCAGCTCCGACGAGGTCAGCTGGGGGGCTTTCTTTGTGTAAGCAACGAGAAACCTGAAAGAAGCATTTTTTAACTAAGTCCTGCTGAGTCATTCATGAGTTTTTAGCCGCCTTGCTTCTTCTCACAGACTCTCTACTCTCATGCCA
+
CCCCCCCFCFFFGGGGGGGGGGGGGGHHGGGGGHHHGGHHHHHHHHHHHHHHHHHHHHHHHHHHHHHHHHHHGHGGHHHHHHHGGHHHHHHHHHHHHHHHHHHHHHHHHHHHHGGGGGGGGHHHHHHHGGGGGGGGGGGGGGGGGGFFFFFFFFFFFFFFFFFFFFFFFFFFFFFFFFFFFFFFFFFFFFFFFFFFFFFFFFFFFFFFFFFFFFFFFFFFFFFFFFFFFFFFFFFFFFFFFFFFFFFFFFF
@M05620:45:000000000-G6HP7:1:1101:13105:8072 1:N:0:167
AGATTACTGCAACAGTTCCCCCTGGACCTGGAAAAGTTTCTTGCCTGGCTTACAGAAGCTGAAACAACTGCCAATGTCCTACAGGATGCTACCCGTAAGGAAAGGCTCCTAGAAGACTCCAAGGGAGTAAAAGAGCTGATGAAACAATGGCAAGTAAGTCAGGCATTTCCGCTTTAGCACTCTTGTGGATCCAATTGAACAATTCTCAGCATTTGTACTTGTAACTGACAAGCCAGGGACAAAACAAAGAT
+
BBACCFFFDFFDGGFBFGGGGGGGGGGHHHHHHHHHGHHHHHHHHHHHHHHABBGHHHHHHHHHHHHHHHHHHHHHHHHHDFGGHGHHHHDGGHGGEFGHHHFHHHHHGHHHHHHHHHHHHHHGDFGEHFHHHGHHHHGHHGHHHHHHHHHHHGHHGHHHHHHHHHHHHHGGGGGHHHHHHHHHHGHGHHHHGHHHHGHGHHHHHHHHHHHHHHHHHFHHHHHHHHHHHHGHHGFGEGGGGGGGGGGGGGF
@M05620:45:000000000-G6HP7:1:1101:19123:8079 1:N:0:167
AAACCAAGCAGACACTCACCGCTCCCTCGCCACAGGCCAATAGTTTGTCCTCACTGAGTTGGCAACAAGTGGCTGCTGTGGCTGCCATTTTTCTGGTGATGGCCATCAGCTCCGACGAGGTCAGCTGGGGGGCTTTCTTTGTGTAAGCAACGAGAAACCTGAAAGAAGCATTTTTTAACTAAGTCCTGCTGAGTCATTCATGAGTTTTTGGCCGCCTTGCTTCTTCTCACAGACTCTCTACTCTCATGCCA
+
CCCCCCCFCFFFGGGGGGGGGGGGGGHHGGGGGHHHGGHHHHHHHHHHHHHHHHHHHHHHHHHHHHHHHHHHGHGGHHHHHHHGGHHHHHHHHHHHHHHHHHHHHHHHHHHHHGGGGGGGGHHHHHHHGGGGGGGGGGGGGGGGGGFFFFFFFFFFFFFFFFFFFFFFFFFFFFFFFFFFFFFFFFFFFFFFFBFFFFFFFFFFFFFFFFFFFFFFFFFFFFFFFFFFFFFFFFFFFFFFFFFFFFFFFF0
@M05620:45:000000000-G6HP7:1:1101:13108:8090 1:N:0:167
AGATTACTGCAACAGTTCCCCCTGGACCTGGAAAAGTTTCTTGCCTGGCTTACAGAAGCTGAAACAACTGCCAATGTCCTACAGGATGCTACCCGTAAGGAAAGGCTCCTAGAAGACTCCAAGGGAGTAAAAGAGCTGATGAAACAATGGCAAGTAAGTCAGGCATTTCCGCTTTAGCACTCTTGTGGATCCAATTGAACAATTCTCAGCATTTGTACTTGTAACTGACAAGCCAGGGACAAAACAAAGAT
+
AAABCFFFDDDFGGFBFGGGGGGGGHHHHHHHHHHHGHHHHHHHHHHHHHH3BBGGHHHHHHHHHHHHHHHHHHHHHHHHFGHHHHHHHHDGGHGG@EGGGHFFHHHHGHHHHHHHHHHHHGHGFFGEHFHHHGHHHHGHHGHHHHHHHHHHHGHHHHHHHHHHHHHHHHGGGGGHHHGHHHHHHHHGHHHHGHHHHFHHFCHHHHHGHFHHHHHHHGHHHGGHHHHHGFHHGGFGGGGGGGFGGGGGGG;
@M05620:45:000000000-G6HP7:1:1101:19127:8099 1:N:0:167
AAACCAAGCAGACACTCACCGCTCCCTCGCCACAGGCCAATAGTTTGTCCTCACTGAGTTGGCAACAAGTGGCTGCTGTGGCTGCCATTTTTCTGGTGATGGCCATCAGCTCCGACGAGGTCAGCTGGGGGGCTTTCTTTGTGTAAGCAACGAGAAACCTGAAAGAAGCATTTTTTAACTAAGTCCTGCTGAGTCATTCATGAGTTTTTGGCCGCCTTGCTTCTTCTCACAGACTCTCTACTCTCATGCCA
+
AA3AAABFACCFFGGGGGGGEEFGGGHHFGC?EHHHFGEHGCHHHGHHGHHHFHHHFHHHGFGGHHHGHGGHGFGGGGHGHHFEGHHHHFHHHFGHHHFGHHGGGHHHHHHHHFGGCEFGGHHHHHFHFCGGGGGGGGGGGGGGGGFFFFFFEFDFFFFFFFFFFFFFFFFFFFFFFFFFFFFFFFFFFFFFFFFFFFFFFFFFFFFFF--BFBFCFFFFFFFFFFFF/FFFFFFFFFFFFFFFFFFFFF9
@M05620:45:000000000-G6HP7:1:1101:9197:8112 1:N:0:167
CATCCTGACCCTGAAGTACCCCATTGAGCATGGCATCGTCACCAACTGGGACGACATGGAGAAGATCTGGCACCACACCTTCTACAACGAGCTGCGCGTGGCCCCGGAGGAGCACCCAGTGCTGCTGACCGAGGCCCCCCTGAACCCCAAGGCCAACAGAGAGAAGATGACTCAGGTGAGGCTCGGCCGACGCCCGTGCTCCTCCCGTCCTTTCCCCAGTCATTTTCTGCCCGGCTTGATTTCTGACATTT
+
>A1AAFFFF1CBGGGFGGGF1A1FGGHHHHHGGHHHGGHHHFFFHGHGHHHGGGG?ECFCGHCGHEHFFFHFHGHHHGFGGGFHHF@@EF>EEHHGGGGGCGFCEECGGGFGFHHHGGEGFDFG1FGFHFGCCC-..<@CCEFEGECGGCEEEHGGGGGGGGFGGGGGGGFFBFGG;FGGGFGG<<-9=>=@@@@@@A--BB/;9:-ABBFB99//:9A/;/BFBFFFBBFE--@@@--BF/B//;FEFF/
@M05620:45:000000000-G6HP7:1:1101:20891:8125 1:N:0:167
ATCTCTATCTCTAAAAACCTGTTTAGATTTGGAGATAGACCTTCAGGTTTTTCATCATTTTCTGCATGAATTATACATTGACCACGTTCCAGCGTGGTCAGTTTGCAGCATTCTGTTATTTTGTTTGACAGAGTGTCTTGTTGAGAACATATGTAGGACATGATTTTTTCCTGCAACAGGGAAAATAAAGTATAAGTTTTAAAGATTTATTCTTTAATAAAGGATCTCAAAGCCAGCTTTAGAAAAAGGAA
+
?AAAAF3DFFFF31AAFEEGGGGH3F1BFEE1BGGHCFGGFGHHDHHHFFGGG2GF2FFHHGHHGDGHGBFDGHGH2FFGAGG1FEGHFFFGHGGC@FF2CGHHHF2G10GFHEGHHGGHHHHGHHF1FBBFHFHHHGHFHHFHHGGHCHHFEFDB1BFFDHFHHGHHGFHG<GF1G0C/CFF/0F1<DGDDG1DGGHHH1C1GFHFHFHHHHHHGED0=0D0<GHHHFGDGGGCGGFHHCGGBGC:../:
@M05620:45:000000000-G6HP7:1:1101:20871:8133 1:N:0:167
ATCTCTATCTCTAAAAACCTGTTTAGATTTGGAGATAGACCTTCAGGTTTTTCATCATTTTCTGCATGAATTATACATTGACCACGTTCCAGCGTGGTCAGTTTGCAGCATTCTGTTATTTTGTTTGACAGAGTGTCTTGTTGAGAACATATGTAGGACATGATTTTTTCCTGCAACAGGGAAAATAAAGTATAAGTTTTAAAGATTTATTCTTTAATAAAGGATCTCAAAGCCAGCTTTAGAAAAAGGAA
+
CCCCCFFFFFFFGGGGGGGGGGHHAGHHHHHHHHHHHHHHHHHHHHHHHHGGHHHHHHHHHHIHHHHHHHHHHHHHHHHHHHHHHGHHHHHGHGGGGHHHHHHHHHHHHHHHHHHHHHHHHHHHHHHHHHHHHHHHHHHHHHHHHHGHHHHHHHHHHHHHHHHHHHHHGHHHGHHHHHHHGGHHHHHHHHHFHDGHHHHHHGHHHHHHHHHHHHHHHDGHGHGHHHHHHHHHHHHHGHHHBGGHHHHGGGH
@M05620:45:000000000-G6HP7:1:1101:11350:8138 1:N:0:167
ATCTCTATCTCCTAAAAACCTGTTTAGATTTGGAGATAGACCTTCAGGTTTTTCATCATTTTCTGCATGAATTATACATTGACCACGTTCCAGCGTGGTCAGTTTGCAGCATTCTGTTATTTTGTTTGACAGAGTGTCTTGTTGAGAACATATGTAGGACATGATTTTTTCCTGCAACAGGGAAAATAAAGTATAAGTTTTAAAGATTTATTCTTTAATAAAGGATCTCAAAGCCAGCTTTAGAAAAAGGA
+
CCCCCFFFFFFFGGGGGGGGGGHHHHHHHHHHHHHHHHHHHHHHHHHHHHHGGHHHHHHHHHIHHHHHHHHHHHHHHHHHHHHHHHGHHHHHHHGFGGHHHHHHHHHHHHHHHHHHHHHHHHHHGHHHHHHHHHHHHHHHHHHHHHHHHHHHHHHHHHHHHHHHHHHHHGHHHHHHHHHHHGGHHHHHHHHHHHHHHGHHHHGHHHHHHHHHHHHHHHHHHGHHHHGHHGHHHFHHHGHHHHHHHHGHGGH
@M05620:45:000000000-G6HP7:1:1101:6194:8141 1:N:0:167
TACCTGTACTGGGGAAGCAATCGCCATTCCTACCCTAAAGATCGGAAGAGCACACGTCTGAACTCCAGTCACGTCGACGCATCTCGTATGCCGTCTTCTGCTTGAAAAAAAAAAAAACTATCCACATGAATCCCTGCTATTTTTGTACCTCACTCAATATCCACTTAACCTATTTTACCCTAAGTATACTTCTACCCTATTTACTGTGTCACCTGCTGTCGTCGTCCTCCCACCTCCCTACTCACCCGCCC
+
DDCDDFFFFFFFGGGGGGGGGGGGGGGHHHHHHHHHHHHHHHHHGGGGHHHHHHHGHHHGGHHHHHHHHHHHGHHGGGGGGGGHHHFFHHHHGGGHGHHHHHHHHHHHFGDGFB<///111>01111111111<11.<000000-/0=0000:00/;0000000000000;0;000;00/0/:/00;00;00;900.0/0;000;000900;00/.0000.:.-9.9.;9./:9:.9;/0.:;00..---=
@M05620:45:000000000-G6HP7:1:1101:20880:8150 1:N:0:167
ATCTCTATCTCTAAAAACCTGTTTAGATTTGGAGATAGACCTTCAGGTTTTTCATCATTTTCTGCATGAATTATACATTGACCACGTTCCAGCGTGGTCAGTTTGCAGCATTCTGTTATTTTGTTTGACAGAGTGTCTTGTTGAGAACATATGTAGGACATGATTTTTTCCTGCAACAGGGAAAATAAAGTATAAGTTTTAAAGATTTATTCTTTAATAAAGGATCTCAAAGCCAGCTTTAGAAAAAGGAA
+
BBBBBFFFFFFFGGGFGGGGGGHH5GGHHHHHCHHHHHHHHHHHGHHHHHGGHHFHHHHHHHHHGHHHFHGHHHHHFHHHGGHHHGHHHHGGGGGGGHHGHHHHGHHHHHHHHHGHHHHHHHFHHHHHHHHGHHHHHHHHHHHHHHGHHHHHHHHHHHHHHHHHHHHHGHHHHHGHHHHHGGHHHHHHBGGHH<DGFHHHFHEHGHHHGHHHHHHHHDDGGGGFHHHHHHHHGFHGGHHHGGHGHFGEE/C
@M05620:45:000000000-G6HP7:1:1101:26166:8165 1:N:0:167
AGATTACTGCAACAGTTCCCCCTGACAAGCCAGGGACAAAACAAAGATCGGAAGAGCACACGTCTGAACTCCAGTCACGTCGACGCATCTCGTATGCCGTCTTCTGCTTGAAAAAAAAAAATAGTTTTACAGAGAGTCTTGTTGCGAACATATTTAGTCAATGATTTTTTCCTGCAACAGGCAAAATAAATGATACGTTTTAAAGATTTATTCTTTACTAAAGTATCTCAAATCCAGCTTTAAAAAACGGA
+
ABABAFFFFF4DFGGFGGGGGGGGAGHHHHGHHHGGGGHHHHHHHHHHHHGGGGHHHHHGHGFHHGHGHHHHHGGGHHGHHEGGGGGGEFHHGFHHHHGEEHGFHHHHHHHHHHHGGCG//011?11<@>GF1B0.<>=F=1F01--<@-0DG00;0000;0000<0<:AFFF0CBFFFG..9C.;;C0000;0C0;9/9EF0B/B9///:BFFBF//;BFB//;9BBFF/F/BFE/;;9BB/9;/-.-..
@M05620:45:000000000-G6HP7:1:1101:10520:8195 1:N:0:167
CATCCTGACCCTGAAGTACCCCGGCTTGATTTCTGACATTAGATCGGAAGAGCACACGTCTGAACTCCAGTCACGTCGACGCATCTCGTATGCCGTCTTCTGCTTGAAAAAAAAAAAAAAATATTAATCCCTATATTCTTTATACTCCCCTCTTTAATCCCTTATTCTTACCTTCCCCCCTCCCCCTAACTACTCCTTTTTCCCTCTTTATTTTTTCCTCCATATTCTCACCTCCCTCGTTCAACACCGTA
+
CCCCCFFFFFFFGGGGGGGGGGGGGGGGHHHHHHHHHHHHHHGHHHGGGGHHHHHHHGHHHGHHHHHHHHHHGHGGHGFGGGGGGHHHGGHHHHGGGHGHHHHHHHHHFHHCGFGC<>>--00000000<<000000=0==000000:.:/.:0;000:0:009000000;/00:/C/.-;...;.-./:00000000;;0BB00//900;0000-/000//0000;9BB:.0.;./;-.9.00:;..-.;
@M05620:45:000000000-G6HP7:1:1101:14792:8205 1:N:0:167
CATCCTGACCCTGAAGTACCCCGGCTTGATTTCTGACATTAGATCGGAAGAGCACACGTCTGAACTCCAGTCACGTCGACGCATCTCGTATGCCGTCTTCTGCTTGAAAAAAAAAAAAGGTCAGCTGGGGGGCTTTCTTTGTGTAAGCAACGAGAAACCTGAAAGAAGCATTTTTTAACTAAGTCCTGCTGAGTCATTCATGAGTTTTTAGCCGCCTTGCTTCTTCTCACAGACTCTCTACTCTCATGCCA
+
>AABBFFFFFFFCGGFBFGGFGCEF2FEFEAEGFHFHFFFBGFHFHGGGEEFFGGBFEGFHGFHFEGHFHHHHFG?1E?CGGC1E3FFGDHBGEEE>CF?GGHBGEEG33?B</C//>//?>10FGHG?-@--@EFFBFFFFBFFEBFFFF=ED?A;FFFFFBBFFFFFEFFFFFBAFFFFFFFFFFFBFF/.BBBBFFFFFFFBFFF;E9FFA-BDAFFFFFF/BFFFF/FFAFBFFB/BFFFFF///B/
@M05620:45:000000000-G6HP7:1:1101:16307:8206 1:N:0:167
TACCTGTACTGGGGAAGCAATCGCCATTCCTACCCTAAAGATCGGAAGAGCACACGTCTGAACTCCAGTCACGTCGACGCACCTCGTATGCCGTCTTCTGCTTGAAAAAAAAAACCCAGTGCTGCTGACCGAGGCCCCCCTGACCCCCAAGGCCACCCGAGAGCCGATGACTCATGTGAGGCTCGGCCGCCGCCCGTTCTCCTCCCTTCCTTTCCCCCGTCATTTTCTGCCCGGCTTTCTTTCTGCCCTTC
+
AA1A?FFFFFDFGCGCEGGGFGC0AE0GHFHBBGHHHHCAGAGEAA/FFGFEFGHCHGGEBHHHFCEGGGGHE0F>EG?////BB///F0BF@EEE/>>G1B11<BBFA<C?///?C//F1?GDFF11<F><@?<EGGGGACG/GCCG;A..:.;AF.--9A9..--;./9;F///9/9/-;AF@----;;-9@??>-;-99/-BA-/;BFFFBFFF-;A;--;BB9B//;A--9;;///;://///:9;-
@M05620:45:000000000-G6HP7:1:1101:14774:8208 1:N:0:167
CATCCTGACCCTGAAGTACCCCGGCTTGATTTCTGACATTAGATCGGAAGAGCACACGTCTGAACTCCAGTCACGTCGACGCATCTCGTATGCCGTCTTCTGCTTGAAAAAAAAAAAAACACTTCTACCCAAGGCCCCCCTGAACCCCACGGCCGACAGATCGCCGCTGCCTCAGGTTAGGCACGTCCGCCTCCCGAGCTCATCCCCCCCCTTCCCCCGTCATTTTCTGCTCGGCTTGATTCTGCCATTAT
+
CCCCCFFFFFFFGGGGGGGGGGGCGGGGHHHHHHHGHHHGHGHHHHGGGGHHHHHHHGHHHGHGHHHGHHHHHHGGHEGGGGFFGGHFGGHHFHEEEHGHHFHFEGGHFHH@>C<<//-..>111111>01......ACC@./0;CD??C--;;--:--/0;A.9--:@A.0000/;00./00:A.9:--.9:AA..9-.00;BFE..;--;A//BFFBAA.;0;0B;B00;99EF;=.0:0;0009;B:0
@M05620:45:000000000-G6HP7:1:1101:14987:8210 1:N:0:167
CATCCTGACCCTGAAGTACCCCATTGAGCATGGCATCGTCACCAACTGGGACGACATGGAGAAGATCTGGCACCACACCTTCTACAACGAGCTGCGCGTGGCCCCGGAGGAGCACCCAGTGCTGCTGACCGAGGCCCCCCTGAACCCCAAGGCCAACAGAGAGAAGATGACTCAGGTGAGGCTCGGCCGACGCCCGTGCTCCTCCCGTCCTTTCCCCAGTCATTTTCTGCCCGGCTTGATTTCTGACATTA
+
CDDDDFFFFFFFGGGGGGGGGGGHHHHHHHHHHHHHHGHHHGHHHGHHHHHHGGGGGHHHHHHHHHHHHHHHHGHHHGGHHHHHHHHHGGGGGHHGGGGGGGHHGGGGGGGGHHHHGGHGHHHHHHHHHHGGGGGGGGGGGGHHHHGGGGHGHHGGGGGGGGGGGGGGGGGGGGGGHGGGGGGGFFFFFFFFFFFFDFFFFFFFFFFFFFFFFFFFFFFFFFFFFFFFFFFFFFFFFFFFFFFFFBFFFF0
@M05620:45:000000000-G6HP7:1:1101:8098:8225 1:N:0:167
AAACCAAGCAGACACTCACCGCTCCCTCGCCACAGGCCAATAGTTTGTCCTCACTGAGTTGGCAACAAGTGGCTGCTGTGGCTGCCATTTTTCTGGTGATGGCCATCAGCTCCGACGAGGTCAGCTGGGGGGCTTTCTTTGTGTAAGCAACGAGAAACCTGAAAGAAGCATTTTTTAACTAAGTCCTGCTGAGTCATTCATGAGTTTTTAGCCGCCTTGCTTCTTCTCACAGACTCTCTACTCTCATGCCA
+
CDDDDDDFDFFFGGGGGGGGGGGGGGHHGGGGGHHHGGHHHHHHHHHHHHHHHHHHHHHHHHHHHHHHHHHHGHGGHHHHHHHGGHHHHHHHHHHHHHHHHHHHHHHHHHHHHGGGGGGGGHHHHHHHGGGGGGGGGGGGGGGGGGFFFFFFFFFFFFFFFFFFFFFFFFFFFFHFFFFHHFFFFHFFFFFFFFFFFFFHHHFFFFFFFFFFFFFFFFFFFFHFFFHFFFFFFFFFFFFFFFFFFFFFFFF
@M05620:45:000000000-G6HP7:1:1101:17838:8231 1:N:0:167
ATCTCTATCTCCTAAAAACCTGTTTAGATTTGGAGATAGACCTTCAGGTTTTTCATCATTTTCTGCATGAATTATACATTGACCACGTTCCAGCGTGGTCAGTTTGCAGCATTCTGTTATTTTGTTTGACAGAGTGTCTTGTTGAGAACATATGTAGGACATGATTTTTTCCTGCAACAGGGAAAATAAAGTATAAGTTTTAAAGATTTATTCTTTAATAAAGGATCTCAAAGCCAGCTTTAGAAAAAGGA
+
AABBBFFFFFFFGGGGGGGGGGHHHHHHHHHHBFHHHFHGHHHHHHGHHHHGGHFHHHHHHHHHHHDHFHHHHHHHHFHHHHHHHHGHHHHGHHGGGGHHHHHHHHHHFHHHHHHHHHDHHHHHHHHHHHHHHHHHHHHHFHHGHHGHHHHHHHHFHHHHHGFDHHHHHGHHHHHFGHHGHGGHHHGHHHHHHHHHHHHHHHHHHHHHHHHHHHHHHFGHFHHHGHHHHHHGFHGGFEHHHHGEHCGFDCG
@M05620:45:000000000-G6HP7:1:1101:18689:8232 1:N:0:167
AAACCAAGCAGACACTCACCGCTCCCTCGCCACAGGCCAATAGTTTGTCCTCACTGAGTTGGCAACAAGTGGCTGCTGTGGCTGCCATTTTTCTGGTGATGGCCATCAGCTCCGACGAGGTCAGCTGGGGGGCTTTCTTTGTGTAAGCAACGAGAAACCTGAAAGAAGCATTTTTTAACTAAGTCCTGCTGAGTCATTCATGAGTTTTTAGCCGCCTTGCTTCTTCTCACAGACTCTCTACTCTCATGCCA
+
CCDCDDDFCFFFGGGGGGGGGGGGGGHHGGGGGHHHGGHHHHHHHHHHHHBHHHHHHHHHHHHHHHHHHHHHGHGGHHHHHHHGGHHHHHHHHHHHHHHHHHHHHHHHHHHHHGGGGGGGGHHHHHHHGGGGGGGGGGGGGGGGGGFFFFFFFFFFFFFFFFFFFFFFFFFFFFHFFFFFFFFFFFFFFFFFFFFFFFFFFFFFFFFFFFFFFFFFFFFFHFHFFFFFFFFFFFFFFFFFFFFHFFFFFF0
@M05620:45:000000000-G6HP7:1:1101:17858:8244 1:N:0:167
ATCTCTATCTCCTAAAAACCTGTTTAGATTTGGAGATAGACCTTCAGGTTTTTCATCATTTTCTGCATGAATTATACATTGACCACGTTCCAGCGTGGTCAGTTTGCAGCATTCTGTTATTTTGTTTGACAGAGTGTCTTGTTGAGAACATATGTAGGACATGATTTTTTCCTGCAACAGGGAAAATAAAGTATAAGTTTTAAAGATTTATTCTTTAATAAAGGATCTCAAAGCCAGCTTTAGAAAAAGGA
+
ABBCCFFFFFFFGGGGGGGGGGHHHHHHHHHHHHHHHHHHHHHHHHHHHHHGGHHHHHHHHHHHGHHHHHHHHHHHHFHHHFHHHHGHHHHHHHGGGGHHHHHHHHHHGHHHHHHHHHHHHHHHHHHHHHHHHHHHHHHHHHHHHHHHHHHHHGHHHHHHHHHHHHHHHGHHHHGHHHHHHGGHHHHHHHHHHGHHHHHHHHGHHHHHHHHHHHHHHHHHFGHHGHGHHHHHHHHFGGHHHGHGHHHHGDC
@M05620:45:000000000-G6HP7:1:1101:5682:8245 1:N:0:167
ATCTCTATCTCCTAAAAACCTGTTTAGATTTGGAGATAGACCTTCAGGTTTTTCATCATTTTCTGCATGAATTATACATTGACCACGTTCCAGCGTGGTCAGTTTGCAGCATTCTGTTATTTTGTTTGACAGAGTGTCTTGTTGAGAACATATGTAGGACATGATTTTTTCCTGCAACAGGGAAAATAAAGTATAAGTTTTAAAGATTTATTCTTTAATAAAGGATCTCAAAGCCAGCTTTAGAAAAAGGA
+
BBBBBFFFFFFFGGGGGGGGGGHHHHGHHHHHHHHHHHHHHHHHHHHHHHHGGHHHHHHHHHHHHHHHHGHHHGHGHGHHHFGHHHGHHHHHHHGEGGHHHHHHHHHHFHHHHHHHHHHHHHHHHHHHHHHHHHHHHHHHHGHHGHHHHHFHHHHHHHHHHHHHHHHHFCHHHHGHFHHHHGGGGHHHGHGGHHHHGGHHHHFGHHHHHHHHHHHHGHHHHHHHHHFHHFHHHHACHGHGHHGGGGHFDGG
@M05620:45:000000000-G6HP7:1:1101:18675:8245 1:N:0:167
AAACCAAGCAGACACTCACCGCTCCCTCGCCACAGGCCAATAGTTTGTCCACACTGAGTTGGCAACAAGTGGCTGCTGTGGCTGCCATTTTTCTGGTGATGGCCATCAGCTCCGACGAGGTCAGCTGGGGGGCTTTCTTTGTGTAAGCAACGAGAAACCTGAAAGAAGCATTTTTTAACTAAGTCCTGCTGAGTCATTCATGAGTTTTTAGCCGCCTTGCTTCTTCTCACAGACTCTCTACTCTCATGCCA
+
AAAAAA1FAFFCGGFGFFGGAEGGGGBGAEEFFFACFFE/FBFA2FGHHFEHFGHHDHAFDAGHHHHHHH1@FCEF1@@0>FHAAF@GG@@@FDFHHHGFFFHHH0G>EGGHHGEEEEGGGFFHHHGHG@C@@?FGGGGGG0BFGBBFFFF@E?ABFFFFFE99/9FFFFFFFFF;EFFF/FBFFFFFFFFFFFFFFFFFFFFB99FFEE//:-;@FFFEBFFFFFFFFFFFFFFFFFFFFFFFFFFFBF/
@M05620:45:000000000-G6HP7:1:1101:23257:8249 1:N:0:167
CATCCTGACCCTGAAGTACCCCGGCTTGATTTCTGACATTAGATCGGAAGAGCACACGTCTGAACTCCAGTCACGTCGACGCATCTCGTATGCCGTCTTCTGCTTGAAAAAAAAAAAAAAAACACAAAGTTACTTTTTCATCAATTATCCATCCATAATAAGCCAATTACTACTTCGAAACTATTTCAGTAGTGTACTCCCCACAGTCCTCATATTCCCTCTACGCACTCTCCCTTCCTCCCCTAACACCC
+
CCCCCFFFFFFFGGGGGGGGGGGGGGGGHHHHHHHHHHHHHHHHHHGGGGHHHHHHHGHHHGHHHHHHHHHHHHGGHGGGGGGGGHHHGGHHHHGGGHGHHHHHHHHHHHHGDGG<><-<--.<....<000000000:00<00:0<0<;C:0.0;00;;0000//00;;900009..:.-0009;0900000/00;00;AD/...00000900:0;0;0/:0;.-.;9:9:/;/9BFF9/9.9./;00.:
@M05620:45:000000000-G6HP7:1:1101:17841:8250 1:N:0:167
ATCTCTATCTCCTAAAAACCTGTTTAGATTTGGAGATAGACCTTCAGGTTTTTCATCATTTTCTGCATGAATTATACATTGACCACGTTCCAGCGTGGTCAGTTTGCAGCATTCTGTTATTTTGTTTGACAGAGTGTCTTGTTGAGAACATATGTAGGACATGATTTTTTCCTGCAACAGGGAAAATAAAGTATAAGTTTTAAAGATTTATTCTTTAATAAAGGATCTCAAAGCCAGCTTTAGAAAAAGGA
+
CCCDDFFFFFFFGGGGGGGGGGHHHHHHHHHHHHHHHHHHHHHHHHHHHHHGGHHHHIHHHHIHIHHHHHHHHHHHHHHHHHHHHHGHHHHHHHGGGGHHHHHHHHHHHHHHHHHHHHHHHHHHHHHHHHHHHHGHHHHHHHHHHHHHHHHHHHHHHHHHHHHHHHHHHGHHHHHHHHHHHGGHHHHHHHHHHHHHHHHHHHHHHHHHHHHHHHHHHHHHHHHHHHHHHHHHHHHHHGHHHHGHHGHHGGH
@M05620:45:000000000-G6HP7:1:1101:5670:8259 1:N:0:167
ATCTCTATCTCCTAAAAACCTGTTTAGATTTGGAGATAGACCTTCAGGTTTTTCATCATTTTCTGCATGAATTATACATTGACCACGTTCCAGCGTGGTCAGTTTGCAGCATTCTGTTATTTTGTTTGACAGAGTGTCTTGTTGAGAACATATGTAGGACATGATTTTTTCCTGCAACAGGGAAAATAAAGTATAAGTTTTAAAGATTTATTCTTTAATAAAGGATCTCAAAGCCAGCTTTAGAAAAAGGA
+
CCCDDFFFFFFFGGGGGGGGGGHHHHHHHHHHHHHHHHHHHHHHHHHHHHHGGHHHHHHHHHIIIHHHHHHHHHHHHHHHHHHHHHGHHHHHHHGGGGHHHHHHHHHHHHHHHHHHHHHHHHHHHHHHHHHHHHHHHHHHHHHHHHHHHHHHHHHHHHHHHHHHHHHHHGHHHHHHHHHHHGGHHHHHHHHHHHHHHHHHHHHHHHHHHHHHHHHHHGHHHGHHHHHHHHHHHHHHHGHHHHHHHHHHGGH
@M05620:45:000000000-G6HP7:1:1101:17829:8267 1:N:0:167
ATCTCTATCTCCTAAAAACCTGTTTAGATTTGGAGATAGACCTTCAGGTTTTTCATCATTTTCTGCATGAGTTATACATTGACCACGTTCCAGCGTGGTCAGTTTGCAGCATTCTGTTATTTTGTTTGACAGAGTGTCTTGTTGAGAACATATGTAGGACATGATTTTTTCCTGCAACAGGGAAAATAAAGTATAAGTTTTAAAGATTTATTCTTTAATAAAGGATCTCAAAGCCAGCTTTAGAAAAAGGA
+
BBBCCFFFFFFFGGGGGGGGGGGHHHHHHHHHHHHHHHHHHHHHHHHHHHHGGHHHHHHIHIHHHHHHHHFHHHHGHFHHHHHHHHGGHHHHHHGGGGHHFHHHHHHHHHHHHHHHHHHHHHHHHHHHHHHHHHGGHHHHHHHHHHHFHHGHHHHHHHHHHHHHHHHHHGHHHHHHHHHHHGGHHHHGHGGHHHHHHGHHHHGHHHHHHHHHHHHHHHHHFFHHHHHHHHHHHHHHHGHHHGGHGGFHGGF
@M05620:45:000000000-G6HP7:1:1101:16321:8295 1:N:0:167
CATCCTGACCCTGAAGTACCCCATTGAGCATGGCATCGTCACCAACTGGGACGACATGGAGAAGATCTGGCACCACACCTTCTACAACGAGCTGCGCGTGGCCCCGGAGGAGCACCCAGTGCTGCTGACCGAGGCCCCCCTGAACCCCAAGGCCAACAGAGAGAAGATGACTCAGGTGAGGCTCGGCCGACGCCCGTGCTCCTCCCGTCCTTTCCCCAGTCATTTTCTGCCCGGCTTGATTTCTGACATTA
+
CDDDDFFFFFFFGGGGGGGGGGGHHHHHHHHHHHHHHGHHHGHHHGHHHHHHGGGGGHHHHHHHHHHHHHHHHGHHHGGHHHHHHHHHGGGGGHHGGGGGGGHHGGGGGGGGHHHHGGHHHHHH1GHHHHGGGGGGGGGGGGHHHHGGGGHGHHGGGGGGGGGGGGGGGGGGGGGGHGGGGGGGFFFFFFFFFFFFBFFFFFFFFFFEFFFFFFFFFFFFFFFFHFHHHFFFFFFFFFFFFFFFFFFFFF0
@M05620:45:000000000-G6HP7:1:1101:16332:8311 1:N:0:167
CATCCTGACCCTGAAGTACCCCATTGAGCATGGCATCGTCACCAACTGGGACGACATGGAGAAGATCTGGCACCACACCTTCTACAACGAGCTGCGCGTGGCCCCGGAGGAGCACCCAGTGCTGCTGACCGAGGCCCCCCTGAACCCCAAGGCCAACAGAGAGAAGATGACTCAGGTGAGGCTCGGCCGACGCCCGTGCTCCTCCCGTCCTTTCCCCAGTCATTTTCTGCCCGGCTTGATTTCTGACATTA
+
ABBCCFFFFFFFGGGGGGGGGGGHHHHHHHHHHHHHHGHHHGHHHGHHHHHHGGGGGHHHHGHHHHHHHHHHHGHHHGGHHHHHHHHHGGGGGHHGGGGGGGHHGGGGGGGGHHHHGGHHHFHHHHHHHHGGGGGGGGGGGGHHHHGGGGHGHHGGGGGGGFFGFGGFFGGGGFGGFFFGGGGFFFFFFFDFFFFF@DFFFFFFFFFFFFFFFFFFFFFBFFFFFFFFFFFFFFFFFFAFFFFFFFBFFF/
@M05620:45:000000000-G6HP7:1:1101:10207:8320 1:N:0:167
CATCCTGACCCTGAAGTACCCGGCTTGATTTCTGACATTAGATCGGAAGAGCACACGTCTGAACTCCAGTCACGTCGACGCATCTCGTATGCCGTCTTCTGCTTGAAAAAAAAAAAAGAAATAAAAAAAGAGCCTTGAAGAATTGTAGTCAGTGGCAGAATATTACAAAGACGATACGCTTTAGTTTATCTATTTATAATTTGCGATCAAGTCAGATGTAACATGAGTCTTAAACGTTAGCTTTATGATAA
+
CDDDDFFFFFFFGGGGGGGGGGGGGGGHHHHHHHHHHHHHHHHHHGGGGHHHHHHHGHHHGHHHHHHHHHHHHGHHGGGGGGFEGHHFEHHHHGGGHGHHHHHHGHHHFHGGFDD<<//?111111<--..//./000011<01:111111111/./.</111111110///.-..9.....111111<1111111:1111111<-...001111111111111<0011111:10.<:/.:1111111<1:
@M05620:45:000000000-G6HP7:1:1101:16085:8324 1:N:0:167
ATCTCTATCTCCTAAAAACCTGTTTAGATTTGGAGATAGACCTTCAGGTTTTTCATCATTTTCTGCATGAATTATACATTGACCACGTTCCAGCGTGGTCAGTTTGCAGCATTCTGTTATTTTGTTTGACAGAGTGTCTTGTTGAGAACATATGTAGGACATGATTTTTTCCTGCAACAGGGAAAATAAAGTATAAGTTTTAAAGATTTATTCTTTAATAAAGGATCTCAAAGCCAGCTTTAGAAAAAGGA
+
ABBBBFFFFFFFGGGGGGGGGGHHHHGHHHHHHGHHHFHFHHHHHHHHHHHGGHHHHHHHHHHHHHGHGFHHHHHHHFHHGFHHGHEHHHHHHHGGGGHHHHHHHHHHHHHHHHHHHHHHHHHHHHHHGHHHHHHHHHHHHHHHHHHHHGHHHHHHHHHHHHHGHHHHHGHHHHGHHHHGHGGHHHGH1GFHHHHHHHHHHHHHHGHHHHHHHHHHHHHHDFGHCGHHHHHHHHHHHGHHHHHHHFHGGGF
@M05620:45:000000000-G6HP7:1:1101:14944:8326 1:N:0:167
TACTGTACTGGGGAAGCAATCGCCATTCCTACCCTAAAGATCGGAAGAGCACACGTCTGAACTCCAGTCACGTCGACGCATCTCGTATGCCGTCTTCTGCTTGAAAAAAAAAAAAAAACCAAATGAAAGACAACTGAAAGTACAAGTTAAAGACAAGAGGAAGAAATATGCATTAAATACACACATTTGAAGCTTAGCTACAGTGGTACGACTTTAAGGCAATACATCAAATTTTTGGATTCTACCGAACT
+
CCCCBFFFFFFCGGGGGFFGGGGGEFHHHHHHHHHHFHHHHHHGGGGHHHHHHHGHHHGHGHHHHHHGHHHGHHGGGGGGEEHHHFEHHHHGGGHGGHGGHHHGHHHHGGGCC>//<>.....000000////<//0000000000000000:///./.../..9/0000000000000:0009.000000000000/://///////9.....//////..//:////////://--9://////:;-9.
@M05620:45:000000000-G6HP7:1:1101:14926:8329 1:N:0:167
TACTGTACTGGGGAAGCAATCGCCATTCCTACCCTAAAGATCGGAAGAGCACACGTCTGAACTCCAGTCACGTCGACGCATCTCGTATGCCGTCTTCTGCTTGAAAAAAAAAAAAAAAAAAGAGGAAAAAACAGGAGGAAGATAAAAATAGAGAAAAAGAATATATAAAGGAAGAGAATGGACGGGAGTAATGTAGAGAGGTAGAGAACAGTGGGAACAGAAGACAATGGAAAGGTGTAGGGATAGTAATA
+
CCCDCFFFFFFCGGGGGGGGGGGGEGHHHHGHHHHHHHHHHHHGGGGHHHHHHHGHHHGHGHHHHHHHHGHGGHGGGGGGE@HHHFFHHHHGGGHGHHGGHHHFHHHGGGGFB/<<-<---../..//:.-../...../..:00000.0000000/..9;00000000;0/:.../000000---.-;/0000:0000..:0000000//00/..0.///000///000000..;00000.///0;:000
@M05620:45:000000000-G6HP7:1:1101:16085:8342 1:N:0:167
ATCTCTATCTCCTAAAAACCTGTTTAGATTTGGAGATAGACCTTCAGGTTTTTCATCATTTTCTGCATGAATTATACATTGACCACGTTCCAGCGTGGTCAGTTTGCAGCATTCTGTTATTTTGTTTGACAGAGTGTCTTGTTGAGAACATATGTAGGACATGATTTTTTCCTGCAACAGGGAAAATAAAGTATAAGTTTTAAAGATTTATTCTTTAATAAAGGATCTCAAAGCCAGCTTTAGAAAAAGGA
+
ABBBBFFFFFFFGGGGGGGGGGHHHHHHHHHHHHHHHHHHHHHHHHHHHHHGGHHHHHHHHHHHHHHHHHHHHHHHHHHHHGHHGHGHHHHHHHGFGGHHHHHHHHHHHHHHHHHHHHHHHHHHGHHHGHHHHHHHHHHHHHHHHHHHHHHBHHGHHHHHHHHHHHHHHGHHHHHHHHHHHGGHHHHHGHGGHHHHHGHHHHFHHHHHHHHHHHHHHGHHHFHHGHHHHHGHHHFHHGHHHHHFHHHHGDH
@M05620:45:000000000-G6HP7:1:1101:7418:8343 1:N:0:167
CATCCTGACCCTGAAGTACCCCGGCTTGATTTCTGACATTAGATCGGAAGAGCACACGTCTGAACTCCAGTCACGTCGACGCATCTCGTATGCCGTCTTCTGCTTGAAAAAAAAAAAAAAAAAACAAACAAAAAAACAAATGGACTCTAAACAAAAAAGAACAAACAAGAAAAAGAAAAGAATAGACAGCGGGTGATGAGCTACAAAGCGTGAGAACATCATGCCTATGCACGGACGGACATATTCGCACA
+
CCCDEFFFFFFFGGGGGFGGGGGGGGGGHHHHHHHHHHHHGHHHHHGGGGHHHHHHHGHHHGHHHHHHHHHHHHGHHGGGGGGGEHHHGFGHHHGGGHGHHHHHHHHHGHHGGGGD><-<<-<-...<.<:...--..9.110<00/0:1101....-..:://...<///:/....//:9.01::0</.----<.:110010<000//.....<<0/1001:10<<10010.-----.<-01111/..9-
@M05620:45:000000000-G6HP7:1:1101:22952:8350 1:N:0:167
CATCCTGACCCTGAAGTACCCCGGCTTGATTTCTGACATTAGATCGGAAGAGCACACGTCTGAACTCCAGTCACGTCGACGCATCTCGTATGCCGTCTTCTGCTTGAAAAAAAAAAAAAAAAAAAAAAATTAGAAAAAAAAAAATAAAAGATAACTAAAAAAAAACAAAAAGAAAGAAGAAAAATGACAGAAGGTTGAAGAGCCCTAAATCAACAGTGGAGTTAACACGGGTGTTGATGCGAGTAAGCACT
+
CCCDEFFFFFFFGGGGGGGGGGGGGGGGHHHHHHHHHHHHHHHHHHGGGGHHHGHHHGGHHGHHHHHHHHHHHHGGHGGGGGGGGHHHGGHHHHGFGHGHHHHHHHHHHHHC>BCB><<><<-<-----.00011</.<-<--<:0111:.011011<000----.......9./0/./0<//.<0:000/00.00//111./..//:01<00/0/1:/0.0/11110.-----..1111-.--.1101/<
@M05620:45:000000000-G6HP7:1:1101:18907:8350 1:N:0:167
ATCTCTATCTCCTAAAAAGGAAGAAAGGGGAGGGAAGATCGGAAGAGCACACGTCTGAACTCCAGTCACGTCGACGCATCTCGTATGCCGTCTTCTGCTTGAAAAAAAAAAAAAAAAATCGAAAAGAAACTAGATAGGGATCGACCAGCCATACCCTAGAGCCTGGAAGGGGAAACCTAAGCAGTCGGAATTAGGAAGATCACGCGAGACATAAAGCATACTGAAGAGTGCGCAGAATACTGCAATAAAGA
+
ABCCCFFFFFFFGGGGGGFGGGHHHHHHGGGGGGGHGHHHHGGGGHHHGHHHGHHHGHHHHHHHHHHHHGHHGGGGGGFEHHHFGHHHHGEGHGHHHHHHHHHHGHGGCDBC/-><--.0../.-/..//0000000/.:/...---....00//00//000./../0/:.-..9/./00//0990.--..000000..000/..----./00;0000009000000.000-----/00000000;00000
@M05620:45:000000000-G6HP7:1:1101:21988:8364 1:N:0:167
TACCTGTACTGGGGAAGCCATTCCTACCCTAAAGATCGGAAGAGCACACGTCTGAACTCCAGTCACGTCGACGCATCTCGTATGCCGTCTTCTGCTTGAAAAAAAAAAAAAAACCACCTTAATTGATCTTATGAAAAAACAAAATTTTCGGTCTTTCTACCTCCTCTTGTCAACCATCCCCCTCATTCTCCCCATCCATCAACACACGGCCCCTGGCGTGCGTGAGCTGATACCATGTGCTAGGCGCTGGC
+
ABABBFFFFFFFGGGGGGGGGGHHGDGFGHCFHHGHHHG?GGHHHGHGFGGGFFHHHHHHFHHHHGEAGFEGGGC>EHHHFEHHHHEEEHGHHHGHHHAHFFF@EEGB///>/.....011111111=000000000.-..:..0/000--.:.0000009;0.//00000000..0/.;..-..///////..././//////...------....-.-.-....9//////////9/////./-----.
@M05620:45:000000000-G6HP7:1:1101:18912:8370 1:N:0:167
ATCTCTATCTCCTAAAAAGGAAGAAAGGGGAGGGAAGATCGGAAGAGCACACGTCTGAACTCCAGTCACGTCGACGCATCTCGTATGCCGTCTTCTGCTTGAAAAAAAAAAAAGAACCCGATACGGAGCTCTAAATTAGAGTGCATATTCACAACCAACCCACTCACGCCCGGTTACTCTAAGTCCTTATTACGTAGACCAGAATCATATAAATCATCTCTTCCTAACACTATCACATCAGTCGCCTCCAC
+
BBBBBFFFFFFFGGGGGGGGGGHA4EGHG?EGGGGHGGHHDGGGDHHGHHBGEHHHGFHHHHHHHHHHHGHHEGGGGGGGHHHGGHHHHFGGHGHGHHHHHFHHHAC@D/>////00..-----....-.000000000000000000000000....9.....9//...----..////////////9////../..9/.../////////////////////://.///////////;//:.-....;.
@M05620:45:000000000-G6HP7:1:1101:17403:8396 1:N:0:167
CATCCTGACCCTGAAGTACCCCATTGAGCATGGCATCGTCACCAACTGGGACGACATGGAGAAGATCTGGCACCACACCTTCTACAACGAGCTGCGCGTGGCCCCGGAGGAGCACCCAGTGCTGCTGACCGAGGCCCCCCTGAACCCCAAGGCCAACAGAGAGAAGATGACTCAGGTGAGGCTCGGCCGACGCCCGTGCTCCTCCCGTCCTTTCCCCAGTCATTTTCTGCCCGGCTTGATTTCTGACATTA
+
CDDDDFFFFFFFGGGGGGGGGGGHHHHHHHHHHHHHHGHHHGHHHGHHHHHHGGGGGHHHHHHHHHHHHHHHHGHHHGGHHHHHHHHHGGGGGHGGGGGGGGHHGGGGGGGGHHHHGGHGHHHHHHHHHHGGGGGGGGGGGGHHHHGGGGHGHHGGGGGGGGGGGGGGGGGGGGGGGGGGGGGGFFFFFFFFFFFFFFFFFFFFFFFEFFFFFFFFFFFFFFFFFFFFFFFFFFFDFFAFFFFFFFFFFF0
@M05620:45:000000000-G6HP7:1:1101:21830:8404 1:N:0:167
AGATTACTGCAACAGTTCCCCCTGGACCTGGAAAAGTTTCTTGCCTGGCTTACAGAAGCTGAAACAACTGCCAATGTCCTACAGGATGCTACCCGTAAGGAAAGGCTCCTAGAAGACTCCAAGGGAGTAAAAGAGCTGATGAAACAATGGCAAGTAAGTCAGGCATTTCCGCTTTAGCACTCTTGTGGATCCAATTGAACAATTCTCAGCATTTGTACTTGTAACTGACAAGCCAGGGACAAAACAAAGAT
+
AAABBFFFFFFFGGGGGGGGGGGGHHHHGHHHHFHHHHHHHHHHHHHHHHHHHHHHHHHHHHHHHHHHHHHHHHHHHHHHHHHFHHHHHHGHHHGGGGHGHHHHGHHHGHHHGHHHHHHHHHHGEGGGHHHHHGHHHHHHHHHHHHHHHHHHHGHHHHHHHHHHHHHHHHGGGGGHHHHHHHHHHHHGGHHHHHHHHHHFHGHHHHHHHHHHHHHHHFHHHHHHHHHFHHHHHGGGGGGGGGFGGGGGGGG
@M05620:45:000000000-G6HP7:1:1101:21810:8422 1:N:0:167
AGATTACTGCAACAGTTCCCCCTGGACCTGGAAAAGTTTCTTGCCTGGCTTACAGAAGCTGAAACAACTGCCAATGTCCTACAGGATGCTACCCGTAAGGAAAGGCTCCTAGAAGACTCCAAGGGAGTAAAAGAGCTGATGAAACAATGGCAAGTAAGTCAGGCATTTCCGCTTTAGCACTCTTGTGGATCCAATTGAACAATTCTCAGCATTTGTACTTGTAACTGACAAGCCAGGGACAAAACAAAGAT
+
BBABBFFFFFFFGGGFGGGGGGGGHHHHHG4FGHHHHHHHHHHHHHHHHHHGHFHFHGHHGF3EGFHHHHHHHHHGFHHHHHHGGFHFFGGHHHGGGGHHHHFGFHHHGGHH33FFGGHHFHFGGAEGHHHHHGHHHFEHHGFHHHHHFFGHHGHGGHGHHGHHHHHHGFFEGGFHFHHHHHHGHDCDHHHHHCGHGDDCDGHHHHHH0GFHFHHHHHHFGCHGHHG0CGHHHFGGGDAA9FFFFGGFGGF
@M05620:45:000000000-G6HP7:1:1101:18315:8424 1:N:0:167
ATCTCTATCTCCTAAAAACCTGTTTAGATTTGGAGATAGACCTTCAGGTTTTTCATCATTTTCTGCATGAATTATACATTGACCACGTTCCAGCGTGGTCAGTTTGCAGCATTCTGTTATTTTGTTTGACAGAGTGTCTTGTTGAGAACATATGTAGGACATGATTTTTTCCTGCAACAGGGAAAATAAAGTATAAGTTTTAAAGATTTATTCTTTAATAAAGGATCTCAAAGCCAGCTTTAGAAAAAGGA
+
BABABFFFFFFFGGFGGGGGGGHFFGHHHHFHFHHHFDFFFHHHHHHHHFHFGHHHHHHHHHHHHHHFHFHHHHHHHHHHHHGHHHFHHFHHFFFEFGHHHHGFGHHHHHGGEGHHHHHHHFHHFHHHGHGHFHHHGHHHHHHHHHGHHHHGHHGHHHFGHHHHHHHHHGHHHHGHHHHHHGGGHHHGHFHGGHHHHHFGHHGHHFHHHHHHHHHHFGHHHFGHGHHHHHHGHHFHHGHHHFCCGHFGFDG
@M05620:45:000000000-G6HP7:1:1101:21829:8431 1:N:0:167
AGATTACTGCAACAGTTCCCCCTGGACCTGGAAAAGTTTCTTGCCTGGCTTACAGAAGCTGAAACAACTGCCAATGTCCTACAGGATGCTACCCGTAAGGAAAGGCTCCTAGAAGACTCCAAGGGAGTAAAAGAGCTGATGAAACAATGGCAAGTAAGTCAGGCATTTCCGCTTTAGCACTCTTGTGGATCCAATTGAACAATTCTCAGCATTTGTACTTGTAACTGACAAGCCAGGGACAAAACAAAGAT
+
ABBBBFFFFFFFGGGGGGGGGGGFHHHHHHGHHHHHHHHHHHHHHHHHHHHHHHHHHHHHHHHHHHHHHFHHGHHFGHHHHHHHHHHHHHDHGHGGGCGFGHHHHHHHGHHHHHHHHHHHHHHGGHGEHHHGHFHHHHHHGHHHHHHHHHHHHGHGGHHHHHHHHHHHHHGGGGGHHHHHHHHHHGHGGHHHHCGHHHHHHGHHHHHHEHGHHHHHHGHHHFFHHHHEHHHHGGFGGGGGFGFFFGGGGGF
@M05620:45:000000000-G6HP7:1:1101:20980:8452 1:N:0:167
AAACCAAGCAGACACTCACCGCTCCCTCGCCACAGGCCAATAGTTTGTCCTCACTGAGTTGGCAACAAGTGGCTGCTGTGGCTGCCATTTTTCTGGTGATGGCCATCAGCTCCGACGAGGTCAGCTGGGGGGCTTTCTTTGTGTAAGCAACGAGAAACCTGAAAGAAGCATTTTTTAACTAAGTCCTGCTGAGTCATTCATGAGTTTTTAGCCGCCTTGCTTCTTCTCACAGACTCTCTACTCTCATGCCA
+
CCCCCBBFCFFFGGGGGGGGGGGGGGHHGGGGGHHHGGHHHHHHHHHHHHHHHHHHHHHHHHHHHHHHHGHHGHGGHHHHHHHGGHHHHHHHHHHHHHGHHHHHHHHHHHHHHGGGGGGGGHHHHHHHGGGGGGGGGGGGGGGGGGFFFFFFFFFFFFFFFFFFFFFFFFFFFFFFFFFFFFFFFFFFFFFFFBFFFFFFFFFFFFFFFFFFFFFFFFFFFFFFFFFFFFFFFFFFFFFFFFFFFFFFFFF
@M05620:45:000000000-G6HP7:1:1101:26704:8455 1:N:0:167
CATCCTGACCCTGAAGTACCCCATTGAGCATGGCATCGTCACCAACTGGGACGACATGGAGAAGATCTGGCACCACACCTTCTACAACGAGCTGCGCGTGGCCCCGGAGGAGCACCCAGTGCTGCTGACCGAGGCCCCCCTGAACCCCAAGGCCAACAGAGAGAAGATGACTCAGGTGAGGCTCGGCCGAAGCCCGTGCTCCTCCCGTCCTTTCCCCAGTCATTTTCTGCCCGGCTTGATTTCTGACATTA
+
BBBBBFFFFFFFGGGFGGGGFGFGGFFHHFADAGHHHGGHHGHHFGHHHFFHGGGGGHHEFGGFHFHEHHHHHFHHFEEHHHHHHHHBEFGGGHHGGGGGGGHHGGGGGGGAGHHHGGHGFHDGHHHEFHGFGG?CECCCCFFFGHGGGGGFHHGGFGEFFGGGGFGGGGGGFGGGFEFGEFGFDA?AAF-@BFEDBDD./:BF9AAEDFFFFFFFFFDFFFFFFFF/BFFE?==9B9.//;FFB//999/
@M05620:45:000000000-G6HP7:1:1101:21027:8460 1:N:0:167
ATCTCTATCTCCTAAAAACCTGTTTAGATTTGGAGATAGACCTTCAGGTTTTTCATCATTTTCTGCATGAATTATACATTGACCACGTTCCAGCGTGGTCAGTTTGCAGCATTCTGTTATTTTGTTTGACAGAGTGTCTTGTTGAGAACATATGTAGGACATGATTTTTTCCTGCAACAGGGAAAATAAAGTATAAGTTTTAAAGATTTATTCTTTAATAAAGGATCTCAAAGCCAGCTTTAGAAAAAGGA
+
CCCDDFFFFFFFGGGGGGGGGGHHHHHHHHHHHHHHHHHHHHHHHHHHHHHGGHHHHHHHIHHIIHHHHHHHHHHHHHHHHHHHHHGHHHHHHHGFGGHHHHHHHHHHHHHHHHHHHHHHHHHHHHHHHHGHHHHHHHHHHHHHHHHHHHHHHHHHHHHHHHHHHHHHHGHHHHHHHHHHHGGHHHHHHHHHHHHHHHHHHHHHHHHHHHHHHHHHHHHHHHHHHHHHHGHHHHHHHGHHHHHHHHGHGGH
@M05620:45:000000000-G6HP7:1:1101:17921:8464 1:N:0:167
CATCCTGACCCTGAAGTACCCCATTGAGCATGGCATCGTCACCAACTGGGACGACATGGAGAAGATCTGGCACCACACCTTCTACAACGAGCTGCGCGTGGCCCCGGAGGAGCACCCAGTGCTGCTGACCGAGGCCCCCCTGAACCCCAAGGCCAACAGAGAGAAGATGACTCAGGTGAGGCTCGGCCGACGCCCGTGCTCCTCCCGTCCTTTCCCCAGTCATTTTCTGCCCGGCTTGATTTCTGACATTA
+
CCDDDFFFFFFFGGGGGGGGGGGHHHHHHHHHHHHHHGHHHGHHHGHHHHHHGGGGGHHHHHHHHHHHHHHHHGHHHGGHHHHHHHHHGGGGGHHGGGGGGGHHGGGGGGGGHHHHGGHGHHHHHHHHHHGGGGGGGGGGGGHHHHGGGGHGHHGGGGGGGGGGGGGGGGGGGGGGHGGGGGGGFFFFFFFFFFFFBFFFFFFFFFFEFFFFFFFFFFFFFFFFFFFFFFFFFFCFFFFFFFFFFBFFFF0
@M05620:45:000000000-G6HP7:1:1101:20968:8469 1:N:0:167
AAACCAAGCAGACACTCACCGCTCCCTCGCCACAGGCCAATAGTTTGTCCTCACTGAGTTGGCAACAAGTGGCTGCTGTGGCTGCCATTTTTCTGGTGATGGCCATCAGCTCCGACGAGGTCAGCTGGGGGGCTTTCTTTGTGTAAGCAACGAGAAACCTGAAAGAAGCATTTTTTAACTAAGTCCTGCTGAGTCATTCATGAGTTTTTAGCCGCCTTGCTTCTTCTCACAGACTCTCTACTCTCATGCCA
+
?AABBBBFBFFFGGGGGGGGFGGGGGHHGGGGGHHHGGHHHHHHHHHHHHHHHHHHHHFGHHHHGHHHHHGHGHGGHGHHHHHGGHHHHHHHHHHHHHGHHHHHHHHFGHHHHGGGGGGGGHHHHHHHGGGGGGGGGGGGGGGGGGFFFFFFFFFFFFFFFFFFFFFFFFFFFFFFEFFFFFFFFFFFFFFFFFFFFFFFFFFFFFFFFFFFFFFFFFFFFFFFFFFFFFFFFFFFFFFFFFFFFFFFFFF
@M05620:45:000000000-G6HP7:1:1101:17912:8480 1:N:0:167
CATCCTGACCCTGAAGTACCCCATTGAGCATGGCATCGTCACCAACTGGGACGACATGGAGAAGATCTGGCACCACACCTTCTACAACGAGCTGCGCGTGGCCCCGGAGGAGCACCCAGTGCTGCTGACCGAGGCCCCCCTGAACCCCAAGGCCAACAGAGAGAAGATGACTCAGGTGAGGCTCGGCCGACGCCCGTGCTCCTCCCGTCCTTTCCCCAGTCATTTTCTGCCCGGCTTGATTTCTGACATTA
+
BCCCCFFFFFFFGGGGGGGGGGGHHFHHHHHHHHHHHGHHHGHHHGHHHHHHGGGGGHHGHHHHHHHHHHHHHGHHHGGHHHHHHHHHGEGGGHHGGGGGGGHHGGGGGGGGHHHHGGHHHHHHHHHHHHGFDGGGGGGGGGHHHHGGGGHGHHGGGGGGFFGGGGGGGGGGGGGGGGGGGGGGFFFFFDDFDDFF;ADEFFFFFFFFFFFFFFFFFFDFFFFFFFFFFFFFDFFFAFAFFFFFF0BFFF0
@M05620:45:000000000-G6HP7:1:1101:3642:8496 1:N:0:167
ATCTCTATCTCCTAAAAACCTGTTTAGATTTGGAGATAGACCTTCAGGTTTTTCATCATTTTCTGCATGAATTATACATTGACCACGTTCCAGCGTGGTCAGTTTGCAGCATTCTGTTATTTTGTTTGACAGAGTGTCTTGTTGAGAACATATGTAGGACATGATTTTTTCCTGCAACAGGGAAAATAAAGTATAAGTTTTAAAGATTTATTCTTTAATAAAGGATCTCAAAGCCAGCTTTAGAAAAAGGA
+
ABAAAFFFFFFFFGFBFGGGGFHFFHHHHF5DFGHFCGFH3FHHGDGHGEHCFHFHBDGHHHHGFHHFHDGHFBHGAEHHHGFFGHDHHGEBF3EEEGHFFGFBGHHGHHEDDGGFGHFHHFGH?GHHBDFGFHHHFDGHHGHHHGAGCGFFGGFGGHD10FFGGHFHDB<1FG10FCFFGEEFCFGF<1F<1GBGGHDDHFHFHEGHHHHFHHFFD0DG00<B/DCG0DFBGH.CCEHGGC:0;C:CA.;
@M05620:45:000000000-G6HP7:1:1101:3661:8500 1:N:0:167
ATCTCTATCTCCTAAAAACCTGTTTAGATTTGGAGATAGACCTTCAGGTTTTTCATCATTTTCTGCATGAATTATACATTGACCACGTTCCAGCGTGGTCAGTTTGCAGCATTCTGTTATTTTGTTTGACAGAGTGTCTTGTTGAGAACATATGTAGGACATGATTTTTTCCTGCAACAGGGAAAATAAAGTATAAGTTTTAAAGATTTATTCTTTAATAAAGGATCTCAAAGCCAGCTTTAGAAAAAGGA
+
BCCCCFFFFFFFGGGGGGGGGGHHHHHHHHHHHHHHHHHHHHHHHHHHHHHGGHHHHHHHHIIHHHHHHHHHHHHHHHHHHHHHHHGHHHHHHHGFGGHHHHHHHHHHHHHHHHHHHHHHHHHHHHHHGGHHHHHHHHHHHHHHHHGHHHHHHHHHHHHHHHHHHHHHHGHHHHGHHHHHHGGHHHHHHHHGHHHHHHHHHHHHHHHHHHHHHHHHHHHHHHHGHHHHHHHHHHHHHGHHHHHHHHHHGGH
@M05620:45:000000000-G6HP7:1:1101:17776:8520 1:N:0:167
AAACCAAGCAGACACTCACCGCTCCCTCGCCACAGGCCAATAGTTTGTCCTCACTGAGTTGGCAACAAGTGGCTGCTGTGGCTGCCATTTTTCTGGTGATGGCCATCAGCTCCGACGAGGTCAGCTGGGGGGCTTTCTTTGTGTAAGCAACGAGAAACCTGAAAGAAGCATTTTTTAACTAAGTCCTGCTGAGTCATTCATGAGTTTTTAGCCTCCTTGCTTCTTCTCACAGACTCTCTACTCTCATGCCA
+
A1>>A1A>A1111BGCGGGGEEGAEFGHCA0EEHHF/FFHF1EG2DHHD1FAAGDDAAGHG1G1EHHEHDFD/>>F1@GFHH0/FGFHH2@DC1FGHH12BGB>>FHHHHEF>/><E/</E01FCG1GC/BAG@GG09CFGGFFGBFFFFA;-A-BBBF/9/9;B/-9///9BFB@E/FFFFFBFFFFFFFBAFFFFFFFFBF99:BFFFB/B/--9B/;BFBFFB///9BBFFBFFFF/9BBBBFB9BB9
@M05620:45:000000000-G6HP7:1:1101:7146:8530 1:N:0:167
TACCTGTACTGGGGAAGCCATTCCTACTCTCCCCATCGTAATGGCACACGTCTACTCTTCAGTCACCACGAGCCACGTCCCTAACCTTCCCGTGCATATGAAGTCAAAGAGCGACCACAGCTCTTCGGAGGTTATTTTGCATCGGTGAGCCAGACAGAATGATCCGATGAGGGGTGCGAAACTATTTGAGGAACGGAAGCACCTTTTTATTACATTTACCTTTTAGCAATCGCCATTCCTACCCTACAGAT
+
AAAAAFFFFFFFCEGFEGA1FG3D3A11B31A00BF0E00A02100B0AE0/0/12121D21D1B111B////>FF/F//?110B01BG00//?//2222@F12B>GGHG0GEGGEGGEGHHGGG1GFACB?F1FGHGFFFHH?/?//0FGHFGFHFGFGHFHHGGCGGF<C.<<AFC:-AAF0CCCF09B0C.;:.9.A/9CFFFFF.;;;00;CFFBBFFFFFFFFBFBEFF-AFFFFBB-;FF-//FF
@M05620:45:000000000-G6HP7:1:1101:21721:8562 1:N:0:167
ATCTCTATCTCCTAAAAACCTGTTTAGATTTGGAGATAGACCTTCAGGTTTTTCATCATTTTCTGCATGAATTATACATTGACCACGTTCCAGCGTGGTCAGTTTGCAGCATTCTGTTATTTTGTTTGACAGAGTGTCTTGTTGAGAACATATGTAGGACATGATTTTTTCCTGCAACAGGGAAAATAAAGTATAAGTTTTAAAGATTTATTCTTTAATAAAGGATCTCAAAGCCAGCTTTAGAAAAAGGA
+
BCCCCFFFFFFFGGGGGGGGGGHHHHHHHHHHHHHHHHHHHHHHHHHHHHHGGHHHHHHHHHIIIHHHHHHHHHHHHHHHHHHHHHGHHHHHHHGGGGHHHHHHHHHHHHHHHHHHHHHHHHHHHHHHHHHHHHHHHHHHHHHHHHHHHHHHHHHHHHHHHHHHHHHHHGHHHHHHHHHHHGGHHHHHHHHHHHHHHFGHHHHHHHHHHHHHHHHHHHHHHGHHHHHHHHHHHHHHHGHHHHHHHHHHGGH
@M05620:45:000000000-G6HP7:1:1101:19892:8566 1:N:0:167
ATCTCTATCTCCTAAAAACCTGTTTAGATTTGGAGATAGACCTTCAGGTTTTTCATCATTTTCTGCATGAATTATACATTGACCACGTTCCAGCGTGGTCAGTTTGCAGCATTCTGTTATTTTGTTTGACAGAGTGTCTTGTTGAGAACATATGTAGGACATGATTTTTTCCTGCAACAGGGAAAATAAAGTATAAGTTTTAAAGATTTATTCTTTAATAAAGGATCTCAAAGCCAGCTTTAGAAAAAGGA
+
CDDCDFFFFFFFGGGGGGGGGGHHHHHHHHHHHHHHHHHHHHHHHHHHHHHGGHHHHIHHIIIHIHHHHHHHHHHHHHHHHHHHHHGHHHHHHHGGGGHHHHHHHHHHHHHHHHHHHHHHHHHHHHHHHHHHHHHHHHHHHHHHHHHHHHHHHHHHHHHHHHHHHHHHHGHHHHHHHHHHHGGHHHHHHHHHHHHHHHHHHHHHHHHHHHHHHHHHHHHHHHHHHHHHHHHHHHHHHGHHHHHHHGHHGGH
@M05620:45:000000000-G6HP7:1:1101:21871:8571 1:N:0:167
ATCTCTATCTCCTAAAAACCTGTTTAGATTTGGAGATAGACCTTCAGGTTTTTCATCATTTTCTGCATGAATTATACATTGACCACGTTCCAGCGTGGTCAGTTTGCAGCATTCTGTTATTTTGTTTGACAGAGTGTCTTGTTGAGAACATATGTAGGACATGATTTTTTCCTGCAACAGGGAAAATAAAGTATAAGTTTTAAAGATTTATTCTTTAATAAAGGATCTCAAAGCCAGCTTTAGAAAAAGGA
+
CCCCDFFFFFFFGGGGGGGGGGHHHHHHHHHHHHHHHHHHHHHHHHHHHHHGGHHHHHHHHHHHHHHHHHHHHHHHHHHHHHHHHHGHHHHHHHGGGGHHHHHHHHHHHHHHHHHHHHHHHHHHHHHHHHHHHHHHHHHHHHHHHHGHHHHHHHHHHHHHHHHHHHHHHGHHHHHHHHHHHGGHHHHHHHHHHHHHHGGHHHHHHHHHHHHHHHHHH0GHHHGHHHHHHGHGHGHHHGHHHHHHHHHHGGH
@M05620:45:000000000-G6HP7:1:1101:21723:8590 1:N:0:167
AAACCAAGCAGACACTCACCGCTCCCTCGCCACAGGCCAATAGTTTGTCCTCACTGAGTTGGCAACAAGTGGCTGCTGTGGCTGCCATTTTTCTGGTGATGGCCATCAGCTCCGACGAGGTCAGCTGGGGGGCTTTCTTTGTGTAAGCAACGAGAAACCTGAAAGAAGCATTTTTTAACTAAGTCCTGCTGAGTCATTCATGAGTTTTTAGCCGCCTTGCTTCTTCTCACAGACTCTCTACTCTCATGCCA
+
CCCCCBBFCFFFGGGGGGGGGGGGGGHHGGGGGHHGGGHAFGHHHGHHHHHGHHHHHHGHHGHGHHHHHDFGGFGGHFFHHHHGGHHGHHHHHHFHHHFHHGHHHHHHHHHHHGGGGGFGGHHHHHHHGGGGGGGGGGGGGGGGGGFFFFFFFFFFFFFFFFFFFFFFFFFFFFFFFFFFFFFFFFFFFFFF?FFFFFFFFFFFFFFFFFFFFFFFFFFFFFFFFFFFFFFFFFFFFFFFFFFFFFFFFFF
@M05620:45:000000000-G6HP7:1:1101:9715:8607 1:N:0:167
AAACCAAGCAGACACTCACCGCTCCCTCGCCACAGGCCAATAGTTTGTCCTCACTGAGTTGGCAACAAGTGGCTGCTGTGGCTGCCATTTTTCTGGTGATGGCCATCAGCTCCGACGAGGTCAGCTGGGGGGCTTTCTTTGTGTAAGCAACGAGAAACCTGAAAGAAGCATTTTTTAACTAAGTCCTGCTGAGTCATTCATGAGTTTTTAGCCGCCTTGCTTCTTCTCACAGACTCTCTACTCTCATGCCA
+
?AABBBBFBFFFGGGGGGGGGGGGGGHGGGGGGGHHGGHGHHHHHGFHHHHHFHHGHHHHHHHHHHHHGGHHGHGGHGHHHGHGGHHHHHHHHGHHHHHHFGHHHHHGHHFHHGGGGCDGGGHHHHHHGGGGGGGGGGGGGGGFGGFFFFFFFFBFFFF/;BBFFFFFFFFFFFFFFFFFFFFFFFFEFFFFFFFFFFFFFFFFFFFFFFFFFA@FFFFFFFFFFFFFB/FBFFFFFFFFFFFFFFFFFF/
@M05620:45:000000000-G6HP7:1:1101:9703:8622 1:N:0:167
AAACCAAGCAGACACTCACCGCTCCCTCGCCACAGGCCAATAGTTTGTCCTCACTGAGTTGGCAACAAGTGGCTGCTGTGGCTGCCATTTTTCTGGTGATGGCCATCAGCTCCGACGAGGTCAGCTGGGGGGCTTTCTTTGTGTAAGCAACGAGAAACCTGAAAGAAGCATTTTTTAACTAAGTCCTGCTGAGTCATTCATGAGTTTTTAGCCGCCTTGCTTCTTCTCACAGACTCTCTACTCTCATGCCA
+
CDDCDCCFCFFFGGGGGGGGGGGGGGHHGGGGGHHHGGHHHHHHHHHHHHHHHHHHHHHHHHHHHHHHHHHHGHGGHHHHHHHGGHHHHHHHHHHHHHHHHHHHHHHHHHHHHGGGGGGGGHHHHHHHGGGGGGGGGGGGGGGGGGFFFFFFFFFFFFFBFFFFFFFFFFFFFFHFFFFHHFFFFFFFFFFFFFFFFFFHHHFFFFFFFFFFFDFFFFFFHFHFHHHFFFFFFFFFFFFFFFFHFFFFFFB
@M05620:45:000000000-G6HP7:1:1101:10861:8626 1:N:0:167
CATCCTGACCCTGAAGTACCCCGGCTTGATTTCTGACATTAGATCGGAAGAGCACACGTCTGAACTCCAGTCCCGTCGACGCATCTCGTCTGCCGTCTTCTGCTTGAAAAAAAACCACAGCTCTCGGAGGTTATTTTGCATCGGTGAGCCAGACAGAATGATCCGATGAGGGGTGCGAAACTATTTGAGGAAGGGAAGCACCTTTTTATTAAATTTACCTTTTAGCAATCGCCATTCCTACACTAAAGATC
+
3AAAAFBFFCCFGGGGBFGFFEEEEGG?CGDEGFF5FDGHHHFHHHE?FFHHHHHFFEHHFF5GHGHH3EGH3BE?>0/>//EEEHF1?1?FFDE?E?F4FG4F3BGHBGBB<B/<F</@AG1?DDEE?CEGDGDGBFG1FDAEEDA./CBGFEGHHH0GFCF0..C.F:C??A@FG.9-;C;CC090;/B/..;AA.AB../BFBF./;///;FFFB/FFFFF//;9FFA.:.EF:9BFB/9;F;BFFB9
@M05620:45:000000000-G6HP7:1:1101:19975:8627 1:N:0:167
AAACCAAGCAGACACTCACCGCTCCCTCGCCACAGGCCAATAGTTTGTCCTCACTGAGTTGGCAACAAGTGGCTGCTGTGGCTGCCATTTTTCTGGTGATGGCCATCAGCTCCGACGAGGTCAGCTGGGGGGCTTTCTTTGTGTAAGCAACGAGAAACCTGAAAGAAGCATTTTTTAACTAAGTCCTGCTGAGTCATTCATGAGTTTTTAGCCGCCTTGCTTCTTCTCACAGACTCTCTACTCTCATGCCA
+
AACCCCCFCFFFGGGGGGGGGGGGGGHHGGGGGHHHGGHHHHHHHHHHHHHHHHHHHHHHHHHHHHHGHHGHGHGGHHHHHHHGGHGHHHHHHHHHHHHHGHHHHHHHHHHHHGGGGGGGGHHHHHHHGGGGGGGGGGGGGGGGGGFFFFFFFFFFFFFFFFFFFFFFFFFFFFFFFFFFFFFFFFFFFFFFFFFFFFFFFFFFFFFFFFFFFFFFFFFFFFFFFFFFFFFFFFFFFFFFFFFFFFFFFFB
@M05620:45:000000000-G6HP7:1:1101:26076:8637 1:N:0:167
AGATTACTGCAACAGTTCCCCCTGGACCTGGAAAAGTTTCTTGCCTGGCTTACAGAAGCTGAAACAACTGCCAATGTCCTACAGGATGCTACCCGTAAGGAAAGGCTCCTAGAAGACTCCAAGGGAGTAAAAGAGCTGATGAAACAATGGCAAGTAAGTCAGGCATTTCCGCTTTAGCACTCTTGTGGATCCAATTGAACAATTCTCAGCATTTGTACTTGTAACTGACAAGCCAGGGACAAAACAAAGAT
+
AAABCFFFFFFFGGGGGGGGGGGGHHHHHHHHHHHHFHHHHHHHHHHHHHHHHGHHHHHHHHHHHHHHHHHHHHHHHHHHHHGHHGHHHHHHHHGGGGHHHHHHHHHHGHHHHHHHHHHHHHHGGHGFHHHHHGHHHHGHHHHHHHHHHHHHHGHFHHHHHHHHHHHHHHGGGGGHHHGHHHHHHGHGHHHHGHHHHHFGHHHHHHHHHHHHHHGGHHHHHHHHHHHHHGHHHGFGFGGGGGGGGGGGGGF
@M05620:45:000000000-G6HP7:1:1101:10877:8637 1:N:0:167
CATCCTGACCCTGAAGTACCCCGGCTTGATTTCTGACATTAGATCGGAAGAGCACACGTCTGAACTCCAGTCACGTCGACGCATCTCGTATGCCGTCTTCTGCTTGAAAAAAAAAAAAAAAAAAAAAAGAGAGCGACAGGAAAATATGAAGAGAAGACGAGAATAAAAGAAAGCGTGATCGTGTTGTGAGTAGGTGAAACATGAGCACACTGTAGGGCAGACAGTATGAGCTGTGAGACGGGTGCGGTTCT
+
CCCCCFFFFFFFGGGGGFGGGGGGGGGGHHHHHHHGHHHHHHHHHGDEGGHHHGHHHGGHHGGGHHHHHHHHHHGFHGEGGGGGGHHHGDHGHHGEEFGHHHHHHHGHFHGGGCGC>>-------:;-..;;..-----..///00;00000./0/0/.--..0;0000../0/..../0./9..:/.00000000;0B0/00000:././09000./....;/000000000099000..--9.--.-.;
@M05620:45:000000000-G6HP7:1:1101:9714:8637 1:N:0:167
AAACCAAGCAGACACTCACCGCTCCCTCGCCACAGGCCAATAGTTTGTCCTCACTGAGTTGGCAACAAGTGGCTGCTGTGGCTGCCATTTTTCTGGTGATGGCCATCAGCTCCGACGAGGTCAGCTGGGGGGCTTTCTTTGTGTAAGCAACGAGAAACCTGAAAGAAGCATTTTTTAACTAAGTCCTGCTGAGTCATTCATGAGTTTTTAGCCGCCTTGCTTCTTCTCACAGACTCTCTACTCTCATGCCA
+
BBBBBBBFBFFFGGGGGGGGGGGGGGHHGGGGGHHHGGHHHHHHHHHHHHHHHHHHHHHHHHHHHHHHHGHHGHGGHHHHHHHGGHHHHHHHHHGHHHGHHHHHHHHHHHHHHGGGGGGGGHHHHHHHGGGGGGGGGGGGGGGGGGFFFFFFFFFFFFFFFFFFFFFFFFFFFFFFFFFFFFFFFFFFFFFFF9FFFFFFFFFFFFFFFFEFFFFFFFFFFFFFFFFFFFFFFFFFFFFFFFFFFFFFFFB
@M05620:45:000000000-G6HP7:1:1101:27094:8643 1:N:0:167
TACCTGTACTGGGGAAGCAATCGCCATTCCTACCCTAAAGATCGGAAGAGCACACGTCTGAACTCCAGTCACGTCGACGCATCTCGTATGCCGTCTTCTGCTTGAAAAAAAAAATCTTATTTTGCTTGACAAAGCCTCCCTTTACGAACATCTTAACAACATGAATATTTCCTGCAACAGGCTAAATAAAGGATAAGTTTTAAAGATTCATTCTCTAATAAATGATCTCAACGCCAGCATTACTAAAAGTA
+
AABBAFFFFFFFCEEGFGGGGGGFGGGFHHHFFHFHHHFHHHHHGGGGHHFHHHHGFEGGF5GHHHHHGHHGF?1?EGGCEE@FGFFEHBFHG1EHGHHBFHFGCFHF0ED/>/0222>@22FF1??1??<1<F001<..01111..F@C00<00=0=<.<//=0;0<C:C;:0//:;C/:..00;;F0B00900CF00;09000;090;9;00090B9000000;;B/;/.999.-9.BB////;/;//9
@M05620:45:000000000-G6HP7:1:1101:19972:8649 1:N:0:167
AAACCAAGCAGACACTCACCGCTCCCTCGCCACAGGCCAATAGTTTGTCCTCACTGAGTTGGCAACAAGTGGCTGCTGTGGCTGCCATTTTTCTGGTGATGGCCATCAGCTCCGACGAGGTCAGCTGGGGGGCTTTCTTTGTGTAAGCAACGAGAAACCTGAAAGAAGCATTTTTTAACTAAGTCCTGCTGAGTCATTCATGAGTTTTTAGCCGCCTTGCTTCTTCTCACAGACTCTCTACTCTCATGCCA
+
BB?BB?AFBF4CFGGGGGGGEGAAAFGHEEEAEGFDFFDGGFADGDEHHHGHGHFFDGBFHHHFHEGCHFBFF1CFFC@BGGHEGHHBGGFF3GDHDGDHHFHHHHGHHFFFHGGGCGGG?FFHHHHGA<DGG@ABFF09CFFFGGFFFFFBAAFFFFFFFFFFFFFFFFFFFFFBEFFFFFF:FFFBFFFFF/BBFFFFFFFB:9BFAFFFBABBDDFFBFFFFFFFFFFFFF/BFFFFFFFFFFFFB9B
@M05620:45:000000000-G6HP7:1:1101:11334:8660 1:N:0:167
TACCTGTACTGGGGAAGAGTGTAGCAATCGCCATTCCTACCCTAAAGATCGGAAGAGCACACGTCTGAACTCCAGTCACGTCGACGCATCTCGTATGCCGTCTTCTGCTTGAAAAAAAAAAACTCATCGGTTCTTTTGCATCGCTTAGCCATACCTACTGATCCTATGAGGGTTTCGCCACTATTTGCTTCACGGCCTCACCTTTTTCTTCCATTTCCCTTTTCGCAATCGCCCTTCCTCCCCTACAGATC
+
CCCCCFFFFFFFGGGGGGGGGGHGGFHHHGGGGGHHHHFFHGHHHHGHHHGGGGGAHHFHHHGCHHFHHGHHHGGEFGHE??@GGGCE1EFHGFGFHGFGEEHGHFHHHHGHFHFGGFGCG/<1?1111/...1><FDGFGD..<..<<<0=0</<0<:C0;GF0;0000/:...<..;9;F/BFFB000000:;--.:/;CGFFFF/:;///;BF//BFFFB/-A..9;.:D.;BFBB:/ADF..9//;:
@M05620:45:000000000-G6HP7:1:1101:19198:8694 1:N:0:167
ATCTCTATCTCCTAAAAACCTGTTTAGATTTGGAGATAGACCTTCAGGTTTTTCATCATTTTCTGCATGAATTATACATTGACCACGTTCCAGCGTGGTCAGTTTGCAGCATTCTGTTATTTTGTTTGACAGAGTGTCTTGTTGAGAACATATGTAGGACATGATTTTTTCCTGCAACAGGGAAAATAAAGTATAAGTTTTAAAGATTTATTCTTTAATAAAGGATCTCAAAGCCAGCTTTAGAAAAAGGA
+
CCBCCFFFFFFFGGGGGGGGGGHHHHHHHHHHHHHHHHHGHHHHHHHHHHHGGHHHHIHIHIHIHHHHHHHHHHHHHHHHHHHHHHGHHHHHHHGGGGHHGHHHHHHHHHGHHHHHHHHHHHHHHHHHHHHHHHHHHHHHHHHHHGHHHHHHHHHHHHHHHHHHHHHHHGHHHHGHHHHHHGGHHHHHGHHHHHHHHHHHHHHHHHGHHHHHHHHHHHHHHGHHHHHHHGHHHHHHHGHHHHHHHHGFGGH
@M05620:45:000000000-G6HP7:1:1101:19179:8697 1:N:0:167
ATCTCTATCTCCTAAAAACCTGTTTAGATTTGGAGATAGACCTTCAGGTTTTTCATCATTTTCTGCATGAATTATACATTGACCACGTTCCAGCGTGGTCAGTTTGCAGCATTCTGTTATTTTGTTTGACAGAGTGTCTTGTTGAGAACATATGTAGGACATGATTTTTTCCTGCAACAGGGAAAATAAAGTATAAGTTTTAAAGATTTATTCTTTAATAAAGGATCTCAAAGCCAGCTTTAGAAAAAGGA
+
DEDEEFFFFFFFGGGGGGGGGGHHHHHHHHHHHHHHHHHHHHHHHHHHHHHGGHHHHIHHIIHIIHHHHHHHHHHHHHHHHHHHHHGHHHHHHHGGGGHHHHHHHHHHHHHHHHHHHHHHHHHHHHHHHHHHHHHHHHHHHHHHHHHHHHHHHHHHHHHHHHHHHHHHHGHHHHHHHHHHHGGHHHHHHHHHHHHHHHHHHHHHHHHHHHHHHHHHHHHHHHHHHHHHHHHHHHHHHGHHHHHHHHHHGGH
@M05620:45:000000000-G6HP7:1:1101:5305:8698 1:N:0:167
ATCTCTATCTCCTAAAAACCTGTTTAGATTTGGAGATAGACCTTCAGGTTTTTCATCATTTTCTGCATGAATTATACATTGACCACGTTCCAGCGTGGTCAGTTTGCAGCATTCTGTTATTTTGTTTGACAGAGTGTCTTGTTGAGAACATATGTAGGACATGATTTTTTCCTGCAACAGGGAAAATAAAGTATAAGTTTTAAAGATTTATTCTTTAATAAAGGATCTCAAAGCCAGCTTTAGAAAAAGGA
+
CCCCCFFFFFFFGGGGGGGGGGHHGHHHHHHHHGHHHHHHHHHHHHHHHHHGGHHHHGHHIHHIHHHHHHHHHHHHHHHHHHHHHHGHHHHHHHGGGGHHHHHHHHHHHHGHHHHHHHHHHHHHHHHHHHHHHHHHHHHHHHHHHHGHHHHHHHHGHHHHHHHHHHHHHGHHHHHHHHHHHGGGHHHHHGHGGHHHHHHHHGHHHHHHHGHHHHHHHGHHHGHHHHHHHGHGHHHHHGHHHHHHHHGHGGH
@M05620:45:000000000-G6HP7:1:1101:5288:8703 1:N:0:167
ATCTCTATCTCCTAAAAACCTGTTTAGATTTGGAGATAGACCTTCAGGTTTTTCATCATTTTCTGCATGAATTATACATTGACCACGTTCCAGCGTGGTCAGTTTGCAGCATTCTGTTATTTTGTTTGACAGAGTGTCTTGTTGAGAACATATGTAGGACATGATTTTTTCCTGCAACAGGGAAAATAAAGTATAAGTTTTAAAGATTTATTCTTTAATAAAGGATCTCAAAGCCAGCTTTAGAAAAAGGA
+
CDDEEFFFFFFFGGGGGGGGGGHHHHHHHHHHHHHHHHHHHHHHHHHHHHHGGHHHHHHIHHIIIHHHHHHHHHHHHHHHHHHHHHGHHHHHHHGGGGHHHHHHHHHHHHHHHHHHHHHHHHHHHHHHHHHHHHHHHHHHHHHHHHHHHHHHHHHHHHHHHHHHHHHHHGHHHHHHHHHHHGGHHHHHHHHHHHHHHHHHHHHHHHHHHHHHHHHHHHHHHHHHHHHHHHHGHHHHHGHHHHHHHHHHGGH
@M05620:45:000000000-G6HP7:1:1101:21671:8704 1:N:0:167
ATCTCTATCTCCTAAAAACCTGTTTAGATTTGGAGATAGACCTTCAGGTTTTTCATCATTTTCTGCATGAATTATACATTGACCACGTTCCAGCGTGGTCAGTTTGCAGCATTCTGTTATTTTGTTTGACAGAGTGTCTTGTTGAGAACATATGTAGGACATGATTTTTTCCTGCAACAGGGAAAATAAAGTATAAGTTTTAAAGATTTATTCTTTAATAAAGGATCTCAAAGCCAGCTTTAGAAAAAGGA
+
DDDDDFFFFFFFGGGGGGGGGGHHHHHHHHHHHHHHHHHHHHHHHHHHHHHGGHHHHIHIHHHHHHHHHHHHHHHHHHHHHHHHHHGHHHHHHHGGGGHHHHHHHHHHHHHHHHHHHHHHHHHHHHHHHHHHHHHHHHHHHHHHHHHHGHHHHHHHHHHHHHHHHHHHHGHHHHHHHHHHHGGHHHHHHHHHHHHHHHHHHHHHHHHHHHHHHHHHHHHHHHHHHHHHHHHHHHHHHGHHHHGGHHHHGGH
@M05620:45:000000000-G6HP7:1:1101:21683:8717 1:N:0:167
ATCTCTATCTCCTAAAAACCTGTTTAGATTTGGAGATAGACCTTCAGGTTTTTCATCATTTTCTGCATGAATTATACATTGACCACGTTCCAGCGTGGTCAGTTTGCAGCATTCTGTTATTTTGTTTGACAGAGTGTCTTGTTGAGAACATATGTAGGACATGATTTTTTCCTGCAACAGGGAAAATAAAGTATAAGTTTTAAAGATTTATTCTTTAATAAAGGATCTCAAAGCCAGCTTTAGAAAAAGGA
+
CCCDDFFFFFFFGGGGGGGGGGHHHHHHHHHHHHHHHHHHHHHHHHHHHHHGGHHHHHHHHIHHHHHHHHHHHHHHHHHHHHHHHHGHHHHHHHGGGGHHGHHHHHHGHHHHHHHHHHHHHHHHHHHHHHHHHHGHHHHHHHHHHHGHHHHHHHHHHHHHHHHHHHHHHGHHHHHHHHHHHGGHHHHHGHHHHHHHHHHHHHGHHHHHHHHHHHHHHHHHHHHHHHGHHGHHHHHHHGHHHHGHHGHHGGH
@M05620:45:000000000-G6HP7:1:1101:24780:8718 1:N:0:167
AAACCAAGCAGACACTCACCGCTCCCTCGCCACAGGCCAATAGTTTGTCCTCACTGAGTTGGCAACAAGTGGCTGCTGTGGCTGCCATTTTTCTGGTGATGGCCATCAGCTCCGACGAGGTCAGCTGGGGGGCTTTCTTTGTGTAAGCAACGAGAAACCTGAAAGAAGCATTTTTTAACTAAGTCCTGCTGAGTCATTCATGAGTTTTTAGCCGCCTTGCTTCTTCTCACAGACTCTCTACTCTCATGCCA
+
CDCDDCDFCFFFGGGGGGGGGGGGGGHHGGGGGHHHGGHHHHHHHHHHHHHHHHHHHHHHHHHHHHHHHHHHGHGGHHHHHHHGGHHHHHHHHHHHHHHHHHHHHHHHHHHHHGGGGGGGGHHHHHHHGGGGGGGGGGGGGGGGGGFFFFFFFFFFFFFFFFFFFFFFFFFFFFHFFFFHHFFFFFHFFFFFFFFFFFFFFFFFFFFFFFFFFFFFFFFFHHHFHFHFFFFFFFFFFFFFFFFFFFFFFFF
@M05620:45:000000000-G6HP7:1:1101:13242:8735 1:N:0:167
ATCTCTATCTCCTAAAAACCTGTTTAGATTTGGAGATAGACCTTCAGGTTTTTCATCATTTTCTGCATGAATTATACATTGACCACGTTCCAGCGTGGTCAGTTTGCAGCATTCTGTTATTTTGTTTGACAGAGTGTCTTGTTGAGAACATATGTAGGACATGATTTTTTCCTGCAACAGGGAAAATAAAGTATAAGTTTTAAAGATTTATTCTTTAATAAAGGATCTCAAAGCCAGCTTTAGAAAAAGGA
+
CCCCCFFFFFFFGGGGGGGGGGHHHHHHHHHHHHHHHHHHHHHHHHHHHHHGGHHHHHHHHIHIHHHHHHHHHHHHHHHHHGHHHHGHHHHHHHGGGGHHHHHHHHHHHHHHHHHHHHHHHHHHHHHHHHHHHHHHHHHHHHHHHHHHHHHHHHHHHHHHHHHHHHHHHGHHHHHHHHHHHGGHHHGHHHHHHHHHHHHHHHHHHHHHHHHHHHHHHHHHHHGHHHGHHHHHHHHHHGHHHHHHGGHHGGH
@M05620:45:000000000-G6HP7:1:1101:10478:8760 1:N:0:167
ATCTCTATCTCCTAAAAACCTGTTTAGATTTGGAGATAGACCTTCAGGTTTTTCATCATTTTCTGCATGAATTATACATTGACCACGTTCCAGCGTGGTCAGTTTGCAGCATTCTGTTATTTTGTTTGACAGAGTGTCTTGTTGAGAACATATGTAGGACATGATTTTTTCCTGCAACAGGGAAAATAAAGTATAAGTTTTAAAGATTTATTCTTTAATAAAGGATCTCAAAGCCAGCTTTAGAAAAAGGA
+
CCCDDFFFFFFFGGGGGGGGGGHHHHHHHHHHHHHHHHHHHHHHHHHHHHHGGHHHHIHHHIHIHHHHHHHHHHHHHHHHHHHHHHGHHHHHHHGGGGHHHHHHHHHHHHHHHHHHHHHHHHHHHHHHHHHHHHHHHHHHHHHHHHHHHHHHHHHHHHHHHHHHHHHHHGHHHHHHHHHHHGGHHHHHGHHHHHHHHHHHHHHHHHHHHHHHHHHHHHHHHHHHHHHHHHHHHHHHHGHHHHHHHHGHGGH
@M05620:45:000000000-G6HP7:1:1101:17105:8768 1:N:0:167
ATCTCTATCTCCTAAAAACCTGTTTAGATTTGGAGATAGACCTTCAGGTTTTTCATCATTTTCTGCATGAATTATACATTGACCACGTTCCAGCGTGGTCAGTTTGCAGCATTCTGTTATTTTGTTTGACAGAGTGTCTTGTTGAGAACATATGTAGGACATGATTTTTTCCTGCAACAGGGAAAATAAAGTATAAGTTTTAAAGATTTATTCTTTAATAAAGGATCTCAAAGCCAGCTTTAGAAAAAGGA
+
BBCCCFFFFFFFGGGGGGGGGGHHHHHHHHHHHHHHHHHHHHHHHHHHHHHGGHHHHHHHHIHHIHHHHHHHHHHHHHHHHHHHHHGHHHHHHHGGGGHHHHHHHHHHHHHHHHHHHHFHHHHHHHHHGGHHHHHHHHHHHHHHHHHHHHHHHHHHHHHHHHHHHHHHHGHHHHHHHHHHHGGHHHHHHHHHHHHHHGHHHHHHHHHHHHHHHHHHHHHHHHHHHHHHHHHHHHHHHGHHHHHGHGGHGGH
@M05620:45:000000000-G6HP7:1:1101:17084:8780 1:N:0:167
ATCTCTATCTCCTAAAAACCTGTTTAGATTTGGAGATAGACCTTCAGGTTTTTCATCATTTTCTGCATGAATTATACATTGACCACGTTCCAGCGTGGTCAGTTTGCAGCATTCTGTTATTTTGTTTGACAGAGTGTCTTGTTGAGAACATATGTAGGACATGATTTTTTCCTGCAACAGGGAAAATAAAGTATAAGTTTTAAAGATTTATTCTTTAATAAAGGATCTCAAAGCCAGCTTTAGAAAAAGGA
+
CCCCCFFFFFFFGGGGGGGGGGHHHHHHHHHHHHHHHHHHHHHHHHHHHHHGGHHHHHHHIHIHIHHHHGHHHHHHHHHHHHHHHHGHHHHHHHGFGGHHHHHHHHHHHHHHHHHHHHHHHHHHHHHHHHHHHHGHHHHHHHHHHHHHHHHHHHHHHHHHHHHHHHHHHGHHHHHHHHHHHGGHHHHHHHHHHHHHHGHHHHFHHGHHHHHHHHHHHHHGHGHHHHHHHGGGHHHHHGHHHHHHHGHHGGH
@M05620:45:000000000-G6HP7:1:1101:7478:8788 1:N:0:167
ATCTCTATCTCCTAAAAACCTGTTTAGATTTGGAGATAGACCTTCAGGTTTTTCATCATTTTCTGCATGAATTATACATTGACCACGTTCCAGCGTGGTCAGTTTGCAGCATTCTGTTATTTTGTTTGACAGAGTGTCTTGTTGAGAACATATGTAGGACATGATTTTTTCCTGCAACAGGGAAAATAAAGTATAAGTTTTAAAGATTTATTCTTTAATAAAGGATCTCAAAGCCAGCTTTAGAAAAAGGA
+
>AAABFFFFFFFGGGFGGGGGGHHHDHHHHHHB4GCGHHFHFHHHGHGHHHGGHFGHFHHHHHHHHHHHHHHHHHHHHHHGHHHHGGHHHHHHHGEEGHHHHHHHHHFGH1FHHHHHHHHHHHHHHHHGHFGBGHHHHHHHHHG4BFDFGHHHHHGHBFHFFHFHHHHHGHHHHHH<F0GHGFHGHGDDGGHHHHBGGGHHF<=>FHHHEGGHHHH0=GGGFHHFGFFHGHGFHEHHGHHHHFH;;GFDGC
@M05620:45:000000000-G6HP7:1:1101:7504:8792 1:N:0:167
ATCTCTATCTCCTAAAAACCTGTTTAGATTTGGAGATAGACCTTCAGGTTTTTCATCATTTTCTGCATGAATTATACATTGACCACGTTCCAGCGTGGTCAGTTTGCAGCATTCTGTTATTTTGTTTGACAGAGTGTCTTGTTGAGAACATATGTAGGACATGATTTTTTCCTGCAACAGGGAAAATAAAGTATAAGTTTTAAAGATTTATTCTTTAATAAAGGATCTCAAAGCCAGCTTTAGAAAAAGGA
+
>AAAAFFFFFFFGGGGGGGFGGGFHDEHFGGHHFGGHHHHHFHHHHHGDGFEGHHHHHHFFHFHHFHGHHFHHHFHHFHGGFHHHHGHHHHGHHGEGGHHHHHHHHGHHHGHFHHHGHHHFHHHHHHHGHHHHHGHHHHHHHHHFHGFGHHHGHHHHHHHFHHFGHHHHGHHHHHHHHEHHGFEHFGGFGHGHHHGH1FFGHHHHGHHHHHHHHHHGHGHD0DGBFGHFHFGHHEBGEHHHFFCGCFHGGH
@M05620:45:000000000-G6HP7:1:1101:4267:8794 1:N:0:167
TACCTGTACTGGGGAAGCAATCGCCATTCCTACCCTAAAGATCGGAAGAGCACACGTCTGAACTCCAGTCACGTCGACGCATCTCGTATGCCGTCTTCTGCTTGAAAAAAAAAAAAAAAAATATTGGATACAGTTTTTAATAGATAAGTTAGAAAAAGAGAACTTGAGATGCGTAGTAAATTGATAAAGAATAGCGATTACTAATTGATGTACATTATATTTAAGCATGTATAAATAATATGCTCATGATT
+
CCCCCFFFFFFFGGGGGGFGGGGGGGGHHHHHHHHHHHHHHHHHGGGGHHHHHHHGHHHGHHHHHHHHHHHHGHHGGGGGGGEHHHGGHHHHGGGHGHHHHHHHHHHHHGGGDCB>><---.<00000000000000..::0000000<00:<0</...//0000000.000-..-.00000000000<0.0<:0--...000<<00<00:00000:00000<000000000000<000000<0000000<
@M05620:45:000000000-G6HP7:1:1101:15329:8799 1:N:0:167
AAACCAAGCAGACACTCACCGCTCCCTCGCCACAGGCCAATAGTTTGTCCTCACTGAGTTGGCAACAAGTGGCTGCTGTGGCTGCCATTTTTCTGGTGATGGCCATCAGCTCCGACGAGGTCAGCTGGGGGGCTTTCTTTGTGTAAGCAACGAGAAACCTGAAAGAAGCATTTTTTAACTAAGTCCTGCTGAGTCATTCATGAGTTTTTAGCCGCCTTGCTTCTTCTCACAGACTCTCTACTCTCATGCCA
+
CDDDDCCFCFFFGGGGGGGGGGGGGGHHGGGGGHHHGGHHHHHHHHHHHHHHHHHHHHGHHHHHHHHHHHHHGHGGHHHHHHHGGHHHHHHHHHHHHHHHHHHHHHHHHHHHHGGGGGGGFGGHHHHHGGGGGGGGGGGGGGGGGGFFFFFFFFFFFFFFFFFFFFFFFFFFFFFFFFFFFFFFFFFFFFFHFBFFFFFFFFFFFFFFFFFFFFFFFFFFFFFFFFFFFFFFFFFFFFFFFFFFFFFFFFB
@M05620:45:000000000-G6HP7:1:1101:20152:8806 1:N:0:167
ATCTCTATCTCCTAAAAACCTGTTTAGATTTGGAGATAGACCTTCAGGTTTTTCATCATTTTCTGCATGAATTATACATTGACCACGTTCCAGCGTGGTCAGTTTGCAGCATTCTGTTATTTTGTTTGACAGAGTGTCTTGTTGAGAACATATGTAGGACATGATTTTTTCCTGCAACAGGGAAAATAAAGTATAAGTTTTAAAGATTTATTCTTTAATAAAGGATCTCAAAGCCAGCTTTAGAAAAAGGA
+
AAAABFFFFFFFGGGGGGGGGGHHHHFFHHFGGFHHFFHGFHHHHHHEFGHGGHHHHHHHHHHHHGHGHGHHFDHFGEGHHFGHHHGHHHGFFGGEEGHHHHFGHHHHHHHFGHHHHHHHHHHHHHHHGGHHHHHHHHHHHHHHHHGHHHHHHHHHHHHHHHHHGHHHHGHHHHGGHGHGHGGFHHGGGDHGGHHHHFGHHGHHHHHGHHHHHGHHHGHFHDDGGHHHHGHHHHFHHGHHGFHCCGFHGCG
@M05620:45:000000000-G6HP7:1:1101:7489:8807 1:N:0:167
ATCTCTATCTCCTAAAAACCTGTTTAGATTTGGAGATAGACCTTCAGGTTTTTCATCATTTTCTGCATGAATTATACATTGACCACGTTCCAGCGTGGTCAGTTTGCAGCATTCTGTTATTTTGTTTGACAGAGTGTCTTGTTGAGAACATATGTAGGACATGATTTTTTCCTGCAACAGGGAAAATAAAGTATAAGTTTTAAAGATTTATTCTTTAATAAAGGATCTCAAAGCCAGCTTTAGAAAAAGGA
+
DDDDDFFFFFFFGGGGGGGGGGHHHHHHHHHHHHHHHHHHHHHHHHHHHHHGGHHHHHHHHHIIIHHHHHHHHHHHHHHHHHHHHHGHHHHHHHGGGGHHHHHHHHHHHHHHHHHHHHHHHHHHHHHHHHHHHHHHHHHHHHHHHHHHHHHHHHHHHHHHHHHHHHHHHGHHHHHHHHHHHGGHHHHHHHHHHHHHHHHHHHGHHHHHHHHHHHHHHHHHHHHHHHHHHGHHHHHHHGHHHHHHHHHHGGH
@M05620:45:000000000-G6HP7:1:1101:20181:8818 1:N:0:167
ATCTCTATCTCCTAAAAACCTGTTTAGATTTGGAGATAGACCTTCAGGTTTTTCATCATTTTCTGCATGAATTATACATTGACCACGTTCCAGCGTGGTCAGTTTGCAGCATTCTGTTATTTTGTTTGACAGAGTGTCTTGTTGAGAACATATGTAGGACATGATTTTTTCCTGCAACAGGGAAAATAAAGTATAAGTTTTAAAGATTTATTCTTTAATAAAGGATCTCAAAGCCAGCTTTAGAAAAAGGA
+
B?ABCFFFFFFFGGGGGGGGGGHHHHHHHHHHHHHFHHHHHHHHHHHHHHHGEHHHHHHIHHFHHHHHHHHHHHHHHGHHHHHHHHGHHHHHHHGEGGHHFHHHHHFFGHGHHHHHHHGHHHHHHHHHHHGHGHFHGHHHHHHHHHHHHHHHHHHHHHHHHHHGHHHHHGHHHHHHHHFHHGGHHGHHHGHGFHGFHGHHHHHHHHHHHGHHHHHHHFHHHFHHFHHHHFHGHGGFHGHHHHHHGEFEGGF
@M05620:45:000000000-G6HP7:1:1101:20164:8827 1:N:0:167
ATCTCTATCTCCTAAAAACCTGTTTAGATTTGGAGATAGACCTTCAGGTTTTTCATCATTTTCTGCATGAATTATACATTGACCACGTTCCAGCGTGGTCAGTTTGCAGCATTCTGTTATTTTGTTTGACAGAGTGTCTTGTTGAGAACATATGTAGGACATGATTTTTTCCTGCAACAGGGAAAATAAAGTATAAGTTTTAAAGATTTATTCTTTAATAAAGGATCTCAAAGCCAGCTTTAGAAAAAGGA
+
BCCCCFFFFFFFGGGGGGGGGGHHHHHHHHHHHHHHHHHHHHHHHHHHHHHGGHHHHHIHIIHHHHHHHHHHHHHHHHHHHHHHHHGHHHHHHHGGGGHHGHHHHHHGHHHHHHHHHHHHHHHHHHHHHHHHHHHHHHHHHHHHHHGHHHHHHHGHHHHHHHHHHHHHHGHHHHHHHHHHHGGHHHHHGHHHHHHHHHHHHHHHHHHHHHHHHHHHHGHHHGHHHHHHFHHGHGHHHGGHHHHGGHFGGGG
@M05620:45:000000000-G6HP7:1:1101:17117:8852 1:N:0:167
TACCTGTACTGGGGAAGCCATTCCTACCCTAAAGATCGGAAGAGCACACGTCTGAACTCCAGTCACGTCGACGCATCTCGTATGCCGTCTTCTGCTTGAAAAAAAAAAACATTCTGTTCTTTTTTTTGACAGAGTTTCTTGTTGAGAACATATGTCGGACATGATTTTTTCCTGCAACAGTTAAACTAAATTATAAGTTTTAAAGATTTATTCTTTAATAACGGATCTCAAAGCCAGCTTTCGAAACAGGC
+
BABBBFFFFFFFEFFGEGGGGGHFHGG4FHFFGHGHHHGGGGCHHHHGFGHHHGHGHHHGFGFFFHGGHFGGGGE>EGFHGGHFHHGGGFFGHFFHHH0GHGF?/E@B/</2?FGD>F2FGHF1<AC>FF110<=00=DF0==<0/.0<<:0C000.-:ACG000;0;BBGGB0CF09;B00;B00;00:;FFF00=9;F;/;///;FF/;BFBFF//BF/B.-.;@FFF//;B?.9AFFBF...9;;..;
@M05620:45:000000000-G6HP7:1:1101:5558:8868 1:N:0:167
TACCTGTACTGGGGAAGCCATTCCTACCCTAAAGATCGGAAGAGCACACGTCTGAACTCCAGTCACGTCGACGCATCTCGTATGCCGTCTTCTGCTTGAAAAAAAAAAACATACTTTTATTTTTTTTTACATCTTTTCTTTTTTCTACCATCTTTCTTCCATTCTTTTTTCCTTCAACCTTTACCCTCACTTCTCATTTTTAACTCTTTCTTCTTTAATCACTTATCTCAAATCCCTCTTTATCCCCCTTA
+
A@AAAFFFFFFFGFGGGGGGGGFEGHGFGHCFHGGFGFFGGEAHHHHHFEHGHEHEHGFFGHFA3GDGGCGEEC@1EFFGFEC?GHGGG1?FHE@GHH0FGE0//E<B///22@22>22<FF<1>A<>F<0=00=0==DG00D@/;0;<0;/;<GB0;0C0;:0C;CFBDFGFFG00;9/09000/:.9.;90;00BBFFF.////:FFF;9BFFF//;//9;B9F;/9////;B/9;;/BBB///:;-./
@M05620:45:000000000-G6HP7:1:1101:14767:8877 1:N:0:167
ATCTCTATCTCCTAAAAACCTGTTTAGATTTGGAGATAGACCTTCAGGTTTTTCATCATTTTCTGCATGAATTATACATTGACCACGTTCCAGCGTGGTCAGTTTGCAGCATTCTGTTATTTTGTTTGACAGAGTGTCTTGTTGAGAACATATGTAGGACATGATTTTTTCCTGCAACAGGGAAAATAAAGTATAAGTTTTAAAGATTTATTCTTTAATAAAGGATCTCAAAGCCAGCTTTAGAAAAAGGA
+
BBCCCFFFFFFFGGGGGGGGGGHHHHHHHHHHHHHGHHHHHHHHHHHHHHHGGHHHHHHHHHHHHHHHGHHHHHHHHHHHHHHHFHGHHHHHHHGGGGHHHHHHHHHHHHHHHHHHHHHHHHHHHHHHHHHHHHHHHHHHHHHHHHHHHHGHHHHHHHHHHHHHHHHHHGHHHHHHHHHHHGGHH0FDGHHHHHFHHGHHHHHGHHHHHHHHHHHHHHHHHHHHHHHHHHHGHHHHHGHHHHHGHHHHGGH
@M05620:45:000000000-G6HP7:1:1101:14782:8893 1:N:0:167
ATCTCTATCTCCTAAAAACCTGTTTAGATTTGGAGATAGACCTTCAGGTTTTTCATCATTTTCTGCATGAATTATACATTGACCACGTTCCAGCGTGGTCAGTTTGCAGCATTCTGTTATTTTGTTTGACAGAGTGTCTTGTTGAGAACATATGTAGGACATGATTTTTTCCTGCAACAGGGAAAATAAAGTATAAGTTTTAAAGATTTATTCTTTAATAAAGGATCTCAAAGCCAGCTTTAGAAAAAGGA
+
ABBBBFFFFFFFGGGGGGGGGGHHHHHHHHHHFHHHHHHHHHHHHHHHHHHGGHHHHHHHHHHHHHHHHGHHHHHHHGHHHHHHHHGHHHHHHFGEGGGHHHGHHHHHHHHHHHHHHHHHHHHHHHHHGHHHHHHHHHHHHHHHHHHHHHGFHHGHHHHGFFHHHHHHHGHHHHHHHHHHHGGFHFGGHFF<FHHGHGHHHHHHHGHHHHHHHHHHHHHHHGHHHHHHHHHBGHFHHGGHHHHFHHFHGGH
@M05620:45:000000000-G6HP7:1:1101:15113:8908 1:N:0:167
CATCCTGACCCTGAAGTACCCCATTGAGCATGGCATCGTCACCAACTGGGACGACATGGAGAAGATCTGGCACCACACCTTCTACAACGAGCTGCGCGTGGCCCCGGAGGAGCACCCAGTGCTGCTGACCGAGGCCCCCCTGAACCCCAAGGCCAACAGAGAGAAGATGACTCAGGTGAGGCTCGGCCGACGCCCGTGCTCCTCCCGTCCTTTCCCCAGTCATTTTCTGCCCGGCTTGATTTCTGACATTA
+
CDDDDFFFFFFFGGGGGGGGGGGHHHHHHHHHHHHHHGHHHGHHHGHHHHHHGGGGGHHHHHHHHHHHHHHHHGHHHGGHHHHHHHHHGGGGGHHGGGGGGGHHGGGGGGGGHGHHGGHGHHHHHHHHHHGGGGGGGGGGGGHHHHGGGGHGHHGGGGGGGGGGGGGGGGGGGGGGGGFGGGGGFFFFFFFFFFFFFFFFFFFFFFFFFFFFFFFFFFFFFFFFFFHHFFFFFFFFFFFFFFFFFFFFFF0
@M05620:45:000000000-G6HP7:1:1101:3680:8909 1:N:0:167
ATCTCTATCTCCTAAAAACCTGTTTAGATTTGGAGATAGACCTTCAGGTTTTTCATCATTTTCTGCATGAATTATACATTGACCACGTTCCAGCGTGGTCAGTTTGCAGCATTCTGTTATTTTGTTTGACAGAGTGTCTTGTTGAGAACATATGTAGGACATGATTTTTTCCTGCAACAGGGAAAATAAAGTATAAGTTTTAAAGATTTATTCTTTAATAAAGGATCTCAAAGCCAGCTTTAGAAAAAGGA
+
ABBBBFFFFFFFGGGGGGGGGGHHHHHHHHHHHFHHHHFFHHHHHFHHGHHGGHHHHGHHHHHIHHGHHGHHHGHGHHHHHFHHFGGHHHHHHHGFGGHHHHHHHHGFGHHHHHHHHHHHHHHHHHHHGHGHHGGGHGHHHGHHGGFHHGGHHHGGHHHHFHHGHHHHHGHHHHGGHHHHHGFGHGHHGEGGFGHDFFGHHHGHGGHHHHHHHHHHHGHGFFHHHHHHHFEFHCGHHGFHHHHHHFHHGGC
@M05620:45:000000000-G6HP7:1:1101:17029:8913 1:N:0:167
CATCCTGACCCTGAAGTACCCCATTGAGCATGGCATCGTCACCAACTGGGACGACATGGAGAAGATCTGGCACCACACCTTCTACAACGAGCTGCGCGTGGCCCCGGAGGAGCACCCAGTGCTGCTGACCGAGGCCCCCCTGAACCCCAAGGCCAACAGAGAGAAGATGACTCAGGTGAGGCTCGGCCGACGCCCGTGCTCCTCCCGTCCTTTCCCCAGTCATTTTCTGCCCGGCTTGATTTCTGACATTA
+
CCCCCFFFFFFFGGGGGGGGGGGHHHHHHHHHHHGHHGHGHGHHGGHHHHHHGGGGGHHHHHHHHFGFHBHHHGHHHGGHHHHHHHHHGGGGGHHCFGEG?EHHGGGGGGGGHHHHGGGGFHHHHHHHHHGGGGGGGGGGGGHGHHGGGGHGHHGGGGGGGGGGGGGGGGGGGGGGGGGGGG?FDFFFFFFFFFFF-ADFFFFFFFF.DFDFFFFFFFFFFFFFFFFBFFFFF;AFCFFBFFFFF:BBFF0
@M05620:45:000000000-G6HP7:1:1101:3691:8924 1:N:0:167
ATCTCTATCTCCTAAAAACCTGTTTAGATTTGGAGATAGACCTTCAGGTTTTTCATCATTTTCTGCATGAATTATACATTGACCACGTTCCAGCGTGGTCAGTTTGCAGCATTCTGTTATTTTGTTTGACAGAGTGTCTTGTTGAGAACATATGTAGGACATGATTTTTTCCTGCAACAGGGAAAATAAAGTATAAGTTTTAAAGATTTATTCTTTAATAAAGGATCTCAAAGCCAGCTTTAGAAAAAGGA
+
CCCCCFFFFFFFGGGGGGGGGGHHHHHHHHHHHGHHHHHGHHHHHHHHHHHGGHHHHHIHHIHHIHHHHHHHHHHHHHHHHHHHHHGHHHHHHHGGGGHHHHHHHHHHHHHHHHHHHHHHHHHHHHHHHHHHHHHHHHHHHHHHHHHHHHHHHHHHHHHHGHHHHHHHHGHHHHHHHHHHHGGHHHHHHHHHHHHHHGGHHHHHHHHHHHHHHHHHHGHHHHHHHHHHHHHHHHHHHGHHHHGHHHHHGGH
@M05620:45:000000000-G6HP7:1:1101:20799:8990 1:N:0:167
ATCTCTATCTCCTAAAAACCTGTTTAGATTTGGAGATAGACCTTCAGGTTTTTCATCATTTTCTGCATGAATTATACATTGACCACGTTCCAGCGTGGTCAGTTTGCAGCATTCTGTTATTTTGTTTGACAGAGTGTCTTGTTGAGAACATATGTAGGACATGATTTTTTCCTGCAACAGGGAAAATAAAGTATAAGTTTTAAAGATTTATTCTTTAATAAAGGATCTCAAAGCCAGCTTTAGAAAAAGGA
+
CDDDEFFFFFFFGGGGGGGGGGHHHHHHHHHHHHHHHHHHHHHHHHHHHHHGGHHHHIHHHIHIIHHHHHHHHHHHHHHHHHHHHHGHHHHHHHGFGGHHHHHHHHHHHHHHHHHHHHHHHHHHHHHHHHGHHHHHHHHHHHHHHHHHHHHHHHHHHHHHHHHHHHHHHGHHHHHHHHHHHGGHHHHHHHHHHHHGHHHHHHHHHHHHHHHHHHHHHHHHHHHHHHHHHHHHHHHHHGHHHHHHHHHHGGH
@M05620:45:000000000-G6HP7:1:1101:27023:9001 1:N:0:167
ATCTCTATCTCCTAAAAAGGAAGAAAGGGGAGGGAAGATCGGAAGAGCACACGTCTGAACTCCAGTCACGTCGACGCATCTCGTATGCCGTCTTCTGCTTGAAAAAAAAAAAAAAAAAAAGTAAAGAACATAGAAATGCATCTCTAATTAGACTATAAGATATGATGAATGTAGATTACATCAATAGTAAAAAATAAGACAAGAATAACTAGTCTATTAACAGAGAAGTTTGCTATTGATGTGAGTAAGAG
+
BCCDDFFFFFFFGGGGGGGGGGHGHHHHGGGGGGGHGHHHHGGGGHHHHHHHGHHHGHHHHHHHHHHHHGHHGGGGEGEFHHHGGHHHHGFGHGHHHHHHHGHHHHGGCGG/<>>-<<--.000;00;//;000000000:0000000;000000:00000000000000000000;000:00000000;000-.00000//://0:0000000000000000///0::000:00000;000000:00000
@M05620:45:000000000-G6HP7:1:1101:20789:9005 1:N:0:167
ATCTCTATCTCCTAAAAACCTGTTTAGATTTGGAGATAGACCTTCAGGTTTTTCATCATTTTCTGCATGAATTATACATTGACCACGTTCCAGCGTGGTCAGTTTGCAGCATTCTGTTATTTTGTTTGACAGAGTGTCTTGTTGAGAACATATGTAGGACATGATTTTTTCCTGCAACAGGGAAAATAAAGTATAAGTTTTAAAGATTTATTCTTTAATAAAGGATCTCAAAGCCAGCTTTAGAAAAAGGA
+
AABABFFFFFFFGGGGGGGGGGHHHHHHFHHHHFHHHHHHHHHHHHHHHHHGGHHHHHHHHHHHHHHHHHHHHHHHHHHHHHHHHHGHHHHHHHGEFGHHHGHHHHHHHHHGHHHHHHHHHHHHHHHHGHGHHHHHHHHHHHHHGHHHHHHHHHFGHHHHHHHHHHHHGGHHHHHHHHHHHGGHHHHHHHHGHHGHHGHHHHFHHHHHHHHHHHHHHHHHHFHHHGHHHHHHHHGHHGHHHHHFHHHHGGH
@M05620:45:000000000-G6HP7:1:1101:21538:9006 1:N:0:167
AAACCAAGCAGACACTCACCGCTCCCTCGCCACAGGCCAATAGTTTGTCCTCACTGAGTTGGCAACAAGTGGCTGCTGTGGCTGCCATTTTTCTGGTGATGGCCATCAGCCCCGACGAGGTCAGCTGGGGGGCTTTCTTTGTGTAAGCAACGAGAAACCTGAAAGAAGCATTTTTTAACTAAGTCCTGCTGAGTCATTCATGAGTTTTTAGCCGCCTTGCTTCTTCTCACAGACTCTCTACTCTCATGCCA
+
ABBBBBBFBFFFGGGGGGGGFG2EEFCHEGG?EHHHGGHHF3ADFHFHGHHHHEDFGFAGHFEDHGFCE@DGE?FFHCG3GGGCFGGHDGHHFHFFHGBGDGHFCHGFHH3?EEGGGGGGGHHHHHHHGGGGGGGGGGGGGFFFFFFFFFFFFFFFFFFFFFFFFFFFFFFFFFFFFFFFFFFFFFFFFFFFFFFFFFFFFFFFFFFFFFFFFFFFFFFFFFFFFFFFFFFFFFFFFFFFFFFFFFFFFFF
@M05620:45:000000000-G6HP7:1:1101:21524:9021 1:N:0:167
AAACCAAGCAGACACTCACCGCTCCCTCGCCACAGGCCAATAGTTTGTCCTCACTGAGTTGGCAACAAGTGGCTGCTGTGGCTGCCATTTTTCTGGTGATGGCCATCAGCTCCGACGAGGTCAGCTGGGGGGCTTTCTTTGTGTAAGCAACGAGAAACCTGAAAGAAGCATTTTTTAACTAAGTCCTGCTGAGTCATTCATGAGTTTTTAGCCGCCTTGCTTCTTCTCACAGACTCTCTACTCTCATGCCA
+
AABBBBBFBFFFGGGGGGGGGGGGGGHHGGGGGHHHGGHGHHHHHHHHHHHGGHHHHHEHHGHHHHHHGFGHGGGGHHHGGHGEGHHHHHHHHHHHHHHHHHHHHHHHHHHHHGGGGGGGGHHHHHHHGGGGGGGGGGGGGGGFGGFFFFFFFFFFFFFFFFFFFFFFFFFFFFFFFFFFFFFFFFFFFFFFFFFFFFFFFFFFFFFFFFFBFDFFFFFFFFFFFFFFFFFFFFFFFFFFFFFFFFFFFFF
@M05620:45:000000000-G6HP7:1:1101:8236:9032 1:N:0:167
ATCTCTATCTCCTAAAAACCTGTTTAGATTTGGAGATAGACCTTCAGGTTTTTCATCATTTTCTGCATGAATTATACATTGACCACGTTCCAGCGTGGTCAGTTTGCAGCATTCTGTTATTTTGTTTGACAGAGTGTCTTGTTGAGAACATATGTAGGACATGATTTTTTCCTGCAACAGGGAAAATAAAGTATAAGTTTTAAAGATTTATTCTTTAATAAAGGATCTCAAAGCCAGCTTTAGAAAAAGGA
+
AAAABFFFFFFFGGFGGFEGGGGHHHHHHHHHHGHFGHHHGHHHHFHHHHHGGGHHHGHHHHHHHGDHGHDGHHHHHHHHDHGHHHGHGHHHHHG?ECHHHGHHHHGHFGHGHHHHHHHGHHHHHHHHHHEHHHHHHHHHHHHHGHHHHHHHHHH4FDGHHHHBHHHHHGHHHHHFFFFHHGEHHHFGGHGHGHGHHHHHHHHHHHHHHHHHHHHHGHHHGFGHFFHHFFGBGCGHHFHHGHGHHGGF.D/
@M05620:45:000000000-G6HP7:1:1101:8256:9038 1:N:0:167
ATCTCTATCTCCTAAAAACCTGTTTAGATTTGGAGATAGACCTTCAGGTTTTTCATCATTTTCTGCATGAATTATACATTGACCACGTTCCAGCGTGGTCAGTTTGCAGCATTCTGTTATTTTGTTTGACAGAGTGTCTTGTTGAGAACATATGTAGGACATGATTTTTTCCTGCAACAGGGAAAATAAAGTATAAGTTTTAAAGATTTATTCTTTAATAAAGGATCTCAAAGCCAGCTTTAGAAAAAGGA
+
3AAABFFFFFFFGGGGGGGGGFFHHHHHHHHGHCHGGHHHHGHHHHHGHHHGFHHHHHHHHHGFHHHHHHHHHHGGHHHHHHHHFHFGGHHFFHGEEFHHDGFHHHGFHHGGHHHHFGHHHHHHHHHHFHHHHH4FFHHHHHHHHHHHHFGHHHHGHHHHFGHGGHHHHGHGHHHFFFGHHGGFFEGEFFGFFGHFGFDGHFFFHFHHHGGHHHHHHGHFDDHGGHHHHB<GHFGFHGHHHFHBGFBHGGH
@M05620:45:000000000-G6HP7:1:1101:11971:9047 1:N:0:167
ATCTCTATCTCCTAAAAACCTGTTTAGATTTGGAGATAGACCTTCAGGTTTTTCATCATTTTCTGCATGAATTATACATTGACCACGTTCCAGCGTGGTCAGTTTGCAGCATTCTGTTATTTTGTTTGACAGAGTGTCTTGTTGAGAACATATGTAGGACATGATTTTTTCCTGCAACAGGGAAAATAAAGTATAAGTTTTAAAGATTTATTCTTTAATAAAGGATCTCAAAGCCAGCTTTAGAAAAAGGA
+
3AAABFFFFBFFGGGGGGGGGGHHHHHHHHHHHHHHHHHHHHHHHHHFHHHGGHHHHHHGHHHHGHHGGHHHHHHHHHHHGHHHHHGHHHHHHHGEFGHHFHHHHHHHGHHHGHHGHHHHHHHHHHHGHHHHHHHHHHHHHHHHGHHHHEHHHHHHHFHHHHHHHHHHHGHHHHHHFHHHHGGH/CFFFFGHHFHDGGGHHD1GGGHHHHHHHHHHHHHHFFGGFFFHHGFHHHHGFGHHHHGFGHHFDEH
@M05620:45:000000000-G6HP7:1:1101:11950:9049 1:N:0:167
ATCTCTATCTCCTAAAAACCTGTTTAGATTTGGAGATAGACCTTCAGGTTTTTCATCATTTTCTGCATGAATTATACATTGACCACGTTCCAGCGTGGTCAGTTTGCAGCATTCTGTTATTTTGTTTGACAGAGTGTCTTGTTGAGAACATATGTAGGACATGATTTTTTCCTGCAACAGGGAAAATAAAGTATAAGTTTTAAAGATTTATTCTTTAATAAAGGATCTCAAAGCCAGCTTTAGAAAAAGGA
+
>ABBBFFFFFFFGGGGGBEGGGHHHGHHHHHHGBGCGFHCGHHHHHHHHHHGGHDGHFHHHHHHHHHHHHFHHHHGHHHHGHHHHHGHHHHFHHGGFGHHHHHHHHHGHHGHHHHHHHHHHHHHHHHHGHHHHHHHHHHHHHHGGGH4GFHHHHHHHGHHHHHFHHHHHGHHHHHHGHHHHGGGHFF1FGHHHH1FGGGHHGG1F1FGHHHHHHHHGBG=<DHH/GHHHGHHDHGEGFHHHFFHGHEEGFC
@M05620:45:000000000-G6HP7:1:1101:8239:9054 1:N:0:167
ATCTCTATCTCCTAAAAACCTGTTTAGATTTGGAGATAGACCTTCAGGTTTTTCATCATTTTCTGCATGAATTATACATTGACCACGTTCCAGCGTGGTCAGTTTGCAGCATTCTGTTATTTTGTTTGACAGAGTGTCTTGTTGAGAACATATGTAGGACATGATTTTTTCCTGCAACAGGGAAAATAAAGTATAAGTTTTAAAGATTTATTCTTTAATAAAGGATCTCAAAGCCAGCTTTAGAAAAAGGA
+
CCCCDFFFFFFFGGGGGGGGGGHHHHHHHHHHHHHHHHHHHHHHHHHHHHHGGHHHHHHHHHHIIHHHHHHHHHHHHHHHHHHHHHGHHHHHHHGGGGHHHHHHHHHHHHHHHHHHHHHHHHHHHHHHHHHHHHHHHHHHHHHHHHHHHHHHHHHHHHHHHHHHHHHHHGHHHHHHHHHHHGGHHHHHHHHHHHHHHHHHHHHHHHHHHHHHHHHHHHHHHHHHHHHHHGHHHHHHHGHHHHHHHHHHGGH
@M05620:45:000000000-G6HP7:1:1101:11964:9064 1:N:0:167
ATCTCTATCTCCTAAAAACCTGTTTAGATTTGGAGATAGACCTTCAGGTTTTTCATCATTTTCTGCATGAATTATACATTGACCACGTTCCAGCGTGGTCAGTTTGCAGCATTCTGTTATTTTGTTTGACAGAGTGTCTTGTTGAGAACATATGTAGGACATGATTTTTTCCTGCAACAGGGAAAATAAAGTATAAGTTTTAAAGATTTATTCTTTAATAAAGGATCTCAAAGCCAGCTTTAGAAAAAGGA
+
DDDDDFFFFFFFGGGGGGGGGGHHHHHHHHHHHHHHHHHHHHHHHHHHHHHGGHHHHIHHHHIHIHHHHHHHHHHHHHHHHHHHHHGHHHHHHHGGGGHHHHHHHHHHHHHHHHHHHHHHHHHHHHHHHHHHHHHHHHHHHHHHHHHHHHHHHHHHHHHHHHHHHHHHHGHHHHHHHHHHHGGHHHHHHHHHHHHHHGHHHHHHHHHHHHHHHHHHHHHHHHGHGHHHHHHHHHHHHGHHHHHGHHHHGGH
@M05620:45:000000000-G6HP7:1:1101:11981:9072 1:N:0:167
ATCTCTATCTCCTAAAAACCTGTTTAGATTTGGAGATAGACCTTCAGGTTTTTCATCATTTTCTGCATGAATTATACATTGACCACGTTCCAGCGTGGTCAGTTTGCAGCATTCTGTTATTTTGTTTGACAGAGTGTCTTGTTGAGAACATATGTAGGACATGATTTTTTCCTGCAACAGGGAAAATAAAGTATAAGTTTTAAAGATTTATTCTTTAATAAAGGATCTCAAAGCCAGCTTTAGAAAAAGGA
+
ABABBFFFFFFFGGGGGGGGGFDGHHHHHHHHHHHHHHHHHHHHHHHHHHHGGHHHHHHHHHHHHHHHHHHHHHHHHHHHHHHHHHGHHHFHHHGGGGHHFHGHFHHHHHGFGHHHHHHHGHGHGHHHHHFHHHGHHHHHFHGHHHGHHHHHHHFGHHHHHHHGGHHHHGHHHHHHHHHHHGGGHHHHGHG@GGHBGFHHHHHHHHHHHGHHHHHHHHHGHHGHHGHGHFGGHFGGHGGHHHHHFGFGGGE
@M05620:45:000000000-G6HP7:1:1101:6824:9137 1:N:0:167
AAACCAAGCAGACACTCACCGCTCCCTCGCCACAGGCCAATAGTTTGTCCTCACTGAGTTGGCAACAAGTGGCTGCTGTGGCTGCCATTTTTCTGGTGATGGCCATCAGCTCCGACGAGGTCAGCTGGGGGGCTTTCTTTGTGTAAGCAACGAGAAACCTGAAAGAAGCATTTTTTAACTAAGTCCTGCTGAGTCATTCATGAGTTTTTAGCCGCCTTGCTTCTTCTCACAGACTCTCTACTCTCATGCCA
+
CCDDDCCFDFFFGGGGGGGGGGGGGGHHGGGGGHHHGGHHHHHHHHHHHHHHHHHHHHHHHHHHHHHHHHHHGHGGHHHHHHHGGHHHHHHHHHHHHHHHHHHHHHHHHHHHHGGGGGGGGHHHHHHHGGGGGGGGGGGGGGGGGGFFFFFFFFFFFFFFFFFFFFFFFFFFFFHFFFFHHFFFFFFFFFFFFFFFFHHHFHHFFFFFFFFFFFFFFFFFHHHFFFHFHFFFFFFFFFFFHFFFFFFFFFF
@M05620:45:000000000-G6HP7:1:1101:6843:9138 1:N:0:167
AAACCAAGCAGACACTCACCGCTCCCTCGCCACAGGCCAATAGTTTGTCCTCACTGAGTTGGCAACAAGTGGCTGCTGTGGCTGCCATTTTTCTGGTGATGGCCATCAGCTCCGACGAGGTCAGCTGGGGGGCTTTCTTTGTGTAAGCAACGAGAAACCTGAAAGAAGCATTTTTTAACTAAGTCCTGCTGAGTCATTCATGAGTTTTTAGCCGCCTTGCTTCTTCTCACAGACTCTCTACTCTCATGCCA
+
CBCCCBCFBFFFGGGGGGGGFGGGGGHHGGGGGHHHGGHHHGGHHHHHHHHHHHHHHHHHGHHHHHHHHGHHGHGGHHHHHHHGGHHHHHHHHHHHHHHHHHHHHHHHHHHHHGGGGGGGFHHHHHHHGGGGGGGGGGGGGGGGGGFFFFFFFFFFFFFFFFFFFFFFFFFFFFFFFFFFFFFFFFFFFFFFFFFFFFFFFFFFFFFFFFFFFFFFFFFFFFFFFFFFFFFFFFFFFFFFFFFFFFFFFFF
@M05620:45:000000000-G6HP7:1:1101:6814:9153 1:N:0:167
AAACCAAGCAGACACTCACCGCTCCCTCGCCACAGGCCAATAGTTTGTCCTCACTGAGTTGGCAACAAGTGGCTGCTGTGGCTGCCATTTTTCTGGTGATGGCCATCAGCTCCGACGAGGTCAGCTGGGGGGCTTTCTTTGTGTAAGCAACGAGAAACCTGAAAGAAGCATTTTTTAACTAAGTCCTGCTGAGTCATTCATGAGTTTTTAGCCGCCTTGCTTCTTCTCACAGACTCTCTACTCTCATGCCA
+
ABBBBBBFBFFFGGGGGGGGGGGGGGHHGGGGGFHHGGHHHGHHHHHHHHHHHHHHHHHHHHHGHHHHHHHHGHGGHHHHHHHGGHGHHHHHHHHHHHFHHHHHHHHHHHHHHGGGGGGGGHHHHHHHGGGGGGGGGGGGGGGGGGFFFFFFFFFFFFFFFFFFFFFFFFFFFFFFFFFFFFFFFFFFFFFFFFFFFFFFFFFFFFFFFFBFFDFFFFFFFFFFFFFFFFFFFFFFFFFFFFFFFFFFFFE
@M05620:45:000000000-G6HP7:1:1101:6837:9155 1:N:0:167
AAACCAAGCAGACACTCACCGCTCCCTCGCCACAGGCCAATAGTTTGTCCTCACTGAGTTGGCAACAAGTGGCTGCTGTGGCTGCCATTTTTCTGGTGATGGCCATCAGCTCCGACGAGGTCAGCTGGGGGGCTTTCTTTGTGTAAGCAACGAGAAACCTGAAAGAAGCATTTTTTAACTAAGTCCTGCTGAGTCATTCATGAGTTTTTAGCCGCCTTGCTTCTTCTCACAGACTCTCTACTCTCATGCCA
+
AAAABB4CAFFFGGGGGGGGGGGGGGFHGGGGGHHHGGGHHFHHHHHHHFHHHHHFHHHGHCGHHHHHHFGHFHGGHHGHHHGEGHFGHHHHHHHHGFFHGGHHFHHHHHHHHGGGEEGGGGHHHHHHGGGGGGGGGGGGGGGGGGFFFFFBFFDFFFFFFFFFFFFFFFFFFFFBFFFFFFFFFFFFFFFBFBFFFFFFFFFFFFFFFF/FFABBFFFFFFFFFFFFFFFFBFFFFFFFFFFFFFF;BF/
@M05620:45:000000000-G6HP7:1:1101:21169:9187 1:N:0:167
ATCTCTATCTCCTAAAAGGAAGAAAGGGGAGGGAAGATCGGAAGAGCACACGTCTGAACTCCAGTCACGTCGACGCATCTCGTATGCCGTCTTCTGCTTGAAAAAAAAAAAAAACAAATGAGCTAGAATGTATTCTGGCTCAATTATTATATCCAGTACTCGACGAGCGAGTACACTATTAAGTCCACGCATCCCGACGACCTCACACCCACTAACCGCGTCTTCATATGCTAGTTATAGCGTGATCTATC
+
CCCCCFFFFFFFGGGGGFFGGGHGFGHGEGGGGGHGHHHHGGGGHHGFHHHGHHHGHHHHHHFHHHHHGHHGGGGGGGGHHHGGHHHHGFGHGGFHHHHHFFHHHGGGGG///->..0111100000<000<0000=00/00000000000;000000000..---------.0000/0000009000..-.-/...-----.00.;0..:../00.-----9.000090000:000;000;.../00000
@M05620:45:000000000-G6HP7:1:1101:4769:9190 1:N:0:167
ATCTCTATCTCCTAAAAACCTGTTTAGATTTGGAGATAGACCTTCAGGTTTTTCATCATTTTCTGCATGAATTATACATTGACCACGTTCCAGCGTGGTCAGTTTGCAGCATTCTGTTATTTTGTTTGACAGAGTGTCTTGTTGAGAACATATGTAGGACATGATTTTTTCCTGCAACAGGGAAAATAAAGTATAAGTTTTAAAGATTTATTCTTTAATAAAGGATCTCAAAGCCAGCTTTAGAAAAAGGA
+
CCCCCFFFFFFFGGGGGGGGGGHHHHHHHHHHHHHHHHHHHHHHHHHHHHHGGHHHHIHHHHHHIHHHHHHHHHHHHHHHHHHHHHGHHHHHHHGGGGHHHHHHHHHHHHHHHHHHHHHHHHHHHHHHHHHHHHHHHHHHHHHHHHHHHHHHHHHFHHHHHHHHHHHHHGHHHHHHHHHHHGGHHHHHHHHHHHHHHHHHHHHHHHHHHHHHHHHHHHHHHHHHGHHHHHHHHHHHHGHHHHHHHHHHGGF
@M05620:45:000000000-G6HP7:1:1101:21152:9197 1:N:0:167
ATCTCTATCTCCTAAAAGGAAGAAAGGGGAGGGAAGATCGGAAGAGCACACGTCTGAACTCCAGTCACGTCGATGCATCTCGTATGCCGTCTTCTGCTTGAAAAAAAAAATAAAAAACTACAATAAGCTGTTGAAAGAGATAATCTGTGCCTAAACAAAAGATTCAACAAAGATATCTCAAAGGTGATTTACTGTTGCAGTCCTTGAAAGAATCCAGGATGGTCTCGCGTTTAATTCTCATGAGTTTTTTT
+
BBBBBFFFFFFFGGGGGGGGGGHGBGHFGGGGGGHGHHHHGGGGHHHFHHHGHHHGHHHHHHHHHHHHGHHGG1FEHHBHHHGGHGHHGGGHGHHHHHHHFHHHHCGGGC02?222//1111111<1111111111100<111111111110=/0/0.../.000000:../:000000:000/;/009000;00;00000/0000;009/.00000/;0/.900//.----.///////;//9///:.-9
@M05620:45:000000000-G6HP7:1:1101:4753:9199 1:N:0:167
ATCTCTATCTCCTAAAAACCTGTTTAGATTTGGAGATAGACCTTCAGGTTTTTCATCATTTTCTGCATGAATTATACATTGACCACGTTCCAGCGTGGTCAGTTTGCAGCATTCTGTTATTTTGTTTGACAGAGTGTCTTGTTGAGAACATATGTAGGACATGATTTTTTCCTGCAACAGGGAAAATAAAGTATAAGTTTTAAAGATTTATTCTTTAATAAAGGATCTCAAAGCCAGCTTTAGAAAAAGGA
+
BCBCCFFFFFFFGGGGGGGGGGFHHHHHHHHHHHHHHHHFHHHHHHHHHHHGGFHHHGHHHHHHHHHHHGGHHHHHHHHHHHHFGHGHHHHHHHGFGGHHHHHHHHHFHFGHHHHHHHHHHHHHHHHHGHHHHHHHHHHHHHHHHHHHHHHGHHHGHHHHHHHHHHHHHGHHHHHHHHHHHGGHHHHHFFGGFGHFGGHHHHHHHHHHHGHHHHHHHGHHGGHHHHHGHHFFH<CHHEHHHHHGCGGHGGF
@M05620:45:000000000-G6HP7:1:1101:10556:9210 1:N:0:167
AAACCAAGCAGACACTCACCGCTCCCTCGCCACAGGCCAATAGTTTGTCCTCACTGAGTTGGCAACAAGTGGCTGCTGTGGCTGCCATTTTTCTGGTGATGGCCATCAGCTCCGACGAGGTCAGCTGGGGGGCTTTCTTTGTGTAAGCAACGAGAAACCTGAAAGAAGCATTTTTTAACTAAGTCCTGCTGAGTCATTCATGAGTTTTTAGCCGCCTTGCTTCTTCTCACAGACTCTCTACTCTCATGCCA
+
CCDCCCDFCFFFGGGGGGGGGGGGGGHHGGGGGHHHGGHHHHHHHHHHHHHHHHHHHHHHHHHHHHHHHHHHGHGGHHHHHHHGGHHHHHHHHHHHHHHHHHHHHHHHHHHHHGGGGGGGGGHHHHHHGGGGGGGGGGGGGGGGGGFFFFFFFFFFFFFFFFFFFFFFFFFFFFHFFFFHFFFFFFFFFFFFFFFFFFFFFFFFFFFFFFFFFFFFFFFFHHHFHHFFFFFFFFFFFFFHHFFHFFFFFFF
@M05620:45:000000000-G6HP7:1:1101:4773:9218 1:N:0:167
ATCTCTATCTCCTAAAAACCTGTTTAGATTTGGAGATAGACCTTCAGGTTTTTCATCATTTTCTGCATGAATTATACATTGACCACGTTCCAGCGTGGTCAGTTTGCAGCATTCTGTTATTTTGTTTGACAGAGTGTCTTGTTGAGAACATATGTAGGACATGATTTTTTCCTGCAACAGGGAAAATAAAGTATAAGTTTTAAAGATTTATTCTTTAATAAAGGATCTCAAAGCCAGCTTTAGAAAAAGGA
+
ABCCCFFFFFFFGGGGGGGGGGHHHHGHHHHHHGHFHGHHHHHHHHHHHHHGGHHHHHHHHHHHGHHHHHHHHHHHHHHHHHHHHHGHHHHHHHGGGGHHHHHHHHHHHHEHHHHHHHHHHHHHHHHHHHHHGHHGHHHHHHHHHHHHHHHHHHHDHHHHHHHHHHHHHGHHHHHHHHHHHGGFHHHHBGFHHHHHHHHHHHHHHHHHHGHHHHHHHGHHHH<BFHHHHHHHHHHHHGHHHHGHHHHFGGH
@M05620:45:000000000-G6HP7:1:1101:7411:9220 1:N:0:167
ATCTCTATCTCCTAAAAACCTGTTTAGATTTGGAGATAGACCTTCAGGTTTTTCATCATTTTCTGCATGAATTATACATTGACCACGTTCCAGCGTGGTCAGTTTGCAGCATTCTGTTATTTTGTTTGACAGAGTGTCTTGTTGAGAACATATGTAGGACATGATTTTTTCCTGCAACAGGGAAAATAAAGTATAAGTTTTAAAGATTTATTCTTTAATAAAGGATCTCAAAGCCAGCTTTAGAAAAAGGA
+
BBAABFFFFFFFGGGGGGGGFFFHFHHHHHHHGFFHHFHFGHHHHFHHGHHGGHHGHHHHGHHHHHHHHHHHHHGFHHHFHHHHFHDFGHBGHHGBEFHHHFHHHHGGHHHHHHGHHHHHHHHHHHHHHHHHHHHGGHHHHHHHHHHHHHHHHHHHHHHHHHHHHHHHHGHHHHHHHHFHHGGHHGHHHHHGHHHHHHHHHHGHHGHHGHHHHHHHHHHHHBFHHHHHHGHHHHFHHGHHHGHGFHGHGGG
@M05620:45:000000000-G6HP7:1:1101:15619:9231 1:N:0:167
AGATTACTGCAACAGTTCCCCCTGGACCTGGAAAAGTTTCTTGCCTGGCTTACAGAAGCTGAAACAACTGCCAATGTCCTACAGGATGCTACCCGTAAGGAAAGGCTCCTAGAAGACTCCAAGGGAGTAAAAGAGCTGATGAAACAATGGCAAGTAAGTCAGGCATTTCCGCTTTAGCACTCTTGTGGATCCAATTGAACAATTCTCAGCATTTGTACTTGTAACTGACAAGCCAGGGACAAAACAAAGAT
+
BBBBBFFFFFBFGGFGGGGGGGGGHHHHHHGHHHHHGHHHHHHHHHHHHHHHHHHHHHHHHHHHHHHHHHHHHHHHHHHHHHHHHHHHHHHHHHGGEEGGGHF1FGHHGHHHHHHHHHHHHHHGEFFEHFHHHGHHHHGHHHHHHHHHHHHHHGHHHHHHHHFGHHHHHHGGGGGHHHHHHHHHHGGGHHHHGFHHHGGHHGHHHHHFHHGHHHHHHFGHHGHGHHHHGHGHGGGGGGGGGGFFGGFGFGF
@M05620:45:000000000-G6HP7:1:1101:7422:9235 1:N:0:167
ATCTCTATCTCCTAAAAACCTGTTTAGATTTGGAGATAGACCTTCAGGTTTTTCATCATTTTCTGCATGAATTATACATTGACCACGTTCCAGCGTGGTCAGTTTGCAGCATTCTGTTATTTTGTTTGACAGAGTGTCTTGTTGAGAACATATGTAGGACATGATTTTTTCCTGCAACAGGGAAAATAAAGTATAAGTTTTAAAGATTTATTCTTTAATAAAGGATCTCAAAGCCAGCTTTAGAAAAAGGA
+
>1>1>DDFFFFBDGGFGGGGGGHFFFDCF3AB11B10DGHCF1FFHGG11E//BEGHFGF22F12FGBHEE22D22FBGFHEF11FAGGHHGFBEEFEGFBF@@2FGHHHF12B22B2@FGEFH0B0B1D1GFGHFFDGFHGDCHHGHHH11>B>BDEFGCGHH2BFG>BFFGB1FDGHHGFA<GGGGF1F1@F1?FGDDDGCFH1FHHHHFHHHFHHHH0000/<CD<GFGHH./CEGC:C00;;C.AAG
@M05620:45:000000000-G6HP7:1:1101:22113:9248 1:N:0:167
AAACCAAGCAGACACTCACCGCTCCCTCGCCACAGGCCAATAGTTTGTCCTCACTGAGTTGGCAACAAGTGGCTGCTGTGGCTGCCATTTTTCTGGTGATGGCCATCAGCTCCGACGAGGTCAGCTGGGGGGCTTTCTTTGTGTAAGCAACGAGAAACCTGAAAGAAGCATTTTTTAACTAAGTCCTGCTGAGTCATTCATGAGTTTTTAGCCGCCTTGCTTCTTCTCACAGACTCTCTACTCTCATGCCA
+
CCCCCCCFCFFFGGGGGGGGGGGGGGHHGGGGGHHHGGHHHHHHHHHHHHHHHHHHHHHHHHHHHHHHHGHHGHGGHHHHHHHGGHHHHHHHHHHHHHHHHHHHHHHHHHHHHGGGGGGGGHHHHHHHGGGGGGGGGGGGGGGGGGFFFFFFFFFFFFFFFFFFFFFFFFFFFFFFFFFFFFFFFFFFFFFFFFFFFFFFFFFFFFFFFFFFFFFFFFFFFFFFFFFFFFFFFFFFFFFFFFFFFFFFFFB
@M05620:45:000000000-G6HP7:1:1101:22131:9249 1:N:0:167
AAACCAAGCAGACACTCACCGCTCCCTCGCCACAGGCCAATAGTTTGTCCTCACTGAGTTGGCAACAAGTGGCTGCTGTGGCTGCCATTTTTCTGGTGATGGCCATCAGCTCCGACGAGGTCAGCTGGGGGGCTTTCTTTGTGTAAGCAACGAGAAACCTGAAAGAAGCATTTTTTAACTAAGTCCTGCTGAGTCATTCATGAGTTTTTAGCCGCCTTGCTTCTTCTCACAGACTCTCTACTCTCATGCCA
+
1AAAAAAFAFFFGCGGGCGGFGEFGGFHGGGGGC0FFFAFG1FFGHHHHHHHHHHGFHGFHHHFHHHHGGGHGHGGHHHHHHHFGHFGHHHHHHHHHHHHHHHFFHHHHGHHH?GGGGGGFGHHHHHGGGGGGGGGGGGGGGGGGGFFFFF@FFFFFFFFFF/BFEFFFFFFFFF@EFFFFBFFFFFFFFFFFFBFBFFFFFBFFFFFFFFFF?@@FFFFFFFFFFFFFFFFBFFFFFFFFFFFFFF9FF/
@M05620:45:000000000-G6HP7:1:1101:22109:9273 1:N:0:167
AAACCAAGCAGACACTCACCGCTCCCTCGCCACAGGCCAATAGTTTGTCCTCACTGAGTTGGCAACAAGTGGCTGCTGTGGCTGCCATTTTTCTGGTGATGGCCATCAGCTCCGACGAGGTCAGCTGGGGGGCTTTCTTTGTGTAAGCAACGAGAAACCTGAAAGAAGCATTTTTTAACTAAGTCCTGCTGAGTCATTCATGAGTTTTTAGCCGCCTTGCTTCTTCTCACAGACTCTCTACTCTCATGCCA
+
CCCCCCCFCFFFGGGGGGGGGGGGGGHHGGGGGHHHGGHHHHHHHHHHHHHHHHHHHHHHHHHHHHGHHFHHGHGGHHHHHHHGGHHHHHHHHHHHHHGHHHHHHHHHHHHHHGGGGGGGGHHHHHHHGGGGGGGGGGGGGGGGGGFFFFFFFFFFFFFFFFFFFFFFFFFFFFFFFFFFFFFFFFFFFFFFFFFFFFFFFFFFFFFFFFFFFFFFFFFFFFFFFFFFFFFFFFFFFFFFFFFFFFFEFFF
@M05620:45:000000000-G6HP7:1:1101:20491:9301 1:N:0:167
ATCTCTATCTCCTAAAAACCTGTTTAGATTTGGAGATAGACCTTCAGGTTTTTCATCATTTTCTGCATGAATTATACATTGACCACGTTCCAGCGTGGTCAGTTTGCAGCATTCTGTTATTTTGTTTGACAGAGTGTCTTGTTGAGAACATATGTAGGACATGATTTTTTCCTGCAACAGGGAAAATAAAGTATAAGTTTTAAAGATTTATTCTTTAATAAAGGATCTCAAAGCCAGCTTTAGAAAAAGGA
+
AABABFFFFFFFGGGGFGGGGFHEGGHFHFFHFCGHFFHHHHHHHHHHHHHFGHFHHHHHHHHHHHFFHGHHFHHHHHHHHFFHFHGHHHFHHGGGGGHHHHGFFHHHHHHHBGGHHHHHHHHHFHHHGHFHHHHHGHHHHHHHHHHHHHHHHHGHHF?FHHHHHHHHFCCFHHGFGHHHHGGHGHHHFGGGHHFHHHHHHHGHHHHHHHHHHHHHGGHHHFHHFHHHHHHHHHHHHGHHFGHGHGFH?AC
@M05620:45:000000000-G6HP7:1:1101:21170:9301 1:N:0:167
CATCCTGACCCTGAAGTACCCCATTGAGCATGGCATCGTCACCAACTGGGACGACATGGAGAAGATCTGGCACCACACCTTCTACAACGAGCTGCGCGTGGCCCCGGAGGAGCACCCAGTGCTGCTGACCGAGGCCCCCCTGAACCCCAAGGCCAACAGAGAGAAGATGACTCAGGTGAGGCTCGGCCGACGCCCGTGCTCCTCCCGTCCTTTCCCCAGTCATTTTCTGCCCGGCTTGATTTCTGACATTA
+
CCCCCFFFFFFFGGGGGGGGGGGHHHHHHHHHHHHHHGHHHGHHHGHHHHHHGGGGGHHHHHHHHHHHHHHHHGHHHGGHHHHHHHHHGGGGGHHGGGGGGGHHGGGGGGGGHHHHGGHHHHHHHHHGHHFGGGGGGGGGGGHHHHGGGGHGHHGGGGGGGGGGGGGGGGGGGGGGGGGGGFGGFFFFFFFFFFFFFFFFFFFFFFFFFFFFFFFFFFFFFFFFFFFFFFFFFFFFFFFFFFFFFBFFFF0
@M05620:45:000000000-G6HP7:1:1101:6792:9301 1:N:0:167
AAACCAAGCAGACACTCACCGCTCCCTCGCCACAGGCCAATAGTTTGTCCTCACTGAGTTGGCAACAAGTGGCTGCTGTGGCTGCCATTTTTCTGGTGATGGCCATCAGCTCCGACGAGGTCAGCTGGGGGGCTTTCTTTGTGTAAGCAACGAGAAACCTGAAAGAAGCATTTTTTAACTAAGTCCTGCTGAGTCATTCATGAGTTTTTAGCCGCCTTGCTTCTTCTCACAGACTCTCTACTCTCATGCCA
+
CCCCCCCFCFFFGGGGGGGGGGGGGGHHGGGGGHHHGGHHHHHHHHHHHHHHHHHHHHGHHHHHHHHHHHHHGHGGHHHHHHHGGHHHHHHHHHHHHHHHHHHHHHH3GHHHHGGGGGGGFHHHHHHHGGGGGGGGGGGGGGGGGGFFFFFFFFFFFFFFFFFFFFFFFFFFFFFFFFFFFFFFFFFFFFFFFBFFFFFFFFFFFFFFFFFFFFFFFFFFFFFFFFFFFFFFFFFFFFFFFFFFFFFFFFB
@M05620:45:000000000-G6HP7:1:1101:20472:9302 1:N:0:167
ATCTCTATCTCCTAAAAACCTGTTTAGATTTGGAGATAGACCTTCAGGTTTTTCATCATTTTCTGCATGAATTATACATTGACCACGTTCCAGCGTGGTCAGTTTGCAGCATTCTGTTATTTTGTTTGACAGAGTGTCTTGTTGAGAACATATGTAGGACATGATTTTTTCCTGCAACAGGGAAAATAAAGTATAAGTTTTAAAGATTTATTCTTTAATAAAGGATCTCAAAGCCAGCTTTAGAAAAAGGA
+
CCCDDFFFFFFFGGGGGGGGGGHHHHHHHHHHHHHHHHHHHHHHHHHHHHHGGHHHHHIHHHIIHHHHHHHHHHHHHHHHHHHHHHGHHHHHHHGGGGHHHHHHHHHHHHHHHHHHHHHHHHHHHHHHHHHHHHHHHHHHHHHHHHHHHHHHHHHHHHHHHHHHHHHHHGHHHHHHHHHHHGGHHHHHGHHHHHHHHHHHHHHHHHHHHHHHHHHHHHHHHHHHGHHHHHHHHHHHHGHHHHHHHHHHGGH
@M05620:45:000000000-G6HP7:1:1101:14238:9312 1:N:0:167
ATCTCTATCTCCTAAAAACCTGTTTAGATTTGGAGATAGACCTTCAGGTTTTTCATCATTTTCTGCATGAATTATACATTGACCACGTTCCAGCGTGGTCAGTTTGCAGCATTCTGTTATTTTGTTTGACAGAGTGTCTTGTTGAGAACATATGTAGGACATGATTTTTTCCTGCAACAGGGAAAATAAAGTATAAGTTTTAAAGATTTATTCTTTAATAAAGGATCTCAAAGCCAGCTTTGGAAAAAGGA
+
CCCCCFFFFFFFGGGGGGGGGGHHHHHHHHHHHHHHHHHHHHHHHHHHHHHGGHHHHIIHHIIIHHHHHHHHHHHHHHHHHHHHHHGHHHHHHHGGGGHHHHHHHHHHHHHHHHHHHHHHHHHHHHHHGHHHHHHHHHHHHHHHHHHHHHHHHHHHHHHHHHHHHHHHHGHHHHHHHHHHHGGHHGHHGHHFGHHHHHHHHHHHHHHHHHHHHHHHHHHHHHGHHHHHHHHHHHHHHGHHHFHFHHHGGGF
@M05620:45:000000000-G6HP7:1:1101:10390:9324 1:N:0:167
CATCCTGACCCTGAAGTACCCCATTGAGCATGGCATCGTCACCAACTGGGACGACATGGAGAAGATCTGGCACCACACCTTCTACAACGAGCTGCGCGTGGCCCCGGAGGAGCACCCAGTGCTGCTGACCGAGGCCCCCCTGAACCCCAAGGCCAACAGAGAGAAGATGACTCAGGTGAGGCTCGGCCGACGCCCGTGCTCCTCCCGTCCTTTCCCCAGTCATTTTCTGCCCGGCTTGATTTCTGACATTA
+
CCCCCFFFFFFFGGGGGGGGGGGHHHHHHHHHHHHHHGHHHGHHHGHHHHHHGGGGGHHHHHHHHHHHHHHHHGHHHGGHHHHHHHHHGGGGGHHGGGGGGGHHGGGGGGGGHHHHGGGGHHHHHHHHHHGGGGGGGGGGGGHHHHGGGGHGHHGGGGGGGGGGGGGGGGGGGGGGGGGGGGGGFFFFFFFFFFFFDFFFFFFFFFFEFFFFFFFFFFFFFFFFFFFFFFFFFFFFFFFFFFFFF:FFFF0
@M05620:45:000000000-G6HP7:1:1101:10384:9344 1:N:0:167
CATCCTGACCCTGAAGTACCCCATTGAGCATGGCATCGTCACCAACTGGGACGACATGGAGAAGATCTGGCACCACACCTTCTACAACGAGCTGCGCGTGGCCCCGGAGGAGCACCCAGTGCTGCTGACCGAGGCCCCCCTGAACCCCAAGGCCAACAGAGAGAAGATGACTCAGGTGAGGCTCGGCCGACGCCCGTGCTCCTCCCGTCCTTTCCCCAGTCATTTTCTGCCCGGCTTGATTTCTGACATTT
+
ABBBBFFFFFFFGGBGGGGGGGGHHHGHHDGHHFGHHGHEEGHHHGHHHHGHGGGGGEHHHHHHHHHHHHHBGGHHHGGHHHHHHHHHG?EGGHHGGGGGGGHHGGGGGGGGHHHHGGHHHGHGHHHEGGCFGDFGGFGGGGGFHEGGD?GGHEFEGGG/BFDGGGGBFFGGGGGGFEBFACEF;CEDF@FFFFF=;9?EFFB;BE9;DDFBFFFFFFF/BFFFBFFFFFFE.9@BAA.9/BFFF/B/;F/
@M05620:45:000000000-G6HP7:1:1101:9279:9346 1:N:0:167
ATCTCTATCTCCTAAAAACCTGTTTAGATTTGGAGATAGACCTTCAGGTTTTTCATCATTTTCTGCATGAATTATACATTGACCACGTTCCAGCGTGGTCAGTTTGCAGCATTCTGTTATTTTGTTTGACAGAGTGTCTTGTTGAGAACATATGTAGGACATGATTTTTTCCTGCAACAGGGAAAATAAAGTATAAGTTTTAAAGATTTATTCTTTAATAAAGGATCTCAAAGCCAGCTTTAGAAAAAGGA
+
CCCCCFFFFFFFGGGGGGGGGGHHHHHHHHHHHHHHHHHHHHHHHHHHHHHGGHHHHHIHHHIIIHHHHHHHHHHHHHHHHHHHHHGHHHHHHHGGGGHHHHHHHHHHHHHHHHHHHHHHHHHHHHHHHHHHHHHHHHHHHHHHHHHHHHHHHHHHHHHHHHHHHHHHHGHHHHHHHHHHHGGHHHHHGHHHHHHHHGHHHHHHHHHHHHHHHHHHHHHHHHHHHHHHHGHHHHHHHGHHHHGHHHGHGGH
@M05620:45:000000000-G6HP7:1:1101:9255:9347 1:N:0:167
ATCTCTATCTCCTAAAAACCTGTTTAGATTTGGAGATAGACCTTCAGGTTTTTCATCATTTTCTGCATGAATTATACATTGACCACGTTCCAGCGTGGTCAGTTTGCAGCATTCTGTTATTTTGTTTGACAGAGTGTCTTGTTGAGAACATATGTAGGACATGATTTTTTCCTGCAACAGGGAAAATAAAGTATAAGTTTTAAAGATTTATTCTTTAATAAAGGATCTCAAAGCCAGCTTTAGAAAAAGGA
+
ABBBBFFFFFFFGGGGFGGGGGHHHHGFHHHHHHHHHGHHGHHHHHHHHHHGGHHHHHHHHHHHHHHHHHHHHHHHHHHHHHHHHHGHHHHHHHGGGGHHGHHHHHHHHHHHHHHHHHHHHHHHHHHHEHHHHHHHHHHHHHHHHHHHHHHHHHHHGHHHHHHHHHHHHGHHHHGHFHHHHFEHHHGFDGHHHHHHHGGHHHHHHHHHHHHHHHHHGGHGGHHHFHHHHHHHHGHHHGHHHHEHGHHGDGH
@M05620:45:000000000-G6HP7:1:1101:22129:9359 1:N:0:167
CATCCTGACCCTGAAGTACCCCATTGAGCATGGCATCCTCACCAACTGGGACGACATGGAGAAGATCTGGCACCACACCTTCTACAACGAGCTGCGCGTGGCCCCGGAGGAGCACCCAGTGCTGCTGACCGAGGCCCCCCTGAACCCCAAGGCCAACAGAGAGAAGATGACTCAGGTGAGGCTCGGCCGACGCCCGTGCTCCTCCCGTCCTTTCCCCAGTCATTTTCTGCCCGGCTTGATTTCTGACATTA
+
CCCCCFFFFFFFGGGGGGGGGGGHHHHHHHHHHHHHHHHHHHHHHGHHHHHHGGGGGHHHHHHHHHHHHHHHHGHHHGGHHHHHHHHHGGGGGHHGGGGGGGHHGGGGGGGGHHHHGGHHHHHHHHHHHHGGGGGGGGGGGGHHHHGGGGHGHHGGGGGGGGGGGGGGGGGGGGGGGGGGGGGGFFFFFFFFFFFFFFFFFFFFFFFEFFFFFFFFFFFFFFFFFFFFFFFFDFFFCCFFFFFFFEFFFF0
@M05620:45:000000000-G6HP7:1:1101:10094:9363 1:N:0:167
ATCTCTATCTCCTAAAAACCTGTTTAGATTTGGAGATAGACCTTCAGGTTTTTCATCATTTTCTGCATGAATTATACATTGACCACGTTCCAGCGTGGTCAGTTTGCAGCATTCTGTTATTTTGTTTGACAGAGTGTCTTGTTGAGAACATATGTAGGACATGATTTTTTCCTGCAACAGGGAAAATAAAGTATAAGTTTTAAAGATTTATTCTTTAATAAAGGATCTCAAAGCCAGCTTTAGAAAAAGGA
+
CCCCCFFFFFFFGGGGGGGGGGHHHHHHHHHHHHHHHHHHHHHHHHHHHHHGGHGHHHHHHHHHHHHHHHHHHHHHHHHHHHHHHHGHHHHHHHGFGGHHHHHHHHHHHHHHHHHHHHHHHHHHHHHHHHHHHHHHHHHHHHHHHHHHHHHHHHHHHHHHHHHHHHHHHGHHHHHHHHHHHGGHHHHHHHHHHHHHHHHHHHHHHHHHHHHHHHHHHHHHHHHHHHHHHHHHHHHHHGHHHHGFHHHHGGG
@M05620:45:000000000-G6HP7:1:1101:12313:9364 1:N:0:167
TACCTGTACTGGGGAAGAGTGTAGCAATCGCCATTCCTACCCTAAAGATCGGAAGAGCACACGTCTGAACTCCAGTCACGTCGACGCATCTCGTATGCCGTCTTCTGCTTGAAAAAAAAAAAAAAAAAAAAAAAACTAAATAAAATAGAAATAATTAGTAGAAAAATAAACACAATACCCCAAAAGAAACCATTCATACTAGCACAGACGTCAAGAAGACAAAGTTAACGTCGCATTGAAGAGCACACTAC
+
DDDDDFFFFFFFGGGGGGGGGGHHHHHHHGGGGGHHHHHHHHHHHHHHHHHGGGGHHHHHHHGHHHGHHHHHHHHHHHHGHHGGGGGGGGHHHGGHHHHGGGHGHHHGHHHHHHHHGGGGG/<--><--------.00000000000;00000:00000000:0:..00000...00000...../..//..000000:000/00:/0.;....00//://///:0000./.---..00000./0./:;//
@M05620:45:000000000-G6HP7:1:1101:10112:9368 1:N:0:167
ATCTCTATCTCCTAAAAACCTGTTTAGATTTGGAGATAGACCTTCAGGTTTTTCATCATTTTCTGCATGAATTATACATTGACCACGTTCCAGCGTGGTCAGTTTGCAGCATTCTGTTATTTTGTTTGACAGAGTGTCTTGTTGAGAACATATGTAGGACATGATTTTTTCCTGCAACAGGGAAAATAAAGTATAAGTTTTAAAGATTTATTCTTTAATAAAGGATCTCAAAGCCAGCTTTAGAAAAAGGA
+
?AAABFFFFFFFEFFGGGAECGFGHGHHHHHHHCGFHFFFGHHHHGFHFHHGGFHHHFGHHHHHGHHHHGFHHGGFFHGHHGHHHHGFHHHHHHEBEEFGHGFHHFFHHHHBGGHFGGFFHHHGHHHHEGHHHHBGFHHHHHHHBGEFGHFFDGGFHHDBCHHEHHHHHGGHHHHFHHHGHGEFHHHEFHH1GHEFF<FHHFFHGDGHHBGHFHHHFFHFHFFHFFFHGFHHH/CGGGGHHFHGGGFF.E:
@M05620:45:000000000-G6HP7:1:1101:10096:9382 1:N:0:167
ATCTCTATCTCCTAAAAACCTGTTTAGATTTTGAGATAGACCTTCAGGTTTTTCATCATTTTCTTCATGAATTATACATTGACCACGTTCCAGCGTGGTCAGTTTGCAGCATTCTGTTATTTTGTTTGACAGAGTGTCTTGTTGAGAACATATGTAGGACATGATTTTTTCCTGCAACAGGGAAAATAAAGTATAAGTTTTAAAGATTTATTCTTTAATAAAGGATCTCAAAGCCAGCTTTAGAAAAAGGA
+
AA?A>D3BDDDFD1EGGG?E11FFH33E3GG330AAFFBGFG1FA1DGAFGGG02A22AFGH2E12DDA2GEFAB2A22GE1GH1FEBF0F2BF@//>B12BFGH11@1FA1F2B2BF2BGHH2BGH01B>GGGG1B2GH1FG02</F1FEE>2>2>D11CF1BGGHHHG0@@110F1CFEG/FGHGDGHE1DG<F11>GH1<F1F1GH1=FFGHH0<D0GG00/0<DDFHHB/C/CC0CG0:0CGFH.:/
@M05620:45:000000000-G6HP7:1:1101:15042:9383 1:N:0:167
TACCTGTACTGGGGAAGCCATTCCTACCCTAAAGATCGGAAGAGCACACGTCTGAACTCCAGTCACGTCGACGCATCTCGTATGCCGTCTTCTGCTTGAAAAAAAAAAAAAAAAACAAAGAAGAGAAAATTGTAGAAAGACCGATTTAAAAAAAAAATAAAGAATATGCAGTATAATATACAGTCACATAATATGAATAATGAGAATATCATAAGATAAGTAATCTTAGAGTCTAGTTGGATAGGTTTACT
+
CCCCCFFFFFFFGGGGFGGGGGHHHHHHHHHHHHHHHHGGGGHHHHHHHGHHHGHGHHHHFHHHHHGHHGGGGGGEGHHHGGHHHHGGGHGHHHGHHHCGHHEEFGGG<<///--....//./0./00/0000000000///---..00000-9---.0000;.00000000:00000000000;F000000000000000000000000000000:000000:0000000000000:000000/000000
@M05620:45:000000000-G6HP7:1:1101:6587:9394 1:N:0:167
CATCCTGACCCTGAAGTACCCCATTGAGCATGGCATCGTCACCAACTGGGACGACATGGAGAAGATCTGGCACCACACCTTCTACAACGAGCTGCGCGTGGCCCCGGAGGAGCACCCAGTGCTGCTGACCGAGGCCCCCCTGAACCCCAAGGCCAACAGAGAGAAGATGACTCAGGTGAGGCTCGGCCGACGCCCGTGCTCCTCCCGTCCTTTCCCCAGTCATTTTCTGCCCGGCTTGATTTCTGACATTA
+
CCDDDFFFFFFFGGGGGGGGGGGHHHGHHHHHHHHHHGHHHGHHHGHHHHHHGGGGGHHHHHHHHHHHHHHHHGHHHGGHHHHHHHHHGGGGGHHGGGGGGGHHGGGGGGGGHHHHGGHHHHHHHHHHHHGGGGGGGGGGGGHHHHGGGGHGHHGGGGGGGGGGGGGGGGGGGGGGHGGGGGGGFFFFFFFFFFFFFFFFFFFFFFFFFFFFFFFFFFFFFFFFFFFFFFFFFFFFFFFFFFFFFBFFFF0
@M05620:45:000000000-G6HP7:1:1101:19272:9522 1:N:0:167
ATCTCTATCTCCTAAAAACCTGTTTAGATTTGGAGATAGACCTTCAGGTTTTTCATCATTTTCTGCATGAATTATACATTGACCACGTTCCAGCGTGGTCAGTTTGCAGCATTCTGTTATTTTGTTTGACAGAGTGTCTTGTTGAGAACATATGTAGGACATGATTTTTTCCTGCAACAGGGAAAATAAAGTATAAGTTTTAAAGATTTATTCTTTAATAAAGGATCTCAAAGCCAGCTTTAGAAAAAGGA
+
AAACCFFFFFFFGGGGGGGGGGHHHHHHHHHHHHHHHHHGHHHHHHHHHHHGGHHHHHHHHHHHHHHGHGHHHHHHGHHHHHHHHHGHHHHHHHGGGGHHHHHHHHHHHHHHHHHHHHHHHHHHHHHHHHHHHHHHHHHHHHHHHHHHHHHHHHHHHHHHHHHHHHHHHGHHHHHHHHHGHGGHHHHHHHHHHHHHHGHHHHGHHHHHHHHHHHHHHHHHGHHHGHHHHHHHHHHHHGHHHHHHHHHGGGC
@M05620:45:000000000-G6HP7:1:1101:26423:9528 1:N:0:167
AAACCAAGCAGACACTCACCGCTCCCTCGCCACAGGCCAATAGTTTGTCCTCACTGAGTTGGCAACAAGTGGCTGCTGTGGCTGCCATTTTTCTGGTGATGGCCATCAGCTCCGACGAGGTCAGCTGGGGGGCTTTCTTTGTGTAAGCAACGAGAAACCTGAAAGAAGCATTTTTTAACTAAGTCCTGCTGAGTCATTCATGAGTTTTTAGCCGCCTTGCTTCTTCTCACAGACTCTCTACTCTCATGCCA
+
CDDDDDDFDFFFGGGGGGGGGGGGGGHHGGGGGHHHGGHHHHHHHHHHHHHHHHHHHHHHHHHHHHHHHHHHGHGGHHHHHHHGGHHHHHHHHHHHHHHHHHHHHHHHHHHHHGGGGGGGGHHHHHHHGGGGGGGGGGGGGGGGGGFFFFFFFFFFFFFFFFFFFFFFFFFFFFHFEFFFHFFFFFFFFFFFFFFFFFFFFFFFFFFHFFFFFFFFFFFFFHHFFFFFFFFFFFFFFFFHHFFFFFFFFFF
@M05620:45:000000000-G6HP7:1:1101:13179:9529 1:N:0:167
ATCTCTATCTCCTAAAAACCTGTTTAGATTTGGAGATAGACCTTCAGGTTTTTCATCATTTTCTGCATGAATTATACATTGACCACGTTCCAGCGTGGTCAGTTTGCAGCATTCTGTTATTTTGTTTGACAGAGTGTCTTGTTGAGAACATATGTAGGACATGATTTTTTCCTGCAACAGGGAAAATAAAGTATAAGTTTTAAAGATTTATTCTTTAATAAAGGATCTCAAAGCCAGCTTTAGAAAAAGGA
+
CCCCCFFFFFFFGGGGGGGGGGHHHHGHHHHHHHHHHHHHHHHHHHHHHHHGGHHHHHHHHIHHIHHHHHHHHHHHHHHHHHHHHHGHHHHHHHGFGGHHHHHHHHHHHHHHHHHHHHHHHHHHHHHHHHHHHHHHHHHHHHHHHHHHHHHHHHHHHHHHHHHHHHHHHGHHHHHHHHHHGGGHHHHHHHHHHHHHHGGHHHHHHHHHHHHHHHHHHHHHHHFHFHHHHHHHHHHGHGHHHGGHHHHFGGH
@M05620:45:000000000-G6HP7:1:1101:19274:9542 1:N:0:167
ATCTCTATCTCCTAAAAACCTGTTTAGATTTGGAGATAGACCTTCAGGTTTTTCATCATTTTCTGCATGAATTATACATTGACCACGTTCCAGCGTGGTCAGTTTGCAGCATTCTGTTATTTTGTTTGACAGAGTGTCTTGTTGAGAACATATGTAGGACATGATTTTTTCCTGCAACAGGGAAAATAAAGTATAAGTTTTAAAGATTTATTCTTTAATAAAGGATCTCAAAGCCAGCTTTAGAAAAAGGA
+
CCCCDFFFFFFFGGGGGGGGGGHHHHHHHHHHHHHHHHHHHHHHHHHHHHHGGHHHHHIHHIHHIHHHHHHHHHHHHHHHHHHHHHGHHHHHHHGFGGHHGHHHHHHHHHHHHHHHHHHHHHHHHHHHHHHHHHHHHHHHHHHHHHHHHHHHHHHHHHHHHHHHHHHHHGHHHHHHHHHHHGGGHHHHHHHHHHHHHHHHHHHHHHHHHHHHHHHHHHHHHHHHHHHHHGHHHGHHHGHHHHHHHHGHGGH
@M05620:45:000000000-G6HP7:1:1101:12841:9544 1:N:0:167
AAACCAAGCAGACACTCACCGCTCCCTCGCCACAGGCCAATAGTTTGTCCTCACTGAGTTGGCAACAAGTGGCTGCTGTGGCTGCCATTTTTCTGGTGATGGCCATCAGCTCCGACGAGGTCAGCTGGGGGGCTTTCTTTGTGTAAGCAACGAGAAACCTGAAAGAAGCATTTTTTAACTAAGTCCTGCTGAGTCATTCATGAGTTTTTAGCCGCCTTGCTTCTTCTCACAGACTCTCTACTCTCATGCCA
+
CCCCCCCFCFFFGGGGGGGGGGGGGGHHGGGGGHHHGGHHHHHHHHHHHHHHHHHHHHHHHHHHHHHHHHHHGHGGHHHHHHHGGHHHHHHHHHHHHHHHHHHHHHHHHHHHHGGGGGGGGHHHHHHHGGGGGGGGGGGGGGGGGGFFFFFFFFFFFFFFFFFFFFFFFFFFFFFFFFFFFFFFFFFFFFFFFBFFFFFFFFEFFFFFFFFFFFFFFFFFFFFFFFFFFFFFFFFFFFFFFFFFFFFFFF0
@M05620:45:000000000-G6HP7:1:1101:26740:9554 1:N:0:167
ATCTTATCTCCTAAAAACCTGTTTAGATTTGGAGATAGACCTTCAGGTTTTTCATCATTTTCTGCATGAATTATACATTGACCACGTTCCAGCGTGGTCAGTTTGCAGCATTCTGTTATTTTGTTTGACAGAGTGTCTTGTTGAGAACATATGTAGGACATGATTTTTTCCTGCAACAGGGAAAATAAAGTATAAGTTTTAAAGATTTATTCTTTAATAAAGGATCTCAAAGCCAGCTTTAGAAAAAGGAA
+
BBCCCFFFFFFFGGGGGGGGGGHHHGHHHHHHHHHHHHHHHHHHHHHHHHGGHHHHHHHHHHHIHHHHHHHHHHHHHHHGHHHHHGHHHHHHHGGGGHHHHHHHHHHHHHHHHHHHHHHHHHHHHHHHHHHHHHHHHHHHHHHHHHFGHHHHHFFGDGHHGHHHHHHHGHHHHHHFHHHHGGHHHHHHHG@GHHHHGHHHHHHFHHHHHHHHHHHGHGHHHHHGFHHHHHHGHHFHGHHHFH0CGGHGGHG
@M05620:45:000000000-G6HP7:1:1101:12849:9559 1:N:0:167
AAACCAAGCAGACACTCACCGCTCCCTCGCCACAGGCCAATAGTTTGTCCTCACTGAGTTGGCAACAAGTGGCTGCTGTGGCTGCCATTTTTCTGGTGATGGCCATCAGCTCCGACGAGGTCAGCTGGGGGGCTTTCTTTGTGTAAGCAACGAGAAACCTGAAAGAAGCATTTTTTAACTAAGTCCTGCTGAGTCATTCATGAGTTTTTAGCCGCCTTGCTTCTTCTCACAGACTCTCTACTCTCATGCCA
+
AABABBBFAFFFGGGGGGGGGGGGGGHHGGGGGGHHGGGEGGHHHHHHHHHFGHHHFHHHHHHHHHGHHHHHGHGGHGHHHHHGGHFHHHHHHHHFHFGHHGHHHHHHHHHHHGGGFFGGGHHHGHGHGGGGGGGGGGGGGGGGGGFFFFFFFFFFFFFFFFFFFFFFFFFFFFFFEFFFFBFFFFFFFFFBFFFFFFFFFFFFFFFFFFFFFFFFFFFFFFFFFFFFEFFFEFFFFFF9FFFFFFF/FF/
@M05620:45:000000000-G6HP7:1:1101:22326:9562 1:N:0:167
CATCCTGACCCTGAAGTACCCCATTGAGCATGGCATCGTCACCAACTGGGACGACATGGAGAAGATCTGGCACCACACCTTCTACAACGAGCTGCGCGTGGCCCCGGAGGAGCACCCAGTGCTGCTGACCGAGGCCCCCCTGAACCCCAAGGCCAACAGAGAGAAGATGACTCAGGTGAGGCTCGGCCGACGCCCGTGCTCCTCCCGTCCTTTCCCCAGTCATTTTCTGCCCGGCTTGATTTCTGACATTT
+
CCCCDFFFFFFFGGGGGGGGGGGHHHHHHHHHHHHHHGHHHGHHHGHHHHHHGGGGGHHHHHHHHHHHHHHHHGHHHGGHHHHHHHHHGGGGGHHGGGGGGGHHGGGGGGGGHHHHGGHHHHHHHHHGHHGGGGGGGGGGGGHHHHGGGDHGHHGGGGGGGGGGGGGGGGGGGGGGGGGGFGEGFFFFFFFFFFFFADFFFFEFFFF;DFFFFFFFFFFFFFFFFFFFFFFFDFFFFFFFFFFBF:FFFF0
@M05620:45:000000000-G6HP7:1:1101:24702:9575 1:N:0:167
AAACCAAGCAGACACTCACCGCTCCCTCGCCACAGGCCAATAGTTTGTCCTCACTGAGTTGGCAACAAGTGGCTGCTGTGGCTGCCATTTTTCTGGTGATGGCCATCAGCTCCGACGAGGTCAGCTGGGGGGCTTTCTTTGTGTAAGCAACGAGAAACCTGAAAGAAGCATTTTTTAACTAAGTCCTGCTGAGTCATTCATGAGTTTTTAGCCGCCTTGCTTCTTCTCACAGACTCTCTACTCTCATGCCA
+
CDCCDDCFCFFFGGGGGGGGGGGGGGHHGGGGGHHHGGHHHHHHHHHHHHHHHHHHHHHHHHHHHHHHHHHHGHGGHHHHHHHGGHHHHHHHHHHHHHHHHHHHHHHHHHHHHGGGGGGGEHHHHHHHGGGGGGGGGGGGGGGGGGFFFFFFFFFFFFFFFFFFFFFFFFFFFFHFFFFFFFFFFFFFFFFFFFFFFFFFFHFFFFFFFFFFFFFFFFFFFHHFHFFFFFFFFFFFFFFFHFFHFFFFFF0
@M05620:45:000000000-G6HP7:1:1101:26726:9576 1:N:0:167
ATCTTATCTCCTAAAAACCTGTTTAGATTTGGAGATAGACCTTCAGGTTTTTCATCATTTTCTGCATGAATTATACATTGACCACGTTCCAGCGTGGTCAGTTTGCAGCATTCTGTTATTTTGTTTGACAGAGTGTCTTGTTGAGAACATATGTAGGACATGATTTTTTCCTGCAACAGGGAAAATAAAGTATAAGTTTTAAAGATTTATTCTTTAATAAAGGATCTCAAAGCCAGCTTTAGAAAAAGGAA
+
AAAAA3B1B3F11FGGGGGF1AFG3A1ADG1GBFBB1B1GG1F1FDHBFHGG0ED2FBGHH2B21F121FEH1AAAFFH1AFGFHAAGEGHFF>EAEG1GFFGH1@GFFHFH22@@F2@GHH2BGH01FDFBF>EB2>F1FGE2F/BFF<122B2BG1FF1<<FHHHHGCHDD1GHHFCFGAGHHH1GHF<DD1FG<GGHBGH<1<FGBGHD1GH0=<0=GGHE</00DDGFEGHFF:GH0;0CFHHGGBF
@M05620:45:000000000-G6HP7:1:1101:15190:9588 1:N:0:167
CATCCTGACCCTGAAGTACCCCATTGAGCATGGCATCGTCACCAACTGGGACGACATGGAGAAGATCTGGCACCACACCTTCTACAACGAGCTGCGCGTGGCCCCGGAGGAGCACCCAGTGCTGCTGACCGAGGCCCCCCTGAACCCCAAGGCCAACAGAGAGAAGATGACTCAGGTGAGGCTCGGCCGACGCCCGTGCTCCTCCCGTCCTTTCCCCAGTCATTTTCTGCCCGGCTTGATTTCTGACATTA
+
ABBBBFFFFFFFGGGGGGGGGGGHHH5FGFGFGHHHHGHHHGHHGGHHFGHHGGGGGHHFFHHHGHHHHGFHHGGHCEGHHHHHHEHHGGGGGHHGGGEGGGHHGGGGGGGGHHHHGGGGHGFHHHHHGGG-DFGGGGGGGGHHHHGGGDHGHFGGGGGFGGFGGGGFFGGGFBFFGGGGGEAFFFFDFFAFFFF@:DFEFFFFFFFFDDDFFFFFFB.BFBBFFFFFFFFEDAFFD-ABFFFFF/:BBF/
@M05620:45:000000000-G6HP7:1:1101:24702:9594 1:N:0:167
AAACCAAGCAGACACTCACCGCTCCCTCGCCACAGGCCAATAGTTTGTCCTCACTGAGTTGGCAACAAGTGGCTGCTGTGGCTGCCATTTTTCCGGTGATGGCCATCAGCTCCGACGAGGTCAGCTGGGGGGCTTTCTTTGTGTAAGCAACGAGAAACCTGAAAGAAGCATTTTTTAACTAAGTCCTGCTGAGTCATTCATGAGTTTTTAGCCGCCTTGCTTCTTCTCACAGACTCTCTACTCTCATGCCA
+
>AAABAAFAFCCGGGGFGGGCF?EEGGHEGGGGFFDGGA2BFFDGDEHHHGHHHHGBHFFHFHFFGFAHGBBFFEFH3@B2FGEFHGEHHHBG3>EEEGHHCGHHHFHHHGHHA/E<BCCDGHHHHHH/BCBGGFFGGFBFFFFBF/FFFFB?AADFFFFFEFFFFABFFFFFFFBEFFFF/BBFFFFFFBBA/;FFFF/FBBB9;FFE.:BB.@BFFFFEFFFFFFFBFBBFF9:FFFFFFFFFFF//B/
@M05620:45:000000000-G6HP7:1:1101:24365:9601 1:N:0:167
CATCCTGACCCTGAAGTACCCGGCTTGATTTCTGACATTAGATCGGAAGAGCACACGTCTGAACTCCAGTCACGTCGACGCATCTCGTATGCCGTCTTCTGCTTGAAAAAAAAAAAAAAATACACAAAAAATCATGATATTATATCTTCACTAAGCCCCTTACATCCAACTTATATCCCTCCTTCCTTCCTCTATCATCCTTTCATACTCTCCACCTATAACCCTACCCCCTCCCCCCGCTTCGCCTCACC
+
AAAAAFFFFFFFGGGGGGGGG1E?0FEAAGH2222FHFG1D121FF?F/00BFGHFAFGAFBGH1AFC1A1BG/GH//>ECE//1B0>/B02F>?/0?2>111B10GFFHEGGGG>/<--0<>110....-./000000000:0000000<00/:/:.;..//000/009/00000;;CF/./0;/000/090/////9//////;////////--9//9///--9-9-----9---999-9A-----/--
@M05620:45:000000000-G6HP7:1:1101:22528:9609 1:N:0:167
AAACCAAGCAGACACTCACCGCTCCCTCGCCACAGGCCAATAGTTTGTCCTCACTGAGTTGGCAACAAGTGGCTGCTGTGGCTGCCATTTTTCTGGTGATGGCCATCAGCTCCGACGAGGTCAGCTGGGGGGCTTTCTTTGTGTAAGCAACGAGAAACCTGAAAGAAGCATTTTTTAACTAAGTCCTGCTGAGTCATTCATGAGTTTTTAGCCGCCTTGCTTCTTCTCACAGACTCTCTACTCTCATGCCA
+
CCCCCCCFCFFFGGGGGGGGGGGGGGHHGGGGGHHHGGHHHHHHHHHHHHHHHHHHHHHHHHHHHHHHHHHHGHGGHHHHHHHGGHHHHHHHHHHHHHHHHHHHHHHHHHHHHGGGGGGGGHHHHHHHGGGGGGGGGGGGGGGGGGFFFFFFFFFFFFFFFFFFFFFFFFFFFFFFFFFFFFFFFFFFFFFFFFFFFFFFFFFFFFFFFFFFFFFFFFFFFFFFFFFFFFFFFFFFFFFFFFFFFFFFFFB
@M05620:45:000000000-G6HP7:1:1101:22508:9612 1:N:0:167
AAACCAAGCAGACACTCACCGCTCCCTCGCCACAGGCCAATAGTTTGTCCTCACTGAGTTGGCAACAAGTGGCTGCTGTGGCTGCCATTTTTCTGGTGATGGCCATCAGCTCCGACGAGGTCAGCTGGGGGGCTTTCTTTGTGTAAGCAACGAGAAACCTGAAAGAAGCATTTTTTAACTAAGTCCTGCTGAGTCATTCATGAGTTTTTAGCCGCCTTGCTTCTTCTCACAGACTCTCTACTCTCATGCCA
+
ABBBBBBCAFFFGGGGGGGGGGGGGGHHGGGDGHHGGGHHHHGFGHHHHHHHHHHHHHHHHHHHGHHGHGFHGHGGHHHHHHHGGHHHHHGHHHHGHHHFHFGHHHHHHHHHHGGGGGGGGHHHHHHHGGGGGGGGGGGGGGGGGGFFFFFFFFBDEFFFFFFFFFFFFFFFFFFFFFFFFFFFFFFFEFFFFFFFFFFFFFFF9FFFFFFFFDAFFDFFFFFFFFFFFFFFFFFFFFFFBFFFFFFFFFF
@M05620:45:000000000-G6HP7:1:1101:22520:9628 1:N:0:167
AAACCAAGCAGACACTCACCGCTCCCTCGCCACAGGCCAATAGTTTGTCCTCACTGAGTTGGCAACAAGTGGCTGCTGTGGCTGCCATTTTTCTGGTGATGGCCATCAGCTCCGACGAGGTCAGCTGGGGGGCTTTCTTTGTGTAAGCAACGAGAAACCTGAAAGAAGCATTTTTTAACTAAGTCCTGCTGAGTCATTCATGAGTTTTTAGCCGCCTTGCTTCTTCTCACAGACTCTCTACTCTCATGCCA
+
BBCCCCCFBFFFGGGGGGGGGGGGGGHHGGGGGHHHGGHHHHHHHHHHHHHHHHHHHHHHHHHHHHHHHGHHGHGGHHHHHHHGGHHHHHHHHHHHHHHHHHHHHHHHHHHHHGGGGGGGGHHHHHHHGGGGGGGGGGGGGGGFGGFFFFFFFFFFFFFFFFFFFFFFFFFFFFFFFFFFFFFFFFFFFFFFFFFFFFFFFFFFFFFFFFFFFFFFFFFFFFFFFFFFFFFFFFFFFFFFFFFFFFFFFFF
@M05620:45:000000000-G6HP7:1:1101:9984:9638 1:N:0:167
TACCTGTACTGGGGAAGAGCACACGTCTGAACTCCAGTCACGTCGACGCATCTCGTATGCCGTCTTCTGCTTGAAAAAAAAAATGATGCTCCCCGTAAGGAAATGCTCCTAGAATACTCCCATGTATTAAAAGATCTGATGAAACAATTGCCCGTAAGTCATGCATTTCCGCTTTATCACTCTTGTGTATCCACTTGAACCATTCTCAGCATTTTTACTTGTAACTGACAATCCATGACACACCAAAGATC
+
BBBABFFFFFFFFGGGGAFFCGGHEFGFEGFHHHHHHHFHGFHHACCGGAFEAGFEEHHBGEEGFEHD@@DEGHFGEF/>>/>033BB4B3BFEE//?B110011BB?BFD11<2@<@FF/01?GG1<11?D?/1?D11??111<0CF1<F11.<<..GHDBF<00=D0DCEFDG0;:GBHHGH0G0/00;BBB0B09;F..;CFFGGCFBFGG0C.9BB0;0;;F9;BBF/:B/9//://..;..;//B;
@M05620:45:000000000-G6HP7:1:1101:7744:9646 1:N:0:167
ATCTCTATCTCCTAAAAACCTGTTTAGATTTGGAGATAGACCTTCAGGTTTTTCATCATTTTCTGCATGAATTATACATTGACCACGTTCCAGCGTGGTCAGTTTGCAGCATTCTGTTATTTTGTTTGACAGAGTGTCTTGTTGAGAACATATGTAGGACATGATTTTTTCCTGCAACAGGGAAAATAAAGTATAAGTTTTAAAGATTTATTCTTTAATAAAGGATCTCAAAGCCAGCTTTAGAAAAAGGA
+
BBBCCFFFFFFFGGGGGGGGGGHHHHHHHHHHHGHHHHHHHHHHHHHHHHHGGHHHHHHHHHHHHHHHHGHHHHHHHHHHHHHHGHGHHHHHHHGGGGHHFHHHHHH4GHGHHHHHHHHHHHHHHHHHGHHHHHHHHHHHHHHHHHHHHGHHHHHGHHGHHHHHHHHHHGHHHHHHHHHHHGGGHHHHGGHHHHHHHHHHHGGHHHHHHHHHHHHHHHHHHFHHHHHHHHHGHHHHHGHHHHGGHCFHGGH
@M05620:45:000000000-G6HP7:1:1101:7721:9648 1:N:0:167
ATCTCTATCTCCTAAAAACCTGTTTAGATTTGGAGATAGACCTTCAGGTTTTTCATCATTTTCTGCATGAATTATACATTGACCACGTTCCAGCGTGGTCAGTTTGCAGCATTCTGTTATTTTGTTTGACAGAGTGTCTTGTTGAGAACATATGTAGGACATGATTTTTTCCTGCAACAGGGAAAATAAAGTATAAGTTTTAAAGATTTATTCTTTAATAAAGGATCTCAAAGCCAGCTTTAGAAAAAGGA
+
EEEEEFFFFFFFGGGGGGGGGGHHHHHHHHHHHHHHHHHHHHHHHHHHHHHGGHHHHIIHHHIHIHHHHHHHHHHHHHHHHHHHHHGHHHHHHHGGGGHHHHHHHHHHHHHHHHHHHHHHHHHHHHHHHHHHHHHHHHHHHHHHHHHEHHHHHHHHHHHHHHHHHHHHHGHHHHHHHHHHHGGHHHHHHHHHHHHHHHHHHHHHHHHHHGHHHHHHHHHHHHHHHHHHHHHHHHHHHGHHHHHGHHHHGGH
@M05620:45:000000000-G6HP7:1:1101:11250:9662 1:N:0:167
AGATTACTGCAACAGTTCCCCCTGGACCTGGAAAAGTTTCTTGCCTGGCTTACAGAAGCTGAAACAACTGCCAATGTCCTACAGGATGCTACCCGTAAGGAAAGGCTCCTAGAAGACTCCAAGGGAGTAAAAGAGCTGATGAAACAATGGCAAGTAAGTCAGGCATTTCCGCTTTAGCACTCTTGTGGATCCAATTGAACAATTCTCAGCATTTGTACTTGTAACTGACAAGCCAGGGACAAAACAAAGAT
+
AAABCFFFDFBDGGFBFGGGGGGGHHHHHHHHHHHHGGHHHHHHHHHHHHHABBGHHHHHHHHHHHHHHHHHHHHHHHHHEGFHHGHHHHDGGHGFEEFFFHFFGGHHGHHHHHHHHHHHHGHFDGGEHDFHHGHHHHHHHHHHHHHHHHHHHGHHHHHHHHGHHHHHHHGGGGGHGHHHHHHHHHHGGHHHHHHHHHHGGGGGHHHHHGHHHHHHHFGGHHFHHHHHFHHHGGFFEGGGGGGGGGGGGFF
@M05620:45:000000000-G6HP7:1:1101:11251:9680 1:N:0:167
AGATTACTGCAACAGTTCCCCCTGGACCTGGAAAAGTTTCTTGCCTGGCTTACAGAAGCTGAAACAACTGCCAATGTCCTACAGGATGCTACCCGTAAGGAAAGGCTCCTAGAAGACTCCAAGGGAGTAAAAGAGCTGATGAAACAATGGCAAGTAAGTCAGGCATTTCCGCTTTAGCACTCTTGTGGATCCAATTGAACAATTCTCAGCATTTGTACTTGTAACTGACAAGCCAGGGACAAAACAAAGAT
+
BAABCFFFDFFFGGFBGGGGGGGGFGGHHHHHHHHHFGHHHHHHHHHGHHH3BBGHHHHHHHHHHHHHHHHHHHHHGHHHDFFHHGHHHHDGGHGFEEFGGHFFHHHHGHHHHHHHHHHHHHHGFHGFHFHHHGHHHHGGHHHHHHHHHHHGHGGGHHHHHHFHHHHHHHGGGGGHHHHHHHHHHHGGHHHHHGHHHGHHFGHHHHHHHHHHHHFHHHHHHHHHHHHHHHHHHGFGGGGGGGGGGGGGFFC
@M05620:45:000000000-G6HP7:1:1101:13149:9706 1:N:0:167
AAACCAAGCAGACACTCACCGCTCCCTCGCCACAGGCCAATAGTTTGTCCTCACTGAGTTGGCAACAAGTGGCTGCTGTGGCTGCCATTTTTCTGGTGATGGCCATCAGCTCCGACGAGGTCAGCTGGGGGGCTTTCTTTGTGTAAGCAACGAGAAACCTGAAAGAAGCATTTTTTAACTAAGTCCTGCTGAGTCATTCATGAGTTTTTAGCCGCCTTGCTTCTTCTCACAGACTCTCTACTCTCATGCCC
+
3A@BB@?CAFFFGGGGGCGGEGEEGGHHGGGEEFFCFF2AF3GHHHHHHHHHGHHHAAGGBGGHHHHHHHHHGHGGHCGHGHHFFHFHHHHHHHFHHHHHFHHHHHHBHHHHHGGGG?CGGG1GHHFHGGGGGGGGGGGGGGGGFGFFFEFBFFFFFFFFF/B/;FFFFFFFFFFB.;FFBBFFFFFFFFBFFFFFFFFFFEBFFFFFFEFFF.BBFFBFFFFFFFFFFFFFFFFFFFFFFFFFFFFFFF/
@M05620:45:000000000-G6HP7:1:1101:13174:9708 1:N:0:167
AAACCAAGCAGACACTCACCGCTCCCTCGCCACAGGCCAATAGTTTGTCCTCACTGAGTTGGCAACAAGTGGCTGCTGTGGCTGCCATTTTTCTGGTGATGGCCATCAGCTCCGACGAGGTCAGCTGGGGGGCTTTCTTTGTGTAAGCAACGAGAAACCTGAAAGAAGCATTTTTTAACTAAGTCCTGCTGAGTCATTCATGAGTTTTTAGCCGCCTTGCTTCTTCTCACAGACTCTCTACTCTCATGCCA
+
BCCCCBBFCFFFGGGGGGGGGGGGGGHHGGGGGHHHGGHHHHHHHHHHHHHHHHHHHHHHHHHHHHHHHHHHGHGGHHHHHHHGGHHHHHHHHHHHHHHHHHGHHHHHHHHHHGGGGGGGGHHHHHHHGGGGGGGGGGGGGGGGGGFFFFFFFFFFFFFFFFFFFFFFFFFFFFFFFFFFFFFFFFFFFFFFF:BFFFFFFFFFFFFFFFFFFFFFFFFFFFFFFFFFFFFFFFFFFFFFFFFFFFFFFFF
@M05620:45:000000000-G6HP7:1:1101:13159:9722 1:N:0:167
AAACCAAGCAGACACTCACCGCTCCCTCGCCACAGGCCAATAGTTTGTCCTCACTGAGTTGGCAACAAGTGGCTGCTGTGGCTGCCATTTTTCTGGTGATGGCCATCAGCTCCGACGAGGTCAGCTGGGGGGCTTTCTTTGTGTAAGCAACGAGAAACCTGAAAGAAGCATTTTTTAACTAAGTCCTGCTGAGTCATTCATGAGTTTTTAGCCGCCTTGCTTCTTCTCACAGACTCTCTACTCTCATGCCA
+
CCCCCCCFCFFFGGGGGGGGGGGGGGHHGGGGGHHHGGHHHHHHHHHHHHHHHHHHHHHHHHHHHHHHHHHHGHGGHHHHHHHGGHHHHHHHHHHHHHGHHHHHHHHHHHHHHGGGGGGGGHHHHHHHGGGGGGGGGGGGGGGGGGFFFFFFFFFFFFFFFFFFFFFFFFFFFFFFFFFFFFFFFFFFFFFFFBFFFFFFFFFFFFFFFFFFFFFFFFFFFFFFFFFFFFFFFFFFFFFFFFFFFFFFFFF
@M05620:45:000000000-G6HP7:1:1101:10448:9732 1:N:0:167
ATCTCTATCTCCTAAAAAGGAAGAAAGGGGAGGGAAGATCGGAAGAGCACACGTCTGAACTCCAGTCACGTCGACGCATCTCGTATGCCGTCTTCTGCTTGAAAAAAAAAAAAAAAAAAAGATGTAACAAAACTTGCGTAGTTTTGTAATAAAAAAAAAGATATAATAACAGTGAAAAAAAAGGTACAGTAACTATATAATACTCACGCCGATAAAACAAGAGAGCATAACGCACAGTGTTGTCAATGACC
+
1AAAAFFFFFFFGGGGGGFG1EG00BGGFA?EEEEFEHGHHGGGGHHHGFHHGGHHGHBFHHHFFBGFFEFGGGG@ECAEFGFGGHHHHE>EFFHHHHHHHA11GGGGGGCGA<><<<--..00:0;000...9000-9.-.000./000;0000---;--/////////////////9-;9--/////9/////////////////----9--9//9--------/9///------///:--////////
@M05620:45:000000000-G6HP7:1:1101:23505:9765 1:N:0:167
TACCTGTACTGGGGAAGCAATCGCCATTCCTACCCTAAAGATCGGAAGAGCACACGTCTGAACTCCAGTCACGTCGACGCATCTCGTATGCCGTCTTCTGCTTGAAAAAAAAAAAAAAAACAAACAAATCACAACACATATTCCACGTTCTTCCAACCAATACTCAAAAACACAACATCACATCAAAAACTAGGATACGATAAACAACCGCACAAACACGAACCGACGTCCAGACCACCACTGAACGATCA
+
BBBBBFFFFFFFGGGGGGGGGGGGGGGHHHHHHHGFHHHHHHHHGGGGHHHGHHHGBGHFFFHHHHGHGHHHGBGGGGGGCFEHHHFEGFGHGEEHGFHHGGHHAGHHHGGFCB</<><-<..<.<..000/<0....;0000000.../.;0000/.../9/000/00......../0000//9///..///////99....9//..9-----9.....9.----9--9..//....9..//9//.9...
@M05620:45:000000000-G6HP7:1:1101:18625:9774 1:N:0:167
ATCTCTATCTCCTAAAAACCTGTTTAGATTTGGAGATAGACCTTCAGGTTTTTCATCATTTTCTGCATGAATTATACATTGACCACGTTCCAGCGTGGTCAGTTTGCAGCATTCTGTTATTTTGTTTGACAGAGTGTCTTGTTGAGAACATATGTAGGACATGATTTTTTCCTGCAACAGGGAAAATAAAGTATAAGTTTTAAAGATTTATTCTTTAATAAAGGATCTCAAAGCCAGCTTTAGAAAAAGGA
+
BCCDDFFFFFFFGGGGGGGGGGHHHHHHHHHHHHHHHHHHHHHHHHHHHHHGGHHHHHHHIHHHIHHHHHHHHHHHHHHHHHHHHHGHHHHHHHGGGGHHHHHHHHHHHHHHHHHHHHHHHHHHHHHHHHHHHHHHHHHHHHHHHHHHHHHHHHHHHHHHHHHHHHHHHGHHHHHHHHHHHGGHHHHHHHHHHHHHHHHHHHGHHHHHHHHHHHHHHHHHHFHHHHHHHHHHHHHHHGHHHHGHHHHHGGH
@M05620:45:000000000-G6HP7:1:1101:23811:9786 1:N:0:167
CATCCTGACCCTGAAGTACCCCATTGAGCATGGCATCGTCACCAACTGGGACGACATGGAGAAGATCTGGCACCACACCTTCTACAACGAGCTGCGCGTGGCCCCGGAGGAGCACCCAGTGCTGCTGACCGAGGCCCCCCTGAACCCCAAGGCCAACAGAGAGAAGATGACTCAGGTGAGGCTCGGCCGACGCCCGTGCTCCTCCCGTCCTTTCCCCAGTCATTTTCTGCCCGGCTTGATTTCTGACATTA
+
CCCCCFFFFFFFGGGGGGGGGGGHHHHHHHGHHHHHHGHHHGHHHGHHHGHHGGGGGHHHHHHHHHHGHHHHHGHHHGGHHHHHHHHHGGGGGHGGGGGGGGHHGGGGGGGGHHHHGGHHHHHHHHHHHHGGFGGGGGGGGGHHHHGGGGHGHHGGGGGGGGGGGGGGGGGGGGGGGGGGGGGGFFFFDBFFFFFFCFFEFFFFFFFFFFFBFFFFFFF;BFFFFFF/FEFFFAFDF;.;/BFFFFBBF9/
@M05620:45:000000000-G6HP7:1:1101:18632:9798 1:N:0:167
ATCTCTATCTCCTAAAAACCTGTTTAGATTTGGAGATAGACCTTCAGGTTTTTCATCATTTTCTGCATGAATTATACATTGACCACGTTCCAGCGTGGTCAGTTTGCAGCATTCTGTTATTTTGTTTGACAGAGTGTCTTGTTGAGAACATATGTAGGACATGATTTTTTCCTGCAACAGGGAAAATAAAGTATAAGTTTTAAAGATTTATTCTTTAATAAAGGATCTCAAAGCCAGCTTTAGAAAAAGGA
+
BBBCCFFFFFFFGGGGGGGGGGHHHHHHHHHHHGHHHHHHHHHHHHHHHHHGGHHHHHHHHHHHHHHHHHHHHHHHHHHHHHHHHHGHHHHHHHGGGGHHHHHHHHHHHHHHHHHHHHHHHHHHHHHHFHHHHHHHHHHHHHHHHHHHHHHHHHHHHHHHHHHHHHHHHGHHHHHFHHHHHGGHHHHHHHGGHHHHHGGHHHHHHHHHHHHHHHHHHHHHHHHHGHHHHHHGHCHHHGHHHHEHHHHHGGG
@M05620:45:000000000-G6HP7:1:1101:22016:9798 1:N:0:167
AGATTACTGCAACAGTTCCCCCTGGACCTGGAAAAGTTTCTTGCCTGGCTTACAGAAGCTGAAACAACTGCCAATGTCCTACAGGATGCTACCCGTAAGGAAAGGCTCCTAGAAGACTCCAAGGGAGTAAAAGAGCTGATGAAACAATGGCAAGTAAGTCAGGCATTTCCGCTTTAGCACTCTTGTGGATCCAATTGAACAATTCTCAGCATTTGTACTTGTAACTGACAAGCCAGGGACAAAACAAAGAT
+
3AAAAFFFFFFFGGGGGGGGGGGGHFHHHHHHHHGHHHHHHHHHHHHHHHHHHHHHGHHHHHHHHHHHHHHHHHHHHHHHHHFFHHHHHGEGHHGGGGHHGHFGHHHHGHHBDGGCGHHHHHHGGGGGHHHHGGHHHHGGFHDHHHHHHHHGHGHHHDHHHHGHHHHHHHGGGGGHGGHHHHHHHHHGHHHHHFHHFHHGH/GHHHHHHHFHHHFHCCCGHHHHHGFCGHHCEFGGFDEGGGGGGEE./CC
@M05620:45:000000000-G6HP7:1:1101:16509:9799 1:N:0:167
ATCTCTATCTCCTAAAAACCTGTTTAGATTTGGAGATAGACCTTCAGGTTTTTCATCATTTTCTGCATGAATTATACATTGACCACGTTCCAGCGTGGTCAGTTTGCAGCATTCTGTTATTTTGTTTGACAGAGTGTCTTGTTGAGAACATATGTAGGACATGATTTTTTCCTGCAACAGGGAAAATAAAGTATAAGTTTTAAAGATTTATTCTTTAATAAAGGATCTCAAAGCCAGCTTTAGAAAAAGGA
+
BCCCDFFFFFFFGGGGGGGGGGHHHHHHHHHHHHHHHHHHHHHHHHHHHHHGGHHHHIHHHHHHIHHHHHHHHHHHHHHHHHHHHHGHHHHHHHGGGGHHHHHHHHHHHHHHHHHHHHHHHHHHHHHHHHHHHHHHHHHHHHHHHHHHHHHHHHHHHHHHHHHHHHHHHGHHHHHHHHHHHGGHHHHHHHHHHHHHHGHHHHGHHHHHHHHHHHHHHHHHHHHHGHHHHHHHHGHHHGHHHHHHHHHHGGH
@M05620:45:000000000-G6HP7:1:1101:23795:9800 1:N:0:167
CATCCTGACCCTGAAGTACCCCATTGAGCATGGCATCGTCACCAACTGGGACGACATGGAGAAGATCTGGCACCACACCTTCTACAACGAGCTGCGCGTGGCCCCGGAGGAGCACCCAGTGCTGCTGACCGAGGCCCCCCTGAACCCCAAGGCCAACAGAGAGAAGATGACTCAGGTGAGGCTCGGCCGACGCCCGTGCTCCTCCCGTCCTTTCCCCAGTCATTTTCTGCCCGGCTTGATTTCTGACATTT
+
BCBCCFFFFFFFGGGGGGGGGGGHHHHHGHHHHHHHHGHHHGGHHGHHGHHHGGGGGHHHHHHHHHHHHHHHHGHHHGGHHHHHHHHHGGGGGGFGGGGGGGHHGGGGGGGGHHHHGGHGHHHHHHHGHHGGGGGGGGGGGGHHHHGGGGHGHHGGGGGGGGGGGGGGGGGGGGGGGFGGGGGGFFFFFFFADFFF@DF.BFFFFFB;DFDFFFFFFFDFFFFFFFFFFFFE.@BFFF./BFF9B;B/FF/
@M05620:45:000000000-G6HP7:1:1101:22039:9809 1:N:0:167
AGATTACTGCAACAGTTCCCCCTGGACCTGGAAAAGTTTCTTGCCTGGCTTACAGAAGCTGAAACAACTGCCAATGTCCTACAGGATGCTACCCGTAAGGAAAGGCTCCTAGAAGACTCCAAGGGAGTAAAAGAGCTGATGAAACAATGGCAAGTAAGTCAGGCATTTCCGCTTTAGCACTCTTGTGGATCCAATTGAACAATTCTCAGCATTTGTACTTGTAACTGACAAGCCAGGGACAAAACAAAGAT
+
ABABBFFFFFF4GGGGGGGGGGGGHGHHHHHHHHHHGGHHHHHHHHHHHHHHHHHHHHHHHHHHHHHHHHHHHHHHHHHHHHHFHHHHHHHHHHGGGGHHFHGHHHHHGHHHGHHGHHHHHHHFGHGGHHHHEGHHHHHHHHHHHHHHHHHHHGGHHDGHHHBGHHHHHHGGGGGHHHHHHHHHHHHGHHHHHGHHHHFHH/GHHHHHHHHHHHGHHGHHHHGHHHGHFHHHHGFFADGGGGGGGGGGGGG
@M05620:45:000000000-G6HP7:1:1101:9221:9813 1:N:0:167
AAACCAAGCAGACACTCACCGCTCCCTCGCCACAGGCCAATAGTTTGTCCTCACTGAGTTGGCAACAAGTGGCTGCTGTGGCTGCCATTTTTCTGGTGATGGCCATCAGCTCCGACGAGGTCAGCTGGGGGGCTTTCTTTGTGTAAGCAACGAGAAACCTGAAAGAAGCATTTTTTAACTAAGTCCTGCTGAGTCATTCATGAGTTTTTAGCCGCCTTGCTTCTTCTCACAGACTCTCTACTCTCATGCCA
+
BBBBBBBFBFFFGGGGGGGGGGGGGGHHGGGGGHGHGGHHHHHHHHHAGHHHHHHHHHHHHHHHHHHHHHHHGHGGHHHHHHHGGHHHHHHHHHHHHHHHHHHHHHHHHHHHHGGGGGGGGHHHHHHHGGGGGGGGGGGGGGGGGGFFFFFFFFFFFFFFFFFFFFFFFFFFFFFFFFFFFFFFFFFFFFFFFFFFFFFFFFFFFFFFFFFFFFFFFFFFFFFFFFFFFFFFFFFFFFFFFFFFFFFFFFF
@M05620:45:000000000-G6HP7:1:1101:22022:9816 1:N:0:167
AGATTACTGCAACAGTTCCCCCTGGACCTGGAAAAGTTTCTTGCCTGGCTTACAGAAGCTGAAACAACTGCCAATGTCCTACAGGATGCTACCCGTAAGGAAAGGCTCCTAGAAGACTCCAAGGGAGTAAAAGAGCTGATGAAACAATGGCAAGTAAGTCAGGCATTTCCGCTTTAGCACTCTTGTGGATCCAATTGAACAATTCTCAGCATTTGTACTTGTAACTGACAAGCCAGGGACAAAACAAAGAT
+
BBACCFFFFFFFGGGFGGGGGGGGHHHHHHHHHHHHHHHHHHHHHHHHHHHHHHHHHHHHHHHHHHHHHHHHHHHHHHHHHHHHHHHHHHFHHHGGGGHHHHFHHHHHGHHHHHHHHHHHHHHGGHGGHHHHHGHHHHGHHHHHHHHHHHHHHGHHHHHHHHHHHHHHHHGGGGGHHHHHHHHHHHHGHHHHHHHHHHGGGHHHHHHHHHHHHHHHHHHHHHHHHHHGGHHHHGFGEGGGGGGFGGGGGGG
@M05620:45:000000000-G6HP7:1:1101:7368:9817 1:N:0:167
ATCTCTATCTCCTAAAAACCTGTTTAGATTTGGAGATAGACCTTCAGGTTTTTCATCATTTTCTGCATGAATTATACATTGACCACGTTCCAGCGTGGTCAGTTTGCAGCATTCTGTTATTTTGTTTGACAGAGTGTCTTGTTGAGAACATATGTAGGACATGATTTTTTCCTGCAACAGGGAAAATAAAGTATAAGTTTTAAAGATTTATTCTTTAATAAAGGATCTCAAAGCCAGCTTTAGAAAAAGGA
+
CCCCCFFFFFFFGGGGGGGGGGHHHHHHHHHHHHHHHHHHHHHHHHHHHHHGGHHHHHHIHHHHHHHHHHHHHHHHHHHHHHHHHHGHHHHHHHGGGGHHHHHHHHHHHHHHHHHHHHHHHHHHHHHHHHHHHHHHHHHHHHHHHHHGHHHHHHHHHHHHHHHHHHHHHGHHHHHHHHHHHGGHHGHHHHHHHHHHHHHHHGHHHHHHHHHHHHHHHHHHHHHHHHHHHHHHHHHHHGHHHHHGGHHGGGH
@M05620:45:000000000-G6HP7:1:1101:16510:9819 1:N:0:167
ATCTCTATCTCCTAAAAACCTGTTTAGATTTGGAGATAGACCTTCAGGTTTTTCATCATTTTCTGCATGAATTATACATTGACCACGTTCCAGCGTGGTCAGTTTGCAGCATTCTGTTATTTTGTTTGACAGAGTGTCTTGTTGAGAACATATGTAGGACATGATTTTTTCCTGCAACAGGGAAAATAAAGTATAAGTTTTAAAGATTTATTCTTTAATAAAGGATCTCAAAGCCAGCTTTAGAAAAAGGA
+
@BBCCFFFFFFFGGGGGGGGGGHHHHHHHHHHHHHHHFHHHHHHHHHHHHHGGHHHHHHHHHHHHHHHHGHHHHHHHHHHHHHHHHGHHHHHHHGFGGHHHHHHHHHHHHHHHHHHHHHHHHHHHHHHHHHHHHHHHHHHHHHHHHGHHHHHHHHHHHHHHHHHHHHHHGHHHHHHHHHHHGGHHHHHHGHHHHHGHHHHHHHHHHHHHHHHHHHHHHHHHFGHHHHHHHHGGGHHHGGHHHFGFCGHGGG
@M05620:45:000000000-G6HP7:1:1101:11536:9824 1:N:0:167
ATCTCTATCTCCTAAAAAGGAAGAAAGGGGAGGGAAGATCGGAAGAGCACACGTCTGAACTCCAGTCACGTCGACGCATCTCGTATGCCGTCTTCTGCTTGAAAAAAAAAAAAAAAAATAAGAAAAAAGAGACCATAACGAAGTTACCGTAGCAAGTTTTGAAGCACAAAAAAAGTGATAATATTAGGCTTAGGTTCAGAGTGTGCACAGGCAAAGGCGTCCACGGGAAGGGAGGGCAAGGTACTCCGCAG
+
BBBBBFFFFFFFGGGGGGFGGGHHBGHHGGGGGGGHGHHHHGGGGHHHHHHGGHHHGHHHHHHHHHHHHGHHGGGGGEEEHHGFDHHHHGAEHGHHHHHHGGCGHHGGGGBD/-----.00000//.-..///./000/.:...0000.99..09/0000..;00/......--.:////:////////9://////////;///////9...../..-.--./.--.-.....9-.....//////..-9
@M05620:45:000000000-G6HP7:1:1101:9235:9826 1:N:0:167
AAACCAAGCAGACACTCACCGCTCCCTCGCCACAGGCCAATAGTTTGTCCTCACTGAGTTGGCAACAAGTGGCTGCTGTGGCTGCCATTTTTCTGGTGATGGCCATCAGCTCCGACGAGGTCAGCTGGGGGGCTTTCTTTGTGTAAGCAACGAGAAACCTGAAAGAAGCATTTTTTAACTAAGTCCTGCTGAGTCATTCATGAGTTTTTAGCCGCCTTGCTTCTTCTCACAGACTCTCTACTCTCATGCCA
+
AABCCCC@BFFFGGGGGGGGGGGGGGHHGGGGGGHHGGGGHHHHHHHHHHHHHGHHHHGGHHHHHHGHHGHGGHGGHHHHGHHGGHHHHHHHHHHHHGHHHHHHHHHHHHHHHGGGGGGGGHHHHHHHGGGGGGGGGGGGGFGGGFFFFFFFFFFFFFFFFFFFEFFFFFFFFFFFFFFFFFFFFFFFFFFFFFFFFFFFFFFFFFFFFFBFFFFFFFFFFFFFFFFFFFFFFFFFFFFFFFFFFFFFFFF
@M05620:45:000000000-G6HP7:1:1101:11535:9843 1:N:0:167
ATCTCTATCTCCTAAAAAGGAAGAAAGGGGAGGGAAGATCGGAAGAGCACACGTCTGAACTCCAGTCACGTCGACGCATCTCGTATGCCGTCTTCTGCTTGAAAAAAAAAAAAAAGACAGATGGTAAGAAAAGGTGTAGATTGTTAAGAGAAGAAAATAGAGTGTAAAGAATGGTGTTTAGTGTGTGTGAATTGGAATTGAGGGAACAGGAGAGATGTGGGTGTACGCAGGTATGACGTGATGGTAGTTTT
+
BBBBBFFFFFFFGGGGGGGGGGHC4GHHGGGGGGGHGHHHHGGGGHHGHHHHGHHHGHHHHHHGHHHHHGHHGGGGGGGFHHHGGHHHHGFGHGHHFHHHHFFFFGGCCBBC<->..000<00/0=0000///.</0000:000000;00///////0900900000900.00/00../00;0;0....00;00////////...9../....../////...-//...--./;///....///;/////;
@M05620:45:000000000-G6HP7:1:1101:14231:9870 1:N:0:167
ATCTCTATCTCCTAAAAACCTGTTTAGATTTGGAGATAGACCTTCAGGTTTTTCATCATTTTCTGCATGAATTATACATTGACCACGTTCCAGCGTGGTCAGTTTGCAGCATTCTGTTATTTTGTTTGACAGAGTGTCTTGTTGAGAACATATGTAGGACATGATTTTTTCCTGCAACAGGGAAAATAAAGTATAAGTTTTAAAGATTTATTCTTTAATAAAGGATCTCAAAGCCAGCTTTAGAAAAAGGA
+
AABBBFFFFFFFGGGGGGGGGGHHHHHHHHHHHHHHHHHGHHHHHHGHHHHGGHHHHHHHHHHHHHGHHHHHHHHGHHHHGHHHHHGHHHHFGHGGFGHHHHHHHHHHHHGHHHHHHHHHHHHFGHHHHHHHGHHHHHHHHHHHHHH4FGHHHHHHHHEHHHHHHHHHHGHHHHHHGHHHGGGHHFGDGHHHHHBFFHHHHHHFHGHHHFHHHHHHFDGHFB00CGHHHHHHHHHCCEHHHGC:GFHF..:
@M05620:45:000000000-G6HP7:1:1101:20134:9876 1:N:0:167
TACCTGTACTGGGGAAGCAATCGCCATTCCTACCCTAAAGATCGGAAGAGCACACGTCTGAACTCCAGTCACGTCGACGCATCTCGTATGCCGTCTTCTGCTTGAAAAAAAAAAACACCGCTCTTCGGAGATTCTTTTTCCTCGGTGCTCCATACATACTAATCCGCTTAGGGGTACGCACCTCTTTGTTGCACGGCCTCCCCATTTTAGTCCCTTTCCCTTTTAGCCCTCGCCCTTCCTACTCTTCTTCT
+
EEDEEFFFFFFFGGGGGGGFGGGGGGGHHHHHHHHHHHHHHHHHGGGGGHHHHHHGHHHGHHHHHHHGHHHHGEHCGGGGGGEHHHGDGFHHGFGGGHHHHHHHFFHHHGGCFC///0//<<@F11F..>-0=1<1==0<<1D.<<.-0<0:11<0:1<1111<<..<.<00..<.<<.9-</<:<:B1/<<00.<-<.<9<A/<1<11<<:10<::BBBB1BB1/:0//.9-<99FFFF1<0<1111<::
@M05620:45:000000000-G6HP7:1:1101:14254:9876 1:N:0:167
ATCTCTATCTCCTAAAAACCTGTTTAGATTTGGAGATAGACCTTCAGGTTTTTCATCATTTTCTGCATGAATTATACATTGACCACGTTCCAGCGTGGTCAGTTTGCAGCATTCTGTTATTTTGTTTGACAGAGTGTCTTGTTGAGAACATATGTAGGACATGATTTTTTCCTGCAACAGGGAAAATAAAGTATAAGTTTTAAAGATTTATTCTTTAATAAAGGATCTCAAAGCCAGCTTTAGAAAAAGGA
+
BBBBBFFFFFFFGGGGGGGGGGHHHHHHHHHHHHHHHHHGHHHHHHHHHHHGGHHHHHHHHHHHHHHHHHHHHHHHHHHHHHHHHHGHHHHHHHGEGFBGHHHHHHHHHHHHHHHHHHHHHHHHHHHHHHHHHHGHHHHHHHHHHHHHHHHGHHHFHGHHHHHHHHHHHGHHHHHHHHHHHGGHHHHHGHGHHHHGHGHHHHGGHHHHHHHHHHHHHHHHHHGFEHHHHHHHHHHHHGFHHHGFHGHHGDG
@M05620:45:000000000-G6HP7:1:1101:14237:9888 1:N:0:167
ATCTCTATCTCCTAAAAACCTGTTTAGATTTGGAGATAGACCTTCAGGTTTTTCATCATTTTCTGCATGAATTATACATTGACCACGTTCCAGCGTGGTCAGTTTGCAGCATTCTGTTATTTTGTTTGACAGAGTGTCTTGTTGAGAACATATGTAGGACATGATTTTTTCCTGCAACAGGGAAAATAAAGTATAAGTTTTAAAGATTTATTCTTTAATAAAGGATCTCAAAGCCAGCTTTAGAAAAAGGA
+
CDDDCFFFFFFFGGGGGGGGGGHHHHHHHHHHHHHHHHHHHHHHHHHHHHHGGHHHHIIIHIHHIHHHHHHHHHHHHHHHHHHHHHGHHHHHHHGGGGHHHHHHHHHHHHHHHHHHHHHHHHHHHHHHHHHHHHHHHHHHHHHHHHHHHHHHHHHHHHHHHHHHHHHHHGHHHHHHHHHHHGGHHHHHHHHHHHHHHHHHHHHHHHHHHHHHHHHHHHHHHHHHHHHHHHHHHHHHHGHHHHHGHHHHGGH
@M05620:45:000000000-G6HP7:1:1101:21332:9897 1:N:0:167
AAACCAAGCAGACACTCACCGCTCCCTCGCCACAGGCCAATAGTTTGTCCTCACTGAGTTGGCAACAAGTGGCTGCTGTGGCTGCCATTTTTCTGGTGATGGCCATCAGCTCCGACGAGGTCAGCTGGGGGGCTTTCTTTGTGTAAGCAACGAGAAACCTGAAAGAAGCATTTTTTAACTAAGTCCTGCTGAGTCATTCATGAGTTTTTAGCCGCCTTGCTTCTTCTCACAGACTCTCTACTCTCATGCCA
+
CDDDDDCFCFFFGGGGGGGGGGGGGGHHGGGGGHHHGGHHHHHHHHHHHHHHHHHHHHHHHHHHHHHHHHHHGHGGHHHHHHHGGHHHHHHHHHHHHHHHHHHHHHHHHHHHHGGGGGGGGHHHHHHHGGGGGGGGGGGGGGGGGGFFFFFFFFFFFFFFFFFFFFFFFFFFFFHFFFFFFFFFFFFFFFFFFFFFFFHHFFFFFFFFFFFHFFFFFFFFHFFFFHHFFFFFFFFFFFFFFFFFFFFFFFB
@M05620:45:000000000-G6HP7:1:1101:22096:9902 1:N:0:167
CATCCTGACCCTGAAGTACCCCATTGAGCATGGCATCGTCACCAACTGGGACGACATGGAGAAGATCTGGCACCACACCTTCTACAACGAGCTGCGCGTGGCCCCGGAGGAGCACCCAGTGCTGCTGACCGAGGCCCCCCTGAACCCCAAGGCCAACAGAGAGAAGATGACTCAGGTGAGGCTCGGCCGACGCCCGTGCTCCTCCCGTCCTTTCCCCAGTCATTTTCTGCCCGGCTTGATTTCTGACATTA
+
BCCCCFFFFFFFGGGGGGGGGGGHHHHHHHHHHHHHHGHHHGHHHGHHHHHHGGGGGHHHHHHHGHHHHHHHHGHHHGGHHHHHHHHHGGGGGHHGGGGGGGHHGGGGGGGGHHHHGGHHHHHHHHHHHHGGGGGGGGGGGGHHHHGGGGHGHHGGGGGGGGGGGGGGGGGGGGGGGGGGGGGGFAFFFFFFFFFFBDFFFFFFFFFADFDFFFFFFFFFFFFFFFFFFFFFFFFFFFFFFFFFFBFFFF;
@M05620:45:000000000-G6HP7:1:1101:4156:9911 1:N:0:167
ATCTCTATCTCCTAAAAACCTGTTTAGATTTGGAGATAGACCTTCAGGTTTTTCATCATTTTCTGCATGAATTATACATTGACCACGTTCCAGCGTGGTCAGTTTGCAGCATTCTGTTATTTTGTTTGACAGAGTGTCTTGTTGAGAACATATGTAGGACATGATTTTTTCCTGCAACAGGGAAAATAAAGTATAAGTTTTAAAGATTTATTCTTTAATAAAGGATCTCAAAGCCAGCTTTAGAAAAAGGA
+
CCCCCFFFFFFFGGGGGGGGGGHHHHHHHHHHHHHHHHHHHHHHHHHHHHHGGHHHHIHHIHIHHHHHHHHHHHHHHHHHHHHHGHGHHHHGHHGGGGHHHHHHHHHHHHHHHHHHHHHHHHHHHHHHGHHHHHHHHHHHHHHHGHHHHGHHHHHHHHHHHHHHHHHHHGHHHHHHHHHHHGGHHHHGHGGGGHHHHGHHHGGHHGHHHGHHHHHHHHHFGHHHFHHHHGHHHHHHHGGHHGHGHHFHGGF
@M05620:45:000000000-G6HP7:1:1101:4604:9911 1:N:0:167
AAACCAAGCAGACACTCACCGCTCCCTCGCCACAGGCCAATAGTTTGTCCTCACTGAGTTGGCAACAAGTGGCTGCTGTGGCTGCCATTTTTCTGGTGATGGCCATCAGCTCCGACGAGGTCAGCTGGGGGGCTTTCTTTGTGTAAGCAACGAGAAACCTGAAAGAAGCATTTTTTAACTAAGTCCTGCTGAGTCATTCATGAGTTTTTAGCCGCCTTGCTTCTTCTCACAGACTCTCTACTCTCATGCCA
+
BBBBAAAFBFFFGGGGGGGGGGGGGGHHGGGGGHHHGGHHHFHFHHHHHHHHHHHHHHFHHHHHHHHHHHHHGFGGHHGHHHHGGHHHHHHHHHHHHHFHFHHHHGHHGHHHHGGGGECCCGHHHHHHGGGGGGGGFGGGGFGGGGFFEFFFFFFFFFFFFFFFFFFFFFFFFFFFEFFFFFFFFFFFFFFFFBFFFFFFFFFFFFFFFFFFBFFFFFFFFFFFFFFFFFFFFFFFFFFFFFFFFFFFFF/
@M05620:45:000000000-G6HP7:1:1101:4141:9928 1:N:0:167
ATCTCTATCTCCTAAAAACCTGTTTAGATTTGGAGATAGACCTTCAGGTTTTTCATCATTTTCTGCATGAATTATACATTGACCACGTTCCAGCGTGGTCAGTTTGCAGCATTCTGTTATTTTGTTTGACAGAGTGTCTTGTTGAGAACATATGTAGGACATGATTTTTTCCTGCAACAGGGAAAATAAAGTATAAGTTTTAAAGATTTATTCTTTAATAAAGGATCTCAAAGCCAGCTTTAGAAAAAGGA
+
BCCCCFFFFFFFGGGGGGGGGGGHHHHHHHHHHHHHHHHHHHHHHHHHHHHGGHHHHGHHHHHIHHHHHHHHHHHHHHHHHHHHHHGHHHHHHHGGGGHHHHHHHHHHHHHHHHHHHHHHHHHHHHHHHHGHHHHHHHHHHHHHHHHHHHHHHHHFHGHHHHHHHHHHHEHHHHGHHHHHHGGHHHHHHFHGGHHHGGGHHHHHHHHHHHHHHHHHHFHHHGHHBGHHHHHHHGHHHGHHHHHHGHFGGGC
@M05620:45:000000000-G6HP7:1:1101:21860:9929 1:N:0:167
TACCTGTACTGGGGAAGCCATTCCTACCCTAAAGATCGGAAGAGCACACGTCTGAACTCCAGTCACGTCGACGCATCTCGTATGCCGTCTTCTGCTTGAAAAAAAAAAAACACCCCCCATTCTTCTTCCCTCTTCCGCCCTACCCCACAAGTCCAGCCAATACACGCTTACTAATCTTCTCCACTCCCTCCTACCAATGCCCTCCCTTCCTGTCTCCCCTCCTTTACCGCTATTCTTTCTGGCTGTCCTTT
+
CCBCCFFFFFFFGGGGGGGGGGHHHHHFHHGHHHHHHHGFGGHGHHHGHGHHHGFHHHHHHHHHHHEGHGGGGGG>>GHHGGHHHHCEEHGHHHHHHHGFHHGFEGGG</?/?/?@AD-01111>1<=FG0//0==.<.<A/;....;.:.0;<C09../990:B.-...900000;00;0;0;;/:.//./0;A000999/0AA./;/B909000:/./9.:000;0;---.;0009;9000/..909:0
@M05620:45:000000000-G6HP7:1:1101:20930:9942 1:N:0:167
AAACCAAGCAGACACTCACCGCTCCCTCGCCACAGGCCAATAGTTTGTCCTCACTGAGTTGGCAACAAGTGGCTGCTGTGGCTGCCATTTTTCTGGTGATGGCCATCAGCTCCGACGAGGTCAGCTGGGGGGCTTTCTTTGTGTAAGCAACGAGAAACCTGAAAGAAGCATTTTTTAACTAAGTCCTGCTGAGTCATTCATGAGTTTTTAGCCGCCTTGCTTCTTCTCACAGACTCTCTACTCTCATGCCA
+
CDDCDCCFDFFFGGGGGGGGGGGGGGHHGGGGGHHHGGHHHHHHHHHHHHHHHHHHHHHHHHHGHHHHHHHHGHGGHHHHHHHGGHHHHHHHHHHHHHGHHHHHHHHHHHHHHGGGGGGGGHHHHHHHGGGGGGGGGGGGGGGGGGFFFFFFFFFFFFFFFFFFFFFFFFFFFFHFFFFHHFFFFFFFFFFHFFFFFFFHHHFFFFFFFFFFFFFFFFFFFHHFFFHFFHFFFFFFFFFFFFFFFFFFFFF
@M05620:45:000000000-G6HP7:1:1101:7328:9948 1:N:0:167
ATCTCTATCTCCTAAAAACCTGTTTAGATTTGGAGATAGACCTTCAGGTTTTTCATCATTTTCTGCATGAATTATACATTGACCACGTTCCAGCGTGGTCAGTTTGCAGCATTCTGTTATTTTGTTTGACAGAGTGTCTTGTTGAGAACATATGTAGGACATGATTTTTTCCTGCAACAGGGAAAATAAAGTATAAGTTTTAAAGATTTATTCTTTAATAAAGGATCTCAAAGCCAGCTTTAGAAAAAGGA
+
CCCCCFFFFFFFGGGGGGGGGGGHHHHHHHHHHHHHHHHHHHHHHHHHHHHGGHHHHHHHHHHHGHHHHHHGHGHHHHHHHHHHHHGHHHHHHGGEEGHHHHHHHHHHHHHHHHHHHHHHHHHHHHHHGHHHHHGHHHHHHHHHHHGHHHHHHHHHHHHHHHHHHHHHHGHHHHGHHHHHHGGHHHHHHHHHHHHHHFHHHGHHHHHHHHHHHHHHHHHHHHGHHHHHHGHHHHGHHGHHHHHHHHHHGGH
@M05620:45:000000000-G6HP7:1:1101:16637:9949 1:N:0:167
AGATTACTGCAACAGTTCCCCCTGGACCTGGAAAAGTTTCTTGCCTGGCTTACAGAAGCTGAAACAACTGCCAATGTCCTACAGGATGCTACCCGTAAGGAAAGGCTCCTAGAAGACTCCAAGGGAGTAAAAGAGCTGATGAAACAATGGCAAGTAAGTCAGGCATTTCCGCTTTAGCACTCTTGTGGATCCAATTGAACAATTCTCAGCATTTGTACTTGTAACTGACAAGCCAGGGACAAAACAAAGAT
+
B?ABBFFFFF4FGGGGGGGGGGGGGHHHHHHHHHHHHHHHHHHHHHHHHHHHHHHHHHHHHHHHHHHHHHHHHHHHHHHHHHHHHHHHHHHHHHGGGGHHHHHHHHHHGHHHHHHHHHHHHH3FEGFGHFHHHGHHHHHHHDGHHHHHHHHHHGHHHHHHHHHHHHHHHHGGGGGHHHHHHHHHHGHGHHHHGCHHHHHHHHHHHHHHHHGHHHHHHHHHHHHHHHHHGHHHHGGGGGGGGFFFGGGGGGF
@M05620:45:000000000-G6HP7:1:1101:15441:9952 1:N:0:167
AAACCAAGCAGACACTCACCGCTCCCTCGCCACAGGCCAATAGTTTGTCCTCACTGAGTTGGCAACAAGTGGCTGCTGTGGCTGCCATTTTTCTGGTGATGGCCATCAGCTCCGACGAGGTCAGCTGGGGGGCTTTCTTTGTGTAAGCAACGAGAAACCTGAAAGAAGCATTTTTTAACTAAGTCCTGCTGAGTCATTCATGAGTTTTTAGCCGCCTTGCTTCTTCTCACAGACTCTCTACTCTCATGCCA
+
CCCCDDCFCFFFGGGGGGGGGGGGGGHHGGGGGHHHGGHHHHHHHHHHHHHHHHHHHHHHHHHHHHHHHGHHGHGGHHHHHHHGGHHHHHHHHHHHHHHHHHHHHHHHHHHHHGGGGGGGGHHHHHHHGGGGGGGGGGGGGGGGGGFFFFFFFFFFFFFFFFFFFFFFFFFFFFHFFFFHFFFFFFFFFFFHFFFFFFFFFFFFFFFFFFFHFFFFFFFFFHHFHHHFFFFFFFFFFFFFFFFFFFFFFFB
@M05620:45:000000000-G6HP7:1:1101:21150:9953 1:N:0:167
CATCCTGACCCTGAAGTACCCCATTGAGCATGGCATCGTCACCAACTGGGACGACATGGAGAAGATCTGGCACCACACCTTCTACAACGAGCTGCGCGTGGCCCCGGAGGAGCACCCAGTGCTGCTGACCGAGGCCCCCCTGAACCCCAAGGCCAACAGAGAGAAGATGACTCAGGTGAGGCTCGGCCGACGCCCGTGCTCCTCCCGTCCTTTCCCCAGTCATTTTCTGCCCGGCTTGATTTCTGACATTA
+
CCCCCFFFFFFFGGGGGGGGGGGHHHHHHHHHHHHHHGHHHGHHHGHHHHHHGGGGGHHHHHHHGHHHHHHHHGHHHGGHHHHHHHHHGGGGGHHGGGGGGGHHGGGGGGGGHHHHGGHHHHHHHHHHHHGGGGGGGGGGGGHHHHGGGGHGHHGGGGGGGGGGGGGGGGGGGGGGGGGGGGGGFFFFFFFFFFFFFFFFFFFFFFFEFFFFFFFFFFFFFFFFFFFFFFFFFFFFFFFFFFFFFFFFFF0
@M05620:45:000000000-G6HP7:1:1101:15423:9953 1:N:0:167
AAACCAAGCAGACACTCACCGCTCCCTCGCCACAGGCCAATAGTTTGTCCTCACTGAGTTGGCAACAAGTGGCTGCTGTGGCTGCCATTTTTCTGGTGATGGCCATCAGCTCCGACGAGGTCAGCTGGGGGGCTTTCTTTGTGTAAGCAACGAGAAACCTGAAAGAAGCATTTTTTAACTAAGTCCTGCTGAGTCATTCATGAGTTTTTAGCCGCCTTGCTTCTTCTCACAGACTCTCTACTCTCATGCCA
+
>A1AA1A?AF11AFGGFFGGAEAAAAFEA0AAAA0/FEACF11BAAAB2BBGFGDD1FBDGCC1GAE/GB@BF0>FC1@>0FG/F>G1EB210B2G@F1BFBGH1F>GH1E1FA>E/>CB/BFGHHHG?/C?@?.9C99FG9F9BB/BFF->99BAFBF/A/BFFFFFB/BFFFF@EFFF//BBFFFFFFFFF9BFFFFFB/:/9;BB-9BBF-@@FFFFFF/FFFFFBFBFBFFFFFFF/FBFFFFF/F9
@M05620:45:000000000-G6HP7:1:1101:10328:9956 1:N:0:167
TACCTGTACTGGGGAAGAGTGTAGCAATCGCCATTCCTACCCTAAAGATCGGAAGAGCACACGTCTGAACTCCAGTCACGTCGACGCATCTCGTATGCCGTCTTCTGCTTGAAAAAAAAAAAAAAATAACATACTGTTATGACGTCACAGTAAGTCTTCAATAACATAATAATTAATAAAACCATATGCTGAATTCCTTATGATAGAGCCGCCTTTACTCCTCACCCAGACGCTCTGCTCTCCTTCCAGCC
+
CDDDDFFFFFFFGGGGGGGGGGHHHHHHHGGGGGHHHHHHHHHHHHHHHHHGGGGGHHGHHHGHHHGHHHHHHHHHHHHGHHGGGGGGGGHHHGGHHHHGGGHGHHGHHGHHHHHGGGGGB</>--000<0000=0000=000.<...00000000;00;0;0:00000009;000000000..009000;09009;000000000000.---9.0000009/0.......-;...09;000/009/00/.
@M05620:45:000000000-G6HP7:1:1101:16650:9962 1:N:0:167
AGATTACTGCAACAGTTCCCCCTGGACCTGGAAAAGTTTCTTGCCTGGCTTACAGAAGCTGAAACAACTGCCAATGTCCTACAGGATGCTACCCGTAAGGAAAGGCTCCTAGAAGACTCCAAGGGAGTAAAAGAGCTGATGAAACAATGGCAAGTAAGTCAGGCATTTCCGCTTTAGCACTCTTGTGGATCCAATTGAACAATTCTCAGCATTTGTACTTGTAACTGACAAGCCAGGGACAAAACAAAGAT
+
A3ABBFFFDF4DGGFFGGGGGGGDHHHHHGGFEGHHGHHHHHHHHHHFHHHFHH3GHHGHHHHHHCGHHHGHHHHGHHHHHHHHHHHHHHFHHHGEEGHHHHHHAGHHGHHGFGGGHHHHFH3F?GEFH4FHHGHHHHFHH2GGHHHHHHHHHGGHHHHHHHHHHHHHHHGGGGGHHHHHHHHHHGHFFHHHGHHGHHFFGHHHHHHHHHHHHFHHH;0GGGHHHHHGFFFGEGFFGGGGFFGGGGEFFGF
@M05620:45:000000000-G6HP7:1:1101:21133:9965 1:N:0:167
CATCCTGACCCTGAAGTACCCCATTGAGCATGGCATCGTCACCAACTGGGACGACATGGAGAAGATCTGGCACCACACCTTCTACAACGAGCTGCGCGTGGCCCCGGAGGAGCACCCAGTGCTGCTGACCGAGGCCCCCCTGAACCCCAAGGCCAACAGAGAGAAGATGACTCAGGTGAGGCTCGGCCGACGCCCGTGCTCCTCCCGTCCTTTCCCCAGTCATTTTCTGCCCGGCTTGATTTCTGACATTA
+
CBCCCFFFFFFFGGGGGGGGGGGHHHHHHHHHHHHHHGHHHGHHHGHHHHHHGGGGGGHHHHHHHHHHHHHHHGGHHGGHHHHHHHHHGGGGGHHGGGEGGGHHGGGGGGGGHHHHGGHHHGHHHHHHHHGGGGGGGGGGGGGHHHGGGGHGHHGGGGGGGGGGGGGGGGGGGGGGGGGGGGGGFFFFFFFFFFFFFFFFFFFFFFFFFFFFFFFFFFFFFFFFFFFFFFFFFFFFFFFFFFFFF//FFF/
@M05620:45:000000000-G6HP7:1:1101:11851:9996 1:N:0:167
AGATTACTGCAACAGTTCCCCCTGGACCTGGAAAAGTTTCTTGCCTGGCTTACAGAAGCTGAAACAACTGCCAATGTCCTACAGGATGCTACCCGTAAGGAAAGGCTCCTAGAAGACTCCAAGGGAGTAAAAGAGCTGATGAAACAATGGCAAGTAAGTCAGGCATTTCCGCTTTAGCACTCTTGTGGATCCAATTGAACAATTCTCAGCATTTGTACTTGTAACTGACAAGCCAGGGACAAAACAAAGAT
+
AAABBFFFFFFDGGGBGGGGGGGGGGHHHHHHHGHHHHHHHHHHHHHGHHHABBGGHHHHHGHHHHHHHHHHHHHHHHHHGHHGHFGHHHHHHHGEEEGGGGGGHHHHGHHHHFHHHHHHHHHGFHGGHGHGHGHHHHHHHHFHHHHHHHHGGGHHHHHHHHCFGHHHHHGGGGGHHHHHHHHHHHHGHHHHHFHHHHHGHGHHHHHHHHGHHHHHHHHHHHHHHHHGGHHHHGGGGGGGG.B.;AE?FFB
@M05620:45:000000000-G6HP7:1:1101:27262:10005 1:N:0:167
CATCCTGACCCTGAAGTACCCCATTGAGCATGGCATCGTCACCAACTGGGACGACATGGAGAAGATCTGGCACCACACCTTCTACAACGAGCTGCGCGTGGCCCCGGAGGAGCACCCAGTGCTGCTGACCGAGGCCCCCCTGAACCCCAAGGCCAACAGAGAGAAGATGACTCAGGTGAGGCTCGGCCGACGCCCGTGCTCCTCCCGTCCTTTCCCCAGTCATTTTCTGCCCGGCTTGATTTCTGACATTA
+
CDDDDFFFFFFFGGGGGGGGGGGHHHHHHHHHHHHHHGHHHGHHHGHHHHHHGGGGGHHHHHHHHHHHHHHHHGHHHGGHHHHHHHHHGGGGGHHGGGGGGGHHGGGGGGGGHHHHGGHHHHHHHHHHHHGGGGGGGGGGGGHHHHGGGGHGHHGGGGGGGGGGGGGGGGGGGGGGHGGGGGGGFFFFFFFFFFFFDFFFFFFFFFFFFFFFFFFFFFFFFFFFFFFFFFFFFFFFFFFFFFFF0;FFFF0
@M05620:45:000000000-G6HP7:1:1101:4312:10007 1:N:0:167
AAACCAAGCAGACACTCACCGCTCCCTCGCCACAGGCCAATAGTTTGTCCTCACTGAGTTGGCAACAAGTGGCTGCTGTGGCTGCCATTTTTCTGGTGATGGCCATCAGCTCCGACGAGGTCAGCTGGGGGGCTTTCTTTGTGTAAGCAACGAGAAACCTGAAAGAAGCATTTTTTAACTAAGTCCTGCTGAGTCATTCATGAGTTTTTAGCCGCCTTGCTTCTTCTCACAGACTCTCTACTCTCATGCCA
+
CCCCCBBFCFFFGGGGGGGGGGGGGGHHGGGGGHHHGGHHHHHHHHHHHHHHHHHHHHHHHHHHHHHHHHHHGHGGHHHHHHHGGHHHHHHHHHHHHHHHHHHHHHHHHHHHHGGGGGGGFHHHHHHHGGGGGGGGGGGGGGGGGGFFFFFFFFFFFFFFFFFFFFFFFFFFFFFFFFFFFFFFFFFFFFFFFBFFFFFFFFFFFFFFFFFFFFFFFFFFFFFFFFFFFFFFFFFFFFFFFFFFFFFFFFB
@M05620:45:000000000-G6HP7:1:1101:11866:10012 1:N:0:167
AGATTACTGCAACAGTTCCCCCTGGACCTGGAAAAGTTTCTTGCCTGGCTTACAGAAGCTGAAACAACTGCCAATGTCCTACAGGATGCTACCCGTAAGGAAAGGCTCCTAGAAGACTCCAAGGGAGTAAAAGAGCTGATGAAACAATGGCAAGTAAGTCAGGCATTTCCGCTTTAGCACTCTTGTGGATCCAATTGAACAATTCTCAGCATTTGTACTTGTAACTGACAAGCCAGGGACAAAACAAAGAT
+
BBACCFFFDDFDGGFBFGGGGGGGGGHHHHHHHHHHHHHHHHHHHHHHHHHABFGHHHHHHHHHHHHHHHHHHHHHGHHHEFGHHHHHHHFGHHGFEEFFFGFFHHHHGHHHHHHHHHHHHHHGGHGFHFHHHGHHHHGHHFHHHHHHHHHHHGHHHHHHHHHHHHHHHHGGGGGHGHHHHHHHHHHGHHHHGGHHHGHHHHHHHHHHHHHHHHHHHFHHHHHHHHHHHGHHGGGGGGGGGGFGGGGGGGF
@M05620:45:000000000-G6HP7:1:1101:3210:10014 1:N:0:167
AAACCAAGCAGACACTCACCGCTCCCTCGCCACAGGCCAATAGTTTGTCCTCACTGAGTTGGCAACAAGTGGCTGCTGTGGCTGCCATTTTTCTGGTGATGGCCATCAGCTCCGACGAGGTCAGCTGGGGGGCTTTCTTTGTGTAAGCAACGAGAAACCTGAAAGAAGCATTTTTTAACTAAGTCCTGCTGAGTCATTCATGAGTTTTTAGCCGCCTTGCTTCTTCTCACAGACTCTCTACTCTCATGCCA
+
BCBCCCBFCFFFGGGGGGGGGGGGGGHHGGGGGHHHGGHHHFHGHHHHHHHHHHHGHHHHHHHHHHHHHHHHGHGGHHHHHHHGGHHHHHHHHHHHHHGHGHHHFHGHHHHHHGGGGGGGGHFFGHHHGGGGGGGGGGGGGGGGGGFFFFFFFFFFFFFFFF/;BFFFFFFFFFFFEFFFFFFFFFFFFFFFFBFFFFFFFFEFBFFFFFFFFFFFFFFFFFFFFFFFFFFFBFFFFFFFFFFFFFFFFFB
@M05620:45:000000000-G6HP7:1:1101:11023:10018 1:N:0:167
ATCTCTATCTCCTAAAAACCTGTTTAGATTTGGAGATAGACCTTCAGGTTTTTCATCATTTTCTGCATGAATTATACATTGACCACGTTCCAGCGTGGTCAGTTTGCAGCATTCTGTTATTTTGTTTGACAGAGTGTCTTGTTGAGAACATATGTAGGACATGATTTTTTCCTGCAACAGGGAAAATAAAGTATAAGTTTTAAAGATTTATTCTTTAATAAAGGATCTCAAAGCCAGCTTTAGAAAAAGGA
+
AABBAFFFFFFFGGGFGGFGGGHHHHHCHHHHHBGFGFHGHHHHHHHGHHHGGHEHHGHHHHHHHHHHGHGHHHHHHHHHHHHHGHGHHHHFHHGGGGHHHHHHHHHHGHHHHHHHHHHHHHHHHHHHGHHHHHHHHHHHHHHHEGHGHHHHHHFHHHHHHHHHHHGHHGHHHHHHFHHHEGGHHFFG11FGHGGHHFGHHHHHHFHHHHHHHHHHDHHHFHHFFHHHHHGHHHGHHGEHHHFGGGHHDGF
@M05620:45:000000000-G6HP7:1:1101:11046:10020 1:N:0:167
ATCTCTATCTCCTAAAAACCTGTTTAGATTTGGAGATAGACCTTCAGGTTTTTCATCATTTTCTGCATGAATTATACATTGACCACGTTCCAGCGTGGTCAGTTTGCAGCATTCTGTTATTTTGTTTGACAGAGTGTCTTGTTGAGAACATATGTAGGACATGATTTTTTCCTGCAACAGGGAAAATAAAGTATAAGTTTTAAAGATTTATTCTTTAATAAAGGATCTCAAAGCCAGCTTTAGAAAAAGGA
+
CCCCCFFFFFFFGGGGGGGGGGGHHHHHHHHHHHHHHHHHHHHHHHHHHHHGGHHHHHHHHHIHIHHHHHHHHHHHHHHHHHHHHHGHHHHHHHGFGGHHHHHHHHHHHHHHHHHHHHHHHHHHHHHHHHHHHHHHHHHHHHHHHHHHHHHHHHHHHHHHGHHHHHHHHGHHHHHGHHHHHGGGHHHHHHHHHHHGHFHHHHGHHHHHHHHHHHHHHHHHHGHHHHHHHGGHHHGHHGGHHHHHHGHGGGH
@M05620:45:000000000-G6HP7:1:1101:20519:10030 1:N:0:167
ATCTCTATCTCCTAAAAACCTGTTTAGATTTGGAGATAGACCTTCAGGTTTTTCATCATTTTCTGCATGAATTATACATTGACCACGTTCCAGCGTGGTCAGTTTGCAGCATTCTGTTATTTTGTTTGACAGAGTGTCTTGTTGAGAACATATGTAGGACATGATTTTTTCCTGCAACAGGGAAAATAAAGTATAAGTTTTAAAGATTTATTCTTTAATAAAGGATCTCAAAGCCAGCTTTAGAAAAAGGA
+
3AABBFFFFFFFGGGGGGGGGGHHHHHHHHHHGHHHHHHHHHHHHHHHHHHGGHBGHGHHHHHHHHHHHHHHHHHHHGHHHHHHGHGHHHHHHHGGGGHHHHHHHHHHHHHHHHHHHHHHHHHGHHHHGHHHHHHHHHHHHHHHB3FGHHHHHHHHFF3GHHHHHHHHHGHHHHHHHHHHHGGFHBGDFHHHHHDGFGFGHHFHHHHHHHHHHHHHFDGHFHHFBGHHHHHHHHHHHGHHHHF0CGHHG.:
@M05620:45:000000000-G6HP7:1:1101:3202:10031 1:N:0:167
AAACCAAGCAGACACTCACCGCTCCCTCGCCACAGGCCAATAGTTTGTCCTCACTGAGTTGGCAACAAGTGGCTGCTGTGGCTGCCATTTTTCTGGTGATGGCCATCAGCTCCGACGAGGTCAGCTGGGGGGCTTTCTTTGTGTAAGCAACGAGAAACCTGAAAGAAGCATTTTTTAACTAAGTCCTGCTGAGTCATTCATGAGTTTTTAGCCGCCTTGCTTCTTCTCACAGACTCTCTACTCTCATGCCA
+
ABBBBBAFBFCFGGGGGGGGGGGGGGHHGGG2EGFCFFHFGFGHHHEGHHHHHHHHGHGGFGHGHHHHGGHGGHFGHHGHHGH1FGGHHHHHHHGFGFFHHHHHFHFHHHGHHGCGG@@CGGGBFH?GGGGGGGGFFGGGGFFFFFFFFFFF.D9.BFFFFBB9BFFFFFFFFFFF?BFFFFFBFFFFFFFFF;FFFFFFFF/B;BFFEAFFFFAFDFFFFFFFFFFFFFFB/AFFFFFFFFFFFFB9BF/
@M05620:45:000000000-G6HP7:1:1101:12156:10040 1:N:0:167
ATCTCTATCTCCTAAAAACCTGTTTAGATTTGGAGATAGACCTTCAGGTTTTTCATCATTTTCTGCATGAATTATACATTGACCACGTTCCAGCGTGGTCAGTTTGCAGCATTCTGTTATTTTGTTTGACAGAGTGTCTTGTTGAGAACATATGTAGGACATGATTTTTTCCTGCAACAGGGAAAATAAAGTATAAGTTTTAAAGATTTATTCTTTAATAAAGGATCTCAAAGCCAGCTTTAGAAAAAGGA
+
CCCCCFFFFFFFGGGGGGGGGGHHHHHHHHHHHHHHHHHHHHHHHHHHHHHGGHHHHHHHHHHHHHHHHHHHHHHHHHHHHHHHHHGHHHHHHHGGGGHHHHHHHHHHHHHHHHHHHHHHHHHHHHHHHHHHHHHHHHHHHHHHHHHHHHHHHHHHHHHHHHHHHHHHHGHHHHHHHHHHHGGHHHHHHHHHHHHHHGHHHHHHHHHHHHHHHHHHHHHHHHHHHHHHHHHHHHHHHGHHHHHHHHHHGGH
@M05620:45:000000000-G6HP7:1:1101:20510:10048 1:N:0:167
ATCTCTATCTCCTAAAAACCTGTTTAGATTTGGAGATAGACCTTCAGGTTTTTCATCATTTTCTGCATGAATTATACATTGACCACGTTCCAGCGTGGTCAGTTTGCAGCATTCTGTTATTTTGTTTGACAGAGTGTCTTGTTGAGAACATATGTAGGACATGATTTTTTCCTGCAACAGGGAAAATAAAGTATAAGTTTTAAAGATTTATTCTTTAATAAAGGATCTCAAAGCCAGCTTTAGAAAAAGGA
+
CCDDDFFFFFFFGGGGGGGGGGHHHHHHHHHHHHHHHHHHHHHHHHHHHHHGGHHHHHIHHIIHIHHHHHHHHHHHHHHHHHHHHHGHHHHHHHGGGGHHHHHHHHHHHHHHHHHHHHHHHHHHHHHHHHHHHHHHHHHHHHHHHHHHHHHHHHHHHHHHHHHHHHHHHGHHHHHHHHHHHGGHHHHHHHHHHHHHHHHHHHHHHHHHHHHHHHHHHHHHHGHHHHHHHGHHHHHHHGHHHHHHHHGHGGH
@M05620:45:000000000-G6HP7:1:1101:6465:10063 1:N:0:167
TACCTGTACTGGGGAAGCCATTCCTACCCTAAAGATCGGAAGAGCACACGTCTGAACTCCAGTCACGTCGACGCATCTCGTATGCCGTCTTCTGCTTGAAAAAAAAAAAAACGACCCCAGCTCTCTGAGGTTATTTTGCATCGGTGAGCCAGACAGCATGATCCAATGAGGGGTGCTCAACTATTTGAGGCAGGACGCACCTTTTTATTCACTTTACCTTTCAGTAATCGCCCTTCCTACCCTAAAGCTTG
+
BBBBBFFFFFFFGCEGGGGFGGGFGDC4FFGHHDHHHHGDGGHHHHHHHGFGHFHFFFGHHFHHHHEFGEGGEEG>>FGFE?EFGFEGG1?GHHHEHG0CGHF?/<DD<</<//>A->A.>GHFF1>10./<=GGHHFF0<D.;....:C/..;//.;0000;B0;0/;0/;-.9;00099BBFFB9/.....-..-@-;@///;BE9;9/;;///;//;B////9/:99.9.9/.9;9B..9:.;/////
@M05620:45:000000000-G6HP7:1:1101:20515:10065 1:N:0:167
ATCTCTATCTCCTAAAAACCTGTTTAGATTTGGAGATAGACCTTCAGGTTTTTCATCATTTTCTGCATGAATTATACATTGACCACGTTCCAGCGTGGTCAGTTTGCAGCATTCTGTTATTTTGTTTGACAGAGTGTCTTGTTGAGAACATATGTAGGACATGATTTTTTCCTGCAACAGGGAAAATAAAGTATAAGTTTTAAAGATTTATTCTTTAATAAAGGATCTCAAAGCCAGCTTTAGAAAAAGGA
+
BBBBBFFFFFFFGGGGGGGGFFGHHHFGHHHGGHGGHHHFGFHHHHHHGHHGFHHGHHGHHGHGHHHFHFHGHHHHFHGHHFHHGHGHHGFHFHGGGGGHGHFHHEDGFFHHHHFHGHGGHHHHHHHHHHHHHHHEHGHHHGGGDGHHHFGGFHGHFHGHHHHHGHHHGDHHHGFHHHHHHFAGEGHHGFD?GGGFHFGHHHBGHGGFFHHHGHHHHFHGHFDHHHHHHHHGHHHGHGBGHHHHHGHHGFF
@M05620:45:000000000-G6HP7:1:1101:17877:10071 1:N:0:167
ATCTCTATCTCCTAAAAACCTGTTTAGATTTGGAGATAGACCTTCAGGTTTTTCATCATTTTCTGCATGAATTATACATTGACCACGTTCCAGCGTGGTCAGTTTGCAGCATTCTGTTATTTTGTTTGACAGAGTGTCTTGTTGAGAACATATGTAGGACATGATTTTTTCCTGCAACAGGGAAAATAAAGTATAAGTTTTAAAGATTTATTCTTTAATAAAGGATCTCAAAGCCAGCTTTAGAAAAAGGA
+
CCCCDFFFFFFFGGGGGGGGGGHHHHHHHHHHHHHHHHHHHHHHHHHHHHHGGHHHHHHHHHHHIHHHHHHHHHHHHHHHHHHHHHGHHHHHHHGGGGHHHHHHHHHHHHHHHHHHHHHHHHHHHHHHHHHHHHGHHHHHHHHHHHHHHHHHHHHHHHHHHHHHHHHHHGHHHHHHHHHHHGGHHHHHHHHHHHHGHHHHHHGHHHHHHHHHHHHHHHHHHHHHGHHHHHHHHHHHHGHHHHGHHHHHGGH
@M05620:45:000000000-G6HP7:1:1101:17060:10087 1:N:0:167
AGATTACTGCAACAGTTCCCCCTGGACCTGGAAAAGTTTCTTGCCTGGCTTACAGAAGCTGAAACAACTGCCAATGTCCTACAGGATGCTACCCGTAAGGAAAGGCTCCTAGAAGACTCCAAGGGAGTAAAAGAGCTGATGAAACAATGGCAAGTAAGTCAGGCATTTCCGCTTTAGCACTCTTGTGGATCCAATTGAACAATTCTCAGCATTTGTACTTGTAACTGACAAGCCAGGGACAAAACAAAGAT
+
A>AAAFFFDF1FGGGGGGGGGGGFHHHHHHGHFHHHGHHHHHHHHHHHHHHGHHFHHHHHHHHHHHHHHHHHHHHHHHHHHHHHHHHHHHHHHHGGGGHHHHHHFGHHGHHGHHHHHHHHFH1FEHGGFEGHHGHHHHHHHDGHHHHHHHHHHGHHHHHHHHHHHHHHHHGGFGGHHHHHHHHHHHHGHHHHHFGHHGHHFHHHHHHHHHHHHHHHHHHHGHHHHHHHHHGCHGGFGGGGGGGFGGGGFFC
@M05620:45:000000000-G6HP7:1:1101:17865:10090 1:N:0:167
ATCTCTATCTCCTAAAAACCTGTTTAGATTTGGAGATAGACCTTCAGGTTTTTCATCATTTTCTGCATGAATTATACATTGACCACGTTCCAGCGTGGTCAGTTTGCAGCATTCTGTTATTTTGTTTGACAGAGTGTCTTGTTGAGAACATATGTAGGACATGATTTTTTCCTGCAACAGGGAAAATAAAGTATAAGTTTTAAAGATTTATTCTTTAATAAAGGATCTCAAAGCCAGCTTTAGAAAAAGGA
+
CCCCDFFFFFFFGGGGGGGGGGGHHHHHHHHHHHHHHHHHHHHHHHHHHHHGGHHHHHHIHIIIHHHHHHHHHHHHHHHHHHHHHHGHHHHHHHGFGGHHHHHHHHHHHHHHHHHHHHHHHHHHHHHHHHHHHHGHHHHHHHHHHHGHHHHHHHHHHHHHHHHHHHHHHGHHHHHHHHHHHGGGHHHHHHHHHHHHHHHHHHGHHHHHHHHHHHHHHHHHHHHHHHHHHHGGHHHHHGGHHHHHHFHHGGG
@M05620:45:000000000-G6HP7:1:1101:17061:10104 1:N:0:167
AGATTACTGCAACAGTTCCCCCTGGACCTGGAAAAGTTTCTTGCCTGGCTTACAGAAGCTGAAACAACTGCCAATGTCCTACAGGATGCTACCCGTAAGGAAAGGCTCCTAGAAGACTCCAAGGGAGTAAAAGAGCTGATGAAACAATGGCAAGTAAGTCAGGCATTTCCGCTTTAGCACTCTTGTGGATCCAATTGAACAATTCTCAGCATTTGTACTTGTAACTGACAAGCCAGGGACAAAACAAAGAT
+
A1AAAFFFDF1FGGEGGGGGGGGGHHHHHHHHCGHHGHHHHHHHHHHHHHHHHHHHHHHHHHHHHHHHHHHHHHHHHHHHHHHHHHHHHHFHHHGGGFHHHHHHFHHHGHHHHHHHHHHHFH1FEFEFHDHHHGHHHHGHH2FHHHHHHHHHHGHHHHHHHHHHHHHHHHGGGGGHHHHHHHHHHDGGHHHHHGHHHHFHFHHHGHHHGHHHHHHHHHHHHHHGHHHHGHGHHGGFGGGGGGFFGGGGGGF
@M05620:45:000000000-G6HP7:1:1101:22792:10128 1:N:0:167
AAACCAAGCAGACACTCACCGCTCCCTCGCCACAGGCCAATAGTTTGTCCTCACTGAGTTGGCAACAAGTGGCTGCTGTGGCTGCCATTTTTCTGGTGATGGCCATCAGCTCCGACGAGGTCAGCTGGGGGGCTTTCTTTGTGTAAGCAACGAGAAACCTGAAAGAAGCATTTTTTAACTAAGTCCTGCTGAGTCATTCATGAGTTTTTAGCCGCCTTGCTTCTTCTCACAGACTCTCTACTCTCATGCCA
+
AAABBBBFBFFFGGGGGGGGGGGGGGHHGGGGGHHHGGHGHGHHHHHHHHHHHHHHGHGHHHHHHHHHHGHHGGGGHGHHHHHGGHFHHHHHHGHHHHHGHHHHHHHHHHHHHGGGGGGGGHGHHHHHGGGGGGGGGGGGGFGGEGFFFFFBFFFFFFFFFFFFFFFFFFFFFFFBFFFFFFFFFFFFFFFFFFFFFFFFFFFFFFFFFFFFFFBBFFFFFFFFFFFFFFFFFFFFFFFFFFFFFFFBFFF
@M05620:45:000000000-G6HP7:1:1101:12015:10137 1:N:0:167
ATCTCTATCTCCTAAAAACCTGTTTAGATTTGGAGATAGACCTTCAGGTTTTTCATCATTTTCTGCATGAATTATACATTGACCACGTTCCAGCGTGGTCAGTTTGCAGCATTCTGTTATTTTGTTTGACAGAGTGTCTTGTTGAGAACATATGTAGGACATGATTTTTTCCTGCAACAGGGAAAATAAAGTATAAGTTTTAAAGATTTATTCTTTAATAAAGGATCTCAAAGCCAGCTTTAGAAAAAGGA
+
BCCCDFFFFFFFGGGGGGGGGGHHHHHHHHHHHHHHHHHHHHHHHHHHHHHGGHHHHIHHHHHHIHHHHHHHHHHHHHHHHHHHHHGHHHHHHHGFGGHHHHHHHHHHHHHHHHHHHHHHHHHHHHHHHHHHHHHHHHHHHHHHHHGHHHHHHHHHHHHHHHHHHHHHHGHHHHHHHHHHHGGHHHHHHHHHHHHHHGHHHHHHHHHHHHHHHHHHHHHHHHHHGHGHHHHHHGHHHGHHHHHFHHHHGGH
@M05620:45:000000000-G6HP7:1:1101:22783:10143 1:N:0:167
AAACCAAGCAGACACTCACCGCTCCCTCGCCACAGGCCAATAGTTTGTCCTCACTGAGTTGGCAACAAGTGGCTGCTGTGGCTGCCATTTTTCTGGTGATGGCCATCAGCTCCGACGAGGTCAGCTGGGGGGCTTTCTTTGTGTAAGCAACGAGAAACCTGAAAGAAGCATTTTTTAACTAAGTCCTGCTGAGTCATTCATGAGTTTTTAGCCGCCTTGCTTCTTCTCACAGACTCTCTACTCTCATGCCA
+
CCDDDCCFCFFFGGGGGGGGGGGGGGHHGGGGGHHHGGHHHHHHHHHHHHHHHHHHHHGHHHHHHHHHHHHHGHGGHHHHHHHGGHHHHHHHHHHHHHHHHHHHHHHHHHHHHGGGGGGGGHHHHHHHGGGGGGGGGGGGGGGGGGFFFFFFFFFFFFFFFFFFFFFFFFFFFFHFFFFHFFFHFFHFFFFHFFFFFFFFFFFFFFFHFFFFFFFFFFFFFFFFFFFFFFFFFFFFFFFHHFFHFFFBFFF
@M05620:45:000000000-G6HP7:1:1101:26747:10159 1:N:0:167
ATCTCTATCTCCTAAAAACCTGTTTAGATTTGGAGATAGACCTTCAGGTTTTTCATCATTTTCTGCATGAATTATACATTGACCACGTTCCAGCGTGGTCAGTTTGCAGCATTCTGTTATTTTGTTTGACAGAGTGTCTTGTTGAGAACATATGTAGGACATGATTTTTTCCTGCAACAGGGAAAATAAAGTATAAGTTTTAAAGATTTATTCTTTAATAAAGGATCTCAAAGCCAGCTTTAGAAAAAGGA
+
BBBBBFFFFFFFGGGGGGGGGGHHHHHHHHHHHFHHHHHHHHHHHHHGHHHGGHHHHHHHHHHHHHHHHGHHHHHGHHHHHHHHHHGHHHHHHHGGGGHHHHHHHHHHHHHHHHHHHHGHHHHHHHHHHHHHGHHHHHHHHHHHHHHHHHHHHHHHHHHHHHHGHHHHHGHHHHHHHHHHHGGHHHHHHHHHHHHHHHHHHHHFGHHHHHHHHHHHHHHHHHEHCGHHHHHHHHHHHGHHHFHFHFHHGGG
@M05620:45:000000000-G6HP7:1:1101:10481:10161 1:N:0:167
CATCCTGACCCTGAAGTACCCCGGCTTGATTTCTGACATTAGACGGAAGAGCACACGTCTGAACTCCAGTCACGTCGACGCATCTCGTATGCCGTCTTCTGCTTGAAAAAAAAAAAAAATGCTGCTTGCCTACGCCCCCCTGACCCCCACGCCCCACCGAGCGACTACGACTCCTGATCGGCCCAGCCCACGCCCGCTCTCTCCCCGTCATTTCCCCCGGCCGTTTCTGCCCTTCTTTATTTCTTCCATTC
+
CCCCCFFFFFFFGGGGGFGGGGGGGGGGHHHHHGHGHHHHHGHHGDDEGGHHHHHHGHHHGHHGHHHGHHHHHGFHFGGGGGG@EGF?>BGHHF>EGGHHHHFGGHGHEHGFDFD</--011<11110./00/.<-<-;-:;////.--.-..:;.:..-;------/..;..//9///9.-.-....;..-9AB---9./////;-.:..;/;///.---;-;9//;///;///9;9://;://://///
@M05620:45:000000000-G6HP7:1:1101:12006:10164 1:N:0:167
ATCTCTATCTCCTAAAAACCTGTTTAGATTTGGAGATAGACCTTCAGGTTTTTCATCATTTTCTGCATGAATTATACATTGACCACGTTCCAGCGTGGTCAGTTTGCAGCATTCTGTTATTTTGTTTGACAGAGTGTCTTGTTGAGAACATATGTAGGACATGATTTTTTCCTGCAACAGGGAAAATAAAGTATAAGTTTTAAAGATTTATTCTTTAATAAAGGATCTCAAAGCCAGCTTTAGAAAAAGGA
+
BBBBBFFFFFFFGGGGGGGGGGHHHHHHHHHHHHHHHHHHHHHHHHHHHHHGGHHHHHHHHHHHHHGHHHHHHHHHHHHHHHHHHHGHHHHHHHGGGGHHHHHHGHHHHHHHHHHHHHHHHHHHHHHHHHHHHHHHHHHHHHHHGHGHGHHHHHHHHHGHHHHHHHHHHGHHHHHHHHHHHGGFC?GHHGHHHHHHHHHHGHHGHHHHHHHHHHHHHHHHHHHHHHHHHHHHHHHHHGHHHHEFGFGH.AG
@M05620:45:000000000-G6HP7:1:1101:26728:10167 1:N:0:167
ATCTCTATCTCCTAAAAACCTGTTTAGATTTGGAGATAGACCTTCAGGTTTTTCATCATTTTCTGCATGAATTATACATTGACCACGTTCCAGCGTGGTCAGTTTGCAGCATTCTGTTATTTTGTTTGACAGAGTGTCTTGTTGAGAACATATGTAGGACATGATTTTTTCCTGCAACAGGGAAAATAAAGTATAAGTTTTAAAGATTTATTCTTTAATAAAGGATCTCAAAGCCAGCTTTAGAAAAAGGA
+
AABBBFFFFFFFGGGGGGGGGGGHHHHHHHHHHHHHHHGHHHHHHHHHHGHGGHHHHGHHHHHHHHHHHHHHHHFHHHHHHHHHHHGHHHHHHHGFGGHHHHHHHHHHHHHGHHHHHHHHHHHHHHHHGHGHHHHHHHHHHHHHHHGHHHHHHHHHHHHHHHHHHHHHHGHHHHHHHHHHHGEHHHHHHHHHHHHHHHHHHHHHHHHHHHHHHGHHHHHHGGHHHHHHHHHHHHAHHGHHHHFBGCGFDGG
@M05620:45:000000000-G6HP7:1:1101:23929:10179 1:N:0:167
ATCTCTATCTCCTAAAAACCTGTTTAGATTTGGAGATAGACCTTCAGGTTTTTCATCATTTTCTGCATGAATTATACATTGACCACGTTCCAGCGTGGTCAGTTTGCAGCATTCTGTTATTTTGTTTGACAGAGTGTCTTGTTGAGAACATATGTAGGACATGATTTTTTCCTGCAACAGGGAAAATAAAGTATAAGTTTTAAAGATTTATTCTTTAATAAAGGATCTCAAAGCCAGCTTTAGAAAAAGGA
+
BBBBBFFFFFFFGGGGGGGGGGHHHHHHHHHHHHHHHHHHHHHHHHHHHHHFGHHHHHHHHHHHHHHGHHHHHHHHHHHHHFHHHHGHHHHHHHGGGGHHHHHHHHHHGHHHHHHHHHHHHHHHHHHHHHHHHHHHHHHHHHHHHHHHHHHHHHHHHHGHHHHHHHHHHGHHHHHHHHHHHGGHHHGHHHHHHHHHHFGHHHHHHHHHHHHHHHHHHHHHHHHHHHHHHHHHGHHHHGHHHHHHFFHHGGF
@M05620:45:000000000-G6HP7:1:1101:23516:10187 1:N:0:167
AGATTGCTGCAACAGTTCCCCCTGGACCTGGAAAAGTTTCTTGCCTGGCTTACAGAAGCTGAAACAACTGCCAATGTCCTACAGGATGCTACCCGTAAGGAAAGGCTCCTAGAAGACTCCAAGGGAGTAAACGAGCTGATGAAACAATGGCAAGTAAGTCAGGCATTTCCGCTTTAGCACTCTTGTGGATCCAATTGAACAATTCTCAGCATTTGTACTTGTAACTGACAAGCCAGGGACAACACAAAGAT
+
1AAAABFFFFFFF1FGGGGGGGGGGHHHHGH0FG0GGGHHHHHHHHHGHHHHHHHHHHHHHH1FGGHHHHHHCEGBGHHHHHHGHFHGGHHHHHGGEGHFHHHHHHHHGHHH11F>GGHHHHHFE/EEFHH1?EEGGHHHHHH1GBAGGHGFHAGHHFHHFHHGHHHHHHCGGGG1FHHHHHHHHHHGEHHHH0GDD0DGHHHHHGHGHHEHHGHHECGFHGH0GHHBGFFGGGGGGGGGGG.;EEE.F9C
@M05620:45:000000000-G6HP7:1:1101:23911:10189 1:N:0:167
ATCTCTATCTCCTAAAAACCTGTTTAGATTTGGAGATAGACCTTCAGGTTTTTCATCATTTTCTGCATGAATTATACATTGACCACGTTCCAGCGTGGTCAGTTTGCAGCATTCTGTTATTTTGTTTGACAGAGTGTCTTGTTGAGAACATATGTAGGACATGATTTTTTCCTGCAACAGGGAAAATAAAGTATAAGTTTTAAAGATTTATTCTTTAATAAAGGATCTCAAAGCCAGCTTTAGAAAAAGGA
+
BBBCCFFFFFFFGGGGGGGGGGHHHHHHHHHHHGHHHHHHHHHHHHHHHHHGGHHHHHIHHHHHHHHHHHHHHHHHHHHHHHHHHHGHHHHHHHGFGGHHHHHHHHHGHHHHHHHHHHHHHHHHHHHHHHHHHHGHHHHHHHHHHHGFHHHHHHHHHHHHHHHHHHHHHGHHHHHHHHHHHGFFHHHGHHHHHHHHG>GHHGHHHHHHHHHHHHHHGGHGHGHHHHGHHHHHHHHHGGHHHHHFFGFHGGF
@M05620:45:000000000-G6HP7:1:1101:23933:10200 1:N:0:167
ATCTCTATCTCCTAAAAACCTGTTTAGATTTGGCGATAGACCTTCAGGTTTTTCATCATTTTCTGCATGAATTATACATTGACCACGTTCCAGCGTGGTCAGTTTGCAGCATTCTGTTATTTTGTTTGACAGAGTGTCTTGTTGAGAACATATGTAGGACATGATTTTTTCCTGCAACAGGGAAAATACAGTATAAGTTTTAAAGATTTATTCTTTAATAAAGGATCTCAAAGCCAGCTTTAGAAAAAGGA
+
AAAAAFDFFFFFFF111BEFGFHD3A31F33D11AA00A1BGHHE1F1DAF/EGDGHHHHHHHGBG2AHBFG21F2DFFGH11B1F?GHHFF10EE//F@EGB@21GHFHCF2FE2GHGHHGFF>FHH1BBC00GGGHHHHHHGFGEFHFGHHHDDG1FCFFBFGFHHFCCFGHB01G0FFFCFA0?G1<FGHH11<GFDHGBD1FFHHHGGHGBD==G00<00/<GGG0C0CGA/:CGFC00:009:..9
@M05620:45:000000000-G6HP7:1:1101:3523:10205 1:N:0:167
AAACCAAGCAGACACTCACCGCTCCCTCGCCACAGGCCAATAGTTTGTCCTCACTGAGTTGGCAACAAGTGGCTGCTGTGGCTGCCATTTTTCTGGTGATGGCCATCAGCTCCGACGAGGTCAGCTGGGGGGCTTTCTTTGTGTAAGCAACGAGAAACCTGAAAGAAGCATTTTTTAACTAAGTCCTGCTGAGTCATTCATGAGTTTTTAGCCGCCTTGCTTCTTCTCACAGACTCTCTACTCTCATGCCA
+
3>3>>ABFA4CFGGFGFFGGEEFFGGGCEEEEGCGCFECCB3GDAGFFGGHHGFHFHHDGHFFFGCCGGFGHFH?BBCDFFFFFEHHHHHHHHGGHGHFGGGFF3BBFGGHHHEE>E/BC?F2BBBFGDGFFFCGGFFGGFCBCFFFFFFFFFF.AFFFFFB/;;BFFBFF/BFFCEFFFFFF;:BFBBFFFF/;9BFFFF:BB;9;FEEFBFD>-ADFFFFFFFFFFF9/B/;BFFFFFFFFFFB:BBFF
@M05620:45:000000000-G6HP7:1:1101:3512:10224 1:N:0:167
AAACCAAGCAGACACTCACCGCTCCCTCGCCACAGGCCAATAGTTTGTCCTCACTGAGTTGGCAACAAGTGGCTGCTGTGGCTGCCATTTTTCTGGTGATGGCCATCAGCTCCGACGAGGTCAGCTGGGGGGCTTTCTTTGTGTAAGCAACGAGAAACCTGAAAGAAGCATTTTTTAACTAAGTCCTGCTGAGTCATTCATGAGTTTTTAGCCGCCTTGCTTCTTCTCACAGACTCTCTACTCTCATGCCA
+
3ABBAA?FABFFFBFGCGABFEEEEFGFEEGGGHHDEE2CGBGBFGFHFFGFFFGHFGHHHFFFHAGEFFHHGFEFGHFFG1BFGHCGHHHHFGFFFGBGHHFFB?3EG3BGFEEEEEBC???BBBGFFGGG;BGGBFFGGB;;90BBBF?@EFF?F/ABFB9;FFFF//;B9FFBEBB/FFFFF9BBFFBFF:99BFFB/99BFBFFF?F/;D-@AFFFFFFFFFFBFFBFB9FBFFFFFFFF/9BF/BB
@M05620:45:000000000-G6HP7:1:1101:18171:10228 1:N:0:167
TACCTGTACTGGGGAAGCAATCGCCATCCTACCCTAAAGATCGGAAGAGCACACGTCTGAACTCCAGTCACGTCGACGCATCTCGTATGCCGTCTTCTGCTTGAAAAAAAAAAAAAACAAATAAAATCTGTATACTGACTCATCTCTACCAACACCTCTCTTCCCTCAACCACCTCTTTATTCCAAACTCCTCACTCTAGCCGCCCACCCTATATTACCACAAGAACATTTTTTATATCCGATTACATTTT
+
DDCDCFFFFFFFGGFGGGGGGGGGGGGHHHFHGHHGGHHGHHHGGGGHHHHHHHGHHHGHHHHHHHHGHHHGGHGGGGGGGEHHHCFHHHHGGGHGHGHHHHHGHHHHCGGGC///>..>01111111100000000000000000000000..../.0/0000/0/.0/..9...0000000000;;0900/0.0;0009/.9--...../000000000...99//00000-.0909::9.;.000000
@M05620:45:000000000-G6HP7:1:1101:3535:10234 1:N:0:167
AAACCAAGCAGACACTCACCGCTCCCTCGCCACAGGCCAATAGTTTGTCCTCACTGAGTTGGCAACAAGTGGCTGCTGTGGCTGCCATTTTTCTGGTGATGGCCATCAGCTCCGACGAGGTCAGCTGGGGGGCTTTCTTTGTGTAAGCAACGAGAAACCTGAAAGAAGCATTTTTTAACTAAGTCCTGCTGAGTCATTCATGAGTTTTTAGCCGCCTTGCTTCTTCTCACAGACTCTCTACTCTCATGCCA
+
@BABBAAFBFFFGFGGGFGGGGGGGGHHGGGGGHHGFGEEHCFFGHHHHHHHHHHHHHGHHFHHHHHGHGHHGHFGHHGHFGFFGHHHHHHHHHGHHHFHHHHHFGGGHHHHHGGGEFGGGH?BBBGHGGGGGGGGGGGGGGGFGGFFBFFDFFFFFFFFFF9:FFFFFBFFFFFFFFFFFFFFFFFFFFFFFBFFFFFFBBBF;BFFFEFFFFFFFFFFFFFFFFFFFFFF9AFFFFFFFFFFFFFFFFB
@M05620:45:000000000-G6HP7:1:1101:16628:10246 1:N:0:167
ATCTCTATCTCCTAAAAACCTGTTTAGATTTGGAGATAGACCTTCAGGTTTTTCATCATTTTCTGCATGAATTATACATTGACCACGTTCCAGCGTGGTCAGTTTGCAGCATTCTGTTATTTTGTTTGACAGAGTGTCTTGTTGAGAACATATGTAGGACATGATTTTTTCCTGCAACAGGGAAAATAAAGTATAAGTTTTAAAGATTTATTCTTTAATAAAGGATCTCAAAGCCAGCTTTAGAAAAAGGA
+
BBBBBFFFFFFFGGGGGGGGGGFHHHHHHHHHHHHHHHHHHHHHHHHHHHHGGHHHHGHHHHHHHHHHHGHHHHHGHHHHHHHHHHGGHHHHHHGFGGHHGHGHHHHHHHHHHHHHHHHHHHHHHHHHHHGHHHGHGHHHHHHHHHHHHHHHHHHHHHHHHHHHFHHHHGHHHHHHHHHHHGGHHHHHHHHHHHHHHFHHHHGHHHHHHHHHHHHHHHHGHHHHHHHHHHHGHHHHHGHHHHHFFHHHGGH
@M05620:45:000000000-G6HP7:1:1101:6139:10261 1:N:0:167
AAACCAAGCAGACACTCACCGCTCCCTCGCCACAGGCCAATAGTTTGTCCTCACTGAGTTGGCAACAAGTGGCTGCTGTGGCTGCCATTTTTCTGGTGATGGCCATCAGCTCCGACGAGGTCAGCTGGGGGGCTTTCTTTGTGTAAGCAACGAGAAACCTGAAAGAAGCATTTTTTAACTAAGTCCTGCTGAGTCATTCATGAGTTTTTAGCCGCCTTGCTTCTTCTCACAGACTCTATACTCTCATGCCA
+
CCCCCCCFCFFFGGGGGGGGGGGGGGHHGGGGGHHHGGHHHHHHHHHHHHHHHHHHHHHHHHHHHHHHHHHHGHGGHHHHHHHFGHHHHHHHHHHHHHHHHHHHHHHHHHHHHGGGGGGGGHHHHHHHGGGGGGGGGGGGGGGGGGFFFFFFFFFFFFFFFFFFFFFFFFFFFFFFFFFFFFFFFFFFFFFFFFFFFFFFFFFFFFFFFFFFFFFFFFFFFFFFFFFFFFFFFFFFFFFFFFFFFFFFFFF
@M05620:45:000000000-G6HP7:1:1101:14148:10296 1:N:0:167
CATCCTGACCCTGAAGTACCCCGGCTTGATTTCTGACATTAGATCGGAAGAGCACACGTCTGAACTCCAGTCACGTCGACGCATCTCGTATGCCGTCTTCTGCTTGAAAAAAAAAACATTACTTCTTCCCGCTTCCCCCCTTCACCCCCCGTCCCACACCTCTCCTCTGCCTCCTGTTCTTCTCACCCTCCCCCCTTTTCCCTCCCTTCCTTTCCCCCCTCCTTTTCTTCCCTTCTTTCTTTCTTTCCTTT
+
BBBBBFFFFFFFGGGGGGGGGGGEEFGGHGHHHHGCHGHFHFHHHHGGGGHHHHHHFGGHHGHGHHHGGHDGHHGBG>FCGGCEFDHFFEFFBGE?EHGHHEHFFHFHGHH@BCB//<111?11<<11?F/>->>1FHGGG<<<DDGCDG-;9;A0;.../.09/0/;0090B.//;9;;0;/9//;:....9;@-;///;9;BAE.;:BB//BF/9.-99..:B9/////;/;9BB;/9///://99:F/
@M05620:45:000000000-G6HP7:1:1101:22676:10313 1:N:0:167
AAACCAAGCAGACACTCACCGCTCCCTCGCCACAGGCCAATAGTTTGTCCTCACTGAGTTGGCAACAAGTGGCTGCTGTGGCTGCCATTTTTCTGGTGATGGCCATCAGCTCCGACGAGGTCAGCTGGGGGGCTTTCTTTGTGTAAGCAACGAGAAACCTGAAAGAAGCATTTTTTAACTAAGTCCTGCTGAGTCATTCATGAGTTTTTAGCCGCCTTGCTTCTTCTCACAGACTCTCTACTCTCATGCCA
+
CCCCCBBFCFFFGGGGGGGGGGGGGGHHGGGGGHHHGGHHHHHHHGHHHHHHHHHHHHHHHHHGHHHHHHHHGHGGHHHHHHHGGHHHHHHHHHHHHHHHHHHHHHHHHHGHHGGGGGGGGHHHHHHHGGGGGGGGGGGGGGGGGGFFFFFFFFFFFFFFFFFFFFFFFFFFFFFFFFFFFFFFFFFFFFFFFFFFFFFFFFFFFFFFFFFFFFFFFFFFFFFFFFFFFFFFFFFFFFFFFFFFFFFFFFF
@M05620:45:000000000-G6HP7:1:1101:11908:10366 1:N:0:167
ATCTCTATCTCCTAAAAACCTGTTTAGATTTGGAGATAGACCTTCAGGTTTTTCATCATTTTCTGCATGAATTATACATTGACCACGTTCCAGCGTGGTCAGTTTGCAGCATTCTGTTATTTTGTTTGACAGAGTGTCTTGTTGAGAACATATGTAGGACATGATTTTTTCCTGCAACAGGGAAAATAAAGTATAAGTTTTAAAGATTTATTCTTTAATAAAGGATCTCAAAGCCAGCTTTAGAAAAAGGA
+
CCCCDFFFFFFFGGGGGGGGGGHHHHHHHHHHHHHHHHHHHHHHHHHHHHHGGHHHHHHHHHIIHHHHHHHHHHHHHHHHHHHHHHGHHHHHHHGGGGHHHHHHHHHHHHHHHHHHHHHHHHHHHHHHHHHHHHHHHHHHHHHHHHHHHHHHHHHHHHHHHHHHHHHHHGHHHHGHHHHHHGGHHHHHHHHHHHHHHGHHHHHHHHHHHHHHHHHHHHHHHHHGHHHHHHHHHHHHHGHHHHGHHHHHGGH
@M05620:45:000000000-G6HP7:1:1101:2923:10394 1:N:0:167
CATCCTGACCCTGAAGTACCCCGGCTTGATTTCTGACATTAGATCGGAAGAGCACACGTCTGAACCTCCAGTCACGTCGACGCATCTCGTATGCCGTCTTCTGCTTGAAAAAAAAAAAAACAAATTTCTCAGATAATTCTTCTATTTTCACTCTCTAGTTTTATTCTTGTTTTGTATTCCCACTAATCTTCATTGCGTGTCGATTTTCTTGCCGTTCACATATTATCCGAATGCTACCTCCTGTCTTCGTT
+
CCCCCFFFFFFFGGGGGFGGGGGGGGGGHHHHHHHHHHHHHHGHHHGGGGHHHGHHHGHHHFFHHHHHHHHHHHHGHHFGGGGGE?GHGF1FHHHGGGHGHHHGHHHFFHFHGGGBC>/-<.<0111111100<00000<=0<0<0000000:000;0000::000;0000//./0000000../00000000000..../...0.0000000-.;/0;000;000:09...00000/90./;00090.//
@M05620:45:000000000-G6HP7:1:1101:28421:10412 1:N:0:167
ATCTCTATCTCCTAAAAACCTGTTTAGATTTGGAGATAGACCTTCAGGTTTTTCATCATTTTCTGCATGAATTATACATTGACCACGTTCCAGCGTGGTCAGTTTGCAGCATTCTGTTATTTTGTTTGACAGAGTGTCTTGTTGAGAACATATGTAGGACATGATTTTTTCCTGCAACAGGGAAAATAAAGTATAAGTTTTAAAGATTTATTCTTTAATAAAGGATCTCAAAGCCAGCTTTAGAAAAAGGA
+
ACCCCFFFFFFFGGGGGGGGGGHHHHHHHHHHHFHHHHHHHHHHHHHHHHHGGHHHHHIHIHIHHHHHHGHHHHHHHHHHHHHHHHGHHHHHHHGGGGHHHHHHHHHHHHHHHHHHHHHHHHHHHHHHHHHHHHFHHHHHHHHHHHHHHHHHHHHHHHHHHHHHHHHHHGHHHHHHHHHHHGGHHHHHGHHHHHHHHGHHHHHHHHHHHHHHHHHHHHHHHHHHHHHHHHHHHHHHHGHHHHHFGHHHGGH
@M05620:45:000000000-G6HP7:1:1101:3805:10413 1:N:0:167
CATCCTGACCCTGAAGTACCCGGCTTGATTTCTGACATTAGATCGGAAGAGCACACGTCTGAACTCCAGTCACGTCGACGCATCTCGTATGCCGTCTTCTGCTTGAAAAAAAAAAAAAAAAAAAAGGAGAGGACTAGTTTGTGTAAAGAAATATCAAGATAGAGGAAGACTTTTTTAAATAAAATCTACTAAGTTACTGATACTGTTATAAACGACTGACTTCAGCTAACAAACTCACTACGAGATTGGAT
+
ABCCCFFFFFFFGGGGFGGGGEFGEGGHHHHHHHGHGHHGHFHGGGGGFGGGHHHHEFGHGGHHHHHHFGGFGEFFEEEEFCE>GHGFEHHGFEEGHGHHHHHHGGHHBGEDF@C<//-<-<<--../....:.///0000/;/00000./00000000;0;00/./9.///:/9-.////////////////;/9//9/9/9//////////..-..///////://;///..///////..;..//.99
@M05620:45:000000000-G6HP7:1:1101:12660:10414 1:N:0:167
AAACCAAGCAGACACTCACCGCTCCCTCGCCACAGGCCAATAGTTTGTCCTCACTGAGTTGGCAACAAGTGGCTGCTGTGGCTGCCATTTTTCTGGTGATGGCCATCAGCTCCGACGAGGTCAGCTGGGGGGCTTTCTTTGTGTAAGCAACGAGAAACCTGAAAGAAGCATTTTTTAACTAAGTCCTGCTGAGTCATTCATGAGTTTTTAGCCGCCTTGCTTCTTCTCACAGACTCTCTACTCTCATGCCA
+
CCDDDBBFCFFFGGGGGGGGGGGGGGHHGGGGGHHHGGHHHHHHHHHHHHHHHHHHHHGHHHHHHHHHHGHHGGGGHHHHHHHGGHHHHHHHHHHHHHGHHHHHHHHHHHHHHGGGGGGGGHHHGHHHGGGGGGGGGGGGGGGGGGFFFFFFFFFFFFFFFFFFFFFFFFFFFFFFFFFFHFFFFFFFFFFFFBFFFFFFFFFFFFFFFFFFFFFFFFFFHFFFFFFFFFFFFFFFFFFHFFFFFFFFFFF
@M05620:45:000000000-G6HP7:1:1101:28406:10420 1:N:0:167
ATCTCTATCTCCTAAAAACCTGTTTAGATTTGGAGATAGACCTTCAGGTTTTTCATCATTTTCTGCATGAATTATACATTGACCACGTTCCAGCGTGGTCAGTTTGCAGCATTCTGTTATTTTGTTTGACAGAGTGTCTTGTTGAGAACATATGTAGGACATGATTTTTTCCTGCAACAGGGAAAATAAAGTATAAGTTTTAAAGATTTATTCTTTAATAAAGGATCTCAAAGCCAGCTTTAGAAAAAGGA
+
BBCCDFFFFFFFGGGGGGGGGGHHHHHHHHHHHHHHHHHHHHHHHHHHHHHGGHGHHHIIHIHHHHHHHGGHHHHGHHHHHHHHGHGHHHHHHHGEGGHHHHHHHHHGHHGHGHHHHHGHHHHHHHHHGHGHHHHHHHHHHHHHGHGFGHHHHHHHHHHHHHHHHHHHHGHHHHHGHHHHHGGFHHHGGHHGGHGHHFGHHGHGHGHHHGHHHHHHHHHHGGHHHHHHHGHGHHHGHGGHHHHFFHFFGGG
@M05620:45:000000000-G6HP7:1:1101:14683:10423 1:N:0:167
ATCTCTATCTCTAAAAACCTGTTTAGATTTGGAGATAGACCTTCAGGTTTTTCATCATTTTCTGCATGAATTATACATTGACCACGTTCCAGCGTGGTCAGTTTGCAGCATTCTGTTATTTTGTTTGACAGAGTGTCTTGTTGAGAACATATGTAGGACATGATTTTTTCCTGCAACAGGGAAACTAAAGTATAAGTTTTAAAGATTTATTCTTTAATAAAGGATCTCAAAGCCAGCTTTAGAAAAAGGAA
+
AAAAAFFFFFFFB1FGBEGGGGGHEEBGGHHFFHGHHHCHHHHHHGGHHHGGHGHHGHGHHHHHHHHHHEHHGGHHGHHDHHHHHGHHHHHFGGEFGEFHFHHHHHHHHHHHHHHGHFHGHHHHHHHGGHHBHHFGHHHHGHHGFEFHGHHHHFEGBFGHHH1FHHHHGHHHGGF1FFGEGCGH0?GF<F?DG1@FGHHHFHGHHHHHGHHHHHHGFDDDDGBGHGFHHBGHEGHHGHGHHHB0;GGC?CC
@M05620:45:000000000-G6HP7:1:1101:28439:10423 1:N:0:167
ATCTCTATCTCCTAAAAACCTGTTTAGATTTGGAGATAGACCTTCAGGTTTTTCATCATTTTCTGCATGAATTATACATTGACCACGTTCCAGCGTGGTCAGTTTGCAGCATTCTGTTATTTTGTTTGACAGAGTGTCTTGTTGAGAACATATGTAGGACATGATTTTTTCCTGCAACAGGGAAAATAAAGTATAAGTTTTAAAGATTTATTCTTTAATAAAGGATCTCAAAGCCAGCTTTAGAAAAAGGA
+
ABBBBFFFFFFFGGGGGGGGGGHHHHHHHHHHHGGGHHHHHHHHHHHHHHHGGHHHHHHHHHHHHHHHHFHHHHHHHHHHHHHHHHGHHHHHHHGGGGHHHHHHHHHHHHHHHHHHHHHHHHHHHHHHHHGHHHHHHHHHHHHHHHHHHHHHHHHHHHHHHHHHHHHHHGHHHHHHFHHGHGFHHHHHHHHHHHGGGFGHHHHHGHHHHHHHHHHHHHHHHGHH/GHHGHHHHHHHHGHHHGHBCCGHGGC
@M05620:45:000000000-G6HP7:1:1101:14698:10432 1:N:0:167
ATCTCTATCTCTAAAAACCTGTTTAGATTTGGAGATAGACCTTCAGGTTTTTCATCATTTTCTGCATGAATTATACATTGACCACGTTCCAGCGTGGTCAGTTTGCAGCATTCTGTTATTTTGTTTGACAGAGTGTCTTGTTGAGAACATATGTAGGACATGATTTTTTCCTGCAACAGGGAAAATAAAGTATAAGTTTTAAAGATTTATTCTTTAATAAAGGATCTCAAAGCCAGCTTTAGAAAAAGGAA
+
CCCCCFFFFFFFGGGGGGGGGGHHGHHHHHHHHHHHHHHHHHHHGHHHHHGGHHHHHHIIHHHHHHHHHHHHHHHHHHHHGHHHHGHHHHFHHGEGGHHGHHHHHHHHHHHHHHHHHHHHHHHHHHHHEFHHHHHHHHGHHHHGHHGHGHHHHHHHHHHHHHHHHHHHGHHHHHGHHGHHGGHHHHHHHHFGHHHGFHHHHGHHHHHGHHHHHHHHHFFGHHHHHHHHHHHHHHFHGHHHHHHHGGHE?GH
@M05620:45:000000000-G6HP7:1:1101:28423:10433 1:N:0:167
ATCTCTATCTCCTAAAAACCTGTTTAGATTTGGAGATAGACCTTCAGGTTTTTCATCATTTTCTGCATGAATTATACATTGACCACGTTCCAGCGTGGTCAGTTTGCAGCATTCTGTTATTTTGTTTGACAGAGTGTCTTGTTGAGAACATATGTAGGACATGATTTTTTCCTGCAACAGGGAAAATAAAGTATAAGTTTTAAAGATTTATTCTTTAATAAAGGATCTCAAAGCCAGCTTTAGAAAAAGGA
+
CCCCCFFFFFFFGGGGGGGGGGHHHHHHHHHHHHHHHHHHHHHHHHHHHHHGGHHHHIHHHIHHIHHHHHHHHHHHHHHHHHHHHHGHHHHHHHGFGGHHHHHHHHHHHHHHHHHHHHHHHHHHHHHHHHHHHHHHHHHHHHHHHHHHHHHHHHHHHHHHHHHHHHHHHGHHHHHHHHHHHGGGHHHHHHHHHHHHHHHHHHHHHHHHHHHHHHHHHHHHHHHHHHHHHHGHHHHHHGHHHHHFGHHHGGH
@M05620:45:000000000-G6HP7:1:1101:14376:10434 1:N:0:167
ATCTCTATCTCCTAAAAACCTGTTTAGATTTGGAGATAGACCTTCAGGTTTTTCATCATTTTCTGCATGAATTATACATTGACCACGTTCCAGCGTGGTCAGTTTGCAGCATTCTGTTATTTTGTTTGACAGAGTGTCTTGTTGAGAACATATGTAGGACATGATTTTTTCCTGCAACAGGGAAAATAAAGTATAAGTTTTAAAGATTTATTCTTTAATAAAGGATCTCAAAGCCAGCTTTAGAAAAAGGA
+
CCCCDFFFFFFFGGGGGGGGGGHHHHHHHHHHHHHHHHHHHHHHHHHHHHHGGHHHHIHHHHIHHHHHHHHHHHHHHHHHHHHHHHGHHHHHHHGGGGHHHHHHHHHHHHHHHHHHHHHHHHHHHHHHHHHHHHHHHHHHHHHHHHGHHHHHHHHHHHHHHHHHHHHHHGHHHHHHHHHHHGGHHHHHHHHHHHHHHHHHHHHHHHHHHHHHHHHHHHHHHHHHGHHHHHHHHHHHHGHHHHHHHHHHGGH
@M05620:45:000000000-G6HP7:1:1101:14369:10453 1:N:0:167
[truncated: 11,968,211 more chars]
