# Supplementary material for: Fast but not furious: a streamlined selection method for genome-edited cells
Source: Life Sci Alliance. 2021 Apr 26;4(6):e202101051. doi: 10.26508/lsa.202101051 (PMC8127327; doi:10.26508/lsa.202101051)
Supplement: Supplementary file 1 [file LSA-2021-01051_Supplemental_Data_1.zip › SANGER and Deep Sequencing/AFP/168_S168_L001_R1_001.fastq]

@M05620:45:000000000-G6HP7:1:1101:17353:1738 1:N:0:168
TTCTCTATCTCCTAAAAACCTGTTTAGATTTGGAGATAGACCTTCAGGTTTTTCATCATTTTCTGCATGAATTATACATTGACCACGTTCCAGCGTGGTCAGTTTGCAGCATTCTGTTATTTTGTTTGACAGAGTGTCTTGTTGAGAACATATGTAGGACATGATTTTTTCCTGCAACAGGGAAAATAAAGTATAAGTTTTAAAGATTTATTCTTTAATAAAGGATCTCAAAGCCAGCTTTAGAAAAAGGA
+
1>>A>F@DFFDFGF1111AEFGHHHHHBGHHFB1CBF1G1BFGHFBG1GHHGGF2DDAFGHHHHBD2DA1AFGGGBGFHHFBDGBEEGHHGFFCEFCEHFBBGHHHHFBFFHHHHFHH2FGHHHHHHHBEBG0FGHHGHHGHHG2B/>1FGFHHHEGB1BFGG1GGHHGGGGHHFF1<0@A//?C0?1<1?FGHB1>GGHHD<1FDFHHFGHGHHH=0D00=DFBDHHGD00DFCBCEHHH0F000;.;?/
@M05620:45:000000000-G6HP7:1:1101:17352:1757 1:N:0:168
ATCTCTATCTCCTAAAAACCTGTTTAGATTTGGAGATAGACCTTCAGGTTTTTCTTCATTTTCTGCATGAATTATACATTGACCACGTTCCAGCGTGGTCAGTTTGCAGCATTCTGTTATTTTGTTTGACAGAGTGTCTTGTTGAGAACATATGTAGGACATGATTTTTTCCTGCAACAGGGAAAATAAAGTATAAGTTTTAAAGATTTATTCTTTAATAAAGGATCTCAAAGCCAGCTTTAGAAAAAGGA
+
3>>AAFFFFFFFGGFBFGGGGGHHHHHGHHHHGHGHHGHFGFHHHGHFHHHGGHBGHHHHHHHHFFFHFDGHHHHFHHHHHFHHFHGHHHHGEGEGAEHHHGHHHHHGHHHHHHHHHHHHHHHHHHHHFHHHEHHHHHHHHHHHFHGFHGHHHHHHHHHHHHHGHHHHHGHHHHFGGFFFHGFHFHFFDDFGHHGHHHHHHHHHGGHHHHHHHHHHFGGGDDGHGHHHHHHHGHGFHGHHHFF0;GCADGF
@M05620:45:000000000-G6HP7:1:1101:16586:1780 1:N:0:168
ATCTCTATCTCCTAAAAACCTGTTTAGATTTGGAGATAGACCTTCAGGTTTTTCATCATTTTCTGCATGAATTATACATTGACCACGTTCCAGCGTGGTCAGTTTGCAGCATTCTGTTATTTTGTTTGACAGAGTGTCTTGTTGAGAACATATGTAGGACATGATTTTTTCCTGCAACAGGGAAAATAAAGTATAAGTTTTAAAGATTTATTCTTTAATAAAGGATCTCAAAGCCAGCTTTAGAAAAAGGA
+
3>AAAFFFFFFFGGGGGGGGGGHHHHHGHHHHHFHHHHHHHHHHHHHHHHHGGHHHHHHHHHHHHGHHFGHHHHHHHHHHHHHHHHGHHHHHHEGGGGHHHHHHHHHHHHHHHHHHHHGHHHHHHHHHGHHHHHHHHHHHHHHHGHHHHHHHHHHHHHHHHHHGHHHHHGHHHHGHGHGHHGGFHHGHGGGHHHHGHHHHHHFGHHHHHHHHHHHHHHHHGGHHFHHHHHHHHHFFGGHHHHHBCGGFGGG
@M05620:45:000000000-G6HP7:1:1101:16563:1785 1:N:0:168
TTCTCTATCTCCTAAAAACCTGTTTAGATTTGGAGATAGACCTTCAGGTTTTTCATCATTTTCTGCATGAATTATACATTGACCACGTTCCAGCGTGGTCAGTTTGCAGCATTCTGTTATTTTGTTTGACAGAGTGTCTTGTTGAGAACATATGTAGGACATGATTTTTTCCTGCAACAGGGAAAATAAAGTATAAGTTTTAAAGATTTATTCTTTAATAAAGGATCTCAAAGCCAGCTTTAGAAAAAGGA
+
3>AABFFFFFFFGGGGGGGGGGHHHHGHHGHHGHHHHHBFFFFGGHGEFEGFGFHHHHGGHHHFHBBFBEGHFBFEHHHHHEGFHEEGFHHHBFGGGGHFHHHHHHHHHHHHHHHHHHHHHHHHHHHHHHHHHHHHHHHHHHHHGHHHHHHHHHHHGHGHHHHGGHHHHGHHHGFGHHHGHGGFHFFG1DDGHHHHGHGHHGHGHFHHHHHHHHHHHFHGGDHFBGHHHHHHHHFHHGHHHHF0;CGG?EC
@M05620:45:000000000-G6HP7:1:1101:16064:1798 1:N:0:168
CATCCTGACCCTGAAGTACCCCATTGAGCATGGCATCGTCACCAACTGGGACGACATGGAGAAGATCTGGCACCACACCTTCTACAACGAGCTGCGCGTGGCCCCGGAGGAGCACCCAGTGCTGCTGACCGAGGCCCCCCTGAACCCCAAGGCCAACAGAGAGAAGATGACTCAGGTGAGGCTCGGCCGACGCCCGTGCTCCTCCCGTCCTTTCCCCAGTCATTTTCTGCCCGGCTTGATTTCTGACATTT
+
3AABBFFFFFFFGGGGGGGGGGGHHHHHHHHHHHHHHGHHHGHHHGHHHHHHGGGGGHHHHHHHHHHHHHHHHGHHGGGHHHHGHHGHGEGGGHHGGGGGGGHHGGGGGGGGHHHHGGHHGGHHGHHFHHGGGGGGGGGGGGGHHHGGGGHGHHGGGGGGGGGGGGEGGGGGGGGGGGGGGEEGFFFFFFFFFFFFCFBEFFFFFFFFFFFFFFFFFFFFFFFFFFFFFEFEFFAFFF.BFFFFB/BFFF/
@M05620:45:000000000-G6HP7:1:1101:13193:1801 1:N:0:168
AAACCAAGCACACGTCTGAACTCCAGTCACGTCGACGCATCTCGTATGCCGTCTTCTGCTTGAAAAAAAAAAAAAAATGCTTTACTTTTTTGGGTCTTTGATTTACTATTGCTCCTTTTTCTCTTGGATGTTTTTTTGTATGTTTGTGCCTTTTTATATATTGTTTTTTGTGTTGTGTTGTTTTGTTTGTAGATTCTTCTCTTCTTTTTTTCTTTTATTTTTTTTTCTGTTCTGTTTTCTTCATCTTTGTT
+
3>>AABBFBFFFGGGGGFGGGGHHEHHHHHGHHGGGGGGGCGHHGGHHHHGGGHGHHHHHHHFGFGGG/EEC>>/</022222222??22///</2<1F<111<1111111?11111<<10111111111/00/.<A-/0:0;0;///0000000.09000;009//.-9///9././/.9.;9.;..;:///9/////;//;/9B;/999/;BBB///;//;---/;////9/:9/./99//;/99//99
@M05620:45:000000000-G6HP7:1:1101:16021:1803 1:N:0:168
ATCTCTATCTCCTAAAAACCTGTTTAGATTTGGAGATAGACCTTCAGGTTTTTCATCATTTTCTGCATGAATTATACATTGACCACGTTCCAGCGTGGTCAGTTTGCAGCATTCTGTTATTTTGTTTGACAGAGTGTCTTGTTGAGAACATATGTAGGACATGATTTTTTCCTGCAACAGGGAAAATAAAGTATAAGTTTTAAAGATTTATTCTTTAATAAAGGATCTCAAAGCCAGCTTTAGAAAAAGGA
+
3AABBFFFFFFFGGGGGGGGGGHHHHHHHHHHHHHHHHHHHHHHHHHHHHHGGHHHHHHHHHHHHHHHHHHHHHHHHHHHHHHHHHGHHHHHHHGGGGHHHHHHHHHHHHHHHHHHHHHHHHHHHHHHHHHHHHHHHHHHHHHHGHHHHHHHHHHHHHHHHHHHHHHHHGHHHHHGFHHHHGGHHHGGFGGHHHHHHGGHHHHHHHHHHHHHHHHHHHHHGFHHHHHHHHHHHHHHHGHHHHHFGHHHGGG
@M05620:45:000000000-G6HP7:1:1101:16060:1816 1:N:0:168
CATCCTGACCCTGAAGTACCCCATTGAGCATGGCATCGTCACCAACTGGGACGACATGGAGAAGATCTGGCACCACACCTTCTACAACGAGCTGCGCGTGGCCCCGGAGGAGCACCCAGTGCTGCTGACCGAGGCCCCCCTGAACCCCAAGGCCAACAGAGAGAAGATGACTCAGGTGAGGCTCGGCCGACGCCCGTGCTCCTCCCGTCCTTTCCCCAGTCATTTTCTGCCCGGCTTGATTTCTGACATTT
+
3>AABFFFFFFFGGGGGGGGGGGHHHHGGDGHHHHHHGHHHGHHHGHHHGHHGGGGGHHHHHHHHHHHDFHHHGHHHGGHHHHHHHHHGGDGGHHGGGGGGEHHGG@DGGGGHHHHGGHHFFGFHHFHHHGCGGGGGGGGGGHGHHGGGGEEGHGGGGGFFEGGGGGGGGGGGGGGGFGGGGEFFFEFFFFBFFFDB?DFFFFFFFDFDFFFFFFFFFAFFFFFFFFFFEFFD;>FCA.BFFFFB/BBFF/
@M05620:45:000000000-G6HP7:1:1101:14417:1828 1:N:0:168
CATCCTGACCCTGAAGTACCCCGGCTTGATTTCTGACATTAGATCGGAAGAGCACACGTCTGAACTCCAGTCACGTCGACGCATCTCGTATGCCGTCTTCTGCTTGAAAAAAAAAAAAGTTCAGCTTGGGGGCTTTTTTTGTTGAATCAACGAGACACCTGACATAATTATTTTTTAACTCAGTCCTACTGAGTCATTCATGATGTTATATCCTTCTTTCTTCTTCTCCCATACTCTCTACTCTCATACGA
+
3AAABFFFFFFFGGGGGGGGGGGGGGGEFHHHHEGFGHHGGHGHHHGE2E1FHHHHHGHHHGFHHFHHFHHHGFGFFG?EFGEGEFHFGEHHHGFE@GGFHHFGHHBGFFHGCCD////??11>1F10..--<-</0<;CFH/.000C00/.....//.///9000000;90;0;-.///9//9BF;/;;//;BBB/9/9B////9B/;;9/:B/99///////;/://;;//9;//9B/////B/;//.;
@M05620:45:000000000-G6HP7:1:1101:12691:1860 1:N:0:168
ATCTCTATCTCCTAAAAACCTGTTTAGATTTGGAGATAGACCTTCAGGTTTTTCATCATTTTCTGCATGAATTATACATTGACCACGTTCCAGCGTGGTCAGTTTGCAGCATTCTGTTATTTTGTTTGACAGAGTGTCTTGTTGAGAACATATGTAGGACATGATTTTTTCCTGCAACAGGGAAAATAAAGTATAAGTTTTAAAGATTTATTCTTTAATAAAGGATCTCAAAGCCAGCTTTAGAAAAAGGA
+
?ABCCFFFFFFFGGGGGGGGGGHHHHHHHHHHHHHHHHHHHHHHHHHHHHHGGHHHHHHHHIIIIHHHHHHHHHHHHHHHHHHHHHGHHHHHHHGFGGHHHHHHHHHHHHHHHHHHHHHHHHHHHHHHHHHHHHHHHHHHHHHHHHHHHHHHHHHHHHHHHHHHHHHHHGHHHHHHHHHHHGGHHHHHHHHHHHHHHGGHHHHHHHHHHHHHHHHHHHHHHHHHHHHHHHHHHHHHHGHHHHHFGHHFGGC
@M05620:45:000000000-G6HP7:1:1101:12700:1876 1:N:0:168
ATCTCTATCTCCTAAAAACCTGTTTAGATTTGGAGATAGACCTTCAGGTTTTTCATCATTTTCTGCATGAATTATACATTGACCACGTTCCAGCGTGGTCAGTTTGCAGCATTCTGTTATTTTGTTTGACAGAGTGTCTTGTTGAGAACATATGTAGGACATGATTTTTTCCTGCAACAGGGAAAATAAAGTATAAGTTTTAAAGATTTATTCTTTAATAAAGGATCTCAAAGCCAGCTTTAGAAAAAGGA
+
3ABCCFFFFFFFGGGGGGGGGGHHHHHHHHHHHHHHHHHHHHHHHHHHHHHGGHHHHIHHHIIHIHHHHHHHHHHHHHHHHHHHHHGHHHHHHHGGGGHHHHHHHHHHHHHHHHHHHHHHHHHHHHHHHHHHHHHHHHHHHHHHHHHHHHHHHHHHHHHHHHHHHHHHHGHHHHHHHHHHHGGHHHHHHHHHHHHHHHHHHHHHHHHHHHHHHHHHHHHHHHHHHHHHHHHHHHHHHGHHHHHGHHHHGGH
@M05620:45:000000000-G6HP7:1:1101:15552:1911 1:N:0:168
CATCCTGACCCTGAAGTACCCCATTGAGCATGGCATCGTCACCAACTGGGACGACATGGAGAAGATCTGGCACCACACCTTCTACAACGAGCTGCGCGTGGCCCCGGAGGAGCACCCAGTGCTGCTGACCGAGGCCCCCCTGAACCCCAAGGCCAACAGAGAGAAGATGACTCAGGTGAGGCTCGGCCGACGCCCGTGCTCCTCCCGTCCTTTCCCCAGTCATTTTCTGCCCGGCTTGATTTCTGACATTT
+
AABCCFFFFFFFGGGGGGGGGGGHHHHHHHHHHHHHHGHHHGHGHGHHHHHHGGGGGHHHHHHHHHHHHHHHHGHHHGGHHHHHHHHHGGGGGHHGGGGGGGHHGGGGGGGGHHHHGGHHHHHHHHHHHHGGGGGGGGGGGGHHHHGGGGHGHHGGGGGGGFGGGGGGGGGGGGGGGGGGGGGGFFFFFFFFFFFFFFFFFFFFFFFFFFFFFFFFFFFFFFFFFFFFFFFFFFFFFFAFFFFFFBFFFF0
@M05620:45:000000000-G6HP7:1:1101:16763:1925 1:N:0:168
AGATTACTGCAACAGTTCCCCCTGGACCTGGAAAAGTTTCTTGCCTGGCTTACAGAAGCTGAAACAACTGCCAATGTCCTACAGGATGCTACCCGTAAGGAAAGACTCCTAGAAGACTCCAAGGGAGTAAAAGAGCTGATGAAACAATGGCAAGTAAGTCAGGCATTTCCGCTTTAGCACTCTTGTGGATCCAATTGAACAATTCTCAGCATTTGTACTTGTAACTGACAAGCCAGGGACAAAACAAAGAT
+
1AAAAFDF3DDFGGBGFGGGCFGGCBGGHFCGEGFGBFFFGCHBGHHEHFHFC1GBGGFHHE1FG0FF1FBCGFFFHB2FGHFHFFB10BEFGHGE@/CB@0F0FC1B1@F1F1DFFGCBFBFF?/EEEEF>DAFBGH1FG21><FC11BGBGGFGFHFGGHCFEGDFHD?CGGGHDFGDHFFHG=<EHH1FD1<=<00C0CFDDGD<0<0=0CG0:CHB0C;00C00/CGG.C/....9;9:9CFE?BB0
@M05620:45:000000000-G6HP7:1:1101:15546:1928 1:N:0:168
CATCCTGACCCTGAAGTACCCCATTGAGCATGGCATCGTCACCAACTGGGACGACATGGAGAAGATCTGGCACCACACCTTCTACAACGAGCTGCGCGTGGCCCCGGAGGAGCACCCAGTGCTGCTGACCGAGGCCCCCCTGAACCCCAAGGCCAACAGAGAGAAGATGACTCAGGTGAGGCTCGGCCGACGCCCGTGCTCCTCCCGTCCTTTCCCCAGTCATTTTCTGCCCGGCTTGATTTCTGACATTA
+
3AABBFFFFFFFGGGGGGGGGGGHHHHHHHHHHHHHHGHHHGHHHGHHHHHHGGGGGHHHHHHHHHHHHHHHHGHHHGGHHHHHHHHHGGGGGHHGGGGGGGHHGGGGGGGGHHHHGGHHFGHHHHHHHHGGGGGGGGGGGEHHGHGGGGHGHHGGGGGGGGGGGGGGGGGGGGGEGGFGGGGGFFFFAFFFDFFFDDDFFFFFFFDADFFFFFFFFFFFFFFFFFFFFFFFD>DDFFFFFFFFB99BBF/
@M05620:45:000000000-G6HP7:1:1101:16350:2010 1:N:0:168
TACCTGTACTGGGGAAGCATTTGAATATCCCCCCATGGTGATGGGGACGGAGAACTGCTCCATAAACACAGGCAACGTGCCTAACTTTCCCGGGAAGATGAAGTCAAAGAGCGACCACAGCTCTCGGAGGTTATTTTGCATCGGTGAGCCAGACAGAATGATCCGATGAGGGGTGCGAAACTATTTGAGGAAAGGAAGCACCTTTTTATTAAATTTACCTTTTAGCAATCGCCATTCCTACCCTAAAGATC
+
AAABAFFFFFFFGGGGGGGGGGHHHHHHHHHGGGGGHHHHHHHHHGGGGGGGGFHHHHHHHGHGFHHGHHHHGHHHGHHHHHHHHHHHGHHGGGCGGFHHGGHHHHHHHHHHGGGGGHGHHHHHHGGGGGEHFHHHHHHBHHGGGGGHFHHHHGGHEBHGGHHHGDFGGHFGG:AFGGGGGGFFGGGFEG;FFFGFFFGFFFFFFFFFFFFFFFFFFFBFFFFFFFFFFFEFFDEFFFFFFFAFFFFFFFF
@M05620:45:000000000-G6HP7:1:1101:16334:2023 1:N:0:168
TACCTGTACTGGGGAAGCATTTGAATATCCCCCCATGGTGATGGGGACGGAGAACTGCTCCATAAACACAGGCAACGTGCCTAACTTTCCCGGGAAGATGAAGTCAAAGAGCGACCACAGCTCTCGGAGGTTATTTTGCATCGGTGAGCCAGACAGAATGATCCGATGAGGGGTGCGAAACTATTTGAGGAAAGGAAGCACCTTTTTATTAAATTTACCTTTTAGCAATCGCCATTCCTACCCTAAAGATC
+
CCCCCFFFFFFFGGGGGGGGGGHHHHHHHHHGGGGHHHHHHHHHHGGGGGGGGHHHHHHHHGHHHHHHHHHHGGHHGHHHHHHHHHHHHHHGGGGGGHHHHHHHHHHHHHGHGGGGGHHHHHHHHGGGGGEHHHHHHHGGHHGGGGGHHHHHHGHHHHHHHHHHHGGGHHHGGGGGGGGGGGGGGGGGGGCFFGGGGGGGGFFFFFFFFFFFFFFFFFFFFFFFFFFFFFEFFFFFFFFFFFFFFFFFFFF
@M05620:45:000000000-G6HP7:1:1101:14075:2064 1:N:0:168
ATCTCTATCTCCTAAAAACCTGTTTAGATTTGGAGATAGACCTTCAGGTTTTTCATCATTTTCTGCATGAATTATACATTGACCACGTTCCAGCGTGGTCAGTTTGCAGCATTCTGTTATTTTGTTTGACAGAGTGTCTTGTTGAGAACATATGTAGGACATGATTTTTTCCTGCAACAGGGAAAATACAGTATAAGTTTTAAAGATTTATTCTTTAATAAAGGATCTCAAAGCCAGCTTTAGAAAAAGGA
+
A>>1A3FFFD3BBG111BEGEBGB3AA1D3311FG101AB1ABGGFFGF1FC/FBFD2GHHHH1AFH1HA1FABAAEAFBH1A11FAHHC02B0E?EE>1@FB@2BGHHHFB2B2BFB@FHDDGBGGH1>1F>FHHFDGHHHHHHB/11F<BBF>GG11B01<FDDFG1<0<FD1@F10@<</?/0?111??1FDGHHF1F1F1F<GGHHHFHGFF<0=<000</<GG<DGD0G./;EHFC0:0:=/C.:;
@M05620:45:000000000-G6HP7:1:1101:19838:2071 1:N:0:168
CATCCTGACCCTGAAGTACCCCGGCTTGATTTCTTGACATTAGATCGGAAGAGCACACGTCTGAACTCCAGTCACGTCGACGCATCTCGTATGCCGTCTTCTGCTTGAAAAAAAAAAAAGATCTTTGGAGATTATTTCGCTTAGTGGCTCAAGCTATAGAGATACGATGATCGATGTGTGACTACCTACGGGAAGATATACCCATATTCTTACCTTTACCATTACTCTCTTCGTCATTCTTTGTGTCAGGA
+
CCCCCFFFFFFFGGGGGGGGGGGGGGGGHHHHHHHHHHHHHFHHHHHGEGGHHHHHHHGHHHGHHHHHHHHHHHHGHHGGGGGGEEHGHFGHHHHGGGHGHHHGHHHGGHHHGGGGG<>//11111<0101011>F>1<...<<00...00000/00;0000;00..:;000:..0.00.000;//;0/..-.-:.00;/////:/;://;9/:/;/:///9://///:///9/...9//9////;/////
@M05620:45:000000000-G6HP7:1:1101:14074:2084 1:N:0:168
ATCTCTATCTCCTAAAAACCTGTTTAGATTTGGAGATAGACCTTCAGGTTTTTCATCATTTTCTGCATGAATTATACATTGACCACGTTCCAGCGTGGTCAGTTTGCAGCATTCTGTTATTTTGTTTGACAGAGTGTCTTGTTGAGAACATATGTAGGACATGATTTTTTCCTGCAACAGGGAAAATAAAGTATAAGTTTTAAAGATTTATTCTTTAATAAAGGATCTCAAAGCCAGCTTTAGAAAAAGGA
+
BBCCCFFFFFFFGGGGGGGGGGHHHHHHHHHHHHHHHHHHHHHHHHHHHHHGGHHHHHIIHHHHHHGHHGHHHHHGHHHHHHHHHHGHHHHHHHGGGGHHHHHHHHHGHHHHHHHHHHHHHHHHHHHHGHHHHHHHHHHHHHHHHHGHHHHHHHHHHHHHH2GHHHHHHGHHHHBHHHHHHGEHHHHGGHHHHHHHHHHHHGHHHHHHHGHHHHHHHGHHHGHGHHHHHGHGHHHHHGHHHHGHGFHHGGH
@M05620:45:000000000-G6HP7:1:1101:18898:2361 1:N:0:168
CATCCTGACCCTGAAGTACCCTGACTTGATTTCTGACATTAGATCGGAAGAGCACACGTCTGAACTCCAGTCACGTCGACGCATCTCGTATGCCGTCTTCTGCTTGAAAAAAAAAAAAAAACAACAAACGGGGACCATACTTAATCAAGAATCAAGCATAGAAAAGATTATGTAAGGGCAGTGTGGATGCCACTCTATGGAGAGCTATAAGAAGGTTAGAGTTTTGCGTGAGTGTTGCAATACTGTGAATC
+
CCCCCFFFFFFFGGGGGGGGGGHFHHHHHHHHHHHHHHHHHHHHHHGGGGHHHHHHHGHHHGHHHHHHHHHHHGGGHGGGGGGGEHHHGGHHHHGGGHGHHHHHHHHHHHHGGGGB>///-......0..<.---..00/;00000000:/000000/;;0000//.00;;000000..../000.;00/0000/000009/0..;00009;0/.0;0.0000;0.9-....0000.00000000990000
@M05620:45:000000000-G6HP7:1:1101:14377:2451 1:N:0:168
ATCTCTATCTCCTAAAAACCTGTTTAGATTTGGAGATAGACCTTCAGGTTTTTCATCATTTTCTGCATGAATTATACATTGACCACGTTCCAGCGTGGTCAGTTTGCAGCATTCTGTTATTTTGTTTGACAGAGTGTCTTGTTGAGAACATATGTAGGACATGATTTTTTCCTGCAACAGGGAAAATAAAGTATAAGTTTTAAAGATTTATTCTTTAATAAAGGATCTCAAAGCCAGCTTTAGAAAAAGGA
+
CCDCDFFFFFFFGGGGGGGGGGHHHHHHHHHHHFHHHHHHHHHHHGGHHHHGGHHHHHHHHIHHHHHHHHHHHHHHHHHHHHHHHHGHHHHHHHGFGGHHHHHHHHHHHHHHHHHHHHHHHHHHHHHHGHHHHHHHHHHHHHHHHHGHHHHHHHHHHGHHHHHHHHHHHGHHHHHHHHHHHGGHHHHHHGGHHHHHHGHHHHHHHHHHHHHHHHHHHHHHHHHHHHHHHGHHHHHHHGHHHHHGHGHHGGH
@M05620:45:000000000-G6HP7:1:1101:20155:2451 1:N:0:168
CATCCTGACCCTGAAGTACCCCGGCTTGATTTCTGACATTAGATCGGAAGAGCACACGTCTGAACTCCAGTCACGTCGACGCATCTCGTATGCCGTCTTCTGCTTGAAAAAAAAAAACACCTCTCGTATTTTCTTTTGTTTGGATTACACCTCAACCATATCCGAAGTCCGGTTGATCAACTTTCCTATGTATGGCATCATCTTTTAATTTAATTCACTTTTAATCAACCCCCATCTCTACCCTCACTATT
+
AABBAFFFFFFFGGGGGGGG4GEECEGFHHHHHFHFGHHHHHFHGGE2CECGHHHFHGHHHGFHHGHHGFHGHHG1?ECGGGGGGHHHFEHHFFFEEGGDEHFH3GGGEGC@FG/<@//0/00??...011111>FF10/</./000000</./</..00000.::-:00;-9.-/0000;00;000;000;09/./09;0/9;9//////9;B///////9;/9:/9/...--99//9///./...//:/
@M05620:45:000000000-G6HP7:1:1101:14397:2453 1:N:0:168
ATCTCTATCTCCTAAAAACCTGTTTAGATTTGGAGATAGACCTTCAGGTTTTTCATCATTTTCTGCATGAATTATACATTGACCACGTTCCAGCGTGGTCAGTTTGCAGCATTCTGTTATTTTGTTTGACAGAGTGTCTTGTTGAGAACATATGTAGGACATGATTTTTTCCTGCAACAGGGAAAATAAAGTATAAGTTTTAAAGATTTATTCTTTAATAAAGGATCTCAAAGCCAGCTTTAGAAAAAGGA
+
BCBBCFFFFFFFGGGGGGGGGGGHHHHHHHHHHHHHHHHHHHHHHHHHHHHGGHHHHHHHIIIHHHHHHHHHHHHHHHHHHHHHHHGHHHHHHHGGGGHHHHHHHHHGHHGHHHHHHHHHHHHHHHHHGHHHHHGHHHHHHHHHHHGHHHHHHHHHHHHHHHHHHHHHHGHHHHHHHHHHHGGGHHHHGHHHHHHHHHHHHGGHHHHHHHHHHHHHHHHGHHHHHHHGHFHHHHHHHGHHHHHFGHHHGGH
@M05620:45:000000000-G6HP7:1:1101:16577:2478 1:N:0:168
AAACCAAGCAGACACGTCTGAACTCCAGTCACATTACTCGATCTCGTATGCCGTCTTCTGCTTGAAAAAAAAAATACATTGCCCACGTTCCAGCGTTGTCAGTTTGCAGCCTTCTGTTATTTTGTTTTACAGCGTGTCTTGTTGAGAACATATGTAGCCCATGATTTTTTCCTTCAACCGATAACATGATGTATCAGTTTTGAAGATTTATTCTTTCATAAAGTATCTCCAAGCCCGCTTTAGCCAACGGA
+
A1AAAAAFAFFFCGGFFEAA1BBGFHFBGGFFGDGHDFGAAA0BGHAEGH2BE/EGFFGG1GAGAAGD0EE//>BB11B2111@1?>FHGH21FEE/<FH>GF221BBFH/<F1<1B22BGE2BFGH<212@1/?/?CGH1FF011/<1FB111>F111<.<0><1=FF-/DD0<0=0<---:;00</00;90;000;;0;..00;BFFGE0BFB000;00;;999FF00;/0;-9-;9A-;;/9;-----
@M05620:45:000000000-G6HP7:1:1101:15814:2507 1:N:0:168
CATCCTGACCCTGAAGTACCCTGACTTGATTTCTGACATTAATCGGAAGAGCACACGTCTGAACTCCAGTCACGTCGACGCATCTCGTATGCCGTCTTCTGCTTGAAAAAAAAAACCAGTGCTTCTGAACGAGGCCCCCCTGAACCCCACGGCCAACAGAGATCAGATGACTCAGGTGAGACTCGGCCGACGCCCTCGCTCCTCCCGTCTCTTCTCCCCTCCTTTTCTTCCCAGCTTGAGTGCTGCCTATC
+
BBBBBFFFFFFFGGGGGGGGGFHBGHGH4FGHHFGFHFHHHHFHGGGFGAEGFAGHFHHFGHHFFEGGHHHHHGFHEEEGG>E/3@F?1FGHDEEEGFEGHHHG3FCGEGFC/B/////@2@22@<>@2<0?/><?.-AAC.<0/<<DD.:-@@C:CEBB/;00;00;0;BBBFF9FBB.0900.;..>9--9@=-.99;.99.B9A99..9//////..;.B/FBB///9.//.///./;//9//.////
@M05620:45:000000000-G6HP7:1:1101:19116:2548 1:N:0:168
CATCCTGACCCTGAAGTACCCCATTGAGCATGGCATCGTCACCAACTGGGACGACATGGAGAAGATCTGGCACCACACCTTCTACAACGAGCTGCGCGTGGCCCCGGAGGAGCACCCAGTGCTGCTGACCGAGGCCCCCCTGAACCCCAAGGCCAACAGAGAGAAGATGACTCAGGTGAGGCTCGGCCGACGCCCGTGCTCCTCCCGTCCTTTCCCCAGTCATTTTCTGCCCGGCTTGATTTCTGACATTA
+
CCCCCFFFFFFFGGGGGGGGGGGHHHHHHHHHHHHHHGHHHGHHHGHHHHHHGGGGGHHHHHHHHGHHHHHHHGHHHGGHHHHHHHHHGGGGGHHGGGGGGGHHGGGGGGGGHHHHGGHHHHHHHHHHHHGGGGGGGGGGGGHHHHGGGGHGHHGGGGGGGGGGGGGGGGGGGGGGGGGGGGGGFFFFFFFFFFF=;ADFFFFFFFFFFFFFFFFFFFFFFFFFFFFFFFFFFCADF;9BFFFFFFFFFF/
@M05620:45:000000000-G6HP7:1:1101:15365:2565 1:N:0:168
AGATTACTGCAACAGTTCCACACTCTTTCCCGACAAGCCAGGGACAAAACAAAGATCGGAAGAGCACACGTCTGAACTCCAGTCACGTCGACGCATCTCGTATGCCGTCTTCTGCTTGAAAAAAAAAAACAGAGTGTCTTGTTGAGCACATATGTAGGACATGATTTTTTCCTGCAACAGGGAAAATAAAGTATACGTTTTAAAGATTTATTCTTTAATAAAGTATCTCAAAGCCAGCTTTAGAAAACTGA
+
AAABBFFFBFFFGGGGGGGGGGGHHHHHHHHGEGGGHHGHHHGGGGGHHHGHFHHHHHGGEGHHHHHGHGHHHGHHHHHHHHGHHHGHHGEEGGEEEGHHFEHCFHEEECFGHHFHHHH233B@C//@C.><<<=>F1=DDGHC0/0=.<0<DG<D;0:/:CGFHF00:-/0;0/;FF./9.99EBB09;FFFGB09CF/.009CBFFFFFFFFBF//BFBFB9//;;/9FF/BF..;/9BFF///;///:
@M05620:45:000000000-G6HP7:1:1101:12357:2613 1:N:0:168
ATCTCTATCTCCTAAAAACCTGTTTAGATTTGGAGATAGACCTTCAGGTTTTTCATCATTTTCTGCATGAATTATACATTGACCACGTTCCAGCGTGGTCAGTTTGCAGCATTCTGTTATTTTGTTTGACAGAGTGTCTTGTTGAGAACATATGTAGGACATGATTTTTTCCTGCAACAGGGAAAATAAAGTATAAGTTTTAAAGATTTATTCTTTAATAAAGGATCTCAAAGCCAGCTTTAGAAAAAGGA
+
CDDDCFFFFFFFGGGGGGGGGGHHHHHHHHHHHHHHHHHHHHHHHHHHHHHGGHHHHIHHHHIIIHHHHHHHHHHHHHHHHHHHHHGHHHHHHHGGGGHHHHHHHHHHHHHHHHHHHHHHHHHHHHHHHHHHHHHHHHHHHHHHHHHHHHHHHHHHHHHHHHHHHHHHHGHHHHHHHHHHHGGHHHHHHHHHFHHHHHHHHHHHHHHHHHHHHHHHHHHHHGHHHHHHHHHHHHHHHGHHHHHFHHHHGGH
@M05620:45:000000000-G6HP7:1:1101:14611:2616 1:N:0:168
CATCCTGACCCTGAAGTACCCCATTGAGCATGGCATCGTCACCAACTGGGACGACATGGAGAAGATCTGGCACCACACCTTCTACAACGAGCTGCGCGTGGCCCCGGAGGAGCACCCAGTGCTGCTGACCGAGGCCCCCCTGAACCCCCAGGCCAACAGAGAGAAGATGACTCAGGTGAGGCTCGGCCGACGCCCGTGCTCCTCCCGTCCTTTCCCCAGTCATTTTCTGCCCGGCTTGATTTCTGACATTA
+
AAAABFFFFFFFGGGGGGGGGGGHHGHHHHHHHHHHHGHHHGHHHGHHHHHHGGGGGHHHGGHHGHHHHHHHHGGHHEGHHHHHHHHHGGGGGHGGGGGGGGHHGGGGGGGGHHHHGGHHHHHHGHHGHHGGGGGGGGGGGGHHHHGG-ADFGGGGGGGGGGGGGGFGGGGGGGGGGGEF9EEFFFFD>@FFFFFFCFFFFFFFFFD:AF.BF/BFFFFFFBFFFFFFFFFFFFFF=B.:FFFB//BFFF/
@M05620:45:000000000-G6HP7:1:1101:12379:2627 1:N:0:168
ATCTCTATCTCCTAAAAACCTGTTTAGATTTGGAGATAGACCTTCAGGTTTTTCATCATTTTCTGCATGAATTATACATTGACCACGTTCCAGCGTGGTCAGTTTGCAGCATTCTGTTATTTTGTTTGACAGAGTGTCTTGTTGAGAACATATGTAGGACATGATTTTTTCCTGCAACAGGGAAAATAAAGTATAAGTTTTAAAGATTTATTCTTTAATAAAGGATCTCAAAGCCAGCTTTAGAAAAAGGA
+
AABBBFFFFFFFGGGGGGGGGGGHHHHHHHHFHHHHHHHFHGHHHHHGHHHGGHHHHHHHHHHHGHHHHGHHHHHGHHHHHHHHHHGGHHHHHHGEEGHHFHHHHFHHHHFHHHHHHHGHHHHHHHHHGHHHHHHGHHHHHHHGHHGFHHGHHHHHHHHHHHHHHHHHHGHHHHHHHHHGHGGGHHHGGBGHHHHHHGGGHGFGFFHHHFHHHHHHGHHHFF0DGHGFHEGGHHHHHGHHHHBGG:CGGGG
@M05620:45:000000000-G6HP7:1:1101:14600:2634 1:N:0:168
CATCCTGACCCTGAAGTACCCCATTGAGCATGGCATCGTCACCAACTGGGACGACATGGAGAAGATCTGGCACCACACCTTCTACAACGAGCTGCGCGTGGCCCCGGAGGAGCACCCAGTGCTGCTGACCGAGGCCCCCCTGAACCCCAAGGCCAACAGAGAGAAGATGACTCAGGTGAGGCTCGGCCGACGCCCGTGCTCCTCCCGTCCTTTCCCCAGTCATTTTCTGCCCGGCTTGATTTCTGACATTT
+
CCCCCFFFFFFFGGGGGGGGGGGHHHHHHHHHHHHHHGHHHGHHHGHHHHHHGGGGGHHHHHHHHHHHHHHHHGHHHGGHHHHHHHHHGGGGGHHGGGGGGGHHGGGGGGGGHHHHGGHHHHHHHHHHHHGGGGGGGGGGGGHHHHGGGGHGHHGGGGGGGGGGGGGGGGGGGGGGGGGGGGGGFFFFFFFFFFFFDFFFFFFFFFFFFFFFFFFFFFFFFFFFFFFFFFFFBDFFFFAFFFFFFFFFFF0
@M05620:45:000000000-G6HP7:1:1101:18710:2650 1:N:0:168
AGATTACTGCAACAGTTCCCCCTGGACCTGGAAAAGTTTCTTGCCTGGCTTACAGAAGCTGAAACAACTGCCAATGTCCTACAGGATGCTACCCGTAAGGAAAGGCTCCTAGAAGACTCCAAGGGAGTAAAAGAGCTGATGAAACAATGGCAAGTAAGTCAGGCATTTCCGCTTTAGCACTCTTGTGGATCCAATTGAACAATTCTCAGCATTTGTACTTGTAACTGACAAGCCAGGGACAAAACAAAGAT
+
AAAABF4@DFFFGCEBGGGGGGGFHHHHGHHGFHCGBGGHHHHHHGHHHHHHHFHHHHHHHGHHHHCHHGHHHHHHHGHHHHHHHAHHHHHHHHGGGGHHFHHHHHHHGHHHHHHHHHHHHHHFGEFFHHHHGGHHHH2?GHHHHFHHFBFGHGFFHHFHHHFGAGGHHHGGGGGHGGGHHHHHHHHDHHHGHHHHHGBGHHGFGHHGHHGFHHHFHHHHHHGCGHHHGHHHHGFGADG.EGF.FAEFBC0
@M05620:45:000000000-G6HP7:1:1101:17231:2652 1:N:0:168
ATCTCTATCTCCTAAAAAGGAAGAAAGGGGAGGGAAGATCGGAAGAGCACACGTCTGAACTCCAGTCACGTCGACGCATCTCGTATGCCGTCTTCTGCTTGAAAAAAAAAAAACAAATGTAAAAACAAAACAAACTCGAGTTGTAAACAGCCGAAAAAAAGAATATAAGTCTTAAAGGCTAACTCGTTGAGGACTGTAACAGCTTGTGATGCGTATTTAGCTCATAGTAGATACCGGCGAGTTGCATAGCA
+
BBBBBFFFFFFFGGGGFGGGGFH4AGGGGGGGGGGGGHHHE?EGGFHGHHHHGFHHGGHHHHHHHHHGHGGHGGGGGE1EHGHGGHGHHGEGHGHHHHHHHHGHFHGGGGCC<///011<11<11...00.....00.<.0<0000000/..-----.--.9.000000000000000.//////999.././././/////.9//./////-...9////;;///////:////.------.////////
@M05620:45:000000000-G6HP7:1:1101:18692:2660 1:N:0:168
AGATTACTGCAACAGTTCCCCCTGGACCTGGAAAAGTTTCTTGCCTGGCTTACAGAAGCTGAAACAACTGCCAATGTCCTACAGGATGCTACCCGTAAGGAAAGGCTCCTAGAAGACTCCAAGGGAGTAAAAGAGCTGATGAAACAATGGCAAGTAAGTCAGGCATTTCCGCTTTAGCACTCTTGTGGATCCAATTGAACAATTCTCAGCATTTGTACTTGTAACTGACAAGCCAGGGACAAAACAAAGAT
+
BBBCCFFFFFFFGGFFGGGGGGGGHHHHHHHHHHHHHHHHHHHHHHHHHHHHHHHGHHHHHHHHHHHHHHHHGHHHHHHHHHHHHHHHHHHHHHGGGGHHHHHHHHHHGHHHHHHHHHHHHHHGGHGGHHHHHGHHHHFHHHHHHHHHGHHHHGHHHHHHHHHHHHHHHHGGGGGHHHHHHHHHHGHGHHHHHHHHHGHFFHHHHHHHHHHHHHHHHHHGHHHGHHGFHHHHHGGGGGEFGGGGGGGGGGG
@M05620:45:000000000-G6HP7:1:1101:19569:2664 1:N:0:168
AAACCAAGAAGACATGAGGTCAGCTAGATCGGAAGAGCACACGTCTGAACTCCAGTCACGTCGACGCATCTCGTATGCCGTCTTCTGCTTGAAAAAAAAAAACTTGACCCATCCCTCCATTTATTTTCACACGTGTCCTTTTGCTACACAGACGCACACCCGTCTTTTTCCTCCGACCCGTCTAAAAAACCGCAGTGGTTAAACCATAATTTGTTTAACAAAGAGACCACACCCCGTCTGAAACTCAGATA
+
BBBBBBBFFFFFGGFFFB4FFGHHHHHHHHGGGGGGHHHHHHGHHHGHHHHHHHHHHFFEHHGEG?GGE0GHHCEFHHHEEFFGHHEFHHHHHGFFG?/<?/<B111?10/000/10/01@11@11111?1?/0.00<111111111<00./.-----;..-.:..000;:C0;.:--9-;...0;0;-;.9---://9./9/:/.////;/9:.9//9//.//..........;-9...///9/;////;
@M05620:45:000000000-G6HP7:1:1101:18708:2678 1:N:0:168
AGATTACTGCAACAGTTCCCCCTGGACCTGGAAAAGTTTCTTGCCTGGCTTACAGAAGCTGAAACAACTGCCAATGTCCTACAGGATGCTACCCGTAAGGAAAGGCTCCTAGAAGACTCCAAGGGAGTAAAAGAGCTGATGAAACAATGGCAAGTAAGTCAGGCATTTCCGCTTTAGCACTCTTGTGGATCCAATTGAACAATTCTCAGCATTTGTACTTGTAACTGACAAGCCAGGGACAAAACAAAGAT
+
BBBABFFFFFFFGGGGGGGGGGGGHHHHHHHHHHHHHHHHHHHHHHHHHHHHHHHHHHHHGHHHHHHHHHHHHHHHHHHHHHGHHHHHHHGHHHGEEGHHHHHHHHHHGHHHHHHHHHHHHHHGGHGGHGHHHGHHHHGHHHHHHHHHHHHGHGHHHHHHHHHHHHHHHHGGGGGHHHHHHHHHHGHGHHHHGHHHHFHHGHHHGHHHHHHHHHHHHFHHHHHHHHHEHHHHGGFGGGGGGGGGGGGGFGC
@M05620:45:000000000-G6HP7:1:1101:19735:2679 1:N:0:168
AGATTACTGCAACAGTTCCCCCTGGACCTGGAAAAGTTTCTTGCCTGGCTTACAGAAGCTGAAACAACTGCCAATGTCCTACAGGATGCTACCCGTAAGGAAAGGCTCCTAGAAGACTCCAAGGGAGTAAAAGAGCTGATGAAACAATGGCAAGTAAGTCAGGCATTTCCGCTTTAGCACTCTTGTGGATCCAATTGAACAATTCTCAGCATTTGTACTTGTAACTGACAAGCCAGGGACAAAACAAAGAT
+
CCCCCFFFFFFFGGGGGGGGGGGGHHHHHHFHHHHHHHHHHHHHHHHHHHHHHHHHHHHHHHHHHHHHHHHHGHHHHHHHGHHHGHHHHHHHHHGGGGHHHHHHGHHHGHHHHHHGHHHHGHHG?EFGHHHHHGHHHHFHHFHHHHHHGFHHHGHHHHHHHHHHHHHHHHGGGGGHHHHHHHHHHGHGHHHHGGHHHGHFEGHHHHHFGFFHHHHHHHHHHGHGHHHFHGHHGGGGGGEGGGGGGGGGGGG
@M05620:45:000000000-G6HP7:1:1101:19754:2682 1:N:0:168
AGATTACTGCAACAGTTCCCCCTGGACCTGGAAAAGTTTCTTGCCTGGCTTACAGAAGCTGAAACAACTGCCAATGTCCTACAGGATGCTACCCGTAAGGAAAGGCTCCTAGAAGACTCCAAGGGAGTAAAAGAGCTGATGAAACAATGGCAAGTAAGTCAGGCATTTCCGCTTTAGCACTCTTGTGGATCCAATTGAACAATTCTCAGCATTTGTACTTGTAACTGACAAGCCAGGGACAAAACAAAGAT
+
BBBBAFFFFFFFGGGGGGGGGGGGHHHGHHHFHHHHGHHHHHHFHHHHHHHHHHGDHHGHHFGDGGHHHHHHFHHHGHFHFHHHGHHHHHHHHHGEFFHHHGCGHHHHFHHEHHHGHHHFFFHGEAEGHHHHHGHHHHFHHHGHHHHGFFHHHGHHHHGHHHHHGHHHHHGGGGGHHHHHHHHHH>GGHHHHHHHHHFFFBGHHHHHDGFFHHHHHHHHGHGHGHHHGGHHHHGGGGBEGGGGGGGGGGGF
@M05620:45:000000000-G6HP7:1:1101:19616:2685 1:N:0:168
TACCTGTACTGGGGAAGCATTTGAATATCCCCCCATGGTGATGGGGACGGAGAACTGCTCCATAAACACAGGCAACGTGCCTAACTTTCCCGGGAAGATGAAGTCAAAGAGCGACCACAGCTCTCGGAGGTTATTTTGCATCGGTGAGCCAGACAGAATGATCCGATGAGGGGTGCGAAACTATTTGAGGAAAGGAAGCACCTTTTTATTAAATTTACCTTTTAGCAATCGCCATTCCTACCCTAAAGATC
+
BBBBBFFFFFFFGGGGGGGGGGHFHHGHHHHGGGGHHHBFGGHHHGGGGGGGGHHHHHHHHHHHHHHHHHHHGHHHGHHHHHHGFGHGGHHGGGGGGFHHHHHHHHHHHHHHGGGGGHHHHHHHHDFDGGCHHHHHHHHFGHGGGGGHFGHHGEGG<CHHHHHHHAGGHHHDC;AGG;ACGGFFGGGFFGBFGFGFFGGEGFFFFFFFFFFFFFFFFFFFFFFFFFFFFFFFFFEFBFFFF;AFB.;BFFF
@M05620:45:000000000-G6HP7:1:1101:19633:2690 1:N:0:168
TACCTGTACTGGGGAAGCATTTGAATATCCCCCCATGGTGATGGGGACGGAGAACTGCTCCATAAACACAGGCAACGTGCCTAACTTTCCCGGGAAGATGAAGTCAAAGAGCGACCACAGCTCTCGGAGGTTATTTTGCATCGGTGAGCCAGACAGAATGATCCGATGAGGGGTGCGAAACTATTTGAGGAAAGGAAGCACCTTTTTATTAAATTTACCTTTTAGCAATCGCCATTCCTACCCTAAAGATC
+
AAAABFFFFFFFGGGGGGGGGGHHHHHHHHHGGGGHHHGHGHHHHGGGGGGGGHHHHHHHHHHHHHHHHHHHGHHHGHHHHHHHHHHHHHHGGGGGGGHHEGHHHHHHHHHHGGGGGHHHHHHHHDGEGGEHHHHHHHHHHHGGGGGHFHHHHGHHHHHHHHHHHDFGHHGGGADGGDAFGGGGGGGBEFBBFFF/CFAFFFFFFFFFFFFFFFFFFFFFFFFFFBFFFFFFFFFFFFFFFAFFFFFFFF;
@M05620:45:000000000-G6HP7:1:1101:19617:2703 1:N:0:168
TACCTGTACTGGGGAAGCATTTGAATATCCCCCCATGGTGATGGGGACGGAGAACTGCTCCATAAACACAGGCAACGTGCCTAACTTTCCCGGGAAGATGAAGTCAAAGAGCGACCACAGCTCTCGGAGGTTATTTTGCATCGGTGAGCCAGACAGAATGATCCGATGAGGGGTGCGAAACTATTTGAGGAAAGGAAGCACCTTTTTATTAAATTTACCTTTTAGCAATCGCCATTCCTACCCTAAAGATC
+
CCDDCFFFFFFFGGGGGGGGGGHHHHHHHHHGGGGHHHHHHHHHHGGGGGGGGHHHHHHHHGHHHHHHHHHHGHHHGHHHHHHHHHHHHHHGGGGGGHHHHHHHHHHHHHHHGGGGGHHHHHHHHGGGGGGHHHHHHHHHHHGGGGGHHHHHHGHHFHHHHHHHHGGGHHHGGEFGGGGGGGGHHGGGGGCFGGGFGGGGGFFFFFFFFFFFFFFFFFFFFFFFFFFFFFFFFFFFFFFFFFFFFFFFFFF
@M05620:45:000000000-G6HP7:1:1101:19633:2713 1:N:0:168
TACCTGTACTGGGGAAGCATTTGAATATCCCCCCATGGTGATGGGGACGGAGAACTGCTCCATAAACACAGGCAACGTGCCTAACTTTCCCGGGAAGATGAAGTCAAAGAGCGACCACAGCTCTCGGAGGTTATTTTGCATCGGTGAGCCAGACAGAATGATCCGATGAGGGGTGCGAAACTATTTGAGGAAAGGAAGCACCTTTTTATTAAATTTACCTTTTAGCAATCGCCATTCCTACCCTAAAGATC
+
ABBBBFFFFFFFGGGGGGGGGGHHHHHHHHHGGGGHHHGHHHHHHGGGGGGGGHHHHHHHHHHHHHHHHHHHGHHHGHGHHHHHHHHHHHHGGGGGGHHHHHHHHHHHHHHHGGGGGHHHHHHHHGGGGGCHHHHHHHGHGHGGGGGHHHHHHGHHHHHHHHHHHGGGHHGGGDGGGCBFGGGGGGGFEFBGGGGFFFGGGFFFFFFFFFFFFFFFFFFFFFFFFFFFFFFFFFFFFFFFFFFFFFBFFFB
@M05620:45:000000000-G6HP7:1:1101:12959:2744 1:N:0:168
ATCTCTATCTCCTAAAAACCTGTTTAGATTTGGAGATAGACCTTCAGGTTTTTCATCATTTTCTGCATGAATTATACATTGACCACGTTCCAGCGTGGTCAGTTTGCAGCATTCTGTTATTTTGTTTGACAGAGTGTCTTGTTGAGAACATATGTAGGACATGATTTTTTCCTGCAACAGGGAAAATAAAGTATAAGTTTTAAAGATTTATTCTTTAATAAAGGATCTCAAAGCCAGCTTTAGAAAAAGGA
+
BBBBCFFFFFFFGGGGGGGGGGGHHHHHHHHHHHHHHHHHHHHHHHHHHHHGGHHHHIHHIHHHHHHHHHHHHHHHHHHHHHHHHHGGHHHHHHGFGGHHHHHHHHHHHGHHHHHHHHHHHHHHHHHHGHHHHHHHHHHHHHHHHGFHHHHHHHHHHHHHHHHHHHHHHGHHHHHHHHHHHGGHHHHHHHGGHHHHHFHHHHHHHHHHHHHHHHHHHHHHHHHHHHHHHHHHHHHHHGGHHHHFG0CGGGG
@M05620:45:000000000-G6HP7:1:1101:18153:2744 1:N:0:168
AGATTACTGCAACAGTTCCCCCTGACTGGAGTTCTGACAAGCCAGGGACAAAACAAAGATCGGAAGAGCACACGTCTGAACTCCAGTCACGTCGACGCATCTCGTATGCCGTCTTCTGCTTGAAAAAAAAAAAACCCCCCTGAAACCCCAGGCCACCCCATATCAGCAGACTCAGGTCCGCCACGGCAGTCGCCCCTTCTCATCCCGACCTTTCCCCATCCTTTTCCTGCCTTGTTTCTCTTCTCCCATTA
+
>>1>A1B3@FFFGGCBGGGGGGEFBFFF0GHHHHCHGGFDFGGHHGFGGGHHGHEHFGFFHECEFG0FFFHHHG0GHFDFFGFGGFDGGHEBBEEE?EEE/>GB/?EGGE<<E</B2DBGFCF<1BC@///C--<<<<-A-./;0:.;A....;.99.-;//099000././:0:90/0--;-9-----//;-;-----9////;------///;/---/-/999////;-/9///:9///////9/;//:
@M05620:45:000000000-G6HP7:1:1101:19722:2745 1:N:0:168
CATCCTGACCCTGAAGTACCCCGGCTTGATTTCTGACATTAGATCGGAAGAGCACACGTCTGAACTCCAGTCACGTCGACGCATCTCGTATGCCGTCTTCTGCTTGAAAAAAAAAAAAAAACACTCAAAAACTAAATACTAAAATACAACAAACAAAGTACAATATATACTCAAAATATCTTAACACCAATTGCGTTTAACTAACATACTTTATATAACACACCATCTATCACAGAACTATACTTCCATAC
+
DCCDDFFFFFFFGGGGGFGGGGGGGGGGHHHHHHHGHHHHHHHHHHGGGGHHHHHGHGHHHGHHHHHHHHHHHHGGHGGGGGGGEHHGGGHHHHGGGHGHHHHHHHHHHHHGGGGG</-<>.<.0//000..00<00000000000000:....:../000;;000;;0000000:000;000000:...0:00...-.00000:000:0:00000000;0....00000:00:0:0/0000:00:0000/
@M05620:45:000000000-G6HP7:1:1101:15417:2749 1:N:0:168
TACCTGTACTGGGGAAGCATTTGAATATCCCCCCATGGTGATGGGGACGGAGAACTGCTCCATAAACACAGGCAACGTGCCTAACTTTCCCGGGAAGATGAAGTCAAAGAGCGACCACAGCTCTCGGAGGTTATTTTGCATCGGTGAGCCAGACAGAATGATCCGATGAGGGGTGCGAAACTATTTGAGGAAAGGAAGCACCTTTTTATTAAATTTACCTTTTAGCAATCGCCATTCCTACCCTAAAGATC
+
BBCCCFFFFFFFGGGGGGGGGGHHHHHHHHHGGGGHHHGHHHHHHGGGGGGGGHHHHHHHHHHHHHHHHHHHGHHHGHHHHHHHHHHHHHHGGGGGGHHHHHHHHHHHHHHHGGGGGHHHHHHHHGGGGGCHHHHHHHHHHHGGGGGHHHHHHGHHHHHHHHHHHGGGHHHGGEEGGGGGGGGGGGGGFGCFFGGGGGGFGFFFFFFFFFFFFFFFFFFFFFFFFFFFFFFFFFFFFFFFFAFFFFFFFFF
@M05620:45:000000000-G6HP7:1:1101:19133:2763 1:N:0:168
ATCTCTATCTCCTAAAAGGAAGAAAGGGGAGGGAAGATCGGAAGAGCACACGTCTGAACTCCAGTCACGTCGACGCATCTCGTATGCCGTCTTCTGCTTGAAAAAAAAAAAAAAAAAAATAACAATACTTAAAACACACTGTGCCATAAAATCTTAATGTAATCAAAGGAACTAGATTCAATTAGCTTTGACACTACTCCTATTTTTCCTTTTTACTATACTAGTCATTCACCCATCCACTACGATAGTCA
+
CCCCBFFFFFFFGGGGGGGFFGGGFGHGGGGGGGHGHHHHGFGGHHHHHGHGGHHGHHHHHHHGGHHHGHHGGGGGGGFHHHFFHHHHEEEHGHHHHHHHFHGHHGGG?F</>---<--.00;0000:0000000..:.:B90000090000;0000009900;0000///.////;///9/////9////9////9/////////////////./////////;////////9./;./9///...../;:
@M05620:45:000000000-G6HP7:1:1101:12955:2763 1:N:0:168
ATCTCTATCTCCTAAAAACCTGTTTAGATTTGGAGATAGACCTTCAGGTTTTTCATCATTTTCTGCATGAATTATACATTGACCACGTTCCAGCGTGGTCAGTTTGCAGCATTCTGTTATTTTGTTTGACAGAGTGTCTTGTTGAGAACATATGTAGGACATGATTTTTTCCTGCAACAGGGAAAATAAAGTATAAGTTTTAAAGATTTATTCTTTAATAAAGGATCTCAAAGCCAGCTTTAGAAAAAGGA
+
CCCCCFFFFFFFGGGGGGGGGGHHHHHHHHHHHHHHHHHHHHHHHHHHHHHGGHHHHHIHHIIHHHHHHHHHHHHHHHHHHHHHHHGHHHHHHHGGGGHHHHHHHHHHHHHHHHHHHHHHHHHHHHHHGHHHHHHHHHHHHHHHHHGHHHHHHHHHHHHHHHHHHHHHHGHHHHHHHHHHHGGHHHHHHHHHHHHHHHHHHHGHHGHHHHHHHHHHHHHHHFHHHHHHHHHHHHHHHGHHHHHHHHHHGGH
@M05620:45:000000000-G6HP7:1:1101:15403:2764 1:N:0:168
TACCTGTACTGGGGAAGCATTTGAATATCCCCCCATGGTGATGGGGTCGGAGAACTGCTCCATAAACACAGGCAACGTGCCTAACTTTCCCGGGAAGATGAAGTCAAAGAGCGACCACAGCTCTCGGAGGTTATTTTGCATCGGTGAGCCAGACAGAATGATCCGATGAGGGGTGCGAAACTATTTGAGGAAAGGAAGCACCTTTTTATTAAATTTACCTTTTAGCAATCGCCATTCCTACCCTAAAGATC
+
1>AAAFFDFFFFFAEEEGFGGGFGGFGHHHHGGGGHHHHGCHHHGGAEEGGGGGHHHGGHGFHFHHGHHHHHGHFHGHGFGGHHHHHHHHHCEE?EGHHHHHHHHHHHFHGHGGGGCHHFHHHGHGGGGGEHFHHFHHHDGHGG<CFHHH0CGFHFHHHHGHHHFAFGHHHC?EGF@BGGGGFGGGGFEB0;C9FFGGGGEEFFFFFFFFFEFFFFFFFFFFFFFF/;FFEFFAEFFFFFFFFFEFFF//F
@M05620:45:000000000-G6HP7:1:1101:12973:2766 1:N:0:168
ATCTCTATCTCCTAAAAACCTGTTTAGATTTGGAGATAGACCTTCAGGTTTTTCATCATTTTCTGCATGAATTATACATTGACCACGTTCCAGCGTGGTCAGTTTGCAGCATTCTGTTATTTTGTTTGACAGAGTGTCTTGTTGAGAACATATGTAGGACATGATTTTTTCCTGCAACAGGGAAAATAAAGTATAAGTTTTAAAGATTTATTCTTTAATAAAGGATCTCAAAGCCAGCTTTAGAAAAAGGA
+
BBCBCFFFFFFFGGGGGGGGGGHHHHHHHHHHHHHHHHHHHHHHHHHHHHHGGHHHHHHHIIHHIHHHHGHHHHHHHHHHHHHHHHGHHHHHHHGGGGHHFHHHHHHHHHHHHHHHHHHHHHHHHHHHGHHHHHHHHHHHHHHHHHGHHHHHHHHHHHHHHHHHHHHHHGHHHHHHHHHHHGGGHHHHHHHHHHHHHHHHHHGHHHHHHHHHHHHHHHGHHHHHHHHGHHHHHFHHHGHHHGHEFHGHGGH
@M05620:45:000000000-G6HP7:1:1101:21090:2795 1:N:0:168
ATCTCTATCTCCTAAAAAGGAAGAAAGGGGAGGGAAGATCGGAAGAGCACACGTCTGAACTCCAGTCACGTCGACGCATCTCGTATGCCGTCTTCTGCTTGAAAAAAAAAAAAAAAAGTATCAAAGGTGAGGGATGTAAACGTGTGAGTATGAAAGAAACGAAGATATAAGTGATGCGTAGATGGGAAGTTAAGGTGATGAGGAAGGATCATACGTATGAGTTAGTAATAATGAGTGTTAGTGATGATATA
+
BBBABFFFFFFFGGFFGGAE4BFBBFGFEFAEGGFFEGHHHGEGGHHFFGHHGHGHGDGHHHHHHHHHHEHFEGGGGGGCFHGFEGHFHFEFHGHHGFHHHBFEFFFGCG/>/<--<.<0000000/0/0..../.:0000...:.0090000000/.//.....000000000000-..-.///../.9//////////////....//.///.99/9/////;://////;//9////////9//;///
@M05620:45:000000000-G6HP7:1:1101:15336:2810 1:N:0:168
CATCCTGACCCTGAAGTACCCCATTGAGCATGGCATCGTCACCAACTGGGACGACATGGAGAAGATCTGGCACCACACCTTCTACAACGAGCTGCGCGTGGCCCCGGAGGAGCACCCAGTGCTGCTGACCGAGGCCCCCCTGAACCCCAAGGCCAACAGAGAGAAGATGACTCAGGTGAGGCTCGGCCGACGCCCGTGCTCCTCCCGTCCTTTCCCCAGCCATTTTCTGCCCGGCTTGATTTCTGACATTT
+
1AAA1DFFF1CCGFGFGGGF1AEGFFHEGGEEEGHHGGHGHFHHGGHFHHHGGGG?ECFGFHCGHFHEEFFGHGHHHEFC1@FHHBEEEEEEFHGGGEGGEEHHGGCGGGCCHFHHCCE?<1?GDCGEHGGGCC-C<-@CCAGGHCCGCACEGHGGGGGBFFGEFGGGGGFGFFGG0FGEFEGG?@?B9->@@?@@;;?AFF/FFEBFFBFFFF//9B--;-BFFBFBB/FE9-9@@-9BFBF//::FFB/
@M05620:45:000000000-G6HP7:1:1101:21091:2814 1:N:0:168
ATCTCTATCTCCTAAAAAGGAAGAAAGGGGAGGGAAGATCGGAAGAGCACACGTCTGAACTCCAGTCACGTCGACGCATCTCGTATGCCGTCTTCTGCTTGAAAAAAAAAAAAACAAAACAACAAAAATTGAGAGTACAATATATAATAAATAAATCAAAAACAACATAAAGTAGAGAGCAAGACAGAAAAAACCAAAATCCAGCCAAGAAATCTATTACGGTACAAAGAGACATTAGAAACAAAAACAAA
+
DCDCDFFFFFFFGGGGGGGGGGGGFHHHGGGGGGGHGHHHHGGGGHHHHHHHGHHHGHHHHHHHHHHHHGHHGGGGGGEGHHHGGHHHHGGGHGHHHHHHHGHHHHGGGGD@<<.>>000>......<.0000.00000<0000000000;0CCB000:00....../;00000000:..0//:////00/.:A..;..00000/..:..//:0000000..:..0:0://///00000:0//..;.;.E.
@M05620:45:000000000-G6HP7:1:1101:18812:2835 1:N:0:168
CATCCTGACCCTGAAGTACCCCGGCTTGATTTCTGACATTAGATCGGAAGAGCACACGTCTGAACTCCAGTCACGTCGACGCATCTCGTATGCCGTCTTCTGCTTGAAAAAAAAAAAAAAAAAAAATAAAAAGAATAATAAAGGAGGAAAGTAGATAAAGAGATAAACAAAAAAAATTATGAAGTGGTTATAAATAAAGCAGTAAATAGATAGATTGCAGTAGAATGTGAAAAAGAGTAAAAAATAGTGGA
+
CBCCCFFFFFFFGGGGGFGGGGGGGGGGHHHHHHHHHHHHGHHHHHGGGGHHHGHGHGGHHGGHHHHHHHHHFHGGHGGGGGGGEHHGFFHHHHGEGHGHHHHHHHHGHGHGGGGCA<<---<--:.00000...000000000/...//.00000000:0//000000....---.:00:000:000.000000000000:00000000000000000:0000000000000.../:0000:-.0000.0
@M05620:45:000000000-G6HP7:1:1101:9843:2869 1:N:0:168
AGATTACTGCAACAGTTCCCCCTGGACCTGGAAAAGTTTCTTGCCTGGCTTACAGAAGCTGAAACAACTGCCAATGTCCTACAGGATGCTACCCGTAAGGAAAGGCTCCTAGAAGACTCCAAGGGAGTAAAAGAGCTGATGAAACAATGGCAAGTAAGTCAGGCATTTCCGCTTTAGCACTCTTGTGGATCCAATTGAACAATTCTCAGCATTTGTACTTGTAACTGACAAGCCAGGGACAAAACAAAGAT
+
>A>3AFB5B5@DGAEBFFFGGEGAEGBBGHHGFFGFGHHGHHGGHHHGHHHHHFBDBBGGFDBGHFHHHFGFFFGHGFHHEA3ECAGGFHHHHHGEEEFGF?CGHFHHFHHHFBFBBBFHEEHF?EEEBBFGF/GCGF1BDGFF10FGBFBBFFFGBFG2@GGHEFGFDD?CCEGHF11GHFHHHHGABCGFD<DBGFBFGGFHHHHDFGFH0GC<CCGHHHHEFFHHGEBC;9/CEFFEAAB.;:EFFGF
@M05620:45:000000000-G6HP7:1:1101:9836:2889 1:N:0:168
AGATTACTGCAACAGTTCCCCCTGGACCTGGAAAAGTTTCTTGCCTGGCTTACAGAAGCTGAAACAACTGCCAATGTCCTACAGGATGCTACCCGTAAGGAAAGGCTCCTAGAAGACTCCAAGGGAGTAAAAGAGCTGATGAAACAATGGCAAGTAAGTCAGGCATTTCCGCTTTAGCACTCTTGTGGATCCAATTGAACAATTCTCAGCATTTGTACTTGTAACTGACAAGCCAGGGACAAAACAAAGAT
+
AAABBFFFFFFFGGGGGGGGGGGFHHHHHHHHFHHHFHHHHHHHHHHHHHHHHHGHHHHHHHHHHHHHHHHHHHHHHHHHHHGHHGHGHHHHHHGGGGHHHHHHHHHHGHHHHGHGGHHHHHHGGHGGHHHHHGHHHHFHHHHHHGHHGHGGHGHHHHHHHHHHHHHHHHGGGGGHHHHHHHHHHHGGGHHHGHHHHGHHHGGHHHHFHHHHHHHGHFHHHGHFHHHHHHGHGGFGGGGGGGGGGGGGGGG
@M05620:45:000000000-G6HP7:1:1101:9846:2911 1:N:0:168
AGATTACTGCAACAGTTCCCCCTGGACCTGGAAAAGTTTCTTGCCTGGCTTACAGAAGCTGAAACAACTGCCAATGTCCTACAGGATGCTACCCGTAAGGAAAGGCTCCTAGAAGACTCCAAGGGAGTAAAAGAGCTGATGAAACAATGGCAAGTAAGTCAGGCATTTCCGCTTTAGCACTCTTGTGGATCCAATTGAACAATTCTCAGCATTTGTACTTGTAACTGACAAGCCAGGGACAAAACAAAGAT
+
BAAABFFFFFFFGGGGGGGGGGGGHFHHHGHHFHHHBGHHHHHHHHHAGHHHHHHHHHHHHHHHHHHHHHHHHFHHHHHHHHGHBGFHHHHHHHGGGGHHHHHBFFHHFHHHHGGHHHHHHHBFEHGGHGHHFEBGGHEHHHHHHGGHFHHHHGGGHGHHHF<GGHDFHHGGGGGGFGHHHGHHHFHGHHGFFHFFFBGHHHHHHHHD=GGHH<;CGFGH0GGCHHCGFHHHEGB.CEEEEAFAGGGGBBF
@M05620:45:000000000-G6HP7:1:1101:17701:2920 1:N:0:168
CATCCTGACCCTGAAGTACCCCATTGAGCATGGCATCGTCACCAACTGGGACGACATGGAGAAGATCTGGCACCACACCTTCTACAACGAGCTGCGCGTGGCCCCGGAGGAGCACCCAGTGCTGCTGACCGAGGCCCCCCTGAACCCCAAGGCCAACAGAGAGAAGATGACTCAGGTGAGGCTCGGCCGACGCCCGTGCTCCTCCCGTCCTTTCCCCAGTCATTTTCTGCCCGGCTTGATTTCTGACATTA
+
CBCCCFFFFFFFGGGGGGGGGGGHHHHHHHHHHHHHHGHHHGHHHGHGHHHHGGGGGHHHHHHHFHHHHHHHHGHHHGGHHHHHHHHHGGGGGHHGGGGGGGHHGGGGGGGGHHHHGGHGHHHHHHHHHHGGGGGGGGGGGGHHHHGGGGHGHHGGGGGGGGGGGGGGGGGGGGGGGGGGGGGGFFFFFFFFFFFF>DFFFFFFFFFFFFFFFFFFFFFFFFFFFFFFFFFFFFFFFFAFFFFFFFFFFF0
@M05620:45:000000000-G6HP7:1:1101:13779:2926 1:N:0:168
CATCCTGACCCTGAAGTACCCCATTGAGCATGGCATCGTCACCAACTGGGACGACATGGAGAAGATCTGGCACCACACCTTCTACAACGAGCTGCGCGTGGCCCCGGAGGAGCACCCAGTGCTGCTGACCGAGGCCCCCCTGAACCCCAAGGCCAACAGAGAGAAGATGACTCAGGTGAGGCTCGGCCGACGCCCGTGCTCCTCCCGTCCTTTCCCCAGTCATTTTCTGCCCGGCTTGATTTCTGACATTT
+
BBBBBFFFFFFFGGGGGGGGGGGHHHHHHHHGHHHHHGHHHGHHHGHHHHHHGGGGGGHFFHFHHHHHHHHHHGHHHGGHHHHHHGHHGGGGGHHGGGGGGGHHGGGGGGGGHHHHGGHGHHHHHHHFHFGGGGFEGGGGGGHHHHGGGGHGHHGGGGGGGGGGGGGGGGGGGGGGGGGGGGGGFFFFFB-DFFFFBFFFFFFFFFFFFFFFFFFFFFABFFFFFFFFFFFEDADFFFFFFFFFFBBFFF/
@M05620:45:000000000-G6HP7:1:1101:13761:2927 1:N:0:168
CATCCTGACCCTGAAGTACCCCATTGAGCATGGCATCGTCACCAACTGGGACGACATGGAGAAGATCTGGCACCACACCTTCTACAACGAGCTGCGCGTGGCCCCGGAGGAGCACCCAGTGCTGCTGACCGAGGCCCCCCTGAACCCCAAGGCCAACAGAGAGAAGATGACTCAGGTGAGGCTCGGCCGACGCCCGTGCTCCTCCCGTCCTTTCCCCAGTCATTTTCTGCCCGGCTTGATTTCTGACATTT
+
CCBCCFFFFFFFGGGGGGGGGGGHHHHHHHHHHHHHHGHHHGHHHGHHHHHHGGGGGHHHHHHHHHHHHHHHHGHHHGGHHHHHHHHHGGGGGHHGGGGGGGHHGGGGGGGGHHHHGGHGHHHHHHHHHHGCGGGGGGGGGGHHHHGGGGHGHHGGGGGGGFGGGGGGGGGGGGGGGGGGGGGGFFFFFFFFFFFFDFFFFFFFFFFFFFFFFFFFFFFFFFFFFFFFFFFFFFFFFFAFFFFFF/FFFF/
@M05620:45:000000000-G6HP7:1:1101:19346:3007 1:N:0:168
CATCCTGACCCTGAAGTACCCTGACTTGATTTCTGACATTAGATCGGAAGAGCACACGTCTGAACTCCAGTCACGTCGACGCATCTCGTATGCCGTCTTCTGCTTGAAAAAAAAAAAAACACAATGTGGAGAAGTGTATTGAGGGGAGGCAGGATAGGGGCGGTAGGTGGGCGAGCCCGCATATGGTGAAATGACACGCGAGCGTCGATCGAGGGTAGCTGAACCTAAGAGTGTTACGACTATCTAATGGG
+
CCCCCFFFFFFFGGGGGGGGGGHCHHHHHHHHHHHHHHHHHHHHHHGGFFHHHHHHHGHHHGHHHHHHHHHHHHGGHGGGGGGGEGHHGGHHHHGGGHGHHHHHHHHHHHHGGGGF<>//<0//111111.100111=1=1110.-.--...-.00;/..---:.../:.-.-----9---..//;///////////.------.;--..-..--././/////.//////9/////....-///////;.
@M05620:45:000000000-G6HP7:1:1101:15947:3012 1:N:0:168
ATCTCTATCTCCTAAAAACCTGTTTAGATTTGGAGATAGACCTTCAGGTTTTTCATCATTTTCTGCATGAATTATACATTGACCACGTTCCAGCGTGGTCAGTTTGCAGCATTCTGTTATTTTGTTTGACAGAGTGTCTTGTTGAGAACATATGTAGGACATGATTTTTTCCTGCAACAGGGAAAATAAAGTATAAGTTTTAAAGATTTATTCTTTAATAAAGGATCTCAAAGCCAGCTTTAGAAAAAGGA
+
ABAA3FFFBFFFFFGGGGGEGCGGHHFHHHGHHGHCHHH5GFFGHEFHHHGGGHHHHBFFHHEFHG5FGEHHHHHHHFGFHFFHHHFHHGHFFHGEGGHHHGHHHHHHGGHGHHHGGGHHGHHHHHHH3FFCCGHHGHHHGGHHEGEHGGGBFGH4EG3FGFHBHHHHHCGHHHHF<FFGHGGFHFF?FDFFGHHHH<GHHFGFHFHHHHHHHHHHGHGF<DGHFGHHHHGFGGCGGEHHHHH0C;GFGG;
@M05620:45:000000000-G6HP7:1:1101:21194:3026 1:N:0:168
CATCCTGACCCTGAAGTACCCCATTGAGCATGGCATCGTCACCAACTGGGACGACATGGAGAAGATCTGGCACCACACCTTCTACAACGAGCTGCGCGTGGCCCCGGAGGAGCACCCAGTGCTGCTGACCGAGGCCCCCCTGAACCCCAAGGCCAACAGAGAGAAGATGACTCAGGTGAGGCTCGGCCGACGCCCGTGCTCCTCCCGTCCTTTCCCCAGTCATTTTCTGCCCGGCTTGATTTCTGACATTT
+
BBCCCFFFFFFFGGGGGGGGGGGHHHHHHHHHHHHHHGHHHGHHHGHHHHHHGGGGGHHHHHHHHHHHHHHHHGHHHGGHHHHHHHHHGGGGGHHGGGGGGGHHGGGGGGGGHHHHGGHHHHHHHHHHHHGFGGGGGGGGGGHHHHGGGGHGHHGGGGGGGGGGGGFFGGGGGGGGGGGGGGGGFFFFFAFFFFFFFFFFFFFFFFFEFFFFFFFFFFFFFFFFFFFFFFFFFFFFFF9FFFFFF9BBBF0
@M05620:45:000000000-G6HP7:1:1101:15945:3030 1:N:0:168
ATCTCTATCTCCTAAAAACCTGTTTAGATTTGGAGATAGACCTTCAGGTTTTTCATCATTTTCTGCATGAATTATACATTGACCACGTTCCAGCGTGGTCAGTTTGCAGCATTCTGTTATTTTGTTTGACAGAGTGTCTTGTTGAGAACATATGTAGGACATGATTTTTTCCTGCAACAGGGAAAATAAAGTATAAGTTTTAAAGATTTATTCTTTAATAAAGGATCTCAAAGCCAGCTTTAGAAAAAGGA
+
CCCCCFFFFFFFGGGGGGGGGGGHHHHHHHHHHHHHHHHHHHHHHHHHHHHGGHHHHHHHHHIHIHHHHHHHHHHHHHHHHHHHHHGHHHHHHHGFGGHHHHHHHHHHHHHHHHHHHHHHHHHHHHHHGHHHHHHHHHHHHHHHHHGHHHHHHHHHHHHHHHHHHHHHHGHHHHHHHHHHHGGHHHHHHGHHHHHHHHHHHHHHHHHHHHHHHHHHHGHHHGHHHHHHHGHGHHHHHGHHHHHHGHHHGGH
@M05620:45:000000000-G6HP7:1:1101:15291:3112 1:N:0:168
ATCTCTATCTCCTAAAAACCTGTTTAGATTTGGAGATAGACCTTCAGGTTTTTCATCATTTTCTGCATGAATTATACATTGACCACGTTCCAGCGTGGTCAGTTTGCAGCATTCTGTTATTTTGTTTGACAGAGTGTCTTGTTGAGAACATATGTAGGACATGATTTTTTCCTGCAACAGGGAAAATAAAGTATAAGTTTTAAAGATTTATTCTTTAATAAAGGATCTCAAAGCCAGCTTTAGAAAAAGGA
+
CDCCCFFFFFFFGGGGGGGGGGHHHHHHHHHHHHHHHHHGHHHHHHHHHHHGGHHHHHIHHHHIHHHHHHHHHHHHHHHHHGHHHHGHHHHHHHGGGGHHHHHHHHHHHHHHHHHHHHHHHHHHHHHHGHHHHHHHHHHHHHHHHHHHHHHHHHHHHHHHHHHHHHHHHGHHHHHHHHHHHGGHHHHHHHGHHHHHHFGHHHHHHHHHHHHHHHHHHHHHGHHHHHHHHGHHHHGHGGHHHHHFFGHHGGG
@M05620:45:000000000-G6HP7:1:1101:15276:3125 1:N:0:168
ATCTCTATCTCCTAAAAACCTGTTTAGATTTGGAGATAGACCTTCAGGTTTTTCATCATTTTCTGCATGAATTATACATTGACCACGTTCCAGCGTGGTCAGTTTGCAGCATTCTGTTATTTTGTTTGACAGAGTGTCTTGTTGAGAACATATGTAGGACATGATTTTTTCCTGCAACAGGGAAAATAAAGTATAAGTTTTAAAGATTTATTCTTTAATAAAGGATCTCAAAGCCAGCTTTAGAAAAAGGA
+
A33AAFFFFDDFGGGFGGGGGFHFFFHGFGHGFHHHCHD5EFEGHHHEHGFFGHGHHHHFHHFGFHBGFBDFGHHHHHFHFHHGFHGABAGHFHGEFGFFFGBGHHFDGFHHHGHH@GGGHHHHGHHHHHHHGHGHHHHHHHHHHHGHHHHHHHHHHHHHHHHHHHHHHGHHHHHHHHHHHGGGHHHHFFHGGHGHH>FGHHHHHHHHHHHHHHHHHGHHHFHHHHHHHHHHHHHHHGHHHHHHGGHHGGH
@M05620:45:000000000-G6HP7:1:1101:15298:3128 1:N:0:168
ATCTCTATCTCCTAAAAACCTGTTTAGATTTGGAGATAGACCTTCAGGTTTTTCATCATTTTCTGCATGAATTATACATTGACCACGTTCCAGCGTGGTCAGTTTGCAGCATTCTGTTATTTTGTTTGACAGAGTGTCTTGTTGAGAACATATGTAGGACATGATTTTTTCCTGCAACAGGGAAAATAAAGTATAAGTTTTAAAGATTTATTCTTTAATAAAGGATCTCAAAGCCAGCTTTAGAAAAAGGA
+
CCCCCFFFFFFFGGGGGGGGGGHHHHHHHHHHHGHHHHHHHHHHHHHHHHHGGHHHHHIHIHHHIHGHHHGHHHHHHHHHHHHHGHGHHHHHHHGGGGHHHHHHHHHGHHGHHHHHHHHHHHHHHHHHGHGHHHHHHHHHHHHHGHHHHHHGHHHHHHHHHHHHHHHHHGHHHHHHHHGHHGGGHHHGHHHGFHHHHGHHHHHGHGHHHHHHHHHHHEHHHFHHHHHHHGGFHHHHHGHHHHHGHHFFGGH
@M05620:45:000000000-G6HP7:1:1101:9245:3143 1:N:0:168
ATCTCTATCTCCTAAAAACCTGTTTAGATTTGGAGATAGACCTTCAGGTTTTTCATCATTTTCTGCATGAATTATACATTGACCACGTTCCAGCGTGGTCAGTTTGCAGCATTCTGTTATTTTGTTTGACAGAGTGTCTTGTTGAGAACATATGTAGGACATGATTTTTTCCTGCAACAGGGAAAATAAAGTATAAGTTTTAAAGATTTATTCTTTAATAAAGGATCTCAAAGCCAGCTTTAGAAAAAGGA
+
DDCCDFFFFFFFGGGGGGGGGGHHHHHHHHHHHHHHHHHHHHHHHHHHHHHGGHHHHHIHHHIIIHHHHHHHHHHHHHHHHHHHHHGGHHHHHHGEGGHHHHHHHHHHHHHHHHHHHHHHHHHHHHHHHHHHHHHHHHHHHHHHHHFHHGHHHHHHHHFGHHHHHHHHHGHHHHHHHHHHHGGHHHHHHHGGHGHHGGHHHHHHHHHHHHHHHHHHHGHHHGHHHHHHHHHHHHGHGGHHHHHFHHHHGGC
@M05620:45:000000000-G6HP7:1:1101:9262:3155 1:N:0:168
ATCTCTATCTCCTAAAAACCTGTTTAGATTTGGAGATAGACCTTCAGGTTTTTCATCATTTTCTGCATGAATTATACATTGACCACGTTCCAGCGTGGTCAGTTTGCAGCATTCTGTTATTTTGTTTGACAGAGTGTCTTGTTGAGAACATATGTAGGACATGATTTTTTCCTGCAACAGGGAAAATAAAGTATAAGTTTTAAAGATTTATTCTTTAATAAAGGATCTCAAAGCCAGCTTTAGAAAAAGGA
+
CCCCCFFFFFFFGGGGGGGGGGHHHHHHHHHHHHHHHHHHHHHHHHHHHHHGGHHHHIHHHIIHHHHHHGHHHHHHHHHHHHHHHHGHHHHHHHGGGGHHHHHHHHHHHHHHHHHHHHHHHHHHHHHHHHHHHHHHHHHHHHHHFHHHHHHHHHHHHHHHHHHHHHHHHGHHHHHHHHHHHGGHHHHHHHHHHHHHHHHHHHHHHHHHHHHHHHHHHHHHHHHGHHHHHHHHHHGHHGHHHHHGHHHHGGH
@M05620:45:000000000-G6HP7:1:1101:22618:3163 1:N:0:168
ATCTCTATCTCCTAAAAACCTGTTTAGATTTGGAGATAGACCTTCAGGTTTTTCATCATTTTCTGCATGAATTATACATTGACCACGTTCCAGCGTGGTCAGTTTGCAGCATTCTGTTATTTTGTTTGACAGAGTGTCTTGTTGAGAACATATGTAGGACATGATTTTTTCCTGCAACAGGGAAAATAAAGTATAAGTTTTAAAGATTTATTCTTTAATAAAGGATCTCAAAGCCAGCTTTAGAAAAAGGA
+
BBB@BFFFFFFFGGGGGGGGGGHHHHHHHHHHGHHHHFFHHHHHHHHFHHHGGHHHHHHHHHHHHHGHHHHHHHHGHHHHHFHHGHGHHHHFHHGFGGHHHHHHHHHHHHHHHHHHHHHHHHHHHHHHGHHHHHHHHHHHHHHHHHHHHHHHHHHHHGHHHHHHHHHHHCHHHHGHGHHHHGGHHHHHGHHHHEHHHHGHHHHHHHHHGHHHHHHHHHHHHHHHHHHHHHHFFFHHHGHHHHGHHGHHGGH
@M05620:45:000000000-G6HP7:1:1101:9244:3165 1:N:0:168
ATCTCTATCTCCTAAAAACCTGTTTAGATTTGGAGATAGACCTTCAGGTTTTTCATCATTTTCTGCATGAATTATACATTGACCACGTTCCAGCGTGGTCAGTTTGCAGCATTCTGTTATTTTGTTTGACAGAGTGTCTTGTTGAGAACATATGTAGGACATGATTTTTTCCTGCAACAGGGAAAATAAAGTATAAGTTTTAAAGATTTATTCTTTAATAAAGGATCTCAAAGCCAGCTTTAGAAAAAGGA
+
CCCCCFFFFFFFGGGGGGGGGGHHHHHHHHHHHHHHHHHHHHHHHHHHHHHGGHHHHHHHHHIIHGHHHHHHHHHHHHHHHHHHHHGGHHHHHHGGGGHHHHHHHHHHHHHHHHHHHHHHHHHHHHHHHHHHHHHHHHHHHHHHHHHHHHHHHHHHHHFHHHHHHHHHHGHHHHHHHHHHHGGHHHHHHHHHHHHHHHHHHHHHHHHHHHHHHHHHHFHHHGHFHHHHHHHHHHHHHGHHHHHGHHHHCGH
@M05620:45:000000000-G6HP7:1:1101:20178:3178 1:N:0:168
CATCCTGACCCTGAAGTACCCTGACTTGATTTCTGACATTAGATCGGAAGAGCACACGTCTGAACTCCAGTCACGTCGACGCATCTCGTATGCCGTCTTCTGCTTGAAAAAAAAAACAGTGCTGCTGACCGAGTCCCCCCTGAACCCCAAGGCCAACAGAGAGACGAGGACTCAGGTGCGCCTCGGCCCACGCCCGTGCTCCCCCCGTCCTTTCCCCCGTCCTTTTCTGCCCTGCTTGATTTCTGACCTTT
+
AAAAAFFFFFFFGGGGGFGGGBA0BBFGHHHCFAE3GGH2GFGHFEAAEEHCEGHHCEBGGGHFHHHFHH2AFGEBF/>/>E>?F1F0B?>02B>/E>FBF>G11F0F>DGCEC///?<@1<FGGHCGFFCCC<?1FHCCG<C0C.AC.C.CEHA.E.://G.C/.----;CF00/0/0--;9..C99-9;---9-;-9AFB-;-99-;-A9BFFFFA-9AABBBBBBBB/E/;9BB/99/;::9///9B;
@M05620:45:000000000-G6HP7:1:1101:16770:3217 1:N:0:168
ATCTCTATCTCCTAAAAACCTGTTTAGATTTGGAGATAGACCTTCAGGTTTTTCATCATTTTCTGCATGAATTATACATTGACCACGTTCCAGCGTGGTCAGTTTGCAGCATTCTGTTATTTTGTTTGACAGAGTGTCTTGTTGAGAACATATGTAGGACATGATTTTTTCCTGCAACAGGGAAAATAAAGTATAAGTTTTAAAGATTTATTCTTTAATAAAGGATCTCAAAGCCAGCTTTAGAAAAAGGA
+
AAAA1DFDFFFFGGGGF1AAFFF1AA3BDFE11AA1FFHGD1BDFFEEGGFFECEGGFGEEBAADAD1DGFFDHFFE2F2BAFAF/EHFHHFHFE?FEHFHGFGF11FHFGBDF@FB@FG@GDG>GHFBDGHHHHHHFFFGBGH2FHHHFDFBEFDFF1FGHHDGDGGFCFFFGEBDCGC?/F0/0?F1<F?GHGGFFBDDFC1FDFDHEFDGGHHHD<000=<CDF0DGHHFF.CGEHBFBC0GHHC:A:
@M05620:45:000000000-G6HP7:1:1101:10709:3223 1:N:0:168
ATCTCTATCTCCTAAAAACCTGTTTAGATTTGGAGATAGACCTTCAGGTTTTTCATCATTTTCTGCATGAATTATACATTGACCACGTTCCAGCGTGGTCAGTTTGCAGCATTCTGTTATTTTGTTTGACAGAGTGTCTTGTTGAGAACATATGTAGGACATGATTTTTTCCTGCAACAGGGAAAATAAAGTATAAGTTTTAAAGATTTATTCTTTAATAAAGGATCTCAAAGCCAGCTTTAGAAAAAGGA
+
BBBBAFFFFFBFGGGGGGGGGGGFHHHCHHHGHFGHHGG5FHHHHHHHHHHGGGHHHHHHGHGHHFFHHHHHHHGGHHHHHHHHFHFAFGHHHHGEFGHHHGHHHHHFGHHHHHHHHHHHHHHHHHHHFGHGHHHHHHHHHHHH4FFGFGHHHHHHHHGHHGH2GHHHHGHHHHHFFGHGHGGHHHGH1??FFHGHG>GHHGGDGFGHHHHHHHHHHFGDGFHFEHHGHGHGDCGHGGHHHHHHHFGGDEC
@M05620:45:000000000-G6HP7:1:1101:10725:3236 1:N:0:168
ATCTCTATCTCCTAAAAACCTGTTTAGATTTGGAGATAGACCTTCAGGTTTTTCATCATTTTCTGCATGAATTATACATTGACCACGTTCCAGCGTGGTCAGTTTGCAGCATTCTGTTATTTTGTTTGACAGAGTGTCTTGTTGAGAACATATGTAGGACATGATTTTTTCCTGCAACAGGGAAAATAAAGTATAAGTTTTAAAGATTTATTCTTTAATAAAGGATCTCAAAGCCAGCTTTAGAAAAAGGA
+
BCCCBFFFFFFFGGGGGGGGGGHHHHHHHHHHHHHHHHHHHHHHHHHHHHHGGHHHHHHHHHIHHHHHHHHHHHHHHHHHHHHHHHGGHHHHHHGGGGHHHHHHHHHHHHHHHHHHHHHHHHHHHHHHHHGHHHHHHHHHHHHHHHHHHHHHHHHHHHHHHHHHHHHHHGHHHHHHHHHHHGGHHHHHHHHHHHHHHGHHHHHHHHHHHHHHHHHHHHHHHHHHHHHHHHHHHHHHHGHHHHHHGHHHGGH
@M05620:45:000000000-G6HP7:1:1101:18968:3284 1:N:0:168
ATCTCTATCTCCTAAAAACCTGTTTAGATTTGGAGATAGACCTTCAGGTTTTTCATCATTTTCTGCATGAATTATACATTGACCACGTTCCAGCGTGGTCAGTTTGCAGCATTCTGTTATTTTGTTTGACAGAGTGTCTTGTTGAGAACATATGTAGGACATGATTTTTTCCTGCAACAGGGAAAATAAAGTATAAGTTTTAAAGATTTATTCTTTAATAAAGGATCTCAAAGCCAGCTTTAGAAAAAGGA
+
CCCCCFFFFFFFGGGGGGGGGGHHHHHGHHHHHGHFHGHHHGHHHHHHHHHGGHHHHHIHIHHGHHHHHGHHHHHHHHHHHHHHHHGHHHHHHHGEGGHHGHHHHHHHHHGHHHHHHHHHHHHHHHHHHHGHGHHHHHHHHHHHHHHHHHHGHHHFHHHHHHHGHHHHHGHHHHHHHHHHHGGHHHHHGBGGHHHGHHHHGHHHHHHHHGHHHHHHHHHFHFHHHHHHHFHGFHHHHGHHHHHHGHGHGGH
@M05620:45:000000000-G6HP7:1:1101:12453:3292 1:N:0:168
CATCCTGACCCTGAAGTACCCCATTGAGCATGGCATCGTCACCAACTGGGACGACATGGAGAAGATCTGGCACCACACCTTCTACAACGAGCTGCGCGTGGCCCCGGAGGAGCACCCAGTGCTGCTGACCGAGGCCCCCCTGAACCCCAAGGCCAACAGAGAGAAGATGACTCAGGTGAGGCTCGGCCGACGCCCGTGCTCCTCCCGTCCTTTCCCCAGTCATTTTCTGCCCGGCTTGATTTCTGACATTT
+
BABBBFFFFFFFGGGGGFGGGGGHHHCHHHHHHHHHHGHHHGHHHGHHHHGHGGGGGHHGHHHHHHHHHHHGHGHHEGGHHHHHHHHHGGGGGHHGGGGGGEHHGGGGGGGGGHHHGGHHHHHHHHGHHHGGGGGGDGGGGGGGGHGGGGHGHHG9EFFGGGGE9CFGGGGGGGFGGGFFGGGGFCEDBBFFFFFF-ADFFFFFFFD9DDDFFFFFFFFFFEFFFFFFFBFFFAAFFFABFFFBB/9;B//
@M05620:45:000000000-G6HP7:1:1101:21984:3296 1:N:0:168
AGATTACTGCAACAGTTCCCCCTGGACCTGGAAAAGTTTCTTGCCTGGCTTACAGAAGCTGAAACAACTGCCAATGTCCTACAGGATGCTACCCGTAAGGAAAGGCTCCTAGAAGACTCCAAGGGAGTAAAAGAGCTGATGAAACAATGGCAAGTAAGTCAGGCATTTCCGCTTTAGCACTCTTGTGGATCCAATTGAACAATTCTCAGCATTTGTACTTGTAACTGACAAGCCAGGGACAAAACAAAGAT
+
BBBBCFFFFFFFGGGGGGGGGGGGHHHHHHHHHHHHGHHHHHHHHHHHHHHHHHHHHHHHHHHHHHHHHHHHHGHHHHHHHHHHHHHHHHHHHFGGGGHHHHHHHHHHGHHHHHHHHHHHHHHGGGGGHFHHHGHHHHGHHHHHHHHHHHHHHGHHHHHHHHGHHHHHHHGGGGGHHHHHHHHHHHHGHHHHHHHHHGHFFCHHHHHHHHHHHHHHHHHHHHHHHHGHFHHHHGGGGGGGGFFFFGGGGGG
@M05620:45:000000000-G6HP7:1:1101:15059:3298 1:N:0:168
ATCTCTATCTCCTAAAAACCTGTTTAGATTTGGAGATAGACCTTCAGGTTTTTCATCATTTTCTGCATGAATTATACATTGACCACGTTCCAGCGTGGTCAGTTTGCAGCATTCTGTTATTTTGTTTGACAGAGTGTCTTGTTGAGAACATATGTAGGACATGATTTTTTCCTGCAACAGGGAAAATAAAGTATAAGTTTTAAAGATTTATTCTTTAATAAAGGATCTCAAAGCCAGCTTTAGAAAAAGGA
+
AAAABBFFFFFFGGGGGGGGGGHHHGFHFHHFGGFFHHHHFGHGHHHGHHHGGHHHHGHHHHHGHFHGGHHHHHHHHHHHGHHHHHGHHHHHHHGEGGHHHHHHHHHHHHGHHHHHHHHHHHHHGHHHGHHHHHHHHHHHHHHHHHHFHHHHHHHHHHHHHHHHHHHHHGHHHHHHGHHGHGGEHGHHGGGGGHGHGFHHHHGEHFHHHFHHHHHHGHHFGFHHGHHGDFFGHHGHHGHHHHHBGHFFFFG
@M05620:45:000000000-G6HP7:1:1101:15916:3308 1:N:0:168
ATCTCTATCTCCTAAAAACCTGTTTAGATTTGGAGATAGACCTTCAGGTTTTTCATCATTTTCTGCATGAATTATACATTGACCACGTTCCAGCGTGGTCAGTTTGCAGCATTCTGTTATTTTGTTTGACAGAGTGTCTTGTTGAGAACATATGTAGGACATGATTTTTTCCTGCAACAGGGAAAATAAAGTATAAGTTTTAAAGATTTATTCTTTAATAAAGGATCTCAAAGCCAGCTTTAGAAAAAGGA
+
CCCCCFFFFFFFGGGGGGGGGGHHHHHHHHHHHHHHHHHHHHHHHHHHHHHGGHHHHIHHIHHHIHHHHHHHHHHHHHHHHHHHHHGHHHHHHHGGGGHHHHHHHHHHHHHHHHHHHHHHHHHHHHHHHHHHHHHHHHHHHHHHHHHHHHHHHHHHHHHHHHHHHHHHHGHHHHHHHHHHHGGHHHHHHHHHHHHHHHHHHHHHHHHHHHHHHHHHHGHHHHHHHHHHHHHHHHHHHGHHHHHFHHHHGGG
@M05620:45:000000000-G6HP7:1:1101:12460:3310 1:N:0:168
CATCCTGACCCTGAAGTACCCCATTGAGCATGGCATCGTCACCAACTGGGACGACATGGAGAAGATCTGGCACCACACCTTCTACAACGAGCTGCGCGTGGCCCCGGAGGAGCACCCAGTGCTGCTGACCGAGGCCCCCCTGAACCCCAAGGCCAACAGAGAGAAGATGACTCAGGTGAGGCTCGGCCGACGCCCGTGCTCCTCCCGTCCTTTCCCCAGTCATTTTCTGCCCGGCTTGATTTCTGACATTA
+
CBCCCFFFFFFFGGGGGGGGGGGHHHHHHHHHHHHHHGHHHGHHHGHHHHGHGGGGGHHHHHHHHHHHHHHHHGHHHGGHHHHHHHHHGGGGGHHGGGGGGGHHGGGGGGGGHHHHGGHGHHHHHHHHHHGGGGGGGGGGGGHHHHGGGGHGHHGGGGGGGGGGGGGFGGGGGGGGGGGGGGGGFFFFFFFFFFFF9DFFFFFFFFFEFFFFFFFFFFFFFFFFFFFFFFFFFCCAAAFFFFFFFB0FFF0
@M05620:45:000000000-G6HP7:1:1101:12442:3313 1:N:0:168
CATCCTGACCCTGAAGTACCCCATTGAGCATGGCATCGTCACCAACTGGGACGACATGGAGAAGATCTGGCACCACACCTTCTACAACGAGCTGCGCGTGGCCCCGGAGGAGCACCCAGTGCTGCTGACCGAGGCCCCCCTGAACCCCAAGGCCAACAGAGAGAAGATGACTCAGGTGAGGCTCGGCCGACGCCCGTGCTCCTCCCGTCCTTTCCCCAGTCATTTTCTGCCCGGCTTGATTTCTGACATTA
+
CCCCCFFFFFFFGGGGGGGGGGGHHHHHHHHHHHHHHGHHHGHHHGHHHHHHGGGGGHHHHHHHHHHHHHHHHGHHHGGHHHHHHHHHGGGGGHHGGGGGGGHHGGGGGGGGHHHHGGHHHHHHHHHHHHGGGGGGGGGGGGHHHHGGGGHGHHGGGGGGGGGGGGGGGGGGGGGGGGGGGGGGFFFFFFFFFFFF>DFFFFFFFFFFFFFFFFFFFFDFFFFFFFFFFFFFFFFFFFFFFFFFFFFFFF0
@M05620:45:000000000-G6HP7:1:1101:21975:3313 1:N:0:168
AGATTACTGCAACAGTTCCCCCTGGACCTGGAAAAGTTTCTTGCCTGGCTTACAGAAGCTGAAACAACTGCCAATGTCCTACAGGATGCTACCCGTAAGGAAAGGCTCCTAGAAGACTCCAAGGGAGTAAAAGAGCTGATGAAACAATGGCAAGTAAGTCAGGCATTTCCGCTTTAGCACTCTTGTGGATCCAATTGAACAATTCTCAGCATTTGTACTTGTAACTGACAAGCCAGGGACAAAACAAAGAT
+
DDCCCFFFFFFFGGGGGGGGGGGGHHHHHHHGHHHHGHHHHHHHHHHHHHHHHHHHHHHHHHHHHHHHHHHHHHHHHHHHHHHHHHHHHHHHHHGGGGHHHHHHHHHHGHHHHHHHHHHHHHHGGHGGHFHHHGHHHHHHHHHHHHHHHHHHHGHHHHHHHHHHHHHHHHGGGGGHHHHHHHHHHGHGHHHHGGHHHGHGFGHHHHHGHHHHHHHHHHHHHHHHHHHHHHHHHGGGGGGGGGGGGGGGGGF
@M05620:45:000000000-G6HP7:1:1101:15028:3315 1:N:0:168
ATCTCTATCTCCTAAAAACCTGTTTAGATTTGGAGATAGACCTTCAGGTTTTTCATCATTTTCTGCATGAATTATACATTGACCACGTTCCAGCGTGGTCAGTTTGCAGCATTCTGTTATTTTGTTTGACAGAGTGTCTTGTTGAGAACATATGTAGGACATGATTTTTTCCTGCAACAGGGAAAATAAAGTATAAGTTTTAAAGATTTATTCTTTAATAAAGGATCTCAAAGCCAGCTTTAGAAAAAGGA
+
AABAAFFFFFFFGGGGGGGGGGGGHHFHHHHHHFGFH5GGGHFHHHFHHHHGGHHHHHHHHHHHHHHHHHHHHHHHHHHGHGHHHHGHHHHHHHGGGGHHHHHHFHHHHHHHHH4GHHFHHHHHHHHHGGG3BGGHHHHHHHHHFHHHHHHHFHGHHHHHHHHHHHHHHGHHHHHHFHHGGGGGHHHHHGHHGHHHHDFGHGHHHHHHHHHHHHHHHHHHHFHHHHHHGGHHHHHGHGHHHHHFHBCGAEF
@M05620:45:000000000-G6HP7:1:1101:15047:3315 1:N:0:168
ATCTCTATCTCCTAAAAACCTGTTTAGATTTGGAGATAGACCTTCAGGTTTTTCATCATTTTCTGCATGAATTATACATTGACCACGTTCCAGCGTGGTCAGTTTGCAGCATTCTGTTATTTTGTTTGACAGAGTGTCTTGTTGAGAACATATGTAGGACATGATTTTTTCCTGCAACAGGGAAAATAAAGTATAAGTTTTAAAGATTTATTCTTTAATAAAGGATCTCAAAGCCAGCTTTAGAAAAAGGA
+
AAABBFFFFFFFGGGGGGGGGGHHHHHHHHHHHHHHHHHHHHHHHHHHHHHGGHHHHHHHHHHHHHHHHHHHHHHHHHHHHHHHHHGHHHHHHHGFGGHHHHHHHHHHHHHHHHHHHHHHHHHHHHHHHHHHHHHHHHHHHHHHHHGHHHHHHHHHHHHHHHHHHHHHHGHHHHHHHHHHHGGHHHHHHGHHHHHHHGHHHGGHHHHHHHHHHGHHHGHHHGHHHHHHHHHHHHHHHGHHHHGGGHGHGGH
@M05620:45:000000000-G6HP7:1:1101:12451:3328 1:N:0:168
CATCCTGACCCTGAAGTACCCCATTGAGCATGGCATCGTCACCAACTGGGACGACATGGAGAAGATCTGGCACCACACCTTCTACAACGAGCTGCGCGTGGCCCCGGAGGAGCACCCAGTGCTGCTGACCGAGGCCCCCCTGAACCCCAAGGCCAACAGAGAGAAGATGACTCAGGTGAGGCTCGGCCGACGCCCGTGCTCCTCCCGTCCTTTCCCCAGTCATTTTCTGCCCGGCTTGATTTCTGACATTA
+
AAABBFBFFFFFGGGGGGGGGGGHHHGHHHHHHHHHHGHHHGHHHGHHGHHHGGGGGHHHHHHHHHHHHGHHHGHHHGGHHHHHHHHHEEGGGHHGGGGGGGHHGGGGGGFFHFHHGGHHHHHHHHHHHHGGGGGGGGGGCEHHHHGGGGHGHHGGGGGGGGGGGGGGGGGGGGGGFGGGGGGGFAEFFFFFFFFFADFFFFFFFFFFDAAFFFFFFFDFFFFFFFFFFFFEFFFFFFFFFFFFFBFFFF/
@M05620:45:000000000-G6HP7:1:1101:17868:3403 1:N:0:168
CATCCTGACCCTGAAGTACCCCATTGAGCATGGCATCGTCACCAACTGGGACGACATGGAGAAGATCTGGCACCACACCTTCTACAACGAGCTGCGCGTGGCCCCGGAGGAGCACCCAGTGCTGCTGACCGAGGCCCCCCTGAACCCCAAGGCCAACAGAGAGAAGATGACTCAGGTGAGGCTCGGCCGACGCCCGTGCTCCTCCCGTCCTTTCCCCAGTCATTTTCTGCCCGGCTTGATTTCTGACATTA
+
CCCCCFFFFFFFGGGGGGGGGGGHHHHHHHHHHHHHHGHHHGHHHGHHHHHHGGGGGHHHHHHHHHHHHHHHHGHHHGGHHHHHHHHHGGGGGHHGGGGGGGHHGGGGGGGGHHHHGGHGHHHHHHHHHHGGGGGGGGGGGGHHHHGGGGHGHHGGGGGGGGGGGGGFGGGGGGGGGGGGGGGGFFFFFFFFFFFFFFFFFFFFFFFFFFFFFFFFFFFFFFFFFFFFFFFFDDFFFFFFFFFFF:FFFF0
@M05620:45:000000000-G6HP7:1:1101:17883:3418 1:N:0:168
CATCCTGACCCTGAAGTACCCCATTGAGCATGGCATCGTCACCAACTGGGACGACATGGAGAAGATCTGGCACCACACCTTCTACAACGAGCTGCGCGTGGCCCCGGAGGAGCACCCAGTGCTGCTGACCGAGGCCCCCCTGAACCCCAAGGCCAACAGAGAGAAGATGACTCAGGTGAGGCTCGGCCGACGCCCGTGCTCCTCCCGTCCTTTCCCCAGTCATTTTCTGCCCGGCTTGATTTCTGACATTA
+
AAABBFFFFFFFGGGGGGGGGGGHHHHHHHHHHHHHHGHHHGHHHGHHHHHHGGGGGHHHHHHHHHHHHHHHHGHHHGGHHHHHHHHHGGGGGHHGGGGGGGHHGGGGGGGGHHHHGGHGHHHHHGHHHHGGGGGGGGGGGGHHHHGGGGHGHHGGGGGGGGGGGGGFGGGGGGGGGGGGGGG?BFFFFFFFFFFF@DFFFFFFFFD;DDDFFFFFFFFFFFFFFFFFFFFFFFFFFFFFFFFFFFFFFF/
@M05620:45:000000000-G6HP7:1:1101:17864:3425 1:N:0:168
CATCCTGACCCTGAAGTACCCCATTGAGCATGGCATCGTCACCAACTGGGACGACATGGAGAAGATCTGGCACCACACCTTCTACAACGAGCTGCGCGTGGCCCCGGAGGAGCACCCAGTGCTGCTGACCGAGGCCCCCCTGAACCCCAAGGCCAACAGAGAGAAGATGACTCAGGTGAGGCTCGGCCGACGCCCGTGCTCCTCCCGTCCTTTCCCCAGTCATTTTCTGCCCGGCTTGATTTCTGACATTA
+
AA1AAB1@F>FBFFG1BFGGGGGHH1D1EGGFFFHFGEHHFGHHGGHHHAFG/EEEFGEBHFHAGFH2G1BGGFHHHGEHHHHHHHHH@CFGFHGGGG>EEGHHEECCC@AFHECGCFH1?GDHGHHDCGCC@-CGGGCC@E/CBGCEGGHGHEGG?ACGGGAGBBF0;CFFFF0/09F.AA.F@@FA9=99;?@@@BBEFFBFFF?EBBB9FFFFFFB99FBFFFBBBFFAA???@<-99BFFFFFBFF/
@M05620:45:000000000-G6HP7:1:1101:10217:3445 1:N:0:168
CATCCTGACCCTGAAGTACCCTGACTTGATTTCTGACATTAGATCGGAAGAGCACACGTCTGAACTCCAGTCACGTCGACGCATCTCGTATGCCGTCTTCTGCTTGAAAAAAAAAACAGTGCTGCTGACCGAGACCCCCCTGAACCCCAAGGCCAACCGAGAGAAGATGACTCAGGTGAGGCTCGGCCGACGCCCGTGCTCCTCCCGTCCTTTCCCCAGTCATTTTCTGCCCTGCTTGATTTCTGACTTTT
+
BBBBBFFFFFFFGGGGGGGGGDA4FFGHF5GHHBB5FDHDG55DD22EFGGCGHHHAGBFGFGHFHHHCHFFGHEAE00>0>/>>3B1?EE34@E?EFGBD4F43F?GGFH@ED//<?@1<@DFFFHFHG@C//?<FDGC?EH0GHGD..C.;CCGE.-;9A?.FFBFB0BFFBB/;;0..9.;A-9;--9-9@B=-.;AFFFBBE.9AD.;/BBBF../;99;FFEFFFFF/9?FEF?//;FFF99//9/
@M05620:45:000000000-G6HP7:1:1101:16841:3482 1:N:0:168
CATCCTGACCCTGAAGTACCCCATTGAGCATGGCATCGTCACCAACTGGGACGACATGGAGAAGATCTGGCACCACACCTTCTACAACGAGCTGCGCGTGGCCCCGGAGGAGCACCCAGTGCTGCTGACCGAGGCCCCCCTGAACCCCAAGGCCAACAGAGAGAAGATGACTCAGGTGAGGCTCGGCCGACGCCCGTGCTCCTCCCGTCCTTTCCCCAGTCATTTTCTGCCCGGCTTGATTTCTGACATTA
+
BBCCCFFFFFFFGGGGGGGGGGGHHHHHHHHHHHHHHGHHGGHHHGHHGGGHGGGGGHHGHHHHHHHGHHHHHGHHHGGHHHHHHHHHGGGGGHHGGGEGGGHHGGGGGGGGHGHHGGHHHHHHHHHHHHGGGGGGGGGGGGHHHHGGGGHGHHGGGGGGGGGGGGGGGGGGGGGGGGGGGGGGFFFFFDFFFFFFCAFEBFFFFFFEDDDFFFFFFFFBFFFFFFFFFFFFFFC;DCAFFFFFFBFFFF0
@M05620:45:000000000-G6HP7:1:1101:12103:3503 1:N:0:168
ATCTCTATCTCCTAAAAACCTGTTTAGATTTGGAGATAGACCTTCAGGTTTTTCATCATTTTCTGCATGAATTATACATTGACCACGTTCCAGCGTGGTCAGTTTGCAGCATTCTGTTATTTTGTTTGACAGAGTGTCTTGTTGAGAACATATGTAGGACATGATTTTTTCCTGCAACAGGGAAAATAAAGTATAAGTTTTAAAGATTTATTCTTTAATAAAGGATCTCAAAGCCAGCTTTAGAAAAAGGA
+
BBBBBFFFFFFFGGGGGGGGGGHHHHHHHHHHHHHHHHHHHHHHHHHHHHHGGHHHHHHHHHHHHHHHHHHHHHHHHHHHHHHHHHGHHHHHHHGGGGHHHHHHHHHHHHHHHHHHHHHHHHHHHHHHHHHHHHHHHHHHHHHHHHHHHHHHHHHHHHHHHHHHHHHHHGHHHHHHHHHHHGGHHHHGHHHHHHHHHGHHHHFHHHHHHHHHHHHHHHHHHHHHHHHHHHHHHHHHHGHHHHHHHHHHGGF
@M05620:45:000000000-G6HP7:1:1101:17033:3505 1:N:0:168
CATCCTGACCCTGAAGTACCCCGGCTTGCTTTCTGACATTAGCTCGGAAGAGCACACGTCTGAACTCCAGTCACGTCGACTCATCTCGTATGCCGTCTTCTGCTTGAAAAAACACCCAGTGCTGCTGACCGAGGCCCCCCTGAACCCCAAGGCCAACAGAGAGAAGATGACTCAGGTGATGCTCGGCCGACGCCCGTGCTCCTCCCGTCCTTTCCCCAGTCATTTTCTGCCCGGCTTGCTTTCTGACATTT
+
AAAAAFFFFFFFGGGGGGGGGG000A0E01DB1222DAF2D1011///ABF0AFGH0EAAFEGE1DG11F@11D/0>////B11B210/?>021/?>0F221F11B0B11B</?0/???11BGDFFGGHHCCBCCGGGGGCG/0CCCCGCEEGGHHGGHFHHGG/:;<0CBFFGFFFGG09C9BAAEA-;A9-@@@99-9BF9B/A9:9ABFFFFFFF?BFFFFFFFBBFFE?;@@@--;BFFF///;;9/
@M05620:45:000000000-G6HP7:1:1101:17032:3523 1:N:0:168
CATCCTGACCCTGAAGTACCCCGGCTTGATTTCTGACATTAGATCGGAAGAGCACACGTCTGAACTCCAGTCACGTCGACGCATCTCGTATGCCGTCTTCTGCTTGAAAAAAAAAAAAAAAAGGAAGTAAAAGAGCCGTTGCAACCATGGAAAGGAAGTCAAGCCTAGCCGCCTGGGCACTCTTGTAGATCCAATTTACCACTTATCAGCATTAGTACTTGGAATTGACAATCCATGGATAAACAAAGATC
+
CABCCFFFFFFFGGGGGGGGGGGGGGGGHHHHHHHGHGHHGHHHHHGGGGGHHHHHHGGHHGHHHHHHHHGHFHGGHGGGGGGG?GHHGDFHHHGFGHGGHHHHHHFHHHHGGGGF>/--><..<<.0==<0=;/:.-..:.0;:.9B0/0009.9/.;;0000.///9/.--...../.://:/://://////////;9/////99/://;//9//://////:9/9/9/:;///////9///.99:9/
@M05620:45:000000000-G6HP7:1:1101:14019:3534 1:N:0:168
CATCCTGACCCTGAAGTACCCCATTGAGCATGGCATCGTCACCAACTGGGACGACATGGAGAAGATCTGGCACCACACCTTCTACAACGAGCTGCGCGTGGCCCCGGAGGAGCACCCAGTGCTGCTGACCGAGGCCCCCCTGAACCCCAAGGCCAACAGAGAGAAGATGACTCAGGTGAGGCTCGGCCGACGCCCGTGCTCCTCCCGTCCTTTCCCCAGTCATTTTCTGCCCGGCTTGATTTCTGACATTA
+
AAABAFFFFFFFFGGBBGGGGGFHHFGHFBGHHHFHFDGECFFDAEGHHHHHE?EAEFG3ECCCFFGGHFHHFFH1???GGGGGFBEGGEEEFEFGGGGC?EGFGGCGGCGDHHHHGAFF1?GHHHHGHHC<-CCCAD@@@:BCCEDD.CG.C.CEAA////;EFFBFFFGBBC9FF/CGGE.AB>..=BBBBBB-99.A//99B?DFFDFFB/9/.99BBFFF9FFFFB9A.-@@B-.;BB///999FF/
@M05620:45:000000000-G6HP7:1:1101:14030:3550 1:N:0:168
CATCCTGACCCTGAAGTACCCCATTGAGCATGGCATCGTCACCAACTGGGACGACATGGAGAAGATCTGGCACCACACCTTCTACAACGAGCTGCGCGTGGCCCCGGAGGAGCACCCAGTGCTGCTGACCGAGGCCCCCCTGAACCCCAAGGCCAACAGAGAGAAGATGACTCAGGTGAGGCTCGGCCGACGCCCGTGCTCCTCCCGTCCTTTCCCCAGTCATTTTCTGCCCGGCTTGATTTCTGACATTA
+
BABCCFFDFFFFGGGGGFGGGGGHHHGHHHHHHHHHHGHHHGHHHGHHHHGHGGGGGHHHHHHHHHHHHHHHHGGHHGGHHHHHHHHHGGGGGHHGGGGGGGHHGGGGGGGGHFHHGGHGHHHHHHGHGHGGGGGGGGGGGEHHHHGGGGHGHHFGGGGGGGGGGGGFGGGGGGGGGGGGFFFGDFFFFFFFFFFD@ADEFFFFFFFFFFFFFFFFFFBBFFFFFFFFFFFFFFFFFFFFFFFFF9BFFF/
@M05620:45:000000000-G6HP7:1:1101:21148:3553 1:N:0:168
CATCCTGACCCTGAAGTACCCCGGCTTGATTTCTGACATTAGATCGGAAGAGCACACGTCTGAACTCCAGTCACGCCGACGCATCTCGTATGCCGTCTTCTGCTTGAAAAAAAAACACAGCTCTCGGAGGAAATTTTGCATCGGTGAGCCAGACAGAATGATCCGATGAGGGGTGCGCAACTATTTGAGGAAAGGAAGCACCTTTTTATTAAATTTACCTTTTAGCAATCGCCATTCCTATCCTAAAGATC
+
1AAA1B1BFCFFGFGFFGGGFEEAAEA?0DFGH2F2DBGFHCFFDGEA/EGHFGHCFEHH0EDH1GHH11DF11A0///E//>/EGB0>/0B2B>?EFFE21BGG1FF1B0/<@///??0/1111</<@-.0<>=GH0<D00<C<EGAG//:CE:B:/:0;;;0C.E.9C/.-.-.--;-AFF//;9FEB99BFFFB-;/;-9/;//-BBFFFFEFF//9//;B9/B99/9-9--//9:B/;/9BFFFF//
@M05620:45:000000000-G6HP7:1:1101:18224:3599 1:N:0:168
ATCTCTATCTCCTAAAAACCTGTTTAGATTTGGAGATAGACCTTCAGGTTTTTCATCATTTTCTGCATGAATTATACATTGACCACGTTCCAGCGTGGTCAGTTTGCAGCATTCTGTTATTTTGTTTGACAGAGTGTCTTGTTGAGAACATATGTAGGACATGATTTTTTCCTGCAACAGGGAAAATAAAGTATAAGTTTTAAAGATTTATTCTTTAATAAAGGATCTCAAAGCCAGCTTTAGAAAAAGGA
+
CCCCCFFFFFFFGGGGGGGGGGHHHHHHHHHHHHHHHHHGHHHHHHHHHHHGGHHHHIHHHHIHHHHHHHHHHHHHHHHHHHHHHHGHHHHHHHGGGGHHHHHHHHHHHHHHHHHHHHHHHHHHHHHHHHHHHHHHHHHHHHHHHHHHHHHHHHHHHHHHHHHHHHHHHGHHHHHHHHHHHGGHHHHHHHHHHHHHHGHHHHHHHHHHHHHHHHHHHHHHHHHGHHHHHHHHHHHHHGHHHHHFGHHHGGH
@M05620:45:000000000-G6HP7:1:1101:20400:3612 1:N:0:168
CATCCTGACCCTGAAGTACCCCATTGAGCATGGCATCGTCACCAACTGGGACGACATGGAGAAGATCTGGCACCACACCTTCTACAACGAGCTGCGCGTGGCCCCGGAGGAGCACCCAGTGCTGCTGACCGAGGCCCCCCTGAACCCCAAGGCCAACAGAGAGAAGATGACTCAGCTGAGGCTCGGCCGACGCCCGTGCTCCTCCCGTCCTTTCCCCAGTCATTTTCTGCCCGGCTTGATTTCTGACATTT
+
3AABAFFFFFBFGGGGGFGFGGEHHHHGGFFAGHHHFFHGHAFFHFHHHHGHGGGGGHGFGHHFHFHEEGHHHFHHHGGHGHFGHHHHCFDFGGHGGFGGEEHEGECGGGGGHHHHGEEGCFBGGCHHGHGGGGGGA<DGGEHHHHFGC.CE.CEGEGFF//9.CFBFGG0CFFG/;BF9.CE.B>?DD-9A-@CD9;DAFFFBB.A99A9BF///:..;B/B/BB///BBE.9-B;>9//BFBBFFFFF/
@M05620:45:000000000-G6HP7:1:1101:18231:3618 1:N:0:168
ATCTCTATCTCCTAAAAACCTGTTTAGATTTGGAGATAGACCTTCAGGTTTTTCATCATTTTCTGCATGAATTATACATTGACCACGTTCCAGCGTGGTCAGTTTGCAGCATTCTGTTATTTTGTTTGACAGAGTGTCTTGTTGAGAACATATGTAGGACATGATTTTTTCCTGCAACAGGGAAAATAAAGTATAAGTTTTAAAGATTTATTCTTTAATAAAGGATCTCAAAGCCAGCTTTAGAAAAAGGA
+
CCCCCFFFFFFFGGGGGGGGGGGHHHHHHHHHHHHHHHHHHHHHHHHHHHHGGHHHHHIHHHIHHHHHHHHHHHHHHHHHHHHHHHGHHHHHHHGGGGHHHHHHHHHHHHHHHHHHHHHHHHHHHHHHHHHHHHHHHHHHHHHHHHHHHHHHHHHHHHHHHHHHHHHHHGHHHHHHHHGHHGGHHHHHHHHHHHHHHHHHHHHHHHHHHHHHHHHHHHHHHHHGHHHHHHHHHHHHHGHHHHHHHHHHGGH
@M05620:45:000000000-G6HP7:1:1101:11436:3626 1:N:0:168
CATCCTGACCCTGAAGTACCCTGACTTGATTTCTGACATTAGATCGGAAGAGCACACGTCTGAACTCCAGTCACGTCGACGCATCTCGTATGCCGTCTTCTGCTTGAAAAAAAAAAAAGACACGCGAAGTAAGGAGATCCAAGACCTAAAAGCCAAAAAAAAGAAAAAAATTAACCTGATCAATGAAACGAGACACTCAACGCACCCGATGAGAGCAACAGATAGACGGCACAGGGCGTGGACGGGTAACC
+
CCCCCFFFFFFFGGGGGGGGGGHBGHHHFHHHHHHHHHHHHHHHHHGGGGHHHHHHHGHHHGHHHHHHFGHHGHGGHGGGGGGGFFHHGGHGHHGGGGGHHHHHHHHHDGGGGGGDB<//000///---.10000../00000.//000000..://.::--...//.;9.000:00.::090000000...../90//0:.--:-.---.0000.0/../9;000:..-9@//...----.0-----/00
@M05620:45:000000000-G6HP7:1:1101:20395:3629 1:N:0:168
CATCCTGACCCTGAAGTACCCCATTGAGCATGGCATCGTCACCAACTGGGACGACATGGAGAAGATCTGGCACCACACCTTCTACAACGAGCTGCGCGTGGCCCCGGAGGAGCACCCAGTGCTGCTGACCGAGGCCCCCCTGAACCCCAAGGCCAACAGAGAGAAGATGACTCAGGTGAGGCTCGGCCGACGCCCGTGCTCCTCCCGTCCTTTCCCCAGTCATTTTCTGCCCGGCTTGATTTCTGACATTA
+
DDDDDFFFFFFFGGGGGGGGGGGHHHHHHHHHHHHHHGHHHGHHHGHHHHHHGGGGGHHHHHHHHHHHHHHHHGHHHGGHHHHHHHHHGGGGGHHGGGGGGGHHGGGGGGGGHHHHGGHHHHHHHHHHHHGGGGGGGGGGGGHHHHGGGGHGHHGGGGGGGGGGGGGGGGGGGGGGGGGGGGGGFFFFFFFFFFFF@DFFFFFFFFFFDFFFFFFFFFFFFFFFFFFFFFFFFFFFFF.FFFFFF;FFFF0
@M05620:45:000000000-G6HP7:1:1101:22308:3673 1:N:0:168
ATCTCTATCTCCTAAAAAGGAAGAAAGGGGAGGGAAGATCGGAAGAGCACACGTCTGAACTCCAGTCACGTCGACGCATCTCGTATGCCGTCTTCTGCTTGAAAAAAAAAAACACCCCATGCTGCTTCCCTATGCCCCCCTGAACCCCAAAGCCCACACAGAGAAGAGGACTCAGGAGCGGCTCGGCCGACTCCCCGTCTCCCCCCGGCCTTTCCCCATTCCTTTTATTCCCCTCTTGCTTTCTTACCTTA
+
AAAAAFFFFFFFGGGGGGEE11BABGGGEE0FGEEFEBGHHE/FFAGHHGHHGHHGGBFHHHHHHHHGHGGHE?EEC/>>FGHG>B>FGGGGHGHHFFHHH<B11BBCCC/>//<?/A.<<1<1><11<F1100<<CC?CC./;CGAA;C.;9CAEAB.;.;///9/9.;C/BB0//..-;--9---9-9;-;BE--::9-9/;-;--;;99//9;B--/;/9/;//9//9/--;B///9BFFF/9;////
@M05620:45:000000000-G6HP7:1:1101:22517:3679 1:N:0:168
CATCCTGACCCTGAAGTACCCCGGCTTGATTTCTGACATTAGATTCGGAAGAGCACAAGTCTGAACTCCAGTCACGTCGACGCATCTCGTATGCCGTCTTCTGCTTGAAAAAAAAAAAAACACTTCAGAAGTTATTTTTAATCGTTTGGCCAAACATAATTATCCTCTGAGGGTTACGAAACTATTTAAGGAAAGGAAGCACATTTTCATTAAATTTACCTTTTAGCAATTGCCTTTCTTACTCTAAGAAT
+
BBBBBFFFFFFFGGGGGGGGGGGGGGGGHHHHHHHGHHHHHHHHHHGHFGGHHHHHHHHHHHHHHHHHHHHHHHHGHHGEGGGGF?GGHGEHHGHGGGHGHHHGHHHGHHGGGGGGG<>//.011111=111<>>F>D0.<00....../0/./.;0C00;000;0:00;:ED...;...:-;090;00;09//..:;;E/../99;///:/9/;B/////://:9///9/:/9/9B//9/9/;:/B////
@M05620:45:000000000-G6HP7:1:1101:22303:3691 1:N:0:168
ATCTCTATCTCCTAAAAAGGAAGAAAGGGGAGGGAAGATCGGAAGAGCACACGTCTGAACTCCAGTCACGTCGACGCATCTCGTATGCCGTCTTCTGCTTGAAAAAAAAAAAACAAACTAATAAAGTCCTACCTATAGTCTCCGTTAGCCTTATTGTGACTTCACACCTCGCAGAATACATGTTATATACATTTGTCTATTACACGAAGTATCTGTCATCGCAAACACTAAACTCTTAAATAGACCTGATT
+
BBBBBFFFFFFFGGGGGGGGGGHHHHHHGGGGGGGGGHHHHFGGGHHHHHHHEGHHGHHHHHHHHHHHHGHHGGGGGGFGHHHGGHHHHGGGHGHGHHHHHGHHHHGGGGD<>??/0.111111111111>1.0000000000..0..0/000000000;000:00/./..--.-/000:0000;00;000000000;;00000/.9.../////9/:///...-.../////:///9/9///////.///
@M05620:45:000000000-G6HP7:1:1101:18519:3727 1:N:0:168
ATCTCTATCTCCTAAAAACCTGTTTAGATTTGGAGATAGACCTTCAGGTTTTTCATCATTTTCTGCATGAATTATACATTGACCACGTTCCAGCGTGGTCAGTTTGCAGCATTCTGTTATTTTGTTTGACAGAGTGTCTTGTTGAGAACATATGTAGGACATGATTTTTTCCTGCAACAGGGAAAATAAAGTATAAGTTTTAAAGATTTATTCTTTAATAAAGGATCTCAAAGCCAGCTTTAGAAAAAGGA
+
B?AABFFBFFFFGFGGGGGGGGHGHHBFHHHHHCFGHHHHHHHHHHHHHHHGGHHHHHHHHHGFBFHHHHFHHHHHHGHHHHHHHHGHHHHGHHGEGGHHFHHHHHHHHHGHHHHHHHHHHHHHGGHHHHHHHHGHHFHHHHHF4FHGHBGHHHHHHH3GHFHGFFHHHGHHHHHBBFHHHGGGEB?F1FFHHHBFF=FGHGF1==GHHHHHHHHHB=D0=<GFEGHHHHHHHHFFHGFHHHHEG0CAGDC
@M05620:45:000000000-G6HP7:1:1101:21278:3728 1:N:0:168
ATCTCTATCTCCTAAAAACCTGTTTAGATTTGGAGATAGACCTTCAGGTTTTTCATCATTTTCTGCATGAATTATACATTGACCACGTTCCAGCGTGGTCAGTTTGCAGCATTCTGTTATTTTGTTTGACAGAGTGTCTTGTTGAGAACATATGTAGGACATGATTTTTTCCTGCAACAGGGAAAATAAAGTATAAGTTTTAAAGATTTATTCTTTAATAAAGGATCTCAAAGCCAGCTTTAGAAAAAGGA
+
CCCCCFFFFFFFGGGGGGGGGGHHHHHHHHHHHHHHHHHHHHHHHHHHHHHGGHHHHIIHHHIHIHHHHHHHHHHHHHHHHHHHHHGHHHHHHHGGGGHHHHHHHHHHHHHHHHHHHHHHHHHHHHHHHHHHHHHHHHHHHHHHHHHHHHHHHHHHHHHHHHHHHHHHHGHHHHHHHHHHHGGHHGGHHHHHHHHHHGGHHHHHHHHHHHHHHHHHHHHHHHHHHHHHHHHHHHHHHGHHHGHEGFHHGGH
@M05620:45:000000000-G6HP7:1:1101:18536:3736 1:N:0:168
ATCTCTATCTCCTAAAAACCTGTTTAGATTTGGAGATAGACCTTCAGGTTTTTCATCATTTTCTGCATGAATTATACATTGACCACGTTCCAGCGTGGTCAGTTTGCAGCATTCTGTTATTTTGTTTGACAGAGTGTCTTGTTGAGAACATATGTAGGACATGATTTTTTCCTGCAACAGGGAAAATAAAGTATAAGTTTTAAAGATTTATTCTTTAATAAAGGATCTCAAAGCCAGCTTTAGAAAAAGGA
+
CCCCCFFFFFFFGGGGGGGGGGHHHHHHHHHHHHHHHHHHHHHHHHHHHHHGGHHHHHHHHHHHIHHHHHHHHHHHHHHHHHHHHHGHHHHHHHGEGGHHHHHHHHHHHHHHHHHHHHHHHHHHHHHHHHHHHHHHHHHHHHHHHHHHHHHHHHHHHHHHHHHHHHHHHGHHHHHHHHHHHGGGHHHHHHHHHHHHH>GHHHHHHHHHHHHHHHHHHHHHFHHGFHHHHHHHHHFHGGFHHHHHHHHHGGH
@M05620:45:000000000-G6HP7:1:1101:21268:3750 1:N:0:168
ATCTCTATCTCCTAAAAACCTGTTTAGATTTGGAGATAGACCTTCAGGTTTTTCATCATTTTCTGCATGAATTATACATTGACCACGTTCCAGCGTGGTCAGTTTGCAGCATTCTGTTATTTTGTTTGACAGAGTGTCTTGTTGAGAACATATGTAGGACATGATTTTTTCCTGCAACAGGGAAAATAAAGTATAAGTTTTAAAGATTTATTCTTTAATAAAGGATCTCAAAGCCAGCTTTAGAAAAAGGA
+
BCCBBFFFFFFFGGGGGGGGGGHHHHHHHHHCHHHHHGHGHHHHHGHHGGHGGHHGHHHHHGHHGHHHHHHHHHHHHHHHHFHHHHGHHHHHGHGGGGHGFHGHHHHHHHHHHHHHHHFHHHHHHHHHGHGHFHHHHHHHGHHGHHHHHGFHHHHHHHHHHHHHGHGHHGHHHHGFDHHHFGGGGEHHBGHGHHHHHDHHHHHHHHHHHHHHHHHHHGHHHG0DGHHHHHHHHHGHHGHGHFFHHHHGGGH
@M05620:45:000000000-G6HP7:1:1101:18526:3750 1:N:0:168
ATCTCTATCTCCTAAAAACCTGTTTAGATTTGGAGATAGACCTTCAGGTTTTTCATCATTTTCTGCATGAATTATACATTGACCACGTTCCAGCGTGGTCAGTTTGCAGCATTCTGTTATTTTGTTTGACAGAGTGTCTTGTTGAGAACATATGTAGGACATGATTTTTTCCTGCAACAGGGAAAATAAAGTATAAGTTTTAAAGATTTATTCTTTAATAAAGGATCTCAAAGCCAGCTTTAGAAAAAGGA
+
DDDCDFFFFFFFGGGGGGGGGGHHHHHHHHHHHHHHHHHHHHHHHHHHHHHGGHHHHHHHIHIIIHHHHHHHHHHHHHHHHHHHHHGHHHHHHHGGGGHHHHHHHHHHHHHHHHHHHHHHHHHHHHHHHHHHHHHHHHHHHHHHHHHHHHHHHHHHHHHHHHHHHHHHHGHHHHHHHHHHHGGHHHHHHHHHHHHHHHHHHHHHHHHHHHHHHHHHHHHHHHHHHHHHHHHHHHHHHGHHHHHHHHHHGGH
@M05620:45:000000000-G6HP7:1:1101:11339:3779 1:N:0:168
CATCCTGACCCTGAAGTACCCCATTGAGCATGGCATCGTCACCAACTGGGACGACATGGAGAAGATCTGGCACCACACCTTCTACAACGAGCTGCGCGTGGCCCCGGAGGAGCACCCAGTGCTGCTGACCGAGGCCCCCCTGAACCCCAAGGCCAACAGAGAGAAGATGACTCAGGTGAGGCTCGGCCGACGCCCGTGCTCCTCCCGTCCTTTCCCCAGTCATTTTCTGCCCGGCTTGATTTCTGACATTT
+
CCCDDFFFFFFFGGGGGGGGGGGHHHHHHHHHHHHHHGHHHGHHHGHHHHHHGGGGGHHHHHHHHHHHHHHHHGHHHGGHHHHHHHHHGGGGGHHGGGGGGGHHGGGGGGGGHHHHGGGGHHHHHHHHHHGGGGGGGGGGGGGHHHGGGGHGHHGGGGGGGGGGGGGGGGGGGGGGHGGGGGGGFFFFFFFFFFFFCDFFFFFFFFFFFFFFFFFFFFFFFFFFFFFFFFFFFFFFFAFFFFFFFFFFFF0
@M05620:45:000000000-G6HP7:1:1101:16010:3787 1:N:0:168
ATCTCTATCTCCTAAAAACCTGTTTAGATTTGGAGATAGACCTTCAGGTTTTTCATCATTTTCTGCATGAATTATACATTGACCACGTTCCAGCGTGGTCAGTTTGCAGCATTCTGTTATTTTGTTTGACAGAGTGTCTTGTTGAGAACATATGTAGGACATGATTTTTTCCTGCAACAGGGAAAATAAAGTATAAGTTTTAAAGATTTATTCTTTAATAAAGGATCTCAAAGCCAGCTTTAGAAAAAGGA
+
BBBBBFFFFFFFGGGGGGGGGGHHHHHHHHHHHHHHHHHHHHHHHHHFHHHGGHHHHHHHHHHHHHHHHHHHHHHHHHHHHHHHFHGHHHHHHHGGEGHHHHHHHHHHHHHHHHHHHHHHHHHHHHHHGHHHGHHHHHHHHHHHHHHHHHHHHHHHHHHHHHHGHHHHGGHHHHHHFHFHHGGHHHHHDFHHHHBGGHHHHHHDGFHHHGHHHHHHHGHHHFFFFHGFHHHHHHHGHGGHHHFFGGHHGGH
@M05620:45:000000000-G6HP7:1:1101:10970:3791 1:N:0:168
CATCCTGACCCTGAAGTACCCCATTGAGCATGGCATCGTCACCAACTGGGACGACATGGAGAAGATCTGGCACCACACCTTCTACAACGAGCTGCGCGTGGCCCCGGAGGAGCACCCAGTGCTGCTGACCGAGGCCCCCCTGAACCCCAAGGCCAACAGAGAGAAGATGACTCAGGTGAGGCTCGGCCGACGCCCGTGCTCCTCCCGTCCTTTCCCCAGTCATTTTCTGCCCGGCTTGATTTCTGACATTA
+
BBABBFFFFFFCFGFGGGGGGGEHHHHHHHHHHHHHHGHHHGHHHGHHHGHHGGGGGHHHFHGHHGHGHHHHHGHHHGGHHHHHHHHHGGGGGHHGGGGGGGHHGGGGGGGGEHHHGGHGHHHHHHGHHHGGGGGGGGGGGGHHHHGGGFHGHHGGGGGGGGGGGGGBFGGGGGGGGGGGGGGGFFFFFFFFFFFFFDFFFFFFFFFFFFFFFFFFFFFFFFFFFFFFFFFFFFFFFFFFFFFFFFFFFF/
@M05620:45:000000000-G6HP7:1:1101:16024:3798 1:N:0:168
ATCTCTATCTCCTAAAAACCTGTTTAGATTTGGAGATAGACCTTCAGGTTTTTCATCATTTTCTGCATGAATTATACATTGACCACGTTCCAGCGTGGTCAGTTTGCAGCATTCTGTTATTTTGTTTGACAGAGTGTCTTGTTGAGAACATATGTAGGACATGATTTTTTCCTGCAACAGGGAAAATAAAGTATAAGTTTTAAAGATTTATTCTTTAATAAAGGATCTCAAAGCCAGCTTTAGAAAAAGGA
+
CCCCDFFFFFFFGGGGGGGGGGHHHHHHHHHHHHHHHHHHHHHHHHHHHHHGGHHHHHHHIHIHIHHHHHHHHHHHHHHHHHHHHHGHHHHHHHGFGGHHHHHHHHHHHHHHHHHHHHHHHHHHHHHHHHHHHHHHHHHHHHHHHHHHHHHHHHHHHHHHHHHHHHHHHGHHHHGHHHHHHGGHHHHGHHHHHHHHHHHHHHHHHGHHHHHHHHHHHHHHHFHHHHHHHGHHHHHHHGHHHHHHHGHHGGG
@M05620:45:000000000-G6HP7:1:1101:23396:3805 1:N:0:168
CATCCTGACCCTGAAGTACCCCATTGAGCATGGCATCGTCACCAACTGGGACGACATGGAGAAGATCTGGCACCACACCTTCTACAACGAGCTGCGCGTGGCCCCGGAGGAGCACCCAGTGCTGCTGACCGAGGCCCCCCTGAACCCCAAGGCCAACAGAGAGAAGATGACTCAGGTGAGGCTCGGCCGACGCCCGTGCTCCTCCCGTCCTTTCCCCAGTCATTTTCTGCCCGGCTTGATTTCTGACATTA
+
ABBBBFFFFFFFGGGGFGGGFFGHHDFBCDHHHHGHHEGHHGFFEEHHHGFGEE0EEEBCFCFGFDFGHHBG@FFGFA>GHCEHFHHHGAE>EFGGGGGE?EGCE@BGGCGAEFGCACCHCDHHFHGGGG/<@DCCDFC@@C/CCCD?:EG.GGEFFFF/9/CGGFEGFFG00C0:0/;FGGEF-@..@@9@@D-B99.A999:BA.EF?DFBF9/;F./;FFFFFFF//;AA-@=--.;FB/B;F9FFF/
@M05620:45:000000000-G6HP7:1:1101:10753:3806 1:N:0:168
CATCCTGACCCTGAAGTACCCCATTGAGCATGGCATCGTCACCAACTGGGACGACATGGAGAAGATCTGGCACCACACCTTCTACAACGAGCTGCGCGTGGCCCCGGAGGAGCACCCAGTGCTGCTGACCGAGGCCCCCCTGAACCCCAAGGCCAACAGAGAGCAGATGACTCAGGTGAGGCTCGGCCGACGCCCGTGCTCCTCCCGACCTTTCCCCAGTCTTTTTCAGCCCCGATTGATTTCTGAAATTT
+
AAAA1BFFCFCCEGGGGGGGGGEHHC1AEGGBCFHGGCHHFAGD/AGHCHFFCEGGCHF1FGFFFAGBBGHBGGHHCEEHFH1BFF@C>??EAFEE//>E/<0FE?C/<CCGCGFFFGE11DDG<?GGHBCCG--FA-ACCEHHHHGC...::CEE../;99C.;FBFF909099F0;F.9A?.@@-9@-@9-->-9-A-9FBBF----9-;B///---;9///9BB/9/B?---;--//;9BF9B/BF:/
@M05620:45:000000000-G6HP7:1:1101:20004:3808 1:N:0:168
ATCTCTATCTCCTAAAAACCTGTTTAGATTTGGAGATAGACCTTCAGGTTTTTCATCATTTTCTGCATGAATTATACATTGACCACGTTCCAGCGTGGTCAGTTTGCAGCATTCTGTTATTTTGTTTGACAGAGTGTCTTGTTGAGAACATATGTAGGACATGATTTTTTCCTGCAACAGGGAAAATAAAGTATAAGTTTTAAAGATTTATTCTTTAATAAAGGATCTCAAAGCCAGCTTTAGAAAAAGGA
+
CDCCDFFFFFFFGGGGGGGGGGHHHHHHHHHHHHHHHHHHHHHHHHHHHHHGGHHHHIHHHIIHHHHHHHHHHHHHHHHHHHHHHHGHHHHHHHGGGGHHHHHHHHHHHHHHHHHHHHHHHHHHHHHHHHHHHHHHHHHHHHHHHHHHHHHHHHHHHHHHHHHHHHHHHGHHHHHHHHHHHGGHHHHHHHHHHHHHHHHHHHHHHHHHHHHHHHHHHHHHHHHHHHHHHHHHHHHHHGHHHHHHGGHHGGH
@M05620:45:000000000-G6HP7:1:1101:19727:3814 1:N:0:168
ATCTCTATCTCCTAAAAACCTGTTTAGATTTGGAGATAGACCTTCAGGTTTTTCATCATTTTCTGCATGAATTATACATTGACCACGTTCCAGCGTGGTCAGTTTGCAGCATTCTGTTATTTTGTTTGACAGAGTGTCTTGTTGAGAACATATGTAGGACATGATTTTTTCCTGCAACAGGGAAAATAAAGTATAAGTTTTAAAGATTTATTCTTTAATAAAGGATCTCAAGGCCAGCTTTAGAAAAAGGA
+
AABBAFFFFFFFGGGGGGGGGGFHHHHGHHHHHFHFHHHHHHHHHHHHHHHGGHHHHHHGGHGHHHHHHHHHHHHHHFHHHFHHHHGHHHHHHGGFGGHHHHHHHHHHHHHHHHHHHHHHHHHHFHHHHGHHHHHHHHHHHHHHHHHHHHHHHHGHHHHHHHHHHHHHHGHHHHGHGHHHHGGGHHGHEGHHHGHHHGHHHHFGGHHHHHHHHHHHHHHGHHFFHHHHHHHHHHFEGGHHHHHBGGHHGGF
@M05620:45:000000000-G6HP7:1:1101:20014:3824 1:N:0:168
ATCTCTATCTCCTAAAAACCTGTTTAGATTTGGAGATAGACCTTCAGGTTTTTCATCATTTTCTGCATGAATTATACATTGACCACGTTCCAGCGTGGTCAGTTTGCAGCATTCTGTTATTTTGTTTGACAGAGTGTCTTGTTGAGAACATATGTAGGACATGATTTTTTCCTGCAACAGGGAAAATAAAGTATAAGTTTTAAAGATTTATTCTTTAATAAAGGATCTCAAAGCCAGCTTTAGAAAAAGGA
+
CCCAAFFFFFFFGGGGGGGGGGHHHHHHHHHHHHHGHHHHHHHHHHHHGGHGGHHHHHHHHHHHHHHHHGHHHHGHHHHHHHHHHHGGHHHHHHGEFGFHGHGHHHHHHHHHHHHHGHHHHHHHHHHHGHHHHHHHHHHHHGHHHHHHHHHFFHGGHHHHHHHHHHHHHGHHHHHHHHHHHGEHHHHHHHHHHHHHHGHHHHHHHHHHHHHHHHHHHHHHHHGHGHHHHHHHGHHHHGHHGFHHHHGHGGG
@M05620:45:000000000-G6HP7:1:1101:10751:3824 1:N:0:168
CATCCTGACCCTGAAGTACCCCATTGAGCATGGCATCGTCACCAACTGGGACGACATGGAGAAGATCTGGCACCACACCTTCTACAACGAGCTGCGCGTGGCCCCGGAGGAGCACCCAGTGCTGCTGACCGAGGCCCCCCTGAACCCCAAGGCCAACAGAGAGAAGATGACTCAGGTGAGGCTCGGCCGACGCCCGTGCTCCTCCCGTCCTTTCCCCAGTCATTTTCTGCCCGGCTTGATTTCTGACATTA
+
BABBBFFFFFFFGGGGGGGGGGGHHHHHHHHHGHHHHGHHHGHHHGHHHHHHGGGGGHHHHHHHHHHHHHHHHGHHHGGHHHHHHHHHGGGGGHHGGGGGGGHHGGGGGGGGHHHHGGHGHHHHHHHHHHGGGFGGGGGGGGHHHHGGGGHGHHGGGGGGGGGGFGGGGGGGGGFGGGGGGFGGFFFFFAFFFFFF:AAAFFFFFFDAFFAFFFFFFFFFFFFFFFFFFFFF.@BFAFFFFFFFFBFFFF/
@M05620:45:000000000-G6HP7:1:1101:10730:3827 1:N:0:168
CATCCTGACCCTGAAGTACCCCATTGAGCATGGCATCGTCACCAACTGGGACGACATGGAGAAGATCTGGCACCACACCTTCTACAACGAGCTGCGCGTGGCCCCGGAGGAGCACCCAGTGCTGCTGACCGAGGCCCCCCTGAACCCCAAGGCCAACAGAGAGAAGATGACTCAGGTGAGGCTCGGCCGACGCCCGTGCTCCTCCCGTCCTTTCCCCAGTCATTTTCTGCCCGGCTTGATTTCTGACATTA
+
AAAAAFFDFFFFFGGGGGGGGGGHHHFHCFHFHHHHGGHHHFFHFEHHHGFHGGCEGHE3FHGGHFHFFFHGHGFHHGGHHHGHHHGHCCEGGFFGGGGGGGHHGGGGCGGGFHHHGGFGFHHHHHHGFHGGGGGGDCD@@EGHHGGGDFHEHCEGGFFFFFGGGGGGGGGGGBFFFEFFGFGGBBFF??BBBBBB-9AEFFFFFED9ADDFFBBBFFDBFFFFFFF//;BEA-9B?;AFFBFFFF/;BF/
@M05620:45:000000000-G6HP7:1:1101:17094:3835 1:N:0:168
AGATTACTGCAACAGTTCCCCCTGGACCTGGAAAAGTTTCTTGCCTGGCTTACAGAAGCTGAAACAACTGCCAATGTCCTACAGGATGCTACCCGTAAGGAAAGGCTCCTAGAAGACTCCAAGGGAGTAAAAGAGCTGATGAAACAATGGCAAGTAAGTCAGGCATTTCCGCTTTAGCACTCTTGTGGATCCAATTGAACAATTCTCAGCATTTGTACTTGTAACTGACAAGCCAGGGACAAAACAAAGAT
+
BBBBBFFFFFFFGGGGGGGGGGGGHHHHGHHHHHHHGGHHHHHHHHHHHHHHHHHHHHHHHHHHHHHHHHHHHHHHHHHHHHHHHHHHHHHHHHGGGGHHHHHHHHHHGHHHHHHHHHHHHHHGGHGGHHHHHGHHHHHHHHHHHHHHHHHHHGHHHHHHHHHHHHHHHHGGGGGHHHHHHHHHHGHGHHHHHHHHHGGFHHHHHHHHHHHHHHHHHHHGHHHGHHHHHHHHHGGGGGGGGGGGGGGGGGF
@M05620:45:000000000-G6HP7:1:1101:17103:3856 1:N:0:168
AGATTACTGCAACAGTTCCCCCTGGACCTGGAAAAGTTTCTTGCCTGGCTTACAGAAGCTGAAACAACTGCCAATGTCCTACAGGATGCTACCCGTAAGGAAAGGCTCCTAGAAGACTCCAAGGGAGTAAAAGAGCTGATGAAACAATGGCAAGTAAGTCAGGCATTTCCGCTTTAGCACTCTTGTGGATCCAATTGAACAATTCTCAGCATTTGTACTTGTAACTGACAAGCCAGGGACAAAACAAAGAT
+
CCBBBFFFFFFFGGGGGGGGGGGGHGHHHHHHHHGHHHHHHHHHHHHHHHHHHHHHHHHHHHHHHHHHHHHHHHHHHHHHHHHHHHHHHHHHHHGGGGHEHHHHHHHHGHHHHHFHHHHHHHHGEHGGHHHHHGHHHHGHHHHHHHHHHHHHHGGHHHHFHHHHHHHHHHGGGGGHHHHHHHGHHFGGHHHHGHHHHGHFFHGHHFGHGHHHGCGHHHHHHHFFFHHHHHGHGGFGEGGGGFFGGGGGGGB
@M05620:45:000000000-G6HP7:1:1101:11960:3892 1:N:0:168
AGATTACTGCAACAGTTCCCCCTGGACCTGGAAAAGTTTCTTGCCTGGCTTACAGAAGCTGAAACAACTGCCAATGTCCTACAGGATGCTACCCGTAAGGAAAGGCTCCTAGAAGACTCCAAGGGAGTAAAAGAGCTGATGAAACAATGGCAAGTAAGTCAGGCATTTCCGCTTTAGCACTCTTGTGGATCCAATTGAACAATTCTCAGCATTTGTACTTGTAACTGACAAGCCAGGGACAAAACAAAGAT
+
ABABBFFDDFFFGGGGGGGGGGGGHHHGGGGHHGFHFFGHHHHHHHGGHHHHHHHHGHHHHEHBGH1GHBHGGHHHHHHGHHFGHFHHHHHHHHGGGGHHHGHHHGHHGHHHHHHGHHHH3EGFGEGEGHFGGGHFHHFGHHHHFFHHHHEGHGHGHHHHGHFGFHHGGGDGGGGHHHBHHGFDFHFFBGFHGHHHFGHHHGGFHFHHHHHFHHHHGCGHHFGF0GGFFF;GHGFGGGGGEFGGFAEFGGF
@M05620:45:000000000-G6HP7:1:1101:11950:3912 1:N:0:168
AGATTACTGCAACAGTTCCCCCTGGACCTGGAAAAGTTTCTTGCCTGGCTTACAGAAGCTGAAACAACTGCCAATGTCCTACAGGATGCTACCCGTAAGGAAAGGCTCCTAGAAGACTCCAAGGGAGTAAAAGAGCTGATGAAACAATGGCAAGTAAGTCAGGCATTTCCGCTTTAGCACTCTTGTGGATCCAATTGAACAATTCTCAGCATTTGTACTTGTAACTGACAAGCCAGGGACAAAACAAAGAT
+
CCCCCFFFFFFFGGGGGGGGGGGGHHHHHHHHHHHHGHHHHHHHHHHHHHHHHHHHHHHHHGHHHHHHHHHHHHHHHHHHHHHHHGHHHHHHHHGGGGHHHHHHHHHHGHHHHHHHHHHHHHHGGHGGHHHHHGHHHHHHHHHHHHHHHHHHHGHHHHHHHHHHHHHHHHGGGGGHHHGHHHHHHHHGHHHHHHHHHHHHHHHHHHHHHHHHHHHHHHHGHHHHHHHHHHHHHGGGGGGGGGGGGGGGEGF
@M05620:45:000000000-G6HP7:1:1101:11859:3916 1:N:0:168
ATCTCTATCTCCTAAAAACCTGTTTAGATTTGGAGATAGACCTTCAGGTTTTTCATCATTTTCTGCATGAATTATACATTGACCACGTTCCAGCGTGGTCAGTTTGCAGCATTCTGTTATTTTGTTTGACAGAGTGTCTTGTTGAGAACATATGTAGGACATGATTTTTTCCTGCAACAGGGAAAATAAAGTATAAGTTTTAAAGATTTATTCTTTAATAAAGGATCTCAAAGCCAGCTTTAGAAAAAGGA
+
BCBBCFFFFFFBGGGGGGGGGGHHHHHHHHHHHHHHHHHGHHHHHHHHHHHGGHHHHHHHHHHHHHHHHHHHHHHHHHHHHHHHHHGGHHHHHHGGGGHHHHHHHHHHHHHHHHHHHHHHHHHHHHHHHHHHHHHHHHHHHHHHHHHHHHHHHHHHHHHHHHHHHHHHHGHHHHHHHHHHGGGHHHGHFHHHHHHHHGHHHHHHHHHHHHHHHHHHHHHHHHHHHHHHHHHGHGHHHGHHHHHGGFHFGGG
@M05620:45:000000000-G6HP7:1:1101:12578:3931 1:N:0:168
ATCTCTATCTCCTAAAAACCTGTTTAGATTTGGAGATAGACCTTCAGGTTTTTCATCATTTTCTGCATGAATTATACATTGACCACGTTCCAGCGTGGTCAGTTTGCAGCATTCTGTTATTTTGTTTGACAGAGTGTCTTGTTGAGAACATATGTAGGACATGATTTTTTCCTGCAACAGGGAAAATAAAGTATAAGTTTTAAAGATTTATTCTTTAATAAAGGATCTCAAAGCCAGCTTTAGAAAAAGGA
+
BBCCDFFFFFFFGGGGGGGGGGHHHHHHHHHHHHHHHHHHHHHHHHHHHHHGGHHHHIHHHHHHHHHHHHHHHHHHHHHHHGHHHHGHHHHHHHGFGGHHHHHHHHHHHHHHHHHHHHHHHHHHHHHHGHHHHHHHHHHHHHHHGHHHHHHHHHHHHHHHHHHHHHHHHGHHHHHHHHHHHGGHHHHHHHHHHHHHHHHHHHGHHHHHHHHHHHHHHHHHHHHHHHHHHGHHHHHHHGHHHHHHHHHHGGH
@M05620:45:000000000-G6HP7:1:1101:11873:3937 1:N:0:168
ATCTCTATCTCCTAAAAACCTGTTTAGATTTGGAGATAGACCTTCAGGTTTTTCATCATTTTCTGCATGAATTATACATTGACCACGTTCCAGCGTGGTCAGTTTGCAGCATTCTGTTATTTTGTTTGACAGAGTGTCTTGTTGAGAACATATGTAGGACATGATTTTTTCCTGCAACAGGGAAAATAAAGTATAAGTTTTAAAGATTTATTCTTTAATAAAGGATCTCAAAGCCAGCTTTAGAAAAAGGA
+
BBABBFFFFFFFGGGGGGGGGGEGHCFFHHHHGHHHFHFBGHEGGBFHHHHFGHHHGDGGHHHHHFHHHGHHHGHHFGGHHHHGHHDGHGHFGHGEDCHHHHHHHHGGGHHHHGHHFGBHHHHHHHHGEHFFHHGHHHHHH3GFGHHHHHHHHHHHHHFHHGHHHHHHHCHHHEHGFHHHEGEHEBGFFFHGHHGHGFFHHGFHGHHHHHHHHHHHHHHHDGFFFHHHBGGHHHHHHGBGHGFHFHGCAAB
@M05620:45:000000000-G6HP7:1:1101:8227:3937 1:N:0:168
ATCTCTATCTCCTAAAAACCTGTTTAGATTTGGAGATAGACCTTCAGGTTTTTCATCATTTTCTGCATGAATTATACATTGACCACGTTCCAGCGTGGTCAGTTTGCAGCATTCTGTTATTTTGTTTGACAGAGTGTCTTGTTGAGAACATATGTAGGACATGATTTTTTCCTGCAACAGGGAAAATAAAGTATAAGTTTTAAAGATTTATTCTTTAATAAAGAATCTCAAAGCCAGCTTTAGAAAAAGGA
+
CCCCBFFFFFFFGGGGGGGGGGGHHHGHHHHHGHHHHHHHHHHHHHHHHHHGGHHHHHHHHHHHHHHHHHHHHHHHHGHHHGHHHGGHHFGHHHGGE?GGHHHGHFHGHHHHHHHFHHHHHGHHHHHHEFE3GHHDHFHGGFGGEGEHHHGHHHHGFB3CGG2DFHHHFGHHFGHFHHHGECFHHEHHGGBHHHHHH1GGFHF111FGD<GD1GHHH0<GDDD0.<DD0GGD0<CG..CCC00CGHHAD?C
@M05620:45:000000000-G6HP7:1:1101:13788:3965 1:N:0:168
CATCCTGACCCTGAAGTACCCCATTGAGCATGGCATCGTCACCAACTGGGACGACATGGAGAAGATCTGGCACCACACCTTCTACAACGAGCTGCGCGTGGCCCCGGAGGAGCACCCAGTGCTGCTGACCGAGGCCCCCCTGAACCCCAAGGCCAACAGAGAGAAGATGACTCAGGTGAGGCTCGGCCGACGCCCGTGCTCCTCCCGTCCTTTCCCCAGTCATTTTCTGCCCGGCTTGATTTCTGACATTA
+
CCCDDFFFFFFFGGGGGEGGGGGHHHHHHHHHHHHHHGHHHGHHHGHHHHGHGGGGGHHHHHHHGHHHHHHHHGHHHGGHHHHHHHHHGGGGGHHGGGGGGGHHGGGGGGGGHHHHGGHGHHHHHHHHHHGGGGGGGGGGGGGHHHGGGGHGHHGGGGGGGGGGGGGFGGGGGGGGGGGGGGGGFFFFFFCFFFFFDFFFFFFFFFFFDFFFFFFFFFDFFFFFFFFHFFFFFFFAFFFFFFFFFBBFFF0
@M05620:45:000000000-G6HP7:1:1101:20485:3974 1:N:0:168
ATCTCTATCTCCTAAAAAGGAAGAAAGGGGAGGGAAGATCGGAAGAGCACACGTCTGAACTCCAGTCACGTCGACGCATCTCGTATGCCGTCTTCTGCTTGAAAAAAAAAAAAACCCCATGCAGCTTACCTCATCCCCCCTCCACCCTCCATCCCCCATCACCCCCATACGTCAGCTTAACTTTGGCCTACGCCCTAGCACCTCCCGCCTACACCTCCCTCTTTTTCCTCCCTCCTTCTATACTTACCTTC
+
BBBBBFFFFFFFGGGGGGGGAFFGFGFHEGDFGCFHEFHHHGGGGHHHHHHHGGHHGHGHHHHHHHHGHGHHEGGGGGEEGHGGGHHHHGGGHGHHHHHHHHHH?GGGCGG<@<.<...00>1=</00</00/000..;-@..//.9.;C;0;C.9.-//00;.---;F/.;..A/////;/////////;.@-;-..;//;/9.9A--..././/:...9.9////////;....///;//9;/9:9/BF
@M05620:45:000000000-G6HP7:1:1101:18635:3997 1:N:0:168
CATCCTGACCCTGAAGTACCCCATTGAGCATGGCATCGTCACCAACTGGGACGACATGGAGAAGATCTGGCACCACACCTTCTACAACGAGCTGCGCGTGGCCCCGGAGGAGCACCCAGTGCTGCTGACCGAGGCCCCCCTGAACCCCAAGGCCAACAGAGAGAAGATGACTCAGGTGAGGCTCGGCCGACGCCCGTGCTCCTCCCGTCCTTTCCCCAGTCATTTTCTGCCCGGCTTGATTTCTGACATTA
+
?ABBAFFFFFFFGGGGGGGFGFDFHFHFGHHDGFHGH?HHFGHGEGFFHHHHGGFGGHFFHHHCF5G5FFHHHAGEHDDEGFHHHEF@@FEEGHG?/EEGFGGEEECGGCGDHHHHFGGFFGGHHHHHHHGGGGGGGGGGGGHHHHGGGGHGHHGGGGGGFFGGGGGGGGGGGGGGGGGGEGEGFFFFFFFCFFF;;DD?FFFFFEFEDDDFFFBFFFAFFFFFFFFBFFFFFA;DA9.;/BFFFFBFFF9
@M05620:45:000000000-G6HP7:1:1101:18652:4007 1:N:0:168
CATCCTGACCCTGAAGTACCCCATTGAGCATGGCATCGTCACCAACTGGGACGACATGGAGAAGATCTGGCACCACACCTTCTACAACGAGCTGCGCGTGGCCCCGGAGGAGCACCCAGTGCTGCTGACCGAGGCCCCCCTGAACCCCAAGGCCAACAGAGAGAAGATGACTCAGGTGAGGCTCGGCCGACGCCCGTGCTCCTCCCGTCCTTTCCCCAGTCATTTTCTGCCCGGCTTGATTTCTGACATTA
+
ABBBBFFFFFFFGGGGGGGGGGGHHHHHHHFFHHHHHGHHHGHHHGHGHHHHGGGGGHHHFHCGHHHGFHHHHGHHHGGHHHHHHHHHGGGGGHHGGGGGGGHHGGGGGGGGHHHHGGGHFFHGHHHHHGGGGGGGGGGGGGHHHHGGGGHGHHGGGGGGGFGGGFFBFGGGGGGGGGGGGGGGFFEFD>FFFFFA;DFEFFFFFFFEDDAFFFFFFFFFFFFFFFFFFFFFDCCD;=?BFFFFFFFFFF/
@M05620:45:000000000-G6HP7:1:1101:21554:4047 1:N:0:168
CATCCTGACCCTGAAGTACCCCATTGAGCATGGCATCGTCACCAACTGGGACGACATGGAGAAGATCTGGCACCACACCTTCTACAACGAGCTGCGCGTGGCCCCGGAGGAGCACCCAGTGCTGCTGACCGAGGCCCCCCTGAACCCCAAGGCCAACAGAGAGAAGATGACTCAGGTGAGGCTCGGCCGACGCCCGTGCTCCTCCCGTCCTTTCCCCAGTCATTTTCTGCCCGGCTTGATTTCTGACATTT
+
AABA?FFFFFFFG4FGGGGGGGGHGGHGHHGHGHGHHGHHHGHHGGHHHHHHGGGGGHHFHHHHHHHHFHHFHGHHGGGHHHHHHHHHGFGGGHHGGGGGCGHHGGGCGGGGHHHHGGHHHHHHHGHHHHGCGFGGGGGGGGHGGHGG.AGGHHEFGGGGGG?EFGFFGFGGGGGGGGGGGGGGFFFFCAFFFFFAADFFFFFFFFD.ADDFFBFBFFFBFFFFFFFFFEFA.BDBBB.;FFFFF/;/BF/
@M05620:45:000000000-G6HP7:1:1101:9702:4072 1:N:0:168
CATCCTGACCCTGAAGTACCCCATTGAGCATGGCATCGTCACCAACTGGGACGACATGGAGAAGATCTGGCACCACACCTTCTACAACGAGCTGCGCGTGGCCCCGGAGGAGCACCCAGTGCTGCTGACCGAGGCCCCCCTGAACCCCAAGGCCAACAGAGAGAAGATGACTCAGGTGAGGCTCGGCCGACGCCCGTGCTCCTCCCGTCCTTTCCCCAGTCATTTTCTGCCCGGCTTGATTTCTGACATTA
+
BBBBBFFFFFFFGGGCGGGGGGGHHHHGHHHHHHHHHGHHGGHFHGHHHHHHGGGGGHHGHFHHHHHHHHHHHGHHHGGHHHHHHHHHGEEGGHHGGGGGGGHHGGGGGGGGHGHHGGHFFHHHHGHHHHGGGGGGGGGGGGHHHHGGGGHGHHGGGGGGGGGGFFGFGGGGGGBFGGGGGEAFFFFFFFDFFFFFFAD:BFFFFF?AFFFFFFFFFBDFF9FFFFB;BFFFDDFFFFFFFFFFFBBFFF/
@M05620:45:000000000-G6HP7:1:1101:9676:4073 1:N:0:168
CATCCTGACCCTGAAGTACCCCATTGAGCATGGCATCGTCACCAACTGGGACGACATGGAGAAGATCTGGCACCACACCTTCTACAACGAGCTGCGCGTGGCCCCGGAGGAGCACCCAGTGCTGCTGACCGAGGCCCCCCTGAACCCCAAGGCCAACAGAGAGAAGATGACTCAGGTGAGGCTCGGCCGACGCCCGTGCTCCTCCCGTCCTTTCCCCAGTCATTTTCTGCCCGGCTTGATTTCTGACATTT
+
CCCCCFFFFFFFGGGGGGGGGGGHHHHHHHHHHHHHHGHHHGHHHGHHHHHHGGGGGHHHHHGHHHHHHHHHHGHHHGGHHHHHHHHHGGGGGHHGGGGGGGHHGGGGGGGGHHHHGGHGHHHHHHHHHHGGGGGGGGGGGGHHHHGGGGHGHHGGGGGGGGGGGGGFGGGGGGGGGGGGGFEGFFFFFFFFFFFFFFFFFFFFFFFAFFFFFFFFFFFFFFFFFFFFFFFFFFFFFFFFFFBFF0FFFF0
@M05620:45:000000000-G6HP7:1:1101:19979:4183 1:N:0:168
ATCTCTATCTCCTAAAAACCTGTTTAGATTTGGAGATAGACCTTCAGGTTTTTCATCATTTTCTGCATGAATTATACATTGACCACGTTCCAGCGTGGTCAGTTTGCAGCATTCTGTTATTTTGTTTGACAGAGTGTCTTGTTGAGAACATATGTAGGACATGATTTTTTCCTGCAACAGGGAAAATAAAGTATAAGTTTTAAAGATTTATTCTTTAATAAAGGATCTCAAAGCCAGCTTTAGAAAAAGGA
+
AAAABFFFFFFFGGGGGGGGGGGHHHHHGHHHHFGGFFF5GHHFHHGHHHHGGHFGGHHHHHHHHGHHHHFHHHHHHDFHFDEHHHGHHHHHHHGFGGHHGHHHHHHHHHHHHHGHGGFHHHHHFHHHEHHHHHFHHHHHHHHHGHHFHHHHHGHHHGHHHGGGGHHHHGHHHHHHGHHHHGEHHH1F?GGHFHFHHHGHHHFFHHGHHHHHHHHHDFHH0=<BGHHHFGGBDHHFGGHHHHHBGCHHD?C
@M05620:45:000000000-G6HP7:1:1101:21938:4184 1:N:0:168
ATCTCTATCTCCTAAAAACCTGTTTAGATTTGGAGATAGACCTTCAGGTTTTTCATCATTTTCTGCATGAATTATACATTGACCACGTTCCAGCGTGGTCAGTTTGCAGCATTCTGTTATTTTGTTTGACAGAGTGTCTTGTTGAGAACATATGTAGGACATGATTTTTTCCTGCAACAGGGAAAATAAAGTATAAGTTTTAAAGATTTATTCTTTAATAAAGGATCTCAAAGCCAGCTTTAGAAAAAGGA
+
BBBABFFFFFFFGFGGGGGGGGHHHHHHHHHHHHHHHHHFHHHHHHHGHHHGGHHHHHHGHHHHHHHHHGFHHHHHHFHHHHHHHHGHHHHHHHGEGGGHGHHHHHHHHHHHHHHHHHHHHHHHHHHHGHHHHHHHGHHHHHHHHHHGHHHGHHHGGHHHGHHHHHHHHGHHGHHHHHHHHGGHHHHHFGGGHHHHHFGHHHFHHGHHHHHHGHHHHHHHDFHHHHHHHEHHHHGHGGHHHGHGCGFAGGG
@M05620:45:000000000-G6HP7:1:1101:7573:4184 1:N:0:168
CATCCTGACCCTGAAGTACCCCATTGAGCATGGCATCGTCACCAACTGGGACGACATGGAGAAGATCTGGCACCACACCTTCTACAACGAGCTGCGCGTGGCCCCGGAGGAGCACCCAGTGCTGCTGACCGAGGCCCCCCTGAACCCCAAGGCCAACAGAGAGAAGATGACTCAGGTGAGGCTCGGCCGACGCCCGTGCTCCTCCCGTCCTTTCCCCAGTCATTTTCTGCCCGGCTTGATTTCTGACATTA
+
CBCCCFFFFFFFGGGGGGGGGGGHHHHHHHHHHHHHHGHHHGHHHGHHHHHHGGGGGHHHHHHHHHHHHGHHHGHHHGGHHHHHHHHHGGGGGHGGGGGGGGHHGGGGGGGGHHHHGGHHHHHHHHHHHHGGGGGGGGGGGGGGHHGGGGHGHHGGGGGGGGGGFGGGGGGGGGGGGGGGGGGGFFFFFFFFFFFF:ADFFFFFFFFEFFFFFFFFFFFFFFFFFFFFFEFFBFFFAAAFFFF009BBFF0
@M05620:45:000000000-G6HP7:1:1101:7554:4185 1:N:0:168
CATCCTGACCCTGAAGTACCCCATTGAGCATGGCATCGTCACCAACTGGGACGACATGGAGAAGATCTGGCACCACACCTTCTACAACGAGCTGCGCGTGGCCCCGGAGGAGCACCCAGTGCTGCTGACCGAGGCCCCCCTGAACCCCAAGGCCAACAGAGAGAAGATGACTCAGGTGAGGCTCGGCCGACGCCCGTGCTCCTCCCGTCCTTTCCCCAGTCATTTTCTGCCCGGCTTGATTTCTGACATTT
+
ABBBBFFFFFFFGGGGGGGGGGGHHHHHHHHHHHHHHGHHHGHHHGHHHHHHGGGGGHHHHHHHHHHHHHHHHGHHHGGHHHHHHHHHGGGGGHHGGGGGGGHHGGGGGGGGGHHHGGHHHHHHHHHHHHGGGGGGGGGGGGHHHHGGGGHGHHGGGGGGGGGGGGGGGGGGGGGGGGGGGGGGFFFFFFFFFFFFDFFFFFFFFFFFFFFFFFFFFFFFFFFFFFFFFFFFFCFFFF9FFFFFFFFFFF/
@M05620:45:000000000-G6HP7:1:1101:19998:4190 1:N:0:168
ATCTCTATCTCCTAAAAACCTGTTTAGATTTGGAGATAGACCTTCAGGTTTTTCATCATTTTCTGCATGAATTATACATTGACCACGTTCCAGCGTGGTCAGTTTGCAGCATTCTGTTATTTTGTTTGACAGAGTGTCTTGTTGAGAACATATGTAGGACATGATTTTTTCCTGCAACAGGGAAAATAAAGTATAAGTTTTAAAGATTTATTCTTTAATAAAGGATCTCAAAGCCAGCTTTAGAAAAAGGA
+
AABABFFFFFFFGGGGGGGGGGEFHHHHHHHHHFHHHHHCHHHHHGFFHHHGGHGHHHHHHHHHHHFHHGHHHHHFHDGHFFHHHHGGHHHHHHGGGGHHHHHHHHHHHGGHHHHHHHHHHHHHHHHHHHHHHHHHGHHHHHHHHHHGHHHHHHHFGHGFFFHGFHHHGGHHHHGHHHHHHGGHHH1GGFGHHHHFHHHGHHGFHDFGHHHHHHHHHHHHFHHHHHHHHHHHFBCHHGHHHFGFGGFHFDG
@M05620:45:000000000-G6HP7:1:1101:21922:4191 1:N:0:168
ATCTCTATCTCCTAAAAACCTGTTTAGATTTGGAGATAGACCTTCAGGTTTTTCATCATTTTCTGCATGAATTATACATTGACCACGTTCCAGCGTGGTCAGTTTGCAGCATTCTGTTATTTTGTTTGACAGAGTGTCTTGTTGAGAACATATGTAGGACATGATTTTTTCCTGCAACAGGGAAAATAAAGTATAAGTTTTAAAGATTTATTCTTTAATAAAGGATCTCAAAGCCAGCTTTAGAAAAAGGA
+
CDDCDFFFFFFFGGGGGGGGGGHHHHHHHHHHHHHHHHHHHHHHHHHHHHHGGHHHHHHHHIIHIHHHHHHHHHHHHHHHHHHHHHGGHHHHHHGGGGHHHHHHHHHHHHHHHHHHHHHHHHHHHHHHHHHHHHHHHHHHHHHHHHHHHHHHHHHHHHHHHHHHHHHHHGHHHHHHHHHHHGGHHHHHHHHHHHHHHHHHHHHHHHHHHHHHHHHHHHHHHHHHHHHHHHHHHFHHHGHHHHHHGGHHGGH
@M05620:45:000000000-G6HP7:1:1101:9616:4197 1:N:0:168
CATCCTGACCCTGAAGTACCCCGGCTTGATTTCTGACATTAGATCGGAAGAGCACACGTCTGAACTCCAGTCACGTCGACGCATCTCGTATGCCGTCTTCTGCTTGAAAAAAAAAAAAAGAACACAAAGGTAAAGTTGAATAGATTAGTAAGAAGCAATAAGCAGATGCGAGGTTGTACAATGTTTGTAGAATGGCAAGGTAATTTCATTACAGATACTGTTTATCGATGGGAGTTCACACAATAGGGAAG
+
CBCCCFFFFFFFGGGGGFGGGGGGGGGGHHHHHHHGHHHHGHHHHHGGGGGHHGHFHGGHHGGHHHHHCGHHDGGHHGGGGGGGEHHHFEHHHHGFGHGHHHHHHGHHHGFGGFGGA/<.>0000..0>/00000=0=00000000000000;0///:000000:/0:0:.;-.//.09;900000//000000///0..://////9//:/;//9////:/:///:../../..99////..////./..
@M05620:45:000000000-G6HP7:1:1101:19980:4201 1:N:0:168
ATCTCTATCTCCTAAAAACCTGTTTAGATTTGGAGATAGACCTTCAGGTTTTTCATCATTTTCTGCATGAATTATACATTGACCACGTTCCAGCGTGGTCAGTTTGCAGCATTCTGTTATTTTGTTTGACAGAGTGTCTTGTTGAGAACATATGTAGGACATGATTTTTTCCTGCAACAGGGAAAATAAAGTATAAGTTTTAAAGATTTATTCTTTAATAAAGGATCTCAAAGCCAGCTTTAGAAAAAGGA
+
CDCDDFFFFFFFGGGGGGGGGGHHHHHHHHHHHHHHHHHHHHHHHHHHHHHGGHHHHHIHHIIHIHHHHHHHHHHHHHHHHHHHHHGHHHHHHHGFGGHHHHHHHHHHHHHHHHHHHHHHHHHHHHHHGHHHHHHHHHHHHHHHHHHHHHHHHHHHHHHHHHHHHHHHHGHHHHHHHHHHHGGHHHHHHHHHHHHHHHHHHHHHHHHHHHHHHHHHHHHHHGHHHHHHHHGGGHHHHGHHHHHFHFHHGGH
@M05620:45:000000000-G6HP7:1:1101:19975:4219 1:N:0:168
ATCTCTATCTCCTAAAAACCTGTTTAGATTTGGAGATAGACCTTCAGGTTTTTCATCATTTTCTGCATGAATTATACATTGACCACGTTCCAGCGTGGTCAGTTTGCAGCATTCTGTTATTTTGTTTGACAGAGTGTCTTGTTGAGAACATATGTAGGACATGATTTTTTCCTGCAACAGGGAAAATAAAGTATAAGTTTTAAAGATTTATTCTTTAATAAAGGATCTCAAAGCCAGCTTTAGAAAAAGGA
+
AAA?AFFFFFFFGGGGGGGGGGHHHFHHHHHHHHHHHGHFGHHHHHHHHHHGGHHHHHHHHHHHHHHHHFHHHGHGHHHHHHHHHHGHHHHHHHGEEGHHFHHHHHHHHHGHFHHHHHHHHHHHHHHHHHHHHHHHHHHHHGHHHHHHGHHHHHHHHHHHHHHHHHHHHGHHHHHGHHHHHGGFHHHGHHHHHHGHHDGHHFFGHGHHHHHGHGHHGHHHHGDGHGGHHFHHHHHHHGFHHHHHG;CGGGH
@M05620:45:000000000-G6HP7:1:1101:20671:4251 1:N:0:168
ATCTCTATCTCCTAAAAACCTGTTTAGATTTGGAGATAGACCTTCAGGTTTTTCATCATTTTCTGCATGAATTATACATTGACCACGTTCCAGCGTGGTCAGTTTGCAGCATTCTGTTATTTTGTTTGACAGAGTGTCTTGTTGAGAACATATGTAGGACATGATTTTTTCCTGCAACAGGGAAAATAAAGTATAAGTTTTAAAGATTTATTCTTTAATAAAGGATCTCAAAGCCAGCTTTAGAAAAAGGA
+
DDDCCFFFFFFFGGGGGGGGGGHHHHHHHHHHHHHHHHHHHHHHHHHHHHHGGHHHHHHHHHIIHHHHHHHHHHHHHHHHHHHHHHGHHHHHHHGGGGHHHHHHHHHHHHHHHHHHHHHHHHHHHHHHHHHHHHHHHHHHHHHHHHHHHHHHHHHHHHHHHHHHHHHHHGHHHHHHHHHHHGGHHHHHHHHHHHHHHHHHHHHHHHHHHHHHHHHHHHHHHHHHHHGHHHHHGHHHHGGHHHHHHHHHGGH
@M05620:45:000000000-G6HP7:1:1101:20687:4270 1:N:0:168
ATCTCTATCTCCTAAAAACCTGTTTAGATTTGGAGATAGACCTTCAGGTTTTTCATCATTTTCTGCATGAATTATACATTGACCACGTTCCAGCGTGGTCAGTTTGCAGCATTCTGTTATTTTGTTTGACAGAGTGTCTTGTTGAGAACATATGTAGGACATGATTTTTTCCTGCAACAGGGAAAATAAAGTATAAGTTTTAAAGATTTATTCTTTAATAAAGGATCTCAAAGCCAGCTTTAGAAAAAGGA
+
BAB@BFFFFFFFGGGGGGGGGGGHHHHHHHHHHHHHHHHHHHHHHHHHHHHGGHHHHHHHHHHHHHGHHHHHHHHHHHHHHHHHHHGHHHHHGHGGGGHHHHHHHHHHHHHHHHHHHHHHHHHHHHHHHHGHHHGHHHHHHHHHHHHHHHHHHHHHHHHHHHHHHHHHHGHHHHHHHHHHHGGGHHHGHHHHHHFDGFGHHHHHHHHHHHHHHHHHHHHHHHHGHHHHHHHHHHHHHGGHHHHHGHHGGGH
@M05620:45:000000000-G6HP7:1:1101:18269:4270 1:N:0:168
AGATTACTGCAACAGTTCCCCCTGGACCTGGAAAAGTTTCTTGCCTGGCTTACAGAAGCTGAAACAACTGCCAATGTCCTACAGGATGCTACCCGTAAGGAAAGGCTCCTAGAAGACTCCAAGGGAGTAAAAGAGCTGATGAAACAATGGCAAGTAAGTCAGGCATTTCCGCTTTAGCACTCTTGTGGATCCAATTGAACAATTCTCAGCATTTGTACTTGTAACTGACAAGCCAGGGACAAAACAAAGAT
+
BBBBBFFFBFFFGGGFGGGGGGGGHHHHHHHGHHHGGHHHHHHHHHHHHHHGHHHFHHGHHFHFHHHHHHHGCGHGGHHHHHHHGHHHGHHHHHGGGGHGHFFGFHHHGHHHHHHEGHHFGFHGGGGFHHHGHGHHHGBHHFBFGFHHFHFHGGHHGHGHHHGHFHHHHFDGGGGHHHHHHHHGHFGFHHHHFFHHHEFFBGGHHHHDDHFHFHGHHHHFHFHEHHFFHHHGHGGFGD?E?FFGGGGGGG;
@M05620:45:000000000-G6HP7:1:1101:20670:4271 1:N:0:168
ATCTCTATCTCCTAAAAACCTGTTTAGATTTGGAGATAGACCTTCAGGTTTTTCATCATTTTCTGCATGAATTATACATTGACCACGTTCCAGCGTGGTCAGTTTGCAGCATTCTGTTATTTTGTTTGACAGAGTGTCTTGTTGAGAACATATGTAGGACATGATTTTTTCCTGCAACAGGGAAAATAAAGTATAAGTTTTAAAGATTTATTCTTTAATAAAGGATCTCAAAGCCAGCTTTAGAAAAAGGA
+
CCCCCFFFFFFFGGGGGGGGGGHHHHHHHHHHHHHHHHHHHHHHHHHHHHHGGHHHHHIIIHIIIHHHHHHHHHHHHHHHHHHHHHGHHHHHHHGFGGHHHHHHHHHHHHHHHHHHHHHHHHHHHHHHGHGHHHHHHHHHHHHHHHHHHHHHHHHHHHHHHHHHHHHHHGHHHHHHHHHHHGGHHHHHGHHHHHHHHGHHHHHHHHHHHHHHHHHHHHHHHHHHHHGHHHGGHHHHHGHHHHHHHGHHGGG
@M05620:45:000000000-G6HP7:1:1101:15158:4288 1:N:0:168
CATCCTGACCCTGAAGTACCCCATTGAGCATGGCATCGTCACCAACTGGGACGACATGGAGAAGATCTGGCACCACACCTTCTACAACGAGCTGCGCGTGGCCCCGGAGGAGCACCCAGTGCTGCTGACCGAGGCCCCCCTGAACCCCAAGGCCAACAGAGAGAAGATGACTCAGGTGAGGCTCGGCCGACGCCCGTGCTCCTCCCGTCCTTTCCCCAGTCATTTTCTGCCCGGCTTGATTTCTGACATTA
+
CBCCDFFFFFFFGGGGGGGGGGGHHHHHHHHHHHHHHGHHGGHHHGHHHHHHGGGGGHHHHGHHGHHHHHHHHGHHHGGHHHHHHHHHGGGGGHHGGGEGGGHHGGGGGGGGHHHHGGHHHHHHHHHHHHGGGGGGGGGGGGGHHHGGGGHGHHGGGGGGGGGGGGGGGGGGGGGGGGGGGGGGFFFFFFFFFFFF@FFFFFFFFFFEFFFFFFFFFFFBFFFFFHHFHFFFFFFFFFFFFFFFFFFFFF0
@M05620:45:000000000-G6HP7:1:1101:7999:4298 1:N:0:168
ATCTCTATCTCCTAAAAACCTGTTTAGATTTGGAGATAGACCTTCAGGTTTTTCATCATTTTCTGCATGAATTATACATTGACCACGTTCCAGCGTGGTCAGTTTGCAGCATTCTGTTATTTTGTTTGACAGAGTGTCTTGTTGAGAACATATGTAGGACATGATTTTTTCCTGCAACAGGGAAAATAAAGTATAAGTTTTAAAGATTTATTCTTTAATAAAGGATCTCAAAGCCAGCTTTAGAAAAAGGA
+
CCCCCFFFFFFFGGGGGGGGGGHHHHHHHHHHHHHHHHHHHHHHHHHHHHHGGHHHHHHHHHHHIHHHHHHHHHHHHHHHHGHHHHGHHHHHHHGGGGHHHHHHHHHHHGHHHHHHHHHHHHHHHHHHHHHHHHHHHHHHHHHHGHHHHHHHHHHHHHHHHHHGHHHHHGHHHHHHFHHHHGGHHHHHHHHHHHHHGFGHHHHHHHHHHHHHHHHHHHHHHHHGHHHHHFHHHHHHHGHHHHHHFGHHGGH
@M05620:45:000000000-G6HP7:1:1101:8020:4303 1:N:0:168
ATCTCTATCTCCTAAAAACCTGTTTAGATTTGGAGATAGACCTTCAGGTTTTTCATCATTTTCTGCATGAATTATACATTGACCACGTTCCAGCGTGGTCAGTTTGCAGCATTCTGTTATTTTGTTTGACAGAGTGTCTTGTTGAGAACATATGTAGGACATGATTTTTTCCTGCAACAGGGAAAATAAAGTATAAGTTTTAAAGATTTATTCTTTAATAAAGGATCTCAAAGCCAGCTTTAGAAAAAGGA
+
BCCBCFFFFFFFGGGGGGGGGGHHHHHHHHHHHHHHHHHHHHHHHHHHHHHGGHHHHHHHHHIHHHHHHHHHHHHHHHHHHHHHHHGHHHHHHHGGGGHHHHHHHHHHHHHHHHHHHHHHHHHHHHHHHHHHHHHHHHHHHHHHHHHHHHHHHHHHHGHHHHHHHHHHHGHHHHHHHHHHHGGHHHHHGGHHHGHHHFGHHHHHHHHHHGHHHHHHHHHGHHFHHHHHHHHHGHGHHGHHHHHHHGGHGGH
@M05620:45:000000000-G6HP7:1:1101:16856:4314 1:N:0:168
AGATTACTGCAACAGTTCCCCCTGGACCTGGAAAAGTTTCTTGCCTGGCTTACAGAAGCTGAAACAACTGCCAATGTCCTACAGGATGCTACCCGTAAGGAAAGGCTCCTAGAAGACTCCAAGGGAGTAAAAGAGCTGATGAAACAATGGCAAGTAAGTCAGGCATTTCCGCTTTAGCACTCTTGTGGATCCAATTGAACAATTCTCAGCATTTGTACTTGTAACTGACAAGCCAGGGACAAAACAAAGAT
+
CCCCCDFFFFFFGGGGGGGGGGGGHHHHHHHHG3GHFGHHHHHHHHHHHHHHHGHHHEGHHHHHHHHHHHHHHHHHHHHHHHHFHHHHHHGHHHGE?EHHHGHHHHHHFHHHHHHHHHHHHHHGGHEGHGGHHGHHHHHHHHHHHHHHHHHHHGHHHGHHHH2@FHHHHHGGGGGHHHHHHHHHHFHGHGHHHHHHHHHGHHHHHFHHHHHHHHFHHGHHHGEHHHHHGHHHGGGG.AEGG./FGGGGBFF
@M05620:45:000000000-G6HP7:1:1101:8006:4316 1:N:0:168
ATCTCTATCTCCTAAAAACCTGTTTAGATTTGGAGATAGACCTTCAGGTTTTTCATCATTTTCTGCATGAATTATACATTGACCACGTTCCAGCGTGGTCAGTTTGCAGCATTCTGTTATTTTGTTTGACAGAGTGTCTTGTTGAGAACATATGTAGGACATGATTTTTTCCTGCAACAGGGAAAATAAAGTATAAGTTTTAAAGATTTATTCTTTAATAAAGGATCTCAAAGCCAGCTTTAGAAAAAGGA
+
CCCCCFFFFFFFGGGGGGGGGGHHHHGHHHHHHHHHHHHHHHHHHHHHHHHGGHHHHHHHHIIIHHHHHHHHHHHHHHHHHHHHHHGHHHHHGHGGGGHHHHHHHHHHHHHHHHHHHHHHHHHHHHHHHHHHHHHHHHHHHHHHHHGHHHHHHHHHHHHHHHHHHHHHHGHHHHHHHHHHHEFHHHHHGHHHHHHHHHHHHHHHHHHHHHHHHHHHHGHHHGGHHHHHHHGGHHHGHGHHHHHGHGHFGFF
@M05620:45:000000000-G6HP7:1:1101:16856:4333 1:N:0:168
AGATTACTGCAACAGTTCCCCCTGGACCTGGAAAAGTTTCTTGCCTGGCTTACAGAAGCTGAAACAACTGCCAATGTCCTACAGGATGCTACCCGTAAGGAAAGGCTCCTAGAAGACTCCAAGGGAGTAAAAGAGCTGATGAAACAATGGCAAGTAAGTCAGGCATTTCCGCTTTAGCACTCTTGTGGATCCAATTGAACAATTCTCAGCATTTGTACTTGTAACTGACAAGCCAGGGACAAAACAAAGAT
+
CCBBCFFFFFFFGGGGGGGGGGGGHHHHHHHHHHHHFHHHHHHHHHHHHHHHHHHHHHHHHHHHHHHHHHHHGHHHHHHHHHHHHGHHHHHHHHGGGGHHHHHHHHHHGHHHHHHGHHHHHGHGGHGGHHHHHGHHHHGHHHHHHHHHHHHGHGHHHHHHHHHHHHHHHHGGGGGHHHGHHHHHHGHGHHHHGHHHHHHHGHHHHHHHHHHHHHHHHHHHHHHFHHHHFHHHHGFGGGGGGGGGGGGGFGB
@M05620:45:000000000-G6HP7:1:1101:7411:4344 1:N:0:168
AGATTACTGCAACAGTTCCCCCTGGACCTGGAAAAGTTTCTTGCCTGGCTTACAGAAGCTGAAACAACTGCCAATGTCCTACAGGATGCTACCCGTAAGGAAAGGCTCCTAGAAGACTCCAAGGGAGTAAAAGAGCTGATGAAACAATGGCAAGTAAGTCAGGCATTTCCGCTTTAGCACTCTTGTGGATCCAATTGAACAATTCTCAGCATTTGTACTTGTAACTGACAAGCCAGGGACAAAACAAAGAT
+
BCCCCFFFFFFFGGGGGGGGGGGGHHHHHHHHHHHHGHHHHHHHHHHHHHHHHHHHHHHHHHHHHHHHHHHHFHHHHHHHHHGHHGHHHHHHHHGFGGHHHFGFHHHHGHHHHHHFGHHHHHHGGHGGHHHHHGHHHHHHHHHHHHHHHHHHHGHHHHHHHHHHHHHHHHGGGGGHHHGHHHHHHHHGHHHHGHHHGHHHHHHHHHHHHHHHHHHHHHHHHHHHHHHGGHFHHGGGGGGGGGGGGGGGGGF
@M05620:45:000000000-G6HP7:1:1101:16843:4346 1:N:0:168
AGATTACTGCAACAGTTCCCCCTGGACCTGGAAAAGTTTCTTGCCTGGCTTACAGAAGCTGAAACAACTGCCAATGTCCTACAGGATGCTACCCGTAAGGAAAGGCTCCTAGAAGACTCCAAGGGAGTAAAAGAGCTGATGAAACAATGGCAAGTAAGTCAGGCATTTCCGCTTTAGCACTCTTGTGGATCCAATTGAACAATTCTCAGCATTTGTACTTGTAACTGACAAGCCAGGGACAAAACAAAGAT
+
CCCCCFFFFFFFGGGGGGGGGGGGGHHHHGHHHHHHGHHHHHHHHHHHHHHHHHHHHHHHHHHFHGGHHHHHHHHHHHHHHHHHHHHHHHHHHHGEEGHHHHHHHHHHGHHHHHHHHHHHHHHGGGGGHHHHHGHHHHGHHHHGHGHHGGHGHGHGHHHHHHHHHHHHHHGGGGGHHHHHHHGHHGHGHHHHFHHHHGGFFGHHHGHGFHHHHHHHHHHHHHHGHHHHHHHHHGFGGGGGGGFFGGGGGGF
@M05620:45:000000000-G6HP7:1:1101:8896:4349 1:N:0:168
CATCCTGACCCTGAAGTACCCCATTGAGCATGGCATCGTCACCAACTGGGACGACATGGAGAAGATCTGGCACCACACCTTCTACAACGAGCTGCGCGTGGCCCCGGAGGAGCACCCAGTGCTGCTGACCGAGGCCCCCCTGAACCCCAAGGCCAACAGAGAGAAGATGACTCAGGTGAGGCTCGGCCGACGCCCGTGCTCCTCCCGTCCTTTCCCCAGTCATTTTCTGCCCGGCTTGATTTCTGACATTA
+
DCCDDFFFFFFFGGGGGGGGGGGHHHHHHHHHHHHHH2GHHGHHHGHHHHHHGGGGGHHHHHHHHHHHHHHHHGHHHGGHHHHHHHHHGGGGGHHGGGGGGGHHGGGGGGGGHHHHGGHGHHHHHHHHHHGGGGGGGGGGGGHHHHGGGGHGHHGGGGGGGGGGGGGFGGGGGGGGGGGGGGFGFFFFFFFFFFFFDFDFFFFFFFFEFFFFFFFFFFFFFFFFFFFFFFFFDFFFFFFFFFFFFFFFFF0
@M05620:45:000000000-G6HP7:1:1101:7424:4364 1:N:0:168
AGATTACTGCAACAGTTCCCCCTGGACCTGGAAAAGTTTCTTGCCTGGCTTACAGAAGCTGAAACAACTGCCAATGTCCTACAGGATGCTACCCGTAAGGAAAGGCTCCTAGAAGACTCCAAGGGAGTAAAAGAGCTGATGAAACAATGGCAAGTAAGTCAGGCATTTCCGCTTTAGCACTCTTGTGGATCCAATTGAACAATTCTCAGCATTTGTACTTGTAACTGACAAGCCAGGGACAAAACAAAGAT
+
A1AAAFFFBFDFGG1BGGGGGGGC0BGHGFBGHGHHFHGHHHBHHHEGHHHGHHFHHGHGHGHHHHHHHHHHHHG1GHHHHHHHFGHHFF2FGHGEGG0GHHFB0?GGFHHHHH1GHFHHH11F?/EEHHHHHFFGHHDGHFHGHFGHHCHHHGFHFGGHHFCGGHGHGHGGGGGHHHHHHHHHHHHGHHGHHHHHHH0GHFHHHHHE=CGHHFC;CGGH0::GGHCCCF0;CEF.=BFGGGFFGGGEFFC
@M05620:45:000000000-G6HP7:1:1101:8904:4365 1:N:0:168
CATCCTGACCCTGAAGTACCCCATTGAGCATGGCATCGTCACCAACTGGGACGACATGGAGAAGATCTGGCACCACACCTTCTACAACGAGCTGCGCGTGGCCCCGGAGGAGCACCCAGTGCTGCTGACCGAGGCCCCCCTGAACCCCAAGGCCAACAGAGAGAAGATGACTCAGGTGAGGCTCGGCCGACGCCCGTGCTCCTCCCGTCCTTTCCCCAGTCATTTTCTGCCCGGCTTGATTTCTGACATTA
+
AABABFFFFFFFGGGGGGGGGGGHHHHHHHHHHHHHHEHHHGHHHGHHHEFHGGGGGHGGHFHHGHHHHHHHHGHHGGGHHHHHHHGHEGGFGGFGGGGGGGHGGGGGGGGGHHHHGGHHHFHHHHHHHHGGGGGGGGGDGEFGHHGGGGHFGHGGGGGGGEGGFGGGFGGGGGFGFFGGGGGGFFEFFFFFFFFC-AAE/FFFBFDFDFFFFB9BFF?BFFFFFFFFFFFFB=DFA>AFFFFFFFFFFF/
@M05620:45:000000000-G6HP7:1:1101:14468:4381 1:N:0:168
ATCTCTATCTCCTAAAAACCTGTTTAGATTTGGAGATAGACCTTCAGGTTTTTCATCATTTTCTGCATGAATTATACATTGACCACGTTCCAGCGTGGTCAGTTTGCAGCATTCTGTTATTTTGTTTGACAGAGTGTCTTGTTGAGAACATATGTAGGACATGATTTTTTCCTGCAACAGGGAAAATAAAGTATAAGTTTTAAAGATTTATTCTTTAATAAAGGATCTCAAAGCCAGCTTTAGAAAAAGGA
+
CDCCCFFFFFFFGGGGGGGGGGHHHHHHHHHHHHHHHHHHHHHHHHHHHHHGGHHHHIHHHHHIIHHHHHHHHGHHHHHHHHHHHHGHHHHHHHGGGGHHHHHHHHHHHHHHHHHHHHHHHHHHHHHHHHHHHHHHHHHHHHHHHHGHHHHHHHHHHHHHHHHHHHHHHGHHHHHHHHHHHGGHHHHHHHHHHHHHHGHHHGHHHHHHHHHHHHHHHHHHHGHHHHHHHHHGHHHHHGHHHHHHHHGHGGH
@M05620:45:000000000-G6HP7:1:1101:12994:4386 1:N:0:168
CATCCTGACCCTGAAGTACCCCGGCTTGATTTCTGACATTAGATCGGAAGAGCACACGTCTGAACTCCAGTCACGTCGACGCATCTCGTATGCCGTCTTCTGCTTGAAAAAAAAAAATCCAAGGGAGGAAAAGAGCTGATGAAACAATGGCACGTAAGTCAGGCATTTCCTCTTTAGCACTCTTGTGGATCCACTTTCACAATTCTCATCATTTTTACTTGTCACTGACAAGCCAGTGACCACACAAAGAT
+
11AA?DD1CFFCBGFGGGGGGGGGGEEA0FGFHFDDFBGF1FBFHHGGAEEFHHHFFG0AFEGFGEFHGHFGHHGGEEE>EEGC/@@F//0>GHGEE>FD2DFHHC0111BCCCCC<<1?GFG//?.-><F00.00<<0<=0<DGFEHD/CGC:::..:000;:G::;GC0;BFF00C0CBGFG0;0=00CFF/;9009;009CGBFB99//9///-:/9/:/9BF//;;/--AB-//////-9;-;F//:
@M05620:45:000000000-G6HP7:1:1101:14458:4396 1:N:0:168
ATCTCTATCTCCTAAAAACCTGTTTAGATTTGGAGATAGACCTTCAGGTTTTTCATCATTTTCTGCATGAATTATACATTGACCACGTTCCAGCGTGGTCAGTTTGCAGCATTCTGTTATTTTGTTTGACAGAGTGTCTTGTTGAGAACATATGTAGGACATGATTTTTTCCTGCAACAGGGAAAATAAAGTATAAGTTTTAAAGATTTATTCTTTAATAAAGGATCTCAAAGCCAGCTTTAGAAAAAGGA
+
BAABBFFFFFFFGGGGGGGGGGGHHHHHHHHHHFHHHHHHHHHHHGHHHHHGGHHHHHHHHHHHHHHHHHGHHHHGHHHHHHHHHHGHHHHGHHGFGGHHHHHHHHHHHHHHHHHHHHHHHHHHHHHHHHHHHHHHHHHHHHHHHHGGHHHHHHHHHHHHHHHHHHHHHGHHHHHHHHHHHGGHHHHGHGHGFHGHHFGHHHHHHHHHHHHHHHHHHGHHHFHHHHHHHHHGHHHHHGHHHHHFHFFHGGG
@M05620:45:000000000-G6HP7:1:1101:14838:4431 1:N:0:168
TACCTGTACTGGGGAAGCATTCCTACCCTAAAGATCGGAAGAGCACACGTCTGAACTCCAGTCACGTCGACGCATCTCGTATGCCGTCTTCTGCTTGAAAAAAAAAAAAAAAAAAAAAAATCATTCAAAATGCAACCAAAATCCACCCAAGATATAGAAAGAAACCACTCACAACCTACTAAAACACGCACTACCACAGGCCACCAGGACGGCCACCCAGCGCTAACCCGACATCAATCGTTTGAACTATA
+
AAABCFFFFFFFGGGGGGGGGGHHHHHHHHHHHGHHHGGGGGHHHHGHGHHHGGHHHHHGHHHFHGGHGGGGGGE>GHGFGHHHHGEFHGHHHHHHHGHGHHGGGGG@<<>>---<--:-.0:000000:000000.....90090.....90009000;0/./;...0//900../0/00000;...----0:/009......;.....-;--:......--.-./.9--9-.00000...;.0000000
@M05620:45:000000000-G6HP7:1:1101:12426:4434 1:N:0:168
AAACCAAGCAGACACTCACCGCTCCATCGCCACAGGCCAATAGTTTGTCCTCACTGAGTTGGCAACAAGTGGCTGCTGTGGCTGCCATTTTTCTGGTGATGGCCATCAGCTCCGACGAGGTCAGCTGGGGGGCTTTCTTTGTGTAAGCAACGAGAAACCTGAAAGAAGCATTTTTTAACTAAGTCCTGCTGAGTCATTCATGAGTTTTTAGCCGCCTTGCTTCTTCTCACAGACTCTCTACTCTCATGCCA
+
CCBCCCCFCFFFGGGGGGGGGGGGGHHHGGGGGHGHGGHHHHHHHHHHHHHHHHHGHHHGHHHHHHHHHGGGGHGGHHEGHHHGGHHHHHHHHHHHHHGHHHHHHHHHHHHHHGGGGGGGEHHHHHHHGGGGGGGGGGGGGFGFGGGGGGFFFFFFFFFFFFFFFFFFFFFFFFFFFFFFFFFFFFFFFFFFFBFBFFFFFFFFBFFFFFFFFFFFFFFFFFFFFFFFFFFFFFFFFFFFFFFFFFFFFFF
@M05620:45:000000000-G6HP7:1:1101:9695:4451 1:N:0:168
CATCCTGACCCTGAAGTACCCCATTGAGCATGGCATCGTCACCAACTGGGACGACATGGAGAAGATCTGGCACCACACCTTCTACAACGAGCTGCGCGTGGCCCCGGAGGAGCACCCAGTGCTGCTGACCGAGGCCCCCCTGAACCCCAAGGCCAACAGAGAGAAGATGACTCAGGTGAGGCTCGGCCGACGCCCGTGCTCCTCCCGTCCTTTCCCCAGTCATTTTCTGCCCGGCTTGATTTCTGACATTT
+
CBCCCFFFFFFFGGGGGGGGGGGHHHHHHHHHHHHHHGHHHGHHHGHHHHHHGGGGGHHHHHHHHHHHHHHHHGHHHGGHHHHHHHHHGGGGGHHGGGGGGGHHGGGFGGGGHGHHGGHGHHHHHHHHHHGGGGGGGGGGGGHHHHGGGGHGHHGGGGGGGGGGGGGFGGGGGGGGGGGGGGGGFFFFFFFFFFFFDFDFFFFFFFFEFFFFFFFFFFFFFFFFFFFFFEFFDFFFFFFFFFFFFBFFFF0
@M05620:45:000000000-G6HP7:1:1101:15987:4460 1:N:0:168
AGATTACTGCAACAGTTCCCCCTGGACCTGGAAAAGTTTCTTGCCTGGCTTACAGAAGCTGAAACAACTGCCAATGTCCTACAGGATGCTACCCGTAAGGAAAGGCTCCTAGAAGACTCCAAGGGAGTAAAAGAGCTGATGAAACAATGGCAAGTAAGTCAGGCATTTCCGCTTTAGCACTCTTGTGGATCCAATTGAACAATTCTCAGCATTTGTACTTGTAACTGACAAGCCAGGGACAAAACAAAGAT
+
AABCCFFFFFFFGGGGGGGGGGGGHGHHHHHHHHHHGHHHHHHHHHHHHHHHHHHHHHHHHHHHHHHHHHHHHHHHHHHHHHHHGFHHHHHHHHGGGGHHHHHHHHHHGHHHHHHHHHHHHHHGGFFEFHHHHGHHHHHHHHGHHHHHHHHHHGHHGHGHGGGHHHHHHHGGGGGHHHHHHHHHHHHGHHHHFHHHHHHHFFHHHHHFHHHHHHHHHHHHHHHHHHHHHFFHGGFGGGGGGGGGGGGGGGC
@M05620:45:000000000-G6HP7:1:1101:9711:4469 1:N:0:168
CATCCTGACCCTGAAGTACCCCATTGAGCATGGCATCGTCACCAACTGGGACGACATGGAGAAGATCTGGCACCACACCTTCTACAACGAGCTGCGCGTGGCCCCGGAGGAGCACCCAGTGCTGCTGACCGAGGCCCCCCTGAACCCCAAGGCCAACAGAGAGAAGATGACTCAGGTGAGGCTCGGCCGACGCCCGTGCTCCTCCCGTCCTTTCCCCAGTCATTTTCTGCCCGGCTTGATTTCTGACATTA
+
CCCCCFFFFFFFGGGGGGGGGGGHHHHHHHHGHHHHHGHHHGHHHGHHHHHHGGGGGHHGHHHHHHHHHHHHHGHHHGGHHHHHHHHHGGGGGHHGGGEGGGHHGGGGGGGGHGHHGGHGHHHHHHHHHHGGGGGGGGGGGGHHHHGGGDHGHHGGGGGGGGGGFFGCFGGGGGGGGGGGGEFFFFFFCFFFFFFFFDDFFFFFFFFFFFFFFFFFFF?FFBFFFFFFFFFFADFFAFFFFFFFFBFFFF0
@M05620:45:000000000-G6HP7:1:1101:16662:4477 1:N:0:168
ATCTCTATCTCCTAAAACCTGTTTAGATTTGGAGATAGACCTTCAGGTTTTTCATCATTTTCTGTATGAATTATACATTGACCACGTTCCAGCGTGGTCAGTTTGCAGCATTCTGTTATTTTGTTTGACAGAGTGTCTTGTTGAGAACATATGTAGGACATGATTTTTTCCTGCAACAGGGAAAATAAAGTATAAGTTTTAAAGATTTATTCTTTAATAAAGGATCTCAAAGCCAGCTTTAGAAAAAGGAA
+
AA>AAFFFFFFFGGGGGGGGGFHHHHHHHHHHHFHHHHHHHHHHGHHHHHGGHHHHGHHHHHHHBGHGHGHHFHGHFHHHHHHHHGHHHHFHGGEFFHHFHGHHHHHHHHHHHHHHHHHHHHHHHHHGHGHHHHHHHHHHHHHHHHFHGHHHHGHHGGHHHHHHHHHHGHHHHHGHHGHHGGHGHHHGHHGHHHHHFGHHGGHHHHHHHHHHHHHHEGHHHGDCGHHHHGHHGHCHGFHHFHHGFFFGGHF
@M05620:45:000000000-G6HP7:1:1101:16646:4485 1:N:0:168
ATCTCTATCTCCTAAAACCTGTTTAGATTTGGAGATAGACCTTCAGGTTTTTCATCATTTTCTGCATGAATTATACATTGACCACGTTCCAGCGTGGTCAGTTTGCAGCATTCTGTTATTTTGTTTGACAGAGTGTCTTGTTGAGAACATATGTAGGACATGATTTTTTCCTGCAACAGGGAAAATAAAGTATAAGTTTTAAAGATTTATTCTTTAATAAAGGATCTCAAAGCCAGCTTTAGAAAAAGGAA
+
BBCCCFFFFFFFGGGGGGGGGGHHHHHHHHHHHHHHHHGHHHHHHHHHHHGGHGHHHHIHHHIHGHHHHHHHFHHHHHHHHHHHHGHHHHHHHGFGGHHHHHHHHHHHHHHHHHHHHGHHHHHHHHHGHGHHHGHHHHHHHHHGHGDGFGHHHHHHHHHFHHHHHHHHGHHHHHGHHGHHGGGGHHHGGHFGHHHHGHHHGFHHHHHHHHHHHHHGEHHGGHGHHGHHHGHHGHCHGGHHGHHHGGFGDGH
@M05620:45:000000000-G6HP7:1:1101:20775:4543 1:N:0:168
CATCCTGACCCTGAAGTACCCTGACTTGATTTCTGACATTAGATCGGAAGAGCACACGTCTGAACTCCAGTCACGTCGACGCATCTCGTATGCCGTCTTCTGCTTGAAAAAAAAAAAAAAACAACTACCCTAGACCCCCCTACCACCCCCCACCCACCAACCACCACATACTCCATTACATCACTTCCCACTCCCTCGCTCCTCCCGGCCGTTCCCCTATCATTTTCCTCCCAGCCTTATTTGTACCCTTT
+
AAABAFFFFCFFGGGGGGFGGDGFHGHHHHHHHEFBHHHHHHHHHGGGGGHGHHHGFEHHHGHGHFHFFFGHFHGGHEGEEFGGGGHFGGHFEH@EEGGFFHFFGHHHHHHGGGFD/<//-....<110010/00<CDDF-..:0::.-;9-..;.;9.....9....///9////;/9//;////;/.9../;;..--.../B/..---9-.;./9..;;/////9//99A9/...;/////;///:9/9
@M05620:45:000000000-G6HP7:1:1101:16075:4568 1:N:0:168
ATCTCTATCTCCTAAAAACCTGTTTAGATTTGGAGATAGACCTTCAGGTTTTTCATCATTTTCTGCATGAATTATACATTGACCACGTTCCAGCGTGGTCAGTTTGCAGCATTCTGTTATTTTGTTTGACAGAGTGTCTTGTTGAGAACATATGTAGGACATGATTTTTTCCTGCAACAGGGAAAATAAAGTATAAGTTTTAAAGATTTATTCTTTAATAAAGGATCTCAAAGCCAGCTTTAGAAAAAGGA
+
DDDDDFFFFFFFGGGGGGGGGGGHHHHHHHHHHHHHHHHHHHHHHHHHHHHGGHHHHHFHHHIHHHHHHHHHHHHHHHHHHHHHHHGHHHHHHHGGGGHHHHHHHHHHHHHHHHHHHHHHHHHHHHHHGHHHHHHHHHHHHHHHHHHHHHHHHHHHHHHHHHHHHHHHHGHHHHHHHHHHHGGHHHHHHHHHHHHHHHHHHHHHHHHHHHHHHHHHHHHHHHHHHHHGHGHHHHHHHGHHHHHHGGHHGGH
@M05620:45:000000000-G6HP7:1:1101:16056:4568 1:N:0:168
ATCTCTATCTCCTAAAAACCTGTTTAGATTTGGAGATAGACCTTCAGGTTTTTCATCATTTTCTGCATGAATTATACATTGACCACGTTCCAGCGTGGTCAGTTTGCAGCATTCTGTTATTTTGTTTGACAGAGTGTCTTGTTGAGAACATATGTAGGACATGATTTTTTCCTGCAACAGGGAAAATAAAGTATAAGTTTTAAAGATTTATTCTTTAATAAAGGATCTCAAAGCCAGCTTTAGAAAAAGGA
+
BBABBFFFFFFFGGGGGGGGGGHHHHHHHHHHHHHHFHHHHHHHHHHHHHHGGHHHHHHHHHHHHHHGHGHHHHHHHHHHHHHHHHGHHHHFGHGEGGHHHHHHHHHHHHHHHHHHHHGHHHHHHHHHGHHHHHHHHHHHHHHHHHGHHHHHHHHHHHHGHHHHHHHHHGHHHHHHHHHHHGGHHHHGGFHGGHHHHGHHHHHHHHHHHHHHHHHHHGHHHFDGHHHHHHHGHHHHHGHHHHHFFGHGGGH
@M05620:45:000000000-G6HP7:1:1101:23302:4636 1:N:0:168
ATCTCTATCTCCTAAAAACCTGTTTAGATTTGGAGATAGACCTTCAGGTTTTTCATCATTTTCTGCATGAATTATACATTGACCACGTTCCAGCGTGGTCAGTTTGCAGCATTCTGTTATTTTGTTTGACAGAGTGTCTTGTTGAGAACATATGTAGGACATGATTTTTTCCTGCAACAGGGAAAATAAAGTATAAGTTTTAAAGATTTATTCTTTAATAAAGGATCTCAAAGCCAGCTTTAGAAAAAGGA
+
BBBABFFFFFFFGGGGGGGGGGHHHHHHHHHFHGHGHHHHHHHHGHHHHHHGGHHHHHHHHHHHHHHHHHHHHHHHHGHHHHHHHHGHHHHHGHGGGGHHHHHHHHHHHHHHHHHHHHHHHHHHHHHHGHHHHHHHHHHHHHHHFHHHHHHHHHHHHHHHGHHHHHHHHGHHHHHFHHGHHGGHHHHHHGHHHHHHHHHHHHHHHHHHHHHHHHHHHHHHFFGGFHFHHHBHHHHHHGHHHHHFHHGHGGH
@M05620:45:000000000-G6HP7:1:1101:23284:4639 1:N:0:168
ATCTCTATCTCCTAAAAACCTGTTTAGATTTGGAGATAGACCTTCAGGTTTTTCATCATTTTCTGCATGAATTATACATTGACCACGTTCCAGCGTGGTCAGTTTGCAGCATTCTGTTATTTTGTTTGACAGAGTGTCTTGTTGAGAACATATGTAGGACATGATTTTTTCCTGCAACAGGGAAAATAAAGTATAAGTTTTAAAGATTTATTCTTTAATAAAGGATCTCAAAGCCAGCTTTAGAAAAAGGA
+
DDDDDFFFFFFFGGGGGGGGGGHHHHHHHHHHHHHHHHHHHHHHHHHHHHHGGHHHHHHHHIIIIHHHHHHHHHHHHHHHHHHHHHGHHHHHHHGFGGHHHHHHHHHHHHHHHHHHHHHHHHHHHHHHGHHHHHHHHHHHHHHHHHHHHHHHHHHHHHHHHHHHHHHHHGHHHHHHHHHHHGGHHHHHHHHHHHHHHHHHHHHHHHHHHHHHHHHHHGHHHGGHHHHHHHHHHHHHHGHHHHHGHHHGGGH
@M05620:45:000000000-G6HP7:1:1101:23267:4651 1:N:0:168
ATCTCTATCTCCTAAAAACCTGTTTAGATTTGGAGATAGACCTTCAGGTTTTTCATCATTTTCTGCATGAATTATACATTGACCACGTTCCAGCGTGGTCAGTTTGCAGCATTCTGTTATTTTGTTTGACAGAGTGTCTTGTTGAGAACATATGTAGGACATGATTTTTTCCTGCAACAGGGAAAATAAAGTATAAGTTTTAAAGATTTATTCTTTAATAAAGGATCTCAAAGCCAGCTTTAGAAAAAGGA
+
BAAABFFFFFFFGGGGGGGGGGFGHHHFHHHHHHHGHHHHHHHHFHHHHHHGGHHHHHHHHHHHHEHHHGHHHHHHHGHHHGHHHHGHHHHHBGGFFGHHGHHHHHHHHGHGHHHHHHHHHHHHHHGHHHGHHHGHHHHHHHHHHHGFHGHHHHHHHHHHFHGHHHHHHGHHHHHHFFHHHGGGHHHGHHHGGHFGHFGHHHHHHHHHHHHHHHHHHFHGHHHEFGHHBGHGHGHFGGGHHHHHHFGFDDF
@M05620:45:000000000-G6HP7:1:1101:23291:4656 1:N:0:168
ATCTCTATCTCCTAAAAACCTGTTTAGATTTGGAGATAGACCTTCAGGTTTTTCATCATTTTCTGCATGAATTATACATTGACCACGTTCCAGCGTGGTCAGTTTGCAGCATTCTGTTATTTTGTTTGACAGAGTGTCTTGTTGAGAACATATGTAGGACATGATTTTTTCCTGCAACAGGGAAAATAAAGTATAAGTTTTAAAGATTTATTCTTTAATAAAGGATCTCAAAGCCAGCTTTAGAAAAAGGA
+
CCBBCFFFFFFFGGGGGGGGGGGGHHHHHHHHHHHHHHHHHHHHHHHHHHHGGHGHHHHHHHHHHHHHHHHHHHHHHHHHHHHHHHGGHHHHHHGGGGHHHHHHHHHHHHHHHHHHHHHHHHHHHHHHGHGHHHHHHHHHHHHHHHHHHHHHHHHHHHHHHHHHHHHHHGHHHHHHHHHGHGGHHHHGHHHGHGGHHGHHHHHHHHHHHHHHHHHHHHHGGGHHHHHHGHHHHHHHHGGHHHHBFHFHGGH
@M05620:45:000000000-G6HP7:1:1101:9540:4705 1:N:0:168
CATCCTGACCCTGAAGTACCCCGGCTTGATTTCTGACATTAGATCGGAAGAGCACACGTCTGAACTCCAGTCACGTCGACGCATCTCGTATGCCGTCTTCTGCTTGAAAAAAAAAAAAAAAAACAAAAACATTATCAATCACGATCGTGAAACCAACAAAACAACACACAAGAAAATATACTAACATATAGTGCCTACTAGTACACTACGTGAACATACACCCGGACGATTTTAGCACGCACACTCGGATC
+
EDEEEFFFFFFFGGGGGFGGGGGGGGGGHHHHHHHHHHHHHHHHHHGGGGHHHHHHHGHHHGHHHHHHHHHHFGGHHGGGGGGGEHHHFFHHHHGGGHGHHHHHHHHGHHHGGCGC>>->--<..<.....01:111111<C..<.-/.<.10.....<.....<.......<///1:1:1111001111111111</011111111:<../9.0111000/9-----9.9.11/110-----.//....9
@M05620:45:000000000-G6HP7:1:1101:17612:4705 1:N:0:168
AAACCAAGAAGACATGAGGTCAGCTAGATCGGAAGAGCACACGTCTGAACTCCAGTCACGTCGACGCATCTCGTATGCCGTCTTCTGCTTGAAAAAAAAAAATTTGCAGCATTCTGTTATTTTTTTTGACAGAGTGTCTTTTTTCTAACCTATGTATTACCTGATTTTTTCCTTCACCATAGCAAATACAGTATAAGTTTTACAGCTTTATTCTTTAATCAAGTCTCTCCAAGCCATCTTTAGCAAACTTA
+
BBBBBABFFFFFFGGGGFFGFGHFHHHHHHHGGGGHHHGHHHGHHHGHHFHHHHHHHHHGHHFEGEGCEEGFHE?GEGDEGGCFG@GBGGGHEGFHFE@/C/0B33?22?CD>@22>F2@D@21/><-.>G10011=0DD00<-/0<<D.0/;00000000<0/0:;CGFCFF0B0;00000/;0/;;9900CB0;0;;0C00C00;/B/9/:FFFFFFF///9;FF://;:/AE./;/99/////9.9//
@M05620:45:000000000-G6HP7:1:1101:11201:4729 1:N:0:168
ATCTCTATCTCCTAAAAACCTGTTTAGATTTGGAGATAGACCTTCAGGTTTTTCATCATTTTCTGCATGAATTATACATTGACCACGTTCCAGCGTGGTCAGTTTGCAGCATTCTGTTATTTTGATTGACAGAGTGTCTTGTTGAGAACATATGTAGGACATGATTTTTTCCTGCAACAGGGAAAATAAAGTATAAGTTTTAAAGATTTATTCTTTAATAAAGGATCTCAAAGCCAGCTTTAGAAAAAGGA
+
BBBBBF5FFFFFGGGGGGGGGGFHHHHHHHHHHGHHHHHAGHGHHHHHHHHGGHHHHHHHHHHHHHHHHHHHHHHHHHHHHHHHHHEEGHHHHHGEEGHHHHHHHHHGHHHHHHHHHHHHHHHHGHHHHHHFE?GHHHHHHHHHFGHBFGHHHHHHHHFHHGHHHHHHFDHHHHHHFHHHHGGHGHHDGHHGGHGFGHHHHHHBGGGHHHHGHHHHHGHHHHHGGHHHGHHHHHHFGGHHHFFFHHH..EC
@M05620:45:000000000-G6HP7:1:1101:11224:4733 1:N:0:168
ATCTCTATCTCCTAAAAACCTGTTTAGATTTGGAGATAGACCTTCAGGTTTTTCATCATTTTCTGCATGAATTATACATTGACCACGTTCCAGCGTGGTCAGTTTGCAGCATTCTGTTATTTTGATTGACAGAGTGTCTTGTTGAGAACATATGTAGGACATGATTTTTTCCTGCAACAGGGAAAATAAAGTATAAGTTTTAAAGATTTATTCTTTAATAAAGGATCTCAAAGCAAGCTTTAGAAAAAGGA
+
A3>>AF5DBFFFGGGGGFAEGGGFBAG4FGHG5F4GHHGFHGHHHHHHHHGGGHGFFHHHHHHHHHHHGHFFHHHHHHHHHHHHFHFFGHHEHHGEEG?GDBFGFFGFHHCFFHFFFGHHHFHHEHHFFFFCCFBGGBGHHGGFFGHHF?EHGFHHHEEGGFHHHGGFFGFBFFHFGH0GEEAFCGGHHHEGHFGGF1>FBG1GGGHHGHHFHGHHGGHH0BGFFFHFGFG<DG//;C/GHHHCC;GCDFF
@M05620:45:000000000-G6HP7:1:1101:7606:4744 1:N:0:168
CATCCTGACCCTGAAGTACCCCATTGAGCATGGCATCGTCACCAACTGGGACGACATGGAGAAGATCTGGCACCACACCTTCTACAACGAGCTGCGCGTGGCCCCGGAGGAGCACCCAGTGCTGCTGACCGAGGCCCCCCTGAACCCCAAGGCCAACAGAGAGAAGATGACTCAGGTGAGGCTCGGCCGACGCCCGTGCTCCTCCCGTCCTTTCCCCAGTCATTTTCTGCCCGGCTTGATTTCTGACATTA
+
AABCCFFFFFFFGGGGGGGGGGGHHHHHHHHHHHHHHGHHHGHHHGHHHHHHGGGGGHHHHHHHHHHHHHHHHGHHHGGHHHHHHHHHGGGGGHHGGGGGFGHHGGGGGGGGHHHHGGHHHHHHHHHHHHGGGGGGGGGGGGHHHHGGGGHGHHGGGGGGGGGGGGGGGGGGGGGGGGGGGGGGFFFFFFFFFFFF:AFFFFFFFFFFFFFFFFFFFFFFFFFFFFFFFFFFFFFFFF.FFFFFFFFFFF/
@M05620:45:000000000-G6HP7:1:1101:11208:4749 1:N:0:168
ATCTCTATCTCCTAAAAACCTGTTTAGATTTGGAGATAGACCTTCAGGTTTTTCATCATTTTCTGCATGAATTATACATTGACCACGTTCCAGCGTGGTCAGTTTGCAGCATTCTGTTATTTTGATTGACAGAGTGTCTTGTTGAGAACATATGTAGGACATGATTTTTTCCTGCAACAGGGAAAATAAAGTATAAGTTTTAAAGATTTATTCTTTAATAAAGGATCTCAAAGCCAGCTTTAGAAAAAGGA
+
CCCCCFFFFFFFGGGGGGGGGGHHHHHHHHHHHHHHHHHHHHHHHHHHHHHGGHHHHHIHHIIHHHHHHGHHHHHHHHHHHHHHHHGGHHHHHHGGGGHHHHHHHHHHHHHHHHHHHHHHHHHHGHHHGHHHHHHHHHHHHHHHHHGHHHHHHHHHHHHHHHHHHHHHHGHHHHHHHHHHHGGGHHHHHGHGGGHGHFGHHHHHHHHHHHHHHHHHHGHHHHHGHHHHHHHHHGHHHGHHHHHHHGHGGGG
@M05620:45:000000000-G6HP7:1:1101:16230:4760 1:N:0:168
ATCTCTATCTCCTAAAAAGGAAGAAAGGGGAGGGAAGATCGGAAGAGCACACGTCTGCACTCCAGTCACGTCGACGCATCTCGTATGCCGTCTTCTGCTTGAAAAAAAAAAAGACCAACACGTACAAATGATATTTCTCTTTTACCAGCCCACAGCCAATCCACATCACCAATGCCGAGACATATCTAAGTCAAGCACAGACTAAAGTGTAAAACGATCCATACAACAATCTCCACCCTCCACGAGAGCTC
+
AAAAAFBDFFFFG1F1E1EEF1A0BF1FEGG?EEEFFHHHHGEEE0GFHGHHGHHG/1DGHBFGGHHFGGGHGGG/EEECGFHGEHHGHGEGHGGGFFHH1A111B?C/CC>//?00//...0<..111110<00000000000<0<0........:.////0:/0000/0.///0-9--.:00000000000://----/-///;9//99////-----///-///-9//////-------9------//
@M05620:45:000000000-G6HP7:1:1101:11220:4765 1:N:0:168
ATCTCTATCTCCTAAAAACCTGTTTAGATTTGGAGATAGACCTTCAGGTTTTTCATCATTTTCTGCATGAATTATACATTGACCACGTTCCAGCGTGGTCAGTTTGCAGCATTCTGTTATTTTGATTGACAGAGTGTCTTGTTGAGAACATATGTAGGACATGATTTTTTCCTGCAACAGGGAAAATAAAGTATAAGTTTTAAAGATTTATTCTTTAATAAAGGATCTCAAAGCCAGCTTTAGAAAAAGGA
+
A3>AABFFFFFFGGGGFGGGGGHHGHHGHHHBGHHHHHHGHHHHHHHHGHHGGHHHHHHHHHHHHHHHHFHHHFHFHHHHHHHHHHGHGHHHHGGEEEHHGHHHHHGFHHHHHGHHHHHHGHHHGHHHGHGGHHHHHHHHHGHHHHHHHHHHHHHHHHHHGHHHHHGHHGHHHHHHGHHGHGGHHHHGHFGFGFHGFFGHHGHHEHHHHGGHHHHHHHHGDG0<CGHFHFHFGHEFGECGHHHHHHFHGGH
@M05620:45:000000000-G6HP7:1:1101:16222:4779 1:N:0:168
ATCTCTATCTCCTAAAAAGGAAGAAAGGGGAGGGAAGATCGGAAGAGCACACGTCTGAACTCCAGTCACGTCGACGCATCTCGTATGCCGTCTTCTGCTTGAAAAAAAAAATTCTGTTATTTTGTTTGACAGAGTGTCTTGTTTCGAACATATGTAGGACCTGATTTTTTCCTGCAACATGGCAAATAACGTATAAGTTTTACAGATTTATTCTTTATTAAGGAATCTAAAACCAACCTTTGGAAAACGAA
+
BBBBBFFFFFFFGGGGGGCEBFH44FHFGE?EGCEHGHHHHFEFEHHHHC2EEAFGEHBGHFHEHBF3FDBEEEE@EGG/BGFFEEHFFE/>F?DGHFHFF0?3?FBGC@D01?1???<FFHF1GCFF1<FCC0>DGFHG1GG01<..C-DFHFHFGFFG.;:GCCFHH@GHHGEF0;;/9/./;.;0=0.;.;BF09CFFB0;00;FB0FFFFFB///;/////////;///:....;B////9;F/9.9
@M05620:45:000000000-G6HP7:1:1101:24693:4784 1:N:0:168
ATCTCTATCTCCTAAAAACCTGTTTAGATTTGGAGATAGACCTTCAGGTTTTTCATCATTTTCTGCATGAATTATACATTGACCACGTTCCAGCGTGGTCAGTTTGCAGCATTCTGTTATTTTGTTTGACAGAGTGTCTTGTTGAGAACATATGTAGGACATGATTTTTTCCTGCAACAGGGAAAATAAAGTATAAGTTTTAAAGATTTATTCTTTAATAAAGGATCTCAAAGCCAGCTTTAGAAAAAGGA
+
CCCBCFFFFFFFGGGGGGGGGGHHHHHHHHHHHHHHHHHHHHHHHHHHHHHGGHHHHHHHIIIIHHHHHGHHHHHHHHHHHHHHHHGHHHHHHHGFGGHHHHHHHHHHHHHHHHHHHHHHHHHHHHHHHHGHHHGHHHHHHHHHHHHHHHHHHHHHHHHHHHHHHHHHHGHHHHHHHHHGHGGHHHHHGHHGHHHHHGHHHHHHGGHHHHHHHHHHHGHHHFHHHHHHHHHHHGHHHGHHHHHHHHHHGGG
@M05620:45:000000000-G6HP7:1:1101:24669:4789 1:N:0:168
ATCTCTATCTCCTAAAAACCTGTTTAGATTTGGAGATAGACCTTCAGGTTTTTCATCATTTTCTGCATGAATTATACATTGACCACGTTCCAGCGTGGTCAGTTTGCAGCATTCTGTTATTTTGTTTGACAGAGTGTCTTGTTGAGAACATATGTAGGACATGATTTTTTCCTGCAACAGGGAAAATAAAGTATAAGTTTTAAAGATTTATTCTTTAATAAAGGATCTCAAAGCCAGCTTTAGAAAAAGGA
+
CCCBBFFFFFFFGGGGGGGGGGHHHHHHHHHHHHHGHHHHHHHHHHHHHHHGGHHHHHHIIHIIHHHHHHHHHHHHHFHHHGHHHHGHHHHHHHGEGGHHHHHHHHHHHHHHHHHHHHHHHHHHHHHHGHGHHHHHHHHHHGHHHHHHHHHHHHHHHHHHHHHHHHHHHGHHHHHHHHHHHGGHGHHHHHHGHHHGH>GHHHGHHFHHHHHHHHHHHHHHHHHHHHHHHGHHHGHFHGHHHHGHFFCHGGG
@M05620:45:000000000-G6HP7:1:1101:17056:4805 1:N:0:168
ATCTCTATCTCCTAAAAACCTGTTTAGATTTGGAGATAGACCTTCAGGTTTTTCATCATTTTCTGCATGAATTATACATTGACCACGTTCCAGCGTGGTCAGTTTGCAGCATTCTGTTATTTTGTTTGACAGAGTGTCTTGTTGAGAACATATGTAGGACATGATTTTTTCCTGCAACAGGGAAAATAAAGTATAAGTTTTAAAGATTTATTCTTTAATAAAGGATCTCAAAGCCAGCTTTAGAAAAAGGA
+
AA>AAFFFFFFFGGFGGGGGGGHHHHHHHHHHHGHGHHHHHHHHHHHHGHHGGHHHHHHHHHHHHHHHHGHHHHHHHHHHHHHHFHGGHHHHHHGFGGHHFHHHGHHGHHGHHHHHHHHHHHHHHHHHGHGHHHHHHHHHHHHHHHGFHFHFHHGFHHHHCGHGGHHHHGHHHHHGGHGHHGGGGHHHGGHFDHHHH>GHHFFFHGHHHFHHHHHHGHHGGFGHHHHHGFFFHHHHHGHHHHHHHGGHGGG
@M05620:45:000000000-G6HP7:1:1101:17034:4807 1:N:0:168
ATCTCTATCTCCTAAAAACCTGTTTAGATTTGGAGATAGACCTTCAGGTTTTTCATCATTTTCTGCATGAATTATACATTGACCACGTTCCAGCGTGGTCAGTTTGCAGCATTCTGTTATTTTGTTTGACAGAGTGTCTTGTTGAGAACATATGTAGGACATGATTTTTTCCTGCAACAGGGAAAATAAAGTATAAGTTTTAAAGATTTATTCTTTAATAAAGGATCTCAAAGCCAGCTTTAGAAAAAGGA
+
BBCCCFFFFFFFGGGGGGGGGGHHHHHHHHHHHHHHHHHHHHHHHHHHHHHGGHHHHHHHIIHIHHHHHHHHHHHGHHHHHHHHHHGGHHHHHHGGGGHHHHHHHHHHHHHHHHHHHHHHHHHHHHHHHHHHHHHHHHHHHHHHHHGHHHHHHHHHHHHHHHHHHHHHHGHHHHHHHHHHHGGGHHHGHHHGHHHFHHHHHGHHHHHHHHHHHHHHGGHGHGHHGHHHHGGGHHHHHGHHHGHHHHGHGGH
@M05620:45:000000000-G6HP7:1:1101:9283:4816 1:N:0:168
TACCTGTACTGGGAAGAGCACACGTCTGAACTCCAGTCACGTCGACGCATCTCGTATGCCGTCTTCTGCTTGAAAAAAAAAAAAAAAATTAGAAGAAAAAAAAAAAGAGATAAGACGGGGAAAAGAGGGAAGGATGCTATGCGTAAACTACGAGCAATATGCAAGAAGAATTTATGAAAAAAGAAGTGCGGAATGAGTGATACGGTTATAACAGATTGGGATATACACAAATACGTTGTAATGACGTGACC
+
AAABCFFFFFFFGGGGGGGGGGHEBGHGHHHHHHGHFHFHGHHGGGGGGGGHHHGEFHHHFBFHGHHHGHHHEFHGHGGGGE///<</022222222220//----..//0=00;0..:--..//./....9..0//00000...9.000/.9;;-://///9///://///////////.-.../;9/----.////////9.:/..:////:////...////:///..///.//..///9//.9:.9/
@M05620:45:000000000-G6HP7:1:1101:13419:4824 1:N:0:168
ATCTCTATCTCCTAAAAACCTGTTTAGATTTGGAGATAGACCTTCAGGTTTTTCATCATTTTCTGCATGAATTATACATTGACCACGTTCCAGCGTGGTCAGTTTGCAGCATTCTGTTATTTTGTTTGACAGAGTGTCTTGTTGAGAACATATGTAGGACATGATTTTTTCCTGCAACAGGGAAAATAAAGTATAAGTTTTAAAGATTTATTCTTTAATAAAGGATCTCAAAGCCAGCTTTAGAAAAAGGA
+
BBAABFFFFFFFGGGGGGGGGGHHHHHHHHGHHHHHHHHHHHHHHHHHHHHGGHHHHGHHHHHGHHHHHGHHHHHHHHHHHHHHHHGHHHHHHGGEFGGHGHGGHHHHHHHHHHHHHHGHHHHHHHHHGHHHHHHHGHHHHHHHHHGHHHHGHHGHHHHHHHHHHHHHHGHHHHGHHFHHHGGHHHHHHFHGHHHHHGFHHGGHHGHHHHHHHHHHGFHHHFGHGHHHHHHGHHHHHGHHHHHFHHHGGGH
@M05620:45:000000000-G6HP7:1:1101:15510:4826 1:N:0:168
CATCCTGACCCTGAAGTACCCCATTGAGCATGGCATCGTCACCAACTGGGACGACATGGAGAAGATCTGGCACCACACCTTCTACAACGAGCTGCGCGTGGCCCCGGAGGAGCACCCAGTGCTGCTGACCGAGGCCCCCCTGAACCCCAAGGCCAACAGAGAGAAGATGACTCAGGTGAGGCTCGGCCGACGCCCGTGCTCCTCCCGTCCTTTCCCCAGTCATTTTCTGCCCGGCTTGATTTCTGACATTA
+
DDDDDFFFFFFFGGGGGGGGGGGHHHHHHHGHHHHHHGHHHGHHHGHHHHHHGGGGGHHHHGHHHHHHHHHHHGHHHGGHHHHHHHHHGGGGGHHGGGGGGGHHGGGGGGGGHHHHGGHHHHHHHHHHHHGGGGGGGGGGGGHHHHGGGGHGHHGGGGGGGGGGFGGFGGGGGGGGGGGGGGGGFFFFCFFFFFFF@DDFFFFFFFFEDF?FFFFFFFDBFFFFFFFFFFFFFFAFFFBFFFFFFBFFFF0
@M05620:45:000000000-G6HP7:1:1101:17942:4829 1:N:0:168
ATCTCTATCTCCTAAAAAGGAAGAAAGGGGAGGGAAGATCGGAAGAGCACACGTCTGAACTCCAGTCACGTCGACGCATCTCGTATGCCGTCTTCTGCTTGAAAAAAAAAAAACAGATATTTAGATTGACAGAGATTCTTGTTGAGAACATATGTAGGAAATTATTTTTTCCTGCCACAGGAAAAATACAGTATAAGTTTTAAAGATTTATACTTTAATAAAGGATCTAAAATCCAGCTGTAGAACAAGGA
+
BBBBBFFFFFFFGGGGGGGGFGHFFGHGEGEGGGGHGHHHHGGGGHHHHHFHGGHHGHHHHHHGHHHHHGHHGGGGGGGGHHHGGHHHHGAEHGHHHHHFHFHGHHGGGGG@/?/00=11=11>1=11G1FFF//<0<0=0=D.</<0/<0;;00;00C0/;00;00;0-;9;09.::....//:F?090;0;00000;909;0;//9/////:/9B//;/://9BBB//9;/9B///9//::/:;/;.9.
@M05620:45:000000000-G6HP7:1:1101:17947:4851 1:N:0:168
ATCTCTATCTCCTAAAAAGGAAGAAAGGGGAGGGAAGATCGGAAGAGCACACGTCTGAACTCCAGTCACGTCGACGCATCTCGTATGCCGTCTTCTGCTTGAAAAAAAAAAAAAAAAAGAAGAGAAGAAAAAAAAAAAGAAAACAAGCAAATCGACGAATGAACGGAAAATAAGGCATAGAAGGGGATATAGCGAGGAGAGAGCTAAACGGAGATGCTGACACACTGAATGGAGAGAGTGAATACAGCAAG
+
AAAABFFFFFFFGGGFGFEEGGFFGCGHGGGGGGDFGHHHHGDEFHHGHHFGGBGHGDGGHHHFHGHDGGFGGEGGGGFCHHHFAFHHFGFGHGHHHHHHGFHGBGGFCBC@<><<--.<./:./:/:///.------...///.9/./////..----.////....-/////9/.;/////..-..9////--9--....../////....-/;////////.//////////...:////////:///
@M05620:45:000000000-G6HP7:1:1101:19282:4851 1:N:0:168
ATCTCTATCTCCTAAAAACCTGTTTAGATTTGGAGATAGACCTTCAGGTTTTTCATCATTTTCTGCATGAATTATACATTGACCACGTTCCAGCGTGGTCAGTTTGCAGCATTCTGTTATTTTGTTTGACAGAGTGTCTTGTTGAGAACATATGTAGGACATGATTTTTTCCTGCAACAGGGAAAATAAAGTATAAGTTTTAAAGATTTATTCTTTAATAAAGGATCTCAAAGCCAGCTTTAGAAAAAGGA
+
>111>FFFFFFFFGGF1FGGFADFGFHFFBFGH1F10DGFFGFGFBFHGFF/FGEDFFHFHHHHBGFFHBGF2GGG2GEHFE1A1AABGCFHBFE?EFGFBG@22GGHHHGG@FBFFEFGH2GG0FFGDGFHHHEG>FHHHHHFBCG1BGFFGG>GFFGFFHHHFHGHG<GDGE1FFFGGHCA0CF??FHG?GF1?GGFHHHFDGFGHFHHHHHF<DGHHFGHEBDHHHHHHGGFFGGHHHFG0<GHFGFH
@M05620:45:000000000-G6HP7:1:1101:19262:4853 1:N:0:168
ATCTCTATCTCCTAAAAACCTGTTTAGATTTGGAGATAGACCTTCAGGTTTTTCATCATTTTCTGCATGAATTATACATTGACCACGTTCCAGCGTGGTCAGTTTGCAGCATTCTGTTATTTTGTTTGACAGAGTGTCTTGTTGAGAACATATGTAGGACATGATTTTTTCCTGCAACAGGGAAAATAAAGTATAAGTTTTAAAGATTTATTCTTTAATAAAGGATCTCAAAGCCAGCTTTAGAAAAAGGA
+
CCDCCFFFFFFFGGGGGGGGGGHHHHHHHHHHHHHHHHHHHHHHHHHHHHHGGHHHHHHHHHIHHHHHHHHHHHHHHHHHHHHHHHGHHHHHHHGGGGHHHHHHHHHGHHHHHHHHHHHHHHHHHHHHHHHHHHHHHHHHHHHHHHHHHHHHHHFHHHHHHHHHHHHHHGHHHHHHHHHHHGGHHHHHGHHHHHHHHHHHHHHHHGHHHHHHHHHHHGHHGHHHHHHHHHHFFGHHHGHHHHHGHGHHGGG
@M05620:45:000000000-G6HP7:1:1101:24109:4896 1:N:0:168
AAACCAAGCAGACACTCACCGCTGACATGAGGTCAGCTAGATCGGAAGAGCACACGTCTGAACTCCAGTCACGTCGACGCATCTCGTATGCCGTCTTCTGCTTGAAAAAAAAAAAAAACTTTTGTATGCCAACAAGTCATAGTAAACAAATATTTCAACCATAACGTTTTCCTACAACATTCACACTCACATATCCTAGTTACAACACTATTCGGTCCTAAATGCTCTCACATCCCGCTTTATCACAAGAC
+
BABBBAAFBFFFGGGGGGGGGGGGDFHGHFHHGGHHHHGGHGHHGGGGFHHHHHHGHHHGGHHGHHHHFGHHEEGEGGGGGEEHHCFFHHHHGEFHGFGFFHHFFHHHFGG<</<//-.1<111<1110000<..<000<0=<=0000..0;0:00000..=00/.//9.9000;F0:9/;0;00///:/00:9;0000;9=/9//..;B/BF9.99-/B///;//9//////;9..--9.///////...
@M05620:45:000000000-G6HP7:1:1101:10659:4920 1:N:0:168
ATCTCTATCTCCTAAAAACCTGTTTAGATTTGGAGATAGACCTTCAGGTTTTTCATCATTTTCTGCATGAATTATACATTGACCACGTTCCAGCGTGGTCAGTTTGCAGCATTCTGTTATTTTGTTTGACAGAGTGTCTTGTTGAGAACATATGTAGGACATGATTTTTTCCTGCAACAGGGAAAATAAAGTATAAGTTTTAAAGATTTATTCTTTAATAAAGGATCTCAAAGCCAGCTTTAGAAAAAGGA
+
CCCCDFFFFFFFGGGGGGGGGGHHHHHHHHHHHHHHHHHHHHHHHHHHHHHGGHHHHHHHHIHHHHHHHHHHHHHHHHHHHHHHHHGHHHHHHHGGGGHHHHHHHHHHHHHHHHHHHHHHHHHHHHHHHHHHHHHHHHHHHHHHHHHHHHHHHHHHHHHHHHHHHHHHHGHHHHGHHHHHHGGGHHHHHHHHHHHHHGHHHHHHHHHHHHHHHHHHHHHHHHHHHHHHHHHGHHHHHGHHHHHHHHHHGGH
@M05620:45:000000000-G6HP7:1:1101:16925:4932 1:N:0:168
TACCTGTATGGGGAAGAGCACACGTCTGAACTCCAGTCACGTCGACGCATCTCGTATGCCGTCTTCTGCTTGAAAAAAAAAAAAAAAAATCTTACGACACCCAAACACACAATCAGACCTGGATCATTATGAGAAAATCGTCAAGATTAACACGGTAGCTCAACTCATCATTTACTTCTGTACACATGTACGATACGACCACATTATCAACCCAATCAAGCTGCACCTAAACACGATAGAAATACGCATCA
+
>>AABFFFDFFFGGGGGAGFGFHGFHHGHFHHHHGHHHFHGHHGGGGFGFGHHHGAGHHHGGGEGHHHHHHHGHHHHGGGCE<<>////022211////</...0.00....0/000<.0/.<00.00:000000//;/.:...00090900/.-.../0000/00000;000000000////////9///;;.9-..9--..////9///.....9////9///:///////..99A.;/////....9/
@M05620:45:000000000-G6HP7:1:1101:10666:4936 1:N:0:168
ATCTCTATCTCCTAAAAACCTGTTTAGATTTGGAGATAGACCTTCAGGTTTTTCATCATTTTCTGCATGAATTATACATTGACCACGTTCCAGCGTGGTCAGTTTGCAGCATTCTGTTATTTTGTTTGACAGAGTGTCTTGTTGAGAACATATGTAGGACATGATTTTTTCCTGCAACAGGGAAAATAAAGTATAAGTTTTAAAGATTTATTCTTTAATAAAGGATCTCAAAGCCAGCTTTAGAAAAAGGA
+
AAAABFFFFFFFGGGGGGGGGGGHHFFHFHHHHHHHGHGHHHHHHHHGHHHGGHHGHHHHHHHHHHHHHHHHHHHHHHHHHHHHHHGGHHHHHHGFGGHHFHHHHHHHHHHHHHHHHHHHHHHHHHHHHHHHHHGHHHHHHHHHHHHHHHHHHHHHHHHHHHHHHHHHHGHHHHHHGFHHHGGHHHHHHHHGHGHHHHHHHGGHHHHHHHHHHHHHHHHFDGHGHHHHHHHHHHHHHGHHHGHGHHHHGGH
@M05620:45:000000000-G6HP7:1:1101:21850:4999 1:N:0:168
AGATTACTGCAACAGTTCCCCCTGGACCTGGAAAAGTTTCTTGCCTGGCTTACAGAAGCTGAAACAACTGCCAATGTCCTACAGGATGCTACCCGTAAGGAAAGGCTCCTAGAAGACTCCAAGGGAGTAAAAGAGCTGATGAAACAATGGCAAGTAAGTCAGGCATTTCCGCTTTAGCACTCTTGTGGATCCAATTGAACAATTCTCAGCATTTGTACTTGTAACTGACAAGCCAGGGACAAAACAAAGAT
+
BBBBBFFFFFFFGGGGGGGGGGGGHHHHHHGHHHHHGHHHHHHHHHHHHHHHHHHHGHHHHHGGHHHHHHHHHHHHHHHHHHHHHHHHHHHHHHGGGGHHGHHHHHHHGHHHHHHHHHHHHGHGGCGFHDGHHEHHHHHFHHHGGHHHHHHHHGGHHHHHHG2GHHHHHBFGGGGHHHHHHHHHHGGGGHHHFGHHHHHHDCGHHGHGFBGHHGHGHHHHHHHHHHHHGGFHHEFFGGGGGFFFGGGGFFF
@M05620:45:000000000-G6HP7:1:1101:21833:5000 1:N:0:168
AGATTACTGCAACAGTTCCCCCTGGACCTGGAAAAGTTTCTTGCCTGGCTTACAGAAGCTGAAACAACTGCCAATGTCCTACAGGATGCTACCCGTAAGGAAAGGCTCCTAGAAGACTCCAAGGGAGTAAAAGAGCTGATGAAACAATGGCAAGTAAGTCAGGCATTTCCGCTTTAGCACTCTTGTGGATCCAATTGAACAATTCTCAGCATTTGTACTTGTAACTGACAAGCCAGGGACAAAACAAAGAT
+
CCCCCFFFFFFFGGGGGGGGGGGGHHHHHHHHHHHHFHHHHHHHHHHHHHHHHHHHHHHHHHHHHHHHHHHHHHHHHHHHHHHHHHHHHHHHHHGFGGHHGHHHHHHHGHHHHHHHHHHHHHHGGHGFHFHHHGHHHHGHHHHHHHHHHHHHHGGHHHHHHHHHHHHHHHGGGGGHHHHHHHHHHHHGHHHHGFHHHGHGFGHHHHHHHHHHHHHHHHHHHHHGHHHHHFFHHGGGGGGGGGGGGGGGGGF
@M05620:45:000000000-G6HP7:1:1101:24835:5016 1:N:0:168
AAACCAAGAAGACATGAGGTCAGCTAGATCGGAAGAGCACACGTCTGAACTCCAGTCACGTCGACGCATCTCGTATGCCGTCTTCTGCTTGAAAAAAAAAAAAAAAAAAAGCAACCTAAGCGCATGAGGTGTTGATTGGAGAGATGAGGAAGTAAGATAAATCAGACGGATAGATAATATTGGAGGTTAGTGTATATATATATAATAATATACGAGAATTTGATACATGTAAGACTGAGGCATAGGAATTG
+
CCBCCCCFFFFFGGBGBFGFFGHHHHGHHHGFEFFGHHHHHHGHHHGHHFHHGFHHFFHEBGEEEEEE?>GFBFFHHFGGGGHGDGHGFGFBBFGHGGG@C///</<---..0/<./00</---..00//.:..000090/0..0000/0:.;0;000000;00000-....000000000000:../0.;0000000;0000000;090900.....;000000;0:00000000000...009090000
@M05620:45:000000000-G6HP7:1:1101:23117:5034 1:N:0:168
ATCTCTATCTCCTAAAAACCTGTTTAGATTTGGAGATAGACCTTCAGGTTTTTCATCATTTTCTGCATGAATTATACATTGACCACGTTCCAGCGTGGTCAGTTTGCAGCATTCTGTTATTTTGTTTGACAGAGTGTCTTGTTGAGAACATATGTAGGACATGATTTTTTCCTGCAACAGGGAAAATAAAGTATAAGTTTTAAAGATTTATTCTTTAATAAAGGATCTCAAAGCCAGCTTTAGAAAAAGGA
+
BBABBFFFFFFFGGGGGGGGGGHHHHHHHHHHHHHHHHHHHHHHHHHFHHHGGGHHHHHHHHHHHHHHHHHHHHHHHHHHHHHHHHGHGHHHHHGFGGHHHHHHHHGHHHGHHHHHHHHHHHHHHHHHHHHHHHHHHHHHHHHHHHGHHHHHHHHHHHHHHHHHHHHHGGHHHHHGFGHHHEGHHHGHGHGHHGHHHGHHHGHHHHHHHHHHGHHHHGHHGDHHGHHHDHHGHGGHHGHHHHHFGGHGDGG
@M05620:45:000000000-G6HP7:1:1101:24832:5043 1:N:0:168
AAACCAAGAAGACATGAGGTCAGCTAGATCGGAAGAGCACACGTCTGAACTCCAGTCACGTCGACGCATCTCGTATGCCGTCTTCTGCTTGAAAAAAAAAAAAAAAAATAACGACGAAATGTTTACTGTTATTCGGTTGAGATTTATACAAAAAAATCGATGTATTATAAAGTTGATATTATTAAGACAACGGTGGGAGATATATAGACAGTAATTATTGTAGAATATGAGGCTGAACAGCACAGAACAGA
+
BBBBBBBFFFFFGGGGGABGGGHHHHHHHHHGGGEHHHHHHHGHHHGHGHHHHHFHHEGFGHAEFEEGDCHHHGFHHHHGGGHGHHHHHHGGHHHHGEFEC//<///-0111.<----..000<00:00000:0/::.-/:.0000000000..--./...0.0000099///////////////////..--9..-...//////////./////////////////////....////.....//.///
@M05620:45:000000000-G6HP7:1:1101:23132:5047 1:N:0:168
ATCTCTATCTCCTAAAAACCTGTTTAGATTTGGAGATAGACCTTCAGGTTTTTCATCATTTTCTGCATGAATTATACATTGACCACGTTCCAGCGTGGTCAGTTTGCAGCATTCTGTTATTTTGTTTGACAGAGTGTCTTGTTGAGAACATATGTAGGACATGATTTTTTCCTGCAACAGGGAAAATAAAGTATAAGTTTTAAAGATTTATTCTTTAATAAAGGATCTCAAAGCCAGCTTTAGAAAAAGGA
+
CCCBCFFFFFFFGGGGGGGGGGGHHHHHHHHHHHHHHHHHHHHHHHHHHHHGGHHHHHHHHHHHHHHHHHHHHHHHHHHHHHHHHHGHHHHHHHGFGGHHHHHHHHHHHHHHHHHHHHHHHHHHHHHHHHHHHHHHHHHHHHHHHHHHHHHHHHHHHHHHHHHHHHHHHGHHHHHHHHHHHGGGHHGHHGHHHGHHHHHHHHHHHHHHHHHHHHHHHFGHHHHGHHHHGHHGGGFHHGGHHHHBGFHFGGF
@M05620:45:000000000-G6HP7:1:1101:15257:5051 1:N:0:168
ATCTCTATCTCCTAAAAACCTGTTTAGATTTGGAGATAGACCTTCAGGTTTTTCATCATTTTCTGCATGAATTATACATTGACCACGTTCCAGCGTGGTCAGTTTGCAGCATTCTGTTATTTTGTTTGACAGAGTGTCTTGTTGAGAACATATGTAGGACATGATTTTTTCCTGCAACAGGGAAAATAAAGTATAAGTTTTAAAGATTTATTCTTTAATAAAGGATCTCAAAGCCAGCTTTAGAAAAAGGA
+
BCCCCFFFFFFFGGGGGGGGGGHHHHHHHHHHHHHHHHHHHHHHHHHHHHHGGHHHHHHHHHIIHHHHHHHHHHHHHHHHHHHHGHGGHHHHHHGGGGHHHHHHHHHGHHHHHHHHHHHHHHHHHHHHGHHHHHHHHHHHHHHHHHGHHHHHHHHHHHHHHHHHHHHHHGHHHHHHHHGHHGGHHHHGGGHHHHHHHFGHHHHHHHHHHHHHHHHHHHHHHGHHHHHHHGGGHHHHHGHHHHHHGFHHGGH
@M05620:45:000000000-G6HP7:1:1101:23115:5055 1:N:0:168
ATCTCTATCTCCTAAAAACCTGTTTAGATTTGGAGATAGACCTTCAGGTTTTTCATCATTTTCTGCATGAATTATACATTGACCACGTTCCAGCGTGGTCAGTTTGCAGCATTCTGTTATTTTGTTTGACAGAGTGTCTTGTTGAGAACATATGTAGGACATGATTTTTTCCTGCAACAGGGAAAATAAAGTATAAGTTTTAAAGATTTATTCTTTAATAAAGGATCTCAAAGCCAGCTTTAGAAAAAGGA
+
CEDDEFFFFFFFGGGGGGGGGGHHHHHHHHHHHHHHHHHHHHHHHHHHHHHGGHHHHHIHHHIHIHHHHHHHHHHHHHHHHGHHHHGHHHHHHHGGGGHHHHHHHHHHHHHHHHHHHHHHHHHHHHHHHHHHHHHHHHHHHHHHHHHHHHHHHHHHHHHHHHHHHHHHHGHHHHHHHHHHHGGHHHHHHGHHHHHHHFHHHHHHHHHHHHHHHHHHHGHHHGHHHHHHHGHHHHHHHGGHHHHEHHHHGGH
@M05620:45:000000000-G6HP7:1:1101:19364:5086 1:N:0:168
CATCCTGACCCTGAAGTACCCTGACTTGATTTCTGACATTAGATCGGAAGAGCACACGTCTGAACTCCAGTCACGTCGACGCATCTCGTATGCCGTCTTCTGCTTGAAAAAAAAAAAAAAACTAATACAAGAAACGCCACTGAACACCAAATCCAAAAGAAAGCCTAACACCAAATTAAGGCACAGCCGCCGACCTGACGACACCCGTCCATACTCCAACCACGCTCTCCACGGTTTGTTATCTGTATTCT
+
DDDDDFFFFFFFGGGGGGGGGGHHHHHHHHHHHHHHHHHHHHHHHHGGGGHHHHHHHGHHHGHGHHHHHHHHHHGGHGGGGGGGEHHHGGHHHHGFGHGHHHHHHHHHHHHGGGGG>>/<<.111111>11000<.--..0000:0/;...000:00./..:0/.000/::....;00000/.://..---:-9-.///..-9::AD9.9.:0;0:00;0;9...;..0/0;.-9.../;00000000:00
@M05620:45:000000000-G6HP7:1:1101:13630:5093 1:N:0:168
ATCTCTATCTCCTAAAAACCTGTTTAGATTTGGAGATAGACCTTCAGGTTTTTCATCATTTTCTGCATGAATTATACATTGACCACGTTCCAGCGTGGTCAGTTTGCAGCATTCTGTTATTTTGTTTGACAGAGTGTCTTGTTGAGAACATATGTAGGACATGATTTTTTCCTGCAACAGGGAAAATAAAGTATAAGTTTTAAAGATTTATTCTTTAATAAAGGATCTCAAAGCCAGCTTTAGAAAAAGGA
+
BBCCCFFFFFFFGFGGGGGGGGHHHHGHHHHHHHHHHHHHHHHHHHHGHHHGGHHHHHHHHHHFHGHHHGHHHHHHHHHHHHHHHHGFGHHHHHGGGGHHHHGHHHHGHHHHHHHHHHHHHHHHHHHHGHHHHHFHHHHHHHHHGHHHHHHHHHHHHHHHHHGHHHHHHGHHHHHHHHHHHEFHHHHHHHHGGHHHHGHHHGFHHHGHHDGHHHHHGHHHHBGHHHHHHEFHHHGHHGHHHHHHHHGHGGH
@M05620:45:000000000-G6HP7:1:1101:22807:5096 1:N:0:168
AGATTACTGCAACAGTTCCCCCTGGACCTGGAAAAGTTTCTTGCCTGGCTTACAGAAGCTGAAACAACTGCCAATGTCCTACAGGATGCTACCCGTAAGGAAAGGCTCCTAGAAGACTCCAAGGGAGTAAAAGAGCTGATGAAACAATGGCAAGTAAGTCAGGCATTTCCGCTTTAGCACTCTTGTGGATCCAATTGAACAATTCTCAGCATTTGTACTTGTAACTGACAAGCCAGGGACAAAACAAAGAT
+
CCCCCFFFFFFFGGGGGGGGGGGGHHHHHHHHHHHHFHHHHHHHHHHHHHHHHHHHHHHHHHHHHHHHHHHHHHHHHHHHHHHHHHHHHHHHHHGGGGHHHHHHHHHHGHHHHHHHHHHHHHHGGHGGHFHHHGHHHHHHHHHHHHHHHHHHHGHHHHHHHHHHHHHHHHGGGGGHGHHHHHHHHHHGHHHHGGHHHGHGFGHHHHHHHHHHHHHHHHHHHGHHHHHHHHHHHGGGGGGGGFGGGGGGGGF
@M05620:45:000000000-G6HP7:1:1101:18476:5106 1:N:0:168
TACCTGTACTGGGGAAGCATTTGAATATCCCCCCATGGTGATGGGGACGGAGAACTGCTCCATAAACACAGGCAACGTGCCTAACTTTCCCGGGAAGATGAAGTCAAAGAGCGACCACAGCTCTCGGAGGTTATTTTGCATCGGTGAGCCAGACAGAATGATCCGATGAGGGGTGCGAAACTATTTGAGGAAAGGAAGCACCTTTTTATTAAATTTACCTTTTAGCAATCGCCATTCCTACCCTAAAGATC
+
BABCCFFFFFFFGGGGGGGGGGHHHHHHHHHGGGGHHHHHHHHHHGGGGGGGGHHHHHHHHHHHHHHHHHHHGHHHGHHHHHHHHHHHHHHGGGGGGHHHHHHHHHHHHHHHGGGGGHHHHHHHHGGGGGEHHHHHHHHHHHGGGGGHHHHHHGHHHHHHHHHHHGGGHGGGGEGGGGGGGGGGGGGGGGFGGFGGGGGGGFFFFFFFFFFFFFFFFFFFFFFFFFFFFFAFFFFFFFFFFFFFFFFFFFF
@M05620:45:000000000-G6HP7:1:1101:22788:5106 1:N:0:168
AGATTACTGCAACAGTTCCCCCTGGACCTGGAAAAGTTTCTTGCCTGGCTTACAGAAGCTGAAACAACTGCCAATGTCCTACAGGATGCTACCCGTAAGGAAAGGCTCCTAGAAGACTCCAAGGGAGTAAAAGAGCTGATGAAACAATGGCAAGTAAGTCAGGCATTTCCGCTTTAGCACTCTTGTGGATCCAATTGAACAATTCTCAGCATTTGTACTTGTAACTGACAAGCCAGGGACAAAACAAAGAT
+
BCBBBFFFFFFFGGGGGGGGGGGGHHHHHE4FGHHHGFHHHHHHHHHHHHHHHHFFHHHHHHHHHHGHHGHHFFHHHHHHHHHHFHHHHHHHHHGGGGHFFHHFFHHHGHHFGFBFHHHFHGFGGGGGGDGHGFHHHHEHFHGHHGGHHHHHHGFHHHGHGHHHHHGHHHGGEGGHFGHHHHGHHHHGHFHHHBFFGFHHDGHGGGHG0CGGCGFHHFCGGGGGHHHGHHGCGGFFGDAEEFFGFGGGGG;
@M05620:45:000000000-G6HP7:1:1101:13617:5115 1:N:0:168
ATCTCTATCTCCTAAAAACCTGTTTAGATTTGGAGATAGACCTTCAGGTTTTTCATCATTTTCTGCATGAATTATACATTGACCACGTTCCAGCGTGGTCAGTTTGCAGCATTCTGTTATTTTGTTTGACAGAGTGTCTTGTTGAGAACATATGTAGGACATGATTTTTTCCTGCAACAGGGAAAATAAAGTATAAGTTTTAAAGATTTATTCTTTAATAAAGGATCTCAAAGCCAGCTTTAGAAAAAGGA
+
CCDCCFFFFFFFGGGGGGGGGGHHHHHHHHHHHHHHHHHHHHHHHHHHHHHGGHHHHHIHHHHIHHHHHHHHHHHGHHHHHHHHHHGGHHHHHHGGGGHHHHHHHHHGHHHHHHHHHHHHHHHHHHHHGHGHHHHHHHHHHHHHHHHHHHHHHHHHHHHHHHHHHHHHHGHHHHHHHHHHHGGGHHHHHHHHHHHHHHHHHGHHHHHHHHHHHHHHHGHHHGHHHHHHHGHHHHHHHGHHHHHHGHGHGGH
@M05620:45:000000000-G6HP7:1:1101:22199:5116 1:N:0:168
TACCTGTACTGGGGAAGAGCACACGTCTGAACTCCAGTCACGTCGACGCATCTCGTATGCCGTCTTCTGCTTGAAAAAAAAAAAAAAAAAAATAAAGAATAAAAAAACAAAAATATAAATATAATAAAAATAGAGTAAAAAGTATAAGAAAGAGAGGAAAAAAGGAAGAAGGGAGAAACAATAAGGTCAGAATGAATGATGCAGAGTTAAATAAAAGACGATAAGACAGAGATAGTAACAATGCAACATAA
+
BBBCCFFFFFFFGGGGGGGGGGGHGGHHGHHHHHHHHHHGHGHHGGGGGGGEHHHGFHHHHGGGHGHHHHHHHGHGHGGGGGG<<<>/>/>/011?1<011<11<--....<..<000000000000000.0000000000.00000000:://B:..///.-..//.://....9.://.00000000/000:0000:000000.000000:0;00./.-...000/////000:B0000:00000./00
@M05620:45:000000000-G6HP7:1:1101:18493:5117 1:N:0:168
TACCTGTACTGGGGAAGCATTTGAATATCCCCCCATGGTGATGGGGACGGAGAACTGCTCCATAAACACAGGCAACGTGCCTAACTTTCCCGGGAAGATGAAGTCAAAGAGCGACCACAGCTCTCGGAGGTTATTTTGCATCGGTGAGCCAGACAGAATGATCCGATGAGGGGTGCGAAACTATTTGAGGAAAGGAAGCACCTTTTTATTAAATTTACCTTTTAGCAATCGCCATTCCTACCCTAAAGATC
+
BCCCCFFFFFFFGGGGGGGGGGHHHHHHHHHGGGGHGHGHHHHHGGGGGGGGGHHHHHHHHHHHHHHHHHHHGHHHGHHHHHHHHHHHHHHGGGGGGHHHGHHHHHHHHHHHGGGGGHHHHHHHHGGGGGCGHHHHHHHHHHGGGGGHGHHHHGHGHHHHHHHHHGGGHHGGGEFGGGGGGGGGGGGGGG:FFGGGGGGGGFFFFFFFFFFFFFFFFFFFFFFFFFFFFFEFFFFFFFFFFFFFFFFFFFF
@M05620:45:000000000-G6HP7:1:1101:18474:5124 1:N:0:168
TACCTGTACTGGGGAAGCATTTGAATATCCCCCCATGGTGATGGGGACGGAGAACTGCTCCATAAACACAGGCAACGTGCCTAACTTTCCCGGGAAGATGAAGTCAAAGAGCGACCACAGCTCTCGGAGGTTATTTTGCATCGGTGAGCCAGACAGAATGATCCGATGAGGGGTGCGAAACTATTTGAGGAAAGGAAGCACCTTTTTATTAAATTTACCTTTTAGCAATCGCCATTCCTACCCTAAAGATC
+
AABBBFFFFFFFG2FEGGGGGGHHHHHHHHHGGGGHHHHHGHHHHGGGGGGGGHHHHHHHHGHGHGHHHHHHGGHHGHHHHHHHHHHHHHHGGGGGGHHHHHHHHHHHHHHHGGGGGHGHHHHHHGGGGGAHGHHHHHHGHHGGGGGHHHHHHGHHHHHFHHHHHGGGHHHGGCCGGGGGGGGGGGGGGGGGF?FGFFFFFEFFFFFFFFFFFFFFFFFFFFFFFFFFFFFFFFFFFFFFFFFFFFFFFFF
@M05620:45:000000000-G6HP7:1:1101:14747:5137 1:N:0:168
TACCTGTACTGGGGAAGAGCACACGTCTGAACTCCAGTCACGTCGACGCATCTCGTATGCCGTCTTCTGCTTGAAAAAAAAAAAAAAAAAAAGAAAAAAAAAGAAAACTAGGAGAAGGGAGACGAAAGGAAAAAGAAAGTATGAAAAGAAATAACGAAGAGGAAAAGGGAGGTGTAAGAAGACAGAGAGAGATGGCATAGGTTTGAGTAGAAAAGAGGTGAATGAACAGAAAAGGGAACAAAAAAGATAGA
+
BAACCFFFFFFFGGGGGGGGGGGHGGHHGHHHHHHGHGHFHGGHGGGGGGGEHHHGEHHHHFFGHGHHHGHHHGGFHFGGGGFE<///>/<///0<00----...///000/0/..:.......--...////..../000000000/..:0000.......://;/....-..000000/0//////9...000//00:0:00.0.000000//./.0.00:0000://00//.....//...-..0000
@M05620:45:000000000-G6HP7:1:1101:20276:5140 1:N:0:168
CATCCTGACCCTGAAGTACCCCATTGAGCATGGCATCGTCACCAACTGGGACGACATGGAGAAGATCTGGCACCACACCTTCTACAACGAGCTGCGCGTGGCCCCGGAGGAGCACCCAGTGCTGCTGACCGAGGCCCCCCTGAACCCCAAGGCCAACAGAGAGAAGATGACTCAGGTGAGGCTCGGCCGACGCCCGTGCTCCTCCCGTCCTTTCCCCAGTCATTTTCTGCCCGGCTTGATTTCTGACATTA
+
DDDDDFFFFFFFGGGGGGGGGGGHHHHHHHHHHHHHHGHHHGHHHGHHHHHHGGGGGHHHHHHHHHHHHHHHHGHHHGGHHHHHHHHHGGGGGHHGGGGGGGHHGGGGGGGGHHHHGGHGHHHHHHHHHHGGGGGGGGGGGGHHHHGGGGHGHHGGGGGGGGGGGGGGGGGGGGGGHGGGGGGGFFFFFFFFFFFF@FFFFFFFFFFEFFFFFFFFFFFFFFFFFFFFHFFFFFFFFFFFFFFFFBFFFF0
@M05620:45:000000000-G6HP7:1:1101:20292:5151 1:N:0:168
CATCCTGACCCTGAAGTACCCCATTGAGCATGGCATCGTCACCAACTGGGACGACATGGAGAAGATCTGGCACCACACCTTCTACAACGAGCTGCGCGTGGCCCCGGAGGAGCACCCAGTGCTGCTGACCGAGGCCCCCCTGAACCCCAAGGCCAACAGAGAGAAGATGACTCAGGTGAGGCTCGGCCGACGCCCGTGCTCCTCCCGTCCTTTCCCCAGTCATTTTCTGCCCGGCTTGATTTCTGACATTA
+
3>>AAFFFFFFFGGGGGFGGGGGHHHHHHHHHHHHHHGHHGGHHHGHHGHHHGGGGGHHHGHHHHHHHHHGHHGHHGGGHHHHHHHGHGGGGGHHGGGEFGGHHGGGGGGGGHGHHGGHFFHGHHHHHHHGGGGGGGGGGGGHHHHGGGGHGHHGGGGGGGGGGGGGFFGGGGGGGGGGGGGEGFFFFFFFFFFFF;ADFFFFFFEAADDAFBFFFFFFBFFFFFFFFFFFFADDFAFFFFFFFFFFFFF/
@M05620:45:000000000-G6HP7:1:1101:20268:5162 1:N:0:168
CATCCTGACCCTGAAGTACCCCATTGAGCATGGCATCGTCACCAACTGGGACGACATGGAGAAGATCTGGCACCACACCTTCTACAACGAGCTGCGCGTGGCCCCGGAGGAGCACCCAGTGCTGCTGACCGAGGCCCCCCTGAACCCCAAGGCCAACAGAGAGAAGATGACTCAGGTGAGGCTCGGCCGACGCCCGTGCTCCTCCCGTCCTTTCCCCAGTCATTTTCTGCCCGGCTTGATTTCTGACATTT
+
1>AAAFFFFFFFGGGBGFGGGGGGHGHCHHHHHHHHHAFFHGHHFCHHGGFGEGGGGHHFBBGHFHFHHBGHHGHHGGGHHHHHHHHHGGEGGHGGGGGGEEHHGGGGGGGCHHHHGGHHGHHHHHGGHGCCCGCFCCCGGGBGHHGGGGH.CGFGGGGGGGBAFGGGGGGGFGF/FGGGGEEG@?EF@@@-@@@=-;--FFFFFF-9BFBBFFFFFFA/9BFFBBFFFFFF-@=@-9ABFFFF//BFFF/
@M05620:45:000000000-G6HP7:1:1101:24218:5176 1:N:0:168
AGATTACTGCAACAGTTCCCCCTGGACCTGGAAAAGTTTCTTGCCTGGCTTACAGAAGCTGAAACAACTGCCAATGTCCTACAGGATGCTACCCGTAAGGAAAGGCTCCTAGAAGACTCCAAGGGAGTAAAAGAGCTGATGAAACAATGGCAAGTAAGTCAGGCATTTCCGCTTTAGCACTCTTGTGGATCCAATTGAACAATTCTCAGCATTTGTACTTGTAACTGACAAGCCAGGGACAAAACAAAGAT
+
BBAAAFFFFFFFGGGGGGGGGGGG4GHHHHHGGHHHBGHHHHHHHHHHHHHHHHHHHHHHHHHGHHHHHHHHHHHHGHHHHHGHFFHHHHGHFHGEGGHHGHFGHHHHGHHHHHFGHHHHHGHGGGGGHHGHHGHHHGHHH3GGHHHHFGFFHGGGHHGHHHHHHHHHHHGGGGGHFHFHHHHHHGGGGHHHGHHHHGHHHHHHHHHF0GFHHCGHHHHHHGHHHHHHFGFHHGGFGGGGGFFFFEGGGF:
@M05620:45:000000000-G6HP7:1:1101:14996:5181 1:N:0:168
CATCCTGACCCTGAAGTACCCCGGCTTGATTTCTGACATTAGATCGGAAGAGCACACGTCTGAACTCCAGTCACGTCGACGCATCTCGTATGCCGTCTTCTGCTTGAAAAAAAAAAAACAATAAATTACCAGAAGTTCCTTGATCCCCAAGGGGGCAAGAGAACAGATGAATTACGTACAGCTGTGACGCAGCACCAGATTCCCCATTCTTTCTTTGATCCCACCACTTCCCACCCTATGCTCACACCTCC
+
AAABBFFFFFFFGGGGGFGGGGGGGGGGHHHHHGHGHHHHGHHHHHGGGGGHHHHFHGGHHGHGHHHHHHHHGGGFGGGGGGGFEHHHGGHHHHGFGHGHHHHHHHHHHHGGGGGD@///?1<11<1<1>1100111>0000000=/<<<<..-:--..9./00///00000900./09.0;00;/00.:---......09000///;00:000000000:90....000090.99./000;00000:;.;
@M05620:45:000000000-G6HP7:1:1101:16202:5199 1:N:0:168
ATCTCTATCTCCTAAAAACCTGTTTAGATTTGGAGATAGACCTTCAGGTTTTTCATCATTTTCTGCATGAATTATACATTGACCACGTTCCAGCGTGGTCAGTTTGCAGCATTCTGTTATTTTGTTTGACAGAGTGTCTTGTTGAGAACATATGTAGGACATGATTTTTTCCTGCAACAGGGAAAATAAAGTATAAGTTTTAAAGATTTATTCTTTAATAAAGGATCTCAAAGCCAGCTTTAGAAAAAGGA
+
CCDEEFFFFFFFGGGGGGGGGGHHHHHHHHHHHHHHHHHHHHHHHHHHHHHGGHHHHHHHHHIIIHHHHHHHHHHGHHHHHHHHHHGHHHHHHHGGGGHHHHHHHHHHHHHHHHHHHHHHHHHHHHHHGHHHHHGHHHHHHHHHHHHHHHHHHHHHHHHHHHHHHHHHHGHHHHHHHHHHHGGGHHHGGHHHHHHHHHHHHHGHHHHHHHHHHHHHHHHHHGHHHHHHHFHGHHHHHGHHHHHHHGHHGGH
@M05620:45:000000000-G6HP7:1:1101:16212:5214 1:N:0:168
ATCTCTATCTCCTAAAAACCTGTTTAGATTTGGAGATAGACCTTCAGGTTTTTCATCATTTTCTGCATGAATTATACATTGACCACGTTCCAGCGTGGTCAGTTTGCAGCATTCTGTTATTTTGTTTGACAGAGTGTCTTGTTGAGAACATATGTAGGACATGATTTTTTCCTGCAACAGGGAAAATAAAGTATAAGTTTTAAAGATTTATTCTTTAATAAAGGATCTCAAAGCCAGCTTTAGAAAAAGGA
+
AAAABFFBFFFFGGGGGGGGCFAFHGFFFFGHHFFCCGFHHHFHHHHHFHHGGHHGGHHGHGHHHGHHHGHHHHGHHHFHHHGCGHFAGGHHHHGEAEHHFGFGFHGHHHHHHHHHGGHHHHHHGHHHGHGHHHEFFGGFHHHGHHHHHHHHHHGHHGGHGHHHGHHHHGHHHFHHHHHHHGGHHHHHFHGGHHHGHFHHHHHHHHHHHHHHHHHHHHHGHHHGHHHHGHHHHHHEHGHHHHFFBFGGG?F
@M05620:45:000000000-G6HP7:1:1101:23087:5224 1:N:0:168
ATCTCTATCTCCTAAAAACCTGTTTAGATTTGGAGATAGACCTTCAGGTTTTTCATCATTTTCTGCATGAATTATACATTGACCACGTTCCAGCGTGGTCAGTTTGCAGCATTCTGTTATTTTGTTTGACAGAGTGTCTTGTTGAGAACATATGTAGGACATGATTTTTTCCTGCAACAGGGAAAATAAAGTATAAGTTTTAAAGATTTATTCTTTAATAAAGGATCTCAAAGCCAGCTTTAGAACAAGGA
+
BABABFFFFFFFGGGGFFGGGGEGHHHHHHHHHBFBGHGHHHHGHHHHHHHGGGHHHHHHHGHGHHHHHGHHHHHHHGGHHHHHHH1FGHHFHHGEGGHHGHHHHHHHHHHHHHHFHGHHHHHHHHHHHHHHFHHFHHHHHHHGGGGFFHHGHFGFHEFHHHFFHHHHHGHHHGHHHHHHHAFFEGGHGBBGHHFHG<GGHHFFFHHHFHFHHHHGHGHH0=GGGHHHFGDGFC./CEHHHHG0C0;GF.;
@M05620:45:000000000-G6HP7:1:1101:7025:5227 1:N:0:168
AGATTACTGCAACAGTTCCCCCTGGACCTGGAAAAGTTTCTTGCCTGGCTTACAGAAGCTGAAACAACTGCCAATGTCCTACAGGATGCTACCGGTAAGGAAAGGCTCCTAGAAGACTCCAAGGGAGTAAAAGAGCTGATGAAACAATGGCAAGTAAGTCAGGCATTTCCGCTTTAGCACTCTTGTGGATCCAATTGAACAATTCTCAGCATTTGTACTTGTAACTGACAAGCCAGGGACAAAACAAAGAT
+
AAAABFFDD5DFGAC5EGGGGGGABFAFFGHGFHGHGCGHHHH5GHHHHHHHEFFFBFHFFHHFFHEGGHHHCGHHBGHHHHHHHGHHHFEHHGGEEFHHFFGHFEBHGBGHHFHE?FFHHHHGGGEAFFFHGEHGHGFFGFGDBCGGHF2FHGHFHH2BGHBGC<FHB1?AFGFHHGBGFHHHGGHGH11/DCHHFF=0=/DGHHEGGFHHCGHCGHGHFGCCHFGF/:<C.C/FGDEC9FBC9AEF/B0
@M05620:45:000000000-G6HP7:1:1101:23073:5235 1:N:0:168
ATCTCTATCTCCTAAAAACCTGTTTAGATTTGGAGATAGACCTTCAGGTTTTTCATCATTTTCTGCATGAATTATACATTGACCACGTTCCAGCGTGGTCAGTTTGCAGCATTCTGTTATTTTGTTTGACAGAGTGTCTTGTTGAGAACATATGTAGGACATGATTTTTTCCTGCAACAGGGAAAATAAAGTATAAGTTTTAAAGATTTATTCTTTAATAAAGGATCTCAAAGCCAGCTTTAGAAAAAGGA
+
CCCCDFFFFFFFGGGGGGGGGGHHHHHHHHHHHHHHHHHHHHHHHHHHHHHGGHHHHHHHHIHHIHHHHHHHHHHHHHHHHHHHHHGHHHHGHHGGGGHHHHHHHHHHHHHHHHHHHHHHHHHHHHHHHHHHHHHHHHHHHHHHHHHHHHHHHHHHHHHHHHHHHHHHHGHHHHHHHHHHHGGGHHHHHHHHHHHHHGHHHHGHHHHHHGHHHHHHHGHHHGHHHHGHHHHGHHHHHGHHHHHFHHGHGGH
@M05620:45:000000000-G6HP7:1:1101:7048:5240 1:N:0:168
AGATTACTGCAACAGTTCCCCCTGGACCTGGAAAAGTTTCTTGCCTGGCTTACAGAAGCTGAAACAACTGCCAATGTCCTACAGGATGCTACCGGTAAGGAAAGGCTCCTAGAAGACTCCAAGGGAGTAAAAGAGCTGATGAAACAATGGCAAGTAAGTCAGGCATTTCCGCTTTAGCACTCTTGTGGATCCAATTGAACAATTCTCAGCATTTGTACTTGTAACTGACAAGCCAGGGACAAAACAAAGAT
+
ABB?AFFFFFFFGGGGGGGGGGGFFHHHHHGGHHFHFHHHHHHHHHHHHHHHHHHHHHHHGHGGHHHHHHHHGHHGHHHHHGGHHHHHHHFHGFGEFGHHHHHHFHGHFGHHHFFFGHHHHHHGGGGEHHHHHFHHHHGGHGHHHHHHHHHHHGHHGHGHHHEFHHHHHHGGGGGHHHHHHHHGHHHGHHHHHHHHGGHHHHHHHHHGGHHHHHHHHCGHHHHGHHHGGGCFGFFFFGEGGGGFGEGFGG;
@M05620:45:000000000-G6HP7:1:1101:7022:5244 1:N:0:168
AGATTACTGCAACAGTTCCCCCTGGACCTGGAAAAGTTTCTTGCCTGGCTTACAGAAGCTGAAACAACTGCCAATGTCCTACAGGATGCTACCGGTAAGGAAAGGCTCCTAGAAGACTCCAAGGGAGTAAAAGAGCTGATGAAACAATGGCAAGTAAGTCAGGCATTTCCGCTTTAGCACTCTTGTGGATCCAATTGAACAATACTCAGCATTTGTACTTGTAACTGACAAGCCAGGGACAAAACAAAGAT
+
ABAAAFFFFFFFGGGGGGGGGGGFGHHHHHHHHHHHHHHHHHHHHHHHHHHHHGHGHHHHHHHGHFHHHHHHGHHGHHHHHHHHHGHHHH5FHEFEEGHGHHFFHHHHGHHHHHHGFGHHHGHGGHGGHEGHHGHHHHGHHGHFHHHHHHHHHGHHHHHGHHHHHHHHHHEGGGGHHHHHHHHHHGGGHHHHFHHHGHGGHHHGHHHGCGHHHHHHHHHHHHHHHHHHGHFHGGGEGGEGGGGGFGGGGGG
@M05620:45:000000000-G6HP7:1:1101:7037:5254 1:N:0:168
AGATTACTGCAACAGTTCCCCCTGGACCTGGAAAAGTTTCTTGCCTGGCTTACAGAAGCTGAAACAACTGCCAATGTCCTACAGGATGCTACCGGTAAGGAAAGGCTCCTAGAAGACTCCAAGGGAGTAAAAGAGCTGATGAAACAATGGCAAGTAAGTCAGGCATTTCCGCTTTAGCACTCTTGTGGATCCAATTGAACAATACTCAGCATTTGTACTTGTAACTGACAAGCCAGGGACAAAACAAAGAT
+
BCCCBFFFFFFFGGGGGGGGGGGGGHHHHHHHHHHHHHHHHHHHHHHHHHHHHHHHHHHHHHHHHHFHHHHHHHHFHHHHHHHHHGHHHHFHHGGFGGHHHGHGFGHHGHHHHHGFHHHHHGHGGHGGHHHHHGHHHHHHHEHHHHHHHHHHHGHHHGHHHHHHHHHHHHGGGGGHHHGHHHHHHHHGHHHHGHHHGHHHHHH0CHHGGGHHHGHHHFHHGHHHHHHGHFFHGGGFGGGGGGGGGGGGFGF
@M05620:45:000000000-G6HP7:1:1101:7048:5271 1:N:0:168
AGATTACTGCAACAGTTCCCCCTGGACCTGGAAAAGTTTCTTGCCTGGCTTACAGAAGCTGAAACAACTGCCAATGTCCTACAGGATGCTACCGGTAAGGAAAGGCTCCTAGAAGACTCCAAGGGAGTAAAAGAGCTGATGAAACAATGGCAAGTAAGTCAGGCATTTCCGCTTTAGCACTCTTGTGGATCCAATTGAACAATACTCAGCATTTGTACTTGTAACTGACAAGCCAGGGACAAAACAAAGAT
+
A3AAABFFFFFFGGAFGGGGGGGG4BGHHC4EGHHFGHHHHHHHHHHHHHHHHGFHHHHHHHHHHHEHHHHHHHH3GHHHEHGHGFHFHHDHHE?GGGBGHCFB?FFHFHHHHH?GFHHHHH3EGHGGHHHHGFFHHHHHG2GGGHGHHFHHHGHGGFHHGFHHHGHHHHGGGGGHHHHHHHHHFFHGHHHHHHHHHFHGHGHBGHHH<GHHHHHHHHHG;;GHHHBCGFF.AEG.E??AEFFGFGGF/F9
@M05620:45:000000000-G6HP7:1:1101:8811:5297 1:N:0:168
AGATTACTGCAACAGTTCCCCCTGGACCTGGAAAAGTTTCTTGCCTGGCTTACAGAAGCTGAAACAACTGCCAATGTCCTACAGGATGCTACCCGTAAGGAAAGGCTCCTAGAAGACTCCAAGGGAGTAAAAGAGCTGATGAAACAATGGCAAGTAAGTCAGGCATTTCCGCTTTAGCACTCTTGTGGATCCAATTGAACACTTCTCAGCATTTGTACTTGTAACTGACAAGCCAGGGACAAAACAAAGAT
+
>A1>>1D3BF1DEGEBG3FGGGCFHB0BCBGFF1FCBBFHFGEDEAFHHHHFHHDGBGFEHHHFHBEFGHHHH1BFGHHHHHEGFHCFF1@GFFE?/?FHB>ECGHCFFGHHFHGHHFCGF>FFA/E?0>EFHEFHFFBBGGHHHHAFDFF0@F>GGFGGGGEFGFDHDFCCACGD1FHHHFHGHHCCFGH<GC0GHGGBG/<<GFGDDGGHHFF0CGHHBGB:GGHBCBCGFGGA?CAEE.CFFE.FBFF
@M05620:45:000000000-G6HP7:1:1101:19752:5300 1:N:0:168
TACCTGTACTGGGGAAGCATTTGAATATCCCCCCATGGTGATGGGGACGGAGAACTGCTCCATAAACACAGGCAACGTGCCTAACTTTCCCGGGAAGATGAAGTCAAAGAGCGACCACAGCTCTCGGAGGTTATTTTGCATCGGTGAGCCAGACAGAATGATCCGATGAGGGGTGCGAAACTATTTGAGGAAAGGAAGCACCTTTTTATTAAATTTACCTTTTAGCAATCGCCATTCCTACCCTAAAGATC
+
CBCCCFFFFFFFGGGGGGGGGGHHHHHHHHHGGGGHHHGHGHHHHGGGGGGGGHHHHHHHHHHHHHHHHHHHGHHHGHHHHHHHHHHHHHHGGGGGGHHHHHHHHHHHHHHHGGGGGHHHHHHHHGGGGGEHHHHHHHHHHHGGGGGHHHHHHGHHHHHHHHHHHGGGHHHGGCEGGGGGGGGGGGGGGGFGGGGGGGGGGFFFFFFFFFFFFFFFFFFFFFFFFFFFFFFFFFFFFFFHFFFFFFFFFFF
@M05620:45:000000000-G6HP7:1:1101:24135:5308 1:N:0:168
CATCCTGACCCTGAAGTACCCCATTGAGCACGGCATCGTCACCAACTGGGACGACATGGAGAAGATCTGGCACCACACCTTCTACAACGAGCTGCGCGTGGCCCCGGAGGAGCACCCAGTGCTGCTGACCGAGGCCCCCCTGAACCCCAAGGCCAACAGAGAGAAGATGACTCAGGTGAGGCTCGGCCGACGCCCGTGCTCCTCCCGTCCTTTCCCCAGTCATTTTCTGCCCGGCTTGATTTCTGACATTA
+
CCCCCFFFFFFFGGFGGGGGGGGHHHHHHHHGGGGGHGHHDGHHGGHHGHHHGGGGGHHGHHGHHHHHHHHHHGHHHGGHHHHHHGHHGGGGGHHGGGFGGGHHGFGGGGGGHGHHGGHFGHHHHGHHHHGGGGGGGGGGGGHHHHGGGGGGGGGGGGGGGFDGFGGFFGGGGGGGGGFFFF?FDFFFFFFFFFFFBDDEFF0FFFFEDFDFFFFFFFDBFFFFFFFFFFFFDFFFFFFFFFFFF0BFFF0
@M05620:45:000000000-G6HP7:1:1101:8829:5312 1:N:0:168
AGATTACTGCAACAGTTCCCCCTGGACCTGGAAAAGTTTCTTGCCTGGCTTACAGAAGCTGAAACAACTGCCAATGTCCTACAGGATGCTACCCGTAAGGAAAGGCTCCTAGAAGACTCCAAGGGAGTAAAAGAGCTGATGAAACAATGGCAAGTAAGTCAGGCATTTCCGCTTTAGCACTCTTGTGGATCCAATTGAACAATTCTCAGCATTTGTACTTGTAACTGACAAGCCAGGGACAAAACAAAGAT
+
CCCCCFFFFFFFGGGGGGGGGGGGHHHHHHHHGHHHFHHHHHHHHHHHHHHHHHHHHHHHHHHHHGHHHHHHGHHHHHHHHHGHHHHHHHHHHHGGGGHHHGHHHHHHGHHHHHHGHHHHHHHGEHGGHGHHHEHHHHFHHHHHHHHHHHHHHGHHHHHHHHHHHHHHHHGGGGGHGHHHHHHHHGHGHHHHGHHHHGHGHHHHHHHFGHHHHHHHHHHHHHHGHHHHFHHHGGFGEGGGGGGGGGGGGGF
@M05620:45:000000000-G6HP7:1:1101:6676:5313 1:N:0:168
TCTCTATCTCCTAAAAACCTGTTTAGATTTGGAGATAGACCTTCAGGTTTTTCATCATTTTCTGCATGAATTATACATTGACCACGTTCCAGCGTGGTCAGTTTGCAGCATTCTGTTATTTTGTTTGACAGAGTGTCTTGTTGAGAACATATGTAGGACATGATTTTTTCCTGCAACAGGGAAAATAAAGTATAAGTTTTAAAGATTTATTCTTTAATAAAGGATCTCAAAGCCAGCTTTAGAAAAAGGAA
+
AAAAAFFFFFFFGGGGGGGGGGHHHHHHHHHHHHHHDGHHHHHHHGGGHHGGHHHHHHHHHIHHGFHHFFHHFHHHFHHHHHHGHGHHHGFGHGFGGGHHHHHHHHGHHGHHHHHHHHHHHHHHHHHHGHHGHGHHHHHHHHHGHGFGFGHHHHFHHGHFHHHHHHHHGGHHHHGHGFFGGGGHEGHGFG?GHFDG=FGHHGEHGHHHHHHHGHHHFFHEDD<GFHH0GBBGGG/CGFGFFGCCFFAEDB9
@M05620:45:000000000-G6HP7:1:1101:19740:5313 1:N:0:168
TACCTGTACTGGGGAAGCATTTGAATATCCCCCCATGGTGATGGGGACGGAGAACTGCTCCATAAACACAGGCAACGTGCCTAACTTTCCCGGGAAGATGAAGTCAAAGAGCGACCACAGCTCTCGGAGGTTATTTTGCATCGGTGAGCCAGACAGAATGATCCGATGAGGGGTGCGAAACTATTTGAGGAAAGGAAGCACCTTTTTATTAAATTTACCTTTTAGCAATCGCCATTCCTACCCTAAAGATC
+
>3AABFFFFFFFCGGGFGGGGGHHHGFHHHHGGGGHGHGHHHHHHGGGGGGGGHHHHHHHHGHHHHHHHHHHGHHHGHFHHHGGHHGHHHHGGGGGGHHHHHHHHHHHHHHHGGGGGHGHEHHHHGGFGGEHHHHHHHEFHHGGGGGHHHHHHGHHGHHHFHHHGGGGHHHGGDGGFGDDGGGGGFGGGGGFFGGFEFEFGFFFFFFEFFFFFFFFFFFFFFFFFFFFFFEFFFFFFFFFFFFFFFFFFFF
@M05620:45:000000000-G6HP7:1:1101:6698:5316 1:N:0:168
TCTCTATCTCCTAAAAACCTGTTTAGATTTGGAGATAGACCTTCAGGTTTTTCATCATTTTCTGCATGAATTATACATTGACCACGTTCCAGCGTGGTCAGTTTGCAGCATTCTGTTATTTTGTTTGACAGAGTGTCTTGTTGAGAACATATGTAGGACATGATTTTTTCCTGCAACAGGGAAAATAAAGTATAAGTTTTAAAGATTTATTCTTTAATAAAGGATCTCAAAGCCAGCTTTAGAAAAAGGAA
+
A>ABAFFFFFFFGGGGGGGGGGHHHHHHHHHHHHHHCHHGHHHHHHGHHHGGHHHHHHHHHHHHHGHHGHHHEHHHHHHHHHHHHGHHHHFHGGFGGHHHGHHHHHHHHHHHHHHHHHHHHHHHHHHHHGHHHHHGHHHHHHHGHHGGFHHHGHGFHFHHHHHHHHHHGHGHHFHHHEGHGGHHCGGGGHFGHHFGDGHHGFFHGHHHHHFHHHHHFFHFBGDGHFHGHFGHHHFGGHHHHHHHGHFGDHF
@M05620:45:000000000-G6HP7:1:1101:8846:5319 1:N:0:168
AGATTACTGCAACAGTTCCCCCTGGACCTGGAAAAGTTTCTTGCCTGGCTTACAGAAGCTGAAACAACTGCCAATGTCCTACAGGATGCTACCCGTAAGGAAAGGCTCCTAGAAGACTCCAAGGGAGTAAAAGAGCTGATGAAACAATGGCAAGTAAGTCAGGCATTTCCGCTTTAGCACTCTTGTGGATCCAATTGAACAATTCTCAGCATTTGTACTTGTAACTGACAAGCCAGGGACAAAACAAAGAT
+
AA@AAFFFFFDFGGFGGGGGGGGGHGHHHHHG3GHFFGHHHHHHHHHHFHHFHHHHFFGHHHFHHFHHHFHHH3GHHHHHHHBFFFGHHHHHHHGGGGHFFFGFEGGHFGBFGGGHHGHHHHHGGHG<EFHHHCFGHHFHHDGFFGHFFFGHHGHHBFFGDFBGEHFFHHGGGGGGHDDGBFFGHHHGHHHHHH0DGDFFDCGBGFGFHHHHGFHCCCFH<CFHHGFHHFHHHGBAADEGGGG?FEEG9B;
@M05620:45:000000000-G6HP7:1:1101:8832:5330 1:N:0:168
AGATTACTGCAACAGTTCCCCCTGGACCTGGAAAAGTTTCTTGCCTGGCTTACAGAAGCTGAAACAACTGCCAATGTCCTACAGGATGCTACCCGTAAGGAAAGGCTCCTAGAAGACTCCAAGGGAGTAAAAGAGCTGATGAAACAATGGCAAGTAAGTCAGGCATTTCCGCTTTAGCACTCTTGTGGATCCAATTGAACAATTCTCAGCATTTGTACTTGTAACTGACAAGCCAGGGACAAAACAAAGAT
+
BBBABFFFFFFFGGGGGGGGGGGGHHHHHHHHBGHHFGHHHHHHHHHHHHHHHHHHHFHHHHHHHFGHHHHHHHHHHHHHHHEGFGHHHHHHHHGGGGHHHHHGHHHHGHHHHGHGHHHHHHHGFHGFHGHHHFGHHHGHHHHHHHHHGGHHHGGHHHHHHHGHHHHGHHGGGGGHFHHHHHHHHGGDHHHHHHHHHFGFHGHHHHHGFFFGHGGGHHHHGHGCHHFGGHHHGGGAAEGGGGGFGGCFCFB
@M05620:45:000000000-G6HP7:1:1101:12258:5339 1:N:0:168
CATCCTGACCCTGAAGTACCCCATTGAGCATGGCATCGTCACCAACTGGGACGACATGGAGAAGATCTGGCACCACACCTTCTACAACGAGCTGCGCGTGGCCCCGGAGGAGCACCCAGTGCTGCTGACCGAGGCCCCCCTGAACCCCAAGGCCAACAGAGAGAAGATGACTCAGGTGAGGCTCGGCCGACGCCCGTGCTCCTCCCGTCCTTTCCCCAGTCATTTTCTGCCCGGCTTGATTTCTGACATTT
+
BCCCBFFFFFFFGGGGGGGGGGGHHHHHHHHHHHFHHGHHHGHHHGHHHHHHGGGGGHHHHHHHHHHHHHHHHGHHHGGHHHHHHHHHGGGGGHHGGGGGGGHHGGGGGGGGHHHHGGHHHHHHHHHGHHGGGGGGGGGGGGHHHHGGGGHGHHGEGGGGGGGGGGFGGGGGGGGGGGGGGGGGFFFFFFFFFFFFDFFFFFFFFFF9DFFFFFFFFFFFFFFFFFFFFFFEFFFFFF?FFFFFF/F/BF/
@M05620:45:000000000-G6HP7:1:1101:6698:5339 1:N:0:168
TCTCTATCTCCTAAAAACCTGTTTAGATTTGGAGATAGACCTTCAGGTTTTTCATCATTTTCTGCATGAATTATACATTGACCACGTTCCAGCGTGGTCAGTTTGCAGCATTCTGTTATTTTGTTTGACAGAGTGTCTTGTTGAGAACATATGTAGGACATGATTTTTTCCTGCAACAGGGAAAATAAAGTATAAGTTTTAAAGATTTATTCTTTAATAAAGGATCTCAAAGCCAGCTTTAGAAAAAGGAA
+
ABCCCFFFFFFFGGGGGGGGGGHHHHHHHHHHHHHH5GHHHHHHHHHHHHGGHHHHHIHIHHIHHHHHFHHHGHHHHHHHGHHHHGHHHHDGHGGGGHHHHHHHEGHHHHHHHHGHHHHHHHHHHHHHHHHHHHHHHHHHHHHHHHHHGHHHHHHHHHHHHHHHHHHHGHHHHHHHHGHHGGHHGHHHGHGHHHHHGHHHHGHHGHHHHHHHHHHHEGGGHG0CHHHFHGGHHHHCEHHHHGFGHHGGDHF
@M05620:45:000000000-G6HP7:1:1101:6678:5341 1:N:0:168
TCTCTATCTCCTAAAAACCTGTTTAGATTTGGAGATCGACCTTCAGGTTTTTCATCATTTTCTGCATGAATTATACATTGACCACGTTCCAGCGTGGTCAGTTTGCAGCATTCTGTTATTTTGTTTGACAGAGTGTCTTGTTGAGAACATATGTAGGACATGATTTTTTCCTGCAACAGGGAAAATAAAGTATAAGTTTTAAAGATTTATTCTTTAATAAAGGATCTCAAAGCCAGCTTTAGAAAAAGGAA
+
AAAAA3DFFFFFFDGGBFEGGGFABAGHFGFFHB1B10EGGGHFHHHGHGGEFHFHGFFFFHHGHFHF1DGFHGFFHHGHHHHCHEHHHH2FFGE>EFGEBEHH@DDEECFGFGBE@GHGHHEHHHHHGHHHHGHHHHHFGHHGCEHHGHHHHHHHHFHHHHHHHHHHGHHHHHHDGHHHGGHHGHHHHHFGHHFGGHGHHHHGGHHHFHHHHHHFGG<DGF0CGHHGGFFHGHGFGHHHBGHHHFFF.BF
@M05620:45:000000000-G6HP7:1:1101:16629:5350 1:N:0:168
ATCTCTATCTCCTAAAAACCTGTTTAGATTTGGAGATAGACCTTCAGGTTTTTCATCATTTTCTGCATGAATTATACATTGACCACGTTCCAGCGTGGTCAGTTTGCAGCATTCTGTTATTTTGTTTGACAGAGTGTCTTGTTGAGAACATATGTAGGACATGATTTTTTCCTGCAACAGGGAAAATAAAGTATAAGTTTTAAAGATTTATTCTTTAATAAAGGATCTCAAAGCCAGCTTTAGAAAAAGGA
+
DCDCDFFFFFFFGGGGGGGGGGHHHHHHHHHHHHHHHHHHHHHHHHHHHHHGGHHHHHHHHIHHIHHHHHHHHHHHHHHHHHHHHHGHHHHHHHGGGGHHHHHHHHHHHHHHHHHHHHHHHHHHHHHHHHHHHHGHHHHHHHHHHHHHHHHHHHHHHHHHHHHHHHHHHGHHHHHHHHHHHGGHHHHHHHHHHHHHHHHHHHHHHHHHHHHHHHHHHHHHHHHHHHHHHGHHHHHHHGHHHHHHHGHHGGH
@M05620:45:000000000-G6HP7:1:1101:18711:5353 1:N:0:168
ATCTCTATCTCCTAAAAACCTGTTTAGATTTGGAGATAGACCTTCAGGTTTTTCATCATTTTCTGCATGAATTATACATTGACCACGTTCCAGCGTGGTCAGTTTGCAGCATTCTGTTATTTTGTTTGACAGAGTGTCTTGTTGAGAACATATGTAGGACATGATTTTTTCCTGCAACAGGGAAAATAAAGTATAAGTTTTAAAGATTTATTCTTTAATAAAGGATCTCAAAGCCAGCTTTAGAAAAAGGA
+
BABBBFFFFFFFGGGGGGGGGGHHHHHHHHHHHHHHHHHHHHHHHHHHGHHGGHHHHGHHHHHFHHHHHHHHHHHHHHHHHHHEGHGHHHHHHHGEEGHHHHHHHHHHHHHHHHHHGHHHHHHHGHHHHHHFHHHHHFHHHHGHHHGHEFGHBGHHHHHHHHHHGHHHHGHHHHHHHHHHHGFGHGHFFFHGHHHHHFGHHHFFHGHHHHHHHHHHHHHHGFFHFHHHHHHFHHHHHFHHHHGFGGHHGGF
@M05620:45:000000000-G6HP7:1:1101:12273:5354 1:N:0:168
CATCCTGACCCTGAAGTACCCCATTGAGCATGGCATCGTCACCAACTGGGACGACATGGAGAAGATCTGGCACCACACCTTCTACAACGAGCTGCGCGTGGCCCCGGAGGAGCACCCAGTGCTGCTGACCGAGGCCCCCCTGAACCCCAAGGCCAACAGAGAGAAGATGACTCAGGTGAGGCTCGGCCGACGCCCGTGCTCCTCCCGTCCTTTCCCCAGTCATTTTCTGCCCGGCTTGATTTCTGACATTA
+
CBCCCFFFFFFFGGGGGGGGGGGHHHHHHHHHHHHHHGHHHGHHHGHHHHHHGGGGGHHHHHHHHHHHHHHHHGHHHGGHHHHHHHHHGGGGGHHGGGGGGGHHGGGGGGGGHHHHGGHGHHHHHHHHHHGGGGGGGGGGGGHHHHGGGGHGHHGGGGGGGGGGGGGFGGGGGGGGGGGGGGGGFFFFFFFFFFFF@DFFFFFFFFFEDFFFFFFFFFFBFFFFFFFFFFFFFFFFFFFFFFFFFEBFFF0
@M05620:45:000000000-G6HP7:1:1101:23300:5358 1:N:0:168
ATCTCTATCTCTAAAACCTGTTTAGATTTGGAGATAGACCTTCAGGTTTTTCATCATTTTCTGCATGAATTATACATTGACCACGTTCCAGCGTGGTCAGTTTGCAGCATTCTGTTATTTTGTTTGACAGAGTGTCTTGTTGAGAACATATGTAGGACATGATTTTTTCCTGCAACAGGGAAAATAAAGTATAAGTTTTAAAGATTTATTCTTTAATAAAGGATCTCAAAGCCAGCTTTAGAAAAAGGAAG
+
CDCCCFFFFFFFGGGGGGGGGGHHHHHHHHHHHHHHHHHHHHHHHHHHHGGHHHHHHIHIHHHHIHHHHHHHHHHHHHHFHHHHGHHHHHHHGGGGHHHHHHHHHHHHHHHHHHHHGHHHHHHHHHGHHHHHHHHHHHHHHHHHHFHHHHHHHHHHGHHHHHHHHHHGHHHHHGHHHHHGGHHHHGGGHFGGHGHGHHHHFHHHHHHHHHHHHHHHHHGHHEHHGHHGHHHHHHHGHHHHHHHHHHGGHHC
@M05620:45:000000000-G6HP7:1:1101:23321:5360 1:N:0:168
ATCTCTATCTCTAAAACCTGTTTAGATTTGGAGATAGACCTTCAGGTTTTTCATCATTTTCTGCATGAATTATACATTGACCACGTTCCAGCGTGGTCAGTTTGCAGCATTCTGTTATTTTGTTTGACAGAGTGTCTTGTTGAGAACATATGTAGGACATGATTTTTTCCTGCAACAGGGAAAATAAAGTATAAGTTTTAAAGATTTATTCTTTAATAAAGGATCTCAAAGCCAGCTTTAGAAAAAGGAAG
+
CCCCCFFFFFFFGGGGGGGGGGHGHHHHHHHGHHHHHHHHHHHHHHFHHGGHHHHHHHHHHHFHHHHHFHHHHHHHHHHEHHHHGHHHHHHHGGGGHHHHHHHHHHHHHHHHHGHHHHHHHHHHHGGHGHHHHHHHHHHHHHHHHHHHHHHHGHHHGHHHHHHHHHHGHHHHGHHHGHHGGHHHHHHHHHHHHFHFGHHHFGHHHHHHGHHHHFHHHHHFHHHHGHHGHHHGHFHGHHHHHGHGHHGGGHC
@M05620:45:000000000-G6HP7:1:1101:16643:5362 1:N:0:168
ATCTCTATCTCCTAAAAACCTGTTTAGATTTGGAGATAGACCTTCAGGTTTTTCATCATTTTCTGCATGAATTATACATTGACCACGTTCCAGCGTGGTCAGTTTGCAGCATTCTGTTATTTTGTTTGACAGAGTGTCTTGTTGAGAACATATGTAGGACATGATTTTTTCCTGCAACAGGGAAAATAAAGTATAAGTTTTAAAGATTTATTCTTTAATAAAGGATCTCAAAGCCAGCTTTAGAAAAAGGA
+
AAAABFFFFFFFGGGGGGGGGGHHHHHHHHHHHHHGHHHHHHHHHHHHHHHGGHHHHHHHHHHHHHHHHGHHHHHHHHHHHHHHHHGGHHHHHHGFGGHHFHGHHHHHHHHHHHHHHHHHHHHHHHHHHHGHHHFGHHHHHHHHHHHHHHHHHHGGHHHHHHHHHHHHHGHHHHHHHHHHHGGHHHHGHHHGHHHHHFHHHHHHHHHHHHHHHHHHHHHHHHHHHHHHHGHHHHHHHGGHHHHHGFHHGGH
@M05620:45:000000000-G6HP7:1:1101:16617:5364 1:N:0:168
ATCTCTATCTCCTAAAAACCTGTTTAGATTTGGAGATAGACCTTCAGGTTTTTCATCATTTTCTGCATGAATTATACATTGACCACGTTCCAGCGTGGTCAGTTTGCAGCATTCTGTTATTTTGTTTGACAGAGTGTCTTGTTGAGAACATATGTAGGACATGATTTTTTCCTGCAACAGGGAAAATAAAGTATAAGTTTTAAAGATTTATTCTTTAATAAAGGATCTCAAAGCCAGCTTTAGAAAAAGGA
+
BBBBBFFFFFFFGGGGGGGGGGHHHHHHHHHHHHHHHHGHHHHHHHHGHHHGGHHHHHHHHHHHHHHHHHHHHHHHHHHHHHHHHHGHHHHHFHGGGFHHHHHHHHHHGHHHHHHHGHHHHHHHHHHHGHHHHGGHHHHHHHHHHFHHHGHHHHHHGHHHFHFGHHHHHGHHHGHHBHFGHGGHHHGHHGHHHHHHHHHHHHHHHHHHHHHHHHHHFHHFHHFHHHHHHHHHBGHHHGHHHHHHHHHHDDH
@M05620:45:000000000-G6HP7:1:1101:10542:5369 1:N:0:168
CATCCTGACCCTGAAGTACCCCATTGAGCATGGCATCGTCACCAACTGGGACGACATGGAGAAGATCTGGCACCACACCTTCTACAACGAGCTGCGCGTGGCCCCGGAGGAGCACCCAGTGCTGCTGACCGAGGCCCCCCTGAACCCCAAGGCCAACAGAGAGAAGATGACTCAGGTGAGGCTCGGCCGACGCCCGTGCTCCTCCCGTCCTTTCCCCAGTCATTTTCTGCCCGGCTTGATTTCTGACATTT
+
DDDDDFFFFFFFGGGGGGGGGGGHHHHHHHHHHHHHHGHHHGHHHGHHHHHHGGGGGHHHHHHHHHHHHHHHHGHHHGGHHHHHHHHHGGGGGHHGGGGGGGHHGGGGGGGGHHHHGGHHHHHHHHHHHHGGGGGGGGGGGGHHHHGGGGHGHHGGGGGGGGGGGGGGGGGGGGGGHGGGGGGGFFFFFFFFFFFFDFFFFFFFFFFFFFFFFFFFFFFFFFFFFFFFFFFFFFFFFFFBFFFFFFFFFF0
@M05620:45:000000000-G6HP7:1:1101:24424:5369 1:N:0:168
ATCTCTATTCCTAAAAACCTGTTTAGATTTGGAGATAGACCTTCAGGTTTTTCATCATTTTCTGCATGAATTATACATTGACCACGTTCCAGCGTGGTCAGTTTGCAGCATTCTGTTATTTTGTTTGACAGAGTGTCTTGTTGAGAACATATGTAGGACATGATTTTTTCCTGCAACAGGGAAAATAAAGTATAAGTTTTAAAGATTTATTCTTTAATAAAGGATCTCAAAGCCAGCTTTAGAAAAAGGAA
+
BBBBBFFFFFFFGGGGGGGGGGHHHHHHHHHHHGHHHHGHHHHHGHHHHHGGHHHHHHHHHHHGHHGHHHHHHHHHHHHHHHHHHGHHHHBHHGEGGHHGHHHHGHHHHHHHHHEHHHHHHHHHGHHHHHHGHHHHHHHHHHHGHHGHHGHHHFHHHHHFFHHHHHHHGHHHHHGHHHHHGGHHGHHHHHFGHHHGFGHHFHHHHHHHFHHHHGHGHFHFHHHGGHGHHHGHGHFFEHHHHHFFHHHGGFG
@M05620:45:000000000-G6HP7:1:1101:20650:5377 1:N:0:168
ATCTCTATCTCCTAAAAACCTGTTTAGATTTGGAGATAGACCTTCAGGTTTTTCATCATTTTCTGCATGAATTATACATTGACCACGTTCCAGCGTGGTCAGTTTGCAGCATTCTGTTATTTTGTTTGACAGAGTGTCTTGTTGAGAACATATGTAGGACATGATTTTTTCCTGCAACAGGGAAAATAAAGTATAAGTTTTAAAGATTTATTCTTTAATAAAGGATCTCAAAGCCAGCTTTAGAAAAAGGA
+
DDDDDFFFFFFFGGGGGGGGGGHHHHHHHHHHHHHHHHHHHHHHHHHHHHHGGHHHHIHHHHIHIHHHHHHHHHHHHHHHHHHHHHGHHHHHHHGFGGHHHHHHHHHHHHHHHHHHHHHHHHHHHHHHHHHHHHHHHHHHHHHHHHHHHHHHHHHHHHHHHHHHHHHHHGHHHHHHHHHHHGGHHHHHHHHHHHHHHHHHHHHHHHHHHHHHHHHHHHHHHHHHHHHHHHHGGHHHHGHHHHHHHHHHGGG
@M05620:45:000000000-G6HP7:1:1101:16349:5380 1:N:0:168
CATCCTGACCCTGAAGTACCCCATTGAGCATGGCATCGTCACCAACTGGGACGACATGGAGAAGATCTGGCACCACACCTTCTACAACGAGCTGCGCGTGGCCCCGGAGGAGCACCCAGTGCTGCTGACCGAGGCCCCCCTGAACCCCAAGGCCAACAGAGAGAAGATGACTCAGGTGAGGCTCGGCCGACGCCCGTGCTCCTCCCGTCCTTTCCCCAGTCATTTTCTGCCCGGCTTGATTTCTGACATTA
+
AAAABFFFFFFFGGFGGGGGGGGHHHHHHHHHHHHHHGHHDFHHHGHHHGHHGGGGGHGGHHHHHHHHHHHHHGHHHGGHHHHHHHHHGGGGGGHGGGEEGGHHGGGGGGFGHHHHGGHFHHHGHHFFHHGGGGGGGGGGFGHHHHGGGGHGHHGGGGGGGGGGFGGFGGGEFGGGGGGGGGGGFFFFFFFFFFFF@DF?BFFFFF?9;;.BFFFFFFD/BBFFFFFFFFFFFF;AFDA/FFFFF:/:FF/
@M05620:45:000000000-G6HP7:1:1101:10554:5382 1:N:0:168
CATCCTGACCCTGAAGTACCCCATTGAGCATGGCATCGTCACCAACTGGGACGACATGGAGAAGATCTGGCACCACACCTTCTACAACGAGCTGCGCGTGGCCCCGGAGGAGCACCCAGTGCTGCTGACCGAGGCCCCCCTGAACCCCAAGGCCAACAGAGAGAAGATGACTCAGGTGAGGCTCGGCCGACGCCCGTGCTCCTCCCGTCCTTTCCCCAGTCATTTTCTGCCCGGCTTGATTTCTGACATTA
+
CCCCCFFFFFFFGGGGGGGGGGGHHHHHHHHHHHHHHGHHHGHHHGHHHHHHGGGGGHHHHHHHHHHHHHHHHGHHHGGHHHHHHHHHGGGGGHHGGGGGGGHHGGGGGGGGHHHHGGHGHHHHGHHHHHGGGGGGGGGGGGHHHHGGGGHGHHGGGGGGGGGGGGGFGGGGGGGGGGGGGGGGFFFFFFFFFFFF@DFEFFFFFFFFFFFFFFFFFFDFFFFFFFFFFFFFFFFCFFAFFFFFFBFBFF0
@M05620:45:000000000-G6HP7:1:1101:19295:5385 1:N:0:168
ATCTCTATCTCCTAAAAACCTGTTTAGATTTGGAGATAGACCTTCAGGTTTTTCATCATTTTCTGCATGAATTATACATTGACCACGTTCCAGCGTGGTCAGTTTGCAGCATTCTGTTATTTTGTTTGACAGAGTGTCTTGTTGAGAACATATGTAGGACATGATTTTTTCCTGCAACAGGGAAAATAAAGTATAAGTTTTAAAGATTTATTCTTTAATAAAGGATCTCAAAGCCAGCTTTAGAAAAAGGA
+
BBBBBFFFFFFFGGGGFGGGGGHHHHHHHHHHFFHHHFHHHHHHHHHHHHHGGHHHHHHHHHHHHHHHHHHHHHHHHFHHHHHHHHGHGHHHHHGGGGHHGHHHHHHHHHHHHHHHHHHHHHHHHHHHGHHHHHHHHHHHHHHHHFHHHFHHHHHHHGHHHHHHHHHHHGHHHHHF2GHHHGEHHFGHBDGHHHHHHFHHHHGEGGHHHHHHHHHHHHHFBF0DBDFGHDHHFHHHHGHHHHGHFHHFG.C
@M05620:45:000000000-G6HP7:1:1101:16332:5386 1:N:0:168
CATCCTGACCCTGAAGTACCCCATTGAGCATGGCATCGTCACCAACTGGGACGACATGGAGAAGATCTGGCACCACACCTTCTACAACGAGCTGCGCGTGGCCCCGGAGGAGCACCCAGTGCTGCTGACCGAGGCCCCCCTGAACCCCAAGGCCAACAGAGAGAAGATGACTCAGGTGAGGCTCGGCCGACGCCCGTGCTCCTCCCGTCCTTTCCCCAGTCATTTTCTGCCCGGCTTGATTTCTGACATTA
+
CCCCCFFFFFFFGGGGGGGGGGGHHHHHHHGHHHHHHGHHGGHHHGHHHGGHGGGGGHHGHGHHHHHGHHHHHGHHHGGHHHHHHHHHGGGGGHHGGGGGGGHHGGGGGGGGHGHHGGHGHHHHHHHHHHGGGGGGGGGGGGHHHHGGGGHGHHGGGGGGGGGGGGGFGGGGGGGGGGGGGGGGFFFFFFFFFFFF;ADEFFFFFFFFFFFFFFFFFFDBFFFFFFFFFFFFFAFFFFFFFFFFFFFFFF:
@M05620:45:000000000-G6HP7:1:1101:20649:5396 1:N:0:168
ATCTCTATCTCCTAAAAACCTGTTTAGATTTGGAGATAGACCTTCAGGTTTTTCATCATTTTCTGCATGAATTATACATTGACCACGTTCCAGCGTGGTCAGTTTGCAGCATTCTGTTATTTTGTTTGACAGAGTGTCTTGTTGAGAACATATGTAGGACATGATTTTTTCCTGCAACAGGGAAAATAAAGTATAAGTTTTAAAGATTTATTCTTTAATAAAGGATCTCAAAGCCAGCTTTAGAAAAAGGA
+
BBCCDFFFFFFFGGGGGGGGGGHHHHHHHHHHHHHHHHHHHHHHHHHHHHHGGHHHHHIHHIIIIHHHHHHHHHHGHHHHHHHHHHGHHHHHHHGFGGHHHHHHHHHHHHHHHHHHHHHHHHHHHHHHHHHHHHGHHHHHHHHHHHHHHHHHHHHHHHHHHHHHHHHHHGHHHHHHHHHHHGGHHHHHHHHHHHHHHHHHHHGHHHHHHHHHHHHHHHHGHHHHHHHHHGGHHHHHHGGHHHHHGHHHGGH
@M05620:45:000000000-G6HP7:1:1101:18968:5400 1:N:0:168
ATCTCTATCTCCTAAAAAGGAAGAAAGGGGAGGGAAGATCGGAAGAGCACACGTCTGAACTCCAGTCACGTCGACGCATCTCGTATGCCGTCTTCTGCTTGAAAAAAAAAAAACAAAAACAACTCATAATAGAAGTAACTGAGCTATGCAGTGATGTAAAATACTAAAAAAAAAACGAAGCCTGATATACATCCGTCACGATCAGCAAATATATAAAGAGAATCGTAGGATACATAATATAATAACATTTC
+
CCCCCFFFFFFFGGGGGGGGGGHHHHHHGGGGGGGHGHHHHGGGGHHHHHHHGHHHGHHHHHHHHHHHHGHHGGGGGGGGHHHGGHHHHGGGHGHHHHHHHGHHHHGGGGG/>//?>0..<.>1111>000000000000000000000000000000000:00:00000-----.-...-90./90000000/.....:....000/0:;00000000//000..:..0:00000000000000000;00
@M05620:45:000000000-G6HP7:1:1101:19311:5402 1:N:0:168
ATCTCTATCTCCTAAAAACCTGTTTAGATTTGGAGATAGACCTTCAGGTTTTTCATCATTTTCTGCATGAATTATACATTGACCACGTTCCAGCGTGGTCAGTTTGCAGCATTCTGTTATTTTGTTTGACAGAGTGTCTTGTTGAGAACATATGTAGGACATGATTTTTTCCTGCAACAGGGAAAATAAAGTATAAGTTTTAAAGATTTATTCTTTAATAAAGGATCTCAAAGCCAGCTTTAGAAAAAGGA
+
CCCCDFFFFFFFGGGGGGGGGGHHHHHHHHHHHHHHHHHHHHHHHHHHHHHGGHHHHIIHHHIHIHHHHHHHHHHHHHHHHHHHHHGHHHHHHHGGGGHHHHHHHHHHHHHHHHHHHHHHHHHHHHHHHHHHHHHHHHHHHHHHHHHHHHHHHHHHHHHHHHHHHHHHHGHHHHHHHHHHHGGHHHHHGHHHHHHGHHHHHHHHHHHHHHHHHHHHHHHHHGHHHHHHHGHHGHHHHGHHHHHHGHHHGGH
@M05620:45:000000000-G6HP7:1:1101:18053:5402 1:N:0:168
ATCTCTATCTCTAAAAACCTGTTTAGATTTGGAGATAGACCTTCAGGTTTTTCATCATTTTCTGCATGAATTATACATTGACCACGTTCCAGCGTGGTCAGTTTGCAGCATTCTGTTATTTTGTTTGACAGAGTGTCTTGTTGAGAACATATGTAGGACATGATTTTTTCCTGCAACAGGGAAAATAAAGTATAAGTTTTAAAGATTTATTCTTTAATAAAGGATCTCAAAGCCAGCTTTAGAAAAAGGAA
+
BBCCCFFFFFFFGGGGGGGGGGHHGHHHHHHHHGHHHHHHHHHHHHHHHHGGHHHHHIHHIHHHHHHHHHHHHHHHHHHHHHHHHGHHHHHHHGFGGHHHHHHHHHHHHHHHHHHHHHHHHHHHHHHHHGHHHHHHHHHHHHHGHHHHHHHHHHHHHHHHHHHHHHHHGHHHHHHHHHHHGGHHHHHHHHGHHHHHFHHHGHGHHHHHHHHHHHHHGFHHGGDHHHHGHHHHHHFHGHHHHHHHHHHGGHH
@M05620:45:000000000-G6HP7:1:1101:19289:5406 1:N:0:168
ATCTCTATCTCCTAAAAACCTGTTTAGATTTGGAGATAGACCTTCAGGTTTTTCATCATTTTCTGCATGAATTATACATTGACCACGTTCCAGCGTGGTCAGTTTGCAGCATTCTGTTATTTTGTTTGACAGAGTGTCTTGTTGAGAACATATGTAGGACATGATTTTTTCCTGCAACAGGGAAAATAAAGTATAAGTTTTAAAGATTTATTCTTTAATAAAGGATCTCAAAGCCAGCTTTAGAAAAAGGA
+
CCCCCFFFFFFFGGGGGGGGGGGHHHHHHHHHHHHHHHHHHHHHHHHHHHHGGHHHHHIHHIHIHHHHHHHHHHHHHHHHHHHHGHGHHHHHHHGFGGHHHHHHHHHHHHHHHHHHHHHHHHHHHHHHGHHHHHHHHHHHHHHHHHGHHHHGHHHHHHHHHHHHHHHHHGHHHHHHHHHHHGEHHHHHHHHHHHHHHFGHHHHHHHHHHHHHHHHHHHHGHHHHHHHHHHGHHHHHHGEHHHHFFGHHGGH
@M05620:45:000000000-G6HP7:1:1101:16258:5408 1:N:0:168
CATCCTGACCCTGAAGTACCCCATTGAGCATGGCATCGTCACCAACTGGGACGACATGGAGAAGATCTGGCACCACACCTTCTACAACGAGCTGCGCGTGGCCCCGGAGGAGCACCCAGTGCTGCTGACCGAGGCCCCCCTGAACCCCAAGGCCAACAGAGAGAAGATGACTCAGGTGAGGCTCGGCCGACGCCCGTGCTCCTCCCGTCCTTTCCCCAGTCATTTTCTGCCCGGCTTGATTTCTGACATTA
+
BBBCCFFFFFFFGGGGGGGGGGGHHHHHHHHHHHHHHGHHHGHHHGHHHHGHGGGGGHHHHGHHHHHHHHHHHGHHHGGHHHHHHHHHGGGGGHHGGGGGGGHHGGGGGGGGHHHHGGHGHHHHHHHHHHGGGGGGGGGGGGHHHHGGGGHGHHGGGGGGGGGGGGGGGGGGGGGGGGGGGGGGFFFFFFFFFFFF@DDFFFFFFFFFFFFFFFFFFFFFFFFFFFFFFFFFFFFFFFFFFFFFFFFFFF0
@M05620:45:000000000-G6HP7:1:1101:18047:5423 1:N:0:168
ATCTCTATCTCTAAAAACCTGTTTAGATTTGGAGATAGACCTTCAGGTTTTTCATCATTTTCTGCATGAATTATACATTGACCACGTTCCAGCGTGGTCAGTTTGCAGCATTCTGTTATTTTGTTTGACAGAGTGTCTTGTTGAGAACATATGTAGGACATGATTTTTTCCTGCAACAGGGAAAATAAAGTATAAGTTTTAAAGATTTATTCTTTAATAAAGGATCTCAAAGCCAGCTTTAGAAAAAGGAA
+
AAABCFFFFFFFGGGGGGGGGGHHHHHHHHHHHHHHHHHHHHHHHHHHHHGGHGHHHHIHHIIIHHHHHHHHHHHHGHHHHHHHHGHHHHHHHGFFGHHGHGHHHHHHHHHHHHHHHHHHHHHHHHHGHGHHHGHHHHHHHHHGHGFHHHHHHHHHHHHHHHHHHHHHGHHHHHGHHHHHGGHGHHHGHHGGHHHHFGHHGHHHHHHHHHHHHHHHFHHHFGDFHHHHHHGHHHFHFHHHHHHGHGGGDHH
@M05620:45:000000000-G6HP7:1:1101:19096:5487 1:N:0:168
ATCTCTATCTCCTAAAAACCTGTTTAGATTTGGAGATAGACCTTCAGGTTTTTCATCATTTTCTGCATGAATTATACATTGACCACGTTCCAGCGTGGTCAGTTTGCAGCATTCTGTTATTTTGTTTGACAGAGTGTCTTGTTGAGAACATATGTAGGACATGATTTTTTCCTGCAACAGGGAAAATAAAGTATAAGTTTTAAAGATTTATTCTTTAATAAAGGATCTCAAAGCCAGCTTTAGAAAAAGGA
+
BBBBBFFFFFFFGGGGGGGGGGGHHFFGGHHHHFHFHHHFHHHHHHEHHHHGGHHHHHHHHHHHHHHHGHHHHGHHHHHHHHHHHHGHHHHHHHGGGCHHHHHHHHHHFHHHHHHHHHHHHHHHHHHHHHHHHHHHHHHHHHHHFGHHHGHHHHHHHGHHHHHGHHHHHGHHHGHHBGHGHGGHE0?FGHHHHHBGHGHHHBG1FFHHHGHHGHHHFHHFHHHEHHGHHGHHGBGHHGHHHHHHHHHF?AF
@M05620:45:000000000-G6HP7:1:1101:19124:5501 1:N:0:168
ATCTCTATCTCCTAAAAACCTGTTTAGATTTGGAGATAGACCTTCAGGTTTTTCATCATTTTCTGCATGAATTATACATTGACCACGTTCCAGCGTGGTCAGTTTGCAGCATTCTGTTATTTTGTTTGACAGAGTGTCTTGTTGAGAACATATGTAGGACATGATTTTTTCCTGCAACAGGGAAAATAAAGTATAAGTTTTAAAGATTTATTCTTTAATAAAGGATCTCAAAGCCAGCTTTAGAAAAAGGA
+
BABABFFFFFFFGGGFGGGGGGHHHHHGHHHHHCHHHHHHHHHHHHHHHHHGGHHHHHHHHHHHGHHHHHHHHHHHHHHHHHHHHHGHHHHHHHGGGGHHHHHHHHHHHHHHHHHHHHHHHHHHHHHHHHHHHHHHHHHHHHHHHHHHHHHHHHHHHGHHHHHHHHHHHGHHHHHHHHHHHGGHHGGHHFHHFHHHHGHHHHGFHHHHHHHHHHHHHHHHFHHHHHHHHHFFHFGBGEFCHHHEGGHFGGH
@M05620:45:000000000-G6HP7:1:1101:19105:5503 1:N:0:168
ATCTCTATCTCCTAAAAACCTGTTTAGATTTGGAGATAGACCTTCAGGTTTTTCATCATTTTCTGCATGAATTATACATTGACCACGTTCCAGCGTGGTCAGTTTGCAGCATTCTGTTATTTTGTTTGACAGAGTGTCTTGTTGAGAACATATGTAGGACATGATTTTTTCCTGCAACAGGGAAAATAAAGTATAAGTTTTAAAGATTTATTCTTTAATAAAGGATCTCAAAGCCAGCTTTAGAAAAAGGA
+
CCDCCFFFFFFFGGGGGGGGGGHHHHHHHHHHHHHHHHHHHHHHHHHHHHHGGHHHHHHHHHIHIHHHHHHHHHHHHHHHHHHHHHGHHHHHHHGGGGHHHHHHHHHHHHHHHHHHHHHHHHHHHHHHHHHHHHHHHHHHHHHHHHHHHHHHHHHHHHHHHHHHHHHHHGHHHHHHHHHHHGGHHHHHHHHHHHHHHHHHHHHHHHHHHHHHHHHHHHHHHHHHHHHHHHHHGHHHHGHHHHHHHHHHGGH
@M05620:45:000000000-G6HP7:1:1101:22169:5511 1:N:0:168
AGATTACTGCAACAGTTCCCCCTGGACCTGGAAAAGTTTCTTGCCTGGCTTACAGAAGCTGAAACAACTGCCAATGTCCTACAGGATGCTACCCGTAAGGAAAGGCTCCTAGAAGACTCCAAGGGAGTAAAAGAGCTGATGAAACAATGGCAAGTAAGTCAGGCATTTCCGCTTTAGCACTCTTGTGGATCCAATTGAACAATTCTCAGCATTTGTACTTGTAACTGACAAGCCAGGGACAAAACAAAGAT
+
CCCCCFFFFFFFGGGGGGGGGGGGHHHGHHHHHHHHHHHHHHHHHHHHHHHHHHGHHGHHHHHHHHHHHHHHFHHHHHHHHHHHGHHHHHHHHHGFGGHHHGHHHHHHGHHHHHHGHHHHHFHGGGGFHHHHHGHHHHFHHHHHHGHFHFFHGGHHHHFHHHHHHHHHHHGGGGGHFHHHHHHHH<GFHHHHHEHFHFHFFGHHHHHFGHHHGHHHHHHHHFHHHHHGHHHHFGGGGDEEEGFGAEGGFGB
@M05620:45:000000000-G6HP7:1:1101:21032:5538 1:N:0:168
ATCTCTATCTCCTAAAAACCTGTTTAGATTTGGAGATAGACCTTCAGGTTTTTCATCATTTTCTGCATGAATTATACATTGACCACGTTCCAGCGTGGTCAGTTTGCAGCATTCTGTTATTTTGTTTGACAGAGTGTCTTGTTGAGAACATATGTAGGACATGATTTTTTCCTGCAACAGGGAAAATAAAGTATAAGTTTTAAAGATTTATTCTTTAATAAAGGATCTCAAAGCCAGCTTTAGAAAAAGGA
+
BBAABFFFFFFFGGGGGGGGGGGHHHHHHHGHHHHHHHHHHHHHHHFHHHHGGHHHHHHHHHHHHHHHHHHHHHHHHHHHHGHHHHGHHHHGHHGGEGHHEHHHHHHHHHGHHHHHHHHHHHHHHHHHHFHFHHHHHHHHHHHHGFHGGHHHHHFHFFGHHHHHHHHHHGHHHHHHHHHGHGGHHHHHDHHHHHGFHHHHHHHBFGGHHHHHHHHHHHHHHEDHHHHHHHHHFFGHHGHHHGGFCB:CD.C
@M05620:45:000000000-G6HP7:1:1101:21054:5543 1:N:0:168
ATCTCTATCTCCTAAAAACCTGTTTAGATTTGGAGATAGACCTTCAGGTTTTTCATCATTTTCTGCATGAATTATACATTGACCACGTTCCAGCGTGGTCAGTTTGCAGCATTCTGTTATTTTGTTTGACAGAGTGTCTTGTTGAGAACATATGTAGGACATGATTTTTTCCTGCAACAGGGAAAATAAAGTATAAGTTTTAAAGATTTATTCTTTAATAAAGGATCTCAAAGCCAGCTTTAGAAAAAGGA
+
CCCCCFFFFFFFGGGGGGGGGGHHHHHHHHHHHHHHHHHHHHHHHHHHHHHGGHHHHHIHHHHHIHHHHHHHHHHHHHHHHHHHHHGHHHHHHHGGGGHHHHHHHHHHHHHHHHHHHHHHHHHHHHHHHHHHHHHHHHHHHHHHHHHHHHHHHHHHHHHHHHHHHHHHHGHHHHHHHHHHHGGHHHHHHHHHHHHHHHHHHHHHHHHHHHHHHHHHHHHHHFHHHHHHHHHHHHHHHGHHHHHHHBGHGFH
@M05620:45:000000000-G6HP7:1:1101:6499:5547 1:N:0:168
CATCCTGACCCTGAAGTACCCCATTGAGCATGGCATCGTCACCAACTGGGACGACATGGAGAAGATCTGGCACCACACCTTCTACAACGAGCTGCGCGTGGCCCCGGAGGAGCACCCAGTGCTGCTGACCGAGGCCCCCCTGAACCCCAAGGCCAACAGAGAGAAGATGACTCAGGTGAGGCTCGGCCGACGCCCGTGCTCCTCCCGTCCTTTCCCCAGTCATTTTCTGCCCGGCTTGATTTCTGACATTA
+
AAAAA1FFFCFCAGAB3FGGFGE01B1AA1110AGGH00FAEGHEAGHBA0GAAAAAGHBGE0AGAF2GGFGGCEGCEEHHHHFHHHGE/?/>FFE@E>EGEHH/@BGGC//F/0?/FH<FG1GHHHFCCC@---.C-<<CGEF:.:CFG.ECGGGEA99CGAGF/F09C0F099BB90;..:99--A--;--@@?@9B-//9BB-AEA9A/99FF--:/9//;F////9B?9---;--//;BF/;9//:/
@M05620:45:000000000-G6HP7:1:1101:18838:5549 1:N:0:168
AGATTACTGCAACAGTTCCCCCTGGACCTGGAAAAGTTTCTTGCCTGGCTTACAGAAGCTGAAACAACTGCCAATGTCCTACAGGATGCTACCCGTAAGGAAAGGCTCCTAGAAGACTCCAAGGGAGTAAAAGAGCTGATGAAACAATGGCAAGTAAGTCAGGCATTTCCGCTTTAGCACTCTTGTGGATCCAATTGAACAATTCTCAGCATTTGTACTTGTAACTGACAAGCCAGGGACAAAACAAAGAC
+
BBBBBFFFFFFFGGGGGGGGGGGGHHHHHHHHHHHHHHHHHHHHHHHHHHHHHHHHGHHHHHHHHHHHHHHHHHHHHHHHHHHHHHHHHHHHHHGGGGHHHHGHHHHHGHHHHHHGHHHHHHHGGEGGHHHGHGHHHGGHHHHGHHHHGGHHHGHHHHHHHHHHHHHHHHGGGGGHHHHHHHHHHFHDHHHHHHHHHGFFHHHHHHHHFHFHFHHHHHHGHGHGHHHFHHHHHGGGGF?FEGFGGGGGGG/
@M05620:45:000000000-G6HP7:1:1101:21029:5556 1:N:0:168
ATCTCTATCTCCTAAAAACCTGTTTAGATTTGGAGATAGACCTTCAGGTTTTTCATCATTTTCTGCATGAATTATACATTGACCACGTTCCAGCGTGGTCAGTTTGCAGCATTCTGTTATTTTGTTTGACAGAGTGTCTTGTTGAGAACATATGTAGGACATGATTTTTTCCTGCAACAGGGAAAATAAAGTATAAGTTTTAAAGATTTATTCTTTAATAAAGGATCTCAAAGCCAGCTTTAGAAAAAGGA
+
BCCCCFFFFFFFGGGGGGGGGGHHHHHHHHHHHHHHHHHHHHHHHHHHHHHGGHHHHHHIHIHHHHHHHHHHHHHHHHHHHHHHHHGHHHHHHHGFGGHHHHHHHHHHHHHHHHHHHHHHHHHHHHHHHHHHHHHHHHHHHHHHHHGHHHHHHHHHHHHHHHHHHHHHHGHHHHHHHHHHHGGHHHHHHHHHHHHHHHHHHHHHHHHHHHHHHHHHHHHHGHHHHHHHHHGGFHHHHGHHHHHHGHHHGGF
@M05620:45:000000000-G6HP7:1:1101:21724:5556 1:N:0:168
CATCCTGACCCTGAAGTACCCCATTGAGCATGGCATCGTCACCAACTGGGACGACATGGAGAAGATCTGGCACCACACCTTCTACAACGAGCTGCGCGTGGCCCCGGAGGAGCACCCAGTGCTGCTGACCGAGGCCCCCCTGAACCCCAAGGCCAACAGAGAGAAGATGACTCAGGTGAGGCTCGGCCGACGCCCGTGCTCCTCCCGTCCTTTCCCCAGTCATTTTCTGCCCGGCTTGATTTCTGACATTT
+
CDDDDFFFFFFFGGGGGGGGGGGHHHHHHHHHHHHHHGHHHGHHHGHHHHHHGGGGGHHHHHHHHHHHHHHHHGHHHGGHHHHHHHHHGGGGGHHGGGGGGGHHGGGGGGGGHHHHGGHHHHHHHHHHHHGGGGGGGGGGGGHHHHGGGGHGHHGGGGGGGGGGGGGGGGGGGGGGGGGGGGGGFFEFFFFFFFFFFFFFFFFFFFFEFFFFFFFFFFDFFFFFFFFFFFFFFFFFFFAFFFFFFBFFFF0
@M05620:45:000000000-G6HP7:1:1101:18854:5557 1:N:0:168
AGATTACTGCAACAGTTCCCCCTGGACCTGGAAAAGTTTCTTGCCTGGCTTACAGAAGCTGAAACAACTGCCAATGTCCTACAGGATGCTACCCGTAAGGAAAGGCTCCTAGAAGACTCCAAGGGAGTAAAAGAGCTGATGAAACAATGGCAAGTAAGTCAGGCATTTCCGCTTTAGCACTCTTGTGGATCCAATTGAACAATTCTCAGCATTTGTACTTGTAACTGACAAGCCAGGGACAAAACAAAGAC
+
BBBBBFFFFFFFGGGFGGGGGGGGHHHHHHHHHHHHFGHHHHHHHHHHHHHHHHHHHHHHHHHHGHHHHHHHHHHGHHHHHHGHHHHHHHHHHHGGGGHHHHGHHHHHGHHHHHHGHHHHHHHGGGGGHHHHHGHHHHHHHGHGHHHHHHHGHGHHHHHHHHFGHHHHHHGGGGGHGHHHHHHHHFHDHBGHHHHFHHHGGFHGFHHHHHHHHHHHHGGHHGHHHHHHHGFGGGGGEDEFGFFGGGGGFFF
@M05620:45:000000000-G6HP7:1:1101:6498:5564 1:N:0:168
CATCCTGACCCTGAAGTACCCCATTGAGCATGGCATCGTCACCAACTGGGACGACATGGAGAAGATCTGGCACCACACCTTCTACAACGAGCTGCGCGTGGCCCCGGAGGAGCACCCAGTGCTGCTGACCGAGGCCCCCCTGAACCCCAAGGCCAACAGAGAGAAGATGACTCAGGTGAGGCTCGGCCGACGCCCGTGCTCCTCCCGTCCTTTCCCCAGTCATTTTCTGCCCGGCTTGATTTCTGACATTT
+
CBBCCFFFFFFFGGGGGGGGGGGHHHHHHHHHHHHHHGHHHGHHHGHHHHHHGGGGGHHHHGHHHHHGHHHGHGHHHGGHHHHGHHHHGGGGGHHGGGGGGGHHGGGGGGGGHGHHGGHHHHHHHHHHHHGGGGGFGGGGGGHHHHGGGGHGHHGGGGGGGGGGGGGGGGGGGGGGGGGGGEFGFFFFFFFFFFFF:AFFFFFFFFFAFFFFFFFFFFDFFFFFFFFFFFFFFFFFFF.FFFFFFBFFFF/
@M05620:45:000000000-G6HP7:1:1101:21044:5573 1:N:0:168
ATCTCTATCTCCTAAAAACCTGTTTAGATTTGGAGATAGACCTTCAGGTTTTTCATCATTTTCTGCATGAATTATACATTGACCACGTTCCAGCGTGGTCAGTTTGCAGCATTCTGTTATTTTGTTTGACAGAGTGTCTTGTTGAGAACATATGTAGGACATGATTTTTTCCTGCAACAGGGAAAATAAAGTATAAGTTTTAAAGATTTATTCTTTAATAAAGGATCTCAAAGCCAGCTTTAGAAAAAGGA
+
CCCCCFFFFFFFGGGGGGGGGGHHHHHHHHHHHHHHHHHHHHHHHHHHHHHGGHHHHHHHHIIHIHHHHGHHHHHHHHHHHHHHHHGHHHHHGHGFGGHHHHHHHHHHHHHHHHHHHHHHHHHHHHHHGHHHHHHHHHHHHGHHHHHHHHHHHHGHHHHHHHHHHHHHHGHHHHHHHHGHHGGHHHHHHHHHHGHHHHHHHHHHHHHHHHHHHHHHHHHHGGHHHHHHHHHGGHHHHGHHHHHGHFHHGGF
@M05620:45:000000000-G6HP7:1:1101:21720:5576 1:N:0:168
CATCCTGACCCTGAAGTACCCCATTGAGCATGGCATCGTCACCAACTGGGACGACATGGAGAAGATCTGGCACCACACCTTCTACAACGAGCTGCGCGTGGCCCCGGAGGAGCACCCAGTGCTGCTGACCGAGGCCCCCCTGAACCCCAAGGCCAACAGAGAGAAGATGACTCAGGTGAGGCTCGGCCGACGCCCGTGCTCCTCCCGTCCTTTCCCCAGTCATTTTCTGCCCGGCTTGATTTCTGACATTA
+
BCCCCFFFFFFFGGGGGGGGGGGHHGHHHHHHHHHHHGHHHGHHHGHHHHHHGGGGGHHHHHHHGHHHHHHHHGHHHGGHHHHHHHHHGGGGGHHGGGEGGGHHGGGGGGGGHHHHGGHHGGHHHHHHHHGGGGGGGGGGGGHHHHGGGGHGHHGGGGGGGGGGFGGGGGGGGGGGGGGGGGGGFFFFFFFFFFF>BFFFFFFFFFFEFFFFFFFFFFFFFFFFFFFFFFFF?CFFFFFFFFFFFFFFFF/
@M05620:45:000000000-G6HP7:1:1101:18103:5577 1:N:0:168
CATCCTGACCCTGAAGTACCCCATTGAGCATGGCATCGTCACCAACTGGGACGACATGGAGAAGATCTGGCACCACACCTTCTACAACGAGCTGCGCGTGGCCCCGGAGGAGCACCCAGTGCTGCTGACCGAGGCCCCCCTGAACCCCAAGGCCAACAGAGAGAAGATGACTCAGGTGAGGCTCGGCCGACGCCCGTGCTCCTCCCGTCCTTTCCCCAGTCATTTTCTGCCCGGCTTGATTTCTGACATTA
+
DCCDDFFFFFFFGGGGGGGGGGGHHHHHHHHHHHHHHGHHGGHHHGHHHHHHGGGGGHHHHHHHHHHHHHHHHGHHHGGHHHHHHHHHGGGGGHHGGGGGGGHHGGGGGGGGHHHHGGHHHHHHHHHHHHGGGGGGGGGGGGHHHHGGGGHGHHGGGGGGGGGGGGGGGGGGGGGGHGGGGGGGFFFFFFFFFFFFBDFFFFFFFFFFFFFFFFFFFFFFFFFFFFFFFFFFFFFFFFFFFFFFFFFFFF0
@M05620:45:000000000-G6HP7:1:1101:6823:5578 1:N:0:168
TACCTGTACTGGGGAAGCAATCGCCATTCCTACCCTAAAGATCGGAAGAGCACACGTCTGAACTCCAGTCACGTCGACGCATCTCGTATGCCGTCTTCTGCTTGAAAAAAAAAAAAAAAAAAAGACAGATAGAATATGATATCGTAAGAAAGAAGTAAGAAGTATGAGAAGTGAAAGGAAAGATGGTTCGTTAAGCTACATATACAAACAGAAGAAAGGTACTTCGTAGAAGACGAGCTTAGACCAAATGT
+
BBACBFFFFFFFGGFFGGGGGGFGGGGHHHHHHHHH2GHHHHHHGGGGHHHHHHHGGHHGHHHHHHHHHHHHGHHGGGGGEGEGHHGGHHHHGEEHGHHHHHHFFHHHGFGGGC>//><-<<-..////00000:000000:0./..:0:/0/./000000/:0000000/;00000.///./000:00-./9.0000;00000000;9.//000/:::0000:0.//..0:0/.---.:000:;/..00:
@M05620:45:000000000-G6HP7:1:1101:9136:5581 1:N:0:168
TACCTGTACTGGGGAAGCATTTGAATATCCCCCCATGGTGATGGGGACGGAGAACTGCTCCATAAACACAGGCAACGTGCCTAACTTTCCCGGGAAGATGAAGTCAAAGAGCGACCACAGCTCTCGGAGGTTATTTTGCATCGGTGAGCCAGACAGAATGATCCGATGAGGGGTGCGAAACTATTTGAGGAAAGGAAGCACCTTTTTATTAAATTTACCTTTTAGCAATCGCCATTCCTACCCTAAAGATC
+
CCBCCFFFFFFFGEFEGGGGGGHGHHGHHHHGGGGHHHGGHHHHHGEGEGGGFCGHHHHHHFGHHHHHHHHHGHHHGHHHHHH3FFGHHGHGGGGGGHHHHHHHHHGHHHHHGGGGGHHHHHHGHGGEGGGHHFHHHHHGGHGGGGGFHHHHHGHHHHHHGHHHFDFGHHHGGGGGGFGFGGGGGGGGGGFFFFG/CFFGGFFFFFFFFFFFFFFFFFFFFFFFFFEFFFAEFFEFFFFFFFFFFFFFFFF
@M05620:45:000000000-G6HP7:1:1101:6839:5593 1:N:0:168
TACCTGTACTGGGGAAGCAATCGCCATTCCTACCCTAAAGATCGGAAGAGCACACGTCTGAACTCCAGTCACGTCGACGCATCTCGTATGCCGTCTTCTGCTTTAAAAAAAAAAAAAAATAACGTATTATGACATCCTATAAATAATTCATAATAAATACATAAGTAGAATAGCGCAAAAAAGATTGACATATTCAGTGATTACGATTAAATAACCTACATCTCACTAAAATAAAATGTAATGTTAAGACA
+
AAABBFFFFFFBACGGGGGGGGAFFGGHHHHHHHHH2GGFHHHHFFEEGGHFHHHGHHHADGGFHHH3GHHHEHH0EEEGGGEHHAFEH3GHEEEHGHHEEGH4FFHG3ECCD<B</--01=1.000/0000=00</0<00000=000000000;0;000:0;00000000000-----/9-..0000000;///////;////9.9../////////////////////99///////9///999/9///
@M05620:45:000000000-G6HP7:1:1101:18107:5595 1:N:0:168
CATCCTGACCCTGAAGTACCCCATTGAGCATGGCATCGTCACCAACTGGGACGACATGGAGAAGATCTGGCACCACACCTTCTACAACGAGCTGCGCGTGGCCCCGGAGGAGCACCCAGTGCTGCTGACCGAGGCCCCCCTGAACCCCAAGGCCAACAGAGAGAAGATGACTCAGGTGAGGCTCGGCCGACGCCCGTGCTCCTCCCGTCCTTTCCCCAGTCATTTTCTGCCCGGCTTGATTTCTGACATTA
+
AAABBFFFFFFFGGGGGGGGGGGHHHHHHHGGHHHHHGHHHGHHHGHHHHHHGGGGGHHHHHHHHHHGHHHHHGHHHGFHHHGHHHHHGGEEDHHGGGCC@EHHGCGGGGG?GGHHGFH?FGFGGFCFFHGCCDAFGGGCD.CHHHGGGGEECE9EGGGGGG.9FFFFBFGBFGBFGGGFGEEF9;AD>@D@FFFF@.:9BF/BFED;ADFBFFFFFFD/9BBFFFFBFFFF.@->DC.9BFFFBFFBFF/
@M05620:45:000000000-G6HP7:1:1101:11148:5625 1:N:0:168
CATCCTGACCCTGAAGTACCCCGGCTTGATTTCTGACATTAGATCGGAAGAGCACACGTCTGAACTCCAGTCACGTCGACGCATCTCGTATGCCGTCTTCTGCTTGAAAAAAAAAAAAAAAAAAAAAACATAGACCAAAATACATCTTGTAGCAGTAAGAGAACAAAGAAAAATACTGGCTCTTTTATCGTAGATCAGGCACGGCGAGCTCGAAGGGGAGGTCCGATGTGCTAAGCCGAAATCTTGCGAAT
+
CCCDDFFFFFFFGGGGGGGGGGGGGGGGHHHHHHHHHHHHGHHHHHGGGGHHHHHHHGHHHGHHHHHHFHHHGGGHHGGGGGGGEHHFFAHHHHGGGHGHHHHHHHHHHHHGGCGG@/-<>-<----9..01<:00/...0000111111111<0111110/<0//./<.//..00110./<<01:1<1./...11000/...------.0.-/...-.-<9/0-9...111110/0----.11111<-<<
@M05620:45:000000000-G6HP7:1:1101:11445:5631 1:N:0:168
ATCTCTATCTCCTAAAAACCTGTTTAGATTTGGAGATAGACCTTCAGGTTTTTCATCATTTTCTGCATGAATTATACATTGACCACGTTCCAGCGTGGTCAGTTTGCAGCATTCTGTTATTTTGTTTGACAGAGTGTCTTGTTGAGAACATATGTAGGACATGATTTTTTCCTGCAACAGGGAAAATAAAGTATAAGTTTTAAAGATTTATTCTTTAATAAAGGATCTCAAAGCCAGCTTTAGAAAAAGGA
+
BCBBCFFFFFFFGGGGGGGGGGHHHHHHHHHHHHHHHHHHHHHHHHHHHHHGGHHHHHHHHIHHHHHHHHHHHHHHHHHHHGHHGHGFGHHHHHGGGGHHHHHHHHHGHHHHHHHHHHHHHHHHHHHHGHHHHHHHHHHHHHHHGHGHHHHHHHHHHHHHHHHHHHHHHGHHHHHHHHHHHGGHHHHHHHHHHHHHHGHHHGHHHHHHHHHHHHHHHGHHHGHHHHHHHHHHHHGHHGHHHHHHGGHHGGH
@M05620:45:000000000-G6HP7:1:1101:11427:5635 1:N:0:168
ATCTCTATCTCCTAAAAACCTGTTTAGATTTGGAGATAGACCTTCAGGTTTTTCATCATTTTCTGCATGAATTATACATTGACCACGTTCCAGCGTGGTCAGTTTGCAGCATTCTGTTATTTTGTTTGACAGAGTGTCTTGTTGAGAACATATGTAGGACATGATTTTTTCCTGCAACAGGGAAAATAAAGTATAAGTTTTAAAGATTTATTCTTTAATAAAGGATCTCAAAGCCAGCTTTAGAAAAAGGA
+
CDDCDFFFFFFFGGGGGGGGGGHHHHHHHHHHHHHHHHHHHHHHHHHHHHHGGHHHHIHHHIIIIHHHHHHHHHHHHHHHHHHHHHGHHHHHHHGFGGHHHHHHHHHHHHHHHHHHHHHHHHHHHHHHHHHHHHHHHHHHHHHHHHHHHHHHHHHHHHHHHHHHHHHHHGHHHHHHHHHHHGGHHHHHHHHHGHHHHHHHHHHHHHHHHHHHHHHHHHHHHHHHHHHHHHHHHHHHHGHHHHHHHHHHGGH
@M05620:45:000000000-G6HP7:1:1101:19527:5656 1:N:0:168
ATCTCTATCTCCTAAAAACCTGTTTAGATTTGGAGATAGACCTTCAGGTTTTTCATCATTTTCTGCATGAATTATACATTGACCACGTTCCAGCGTGGTCAGTTTGCAGCATTCTGTTATTTTGTTTGACAGAGTGTCTTGTTGAGAACATATGTAGGACATGATTTTTTCCTGCAACAGGGAAAATAAAGTATAAGTTTTAAAGATTTATTCTTTAATAAAGGATCTCAAAGCCAGCTTTAGAAAAAGGA
+
CCCCCFFFFFFFGGGGGGGGGGHHHHHHHHHHHHHHHHHHHHHHHHHHHHHGGHHHHIHHHHIGIHHHHHHHHHHHHHHHHHHHHHGHHHHHHHGGGGHHHHHHHHHHHHHHHHHHHHHHHHHHHHHHHHHHHHHHHHHHHHHHHHHHHHHHHHHHHHHHHHHHHHHHHGHHHHHHHHHHHGGHHHGFGHHHHHHHHGHHHHHHHHHHHHHHHHHHHHHHHHHHGHGHHHHHGHHHHGHHHHHHHHHHGGH
@M05620:45:000000000-G6HP7:1:1101:19545:5661 1:N:0:168
ATCTCTATCTCCTAAAAACCTGTTTAGATTTGGAGATAGACCTTCAGGTTTTTCATCATTTTCTGCATGAATTATACATTGACCACGTTCCAGCGTGGTCAGTTTGCAGCATTCTGTTATTTTGTTTGACAGAGTGTCTTGTTGAGAACATATGTAGGACATGATTTTTTCCTGCAACAGGGAAAATAAAGTATAAGTTTTAAAGATTTATTCTTTAATAAAGGATCTCAAAGCCAGCTTTAGAAAAAGGA
+
A3AABFFFFFFFGGGGGCAEFGFFGHHHHGHHHHGHHFH5GGHHHHHHGHHGGGHHHHHGHHHHHGHHHHFGFHHFHFFHHGHHHHGGHHHHGHGGFEGFHHGGGDGHHHHHHHFHGFHHHGHHGHHFGHHGHGHFHHHHHHHHHGHFFHHGFHHHHHHHFHHBHHHHHCHHHHHHHGHHA//FHFHHGBBHHHBFGFGHHHFGFHHHHHHHHHHHHHHFDHHHGHHHGHHHEGH/CECGHHHHGHHFDDG
@M05620:45:000000000-G6HP7:1:1101:19515:5671 1:N:0:168
ATCTCTATCTCCTAAAAACCTGTTTAGATTTGGAGATAGACCTTCAGGTTTTTCATCATTTTCTGCATGAATTATACATTGACCACGTTCCAGCGTGGTCAGTTTGCAGCATTCTGTTATTTTGTTTGACAGAGTGTCTTGTTGAGAACATATGTAGGACATGATTTTTTCCTGCAACAGGGAAAATAAAGTATAAGTTTTAAAGATTTATTCTTTAATAAAGGATCTCAAAGCCAGCTTTAGAAAAAGGA
+
>1>1A@FFFFFFFGFDGGGGGFHFD3DGFAAFBGHCCDFHDGFHGHHFFFGFFHFHHGHHGHHFFHHBHEFGDDDHHFHFHFFGFGEHHHGFBGF?EFFDDGB@FGHHHHGFFFFFFFDFHFFG0FFHFFBHHHHHEEHHHHGHHHEGHHDDBG2FGEGHEGFHBG2FG@CDHF1<GGHGGEEGEGGD11F?DFDFGHF1GFHGHGHHHHHHHHHDDFFHFDD0/<GHHHFEHFCHFGHFG::0;FCC.AG
@M05620:45:000000000-G6HP7:1:1101:16662:5695 1:N:0:168
ATCTCTATCTCCTAAAAACCTGTTTAGATTTGGAGATAGACCTTCAGGTTTTTCATCATTTTCTGCATGAATTATACATTGACCACGTTCCAGCGTGGTCAGTTTGCAGCATTCTGTTATTTTGTTTGACAGAGTGTCTTGTTGAGAACATATGTAGGACATGATTTTTTCCTGCAACAGGGAAAATAAAGTATAAGTTTTAAAGATTTATTCTTTAATAAAGGATCTCAAAGCCAGCTTTAGAAAAAGGA
+
BBCCCFFFFFFFGGGGGGGGGGHHHGGHFHHGHHGFHHHHHHHHHHHHHHHGGHHHHHHHGHHHHHHGHHHHHHHHHHHHFFHHHHGHHHHHHHGEGGHHHHHHHHHHHHHHHHHHHHHHHHHHHHHHHHHHHHHHHHHHHHHHHHGHHHHHHHHHHHHHHHHHHHHHHGHHHHGHHHHHHGEHHHHGHGHGHHHGHFHHHHHGHGHHHHHHHHHHHHHHGFHHHHHHHGHGHHHHHGHHHHHGFHHHGGH
@M05620:45:000000000-G6HP7:1:1101:16777:5698 1:N:0:168
CATCCTGACCCTGAAGTACCCCATTGAGCATGGCATCGTCACCAACTGGGACGACATGGAGAAGATCTGGCACCACACCTTCTACAACGAGCTGCGCGTGGCCCCGGAGGAGCACCCAGTGCTGCTGACCGAGGCCCCCCTGAACCCCAAGGCCAACAGAGAGAAGATGACTCAGGTGAGGCTCGGCCGACGCCCGTGCTCCTCCCGTCCTTTCCCCAGTCATTTTCTGCCCGGCTTGATTTCTGACATTT
+
BBBBBFFFFFFFGGGGGGGGGGGHHHHHHHHHHHHHHGHHHGHHHGHHHGHHGGGGGHHHHHHHHHHHGHHHHGHHHGGHHHHHHHHHGGGGGGHGFEGGGEHHGGGDGFGGHHHHGGHHHHGHHHHHHHGGGGGGGGGGGGHHHHGGGDHGHHEGGGGGFBFGFFFGGGFGGGGGGGFCFEEGFFFFFFFFFFFFADF?FF/FFFFADFFFFFFFFFD/FFFFFFFFFFFEDCFFFFFFFFFFFFFFFF/
@M05620:45:000000000-G6HP7:1:1101:19633:5708 1:N:0:168
CATCCTGACCCTGAAGTACCCCCCAACCAGAGTAGGCTAGGACCACAGGCGCAATCCACCATGCCCGGCTTGATTTCTGACATTAGATCGGAAGAGCACACGTCTGAACTCCAGTCACGTCGACGCATCTCGTATGCCGTCTTCTGCTTGAAAAAAAAAAAAAAACACACAAATTTATAAAAAACCCTAGATACCAATATCTACAGAGACGCAACAAATATGTACAGAGATTAGATATTAATAGAGAGAGT
+
CCCCCFFFFFFFGGGGGGGGGGGGGGGGGHHHHHHHHHHHHHHHHHHHHGGGGGGHHHHHHHHHHHGGGGGGHHHHHHHHHHHHHHHHHHGGGGHHHHHHHGHHHGHHHHHHHHHHHHGFHGGGGGFEFHHHGGHHHHGGGHGHHGHHHGHHHHHGGGGGA:-;;...9....0000000000-....//00000900000:000;0///.--;-.9.00000009:0//00000000900000000...0
@M05620:45:000000000-G6HP7:1:1101:7262:5717 1:N:0:168
ATCTCTATCTCCTAAAAACCTGTTTAGATTTGGAGATAGACCTTCAGGTTTTTCATCATTTTCTGCATGAATTATACATTGACCACGTTCCAGCGTGGTCAGTTTGCAGCATTCTGTTATTTTGTTTGACAGAGTGTCTTGTTGAGAACATATGTAGGACATGATTTTTTCCTGCAACAGGGAAAATAAAGTATAAGTTTTAAAGATTTATTCTTTAATAAAGGATCTCAAAGCCAGCTTTAGAAAAAGGA
+
?1AAAFFFFFFFGGGGGGGEGAD1DGHFGGDEGCFFGHHFGCGHFHHFFGGGGHHHGEHFEGEGHFHFDGGGGHHHHGHFF1GFHEEHHHHFHFEEEEHFHHFGFFEGHGCFDGHH@BGHFHHHHHHHHFGHFH>GHHHHHHGH>CGFHHHEGHHHHGHHHHFFGHHHGGFHHHHHHFHHGAEGFFGHHGGFGFGHF1FGHF<GGBGFDBGHHHGHEDGHGFDFFHGHHGDDDGCGCFGHHHHFHBHFF.F
@M05620:45:000000000-G6HP7:1:1101:19624:5728 1:N:0:168
CATCCTGACCCTGAAGTACCCCCCAACCAGAGTAGGCTAGGACCACAGGCGCAATCCACCATGCCCGGCTTGATTTCTGACATTAGATCGGAAGAGCACACGTCTGAACTCCAGTCACGTCGACGCATCTCGTATGCCGTCTTCTGCTTGAAAAAAAAAAAAAACAAGAAGAGACATCAGAGAACAATTGGATCGTTATGAATAGTCTAAGTACTAACTAAATGCAAGTAAGTAGGAGAATGATGCAAACC
+
AABBBFDFFFFFGGGGGAFGGGGGEEGGGGHHHHHHHHHG2GHHFHFHGGAGGGGHHGHHHHFHHHEEEEEFFHHHHHHHFHHHGGFGHHGGGGHHHGHGHGHHHGHHHHHHFFFFHHGHHGGG?DGDDHGHFDGHHHFGGHGHHHGFHCAFFFFGCFFG:-9-.../////..9.//////.///./////;/.....////////9///;////////////////;//;//;///..///9/////..
@M05620:45:000000000-G6HP7:1:1101:7238:5731 1:N:0:168
ATCTCTATCTCCTAAAAACCTGTTTAGATTTGGAGATAGACCTTCAGGTTTTTCATCATTTTCTGCATGAATTATACATTGACCACGTTCCAGCGTGGTCAGTTTGCAGCATTCTGTTATTTTGTTTGACAGAGTGTCTTGTTGAGAACATATGTAGGACATGATTTTTTCCTGCAACAGGGAAAATAAAGTATAAGTTTTAAAGATTTATTCTTTAATAAAGGATCTCAAAGCCAGCTTTAGAAAAAGGA
+
AAAAAFFFFFFFGGGGGFG1A1FGG3B1FHHHG1F1FDF1BAGGC1D1FGHGGG2FFDHHHHA1D12AFH1F2AFEA2F2DGGB1/AGEHHB1>>/B@GG2FHHDD12B@>GF2@FHFDGHHHFHHC>1F1>00>1BBF>BGEF21?1F01<2B>2F1B1<BF1GHHHH@G11<FHDG0GH/FGH0?GD1?11?G1<>FGFGH1=1>G<1FFFFHHH0DHH0G0<<GHDHH00GC/CAGHHCGFHGH.C.G
@M05620:45:000000000-G6HP7:1:1101:7261:5737 1:N:0:168
ATCTCTATCTCCTAAAAACCTGTTTAGATTTGGAGATAGACCTTCAGGTTTTTCATCATTTTCTGCATGAATTATACATTGACCACGTTCCAGCGTGGTCAGTTTGCAGCATTCTGTTATTTTGTTTGACAGAGTGTCTTGTTGAGAACATATGTAGGACATGATTTTTTCCTGCAACAGGGAAAATAAAGTATAAGTTTTAAAGATTTATTCTTTAATAAAGGATCTCAAAGCCAGCTTTAGAAAAAGGA
+
BBBBBFFFFFFFGGGGGGGGGFHHHHGGHHHHHHHGHHHHHHHHHHHHHHHGGHHHHHHHHHFHGHHHHHHHHGHHHHHHHGHHHHGHHHHHGGGGGGHHGHHHHHHGEFFHHHHFHHHHHHHGHHHBHHHFHGHDGHHHHHHEGHFHHHHHHGHHHHHHGHEGHHHHHGHHHHHHFHGHG/CHHHGHHBBGHBHHHHHHHGHFBDGHFFHGHHHHHFHHHHFBCGHFFFHFFHFHEEHHHHFHHHHFG.F
@M05620:45:000000000-G6HP7:1:1101:25558:5737 1:N:0:168
ATCTCTATCTCCTAAAAACCTGTTTAGATTTGGAGATAGACCTTCAGGTTTTTCATCATTTTCTGCATGAATTATACATTGACCACGTTCCAGCGTGGTCAGTTTGCAGCATTCTGTTATTTTGTTTGACAGAGTGTCTTGTTGAGAACATATGTAGGACATGATTTTTTCCTGCAACAGGGAAAATAAAGTATAAGTTTTAAAGATTTATTCTTTAATAAAGGATCTCAAAGCCAGCTTTAGAAAAAGGA
+
BBBBBFFFFFFFFGGGGFGEGGHHHHHHHHHHGEF4BGGAGFHH3GGHHHHGGFFEGFHHHHGHHFGHHHHHFG5GEGHHFFHH3GEHHHHHFHGEFGHFGHHHHHEFGGFHFHHHHHHHHHHHHHHGEHFGGHHHGGHHHHHGGGHEGGBGHHFGGHFFFGFDHHHHHGHFHGFHBGFGHEGHHCFHHGHFFGHHHHHHHHHFGDGHFHGDHHHHHBGHHHHGFGHHFFHGFH.F.CFHHHGHHGHGGDH
@M05620:45:000000000-G6HP7:1:1101:13183:5751 1:N:0:168
ATCTCTATCTCCTAAAAACCTGTTTAGATTTGGAGATAGACCTTCAGGTTTTTCATCATTTTCTGCATGAATTATACATTGACCACGTTCCAGCGTGGTCAGTTTGCAGCATTCTGTTATTTTGTTTGACAGAGTGTCTTGTTGAGAACATATGTAGGACATGATTTTTTCCTGCAACAGGGAAAATAAAGTATAAGTTTTAAAGATTTATTCTTTAATAAAGGATCTCAAAGCCAGCTTTAGAAAAAGGA
+
BBBBBFFFFFFFGGGGGGGGGGGHHHHHHHHHHFFHHHHHHHHHHHHFGEHFGHHHFHFEHFHHHEHDGFHHFFHHHHHHHHHHHHGBGHHHHFGGGGHHFHGHHHHHHHHHHHHHHHHHHHHHHHHHHHHHHHHHHHHHHHHHHHHHHHHHHHHHHHHHHHHHHHHHHGHHHHHHHHHHHGGHHHHHHGHHHHHHHGHHHHGHHGHHHHHHHHHHHHHHHGHHHHGHHGGGHHHHHGHHHHHHGFFHGGH
@M05620:45:000000000-G6HP7:1:1101:25570:5754 1:N:0:168
ATCTCTATCTCCTAAAAACCTGTTTAGATTTGGAGATAGACCTTCAGGTTTTTCATCATTTTCTGCATGAATTATACATTGACCACGTTCCAGCGTGGTCAGTTTGCAGCATTCTGTTATTTTGTTTGACAGAGTGTCTTGTTGAGAACATATGTAGGACATGATTTTTTCCTGCAACAGGGAAAATAAAGTATAAGTTTTAAAGATTTATTCTTTAATAAAGGATCTCAAAGCCAGCTTTAGAAAAAGGA
+
CCBCCFFFFFFFGGGGGGGGGGHHHHHHHHHHHHHHHHHFHHHHHHHHHHHGGHHHHIHHHHIHIHHHHGHHHHHHHHHHHGHHGHGHHHHHGHGFGGHHHHHHHHHHHHHHHHHHHHHHHHHHHHHHHGHGHHFHHHHHGHHHHHHHHHHHHHHHHHHHHHHHHHHHHGHHHHHHHHHHHGGHGBGGFHHHGEFHHHHHHHFHHHHHHHHHHGHHHHHHHHGHHHHHHGHHHHHFHGHHHHGFGFGFGGG
@M05620:45:000000000-G6HP7:1:1101:18068:5807 1:N:0:168
CATCCTGACCCTGAAGTACCCCATTGAGCATGGCATCGTCACCAACTGGGACGACATGGAGAAGATCTGGCACCACACCTTCTACAACGAGCTGCGCGTGGCCCCGGAGGAGCACCCAGTGCTGCTGACCGAGGCCCCCCTGAACCCCAAGGCCAACAGAGAGAAGATGACTCAGGTGAGGCTCGGCCGACGCCCGTGCTCCTCCCGTCCTTTCCCCAGTCATTTTCTGCCCGGCTTGATTTCTGACATTA
+
DCCDDFFFFFFFGGGGGGGGGGGHHHHHHHHHHHHHHGHHHGHHHGHHHHHHGGGGGHHHHHHHHHHHHHHHHGHHHGGHHHHHHHHHGGGGGHHGGGGGGGHHGGGGGGGGHHHHGGHGHHHHHHHHHHGGGGGGGGGGGGHHHHGGGGHGHHGGGGGGGGGGGGGGGGGGGGGGGGGGGGGGFFFFFFFFFFFFDFFEFFFFFFFADFFFFFFFFFFFFFFFFHHFFFFFFFFFFFFFFFFFFFFFFF0
@M05620:45:000000000-G6HP7:1:1101:18073:5824 1:N:0:168
CATCCTGACCCTGAAGTACCCCATTGAGCATGGCATCGTCACCAACTGGGACGACATGGAGAAGATCTGGCACCACACCTTCTACAACGAGCTGCGCGTGGCCCCGGAGGAGCACCCAGTGCTGCTGACCGAGGCCCCCCTGAACCCCAAGGCCAACAGAGAGAAGATGACTCAGGTGAGGCTCGGCCGACGCCCGTGCTCCTCCCGTCCTTTCCCCAGTCATTTTCTGCCCGGCTTGATTTCTGACATTA
+
CBBCCFFFFFFFGGFGGGGGGGGHHHHHHHHHHHHHHGHHHGHHHGHHHHHHGGGGGHHHHHGHHHHHHGHHHGHHHGGHHHHHHHHHGGGGGHHGGGFGGGHHGGGGGGGGHGHHGGHFHHHHHHHHHHGGGGGGGGGGGGHGHHGGGGHGHHGGGGGGGGGGGGGFGGGGGGGGGGGGGG?FFFFFFFFFDFFF@FFFFFFFFFFFFFDFFFFFFFFFFFFFFFFFFFFFFFFFFFEFFFFFFEFFFFB
@M05620:45:000000000-G6HP7:1:1101:8834:5857 1:N:0:168
ATCTCTATCTCCTAAAAACCTGTTTAGATTTGGAGATAGACCTTCAGGTTTTTCATCATTTTCTGCATGAATTATACATTGACCACGTTCCAGCGTGGTCAGTTTGCAGCATTCTGTTATTTTGTTTGACAGAGTGTCTTGTTGAGAACATATGTAGGACATGATTTTTTCCTGCAACAGGGAAAATAAAGTATAAGTTTTAAAGATTTATTCTTTAATAAAGGATCTCAAAGCCAGCTTTAGAAAAAGGA
+
BBBBBFFFFFFFGGGGGGGGGGHHHHHHHHHHHFHFGDHEGHHHHHHHHHHGGHFHHGHHHHHHHHHHHHFHHHHFHDGHHBGHFHGGHHHDHHGFEGHHHHHHHHHGHHHHHHHHHHHHHHHHHHHHFHGHHHHHHHHHHHHHEGFHHHHFHHHGHHGHHHHHHHHHHGHHHHHGFGHHHGGHHHHH1FFGHGHHHGHHHHHHHHHHHHHHHHHHHGHDGDGHBGHHGHHHHHHFHGHHHFFFGHHFGGC
@M05620:45:000000000-G6HP7:1:1101:8849:5870 1:N:0:168
ATCTCTATCTCCTAAAAACCTGTTTAGATTTGGAGATAGACCTTCAGGTTTTTCATCATTTTCTGCATGAATTATACATTGACCACGTTCCAGCGTGGTCAGTTTGCAGCATTCTGTTATTTTGTTTGACAGAGTGTCTTGTTGAGAACATATGTAGGACATGATTTTTTCCTGCAACAGGGAAAATAAAGTATAAGTTTTAAAGATTTATTCTTTAATAAAGGATCTCAAAGCCAGCTTTAGAAAAAGGA
+
BABBBFFFFFFFGGFGFGGGGGHHHHFHHHHHGCHFGDGBGHHHHHHHHHHGGHFHHHHHHHHHHGHHHHGHHBHFH5GHGBGHBGGGHHHHHHGGFGHHFHGHHHHHHHHHHHHHHHHHHHHHHHHHGHHHHHHHHHHHHHHHGHEFHCHHHHHHHHHHGHHHHHHHHGHHHHHC2GHHHGGH/0?FFHHHHHD?GFGHHHBGHFHHHGGHHHHHFHHFGHHGCGHHHHHHHHHGHGHHHHEF;C:CDDG
@M05620:45:000000000-G6HP7:1:1101:22451:5874 1:N:0:168
ATCTCTATCTCCTAAAAACCTGTTTAGATTTGGAGATAGACCTTCAGGTTTTTCATCATTTTCTGCATGAATTATACATTGACCACGTTCCAGCGTGGTCAGTTTGCAGCATTCTGTTATTTTGTTTGACAGAGTGTCTTGTTGAGAACATATGTAGGACATGATTTTTTCCTGCAACAGGGAAAATAAAGTATAAGTTTTAAAGATTTATTCTTTAATAAAGGATCTCAAAGCCAGCTTTAGAAAAAGGA
+
CCCCCFFFFFFFGGGGGGGGGGHHHHHHHHHHHHHHHFHHHHHHHHHHHHHGGHHHHHHHHHHHHHHHHHHHHHHHHHHHHHHHHHGHHHHHHHGGGGHHHHHHHHHHHHHHHHHHHHHHHHHHHHHHGHHHHHHHHHHHHHHHGHHHHHHHHHHHHHHHHHHHHHHHHGHHHHHGFHHHHGGHHGGGHGGHHHFHHGGHHHHFHGGHHHHHHHHHHGHHDGFHHHHHHHHHHHHHHGHHHHGHCFCCGGG
@M05620:45:000000000-G6HP7:1:1101:13222:5882 1:N:0:168
CATCCTGACCCTGAAGTACCCCATTGAGCATGGCATCGTCACCAACTGGGACGACATGGAGAAGATCTGGCACCACACCTTCTACAACGAGCTGCGCGTGGCCCCGGAGGAGCACCCAGTGCTGCTGACCGAGGCCCCCCTGAACCCCAAGGCCAACAGAGAGAAGATGACTCAGGTGAGGCTCGGCCGACGCCCGTGCTCCTCCCGTCCTTTCCCCAGTCATTTTCTGCCCGGCTTGATTTCTGACCTTT
+
A@AAAFDFFFFFGGGGGFBGGGAGHG5FFAGGHGEHHGHHAEH32EHHBCFFEEGEGHEBHFFHEGHFHHH2FFFHEGGHHHHBGE3G@1EEEFGEGGGGGEHHGGC@@@CDGHHHGAF?FFGHHHGFGHD-ADCFGGGGGEC:GHGGA:CEGH.AE?FBFFF.9FBFF9FFFFFEFFBFGEEGB?EF<BBBBBBB@ADAFFFFFFDEDFFFFFFFFF.BF/BFFFFF9BFF.-@BB;.9BFFFF/;/BF/
@M05620:45:000000000-G6HP7:1:1101:22439:5886 1:N:0:168
ATCTCTATCTCCTAAAAACCTGTTTAGATTTGGAGATAGACCTTCAGGTTTTTCATCATTTTCTGCATGAATTATACATTGACCACGTTCCAGCGTGGTCAGTTTGCAGCATTCTGTTATTTTGTTTGACAGAGTGTCTTGTTGAGAACATATGTAGGACATGATTTTTTCCTGCAACAGGGAAAATAAAGTATAAGTTTTAAAGATTTATTCTTTAATAAAGGATCTCAAAGCCAGCTTTAGAAAAAGGA
+
BBCCCFFFFFFFGGGGGGGGGGHHHHHHHHHHHHHHHHHHHHHHHHHHHHHGGHHHHHHHHHHHHHHHHHHHHHHHHHHHHHHHHHGHHHHHHHGGGGHHHHHHHHHHHHHHHHHHHHHHHHHHHHHHHHHHHHHHHHHHHHHHFHHHHHHHHHHHHHHHHHHHHHHHHGHHHHH2@GFGHGGHHHGGGHHHHHHHHGHHHHHHHHHHHHHHHHHHHHHHGHFHHHHHHHHHHHHHHGHHHHHHHHHFGGG
@M05620:45:000000000-G6HP7:1:1101:8647:5897 1:N:0:168
ATCTCTATCTCCTAAAAACCTGTTTAGATTTGGAGATAGACCTTCAGGTTTTTCATCATTTTCTGCATGAATTATACATTGACCACGTTCCAGCGTGGTCAGTTTGCAGCATTCTGTTATTTTGTTTGACAGAGTGTCTTGTTGAGAACATATGTAGGACATGATTTTTTCCTGCAACAGGGAAAATAAAGTATAAGTTTTAAAGATTTATTCTTTAATAAAGGATCTCAAAGCCAGCTTTAGAAAAAGGA
+
BBBBBFFFFFFFGGGGGGGGGGHHHFHHHHHHHHHHHGHGHHHHHHHHHHHGGHHHHHHHHHHHHHHHHHHHHHHHHHHHHHHHHHGHHHHHHHGGGGHHHHHHHHHHHHHHHHHHHHHHHHHHHHHHHHHHHHHHHHHHHHHHDGHHHGHFHHHHHHHHHHGGHHHHHGHHHHHFGHFGHGGHGFFGHFGHHHFFGHHHHGHHHHHHHHHHHHHHFHGGGHHHHHHHHHHHHHHGHGHHHGHECGHFGGG
@M05620:45:000000000-G6HP7:1:1101:12114:5905 1:N:0:168
TACCTGTACTGGGGAAGCATTTGAATATCCCCCCATGGTGATGGGGACGGAGAACTGCTCCATAAACACAGGCAACGTGCCTAACTTTCCCGGGAAGATGAAGTCAAAGAGCGACCACAGCTCTCGGAGGTTATTTTGCATCGGTGAGCCAGACAGAATGATCCGATGAGGGGTGCGAAACTATTTGAGGAAAGGAAGCACCTTTTTATTAAATTTACCTTTTAGCAATCGCCATTCCTACCCTAAAGATC
+
BBBBBFFFFFFFGGGGGGGGGGGDAGHHHHHGGGGHHHHHHHHHHGEFGGG?EHHHHHHHHHHHFHHHHEHHGHHHGHHHHHHFHHHHHHHGGGG?GHHHGHHHHHHGHFFHGGGGCHHHHHHHHGGDGGGHHHHHHHHFHHGGGGGHHHHHHGHHHHHHGHHHHDGGHHHGGFGFBC@BBGFGGGGFGGFFFFGBBFGGGFFFFFFFFFB9FFFFFFFFFFFFFFFFFFFFFFFFFFFBFFFFF.9FFFF
@M05620:45:000000000-G6HP7:1:1101:8655:5917 1:N:0:168
ATCTCTATCTCCTAAAAACCTGTTTAGATTTGGAGATAGACCTTCAGGTTTTTCATCATTTTCTGCATGAATTATACATTGACCACGTTCCAGCGTGGTCAGTTTGCAGCATTCTGTTATTTTGTTTGACAGAGTGTCTTGTTGAGAACATATGTAGGACATGATTTTTTCCTGCAACAGGGAAAATAAAGTATAAGTTTTAAAGATTTATTCTTTAATAAAGGATCTCAAAGCCAGCTTTAGAAAAAGGA
+
CCCCCFFFFFFFGGGGGGGGGGHHHHHHHHHHHHHHHHHGHHHHHHHHHHHGGHHHHIHHHHIIHHHHHHHHHHHHHGHHHGHHHHGHHHHHHHGGGGHHHHHHHHHHHHHHHHHHHHHHHHHHHHHHHHHHHHHHHHHHHHHHHHHHHHHHHHHHHHHHHHHHHHHHHGHHHHHHHHGHHGGHHHHHHGHHHHHHHGHHHHHHHHHHHHHHHHHHHHHHHHHHGHHHHHHHHHHHHGHHHHHHGHHHGGH
@M05620:45:000000000-G6HP7:1:1101:8606:5933 1:N:0:168
AAACCAAGCAGACACAGAAGACATGAGGTCAGCTAGATCGGAAGAGCACACGTCTGAACTCCAGTCACGTCGACGCATCTCGTATGCCGTCTTCTGCTTGAAAAAAAAAAAACAACCAGCAAACAAATTCAGTCCGCTACACTTCTTAATCACTTACTTACATGCGCACTTCAATGACCCGACAGATCACCCGCCGCTCCTTAATATGAGCTCGCTCGGCCAGTTGTCCATATCACTCGTGTGATCTCTAT
+
BBBBBBBFBFFFGGGGGGCGGGHHHHHHHHHHHHHHHHHGFFGGGHGHHHHGHHHGHHHHHHHHHHHHGHHGGGGGGGGHHHFGHHHHGGGHGHHFHHHHFHFHH/EDCC/>/?///<//<0100.<<1111>11.-.--0/00<000000;/00000000<000:.:--/0000000//-----/0/;//.-------.9///;/9//////.-..--..-.////;////9/9//;.;...////9;/9
@M05620:45:000000000-G6HP7:1:1101:7220:5936 1:N:0:168
CATCCTGACCCTGAAGTACCCCGGCTTGCTTTCTGACATTAGATCGGAAGAGCACACGTCTGAACTCCAGTCACGTCGCCGCATCTCGTATGCCGTCTTCTGCTTGAAAAAACACCCAGTGCTGCTGACCGAGGCCCCCCTGAACCCCCAGGCCAACAGATAGAAGATGACTCAGGTGAGGCTCGGCCTACGCCCGCTCTCCTCCCGTCCTTTCCCCAGTCATTTTCTGCCCGGCTTGATTTCTGACATTA
+
BBBBBFFFFFFFGGGGGGGGGGE22EEE2DFFB5A5D3DDEEADFA22AECCCHHHCEFGHGHFHGHB3FBB3DA?G0/>/E/?E3E1?EE34?>?EFGBG?GE?G?B33B</?0/</?@@GGHHEFDHF/AD/CFGGGDG.<<FCA<--.:.:.:CEFF009BBFFFBGGGFEF9C99AF?A9-9CG?BFF<B?---;ABFFFFFF;;;.BFF;;FF.BFFF/:BFFF//.A@?B--;:BBF9/:B/;F/
@M05620:45:000000000-G6HP7:1:1101:17231:5990 1:N:0:168
CATCCTGACCCTGAAGTACCCCGGCTTGATTTCTGACATTAGATCGGAAGAGCACACGTCTGAACTCCAGTCACGTCGACGCATCTCGTATGCCGTCTTCTGCTTGAAAAAAAAAAACAACTCTCTGAGGTTATTTTGCCTCGGTGAGCCAGCCAGCCTGCTCCTCTGCGGGGAGCTCACCTCTTTGAGGAAAGTAAACACCTTTTTATTAAATTTCCCTTTTAGCACTCTCCATTCCTACACTACAGATC
+
BBBBBFFFFFFFGGGGGGGGGGGGGGGGHHHHHHHGHHHHHHGHHHGGGGHHHHHGHGHHHGHHHHHHGHHHHHGGHGGGGGGGGHHHGGHHGHGGGHGHHHHHHHHHFHHDBFC><///?<F11?111<001<1>F=G11G..<<../<C<.:....:../;0;/0009--;--;.///;/9/BB//9.:.;9/;//;/.;/;/B/./;/:/BFB/999:BB/9;B//B/////;/F/9B;;B///9//;
@M05620:45:000000000-G6HP7:1:1101:13990:6002 1:N:0:168
TACCTGTACTGGGGAAGCATTTGAATATCCCCCCATGGTGATGGGGACGGAGAACTGCTCCATAAACACAGGCAACGTGCCTAACTTTCCCGGGAAGATGAAGTCAAAGAGCGACCACAGCTCTCGGAGGTTATTTTGCATCGGTGAGCCAGACAGAATGATCCGATGAGGGGTGCGAAACTATTTGAGGAAAGGAAGCACCTTTTATTAAATTTACCTTTTAGCAATCGCCATTCCTACCCTAAAGATCG
+
BCCCCFFFFFFFGGGGGGGGGGHHHHHHHHHGGGGHHHGHHHHHHGGGGGGGGHHHHHHHHHHHHHHHHHHHGHHHGHHHHHHHHHHHHHHGGGGGGHHHHHHHHHHHHHHHGGGGFHHHHHHHHGGGGGGHHHHHHHHHHHGGGGGHHHHHHGHHHHHHHHHHHGGGHHHGGEGGGGG?GGGGGGGGGGFGGGGGGGGGGFFFFFFFFFFFFFFFFFFFFFFFFFFFFFFFFFFFFFFFFFFBFFFFFFA
@M05620:45:000000000-G6HP7:1:1101:20908:6004 1:N:0:168
CATCCTGACCCTGAAGTACCCCATTGAGCATGGCATCGTCACCAACTGGGACGACATGGAGAAGATCTGGCACCACACCTTCTACAACGAGCTGCGCGTGGCCCCGGAGGAGCACCCAGTGCTGCTGACCGAGGCCCCCCTGAACCCCAAGGCCAACAGAGAGAAGATGACTCAGGTGAGGCTCGGCCGACGCCCGTGCTCCTCCCGTCCTTTCCCCAGTCATTTTCTGCCCGGCTTGATTTCTGACATTA
+
CCCCDFFFFFFFGGGGGGGGGGGHHHHHHHHHHHHHHGHHHGHHHGHHHHHHGGGGGHHHHHHHHHHHHHHHHGHHHGGHHHHHHHHHGGGGGHHGGGGGGGHHGGGGGGGGHHHHGGHHHHHHHHHHHHGGGGGGGGGGGGHHHHGGGGHGHHGGGGGGGGGGFGGGGGGGGGGGHGGGGGGGFFFFFFFFFFFFCDFFFFFFFFFEFFFFFFFFFFFFFFFFFHFFFFFFBFFFFFFFFFFFF0FFFF0
@M05620:45:000000000-G6HP7:1:1101:8488:6009 1:N:0:168
CATCCTGACCCTGAAGTACCCCGGCTTGATTTCTGACATTAGATCGGAAGAGCACACGTCTGAACTCCAGTCACGTCGACGCATCTCGTATGCCGTCTTCTGCTTGAAAAAAAAAAAAAAGTAATTTGTCTCACATGACGTCTCTCCCTCTTCAATCACAGTATCACACATAAGACATCACAAACACAGAATCCAACTCACCGAGGGCCACCAATACGGCAACCTGTGCCCTGACTTCCGCACACTCTACC
+
DDDCDFFFFFFFGGGGGGGGGGGGGGGGHHHHHHHHHHHHHHHHHHGGGGHHHHHHHGHHHGHHHHHHHHHHHHGHHGGGGGGGCHHHGGHHHHGGGHGGHHGHHHHHGHHGGGGB<><<.111111110000000000...//00/////00:0000000000000:<.00<000/000000......000000<</000..----..<....000..---<./.0000/0.//0000..---.//0000
@M05620:45:000000000-G6HP7:1:1101:20898:6020 1:N:0:168
CATCCTGACCCTGAAGTACCCCATTGAGCATGGCATCGTCACCAACTGGGACGACATGGAGAAGATCTGGCACCACACCTTCTACAACGAGCTGCGCGTGGCCCCGGAGGAGCACCCAGTGCTGCTGACCGAGGCCCCCCTGAACCCCAAGGCCAACAGAGAGAAGATGACTCAGGTGAGGCTCGGCCGACGCCCGTGCTCCTCCCGTCCTTTCCCCAGTCATTTTCTGCCCGGCTTGATTTCTGACATTT
+
DCDDDFFFFFFFGGGGGGGGGGGHHHHHHHHHHHHHHGHHHGHHHGHHHHHHGGGGGHHHHHHHHHHHHHHHHGHHHGGHHHHHHHHHGGGGGHHGGGGGGGHHGGGGGGGGHHHHGGHHHHHHHHHHHHGGGGGGGGGGGGHHHHGGGGHGHHGGGGGGGGGGGGGGGGGGGGGGHGGGGGGGFFFFFFFFFFFFCDFFFFFFFFFFFFFFFFFFFFFFFFFFFFFFFFFFFFFFFFAFFFFFFBBFFF0
@M05620:45:000000000-G6HP7:1:1101:6130:6068 1:N:0:168
CATCCTGACCCTGAAGTACCCCATTGAGCATGGCATCGTCACCAACTGGGACGACATGGAGAAGATCTGGCACCACACCTTCTACAACGAGCTGCGCGTGGCCCCGGAGGAGCACCCAGTGCTGCTGACCGAGGCCCCCCTGAACCCCAAGGCCAACAGAGAGAAGATGACTCAGGTGAGGCTCGGCCGACGCCCGTGCTCCTCCCGTCCTTTCCCCAGTCATTTTCTGCCCGGCTTGATTTCTGGCATTA
+
AAB@BFFFFFFFGGFGGGGGGGEFGHHHHGHHHHGHHGHHHGHGHGHHHHHHG0A0EGHBGHHGBFFHGGHHHGHHHGGHHHGHHHGHGGGGGHHGGGE//<GFGGGCFGGGGHHHGGGHHGHHHGHEFHFGGGGGGGGGFECHHHGGADCEGHGFGFFGGFGG/F/BFFGFGGGGGGGGGGEFFFFFA;BFFFFFBDDAFFFFFFF99AAFFFFFF.ABBFFFFFFFFFFFFA;-@;.BFF/B///9BF/
@M05620:45:000000000-G6HP7:1:1101:23602:6075 1:N:0:168
ATCTCTATCTCCTAAAAACCTGTTTAGATTTGGAGATAGACCTTCAGGTTTTTCATCATTTTCTGCATGAATTATACATTGACCACGTTCCAGCGTGGTCAGTTTGCAGCATTCTGTTATTTTGTTTGACAGAGTGTCTTGTTGAGAACATATGTAGGACATGATTTTTTCCTGCAACAGGGAAAATAAAGTATAAGTTTTAAAGATTTATTCTTTAATAAAGGATCTCAAAGCCAGCTTTAGAAAAAGGA
+
BABCCFFFFFFFGGGGGGGGGGHHHHHHHHHHHHHHHHHHHHHHHHHHHHHGGHHHHIHHIHHHHHHHHGHHHHHHHHHHHHHHHHGHHHHHHHGGGGHHHHHHHHHHHHHHHHHHHHHHHHHHHHHHHHHHHHHHHHHHHHHHHHHHHHHHHHHHHHHHHHHHHHHHHGHHHHHHHHHHHGGHHHGHHGHHHHGHHHHHHHHFHHHHHHHHHHHHHHHHHGHGHHHHHHHHHHGGHGHHHHHHHGGHGGH
@M05620:45:000000000-G6HP7:1:1101:10641:6076 1:N:0:168
ATCTCTATCTCCTAAAAACCTGTTTAGATTTGGAGATAGACCTTCAGGTTTTTCATCATTTTCTGCATGAATTATACATTGACCACGTTCCAGCGTGGTCAGTTTGCAGCATTCTGTTATTTTGTTTGACAGAGTGTCTTGTTGAGAACATATGTAGGACATGATTTTTTCCTGCAACAGGGAAAATAAAGTATAAGTTTTAAAGATTTATTCTTTAATAAAGGATCTCAAAGCCAGCTTTAGAAAAAGGA
+
BCBCCFFFFFFFGGGGGGGGGGHHHHHHHHHHHHHHHHHHHHHHHHHHHHHGGHHHHHIHHHHHIHHHHHHHHHHHHHHHHHHHHHGHHHHHHHGGGGHHHHHHHHHHHHHHHHHHHHHHHHHHHHHHHHHHHHHHHHHHHHHHHHHHHHHHHHHHHHHHHHHHHHHHHGHHHHHHHHHHHGGHHHHHHHHHHHHHHHHHHHHHHHHHHHHHHHHHHHHHHHHHHHHHHHHHHHHHHGHHHHGHHHHHGGH
@M05620:45:000000000-G6HP7:1:1101:10660:6079 1:N:0:168
ATCTCTATCTCCTAAAAACCTGTTTAGATTTGGAGATAGACCTTCAGGTTTTTCATCATTTTCTGCATGAATTATACATTGACCACGTTCCAGCGTGGTCAGTTTGCAGCATTCTGTTATTTTGTTTGACAGAGTGTCTTGTTGAGAACATATGTAGGACATGATTTTTTCCTGCAACAGGGAAAATAAAGTATAAGTTTTAAAGATTTATTCTTTAATAAAGGATCTCAAAGCCAGCTTTAGAAAAAGGA
+
AAAABFFFFFFFGGGGGGGGGFGHHHHHHHHHHGHGHHHHHHHHHHHGHHHGFHHHHHHHHHHHHHHHHGHHHGHHHHHHHHHHHHGGHHHHHHGEGGHHHHHHHHHFHHFGGHHGHHHHHHHHHHHGGHFFGHGHHHHHHHHHHHHFHHHHHHGHHHHHHHHGHHHHGGHHHHHHHHGHHGGGHFHFFDGGHHFHHHHHHHGHGHGGHHHHHHHHGGHHHHHFFHGHHFHHHHHGHGHHHGFEGGFAFDF
@M05620:45:000000000-G6HP7:1:1101:17607:6180 1:N:0:168
CATCCTGACCCTGAAGTACCCCATTGAGCATGGCATCGTCACCAACTGGGACGACATGGAGAAGATCTGGCACCACACCTTCTACAACGAGCTGCGCGTGGCCCCGGAGGAGCACCCAGTGCTGCTGACCGAGGCCCCCCTGAACCCCAAGGCCAACAGAGAGAAGATGACTCAGGTGAGGCTCGGCCGACGCCCGTGCTCCTCCCGTCCTTTCCCCAGTCATTTTCTGCCCGGCTTGATTTCTGACATTT
+
DDDDDFFFFFFFGGGGGGGGGGGHHHHHHHHHHHHHHGHHHGHHHGHHHHHHGGGGGHHHHHHHHHHHHHHHHGHHHGGHHHHHHHHHGGGGGHHGGGGGGGHHGGGGGGGGHHHHGGHHHHHHHHHHHHGGGGGGGGGGGGHHHHGGGGHGHHGGGGGGGGGGGGGGGGGGGGGGHGGGGGGFFFFFFFFFFFFFBFFFFFFFFFFFFFFFHFFFFFFFFFFFFFFFFFFFFFFFAFAFFFFFFEFFFF0
@M05620:45:000000000-G6HP7:1:1101:8507:6186 1:N:0:168
ATCTCTATCTCCTAAAAACCTGTTTAGATTTGGAGATAGACCTTCAGGTTTTTCATCATTTTCTGCATGAATTATACATTGACCACGTTCCAGCGTGGTCAGTTTGCAGCATTCTGTTATTTTGTTTGACAGAGTGTCTTGTTGAGAACATATGTAGGACATGATTTTTTCCTGCAACAGGGAAAATAAAGTATAAGTTTTAAAGATTTATTCTTTAATAAAGGATCTCAAAGCCAGCTTTAGAAAAAGGA
+
BBBABFFFFFFFGGGGGGGGGGHHHHHHHHFHFHHHGHHHHHHHHHHHHHHGGHHHHHHHHHHHHHHGHFHHHHHHHHHHHHGHHHGHHHHHHFGFGGHHHHGGHHHHHHHHHHHHHHGHHHHHGHHHGHGHHHHHHHHHHHHHHHGHHHHHHHHHHHFFHHHHHHHHHDFGHHFGHHHFHGGHEC?FG<GGHHGHHHFHHGHGHFHHHHHHHHHHFDGHFHFHEHHHHHHGHHGFHGHHHHFCCGGHDDG
@M05620:45:000000000-G6HP7:1:1101:8508:6208 1:N:0:168
ATCTCTATCTCCTAAAAACCTGTTTAGATTTGGAGATAGACCTTCAGGTTTTTCATCATTTTCTGCATGAATTATACATTGACCACGTTCCAGCGTGGTCAGTTTGCAGCATTCTGTTATTTTGTTTGACAGAGTGTCTTGTTGAGAACATATGTAGGACATGATTTTTTCCTGCAACAGGGAAAATAAAGTATAAGTTTTAAAGATTTATTCTTTAATAAAGGATCTCAAAGCCAGCTTTAGAAAAAGGA
+
CCCCCFFFFFFFGGGGGGGGGGHHHHHHHHHHHHHHHHHHHHHHHHHHHHHGGHHHHHIHHIIIHHHHHHHHHHHHHHHHHHHHHHGHHHHHHHGGGGHHHHHHHHHHHHHHHHHHHHHHHHHHHHHHHHHHHHGHHHHHHHHHHHHHHHHHHHHHHHHHHHHHHHHHHGHHHHHHHHHHHGGGHHHHHHHHHHHHHGHHHHHHHHHHHHHHHHHHHHHHHGHHHHHHHHHHHHHHHGHHHHHHGHGHGGH
@M05620:45:000000000-G6HP7:1:1101:25222:6258 1:N:0:168
ATCTCTATCTCCTAAAAACCTGTTTAGATTTGGAGATAGACCTTCAGGTTTTTCATCATTTTCTGCATGAATTATACATTGACCACGTTCCAGCGTGGTCAGTTTGCAGCATTCTGTTATTTTGTTTGACAGAGTGTCTTGTTGAGAACATATGTAGGACATGATTTTTTCCTGCAACAGGGAAAATAAAGTATAAGTTTTAAAGATTTATTCTTTAATAAAGGATCTCAAAGCCAGCTTTAGAAAAAGGA
+
CCCCCFFFFFFFGGGGGGGGGGHHHHHHHHHHHHHHHHHHHHHHHHHHHHHGGHHHHIHIHHIIHHHHHHHHHHHHHHHHHHHHHHGHHHHHHHGGGGHHHHHHHHHHHHHHHHHHHHHHHHHHHHHHGHHHHHHHHHHHHHHHFHHHHHHHHHHHHHHHHHHHHHHHHGHHHHHHGHHHHGGHHHHHHHHHHHHHHGHHHHHHHHHHHHHHHHHHHHHFHHHHHHHHHHHHHHHHHGHHHHHHHHHHGGH
@M05620:45:000000000-G6HP7:1:1101:12524:6259 1:N:0:168
CATCCTGACCCTGAAGTACCCCATTGAGCATGGCATCGTCACCAACTGGGACGACATGGAGAAGATCTGGCACCACACCTTCTACAACGAGCTGCGCGTGGCCCCGGAGGAGCACCCAGTGCTGCTGACCGAGGCCCCCCTGAACCCCAAGGCCAACAGAGAGAAGATGACTCAGGTGAGGCTCGGCCGACGCCCGTGCTCCTCCCGTCCTTTCCCCAGTCATTTTCTGCCCGGCTTGATTTCTGACATTA
+
DCDDDFFFFFFFGGGGGGGGGGGHHHHHHHHHHHHHHGHHHGHHHGHHHHHHGGGGGHHHHHHHHHHHHHHHHGHHHGGHHHHHHHHHGGGGGHHGGGGGGGHHGGGGGGGGHHHHGGHHHHHHHHHHHHGGGGGGGGGGGGHHHHGGGGHGHHGGGGGGGGGGGGGGGGGGGGGGGGGGGGGGFFFFFCFFFFFF@AFFFFFFFFF?DFDFFFFFFFFFFFFFFFFBFEFFFFFFFAAFFFFFFBFFFF0
@M05620:45:000000000-G6HP7:1:1101:18852:6267 1:N:0:168
CATCCTGACCCTGAAGTACCCCATTGAGCATGGCATCGTCACCAACTGGGACGACATGGAGAAGATCTGGCACCACACCTTCTACAACGAGCTGCGCGTGGCCCCGGAGGAGCACCCAGTGCTGCTGACCGAGGCCCCCCTGAACCCCAAGGCCAACAGAGAGAAGATGACTCAGGTGAGGCTCGGCCGACGCCCGTGCTCCTCCCGTCCTTTCCCCAGTCATTTTCTGCCCGGCTTGATTTCTGACATTA
+
CCCCCFFFFFFFGGGGGGGGGGGHHHHHHFHHHHHHHGHHHGHHHGHHGHHHGGGGGHHHHHHHHHHHHHHHHGHHHGGHHHHHHHHHGGGGGHHGGGGGGGHHGGGGGGGGHHHHGGHHHHGHHHHHHHGGGGGGGGGGGGHHHHGGDDHGHHGGGGGGGGFGGGGGGGGGGGGGGFGGFGGGCDFFCAFFFFFFDDFFFFFFFFFFFFFFFFFFFFFBFFFFFFFBFFFFFDA>FA.BBFFFFFFFF//
@M05620:45:000000000-G6HP7:1:1101:25217:6276 1:N:0:168
ATCTCTATCTCCTAAAAACCTGTTTAGATTTGGAGATAGACCTTCAGGTTTTTCATCATTTTCTGCATGAATTATACATTGACCACGTTCCAGCGTGGTCAGTTTGCAGCATTCTGTTATTTTGTTTGACAGAGTGTCTTGTTGAGAACATATGTAGGACATGATTTTTTCCTGCAACAGGGAAAATAAAGTATAAGTTTTAAAGATTTATTCTTTAATAAAGGATCTCAAAGCCAGCTTTAGAAAAAGGA
+
ABABBFFFFFFFGGGGGGGGGGHHHHHHHHHHHGGHHHHHHHHHHHHGHHHGGHHHHHHHHHHHHHHHHHHHHGHHHHHHHHHHHHGHHHHHFHGGGGHHHHHHHHHHHHHHHHHHHHHHHHHHHHHHGHHHHHHHHHHHHHHGHHGHHHHHHHHHHHHHHHHGHHHHHGHHHHHHHHHHHGGHHHHHFGHHHHHHHHHHHGHHHHHHHHHHHHHHHGHHHHHHHHHHHGGGHHHHHGHHHHHHGGGHGGG
@M05620:45:000000000-G6HP7:1:1101:21817:6277 1:N:0:168
TACCTGTACTGGGGAAGCATTTGAATATCCCCCCATGGTGATGGGGACGGAGAACTGCTCCATAAACACAGGCAACGTGCCTAACTTTCCCGGGAAGATGAAGTCAAAGAGCGACCACAGCTCTCGGAGGTTATTTTGCATCGGTGAGCCAGACAGAATGATCCGATGAGGGGTGCGAAACTATTTGAGGAAAGGAAGCACCTTTTTATTAAATTTACCTTTTAGCAATCGCCATTCCTACCCTAAAGATC
+
CCCCCFFFFFFFGGGGGGGGGGHHHDHHHHHGGGGFHHFGHFHHEEGGEEFDGHHHHHHHHHHHHHFHHHHHGHHHGHHHHHGHHHHHHHHGGGEEGHHGFHHHHHHHHFHGGGGGGHHHHHHHHGGGFGAHHHHHHHFFHHGEGGGHHHGHHGHHGHHFHHHHHGGGHHGDG;AEGDDFGGGFGFGGEG0BFGGBFGGEGFFFFFFFFFFFFFFFFFFFFFFFFFFFFFFFFFFFFFFFBFFFFFFFFFF
@M05620:45:000000000-G6HP7:1:1101:12532:6280 1:N:0:168
CATCCTGACCCTGAAGTACCCCATTGAGCATGGCATCGTCACCAACTGGGACGACATGGAGAAGATCTGGCACCACACCTTCTACAACGAGCTGCGCGTGGCCCCGGAGGAGCACCCAGTGCTGCTGACCGAGGCCCCCCTGAACCCCAAGGCCAACAGAGAGAAGATGACTCAGGTGAGGCTCGGCCGACGCCCGTGCTCCTCCCGTCCTTTCCCCAGTCATTTTCTGCCCGGCTTGATTTCTGACATTT
+
AAABBFFFFFFFGGGGGGGGGGGHHHHGHHHGHHHHHGHHGGHGHGHHHHHFFGGGGHGHHHHHHHHGHHHHHGGHHGGHGHFGHHHHFGGGGHHGGGGGGGHHGGGGGGGGHHHHGGHGHGHHHHHGHHGGGFGGGGGGGGHHHHGGGGGGHHGGGGGGGGGGGGGGGGGGGGGGGFFGGGGGFFEFFFFFFFFFBAD.;FFFFFBEFFFFFFFFFFFFFFFFFFF/FFFF.;@CFF.9/BFFFEBFFF/
@M05620:45:000000000-G6HP7:1:1101:21798:6280 1:N:0:168
TACCTGTACTGGGGAAGCATTTGAATATCCCCCCATGGTGATGGGGACGGAGAACTGCTCCATAAACACAGGCAACGTGCCTAACTTTCCCGGGAAGATGAAGTCAAAGAGCGACCACAGCTCTCGGAGGTTATTTTGCATCGGTGAGCCAGACAGAATGATCCGATGAGGGGTGCGAAACTATTTGAGGAAAGGAAGCACCTTTTTATTAAATTTACCTTTTAGCAATCGCCATTCCTACCCTAAAGATC
+
BBBBBFFFFFFFGFGGGGGGGGHFHGHHHHHGGGGHHHGGHHHHHGGGGGGGGHHHHHHHHHHHHHHHHHHHGHHHGHHHHHHHHHHHHHHGGGGGGHHHHHHHHHHHHHHHGGGGGHHHHHHHHGGGGGEHHHHHHHFEHHGGGGGHHHHHHGHHFHHHHHHHHGGGGHHGGCCGGGGGGGGGGGGGGGGGGGGGGGEBFFFFFFFFFFFFFFFFFFFFFFFFFFB;;BAEFFFFFFFFFFFFFFFFFFB
@M05620:45:000000000-G6HP7:1:1101:19733:6317 1:N:0:168
CATCCTGACCCTGAAGTACCCCGGCTTGATTTCTGACATTAGATCGGAAGAGCACACGTCTGAACTCCAGTCACGTCGACGCATCTCGTATGCCGTCTTCTGCTTGAAAAAAAAAAAAAAAACATCACGTCCGGAGAATAAATCTAAATAATGATTTGAAACTACTAAACACAATAAGCAGATAAAATGCTTGGAACAGAAAAAAAGACAGTGACTAATAAGAGAGCGGTAGACGAAATTGGAACAGAAGA
+
DDDDDFFFFFFFGGGGGFGGGGGGGGGGHHHHHHHHHHHHHHHHHHGEGGHHHHHGHGHHHGHHHHHHHHHHHHGGHGGGGGGGGHHHGGHHHHGFGHGHHHHHHHGFHHGGGGGC><<---.<0000...:--:--.00000000000000:0000:0000000000000...000000//000<0B00<00.000///00/.--..///0000000000000/..--...0<.--..000000///000
@M05620:45:000000000-G6HP7:1:1101:22142:6330 1:N:0:168
ATCTCTATCTCCTAAAAACCTGTTTAGATTTGGAGATAGACCTTCAGGTTTTTCATCATTTTCTGCATGAATTATACATTGACCACGTTCCAGCGTGGTCAGTTTGCAGCATTCTGTTATTTTGTTTGACAGAGTGTCTTGTTGAGAACATATGTAGGACATGATTTTTTCCTGCAACAGGGAAAATAAAGTATAAGTTTTAAAGATTTATTCTTTAATAAAGGATCTCAAAGCCAGCTTTAGAAAAAGGA
+
CCBCCFFFFFFFGGGGGGGGGGHHHHHHHHHHHHGHHHHHHHHHHHHGHHHGGHHHHHHHHHHHHHHHGHHHHHHHHHHHHHHHHHGHHHHHGHGFGGHHHHHHHHHHHHHHHHHGHHHHHHHHHHHHGFHHHHHHHHHHHHHHEHHHHHHHHHHHHHHHHHHHHHHHHGHHHHGHHHHHHGGHHHHHHHHHHHHHGFHHHHHHHHHHHHHHHHHHHHHHHHBGHHFHFGHHHHHHHGHHHHGGGHHFFGH
@M05620:45:000000000-G6HP7:1:1101:9422:6333 1:N:0:168
TACCTGTACTGGGGAAGCAATCGCCATTCCTACCCTAAAGATCGGAAGAGCACACGTCTGAACTCCAGTCACGTCGACGCATCTCGTATGCCGTCTTCTGCTTGAAAAAAAAAAAAACAAACCCCTTCACACCTCCTCCCGCCGCCCCCACACCCTACACGAAAGACCTCCTTCTCTTCTACTCTCGCACCGTCCCATCACCGCAAGTACTGCCCCCAAACCTTCACGAATCAACCGTCAGATCTCTCTTC
+
ABBBBFFFFFFFGCFAGGGGGGGGGGGHHGFGFAFEFFHHFFFAEEEECHHFGHHAGHFEBFHGHHGHGDGFE?G@EGGGGGEDGHGGHFHFG>/GGGFGHHHFHHHHGGGGD</////<<<<.>.0>1F<<</.</<C..--;A-@?--.....././/.-.9./..//9:///;/////;////.;----;.9./////..----/99///9..;9..;.//9/;..9..///:-....;/9/////9/
@M05620:45:000000000-G6HP7:1:1101:9355:6362 1:N:0:168
ATCTCTATCTCCTAAAAAGGAAGAAAGGGGAGGGAAGATCGGAAGAGCACACGTCTGAACTCCAGTCACGTCGACGCATCTCGTATGCCGTCTTCTGCTTGAAAAAAAAAAACCAAACAGCCCTCGTGTGAAAACTTTTTCAGCCAACCCCTCTCTCCCGAACAGCCGGCTTTCTCTCTAGCGACCGGCTGAATCCGTCCTCCCAGTGACTCCCGTTGGGCTCTGTGCCATCACCTGTTCCATTCATCCTA
+
BBBBBFFFFFFFGGGGGGGGGGHHEGHHGGGGGEFHGHHHHGGGGGHBHHGHGHHHGGFHHHHHHGGHHGHHGGGGGGFGHHHGGHHGHGGGHGHHHHGHHFBFHHGGC@B///////<00<.0><....0000/000<0/000/./......//00//:.---/.9-----/000000///--:;--:--.//:/;..../9..////////......-..99//////9/:F./;///////:/9////
@M05620:45:000000000-G6HP7:1:1101:9346:6379 1:N:0:168
ATCTCTATCTCCTAAAAAGGAAGAAAGGGGAGGGAAGATCGGAAGAGCACACGTCTGAACTCCAGTCACGTCGACGCATCTCGTATGCCGTCTTCTGCTTGAAAAAAAAAAAAAAAAAAACAAAAAGAACTTTCTCTAAAGAGTTAGATCATAAGATTAGCTAAGGAGAGCAGTAAGAGATTAAAGTAACTGAAGAAAGAGTCGAGGAGGAGTATAGTAGAGACAGAAAATTTACTACGTGAAGACAGTAC
+
BBBBBFFFFFFFGGGGGGGCFFHG4FHFGEGFG?DHGHHHHGCGGHHGGHGHGHHHGHGHHHGGHHGHHGHHGGGEGGEGHHHGGHHHHGEGHGHHHHHHHF3FHHGF?CBD>>>-<---...:...../000000090000/0000000009000000;/0000/0.;..//////;/9//9///////9/////////.//-.---.....////://9//..9;//./////9//....9/://.///
@M05620:45:000000000-G6HP7:1:1101:11180:6398 1:N:0:168
ATCTCTATCTCCTAAAAACCTGTTTAGATTTGGAGATAGACCTTCAGGTTTTTCATCATTTTCTGCATGAATTATACATTGACCACGTTCCAGCGTGGTCAGTTTGCAGCATTCTGTTATTTTGTTTGACAGAGTGTCTTGTTGAGAACATATGTAGGACATGATTTTTTCCTGCAACAGGGAAAATAAAGTATAAGTTTTAAAGATTTATTCTTTAATAAAGGATCTCAAAGCCAGCTTTAGAAAAAGGA
+
BBBBBFFFFFFFGGGGGGGGGGHGHHHHHFFHFHHHHHHHFHHHHHHHGGHFGHHHHHHHHHHHHHHHHGHHHFHHHHHHHHGHHHGHHHHHHFGFGGHHGHGHHHHHHHHHGHHHHHHHHHHHEHHHGGFHHHHHHHHHHHHHHHGHHHHFHHHHHHHHFHHHHHHHHGHFHHFFHHHHHGGGHHGHHFGFGHHHHHHHHGHGHGHHHHHHHHHHGGHHHFFFFHHHHHHGHHGHHGHHFFBCGHFHGDH
@M05620:45:000000000-G6HP7:1:1101:21758:6426 1:N:0:168
CATCCTGACCCTGAAGTACCCCATTGAGCATGGCATCGTCACCAACTGGGACGACATGGAGAAGATCTGGCACCACACCTTCTACAACGAGCTGCGCGTGGCCCCGGAGGAGCACCCAGTGCTGCTGACCGAGGCCCCCCTGAACCCCAAGGCCAACAGAGAGAAGATGACTCAGGTGAGGCTCGGCCGACGCCCGTGCTCCTCCCGTCCTTTCCCCAGTCATTTTCTGCCCGGCTTGATTTCTGACATTA
+
DDDDDFFFFFFFGGGGGGGGGGGHHHHHHHHHHHHHHGHHHGHHHGHHHHHHGGGGGHHHHHHHHHHHHHHHHGHHHGGHHHHHHHHHGGGGG3GGGGGGGGHHGGGGGGGGHHHHGGHHHHHHHHHHHHGGGGGGGGGGGGHHHHGGGGHGHHGGGGGGGGGGGGGGGGGGGGGGGGGGGGGGFFFFFFFFFFFFDFFFFFFFFFFFFFFFFFFFFFFFFFFFHHHFFFFFFFFFFFFFFFFFFFFFFF0
@M05620:45:000000000-G6HP7:1:1101:22235:6438 1:N:0:168
ATCTCTATCTCCTAAAAACCTGTTTAGATTTGGAGATAGACCTTCAGGTTTTTCATCATTTTCTGCATGAATTATACATTGACCACGTTCCAGCGTGGTCAGTTTGCAGCATTCTGTTATTTTGTTTGACAGAGTGTCTTGTTGAGAACATATGTAGGACATGATTTTTTCCTGCAACAGGGAAAATAAAGTATAAGTTTTAAAGATTTATTCTTTAATAAAGGATCTCAAAGCCAGCTTTAGAAAAAGGA
+
BBAABFFFFFFFGGGGGGGGGGHHHHHHHHHHHHHHHHHHHHHHHHGHHHHGGHHHHHHHHHHHHHHHHHHHHHHHHHHHGHGHHHGHHHHHHHGGGGHHHHHHHHHHHHHHHHHHHHHHHHHHHHHHHHHHHHHHHHHHHHHHFGEHHHHHHHHHHHHHHHHHHHHHHGHHHHHHFFHHHGGHHHFGGHHHHHHGFFGHHGFHHGHHHHHHHHHHHHHHHHFHHHHHHFHHHHHHHGFHHHFH0GGFGGG
@M05620:45:000000000-G6HP7:1:1101:21743:6440 1:N:0:168
CATCCTGACCCTGAAGTACCCCATTGAGCATGGCATCGTCACCAACTGGGACGACATGGAGAAGATCTGGCACCACACCTTCTACAACGAGCTGCGCGTGGCCCCGGAGGAGCACCCAGTGCTGCTGACCGAGGCCCCCCTGAACCCCAAGGCCAACAGAGAGAAGATGACTCAGGTGAGGCTCGGCCGACGCCCGTGCTCCTCCCGTCCTTTCCCCAGTCATTTTCTGCCCGGCTTGATTTCTGACATTA
+
BBBBBFFFFFFFCGGGGGGGGGGHHHHGHHHHGHHHHGHHHGHHHGHHHHHHGGGGGHHHHHHHHHHHHHHEGGFHEGGHHHHHHHHHEFGGGGHGGGGGGGHHGGCGGGGGHHHHGGHHHFFHGGGFGHDDGGGGGGGGDAGHHHGGGDGEGG?EEEF/FFGGGGGGBBFGGFGFFFFGFEAFF;EFFFF@BDF;;:AA9B/BBFD;ADFFFFFFFFFFFFFFFFFBFFFF?-;DAB.BFFEFF//BFF/
@M05620:45:000000000-G6HP7:1:1101:15098:6454 1:N:0:168
CATCCTGACCCTGAAGTACCCCATTGAGCATGGCATCGTCACCAACTGGGACGACATGGAGAAGATCTGGCACCACACCTTCTACAACGAGCTGCGCGTGGCCCCGGAGGAGCACCCAGTGCTGCTGACCGAGGCCCCCCTGAACCCCAAGGCCAACAGAGAGAAGATGACTCAGGTGAGGCTCGGCCGACGCCCGTGCTCCTCCCGTCCTTTCCCCAGTCATTTTCTGCCCGGCTTGATTTCTGACATTA
+
CCCCCFFFFFFFGGGGGGGGGGGHHHHHHHHHHHHHHGHHHGHHHGHHHHHHGGGGGHHHHHHHHHHHHHHHHGHHHGGHHHHHHHHHGGGGGHHGGGGGGGHHGGGGGGGGHGHHGGHGHHHHHHHHHHGGGGGGGGGGGGHHHHGGGGHGHHGGGGGGGGGGGGGGGGGGGGGGGGGGGGGGFFFFFFFFFFFFDDFFFFFFFFFEFFFFFFFFFFFFFFFFFFFFFFFFFFFFFFFFFFFFFEFFFF0
@M05620:45:000000000-G6HP7:1:1101:22242:6456 1:N:0:168
ATCTCTATCTCCTAAAAACCTGTTTAGATTTGGAGATAGACCTTCAGGTTTTTCATCATTTTCTGCATGAATTATACATTGACCACGTTCCAGCGTGGTCAGTTTGCAGCATTCTGTTATTTTGTTTGACAGAGTGTCTTGTTGAGAACATATGTAGGACATGATTTTTTCCTGCAACAGGGAAAATAAAGTATAAGTTTTAAAGATTTATTCTTTAATAAAGGATCTCAAAGCCAGCTTTAGAAAAAGGA
+
DDDCDFFFFFFFGGGGGGGGGGHHHHHHHHHHHHHHHHHHHHHHHHHHHHHGGHHHHIHIHHIHIHHHHHHHHHHHHHHHHHHHHHGHHHHHHHGGGGHHHHHHHHHHHHHHHHHHHHHHHHHHHHHHHHHHHHHHHHHHHHHHHHHHHHHHHHHHHHHHHHHHHHHHHGHHHHHHHHHHHGGHHHHHHHHHHHHHHHHHHHHHHHHHHHHHHHHHHHHHHHHHHHHHHHHHHHHHHGHHHHHHHHHHGGH
@M05620:45:000000000-G6HP7:1:1101:22258:6465 1:N:0:168
ATCTCTATCTCCTAAAAACCTGTTTAGATTTGGAGATAGACCTTCAGGTTTTTCATCATTTTCTGCATGAATTATACATTGACCACGTTCCAGCGTGGTCAGTTTGCAGCATTCTGTTATTTTGTTTGACAGAGTGTCTTGTTGAGAACATATGTAGGACATGATTTTTTCCTGCAACAGGGAAAATAAAGTATAAGTTTTAAAGATTTATTCTTTAATAAAGGATCTCAAAGCCAGCTTTAGAAAAAGGA
+
CCCCCFFFFFFFGGGGGGGGGGHHHHHHHHHHHHHHHHHHHHHHHHHHHHHGGHHHHHHHHHHIHHHHHHHHHHHHHHHHHGHHHHGHHHHHHHGGGGHHHHHHHHHHHHHHHHHHHHHHHHHHHHHHHHHHHHHHHHHHHHHHHHHHHHHHHHHHHHHHHHHHHHHHHGHHHHHHHHHHHGGHHHHHHHHHHHHHHGHHHHGGHHHHHHHHHHHHHHHHFHHHHHHHHHHHHHHHHGHHHHGHFHHHGGH
@M05620:45:000000000-G6HP7:1:1101:10753:6491 1:N:0:168
ATCTCTATCTCCTAAAAACCTGTTTAGATTTGGAGATAGACCTTCAGGTTTTTCATCATTTTCTGCATGAATTATACATTGACCACGTTCCAGCGTGGTCAGTTTGCAGCATTCTGTTATTTTGTTTGACAGAGTGTCTTGTTGAGAACATATGTAGGACATGATTTTTTCCTGCAACAGGGAAAATAAAGTATAAGTTTTAAAGATTTATTCTTTAATAAAGGATCTCAAAGCCAGCTTTAGAAAAAGGA
+
CCCCCFFFFFFFGGGGGGGGGGHHHHHGHHHHHHHHHHHHHHHHHHHHHHHGGHHHHHHHHHHHIHHHHHFHHHHHHHHHHGHHHHGHHHHHHHGGGGHHHHHHHHHHHHHHHHHHHHHHHHHHGHHHHHHHHHFHHHHHHHHHHHHHHHHHHHHHHHHHHHHHHHHHHGHHHHHHHHHHHGGHHHGHGHHHHHHHHHHHHHHHHHHHHHHHHHHHHHHHHHHEFGHHHHHGBFHHHEHHHFHEHHHHGEH
@M05620:45:000000000-G6HP7:1:1101:12912:6518 1:N:0:168
ATCTCTATCTCCTAAAAAGGAAGAAAGGGGAGGGAAGATCGGAAGAGCACACGTCTGAACTCCAGTCACGTCGACGCATCTCGTATGCCGTCTTCTGCTTGAAAAAAAAAAAACAATTCTTTATTATTCCCTAATTTCTTTTTTCTCCCATCATTCTTCCATTCTTTTTTCCTACCACCATTCCCCTCCCTGCTCCATTTTCCCTCTGTCTTCTTTCATCCCTTCTCTCCCCTCCCTCTTTCTCCCCCTTC
+
BABBBFFFFFFFGGGGGGEGFFHFFGHGGGCGGGGHGHHHHGFGGHHGGHF1FGHHGHFGHHHFHGHDGEGGFGGEEFE@GHFFEGHGFE?EHGHHHHHGHE3?DGDGCDD@////111=11111111111110=00=0000<-/=0C//BC00000;0;000000:;:-/0;0;C90..00;;FB/.:./0./00///9/9;F/..9;:BB/B/::/:/;?FBBF/::/B......9:/://///9.@.;
@M05620:45:000000000-G6HP7:1:1101:9279:6540 1:N:0:168
CATCCTGACCCTGAAGTACCCCATTGAGCATGGCATCGTCACCAACTGGGACGACATGGAGAAGATCTGGCACCACACCTTCTACAACGAGCTGCGCGTGGCCCCGGAGGAGCACCCAGTGCTGCTGACCGAGGCCCCCCTGAACCCCAAGGCCAACAGAGAGAAGATGACTCAGGTGAGGCTCGGCCGACGCCCGTGCTCCTCCCGTCCTTTCCCCAGTCATTTTCTGCCCGGCTTGATTTCTGACATTA
+
BBBBBFFFFFFFGGGGGGGGGGGHHHHHHHHHHHHHHGHHHGHHHGHHHHHHGGGGGHFHHHHHHHHHHHHHHGGHHGGHHHHHHHHHGGGGGGHGGGGGGGHHGGGGGGGGHHHHGGHHHGHHHHHHHHGGGGGGGGGGGGGHHHGGGGHGGHGGGGGGGGGGGGGGGGGGGGFGGGGGGGGGFFFFFFFFFFFFBFFFFFFFFFFFFFFFFFFFFFFFFFFFFFFFFFFFFFACC=9FFFFFFBFFFF/
@M05620:45:000000000-G6HP7:1:1101:16106:6564 1:N:0:168
ATCTCTATCTCCTAAAAACCTGTTTAGATTTGGAGATAGACCTTCAGGTTTTTCATCATTTTCTGCATGAATTATACATTGACCACGTTCCAGCGTGGTCAGTTTGCAGCATTCTGTTATTTTGTTTGACAGAGTGTCTTGTTGAGAACATATGTAGGACATGATTTTTTCCTGCAACAGGGAAAATAAAGTATAAGTTTTAAAGATTTATTCTTTAATAAAGGATCTCAAAGCCAGCTTTAGAAAAAGGA
+
BBBBBFFFFFFFGGGGFGGGGGHHHHHHHHHHFBGHHHHGHHHHHFHHHHHGGHGHHHHHHHHHHHHHHHFHHHHHHHHHHGHHHHGHHHHHHHGGGGHHHHHHHHHHHHHHHHHHHHHHHHHHGHHHGHHHHHGHHHHHHHHHHHGHHHHHHHHHHHHHHHHHHHHHHGHHHHHHGHHHHGGHHHHHBGFHHHHHHHHHHHGFHHGHHHHHHHHHHFHHDGHEHHHHHHFDGHH/GEHHHHGHHHHHGGF
@M05620:45:000000000-G6HP7:1:1101:16089:6570 1:N:0:168
ATCTCTATCTCCTAAAAACCTGTTTAGATTTGGAGATAGACCTTCAGGTTTTTCATCATTTTCTGCATGAATTATACATTGACCACGTTCCAGCGTGGTCAGTTTGCAGCATTCTGTTATTTTGTTTGACAGAGTGTCTTGTTGAGAACATATGTAGGACATGATTTTTTCCTGCAACAGGGAAAATAAAGTATAAGTTTTAAAGATTTATTCTTTAATAAAGGATCTCAAAGCCAGCTTTAGAAAAAGGA
+
DDDDDFFFFFFFGGGGGGGGGGHHHHHHHHHHHHHHHHHHHHHHHHHHHHHGGHHHHHHHHIIHIHHHHHHHHHHHHHHHHHHHHHGHHHHHHHGGGGHHHHHHHHHHHHHHHHHHHHHHHHHHHHHHHHHHHHHHHHHHHHHHHHHHHHHHHHHHHHHHHHHHHHHHHGHHHHGHHHHHHGGHHHHHHHHGHHGHHHHHHHHGHHHHHHHHHHHHHHHHHHHHHHHHHHHHHHHHHGHHHHHHHHHHGGH
@M05620:45:000000000-G6HP7:1:1101:13355:6575 1:N:0:168
AGATTACTGCAACAGTTCCCCCTGGACCTGGAAAAGTTTCTTGCCTGGCTTACAGAAGCTGAAACAACTGCCAATGTCCTACAGGATGCTACCCGTAAGGAAAGGCTCCTAGAAGACTCCAAGGGAGTAAAAGAGCTGATGAAACAATGGCAAGTAAGTCAGGCATTTCCGCTTTAGCACTCTTGTGGATCCAATTGAACAATTCTCAGCATTTGTACTTGTAACTGACAAGCCAGGGACAAAACAAAGAT
+
BABABFFF@54DGGEBFGGGGGGGCGGHHHGHHHGHBGHHHGHHHHHHHGHABBGHHHHHGHHHHHHHHHHHHFHHHHHHDGGHHEGHFHBFGGFECEEGDGFFGFGHGHHHHHHHHHHHHHHGDEFEGBFFHGHHHHGHHGFFHHGHGFHFHGGGHGGHFGGHHHHHHHGGGGGHGGHGHHHHHDGGGHHHGHHHHEHHFGHGFHHDGHGHHHHGFFHFHHHFHHGHHHHHGGFFEGEGGFGFGGGGFFC
@M05620:45:000000000-G6HP7:1:1101:16076:6582 1:N:0:168
ATCTCTATCTCCTAAAAACCTGTTTAGATTTGGAGATAGACCTTCAGGTTTTTCATCATTTTCTGCATGAATTATACATTGACCACGTTCCAGCGTGGTCAGTTTGCAGCATTCTGTTATTTTGTTTGACAGAGTGTCTTGTTGAGAACATATGTAGGACATGATTTTTTCCTGCAACAGGGAAAATAAAGTATAAGTTTTAAAGATTTATTCTTTAATAAAGGATCTCAAAGCCAGCTTTAGAAAAAGGA
+
BCCCCFFFFFFFGGGGGGGGGGHHHHHHHHHHHHHHHHHGHHHHHHHHHHHGGHHHHHHHHHHHHHHHHHHHHHHHHHHHHHHHHHGHHHHHHHGGGGHHHHHHHHHHHHHHHHHHHHHHHHHHGHHHHHGHHHHHHHHHHHHHHHHHHHHHGHHHHHHHHHHGHHHHHGHHHHGHHHHHHGGHHHHHHHHGHHHHHHHHHHGHHHHHHHGHHHHHHHHHHGHHHHHHHHGHHHGHHGHHHHHFFHHHGGH
@M05620:45:000000000-G6HP7:1:1101:20322:6593 1:N:0:168
CATCCTGACCCTGAAGTACCCCGGCTTGATTTCTGACATTAGATCGGAAGAGCACACGTCTGAACTCCAGTCACGCCGACGCATCTCGTATGCCGTCTTCTGCCTGAAAAAAAAACCAGTTCAGCTGGCGGGCTTTCCTTTTGTCCCCAACGCCACACCTGAAAGAATCATTTTTTAACTACGCCCTGCTCACCCATTCATGCCTTTTTCGCCCCCTTGCTTCTTCTCACCCACTCTCTTCTCTCATTCCC
+
ABBBBFFFFFFFFGGGFGGGGGECFAFAGAEGHBGBHHHCFBGHHHG2FEC1FGGFGEFAFFFFEAGFBHFGFFE1B>>/EG/>>3B0F>GCDBE><BF4?BG33?2F330//<>///?11?1??GG0/-<-:-./;0000<0/;;0C9.;.--;..9;/FFF00990;;9B09FF.;/B//.-9@-.;////.;.;BF///////;B//-.9.;@-9.B/9/;FB///:...99/;B///BFFF///9//
@M05620:45:000000000-G6HP7:1:1101:22475:6601 1:N:0:168
ATCTCTATCTCCTAAAAACCTGTTTAGATTTGGAGATAGACCTTCAGGTTTTTCATCATTTTCTGCATGAATTATACATTGACCACGTTCCAGCGTGGTCAGTTTGCAGCATTCTGTTATTTTGTTTGACAGAGTGTCTTGTTGAGAACATATGTAGGACATGATTTTTTCCTGCAACAGGGAAAATAAAGTATAAGTTTTAAAGATTTATTCTTTAATAAAGGATCTCAAAGCCAGCTTTAGAAAAAGGA
+
CCCCCFFFFFFFGGGGGGGGGGHHHHHHHHHHHHHHHHHHHHHHHHHHHHHGGHHHHHHHHHIHHHHHHHHHHHHHHHHHHHHHHHGHHHHHHHGGGGHHHHHHHHHHHHHHHHHHHHHHHHHHHHHHHHHHHHHHHHHHHHHHHHHHHHHHHHHHHHHHHHHHHHHHHGHHHHGHHHHHHGGGHHHHHGHGHHHGHGGHHHGHHHHHHHHHHHHHHHHHHGHHHHHHHHHGHHHHHGHHHHHHHHHHGGH
@M05620:45:000000000-G6HP7:1:1101:22460:6610 1:N:0:168
ATCTCTATCTCCTAAAAACCTGTTTAGATTTGGAGATAGACCTTCAGGTTTTTCATCATTTTCTGCATGAATTATACATTGACCACGTTCCAGCGTGGTCAGTTTGCAGCATTCTGTTATTTTGTTTGACAGAGTGTCTTGTTGAGAACATATGTAGGACATGATTTTTTCCTGCAACAGGGAAAATAAAGTATAAGTTTTAAAGATTTATTCTTTAATAAAGGATCTCAAAGCCAGCTTTAGAAAAAGGA
+
A>ABBFFFFFFFFGAFFGGGFFHHFHFGHFHHGHGFHFHHFFHFHGHHFGHFEHFHHFDHHGHGFHHBEDHDGHHGHHGHFHHHFHGHFF2GFHGGFCFGGHFGFFBGGFHHHHHHHHHHHHHHGHHHHHHHGHGGHHHHHFGHGHGFFCFGHHHHHHGHHGHFHHHHF/FGHHFHHHHHFEEAGFHFHGGFGHF1G=<FGHFFHGHHHHHHHHGHHHHFDDFGHHFGHHHGHHHGHGHHHHHHHHHHGGF
@M05620:45:000000000-G6HP7:1:1101:6825:6625 1:N:0:168
CATCCTGACCCTGAAGTACCCCATTGAGCATGGCATCGTCACCAACTGGGACGACATGGAGAAGATCTGGCACCACACCTTCTACAACGAGCTGCGCGTGGCCCCGGAGGAGCACCCAGTGCTGCTGACCGAGGCCCCCCTGAACCCCAAGGCCAACAGAGAGAAGATGACTCAGGTGAGGCTCGGCCGACGCCCGTGCTCCTCCCGTCCTTTCCCCAGTCATTTTCTGCCCGGCTTGATTTCTGACATTA
+
CCCCCFFFFFFFGEGGGGGGGGGHHHGHHHHHHGHHHDHHHGHHHGHHHHHHGGGGGHHHHHHGGHHHHHHHHGHHHGGHHHHHHHHHGGGGGHGGGGGGGGHHGGGGGGDGHHHHGGHHHHHHHHHHHHGDGGGGGGGGGGHHHHGGGGHGHGGGGGGGGFGGGGGGGGGGGGGGGGGGGGFGFFFF=CFFFFFF@DDFFFFFFFFAFFFFFFFFFFF9FFFFFFFFFEFFFFCFFF.FFFFFF:BBBF0
@M05620:45:000000000-G6HP7:1:1101:19249:6633 1:N:0:168
AAACCAAGCAGACACTCACCGCTGACATGAGGTCAGCTAGATCGGAAGAGCACACGTCTGAACTCCAGTCACGTCGACGCATCTCGTATGCCGTCTTCTGCTTGAAAAAAAAAAACAACGATATTCTGATGTTATTTTGCCTCGTTGCGCCCACCAATCTCATACGATGATGTATGCTCACCTACTTGACTACACGACGCCCCTTTTTATTCCTTTTCCCTTTTTGTCTTCGCCCTTCCTCCACAACCTCT
+
CCCCCCCFCFFFGGGGGGGGGGGGEHHHHHHGGHHHHHHHHHHHGGGGGHHHHHHGHHHGHHHHHHHHHHHHGHHGGGGGGGGHHHGGHHHHGFGHGHHHHHHHHGHHHGGCGG@/?//////<11111=><1F=1FF1110<.../<-<.-..;..//:000;;....000;0;000;;9.0//0000000///.----9-;..9:;./://9;;//9:B////-/9//99...;B//;BF///...//9
@M05620:45:000000000-G6HP7:1:1101:16686:6634 1:N:0:168
ATCTCTATCTCCTAAAAACCTGTTTAGATTTGGAGATAGACCTTCAGGTTTTTCATCATTTTCTGCATGAATTATACATTGACCACGTTCCAGCGTGGTCAGTTTGCAGCATTCTGTTATTTTGTTTGACAGAGTGTCTTGTTGAGAACATATGTAGGACATGATTTTTTCCTGCAACAGGGAAAATAAAGTATAAGTTTTAAAGATTTATTCTTTAATAAAGGATCTCAAAGCCAGCTTTAGAAAAAGGA
+
BCCCCFFFFFFFGGGGGGGGGGHHHHHHHHHHHGHHHHHHHHHHHHHHHHHGGHHHHIHHHHIHHHGHHHHHHHHHHGHHHHHHHHGHHHHHHHGGGGHHHHHHHHHHHHHHHHHHHHHHHHHHHHHHHHHHHHHHHHHHHHHHHHHHHHHHHHHHHHHHHHHGHHHHHGHHHHHHHHHHHGGHHHHHHHHHHHHHHHHHHHGHHHHHHHHHHHHHHHHHHHHHGHHHHHHHHHHHHGHHHHGHHHHHCGH
@M05620:45:000000000-G6HP7:1:1101:11326:6636 1:N:0:168
CATCCTGACCCTGAAGTACCCCGTCTTGCTTTCTGACATTAGATCGGAAGAGCACACGTCTGAACTCCAGTCACGCCGACGCAACACGTATCCCGGCTTGTGCCCGAAAAAACACCCAGTGCTGCTGACCGAGGCCCCCCTGAACCCCAAGGCCAACAGAGAGAAGATGACTCAGGTGAGGCTCGGCCGACGCCCGTGCTCCTCCCGTCCTTTCCCCAGTCATTTTCTGCCCGGCTTGATTTCTGACATTA
+
AAAAAFFFFFFFGGGGGGGGGG?0000B11D31222D1D2F11210///BG0AFGH0EAA0/F2AFH11G211D/0/////>//>0>/0B1021//>/>/B1B10?/>//B//?@<?FF@1GHHHHHHHHGGGGGGGGGGGGHHHHGGGGHGHGGGGGGGGGGGGGGCFGGGGGGGGGGFGGGG@@EF;@@@@@@@@FFFFFFFFFBFBA9FFFFFFFBFFFFFFFFFFFFE?@@@@<AFFFFFBBFFFF/
@M05620:45:000000000-G6HP7:1:1101:7806:6641 1:N:0:168
ATATCTATCTCCTAAAAACCTGTTTAGATTTGGAGATAGACCTTCAGGTTTTTCATCATTTTCTGCATGAATTATACATTGACCACGTTCCAGCGTGGTCAGTTTGCAGCATTCTGTTATTTTGTTTGACAGAGTGTCTTGTTGAGAACATATGTAGGACATGATTTTTTCCTGCAACAGGGAAAATAAAGTATAAGTTTTAAAGATTTATTCTTTAATAAAGGATCTCAAAGCCAGCTTTAGAAAAAGGA
+
>11>ABFFFD@1AFG1AGGGGAGFGHHCGEEFEFHG0EDF1BGH1FG1DBFAAFAFFGHHFHHFEHHFHBGGE1GHDEGFHF1FFGAHHC02@0EB/E?@2GBF@EHHHHFB@DEEFEFFHFGHBGFGFBFHFHHHFDHHHHHHHGFHHHDEHHFGGFBBCGHHFDDG>B01FH10GGFFFCACHGGBD1F?FHHHFHF1GBFFGBHHHHGGHHHDB=GHDDDB/<GFFHHHHHFCCEHHGCC0CGBGA.C
@M05620:45:000000000-G6HP7:1:1101:22455:6653 1:N:0:168
ATCTCTATCTCCTAAAAACCTGTTTAGATTTGGAGATAGACCTTCAGGTTTTTCATCATTTTCTGCATGAATTATACATTGACCACGTTCCAGCGTGGTCAGTTTGCAGCATTCTGTTATTTTGTTTGACAGAGTGTCTTGTTGAGAACATATGTAGGACATGATTTTTTCCTGCAACAGGGAAAATAAAGTATAAGTTTTAAAGATTTATTCTTTAATAAAGGATCTCAAAGCCAGCTTTAGAAAAAGGA
+
CDCCDFFFFFFFGGGGGGGGGGHHHHHHHHHHHHHHHHHHHHHHHHHHHHHGGHHHHHHHHHHIHHHHHHHHHHHHHHHHHHHHHHGHHHHHHHGGGGHHHHHHHHHHHHHHHHHHHHHHHHHHHHHHHHHHHHHHHHHHHHHHHHGHHHHHHHHHHHHHHHHHHHHHHGHHHHHHHHHHHGGHHHHHHHHHHHHGHHHHHHHHHHHHGHHHHHHHHHHHHHHHHHHHHHHHHHHHHGHHHHHGGGHGGGH
@M05620:45:000000000-G6HP7:1:1101:7794:6655 1:N:0:168
ATCTCTATCTCCTAAAAACCTGTTTAGATTTGGAGATAGACCTTCAGGTTTTTCATCATTTTCTGCATGAATTATACATTGACCACGTTCCAGCGTGGTCAGTTTGCAGCATTCTGTTATTTTGTTTGACAGAGTGTCTTGTTGAGAACATATGTAGGACATGATTTTTTCCTGCAACAGGGAAAATAAAGTATAAGTTTTAAAGATTTATTCTTTAATAAAGGATCTCAAAGCCAGCTTTAGAAAAAGGA
+
CDCCDFFFFFFFGGGGGGGGGGHHHHHHHHHHHHHHHHHHHHHHHHHHHHHGGHHHHHIHIIHIIHHHHHHHHHHHHHHHHHHHHHGHHHHHHHGGGGHHHHHHHHHHHHHHHHHHHHHHHHHHHHHHHHHHHHHHHHHHHHHHHHHHHHHHHHHHHHHHHHHHHHHHHGHHHHHHHHHHHGGHHHHHHHHHHHHHHHHHHHHHHHHHHHHHHHHHHHHHHHHGHHHHHGHHHHHHHGHHHHHHHHHHGGH
@M05620:45:000000000-G6HP7:1:1101:16691:6655 1:N:0:168
ATCTCTATCTCCTAAAAACCTGTTTAGATTTGGAGATAGACCTTCAGGTTTTTCATCATTTTCTGCATGAATTATACATTGACCACGTTCCAGCGTGGTCAGTTTGCAGCATTCTGTTATTTTGTTTGACAGAGTGTCTTGTTGAGAACATATGTAGGACATGATTTTTTCCTGCAACAGGGAAAATAAAGTATAAGTTTTAAAGATTTATTCTTTAATAAAGGATCTCAAAGCCAGCTTTAGAAAAAGGA
+
CCCCCFFFFFFFGGGGGGGGGFGHHHHHHHHHHHHHHHHHHHHHHHHHHHHGGHHHHHIHHHIHHHHHHGHHHHHGHHHHHHHHHHGHHHHHHHGGGGHHHHHHHHHHHHHHHHHHHHHHHHHHHHHHHHGHHHHHHHHHHHHHHHHHHHHHHHHHHHHHHHHHHHHHHGHHHHHHHHHHHGGHHHHHHGHHHHHHHGGHHHFHHGHHHHHHHHHHHHHGHHHHHHHHHHHHHFHHHGHHHHHFHHHHGGG
@M05620:45:000000000-G6HP7:1:1101:20219:6673 1:N:0:168
AAACCAAGAAGACATGAGGTCAGCTAGATCGGAAGAGCACACGTCTGAACTCCAGTCACGTCGACGCATCTCGTATGCCGTCTTCTGCTTGAAAAAAAAAAAAAAAAAAACACGAAAAGGCGATTGTACGTATGAAGTGATGGGTGCGATAGGAGCGACAGAATAAGGGAGTGAAGCACAAGCGCGCCTGTACGGGTGGAGGGAGAGGCTGCGAGGTGGCATCGTGACATCACTGCCTGACCGAGCGGAGA
+
CCCDDCCFFFFFGGGGGFGFGGHHHHGHHHHGGGGHHHHHGHGHHHGHHHHHHHHHHHHFFHGGGGGGGEHHHGGHHHHGGGHGHHHHHHHGHGHHGGGG///<///---.<..<..-/..-:-..000./00/000000009./..-..9./0/.--9--/000000..9..00000//:...----..000..----...-.........----;.../0/.../.00000000/00///--:------
@M05620:45:000000000-G6HP7:1:1101:22453:6673 1:N:0:168
ATCTCTATCTCCTAAAAACCTGTTTAGATTTGGAGATAGACCTTCAGGTTTTTCATCATTTTCTGCATGAATTATACATTGACCACGTTCCAGCGTGGTCAGTTTGCAGCATTCTGTTATTTTGTTTGACAGAGTGTCTTGTTGAGAACATATGTAGGACATGATTTTTTCCTGCAACAGGGAAAATAAAGTATAAGTTTTAAAGATTTATTCTTTAATAAAGGATCTCAAAGCCAGCTTTAGAAAAAGGA
+
AAA?BFFFFFFFGGGGGGGGGGHHHHHHHHHHHHHHHHHHHHHHHHHHHHHGGHHHHHHHHHHHHHHHHHHHHHHHHHHHHHHHHHGHHHGHHHGGGGHHHFHHHHHHHHHGHHHHGHHHHHHHHHHHHEHHHHHHHHHHGHHHGHGHHHHHHHHHHHHHHHHHHHHHHGHHHHHHGHHHHGGGGGHHHGHGGHHGHGHHHHHHHHHHHHHHHHHHHHHHHG0GHHHHHGHHHHHHHGHHHHHGHGHHGGG
@M05620:45:000000000-G6HP7:1:1101:22747:6677 1:N:0:168
CATCCTGACCCTGAAGTACCCCATTGAGCATGGCATCGTCACCAACTGGGACGACATGGAGAAGATCTGGCACCACACCTTCTACAACGAGCTGCGCGTGGCCCCGGAGGAGCACCCAGTGCTGCTGACCGAGGCCCCCCTGAACCCCAAGGCCAACAGAGAGAAGATGACTCAGGTGAGGCTCGGCCGACGCCCGTGCTCCTCCCGTCCTTTCCCCAGTCATTTTCTGCCCGGCTTGATTTCTGACATTA
+
CCDDDFFFFFFFGGGGGGGGGGGHHHHHHHHHHHHHHGHHHGHHHGHHHHHHGGGGGHHHHHHHHHHHHHHHHGHHHGGHHHHHHHHHGGGGGHHGGGFGGGHHGGGGGGGGHHHHGGHHHHHHHHHHHHGGGGGGGGGGGGHHHHGGGGHGHHGGGGGGGGGGGGGGGGGGGGGGHGGGGGGGFFFFFFFFFFFFDFFFFFFFFFFFFFFFFFFFFFFFFFFFFFFFFFFFFFFFFFFFFFFFFFFFFF0
@M05620:45:000000000-G6HP7:1:1101:20206:6690 1:N:0:168
AAACCAAGAAGACATGAGGTCAGCTAGATCGGAAGAGCACACGTCTGAACTCCAGTCACGTCGACGCATCTCGTATGCCGTCTTCTGCTTGAAAAAAAAAAAAAATGTAAGAGTAAAACAGGAGCAAATGCACCATAGAAAAGAGAACACATGTATTTGGAGTGAGGTAATATAGAGACTTATCTCGTGTATCGCCCTAGTCCCTCGAACAGAGCACGGCGGAAGAAAGAGGAGAGTGACGACGCTCGTTT
+
ABBABBBFFFFFGGGGGCGGGGFHHHHGHGCEGGGHHHHHHHGHHHGEHHHHHGFHHFGGGHGGGGGGE?HHHGGE3FGFEFHGHHHHHHHEHHH1E/EE>//<<011111111?11<1/0.0<..01111110.000000//.//////.000000000/:/.00.:00000900;0/00000009..9;00.9..-//000//.-..9-/////.-9-----9.//;/......//9/..---..-9..
@M05620:45:000000000-G6HP7:1:1101:25916:6701 1:N:0:168
CATCCTGACCCTGAAGTACCCCATTGAGCATGGCATCGTCACCAACTGGGACGACATGGAGAAGATCTGGCACCACACCTTCTACAACGAGCTGCGCGTGGCCCCGGAGGAGCACCCAGTGCTGCTGACCGAGGCCCCCCTGAACCCCAAGGCCAACAGAGAGAAGATGACTCAGGTGAGGCTCGGCCGACGCCCGTGCTCCTCCCGTCCTTTCCCCAGTCATTTTCTGCCCGGCTTGATTTCTGACATTA
+
CCCCCFFFFFFFGGGGGGGGGGGHHHHHHHHHHHHHHGHHHGHHHGHHHHHHGGGGGHHHHHHHHHHHHHHHHGHHHGGHHHHHHHHHGGGGGHHGGGGGGGHHGGGGGGGGHHHHGGHHHHHHHHHHHHGGGGGGGGGGGGHHHHGGGGHGHHGGGGGGGGGGGGGGGGGGGGGGGGGGGGGGFFFFFFFFFFFFFFFFFFFFFFFFFFFFFFFFFFFFFFFFFFFFFFFFBCFFFFAFFFFFFFFFFF0
@M05620:45:000000000-G6HP7:1:1101:11482:6744 1:N:0:168
AGATTACTGCAACAGTTCCCCCTGGACCTGGAAAAGTTTCTTGCCTGGCTTACAGAAGCTGAAACAACTGCCAATGTCCTACAGGATGCTACCCGTAAGGAAAGGCTCCTAGAAGACTCCAAGGGAGTAAAAGAGCTGATGAAACAATGGCAAGTAAGTCAGGCATTTCCGCTTTAGCACTCTTGTGGATCCAATTGAACAATTCTCAGCATTTGTACTTGTAACTGACAAGCCAGGGACAAAACAAAGAT
+
BBABCFFFDDDDGGFBFGGGGGGGGGHHHHHHHHHHGHHHHHHHHHHHHHHABBGHHHHHHHHHHHHHHHHHHHHHGHHHFGHHHGHHHHFGGHGGEFGHHHFFHHHHGHHHHHHHHHHHHHHGEGFEHFHHHGHHHHGHHGHHHHHHHHHHHGHHHHHHHHHHHHHHHHGGGGGHHHHHHHHHHHHGHHHHHFHHHGHGGGHHHHHHHHHHHHHHHGHHHHHHHHHHGHHHGGFGFGGGGGGGGGGGGGF
@M05620:45:000000000-G6HP7:1:1101:17903:6759 1:N:0:168
CATCCTGACCCTGAAGTACCCTGACTTGATTTCTGACATTAGATCGGAAGAGCACACGTCTGAACTCCAGTCACGTCGACGCATCTCGTATGCCGTCTTCTGCTTGAAAAAAAAAAAAAAACCACTTCATATATTGAATTCTATCCTACCACAGCCCAAGATCTTCGAACTTGATTCCATCCATAATACAATAAAATACGTAAATTTTTAAGTACGTAGATTTGACTAGATACAGCTCTACACACAATACG
+
DCDDDFFFFFFFGGGGGGGGGGHHHHHHHHHHHHHHHHHHHHHHHHGGGGHHHHHHHGHHHGHHHHHHHHHHHHGHHGGGGGGGGHHHGGHHHHGGGHGHHHHHHHHHFHHEEBCB><>/-....11111111<00000000000/00<.00...:.:...00000..::.:000000000.000000000;0000:00.00..:0000.:000;./0.900000:00:0000000:0;000:09..000.
@M05620:45:000000000-G6HP7:1:1101:11478:6762 1:N:0:168
AGATTACTGCAACAGTTCCCCCTGGACCTGGAAAAGTTTCTTGCCTGGCTTACAGAAGCTGAAACAACTGCCAATGTCCTACAGGATGCTACCCGTAAGGAAAGGCTCCTAGAAGACTCCAAGGGAGTAAAAGAGCTGATGAAACAATGGCAAGTAAGTCAGGCATTTCCGCTTTAGCACTCTTGTGGATCCAATTGAACAATTCTCAGCATTTGTACTTGTAACTGACAAGCCAGGGACAAAACAAAGAT
+
BCCBCFFFDFFDGGGBFGGGGGGGGHHHHHHHHHHHGHHHHHHHHHHHHHH3BFGHHHHHHHHHHHHHHHHHHHHHHHHHFGGHHHHHHHDGHHGG@EGGGHFHHHHHGHHHHHHHHHHHHHHGFFGEGFHHHGHHHHGHHGHHHHHHHHHHHGHHHGHHHHHHHHHHHHGGGGGHHHHHHHHHHHHGHHHHHGHHHGHGHHHHHHHHGHHHHHHHHHHHHHFGHHHGHHHHHGGGGGGGGFFGGGGGGFB
@M05620:45:000000000-G6HP7:1:1101:24253:6764 1:N:0:168
CATCCTGACCCTGAAGTACCCCATTGAGCATGGCATCGTCACCAACTGGGACGACATGGAGAAGATCTGGCACCACACCTTCTACAACGAGCTGCGCGTGGCCCCGGAGGAGCACCCAGTGCTGCTGACCGAGGCCCCCCTGAACCCCAAGGCCAACAGAGAGAAGATGACTCAGGTGAGGCTCGGCCGACGCCCGTGCTCCTCCCGTCCTTTCCCCAGTCATTTTCTGCCCGGCTTGATTTCTGACATTT
+
CBCCCFFFFFFFGGGGGGGGGGGHHHHHHHHHHHHHHGHHHGHHHGHHHHHHGGGGGHHHHHHHHHHHHHHHHGHHHGGHHHHHHHHHGGGGGHHGGGGGGGHHGGGGGGGGHHHHGGHGHHHHHHHHHHGGGGGGGGGGGGHHHHGGGGHGHHGGGGGGGGGGGGGFGGGGGGGGGGGGGGGGFFFFFFFFFFFFDFFFFFFFFFFEFFFFFFFFFFFFFFFFFFFFFFFFFFFFFAFFFFFFFBFFFF0
@M05620:45:000000000-G6HP7:1:1101:16215:6767 1:N:0:168
CATCCTGACCCTGAAGTACCCCGGCTTGATTTCTGACATTAGATCGGAAGAGCACACGTCTGAACTCCAGTCACGTCGACGCATCTCGTATGCCGTCTTCTGCTTGAAAAAAAAAAAAGGTCCGCTGTGGGTCTTTCTTTGTTTTAGCCACCATACACCTTACATAAGCCTTTTTTCCCTCAGTCCTTCTTATTCATTCCTTTTTTTTTCGCCGCCTTCCTTCTTCTCCCTTACTCTCTACTCTCATGCCC
+
AAAAAFBDFFFFFGGGAFGGFGG?FAFACBFFHFHFHHGFADBHFHG?FE0AGHCBHGHEHGHHH1GHEHGFHFF0>E?@FG?EE1FFG/GEH>EE>FF2FGH1>1BG1G0B</C//>//<>1->>-.00.<<GGHHGFE0</</;/</0;..00/0</;00:00000;/:CFCF?/090/./;FFB0;C0000;;BFF/;////;@@-/-;A-9@AB/9/;B:FFFF/;-//;BFBFFBFFFFF//;/;B
@M05620:45:000000000-G6HP7:1:1101:13783:6774 1:N:0:168
CATCCTGACCCTGAAGTACCCCGGCTTGATTTCTGACATTAGATCGGAAGAGCACACGTCTGAACTCCAGTCACGTCGACGCATCTCGTATGCCGTCTTCTGCTTGAAAAAAAAAAAAATTAAGCTGGGGGGCTTTCCTTGTGTAAGCCACATGAAGCCTACACTAATCTTTTTTTAACTAAGTCCTCCTTTGTCAGTCTTGAGTTTTTATTCGCCTTGCTTCTTTCTCCCGCCTCTCTATTCTCAACCCA
+
BBBBBFFFFFFFGGGGEBGGGGGGGEGAFGHHHGHGHHHGGFCHHHGCGG1FGHHEHGHEHGHHHBGHFHGGHHGFGGCCEGGFF3GFGFHEGHEF>FFFHHHFHHAGB?EDCBD///-0111<1110.--99-EF//;B/9/;B//;/;..///9//.//.9.9//9////;9--./://9//9/;//.///;;B9B//;///;/9;9A//B...../;//99///////.-;9A/BF////////....
@M05620:45:000000000-G6HP7:1:1101:12093:6791 1:N:0:168
CATCCTGACCCTGAAGTACCCCGGCTTGATTTCTGACATTAGATCGGAAGAGCACACGTCTGAACTCCAGTCACGTCGACGCATCTCGTATGCCGTCTTCTGCTTGAAAAAAAAAAAAAAAAAAAATAAAACAAAAACACTCAATTAGTAATCAACCAAACAAACAAGACCACAAGTGTCATGAATGACATTGCTAAATATCAATATACCCTCATCCATGATTTCTATGCTTAACTTTATACCATTCAATA
+
BBBBBFFFFFFBGGGGGGGGGGGGGGGGHHHHHHHHHHHHHHHHHHGGGGGHHHHHHGHHHGHHHHHHHHHHHHGHHGGGGGGGEHHHGGHHHHGFGHGHHHHHGHHHFHHFGFFC><>->-----.0000::.9.....0/;/00000000;009...;....:...9.......////////9:///9///9//://////;////:/:/..//////////////////9/9////////////////
@M05620:45:000000000-G6HP7:1:1101:7935:6804 1:N:0:168
CATCCTGACCCTGAAGTACCCGGCTTGATTTCTGACATTAGATCGGAAGAGCACACGTCTGAACTCCAGTCACGTCGACGCATCTCGTATGCCGTCTTCTGCTTGAAAAAAAAAAAAAAATTAATTTGACAACTCGTCTTTGATCGCCCCGGTTGCCGCAATCATTCTTGCCTTCATCCTAAGCCGTCACTTACTCATTGTTAGTATTGCTGTTTTCCAAACTCTACACAACTCCGTCCTTGTCCATCTCA
+
CCCDCFFFFFFFGGGGGGGGGGGGGGGHHHHHHHHHGHHHHHHHHGGGGHHHHHHHGHHHGHHGHHHHHHHHH1GHFGGGGGGGGHHGGHHHHGGGHGHGHHHHHHHGGHGGGGG<//--><1111000D00.0<.<<C.000:0:..;;--:.:.0----.0000000009000009;000//0-.-..00000000:0:0009;9;0000000;;000090:0000/0..00:.;.9.00099000000
@M05620:45:000000000-G6HP7:1:1101:26799:6824 1:N:0:168
CATCCTGACCCTGAAGTACCCCATTGAGCATGGCATCGTCACCAACTGGGACGACATGGAGAAGATCTGGCACCACACCTTCTACAACGAGCTGCGCGTGGCCCCGGAGGAGCACCCAGTGCTGCTGACCGAGGCCCCCCTGAACCCCAAGGCCAACAGAGAGAAGATGACTCAGGTGAGGCTCGGCCGACGCCCGTGCTCCTCCCGTCCTTTCCCCAGTCATTTTCTGCCCGGCTTGATTTCTGACATTA
+
CCCCCFFFFFFFGGGGGGGGGGGHHHHHHHHHHHHHHGHHHGHHHGHHHHHHGGGGGHHHHHHHHHHHHHHHHGHHHGGHHHHHHHHHGGGGGHHGGGGGGGHHGGGGGGGGHHHHGGHHHHHHHHHHHHGGGGGGGGGGGGHHHHGGGGHGHHGGGGGGGGGGGGGGGGGGGGGGGGGGGGGGFFFFFFFFFFFFFFFFFFFFFFFEFFFFFFFFFFFFFFFFFFFFFFFFFFFFFFFFFFFFFBF0BF0
@M05620:45:000000000-G6HP7:1:1101:15579:6824 1:N:0:168
AAACCAAGAAGACATGAGGTCAGCTAGATCGGAAGAGCACACGTCTGAACTCCAGTCACGTCGACGCATCTCGTATGCCGTCTTCTGCTTGAAAAAAAAAAACACAACTGCACACCCCGTTCTACTTCCCAATGCCCCCCTGACCCCCAAGGCCCACCAACCGCAGCTTACTCAGGTTCGGCTCGGCCGACGCCCTTTCTCCCCCCGTCCTTTCCCCAACCCTTCTCTTCCCATCTTGCTTTCTTACTTTT
+
CCCCCCBFFFFFGGGGGFFFGGHHHHHHHHHGGGGGHHGHHHGHHHGHHHHHHHHHHGHFGHGGGGGGGGHHHFEGHHHGGGHGHHHHHHHGFGHFGFEFD/<?0//<2222220<D/</0?<1?111>G1001>>F>-<-</<//:@-.;.;C..C..9..-:9--/0009;09/F00---.9:9;D----:-;=//:;B9:;.;-..;./;FB/;/..;;.:/;9:9;:B//9B9///B////////9/
@M05620:45:000000000-G6HP7:1:1101:26405:6855 1:N:0:168
CATCCTGACCCTGAAGTACCCCATTGAGCATGGCATCGTCACCAACTGGGACGACATGGAGAAGATCTGGCACCACACCTTCTACAACGAGCTGCGCGTGGCCCCGGAGGAGCACCCAGTGCTGCTGACCGAGGCCCCCCTGAACCCCAAGGCCAACAGAGAGAAGATGACTCAGGTGAGGCTCGGCCGACGCCCGTGCTCCTCCCGTCCTTTCCCCAGTCATTTTCTGCCCGGCTTGATTTCTGACATTT
+
DCDDDFFFFFFFGGGGGGGGGGGHHHHHHHHHHHHHHGHHHGHHHGHHHHHHGGGGGHHHHHHHHHHHHHHHHGHHHGGHHHHHHHHHGGGGGHHGGGGGGGHHGGGGGGGGHHHHGGHHHHHHHHHHHHGGGGGGGGGGGGHHHHGGGGHGHHGGGGGGGGGGGGGGGGGGGGGGGGGGGGGGFFFFFFFFFFFFFDFFFFFFFFFFFFFFFFFFFFFFFFFFFFFFFFFFFFFFFFAFFFFFFEFFFF0
@M05620:45:000000000-G6HP7:1:1101:24099:6864 1:N:0:168
TACCTGTACTGGGGAAGCATTCCTACCCTAAAGATCGGAAGAGCACACGTCTGAACTCCAGTCACGTCGACGCATCTCGTATGCCGTCTTCTGCTTGAAAAAAAAAAAGGAACACCCATTTCTTCTTCCCTAGTCCCCCCTTCACCCCACGTCCCACATATAGCATCTGACTCAGTTTATTCTCTTCCTACTCCCGTCCTCCTCCCTTCCTTTCCCCAGTCATTTTCTTCCCTGCTTTCTTTCTGCCCTTC
+
>>1A1DFFFFBFGCGCGFC1AFHHAGGHBGBBGGFEAE?FEF0GHHBFEGH0FHFHHHGHHGGBGGAAE?GGGG/EDF>F>0BEH??EHEG2EF1F>01>FGCEEC@@//00?0<EGE0?1?F1?111?G<101>>GHGGG./0DGHG..-:;C.0C.000;00000;;0;;C000;000;;CB00;;0090;CE9C..;BBBFFFBFBFFFFFFFF--9;/FFFFFF/99FF/ABF/;BEFBF///-;F-
@M05620:45:000000000-G6HP7:1:1101:17616:6866 1:N:0:168
ATCTCTATCTCCTAAAAACCTGTTTAGATTTGGAGATAGACCTTCAGGTTTTTCATCATTTTCTGCATGAATTATACATTGACCACGTTCCAGCGTGGTCAGTTTGCAGCATTCTGTTATTTTGTTTGACAGAGTGTCTTGTTGAGAACATATGTAGGACATGATTTTTTCCTGCAACAGGGTAAATAAAGTATAAGTTTTAAAGATTTATTCTTTAATAAAGGATCTCAAAGCCAGCTTTAGAAAAAGGA
+
BBBBBFFFFFFFGGGGGGGGGGGGHHHHFHGHHCHBGHHFHHFHHHHHHHHGGHGHHHHGHGHHHHHHHHHHHHGHHHHHFHHHGGFGHHHHHHGEDEHHHHHHFHHHHHHGHHFFGGHHHHHHFHHHHFFHGHGHHHFGHHHHDCFHHHHHHHFHHHHHHHHHHHHHHGHHHHHHFHHHHFHHGHHHHHHHHHGGHFGHHGGHHFHHHHHHHHHHHHHHFGHHHHHHGGHHGGGFHGHHHHF0CGHHDGG
@M05620:45:000000000-G6HP7:1:1101:21603:6877 1:N:0:168
ATCTCTATCTCCTAAAAACCTGTTTAGATTTGGAGATAGACCTTCAGGTTTTTCATCATTTTCTGCATGAATTATACATTGACCACGTTCCAGCGTGGTCAGTTTGCAGCATTCTGTTATTTTGTTTGACAGAGTGTCTTGTTGAGAACATATGTAGGACATGATTTTTTCCTGCAACAGGGAAAATAAAGTATAAGTTTTAAAGATTTATTCTTTAATAAAGGATCTCAAAGCCAGCTTTAGAAAAAGGA
+
BBBBBFFFFFFFGGGGGGGGGGHHHHHHHHHHHHHHHHHHHHHHHHHHHHHGGHHHHHHHHHHHHHHHHHHHHHHHHHHHGHHHGHGHHHHGHHGGGGHHHHHHHHHHHHHHHHHHHHHHHHHHHHHHHHHHHHGGHHHHHHHHGHHHHHHHHHHHHHHHHHHFHHHHHGHHHHHHGHHHHGGHHHGGGHHHHHFHHFGHHHFHHHHHGGHHHHHHHHHHHGGHHHHHHGHHHHHHHGHHHHHF;FHGDGF
@M05620:45:000000000-G6HP7:1:1101:17610:6883 1:N:0:168
ATCTCTATCTCCTAAAAACCTGTTTAGATTTGGAGATAGACCTTCAGGTTTTTCATCATTTTCTGCATGAATTATACATTGACCACGTTCCAGCGTGGTCAGTTTGCAGCATTCTGTTATTTTGTTTGACAGAGTGTCTTGTTGAGAACATATGTAGGACATGATTTTTTCCTGCAACAGGGTAAATAAAGTATAAGTTTTAAAGATTTATTCTTTAATAAAGGATCTCAAAGCCAGCTTTAGAAAAAGGA
+
CCCCCFFFFFFFGGGGGGGGGGHHHHHHHHHHHHHHHGHHHHHHHHHHHHHGGHHHHHHHHIHHHHHHHHHHHHHHHHHHHHHHHHGHHHHHHHGGGGHHGHHHHHHHHHHHHHHHHHHHHHHHHHHHHHHHHHGHHHHHHHHHHHHHHHHHHHHHHHHHHHHHHHHHHGHHHHHHHHHHHGHHHHHHHHHHHHHHHGHHHHGHH1GHHHHHHHHHHHHGHHHGHHHHHHHHHHHHHGHHHHGFHFHHGGH
@M05620:45:000000000-G6HP7:1:1101:21589:6891 1:N:0:168
ATCTCTATCTCCTAAAAACCTGTTTAGATTTGGAGATAGACCTTCAGGTTTTTCATCATTTTCTGCATGAATTATACATTGACCACGTTCCAGCGTGGTCAGTTTGCAGCATTCTGTTATTTTGTTTGACAGAGTGTCTTGTTGAGAACATATGTAGGACATGATTTTTTCCTGCAACAGGGAAAATAAAGTATAAGTTTTAAAGATTTATTCTTTAATAAAGGATCTCAAAGCCAGCTTTAGAAAAAGGA
+
CDCCDFFFFFFFGGGGGGGGGGHHHHHHHHHHHHHHHHHHHHHHHHHHHHHGGHHHHIHHHHIIHHHHHHHHHHHHHHHHHHHHHHGHHHHHHHGGGGHHHHHHHHHHHHHHHHHHHHHHHHHHHHHHHHHHHHHHHHHHHHHHFHHHHHHHHHHHHHHHHHHHHHHHHGHHHHHHHHHHHGGHHHHHGHHHHHHHHGHHHHHHHHHHHHHHHHHHHHHHHHHHHHGHHHHHHHHHHGHHHHHEFGHHGGH
@M05620:45:000000000-G6HP7:1:1101:21611:6897 1:N:0:168
ATCTCTATCTCCTAAAAACCTGTTTAGATTTGGAGATAGACCTTCAGGTTTTTCATCATTTTCTGCATGAATTATACATTGACCACGTTCCAGCGTGGTCAGTTTGCAGCATTCTGTTATTTTGTTTGACAGAGTGTCTTGTTGAGAACATATGTAGGACATGATTTTTTCCTGCAACAGGGAAAATAAAGTATAAGTTTTAAAGATTTATTCTTTAATAAAGGATCTCAAAGCCAGCTTTAGAAAAAGGA
+
BBBBBFFFFFFFGGGGGGGGGGHHHHHHHHHHHFHHHHHGHHHHHHHHHHHGGHHHHHHHHHHHHHHHHHHHHHHHHHHHHHHHHHGHHHHHHHGGGGHHHHHHHHHHHHHHHHHHHHHHHHHHHHHHGHHHGHGHHHHHHHHHGHHHHHHHHHHHHHHHHHHHHHHHHGHHHHHHHHHHHGEHHHHHHHHHHHHHHFGHHHGGHHHHHHHHHHHHHHHHHHHHHHHHHGHHGHFHHGHHHHHEHHGHGGH
@M05620:45:000000000-G6HP7:1:1101:22394:6915 1:N:0:168
ATCTCTATCTCCTAAAAACCTGTTTAGATTTGGCGATAGACCTTCAGGTTTTTCATCATTTTCTGCATGAATTATACATTGACCACGTTCCAGCGTGGTCAGTTTGCAGCATTCTGTTATTTTGTTTGACAGAGTGTCTTGTTGAGAACATATGTAGGACATGATTTTTTCCTGCAACAGGGAAAATAAAGTATAAGTTTTAAAGATTTATTCTTTAATAAAGGATCTCAAAGCCAGCTTTAGAAAAAGGA
+
1AAAAFFFFFDFGGGGFDE1G1F1BDA13AAA11A0EEGHHEGHHHHGHHHGGH2FG2FFDDDFFG2A2F1GEGF2EAFE11FG1A/GCGHFGFE>EEHHHHHHFGHHHHHGGHD@FDGHFHF2>FGHDFF1F0GDHHFFFFGH2FGHG0<1>BB2>G1CGG<BFFHHDCHFHHF0??GHC/F0?0?G1FHHHG<GHGDDFD1111>=GGHFHHHHF0D<<00<C</CCCGBBG./:CGCF00;CHF...9
@M05620:45:000000000-G6HP7:1:1101:15895:6925 1:N:0:168
CATCCTGACCCTGAAGTACCCCATTGAGCATGGCATCGTCACCAACTGGGACGACATGGAGAAGATCTGGCACCACACCTTCTACAACGAGCTGCGCGTGGCCCCGGAGGAGCACCCAGTGCTGCTGACCGAGGCCCCCCTGAACCCCAAGGCCAACAGAGAGAAGATGACTCAGGTGAGGCTCGGCCGACGCCCGTGCTCCTCCCGTCCTTTCCCCAGTCATTTTCTGCCCGGCTTGATTTCTGACATTA
+
DCCDDFFFFFFFGGGGGGGGGGGHHHHHHHHHHHHHHGHHHGHHHGHHHHHHGGGGGHHHHHHHHHHHHHHHHGHHHGGHHHHHHHHHGGGGGHHGGGGGGGHHGGGGGGGGHHHHGGHGHHHHHHHHHHGGGGGGGGGGGGHHHHGGGGHGHHGGGGGGGGGGGGGGGGGGGGGGHGGGGGGGFFFFFFFFFFFFBDFFFFFFFFFFFFFFFFFFFFFFFFFFFHFFFFFFFFFFFFFFFFFFF;FFFF0
@M05620:45:000000000-G6HP7:1:1101:22398:6936 1:N:0:168
ATCTCTATCTCCTAAAAACCTGTTTAGATTTGGAGATAGACCTTCAGGTTTTTCATCATTTTCTGCATGAATTATACATTGACCACGTTCCAGCGTGGTCAGTTTGCAGCATTCTGTTATTTTGTTTGACAGAGTGTCTTGTTGAGAACATATGTAGGACATGATTTTTTCCTGCAACAGGGAAAATAAAGTATAAGTTTTAAAGATTTATTCTTTAATAAAGGATCTCAAAGCCAGCTTTAGAAAAAGGA
+
CCCCCFFFFFFFGGGGGGGGGGHHHHHHHHHHHHHHHHHHHHHHHHHHHHHGGHHHHHHHHHIHHHHHHHHHHHHHHHHHHHHHHHGHHHHHHHGGGGHHHHHHHHHHHHHHHHHHHHHHHHHHHHHHHHHHHHHHHHHHHHHHHHHHHHHHHHHHHHHHHHHHHHHHHGHHHHHHHHHHHGGHHHHHHHHHHHHGHFGHHHGHHHHHHHHHHHHHHHHHHHGHHHHHHGHHHHHHHGHHHHHHHHHHGGH
@M05620:45:000000000-G6HP7:1:1101:8599:7002 1:N:0:168
ATCTCTATCTCCTAAAAACCTGTTTAGATTTGGAGATAGACCTTCAGGTTTTTCATCATTTTCTGCATGAATTATACATTGACCACGTTCCAGCGTGGTCAGTTTGCAGCATTCTGTTATTTTGTTTGACAGAGTGTCTTGTTGAGAACATATGTAGGACATGATTTTTTCCTGCAACAGGGAAAATAAAGTATAAGTTTTAAAGATTTATTCTTTAATAAAGGATCTCAAAGCCAGCTTTAGAAAAAGGA
+
BBBBBFFFFFFFGGGGGGGGGGHHHHHHHHHHHFGHHGHHGHHHHHHHHHHGGHHHHHHHGHGHHGHHHHHHHHHHHHHHHFHHHGGHHHHHHHGGGGHHHHHHHHHGHHGHHGHHHHHHHHHHHHHHHHHHHHHHHHHHHHHHHHHHHHHHHHHHHHHHHHHHHHHHHGHHHHHHHHHHHGGGHHHHHHHHHHFGGGHHHHGGHHHHHGHHHHHHHHHHHFHHHHHHHHHHHHHHHGHHHHHGHGFFGGG
@M05620:45:000000000-G6HP7:1:1101:20384:7017 1:N:0:168
ATCTCTATCTCCTAAAAACCTGTTTAGATTTGGAGATAGACCTTCAGGTTTTTCATCATTTTCTGCATGAATTATACATTGACCACGTTCCAGCGTGGTCAGTTTGCAGCATTCTGTTATTTTGTTTGACAGAGTGTCTTGTTGAGAACATATGTAGGACATGATTTTTTCCTGCAACAGGGAAAATAAAGTATAAGTTTTAAAGATTTATTCTTTAATAAAGGATCTCAAAGCCAGCTTTAGAAAAAGGA
+
CCCCCFFFFFFFGGGGGGGGGGHHHFGHHHGHHFHEGHHFHHHHHHHHHHHGGHFHHHHHHHHHHHHGHGHHHFHHHHHHHHHHFHGHHHHHFHGGGGHHHHHHHHHHHHHHHHHHHHHHHHHHHHHHHHGHHHHHHHHHHHHHDGHFHHHHHHHHGHHHHHHFHHHHHGHHHHHHGGHFGGGHF0FFGFGHHGHHHHHHHHB1GGGHHGHHHHHHHHHHGHFHHHHHHHHGHGHHHGHHHHGGGGHFFGG
@M05620:45:000000000-G6HP7:1:1101:7133:7019 1:N:0:168
CATCCTGACCCTGAAGTACCCCATTGAGCATGGCATCGTCACCAACTGGGACGACATGGAGAAGATCTGGCACCACACCTTCTACAACGAGCTGCGCGTGGCCCCGGAGGAGCACCCAGTGCTGCTGACCGAGGCCCCCCTGAACCCCAAGGCCAACAGAGAGAAGATGACTCAGGTGAGGCTCGGCCGACGCCCGTGCTCCTCCCGTCCTTTCCCCAGTCATTTTCTGCCCGGCTTGATTTCTGACATTA
+
CABCCFFFFFFFGGGGGGGGGGGHHHHHHHHHHHHHHGHHHGHHHGHHHHHHGGGGGHGGHGHFGHFHHHHHHFHHHGGHHHHHHHHHGGGGGHHGGGGGGGGHGECDGGGGHGHHGGHHHHHHHHHFHHGGGGGGGGGGGGFHHHGGGGHGHHGGGGGGGGGGGGFGGGGGGGGGGGGGGGGGFFFFFFFFFFFFCFFFFFFFFFDADFFFFFFFFFFBFFFFFFFFFFFFFFFFFA.BFF/BF/F/BF/
@M05620:45:000000000-G6HP7:1:1101:8598:7021 1:N:0:168
ATCTCTATCTCCTAAAAACCTGTTTAGATTTGGAGATAGACCTTCAGGTTTTTCATCATTTTCTGCATGAATTATACATTGACCACGTTCCAGCGTGGTCAGTTTGCAGCATTCTGTTATTTTGTTTGACAGAGTGTCTTGTTGAGAACATATGTAGGACATGATTTTTTCCTGCAACAGGGAAAATAAAGTATAAGTTTTAAAGATTTATTCTTTAATAAAGGATCTCAAAGCCAGCTTTAGAAAAAGGA
+
CCCCCFFFFFFFGGGGGGGGGGHHHHHFGHHHHHHGGHHHHHHHHHHHHHHGGHHHHHHHHHHHGHHHHHHHHGHHHHHHHFHHHHGHHHHHHHGGGGHHHHHHHHHGHHHHHHHHHHHHHHHHHHHHHGHHHHHHHHHHHHHHHHHHHHHHHHHHHHHHHHHHHHHHHGHHHHHHHHHHHGGHHHHHGHHHHGHHHGHHHHGHHHHHHHHHHHHHHHHHHHHHHHHHHGHGGGHHHGHHHHHGHGGHGGH
@M05620:45:000000000-G6HP7:1:1101:7152:7024 1:N:0:168
CATCCTGACCCTGAAGTACCCCATTGAGCATGGCATCGTCACCAACTGGGACGACATGGAGAAGATCTGGCACCACACCTTCTACAACGAGCTGCGCGTGGCCCCGGAGGAGCACCCAGTGCTGCTGACCGAGGCCCCCCTGAACCCCAAGGCCAACAGAGAGAAGATGACTCAGGTGAGGCTCGGCCGACGCCCGTGCTCCTCCCGTCCTTTCCCCAGTCATTTTCTGCCCGGCTTGATTTCTGACATTA
+
DCCDDFFFFFFFGGGGGGGGGGGHHHHHHHHHHHHHHGHHHGHHHGHHHHHHGGGGGHHHHHHHHHHHHHHHHGHHHGGHHHHHHHHHGGGGGHHGGGGGGGHHGGGGGGGGHHHHGGHHHHHHHHHHHHGGGGGGGGGGGGHHHHGGGGHGHHGGGGGGGGGGGGGGGGGGGGGGHGGGGGGGFFFFFFFFFFFFFFFFFFFFFFFEFFFFFFFFFFFFFFFFFFFFFFFFFFFFFFFFFFFFFFFFFF0
@M05620:45:000000000-G6HP7:1:1101:16876:7027 1:N:0:168
CATCCTGACCCTGAAGTACCCCATTGAGCATGGCATCGTCACCAACTGGGACGACATGGAGAAGATCTGGCACCACACCTTCTACAACGAGCTGCGCGTGGCCCCGGAGGAGCACCCAGTGCTGCTGACCGAGGCCCCCCTGAACCCCAAGGCCAACAGAGAGAAGATGACTCAGGTGAGGCTCGGCCGACGCCCGTGCTCCTCCCGTCCTTTCCCCAGTCATTTTCTGCCCGGCTTGATTTCTGACATTA
+
BAABCFFFFFFFGGGGGGGGGGGHHHHHHHHHHHHHHGHHHGHHHGHHHHHHGGGGGHHHHHHHHHHHHHHHHGHHHGGHHHHHHHHHGGGGGGHGGGGGGGHHGGGGGGGGHHHHGGHGHHHHHHHHHHGGGGGGGGGGGGHHHHGGGGHGHHGGGGGGGGGGGGGGGGGGGGGGGGGGGGGGFFFFFFFFFFFF>DFFFFFFFFFAFFFFFFFFFFFFFFFFFFFFFFFFFFFFAFFFFFFFFEFFFF/
@M05620:45:000000000-G6HP7:1:1101:20389:7034 1:N:0:168
ATCTCTATCTCCTAAAAACCTGTTTAGATTTGGAGATAGACCTTCAGGTTTTTCATCATTTTCTGCATGAATTATACATTGACCACGTTCCAGCGTGGTCAGTTTGCAGCATTCTGTTATTTTGTTTGACAGAGTGTCTTGTTGAGAACATATGTAGGACATGATTTTTTCCTGCAACAGGGAAAATAAAGTATAAGTTTTAAAGATTTATTCTTTAATAAAGGATCTCAAAGCCAGCTTTAGAAAAAGGA
+
DDDDDFFFFFFFGGGGGGGGGGHHHHHHHHHHHHHHHHHHHHHHHHHHHHHGGHHHHIHHHIIHIHHHHHHHHHHHHHHHHHHHHHGHHHHHHHGGGGHHHHHHHHHHHHHHHHHHHHHHHHHHHHHHHHHHHHHHHHHHHHHHHHHHHHHHHHHHHHHHHHHHHHHHHGHHHHHHHHHHHGGHHHHHHHHHHHHHHHHHHHHHHHHHHHHHHHHHHHHHHHHHHHHHHGHHHHHHHGHHHHHHHHGHGGH
@M05620:45:000000000-G6HP7:1:1101:19624:7045 1:N:0:168
CATCCTGACCCTGAAGTACCCCGGCTTGATTTCTGACATTAGATCGGAAGAGCACACGTCTGAACTCCAGTCACGTCGACGCATCTCGTATGCCGTCTTCTGCTTGAAAAAAAAAAAAAAAAATGTAAATATGTAACAAGAAATGACGAGTTAATCACGATAATACATAGAAATTTGATCGACGCGGGTCAGCACGGTAAGCTCTGCGTGTGCGCACGTCTCATGGGAAGGTTCGCAATAGGTGCACTATG
+
EEEEEFFFFFFFGGGGGGGGGGGGGGGGHHHHHHHHHHHHHHHHHHGEGGHHHHHHHGHHHGHHHHHHHHHHHHGGHGGGGGGGGHHHGGHHHHGEGHGHHHHHHHHHHHHGGGG?>>-<<<-.011111111111110/://1110..-..11<1<0.....11101:11111111111..--------./01.-9...00:0100-<.9.1.-9--<.//<<10./0..000--...1101000:0011
@M05620:45:000000000-G6HP7:1:1101:10294:7046 1:N:0:168
CATCCTGACCCTGAAGTACCCTGACTTGATTTCTGACATTAGATCGGAAGAGCACACGTCTGAACTCCAGTCACGTCGACGCATCTCGTATGCCGTCTTCTGCTTGAAAAAAAAAAAAAAAAAATAAAACAAAAAAATTTTTAAATTACATGAAGTAAAATAAAAAGATAAAATAAAAACTCATAGAATTGTGTAGATTGGTTAGAGTACTAGTAACCAGTTGTGTAGCAAGTAATAGCTTATTAGATGTA
+
CCCCCFFFFFFFGGGGGGGGGGHFHHHHHHHHHHHHHHHHHHHHHHGGGGHHHGHGHGHHHGHHHHHHHHHHHHGHHGGGGGGGEHHHGGHHHHGFGHGHHHHHHHHHFHHEGFDC>/</----.00000....;--.0000.09000000000000000000000..00000000000.0000000090000/000000.0.0.00900909000000.9000.900000/0000000000000000090
@M05620:45:000000000-G6HP7:1:1101:13652:7048 1:N:0:168
ATCTCTATCTCCTAAAAACCTGTTTAGATTTGGAGATAGACCTTCAGGTTTTTCATCATTTTCTGCATGAATTATACATTGACCACGTTCCAGCGTGGTCAGTTTGCAGCATTCTGTTATTTTGTTTGACAGAGTGTCTTGTTGAGAACATATGTAGGACATGATTTTTTCCTGCAACAGGGAAAATAAAGTATAAGTTTTAAAGATTTATTCTTTAATAAAGGATCTCAAAGCCAGCTTTAGAAAAAGGA
+
DDDCDFFFFFFFGGGGGGGGGGHHHHHHHHHHHHHHHHHHHHHHHHHHHHHGGHHHHIHHHIIIHHHHHHHHHHHHHHHHHHHHHHGHHHHHHHGGGGHHHHHHHHHHHHHHHHHHHHHHHHHHHHHHHHHHHHHHHHHHHHHHHHHHHHHHHHHHHHHHHHHHHHHHHGHHHHHHHHHHHGGHHHHHHHHHHHHHHGHHHHHHHHHHHHHHHHHHHHHHHHGHHHGHHHHHHHHGHGHHHHHGHHHHGGH
@M05620:45:000000000-G6HP7:1:1101:22016:7049 1:N:0:168
CATCCTGACCCTGAAGTACCCCATTGAGCATGGCATCGTCACCAACTGGGACGACATGGAGAAGATCTGGCACCACACCTTCTACAACGAGCTGCGCGTGGCCCCGGAGGAGCACCCAGTGCTGCTGACCGAGGCCCCCCTGAACCCCAAGGCCAACAGAGAGAAGATGACTCAGGTGAGGCTCGGCCGACGCCCGTGCTCCTCCCGTCCTTTCCCCAGTCATTTTCTGCCCGGCTTGATTTCTGACATTT
+
BBBBBFFFFFFFGGGGGGGGGGAFAA5FFDG4A4ABGEG2G2B3AAF33FG2AEGGEG23AAFA3GH5AGC2FF1GCFAECGFFHGD@>F1>?@CEGEGE//GAEEBDCCF/FGHHGGHHHHHHHHHHHHGGGGGGGGGGGGHHHHGGGGHGHHGGGGGGGGGGGGGGGGGGGGGGGGGGGGGGBBFFBBBBBBBBBFFFFFFFFFFFFFFFFFFFFFFFFFFFFFFFFFFFFBBBBBFFFFFFFBFFFF/
@M05620:45:000000000-G6HP7:1:1101:9265:7058 1:N:0:168
ATCTCTATCTCCTAAAAACCTGTTTAGATTTGGAGATAGACCTTCAGGTTTTTCATCATTTTCTGCATGAATTATACATTGACCACGTTCCAGCGTGGTCAGTTTGCAGCATTCTGTTATTTTGTTTGACAGAGTGTCTTGTTGAGAACATATGTAGGACATGATTTTTTCCTGCAACAGGGAAAATAAAGTATAAGTTTTAAAGATTTATTCTTTAATAAAGGATCTCAAAGCCAGCTTTAGAAAAAGGA
+
DEDCDFFFFFFFGGGGGGGGGGHHHHHHHHHHHHHHHHHHHHHHHHHHHHHGGHHHHHHHHHHHIHHHHHHHHHHHHHHHHHHHHHGHHHHHHHGGGGHHHHHHHHHHHHHHHHHHHHHHHHHHHHHHHHHHHHHHHHHHHHHHHHHHHHHHHHHHHHHHHHHHHHHHHGHHHHHHHHHHHGGHHHHHHHHHHHHHHHHHHHHHHHHHHHHHHHHHHHHHHHHHHHHHHHHHHHHHHGHHHHHHHHHHGGH
@M05620:45:000000000-G6HP7:1:1101:22026:7064 1:N:0:168
CATCCTGACCCTGAAGTACCCCATTGAGCATGGCATCGTCACCAACTGGGACGACATGGAGAAGATCTGGCACCACACCTTCTACAACGAGCTGCGCGTGGCCCCGGAGGAGCACCCAGTGCTGCTGACCGAGGCCCCCCTGAACCCCAAGGCCAACAGAGAGAAGATGACTCAGGTGAGGCTCGGCCGACGCCCGTGCTCCTCCCGTCCTTTCCCCAGTCATTTTCTGCCCGGCTTGATTTCTGACATTA
+
BAAABFFFFFFFGGGGGGGGGGGHHGHHHGHHHHFHHGHHGGHHGGHHHHHHGGGGGHHFHGHHHHHHHHHHHGHHGGGHHHHHHHFHGFDGEHHGGGGFGGHHGGGGGFGFHHHHGGHGHHHHHHHGHHGGGGGGGGGGGGHGHHGGGGGGHHEEGGGGGGGGGGFFFGGBFGGGGFGGGFGEACEF=@DFFFFFFFFFFFFFFFFEFFFFFFFFFFFFFEFFFFFFFFFFFAFFFBFFFFFFFFFFF/9
@M05620:45:000000000-G6HP7:1:1101:13645:7064 1:N:0:168
ATCTCTATCTCCTAAAAACCTGTTTAGATTTGGAGATAGACCTTCAGGTTTTTCATCATTTTCTGCATGAATTATACATTGACCACGTTCCAGCGTGGTCAGTTTGCAGCATTCTGTTATTTTGTTTGACAGAGTGTCTTGTTGAGAACATATGTAGGACATGATTTTTTCCTGCAACAGGGAAAATAAAGTATAAGTTTTAAAGATTTATTCTTTAATAAAGGATCTCAAAGCCAGCTTTAGAAAAAGGA
+
BAABCFFFFFFFGGGGGGGGGGHHHHGHHHHHHHHHHHHHHHHHHHHHHHHGGHHHHHHHHHHHHHHHHHHHHHHHHHHHHHHHHHGHHHHHHHGFGGHHHHGHHHHHHHHHHHHHHHHHHGHHHHHHHHHHHHHHHHHHHHHHFHGHHHHHHHHGHHFHHHHHHHHHHGHHHHHHHHHHHGGHHHGHHHHHHHHHHGGHHHHHHHHHHHHHHHHHHHHHHHEHHHHHHHHHHHHHHGHHHGHFHFHHCFF
@M05620:45:000000000-G6HP7:1:1101:6795:7074 1:N:0:168
ATCTCTATCTCCTAAAAACCTGTTTAGATTTGGAGATAGACCTTCAGGTTTTTCATCATTTTCTGCATGAATTATACATTGACCACGTTCCAGCGTGGTCAGTTTGCAGCATTCTGTTATTTTGTTTGACAGAGTGTCTTGTTGAGAACATATGTAGGACATGATTTTTTCCTGCAACAGGGAAAATAAAGTATAAGTTTTAAAGATTTATTCTTTAATAAAGGATCTCAAAGCCAGCTTTAGAAAAAGGA
+
BBBBBFFFFFFFGGGGGGGGCGGHHHFHGHHHHCFBFHF5GFHHHHHHHHHGGHHFHHHHFFHHHFEHHGFHHHHGHGGHHHHHGHGHHHHHGHGGGGHHHHHHHHHHHGHHHHHHHHHHHHHHHHHHHHHHHHFFGFHHHHHHFGHHGHHHHHHHHHHHHHHGHHHHHGHHHHGHDGFGHGEFFGGHFGGHHHFFGFGHHHEGGFHHGHHHHHHHHHHGGFHHHHEHHFHGHFGFHGFHHHHHFGFHGCG
@M05620:45:000000000-G6HP7:1:1101:11613:7076 1:N:0:168
CATCCTGACCCTGAAGTACCCCGGCTTGATTTCTGACATTAGATCGGAAGAGCACACGTCTGAACTCCAGTCACGTCGACGCATCTCGTATGCCGTCTTCTGCTTGAAAAAAAAAAAAACAATGGCAAGTCAGTCAGGCATTTCCCCTTTAGCACTCTTGTGGATCCAATTGCACCATTCTCAGCATTTGTACTTGTACCTGACAAGCCAGTGCCCAAACCAAGATCGGACCAGCACACTTCTTAACTCCC
+
BAAAAFFFFFFFGGGGGGGGGGGGGGGEHHHHHGHFHHHGFHHHHHGGGGGCHHHHHGGGHGHHHHHHHHHHHGGGHGCEFFGE?FGFFFHGBGEEEHGGHH?FFGHFDGGCCF/<>A-.<FF1<<C1<=100DGH</<.<<DGF0<<C00C;0C:C0CCCFDGC0:090;0000/.;CF0CF090000;;0;0F;B00;F0;;90..;../9/;//..:....;BBA..--..;.:9A/BBF///;BBB.
@M05620:45:000000000-G6HP7:1:1101:14599:7126 1:N:0:168
ATCTCTATCTCCTAAAAACCTGTTTAGATTTGGAGATAGACCTTCAGGTTTTTCATCATTTTCTGCATGAATTATACATTGACCACGTTCCAGCGTGGTCAGTTTGCAGCATTCTGTTATTTTGTTTGACAGAGTGTCTTGTTGAGAACATATGTAGGACATGATTTTTTCCTGCAACAGGGAAAATAAAGTATAAGTTTTAAAGATTTATTCTTTAATAAAGGATCTCAAAGCCAGCTTTAGAAAAAGGA
+
CCDCDFFFFFFFGGGGGGGGGGHHHHHHHHHHHHHHHHHHHHHHHHHHHHHGGHHHHIHHHHIIIHHHHHHHHHHHHHHHHHHHHHGHHHHHHHGGGGHHHHHHHHHHHHHHHHHHHHHHHHHHHHHHHHHHHHGHHHHHHHHHHHHHHHHHHHHHHHHHHHHHHHHHHGHHHHHHHHHHHGGHHHHHHHHHHGHHHHHHHHHHHHHHHHHHHHHHHHHHHHHHHHHHHHHHHHHHHGHHHHHHHHHHGGH
@M05620:45:000000000-G6HP7:1:1101:21152:7147 1:N:0:168
ATCTCTATTCCTAAAAACCTGTTTAGATTTGGAGATAGACCTTCAGGTTTTTCATCATTTTCTGCATGAATTATACATTGACCACGTTCCAGCGTGGTCAGTTTGCAGCATTCTGTTATTTTGTTTGACAGAGTGTCTTGTTGAGAACATATGTAGGACATGATTTTTTCCTGCAACAGGGAAAATAAAGTATAAGTTTTAAAGATTTATTCTTTAATAAAGGATCTCAAAGCCAGCTTTAGAAAAAGGAA
+
AAAAAFFFFFFFGGGGFEGFFAGH3FBGDGGHBBAFHFHHHHFHGHHHHHGGHGHHHHFHHHHGGHHHEGHGHDGHHHHGFHFGHGGHHHHHEEAECFHFHDHHHFHGGHDGHHHHHHHHHHHHHHHHHHHHHHHHHHHHHHHHHHHHHHHHHFHHHHHHHHHHHHHHGHHHHHFHHHGHGGHHHHHHHHFFGDDFDHHHGGHHEHHHHHHHHHHHFDGDDD<GHHHHHHHGGHHHGHHHHHHFHHHC:/C
@M05620:45:000000000-G6HP7:1:1101:6246:7153 1:N:0:168
ATCTCTATCTCCTAAAAACCTGTTTAGATTTGGAGATAGACCTTCAGGTTTTTCATCATTTTCTGCATGAATTATACATTGACCACGTTCCAGCGTGGTCAGTTTGCAGCATTCTGTTATTTTGTTTGACAGAGTGTCTTGTTGAGAACATATGTAGGACATGATTTTTTCCTGCAACAGGGAAAATAAAGTATAAGTTTTAAAGATTTATTCTTTAATAAAGGATCTCAAAGCCAGCTTTAGAAAAAGGA
+
AABCCFFFFFFFGGGGGGGGGGHHHHHHHHHHHHHHHHHGHHHHHHHHHHHGGHHHGHHHGHHHIHHHHGHHHHHHHHHHHFHHHHGHHHHHHHGGGGHHHHHHHHHHHHHHHHHHHHHHHHHHHHHHGGHHHHHHHHHHHHHHHHHHHHHHHHHFHHHHHHHHHHHHHGHHHHHHHHHHHGGGHHGFGFHHHHHHHGHHHGGHHHHHHHHHHHHHHGGFGHHHHHHHHGHHHHGHHGHGHHHEHGHHGGH
@M05620:45:000000000-G6HP7:1:1101:22782:7154 1:N:0:168
ATCTCTATCTCCTAAAAACCTGTTTAGATTTGGAGATAGACCTTCAGGTTTTTCATCATTTTCTGCATGAATTATACATTGACCACGTTCCAGCGTGGTCAGTTTGCAGCATTCTGTTATTTTGTTTGACAGAGTGTCTTGTTGAGAACATATGTAGGACATGATTTTTTCCTGCAACAGGGAAAATAAAGTATAAGTTTTAAAGATTTATTCTTTAATAAAGGATCTCAAAGCCAGCTTTAGAAAAAGGA
+
BBBBBFFFFFFFGGGGGGGGGGHHHHHHHHHHHHHHHHHHHHHHHHHHHHHGGHFHHFHHHHHHGHHHHHGHHHHHHFGHHHHHHHGHHHHEHHGGGGHHHHHHHHHHHHHHHHGHHHHHHHHHHHHHHHHHHHHHHHHHHHHHHHHHHHHFHHHHHGHHHHHHHHHHHGHHHHGHHHHHHGFHHHHHFGGHHHHHHHGHHHHFHHGHHHHHHHHHHGHHFHHHHHHHHHHHHHHHHGHHHHGHHFHHFDH
@M05620:45:000000000-G6HP7:1:1101:6225:7155 1:N:0:168
ATCTCTATCTCCTAAAAACCTGTTTAGATTTGGAGATAGACCTTCAGGTTTTTCATCATTTTCTGCATGAATTATACATTGACCACGTTCCAGCGTGGTCAGTTTGCAGCATTCTGTTATTTTGTTTGACAGAGTGTCTTGTTGAGAACATATGTAGGACATGATTTTTTCCTGCAACAGGGAAAATAAAGTATAAGTTTTAAAGATTTATTCTTTAATAAAGGATCTCAAAGCCAGCTTTAGAAAAAGGA
+
CCCCCFFFFFFFGGGGGGGGGGHHHHHHHHHHHFHHHHHHHHHHHHHHHHHGGHHHHHHHHHHHIHHHHHHHHHHHHHHHHHHHHHGHHHHHHHGGGGHHHHHHHHHHHHHHHHHHHHHHHHHHHHHHHHHHHHHHHHHHHHHHHHHHHHHHHHHHHHHHHHHHHHHHHGHHHHHHHHHHHGGHHHHHGHHHHHHHHHHHHHGHHHHHHHHHHHHHHHHHHGHHHHHHHHHHHHHHHGHHHHHFHHHHGGH
@M05620:45:000000000-G6HP7:1:1101:8420:7165 1:N:0:168
ATCTCTATCTCCTAAAAACCTGTTTAGATTTGGAGATAGACCTTCAGGATTTTCATCATTTTCTGCATGAATTATACATTGACCACGTTCCAGCGTGGTCAGTTTGCAGCATTCTGTTATTTTGTTTGACAGAGTGTCTTGTTGAGAACATATGTAGGACATGATTTTTTCCTGCAACAGGGAAAATAAAGTATAAGTTTTAAAGATTTATTCTTTAATAAAGGATCTCAAAGCCAGCTTTAGAAAAAGGA
+
CDCCDFFFFFFFGGGGGGGGGGHHHHHHHHHHHHHHHHHHHHHHHHHH3BGHHHHHHIIHHHIIIIHHHHHHHHHHHHHHHHHHHHGHHHHHHHGGGGHHHHHHHHHHHHHHHHHHHHHHHHHHHHHHHHHHHHHHHHHHHHHHHHHHHHHHHHHHHHHHHHHHHHHHHGHHHHHHHHHHHGGHHHHHHHHHHHHHHHHHHHHHHHHHHHHHHHHHHHHHHHHHHHHHHHHGHHHHHGHHHHHHHHHHGGH
@M05620:45:000000000-G6HP7:1:1101:6243:7170 1:N:0:168
ATCTCTATCTCCTAAAAACCTGTTTAGATTTGGAGATAGACCTTCAGGTTTTTCATCATTTTCTGCATGAATTATACATTGACCACGTTCCAGCGTGGTCAGTTTGCAGCATTCTGTTATTTTGTTTGACAGAGTGTCTTGTTGAGAACATATGTAGGACATGATTTTTTCCTGCAACAGGGAAAATAAAGTATAAGTTTTAAAGATTTATTCTTTAATAAAGGATCTCAAAGCCAGCTTTAGAAAAAGTA
+
1>AA>DDDFFFDGEGGDFEAG1ABBF31BBF111B1B1A1BAFFCA11ABF/AFAFA2FEBEAB2AAEAGDADHFGF2BFD1FEAA/FFGHFHBEEFCHDHHFGDD1GGFAF@FFFG@GGGGG2>FE>11>1G0G>G2FG1FEHDGHBHFG<GGD2B1<<GGCDDGHDG@<1>FCCFFHFE/?0<??G11F<FDFHHBFD<FC<<1FFGFHGHHHHHDGF0=00<DFG<DGHEG.::CHGGFB0GGHAC0;
@M05620:45:000000000-G6HP7:1:1101:13439:7173 1:N:0:168
AAACCAAGCAGACACTCACCGCTGACATGAGGTCAGCTAGATCGGAAGAGCACACGTCTGAACTCCAGTCACGTCGACGCATCTCGTATGCCGTCTTCTGCTTGAAAAAAAAAAAAAATAAAGTTAAAATAAAATGATAATATCTTCATTATAAAAAATACACCGACTAAAAAATATTATTGTGTATATATAACATAAGTATCCTTACATTTTATTATAGACAACTGATAGATTACAGTTAGTGTAAAACA
+
CCCCCCCFDFFFGGGGGGGGGGGGEHHHHHHHHHHHHHHHHHHHGGGGHHH3BBFEGHHGHHHHHHHHHHHHGHHEGGGG@B>GHHGGHHHHGFGHGHHHHHHHHHHHHGGGGB><>>01>11111111000=0<0000=0000000000000000:-.0000/-----0000-.90000000090900;000000090;0000000:09000000000;000/.0/0000:000;0090000000:000.
@M05620:45:000000000-G6HP7:1:1101:22787:7174 1:N:0:168
ATCTCTATCTCCTAAAAACCTGTTTAGATTTGGAGATAGACCTTCAGGTTTTTCATCATTTTCTGCATGAATTATACATTGACCACGTTCCAGCGTGGTCAGTTTGCAGCATTCTGTTATTTTGTTTGACAGAGTGTCTTGTTGAGAACATATGTAGGACATGATTTTTTCCTGCAACAGGGAAAATAAAGTATAAGTTTTAAAGATTTATTCTTTAATAAAGGATCTCAAAGCCAGCTTTAGAAAAAGGA
+
DEDEEFFFFFFFGGGGGGGGGGHHHHHHHHHHHHHHHHHHHHHHHHHHHHHGGHHHHIIHHIHIIHHHHHHHHHHHHHHHHHHHHHGHHHHHHHGGGGHHHHHHHHHHHHHHHHHHHHHHHHHHHHHHHHHHHHHHHHHHHHHHHHHHHHHHHHHHHHHHHHHHHHHHHGHHHHHHHHHHHGGHHHHHHHHHHHHHHHHHHHHHHHHHHHHHHHHHHHHHHHHHHHHHHHHHHHHHHGHHHHHHHHHHGGH
@M05620:45:000000000-G6HP7:1:1101:22774:7188 1:N:0:168
ATCTCTATCTCCTAAAAACCTGTTTAGATTTGGAGATAGACCTTCAGGTTTTTCATCATTTTCTGCATGAATTATACATTGACCACGTTCCAGCGTGGTCAGTTTGCAGCATTCTGTTATTTTGTTTGACAGAGTGTCTTGTTGAGAACATATGTAGGACATGATTTTTTCCTGCAACAGGGAAAATAAAGTATAAGTTTTAAAGATTTATTCTTTAATAAAGGATCTCAAAGCCAGCTTTAGAAAAAGGA
+
CCCCCFFFFFFFGGGGGGGGGGHHHHHHHHHHGHHHHHHHHHHHHHHHHHHGGGHHHHIHHHHHHHHHHHHHHHHHHHHHHHHHHHGHHHHHHHGFEGHHHHHHHHHHHHHHHHHHHHHHHHHHHHHHHHHHHHHHHHHHHHHHHHGHHHHHHHHHHHHHHHHHHHHHHGHHHHHHHHHHHGGHHHHHGHHHHHHHHHHHHHHHHHHHHHHHHHHHHHHHGGHGHGHHHGHGGHFHHGHHHHFFHCFEDGG
@M05620:45:000000000-G6HP7:1:1101:17241:7189 1:N:0:168
CATCCTGACCCTGAAGTACCCCATTGAGCATGGCATCGTCACCAACTGGGACGACATGGAGAAGATCTGGCACCACACCTTCTACAACGAGCTGCGCGTGGCCCCGGAGGAGCACCCAGTGCTGCTGACCGAGGCCCCCCTGAACCCCAAGGCCAACAGAGAGAAGATGACTCAGGTGAGGCTCGGCCGACGCCCGTGCTCCTCCCGTCCTTTCCCCAGTCATTTTCTGCCCGGCTTGATTTCTGACATTA
+
BBBBBFFFFFFFGGGGGGGGGGAHF55GF4FFE44AF2FEGAA32BB33FHFAEGGEG232AF33FG55FF2BFEH1FEE@GFDGE3BEFAEAB3>E/EE/<FCEG@G?@G/FGHHGGHGHGHHHHHFHHGGGGGGGGGGGGHHHHGGFGFGHHGGGGGGGGGGGGGGGGGGGGGGGGGGGGGGFFFFFFFFFFFF@DFFFFFFFFFFFFFFFFFFFFFFFBFFFFFFFFFFFFFFFFAFFFFFFFF/BF/
@M05620:45:000000000-G6HP7:1:1101:17270:7190 1:N:0:168
CATCCTGACCCTGAAGTACCCCATTGAGCATGGCATCGTCACCAACTGGGACGACATGGAGAAGATCTGGCACCACACCTTCTACAACGAGCTGCGCGTGGCCCCGGAGGAGCACCCAGTGCTGCTGACCGAGGCCCCCCTGAACCCCAAGGCCAACAGAGAGAAGATGACTCAGGTGAGGCTCGGCCGACGCCCGTGCTCCTCCCGTCCTTTCCCCAGTCATTTTCTGCCCGGCTTGATTTCTGACATTA
+
BBBBBFFFFFFFGFF4FGGGGGGGHBDFFFFH4GHHHGFHHGHHHGHHEHFGEEFGGHHHHGHFHEGFHHHHHGHHHGGHHHHBHHFHGGGGGHHGGGGGGGHHGFFGGBEDHHHHGGHGHGFHHHHHHGGGCGGFGGGFGEHHHHGGGGAGHHGGG.9FFFGFGGGGGBFGGGGGGFFGFEFGF;?D;=CC-BB99.;99FFFFFBFFFFB9BFFFFA/9/;BF/9//BFE.-----./9BFFBF/;FB/
@M05620:45:000000000-G6HP7:1:1101:22853:7202 1:N:0:168
CATCCTGACCCTGAAGTACCCCATTGAGCATGGCATCGTCACCAACTGGGACGACATGGAGAAGATCTGGCACCACACCTTCTACAACGAGCTGCGCGTGGCCCCGGAGGAGCACCCAGTGCTGCTGACCGAGGCCCCCCTGAACCCCAAGGCCAACAGAGAGAAGATGACTCAGGTGAGGCTCGGCCGACGCCCGTGCTCCTCCCGTCCTTTCCCCAGTCATTTTCTGCCCGGCTTGATTTCTGACATTT
+
DCCDDFFFFFFFGGGGGGGGGGGHHHHHHHHHHHHHHGHHHGHHHGHHHHHHGGGGGHHHHHHHHHHHHHHHHGHHHGGHHHHHHHHHGGGGGHHGGGGGGGHHGGGGGGGGHHHHGGHHHHHHHHHHHHGGGGGGGGGGGGHHHHGGGGHGHHGGGGGGGGGGGGGGGGGGGGGGGGGGGGGGFFFFFFFFFFFFFFFFFFFFFFFFFFFFHFFFFFFFFFFFFFFFFFFFFFFFFFFFFFFFFFFFFF0
@M05620:45:000000000-G6HP7:1:1101:17254:7204 1:N:0:168
CATCCTGACCCTGAAGTACCCCATTGAGCATGGCATCGTCACCAACTGGGACGACATGGAGAAGATCTGGCACCACACCTTCTACAACGAGCTGCGCGTGGCCCCGGAGGAGCACCCAGTGCTGCTGACCGAGGCCCCCCTGAACCCCAAGGCCAACAGAGAGAAGATGACTCAGGTGAGGCTCGGCCGACGCCCGTGCTCCTCCCGTCCTTTCCCCAGTCATTTTCTGCCCGGCTTGATTTCTGACATTA
+
CBBCDFFFFFFFGGGGGGGGGGGHHHHHHHHHHHHHHGHHHGHHHGHHHHHHGGGGGHHHHHHHHHHHHHHHHGHHHGGHHHHHHHHHGGGGGHHGGGGGGGHHGGGGGGGGHHHHGGHHHHHHHHHHHHGGGGGGGGGGGGHHHHGGGGHGHHGGGGGGGGGGGGGGGGGGGGGGHGGGGGGGFFFFFFFFFFFFDFFFFFFFFFFFFFFFFFFFFFFFFFFFFHHHFFFFFFFFFFFFFFFFFFFFFF0
@M05620:45:000000000-G6HP7:1:1101:17008:7211 1:N:0:168
ATCTCTATCTCCTAAAAACCTGTTTAGATTTGGAGATAGACCTTCAGGTTTTTCATCATTTTCTGCATGAATTATACATTGACCACGTTCCAGCGTGGTCAGTTTGCAGCATTCTGTTATTTTGTTTGACAGAGTGTCTTGTTGAGAACATATGTAGGACATGATTTTTTCCTGCAACAGGGAAAATAAAGTATAAGTTTTAAAGATTTATTCTTTAATAAAGGATCTCAAAGCCAGCTTTAGAAAAAGGA
+
CCCCCFFFFFFFGGGGGGGGGGHHHHHHHHHHHHHHHHHHHHHHHHHHHHHGGHHHHHIIHHHIIHHHHHHHHHHHHHHHHHHHHHGHHHHHHHGGGGHHHGHHHHHGHHHHHHHHHHHHHHHHHHHHHHHHGHHHHHHHHHHHHHHHHHHHHHHHHGHHHHHHHHHHHGHGHHHHHHHHHGGHHHHHGHHHHHHHHGHHHHGHHHHHHHHHHHHHHGHGGHHHHHHHHGHHHHHHHGHHHHGFHHHFGGG
@M05620:45:000000000-G6HP7:1:1101:25756:7217 1:N:0:168
TACCTGTACTGGGGAAGCAATCGCCATTCCTACCCTAAAGATCGGAAGAGCACACGTCTGAACTCCAGTCACGTCGACGCATCTCGTATGCCGTCTTCTGCTTGAAAAAAAAAAAAAGACAAAAAATCAAATTATTTTAGAAGTTAATTTATATCTAGATATACGACAAGTATTTACTCTCAGATATGATGAAAGTACAGTAATGGTGAGCGGAGTAGTAGGAACCGCAAAGATTAACACAAAACATCAAG
+
BBBCCFFFFFFFGGFGGGGGGGGGGGGHHHHHHHHHHHHHHHHHGGGGHHHHHHHGGHHGHHHHHHHHGHHHGHHGGGGGGGFHHHGGHHHHGFGHGHHHHHHHFHHHHGGGGCB<>//0<000.>0100000<00000/000000000000000:00000000...--.;000000000000000009;00000000000000;0000.0----./000000:..-----//00000009.....00000
@M05620:45:000000000-G6HP7:1:1101:16997:7224 1:N:0:168
ATCTCTATCTCCTAAAAACCTGTTTAGATTTGGAGATAGACCTTCAGGTTTTTCATCATTTTCTGCATGAATTATACATTGACCACGTTCCAGCGTGGTCAGTTTGCAGCATTCTGTTATTTTGTTTGACAGAGTGTCTTGTTGAGAACATATGTAGGACATGATTTTTTCCTGCAACAGGGAAAATAAAGTATAAGTTTTAAAGATTTATTCTTTAATAAAGGATCTCAAAGCCAGCTTTAGAAAAAGGA
+
DDDDDFFFFFFFGGGGGGGGGGHHHHHHHHHHHHHHHHHHHHHHHHHHHHHGGHHHHHHHHHHHIHHHHHHHHHHHHHHHHHHHHHGHHHHHHHGGGGHHHHHHHHHHHHHHHHHHHHHHHHHHHHHHHHHHHHHHHHHHHHHHHHHHHHHHHHHHHHHHHHHHHHHHHGHHHHHHHHHHHGGHHHHHHHHHHHHHHHHHHHGHHHHHHHHHHHHHHHHHHHHHHHHHHHHHHHHHHGHHHHGHHHHHGGH
@M05620:45:000000000-G6HP7:1:1101:8958:7234 1:N:0:168
ATCTCTATCTCCTAAAACCTGTTTAGATTTGGAGATAGACCTTCAGGTTTTTCATCATTTTCTGCATGAATTATACATTGACCACGTTCCAGCGTGGTCAGTTTGCAGCATTCTGTTATTTTGTTTGACAGAGTGTCTTGTTGAGAACATATGTAGGACATGATTTTTTCCTGCAACAGGGAAAATAAAGTATAAGTTTTAAAGATTTATTCTTTAATAAAGGATCTCAAAGCCAGCTTTAGAAAAAGGAA
+
BBABADFFFFFFGGGFFGGCEAFGFGFFGFGFHHHHHHBGGHHHHHHHHHGGHHGHHHHHHHHHHHFHEFGEHGHHHHDBHHBGHGHHHHHDGE?ECGFBGGGHGHHGHHHFHGFHFHGHHHHHHHHGHHHHHGHFGHHGHFFHHHGHHHHHHGHHGGHHFHHGFGHHDHGGGE0HGHHHGEAECGGFHH?GHFGGHHGHHHDGFHHHHHHHHHHFG000<<0CHHFHHFHHGHHFGHHHGFFFGHGGCFG
@M05620:45:000000000-G6HP7:1:1101:8975:7256 1:N:0:168
CATCCTGACCCTGAAGTACCCCATTGAGCATGGCATCGTCACCAACTGGGACGACATGGAGAAGATCTGGCACCACACCTTCTACAACGAGCTGCGCGTGGCCCCGGAGGAGCACCCAGTGCTGCTGACCGAGGCCCCCCTGAACCCCAAGGCCAACAGAGAGAAGATGACTCAGGTGAGGCTCGGCCGACGCCCGTGCTCCTCCCGTCCTTTCCCCAGTCATTTTCTGCCCGGCTTGATTTCTGACATTT
+
DDDDCFFFFFFFGGGGGGGGGGGHHHHHHHHHHHHHHGHHHGHHHGHHHHHHGGGGGHHHHHHHHHHHHHHHHGHHHGGHHHHHHHHHGGGGGHHGGGGGGGHHGGGGGGGGHHHHGGHHHHHHHHHHHHGGGGGGGGGGGGHHHHGGGGHGHHGGGGGGGGGGGGGGGGGGGGGGHGGGGGGGFFFFFFFFFFFFDFFFFFFFFFFFFFFFFFFFFFFFFFFFFFFFFFFFFFFFFFFFFFFFFBBFFF0
@M05620:45:000000000-G6HP7:1:1101:24483:7307 1:N:0:168
CATCCTGACCCTGAAGTACCCCATTGAGCATGGCATCGTCACCAACTGGGACGACATGGAGAAGATCTGGCACCACACCTTCTACAACGAGCTGCGCGTGGCCCCGGAGGAGCACCCAGTGCTGCTGACCGAGGCCCCCCTGAACCCCAAGGCCAACAGAGAGAAGATGACTCAGGTGAGGCTCGGCCGACGCCCGTGCTCCTCCCGTCCTTTCCCCAGTCATTTTCTGCCCGGCTTGATTTCTGACATTA
+
DCDDDFFFFFFFGGGGGGGGGGGHHHHHHHHHHHHHHGHHHGHHHGHHHHHHGGGGGHHHHHHHHHHHHHHHHGHHHGGHHHHHHHHHGGGGGHHGGGGGGGHHGGGGGGGGHHHHGGHHHHHHHHHHHHGGGGGGGGGGGGHHHHGGGGHGHHGGGGGGGGGGGGGGGGGGGGGGHGGGGGGGFFFFFFFFFFFFFDFFFFFFFFFEFFFFFFFFFFFFFFFFFFFFFFFFFFFFFFFFFFFFFFFFFF0
@M05620:45:000000000-G6HP7:1:1101:23426:7317 1:N:0:168
ATCTTATCTCCTAAAAACCTGTTTAGATTTGGAGATAGACCTTCAGGTTTTTCATCATTTTCTGCATGAATTATACATTGACCACGTTCCAGCGTGGTCAGTTTGCAGCATTCTGTTATTTTGTTTGACAGAGTGTCTTGTTGAGAACATATGTAGGACATGATTTTTTCCTGCAACAGGGAAAATAAAGTATAAGTTTTAAAGATTTATTCTTTAATAAAGGATCTCAAAGCCAGCTTTAGAAAAAGGAA
+
BBBBBFFFFFFFGGGGGEGGGGHHFHHHHHHHHHHHHGHHHHHHHHHHGHGGHHHHHHHHHHHHHHHHHHHHHHHHHHHFHHHHHGHHHHHHHGFGGHHGHHHHHHHGHHHHHHHHHHHHHHHHHHHHHHHHHHHHHHHHHHHHFHGHFHHHHHFGGHHHHHGHHHHHGHHHHHHHHHHEGGHH0FGHGFFGH<GDFHHHHGGF=FHHFHHHHHHHFGGBGGBGHHHHHHHHFHFHGGHHFH0CGFGDDGG
@M05620:45:000000000-G6HP7:1:1101:23450:7323 1:N:0:168
ATCTTATCTCCTAAAAACCTGTTTAGATTTGGAGATAGACCTTCAGGTTTTTCATCATTTTCTGCATGAATTATACATTGACCACGTTCCAGCGTGGTCAGTTTGCAGCATTCTGTTATTTTGTTTGACAGAGTGTCTTGTTGAGAACATATGTAGGACATGATTTTTTCCTGCAACAGGGAAAATAAAGTATAAGTTTTAAAGATTTATTCTTTAATAAAGGATCTCAAAGCCAGCTTTAGAAAAAGGAA
+
BBBBBFFFFFFFGFGGGGGGGFHHHHHHHHHH4FGGHGGHHHHHGHHHHHGGHHHHHHHHHHHHHHGHEFHHHHHHHHHHHGHHHGHHHHGGHGEGGHHHHGHHHGHGHHHHHHHHHHHHHHHHHHHGGHEFHHHHHHHHHHHFFFGHHHHHHF4FGGFHGH2HHHHHGHHHHHH2FGGFFGHCGFGFDFGBFF@FDHHHHFGFHHHHHHHGHGHHD=D<<=0<GFFFGGGDGHFHFHHHHG0;;:CADE;
@M05620:45:000000000-G6HP7:1:1101:24490:7325 1:N:0:168
CATCCTGACCCTGAAGTACCCCATTGAGCATGGCATCGTCACCAACTGGGACGACATGGAGAAGATCTGGCACCACACCTTCTACAACGAGCTGCGCGTGGCCCCGGAGGAGCACCCAGTGCTGCTGACCGAGGCCCCCCTGAACCCCAAGGCCAACAGAGAGAAGATGACTCAGGTGAGGCTCGGCCGACGCCCGTGCTCCTCCCGTCCTTTCCCCAGTCATTTTCTGCCCGGCTTGATTTCTGACATTA
+
CCCCCFDFFFFFGGGBGGGGGGGHHHHHHHHHHHHHHGHHHGHHHGHHHHHHGGGGGHHGHHHHHHHHHHHHHGHHHGGHHHHHHHHHGEGGGHHGGGGGGGHHGGGGGGGGHHHHGGHHHHHHHHHFHHGGGGGGGGGGGGHHHHGGGGGFHHGGGGGGGGDEGGGGGGGGGGGGGGGGGGGGFFFFFFFFFFFB:.AEFFBFFFDEDFFFFFFFFFFFFFFFFFFFFFFFBFFFFFAFFFFFEFFFFF/
@M05620:45:000000000-G6HP7:1:1101:23433:7333 1:N:0:168
ATCTTATCTCCTAAAAACCTGTTTAGATTTGGAGATAGACCTTCAGGTTTTTCATCATTTTCTGCATGAATTATACATTGACCACGTTCCAGCGTGGTCAGTTTGCAGCATTCTGTTATTTTGTTTGACAGAGTGTCTTGTTGAGAACATATGTAGGACATGATTTTTTCCTGCAACAGGGAAAATAAAGTATAAGTTTTAAAGATTTATTCTTTAATAAAGGATCTCAAAGCCAGCTTTAGAAAAAGGAA
+
DDDDDFFFFFFFGGGGGGGGGGHHHHHHHHHHHHHHHHHHHHHHHHHHHHGGHHHHHHHIHIIHHHHHHHHHHHHHHHHHHHHHHGHHHHFHHGGGGHHHHHHHHHHHHHHHHHHHHHHHHHHHHHHHHHHHHHHHHHHHHHHHHHHHHHHHHHHHHHHHHHHHHHHHGHHHHHHHHHHHGGHHHHHHHHGHHHHHHHHHHHHHHHHHHHHHHHHHHGHHHHHHHHGHHHHHHHGHGHHHHHGHHGHGGHG
@M05620:45:000000000-G6HP7:1:1101:9267:7336 1:N:0:168
TACCTGTACTGGGGAAGCAATCGCCATTCCTACCCTAAAGATCGGAAGAGCACACGTCTGAACTCCAGTCACGTCGACGCATCTCGTATGCCGTCTTCTGCTTGAAAAAAAAAAAAAAAAAACAAAAGAGTTAATTATATGTCTTATGTTTGTGCCTAAGACAAGATGAGATGTAATCTCAAGATATTTTGAGTGAGAGCATACTTTATAACATGAATGCGTAATATATAAGAATAAATAATGTCAGGCAC
+
CCDECFFFFFFFGGGGGGGGGGGGGGGHHHHHHHHHHHHHHHHHGGGGHHHHHHHGHHHGHHHHHHHHHHHHGGHGGGGGGGGHHHGGHHHHGEFHGHHHHHHHHHHHFGGDB><</><---.<.:././1111<<111111111111111///11110/00/<./01<0110111111111000111111..<01010.00101111<11101001<<1.<...::1111111<111111111<11/:.:
@M05620:45:000000000-G6HP7:1:1101:8505:7337 1:N:0:168
ATCTCTATCTCCTAAAAACCTGTTTAGATTTGGAGATAGACCTTCAGGTTTTTCATCATTTTCTGCATGAATTATACATTGACCACGTTCCAGCGTGGTCAGTTTGCAGCATTCTGTTATTTTGTTTGACAGAGTGTCTTGTTGAGAACATATGTAGGACATGATTTTTTCCTGCAACAGGGAAAATAAAGTATAAGTTTTAAAGATTTATTCTTTAATAAAGGATCTCAAAGCCAGCTTTAGAAAAAGGA
+
CCBBCFFFFFFFGGGGGGGGGGHHHHHHHHHHHHHHHHHHHHHHHHHHHHHGGHHHHHHHHIHIIHHHHHHHHHHHHHHHHHHHHHGHHHHHHHGGGGHHHHHHHHHHHHHHHHHHHHHHHHHHHHHHHHHHGHHGGHHHHHHHHHHHHHHHHHHHHHHHGHHHHHHHHGHHHHHHHHHHHGGHHHHHGHHGHHHHHHHHHHGGHHHHHHHHHHHHHHHHHHHHHHHHHGHGHHHHHGHHHHHHHFGHGGG
@M05620:45:000000000-G6HP7:1:1101:24422:7348 1:N:0:168
AAACCAAGAAGACATGAGGTCAGCTAGATCGGAAGAGCACACGTCTGAACTCCAGTCACGTCGACGCATCTCGTATGCCGTCTTCTGCTTGAAAAAAAAAAACCCGGAGGAGCACCCAGTGCTGCTGACCGAGTCCCCCCTCAACCCCAAGGCCAACAGACACAAGATGACTCAGCTGAGGCTCCCCCGACTCCCGTTCTCCTCCCTTCCTTTCCCCATTCATTTTCTTCCCGCCTTGATTTCTCACATTC
+
AAAAA?AFCFCBCGBGD111BFF1GFFHAFHGECA0AF1GHHEFGAFGFFFHHGABBDFEGCCEAEE@>/1B>/B0>FHEGGHGHB1FFEG01BDFEC/<>///A//>>/???/FHFA.F11F1<G<1>F>--.<0<CAGC.::GGGG9.;9:A?AEE/;.9/9C.9;;;B9B00/9//9---;--;;--;9;BA-;-;A9B9B/:-99999/;99BB-/;9BB/BFF/;BF--9:;//99/;B//;/:;/
@M05620:45:000000000-G6HP7:1:1101:9276:7354 1:N:0:168
TACCTGTACTGGGGAAGCAATCGCCATTCCTACCCTAAAGATCGGAAGAGCACACGTCTGAACTCCAGTCACGTCGACGCATCTCGTATGCCGTCTTCTGCTTGAAAAAAAAAAAACAAGCAATAACGACGACTTGGTCTGGAATATGTACAAACAAACAAAAATTAGAGAGTTATTTAATACTAGGCGATATATATGTTCATAAAATAACTTGTTATGGAAATAGATCATTCTACATTCTACACGAAACC
+
ABCCCFFFFFFFGGGGGGGGGGFFGGGHHHHHHHHHHHHHHHHHGEGGHHHHHHHGHHHGHHHHHHHCGHHHGHFEGGGGGGGHHHGFGEHHGGGHGGFGFHHCCGGHGGGGGB<>//?0?0?1111..----<.00000//0000000000;0....:......000000.00000000000;9;//---.-0:0000000000000000000000000000;000;0000000000000000/.-9.-.
@M05620:45:000000000-G6HP7:1:1101:24844:7356 1:N:0:168
CATCCTGACCCTGAAGTACCCCATTGAGCATGGCATCGTCACCAACTGGGACGACATGGAGAAGATCTGGCACCACACCTTCTACAACGAGCTGCGCGTGGCCCCGGCGGAGCACCCAGTGCTGCTGACCGAGGCCCCCCTGAACCCCAAGGCCAACAGAGAGAAGATGACTCAGGTGAGGCTCGGCCGACGCCCGTGCTCCTCCCGTCCTTTCCCCAGTCATTTTCTGCCCGGCTTGATTTCTGACATTT
+
A?AAAFFFFFFFGGBGGFGGGGGHHHFHHHHHHHFHHGHHHGHHHGHGHHHHGGGGGHHFHBEGGHHHGHHHHGHHHGGHHHHHHFHHGGGGGHHGGGGGGEHHGGG/<B?CGHHHGGHHFHHGHHHHHHGGGGGGGGGGGEGGGGGGBGGGGG?EFGGGGGG.CFFFFFFFFFFFFF/;FEEF@@FF@@@@?@@@@BF?FFFFFFB;AB-FFFFFF-BBF/BFFFFFFFFFB<@@@?AFFF/FFBFFFF/
@M05620:45:000000000-G6HP7:1:1101:26660:7357 1:N:0:168
ATCTCTATCTCCTAAAAAGGAAGAAAGGGGAGGGAAGATCGGAAGAGCACACGTCTGAACTCCAGTCACGTCGACGCATCTCGTATGCCGTCTTCTGCTTGAAAAAAAAAACATACAATATCAACTTGGGAGCTTTCTTTGTGTAATCAACTCACCACCTTACCTCAGCCTTTTTTAACTAAGTCCTTCTTCTTCATTCATACTTTTTTCTACACCTTCCTTCTTCTCACTTCCTCACTACTCACATGCCC
+
CCCCCFFFFFFFGGGGGGFGBGGFGGHHGGGGGGFHEGHHHGGGGHHHHHHHGHHHGHHHHHHHHHHHHGFHGGGFECEFHHHGGGHFHEFGHGHHHHHHHFGHHHGGGG@//1=111111111?1111..>.0>1>1=11=<C000000/0000.0<;A000/0;000/:00;0-.0;000000000;:00000000;000000;0:-;;0;0/9/;09:0;0:000000900000.;0;000;00000;
@M05620:45:000000000-G6HP7:1:1101:8946:7369 1:N:0:168
ATCTCTATCTCCTAAAAACCTGTTTAGATTTGGAGATAGACCTTCAGGTTTTTCATCATTTTCTGCATGAATTATACATTGACCACGTTCCAGCGTGGTCAGTTTGCAGCATTCTGTTATTTTGTTTGACAGAGTGTCTTGTTGAGAACATATGTAGGACATGATTTTTTCCTGCAACAGGGAAAATAAAGTATAAGTTTTAAAGATTTATTCTTTAATAAAGGATCTCAAAGCCAGCTTTAGAAAAAGGA
+
DDDDDFFFFFFFGGGGGGGGGGHHHHHHHHHHHHHHHHHHHHHHHHHHHHHGGHHHHIHHHHIHHHHHHHHHHHHHHHHHHHHHHHGHHHHHHHGGGGHHHHHHHHHHHHHHHHHHHHHHHHHHHHHHHHHHHHHHHHHHHHHHHHHHHHHHHHHHHHHHHHHHHHHHHGHHHHHHHHHHHGGHHHHHHHHHHHHHHHHHHHHHHHHHHHHHHHHHHHHHHHHHHHHHHHHHHHHHHGHHHHHHHHHHGGH
@M05620:45:000000000-G6HP7:1:1101:24833:7373 1:N:0:168
CATCCTGACCCTGAAGTACCCCATTGAGCATGGCATCGTCACCAACTGGGACGACATGGAGAAGATCTGGCACCACACCTTCTACAACGAGCTGCGCGTGGCCCCGGAGGAGCACCCAGTGCTGCTGACCGAGGCCCCCCTGAACCCCAAGGCCAACAGAGAGAAGATGACTCAGGTGAGGCTCGGCCGACGCCCGTGCTCCTCCCGTCCTTTCCCCAGTCATTTTCTGCCCGGCTTGATTTCTGACATTA
+
CCCCCFFFFFFFGGGGGGGGGGGHHHHHHHHHHHHHHGHHHGHHHGHHHHHHGGGGGHHHHHHHHHHHHHHHHGHHHGGHHHHHHHHHGGGGGHHGGGGGGGHHGGGCGGGGHHHHGGHGHHHHHHHHHHGGGGGGGGGGGGHHHHGGGDHGHHGGGGGGGGGGGGGGGGGGGGGGGGGGGEGGFFFFFFFFFFFFFFFFFFFFFFFFFFFFFFFFFFFFFBFFFFFFFFFFDAFFFFFFFFFFFBFFFF0
@M05620:45:000000000-G6HP7:1:1101:8935:7383 1:N:0:168
ATCTCTATCTCCTAAAAACCTGTTTAGATTTGGAGATAGACCTTCAGGTTTTTCATCATTTTCTGCATGAATTATACATTGACCACGTTCCAGCGTGGTCAGTTTGCAGCATTCTGTTATTTTGTTTGACAGAGTGTCTTGTTGAGAACATATGTAGGACATGATTTTTTCCTGCAACAGGGAAAATAAAGTATAAGTTTTAAAGATTTATTCTTTAATAAAGGATCTCAAAGCCAGCTTTAGAAAAAGGA
+
BBBABFFFFFFFGGGGGGGGGGHHHHHHHHHHGHHHHHHHHHHHGHHFFGHGGHFHHHHHHHHHEHHHHHGHHHHHHHHHHHHHHHGHHHHGHHGGGGHHHHHHHHHGHHHHHHHHHHHHHHHHGHHHHHHHHHGHHHHHHHHHFHHFHHHHHHHHHHHHHHHHHHHHHGHHHHHHHHHHHGGHEBFGGHHHHHHGG>FGHHFFHHHHHHHHHHHHHHHHHHGHHHHGHHHHHHHHHGHHHHGFHFH.?DG
@M05620:45:000000000-G6HP7:1:1101:18166:7394 1:N:0:168
CATCCTGACCCTGAAGTACCCCGGCTTGATTTCTGACATTAGATCGGAAGAGCACACGTCTGAACTCCAGTCACGTCGACGCATCTCGTATGCCGTCTTCTGCTTGAAAAAAAAACGAGGTCAGCTGGGGGGCTTTCTTTGTGTAAGCAACGAGAAACCTGAAAGAAGCATTTTTTAACTAAGTCCTGCTGAGTCATTCATGAGTTTTTAGCCGCCTTGCTTCTTCTCCAAGACTCTCTACTCTCATGCCC
+
ABABBB4DFCFCCGFDEFGGGGE2E2E2BBEEG5GDG3FFAG5GFCECE111BAFFGEHHFG5F35BFCFGEEDE?1E?/FG/1E331?1G3FFE/>?F44FH4330F3?0B//<//?/@?FCG1?G0/<@B??F9BFFFF9FFFEFFFFFBFFBFFFA9ABFFB/AFFFFBFFFBFFFFFFFFFFFFFFF/A;BFFFFF/FBFFFFFFFFEF.99:./BFFFFFFFF//9B.BFFFBF/FFFFFFB9FF/
@M05620:45:000000000-G6HP7:1:1101:16220:7398 1:N:0:168
ATCTCTATCTCCTAAAAACCTGTTTAGATTTGGAGATAGACCTTCAGGTTTTTCATCATTTTCTGCATGAATTATACATTGACCACGTTCCAGCGTGGTCAGTTTGCAGCATTCTGTTATTTTGTTTGACAGAGTGTCTTGTTGAGAACATATGTAGGACATGATTTTTTCCTGCAACAGGGAAAATAAAGTATAAGTTTTAAAGATTTATTCTTTAATAAAGGATCTCAAAGCCAGCTTTAGAAAAAGGA
+
DDDDDFFFFFFFGGGGGGGGGGHHHHHHHHHHHGHGHHHHHHHHHHHHHHHGGHHHHHHHHHHIHHHHHHHHHHHHHHHHHHHHGHGHHHHHHHGGGGHHHHHHHHHHHHHHHHHHHHHHHHHHHHHHHHHHHHHHHHHHHHHHHHHHHHHHHHHHHHHHHHHHHHGHHGHHHHHHHHHHHGGHHHHHHHHGGHHHHHHHHHHHHHHHHHHHHHHHHHHHHFHHHHHHHHHHHHGHHGHHHHHFHHHHGGG
@M05620:45:000000000-G6HP7:1:1101:20928:7405 1:N:0:168
CATCCTGACCCTGAAGTACCCCATTGAGCATGGCATCGTCACCAACTGGGACGACATGGAGAAGATCTGGCACCACACCCTCTACAACGAGCTGCGCGTGGCCCCGGAGGAGCACCCAGTGCTGCTGACCGAGGCCCCCCTGAACCCCAAGGCCAACAGAGAGAAGATGACTCAGGTGAGGCTCGGCCGACGCCCGTGCTCCTCCCGTCCTTTCCCCAGTCATTTTCTGCCCGGCTTGATTTCTGACATTA
+
CCCCCFFFFFFFGGGGGGGGGGGHHHHHHHHHHHHHHGHHHGHHHGHHHHHHGGGGGHHHHHHHGHHHHHHHHGHHHGGGHHHHHHHHGGGGGHHGGGGGGGHHGGGGGGGGHHHHGGHHHHHHHHHHHHGGGGGGGGGGGGHHHHGGGGHGGGGGGGGGGGGGGGGGGGGGGGGGGGGGGGFFFFFFFFFFFFFF@ADFFFFFFFFFFFDFFFFFFFFFFFFFFFFFFFFFFFFFFF?FFFFFF0BFFB0
@M05620:45:000000000-G6HP7:1:1101:18175:7409 1:N:0:168
CATCCTGACCCTGAAGTACCCCGGCTTGATTTCTGACATTAGATCGGAAGAGCACACGTCTGAACTCCAGTCACGTCGACGCATCTCGTATGCCGTCTTCTGCTTGAAAAAAAAAAAACTCTCTCCTCTTTCCGCAATCCACTCTCCACCACACATCCTTATACGGTTCTCACGCCCCCGCTGAATCATCGCCTTCCTCTCGTATTACCGCCCAAACCCTAGTCCGCCACCCCCTTCCACTTCCACCCACC
+
BBBBBFFFFFFFGGGGGFGGGGGFFGGGHHHHHHHHHHHHHHHHHHGGGGHHHHHHHGHHHGHHHHHHHHHHHHGGHFGGGGGGGHHHGGHGHHGEGHGHHHHHHHHHDGHGBCC/<//1<111101011111..--.</0<0/00<0/...::CB0/000000../..9000...--9-9--./:/;///....;;://:...///9/.--;...9...:.///;-.-...---..;//;/////.....
@M05620:45:000000000-G6HP7:1:1101:24593:7422 1:N:0:168
CATCCTGACCCTGAAGTACCCCATTGAGCATGGCATCGTCACCAACTGGGACGACATGGAGAAGATCTGGCACCACACCTTCTACAACGAGCTGCGCGTGGCCCCGGAGGAGCACCCAGTGCTGCTGACCGAGGCCCCCCTGAACCCCAAGGCCAACAGAGAGAAGATGACTCAGGTGAGGCTCGGCCGACGCCCGTGCTCCTCCCGTCCTTTCCCCAGTCATTTTCTGCCCGGCTTGATTTCTGACATTT
+
CCCCCFFFFFFFGGGGGGGGGGGHHHHHHHHHHHHHHGHHHGHHHGHHHHHHGGGGGHHHHHHHHHHHHHHHHGHHHGGHHHHHHHHHGGGGGHHGGGGGGGHHGGGGGGGGHHHHGGHHHHHHHHHHHHGGGGGGGGGGGGHGHHGGGGHGHHGGGGGGGGGGGGGGGGGGGGGGGGGGGGGGFFFFFCFFFFFFCDDFFFFFFFFEFFFFFFFFFFFFFBFFFFFFFFFF?BFFFFFFFFFFFBF0BF0
@M05620:45:000000000-G6HP7:1:1101:24578:7437 1:N:0:168
CATCCTGACCCTGAAGTACCCCATTGAGCATGGCATCGTCACCAACTGGGACGACATGGAGAAGATCTGGCACCACACCTTCTACAACGAGCTGCGCGTGGCCCCGGAGGAGCACCCAGTGCTGCTGACCGAGGCCCCCCTGAACCCCAAGGCCAACAGAGAGAAGATGACTCAGGTGAGGCTCGGCCGACGCCCGTGCTCCTCCCGTCCTTTCCCCAGTCATTTTCTGCCCGGCTTGATTTCTGACATTA
+
CCCDDFFFFFFFGGGGGGGGGGGHHHHHHHHHHHHHHGHHHGHHHGHHHHHHGGGGGHHHHHHHHHHHHHHHHGHHHGGHHHHHHHHHGGGGGHHGGGGGGGHHGGGGGGGGHHHHGGHHHHHHHHHHHHGGGGGGGGGGGGHHHHGGGGHGHHGGGGGGGGGGGGGGGGGGGGGGHGGGGGGGFFFFFFFFFFFFFFFFFFFFFFFFFFFFFFFFFFFFFFFFHHHFFFFFDFFFFFFFFFFFFFFFFF0
@M05620:45:000000000-G6HP7:1:1101:11111:7456 1:N:0:168
ATCTCTATCTCCTAAAAACCTGTTTAGATTTGGAGATAGACCTTCAGGTTTTTCATCATTTTCTGCATGAATTATACATTGACCACGTTCCAGCGTGGTCAGTTTGCAGCATTCTGTTATTTTGTTTGACAGAGTGTCTTGTTGAGAACATATGTAGGACATGATTTTTTCCTGCAACAGGGAAAATAAAGTATAAGTTTTAACGATTTATTCTTTAATAAAGGATCTCAAAGCCAGCTTTAGAAAAAGGA
+
AAAAAFFFFFFFGDAG1BEGGFHHHG3GHHHHHFHGH1GBEGHHHGHFHGHGGHEHHHHHHHHHHHFFH11FGFH2G2FHFGHHHHGHHHHFGHGFEGHGGHHHHGHGHHHHHHHHHHGHHHHHHHHHFDFHBFHHHHHHHHHFFGG>GHHHHHHGFHGHFGCFHHHHHGHHHFCBDGF0GEEFECFG1<DHHHB?FGGHHHH1<>FGGHHHHHHHDGH<DDGD/<CHFDGHHHFCFEHHHC0C:CCF../
@M05620:45:000000000-G6HP7:1:1101:11131:7459 1:N:0:168
ATCTCTATCTCCTAAAAACCTGTTTAGATTTGGAGATAGACCTTCAGGTTTTTCATCATTTTCTGCATGAATTATACATTGACCACGTTCCAGCGTGGTCAGTTTGCAGCATTCTGTTATTTTGTTTGACAGAGTGTCTTGTTGAGAACATATGTAGGACATGATTTTTTCCTGCAACAGGGAAAATAAAGTATAAGTTTTAAAGATTTATTCTTTAATAAAGGATCTCAAAGCCAGCTTTAGAAAAAGGA
+
DDDCDFFFFFFFGGGGGGGGGGHHHHHHHHHHHHHHHHHHHHHHHHHHHHHGGHHHHHHHHHHHHHHHHHHHHHHHHHHHHHHHHHGHHHHHHHGGGGHHHHHHHHHHHHHHHHHHHHHHHHHHHHHHHHHHHHHHHHHHHHHHHHHHHHHHHHHHHHHHHHHHHHHHHGHHHHHHHHHHHGGHHHHHHHHHHHHGHGHHHHHHHHHHHHHHHHHHHHHHHHHHHHHHHHHHHFHHHGHHHHGGHHHHGGH
@M05620:45:000000000-G6HP7:1:1101:18637:7488 1:N:0:168
ATCTCTATCTCCTAAAAACCTGTTTAGATTTGGAGATAGACCTTCAGGTTTTTCATCATTTTCTGCATGAATTATACATTGACCACGTTCCAGCGTGGTCAGTTTGCAGCATTCTGTTATTTTGTTTGACAGAGTGTCTTGTTGAGAACATATGTAGGACATGATTTTTTCCTGCAACAGGGAAAATAAAGTATAAGTTTTAAAGATTTATTCTTTAATAAAGGATCTCAAAGCCAGCTTTAGAAAAAGGA
+
CDCCCFFFFFFFGGGGGGGGGGHHHHHHHHHHHHHHHHHHHHHHHHHHHHHGGHHHHHIHHHHHHHHHHHHHHHHHHHHHHHHHHHGHHHHHHHGGGGHHHHHHHHHHHHHHHHHHHHHHHHHHHHHHHHHHHHHHHHHHHHHHHHHHHHHHHHHHHHHHHHHHHHHHHGHHHHGHHHHHHGGHHHHHHHHHHHHHHHHHHHGHHHHHHHHHHHHHHHHHHHHHHHHHHHHHHFHHHGHHHHHHHHHHGGG
@M05620:45:000000000-G6HP7:1:1101:18621:7497 1:N:0:168
ATCTCTATCTCCTAAAAACCTGTTTAGATTTGGAGATAGACCTTCAGGTTTTTCATCATTTTCTGCATGAATTATACATTGACCACGTTCCAGCGTGGTCAGTTTGCAGCATTCTGTTATTTTGTTTGACAGAGTGTCTTGTTGAGAACATATGTAGGACATGATTTTTTCCTGCAACAGGGAAAATAAAGTATAAGTTTTAAAGATTTATTCTTTAATAAAGGATCTCAAAGCCAGCTTTAGAAAAAGGA
+
ABBCCFFFFFFFGGGGGGGGGGHHHHHHHHHHHHHHHHHHHHHHHHHHHHHGGHHHHHHHHIHHHHHHHHHHHHHHHHHHHGHHFHGHHHHHHHGFFGHHHHHHHHHHHHHHHHHHHHHHHHHHHHHHGGHHHHHHHHHHHHHHGHGGHHHHHHHGHHHHHHHHHHHHHGHHHHHHHHHHHGGGHGHGHHHHHGHHHGHHHGFGHGHHHHHHHHHHGGHGHFHHHHHGHGHGHGHHHGHHHHHHGCFHFGB
@M05620:45:000000000-G6HP7:1:1101:18816:7499 1:N:0:168
CATCCTGACCCTGAAGTACCCCATTGAGCATGGCATCGTCACCAACTGGGACGACATGGAGAAGATCTGGCACCACACCTTCTACAACGAGCTGCGCGTGGCCCCGGAGGAGCACCCAGTGCTGCTGACCGAGGCCCCCCTGAACCCCAAGGCCAACAGAGAGAAGATGACTCAGGTGAGGCTCGGCCGACGCCCGTGCTCCTCCCGTCCTTTCCCCAGTCATTTTCTGCCCGGCTTGATTTCTGACATTA
+
DDDDDFFFFFFFGGGGGGGGGGGHHHHHHHHHHHHHHGHHHGHHHGHHHHHHGGGGGHHHHHHHHHHHHHHHHGHHHGGHHHHHHHHHGGGGGHHGGGGGGGHHGGGGGGGGHHHHGGHHHHHHHHHHHHGGGGGGGGGGGGHHHHGGGGHGHHGGGGGGGGGGGGGGGGGGGGGGHGGGGGGGFFFFFFFFFFFFFDFFFFFFFFFFFFFFFFFFFFFFFFFFFHHFFFFFFFFFFFAFFFFFFBFFFF0
@M05620:45:000000000-G6HP7:1:1101:10830:7543 1:N:0:168
ATCTCTATCTCCTAAAAACCTGTTTAGATTTGGAGATAGACCTTCAGGTTTTTCATCATTTTCTGCATGAATTATACATTGACCACGTTCCAGCGTGGTCAGTTTGCAGCATTCTGTTATTTTGTTTGACAGAGTGTCTTGTTGAGAACATATGTAGGACATGATTTTTTCCTGCAACAGGGAAAATAAAGTATAAGTTTTAAAGATTTATTCTTTAATAAAGGATCTCAAAGCCAGCTTTAGAAAAAGGA
+
CCCCCFFFFFFFGGGGGGGGGGHHHHHHHHHHHHHHHHHHHHHHHHHHHHHGGHHHHIHHHHIIHHHHHHHHHHHHHHHHHGHHHHGHHHHHHHGGGGHHHHHHHHHHHHHHHHHHHHHHHHHHGHHHHHHHHHHHHHHHHHHHHHHHHHHHHHHHHHHHHHHHHHHHHGHHHHHHHHHHHGGHHHGGHHHHHHHHHHHHHHHGHHHHHHHHHHHHHHHHGGHHHHGHHHHHHEHHHGHHHHGGHGHHGDG
@M05620:45:000000000-G6HP7:1:1101:26220:7549 1:N:0:168
ATCTCTATCTCCTAAAAAGGAAGAAAGGGGAGGGAAGATCGGAAGAGCACACGTCTGAACTCCAGTCACGTCGACGCATCTCGTATGCCGTCTTCTGCTTGAAAAAAAAAAAAAAAACACAAAGTATATAGAATATAGAGAACATTTTGTATATAAGATATATAAAATGCAAATAGTTGGTTTACGTACTCGAATTAATAATAAGTGTAAATACTGCTGAAATGTCGATGAATTAAGTGGTAGATGAATTT
+
CCCCCFFFFFFFGGGGGGEFGGHFFGGHGGGGGGEHGHHHHGGGGHHHHHHHGHHHGHHHHHHHHHHHHGHHGGGGGGGGHHHGGHHHHGFGHGHHHHHHHGHHHHGGGGFF><><<.....</0<000000000000000///00000/000000000000000000;0000000000;.../9./0../;.//./////////;//9////9////9///9///...///9////;//://///////9
@M05620:45:000000000-G6HP7:1:1101:10847:7550 1:N:0:168
ATCTCTATCTCCTAAAAACCTGTTTAGATTTGGAGATAGACCTTCAGGTTTTTCATCATTTTCTGCATGAATTATACATTGACCACGTTCCAGCGTGGTCAGTTTGCAGCATTCTGTTATTTTGTTTGACAGAGTGTCTTGTTGAGAACATATGTAGGACATGATTTTTTCCTGCAACAGGGAAAATAAAGTATAAGTTTTAAAGATTTATTCTTTAATAAAGGATCTCAAAGCCAGCTTTAGAAAAAGGA
+
DDDDDFFFFFFFGGGGGGGGGGHHHHHHHHHHHHHHHGHGHHHHHHHHHHHGGHHHHHHIHHHHIHHHHHHHHHHHHHHHHHHHHHGHHHHHHHGGGGHHHHHHHHHHHHHHHHHHHHHHHHHHHHHHHHHHHHHHHHHHHHHHHHHHHHHHHHHHHHHHHHHHHHHHHGHHHHHHHHHHHEGHHHHHHHHGHHHHHGHHHHHHHHHHHHHHHHHHHHHHHHHHGHHHHHHHHHHHHGHHHHHFHHHHGGH
@M05620:45:000000000-G6HP7:1:1101:10839:7566 1:N:0:168
ATCTCTATCTCCTAAAAACCTGTTTAGATTTGGAGATAGACCTTCAGGTTTTTCATCATTTTCTGCATGAATTATACATTGACCACGTTCCAGCGTGGTCAGTTTGCAGCATTCTGTTATTTTGTTTGACAGAGTGTCTTGTTGAGAACATATGTAGGACATGATTTTTTCCTGCAACAGGGAAAATAAAGTATAAGTTTTAAAGATTTATTCTTTAATAAAGGATCTCAAAGCCAGCTTTAGAAAAAGGA
+
CCCCCFFFFFFFGGGGGGGGGGHHHHHHHHHHHHHHHHHHHHHHHHHGHHHGGHHHHHHHHHHHHHHHHHHHHHHHHGHHHHHHHHGHHHHHHHGGGGHHHHHHHHHHHHHHHHHHHHHHHHHHHHHHHHHHHHHHHHHHHHHHHHHHHHHHHHHHHHHHHHHHHHHHHGHHHHHHHHHHHGGHHHHHGHHHHHHHHHHHHHHGHHHHHHHHHHHHHHHHHHHHGHHHHHHHHHHHHGHHHHEHHHHHGGH
@M05620:45:000000000-G6HP7:1:1101:26213:7570 1:N:0:168
ATCTCTATCTCCTAAAAAGGAAGAAAGGGGAGGGAAGATCGGAAGAGCACACGTCTGAACTCCAGTCACGTCGACGCATCTCGTATGCCGTCTTCTGCTTGAAAAAAAAAAAAAATATAATATATAAAAAAATTTATATTAGACTTAAAGTAGGAAAAAATAAGTGTTCACTCACAAAATTAAATAGAGATTAGAATAACAAGAGATTAACTGTTTATATATAGCTATAAAGATTATTATATAGACTATAA
+
BBBBBFFFFFFFGGGGGGGFFGAA4BFFE2EGGGGHCGHH22EGEGHHHHHHEHHHFGHHHHHHHHHHHEHHEGGEGGGGHHAFDGHHHEGGHGHHFGHHHHHHHHCCGCD@/>-0111111111=00=0<-;/0000000000000000000000//.-.000000090000//00..0/000000//////9//;/////....///////9/;/B///////99///://///9/////////9///;
@M05620:45:000000000-G6HP7:1:1101:14238:7578 1:N:0:168
ATCTCTATCTCCTAAAAACCTGTTTAGATTTGGAGATAGACCTTCAGGTTTTTCATCATTTTCTGCATGAATTATACATTGACCACGTTCCAGCGTGGTCAGTTTGCAGCATTCTGTTATTTTGTTTGACACAGTGTCTTGTTGAGAACATATGTAGGACATGATTTTTTCCTGCAACAGGGAAAATAAAGTATAAGTTTTAAAGATTTATTCTTTAATAAAGGATCTCAAAGCCAGCTTTAGAAAAAGGA
+
CCCCCFFFFFFFGGGGGGGGGGHGHHHHHHHHHHHHHHHHHHHHHHHHHHHGGHHHHIHHHIHHHHHHHHHHHHHHHHHHHHHHGHGHHHHHHHGGGGHHHHHHHHHHHHHHHHHHHHHHHHHHHHHHHHH3GHHHHHHHHHHHHHHHHHHHHHHHHHHHHHHHHHHHHGHHHHHHHHHHHGGHHHHHHHHHHGHHHGGHHHHHHHHHHHHHHHHHHHHHHHHHHHHHHHHHHHHHHGHHHHHGGGHHGGG
@M05620:45:000000000-G6HP7:1:1101:8195:7606 1:N:0:168
ATCTCTATCTCCTAAAAACCTGTTTAGATTTGGAGATAGACCTTCAGGTTTTTCATCATTTTCTGCATGAATTATACATTGACCACGTTCCAGCGTGGTCAGTTTGCAGCATTCTGTTATTTTGTTTGACAGAGTGTCTTGTTGAGAACATATGTAGGACATGATTTTTTCCTGCAACAGGGAAAATAAAGTATAAGTTTTAAAGATTTATTCTTTAATAAAGGATCTCAAAGCCAGCTTTAGAAAAAGGA
+
CEDCDFFFFFFFGGGGGGGGGGHHHHHHHHHHHHHHHHHHHHHHHHHHHHHGGHHHHHIHHIIHIHHHHHHHHHHHHHHHHHHHHHGHHHHHHHGGGGHHHHHHHHHHHHHHHHHHHHHHHHHHHHHHHHHHHHHHHHHHHHHHHHHHHHHHHHHHHHHHHHHHHHHHHGHHHHHHHHHHHGGHHHHHHHHHHHHHHHHHHHHHHHHHHHHHHHHHHHHHGHHHHHHHHHHHHHHHHGHHHHHHHHHHGGH
@M05620:45:000000000-G6HP7:1:1101:10371:7618 1:N:0:168
ATCTCTATCTCCTAAAAACCTGTTTAGATTTGGAGATAGACCTTCAGGTTTTTCATCATTTTCTGCATGAATTATACATTGACCACGTTCCAGCGTGGTCAGTTTGCAGCATTCTGTTATTTTGTTTGACAGAGTGTCTTGTTGAGAACATATGTAGGACATGATTTTTTCCTGCAACAGGGAAAATAAAGTATAAGTTTTAAAGATTTATTCTTTAATAAAGGATCTCAAAGCCAGCTTTAGAAAAAGGA
+
DDDCCFFFFFFFGGGGGGGGGGHHHHHHHHHHHHHHHHHHHHHHHHHHHHHGGHHHHIHHHIHIHHHHHHHHHHHHHHHHHHHHHHGHHHHHHHGGGGHHHHHHHHHHHHHHHHHHHHHHHHHHHHHHHHHHHHHHHHHHHHHHHHHHHHHHHHHHHHHHHHHHHHHHHGHHHHHHHHHHHGGHHGGHGHHHHHHHHHHHHHHHHHHHHHHHHHHHHHHHHHHHHHHHHHHHHHHGHGHHHHHHHHHHGGH
@M05620:45:000000000-G6HP7:1:1101:10384:7631 1:N:0:168
ATCTCTATCTCCTAAAAACCTGTTTAGATTTGGAGATAGACCTTCAGGTTTTTCATCATTTTCTGCATGAATTATACATTGACCACGTTCCAGCGTGGTCAGTTTGCAGCATTCTGTTATTTTGTTTGACAGAGTGTCTTGTTGAGAACATATGTAGGACATGATTTTTTCCTGCAACAGGGAAAATAAAGTATAAGTTTTAAAGATTTATTCTTTAATAAAGGATCTCAAAGCCAGCTTTAGAAAAAGGA
+
CCCBCFFFFFFFGGGGGGGGGGHHHHHHHHHHHGHHHHHHHHHHHHHHHHHGGHHHHIHHHIIIHHHHHGHHHHHHHHHHHGHHHHGHHHHHHHGGGGHHHHHHHHHHHHHHHHHHHHHHHHHHHHHHHHHHHHHHHHHHHHHHHHHHHHHHHHHHHHHHGHHHHHHHHGHHHHHHHHHHHGGHGHHHHHHGHHHHHGHHHHHHHHHHHHHHHHHHHHHHHHHHHHGGHGHHHHHHHGHHHHGGHFGHGGH
@M05620:45:000000000-G6HP7:1:1101:20290:7632 1:N:0:168
CATCCTGACCCTGAAGTACCCCATTGAGCATGGCATCGTCACCAACTGGGACGACATGGAGAAGATCTGGCACCACACCTTCTACAACGAGCTGCGCGTGGCCCCGGAGGAGCACCCAGTGCTGCTGACCGAGGCCCCCCTGAACCCCAAGGCCAACAGAGAGAAGATGACTCAGGTGAGGCTCGGCCGACGCCCGTGCTCCTCCCGTCCTTTCCCCAGTCATTTTCTGCCCGGCTTGATTTCTGACATTA
+
DDDDDFFFFFFFGGGGGGGGGGGHHHHHHHHHHHHHHGHHHGHHHGHHHHHHGGGGGHHHHHHHHHHHHHHHHGHHHGGHHHHHHHHHGGGGGHHGGGGGGGHHGGGGGGGGHHHHGGHHHHHHHHHHHHGGGGGGGGGGGGHHHHGGGGHGHHGGGGGGGGGGGGGGGGGGGGGGHGGGGGGGFFFFFFFFFFFFFFFFFFFFFFFEFFFFFFFFFFFFFFFFFFFFHFFFFFFFFFFFFFFFFFFFFF0
@M05620:45:000000000-G6HP7:1:1101:23826:7646 1:N:0:168
ATCTCTATCTCCTAAAAACCTGTTTAGATTTGGAGATAGACCTTCAGGTTTTTCATCATTTTCTGCATGAATTATACATTGACCACGTTCCAGCGTGGTCAGTTTGCAGCATTCTGTTATTTTGTTTGACAGAGTGTCTTGTTGAGAACATATGTAGGACATGATTTTTTCCTGCAACAGGGAAAATAAAGTATAAGTTTTAAAGATTTATTCTTTAATAAAGGATCTCAAAGCCAGCTTTAGAAAAAGGA
+
DDCDDFFFFFFFGGGGGGGGGGHHHHHHHHHHHHHHHHHHHHHHHHHHHHHGGHHHHHIHHHHHHHHHHHHHHHHHHHHHHHHHHHGHHHHHHHGGGGHHHHHHHHHHHHHHHHHHHHHHHHHHHHHHHHHHHHHHHHHHHHHHHHHHHHHHHHHHHHHHHHHHHHHHHGHHHHHHGHHHHGGHHHHHHHHHHHHHHHHHHHHHHHHHHHHHHHHHHHHHHHHHHHHHHHHHHHHHHGHHHHHHHHHHGGH
@M05620:45:000000000-G6HP7:1:1101:10616:7657 1:N:0:168
ATCTCTATCTCCTAAAAACCTGTTTAGATTTGGAGATAGACCTTCAGGTTTTTCATCATTTTCTGCATGAATTATACATTGACCACGTTCCAGCGTGGTCAGTTTGCAGCATTCTGTTATTTTGTTTGACAGAGTGTCTTGTTGAGAACATATGTAGGACATGATTTTTTCCTGCAACAGGGAAAATAAAGTATAAGTTTTAAAGATTTATTCTTTAATAAAGGATCTCAAAGCCAGCTTTAGAAAAAGGA
+
CCCBCFFFFFFFGGGGGGGGGGHHHHHHHHHGHFHHHHHFHHHHHHHHHHHGGHHHHHHHHHHHHHHGHHHHHHHHHHHHHHHHFHGHHHHHHHGGGGHHHHHHHHHGHHHHHHHHHHHHHHHHHHHHFHHHHHHHHHHHHHHHBGHHHFHHHHHHHHHHHGHHHHHHHGHHHHHFBGFHHGGHFCFGGHHHHHGHHHHHHHHBGFGHHGHHHHHHFHHHHHDHHHHHHHHHHHHHHGGHHHGFCFHF.?C
@M05620:45:000000000-G6HP7:1:1101:10632:7664 1:N:0:168
ATCTCTATCTCCTAAAAACCTGTTTAGATTTGGAGATAGACCTTCAGGTTTTTCATCATTTTCTGCATGAATTATACATTGACCACGTTCCAGCGTGGTCAGTTTGCAGCATTCTGTTATTTTGTTTGACAGAGTGTCTTGTTGAGAACATATGTAGGACATGATTTTTTCCTGCAACAGGGAAAATAAAGTATAAGTTTTAAAGATTTATTCTTTAATAAAGGATCTCAAAGCCAGCTTTAGAAAAAGGA
+
DEDCDFFFFFFFGGGGGGGGGGHHHHHHHHHHHHHHHHHHHHHHHHHHHHHGGHHHHIHHHHIHIHHHHHHHHHHHHHHHHHHHHHGHHHHHHHGGGGHHHHHHHHHHHHHHHHHHHHHHHHHHHHHHHHHHHHHHHHHHHHHHHHHHHHHHHHHHHHHHHHHHHHHHHGHHHHHHHHHHHGGHHHHHHHHHHHHHHHHHHHHHHHHHHHHHHHHHHHHHHHHHHHHHHHHHHHHHHGHHHHFHHHHHFGH
@M05620:45:000000000-G6HP7:1:1101:5972:7668 1:N:0:168
ATCTCTATCTCCTAAAAACCTGTTTAGATTTGGAGATAGACCTTCAGGTTTTTCATCATTTTCTGCATGAATTATACATTGACCACGTTCCAGCGTGGTCAGTTTGCAGCATTCTGTTATTTTGTTTGACAGAGTGTCTTGTTGAGAACATATGTAGGACATGATTTTTTCCTGCAACAGGGAAAATAAAGTATAAGTTTTAAAGATTTATTCTTTAATAAAGGATCTCAAAGCCAGCTTTAGAAAAAGGA
+
BBBBBFFFFFFFGGGGGGGGGGHHHHHGHHHHHHHHHHHHHHHHHHHFHHHGGHHHHGHHHHHHHHHHHGHHHHHHHHHHHGHHHHGHHHHHHHGGGCHHHHHHGHHHHHHHHHHHHHHHHHHHHHHHGGHHGHHHHHHHHHHHHHHHHHHHHHHHHHHHHHHGGHHHHGHHHHHHFHHHEGGGHHHHHHFGHHHHGHHHHHHGFHHHHHHHHHHHHHHHBHHHHHHHHGGGHHGHHGGHHHHEGGHHGGH
@M05620:45:000000000-G6HP7:1:1101:5952:7671 1:N:0:168
ATCTCTATCTCCTAAAAACCTGTTTAGATTTGGAGATAGACCTTCAGGTTTTTCATCATTTTCTGCATGAATTATACATTGACCACGTTCCAGCGTGGTCAGTTTGCAGCATTCTGTTATTTTGTTTGACAGAGTGTCTTGTTGAGAACATATGTAGGACATGATTTTTTCCTGCAACAGGGAAAATAAAGTATAAGTTTTAAAGATTTATTCTTTAATAAAGGATCTCAAAGCCAGCTTTAGAAAAAGGA
+
CDCCCFFFFFFFGGGGGGGGGGHHHHHHHHHHHHHHHHHHHHHHHHHHHHHGGHHHHIHIHHIIHHHHHHHHHHHHHHHHHHHHHHGHHHHHHHGGGGHHHHHHHHHHHHHHHHHHHHHHHHHHHHHHHHHHHHHHHHHHHHHHHGGHHHHHHHHHHHHHHHHHHHHHHGHHHHHHHHHHHGGHHHHHHGHHHHHHHHHHHHHHHHHHHHHHHHHHHHHHHHHHHHHHHHGHHHHHHGHHHHHGHGHHGGH
@M05620:45:000000000-G6HP7:1:1101:6525:7686 1:N:0:168
CATCCTGACCCTGAAGTACCCCATTGAGCATGGCATCGTCACCAACTGGGACGACATGGAGAAGATCTGGCACCACACCTTCTACAACGAGCTGCGCGTGGCCCCGGAGGAGCACCCAGTGCTGCTGACCGAGGCCCCCCTGAACCCCAAGGCCAACAGAGAGAAGATGACTCAGGTGAGGCTCGGCCGACGCCCGTGCTCCTCCCGTCCTTTCCCCAGTCATTTTCTGCCCGGCTTGATTTCTGACATTA
+
CCCBCFFFFFFFGGGGGGGGGGGHHHHHHHHHHHHHHGHHHGHHGGHHHHHHGGGGGHHHHHHHHHHHGHHHHGHHHGGHHHHHHHHHGGGGGHGGGGGGGGHHGGGGGGGGHHHHGGHGHHHHHHHHHHGGGGGGGGGGGGHFHHGGDFHGHHGGGGGGGGGGGGGGGGGGGGGGGGGGGGGGFFFFFAFFFFFFDDFFFFFFFFFADDFFFFFFFFFFFFFFFFFFFFFFFFFFFFAFFFFFF/FFFF/
@M05620:45:000000000-G6HP7:1:1101:26984:7691 1:N:0:168
CATCCTGACCCTGAAGTACCCCATTGAGCATGGCATCGTCACCAACTGGGACGACATGGAGAAGATCTGGCACCACACCTTCTACAACGAGCTGCGCGTGGCCCCGGAGGAGCACCCAGTGCTGCTGACCGAGGCCCCCCTGAACCCCAAGGCCAACAGAGAGAAGATGACTCAGGTGAGGCTCGGCCGACGCCCGTGCTCCTCCCGTCCTTTCCCCAGTCATTTTCTGCCCGGCTTGATTTCTGACATTA
+
DDDDDFFFFFFFGGGGGGGGGGGHHHHHHHHHHHHHHGHHHGHHHGHHHHHHGGGGGHHHHHHHHHHHHHHHHGHHHGGHHHHHHHHHGGGGGHHGGGGGGGHHGGGGGGGGHHHHGGHHHHHHHHHHHHGGGGGGGGGGGGHHHHGGGGHGHHGGGGGGGGGGGGGGGGGGGGGGHGGGGGGGFFFFFFFFFFFFFFFFFFFFFFFEFFFFFFFFFFFFFFFFFFFFFFFFDFFFFFAFFFFFFFFFFF0
@M05620:45:000000000-G6HP7:1:1101:12364:7727 1:N:0:168
ATCTCTATCTCCTAAAAACCTGTTTAGATTTGGAGATAGACCTTCAGGTTTTTCATCATTTTCTGCATGAATTATACATTGACCACGTTCCAGCGTGGTCAGTTTGCAGCATTCTGTTATTTTGTTTGACAGAGTGTCTTGTTGAGAACATATGTAGGACATGATTTTTTCCTGCAACAGGGAAAATAAAGTATAAGTTTTAAAGATTTATTCTTTAATAAAGGATCTCAAAGCCAGCTTTAGAAAAAGGA
+
AABBBFFFFFFFGGGGGGGGGGHHHHHHHHHHHHHHHHHGHHGHHHGHHHHGGHFHHHHHHHHHGHHHHGFHHGHHHFHHHHHHGHGHHHHDGHGGFFHHGHHHHHHGHHGHHHHHHHHHHHHHHHHHHHHHHHHHHHHHHHHHFGHHHFHHHHHHHGFHHHGBHHHHHGHHHHHF2GHHGFGH/F??FHHHGHDGGGHHHD><GDGHHHHHHHHHFGGGFGBF/DGHHHHHHHHHHGHHH:CC0CGFA?:
@M05620:45:000000000-G6HP7:1:1101:5557:7730 1:N:0:168
CATCCTGACCCTGAAGTACCCTGACTTGATTTCGACATTAGATCGGAAGAGCACACGTCTGAACTCCAGTCACGTCGACGCATCTCGTATGCCGTCTTCTGCTTGAAAAAAAAAACACAGCTCTCGGAGGTTATTTTGCATCGGTGAGCCAGACAGAATGATCCGATGAGGGGTGCGAAACTATTTGAGGAAAGGAAGCACCTTTTTATTAAATTTACCTTTTAGCAATCGCCATTCCTACCCTAAAGATC
+
1A?AADFFF1>>FFG1BFDAEGHHHHF1B133FAFC0EG111FDGGG/FAEBGGGAFBAA/G2FADGHFE1AG/BFG??>F///1@0B>F02BE>EFE2FGGDG1GHH1G/</>/<?GGHGHFFGGGACGCGFGHHHHB<GGGGCGEGHHHHHGHHHC;GEBGBH?CGFF/A?B@B?F?@@FBFFFFFGGEGGFA-B-AFBEFFFFFFFFFF/BB9B/BFFFFF/BB9FFEEBBFFFFFFFFFFF-;FFFF
@M05620:45:000000000-G6HP7:1:1101:12233:7743 1:N:0:168
TACCTGTACTGGGGAAGCATTTGAATATCCCCCCATGGTGATGGGGACGGAGAACTGCTCCATAAACACAGGCAACGTGCCTAACTTTCCCGGGAAGATGAAGTCAAAGAGCGACCACAGCTCTCGGAGGTTATTTTGCATCGGTGAGCCAGACAGAATGATCCGATGAGGGGTGCGAAACTATTTGAGGAAAGGAAGCACCTTTTTATTAAATTTACCTTTTAGCAATCGCCATTCCTACCCTAAAGATC
+
BBBBBFFFFF5FGCGGGGGGGGHHHHHHHHHGGGGHHHFGHHHHHGGGGGGGGHHHHHHHHHHHHHHHHHHHGGHHGHHHHHHHHHHHHHHGGGGGGHHHHHHHHHHHHHHHGGGGGHHHHHHHHGGGGGGHHHHHHHHHHHGGGGGHFGHHHGHGHHHHHHHHHGGGHFHGGEGGGEGGGGGGGGGGGGFFFGGFF?GGGFFFFFFFFFFFFFFFFFFFFFFFFFFFFFFFFFFFFFFFFFFFFFFFFFF
@M05620:45:000000000-G6HP7:1:1101:12374:7744 1:N:0:168
ATCTCTATCTCCTAAAAACCTGTTTAGATTTGGAGATAGACCTTCAGGTTTTTCATCATTTTCTGCATGAATTATACATTGACCACGTTCCAGCGTGGTCAGTTTGCAGCATTCTGTTATTTTGTTTGACAGAGTGTCTTGTTGAGAACATATGTAGGACATGATTTTTTCCTGCAACAGGGAAAATAAAGTATAAGTTTTAAAGATTTATTCTTTAATAAAGGATCTCAAAGCCAGCTTTAGAAAAAGGA
+
DDCCDFFFFFFFGGGGGGGGGGHHHHHHHHHHHHHHHHHHHHHHHHHHHHHGGHHHHHHHHHIIHHHHHHHHHHHHHHHHHHHHHHGHHHHHHHGGGGHHHHHHHHHHHHHHHHHHHHHHHHHHHHHHHHHHHHGHHHHHHHHHHHHHHHHHGHHHHHHHHHHHHHHHHGHHHHGHHHHHHGGHHHHHHHHHHHHHHFHHHHGHHHHHHHHHHHHHHHHHHHHHHHHHHGHHHHHHHGHHHHHHHHHHGGH
@M05620:45:000000000-G6HP7:1:1101:23069:7754 1:N:0:168
ATCTCTATCTCCTAAAAACCTGTTTAGATTTGGAGATAGACCTTCAGGTTTTTCATCATTTTCTGCATGAATTATACATTGACCACGTTCCAGCGTGGTCAGTTTGCAGCATTCTGTTATTTTGTTTGACAGAGTGTCTTGTTGAGAACATATGTAGGACATGATTTTTTCCTGCAACAGGGAAAATAAAGTATAAGTTTTAAAGATTTATTCTTTAATAAAGGATCTCAAAGCCAGCTTTAGAAAAAGGA
+
CCCDDFFFFFFFGGGGGGGGGGHHHHHHHHHHHHHHHHHHHHHHHHHHHHHGGHHHHHHIHIHHIHHHHHHHHHHHHHHHHHHHHHGHHHHHHHGFGGHHHHHHHHHHHHHHHHHHHHHHHHHHHHHHHHHHHHHHHHHHHHHHHHHHHHHHHHHHHHHHHHHHHHHHHGHHHHHHHHHHHGGHHHHHHHHHHHHHHHHHHHHHHHHHHHHHHHHHHHHHHGHHHHHHHHHHHHHHHGHHHHHHHHHGGGH
@M05620:45:000000000-G6HP7:1:1101:22016:7764 1:N:0:168
ATCTCTATCTCCTAAAAAGGAAGAAAGGGGAGGGAAGATCGGAAGAGCACACGTCTGAACTCCAGTCACGTCGACGCATCTCGTATGCCGTCTTCTGCTTGAAAAAAAAAAAACCTAATGCACAGAACTTCTCATATGGACTCATCATTGCCAGCCACTTTCAGCCCTATTAAGCTTTTATACAACTGCCATCATTGAACGTGTGTACGTGAGTGTTGGATCTGCCGCTCCATGTGACAGTGCGTCTTCAC
+
CCCCCFFFFFFFGGGGGGEGGGHHHHHHGGGGGGGHGHHHHGGGGHHHHHHHGHHHGGHHHHHHHHHHHGHHGGGGGGGGHHHGGHHHHGGGHGHHHHHHHHHHHHGDCGC@///0<111><11<1101111000=<00000/000000000:0...//000000/.//0000000009900000///0//0/00000009../../:.:/..////..///////----.//////9/////-:-.:///
@M05620:45:000000000-G6HP7:1:1101:22851:7766 1:N:0:168
ATCTCTATCTCCTAAAAAGGAAGAAAGGGGAGGGAAGATCGGAAGAGCACACGTCTGAACTCCAGTCACGTCGACGCATCTCGTATGCCGTCTTCTGCTTGAAAAAAAAAAAAAAATAAATATATAATACCAGGAAATGTGTACGCTCATTATTCAGAAAAGTAAGGTGAATATCTATAGGTGAAATGTGCGTAATTGACGAGAACATCCTGTGGATAGAGCAGTCTCTGTGGCAAAGTTGGGAGGTAGAA
+
CCCCCFFFFFFFGGGGGGGGGGHFGHHHGGGGGGGHGHHHHGGGGHHHHHHHGHHHGHHHHHHHHHHHHGHHGGGGGGGGHHHGGHHHHGFGHGHHHHHHHHFHHFGGCGGC/->-0<000<000000000<0.<//0000000..:..0:0000000;///:000/0;0000009;000;0000000000;;...////..-../9////9/////////////////////.//./////-..-://:/
@M05620:45:000000000-G6HP7:1:1101:11472:7769 1:N:0:168
ATCTCTATCTCTAAAAACCTGTTTAGATTTGGAGATAGACCTTCAGGTTTTTCATCATTTTCTGCATGAATTATACATTGACCACGTTCCAGCGTGGTCAGTTTGCAGCATTCTGTTATTTTGTTTGACAGAGTGTCTTGTTGAGAACATATGTAGGACATGATTTTTTCCTGCAACAGGGAAAATAAAGTATAAGTTTTAAAGATTTATTCTTTAATAAAGGATCTCAAAGCCAGCTTTAGAAAAAGGAA
+
AAAAAFFFFFFFAGGGGGGC1FGH3DAFFH1GFFFH1FBGHFHFDGGGGHGGCFGAFFHHHDGBEGDA1GHHBGDHDGHFBGHFGEGHFHHGEE/BEGFGHEGHHGHHFHHHFGGFH@GHHHGGHHCBGHGEGFGHDGGDGHC2G/FGHFGFGGDGHBHHGHGHHHHHGFHF<CHHGGFHGGHHHHBGHHGHH<GGFHGHBGHHDGGHHHHHFHH1DG0DHHEFHHHBGHHHHHHHGHHHEGBHHHHGGFH
@M05620:45:000000000-G6HP7:1:1101:22573:7778 1:N:0:168
AGATTACTGCAACAGTTCCCCCTGGACCTGGAAAAGTTTCTTGCCTGGCTTACAGAAGCTGAAACAACTGCCAATGTCCTACAGGATGCTACCCGTAAGGAAAGGCTCCTAGAAGACTCCAAGGGAGTAAAAGAGCTGATGAAACAATGGCAAGTAAGTCAGGCATTTCCGCTTTAGCACTCTTGTGGATCCAATTGAACAATTCTCAGCATTTGTACTTGTAACTGACAAGCCAGGGACAAAACAAAGAT
+
BBBABFFFFFFFGGGGGGGGGGGGHBHHHHHCHHHHHHHHHHHHHHHHFHHHHHHHHEHHHHHHHHHHHHHHHFHHHHHHHHHFHHHHHHHHHHGGGGHHHGGGHHHHGHGGBHHFHHHHHHHGGHGGHHHHHGHHHHHHHHFGHHHHGHHHHGHHHHHHHH2FGHHHHHGGGGGFHHHHHHHHGGHCFHHHH0GGGDGFHCHHHHHHHHHHHHHHEGHHHHHGHHECCHHHHGGFFGGGF.CFFGEAFBF
@M05620:45:000000000-G6HP7:1:1101:22010:7782 1:N:0:168
ATCTCTATCTCCTAAAAAGGAAGAAAGGGGAGGGAAGATCGGAAGAGCACACGTCTGAACTCCAGTCACGTCGACGCATCTCGTATGCCGTCTTCTGCTTGAAAAAAAAAAAACACACAAAAATGATCACAGAAATCGATGATCCCATAAAATGAACGAAAAACTATGAACTAACAAATGTCCTGAATACGTACGCGTATCAGTGACTAGTTGAGTAGTAACACTTATTACCGTGTTAAGAATGACACTAA
+
BBBBBFFFFFFFGGGGGGGGFGHGGGHGECGGGGGHGHHHEGGGGHHFHHHHGHHHGFFHHHHGHGHFGGHHGGGGGGGEBFGFEGHHHGGGHGHHHHHHHHFGHHGGGGDF</?0....00.011110/00///<0...000<0:00/00000000...:-..0;0000;099;/0.00;0000900CB.00.-.:9-..9//////////////:///////////////.....///////99/////
@M05620:45:000000000-G6HP7:1:1101:22557:7795 1:N:0:168
AGATTACTGCAACAGTTCCCCCTGGACCTGGAAAAGTTTCTTGCCTGGCTTACAGAAGCTGAAACAACTGCCAATGTCCTACAGGATGCTACCCGTAAGGAAAGGCTCCTAGAAGACTCCAAGGGAGTAAAAGAGCTGATGAAACAATGGCAAGTAAGTCAGGCATTTCCGCTTTAGCACTCTTGTGGATCCAATTGAACAATTCTCAGCATTTGTACTTGTAACTGACAAGCCAGGGACAAAACAAAGAT
+
BBBBBFFFFFFFGGGFGGGGGGGGHHHHHHHGHHGHGHGGHHHHHHHHHHHHHHHHHHHHHHHHHHHHHGHHHGHGHHHHEGHHGFHHHHDGGHGFGGGHHGFGHHHHGHHHHHHHHHHHFFGGGHGEGHHHHGHHHHFHHHHFGHEHHHHGHGGGFHHHHHFHHHHHFHGGGGGHHHFHHHHHHHHGFGHHFHHHHHDFFGHHHHHHFHFHHHHHHHHHHHFHHHHGHGFHHGFGGGGGGGFFGGGGFGB
@M05620:45:000000000-G6HP7:1:1101:22577:7797 1:N:0:168
AGATTACTGCAACAGTTCCCCCTGGACCTGGAAAAGTTTCTTGCCTGGCTTACAGAAGCTGAAACAACTGCCAATGTCCTACAGGATGCTACCCGTAAGGAAAGGCTCCTAGAAGACTCCAAGGGAGTAAAAGAGCTGATGAAACAATGGCAAGTAAGTCAGGCATTTCCGCTTTAGCACTCTTGTGGATCCAATTGAACAATTCTCAGCATTTGTACTTGTAACTGACAAGCCAGGGACAAAACAAAGAT
+
CCBCCFFFFFFFGGGGGGGGGGGGHHHHHHHHHHHHHHHHHHHHHHHHHHHHHHHHHHHHHHHHHHHHHHHHHHHHHHHHHHHHHHHHHHFHHHGGGGHHHHHHHHHHGHHHHHHHHHHHHHHGGHGGHHHHHGHHHHGHHHHHHHHHHHHHHGHHHHHHHHHHHHHHHHGGGGGHHHHHHHHHHHHGHHHHHHHHHHFFHHHHHHHHHHHHHHHHHGHHHGHHHHHFHHHHHGGGGGGGGGGGGGGGGGG
@M05620:45:000000000-G6HP7:1:1101:18916:7798 1:N:0:168
CATCCTGACCCTGAAGTACCCCGGCTTGATTTCTGACATTAGATCGGAAGAGCACACGTCTGAACTCCAGTCACGTCGACGCATCTCGTATGCCGTCTTCTGCTTGAAAAAAAAAAAACAAAATTGGACCCGCTTTTCAGTTGTCTCCCCACATCGATCCCATCCAAAGACCTACCCTCACTGCGAGCCCTTCGCCATGGACCCTCACACCTCAATCGGCCGTTCACGTCCCAGCCTGTTTCTGTCCGTTC
+
CCCCCFFFFFFFGGGGGGGGGGGGGGGGHHHHHHHHHHHHHHHHHHGGGGHHHHHHHGHHHGHGHHHHHHHHHHGGHGGGGGGGGHHHGGHHHHGFGHGHHHHHHHHHHHHGGGGB/<///0<11111<0.---..000000000000;./..00./.../00:.000/://90;;.0...0009:---.//9....90/0:/./...00.:.00;0..-.--./0;9...900../.000009000..0;
@M05620:45:000000000-G6HP7:1:1101:22564:7813 1:N:0:168
AGATTACTGCAACAGTTCCCCCTGGACCTGGAAAAGTTTCTTGCCTGGCTTACAGAAGCTGAAACAACTGCCAATGTCCTACAGGATGCTACCCGTAAGGAAAGGCTCCTAGAAGACTCCAAGGGAGTAAAAGAGCTGATGAAACAATGGCAAGTAAGTCAGGCATTTCCGCTTTAGCACTCTTGTGGATCCAATTGAACAATTCTCAGCATTTGTACTTGTAACTGACAAGCCAGGGACAAAACAAAGAT
+
BBB@BFFFFFFFGGGGGGGGGGGFGHHHHGHHHHHHHGHHHHHHGHHHGHHHHHFGHHGHGHHHHGHHHGHHHHHHHHHHGHHHGEHHGHFGHGGE@EGGGHFHHGGGGHHHHFHGHHHHHHHGGHGEHHFHHGHHHHGHFHHHHHHHFHFHHGHFHHHHHHFHHHHHHHDEGGGHFHFHHHHHFGHGHHHHGFHHHHHFFCGHHHHFHHHHGHHHHFHHHHHHGHF0GFHHHGGGGGEGGGGFFGGGGG:
@M05620:45:000000000-G6HP7:1:1101:18628:7816 1:N:0:168
CATCCTGACCCTGAAGTACCCCATTGAGCATGGCATCGTCACCAACTGGGACGACATGGAGAAGATCTGGCACCACACCTTCTACAACGAGCTGCGCGTGGCCCCGGAGGAGCACCCAGTGCTGCTGACCGAGGCCCCCCTGAACCCCAAGGCCAACAGAGAGAAGATGACTCAGGTGAGGCTCGGCCGACGCCCGTGCTCCTCCCGTCCTTTCCCCAGTCATTTTCTGCCCGGCTTGATTTCTGACATTA
+
DDDDDFFFFFFFGGGGGGGGGGGHHHHHHHHHHHHHHGHHHGHHHGHHHHHHGGGGGHHHHHHHHHHHHHHHHGHHHGGHHHHHHHHHGGGGGHHGGGGGGGHHGGGGGGGGHHHHGGHHHHHHHHHHHHGGGGGGGGGGGGHHHHGGGGHGHHGGGGGGGGGGGGGGGGGGGGGGHGGGGGGGFFFFFFFFFFFF9DDFFFFFFFFEFFDFFFFFFFFFFFFFFFFFFFFFFFFFFFFBFFFFFFFFFF0
@M05620:45:000000000-G6HP7:1:1101:24540:7835 1:N:0:168
ATCTCTATCTCCTAAAACCTGTTTAGATTTGGAGATAGACCTTCAGGTTTTTCATCATTTTCTGCATGAATTATACATTGACCACGTTCCAGCGTGGTCAGTTTGCAGCATTCTGTTATTTTGTTTGACAGAGTGTCTTGTTGAGAACATATGTAGGACATGATTTTTTCCTGCAACAGGGAAAATAAAGTATAAGTTTTAAAGATTTATTCTTTAATAAAGGATCTCAAAGCCAGCTTTAGAAAAAGGAA
+
B@AABFFFFFFFGGGGGGGGGGGH5GGHHHHHHHHHHHHHHHHHHHGHGHGGHHHHHHHHHHGHHHHHHHHHHHHHGHHHFHHHHGHHHHBHHGFGGHHGHHHHHHHHHHHFHHHHHHHHHHHHHHHHHHHFHGHHHHHHHHHHHHHHGHHHHHHHHHHHHHHHHHHHGHGHHHGGFHHHGGFHFGGH1GFFH1DFFHFGGGHHHHHHHHHHHHHHFGGG0DDGHGHGGDGHHHHHGHHHHHFHGFFEEHH
@M05620:45:000000000-G6HP7:1:1101:24548:7851 1:N:0:168
ATCTCTATCTCCTAAAACCTGTTTAGATTTGGAGATAGACCTTCAGGTTTTTCATCATTTTCTGCATGAATTATACATTGACCACGTTCCAGCGTGGTCAGTTTGCAGCATTCTGTTATTTTGTTTGACAGAGTGTCTTGTTGAGAACATATGTAGGACATGATTTTTTCCTGCAACAGGGAAAATAAAGTATAAGTTTTAAAGATTTATTCTTTAATAAAGGATCTCAAAGCCAGCTTTAGAAAAAGGAA
+
CCCCCFFFFFFFGGGGGGGGGGHHGHHHHHHHHHHHHHHHHHHHHHHHHHGGHHHHHHHHHIIIHHHHHHHHHHHHHHHHHHHHHGHHHHHHHGGGGHHHHHHHHHHHHHHHHHHHHHHHHHHHHHHHHHHHHHHHHHHHHHHHHHHHHHHHHHHHHHHHHHHHHHHHGHHHGHGHHHHHGGHHGHHHHHGHHHGHGHHHHHHHHHHHHHHHHHHHGDGHHHDHHHHHHHHHGHHHGHHHHHFHHGHGGHH
@M05620:45:000000000-G6HP7:1:1101:16452:7856 1:N:0:168
ATCTCTATCTCCTAAAAACCTGTTTAGATTTGGAGATAGACCTTCAGGTTTTTCATCATTTTCTGCATGAATTATACATTGACCACGTTCCAGCGTGGTCAGTTTGCAGCATTCTGTTATTTTGTTTGACAGAGTGTCTTGTTGAGAACATATGTAGGACATGATTTTTTCCTGCAACAGGGAAAATAAAGTATAAGTTTTAAAGATTTATTCTTTAATAAAGGATCTCAAAGCCAGCTTTAGAAAAAGGA
+
DDCCDFFFFFFFGGGGGGGGGGHHHHHHHHHHHHHHHHHHHHHHHHHHHHHGGHHHHIHHHHHIHHHHHHHHHHHHHHHHHHHHHHGHHHHHHHGGGGHHHHHHHHHHHHHHHHHHHHHHHHHHFHHHGHHHHHGHHHHHHHHHFHHHHHHHHHHHHHHHHHHHHHHHHGHHHHHHHHHHHGGHHHHHHHHHHHHHHHHHHHHHHHHHHHHHHHHHHHHHGHHHGHHHHHHHHHHHHGHHHHGHHHHHGGH
@M05620:45:000000000-G6HP7:1:1101:24544:7870 1:N:0:168
ATCTCTATCTCCTAAAACCTGTTTAGATTTGGAGATAGACCTTCAGGTTTTTCATCATTTTCTGCATGAATTATACATTGACCACGTTCCAGCGTGGTCAGTTTGCAGCATTCTGTTATTTTGTTTGACAGAGTGTCTTGTTGAGAACATATGTAGGACATGATTTTTTCCTGCAACAGGGAAAATAAAGTATAAGTTTTAAAGATTTATTCTTTAATAAAGGATCTCAAAGCCAGCTTTAGAAAAAGGAA
+
BBBBBFFFFFFFGGGGGGGGGGGH5GHHHHHHHHGHHHHHHHHHHHHHGHGGHHHHHHHHHHHHHHHHHHHHHHHHHHHHFHHHHGHHHHHHHGGGGHHGHHHHHHHHHHHHHHHHHHHHHHHHHHHHHHHGHHHHHHHHHHHHHHGHHHHHHGHHHHHGHHHHHHHHGHHHGGHHHHHHGGHHHHHHHHGFGFHGHHHHFHHHGHHHHHHHHHHGGDDGDGBFHHHHHHHHHGHHGHHGHHHHHHHGDHG
@M05620:45:000000000-G6HP7:1:1101:8805:7873 1:N:0:168
AGATTACTGCAACAGTTCCCCCTGGACCTGGAAAAGTTTCTTGCCTGGCTTACAGAAGCTGAAACAACTGCCAATGTCCTACAGGATGCTACCCGTAAGGAAAGGCTCCTAGAAGACTCCAAGGGAGTAAAAGAGCTGATGAAACAATGGCAAGTAAGTCAGGCATTTCCGCTTTAGCACTCTTGTGGATCCAATTGAACAATTCTCAGCATTTGTACTTGTAACTGACAAGCCAGGGACAAAACAAAGAT
+
BABBBFFFFFDFGGFGGGGGGGGGDHHHHHFHHHHHGHHHHFHHHHHHHHHHHHHHHHHHHGHHHHHHHHHHHHHHGHHHHHHHGHHHHGBHHHGGFGHHHHCGFHHHGHHHHHEHHHHHFHFFDAFGHFHHHGHHHFDGHEGHHHHHHFHHHGHHHHHHHGHHHHHHHHFGGGGHHHHHHHHGGGHDHHHHHCGHHFGFFHHGHHHFHHGHGHHHHHHGHHHGHHGFHHHHHGGGGGGGEC;FGGGGGGF
@M05620:45:000000000-G6HP7:1:1101:16077:7876 1:N:0:168
CATCCTGACCCTGAAGTACCCTGACTTGATTTCTGACATTAGATCGGAAGAGCACACGTCTGAACTCCAGTCACGTCGACGCATCTCGTATGCCGTCTTCTGCTTGAAAAAAAAAAACAAAAAAGAACTATCTTAAGCTGGACCCAAATCATGTACACCTTGCACACAACCGACTATTCTACGTAAAGTCAAGTCCGTGAGTAACGTAGTCGTGGATCATGCAAAAGATTAGTTCGATCCTAGGTTACACT
+
DCCDDFFFFFFFGGGGGFGGGGHHHHHHHHHHHHHHHHHHHHHHHHGGGGHHHHHHHGHHHGHHHHHHHHHHHHGHHGGGGGGGEHHHGGHHHHGGGHGHHHHHHHHHHHHEEBGB>/?==@////001?11111111110000....00<00<=000//000000..:..----900000;..::.0000000;0.....0000./;.90.;...00.000:00/:.0000000..0..000/000000:
@M05620:45:000000000-G6HP7:1:1101:13516:7897 1:N:0:168
AGATTACTGCAACAGTTCCCCCTGGACCTGGAAAAGTTTCTTGCCTGGCTTACAGAAGCTGAAACAACTGCCAATGTCCTACAGGATGCTACCCGTAAGGAAAGGCTCCTAGAAGACTCCAAGGGAGTAAAAGAGCTGATGAAACAATGGCAAGTAAGTCAGGCATTTCCGCTTTAGCACTCTTGTGGATCCAATTGAACAATTCTCAGCATTTGTACTTGTAACTGACAAGCCAGGGACAAAACAAAGAT
+
AAAAAFFF@DFFGGBBFFGGGGGGGGHHHHHHHHHHDGHHHHHHHHHHHHHABBGHHHHHHHHHHGHHHHHHHHHGGHHHFGGGHGHHHHFHGHGFEEGHGHFFHGHHGHHHHHHGHHHHHHHGDEFEGFGHHGHHHHHHHFHHHHHHHHHHHGHHHHHGHGHHHHHHHHGGGGGHGHGHHHHHHHFGHHHHHFHHHFHFHGGGHHHFGHHHHFH;GGHHHGFFHHHGHHHHFGGGGGGGGFFFFEEGFFF
@M05620:45:000000000-G6HP7:1:1101:13506:7911 1:N:0:168
AGATTACTGCAACAGTTCCCCCTGGACCTGGAAAAGTTTCTTGCCTGGCTTACAGAAGCTGAAACAACTGCCAATGTCCTACAGGATGCTACCCGTAAGGAAAGGCTCCTAGAAGACTCCAAGGGAGTAAAAGAGCTGATGAAACAATGGCAAGTAAGTCAGGCATTTCCGCTTTAGCACTCTTGTGGATCCAATTGAACAATTCTCAGCATTTGTACTTGTAACTGACAAGCCAGGGACAAAACAAAGAT
+
BBBBCFFFDDDDGGFBGGGGGGGGGGHHHHHHHHHHGHHHHHHHHHHHHHH3BBGHHHHHHHHHHHHHHHHHHHHHHHHHFGHHHGHHHHFGHHGGCEGGGHFHHHHHGHHHHHHHHHHHHGHGEFGEHFHHHGHHHHGHHGHHHHHHHHHHHGHHHHHHHHGHHHHHHHGGGGGHHHHHHHHHHHHGHHHHHHHHHGGGGHHHHHHHHHHHHHHHHGHGHHHHHHHHHHHHHGGGGGGGGGFFGGGGGGF
@M05620:45:000000000-G6HP7:1:1101:14938:7924 1:N:0:168
ATCTCTATCTCCTAAAAACCTGTTTAGATTTGGAGATAGACCTTCAGGTTTTTCATCATTTTCTGCATGAATTATACATTGACCACGTTCCAGCGTGGTCAGTTTGCAGCATTCTGTTATTTTGTTTGACAGAGTGTCTTGTTGAGAACATATGTAGGACATGATTTTTTCCTGCAACAGGGAAAATAAAGTATAAGTTTTAAAGATTTATTCTTTAATAAAGGATCTCAAAGCCAGCTTTAGAAAAAGGA
+
CCCCCFFFFFFFGGGGGGGGGGHHHHHHHHHHHHHHHHHHHHHHHHHHHHHGGHHHHHHIHHHHGHHHHHHHHHHHHHHHHHHHHHGHHHHHHGGFGGHHHHHHHHHHHHHHHHHHHHHHHHHHHHHHGHHHHHHHHHHHHHHHHHHHHHHHHHHHHHHHHGHHHHHHHGHHHHGHHHHHHGGHHHHHHHHGHHHHHHHHHHHHHHHHHHHHHHHHHGHHHHHHHHHHHHHHHHHHHGHHHHHHHHHHGGH
@M05620:45:000000000-G6HP7:1:1101:10900:7931 1:N:0:168
ATCTCTATCTCCTAAAAACCTGTTTAGATTTGGAGATAGACCTTCAGGTTTTTCATCATTTTCTGCATGAATTATACATTGACCACGTTCCAGCGTGGTCAGTTTGCAGCATTCTGTTATTTTGTTTGACAGAGTGTCTTGTTGAGAACATATGTAGGACATGATTTTTTCCTGCAACAGGGAAAATAAAGTATAAGTTTTAAAGATTTATTCTTTAATAAAGGATCTCAAAGCCAGCTTTAGAAAAAGGA
+
CCCCCFFFFFFFGGGGGGGGGGHHHHHHHHHHHHHHHHHHHHHHHHHHHHHGGHHHHHHHHHHHHHHHHHHHHHHHHHHHHHHHHHGHHHHHHHGGGGHHHHHHHHHHHHHHHHHHHHHHHHHHHHHHHHGHHHHHHHHHHHHHHHHHHHHHHHHHHHHHHHHHHHHHHGHHHHGHHHHHHGGHHHGHHHHHHHHHHHHHHHHHHHHHHHHHHHHHHHHHHGHHHHHHHHHHHHHHHGHHHHGHHHHHGGH
@M05620:45:000000000-G6HP7:1:1101:10918:7931 1:N:0:168
ATCTCTATCTCCTAAAAACCTGTTTAGATTTGGAGATAGACCTTCAGGTTTTTCATCATTTTCTGCATGAATTATACATTGACCACGTTCCAGCGTGGTCAGTTTGCAGCATTCTGTTATTTTGTTTGACAGAGTGTCTTGTTGAGAACATATGTAGGACATGATTTTTTCCTGCAACAGGGAAAATAAAGTATAAGTTTTAAAGATTTATTCTTTAATAAAGGATCTCAAAGCCAGCTTTAGAAAAAGGA
+
BBCCCFFFFFFFGGGGGGGGGGHHHFHHHGHHHGHGHHHHHHHHHHHHHHHGGHHHHHHHHHHHHHHHHGHHHHHHHHHHHHHHHHGGHHHHHHGGGGGHHHGHHHHGHHGHHHHHHHHHHHHHHHHHGHHHHHFHHHHHHHHHGHHHHHHFHHHHHHHHFHHHHHHHHGHHHHHHGHHHHGGHHHHHGGHGHHHHHFGHHGGHHHHHHHHHHHHHHHHHHHHHHHHHHGHHHHHHHGHHHGHFGHGGGGH
@M05620:45:000000000-G6HP7:1:1101:17543:7969 1:N:0:168
AGATTACTGCAACAGTTCCCCCTGGACCTGGAAAAGTTTCTTGCCTGGCTTACAGAAGCTGAAACAACTGCCAATGTCCTACAGGATGCTACCCGTAAGGAAAGGCTCCTAGAAGACTCCAAGGGAGTAAAAGAGCTGATGCAACAATGGCAAGTAAGTCAGGCATTTCCGCTTTAGCACTCTTGTGGATCCAATTGAACCATTCTCAGCATTTGTACTTGTAACTGACAAGCCAGGGACAAAACAAAGAT
+
>AAAAFFF@D4BGF4FGGGGGGGFFEGHHHFH3FFHGHHHHHHHHHHEHHHFHHGFHHHHHHHHHHHHHGHHFHHFHHHHHHHHHGHHHHGHHHGGGGHGFHHHCFHHGHHGFFHHHHHHBG3?//?EH4FGHGHHHHBHH1B1GAGHFHHHHGHHHHHHHFHGHHHHHHGGGGGHHHHHHHHHHHHDHHHHHHHHHH0G.<CGHHHGGHHHHHHHFGHHHFHHHHFBFHCCCEF.CDGGEFFFGGGEGGG
@M05620:45:000000000-G6HP7:1:1101:17524:7984 1:N:0:168
AGATTACTGCAACAGTTCCCCCTGGACCTGGAAAAGTTTCTTGCCTGGCTTACAGAAGCTGAAACAACTGCCAATGTCCTACAGGATGCTACCCGTAAGGAAAGGCTCCTAGAAGACTCCAAGGGAGTAAAAGAGCTGATGAAACAATGGCAAGTAAGTCAGGCATTTCCGCTTTAGCACTCTTGTGGATCCAATTGAACAATTCTCAGCATTTGTACTTGTAACTGACAAGCCAGGGACAAAACAAAGAT
+
AAABBFFFBF@FGGBGGGGGGGGFDGHHHGAHGHHHHHHHHHHHHHHHHHHHHHHHHHHHHHHHHHHHHHHHHHHHHHHHHHHHHHHHHH5GHHGGEGHHHHHHFHHHGHHHHHHHHHHHHH3FEGEGH4GHHGHHHHHHHDGHHHHHHHHHHGHHHHHHHGHHHHHHHHGGGGGHGHHHHHHHHHHGHHHHGCGHHHHHHHHHHHHHHHHHHHHHHHHHHHHHHHHHGGHHHGGGGGGGAF/9FGGGGFF
@M05620:45:000000000-G6HP7:1:1101:17544:7996 1:N:0:168
AGATTACTGCAACAGTTCCCCCTGGACCTGGAAAAGTTTCTTGCCTGGCTTACAGAAGCTGAAACAACTGCCAATGTCCTACAGGATGCTACCCGTAAGGAAAGGCTCCTAGAAGACTCCAAGGGAGTAAAAGAGCTGATGAAACAATGGCAAGTAAGTCAGGCATTTCCGCTTTAGCACTCTTGTGGATCCAATTGAACAATTCTCAGCATTTGTACTTGTAACTGACAAGCCAGGGACAAAACAAAGAT
+
A3AAAFFFDFDFGGFBGGGGGGGGHHHHHGFHCGHHHHHHHHHHHHHHHHHGHHFGHHHHHHHHHEHHHHHHHFHHHHHHHHHFFEHHHHGHHHGG@EGHGFCGCEHHGHGHFHGHHHHG3B?F>?EEHFHHHGHHHHBGH2FFHBGHHHHHHGHFHHHHGGHHEFGHGHGGFGGHHHHHHHHHHGHGHHHHHFHFHE0C<GGHFGHEFHHHHHHHHHHHHHHHFGFFHHGCEFG?FGGGGA/FAEGGFFF
@M05620:45:000000000-G6HP7:1:1101:10169:8001 1:N:0:168
ATCTCTATCTCCTAAAAACCTGTTTAGATTTGGAGATAGACCTTCAGGTTTTTCATCATTTTCTGCATGAATTATACATTGACCACGTTCCAGCGTGGTCAGTTTGCAGCATTCTGTTATTTTGTTTGACAGAGTGTCTTGTTGAGAACATATGTAGGACATGATTTTTTCCTGCAACAGGGAAAATAAAGTATAAGTTTTAAAGATTTATTCTTTAATAAAGGATCTCAAAGCCAGCTTTAGAAAAAGGA
+
CDCCCFFFFFFFGGGGGGGGGGHHHHHHHHHHHHHHHHHHHHHHHHHHHHHGGHHHHHIIHIHIIHHHHHHHHHHHHHHHHHHHHHGHHHHHHHGFGGHHHHHHHHHHHHHHHHHHHHHHHHHHHHHHHHHHHHHHHHHHHHHHHHHHHHHHHHHHHHHHHHHHHHHHHGHHHHHHHHHHHGGHHHHHHHHHHGHHHHHHHHHHHHHHHHHHHHHHHHHHHHHHHHHHHHHHHHHHHGHHHHGHHHHHGGH
@M05620:45:000000000-G6HP7:1:1101:19349:8007 1:N:0:168
ATCTCTATCTCCTAAAAACCTGTTTAGATTTGGAGATAGACCTTCAGGTTTTTCATCATTTTCTGCATGAATTATACATTGACCACGTTCCAGCGTGGTCAGTTTGCAGCATTCTGTTATTTTGTTTGACAGAGTGTCTTGTTGAGAACATATGTAGGACATGATTTTTTCCTGCAACAGGGAAAATAAAGTATAAGTTTTAAAGATTTATTCTTTAATAAAGGATCTCAAAGCCAGCTTTAGAAAAAGGA
+
CDDCDFFFFFFFGGGGGGGGGGHHHHHHHHHHHHHHHHHHHHHHHHHHHHHGGHHHHIHHHHIHIHHHHHHHHHHHHHHHHHHHHHGHHHHHHHGGGGHHHHHHHHHHHHHHHHHHHHHHHHHHHHHHHGHHHHHHHHHHHHHHHHHHHHHHHHHHHHHHHHHHHHHHHGHHHHHHHHHHHGGHHHHHHHHHHHHHHHHHHHHHHHHHHHHHHHHHHHHHHHHHHHHHHHHHHHHHHGHHHHHHHFHHGGH
@M05620:45:000000000-G6HP7:1:1101:21939:8011 1:N:0:168
ATCTCTATCTCCTAAAAACCTGTTTAGATTTGGAGATAGACCTTCAGGTTTTTCATCATTTTCTGCATGAATTATACATTGACCACGTTCCAGCGTGGTCAGTTTGCAGCATTCTGTTATTTTGTTTGACAGAGTGTCTTGTTGAGAACATATGTAGGACATGATTTTTTCCTGCAACAGGGAAAATAAAGTATAAGTTTTAAAGATTTATTCTTTAATAAAGGATCTCAAAGCCAGCTTTAGAAAAAGGA
+
CCCCCFFFFFFFGGGGGGGGGGHHHHHHHHHHHHHHHHHHHHHHHHHHHHHGGHHHHHHHHHIHIHHHHHHHHHHHHHHHHHHHHHGHHHHHHHGGGGHHHHHHHHHHHHHHHHHHHHHHHHHHHHHHHHHHHHHHHHHHHHHHHHHHHHHHHHHHHHHHHHHHHHHHHGHHHHHHHHHHHGGHHHHHHHHHHHHGHFGHHHHHHHHHHHHHHHHHHHHHHHHHHHHHHHGHHHHHHGHHHHGHHFHHGGG
@M05620:45:000000000-G6HP7:1:1101:26664:8018 1:N:0:168
ATCTCTATTCCTAAAAACCTGTTTAGATTTGGAGATAGACCTTCAGGTTTTTCATCATTTTCTGCATGAATTATACATTGACCACGTTCCAGCGTGGTCAGTTTGCAGCATTCTGTTATTTTGTTTGACAGAGTGTCTTGTTGAGAACATATGTAGGACATGATTTTTTCCTGCAACAGGGAAAATAAAGTATAAGTTTTAAAGATTTATTCTTTAATAAAGGATCTCAAAGCCAGCTTTAGAAAAAGGAA
+
CCCCCFFF5FFFGGGGGGGGGGHHHHHHHHHHHHHHHHHHHHHHHHHHHHGGHHHHHHHHHHHIHHHHHHHHHHHHHHHHHHHHHGHHHHHHHGGGGHHHHHHHHHHHHHHHHHHHHHHHHHHHHHHHHHHHHHHHHHHHHHHHHHHHHHHHHHHHHHHHHHHHHHHHGHHHHHGHHHHHGGHHHHHHHGFHHHHHGHHHHHHHHHHHHHHHHHHHHFFHGFGHHHGHHHGHHHFHGHHHHHFFHHHGGGH
@M05620:45:000000000-G6HP7:1:1101:19358:8029 1:N:0:168
ATCTCTATCTCCTAAAAACCTGTTTAGATTTGGAGATAGACCTTCAGGTTTTTCATCATTTTCTGCATGAATTATACATTGACCACGTTCCAGCGTGGTCAGTTTGCAGCATTCTGTTATTTTGTTTGACAGAGTGTCTTGTTGAGAACATATGTAGGACATGATTTTTTCCTGCAACAGGGAAAATAAAGTATAAGTTTTAAAGATTTATTCTTTAATAAAGGATCTCAAAGCCAGCTTTAGAAAAAGGA
+
DDDDDFFFFFFFGGGGGGGGGGHHHHHHHHHHHHHHHHHGHHHHHHHHHHHGGHHHHIHHHHIIHHHHHHHHHHHHHHHHHHHHHHGHHHHHHHGFGGHHHHHHHHHHHHHHHHHHHHHHHHHHHHHHHHHHHHHHHHHHHHHHHHHHHHHHHHHHHHHHHHHHHHHHHGHHHHHHHHHHHGGHHHHHHHGHHHHHHHHHHHHHHHHHHHHHHHHHHGHHHHGHGHHHHHHHGHHHHGHHHHHHHHHHGGH
@M05620:45:000000000-G6HP7:1:1101:19339:8030 1:N:0:168
ATCTCTATCTCCTAAAAACCTGTTTAGATTTGGAGATAGACCTTCAGGTTTTTCATCATTTTCTGCATGAATTATACATTGACCACGTTCCAGCGTGGTCAGTTTGCAGCATTCTGTTATTTTGTTTGACAGAGTGTCTTGTTGAGAACATATGTAGGACATGATTTTTTCCTGCAACAGGGAAAATAAAGTATAAGTTTTAAAGATTTATTCTTTAATAAAGGATCTCAAAGCCAGCTTTAGAAAAAGGA
+
CCCCCFFFFFFFGGGGGGGGGGHHHHHHHHHHHHHHHHHHHHHHHGHHHHHGGHHHHIIHHIHHHHHHHHHHHHHHHHHHHHHHHHGHHHHHHHGGGGHHHHHHHHHHHHHHHHHHHHHHHHHHHHHHHHHHHHHHHHHHHHHHHHHHHHHHHHHHHHHHHHHHHHHHHGHHHHHHGHGHHGGHHHHHGHHHHHHHHHHHHHHHHHHHHHHHHGHHHHHHHHHHHHHHHHHHHHHHHGHHHHHHHGHHGGH
@M05620:45:000000000-G6HP7:1:1101:26655:8037 1:N:0:168
ATCTCTATTCCTAAAAACCTGTTTAGATTTGGAGATAGACCTTCAGGTTTTTCATCATTTTCTGCATGAATTATACATTGACCACGTTCCAGCGTGGTCAGTTTGCAGCATTCTGTTATTTTGTTTGACAGAGTGTCTTGTTGAGAACATATGTAGGACATGATTTTTTCCTGCAACAGGGAAAATAAAGTATAAGTTTTAAAGATTTATTCTTTAATAAAGGATCTCAAAGCCAGCTTTAGAAAAAGGAA
+
CCCCCFFF5FFFGGGGGGGGGGHHHHHHHHHHHHHHGHHHHHHHHHHHHHGGHHHHHHHHHHHHHHHHHHHHHHHHHHHHHHHHHGHHHHHHHGGGGHHGHHHHFHHHHHHHHHHHHHHHHHHHHHHGHHHHHHHHHHHHHHHHHGGHHHHHHHHHHHHHHHHHHHHHGHHHHHHHHHHHGGHHHHGHHHGHHHHHGHHHHHGFFHHHHHHHHHHHHHHFFFGHHHHHHHHGHGFGGFHHGHEHHHHGGHH
@M05620:45:000000000-G6HP7:1:1101:16753:8040 1:N:0:168
CATCCTGACCCTGAAGTACCCCATTGAGCATGGCATCGTCACCAACTGGGACGACATGGAGAAGATCTGGCACCACACCTTCTACAACGAGCTGCGCGTGGCCCCGGAGGAGCACCCAGTGCTGCTGACCGAGGCCCCCCTGAACCCCAAGGCCAACAGAGAGAAGATGACTCAGGTGAGGCTCGGCCGACGCCCGTGCTCCTCCCGTCCTTTCCCCAGTCATTTTCTGCCCGGCTTGATTTCTGACATTA
+
CCCCCFFFFFFFGGGGGGGGGGGHHHHHHHHHHHHHHGHHHGHHGGHHHHHHGGGGGHHHHHHHHHHHHHHHHGHHHGGHHHHHHHHHGGGGGHHGGGGGGGHHGGGGGGGGHHHHGGHHHHHHHHHHHHDGGGGGGGGGGGHHHHGGGGHGHHEGGGGGGGGGGGGGGGGGGGGGGGGGGGGGFFFFFFFFFFFFDFFFFFFFFFFFFFFFFFFFFFFFFFFFFFFFFFFFFFFFFFFFFFFFFFFEFF0
@M05620:45:000000000-G6HP7:1:1101:16584:8060 1:N:0:168
ATCTCTATCTCCTAAAAACCTGTTTAGATTTGGAGATAGACCTTCAGGTTTTTCATCATTTTCTGCATGAATTATACATTGACCACGTTCCAGCGTGGTCAGTTTGCAGCATTCTGTTATTTTGTTTGACAGAGTGTCTTGTTGAGAACATATGTAGGACATGATTTTTTCCTGCAACAGGGAAAATAAAGTATAAGTTTTAAAGATTTATTCTTTAATAAAGGATCTCAAAGCCAGCTTTAGAAAAAGGA
+
CCCCCFFFFFFFGGGGGGGGGGHHHHHHHHHHHHHHHHHHHHHHHHHHHHHGGHHHHHHHHHHHIHHHHHHHHHHHHHHHHHHHHHGHHHHHHHGGGGHHHHHHHHHHHHHHHHHHHHHHHHHHHHHHHHHHHHHHHHHHHHHHGHHHHHHHHHHGHHHHHHHHHHHHHGHHHHHHHHHHHGGHHHHHHHHHHHHHHGGHHHHHHHHHHHHHHHHHHHHHGFHHGHHHHHHHHHHHHGHHHHHFHHHFGGG
@M05620:45:000000000-G6HP7:1:1101:8807:8073 1:N:0:168
ATCTCTATCTCCTAAAAACCTGTTTAGATTTGGAGATAGACCTTCAGGTTTTTCATCATTTTCTGCATGAATTATACATTGACCACGTTCCAGCGTGGTCAGTTTGCAGCATTCTGTTATTTTGTTTGACAGAGTGTCTTGTTGAGAACATATGTAGGACATGATTTTTTCCTGCAACAGGGAAAATAAAGTATAAGTTTTAAAGATTTATTCTTTAATAAAGGATCTCAAAGCCAGCTTTAGAAAAAGGA
+
A1A?AFFFFFFFGGGGGGGEGCBFDFAFFGFFDGHHHHHFHFHHGHHFGHHFFHHHHGHFFGGFFH2EEGGHHHFHHDEFD1GHHHGHHGHFHFGEGEHHHHHHHGFHGHGFFHFGHHHGDGHHEFGHDGFCFGHHFGHHGGHHHHHHHHHHHHHFFHHHHHHHGHHHGGFHHHHHHFHHEE/F/FGHF1G?FGHBF1=FGHFDBGHHGHHHHHHBGHHHHHHFHHHHHHHHGEHGHGHHHHFGGHHFACC
@M05620:45:000000000-G6HP7:1:1101:16565:8074 1:N:0:168
ATCTCTATCTCCTAAAAACCTGTTTAGATTTGGAGATAGACCTTCAGGTTTTTCATCATTTTCTGCATGAATTATACATTGACCACGTTCCAGCGTGGTCAGTTTGCAGCATTCTGTTATTTTGTTTGACAGAGTGTCTTGTTGAGAACATATGTAGGACATGATTTTTTCCTGCAACAGGGAAAATAAAGTATAAGTTTTAAAGATTTATTCTTTAATAAAGGATCTCAAAGCCAGCTTTAGAAAAAGGA
+
1>A>1B3DFFB@FDGGCG?AGG1F3GB13D31110B0A11FGHFGHH1G1FCEGFFFHD22AAFA121AFAAAGHBHH22D1FA1GEAFHEGHFEGGC?D2>GHFEGGC10@FGHFFGHFHHHHHHHHGHHHHHGHGHHHHGHHHHGHHHHHHHHHHHHHFHHHHHHHHGHHHHHHGHHHHGGHHHHHGGHHFHGHHFHHHHFGHGHHHHHHHGHHHGHGGFGHHHHGHFFFH<GHHGHHHHHFFFFGGGF
@M05620:45:000000000-G6HP7:1:1101:27576:8076 1:N:0:168
CATCCTGACCCTGAAGTACCCCATTGAGCATGGCATCGTCACCAACTGGGACGACATGGAGAAGATCTGGCACCACACCTTCTACAACGAGCTGCGCGTGGCCCCGGAGGAGCACCCAGTGCTGCTGACCGAGGCCCCCCTGAACCCCAAGGCCAACAGAGAGAAGATGACTCAGGTGAGGCTCGGCCGACGCCCGTGCTCCTCCCGTCCTTTCCCCAGTCATTTTCTGCCCGGCTTGATTTCTGAATTAG
+
CCCCCFFFFFFFGGGGGGGGGGGHHHHHHHHHHHHHHGHHHGHHHGHHHHHHGGGGGHHHHHHHHHHHHHHHHGHHHGGHHHHHHHHHGGGGGGHGGGGGFGHHGGGGGGGGHGHHGGHGHHHHHHHHHHGGGGGGGGGGGGHHHHGGGGHGHHGGGGGFFGGGGGGGGGGGGGGGGGGGGGGGFFFFFFFFFFFFFFFFFFFFFFFEFFFFFFFFFFFFFFFFFFFFFFFFFFFFFFFFFFFFFFBFFF0
@M05620:45:000000000-G6HP7:1:1101:8790:8089 1:N:0:168
ATCTCTATCTCCTAAAAACCTGTTTAGATTTGGAGATAGACCTTCAGGTTTTTCATCATTTTCTGCATGAATTATACATTGACCACGTTCCAGCGTGGTCAGTTTGCAGCATTCTGTTATTTTGTTTGACAGAGTGTCTTGTTGAGAACATATGTAGGACATGATTTTTTCCTGCAACAGGGAAAATAAAGTATAAGTTTTAAAGATTTATTCTTTAATAAAGGATCTCAAAGCCAGCTTTAGAAAAAGGA
+
CDDDDFFFFFFFGGGGGGGGGGHHHHHHHHHHHHHHHHHHHHHHHHHHHHHGGHHHHHIHHHHIHHHHHHHHHHHHHHHHHHHHHHGHHHHHHHGFGGHHHHHHHHHHHHHHHHHHHHHHHHHHHHHHHHGHHHHHHHHHHHHHHHHHHHHHHHHHHHHHHHHHHHHHHGHHHHHHHHHHHGGHHHHHHHHHHHHHHHHHHHHHHHHHHHHHHHHHHHHHHHGHHHGHHHHHHHHHHGHHHHGHHHHHGGG
@M05620:45:000000000-G6HP7:1:1101:27586:8091 1:N:0:168
CATCCTGACCCTGAAGTACCCCATTGAGCATGGCATCGTCACCAACTGGGACGACATGGAGAAGATCTGGCACCACACCTTCTACAACGAGCTGCGCGTGGCCCCGGAGGAGCACCCAGTGCTGCTGACCGAGGCCCCCCTGAACCCCAAGGCCAACAGAGAGAAGATGACTCAGGTGAGGCTCGGCCGACGCCCGTGCTCCTCCCGTCCTTTCCCCAGTCATTTTCTGCCCGGCTTGATTTCTGAATTAG
+
BBBBBFFFFFFFGGGGGGGGGGGHHHHHHGHHHHHHHGHHHGHHHGHHHHHHGGGGGHHHHHHHHHHHHHHHHGHHHGGHHHHHHHHHGGGGGHHGGGGGGGHHGGGGGGGGHHHHGGHHHHHGHHHHHHGGGGGGGGGGGGHHHHGGGGHGHHGGGGGGGGGGGGGGGGGEGGGGGGGGGGGGFFFFFF=FFFFFDDFFFFFFFFFEFFFFFFFFFFFFFFFFFFFFFFFFFFFFFFFFFFFFFFBFFF:
@M05620:45:000000000-G6HP7:1:1101:6825:8100 1:N:0:168
AAACCAAGAAGACATGAGGTCAGCTAGATCGGAAGAGCACACGTCTGAACTCCAGTCACGTCGACGCATCTCGTATGCCGTCTTCTGCTTGAAAAAAAAAAAAAAAAGAATAGGAACAAAAGGTAAGCGCTCATATGAGAATGCTAAGCCATATCTCCTGCCAGCAGACCAGACATGCGTAACATAGACGCATGAAATCGTGACATTATACGTGGTACAGCCATGCTAACTCTCGTAACTGTATATTGCAC
+
BBBCCABFFFFFGGGGGGGGGGHHHHHHHHHGGGGHHHHHHHGHHHGHHHHHHHHHHHHGGHGGGGGGGGHHHFFHHHHGFGHGFFHHHHHHGHHHGGGGD>/<////.01>1111000000.00000--...000000000000000/0/0000000000:009/./../...<000....9000000.--..00000.9./.0000000.0/..00000..000000/0000.....00:00000<000
@M05620:45:000000000-G6HP7:1:1101:8803:8102 1:N:0:168
ATCTCTATCTCCTAAAAACCTGTTTAGATTTGGAGATAGACCTTCAGGTTTTTCATCATTTTCTGCATGAATTATACATTGACCACGTTCCAGCGTGGTCAGTTTGCAGCATTCTGTTATTTTGTTTGACAGAGTGTCTTGTTGAGAACATATGTAGGACATGATTTTTTCCTGCAACAGGGAAAATAAAGTATAAGTTTTAAAGATTTATTCTTTAATAACGGATCTCAAAGCCAGCTTTAGAAAAAGGA
+
ABA?AFFFFFFFGGGGGGGGGGHHHGHHHHHGHFHHHHGHHHHHHHHGHHHGGHHHHGHHHHHHFGHHHHHHHHHHHHHHHHHHHHGHHHHHHHGEGGHHHHHHHHHFHHGHHHHHHHHHHHHHHHHHHFHGFHGHHHHHHHHHDGHHHHEHHHHHHHHHHHHHHHHHHGHHHHHHHH<CH/FG/?F?FDGHHHDGFGGHHHHH1GGHHHHHHGHHHHHHH0.<DEFHHHHFFHHHHGHHHHGGHB;9.9F
@M05620:45:000000000-G6HP7:1:1101:20624:8102 1:N:0:168
ATCTCTATCTCCTAAAAAGGAAGAAAGGGGAGGGAAGATCGGAAGAGCACACGTCTGAACTCCAGTCACGTCGACGCATCTCGTATGCCGTCTTCTGCTTGAAAAAAAAAAACCACACCACTCACAACCCCCCTTTTTCCTCCTCCCCCCCACACTCCACCTACCTCTCCTCTCCCTCCCACCCTATCCACCCCTCCCCGCCACCTCCACCGCTTGCCTCCCCCACCCCCCCCCCCGCCCCCTACCCCCCC
+
CCCCCFFFFFFFGGGGGGGGFGHEFHGHGGGGGGGHGHHHHGGGGHHGGHHHGGHHGHFHHHHGHGHHHGHHGGGGGGGEHHGFGHHHHEEFHGHHHHHHHGHHHHGGGGC<//=///...100111>.<.-<-.0:0;:00;///.:.:--9../:/0/;.0/;000//0/0/////../.::./00/00:.-.....-9--.:...9::.--..;000....-.:.---9-----------.:.99--;
@M05620:45:000000000-G6HP7:1:1101:25258:8104 1:N:0:168
ATCTCTATCTCCTAAAAACCTGTTTAGATTTGGAGATAGACCTTCAGGTTTTTCATCATTTTCTGCATGAATTATACATTGACCACGTTCCAGCGTGGTCAGTTTGCAGCATTCTGTTATTTTGTTTGACAGAGTGTCTTGTTGAGAACATATGTAGGACATGATTTTTTCCTGCAACAGGGAAAATAAAGTATAAGTTTTAAAGATTTATTCTTTAATAAAGGATCTCAAAGCCAGCTTTAGAAAAAGGA
+
A11AABFFFFFDEGGF1GGGGFHFHGH1EGFFFHHHFDDHDHHHHFHHGFGEAGFHHHHHGHHBFHHGHGHHFFHHHHHHHGGHGHGHHFHFFFFE?E>@GHHDDHHHHHFFDGHGGHGHHHHH>GHHFHGGHHHHHHHHHHHGHHGHHHHGGHHHGFDCGHHHEHHHFCFHHD1FGHFHHGGGHCGGD1F@<GHDHHGHHHHGHHHHHHHFHHFBDFHB0DDHCGHHFDGFGHFFHGHFGC00CGFG?AG
@M05620:45:000000000-G6HP7:1:1101:25270:8118 1:N:0:168
ATCTCTATCTCCTAAAAACCTGTTTAGATTTGGAGATAGACCTTCAGGTTTTTCATCATTTTCTGCATGAATTATACATTGACCACGTTCCAGCGTGGTCAGTTTGCAGCATTCTGTTATTTTGTTTGACAGAGTGTCTTGTTGAGAACATATGTAGGACATGATTTTTTCCTGCAACAGGGAAAATAAAGTATAAGTTTTAAAGATTTATTCTTTAATAAAGGATCTCAAAGCCAGCTTTAGAAAAAGGA
+
DDDCDFFFFFFFGGGGGGGGGGHHHHHHHHHHHHHHHHHHHHHHHHHHHHHGGHHHHHHHHHIHIHHHHHHHHHHHHHHHHHHHHHGHHHHHHHGGGGHHHHHHHHHHHHHHHHHHHHHHHHHHHHHHHHHHHHHHHHHHHHHHHHHHHHHHHHHHHHHHHHHHHHHHHGHHHHHHHHHHHGGHHHHHHHHHHHHHHGHHHHHHHHHHHHHHHHHHHHHHHHHHHHHHHHHHHHHHHGHHHHHHHHHHGGH
@M05620:45:000000000-G6HP7:1:1101:8492:8130 1:N:0:168
CATCCTGACCCTGAAGTACCCCATTGAGCATGGCATCGTCACCAACTGGGACGACATGGAGAAGATCTGGCACCACACCTTCTACAACGAGCTGCGCGTGGCCCCGGAGGAGCACCCAGTGCTGCTGACCGAGGCCCCCCTGAACCCCAAGGCCAACAGAGAGAAGATGACTCAGGTGAGGCTCGGCCGACGCCCGTGCTCCTCACGTCCTTTCCCCAGTCATTTTCTGCCCGGCTTGATTTCTGACATTA
+
CCCCCFFFFFFFGGGGGGGGGGGHHHHHHHHHHHHHHGHHHGHHHGHHHHHHGGGGGHHHHHHHGHHHHHHHHGHHHGGHHHHHHHHHGGGGGHHGGGGGFFHHGGGGGGGGHHHHGGHHHHHHHHHHHHGGGGGGGGGGGGHHHHGGGGHGHHGGGGGGGGGGGGGGGGGGGGGGGFGGGGGGFFFFCFFFFFFFCDFFFF0BFFFFFFFFFFFFFFF0FBFFFFFFFFFFFFFFFAFFFF0B0;BFFF0
@M05620:45:000000000-G6HP7:1:1101:26230:8157 1:N:0:168
ATCTCTATCTCCTAAAAACCTGTTTAGATTTGGAGATAGACCTTCAGGTTTTTCATCATTTTCTGCATGAATTATACATTGACCACGTTCCAGCGTGGTCAGTTTGCAGCATTCTGTTATTTTGTTTGACAGAGTGTCTTGTTGAGAACATATGTAGGACATGATTTTTTCCTGCAACAGGGAAAATAAAGTATAAGTTTTAAAGATTTATTCTTTAATAAAGGATCTCAAAGCCAGCTTTAGAAAAAGGA
+
DDDCDFFFFFFFGGGGGGGGGGHHHHHHHHHHHHHHHHHHHHHHHHHHHHHGGHHHHIHHHHHHHHHHHHHHHHHHHHHHHHHHHHGHHHHHHHGGGGHHHHHHHHHHHHHHHHHHHHFHHHHHHHHHHHHHHHHHHHHHHHHHHHHHHHHHHHHHHHHHHHHHHHHHHGHHHHHHHHHHHGGHHHHHHHHHHHHGHHHHHHHHHHHHHHHHHHHHHHHHHHHHHHHHHHHHHHHHHGHHHHHHHGGHGGG
@M05620:45:000000000-G6HP7:1:1101:18301:8168 1:N:0:168
CATCCTGACCCTGAAGTACCCCATTGAGCATGGCATCGTCACCAACTGGGACGACATGGAGAAGATCTGGCACCACACCTTCTACAACGAGCTGCGCGTGGCCCCGGAGGAGCACCCAGTGCTGCTGACCGAGGCCCCCCTGAACCCCAAGGCCAACAGAGAGAAGATGACTCAGGTGAGGCTCGGCCGACGCCCGTGCTCCTCCCGTCCTTTCCCCAGTCATTTTCTGCCCGGCTTGATTTCTGACATTA
+
DDDDDFFFFFFFGGGGGGGGGGGHHHHHHHHHHHHHHGHHHGHHHGHHHHHHGGGGGHHHHHHHHHHHHHHHHGHHHGGHHHHHHHHHGGGGGHHGGGGGGGHHGGGGGGGGHHHHGGHHHHHHHHHHHHGGGGGGGGGGGGHHHHGGGGHGHHGGGGGGGGGGGGGGGGGGGGGGGGGGGGGGFFFFFFFFFFFFDDFFFFFFFFFFFFFFFFFFFFFFFEFFFFFFFFFFFFFFFFFFFFFFFFFFFF0
@M05620:45:000000000-G6HP7:1:1101:18312:8182 1:N:0:168
CATCCTGACCCTGAAGTACCCCATTGAGCATGGCATCGTCACCAACTGGGACGACATGGAGAAGATCTGGCACCACACCTTCTACAACGAGCTGCGCGTGGCCCCGGAGGAGCACCCAGTGCTGCTGACCGAGGCCCCCCTGAACCCCAAGGCCAACAGCGAGAAGATGACTCAGGTGAGGCTCGGCCGACGCCCGGGCTCCTCCCGTCCTTTCCCCCGTCATTTTCTCCCCGGCTTGATTTCTGACATTA
+
AAA?AD@5CFFFCGGFGFGGGGEHHB544EGFFHHHGEHHDAF3AEGH322F0EEGEHE3FHHC3B5AAFHCGG1?FFGHGHFFGHFH@1>EE3@>EE>E@EGEG<?</<EGHHFHGC<?FGHHHHHFHHCGGCCG?CGCDEHHHFADA?..::.CCAB.-;;-EB/FB090990/;/FA9AEFB?EA@=@--;----;-;.;BFA..9;.BF/9/.9-A...//;9;/9/9--;9-9./:9B//;/:9;/
@M05620:45:000000000-G6HP7:1:1101:26217:8182 1:N:0:168
ATCTCTATCTCCTAAAAACCTGTTTAGATTTGGAGATAGACCTTCAGGTTTTTCATCATTTTCTGCATGAATTATACATTGACCACGTTCCAGCGTGGTCAGTTTGCAGCATTCTGTTATTTTGTTTGACAGAGTGTCTTGTTGAGAACATATGTAGGACATGATTTTTTCCTGCAACAGGGAAAATAAAGTATAAGTTTTAAAGATTTATTCTTTAATAAAGGATCTCAAAGCCAGCTTTAGAAAAAGGA
+
BBCACFFFFFFFGGGGGGGGGGHHHHHHHHHHHHHHHHHHHHHHHHHHHHHGGHHHHHHHHHHHHHGHHHGHHHHHHHHHHGHHHHGHHHHGGHGFGGHHHHHHHHHHHHHHHHHHHHHHHHHHHHHHHHGHHHHHHHHHHHHHHHGHGHHHHHHHHHHHHHHHHHHHHGHHHHHHHHHHHGGHHHHHGGHHHHHHHGHHHHHHHHHHHHHHHHHHHGHHHHHHHHHHHGGGFHHHGGHHHHHFGFHHGGG
@M05620:45:000000000-G6HP7:1:1101:18292:8183 1:N:0:168
CATCCTGACCCTGAAGTACCCCATTGAGCATGGCATCGTCACCAACTGGGACGACATGGAGAAGATCTGGCACCACACCTTCTACAACGAGCTGCGCGTGGCCCCGGAGGAGCACCCAGTGCTGCTGACCGAGGCCCCCCTGAACCCCAAGGCCAACAGAGAGAAGATGACTCAGGTGAGGCTCGGCCGACGCCCGTGCTCCTCCCGTCCTTTCCCCAGTCATTTTCTGCCCGGCTTGATTTCTGACATTA
+
CBCCCFFFFFFFGGGGGGGGGGGHHHHHHHHHHHHHHGHHHGHHHGHHHHHHGGGGGHHHHHHHHHHHHHHHHGHHHGGHHHHHHHHHGGGGGHHGGGGGGGHHGGGGGGGGHHHHGGHHHHHHHHHHHHGGGGGGGGGGGGHHHHGGGGHGHHGGGGGGGGGGGGGGGGGGGGGGGGGGGGGGFFFFFFFFFFFF>DDFFFFFFFFAFFFFFFFFFFFFFFFFFFFFFFFFFFFFAFAFFFFFFEFBBF:
@M05620:45:000000000-G6HP7:1:1101:17295:8198 1:N:0:168
CATCCTGACCCTGAAGTACCCCGGCTTGATTTCTGACATTAGATCGGAAGAGCACACGTCTGAACTCCAGTCACGTCGACGCATCTCGTATGCCGTCTTCTGCTTGAAAAAAAAAAAAAAAAAAAAAACAGTTTATCAAGTGAATTGCTGATCTACAATATACTAAGGGAATAAAATTTAACCTGCGTCTTACGCGTAGGTCCCATGGATGGAACGCCATCAATGGTGTTCTTAGTTAAGGTTTGCTCTTT
+
DCCDDFFFFFFFGGGGGGGGGGGGGGGGHHHHHHHHHHHHHHHHHHGGGGHHHHHHHGHHHGHHHHHHHHHHHHGHHGGGGGGGEHHHGGHHHHGFGHGHHHHHHHHHFHHCDCGB><->-<--:-:-../0:0:00000000000000000000000000000000/.;./;000:0000000.:-9@..00..;---.000.00//0:0./00..-..000000:0..00000;0:000000.000000
@M05620:45:000000000-G6HP7:1:1101:22578:8210 1:N:0:168
AAACCAAGAAGACATGAGGTCAGCTAGATCGGAAGAGCACACGTCTGAACTCCAGTCACGTCGACGCATCTCGTATGCCGTCTTCTGCTTGAAAAAAAAAAAAACCAACCTATCCCCCCTCTCTTCTTCTTATCTTTTTCCTCTATTCACCAACCCTCCTACTCCTCTGCCTTGTGCTTCCCTCTTTTTTTCCATTACACCCCTTTTTCTTCACTTTCCCTTATCGAACTCTCCCTTCCTCCCCTCCCTCT
+
BCCCCBBFFFFFGGGGGGGGGGHHHHHHHHHGGGGGHHGHHHGHHHGHGHHHHHHHHHHGFHGGGGGGGEHHGFEGHHHGFGHGHHHHHHHHGGHGGGEFD@////////0?1??C?A--C0><0D000000=0=0DD0/<0<=0<0:0;C:..;..:./090;B0:0;0000/00000;/:BFB0000--/////9:/;/;C../;F/BF///;B/;:FF9/;/../9.9:BB/:BB////9:/.;.9:/
@M05620:45:000000000-G6HP7:1:1101:10364:8239 1:N:0:168
ATCTCTATCTCCTAAAAACCTGTTTAGATTTGGAGATAGACCTTCAGGTTTTTCATCATTTTCTGCATGAATTATACATTGACCACGTTCCAGCGTGGTCAGTTTGCAGCATTCTGTTATTTTGTTTGACAGAGTGTCTTGTTGAGAACATATGTAGGACATGATTTTTTCCTGCAACAGGGAAAATAAAGTATAAGTTTTAAAGATTTATTCTTTAATAAAGGATCTCAAAGCCAGCTTTAGAAAAAGGA
+
BBBABFFFFFFFGGGGGGGGGGGGHHHHHHHHHGHHHHHHHHHHHHHHHHHGGHHHHIHHIHHHIHHHHGHHHHHGHHHHHHHHGHGGGHHHHHGGGGHHFHHHHHHHHHHHHHHHHHHHHHHHHHHHGHGHHHGHGHHHGHHHHHHHHHHHHHHHHHHHHHHHHHHHHGHHHHHGHHHHHGGHHHHGHHH?GHHHHGHHHHHHHHHHHHHHHHHHHHHHHHHHGHHHHGHHHGHHHGFHHGFHFFHGGGH
@M05620:45:000000000-G6HP7:1:1101:20448:8253 1:N:0:168
ATCTCTATCTCCTAAAAACCTGTTTAGATTTGGAGATAGACCTTCAGGTTTTTCATCATTTTCTGCATGAATTATACATTGACCACGTTCCAGCGTGGTCAGTTTGCAGCATTCTGTTATTTTGTTTGACAGAGTGTCTTGTTGAGAACATATGTAGGACATGATTTTTTCCTGCAACAGGGAAAATAAAGTATAAGTTTTAAAGATTTATTCTTTAATAAAGGATCTCAAAGCCAGCTTTAGAAAAAGGA
+
CCCCCFFFFFFFGGGGGGGGGGHHHHHHHHHHHHHHHHHHHHHHHHHHHHHGGHHHHHIHHIIIHHHHHHHHHHHHHHHHHHHHHHGHHHHHHHGFGGHHHHHHHHHHHHHHHHHHHHHHHHHHHHHHHHHHHHHHHHHHHHHHHHHHHHHHHHHHHHHHHHHHHHHHHGHHHHHHHHHHHGGHHHHHHHHGHHHHHHHHHHHHHHHHHHHHHHHHHHHHHHHHHHHHHHHHHHHHHGHHHHHHHHHHGGH
@M05620:45:000000000-G6HP7:1:1101:10346:8254 1:N:0:168
ATCTCTATCTCCTAAAAACCTGTTTAGATTTGGAGATAGACCTTCAGGTTTTTCATCATTTTCTGCATGAATTATACATTGACCACGTTCCAGCGTGGTCAGTTTGCAGCATTCTGTTATTTTGTTTGACAGAGTGTCTTGTTGAGAACATATGTAGGACATGATTTTTTCCTGCAACAGGGAAAATAAAGTATAAGTTTTAAAGATTTATTCTTTAATAAAGGATCTCAAAGCCAGCTTTAGAAAAAGGA
+
BBBBBFFFFFFFGGGGGGGGGGHHHHHHHHHHHHHHHHHHHHHHHHHHHHHGGHHHHHHHHHHHHHHHHHHHHHHHHHHHHHHHHHGHHHHHHHGGGGHHHHGHHHHHHHGHHHHHHHHHHHHHHHHHGHGHHHHHHHHHHHHHHHHHHHHHHHHHHHHHHHHHHHHHHGHHHHHHHHHHHGGHHHHHHHHHHHHHHGHHHGHHHHHHHHHHHHHHHHHHHHHHHHGHHGHHHHHHHGHHHHGHHHGHGGH
@M05620:45:000000000-G6HP7:1:1101:21580:8268 1:N:0:168
ATCTCTATCTCCTAAAAACCTGTTTAGATTTGGAGATAGACCTTCAGGTTTTTCATCATTTTCTGCATGAATTATACATTGACCACGTTCCAGCGTGGTCAGTTTGCAGCATTCTGTTATTTTGTTTGACAGAGTGTCTTGTTGAGAACATATGTAGGACATGATTTTTTCCTGCAACAGGGAAAATAAAGTATAAGTTTTAAAGATTTATTCTTTAATAAAGGATCTCAAAGCCAGCTTTAGAAAAAGGA
+
ABBABFFFFFFFGGFGGFGGGGGGHGHGHFHHHCGFGHH5FGEFGFHFHHHGGHFHHFHHHHHH5GFHEGFGH5FAHAGHEAGHFHEGHHHFGHGGGGHHFGHHHHHHHHHGHHHBGHHHHHHHHHHHHHHHHHHHHHHHHHHHBHH4FFHHHEHHHBFHHH?DHHHHHGHHHHHHEHHHACEGA0?1<FGHGHFGGHHHHG11=1FGHFGHHHHHHHHDDGHGHHHHHHFHHGHHHGHHHHEFCFGGG.:
@M05620:45:000000000-G6HP7:1:1101:6232:8274 1:N:0:168
CATCCTGACCCTGAAGTACCCCATTGAGCATGGCATCGTCACCAACTGGGACGACATGGAGAAGATCTGGCACCACACCTTCTACAACGAGCTGCGCGTGGCCCCGGAGGAGCACCCAGTGCTGCTGACCGAGGCCCCCCTGAACCCCAAGGCCAACAGAGAGAAGATGACTCAGGTGAGGCTCGGCCGACGCCCGTGCTCCTCCCGTCCTTTCCCCAGCCATTTTCTGCCCGGCTTGATTTCTGACATTA
+
BBBBBFFFFCFFFGGGFFGGGGEGFFGBGDEGEGFHHDGHDGGGHGHHHHAHGEEGGHHEHHFFGFHFHHHHHGHHHGGHHHHHHEHHGFGGAGFGGGEGGGHHGGC@CCABHHHHGGHHHHHHHHHGGGGGCDGGD@DCDEGHFHGGGGEGFHGGGGFFGGGGGGGGFFBFFFGGGGF?AEG?9B?A9-9B;BB;@.A./;BFFFFEDDFB//;F;B?.;.9FFFBBFFFA9---@9.//;BFB///9/9
@M05620:45:000000000-G6HP7:1:1101:19899:8275 1:N:0:168
ATCTCTATCTCCTAAAAACCTGTTTAGATTTGGAGATAGACCTTCAGGTTTTTCATCATTTTCTGCATGAATTATACATTGACCACGTTCCAGCGTGGTCAGTTTGCAGCATTCTGTTATTTTGTTTGACAGAGTGTCTTGTTGAGAACATATGTAGGACATGATTTTTTCCTGCAACAGGGAAAATAAAGTATAAGTTTTAAAGATTTATTCTTTAATAAAGGATCTCAAAGCCAGCTTTAGAAAAAGGA
+
DDDCDFFFFFFFGGGGGGGGGGHHHHHHHHHHHHHHHHHHHHHHHHHHHHHGGHHHHIHHHHHHHHHHHHHHHHHHHHHHHHHHHHGHHHHHHHGGGGHHHHHHHHHHHHHHHHHHHHHHHHHHHHHHHHHHHHHHHHHHHHHHHHHHHHHHHHHHHHHHHHHHHHHHHGHHHHHHHHHHHGGHHHHHGHHHHHHHHHHHHHHHHHHHHHHHHHHHHHHHHFHHHHHHHHHHHHHHHGGHHHHHHHHHGGH
@M05620:45:000000000-G6HP7:1:1101:19352:8277 1:N:0:168
AAACCAAGCAGACACTCACCGCTGACATGAGGTCAGCTAGATCGGAAGAGCACACGTCTGAACTCCAGTCACGTCGACGCATCTCGTATGCCGTCTTCTGCTTGAAAAAAAAAAAGAAATTTTTTTTGACAGAGTGTCTTTTTGAGAACATTCGTAGGACATAATTTTTCTCTTCAACAGGGAAAATAAATTATACGTTTTAAAGATTGATTCTTTATTACAGTATCTCACTGCTCGCTTTATCACACCTC
+
CCCCCCCFCFFFGGGGGGGGGGGGEGHHHHHHHHHHHHHHHHHHGGGGHHGHHHHGHHHGHFHHHHHHHHHHGFHGGGGGGFGHHHGDHHHHGFGHGHHHHHHGHHGHHEGC?C///001?111<<<-.0=0/<=0<G=00<;:...;:G000;:/..0:B0000;090/00;0090;0C.A..:/;:00000;/:.9/:AB/BBBFF///:B/;B////;//;9B/B;////;//9@AA.////9//./:
@M05620:45:000000000-G6HP7:1:1101:21552:8279 1:N:0:168
ATCTCTATCTCCTAAAAACCTGTTTAGATTTGGAGATAGACCTTCAGGTTTTTCATCATTTTCTGCATGAATTATACATTGACCACGTTCCAGCGTGGTCAGTTTGCAGCATTCTGTTATTTTGTTTGACAGAGTGTCTTGTTGAGAACATATGTAGGACATGATTTTTTCCTGCAACAGGGAAAATAAAGTATAAGTTTTAAAGATTTATTCTTTAATAAAGGATCTCAAAGCCAGCTTTAGAAAAAGGA
+
AAAAAFFFFFFFGGGGGGGGGGHHHHHHHHHHHHHHHHHHHHHHHHHHHHHGGHHHHGHHHHHHHHFHHHHHHHHHHHHHHHHHGHGHHHHHHHGGGGHHHHFHHHHGHHHHHHHHHHHHHHHHHHHHGHHHHHGHHHHHHHHHHHHFHHHHHHHHHHHHHHHHGHHHHCHHHHHHHHHHHGGFHGHFGGHGHHHHHGGHHGHGHHHHHGHGHGHHHFHHHHEHHHHHHHHGHHHHHGHHHHHGHGFFDDG
@M05620:45:000000000-G6HP7:1:1101:21569:8284 1:N:0:168
ATCTCTATCTCCTAAAAACCTGTTTAGATTTGGAGATAGACCTTCAGGTTTTTCATCATTTTCTGCATGAATTATACATTGACCACGTTCCAGCGTGGTCAGTTTGCAGCATTCTGTTATTTTGTTTGACAGAGTGTCTTGTTGAGAACATATGTAGGACATGATTTTTTCCTGCAACAGGGAAAATAAAGTATAAGTTTTAAAGATTTATTCTTTAATAAAGGATCTCAAAGCCAGCTTTAGAAAAAGGA
+
EEEEEFFFFFFFGGGGGGGGGGHHHHHHHHHHHHHHHHHHHHHHHHHHHHHGGHHHHHHHHIHHHHHHHHHHHHHHHHHHHHHHHHGHHHHHHHGGGGHHHHHHHHHHHHHHHHHHHHHHHHHHHHHHHHHHHHHHHHHHHHHHHHHHHHHHHHHHHHHHHHHHHHHHHGHHHHHHHHHHHGGHHHHHHHHHHHHHHHHHHHHHHHHHHHHHHHHHHHHHHGHHHHHHHGHHHHHHHGHHHHHHHHHHGGH
@M05620:45:000000000-G6HP7:1:1101:19915:8285 1:N:0:168
ATCTCTATCTCCTAAAAACCTGTTTAGATTTGGAGATAGACCTTCAGGTTTTTCATCATTTTCTGCATGAATTATACATTGACCACGTTCCAGCGTGGTCAGTTTGCAGCATTCTGTTATTTTGTTTGACAGAGTGTCTTGTTGAGAACATATGTAGGACATGATTTTTTCCTGCAACAGGGAAAATAAAGTATAAGTTTTAAAGATTTATTCTTTAATAAAGGATCTCAAAGCCAGCTTTAGAAAAAGGA
+
DDDCDFFFFFFFGGGGGGGGGGHHHHHHHHHHHHHHHHHHHHHHHHHHHHHGGHHHHIIHHIHHIHHHHHHHHHHHHHHHHHHHHHGHHHHHHHGFGGHHGHHHHHHHHHHHHHHHHHHHHHHHHHHHHHHHHHHHHHHHHHHHHHHHHHHHHHHHHHHHHHHHHHHHHGHHHHHHHHHHHGGHHHHHHHHHHHHHHHHHHHHHHHHHHHHHHHHHHHHHHHHHHHHHHGHHHHHHHGHHHHGHGHHHGGH
@M05620:45:000000000-G6HP7:1:1101:6242:8289 1:N:0:168
CATCCTGACCCTGAAGTACCCCATTGAGCATGGCATCGTCACCAACTGGGACGACATGGAGAAGATCTGGCACCACACCTTCTACAACGAGCTGCGCGTGGCCCCGGAGGAGCACCCAGTGCTGCTGACCGAGGCCCCCCTGAACCCCAAGGCCAACAGAGAGAAGATGACTCAGGTGAGGCTCGGCCGACGCCCGTGCTCCTCCCGTCCTTTCCCCAGTCATTTTCTGCCCGGCTTGATTTCTGACATTA
+
DDDDDFFFFFFFGGGGGGGGGGGHHHHHHHHHHHHHHGHHHGHHHGHHHHHHGGGGGHHHHHHHHHHHHHGHHGHHHGGHHHHHHHHHGGGGGHHGGGGGGGHHGGGGGGGGHHHHGGHHHHHHHHHHHHGGGGGGGGGGGGHHHHGGGGHGHHGGGGGGGGGGGGGGGGGGGGGGHGGGGGGGFFFFFFFFFFFFFFFFFFFFFFFFFFFFFFFFFFFFFFFFFFFFFFFFFFFFFFFFFFFFFFFFFF0
@M05620:45:000000000-G6HP7:1:1101:5815:8293 1:N:0:168
ATCTCTATCTCCTAAAAACCTGTTTAGATTTGGAGATAGACCTTCAGGTTTTTCATCATTTTCTGCATGAATTATACATTGACCACGTTCCAGCGTGGTCAGTTTGCAGCATTCTGTTATTTTGTTTGACAGAGTGTCTTGTTGAGAACATATGTAGGACATGATTTTTTCCTGCAACAGGGAAAATAAAGTATAAGTTTTAAAGATTTATTCTTTAATAAAGGATCTCAAAGCCAGCTTTAGAAAAAGGA
+
CCCCCFFFFFFFGGGGGGGGGGHHHHHHHHHHHHHHHHHGHHHHHHHHHHHGGHHHHHHHHHIHIHHHHHHHHHHGHHHHHHHHHHGHHHHHHHGFGGHHHHHHHHHHHHGHHHHHHHHHHHHHHHHHHHHHHHHHHHHHHHHHHHGHHHHHHHHHHHHHHHHHHHHHHGHHHHHHHHHHHGGHHHHGHHHGHHGHHGHHHHGHHHHHHGHHHHHHHHHHHFHHHHGHHGHHHHHHHGGHHHHHGHGHGGH
@M05620:45:000000000-G6HP7:1:1101:19901:8297 1:N:0:168
ATCTCTATCTCCTAAAAACCTGTTTAGATTTGGAGATAGACCTTCAGGTTTTTCATCATTTTCTGCATGAATTATACATTGACCACGTTCCAGCGTGGTCAGTTTGCAGCATTCTGTTATTTTGTTTGACAGAGTGTCTTGTTGAGAACATATGTAGGACATGATTTTTTCCTGCAACAGGGAAAATAAAGTATAAGTTTTAAAGATTTATTCTTTAATAAAGGATCTCAAAGCCAGCTTTAGAAAAAGGA
+
BBBBBFFFFFFFGGGGGGGGGGHHHHHHHHGGHHHHHHHGHHHHHHHHHHHGGHHHHHHHHHHHHHHHHHHHHHHHHHHHHHHHHHGHHHHHHHGFGGHHHHHHHHHHHHHGHHHHHHHHHHHHHHHHHHGHFHHHHHHHHHHHHHHHHHHHHHGHHHHHHHHHHHHHHGHHHHHHHGHHHGGHHHHHHHHGHHHGHGHHHHHHHHHHHHHHHHHHHHHHHFHHHHHHHHHGHHHHHGHHHHHHFGHHGGH
@M05620:45:000000000-G6HP7:1:1101:5833:8303 1:N:0:168
ATCTCTATCTCCTAAAAACCTGTTTAGATTTGGAGATAGACCTTCAGGTTTTTCATCATTTTCTGCATGAATTATACATTGACCACGTTCCAGCGTGGTCAGTTTGCAGCATTCTGTTATTTTGTTTGACAGAGTGTCTTGTTGAGAACATATGTAGGACATGATTTTTTCCTGCAACAGGGAAAATAAAGTATAAGTTTTAAAGATTTATTCTTTAATAAAGGATCTCAAAGCCAGCTTTAGAAAAAGGA
+
CCCCCFFFFFFFGGGGGGGGGGHHHHHHHHHHHHHHHHHHHHHHHHHFHHHGGHHHHHHHHHHHHHHHHHHHHHHHHHHHHHHHHHGHHHHHHHGGGGHHHHHHHHHHHHHHHHHHHHHHHHHHHHHHHHHHHHHHHHHHHHHHHHHHHHHHHHHHHHHHHHHGHHHHHGHHHHHHHHHHHGGHHHHGHGFHHHHGHHHHHHHHHHHHHHHHHHHHHHHHDHHHGHHHHHHHHHHHHGHHHHGEHHHGDGF
@M05620:45:000000000-G6HP7:1:1101:5813:8313 1:N:0:168
ATCTCTATCTCCTAAAAACCTGTTTAGATTTGGAGATAGACCTTCAGGTTTTTCATCATTTTCTGCATGAATTATACATTGACCACGTTCCAGCGTGGTCAGTTTGCAGCATTCTGTTATTTTGTTTGACAGAGTGTCTTGTTGAGAACATATGTAGGACATGATTTTTTCCTGCAACAGGGAAAATAAAGTATAAGTTTTAAAGATTTATTCTTTAATAAAGGATCTCAAAGCCAGCTTTAGAAAAAGGA
+
CCCBCFFFFFFFGGGGGGGGGGHHHHHHHHHHHHHHHHHHHHHHHHHHHHHGGHHHHHHHHHHHIHHHHHHHHHHHHHHHHHHHHHGHHHHHHHGGGGHHHHHHHHHHHHHHHHHHHHHHHHHHHHHHGHHHHHGHHHHHHHHHHGHHHHHHHHHHHHHHHHHGHHHHHGHHHHHHHHHHHGGHHHHHGHHHFHHHHHGHHHHHHHHHHHHHHHHHHFHHHHHGHHHHHGHGGFHHHGHHHHHHHFGFDGH
@M05620:45:000000000-G6HP7:1:1101:24997:8320 1:N:0:168
ATCTCTATCTCCTAAAAACCTGTTTAGATTTGGAGATAGACCTTCAGGTTTTTCATCATTTTCTGCATGAATTATACATTGACCACGTTCCAGCGTGGTCAGTTTGCAGCATTCTGTTATTTTGTTTGACAGAGTGTCTTGTTGAGAACATATGTAGGACATGATTTTTTCCTGCAACAGGGAAAATAAAGTATAAGTTTTAAAGATTTATTCTTTAATAAAGGATCTCAAAGCCAGCTTTAGAAAAAGGA
+
AAAABFFFFFFFGGGGGGGGCGGFHFHHHHHHHHHHGHHHHHHHHHGHHHHGGHHHHFHHHHHHHHHGHGHHHHHHHHHHHHGHFHGHHHHHFHGEGFGFFHHHHHHHHHHHHHHHHHHHHHHHHHHHGHGHHHHHHHHHHHHHHHHHHHHHHHHHHHHHHHHHHHHHHGHHHHHHHHHHHGGGHHHHHHHGHHHHHFHHHGHHHHHHHHHHHHHHGGHHHGHHHHHHHHHHHHHHHGHHHHHHHHGHGGH
@M05620:45:000000000-G6HP7:1:1101:24532:8322 1:N:0:168
CATCCTGACCCTGAAGTACCCCATTGAGCATGGCATCGTCACCAACTGGGACGACATGGAGAAGATCTGGCACCACACCTTCTACAACGAGCTGCGCGTGGCCCCGGAGGAGCACCCAGTGCTGCTGACCGAGGCCCCCCTGAACCCCAAGGCCAACAGAGAGAAGATGACTCAGGTGAGGCTCGGCCGACGCCCGTGCTCCTCCCGTCCTTTCCCCAGTCATTTTCTGCCCGGCTTGATTTCTGACATTA
+
CCCCCFFFFFFFGGGGGGGGGGGHHHHHHHHHHHHHHGHHHGHHHGHHHHHHGGGGGHHHHHHHHHHHHHHHHGHHHGGHHHHHHHHHGGGGGHHGGGGGGGHHGGGGGGGGHHHHGGHGHHHHHHHHHHGGGGGGGGGGGGHHHHGGGGHGHHGGGGGGGGGGGGGGGGGGGGGGGGGGGGGGFFFFFFFFFFFFFFFFFFFFFFFEFFFFFFFFFFFFFFFFFFFFFFFFFFFFFFFFFFFFFFFFFF0
@M05620:45:000000000-G6HP7:1:1101:7822:8328 1:N:0:168
AGATTACTGCAACAGTTCCCCCTGGACCTGGAAAAGTTTCTTGCCTGGCTTACAGAAGCTGAAACAACTGCCAATGTCCTACAGGATGCTACCCGTAAGGAAAGGCTCCTAGAAGACTCCAAGGGAGTAAAAGAGCTGATGAAACAATGGCAAGTAAGTCAGGCATTTCCGCTTTAGCACTCTTGTGGATCCAATTGAACAATTCTCAGCATTTGTACTTGTAACTGACAAGCCAGGGACAAAACAAAGAT
+
BBB?AFFFFFFFGGGGGGGGGGGGGHGHHHHGHGHHEGHHGGHGHHHHHHHHHHHHHHHHHHGHHHHHGHHHHHHHHGHHFHHGHFHHHH@FGGGFGGHGHHHGHHHHGHHHHHHHHHHHHHHGGEEEEHHHHGHEHHHHHGHGGFHHHFHGGGHHFHGGFFHGHHHHGHGGGGGHHFHFFHFFGGFGDFGHHHHHHFGFGHHFFHHHHHHHHHHGHGHGHGHGHHFCFB;:GFG?EGFFFFFGGGGGFG:
@M05620:45:000000000-G6HP7:1:1101:24525:8340 1:N:0:168
CATCCTGACCCTGAAGTACCCCATTGAGCATGGCATCGTCACCAACTGGGACGACATGGAGAAGATCTGGCACCACACCTTCTACAACGAGCTGCGCGTGGCCCCGGAGGAGCACCCAGTGCTGCTGACCGAGGCCCCCCTGAACCCCAAGGCCAACAGAGAGAAGATGACTCAGGTGAGGCTCGGCCGACGCCCGTGCTCCTCCCGTCCTTTCCCCAGTCATTTTCTGCCCGGCTTGATTTCTGACATTA
+
DDDDDFFFFFFFGGGGGGGGGGGHHHHHHHHHHHHHHGHHHGHHHGHHH2FHGGGGGHHHHHHHHHHHHHHHHGHHHGGHHHHGHHHHGGGGGHHGGGGGGGHHGGGGGGGGHHHHGGHHHHHHHHHHHHGGGGGGGGGGGGHHHHGGGDHGHHGGGGGGGGGGGGGGGGGGGGGGHGGGGEGGFFFFFFFFFFFFDFFFFFFFFFFFDFFFFFFFFFFFFFFFFHFFFFFFFFFFFFFFFFFFFBFFFF0
@M05620:45:000000000-G6HP7:1:1101:7811:8343 1:N:0:168
AGATTACTGCAACAGTTCCCCCTGGACCTGGAAAAGTTTCTTGCCTGGCTTACAGAAGCTGAAACAACTGCCAATGTCCTACAGGATGCTACCCGTAAGGAAAGGCTCCTAGAAGACTCCAAGGGAGTAAAAGAGCTGATGAAACAATGGCAAGTAAGTCAGGCATTTCCGCTTTAGCACTCTTGTGGATCCAATTGAACAATTCTCAGCATTTGTACTTGTAACTGACAAGCCAGGGACAAAACAAAGAT
+
CCCCCFFFFFFFGGGGGGGGGGGGHHHHHFHHHHHHGHHHHHHHHHHHHHHHHHHHHHHHHHHHHHHHHHHHHHHHHHHHHHHHHHHHHHHHHHGGGGHHGHCGHHHHGHHHHHHHHHHHHHHGGEGFHHHHHGHHHHGHHBGHHHHHHHHHHGHHHHHHHHHHHHHHHHGGGGGHHHHHHHHHHFGGHHHHHHHHHDGHHGHHHHHHHHHHHHHHHHHGHHHGHHHGHHHHHGGFGGFGAA9AFGGGEGF
@M05620:45:000000000-G6HP7:1:1101:25076:8354 1:N:0:168
AGATTACTGCAACAGTTCCCCCTGGACCTGGAAAAGTTTCTTGCCTGGCTTACAGAAGCTGAAACAACTGCCAATGTCCTACAGGATGCTACCCGTAAGGAAAGGCTCCTAGAAGACTCCAAGGGAGTAAAAGAGCTGATGAAACAATGGCAAGTAAGTCAGGCATTTCCGCTTTAGCACTCTTGTGGATCCAATTGAACAATTCTCAGCATTTGTACTTGTAACTGACAAGCCAGGGACAAAACAAAGAT
+
AA3AABFFFFFFGGGGGGGGGGGGGHHHHHHHHBHHEGFHHFHHHHHHHHHHHGHHHHHHHGHHHHHHHHHHHFHHHHHHBGHHHHHHHHFHHHGGGGHHHGHGHHHHGHHHHHHHHHHHHGHFGHGGHHEGHGHHHHHHHHHHHHHHHHHHHGHHHHHHHHEGHHHHHHGGGGGHFFHHHGHHHHHGGHHHHHHGGGHHHGHHHHHHHHHHHGHHHGHHHHHHHHHHGHHHHGFGEFGGGGFGGGGGBFF
@M05620:45:000000000-G6HP7:1:1101:20262:8364 1:N:0:168
AGATTACTGCAACAGTTCCCCCTGGACCTGGAAAAGTTTCTTGCCTGGCTTACAGAAGCTGAAACAACTGCCAATGTCCTACAGGATGCTACCCGTAAGGAAAGGCTCCTAGAAGACTCCAAGGGAGTAAAAGAGCTGATGAAACAATGGCAAGTAAGTCAGGCATTTCCGCTTTAGCACTCTTGTGGATCCAATTGAACAATTCTCAGCATTTGTACTTGTAACTGACAAGCCAGGGACAAAACAAAGAT
+
CCCDDFFFFFFFGGGGGGGGGGGGHHHHHHHHHHHHHHHHHHHHHHHHHHHHHHHHHHHHHHHHHHHHHHHHHHHHHHHHHHHHHHHHHHHHHHGFGGHHGHHHHHHHGHHHHHHHHHHHHHHGGFGFHHHHHGHHHHHHHGHHHHHHHHHHHGHHHHHHHHHHHHHHHHGGGGGHHHHHHHHHHGHGHHHHGHHHHHFGHHHHHHHHHHHHHHHHHHHHHHHHHHHHHGHHGGGGGGGGGGGGGGGGGGG
@M05620:45:000000000-G6HP7:1:1101:25076:8373 1:N:0:168
AGATTACTGCAACAGTTCCCCCTGGACCTGGAAAAGTTTCTTGCCTGGCTTACAGAAGCTGAAACAACTGCCAATGTCCTACAGGATGCTACCCGTAAGGAAAGGCTCCTAGAAGACTCCAAGGGAGTAAAAGAGCTGATGAAACAATGGCAAGTAAGTCAGGCATTTCCGCTTTAGCACTCTTGTGGATCCAATTGAACAATTCTCAGCATTTGTACTTGTAACTGACAAGCCAGGGACAAAACAAAGAT
+
CCCCCFFFFFFFGGGGGGGGGGGGHHHHHHHHHHHHHHHHHHHHHHHHHHHHHHHHHHHHHHHHHHHHHHHHHHHHHHHHHHHHHHHHHHHHHHGGGGHHHHHHHHHHGHHHHHHHHHHHHHHGGHGGHHHHHGHHHHHHHHHHHHHHHHHHHGHHHHHHHHHHHHHHHHGGGGGHFHHHHHHHHHHGHHHHHHHHHHFGHHHHHHHHHHHHHHHHHFHHHHHHHHHGHGHHHGGGGGGGGGFGGGGGGGG
@M05620:45:000000000-G6HP7:1:1101:15775:8376 1:N:0:168
ATCTCTATCTCCTAAAAACCTGTTTAGATTTGGAGATAGACCTTCAGGTTTTTCATCATTTTCTGCATGAATTATACATTGACCACGTTCCAGCGTGGTCAGTTTGCAGCATTCTGTTATTTTGTTTGACAGAGTGTCTTGTTGAGAACATATGTAGGACATGATTTTTTCCTGCAACAGGGAAAATAAAGTATAAGTTTTAAAGATTTATTCTTTAATAAAGGATCTCAAAGCCAGCTTTAGAAAAAGGA
+
AAAAAFFFFFFFGGGGGBEEGFAFAGDCAGDAD1FA0A1AFGFHFHHFHGHGGFHGFEDEFFHHFDFEF1AFEGHBHHFF1FGHFH?FGHF2GFEGGGGEGHHHHFGHGGHFHHHHHHHGHHHHHHHHHHHHHHHHHHHHHHHHHHHHHHHHHHHHHHHHHHHHHHHHHGHHHHHHHHHHHGGHHHHHHHHHHHHHHHHHHHHHHHHHHHHHHHHHHHHHHHGHGHHHHHHHHHHHHGHHHHHHHHHHGGH
@M05620:45:000000000-G6HP7:1:1101:20251:8379 1:N:0:168
AGATTACTGCAACAGTTCCCCCTGGACCTGGAAAAGTTTCTTGCCTGGCTTACAGAAGCTGAAACAACTGCCAATGTCCTACAGGATGCTACCCGTAAGGAAAGGCTCCTAGAAGACTCCAAGGGAGTAAAAGAGCTGATGAAACAATGGCAAGTAAGTCAGGCATTTCCGCTTTAGCACTCTTGTGGATCCAATTGAACAATTCTCAGCATTTGTACTTGTAACTGACAAGCCAGGGACAAAACAAAGAT
+
?AAAAFFF55DFGGFDGGGGCEGAEFHHFEEFFHHHHHHHHHHHGHHEHHHFFHFBGFBEEHGGHHHHFFGHHHGEHFFFGFHFGEHHHGHHHHFEEGHHHHGHGHHHGHGFHHFGHHHHHHFFE/EEBFGHHAFFHHHHHHGFGFHGFFHFHGFFHHHGGDCGFHHGHHGGGGGHHHFHHHGHHHHGFGHHFCGFGFGHHHHHHHHHFEHHGHHHHHHHHHHGHHHGFHFFEGBAADEGAFG.FGGGGGF
@M05620:45:000000000-G6HP7:1:1101:24117:8380 1:N:0:168
AGATTACTGCAACAGTTCCCCCTGGACCTGGAAAAGTTTCTTGCCTGGCTTACAGAAGCTGAAACAACTGCCAATGTCCTACAGGATGCTACCCGTAAGGAAAGGCTCCTAGAAGACTCCAAGGGAGTAAAAGAGCTGATGAAACAATGGCAAGTAAGTCAGGCATTTCCGCTTTAGCACTCTTGTGGATCCAATTGAACAATTCTCAGCATTTGTACTTGTAACTGACAAGCCAGGGACAAAACAAAGAT
+
BAAABFFFFFFFGGGGGGGGGGGGHHHHHHGHHHHHGHHHHHHHHHHHHHHHHHHHHHHHHHHHHHHHHHHHHHHHHHHHHHGHHHHHHHHHHHGGGGHHHHHHHHHHGHHHHHHHHHHHHHHGGHGFHHHHHGHHHHGHHHHHHHHHHHHHHGGHHHHHHHHHHHHHHHGGGGGHHHHHHHHHHGHGHHHHHHHHHHFHHHHHHHHFHHHHHHHHHHHHHHHGHHHGHGHHHGFGGGGGGGGGGGGGGGC
@M05620:45:000000000-G6HP7:1:1101:15766:8392 1:N:0:168
ATCTCTATCTCCTAAAAACCTGTTTAGATTTGGAGATAGACCTTCAGGTTTTTCATCATTTTCTGCATGAATTATACATTGACCACGTTCCAGCGTGGTCAGTTTGCAGCATTCTGTTATTTTGTTTGACAGAGTGTCTTGTTGAGAACATATGTAGGACATGATTTTTTCCTGCAACAGGGAAAATAAAGTATAAGTTTTAAAGATTTATTCTTTAATAAAGGATCTCAAAGCCAGCTTTAGAAAAAGGA
+
DDDCDFFFFFFFGGGGGGGGGGHHHHHHHHHHHHHHHHHHHHHHHHHHHHHGGHHHHHHHHHIHIHHHHHHHHHHHHHHHHHHHGHGHHHHHHHGGGGHHHHHHHHHHHHHHHHHHHHHHHHHHHHHHHHHHHHHHHHHHHHHHHHHHHHHHHHHHHHHHHHHHHHHHHGHHHHHHHHHHHGGHHHHHHHHHGHHHHGHHHHHHHHHHHHHHHHHHHHHHHHHHHHHHHHHHHHHHHGHHHHHGHGHHGGH
@M05620:45:000000000-G6HP7:1:1101:14197:8411 1:N:0:168
CATCCTGACCCTGAAGTACCCTGACTTGATTTCTGACATTAGATCGGAAGAGCACACGTCTGAACTCCAGTCACGTCGACGCATCTCGTATGCCGTCTTCTGCTTGAAAAAAAAAAAACAAACTAAGACCCTCTATTCCTTATTCTCCTCACTATCTTCTCTACTAAAAACCATCCCCCTTAGCCCTCCCATCTCCTTAAACGCTCCTTCCACAAGCCACCCTTCACACCCCTCCCTCTCACTCCCCCTTC
+
CCCCCFFFFFFFGGGGGGGGGGHHHHHHHHHHHHHHHHHHHHHHHHGGGGHHHHHGHGHHHGHHHHGHHHHHHHGGHCEGGGGGGHHHGGHHHHGFCHGHHHHHHHHHFHHEEBDC</?/?0/1111110/0.0111111111111111/0.0000000000000=0000...0;....-./00///.../0/00:00;000.9.../00/0//..9.//.../9/9/;..-...9/////////...-./
@M05620:45:000000000-G6HP7:1:1101:26353:8432 1:N:0:168
ATCTCTATCTCCTAAAAACCTGTTTAGATTTGGAGATAGACCTTCAGGTTTTTCATCATTTTCTGCATGAATTATACATTGACCACGTTCCAGCGTGGTCAGTTTGCAGCATTCTGTTATTTTGTTTGACAGAGTGTCTTGTTGAGAACATATGTAGGACATGATTTTTTCCTGCAACAGGGAAAATAAAGTATAAGTTTTAAAGATTTATTCTTTAATAAAGGATCTCAAAGCCAGCTTTAGAAAAAGGA
+
AAAAAFBFFFFFGGGFGFGGGGHHHHHHGHHHHHBFHGHHHHHHHGHHHHHGGHFHGHHHGHHHHHHHFHHHGGHHHHHHHGHHHHGHHHG5GHGGGGHHHHHHGHHHHHHHFGHHGGFHHHHHHHHHHGHH3FGHHHHHHHHHHGHGHHHHHHHFHHGHHHHGGHHHHGHHHHHHHHHHHGGGEHGGHBHHHHHHHGHGHGGFHHHFHHHHHHHHHHGH<GHHFDGGHFGHHHHHHEHHHHGBGHHHGGC
@M05620:45:000000000-G6HP7:1:1101:19085:8434 1:N:0:168
AGATTACTGCAACAGTTCCCCCTGGACCTGGAAAAGTTTCTTGCCTGGCTTACAGAAGCTGAAACAACTGCCAATGTCCTACAGGATGCTACCCGTAAGGAAAGGCTCCTAGAAGACTCCAAGGGAGTAAAAGAGCTGATGAAACAATGGCAAGTAAGTCAGGCATTTCCGCTTTAGCACTCTTGTGGATCCAATTGAACAATTCTCAGCATTTGTACTTGTAACTGACAAGCCAGGGACAAAACAAAGAT
+
DDCCDFFFFFFFGGGGGGGGGGGGHHHHHHHHHHHHGHHHHHHHHHHHHHHHHHHHHHHHHHHHHHHHHHHHHHHHHHHHHHHHHHHHHHHHHHGGGGHHHHHHGHHHGHHHHHHHHHHHHHHGGGGGHHHHHGHHHHGHHHHHHHHHHHHHHGHHHHHHHHHHHHHHHHGGGGGHHHHHHHHHHGHGHHHHHFHHHHHHHHHHHHHHHHHHHHHHHGHGHHHHHHHHHGHHHGGGGGGGGGGGGGGGGGF
@M05620:45:000000000-G6HP7:1:1101:26354:8451 1:N:0:168
ATCTCTATCTCCTAAAAACCTGTTTAGATTTGGAGATAGACCTTCAGGTTTTTCATCATTTTCTGCATGAATTATACATTGACCACGTTCCAGCGTGGTCAGTTTGCAGCATTCTGTTATTTTGTTTGACAGAGTGTCTTGTTGAGAACATATGTAGGACATGATTTTTTCCTGCAACAGGGAAAATAAAGTATAAGTTTTAAAGATTTATTCTTTAATAAAGGATCTCAAAGCCAGCTTTAGAAAAAGGA
+
CCCCCFFFFFFFGGGGGGGGGGHHHHHHHHHHHHHHHHHHHHHHHHHHHHHGGHHHHIHIHIHHIHHHHHHHHHHHHHHHHHHHHHGHHHHHHHGGGGHHHHHHHHHHHHHHHHHHHHHHHHHHHHHHGHHHHHHHHHHHHHHHHHGHHHHHHHHHHHHHHHHHHHHHHGHHHHGHHHHHHGGHHHHHHHHHHHHHHGHHHHHHHHHHHHHHHHHHHHHHHHHHHHHHHGHHHHHHHGHHHHHGHHHHGGH
@M05620:45:000000000-G6HP7:1:1101:19084:8453 1:N:0:168
AGATTACTGCAACAGTTCCCCCTGGACCTGGAAAAGTTTCTTGCCTGGCTTACAGAAGCTGAAACAACTGCCAATGTCCTACAGGATGCTACCCGTAAGGAAAGGCTCCTAGAAGACTCCAAGGGAGTAAAAGAGCTGATGAAACAATGGCAAGTAAGTCAGGCATTTCCGCTTTAGCACTCTTGTGGATCCAATTGAACAATTCTCAGCATTTGTACTTGTAACTGACAAGCCAGGGACAAAACAAAGAT
+
BBB?AFFFDDFFGGGFGGGGGGGAGGHHHHHHGHHHHFGHHHHHHHHHHHHHHHHHHHHHHHHHHGHHHHHHFHHHHHHHHHHGGGHHHHHHHHGGGGHHHGHFGHHHGHHHHHHBHHHHHHGFFHGEGGHHHGHGHHHHFHHHHHHHHHHGHGHHHHGHGHHHHHHHHHGGGGGHFHHHHHHHHGHGFFGHHHHHHGGEGHHHHFHHFHHHHHHHGHHHHGFHFHHFHBGGHGFFGGGGCFFFAEEGGFC
@M05620:45:000000000-G6HP7:1:1101:17026:8461 1:N:0:168
ATCTCTATCTCCTAAAAACCTGTTTAGATTTGGAGATAGACCTTCAGGTTTTTCATCATTTTCTGCATGAATTATACATTGACCACGTTCCAGCGTGGTCAGTTTGCAGCATTCTGTTATTTTGTTTGACAGAGTGTCTTGTTGAGAACATATGTAGGACATGATTTTTTCCTGCAACAGGGAAAATAAAGTATAAGTTTTAAAGATTTATTCTTTAATAAAGGATCTCAAAGCCAGCTTTAGAAAAAGGA
+
ABBBCFFFFFFFGGGGFGGGGGGFHGHHFHFGF4G4G5GFHHGHHHHHHHHGGGHHGHHHHHHHGGHHHEHHHHHGHHHHHHHHGGGGHHHGDGGGDGHGHGHHHHHHHHHHHGHHHHHHHHHHHGHHFFFFHHGHHHHHHHHGBFHFFGFHHHHFHHGHFGHBHHHHHGHGHHFFDGHHGGGHFF<F1?FFGHHGHHHHHHHHGHHGGGHHHHHFHDDGGFFHHGHGHHBGGHHHHGHHHHGBCGHHGDG
@M05620:45:000000000-G6HP7:1:1101:26352:8469 1:N:0:168
ATCTCTATCTCCTAAAAACCTGTTTAGATTTGGAGATAGACCTTCAGGTTTTTCATCATTTTCTGCATGAATTATACATTGACCACGTTCCAGCGTGGTCAGTTTGCAGCATTCTGTTATTTTGTTTGACAGAGTGTCTTGTTGAGAACATATGTAGGACATGATTTTTTCCTGCAACAGGGAAAATAAAGTATAAGTTTTAAAGATTTATTCTTTAATAAAGGATCTCAAAGCCAGCTTTAGAAAAAGGA
+
AAAABFFFFFFFFGGGGGGGFGDGHGFHBGHHHFHCGFFGHHHHHGBHGHFFGHHHGHHGHHHHHFFHHFFHFGGFHHHHFFGFFEGHHHHFEFE?EFHHFHGGFHGHHHHFHHFFFFGHHHHHFHHHHHHFFHHGHHFGHHHHHHHHHHHGFHGGHHHHFHHHHGHHDDHHHHGHFHHHHGGHGFHGFHEGGFHHHHHHHHFHHHGHHHHHHHHHHHHH0G<0CGGHGHHFHHHGGEHHHHEBFGCCD?C
@M05620:45:000000000-G6HP7:1:1101:4467:8471 1:N:0:168
CATCCTGACCCTGAAGTACCCCATTGAGCATGGCATCGTCACCAACTGGGACGACATGGAGAAGATCTGGCACCACACCTTCTACAACGAGCTGCGCGTGGCCCCGGAGGAGCACCCAGTGCTGCTGACCGAGGCCCCCCTGAACCCCAAGGCCAACAGAGAGAAGATGACTCAGGTGAGGCTCGGCCGACGCCCGTGCTCCTCCCGTCCTTTCCCCAGTCATTTTCTGCCCGGCTTGATTTCTGACATTA
+
CCCCCFFFFFFFGGGGGGGGGGGGFHHHHHHHHHHHHGHHHGHHHGHHHHHHGGGGGHHGHHHHHHHHHHGHHGHHHGGHHHHHHHHHGGGGGHHGGGFGGGHHGGGGGGGGHHHHGGHHHHHHHHHHHHGGGGGGGGGGGGHHHGGGGGHGHHGGGGGGGGGGGGGGGGGGGGGGGGGGGGGGFFFFAFBFAFFFBADFBFFFFFDFFFDFFFFFFFFFFFFFFFFFFFFFFFFFFAFFFFFFF9FFFF/
@M05620:45:000000000-G6HP7:1:1101:26241:8478 1:N:0:168
CATCCTGACCCTGAAGTACCCCGGCTTGATTTCTGACATTAGATCGGAAGAGCACACGTCTGAACTCCAGTCACGTCGACGCATCTCGTATGCCGTCTTCTGCTTGAAAAAAAAAACACTGCTGCTTACCCACTCCCCCCTGAACCCCCCGCCCACCCGCGAACAGCTTCCTCAGGTCCTTCTCCGCCGCCGCCCCTTCTCCTCCCGTCCTTTCCCCCTTCCTTTTCTCCCCTCCTTCCTTTCTTCCCTTC
+
CCCCCFFFFFFFGGGGGGGGGGGGCECEFDGHHEF5GFGAGDFEGF?EEFHFFHHHCEFHHGHGHHHFGGDFGFEBB0@/EE/?EBG??EH34B>?EHGFHFHD3FBFDEHG?G@//?0111<<?<?1?00?.0>FCD?@@</0/<<A-----;.;.9----:--/.:9/:/B/99B/;//;://.;A-B-9-@@-..BB/BFFFE.A:A://:B/BD9.;BFB9;B///:A/.:///999/////9//99
@M05620:45:000000000-G6HP7:1:1101:17033:8480 1:N:0:168
ATCTCTATCTCCTAAAAACCTGTTTAGATTTGGAGATAGACCTTCAGGTTTTTCATCATTTTCTGCATGAATTATACATTGACCACGTTCCAGCGTGGTCAGTTTGCAGCATTCTGTTATTTTGTTTGACAGAGTGTCTTGTTGAGAACATATGTAGGACATGATTTTTTCCTGCAACAGGGAAAATAAAGTATAAGTTTTAAAGATTTATTCTTTAATAAAGGATCTCAAAGCCAGCTTTAGAAAAAGGA
+
CCCCCFFFFFFFGGGGGGGGGGHHHHHHHHHHHHHHHHHHHHHHHHHHHHHGGHHHHHHHHHHHHHHHHHHHHHHHHHHHHHHHHHGHHHHHHHGFGGHHHHHHHHGHHHHHHHHHHHHHHHHHHHHHHGHHHHGHHHHHHHHHHHHHHHHHHHHHHHHHHHHHHHHHHGHHHHFHHHHHHGGGHHHHHGHHHHHHHGHHHHGHHHHHHHHHHHHHHHHGHHHHHHHHHGGGHGHHHGHHHHHFGGHHGGH
@M05620:45:000000000-G6HP7:1:1101:17454:8481 1:N:0:168
CATCCTGACCCTGAAGTACCCCATTGAGCATGGCATCGTCACCAACTGGGACGACATGGAGAAGATCTGGCACCACACCTTCTACAACGAGCTGCGCGTGGCCCCGGAGGAGCACCCAGTGCTGCTGACCGAGGCCCCCCTGAACCCCAAGGCCAACAGAGAGAAGATGACTCAGGTGAGGCTCGGCCGACGCCCGTGCTCCTCCCGTCCTTTCCCCAGTCATTTTCTGCCCGGCTTGATTTCTGACATTA
+
DDDDDFFFFFFFGGGGGGGGGGGHHHHHHHHHHHHHHGHHHGHHHGHHHHHHGGGGGHHHHHHHHHHHHHHHHGHHHGGHHHHHHHHHGGGGGHHGGGGGGGHHGGGGGGGGHHHHGGHHHHHHHHHHHHGGGGGGGGGGGGHHHHGGGGHGHHGGGGGGGGGGGGGGGGGGGGGGHGGGGGGGFFFFFFFFFFFF@FFFFFFFFFFEFFFFFFFFFFFFFFFFHFFHFFFFFFFFAF;FFFFFFFFFFF0
@M05620:45:000000000-G6HP7:1:1101:17451:8501 1:N:0:168
CATCCTGACCCTGAAGTACCCCATTGAGCATGGCATCGTCACCAACTGGGACGACATGGAGAAGATCTGGCACCACACCTTCTACAACGAGCTGCGCGTGGCCCCGGAGGAGCACCCAGTGCTGCTGACCGAGGCCCCCCTGAACCCCAAGGCCAACAGAGAGAAGATGACTCAGGTGAGGCTCGGCCGACGCCCGTGCTCCTCCCGTCCTTTCCCCAGTCATTTTCTGCCCGGCTTGATTTCTGACATTA
+
CBBBCFFFFFFFGGGGGGGGGGGHHHHHHHHHHHHHHGHHHGHHHGHHHGHHGGGGGHGHHHHHEHHGHHHHHGHHHGGHHHHHHHHHGGGGGHHGGGGGGGHGGGGGGGGGHHHHGGHHGHHHHHHGHHGCGGGGGGGGGEHHHHGGDGHGHHGEFGGFGGGGGGGGGGGGGGGGGGGGGGGGFFFFFFFFFFFFFFFFFFFFBEFADFFBFFFFFFFFFFFFFFF0BFFFDFFFFF.BBBFFFBFFFF0
@M05620:45:000000000-G6HP7:1:1101:23076:8519 1:N:0:168
ATCTCTATCTCCTAAAAACCTGTTTAGATTTGGAGATAGACCTTCAGGTTTTTCATCATTTTCTGCATGAATTATACATTGACCACGTTCCAGCGTGGTCAGTTTGCAGCATTCTGTTATTTTGTTTGACAGAGTGTCTTGTTGAGAACATATGTAGGACATGATTTTTTCCTGCAACAGGGAAAATAAAGTATAAGTTTTAAAGATTTATTCTTTAATAAAGGATCTCAAAGCCAGCTTTAGAAAAAGGA
+
DDDDDFFFFFFFGGGGGGGGGGHHHHHHHHHHHHHHHHHHHHHHHHHHHHHGGHHHHIHHHHIIIHHHHHHHHHHHHHHHHHHHHHGHHHHHHHGFGGHHHHHHHHHHHHHHHHHHHHHHHHHHHHHHHHHHHHHHHHHHHHHHHHHHHHHHHHHHHHHHHHHHHHHHHGHHHHHHHHHHHFGHHHHHHHHHHHHHHHHHHHHHHHHHHHHHHHHHHHHHHHHHHHHHHHHGHHHHHGHHHHHHHHHHGGH
@M05620:45:000000000-G6HP7:1:1101:20025:8524 1:N:0:168
ATCTCTATCTCCTAAAAACCTGTTTAGATTTGGAGATAGACCTTCAGGTTTTTCATCATTTTCTGCATGAATTATACATTGACCACGTTCCAGCGTGGTCAGTTTGCAGCATTCTGTTATTTTGTTTGACAGAGTGTCTTGTTGAGAACATATGTAGGACATGATTTTTTCCTGCAACAGGGAAAATAAAGTATAAGTTTTAAAGATTTATTCTTTAATAAAGGATCTCAAAGCCAGCTTTAGAAAAAGGA
+
CBCCCFFFFFFFGGGGGGGGGGHHHHFHHHHGHGHHGEGHHHHHHHHHHHHGGHFHHGHHHHHHGHGHHHGHHHHHHHGHHGHHHHGHHHHHHHGFDGHHHGHHHHHHHHHHHHHHHHHHHHHHHHHGFHHFHFHHHHHHHHHHHHHHHHHHHHHGGHGHHGFDHHHHHGHHHHHFBGHFHGGHHHGHGHHHHHHEHGGHHHGHHGHHHHHHHHHHHHHHGGDBBGHHHHHHGHHHHGGHHE0;GGHHD.;
@M05620:45:000000000-G6HP7:1:1101:7549:8535 1:N:0:168
CATCCTGACCCTGAAGTACCCCATTGAGCATGGCATCGTCACCAACTGGGACGACATGGAGAAGATCTGGCACCACACCTTCTACAACGAGCTGCGCGTGGCCCCGGAGGAGCACCCAGTGCTGCTGACCGAGGCCCCCCTGAACCCCAAGGCCAACAGAGAGAAGATGACTCAGGTGAGGCTCGGCCGACGCCCGTGCTCCTCCCGTCCTTTCCCCAGTCATTTTCTGCCCGGCTTGATTTCGCCCTTTT
+
CCCCCFFFFFFFGGGGGGGGGGGHHHHHHHHHHHHHHGHHHGHHHGHHHHHHGGGGGHHHHHHHHHHHGHHHHGHHHGGHHHHHHHHHGGGGGHHGGGGGGFHHGGGGGGGGHHHHGGHHHHHGGHGHHG@CDGGGGGGGGGHHHHGGFDHCHHGEGGGGFGGGGGGGGGGGGGGGGBBGGGAFFFFFFAFFFFFC@ADFFFFFFFFEDFFFFFFFFFDFB/BBFFFFFFFF?-9@C-.;BB9/.:;-;//
@M05620:45:000000000-G6HP7:1:1101:23080:8540 1:N:0:168
ATCTCTATCTCCTAAAAACCTGTTTAGATTTGGAGATAGACCTTCAGGTTTTTCATCATTTTCTGCATGAATTATACATTGACCACGTTCCAGCGTGGTCAGTTTGCAGCATTCTGTTATTTTGTTTGACAGAGTGTCTTGTTGAGAACATATGTAGGACATGATTTTTTCCTGCAACAGGGAAAATAAAGTATAAGTTTTAAAGATTTATTCTTTAATAAAGGATCTCAAAGCCAGCTTTAGAAAAAGGA
+
CCCCCFFFFFFFGGGGGGGGGGHHHHHHHHHHHHHHHHHHHHHHHHHHHHHGGHHHHHHHHIIHHHHHHHHHHHHHHHHHHHHHHHGHHHHHHHGGGGHHFHHHHHHHHHHHHHHHHHHHHHHHHHHHHHHHHHHGGHHHHHHHHHHHHHHHHHHHHHHHHHHHHHHHHGHHHHHHHHHHHGGHHHHHHHHGHHHGHGHHHHGHHHHHHHHHHHHHHHHHHHHHHHHHHGHHHHHHHGHHHHHHHHHGGGH
@M05620:45:000000000-G6HP7:1:1101:20024:8545 1:N:0:168
ATCTCTATCTCCTAAAAACCTGTTTAGATTTGGAGATAGACCTTCAGGTTTTTCATCATTTTCTGCATGAATTATACATTGACCACGTTCCAGCGTGGTCAGTTTGCAGCATTCTGTTATTTTGTTTGACAGAGTGTCTTGTTGAGAACATATGTAGGACATGATTTTTTCCTGCAACAGGGAAAATAAAGTATAAGTTTTAAAGATTTATTCTTTAATAAAGGATCTCAAAGCCAGCTTTAGAAAAAGGA
+
DDDDDFFFFFFFGGGGGGGGGGHHHHHHHHHHHHHHHHHHHHHHHHHHHHHGGHHHHHHHHHHHHHHHHHHHHHHHHHHHHHHHHHGHHHHHHHGGGGHHHHGHHHHHHHHHHHHHHHHHHHHHHHHHHHHHHHHHHHHHHHHHHHHHHHHHHHHHHHHHHHHHHHHHHGHHHHHHHHHHHGGHHHHHHHHHHHHHHGHHHHHHHHHHHHHHHHHHHHHHHGHHHHHHHHHHHHHHHGHHHHHHHHHHGGH
@M05620:45:000000000-G6HP7:1:1101:24391:8608 1:N:0:168
CATCCTGACCCTGAAGTACCCCGGCTTGATTTCTGACATTAGATCGGAAGAGCACACGTCTGAACTCCAGTCACGTCGACGCATCTCGTATGCCGTCTTCTGCTTGAAAAAAAAAAAAATAAATATTTCCCTCCTTACTTTTTTCTCCCCTGTTAATTGCCTTCTTTATTCCTTCCCCCCTTCCCCTCCCTTCTCCTTTTTCCCTCTTTCTTCTTTCCTCCCTTCTCTCCCCCTCCTCTTTCTCCCCCTTC
+
CCCCCFFFFFFFGGGGGGGGGGGGGGGEHHHHHHHHHHHHHHGHHHGGGGHHHHHGHGHHHGHGHHHHHFGHFHGGGCGGGGGGGFFGFGHHHHGGGHGHFHHHHHHHGHHGGGG@>/-0111111111>110</0000=000-<0;CCA/.00000000000000;090;;9009;9.--./;/B/A../;9:;00090:;FB0:B00BBBB000900;/9/0;0;00;;..-9;/9090;090;A9-./
@M05620:45:000000000-G6HP7:1:1101:12769:8631 1:N:0:168
CATCCTGACCCCTGAAGTACCCCGGCTTGATTTCTGACATTAGATCGGAAGAGCACACGTCTGAACTCCAGTCACGTCGACGCATCTCGTATGCCGTCTTCTGCTTGAAAAAAAAAAAAAACCTCTTATTGTCTTTCTTTTTTTACTCCACTCAACAACTGCACTAAGCATTTTTTCCCTACTTCCTGCTTAGTCATTCCTTCCTTTTTCGCCTCCTTGCTTCTTCTCCCCTCCTCTCTACTCTCCTCCCC
+
CBACCFFFFFFCGGGGGGFGGGHGAFFEEHHHHHHHGHHHHHHGHHHGGGGCBFHHHHGHHHFHHHHHHHHGHFHFGGGGGGGGEEHHHF1FGFGGGGHGHHHHHHHHBGFHGFGDF</--..0000000000<0<00=D0<;-.00;00;;/:;/0.;0/0090;00/9BC9;C?/0990.00;;00;00000;009:0;B0/0;0:99-;..;AF00;0BFB0;090/./;AFFBF09BBFF0/9/;A9
@M05620:45:000000000-G6HP7:1:1101:21766:8640 1:N:0:168
ATCTCTATCTCCTAAAAACCTGTTTAGATTTGGAGATAGACCTTCAGGTTTTTCATCATTTTCTGCATGAATTATACATTGACCACGTTCCAGCGTGGTCAGTTTGCAGCATTCTGTTATTTTGTTTGACAGAGTGTCTTGTTGAGAACATATGTAGGACATGATTTTTTCCTGCAACAGGGAAAATAAAGTATAAGTTTTAAAGATTTATTCTTTAATAAAGGATCTCAAAGCCAGCTTTAGAAAAAGGA
+
CCCCDFFFFFFFGGGGGGGGGGHHHHHHHHHHHHHHHHHHHHHHHHHHHHHGGHHHHIHIHIHHHHHHHHHHHHHHHHHHHHHHHHGHHHHHHHGGGGHHHHHHHHHHHHHHHHHHHHHHHHHHHHHHHHHHHHHHHHHHHHHHHHHHHHHHHHHHHHHHHHHHHHHHHGHHHHHHHHHHHGGHHHHHHHHHHHHHHGHHHHHHHHHHHHHHHHHHHHHHHHHHGHHHHGHHHHHHHGHHHHHHHHGHGGH
@M05620:45:000000000-G6HP7:1:1101:21748:8645 1:N:0:168
ATCTCTATCTCCTAAAAACCTGTTTAGATTTGGAGATAGACCTTCAGGTTTTTCATCATTTTCTGCATGAATTATACATTGACCACGTTCCAGCGTGGTCAGTTTGCAGCATTCTGTTATTTTGTTTGACAGAGTGTCTTGTTGAGAACATATGTAGGACATGATTTTTTCCTGCAACAGGGAAAATAAAGTATAAGTTTTAAAGATTTATTCTTTAATAAAGGATCTCAAAGCCAGCTTTAGAAAAAGGA
+
A3A3AFFFFFFFGGGGGGGGGGGHGHHGHHHHHHHHHHHHHHHHHHHHHHHGGHHHHHHHHHHHHHHHHGHHHHHHHHHHHHHHHHGHHHHHHHGFGGGHHHHHHHGHHHHHHHGHHHHHHHHHHHHHGHHHHHHHHHHHHHHGGHGHHHHFHHHHHHHHHHHHHHHHHGHHHHHHFHHHHGGHHHHGHGGHHHHHHFGHGHGGHHHHFHHHHHHHHHHHHHHHGGHHHGHGHHHGGGBGHHHHHGHHGGG
@M05620:45:000000000-G6HP7:1:1101:21763:8659 1:N:0:168
ATCTCTATCTCCTAAAAACCTGTTTAGATTTGGAGATAGACCTTCAGGTTTTTCATCATTTTCTGCATGAATTATACATTGACCACGTTCCAGCGTGGTCAGTTTGCAGCATTCTGTTATTTTGTTTGACAGAGTGTCTTGTTGAGAACATATGTAGGACATGATTTTTTCCTGCAACAGGGAAAATAAAGTATAAGTTTTAAAGATTTATTCTTTAATAAAGGATCTCAAAGCCAGCTTTAGAAAAAGGA
+
AAAABFFFFFFFGGGGGGGGGGHHHHHHHHHHHGHHHHHGHHHHHHHHHHHGGHHHHHHHHHHHHHHHHHHHHGHGHHHHHGHHHHGGHHHHHHGGGGHHFHHHHHHGHHHHHHHHHHHHHHHHHHHHGHHHHHGGGHHHGGHHHHGHHHHHHHHHHHHGHHHHHHHHHGHHHHHHHHHHHGGGHHHGGHGFHHHHHFGHHGGGHGHHHHHHHHHHHHHHHHHHHHGHHGHGHHHHHGHHHHHHHFGHGGG
@M05620:45:000000000-G6HP7:1:1101:12426:8675 1:N:0:168
CATCCTGACCCTGAAGTACCCCGGCTTGATTTCTGACATTAGATCGGAAGAGCACACGTCTGAACTCCAGTCACGTCGACGCATCTCGTATGCCGTCTTCTGCTTGAAAAAAAACCCAGTGCTGCTGACCGAGGCCCCCCTGAACCCCAAGGCCAACAGAGAGAAGATGACTCAGGTGAGGCTCGGCCGACGCCCGTGCTCCTCCCCTCCTTTCCCCAGTCATTTTCTGCCCGGCTTGATTTCTGACCTTT
+
BBBBBFFFFFFFGGGGGGGGGGE?AEAFCEGFFAD5FDG5GDAEAA2ACFHAFHHHAFFGGEHECGHCEHA@FGE1?0>/>E/1E3@1?E?343>>>?F4?4F43B0G33G?/B//???<1FD1@FGHHHCCD-AFGGGGGAGFHHGGGGHGGHHHGGGGGGFF/CFCFGGGGGFGBFFGGGEGG?FFB->9@BB=BDFEFFBFFF.9;ABBFFFFF../;/;BFFFB9BBE.=>B=B.9;BFFB/;/BF/
@M05620:45:000000000-G6HP7:1:1101:21802:8676 1:N:0:168
CATCCTGACCCTGAAGTACCCTGACTTGATTTCTGACATTAGATCGGAAGAGCACACGTCTGAACTCCAGTCACGTCGACGCATCTCGTATGCCGTCTTCTGCTTGAAAAAAAAAAACCAAAGTAAATAATTTAGAAAAAAACTGTGTCTACAAGCATTCCATTTCCAACGGGCTCCTCATTCTTCACTCATCGGCACTGACCGCCAACTACATTTGCACCCAACGACTTTGATGGAATAACTCCTGCAAT
+
CCCCCFFFFFFFGGGGGGGGGGHHHHHHHHHHHHHHHHHHHHHHHHGGGGHHHHHHHGHHHGHHHHHHHHHHHHGHHGGGGGGGGHHHGGHHHHGGGHGHHHHHHHHHHHGEEBFB>?//?/011111111111111100>-.1000=0000000./0000000000000.-.:-CA0/900;0000000/000.---//00/-----;F0000000000/......-..000000/09009000000:00
@M05620:45:000000000-G6HP7:1:1101:11330:8704 1:N:0:168
ATCTCTATCTCCTAAAAACCTGTTTAGATTTGGAGATAGACCTTCAGGTTTTTCATCATTTTCTGCATGAATTATACATTGACCACGTTCCAGCGTGGTCAGTTTGCAGCATTCTGTTATTTTGTTTGACAGAGTGTCTTGTTGAGAACATATGTAGGACATGATTTTTTCCTGCAACAGGGAAAATAAAGTATAAGTTTTAAAGATTTATTCTTTAATAAAGGATCTCAAAGCCAGCTTTAGAAAAAGGA
+
DDDCDFFFFFFFGGGGGGGGGGHHHHHHHHHHHHHHHHHHHHHHHHHHHHHGGHHHHIHIHHIHHHHHHHHHHHHHHHHHHHHHHHGHHHHHHHGGGGHHHHHHHHHHHHHHHHHHHHHHHHHHHHHHHHHHHHHHHHHHHHHHHHHHHHHHHHHHHHHHHHHHHHHHHGHHHHHHHHHHHGGHHHHHHHHHHHHHHGHHHHHHHHHHHHHHHHHHHHHHHHHHHHHHHHHHHHHHHGHHHHHHHHHHGGH
@M05620:45:000000000-G6HP7:1:1101:11311:8708 1:N:0:168
ATCTCTATCTCCTAAAAACCTGTTTAGATTTGGAGATAGACCTTCAGGTTTTTCATCATTTTCTGCATGAATTATACATTGACCACGTTCCAGCGTGGTCAGTTTGCAGCATTCTGTTATTTTGTTTGACAGAGTGTCTTGTTGAGAACATATGTAGGACATGATTTTTTCCTGCAACAGGGAAAATAAAGTATAAGTTTTAAAGATTTATTCTTTAATAAAGGATCTCAAAGCCAGCTTTAGAAAAAGGA
+
AAAABFFFFFFFGGGFAGGGGFHHHFBAGHFBGHHGHFHFFHHHHGHFGGHGGHDGHHHHHHHHHHHGHHBHHBH5F5FGF5FGGHGHHGF5FFGEDFEGBGGHGFHFHHGHHHGHHHHHHGFHHGHHHHHHFHHDGGHHHHHHHHH4FGFGHHHHHG?GCHHHHHHHHFFHHGFCFHFFHFFH/0?D1?FGHH1@GGGGHFH1==FGHGHHHHHHHFH0<DFB/<GHHFHHHHF/CEHFHFFC0G/CAD:
@M05620:45:000000000-G6HP7:1:1101:10655:8715 1:N:0:168
AGATTACTGCAACAGTTCCCCCTGGACCTGGAAAAGTTTCTTGCCTGGCTTACAGAAGCTGAAACAACTGCCAATGTCCTACAGGATGCTACCCGTAAGGAAAGGCTCCTAGAAGACTCCAAGGGAGTAAAAGAGCTGATGAAACAATGGCAAGTAAGTCAGGCATTTCCGCTTTAGCACTCTTGTGGATCCAATTGAACAATTCTCAGCATTTGTACTTGTAACTGACAAGCCAGGGACAAAACAAAGAT
+
BBBBBFFFFFFFGGGGGGGGGGGGHHHHHHHHHHHHGHHHHHHHHHHHHHHHHHHHHHHHHHHHHHHHHHHHHHHHHHHHHHHHHHHHHHHHHHGGGGHHHHCHHHHHGHHHHHFHHHHHHHHGGGGGHHHHHGHHHHHHHGHHHHHHHHHHHGHHHHHHHHHHHHHHGHGGGGGHHHHHHHHHHGHGHHHHHCHHHGHGHHHHHHHHHHGHHHHHHHHGHFHGHHHHGGHHHGGGGGGGGGFFFGGGGGF
@M05620:45:000000000-G6HP7:1:1101:8219:8716 1:N:0:168
CATCCTGACCCTGAAGTACCCCATTGAGCATGGCATCGTCACCAACTGGGACGACATGGAGAAGATCTGGCACCACACCTTCTACAACGAGCTGCGCGTGGCCCCGGAGGAGCACCCAGTGCTGCTGACCGAGGCCCCCCTGAACCCCAAGGCCAACAGAGAGAAGATGACTCAGGTGAGGCTCGGCCGACGCCCGTGCTCCTCCCGTCCTTTCCCCAGTCATTTTCTGCCCGGCTTGATTTCTGACATTA
+
DDDDDFFFFFFFGGGGGGGGGGGHHHHHHHHHHHHHHGHHHGHHHGHHHHHHGGGGGHHHHHHHGHHHHHHHHGHHHGGHHHHHHHHHGGGGGHHGGGGGGGHHGGGGGGGGHHHHGGHHHHHHHHHGHHGGGGGGGGGGGGHHHHGGGGHGHHGGGGGGGGGGGGGGGGGGGGGGGGGGGGGGFFFFFFFFFFFA@DFFFFFFFFFBDFFFFFFFFFFFFFFHFHHFFFFFBFFFFFFBFFBFF0FFFF0
@M05620:45:000000000-G6HP7:1:1101:25281:8723 1:N:0:168
CATCCTGACCCTGAAGTACCCCATTGAGCATGGCATCGTCACCAACTGGGACGACATGGAGAAGATCTGGCACCACACCTTCTACAACGAGCTGCGCGTGGCCCCGGAGGAGCACCCAGTGCTGCTGACCGAGGCCCCCCTGAACCCCAAGGCCAACAGAGAGAAGATGACTCAGGTGAGGCTCGGCCGACGCCCGTGCTCCTCCCGTCCTTTCCCCAGTCATTTTCTGCCCGGCTTGATTTCTGACATTA
+
DDDDDFFFFFFFGGGGGGGGGGGHHHHHHHHHHHHHHGHHHGHHHGHHHHHHGGGGGHHHHHHHHHHHHHHHHGHHHGGHHHHHHHHHGGGGGHHGGGGGGGHHGGGGGGGGHHHHGGHHHHHHHHHHHHGGGGGGGGGGGGHHHHGGGGHGHHGGGGGGGGGGGGGGGGGGGGGGHGGGGGGGFFFFFFFFFFFFDDFFFFFFFFFFFFFFFFFFFFFFFFFFFFFFFFFFFFFFFFFFFFFFFFFFFF0
@M05620:45:000000000-G6HP7:1:1101:8206:8731 1:N:0:168
CATCCTGACCCTGAAGTACCCCATTGAGCATGGCATCGTCACCAACTGGGACGACATGGAGAAGATCTGGCACCACACCTTCTACAACGAGCTGCGCGTGGCCCCGGAGGAGCACCCAGTGCTGCTGACCGAGGCCCCCCTGAACCCCAAGGCCAACAGAGAGAAGATGACTCAGGTGAGGCTCGGCCGACGCCCGTGCTCCTCCCGTCCTTTCCCCAGTCATTTTCTGCCCGGCTTGATTTCTGACATTT
+
BBBBBFFFFFFFGGGGGGGGGGEHHHFHGGHHFHFHHGHHHGHFEEHHGHGGGGGCGHHHHHGGHHHHHHHHHGHHHGGHHHHHHHHHGGGGGHHGGGGGGGHHGGGGGGGGHHHHGGHGHGHHHHFGHHG?DGGGGGGGGGGFHHGGD.GGGHGGGGGFGGGEBFFGGGGFGEGGGGGGGGGGFFFFCFFFFFFF;;AEFFFFFFFFFFDFFFFFFF;BFBFFFFFFFEFFDAFFFF.BFFEFB/;9BF/
@M05620:45:000000000-G6HP7:1:1101:8222:8738 1:N:0:168
CATCCTGACCCTGAAGTACCCCATTGAGCATGGCATCGTCACCAACTGGGACGACATGGAGAAGATCTGGCACCACACCTTCTACAACGAGCTGCGCGTGGCCCCGGAGGAGCACCCAGTGCTGCTGACCGAGGCCCCCCTGAACCCCAAGGCCAACAGAGAGAAGATGACTCAGGTGAGGCTCGGCCGACGCCCGTGCTCCTCCCGTCCTTTCCCCAGTCATTTTCTGCCCGGCTTGATTTCTGACATTA
+
BBABAFFFFFFFGGGGGGGGFGGHGFHFHHFGFFHHHGHHHGGHGGHHHHHHGGGGGHFHHHGHHGHEHHHHHGHHHFGHHHHHHHHHEGGGGHHGGGGGGGHHGGCGGGGDHHHHGGHHHGDGGHHHHGGGGCCFDGGGGEFGHHGGGDEGHHFGGGGGGGGECFFGGGGGGGGGGFGA.E?.BFFF@=DA-BF;@.A?FFFFF??A.DDBF99BFBDBB/FFFFFB/9FF.9=B9-99/;FFBBBFFF/
@M05620:45:000000000-G6HP7:1:1101:25236:8745 1:N:0:168
TACCTGTACTGGGAAGCATTTGAATATCCCCCCATGGTGATGGGGACGGAGAACTGCTCCATAAACACAGGCAACGTGCCTAACTTTCCCGGGAAGATGAAGTCAAAGAGCGACCACAGCTCTCGGAGGTTATTTTGCATCGGTGAGCCAGACAGAATGATCCGATGAGGGGTGCGAAACTATTTGAGGAAAGGAAGCACCTTTTTATTAAATTTACCTTTTAGCAATCGCCATTCCTACCCTAAAGATCG
+
CCCCCFFFFFFFGGGGGGGGGGGHHHHHHHGGGGHHHGHHHHHHGGGGGGGGHHHHHHHHHHHHHHHHHHHGHHHGHHHHHHHHHHGHHHGGGGGGHHHHHHHHGHHHHHHGGGGGHHHHHHHHGGGGGFHHHHHHHHHHHGGGGGHHGGHHGHHHHHHHHHHHEGGHHHGGCEGGDDCGGGGGGGGGGGGGGFGFGGFGGGGFFFFFFFFFFFFFFFFFFFFFFFFFFFFFFFFFFFFFFFFFFFFFFF?
@M05620:45:000000000-G6HP7:1:1101:25255:8745 1:N:0:168
TACCTGTACTGGGAAGCATTTGAATATCCCCCCATGGTGATGGGGACGGAGAACTGCTCCATAAACACAGGCAACGTGCCTAACTTTCCCGGGAAGATGAAGTCAAAGAGCGACCACAGCTCTCGGAGGTTATTTTGCATCGGTGAGCCAGACAGAATGATCCGATGAGGGGTGCGAAACTATTTGAGGAAAGGAAGCACCTTTTTATTAAATTTACCTTTTAGCAATCGCCATTCCTACCCTAAAGATCG
+
BBBBBFFFFFFFGGGGGGGGFGFFHHHHHHGGGGFHHGHDGFGFGCEFG?EEHHHHGHHHHHHFHHGHHHHGEGHGGEGHHGHHHHHHHHGGFEEFHHHGHHHHHFHHBGHGGGGCHHHHHHHHGFEGG?GHHHHFHHHGHGGEGEHHHBGGGFHGGHHHHHHHGGGGHGDFCDGD.;ABGFGGGGBEGF/CFA/;AFGGGGGFFFEFF/:BFBFFFFFFFFFFFF/BFFFFFEFFFFFBAFFFFFFFFF?
@M05620:45:000000000-G6HP7:1:1101:18687:8747 1:N:0:168
ATCTCTATCTCCTAAAAACCTGTTTAGATTTGGAGATAGACCTTCAGGTTTTTCATCATTTTCTGCATGAATTATACATTGACCACGTTCCAGCGTGGTCAGTTTGCAGCATTCTGTTATTTTGTTTGACAGAGTGTCTTGTTGAGAACATATGTAGGACATGATTTTTTCCTGCAACAGGGAAAATAAAGTATAAGTTTTAAAGATTTATTCTTTAATAAAGGATCTCAAAGCCAGCTTTAGAAAAAGGA
+
DDDCCFFFFFFFGGGGGGGGGGHHHHHHHHHHHHHHHHHHHHHHHHHHHHHGGHHHHIHHHHHHHHHHHHHHHHHHHHHHHHHHHHGHHHHHHHGGGGHHHHHHHHHHHHHHHHHHHHHHHHHHHHHHHGHHHHHHHHHHHHHHHHHHHHHHHHHHHHHHHHGHHHHHHGHHHHHHHHHHHGGHHHHHHHHHHHHHHGHHHHHHHHHHHHHHHHHHHHHHHHHGHHHHHHHHHGHHHGHHHHHHGHHHGGH
@M05620:45:000000000-G6HP7:1:1101:16230:8750 1:N:0:168
AAACCAAGCAGACACTCACCGCTGACATGAGGTCAGCTAGATCGGAAGAGCACACGTCTGAACTCCAGTCACGTCGACGCATCTCGTATGCCGTCTTCTGCTTGAAAAAAAAAAAAAAACAAAAAGACAATAGTAATGAGTGAGAAGTCTAAAAAGAAGATAACACAAGAGAGAAATGCGAACAGAGTGAAATAGTAATAGTGTGTGAATCAAAGGTTGATGGAGCAGAATTATGAGTACGGAGATAACAG
+
BBBBBBBFBFFFGGGGGGGGGGGGDHHHHHHHGFHHHHHHGHHHGGGGHHHHHHHGGHHGHHHHHHHFGHHHGGHGGGGGG?>FFGFEHHHHGEGHGGGHGHHHHHHGHGFBB>>//--.>......<//0000000;;0000000/00000000.:.//00000/.../;/..//000..---////////;//;/////////..//9;////.9/./9///;../////9///////..9.-/////9
@M05620:45:000000000-G6HP7:1:1101:24976:8761 1:N:0:168
AGATTACTGCAACAGTTCCCCCTGGACCTGGAAAAGTTTCTTGCCTGGCTTACAGAAGCTGAAACAACTGCCAATGTCCTACAGGATGCTACCCGTAAGGAAAGGCTCCTAGAAGACTCCAAGGGAGTAAAAGAGCTGATGAAACAATGGCAAGTAAGTCAGGCATTTCCGCTTTAGCACTCTTGTGGATCCAATTGAACAATTCTCAGCATTTGTACTTGTAACTGACAAGCCAGGGACAAAACAAAGAT
+
CCCBCFFFFFFFGGGGGGGGGGGGHHHHHHHHHHHHHHHHHHHHHHHHHHHHHHHHHHHHHHHHHHHHHHHHHHHHHHHHHHHHHHHHHHHHHHGEGGHHHHHHHHHHGHHHHHHGHHHHHGHGGHGGHHHHHGHHHHHHHHHHHHHHHHHHHGHHHHHHHHHHHHHHHHGGGGGHHHHHHHHHHFHGHHHHGHHHHHFGHHHHHHHHHHHHHGHHHFHHHHHHHHHHGHGHHGGGGGGGGGGGGGGGGGC
@M05620:45:000000000-G6HP7:1:1101:25227:8761 1:N:0:168
TACCTGTACTGGGAAGCATTTGAATATCCCCCCATGGTGATGGGGACGGAGAACTGCTCCATAAACACAGGCAACGTGCCTAACTTTCCCGGGAAGATGAAGTCAAAGAGCGACCACAGCTCTCGGAGGTTATTTTGCATCGGTGAGCCAGACAGAATGATCCGATGAGGGGTGCGAAACTATTTGAGGAAAGGAAGCACCTTTTTATTAAATTTACCTTTTAGCAATCGCCATTCCTACCCTAAAGATCG
+
3AABBFFFFFFFGGGGGGGFGGGHHHHHHHGGGGHHGFGHHCHCGGGGGGDEGHHHHHHHGHHGHHHHHHGGHHHGGHHHHHHHGHHHHHGGGGGGHHHHHHFHHHHFHHHGGGGGHHHHHHHHDEDDG<GHHHHHHHHFHGGDDFGHHGHGGHHHHHHHHHHGGGGGHHGGAADGCBGGGGGGGGGGGGFGFAFFGGFGGGGFFFFFFFF/FFFFFFFFFFFFFB/FFEFFFFFFFFFFFFFFFFFFFF.
@M05620:45:000000000-G6HP7:1:1101:25993:8771 1:N:0:168
ATCTCTATCTCCTAAAAACCTGTTTAGATTTGGAGATAGACCTTCAGGTTTTTCATCATTTTCTGCATGAATTATACATTGACCACGTTCCAGCGTGGTCAGTTTGCAGCATTCTGTTATTTTGTTTGACAGAGTGTCTTGTTGAGAACATATGTAGGACATGATTTTTTCCTGCAACAGGGAAAATAAAGTATAAGTTTTAAAGATTTATTCTTTAATAAAGGATCTCAAAGCCAGCTTTAGAAAAAGGA
+
DDDDDFFFFFFFGGGGGGGGGGHHHHHHHHHHHGHHHHHHHHHHHHHHHHHGGHHHHIIHHIHIIHHHHHHHHHHHHHHHHHHHHHGHHHHHHHGGGGHHHHHHHHHHHHHHHHHHHHHHHHHHHHHHGHHHHHHHHHHHHHHHHHHHHHHHHHHHHHHHHHHHHHHHHGHHHHHHHHHHHGGHHHHHGHHHHHHHHHHHHHHHHHHHHHHHHHHHHHHHHHHHHHHHHGHHHHHHHGHHHHHHHGHHGGG
@M05620:45:000000000-G6HP7:1:1101:19398:8775 1:N:0:168
ATCTCTATCTCCTAAAAACCTGTTTAGATTTGGAGATAGACCTTCAGGTTTTTCATCATTTTCTGCATGAATTATACATTGACCACGTTCCAGCGTGGTCAGTTTGCAGCATTCTGTTATTTTGTTTGACAGAGTGTCTTGTTGAGAACATATGTAGGACATGATTTTTTCCTGCAACAGGGAAAATAAAGTATAAGTTTTAAAGATTTATTCTTTAATAAAGGATCTCAAAGCCAGCTTTAGAAAAAGGA
+
DDDCDFFFFFFFGGGGGGGGGGHHHHHHHHHHHHHHHHHHHHHHHHHHHHHGGHHHHHHIHIIIHHHHHHHHHHHHHHHHHHHHHHGHHHHHHHGGGGHHHHHHHHHHHHHHHHHHHHHHHHHHHHHHHHHHHHHHHHHHHHHHHHHHHHHHHHHHHHHHHHHHHHHHHGHHHHHHHHHHHGGHHHHHHHHHHGHHHHHHHHHHHHHHHHHHHHHHHHHHHHHHGHHHHHHHHHHHHGHHHHHHHHHHGGH
@M05620:45:000000000-G6HP7:1:1101:18700:8776 1:N:0:168
ATCTCTATCTCCTAAAAACCTGTTTAGATTTGGAGATAGACCTTCAGGTTTTTCATCATTTTCTGCATGAATTATACATTGACCACGTTCCAGCGTGGTCAGTTTGCAGCATTCTGTTATTTTGTTTGACAGAGTGTCTTGTTGAGAACATATGTAGGACATGATTTTTTCCTGCAACAGGGAAAATAAAGTATAAGTTTTAAAGATTTATTCTTTAATAAAGGATCTCAAAGCCAGCTTTAGAAAAAGGA
+
BBBBBFFFFFFFGGGGGGGGGGHHGHGGGFFHHCGHHHHFHHHHHHGGHHHGGHHHHHHHFHHHHHHHHGHHHHHHHHHHHFHHHGGHHHHHHHGEGGHGHHHHHHHHHHHHHHHHHFHHHHHHHHHHHGGHGHHHHHHGHHHHGHHHHHHHHHFHHHHHHHHHGHHHHCHHHHHHHGHHHGGHHHHHHGHHHHHGHGHHHHHHHGHHHGHHHHHHHHHHHGHHHHHHHGHGFFHFHGHHHHGHFHGHGGG
@M05620:45:000000000-G6HP7:1:1101:18616:8776 1:N:0:168
TACCTGTACTGGGGAAGCATTTGAATATCCCCCCATGGTGATGGGGACGGAGAACTGCTCCATAAACACAGGCAACGTGCCTAACTTTCCCGGGAAGATGAAGTCAAAGAGCGACCACAGCTCTCGGAGGTTATTTTGCATCGGTGAGCCAGACAGAATGATCCGATGAGGGGTGCGAAACTATTTGAGGAAAGGAAGCACCTTTTTATTAAATTTACCTTTTAGCAATCGCCATTCCTACCCTAAAGATC
+
CCCCCFFFFFFFGGGGGGGGGGHHHHHHHHHGGGGHHHGGHHHHHGGGGGGGGHHHHHHHHHHHHHHHHHHHGHHHGHHHHHHHHHHHHHHGGGGGGHHHHHHHHHHHHHHHGGGGGHHHHHHHHGGGGGGHHHHHHHHHHHGGGGGHHHHHHGHHHHHHHHHHHGGGHHHGGCFGGGGGGGGGGGGGGFFGGGGGGGGGGFFFFFFFFFFFFFFFFFFFFFFFFFFFFFFFFFFFFFFFFFFFFFFFFFF
@M05620:45:000000000-G6HP7:1:1101:24985:8782 1:N:0:168
AGATTACTGCAACAGTTCCCCCTGGACCTGGAAAAGTTTCTTGCCTGGCTTACAGAAGCTGAAACAACTGCCAATGTCCTACAGGATGCTACCCGTAAGGAAAGGCTCCTAGAAGACTCCAAGGGAGTAAAAGAGCTGATGAAACAATGGCAAGTAAGTCAGGCATTTCCGCTTTAGCACTCTTGTGGATCCAATTGAACAATTCTCAGCATTTGTACTTGTAACTGACAAGCCAGGGACAAAACAAAGAT
+
ABBBBFFFFBDFGGGFGGGGGGGGHGHHHHGFHGHHGHHHHHHHHHHGHHHHHHHHHHHHHHHGHHHHHHHHFHHHHHHHHHHGHHHHHHFHGCEEGEHFGHGHHHHHGHHHHHGHHHHHHHHGGHGGHHHHHEHHHHFHFHHGHHHHGHHHHGHHHHGHHHFHHHHHHHGGGGGGFGHHHHHGHFHGHHHHHGHHHBGFGHHHHHHHHGHHHHHHHFHFHHGFHHHBHHHCGEGFGD?EGGGGFGGGGF;
@M05620:45:000000000-G6HP7:1:1101:19380:8788 1:N:0:168
ATCTCTATCTCCTAAAAACCTGTTTAGATTTGGAGATAGACCTTCAGGTTTTTCATCATTTTCTGCATGAATTATACATTGACCACGTTCCAGCGTGGTCAGTTTGCAGCATTCTGTTATTTTGTTTGACAGAGTGTCTTGTTGAGAACATATGTAGGACATGATTTTTTCCTGCAACAGGGAAAATAAAGTATAAGTTTTAAAGATTTATTCTTTAATAAAGGATCTCAAAGCCAGCTTTAGAAAAAGGA
+
A3AABFFFFFFFGGGGGGGGGGGHHHGFHHHHHHHHHHHHHHHHHHGHHHHGGHHHHHHHHHHHHHHHHBHHHHHHHHHFHHHHHHGHHHHHHHGGGGHHHHHHHHHHHHHHHHHHHHFHHHHHGHHHHHHHHHHHHHHHHHHHHGHHHHHHHHHHHGFHHHHHHHHHHGHHHHHHHHHHHGGHHGHHHHGHHGHHHGGHHGHGHHHHHGHHHHHHHDHHFHHHGHHHHHHHHHHHHGHHHHGHHHHH?D/
@M05620:45:000000000-G6HP7:1:1101:25505:8798 1:N:0:168
ATCTCTATCTCCTAAAAACCTGTTTAGATTTGGAGATAGACCTTCAGGTTTTTCATCATTTTCTGCATGAATTATACATTGACCACGTTCCAGCGTGGTCAGTTTGCAGCATTCTGTTATTTTGTTTGACAGAGTGTCTTGTTGAGAACATATGTAGGACATGATTTTTTCCTGCAACAGGGAAAATAAAGTATAAGTTTTAAAGATTTATTCTTTAATAAAGGATCTCAAAGCCAGCTTTAGAAAAAGGA
+
B@B?AFFFFFFFGBGGGGGGGGHHHEGHHHHGCFFFHH5BGHHHHHHEHHHGGGGHHHHHHHHHDHFHHGHHHFGEHHHHGHGHBHEHHHHHHHGGCEHHGHGHHFHHHHHHHFHGHHHHHHHGHFHHFHDFFHHHHHEHHHHFDFGHGBGGHHHBGFGHHGGHGHHHHGHHHHHHEHFHEAFG/<FGGGHHHHFFHGGGHH1<D=FGHHGHHHHH0GHGFF0D/DGHHHHHHHGFFGHHH0C0CF/C..;
@M05620:45:000000000-G6HP7:1:1101:12304:8807 1:N:0:168
CATCCTGACCCTGAAGTACCCCGGCTTGATTTCTGACATTAGATCGGAAGAGCACACGTCTGAACTCCAGTCACGTCGACGCATCTCGTATGCCGTCTTCTGCTTGAAAAAAAAAAAAAAAAGAAAAATAATAAGAGAAAAAAACCTGCGATCACCCACATTCTTCCTGCAAATAACCGACCAATGACTATCTGGCGCTCGTCTAGCGACTGTCGCAAATCATAGACACTCTGAAGCAGCACTATCAAGTG
+
CCCCCFFFFFFFGGGGGFGGGGGGGGGGHHHHHHHGHGHHHHGHHHGGGGHGHGHGHGHHHGGHHHHHHHHHGHGHHGGGGGGGGHHHGGGHHHGGGHGHHHGHFHGHHHHGGGDC</--<-...</..<0000000/00/.--../..--...//....0000000000/0000000-;---.090000000000-.-.--...09----;00..-:-000000000/0/00000:0//..000000000
@M05620:45:000000000-G6HP7:1:1101:25526:8807 1:N:0:168
ATCTCTATCTCCTAAAAACCTGTTTAGATTTGGAGATAGACCTTCAGGTTTTTCATCATTTTCTGCATGAATTATACATTGACCACGTTCCAGCGTGGTCAGTTTGCAGCATTCTGTTATTTTGTTTGACAGAGTGTCTTGTTGAGAACATATGTAGGACATGATTTTTTCCTGCAACAGGGAAAATAAAGTATAAGTTTTAAAGATTTATTCTTTAATAAAGGATCTCAAAGCCAGCTTTAGAAACAGGA
+
BBBBBFDFFFFFGGFGGGGGGGHHHFHHHHHHF44FGHFGGGHHHHHFHHHGGH5GHGHHHHHHGHFHHHHHHHHGHHHHHGHHFHFHHHHHHHGEGGHHEHHHHGHHHHHHHHHHHHFHHHHHHHHFGHHHHHHHHHHHGHHHGGA?GBFHHHHHHGHHHHCGHHHHHGHHHHHHBGHHHEFFHGG1FFHHHH1DGGGHHGC1F1FHHEHHHHHHGHG00=GFCGHHHFHEGHHHHGHHH00CCF//C.:
@M05620:45:000000000-G6HP7:1:1101:25511:8819 1:N:0:168
ATCTCTATCTCCTAAAAACCTGTTTAGATTTGGAGATAGACCTTCAGGTTTTTCATCATTTTCTGCATGAATTATACATTGACCACGTTCCAGCGTGGTCAGTTTGCAGCATTCTGTTATTTTGTTTGACAGAGTGTCTTGTTGAGAACATATGTAGGACATGATTTTTTCCTGCAACAGGGAAAATAAAGTATAAGTTTTAAAGATTTATTCTTTAATAAAGGATCTCAAAGCCAGCTTTAGAAAAAGGA
+
DDDCDFFFFFFFGGGGGGGGGGHHHHHHHHHHHHHHHHHHHHHHHHHHHHHGGHHHHHIHHHIIHHHHHHHHHHHHHHHHHHHHHHGHHHHHHHGGGGHHHHHHHHHHHHHHHHHHHHHHHHHHHHHHHHHHHHHHHHHHHHHHHHHHHHHHHHHHHHHHHHHHHHHHHGHHHHHHHHHHHGGHHHHHHHHHHHHHHHHHHHHHHHHHHHHHHHHHHHHHHHHHHHHHHHHHHHHHHGHHHHHHHHHHGGH
@M05620:45:000000000-G6HP7:1:1101:7733:8819 1:N:0:168
CATCCTGACCCTGAAGTACCCCGGCTTGATTTCTGACATTAATCGAAGAGCACACGTCTGAACTCCAGTCACGTCGACGCATCTCGTATGCCGTCTTCTGCTTGAAAAAAAAAAAAAAAACAAATACATGCACAGAAGCCTTATTCATAAACCGTTCTTCGAATCTCCAATTAAATTCATGCTATTCTACCCTTCCTGCGTAGGATCGACTCTCGCACGACACATCCCATACCGACCGCACAGTCGTCATT
+
CCCCCFFFFFFFGGGGGGGGGGGGGGGGHHHHHGHHHHHHGHHHGHHGGHHHHHHGHHHGHHHHHHHHHHHHGGHGGGGGGGGHHHGGHHHHGEGHGHHHHHHHHHHGHGGGGD></---....00<0000<00/00;0.000000000000:-../.00.9.0.000000000000000;00000;0000.0///0009;.-.00/..-9.00..-;-.9--;00:.09///..------;/:09....0
@M05620:45:000000000-G6HP7:1:1101:7482:8826 1:N:0:168
ATCTCTATCTCCTAAAAACCTGTTTAGATTTGGAGATAGACCTTCAGGTTTTTCATCATTTTCTGCATGAATTATACATTGACCACGTTCCAGCGTGGTCAGTTTGCAGCATTCTGTTATTTTGTTTGACAGAGTGTCTTGTTGAGAACATATGTAGGACATGATTTTTTCCTGCAACAGGGAAAATAAAGTATAAGTTTTAAAGATTTATTCTTTAATAAAGGATCTCAAAGCCAGCTTTAGAAAAAGGA
+
BBBCCFFFFFFFGGGGGGGGGGHHHHHHHHHHHGHHHHHHHHHHHHHHHHHGGHHHHHIHHHHIIHHHHGHHHHHHHFHHHHHHHHGHHHHHHHGGGGHHHHHHHHHHHHHHHHHHHHHHHHHHHHHHHHGHHHHHHHHHHHHHHHHHHHHHHHHHHHHHHHHHHHHHHGHHHHHHHHHHHGGHHHHGHHHHHHHHHHGHHHHHHHHHHHHHHHHHHGHHHHHGHHHHHHHHHHHHHGHFHGFHGGFHDGH
@M05620:45:000000000-G6HP7:1:1101:25491:8827 1:N:0:168
ATCTCTATCTCCTAAAAACCTGTTTAGATTTGGAGATAGACCTTCAGGTTTTTCATCATTTTCTGCATGAATTATACATTGACCACGTTCCAGCGTGGTCAGTTTGCAGCATTCTGTTATTTTGTTTGACAGAGTGTCTTGTTGAGAACATATGTAGGACATGATTTTTTCCTGCAACAGGGAAAATAAAGTATAAGTTTTAAAGATTTATTCTTTAATAAAGGATCTCAAAGCCAGCTTTAGAAAAAGGA
+
BBCBCFFFFFFFGGGGGGGGGGHHHHHHHHHHHHHHHHHHHHHHHHHHHHHGGHGHHHHHHHHHHHHHHHHHHGHGHHHHHHHHFHGHHHHHHHGEGGHHFHHHGHHHHHHHHHHHHHHHHHHHHHHHGHHHHHHHHHHHHHHHHHHHHHHHHHHGHHHHHHHHHHHHHGHHHHHFGHHHHGEGGGHHHHHGHHHHHGHHHGGHHHHHHHHHHHHHHHHHGHHHHHHHHGHHHHHHHGGHHHHHGFHHGGG
@M05620:45:000000000-G6HP7:1:1101:26379:8836 1:N:0:168
CATCCTGACCCTGAAGTACCCCGGCTTGATTTCTGACATTAGATCGGAAGAGCACACGTCTGAACTCCAGTCACGTCGACGCATCTCGTATGCCGTCTTCTGCTTGAAAAAAAAAAAAAAAAAAGAAAATAGACAAATATGAGATAATGGAAAAGTAAAAATAACCTGAGATGTAAATTAAGAATAAAATTATGTTGTTAAAGAATCATAGGCCAGATTAATGGAGGGTTAAATAGCTTCAGAGTAATCAT
+
CBBCCFFFFFFFGGGGGGGGGGGGGGGGHHHHHHHHHHHHHHGHHHGGGGHHHHHGHGHHHGHHHHHHHHHHGHGHHGGGGGGGGHHHGGHHHHGGGHGHHHHHHHHHHHHGGGGC<<<<--<-.::/:000000//0000000000;00000//:000;0:00000.//00000:000000000:00000:;0000/.00000.000000000...00000000/.-...000000000000000000:0
@M05620:45:000000000-G6HP7:1:1101:19696:8845 1:N:0:168
ATCTCTATCTCCTAAAAACCTGTTTAGATTTGGAGATAGACCTTCAGGTTTTTCATCATTTTCTGCATGAATTATACATAGACCACGTTCCAGCGTGGTCAGTTTGCAGCATTCTGTTATTTTGTTTGACAGAGTGTCTTGTTGAGAACATATGTAGGACATGATTTTTTCCTGCAACAGGGAAAATAAAGTATAAGTTTTAAAGATTTATTCTTTAATAAAGGATCTCAAAGCCAGCTTTAGAAAAAGGA
+
CDDCCFFFFFFFGGGGGGGGGGHHHHHHHHHHHHHHHHHHHHHHHHHHHHHGGHHHHIHHHHIIIHHHHHHHHHHHHHH5GHHHHHGHHHHHHHGGGGHHHHHHHHHHHHHHHHHHHHHHHHHHHHHHHHHHHHHHHHHHHHHHHHHHHHHHHHHHHHHHHHHHHHHHHGHHHHHHHHHHHGGHHHHHHHHHHHHHHGGHHHHHHHHHHHHHHHHHHHHHHHGHHHHHHHHHHHHHHGHHHHHHHHHHGGG
@M05620:45:000000000-G6HP7:1:1101:11359:8850 1:N:0:168
ATCTCTATCTCCTAAAAACCTGTTTAGATTTGGAGATAGACCTTCAGGTTTTTCATCATTTTCTGCATGAATTATACATTGACCACGTTCCAGCGTGGTCAGTTTGCAGCATTCTGTTATTTTGTTTGACAGAGTGTCTTGTTGAGAACATATGTAGGACATGATTTTTTCCTGCAACAGGGAAAATAAAGTATAAGTTTTAAAGATTTATTCTTTAATAAAGGATCTCAAAGCCAGCTTTAGAAAAAGGA
+
DCCCDFFFFFFFGGGGGGGGGGHHHHHHHHHHHHHHHHHHHHHHHHHHHHHGGHHHHIHIHHHHIHHHHHHHHHHHHHHHHHHHHHGHHHHHHHGGGGHHHHHHHHHHHHHHHHHHHHHHHHHHHHHHHHHHHHHHHHHHHHHHHHHHHHHHHHHHHHHHHHHHHHHHHGHHHHHHHHHHHGGHHHHHHHHHHHHHHGHHHHHHHHHHHHHHHHHHHHHHHHGHGHHHHHGHHGHHHGHHHHHHHHHHGGH
@M05620:45:000000000-G6HP7:1:1101:4328:8857 1:N:0:168
CATCCTGACCCTGAAGTACCCCGGCTTGATTTCTGACATTAGATCGGAAGAGCACACGTCTGAACTCCAGTCACGTCGACGCATCTCGTATGCCGTCTTCTGCTTGAAAAAAAAAAACATAAGTGGTCGAATTATTCTGAGTGCGTTGTAGGATGTTTTGTAAACGAGAGACTGTTTACAAGTTATTTGTTTGCATAGTGTTTAGATTATTAGAATGTCTGGTCACTGTTTGTTAGTATTGTTTACTGTTT
+
>3A>AFFFC4BCGFFGGGGGGAEEAEGEGGHHFDGDGHHHHHFHFGEEFEFGGFHFGEHGHFGFGHFGFGHEDGEB?ECEE>/>>FGFFDBGFGE//BFFGHBFFGFC3FBBB@C<///1111111<1--.1.11>11111000<.<-.00000//00:.:0000....-./0090000000000;;000///000000090/000009/;9//////9/////////;/:9;F//://////.//9////
@M05620:45:000000000-G6HP7:1:1101:11349:8868 1:N:0:168
ATCTCTATCTCCTAAAAACCTGTTTAGATTTGGAGATAGACCTTCAGGTTTTTCATCATTTTCTGCATGAATTATACATTGACCACGTTCCAGCGTGGTCAGTTTGCAGCATTCTGTTATTTTGTTTGACAGAGTGTCTTGTTGAGAACATATGTAGGACATGATTTTTTCCTGCAACAGGGAAAATACAGTATAAGTTTTAAAGATTTATTCTTTAATAAAGGATCTCAAAGCCAGCTTTAGAAAAAGGA
+
AA@AADFFFF3DEG1A1FFGGGHFHFBFGGFGGHHFHFFHFHHHFGHHDDGFEHEGFHHHHHHGHHHFHHFGGEGEFDGGHBGCCE?FGF0B@CEEAEGFGGGH2FGHHHGFHFHHHHHHGHBGBFHHBGHFCCGGHHHHGHHHHHGEGHFFHHHHHHEFHHFEFGHHHGGHHB10DGC0FCEG/0FF1<?DFH1GGHHFHFHHGBGHHHHFHHHHHFH0D0DBC0GHG0GDDFH/;CHGHHGFCGBG?AC
@M05620:45:000000000-G6HP7:1:1101:4339:8870 1:N:0:168
CATCCTGACCCTGAAGTACCCCGGCTTGATTTCTGACATTAGATCGGAAGAGCACACGTCTGAACTCCAGTCACGTCGACGCATCTCGTATGCCGTCTTCTGCTTGAAAAAAAAAAAAAAACAGCTGAGGGGATTTGTTTGTGTTAGTAAAGAGAAATTTAATAGAAGAATTTTTTAAATAATGTGTGATGATGCTTTAATGAGTTTTTAGTGGAATTGCTTTTTATCACAGACTCTATACTCTTAACACA
+
CBBCCFFFFFFFGGGGGGGGGGGGGGGGHHHHHHHHHHHHHHHHHHGGGGHHHHHGHGHHHGHHHHHHHHHHHHGGHGGGGGGGGHHFGGHHHHGGGHGHHHHHHHHHGHHGGFGC><---></.<00...-.:/;00//;//:/0000;00;;/00000000;;0000:B00;9-.00;9BB0000.0000090000000;00;09:..:00;90;00009000.09009;0:B090000;0000000;;
@M05620:45:000000000-G6HP7:1:1101:16971:8900 1:N:0:168
ATCTCTATCTCCTAAAAACCTGTTTAGATTTGGAGATAGACCTTCAGGTTTTTCATCATTTTCTGCATGAATTATACATTGACCACGTTCCAGCGTGGTCAGTTTGCAGCATTCTGTTATTTTGTTTGACAGAGTGTCTTGTTGAGAACATATGTAGGACATGATTTTTTCCTGCAACAGGGAAAATAAAGTATAAGTTTTAAAGATTTATTCTTTAATAAAGGATCTCAAAGCCAGCTTTAGAAAAAGGA
+
CCCCCFFFFFFFGGGGGGGGGGGHHHHHHHHHHGHHHHHHHHHHHHHHHHHGGHHHHHHHHHHHHHHHHHHHHHHGHHHHHHHHHHGHHHHHHGGGGGHHHHHHHHHGHHHHHHHHHHHHHHHHHHHHHHHHHHGGHHHHHHHHHHHHHHHHHHHHHHHHHHHHHHHHHGHHHHGHHHHHHGGGHHHHGHHHHHHHHFGHHHGHHHHHHHHHHHHHHHHHHHHHHHHHHGHHHHHHHGHHHHHHGFHHGGH
@M05620:45:000000000-G6HP7:1:1101:16952:8903 1:N:0:168
ATCTCTATCTCCTAAAAACCTGTTTAGATTTGGAGATAGACCTTCAGGTTTTTCATCATTTTCTGCATGAATTATACATTGACCACGTTCCAGCGTGGTCAGTTTGCAGCATTCTGTTATTTTGTTTGACAGAGTGTCTTGTTGAGAACATATGTAGGACATGATTTTTTCCTGCAACAGGGAAAATAAAGTATAAGTTTTAAAGATTTATTCTTTAATAAAGGATCTCAAAGCCAGCTTTAGAAAAAGGA
+
AABBAFFFFFFFGGGGGGGGGGFDFEFFEEDAFFGFHHHCHFHHHGFFHHHGGHHHHHHFFHFFFHHGFHGHFHGHGFHEB5GHHFEHFHHFHHGEFGHHHHHHFHHHHHHHHHHGFEHHFHHHHHHHFFFHHHHHHHHHHFHHFHHHHHHHFHDGHGHHHHGGHHHHHFHGHHHHHHHHHGECCCHFFHHHHHHHHFGHFHBGHFHHHHHHHHHHHHHFFDGHGHHHHGHHHGFHGGHGFHFHHHHHGGB
@M05620:45:000000000-G6HP7:1:1101:13207:8919 1:N:0:168
ATCTCTATCTCCTAAAAACCTGTTTAGATTTGGAGATAGACCTTCAGGTTTTTCATCATTTTCTGCATGAATTATACATTGACCACGTTCCAGCGTGGTCAGTTTGCAGCATTCTGTTATTTTGTTTGACAGAGTGTCTTGTTGAGAACATATGTAGGACATGATTTTTTCCTGCAACAGGGAAAATAAAGTATAAGTTTTAAAGATTTATTCTTTAATAAAGGATCTCAAAGCCAGCTTTAGAAAAAGGA
+
BBBBBFFFFFFFGGGGGGGGGGHHHHHHHHHHHHHHHHHHHHHHHHHHHHHGGHHHHHHHHHHHHHHHHHGHHHHHHGHHGHHHGHGHHHHHHHGGCGHGHHHHHHHHHGHHHHHHHHHHHHHHGHHHFHHGHHHHHHHHHHHHDGHHHHHGFHHFHFFHHHFHHHHHHCHHHHHFGHFHHGGHHFGHGHGHHGHHHFGHHHCDGGHHHHHHHHHHHGHHHHFHHHHHHHHHFHFGHGHHHHHHHHHH?DG
@M05620:45:000000000-G6HP7:1:1101:13215:8937 1:N:0:168
ATCTCTATCTCCTAAAAACCTGTTTAGATTTGGAGATAGACCTTCAGGTTTTTCATCATTTTCTGCATGAATTATACATTGACCACGTTCCAGCGTGGTCAGTTTGCAGCATTCTGTTATTTTGTTTGACAGAGTGTCTTGTTGAGAACATATGTAGGACATGATTTTTTCCTGCAACAGGGAAAATAAAGTATAAGTTTTAAAGATTTATTCTTTAATAAAGGATCTCAAAGCCAGCTTTAGAAAAAGGA
+
CCCCCFFFFFFFGGGGGGGGGGHHHHHHHHHHHHHHHHHHHHHHHHHHHHHGGHHHHHHIHIHHHHHHHHHHHGHHHHHHHHHHHHGHHHHHHHGGGGHHFHHHHHHHHHGHHHHHHHHHHHHHHHHHGHHHHHHHHHHHHHHHHHGHHHHHHHHHHHHHHHHHHHHHHGHHHHHHHHHHHGGHHHHHHHHGHHHHHHHHHGHGHHHHHHHHHHHHGHHHHGHGHHHHHHHGHHEHGGHHHHHGHHGGGGH
@M05620:45:000000000-G6HP7:1:1101:13857:8961 1:N:0:168
ATCTCTATCTCCTAAAAACCTGTTTAGATTTGGAGATAGACCTTCAGGTTTTTCATCATTTTCTGCATGAATTATACATTGACCACGTTCCAGCGTGGTCAGTTTGCAGCATTCTGTTATTTTGTTTGACAGAGTGTCTTGTTGAGAACATATGTAGGACATGATTTTTTCCTGCAACAGGGAAAATAAAGTATAAGTTTTAAAGATTTATTCTTTAATAAAGGATCTCAAAGCCAGCTTTAGAAAAAGGA
+
CCCCCFFFFFFFGGGGGGGGGGHHHHHHHHHHHHHHHHHHHHHHHHHHHHHGGHHHHHHHHHHHHHHHHHHHHHHHHHHHHHHHHHGHHHHHHHGGGGHHHHHHHHHHHHHHHHHHHHHHHHHHGHHHHHHHHHGHHHHHHHHHHHHHHHHHHHHHHHHHHHHHHHHHHGHHHHHHHHHHHGGHHHHHGHHHHHHHHHHHHHGFHHHHHHHHHHHHHHHHHHHHHHHHHHHHHHHHHGHHHHHGHHHHDFH
@M05620:45:000000000-G6HP7:1:1101:24384:9004 1:N:0:168
CATCCTGACCCTGAAGTACCCCGGCTTGATTTCTGACATTAGATCGGAAGAGCACACGTCTGAACTCCAGTCACGTCGACGCATCTCGTATGCCGTCTTCTGCTTGAAAAAAAAAAAACACAAACAATTTTTCCTTATCCTCTTTCTTTCCTCCCTCCTACCCCACTACATTTTACTACCCTCTTTTATTTCCTTTCTCCCTATGTTCTACCCTCCCCCTCTTCTCCCTCTCCCTTCCTCCCCTCCATCTC
+
BBBCCFFFFFFFGGGGGGGGGGGGGGFFHHHHHHHHHHHHHHHHHHGGGGHHHHHHHFGHHGHHHHHHHFHHHHGGHGGGGGGFFHHGFEHHGHFEFGGFGFHHHHGHFHHGGGGD<<//0<.0.>.11111<110<000000000000000=/:;:;/00..:..:C;0000000;00:.09;0000000;000000;0//000;0000;990.....:./0:900;/://;;90BFFF/;.9..90;;;
@M05620:45:000000000-G6HP7:1:1101:27423:9016 1:N:0:168
AAACCAAGAAGACATGAGGTCAGCTAGATCGGAAGAGCACACGTCTGAACTCCAGTCACGTCGACGCATCTCGTATGCCGTCTTCTGCTTGAAAAAAAAAAAACAAACACACCACCTCGTTCAGCTTAGTTTCTTTCTTTATAAAAACACCGCTCAAAATAACAAAAGCATATTTTCACGCATACCTTAGAATTCCTTCCCACTTTGTTAGCTCCCTGTCTTCTTCACACATACTCTATCCTCTCTTACAT
+
CDCDDDDFFFFFGGGGGGGGGGHHHHHHHHHGGGGHHHHHHHGHHHGFHHHHHHHHHGHGHHGGGGGGGEHHHGGHHHHGGGHGHHHGHHHGHHHG/EFGC<///?0/00//<//=00=//011=>111=111<111=1000000<0.<..<--;.000000:00::/.09090=900;..-:.0;000009;C000;0//0:.000:;00000;./00;900:0B0000.009:09000/00:/000;00
@M05620:45:000000000-G6HP7:1:1101:17825:9016 1:N:0:168
CATCCTGACCCTGAAGTACCCCATTGAGCATGGCATCGTCACCAACTGGGACGACATGGAGAAGATCTGGCACCACACCTTCTACAACGAGCTGCGCGTGGCCCCGGAGGAGCACCCAGTGCTGCTGACCGAGGCCCCCCTGAACCCCAAGGCCAACAGAGAGAAGATGACTCAGGTGAGGCTCGGCCGACGCCCGTGCTCCTCCCGTCCTTTCCCCAGTCATTTTCTTCCCGGCTTGCTTTCTGACTTTT
+
?AAAAFFFFFFFGGCGGBGGGGAFHDFEF1FFFH0GHFHHCFHD/EGGCC0F/EFEGHFEGGCHFHHHHHHFGGEHEGGHHHHEHG1GE/?EFHHEEGG?EEHHGECCGGG?FCGHGFGHBGHHGHG1GG@<<CCGGGGGGEBCHHGG..:CGHAAEFGBBB.;BF9CFFFFGGGEGFGGGGGF=@FF@@@<@@@>@9AEFFFFFFFABBBFFFFFFF-;B9FFFFF//9;9A-9@;9-;;//9:/9/9B/
@M05620:45:000000000-G6HP7:1:1101:5071:9019 1:N:0:168
ATCTCTATCTCCTAAAAACCTGTTTAGATTTGGAGATAGACCTTCAGGTTTTTCATCATTTTCTGCATGAATTATACATTGACCACGTTCCAGCGTGGTCAGTTTGCAGCATTCTGTTATTTTGTTTGACAGAGTGTCTTGTTGAGAACATATGTAGGACATGATTTTTTCCTGCAACAGGGAAAATAAAGTATAAGTTTTAAAGATTTATTCTTTAATAAAGGATCTCAAAGCCAGCTTTAGAAAAAGGA
+
CCBCCFFFFFFFGGGGGGGGGGGHHHHHHHHHHGHHHHHHHHHHHHHHHHHGGHHHHHHHHHHHHHHHHHHHHHHGHHHHHGHHFHGHHHHHHHGFGGHHHHHHHHHFHHHHHHHHHHHHHHHHHHHHHHHHHHGGHHHHHHHHHHHHHHHHHHHGHHHHGHHHHHHHHGHHHHFHHHHHHGGHHHHHGGHFFHHGHFGHHHGHHHHHHHHHHHHHHGHHHGHHHHHHHGGGHHHHHGHHHHHHHHHHGGG
@M05620:45:000000000-G6HP7:1:1101:8983:9023 1:N:0:168
AGATTACTGCAACAGTTCCCCCTGGACCTGGAAAAGTTTCTTGCCTGGCTTACAGAAGCTGAAACAACTGCCAATGTCCTACAGGATGCTACCCGTAAGGAAAGGCTCCTAGAAGACTCCAAGGGAGTAAAAGAGCTGATGAAACAATGGCAAGTAAGTCAGGCATTTCCGCTTTAGCACTCTTGTGGATCCAATTGAACAATTCTCAGCATTTGTACTTGTAACTGACAAGCCAGGGACAAAACAAAGAT
+
AAA11DFF@FFFGGGBGGDGFGECCFGFFFCFFFHHGFHFDGHCHHFHEHFFGFHGHHHHHHGFFFGEHGHHFHHHAGHGGHHFHHHGH1GGHHG/EEHEFH0CGHHFEFHHHGFFGHGFFFHGCGEEGFDGHGEGHFFFGDGHF0FBDGEFHE1@FGGHHHHGHEG??FACEGGHFFBFHHHHH=FADFFFHHH0000CGHB=GFFHFHFEFHC0;;CG0CGBBFFEFG<.GEBFEBFE?.99AEGFBFB
@M05620:45:000000000-G6HP7:1:1101:17837:9030 1:N:0:168
CATCCTGACCCTGAAGTACCCCATTGAGCATGGCATCGTCACCAACTGGGACGACATGGAGAAGATCTGGCACCACACCTTCTACAACGAGCTGCGCGTGGCCCCGGAGGAGCACCCAGTGCTGCTGACCGAGGCCCCCCTGAACCCCAAGGCCAACAGAGAGAAGATGACTCAGGTGAGGCTCGGCCGACGCCCGTGCTCCTCCCGTCCTTTCCCCAGTCATTTTCTGCCCGGCTTGATTTCTGACATTA
+
DDDDDFFFFFFFGGGGGGGGGGGHHHHHHHHHHHHHHGHHHGHHHGHHHHHHGGGGGHHHHHHHHHHHHHHHHGHHHGGHHHHHHHHHGGGGGHHGGGGGGGHHGGGGGGGGHHHHGGHHHHHHHHHHHHGGGGGGGGGGGGHHHHGGGGHGHHGGGGGGGGGGGGGGGGGGGGGGHGGGGGGGFFFFFFFFFFFFFFFFFFFFFFFFFFFFFFFFFFFFFFFFFFHFFFFFFFCFCCFFFFFFFEFFFF0
@M05620:45:000000000-G6HP7:1:1101:8973:9037 1:N:0:168
AGATTACTGCAACAGTTCCCCCTGGACCTGGAAAAGTTTCTTGCCTGGCTTACAGAAGCTGAAACAACTGCCAATGTCCTACAGGATGCTACCCGTAAGGAAAGGCTCCTAGAAGACTCCAAGGGAGTAAAAGAGCTGATGAAACAATGGCAAGTAAGTCAGGCATTTCCGCTTTAGCACTCTTGTGGATCCAATTGAACAATTCTCAGCATTTGTACTTGTAACTGACAAGCCAGGGACAAAACAAAGAT
+
BBBBBFFFBFFFGGGGGGGGGGGGGHHHHHHHHHHHHHHHHHHHHHHHHHHHHHHFHHGHHGHHHHHHHHHHHHHHHHHHHHHHGHHHHHFHHHGGGGHHHHCFHHHHGHGHHHDGHHH3GGFFDAFGFFHGHFHHHHEHHEFFHHHHFFHHHGHHHHFHGHHHGHHHHHGGGGGHGHHHHHHHHFHGHHHHFCGHHGFFDHHHHHHDGHEHFHHHHHHGHFFGHHHFFHHHHGGGEDAE9ACFGGGGGGF
@M05620:45:000000000-G6HP7:1:1101:15660:9040 1:N:0:168
ATCTCTATCTCCTAAAAACCTGTTTAGATTTGGAGATAGACCTTCAGGTTTTTCATCATTTTCTGCATGAATTATACATTGACCACGTTCCAGCGTGGTCAGTTTGCAGCATTCTGTTATTTTGTTTGACAGAGTGTCTTGTTGAGAACATATGTAGGACATGATTTTTTCCTGCAACAGGGAAAATAAAGTATAAGTTTTAAAGATTTATTCTTTAATAAAGTATCTCAAAGCCAGCTTTAGAAAAAGGA
+
>1A1AFFFFF3FFGGGDDEGG1G13331D33B1AB101BABF1FFGFEDBFC/F2FG2DEEDG12FA1DF1A2DD2AFGGF1AF1A/GGHHAEBEEEGHFHF@GD1GHHHG12F@2FFHDGGDF0B>F11BBF>G1BEFGHHGEFFH1FEB12FBDFF1<BFF<2>FDDBBBG11<11<FGAFC/0??111?@<1FBGBDGDGF=1>FHHHGHHHHG0GB00<00<=FD0DDGH./.;GC0<000<G.:.:
@M05620:45:000000000-G6HP7:1:1101:23039:9041 1:N:0:168
ATCTCTATCTCCTAAAAACCTGTTTAGATTTGGAGATAGACCTTCAGGTTTTTCATCATTTTCTGCATGAATTATACATTGACCACGTTCCAGCGTGGTCAGTTTGCAGCATTCTGTTATTTTGTTTGACAGAGTGTCTTGTTGAGAACATATGTAGGACATGATTTTTTCCTGCAACAGGGAAAATAAAGTATAAGTTTTAAAGATTTATTCTTTAATAAAGGATCTCAAAGCCAGCTTTAGAAAAAGGA
+
BABBBFFFFFFFGGGGGGGGGGHGHHHHHFEAEGHHHGHHHHHHHHHHHHHGGHFHHHHHHHHGGHHFHHHHFHHFHHHHHFGHFHGHHHHHGHGEFGHHHHHHGHHHHHHFHHHHHFHHHHHHFHHHGHGHHHHHHHHHHHHHGHHHHHHHGHGHHHGHHHGHGHHHGGHHHHGHHHHHHGFAHGGHHFHGHHHHHHGHHHHHFFGHHHHHHHHHHHGHDGDFHF/GHHHHFHFHGGHHGHFCGHHHGCG
@M05620:45:000000000-G6HP7:1:1101:8342:9059 1:N:0:168
CATCCTGACCCTGAAGTACCCCGGCTTGATTTCTGACATTAGATCGAAGAGCACACGTCTGAACTCCAGTCACGTCGACGCATCTCGTATGCCGTCTTCTGCTTGAAAAAAAAAAAAACACGATAACATGCCCCATGTCATTCCTCCCTTACATGTCTGACAAGCACGAATGACACTAGAAACCTGTCCCTGCAACTCCATCCACACCATCACTTGCCACCCTCCACTGTCACTTCACGGTGCCACACACC
+
CBBBCFFFFFFFGGGGGFGGGGGGGGGGHHHHHHHHHHHHGHHHHHDF211AFGEC?BA2B5DBA5FA3ABF@?FHFE/>/>1/331?>3B@G@?/?F44444DC0FFFHEGGFG></<.0.-...1<100</..//0000000<0/./0000000000:000.://-...009000/0000:./.000000./00/00000.000...00009000000:;.::BB00000900:;0..:.-/00..9..
@M05620:45:000000000-G6HP7:1:1101:23507:9069 1:N:0:168
ATCTCTATCTCCTAAAAACCTGTTTAGATTTGGAGATAGACCTTCAGGTTTTTCATCATTTTCTGCATGAATTATACATTGACCACGTTCCAGCGTGGTCAGTTTGCAGCATTCTGTTATTTTGTTTGACAGAGTGTCTTGTTGAGAACATATGTAGGACATGATTTTTTCCTGCAACAGGGAAAATAAAGTATAAGTTTTAAAGATTTATTCTTTAATAAAGGATCTCAAAGCCAGCTTTAGAAAAAGGA
+
BBBBBFFFFFFFGGGGGGGGGFHGHGHHHHHHGFFHHGHFHHHHHGHFHHHGGHHHHGHHHHHHDHHHDGGHHGH5G5FHHFHH3F1FFHHFFHFGEGHHGGHHHHHHHHHGHHHHHHFHHHHGEGHHGFFGHHHFGHHHFHHH4E?GGFHHHHHHB3?GFHFHHGHHHGHHHGHHFHHHH/FGE0FDGHEHFG1GHHGHHGE1=1FGHHHHHHHHHFGG0DGFBGGHFHFHHHHHGGHHH0;C0GF.EDC
@M05620:45:000000000-G6HP7:1:1101:23488:9073 1:N:0:168
ATCTCTATCTCCTAAAAACCTGTTTAGATTTGGAGATAGACCTTCAGGTTTTTCATCATTTTCTGCATGAATTATACATTGACCACGTTCCAGCGTGGTCAGTTTGCAGCATTCTGTTATTTTGTTTGACAGAGTGTCTTGTTGAGAACATATGTAGGACATGATTTTTTCCTGCAACAGGGAAAATAAAGTATAAGTTTTAAAGATTTATTCTTTAATAAAGGATCTCAAAGCCAGCTTTAGAAAAAGGA
+
DDDDDFFFFFFFGGGGGGGGGGHHHHHHHHHHHHHHHHHHHHHHHHHHHHHGGHHHHIIHIHIIHHHHHHHHHHHHHHHHHHHHHHGHHHHHHHGGGGHHHHHHHHHHHHHHHHHHHHHHHHHHHHHHHHHHHHHHHHHHHHHHHHHHHHHHHHHHHHHHHHHHHHHHHGHHHHHHHHHHHGGHHHHHHHHHHHHHHHHHHHHHHHHHHHHHHHHHHHHHHHHHHHHHHHHHHHHHHGHHHHHHHHHHGGH
@M05620:45:000000000-G6HP7:1:1101:17396:9094 1:N:0:168
TACCTGTACTGGGGAAGCAATCGCCATTCCTACCCTAAAGATCGGAAGAGCACACGTCTGAACTCCAGTCACGTCGACGCATCTCGTATGCCGTCTTCTGCTTGAAAAAAAAAAAAACAAAAAAACATATTTCAATATAGACGTTATTTCATTATTATTGACACACGAAAAAGCAAGTTATTGTCAAGTGAATATTAAAATTGTAGAAGTACAGAGTCCTGCAAGATGATTTAATGAACAAATTATATATT
+
DDDEDFFFFFFFGGGGGGGGGGGGGGGHHHHHHHHHHHHHHHHHGGGGHHHHHHHGHHHGHHHHHHHHHHHHGHHGGGGGGGFHHHGGHHHHGFGHGHHHHHHHHHHHGGFFB>><</?<00.--.<<111<1111111110.<./.111111111111111<0/.--9.-...0//11111111110111<11111<111:11111<1111111/<00100::0/01111111111111/.11011111<
@M05620:45:000000000-G6HP7:1:1101:25429:9117 1:N:0:168
ATCTCTATCTCCTAAAAACCTGTTTAGATTTGGAGATAGACCTTCAGGTTTTTCATCATTTTCTGCATGAATTATACATTGACCACGTGGTCAGTTTGCAGCATTCTGTTATTTTGTTTGACAGAGTGTCTTGTTGAGAACATATGTAGGACATGATTTTTTCCTGCAACAGGGAAAATAAAGTATAAGTTTTAAAGATTTATTCTTTAATAAAGGATCTCAAAGCCAGCTTTAGAAAAAGGAAGAAAGGG
+
CCCCCFFFFFFFGGGGGGGGGGHHHHHHHHHHHHHHHHHGHHHHHHHHHHHGGHHHHIHHHHIIIHHHHHHHHHHHHHHHHHHHHHGHGGHHHHHHHHHHHHHHHHHHHHHHHHHHHHHHHHHHHHHHHHHHHHHHHHHHHHHHHHHHHHFHHHHHHHHHHGHHHHHHHHHHHGGHHHGHGHHFHHHGHFHHHHFHHHHHHHHHHHHHHHHHGHHHHHHHGGHHHHHHHGHHHFHFHFHHGGGHHHHHHHG
@M05620:45:000000000-G6HP7:1:1101:19776:9154 1:N:0:168
ATCTCTATCTCCTAAAAACCTGTTTAGATTTGGAGATAGACCTTCAGGTTTTTCATCATTTTCTGCATGAATTATACATTGACCACGTTCCAGCGTGGTCAGTTTGCAGCATTCTGTTATTTTGTTTGACAGAGTGTCTTGTTGAGAACATATGTAGGACATGATTTTTTCCTGCAACAGGGAAAATAAAGTATAAGTTTTAAAGATTTATTCTTTAATAAAGGATCTCAAAGCCAGCTTTAGAAAAAGGA
+
BAA?AFFFFFFFGGEFFGGGGGHHHHHHHGHHHHHHHGHHHHHHHHHHHHHGGHHHHHHHHHHHHHHHHHHHHHHHHHHHHHGHGHGHHHHHEFGEDEHGHHHHHHHHHHHHHHHGHHGHHHHHHHHHHHGHHHHHHHHHHHHHDHGHHHHGHHHHFHFHHGHHHHHHHGHHHHHFHHHHHGEHCCGH1GGGHHHHHGHHHHGHHGHHHHHHHHHHHHHHHHFHHHHHHHHHHFHHGGHHHHHHHGGHDCC
@M05620:45:000000000-G6HP7:1:1101:19792:9160 1:N:0:168
ATCTCTATCTCCTAAAAACCTGTTTAGATTTGGAGATAGACCTTCAGGTTTTTCATCATTTTCTGCATGAATTATACATTGACCACGTTCCAGCGTGGTCAGTTTGCAGCATTCTGTTATTTTGTTTGACAGAGTGTCTTGTTGAGAACATATGTAGGACATGATTTTTTCCTGCAACAGGGAAAATAAAGTATAAGTTTTAAAGATTTATTCTTTAATAAAGGATCTCAAAGCCAGCTTTAGAAAAAGGA
+
DDDDEFFFFFFFGGGGGGGGGGHHHHHHHHHHHHHHHHHHHHHHHHHHHHHGGHHHHIIHHHIIHHHHHHHHHHHHHHHHHHHHHHGHHHHHHHGFGGHHHHHHHHHHHHHHHHHHHHHHHHHHHHHHHHHHHHHHHHHHHHHHHHHHHHHHHHHHHHHHHHHHHHHHHGHHHHHHHHHHHGGHHHHHHHHHHHHHHHHHHHHHHHHHHHHHHHHHHHHHHHHHHHHHHHHHHHHHHGHHHHHGHHHHGGH
@M05620:45:000000000-G6HP7:1:1101:11818:9165 1:N:0:168
CATCCTGACCCTGAAGTACCCCATTGAGCATGGCATCGTCACCAACTGGGACGACATGGAGAAGATCTGGCACCACACCTTCTACAACGAGCTGCGCGTGGCCCCGGAGGAGCACCCAGTGCTGCTGACCGAGGCCCCCCTGAACCCCAAGGCCAACAGAGAGAAGATGACTCAGGTGAGGCTCGGCCGACGCCCGTGCTCCTCCCGTCCTTTCCCCAGTCATTTTCTGCCCGGCTTGATTTCTGACATTA
+
CCCCCFFFFFFFGGGGGGGGGGGHHGHGHHHHHHHHHGHHHGHHHGHHHHHGGGGGGHHHHHHHHHHHHHHHHGHHHGGHHHHHHHHHGGGGGHHGGGGGGGHHGGGGGGGGHHHHGGHGHHHHHHHHHHGGGGGGGGGGGGHHHHGGGFHGHHGGGGGGGGGFFGGGGGGGGGGGGGGGGGGGFFFFFAFFFFFF;ADFFFFFFFFEFFFFFFFFFFFFFBFFFFFFFEFFDAFFFAFFFFFFF;FBFF0
@M05620:45:000000000-G6HP7:1:1101:11141:9166 1:N:0:168
CATCCTGACCCTGAAGTACCCCGGCTTGATTTCTGACATTAGATCGGAAGAGCACACGTCTGAACTCCAGTCACGTCGACGCATCTCGTATGCCGTCTTCTGCTTGAAAAAAAAAAAACAAAAAAAAACCCACTAAAATATAATCTCCACAGAAACTTCGTATTGCGTAGAAGTTCCGCAATTCGCGCCCAGCACCCGACCCTCCCAGACAGTCGTCCACCCTTCGTACCCCACCCCTCGACTGCGCCTTC
+
CCCCDFFFFFFFGGGGGFGGGGGGGGGFHHHHHHHHHHHHHHGHHHGGGGHHHHHHHGGHHGHHHHHHHHHHHGGFGGFGGGGGGHHHGGHHHHGGGHGHHHHHHHHHFHHDGGGFA/?//00.----<<..../00000000000000/0.;00/000.///000..9-.00000;..--.00..----.../:..-----/.../0..//00.....0...//.:/..0.....-..-.-../.-...0
@M05620:45:000000000-G6HP7:1:1101:19798:9186 1:N:0:168
ATCTCTATCTCCTAAAAACCTGTTTAGATTTGGAGATAGACCTTCAGGTTTTTCATCATTTTCTGCATGAATTATACATTGACCACGTTCCAGCGTGGTCAGTTTGCAGCATTCTGTTATTTTGTTTGACAGAGTGTCTTGTTGAGAACATATGTAGGACATGATTTTTTCCTGCAACAGGGAAAATAAAGTATAAGTTTTAAAGATTTATTCTTTAATAAAGGATCTCAAAGCCAGCTTTAGAAAAAGGA
+
AAABBFFFBFFFGGGGGGGGGGGGHHHHHHHHHHHGHHHHHHHHHHHHHHHGGHHHHHHHHHHHHHHHHHHHHHHHGHHHHHHHHHGGHHHHHHGFGGHHHHHHHHHGHHHHHHHHHHHHHHHHHHHHHHHHHHHHHHHHHHHHHHHHHHHGHHFFHGHHFHHHHHHHHGHHHHHHH2GHHGGHHHHHGFGGFHHHHHHHHHHFHHHHGHHHHHHHHFGHHFHEHHHHHFHGHFGHHGHHHGHGHHGHGGH
@M05620:45:000000000-G6HP7:1:1101:21414:9194 1:N:0:168
CATCCTGACCCTGAAGTACCCCATTGAGCATGGCATCGTCACCAACTGGGACGACATGGAGAAGATCTGGCACCACACCTTCTACAACGAGCTGCGCGTGGCCCCGGAGGAGCACCCAGTGCTGCTGACCGAGGCCCCCCTGAACCCCAAGGCCAACAGAGAGAAGATGACTCAGGTGAGGCTCGGCCGACGCCCGTGCTCCTCCCGTCCTTTCCCCAGTCATTTTCTGCCCGGCTTGATTTCTGACATTT
+
BBBBBFFFFFFFGGGGFGGGGGGHHHHHHHHHHHGHHGHHHGHHHGHHHHHHGGGGGHHHHHHHHHHHHHHHHGHHFGGHHHHGHHHHGGGGGHHGGGGGGFGHGGGGGGGGHHHHGGHHHHHHHHGGHHGCGGGGGGGGGGHHHHGGEAHFHHGGGGGGGGGGFGGGGGGGGGGGGGGGGGGFFFFFFAAFFFFFBDFFFFFFFFF;DDFFFFFFFFFFFEFBFFFFFBFFDFFFFFFFFFFFFBF/BF/
@M05620:45:000000000-G6HP7:1:1101:14370:9215 1:N:0:168
CATCCTGACCCTGAAGTACCCCATTGAGCATGGCATCGTCACCAACTGGGACGACATGGAGAAGATCTGGCACCACACCTTCTACAACGAGCTGCGCGTGGCCCCGGAGGAGCACCCAGTGCTGCTGACCGAGGCCCCCCTGAACCCCAAGGCCAACAGAGAGAAGATGACTCAGGTGAGGCTCGGCCGACGCCTGTGCTCCTCCCGTCCTTTCCCCAGTCATTTTCTGCCCGGCTTGATTTCTGACATTT
+
DDDDDFFFFFFFGGGGGGGGGGGHHHHHHHHHHHHHHGHHHGHHHGHHHHHHGGGGGHHHHHHHHHHHHHHHHGHHHGGHHHHHHHHHGGGGGHHGGGGGGGHHGGGGGGGGHHHHGGHGHHHHHHHHHHGGGGGGGGGGGGHHHHGGGGHGHHGGGGGGGGGGGGGGGGGGGGGGHGGFGGGGFFFFFAFFFF?.BFFFFFFFFFFEFFFFFFFFFFFFF0BBFFFFFFFFDABADAAFFFB0B;FFBF0
@M05620:45:000000000-G6HP7:1:1101:3464:9223 1:N:0:168
CATCCTGACCCTGAAGTACCCCATTGAGCATGGCATCGTCACCAACTGGGACGACATGGAGAAGATCTGGCACCACACCTTCTACAACGAGCTGCGCGTGGCCCCGGAGGAGCACCCAGTGCTGCTGACCGAGGCCCCCCTGAACCCCAAGGCCAACAGAGAGAAGATGACTCAGGTGAGGCTCGGCCGACGCCCGTGCTCCTCCCGTCCTTTCCCCAGTCATTTTCTGCCCGGCTTGATTTCTGACATTA
+
CCCCDFFFFFFFGGGGGGGGGGGHHHHHHHHHHHHHHGHHHGHHHGHHHHHHGGGGGHHHHHGHHHHHHHHHHGHHHGGHHHHHHHHHGGGGGHHGGGGGGGHHGGGGGGGGHHHHGGHHHHHHHHHHHHGGGGGGGGGGGGGHHHGGGGHGHHGGGGGGGGGGGGGGGGGGGGGGGGGGGGGGFFFFFFBFBFFFCFFFFFFFFFFFFFFFFFFFFBDBFFFFFFFFFFFFFFAFFFAFFFFFFFBFFF0
@M05620:45:000000000-G6HP7:1:1101:14125:9224 1:N:0:168
AGATTACTGCAACAGTTCCCCCTACACTCTTTCCCTACAAGCCAGGGACAAAACAAAGATCGGAAGAGCACACGTCTGAACTCCAGTCACGTCGACGCATCTCGTATGCCGACTTCTGCTTGAAAAAAAAAAGCTGATGAAACAATGGCAAGTAAGTCAGGCATTTCCGCTTTAGCACTCTTGTGGATCCAATTGAACAATTCTCAGCATTTGTACTTGTAACTGACAAGCCAGGGACAAAACACAGCTCG
+
BBBBBFFFFFFFGGFGGGGGGGG2AGHFGGGFFHBGFFC332FBA2EFGACGEFAGHHFHFC?FAAGF2BGFGEHHF1D53@@G3F@BGHA1?EEEGGG/>BG0F/E343</<</12B?1BG0B11BBBC/>><<>G1F<=FF0.00/C<GE=DDFDB0DEGHHEH00.CADEFFHHH09BFB;F.FFFFFBFF090CFCFFGBCBFFGEF90;CB0:9B//:9;B/B99AA.A;A..AFF.......;/.
@M05620:45:000000000-G6HP7:1:1101:23765:9232 1:N:0:168
AGATTACTGCAACAGTTCCCCCTGGACCTGGAAAAGTTTCTTGCCTGGCTTACAGAAGCTGAAACAACTGCCAATGTCCTACAGGATGCTACCCGTAAGGAAAGGCTCCTAGAAGACTCCAAGGGAGTAAAAGAGCTGATGAAACAATGGCAAGTAAGTCAGGCATTTCAGCTTTAGCACTCTTGTGGATCCAATTGAACAATTCTCAGCATTTGTACTTGTAACTGACAAGCCAGGGACAAAACAAAGAT
+
CCBCCFFFFFFFGGGFGGGGGGGGHHHHHHHHHHHHHHHHHHHHHHHHHHHHHHHHHHHHHHHHHHHHHHHHHHHHHHHHFHHHHHHHHHHHHHGGGGHHHHHHHHHHGHHHHHHHHHHHHHHGGGGFHHHHHGHHHHGHHHHHHHHHHHHHHGHHHHHHHHHHHHHHHHHHHHHHHHHHHHHGHHHGHHHHHHHHHHFFHHHHHHHHHHHHHHHHHHHHHHHHHHHHHHHFHGHHHGGGGGFGGGGGGGG
@M05620:45:000000000-G6HP7:1:1101:3471:9241 1:N:0:168
CATCCTGACCCTGAAGTACCCCATTGAGCATGGCATCGTCACCAACTGGGACGACATGGAGAAGATCTGGCACCACACCTTCTACAACGAGCTGCGCGTGGCCCCGGAGGATCACCCAGTGCTGCTGACCGAGGCCCCCCTGAACCCCAAGGCCAACAGAGAGAAGATGACTCAGGTGAGGCTCGGCCGACGCCCGGGCTCCTCCCGTCCTTTCCCCAGTCATTTTCTGCCCGGCTTTATTTCTGACATTA
+
11AAAF@DFFFFBGG13FGGFEEHHGEGFFHHHGCGEEAFEFFEG?CG0/0F/ECEGB010AG01FFHHEFHFFFHHGEHEFFHH11FEF/E/F@E>EE///B/<E/CGCC0?FF0@?CG1<GHFH1<FG@--A@.AC?C@./:C..:CGC.GCAA.9/://9;9C9F0FFGF0;/99CFGE.A;9AB=@---9=----;--/-/;-;AAFFB///99://;//:B/B/9/-;-9@-//;;F/9/:/;///
@M05620:45:000000000-G6HP7:1:1101:23757:9248 1:N:0:168
AGATTACTGCAACAGTTCCCCCTGGACCTGGAAAAGTTTCTTGCCTGGCTTACAGAAGCTGAAACAACTGCCAATGTCCTACAGGATGCTACCCGTAAGGAAAGGCTCCTAGAAGACTCCAAGGGAGTAAAAGAGCTGATGAAACAATGGCAAGTAAGTCAGGCATTTCAGCTTTAGCACTCTTGTGGATCCAATTGAACAATTCTCAGCATTTGTACTTGTAACTGACAAGCCAGGGACAAAACAAAGAT
+
BBAAAFFFFFFFGGFBGGGGGGGGHHHHGHHHHHHGEGHHHHGFHHHHGHHHHHFHHHGHHHHHHHHHHHHHHHHHHHHHFHGGFHHFHHBGBGFB@FGHFFHFGHGHGHHHHHHFHHGHHHHGDGGEGGHHHGFHGHHFHHHHHHHHFFHHHGHGHGHHHGHHHHHHGHHHHHHHGHHHHHHHHGFDHHHHHGHHHHHGHHHHHHGHHHHHHDDDGGGHGHHFHHHEGHHHHGGHHGGGGE/CFGGGGGF
@M05620:45:000000000-G6HP7:1:1101:10912:9255 1:N:0:168
ATCTCTATCTCCTAAAAACCTGTTTAGATTTGGAGATAGACCTTCAGGTTTTTCATCATTTTCTGCATGAATTATACATTGACCACGTTCCAGCGTGGTCAGTTTGCAGCATTCTGTTATTTTGTTTGACAGAGTGTCTTGTTGAGAACATATGTAGGACATGATTTTTTCCTGCAACAGGGAAAATAAAGTATAAGTTTTAAAGATTTATTCTTTAATAAAGGATCTCAAAGCCAGCTTTAGAAAAAGGA
+
BCBACFFFFFFFGGGGGGGGGGHHHHHHHHHHHHHHHHHHHHHHHHHHHHHGGHHHHHHHHHHHHHHHHHHHHGHHHHHHHHHHHHGGHHHHHHGGGGHHHHHHHHHHHHHHHHHHHHHHHHHHHHHHHHHHHHHHGHHHHHHHHHGHHHHHHHHHHHHHHHHHHHHHHGHHHHHHHHHHHGGHHHHHHHGGHHHGHGHHHHHHHHHHHHHHHHHHHHHHHHHHHHHHHGHHHHHHHGHHHGGHHGGHGGG
@M05620:45:000000000-G6HP7:1:1101:14370:9257 1:N:0:168
ATCTCTATCTCCTAAAAACCTGTTTAGATTTGGAGATAGACCTTCAGGTTTTTCATCATTTTCTGCATGAATTATACATTGACCACGTTCCAGCGTGGTCAGTTTGCAGCATTCTGTTATTTTGTTTGACAGAGTGTCTTGTTGAGAACATATGTAGGACATGATTTTTTCCTGCAACAGGGAAAATAAAGTATAAGTTTTAAAGATTTATTCTTTTATAAAGGATCTCAAAGCCAGCTTTAGAAAAAGGA
+
CCCCCFFFFFFFGGGGGGGGGGHHHHHHHGHHHHHHHHHHHHHHHHHHHHHGGHHHHHHHHHHHHHHHHHHGHHHHHHHHHHHHHHGHHHHHHHGGGGHHHHHHHHGHHGHHHHHHHHHHHHHHHHHHHHGHHHHHHHHHHHHHHHGHHHHHHHHHHHHHHHHHHHHHHGHHHHGHHHHHHGGHHHHHHHHHGFHGHGHHHHGHHHHHHHHHHHHHHHHHHHHHHHHHHHGGHHHHHGHHHHHGGFHFGGH
@M05620:45:000000000-G6HP7:1:1101:10888:9257 1:N:0:168
ATCTCTATCTCCTAAAAACCTGTTTAGATTTGGAGATAGACCTTCAGGTTTTTCATCATTTTCTGCATGAATTATACATTGACCACGTTCCAGCGTGGTCAGTTTGCAGCATTCTGTTATTTTGTTTGACAGAGTGTCTTGTTGAGAACATATGTAGGACATGATTTTTTCCTGCAACAGGGAAAATAAAGTATAAGTTTTAAAGATTTATTCTTTAATAAAGGATCTCAAAGCCAGCTTTAGAAAAAGGA
+
CCCCCFFFFFFFGGGGGGGGGGHHHHHHHHHHHGHHHFHFHHHHHHHHHHHGGHHHHHHHHHHHHHHHHHHHHHHHHHHHHHHHHHGHHHHHHHGGGGHHHHHHHHHHHHHHHHHHHHHHHHHHHHHHHHHHHHHHHHHHHHHHFGHHHHHHHHHHHHHHHHHHHHHHHGHHHHHHHHHHHGGHFHGHGHHHHHHHHHHHHHHFHHHHHHHHHHHHHHHHHHHHHHGHHHHHHHHHHGHHHHGGHHHHCGH
@M05620:45:000000000-G6HP7:1:1101:14349:9258 1:N:0:168
ATCTCTATCTCCTAAAAACCTGTTTAGATTTGGAGATAGACCTTCAGGTTTTTCATCATTTTCTGCATGAATTATACATTGACCACGTTCCAGCGTGGTCAGTTTGCAGCATTCTGTTATTTTGTTTGACAGAGTGTCTTGTTGAGAACATATGTAGGACATGATTTTTTCCTGCAACAGGGAAAATAAAGTATAAGTTTTAAAGATTTATTCTTTTATAAAGGATCTCAAAGCCAGCTTTAGAAAAAGGA
+
DDDDDFFFFFFFGGGGGGGGGGHHHHHHHHHHHHHHHHHFHHHHHHHHHHHGGHHHHIHHHHIHHHHHHHHHHHHHHHHHHHHHHHGHHHHHHHGGGGHHHHHHHHHHHHHHHHHHHHHHHHHHHHHHHHHHHHHHHHHHHHHHHHHHHHHHHHHHHHHHHHHHHHHHHGHHHHHHHHHHHGGHHHHHHHHHHHHHHHHHHHHGHHHHHHHHHHHHHHHHHHHHHHHHHHHHHHHHHGHHHHGHHHHHGDG
@M05620:45:000000000-G6HP7:1:1101:14357:9276 1:N:0:168
ATCTCTATCTCCTAAAAACCTGTTTAGATTTGGAGATAGACCTTCAGGTTTTTCATCATTTTCTGCATGAATTATACATTGACCACGTTCCAGCGTGGTCAGTTTGCAGCATTCTGTTATTTTGTTTGACAGAGTGTCTTGTTGAGAACATATGTAGGACATGATTTTTTCCTGCAACAGGGAAAATAAAGTATAAGTTTTAAAGATTTATTCTTTTATAAAGGATCTCAAAGCCAGCTTTAGAAAAAGGA
+
BCCBCFFFFFFFGGGGGGGGGGHHHHHHHHHHHHHHHHHHHHHHHHHHHHHGGHHHHIHIHIHHIHHFHHHHHHHHHHHHHHHHHHGHHHHHHHGGGGHHHHHHHHHGHHHHHHHHHHHHHHHHHHHHGHHHHHHHHHHHHHHHHHHHHHHHHHHHHHHHHHHHHHHHHGHHHHHHHHHHHGGHHHHGHHGGHHHHHGHHHGGHHHHHHHHHHHHHHHHHHHGHHHHHHGHHHHHHHGFHHHHHHHGHGGH
@M05620:45:000000000-G6HP7:1:1101:24225:9356 1:N:0:168
CATCCTGACCCTGAAGTACCCCATTGAGCATGGCATCGTCACCAACTGGGACGACATGGAGAAGATCTGGCACCACACCTTCTACAACGAGCTGCGCGTGGCCCCGGAGGAGCACCCAGTGCTGCTGACCGAGGCCCCCCTGAACCCCAAGGCCAACAGAGAGAAGATGACTCAGGTGAGGCTCGGCCGACGCCCGTGCTCCTCCCGTCCTTTCCCCAGTCATTTTCTGCCCGGCTTGATTTCTGACATTT
+
BBBBBFDFFFFFGG4FGGGGGGGHHFGGHFFFHHHHHEGGHGHHHGHHGH2FEEGGGG2CGFHHCGHHHHHFHGHHGGGHHHHHHHHHGEEGGHHEGGGGGEHHGGGGGGGGHHHHGGHHHHHHHHHHHHG?-@FGGGGGGFCHHHGGG.CCGHFEGGGGGGGGFGGGGGGGGGGGGFFGCEEGAFFFFBFFFFF>BDFFFFFFFFFFFFFFFFFFFFDFFFFFFFFFFFFF?;>@C-;BFFFFB99/FF/
@M05620:45:000000000-G6HP7:1:1101:8240:9373 1:N:0:168
ATCTCTATCTCCTAAAAACCTGTTTAGATTTGGAGATAGACCTTCAGGTTTTTCATCATTTTCTGCATGAATTATACATTGACCACGTTCCAGCGTGGTCAGTTTGCAGCATTCTGTTATTTTGTTTGACAGAGTGTCTTGTTGAGAACATATGTAGGACATGATTTTTTCCTGCAACAGGGAAAATAAAGTATAAGTTTTAAAGATTTATTCTTTAATAAAGGATCTCAAAGCCAGCTTTAGAAAAAGGA
+
DDDDDFFFFFFFGGGGGGGGGGHHHHHHHHHHHHHHHHHHHHHHHHHHHHHGGHHHHIHHHHIHIHHHHHHHHHHHHHHHHHHHHHGHHHHHHHGGGGHHHHHHHHHHHHHHHHHHHHHHHHHHHHHHHHHHHHHHHHHHHHHHHHHHHHHHHHHHHHHHHHHHHHHHHGHHHHHHHHHHHGGHHHHHHHHHHHHHHHHHHHHHHHHHHHHHHHHHHHHHHHHHHHHHHHHHHHHHHGHHHHHGHHHHGGH
@M05620:45:000000000-G6HP7:1:1101:24218:9373 1:N:0:168
CATCCTGACCCTGAAGTACCCCATTGAGCATGGCATCGTCACCAACTGGGACGACATGGAGAAGATCTGGCACCACACCTTCTACAACGAGCTGCGCGTGGCCCCGGAGGAGCACCCAGTGCTGCTGACCGAGGCCCCCCTGAACCCCAAGGCCAACAGAGAGAAGATGACTCAGGTGAGGCTCGGCCGACGCCCGTGCTCCTCCCGTCCTTTCCCCAGTCATTTTCTGCCCGGCTTGATTTCTGACATTA
+
CCCCCFFFFFFFGGGGGGGGGGGHHHHHHHGHHHHHHGHHHGHHHGHHHHGHGGGGGHHHHHHHHHHHHHHHHGHHHGGHHHHHHHHHGGGGGHHGGGGGGGHHGGGGGGGGHHHHGGHHHHHHHHHHHHGGGGGGGGGGGGHHHHGGGGHGHHGGGGGGGGGGGGGGGGGGGGGGGGGGGGGGFFFFFFFFFFFFDDFFFFFFFFFFFFFFFFFFFFFFFFFFFFFFFFFFFFFFFFFFFFFFFFFFFF0
@M05620:45:000000000-G6HP7:1:1101:9683:9382 1:N:0:168
CATCCTGACCCTGAAGTACCCCATTGAGCATGGCATCGTCACCAACTGGGACGACATGGAGAAGATCTGGCACCACACCTTCTACAACGAGCTGCGCGTGGCCCCGGAGGAGCACCCAGTGCTGCTGACCGAGGCCCCCCTGAACCCCAAGGCCAACAGAGAGAAGATGACTCAGGTGAGGCTCGGCCGACGCCCGTGCTCCTCCCGTCCTTTCCCCAGTCATTTTCTGCCCGGCTTGATTTCTGACATTA
+
DDDDDFFFFFFFGGGGGGGGGGGHHHHHHHHHHHHHHGHHHGHHHGHHHHHHGGGGGHHHHHHHHHHHHHHHHGHHHGGHHHHHHHHHGGGGGHHGGGGGGGHHGGGGGGGGHHHHGGHHHHHHHHHHHHGGGGGGGGGGGGHHHHGGGGGGHHGGGGGGGGGGGGGGGGGGGGGGHGGGGGGGFFFFFFFFFFFFBDDEFFFFFFFEFFFFFFFFFFFFFFFFFFFEFFFFFFFFFFFFFFFFF0F0BF0
@M05620:45:000000000-G6HP7:1:1101:8255:9387 1:N:0:168
ATCTCTATCTCCTAAAAACCTGTTTAGATTTGGAGATAGACCTTCAGGTTTTTCATCATTTTCTGCATGAATTATACATTGACCACGTTCCAGCGTGGTCAGTTTGCAGCATTCTGTTATTTTGTTTGACAGAGTGTCTTGTTGAGAACATATGTAGGACATGATTTTTTCCTGCAACAGGGAAAATAAAGTATAAGTTTTAAAGATTTATTCTTTAATAAAGGATCTCAAAGCCAGCTTTAGAAAAAGGA
+
BBBCCFFFFFFFGGGGGGGGGGHHHHHHHHHHHHHHHHHHHHHHHHHHHHHGGHHHHHHHHHHIGHHHHHHHHHHHHGHHHHHHHHGHHHHHHHGGGGHHHHHHHHHHHHHHHHHHHHHHHHHHHHHHGHHHHHHHHHHHH3FHHHHHHHHHHHHHHHGHHHHHHHHHHGHHHHHHFHHHHGGHGHHHHHHHHHHHHGHHHHHHHHHHHGHHHHHHHHHHHHGGHHHHFHHHHHHHHGHHHHGGHHHFGGH
@M05620:45:000000000-G6HP7:1:1101:9702:9394 1:N:0:168
CATCCTGACCCTGAAGTACCCCATTGAGCATGGCATCGTCACCAACTGGGACGACATGGAGAAGATCTGGCACCACACCTTCTACAACGAGCTGCGCGTGGCCCCGGAGGAGCACCCAGTGCTGCTGACCGAGGCCCCCCTGAACCCCAAGGCCAACAGAGAGAAGATGACTCAGGTGAGGCTCGGCCGACGCCCGTGCTCCTCCCGTCCTTTCCCCAGTCATTTTCTGCCCGGCTTGATTTCTGACATTA
+
BBBBBBDFFFFFGGFDGFGGGGCHFHHHGHHHG4GFHGHDHGHHHGHECEHHGGGFEHGGGFFGCGGFGHHHHGHHHGGHHHHHHGHHGGDCGHHGGGEGGGHHGEDGGGGDHGHHGGHGHGHGHHGHHHGGG?DGGGGGGGHHHHGGGGHGHHGGGGGGGGGGEFFFFGFGFFFGGGEFGGGGFFFFFFDACFFFF?DFFFFFFFFFFDFFFFFFFFDB;FFFBFFFBBFFDFCDFFFFFFFFFF//;F/
@M05620:45:000000000-G6HP7:1:1101:12768:9401 1:N:0:168
CATCCTGACCCTGAAGTACCCCGGCTTGATTTCTGACATTAGATCGGAAGAGCACACGTCTGAACTCCAGTCACGTCGACGCATCTCGTATGCCGTCTTCTGCTTGAAAAAAAAAAAATAAAACATACTAATAACCATATAACCGCTAGATATTACGCCCACAAACTAACCGATAATAGTTCAAAACCATGATACCACACATGATCCTACTACGATATTACAATCAAGATTGAACCGCACGCACACTCGTC
+
BBBBBF@FFFFFGFGFGAGGGGEEGGGGHHHHHHADGFHH5GGHHHFGGFAFGGHFHEHHHCEDGHHHEGHHHHAGH0FEEGEGGHHFFEHHHHGGGHGHGFFHHHEGDD0BB//<</0??111<<11<<111111111<0=0/-<--.0000000;.--......000/.--9-.000000000:..9/////////...//////;/////..;.-9////9/////9/////.-------9-.//...
@M05620:45:000000000-G6HP7:1:1101:12890:9409 1:N:0:168
ATCTCTATCTCCTAAAAACCTGTTTAGATTTGGAGATAGACCTTCAGGTTTTTCATCATTTTCTGCATGAATTATACATTGACCACGTTCCAGCGTGGTCAGTTTGCAGCATTCTGTTATTTTGTTTGACAGAGTGTCTTGTTGAGAACATATGTAGGACATGATTTTTTCCTGCAACAGGGAAAATAAAGTATAAGTTTTAAAGATTTATTCTTTAATAAAGGATCTCAAAGCCAGCTTTAGAAAAAGGA
+
CCCCCFFFFFFFGGGGGGGGGGHHHHHHHHHHHHHHHHHHHHHHHHHHHHHGGHHHHHIHHHHHHHHHHHHHHHHHHHHHHHHHHHGHHHHHHHGGGGHHHHHHHHHHHHHHHHHHHHHHHHHHGHHHHHHHHHHHHHHHHHHHHHHHHHHHHHHHHHHHHHHHHHHHHGHHHHHHHHHHHGGHHHHHHHHGGEHGHGHHHHHHHHHHHHHHHHHHHHHHHHHHHHHHHGHHHH./:.CGF00CGHG.E.;
@M05620:45:000000000-G6HP7:1:1101:24378:9418 1:N:0:168
ATCTCTATCTCCTAAAAACCTGTTTAGATTTGGAGATAGACCTTCAGGTTTTTCATCATTTTCTGCATGAATTATACATTGACCACGTTCCAGCGTGGTCAGTTTGCAGCATTCTGTTATTTTGTTTGACAGAGTGTCTTGTTGAGAACATATGTAGGACATGATTTTTTCCTGCAACAGGGAAAATAAAGTATAAGTTTTAAAGATTTATTCTTTAATAAAGGATCTCAAAGCCAGCTTTAGAAAAAGGA
+
EEEEEFFFFFFFGGGGGGGGGGHHHHHHHHHHHHHHHHHHHHHHHHHHHHHGGHHHHHHHHHIHIHHHHHHHHHHHHHHHHHHHHHGHHHHHHHGGGGHHHHHHHHHHHHHHHHHHHHHHHHHHHHHHHHHHHHHHHHHHHHHHHHHHHHHHHHHHHHHHHHHHHHHHHGHHHHHHHHHHHGGHHHHHHHHHHHHHHHHHHHHHHHHHHHHHHHHHHHHHHHHHHHHHHHHHHHHHHGHHHHHHHHHHGGH
@M05620:45:000000000-G6HP7:1:1101:12873:9420 1:N:0:168
ATCTCTATCTCCTAAAAACCTGTTTAGATTTGGAGATAGACCTTCAGGTTTTTCATCATTTTCTGCATGAATTATACATTGACCACGTTCCAGCGTGGTCAGTTTGCAGCATTCTGTTATTTTGTTTGACAGAGTGTCTTGTTGAGAACATATGTAGGACATGATTTTTTCCTGCAACAGGGAAAATAAAGTATAAGTTTTAAAGATTTATTCTTTAATAAAGGATCTCAAAGCCAGCTTTAGAAAAAGGA
+
CCCCCFFFFFFFGGGGGGGGGGHHHHGHHHHHHHHHHHHHHHHHHHHHHHHGGHHHHHHHHHHHHHHHHGFHHHHHHGHHHHHHHHGHHHHHHHGGGGHHHHHHHHHHHHHHHHHHHHHHHHHHGHHHHHHHHHHHHHHHHHHHHHHHHHHHHHHHHHHHHHHHHHHHHCGHHHHGHHHHHGGHGHHHGHHHHHHHHGHHHHHHHHHHHHHHHHHHHHHHHHHGHHHHHHHHHHHHHGHHHGHGHFHHGGH
@M05620:45:000000000-G6HP7:1:1101:12777:9425 1:N:0:168
CATCCTGACCCTGAAGTACCCCGGCTTGATTTCTGACATTAGATCGGAAGAGCACACGTCTGAACTCCAGTCACGTCGACGCATCTCGTATGCCGTCTTCTGCTTGAAAAAAAAAAAAAAAAAAGAACTAACCAAGATAGAAAAGATTAAGATAGTGGAAGAAGACAACTTATAAACCAGCATGGGTCAACTGCATCATCTGATGGCCGTGTCAGGGAACAGCGAGGCAAAGTCTGGTGCGCAGGGGCCGG
+
AABBCFFFFFFFGGGGGGGGGGGGGGGGHHHHHHHHHHHHHHHHHHGGGGHGHHHHHGHHHGHHHHHHHHHHHHGHHGGGGGGGGHHHGGHGHHGGGHGHHHGHHHHHHFHDGBC>>/<---<<.../000/::.:.000000//.00009000000.99/./9////./000000//..9///..//.//9///////////9///9-9-;////..../99-:---...//;9/////----------;
@M05620:45:000000000-G6HP7:1:1101:15674:9431 1:N:0:168
ATCTCTATCTCCTAAAAACCTGTTTAGATTTGGAGATAGACCTTCAGGTTTTTCATCATTTTCTGCATGAATTATACATTGACCACGTTCCAGCGTGGTCAGTTTGCAGCATTCTGTTATTTTGTTTGACAGAGTGTCTTGTTGAGAACATATGTAGGACATGATTTTTTCCTGCAACAGGGAAAATAAAGTATAAGTTTTAAAGATTTATTCTTTAATAAAGGATCTCAAAGCCAGCTTTAGAAAAAGGA
+
BBBBBFFFFFFFGGGGGBEGGGHHHHHFGHHHHCHGHGHHHHHHHHHHHHHGGHHHHHHHHHHHHHHHHHHHHHHHHHHHHHHHHHGHHHHHHHGFGGHHGHHHHHHHHHHHHHHHHHHHHHHHHHHHGHHHHHHHHHHHHHHHFHHHHHHHHHHHHHFHHHHHHHHHHGHHHHHHHHHHHGGHHHHHGHHHHHHHHFGHHGH1GGHHHHHHHHHHHHHHHFGHHHGHHHHHHHHHHGHHHHHBHHHHDGG
@M05620:45:000000000-G6HP7:1:1101:15709:9434 1:N:0:168
ATCTCTATCTCCTAAAAACCTGTTTAGATTTGGAGATAGACCTTCAGGTTTTTCATCATTTTCTGCATGAATTATACATTGACCACGTTCCAGCGTGGTCAGTTTGCAGCATTCTGTTATTTTGTTTGACAGAGTGTCTTGTTGAGAACATATGTAGGACATGATTTTTTCCTGCAACAGGGAAAATAAAGTATAAGTTTTAAAGATTTATTCTTTAATAAAGGATCTCAAAGCCAGCTTTAGAAAAAGGA
+
BBBBBFFFFFFFGGGGGGEGGGHHHHHHHGHHHCFHHHHHHGGGHGHHGGHEFFHHGHGFHHHHHFFFGHDGHHHHHHHHFBBHGHGAFGHBD3EFGGHFGFGGHHHFFHHEHHHHHHHHHHHHGHHGGHHHHHBFGHHHGHHHHHHHHFFFGHHFHHHHHHHBGGHHHGFHHGHHFHHHGFGHHFHHBGHHHGHEHFGHHHHHHHHHHHHHHHHHHHHHHHHHHHHHHGHHGGGHHGFHHHHHHHGEDGH
@M05620:45:000000000-G6HP7:1:1101:15691:9436 1:N:0:168
ATCTCTATCTCCTAAAAACCTGTTTAGATTTGGAGATAGACCTTCAGGTTTTTCATCATTTTCTGCATGAATTATACATTGACCACGTTCCAGCGTGGTCAGTTTGCAGCATTCTGTTATTTTGTTTGACAGAGTGTCTTGTTGAGAACATATGTAGGACATGATTTTTTCCTGCAACAGGGAAAATAAAGTATAAGTTTTAAAGATTTATTCTTTAATAAAGGATCTCAAAGCCAGCTTTAGAAAAAGGA
+
DDDDDFFFFFFFGGGGGGGGGGHHHHHHHHHHHHHHHHHHHHHHHHHHHHHGGHHHHHHHHHHIIHHHHHHHHHHHHHHHHHHHHHGHHHHHHHGGGGHHHHHHHHHHHHHHHHHHHHHHHHHHHHHHGHHHHHHHHHHHHHHHHHHHHHHHHHHHHHHHHHHHHHHHHGHHHHHHHHHHHGGHHHHHHHHHHHHHHHHHHHHHHHHHHHHHHHHHHHHHGHHHHHHHHHHHHHHHHGHHHHHHHHHHGGH
@M05620:45:000000000-G6HP7:1:1101:24443:9436 1:N:0:168
ATCTCTATCTCCTAAAAACCTGTTTAGATTTGGAGATAGACCTTCAGGTTTTTCATCATTTTCTGCATGAATTATACATTGACCACGTTCCAGCGTGGTCAGTTTGCAGCATTCTGTTATTTTGTTTGACAGAGTGTCTTGTTGAGAACATATGTAGGACATGATTTTTTCCTGCAACAGGGAAAATAAAGTATAAGTTTTAAAGATTTATTCTTTAATAAAGGATCTCAAAGCCAGCTTTAGAAAAAGGA
+
CDDCDFFFFFFFGGGGGGGGGGHHHHHHHHHHHHHHHHHHHHHHHHHHHHHGGHHHHIHHHHIHIHHHHHHHHHHHHHHHHHHHHHGHHHHHHHGGGGHHHHHHHHHHHHHHHHHHHHHHHHHHHHHHHHHHHHHHHHHHHHHHHHHHHHHHHHHHHHHHHHHHHHHHHGHHHHHHHHHHHGGHHHHHHHHHHHHHHHHHHHHHHHHHHHHHHHHHHHHHHHHHHHHHHHHHHHHHHGHHHHGHHHHHGGH
@M05620:45:000000000-G6HP7:1:1101:24429:9449 1:N:0:168
ATCTCTATCTCCTAAAAACCTGTTTAGATTTGGAGATAGACCTTCAGGTTTTTCATCATTTTCTGCATGAATTATACATTGACCACGTTCCAGCGTGGTCAGTTTGCAGCATTCTGTTATTTTGTTTGACAGAGTGTCTTGTTGAGAACATATGTAGGACATGATTTTTTCCTGCAACAGGGAAAATAAAGTATAAGTTTTAAAGATTTATTCTTTAATAAAGGATCTCAAAGCCAGCTTTAGAAAAAGGA
+
BCCCCFFFFFFFGGGGGGGGGGHHHHHHHHHHHHHHHHHHHHHHHHHHHHHGGHHHHHIIHHIIIHHHHHHHHHHHHHHHHHHHHHGHHHHHHHGGGGHHHHHHHHHHHHHHHHHHHHHHHHHHHHHHHHHHHHHHHHHHBHHHHHHHHHHHHHHHHHHHHHHHHHHHHGHHHHHHHHHHHGGGHHHHHHHHHHHHHHHHHGHHHHHHHHHHHHHHHHHHHHHHHHHHHHHHHHHHHGHHHHHHGGHHGGH
@M05620:45:000000000-G6HP7:1:1101:16581:9465 1:N:0:168
AGATTACTGCAACAGTTCCCCCTGGACCTGGAAAAGTTTCTTGCCTGGCTTACAGAAGCTGAAACAACTGCCAATGTCCTACAGGATGCTACCCGTAAGGAAAGGCTCCTAGAAGACTCCAAGGGAGTAAAAGAGCTGATGAAACAATGGCAAGTAAGTCAGGCATTTCCGCTTTAGCACTCTTGTGGATCCAATTGAACAATTCTCAGCATTTGTACTTGTAACTGACAAGCCAGGGACAAAACAAAGAT
+
A3ABBFFFDF4DGGGGGGGGGGGGGHHHHGAFEGHHHHHHHHHHHHHHHHHHHHHHHHHHHHHHHHHHHHHHHHHHHHHHHHHHHHHHHH5GHHGGGGHHHHGHEGHHGHHHHHGHHHHHFH3F?FEGHFHHHGHHHHGHH2GHHHHHHHHHHGHHHHHHHEHHHHHHHHGGGGGHFHHHHHHHHHHGHHHHHFGHHHHHGHHHHHHHHHHHHHHHHHHHHHHHHHHHFHHGEGGGGGGGCFBFGGGGGGF
@M05620:45:000000000-G6HP7:1:1101:4170:9480 1:N:0:168
ATCTCTATCTCCTAAAAAGGAAGAAAGGGGAGGGAAGATCGGAAGAGCACACGTCTGAACTCCAGTCACGTCGACGCATCTCGTATGCCGTCTTCTGCTTGAAAAAAAAAAAAAAATATCACAGATACAATCTCAAGATTAACAATCTCCAACTAAAATAACACATGAAGATATATATTTTTCCATTCTTCGTACTATATTAACAAGGCCAACAGTTAGACTCTGTTAGTTGGGATGGGAGACAGTCGTGT
+
CCCCCFFFFFFFGGGGGGGGGGHHHHHHGGGGGGGHGHHHHGGGGHHHHHHHGHHHGHHHHHHHHHHHHGHHGGGGGGGGHHHGGHHHHGGGHGHHGHHHHHHHHHGFGGCC/---00==FGBB00000<000<000000;:;000000:000/0000000000.0000000000900000;/0000;00;.:/..0900000;00;.......9000000000000:000009.;.../...//:0..99
@M05620:45:000000000-G6HP7:1:1101:23753:9499 1:N:0:168
ATCTCTATCTCCTAAAAACCTGTTTAGATTTGGAGATAGACCTTCAGGTTTTTCATCATTTTCTGCATGAATTATACATTGACCACGTTCCAGCGTGGTCAGTTTGCAGCATTCTGTTATTTTGTTTGACAGAGTGTCTTGTTGAGAACATATGTAGGACATGATTTTTTCCTGCAACAGGGAAAATAAAGTATAAGTTTTAAAGATTTATTCTTTAATAAAGGATCTCAAAGCCAGCTTTAGAAAAAGGA
+
BCCCCFFFFFFFGGGGGFGGGGHHHFHHHHHHGHHGHHHHHHHHHHHHHHHGGHHHHHHHHHHHHHHHHHHHHHHHHHHHHHHHHHGHHHHHHHGGGGHHGHHHHHHHHHHHHHHHHHHHHHHHHHHHHHHHHHHHHHHHHHHHHHHHHHHHHHHHHHFHHHHHHHHHHGHHHHGHHHGHHGGHHHGGHHHHHHBGFGGHHFHFHHHHHHHHHHHHHHHHHHGHGHHHHHHHHHHHHGHHHGHGHGHG?FH
@M05620:45:000000000-G6HP7:1:1101:4153:9515 1:N:0:168
CATCCTGACCCTGAAGTACCCCATTGAGCATGGCATCGTCACCAACTGGGACGACATGGAGAAGATCTGGCACCACACCTTCTACAACGAGCTGCGCGTGGCCCCGGAGGAGCACCCAGTGCTGCTGACCGAGGCCCCCCTGAACCCCAAGGCCAACAGAGAGAAGATGACTCAGGTGAGGCTCGGCCGACGCCCGTGCTCCTCCCGTCCTTTCCCCAGTCATTTTCTGCCCGGCTTGATTTCTGACATTA
+
CCCCCFFFFFFFGGGGGGGGGGGHHHHHHHHHHHHHHGHHHGHHHGHHHHHHGGGGGHHHHHHHHHHHHHHHHGHHHGGHHHHHHHHHGGGGGHHGGGGGGGHHGGGGGGGGHHHHGGHHHHHHHHHHHHGGGGGGGGGGGGHHHHGGGGHGHHGGGGGGGGGGEGGGGGGGGGGGFGGGGFGGFFFFFFFFFFFDDFFFFFFFFFFEFFFFFFFFFFFFFFFFFFFFFFFFBD;FAAAFFFFFFBFFFF0
@M05620:45:000000000-G6HP7:1:1101:26794:9591 1:N:0:168
ATCTCTATCTCCTAAAAACCTGTTTAGATTTGGAGATAGACCTTCAGGTTTTTCATCATTTTCTGCATGAATTATACATTGACCACGTTCCAGCGTGGTCAGTTTGCAGCATTCTGTTATTTTGTTTGACAGAGTGTCTTGTTGAGAACATATGTAGGACATGATTTTTTCCTGCAACAGGGAAAATAAAGTATAAGTTTTAAAGATTTATTCTTTAATAAAGGATCTCAAAGCCAGCTTTAGAAAAAGGA
+
CCCCCFFFFFFFGGGGGGGGGGGHHHHHHHHHHGHHHHHHHHHHHHHHHHHGGHHHHHHHHHHHHHHHHHHHHHHHHHHHHHHHHHGHHHHHHHGFGGHHHHHHHHHGHHHHHHHHHHHHHHHHHHHHGGHHHHHHHHHHHHHHGHHHHHHHHHHHHHHHHHHHHHHHHGHHHHHHHHHHHGGHHHHHHHHHHHHHHHHHHHHHHHHHHHHHHHHHHGHHHHGHHHHHGHHHHHHHHGHHHHHGHHHHGGH
@M05620:45:000000000-G6HP7:1:1101:23209:9616 1:N:0:168
AGATTACTGCAACAGTTCCCCCTGGACCTGGAAAAGTTTCTTGCCTGGCTTACAGAAGCTGAAACAACTGCCAATGTCCTACAGGATGCTACCCGTAAGGAAAGGCTCCTAGAAGACTCCAAGGGAGTAAAAGAGCTGATGAAACAATGGCAAGTAAGTCAGGCATTTCCGCTTTAGCACTCTTGTGGATCCAATTGAACAATTCTCAGCATTTGTACTTGTAACTGACAAGCCAGGGACAAAACAAAGAT
+
ABAABFFFFFFFGGGBGFGGGGGGHHHHHHGHHHHHGHHHHHHHHHGGHHHFGGHHHHHHHHFHHHGHHHHHHHHGGHHHEFFHGFHHHHGHHHGFFGHHHHFGHHHHGGHHHGGGHGGHHFGGGHCGGHGHHGHHHHBGHHHGGGEHHFGFHGDFFHHHHHGHGHHBGHGGGGGHHHGHHGGGHFFDHHHGFHHHHF0CBCGHHEHH0GFHHHHHFHHGHHHEHHGHHHHHEABFGGEFGFB.CEEFFG0
@M05620:45:000000000-G6HP7:1:1101:23227:9621 1:N:0:168
AGATTACTGCAACAGTTCCCCCTGGACCTGGAAAAGTTTCTTGCCTGGCTTACAGAAGCTGAAACAACTGCCAATGTCCTACAGGATGCTACCCGTAAGGAAAGGCTCCTAGAAGACTCCAAGGGAGTAAAAGAGCTGATGAAACAATGGCAAGTAAGTCAGGCATTTCCGCTTTAGCACTCTTGTGGATCCAATTGAACAATTCTCAGCATTTGTACTTGTAACTGACAAGCCAGGGACAAAACAAAGAT
+
CCBCCFFFFFFFGGGGGGGGGGGGHHHHHHHHHHHHHHHHHHHHHHHHHHHHHHHHHHHHHHHHHHHHHHHHHHHHHHHHHHHGHHHHHHFHHHGGGGHHHHHHHHHHGHHHHHHHHHHHHHHGGHGGHHHHHGHHHHHHHHHHHHHHHHHHHGHHHHHHHHHHHHHHHHGGGGGHHHHHHHHHHGHGHHHHHHHHHHHGHHHHHHHHHHGHHHHHHFHHHGHHHHHGGHHHHGGGGGGGGGGGGGGFGGF
@M05620:45:000000000-G6HP7:1:1101:22023:9628 1:N:0:168
AGATTACTGCAACAGTTCCCCCTGGACCTGGAAAAGTTTCTTGCCTGGCTTACAGAAGCTGAAACAACTGCCAATGTCCTACAGGATGCTACCCGTAAGGAAAGGCTCCTAGAAGACTCCAAGGGAGTAAAAGAGCTGATGAAACAATGGCAAGTAAGTCAGGCATTTCCGCTTTAGCACTCTTGTGGATCCAATTGAACAATTCTCAGCATTTGTACTTGTAACTGACAAGCCAGGGACAAAACAAAGAT
+
CCCCCFFFFFFFGGGBGGGGGGGGHHHHHHHHHHHHHHHHHHHHHHHHHHHHHHHHHHHHHHHHHHHHHHHHHHHHHHHHGGHHHHHHHHFHHHGGGGHHHHFHHHHHGHHHHHHHHHHHHGHGGHGGHHHHHGHHHHGHHGHHHHHHHHHHHGHHHHHHHHHHHHHHHHGGGGGHHHHHHHHHHGHGHGHHHHHHHHDFFGHHHHHHHHGHHHHHHFHHFHHHHHHGHHHHGGGGGGGGGGGGGGGGGGG
@M05620:45:000000000-G6HP7:1:1101:5875:9643 1:N:0:168
ATCTCTATCTCCTAAAAACCTGTTTAGATTTGGAGATAGACCTTCAGGTTTTTCATCATTTTCTGCATGAATTATACATTGACCACGTTCCAGCGTGGTCAGTTTGCAGCATTCTGTTATTTTGTTTGACAGAGTGTCTTGTTGAGAACATATGTAGGACATGATTTTTTCCTGCAACAGGGAAAATAAAGTATAAGTTTTAAAGATTTATTCTTTAATAAAGGATCTCAAAGCCAGCTTTAGAAAAAGGA
+
CCBBCFFFFFFFGGGGGGGGGGHHHHHHHHHHHHHHHHHHHHHHHHHHHHHGGHHHHHHHHHIHHHHHHHHHHHHHHHHHHHHHHHGHHHHHHHGEGGHHHHHHHHHHHHHHHHHHHHHHHHHHHHHHHHHHHHHHHHHHHHHHHHGHHHHHHHHHHHHHHHHHHHHHHGHHHHHHHHHHHGGGHHHHHGHGFGHHHGHHHGHGHHHHHHHHHHHHHHHHHGHHHHHHHHHGGHHHHGHHHHHHHHHHGGH
@M05620:45:000000000-G6HP7:1:1101:15272:9644 1:N:0:168
TACCTGTACTGGGGAAGCAATCGCCATTCCTACCCTAAAGATCGGAAGAGCACACGTCTGAACTCCAGTCACGTCGACGCATCTCGTATGCCGTCTTCTGCTTGAAAAAAAAAAAAAAACTACCATAAAAATCTAAGAATTATACCTCCCAAGATGTATAAGCATCCAATGGACAGCCATCTTATAGTTATTACTCAGTCGTGTGTCCACTTGACCACTACGAGTTTGCGCTCAACAGACTGTGAGGATAT
+
CCCDDFFFFFFFGGGGGGGGGGGGGGGHHHHHHHHHGHHHHHHHGGGGHHHHHHHGHHHGGHHHHHHHHHHHGHHGGGGGGEEHHHGGHHHHGGGHGHHHHHHHHHHHHGGCBB>>/--.111011<0110.0111101011111110..//<<01111<110110/00100000....101111111111:11<11011......1:1011<0000.0//.....111---..0/</<.00:111.0/01
@M05620:45:000000000-G6HP7:1:1101:7777:9650 1:N:0:168
ATCTCTATCTCCTAAAAACCTGTTTAGATTTGGAGATAGACCTTCAGGTTTTTCATCATTTTCTGCATGAATTATACATTGACCACGTTCCAGCGTGGTCAGTTTGCAGCATTCTGTTATTTTGTTTGACAGAGTGTCTTGTTGAGAACATATGTAGGACATGATTTTTTCCTGCAACAGGGAAAATAAAGTATAAGTTTTAAAGATTTATTCTTTAATAAAGGATCTCAAAGCCAGCTTTAGAAAAAGGA
+
AA>3>DFFFFFFGGGGGGGGGFAGGGFHHHHGHGHHHHHHHHHHGHHHHHHGGHFHHFGGHFHHHHHHDFFHHGGFHHHHHHFHCGGCFHHGHHGEGGHHGHHHHHHHHHHHHHGHHHHHHHHHHGHHHHHFFHHHGHHHHGGHHFHHHHHHHHHHHF?GGHHGHHHFGCHHHHHHHBGHGGGHGGHHHBFGFHHHFHHHHHFHGHHHHHHHGHHHGFGHFGHHHGHFGHDGHFHHHGHHHEFGEBGFGC/
@M05620:45:000000000-G6HP7:1:1101:8238:9660 1:N:0:168
ATCTCTATCTCCTAAAAACCTGTTTAGATTTGGAGATAGACCTTCAGGTTTTTCATCATTTTCTGCATGAATTATACATTGACCACGTTCCAGCGTGGTCAGTTTGCAGCATTCTGTTATTTTGTTTGACAGAGTGTCTTGTTGAGAACATATGTAGGACATGATTTTTTCCTGCAACAGGGAAAATAAAGTATAAGTTTTAAAGATTTATTCTTTAATAAAGGATCTCAAAGCCAGCTTTAGAAAAAGGA
+
DDDDDFFFFFFFGGGGGGGGGGHHHHHHHHHHHHHHHHHHHHHHHHHHHHHGGHHHHIHHHIHHHHHHHHHHHHHHHHHHHHHHHHGHHHHHHHGGGGHHHHHHHHHHHHHHHHHHHHHHHHHHHHHHHHHHHHHHHHHHHHHHHHHHHHHHHHHHHHHHHHHHHHHHHGHHHHHHHHHHHGGHHHHHHHHHHHHHHHHHHHHHHHHHHHHHHHHHHHHHHHHHHHHHHGHGHHHHHGHHHHHHHHHHGGH
@M05620:45:000000000-G6HP7:1:1101:18307:9666 1:N:0:168
TACCTGTACTGGGGAAGCATTTGAATATCCCCCCATGGTGATGGGGACGGAGAACTGCTCCATAAACACAGGCAACGTGCCTAACTTTCCCGGGAAGATGAAGTCAAAGAGCGACCACAGCTCTCGGAGGTTATTTTGCATCGGTGAGCCAGACAGAATGATCCGATGAGGGGGGCGAAACTATTTGAGGAAAGGAAGCACCTTTTTATTAAATTTACCTTTTAGCAATCGCCATTCCTACCCTAAAGATC
+
CCDDCFFFFFFFGGGGGGGGGGHHHHHHHHHGGGGHHHGHHHHHHGGGGGGGGHHHHHHHHHHHHHHHHHHHGHHHGHHHHHHHHHHHHHHGGGGGGHHHHHHHHHHHHHHHGGGGGHHHHHHHHGGGGGGHHHHHHHHHHHGGGGGHHHGHHGHHHGHHHHHGHFGFHHGGG-<9<@B9=BBFF0:0B<FFBF.B/<AFFEFFFFEEFFFFFFF0:FBFFFB:<0B000.<AAEFFB0<FF.0BF0:0B:
@M05620:45:000000000-G6HP7:1:1101:7782:9667 1:N:0:168
ATCTCTATCTCCTAAAAACCTGTTTAGATTTGGAGATAGACCTTCAGGTTTTTCATCATTTTCTGCATGAATTATACATTGACCACGTTCCAGCGTGGTCAGTTTGCAGCATTCTGTTATTTTGTTTGACAGAGTGTCTTGTTGAGAACATATGTAGGACATGATTTTTTCCTGCAACAGGGAAAATAAAGTATAAGTTTTAAAGATTTATTCTTTAATAAAGGATCTCAAAGCCAGCTTTAGAAAAAGGA
+
DDDCDFFFFFFFGGGGGGGGGGHHHHHHHHHHHHHHHHHHHHHHHHHHHHHGGHHHHHHHHIHIIHHHHHHHHHHHHHHHHHHHHHGHHHHHHHGGGGHHHHHHHHHHHHHHHHHHHHHHHHHHHHHHGHHHHHHHHHHHHHHHHHHHHHHHHHHHHHHHHHHHHHHHHGHHHHHHHHHHHGGHHHHHGHHHHHHHHHHHHHHHHHHHHHHHHHHHHHHHHHHHHHHHHGHHHHHHHGGHHHHFHGHHGGH
@M05620:45:000000000-G6HP7:1:1101:9986:9670 1:N:0:168
AGATTACTGCAACAGTTCCCCCTGGACCTGGAAAAGTTTCTTGCCTGGCTTACAGAAGCTGAAACAACTGCCAATGTCCTACAGGATGCTACCCGTAAGGAAAGGCTCCTAGAAGACTCCAAGGGAGTAAAAGAGCTGATGAAACAATGGCAAGTAAGTCAGGCATTTCCGCTTTAGCACTCTTGTGGATCCAATTGAACAATTCTCAGCATTTGTACTTGTAACTGACAAGCCAGGGACAACACAAAGAT
+
1>111D1F3DD1F113BA3BA10F0A0AAEAGHFHH1F2ADD1GGFHFAGFGHGF1GBFFFHGFF0CG10BGFCC122DFFBGEFHF1BF@B0>E?/BFFHHFGFHFFEBDEF11>EGGHFHHFGHGEGF2GHGFHHHEGD2FFFFHGDFGFFFHHHG>FFFGHHHHHGFCGEGFGDGHGHGF>FBBCD>FFHC0DHHFGGHH0=0=DBHFBGHH0:CCCH:C00C00:G0C:CB9..A?9..99.E?FE9
@M05620:45:000000000-G6HP7:1:1101:7763:9673 1:N:0:168
ATCTCTATCTCCTAAAAACCTGTTTAGATTTGGAGATAGACCTTCAGGTTTTTCATCATTTTCTGCATGAATTATACATTGACCACGTTCCAGCGTGGTCAGTTTGCAGCATTCTGTTATTTTGTTTGACAGAGTGTCTTGTTGAGAACATATGTAGGACATGATTTTTTCCTGCAACAGGGAAAATAAAGTATAAGTTTTAAAGATTTATTCTTTAATAAAGGATCTCAAAGCCAGCTTTAGAAAAAGGA
+
CCCBCFFFFFFFGGGGGGGGGGHHHHHHHHHHHHHHHHHHHHHHHHHHHHHGGHHHHIHHHHHHHHHHHHHHHHHHHHHHHHHHHHGHHHHHHHGGGGHHHHHHHHHHHHHHHHHHHHHHHHHHHHHHHHHHHHHHGHHHHHHHHHHHHHHHHHHHHHHHHHHHHHHHHGHHHHHHHHHHHGGHHHHHHHHHHHHHHHHHHHHHHHHHHHHHHHHHHHHHHHHHHHHHHHHGHHHHHGHHHHHHHGHHGGH
@M05620:45:000000000-G6HP7:1:1101:7774:9687 1:N:0:168
ATCTCTATCTCCTAAAAACCTGTTTAGATTTGGAGATAGACCTTCAGGTTTTTCATCATTTTCTGCATGAATTATACATTGACCACGTTCCAGCGTGGTCAGTTTGCAGCATTCTGTTATTTTGTTTGACAGAGTGTCTTGTTGAGAACATATGTAGGACATGATTTTTTCCTGCAACAGGGAAAATAAAGTATAAGTTTTAAAGATTTATTCTTTAATAAAGGATCTCAAAGCCAGCTTTAGAAAAAGGA
+
BCCACFFFFFFFGGGGGGGGGGHHHHHHHHHHHGHHHHHHHHHHHHHHHHHGGHHHHHHHHIHHIHHHHGHHHHHHHHHHH5GHHHGHHHHHHHGFGGHHHHHHHHHHHHHHHHHHHHHHHHHHHHHHHHGHHHHHHHHHHHHHHHHHHHHHHHHHHHHHHHHHHHHHHGHHHHHHHHHHHGGGHHHHHHHHHHHHHGGHHHHHHHHHHHHHHHHHHGHHHFHHHHHHGHHHHHHHHGHHHHHGHGGHGGH
@M05620:45:000000000-G6HP7:1:1101:9973:9688 1:N:0:168
AGATTACTGCAACAGTTCCCCCTGGACCTGGAAAAGTTTCTTGCCTGGCTTACAGAAGCTGAAACAACTGCCAATGTCCTACAGGATGCTACCCGTAAGGAAAGGCTCCTAGAAGACTCCAAGGGAGTAAAAGAGCTGATGAAACAATGGCAAGTAAGTCAGGCATTTCCGCTTTAGCACTCTTGTGGATCCAATTGAACAATTCTCAGCATTTGTACTTGTAACTGACAAGCCAGGGACAAAACAAAGAT
+
BBBBBFFFFFFFGGGGGGGGGGGGHHHHHHGHHHHHHHHHHHHHHHHHHHHHHHHHHHHHHHHHHHHHHHHHHHHHHHHHHHHHHHHHHHFHHHGGGGHHHH3GFGHHGHHHHH3GHHHHHHGGFHGGHGHHHGHHHHHHHGHHHHHHHHHHHGHHHHHHHHHHHHHHHHGGGGGHHHHHHHHHHGHGHHHHH<GHHHHHHHHHHHHHHHHHHHHHHGHHHGHHHHHGGHHHHGGGGGGGEGFFGGGGGFC
@M05620:45:000000000-G6HP7:1:1101:28161:9692 1:N:0:168
ATCTCTATCTCCTAAAAACCTGTTTAGATTTGGAGATAGACCTTCAGGTTTTTCATCATTTTCTGCATGAATTATACATTGACCACGTTCCAGCGTGGTCAGTTTGCAGCATTCTGTTATTTTGTTTGACAGAGTGTCTTGTTGAGAACATATGTAGGACATGATTTTTTCCTGCAACAGGGAAAATAAAGTATAAGTTTTAAAGATTTATTCTTTAATAAAGGATCTCAAAGCCAGCTTTAGAAAAAGGA
+
CDCCDFFFFFFFGGGGGGGGGGHHHHHHHHHHHHHHHHHHHHHHHHHHHHHGGHHHHIHHHIIHHHHHHHHHHHHHHHHHHHHHHHGHHHHHHHGGGGHHHHHHHHHHHHHHHHHHHHHHHHHHHHHHHHHHHHHHHHHHHHHHHHHHHHHHHHHHHHHHHHHHHHHHHGHHHHGHHHHHHGGHHHHHHHHHHHHHHHHHHHHHHHHHHHHHHHHHHHHHHHHHHHHHHHHHHHFHHGHHHHHGHHHHGGH
@M05620:45:000000000-G6HP7:1:1101:28157:9710 1:N:0:168
ATCTCTATCTCCTAAAAACCTGTTTAGATTTGGAGATAGACCTTCAGGTTTTTCATCATTTTCTGCATGAATTATACATTGACCACGTTCCAGCGTGGTCAGTTTGCAGCATTCTGTTATTTTGTTTGACAGAGTGTCTTGTTGAGAACATATGTAGGACATGATTTTTTCCTGCAACAGGGAAAATAAAGTATAAGTTTTAAAGATTTATTCTTTAATAAAGGATCTCAAAGCCAGCTTTAGAAAAAGGA
+
BBBBBFFFFFFFGGGGGGGGGGHHHHHHHHHHHHHGFHHHHHHHHHHHHHHGGHHHHHHHHHHHHHHHHFHHHHHHHHHHHHHHHHGHHHHHHGGFGGHHGHHHHHHHHHHGHHHHHHHHHHHHHHHHHHGHHHHHHHHHGHHHHHGHHHHHHHHHHHHHGHHHHHHHHGHHHHHHHHHGHGGHHHHGHHHHHHHHHGHHHHHHHHHHHHHHHHHHHHHHHFDHHHHHHGHHHGHHHGHHHHGCGCGFDGH
@M05620:45:000000000-G6HP7:1:1101:22483:9712 1:N:0:168
ATCTCTATCTCCTAAAAACCTGTTTAGATTTGGAGATAGACCTTCAGGTTTTTCATCATTTTCTGCATGAATTATACATTGACCACGTTCCAGCGTGGTCAGTTTGCAGCATTCTGTTATTTTGTTTGACAGAGTGTCTTGTTGAGAACATATGTAGGACATGATTTTTTCCTGCAACAGGGAAAATAAAGTATAAGTTTTAAAGATTTATTCTTTAATAAAGGATCTCAAAGCCAGCTTTAGAAAAAGGA
+
CCCCCFFFFFFFGGGGGGGGGGHHHHHHHHHHHHHHGHHHHHHHHHHHHHHGGHHHHHHHIIIHHHHHHHHHHHHHHHHHHHGHHHGHHHHHHGGEFGGHHHHHHHHHHHHHHHHHHHHHHHHHGHHHGHHHHHHHHHHHHHHHHHGHHHHHHHHHHHHHGHHHHHHHHGHHHHGGHHHHHGGHHHHHHFHGFHHHHGHHHGHHHGHHHHHHHHHHHGHHHGHGHHHHHHHGHHFHHGHHHGFFGHFHGGH
@M05620:45:000000000-G6HP7:1:1101:13973:9724 1:N:0:168
AGATTACTGCAACAGTTCCCCCTGGACCTGGAAAAGTTTCTTGCCTGGCTTACAGAAGCTGAAACAACTGCCAATGTCCTACAGGATGCTACCCGTAAGGAAAGGCTCCTAGAAGACTCCAAGGGAGTAAAAGAGCTGATGAAACAATGGCAAGTAAGTCAGGCATTTCCGCTTTAGTACTCTTGTGGATCCAATTGAACAATTCTCAGCATTTGTACTTGTAACTGACAAGCCAGGGACAAAACAAAGAT
+
BBBBBFFFBF4DGFGGGGGGGGGGHHHHHHHHHHHHHHHHHHHHHHHHHHHHHHHHHHHHHHHHHHHHHHHHHHHHHHHHHHHHHHHHHHHHHHGGG?GGFE3FGHHHGHHHHHHGHHHHHHHGEFFGHFHHHGHHHHHHHHHHHHHHHFHHFGHHFHHHGHGGHHHHHHGGGGGHEHHHHHHHHHHGEHHHHBGGHGGFHHHHHHHHHHHHHHHHHHHHHHHHHHHEHHHHHGGGEGGGGGGGGGGGGGG
@M05620:45:000000000-G6HP7:1:1101:28027:9730 1:N:0:168
AGATTACTGCAACAGTTCCCCCTGGACCTGGAAAAGTTTCTTGCCTGGCTTACAGAAGCTGAAACAACTGCCAATGTCCTACAGGATGCTACCCGTAAGGAAAGGCTCCTAGAAGACTCCAAGGGAGTAAAAGAGCTGATGAAACAATGGCAAGTAAGTCAGGCATTTCCGCTTTAGCACTCTTGTGGATCCAATTGAACAATTCTCAGCATTTGTACTTGTAACTGACAAGCCAGGGACAAAACAAAGAT
+
BBBBBFFFFFFFGGGGGGGGGGGGHHHHHBGGHHHHGHHHHHHHHHHHGHHHHHHHHHHHHHHHHHHHHHHHHHHFHHHHHHHHHGHHHHHHHGGF/EHHHHHHHHHHGHHHHHHHHHHH3BGGG/EEGHHHHGHHHHGHG?GGHHHHHGHHHGHHHHGFHHHHHGHHHHGGGGGHHHHHHHHHHHHDFHHHHHHHHFFFHHHHHHHFFHHHHGHHHHHHHHHFHHHHHHHHHGGGGGGGGGFGGGGGGFC
@M05620:45:000000000-G6HP7:1:1101:13966:9744 1:N:0:168
AGATTACTGCAACAGTTCCCCCTGGACCTGGAAAAGTTTCTTGCCTGGCTTACAGAAGCTGAAACAACTGCCAATGTCCTACAGGATGCTACCCGTAAGGAAAGGCTCCTAGAAGACTCCAAGGGAGTAAAAGAGCTGATGAAACAATGGCAAGTAAGTCAGGCATTTCCGCTTTAGTACTCTTGTGGATCCAATTGAACAATTCTCAGCATTTGTACTTGTAACTGACAAGCCAGGGACAAAACAAAGAT
+
BAABBFFFFF4FGG4BGGGGGGGCAHHHHFHHHGHHHHHHHHHHHHGGHHHFHFHHFHHHHHHHHHHHHHHHHHHHHHHHHHGGHHHHHHHHHGGEEEGGGHFHHHHHGHGHGHHHHHHHHHHGEFEEHHHHHGHHHHHHHHGHHHHHHHHHHGHHHHFHHHHHHHHHHHGGGGGHHHHHHHHHHFHGHHHHHFHHHGFFGHHHHHHHHHGHHHHHHGHHHHHGHHHBFHHHHGGGGGGGGGBFGEEAFGG
@M05620:45:000000000-G6HP7:1:1101:27922:9753 1:N:0:168
TACCTGTACTGGGGAAGCATTTGAATATCCCCCCATGGTGATGGGGACGGAGAACTGCTCCATAAACACAGGCAACGTGCCTAACTTTCCCGGGAAGATGAAGTCAAAGAGCGACCACAGCTCTCGGAGGTTATTTTGCATCGGTGAGCCAGACAGAATGATCCGATGAGGGGTGCGAAACTATTTGAGGAAAGGAAGCACCTTTTTATTAAATTTACCTTTTAGCAATCGCCATTCCTACCCTAAAGATC
+
CCCCCFFFFFFFGGGGGGGGGGHHHHHHHHHGGGGHHHFGGHHHHGGGGGGGGHHHHHHHHHHHHHHHHHHHGHHHGHHHHHHHHHHHHHHGGGGGGHHHHGHHHHHHHHHHGFGGGHHHHHHHHGGDGGGHHHHHHHHGHHGGGGGHHHHHHGHH/CHHHHHHHGGGHHHGGCFGGEFFGGGGGGGGGGFFFFGFFGGGGFFFFFFFFFFFFFFFFFFFFFFFFFFFFFFFFFFFFFFFFFFFFFFFFFF
@M05620:45:000000000-G6HP7:1:1101:21181:9782 1:N:0:168
CATCCTGACCCTGAAGTACCCCATTGAGCATGGCATCGTCACCAACTGGGACGACATGGAGAAGATCTGGCACCACACCTTCTACAACGAGCTGCGCGTGGCCCCGGAGGAGCACCCAGTGCTGCTGACCGAGGCCCCCCTGAACCCCAAGGCCAACAGAGAGAAGATGACTCAGGTGAGGCTCGGCCGACGCCCGTGCTCCTCCCGTCCTTTCCCCAGTCATTTTCTGCCCGGCTTGATTTCTGACATTA
+
DDDDDFFFFFFFGGGGGGGGGGGHHHHHHHHHHHHHHGHHHGHHHGHHHHHHGGGGGHHHHHHHHHHHHHHHHGHHHGGHHHHHHHHHGGGGGHHGGGGGGGHHGGGGGGGGHHHHGGHHHHHHHHHHHHGGGGGGGGGGGGHHHHGGGGHGHHGGGGGGGGGGGGGGGGGGGGGGHGGGGGGGFFFFFFFFFFFF@DFFFFFFFFFFFFFFFFFFFFFFFFFFHHFFFFFFFFFFFFFFFFFFFFFFFF0
@M05620:45:000000000-G6HP7:1:1101:25287:9811 1:N:0:168
ATCTCTATCTCCTAAAAACCTGTTTAGATTTGGAGATAGACCTTCAGGTTTTTCATCATTTTCTGCATGAATTATACATTGACCACGTTCCAGCGTGGTCAGTTTGCAGCATTCTGTTATTTTGTTTGACAGAGTGTCTTGTTGAGAACATATGTAGGACATGATTTTTTCCTGCAACAGGGAAAATAAAGTATAAGTTTTAAAGATTTATTCTTTAATAAAGGATCTCAAAGCCAGCTTTAGAAAAAGGA
+
CCCCCFFFFFFFGGGGGGGGGGHHHHHHHHHHHHHHHHHHHHHHHHHHHHHGGHHHHIHIHHHHIHHHHHHHHHHHHHHHHHHHHHGHHHHHHHGGGGHHHHHHHHHHHHHHHHHHHHHHHHHHHHHHHHHHHHHHHHHHHHHHHHHHHHHHHHHHHHHHHHHHHHHHHGHHHHHHHHHHHGGHHHGGHHHHHHHHHGHHHHHHHHHHHHHHHHHHHHHHHHHHHHHHHHHHHHHHHGHHHHHGHHHHGGG
@M05620:45:000000000-G6HP7:1:1101:22338:9814 1:N:0:168
AGATTACTGCAACAGTTCCCCCTGGACCTGGAAAAGTTTCTTGCCTGGCTTACAGAAGCTGAAACAACTGCCAATGTCCTACAGGATGCTACCCGTAAGGAAAGGCTCCTAGAAGACTCCAAGGGAGTAAAAGAGCTGATGAAACAATGGCAAGTAAGTCAGGCATTTCCGCTTTAGCACTCTTGTGGATCCAATTGAACAATTCTCAGCATTTGTACTTGTAACTGACAAGCCAGGGACAAAACAAAGAT
+
CCBCCFFFFFFFGGGFGGGGGGGGHHHHHHHHHHHHHHHHHHHHHHHHHHHHHHHHHHHHHHHHHHHHHHHHHHHHHHHHHHHHHHHHHHDGGHGFGGHHHHFHHHHHGHHHHHHHHHHHHGHGGHGEHHHHHGHHHHGHHHHHHHHHHHHHHGGHHHHHHHHHHHHHHHGGGGGHHHHHHHHHHHHGHHHHGHHHHHFGHHHHHHHGHHGHHHHHHGHHHHHGHHHHHGHHGGFGGGGGGGGGGGGGGGG
@M05620:45:000000000-G6HP7:1:1101:24495:9816 1:N:0:168
ATCTCTATCTCCTAAAAACCTGTTTAGATTTGGAGATAGACCTTCAGGTTTTTCATCATTTTCTGCATGAATTATACATTGACCACGTTCCAGCGTGGTCAGTTTGCAGCATTCTGTTATTTTGTTTGACAGAGTGTCTTGTTGAGAACATATGTAGGACATGATTTTTTCCTGCAACAGGGAAAATAAAGTATAAGTTTTAAAGATTTATTCTTTAATAAAGGATCTCAAAGCCAGCTTTAGAAAAAGGA
+
BBCABFFFFFFFGGGGGGGGGGHHHHHHHHHGHFCGHHHHHHGHHHHHHHHGGGHGHHHHHHHHHGHHHGHHGHGHHHHHHHGHHHGGHHHHHHGEEGGDFGGHHHHHGHHHGHHHGGFHHHHHGHHHHFHHHHFHHHHHHHHFHHHHHGFGEH4FGGHHHHHHGHHHHGHHHHHHHHHHHGGHHHHHHHHHGFHHHGHGHHGHHHHHHHGHHGHHHGHHHFDGHHHHHGGHHHFHHGHHHHHFFGFHGGH
@M05620:45:000000000-G6HP7:1:1101:28558:9818 1:N:0:168
CATCCTGACCCTGAAGTACCCCATTGAGCATGGCATCGTCACCAACTGGGACGACATGGAGAAGATCTGGCACCACACCTTCTACAACGAGCTGCGCGTGGCCCCGGAGGAGCACCCAGTGCTGCTGACCGAGGCCCCCCTGAACCCCAAGGCCAACAGAGAGAAGATGACTCAGGTGAGGCTCGGCCGACGCCCGTGCTCCTCCCGTCCTTTCCCCAGTCATTTTCTGCCCGGCTTGATTTCTGACATTA
+
DDCDDFFFFFFFGGGGGGGGGGGHHHHHHHHHHHHHHGHHHGHHHGHHHHHHGGGGGHHHHHHHHHHHHHHHHGHHHGGHHHHHHHHHGGGGGHHGGGGGGGHHGGGGGGGGHHHHGGHHHHHHHHHHHHGGGGGGGGGGGGHHHHGGGGHGHHGGGGGGGGGGGGGGGGGGGGGGGGGGGGGGFFFFCCDFFFFFFFFFFFFFFFFEFFFFFFFFFFFFFFFFFFFFFFFFFFFFFFFFFFFFFFFFFF0
@M05620:45:000000000-G6HP7:1:1101:27588:9821 1:N:0:168
CATCCTGACCCTGAAGTACCCCATTGAGCATGGCATCGTCACCAACTGGGACGACATGGAGAAGATCTGGCACCACACCTTCTACAACGAGCTGCGCGTGGCCCCGGAGGAGCACCCAGTGCTGCTGACCGTGGCCCCCCTGAACCCCAAGGCCAACAGAGAGAAGATGACTCAGGTGAGGCTCGGCCGACGCCCGTGCTCCTCCCGTCCTTTCCCCAGTCATTTTCTGCCCGGCTTGATTTCTGACATTA
+
DDDDDFFFFFFFGGGGGGGGGGGHHHHHHHHHHHHHHGHHHGHHHGHHHHHHGGGGGHHHHHHHHHHHHHHHHGHHHGGHHHHHHHHHGGGGGHHGGGGGGGHHGGGGGGGGHHHHGGHHHHHHHHHHHHGGHGGHHGGGGGHHHHGGGGHGHHHHGGHHGGGGGGGGGGGGGGGGGGGGGGGGGGFFFFFFFFFFFFFFHFFFFFFFFFFFFHFFFFFFFFFFHHHHFFFFFFFFFF:FFFFFFFFFFF0
@M05620:45:000000000-G6HP7:1:1101:25268:9828 1:N:0:168
ATCTCTATCTCCTAAAAACCTGTTTAGATTTGGAGATAGACCTTCAGGTTTTTCATCATTTTCTGCATGAATTATACATTGACCACGTTCCAGCGTGGTCAGTTTGCAGCATTCTGTTATTTTGTTTGACAGAGTGTCTTGTTGAGAACATATGTAGGACATGATTTTTTCCTGCAACAGGGAAAATAAAGTATGAGTTTTAAAGATTTATTCTTTAATAAAGGATCTCAAAGCCAGCTTTAGAAAAAGGA
+
AA3AAFFFFFFFGGGGGGGGGFGHHHHHHHHHHHGCHHHHHHHHHHHHHHHGGHHHHHHHHHGGHHHGGFFHHHHGHHHHHGGHFHGHHHHHHHGFGGHHFHFHHHHHHHHHHGHHHHHHHHHHFGHHFFHHHHHHGHHHHHHHGHEFGGHHHHGHHHHHHHHHHGHHHGHHHHHHHHHHHGGFHHHHHHHFHHGGHFGHHFGFHGHHHHHHGFGHFFHHHFFHHHHGHGHHHGHHHGGHHFHFBCCHGGB
@M05620:45:000000000-G6HP7:1:1101:25287:9828 1:N:0:168
ATCTCTATCTCCTAAAAACCTGTTTAGATTTGGAGATAGACCTTCAGGTTTTTCATCATTTTCTGCATGAATTATACATTGCCCACGTTCCAGCGTGGTCAGTTTGCAGCATTCTGTTATTTTGTTTGACAGAGTGTCTTGTTGAGAACATATGTAGGACATGATTTTTTCCTGCAACAGGGAAAATAAAGTATAAGTTTTAAAGATTTATTCTTTAATAAAGGATCTCAAAGCCAGCTTTAGAAAAAGGA
+
BBBBBFFFFFFFGGGGGBEEGGHHGGHGGHHHFGGBEBG5B3F3FEG3FGHGCGEDG5DHHFDH5A5GEF5FF5F5EEFEF5BEGEEHCGB5BE@BE01B@FHHG4343@1GDBFEHHEGHHFHHHHHEFHB?FGDF?GGDHFF43F4F?3FBDFGGH1FCDF1FGHHH@GGH11G1FCCH/FHEFGHH1F111>1<GFHFHHD1FFG1DGDHHHHH0DGHDH0/<CF<DG0CG.CCEHHGFHGHHHHG.:
@M05620:45:000000000-G6HP7:1:1101:24509:9828 1:N:0:168
ATCTCTATCTCCTAAAAACCTGTTTAGATTTGGAGATAGACCTTCAGGTTTTTCATCATTTTCTGCATGAATTATACATTGACCACGTTCCAGCGTGGTCAGTTTGCAGCATTCTGTTATTTTGTTTGACAGAGTGTCTTGTTGAGAACATATGTAGGACATGATTTTTTCCTGCAACAGGGAAAATAAAGTATAAGTTTTAAAGATTTATTCTTTAATAAAGGATCTCAAAGCCAGCTTTAGAAAAAGGA
+
DDDDDFFFFFFFGGGGGGGGGGHHHHHHHHHHHHHHHHHHHHHHHHHHHHHGGHHHHHHHHHHHIHHHHHHHHHHHHHHHHHHHHHGHHHHHHHGGGGHHHHHHHHHHHHHHHHHHHHHHHHHHHHHHHHHHHHHHHHHHHHHHHHHHHHHHHHHHHHHHHHHHHHHHHGHHHHHHHHHHHGGHHHHHHHHHHHHHHHHHHHHHHHHHHHHHHHHHHHHHHHHHHHHHHHHHHHHHHGHHHHHGHGHHGGH
@M05620:45:000000000-G6HP7:1:1101:26293:9830 1:N:0:168
ATCTCTATCTCCTAAAAACCTGTTTAGATTTGGAGATAGACCTTCAGGTTTTTCATCATTTTCTGCATGAATTATACATTGACCACGTTCCAGCGTGGTCAGTTTGCAGCATTCTGTTATTTTGTTTGACAGAGTGTCTTGTTGAGAACATATGTAGGACATGATTTTTTCCTGCAACAGGGAAAATAAAGTATAAGTTTTAAAGATTTATTCTTTAATAAAGGATCTCAAAGCCAGCTTTAGAAAAAGGA
+
CDCCDFFFFFFFGGGGGGGGGGHHHHHHHHHHHHHHHHHHHHHHHHHHHHHGGHHHHIIHHHHIIHHHHHHHHHHHHHHHHHHHHHGHHHHHHHGGGGHHHHHHHHHHHHHHHHHHHHHHHHHHHHHHHHHHHHHHHHHHHHHHHHHHHHHHHHHHHHHHHHHHHHHHHGHHHHHHHHHHHGGHHHHHHHHHHHHHHHHHHHHHHHHHHHHHHHHHHHHHHHHHHHHHHGHHHHHHHGHHHHHHHGGHGGH
@M05620:45:000000000-G6HP7:1:1101:28542:9830 1:N:0:168
CATCCTGACCCTGAAGTACCCCATTGAGCATGGCATCGTCACCAACTGGGACGACATGGAGAAGATCTGGCACCACACCTTCTACAACGAGCTGCGCGTGGCCCCGGAGGAGCACCCAGTGCTGCTGACCGAGGCCCCCCTGAACCCCAAGGCCAACAGAGAGAAGATGACTCAGGTGAGGCTCGGCCGACGCCCGTGCTCCTCCCGTCCTTTCCCCAGTCATTTTCTGCCCGGCTTGATTTCTGACATTA
+
AAABBFBFFFFFGGGGFABGGGGHHFGHHHHHHHHHHGHHHGHHHGHHHHHHFGGGFGHHHHHHGGHHFGHHHGHHHGGHHHHHHHHH@FAEGHHGGGGGGGHHGGFGGGGGHHHHGGHHHHHGHFGHHHGGGGGGGGGGGFHGFHGGGGHGHHGGGGFGGGGGGGGGGGGFGGFGFFFFGGGGBCFFFFBFFFFFBDDFFFFFFFF.9DFBFFFFFFDFFFF/FFFFFFFFFFFCF;AFFFBF99BFFFB
@M05620:45:000000000-G6HP7:1:1101:8892:9849 1:N:0:168
AGATTACTGCAACAGTTCCCCCTGGACCTGGAAAAGTTTCTTGCCTGGCTTACAGAAGCTGAAACAACTGCCAATGTCCTACAGGATGCTACCCGTAAGGAAAGGCTCCTAGAAGACTCCAAGGGAGTAAAAGAGCTGATGAAACAATGGCAAGTAAGTCAGGCATTTCCGCTTTAGCACTCTTGTGGATCCAATTGAACAATTCTCAGCATTTGTACTTGTAACTGACAAGCCAGGGACAAAACAAAGAT
+
BBBBBFFFFFFFGGGGGGGGGGGGFHHHHHFGHHHHFHHHHHHHHHHHHHHHHHHHHHHHHHHHHHHHHHHHHHHHHHHHHHHHHHHHHHHHGHGEEGHHHH3GHHHHGHHHHHGHHHHHHHHGEEGGHEHHHGHHHHHHHGHHHHHHHHHHHGGHHHHHHHHHHHHGHHGGGGGHHHHHHHHHHGHGHGHHHBGHHHHGHHHHHHHFFHHHHHHGHHHHHHHGHHHFHHHHHGGGGGGGFFFFGGGGGGG
@M05620:45:000000000-G6HP7:1:1101:26284:9851 1:N:0:168
ATCTCTATCTCCTAAAAACCTGTTTAGATTTGGAGATAGACCTTCAGGTTTTTCATCATTTTCTGCATGAATTATACATTGACCACGTTCCAGCGTGGTCAGTTTGCAGCATTCTGTTATTTTGTTTGACAGAGTGTCTTGTTGAGAACATATGTAGGACATGATTTTTTCCTGCAACAGGGAAAATAAAGTATAAGTTTTAAAGATTTATTCTTTAATAAAGGATCTCAAAGCCAGCTTTAGAAAAAGGA
+
CBCCCFFFFFFFGGGGGGGGGGHHHHHHHHHHHHHHHHHHHHHHHHHHHHHGGHHHHHHHHHHHHHHHHHHHHHHHHHHHHHHHHHGHHHHHGHGGGGHHHHHHHHHHHHHHHHHHHHHHHHHHHHHHHHHHHHGHHHHHHHHHHHGHHGHHHHHHHHHHHHHHHHHHHGHHHHHHHHHHHGGHHHHHHHHHHHHHHHHHHHGHHHHHHHHHHHHHHHHHHHHHHHHHHHGGHHHHHGHHHHHFHCGFGGH
@M05620:45:000000000-G6HP7:1:1101:17327:9858 1:N:0:168
ATCTCTATCTCCTAAAAACCTGTTTAGATTTGGAGATAGACCTTCAGGTTTTTCATCATTTTCTGCATGAATTATACATTGACCACGTTCCAGCGTGGTCAGTTTGCAGCATTCTGTTATTTTGTTTGACAGAGTGTCTTGTTGAGAACATATGTAGGACATGATTTTTTCCTGCAACAGGGAAAATAAAGTATAAGTTTTAAAGATTTATTCTTTAATAAAGGATCTCAAAGCCAGCTTTAGAAAAAGGA
+
BCCCCFFFFFFFGGGGGGGGGGFFHHHHHHFHCHGHHHHHHHHHHHFHHHHGGHHHHHHHHHH5GHHGHHHHHHHHHHHHGHHHGHGGHHHHHHGGGGHHHHHHGHHGHHHGHHHHGHHHHHHHHHHHFHGHHHHHHHHHHHHHGHGHGHHHHHHFHHHHHHHHHHHHHGHHHHHHHHHHGGGGHFGHHHHHHHHHGGHHHHBFGGHGHHHHHHHHHHHHHHGHHHHHHHHHHGHHHGHHHHHGGHG.DGG
@M05620:45:000000000-G6HP7:1:1101:17329:9877 1:N:0:168
ATCTCTATCTCCTAAAAACCTGTTTAGATTTGGAGATAGACCTTCAGGTTTTTCATCATTTTCTGCATGAATTATACATTGACCACGTTCCAGCGTGGTCAGTTTGCAGCATTCTGTTATTTTGTTTGACAGAGTGTCTTGTTGAGAACATATGTAGGACATGATTTTTTCCTGCAACAGGGAAAATAAAGTATAAGTTTTAAAGATTTATTCTTTAATAAAGGATCTCAAAGCCAGCTTTAGAAAAAGGA
+
DDCCDFFFFFFFGGGGGGGGGGHHHHHHHHHHHHHHHHHHHHHHHHHHHHHGGHHHHHHHIHHHHHHHHHHHHHHHHHHHHHHHHHGHHHHHHHGFGGHHHHHHHHHHHHHHHHHHHHHHHHHHHHHHHGHHHHHHHHHHHHHHHHGHHHHHHHHHHHHHHHHHHHHHHGHHHHHHHHHHHGGHHHHHHHHHHHHHHHHHHHGHHHHHHHHHHHHHHHHHHHHHHHHHHHHHHHHHHGHHHHHHHFHGGGG
@M05620:45:000000000-G6HP7:1:1101:13625:9916 1:N:0:168
CATCCTGACCCTGAAGTACCCCGGCTTGATTTCTGACATTAGATCGGAAGAGCACACGTCTGAACTCCAGTCACGTCGACGCATCTCGTATGCCGTCTTCTGCTTGAAAAAAAAAAACAAAAATGACTTTACCAAATCATCACCATATCTCCACCCACCGTTCTCCTGATTTCTTCTCCCCGCGATTTATCATATACACCAACAGATATTACAAGTCCCTTTTCCATCTATGCAGTGCCACCCACTCCCCC
+
CCCCCFFFFFFFGGGGGGGGGGGGGGGGHHHHHHHHHHHHHHHHHHGGGGHFHHHHHGHHHGHHHHHHHHHHHHGHHGGGGGGGFHFHGGHHHHGGEFGHHHHHHHHHFHGCGCGC><//00/0<=111111111<111=110/0<0=0<=00/........:.000000000000090/.-----..000000000;0/9...//09090;00000:;0000000000000000000009.....//...
@M05620:45:000000000-G6HP7:1:1101:3406:9924 1:N:0:168
CATCCTGACCCTGAAGTACCCCATTGAGCATGGCATCGTCACCAACTGGGACGACATGGAGAAGATCTGGCACCACACCTTCTACAACGAGCTGCGCGTGGCCCCGGAGGAGCACCCAGTGCTGCTGACCGAGGCCCCCCTGAACCCCAAGGCCAACAGAGAGAAGATGACTCAGGTGAGGCTCGGCCGACGCCCGTGCTCCTCCCGTCCTTTCCCCAGTCATTTTCTGCCCGGCTTGATTTCTGACATTA
+
AABABFFFFCFFGGFGGFGGGGGHHHHHHHHHHHGHHGHHGGHHHFHHHHHHGGGGGHHHHHHHFHHHHHHHHGHHHGGHHHHHHHHHGGGGGHHGGGGGGGHHGEFBFGGGHGHHGFGGHHHHHHHFHHGGGGDFGGGGGGHHHHGGGGHGHHGGGEGGGGDEFFGFGGFGFFFGFGGGGGEFFFEF@;:D-BAA;DDFFBFFFFFAFFFFFFFFF.A;FBFFFFFFFFFFDFAFFF?FFFEFFB/:FF/
@M05620:45:000000000-G6HP7:1:1101:3416:9939 1:N:0:168
CATCCTGACCCTGAAGTACCCCATTGAGCATGGCATCGTCACCAACTGGGACGACATGGAGAAGATCTGGCACCACACCTTCTACAACGAGCTGCGCGTGGCCCCGGAGGAGCACCCAGTGCTGCTGACCGAGGCCCCCCTGAACCCCAAGGCCAACAGAGAGAAGATGACTCAGGTGAGGCTCGGCCGACGCCCGTGCTCCTCCCGTCCTTTCCCCAGTCATTTTCTGCCCGGCTTGATTTCTGACATTA
+
CCCCCFFFFFFFGGGGGGGGGGGHHHHHHHHHHHHHHGHHHGHHHGHHHHHHGGGGGHHHHGHHHHHHHHHHHGHHHGGHHHHHHHHHGGGGGHHGGGGGGGHHGGGGGGGGHHHHGGHHHHHHHHHHHHGGGGGGGGGGGGHHHHGGGGHGHHGGGGGGGGFGGGGGGGGGGGGGGGGGGGGGFFFFFFFFFFFFBFDFFFFFFFFFFFFFFFFFFFDFFFFFFFFFFFFFFF;FFA9FFFFFFFBFFF0
@M05620:45:000000000-G6HP7:1:1101:7062:9942 1:N:0:168
CATCCTGACCCTGAAGTACCCCATTGAGCATGGCATCGTCACCAACTGGGACGACATGGAGAAGATCTGGCACCACACCTTCTACAACGAGCTGCGCGTGGCCCCGGAGGAGCACCCAGTGCTGCTGACCGAGGCCCCCCTGAACCCCAAGGCCAACAGAGAGAAGATGACTCAGGTGAGGCTCGGCCGACGCCCGTGCTCCTCCCGTCCTTTCCCCAGTCATTTTCTGCCCGGCTTGATTTCTGACATTA
+
DDDDDFFFFFFFGGGGGGGGGGGHHHHHHHHHHHHHHGHHHGHHHGHHHHHHGGGGGHHHHHHHHHHHHHHHHGHHHGGHHHHHHHHHGGGGGHHGGGGGGGHHGGGGGGGGHHHHGGHHHHHHHHHHHHGGGGGGGGGGGGHHHHGGGGHGHHGGGGGGGGGGGGGGGGGGGGGGHGGGGGGGFFFFFFFFFFFF@DFFFFFFFFFEFFFFFFFFFFFFFFFFFHHFHFFFFFFFFFFFFFFFFFFFFF0
@M05620:45:000000000-G6HP7:1:1101:7076:9953 1:N:0:168
CATCCTGACCCTGAAGTACCCCATTGAGCATGGCATCGTCACCAACTGGGACGACATGGAGAAGATCTGGCACCACACCTTCTACAACGAGCTGCGCGTGGCCCCGGAGGAGCACCCAGTGCTGCTGACCGAGGCCCCCCTGAACCCCAAGGCCAACAGAGAGAAGATGACTCAGGTGAGGCTCGGCCGACGCCCGTGCTCCTCCCGTCCTTTCCCCAGTCATTTTCTGCCCGGCTTGATTTCTGACATTA
+
CCBCCFFFFFFFGGFGGGGGGGGHHHHHHHHHHHHHHGHHGGHHHGHHHHGHGGGGGHHGHHHHHHHHHHHHHGGHHGGHHHHHHHHHGGGGGHHGGGGGGGHHGGGGGGGGHHHHGGHGHHHHHHHHHHGGGGGGGGGGGGHHHHGGGGHGHHGGGGGGGGGGGGGGGGGGGGGGGGGGGGGGFFFFFFFFFFFFFDF.FFFFFFDEFFDFFFFFFFFFFFFFFFFFFFFF.@DAFFFFFFFFFFFFFF0
@M05620:45:000000000-G6HP7:1:1101:7059:9962 1:N:0:168
CATCCTGACCCTGAAGTACCCCATTGAGCATGGCATCGTCACCAACTGGGACGACATGGAGAAGATCTGGCACCACACCTTCTACAACGAGCTGCGCGTGGCCCCGGAGGAGCACCCAGTGCTGCTGACCGAGGCCCCCCTGAACCCCAAGGCCAACAGAGAGAAGATGACTCAGGTGAGGCTCGGCCGACGCCCGTGCTCCTCCCGTCCTTTCCCCAGTCATTTTCTGCCCGGCTTGATTTCTGACATTA
+
CDDDDFFFFFFFGGGGGGGGGGGHHHHHHHHHHHHHHGHHHGHHHGHHHHHHGGGGGHHHHHHHHHHHHHHHHGHHHGGHHHHHHHHHGGGGGHHGGGGGGGHHGGGGGGGGHHHHGGHHHHHHHHFGHHGGGGGGGGGGGGHHHHGGGGHGHHGGGGGGGGGGGGGGGGGGGGGGGGGGGGGGFFFFFFFFFFFF@AAEFFFFFFFFFFFFFFFFFFFFFBFFFFFFFFFFFFCFFF.FFFFFE;FFFB0
@M05620:45:000000000-G6HP7:1:1101:13805:9982 1:N:0:168
ATCTCTATCTCCTAAAAACCTGTTTAGATTTGGAGATAGACCTTCAGGTTTTTCATCATTTTCTGCATGAATTATACATTGACCACGTTCCAGCGTGGTCAGTTTGCAGCATTCTGTTATTTTGTTTGACAGAGTGTCTTGTTGAGAACATATGTAGGACATGATTTTTTCCTGCAACAGGGAAAATAAAGTATAAGTTTTAAAGATTTATTCTTTAATAAAGGATCTCAAAGCCAGCTTTAGAAAAAGGA
+
CDDCDFFFFFFFGGGGGGGGGGHHHHHHHHHHHHHHHHHHHHHHHHHHHHHGGHHHHHHHHHIHHHHHHHHHHHHHHHHHHHHHHHGHHHHHHHGGGGHHHHHHHHHHHHHHHHHHHHHHHHHHHHHHGHHHHHHHHHHHHHHHHHHHHHHHHHHHHHHHHHHHHHHHHGHHHHHHHHHHHGGHHHHHHHHHHHHHHHHHHHHHHHHHHHHHHHHHHHHHHHHHHHHHHHHHHHHHHGHHHHHHHHHHGGH
@M05620:45:000000000-G6HP7:1:1101:15796:9992 1:N:0:168
ATCTCTATCTCCTAAAAACCTGTTTAGATTTGGAGATAGACCTTCAGGTTTTTCATCATTTTCTGCATGAATTATACATTGACCACGTTCCAGCGTGGTCAGTTTGCAGCATTCTGTTATTTTGTTTGACAGAGTGTCTTGTTGAGAACATATGTAGGACATGATTTTTTCCTGCAACAGGGAAAATAAAGTATAAGTTTTAAAGATTTATTCTTTAATAAAGGATCTCAAAGCCAGCTTTAGAAAAAGGA
+
DDDCDFFFFFFFGGGGGGGGGGHHHHHHHHHHHHHHHHHHHHHHHHHHHHHGGHHHHIHHIIIHHHHHHHHHHHHHHHHHHHHHHHGHHHHHHHGGGGHHHHHHHHHHHHHHHHHHHHHHHHHHHHHHHHHHHHHHHHHHHHHHHHHHHHHHHHHHHHHHHHHHHHHHHGHHHHHHHHHHHGGHHHHHHHHHHHHHHHHHHHGHHHHHHHHHHHHHHHHHHHHHHHHHHHHHHHHHHGHHHHHGHHHHGGH
@M05620:45:000000000-G6HP7:1:1101:13821:9999 1:N:0:168
ATCTCTATCTCCTAAAAACCTGTTTAGATTTGGAGATAGACCTTCAGGTTTTTCATCATTTTCTGCATGAATTATACATTGACCACGTTCCAGCGTGGTCAGTTTGCAGCATTCTGTTATTTTGTTTGACAGAGTGTCTTGTTGAGAACATATGTAGGACATGATTTTTTCCTGCAACAGGAAAAATAAAGTATAAGTTTTAAAGATTTATTCTTTAATAAAGGATCTCAAAGCCAGCTTTAGAAAAAGGA
+
CCCCCFFFFFFFGGGGGGGGGGGHHHHHHHHHHFHHHGHHHHHHHHHHHHHGGHHHHHIIHHHIHHHHHHHHHHHHHHHHHHHHHHGHHHHHHHGFGGFHHHHHHHHHHHGHHHHHHHHHHHHHHHHHHHHHHHHHHHHHHHHHHHHHHHHHHHHHHHHHHHHHHHHHHGHHHHHHHHFHHHHGHGHHHHHHHHHGHHHHHHHHHHHHHHHHHHHHHHHHHFHHHHHHHHHHHHHHHGHHHHHHGHGGGGH
@M05620:45:000000000-G6HP7:1:1101:15803:10008 1:N:0:168
ATCTCTATCTCCTAAAAACCTGTTTAGATTTGGAGATAGACCTTCAGGTTTTTCATCATTTTCTGCATGAATTATACATTGACCACGTTCCAGCGTGGTCAGTTTGCAGCATTCTGTTATTTTGTTTGACAGAGTGTCTTGTTGAGAACATATGTAGGACATGATTTTTTCCTGCAACAGGGAAAATAAAGTATAAGTTTTAAAGATTTATTCTTTAATAAAGGATCTCAAAGCCAGCTTTAGAAAAAGGA
+
AAAABFFFFFFFGGGGGGGGGGGGHHHHHHHHHHHGHHHHHHHHHHHHHHHGGHHHHHHHHHHHHHHHHHHHHHHHHHHHHHHHHHGHHHHHHHGEGGHHGHHHHHHHHHHHHHHHHHHHHHHHGHHHHHGHHHHHHHHHHHHHHHHHHHGGHHGHHHHHGHHHHHHHHGHHHHHCHHHHHGGHHHHHHGGDGFGFHHGHHHHHHHHHHFHHHHHHHFHHGDGHHHHHHHGHHFGHHGHHHHHFGCGEGGH
@M05620:45:000000000-G6HP7:1:1101:13347:10009 1:N:0:168
ATCTCTATCTCCTAAAAACCTGTTTAGATTTGGAGATAGACCTTCAGGTTTTTCATCATTTTCTGCATGAATTATACATTGACCACGTTCCAGCGTGGTCAGTTTGCAGCATTCTGTTATTTTGTTTGACAGAGTGTCTTGTTGAGAACATATGTAGGACATGATTTTTTCCTGCAACAGGGAAAATAAAGTATAAGTTTTAAAGATTTATTCTTTAATAAAGGATCTCAAAGCCAGCTTTAGAAAAAGGA
+
CCCCCFFFFFFFGGGGGGGGGGHHHHHHHHHHHHHHHHHHHHHHHHHHHHHGGHHHHHHHHHHHHHHHHHHHHHHHHHHHHHHHHHGHHHHHHHGGGGHHHHHHHHHHHHHHHHHHHHHHHHHHHHHHHHHHHHHHHHHHHHHHHHHHHHHHHHHHHHHHHHHHHHHHHGHHHHHHHHHHHGGHHHHHHHHHHHHHHGHHHHHHHHHHHHHHHHHHHHHHHHGHHHHHHHHHHHHHHGHHHHHHHHHHGGH
@M05620:45:000000000-G6HP7:1:1101:6935:10011 1:N:0:168
CATCCTGACCCTGAGTACCCCATTGAGCATGGCATCGTCACCAACTGGGACGACATGGAGAAGATCTGGCACCACACCTTCTACAACGAGCTGCGCGTGGCCCCGGAGGAGCACCCAGTGCTGCTGACCGAGGCCCCCCTGAACCCCAAGGCCAACAGAGAGAAGATGACTCAGGTGAGGCTCGGCCGACGCCCGTGCTCCTCCCGTCCTTTCCCCAGTCATTTTCTGCCCGGCTTGATTTCTGACATTAG
+
CBBCCFFFFFFFGGGGGGGGGGHHHHHHGHHHHGHHGHHHGHHHGHHHHGHGGGGGHHGHGHHHHHHHHHHHGHHHGGHHHHHHHHHGGGGGHHGGGGGGGHHGGGGGGGGHHHHGGHHHHHHHHFHHHGGGGGGGGGGGGFCGHGGGGHGHHGGGGGGGGGGGGGGGGGGGGGG;FFGGGGGFCFFFCFF=DF-@DFFFFFFFFDEFD.FFFFFFFDBFFBFFFFFBFBEDFF-DFFFFFFFF0B;BFB0
@M05620:45:000000000-G6HP7:1:1101:11200:10019 1:N:0:168
ATCTCTATCTCCTAAAAACCTGTTTAGATTTGGAGATAGACCTTCAGGTTTTTCATCATTTTCTGCATGAATTATACATTGACCACGTTCCAGCGTGGTCAGTTTGCAGCATTCTGTTATTTTGTTTGACAGAGTGTCTTGTTGAGAACATATGTAGGACATGATTTTTTCCTGCAACAGGGAAAATAAAGTATAAGTTTTAAAGATTTATTCTTTAATAAAGGATCTCAAAGCCAGCTTTAGAAAAAGGA
+
CCBBCFFFFFFFGGGGGGGGGGHHHHHHHHHHHHHHHHHHHHHHHHHHHHHGGHHHHHHHHHHIIHHHHGHHHHHHHHHHHHGHHHGGHHHHHHGFGGHHHHGHHHHHHHHHHHHHHHHHHHHHHHHHHHGHHHFHHHHHHHHHHHHHHHHHHHHHHHHHHHHHHHHHHGHHHHHHHHHHHGGGHHHHHHHGHHHGHFHHHHHHHHHHHHHHHHHHHHHHHHHHHHHHHGHHHHHHHGHHHHGHFHHFGGH
@M05620:45:000000000-G6HP7:1:1101:19856:10063 1:N:0:168
CATCCTGACCCTGAAGTACCCCGGCTTGATTTCTGACATTAGATCGGAAGAGCACACGTCTGAACTCCAGTCACGTCGACGCATCTCGTATGCCGTCTTCTGCTTGAAAAAAAAAAAAAAAAAAAAAGAACTACCGAGATGAAAATTGCCCAAGATGAACAGAACATAGACCAAGATCCTCAACCCCTCCGAGCTAGTGTCACTGAGTAATTGCTTAACTACGTTGTCTCAGTACGTCTAGAGCAAATGTA
+
DCCDDFFFFFFFGGGGGGGGGGGGGGGGHHHHHHHHHHHHHHHHHHGEGGHHHHHGHGGHHGHHHHHHHHHHHHGGHGGGGGGGGHHHGGHHHHGGGHGHHHHHHHHHHHHGGGGD<<-<-<<-;--.9./000/-.--.00000000;000...000000//0//:00000/...0::0000/......:99-;0000:;0:000000000000;00000:../.;00000000././.::000/:::00
@M05620:45:000000000-G6HP7:1:1101:17357:10064 1:N:0:168
AGATTACTGCAACAGTTCCCCCTGGACCTGGAAAAGTTTCTTGCCTGGCTTATAGAAGCTGAAACAACTGCCAATGTCCTACAGGATGCTACCCGTAAGGAAAGGCTCCTAGAAGACTCCAAGGGAGTAAAAGAGCTGATGAAACAATGGCAAGTAAGTCAGGCATTTCCGCTTTAGCACTCTTGTGGATCCAATTGAACAATTCTCAGCATTTGTACTTGTAACTGACAAGCCAGGGACAAAACAAAGAT
+
BABBBFFFFF4FGGCGGGGGGGGFHHHHHHGHFHHHGHHHHHHHHHHHHHHHHHGHHHHHHHHHHHHHHHHHHHHHHHHHHHHHHHHHHHHHHHGGEGHHHHHHHHHHGHHHHHHHHHHHFHEFAGGGHGHHHGHHHHFHH3GHHHHHHHHHHGHHHHHHHHHHHHHHHHGGGGGHHHHHHHHHHGHGHHHHHFHHHHHHGHHHHHHHHHHHHHHHHFHHHHHHHHHHHHHHHGGGGGGGGGFFGGGGGGG
@M05620:45:000000000-G6HP7:1:1101:6879:10070 1:N:0:168
CATCCTGACCCTGAAGTACCCCATTGAGCATGGCATCGTCACCAACTGGGACGACATGGAGAAGATCTGGCACCACACCTTCTACAACGAGCTGCGCGTGGCCCCGGAGGAGCACCCAGTGCTGCTGACCGAGGCCCCCCTGAACCCCAAGGCCAACAGAGAGAAGATGACTCAGGTGAGGCTCGGCCGACGCCCGTGCTCCTCCCGTCCTTTCCCCAGTCATTTTCTGCCCGGCTTGATTTCTGACATTA
+
EDEEEFFFFFFFGGGGGGGGGGGHHHHHHHHHHHHHHGHHHGHHHGHHHHHHGGGGGHHHHHHHHHHHHHHHHGHHHGGHHHHHHHHHGGGGGHHGGGGGGGHHGGGGGGGGHHHHGGHHHHHHHHHHHHGGGGGGGGGGGGHHHHGGGGHGHHGGGGGGGGGGGGGGGGGGGGGGHGGGGGGGFFFFFFFFFFFFDFFFFFFFFFFFFFFFFFFFFFFFFFFHFHHFHFFFFFFFFFFFFFFFFFFFFF1
@M05620:45:000000000-G6HP7:1:1101:6868:10086 1:N:0:168
CATCCTGACCCTGAAGTACCCCATTGAGCATGGCATCGTCACCAACTGGGACGACATGGAGAAGATCTGGCACCACACCTTCTACAACGAGCTGCGCGTGGCCCCGGAGGAGCACCCAGTGCTGCTGACCGAGGCCCCCCTGAACCCCAAGGCCAACAGAGAGAAGATGACTCAGGTGAGGCTCGGCCGACGCCCGTGCTCCTCCCGTCCTTTCCCCAGTCATTTTCTGCCCGGCTTGATTTCTGACATTA
+
BBBBBFFFFBFFGGGGGGGGGGGHHHFHHHGFHHFHHGHHHGHHHGHGHHHHGGGGDHHGFHHHHHHHHHHHHGHHHGGHHHHHHHHHGGGGGHHGGGGGGGHHGGGGGGGGHHHHGGHHHHHHHHHHHHGGGGGGGGGGDGHHHHGGGFHGHHGGGGGGGGG?FGGGGGGGGEGGGGGGGGEFFFFFAFFFFFFFBADFFFBFFFFFFFFFFFFFFFF9BFBFFFFBFFFFFFFFF;AFFFFFF;FFFF/
@M05620:45:000000000-G6HP7:1:1101:6897:10088 1:N:0:168
CATCCTGACCCTGAAGTACCCCATTGAGCATGGCATCGTCACCAACTGGGACGACATGGAGAAGATCTGGCACCACACCTTCTACAACGAGCTGCGCGTGGCCCCGGAGGAGCACCCAGTGCTGCTGACCGAGGCCCCCCTGAACCCCAAGGCCCACAGAGAGAAGATGACTCAGGTGAGGCTCGGCCGACGCCCGTGCTCCTCCCGTCCTTTCCCCAGTCATTTTCTGCCCGGCTTGATTTCTGACATTT
+
BBABBFFFFFFFGGGFGGGGGGGHHHHHHHHDAFGHHGHHGGHHHGGHHHHHGGGGGHGHHFHHHHHHGHHEHGFG?EGHHHHHHHHHFGGGGHHEF?EEFFHHGEGCDGGGHGHHGGHGHHH1GHGHHHG-@AAFGGGGGGHHHHGGGGHGHH.=EFGFFG..9CFFFFGGGFFFGFGG9;EFF;EDDABDAFFFADFFFFFFFFDFFFF/FFFFFFFFF/FFFFBFFBFE.9B;A=9BFFFF//:FFF/
@M05620:45:000000000-G6HP7:1:1101:20956:10093 1:N:0:168
[truncated: 11,807,820 more chars]
