# Supplementary material for: Fast but not furious: a streamlined selection method for genome-edited cells
Source: Life Sci Alliance. 2021 Apr 26;4(6):e202101051. doi: 10.26508/lsa.202101051 (PMC8127327; doi:10.26508/lsa.202101051)
Supplement: Supplementary file 1 [file LSA-2021-01051_Supplemental_Data_1.zip › SANGER and Deep Sequencing/AFP/170_S170_L001_R1_001.fastq]

@M05620:45:000000000-G6HP7:1:1101:17631:1842 1:N:0:170
TAACCAAGCAGACACTCACCGCTCCCTCGCCACAGGCCAATAGTTTGTCCTCACTGAGTTGGCAACAAGTGGCTGCTGTGGCTGCCATTTTTCTGGTGATGGCCATCAGCTCCACGAGGTCAGCTGGGGGGCTTTCTTTGTGTAAGCAACGAGAAACCTGAAAGAAGCATTTTTTAACTAAGTCCTGCTGAGTCATTCATGAGTTTTTAGCCGCCTTGCTTCTTCTCACAGACTCTCTACTCTCATGCCAG
+
1>1>ABAFAFFCAGGGGGGGGGGGGGHFGGEEE0FGGGEAFCGGGHGHFHHHHHHHHHHFHHHGHH0FGHHGGHGGHHFGHHHEEHFFHHHHFHHHHHBGHGHHHFFHGBGFGFHGE@EEFGGCGHHCGCGG@FBFFGGGGGFG;CFFFC;;A?BFFFFFFFBFFFFB/BBFFF@A/;BBFFFFBBBFFF/AFFFFFB9FF/B;BFFE-B//;@@FBBFF//BFFFFB9/9;9;BFFFFFFBFB/99FFB/
@M05620:45:000000000-G6HP7:1:1101:17618:1867 1:N:0:170
AAACCAAGCAGACACTCACCGCTCCCTCGCCACAGGCCAATAGTTTGTCCTCACTGAGTTGGCAACAAGTGGCTGCTGTGGCTGCCATTTTTCTGGTGATGGCCATCAGCTCCACGAGGTCAGCTGGGGGGCTTTCTTTGTGTAAGCAACGAGAAACCTGAAAGAAGCATTTTTTAACTAAGTCCTGCTGAGTCATTCATGAGTTTTTAGCCGCCTTGCTTCTTCTCACAGACTCTCTACTCTCATGCCAG
+
3>ABBBBFBFFFGGGGGGGGFGGGGGHHGGGGGHHHGGHHHHHHHHHHHHHHHHHHHHGGHHHGHHHHHHHHGHGGHHHHHHHGGHHHHHHHHHHHHHHHHHHHHHHHHHHHHHHGGGGEFHHHHFHGGGGGGGGGGGGFGGGGGGGGGGGEFFFFFFFFFFFFFFFFFFFFFFFEFFFFFFFFFFFFFFBFFFFFFFFFFFFFFFFFEFBFDFFFFFFFFFFFFFFFFF9FAFFFFFFFFFFFFF/BFF/
@M05620:45:000000000-G6HP7:1:1101:13620:2153 1:N:0:170
CATCCTGACCCTGAAGTACCCCATTGAGCATGGCATCGTCACCAACTGGGACGACATGGAGAAGATCTGGCACCACACCTTCTACAACGAGCTGCGCGTGGCCCCGGAGGAGCACCCAGTGCTGCTGACCGAGGCCCCCCTGAACCCCAAGGCCAACAGAGAGAAGATGACTCAGGTGAGGCTCGGCCGACGCCCGTGCTCCTCCCGTCCTTTCCCCAGTCATTTTCTGCCCGGCTTGATTTCTGACATTA
+
CCCCCFFFFFFFGGGGGGGGGGGHHHHHHHHHHHHHHGHHHGHHHGHHHHHHGGGGGHHHHHHHHHHHHHHHHGHHHGGHHHHHHHHHGGGGGHHGGGGGGGHHGGGGGGGGHGHHGGHHHHHHHHHHHHGGGGGGGGGGGGHHHHGGGGHGHHGGGGGGGGGGGGGGGGGGGGGGGGGGGGGGFFFFFFFFFFFFFFFFFFFFFFFFFFFFFFFFFFFFFFFFFFFFFFFFFFFFFFAFFFFFF/;;FF/
@M05620:45:000000000-G6HP7:1:1101:13612:2171 1:N:0:170
CATCCTGACCCTGAAGTACCCCATTGAGCATGGCATCGTCACCAACTGGGACGACATGGAGAAGATCTGGCACCACACCTTCTACAACGAGCTGCGCGTGGCCCCGGAGGAGCACCCAGTGCTGCTGACCGAGGCCCCCCTGAACCCCAAGGCCAACAGAGAGAAGATGACTCAGGTGAGGCTCGGCCGACGCCCGTGCTCCTCCCGTCCTTTCCCCAGTCATTTTCTGCCCGGCTTGATTTCTGACATTT
+
CCCCCFFFFFFFGGGGGFGGGGGHHGHHHHHHHHHHHGHHHGHHHGHHFHHHGGGGGHHHHHHHHHHHHHHHHGHHHGGHHHHHHHHHGGGGGHHGGGGGGGHHGGGGGGGGHFHHGGHHHHHHHHHHHHGGGGGGGGGGGGHFHHGGGGHGHHGGGGGGGGGGGGGGGGGGGGGGGGGGGGGGFFFFFFFFFFFF@DDFFFFFFFFFFFFFFFFFFFDFFFFFFFFFFFFFFFFFFAAFFFFFFBFFFF0
@M05620:45:000000000-G6HP7:1:1101:13632:2172 1:N:0:170
CATCCTGACCCTGAAGTACCCCATTGAGCATGGCATCGTCACCAACTGGGACGACATGGAGAAGATCTGGCACCACACCTTCTACAACGAGCTGCGCGTGGCCCCGGAGGAGCACCCAGTGCTGCTGACCGAGGCCCCCCTGAACCCCAAGGCCAACAGAGAGAAGATGACTCAGGTGAGGCTCGGCCGACGCCCGTGCTCCTCCCGTCCTTTCCCCAGTCATTTTCTGCCCGGCTTGATTTCTGACATTA
+
AAABBFFFFFFFGGGFGGGGGGCHHGHHHHHHHHFHHGHHHGHHHGHHB2FFEFGCGHHHHHHFHHHHHFHHHGHHHGGHHHHHHHHHGGGGGGHGGGEEGEHHGGGGGGGGHFHHGGHGHHHGHHGHHHDCCGGGGGGG@EHHHHGGGGHGGHEFGGGGGGGEBFGGGFFGGGFBFBCGFEAFFFFDFFFFCFFF=ADEFFFFFFBEFFFFFFFFFF.BFFFFFBFFFFBEFFCAFFFFFFBF//BFFF/
@M05620:45:000000000-G6HP7:1:1101:12436:2284 1:N:0:170
CATCCTGACCCTGAAGTACCCCATTGAGCATGGCATCGTCACCAACTGGGACGACATGGAGAAGATCTGGCACCACACCTTCTACAACGAGCTGCGCGTGGCCCCGGAGGAGCACCCAGTGCTGCTGACCGAGGCCCCCCTGAACCCCAAGGCCAACAGAGAGAAGATGACTCAGGTGAGGCTCGGCCGACGCCCGTGCTCCTCCCGTCCTTTCCCCAGTCATTTTCTGCCCGGCTTGATTTCTGACATTT
+
CCCBCFFFFFFFGGGGGGGGGGGHHHHHHHHHHHGHHGHHHGHHHGHHHHHHGGGGGHHHHHHHHHHHHHHHHGHHHGGHHHHHHHHHGGGGGHHGGGGGGGHHGGGGGGGGHHHHGGHHHHHHHHHHHHGGGGGGGGGGGGHHHHGGGGHGHHGGGGGGGGGGGGGGGGGGGGGGGGGGGGGGFFEFFBFFFFFFBDFFFFFFFFFEFFFFFFFFFFDFFFFFFFFFFFFFFFFFFF.FFFFFF0BFFF0
@M05620:45:000000000-G6HP7:1:1101:17295:2293 1:N:0:170
AGATTACTGCAACAGTTCCCCCTGGACCTGGAAAAGTTTCTTGCCTGGCTTACAGAAGCTGAAACAACTGCCAATGTCCTACAGGATGCTACCCGTAAGGAAAGGCTCCTAGAAGACTCCAAGGGAGTAAAAGAGCTGATGAAACAATGGCAAGTAAGTCAGGCATTTCCGCTTTAGCACTCTTGTGGATCCAATTGAACAATTCTCAGCATTTGTACTTGTAACTGACAAGCCAGGGACAAAACAAAGAT
+
ABACCFFFFFFFGGGGGGGGGGGGHHHHHHHHHHHHGHHHHHHHHHHHHHHHHHHHHHHHHHHHHHHHHHHHHHHHHHHHHHHHHHHHHHHHHHGGGGHHHHHHHHHHGHHHHHHHHHHHHHHGGHGGHHHHHGHHHHGHHHHHHHHHHHHHHGHHHHHHHHGHHHHHHHGGGGGHHHHHHHHHHHHGHHHHHHHHHHHGHHHHHHHHHHHHHHHHHHHHHHHHHHHHGHHHHGGGGGGGGGGGGGGGGGG
@M05620:45:000000000-G6HP7:1:1101:12433:2305 1:N:0:170
CATCCTGACCCTGAAGTACCCCATTGAGCATGGCATCGTCACCAACTGGGACGACATGGAGAAGATCTGGCACCACACCTTCTACAACGAGCTGCGCGTGGCCCCGGAGGAGCACCCAGTGCTGCTGACCGAGGCCCCCCTGAACCCCAAGGCCAACAGAGAGAAGATGACTCAGGTGAGGCTCGGCCGACGCCCGTGCTCCTCCCGTCCTTTCCCCAGTCATTTTCTGCCCGGCTTGATTTCTGACATTA
+
CBCCCFFFFFFFGGGGGGGGGGGHHHHHHHHHHHHHHGHHHGHHHGHHHHHHGGGGGHHHHHHHHHHHHHHHHGHHHGGHHHHHHHHHGGGGGHHGGGGGGGHHGGGGGGGGHHHHGGHHHHHHHHHHHHGGGGGGGGGGGGHHHHGGGGHGHHGGGGGGGGGGGGGGGGGGGGGGGGGGGGFGFFFFFFFFFFFFBDDFFFFFFFFFFFFFFFFFFFFFFFFFFFFFFFFFFFFFFFFFFFFFF:9FFF/
@M05620:45:000000000-G6HP7:1:1101:17283:2309 1:N:0:170
AGATTACTGCAACAGTTCCCCCTGGACCTGGAAAAGTTTCTTGCCTGGCTTACAGAAGCTGAAACAACTGCCAATGTCCTACAGGATGCTACCCGTAAGGAAAGGCTCCTAGAAGACTCCAAGGGAGTAAAAGAGCTGATGAAACAATGGCAAGTAAGTCAGGCATTTCCGCTTTAGCACTCTTGTGGATCCAATTGAACAATTCTCAGCATTTGTACTTGTAACTGACAAGCCAGGGACAAAACAAAGAT
+
CCCCCFFFFFFFGGGGGGGGGGGGHHHHHHHHHHHHHHHHHHHHHHHHHHHHHHHHHHHHHHHHHHHHHHHHHHHHHHHHHHHHHHHHHHHHHHGFEGHHHHHHHHHHGHHHHHHHHHHHHHHGGGGGHHHHHGHHHHHHHHHHHHHHHFHHHGHHHHHHHHHHHGHHHHGGGGGHBGHHHHHHHHHGHHHHGFHHHHGGFHHHHHHFGHGHHHHHHHHHHHHEHHHHGHHHGGGGGGGGGGGGGGFGGGF
@M05620:45:000000000-G6HP7:1:1101:17302:2312 1:N:0:170
AGATTACTGCAACAGTTCCCCCTGGACCTGGAAAAGTTTCTTGCCTGGCTTACAGAAGCTGAAACAACTGCCAATGTCCTACAGGATGCTACCCGTAAGGAAAGGCTCCTAGAAGACTCCAAGGGAGTAAAAGAGCTGATGAAACAATGGCAAGTAAGTCAGGCATTTCCGCTTTAGCACTCTTGTGGATCCAATTGAACAATTCTCAGCATTTGTACTTGTAACTGACAAGCCAGGGACAAAACAAAGAT
+
BCCCCFFFFFFFGGGGGGGGGGGGHHHHHHHHHHGGGHHHHHHHHHHHHHHHHHHHHHHHHHHHHHHHHHHHHHHHHHHHHHHHHHHHHHHHHHGFGGHHHHHHHHHHGHHHHHHHHHHHHGHGGHGGHGHHHGHHHHHHHHHHHHHHHHHHHGHHHHHHHHHHHHHHHHGGGGGHHHHHHHHHHHHGHHHHHHHHHHHHGHHHHHHHHHGHHHHHHHHHHHHHHHHHHGHHHGGGGGGGGGGGGGGGGGF
@M05620:45:000000000-G6HP7:1:1101:17295:2330 1:N:0:170
AGATTACTGCAACAGTTCCCCCTGGACCTGGAAAAGTTTCTTGCCTGGCTTACAGAAGCTGAAACAACTGCCAATGTCCTACAGGATGCTACCCGTAAGGAAAGGCTCCTAGAAGACTCCAAGGGAGTAAAAGAGCTGATGAAACAATGGCAAGTAAGTCAGGCATTTCCGCTTTAGCACTCTTGTGGATCCAATTGAACAATTCTCAGCATTTGTACTTGTAACTGACAAGCCAGGGACAAAACAAAGAT
+
B@AABFFFFFFFGGFFGGGGGGGGGHHHGHFFHFHHHHHHHHHHHHHGHHHHHHHHHGGHHHHHHHGHHHHHGEHCFHHHHHHFHGFHHHHHHHGGGGHGHHHGHHBGFHHHHHGFHHHHHHHGFHGEGHHHHGHHHGHHGFHFGHFHFBGHH/FGFHHGHHFHFGHHHHFEGGGHDGHHHHEGDGHGHFGHFHHFHFHHHHHHHHHHFHGHHHGGFHHHGGHHHHC:CGFHHGGGFGGGGGFFGEFGFFC
@M05620:45:000000000-G6HP7:1:1101:14665:2392 1:N:0:170
AGATTACTGCAACAGTTCCCCCTGGACCTGGAAAAGTTTCTTGCCTGGCTTACAGAAGCTGAAACAACTGCCAATGTCCTACAGGATGCTACCCGTAAGGAAAGGCTCCTAGAAGACTCCAAGGGAGTAAAAGAGCTGATGAAACAATGGCAAGTAAGTCAGGCATTTCCGCTTTAGCACTCTTGTGGATCCAATTGAACAATTCTCAGCATTTGTACTTGTAACTGACAAGCCAGGGACAAAACAAAGAT
+
A>AAADFF3D@DFGFFGGGGGGGGCHHGFGGHHHHHAFGHHHHHHHHGHHHFHHFFFHGGHHHHHGHHHHHGHHHFGFGHHHHFBCGFGHHHGHFE/EGHHHCCGHHHFFGFGHGGHGHHGFHFE?EEFDFGHFHHHHFHHBFGHGHHFCHFGEFFHGHHGDFHHHHHHHGGGGGHHHHHHHHHHHHGGGHHHHHHHFHGHHHHHHHFGFGHHHHHHHHHHHGGHHHGFHFFHGFAEGGGGGGAFFGGGFC
@M05620:45:000000000-G6HP7:1:1101:11196:2402 1:N:0:170
ATCTCTATCTCCTAAAAACCTGTTTAGATTTGGAGATAGACCTTCAGGTTTTTCATCATTTTCTGCATGAATTATACATTGACCACGTTCCAGCGTGGTCAGTTTGCAGCATTCTGTTATTTTGTTTGACAGAGTGTCTTGTTGAGAACATATGTAGGACATGATTTTTTCCTGCAACAGGGAAAATAAAGTATAAGTTTTAAAGATTTATTCTTTAATAAAGGATCTCAAAGCCAGCTTTAGAAAAAGGA
+
AAAAADFFFFFFGGGGGGGGGGHHHGCGHHHHHGFAGHHHFHGHHHHHHHHGGFFGHFHHHHHHH5FHHHHGHHHHHHHHHHHHHHEBGHGHHHGEGGEHFGGHHHGFGEGFHHHHHGGHHHHHGHGHFFHHHHHHHHHHHHHHFCFFGGHHHHHHHHGGHFHBFHHHHGHHHHHC<FHGHGFHHHGGFFFGGHHFGFGHHGCGHGGHHHHGHHHHHGHGHFHFCHBGFGEGGFACCAGHHHG:C0GCDFC
@M05620:45:000000000-G6HP7:1:1101:11216:2413 1:N:0:170
ATCTCTATCTCCTAAAAACCTGTTTAGATTTGGAGATAGACCTTCAGGTTTTTCATCATTTTCTGCATGAATTATACATTGACCACGTTCCAGCGTGGTCAGTTTGCAGCATTCTGTTATTTTGTTTGACAGAGTGTCTTGTTGAGAACATATGTAGGACATGATTTTTTCCTGCAACAGGGAAAATAAAGTATAAGTTTTAAAGATTTATTCTTTAATAAAGGATCTCAAAGCCAGCTTTAGAAAAAGGA
+
CDCCDFFFFFFFGGGGGGGGGGHHHHHHHHHHHHHHHHHHHHHHHHHHHHHGGHHHHIHHHHHIIHHHHHHHHHHHHHHHHHHHHHGGHHHHHHGGGGHHHHHHHHHHHHHHHHHHHHHHHHHHHHHHHHHHHHHHHHHHHHHHHHHHHHHHHHHHHHHHHHHHHHHHHGHHHHHHGHHHHGGHHHHHHHHHHHHHHHHHHHHHHHHHHHHHHHHHHHHHHHHHHHHHHHHHHHHHHGHHHHHHHHHHGGH
@M05620:45:000000000-G6HP7:1:1101:20941:2434 1:N:0:170
ATCTCTATCTCCTAAAAACCTGTTTAGATTTGGAGATAGACCTTCAGGTTTTTCATCATTTTCTGCATGAATTATACATTGACCACGTTCCAGCGTGGTCAGTTTGCAGCATTCTGTTATTTTGTTTGACAGAGTGTCTTGTTGAGAACATATGTAGGACATGATTTTTTCCTGCAACAGGGAAAATAAAGTATAAGTTTTAAAGATTTATTCTTTAATAAAGGATCTCAAAGCCAGCTTTAGAAAAAGGA
+
CDCCCFFFFFFFGGGGGGGGGGHHHHHHHHHHHHHHHHHHHHHHHHHHHHHGGHHHHHIHHHIIIHHHHHHHHHHHHHHHHHHHHHGHHHHHHHGFGGHHHHHHHHHHHHHHHHHHHHHHHHHHHHHHHHHHHHGHHHHHHHHHHHHHHHHHHHHHHHHHHHHHHHHHHGHHHHHHHHHHHGGHHHHHHHHHHHHGHFHHHHHHHHHHHHHHHHHHHHHHHHHHHHGHHHHHHHHHHGHHHHHHGGHHGGG
@M05620:45:000000000-G6HP7:1:1101:13781:2448 1:N:0:170
AAACCAAGCAGACACTCACCGCTCCCTCGCCACAGGCCAATAGTTTGTCCTCACTGAGTTGGCAACAAGTGGCTGCTGTGGCTGCCATTTTTCTGGTGATGGCCATCAGCTCCGACGAGGTCAGCTGGGGGGCTTTCTTTGTGTAAGCAACGAGAAACCTGAAAGAAGCATTTTTTAACTAAGTCCTGCTGAGTCATTCATGAGTTTTTAGCCGCCTTGCTTCTTCTCACAGACTCTCTACTCTCATGCCA
+
CCCCCBBFCFFFGGGGGGGGGGGGGGHHGGGGGHHGGGHHHHGFHHGGHHHHHHHHHHHHHHHHHHHGHHHHGHGGHHHHHHHGGHHHHHHHHHHHHHHHHHHHHHHGHHHHHGGGGGDGEHHHHHHHGGGGGGGGGGGGGGGGGGFFFFFFFFFFFFFFFFFFFEFFFFFFFFFFFFFFFFFFFFFFFFFFFFFFFFFFFFFFFFFFFFFFFFFFFFFFFFFFFFFFFFFFFFFFFFFFFFBFFFFFFFF
@M05620:45:000000000-G6HP7:1:1101:20940:2454 1:N:0:170
ATCTCTATCTCCTAAAAACCTGTTTAGATTTGGAGATAGACCTTCAGGTTTTTCATCATTTTCTGCATGAATTATACATTGACCACGTTCCAGCGTGGTCAGTTTGCAGCATTCTGTTATTTTGTTTGACAGAGTGTCTTGTTGAGAACATATGTAGGACATGATTTTTTCCTGCAACAGGGAAAATAAAGTATAAGTTTTAAAGATTTATTCTTTAATAAAGGATCTCAAAGCCAGCTTTAGAAAAAGGA
+
CCCCCFFFFFFFGGGGGGGGGGHHHHHHHHHHHHHHHHHHHHHHHHHHHHHGGHHHHIHHHHHHHHHHHHHHHHHHHHHHHHHHHHGGGHHHHHGGGGHHHHHHHHHHHHHHHHHHHHHHHHHHHHHHHHHHHHHHHHHHHHHHHHHHHHHHHHHHHHHHHHHHHHHHHGHHHHHHHHHHHGFFHFGHHHHGGHBGHFGHHHHHHHHHHHHHHHHHHHHHHHHHHHHHHHHHFHHHHGHHHHHGHGHHGGH
@M05620:45:000000000-G6HP7:1:1101:13759:2458 1:N:0:170
AAACCAAGCAGACACTCACCGCTCCCTCGCCACAGGCCAATAGTTTGTCCTCACTGAGTTGGCAACAAGTGGCTGCTGTGGCTGCCATTTTTCTGGTGATGGCCATCAGCTCCGACGAGGTCAGCTGGGGGGCTTTCTTTGTGTAAGCAACGAGAAACCTGAAAGAAGCATTTTTTAACTAAGTCCTGCTGAGTCATTCATGAGTTTTTAGCCGCCTTGCTTCTTCTCACAGACTCTCTACTCTCATGCCA
+
CBCBCBCFCFFFGGGGGGGGGGGGGGHHGGGGGHHHGGHHHHHHHHHHHHHHHHHHHHHHHHHGHHHHHHHHGHGFHHGGHHHGGHHHHHHHHHHHHHFHHHHHHHHHHHHHHGGGGFGGGHGHHHHHGGGGGGGGGGGGGGGGGGFFFFFFFFFFFFFFFFFFFFFFFFFFFFFFFFFFFFFFFFFFFFFFFFFFFFFFFFFFFFFFFFFFFFFFFFFFFFFFFFFFFFFFFFFFFFFFFFFFFFFFFFB
@M05620:45:000000000-G6HP7:1:1101:13777:2466 1:N:0:170
AAACCAAGCAGACACTCACCGCTCCCTCGCCACAGGCCAATAGTTTGTCCTCACTGAGTTGGCAACAAGTGGCTGCTGTGGCTGCCATTTTTCTGGTGATGGCCATCAGCTCCGACGAGGTCAGCTGGGGGGCTTTCTTTGTGTAAGCAACGAGAAACCTGAAAGAAGCATTTTTTAACTAAGTCCTGCTGAGTCATTCATGAGTTTTTAGCCGCCTTGCTTCTTCTCACAGACTCTCTACTCTCATGCCA
+
CCBCCCCFCFFFGGGGGGGGGGGGGGHHGGGGGHHHGGHHHGHHHHHHHHHHHHHHHHGHHHHHHHHHHHHHGHGGHHHHHHHGGHHHHHHHHHHHHHGHHHHHHHHHHHHHHGGGGGGGGHHHHHHHGGGGGGGGGGGGGGGGGGFFFFFFFFFFFFFFFFFFFFFFFFFFFFFFFFFFFFFFFFFFFFFFFFFFFFFFFFFFFFFFFFFFFFFFFFFFFFFFFFFFFFFFFFFFFFFFFFFFFFFFFFF
@M05620:45:000000000-G6HP7:1:1101:15983:2469 1:N:0:170
CATCCTGACCCTGAAGTACCCCATTGAGCATGGCATCGTCACCAACTGGGACGACATGGAGAAGATCTGGCACCACACCTTCTACAACGAGCTGCGCGTGGCCCCGGAGGAGCACCCAGTGCTGCTGACCGAGGCCCCCCTGAACCCCAAGGCCAACAGAGAGAAGATGACTCAGGTGAGGCTCGGCCGACGCCCGTGCTCCTCCCGTCCTTTCCCCAGTCATTTTCTGCCCGGCTTGATTTCTGACATTA
+
BAAABFFFFFFFGGGGGGGGGG?FHGHHHHHHHHBGHGHHHGHF2EGHGGHHCEGCFHH3GF1GGGHHHHHGGGFHHGGHHHHHHHBG?FGGGHEEGGGGGEHHEGGGGGGGHGHHGE/GHFHHGHF1FGGCGCD<ADCC-EG0CCEAEDHFGHEF?.CFF/E?/FFGGFGFBBFFFFGGG?EGBB?F=9==-=BB-A?A/9FFBEFADFFFFFBBB..BBFBBFFFF/BFFDBBB-;.BFF/FF/9B///
@M05620:45:000000000-G6HP7:1:1101:15967:2477 1:N:0:170
CATCCTGACCCTGAAGTACCCCATTGAGCATGGCATCGTCACCAACTGGGACGACATGGAGAAGATCTGGCACCACACCTTCTACAACGAGCTGCGCGTGGCCCCGGAGGAGCACCCAGTGCTGCTGACCGAGGCCCCCCTGAACCCCAAGGCCAACAGAGAGAAGATGACTCAGGTGAGGCTCGGCCGACGCCCGTGCTCCTCCCGTCCTTTCCCCAGTCATTTTCTGCCCGGCTTGATTTCTGACATTA
+
CCCDDFFFFFFFGGGGGGGGGGGHHHHHHHHHHHHHHGHHHGHHHGHHHHHHGGGGGHHHHHHHHHHHHHHHHGHHHGGHHHHHHHHHGGGGGHHGGGGGGGHHGGGGGGGGHHHHGGHGHHHHHHHHHHGGGGGGGGGGGGHHHHGGGGHGHHGGGGGGGGGGGGGGGGGGGGGGHGGGGGGGFFFFFFFFFFFF@FFFFFFFFFFFFFFFFHFFFFFFFFFFFFFFFFFFFFFFFFAFFFFFFBFFFF0
@M05620:45:000000000-G6HP7:1:1101:11789:2520 1:N:0:170
AAACCAAGCAGACACTCACCGCTCCCTCGCCACAGGCCAATAGTTTGTCCTCACTGAGTTGGCAACAAGTGGCTGCTGTGGCTGCCATTTTTCTGGTGATGGCCATCAGCTCCACGAGGTCAGCTGGGGGGCTTTCTTTGTGTAAGCAACGAGAAACCTGAAAGAAGCATTTTTTAACTAAGTCCTGCTGAGTCATTCATGAGTTTTTAGCCGCCTTGCTTCTTCTCACAGACTCTCTACTCTCATGCCAG
+
BAABBAAFBFFFGGGGGGGGGGGGGGHHGGGGGHGHGGHHHHHGHHHHHHHHHHHHHHFHHHHHHHHHHHHHGHGGHHHHHHHGGHHHHHHHHHHHHHGHHHHHHHHHHHHHHGHGFGE?FHHEHHHGGGGCCFGFGGGFFGGGGGGGGGB?DDFFFFFFFEFFFFFFFFFFFFFEBFFFFFFFFFFFFF/FFFFFFFFFFFFFFFFFFFFFFFFFFFFFFFFFFFFFFFFFFFFFFFFFFFFFFF/BFF/
@M05620:45:000000000-G6HP7:1:1101:17517:2522 1:N:0:170
CATCCTGACCCTGAAGTACCCCATTGAGCATGGCATCGTCACCAACTGGGACGACATGGAGAAGATCTGGCACCACACCTTCTACAACGAGCTGCGCGTGGCCCCGGAGGAGCACCCAGTGCTGCTGACCGAGGCCCCCCTGAACCCCAAGGCCAACAGAGAGAAGATGACTCAGGTGAGGCTCGGCCGACGCCCGTGCTCCTCCCGTCCTTTCCCCAGTCATTTTCTGCCCGGCTTGATTTCTGACATTT
+
3AAAAFFFFCCCGCGGGGGECAAFGFHFGHFEGHHHFGHDHEFDEEGEHHHHGGGGEHGHGHCFHFHBDEFGHGHHHFEGHCFHHFGFEGEEGHGEGGGGEGHGG@CGG@ADEHHHDFG??DFGHEHGHFGCGG?CACCGGGHHHFGGGDHEHHGEGGFGFFGEFFFFGGF09BGGGGG?FEEGB;?DB-@BBBBB-DDEFFFFBAAED?DFFF/9FB.BB/BFFFFFFFFF?=;@>-.;BFFFBFFBFF/
@M05620:45:000000000-G6HP7:1:1101:15438:2532 1:N:0:170
AAACCAAGCAGACACTCACCGCTCCCTCGCCACAGGCCAATAGTTTGTCCTCACTGAGTTGGCAACAAGTGGCTGCTGTGGCTGCCATTTTTCTGGTGATGGCCATCAGCTCCACGAGGTCAGCTGGGGGGCTTTCTTTGTGTAAGCAACGAGAAACCTGAAAGAAGCATTTTTTAACTAAGTCCTGCTGAGTCATTCATGAGTTTTTAGCCGCCTTGCTTCTTCTCACAGACTCTCTACTCTCATGCCAG
+
BBBBBBBFBFFFGGGGGGGGGGGFGGHHGGGGEHHCGGHGHHHHHHHHHHHHHHHHHGHHHBHHHHGHG@GHGHFGFHEFHHHGGGHHHHHHFHHHHHGGHGFHHHHFHGHHGHHGGGGEH32GFHHGGGGGGGGEGGGGGGGFFFGBFGDCDDDFFFFFF/BFBFFFFFFFFFFA/BBBBFFFFFFFFFBFBFFFFFFFFFBBFFFFEFBF?FFFFFFFFFFFFFFFFFFFFFFFFFFFFFFFBF/BFF/
@M05620:45:000000000-G6HP7:1:1101:15464:2537 1:N:0:170
AAACCAAGCAGACACTCACCGCTCCCTCGCCACAGGCCAATAGTTTGTCCTCACTGAGTTGGCAACAAGTGGCTGCTGTGGCTGCCATTTTTCTGGTGATGGCCATCAGCTCCACGAGGGCAGCTGGGGGGCTTTTTTTGTGTAAGCAACGAGAAAACTGAAAGAAGCATTTTTTAACTAAGTCCTGCTGAGGCATTCATGAGTTTTTAGCCGCCTTGCTTTTTCTCACAGACTTTCTTCTCTCATGCCAA
+
BBBBBAAFBFFFGGGGGGGGGGGGGGHHGGGGGFHHGGHGHGHHHHHHHHHHHHHHHHHGHHFFHHGHGFHHGHEGHHHHGEGGGHHHHHHHHHHHHHGHHHGHEHHHHHHHHFG/</>/<///22BEGGG-9CF09AF-9.9/;/9/;.-.9.;F.;B///99/;////;FFFF.B/9/9///9B99B/9....:B////9/9BFFF.//B.-99AFBFF/;F//9//9/99//;/9/9////////;B/
@M05620:45:000000000-G6HP7:1:1101:10955:2565 1:N:0:170
CATCCTGACCCTGAAGTACCCCATTGAGCATGGCATCGTCACCAACTGGGACGACATGGAGAAGATCTGGCACCACACCTTCTACAACGAGCTGCGCGTGGCCCCGGAGGAGCACCCAGTGCTGCTGACCGAGGCCCCCCTGAACCCCAAGGCCAACAGAGAGAAGATGACTCAGGTGAGGCTCGGCCGACGCCCGTGCTCCTCCCGTCCTTTCCCCAGTCATTTTCTGCCCGGCTTGTTTTCTGACATTA
+
A>3AAFBDFCFFBGGFGGGGFEAGHEGHFGHHHHGHFEHHGGHEGGHHEA2FA0EEEFF3EFHFGDFGHHHHEFFE1EEHFHFDGHGGEFEEEBCEEGGE//FCEECGGCGDEHFCFEEHCDHHGHFDGGCCCGGADDCC@E/CHEGGGFE.CCEEFEFFBBEGFGFFBBFBBC09C/FFGGEGB-..@@99@=B;-..A9BFFB9.A9AAFFB/9BF.9FFBFFFFFBFFFF<B?;-.;FB/B999BBB/
@M05620:45:000000000-G6HP7:1:1101:16133:2575 1:N:0:170
CATCCTGACCCTGAAGTACCCCATTGAGCATGGCATCGTCACCAACTGGGACGACATGGAGAAGATCTGGCACCACACCTTCTACAACGAGCTGCGCGTGGCCCCGGAGGAGCACCCAGTGCTGCTGACCGAGGCCCCCCTGAACCCCAAGGCCAACAGAGAGAAGATGACTCAGGTGAGGCTCGGCCGACGCCCGTGCTCCTCCCGTCCTTTCCCCAGTCATTTTCTGCCCGGCTTGATTTCTGACATTT
+
CDDDDFFFFFFFGGGGGGGGGGGHHHHHHHHHHHHHHGHHHGHHHGHHHHHHGGGGGHHHHHHHHHHHHHHHHGHHHGGHHHHHHHHHGGGGGHHGGGGGGGHHGGGGGGGGHHHHGGHHHHHHHHHHHHGGGGGGGGGGGGHHHHGGGGHGHHGGGGGGGGGGGGGGGGGGGGGGHGGGGGGGFFFFFFFFFFFFDFFFFFFFFFFFFFFFFFFFFFFFFFFFFHFFFFFFFFFFFFBFFFFFFFFFFF0
@M05620:45:000000000-G6HP7:1:1101:16152:2582 1:N:0:170
CATCCTGACCCTGAAGTACCCCATTGAGCATGGCATCGTCACCAACTGGGACGACATGGAGAAGATCTGGCACCACACCTTCTACAACGAGCTGCGCGTGGCCCCGGAGGAGCACCCAGTGCTGCTGACCGAGGCCCCCCTGAACCCCAAGGCCAACAGAGAGAAGATGACTCAGGTGAGGCTCGGCCGACGCCCGTGCTCCTCCCGTCCTTTCCCCAGTCATTTTCTGCCCGGCTTGATTTCTGACATTA
+
AAABBFFFFFFFGGGFGGGGGGGHHHHHHHGFFHHHHGHHHGHHHGHHHHHHGGGGGHHHHHHGHHHHGHHFHGGHHGGHHHHHHHHHGGGGGHHGGGGGGGHHGGGGGGFGHHHHGGHHFGHGHHGHGHGGGGGGGGDGGGGHHHGGDGHGHHGGGGGGGGGGGGGGGGGGGGGGGGGGGGGGFFFFFFFACFFFBDAEFFFFFFFFFFFFFFFFFFDFFFFFFFFFFFFFDFAFFA9/FFFFFFFFBF/
@M05620:45:000000000-G6HP7:1:1101:10898:2615 1:N:0:170
AAACCAAGCAGACACTCACCGCTCCCTCGCCACAGGCCAATAGTTTGTCCTCACTGAGTTGGCAACAAGTGGCTGCTGTGGCTGCCATTTTTCTGGTGATGGCCATCAGCTCCGACGAGGTCAGCTGGGGGGCTTTCTTTGTGTAAGCAACGAGAAACCTGAAAGAAGCATTTTTTAACTAAGTCCTGCTGAGTCATTCATGAGTTTTTAGCCGCCTTGCTTCTTCTCACAGACTCTCTACTCTCATGCCA
+
AAAAAA11ACFF1C11BBEGCEGAAFCGEAEFGGAFEG/FF1A2D2FFHB2AFFGFFGD2EF11A/AFCBF1CGEFF11>0BGACGHHBGFHFHHGFFGFD@>G101BBBBCGE>ECECC/BGGFFGGGGGG@GGGGGGGGBF/;CFFFFF@EFFFFFFFFBFFFBFFFFFFFFF?;BFFFFFFFBFFFFFFFBFFFFFFFFBFFFFFFFFFFF@@FFFFFFFFFFFFFFFFFFFFFFFFFFFFFFFFEFF
@M05620:45:000000000-G6HP7:1:1101:10441:2696 1:N:0:170
CATCCTGACCCTGAAGTACCCCATTGAGCATGGCATCGTCACCAACTGGGACGACATGGAGAAGATCTGGCACCACACCTTCTACAACGAGCTGCGCGTGGCCCCGGAGGAGCACCCAGTGCTGCTGACCGAGGCCCCCCTGAACCCCAAGGCCAACAGAGAGAAGATGACTCAGGTGAGGCTCGGCCGACGCCCGTGCTCCTCCCGTCCTTTCCCCAGTCATTTTCTGCCCGGCTTGATTTCTGACATTT
+
CCCCCFFFFFFFGGGGGGGGGGGHHHHHHHHHHHHHHGHHHGHHHGHHHHHHGGGGGHHHHHHHHHHHHHHHHGHHHGGHHHHHHHHHGGGGGHHGGGGGGGHHGGGGGGGGHFHHGGHGGHHHHHHHHHGGGGGGGGGGGGHHHHGGGGHGHHGGGGGGGGGGGGGGGGGGGGGGGGGGGGGGFFFFFDFFAFFFFFFFFFFFFFFEFFFFFFFFFFFFFFFFFFFFFBFEFFFFFFFFFFFFFBBFFF0
@M05620:45:000000000-G6HP7:1:1101:10435:2716 1:N:0:170
CATCCTGACCCTGAAGTACCCCATTGAGCATGGCATCGTCACCAACTGGGACGACATGGAGAAGATCTGGCACCACACCTTCTACAACGAGCTGCGCGTGGCCCCGGAGGAGCACCCAGTGCTGCTGACCGAGGCCCCCCTGAACCCCAAGGCCAACAGAGAGAAGATGACTCAGGTGAGGCTCGGCCGACGCCCGTGCTCCTCCCGTCCTTTCCCCAGTCATTTTCTGCCCGGCTTGATTTCTGACATTT
+
3AABBFFFFFFFGFGFGGGGFGFHGH5AFGHFGGCHHEGGFGHHHGHHHHHHCGEEGGGFHHHHHHHHB5GHHGHHGEGHHHHGHHHHEE?EGFHE?EGGGGFHGGGGGGGDHFHHGGHGHHHHHHHGHHGGCCCGGGGGGGHHHHGGGGHFGHGGGGGGGGGGGGGCFGGGGGGFFGGGGEEFBBFFBBBB<BB<@AAABFFFFFDFFFDFFFFFFFDFFBFFFFEFFFFFD?BBB<9FFFFFF/F/9F/
@M05620:45:000000000-G6HP7:1:1101:17416:2735 1:N:0:170
AAACCAAGCAGACACTCACCGCTCCCTCGCCACAGGCCAATAGTTTGTCCTCACTGAGTTGGCAACAAGTGGCTGCTGTGGCTGCCATTTTTCTGGTGATGGCCATCAGCTCCACGAGGTCAGCTGGGGGGCTTTCTTTGTGTAAGCAACGAGAAACCTGAAAGAAGCATTTTTTAACTAAGTCCTGCTGAGTCATTCATGAGTTTTTAGCCGCCTTGCTTCTTCTCACAGACTCTCTACTCTCATGCCAG
+
BBBBBBBFBFFFGGGGGGGGGGGGGGHHGGGGGHHHGGHHHHHHHHHHHHHHHHHHHHGHHHHHHHHHHHFHGHGGHHHHHHHGGHHHHHHHHHHHHHGHHHHHHHHHHHHHHHHGGGGFGHHHHHHGGGGGGGGGGGGGGGGGGGGGGGGGFFFFFFFFFFFFFFFFFFFFFFFFFFFFFFFFFFFFFFBFFFFFFFFFFFFFFFFFFFFFFFFFFFFFFFFFFFFFFFFFFFFFFFFFFFFFFFFFFF/
@M05620:45:000000000-G6HP7:1:1101:17436:2740 1:N:0:170
AAACCAAGCAGACACTCACCGCTCCCTCGCCACAGGCCAATAGTTTGTCCTCACTGAGTTGGCAACAAGTGGCTGCTGTGGCTGCCATTTTTCTGGTGATGGCCATCAGCTCCACGGGGTCAGCTGGGGGGCTTTCTTTGGGTAAACCAAGAGAAACCTTGAAGAAGCCTTTTTTAACTAAGTCCTGCTGAGTCATTCATGAGTTTTTAGCCGCCCTGCTTCTTCTCACAAACCCTCTACTTTCATGCCAA
+
CCCCCCCFCFFFGGGGGGGGGGGGGGHHGGGGGHHHGGHHHHHHHHHHHHHHHHHHHHGGHHHHHHHHHHHHGHGGHHHHHHHGGHGHHHHHHHHHHHHHHHHHHHHHHHHHHB2///>/??2232FDGGG--CF00CF0/.99F00/:.....;B/F9//;B//;//./;BFFF.F///B///;9;////./9/9B/////9/;BFF.//;.-@-;../://;/://///....9../9////////;//
@M05620:45:000000000-G6HP7:1:1101:12035:2860 1:N:0:170
CATCCTGACCCTGAAGTACCCCATTGAGCATGGCATCGTCACCAACTGGGACGACATGGAGAAGATCTGGCACCACACCTTCTACAACGAGCTGCGCGTGGCCCCGGAGGAGCACCCAGTGCTGCTGACCGAGGCCCCCCTGAACCCCAAGGCCAACAGAGAGAAGATGACTCAGGTGAGGCTCGGCCGACGCCCGTGCTCCTCCCGTCCTTTCCCCAGTCATTTTCTGCCCGGCTTGATTTCTGACATTT
+
CCCCDFFFFFFFGGGGGGGGGGGHHHHHHHHHHHHHHGHHHGHHHGHHHHHHGGGGGHHHHHHHHHHHHHHHHGHHHGGHHHHHHHHHGGGGGHHGGGGGGGHHGGGGGGGGHGHHGGHHHHHHHHHHHHGGGGGGGGGGGGHHHHGGGGHGHHGGGGGGGGGGGGFGGGGGGGGGHGGGGGGGFFFFFFFFFFFFCFFFFFFFFFFFFFFFFFFFFFFFFFFFFFFFFFFEFFAAFF.FFFFFFBB<BF0
@M05620:45:000000000-G6HP7:1:1101:18946:2870 1:N:0:170
CATCCTGACCCTGAAGTACCCCATTGAGCATGGCATCGTCACCAACTGGGACGACATGGAGAAGATCTGGCACCACACCTTCTACAACGAGCTGCGCGTGGCCCCGGAGGAGCACCCAGTGCTGCTGACCGAGGCCCCCCTGAACCCCAAGGCCAACAGAGAGAAGATGACTCAGGTGAGGCTCGGCCGACGCCCGTGCTCCTCCCGTCCTTTCCCCAGTCATTTTCTGCCCGGCTTGATTTCTGACATTA
+
CBCCCFFFFFFFGGGGGGGGGGGHHHGHHHHHHHHHHGHHHGHHHGHHHHGHGGGGGHHHHHHHHHHHHFHHHGHHHGGHHHHHHHHHGGGGGGFGGGGFFGHHGGGGGGGGHHHHGGHHHHHHGHHGHHGGGGGGGGGGGGGHHHGGDFHGHHGGGGGGGGBGFGFFGGGFGFFFGFGGGGEGFFFFFDFFFFFF=ADFFFFFFFFFFFFFFFBFFFFFFFFFFFFFFFFFFFFFF-.BFFFFFFFFFF/
@M05620:45:000000000-G6HP7:1:1101:12041:2877 1:N:0:170
CATCCTGACCCTGAAGTACCCCATTGAGCATGGCATCGTCACCAACTGGGACGACATGGAGAAGATCTGGCACCACACCTTCTACAACGAGCTGCGCGTGGCCCCGGAGGAGCACCCAGTGCTGCTGACCGAGGCCCCCCTGAACCCCAAGGCCAACAGAGAGAAGATGACTCAGGTGAGGCTCGGCCGACGCCCGTGCTCCTCCCGTCCTTTCCCCAGTCATTTTCTGCCCGGCTTGATTTCTGACATTA
+
>AACCFFFFFFFGGGGGFGGGGGHHHHHHHHHHHHHHGHHHGHHHGHHHHHHGGGGGHHHHHHHHHHHHHHHHGHHHGGHHHHHHHHHGGGGGHHGGGGGGGHHGGGGGGGGHHHHGGHGHHHHHHHHHHGGGGGGGGGGGGHHHHGGGGEEGHGGGGGGGGGGGGGGGGGGGGGGGGFGGGGGFFFFFFFFFFFF=AAFFFFFFFFFFFFFFFFFFFDFFFFFFFFFFFFFFFFFFAAFFFFFFBBBFF/
@M05620:45:000000000-G6HP7:1:1101:12548:2881 1:N:0:170
CATCCTGACCCTGAAGTACCCCATTGAGCATGGCATCGTCACCAACTGGGACGACATGGAGAAGATCTGGCACCACACCTTCTACAACGAGCTGCGCGTGGCCCCGGAGGAGCACCCAGTGCTGCTGACCGAGGCCCCCCTGAACCCCAAGGCCAACAGAGAGAAGATGACTCAGGTGAGGCTCGGCCGACGCCCGTGCTCCTCCCGTCCTTTCCCCAGTCATTTTCTGCCCGGCTTGATTTCTGACATTT
+
CCCDDFFFFFFFGGGGGGGGGGGHHHHHHHHHHHHHHGHHHGHHHGHHHHHHGGGGGHHHHHHHHHHHHHHHHGHHHGGHHHHHHHHHGGGGGHHGGGGGGGHHGGGGGGGGHHHHGGHGHHHHHHHHHHGGGGGGGGGGGGHHHHGGGGHGHHGGGGGGGGGGGGGGGGGGGGGGGGGGGGFGFFFFFFFFFFFFDFFFFFFFFFFFFFFFFFFFFFFFFFFFFFFFFFFFFFFFFFFFFFFFFBBFFF0
@M05620:45:000000000-G6HP7:1:1101:12525:2885 1:N:0:170
CATCCTGACCCTGAAGTACCCCATTGAGCATGGCATCGTCACCAACTGGGACGACATGGAGAAGATCTGGCACCACACCTTCTACAACGAGCTGCGCGTGGCCCCGGAGGAGCACCCAGTGCTGCTGACCGAGGCCCCCCTGAACCCCAAGGCCAACAGAGAGAAGATGACTCAGGTGAGGCTCGGCCGACGCCCGTGCTCCTCCCGTCCTTTCCCCAGTCATTTTCTGCCCGGCTTGATTTCTGACATTA
+
ABABBFFFFCFCFGGFGGGGGGEHHGFFFGEFHHHHHGHHDGGHHGHHHAEHEGGGEGHBGFEGHFHBHHFFHGHHHGGHHHHGHHHF/EECEGCEGGEEGGHHGGGGGGDDHEHHGGHFGGHHHHHGFHGCC?@FECCCCEGHHEDGGGFGGFGGEEFFGGGGFGGBFGFGBBFEF/CFFAAABB?DB?;B=BB;BAD?/;FFF.DFDAA9B9FFBBD/99:FFFB/BFFFDB-9@-.9/;BF9B/B9B/
@M05620:45:000000000-G6HP7:1:1101:11666:2912 1:N:0:170
CATCCTGACCCTGAAGTACCCCATTGAGCATGGCATCGTCACCAACTGGGACGACATGGAGAAGATCTGGCACCACACCTTCTACAACGAGCTGCGCGTGGCCCCGGAGGAGCACCCAGTGCTGCTGACCGAGGCCCCCCTGAACCCCAAGGCCAACAGAGAGAAGATGACTCAGGTGAGGCTCGGCCGACGCCCGTGCTCCTCCCGTCCTTTCCCCAGTCATTTTCTGCCCGGCTTGATTTCTGACATTA
+
BABABFFFFBFFGGGGGGGGGGGHHHGHHHHHHHHHHGHHHGHHHGHHHHGHGGGGGHHGHGHHGHHHHHHHHGHHHGGHHHHHHHHHGGGGGHFGFFGGGGHHGGGGFGGGHHHHGGHHHGHHHHHGHHG@DGGFGGGCCGFFGGGGGGHGHGF??EFGGFGGGGGGGGGGGFGGGGGGGGGFFFFD=B-DFFFF-ADEFFFFFFFEDFFFFFFB9F?FFFFFFFFFFFFFFA>FF9.BFFFFFFFFFF;
@M05620:45:000000000-G6HP7:1:1101:14299:2918 1:N:0:170
AAACCAAGCAGACACTCACCGCTCCCTCGCCACAGGCCAATAGTTTGTCCTCACTGAGTTGGCAACAAGTGGCTGCTGTGGCTGCCATTTTTCTGGTGATGGCCATCAGCTCCGACGAGGTCAGCTGGGGGGCTTTCTTTGTGTAAGCAACGAGAAACCTGAAAGAAGCATTTTTTAACTAAGTCCTGCTGAGTCATTCATGAGTTTTTAGCCGCCTTGCTTCTTCTCACAGACTCTCTACTCTCATGCCA
+
BB@BB@AFAFCFFGGGGGGGEGCEEFFHEGEFAFFAFGDFGGDFGEGGHHFHHHGFEGFEHFHEHFGEHFFGGFEGHF@FCGHEGHHFHHHHHHFHFGDGGGHHHGCHHBFEGEGGGGGGAGGHHHHGD@GGBBEFGFFBFFFFFGFFFFFBADFFFFAFFFFFFBFFFFFFFFFBEBBFFFFBBFFFFFFFF:FBFFFFFFFB;9BFEFFB9DBBFFFFFFFFFFFBBFFFFFFFFFFFFFFFBFFFFFF
@M05620:45:000000000-G6HP7:1:1101:13191:2923 1:N:0:170
ATCTCTATCTCCTAAAAACCTGTTTAGATTTGGAGATAGACCTTCAGGTTTTTCATCATTTTCTGCATGAATTATACATTGACCACGTTCCAGCGTGGTCAGTTTGCAGCATTCTGTTATTTTGTTTGACAGAGTGTCTTGTTGAGAACATATGTAGGACATGATTTTTTCCTGCAACAGGGAAAATAAAGTATAAGTTTTAAAGATTTATTCTTTAATAAAGGATCTCAAAGCCAGCTTTAGAAAAAGGA
+
AAAAAFFFFFFFGGGGFGGGGFFGHHHHFGHHHAGFCGHFGHFHFFGHHHHEFHHHHHHGHHHHHFHHHFFGEHHHHFFHHB5FGFEBGGHFHGEEEEHHFGFEFHHHHHHHFGFFBFGHHGHHEHHHGHFGHHEGBGGGHHHHGGHHHHHGFGGHHHHHFGHHHHHHHCHFHHGHGHHHHFFHHHGH<GGGHGHFGHHHHHHHHFHHHHHHHHHFHHHHDGHHFHHHHGHHHGFHHGHHHFG0CGHHGGG
@M05620:45:000000000-G6HP7:1:1101:11661:2933 1:N:0:170
CATCCTGACCCTGAAGTACCCCATTGAGCATGGCATCGTCACCAACTGGGACGACATGGAGAAGATCTGGCACCACACCTTCTACAACGAGCTGCGCGTGGCCCCGGAGGAGCACCCAGTGCTGCTGACCGAGGCCCCCCTGAACCCCAAGGCCAACAGAGAGAAGATGACTCAGGTGAGGCTCGGCCGACGCCCGTGCTCCTCCCGTCCTTTCCCCAGTCATTTTCTGCCCGGCTTGATTTCTGACATTA
+
BBBBBFFFFFFFGGGGGGGGGGGHHHHHHHHHHHHHHGHHHGHGHGHHHHHHGGGGGHHHHHGHHHHHHHHHHGHHHGGHHHHHHHHHGGGGGHHGGGGGGGHHGGGGGGGGHHHHGGHHHHHHHHHHHHGGGGGGGGGGGGGHHHGGGGHGHHGGGGGGGGGGGGGGGGGGGGGGGGGGGGGGFFFFFFFFFFFF>DDFFFFFFFFFFFDFFFFFFFFFFFFFFFFFFFFFBFFFFF?FFFFFFBFFFF/
@M05620:45:000000000-G6HP7:1:1101:13204:2938 1:N:0:170
ATCTCTATCTCCTAAAAACCTGTTTAGATTTGGAGATAGACCTTCAGGTTTTTCATCATTTTCTGCATGAATTATACATTGACCACGTTCCAGCGTGGTCAGTTTGCAGCATTCTGTTATTTTGTTTGACAGAGTGTCTTGTTGAGAACATATGTAGGACATGATTTTTTCCTGCAACAGGGAAAATAAAGTATAAGTTTTAAAGATTTATTCTTTAATAAAGGATCTCAAAGCCAGCTTTAGAAAAAGGA
+
CCBCCFFFFFFFGGGGGGGGGGHHHHHHHHHHHHHHHHHHHHHHHHHHHHHGGHHHHHIHHIIHHHHHHGHHHHHHHHHHHHHHHHGGHHHHHHGFGGHHHHHHHHHHHHHHHHHHHHHHHHHHHHHHHHHHHHHHHHHHHHHHHHHGHHHHHHHHHHHHHHHHHHHHHGHHHHHHHHHHHGGGHHHGHHHHHHHHHFGHHHHHHHHHHGHHHHHHGGHHHGHHHHHHHHHHHHHHHGHHHHHHGGHHGGH
@M05620:45:000000000-G6HP7:1:1101:13173:2938 1:N:0:170
ATCTCTATCTCCTAAAAACCTGTTTAGATTTGGAGATAGACCTTCAGGTTTTTCATCATTTTCTGCATGAATTATACATTGACCACGTTCCAGCGTGGTCAGTTTGCAGCATTCTGTTATTTTGTTTGACAGAGTGTCTTGTTGAGAACATATGTAGGACATGATTTTTTCCTGCAACAGGGAAAATAAAGTATAAGTTTTAAAGATTTATTCTTTAATAAAGGATCTCAAAGCCAGCTTTAGAAAAAGGA
+
BAAABFFFFFFFGGGGGGGGGFFGHHHHGHHHHGHFFHHGHHFHGHHGGHHGGHHHHFHHHHHHGFHHHHFFHHHHHFGHHHFFHHEAFHFHGHGEEFHHGHFFHHHHHHHHHHHHGGFHHHHHEHFHFHFHHHFGGHHFHGHHHHHHHHGHHHGHGGGHHHHHGHHHHFHHHHHHHHHHHGGHEGFHGHHGHGHHH=FGGHFGHHHHBGFHHHHHHFHGHFGFHHHHGHHHHGFGHGHHHEHFGHHGADG
@M05620:45:000000000-G6HP7:1:1101:17399:2968 1:N:0:170
TACCTGTACTGGGGAAGAGTGTAGCAATCGCCATTCCTACACTAAAGATCGGAAGAGCACACGTCTGAACTCCAGTCACAGAAGCCCACCTCGGATGCCGTCTTCTGCTTGAAACCAAAGCTCTCGGAGGTTATTTTGCATCGGTGAGCCAGACAGAATGATCCGATGAGGGGTGCGAAACTATTTGAGGAAAGGAAGCACCTTTTTATTAAATTTACCTTTTAGCAATCGCCATTCCTCCCTAAAGATCG
+
AAAAAFFFFFFFGGGGG11F1GD133FHH0FG00122AA110101A11B1/EFG/0BG1F00/0/0/D2111BG1211@111B11>///B0>B/B/E01>//0?G21111B>1B10?/?001BGHAFGCGEGHHHHHHGDHHGGCGG<FGHHHGHFHHH1DFGHHGGGHFFFGACG?CGGGHHHHHHGGHBHG.ACFFEFFFFGGGGEGGGGGGGGGGGGGGGG/;FFFF;EBFFFFFFFFEFFFF/;FF9
@M05620:45:000000000-G6HP7:1:1101:13791:3013 1:N:0:170
CATCCTGACCCTGAAGTACCCCATTGAGCATGGCATCGTCACCAACTGGGACGACATGGAGAAGATCTGGCACCACACCTTCTACAACGAGCTGCGCGTGGCCCCGGAGGAGCACCCAGTGCTGCTGACCGAGGCCCCCCTGAACCCCAAGGCCAACAGAGAGAAGATGACTCAGGTGAGGCTCGGCCGACGCCCGTGCTCCTCCCGTCCTTTCCCCAGTCATTTTCTGCCCGGCTTGATTTCTGACATTA
+
BBAABFF5FFFFCGF4FGGGGGFHHFGFFFHHCGHHHGHHA2FFHGFHGHFHEGGGGHEBGHFCGFFDDGHHHGHHHGGHGHFGHHFG@FFGFCGGGEEGCEHHG@CG/<EGHHHHGEA1C1FHHFHFHHCGGCGGGCGCGGHFH.CEDG.:.CEE.CBBBCFGFFFGGGBBBF0:;/CFFEA.@CE?--;9-@BD=.;.BBF.B.9.;:9FFFBBF..FFBFF:FFB9//..-;@;-A/9B///99B/B/
@M05620:45:000000000-G6HP7:1:1101:16121:3014 1:N:0:170
CATCCTGACCCTGAAGTACCCCATTGAGCATGGCATCGTCACCAACTGGGACGACATGGAGAAGATCTGGCACCACACCTTCTACAACGAGCTGCGCGTGGCCCCGGAGGAGCACCCAGTGCTGCTGACCGAGGCCCCCCTGAACCCCAAGGCCAACAGAGAGAAGATGACTCAGGTGAGGCTCGGCCGACGCCCGTGCTCCTCCCGTCCTTTCCCCAGTCATTTTCTGCCCGGCTTGATTTCTGACATTA
+
CCCDDFFFFFFFGGGGGGGGGGGHHHHHHHHHHHHHHGHHHGHHHGHHHHHHGGGGGHHHHHHHHHHHHHHHHGHHHGGHHHHHHHHHGGGGGHHGGGGGGGHHGGGGGGGGHGHHGGHHHHHHHHHHHHGGGGGGGGGGGGHHHHGGGGHGHHGGGGGGGGGGGGGGGGGGGGGGGGGGGGGGFFFFFFFFFFFF@FFFFFFFFFFAFFFFFFFFFFFFFFFHFHFFFFFFFFFFFFFFFFFFFFFFFF0
@M05620:45:000000000-G6HP7:1:1101:13753:3145 1:N:0:170
CATCCTGACCCTGAAGTACCCCATTGAGCATGGCATCGTCACCAACTGGGACGACATGGAGAAGATCTGGCACCACACCTTCTACAACGAGCTGCGCGTGGCCCCGGAGGAGCACCCAGTGCTGCTGACCGAGGCCCCCCTGAACCCCAAGGCCAACAGAGAGAAGATGACTCAGGTGAGGCTCGGCCGACGCCCGTGCTCCTCCCGTCCTTTCCCCAGTCATTTTCTGCCCGGCTTGATTTCTGACATTA
+
AAABBFFFFFFFGGGGGGGGGGGHHHHFHHHHHHHHHGHHHGHHEGHGHHGHGGGGGGHHHHHFFHHHHHHHHGFHHGGHHHHHHHFHGGGGGGGGGGEFGGHGGGGGGGGGHFHHFGGHGHHHGGHHHHGGGGGGGGGGGGHHHHGGGDEEHHGGGGGGGFGGFGFFGGGGGGGGB/BFGAEFCFFFFDFFFFF@9A.EFFFFFFFEFBFFFFFFFFDBFEEFFFFFFB::DDFBFFEFFFFFFB9FFF/
@M05620:45:000000000-G6HP7:1:1101:9898:3152 1:N:0:170
AAACCAAGCAGACACTCACCGCTCCCTCGCCACAGGCCAATAGTTTGTCCTCACTGAGTTGGCAACAAGTGGCTGCTGTGGCTGCCATTTTTCTGGTGATGGCCATCAGCTCCACGAGGGCAGCTGGGGGGCTTTCTTTTTGTAAGCCACCAGAAACCTTGAAGAAGCCTTTTTTTACTAAAGCCTGCTTAGTCCTTCATGAGTTTTTAGCCCCCCTGCTTCTTTCCACCAACTTTCTACCTTCATTCCAA
+
BCCBCCBFCFFFGGGGGGGGGGGGGGHHGGGGGHGHGGHHHHHHHHHHHHHHFHHHHHHHHHHHHHHHHHHHGHGGHHHHHHHGGHFHHHHHHHHGHHHHHHHHHHHHHHHHH3B///>/////22BCDCG--;C00;F00-/0;00/;/....;9/A///;B9/;//9/;FFFF-;///;///;/:.///////9;///9/99BFFF.//;/9;-@.9/B//;/////....//////////////:;//
@M05620:45:000000000-G6HP7:1:1101:9882:3161 1:N:0:170
AAACCAAGCAGACACTCACCGCTCCCTCGCCACAGGCCAATAGTTTGTCCTCACTGAGTTGGCAACAAGTGGCTGCTGTGGCTGCCATTTTTCTGGTGATGGCCATCAGCTCCACGAGGTCAGCTGGGGGGCTTTCTTTGTGTAAGCAACGAGAAACCTGAAAGAAGCATTTTTTAACTAAGTCCTGCTGAGTCATTCATGAGTTTTTAGCCGCCTTGCTTCTTCTCACAGACTCTCTACTCTCATGCCAG
+
BBBBBBAFBFFFGGGGGGGGGGGGGGHHGGGGGHHHGGHHHFHHHHHHHHHHHHHHHHHHHHHGHHHHHHHHGHGGHHHHHHHGGHHHHHHHHHHHHHGHHHHHHHHHHHHHHHHGGGGGHHHHHHHGGGGGGGGGGGGGGGGGGGGGFFFEFFFFFFFFFFFFFFFFFFFFFFFEFFFFFFFFFFFFFFFFFFFFFFFFFFFFFFFFFFFFFFFFFFFFFFFFFFFFFFFFFFFFFFFFFFFFFFFFFF9
@M05620:45:000000000-G6HP7:1:1101:13743:3162 1:N:0:170
CATCCTGACCCTGAAGTACCCCATTGAGCATGGCATCGTCACCAACTGGGACGACATGGAGAAGATCTGGCACCACACCTTCTACAACGAGCTGCGCGTGGCCCCGGAGGAGCACCCAGTGCTGCTGACCGAGGCCCCCCTGAACCCCAAGGCCAACAGAGAGAAGATGACTCAGGTGAGGCTCGGCCGACGCCCGTGCTCCTCCCGTCCTTTCCCCAGTCATTTTCTGCCCGGCTTGATTTCTGACATTA
+
CCCDDFFFFFFFGGGGGGGGGGGHHHHHHHHHHHHHHGHHHGHHHGHHHHHHGGGGGHHHHHHHHHHHHHHHHGHHHGGHHHHHHHHHGGGGGHHGGGGGGGHHGGGGGGGGHHHHGGHGHHHHHHHHHHGGGGGGGGGGGGHHHHGGGGHGHHGGGGGGGGGGGGGGGGGGGGGGGGGGGGGGFFFFFFFFFFFF@FFFFFFFFFFFFFFFFFFFFFFFFFFFFFHFFFFFFFFFFFEFFFFFFFFFFF0
@M05620:45:000000000-G6HP7:1:1101:10527:3290 1:N:0:170
CATCCTGACCCTGAAGTACCCGGCTTGATTTCTGACATTAGATCGGAAGAGCACACGTCTGAACTCCAGTCACAGAAGACCATCTCGTATGCCGTCTTCTGCTTGAAAAAAAAAAAAAGAGCAGCTGAGGGGCGTTCTTTGGGTAAGCAACTATCAACCTGCAACAATCCTTTTTTAACTAAGTCCCTCTTAGTCGTTCATGCATTTTTAGCCTCCTTGCTTCTTCTCGCCGACTCTCTCCTCTCCTACCC
+
CCCCCFFFFFFFGGGGGGGGGGGGGGGHHHHHHHGHDGHHHGHHHGGGGGHHHHHHGHHHGHHHHHHHHHHHHGHHGHHHHHHFFHHGGHGHHGFGHGHHHHGHHHHHHHGGGGG<>>//00<?00<10//--@C@E.0C0/..;/0;:C.;/0000/9/;./90.;0;/0C000-.90;0C/9;C/////9;B/.;.::/9//:;BB/9//9/:;;9//:///BBBB..--;;>.BB//:9FB////9..
@M05620:45:000000000-G6HP7:1:1101:10534:3306 1:N:0:170
CATCCTGACCCTGAAGTACCCGGCTTGATTTCTGACATTAGATCGGAAGATCACACGTCTGAACTCCAGTCACAGAAGACCATCTCGTATGCCGTCTTCTGCTTGAAAAAAAAAAAAAAGGCAGAAAAGCGGCATTCCTTAGTGACGCAAAGAGAACCATGCAAAAAGCACTTGTTCAATACGACGTCATGAGACATACATGAGTTTTTGCTATACTTGCTGCTTCTACCCTCCGCTACACTCACCAACCC
+
AABBBFFFFFFFGGFFGGGGG22EEG?FHGGHHFGGBHHH5DGGE2EGDF5BGHHHEGGHGGHHFHHHHGFHHHGHFFHGHFGGDGFGGG3FH?E@GFHHHFDFGHFHFHC/E>D/<>///??A/01000.<--<0<0=<000=0<.<---;///:/C.00/:00/.9.//9;00000000/...--.;.////;.//9/9//////9.-//////;/9///9BBB/9//9/9....--/9////./.9..
@M05620:45:000000000-G6HP7:1:1101:9887:3341 1:N:0:170
AGATTACTGCAACAGTTCCCCCTGGACCTGGAAAAGTTTCTTGCCTGGCTTACAGAAGCTGAAACAACTGCCAATGTTCTACAGGATGCTACCCGTAAGGAAAGGCTCCTAGAAGACTCCAAGGGAGTAAAAGAGCTGATGAAACAATGGCAAGTAAGTCAGGCATTTCCGCTTTAGCACTCTTGTGGATCCCATTGAACAATTCTCAGCATTTGTACTTGTAACTGACAAGCCAGGGACAAAACAAAGAT
+
AAAAA1@DB1DDCGGFGD3AGECFCGFHGHHHH1GHGHHFHHHGFHHHHHHGHHGBBGHHFGFGHHHHHHGHFFHHH2D2F2FCG0FFGDF1BC///EFGFF0EGHFGFGFBGD1>0B1CCGEF??E<<1FGFAGFGG1B12B1GH/FFGFB</@FG>F2210</1FHFHECFGG1??GHFGHDGGGCB1FC0<=<GHBGGCGHFFF<0/00CGGG00;CGCFGGFHH/<0:ECBF?E.9A.9A.CEG/C;
@M05620:45:000000000-G6HP7:1:1101:9901:3357 1:N:0:170
AGATTACTGCAACAGTTCCCCCTGGACCTGGAAAAGTTTCTTGCCTGGCTTACAGAAGCTGAAACAACTGCCAATGTCCTACAGGATGCTACCCGTAAGGAAAGGCTCCTAGAAGACTCCAAGGGAGTAAAAGAGCTGATGAAACAATGGCAAGTAAGTCAGGCATTTCCGCTTTAGCACTCTTGTGGATCCAATTGAACAATTCTCAGCATTTGTACTTGTAACTGACAAGCCAGGGACAAAACAAAGAT
+
AABCCFFFFFFFGGGGGGGGGGGFHHHHHHHHGHHHFHHHHHHHHHHHHHHHHHHHHHHHHHHHHGHHHHHHHHHHHHHHHHGHHHHHHHHHHHGGGGHHHHHHHHHHGHHHHHHHHHHHHHHGEGGEHFHHHFHHHHFHHHHHHHHHGHHGHGHHHHHHHHHHHHHHHHGGGGGHHHHHHHHHHHHGHHHHHHHHHHHGGHHHHHHHHHHHHHHHHHHHHHHHHHHHHGHHHGGGGGGGGGGGGGGFFGG
@M05620:45:000000000-G6HP7:1:1101:9913:3378 1:N:0:170
AGATTACTGCAACAGTTCCCCCTGGACCTGGAAAAGTTTCTTGCCTGGCTTACAGAAGCTGAAACAACTGCCAATGTCCTACAGGATGCTACCCGTAAGGAAAGGCTCCTAGAAGACTCCAAGGGAGTAAAAGAGCTGATGAAACAATGGCAAGTAAGTCAGGCATTTCCGCTTTAGCACTCTTGTGGATCCAATTGAACAATTCTCAGCATTTGTACTTGTAACTGACAAGCCAGGGACAAAACAAAGAT
+
CCCCCFFFFFFFGGGGGGGGGGGGHHHHHHHHGGHHGHHHHHHHHHHHHHHHHHHHGHHHHHHGHGGHHHHHHHFHHHHHHHFGFGGHHHHHHHGGGGHHGHHFHHHHFHHHHHHHHHHHHHFGGHGGHFHHG?BGHHHHHGHHHHHHGHHHHGFGHHHHHH2FGHGHHHGGGGGHHHHHHHHHFFHFHHHHHFHHDHHFFCHFHHHH=FGHHHHHGCHH;GHHHHHHHHGGEFF.CDGGGFGGGGGG;CF
@M05620:45:000000000-G6HP7:1:1101:21516:3394 1:N:0:170
CATCCTGACCCTGAAGTACCCCATTGAGCATGGCATCGTCACCAACTGGGACGACATGGAGAAGATCTGGCACCACACCTTCTACAACGAGCTGCGCGTGGCCCCGGAGGAGCACCCAGTGCTGCTGACCGAGGCCCCCCTGAACCCCAAGGCCAACAGAGAGAAGATGACTCAGGTGAGGCTCGGCCGACGCCCGTGCTCCTCCCGTCCTTTCCCCAGTCATTTTCTGCCCGGCTTGATTTCTGACATTA
+
BBBBBFFFFFFFGGGGGGGGGCECG5D444B44AFGHAGGFE33ABEEHACG0000A3A3BGHCA5F5G5GGHF1?111BB3BFF4@BE1EEDHFC/E>ECEFC<ECDCGGG/FHHGGHHHHHHHHHGGHCCGGGEFGGGGGGHCCGGG.CEHGEAAEG9FFGEFFFGGBFGGGGGGGGGGEEGBBFFB-@BB=@;@DFF:BFFFFFFFDDFFFF9FFFFB/FFFFFFFEBEFBBBBB999FFF//9;BF/
@M05620:45:000000000-G6HP7:1:1101:21499:3408 1:N:0:170
CATCCTGACCCTGAAGTACCCCATTGAGCATGGCATCGTCACCAACTGGGACGACATGGAGAAGATCTGGCACCACACCTTCTACAACGAGCTGCGCGTGGCCCCGGAGGAGCACCCAGTGCTGCTGACCGAGGCCCCCCTGAACCCCAAGGCCAACAGAGAGAAGATGACTCAGGTGAGGCTCGGCCGACGCCCGTGCTCCTCCCGTCCTTTCCCCAGTCATTTTCTGCCCGGCTTGATTTCTGACATTA
+
BBBBBFFFFFFFGGGGGGGGGGGHHHHGGGHHHHHHHGHHHGHGHGHHHEGHGGGGGHHHHFCCHHHHHFGHHGHHHGGHHHHHHHHHGGGGGHHGGGGGGGHHGGGGGGGGHHHHGEHHHHHHGGGFFHCGGGGGGCGGGACGHHGG.:GFHEEGGGGFGGGFGGFFGGGGGGGGGFFGFEEGCFFFA-B-BDFF;DDFBFFFFFFEFFFFFFFFFFDFFBFBFFFFFFBADDABA=AFFFF//99FFF/
@M05620:45:000000000-G6HP7:1:1101:21517:3413 1:N:0:170
CATCCTGACCCTGAAGTACCCCATTGAGCATGGCATCGTCACCAACTGGGACGACATGGAGAAGATCTGGCACCACACCTTCTACAACGAGCTGCGCGTGGCCCCGGAGGAGCACCCAGTGCTGCTGACCGAGGCCCCCCTGAACCCCAAGGCCAACAGAGAGAAGATGACTCAGGTGAGGCTCGGCCGACGCCCGTGCTCCTCCCGTCCTTTCCCCAGTCATTTTCTGCCCGGCTTGATTTCTGACATTA
+
CCCCCFFFFFFFGGGGGGGGGGGHHHHHHHHHHHHHHGHHHGHHHGHHHHHHGGGGGHHHHHHHHHHHHHHHHGHHHGGHHHHHHHHHGGGGGHHGGGGGGGHHGGGGGGGGHHHHGGHHHHHHHHHHHHGGGGGGGGGGGGHHHHGGGGHGHHGGGGGGGGGGGGGGGGGGGGGGGGGGGGGGFFFFFFFFFFFFCFFFFFFFFFFFFFFFFFFFFFFFFFFFFFFFFFFFFFFFFFFFFFFFBBFFFF0
@M05620:45:000000000-G6HP7:1:1101:15874:3417 1:N:0:170
CATCCTGACCCTGAAGTACCCCATTGAGCATGGCATCGTCACCAACTGGGACGACATGGAGAAGATCTGGCACCACACCTTCTACAACGAGCTGCGCGTGGCCCCGGAGGAGCACCCAGTGCTGCTGACCGAGGCCCCCCTGAACCCCAAGGCCAACAGAGAGAAGATGACTCAGGTGAGGCTCGGCCGACGCCCGTGCTCCTCCCGTCCTTTCCCCAGTCATTTTCTGCCCGGCTTGATTTCTGACATTA
+
CCCCCFFFFFFFGGGGGGGGGGGHHHHHHHHHHHHHHGHHHGHHHGHHHHHHGGGGGHHHHHHHHHHHHHHHHGHHHGGHHHHHHHHHGGGGGHHGGGGGGGHHGGGGGGGGHHHHGGHHHHHHHHHHHHGGGGGGGGGGGGHHHHGGGGHGHHGGGGGGGGGGGGGGGGGGGGGGGGGGGGGGFFFFFFFFFFFFFFFFFFFFFFFFFFFFFFFFFFFFFFFFFFFFFFFFFFFFFF:BFFFFFFFFFF0
@M05620:45:000000000-G6HP7:1:1101:21501:3426 1:N:0:170
CATCCTGACCCTGAAGTACCCCATTGAGCATGGCATCGTCACCAACTGGGACGACATGGAGAAGATCTGGCACCACACCTTCTACAACGAGCTGCGCGTGGCCCCGGAGGAGCACCCAGTGCTGCTGACCGAGGCCCCCCTGAACCCCAAGGCCAACAGAGAGAAGATGACTCAGGTGAGGCTCGGCCGACGCCCGTGCTCCTCCCGTCCTTTCCCCAGTCATTTTCTGCCCGGCTTGATTTCTGACATTA
+
AAAAAFBFFFFFGGGGGFGGGGGHHFHFHHHDGGHHHFGHGGHHHGHHFEFGEEGFGHFHGHHHHHHHHHHHHGHHHGGHHHHHHHGHEEGGGHHGGGGGGGHHGGFCGGGGHHHHGGHH1?GHGGGHHHD?@FCFGGGGGEGHHHGGGGE.GHGGGGFF/CGGGGGGB9BFGGF/FFF..ECFC-AFFFFFFFF;B.AAFF/FFA9AADDFFFFFFBAFFFFFFFFFB/BE.;@ACD?FFFFB//9/9F/
@M05620:45:000000000-G6HP7:1:1101:21526:3430 1:N:0:170
CATCCTGACCCTGAAGTACCCCATTGAGCATGGCATCGTCACCAACTGGGACGACATGGAGAAGATCTGGCACCACACCTTCTACAACGAGCTGCGCGTGGCCCCGGAGGAGCACCCAGTGCTGCTGACCGAGGCCCCCCTGAACCCCAAGGCCAACAGAGAGAAGATGACTCAGGTGAGGCTCGGCCGACGCCCGTGCTCCTCCCGTCCTTTCCCCAGTCATTTTCTGCCCGGCTTGATTTCTGCCATTA
+
3AABBF4FFFFFGGGGGGGGGGGHHGFHHHHFGGHHHGHHHGHHGGHFHHHHGGGGGHHHHHHHHHHHHHHHHGHHHGGHHHHHHHHHGGGGGHHGGGGGGGHHGGGGGGFDEFHHGGFF1?@GFFFHHGGGCCCGGGGGGGHHHHGGGGHGHHGGGGGGGGEFFGGGGGGGGGGGBFFAFEEGBBFFBBBBBBBB-ADEBFFFFFFADA.::FFF9B.FFFFF/BFFBBFE.=B=>BEBFFFFF/:BFF/
@M05620:45:000000000-G6HP7:1:1101:9576:3446 1:N:0:170
AAACCAAGCAGACACTCACCGCTCCCTCGCCACAGGCCAATAGTTTGTCCTCACTGAGTTGGCAACAAGTGGCTGCTGTGGCTGCCATTTTTCTGGTGATGGCCATCAGCTCCACGAGGTCAGCTGGGGGGCTTTCTTTGTGTAAGCAACGAGAAACCTGAAAGAAGCATTTTTTAACTAAGTCCTGCTGAGTCATTCATGAGTTTTTAGCCGCCTTGCTTCTTCTCACAGACTCTCTACTCTCATGCCAG
+
BBBBBAACAFFFGCGGGGGGGGGGGGHHGGGGGHCHGGGEGHFDGHGHHGHHHHBFHGDGFFHHHHHHHHHGGGEEHGFGHHHGGHHHHHHHHHHHHHHHHHHHHHHGHHHHHHFGGCF<BFGHFFFGGGGGGGGGGGGGGGFFGGG09ADADDDFFFFFFBFFFFFFFFFFFFFEFFFFFFFFFFFFFFFFFFFFFFFFFFFFFFBA9FFFFFFDDFFF/FFFFFFFFFFFFFFFFFFFFE/FFFFFFF/
@M05620:45:000000000-G6HP7:1:1101:13979:3454 1:N:0:170
AGATTACTGCAACAGTTCCCCCTGGACCTGGAAAAGTTTCTTGCCTGGCTTACAGAAGCTGAAACAACTGCCAATGTCCTACAGGATGCTACCCGTAAGGAAAGGCTCCTAGAAGACTCCAAGGGAGTAAAAGAGCTGATGAAACAATGGCAAGTAAGTCAGGCATTTCCGCTTTAGCACTCTTGTGGATCCAATTGAACAATTCTCAGCATTTGTACTTGTAACTGACAAGCCAGGGACAAAACAAAGAT
+
BAABBFFFFFFFGGGGGGGGGGGGHHHHHHHHHHHHHHHHHHHHHHHHHHHHHHHHHHHHHHHHHHHHHHHHHHHHHHHHHHHHFHHHHHFHHHGGFGHHHHGHHHHHGHHHHHHHHHHHFFHGF?EEHHHHHGHHHHGHHDGHHHHHHHHHHGHHHHHHHHHHHHHHHHGGGGGHHHHHHHHHHHHGHHHHHHHHHHHHHHHHHHHHHHHHHHHHHHHHHHHHHHHHHHHHHGGGGGGGGGGGGGGGGGF
@M05620:45:000000000-G6HP7:1:1101:9560:3454 1:N:0:170
AAACCAAGCAGACACTCACCGCTCCCTCGCCACAGGCCAATAGTTTGTCCTCACTGAGTTGGCAACAAGTGGCTGCTGTGGCTGCCATTTTTCTGGTGATGGCCATCAGCTCCACGAGGTCAGCTGGGGGGCTTTCTTTGTGTAAGCAACGAGAAACCTGAAAGAAGCATTTTTTAACTAAGTCCTGCTGAGTCATTCATGAGTTTTTAGCCGCCTTGCTTCTTCTCACAGACTCTCTACTCTCATGCCAG
+
BCCCCABFCFFFGGGGGGGGGGGGGGHHGGGGGHHHGGHHHHHHHHHHHHHHHHHHHHHHHHHHHHHHHHHHGHGGHHHHHHHGGHHHHHHHHHHHHHHHHHHHHHHHHHHHHHHGGGGEHGHHHHHGGGGGGGGGGGGGGGGGGGGGGGGFFFFFFFFFFFFFFFFFFFFFFFFEBFFFFFFFFFFFFFFFFFFFFFFFFFFFFFFFFFFFFFFFFFFFFFFFFFFFFFFFFFFFFFFFFFFFFFBFFF;
@M05620:45:000000000-G6HP7:1:1101:12607:3470 1:N:0:170
TACCTGTACTGGGGAAGCACACGTCTGAACTCCAGTCACAGAAGACCATCTCGTATGCCGTCTTCTGCTTGAAAAAAAAAAAAAAAACAAAAAAAATACGATGCGAAAACTAACACAATAATAATCAACATAAACCTTCTGAAATCCCAAGTAGAACACACTGACAAAGACTCAGAATAGAAAGGTCACACGACGCCACACACACAGGCTAATTCCATAACAGAGGAGCCCAAGTCAGATAAGACGCACGT
+
BBCCCFFFFFFFGGGGGGGGGGGHHHGHHHHHHHHHHHHHHGHHHHHHHHHHHGGHHHHGFGHGHHHHHHHHHHHHGGGGEE>/><<///0B//</011//////.---011111<CA0=00000000/0/0000//000000000:00/.:000;0//9./00000////0;00000009000.00000:----;-.:.:.......:.0000000000;90//......9..00000000::0.:---.
@M05620:45:000000000-G6HP7:1:1101:13977:3473 1:N:0:170
AGATTACTGCAACAGTTCCCCCTGGACCTGGAAAAGTTTCTTGCCTGGCTTACAGAAGCTGAAACAACTGCCAATGTCCTACAGGATGCTACCCGTAAGGAAAGGCTCCTAGAAGACTCCAAGGGAGTAAAAGAGCTGATGAAACAATGGCAAGTAAGTCAGGCATTTCCGCTTTAGCACTCTTGTGGATCCAATTGAACAATTCTCAGCATTTGTACTTGTAACTGACAAGCCAGGGACAAAACAAAGAT
+
AAABBFFFFFFFGGGGGGGGGGGGDGHHHHHHHHHHHHHHHHHHHHHHHHHHHHFGHHHHHHHHHHHHHHHHHHHHHHHHHHHHGFHHHHHHHHGFGGHHHGHHHHHHGHHHHHHHHHHHHHFGGFGGGGHHHGHHHHHHHHHHHHHHGHHHHGGHHHGHGFGHHHHHHHGGGGGHHHHHHHHHHFHGHHHHGHHHHHHHGHHHHHHHFHHHHHHHHHHHCGHHHHGHHFHHGGGFGGGGGGGGGEFGGGF
@M05620:45:000000000-G6HP7:1:1101:11236:3498 1:N:0:170
AGATTACTGCAACAGTTCCCCCTGGACCTGGAAAAGTTTCTTGCCTGGCTTACAGAAGCTGAAACAACTGCCAATGTCCTACAGGATGCTACCCGTAAGGAAAGGCTCCTAGAAGACTCCAAGGGAGTAAAAGAGCTGATGAAACAATGGCAAGTAAGTCAGGCATTTCCGCTTTAGCACTCTTGTGGATCCAATTGAACAATTCTCAGCATTTGTACTTGTAACTGACAAGCCAGGGACAAAACAAAGAT
+
ABBBBFFF@BD4GGBBFGGGGGGACFBGFGFFHHHHGHHHHHHHHHHFHHHGHGDEGGHHFHFGHHHGHHGHHHHHFGHHHGGGHAGHHHFHHHGEGGHHHHHHFHGHGHHFHHHFGGHHFFFC>?EECHHHHGHGHHFHHFDHHGHHHHHHHGHFHHHHHHHHHHHHFFEGGGGHHHHGGHHHHHHGFGHFFHHFGGHHHHGHGHHHHFHHHHHHHHGHGHHHHGHECGFGF?FGEDFGEFBFGGGGGGF
@M05620:45:000000000-G6HP7:1:1101:11232:3516 1:N:0:170
AGATTACTGCAACAGTTCCCCCTGGACCTGGAAAAGTTTCTTGCCTGGCTTACAGAAGCTGAAACAACTGCCAATGTCCTACAGGATGCTACCCGTAAGGAAAGGCTCCTAGAAGACTCCAAGGGAGTAAAAGAGCTGATGAAACAATGGCAAGTAAGTCAGGCATTTCCGCTTTAGCACTCTTGTGGATCCAATTGAACAATTCTCAGCATTTGTACTTGTAACTGACAAGCCAGGGACAAAACAAAGAT
+
CCBCCFFFFFFFGGGGGGGGGGGGHHHHHHHHGHHHFHHHHHHHHHHHHHHHHHHHHHHHHHHHHHHHHHHHGHHHHHHHHHGHHHHHHHHHHHGEGGHHHHHHHHHHGHHHHHHGHHHHHHHGEGGGHHHHHGHHHHGHHHHHHHHHFFGGHGHHHHHHHHHHHHHHHHGGGGGHHHHHHHHHHFGGHHHHHHHHHHHGHHHHHHHFHHFHHGHHHHHHHGHGHHHHHHHHFGGGGGGGGGGGGGGGGGF
@M05620:45:000000000-G6HP7:1:1101:12749:3656 1:N:0:170
TACCTGTACTGGGGAAGAGTGTAGCAATCGCCATTCCTACCCTAAAGATCGGAAGAGCACACGTCTGAACTCCAGTCACAGAAGACCATCTCGTATGCCGTCTTCTGCTTGAAAAAAAAAAAAAAAAACAGCGAGAAGACTGGTCTGGTGCTAAGGAATTGACTACAGCGTAAAATGGCACATTGTAGTGAAGATGCCGAATTCAGAGAGAAGCACGCGTGCACGCAGGCTGTGTGATGAGGTGGGTGACA
+
BCBCBFFFFFFFGGGGGGGGGGHHHHHHHGGGGGHHHHHHHHHHHHHHHHHGGGGHHHHHHHGHHHGHHHHHHHHHHHHHHHHHHHHHHFHHHGGHHHHGGGHGHHHGGHHHHGHHGGGGC<///<--..0.-<-<./0/00.000//;/:0:00/0/0;00000/000-....0000//0/0;00000/0;000:00---..00000/..0/00/---;;..0.----..:./;;;00;0//..-...00
@M05620:45:000000000-G6HP7:1:1101:12741:3675 1:N:0:170
TACCTGTACTGGGGAAGAGTGTAGCAATCGCCATTCCTACCCTAAAGATCGGAAGAGCACACGTCTGAACTCCAGTCACAGAAGACCATCTCGTATGCCGTCTTCTGCTTGAAAAAAAAAAAAAAATATGTAAATGAAAAAGATTTAGTAGGAGAAAAGACACTAATGGTGGCAATAACATATCAGTATTTTAATTAAGTTGATGTGATTACTGTTCAATGTGTGTCTCTGTAATAGTATGTCAATAGTGA
+
>>AABFFFFFFFGGGFEGGGGGGGHHHHHAFGGGHHHHHHHHHHHHGHHH2EGGEHHGHHHHGHHHGHHHHHHGHGHHHHHHHGGHHGHFHHHGGHHHHGFGHGHHHHHHHHHHHHGGGDG/>///011111111111110..>0000=0=00/..///.//:0//00000../0/000000000090000000000;00000909000000009;00000000..;////;///////////////////
@M05620:45:000000000-G6HP7:1:1101:8959:3697 1:N:0:170
CATCCTGACCCTGAAGTACCCCATTGAGCATGGCATCGTCACCAACTGGGACGACATGGAGAAGATCTGGCACCACACCTTCTACAACGAGCTGCGCGTGGCCCCGGAGGAGCACCCAGTGCTGCTGACCGAGGCCCCCCTGAACCCCAAGGCCAACAGAGAGAAGATGACTCAGGTGAGGCTCGGCCGACGCCCGTGCTCCTCCCGTCCTTTCCCCAGTCATTTTCTGCCCGGCTTGATTTCTGACATTA
+
AAABBFFFFCFFFGGGGGGGGGDGHGHHGFFDEGGHHGGHFGHHHGHHHHFHGEGGGHHFHFFGHFGFHHHHHGGHHGGHHHHHHHHHGEEGDFGGGGGGGEHHGGGGGC?FHHAHGGHGHHHHHHHFHHGGGGGEFGC@CGGHHEDEGGEGHGGGGGFGGGDGGGGGFGGGBBFGFB09.AEF???A9;=B=?B?BAAA/B/BBAFFFFFBBBFFB.:9FF9FFBB9BFFE.--9@-.99BFFBBB9BB/
@M05620:45:000000000-G6HP7:1:1101:22418:3697 1:N:0:170
CATCCTGACCCTGAAGTACCCCATTGAGCATGGCATCGTCACCAACTGGGACGACATGGAGAAGATCTGGCACCACACCTTCTACAACGAGCTGCGCGTGGCCCCGGAGGAGCACCCAGTGCTGCTGACCGAGGCCCCCCTGAACCCCAAGGCCAACAGAGAGAAGATGACTCAGGTGAGGCTCGGCCGACGCCCGTGCTCCTCCCGTCCTTTCCCCAGTCATTTTCTGCCCGGCTTGATTTCTGACATTA
+
BBBBBFFFFFFFGGGGGGGGGGGHHHHGHFFGHHHHHGHHHGHHHGHHHHHHGGGGGHHGHHHHHGHGHHHFHGHHHGGHHHHHHHHHGGGGGHHGGGGGGGHHGGGGGGGGHHHHGGHGHHHHHHHHHHGGGGGGGGGGGGHHHGGDGGHGHHGGGGGFFGGGGGGGGFFGGGGGFFGFGGGGFFEF=-;@D=BADFDFFFFFFFFFFFFFFEFFFFFFFFFFFFFFFFFF?A;>B-.:BFFFFF//BB/
@M05620:45:000000000-G6HP7:1:1101:8972:3713 1:N:0:170
CATCCTGACCCTGAAGTACCCCATTGAGCATGGCATCGTCACCAACTGGGACGACATGGAGAAGATCTGGCACCACACCTTCTACAACGAGCTGCGCGTGGCCCCGGAGGAGCACCCAGTGCTGCTGACCGAGGCCCCCCTGAACCCCAAGGCCAACAGAGAGAAGATGACTCAGGTGAGGCTCGGCCGACGCCCGTGCTCCTCCCGTCCTTTCCCCAGTCATTTTCTGCCCGGCTTGATTTCTGACATTA
+
BBBBBFFFFFFFGGGFGGGGGGGHHHHHGHHHFGHHHGHHHGHHHGHHHHGHGGGGGHHGHHHHHGHGHFHHHGHHHGGHGHHHHHHHGGGGGFHGGGGGGGHHGGFGGGGGHHHHGGHHHHHGGHHGHHGGG?@FFGGGGGGFHHGGGDGGHHGGGGGGGGGGGGGGGGGGGGFFGEGGGEEGBBEDFFFFFFF9@ADEFFFFFFAEDFFFFFFFFFDFF/FFFFFFFFFFA=;BF-;BFFFFBFFFBF/
@M05620:45:000000000-G6HP7:1:1101:14662:3845 1:N:0:170
AAACCAAGCAGACACTCACCGCTCCCTCGCCACAGGCCAATAGTTTGTCCTCACTGAGTTGGCAACAAGTGGCTGCTGTGGCTGCCATTTTTCTGGTGATGGCCATCAGCTCCACGAGGTCAGCTGGGGGGCTTTCTTTGTGTAAGCAACGAGAAACCTGAAAGAAGCATTTTTTAACTAAGTCCTGCTGAGTCATTCATGAGTTTTTAGCCGCCTTGCTTCTTCTCACAGACTCTCTACTCTCATGCCAG
+
CBBCCABFCFFFGGGGGGGGGGGGGGHHGGGGGHHHGGGHHHHHHHHHHHHHHHHHHHFHHHHHHHHHHGHHGHGGHHHHHHHGGHHHHHHHHHHHHHHHHHHHHHHHHHHHHHHGGGGEGGHGHHHGGGGGGGGGGGGGGGGGGGGGGGGGFFFFFFFFFFFFFFFFFFFFFFFFFFFFFFFFFFFFFFFFFFFFFFFFFFFFFFFFFFFFFFFFFFFFFFFFFFFFFFFFFFFFFFFFFFFFFF:FFF9
@M05620:45:000000000-G6HP7:1:1101:14646:3854 1:N:0:170
AAACCAAGCAGACACTCACCGCTCCCTCGCCACAGGCCAATAGTTTGTCCTCACTGAGTTGGCAACAAGTGGCTGCTGTGGCTGCCATTTTTCTGGTGATGGCCATCAGCTCCACGAGGTCAGCTGGGGGGCTTTCTTTGTGTAAGCAACGAGAAACCTGAAAGAAGCATTTTTTAACTAAGTCCTGCTGAGTCATTCATGAGTTTTTAGCCGCCTTGCTTCTTCTCACAGACTCTCTACTCTCATGCCAG
+
CBBBCAAFBFFFGGGGGGGGGGGGGGHHGGGGGHHHGGGHHHHHHHHHHHHHHHHHHHFGGHHHHHHHHHHHGHGGHHHHHHHGGHHHHHHHHHGHHHHHHHHHHHHHHHHHHFFGEFGFGHGGGFHGGGGGGGGGGGGGFGGGGGGGGGGGFFFFFFFFFFFFFFFFFFFFFFFFFFFFFFFFFFFFFFFFFFFFFFFFFFF;BFFFFFFFFFFFFFFFFFFFFFFFFFBFFFFFFFFFFFFFFFBFFF0
@M05620:45:000000000-G6HP7:1:1101:19574:3911 1:N:0:170
CATCCTGACCCTGAAGTACCCCATTGAGCATGGCATCGTCACCAACTGGGACGACATGGAGAAGATCTGGCACCACACCTTCTACAACGAGCTGCGCGTGGCCCCGGAGGAGCACCCAGTGCTGCTGACCGAGGCCCCCCTGAACCCCAAGGCCAACAGAGAGAAGATGACTCAGGTGAGGCTCGGCCGACGCCCGTGCTCCTCCCGTCCTTTCCCCCGTCATTTTCTGCCCGGCTTGATTTCTGACATTT
+
AAAABFFFFFFFGGGGGGGGGGGHHHHHFHHFHHBGHGHHHGHCHGHHHHHHGCGCEHHFH3GGGHHH5GHHHGFHHGGHHHHGHHGHGGGGGGHGGG>EEEFHGGG?DGFFGHHGGEEFGHHHHHHHHHFGGGGGGGGGGGGFHHGDDDEGHHG?EGGGGEGG0CFFBFGGGGGGGGGGGGGGFFFFDBFF-:DFAADFFFFFFFFADDAFFFFFF.@9A.:BFBBFF0:9AAAFFAFFFFFFB09BBF0
@M05620:45:000000000-G6HP7:1:1101:19558:3924 1:N:0:170
CATCCTGACCCTGAAGTACCCCATTGAGCATGGCATCGTCACCAACTGGGACGACATGGAGAAGATCTGGCACCACACCTTCTACAACGAGCTGCGCGTGGCCCCGGAGGAGCACCCAGTGCTGCTGACCGAGGCCCCCCTGAACCCCAAGGCCAACAGAGAGAAGATGACTCAGGTGAGGCTCGGCCGACGCCCGTGCTCCTCCCGTCCTTTCCCCAGTCATTTTCTGCCCGGCTTGATTTCTGACATTA
+
DDDDDFFFFFFFGGGGGGGGGGGHHHHHHHHHHHHHHGHHHGHHHGHHHHHHGGGGGHHHHHHHHHHHHHHHHGHHHGGHHHHHHHHHGGGGGHHGGGGGGGHHGGGGGGGGHHHHGGHHHHHHHHHHHHGGGGGGGGGGGGHHHHGGGGHGHHGGGGGGGGGGGGGGGGGGGGGGGGGGGGGGFFFFFFFFFFFF@DFFFFFFFFFEFFFFFFFFFFFFFFFFFFFFFFFFFFFFFFAFFFFFFBFFFF0
@M05620:45:000000000-G6HP7:1:1101:18106:3956 1:N:0:170
ATCTCTATCTCCTAAAAACCTGTTTAGATTTGGAGATAGACCTTCAGGTTTTTCATCATTTTCTGCATGAATTATACATTGACCACGTTCCAGCGTGGTCAGTTTGCAGCATTCTGTTATTTTGTTTGACAGAGTGTCTTGTTGAGAACATATGTAGGACATGATTTTTTCCTGCAACAGGGAAAATAAAGTATAAGTTTTAAAGATTTATTCTTTAATAAAGGATCTCAAAGCCAGCTTTAGAAAAAGGA
+
CDCCDFFFFFFFGGGGGGGGGGHHHHHHHHHHHHHHHHHHHHHHHHHHHHHGGHHHHIHHHHIHHHHHHHHHHHHHHHHHHHHHHHGHHHHHHHGGGGHHHHHHHHHHHHHHHHHHHHHHHHHHHHHHHHHHHHHHHHHHHHHHHHHHHHHHHHHHHHHHHHHHHHHHHGHHHHHHHHHHHGGHHHGHHHHHHHHHHHHHHHHHHHHHHHHHHHHHHHHHHHHGHHHHHHHHHHHHHGHHHHGHGHHGGGH
@M05620:45:000000000-G6HP7:1:1101:17696:3976 1:N:0:170
CATCCTGACCCTGAAGTACCCCATTGAGCATGGCATCGTCACCAACTGGGACGACATGGAGAAGATCTGGCACCACACCTTCTACAACGAGCTGCGCGTGGCCCCGGAGGAGCACCCAGTGCTGCTGACCGAGGCCCCCCTGAACCCCAAGGCCAACAGAGAGAAGATGACTCAGGTGAGGCTCGGCCGACGCCCGTGCTCCTCCCGTCCTTTCCCCAGTCATTTTCTGCCCGGCTTGATTTCTGACATTA
+
DDCDDFFFFFFFGGGGGGGGGGGHHHHHHHHHHHHHHGHHHGHHHGHHHHHHGGGGGHHHHHHHHHHHHHHHHGHHHGGHHHHHHHHHGGGGGHHGGGGGGGHHGGGGGGGGHGHHGGHHHHHHHHHHHHGGGGGGGGGGGGHHHHGGGGHGHHGGGGGGGGGGGGGGGGGGGGGGHGGGGGGGFFFFFFFFFFFFDFFFFFFFFFFFFFFFFFFFFFFFFFFFFFFFFFFFFFFFFFFFFFFFFBFFFF0
@M05620:45:000000000-G6HP7:1:1101:13959:3988 1:N:0:170
ATCTCTATCTCCTAAAAACCTGTTTAGATTTGGAGATAGACCTTCAGGTTTTTCATCATTTTCTGCATGAATTATACATTGACCACGTTCCAGCGTGGTCAGTTTGCAGCATTCTGTTATTTTGTTTGACAGAGTGTCTTGTTGAGAACATATGTAGGACATGATTTTTTCCTGCAACAGGGAAAATAAAGTATAAGTTTTAAAGATTTATTCTTTAATAAAGGATCTCAAAGCCAGCTTTAGAAAAAGGA
+
AAABBFFFFFFFGGGGGGGGFGGHHGFHFEHHHFHHHGHHHHFHGGHHHHGFGHHHHHHHHHHHHHHHHFHHHHHHHHHHHGHHHHGHHHHHHHGGGGHHHHGHHHHHHHHHHHHHHHHHHHHHFHHHHHHHHHFHHHHHHHHGHHHHHHHHFHHHHHHHHHHHHHHHHGHHHHGGGHHHHGGHGHGHHHHHHHHGHGGHHHHHHHHHHHHHHHHHHHHHHHHHHHHHHHHHHHHHHGHHHHHFFFHHGGG
@M05620:45:000000000-G6HP7:1:1101:21328:4003 1:N:0:170
AAACCAAGGACACTCACCGCTCCCTCGCCACAGGCCAATAGTTTGTCCTCACTGAGTTGGCAACAAGTGGCTGCTGTGGCTGCCATTTTTCTGGTGATGGCCATCAGCTCCACGAGGTCAGCTGGGGGGCTTTCTTTGTGTAAGCAACGAGAAACCTGAAAGAAGCATTTTTTAACTAAGTCCTGCTGAGTCATTCATGAGTTTTTAGCCGCCTTGCTTCTTCTCACAGACTCTCTACTCTCATGCCAGAA
+
CCCCCCCFBFFFGGGGGGGGGGGGHHGGGGGHHHGGHHHHHHHHHHHHHHHHHHGHHHHHHHHHHHHGHHGHGGHHHFHHHGGHGGHHHHHHHHHHHHHHHHCGHHHHHHHHHGGGGGHGHHHHHFGGGGGGGGGGGGFGGGGGGGGGG;EDFFFFFFBFFFFFFFFFFFFFFFFFB;BFFFFFFFFFFFFFFFFFFFFFFFFFFFEFFBDFFFFFFFFFFFFFFFFFFBAFFFFFFFFFFFFFFFFFFFF
@M05620:45:000000000-G6HP7:1:1101:17380:4014 1:N:0:170
CATCCTGACCCTGAAGTACCCCATTGAGCATGGCATCGTCACCAACTGGGACGACATGGAGAAGATCTGGCACCACACCTTCTACAACGAGCTGCGCGTGGCCCCGGAGGAGCACCCAGTGCTGCTGACCGAGGCCCCCCTGAACCCCAAGGCCAACAGAGAGAAGATGACTCAGGTGAGGCTCGGCCGACGCCCGTGCTCCTCCCGTCCTTTCCCCAGTCATTTTCTGCCCGGCTTGATTTCTGACATTA
+
CCBBCFFFFFFFGFGGGFGGGGGHHHHHHHHHHHHHHGHHHGHHHGHHHHHHGGGGGHHGHHHHHHHHHHHHHGHHHGGHHHHHHHHHGGGGGHHGGGGGGGHHGGGGGGGGHHHHGGHGHHFHHHHHHHGGGGGGGGGGGGHHHHGGGGHGHHGGGGGGGGGGGGGGGGGGGGGG;FGGGGFGFFFFFFFFFFFFCFFFFFFFFFFADFFFFFFFFFFFFFFFFFFFFFFFFFF-@AFFFFFFFFFFFF/
@M05620:45:000000000-G6HP7:1:1101:21324:4022 1:N:0:170
AAACCAAGGACACTCACCGCTCCCTCGCCACAGGCCAATAGTTTGTCCTCACTGAGTTGGCAACAAGTGGCTGCTGTGGCTGCCATTTTTCTGGTGATGGCCATCAGCTCCACGAGGTCAGCTGGGGGGCTTTCTTTGTGTAAGCAACGAGAAACCTGAAAGAAGCATTTTTTAACTAAGTCCTGCTGAGTCATTCATGAGTTTTTAGCCGCCTTGCTTCTTCTCACAGACTCTCTACTCTCATGCCAGAA
+
CCCCCBBFAFFFGGGGGGGGGGGGHHGGGGGHHGGGHHHHGHHHHHHHHHHHHHHHHHHHHHHHHHHHHHGHGGHHHHGHHGGHHHHHHHHHHHHHHHHHHHCFHHHHHHHHHGFGGGHGHHHHEGGGGGGGGGGGGGGGGGGGGGGGGGGFFFFFFFFFFFFFFFFFFFFFFFFFFFFFFFFFFFFFFFFFFFFFFFFFFFFFFFFFFF.BFFFFFFFFFFFFFFFFFFFFFFFFFFFFFFFFFFFFFFF
@M05620:45:000000000-G6HP7:1:1101:17340:4038 1:N:0:170
CATCCTGACCCTGAAGTACCCCATTGAGCATGGCATCGTCACCAACTGGGACGACATGGAGAAGATCTGGCACCACACCTTCTACAACGAGCTGCGCGTGGCCCCGGAGGAGCACCCAGTGCTGCTGACCGAGGCCCCCCTGAACCCCAAGGCCAACAGAGAGAAGATGACTCAGGTGAGGCTCGGCCGACGCCCGTGCTCCTCCCGTCCTTTCCCCAGTCATTTTCTGCCCGGCTTGATTTCTGACATTA
+
DCDDDFFFFFFFGGGGGGGGGGGHHHHHHHHHHHHHHGHHHGHHHGHHHHHHGGGGGHHHHHHHHHHHHHHHHGHHHGGHHHHHHHHHGGGGGHHGGGGGGGHHGGGGGGGGHHHHGGHHHHHHHHHHHHGGGGGGGGGGGGHHHHGGGGHGHHGGGGGGGGGGGGGFGGGGGGGGGGGGGGGGFFFFFFFFFFFFCDDFFFFFFFFFFFFFFFFFFFFFFFFFFFHHHFFFFFFFFFFFFFFFF0FFFF0
@M05620:45:000000000-G6HP7:1:1101:23960:4040 1:N:0:170
CATCCTGACCCTGAAGTACCCCATTGAGCATGGCATCGTCACCAACTGGGACGACATGGAGAAGATCTGGCACCACACCTTCTACAACGAGCTGCGCGTGGCCCCGGAGGAGCACCCAGTGCTGCTGACCGAGGCCCCCCTGAACCCCAAGGCCAACAGAGAGAAGATGACTCAGGTGAGGCTCGGCCGACGCCCGTGCTCCTCCCGTCCTTTCCCCAGTCATTTTCTGCCCGGCTTGATTTCTGACATTA
+
CCCCDFFFFFFFGGGGGGGGGGGHHHHHHHHHHHHHHGHHHGHHHGHHHHHHGGGGGHHHHHHHHHHHHHHHHGHHHGGHHHHHHHHHGGGGGHHGGGFGGGHHGGGGGGGGHHHHGGHHHHHHHHHHHHGGGGGGGGGGGGHHHHGGGGHGHHGGGGGGGGGGGGGGGGGGGGGGHGGGGGGGFFFFFFFFFFFF@DFFFFFFFFFFFFFFFFFFFFFFFFHHFFFFFFFFFFFFFF:FFFFFFFFFFF0
@M05620:45:000000000-G6HP7:1:1101:17325:4046 1:N:0:170
CATCCTGACCCTGAAGTACCCCATTGAGCATGGCATCGTCACCAACTGGGACGACATGGAGAAGATCTGGCACCACACCTTCTACAACGAGCTGCGCGTGGCCCCGGAGGAGCACCCAGTGCTGCTGACCGAGGCCCCCCTGAACCCCAAGGCCAACAGAGAGAAGATGACTCAGGTGAGGCTCGGCCGACGCCCGTGCTCCTCCCGTCCTTTCCCCAGTCATTTTCTGCCCGGCTTGATTTCTGACATTA
+
BCCCCFFFFFFFGGGGGGGGGGGHHHHHHHHHHHHHHGHHHGHHHGHHHHHHGGGGGHHHHHGHHHHHHHHHHGHHHGGHHHHHHHHHGGGGGHHGGGFGGGHHGGGGGGGGHGHHGGHGHHHHHHHHHHGGGGGGGGGGGGHHHHGGGGHGHHGGGGGGGGGGGGGFGGGGGGGGGGGGGGEGFFFFFFFFFFFFFFFFFFFFFFFFFFFFFFFFFFDFFFFFFFFFFFFFFFFFFFFFFBFFFBFFFF0
@M05620:45:000000000-G6HP7:1:1101:17587:4069 1:N:0:170
ATCTCTATCTCCTAAAAACCTGTTTAGATTTGGAGATAGACCTTCAGGTTTTTCATCATTTTCTGCATGAATTATACATTGACCACGTTCCAGCGTGGTCAGTTTGCAGCATTCTGTTATTTTGTTTGACAGAGTGTCTTGTTGAGAACATATGTAGGACATGATTTTTTCCTGCAACAGGGAAAATAAAGTATAAGTTTTAAAGATTTATTCTTTAATAAAGGATCTCAAAGCCAGCTTTAGAAAAAGGA
+
CDCCDFFFFFFFGGGGGGGGGGHHHHHHHHHHHHHHHHHHHHHHHHHHHHHGGHHHHHHHHHIHIHHHHHHHHHHHHHHHHHHHHHGHHHHHHHGGGGHHHHHHHHHHHHHHHHHHHHHHHHHHHHHHHHGHHHGHHHHHHHHHHHHHHHHHHHHHHHHHHHHHHHHHHGHHHHHHHHGHHGGGHHHHHHHHHHHHHHHHHHHHHHHHHHHHHHHHHHHHHHGHHHHHHGHHHHHHHGHHHHHHHGHHGGH
@M05620:45:000000000-G6HP7:1:1101:13286:4086 1:N:0:170
AGATTACTGCAACAGTTCCCCCTGGACCTGGAAAAGTTTCTTGCCTGGCTTACAGAAGCTGAAACAACTGCCAATGTCCTACAGGATGCTACCCGTAAGGAAAGGCTCCTAGAAGACTCCAAGGGAGTAAAAGAGCTGATGAAACAATGGCAAATAAGTCAGGCATTTCCGCTTTAGCACTCTTGTGGATCCAATTGAACAATTCTCAGCATTTGTACTTGTAACTGACAAGCCAGGGACAAAACAAAGAT
+
CCCCCFFFFFFFGGGGGGGGGGGGHHHHHHGHHHHGGHHHHHHHHHHHHHHHHHHHHHHHHHHHHHHHHHHHHHHHHHHHHHHHHHHHHHHHHHGFGGHHHHHHHHHHGHHHHHHHHHHHHGHGGGGGHHHHHGHHHHHHHHHHHHHHHHHHHGHHHHHHHHHHHHHGHHGGGGGHHHGHHHHHHHHGHHHHGHHHHHHHHHHHHHHHHHHHHHHGHHHGHHEHHHHFHHGHHGGGEGGGGFGGGGEGBFF
@M05620:45:000000000-G6HP7:1:1101:13178:4090 1:N:0:170
ATCTCTATCTCCTAAAAACCTGTTTAGATTTGGAGATAGACCTTCAGGTTTTTCATCATTTTCTGCATGAATTATACATTGACCACGTTCCAGCGTGGTCAGTTTGCAGCATTCTGTTATTTTGTTTGACAGAGTGTCTTGTTGAGAACATATGTAGGACATGATTTTTTCCTGCAACAGGGAAAATAAAGTATAAGTTTTAAAGATTTATTCTTTAATAAAGGATCTCAAAGCCAGCTTTAGAAAAAGGA
+
CCBBCFFFFFFFGGGGGGGGGGHHHHHHHHHHHHHHHHHHHHHHHHHHHHHGGHHHHHHHHHHHIHHHHHHHHHHGHHHHHHHHHHGHHHHHHHGFGGHHHHHHHHHHHHHHHHHHHHHHHHHHHHHHHHHHHHHHHHHHHHHHHHHHHHHHHHHHHHHHHHHHHHHHHGHHHHHHHHHHHGGHHHHHHHHHHHHHGGHHHHHHHHHHHHHHHHHHHFHHHHHHHHHHHHHHHHHHHGHHHHHFHHHHGGH
@M05620:45:000000000-G6HP7:1:1101:13200:4096 1:N:0:170
ATCTCTATCTCCTAAAAACCTGTTTAGATTTGGAGATAGACCTTCAGGTTTTTCATCATTTTCTGCATGAATTATACATTGACCACGTTCCAGCGTGGTCAGTTTGCAGCATTCTGTTATTTTGTTTGACAGAGTGTCTTGTTGAGAACATATGTAGGACATGATTTTTTCCTGCAACAGGGAAAATAAAGTATAAGTTTTAAAGATTTATTCTTTAATAAAGGATCTCAAAGCCAGCTTTAGAAAAAGGA
+
CCCCDFFFFFFFGGGGGGGGGGHHHHHHHHHHHHHHHHHHHHHHHHHHHHHGGHHHHHHHHHIIIHHHHGHHHHHHHHHHHHHHHHGHHHHHHHGFGGHHHHHHHHHHHHHHHHHHHHHHHHHHHHHHGHHHHHGHHHHHHHHHHHGHHHHHHHHHHHHHHHHHHHHHHGHHHHHHHHHHHGGHHHHHHHHHHHHHHHHHHHGHHHHHHGHHHHHHHGHHHGHHHHHHFFHGHHHHHGHHHHHHHHHHGGH
@M05620:45:000000000-G6HP7:1:1101:13279:4105 1:N:0:170
AGATTACTGCAACAGTTCCCCCTGGACCTGGAAAAGTTTCTTGCCTGGCTTACAGAAGCTGAAACAACTGCCAATGTCCTACAGGATGCTACCCGTAAGGAAAGGCTCCTAGAAGACTCCAAGGGAGTAAAAGAGCTGATGAAACAATGGCAAGTAAGTCAGGCATTTCCGCTTTAGCACTCTTGTGGATCCAATTGAACAATTCTCAGCATTTGTACTTGTAACTGACAAGCCAGGGACAAAACAAAGAT
+
DDCDDFFFFFFFGGGGGGGGGGGGHHHHHHHHHHHHHHHHHHHHHHHHHHHHHHHHHHHHHHHHHHHHHHHHHHHHHHHHHHHHHHHHHHHHHHGGGGHHHHHHHHHHGHHHHHHHHHHHHHHGGHGGHHHHHGHHHHHHHHHHHHHHHHHHHCHHHHHHHHHHHHHHHHGGGGGHHHHHHHHHHHHGGHHHHHHHHHHHHHHHHHHHHHHHHHHHHHHHHGHHHHHHHHHHHGGGGGGGGGGGGGGGGGF
@M05620:45:000000000-G6HP7:1:1101:13188:4121 1:N:0:170
ATCTCTATCTCCTAAAAACCTGTTTAGATTTGGAGATAGACCTTCAGGTTTTTCATCATTTTCTGCATGAATTATACATTGACCACGTTCCAGCGTGGTCAGTTTGCAGCATTCTGTTATTTTGTTTGACAGAGTGTCTTGTTGAGAACATATGTAGGACATGATTTTTTCCTGCAACAGGGAAAATAAAGTATAAGTTTTAAAGATTTATTCTTTAATAAAGGATCTCAAAGCCAGCTTTAGAAAAAGGA
+
CCCCCFFFFFFFGGGGGGGGGGHHHHHHHHHHHHHHHHHHHHHHHHHHHHHGGHHHHHIHHHIHIHHHHHHHHHHHHHHHHHHHHHGHHHHHHHGFGGHHHHGHHHHHHHHHHHHHHHGHHHHHHHHHGHGHHHHHHHHHHHHHHHGHHHHHHHHHHHHHHHHHHHHHHGHHHHHHHHHHHGGHHHHHHGHHHHHHHHHHHHHHHHHHHHHHHHHHHFHHGHHHHHHHHHGGHHHHHGHHHHHHHGHHGGH
@M05620:45:000000000-G6HP7:1:1101:21223:4189 1:N:0:170
CATCCTGACCCTGAAGTACCCCATTGAGCATGGCATCGTCACCAACTGGGACGACATGGAGAAGATCTGGCACCACACCTTCTACAACGAGCTGCGCGTGGCCCCGGAGGAGCACCCAGTGCTGCTGACCGAGGCCCCCCTGAACCCCAAGGCCAACAGAGAGAAGATGACTCAGGTGAGGCTCGGCCGACGCCCGTGCTCCTCCCGTCCTTTCCCCAGTCATTTTCTGCCCGGCTTGATTTCTGACATTA
+
ABBBADDFFFFFGGGGGGGGGGGHHFHFHHHHAEBGHGFHFGGFHGHGHEGHGGG?E3FAFGHFHGHGGFHHHGGHHGGHHHHEHHHHGGGGGHHGG?EGGGHHGEFGGGFDGGHHGGGHHHGHGGHHGGCC?CCGDDFFGCGFGHGGGGEGGHGGGGGEFFEFE/BFGGGGFFGGFF0A::AA;DEA@-@=9@FF;AAABB9FFED.A..;9:BFBBAFF/BFFFBB/:BAA--9;-./;FFF//B:FB/
@M05620:45:000000000-G6HP7:1:1101:13856:4197 1:N:0:170
CATCCTGACCCTGAAGTACCCCATTGAGCATGGCATCGTCACCAACTGGGACGACATGGAGAAGATCTGGCACCACACCTTCTACAACGAGCTGCGCGTGGCCCCGGAGGAGCACCCAGTGCTGCTGACCGAGGCCCCCCTGAACCCCAAGGCCAACCGAGAGAAGATGACTCAGGTGAGGCTCGGCCGACGCCCGTGCTCCTCCCGTCCTTTCCCCAGTCATTTTCTGCCCGGCTTGCTTTCTGCCCTTA
+
BBBABBB5FCFFGCGGGGGFGGDHHHHFEDGFHHGHHEGGFGHHEFHHHHGHEGGGGHG3EGFGGGHHHEHBHGHHGEEHHHHEHHFHG1EEEHHGGGGGGGHHGG<CCCGGFCFHGFEHHHHHHHH10?@-<@CFGCGGGEBCHHGG?.:...;CE.;ABGGABB/BFGFF0099FE/9AAAFBBFABBB--9B-@.AEFFBFFFF:ADDFFFFBFFD/;:/9BBFBFBFF.---9-.99BFF/9B.9;/
@M05620:45:000000000-G6HP7:1:1101:21203:4200 1:N:0:170
CATCCTGACCCTGAAGTACCCCATTGAGCATGGCATCGTCACCAACTGGGACGACATGGAGAAGATCTGGCACCACACCTTCTACAACGAGCTGCGCGTGGCCCCGGAGGAGCACCCAGTGCTGCTGACCGAGGCCCCCCTGAACCCCAAGGCCAACAGAGAGAAGATGACTCAGGTGAGGCTCGGCCGACGCCCGTGCTCCTCCCGTCCTTTCCCCAGTCATTTTCTGCCCGGCTTGATTTCTGACATTT
+
CCCCCFFFFFFFGGGGGGGGGGGHHHHHHHHHHHHHHGHHHGHHHGHHHHHHGGGGGHHHHHHHHHHHGHHHHGHHHGGHHHHHHHHHGGGGGGHGGGGGGGHHGGGGGGGGHHHHGGHHHHHHHHHHHHGGGGGGGGGGGGHHHHGGGGHGHHGGGGGGGGGGGGFGGGGGGGGGGGGGGGGGFFFFFAFFFFFF@DFEFFFFFFFADFFFFFFFFFFFFFFFFFFFFEFFFFCFFF:BFFFF00FBFF0
@M05620:45:000000000-G6HP7:1:1101:13882:4213 1:N:0:170
CATCCTGACCCTGAAGTACCCCATTGAGCATGGCATCGTCACCAACTGGGACGACATGGAGAAGATCTGGCACCACACCTTCTACAACGAGCTGCGCGTGGCCCCGGAGGAGCACCCAGTGCTGCTGACCGAGGCCCCCCTGAACCCCAAGGCCAACAGAGAGAAGATGACTCAGGTGAGGCTCGGCCGACGCCCGTGCTCCTCCCGTCCTTTCCCCAGTCATTTTCTGCCCGGCTTGATTTCTGACATTA
+
BBABBFFFFFFFGGGGGGGGGGGHHHHHHHHHHHHHHGHHDFHHHGHGGHHHGEGGGHGGHHHHGHHHHHHHHGHHHGGHHHHHHHHHGGGGGHHGGGGGFEHHGGGGGGGGHHHHGGHGFHHHHHFFGHGGGGGGGGGGGGHHGHGEGGHGHHGGGGGGGGGGGGGFGGGGGGGGF/BFAF.FCFFFF-@CBCFF:ADEFFFFFFF.AA;;FFFFFFFBFFF/BBFFFFFFDCABFFFFFFFF9BBFBF/
@M05620:45:000000000-G6HP7:1:1101:21216:4215 1:N:0:170
CATCCTGACCCTGAAGTACCCCATTGAGCATGGCATCGTCACCAACTGGGACGACATGGAGAAGATCTGGCACCACACCTTCTACAACGAGCTGCGCGTGGCCCCGGAGGAGCACCCAGTGCTGCTGACCGAGGCCCCCCTGAACCCCAAGGCCAACAGAGAGAAGATGACTCAGGTGAGGCTCGGCCGACGCCCGTGCTCCTCCCGTCCTTTCCCCAGTCATTTTCTGCCCGGCTTGATTTCTGACATTT
+
DDDDDFFFFFFFGGGGGFGGGGGHHHHHHHHHHHHHHGHHHGHHHGHHHHGHGGGGGHHHHHHHHHHHHHHHHGHHHGGHHHHHHHHHGGGGGHHGGGGGGGHHGGGGGGGGHHHHGGHGHHHHHHHHHHGGGGGGGGGGGGHHHHGGGGHGHHGGGGGGGGGGGGGGGGGGGGGGGGGGGGGGFFFFFFFFFFFF@DFFFFFFFFFEFFFFFFFFFFFBFBFFFHHHHFFFFFFFFFAFFFFFFEFFFF0
@M05620:45:000000000-G6HP7:1:1101:21197:4217 1:N:0:170
CATCCTGACCCTGAAGTACCCCATTGAGCATGGCATCGTCACCAACTGGGACGACATGGAGAAGATCTGGCACCACACCTTCTACAACGAGCTGCGCGTGGCCCCGGAGGAGCACCCAGTGCTGCTGACCGAGGCCCCCCTGAACCCCAAGGCCAACAGAGAGAAGATGACTCAGGTGAGGCTCGGCCGACGCCCGTGCTCCTCCCGTCCTTTCCCCAGTCATTTTCTGCCCGGCTTGATTTCTGACATTA
+
ABBCCFFFFFFFGFGGGDGGGGGHHGHHHHHHHHHHHGHHFGHHHGHHGHHHGGGGGHHHHHHHHHHHHHHHHGHHHGGHHHHHHHHHGGGGGHHGGGGGGGHHGGGGGGGGHGHHGGHGFHHHHHHHHHGGGGGGGGGGGGFHHHGGGGHGHHGGGGGGGGGGGGGFFGGGGGGGGGGGGGGGFFFFFACFFFFF>ADFFFFFFFFFFFFFFFFFFFFFFFFFFFFFFFFFFFFFF;?FFFFFFBBFFF/
@M05620:45:000000000-G6HP7:1:1101:13867:4221 1:N:0:170
CATCCTGACCCTGAAGTACCCCATTGAGCATGGCATCGTCACCAACTGGGACGACATGGAGAAGATCTGGCACCACACCTTCTACAACGAGCTGCGCGTGGCCCCGGAGGAGCACCCAGTGCTGCTGACCGAGGCCCCCCTGAACCCCAAGGCCAACAGAGAGAAGATGACTCAGGTGAGGCTCGGCCGACGCCCGTGCTCCTCCCGTCCTTTCCCCAGTCATTTTCTGCCCGGCTTGATTTCTGACATTA
+
DCCDDFFFFFFFGGGGGGGGGGGHHHHHHHHHHHHHHGHHHGHHHGHHHHHHGGGGGHHHHHHHGHHHHHHHHGHHHGGHHHHHHGHHGGGGGHHGGGGGGGHHGGGGGGGGHHHHGGHHHHHHHHHHHHGGGGGGGGGGGGGHHHGGGGHGHHGGGGGGGGGGGGGGGGGGGGGGGFGGGGGGFFFFFFFFFFFF@FFFFFFFFFFFFFFFFFFFFFFFFFFFFFFFFFFFBFFFFFAFFFFFFFFFFF0
@M05620:45:000000000-G6HP7:1:1101:16354:4231 1:N:0:170
AAACCAAGCAGACACTCACCGCTCCCTCGCCACAGGCCAATAGTTTGTCCTCACTGAGTTGGCAACAAGTGGCTGCTGTGGCTGCCATTTTTCTGGTGATGGCCATCAGCTCCACGAGGTCAGCTGGGGGGCTTTCTTTGTGTAAGCAACGAGAAACCTGAAAGAAGCATTTTTTAACTAAGTCCTGCTGAGTCATTCATGAGTTTTTAGCCGCCTTGCTTCTTCTCACAGACTCTCTACTCTCATGCCAG
+
BBABBAAFBFFFGGGGGGGGGGEEEGHHGGEEGHGHGGDGHHFFGFHHHHHHHHDFGHFFHGHGHGHFHFEFGFFGHF@FGHHGGHHFHGHHGHEHGHFHHHHHHHHHHHGGHHHGEEE?GHHHFHHGCDGGFGGGGFGFGGGGGGGGFFFFFDFFFFFFFFFFFFFFFFFFFFFFFFFFFFFFFFFFFFEFBFFFFFFFFFF;BBFEFFFBDFFDDBFF/FFFFFFEBFBFFFFFFFFFFFFFEFBFFF/
@M05620:45:000000000-G6HP7:1:1101:18234:4240 1:N:0:170
AGATTACTGCAACAGTTCCCCCTGGACCTGGAAAAGTTTCTTGCCTGGCTTACAGAAGCTGAAACAACTGCCAATGTCCTACAGGATGCTACCCGTAAGGAAAGGCTCCTAGAAGACTCCAAGGGAGTAAAAGAGCTGATGAAACAATGGCAAGTAAGTCAGGCATTTCCGCTTTAGCACTCTTGTGGATCCAATTGAACAATTCTCAGCATTTGTACTTGTAACTGACAAGCCAGGGACAAAACAAAGAT
+
BBBA>FFFBFFFGGGGFFGGGGGDDHHHHHFC3FHHF5BGHFHFHHHHHAGFHFHEFFGEGHHHHHEHHFDGHHGGHHHHHHHBFFHGHHHHHHGEEEHHHHHHHHHHGHHHHHHHHHHHHHHGGGGGHHHHHGHHHHGHHHHHHGHHFGHHHGHHHHHHGHHHHHHHHHGGGGGHHHHHHHHHHHHGHHHGHHHHHGHHHHHHHGHFDHHHHHHHHHHGHHHFGGHHHHHHEGGGGGGGGGFGGFGGFGF
@M05620:45:000000000-G6HP7:1:1101:10127:4249 1:N:0:170
AAACCAAGCAGACACTCACCGCTCCCTCGCCACAGGCCAATAGTTTGTCCTCACTGAGTTGGCAACAAGTGGCTGCTGTGGCTGCCATTTTTCTGGTGATGGCCATCAGCTCCACGAGGTCAGCTGGGGGGCTTTCTTTGTGTAAGCAACGAGAAACCTGAAAGAAGCATTTTTTAACTAAGTCCTGCTGAGTCATTCATGAGTTTTTAACCGCCTTGCTTCTTCTCACAGACTCTCTACTCTCATGCCAG
+
CCBCBAAFCFFFGGGGGGGGGGGGGGHHGGGGGHHHGGHHHHHHHHHHHHHHHHHHHHHHHHHHHHHHHHHHGHGGHHHHHHHGGHHHHHHHHHHHHHHHHHHHHHHHHHHHHHHGGGGEHCHHHHGGGGGGGGGGGGGGGGGGGGGFBFCEFFFFFFFFFFFFFFFFFFFFFFFFFFFFFFFFFFFFFFFFFFFFFFFFFFFFFFFFFBFFFFFFFFFFBFFFFFFFFFFFFFFFFFFFFFFFFFFFFFB
@M05620:45:000000000-G6HP7:1:1101:15960:4251 1:N:0:170
AGATTACTGCAACAGTTCCCCCTGGACCTGGAAAAGTTTCTTGCCTGGCTTACAGAAGCTGAAACAACTGCCAATGTCCTACAGGATGCTACCCGTAAGGAAAGGCTCCTAGAAGACTCCAAGGGAGTAAAAGAGCTGATGAAACAATGGCAAGTAAGTCAGGCATTTCCGCTTTAGCACTCTTGTGGATCCAATTGAACAATTCTCAGCATTTGTACTTGTAACTGACAAGCCAGGGACAAAACAAGGAT
+
BABBBFFFFFDFGGGGGGGGGGFGHHHHHFHHHHGHHHHHHHHHHHHHHHHCHGHHFHHHHHHHHHHHHHHHHHHHHHHHGHHHBFGHHHEHHHGGGDGGFHFHGHHHGHHHHGHHHGHHBCBFF/EEHFHHHGHHHHHHG?GFHHHHHHGHHGHHHHHHHFHGCGHHHHGGGGEGDHHGHHHHHHHGGHHHHFGHHFHHHHHHHHHHHHHHHHHGBCGFHFHHHHHGHHHHHGGGGGGGGGGGGGG/.;C
@M05620:45:000000000-G6HP7:1:1101:18253:4255 1:N:0:170
AGATTACTGCAACAGTTCCCCCTGGACCTGGAAAAGTTTCTTGCCTGGCTTACAGAAGCTGAAACAACTGCCAATGTCCTACAGGATGCTACCCGTAAGGAAAGGCTCCTAGAAGACTCCAAGGGAGTAAAAGAGCTGATGAAACAATGGCAAGTAAGTCAGGCATTTCCGCTTTAGCACTCTTGTGGATCCAATTGAACAATTCTCAGCATTTGTACTTGTAACTGACAAGCCAGGGACAAAACAAAGAT
+
DDDDDFFFFFFFGGGGGGGGGGGGHHHHHHHHHHHHFGHHHHHHHHHHHHHHHHHHHHHHHHHHHHHHHHHHHHHHHHHHHHHHHHHHHHHHHHGGGGHHHHHHHHHHGHHHHHHHHHHHHHHGGHGGHHHHHGHHHHHHHHHHHHHHHHHHHGHHHHHHHHHHHHHHHHGGGGGHHHHHHHHHHHHGHHHHHHHHHHHHHHHHHHHHHHHHHHHHHHHHHHHHHHHHHHHHHGGGGGGGGGGFGGGGFGF
@M05620:45:000000000-G6HP7:1:1101:10131:4275 1:N:0:170
AAACCAAGCAGACACTCACCGCTCCCTCGCCACAGGCCAATAGTTTGTCCTCACTGAGTTGGCAACAAGTGGCTGCTGTGGCTGCCATTTTTCTGGTGATGGCCATCAGCTCCACGAGGTCAGCTGGGGGGCTTTCTTTGTGTAAGCAACGAGAAACCTGAAAGAAGCATTTTTTAACTAAGTCCTGCTGAGTCATTCATGAGTTTTTAGCCGCCTTGCTTCTTCTCACAGACTCTCTACTCTCATGCCAG
+
CCBBCABFCFFFGGGGGGGGGGGGGGHHGGGGGHHHGGHHHHHHHHHHHHHHHHHHHHGGHHHHHHHHHHHHGHGGHHGHHHHGGHHHHHHHHHHHHHHHHHHHHHHHHHHHHHHGGGGFHHHHHHHGGGGGGGGGGGGGGGGFFFGGFFGGFFFFFFFFFFFFFFFFFFFFFFFFFFFFFFFFFFFFFFFFFFFFFFFFFFFFFFFFFBFFDFFFFFFFFFFFFFFFFFFFFFFFFFFFFFFFFF0BFF9
@M05620:45:000000000-G6HP7:1:1101:23152:4317 1:N:0:170
ATCTCTATCTCCTAAAAACCTGTTTAGATTTGGAGATAGACCTTCAGGTTTTTCATCATTTTCTGCATGAATTATACATTGACCACGTTCCAGCGTGGTCAGTTTGCAGCATTCTGTTATTTTGTTTGACAGAGTGTCTTGTTGAGAACATATGTAGGACATGATTTTTTCCTGCAACAGGGAAAATAAAGTATAAGTTTTAAAGATTTATTCTTTAATAAAGGATCTCAAAGCCAGCTTTAGAAAAAGGA
+
DDCCDFFFFFFFGGGGGGGGGGHHHHHHHHHHHHHHHHHHHHHHHHHHHHHGGHHHHHIHHIHHIHHHHHHHHHHGHHHHHHHHHHGHHHHHHHGGGGHHHHHHHHHHHHGHHHHHHHHHHHHHHHHHHHHHHHHHHHHHHHHHHHHGHHHHHHHHHHHHHHHHHHHHHGHHHHHHHHHHHGGGHHHGHGHHHHHHH>HHHGGHHHHHHHHHHHHHGHHHHFHHHHHHHGHGHHHHHGHHHHHEFGFHGGH
@M05620:45:000000000-G6HP7:1:1101:11922:4356 1:N:0:170
CATCCTGACCCTGAAGTACCCCATTGAGCATGGCATCGTCACCAACTGGGACGACATGGAGAAGATCTGGCACCACACCTTCTACAACGAGCTGCGCGTGGCCCCGGAGGAGCACCCAGTGCTGCTGACCGAGGCCCCCCTGAACCCCAAGGCCAACAGAGAGAAGATGACTCAGGTGAGGCTCGGCCGACGCCCGTGCTCCTCCCGTCCTTTCCCCAGTCATTTTCTGCCCGGCTTGATTTCTGACATTT
+
ABBBAFFFFFFCGEGGGGGGGGGHHHHFGHHHHGGHHGHDHGHHHGHHHHHHGGGGGHGHGHHHHGHHHHGHHGHHHGGHHHHHHHHHGGGGGHHGGGGGGGHGGGGGGGGGHHHHGGHGHHHHHHHHHHGGGGGGGGGGGGHHHHGGGGHGHHGGGGGGGGGGGGGGGGGGGGGGGGGGGGGGFFFFFFFFFFFF@FFFFFFFFFFFFFFFFFFFFF?FFFFFFFFFFFFFBFFFFFFFFFFFF;BFFF/
@M05620:45:000000000-G6HP7:1:1101:14738:4378 1:N:0:170
AAACCAAGCAGACACTCACCGCTCCCTCGCCACAGGCCAATAGTTTGTCCTCACTGAGTTGGCAACAAGTGGCTGCTGTGGCTGCCATTTTTCTGGTGATGGCCATCAGCTCCACGAGGTCAGCTGGGGGGCTTTCTTTGTGTAAGCAACGAGAAACCTGAAAGAAGCATTTTTTAACTAAGTCCTGCTGAGTCATTCATGAGTTTTTAGCCGCCTTGCTTCTTCTCACAGACTCTCTACTCTCATGCCAA
+
BBBBBAACAFFFFGGGGGGGGGFGGGBHGGGGGHHHGGHHHHGHHHHHHHHHHHHHHHGHHHGHHHHHHDGHGGFGHGGHGHHFGHHHHHHHHHHHGHHHHHHHHHHHHHFHHHH/<<E?23233?GDFGGFCGGF0FFECCBBFFF0B.999;DFFFEF/BFBFFBBF9FFFFF?FFFFFFFFFFFFFB9F;B9BFF9BFFFBFFFFEFFFFFF.D/9B9BFF/FFFBF/FFBBFFFFB///9:B;FFF/
@M05620:45:000000000-G6HP7:1:1101:14723:4390 1:N:0:170
AAACCAAGCAGACACTCACCGCTCCCTCGCCACAGGCCAATAGTTTGTCCTCACTGAGTTGGCAACAAGTGGCTGCTGTGGCTGCCATTTTTCTGGTGATGGCCATCAGCTCCACGAGGTCAGCTGGGGGGCTTTCTTTGTGTAAGCAACGAGAAACCTGAAAGAAGCATTTTTTAACTAAGTCCTGCTGAGTCATTCATGAGTTTTTAGCCGCCTTGCTTCTTCTCACAGACTCTCTACTCTCATGCCAG
+
CCABCABFCFFFGGGGGGGGGGGGGGHHGGGGGHHHGGGHHHHHHHHHHHHHHHHHHHGHHHHGHHHHHGHHGHGGHHGHHHHGGHHGHHHHHHHHHHGHHHHHHHHHHHHHHHHGEGGGGGFGGHHGGGGGGGGGGGGGGGGGGGGGFFGGFFFFFFFFFFFFFFFFFFFFFFFFFFFFFFFFFFFFFFFFFFFFFFFFFFFBFFFFFFFFFFFFFFFFFFFFFFFFFFFFFFFFFFFFFFFFFFBFFF/
@M05620:45:000000000-G6HP7:1:1101:14737:4404 1:N:0:170
AAACCAAGCAGACACTCACCGCTCCCTCGCCACAGGCCAATAGTTTGTCCTCACTGAGTTGGCAACAAGTGGCTGCTGTGGCTGCCATTTTTCTGGTGATGGCCATCAGCTCCACGAGGTCAGCTGGGGGGCTTTCTTTGTGTAAGCAACGAGAAACCTGAAAGAAGCATTTTTTAACTAAGTCCTGCTGAGTCATTCATGAGTTTTTAGCCGCCTTGCTTCTTCTCACAGACTCTCTACTCTCATGCCAG
+
AAAAAAAFAFFFGGGGGGGGGGGGGGHHGGGGGFGGGGDHHGHHHHHHHHHHHHGHHHDGHGHHHHHHHFHHGGGGHHHHHHHGGHHHHHHHHHHHHGHHHHHHHHHHHHHHHHHGEFEEGHHHHHHGGGGGGGGGGGGFFGGGFGGGGFGGFFFFFFFFFFFFFFFFFFFFFFFFFFFFFFFFFEFEFFFFFFFFFFFFFFFBFFFFFFFFDFFFFFFFFFFFFFFFFFBFFFFFFFFFFFFFEF;BFF/
@M05620:45:000000000-G6HP7:1:1101:14717:4406 1:N:0:170
AAACCAAGCAGACACTCACCGCTCCCTCGCCACAGGCCAATAGTTTGTCCTCACTGAGTTGGCAACAAGTGGCTGCTGTGGCTGCCATTTTTCTGGTGATGGCCATCAGCTCCACGAGGTCAGCTGGGGGGCTTTCTTTGTGTAAGCAACGAGAAACCTGAAAGAAGCATTTTTTAACTAAGTCCTGCTGAGTCATTCATGAGTTTTTAGCCGCCTTGCTTCTTCTCACAGACTCTCTACTCTCATGCCAG
+
ABAABAAFBFFFGGGGGGGGGGGGGGHHGGGGGHHHGGHHHGHGHHHHHHHHHHHHHHGHHHHGHHHHHFHHGHGGHHHHHHHGGHHHHHGHHHHHHHHGHHHHHHHHHHHHHGGGFGE?GEGGHHHGGGGGGGGGGGGGGGGGGGGGFFGGFFFFFFFFFFFFFFFFFFFFFFFFFFFFFFFFFFFFFFFFFFFFFFFFFFFBFFFFFFFFFFFFFFFFFFFFFFFFFFFFFFFFFFFFFFFFFF9BFF0
@M05620:45:000000000-G6HP7:1:1101:22716:4422 1:N:0:170
CATCCTGACCCTGAAGTACCCCATTGAGCATGGCATCGTCACCAACTGGGACGACATGGAGAAGATCTGGCACCACACCTTCTACAACGAGCTGCGCGTGGCCCCGGAGGAGCACCCAGTGCTGCTGACCGAGGCCCCCCTGAACCCCAAGGCCAACAGAGAGAAGATGACTCAGGTGAGGCTCGGCCGACGCCCGTGCTCCTCCCGTCCTTTCCCCAGTCATTTTCTGCCCGGCTTGATTTCTGACATTA
+
BBBBBFFFFFFFGGGGGGGGGGGHHHHHGHHHHHHHHEHHHGHHFGHHHFHHFGGGGHHHHHHEGHHHFHHHHGHHHGGHHHHHHHHHGGGGG@FEGGGGGEHHGG?GCGDFHHHHGGHHGGHHHHGFHHDGFGGGGGGGGGHHHHGGADEEGHEGGGFGGGGGGGGGGGGGGGBFGGFGGECFFFFFFCF9@@BB:;;AFFFFFF?ADF?FFFFFFFA:FFFFFFFFFFFF?9@FAB.;FFFB:BFFFF/
@M05620:45:000000000-G6HP7:1:1101:20179:4431 1:N:0:170
AGATTACTGCAACAGTTCCCCCTGGACCTGGAAAAGTTTCTTGCCTGGCTTACAGAAGCTGAAACAACTGCCAATGTCCTACAGGATGCTACCCGTAAGGAAAGGCTCCTAGAAGACTCCAAGGGAGTAAAAGAGCTGATGAAACAATGGCAAGTAAGTCAGGCATTTCCGCTTTAGCACTCTTGTGGATCCAATTGAACAATTCTCAGCATTTGTACTTGTAACTGACAAGCCAGGGACAAAACAAAGAT
+
CCCCCFFFFFFFGGGGGGGGGGGGHHHHHHHHHHHHGHHHHHHHHHHHHHHHHHHHHHHHHHHHHHHHHHHHHHHHHHHHHHHHGGHHHHHHHHGGGGHHHHHHHHHHGHHHHHHGHHHHHHHGGHGGHHHHHGHHHHHHHHHHHHHHHHHHHGHHHHHHHHHHHHHHHHGGGGGHHHHHHHHHHFHGHHHHGHHHHGHGFGHHHHHFHHGHHHHHHHHHHGHGHHHHHGHHHGGGGGGGGGGGGGGGGGG
@M05620:45:000000000-G6HP7:1:1101:20163:4439 1:N:0:170
AGATTACTGCAACAGTTCCCCCTGGACCTGGAAAAGTTTCTTGCCTGGCTTACAGAAGCTGAAACAACTGCCAATGTCCTACAGGATGCTACCCGTAAGGAAAGGCTCCTAGAAGACTCCAAGGGAGTAAAAGAGCTGATGAAACAATGGCAAGTAAGTCAGGCATTTCCGCTTTAGCACTCTTGTGGATCCAATTGAACAATTCTCAGCATTTGTACTTGTAACTGACAAGCCAGGGACAAAACAAAGAT
+
BB@BBFFFFFFFGGCGGGGGGGGGHHHHHHGHHHHHFHHHHHHHHHHHHHHHHHHGHHHHHHHGHGHHHHHHHHHHHHHHHHGHGHHHHHHHHHGGGGHHHHHGHHHHGHHHHHHHHHHHFGGGAFGGHHFHHGHHHGHHHHHHHHHHGFHHHGGGHHFGGHHHHHHHHHGGGGGHHHHHHHHHHGFGHFGHHGHHHEHFFHHHHHH<=CFHHHHGHGGHHFHFHHHGHHHHHGGGGGGGGGGFFEGGGGF
@M05620:45:000000000-G6HP7:1:1101:24476:4476 1:N:0:170
CATCCTGACCCTGAAGTACCCCATTGAGCATGGCATCGTCACCAACTGGGACGACATGGAGAAGATCTGGCACCACACCTTCTACAACGAGCTGCGCGTGGCCCCGGAGGAGCACCCAGTGCTGCTGACCGAGGCCCCCCTGAACCCCAAGGCCAACAGAGAGAAGATGACTCAGGTGAGGCTCGGCCGACGCCCGTGCTCCTCCCGTCCTTTCCCCAGTCATTTTCTGCCCGGCTTGATTTCTGACATTA
+
BBBCCFFFFFFFGGGGGGGGGGGHHHHHHHHHHHHHHGHHHGHHHGHHHEHHGGGGGHHGHHHHHHHHFHGHHGHHHGGHHHHHHHHHGGGGGHHGGGGGGGHHGGGGGGGGHHHHGGHHHHHHHHHHHHGGGGGGGGGGGGHHHHGGGGHGHHGGGGGGGGGGGGGGGGGGGGFGGFGGGGGGFFFFFFFFFFFF@DFAFFFFFFFEDFFFFFFFFFFFFFFFFFFFFFFF?>@D>-;BFFFFFFFFFF/
@M05620:45:000000000-G6HP7:1:1101:18509:4519 1:N:0:170
AGATTACTGCAACAGTTCCCCCTGGACCTGGAAAAGTTTCTTGCCTGGCTTACAGAAGCTGAAACAACTGCCAATGTCCTACAGGATGCTACCCGTAAGGAAAGGCTCCTAGAAGACTCCAAGGGAGTAAAAGAGCTGATGAAACAATGGCAAGTAAGTCAGGCATTTCCGCTTTAGCACTCTTGTGGATCCAATTGAACAATTCTCAGCATTTGTACTTGTAACTGACAAGCCAGGGACAAAACAAAGAT
+
BBBBBFFFBFFFGGFBGGGGGGGGHHHHHHHGHHGHGHHHHHHHHHHHHHHGHHHFHHHHHGHGHHHHHHHHFHHHGGFHHHHHGHHHHHHHHHGGGGHGHGGHHHHHGHHHHHHGHHHHHFHGGFGFHHHGHGHHHFBGHGFFGFHHFFGHGGGHGHGHHHHHGHHHHHGGGGGHGHHHHHHGH=GGHHHHHGHHHFFFBHHHHHHDGGFHFHHHHHHGHFHEHHGFHGHHHGGGGFEEEFFFFGGGGGC
@M05620:45:000000000-G6HP7:1:1101:19234:4542 1:N:0:170
CATCCTGACCCTGAAGTACCCCATTGAGCATGGCATCGTCACCAACTGGGACGACATGGAGAAGATCTGGCACCACACCTTCTACAACGAGCTGCGCGTGGCCCCGGAGGAGCACCCAGTGCTGCTGACCGAGGCCCCCCTGAACCCCAAGGCCAACAGAGAGAAGATGACTCAGGTGAGGCTCGGCCGACGCCCGTGCTCCTCCCGTCCTTTCCCCAGTCATTTTCTGCCCGGCTTGATTTCTGACATTA
+
EDDEEFFFFFFFGGGGGGGGGGGHHHHHHHHHHHHHHGHHHGHHHGHHHHHHGGGGGHHHHHHHHHHHHHHHHGHHHGGHHHHHHHHHGGGGGHHGGGGGGGHHGGGGGGGGHHHHGGHGHHHHHHHHHHGGGGGGGGGGGGHHHHGGGGHGHHGGGGGGGGGGGGGGGGGGGGGGGGGGGGGGFFFFFFFFFFFFDFFFFFFFFFFEDFFFFFFFFFFFFFFFHFFFFFFFFFFFFFFFFFFFFFFFFF1
@M05620:45:000000000-G6HP7:1:1101:11731:4545 1:N:0:170
CATCCTGACCCTGAAGTACCCCATTGAGCATGGCATCGTCACCAACTGGGACGACATGGAGAAGATCTGGCACCACACCTTCTACAACGAGCTGCGCGTGGCCCCGGAGGAGCACCCAGTGCTGCTGACCGAGGCCCCCCTGAACCCCAAGGCCAACAGAGAGAAGATGACTCAGGTGAGGCTCGGCCGACGCCCGTGCTCCTCCCGTCCTTTCCCCAGTCATTTTCTGCCCGGCTTGATTTCTGACATTA
+
AABBBFFFFFFFGGGGGGGGGGGHHHHHHHHFHHHHHGHHHGHHHGHHHHHHGGGGGHHHHHGHHHHGHHHHHGHHHGGHHHHHHGGHGGGGGHHGGGGGGGHHGGGGGGGGHHHHGGGGGHGHHHHHHHGGGGGGGGGGGEHHHHGGGGGGHHGGGGGGGFGGFGFFGGGGGGGGFGGFAEGFCFFFFFFFFFFF@ADAFFFFFFDADDABFB9BBFAFFFFFFFFEFFFF.>;D--FBBFFFFFBBFF/
@M05620:45:000000000-G6HP7:1:1101:19026:4550 1:N:0:170
CATCCTGACCCTGAAGTACCCCATTGAGCATGGCATCGTCACCAACTGGGACGACATGGAGAAGATCTGGCACCACACCTTCTACAACGAGCTGCGCGTGGCCCCGGAGGAGCACCCAGTGCTGCTGACCGAGGCCCCCCTGAACCCCAAGGCCAACAGAGAGAAGATGACTCAGGTGAGGCTCGGCCGACGCCCGTGCTCCTCCCGTCCTTTCCCCAGTCATTTTCTGCCCGGCTTGATTTCTGACATTA
+
CCCCCFFFFFFFGGGGGGGGGGGHHHHHHHHHHHHHHGHHGGHHHGHHHHHHGGGGGHHHHHHFHHHHHHHHHGHHHGGHHHHHHHHHGGGGGHHGGGGGGGHHGGGGGGGGHGHHGGHGHHHHHHHHHHGGGGGGGGGGGGHHHHGGGGHGHHGGGGGGGGGGGGGGGGGGGGGGGGGGGGGGFFFFFFFFFFFF>FFEFFFFFFFEFFFFFFFFFFFFFFFFFFFFFFFFDFFCFAAFFFFFF;FFFF0
@M05620:45:000000000-G6HP7:1:1101:10013:4557 1:N:0:170
ATCTCTATCTCCTAAAAAGGAAGAAAGGGGAGGGAAGATCGGAAGAGCACACGTCTGAACTCCAGTCACAGAAGACCATCTCGTATGCCGTCTTCTGCTTGAAAAAAAAAAAAAAAAAAAAAGAGAGTAAAATAGGTGATGAAATAATGGCGAGTATGGAACGTAGTTGAGTTACAGAGCGCTTGTGGCGGAGAGTGGACAATTCTACGAATTATGTATAATACATGAGAAGAGAGCGACACGAATAGACT
+
CCCBBFFFFFFFGGGGGGGEBGGFFHHGGGFGGGGHEGHHHGFGGHHHHHGHGHHGGFHHHHHFHHHHHHHHGHGHGHHFHHGGFHGGHGEEHGHHHHGHGGHHGHGGGGC/><//---<--../:./000000;0;000000000;;;9/-:--.00/00:....;;//9/9///////--..9.9.;-----.//.///.//////..:..//;/////9/////9/////./..---9-.-...////
@M05620:45:000000000-G6HP7:1:1101:20573:4598 1:N:0:170
AAACCAAGCAGACACTCACCGCTCCCTCGCCACAGGCCAATAGTTTGTCCTCACTGAGTTGGCAACAAGTGGCTGCTGTGGCTGCCATTTTTCTGGTGATGGCCATCAGCTCCACGAGGTCAGCTGGGGGGCTTTCTTTGTGTAAGCAACGAGAAACCTGAAAGAAGCATTTTTTAACTAAGTCCTGCTGAGTCATTCATGAGTTTTTAGTCGCCTTGCTTCTTCTCACAGACTCTCTACTCTCATGCCAG
+
CBCCCBCFCFFFGGGGGGGGGGGGGGHHGGGGGHHHGGHHHHHHHHHHHHHHHHHHHHGHHHHHHHHHHGHHGHGGHHHHHHHGGHHHHHHHHHHHHHHHHHHHHHHHHHHHHHHGGGGGHFHHHHHGGGGGGGGGGGGGGGGGGGGGGGGGFFFFFFFFFFFFFFFFFFFFFFFFFFFFFFFFFFFFFFFFFFFFFFFFFFFBFFFFFFFFFFFFFFFFFFFFFFFFFFFFFFFFFFFFFFFFFFFFFF0
@M05620:45:000000000-G6HP7:1:1101:15749:4607 1:N:0:170
CATCCTGACCCTGAAGTACCCCATTGAGCATGGCATCGTCACCAACTGGGACGACATGGAGAAGATCTGGCACCACACCTTCTACAACGAGCTGCGCGTGGCCCCGGAGGAGCACCCAGTGCTGCTGACCGAGGCCCCCCTGAACCCCAAGGCCAACAGAGAGAAGATGACTCAGGTGAGGCTCGGCCGACGCCCGTGCTCCTCCCGTCCTTTCCCCAGTCATTTTCTGCCCGGCTTGATTTCTGACATTA
+
CCCDDFFFFFFFGGGGGGGGGGGHHHHHHHHHHHHHHGHHHGHHHGHHHHHHGGGGGHHHHHHHHHHHHHHHHGHHHGGHHHHHHHHHGGGGGHHGGGGGGGHHGGGGGGGGHHHHGGHHHHHHHHHHHHGGGGGGGGGGGGHHHHGGGGHGHHGGGGGGGGGGGGGGGGGGGGGGHGGGGGGGFFFFFFFFFFFFCFFFFFFFFFFFFFFFFFFFFFFFFFFFFFFFFFFFFCFFFFAFFFFFFBFFFF0
@M05620:45:000000000-G6HP7:1:1101:15753:4632 1:N:0:170
CATCCTGACCCTGAAGTACCCCATTGAGCATGGCATCGTCACCAACTGGGACGACATGGAGAAGATCTGGCACCACACCTTCTACAACGAGCTGCGCGTGGCCCCGGAGGAGCACCCAGTGCTGCTGACCGAGGCCCCCCTGAACCCCAAGGCCAACAGAGAGAAGATGACTCAGGTGAGGCTCGGCCGACGCCCGTGCTCCTCCCGTCCTTTCCCCAGTCATTTTCTGCCCGGCTTGATTTCTGACATTA
+
AAABBFFFFFFFGFGGGFGGGGGHHGGGGHHGHHHHHGGHHGHHHGHGHHFHGGGGGHHHHHHHFFHFFHHHHGHHHGGHGHHHHFHHGGFGGGHGGGGGCGHHGGCGGGGGHEGGGGEGHGHHHHHGHHGG?DGFGGGGDEFH:GFGGGHGHHGGGGGGGGDEGGG0FGGGGG0BFEFGF.EFFAFDFCB9BFCAB..9B/;FFFDFDFFFFFFFFFDFF/FFBFFFFFF?.9=BF;.;9FFFB/BBFF/
@M05620:45:000000000-G6HP7:1:1101:22495:4665 1:N:0:170
CATCCTGACCCTGAAGTACCCCATTGAGCATGGCATCGTCACCAACTGGGACGACATGGAGAAGATCTGGCACCACACCTTCTACAACGAGCTGCGCGTGGCCCCGGAGGAGCACCCAGTGCTGCTGACCGAGGCCCCCCTGAACCCCAAGGCCAACAGAGAGAAGATGACTCAGGTGAGGCTCGGCCGACGCCCGTGCTCCTCCCGTCCTTTCCCCAGTCATTTTCTGCCCGGCTTGATTTCTGACATTA
+
BABBCFFFFFFFGGGGGGGGGGGHHHHHHHHHHHHHHGHHGGHHHGHHHHHHGGGGGHHHHHHHHHHGHHHHHGHHHGGHHHHHHHHHGGGGGHHGGGGGGGHHGGGFGGGGHHHHGGHGHHHHHHHHHHGGGGGGGGGGGGHHHHGGGGHGHHGGGGGGGFGEFFFGGGGGGGGGGGGGGGGGFFFFBBFFFFFFDFFFFFFFFFFADFFFFFFFFFFFFFFFFFFFFFFFDFFFFFFFFFFFE;FFFF0
@M05620:45:000000000-G6HP7:1:1101:22503:4681 1:N:0:170
CATCCTGACCCTGAAGTACCCCATTGAGCATGGCATCGTCACCAACTGGGACGACATGGAGAAGATCTGGCACCACACCTTCTACAACGAGCTGCGCGTGGCCCCGGAGGAGCACCCAGTGCTGCTGACCGAGGCCCCCCTGAACCCCAAGGCCAACAGAGAGAAGATGACTCAGGTGAGGCTCGGCCGACGCCCGTGCTCCTCCCGTCCTTTCCCCAGTCATTTTCTGCCCGGCTTGATTTCTGACATTT
+
AABBBFFFFFFFGGGGGGGGGGGHHHFHHHHHHHHHHGHHGGHHHGHHHHGHCGGGGHGFHHHHHHHGHHHHHGHHHGGHHHHGHHHHGGGGGHHGG?>EGGHHGG?C??DGEGHHGGHGHHHHHBGHHCFGCFDGGGGGGGHHHHGGGGHGHGGEFGGFGGGGFFGGGGFFGGGGGGGFGEEGFFFFFAF=FAFA@AA./BFFFFDADFFFFFFFF9AFFBFBFFBB9BFE.;BFFFFFFFFFEEFFFF/
@M05620:45:000000000-G6HP7:1:1101:19535:4683 1:N:0:170
AAACCAAGCAGACACTCACCGCTCCCTCGCCACAGGCCAATAGTTTGTCCTCACTGAGTTGGCAACAAGTGGCTGCTGTGGCTGCCATTTTTCTGGTGATGGCCATCAGCTCCGACGAGGTCAGCTGGGGGGCTTTCTTTGTGTAAGCAACGAGAAACCTGAAAGAAGCATTTTTTAACTAAGTCCTGCTGAGTCATTCATGAGTTTTTAGCCGCCTTGCTTCTTCTCACAGACTCTCTACTCTCATGCCA
+
CCCCCCCFCFFFGGGGGGGGGGGGGGHHGGGGGHHHGGHHHHHHHHHHHHHHHHHHHHGHHHHHHHHHHHHHGHGGHHHHHHHGGHHHHHHHHHHHHHHHHHHHHHHHHHHHHGGGGGGGGHHHHHHHGGGGGGGGGGGGGGGGGGFFFFFFFFFFFFFFFFFFFFFFFFFFFFFFFFFFFFFFFFFFFFFFFFFFFFFFFFFFFFFFFFFFFFFFFFFFFFFFFFFFFFFFFFFFFFFFFFFFFFFFFFB
@M05620:45:000000000-G6HP7:1:1101:20447:4695 1:N:0:170
CATCCTGACCCTGAAGTACCCCATTGAGCATGGCATCGTCACCAACTGGGACGACATGGAGAAGATCTGGCACCACACCTTCTACAACGAGCTGCGCGTGGCCCCGGAGGAGCACCCAGTGCTGCTGACCGAGGCCCCCCTGAACCCCAAGGCCAACAGAGAGAAGATGACTCAGGTGAGGCTCGGCCGACGCCCGTGCTCCTCCCGTCCTTTCCCCAGTCATTTTCTGCCCGGCTTGATTTCTGACATTA
+
CCCCCFFFFFFFGGGGGGGGGGGHHHHHHHGHHHHHHGHHGGHHHGHHGHHHGGGGGHHGHHHHHHHHHHHHHGHHHGGHHHHHHHHHGGGGGHHGGGGGGGHHGGGGGGGGHHHHGGHFHHHHHHHHHHGGGGGGGGGGGGHHHHGGGGHGHHGGGGGGGGGGGGGGGGGGGGGGGGGGGGGGFFFFFFFFFFFFBDFFFFFFFFFEDFFFFFFFFFFFFFFFFFFFFFFFFDA>DAAFFFFFB:BFFF/
@M05620:45:000000000-G6HP7:1:1101:20465:4696 1:N:0:170
CATCCTGACCCTGAAGTACCCCATTGAGCATGGCATCGTCACCAACTGGGACGACATGGAGAAGATCTGGCACCACACCTTCTACAACGAGCTGCGCGTGGCCCCGGAGGAGCACCCAGTGCTGCTGACCGAGGCCCCCCTGAACCCCAAGGCCAACAGAGAGAAGATGACTCAGGTGAGGCTCGGCCGACGCCCGTGCTCCTCCCGTCCTTTCCCCAGTCATTTTCTGCCCGGCTTGATTTCTGACATTT
+
CCCBCFFFFFFFGGGGGGGGGGGHHHHHHHHHHHHHHGHHHGHHHGHHHHHHGGGGGHHHHHHHFGHHEGHHHGHHHGGHHHHHHHHHGFGGGHHGGGGGGGHHGGGGGGGGHHHHGGGHHGHHHHHHHHGGGGGGGGGGGGHHHHGGGDHGHHFEGGGGGGGGGGFGGGGGGGGGGGFF?FEGFFFFFFFFFFFFC?D.FFFFFFDAFDDFFFFFFFFFFEFFFFFFBBFF.@AFFAA/FFFFFFB/;F/
@M05620:45:000000000-G6HP7:1:1101:23657:4765 1:N:0:170
CATCCTGACCCTGAAGTACCCCATTGAGCATGGCATCGTCACCAACTGGGACGACATGGAGAAGATCTGGCACCACACCTTCTACAACGAGCTGCGCGTGGCCCCGGAGGAGCACCCAGTGCTGCTGACCGAGGCCCCCCTGAACCCCAAGGCCAACAGAGAGAAGATGACTCAGGTGAGGCTCGGCCGACGCCCGTGCTCCTCCCGTCCTTTCCCCAGTCATTTTCTGCCCGGCTTGATTTCTGACATTA
+
CDCCDFFFFFFFGGGGGGGGGGGHHHHHHHHHHHHHHGHHHGHHHGHHHHHHGGGGGHHHHHHHHHHHHHHHHGHHHGGHHHHHHHHHGGGGGHHGGGGGGGHHGGGGGGGGHHHHGGHHHHHHHHHHHHGGGGGGGGGGGGHHHHGGGGHGHHGGGGGGGGGGGGGGGGGGGGGGHGGGGGGGFFFFFFFFFFFFDFFFFFFFFFFFFFFFFFFFFFFFFFFFFFFFHFFFDFFFFFFFFFFFFBF0BF0
@M05620:45:000000000-G6HP7:1:1101:13560:4773 1:N:0:170
ATCTCTATCTCCTAAAAACCTGTTTAGATTTGGAGATAGACCTTCAGGTTTTTCATCATTTTCTGCATGAATTATACATTGACCACGTTCCAGCGTGGTCAGTTTGCAGCATTCTGTTATTTTGTTTGACAGAGTGTCTTGTTGAGAACATATGTAGGACATGATTTTTTCCTGCAACAGGGAAAATAAAGTATAAGTTTTAAAGATTTATTCTTTAATAAAGGATCTCAAAGCCAGCTTTAGAAAAAGGA
+
CCCCCFFFFFFFGGGGGGGGGGHHHHHHHHHHHHHHHHHHHHHHHHHHHHHGGHHHHHHHHHHHHHHHHHHHHHHHHHHHHHHHHHGHHHHHHHGFGGHHHHHHHHHHGHHHHHHHHHHHHHHHHHHHHHHHHHGHHHHHHHHHHHHGHHHHHHHHHHHHHHHHHHHHHGHHHHHHHHHHHGGHHHHHHGHGHHHHHGHHHHHHHHGHHHHHHHHHHHHHHFHHHHHHHHHHGHHHHGHHHHHHHHHHGGH
@M05620:45:000000000-G6HP7:1:1101:23640:4776 1:N:0:170
CATCCTGACCCTGAAGTACCCCATTGAGCATGGCATCGTCACCAACTGGGACGACATGGAGAAGATCTGGCACCACACCTTCTACAACGAGCTGCGCGTGGCCCCGGAGGAGCACCCAGTGCTGCTGACCGAGGCCCCCCTGAACCCCAAGGCCAACAGAGAGAAGATGACTCAGGTGAGGCTCGGCCGACGCCCGTGCTCCTCCCGTCCTTTCCCCAGTCATTTTCTGCCCGGCTTGATTTCTGACATTA
+
CCCCCFFFFFFFGGGGGGGGGGGHHHHHHHHHHHHHHGHHHGHHHGHHHHHHGGGGGHHHHHHHHHHHHHHHHGHHHGGHHHHHHHHHGGGGGHHGGGGGGGHHGGGGG?AACGHHDEFGFGHHF1=?FG@@GDCGGGGGGGGFHHGGGCHEGEFEGEFFFFDGEFFFBBFFFFGFBBFGGEEFFCEFFFFDDFC--.:AFFFFFFF9AADFFFFFFFAFB0FFFFFFFFFFBBCFAB.BFFFF0009FF0
@M05620:45:000000000-G6HP7:1:1101:23655:4788 1:N:0:170
CATCCTGACCCTGAAGTACCCCATTGAGCATGGCATCGTCACCAACTGGGACGACATGGAGAAGATCTGGCACCACACCTTCTACAACGAGCTGCGCGTGGCCCCGGAGGAGCACCCAGTGCTGCTGACCGAGGCCCCCCTGAACCCCAAGGCCAACAGAGAGAAGATGACTCAGGTGAGGCTCGGCCGACGCCCGTGCTCCTCCCGTCCTTTCCCCAGTCATTTTCTGCCCGGCTTGATTTCTGACATTA
+
CCCCCFFFFFFFGGGGGGGGGGGHHFHHHHHHHHHHHGHHGGHHHGHHGHHHGGGGGHGHHHHHHHHHHHHHHGHHHGGHHHHHHHHHGGGGGHHGGGEGGGHHGGGGGGGGHHHHGFHFHHHHHGHHHHGGGGGGGGGGGGHHCHGGGGGFHHGGGGGGGGGGGGGFGGGGGGGGGGBFFGCFFFFFFFFFFFFF;9DEFFFFFFFFDDFFFFFFFFFFFFFFFFFFFFFFDDFFFFFFFFFFFFFBFF0
@M05620:45:000000000-G6HP7:1:1101:13562:4793 1:N:0:170
ATCTCTATCTCCTAAAAACCTGTTTAGATTTGGAGATAGACCTTCAGGTTTTTCATCATTTTCTGCATGAATTATACATTGACCACGTTCCAGCGTGGTCAGTTTGCAGCATTCTGTTATTTTGTTTGACAGAGTGTCTTGTTGAGAACATATGTAGGACATGATTTTTTCCTGCAACAGGGAAAATAAAGTATAAGTTTTAAAGATTTATTCTTTAATAAAGGATCTCAAAGCCAGCTTTAGAAAAAGGA
+
CDDDDFFFFFFFGGGGGGGGGGGHHHHHHHHHHHHHHHHHHHHHHHHHHHHGGHHHHHHHHIIHHHGHHGHHHHHGHHHHHHHHHHGGHHHHHHGGGGHHGHHHHHHGHHGHHHHHHHHHHHHHHHHHHHGHHHGHHHHHHHHHHHHHHHHHHHHHHHHHFHHHHHHHHGHHHHHHHHHHHGGFHHHGGHHHFHHHHGHHHGGHHGHHHHHHHHHHGFHHGHHHHHHHHFHGHHHHHGHHHHHHHGGHGGH
@M05620:45:000000000-G6HP7:1:1101:19506:4806 1:N:0:170
CATCCTGACCCTGAAGTACCCCATTGAGCATGGCATCGTCACCAACTGGGACGACATGGAGAAAATCTGGCACCACACCTTCTACAACGAGCTGCGCGTGGCCCCGGAGGAGCACCCAGTGCTGCTGACCGAGGCCCCCCTGAACCCCAAGGCCAACAGAGAGAAGATGACTCAGGTGAGGCTCGGCCGACGCCCGTGCTCCTCCCGTCCTTTCCCCAGTCATTTTCTGCCCGGCTTGATTTCTGACATTT
+
DCCDDFFFFFFFGGGGGGGGGGGHHHHHHHHHHHHHHGHHHGHHHGHHHHHHGGGGGHHHHHHHHHHHHHHHHGHHHGGHHHHHHHHHGGGGGHHGGGGGGGHHGGGGGGGGHHHHGGHHHHHHHHHHHHGGGGGGGGGGGGHHHHGGGGHGHGGGGGGGGGGGGGGGGGGGGGGGGGGGGGGFFFFFFFFFFFFFBFFFFFFFFFFFFFFFFFFFFFFFFFFFFFFFFFFFFFFFFAAFFFFFFBFFFF0
@M05620:45:000000000-G6HP7:1:1101:19490:4815 1:N:0:170
CATCCTGACCCTGAAGTACCCCATTGAGCATGGCATCGTCACCAACTGGGACGACATGGAGAAAATCTGGCACCACACCTTCTACAACGAGCTGCGCGTGGCCCCGGAGGAGCACCCAGTGCTGCTGACCGAGGCCCCCCTGAACCCCAAGGCCAACAGAGAGAAGATGACTCAGGTGAGGCTCGGCCGACGCCCGTGCTCCTCCCGTCCTTTCCCCAGTCATTTTCTGCCCGGCTTGATTTCTGACATTA
+
BABBBFFFFFFFGGGGGFGGGGGHHHHHFHHHHHHHHGHHHGHHHGHHHHFHGGGGGHHHHGHHHHHHHHHHHGHHHGGHHHHHHHGHGGGGGGHGGGGFGGHHGGGGGGGGHHHHGGGHHFHHHHGHHHGGGGGGGGGGGGHHHHGGGGHGHGGGGGGGFFGGGGGGGFGGGGFFFGGGFFGFFFEFFFFFFFFFBFDFFFFFFFFFFFFFFFBBFF.BFFFFFFFFFFFFFCFCF=.BFFFFFFFFFF/
@M05620:45:000000000-G6HP7:1:1101:20977:4855 1:N:0:170
CATCCTGACCCTGAAGTACCCCATTGAGCATGGCATCGTCACCAACTGGGACGACATGGAGAAGATCTGGCACCACACCTTCTACAACGAGCTGCGCGTGGCCCCGGAGGAGCACCCAGTGCTGCTGACCGAGGCCCCCCTGAACCCCAAGGCCAACAGAGAGAAGATGACTCAGGTGAGGCTCGGCCGACGCCCGTGCTCCTCCCGTCCTTTCCCCAGTCATTTTCTGCCCGGCTTGATTTCTGACATTT
+
CCCCCFFFFFFFGGGGGGGGGGGHHHHHHHHHHHHHHGHHHGHHHGHGHHHHGGGGGGHHHHHHHHHHHHHHHGHHHGGHHHHHHGHHGGGGGGHGGGGGGGHHGGGGGGGGHGHHGGHGHHHHHHHHHHGGGGGGGGGGGGGHHHGGGGHGHHGGGGGGGGGGGGGGGGGGGGGGGGGGGGGGFFFFFFFFFFFF@FFFFFFFFFFEFFFFFFFFFFFFFFFFFFFFFFFFFFFFFFFFFFFFFFFFFF0
@M05620:45:000000000-G6HP7:1:1101:7984:4887 1:N:0:170
AAACCAAGCAGACACTCACCGCTCCCTCGCCACAGGCCAATAGTTTGTCCTCACTGAGTTGGCAACAAGTGGCTGCTGTGGCTGCCATTTTTCTGGTGATGGCCATCAGCTCCACGAGGTCAGCTGGGGGGCTTTCTTTGTGTAAGCAACGAGAAACCTGAAAGAAGCATTTTTTAACTAAGTCCTGCTGAGTCATTCATGAGTTTTTAGCCGCCTTGCTTCTTCTCACAGACTCTCTACTCTCATGCCAG
+
ABBBBABFBFFFGGGGGGGGGGGGGGHHGGGGGHHHGGHHHHHHHHHHHHHHHHHHHHHHHHHHHHHGHGHHGHGGHHHHHHHGGHHHHHHHHHHHHHHHHHHHHHHHHHHHHHHGGGGFHHHHHHHGGGGGGGGGGGGGGGGGGGGGGGGGFFFFFFFFFFFFFFFFFFFFFFFFFFFFFFFFFFFFFFFFFFFFFFFFFFFFFFFFFFFFFFFFFFFFFFFFFFFEFFFFFFFFFFFFFFFFFFBFFF:
@M05620:45:000000000-G6HP7:1:1101:7841:4897 1:N:0:170
AAACCAAGCAGACACTCACCGCTCCCTCGCCACAGGCCAATAGTTTGTCCTCACTGAGTTGGCAACAAGTGGCTGCTGTGGCTGCCATTTTTCTGGTGATGGCCATCAGCTCCACGAGGTCAGCTGGGGGGCTTTCTTTGTGTAAGCAACGAGAAACCTGAAAGAAGCATTTTTTAACTAAGTCCTGCTGAGTCATTCATGAGTTTTTAGCCGCCTTGCTTCTTCTCACAGACTCTCTACTCTCATGCCAG
+
BBBBBBBFBFFFGFGGGGGGGGGGGGHHGGGGGHHHGGHHHHHGGGGGFHHHHHHHFHGGHHHHHHHHHFHHGHGGHHHHGHHGGHHHHHHHGHHHGHGHHHHHHHHHHGHHHHHGGGGEGHHHHHHGGGGGGGGGGGGGGGGGGGGGGGGGFFFFFFFFFFFFFFFFFFFFFFFFFFFFFFFFFFFFFFFFFFFFFFFFFFFFFFFFFFFFFFFFFFFFFFFFFFFEBBFFFFFFFFFFFFFFFFFFFF9
@M05620:45:000000000-G6HP7:1:1101:10594:4914 1:N:0:170
AAACCAAGCAGACACTCACCGCTCCCTCGCCACAGGCCAATAGTTTGTCCTCACTGAGTTGGCAACAAGTGGCTGCTGTGGCTGCCATTTTTCTGGTGATGGCCATCAGCTCCACGAGGTCAGCTGGGGGGCTTTCTTTGTGTAAGCAACGAGAAACCTGAAAGAAGCATTTTTTAACTAAGTCCTGCTGAGTCATTCATGAGTTTTTAGCCGCCTTGCTTCTTCTCACAGACTCTCTACTCTCATGCCAG
+
CCCCCABFCFFFGGGGGGGGGGGGGGHHGGGGGHHHGGGHHHHHHHHHHHHHHHHHHHHHHHHHHHHHHHHHGHGGHHHHHHHGGHHHHHHHHHHHHHHHHHHHHHHHHHHHHHHGGGG?GFHHHHHGGGGGGGGGGGGGGGGGGGGGFFGGFFFFFFFFFFFFFFFFFFFFFFFFFFFFFFFFFFFFFFFFFFFFFHFFFFFFFFFFFFFFFFFFFFFFFFFFHHFFFFFFFFFFFFHFFFFFFFFFFF0
@M05620:45:000000000-G6HP7:1:1101:10612:4924 1:N:0:170
AAACCAAGCAGACACTCACCGCTCCCTCGCCACAGGCCAATAGTTTGTCCTCACTGAGTTGGCAACAAGTGGCTGCTGTGGCTGCCATTTTTCTGGTGATGGCCATCAGCTCCACGAGGTCAGCTGGGGGGCTTTCTTTGTGTAAGCAACGAGAAACCTGAAAGAAGCATTTTTTAACTAAGTCCTGCTGAGTCATTCATGAGTTTTTAGCCGCCTTGCTTCTTCTCACAGACTCTCTACTCTCATGCCAG
+
CCBACAAFCFFFGGGGGGGGGGEGGGHHGGGDGHHHGGHHHGHDGGFHHHHHHHHHHHFGFFHHHHFHHHHHGHGGHHGHHHHGGHHHHHHHHHHHHHFHHHHHHHHHHHHHHHHGFFG?FCGHHHGGGGGGGGGGGGGGGGFFGGGGFGGGFFDFFFFFFFFFFFFFFFFFFFFFFFFFFFFFFFFFFFFFFFFFFFFFFFFFFFFFE/FFDFFAFFFFBFFFFFFFFF;BFFFFFFFFFFFFFF;FFF/
@M05620:45:000000000-G6HP7:1:1101:23968:4964 1:N:0:170
AGATTACTGCAACAGTTCCCCCTGGACCTGGAAAAGTTTCTTGCCTGGCTTACAGAAGCTGAAACAACTGCCAATGTCCTACAGGATGCTACCCGTAAGGAAAGGCTCCTAGAAGACTCCAAGGGAGTAAAAGAGCTGATGAAACAATGGCAAGTAAGTCAGGCATTTCCGCTTTAGCACTCTTGTGGATCCAATTGAACAATTCTCAGCATTTGTACTTGTAACTGACAAGCCAGGGACAAAACAAAGAT
+
BBABCFFFFFFFGGGGGGGGGGGGHHHHHHHHHHHHGHHHHHHHHHHHHHHHHHHHHHHHHHHHHHHHHHHHGHHHHHHHHHHHHHHHHHHHHHGFGGHHHHHHHHHHGHHHHHHHHHHHHHHGGFGFHFHHHFHHHHFHHHHHHHHHGGHGHGGHHHHHHHHHHHHHHHGGGGGHHHGHHHHHHHHGHHHHGFHHHGGGDGHHHHHFHGFHHHHHHHHHHGHGHHHHCGFHGGBGGGGGGGGGGGGGFGB
@M05620:45:000000000-G6HP7:1:1101:22642:4980 1:N:0:170
AGATTACTGCAACAGTTCCCCCTGGACCTGGAAAAGTTTCTTGCCTGGCTTACAGAAGCTGAAACAACTGCCAATGTCCTACAGGATGCTACCCGTAAGGAAAGGCTCCTAGAAGACTCCAAGGGAGTAAAAGAGCTGATGAAACAATGGCAAGTAAGTCAGGCATTTCCGCTTTAGCACTCTTGTGGATCCAATTGAACAATTCTCAGCATTTGTACTTGTAACTGACAAGCCAGGGACAAAACAAAGAT
+
BBBAAFFFBFFFGGGFGGGGGGGGHGHHFHGHHHHHAGHHHGHHHHHHHHHHHHHFHHHGHHHGHGHHHHHHHHHGHHHHHHHGFHHHHHHHHHGFGGHHGHHHGHHHGHHHHHHHHHHHHHHGGGGFHHGHHGHHHHHHHHHHHHHHHGHGHGGGHGGHFGHHHHHHHGGGGGGHHHHHHHHGHGHGHFHHHHFHHGHEFGHHHHHDGFFHHHHGHHHGHFHFHHHGGHHHHGGGGGGGEFFFGEGGEF:
@M05620:45:000000000-G6HP7:1:1101:24354:4984 1:N:0:170
AAACCAAGCAGACACTCACCGCTCCCTCGCCACAGGCCAATAGTTTGTCCTCACTGAGTTGGCAACAAGTGGCTGCTGTGGCTGCCATTTTTCTGGTGATGGCCATCAGCTCCGACGAGGTCAGCTGGGGGGCTTTCTTTGTGTAAGCAACGAGAAACCTGAAAGAAGCATTTTTTAACTAAGTCCTGCTGAGTCATTCATGAGTTTTTAGCCGCCTTGCTTCTTCTCACAGACTCTCTACTCTCATGCCA
+
BBBBBAAFAFFFGGGGGGGGGGGGGGHHGGGGGHGHGGHHHHHHHHHHHHHHHHHHHHHHHHHHHHHHHGHHGHGGHHHHHHHGGHHHHHHHHHHHHHFHHHHHHHHHHHHHHGGGGGGGFHHHHHHHGGGGGGGGGGGGGFFFGGFFFFFFFFFFFFFFFFFFFFFFFFFFFFFFEFFFFFFFFFFFFFFFFBFFFFFFFFFFBFFFFFFFFFFFFFFFFFFFFFFFEFFFFFFFFFFFFFFFFFFFFFB
@M05620:45:000000000-G6HP7:1:1101:13959:4988 1:N:0:170
ATCTCTATCTCCTAAAAAGGAAGAAAGGGGAGGGAAGATCGGAAGAGCACACGTCTGAACTCCAGTCACAGAAGACCATCTCGTATGCCGTCTTCTGCTTGAAAAAAAAAAACTCGAGAATTTTACGACTATATCTATCGTTTTGTGTCTGATAATAAAATATACAAATTGTACTTGTGTGAGTAGTTCAGTGTTGATGGTTGTATGATTTCACCAGCTTTCTTGAGGATTCGGCTACGCACTTATAGTCT
+
CCCCCFFFFFFFGGGGGGEGGGH4FHHHGGGGGGEHGHHHHGGGGHHHHHHGGHHHGEHHHHHHHHHGHHHHHHHHHHHFHHGFEHHHHGEFHGEFGHHGHHHHGHGCEG/B/@2/////111111////-1<111111.0<..0<</<0000000000000=00000000000000:0/.00000000000;00.0000;0.9000000000000..000;00000/;:0;..::./.-.--00000900
@M05620:45:000000000-G6HP7:1:1101:13963:5005 1:N:0:170
ATCTCTATCTCCTAAAAAGGAAGAAAGGGGAGGGAAGATCGGAAGAGCACACGTCTGAACTCCAGTCACAGAAGACCATCTCGTATGCCGGCTTCTGCTTGAAAAAAAAAAAAAAAAAAATCAGACTAACAAAAAAGCTACTAGATGAAAGAAAAAGAACGAAAGTAATAAAAGAATGAAATCGCATATGTATGACAGTACAACAGTGAATACAACAATAAGTATGTTAAAGAGGTCGTACCAACTGTTAA
+
A11>ADFBF@@@AGGBGFA1BGHFBGGAA?0E??EFFHDGHCECAEGBGHHH?BGHEHHHHHHHH@@GHHFHFHHFFH1BGHGGGHHHHG/>>EFFBGHHHGGFHHGGGGCB/</<-<--./:0://0;/:0:..-..000900000;000/.//..../:...-///////9/--:/9/;;;-----9///////////9//;--///////9//--/////////9/////--/------//-//////
@M05620:45:000000000-G6HP7:1:1101:11739:5016 1:N:0:170
CATCCTGACCCTGAAGTACCCCATTGAGCATGGCATCGTCACCAACTGGGACGACATGGAGAAGATCTGGCACCACACCTTCTACAACGAGCTGCGCGTGGCCCCGGAGGAGCACCCAGTGCTGCTGACCGAGGCCCCCCTGAACCCCAAGGCCAACAGAGAGAAGATGACTCAGGTGAGGCTCGGCCGACGCCCGTGCTCCTCCCGTCCTTTCCCCAGTCATTTTCTGCCCGGTTTGTTTTCTGACATTA
+
1>1AAB1FF1BCFFGBFFGFCA10D1GFGD110FHHFGHCG?DD/EFBGHHH?EGA/A0AAG00G1G2E1@0GFGHEE?GFEEFHHD1>EEEEHGEEEEGEEHFEE/CGC?<FCGH/FC?F1FFGFHH00@----.<-<-CC/0/C::CCAF.CGE9EB9B/.EBB/0090990CBB/F9..=99;-9@--9-9;--;A-:FFB/--99-9////99--;9/;/;////;/A---;-----9BB/9;/9;/
@M05620:45:000000000-G6HP7:1:1101:21482:5086 1:N:0:170
CATCCTGACCCTGAAGTACCCCATTGAGCATGGCATCGTCACCAACTGGGACGACATGGAGAAGATCTGGCACCACACCTTCTACAACGAGCTGCGCGTGGCCCCGGAGGAGCACCCAGTGCTGCTGACCGAGGCCCCCCTGAACCCCAAGGCCAACAGAGAGAAGATGACTCAGGTGAGGCTCGGCCGACGCCCGTGCTCCTCCCGTCCTTTCCCCAGTCATTTTCTGCCCGGCTTGATTTCTGACATTA
+
BABBCFFFFFFFGGGGFGGGGGGHHHHGHHHHHHHHHGHHHGHGHGHHHHHHGGGGGHHHHHHHHHHHHHHHHGGHHGGHHHHHHHHHGGGGGHHGGGGGGGHHGGGGGGGGHHHHGGHHHHHHHHHHHHGGGGGGGGGGGGHHHHGGGGHGHHGGGGGGGGGGGGGGGGGGGGGGFFGFGGGGFFFFFFFFCDDF@DFFFFFFFFFEFFFFFFFFFFDBFFFFFFFFFFFFDCFFFA?FFFFFFBFFFF/
@M05620:45:000000000-G6HP7:1:1101:7136:5105 1:N:0:170
CATCCTGACCCTGAAGTACCCCATTGAGCATGGCATCGTCACCAACTGGGACGACATGGAGAAGATCTGGCACCACACCTTCTACAACGAGCTGCGCGTGGCCCCGGAGGAGCACCCAGTGCTGCTGACCGAGGCCCCCCTGAACCCCAAGGCCAACAGAGAGAAGATGACTCAGGTGAGGCTCGGCCGACGCCCGTGCTCCTCCCGTCCTTTCCCCAGTCATTTTCTGCCCGGCTTGATTTCTGACATTT
+
CCCCCFFFFFFFGGGGGGGGGGGHHHHHHHHHHHHHHGHHHGHHHGHHHGHHGGGGGHHHHHHHHHHHHHHHHGHHHGGHHHHHHHHHGGGGGHHGGGGGGGHHGGGDFGFGHHHHGGHGHHHHHHHHHHGGGGGGGGGGGGHGHHGGGGHGHHGGGGGGGGGGGGGGGGGGGGGGGGGGGGGGFFFFFFFFFFFF:AAEFFFFFFFADFFFFFFFFFFBFFFFFFFFFFFFFFFFFF.BFFFFFBBFFF0
@M05620:45:000000000-G6HP7:1:1101:7160:5111 1:N:0:170
CATCCTGACCCTGAAGTACCCCATTGAGCATGGCATCGTCACCAACTGGGACGACATGGAGAAGATCTGGCACCACACCTTCTACAACGAGCTGCGCGTGGCCCCGGAGGAGCACCCAGTGCTGCTGACCGAGGCCCCCCTGAACCCCAAGGCCAACAGAGAGAAGATGACTCAGGTGAGGCTCGGCCGACGCCCGTGCTCCTCCCGTCCTTTCCCCAGTCATTTTCTGCCCGGCTTGATTTCTGACATTA
+
CCCCCFFFFFFFGGGGGGGGGGGHHHHHHHHHHHHHHGHHHGHHHGHHHHHHGGGGGHHHHHHHHHHHHHHHHGHHHGGHHHHHHHHHGGGGGHHGGGGGGGHHGGGGGGGGHHHHGGHGHHHHHHHHHHGGGGGGGGGGGGHHHHGGGGHGHHGGGGGGGGGGGGGGGGGGGGGGGGGGGGGGFCFFFFFFFFFF-AAFFFFFFFFEFFDFFFFFFFFFFFFFFFFFFFFFFFFFAFFFFFFFFFBFBF0
@M05620:45:000000000-G6HP7:1:1101:23432:5119 1:N:0:170
CATCCTGACCCTGAAGTACCCCATTGAGCATGGCATCGTCACCAACTGGGACGACATGGAGAAGATCTGGCACCACACCTTCTACAACGAGCTGCGCGTGGCCCCGGAGGAGCACCCAGTGCTGCTGACCGAGGCCCCCCTGAACCCCAAGGCCAACAGAGAGAAGATGACTCAGGTGAGGCTCGGCCGACGCCCGTGCTCCTCCCGTCCTTTCCCCAGTCATTTTCTGCCCGGCTTGATTTCTGACATTA
+
ABBBBFFFFFFFGGGGGGGGGGGHHHHHHHHFGHHHHGHHHGHHHGHGHHHHGGGGGHHHHHHHHGHFFHHHHGHHHGGHHHHHHGHHEGGGGHHGGGGGGGGHGGGGGGGGHHHHGGHCFHHHHCGGHHGGGGGEDCGGGGHHHHGGGGEGGHGEEFFGFGFGGGGFF0:0CFFF9BF.CEEFCF?DD-BAF;FF>DDEFFFFFEDADDDFFFFBFF?FFFFE/FFFFFFE.9=D>;ABBBFFBF9/BB/
@M05620:45:000000000-G6HP7:1:1101:19223:5153 1:N:0:170
ATCTCTATCTCCTAAAAACCTGTTTAGATTTGGAGATAGACCTTCAGGTTTTTCATCATTTTCTGCATGAATTATACATTGACCACGTTCCAGCGTGGTCAGTTTGCAGCATTCTGTTATTTTGTTTGACAGAGTGTCTTGTTGAGAACATATGTAGGACATGATTTTTTCCTACAACAGGGAAAATAAAGTATAAGTTTTAAAGATTTATTCTTTAATAAAGGATCTCAAAGCCAGCTTTAGAAAAAGGA
+
CCCCDFFFFFFFGGGGGGGGGGHHHHHHHHHHHHHHHHHHHHHHHHHHHHHGGHHHHHHHHHIHIHHHHHHHHHHHHHHHHHHHHHGHHHHHHHGGGGHHGHHHHHHHHHHHHHHHHHHHHHHHHHHHHHHHHHGHHHHHHHHHHHHHHHHHHHHHHHHHHHHHHHHHHGHHH2FHHHHHHGGHHHHHHHHHHHHHH>HHHHGHHHHHHHHHHHHHHHHHHHHHHHHHHHHHFHHHHGHHHHHHHGGGGGG
@M05620:45:000000000-G6HP7:1:1101:21809:5156 1:N:0:170
CATCCTGACCCTGAAGTACCCCATTGAGCATGGCATCGTCACCAACTGGGACGACATGGAGAAGATCTGGCACCACACCTTCTACAACGAGCTGCGCGTGGCCCCGGAGGAGCACCCAGTGCTGCTGACCGAGGCCCCCCTGAACCCCAAGGCCAACAGAGAGAAGATGACTCAGGTGAGGCTCGGCCGACGCCCGTGCTCCTCCCGTCCTTTCCCCAGTCATTTTCTGCCCGGCTTGATTTCTGACATTA
+
CCCCCFFFFFFFGGGGGGGGGGGHHHHHHHHHHHHHHGHHHGGHHGHHHHHHGGGGGHHHHHHGHHHHHHHHHGHHHGGHHHHHHHHHGGGGGHGGGGGGGGHHGGGGGGGGHGHHGGHHHHHHHHHHHHCGGGGGGGGGGGHHHHGGGGHGHHGGGGGGGGGGGGGGGGGGGGGGGGGGGGGFFFFFFFFFFFFFADDFFFFFFFFFFFFFFFFFFFFFFFFFFFFFFFFFFFFFFCFFFFFFFFFBFF0
@M05620:45:000000000-G6HP7:1:1101:18948:5236 1:N:0:170
AAACCAAGCAGACACTCACCGCTCCCTCGCCACAGGCCAATAGTTTGTCCTCACTGAGTTGGCAACAAGTGGCTGCTGTGGCTGCCATTTTTCTGGTGATGGCCATCAGCTCCGACGAGGTCAGCTGGGGGGCTTTCTTTGTGTAAGCAACGAGAAACCTGAAAGAAGCATTTTTTAACTAAGTCCTGCTGAGTCATTCATGAGTTTTTAGCCGCCTTGCTTCTTCTCACAGACTCTCTACTCTCATGCCA
+
CCCCCCCFCFFFGGGGGGGGGGGGGGHHGGGGGHHHGGHHHHHHHHHHHHHHHHHHHHHHHHHHHHHHHHHHGHGGHHHHHHHGGHHHHHHHHHHHHHHHHHHHHHHHHHHHHGGGGGGGGHHHHHHHGGGGGGGGGGGGGGGGGGFFFFFFFFFFFFFFFFFFFFFFFFFFFFFFFFFFFFFFFFFFFFFFFFFFFFFFFFFFFFFFFFFFFFFFFFFFFFFFFFFFFFFFFFFFFFFFFFFFFFFFFFF
@M05620:45:000000000-G6HP7:1:1101:18931:5244 1:N:0:170
AAACCAAGCAGACACTCACCGCTCCCTCGCCACAGGCCAATAGTTTGTCCTCACTGAGTTGGCAACAAGTGGCTGCTGTGGCTGCCATTTTTCTGGTGATGGCCATCAGCTCCGACGAGGTCAGCTGGGGGGCTTTCTTTGTGTAAGCAACGAGAAACCTGAAAGAAGCATTTTTTAACTAAGTCCTGCTGAGTCATTCATGAGTTTTTAGCCGCCTTGCTTCTTCTCACAGACTCTCTACTCTCATGCCA
+
BBCCCCCFCFFFGGGGGGGGFGGGGGHHGGGGGHHHGGHGHHHHHHHHHHHHHHHHHHHHHHHHHHHHHGHHGHGGHHHHHHHGGHHHHHHHHHHHHHHHHHHHHHHHHHHHHGGGGGGGGHHHHHHHGGGGGGGGGGGGGGGGGGFFFFFFFFFFFFFFFFFFFFFFFFFFFFFFFFFFFFFFFFFFFFFFFFFFFFFFFFFFFFFFFFFFFFFFFFFFFFFFFFFFFFFFFFFFFFFFFFFFFFFFFFF
@M05620:45:000000000-G6HP7:1:1101:13926:5253 1:N:0:170
ATCTCTATCTCCTAAAAACCTGTTTAGATTTGGAGATAGACCTTCAGGTTTTTCATCATTTTCTGCATGAATTATACATTGACCACGTTCCAGCGTGGTCAGTTTGCAGCATTCTGTTATTTTGTTTGACAGAGTGTCTTGTTGAGAACATATGTAGGACATGATTTTTTCCTGCAACAGGGAAAATAAAGTATAAGTTTTAAAGATTTATTCTTTAATAAAGGATCTCAAAGCCAGCTTTAGAAAAAGGA
+
CDDDCFFFFFFFGGGGGGGGGGHHHHHHHHHHHHHHHHHHHHHHHHHHHHHGGHHHHIHHHHHHIHHHHHHHHHHHHHHHHHHHHHGHHHHHHHGGGGHHHHHHHHHHHHGHHHHHHHHHHHHHHHHHHHHHHHHHHHHHHHHHHHHHHHHHHHHHHHHHHHHHHHHHHGHHHHHHGHHHHGGHHHHHHHHHHHHHHGHHHHHHHHHHHHHHHHHHHHHHHGHHHHHHHHHHHHHHHGHHHHHGHHHHGGH
@M05620:45:000000000-G6HP7:1:1101:18931:5263 1:N:0:170
AAACCAAGCAGACACTCACCGCTCCCTCGCCACAGGCCAATAGTTTGTCCTCACTGAGTTGGCAACAAGTGGCTGCTGTGGCTGCCATTTTTCTGGTGATGGCCATCAGCTCCGACGAGGTCAGCTGGGGGGCTTTCTTTGTGTAAGCAACGAGAAACCTGAAAGAAGCATTTTTTAACTAAGTCCTGCTGAGTCATTCATGAGTTTTTAGCCGCCTTGCTTCTTCTCACAGACTCTCTACTCTCATGCCA
+
AAAAAAACAFFFGFGGGGGGGGGEGGHHGGGEGHHDGGGHHGHHHGHHHHHHHHHHFHGHHGHFHHCGHGHHGHGGGHHHGHHGGHHHHHGHHHHFHHHHHHGHHHHHHHGHHGGGGGGGFGHGHHHHFGGGGGGGFGGGGGGGGBFFFFFFFFF?FFFFFFFFFFFFFFFFFFFFFFFFFFFFFFFFFFFFFBBBFFFFFFFBFFFFFFFFFDFFFFFFFFFFFFFFFFFFFFFFFFFFFFFFFFFFFFF
@M05620:45:000000000-G6HP7:1:1101:13941:5264 1:N:0:170
ATCTCTATCTCCTAAAAACCTGTTTAGATTTGGAGATAGACCTTCAGGTTTTTCATCATTTTCTGCATGAATTATACATTGACCACGTTCCAGCGTGGTCAGTTTGCAGCATTCTGTTATTTTGTTTGACAGAGTGTCTTGTTGAGAACATATGTAGGACATGATTTTTTCCTGCAACAGGGAAAATAAAGTATAAGTTTTAAAGATTTATTCTTTAATAAAGGATCTCAAAGCCAGCTTTAGAAAAAGGA
+
CDCDDFFFFFFFGGGGGGGGGGHHHHHHHHHHHHHHHHHHHHHHHHHHHHHGGHHHHIHHHHHHHHHHHHHHHHHGHHHHHHHHHHGGHHHHHGGEGGHHHHHHHHHGHHHHHHHHHHHHHHHHHHHHHHHHHHHHHHHHHHHHHHGHHHHHHHHHHHHHHHHGHHHHHGHHHHHHHHHHHGGHHHHHHHHHGHHHHHHHHHGHHHHHHHHHHHHHHHHHHFHHHHHHHGHHHHHHHGHHHHHGHHHGGGH
@M05620:45:000000000-G6HP7:1:1101:13922:5270 1:N:0:170
ATCTCTATCTCCTAAAAACCTGTTTAGATTTGGAGATAGACCTTCAGGTTTTTCATCATTTTCTGCATGAATTATACATTGACCACGTTCCAGCGTGGTCAGTTTGCAGCATTCTGTTATTTTGTTTGACAGAGTGTCTTGTTGAGAACATATGTAGGACATGATTTTTTCCTGCAACAGGGAAAATAAAGTATAAGTTTTAAAGATTTATTCTTTAATAAAGGATCTCAAAGCCAGCTTTAGAAAAAGGA
+
CCCDDFFFFFFFGGGGGGGGGGHHHHHHHHHHHHHHHHHHHHHHHHHHHHHGGHHHHHIHHIIHHHHHHHHHHHHGHHHHHHHHHHGHHHHHHHGFGGHHHHHHHHHHHHHHHHHHHHHHHHHHHHHHHHHHHHGHHHHHHHHHHHHHHHHHHHHHHHHHHHHFHHHHHGHHHHHHHHHHHGGGHHHHHHHHHHHHHHHHHGGHHHHHHHHHHHHHHGHHHHHHHHHHHGHHHHHHHGHHHHHHHGHHGGH
@M05620:45:000000000-G6HP7:1:1101:5993:5275 1:N:0:170
CATCCTGACCCTGAAGTACCCCATTGAGCATGGCATCGTCACCAACTGGGACGACATGGAGAAGATCTGGCACCACACCTTCTACAACGAGCTGCGCGTGGCCCCGGAGGAGCACCCAGTGCTGCTGACCGAGGCCCCCCTGAACCCCAAGGCCAACAGAGAGAAGATGACTCAGGTGAGGCTCGGCCGACGCCCGTGCTCCTCCCGTCCTTTCCCCAGTCATTTTCTGCCCGGCTTGATTTCTGACATTA
+
CCCCDFFFFFFFGGGGGGGGGGGHHHHHHHHHGHHHHGHHHGHHHGHHHHHHGGGGGHHHHHHGHHHHGHHHHGHHHGGHHHHHHHHHGGGGGHHGGGGGGGHHGGGGGGGGHHHHGGHHHHHHHHHGHHGGGGGGGGGGGGHHHHGGGGHGHHFGGGGGGGGGGGGGGGGGGGGGHGGGGGGGFFFFFFFFFFFFFFFAFFFFFFFFFFFFFFFFFFFFFFFFFFFFFFFFBFFFFF:BFFFFFBFFFF0
@M05620:45:000000000-G6HP7:1:1101:6004:5293 1:N:0:170
CATCCTGACCCTGAAGTACCCCATTGAGCATGGCATCGTCACCAACTGGGACGACATGGAGAAGATCTGGCACCACACCTTCTACAACGAGCTGCGCGTGGCCCCGGAGGCGCACCCAGTGCTGCTGACCGAGGCCCCCCTGAACCCCAAGTCCAACAGAGAGAAGATGACTCAGGTGAGGCTCGGCCGACGCCCGTGCTCCTCCCGTCCTTTCCCCAGTCATTTTCTTCCCGGCTTTCTTTCTAACATTT
+
A1A1AF11CFFFGGGBFGGGGGCGH1B11DGFAGFGGCCHAEHFEGFHE/FG//A?AB0101G011GF1110BEAEECAFHHFBGHGF?A/EAGHE?EE///F/</B/////</><CAF111F1<G11<B-<<--C.@CGGEH0CEABGB.0;;0CFEEFFF..9/BB00BFGGGFGBB--A?A;--99@;;@<@;=B?EFFFE/--9-A-BFF/B---BFF//BBBB/9/B--@=;//;BF///99/99/
@M05620:45:000000000-G6HP7:1:1101:22412:5334 1:N:0:170
CATCCTGACCCTGAAGTACCCCATTGAGCATGGCATCGTCACCAACTGGGACGACATGGAGAAGATCTGGCACCACACCTTCTACAACGAGCTGCGCGTGGCCCCGGAGGAGCACCCAGTGCTGCTGACCGAGGCCCCCCTGAACCCCAAGGCCAACAGAGAGAAGATGACTCAGGTGAGGCTCGGCCGACGCCCGTGCTCCTCCCGTCCTTTCCCCAGTCATTTTCTGCCCGGCTTGATTTCTGACATTA
+
DCDDDFFFFFFFGGGGGGGGGGGHHHHHHHHHHHHHHGHHHGHHHGHHHHHHGGGGGHHHHHHHHHHHHHHHHGHHHGGHHHHHHHHHGGGGGHHGGGGGGGHHGGGGGGGGHHHHGGHHHHHHHHHHHHGGGGGGGGGGGGHHHHGGGGHGHHGGGGGGGGGGGGGGGGGGGGGGGGGGGGGGFFFFFFFFFFFFDFFFFFFFFFFFFFFFFFFFFFFFFFHFFFFFFFFFFFFFFFFFFFFFFFFFFF0
@M05620:45:000000000-G6HP7:1:1101:25035:5386 1:N:0:170
AGATTACTGCAACAGTTCCCCCTGGACCTGGAAAAGTTTCTTGCCTGGCTTACAGAAGCTGAAACAACTGCCAATGTCCTACAGGATGCTACCCGTAAGGAAAGGCTCCTAGAAGACTCCAAGGGAGTAAAAGAGCTGATGAAACAATGGCAAGTAAGTCAGGCATTTCCGCTTTAGCACTCTTGTGGATCCAATTGAACAATTCTCAGCATTTGTACTTGTAACTGACAAGCCAGGGACAAAACAAAGAT
+
BBBBBFFFFFFFGGGGGGGGGGGGEHHHHHHHHHHHGHHHHHHHHHHHHHHHHHHHHHHHHHHHHHHHHHHHHHHHGHHHHHHHGGHHHHHHHHGGGGHHHHFHHHHHGHHHHHGHHHHHCCGFGEGGHGHHHGHHHHHHHBGHHHHHHHHHHGHHHHHGHHHHHHHHHHGGGGGHEHGHHHHHHHHGHHHHGHHHHHHHHHHHHHHHHHHHHGHHHGHHHHHHHHHFHHHHHGGGGGGGGGGFGGGGGGF
@M05620:45:000000000-G6HP7:1:1101:20502:5391 1:N:0:170
TACCTGTACTGGGGAAGCAATCGCCATTCCTACCCTAAAGATCGGAAGAGCACACGTCTGAACTCCAGTCACAGAAGACCATCTCGTATGCCGTCTTCTGCTTGAAAAAAAAAAAAAAACAAAAAAAAAAAACACAAGACGGAAAGCAAAAAAAAAAAAAAAAAAAAAAGAGAAAAAAAATAAAAACCAAATAAGTGACAAGTTCAAAATAAAAGCGAAAAATCACCAGAAACTATGTCGTATAGAGACAT
+
BBBCCFFFFFFFGGGGGGFGGGGGGGGHHHHHHHHHHHHHHHHHGGGGHHHHHGHGHHHGHGHHHHHHGHHHHHHHHGHHHGEHHHFGHHHHGEGHGHHHHHHHHHHHHGGGGG><><//???0.--<A-:-...::.//....-./090/.-----:-----:-:--:..;900:.---.90;009....0000000000.00;000;000000...--;..000/0../0/090090..9/00090//0
@M05620:45:000000000-G6HP7:1:1101:21938:5394 1:N:0:170
AAACCAAGCAGACACTCACCGCTCCCTCGCCACAGGCCAATAGTTTGTCCTCACTGAGTTGGCAACAAGTGGCTGCTGTGGCTGCCATTTTTCTGGTGATGGCCATCAGCTCCACGAGGTCAGCTGGGGGGCTTTCTTTGTGTAAGCAACGAGAAACCTGAAAGAAGCATTTTTTAACTAAGTCCTGCTGAGTCATTCATGAGTTTTTAGCCGCCTTGCTTCTTCTCACAGACTCTCTACTCTCATGCCAG
+
CCCCCBCFCFFFGGGGGGGGGGGGGGHHGGGGGHHHGGHHHHHHHHHHHHHHHHHHHHHHHHHHHHHHHHHHGHGGHHHHHHHGGHHHHHHHHHHHHHHHHHHHHHHHHHHHHHHGGGGGHFHHHHGGGGGGGGGGGGGGGGGGGGGGGGGGFFFFFFFFFFFFFFFFFFFFFFFFFFFFFFFFFFFFFFFFFFFFFFFFFFFFFFFFFFFFFFFFFFFFFFFFFFFFFFFFFFFFFFFFFFFFFFBFFF0
@M05620:45:000000000-G6HP7:1:1101:25025:5402 1:N:0:170
AGATTACTGCAACAGTTCCCCCTGGACCTGGAAAAGTTTCTTGCCTGGCTTACAGAAGCTGAAACAACTGCCAATGTCCTACAGGATGCTACCCGTAAGGAAAGGCTCCTAGAAGACTCCAAGGGAGTAAAAGAGCTGATGAAACAATGGCAAGTAAGTCAGGCATTTCCGCTTTAGCACTCTTGTGGATCCAATTGAACAATTCTCAGCATTTGTACTTGTAACTGACAAGCCAGGGACAAAACAAAGAT
+
A1AAAFFFFFFFGGBFGGGGGGGG0BGHHFHHFHHHGHHHHHHHHGHHHHHHHGGGHGHHGHHHHHFHHEGHHHHHHHHHHHHH0FGGHHFHHHGGGGFHHHCF0FHHGGGBHH1FHHHGFG1FEHGFFFDHFGHHHHHHGBFGHHHHF1FGHGHGFHFGGDFHHHHHHHGGGGGH1FGHGGHHHHHGHHHHFHHHHHHHHFFHHGHG0CFHHFHHHHHH:CGHHHCGFFFCHGG.;CEGGGGGGGGGGG;
@M05620:45:000000000-G6HP7:1:1101:20527:5433 1:N:0:170
AAACCAAGCAGACACTCACCGCTCCCTCGCCACAGGCCAATAGTTTGTCCTCACTGAGTTGGCAACAAGTGGCTGCTGTGGCTGCCATTTTTCTGGTGATGGCCATCAGCTCCACGAGGTCAGCTGGGGGGCTTTCTTTGTGTAAGCAAAGAGAAACCTGAAAGAGGCATTTTTTAACTAAGTCCGGCTGAGTCATTAATGAGTTTTTAGCCGCCTAGCTTCTTCTCACAAACTCTCTATTTTAATGCCAA
+
A@ABB@AFB4CCGGEBEGGGGGEGGAFBEGGFDF22FF2GECGHHHHHHHHHHHHGHBDFGHHGGHHHG5FFFFGGHFGHHHH1CGFHHHHHHFGHHFFG4GHHHHCGGHFHHHHEEGGACGH3GHGD?C--;A/;CBFG0BC;;;0B//://9;9BA/.;B//9.:.ABFFFF;A9//;/9;//.----.9/9/;;//99B9BFFF..9//.999.//:/BFB////B9/;.//9//F//////;/////
@M05620:45:000000000-G6HP7:1:1101:17585:5442 1:N:0:170
AAACCAAGCAGACACTCACCGCTCCCTCGCCACAGGCCAATAGTTTGTCCTCACTGAGTTGGCAACAAGTGGCTGCTGTGGCTGCCATTTTTCTGGTGATGGCCATCAGCTCCACGAGGTCAGCTGGGGGGCTTTCTTTGTGTAAGCAACGAGAAACCTGAAAGAAGCATTTTTTAACTAAGTCCTGCTGAGTCATTCATGAGTTTTTAGCCGCCTTGCTTCTTCTCACAGACTCTCTACTCTCATGCCAG
+
ABBA?ABFBFFBGGGFGGGFA2EFFGFHEEEEEHHCFDCAGFFHGFGBFFFHGHHGFHHHHGGH3GGHHGBFGHGGHHFHGHHGGHHHHHHHHHGFHHHHHFHHHHGHGHFHHHHGCECEFHHHHHHGGGGG@FGGGGGGFF:CFGG0BFGGFFFFFFFFFFFFFFFFFFFFFFBEBFFFFFFF/BFFFFBABB/FFFF9FFFBFFFFEFFFFBB9A9:FBFFFB99BFFFB:BFFFFFFFFFFFFBFFF/
@M05620:45:000000000-G6HP7:1:1101:20507:5446 1:N:0:170
AAACCAAGCAGACACTCACCGCTCCCTCGCCACAGGCCAATAGTTTGTCCTCACTGAGTTGGCAACAAGTGGCTGCTGTGGCTGCCATTTTTCTGGTGATGGCCATCAGCTCCACGAGGTCAGCTGGGGGGCTTTCTTTGTGTAAGCAACGAGAAACCTGAAAGAAGCATTTTTTAACTAAGTCCTGCTGAGTCATTCATGAGTTTTTAGCCGCCTTGCTTCTTCTCACAGACTCTCTACTCTCATGCCAG
+
BABBBBBFBFFFGGGGGGGGGGGGGGHHGGGGGHHGGGHHHHHHHHHHHHHHHHHHHHHHHHHGHHHHHEGHGHGGGHHHHHHGFHHHHHHHHHHHHHFHHHHHHHHHHHHHHHHGFGGGGFHHHHHGGGGFGGGGGGGGFFGGGGGGGFDGFFFFFFFFFFFFFFFFFFFFFFFFFFFFFFBFFFFFBFFFBFFFFFBFFFFBFFFFFFBBDCBFFFFFFFFFFFFFFFFFFFFFFBBBFFFFFFBFFF/
@M05620:45:000000000-G6HP7:1:1101:17565:5446 1:N:0:170
AAACCAAGCAGACACTCACCGCTCCCTCGCCACAGGCCAATAGTTTGTCCTCACTGAGTTGGCAACAAGTGGCTGCTGTGGCTGCCATTTTTCTGGTGATGGCCATCAGCTCCACGAGGTCAGCTGGGGGGCTTTCTTTGTGTAAGCAACGAGAAACCTGAAAGAAGCATTTTTTAACTAAGTCCTGCTGAGTCATTCATGAGTTTTTAGCCGCCTTGCTTCTTCTCACAGACTCTCTACTCTCATGCCAG
+
CCCCCCCFDFFFGGGGGGGGGGGGGGHHGGGGGHHHGGHHHHHHHHHHHHHHHHHHHHHHHHHHHHHHHGHHGHGGHHHHHHHGGHHHHHHHHHHHHHHHHHHHHHHHHHHHHHHGGGGFHHHHHHHGGGGGGGGGGGGGGGGGGGGGGGGGFFFFFFFFFFFFFFFFFFFFFFFFFFFFFFFFFFFFFFFFFFFFFFFFFFFFFFFFFFFFFFFFFFFFFFFFFHFFFFFFFFFFFFHFHFHFFFFFFF:
@M05620:45:000000000-G6HP7:1:1101:20495:5459 1:N:0:170
AAACCAAGCAGACACTCACCGCTCCCTCGCCACAGGCCAATAGTTTGTCCTCACTGAGTTGGCAACAAGTGGCTGCTGTGGCTGCCATTTTTCTGGTGATGGCCATCAGCTCCACGAGGTCAGCTGGGGGGCTTTCTTTGTGTAAGCAACGAGAAACCTGAAAGAAGCATTTTTTAACTAAGTCCTGCTGAGTCATTCATGAGTTTTTAGCCGCCTTGCTTCTTCTCACAGACTCTCTACTCTCATGCCAG
+
A@BABAAFBFFFGGGGGGGGGGGGGGHHGGGGGHHHGGGHHHHHHHHHHHHHHHFHHGHHHHHGHHHHH@FHGHGGHGHHHHHGGHHHHHHHHHHFHHGHHHHHGHHHHHHHHFHGGGEFHCGHHHHGGGACFGGGGGGGGGGGFGGGGGGGFFFFFFFFFFFFFFFFFFFFFFFFFFFFFF/FFFFFFFFFBFFFFFFFFFFFFFFFFFFFFFFFFFFFBFFFFFFFFFFFFFFFFFFFFFFFEB;BFF9
@M05620:45:000000000-G6HP7:1:1101:20517:5463 1:N:0:170
AAACCAAGCAGACACTCACCGCTCCCTCGCCACAGGCCAATAGTTTGTCCTCACTGAGTTGGCAACAAGTGGCTGCTGTGGCTGCCATTTTTCTGGTGATGGCCATCAGCTCCACGAGGTCAGCTGGGGGGCTTTCTTTGTGTAAGCAACGAGAAACCTGAAAGAAGCATTTTTTAACTAAGTCCTGCTGAGTCATTCATGAGTTTTTAGCCGCCTTGCTTCTTCTCACAGACTCTCTACTCTCATGCCAG
+
AAAAAAA1AFFBFFGGGCGGGEEEGGHHGGGGGHHHGGGHHFHHHHGHHFHHHHHHHHGGHGFFHHHHHBFGEHGGGHGHEFFFFFGHHHHHHHBGFFHHHFHHGHHFHHHHHHHF//E?GFHHHHHGGGGGGGGGGFGBFFFEFFFF/FAEBAFFEFFFEFBBFFFFFFFFFF@FFFBF/BFFFBFFFFFFFFFBFFFFE//B;BBFFBFF-;@B?FFFBFFFFFFFFFFBFFFFFF/BFFFFFF/;FF/
@M05620:45:000000000-G6HP7:1:1101:18347:5488 1:N:0:170
AAACCAAGCAGACACTCACCGCTCCCTCGCCACAGGCCAATAGTTTGTCCTCACTGAGTTGGCAACAAGTGGCTGCTGTGGCTGCCATTTTTCTGGTGATGGCCATCAGCTCCATGAGGTCAGCTGGGGGGCTTTCTTTGTGTAAGCAACGAGAAACCTGAAAGAAGCATTTTTTAACTAAGTCCTGCTGAGTCATTCATGAGTTTTTAGCCGCCTTGCTTCTTCTCACAGACTCTCTACTCTCATGCCAG
+
BBBBBBBFBFFFGGGGGGGGGGGGGGHHGGGGGHHHGGGGHHHHHHHHHHHHHHHHGHGHHHHHHHHGHGGHGHGGHHHHHHHGGHHHHHHHHHHHHHHHHHHHHHHGHHHHHHHHGHHHHHHHHHHGGGGGGGGGGGGGGGGGGGGFGGGGGGGGFFFFFFFFFFFFFFFFFFFFFFFFFFFFFFFFFFEFFFFFFFFFFFFFFFFFFFFFFFFFFFFFFFFFFFFFFFFFFFFFFFFFFFFFFFFFFF:
@M05620:45:000000000-G6HP7:1:1101:18363:5497 1:N:0:170
AAACCAAGCAGACACTCACCGCTCCCTCGCCACAGGCCAATAGTTTGTCCTCACTGAGTTGGCAACAAGTGGCTGCTGTGGCTGCCATTTTTCTGGTGATGGCCATCAGCTCCATGAGGTCAGCTGGGGGGCTTTCTTTGTGTAAGCAACGAGAAACCTGAAAGAAGCATTTTTTAACTAAGTCCTGCTGAGTCATTCATGAGTTTTTAGCCGCCTTGCTTCTTCTCACAGACTCTCTACTCTCATGCCAG
+
BBABCCCFCFFFGGGGGGGGGGGGGGHHGGGGGHHHGGHHHHHHHHHHHHHHHHHHHHGHHHHHHHHHHHHHGHGGHHHHHHHGGHHHHHHHHHHHHHHHHHHHHHHHHHHHHHHHHHHGHHHHHHHGGGGGGGGGGGGGGGGFGGGGGGGGGGGGFFFFFFFFFFFFFFFFFFFFFFFFFFFFFFFFFFFFFFFFFFFFFFFBFFFFFFFFFFFFFFFFFFFFFFFFFFFFFFFFFFFFFFFFFFFFFF9
@M05620:45:000000000-G6HP7:1:1101:18338:5503 1:N:0:170
AAACCAAGCAGACACTCACCGCTCCCTCGCCACAGGCCAATAGTTTGTCCTCACTGAGTTGGCAACAAGTGGCTGCTGTGGCTGCCATTTTTCTGGTGATGGCCATCAGCTCCATGAGGTCAGCTGGGGGGCTTTCTTTGTGTAAGCAACGAGAAACCTGAAAGAAGCATTTTTTAACTAAGTCCTGCTGAGTCATTCATGAGTTTTTAGCCGCCTTGCTTCTTCTCACAGACTCTCTACTCTCATGCCAG
+
CCCCCCCFCFFFGGGGGGGGEGGGGGHHGGGGGHHHGGHHHHHHHHHHHHHHHHHHHHHHHHHHHHHHHFHFGHGGHHHHHHHGGHHHHHHHHHHHHHGHHHHHHHHHHHHHHGFGEGGBEGGHFHHGGGGGGGGGFGGFFFFBFGGGGFFGGBGGFFFABBFFFFFBBFFFFFFEFFFFFFBBFFFFFF0FFFFFFFFFFFF:FFFFFFFFFFFDFFFFFFFFFFFFFFBFFBFFFFFFFFFFFF:BFF0
@M05620:45:000000000-G6HP7:1:1101:24726:5510 1:N:0:170
CATCCTGACCCTGAAGTACCCCATTGAGCATGGCATCGTCACCAACTGGGACGACATGGAGAAGATCTGGCACCACACCTTCTACAACGAGCTGCGCGTGGCCCCGGAGGAGCACCCAGTGCTGCTGACCGAGGCCCCCCTGAACCCCAAGGCCAACAGAGAGAAGATGACTCAGGTGAGGCTCGGCCGACGCCCGTGCTCCTCCCGTCCTTTCCCCAGTCATTTTCTGCCCGGCTTGATTTCTGACATTT
+
BCBBCFFFFFFFGGGGGGGGGGGHHHHHHHHHHHHHHGHHHGHHHGHHHHHHGGGGGHHGHHHHHHHHHHHHHGHHHGGHHHHHHGHHGGGGGHHGGGGGGGHHGGGGGGGGHHHHGGHHHHHHHHHHHHGGGGGGGGGGGGHHHHGGGGHGHHGGGGGGGGGGGGGGGGGGGGGGGGGGGGGGFFFFFFFFFFFFCFFFFFFFFFFEDDFFFFFFFFFFFFFFFFFFFFFFFF=FFFFFFFFFFB;BFF0
@M05620:45:000000000-G6HP7:1:1101:15725:5516 1:N:0:170
AAACCAAGCAGACACTCACCGCTCCCTCGCCACAGGCCAATAGTTTGTCCTCACTGAGTTGGCAACAAGTGGCTGCTGTGGCTGCCATTTTTCTGGTGATGGCCATCAGCTCCGACGAGGTCAGCTGGGGGGCTTTCTTTGTGTAAGCAACGAGAAACCTGAAAGAAGCATTTTTTAACTAAGTCCTGCTGAGTCATTCATGAGTTTTTAGCCGCCTTGCTTCTTCTCACAGACTCTCTACTCTCATGCCA
+
BBABBBBFBFFFFGGGGGGGEGAEGFHGGGGEEGGDFFHEGGFGEGHHHGEGHHHGGHGHHHFFHFHHHGHGGHGGGHFHFHHEGFHFGFHHHHFHFHGHHHHHHFFHHFEFHGEGEGGGEGGHHHHGD@FCGGFFGFFFFBFBFGFFFFFFFFFFFBAFFFFFF/FFFFFFFFFFEFFFFFFBBBBFFFFFFBFFFFFFFFFF;BBFFFFFFFFFFFFFFFFFFFFFFFFFF?FFFFFFFFFFFFFFFF9
@M05620:45:000000000-G6HP7:1:1101:24715:5527 1:N:0:170
CATCCTGACCCTGAAGTACCCCATTGAGCATGGCATCGTCACCAACTGGGACGACATGGAGAAGATCTGGCACCACACCTTCTACAACGAGCTGCGCGTGGCCCCGGAGGAGCACCCAGTGCTGCTGACCGAGGCCCCCCTGAACCCCAAGGCCAACAGAGAGAAGATGACTCAGGTGAGGCTCGGCCGACGCCCGTGCTCCTCCCGTCCTTTCCCCAGTCATTTTCTGCCCGGCTTGATTTCTGACATTT
+
BBBBBFFFFFFFGGGGGGGGGGGHHGHHHHHHHHHHHEHHHGHHHGHHHHHHGGGGGHHHHGHHHHHHHGHHHGHHHGGHHHHHHHHHGGGGGHHGGGGEGGHHGGGGGGGGHHHHGGHHHHHHHHFGHHCGGGFGGGGGGGHHHHGGGGHGHHGGGGGGFGGGGGGGGGGGGGGGFFFFGECFFFFFFFFFFFFB-::ABFBFFFFEADDFFFFFFFD9BFFFFFFFFFFFFAFB>-FFFFFFFFFFFF/
@M05620:45:000000000-G6HP7:1:1101:25520:5547 1:N:0:170
CATCCTGACCCTGAAGTACCCCATTGAGCATGGCATCGTCACCAACTGGGACGACATGGAGAAGATCTGGCACCACACCTTCTACAACGAGCTGCGCGTGGCCCCGGAGGAGCACCCAGTGCTGCTGACCGAGGCCCCCCTGAACCCCAAGGCCAACAGAGAGAAGATGACTCAGGTGAGGCTCGGCCGACGCCCGTGCTCCTCCCGTCCTTTCCCCAGTCATTTTCTGCCCGGCTTGATTTCTGACATTA
+
ABBBBFFFFFFFGGGGGGGGGGGHHHHHHHHHHHHHHGHHHGHHGGHHHHHHGGGGGHHGHHHHHHHHHHHHHGHHHGGHHHHHHGHHGGGGGHHGGGGGGGHHGGGDGFEGHHHHGGHGGHHHHHHHHHGGGGCGGGGGGGHHHHGGG.CEHHGEFGGGGFDEGFFGGFFGGGGGGGGGFGGGFFFFFBFFFFFF;ADEFFFFFFD9ADDFFFFFFFFFFFFFFFFFFFFF.B-D>BAFFFFFFFFFFF/
@M05620:45:000000000-G6HP7:1:1101:22770:5572 1:N:0:170
ATCTCTATCTCCTAAAAACCTGTTTAGATTTGGAGATAGACCTTCAGGTTTTTCATCATTTTCTGCATGAATTATACATTGACCACGTTCCAGCGTGGTCAGTTTGCAGCATTCTGTTATTTTGTTTGACAGAGTGTCTTGTTGAGAACATATGTAGGACATGATTTTTTCCTGCAACAGGGAAAATAAAGTATAAGTTTTAAAGATTTATTCTTTAATAAAGGATCTCAAAGCCAGCTTTAGAAAAAGGA
+
AAAAAFFFFFFFGGGGGGGGGEGFGGFFHFFHHHHG4GHHFHHHHFHGFGGCFHGHHFHHHHHHFHHGHFDGFHFHHFGHHHGFHHGHHFFFDCEBEFGHBGFBFGHHHHHFFGGGFGFHHGHHEHHHHGFHHHGHGHHHHHGGHHGGGHHFFHFHHHHHFGHHHHFHHDHFHGFFHHHHHEEFHHGFFDG?GHDGGFGHHHHHHEHHHHHHHHGHGDGHHFHFEGHH0GHFFBCGGGHHHCF0CGGFAGH
@M05620:45:000000000-G6HP7:1:1101:23395:5609 1:N:0:170
ATCTCTATCTCCTAAAAACCTGTTTAGATTTGGAGATAGACCTTCAGGTTTTTCATCATTTTCTGCATGAATTATACATTGACCACGTTCCAGCGTGGTCAGTTTGCAGCATTCTGTTATTTTGTTTGACAGAGTGTCTTGTTGAGAACATATGTAGGACATGATTTTTTCCTGCAACAGGGAAAATAAAGTATAAGTTTTAAAGATTTATTCTTTAATAAAGGATCTCAAAGCCAGCTTTAGAAAAAGGA
+
1>>AAFFFFFB1FGGFGGGGGGGGH3AGHHF1GCGHHCF1BFCE1FGHHHFFGHHFHGG2DFHH2GFFHEHGHFGHHHFHHBGCBF?FHHHHHFEGGGHHHBGGHHGHHHHHHHHHFHHHHHHHHHHHHHHFHHGFGHHHHHHHDGGHHFHHHHHHHHHHHHHFHHHHHGHHHHHHGHHGHGFHEGF1FGHHGG1FHFFHGF<FHHHHHHHHHFHHDHGHFFFHFHHHHHHHHHHHHGHHHHHCCGHCGFG
@M05620:45:000000000-G6HP7:1:1101:23361:5624 1:N:0:170
CATCCTGACCCTGAAGTACCCCATTGAGCATGGCATCGTCACCAACTGGGACGACATGGAGAAGATCTGGCACCACACCTTCTACAACGAGCTGCGCGTGGCCCCGGAGGAGCACCCAGTGCTGCTGACCGAGGCCCCCCTGAACCCCAAGGCCAACAGAGAGAAGATGACTCAGGTGAGGCTCGGCCGACGCCCGTGCTCCTCCCGTCCTTTCCCCAGTCATTTTCTGCCCGGCTTGATTTCTGACATTA
+
AABCCFFFFFFFGGGGGGGGGGGHHGHHHFHHHHHHHGHHHGHHHGHGHHHHGGGGGHHHHHHHHHHHHGHHHGHHHGGHHHHHHHHHGGGGGHHGGGEEEFHHGGGGGGGGHHHHGGHGHGHHHHHHHHGGGGGGGGGGFFHFHHGGGGHGHHGGGGGGGGGGBFFGFGGGGGGGGFFGFGGGFFFFFFFFFFFFBDDFFFFFFFFFFFFFFFFFFFDFFBFFFFFFFEFFFAFFFFAFFF0:;0B0:00
@M05620:45:000000000-G6HP7:1:1101:22966:5628 1:N:0:170
CATCCTGACCCTGAAGTACCCCATTGAGCATGGCATCGTCACCAACTGGGACGACATGGAGAAGATCTGGCACCACACCTTCTACAACGAGCTGCGCGTGGCCCCGGAGGAGCACCCAGTGCTGCTGACCGAGGCCCCCCTGAACCCCAAGGCCAACAGAGAGAAGATGACTCAGGTGAGGCTCGGCCGACGCCCGTGCTCCTACCGTCCTTTCCCCAGTCATTTTCTGCCCGGCTTGATTTCTGACATTA
+
1>1>AFBFF1C>FGGEBFGGBEEGH1FBCFGHHGHGF?HCCEDEF/EGBAC0EEEAEAC1EFGEHAFGHFBF@>FC//?GGF1BEDGGE///?1BEEEG@/<<<<EBCG?CAAGC/ECCHB1FHBH<?0G@@CG@AAC@<:C/;/::.:EG.CCEGEAF/9/CFFFBFFBF0090:;/=FFG?.=--99@@>-99--9-A/;9//9-A9-;B////;B-/BBFBBFFFB/99A-@=---;B///9;/;BF/
@M05620:45:000000000-G6HP7:1:1101:23390:5633 1:N:0:170
ATCTCTATCTCCTAAAAACCTGTTTAGATTTGGAGATAGACCTTCAGGTTTTTCATCATTTTCTGCATGAATTATACATTGACCACGTTCCAGCGTGGTCAGTTTGCAGCATTCTGTTATTTTGTTTGACAGAGTGTCTTGTTGAGAACATATGTAGGACATGATTTTTTCCTGCAACAGGGAAAATAAAGTATAAGTTTTAAAGATTTATTCTTTAATAAAGGATCTCAAAGCCAGCTTTAGAAAAAGGA
+
CCCCCFFFFFFFGGGGGGGGGGHHHHHHHHHHHHHHHHHHHHHHHHHHHHHGGHGHHIHHHIIIIHHHHHHHHHHHHHHHHHHHHHGHHHHHHHGGGGHHHHHHHHHHHHHHHHHHHHHHHHHHHHHHHHHHHHHHHHHHHHHHHHHHHHHHHHHHHHHHHHHHHHHHHGHHHHHHHHHHHGGHHHHHHHHHHGHHHGHHHHHGHHHHHHHHHHHHHHHHHGHHHHHHHHHGHHHHHGHHHHHGHHHHGGH
@M05620:45:000000000-G6HP7:1:1101:23379:5647 1:N:0:170
ATCTCTATCTCCTAAAAACCTGTTTAGATTTGGAGATAGACCTTCAGGTTTTTCATCATTTTCTGCATGAATTATACATTGACCACGTTCCAGCGTGGTCAGTTTGCAGCATTCTGTTATTTTGTTTGACAGAGTGTCTTGTTGAGAACATATGTAGGACATGATTTTTTCCTGCAACAGGGAAAATAAAGTATAAGTTTTAAAGATTTATTCTTTAATAAAGGATCTCAAAGCCAGCTTTAGAAAAAGGA
+
ABAAB5DFFFFFFGGGGGGGGGHHHFBGHGEEGHFCGGDFBGHHCDF3FGHGGFFHHHHHHGHGHHHGHHGFHFHHHFHGFHHHHHGHHHHF@FE?>EFFDBGHH4GHHHHBHFGHHHHHHHHHHFHGGHFHFFHHHFHHHHHCHHEGHHHHHBFGHFFFHHFHHFGHHGFHHHBGGHEFHEEFHHHEB?F@FGBDGGHHFFGB<BGFHHFHGHHHFFGHG0=0<DCGGFHFFHFFHGHGHHB0GCC:CDC
@M05620:45:000000000-G6HP7:1:1101:6274:5749 1:N:0:170
ATCTCTATCTCCTAAAAACCTGTTTAGATTTGGAGATAGACCTTCAGGTTTTTCATCATTTTCTGCATGAATTATACATTGACCACGTTCCAGCGTGGTCAGTTTGCAGCATTCTGTTATTTTGTTTGACAGAGTGTCTTGTTGAGAACATATGTAGGACATGATTTTTTCCTGCAACAGGGAAAATAAAGTATAAGTTTTAAAGATTTATTCTTTAATAAAGGATCTCAAAGCCAGCTTTAGAAAAAGGA
+
AAAABF5@DFFFGGGGGDEEGFFFFGHHHGHFFFHHHHHHHGHFHHFFBFHGGHHHH5FFFGFFFFHHHEHHHGDEGHHHFDHHFHEEGHHBGHGEGG?BEGGHFHGHHHFHFHHH4G@GHHHHHFHHHH4GFGHHHHHHHHHGHBE4BFHHHHHHFHHHHHHGBGHHGGHHGGBGFHHHH/FFHFGGD1FDGHG1>>FGHHHHHHHHHHGGHHHHH0=D=D0G/DGEGFDFGF./C.GCHHHEFCFCDD:
@M05620:45:000000000-G6HP7:1:1101:6251:5751 1:N:0:170
ATCTCTATCTCCTAAAAACCTGTTTAGATTTGGAGATAGACCTTCAGGTTTTTCATCATTTTCTGCATGAATTATACATTGACCACGTTCCAGCGTGGTCAGTTTGCAGCATTCTGTTATTTTGTTTGACAGAGTGTCTTGTTGAGAACATATGTAGGACATGATTTTTTCCTGCAACAGGGAAAATAAAGTATAAGTTTTAAAGATTTATTCTTTAATAAAGGATCTCAAAGCCAGCTTTAGAAAAAGGA
+
BB?ABFFFFFFFGGGGFGGGGGGHHGHHHHHHHFGHHFHHHHHHHHHHGHHGGHHHHHHHHHFHFGHHHFHHHHHHHGHHHHFGFHGHHHHHHHGEEGHHFHHHHHBFGFFHHGHHHHHHHHHHGHHHHHHHHHGHHHHHHHHHGGHHHHGHHHHHHGFGFHHHHHHHHGHHHHHGGGHGHGGHHEGGBFGFDGHGG=GHHHFHHHHHHHHHFHHHHHHFGHHEHHHHGFDGH<GBCEFHHGH0C0GHGGB
@M05620:45:000000000-G6HP7:1:1101:6268:5769 1:N:0:170
ATCTCTATCTCCTAAAAACCTGTTTAGATTTGGAGATAGACCTTCAGGTTTTTCATCATTTTCTGCATGAATTATACATTGACCACGTTCCAGCGTGGTCAGTTTGCAGCATTCTGTTATTTTGTTTGACAGAGTGTCTTGTTGAGAACATATGTAGGACATGATTTTTTCCTGCAACAGGGAAAATAAAGTATAAGTTTTAAAGATTTATTCTTTAATAAAGGATCTCAAAGCCAGCTTTAGAAAAAGGA
+
CCCCCFFFFFFFGGGGGGGGGGHHHHHHHHHHHHHHHHHHHHHHHHHHHHHGGHHHHHIHHHHHHHHHHHHHHHHHHHHHHHHHHHGHHHHHHHGGGGHHHHHHHHHHHHHHHHHHHHHHHHHHHHHHGHHHHHHHHHHHHHHHHHGHHHHHHHHHHGHHHHHHHHHHHGHHHHHHHHHHHGGHHHHHHHHHHHHGHGHHHHHHHHHHHHHHHHHHHHHHHHHFHHHGHHHHHHHHHGHHHHHHHGHGGGH
@M05620:45:000000000-G6HP7:1:1101:6159:5826 1:N:0:170
CATCCTGACCCTGAAGTACCCCATTGAGCATGGCATCGTCACCAACTGGGACGACATGGAGAAGATCTGGCACCACACCTTCTACAACGAGCTGCGCGTGGCCCCGGAGGAGCACCCAGTGCTGCTGACCGAGGCCCCCCTGAACCCCAAGGCCAACAGAGAGAAGATGACTCAGGTGAGGCTCGGCCGACGCCCGTGCTCCTCCCGTCCTTTCCCCAGTCATTTTCTGCCCGGCTTGTTTTCTGCATTAG
+
BBBBBFFFFFFFGGGGGGGGGGGHHHHHFHHHHHHHHGHHHGHHHGGHGGFHGEEEGHHGGHHHFGGHH5FHHGHHHGGHHHHHHHHHGGEEGFHGGGGGGEHHGGGGGGGCGHHHGGHFGGHHHHHHHHGGGGGGGGGGGGHGHHGGGDHFGHGGGGFFFFGGFFFGGFGBFGGGCFEFGGEFCAEDC=-@BFFB9.;EFFFFFFA9;ADFFFFFFB.:BBFFFFFFBBFFDFFD-@.;BBFF/B/BFE:
@M05620:45:000000000-G6HP7:1:1101:16383:5827 1:N:0:170
CATCCTGACCCTGAAGTACCCCATTGAGCATGGCATCGTCACCAACTGGGACGACATGGAGAAGATCTGGCACCACACCTTCTACAACGAGCTGCGCGTGGCCCCGGAGGAGCACCCAGTGCTGCTGACCGAGGCCCCCCTGAACCCCAAGGCCAACAGAGAGAAGATGACTCAGGTGAGGCTCGGCCGACGCCCGTGCTCCTCCCGTCCTTTCCCCAGTCATTTTCTGCCCGGCTTGATTTCTGACATTA
+
CCCCCFFFFFFFGGGGGGGGGGGHHHHHHHHHHHHHHGHHHGHHHGHHHHHHGGGGGHHHHHHHHHHHHHHHHGHHHGGHHHHHHHHHGGGGGHHGGGGGGFHHGGGGGGGGHHHHGGHGHHHHHHHHHHGGGGGGGGGGGGHHHHGGGGHGGHFGGGGGGBGGGGGGGGGGGGGGGGGGGGGGFFFFFFFFFFFFCDFFFFFFFFFFFFDFFFFFFFFFFFFFFFFFFFFFFFFFCFFFFFFFBBFFFF/
@M05620:45:000000000-G6HP7:1:1101:18114:5837 1:N:0:170
CATCCTGACCCTGAAGTACCCCATTGAGCATGGCATCGTCACCAACTGGGACGACATGGAGAAGATCTGGCACCACACCTTCTACAACGAGCTGCGCGTGGCCCCGGAGGAGCACCCAGTGCTGCTGACCGAGGCCCCCCTGAACCCCAAGGCCAACAGAGAGAAGATGACTCAGGTGAGGCTCGGCCGACGCCCGTGCTCCTCCCGTCCTTTCCCCAGTCATTTTCTGCCCGGCTTGATTTCTGACATTA
+
CCCCCFFFFFFFGGGGGGGGGGGHHHHHHHHHHHHHHGHHGGHHHGHHGHHHGGGGGHHHHHHHHHHHHHHHHGHHGGGHHHHHHHHHGGGGGHHGGGGGGGHHGGGGGGGGHGHHGGHFHHHHHHHHHHGGGGGGGGGGGGHHHHGGGGHGHHGGGGGGGGGGGGGGGGGGGGGGGGGGGGGGFFFFFFFFFFFFBDFFFFFFFFFFFFDFFFFFFFFFFFFFFFFFFFFFFFFAFFFFFFFFFFFFFF0
@M05620:45:000000000-G6HP7:1:1101:16400:5837 1:N:0:170
CATCCTGACCCTGAAGTACCCCATTGAGCATGGCATCGTCACCAACTGGGACGACATGGAGAAGATCTGGCACCACACCTTCTACAACGAGCTGCGCGTGGCCCCGGAGGAGCACCCAGTGCTGCTGACCGAGGCCCCCCTGAACCCCAAGGCCAACAGAGAGAAGATGACTCAGGTGAGGCTCGGCCGACGCCCGTGCTCCTCCCGTCCTTTCCCCAGTCATTTTCTGCCCGGCTTGATTTCTGACATTA
+
BBBBBFFFFFFFGGGGGGGGGGGHGHHHHHHHHHHHHGHHGGHHHGHGHHHHGGGGGHHHHHHHHHHHHHHHHGHHEGGHHHHHHHHHGGGGGHHGGGGGGGHHGGGGGGGGHHHHGGH?GHHHHGHGHHGGGGGGGGGGGGHHHHGGGGHGHHGGGGGGGGGFGGGFGGGGGGGGGGGGGGGGFFFFFFFFFFFF;;DEFFFFFFDADDAFFFFFFFFBFFFFFFFBFFFFFCDCFFAFFFFFFFBFFF/
@M05620:45:000000000-G6HP7:1:1101:18132:5845 1:N:0:170
CATCCTGACCCTGAAGTACCCCATTGAGCATGGCATCGTCACCAACTGGGACGACATGGAGAAGATCTGGCACCACACCTTCTACAACGAGCTGCGCGTGGCCCCGGAGGAGCACCCAGTGCTGCTGACCGAGGCCCCCCTGAACCCCAAGGCCAACAGAGAGAAGATGACTCAGGTGAGGCTCGGCCGACGCCCGTGCTCCTCCCGTCCTTTCCCCAGTCATTTTCTGCCCGGCTTGATTTCTGACATTA
+
BBBBBFFFFFFFGFGGGGGGGG?HHHGHHHHHHHCGHGHHHGHCHGHHHHHHGEGAFHGFEFFHHHHGHHHHHGHHHGGHHHHEHHHHGGGGGHHGGGGGGGHHGGGGGGGGHGHGGGHFGHHHHHHHHHGGGGGGGGGGGGHHHHGGGGHGHHGAEGGGGGGGGGGCFGGGGGGGGGGGFE?FBBFFB=BBBBB?@DFAFFFFFFFEFFDFFFFFFFBBFFFFFFFFFFFFF?B???FBFFFBFBFFFF/
@M05620:45:000000000-G6HP7:1:1101:16393:5854 1:N:0:170
CATCCTGACCCTGAAGTACCCCATTGAGCATGGCATCGTCACCAACTGGGACGACATGGAGAAGATCTGGCACCACACCTTCTACAACGAGCTGCGCGTGGCCCCGGAGGAGCACCCAGTGCTGCTGACCGAGGCCCCCCTGAACCCCAAGGCCAACAGAGAGAAGATGACTCAGGTGAGGCTCGGCCGACGCCCGTGCTCCTCCCGTCCTTTCCCCAGTCATTTTCTGCCCGGCTTGATTTCTGACCTTA
+
CBBCCFFFFFFFGGGGGGGGGGDHHFEHHGHHHHGHHGHHHGHFCEHFGHGHGCGEGFGHHFFGHHHHHGHFGGHHGGGHHHHHHHHHGFFGGHHGGGGGGGHHGGGGGGGGHHHHGGGFGHHHHHHFHHGGGGFGGGGGGECGHHGGGGHGHHEEGGGGGGGGGGGFGGGGGGGGGGGGGGFGFFFFFFFFFFFF;AD?BFFFFFFFFFFFFFFFFFDFFFFFFFFFFFFFFFFAFFABBFFFEFB/99/
@M05620:45:000000000-G6HP7:1:1101:10848:5912 1:N:0:170
AGATTACTGCAACAGTTCCCCCTGGACCTGGAAAAGTTTCTTGCCTGGCTTACAGAAGCTGAAACAACTGCCAATGTCCTACAGGATGCTACCCGTAAGGAACGGCTCCTAGAAGACTCCAAGGGAGTAAAAGAGCTGATGAAACAATGGCAAGTAAGTCAGGCATTTCCGCTTTAGCACTCTTGTGGATCCACTTGAACAATTCTCAGCATTTGTACTTGTAACTGACAAGCCAGGGACAAAACAAAGAT
+
A3>AABFFDF4BFFBGGGGGGGGGGHHHHFEF3BEGGHHHHHHHHHHHHHHFGFFFFHGHGGHFGGHHHHHHFGGBHHHHDHGGFGGHHH5GHHGG?AGHHF1?AEEGGHFHHF3FGHHH3?EFC/EFG4FFH/GGHHFHHGFFHGCG1GHFCFHHHHHHGGGG/GGHHHGGGGGG1FGHHHHHGFHCHHHHH/DGH0CG<CDHHHHGFHHHHHHHBCGHGHC:GHF:CFFACE9.;EEE.CBFFGEFF/;
@M05620:45:000000000-G6HP7:1:1101:19447:5927 1:N:0:170
AGATTACTGCAACAGTTCCCCCTGGACCTGGAAAAGTTTCTTGCCTGGCTTACAGAAGCTGAAACAACTGCCAATGTCCTACAGGATGCTACCCGTAAGGAAAGGCTCCTAGAAGACTCCAAGGGAGTAAAAGAGCTGATGAAACAATGGCAAGTAAGTCAGGCATTTCCGCTTTAGCACTCTTGTGGATCCAATTGAACAATTCTCAGCATTTGTACTTGTAACTGACAAGCCAGGGACAAAACAAAGAT
+
BBBBBFFFFFFFGGGGGGGGGGGGHFHHHHFGGGGHHHHHHHHHHHHHHHHGHGGHFHGHHHHHHFHHHHHHFFGHHHHHDGFFHHHGGHHHHHGGEEHHH3GGHGHHGHGHFGHHHHHHGFGGGEGGHFHHH/GGHHHHHGHHHHHHHHHGHGHHGHHHHHHGEHHHHHGGGGGD1GHHHHHHHHHGHHHHHCGGH0DG0CGHHHHGHHHHHHHHFGHHFHHHHHH0GFHHHGGFEGGG.;FFGGGFGEG
@M05620:45:000000000-G6HP7:1:1101:12217:5933 1:N:0:170
AAACCAAGCAGACACTCACCGCTCCCTCGCCACAGGCCAATAGTTTGTCCTCACTGAGTTGGCAACAAGTGGCTGCTGTGGCTGCCATTTTTCTGGTGATGGCCATCAGCTCCGACGAGGTCAGCTGGGGGGCTTTCTTTGTGTAAGCAACGAGAAACCTGAAAGAAGCATTTTTTAACTAAGTCCTGCTGAGTCATTCATGAGTTTTTAGCCGCCTTGCTTCTTCTCACAGACTCTCTACTCTCATGCCA
+
BABBBBAFAFFFGGGGGGGGGGGGGGHHGGGGGHHHGGEAGGHGHHHHHHHHFHHHHHGGHHGHHHH1GHFFFHFGHHHHGHHGGH3GHHHHHHFBHFBGHFHHHHHFHHHHHGGGG/DGGHHHHHHHGGGGFGGGGGGGGGGGGGFFFFFFFFFFFFFFFFFFFFFFFFFFFFFFEFFFFFFFFFFFFFFBFFFFFFFFFFFFFFFFFFFFFFFFFFFFFFFFFFFFFFFF/AFFFFFFFFFFFFFFFF/
@M05620:45:000000000-G6HP7:1:1101:19459:5942 1:N:0:170
AGATTACTGCAACAGTTCCCCCTGGACCTGGAAAAGTTTCTTGCCTGGCTTACAGAAGCTGAAACAACTGCCAATGTCCTACAGGATGCTACCCGTAAGGAAAGGCTCCTAGAAGACTCCAAGGGAGTAAAAGAGCTGATGAAACAATGGCAAGTAAGTCAGGCATTTCCGCTTTAGCACTCTTGTGGATCCAATTGAACAATTCTCAGCATTTGTACTTGTAACTGACAAGCCAGGGACCAAACAAAGAT
+
BBBBBFFFFFDFGGGGGGGGGGGFHFHHHGGFBHGHGGHHHHFHHHFHHHHHHHHHCGHHHHHHHFHHHHHHFFGHHHHHFHFHHHHHHHHHHHGGGGHHGHHHA?GHGHHHFHHGHHHHHHHGGGGGHHHHGCHGHHGHHHHHHHHHGHHHFGHGHHHHHHHGHHHHHHGGGGGHGHHHHHHHHGHGHHHHH0DGHDGHDFHHHHHHFHHHHGHHHHHHHHHHHHH0GGHHHGGFEGEG.AEEGGGGEBF
@M05620:45:000000000-G6HP7:1:1101:19439:5945 1:N:0:170
AGATTACTGCAACAGTTCCCCCTGGACCTGGAAAAGTTTCTTGCCTGGCTTACAGAAGCTGAAACAACTGCCAATGTCCTACAGGATGCTACCCGTAAGGAAAGGCTCCTAGAAGACTCCAAGGGAGTAAAAGAGCTGATGAAACAATGGCAAGTAAGTCAGGCATTTCCGCTTTAGCACTCTTGTGGATCCAATTGAACAATTCTCAGCATTTGTACTTGTAACTGACAAGCCAGGGACAAAACAAAGAT
+
A3ABBFFFFFFFGGGGGGGGGGGCGGHHHHAGFHCHGHHHHHHHHHHHHHHGHHEDGHHHHHB3GCGHHFHHFHGHHHHHGHFHHHHFHHHHHHGGFGHHHHGHFGHHGHHH3DFGGHHHFGFFG/EGHFFGHEBGHHHHHHHHHGHHGHHHHGHHHHHHHHHG/GHHHHGEEGGH1FGHHHHHHHFGGHHHHFGHH0DGDGHHHHHHEHGHHHHHFGHHGGHCGHGGHHHHHGFGGB?E9FGGFGEFG/C
@M05620:45:000000000-G6HP7:1:1101:8246:5968 1:N:0:170
ATCTCTATCTCCTAAAAACCTGTTTAGATTTGGAGATAGACCTTCAGGTTTTTCATCATTTTCTGCATGAATTATACATTGACCACGTTCCAGCGTGGTCAGTTTGCAGCATTCTGTTATTTTGTTTGACAGAGTGTCTTGTTGAGAACATATGTAGGACATGATTTTTTCCTGCAACAGGGAAAATAAAGTATAAGTTTTAAAGATTTATTCTTTAATAAAGGATCTCAAAGCCAGCTTTAGAAAAAGGA
+
BBBBBFFFFFFFGGGGGDEGGGHHHFHHHHHHHBGFHHHFHGHHHHHHHHHGGHBGHFHGHHHHHHFHGGHHGHHBHFHHHFHHFHFHHHHHFHGGGGHHGHHHHHHHHHHHHHHGHHGHHHHHHGHHGGHHFGHHHHHHHHHHBFGDGFGHHHHHHHFHHHGDGHHHHGHHHHGH2FGHHFEHEFFFGFGHHHFHFGGHHFF1GFGHHHHHHHHHGGGG<G<DCGGHHGFGBHHHGGHHHCF00CGFDCC
@M05620:45:000000000-G6HP7:1:1101:25863:5994 1:N:0:170
AAACCAAGCAGACACTCACCGCTCCCTCGCCACAGGCCAATAGTTTGTCCTCACTGAGTTGGCAACAAGTGGCTGCTGTGGCTGCCATTTTTCTGGTGATGGCCATCAGCTCCACGAGGTCAGCTGGGGGGCTTTCTTTGTGTAAGCAACGAGAAACCTGAAAGAAGCATTTTTTAACTAAGTCCTGCTGAGTCATTCATGAGTTTTTAGCCGCCTTGCTTCTTCTCACAGACTCTCTACTCTCATGCCAG
+
B?ABBBBFAFFFGGGGGGGGGGGGGGHHGGGGGAGGGGHHHHHHGHHHHHHHGHHHHHGHHHHHHH1FHHHHGHGGHFHHHHHGGHHHHHHHHHFHHHFHHHHHHHHHHGHHHHHGGE?EHHHHHHHGGGGGGGGGGGGGGGGGEFG0FFA.;9DBFFFF9BFBBFFFFFFFFFF9/9;BBFFFFFFFFFBFFFFFFFFFFBBBBFFFFFFBDFFFFFFFFFFFFFFFFBBBFFFFFFFFFFFFFFFFFFB
@M05620:45:000000000-G6HP7:1:1101:21276:6002 1:N:0:170
TACCTGTACTGGGGAAGAATCGCCATTCCTACCCTAAAGATCGGAAGAGCACACGTCTGAACTCCAGTCACAGAAGACCATCTCGTATGCCGTCTTCTGCTTGAAAAAAAAAAAAAAAAATAAAAGCCTGTTATTAAACTCTCGGGGACTATTAGTACCTTTATTCGAACTAAGCTTTCTCAAGATAATAGAGAAACCTATTGTGAACATGCGATCTTAAAGGGACACTTGTAATACACCAGCGTATCGGG
+
CCDDDFFFFFFFGGGGGGGGGGGGAGHHHHHHHHHHHHHHHHHGGGGCHHHHHGGHHHGHHHHHHHHHHHHHHHHHHHHHHFHHHGGHHHHGGGHGFHHHHHHGHHHHGGGFC>///>/-01>11100101000000000000..----.:0:0000;00000000/0...0;0/00000:00000000;00000:/./0000000000:00.....000000....:0000:000000/...-.....--
@M05620:45:000000000-G6HP7:1:1101:25838:6008 1:N:0:170
AAACCAAGCAGACACTCACCGCTCCCTCGCCACAGGCCAATAGTTTGTCCTCACTGAGTTGGCAACAAGTGGCTGCTGTGGCTGCCATTTTTCTGGTGATGGCCATCAGCTCCACGAGGTCAGCTGGGGGGCTTTCTTTGTGTAAGCAACGAGAAACCTGAAAGAAGCATTTTTTAACTAAGTCCTGCTGAGTCATTCATGAGTTTTTAGCCGCCTTGCTTCTTCTCACAGACTCTCTACTCTCATGCCAG
+
AAAABBBFCFFFGGGGGGGGGGGGGGHHGGGGGHHHGGHHHHHHHHHHHHHHHHHHHHHHHHHHHHHHHGHHGHGGHHHHHHHGGHHHHHHHHHHHHHHHHHHHHHHGHHHHHHHGGGGEHFHHHHHGGGGGGGGGGGGGGGGGGGGGGGGGFFFFFFFFFFFFFFFFFFFFFFFFFFFFFFFFFFFFFFFFFFFFFFFFFFFFFFFFFFFFFFFFFFFFFFFFFFFFFFFFFFFFFFFFFFFFFF9FFF/
@M05620:45:000000000-G6HP7:1:1101:25847:6027 1:N:0:170
AAACCAAGCAGACACTCACCGCTCCCTCGCCACAGGCCAATAGTTTGTCCTCACTGAGTTGGCAACAAGTGGCTGCTGTGGCTGCCATTTTTCTGGTGATGGCCATCAGCTCCACGAGGTCAGCTGGGGGGCTTTCTTTGTGTAAGCAACGAGAAACCTGAAAGAAGCCTTTTTTAACTAAGTCCTGCTGAGTCATTCATGAGTTTTTAGCCGCCTTGCTTCTTCTCACAGACTCTCTACTCTCATTCCAA
+
CBBCCCCFCFFFGGGGGGGGGGGGGGHHGGGGGHHHGGHHHHHHHHHHHHHHHHHHHHHHHGHHHHHHHHHHGHGGHGHHHHHGGHHHHHHHHHHHHHHHHHHHHHHGHHHHHF?>//E?EG?FD2FGGGGC-EGB9FG0;B:0F0B0;CBA.ADFFF/./;BF9F/B.0;FFFF:FBB0B;99FFB000;.9B09FFB090B0;FFFE9BF?BD.A090BBFFB900000099B;B:B009BB090;F00
@M05620:45:000000000-G6HP7:1:1101:13993:6056 1:N:0:170
AAACCAAGCAGACACTCACCGCTCCCTCGCCACAGGCCAATAGTTTGTCCTCACTGAGTTGGCAACAAGTGGCTGCTGTGGCTGCCATTTTTCTGGTGATGGCCATCAGCTCCGACGAGGTCAGCTGGGGGGCTTTCTTTGTGTAAGCAACGAGAAACCTGAAAGAAGCATTTTTTAACTAAGTCCTGCTGAGTCATTCATGAGTTTTTAGCCGCCTTGCTTCTTCTCACAGACTCTCTACTCTCATGCCA
+
BB?BBAAFAFCCEGGGGGGGEGCAEFGFEEEEEGFDGGEAE3AAFEAFFGHHFHHFBGDFHHHGHFEFHGDGFGFGFC@??GHEGHHFHGGF3GDHGHBGHFHHFGFHHFFFGEEG/EGGAGGHFHHHGCGGGGEGGFFFF9FFFGFFFFFBEADFFFFFFFFFFBFFBFFFFFFBAFFFFFFBFFFFFFFFF/;BFFFFFFFF9BFFEFFF/ABBFFFFFFFFFFFFBFFFFFFFFFFFFFFFFFFF/B/
@M05620:45:000000000-G6HP7:1:1101:7562:6060 1:N:0:170
CATCCTGACCCTGAAGTACCCCATTGAGCATGGCATCGTCACCAACTGGGACGACATGGAGAAGATCTGGCACCACACCTTCTACAACGAGCTGCGCGTGGCCCCGGAGGAGCACCCAGTGCTGCTGACCGAGGCCCCCCTGAACCCCAAGGCCAACAGAGAGAAGATGACTCAGGTGAGGCTCGGCCGACGCCCGTGCTCCTCCCGTCCTTTCCCCAGTCATTTTCTGCCCGGCTTGATTTCTGACATTT
+
CCCCCFFFFFFFGGGGGGGGGGGHHHHHHHHHHGHHHGHHHGHHHGHHHHHHGGGGGHHHHHHHHHHHHHHHHGHHHGGHHHHHHHHHGGGGGHHGGGGGGGHHGGGGGGGGHGHHGGHHHHHHHHHHHHGGGGGGGGGGGGHHHHGGGGHGHHGGGGGGGGGGFGGFGGGGGGGGGGGGGGGFFFFFFFFFFFFFBDFFFFFFFFFEFFFFFFFFFFFFFFFFFFFFFEFFDFF;C;.BFF/9B/BBFF/
@M05620:45:000000000-G6HP7:1:1101:13023:6065 1:N:0:170
AAACCAAGCAGACACTCACCGCTCCCTCGCCACAGGCCAATAGTTTGTCCTCACTGAGTTGGCAACAAGTGGCTGCTGCGGCTGCCATTTTTCTGGTGATGGCCATCAGCTCCACGAGGTCAGCTGGGGGGCTTTCTTTGTGTAAGCAACGAGAAACCTGAAAGAAGCATTTTTTAACTAAGTCCTGCTGAGTCATTCATGAGTTTTTAGCCGCCTTGCTTCTTCTCACAGACTCTCTACTCTCATGCCAG
+
AA>AA?1BAF11FGGGFGGG0E?A0BAF0A0AAAFCFEA/A1BDBABFGB21BCD11FGGGBADGECCGD@BFAEFG11>/>E>F>G1GGF10B2GFG1GHCHHGGCGHFFGHHHC/@CEHHFEDGHGC@AGGGBFBB90CFBF0/B/B-@--9BFFFFEBFFFFEFFFBBFFF?E//;F//BF/9/FFFBF/B9BFFFFF/;9B9FE-B//-@@AA/FF/;BFBFFB/99/:FFFFFFEFFFFBFBB9/:
@M05620:45:000000000-G6HP7:1:1101:13008:6078 1:N:0:170
AAACCAAGCAGACACTCACCGCTCCCTCGCCACAGGCCAATAGTTTGTCCTCACTGAGTTGGCAACAAGTGGCTGCTGTGGCTGCCATTTTTCTGGTGATGGCCATCAGCTCCACGAGGTCAGCTGGGGGGCTTTCTTTGTGTAAGCAACGAGAAACCTGAAAGAAGCATTTTTTAACTAAGTCCTGCTGAGTCATTCATGAGTTTTTAGCCGCCTTGCTTCTTCTCACAGACTCTCTACTCTCATGCCAG
+
AAAACCBFCFFFGGGGGGGGGGGGGGHHGGGGGHHHGGHHHHHHHHHHHHHFFHHHHHHHHHHHHHHHHHHHGHGGGHHHHHHGGHHHHHHHHHHHHHHHHHHHHHHHHHHHHHHGGGGEGCHHHHHGGGGGGGGGGGGGGGGGGGGGGGGGFFFFFFFFFFFFFFFFFFFFFFFFFFFFFFFFFFFFFFFFFFFFFFFFFFFFFFFFFFFFFFFFFFFFFFFFFFFFFFFFFFFFFFFFFFFFFFFFFF9
@M05620:45:000000000-G6HP7:1:1101:19092:6086 1:N:0:170
CATCCTGACCCTGAAGTACCCCATTGAGCATGGCATCGTCACCAACTGGGACGACATGGAGAAGATCTGGCACCACACCTTCTACAACGAGCTGCGCGTGGCCCCGGAGGAGCACCCAGTGCTGCTGACCGAGGCCCCCCTGAACCCCAAGGCCAACAGAGAGAAGATGACTCAGGTGAGGCTCGGCCGACGCCCGTGCTCCTCCCGTCCTTTCCCCAGTCATTTTCTGCCCGGCTTGATTTCTGACATTA
+
CCCCCFFFFFFFGGGGGGGGGGGHHHHHHHHHHHHHHGHHHGHHHGHHHHHHGGGGGHHHHHHHHHHHHHHHHGHHHGGHHHHHHHHHGGGGGHHGGGGGGGHHGGGGGGGGHHHHGGHHHHHHHHHHHHGGGGGGGGGGGGHHHHGGGGHGHHGGGGGGGGGGGGGGGGGGGGGGGGGGGGGGFFFFFFFFFFFF@FFFFFFFFFFEDFFFFFFFFFFFFFFFFFFFFFFFFFCFFFFFFFFFFBFFFF0
@M05620:45:000000000-G6HP7:1:1101:19085:6103 1:N:0:170
CATCCTGACCCTGAAGTACCCCATTGAGCATGGCATCGTCACCAACTGGGACGACATGGAGAAGATCTGGCACCACACCTTCTACAACGAGCTGCGCGTGGCCCCGGAGGAGCACCCAGTGCTGCTGACCGAGGCCCCCCTGAACCCCAAGGCCAACAGAGAGAAGATGACTCAGGTGAGGCTCGGCCGACGCCCGTGCTCCTCCCGTCCTTTCCCCAGTCATTTTCTGCCCGGCTTGATTTCTGACATTA
+
CCCCCFFFFFFFGGGGGGGGGGGHHHHHHHHHHHHHHGHHHGHHHGHHHHHHGGGGGHHHHHHHHHHHHHHHHGHHHGGHHHHHHHHHGGGGGHHGGGGGGGHHGGGGGGGGHHHHGGHHHHHHHHHHHHGGGGGGGGGGGGHHHHGGGGHGHHGGGGGGGGGGGGGGGGGGGGGGGGGGGGGGFFFFFFFFFFFFDFFFFFFFFFFEDFFFFFFFFFFFFFFFFFFFFFFFFFFFF;AFFFFFF9;BFF0
@M05620:45:000000000-G6HP7:1:1101:6658:6111 1:N:0:170
CATCCTGACCCTGAAGTACCCCATTGAGCATGGCATCGTCACCAACTGGGACGACATGGAGAAGATCTGGCACCACACCTTCTACAACGAGCTGCGCGTGGCCCCGGAGGAGCACCCAGTGCTGCTGACCGAGGCCCCCCTGAACCCCAAGGCCAACAGAGAGAAGATGACTCAGGTGAGGCTCGGCCGACGCCCGTGCTCCTCCCGTCCTTTCCCCAGTCATTTTCTGCCCGGCTTGATTTCTGACATTT
+
BBBBBFFFFFFFGGGGGGGGGGGGHHHHHFGHHHHHHGHHHGHHHGHGHHHHGGGGGHHGHHHHGHHHHHHHHGHHHGGHHHHHHHHHGGGGGHHGGGGGGGHHGGGGGGDGHGHHGGHGGHHHHHHFHHGGGGGGGGGGGGHHHHGGGGHGHHEEGGGFGFGGGFFGGFGGGGGGGGGGGGGGBFFFA;AFAFFFDFFFEF/BFFFFFFFFFFBBFFFFFFFFFFFFFEFFFFFFFF.99FBFFFFFFF9
@M05620:45:000000000-G6HP7:1:1101:8871:6112 1:N:0:170
AAACCAAGCAGACACTCACCGCTCCCTCGCCACAGGCCAATAGTTTGTCCTCACTGAGTTGGCAACAAGTGGCTGCTGTGGCTGCCATTTTTCTGGTGATGGCCATCAGCTCCGACGAGGTCAGCTGGGGGGCTTTCTTTGTGTAAGCAACGAGAAACCTGAAAGAAGCATTTTTTAACTAAGTCCTGCTGAGTCATTCATGAGTTTTTAGCCGCCTTGCTTCTTCTCACAGACTCTCTACTCTCATGCCA
+
CCCCCCCFCFFFGGGGGGGGGGGGGGHHGGGGGHHHGGHHHHHHHHHHHHHHHHHHHHHHHHHHHHHHHHHHGHGGHHHHHHHGGHHHHHHHHHHHHHHHHHHHHHHHHHHHHGGGGGGGGHHHHHHHGGGGGGGGGGGGGGGGGGFFFFFFFFFFFFFFFFFFFFFFFFFFFFFFFFFFFFFFFFFFFFFFFFFFFFFFFFFFFFFFFFFFFFFFFFFFFFFFFFFFFFFFFFFFFFFFFFFFFFFFFFB
@M05620:45:000000000-G6HP7:1:1101:8890:6119 1:N:0:170
AAACCAAGCAGACACTCACCGCTCCCTCGCCACAGGCCAATAGTTTGTCCTCACTGAGTTGGCAACAAGTGGCTGCTGTGGCTGCCATTTTTCTGGTGATGGCCATCAGCTCCGACGAGGTCAGCTGGGGGGCTTTCTTTGTGTAAGCAACGAGAAACCTGAAAGAAGCATTTTTTAACTAAGTCCTGCTGAGTCATTCATGAGTTTTTAGCCGCCTTGCTTCTTCTCACAGACTCTCTACTCTCATGCCA
+
AAAABAAFBFFFGGGGGGGGGGGGGGHHGGGGGFHHGGHHHHHHHHHHHHHHHHHHHHHHHHHHHHHGHGHHGHGGHHHHGHHGGHHHHHHGHHHHGHFGHHHHHHHHHHHHHGGGGFGGAGFHHHHHGGGGGGGGGGGGGGGGGGFFFFFF?FDFFFFFFFFFFFFFFFFFFFFFFFFFFFFFFFFFEFFFFFFFFFFFFBFFFFFFFEFFFAFFFDEFFFFFFFFFFFFEFFFFFFFFFFFFFFFFFFF
@M05620:45:000000000-G6HP7:1:1101:6677:6121 1:N:0:170
CATCCTGACCCTGAAGTACCCCATTGAGCATGGCATCGTCACCAACTGGGACGACATGGAGAAGATCTGGCACCACACCTTCTACAACGAGCTGCGCGTGGCCCCGGAGGAGCACCCAGTGCTGCTGACCGAGGCCCCCCTGAACCCCAAGGCCAACAGAGAGAAGATGACTCAGGTGAGGCTCGGCCGACGCCCGTGCTCCTCCCGTCCTTTCCCCAGTCATTTTCTGCCCGGCTTGATTTCTGACATTT
+
CCCCCFFFFFFFGGGGGGGGGGGHHHHHHHHHHHHHHGHHHGHHHGHHHHHHGGGGGHHHHHHHHHHHFGHHHGHHHGGHHHHHHHHHGGGGGHHEGGGGGGHHGGGGGGGGHHHHGGHHHHHHHHHHHHDDGGGGGGGGGGHHHHGGGGHGHHEFGGGGGGGGGGGGGGGGGGGGGGGGGGGGFFFFFFFFFFFFFADFFFFFFFFFDFFFFFFFFFFFFFFFFFFFFFFFDFFFFF.FFFFFF0FFFF0
@M05620:45:000000000-G6HP7:1:1101:8873:6130 1:N:0:170
AAACCAAGCAGACACTCACCGCTCCCTCGCCACAGGCCAATAGTTTGTCCTCACTGAGTTGGCAACAAGTGGCTGCTGTGGCTGCCATTTTTCTGGTGATGGCCATCAGCTCCGACGAGGTCAGCTGGGGGGCTTTCTTTGTGTAAGCAACGAGAAACCTGAAAGAAGCATTTTTTAACTAAGTCCTGCTGAGTCATTCATGAGTTTTTAGCCGCCTTGCTTCTTCTCACAGACTCTCTACTCTCATGCCA
+
BBBBBBBFBFFFGGGGGGGGGGGGGGHHGGGDGHHHGGFHHHHHHHHHHHHHHHHHHHHHHHHHHHHHHGFHGHGGHHHHHHHGGHHHHHHHHHHHHGHHHHHHHHHHGHHHHGGGCGGGGGHHHHHHGGGGGGGGGGGGGGGGGGFFFFFFFFFDFFFFFFFFFFFFFFFFFFFFFFFFFFFFFFFFFFFFFFFFFFFFFFFFFFFFFFFFFDFFFFFFFFFFFFFFFFFFFFFFFFFFFFFFFFFBFFB
@M05620:45:000000000-G6HP7:1:1101:16862:6134 1:N:0:170
AGATTACTGCAACAGTTCCCCCTGGACCTGGAAAAGTTTCTTGCCTGGCTTACAGAAGCTGAAACAACTGCCAATGTCCTACAGGATGCTACCCGTAAGGAAAGGCTCCTAGAAGACTCCAAGGGAGTAAAAGAGCTGATGAAACAATGGCAAGTAAGTCAGGCATTTCCGCTTTAGCACTCTTGTGGATCCAATTGAACAATTCTCAGCATTTGTACTTGTAACTGACAAGCCAGGGACAAAACAAAGAT
+
A3AABFFFFFDFGGGGGGGGGGGGHHHHHHFHHHHHHHHHHHHHHHHHHHHHHHHHHHHHHHHHHHHHHHHHHHHHHHHHHHHHHHHHHHDHHHGGEGHHHHGHHHHHGHHHHHHHHHHHHHBF/?EEHDHHHGHHHHGHHFGHHHHHHHHHHGHHHHHHHHHHHHHHHHGGGGGHHHHHHHHHHHHGHHHHHGHHHGHHHHHHHHHHHHHHHHHHHHHHHHHHHHHHHHHHHGGGGGGGEFBFGGGGGGG
@M05620:45:000000000-G6HP7:1:1101:19566:6135 1:N:0:170
ATCTCTATCTCCTAAAAACCTGTTTAGATTTGGAGATAGACCTTCAGGTTTTTCATCATTTTCTGCATGAATTATACATTGACCACGTTCCAGCGTGGTCAGTTTGCAGCATTCTGTTATTTTGTTTGACAGAGTGTCTTGTTGAGAACATATGTAGGACATGATTTTTTCCTGCAACAGGGAAAATAAAGTATAAGTTTTAAAGATTTATTCTTTAATAAAGGATCTCAAAGCCAGCTTTAGAAAAAGGA
+
CCCCCFFFFFFFGGGGGGGGGGHHHGHHHHHHHGHHHHHHHHHHHHHHHHHGGHHHHHHHHHHHIHHHHHHHHHHHHFHHHHHHHHGHHHHHHHGGGGHHHHHHHHHHHHHHHHHHHHHHHHHHHHHHGHHHHHHHHHHHHHHHHHHHHHHHHHHHHHHHHHHHHHHHHGHHHHHHGHHHHGGHHHGHGHHHHGHHHGGHHHHGHHHHHHHHHHHHHHHFDGHHEHHHHHHHFGHHHGHHHFHGHHHHGGH
@M05620:45:000000000-G6HP7:1:1101:16878:6143 1:N:0:170
AGATTACTGCAACAGTTCCCCCTGGACCTGGAAAAGTTTCTTGCCTGGCTTACAGAAGCTGAAACAACTGCCAATGTCCTACAGGATGCTACCCGTAAGGAAAGGCTCCTAGAAGACTCCAAGGGAGTAAAAGAGCTGATGAAACAATGGCAAGTAAGTCAGGCATTTCCGCTTTAGCACTCTTGTGGATCCAATTGAACAATTCTCAGCATTTGTACTTGTAACTGACAAGCCAGGGACAAAACAAAGAT
+
BAABBFFFFFDFGGGGGGGGGGGGHHHHHHHHHHHHHHHHHHHHHHHHHHHHHHHHHHHHHHHHHHHHHHHHHHHHHHHHHHHHHGHHHHFHHHGEEGHHHHHHHHHHGHHHHHHHHHHHHH3FEGEGHDHHHGHHHHGHHBFHHHHHHHHHHGHHHHHHHHHHHHHHHHGGGGGHHHHHHHHHHHHGHHHHGHHHHFHHHHHHHHHHHHHHHHHHHHHHHHHHHHHHHGGHHGGGGGGGGFFFGGGGGGG
@M05620:45:000000000-G6HP7:1:1101:10525:6168 1:N:0:170
CATCCTGACCCTGAAGTACCCCATTGAGCATGGCATCGTCACCAACTGGGACGACATGGAGAAGATCTGGCACCACACCTTCTACAACGAGCTGCGCGTGGCCCCGGAGGAGCACCCAGTGCTGCTGACCGAGGCCCCCCTGAACCCCAAGGCCAACAGAGAGAAGATGACTCAGGTGAGGCTCGGCCGACGCCCGTGCTCCTCCCGTCCTTTCCCCAGTCATTTTCTGCCCGGCTTGATTTCTGACATTA
+
DCCDDFFFFFFFGGGGGGGGGGGHHHHHHHHHHHHHHGHHHGHHHGHHHHHHGGGGGHHHHHHHHHHHHHHHHGHHHGGHHHHHHHHHGGGGGHHGGGGGGGHHGGGGGGGGHHHHGGHHHHHHHHHHHHGGGGGGGGGGGGHHHHGGGGHGHHGGGGGGGGGGGGGGGGGGGGGGHGGGGGGGFFFFFFFFFFFFFFFFFFFFFFFFFFFFFFFFFFFFFFFFFHHHHFFFFFFFFFFFFFFFFBFFFF0
@M05620:45:000000000-G6HP7:1:1101:19951:6187 1:N:0:170
ATCTCTATCTCCTAAAAACCTGTTTAGATTTGGAGATAGACCTTCAGGTTTTTCATCATTTTCTGCATGAATTATACATTGACCACGTTCCAGCGTGGTCAGTTTGCAGCATTCTGTTATTTTGTTTGACAGAGTGTCTTGTTGAGAACATATGTAGGACATGATTTTTTCCTGCAACAGGGAAAATAAAGTATAAGTTTTAAAGATTTATTCTTTAATAAAGGATCTCAAAGCCAGCTTTAGAAAAAGGA
+
CDDDDFFFFFFFGGGGGGGGGGHHHHHHHHHHHHHHHHHHHHHHHHHHHHHGGHHHHHHHHIHIHHHHHHHHHHHHHHHHHHHHHHGHHHHHHHGGGGHHHHHHHHHHHHHHHHHHHHHHHHHHHHHHHHGHHHHHHHHHHHHHHHHHHHHHHHHHHHHHHHHHHHHHHGHHHHHHHHHHHGGHHHHHHHHHHHHHHHHHHHHHHHHHHHHHHHHHHHHHHFHHHHHHHHGHHHHHHGHHHHHFHFHHGGH
@M05620:45:000000000-G6HP7:1:1101:23248:6196 1:N:0:170
CATCCTGACCCTGAAGTACCCCATTGAGCATGGCATCGTCACCAACTGGGACGACATGGAGAAGATCTGGCACCACACCTTCTACAACGAGCTGCGCGTGGCCCCGGAGGAGCACCCAGTGCTGCTGACCGAGGCCCCCCTGAACCCCAAGGCCAACAGAGAGAAGATGACTCAGGTGAGGCTCGGCCGACGCCCGTGCTCCTCCCGTCCTTTCCCCAGTCATTTTCTGCCCGGCTTGATTTCTGACATTT
+
CCCCCFFFFFFFGGGGGGGGGGGHHHHHHHGHHGHHHGHHHGHGHGHHHHHHGGGGGHHHHHHHHHHHGHHGHGHHHGGHHHHHHHHHGGGGGHHGGGGGGGHHGGGGGGGGHHHHGGHGHHHHHHHHGHGGGGGGGGGGGGHHHHGGGGHGHHFGGFGGGGGGGGGGGGGGGGGGGGGGGGGGFFFFFFFFFFFFFFFFFFFFFFFFDFFFFFFFFFFFFFFFFFFFFFFFFFFDAC.BFFFFF0;0BF0
@M05620:45:000000000-G6HP7:1:1101:23229:6199 1:N:0:170
CATCCTGACCCTGAAGTACCCCATTGAGCATGGCATCGTCACCAACTGGGACGACATGGAGAAGATCTGGCACCACACCTTCTACAACGAGCTGCGCGTGGCCCCGGAGGAGCACCCAGTGCTGCTGACCGAGGCCCCCCTGAACCCCAAGGCCAACAGAGAGAAGATGACTCAGGTGAGGCTCGGCCGACGCCCGTGCTCCTCCCGTCCTTTCCCCAGTCATTTTCTGCCCGGCTTGATTTCTGACATTA
+
CBBBCFFFFFFFGGGGDGGGGGGHHHHGHHHHHHHHHGHHHGHHHGHHHHHHGGGGGGHHHHHHHHHHHHHHHGHHHGGHHHHHHHHGGGGGGHHGGGGGGGHHGGGGGGGGHGHHGGHHHHHHHHHHHHGGGGGGGGGGGGHHHHGGGGHGHHGGGGGGGGGGGGGGGGGGGGGGGGGGGGFGFFFFFFFFFAFF-9;EFFFFFFFFFFFFFFFFFFBFFEFFFFFFFFFFFFFFFFEFFFEFB/:BFF/
@M05620:45:000000000-G6HP7:1:1101:5666:6204 1:N:0:170
AATCCTGACCCTGAAGTACCCCATTGAGCATGGCATCGTCACCAACTGGGACGACATGGAGAAGATCTGGCACCACACCTTCTACAACGAGCTGCGCGTGGCCCCGGAGGAGCACCCAGTGCTGCTGACCGAGGCCCCCCTGAACCCCAAGGCCAACAGAGAGAAGATGACTCAGGTGAGGCTCGGCCGACGCCCGTGCTCCTCCCGTCCTTTCCCCAGTCATTTTCTGCCCGGCTTGATTTCTGACATTA
+
3>AACFFFFFFFGGGGGGGGGGGHHHHHHHHHHHHHHGHHHGHHHGHHHHHHGGGGGHHHHHHHHHHHHHHHHGHHHGGHHHHHHHHHGGGGGHHGGGGGGGHHGGGGGGGGHHHHGGHHHHHHHHHHHHGGGGGGGGGGGGHHHHGGGGHGHHGGGGGGGGGGGGGGGGGGGGGGGGGGGFGGFFFFFFFFFFFFDDFFFFFFFFFFFFFFFFFFFFFFFFFFFFFFFFFFFFFFFFFFFFFFFBFFFF0
@M05620:45:000000000-G6HP7:1:1101:25015:6206 1:N:0:170
CATCCTGACCCTGAAGTACCCCATTGAGCATGGCATCGTCACCAACTGGGACGACATGGAGAAGATCTGGCACCACACCTTCTACAACGAGCTGCGCGTGGCCCCGGAGGAGCACCCAGTGCTGCTGACCGAGGCCCCCCTGAACCCCAAGGCCAACAGAGAGAAGATGACTCAGGTGAGGCTCGGCCGACGCCCGTGCTCCTCCCGTCCTTTCCCCAGTCATTTTCTGCCCGGCTTGATTTCTGACATTT
+
ABCCCFFFFFFFGGGGGGGGGGGHHHHHHHHHHHHHHGHGHGHHHGHHHHHHGGGGGHHHHHHHHHHGHHHGHGHHHGGHHHHHHHHHGGGGGHHGGGGGGGHHGGGGGGGGHHHHGGHGCGHHHHHGHGGFGGGGGGGGGGHHHHGGGCHGHHGGGGGGGGGGGGGGGGGGGGGGGGGGGEGGFFFFFFFFFFFF;AAAFFBFFFFEFDFFFFFFFFFFFFFFFFFFFEFFDACFFF.BFFFFF;BBFF/
@M05620:45:000000000-G6HP7:1:1101:23237:6215 1:N:0:170
CATCCTGACCCTGAAGTACCCCATTGAGCATGGCATCGTCACCAACTGGGACGACATGGAGAAGATCTGGCACCACACCTTCTACAACGAGCTGCGCGTGGCCCCGGAGGAGCACCCAGTGCTGCTGACCGAGGCCCCCCTGAACCCCAAGGCCAACAGAGAGAAGATGACTCAGGTGAGGCTCGGCCGACGCCCGTGCTCCTCCCGTCCTTTCCCCAGTCATTTTCTGCCCGGCTTGATTTCTGACATTA
+
CCCCCFFFFFFFGGGGGGGGGGGHHHHHHFHHHHHHHGHHHGHHHGHHHHHHGGGGGHHHHHHHHHHHHHHHHGHHHGGHHHHHHHHHGGGGGHHGGGGGGGHHGGGGGGGGHHHHGGHHHHHHHHHHHHGGGGGGGGGGGGHHHHGGGGHGHHGGGGGGGGGGGGGGGGGGGGGGGGGGGGGGFFFFFFFFFFFFFBDFFFFFFFFEFFFFFFFFFFFFFFFFFFFFFFFFFFFFFAFFFFFFF:FFFF/
@M05620:45:000000000-G6HP7:1:1101:19000:6221 1:N:0:170
AGATTACTGCAACAGTTCCCCCTGGACCTGGAAAAGTTTCTTGCCTGGCTTACAGAAGCTGAAACAACTGCCAATGTCCTACAGGATGCTACCCGTAAGGAAAGGCTCCTAGAAGACTCCAAGGGAGTAAAAGAGCTGATGAAACAATGGCAAGTAAGTCAGGCATTTCCGCTTTAGCACTCTTGTGGATCCAATTGAACAATTCTCAGCATTTGTACTTGTAACTGACAAGCCAGGGACAAAACAAAGAT
+
CCCCCFFFDFFFGGGGGGGGGGGGGHHHHHHHHHHHHHHHHHHHHHHHHHHHHHHHHHHHHHHHHHHHHHHHHHHHHHHHHHHHHGHHHHHHHHGFGGHHHHHHHHHHGHHHHHHHHHHHHHHGGEGGGHHHHGHHHHHHHHHHHHHHHHHHHGHHHHHHHHHHHHHHHHGGGGGHHHHHHHHHHHHGGHHHHHHHHFGHHHHHHHHHHHHHHHHHHHHHHHHHHHHHHHHHHGGGGGGGEGGGGGGGEGG
@M05620:45:000000000-G6HP7:1:1101:9445:6222 1:N:0:170
CATCCTGACCCTGAAGTACCCCATTGAGCATGGCATCGTCACCAACTGGGACGACATGGAGAAGATCTGGCACCACACCTTCTACAACGAGCTGCGCGTGGCCCCGGAGGAGCACCCAGTGCTGCTGACCGAGGCCCCCCTGAACCCCAAGGCCAACAGAGAGAAGATGACTCAGGTGAGGCTCGGCCGACGCCCGTGCTCCTCCCGTCCTTTCCCCAGTCATTTTCTGCCCGGCTTGATTTCTGACATTA
+
CBBCCFFFFFFFGGGGGGGGGGGHHHHHHHHHHHHHHGHHHGHHHGHHHHHHGGGGGHHHHHHHHHHHHHHHHGHHHGGHHHHHHHHHGGGGGHHGGGGGFGHHGGGGGGGGHHHHGGHHHHHHHHHHHHGGGGGGGGGGGGHHHHGGGGHGHHGGGGGGGGGGGGGGGGGGGGGGGGGGGGGGFFFFFFFFFFFFBFFFFFFFFFFEFFFFFFFFFFFFFFFFFFFFFFFFFFAD;=AFFFFFFFFFFF/
@M05620:45:000000000-G6HP7:1:1101:12630:6286 1:N:0:170
CATCCTGACCCTGAAGTACCCCATTGAGCATGGCATCGTCACCAACTGGGACGACATGGAGAAGATCTGGCACCACACCTTCTACAACGAGCTGCGCGTGGCCCCGGAGGAGCACCCAGTGCTGCTGACCGAGGCCCCCCTGAACCCCAAGGCCAACAGAGAGAAGATGACTCAGGTGAGGCTCGGCCGACGCCCGTGCTCCTCCCGTCCTTTCCCCAGTCATTTTCTGCCCGGCTTGATTTCTGACATTT
+
BBBBBFFFFFFFGGGGGGGGGGGHGHHGHHHHHHHHHGHHHGHHHGHHHGGHGGGGGHHEHGHHHHHGFHHHHGHHHGGHHHHHHHHHGGGGGHHGFG>EGGHHGGGGGGFGHHHHGGHCGHHHFHHHGHGGGGGGGGGGGGHHHHGGGGHGGHGGEGFGGFDFGFGFGGGGGGFFGFFCFEEFCFFD>9BCBFFFFFD9B9FFFEDEDFDBFEFFF.A9F/FFFFB/BBFA.9--9-./;;FF/:/BBF/
@M05620:45:000000000-G6HP7:1:1101:12617:6303 1:N:0:170
CATCCTGACCCTGAAGTACCCCATTGAGCATGGCATCGTCACCAACTGGGACGACATGGAGAAGATCTGGCACCACACCTTCTACAACGAGCTGCGCGTGGCCCCGGAGGAGCACCCAGTGCTGCTGACCGAGGCCCCCCTGAACCCCAAGGCCAACAGAGAGAAGATGACTCAGGTGAGGCTCGGCCGACGCCCGTGCTCCTCCCGTCCTTTCCCCAGTCATTTTCTGCCCGGCTTGATTTCTGACATTA
+
BBABBFFFFFFFGGGGGGGGGGDGFHFHHDEFFHHHHGHHFGHHGGHHHGFHGGGGGHHFHHFHHHHGHGHHHGHHHGGHGHHHHHHHGE?EEGGGGGEFGGHHGGGGGCDFHGHHGGHGHHGHHHHHFHGGFCFFFFGCDGFHHHGGGGEGHGGGGGBFFGDGGFGBBGFFBBFFGBBFFEEFDCEA9--9-BDB;9A:/BBFBADFDFB/:BFFBBD9FBFFFF/99BFED---@-.//BFF/;//;B/
@M05620:45:000000000-G6HP7:1:1101:6607:6316 1:N:0:170
ATCTCTATCTCCTAAAAACCTGTTTAGATTTGGAGATAGACCTTCAGGTTTTTCATCATTTTCTGCATGAATTATACATTGACCACGTTCCAGCGTGGTCAGTTTGCAGCATTCTGTTATTTTGTTTGACAGAGTGTCTTGTTGAGAACATATGTAGGACATGATTTTTTCCTGCAACAGGGAAAATAAAGTATAAGTTTTAAAGATTTATTCTTTAATAAAGGATCTCAAAGCCAGCTTTAGAAAAAGGA
+
AAABAFFFFFFFGGGGGGEGGGGHHHHHHHHHHCGHHHHBGHFHHHHHHHHGGGHHHHHHHHHHIFHHHHHHHHHHHHHHHGGHHHGHHHHHHHGFFGHHHHHHHHHGHHHHHHHHHHGHHHHHHHHHGFGHHHHFGHHHHHHHDGGHHHHHHHHHHHHHHHHHHHHHHGHHHHHHHHHGHGFGHHGGFHGGHHHGGGHHHHHHGGHHHHHHHHHHHGHGHFHHHHHHGFHGHCGHGFHHHGGGCFGHGGG
@M05620:45:000000000-G6HP7:1:1101:26437:6334 1:N:0:170
AGATTACTGCAACAGTTCCCCCTGGACCTGGAAAAGTTTCTTGCCTGGCTTACAGAAGCTGAAACAACTGCCAATGTCCTACAGGATGCTACCCGTAAGGAAAGGCTCCTAGAAGACTCCAAGGGAGTAAAAGAGCTGATGAAACAATGGCAAGTAAGTCAGGCATTTCCGCTTTAGCACTCTTGTGGATCCAATTGAACAATTCTCAGCATTTGTACTTGTAACTGACAAGCCAGGGACAAAACAAAGAT
+
CCBCCFFFFFDFGGGGGGGGGGGGHHHHHHHHHHHHGHHHHHHHHHHHHHHHHHHHHHHHHHHHHHHHHHHHHHHHHHHHHHHHHHHHHHHHHHGGGGHHHHHHHHHHGHHHHHHHHHHHHGHGGHGGHHHHHGHHHHHHHHHHHHHHHHHHHGHHHHHHHHGHHHHHHHGGGGGHHHGHHHHHHGHGHHHHHHHHHGFGHHHHHHHHHHHHHHHHHFHHHHHHHHHHGHHHHGGGGGGGGGGGGGGGGGG
@M05620:45:000000000-G6HP7:1:1101:6618:6339 1:N:0:170
ATCTCTATCTCCTAAAAACCTGTTTAGATTTGGAGATAGACCTTCAGGTTTTTCATCATTTTCTGCATGAATTATACATTGACCACGTTCCAGCGTGGTCAGTTTGCAGCATTCTGTTATTTTGTTTGACAGAGTGTCTTGTTGAGAACATATGTAGGACATGATTTTTTCCTGCAACAGGGAAAATAAAGTATAAGTTTTAAAGATTTATTCTTTAATAAAGGATCTCAAAGCCAGCTTTAGAAAAAGGA
+
DCCCDFFFFFFFGGGGGGGGGGHHHHHHHHHHHHHHHHHHHHHHHHHHHHHGGHHHHHIHHIIIIHHHHHHHHHHHHHHHHHHHHHGHHHHHHHGGGGHHHHHHHHHHHHHHHHHHHHHHHHHHHHHHHHGHHHHHHHHHHHHHHHHHHHHHHHHHHHHHHHHHHHHHHGHHHHHHHHHHHGGGHHHHHHHHHHHHHHHHHHHHHHHHHHHHHHHHHHHHHGHHHHHHHHHHHHHHHGHHHHGHHHHHGGH
@M05620:45:000000000-G6HP7:1:1101:14797:6345 1:N:0:170
AAACCAAGCAGACACTCACCGCTCCCTCGCCACAGGCCAATAGTTTGTCCTCACTGAGTTGGCAACAAGTGGCTGCTGTGGCTGCCATTTTTCTGGTGATGGCCATCAGCTCCACGAGGTCAGCTGGGGGGCTTTCTTTGTGTAAGCAACGAGAAACCTGAAAGAAGCATTTTTTAACTAAGTCCTGCTGAGTCATTCATGAGTTTTTAGCCGCCTTGCTTCTTCTCACAGACTCTCTACTCTCATGCCAG
+
CDCDDCCFCFFFGGGGGGGGGGGGGGHHGGGGGHHHGGHHHHHHHHHHHHHHHHHHHHHHHHHHHHHHHGHHGHGGHHHHHHHGGHHHHHHHHHHHHHHHHHHHHHHHHHHHHHHGGGGEHHHHHHHGGGGGGGGGGGGGGGGGGGGGGGGEFFFFFFFFFFFFFFFFFFFFFFFFFFFFFFFFFFFFFFFFFFFFFFFFFFFBFFFFFFFFFFFFFFFFFFFFFFFFFFFFFFFFFFHFFFFFFFBFFFB
@M05620:45:000000000-G6HP7:1:1101:25596:6355 1:N:0:170
CATCCTGACCCTGAAGTACCCCATTGAGCATGGCATCGTCACCAACTGGGACGACATGGAGAAGATCTGGCACCACACCTTCTACAACGAGCTGCGCGTGGCCCCGGAGGAGCACCCAGTGCTGCTGACCGAGGCCCCCCTGAACCCCAAGGCCAACAGAGAGAAGATGACTCAGGTGAGGCTCGGCCGACGCCCGTGCTCCTCCCGTCCTTTCCCCAGTCATTTTCTGCCCGGCTTGATTTCTGACATTA
+
CCCCCFFFFFFFGGGGGGGGGGGHHHHHHHHHHHHHHGHHGGHHHGHHHHGHGGGGGHHGHHHHHHHHHHHHHGHHHGGHHHHHHHHHGGGGGHHGGGFGGGHHGGGGGGGGHGHHGGHHHHHHHHHHHHGGGGGGGGGGGGHHHHGGGGHGHHGGGGGGGGGGGGGGGGGGGGGGGGGGGGGGFFFFFFFFFFFFFDFEFFFFFFFFFFFFFFFFFFFBFFFFFFFBFFFFFFFFFFFFFFFFFFFFFF0
@M05620:45:000000000-G6HP7:1:1101:23005:6379 1:N:0:170
CATCCTGACCCTGAAGTACCCCATTGAGCATGGCATCGTCACCAACTGGGACGACATGGAGAAGATCTGGCACCACACCTTCTACAACGAGCTGCGCGTGGCCCCGGAGGAGCACCCAGTGCTGCTGACCGAGGCCCCCCTGAACCCCAAGGCCAACAGAGAGAAGATGACTCAGGTGAGGCTCGGCCGACGCCCGTGCTCCTCCCGTCCTTTCCCCAGTCATTTTCTGCCCGGCTTGATTTCTGACATTT
+
DCCDDFFFFFFFGGGGGGGGGGGHHHHHHHHHHHHHHGHHHGHHHGHHHHHHGGGGGHHHHHHHHHHHHHHHHGHHHGGHHHHHHHHHGGGGGHHGGGGGGGHHGGGGGGGGHHHHGGHHHHHHHHHHHHGGGGGGGGGGGGHHHHGGGGHGHHGGGGGGGGGGGGGGFGGGGGGGGGGGGGGGFFFFFFFFFFFFFFFFFFFFFFFFFFFFFFFFFFFFFFFFFFEBFEFFFFFFFFFFFFFFFBFFFF0
@M05620:45:000000000-G6HP7:1:1101:16757:6387 1:N:0:170
CATCCTGACCCTGAAGTACCCCATTGAGCATGGCATCGTCACCAACTGGGACGACATGGAGAAGATCTGGCACCACACCTTCTACAACGAGCTGCGCGTGGCCCCGGAGGAGCACCCAGTGCTGCTGACCGAGGCCCCCCTGAACCCCAAGGCCAACAGAGAGAAGATGACTCAGGTGAGGCTCGGCCGACGCCCGTGCTCCTCCCGTCCTTTCCCCAGTCATTTTCTGCCCGGCTTGATTTCTGACATTT
+
CCCCCFFFFFFFGGGGGGGGGGGHHHHHHHHHHHHHHGHHHGHHHGHHHHHHGGGGGHHHHHHHHHHHHHHHHGHHHGGHHHHHHHHHGGGGGHHGGGGGGGHHGGGGGGGGHHHHGGHHHHHHHHHHHHGGGGGGGGGGGGHHHHGGGGHGHHGGGGGGGGGGGGGGGGGGGGGGGGGGGGGGFFFFFFFFFFFF@DFEFFFFFFFEFFDFFFFFFFFFFFFFFFFFFFFF?DAADF?FFFFFFBFEFF0
@M05620:45:000000000-G6HP7:1:1101:14931:6402 1:N:0:170
ATCCTGACCCTGAAGTACCCCATTGAGCATGGCATCGTCACCAACTGGGACGACATGGAGAAGATCTGGCACCACACCTTCTACAACGAGCTGCGCGTGGCCCCGGAGGAGCACCCAGTGCTGCTGACCGAGGCCCCCCTGAACCCCAAGGCCAACAGAGAGAAGATGACTCAGGTGAGGCTCGGCCGACGCCCGTGCTCCTCCCGTCCTTTCCCCAGTCCTTTTCTGCCCGGCTTGATTTCTGACATTAT
+
BBBBBFFFFFFFGC4FGGGGGFHHHHHHHHHGHHHHGHHHGHFCFHHFFHHGEG?FH2GHFHHFHHHHFHHHGHH1EGHHHHHHGFHGGGGGHHGGEEEGGHHGGF/BC?EEEHHGGHHHHHHHHHHHHG-A?DGGGGGC:CGHHGG.;:EGHEEF?C/;CEE/CGGGGGGGFGG;CBFFEGFAFEFDBFCFFFCFDAEFFFFFFFAFFDFFBFFFBDBF/;FFFFFFFFE.@CFFA9BFFFFF/;/;F//
@M05620:45:000000000-G6HP7:1:1101:14935:6424 1:N:0:170
ATCCTGACCCTGAAGTACCCCATTGAGCATGGCATCGTCACCAACTGGGACGACATGGAGAAGATCTGGCACCACACCTTCTACAACGAGCTGCGCGTGGCCCCGGAGGAGCACCCAGTGCTGCTGACCGAGGCCCCCCTGAACCCCAAGGCCAACAGAGAGAAGATGACTCAGGTGAGGCTCGGCCGACGCCCGTGCTCCTCCCGTCCTCTCCCCAGTCATTTTCTGCCCGGCTTGATTTCTGACATTAG
+
DDDDCFFFFFFFGGFGGGGGGGHHHHHHGHHHHHHHGHHHGHHHGHHHHGHGGGGGHHGHHHHHHHHHHHHHGHHHGGHHHHHHHHHGGGGGHHGGGGGGGHHGGGGGGGGHHHHGGHHHHHHHHHHHHGGGGGGGGGGGGGHHHGGGGEGHHGGGGGGGGGGGGGGGGGGGGGG;BBFGGGGFFFFFFFFAFFFFFFFFFFFFFFEFFD0;BFFFFFFF0BFFFFFFFFFDFADFFFFFFFFFFFFFFB;
@M05620:45:000000000-G6HP7:1:1101:14915:6424 1:N:0:170
ATCCTGACCCTGAAGTACCCCATTGAGCATGGCATCGTCACCAACTGGGACGACATGGAGAAGATCTGGCACCACACCTTCTACAACGAGCTGCGCGTGGCCCCGGAGGAGCACCCAGTGCTGCTGACCGAGGCCCCCCTGAACCCCAAGGCCAACAGAGAGAAGATGACTCAGGTGAGGCTCGGCCGACGCCCGTGCTCCTCCCGTCCTTTCCCCAGTCATTTTCTGCCCGGCTTGATTTCTGACATTAG
+
CCCCCFFFFFFFGGFGGGGGGGHHHHHHHHHHHHHHGHHHGHHHGHHHHHHGGGGGHHHHGHHGHHHHHHHHGHHHGGHHHHHHHHHGGGGGHHGGGGGEFHHGGGGGGGGHHHHGGHHHHHHHHHHHHGGGGGGGGGGGGHHHHGGGGEGHHGGGGGFGGGGFGGGGGGGGGGG9;BFFGGGFFFFFFFFFFFBDADAFFFFFFDADDD/;BFFFFF;FBFFFFFFFFFFFFAFFF.FFFFFF9BBFF/;
@M05620:45:000000000-G6HP7:1:1101:13246:6456 1:N:0:170
ATCTCTATCTCCTAAAAACCTGTTTAGATTTGGAGATAGACCTTCAGGTTTTTCATCATTTTCTGCATGAATTATACATTGACCACGTTCCAGCGTGGTCAGTTTGCAGCATTCTGTTATTTTGTTTGACAGAGTGTCTTGTTGAGAACATATGTAGGACATGATTTTTTCCTGCAACAGGGAAAATAAAGTATAAGTTTTAAAGATTTATTCTTTAATAAAGGATCTCAAAGCCAGCTTTAGAAAAAGGA
+
BBBBBFFFFFFFGGGGGGGGGGHGHHHHHHHHHHHHHHHGHHHHHHHHHHHEGHHHHHHHHHHHHHHHHHFHHHHHHGHHHHHHHHGHHHFHGHGGGGHHHHHHHHHHHHHHHHHHHHHHHHHHGGHHFHHHHHHHHHHHHHHHEHHHHHHGHHHHHHHHHHHHHHHHHGHHHHHHHHGHHGGHHFGHGHHHHHHHHGGHHHFHFBGHHHHHHHHHHGHHFHFHFGFHHGGHHGHGGGHHHHH0CGHHGGH
@M05620:45:000000000-G6HP7:1:1101:13222:6469 1:N:0:170
ATCTCTATCTCCTAAAAACCTGTTTAGATTTGGAGATAGACCTTCAGGTTTTTCATCATTTTCTGCATGAATTATACATTGACCACGTTCCAGCGTGGTCAGTTTGCAGCATTCTGTTATTTTGTTTGACAGAGTGTCTTGTTGAGAACATATGTAGGACATGATTTTTTCCTGCAACAGGGAAAATAAAGTATAAGTTTTAAAGATTTATTCTTTAATAAAGGATCTCAAAGCCAGCTTTAGAAAAAGGA
+
CCCCCFFFFFFFGGGGGGGGGGHHHHHHHHHHHHHHHHHHHHHHHHHHHHHGGHHHHHHHHIHIIHHHHHHHHHHHHHHHHHHHHHGHHHHHHHGGGGHHHHHHHHHHHHHHHHHHHHHHHHHHGHHHHHHHHHHHHHHHHHHHHHHHHHHHHHHHHHHHHHHHHHHHHGHHHHHHHHHHHGGHHHHHHHHHHHHHHGHHHHHHHHHHHHHHHHHHHHHHHHHHGHGHHHHHHHHHHGHHHHHHHHHHGGG
@M05620:45:000000000-G6HP7:1:1101:13243:6476 1:N:0:170
ATCTCTATCTCCTAAAAACCTGTTTAGATTTGGAGATAGACCTTCAGGTTTTTCATCATTTTCTGCATGAATTATACATTGACCACGTTCCAGCGTGGTCAGTTTGCAGCATTCTGTTATTTTGTTTGACAGAGTGTCTTGTTGAGAACATATGTAGGACATGATTTTTTCCTGCAACAGGGAAAATAAAGTATAAGTTTTAAAGATTTATTCTTTAATAAAGGATCTCAAAGCCAGCTTTAGAAAAAGGA
+
DDCCDFFFFFFFGGGGGGGGGGHHHHHHHHHHHHHHHHHHHHHHHHHHHHHGGHHHHHHHHHIHHHHHHGHHHHHHHHHHHHHHHHGHHHHHHHGGGGHHHHGHHHHHHHHHHHHHHHHHHHHHHHHHHHHHHHHHHHHHHHHHHHHHHHHHHHHHHHHHHHHHHHHHHGHHHHHHHHHHHGGHHHHHHHHGHHHHHGHHHHHHHHHHHHHHHHHHHHHHHHHHHHHHHHHHHHHHHGHHHHHGHHHHGGH
@M05620:45:000000000-G6HP7:1:1101:11402:6528 1:N:0:170
CATCCTGACCCTGAAGTACCCCATTGAGCATGGCATCGTCACCAACTGGGACGACATGGAGAAGATCTGGCACCACACCTTCTACAACGAGCTGCGCGTGGCCCCGGAGGAGCACCCAGTGCTGCTGACCGAGGCCCCCCTGAACCCCAAGGCCAACAGAGAGAAGATGACTCAGGTGAGGCTCGGCCGACGCCCGTGCTCCTCCCGTCCTTTCCCCAGTCATTTTCTGCCCGGCTTGATTTCTGACATTA
+
DCDDDFFFFFFFGGGGGGGGGGGHHHHHHHHHHHHHHGHHHGHHHGHHHHHHGGGGGHHHHHHHHHHHHHHHHGHHHGGHHHHHHHHHGGGGGHHGGGGGGGHHGGGGGGGGHGHHGGHHHHHHHHHHHHGGGGGGGGGGGGHHHHGGGGHGHHGGGGGGGGGGGGGGGGGGGGGGHGGGGGGGFFFFFFFFFFFFDFFFFFFFFFFFFFFFFFFFFFFFFFFFFFFFFFFFFFFFFFFFFFFFFFFFFF0
@M05620:45:000000000-G6HP7:1:1101:25393:6580 1:N:0:170
CATCCTGACCCTGAAGTACCCCATTGAGCATGGCATCGTCACCAACTGGGACGACATGGAGAAGATCTGGCACCACACCTTCTACAACGAGCTGCGCGTGGCCCCGGAGGAGCACCCAGTGCTGCTGACCGAGGCCCCCCTGAACCCCAAGGCCAACAGAGAGAAGATGACTCAGGTGAGGCTCGGCCGACGCCCGTGCTCCTCCCGTCCTTTCCCCAGTCATTTTCTGCCCGGCTTGATTTCTGACATTA
+
CBCCCFFFFFFFGGGGGGGGGGGHHHHHHHHHHHHHHGHHHGHHHGHHHHHHGGGGGHHHHHHHHHHHHHHHHGHHHGGHHHHHHHHHGGGGGHHGGGGGGGHHGGGGGGGGHHHHGGHHHHHHHHHHHHGGGGGGGGGGGGHHHHGGGGHGHHGGGGGGGGGGGGGGGGGGGGGGGGGGGGGGFFFFFFFFFFFFCDFFFFFFFFFEDFDFFFFFFFFFFFFFFFFFFFFFFFFFFAFFFFFFFBBFFF9
@M05620:45:000000000-G6HP7:1:1101:15521:6596 1:N:0:170
ATCTCTATCTCCTAAAAACCTGTTTAGATTTGGAGATAGACCTTCAGGTTTTTCATCATTTTCTGCATGAATTATACATTGACCACGTTCCAGCGTGGTCAGTTTGCAGCATTCTGTTATTTTGTTTGACAGAGTGTCTTGTTGAGAACATATGTAGGACATGATTTTTTCCTGCAACAGGGAAAATAAAGTATAAGTTTTAAAGATTTATTCTTTAATAAAGGATCTCAAAGCCAGCTTTAGAAAAAGGA
+
CCCCCFFFFFFFGGGGGGGGGGHHHHGGHHHHHGHHHFHHHHHHHHHHHHHGGHHHHIIIIHIHHHHHHFGHHHHHHGHHHHHHHHGHHHHGHHGGGGHHHHHHHHHHHHHHHHHHHHHHHHHHHHHHGHHHHHHHHHHHHHHHFHFHHHHHHHHGHHGHHHHHHHHHHGHHHHHHHHGHHGGHHHGHGHHHHHGHHHGHHHHDGFGHHHHHHHHHHHHGGHFHFHHHHHHHHHHHHGFHHGHHHHHHFGH
@M05620:45:000000000-G6HP7:1:1101:13901:6616 1:N:0:170
CATCCTGACCCTGAAGTACCCCATTGAGCATGGCATCGTCACCAACTGGGACGACATGGAGAAGATCTGGCACCACACCTTCTACAACGAGCTGCGCGTGGCCCCGGAGGAGCACCCAGTGCTGCTGACCGAGGCCCCCCTGAACCCCAAGGCCAACAGAGAGAAGATGACTCAGGTGAGGCTCGGCCGACGCCCGTGCTCCTCCCGTCCTTTCCCCAGTCATTTTCTGCCCGGCTTGATTTCTGACATTA
+
BCBBAFFFFFFFGGGGGGGGGGGHHHHHHHHHHHHHHGHHGGHHHGHHHHHHGGGGGHHHHHHHHHHHHHHHHGGHHGGHHHHHHHHHGGGGGHHGGGEGGGHHGGGGGGGGHHHHGGHGHHHHHHHHHHGGGGGGGGGGGGHHHHGGGGHGHHGGGGGGGGGGGGGGGGGGGGGGGGFGGGGGFFFFFDFCCFFF@DFFFFFFFFDEDFDFFFFFFFFFFFEFFFFFFBFEDDFAFFFFFFFFFBFFFF0
@M05620:45:000000000-G6HP7:1:1101:13881:6616 1:N:0:170
CATCCTGACCCTGAAGTACCCCATTGAGCATGGCATCGTCACCAACTGGGACGACATGGAGAAGATCTGGCACCACACCTTCTACAACGAGCTGCGCGTGGCCCCGGAGGAGCACCCAGTGCTGCTGACCGAGGCCCCCCTGAACCCCAAGGCCAACAGAGAGAAGATGACTCAGGTGAGGCTCGGCCGACGCCCGTGCTCCTCCCGTCCTTTCCCCAGTCATTTTCTGCCCGGCTTGATTTCTGACATTA
+
DDDDDFFFFFFFGGGGGGGGGGGHHHHHHHHHHHHHHGHHHGHHHGHHHHHHGGGGGHHHHHHHHHHHHHHHHGHHHGGHHHHHHHHHGGGGGHHGGGGGGGHHGGGGGGGGHHHHGGHHHHHHHHHHHHGGGGGGGGGGGGHHHHGGGGHGHHGGGGGGGGGGGGGGGGGGGGGGHGGGGGGGFFFFFFFFFFFFCFFFFFFFFFFFFFFFFFFFFFFFFFFFFFFFFFFFBFFFFFFFFFFFFBFFFF0
@M05620:45:000000000-G6HP7:1:1101:6027:6618 1:N:0:170
ATCTCTATCTCCTAAAAACCTGTTTAGATTTGGAGATAGACCTTCAGGTTTTTCATCATTTTCTGCATGAATTATACATTGACCACGTTCCAGCGTGGTCAGTTTGCAGCATTCTGTTATTTTGTTTGACAGAGTGTCTTGTTGAGAACATATGTAGGACATGATTTTTTCCTGCAACAGGGAAAATAAAGTATAAGTTTTAAAGATTTATTCTTTAATAAAGGATCTCAAAGCCAGCTTTAGAAAAAGGA
+
AAABAFFFFFFDGBGGFAEEFG5BGGGHHHHGFCGFHHHFHHHFHHGGGFHGGHHHHGHHGHHGHHHHHFHGHHHHHHHHHGHBCHGHGHHHGFEFGCGFFGGGHHBFGFGHFHHHGHFHHHHHGHHHHHGHGHFFGGHHHGHG?FGHHHHHHHHHHHHHHHHHHHHHHCFHHHHHHHHGHGGHHGHHHHGGHFHHF=GHHHHHHHHHHGHHHHHHHGHHGEDHHHHHGHHFHCGHGEHHHHHFGFGAEFC
@M05620:45:000000000-G6HP7:1:1101:15534:6620 1:N:0:170
ATCTCTATCTCCTAAAAACCTGTTTAGATTTGGAGATAGACCTTCAGGTTTTTCATCATTTTCTGCATGAATTATACATTGACCCCGTTCCAGCGTGGTCAGTTTGCAGCATTCTGTTATTTTGTTTGACAGAGTGTCTTGTTGAGAACATATGTAGGACATGATTTTTTCCTGCAACAGGGAAAATAAAGTATAAGTTTTAAAGATTTATTCTTTAATAAAGGATCTCAAAGCCAGCTTTAGAAAAAGGA
+
1>AA>@3@FFBDB1DG1F1EFC11A3DF3B3A11B10AD1GE1ACGGBFFGAFFEFA2GAAFFFFFAB2FFBBHEGDBE2A1DF0AAFCHHEFCE>E>G1FFBG21GHHHA1@B2BB2FEFG2F0BBG11DFG0GGHD2FFBBG2GHBGBB1B>>2>DB<FHC<BFHH1<<DGGF01<FG/FE0/0<F1??<?D<GF1>F1G1<=BG<GBGGHHHHHGB<0000/</<<<D0:C:;CEHC0C:0<GHCA./
@M05620:45:000000000-G6HP7:1:1101:16177:6624 1:N:0:170
CATCCTGACCCTGAAGTACCCCATTGAGCATGGCATCGTCACCAACTGGGACGACATGGAGAAGATCTGGCACCACACCTTCTACAACGAGCTGCGCGTGGCCCCGGAGGAGCACCCAGTGCTGCTGACCGAGGCCCCCCTGAACCCCAAGGCCAACAGAGAGAAGATGACTCAGGTGAGGCTCGGCCGACGCCCGTGCTCCTCCCGTCCTTTCCCCAGTCATTTTCTGCCCGGCTTGATTTCTGACATTA
+
CCCCCFFFFFFFGGGGGGGGGGGHHHHHHHHHHHHHHGHHHGHHHGHHHHHHGGGGGHHHHGHHHHHHHHHHHGHHHGGHHHHHHHHHGGGGGHHGGGGGGGHHGGGGGGGGHHHHGGHHHHHHHHHHHHGGGGGGGGGGGGGHHHGGGGHGHHGGGGGGGGGGGGGGGGGGGGGGGGGGGGGGFFFFFFFFFFFF;DFFFFFFFFFEFFFFFFFFFFFFFFFFFFFFFFFFFFFFFFFFFFFFFBFFFF0
@M05620:45:000000000-G6HP7:1:1101:6031:6640 1:N:0:170
ATCTCTATCTCCTAAAAACCTGTTTAGATTTGGAGATAGACCTTCAGGTTTTTCATCATTTTCTGCATGAATTATACATTGACCACGTTCCAGCGTGGTCAGTTTGCAGCATTCTGTTATTTTGTTTGACAGAGTGTCTTGTTGAGAACATATGTAGGACATGATTTTTTCCTGCAACAGGGAAAATAAAGTATAAGTTTTAAAGATTTATTCTTTAATAAAGGATCTCAAAGCCAGCTTTAGAAAAAGGA
+
CCCCDFFFFFFFGGGGGGGGGGHHHHHHHHHHHHHHHHHHHHHHHHHHHHHGGHHHHHHHHIIHIHHHHHHHHHHHHHHHHHHHHHGHHHHHHHGGGGHHHHHHHHHHHHHHHHHHHHHHHHHHHHHHHHHHHHHHHHHHHHHHHHHHHHHHHHHHHHHHHHHHHHHHHGHHHHHHHHHHHGGHHHHHHHHHHHHHHHHHHHHHHHHHHHHHHHHHHGHHHHHHHHHHHHGHHHHHHGHHHHGHHHHHGGH
@M05620:45:000000000-G6HP7:1:1101:16050:6647 1:N:0:170
CATCCTGACCCTGAAGTACCCCATTGAGCATGGCATCGTCACCAACTGGGACGACATGGAGAAGATCTGGCACCACACCTTCTACAACGAGCTGCGCGTGGCCCCGGAGGAGCACCCAGTGCTGCTGACCGAGGCCCCCCTGAACCCCAAGGCCAACAGAGAGAAGATGACTCAGGTGAGGCTCGGCCGACGCCCGTGCTCCTCCCGTCCTTTCCCCAGTCATTTTCTGCCCGGCTTGATTTCTGACATTT
+
DCCDDFFFFFFFGGGGGGGGGGGHHHHHHHHHHHHHHGHHHGHHHGHHHHHHGGGGGHHHHHHHHHHHHHHHHGHHHGGHHHHHHHHHGGGGGHHGGGGGGGHHGGGGGGGGHHHHGGHGHHHHHHHHHHGGGGGGGGGGGGHHHHGGGGHGHHGGGGGGGFGGGGGGGGGGGGGGGGGGGGGGFFFFFFAFFFFFDFFFFFFFFFFADFFFFFFFFFFFFFFFFFFFHFFFFFFCFFAFFFFFFFFFFF0
@M05620:45:000000000-G6HP7:1:1101:22641:6651 1:N:0:170
CATCCTGACCCTGAAGTACCCCATTGAGCATGGCATCGTCACCAACTGGGACGACATGGAGAAGATCTGGCACCACACCTTCTACAACGAGCTGCGCGTGGCCCCGGAGGAGCACCCAGTGCTGCTGACCGAGGCCCCCCTGAACCCCAAGGCCAACAGAGAGAAGATGACTCAGGTGAGGCTCGGCCGACGCCCGTGCTCCTCCCGTCCTTTCCCCAGTCATTTTCTGCCCGGCTTGATTTCTGACATTT
+
CCCCCFFFFFFFGGGGGGGGGGGHHHHHHHHHHHHHHGHHHGHHHGHHHHHHGGGGGHHHHHHHHHHHHHHHHGHHHGGHHHHHHHHHGGGGGHHGGGGGGGHHGGGGGGGGHHHHGGHHHHHHHHHHHHGGGGGGGGGGGGHHHHGGGFHGHHGGGGGGGGGGGGGGGGGGGGGGGGGGGGGGFFFFFFFFFFFFFFFFFFFFFFFFFFFFFFFFFFFFFFFFFFFFFFFFDFFFFFFFFFFFFBFFFF0
@M05620:45:000000000-G6HP7:1:1101:22627:6674 1:N:0:170
CATCCTGACCCTGAAGTACCCCATTGAGCATGGCATCGTCACCAACTGGGACGACATGGAGAAGATCTGGCACCACACCTTCTACAACGAGCTGCGCGTGGCCCCGGAGGAGCACCCAGTGCTGCTGACCGAGGCCCCCCTGAACCCCAAGGCCAACAGAGAGAAGATGACTCAGGTGAGGCTCGGCCGACGCCCGTGCTCCTCCCGTCCTTTCCCCAGTCATTTTCTGCCCGGCTTGATTTCTGACATTT
+
BBBBBFFFFFFFGGGFGGGGGGFHHEFGGHHFFHHHHEHHHGHBGGHHFHHHCEGEGHHGHHHHGHHHGBGHHGHHGGGHHHHHHHHHGFEEGGGEGFGGGEHHGGCCGCDDGHHHGGHHGHHHHHHHHHDDGGGGGGGGGFGHHHGGEGHFGHEGGGGEFGG?9;FFFGGGGGFGGFGGF;CF=;AFAFF@FFF;9;;EFFFFFFAADFDFFFFFFB;FF/BFBFFFFFFF.=BFCFFFFFFF//FBFF/
@M05620:45:000000000-G6HP7:1:1101:14245:6684 1:N:0:170
AAACCAAGCAGACACTCACCGCTCCCTCGCCACAGGCCAATAGTTTGTCCTCACTGAGTTGGCAACAAGTGGCTGCTGTGGCTGCCATTTTTCTGGTGATGGCCATCAGCTCCACGAGGTCAGCTGGGGGGCTTTCTTTGTGTAAGCAACGAGAAACCTGAAAGAAGCATTTTTTAACTAAGTCCTGCTGAGTCATTCATGAGTTTTTAGCCGCCTTGCTTCTTCTCACAGACTCTCTACTCTCATGCCAG
+
CCCCCCCFCFFFGGGGGGGGGGGGGGHHGGGGGHHHGGHHHHHHHHHHHHHHHHHHHHHHHHHHHHHHHHHHGHGGHHHHHHHGGHHHHHHHHHHHHHGHHHHHHHHHHHHHHHHGGGGEHHHHHHHGGGGGGGGGGGGGGGGGGGGGGGGGFFFFFFFFFFFFFFFFFFFFFFFFFFFFFFFFFFFFFFFFFFFFFFFFFFFFFFFFFFFFFFFFFFFFFFFFFFFFFFFFFFFFFFFFFFFFFFFFFF9
@M05620:45:000000000-G6HP7:1:1101:14236:6699 1:N:0:170
AAACCAAGCAGACACTCACCGCTCCCTCGCCACAGGCCAATAGTTTGTCCTCACTGAGTTGGCAACAAGTGGCTGCTGTGGCTGCCATTTTTCTGGTGATGGCCATCAGCTCCACGAGGTCAGCTGGGGGGCTTTCTTTGTGTAAGCAACGAGAAACCTGAAAGAAGCATTTTTTAACTAAGTCCTGCTGAGTCATTCATGAGTTTTTAGCCGCCTTGCTTCTTCTCACAGACTCTCTACTCTCATGCCAG
+
BABCCCAFCFFFGGGGGGGGGGGGGGHHGGGGGHHHGGHHHHHHHHHHHHHHHHHHHHHHHHHHHHHHHHHHGHGGHHHHHHHGGHHHHHHHHHHHHHGHHHHHHHHHHHHHHHHGGGGEHHHHGHHGGGGGGGGGGGGFFGGGGGGGGGGEDFFFFFFFFFFFFFFFFFFFFFFFFFFFFFFFFFFFFFFFFFFFFFFFFFFFFFFFFFFFDFFFFFFFFFFFFFFFFFFFFFFFFFFFFFFFFF;BFF9
@M05620:45:000000000-G6HP7:1:1101:14256:6701 1:N:0:170
AAACCAAGCAGACACTCACCGCTCCCTCGCCACAGGCCAATAGTTTGTCCTCACTGAGTTGGCAACAAGTGGCTGCTGTGGCTGCCATTTTTCTGGTGATGGCCATCAGCTCCACGAGGTCAGCTGGGGGGCTTTCTTTGTGTAAGCAACGAGAAACCTGAAAGAAGCATTTTTTAACTAAGTCCTGCTGAGTCATTCATGAGTTTTTAGCCGCCTTGCTTCTTCTCACAGACTCTCTACTCTCATGCCAG
+
BBAABBBFBFFFGGGGGFGGGGGGGGHHGGGGGHHHGGGHHHHHHHHHHHHHHHHHHHGHHHHHHHHHHGHHGHGGHHHHGHHGGHHHHHHHHHHHHHFHHHHHHHHHHHHHHHHGCFF?GGHHHHHGGGGGGGGFGGGGGGGGGGGGF.BEFFFFFFFFFFFFFFFFFFFFFFFFFFFFFFFFFFFFFFEFFFFFFFFFFFFBFFFFEFEFFFFFFFFFFFFFFFFFFFFFFFFFFFFFFFFFFFBFFF:
@M05620:45:000000000-G6HP7:1:1101:25863:6715 1:N:0:170
CATCCTGACCCTGAAGTACCCCATTGAGCATGGCATCGTCACCAACTGGGACGACATGGAGAAGATCTGGCACCACACCTTCTACAACGAGCTGCGCGTGGCCCCGGAGGAGCACCCAGTGCTGCTGACCGAGGCCCCCCTGAACCCCAAGGCCAACAGAGAGAAGATGACTCAGGTGAGGCTCGGCCGACGCCCGTGCTCCTCCCGTCCTTTCCCCAGTCATTTTCTGCCCGGCTTGATTTCTGACATTA
+
DDDDDFFFFFFFGGGGGGGGGGGHHHHHHHHHHHHHHGHHHGHHHGHHHHHHGGGGGHHHHHHHHHHHHHHHHGHHHGGHHHHHHHHHGGGGGHHGGGGGGGHHGGGGGGGGHHHHGGHGHHHHHHHHHHGGGGGGGGGGGGHHHHGGGGHGHHGGGGGGGGGGGGGGGGGGGGGGHGGGGGGGFFFFFFFFFFFFDDFFFFFFFFFEFFFFFFFFFFFFFFFFFFFFFFFFDFFFFF?FFFFFFFFFFF0
@M05620:45:000000000-G6HP7:1:1101:13119:6751 1:N:0:170
AAACCAAGCAGACACTCACCGCTCCCTCGCCACAGGCCAATAGTTTGTCCTCACTGAGTTGGCAACAAGTGGCTGCTGTGGCTGCCATTTTTCTGGTGATGGCCATCAGCTCCACGAGGTCAGCTGGGGGGCTTTCTTTGTGTAAGCAACGAGAAACCTGAAAGAAGCATTTTTTAACTAAGTCCTGCTGAGTCATTCATGAGTTTTTAGCCGCCTTGCTTCTTCTCACAGACTCTCTACTCTCATGCCAG
+
CCBCCBBFCFFFGGGGGGGGGGGGGGHHGGGGGHHHGGHHHHHHHHHHHHHHHHHHHHHHHHHHHHHHHHHHGHGGHHHHHHHGGHHHHHHHHHHHHHGHHHHHHHHHHHHHHHHGGGGEHFHHHHHGGGGGGGGGGGGGGGGGGGGGGFGGFFFFFFFFFFFFFFFFFFFFFFFFFFFFFFFFFFFFFFFFFFFFFFFFFFFFFFFFFFFFFFFFFFFFFFFFFFFFFFFFFFFFFFFFFFFFFFFFFF0
@M05620:45:000000000-G6HP7:1:1101:5969:6791 1:N:0:170
CATCCTGACCCTGAAGTACCCCATTGAGCATGGCATCGTCACCAACTGGGACGACATGGAGAAGATCTGGCACCACACCTTCTACAACGAGCTGCGCGTGGCCCCGGAGGAGCACCCAGTGCTGCTGACCGAGGCCCCCCTGAACCCCAAGGCCAACAGAGAGAAGATGACTCAGGTGAGGCTCGGCCGACGCCCGTGCTCCTCCCGTCCTTTCCCCAGTCATTTTCTGCCCGGCTTGATTTCTGACATTA
+
DDDDDFFFFFFFGGGGGGGGGGGHHHHHHHHHHHHHHGHHHGHHHGHHHHHHGGGGGHHHHHHHHHHHHHHHHGHHHGGHHHHHHHHHGGGGGHHGGGGGGGHHGGGGGGGGHHHHGGHHHHHHHHHHHHGGGGGGGGGGGGHHHHGGGGHGHHGGGGGGGGGGGGGGGGGGGGGGGGGGGGGGFFFFFFFFFFFFFFFFFFFFFFFFFFFFFFFFFFFFFFFFFFFFFFFFFFFFFFFFFFFFFBFFFF0
@M05620:45:000000000-G6HP7:1:1101:5982:6804 1:N:0:170
CATCCTGACCCTGAAGTACCCCATTGAGCATGGCATCGTCACCAACTGGGACGACATGGAGAAGATCTGGCACCACACCTTCTACAACGAGCTGCGCGTGGCCCCGGAGGAGCACCCAGTGCTGCTGACCGAGGCCCCCCTGAACCCCAAGGCCAACAGAGAGAAGATGACTCAGGTGAGGCTCGGCCGACGCCCGTGCTCCTCCCGTCCTTTCCCCAGTCATTTTCTGCCCGGCTTGATTTCTGACATTT
+
BBCCCFFFFFFFGGGGGGGGGGGHHHHHHHHHHHHHHGHHHGHHHGHHHHHHGGGGGHHHHHHHHHHHHHHHHGHHHGGHHHHHHHHHGGGGGGHGGGGGGGHHGGGGGGGGHHHHGGHGHHHHHHHHHHGGGGGGGGGGGGHHHHGGGGHGHHGGGGGGGGGGGGGGGGGGGGGGFFFFGEFGFFFDFFFFFFFB9ADFFFFFFFDEFFFFFFFFFEDFFFFFFFFFFFFF?-BAF-AFFFFFBBFFFF/
@M05620:45:000000000-G6HP7:1:1101:14839:6828 1:N:0:170
CATCCTGACCCTGAAGTACCCCATTGAGCATGGCATCGTCACCAACTGGGACGACATGGAGAAGATCTGGCACCACACCTTCTACAACGAGCTGCGCGTGGCCCCGGAGGAGCACCCAGTGCTGCTGACCGAGGCCCCCCTGAACCCCAAGGCCAACAGAGAGAAGATGACTCAGGTGAGGCTCGGCCGACGCCCGTGCTCCTCCCGTCCTTTCCCCAGTCATTTTCTGCCCGGCTTGATTTCTGACATTA
+
CBCCCFFFFFFFGGGGGGGGGGGHHHHHHHHHHHHHHGHHHGHHHGHHHHHHGGGGGHHHHHHHHHHHHHHHHGHHHGGHHHHHHHHHGGGGGHHGGGGGGGHHGGGGGGGGHHHHGGHGHHHHGHHHHHGGGGGGGGGGGGHHHHGGGGHGHHGGGGGGGGGGGGGGGGGGGGGGGGGGGGGGFFFFFFFFFFFFDFFFFFFFFFF:DDDFFFFFFFFFFFFFFFFFFFFFFFFFCFFFFFFFFEFFFF0
@M05620:45:000000000-G6HP7:1:1101:11936:6835 1:N:0:170
CATCCTGACCCTGAAGTACCCCATTGAGCATGGCATCGTCACCAACTGGGACGACATGGAGAAGATCTGGCACCACACCTTCTACAACGAGCTGCGCGTGGCCCCGGAGGAGCACCCAGTGCTGCTGACCGAGGCCCCCCTGAACCCCAAGGCCAACAGAGAGAAGATGACTCAGGTGAGGCTCGGCCGACGCCCGTGCTCCTCCCGTCCTTTCCCCAGTCATTTTCTGCCCGGCTTGATTTCTGACATTA
+
DDDDDFFFFFFFGGGGGGGGGGGHHHHHHHHHHHHHHGHHHGHHHGHHHHHHGGGGGHHHHHHHHHHHHHHHHGHHHGGHHHHHHHHHGGGGGHHGGGGGGGHHGGGGGGGGHHHHGGHHHHHHHHHHHHGGGGGGGGGGGGHHHHGGGGHGHHGGGGGGGGGGGGGGGGGGGGGGHGGGGGGGFFFFFFFFFFFFFFFFFFFFFFFFFFFFFFFFFFFFFFFFFFFFFEFFFFFFFFFFFFFFFBFFFF0
@M05620:45:000000000-G6HP7:1:1101:14852:6842 1:N:0:170
CATCCTGACCCTGAAGTACCCCATTGAGCATGGCATCGTCACCAACTGGGACGACATGGAGAAGATCTGGCACCACACCTTCTACAACGAGCTGCGCGTGGCCCCGGAGGAGCACCCAGTGCTGCTGACCGAGGCCCCCCTGAACCCCAAGGCCAACAGAGAGAAGATGACTCAGGTGAGGCTCGGCCGACGCCCGTGCTCCTCCCGTCCTTTCCCCAGTCATTTTCTGCCCGGCTTGATTTCTGACATTA
+
AAAABFFFFCFFGGGGGGGGGGGHHHHHHHHHHHHHHGHHHGHHHGHHHHHHGGGGGHHHHHHHHHHHHHHHHGHHHGGHHHHHHHGHGGGGGHHGGGEGGGHHGGGGGGGGHFHHGGHFHHHHHHGHHHGGGGGGGGGGGGHHGHGGGGHGHHGEGGGGGFDEGGGFGGGGGGGG;B9CFGEFFFFFFF-BFFFF9ADEFFFFFED;AD?FFFFFFFFBFFFFFFFFFFFFFFFA@@9//BFFBB//BF/
@M05620:45:000000000-G6HP7:1:1101:7218:6849 1:N:0:170
CATCCTGACCCTGAAGTACCCCATTGAGCATGGCATCGTCACCAACTGGGACGACATGGAGAAGATCTGGCACCACACCTTCTACAACGAGCTGCGCGTGGCCCCGGAGGAGCACCCAGTGCTGCTGACCGAGGCCCCCCTGAACCCCAAGGCCAACAGAGAGAAGATGACTCAGGTGAGGCTCGGCCGACGCCCGTGCTCCTCCCGTCCTTTCCCCAGTCATTTTCTGCCCGGCTTGATTTCTGACATTA
+
CCCCCFFFFFFFGGGGGGGGGGGHHHHHHHHHHHHHHGHHHGHHHGHHHHGHGGGGGHHHHHHHHHHHHHHHHGHHHGGHHHHHHHHHGGGGGGHGGGGGGGHHGGGGGGGGHHHHGGHHHHHHHHHHHHGGGGGGGGGGGGHHHHGGGGHGHHGGGGGGGGGGGGGGGGGGGGGGGGGGGGGGFFFFFFFFFFFF@FFFEFFFFFFFFFFFFFFFFFFBFFFFFFFFFFFFFFFCFFFFFFFFFEFFFF0
@M05620:45:000000000-G6HP7:1:1101:7205:6866 1:N:0:170
CATCCTGACCCTGAAGTACCCCATTGAGCATGGCATCGTCACCAACTGGGACGACATGGAGAAGATCTGGCACCACACCTTCTACAACGAGCTGCGCGTGGCCCCGGAGGAGCACCCAGTGCTGCTGACCGAGGCCCCCCTGAACCCCAAGGCCAACAGAGAGAAGATGACTCAGGTGAGGCTCGGCCGACGCCCGTGCTCCTCCCGTCCTTTCCCCAGTCATTTTCTGCCCGGCTTGATTTCTGACATTT
+
BBBBBFFFFFFFGGGGGGGGGGGHHHHGGHHHHHHHHGHHHGHHHGHHHHGHGGGGGHHGHHHHHHHHHHHHHGHHHGGHHHHHHHHHGGGGGHHGGGGGFGHHGGGGGGGGHHHHGGHHHGHHHHGGHHG@DFGEDGGGGGHGHHGGGGGGHHGGGGGFGFGGGFGGGGGGGGFGGGGGGGGGFFFFFCCFFFFA9.9EFFFFBFFFFFDFFFFBFEFFF9BFFFFFFFFFFFFFC-9;FFBBF/BBBF/
@M05620:45:000000000-G6HP7:1:1101:7226:6870 1:N:0:170
CATCCTGACCCTGAAGTACCCCATTGAGCATGGCATCGTCACCAACTGGGACGACATGGAGAAGATCTGGCACCACACCTTCTACAACGAGCTGCGCGTGGCCCCGGAGGAGCACCCAGTGCTGCTGACCGAGGCCCCCCTGAACCCCAAGGCCAACAGAGAGAAGATGACTCAGGTGAGGCTCGGCCGACGCCCGTGCTCCTCCCGTCCTTTCCCCAGTCATTTTCTGCCCGGCTTGATTTCTGACATTA
+
CCCCCFFFFFFFGGGFGEGGGGGHHHHHHHHGGHGHH?GHEGHHHGHFGHFHGGGGGHHHGHHGFHHHHGGHHGHHFGGHHHHHHHHH?F?EGFGEFGEEFGHHGG/CCGFDHHHHGGGHHGHHHH?GGH<CDGGGGGGGDGGHHHGGGFGGGG.EEEFGGGGGGGGGGGGEGGGGGGFFFEEFFDEFFFFFFFF;DDDFFF/FFF.AAFFFFFFFFFDFB/BFFFFFFFFFDF>@CF.;FFFFBBF/FF/
@M05620:45:000000000-G6HP7:1:1101:10918:6874 1:N:0:170
AAACCAAGCAGACACTCACCGCTCCCTCGCCACAGGCCAATAGTTTGTCCTCACTGAGTTGGCAACAAGTGGCTGCTGTGGCTGCCATTTTTCTGGTGATGGCCATCAGCTCCGACGAGGTCAGCTGGGGGGCTTTCTTTGTGTAAGCAACGAGAAACCTGAAAGAAGCATTTTTTAACTAAGTCCTGCTGAGTCATTCATGAGTTTTTAGCCGCCTTGCTTCTTCTCACAGACTCTCTACTCTCATGCCA
+
CCCCCCCFCFFFGGGGGGGGGGGGGGHHGGGGGFHHGGHHHEHHHHHHHHHHHHHHHHHHHHHHHHHHHHHHGHGGHHHHHHHGGHHHHHHHHHHHHHHHHHHHHHHHHHHHHGGGEGGGGFBHHHHHGGGGGGGGGGGGGGGGGGFFFFFFFFFFFFFFFFFFFFFFFFFFFFFFFFFFFFFFFFFFFFFFFFFFFFFFFFFFFFFFFFFFFFFFFFFFFFFFFFFF9FFFFFFFFFFFFFFFFFFFFF/
@M05620:45:000000000-G6HP7:1:1101:17748:6880 1:N:0:170
ATCTCTATCTCCGAAAAAGGAAGAAAGGGGAGGGAAGATCGGAAGAGCACACGTCTGAACTCCAGTCACAGAAGACCATCTCGTATGCCGTCTTCTGCTTGAAAAAAAAAAACACCCATATCTACTACCCCCCTCCCCCCTTACCCCCAAGTCTCCTCACTATCCACTACCTCCCTTTCTACCCATCCTCCTCCCCTACTCCTCCCATCCTCCCCCCCTCCCTTTTCCCCCCTCCCTGCTTGTTCCCCTTC
+
CCCCCFFFFFFFGGGGGGEGGGHCGHGHGGGGGGGHGHHHHGGGGHHGFHHHGHHHGHGHHHHGGGHGHHHHHHHHHHGEGHHGGHHHHGEGHGHHFHHHHGFHHHGGCFCC//0/?=001111=111>F.---..<<<@-.00;/.;-..0;0000;0.000;/000/;/0;../0000000;0//900;//9;./..0;90;;./0;AB0/;ADD9-.:9/;09009/.--.../09000.0000:/./
@M05620:45:000000000-G6HP7:1:1101:10931:6890 1:N:0:170
AAACCAAGCAGACACTCACCGCTCCCTCGCCACAGGCCAATAGTTTGTCCTCACTGAGTTGGCAACAAGTGGCTGCTGTGGCTGCCATTTTTCTGGTGATGGCCATCAGCTCCGACGAGGTCAGCTGGGGGGCTTTCTTTGTGTAAGCAACGAGAAACCTGAAAGAAGCATTTTTTAACTAAGTCCTGCTGAGTCATTCATGAGTTTTTAGCCGCCTTGCTTCTTCTCACAGACTCTCTACTCTCATGCCA
+
CCCCCCCFCFFFGGGGGGGGGGGGGGHHGGGGGHHHGGHHHHHHHHHHHHHHHHHHHHHHHHHHHHHHHGHHGHGGHGHHHHHGGHHHHHHHHHHHHHHHHHHHHHHHHHHHHGGGGGGGGHHHHHHHGGGGGGGGGGGGGGGGGGFFFFFFFFFFFFFFFFFFFFFFFFFFFFFFFFFFFFFFFFFFFFFFFFFFFFFFFFFFFFFFFFFFFFFFFFFFFFFFFFFFFFFFFFFFFFFFFFFFFFFFFFF
@M05620:45:000000000-G6HP7:1:1101:19305:6902 1:N:0:170
CATCCTGACCCTGAAGTACCCCATTGAGCATGGCATCGTCACCAACTGGGACGACATGGAGAAGATCTGGCACCACACCTTCTACAACGAGCTGCGCGTGGCCCCGGAGGAGCACCCAGTGCTGCTGACCGAGGCCCCCCTGAACCCCAAGGCCAACAGAGAGAAGATGACTCAGGTGAGGCTCGGCCGACGCCCGTGCTCCTCCCGTCCTTTCCCCAGTCATTTTCTGCCCGGCTTGATTTCTGACATTA
+
BBBBBFFFFFFFGGGGGGGGGG?C555BE4G4B44BFAG2BAFA2BEB3FGH0EFG1GE3A3GFAGH55F32BFCH1?1F@GGEHF3B/F1EA3@EEEG>//GEEECGGGGGEHFHGGHHHHHHHHHHHHGGGGGGGGGGGGHHHHGGDGHGGHGGGGGGGGGGGGGGGGGGGGFGGGGGGGGFBBFF?BBB?BBB@DFFFF/FFFFFFFFFFFFFFFF;FFFFFFFFFFFAFBBBB?FFFEFEBBFFFF/
@M05620:45:000000000-G6HP7:1:1101:19327:6903 1:N:0:170
CATCCTGACCCTGAAGTACCCCATTGAGCATGGCATCGTCACCAACTGGGACGACATGGAGAAGATCTGGCACCACACCTTCTACAACGAGCTGCGCGTGGCCCCGGAGGAGCACCCAGTGCTGCTGACCGAGGCCCCCCTGAACCCCAAGGCCAACAGAGAGAAGATGACTCAGGTGAGGCTCGGCCGACGCCCGTGCTCCTCCCGTCCTTTCCCCAGTCATTTTCTGCCCGGCTTGTTTTCTGACATTT
+
AAABAFFFFFFFGGGGGGGGGGGHHHFFGGGGHHHHHGHHHGHHHGHGHHHHGGGGGGHGFHHHGGHFHHHHHGHHHGGHHHHHHHHHEFFGGHHGGGGGGGHHGGGGGGGGHHHHGEHHFFHHHHFHHGGGG?CEGGGGGEFHHHGGEGHGHHFGGGGGGGGGGFFFFGGGGGGGGGGFGEEFFFFFFAAFFFFF-DDEFFFFFE.AADDFBB9BF9AFFBFFFFFFFFFFAB-DC-.::BFFB9FFBB/
@M05620:45:000000000-G6HP7:1:1101:8551:6973 1:N:0:170
CATCCTGACCCTGAAGTACCCCATTGAGCATGGCATCGTCACCAACTGGGACGACATGGAGAAGATCTGGCACCACACCTTCTACAACGAGCTGCGCGTGGCCCCGGAGGAGCACCCAGTGCTGCTGACCGAGGCCCCCCTGAACCCCAAGGCCAACAGAGAGAAGATGACTCAGGTGAGGCTCGGCCGACGCCCGTGCTCCTCCCGTCCTTTCCCCAGTCATTTTCTGCCCGGCTTGATTTCTGACATTA
+
CCCCCFFFFFFFGGGGGGGGGGGHHHHHHHHHHHHHHGHHGGHHHGHGHHHHGGGGGHHHHHHHHHHHHHHHHGHHHGGHHHHHHHHHGGGGGHHGGGGGGGHHGGGGGGGGHHHHGGHHHHHHHHHHHHGGGGGGGGGGGGHHHHGGGGHGHHGGGGGGGGGGGGGGGGGGGGGGGGGGGGGGFFFFFFFFFFFFBDDFFFFFFFFEFFFFFFFFFFFFFFFFFFFFFFFFFFFFFFFFFFFFFFFFFF0
@M05620:45:000000000-G6HP7:1:1101:26780:6989 1:N:0:170
CATCCTGACCCTGAAGTACCCCATTGAGCATGGCATCGTCACCAACTGGGACGACATGGAGAAGATCTGGCACCACACCTTCTACAACGAGCTGCGCGTGGCCCCGGAGGAGCACCCAGTGCTGCTGACCGAGGCCCCCCTGAACCCCAAGGCCAACAGAGAGAAGATGACTCAGGTGAGGCTCGGCCGACGCCCGTGCTCCTCCCGTCCTTTCCCCAGTCATTTTCTGCCCGGCTTGATTTCTGACATTA
+
CCCCCFFFFFFFGGGGGGGGGGEHHHHHHHHHHHGHHGHHHGHHHGHHHHHHGGGGGHHGHHHHHHHHHHHGHGHHHGGHHHHHHHFHGFGGGHHGGGGGGGHHGGGGGGGGHHHHGGHHHHHHHHHHHHGGGGGGGGGGGGCGHHGGDGHGHHEGGGGGGGGGGGFGGGGGGGGGGGGGGGGGFDFFFFFFFFFFBFFFFFFFFFFEFFFFFFFFFFFFFBFFFFFFFFFFFCCFFA;BFFFFB;FFFF/
@M05620:45:000000000-G6HP7:1:1101:16570:7002 1:N:0:170
AAACCAAGCAGACACTCACCGCTCCCTCGCCACAGGCCAATAGTTTGTCCTCACTGAGTTGGCAACAAGTGGCTGCTGTGGCTGCCATTTTTCTGGTGATGGCCATCAGCTCCACGAGGTCAGCTGGGGGGCTTTCTTTGTGTAAGCAACGAGAAACCTGAAAGAAGCATTTTTTAACTAAGTCCTGCTGAGTCATTCATGAGTTTTTAGCCGCCTTGCTTCTTCTCACAGACTCTCTACTCTCATGCCAG
+
DCCCDBCFDFFFGGGGGGGGGGGGGGHHGGGGGHHHGGHHHHHHHHHHHHHHHHHHHHHHHHHGHHHHHHHHGHGGHHHHHHHGGHHHHHHHHHHHHHHHHHHHHHHHHHHHHHHGGGGEHHCGHHHGGGGGGGGGGGGGGGGGGGGGGGGGFFFFFFFFFFFFFFFFFFFFFFFFFFFFFFFFFFFFFFFFFFFFFFFFFFFFFFFF?FFFFFFFFBBFBFFFFFFFFFFFFFFFFFHFFFFFEFFFFF0
@M05620:45:000000000-G6HP7:1:1101:4705:7004 1:N:0:170
CATCCTGACCCTGAAGTACCCCATTGAGCATGGCATCGTCACCAACTGGGACGACATGGAGAAGATCTGGCACCACACCTTCTACAACGAGCTGCGCGTGGCCCCGGCGGAGCACCCAGTGCTGCTGACCGAGGCCCCCCTGAACCCCAAGGCCAACAGAGAGAAGATGACTCAGGTGAGGCTCGGCCGACGCCCGTGCCCCTCCCGTCCTTTCCTCAGTCATTTTTTGCCCGGCTTGGTTTCTGACATTT
+
>11>1111CFFFB1AFGGGGGG1FEFFD1GH1AGHHFEHHC0AGE/BFFE0GEGEGFHB1FFFFFFH2AGHHHGCBEFEHFHFFFH1B>/?EAECEGGGGCE0<E/B/<@/ACEFGCCF1FHHHFGHBGGCGGC-C.@@-AEFGGEF.A9.;ACEAAAB/9/EACFBFB/9///;BB//-FEF-@@A---999@->@BA-99E-9-B9--9FF///;/;B/99FBF/-;BF9--;@=;-999/////;FFB
@M05620:45:000000000-G6HP7:1:1101:18465:7006 1:N:0:170
CATCCTGACCCTGAAGTACCCCATTGAGCATGGCATCGTCACCAACTGGGACGACATGGAGAAGATCTGGCACCACACCTTCTACAACGAGCTGCGCGTGGCCCCGGAGGAGCACCCAGTGCTGCTGACCGAGGCCCCCCTGAACCCCAAGGCCAACAGAGAGAAGATGACTCAGGTGAGGCTCGGCCGACGCCCGTGCTCCTCCCGTCCTTTCCCCAGTCATTTTCTGCCCGGCTTGATTTCTGACATTA
+
DCCDDFFFFFFFGGGGGGGGGGGHHHHHHHHHHHHHHGHHHGHHHGHHHHHHGGGGGHHHHHHHHHHHHHHHHGHHHGGHHHHHHHHHGGGGGHHGGGGGGGHHGGGGGGGGHHHHGGHHHHHHHHHHHHGGGGGGGGGGGGHHHHGGGGHGHHGGGGGGGGGGGGGGGGGGGGGGHGGGGGGGFFFFFFFFFFFFFFFFFFFFFFFFFFFFFFFFFFFFFFFFFFHHHFFFFFFFFFFFFFFFFFFFFF0
@M05620:45:000000000-G6HP7:1:1101:13901:7011 1:N:0:170
CATCCTGACCCTGAAGTACCCCATTGAGCATGGCATCGTCACCAACTGGGACGACATGGAGAAGATCTGGCACCACACCTTCTACAACGAGCTGCGCGTGGCCCCGGAGGAGCACCCAGTGCTGCTGACCGAGGCCCCCCTGAACCCCAAGGCCAACAGAGAGAAGATGACTCAGGTGAGGCTCGGCCGACGCCCGTGCTCCTCCCGTCCTTTCCCCAGTCATTTTCTGCCCGGCTTGATTTCTGACATTT
+
BBBBBFFFFFFFGGGGGGGGGGFHHHGFGGHHHFBGHGHHHGHGHGHHHHHHGGGGGHHHHHHHHHHHEHHFHGHHHGGHHHHHHHGHGGGGGHHGGGGGGGHHGGGGGGGFHHHHGGG<GHFHHHHHHHGGGGGGGGGGGGHHHHGGGGHGHHGGGGGGGGGGGGEFGGGGGGGGGGGGEEEGFFFFFFFFFFFF@DDFFFFFFFF;DDDFFFFFFFFFFFFFFFFFFFFFBFFFFFEFFFFFF/BBBF/
@M05620:45:000000000-G6HP7:1:1101:26771:7012 1:N:0:170
CATCCTGACCCTGAAGTACCCCATTGAGCATGGCATCGTCACCAACTGGGACGACATGGAGAAGATCTGGCACCACACCTTCTACAACGAGCTGCGCGTGGCCCCGGAGGAGCACCCAGTGCTGCTGACCGAGGCCCCCCTGAACCCCAAGGCCAACAGAGAGAAGATGACTCAGGTGAGGCTCGGCCGACGCCCGTGCTCCTCCCGTCCTTTCCCCAGTCATTTTCTGCCCGGCTTGATTTCTGACATTA
+
CCCCCFFFFFFFGGGGGFGGGGGHHHHHHHHHHHHHHGHHHGHHHGHHHHHHGGGGGHHHHHHHHHHHHHHHHGHHHGGHHHHHHHHHGGGGGHHGGGGGGGHHGGGGGGGGHHHHGGHHHHHHHHHHHHGGGGGGGGGGGGHHHHGGGGHGHHGGGGGGGGGGGGGGGGGGGGGGGGGGGGGGFFFFFFFFFFFFCFFFFFFFFFFEFFFFFFFFFFFFFFFFFFFFFFFFFFFFFFFFFFFFFFFFFF0
@M05620:45:000000000-G6HP7:1:1101:16556:7012 1:N:0:170
AAACCAAGCAGACACTCACCGCTCCCTCGCCACAGGCCAATAGTTTGTCCTCACTGAGTTGGCAACAAGTGGCTGCTGTGGCTGCCATTTTTCTGGTGATGGCCATCAGCTCCACGAGGTCAACTGGGGGGCTTTCTTTGTGTAAGCAACGAGAAACCTGAAAGAAGCATTTTTTAACTAAAGCCTTCCTGGGCCTTTCATGATTTTTTACCCCCTTGCTTTTTTCTCCCAACCTCTCTCCTCACTTCCCA
+
CCCCCCCFCFFFGGGGGGGGGGGGGGHHGGGGGHHHGGHHHHHHHHHHHHHHHHHHHHHHHHHHHHHHHHHHGHGGHHHHHHHGGHHHHHHHHHHHHHHHHHHHHHHHHHHHHEC//<>/233332BFGGG--=F00=F09/;0C900;.-...AFBF/./;FB/A/000BFFFC.:0000000;000/09/....:000000:;FFB-.09/.:-9/00:0:0:/0:0/99.9//0/00/0/0.0099/0
@M05620:45:000000000-G6HP7:1:1101:5570:7016 1:N:0:170
CATCCTGACCCTGAAGTACCCCATTGAGCATGGCATCGTCACCAACTGGGACGACATGGAGAAGATCTGGCACCACACCTTCTACAACGAGCTGCGCGTGGCCCCGGAGGAGCACCCAGTGCTGCTGACCGAGGCCCCCCTGAACCCCAAGGCCAACAGAGAGAAGATGACTCAGGTGAGGCTCGGCCGACGCCCGTGCTCCTCCCGTCCTTTCCCCAGTCATTTTCTGCCCGGCTTGATTTCTGACATTA
+
CCCCCFFFFFFFGGGGGGGGGGGHHHGFHHHHHGHHHGHHGGHHHGGHHHHHGGGGGHFFHHHHGHHHHGHHHGHHHGGHHHHHHHHHGGGGGHHGGGEFGGHHGGGGGGGGHHHHGGHHHHHHHHHHHHGGGGGGGGGGGGHHHHGGGGHGHHGGGGGGGGGGGGGGGGGGGGGGGGGGGGGGFFFFFFAFFFFFFFFFFFFFFFFEFFFFFFFFFFFFFFFFFFFFFFFFFFFFFFFFFFFFFFBFFF/
@M05620:45:000000000-G6HP7:1:1101:18449:7021 1:N:0:170
CATCCTGACCCTGAAGTACCCCATTGAGCATGGCATCGTCACCAACTGGGACGACATGGAGAAGATCTGGCACCACACCTTCTACAACGAGCTGCGCGTGGCCCCGGAGGAGCACCCAGTGCTGCTGACCGAGGCCCCCCTGAACCCCAAGGCCAACAGAGAGAAGATGACTCAGGTGAGGCTCGGCCGACGCCCGGGCTCCTCCCGTCCTTTCCCCAGTCATTTTCTGCCCGGCTTGATTTCTGACATTA
+
A3AAAFFFFFFFGGGBGFGGGGGHHGGFHHHHHHHGHGHHHGHHEFHHEH2FECGGGHHHHHGGHHHFGEHHHGGHHGGHHHHHHHHHGGGGGHGGGGGGGGHHGGGGGGGGHHHHGGHHHHHHHHHHGHCAFFGGGGGGCGHFHHGGGFHFHHGACEFBFGDFGGGGFGGGGGGGFGGGGG.FFDFFACFFFFFB-9>DFFFF;ED9ADFFFFFFFFFFFFFFBFFFFFFEFFFFFFFFFFBF9BFFFE/
@M05620:45:000000000-G6HP7:1:1101:7618:7050 1:N:0:170
AAACCAAGCAGACACTCACCGCTCCCTCGCCACAGGCCAATAGTTTGTCCTCACTGAGTTGGCAACAAGTGGCTGCTGTGGCTGCCATTTTTCTGGTGATGGCCATCAGCTCCGACGAGGTCAGCTGGGGGGCTTTCTTTGTGTAAGCAACGAGAAACCTGAAAGAAGCATTTTTTAACTAAGTCCTGCTGAGTCATTCATGAGTTTTTAGCCGCCTTGCTTCTTCTCACAGACTCTCTACTCTCATGCCA
+
CBBCCCBFCFFFGGGGGGGGGGGGGGHGGGGGGHHHGGHHHHHHGHHHHHHHHHHHHHHHHHHGHHHHHHHHGHGGGHGHHHHFGHHHHHHHHHHHHHHHHHHHHHHHHHHHHGGGGGGGGHHHHHHHGGGGGGGGGGGGGGGGGGFFFFFFFFFFFFFFFFFFFFFFFFFFFFFFFFFFFFFFFFFFFFFFFFFFFFFFFFFFFFFFFFFFFFFFFFFFFFFFFFFFFFFFFFFFFFFFFFFFFFFFFFF
@M05620:45:000000000-G6HP7:1:1101:23934:7104 1:N:0:170
CATCCTGACCCTGAAGTACCCCATTGAGCATGGCATCGTCACCAACTGGGACGACATGGAGAAGATCTGGCACCACACCTTCTACAACGAGCTGCGCGTGGCCCCGGAGGAGCACCCAGTGCTGCTGACCGAGGCCCCCCTGAACCCCAAGGCCAACAGAGAGAAGATGACTCAGGTGAGGCTCGGCCGACGCCCGTGCTCCTCCCGTCCTTTCCCCAGTCATTTTCTGCCCGGCTTGATTTCTGACATTT
+
ABBBBDFFFFFFGGGGGGGGGGGHFHGHHHHHHHHHHGHGGGHHG?HGFGHAFGEGGHHHHGHHHHHHHHGHHGHHHGGHHFHHHHHFGGGGGHHGGGEEGGHHGGGGGGFFHHHHGGHFBFHGHFGHGGGGGGGGGGGGGGHHHHGGGGHGHHGGGGGGGGGGGGGGGGGGGGGGGGGGGGGGFFFFFFFFFFFFFFFFFFFFFFFFFFFFFFFFFFFFFFFFFFFFF/FEDA;DFF.BFFFFE;BFFF/
@M05620:45:000000000-G6HP7:1:1101:15713:7105 1:N:0:170
AAACCAAGCAGACACTCACCGCTCCCTCGCCACAGGCCAATAGTTTGTCCTCACTGAGTTGGCAACAAGTGGCTGCTGTGGCTGCCATTTTTCTGGTGATGGCCATCAGCTCCGACGAGGTCAGCTGGGGGGCTTTCTTTGTGTAAGCAACGAGAAACCTGAAAGAAGCATTTTTTAACTAAGTCCTGCTGAGTCATTCATGAGTTTTTAGCCGCCTTGCTTCTTCTCACAGACTCTCTACTCTCATGCCA
+
DDDDDDDFCFFFGGGGGGGGGGGGGGHHGGGGGHHHGGHHHHHHHHHHHHHHHHHHHHHHHHHHHHHHHHHHGHGGHHHHHHHGGHHHHHHHHHHHHHHHHHHHHHHHHHHHHGGGGGGGFGHHHHHHGGGGGGGGGGGGGGGGGGFFFFFFFFFFFFFFFFFFFFFFFFFFFFHFFFFFFFFFFFFFFFFFFFFFFFFFFFFFFFFFFFFHFFFFFFFFHHFFFFFFFFFFFFFFFFFFFFFHFFFFFF:
@M05620:45:000000000-G6HP7:1:1101:15699:7115 1:N:0:170
AAACCAAGCAGACACTCACCGCTCCCTCGCCACAGGCCAATAGTTTGTCCTCACTGAGTTGGCAACAAGTGGCTGCTGTGGCTGCCATTTTTCTGGTGATGGCCATCAGCTCCGACGAGGTCAGCTGGGGGGCTTTCTTTGTGTAAGCAACGAGAAACCTGAAAGAAGCATTTTTTAACTAAGTCCTGCTGAGTCATTCATGAGTTTTTAGCCGCCTTGCTTCTTCTCACAGACTCTCTACTCTCATGCCA
+
CBCCDCDFCFFFGGGGGGGGGGGGGGHHGGGGGHHHGGHGHHHHHHHHHHHHHHHHHHHHHHHHHHHHHHHHGHGGHHHHHHHGGHHHHHHHHHHHHHHHHHHHHHHHHHHHHGGGGGGGGHHHHHHHGGGGGGGGGGGGGGGGGGFFFFFFFFFFFFFFFFFFFFFFFFFFFFHFFFFFFFFFFFFFFFFFFFFFFFHFFFFFFFFFFFFHFFFFFFFFFFFFFFFFFFFFFFFFFFFFFFFFFFFFFF0
@M05620:45:000000000-G6HP7:1:1101:23936:7122 1:N:0:170
CATCCTGACCCTGAAGTACCCCATTGAGCATGGCATCGTCACCAACTGGGACGACATGGAGAAGATCTGGCACCACACCTTCTACAACGAGCTGCGCGTGGCCCCGGAGGAGCACCCAGTGCTGCTGACCGAGGCCCCCCTGAACCCCAAGGCCAACAGAGAGAAGATGACTCAGGTGAGGCTCGGCCGACGCCCGTGCTCCTCCCGTCCTTTCCCCAGTCATTTTCTGCCCGGCTTGATTTCTGACATTA
+
111>A@@D1FC11BBFGGGFGA1FDA1FGHFG0GHDFEACGEHH//FF0/F0AEEEEGHHBFGHEGHHFHHHEFHCCEGH1FHFDHFGEGCC?1FGGE/EEGA<EEGC@G?CCEHECEHCCFFDFFGHHGCGGGGGGGGGGGHHHHGGGGHGHHGEFGGGGGGGGGGGGGGGGGGGGGGGGFFG@@FF@@@@@@@@@;AEFFFFFFFFFFFFFFFFFFBFFFFFFFFFFEFFF@@?@@FFFFF/BBFB/F/
@M05620:45:000000000-G6HP7:1:1101:15794:7174 1:N:0:170
AAACCAAGCAGACACTCACCGCTCCCTCGCCACAGGCCAATAGTTTGTCCTCACTGAGTTGGCAACAAGTGGCTGCTGTGGCTGCCATTTTTCTGGTGATGGCCATCAGCTCCACGAGGTCAGCTGGGGGGCTTTCTTTGTGTAAGCAACGAGAAACCTGAAAGAAGCATTTTTTAACTAAGTCCTGCTGAGTCATTCATGAGTTTTTAGCCGCCTTGCTTCTTCTCACAGACTCTCTACTCTCATGCCAG
+
DCDDDBCFCFFFGGGGGGGGGGGGGGHHGGGGGHHHGGHHHHHHHHHHHHHHHHHHHHHHHHHHHHHHHHHHGHGGHHHHHHHGGHHHHHHHHHHHHHHHHHHHHHHHHHHHHHHGEGGFHHHHHHHGGGGGGGGGGGGGGGGGGGGGGGGEFFFFFFFFFFFFFFFFFFFFFFFFFFFFFFFFFFFFFFFFFFFFFFFFFFFFFFFFFFFFFFFFFFFFFFFFFFFFFFFFFFFFFFFFFFFFFFBFFF:
@M05620:45:000000000-G6HP7:1:1101:15814:7175 1:N:0:170
AAACCAAGCAGACACTCACCGCTCCCTCGCCACAGGCCAATAGTTTGTCCTCACTGAGTTGGCAACAAGTGGCTGCTGTGGCTGCCATTTTTCTGGTGATGGCCATCAGCTCCACGAGGTCAGCTGGGGGGCTTTCTTTGTGTAAGCAACGAGAAACCTGAAAGAAGCATTTTTTAACTAAGTCCTGCTGAGTCATTCATGAGTTTTTAGCCGCCTTGCTTCTTCTCACAGACTCTCTACTCTCATGCCAG
+
BBAAAAAFBFFFGFGGGGGFGGGGGGHHCGGGGHGHGGGHHHHHHHFHHHHHHHHHHHGHHHHHHHHHHDGHGHGGHHFGHHHGGHHHHHGHHHHHGHGFHHHHHHHHHHHHHHHG?EF?GHGHHHHGGGGGGGGGGGGGFGCFGFGFFFBEFFFFFFFFFFFFFFFFFFFFFFFFFFFFFFFFFFFFFFFFFFFFFFFFFFFFFFFFFFFFFFFFFFFFFFFFFFFFFFFFFFFFFFFFFFFFFFBBFF/
@M05620:45:000000000-G6HP7:1:1101:23381:7183 1:N:0:170
CATCCTGACCCTGAAGTACCCCATTGAGCATGGCATCGTCACCAACTGGGACGACATGGAGAAGATCTGGCACCACACCTTCTACAACGAGCTGCGCGTGGCCCCGGAGGAGCACCCAGTGCTGCTGACCGAGGCCCCCCTGAACCCCCAGGCCAACAGAGAGAAGATGACTCAGGTGAGGCTCGGCCGACGCCCGTGCTCCTCCCGTCCTTTCCCCATTCATTTTCTGCCCGGCTTCTTTTCTGACATTA
+
A1>>AFD1F1F1BGGDAFGGFCEGHDE1AFGHHHFFCAAFEEF1AAFHE/0BE/EAAB01A10B11BGGEC>1>FE/??FFE@@B@FG//>>?1@>>EE?//B/<E<CGCF?/<@<</?G11FHHH11?F<-->@.AA?<-./0:.EA-;...99C..////=EB//C00C0000/;/=FGE-9@=-:9@----9----;/;/B/9-A-;BF////;B-/9;B//BFF//9AB-@9--9;F////:/B/9/
@M05620:45:000000000-G6HP7:1:1101:23399:7187 1:N:0:170
CATCCTGACCCTGAAGTACCCCATTGAGCATGGCATCGTCACCAACTGGGACGACATGGAGAAGATCTGGCACCACACCTTCTACAACGAGCTGCGCGTGGCCCCGGAGGAGCACCCAGTGCTGCTGACCGAGGCCCCCCTGAACCCCAAGGCCAACAGAGAGAAGATGACTCAGGTGAGGCTCGGCCGACGCCCGTGCTCCTCCCGTCCTTTCCCCAGTCATTTTCTGCCCGGCTTGATTTCTGACATTT
+
DDDDDFFFFFFFGGGGGGGGGGGHHGHHHHHHHHHHHGHHHGHHHGHHHHHHGGGGGHHHHHHHHHHHHHHHHGHHHGGHHHHHHHHHGGGGGHHGGGGGGGHHGGGGGGGGHHHHGGHHHHHHHHHHHHGGGGGGGGGGGGHHHHGGGGHGHHGGGGGGGGGGGGGGGGGGGGGGHGGGGGGGFFFFFFFFFFFFDFFFFFFFFFFFFFFFFFFFFFFFFFFFFFFFFEFFBFFFFFBFFFFFFBFBFF0
@M05620:45:000000000-G6HP7:1:1101:23378:7201 1:N:0:170
CATCCTGACCCTGAAGTACCCCATTGAGCATGGCATCGTCACCAACTGGGACGACATGGAGAAGATCTGGCACCACACCTTCTACAACGAGCTGCGCGTGGCCCCGGAGGAGCACCCAGTGCTGCTGACCGAGGCCCCCCTGAACCCCAAGGCCAACAGAGAGAAGATGACTCAGGTGAGGCTCGGCCGACGCCCGTGCTCCTCCCGTCCTTTCCCCAGTCATTTTCTGCCCGGCTTGATTTCTGACATTT
+
AABBBFFFFFFFGGGGGGGGGGGHHHHCHHHHFGHGHGHHHGHHHGHHGEHHGGGGGHGHHHHHHHHGGFGHHGHHHGGHHHHHHHHHFGCEEGFEGGEGGGHHGGGGGGGGHFHHGGHGCGHHHHGGGHCGCCDEGGGGGGHHHGGDFEGFHHGGGGGGGFFEFGGGGGGFGBFGGFFFGGGFDFFF;DAFFFF-:ADEFFFFFEDEDFAFFFFFFF.BF/FFFFFFFEFFDCF-99.FBF////:B:B/
@M05620:45:000000000-G6HP7:1:1101:13748:7231 1:N:0:170
AAACCAAGCAGACACTCACCGCTCCCTCGCCACAGGCCAATAGTTTGTCCTCACTGAGTTGGCAACAAGTGGCTGCTGTGGCTGCCATTTTTCTGGTGATGGCCATCAGCTCCGACGAGGTCAGCTGGGGGGCTTTCTTTGTGTAAGCAACGAGAAACCTGAAAGAAGCATTTTTTAACTAAGTCCTGCTGAGTCATTCATGAGTTTTTAGCCGCCTTGCTTCTTCTCACAGACTCTCTACTCTCATGCCA
+
CCCCCCCFBFFFGGGGGGGGGGGGGGHHGGGGGHHHGGHHHHHHHHHHHHHGHHHHHHHHHHHHHHHHHHHHGHGGHHHHHHHGGHHHHHHHHHHHHHHHHHHHHHHHHHHHHGGGGGGGGHHHHHHHGGGGGGG/CGGGGGGGGGFFFFFFFFFFFFFFFFFFFFFFFFFFFFFFFFFFFFFFFFFFFFFFFBFFFFFFFFFFFFFFFFFFFFFFFFFFFFFFFFFFFFFFFFFFFFFFFFFFFFFFFFB
@M05620:45:000000000-G6HP7:1:1101:10682:7236 1:N:0:170
AAACCAAGCAGACACTCACCGCTCCCTCGCCACAGGCCAATAGTTTGTCCTCACTGAGTTGGCAACAAGTGGCTGCTGTGGCTGCCATTTTTCTGGTGATGGCCATCAGCTCCACGAGGTCAGCTGGGGGGCTTTCTTTGTGTAAGCAACGAGAAACCTGAAAGAAGCATTTTTTAACTAAGTCCTGCTGAGTCATTCATGAGTTTTTAGCCGCCTTGCTTCTTCTCACAGACTCTCTACTCTCATGCCAG
+
CCCCCCCFCFFFGGGGGGGGGGGGGGHHGGGGGHHHGGHHHHHHHHHHHHHHHHHHHHHHHHHHHHHHHHHHGHGGHHHHHHHGGHHHHHHHHHHHHHHHHHHHHHHHHHHHHHHGGGGEHHHHHHHGGGGGGGGGGGGGGGGGGGGGGGGGFFFFFFFFFFFFFFFFFFFFFFFFFFFFFFFFFFFFFFFFFFFFFFFFFFFFFFFFFFFFFFFFFFFFFFFFFFFFFFFFFFFFFFFFFFFFFFBFFF9
@M05620:45:000000000-G6HP7:1:1101:8584:7244 1:N:0:170
AAACCAAGCAGACACTCACCGCTCCCTCGCCACAGGCCAATAGTTTGTCCTCACTGAGTTGGCAACAAGTGGCTGCTGTGGCTGCCATTTTTCTGGTGATGGCCATCAGCTCCGACGAGGTCAGCTGGGGGGCTTTCTTTGTGTAAGCAACGAGAAACCTGAAAGAAGCATTTTTTAACTAAGTCCTGCTGAGTCATTCATGAGTTTTTAGCCGCCTTGCTTCTTCTCACAGACTCTCTACTCTCATGCCA
+
CCCCDBCFDFFFGGGGGGGGGGGGGGHHGGGGGHHHGGHHHHHHHHHHHHHHHHHHHHHHHHHHHHHHHHHHGHGGHHHHHHHGGHHHHHHHHHHHHHHHHHHHHHHHHHHHHGGGGGGGFHHHHHHHGGGGGGGGGGGGGGGGGGFFFFFFFFFFFFFFFFFFFFFFFFFFFFHFFFHHHFFFFFFFFFFFFFFFFFHHFHHFFFFFFFFFFFFFFFFFHHFFFFFFHHFFFFFFFFFFHFFFFFFFFFB
@M05620:45:000000000-G6HP7:1:1101:11617:7245 1:N:0:170
TACCTGTACTGGGGAAGAGCACACGTCTGAACTCCAGTCACAGAAGACCATATCGTATGCCGTCTTCTGCTTGAAAAAAAAAAAAAAACCAAAACATTAACATGCCGCAATACCATACGACACAACAACTTAACTATATCCACTTATCTCACACACTACACCTCTACTACGTTCTCCTCCCATCCTCCCCCGCCTTCCACCCACACGACGTCGCTGCCCGCCAACTCCCCCCTCCGCCAATCTCTCCCTCC
+
DCDDDFFFFFFFGGGGGGGGGGHHEBFHGHHHHHHHHHHHHHHHHHHHHHH3GGFGHHHHHGGGHGHHHHHHHHHHHHGGE>>///////////0/2222?2?22?/////111111?0/?>-0..>..100000<0000000000000=0000.;/::0/:/:00:00;..//;000//./0/.00/...--;.:0/;:.:.9.9-9;--.--......9--;;/009..-9.9.9.--0/000:///:.
@M05620:45:000000000-G6HP7:1:1101:13734:7245 1:N:0:170
AAACCAAGCAGACACTCACCGCTCCCTCGCCACAGGCCAATAGTTTGTCCTCACTGAGTTGGCAACAAGTGGCTGCTGTGGCTGCCATTTTTCTGGTGATGGCCATCAGCTCCGACGAGGTCAGCTGGGGGGCTTCCTTTGTGTAAGCAACGAGAAACCTGAAAGAAGCATTTTTTAACTAAGTCCTGCTGAGTCATTCATGAGTTTTTAGCCGCCTTGCTTCTTCTCACAGACTCTCTACTCTCATGCCA
+
CCCCCBBFCFFFGGGGGGGGGGGGGGHHGGGGGHHHGGHHHHHHHHHHHHHGHHHHHHHHHHHHHHHGHHHHGHGGHHHHHHHGGHHHHHHHHHHHHHGHHHHHHHHHHHHHHGGGGGGGGHHHHHHHGGGGGGG/FGGGGGGGGGFFFFFFFFFFFFFFFFFFFFFFFFFFFFFFFFFFFFFFFFFFFFFFFFFFFFFFFFFFFFFFFFFFFFFFFFFFFFFFFFFFFFFFFFFFFFFFFFFFFFFFFF0
@M05620:45:000000000-G6HP7:1:1101:16444:7317 1:N:0:170
CATCCTGACCCTGAAGTACCCCATTGAGCATGGCATCGTCACCAACTGGGACGACATGGAGAAGATCTGGCACCACACCTTCTACAACGAGCTGCGCGTGGCCCCGGAGGAGCACCCAGTGCTGCTGACCGAGGCCCCCCTGAACCCCAAGGCCAACAGAGAGAAGATGACTCAGGTGAGGCTCGGCCGACGCCCGTGCTCCTCCCGTCCTTTCCCCAGTCATTTTCTGCCCGGCTTGATTTCTGACATTA
+
DDDDDFFFFFFFGGGGGGGGGGGHHHHHHHHHHHHHHGHHHGHHHGHHGHHHGGGGGHHHHHHHHHHHHHHHHGHHHGGHHHHHHHHHGGGGGHHGGGGGGGHHGGGGGGGGHHHHGGHHHHHHHHHHHHGGGGGGGGGGGGHHHHGGGGHGHHGGGGGGGGGGGGGGGGGGGGGGGGGGGGGGFFFFFFFFFFFFDFFFFFFFFFFFFFFFFFFFFFFFFFFFFFFFHFFFFFFFFFAFFFFFFBFFFF0
@M05620:45:000000000-G6HP7:1:1101:8993:7327 1:N:0:170
ATCTCTATCTCCTAAAAACCTGTTTAGATTTGGAGATAGACCTTCAGGTTTTTCATCATTTTCTGCATGAATTATACATTGACCACGTTCCAGCGTGGTCAGTTTGCAGCATTCTGTTATTTTGTTTGACAGAGTGTCTTGTTGAGAACATATGTAGGACATGATTTTTTCCTGCAACAGGGAAAATAAAGTATAAGTTTTAAAGATTTATTCTTTAATAAAGGATCTCAAAGCCAGCTTTAGAAAAAGGA
+
DDDDDFFFFFFFGGGGGGGGGGHHHHHHHHHHHHHHHHHHHHHHHHHHHHHGGHHHHHHHHHHHIHHHHHHHHHHHHHHHHHHHHHGHHHHHHHGGGGHHHHHHHHHHHHHHHHHHHHHHHHHHHHHHHGHHHHHHHHHHHHHHHHHHHHHHHHHHHHHHHHHHHHHHHGHHHHGHHHHHHGGHHHHHHGHHHHHHHHHHHHHHHHHHHHHHHHHHHHHHHHHHHHHHHGHHHHHHHGHHHHGFHHHHGGH
@M05620:45:000000000-G6HP7:1:1101:22146:7331 1:N:0:170
AAACCAAGCAGACACTCACCGCTCCCTCGCCACAGGCCAATAGTTTGTCCTCACTGAGTTGGCAACAAGTGGCTGCTGTGGCTGCCATTTTTCTGGTGATGGCCATCAGCTCCACGAGGTCAGCTGGGGGGCTTTCTTTGTGTAAGCAACGAGAAACCTGAAAGAAGCATTTTTTAACTAAGTCCTGCTGAGTCATTCATGAGTTTTTAGCCGCCTTGCTTCTTCTCACAGACTCTCTACTCTCATGCCAG
+
BAAABABF@FFFFGGGGGGGGGGGGGHHGGFGGHHHGGHHFCHHHHHHHFGGFHHHHFHHHGHFHHHHHGHHGHGGGGHHHHFFGHHHHHHHHFHHHHFDGHFFHHHHHHHHHHGGEGGGFCFHHHHGG?CCGGGGGFGGFFGFGGFGGGFGFFFFFFFFFBFFFFFFFFF9FFFFFFFFFFFFFFFFFFFF9BFFFF/FFFFBFFFFEFB:.-=DDBBFBFFFFFFEFFFFFFFFF/BBFFFFFFBFFF/
@M05620:45:000000000-G6HP7:1:1101:16660:7332 1:N:0:170
AAACCAAGCAGACACTCACCGCTCCCTCGCCACAGGCCAATAGTTTGTCCTCACTGAGTTGGCAACAAGTGGCTGCTGTGGCTGCCATTTTTCTGGTGATGGCCATCAGCTCCACGAGGTCAGCTGGGGGGCTTTCTTTGTGTAAGCAACGAGAAACCTGAAAGAAGCATTTTTTAACTAAGTCCTGCTGAGTCATTCATGAGTTTTTAGCCGCCTTGCTTCTTCTCACAGACTCTCTACTCTCATGCCAG
+
BBBBBBBFBFFFGGGGGGGGGGGGGGHHGGGGGHHHGGHHHHHHHHHHHHHHHHHHHHHHHHHHHHHHHGHHGHGGHHHHHHHGGHHHHHHHHHHGHHHHHHHHHHHHHHHHHHHGGGGGHH2GGHHGGGGGGGGGGGGGGGGGGGGGGGGGFFFFFFFFFFFFFFFFFFFFFFFFFFFFFFFFFFFFFFFFFFFFFFFFFFFBFFFFFFFFFFFFFFFFFFFFFFFFFFFFFFFFFFFFFFFFFFBFFFB
@M05620:45:000000000-G6HP7:1:1101:8988:7350 1:N:0:170
ATCTCTATCTCCTAAAAACCTGTTTAGATTTGGAGATAGACCTTCAGGTTTTTCATCATTTTCTGCATGAATTATCCATTGACCCCGTTCCAGCGTGGTCAGTTTGCAGCATTCTGTTATTTTGTTTGACAGAGTGTCTTGTTGAGAACATATGTAGGACATGATTTTTTCCTGCAACAGGGAACCTACAGTATAAGTTTTAAAGATTTATTCTTTAATCAAGTATCTCAAAGCCAGCTTTTGAAAAAGGA
+
AAAAAFFFFFFFFGD11BEGFCHFF33BFAA11BFB01BF1FHHF1G1D1FEAG2FH2HHHFHDAFHBH1DGF1E2DDFFH1BB0EEGHC>210E//>FD2FBFD1FFFHFG2DBEFFBGHEFG>GGHGEBGH0G1BDGHHHFFFFADGGE1FGBFFG1B<FFHDGFD1<01F11<DG00??/C//?101?>1G1=1FDFGD1111>FGFFDGDFFD0=00000000=D0DBCG.:.EHG000.;C0.E.;
@M05620:45:000000000-G6HP7:1:1101:19578:7397 1:N:0:170
CATCCTGACCCTGAAGTACCCCATTGAGCATGGCATCGTCACCAACTGGGACGACATGGAGAAGATCTGGCACCACACCTTCTACAACGAGCTGCGCGTGGCCCCGGAGGAGCACCCAGTGCTGCTGACCGAGGCCCCCCTGAACCCCAAGGCCAACAGAGAGAAGATGACTCAGGTGAGGCTCGGCCGACGCCCGTGCTCCTCCCGTCCTTTCCCCAGTCATTTTCTGCCCGGCTTGATTTCTGACATTA
+
DDDDDFFFFFFFGGGGGGGGGGGHHHHHHHHHHHHHHGHHHGHHHGHHHHHHGGGGGHHHHHHHHHHHHHHHHGHHHGGHHHHHHHHHGGGGGHHGGGGGGGHHGGGGGGGGHHHHGGHHHHHHHHHHHHGGGGGGGGGGGGHHHHGGGGHGHHGGGGGGGGGGGGGGGGGGGGGGHGGGGGGGFFFFFFFFFFFFFFFFFFFFFFFFFFFFFFFFFFFFFFFFHFFFFFFFFFFFFFFFFFFFFFFFFF0
@M05620:45:000000000-G6HP7:1:1101:19564:7410 1:N:0:170
CATCCTGACCCTGAAGTACCCCATTGAGCATGGCATCGTCACCAACTGGGACGACATGGAGAAGATCTGGCACCACACCTTCTACAACGAGCTGCGCGTGGCCCCGGAGGAGCACCCAGTGCTGCTGACCGAGGCCCCCCTGAACCCCAAGGCCAACAGAGAGAAGATGACTCAGGTGAGGCTCGGCCGACGCCCGTGCTCCTCCCGTCCTTTCCCCAGTCATTTTCTGCCCGGCTTGATTTCTGACATTA
+
AAABBFDFFFFFFGGGGGGGGGGHHGHHHHHHHHHHHGHHHGHGGGHHBGHHGGGGGHHHHHHGHHHHHHHGHGHHFGGHHHHHHHHHGGFGGHHGGGGGGGHHGGFGGGCGHGGHGGHHBHHHHHHHHHGGGGGGGGDGGGGGHHGGGGHFGH.CEEFGGGGGGGGFFFFGGGGGFGGGGGEFFFFFFFFA-DC;BDFFFFFFFFFFFFFFFFFEFFDBFFFFBFFFFFFFFFF9@D;/BFFFF/BBFB/
@M05620:45:000000000-G6HP7:1:1101:10656:7411 1:N:0:170
ATCTCTATCTCCTAAAAACCTGTTTAGATTTGGAGATAGACCTTCAGGTTTTTCATCATTTTCTGCATGAATTATACATTGACCACGTTCCAGCGTGGTCAGTTTGCAGCATTCTGTTATTTTGTTTGACAGAGTGTCTTGTTGAGAACATATGTAGGACATGATTTTTTCCTGCAACAGGGAAAATAAAGTATAAGTTTTAAAGATTTATTCTTTAATAAAGGATCTCAAAGCCAGCTTTAGAAAAAGGA
+
CCCCCFFFFFFFGGGGGGGGGGHHHHHHHHHHHHHHHHHHHHHHHGHHHHHGGHHHHHHIHHHIHHHHHHHHHHHHHHHHHHHHHHGHHHHHHHGGGGHHHHHHHHHHHHHHHHHHHHHHHHHHHHHHHHHHFHHHHHHHHHHHHHHHHHHHHHHHHHHHHHHHHHHHHGHHHHGHHHHHHGGHHHGHHHHGHHHHHHHHHHHHHHHHHHHHHHHHHHHHHHHHHHHHHGHHHHHFHGHHHHGHHHHHGGG
@M05620:45:000000000-G6HP7:1:1101:21933:7422 1:N:0:170
AAACCAAGCAGACACTCACCGCTCCCTCGCCACAGGCCAATAGTTTGTCCTCACTGAGTTGGCAACAAGTGGCTGCTGTGGCTGCCATTTTTCTGGTGATGGCCATCAGCTCCGACGAGGTCAGCTGGGGGGCTTTCTTTGTGTAAGCAACGAGAAACCTGAAAGAAGCATTTTTTAACTAAGTCCTGCTGAGTCATTCATGAGTTTTTAGCCGCCTTGCTTCTTCTCACAGACTCTCTACTCTCATGCCA
+
CCCCCCBFBFFFGGGGGGGGGGGGGGHHGGGGGHHHGGHHHHHHHHHHHHHHHHHHHHHHHHHFHHHHHHHHGHGGGHHHHHHFGHHHHHHHHHHHHHHHHHHHHHHHHHHHHGGGGGGGGHHHHHHHGGGGGGGGGGGGGGGGGGFFFFFFFFFFFFFFFFFFFFFFFFFFFFFFFFFFFFFFFFFFFFFFFFFFFFFFFFFFFFFFFFFFFFFFFFFFFFFFFFFFFFFFFFFFFFFFFFFFFFFFFFF
@M05620:45:000000000-G6HP7:1:1101:10635:7426 1:N:0:170
ATCTCTATCTCCTAAAAACCTGTTTAGATTTGGAGATAGACCTTCAGGTTTTTCATCATTTTCTGCATGAATTATACATTGACCACGTTCCAGCGTGGTCAGTTTGCAGCATTCTGTTATTTTGTTTGACAGAGTGTCTTGTTGAGAACATATGTAGGACATGATTTTTTCCTGCAACAGGGAAAATAAAGTATAAGTTTTAAAGATTTATTCTTTAATAAAGGATCTCAAAGCCAGCTTTAGAAAAAGGA
+
CCCCCFFFFFFFGGGGGGGGGGHHHHHHHHHHHGHHHHHHHHHHHHHHHHHGGHHHHIHHHHHHIHHHHHHHHHHHHHHHHHHHHHGHHHHHHHGGGGHHHHHHHHHHHHHHHHHHHHHHHHHHHHHHHHHHHHHHHHHHHHHHHHHHHHHHHHHHHHFHHHHHHHHHHGHHHHHHHHHHHGGHHHHHHHHHHHHHHHHHHHHHHHHHHHHHHHHHHHHHHHHHHHHHHHHHHHHHHGHHHHGHHHHGGGH
@M05620:45:000000000-G6HP7:1:1101:19694:7437 1:N:0:170
CATCCTGACCCTGAAGTACCCCATTGAGCATGGCATCGTCACCAACTGGGACGACATGGAGAAGATCTGGCACCACACCTTCTACAACGAGCTGCGCGTGGCCCCGGAGGAGCACCCAGTGCTGCTGACCGAGGCCCCCCTGAACCCCAAGGCCAACAGAGAGAAGATGACTCAGGTGAGGCTCGGCCGACGCCCGTGCTCCTCCCGTCCTTTCCCCAGTCATTTTCTGCCCGGCTTGATTTCTGACATTA
+
DDDDDFFFFFFFGGGGGGGGGGGHHHHHHHHHHHHHHGHHHGHHHGHHHHHHGGGGGHHHHHHHHHHHHHHHHGHHHGGHHHHHHHHHGGGGGHHGGGGGGGHHGGGGGGGGHHHHGGHHHHHHHHHGHHGGGGGGGGGGGGHHHHGGGGHGHHGGGGGGGGGGGGGGGGGGGGGGGGGGGGGGFFFFFFFFFFFF@FFFFFFFFFFFFFDFFFFFFFFFFFFFFFFFFFFFBFFFFFFFFFFFF0F0FF0
@M05620:45:000000000-G6HP7:1:1101:5335:7439 1:N:0:170
AAACCAAGCAGACACTCACCGCTCCCTCGCCACAGGCCAATAGTTTGTCCTCACTGAGTTGGCAACAAGTGGCTGCTGTGGCTGCCATTTTTCTGGTGATGGCCATCAGCTCCGACGAGGTCAGCTGGGGGGCTTTCTTTGTGTAAGCAACGAGAAACCTGAAAGAAGCATTTTTTAACTAAGTCCTGCTGAGTCATTCATGAGTTTTTAGCCGCCTTGCTTCTTCTCACAGACTCTCTACTCTCATGCCA
+
CBCCCBCFCFFFGGGGGGGGGGGGGGHHGGGGGHHHGGHHHHHHHHHHHHHHHHHHHHHHHHHGHHHHHHHHGHGGHHHHHHHGGHHHHHHHHHHHHHHHHHHHHHHHHHHHHGGGGGGGGHHHHHHHGGGGGGGGGGGGGGGGGGFFFFFFFFFFFFFFFFFFFFFFFFFFFFFFFFFFFFFFFFFFFFFFFFFFFFFFFFFFFFFFFFFFFFFFFFFFFFFFFFFFFFFFFFFFFFFFFFFFFFFFFFB
@M05620:45:000000000-G6HP7:1:1101:14783:7442 1:N:0:170
CATCCTGACCCTGAAGTACCCCATTGAGCATGGCATCGTCACCAACTGGGACGACATGGAGAAGATCTGGCACCACACCTTCTACAACGAGCTGCGCGTGGCCCCGGAGGAGCACCCAGTGCTGCTGACCGAGGCCCCCCTGAACCCCAAGGCCAACAGAGAGAAGATGACTCAGGTGAGGCTCGGCCGACGCCCGTGCTCCTCCCGTCCTTTCCCCAGTCATTTTCTGCCCGGCTTGATTTCTGACATTA
+
DCCDDFFFFFFFGGGGGGGGGGGHHHHHHHHHHHHHHGHHHGHHHGHHHHHHGGGGGHHHHHHHHHHHHHHHHGHHHGGHHHHHHHHHGGGGGHHGGGGGGGHHGGGGGGGGHHHHGGHGHHHHFHGHHHGGGGGGGGGGGGGHHHGGGGHGHHGGGGGGGEGGGGEGGGGGGGGGHGFFGGGGFFEFF=DFFFFFFFDEFFFFFFFBDFDFFFFFFFFFFBFFFFFFFEFFDFFFC=FFFFFFFBFFBF0
@M05620:45:000000000-G6HP7:1:1101:14548:7446 1:N:0:170
ATCTCTATCTCCTAAAAACCTGTTTAGATTTGGAGATAGACCTTCAGGTTTTTCATCATTTTCTGCATGAATTATACATTGACCACGTTCCAGCGTGGTCAGTTTGCAGCATTCTGTTATTTTGTTTGACAGAGTGTCTTGTTGAGAACATATGTAGGACATGATTTTTTCCTGCAACAGGGAAAATAAAGTATAAGTTTTAAAGATTTATTCTTTAATAAAGGATCTCAAAGCCAGCTTTAGAAAAAGGA
+
CCCCCFFFFFFFGGGGGGGGGGHHHHHHHHHHHHHHHHHHHHHHHHHHHHHGGHHHHIHHHHHHHHHHHHHHHHHHHHHHHHHHHHGHHHHHHHGGGGHHHHHHHHHHHHHHHHHHHHHHHHHHHHHHHHHHHHHHHHHHHHHHHHHHHHHHGHHHHHHHHHHHHHHHHGHHHHHGHHHHHGGHHGGHHHHHHHHGHHHHHHHFHHHHHHHHHHHHHHHHFHHHGHHHHHHHHHHGHGHHHHHHHHHHGGG
@M05620:45:000000000-G6HP7:1:1101:4162:7452 1:N:0:170
CATCCTGACCCTGAAGTACCCCATTGAGCATGGCATCGTCACCAACTGGGACGACATGGAGAAGATCTGGCACCACACCTTCTACAACGAGCTGCGCGTGGCCCCGGAGGAGCACCCAGTGCTGCTGACCGAGGCCCCCCTGAACCCCAAGGCCAACAGAGAGAAGATGACTCAGGTGAGGCTCGGCCGACGCCCGTGCTCCTCCCGTCCTTTCCCCAGTCATTGTCTGCCCGGCTTGATTTCTGACATTA
+
AAABAFFFF>B4F4GDFGGGCCE4AAFAFGGGHGHHCFH2GEF32EGGHHHG?EG?AGBBGGACHFHFF5CFGCGHA?>GHFFHHFFFC11/>GFEEEGG/E0?E//CGCDGCGHHDFCFHDGHH1GGCF@@<@@C.<C?CEF0FAA:AA.CEHG.CFFBB/CAFG/;00999CFFGFFAFEAFB;.AB-9999--;DAAFFFFEF.:ADDFF///9..FFFFF/;BB/BFF?=-BB-.;:BFF//9;9F/
@M05620:45:000000000-G6HP7:1:1101:5348:7452 1:N:0:170
AAACCAAGCAGACACTCACCGCTCCCTCGCCACAGGCCAATAGTTTGTCCTCACTGAGTTGGCAACAAGTGGCTGCTGTGGCTGCCATTTTTCTGGTGATGGCCATCAGCTCCGACGAGGTCAGCTGGGGGGCTTTCTTTGTGTAAGCAACGAGAAACCTGAAAGAAGCATTTTTTAACTAAGTCCTGCTGAGTCATTCATGAGTTTTTAGCCGCCTTGCTTCTTCTCACAGACTCTCTACTCTCATGCCA
+
CCCCCBBFBFFFGGGGGGGGGGGGGGHHGGGGGHHHGGHHHHHHHHHHHHHHHHHHHHHHHHHHHHHHHHHHGHGGHHHHHHHGGHHHHHHHHHHGHHHHHHHHHHHHHHHHHGGGFFGGFGHHHHHHGGGGGGGGGGGGGGGGGFFFFFFFFFFFFFFFFFFFFFFFFFFFFFFFFFFFFFFFFFFFFFFFFFFFFFFFFFFFFFFFFFFFFFFFFFFFFFFFFFFFFFFFFFFFFFFFFFFFFFFEFFB
@M05620:45:000000000-G6HP7:1:1101:24701:7457 1:N:0:170
ATCTCTATCTCCTAAAAACCTGTTTAGATTTGGAGATAGACCTTCAGGTTTTTCATCATTTTCTGCATGAATTATACATTGACCACGTTCCAGCGTGGTCAGTTTGCAGCATTCTGTTATTTTGTTTGACAGAGTGTCTTGTTGAGAACATATGTAGGACATGATTTTTTCCTGCAACAGGGAAAATAAAGTATAAGTTTTAAAGATTTATTCTTTAATAAAGGATCTCAAAGCCAGCTTTAGAAAAAGGA
+
BBAABFFFFFFFGGGGGGGGGGHHHHHHHHHGHHHHHHHFHHHHHHHHGHHGGHHHHHHHHHHHHHHHHGHHHHHHHHHHGHHHHHGHHHHHHHGGGGHHHHHHHHHHFHHHHHHHHHHHHHHHHHHHHHHHHHHHHHHHHHHHGHHHHHHHHHHHHHHHHHHHHHHHHGHHHHHHHHHHHGG0GHGHHHHGHHHGHGGHHHHHHHHHHHHHHHHHHGHHHHHHFHHHHHHHHHHHHGGHHHHHHHHHGGH
@M05620:45:000000000-G6HP7:1:1101:14791:7461 1:N:0:170
CATCCTGACCCTGAAGTACCCCATTGAGCATGGCATCGTCACCAACTGGGACGACATGGAGAAGATCTGGCACCACACCTTCTACAACGAGCTGCGCGTGGCCCCGGAGGAGCACCCAGTGCTGCTGACCGAGGCCCCCCTGAACCCCAAGGCCAACAGAGAGAAGATGACTCAGGTGAGGCTCGGCCGACGCCCGTGCTCCTCCCGTCCTTTCCCCAGTCATTTTCTGCCCGGCTTGATTTCTGACATTC
+
?AA1AFFFFCF1BGBAFFGG1GAFHBFFCFHHHHHGGCHHCFEE/EGHB/0F//E/AB01A10BA1FGGFFFFEEG/EEHFHD2F1DGECEEFEC>EEG//?GECE/BC/E?CCGFC/CG<1GGEHCFGH?C@CCFACC@CGBHHGGG.CHEEE.C9A9B//9A9//C00C09;09;/;FGE9F@?-A=-9-;99-@B-;///BBE-9BAAFB///;--/BFFFFFFF//BEB-@@@--;BF/9//BFFF/
@M05620:45:000000000-G6HP7:1:1101:14555:7465 1:N:0:170
ATCTCTATCTCCTAAAAACCTGTTTAGATTTGGAGATAGACCTTCAGGTTTTTCATCATTTTCTGCATGAATTATACATTGACCACGTTCCAGCGTGGTCAGTTTGCAGCATTCTGTTATTTTGTTTGACAGAGTGTCTTGTTGAGAACATATGTAGGACATGATTTTTTCCTGCAACAGGGAAAATAAAGTATAAGTTTTAAAGATTTATTCTTTAATAAAGGATCTCAAAGCCAGCTTTAGAAAAAGGA
+
CDCCDFFFFFFFGGGGGGGGGGHHHHHHHHHHHHHHHHHHHHHHHHHHHHHGGHHHHIIIHIHIHHHHHHHHHHHHHHHHHHHHHHGHHHHHHHGGGGHHHHHHHHHHHHHHHHHHHHHHHHHHHHHHHHHHHHHHHHHHHHHHHHHHHHHHHHHHHHHHHHHHHHHHHGHHHHHHHHHHHGGHHHHHHHHHHHHHHHHHHHHHHHHHHHHHHHHHHHHHHHHHHHHHHHHHHHHHHGHHHHHHHHHHGGH
@M05620:45:000000000-G6HP7:1:1101:22841:7485 1:N:0:170
AAACCAAGCAGACACTCACCGCTCCCTCGCCACAGGCCAATAGTTTGTCCTCACTGAGTTGGCAACAAGTGGCTGCTGTGGCTGCCATTTTTCTGGTGATGGCCATCAGCTCCGACGAGGTCAGCTGGGGGGCTTTCTTTGTGTAAGCAACGAGAAACCTGAAAGAAGCATTTTTTAACTAAGTCCTGCTGAGTCATTCATGAGTTTTTAGCCGCCTTGCTTCTTCTCACAGACTCTCTACTCTCATGCCA
+
DDDDDDDFCFFFGGGGGGGGGGGGGGHHGGGGGHHHGGHHHHHHHHHHHHHHHHHHHHHHHHHHHHHHHHHHGHGGHHHHHHHGGHHHHHHHHHHHHHHHHHHHHHHHHHHHHGGGGGGGGHHHHHHHGGGGGGGGGGGGGGGGGGFFFFFFFFFFFFFFFFFFFFFFFFFFFFHFFFFFFFFFFFFFFFFFFFFFFFFHHHFFFFFFFFFFFFFFFFFFHFFFFFFFFFFFFFFFFFFFFFFFFFFFFFF
@M05620:45:000000000-G6HP7:1:1101:19442:7498 1:N:0:170
CATCCTGACCCTGAAGTACCCCATTGAGCATGGCATCGTCACCAACTGGGACGACATGGAGAAGATCTGGCACCACACCTTCTACAACGAGCTGCGCGTGGCCCCGGAGGAGCACCCAGTGCTGCTGACCGAGGCCCCCCTGAACCCCAAGGCCAACAGAGAGAAGATGACTCAGGTGAGGCTCGGCCGACGCCCGTGCTCCTCCCGTCCTTTCCCCAGTCATTTTCTGCCCGGCTTGATTTCTGACATTT
+
CCCCCFFFFFFFGGGGGGGGGGGHHGHHHHHHHGHHHGEHHGHHHGHHHHHHGGGGGHHHHHHHHHHHHHHHHGHHHGGHHHHHHHHHGGGGGHHGGGGGGGHHGGGGGGGGHHHHGGHHHHHHHHHHHHGGGGGGGGGGGGHHHHGGGDHGHHGGGGGGGEGGGGGGGGGGGGGGFGFFFGFGFFFFFBFAFFFF-;D.BF9BFFF.ADAFFFFFFFFBFFFFBFFFFFFF?DFFFAAFFFFBF/9BFF/
@M05620:45:000000000-G6HP7:1:1101:9445:7505 1:N:0:170
CATCCTGACCCTGAAGTACCCCATTGAGCATGGCATCGTCACCAACTGGGACGACATGGAGAAGATCTGGCACCACACCTTCTACAACGAGCTGCGCGTGGCCCCGGAGGAGCACCCAGTGCTGCTGACCGAGGCCCCCCTGAACCCCAAGGCCAACAGAGAGAAGATGACTCAGGTGAGGCTCGGCCGACGCCCGTGCTCCTCCCGTCCTTTCCCCAGTCATTTTCTGCCCGGCTTGATTTCTGACATTT
+
DDDDDFFFFFFFGGGGGGGGGGGHHHHHHHHHHHHHHGHHHGHHHGHHHHHHGGGGGHHHHHHHHHHHHHHHHGHHHGGHHHHHHHHHGGGGGHHGGGGGGGHHGGGGGGGGHHHHGGHHHHHHHHHGHHGGGGGGGGGGGGHHHHGGGGHGHHGGGGGGGGGGGGGGGGGGGGGGGGGGGFGGFFFFFFFFFFFFFFFFFFFFFFFFFFFFFFFFFFFFFFFFFFFFFFFFBFFFFF.FFFFFB<FFBF0
@M05620:45:000000000-G6HP7:1:1101:5668:7506 1:N:0:170
TACCTGTACTGGGGAAGAGTGTAGCAATCGCCATTCCTACCCTAAAGATCGGAAGAGCACACGTCTGAACTCCAGTCACAGAAGACCATCTCGTATGCCGTCTTCTGCTTGAAAAAAAAAAAAAAAAAACAGACTTTCAAACACTTTCGTTACTTGTTAGTTTTGAAACACGTCTACTTCAAATCCTCTGTTAGCTCTACGCGCTAGATGTGATGACGCACCCACCGCGGCTCATGCATAAGCACGTCCAC
+
CBCCCFFFFFFFGGGGGGGGGGHHHHHHHGGGGGHHHHHHHHHHHHHEHHHGGGGHHHHHHHGHHHGHHHHHHHHHHHHHHHHHGHHHGHHHHGDFGHHGGGHGHGHFHGGHHHHFFEF@F@//</--<.<//.00000=00..0:00../:.00000000000..000/...9/.00000000000000;000000000.---9-.0000000000..---.....-----.00000090000/-....9
@M05620:45:000000000-G6HP7:1:1101:22839:7507 1:N:0:170
AAACCAAGCAGACACTCACCGCTCCCTCGCCACAGGCCAATAGTTTGTCCTCACTGAGTTGGCAACAAGTGGCTGCTGTGGCTGCCATTTTTCTGGTGATGGCCATCAGCTCCGACGAGGTCAGCTGGGGGGCTTTCTTTGTGTAAGCAACGAGAAACCTGAAAGAAGCATTTTTTAACTAAGTCCTGCTGAGTCATTCATGAGTTTTTAGCCGCCTTGCTTCTTCTCACAGACTCTCTACTCTCATGCCA
+
AAABBABFBFFFGGGGGGGGGGGGGGHHGGGGGHHHGGHHG3GHHHHHHHHHHHHEFFGGGFGFHHHHHFHHGHGGHHHHHHHEFGGHHHHHHHHGHHGGHHHHGHHHHHFHHFGGG?DCGHHHHHFHGGCCFGGGGGGGGGGGGGFFFFFFFFFFFFFFFFFFEFFFFFFFFFFFFFFFFFFFFFFFFFFBFBBFFFFFFFFFFFFFFFFFF.@FFFFFFFFFFFFFFFFB/FFFFFFFFFFFFFFFFF/
@M05620:45:000000000-G6HP7:1:1101:5824:7525 1:N:0:170
CATCCTGACCCTGAAGTACCCCATTGAGCATGGCATCGTCACCAACTGGGACGACATGGAGAAGATCTGGCACCACACCTTCTACAACGAGCTGCGCGTGGCCCCGGAGGAGCACCCAGTGCTGCTGACCGAGGCCCCCCTGAACCCCAAGGCCAACAGAGAGAAGATGACTCAGGTGAGGCTCGGCCGACGCCCGTGCTCCTCCCGTCCTTTCCCCAGTCATTTTCTGCCCGGCTTGATTTCTGACATTA
+
CBCCCFFFFFFFGGGGGGGGGGGHHHHHHHHHHHHHHGHHHGHHHGHHHHHHGGGGGHHHHHHHHHHHHHHHHGHHHGGHHHHHHHHHGGGGGHHGGGGGGGHHGGGGGGGGHHHHGGHHHHHHHHHHHHGGGGGGGGGGGGHHHHGGGGGGHHGGGGGGGGGGGGGFGGGGGGGGGGGGGGGGFFFFFCFFFFFFFFFFFFFFFFFEFFFFFFFFFFFFFFFFFFFFFFFFFFFFFFAFFFFFF;FFFF/
@M05620:45:000000000-G6HP7:1:1101:5811:7538 1:N:0:170
CATCCTGACCCTGAAGTACCCCATTGAGCATGGCATCGTCACCAACTGGGACGACATGGAGAAGATCTGGCACCACACCTTCTACAACGAGCTGCGCGTGGCCCCGGAGGAGCACCCAGTGCTGCTGACCGAGGCCCCCCTGAACCCCAAGGCCAACAGAGAGAAGATGACTCAGGTGAGGCTCGGCCGACGCCCGTGCTCCTCCCGTCCTTTCCCCAGTCATTTTCTGCCCGGCTTGATTTCTGACATTT
+
DCCDDFFFFFFFGGGGGGGGGGGHHHHHHHHHHHHHHGHHHGHHHGHHHHHHGGGGGHHHHHHHHHHHHHHHHGHHHGGHHHHHHHHHGGGGGHHGGGGGGGHHGGGGGGGGHHHHGGHHHHHHHHHHHHGGGGGGGGGGGGHHHHGGGGHGHHEFGGGGGGGGFFGFGGGGGGGGGGGGGGGGFFFFFAFFFFFF@FFFFFFFFFFFFFFFFFBFFFDFFFFFFFFFFFFFFFFFFFAFFFFFF0FFFF0
@M05620:45:000000000-G6HP7:1:1101:5832:7543 1:N:0:170
CATCCTGACCCTGAAGTACCCCATTGAGCATGGCATCGTCACCAACTGGGACGACATGGAGAAGATCTGGCACCACACCTTCTACAACGAGCTGCGCGTGGCCCCGGAGGAGCACCCAGTGCTGCTGACCGAGGCCCCCCTGAACCCCAAGGCCAACAGAGAGAAGATGACTCAGGTGAGGCTCGGCCGACGCCCGTGCTCCTCCCGTCCTTTCCCCAGTCATTTTCTGCCCGGCTTGATTTCTGACATTA
+
CDCDDFFFFFFFGGGGGGGGGGGHHHHHHHHHHHHHHGHHHGHHHGHHHHHHGGGGGHHGHHHHHHHHHHHHHGHHHGGHHHHHHHHHGGGGGHHGGGGGGGHHGGGGGGGGHHHHGGHHHHHHHHHHHHGGGGGGGGGGGGHHHHGGGGHGHHGGGGGGGGGGGGGGGGGGGGGGGGGGGGGGFFFFFFFFFFFFDDDFFFFFFFFFFFFFFFFFFFFFFFFFFFFFFFFFD=FFFAAFFFFFFBFBFF0
@M05620:45:000000000-G6HP7:1:1101:7205:7557 1:N:0:170
ATCTCTATCTCCTAAAAACCTGTTTAGATTTGGAGATAGACCTTCAGGTTTTTCATCATTTTCTGCATGAATTATACATTGACCACGTTCCAGCGTGGTCAGTTTGCAGCATTCTGTTATTTTGTTTGACAGAGTGTCTTGTTGAGAACATATGTAGGACATGATTTTTTCCTGCAACAGGGAAAATAAAGTATAAGTTTTAAAGATTTATTCTTTAATAAAGGATCTCAAAGCCAGCTTTAGAAAAAGGA
+
ABAABFFFFFFFGGGGGGGGGGFHHHHGHHHHHHHHHHHHHHHHHHHEHGHGGHHHHHHHHHHHHHHHHGHHHHHHHHHHHHHGHHGHHHHHHHGGGGHHHHHHHHHHHHHHHHHHHHHHHHHHHHHHGGHHHHHHHHHHGHHH?FGHHHGFHHHHHHHHFHGHHHHHHGHHHHGHGHHHHEFHHHHHGFGHHHGGHGGHHHHHHGHHHHHHHHHHHHHHHGBHHHHHHGHGHHGHHGHHHHHHHGGGGFF
@M05620:45:000000000-G6HP7:1:1101:10974:7559 1:N:0:170
CATCCTGACCCTGAAGTACCCCATTGAGCATGGCATCGTCACCAACTGGGACGACATGGAGAAGATCTGGCACCACACCTTCTACAACGAGCTGCGCGTGGCCCCGGAGGAGCACCCAGTGCTGCTGACCGAGGCCCCCCTGAACCCCAAGGCCAACAGAGAGAAGATGACTCAGGTGAGGCTCGGCCGACGCCCGTGCTCCTCCCGTCCTTTCCCCAGTCATTTTCTGCCCGGCTTGATTTCTGACCTTT
+
AAABBFFFFCFFGGGFGGGFEFEFGFHFGHFFFHHHGGHHHGHHHGHFHHHHGGGEGGFFGHFHHGHGFDHHHGHHHGGGFFFHHHFFEF>EGHGEGGGGGGHGGGCGGGGGHHHHGGGHHBGHHHHHHHGCGG-CADGGGFHFFEGGADHGGHGGGGGGFFAEGGFGGGGGFGGGGGGGFAAA?BEFBBBBBBB<;ADFFFFFB?DAD9AFF///;FAFFFFFFFFFBFFF.9-@--.9/BFFBB///B/
@M05620:45:000000000-G6HP7:1:1101:23938:7566 1:N:0:170
AGATTACTGCAACAGTTCCCCCTGGACCTGGAAAAGTTTCTTGCCTGGCTTACAGAAGCTGAAACAACTGCCAATGTCCTACAGGATGCTACCCGTAAGGAAAGGCTCCTAGAAGACTCCAAGGGAGTAAAAGAGCTGATGAAACAATGGCAAGTAAGTCAGGCATTTCCGCTTTAGCACTCTTGTGGATCCAATTGAACAATTCTCAGCATTTGTACTTGTAACTGACAAGCCAGGGACAAAACAAAGAT
+
CCCCCFFFFFFFGGFFGGGGGGGGHHHHHHHHHHHHFGHHHHHHHHHHHHHHHHHHHHHHHHHHHHHHHHHHHHHHHHHHDGGHGGHHHHFGHHGGGGHHGHGGHHHHGHHHHHHHHHHHHHHGGEGFHGHHHGHHHHEHHHGGHHFHHFHHHGHHHHHHHHHHHHHHHHGGGGGHFHHHHHHHHHHGHHHHFHHHHGHHGGHHHHHFGFFHHHHHHGHHHHHGHHHGHHHHHGEGGGEGGF;AFGGGFGB
@M05620:45:000000000-G6HP7:1:1101:23957:7573 1:N:0:170
AGATTACTGCAACAGTTCCCCCTGGACCTGGAAAAGTTTCTTGCCTGGCTTACAGAAGCTGAAACAACTGCCAATGTCCTACAGGATGCTACCCGTAAGGAAAGGCTCCTAGAAGACTCCAAGGGAGTAAAAGAGCTGATGAAACAATGGCAAGTAAGTCAGGCATTTCCGCTTTAGCACTCTTGTGGATCCAATTGAACAATTCTCAGCATTTGTACTTGTAACTGACAAGCCAGGGACAAAACAAAGAT
+
BBBBBFFFFFFBGGGFGGGGGGGGHHHHHHGHHHFHGHHHHHHHHHHHHHHHHHHHHGHHHHHHHHHHHHHHHHHHHHHHFHHHHHHHHHHHHHGGGGHHHHHGHHHHGHHHGHHHHHHHHHHGGHGGHHHHHGHHHHGHHHHHHHHHHHHHHGHHHHHHHHFHHHHHHHGGGGGHHHHHHHHHHGHGHHHHHFHHHBGFHHHHHHHHHHHHHHHHHFHGHHGHHHHEHHHHHGGGGGGGGGGGGGGGGFF
@M05620:45:000000000-G6HP7:1:1101:7202:7576 1:N:0:170
ATCTCTATCTCCTAAAAACCTGTTTAGATTTGGAGATAGACCTTCAGGTTTTTCATCATTTTCTGCATGAATTATACATTGACCACGTTCCAGCGTGGTCAGTTTGCAGCATTCTGTTATTTTGTTTGACAGAGTGTCTTGTTGAGAACATATGTAGGACATGATTTTTTCCTGCAACAGGGAAAATAAAGTATAAGTTTTAAAGATTTATTCTTTAATAAAGGATCTCAAAGCCAGCTTTAGAAAAAGGA
+
DDDDDFFFFFFFGGGGGGGGGGHHHHHHHHHHHHHHHHHHHHHHHHHHHHHGGHHHHIHHHHHHIHHHHHHHHHHHHHHHHHHHHHGHHHHHHHGGGGHHHHHHHHHHHHHHHHHHHHHHHHHHHHHHHHHHHHHHHHHHHHHHHHHHHHHHHHHHHHHHHHHHHHHHHGHHHHHHHHHHHGGHHHHHHGHHHHHHHHHHHHHHHHHHHHHHHHHHHHHHHHHHHHHHHHHHHHHHHGHHHHHFHHHHGGH
@M05620:45:000000000-G6HP7:1:1101:7224:7585 1:N:0:170
ATCTCTATCTCCTAAAAACCTGTTTAGATTTGGAGATAGACCTTCAGGTTTTTCATCATTTTCTGCATGAATTATACATTGACCACGTTCCAGCGTGGTCAGTTTGCAGCATTCTGTTATTTTGTTTGACAGAGTGTCTTGTTGAGAACATATGTAGGACATGATTTTTTCCTGCAACAGGGAAAATAAAGTATAAGTTTTAAAGATTTATTCTTTAATAAAGGATCTCAAAGCCAGCTTTAGAAAAAGGA
+
AA1AAFFFFFFFGGGD1GFG11DFGFDGEFGGHH01CD11BFEFHFHHFHHEEFHFBAFGGDGFEBHFHD1AEFFHH2AFGBDAGCE/FGGDBGEECEHFFFBDDGEHHGH12FBGBF2GGDHHGHFEFHHGHHDBFGFGGHGFDEGGHHEGEFGHFHEHHHHHDGHHE@FGHHGFBFHHE//CCCGFFFD??<DGGFGGHHCGDBFGBGHHHHHHHHHF0<0</DGHFHBGHGFHHGFHHGFECFHHGEB
@M05620:45:000000000-G6HP7:1:1101:21892:7599 1:N:0:170
CATCCTGACCCTGAAGTACCCCATTGAGCATGGCATCGTCACCAACTGGGACGACATGGAGAAGATCTGGCACCACACCTTCTACAACGAGCTGCGCGTGGCCCCGGAGGAGCACCCAGTGCTGCTGACCGAGGCCCCCCTGAACCCCAAGGCCAACAGAGAGAAGATGACTCAGGTGAGGCTCGGCCGACGCCCGTGCTCCTCCCGTCCTTTCCCCAGTCATTTTCTGCCCGGCTTGATTTCTGACATTT
+
DCDDDFFFFFFFGGGGGGGGGGGHHHHHHHHHHHHHHGHHHGHHHGHHHHHHGGGGGHHHHHHHGHHHHHHHHGHHHGGHHHHHHHHHGGGGGHHGGGGGGGHHGGGGGGGGHHHHGGHHHHHHHHHHHHGGGGGGGGGGGGHHHHGGGGHGHHGGGGGGGGGGGGGGGGGGGGGGHGGGGGGGFFFFFFFFFFFF;DBFFFFFFFFEFFDFFFFFFFFFFFFFFFFFFFFFFFFFFFAFFFFFBBFFFF0
@M05620:45:000000000-G6HP7:1:1101:12879:7600 1:N:0:170
CATCCTGACCCTGAAGTACCCCATTGAGCATGGCATCGTCACCAACTGGGACGACATGGAGAAGATCTGGCACCACACCTTCTACAACGAGCTGCGCGTGGCCCCGGAGGAGCACCCAGTGCTGCTGACCGAGGCCCCCCTGAACCCCAAGGCCAACAGAGAGAAGATGACTCAGGTGAGGCTCGGCCGACGCCCGTGCTCCTCCCGTCCTTTCCCCATTCATTTTCTGCCCGGCTTGATTTCTGACATTT
+
BBBBBFFFFFFFGFGGGGGGGGFHHCHHGHHFFGFHHGHHHGHFHGHFHHHHGGGEGFHFGFHGHHHHHHHHHGHHHGGHHHHBGHBGGEEGGHHGGGGG/EHHGECBCC?DHHGHGEGCHHHGGHG1GHCCGGCGGGGGFCCCGHGGADHEGHAEG.C/BCEE//9FFFGGGGGGGGGF.EEFFFFDF=DDFFFF@A..;BBFFFFAD??FFFFFF..;;FFFBFFFBBFE.9@B>=.;BBBF//;/BF/
@M05620:45:000000000-G6HP7:1:1101:12875:7619 1:N:0:170
CATCCTGACCCTGAAGTACCCCATTGAGCATGGCATCGTCACCAACTGGGACGACATGGAGAAGATCTGGCACCACACCTTCTACAACGAGCTGCGCGTGGCCCCGGAGGAGCACCCAGTGCTGCTGACCGAGGCCCCCCTGAACCCCAAGGCCAACAGAGAGAAGATGACTCAGGTGAGGCTCGGCCGACGCCCGTGCTCCTCCCGTCCTTTCCCCAGTCATTTTCTGCCCGGCTTGATTTCTGACATTT
+
DDDDDFFFFFFFGGGGGGGGGGGHHHHHHHHHHHHHHGHHHGHHHGHHHHHGGGGGGHHHHHHHHHHHHHHHHGHHHGGHHHHHHHHHGGGGGHHGGGGGGGHHGGGGGGGGHHHHGGHHHHHHHHHHHHGGGGGGGGGGGGHHHHGGGGHGHHGGGGGGGGGGGGGGGGGGGGGGGGGGGGGGFFFFFFFFFFFF@DFFFFFFFFFEDFDFFFFFFFFFFFFFFFFFFFFFDFFFAFBFFFFFF:FFFF0
@M05620:45:000000000-G6HP7:1:1101:8436:7652 1:N:0:170
AAACCAAGCAGACACTCACCGCTCCCTCGCCACAGGCCAATAGTTTGTCCTCACTGAGTTGGCAACAAGTGGCTGCTGTGGCTGCCATTTTTCTGGTGATGGCCATCAGCTCCGACGAGGTCAGCTGGGGGGCTTTCTTTGTGTAAGCAACGAGAAACCTGAAAGAAGCATTTTTTAACTAAGTCCTGCTGAGTCATTCATGAGTTTTTAGCCGCCTTGCTTCTTCTCACAGACTCTCTACTCTCATGCCA
+
BBBBBBBFBFFFGGGGGGGGGGGGGGHHFGGGGHHGGGHHHHHHHHHHHHHHHHHHHHHHHHHHHHHHHHHHGHGGHHHHHHHGGHHHHHHHHHHGHHHHHHHHHHHHHHHHHGGGCECFGHHHHHHHGGGGGGGGGGGGGGGGGGFFFFFFFFFFFFFFFFFFFFFFFFFFFFFFFFFFFFFFFFFFFFFFFFFFFFFFFFFFFFFFFFBBFDFFFFFFFFFFFFFF/BFBFFFFFFFFFFFFFFF/FFF
@M05620:45:000000000-G6HP7:1:1101:14150:7660 1:N:0:170
CATCCTGACCCTGAAGTACCCCATTGAGCATGGCATCGTCACCAACTGGGACGACATGGAGAAGATCTGGCACCACACCTTCTACAACGAGCTGCGCGTGGCCCCGGAGGAGCACCCAGTGCTGCTGACCGAGGCCCCCCTGAACCCCAAGGCCAACAGAGAGAAGATGACTCAGGTGAGGCTCGGCCGACGCCCGTGCTCCTCCCGTCCTTTCCCCAGTCATTTTCTGCCCGGCTTGATTTCTGACATTA
+
EDDEEFFFFFFFGGGGGGGGGGGHHHHHHHHHHHHHHGHHHGHHHGHHHHHHGGGGGHHHHHHHHHHHHHHHHGHHHGGHHHHHHHHHGGGGGHHGGGGGGGHHGGGGGGGGHHHHGGHHHHHHHHHHHHGGGGGGGGGGGGHHHHGGGGHGHHGGGGGGGGGGGGGGGGGGGGGGHGGGGGGGFFFFFFFFFFFFDFFFFFFFFFFFFFFFFFFFFFFFFFFFFHHFFFFFFFFFFFFFFFFFFBFFFF1
@M05620:45:000000000-G6HP7:1:1101:8422:7667 1:N:0:170
AAACCAAGCAGACACTCACCGCTCCCTCGCCACAGGCCAATAGTTTGTCCTCACTGAGTTGGCAACAAGTGGCTGCTGTGGCTGCCATTTTTCTGGTGATGGCCATCAGCTCCGACGAGGTCAGCTGGGGGGCTTTCTTTGTGTAAGCAACGAGAAACCTGAAAGAAGCATTTTTTAACTAAGTCCTGCTGAGTCATTCATGAGTTTTTAGCCGCCTTGCTTCTTCTCACAGACTCTCTACTCTCATGCCA
+
DDCCDDDFDFFFGGGGGGGGGGGGGGHHGGGGGHHHGGHHHHHHHHHHHHHHHHHHHHHHHHHHHHHHHHHHGHGGHGHHHHHGGHHHHHHHHHHHHHHHHHHHHHHHHHHHHGGGGGGGGHHHHHHHGGGGGGGGGGGGGGGGGGFFFFFFFFFFFFFFFFFFFFFFFFFFFFHFFFFFFFFFFFFFFFFFFFFFFFHHFHFFFFFFFFFFFFFFFFFFFFFFFFFFFFFFFFFFFFFFFFFFFFFBFFB
@M05620:45:000000000-G6HP7:1:1101:23017:7671 1:N:0:170
CATCCTGACCCTGAAGTACCCCATTGAGCATGGCATCGTCACCAACTGGGACGACATGGAGAAGATCTGGCACCACACCTTCTACAACGAGCTGCGCGTGGCCCCGGAGGAGCACCCAGTGCTGCTGACCGAGGCCCCCCTGAACCCCAAGGCCAACAGAGAGAAGATGACTCAGGTGAGGCTCGGCCGACGCCCGTGCTCCTCCCGTCCTTTCCCCAGTCATTTTCTGCCCGGCTTGATTTCTGACATTT
+
CCCCCFFFFFFFGGGGGGGGGGGHHHHHHHHHHHHHHGHHHGHHHGHHHHHHGGGGGHHHHHHHHHHGHHHHHGHHHGGHHHHHHHHHGGGGGHGGGGGGGGHHGGGGGGGGHHHHGGHHHHHHHHHHHHGDGGGGGGGGGGHHHHGGGGHGHHGGGGGGGGGGGGGGGGGGGGGGGGGGGGGGFFFFAFFFAFFFBAAEFFFFFFF.ADAFFFFFFFDFFBFFFFFFFBFEFFFFFFAFFFFB9;;0BF0
@M05620:45:000000000-G6HP7:1:1101:11251:7671 1:N:0:170
ATCTCTATCTCCTAAAAACCTATTTAGATTTGGAGATAGACCTTCAGGTTTTTCATCATTTTCTGCATGAATTATACATTGACCACGTTCCAGCGTGGTCAGTTTGCAGCATTCTGTTATTTTGTTTGACAGAGTGTCTTGTTGAGAACATATGTAGGACATGATTTTTTCCTGCAACAGGGAAAATAAAGTATAAGTTTTAAAGATTTATTCTTTAATAAAGGATCTCAAAGCCAGCTTTAGAAAAAGGA
+
CBCCCFFFFFFFGGGGGGGGGGHHHHHHHHHHGCHHHFHHHHHHHHHHHHHGGHHHHHHHHHHIHHHHHHGHHHHHHHHHGHHHHHGHHHHGHHGFGGHHHHHHHHHHGHHHHHHHHHHHHHHHHHHHHHHHHHHHHHHHHHHHHHGGHHHHHHHHHGHHHHHHHHHHHGHHHHHHGHHHHGGHHHGGGHHHHHGHHHHHHHHHHFHHHHHHHHHHHHHFGHHGEHHHHHHGFHHCGGHHHHHFHFHGG?;
@M05620:45:000000000-G6HP7:1:1101:5853:7686 1:N:0:170
AAACCAAGCAGACACTCACCGCTCCCTCGCCACAGGCCAATAGTTTGTCCTCACTGAGTTGGCAACAAGTGGCTGCTGTGGCTGCCATTTTTCTGGTGATGGCCATCAGCTCCACGAGGTCAGCTGGGGGGCTTTCTTTGTGTAAGCAACGAGAAACCTGAAAGAAGCATTTTTTAACTAAGTCCTGCTGAGTCATTCATGAGTTTTTAGCCGCCTTGCTTCTTCTCACAGACTCTCTACTCTCATGCCAG
+
CCCCCCCFCFFFGGGGGGGGGGGGGGHHGGGGGHHHGGHHHHHHHHHHHHHHHHHHHHHHHHHHHHHHHHHHGHGGHHHHHHHGGHHHHHHHHHHHHHHHHGHHHHHHHHHHHHHGGGGFHGHHHHHGGGGGGGGGGGGFFGGGGGGGGGGGFFFFFFFFFFFFFFFFFFFFFFFFFFFFFFFFFFFFFFFFFFFFFFFFFFFFFFFFFFFFFFFFFFFFFFFFFFFFFFFFFFFFFFFFFFFFFF;FFF0
@M05620:45:000000000-G6HP7:1:1101:11244:7690 1:N:0:170
ATCTCTATCTCCTAAAAACCTATTTAGATTTGGAGATAGACCTTCAGGTTTTTCATCATTTTCTGCATGAATTATACATTGACCACGTTCCAGCGTGGTCAGTTTGCAGCATTCTGTTATTTTGTTTGACAGAGTGTCTTGTTGAGAACATATGTAGGACATGATTTTTTCCTGCAACAGGGAAAATAAAGTATAAGTTTTAAAGATTTATTCTTTAATAAAGGATCTCAAAGCCAGCTTTAGAAAAAGGA
+
1AAAAFFFFF3DEBGGFGCEGFFGFHHCBGDDF1BBBEFDGHHHHHHGHGFEEFHGGHFGEGGHGB2FGE1BEHHFHHFHHAAGEHEFGHFFHFGGGGCFDFGHDGGHHFHFGHHHHHHHGHHHGHHHHHHHHHHHHHGHHHHHHHGHHHHHHHHHHHHHHHHHHHHHHGHHHHHHHHHHHGGGHHHHGGHHHHHGHFGHHHHHHHHHHHHHHHHHHGHGHHFHHHFHHGGHHFHHHGHHHHHHGGHHFGF
@M05620:45:000000000-G6HP7:1:1101:21331:7741 1:N:0:170
AAACCAAGCAGACACTCACCGCTCCCTCGCCACAGGCCAATAGTTTGTCCTCACTGAGTTGGCAACAAGTGGCTGCTGTGGCTGCCATTTTTCTGGTGATGGCCATCAGCTCCACGAGGTCAGCTGGGGGGCTTTCTTTGTGTAAGCAACGAGAAACCTGAAAGAAGCATTTTTTAACTAAGTCCTGCTGAGTCATTCATGAGTTTTTAGCCGCCTTGCTTCTTCTCACAGACTCTCTACTCTCATGCCAG
+
CCCCCCCFCFFFGGGGGGGGGGGGGGHHGGGGGHHHGGHHHGHHHHHHHHHHHHHHHHHHHHHHHHHHHHHHGHGGHHHHHHHGGHHHHHHHHHHHHHHHHHHHHHHHHHHHHHHGEFGFHHHHHHHGGGGGGGGGGGGGGGGGGGGGGGGGFFFFFFFFFFFFFFFFFFFFFFFFFFFFFFFFFFFFFFFFFFFFFFFFFFFFFFFFFFFFDFFFFFFFFFFFFFFFFFFFFFFFFFFFFFFFFFBFFF;
@M05620:45:000000000-G6HP7:1:1101:21343:7759 1:N:0:170
AAACCAAGCAGACACTCACCGCTCCCTCGCCACAGACCAATAGTTTGTCCTCACTGAGTTGGCAACAAGTGGCTGCTGTGGCTGCCATTTTTCTGGTGATGGCCATCAGCTCCACGAGGTCAGCTGGGGGGCTTTCTTTGTGTAAGCAACGAGAAACCTGAAAGAAGCATTTTTTAACTAAGTCCTGCTGAGTCATTCATGAGTTTTTAGCCGCCTTGCTTCTTCTCACAGACTCTCTACTCTCATGCCAG
+
DDDDDCCFDFFFGGGGGGGGGGGGGGHHGGGGGHHCHHHHHHHHHHHHHHHHHHHHHHHHHHHHHHHHHHHHGHGGHHHHHHHGGHHHHHHHHHHHHHHHHHHHHHHHHHHHHHHGGGGGHHHHHHHGGGGGGGGGGGGGGGGGGGGGGGGGGFFFFFFFFFFFFFFFFFFFFFFFFFFFFFFFFFFFFFFFFFFFFFFFFFFFFFFFFFFFDFFFFFFFFFFFFFFFFFFFFFFFFFFFFFFFFFFFFF0
@M05620:45:000000000-G6HP7:1:1101:21324:7764 1:N:0:170
AAACCAAGCAGACACTCACCGCTCCCTCGCCACAGGCCAATAGTTTGTCCTCACTGAGTTGGCAACAAGTGGCTGCTGTGGCTGCCATTTTTCTGGTGATGGCCATCAGCTCCACGAGGTCAGCTGGGGGGCTTTCTTTGTGTAAGCAACGAGAAACCTGAAAGAAGCATTTTTTAACTAAGTCCTGCTGAGTCATTCATGAGTTTTTAGCCGCCTTGCTTCTTCTCACAGACTCTCTACTCTCATGCCAG
+
BBBBBAAFBFFFGGGGGGGGFGGGGGHHGGGGGHHEGGHHHHHHHHHHHHHHHHHHHHHHHHHHHHHHHGGHGHGGHHHHHHHGGHHHHHHHHHHHHHGHHHHHHHHHHHHHHHHG/EEFFHHHFHHGGGGGGGGGGGGGGGGGGGGGGGGGFFFFFFFFFFFFFFFFFFFFFFFFFFFFFFFFFFFFFFFFFFFFFFFFFFFFFFFFFFFFFFCFFFFFFFFFFFFFFFFFFFFFFFFFFFFFFF9FFF/
@M05620:45:000000000-G6HP7:1:1101:16907:7803 1:N:0:170
ATCTCTATCTCCTAAAAACCTGTTTAGATTTGGAGATAGACCTTCAGGTTTTTCATCATTTTCTGCATGAATTATACATTGACCACGTTCCAGCGTGGTCAGTTTGCAGCATTCTGTTATTTTGTTTGACAGAGTGTCTTGTTGAGAACATATGTAGGACATGATTTTTTCCTGCAACAGGGAAAATAAAGTATAAGTTTTAAAGATTTATTCTTTAATAAAGGATCTCAAAGCCAGCTTTAGAAAAAGGA
+
DDDDDFFFFFFFGGGGGGGGGGHHHHHHHHHHHHHHHHHHHHHHHHHHHHHGGHHHHIHHHHHHHHHHHHHHHHHHHHHHHHHHHHGHHHHHHHGGGGHHHHHHHHHHHHHHHHHHHHHHHHHHHHHHHHHHHHHHHHHHHHHHHHHHHHHHHHHHHHHHHHHHHHHHHGHHHHHHHHHHHGGHHHHHHHHHHHHHHHHHHHGHHHHHHHHHHHHHHHHHHHHHHHHHHHHHGHHHHGHHHHHFHHGHGGH
@M05620:45:000000000-G6HP7:1:1101:6532:7812 1:N:0:170
CATCCTGACCCTGAAGTACCCCATTGAGCATGGCATCGTCACCAACTGGGACGACATGGAGAAGATCTGGCACCACACCTTCTACAACGAGCTGCGCGTGGCCCCGGAGGAGCACCCAGTGCTGCTGACCGAGGCCCCCCTGAACCCCAAGGCCAACAGAGAGAAGATGACTCAGGTGAGGCTCGGCCGACGCCCGTGCTCCTCCCGTCCTTTCCCCAGTCATTTTCTGCCCGGCTTGATTTCTGACATTT
+
AAABBFFFFFFFGGGGGFGGGGGHHHHHHHHHHHHHHGHGHGHHHGHHHHHHGEGGGHHGH3FGGHHHHGHHHGGHFGGHHHHHHHHHGGGGGHHGGGGGGGHHGGGCGGGGHHHHGGGHHHHHGHHHHHGCFGGGGGGGGGHGGHGGGGHGHHGEGGGGGGGEFGFGGGGGGGGGGGGGGGGGFFFFFFFFAFCFBFFFFFFFFEF;ADFFFFEFFFDFFFFFFFFFF/BEFFFCFF9FFFBBFB/BFF/
@M05620:45:000000000-G6HP7:1:1101:16901:7820 1:N:0:170
ATCTCTATCTCCTAAAAACCTGTTTAGATTTGGAGATAGACCTTCAGGTTTTTCATCATTTTCTGCATGAATTATACATTGACCACGTTCCAGCGTGGTCAGTTTGCAGCATTCTGTTATTTTGTTTGACAGAGTGTCTTGTTGAGAACATATGTAGGACATGATTTTTTCCTGCAACAGGGAAAATAAAGTATAAGTTTTAAAGATTTATTCTTTAATAAAGGATCTCAAAGCCAGCTTTAGAAAAAGGA
+
CCBCCFFFFFFFGGGGGGGGGGHHHHHHHHHHHHHHHHHHHHHHHHHHHHHGGHHHHHHIHHHHHHHHHHHHHHHHHHHHHGHHHHGHHHHHHHGFGGHHHHHHHHHHHHHHHHHHHHHHHHHHHHHHHGGHHHHHHHHHHHHHHHGHHHHHHHHHHHHHHHHHHHHHHGHHHHHHHHGHHGGGHHHHHGHHHHHGHHHHHHGHHHHHHHHHHHHHHGHHHHHHHHHHHHHHHFHHHGHHHHHGHGHFGGH
@M05620:45:000000000-G6HP7:1:1101:4439:7822 1:N:0:170
CATCCTGACCCTGAAGTACCCCATTGAGCATGGCATCGTCACCAACTGGGACGACATGGAGAAGATCTGGCACCACACCTTCTACAACGAGCTGCGCGTGGCCCCGGAGGAGCACCCAGTGCTGCTGACCGAGGCCCCCCTGAACCCCAAGGCCAACAGAGAGAAGATGACTCAGGTGAGGCTCGGCCGACGCCCGTGCTCCTCCCGTCCTTTCCCCAGTCATTTTCTGCCCGGCTTGATTTCTGACATTT
+
BBAABFFFFFFFGGGGGGGGGGGHHFHFGGHHCGHHHGHHHGHGHGHHHEFHGGGGGHHGHHHHHHHGFHHHHGHHHGGHHHHGHHHHGGGGGGHGGGGGGGFHGGGGCCGGHHHHGGHGGHHHHHHHHHGGGGGGGGGGGEHHHHGGGGHEHHEGGGGFFFGGGGGGGFFFFGFGGFGG.CEFFFEFFFFFACFB>DFAFFFFFFDEFFFFFEFFFF.FFFFFFFFF/BFED>FFFFFFFFFFBFFBFF/
@M05620:45:000000000-G6HP7:1:1101:6544:7825 1:N:0:170
CATCCTGACCCTGAAGTACCCCATTGAGCATGGCATCGTCACCAACTGGGACGACATGGAGAAGATCTGGCACCACACCTTCTACAACGAGCTGCGCGTGGCCCCGGAGGAGCACCCAGTGCTGCTGACCGAGGCCCCCCTGAACCCCAAGGCCAACAGAGAGAAGATGACTCAGGTGAGGCTCGGCCGACGCCCGTGCTCCTCCCGTCCTTTCCCCAGTCATTTTCTGCCCGGCTTGATTTCTGACATTA
+
DDDDDFFFFFFFGGGGGGGGGGGHHHHHHHHHHHHHHGHHHGHHHGHHHHHHGGGGGHHHHHHHHHHHHHHHHGHHHGGHHHHHHHHHGGGGGHHGGGGGGGHHGGGGGGGGHHHHGGHHHHHHHHHHHHGGGGGGGGGGGGHHHHGGGGHGHHGGGGGGGGGGGGGGGGGGGGGGHGGGGGGGFFFFFFFFFFFFFFFFFFFFFFFFFFFFFFFFFFFFFFFFHFFFFFFFFFFFFAFFFFFFFBFFFF0
@M05620:45:000000000-G6HP7:1:1101:6564:7836 1:N:0:170
CATCCTGACCCTGAAGTACCCCATTGAGCATGGCATCGTCACCAACTGGGACGACATGGAGAAGATCTGGCACCACACCTTCTACAACGAGCTGCGCGTGGCCCCGGAGGAGCACCCAGTGCTGCTGACCGAGGCCCCCCTGAACCCCAAGGCCAACAGAGAGAAGATGACTCAGGTGAGGCTCGGCCGACGCCCGTGCTCCTCCCCTCCTTTCCCCAGTCATTTTCTGCCCGGCTTGATTTCTGACCTTA
+
AAABBFFFFFFFGGGGEBGGGGGHHFHBFHHFGHHHHGHGHGHHHGHHHFHHAEGGGHHHHHHFHHGHHHHHHGHHEGGHHHHHHHHHFGGGGGHEGGGGGEHHGGCCGGDFHHHHGGHHHHH<FHFHHHCGDGDGGGGGCCHHHHGGGGHGHHGGGGFGFG.EBFGGGGGGGG9FGFBFGEGGFFADABFB@DFB-.9ABFEFFF..;A.:FFFFFF.;BFF/BFFF//BE.-99BA.BBBBB/9B/BF/
@M05620:45:000000000-G6HP7:1:1101:6529:7838 1:N:0:170
CATCCTGACCCTGAAGTACCCCATTGAGCATGGCATCGTCACCAACTGGGACGACATGGAGAAGATCTGGCACCACACCTTCTACAACGAGCTGCGCGTGGCCCCGGAGGAGCACCCAGTGCTGCTGACCGAGGCCCCCCTGAACCCCAAGGCCAACAGAGAGAAGATGACTCAGGTGAGGCTCGGCCGACGCCCGTGCTCCTCCCGTCCTTTCCCCAGTCATTTTCTGCCCGGCTTGATTTCTGACATTT
+
BBBBBFFFFFFFGGFGGGGGGGGHHHHGHHHHHGHHHGHHHGHHHGHHHHHHGGGGGHHHHHFHHHHHHHHHHGHHHGGHHHHHHHHHGGGGGHHGGGGGGGHHGGGGGGGGHHHHGGHHHHHHHHHHHHGGGGGGGGGGGGGHHHGGGGHGHHGGGGGEGGGGGGGGGEFGGGGGGGGGGGGGFFFFFFFFFFFFBFFFFFFFFFFFFFFFFFFFFFFFFFFFFFFFFFFFFFFFF;AFFFFFFBF/BF/
@M05620:45:000000000-G6HP7:1:1101:25946:7866 1:N:0:170
AGATTACTGCAACAGTTCCCCCTGGACCTGGAAAAGTTTCTTGCCTGGCTTACAGAAGCTGAAACAACTGCCAATGTCCTACAGGATGCTACCCGTAAGGAAAGGCTCCTAGAAGACTCCAAGGGAGTAAAAGAGCTGATGAAACAATGGCAAGTAAGTCAGGCATTTCCGCTTTAGCACTCTTGTGGATCCAATTGAACAATTCTCAGCATTTGTACTTGTAACTGACAAGCCAGGGACAAAACAAAGAT
+
ABABCFFFFFFFGGGFGGGGGGGGHHHHHHHHGHHHFHHHHHHHHHHHHHHHHHHHHHHHHHHHHHHHHHHHHHHHHHHHHHHHHHHHHHHHHHGGGGHHHHHHHHHHGHHHHHHHHHHHHGHGGGGGHHHHHGHHHHGHHHHHHHHHHHHHHGHHHHHHHHHHHHHHHHGGGGGHHHGHHHHHHHHGHHHHGHHHHHFFHHHHHHHHHHHHHHHHHHHHHHHHHHHHGHHHGGFGGGGGGGGGGGGGGGG
@M05620:45:000000000-G6HP7:1:1101:14620:7878 1:N:0:170
AAACCAAGCAGACACTCACCGCTCCCTCGCCACAGGCCAATAGTTTGTCCTCACTGAGTTGGCAACAAGTGGCTGCTGTGGCTGCCATTTTTCTGGTGATGGCCATCAGCTCCACGAGGTCAGCTGGGGGGCTTTCTTTGTGTAAGCAACGAGAAACCTGAAAGAAGCATTTTTTAACTAAGTCCTGCTGAGTCATTCATGAGTTTTTAGCCGCCTTGCTTCTTCTCACAGACTCTCTACTCTCATGCCAG
+
CCCCCCCFCFFFGGGGGGGGGGGGGGHHGGGGGHHHGGHHHHHHHHHHGHHHHHHHHHHHHHHHHHHHHHHHGHGGHHHHHHHGGHHHHHHHHHHHHHHHHHHHHHHHHHHHHHHGGGGEHHHHHHHGGGGGGGGGGGGGGGGGGGGFFGGGFFFFFFFFFFFFFFFFFFFFFFFFFFFFFFFFFFFFFFFFFFFFFFFFFFFFFFFFFFFFFFFFFFFFFFFFFFFFFFFFFFFFFFFFFFFFFFBFFF0
@M05620:45:000000000-G6HP7:1:1101:14615:7901 1:N:0:170
AAACCAAGCAGACACTCACCGCTCCCTCGCCACAGGCCAATAGTTTGTCCTCACTGAGTTGGCAACAAGTGGCTGCTGTGGCTGCCATTTTTCTGGTGATGGCCATCAGCTCCACGAGGTCAGCTGGGGGGCTTTCTTTGTGTAAGCAACGAGAAACCTGAAAGAAGCATTTTTTAACTAAGTCCTGCTGAGTCATTCATGAGTTTTTAGCCGCCTTGCTTCTTCTCACAGACTCTCTACTCTCATGCCAG
+
BABABBBFBFFFGGGGGGGGEGGGGGHHCGGGGHHHGGFHHHHHHHHHHHHHHHHHHHHHHHHHHHHHHGHHGHGGHHHHHHHGGHHHHHHHHHHHHFDGHHHHGHHHHHHHHGHGEGGEGHHGHHHGGGGGGGGGGGGBFBGGGGGGGGGGFFFBFFFFFFFFFFFFFFFFFFFEFFFBBBBFFFFFFFFFFFFFFFFFFFFFFFFFE/FFFFFFFFFFFFFFFFFFFFFFFFFFFFFFFFFFFF9BFF;
@M05620:45:000000000-G6HP7:1:1101:13597:7905 1:N:0:170
CATCCTGACCCTGAAGTACCCCATTGAGCATGGCATCGTCACCAACTGGGACGACATGGAGAAGATCTGGCACCACACCTTCTACAACGAGCTGCGCGTGGCCCCGGAGGAGCACCCAGTGCTGCTGACCGAGGCCCCCCTGAACCCCAAGGCCAACAGAGAGAAGATGACTCAGGTGAGGCTCGGCCGACGCCCGTGCTCCTCCCGTCCTTTCCCCAGTCATTTTCTGCCCGGCTTGATTTCTGACATTA
+
AAABBFFFFFFFGGGGGGGGGGGHFHHHHHHHHHHHHGHHGGHHHGHHHHHFGGGGGHHHHHHHHHHHHHHHHGHHHGGHHHHHHHHHGGGGGHHGGGGGGGHHGGGGGGGGHHHHGGGGGHHHGHHFHFGGGGGGGGGGGGHHHHGGGGHGHHGGGGGGGGGGGGGFGGGGGGGGGGGGGGGGFFFFFFFFFFFF=D?EFFFFFFF;DD.BFFFFFFFFFFFFFF/BFFEFDFFFFFFFFFFFB;BFFF/
@M05620:45:000000000-G6HP7:1:1101:13577:7911 1:N:0:170
CATCCTGACCCTGAAGTACCCCATTGAGCATGGCATCGTCACCAACTGGGACGACATGGAGAAGATCTGGCACCACACCTTCTACAACGAGCTGCGCGTGGCCCCGGAGGAGCACCCAGTGCTGCTGACCGAGGCCCCCCTGAACCCCAAGGCCAACAGAGAGAAGATGACTCAGGTGAGGCTCGGCCGACGCCCGTGCTCCTCCCGTCCTTTCCCCAGTCATTTTCTGCCCGGCTTGATTTCTGACATTA
+
DDDDDFFFFFFFGGGGGGGGGGGHHHHHHHHHHHHHHGHHHGHHHGHHHHHHGGGGGHHHHHHHHHHHHHHHHGHHHGGHHHHHHHHHGGGGGHHGGGGGGGHHGGGGGGGGHHHHGGHGHHHHHHHHHHGGGGGGGGGGGGHHHHGGGGHGHHGGGGGGGGGGGGGGGGGGGGGGHGGGGGGGFFFFFFFFFFFF@DDFFFFFFFFEFFFFFFFFFFFFFFFFFFFFFFFFFFFFFFFFFFFFFFFFFF0
@M05620:45:000000000-G6HP7:1:1101:11053:7921 1:N:0:170
AGATTACTGCAACAGTTCCCCCTGGACCTGGAAAAGTTTCTTGCCTGGCTTACAGAAGCTGAAACAACTGCCAATGTCCTACAGGATGCTACCCGTAAGGAAAGGCTCCTAGAAGACTCCAAGGGAGTAAAAGAGCTGATGAAACAATGGCAAGTAAGTCAGGCATTTCCGCTTTAGCACTCTTGTGGATCCAATTGAACAATTCTCAGCATTTGTACTTGTAACTGACAAGCCAGGGACAAAACAAAGAT
+
BAABBFFFFFDDGGGGGGGGGGGGHHHHHHHHHHHHHHHHHHHHHHHHHHHHHHHHHHHHHHHHHHHHHHHHHHHHHHHHHHHHHHHHHHBHHHGGGGHHHH3FGHHHGHHHHHHHHHHHHHHGGHGGHHHHGGHHHHHHHHHHHHHHHHHHHGHHHHHHHHHHHHHHHHGGGGGHGHHHHHHHHGHGHHHHHCGHHHHHHHHHHHHHHHHHHHHHHHHHHHHGHHHHHHHHHGGEGGGG.C9FGFGGG/F
@M05620:45:000000000-G6HP7:1:1101:13568:7927 1:N:0:170
CATCCTGACCCTGAAGTACCCCATTGAGCATGGCATCGTCACCAACTGGGACGACATGGAGAAGATCTGGCACCACACCTTCTACAACGAGCTGCGCGTGGCCCCGGAGGAGCACCCAGTGCTGCTGACCGAGGCCCCCCTGAACCCCAAGGCCAACAGAGAGAAGATGACTCAGGTGAGGCTCGGCCGACGCCCGTGCTCCTCCCGTCCTTTCCCCAGTCATTTTCTGCCCCGCTTGATTTCTGGCCTTT
+
BBBBBFFFFF4CGGGGGGGGGGGHHHFFHHHHHHCGHDHHHGHFEGHHHGHEFFEFGHHFGHAHHGFGFGHHHGHHHGGHHHHGHGHHGGGGGHHGGGGCGGGHGGGCCCDFGHHHGA<?GGDF?FF1FHDCGFFGGGGGGGFHHHGGGGF.GHGGGGGGGGDFFFFFGGGGGGFGFFFG.;AFFAEFF--@=AF;>:A:BF/FFFD.A9;:;FFFF..;F/BB;FF;/BBE.9@@DF.9;;BB///.:B;
@M05620:45:000000000-G6HP7:1:1101:24473:7928 1:N:0:170
CATCCTGACCCTGAAGTACCCCATTGAGCATGGCATCGTCACCAACTGGGACGACATGGAGAAGATCTGGCACCACACCTTCTACAACGAGCTGCGCGTGGCCCCGGAGGAGCACCCAGTGCTGCTGACCGAGGCCCCCCTGAACCCCAAGGCCAACAGAGAGAAGATGACTCAGGTGAGGCTCGGCCGACGCCCGTGCTCCTCCCGTCCTTTCCCCAGTCATTTTCTGCCCGGCTTGATTTCTGACATTA
+
CCCCCFFFFFFFGGGGGGGGGGGHHHHHHHHHHHHHHGHHHGHHHGHHHGHHGGGGGHHHHHHHHHHHHHHHHGHHHGGHHHHHHHHHGGGGGHHGGGFGGGHHGGGGGGGGHGHHGGHHHHHHHHHHHHGGGGGGGGGGGGHHHHGGGGHGHHGGGGGGGGGGGGGGGGGGGGGGGGGGGGGGFFFFFFFFFFFFFFFFFFFFFFFFFFFFFFFFFFFBFFFFFFFFFFFFD=BBDA:BFFFFE;FFFF0
@M05620:45:000000000-G6HP7:1:1101:11073:7932 1:N:0:170
AGATTACTGCAACAGTTCCCCCTGGACCTGGAAAAGTTTCTTGCCTGGCTTACAGAAGCTGAAACAACTGCCAATGTCCTACAGGATGCTACCCGTAAGGAAAGGCTCCTAGAAGACTCCAAGGGAGTAAAAGAGCTGATGAAACAATGGCAAGTAAGTCAGGCATTTCCGCTTTAGCACTCTTGTGGATCCAATTGAACAATTCTCAGCATTTGTACTTGTAACTGACAAGCCAGGGACAAAACAAAGAT
+
BAABCFFFFFFFGGGGGGGGGGGGHHHHHHHHHHHHFHHHHHHHHHHHHHHHHHHHHHHHHHHHHHHHHHHHHHHHHHHHHHHHGHHHHHHHHHGGGGHHHGHHHHHHGHHHHHHGHHHHHHHGGHGGHGHHHGHHHHHHHGHHHHHHHHHGHGHHHHHHHHHHHHHHHHGGGGGHHHHHHHHHHGHGHHHHHFHHHGHHHHHHHHHHHHGHHHHHHHHHHGHGHHHHHHGHGGGGGGGGGFFFGEGGGGB
@M05620:45:000000000-G6HP7:1:1101:15587:7956 1:N:0:170
AGATTACTGCAACAGTTCCCCCTGGACCTGGAAAAGTTTCTTGCCTGGCTTACAGAAGCTGAAACAACTGCCAATGTCCTACAGGATGCTACCCGTAAGGAAAGGCTCCTAGAAGACTCCAAGGGAGTAAAAGAGCTGATGAAACAATGGCAAGTAAGTCAGGCATTTCCGCTTTAGCACTCTTGTGGATCCAATTGAACAATTCTCAGCATTTGTACTTGTAACTGACAAGCCAGGGACAAAACAAAGAT
+
BBBBBFFFFFBFGGGGGGGGGGGGHHHHHHHHHHHHGHHHHHHHHHHHHHHHHHHHHHHHHHHHHHHHHHHHHHHHHHHHHHHHHHHHHHGHHHGFEFGGGHGGHHHHGHHHHHHHHHHHHHHGEFFEHFHHHGHHHHHHHGHHHHHHHHHHHGHHHHHHHHHHHHHHHHGGGGGHHHHHHHHHHGHGHHHHHHHHHHFHHHHHHHHHHHHHHHHHHHHHHHGHHHHHHHHHHGGGGGGGGGGGGGGGGGG
@M05620:45:000000000-G6HP7:1:1101:6497:7964 1:N:0:170
CATCCTGACCCTGAAGTACCCCATTGAGCATGGCATCGTCACCAACTGGGACGACATGGAGAAGATCTGGCACCACACCTTCTACAACGAGCTGCGCGTGGCCCCGGAGGAGCACCCAGTGCTGCTGACCGAGGCCCCCCTGAACCCCAAGGCCAACAGAGAGAAGATGACTCAGGTGAGGCTCGGCCGACGCCCGTGCTCCTCCCGTCCTTTCCCCAGTCATTTTCTGCCCGGCTTGATTTCTGACATTT
+
CCCCCFFFFFFFGGGGGGGGGGGHHHHHHHHHHGHHHGHHHGHHHGHHHHHHGGGGGHHHHHHHHHHHHHHHHGHHHGGHHHHHHHHHGGGGGHHGGGGGGGHHGGGCGGGGHHHHGGHHHHHHHHHGHHGGGGGGGGGGGGHHHHGGDFHGHHGGGGGGGGGFFGGGGGGGGGGGGGFGGGGGFFFFFFFFFFFFBDFFFFBFFFFEFFFFFFFFFFF0B:FFFFFFFEFEDFFAFFFFFF0FB0FBBF0
@M05620:45:000000000-G6HP7:1:1101:20371:7998 1:N:0:170
CATCCTGACCCTGAAGTACCCCATTGAGCATGGCATCGTCACCAACTGGGACGACATGGAGAAGATCTGGCACCACACCTTCTACAACGAGCTGCGCGTGGCCCCGGAGGAGCACCCAGTGCTGCTGACCGAGGCCCCCCTGAACCCCAAGGCCAACAGAGAGAAGATGACTCAGGTGAGGCTCGGCCGACGCCCGTGCTCCTCCCGTCCTTTCCCCAGTCATTTTCTGCCCGGCTTGATTTCTGACATTA
+
BBBBBFFFFFFFGGGGGGGGGGFGGHHHHHFFFHHHHGHHDGHHEGHHGHFHGGGGGHHFHGHGHDHEHHHGHGHHHGGHHHHHHHHFGEEGEHHGFGGGGGHHGGGGGGDBHFHHGGHGHHFHHHHHGHGF@C?FD@DCGGGFHHGGGGEGHHGGGGGGGGDGGFGGFGFGBBFFFFFFAEFFBF?FBAFFFFFADDFABFFFF.DFAFF/9BFFFBDBFBFFF/:9FFFFD--9B-.99BFF/B/;B//
@M05620:45:000000000-G6HP7:1:1101:7303:8011 1:N:0:170
CATCCTGACCCTGAAGTACCCCATTGAGCATGGCATCGTCACCAACTGGGACGACATGGAGAAGATCTGGCACCACACCTTCTACAACGAGCTGCGCGTGGCCCCGGAGGAGCACCCAGTGCTGCTGACCGAGGCCCCCCTGAACCCCAAGGCCAACAGAGAGAAGATGACTCAGGTGAGGCTCGGCCGACGCCCGTGCTCCTCCCGTCCTTTCCCCAGTCATTTTCTGCCCGGCTTGATTTCTGACATTA
+
DDCCDFFFFFFFGGGGGGGGGGGHHHHHHHHHHHHHHGHHHGHHHGHHHHHHGGGGGHHHHHHHHHHHHHHHHGHHHGGHHHHHHHHHGGGGGHHGGGGGGGHHGGGGGGGGHHHHGGHHHHHHHHHHHHGGGGGGGGGGGGHHHHGGGGHGHHGGGGGGGGGGGGGGGGGGGGGGHGGGGGGGFFFFFFFFFFFF@DFFFFFFFFFFFFFFFFFFFFFFFFFFFFFFFFFFFFFFFAAFFFFFF0;0FF0
@M05620:45:000000000-G6HP7:1:1101:7317:8025 1:N:0:170
CATCCTGACCCTGAAGTACCCCATTGAGCATGGCATCGTCACCAACTGGGACGACATGGAGAAGATCTGGCACCACACCTTCTACAACGAGCTGCGCGTGGCCCCGGAGGAGCACCCAGTGCTGCTGACCGAGGCCCCCCTGAACCCCAAGGCCAACAGAGAGAAGATGACTCAGGTGAGGCTCGGCCGACGCCCGTGCTCCTCCCGTCCTTTCCCCAGTCATTTTCTGCCCGGCTTGATTTCTGACATTA
+
CCDDDFFFFFFFGGGGGGGGGGGHHHHHHHHHHHHHHGHHHGHHHGHHHHHHGGGGGHHHHHHHHHHHHHHHHGHHHGGHHHHHHHHHGGGGGHHGGGGGGGHHGGGGGGGGHHHHGGHHHHHHHHHHHHGGGGGGGGGGGGHHHHGGGGHGHHGGGGGGGGGGGGGGGGGGGGGGHGGGGGGGFFFFFFFFFFFFCDFFFFFFFFFFFFFFFFFFFFFFFFFFFFFFFFFFFAFFFAFFFFFFF:FFFF0
@M05620:45:000000000-G6HP7:1:1101:22636:8038 1:N:0:170
CATCCTGACCCTGAAGTACCCCATTGAGCATGGCATCGTCACCAACTGGGACGACATGGAGAAGATCTGGCACCACACCTTCTACAACGAGCTGCGCGTGGCCCCGGAGGAGCACCCAGTGCTGCTGACCGAGGCCCCCCTGAACCCCAAGGCCAACAGAGAGAAGATGACTCAGGTGAGGCTCGGCCGACGCCCGTGCTCCTCCCGTCCTTTCCCCAGTCATTTTCTGCCCGGCTTGATTTCTGACATTA
+
DDEDDFFFFFFFGGGGGGGGGGGHHHHHHHHHHHHHHGHHHGHHHGHHHHHHGGGGGHHHHHHHHHHHHHHHHGHHHGGHHHHHHHHHGGGGGHHGGGGGGGHHGGGGGGGGHHHHGGHHHHHHHHHHHHGGGGGGGGGGGGHHHHGGGGHGHHGGGGGGGGGGGGGGGGGGGGGGHGGGGGGGFFFFFFFFFFFFFFFFFFFFFFFFFFFFFFFFFFFFFFFFFHFFFFFFFFFFFFFFFFFFFEFFFF1
@M05620:45:000000000-G6HP7:1:1101:24246:8045 1:N:0:170
CATCCTGACCCTGAAGTACCCCATTGAGCATGGCATCGTCACCAACTGGGACGACATGGAGAAGATCTGGCACCACACCTTCTACAACGAGCTGCGCGTGGCCCCGGAGGAGCACCCAGTGCTGCTGACCGAGGCCCCCCTGAACCCCAAGGCCAACAGAGAGAAGATGACTCAGGTGAGGCTCGGCCGACGCCCGTGCTCCTCCCGTCCTTTCCCCAGTCATTTTCTGCCCGGCTTGATTTCTGACATTA
+
AAAABFFFFFFFGGGFGGGGGGEHHHHHGHGHHHHHHGHHGGHHHGHHHGHHGGGGGHHHHHHHHHHHHHHHHGGHHGGHHHHHHHHHGGGGGHHEFCEGGEHHGGGGGGGGGGHHGGHGHHHGHHHHHHGGGCDGGGGGGGGHHHGGGGHGHHGGGGGGGGGAFFFFGFFBFGGGGGG?AEFGFFFFFFAFFFFFCFFFFFFFFFFFDAD/FFFFFFDBBFFBFFFFFEFFFAAAF-FFFBB/9BBFFF/
@M05620:45:000000000-G6HP7:1:1101:22643:8057 1:N:0:170
CATCCTGACCCTGAAGTACCCCATTGAGCATGGCATCGTCACCAACTGGGACGACATGGAGAAGATCTGGCACCACACCTTCTACAACGAGCTGCGCGTGGCCCCGGAGGAGCACCCAGTGCTGCTGACCGAGGCCCCCCTGAACCCCAAGGCCAACAGAGAGAAGATGACTCAGGTGAGGCTCGGCCGACGCCCGTGCTCCTCCCGTCCTTTCCCCAGTCATTTTCTGCCCGGCTTGATTTCTGCCATTT
+
BAABBFFFFFBFGGGGGGGGGGGGHHFGGFHHHHEGHFGGEFHDCGHHHEHHC0EEFHHHHFF33DGDGFHBGFGHFGGHHHHDG4EHFGCGFFGEGGEGGEHHGG/B<//EGHHHGGCC1FGHHH?1CF>CCCGGGGGGGGFFGHGGA.GACGE.CEBFFFA.BF/CF0CFFBFBF/CG.EEGF=EFAAD-@DB9@.A.BFFFFFFFDFFFFFFFF.:FFFFFFFF//BFE.-@9B;ABBFFFF/;/;9/
@M05620:45:000000000-G6HP7:1:1101:24263:8057 1:N:0:170
CATCCTGACCCTGAAGTACCCCATTGAGCATGGCATCGTCACCAACTGGGACGACATGGAGAAGATCTGGCACCACACCTTCTACAACGAGCTGCGCGTGGCCCCGGAGGAGCACCCAGTGCTGCTGACCGAGGCCCCCCTGAACCCCAAGGCCAACAGAGAGAAGATGACTCAGGTGAGGCTCGGCCGACGCCCGTGCTCCTCCCGTCCTTTCCCCAGTCATTTTCTGCCCGGCTTGATTTCTGACATTA
+
DDCDDFFFFFFFGGGGGGGGGGGHHHHHHHHHHHHHHGHHHGHHHGHHHHHHGGGGGHHHHHHHHHHHHHHHHGHHHGGHHHHHHHHHGGGGGHHGGGGGGGHHGGGGGGGGHHHHGGHHHHHHHHHHHHGGGGGGGGGGGGHHHHGGGGHGHHGGGGGGGGGGGGGGGGGGGGGGGGGGGGGGFFFFFFFFFFFFCDFFFFFFFFFFFFFFFHFFFFFFFFFFFFFFFFFFFFFFFFFFFFFFFFFFFF0
@M05620:45:000000000-G6HP7:1:1101:24237:8070 1:N:0:170
CATCCTGACCCTGAAGTACCCCATTGAGCATGGCATCGTCACCAACTGGGACGACATGGAGAAGATCTGGCACCACACCTTCTACAACGAGCTGCGCGTGGCCCCGGAGGAGCACCCAGTGCTGCTGACCGAGGCCCCCCTGAACCCCAAGGCCAACAGAGAGAAGATGACTCAGGTGAGGCTCGGCCGACGCCCGTGCTCCTCCCGTCCTTTCCCCAGTCATTTTCTGCCCGGCTTGATTTCTGACATTA
+
AAAABFFFFFFFGGGGGBGGGGGHHFHHHHFGFHHHHGGHFGHHHGHHHEFHFGGGGHHEHHHHHEGFHHHHHGHHHGGHHHHHHHHHEFEEGGHGGGGGGGHHGGGGGGGGHGHHGGHGHHHHHHHGHHGGGGGGGGGCGGFHHHGGGGHGHHGGGGGGGGAFGGGGFGGGGGGGGFFGEEEGFAEDC;DFFFFD@DA.FFFFFE?FFFFFBFFFFBD9BFFFFFFFFFFFD@=BF-9BFFFFBBB9B99
@M05620:45:000000000-G6HP7:1:1101:21649:8071 1:N:0:170
ATCTCTATCTCCTAAAAACCTGTTTAGATTTGGAGATAGACCTTCAGGTTTTTCATCATTTTCTGCATGAATTATACATTGACCACGTTCCAGCGTGGTCAGTTTGCAGCATTCTGTTATTTTGTTTGACAGAGTGTCTTGTTGAGAACATATGTAGGACATGATTTTTTCCTGCAACAGGGAAAATAAAGTATAAGTTTTAAAGATTTATTCTTTAATAAAGGATCTCAAAGCCAGCTTTAGAAAAAGGA
+
DDDDDFFFFFFFGGGGGGGGGGHHHHHHHHHHHHHHHHHHHHHHHHHHHHHGGHHHHHIHHHHHHHHHHHHHHHHHHHHHGHHHHHGHHHHHHHGGGGHHHHHHHHHHHHHHHHGHHHHHHHHHHHHHHHHHHHHHHHHHHHHHHHHHHHHHHHHHHHHHHHHHHHHHHGHHHHHHHHHHHGGHHHHHGHHHHHHHHHHHHHHHHHHHHHHHHHHHHHHGHHHHHHHHHHHGHHHHHGHHHHHGHHHHGGF
@M05620:45:000000000-G6HP7:1:1101:20837:8077 1:N:0:170
AGATTACTGCAACAGTTCCCCCTGGACCTGGAAAAGTTTCTTGCCTGGCTTACAGAAGCTGAAACAACTGCCAATGTCCTACAGGATGCTACCCGTAAGGAAAGGCTCCTAGAAGACTCCAAGGGAGTAAAAGAGCTGATGAAACAATGGCAAGTAAGTCAGGCATTTCCGCTTTAGCACTCTTGTGGATCCAATTGAACAATTCTCAGCATTTGTACTTGTAACTGACAAGCCAGGGACAAAACAAAGAT
+
BBBBBFFFBDDBEGGEGFGGFGGGGGHGHHAGGHHGHHHHFFGGHHHHHHHHHHGHFHGGHFEGGCGEHFGHGHHHFEFGGHBFGGHGFFHHHHGGGEHFHFFG1?FGFBGGFHHFHHGFHHFFGEG?G?GFHFHHHFEHHFGFGHHGDFFHFGHHGHGHHFGHHHHHFFDEGGEHGHHGHHGGG1FDHGFGG<D<G<DCDHGDDDHDGCDG:GHHHHHEFCGFFGGGGFHFGGGGGD?E.F/FAEGGGE0
@M05620:45:000000000-G6HP7:1:1101:20827:8093 1:N:0:170
AGATTACTGCAACAGTTCCCCCTGGACCTGGAAAAGTTTCTTGCCTGGCTTACAGAAGCTGAAACAACTGCCAATGTCCTACAGGATGCTACCCGTAAGGAAAGGCTCCTAGAAGACTCCAAGGGAGTAAAAGAGCTGATGAAACAATGGCAAGTAAGTCAGGCATTTCCGCTTTAGCACTCTTGTGGATCCAATTGAACAATTCTCAGCATTTGTACTTGTAACTGACAAGCCAGGGACAAAACAAAGAT
+
BCBAAFFFFFFFGGGGGGGGGGGGHHHHHHGHHHHHFGHGHHGGHHHHHHHHHHHHHHHHHHHHHHHHHHHHHGHHHHHHHHGHHGHHHHGHHHGEEGHGGHHHHHHHGHHHHGGHHHHFHHHFGFFEHHHHHGHHHHHHHHHHHHHFHHHFHGGFGHHBFHFGEHHHHHGGGGGHHHHHHHHHHFHGHHHGHHHHHHHHHGHFHHHHHHGHHHGHHCHHHHHHHHHHHFGHEGFGGGGGEAFFFEFFBB;
@M05620:45:000000000-G6HP7:1:1101:12088:8130 1:N:0:170
ATCTCTATCTCCTAAAAACCTGTTTAGATTTGGAGATAGACCTTCAGGTTTTTCATCATTTTCTGCATGAATTATACATTGACCACGTTCCAGCGTGGTCAGTTTGCAGCATTCTGTTATTTTGTTTGACAGAGTGTCTTGTTGAGAACATATGTAGGACATGATTTTTTCCTGCAACAGGGAAAATAAAGTATAAGTTTTAAAGATTTATTCTTTAATAAAGGATCTCAAAGCCAGCTTTAGAAAAAGGA
+
CCCCCFFFFFFFGGGGGGGGGGHHHHHHHHHHHHHHHHHHHHHGHHHHHHHGGHHHHGHHHHHHHHHHHHHHHHHHHHHHHHHHHHGHHHHHHHGGGGHHHHHHHHGHHHHHHHHHHHHHHHHHHHHHHHHHHHHHHHHHHHHHHHHHHHHHHHHHHHGHHHHHHHHHHGHHHHGHHHHHHGGHHHHHHHHHHGHHHGHHHHHHHHHHHHHHHHHHHHHHHHHHHHHHHHHHHEHHHGHHHHHGHHHHGGH
@M05620:45:000000000-G6HP7:1:1101:11568:8137 1:N:0:170
CATCCTGACCCTGAAGTACCCCATTGAGCATGGCATCGTCACCAACTGGGACGACATGGAGAAGATCTGGCACCACACCTTCTACAACGAGCTGCGCGTGGCCCCGGAGGAGCACCCAGTGCTGCTGACCGAGGCCCCCCTGAACCCCAAGGCCAACAGAGAGAAGATGACTCAGGTGAGGCTCGGCCGACGCCCGTGCTCCTCCCGTCCTTTCCCCAGTCATTTTCTGCCCGGCTTGATTTCTGACATTT
+
BAABCFFFFFFFGGGGGGGGGGGHGHHHHHHHHHHHHGHHHGHHHGHHHHHHGGGGGHHHHHHGHHHHFFGHHGHHHGGHHHHHHHHHGGGGGHHGGGGGGGHHGGGGGGGGHHHHGGAFGHHHFHHHHHGGFGGGGGGGGGHHHHGG?EHGHHGFGGGGGGG?FGFGGGGGGGGGGGGAFCEFFFFFFFFFFFF-;.AAFFFFFFFFFFFFFFFFFFDFFBFFFFFBFBFF?-@CCAFBFFBF//;/BF/
@M05620:45:000000000-G6HP7:1:1101:16057:8144 1:N:0:170
CATCCTGACCCTGAAGTACCCCATTGAGCATGGCATCGTCACCAACTGGGACGACATGGAGAAGATCTGGCACCACACCTTCTACAACGAGCTGCGCGTGGCCCCGGAGGAGCACCCAGTGCTGCTGACCGAGGCCCCCCTGAACCCCAAGGCCAACAGAGAGAAGATGACTCAGGTGAGGCTCGGCCGACGCCCGTGCTCCTCCCGTCCTTTCCCCAGTCATTTTCTGCCCGGCTTGATTTCTGACATTA
+
CCCCCFFFFFFFGGGGGGGGGGGHHHHHHHHHHHHHHGHHHGHHHGHHHHHHGGGGGHHHHHHHHHHHHHHHHGHHHGGHHHHHHHHHGGGGGHHGGGFGGGHHGGGGGGGGHHHHGGHGHHHHHHHHHHGGGGGGGGGGGGHHHHGGGGHGHHGGGGGGGGGGGGGGGGGGGGGGGGGGGGGGFFFFFFFFFFFFDFFFFFFFFFFEDFDFFFFFFFFFFFFFFFFFFFFFFFFFFFFFFFFFFBFFFF0
@M05620:45:000000000-G6HP7:1:1101:13304:8150 1:N:0:170
CATCCTGACCCTGAAGTACCCCATTGAGCATGGCATCGTCACCAACTGGGACGACATGGAGAAGATCTGGCACCACACCTTCTACAACGAGCTGCGCGTGGCCCCGGAGGAGCACCCAGTGCTGCTGACCGAGGCCCCCCTGAACCCCAAGGCCAACAGAGAGAAGATGACTCAGGTGAGGCTCGGCCGACGCCCGTGCTCCTCCCGTCCTTTCCCCAGTCATTTTCTGCCCGGCTTGATTTCTGACATTT
+
CCCCCFFFFFFFGGGGGGGGGGGHHHHHHHHGHHHHHGHHHGHHHGHHHHHHGGGGGHHGHHGHHHHGHHHHHGHHHGGHHHHGHGFHGEGGGHHGGGGGGGHHGGGGGGGGHHHHGGHHHHGHHHHFHHGFGGGGGGGGGGHHHHGG?:GGHHEGGGEFGFDEGGGGGBFGGGGGGGGG?EFGCFFFFFFFFFFF-ADEFFFFFFF.AF?BFBFFFB.FFFFFFBFFFFFF?9>F-@.:BFFF//;BFF/
@M05620:45:000000000-G6HP7:1:1101:11172:8214 1:N:0:170
CATCCTGACCCTGAAGTACCCCATTGAGCATGGCATCGTCACCAACTGGGACGACATGGAGAAGATCTGGCACCACACCTTCTACAACGAGCTGCGCGTGGCCCCGGAGGAGCACCCAGTGCTGCTGACCGAGGCCCCCCTGAACCCCAAGGCCAACAGAGAGAAGATGACTCAGGTGAGGCTCGGCCGACGCCCGTGCTCCTCCCGTCCTTTCCCCAGTCATTTTCTGCCCGGCTTGATTTCTGACATTA
+
CCCDDFFFFFFFGGGGGGGGGGGHHHHHHHHHHHHHHGHHHGHHHGHHHHHHGGGGGHHHHHHHHHHHHHHHHGHHHGGHHHHHHHHHGGGGGHHGGGGGGGHHGGGGGGGGHHHHGGHGHHHHHHHHHHGGGGGGGGGGGGHHHHGGGGHGHHGGGGGGGGGGGGGGGGGGGGGGGGGGGGGGFFFFFFFFFFFF@DFFFFFFFFFEFFFFFFFFFFFFFFFFFFFFFFFFDFFFFFFFFFFFFEFFFF0
@M05620:45:000000000-G6HP7:1:1101:11189:8227 1:N:0:170
CATCCTGACCCTGAAGTACCCCATTGAGCATGGCATCGTCACCAACTGGGACGACATGGAGAAGATCTGGCACCACACCTTCTACAACGAGCTGCGCGTGGCCCCGGAGGAGCACCCAGTGCTGCTGACCGAGGCCCCCCTGAACCCCAAGGCCAACAGAGAGAAGATGACTCAGGTGAGGCTCGGCCGACGCCCGTGCTCCTCCCGTCCTTTCCCCAGTCATTTTCTGCCCGGCTTGATTTCTGACATTA
+
BBBCCFFFFFFFGGGGGGGGGGGHHHHHHHHHHHHHHGHHGGHHHGHHHFFHGGGGGHHGHHHHHHHHHHGHHGHHHGGHHHHHHHHHGGGGGHHGGGEGGGHHGGGGGGGGHHHHGGH<GHHHHHHFHHGGGGGGFGGGGGHGHHGGGGHGHHGGGGGGGGGGGGGGGGGGGFGGGGGGGEGFFFFFFFCDFFFF-;DEFFFFEEDAADDFFBFFFFAFFEFFFFFFFFFF?FFF-:AFFFFFFFFFF//
@M05620:45:000000000-G6HP7:1:1101:12872:8227 1:N:0:170
AAACCAAGCAGACACTCACCGCTCCCTCGCCACAGGCCAATAGTTTGTCCTCACTGAGTTGGCAACAAGTGGCTGCTGTGGCTGCCATTTTTCTGGTGATGGGCATCAGCTCCACGAGGTCAGCTGGGGGGCTTTCTTTGTGTAAGCAACGAGAAACCTGAAAGAAGCATTTTTTAACTAAGTCCTGCTGAGTCATTCATGAGTTTTTAGCCGCCTTGCTTCTTCTCACAGACTCTCTACTCTCATGCCAG
+
BABABABFBFFFGGGGGGGGGGGGGGHHGGGGGHHGGGHHHHHGHHHHHHHBGHHHHHHHHHHHHHHHHFHHGHGGHHHHHHHGGHHHHHHHHHHHHHGHHG1BFHHHHHHHHHHGGGGEHCHHHHHGGGGGGGGGGGGGGGGGGGGFGGGGFFFFFFFFFFFFFAFFFFFFFFFFFFFFFFFFFFFFFFFFFFFFFFFFFFFFFFFFFFFFFFFFFFFFFFFFFFFFFFFFFFFFFFFFFFFFFFFEFF/
@M05620:45:000000000-G6HP7:1:1101:12855:8238 1:N:0:170
AAACCAAGCAGACACTCACCGCTCCCTCGCCACAGGCCAATAGTTTGTCCTCACTGAGTTGGCAACAAGTGGCTGCTGTGGCTGCCATTTTTCTGGTGATGGCCATCAGCTCCACGAGGTCAGCTGGGGGGCTTTCTTTGTGTAAGCAACGAGAAACCTGAAAGAAGCATTTTTTAACTAAGTCCTGCTGAGTCATTCATGAGTTTTTAGCCGCCTTGCTTCTTCTCACAGACTCTCTACTCTCATGCCAG
+
DDCDDBCFCFFFGGGGGGGGGGGGGGHHGGGGGHHHGGHHHHHHHHHHHHHHHHHHHHHHHHHHHHHHHHHHGHGGHHHHHHHGGHHHHHHHHHHHHHHHHHHHHHHHHHHHHHHGGGGFHFHHHHHGGGGGGGGGGGGGGGGGGGGGGGGGFFFFFFFFFFFFFFFFFFFFFFFFFFFFFFFFFFFFFFFFFFFFFFFFFFFFFFFFFFFFFFFFFFFFFFFFFHFFFFFFFFFFFFFFFFHFFFBFFF:
@M05620:45:000000000-G6HP7:1:1101:13492:8245 1:N:0:170
AGATTACTGCAACAGTTCCCCCTGGACCTGGAAAAGTTTCTTGCCTGGCTTACAGAAGCTGAAACAACTGCCAATGTCCTACAGGATGCTACCCGTAAGGAAAGGCTCCTAGAAGACTCCAAGGGAGTAAAAGAGCTGATGAAACAATGGCAAGTAAGTCAGGCATTTCCGCTTTAGCACTCTTGTGGATCCAATTGAACAATTCTCAGCATTTGTACTTGTAACTGACAAGCCAGGGACAAAACAAAGAT
+
AAABCFFFFFFDGGFBGGGGGGGGGGHHHHHHHHHHHHHHHHHHHHHHHHH3FBGHHHHHHHHHHHHHHHHHHHHHHHHHHHHHHGHHHHFHHHGFEEFBBGFFHHHHGHHHHHHHHHHHHHHGGHGGHDHGHGHHHHGHHHHHHHHHHHHHHGHHHHHHHHEGHHHHHHGGGGGHHHHHHHHHHHHGGHHHHBGHHHHGGCGHHHGHHHHHHHHGHHHHHHHHHHHEHHHHHGGGEGGGGABFGEGGGGB
@M05620:45:000000000-G6HP7:1:1101:12871:8250 1:N:0:170
AAACCAAGCAGACACTCACCGCTCCCTCGCCACAGGCCAATAGTTTGTCCTCACTGAGTTGGCAACAAGTGGCTGCTGTGGCTGCCATTTTTCTGGTGATGGCCATCAGCTCCACGAGGTCAGCTGGGGGGCTTTCTTTGTGTAAGCAACGAGAAACCTGAAAGAAGCATTTTTTAACTAAGTCCTGCTGAGTCATTCATGAGTTTTTAGCCGCCTTGCTTCTTCTCACAGACTCTCTACTCTCATGCCAG
+
CBAACBCFCFFFGGGGGGGGGGGGGGHHGGGGGHHHGGHHHHHGHHHHHHHFGHHHHHGHHHHHHHHHHHHHGHGGHHHHHHHGGHHHHHHHHHHHHHGHHHHHGHHHHHHHHHHGGGG/FEGHHHHGGGGGGGGGGGGGGGGGGGGFFGGGFFFFFFFFFFFFFFFFFFFFFFFFFFFFFFFFFFFFFFFFFFFFFFFFFFFFFFFFFFFFFFFFFFFFBFFFFFFFFFFFFFFFFFFFFFFFFFBFFF/
@M05620:45:000000000-G6HP7:1:1101:13504:8261 1:N:0:170
AGATTACTGCAACAGTTCCCCCTGGACCTGGAAAAGTTTCTTGCCTGGCTTACAGAAGCTGAAACAACTGCCAATGTCCTACAGGATGCTACCCGTAAGGAAAGGCTCCTAGAAGACTCCAAGGGAGTAAAAGAGCTGATGAAACAATGGCAAGTAAGTCAGGCATTTCCGCTTTAGCACTCTTGTGGATCCAATTGAACAATTCTCAGCATTTGTACTTGTAACTGACAAGCCAGGGACAAAACAAAGAT
+
BBAAAFFF@BDDGGEBGGGGGGGGGGHHHHHGHHHHBGHHGFHHHHHHHHHABBFHHHHHHHHHHHHHHHHHHHHHFHHH5FCFFGGGHHFHGHEEEFGGFHHGGHHHGHHHHHHHHHHHFHHGDEFEGHHHHGGHHHHGHGHHHHHHFFHGHGFGHHHHHHGHHHHHHHGGDGGHHHHHHHHHHGFGHHHHHHHHHFHGGGHGHHHFHHHHHHGGHFHHHFFGHHHHGHHHEGGGGGGGGGGGGGGGGFF
@M05620:45:000000000-G6HP7:1:1101:7300:8285 1:N:0:170
AGATTACTGCAACAGTTCCCCCTGGACCTGGAAAAGTTTCTTGCCTGGCTTACAGAAGCTGAAACAACTGCCAATGTCCTACAGGATGCTACCCGTAAGGAAAGGCTCCTAGAAGACTCCAAGGGAGTAAAAGAGCTGATGAAACAATGGCAAGTAAGTCAGGCATTTCCGCTTTAGCACTCTTGTGGATCCAATTGAACAATTCTCAGCATTTGTACTTGTAACTGACAAGCCAGGGACAAAACAAAGAT
+
DDDDDFFFFFFFGGGGGGGGGGGGHHHHHHHGHHHHHHHHHHHHHHHHHHHHHHHHHHHHHHHHHHGHHHHHHHHHHHHHHHHHHHHHHHHHHHGGGGHHHHHHHHHHGHHHHHHHHHHHHHHGGEGFHHHHHGHHHHGHH3FGHHHHHHHGHGHGHHHHHHHHHHHHHHGGGGGHHHHHHHHHHFHGHHHHGFHHHGFHGHHHHHHFHHHHHHHHHHHHHHHFHHHGHHGHEGGGGGGGEFFFGGGGGGG
@M05620:45:000000000-G6HP7:1:1101:7293:8305 1:N:0:170
AGATTACTGCAACAGTTCCCCCTGGACCTGGAAAAGTTTCTTGCCTGGCTTACAGAAGCTGAAACAACTGCCAATGTCCTACAGGATGCTACCCGTAAGGAAAGGCTCCTAGAAGACTCCAAGGGAGTAAAAGAGCTGATGAAACAATGGCAAGTAAGTCAGGCATTTCCGCTTTAGCACTCTTGTGGATCCAATTGAACAATTCTCAGCATTTGTACTTGTAACTGACAAGCCAGGGACAAAACAAAGAT
+
AAABBFFFFFFFGGGGGGGGGGGGHHHHHHHHHHHHHHHHHHHHHHHHHHHHHHHHHHHHHHGHHHHHHHHHHHHHHHHHHHHHHGHGHHHHHHGGGGHHHH3GHHHHGHHHHHHHHHHGHHHGGAFFHHHHFFHHHHFHH3FGHHHHHHHHGGGGGHHFHHGHGHHHHHGGGGGGDGHHHHHHHFGGHHHCF<GHHGGHDHHHHHGGHHHHHHHHHGHHFHHHHHHGGHHHHGGGGGGG?A/9FFGGFGF
@M05620:45:000000000-G6HP7:1:1101:27201:8319 1:N:0:170
ATCTCTATCTCCTAAAAAGGAAGAAAGGGGAGGGAAATCGGAAGAGCACACGTCTGAACTCCAGTCACAGAAGACCATCTCGTATGCCGTCTTCTGCTTGAAAAAAAAAAACACAATCAACATCATAACCATAGAGGATATTGGATAGATAATACAGCAGTACATCTGAATAGAAAATAAGGGAAAAAAATTATGAACTATAAAGAGTTATCATAGCAGAATGTACAGAGTATTCACATGTCGAATATAGA
+
DDCDCFFFFFFFGGGGGGGGGGHHHHHHGGGGGGGHHHHGGGGGHHGHHHHGHHHGHHHHHHHHHHHHHHHHHHHHHHFHHHFGHHHHGEGHGHHHHHHHFHHHHGGG@G///0//22220101?1?1=1111?1100011=11111111111000<0/.00<0000000000000/00000..:./.--.0000:0000000:00/000;;0000000//0000::00/0;0;00000000;.:0.:000
@M05620:45:000000000-G6HP7:1:1101:15912:8366 1:N:0:170
AAACCAAGCAGACACTCACCGCTCCCTCGCCACAGGCCAATAGTTTGTCCTCACTGAGTTGGCAACAAGTGGCTGCTGTGGCTGCCATTTTTCTGGTGATGGCCATCAGCTCCACGCGGTCAGCTGGGGGGCTTTCTTTGTGTAAGCCACGAGAAACCTGAAAGAAGCATTTTTTAACTAAGTCCTGCTGAGTCATTCATGCGTTTTTAGCCGCCTTGCTTCTTCTCACCGACTCTCTACTCTCATCCCAC
+
1>AAAAAFAC>FGGGGFEFG0EEEEFGH?EEEE0B/BF//A1DFGE1GGFFGHHDG1FGFHGHHHG0/GFGGFEFFG1B00FG>FHCGHGHGFHEHHHFHFHGH1EGGHFFCGFG//<<?C/0GDFFGCCG@@FFGGFF0FBBF00;/9B=?;-;9FFFFBBFFFFFFFFFFFF@A/9B99/BB;F/BFB/FBF/BFFFFF/;9;9AE-9/;-@@AA9FFBFFFFFF/B---9;BFBFFBFFFFBF/B-/-
@M05620:45:000000000-G6HP7:1:1101:17655:8373 1:N:0:170
ATCTCTATCTCCTAAAAACCTGTTTAGATTTGGAGATAGACCTTCAGGTTTTTCATCATTTTCTGCATGAATTATACATTGACCACGTTCCAGCGTGGTCAGTTTGCAGCATTCTGTTATTTTGTTTGACAGAGTGTCTTGTTGAGAACATATGTAGGACATGATTTTTTCCTGCAACAGGGAAAATAAAGTATAAGTTTTAAAGATTTATTCTTTAATAAAGGATCTCAAAGCCAGCTTTAGAAAAAGGA
+
DDDDDFFFFFFFGGGGGGGGGGHHHHHHHHHHHHHHHHHHHHHHHHHHHHHGGHHHHIHHHHHHHHHHHHHHHHHHHHHHHHHHHHGHHHHHHHGGGGHHHHHHHHHHHHHHHHHHHHHHHHHHHHHHHHHHHHGHHHHHHHHHHHHHHHHHHHHHHHHHHHHHHHHHHGHHHHGHHHHHHGGHHHHHHHHHHHHHHHHHHHHHHHHHHHHHHHHHHHHHHHHHHHHHHHHHHGHHHGHHHHGHHHHHGGH
@M05620:45:000000000-G6HP7:1:1101:27172:8375 1:N:0:170
CATCCTGACCCTGAAGTACCCCGGCTTGATTTCTGACATTAGATCGGAAGAGCACACGTCTGAACTCCAGTCACAGAAGACCATCTCGTATGCCGTCTTCTGCTTGAAAAAAAAAAAAAAACAACTATCCCACTCACCCCTCCCCCCCTCATCCCCCCTCTAACCCCTTCCGCCTTTCCTTCTCTTCCGCTACCCCTGCACCTCCCGCCCAGTCCCCCCTCCTTTGCGCCTCCTCTTTGACTACCTCCTTC
+
DDDDDFFFFFFFGGGGGGGGGGGGGGGGHHHHHHHHHHHHHHHHHHGEGGHHHHHHHGGHHGHHHHHHHHGHHHHHHHGHHHGHHHHHGGGHHHGGGHGHHHHHHHHHFHHEFGGGB//<//...111>011000/<..<.<....---9:000:9.--./000.9...//.;..;;00000000000.:.-;/...../0/;A.9.9--..0;00.9--.;:0;00--....//:0;0:000//:0./00
@M05620:45:000000000-G6HP7:1:1101:15922:8385 1:N:0:170
AAACCAAGCAGACACTCACCGCTCCCTCGCCACAGGCCAATAGTTTGTCCTCACTGAGTTGGCAACAAGTGGCTGCTGTGGCTGCCATTTTTCTGGTGATGGCCATCAGCTCCACGAGGTCAGCTGGGGGGCTTTCTTTGTGTAAGCAACGAGAAACCTGAAAGAAGCATTTTTTAACTAAGTCCTGCTGAGTCATTCATGAGTTTTTAGCCGCCTTGCTTCTTCTCACAGACTCTCTACTCTCATGCCAG
+
BBBBBABFBFFFGGGGGGGGFGFGEFHHGGGGGHGHGGGHHFFFGGGHHHHHHHFGGHFGHHHGHHHHHGGHGHGGHGBGFHHGGHHGHHHHGHHHGHFHHHHHGHHHHFFHHHHE/@EEFHHGEGHGGCGGGGGGFBFFGGFGFFF0CADEDFFFFFFFFFFFFFFFFFFFFFFFFFFFFFFFFFFFFFFFFFFFFFFFFFF9FFFEFFEFDFFDABBF/BFFFFFFFFFFFFFFFFFFFFFFFF/FFF/
@M05620:45:000000000-G6HP7:1:1101:8007:8391 1:N:0:170
CATCCTGACCCTGAAGTACCCCATTGAGCATGGCATCGTCACCAACTGGGACGACATGGAGAAGATCTGGCACCACACCTTCTACAACGAGCTGCGCGTGGCCCCGGAGGAGCACCCAGTGCTGCTGACCGAGGCCCCCCTGAACCCCAAGGCCAACAGAGAGAAGATGACTCAGGTGAGGCTCGGCCGACGCCCGTGCTCCTCCCGTCCTTTCCCCAGTCATTTTCTGCCCGGCTTGATTTCTGACATTA
+
DCDDDFFFFFFFGGGGGGGGGGGHHHHHHHHHHHHHHGHHHGHHHGHHHHHHGGGGGHHHHHHHHHHHHHHHHGHHHGGHHHHHHHHHGGGGGHHGGGGGGGHHGGGGGGGGHHHHGGHHHHHHHHGHHHGGGGGGGGGGGGHHHHGGGGHGHHGGGGGGGGGGGGGGGGGGGGGGGGGGGGGGFFFFFFFFFFFF@DAEFFFFFFFEFFFFFFFFFFFFFFFFFFFFFFFFFFFDFAFFFFFFB;BFFF0
@M05620:45:000000000-G6HP7:1:1101:5717:8408 1:N:0:170
ATCTCTATCTCCTAAAAACCTGTTTAGATTTGGAGATAGACCTTCAGGTTTTTCATCATTTTCTGCATGAATTATACATTGACCACGTTCCAGCGTGGTCAGTTTGCAGCATTCTGTTATTTTGTTTGACAGAGTGTCTTGTTGAGAACATATGTAGGACATGATTTTTTCCTGCAACAGGGAAAATAAAGTATAAGTTTTAAAGATTTATTCTTTAATAAAGGATCTCAAAGCCAGCTTTAGAAAAAGGA
+
CCBCCFFFFFFFGGGGGGGGGGHHHHHGHHHHGGHGHHHHHHHHHGHFHHHGGHHHHHHHHHGHHHHHHHHHHHHHHHHHHHHGHGGHHHHGHGEEF?GHHHHHFHGHHHHHGGHGHHHHHHHHHHHHFHEHHHHHHHHHHHHHGGHHHFFGGHH4HHHHGHHEHHHHHGHHHHHHHHHHHGGHHHGHD1DDFGHDHHHHHGHHHGGHFFHHHHHHHBGHHGHEHHHHGHHGHHHCGEHHHHFHFHHFGDG
@M05620:45:000000000-G6HP7:1:1101:7243:8422 1:N:0:170
CATCCTGACCCTGAAGTACCCCATTGAGCATGGCATCGTCACCAACTGGGACGACATGGAGAAGATCTGGCACCACACCTTCTACAACGAGCTGCGCGTGGCCCCGGAGGAGCACCCAGTGCTGCTGACCGAGGCCCCCCTGAACCCCAAGGCCAACAGAGAGAAGATGACTCAGGTGAGGCTCGGCCGACGCCCGTGCTCCTCCCGTCCTTTCCCCAGTCATTTTCTGCCCGGCTTGATTTCTGACATTA
+
BBBBBFFFFFFFCGGGGGGGGGGHHFGFGGHHGHHHHGAGHGHHHGHHHGFHGGGGEHECFHHGHHHHFGHHHGHHHGGHHHHHHHHHGGGGGHHGGGGGGGHHGGGGGGGGHHHHGGHHHHHHHHHHHHGGGGGGGGGGGGHHHHGGGGHGHHGGGGGGGGGGGGGGGGGGGGGGGGFGGGGGFFFFFFFFFFFF@DFFFFFFFFFFFFFFFFFFFFFFFFFFFFFFFFFFFFFFFFFFFFFFFFBFFF/
@M05620:45:000000000-G6HP7:1:1101:7251:8442 1:N:0:170
CATCCTGACCCTGAAGTACCCCATTGAGCATGGCATCGTCACCAACTGGGACGACATGGAGAAGATCTGGCACCACACCTTCTACAACGAGCTGCGCGTGGCCCCGGAGGAGCACCCAGTGCTGCTGACCGAGGCCCCCCTGAACCCCAAGGCCAACAGAGAGAAGATGACTCAGGTGAGGCTCGGCCGACGCCCGTGCTCCTCCCGTCCTTTCCCCAGTCATTTTCTGCCCGGCTTGATTTCTGACATTA
+
DCDDDFFFFFFFGGGGGGGGGGGHHHHHHHHHHHHHHGHHHGHHHGHHHHHHGGGGGHHHHHHHHHHHHHHHHGHHHGGHHHHHHHHHGGGGGHHGGGGGGGHHGGGGGGGGHHHHGGHHHHHHHHHHHHGGGGGGGGGGGGHHHHGGGGHGHHGGGGGGGGGGGGGGGGGGGGGGGGGGGGGGFFFFFFFFFFFFBFFFFFFFFFFFFFFFFFFFFFFFFFFFFFFFHFFFFFFFFFFFFFFFFFFFFF0
@M05620:45:000000000-G6HP7:1:1101:21667:8473 1:N:0:170
CATCCTGACCCTGAAGTACCCCATTGAGCATGGCATCGTCACCAACTGGGACGACATGGAGAAGATCTGGCACCACACCTTCTACAACGAGCTGCGCGTGGCCCCGGAGGAGCACCCAGTGCTGCTGACCGAGGCCCCCCTGAACCCCAAGGCCAACAGAGAGAAGATGACTCAGGTGAGGCTCGGCCGACGCCCGTGCTCCTCCCGTCCTTTCCCCAGTCATTTTCTGCCCGGCTTGATTTCTGACATTA
+
CBBCCFFFFFFFGGGGGGGGGGGHHHHHHHGHHHHHHGHHHGGHHGHHHHHHGGGGGHHHHHHHHHHHHHHHHGHHHGGHHHHHHHHHGGGGGHHGGGEGGGHHGGGGGGGGHHHHGGHGGHHHHHHHHHGGGGGGGGGGGGHHHHGGGGHGHHGGGGGGGGGGGGGGGGGGGGGGGGGGGGGGFFFFFFFFFFFFBDFEFFFFFFF.ADDFFFFFFFFFFFFFFFFBFEFFDBFFFAFFFFFFFBFFFF0
@M05620:45:000000000-G6HP7:1:1101:14280:8480 1:N:0:170
CATCCTGACCCTGAAGTACCCCATTGAGCATGGCATCGTCACCAACTGGGACGACATGGAGAAGATCTGGCACCACACCTTCTACAACGAGCTGCGCGTGGCCCCGGAGGAGCACCCAGTGCTGCTGACCGAGGCCCCCCTGAACCCCAAGGCCAACAGAGAGAAGATGACTCAGGTGAGGCTCGGCCGACGCCCGTGCTCCTCCCGTCCTTTCCCCAGTCATTTTCTGCCCGGCTTGATTTCTGACATTT
+
CBBCCFFFFFFFGGGGGGGGGGGHHHHHHHHHHHHHHGHHHGHHHGHHHHHHGGGGGHHGHHHHHHHDGHHHHGHHHGGHHHHHHHHHGGFGGHHGFGGGGGHHGGGGGGGGHHHHGGF?GGDGDGHHHHGGGCCGGGGGGGHHHHGGGGHGHHGGGGGGGFGGGGGGGGGGGFGGGFGFFEGFFFFFFBFFFFFFFFFEFFFFFFFADFFFFFFFF/9BFFBFFFFFFFFE?BF;DBFBFF//:BFFFF/
@M05620:45:000000000-G6HP7:1:1101:23486:8480 1:N:0:170
CATCCTGACCCTGAAGTACCCCATTGAGCATGGCATCGTCACCAACTGGGACGACATGGAGAAGATCTGGCACCACACCTTCTACAACGAGCTGCGCGTGGCCCCGGAGGAGCACCCAGTGCTGCTGACCGAGGCCCCCCTGAACCCCAAGGCCAACAGAGAGAAGATGACTCAGGTGAGGCTCGGCCGACGCCCGTGCTCCTCCCGTCCTTTCCCCAGTCATTTTCTGCCCGGCTTGATTTCTGACATTA
+
CCCCCFFFFFFFGGGGGGGGGGGHHHHHHHGHHHHHHGHHHGHHHGHHHHHHGGGGGHHHHHHHHHHGHHHHHGHHHGGHHHHHHHHHGGGGGHHGGGEGGGHHGGGGGGGGHGHHGGHHHHHHHHHHHHGGGGGGGGGGGGHHHHGGGGHGHHGGGGGGGGGGGGGGGGGGGGGGFGGGGGGGFFFFFFFFFFFFFDDEFFFFFFFFFFFFFFFFFFF0FFFFFFB0FFFFA>ACDC?FFFFFFFFFFF0
@M05620:45:000000000-G6HP7:1:1101:21932:8486 1:N:0:170
CATCCTGACCCTGAAGTACCCCATTGAGCATGGCATCGTCACCAACTGGGACGACATGGAGAAGATCCGGCACCACACCTTCTACAACGAGCTGCGCGTGGCCCCGGAGGAGCACCCAGTGCTGCTGACCGAGGCCCCCCTGAACCCCAAGGCCAACAGAGAGAAGATGACTCAGGTGAGGCTCGGCCGACGCCCGTGCTCCTCCCGTCCTTTCCCCAGTCATTTTCTGCCCGGCTTGATTTCTGACATTT
+
DCDDDFFFFFFFGGGGGGGGGGGHHHHGHHHHHGHHHGHHHGHHHGHHHGHHGGGGGHHHHHHHHHGHHGGGGGHHHGGHHHHHHHHHGGGGGHHGGGGGGGHHGGGGGGGGHHHHGGHFGHHHHHHHGHGGGGGGGGGGGGHHHHGGGGGGGGGGGGGGGGGGGGGFGGGGGGGGGFFFFFFFFFFFFDFFFFFFCFFFFFFFFFFBFFDFFFFFFFBBFFFFFFFFFEFEDFFCCFFFFBFBF<F:BF0
@M05620:45:000000000-G6HP7:1:1101:21897:8521 1:N:0:170
CATCCTGACCCTGAAGTACCCCATTGAGCATGGCATCGTCACCAACTGGGACGACATGGAGAAGATCTGGCACCACACCTTCTACAACGAGCTGCGCGTGGCCCCGGAGGAGCACCCAGTGCTGCTGACCGAGGCCCCCCTGAACCCCAAGGCCAACAGAGAGAAGATGACTCAGGTGAGGCTCGGCCGACGCCCGTGCTCCTCCCGTCCTTTCCCCAGTCATTTTCTGCCCGGCTTGATTTCTGACATTA
+
BBBBBFFFFFFFGGGGGGGGGGGHHFHHHHGFFGFHHGHHHGHHHGHHHHHFGGGGGFHHGGHHFHHHFHHHGGGHHGGHHHHHHHHHGGGGGHHGGGEGGGHHGGGGGGGFHHHHGGGGHHHHHHHHHHGGGGGGGGGGGGHHHHGGGGHGHHGGGGGGGGGGGGGGGGGGGGGGBFGGGGGGFFFFFFFFFFFFDFFFFFFFFFFFFFFFFFFFFFFFFFFFFFFFFFFFFFFFFFAFFFFFFEBFFF/
@M05620:45:000000000-G6HP7:1:1101:4932:8521 1:N:0:170
CATCCTCCCTGAAGTACCCCATTGAGCATGGCATCGTCACCAACTGGGACGACATGGAGAAGATCTGGCACCACACCTTCTACAACGAGCTGCGCGTGGCCCCGGAGGAGCACCCAGTGCTGCTGACCGAGGCCCCCCTGAACCCCAAGGCCAACAGAGAGAAGATGACTCAGGTGAGGCTCGGCCGACGCCCGTGCTCCTCCCGTCCTTTCCCCAGTCATTTTCTGCCCGGCTTGATTTCTGACATTAGA
+
DCCDDFFFDFFFGGGGGGGGGGHHHHHHHHHHHHHGHHHGHHHGHHHHHHGGGGGHHHHHHHHHHHHHHHHGHHHGGHHHHGHHHHGGGGGHHGGGGGGGHHGGGGGGGGHHHHGGHHHHHHHHHHHHGGGGGGGGGGGGHHHHGGGGHGHHHGGGGGGGGGGGGGGGGGGGGGFGGGGGGGFFFFFFFFFFFCCFFFFFFFFFFAFFAFFFFFFFFFFFFFFHFFFFFFDFFADFFFFFFFFFFFFFFF:
@M05620:45:000000000-G6HP7:1:1101:20616:8533 1:N:0:170
CATCCTGACCCTGAAGTACCCCATTGAGCATGGCATCGTCACCAACTGGGACGACATGGAGAAGATCTGGCACCACACCTTCTACAACGAGCTGCGCGTGGCCCCGGAGGAGCACCCAGTGCTGCTGACCGAGGCCCCCCTGAACCCCAAGGCCAACAGAGAGAAGATGACTCAGGTGAGGCTCGGCCGACGCCCGTGCTCCTCCCGTCCTTTCCCCAGTCATTTTCTGCCCGGCTTGATTTCTGACATTA
+
DDDDDFFFFFFFGGGGGGGGGGGHHHHHHHHHHHHHHGHHHGHHHGHHHHHHGGGGGHHHHHHHHHHHHHHHHGHHHGGHHHHHHHHHGGGGGHHGGGGGGGHHGGGGGGGGHHHHGGHGHHHHHHHHHHGGGGGGGGGGGGHHHHGGGGHGHHGGGGGGGGGGGGGGGGGGGGGGHGGGGGGGFFFFFFFFFFFFDFFFFFFFFFFFFFDFFFFFFFFFFFFFFFFFFFFFFFFFFAFFFFFFFBFFFF0
@M05620:45:000000000-G6HP7:1:1101:4943:8539 1:N:0:170
CATCCTCCCTGAAGTACCCCATTGAGCATGGCATCGTCACCAACTGGGACGACATGGAGAAGATCTGGCACCACACCTTCTACAACGAGCTGCGCGTGGCCCCGGAGGAGCACCCAGTGCTGCTGACCGAGGCCCCCCTGAACCCCAAGGCCAACAGAGAGAAGATGACTCAGGTGAGGCTCGGCCGACGCCCGTGCTCCTCCCGTCCTTTCCCCAGTCCTTTTCTGCCCGGCTTGATTTCTGATCTTAGT
+
?AABBFFFAFFFFG5BFGGFEGHED4BFFE4FGGHAGHEEHFHGHHGGHHEEGGGFHHHHEFCGHGDFF2GGHHHGGHHHFFHHHH>FEE?HHGGEEECEHHGE?C@><BFFFGGGC@FFGGGHFFGHGGGGCGGGCC@:GGHHFGGG.::CGEGEFGGFGGGBFGFEG0;BFBFF0;.;EF-;.A;;BB?=B--;;;BF/BBEAEFF.;F;BFB..9;/;FFFFF/9FE.9@-99.BFFFF////9/9//
@M05620:45:000000000-G6HP7:1:1101:20595:8540 1:N:0:170
CATCCTGACCCTGAAGTACCCCATTGAGCATGGCATCGTCACCAACTGGGACGACATGGAGAAGATCTGGCACCACACCTTCTACAACGAGCTGCGCGTGGCCCCGGAGGAGCACCCAGTGCTGCTGACCGAGGCCCCCCTGAACCCCAAGGCCAACAGAGAGAAGATGACTCAGGTGAGGCTCGGCCGACGCCCGTGCTCCTCCCGTCCTTTCCCCAGTCATTTTCTGCCCGGCTTGATTTCTGACATTA
+
CBCCCFFFFFFFGGGGGGGGGGGHHHHHHHHHHHHHHGHHHGHHHGHHHHHHGGGGGHHHHGHHHHHHHHHHHGHHHGGHHHHHHHHHGGGGGHHGGGGGGGHHGGGGGGGGHGHHGGHHHHHHHHHGHHGGGGGGGGGGGFHHHHGGGGHGHHGGGGGGGGGGGGGGGGGGGGGGFFGGGGGGFFFFFFFFFFFFCFBFFFFFFFFAFFFFFFFFFFFBFFFFFFFFFFFFFFFFFFFFFFFFFBBFFF/
@M05620:45:000000000-G6HP7:1:1101:20612:8550 1:N:0:170
CATCCTGACCCTGAAGTACCCCATTGAGCATGGCATCGTCACCAACTGGGACGACATGGAGAAGATCTGGCACCACACCTTCTACAACGAGCTGCGCGTGGCCCCGGAGGAGCACCCAGTGCTGCTGACCGAGGCCCCCCTGAACCCCAAGGCCAACAGAGAGAAGATGACTCAGGTGAGGCTCGGCCGACGCCCGTGCTCCTCCCGTCCTTTCCCCAGTCATTTTCTGCCCGGCTTGATTTCTGACATTA
+
AABCCFFFFFFFGGGGGGGGGGGHHHHHHHHHHHHHHGHHHGHHHGHHHHHHGGGGGHHHHHHHGHHHHHHHHGHHHGGHHHHHHHHHGGGGGHHGGGGGGGHHGGGGGGGGHHHHGGHGHHHHHHHHHHGGGGGGGGGGGGHHHHGGGGHGHHGGGGGGGGGGGGGGGGGGGGGGGGGGGGGGFFFFFFFFFFFFDFFFFFFFFFFADFFFFFFFFFFFFFFFFFFFFFFFFFFCFFFFFFFFFFFFFF:
@M05620:45:000000000-G6HP7:1:1101:19990:8585 1:N:0:170
CATCCTGACCCTGAAGTACCCCATTGAGCATGGCATCGTCACCAACTGGGACGACATGGAGAAGATCTGGCACCACACCTTCTACAACGAGCTGCGCGTGGCCCCGGAGGAGCACCCAGTGCTGCTGACCGAGGCCCCCCTGAACCCCAAGGCCAACAGAGAGAAGATGACTCAGGTGAGGCTCGGCCGACGCCCGTGCTCCTCCCGTCCTTTCCCCAGTCATTTTCTGCCCGGCTTGATTTCTGACATTA
+
DCDDDFFFFFFFGGGGGGGGGGGHHHHHHHHHHHHHHGHHHGHHHGHHHHHHGGGGGHHHHHHHGHHHHHHHHGHHHGGHHHHHHHHHGGGGGHHGGGGGGGHHGGGGGGGGHHHHGGHGHHHHHHHHHHGGGGGGGGGGGGHHHHGGGGHGHHGGGGGGGGGGGGGGGGGGGGGGHGGGGGGGFFFFFFFFFFFFBFFFFFFFFFFEFFFFFFFFFFFBFFFFFFFFFFFFFFFFFFAFFFFFFEFFFF0
@M05620:45:000000000-G6HP7:1:1101:9208:8595 1:N:0:170
ATCTCTATCTCCTAAAAACCTGTTTAGATTTGGAGATAGACCTTCAGGTTTTTCATCATTTTCTGCATGAATTATACATTGACCACGTTCCAGCGTGGTCAGTTTGCAGCATTCTGTTATTTTGTTTGACAGAGTGTCTTGTTGAGAACATATGTAGGACATGATTTTTTCCTGCAACAGGGAAAATAAAGTATAAGTTTTAAAGATTTATTCTTTAATAAAGGATCTCAAAGCCAGCTTTAGAAAAAGGA
+
DDDDDFFFFFFFGGGGGGGGGGHHHHHHHHHHHHHHHHHHHHHHHHHHHHHGGHHHHIIHHHIHIHHHHHHHHHHHHHHHHHHHHHGHHHHHHHGGGGHHHHHHHHHHHHHHHHHHHHHHHHHHHHHHHGHHHHGHHHHHHHHHHHHHHHGHHHHHHHHHHHHHHHHHHGHHHHHHHHHHHGGHHHHHHHHHHGHHHHHHHHHHHHHHHHHHHHHHHHHHHHHHHHHHHHHHHHHHHGHHHHGFHHHHGFH
@M05620:45:000000000-G6HP7:1:1101:6129:8610 1:N:0:170
CATCCTGACCCTGAAGTACCCCATTGAGCATGGCATCGTCACCAACTGGGACGACATGGAGAAGATCTGGCACCACACCTTCTACAACGAGCTGCGCGTGGCCCCGGAGGAGCACCCAGTGCTGCTGACCGAGGCCCCCCTGAACCCCAAGGCCAACAGAGAGAAGATGACTCAGGTGAGGCTCGGCCGACGCCCGTGCTCCTCCCGTCCTTTCCCCAGTCATTTTCTGCCCGGCTTGATTTCTGACATTA
+
CCCCCFFFFFFFGGGGGGGGGGGHHHHHHHHHHHHHHGHHHGHHHGHHHHHHGGGGGHHHHHHHHHHHHHHHHGHHHGGHHHHHHHHHGGGGGHHGGGGGGGHHGGGGGGGGHHHHGGHHHHHHHHHHHHGGGGGGGGGGGGHHHHGGGGHGHHGEGGGGGGGGGGGGGGGGGGGGGGGGGGGGFFFFFFFFFFFFFFFFFFFFFFFEDFFFFFFFFEDFFFFFFFFFFFFFFFFFDFFFFFFFFFFFFF0
@M05620:45:000000000-G6HP7:1:1101:6110:8619 1:N:0:170
CATCCTGACCCTGAAGTACCCCATTGAGCATGGCATCGTCACCAACTGGGACGACATGGAGAAGATCTGGCACCACACCTTCTACAACGAGCTGCGCGTGGCCCCGGAGGAGCACCCAGTGCTGCTGACCGAGGCCCCCCTGAACCCCAAGGCCAACAGAGAGAAGATGACTCAGGTGAGGCTCGGCCGACGCCCGTGCTCCTCCCGTCCTTTCCCCAGTCATTTTCTGCCCGGCTTGATTTCTGACATTT
+
>AAABFFFFFFFGGFGFGGGGGGHHHHHHHHHHHHHHGHHGGHHAEHHHHGHGGGGGHHGHGHHHHHGHHHHHGHHHGGHHHHHHGHHGGGFGHHGGGGGGGHHGGGCFGGGHHHHGGHFHHHHHGHHFGGDGGGGFFGGGGHFHEGDFGHGHHEAGGGGFFGGFGGGGFFFFFFGGGGGGGGGFFEFF-@FFFFF@DFFFFFFFFFADADFFF9BFFFFFFFEFFFFFFFFFFFFFF?FFFFFFBBBBF/
@M05620:45:000000000-G6HP7:1:1101:6146:8622 1:N:0:170
CATCCTGACCCTGAAGTACCCCATTGAGCATGGCATCGTCACCAACTGGGACGACATGGAGAAGATCTGGCACCACACCTTCTACAACGAGCTGCGCGTGGCCCCGGAGGAGCACCCAGTGCTGCTGACCGAGGCCCCCCTGAACCCCAAGGCCAACAGAGAGAAGATGACTCAGGTGAGGCTCGGCCGACGCCCGTGCTCCTCCCGTCCTTTCCCCAGTCATTTTCTGCCCGGCTTGATTTCTGACATTT
+
AAABBF4FFFFFGGGFFGGGGFEHFFG4BFHHAF4GFGHHHGHHGGHFFEFHEGGGGHFHFHGFGFHGH5GGHGHH1EEHHHHFHGHHFEFEGGGEFGGGCEHGGE>@CCFDHHHHGGF?FFG1FHGHHHADDC@FDGGGGEFEHHGGGGHGCHEAFF/FF/CEGGEGFGFGGGGGGFFA9A9FFAED;-C-DFFA9AAEFFFFFE.;;;9BBB/BFB9FF/B9BFFF//BE.--@--.9:BBF9//;/B/
@M05620:45:000000000-G6HP7:1:1101:24479:8625 1:N:0:170
CATCCTGACCCTGAAGTACCCCATTGAGCATGGCATCGTCACCAACTGGGACGACATGGAGAAGATCTGGCACCACACCTTCTACAACGAGCTGCGCGTGGCCCCGGAGGAGCACCCAGTGCTGCTGACCGAGGCCCCCCTGAACCCCAAGGCCAACAGAGAGAAGATGACTCAGGTGAGGCTCGGCCGACGCCCGTGCTCCTCCCGTCCTTTCCCCAGTCATTTTCTGCCCGGCTTGATTTCTGACATTA
+
BBBBBFFFFFFFGGGGGGGGGGGHHHFHHHHHAGFHHGHHHGHHHGHHHGHHGGGGGHHHHHHHHHHHHHHHHGHHHGGHHHHGHGHHFGGGGHHEE/EFGEHHGGGCGGDGHEHHGGEGHHHHHHHHHHFCDGDGGGGGGGFCFHGGD.GECHEEEGGGGBG.CBFGGGGGGFFGGGGGFEEGFFFFFAFFFFFA9.DFFFFFFFFFDDFFFFFFFFFFFFFFFFFFFEFFFA>BB;AFFFFF//BFFF/
@M05620:45:000000000-G6HP7:1:1101:24382:8630 1:N:0:170
ATCTCTATCTCCTAAAAACCTGTTTAGATTTGGAGATAGACCTTCAGGTTTTTCATCATTTTCTGCATGAATTATACATTGACCACGTTCCAGCGTGGTCAGTTTGCAGCATTCTGTTATTTTGTTTGACAGAGTGTCTTGTTGAGAACATATGTAGGACATGATTTTTTCCTGCAACAGGGAAAATAAAGTATAAGTTTTAAAGATTTATTCTTTAATAAAGGATCTCAAAGCCAGCTTTAGAAAAAGGA
+
CCCCCFFFFFFFGGGGGGGGGGGHHHHHHHHHHHHHHHHHHHHHHHHHHHHGGHHHHHIHHHIIHHHHHHHHHHHHHHHHHHHHHHGHHHHHHHGGGGHHGHHHHHHHHHHHHHHHHHHHHHHHGHHHHHGHHHGHHHHHHHHHHHGHHHHHHHHHHHHHHHHHHHHHHGHHHHGHHHGHHGGGHHHHHHHHHHHGHGHHHHHHHHHHHHHHHHHHHHHHHHHHHHHHHGHHHHHHHGHHHHHHHGHGGGH
@M05620:45:000000000-G6HP7:1:1101:6126:8632 1:N:0:170
CATCCTGACCCTGAAGTACCCCATTGAGCATGGCATCGTCACCAACTGGGACGACATGGAGAAGATCTGGCACCACACCTTCTACAACGAGCTGCGCGTGGCCCCGGAGGAGCACCCAGTGCTGCTGACCGAGGCCCCCCTGAACCCCAAGGCCAACAGAGAGAAGATGACTCAGGTGAGGCTCGGCCGACGCCCGTGCTCCTCCCGTCCTTTCCCCAGTCATTTTCTGCCCGGCTTGATTTCTGACATTT
+
CCCCCFFFFFFFGGGGGGGGGGGHHHHHHHHHHHHHHGHHHGHHHGHHHHHHGGGGGHHHHHHHHHHHHHHHHGHHHGGHHHHHHHHHGGGGGHHGGGGGGGHHGGGGGGGGHHHHGGHHHHHHHHHHHHGGGGGGGGGGGGHHHHGGGGHGHHGGGGGGGGGGGGGGGGGGGGGGGGGGGFGGFFFFFFFFFFFFFADEFFFFFFFFFFFFFFFFFFFFF0FFFFFFFFFFFFFFFF9FFFFFFBF0BF0
@M05620:45:000000000-G6HP7:1:1101:24465:8636 1:N:0:170
CATCCTGACCCTGAAGTACCCCATTGAGCATGGCATCGTCACCAACTGGGACGACATGGAGAAGATCTGGCACCACACCTTCTACAACGAGCTGCGCGTGGCCCCGGAGGAGCACCCAGTGCTGCTGACCGAGGCCCCCCTGAACCCCAAGGCCAACAGAGAGAAGATGACTCAGGTGAGGCTCGGCCGACGCCCGTGCTCCTCCCGTCCTTTCCCCAGTCATTTTCTGCCCGGCTTGATTTCTGACATTA
+
BBBBCFFFFFFFGGGGGEGGGGGHHHHHHHHHHHHHHGHHHGHHHGHHHHHHGGGGGHHGHHHHHHHHHHHHHGGHHGGHHHHHHHHHGGGGGHHGGGEGGGHHGGGGGGGGHEHHGGHGHGHHHHHGHHGGGGGGGGGGGGHFGHGGGGHGHHGGGGGGGGGGGGGFGGGGGGGGGGFGGGGGFFFFFFFFFFFF@DFFFFFFFFFEDFFFFFFFFFFFFFFFFFFFFFFFFFFAFFFFFFFFFFFFFF/
@M05620:45:000000000-G6HP7:1:1101:20941:8640 1:N:0:170
ATCTCTATCTCCTAAAAACCTGTTTAGATTTGGAGATAGACCTTCAGGTTTTTCATCATTTTCTGCATGAATTATACATTGACCACGTTCCAGCGTGGTCAGTTTGCAGCATTCTGTTATTTTGTTTGACAGAGTGTCTTGTTGAGAACATATGTAGGACATGATTTTTTCCTGCAACAGGGAAAATAAAGTATACGTTTTAAAGATTTATTCTTTAATAAAGGATCTCAAAGCCAGCTTTAGAAAAAGGA
+
BBBBBFFFFFFFGGGGGGGGGGHHHHFHHHHHGHHHHHH5GHHGHHHBGGHGGHHHHHHHHHHHHHHHHHHHHGHHHEHHHHHHHHGHHHHHFHGEAEHHHHHHHHHHHHHHHHHGHHGHHHHHHHHHGHHHHHHHHHHHBGHAFFHFHFHHBHGFHFF2FGFHHHHHHCHGHHHHBGFHHEFHHHHHHEFFFHH1<FFGGHHFFBGHFGHFGHHGHBGHHBH0/DGHB0DCGHHH.CGHHHHHHHHHG.C
@M05620:45:000000000-G6HP7:1:1101:11125:8645 1:N:0:170
CATCCTGACCCTGAAGTACCCCATTGAGCATGGCATCGTCACCAACTGGGACGACATGGAGAAGATCTGGCACCACACCTTCTACAACGAGCTGCGCGTGGCCCCGGAGGAGCACCCAGTGCTGCTGACCGAGGCCCCCCTGAACCCCAAGGCCAACAGAGAGAAGATGACTCAGGTGAGGCTCGGCCGACGCCCGTGCTCCTCCCGTCCTTTCCCCAGTCATTTTCTGCCCGGCTTGATTTCTGACATTG
+
BAABCFFFFFFFGGGGGGGGGGGHHHHHHHHHHHHHHGHHGGHHHGHHGHGHGGGGGHHHHHHHHHHGHHHHHGFHHGGHHHHHHHGHGFGGGHGGGGGGGGHHGGGGGGGGHHHHGGG?FHHHHHHGHHGGGGGGGGGGGGHHHHGGGGHGHHGGGGGGGGGGGGGFGGFFGFGGFGGFGGGGFFFFA=FFFFFFBFF.FFFFFFFAFFDFFFFFFFFBFBFFFFFFFEFFDDCFBCFBBFFFBBFFFF0
@M05620:45:000000000-G6HP7:1:1101:24480:8646 1:N:0:170
CATCCTGACCCTGAAGTACCCCATTGAGCATGGCATCGTCACCAACTGGGACGACATGGAGAAGATCTGGCACCACACCTTCTACAACGAGCTGCGCGTGGCCCCGGAGGAGCACCCAGTGCTGCTGACCGAGGCCCCCCTGAACCCCAAGGCCAACAGAGAGAAGATGACTCAGGTGAGGCTCGGCCGACGCCCGTGCTCCTCCCGTCCTTTCCCCAGTCATTTTCTGCCCGGCTTGATTTCTGACATTA
+
DCDDDFFFFFFFGGGGGGGGGGGHHHHHHHHHHHHHHGHHHGHHHGHHHHHHGGGGGHHHHHHHHHHHHHHHHGHHHGGHHHHHHHHHGGGGGHHGGGGGGGHHGGGGGGGGHHHHGGHHHHHHHHHHHHGGGGGGGGGGGGHHHHGGGGHGHHGGGGGGGGGGGGGGGGGGGGGGHGGGGGGGFFFFFFFFFFFFFFFFFFFFFFFEFFFFFHFFFFFFFFFFFFFFFFFFFFFFFF?FFFFFFBBFFF0
@M05620:45:000000000-G6HP7:1:1101:20960:8651 1:N:0:170
ATCTCTATCTCCTAAAAACCTGTTTAGATTTGGAGATAGACCTTCAGGTTTTTCATCATTTTCTGCATGAATTATACATTGACCACGTTCCAGCGTGGTCAGTTTGCAGCATTCTGTTATTTTGTTTGACAGAGTGTCTTGTTGAGAACATATGTAGGACATGATTTTTTCCTGCAACAGGGAAAATAAAGTATAAGTTTTAAAGATTTATTCTTTAATAAAGGATCTCAAAGCCAGCTTTAGAAAAAGGA
+
CDCCEFFFFFFFGGGGGGGGGGHHHHHHHHHHHHHHHHHHHHHHHHHHHHHGGHHHHHHHHHIIIHHHHHHHHHHHHHHHHHHHHHGHHHHHHHGGGGHHHHHHHHHHHHHHHHHHHHHHHHHHHHHHHHHHHHHHHHHHHHHHHHHHHHHHHHHHHHHHHHHHHHHHHGHHHHHHHHHHHGGHHHHHHHHHHHHHHHHHHHHHHHHHHHHHHHHHHHHHHHHHHHHHHGHHHHHHHGHHHHHGHHHHGGH
@M05620:45:000000000-G6HP7:1:1101:11107:8659 1:N:0:170
CATCCTGACCCTGAAGTACCCCATTGAGCATGGCATCGTCACCAACTGGGACGACATGGAGAAGATCTGGCACCACACCTTCTACAACGAGCTGCGCGTGGCCCCGGAGGAGCACCCAGTGCTGCTGACCGAGGCCCCCCTGAACCCCAAGGCCAACAGAGAGAAGATGACTCAGGTGAGGCTCGGCCGACGCCCGTGCTCCTCCCGTCCTTTCCCCAGTCATTTTCTGCCCGGCTTGATTTCTGACATTT
+
CCCCCFFFFFFFGGGGGGGGGGGHHHFHHHHHFCGGHEHHHGGHHGHHHHHHGGGGGHGGHGHHHHHFGHHHHGHHHFGHHHHHHHHGGGGCEGFEGGGEG@HHGGGGCFFDHHHHGGHGHHHHHHHHHHGGGGGGGGGGGGHHHHGGGGHGHHGGGGGGGGGGGGGGGGGGGGGGGGGGGGGGFFFFFFFFFFFFFFFFFFFFFFFEFFFFFFFFFFFFF/FFFFFFFFFFFFFFFAAFFFFFF/;/BF/
@M05620:45:000000000-G6HP7:1:1101:12186:8660 1:N:0:170
AGATTACTGCAACAGTTCCCCCTGGACCTGGAAAAGTTTCTTGCCTGGCTTACAGAAGCTGAAACAACTGCCAATGTCCTACAGGATGCTACCCGTAAGGAAAGGCTCCTAGAAGACTCCAAGGGAGTAAAAGAGCTGATGAAACAATGGCAAGTAAGTCAGGCATTTCCGCTTTAGCACTCTTGTGGATCCAATTGAACAATTCTCAGCATTTGTACTTGTAACTGACAAGCCAGGGACAAAACAAAGAT
+
BBBCCFFFFFFDGGBBGGGGGGGGFGHHHHHHHHHHFHHHHHHHHHHHHHHAFFGHHHHHHHHHHHHHHHHHHHHHHHHHFGHHHFGHHHFHHHGGEFHHHHFHHHHHGHHHHHHHHHHHHHHGEHGFGEHHHGHHHHGHHHHHHHHHHHHHHGHHHHHHHHHHHHHHHHGGGGGGHHHHHHHHHHHGFHHHGGHHHGHGHHHHHHHHHHHHHHHHHFHHHHHHHHHHHHHHGGGGFGGGGGGAFGGGFFF
@M05620:45:000000000-G6HP7:1:1101:20964:8671 1:N:0:170
ATCTCTATCTCCTAAAAACCTGTTTAGATTTGGAGATAGACCTTCAGGTTTTTCATCATTTTCTGCATGAATTATACATTGACCACGTTCCAGCGTGGTCAGTTTGCAGCATTCTGTTATTTTGTTTGACAGAGTGTCTTGTTGAGAACATATGTAGGACATGATTTTTTCCTGCAACAGGGAAAATAAAGTATAAGTTTTAAAGATTTATTCTTTAATAAAGGATCTCAAAGCCAGCTTTAGAAAAAGGA
+
CCBCCFFFFFFFGGGGGGGGGGHHHHHHHHHHHHHHHHHHHHHHHHHHHHHGGHHHHIHHIHIHHHHHHHHHHHHHHHHHHHHHHHGHHHHHHHGGGGHHGHHHHHHHHHHHHHHHHHHHHHHHHHHHHHHHHHHHHHHHHHHHHHGHHHHHHHHHHHHHHHHHHHHHHGHHHHHHHHGHHGGHHHHHFHHHGHDFHFGHHHHHHHHHHHHHHHHHHHHHDHHHHHHHHGHGHHHHHGGHHHHHHHHHGGH
@M05620:45:000000000-G6HP7:1:1101:19020:8675 1:N:0:170
CATCCTGACCCTGAAGTACCCCATTGAGCATGGCATCGTCACCAACTGGGACGACATGGAGAAGATCTGGCACCACACCTTCTACAACGAGCTGCGCGTGGCCCCGGAGGAGCACCCAGTGCTGCTGACCGAGGCCCCCCTGAACCCCAAGGCCAACAGAGAGAAGATGACTCAGGTGAGGCTCGGCCGACGCCCGTGCTCCTCCCGTCCTTTCCCCAGTCATTTTCTGCCCGGCTTGATTTCTGACATTT
+
CCCCCFFFFFFFGGGGGGGGGGGHHHHHHHHHHHHHHGHHHGHHHGHHHHHHGGGGGHHHHHHHHHHHHHHHHGHHHGGHHHHHHHHHGGGGGHHGGGGGGGHHGGGGGGGGHHHHGGHGHHHHHHHHHHGGGGGGGGGGGGHHHHGGGDHGHHGGGGGGGGGGGGGGGGGGGGGGGGGGGGGGFFFFFFFFFFFFFFFFFFFFFFFFDDFFFFFFFFFFFFFFFFFFFFFFFFFFFFFFFFFFFBFFFF0
@M05620:45:000000000-G6HP7:1:1101:19012:8694 1:N:0:170
CATCCTGACCCTGAAGTACCCCATTGAGCATGGCATCGTCACCAACTGGGACGACATGGAGAAGATCTGGCACCACACCTTCTACAACGAGCTGCGCGTGGCCCCGGAGGAGCACCCAGTGCTGCTGACCGAGGCCCCCCTGAACCCCAAGGCCAACAGAGAGAAGATGACTCAGGTGAGGCTCGGCCGACGCCCGTGCTCCTCCCGTCCTTTCCCCAGTCATTTTCTGCCCGGCTTGATTTCTGACATTA
+
DDDDDFFFFFFFGGGGGGGGGGGHHHHHHHHHHHHHHGHHHGHHHGHHHHHHGGGGGHHHHHHHHHHHHHHHHGHHHGGHHHHHHHHHGGGGGHHGGGGGGGHHGGGGGGGGHHHHGGHHHHHHHHHHHHGGGGGGGGGGGGHHHHGGGGHGHHGGGGGGGGGGGGGGGGGGGGGGGGGGGGGGFFFFFFFFFFFFBFFFFFFFFFFEFFFFFFFFFFFFFFFFFFFFFFFFFFFFFAFFFFFFFFFFFF0
@M05620:45:000000000-G6HP7:1:1101:22101:8703 1:N:0:170
AGATTACTGCAACAGTTCCCCCTGGACCTGGAAAAGTTTCTTGCCTGGCTTACAGAAGCTGAAACAACTGCCAATGTCCTACAGGATGCTACCCGTAAGGAAAGGCTCCTAGAAGACTCCAAGGGAGTAAAAGAGCTGATGAAACAATGGCAAGTAAGTCAGGCATTTCCGCTTTAGCACTCTTGTGGATCCAATTGAACAATTCTCAGCATTTGTACTTGTAACTGACAAGCCAGGGACAAAACAAAGAT
+
CCCCDFFFFFFFGGGBGGGGGGGGHHHHHHHHHHHHGHHHHHHHHHHHHHHHHHHHHHHHHHHHHHHHHHHHHHHHHHHHHHHHHGHHHHFGHHGGGGHHHHGHHHHHGHHHHHHHHHHHHGHGGHGFHHHHHGHHHHGHHHHHHHHHHHHGHGHHHHHHHHHHHHHHHHGGGGGHHHGHHHHHHHHGHHHHHHHHHHFFHHHHHHHGHHHHHHHHHGHHHHHHHHHGGFGHHGFGGGGGGGGGGGGGGGG
@M05620:45:000000000-G6HP7:1:1101:22097:8720 1:N:0:170
AGATTACTGCAACAGTTCCCCCTGGACCTGGAAAAGTTTCTTGCCTGGCTTACAGAAGCTGAAACAACTGCCAATGTCCTACAGGATGCTACCCGTAAGGAAAGGCTCCTAGAAGACTCCAAGGGAGTAAAAGAGCTGATGAAACAATGGCAAGTAAGTCAGGCATTCCCGCTTTAGCACTCTTGTGGATCCAATTGAACAATTCTCAGCATTTGTACTTGTAACTGACAAGCCAGGGACAAAACAAAGAT
+
BBBBBFFFFFFFGGGGGGGGGGGGHHHHHHHHHHHHHGHHHHHHHHHHHHHHHHHHHHHHHGHHHHHHHHHHHHHHHHHHHHHHHHHHHHFHHHGFGFGGFHHFHHHHGGHHBGHHHHHGHHFGGGGGHHHHGGHHHHGHHFHHHHHHHHHHHGHHHHHHHHHHHHH1GHGGGGGHFHHHHHHHHGHGFHHHHHHHHGHGFGHHHHHHGHFHGHGHHHHGHHHGHHHBHHHHHGEFGFEGGGGFGGGGFG9
@M05620:45:000000000-G6HP7:1:1101:12071:8774 1:N:0:170
AAACCAAGCAGACACTCACCGCTCCCTCGCCACAGGCCAATAGTTTGTCCTCACTGAGTTGGCAACAAGTGGCTGCTGTGGCTGCCATTTTTCTGGTGATGGCCATCAGCTCCGACGAGGTCAGCTGGGGGGCTTTCTTTGTGTAAGCAACGAGAAACCTGAAAGAAGCATTTTTTAACTAAGTCCTGCTGAGTCATTCATGAGTTTTTAGCCGCCTTGCTTCTTCTCACAGACTCTCTACTCTCATGCCA
+
DCDDDCCFCFFFGGGGGGGGGGGGGGHHGGGGGHHHGGHHHHHHHHHHHHHHHHHHHHHHHHHHHHHHHHHHGHGGHHHHHHHGGHHHHHHHHHHHHHHHHHHHHHHHHHHHHGGGGGGGGHHHGHHHGGGGGGGGGGGGGGGGGGFFFFFFFFFFFFFFFFFFFFFFFFFFFFHFFFFFHFFFHFFFFFFFFFFFFFFFFFFFFFFHFFFHFFFFFFFFHHFFFFFFFFFFFFFFFFFFFFFFFFFFFFB
@M05620:45:000000000-G6HP7:1:1101:12087:8781 1:N:0:170
AAACCAAGCAGACACTCACCGCTCCCTCGCCACAGGCCAATAGTTTGTCCTCACTGAGTTGGCAACAAGTGGCTGCTGTGGCTGCCATTTTTCTGGTGATGGCCATCAGCTCCGACGAGGTCAGCTGGGGGGCTTTCTTTGTGTAAGCAACGAGAAACCTGAAAGAAGCATTTTTTAACTAAGTCCTGCTGAGTCATTCATGAGTTTTTAGCCGCCTTGCTTCTTCTCACAGACTCTCTACTCTCATGCCA
+
BABBBBBFBFFFGGGGGGGGGGGGGGHHGGGGGHHHGGGHHHHHGHHHGHHGGHHHHHHHHHHFHHHHHHHHGHGGHFGHHHGFGHHHHHHHHHHHHHHHHHHHHHHHHHHHHGGGGGGGGHHHHHHGGGFGGGGGGGGGGGGFGFFFFFFFFFFFFFFFFFFFFBFFFFFFFFFFFFFFFFFFFFFFFFFFFFFFFFFFFFFFFFFFFFFFFFFFFFFFFFFFFFFFFFFFFFFFFFFFFFFFFFFFFFB
@M05620:45:000000000-G6HP7:1:1101:15576:8791 1:N:0:170
AGATTACTGCAACAGTTCCCCCTGGACCTGGAAAAGTTTCTTGCCTGGCTTACAGAAGCTGAAACAACTGCCAATGTCCTACAGGATGCTACCCGTAAGGAAAGGCTCCTAGAAGACTCCAAGGGAGTAAAAGAGCTGATGAAACAATGGCAAGTAAGTCAGGCATTTCCGCTTTAGCACTCTTGTGGATCCAATTGAACAATTCTCAGCATTTGTACTTGTAACTGACAAGCCAGGGACAAAACAAAGAT
+
CCCCCFFFFFDFGGGGGGGGGGGGHHHHHHHHHHHHGHHHHHHHHHHHHHHHHHHHHHHHHHHHHHHHHHHHHHHHHHHHHHHHHHHHHHHHHHGGFEHHHHGHHHHHGHHHHHHHHHHHHHHGEFFFHHHHHGHHHHHHHHHHHHHHHHHHHGHHHHHGHHHFHHHHHHGGGGGHHHHHHHHHHHHGHHHHHGHHHGFFHHHHHHHHHHHHHHHHHHHHHHGHHHHHGHHHHGGGGGGGGGFGGGGGGGG
@M05620:45:000000000-G6HP7:1:1101:21237:8798 1:N:0:170
CATCCTGACCCTGAAGTACCCCATTGAGCATGGCATCGTCACCAACTGGGACGACATGGAGAAGATCTGGCACCACACCTTCTACAACGAGCTGCGCGTGGCCCCGGAGGAGCACCCAGTGCTGCTGACCGAGGCCCCCCTGAACCCCAAGGCCAACAGAGAGAAGATGACTCAGGTGAGGCTCGGCCGACGCCCGTGCTCCTCCCGTCCTTTCCCCAGTCATTTTCTGCCCGGCTTGATTTCTGACATTA
+
DDDDDFFFFFFFGGGGGGGGGGGHHHHHHHHHHHHHHGHHHGHHHGHHHHHHGGGGGHHHHHHHHHHHHHHHHGHHHGGHHHHHHHHHGGGGGHHGGGGGGGHHGGGGGGGGHHHHGGHHHHHHHHHHHHGGGGGGGGGGGGHHHHGGGGHGHHGGGGGGGGGGGGGGGGGGGGGGHGGGGGGGFFFFFFFFFFFFBFFFFFFFFFFFFFFFFFFFFFFFFFHFFHHFFFFFFFFFFFFFFFFFFFFFFF0
@M05620:45:000000000-G6HP7:1:1101:15567:8814 1:N:0:170
AGATTACTGCAACAGTTCCCCCTGGACCTGGAAAAGTTTCTTGCCTGGCTTACAGAAGCTGAAACAACTGCCAATGTCCTACAGGATGCTACCCGTAAGGAAAGGCTCCTAGAAGACTCCAAGGGAGTAAAAGAGCTGATGAAACAATGGCAAGTAAGTCAGGCATTTCCGCTTTAGCACTCTTGTGGATCCAATTGAACAATTCTCAGCATTTGTACTTGTAACTGACAAGCCAGGGACAAAACAAAGAT
+
AAA@AFFFFF4BEFBBFGGGGGGGHHCFFFHHHHHHHHHGHHHHGHHHHGHHGGHHHHGHHHHHHHGHHHGH3FFHHHHHFHEFHFHHHHFHGHFFGGHGGHGHGFHGGF34FHHFHHHHGGHGEFEEGFHHHGFEHGHHHHHHHHHHHHHHHGHHGHGBDGGHHHHH<GDDEFGFGHHEBGGHHFFGFFGFF0GGG=DBFGHGFHFFGHHGG;CGFFHFHFGHHGH0/C<:GEFGGG?EFGFFGGEABFF
@M05620:45:000000000-G6HP7:1:1101:14861:8817 1:N:0:170
ATCTCTATCTCCTAAAAACCTGTTTAGATTTGGAGATAGACCTTCAGGTTTTTCATCATTTTCTGCATGAATTATACATTGACCACGTTCCAGCGTGGTCAGTTTGCAGCATTCTGTTATTTTGTTTGACAGAGTGTCTTGTTGAGAACATATGTAGGACATGATTTTTTCCTGCAACAGGGAAAATAAAGTATAAGTTTTAAAGATTTATTCTTTAATAAAGGATCTCAAAGCCAGCTTTAGAAAAAGGA
+
CCDDCFFFFFFFGGGGGGGGGGHHHHHHHHHHHHHHHHHHHHHHHHHHHHHGGHHHHHHHIHHIHHHHHHHHHHHHHHHHHHHHHHGHHHHHHHGFGGHHHHHHHHHHHHHHHHHHHHHHHHHHHHHHHHHHHHHHHHHHHHHHHHHHHHHHHHHHHGGHHHHHHHHHHGHHHHHHHHHHHGGHHGHGHHHHHHHHHGHHHHHHHHHHHHHHHHHHHHHHHHHHHHHHHHHHHHHGHGHHHHHHGFHHGGH
@M05620:45:000000000-G6HP7:1:1101:11494:8819 1:N:0:170
CATCCTGACCCTGAAGTACCCCATTGAGCATGGCATCGTCACCAACTGGGACGACATGGAGAAGATCTGGCACCACACCTTCTACAACGAGCTGCGCGTGGCCCCGGAGGAGCACCCAGTGCTGCTGACCGAGGCCCCCCTGAACCCCAAGGCCAACAGAGAGAAGATGACTCAGGTGAGGCTCGGCCGACGCCCGTGCTCCTCCCGTCCTTTCCCCAGTCATTTTCTGCCCGGCTTGATTTCTGACATTA
+
CABCCFFFFFFFGGGGGFGGGGGHHHHHHHHHHHHHHGHHHGHHHGHHHHHHGGGGGHHHHHHHHHHHHHHHHGHHHGGHHHHHHHHHGGGGGHHGGGEGGGHHGGGGGGGGHHHHGGGGHHHHHHHHHHGGGGGGGGGGGGHHHHGGGGHGHHGFGGGGGGGGGGGGGGGGGGGGGGGGGGGGFFFFFFFFFFFF@FFFFFFFFFFFFFFFFFFFFFFFFFFEFFFFFEFFFFFFCFFFFFFFFFFFFF0
@M05620:45:000000000-G6HP7:1:1101:14857:8834 1:N:0:170
ATCTCTATCTCCTAAAAACCTGTTTAGATTTGGAGATAGACCTTCAGGTTTTTCATCATTTTCTGCATGAATTATACATTGACCACGTTCCAGCGTGGTCAGTTTGCAGCATTCTGTTATTTTGTTTGACAGAGTGTCTTGTTGAGAACATATGTAGGACATGATTTTTTCCTGCAACAGGGAAAATAAAGTATAAGTTTTAAAGATTTATTCTTTAATAAAGGATCTCAAAGCCAGCTTTAGAAAAAGGA
+
BBBBBFFFFFFFGGGFGGGGGFHHHFHHHHDFFHHGFHHHFHHHHHHHGGHFFHHHHFHHHHHHGHHGHFHHFFHHFHHHHHFGHHGHHHFGGFGFGGGGFHFFGGHHHHGHGHHHHHHHHFHHBGHHGHFHHHHHGFHHHHHHHHGHHHFFHHGHHGFGCGHHHHHHGDFGHHEFHFHFHGGFFCFFGDG?FHHHHHHHHGHGHFHHHHHHHGHHHDHHGDFFBFHHHHHGHHGFGGHHGFGCGHFFGCG
@M05620:45:000000000-G6HP7:1:1101:15786:8839 1:N:0:170
AGATTACTGCAACAGTTCCCCCTGGACCTGGAAAAGTTTCTTGCCTGGCTTACAGAAGCTGAAACAACTGCCAATGTCCTACAGGATGCTACCCGTAAGGAAAGGCTCCTAGAAGACTCCAAGGGAGTAAAAGAGCTGATGAAACAATGGCAAGTAAGTCAGGCATTTCCGCTTTAGCACTCTTGTGGATCCAATTGAACAATTCTCAGCATTTGTACTTGTAACTGACAAGCCAGGGACAAAACAAAGAT
+
BBBBBFFFFF4FGGGGGGGGGGGGHHHHHHHHHHHHHHHHHHHHHHHHHHHHHHHHHHHHHHHHHHHHHHHHHHHHHHHHFHHHHGHHHHFHHHGGEFHHHHFHHHHHGHHHHHHHHHHHHHHGFGFFHHHHHGHHHHHHHHHHHHHHHHHHHGHHHHHHHHGHHHHHHHGGGGGHHHHHHHHHHGHGHHHHGFHHHHFFHHHHHHHHHHHHHHHHHHHHHHHHHHHGHHHHHGGGGGGGGGFGGGGGGGF
@M05620:45:000000000-G6HP7:1:1101:15781:8858 1:N:0:170
AGATTACTGCAACAGTTCCCCCTGGACCTGGAAAAGTTTCTTGCCTGGCTTACAGAAGCTGAAACAACTGCCAATGTCCTACAGGATGCTACCCGTAAGGAACGGCTCCTAGAAGACTCCAAGGGAGTAAAAGAGCTGATGAAACAATGGCAAGTAAGTCAGGCATTTCCGCTTTAGCACTCTTGTGGATCCAATTGAACAATTCTCAGCATTTGTACTTGTAACTGACAAGCCAGGGACAAAACAAAGAT
+
AAABBFFFFFBFGGGGGGGGGGGFHGHHHHHHHHHHGHHHHHHHHHHHHHHHHHHGHHHHHHHGHHHHHHHHHHHHHHHHHHHHHHHHHHHHHHGGGEFCGG1?FGGGGHHHHHHHHHHHHGHGD?EEGFHHFGHHHHGHHHGHHHHHHHHHHGHGHHHHHHHHHHHHHHGGGGGHHHHHHHHHHFGGHHHHGCHGHDGFGHHHHHGFGHHHHHHHHHHGHHHHHHHGHFGGGGGGGGGGGGGGGGGGGEF
@M05620:45:000000000-G6HP7:1:1101:13111:8906 1:N:0:170
AAACCAAGCAGACACTCACCGCTCCCTCGCCACAGGCCAATAGTTTGTCCTCACTGAGTTGGCAACAAGTGGCTGCTGTGGCTGCCATTTTTCTGGTGATGGCCATCAGCTCCGACGAGGTCAGCTGGGGGGCTTTCTTTGTGTAAGCAACGAGAAACCTGAAAGAAGCATTTTTTAACTAAGTCCTGCTGAGTCATTCATGAGTTTTTAGCCGCCTTGCTTCTTCTCACAGACTCTCTACTCTCATGCCA
+
DDDDDCCFCFFFGGGGGGGGGGGGGGHHGGGGGHHHGGHHHGHHHHHHHHHFHHHHHHHHHHHHHHHHHHHHGHGGHHHHHHHGGHHHHHHHHHHHHHHHHHHHHHHHHHHHHGGGGGGGGHHHHHHHGGGGGGGGGGGGGGGGGGFFFFFFFFFFFFFFFFFBFFFFFFFFFFHFFFFHHFFFFFFFFFFFFBFFFFFFFFFFFFFFFFFFFFFFFFFFHFFFHHHFHFFFFFFFFFFHHFFHFFFFFFF
@M05620:45:000000000-G6HP7:1:1101:4488:8930 1:N:0:170
CATCCTGACCCTGAAGTACCCCATTGAGCATGGCATCGTCACCAACTGGGACGACATGGAGAAGATCTGGCACCACACCTTCTACAACGAGCTGCGCGTGGCCCCGGAGGAGCACCCAGTGCTGCTGACCGAGGCCCCCCTGAACCCCAAGGCCAACAGAGAGAAGATGACTCAGGTGAGGCTCGGCCGACGCCCGTGCTCCTCCCGTCCTTTCCCCAGTCATTTTCTGCCCGGCTTGATTTCTGACATTA
+
CBCCCFFFFFFFGGGGGGGGGGGHHHHHHHHHHHHHHGHHHGHHHGHHHHHHGGGGGHHGHHHHHHHHHHHHHGHHHGGHHHHHHHHHGGGGGHHGGGGGGGGHGGGGGGGGHHHHGGHHHHHHHHHHHHGGGGGGGGGGGGHHHHGGGGHGHHGGGGGGGGGGGGGGGGGGGGGGGGGGGGGGFFFFFFFFFFFFCDDFFFFFFFFFFFFFFFFBFFFFFFFFFFFFFFFFFFFFFA.FFFFFFFFFFF/
@M05620:45:000000000-G6HP7:1:1101:6170:8954 1:N:0:170
CATCCTGACCCTGAAGTACCCCATTGAGCATGGCATCGTCACCAACTGGGACGACATGGAGAAGATCTGGCACCACACCTTCTACAACGAGCTGCGCGTGGCCCCGGAGGAGCACCCAGTGCTGCTGACCGAGGCCCCCCTGAACCCCAAGGCCAACAGAGAGAAGATGACTCAGGTGAGGCTCGGCCGACGCCCGTGCTCCTCCCGTCCTTTCCCCAGTCATTTTCTGCCCGGCTTGATTTCTGACATTA
+
DDCDDFFFFFFFGGGGGGGGGGGHHHHHHHHHHHHHHGHHHGHHHGHHHHHHGGGGGHHHHHHHHHHHHHHHHGHHHGGHHHHHHHHHGGGGGHHGGGGGGGHHGGGGGGGGHHHHGGHHHHHHHHHHHHGGGGGGGGGGGGHHHHGGGGHGHHGGGGGGGGGGGGGGGGGGGGGGGGGGGGGGFFFFFFFFFFFF<DDFFFFFFFF<DDFFFFFFFFFFFFFFFFFFFFFFFFFFFFFFFFFFF<B0BF0
@M05620:45:000000000-G6HP7:1:1101:4409:8965 1:N:0:170
CATCCTGACCCTGAAGTACCCCATTGAGCATGGCATCGTCACCAACTGGGACGACATGGAGAAGATCTGGCACCACACCTTCTACAACGAGCTGCGCGTGGCCCCGGAGGAGCACCCAGTGCTGCTGACCGAGGCCCCCCTGAACCCCAAGGCCAACAGAGAGAAGATGACTCAGGTGAGGCTCGGCCGACGCCCGTGCTCCTCCCGTCCTTTCCCCAGTCATTTTCTGCCCGGCTTGATTTCTGACATTA
+
CCCCCFFFFFFFGGGGGGGGGGGHHHHHHHHHHHHHHGHHHGHHHGHHHHHHGGGGGHHHHHHHHHHGHEHHHGHHGGGHHHHHHHHHGGGGGHHGGGGGGGHHGGGGGGGGHHHHGGHGFHHHHHHHHGGGGGGGGGGGGGHGHHGGGGHGGHGGGGGGGGGGGGGGGGGGGGGGGGGGFEGGFFFFF-@FFFFFDFAAFFFFFFFFFFFFFFFFFFABFFFFFFFFFFFFFCFFAF:FFFFFFFFFFF/
@M05620:45:000000000-G6HP7:1:1101:6183:8967 1:N:0:170
CATCCTGACCCTGAAGTACCCCATTGAGCATGGCATCGTCACCAACTGGGACGACATGGAGAAGATCTGGCACCACACCTTCTACAACGAGCTGCGCGTGGCCCCGGAGGAGCACCCAGTGCTGCTGACCGAGGCCCCCCTGAACCCCAAGGCCAACAGAGAGAAGATGACTCAGGTGAGGCTCGGCCGACGCCCGTTCTCCTCCCGTCCTTTCCCCAGTCATTTTCTGCCCGGCTTGATTTCTGTCATTA
+
ABABBFFFFFFFCGG4FFGGFGDGEE5BEFDGCGGHHEGHDGFFFEHFGEAGAAEEEHF3GFGFHGHEHBFFHEFHEEEHFHHGHHHF>11EEFFGEGE>E@GHGECGGG?BGFHHFGHGGGGHHHHFFFGCCC-.C<<<A:C:CHGGGGCEHEGGGGBBFGAGGGGFBFFFB00/C9F..CEA99.9--9@;BB=B.B./99FFA.ADDDBBFFFBBABBBFFFFFFFFFF?-@?B-999FBB;/9//B/
@M05620:45:000000000-G6HP7:1:1101:22362:8971 1:N:0:170
AAACCAAGCAGACACTCACCGCTCCCTCGCCACAGGCCAATAGTTTGTCCTCACTGAGTTGGCAACAAGTGGCTGCTGTGGCTGCCATTTTTCTGGTGATGGCCATCAGCTCCGACGAGGTCAGCTGGGGGGCTTTCTTTGTGTAAGCAACGAGAAACCTGAAAGAAGCATTTTTTAACTAAGTCCTGCTGAGTCATTCATGAGTTTTTAGCCGCCTTGCTTCTTCTCACAGACTCTCTACTCTCATGCCA
+
CCCCCABFCFFFGGGGGGGGGGGGGGHHGGGGGHHHGGHHHHHHHHHHHHHHHHHHHHGHHHHHHHHHHHHHGGGGHHGHHHHGGHHHHHHHHHHHHHHHHHHHHHHHHHHHHGGGGGGGFHHHHHHHGGGGGGGGGGGGGGGGGGFFFFFFFFFFFFFFFFFFFFFFEFFFFFFFFFFFFFFFFFFFFFFFFBFFFFFFFFFFFFFFFFFFFFFFFFFFFFFFFFFFFFFFFFFFFFFFFFFFFFFFFFF
@M05620:45:000000000-G6HP7:1:1101:22343:8971 1:N:0:170
AAACCAAGCAGACACTCACCGCTCCCTCGCCACAGGCCAATAGTTTGTCCTCACTGAGTTGGCAACAAGTGGCTGCTGTGGCTGCCATTTTTCTGGTGATGGCCATCAGCTCCGACGAGGTCAGCTGGGGGGCTTTCTTTGTGTAAGCAACGAGAAACCTGAAAGAAGCATTTTTTAACTAAGTCCTGCTGAGTCATTCATGAGTTTTTAGCCGCCTTGCTTCTTCTCACAGACTCTCTACTCTCATGCCA
+
A@BACAAFCFFFGFGGGGGGGGGGGGHHGGGGGFHHGGGGHHHGHHHHHHHFFGHHHHGHHHHFEHFGH@GHGHGGHHHHHHHGGHHHHHHHHHHHHHGHHHHHHGHFHHHHHGGGGGGGFHHHFHHHGGGGGCGGGGGGGGGFGFFFFFFFFFFFFFF/FFFFFFFFFFFFFFFFFFFFFFFFFFFFFFFFFBFBBFFFFFFFFFFFFFFFFFFFFFFFFFFFFFFFFFFFFFFFFFFFFFFFFFFFFFF
@M05620:45:000000000-G6HP7:1:1101:12532:8981 1:N:0:170
TACCTGTACTGGGGAAGCATCGCCATTCCTACCCTAAAGATCGGAAGAGCACACGTCTGAACTCCAGTCACAGAAGACCATCTCGTATGCCGTCTTCTGCTTGAAAAAAAAAAAACAAGAACAGCTGAGAGGCTTTCTTTGTGTCCGCACCGATAAACCTGAAAGAAGCATTTTTTCTCTCAGTCCTACTGCGTCATTCCTGGGTTTTTAGCCGCCTTGCGTCTTCTCACCGCCTCTCTATTATAATGCCC
+
BAACCFFFFFFFGGGGGGGGGGGGEGHHHHHHHHHGHHHHHHHGGGGGHHGEGHGGHHGGFHHHHHHGHFHHHHHGHHHFGGHHGBEGHGHGGGHGGHGFHHHHHHHHFGEGC/>///22=220=111?1?/?/?<1G<G1=0>1<>----<<<-.;;/:./0;0;C;C0CBB;9@/0;00:;0;0;0;CB0.;:.:0;;;0/:;.A..99:0.;:9:;B-;@.AF0909;.-:AA;FFB00000:0;:B/
@M05620:45:000000000-G6HP7:1:1101:26016:9004 1:N:0:170
CATCCTGACCCTGAAGTACCCCATTGAGCATGGCATCGTCACCAACTGGGACGACATGGAGAAGATCTGGCACCACACCTTCTACAACGAGCTGCGCGTGGCCCCGGAGGAGCACCCAGTGCTGCTGACCGAGGCCCCCCTGAACCCCAAGGCCAACAGAGAGAAGATGACTCAGGTGAGGCTCGGCCGACGCCCGTGCTCCTCCCGTCCTTTCCCCAGTCATTTTCTGCCCGGCTTGATTTCTGACATTT
+
DDDDDFFFFFFFGGGGGGGGGGGHHHHHHHHHHHHHHGHHHGHHHGHHHHHHGGGGGHHHHHHHHHHHHHHHHGHHHGGHHHHHHHHHGGGGGHHGGGGGGGHHGGGGGGGGHHHHGGHHHHHHHHHHHHGGGGGGGGGGGGHHHHGGGGHGHHGGGGGGGGGGGGGGGGGGGGGGGGGGGGGGFFFFFFFFFFFFFFFFFFFFFFFFFFFFFFFFFFFFFFFFFHFFFFFFFFCFFFFFFFFFFBFFFF0
@M05620:45:000000000-G6HP7:1:1101:22252:9043 1:N:0:170
CATCCTGACCCTGAAGTACCCCATTGAGCATGGCATCGTCACCAACTGGGACGACATGGAGAAGATCTGGCACCACACCTTCTACAACGAGCTGCGCGTGGCCCCGGAGGAGCACCCAGTGCTGCTGACCGAGGCCCCCCTGAACCCCAAGGCCAACAGAGAGAAGATGCCTCAGGTGAGGCTCGGCCGACGCCCGTGCTCCTCCCGTCCTTTCCCCAGTCATTTTCTGCCCGGCTTCATTTCTGTCATTC
+
AABBBFFBFFFFGFGGGGGGFFEEEG5AFEEAGHHHHGHHGEGFHGHHGHHFFGGGGGGHHHEHFFGEFDHBGFEH1EEHHFGFHHGG@1>EEFH@FGE/EEGGGF/CG?/DGHHHGGHHCHHHGH<BGGD--@C.A@DGG./CGHGG?C.:;GC?E?BFGF.ACBFGB0=FB/CBFF0..;AA9-.9--999BF;-;DEFFFFFFAEFDA/;FF/BF.9;/;F/BFF/;FEDAFF-.//9BFF//;BB//
@M05620:45:000000000-G6HP7:1:1101:22271:9046 1:N:0:170
CATCCTGACCCTGAAGTACCCCATTGAGCATGGCATCGTCACCAACTGGGACGACATGGAGAAGATCTGGCACCACACCTTCTACAACGAGCTGCGCGTGGCCCCGGAGGAGCACCCAGTGCTGCTGACCGAGGCCCCCCTGAACCCCAAGGCCAACAGAGAGAAGATGACTCAGGTGAGGCTCGGCCGACGCCCGTGCTCCTCCCGTCCTTTCCCCAGTCATTTTCTGCCCGGCTTGATTTCTGACATTA
+
DCCDDFFFFFFFGGGGGGGGGGGHHHHHHHHHHHHHHGHHHGHHHGHHHHHHGGGGGHHHHHHHHHHHHHHHHGHHHGGHHHHHHHHHGGGGGHHGGGGGGGHHGGGGGGGGHHHHGGHHHHHHHHHHHHGGGGGGGGGGGGHHHHGGGGHGHHGGGGGGGGGGG/FFGGGGGGGGGGGGGGGGFFFFFFFFFFFF>DFFFFFFFFFFFFFFFFFFFFFFFFFFFFFFFEFFFFFFFFFFFFFFBBBFFF0
@M05620:45:000000000-G6HP7:1:1101:22256:9063 1:N:0:170
CATCCTGACCCTGAAGTACCCCATTGAGCATGGCATCGTCACCAACTGGGACGACATGGAGAAGATCTGGCACCACACCTTCTACAACGAGCTGCGCGTGGCCCCGGAGGAGCACCCAGTGCTGCTGACCGAGGCCCCCCTGAACCCCAAGGCCAACAGAGAGAAGATGACTCAGGTGAGGCTCGGCCGACGCCCGTGCTCCTCCCGTCCTTTCCCCAGTCATTTTCTGCCCGGCTTGATTTCTGACATTA
+
CCCCCFFFFFFFGGGGGGGGGGGHHHHHHHHHHHHHHGHHHGHHHGHHHHHHGGGGGHHHHHHHHHHHHHHHHGHHHGGHHHHHHHHHGGGGGHHGGGGGGGHHGGGGGGGGHHHHGGHHHHHHHHHHHHGGGGGGGGGGGGHHHHGGGGHGHHGGGGGGGGGGGGGGGGGGGGGGGGGGGGGGFFFFFFFFFFFF>DFFFFFFFFFEFFFFFFFFFFFFFFFFFFFFFFFFFFFFFFFFFFFFFFFFFF0
@M05620:45:000000000-G6HP7:1:1101:14628:9066 1:N:0:170
CATCCTGACCCTGAAGTACCCCATTGAGCATGGCATCGTCACCAACTGGGACGACATGGAGAAGATCTGGCACCACACCTTCTACAACGAGCTGCGCGTGGCCCCGGAGGAGCACCCAGTGCTGCTGACCGAGGCCCCCCTGAACCCCAAGGCCAACAGAGAGAAGATGACTCAGGTGAGGCCCGGCCGACGCCCGTGCTCCTCCCGTCCTTTCCCCAGTCATTTTCTGCCCGGCTTGATTTCTGACATTT
+
CCCCCFFFFFFFGGGGGGGGGGGHHHHHHHHHHHHHHGHHHGHHHGHHHHHHGGGGGHHHHHHHHHHHHHHHHGHHHGGHHHHHHHHHGGGGGHHGGGGGGGHHGGGGGGGGHHHHGGHGHHHHHHHHHHGGGGGGGGGGGGHHHHGGGGHGHHEGGGGGGFGFFGGGGGGGGGGGGGGFGGGFFFFFFFFFFFFFDDDFFFFFFFFFFFFFFFFFFFFFFFFFFFFFFFFFFFFFFFFFFFFFFBFFFF0
@M05620:45:000000000-G6HP7:1:1101:14647:9068 1:N:0:170
CATCCTGACCCTGAAGTACCCCATTGAGCATGGCATCGTCACCAACTGGGACGACATGGAGAAGATCTGGCACCACACCTTCTACAACGAGCTGCGCGTGGCCCCGGAGGAGCACCCAGTGCTGCTGACCGAGGCCCCCCTGAACCCCAAGGCCAACAGAGAGAAGATGACTCAGGTGAGGCTCGGCCGACGCCCGTGCTCCTCCCGTCCTTTCCCCAGTCATTTTCTGCCCGGCTTGATTTCTGACATTG
+
DDDDDFFFFFFFGGGGGGGGGGGHHHHHHHHHHHHHHGHHHGHHHGHHHHHHGGGGGHHHHHHHHHHHHHHHHGHHHGGHHHHHHHHHGGGGGHHGGGGGGGHHGGGGGGGGHHHHGGHGHHHHHHHHHHGGGGGGGGGGGGHHHHGGGGHGHHGGGGGGGGGGGGGGGGGGGGGGGGGGGG.FFFFFFFFFFFFFFFFFFFFFFFFEFFFFFFFFFFFFFFFFFHHFFFFFFFFFFFFFFFFFFFFFFF0
@M05620:45:000000000-G6HP7:1:1101:16572:9073 1:N:0:170
AGATTACTGCAACAGTTCCCCCTGGACCTGGAAAAGTTTCTTGCCTGGCTTACAGAAGCTGAAACAACTGCCAATGTCCTACAGGATGCTACCCGTAAGGAAAGGCTCCTAGAAGACTCCAAGGGAGTAAAAGAGCTGATGAAACAATGGCAAGTAAGTCAGGCATTTCCGCTTTAGCACTCTTGTGGATCCAATTGAACAATTCTCAGCATTTGTACTTGTAACTGACAAGCCAGGGACAAAACAAAGAT
+
A1AAAFFFFF1FGGGGGGGGGGGGHHHHHHHHHHHHGHHHHHHHHHHHHHHHHHGHHHHHHHHHHHHHHHHHHHHHHHHHHHHHHHHHHHFHHHGGEGHHHHHHHHHHGHHHHHHHHHHHHHBFEGEGHFHHHGHHHHHHHFFHHHHHHHHHHGHHHHHHHHHHHHHHHHGGGGGHHHGHHHHHHGHGHHHHGGHHHHHHHHHHHHHHHHHHHHHHHHHHHHHHHHHGGHHHHGGGGGGGGFBFGGGGGGG
@M05620:45:000000000-G6HP7:1:1101:23598:9077 1:N:0:170
CATCCTGACCCTGAAGTACCCCATTGAGCATGGCATCGTCACCAACTGGGACGACATGGAGAAGATCTGGCACCACACCTTCTACAACGAGCTGCGCGTGGCCCCGGAGGAGCACCCAGTGCTGCTGACCGAGGCCCCCCTGAACCCCAAGGCCAACAGAGAGAAGATGACTCAGGTGAGGCTCGGCCGACGCCCGTGCTCCTCCCGTCCTTTCCCCAGTCATTTTCTGCCCGGCTTGATTTCTGACATTA
+
CCCCCFFFFFFFGGGGGGGGGGGHHHHHHHHHHHHHHGHHHGHHHGHHHHHHGGGGGHHGHHHHHHHHHHHHHGHHHGGHHHHHHHHHGGGGGHHGGGEGGGHHGGGGGGGGHHHHGGHHHHHHHHHHHHGGGGGGGGGGGGHHHHGGGGHGHHGGGGGGGGGGGGGGGGGGGGGGGGGGGGGGFFFFFFFFFFFFFFFFFFBFFFFFFFFFFFFFFFFFFFFFFFFFFFFFFFAFFFAFFFFFFBBFFF0
@M05620:45:000000000-G6HP7:1:1101:8490:9078 1:N:0:170
AAACCAAGCAGACACTCACCGCTCCCTCGCCACAGGCCAATAGTTTGTCCTCACTGAGTTGGCAACAAGTGGCTGCTGTGGCTGCCATTTTTCTGGTGATGGCCATCAGCTCCGAGGTCAGCTGGGGGGCTTTCTTTGTGTCAGCAACGAGAAACCTGAAAGAAGCATTTTTTAACTAAGTCCTGCTGAGTCATTCATGAGTTTTTAGCCGCCTTGCTTCTTCTCACAGACTCTCTACTCTCATGCCAGAA
+
BBBBBABFBFFFGGGGFFGGGGGGGGHHGGGEGFHAFGHAGGHHHHFHHHHHHHHHHHHGFHHGHHHHHHF3FGEFFCGGHHHGFHEEHHHHHHGHHHHHHHHHFHHGHHGHHGECEEHHGHHHG?CGDGGGGGFGGGFGG0CFGGGGAEDD.:FFFFFBFFFF/BFFFFFFFFFFF;:BFFFFFFFFEFFFFFFFBFFEFBFFFEEFFFBFCFFFFFFFFFFFFFFBF9AFFFFFFBFFBFFFFEFF/.;
@M05620:45:000000000-G6HP7:1:1101:17758:9095 1:N:0:170
CATCCTGACCCTGAAGTACCCCATTGAGCATGGCATCGTCACCAACTGGGACGACATGGAGAAGATCTGGCACCACACCTTCTACAACGAGCTGCGCGTGGCCCCGGAGGAGCACCCAGTGCTGCTGACCGAGGCCCCCCTGAACCCCAAGGCCAACAGAGAGAAGATGACTCAGGTGAGGCTCGGCCGACGCCCGTGCTCCTCCCGTCCTTTCCCCAGTCATTTTCTGCCCGGCTTGATTTCTGACATTA
+
DDCDDFFFFFFFGGGGGGGGGGGHHHHHHHHHHHHHHGHHHGHHHGHHHHHHGGGGGHHHHHHHHHHHHHHHHGHHHGGHHHHHHHHHGGGGGHHGGGGGGGHHGGGGGGGGHHHHGGHHHHHHHHHHHHGGGGGGGGGGGGHHHHGGGGHGHHGGGGGGGGGGGGGGGGGGGGGGHGGGGGGGFFFFFFFFFFFF>DDFFFFFFFFFFFFFFFFFFFFFFFFFFFFHFFFFFFFFFFFFFFFFFBFFFF0
@M05620:45:000000000-G6HP7:1:1101:26375:9127 1:N:0:170
CATCCTGACCCTGAAGTACCCCATTGAGCATGGCATCGTCACCAACTGGGACGACATGGAGAAGATCTGGCACCACACCTTCTACAACGAGCTGCGCGTGGCCCCGGAGGAGCACCCAGTGCTGCTGACCGAGGCCCCCCTGAACCCCAAGGCCAACAGAGAGAAGATGACTCAGGTGAGGCTCGGCCGACGCCCGTGCTCCTCCCGTCCTTTCCCCAGTCATTTTCTGCCCGGCTTGATTTCTGACATTA
+
CCDDDFFFFFFFGGGGGGGGGGGHHHHHHHHHHHHHHGHHHGHHHGHHHHHHGGGGGHHHHHHHHHHHHHHHHGHHHGGHHHHHHHHHGGGGGHHGGGGGGGHHGGGGGGGGHHHHGGHHHHHHHHHHHHGGGGGGGGGGGGHHHHGGGGHGHHGGGGGGGGGGGGGGGGGGGGGGGGGGGGGGFFFFFFFFFFFFCFFFFFFFFFFEFFFFFFFFFFFFFFFFFHHHHFFFFFFFFFFFFFFFFFFFFF0
@M05620:45:000000000-G6HP7:1:1101:9188:9153 1:N:0:170
AAACCAAGCAGACACTCACCGCTCCCTCGCCACAGGCCAATAGTTTGTCCTCACTGAGTTGGCAACAAGTGGCTGCTGTGGCTGCCATTTTTCTGGTGATGGCCATCAGCTCCACGAGGTCAGCTGGGGGGCTTTCTTTGTGTAAGCAACGAGAAACCTGAAAGAAGCATTTTTTAACTAAGTCCTGCTGAGTCATTCATGAGTTTTTAGCCGCCTTGCTTCTTCTCACAGACTCTCTACTCTCATGCCAG
+
CCCCCCCFCFFFGGGGGGGGGGGGGGHHGGGGGHHHGGHHHHHHHHHHHHHHHHHHHHHHHHHHHHHHHHHHGHGGHHHHHHHGGHHHHHHHHHHHHHHHHHHHHHHHHHHHHGF>/<E<?B2B3BGGGGG--CF00;FB;/:0C9B0C.-.99;F9F/A/BFB/FB:F9FFFFF.F090B9;9FBFF9B0;BBBBF0;00BB9BFFF.:9F9=D.AFB0BBFF09::FFEEFB9:900;0909:B0BF00
@M05620:45:000000000-G6HP7:1:1101:9168:9158 1:N:0:170
AAACCAAGCAGACACTCACCGCTCCCTCGCCACAGGCCAATAGTTTGTCCTCACTGAGTTGGCAACAAGTGGCTGCTGTGGCTGCCATTTTTCTGGTGATGGCCATCAGCTCCACGAGGTCAGCTGGGGGGCTTTCTTTGTGTAAGCCACGAGAAACCTGAAAGAAGCATTTTTTAACTAAGTCCTGCTGAGTCATTCATGAGTTTTTAGCCGCCTTGCTTCTTCTCACCGACTCTCTACTCTCATGCCAG
+
A3>AABAFAFFFGGGGGGGGGEGGGGHHEFG2EAE2FFGHGBHHHHHHHHHHHHHHHHHHBGGHHHHHHDFHGHFGHCGHGEFEFFFGFEGHHHHHHHBGHHHH3FGFHHHHHGH/><E<B3?3BBCD?CG@BEG0;FG0C/9;CFE/9C9;BD9FFFFF/B/BBFBBFBFFFFB./:///9BFBFB//;/:FF/BFFFBF/9FFFFF.;/B.@>AFFFBFBFFBBF//.9-9-9F///9///:/B9:B//
@M05620:45:000000000-G6HP7:1:1101:20078:9160 1:N:0:170
CATCCTGACCCTGAAGTACCCCATTGAGCATGGCATCGTCACCAACTGGGACGACATGGAGAAGATCTGGCACCACACCTTCTACAACGAGCTGCGCGTGGCCCCGGAGGAGCACCCAGTGCTGCTGACCGAGGCCCCCCTGAACCCCAAGGCCAACAGAGAGAAGATGACTCAGGTGAGGCTCGGCCGACGCCCGTGCTCCTCCCGTCCTTTCCCCAGTCATTTTCTGTCCGGCTTGATTTCTGACATTA
+
DCDEEFFFFFFFGGGGGGGGGGGHHHHHHHHHHHHHHGHHHGHHHGHHHHHHGGGGGHHHHHHHHHHHHHHHHGHHHGGHHHHHHHHHGGGGGHHGGGGGGGHHGGGGGGGGHHHHGGHHHHHHHHHHHHGGGGGGGGGGGGHHHHGGGGHGHHGGGGGGGGGGGGGGGGGGGGGGHGGGGGGGFFFFFFFFFFFFBFFFFFFFFFFEFFFFFFFFFFFFFFFFHHHHHFFFFFFFFFFFFFFFFFFFFF1
@M05620:45:000000000-G6HP7:1:1101:20912:9166 1:N:0:170
ATCTCTATCTCCTAAAAACCTGTTTAGATTTGGAGATAGACCTTCAGGTTTTTCATCATTTTCTGCATGAATTATACATTGACCACGTTCCAGCGTGGTCAGTTTGCAGCATTCTGTTATTTTGTTTGACAGAGTGTCTTGTTGAGAACATATGTAGGACATGATTTTTTCCTGCAACAGGGAAAATAAAGTATAAGTTTTAAAGATTTATTCTTTAATAAAGGATCTCAAAGCCAGCTTTAGAAAAAGGA
+
DDDCDFFFFFFFGGGGGGGGGGHHHHHHHHHHHHHHHHHHHHHHHHHHHHHGGHHHHIHHIIIHIHHHHHHHHHHHHHHHHHHHHHGHHHHHHHGGGGHHHHHHHHHHHHHHHHHHHHHHHHHHHHHHHHGHHHHHHHHHHHHHHHHHHHHHHHHHHHHHHHHHHHHHHGHHHHHHHHHHHGGHHHHHHHHHHHHHHHHHHHHHHHHHHHHHHHHHHHHHHHHHHHHHHHHHHHHHHGGHHHHEGGHHGGH
@M05620:45:000000000-G6HP7:1:1101:20885:9166 1:N:0:170
ATCTCTATCTCCTAAAAACCTGTTTAGATTTGGAGATAGACCTTCAGGTTTTTCATCATTTTCTGCATGAATTATACATTGACCACGTTCCAGCGTGGTCAGTTTGCAGCATTCTGTTATTTTGTTTGACAGAGTGTCTTGTTGAGAACATATGTAGGACATGATTTTTTCCTGCAACAGGGAAAATAAAGTATAAGTTTTAAAGATTTATTCTTTAATAAAGGATCTCAAAGCCAGCTTTAGAAAAAGGA
+
BCABCFFFFFFFGGGGGGGGGGGHHHHHHHHHHHHHHHHGHHHHHHHHHHHGGHHHHHHIIIHHHHGGHHGHHHHGHHHHHEFHHHGHHGHFHHGEGGHHHHHHHHGHHHHGHHHHHHGHHHHHHHHHHHEHHHFGGHHHHGHHHHGGHHHHHHHHHHHHHHHHHHHHHGHHHHHHHHGHHGGGHGHGHHHHGHGHHFGHHGHHHHHHHHHHHGHHHGHHGHGHHHHHHGGGHFHFHGFHHGHHFFFHGGE
@M05620:45:000000000-G6HP7:1:1101:24854:9176 1:N:0:170
CATCCTGACCCTGAAGTACCCCATTGAGCATGGCATCGTCACCAACTGGGACGACATGGAGAAGATCTGGCACCACACCTTCTACAACGAGCTGCGCGTGGCCCCGGAGGAGCACCCAGTGCTGCTGACCGAGGCCCCCCTGAACCCCAAGGCCAACAGAGAGAAGATGACTCAGGTGAGGCTCGGCCGACGCCCGTGCTCCTCCCGTCCTTTCCCCAGTCATTTTCTGCCCGGCTTGATTTCTGACATTA
+
CCCCCFFFFFFFGGGGGGGGGGGGHFHFHHFFHHHHHGHHDGHHHGHHGFHHGGGGGHHGHGHHHGHGHHHHHGGHFGGHHHHGHHHHGFGFFHGGGGEGGGHHGGGGGGGGHGHHGGHFHHHHHHHHGHGGGGGGGDGGGGHHHHGGGGHGGHGGGGGFGGGGGGGGFGBFFBFFGFGGFEEFCFFDB;DA-BFFFDFFFFFFFFFFFFD9FFFFBFF/;/9BFFB/FEF?DBA=BA9:/BFFB:/BFF/
@M05620:45:000000000-G6HP7:1:1101:17630:9190 1:N:0:170
CATCCTGACCCTGAAGTACCCCATTGAGCATGGCATCGTCACCAACTGGGACGACATGGAGAAGATCTGGCACCACACCTTCTACAACGAGCTGCGCGTGGCCCCGGAGGAGCACCCAGTGCTGCTGACCGAGGCCCCCCTGAACCCCAAGGCCAACAGAGAGAAGATGACTCAGGTGAGGCTCGGCCGACGCCCGTGCTCCTCCCGTCCTTTCCCCAGTCATTTTCTGCCCGGCTTGATTTCTGACATTT
+
DDDEEFFFFFFFGGGGGGGGGGGHHHHHHHHHHHHHHGHHHGHHHGHHHHHHGGGGGHHHHHHHHHHHHHHHHGHHHGGHHHHHHHHHGGGGGHHGGGGGGGHHGGGGGGGGHHHHGGHHHHHHHHHHHHGGGGGGGGGGGGHHHHGGGGHGHHGGGGGGGGGGGGGGGGGGGGGGGGGGGGGGFFFFFFFFFFFF@DDFFFFFFFFEFFFFFFFFFFFFFFFFFFFFFFFFFFFFFFAFFFFFF1FFFF1
@M05620:45:000000000-G6HP7:1:1101:18013:9200 1:N:0:170
AAACCAAGCAGACACTCACCGCTCCCTCGCCACAGGCCAATAGTTTGTCCTCACTGAGTTGGCAACAAGTGGCTGCTGTGGCTGCCATTTTTCTGGTGATGGCCATCAGCTCCACGAGGTCAGCTGGGGGGCTTTCTTTGTGTAAGCAACGAGAAACCTGAAAGAAGCATTTTTTAACTAAGTCCTGCTGAGTCATTCATGAGTTTTTAGCCGCCTTGCTTCTTCTCACAGACTCTCTACTCTCATGCCAG
+
CCCCCCCFCFFFGGGGGGGGGGGGGGHHGGGGGHHHGGHHHHHHHHHHHHHHHHHHHHHHHHHHHHHHHGHHGHGGHHHHHHHGGHHHHHHHHHHHHHHHHHHHHHHHHHHHHHHGGGGFHHCGGHHGGGGGGGGGGGGGGGGGGGGGGGGGFFFFFFFFFFFFFFFFFFFFFFFFFFFFFFFFFFFFFFFFFFFFFFFFFFFFFFFFFFFFFFFFFFFFFFFFFFFFFFFFFFFFFFFFFFFFFFFFFF0
@M05620:45:000000000-G6HP7:1:1101:17997:9210 1:N:0:170
AAACCAAGCAGACACTCACCGCTCCCTCGCCACAGGCCAATAGTTTGTCCTCACTGAGTTGGCAACAAGTGGCTGCTGTGGCTGCCATTTTTCTGGTGATGGCCATCAGCTCCACGAGGTCAGCTGGGGGGCTTTCTTTGTGTAAGCAACGAGAAACCTGAAAGAAGCATTTTTTAACTAAGTCCTGCTGAGTCATTCATGAGTTTTTAGCCGCCTTGCTTCTTCTCACAGACTCTCTACTCTCATCCCAA
+
AAABBBBFBFFFGGGCGGGGGGGGGGHGGGGGGHHHGGHHHHHHHHHHHHHHHHHHHFGHHHHHHHHHHGFHGHGGHHHHHHHGGHHHHGHHHHHHHHHHHHHHHHHHHHHHHHHGEEFEFG?BFGHGGGGGGGGGGGGFFFGGFFFGGG?ADFFFFFFFFF/;BFFFFFFFFFFE/99//9BFFFFFFB/.;BFF/;/;BBFFFFFF?9BBDF;DDFFFBFF/BF///;9FFBFFB/9BBFFFBF/:.9/
@M05620:45:000000000-G6HP7:1:1101:7088:9228 1:N:0:170
AAACCAAGCAGACATCACCGCTCCCTCGCCACAGGCCAATAGTTTGTCCTCACTGAGTTGGCAACAAGTGGCTGCTGTGGCTGCCATTTTTCTGGTGATGGCCATCAGCTCCACGAGGTCAGCTGGGGGGCTTTCTTTGTGTAAGCAACGAGAAACCTGAAAGAAGCATTTTTTAACTAAGTCCTGCTGAGTCATTCATGAGTTTTTAGCCGCCTTGCTTCTTCTCACAGACTCTCTACTCTCATGCCAGA
+
CCCCCBCFCFFFGGGGGGGGGGGGGHHGGGGGHHHGGHHHHHHHHHHHHHHHHHHHHHHHHHHHHHHHHHHGHGGHHHHHHHGGHHHHHHHHHHHHHHHHHHHHHHHHHHHHHHGGGGGHHHHHHFGGGGGGGGGGGGGFGGGGGGGGGGGGFFFFFFFFFFFFFFFFFFFFFFFFFFFFFFFFFFFFFFFFFFFFFFFFFFFFFFFFFFFFFFFFFFFFFFFFFFFFFFFFFFFFFFFFFFFFFFFFFFF
@M05620:45:000000000-G6HP7:1:1101:17462:9228 1:N:0:170
CATCCTGACCCTGAAGTACCCCATTGAGCATGGCATCGTCACCAACTGGGACGACATGGAGAAGATCTGGCACCACACCTTCTACAACGCGCTGCGCGTGGCCCCGGAGGAGCACCCAGTGCTGCTTACCGAGGCCCCCCTGAACCCCCAGGCCAACAGAGAGAAGATGACTCAGGTGAGGCTCGGCCGACGCCCGGGCTCCTCCCGTCCTTTCCCCAGTCATTTTCTGCCCGGCTTGATTTCTGACATTA
+
AAAABFFDFFFFCGGFGGGGFFEGHAA4BAGGHHGFHFFHEEHF2EHHBEFG0EE?EB2G2AA33DGHGGGBECCG1EEHHHGFHGBF//>>//EE/>EE/<FC<DBCG/C/<<F?E/?F11FGFH<1<F.<-A@<<CCDC./0GCFG--.:99.:AAB///:;/9/;0;C0;009F/BFEE.AD9??CFA-;@C9---@.A/999.ADFFFF9//:F.9;FFF/;FF//;AA-;=-@.BFB////;BFF/
@M05620:45:000000000-G6HP7:1:1101:17447:9248 1:N:0:170
CATCCTGACCCTGAAGTACCCCATTGAGCATGGCATCGTCACCAACTGGGACGACATGGAGAAGATCTGGCACCACACCTTCTACAACGAGCTGCGCGTGGCCCCGGAGGAGCACCCAGTGCTGCTGACCGAGGCCCCCCTGAACCCCAAGGCCAACAGAGAGAAGATGACTCAGGTGAGGCTCGGCCGACGCCCGTGCTCCTCCCGTCCTTTCCCCAGTCATTTTCTGCCCGGCTTGATTTCTGACATTA
+
DDDDDFFFFFFFGGGGGGGGGGGHHHHGHHHHHHHHHGHHHGHHHGHHHHHHGGGGGHHHHHHHHHHHHHHHHGHHHGGHHHHHHHHHGGGGGHHGGGGGGGHHGGCDGGGGHHHHGGHHHHHHHHHHHHGGGGGGGGGGGGHHHHGGGGHGHHGGGGGGGGGGGGGGGGGGGGGGGGGGGGGGFFFFFFFFFFFF@DFFFFFFFFFFFFFFFFFFFFFFFFFFFFFHFFFFFFFFFFFFFFFFFFFBFF0
@M05620:45:000000000-G6HP7:1:1101:5594:9255 1:N:0:170
CATCCTGACCCTGAAGTACCCCATTGAGCATGGCATCGTCACCAACTGGGACGACATGGAGAAGATCTGGCACCACACCTTCTACAACGAGCTGCGCGTGGCCCCGGAGGAGCACCCAGTGCTGCTGACCGAGGCCCCCCTGAACCCCAAGGCCAACAGAGAGAAGATGACTCAGGTGAGGCTCGGCCGACGCCCGTGCTCCTCCCGTCCTTTCCCCAGTCATTTTCTGCCCGGCTTGATTTCTGACATTA
+
CBCCCFFFFFFFGGGGGGGGGGGHHHHHHHHHHHHHHGHHGGHHHGHHHHHHGGGGGHHHHHHHHHHHHHHHHGHHHGGHHHHHHHHHGGGGGHHGGGGGGGHHGGGGGGGGHHHHGGHGHHHHHHHHHHGGGGGGGGGGGGHHHHGGGGHGHHGGGGGGGGGGGGGGFGGGGGGGGGGGGGGGFFFFFFCFFFFF:DFFFFFFFFFADDDFFFFFFFFFFFFFFFFFFFFFACAFA=AFFFFFFBFFFF0
@M05620:45:000000000-G6HP7:1:1101:5583:9271 1:N:0:170
CATCCTGACCCTGAAGTACCCCATTGAGCATGGCATCGTCACCAACTGGGACGACATGGAGAAGATCTGGCACCACACCTTCTACAACGAGCTGCGCGTGGCCCCGGAGGAGCACCCAGTGCTGCTGACCGAGGCCCCCCTGAACCCCAAGGCCAACAGAGAGAAGATGACTCAGGTGAGGCTCGGCCGACGCCCGTGCTCCTCCCGTCCTTTCCCCAGTCATTTTCTGCCCGGCTTGATTTCTGACATTT
+
BBBBBF4FFFFFGGGFGGGGGGGHHHHHHHGHFHHHHGHHHGHHEGHHGHFHGGGGGHGHHHHHHHHGFBFGHGHHHGGHHHHHHHHHEEGGGHHGGGGGGGHHGGGGGGGGFHHHGGHHHHH1FG??CFFCGFDFDCGGGEGHHHGGD:GGHH.;EGF/;BAEGGGGGBFGGGGGGFF?A;CFACEFFFFDADB;@.DEFFFFFEFEDFFFFFFBFF.FFFFFFFFBBFFE?;>FFA.;BFBFFBB/BF/
@M05620:45:000000000-G6HP7:1:1101:22562:9328 1:N:0:170
ATCTCTATCTCCTAAAAACCTGTTTAGATTTGGAGATAGACCTTCCGGTTTTTCATCATTTTCTGCATGAATTATACATTGCCCACGTTCCAGCGTGGTCAGTTTGCAGCATTCTGTTATTTTGTTTGACAGAGTGTCTTGTTGAGACCATATGTAGGACATGATTTTTTCCTGCAACAGGGAAAATAAAGTATAAGTTTTAACGATTTATTCTTTAATACAGGATCTCAAAGCCAGCTTTAGAAAAAGGA
+
A1>AAFD3DFFFEAGBGGGGCC1FHA3B33DGH1A1ABB1BF1BB00AEECEFE2BADEFHAFGA12GH11AB12A22AF111BBE>>BB021>>>/EHF20BBBGFHHGHF2BE2B@@FE2GH0FGF1F>10B1BBFBBB>F02B/1?FB1>22BF11F<GHH2DFG1<F<1<<<<FGFH//0??=<D<<<1<11>FFFDG11..<G<0DHFHHFH0GF0GC/:CGHGC;0<CG/:::GGBB09;/F..;
@M05620:45:000000000-G6HP7:1:1101:19382:9336 1:N:0:170
ATCTCTATCTCCTAAAAACCTGTTTAGATTTGGAGATAGACCTTCAGGTTTTTCATCATTTTCTGCATGAATTATACATTGACCACGTTCCAGCGTGGTCAGTTTGCAGCATTCTGTTATTTTGTTTGACAGAGTGTCTTGTTGAGAACATATGTAGGACATGATTTTTTCCTGCAACAGGGAAAATAAAGTATAAGTTTTAAAGATTTATTCTTTAATAAAGGATCTCAAAGCCAGCTTTAGAAAAAGGA
+
BBBBCFFFFFFFGGGGGGGGGGHHHHHHHHHHHFHHHHHHHHHHHHHHHHHGGHFHHHIHHIHIHHHHHHHHHHHHHHHHHHHHGHGHHHHHHHGGGGHHHHHHHHHHHHHHHHHHHHHHHHHHHHHHHHHHHHFHHHHHHHHHGHHHHHHHHHHHHHHHHHHHHHHHHGHHHHHHFHHHHGGHHHHHHHHHHHHHHFGHHHHHHGHHHHHHHHHHHGHHFHHHHHHHHHHHHHHHHGHHHHHFHFHHGGH
@M05620:45:000000000-G6HP7:1:1101:19361:9341 1:N:0:170
ATCTCTATCTCCTAAAAACCTGTTTAGATTTGGAGATAGACCTTCAGGTTTTTCATCATTTTCTGCATGAATTATACATTGACCACGTTCCAGCGTGGTCAGTTTGCAGCATTCTGTTATTTTGTTTGACAGAGTGTCTTGTTGAGAACATATGTAGGACATGATTTTTTCCTGCAACAGGGAAAATAAAGTATAAGTTTTAAAGATTTATTCTTTAATAAAGGATCTCAAAGCCAGCTTTAGAAAAAGGA
+
CCCCCFFFFFFFGGGGGGGGGGGHHHHHHHHHHHHHHHHHHHHHHHHHHHHGGHHHHHIHIIIHIHHHHHHHHHHHHHHHHHHHHHGHHHHHHHGGGGHHHHHHHHHHHHHHHHHHHHHHHHHHHHHHHHHHHHHHHHHHHHHHHHHHHHHHHHHHHHHHHHHHHHHHHGHHHHHHHHHHHGGHHHHHHHHHHHHHHHHHHHHHHHHHHHHHHHHHHHHHFHHHHHHHHHHHHHHGHGHHHHHFHHHHGGG
@M05620:45:000000000-G6HP7:1:1101:14360:9347 1:N:0:170
ATCTCTATCTCCTAAAAAGGAAGAAAGGGGAGGGAAGATCGGAAGAGCACACGTCTGAACTCCAGTCACAGAAGACCATCTCGTATGCCGTCTTCTGCTTGAAAAAAAAAAAAAAATAACAAAAAAAAACACAGAAAAACGAAGAGTGGTCACCAACAATATATAAAAACAAACAAGCACTAATCGGAGGTAGCACTCACGATCCATGAATCCTGAGTTACGCTACGAACATGTGACATACACCCCTGCAC
+
CCCCCFFFFFFFGGGGGGGGGGHGCGHHGGGGGGGHGHHHHGGGGHHGHHHHGHHHGHGHHHHHHHHHHHHHHHHHHHHEHHHGGHHHHGGGHGHHHHHHHHFHHHGGGGGC</</0111>100.<---;....////..-.....00.000/00...;000000;000......;/.///;//;...--.///9/////.....////////////;///....-...9-9///////:////.-...//
@M05620:45:000000000-G6HP7:1:1101:19366:9361 1:N:0:170
ATCTCTATCTCCTAAAAACCTGTTTAGATTTGGAGATAGACCTTCAGGTTTTTCATCATTTTCTGCATGAATTATACATTGACCACGTTCCAGCGTGGTCAGTTTGCAGCATTCTGTTATTTTGTTTGACAGAGTGTCTTGTTGAGAACATATGTAGGACATGATTTTTTCCTGCAACAGGGAAAATAAAGTATAAGTTTTAAAGATTTATTCTTTAATAAAGGATCTCAAAGCCAGCTTTAGAAAAAGGA
+
BBBBBFFFFFFFGGGGGGGGGGHHHHHHHHHHHHHHHHHHHHHHHHGGHHHGGHHHHHHHGHHHHHHHHHHHHHHHHHHHHHHHHHGHHHHHHGGFGGHHHHHHHHHHHHHHHHHHHHGHHHHHHHHHHHHHHHGHGHHHHHHHHHGHHHHHHHHHHHHHHHHHHHHHHGHHHHHHHHGHHGGHHHHHHGHHHHHHHGHHHHHHHHHHHHHHHHHHHGHHHHFHHHHHHGGHHHHHHGHHHHHEFGHHGGH
@M05620:45:000000000-G6HP7:1:1101:27132:9369 1:N:0:170
CATCCTGACCCTGAAGTACCCCATTGAGCATGGCATCGTCACCAACTGGGACGACATGGAGAAGATCTGGCACCACACCTTCTACAACGAGCTGCGCGTGGCCCCGGAGGAGCACCCAGTGCTGCTGACCGAGGCCCCCCTGAACCCCAAGGCCAACAGAGAGAAGATGACTCAGGTGAGGCTCGGCCGACGCCCGTGCTCCTCCCGTCCTTTCCCCAGTCATTTTCTGCCCGGCTTGATTTCTGACATTA
+
CCCCCFFFFFFFGGGGGGGGGGGHHGHHHHHHHHHHHGHHHGHGHGHHHHHHGGGGGHHHHHGHHHHHHGHHHGHHHGGHHHHHHHHHGGGGGHHGGGGGGGHHGGGGGGGGHHHHGGHHHHHHHHHHHHGGGGGGGGGGGGHHHHGGGGHGHHGGGGGGGGGGGGGGGGGGGGGGGGGGGGGGFFFFFFFFFFFF;9AEFFFFFFFF9DDFFFFFFFFFFFFFFFFFFFFFFFFFFAFFFFFFF0BFFF0
@M05620:45:000000000-G6HP7:1:1101:22396:9372 1:N:0:170
CATCCTGACCCTGAAGTACCCCATTGAGCATGGCATCGTCACCAACTGGGACGACATGGAGAAGATCTGGCACCACACCTTCTACAACGAGCTGCGCGTGGCCCCGGAGGAGCACCCAGTGCTGCTGACCGAGGCCCCCCTGAACCCCAAGGCCAACAGAGAGAAGATGACTCAGGTGAGGCTCGGCCGACGCCCGTGCTCCTCCCGTCCTTTCCCCAGTCATTTTCTGCCCGGCTTGATTTCTGACATTT
+
CCCCCFFFFFFFGGGGGGGGGGGHHHGGHHHHHHHHHDHHHGHGHGHHGHHHGGGGGHHHHHHHHHGHFBGHHGHHHGGHHHHHHHHHGGGGGHHGGGGGGGHHGGGGGGGGHHHHGGHFGGHHFGGHHHGGGCDGGGGGGGHHHHGGGDHGHHGEGEFGGGGGBFBFFFFGGGGBFFFFGEFFFFEFF-DCAFFFCDFFFFFFFEBADDABFFFFFB9FF/BBFFFFFEFFAFFFFFFFFFFFB/F/FF/
@M05620:45:000000000-G6HP7:1:1101:19984:9387 1:N:0:170
CATCCTGACCCTGAAGTACCCCATTGAGCATGGCATCGTCACCAACTGGGACGACATGGAGAAGATCTGGCACCACACCTTCTACAACGAGCTGCGCGTGGCCCCGGAGGAGCACCCAGTGCTGCTGACCGAGGCCCCCCTGAACCCCAAGGCCAACAGAGAGAAGATGACTCAGGTGAGGCTCGGCCGACGCCCGTGCTCCTCCCGTCCTTTCCCCAGTCATTTTCTGCCCGGCTTGATTTCGACATTAG
+
CCCCCFFFFFFFGGGGGGGGGGGHHHHHHHHHHHHHHGHHHGHHHGHHHHHHGGGGGHHHHHHHHHHHHHHHHGHHHGGHHHHHHHHHGGGGGHGGGGGGGGHHGGGGGGGGHHHHGGHHHHHHHHHHHHGGGGGGGGGGGGHHHHGGGGHGHHGGGGGGGGGGGGGGGGGGGGGFGGGFGGGFFFFFCDDFFFFFDFFFFFFFFFFEFFFFFFFFFFFFFFFFFFFFFFFFFFFFFA?FFFFFEFAFF00
@M05620:45:000000000-G6HP7:1:1101:23134:9466 1:N:0:170
ATCTCTATCTCCTAAAAACCTGTTTAGATTTGGAGATAGACCTTCAGGTTTTTCATCATTTTCTGCATGAATTATACATTGACCACGTTCCAGCGTGGTCAGTTTGCAGCATTCTGTTATTTTGTTTGACAGAGTGTCTTGTTGAGAACATATGTAGGACATGATTTTTTCCTGCAACAGGGAAAATAAAGTATAAGTTTTAAAGATTTATTCTTTAATAAAGGATCTCAAAGCCAGCTTTAGAAAAAGGA
+
DEDDEFFFFFFFGGGGGGGGGGHHHHHHHHHHHHHHHHHHHHHHHHHHHHHGGHHHHHHIHIHIHHHHHHHHHHHHHHHHHHHHHHGHHHHHHHGGGGHHHHHHHHHHHHHHHHHHHHHHHHHHHHHHHHHHHHHHHHHHHHHHHHHHHHHHHHHHHHHHHHHHHHHHHGHHHHHHHHHHHGGHHHHHHHHHHHHHHHHHHHHHHHHHHHHHHHHHHHHHHHHHHHHHHHHHHHHHHGHHHHHGHHHHGGH
@M05620:45:000000000-G6HP7:1:1101:20942:9490 1:N:0:170
AAACCAAGCAGACACTCACCGCTCCCTCGCCACAGGCCAATAGTTTGTCCTCACTGAGTTGGCAACAAGTGGCTGCTGTGGCTGCCATTTTTCTGGTGATGGCCATCAGCTCCACGAGGTCAGCTGGGGGGCTTTCTTTGTGTAAGCAACGAGAAACCTGAAAGAAGCATTTTTTAACTAAGTCCTGCTGAGTCATTCATGAGTTTTTAGCCGCCTTGCTTCTTCTCACAGACTCTCTACTCTCATGCCAG
+
DDCDDCCFBFFFGGGGGGGGGGGGGGHHGGGGGHHHGGHHHHHHHHHHHHHHHHHHHHHHHHHHHHHHHHHHGHGGHHHHHHHGGHHHHHHHHHHHHHHHGHHHHHHHHHHHHHHGGGGEHHHHHHHGGGGGGGGGGGGGGGGGGGGGGGGEFFFFFFFFFFFFFFFFFFFFFFFFFFFFFFFFFFFFFFFFFFFFFFFFFFFFFFFFFFFFFFFFFFFFFFFFFFFFFFFFFFFFFFFFFFFFFFBFFF:
@M05620:45:000000000-G6HP7:1:1101:12399:9499 1:N:0:170
AAACCAAGCAGACACTCACCGCTCCCTCGCCACAGGCCAATAGTTTGTCCTCACTGAGTTGGCAACAAGTGGCTGCTGTGGCTGCCATTTTTCTGGTGATGGCCATCAGCTCCACGAGGTCAGCTGGGGGGCTTTCTTTGTGTAAGCAACGAGAAACCTGAAAGAAGCATTTTTTAACTAAGTCCTGCTGAGTCATTCATGAGTTTTTAGCCGCCTTGCTTCTTCTCACAGACTCTCTACTCTCATGCCAG
+
DCDDDDDFDFFFGGGGGGGGGGGGGGHHGGGGGHHHGGHHHHHHHHHHHHHHHHHHHHHHHHHHHHHHHHHHGHGGHHHHHHHGGHHHHHHHHHHHHHHHHHHHHHHHHHHHHHHGGGGFHFHHHHHGGGGGGGGGGGGGGGGGGGGGGGGGFFFFFFFFFFFFFFFFFFFFFFFFFFFFFFFFFFFFFFFFFFFFFFFFFFFFFFHFFFFFFFFFFFFFFFFFFFFFFFFFFFFFFFFFFFFFFFFFFF:
@M05620:45:000000000-G6HP7:1:1101:12022:9530 1:N:0:170
CATCCTGACCCTGAAGTACCCCATTGAGCATGGCATCGTCACCAACTGGGACGACATGGAGAAGATCTGGCACCACACCTTCTACAACGAGCTGCGCGTGGCCCCGGAGGAGCACCCAGTGCTGCTGACCGAGGCCCCCCTGAACCCCAAGGCCAACAGAGAGAAGATGACTCAGGTGAGGCTCGGCCGACGCCCGTGCTCCTCCCGTCCTTTCCCCAGTCATTTTCTGCCCGGCTTGATTTCTGACATTA
+
CDDDDFFFFFFFGGGGGGGGGGGHHHHHHHHHHFHHHGHHHGHHHGHHHHHHGGGGGHHHHHHHHHHHHHHHHGHHHGGHHHHHHHHHGGGGGHHGGGGGGGHHGGGGGGGGHHHHGGHHHHHHHHHHHHGGGGGGGGGGGGHHHHGGGGHGHHGGGGGGGGGGGGGGGGGGGGGGGGGGGGGGFFFFFFFFFFFF9BAEFFFFFFFEDFFFFFFFFFDFFFFFFFFFFFFF.@DFFABFFFFFF:B<FF0
@M05620:45:000000000-G6HP7:1:1101:12008:9542 1:N:0:170
CATCCTGACCCTGAAGTACCCCATTGAGCATGGCATCGTCACCAACTGGGACGACATGGAGAAGATCTGGCACCACACCTTCTACAACGAGCTGCGCGTGGCCCCGGAGGAGCACCCAGTGCTGCTGACCGAGGCCCCCCTGAACCCCAAGGCCAACAGAGAGAAGATGACTCAGGTGAGGCTCGGCCGACGCCCGTGCTCCTCCCGTCCTTTCCCCAGTCATTTTCTGCCCGGCTTGATTTCTGACATTT
+
CBBCCFFFFFFFGGGGGGGGGGDHHHHHGFHHHFGHHGHHGGHHEGHHHHHHGGGGGHHHGHHHHHHHHHHHHGHHHGGHHHHHHHHHGFGGGHHGGGCGGGHHGGGGGGCGHHHHGGHFGGHHHFEHGHG?GGGGGGGGGECFGHGG.:EEGFEEGGFFFGGGGGGGGGGGGGGGGGFFGEEGFFEFFCFFAFFA-.9.FFFFFFDAAFDBF9FFFE.;B/;FFFFBFFFF?-BFFF.BBBB9B:B/BB/
@M05620:45:000000000-G6HP7:1:1101:15413:9548 1:N:0:170
CATCCTGACCCTGAAGTACCCCATTGAGCATGGCATCGTCACCAACTGGGACGACATGGAGAAGATCTGGCACCACACCTTCTACAACGAGCTGCGCGTGGCCCCGGAGGAGCACCCAGTGCTGCTGACCGAGGCCCCCCTGAACCCCAAGGCCAACAGAGAGAAGATGACTCAGGTGAGGCTCGGCCGACGCCCGTGCTCCTCCCGTCCTTTCCCCAGTCATTTTCTGCCCGGCTTGATTTCTGACATTA
+
CCCCCFFFFFFFGGGGGGGGGGGHHHHHHHHHHHHHHGHHHGHHHGHHHHHHGGGGGHHHHHHHHHHHHHHHHGHHHGGHHHHHHHHHGGGGGHHGGGGGGGHHGGGGGGGGHHHHGGHGHHHHHHHHHHGGGGGGGGGGGGHHHHGGGGHGHHGGGGGGGGGGGGGGGGGGGGGGGGGGFGGGFFFFFFCFFFFF@FFFFFFFFFFEDFDFFFFFFFFFFFFFFFFFFFFFFFFFAFFFFFFFFFFFFF0
@M05620:45:000000000-G6HP7:1:1101:16419:9565 1:N:0:170
CATCCTGACCCTGAAGTACCCCATTGAGCATGGCATCGTCACCAACTGGGACGACATGGAGAAGATCTGGCACCACACCTTCTACAACGAGCTGCGCGTGGCCCCGGAGGAGCACCCAGTGCTGCTGACCGAGGCCCCCCTGAACCCCAAGGCCAACAGAGAGAAGATGACTCAGGTGAGGCTCGGCCGACGCCCGTGCTCCTCCCGTCCTTTCCCCAGTCATTTTCTGCCCGGCTTGATTTCTGACATTA
+
DCCDDFFFFFFFGGGGGGGGGGGHHHHHHHHHHHHHHGHHHGHHHGHHHHHHGGGGGHHHHHHHHHHHHHHHHGHHHGGHHHHHHHHHGGGGGHHGGGGGGGHHGGGGGGGGHHHHGGHHHHHHHHHHHHGGGGGGGGGGGGHHHHGGGGHGHHGGGGGGGGGGGGGGGGGGGGGGHGGGGGGGFFFFFFFFFFFFCFFFFFFFFFFEFFFFFFFFFFFBFFFFFFFFFFFFFAFFFFAFFFFFFEFFFF0
@M05620:45:000000000-G6HP7:1:1101:22644:9605 1:N:0:170
AGATTACTGCAACAGTTCCCCCTGGACCTGGAAAAGTTTCTTGCCTGGCTTACAGAAGCTGAAACAACTGCCAATGTCCTACAGGATGCTACCCGTAAGGAAAGGCTCCTAGAAGACTCCAAGGGAGTAAAAGAGCTGATGAAACAATGGCAAGTAAGTCAGGCATTTCCGCTTTAGCACTCTTGTGGATCCAATTGAACAATTCTCAGCATTTGTACTTGTAACTGACAAGCCAGGGACAAAACAAAGAT
+
BBACCFFFFFFFGGGGGGGGGGGGHHHHHHHGHHHHGFHHHHHHHHHHHHHHHHGHHHHHHHHHHHHHHHHHHHHHHHHHGGHHHHHHHHFFHHGGGGHHHHHGHGHHGHHHHHHHHHHHHHHGGHGFHGHHHGHHHHHHHHHHHHHHHHHHHGHHHHHHHHFGHHHHHHGGGGGHGHHHHHHHHHHGHHHHGHHHHHFGHGFHHHHHHHHHHHHHHFHHHHHHHHHHGHHHFGFFEGGGGGGGGGGGGGG
@M05620:45:000000000-G6HP7:1:1101:21518:9627 1:N:0:170
ATCTCTATCTCCTAAAAACCTGTTTAGATTTGGAGATAGACCTTCAGGTTTTTCATCATTTTCTGCATGAATTATACATTGACCACGTTCCAGCGTGGTCAGTTTGCAGCATTCTGTTATTTTGTTTGACAGAGTGTCTTGTTGAGAACATATGTAGGACATGATTTTTTCCTGCAACAGGGAAAATAAAGTATAAGTTTTAAAGATTTATTCTTTAATAAAGGATCTCAAAGCCAGCTTTAGAAAAAGGA
+
BBABBFFFFFFFGGFGGCEFFFHHHHHHHGHHGGHHHHGFHFGHHHHHEAGFFGFHHFDGFHHFEHHEHHDGHHHHFHGHHFGHHHEGHHBGHHGEFEF3GHHHGHFFHHGHHHHGHHHHHGHHHHHHGHHHGHFGEGHHHHHHHHGHHHHHGHDFHHHHFHHHHHHHH@HHHHHHHHHHHFEGHEHHHEFHHHHHGGDFHHHHHGHHHHHHFHHHHFGFGHEBFHHHEFHGHHFGHGGHHGGHFHHGGGE
@M05620:45:000000000-G6HP7:1:1101:18135:9644 1:N:0:170
AAACCAAGCAGACACTCACCGCTCCCTCGCCACAGGCCAATAGTTTGTCCTCACTGAGTTGGCAACAAGTGGCTGCTGTGGCTGCCATTTTTCTGGTGATGGCCATCAGCTCCGACGAGGTCAGCTGGGGGGCTTTCTTTGTGTAAGCAACGAGAAACCTGAAAGAAGCATTTTTTAACTAAGTCCTGCTGAGTCATTCATGAGTTTTTAGCCGCCTTGCTTCTTCTCACAGACTCTCTACTCTCATGCCA
+
CCCCCCCFCFFFGGGGGGGGGGGGGGHHGGGGGHHHGGHHHHHHHHHHHHHHHHHHHHHHHHHHHHHHHHHHGHGGHHHHHHHGGHHHHHHHHHHHHHHHHHHHHHHHHHHHHGGGGGGGGHHHHHHHGGGGGGGGGGGGGGFGGGFFFFFFFFFFFFFFFFFFFFFFFFFFFFFFFFFFFFFFFFFFFFFFFFF0BFFFFFFFFFFFFFFFFDFFFFFFFFFFFFFFEFFFFFFFFFFFFFFFFFFFFF0
@M05620:45:000000000-G6HP7:1:1101:3440:9645 1:N:0:170
CATCCTGACCCTGAAGTACCCCATTGAGCATGGCATCGTCACCAACTGGGACGACATGGAGAAGATCTGGCACCACACCTTCTACAACGAGCTGCGCGTGGCCCCGGAGGAGCACCCAGTGCTGCTGACCGAGGCCCCCCTGAACCCCAAGGCCAACAGAGAGAAGATGACTCAGGTGAGGCTCGGCCGACGCCCGTGCTCCTCCCGTCCTTTCCCCAGTCATTTTCTGCCCGGCTTGATTTCTGACATTA
+
A3AAAFDFC>BFGFFFDGGFGGDHHHHHHHHHHHCFGEFGHEHFGEHGHHHHFFEFGGHFHFGGFGFGHHGGFFBBGEFHHHHF@FFB>CFEEFBEEEEFECHEFEC@CGFGHEGF/?GGHHHGDFGHFHDCGF>FA-@DGGFH;CEGGGHGHC?EC?FFGGDEBGGGGFCFFBFGGGGFGGEFBFEF@-;@9@---;AEBBFBFFA9ADDFFBBBF.;;B//F/;/;F/;;;@-B-B.9FFBBF//9/9/
@M05620:45:000000000-G6HP7:1:1101:20245:9655 1:N:0:170
CATCCTGACCCTGAAGTACCCCATTGAGCATGGCATCGTCACCAACTGGGACGACATGGAGAAGATCTGGCACCACACCTTCTACAACGAGCTGCGCGTGGCCCCGGAGGAGCACCCAGTGCTGCTGACCGAGGCCCCCCTGAACCCCAAGGCCAACAGAGAGAAGATGACTCAGGTGAGGCTCGGCCGACGCCCGTGCTCCTCCCGTCCTTTCCCCAGTCATTTTCTGCCCGGCTTGATTTCTGACATTA
+
CCCCCFFFFFFFGGGGGGGGGGGHHHHHHHHHHHHHHGHHHGHHHGHHHHHHGGGGGHHHHHHHHHHHHHHHHGHHHGGHHHGHHHHHGGGGGHHGGGGGGGHGGGGGFGGGHHHHGGHHHHHHHHHHHHGGGGGGGGGGGGHHHHGGGGHGHHGGGGGGGGGFGGGGGGGGGGGGGGGGGGGGFFFFFFFFFFFFFFFFFFFFFFFFFFFFFFFFFFDBFFFFFFFFFFFEDCFFFAAFFFFFFF0BFF0
@M05620:45:000000000-G6HP7:1:1101:3451:9660 1:N:0:170
CATCCTGACCCTGAAGTACCCCATTGAGCATGGCATCGTCACCAACTGGGACGACATGGAGAAGATCTGGCACCACACCTTCTACAACGAGCTGCGCGTGGCCCCGGAGGAGCACCCAGTGCTGCTGACCGAGGCCCCCCTGAACCCCAAGGCCAACAGAGAGAAGATGACTCAGGTGAGGCTCGGCCGACGCCCGTGCTCCTCCCGTCCTTTCCCCAGTCATTTTCTGCCCGGCTTGATTTCTGACATTA
+
CCDDDFFFFFFFGGGGGGGGGGGHHHHHHHHHHHHHHGHHHGHHHGHHHHHHGGGGGHHHHHHHHHHHHHHHHGGHHGGHHHHHHHHHGGGGGHHGGGGGGGHHGGGGGGGGHHHHGGHHHHHHHHHHHHGGGGGGGGGGGGHHHHGGGGHGHHGGGGGGGGDEFGGGGGGGGGGGGGGGGGGGFFFFFFDFAFFFFFFFFFFFFFFEFFFFFFFFFFFFFFFFFFBFFFFFFFAFFFAFFFEFFB0BFF0
@M05620:45:000000000-G6HP7:1:1101:18140:9665 1:N:0:170
AAACCAAGCAGACACTCACCGCTCCCTCGCCACAGGCCAATAGTTTGTCCTCACTGAGTTGGCAACAAGTGGCTGCTGTGGCTGCCATTTTTCTGGTGATGGCCATCAGCTCCGACGAGGTCAGCTGGGGGGCTTTCTTTGTGTAAGCAACGAGAAACCTGAAAGAAGCATTTTTTAACTAAGTCCTGCTGAGTCATTCATGAGTTTTTAGCCGCCTTGCTTCTTCTCACAGACTCTCTACTCTCATGCCA
+
CBCABCBFCFFFGGGGGGGGGGGGGGHHGGGGGHHGGGHHHHGHHHGHHHHHHHHGHHHHHHHHGHHHHHHHGHGGHHHHHHHGGHHHHHHHHGHHHHHHHHHHHHHHHHHHHGGGGEGGGHHHHHHGGGGGGGGGGGGGGGGFGGFFFFFFFFFFFFFFFFFFFFFFFFFFFFFFFFFFFFFFFFFFFFFFFFF/FFFFFFFFFFFFFFFFFFFFFFFFFFFFFFFFFFFFFFFFFFFBFFFFFFFBFF/
@M05620:45:000000000-G6HP7:1:1101:3479:9671 1:N:0:170
CATCCTGACCCTGAAGTACCCCATTGAGCATGGCATCGTCACCAACTGGGACGACATGGAGAAGATCTGGCACCACACCTTCTACAACGAGCTGCGCGTGGCCCCGGAGGAGCACCCAGTGCTGCTGACCGAGGCCCCCCTGAACCCCAAGGCCAACAGAGAGAAGATGACTCAGGTGAGGCTCGGCCGACGCCCGTGCTCCTCCCGTCCTTTCCCCAGTCATTTTCTGCCCGGCTTGATTTCTGACATTA
+
AAAAAFFFFFFFFGE1FGGGGGGHHFGFGHHBFGFHHAFFEGHHHGGHHEGGEEGGGEHBBGG0FGHH1BFGHGHEFGEHHHHHHHGH@FEGGGHCEEG//EGHG?BC@?//GEGHGG/G1FGFGHGFFF/<-->FCCCC@CGGHCEGCCGECGAFGE9BCF.AFFEGGGGGGGB/0/;C;E.C-9AA---9@@@@@99AFF/BFE-;;ABFBBFFFBB/FFFBFFBB9BF-:-@9@?AFFFFB/;/BFF/
@M05620:45:000000000-G6HP7:1:1101:3459:9682 1:N:0:170
CATCCTGACCCTGAAGTACCCCATTGAGCATGGCATCGTCACCAACTGGGACGACATGGAGAAGATCTGGCACCACACCTTCTACAACGAGCTGCGCGTGGCCCCGGAGGAGCACCCAGTGCTGCTGACCGAGGCCCCCCTGAACCCCAAGGCCAACAGAGAGAAGATGACTCAGGTGAGGCTCGGCCGACGCCCGTGCTCCTCCCGTCCTTTCCCCAGTCATTTTCTGCCCGGCTTTATTTCTGACATTT
+
BBBBBFFFFFFFGGG4FGGGGGGHHCHBGFG44BFGGAFGHGHHHGG3FGCGEEGGGEGHGGHEHHHGD5FGHGHHHGGHHHHHHHBHEC1EGFG>EE@EEEHHG<CDD?BFGGHHGGEHBFG1FG11?G>--<>FGGGGGC/CGHGGD.C.CG.;EGCFEB.9FFGFGFFGFG0BFF0..;.C-@EFA;F--BB-9.:AFB9B/E.AFFFFFFFFFF./:/99FB9B/9BE.-9@;//;;FBB9///;B/
@M05620:45:000000000-G6HP7:1:1101:6896:9693 1:N:0:170
ATCTCTATCTCCTAAAAAGGAAGAAAGGGGAGGGAAGATCGGAAGAGCACACGTCTGAACTCCAGTCACAGAAGACCATCTCGTATGCCGTCTTCTGCTTGAAAAAAAAAAAAAAAAAAAAAAAAAAAAAAGTAGAGAAAAATCTAAGTCATAGGTAGTTAGAGGATAAAAAACAAAATAAAAGTAGTACTCTGGATTAAGTAAGATAGTGACAGTTCTAAGCGGCTGATAAATGAAACAAAAGCAAGAGT
+
CCDDDFFFFFFFGGGGGGGGGGHFGHHHGGGGGGGHGHHHHGGGGHHGHHHHGHHHGHGHHHHGHGHHHHHHGHHHHHGCGHGGGHHHHGFGHGHHHHHHHGHGHHGGGGDB>///--<---<A-<---9-.00000000/..00000<00000000000<:00/./0:00:-....::00000000<00<0000000000000000:0000000:000000/-----.0000000000/.../.0///.0
@M05620:45:000000000-G6HP7:1:1101:26518:9713 1:N:0:170
CATCCTGACCCTGAAGTACCCCATTGAGCATGGCATCGTCACCAACTGGGACGACATGGAGAAGATCTGGCACCACACCTTCTACAACGAGCTGCGCGTGGCCCCGGAGGAGCACCCAGTGCTGCTGACCGAGGCCCCCCTGAACCCCAAGGCCAACAGAGAGAAGATGACTCAGGTGAGGCTCGGCCGACGCCCGTGCTCCTCCCGTCCTTTCCCCAGTCATTTTCTGCCCGGCTTGATTTCTGACATTA
+
CCCCDFFFFFFFGGGGGGGGGGGHHHHHHHHHHHHHHGHHHGHHHGHHHHHHGGGGGHHHHHHHHHHHHHHHHGHHHGGHHHHHHHGHGGGGGHHGGGGGGGHHGGGGGGGGHHHHGGHHHHHHHHHHHHGGGGGGGGGGGGHHHHGGGGHGHHGGGGGGGGGGGGGGGGGGGGGGGGGGGGGGFFFFFFFFFFFFCFFFFFFFFFFEDFFFFFFFFFFFFFFFFFFFFFFFFFFFFAFFFFFFFFFFFF0
@M05620:45:000000000-G6HP7:1:1101:3810:9715 1:N:0:170
CATCCTGACCCTGAAGTACCCCATTGAGCATGGCATCGTCACCAACTGGGACGACATGGAGAAGATCTGGCACCACACCTTCTACAACGAGCTGCGCGTGGCCCCGGAGGAGCACCCAGTGCTGCTGACCGAGGCCCCCCTGAACCCCAAGGCCAACAGAGAGAAGATGACTCAGGTGAGGCTCGGCCGACGCCCGTGCTCCTCCCGTCCTTTCCCCAGTCATTTTCTGCCCGGCTTGATTTCTGACATTA
+
CCCCDFFFFFFFGGGGGGGGGGGHHHHHHHHHHHHHHGHHGGHHHGHHHHHHGGGGGHHHHHHHHHHHHHHHHGHHHGGHHHHHHHHHGGGGGHHGGGGGGGHHGGGGGGGGHHHHGGHHHHHHHHHGHHGGGGGGGGGGGGHHHHGGGGHGHHGGGGGGGFGGGGGGGGGGGGGGGGGGGGGGFFFFF>=FFFFFDFFFFFFFFFFFFFFFFFFFFFFFFFFFFFFFFBFFDFFFFF.FFFFFFEFFFF0
@M05620:45:000000000-G6HP7:1:1101:27872:9723 1:N:0:170
CATCCTGACCCTGAAGTACCCCATTGAGCATGGCATCGTCACCAACTGGGACGACATGGAGAAGATCTGGCACCACACCTTCTACAACGAGCTGCGCGTGGCCCCGGAGGAGCACCCAGTGCTGCTGACCGAGGCCCCCCTGAACCCCAAGGCCAACAGAGAGAAGATGACTCAGGTGAGGCTCGGCCGACGCCCGTGCTCCTCCCGTCCTTTCCCCAGTCATTTTCTGCCCGGCTTGATTTCTGACATTT
+
BAABBFFFFFFFGGGGGGGGGGGHHHHHHHHHHHHHHGHHHGHHGGHHHHHHGGGGGHHHHHHHHHHHGHHHHGHHHGGHHHHHHHHHGGGGGHHGGGGGGEFHGGGGGGGGGHHHGGHHHHHHHGHHHHGCGGGGGGGGGGHHHHGGGCHGHHGGGGGEGFGGGGGGGGGGGGGGGGFGGGGGFF.DFAFFFFFF@DAEFFFFFFFEDFDFFFFFFFFFFFFFFFFFFFFFD-@BBDFFFFFFFB/BFF/
@M05620:45:000000000-G6HP7:1:1101:7374:9726 1:N:0:170
AAACCAAGCAGACACTCACCGCTCCCTCGCCACAGGCCAATAGTTTGTCCTCACTGAGTTGGCAACAAGTGGCTGCTGTGGCTGCCATTTTTCTGGTGATGGCCATCAGCTCCACGAGGTCAGCTGGGGGGCTTTCTTTGTGTAAGCAACGAGAAACCTGAAAGAAGCATTTTTTAACTAAGTCCTGCTGAGTCATTCATGAGTTTTTAGCCGCCTTGCTTCTTCTCACAGACTCTCTACTCTCATGCCAG
+
CCCCCCCFCFFFGGGGGGGGGGGGGGHHGGGGGHHHGGHHHHHHHHHHHHHHHHHHHHHHHHHHHHHHHHHHGHGGHHHHHHHGGHHHHHHHHHHHHHGHHHHHHHHHHHHHHHHGEFGEHHHHHHHGGGGGGGGGGGGGGGGGGGGGGGGGFFFFFFFFFFFFFFFFFFFFFFFFFFFFFFFFFFFFFFFFFFFFFFFFFFFFFFFFFFFFFFFFFFFFFFFFFFFFFFFFFFFFFFFFFFFFFFBFFF0
@M05620:45:000000000-G6HP7:1:1101:7392:9737 1:N:0:170
AAACCAAGCAGACACTCACCGCTCCCTCGCCACAGGCCAATAGTTTGTCCTCACTGAGTTGGCAACAAGTGGCTGCTGTGGCTGCCATTTTTCTGGTGATGGCCATCAGCTCCACGAGGTCAGCTGGGGGGCTTTCTTTGTGTAAGCAACGAGAAACCTGAAAGAAGCATTTTTTAACTAAGTCCTGCTGAGTCATTCATGAGTTTTTAGCCGCCTTGCTTCTTCTCACAGACTCTCTACTCTCATGCCAG
+
BBAABAAFCFFFGGGGGGGGGGGGGGHHCGGGGHHHGGHHHHHHHHHHHHHHHHHHHHFHHHHHHHHHHGHHGHGGHHHHHHHGGHHHHHHHHHHHHHGHHHHHHHHHHHHHHHHGGGGEHHHHHHHGGGGGGGGGGGGGGGGGGGGGGFGGFFFFFFFFFFFFFFFFFFFFFFFFFFFFFFFFFFFFFFFFFFFFFFFFFFFFFFFFFFFFFFFFFFFFFFFFFFFFFF9BAFFFFFFFFFFFFFBFFF0
@M05620:45:000000000-G6HP7:1:1101:27864:9740 1:N:0:170
CATCCTGACCCTGAAGTACCCCATTGAGCATGGCATCGTCACCAACTGGGACGACATGGAGAAGATCTGGCACCACACCTTCTACAACGAGCTGCGCGTGGCCCCGGAGGAGCACCCAGTGCTGCTGACCGAGGCCCCCCTGAACCCCAAGGCCAACAGAGAGAAGATGACTCAGGTGAGGCTCGGCCGACGCCCGTGCTCCTCCCGTCCTTTCCCCAGTCATTTTCTGCCCGGCTTGATTTCTGACATTA
+
DCDDDFFFFFFFGGGGGGGGGGGHHHHHHHHHHHHHHGHHHGHHHGHHHHHHGGGGGHHHHHHHHHHHHHHHHGHHHGGHHHHHHHHHGGGGGHHGGGGGGGHHGGGGGGGGHHHHGGHHHHHHHHHHHHGGGGGGGGGGGGHHHHGGGGHGHHGGGGGGGGGGGGGGGGGGGGGGFGGGGGGGFFFFFFAFFFFFCFFFFFFFFFFEFFFFFHFFFFFFFFFHFFFFFFFFFFFFFFFFFFFFFFFFFF0
@M05620:45:000000000-G6HP7:1:1101:6929:9748 1:N:0:170
CATCCTGACCCTGAAGTACCCCATTGAGCATGGCATCGTCACCAACTGGGACGACATGGAGAAGATCTGGCACCACACCTTCTACAACGAGCTGCGCGTGGCCCCGGAGGAGCACCCAGTGCTGCTGACCGAGGCCCCCCTGAACCCCAAGGCCAACAGAGAGAAGATGACTCAGGTGAGGCTCGGCCGACGCCCGTGCTCCTCCCGTCCTTTCCCCAGTCATTTTCTGCCCGGCTTGATTTCTGACATTA
+
DCCCDFFFFFFFGGGGGGGGGGGHHHHHHHHHHHHHHGHHHGHHHGHHHHHHGGGGGHHHHHHHHHHHHHHHHGHHHGGHHHHHHHHHGGGGGHHGGGGGGGHHGGGGGGGGHHHHGGHGHHHHHHHHHHGGGGGGGGGGGGHHHHGGGGHGHHGGGGGGGGGGGGGGGGGGGGGGHGGGGGGGFFFFFFFFFFFC@DFFFFFFFFFEFFFFFFFFFFFFFFFFFFFFFFFFDFFAFAFFFFFFFFFFFF0
@M05620:45:000000000-G6HP7:1:1101:6922:9764 1:N:0:170
CATCCTGACCCTGAAGTACCCCATTGAGCATGGCATCGTCACCAACTGGGACGACATGGAGAAGATCTGGCACCACACCTTCTACAACGAGCTGCGCGTGGCCCCGGAGGAGCACCCAGTGCTGCTGACCGAGGCCCCCCTGAACCCCAAGGCCAACAGAGAGAAGATGACTCAGGTGAGGCTCGGCCGACGCCCGTGCTCCTCCCGTCCTTTCCCCAGTCATTTTCTGCCCGGCTTGATTTCTGACATTT
+
BBBBBFFFFFFFGGGGGGGGGGEGEG5GHFG444BBGAG2GDFEAAB33FGC0EFGAGFAAAGC3FG55F32BFFG1A>GCGFEGD3B>FAE>33>E/E>@CHCEG?C//C<CGGHGGFFHHHHHHGGGHGCFGCGGGGGGGHFHHGGGGHEGHEGGEGGGGGGGGFFFGGGGGGGGGGFGEGGFFFFFFFFFFFFADFFFFFFFFDADFFFFFFFFFFFFBFFFFFFFFFE;;@BF9.BFFFFF/BBFF/
@M05620:45:000000000-G6HP7:1:1101:8957:9787 1:N:0:170
CATCCTGACCCTGAAGTACCCCATTGAGCATGGCATCGTCACCAACTGGGACGACATGGAGAAGATCTGGCACCACACCTTCTACAACGAGCTGCGCGTGGCCCCGGAGGAGCACCCAGTGCTGCTGACCGAGGCCCCCCTGAACCCCAAGGCCAACAGAGAGAAGATGACTCAGGTGAGGCTCGGCCGACGCCCGTGCTCCTCCCGTCCTTTCCCCAGTCATTTTCTGCCCGGCTTGATTTCTGACATTA
+
CCCCCFFFFFFFGGGGGGGGGGGHHHHHHHHHHHHHHGHHHGHHHGHHHHHHGGGGGHHHHHHHHHHHHHHHHGHHHGGHHHHHHHHHGGGGGHHGGGGGGGHHGGGGGGGGHHHHGGHHHHHHHHHHHHGGGGGGGGGGGGHHHHGGGGHGHHGGGGGGGGGGGGGGGGGGGGGGGGGGGGGGFFFFFFFFFFFFDFFEFFFFFFFEFFDFFFFFFFFFFFFFFFFFFFFFD=CFFAFFFFFFFBFBFF0
@M05620:45:000000000-G6HP7:1:1101:17462:9807 1:N:0:170
AAACAAAGCAGACACTCACCGCTCCCTCGCCACAGGCCAATAGTTTGTCCTCACTGAGTTGGCAACAAGTGGCTGCTGTGGCTGCCATTTTTCTGGTGATGGCCATCAGCTCCACGAGGTCAGCTGGGGGGCTTTCTTTGTGTAAGCAACGAGAAACCTGAAAGAAGCATTTTTTAACTAAGTCCTGCTGAGTCATTCATGAGTTTTTAGCCGCCTTGCTTCTTCTCACAGACTCTCTACTCTCATGCCAG
+
CCCCCCFFFFFFGGGGGGGGGGGGGGHHGGGGGHHHGGHHHHHHHHHHHHHHHHHHHHHHHHHHHHHHHHHHGHGGHHHHHHHGGHHHHHHHHHHHHHHHHHHHHHHHHHHHHHHGGGGEGH?GGHHGGGGGGGGGGGGGGGGGGGGGGGGGGFFFFFFFFFFFFFFFFFFFFFFFFFFFFFFFFFFFFFFFFFFFFFFFFFFBFFFFFFFFFFFFFFFFFFFFFFFFFFFFFFFFFFFFFFFFFFBFFF0
@M05620:45:000000000-G6HP7:1:1101:6428:9819 1:N:0:170
CATCCTGACCCTGAAGTACCCCATTGAGCATGGCATCGTCACCAACTGGGACGACATGGAGAAGATCTGGCACCACACCTTCTACAACGAGCTGCGCGTGGCCCCGGAGGAGCACCCAGTGCTGCTGACCGAGGCCCCCCTGAACCCCAAGGCCAACAGAGAGAAGATGACTCAGGTGAGGCTCGGCCGACGCCCGTGCTCCTCCCGTCCTTTCCCCAGTCATTTTCTGCCCGGCTTGATTTCTGACATTA
+
BBBABFFFFFFFGGGGGGGGGGGHHHGHHHHHHHHGHGHHGGHGHGHGHHHHGGGGGHHCGHHHHHHHHHHGHGHHHGGHHHHHFHBHGGGGGHHGGGGGFEHHGGGGGG?GHHHHGGHHHHHHHFHGHHACGGGGGGGGGGGFHHGGAGHGHHGGGGGGGGGGGG/FGGGGGGGGGGGGGGGGFFFFFFFFFFFFDDFFFFFFFFFFDDDFFFFFFFFFFEFFFFFFFFFFFFFFA-9FFFBB/BF9BF9
@M05620:45:000000000-G6HP7:1:1101:20103:9821 1:N:0:170
AAACCAAGCAGACACTCACCGCTCCCTCGCCACAGGCCAATAGTTTGTCCTCACTGAGTTGGCAACAAGTGGCTGCTGTGGCTGCCATTTTTCTGGTGATGGCCATCAGCTCCGACGAGGTCAGCTGGGGGGCTTTCTTTGTGTAAGCAACGAGAAACCTGAAAGAAGCATTTTTTAACTAAGTCCTGCTGAGTCATTCATGAGTTTTTAGCCGCCTTGCTTCTTCTCACAGACTCTCTACTCTCATGCCA
+
DDDDDBCFCFFFGGGGGGGGGGGGGGHHGGGGGHHHGGHHHHHHHHHHHHHHHHHHHHHHHHHHHHHHHHHHGHGGHHHHHHHGGHHHHHHHHHHHHHHHHHHHHHHHHHHHHGGGGGGGGHHHHHHHGGGGGGGGGGGGGGGGGGFFFFFFFFFFFFFFFFFFFFFFFFFFFFHFFFFFHFFFFFFFFFFFFFFFFFFFFFFFFFFFFFFFFFFFFFFFHHHFHHHFFFFFFFFFFFFFFFFFFFFFFFB
@M05620:45:000000000-G6HP7:1:1101:6446:9833 1:N:0:170
CATCCTGACCCTGAAGTACCCCATTGAGCATGGCATCGTCACCAACTGGGACGACATGGAGAAGATCTGGCACCACACCTTCTACAACGAGCTGCGCGTGGCCCCGGAGGAGCACCCAGTGCTGCTGACCGAGGCCCCCCTGAACCCCAAGGCCAACAGAGAGAAGATGACTCAGGTGAGGCTCGGCCGACGCCCGTGCTCCTCCCGTCCTTTCCCCAGTCATTTTCTGCCCGGCTTGATTTCTGACATTA
+
CCCCCFFFFFFFGGGGGFGGGGGHHHHHHHHHHHHHHGHHHGHHHGHHHHHHGGGGGHHHHHHHHHHHHHHHHGHHHGGHHHHHHHHHGGGGGHHGGGGGGGHHGGGGGGGGHHHHGGHHHHHHHHHHHHGGGGGGGGGGGGHHHHGGGGHGHHGGGGGGGGGGGGGGGGGGGGGGGGGGGGGGFFFFFFFFFFFFCDFFFFFFFFFFFFDFFFFFFFFFFFFFFFFFFFFFFFFFFFFFFFFFFBBFFF0
@M05620:45:000000000-G6HP7:1:1101:6426:9839 1:N:0:170
CATCCTGACCCTGAAGTACCCCATTGAGCATGGCATCGTCACCAACTGGGACGACATGGAGAAGATCTGGCACCACACCTTCTACAACGAGCTGCGCGTGGCCCCGGAGGAGCACCCAGTGCTGCTGACCGAGGCCCCCCTGAACCCCAAGGCCAACAGAGAGAAGATGACTCAGGTGAGGCTCGGCCGACGCCCGTGCTCCTCCCGTCCTTTCCCCAGTCATTTTCTGCCCGGCTTGATTTCTGACATTT
+
DDCDDFFFFFFFGGGGGGGGGGGHHHHHHHHHHHHHHGHHHGHHHGHHHHHHGGGGGHHHHHHHHHHHHHHHHGHHHGGHHHHHHHHHGGGGGHHGGGGGGGHHGGGGGGGGHHHHGGHHHHHHHHHHHHGGGGGGGGGGGGHHHHGGGGHGHHGGGGGGGGGGGGGGGGGGGGGGGGGGGGGGFFFFFFFFFFFFFFFFFFFFFFFFFFFFFFFFFFFFFFFFFFFFHFFFFFFFFAFFFFBFFBFFFF0
@M05620:45:000000000-G6HP7:1:1101:5701:9853 1:N:0:170
AAACCAAGCAGACACTCACCGCTCCCTCGCCACAGGCCAATAGTTTGTCCTCACTGAGTTGGCAACAAGTGGCTGCTGTGGCTGCCATTTTTCTGGTGATGGCCATCAGCTCCACGAGGTCAGCTGGGGGGCTTTCTTTGTGTAAGCAACGAGAAACCTGAAAGAAGCATTTTTTAACTAAGTCCTGCTGAGTCATTCATGAGTTTTTAGCCGCCTTGCTTCTTCTCACAGACTCTCTACTCTCATGCCAG
+
CCCCCCCFCFFFGGGGGGGGGGGGGGHHGGGGGHHHGGHHHHHHHHHHHHHHHHHHHHHHHHHHHHHHHHHHGHGGHHHHHHHGGHHHHHHHHHHHHHHHHHHHHHHHHHHHHHHGGGGFHHHHHHHGGGGGGGGGGGGGGGGGGGGGGGGGFFFFFFFFFFFFFFFFFFFFFFFFFFFFFFFFFFFFFFFFFFFFFFFFFFFFFFFFFFFFFFFFFFFFFFFFFFFFFFFFFFFFFFFFFFFFFFBFFF0
@M05620:45:000000000-G6HP7:1:1101:11029:9872 1:N:0:170
AAACCAAGCAGACACTCACCGCTCCCTCGCCACAGGCCACTAGTTTGTCCTCACTTAGTTGGCAACAAGTGGCTGCTGTGGCTGCCATTTTTCTGGTGATGGCCATCAGCTCCACGAGGTCAGCTGGGGGGCTTTCTTTGTGTAAGCAACGAGAAACCTGAAAGAAGCATTTTTTAACTAAGTCCTGCTGAGTCATTCATGAGTTTTTAGCCGCCTTGCTTCTTCTCACAGACTCTCTACTCTCATGCCAG
+
BBBBBABFAFFFGGFGGGFGEEGEEF222A22BA22ABG2A3BF5DAF5FFGA155555BB3FGB11BE55@BEFAF34B2BG1?F34FGE@F4FE3FGHBFHHHGHFFHHHHHHGCE@?GGEFHGGA@@DGGEGGGGGGFFGFBFFBFGG?.DDFFFFFBF/FFFFFFFFFFFF?BFFBBFFFFFFFFF/FFFFFFFFFFEFBFFFFFFFFFFFFFBFF/FFFFFFFFFFFFFFFFFFFFFFFFF/BFB9
@M05620:45:000000000-G6HP7:1:1101:23343:9885 1:N:0:170
AAACCAAGCAGACACTCACCGCTCCCTCGCCACAGGCCAATAGTTTGTCCTCACTGAGTTGGCAACAAGTGGCTGCTGTGGCTGCCATTTTTCTGGTGATGGCCATCAGCTCCACGAGGTCAGCTGGGGGGCTTTCTTTGTGTAAGCAACGAGAAACCTGAAAGAAGCATTTTTTAACTAAGTCCTGCTGAGTCATTCATGAGTTTTTAGCCGCCTTGCTTCTTCTCACAGACTCTCTACTCTCATGCCAG
+
DCDDDCDFCFFFGGGGGGGGGGGGGGHHGGGGGHHHGGHHHHHHHHHHHHHHHHHHHHHHHHHHHHHHHGHHGHGGHHHHHHHGGHHHHHHHHHHHHHHHHHHHHHHHHHHHHHHGGGGGHFHHHHHGGGGGGGGGGGGGGGGGGGGGGGGGFFFFFFFFFFFFFFFFFFFFFFFFFFFFFFFFFFFFFFFFFFFFFFFFFFFFFFFFFFFFFFFFFFFFFFFFFFFFFFFFFFFFFFFFFFFFFFBFFF0
@M05620:45:000000000-G6HP7:1:1101:11033:9893 1:N:0:170
AAACCAAGCAGACACTCACCGCTCCCTCGCCACAGGCCAATAGTTTGTCCTCACTGAGTTGGCAACAAGTGGCTGCTGTGGCTGCCATTTTTCTGGTGATGGCCATCAGCTCCACGAGGTCAGCTGGGGGGCTTTCTTTGTGTAAGCAACGAGAAACCTGAAAGAAGCATTTTTTAACTAAGTCCTGCTGAGTCATTCATGAGTTTTTAGCCGCCTTGCTTCTTCTCACAGACTCTCTACTCTCATGCCAG
+
DDCDDDDFCFFFGGGGGGGGGGGGGGHHGGGGGHHHGGHHHHHHHHHHHHHHHHHHHHHHHHHHHHHHHHHHGHGGHHHHHHHGGHHHHHHHHHHHHHHHHHHHHHHHHHHHHFF><@E?EBFB3?GGGGGA?EGFBFG0CFCBFFF0C<@.9?DFFFBFBFFFFFEFFBFFFFFAFF:0FBFBFFFFFB<FFFBFF0FBFFFFFFFF?<BFDFF.DFFBFFFFB<<BFFBBFFBFFBBF0::<BF:BF00
@M05620:45:000000000-G6HP7:1:1101:12714:9904 1:N:0:170
CATCCTGACCCTGAAGTACCCCATTGAGCATGGCATCGTCACCAACTGGGACGACATGGAGAAGATCTGGCACCACACCTTCTACAACGAGCTGCGCGTGGCCCCGGAGGAGCACCCAGTGCTGCTGACCGAGGCCCCCCTGAACCCCAAGGCCAACAGAGAGAAGATGACTCAGGTGAGGCTCGGCCGACGCCCGTGCTCCTCCCGTCCTTTCCCCAGTCATTTTCTGCCCGGCTTGATTTCTGACATTT
+
BAAAAFFDFFFFGGGGGGGGGGFHHFFGFHHHHHHHHGHHHGHHHGHHHHF2EFGGEGHFHHHHHFGGGGHHHGGHHGGHHHFHHHFGEGDGGFFF?EGF@EFGGGGGGGGGHHHHGGCFGHHHHHHFHHFCGGGGDDGFGGHHHGGGCFHCGGEGGEFFBBGGGGGGGGGFBBFB;9FFGFEFA;AD9@BFFFFA@ADEFFFFFFFADDFFF99/BFFFFEFF/BFFFFFF.9@FCAAFF/////;/BB/
@M05620:45:000000000-G6HP7:1:1101:18587:9910 1:N:0:170
CATCCTGACCCTGAAGTACCCCATTGAGCATGGCATCGTCACCAACTGGGACGACATGGAGAAGATCTGGCACCACACCTTCTACAACGAGCTGCGCGTGGCCCCGGAGGAGCACCCAGTGCTGCTGACCGAGGCCCCCCTGAACCCCAAGGCCAACAGAGAGAAGATGACTCAGGTGAGGCTCGGCCGACGCCCGTGCTCCTCCCGTCCTTTCCCCAGTCATTTTCTGCCCGGCTTGATTTCTGACATTA
+
BBBBBFFFFFFFGGGGGGGGGG?F5554FBFD4ACGG?GCEEH322EGBEFGAEFGAGCBGBGBGGH5DFBCGFEH1>EHHHHFHFFE>F1@1@3ECEGCCCGFEF?FG?FCHHHHGGHFGHGHHHHHGGGC@FGFGGGGGGGHHHGFGGHGHHGGFGFGGGGGGFG0FGGGGFGGFFFGEE.A@BED-9;@=DB-;;AABBFFBADEDFB9BBFFFFF/BBBFFB9:BFFE?-=-@-.99BFFB;9:B9/
@M05620:45:000000000-G6HP7:1:1101:4534:9953 1:N:0:170
AAACCAAGCAGACACTCACCGCTCCCTCGCCACAGGCCAATAGTTTGTCCTCACTGAGTTGGCAACAAGTGGCTGCTGTGGCTGCCATTTTTCTGGTGATGGCCATCAGCTCCACGAGGTCAGCTGGGGGGCTTTCTTTGTGTAAGCAACGAGAAACCTGAAAGAAGCATTTTTTAACTAAGTCCTGCTGAGTCATTCATGAGTTTTTAGCCGCCTTGCTTCTTCTCACAGACTCTCTACTCTCATGCCAG
+
CCCCDDCFDFFFGGGGGGGGGGGGGGHHGGGGGHHHGGHHHHHHHHHHHHHHHHHHHHHHHHHHHHHHHHHHGHGGHHHHHHHGGHHHHHHHHHHHHHHHHHHHHHHHHGHHHHHGGGGEHGHHHGHGGGGGGGGGGGGGFGGGGGGGGGGGFFFFFFFFFFFFFFFFFFFFFFFFFFFFFFFFFFFFFFFFFFFFFFFFFFFFFFFFFFFFFFFFFFFFFFFFFHFFFFFFFFFFFFFFFFHFFF0BFF:
@M05620:45:000000000-G6HP7:1:1101:23562:9983 1:N:0:170
AGATTACTGCAACAGTTCCCCCTGGACCTGGAAAAGTTTCTTGCCTGGCTTACAGAAGCTGAAACAACTGCCAATGTCCTACAGGATGCTACCCGTAAGGAAAGGCTCCTAGAAGACTCCAAGGGAGTAAAAGAGCTGATGAAACAATGGCAAGTAAGTCAGGCATTTCCGCTTTAGCACTCTTGTGGATCCAATTGAACAATTCTCAGCATTTGTACTTGTAACTGACAAGCCAGGGACAAAACAAAGAT
+
BBCCCFFFFFFFGGGGGGGGGGGGHHHHHGHGGHHHGFHHHHHHHHHHHHHFGHHHHHHHHHHGHHHHHHHHHHHHHHHHFHHHHHHHHHFGGHGGGGHHHHHGHHHHGHGHHHHHHHHHHHHGGHGEHHHHHGHHHHGHFHFHHHGHHHHHHGHFHHHHHHFHHHHHHHGGGGGHHHHHHHHHHHHGHHHHHGHHGFFFHGHHHFHHHHFHHHHHHHHHHHFGHHHGHFGHHGGGGGEGGF/FFGFGGF=
@M05620:45:000000000-G6HP7:1:1101:23580:9989 1:N:0:170
AGATTACTGCAACAGTTCCCCCTGGACCTGGAAAAGTTTCTTGCCTGGCTTACAGAAGCTGAAACAACTGCCAATGTCCTACAGGATGCTACCCGTAAGGAAAGGCTCCTAGAAGACTCCAAGGGAGTAAAAGAGCTGATGAAACAATGGCAAGTAAGTCAGGCATTTCCGCTTTAGCACTCTTGTGGATCCAATTGAACAATTCTCAGCATTTGTACTTGTAACTGACAAGCCAGGGACAAAACAAAGAT
+
CCBCCFFFFFFFGGGFGGGGGGGGHHHHHHHHHHHHGHHHHHHHHHHHHHHHHHHHHHHHHHHHHHHHHHHHHHHHHHHHHHHHHHHHHHFHHHGGGGHHHHGHHHHHGHHHHHHHHHHHHHHGGHGGHHHHHGHHHHGHHHHHHHHHHHHHHGHGHHHHHHHHHHHHHHGGGGGHHHGHHHHHHHHGHHHHGHHHHHFFFGHHHHHGHHGHHHHHHHHHHHHHHHHHHGHHHGFGGGGGGGGGGGGGGGG
@M05620:45:000000000-G6HP7:1:1101:8887:9999 1:N:0:170
CATCCTGACCCTGAAGTACCCCATTGAGCATGGCATCGTCACCAACTGGGACGACATGGAGAAGATCTGGCACCACACCTTCTACAACGAGCTGCGCGTGGCCCCGGAGGAGCACCCAGTGCTGCTGACCGAGGCCCCCCTGAACCCCAAGGCCAACAGAGAGAAGATGACTCAGGTGAGGCTCGGCCGACGCCCGTGCTCCTCCCGTCCTTTCCCCAGTCATTTTCTGCCCGGCTTGATTTCTGACATTA
+
BBBBBFFFFFFFGGGGGGGGGGGHHHHHHHGEGHHHGGHHHGHHHGGHHHHHGGGGGHHGFHFGHHHFFFHHHEHHHGGFFHHHHGFHEGEGGHHGGGGGGGHHGGCFGCDDHHHHGGGGCHGHHHHHHHGGGGGGGGGGGGHGHHGGGGHGHHGGGGGGGGGGGGGGGGGGGGGFGGGGAFEGFFFFFFFFFFFF@DFAFFFFFFFEFFDFFFBFFFDFFFFFFFFFFFFFDBAF;-.BBFFFFF/BFF/
@M05620:45:000000000-G6HP7:1:1101:22700:10021 1:N:0:170
CATCCTGACCCTGAAGTACCCCATTGAGCATGGCATCGTCACCAACTGGGACGACATGGAGAAGATCTGGCACCACACCTTCTACAACGAGCTGCGCGTGGCCCCGGAGGAGCACCCAGTGCTGCTGACCGAGGCCCCCCTGAACCCCAAGGCCAACAGAGAGAAGATGACTCAGGTGAGGCTCGGCCGACGCCCGTGCTCCTCCCGTCCTTTCCCCAGTCATTTTCTGCCCGGCTTGATTTCTGACATTA
+
1>>>AFFDF>FBGGFAFGGGFEAGF1AEAFGHHHHHFCHHCEFFFEFHF/00AE?ACFF1FEHHFEAAFFEBFFFHEAEGHH1@2BDFE/?>EFHC?E>//<</EE<CG@E?GCCECEEHB1FGHHF1?F<---<.CCCCCC/0;:...;..:CEE../;9/;9BF/F0FFBB09/CBFFGA.:99-9-9-;-9---9-A9//BB--A--ABB///-;-9/;FB/BFF9/99A-99=--99////;//BF/
@M05620:45:000000000-G6HP7:1:1101:9846:10026 1:N:0:170
AAACCAAGCAGACACTCACCGCTCCCTCGCCACAGGCCAATAGTTTGTCCTCACTGAGTTGGCAACAAGTGGCTGCTGTGGCTGCCATTTTTCTGGTGATGGCCATCAGCTCCGACGAGGTCAGCTGGGGGGCTTTCTTTGTGTAAGCAACGAGAAACCTGAAAGAAGCATTTTTTAACTAAGTCCTGCTGAGTCATTCATGAGTTTTTAGCCGCCTTGCTTCTTCTCACAGACTCTCTACTCTCATGCCA
+
BBABBBBFBFFFGGGGGGGGGGEGGGHHFGFGGHGHGGHHHFFGFGHHFHHHHHFHFHHGHHHGHGHFHGDGGGGGHFBGHHHEGHHFHHHGFHFHGHFHHHHHFHHHHHHHHGEGEGGGGHHHHHHGGCGGGGGGGFFFFGGFGGFFFFFFFFFFFFFEFFFFFFFFFFFFFFFFFFFFFFFFFFFFFFFFFBFFFFFFFFBBBFFFEFFFFDFFFFFFFFFFFFFFFFFFFFFFFFFFFFFFFFFFFFF
@M05620:45:000000000-G6HP7:1:1101:22688:10036 1:N:0:170
CATCCTGACCCTGAAGTACCCCATTGAGCATGGCATCGTCACCAACTGGGACGACATGGAGAAGATCTGGCACCACACCTTCTACAACGAGCTGCGCGTGGCCCCGGAGGAGCACCCAGTGCTGCTGACCGAGGCCCCCCTGAACCCCAAGGCCAACAGAGAGAAGATGACTCAGGTGAGGCTCGGCCGACGCCCGTGCTCCTCCCGTCCTTTCCCCAGTCATTTTCTGCCCGGCTTGATTTCTGACATTA
+
CCCCCFFFFFFFGGGGGGGGGGGHGGHHHHHHHHHHHGHHHGHHHGHHHHHHGGGGGHGHHHHHHHHHHHHHHGHHHGGHHHHHHHHHGGGGGHHGGGEGGGGHGGGGGGGGHHHHGGHGHHHHHHHHHHGGGGGGGGGGGGHHHHGGGGHGHHGGGGGGGGGGGGGGGGGGGGGGGGGGGGGGFFFFFFFFFFFFBFFFFFFFFFFEFFFFFFFFFFFFFFFFFFFFFFFFFFFFFFFFFFFFEBFFFF0
@M05620:45:000000000-G6HP7:1:1101:6390:10077 1:N:0:170
CATCCTGACCCTGAAGTACCCCATTGAGCATGGCATCGTCACCAACTGGGACGACATGGAGAAGATCTGGCACCACACCTTCTACAACGAGCTGCGCGTGGCCCCGGAGGAGCACCCAGTGCTGCTGACCGAGGCCCCCCTGAACCCCAAGGCCAACAGAGAGAAGATGACTCAGGTGAGGCTCGGCCGACGCCCGTGCTCCTCCCGTCCTTTCCCCAGTCATTTTCTGCCCGGCTTGATTTCTGACATTA
+
DDDDCFFFFFFFGGGGGGGGGGGHHHHHHHHHHHHHHGHHHGHHHGHHHHHHGGGGGHHHHHHHHHHHHHHHHGHHHGGHHHHHHHHHGGGGGHHGGGGGGGHHGGGGGGGGHHHHGGHHHHHHHHHHHHGGGGGGGGGGGGHHHHGGGGHGHHGGGGGGGGGGGGGGGGGGGGGGGGGGGGGGFFFFFFFFFFFFDFFFFFFFFFFEFFFFFFFFFFFFFFHHHHHHHFFFFFFFFFFFFFFFFBB0BF0
@M05620:45:000000000-G6HP7:1:1101:21490:10081 1:N:0:170
AAACCAAGCAGACACTCACCGCTCCCTCGCCACAGGCCAATAGTTTGTCCTCACTGAGTTGGCAACAAGTGGCTGCTGTGGCTGCCATTTTTCTGGTGATGGCCATCAGCTCCACGAGGTCAGCTGGGGGGCTTTCTTTGTGTAAGCAACGAGAAACCTGAAAGAAGCATTTTTTAACTAAGTCCTGCTGAGTCATTCATGAGTTTTTAGCCGCCTTGCTTCTTCTCACAGACTCTCTACTCTCATGCCAG
+
CCCCCCCFCFFFGGGGGGGGGGGGGGHHGGGGGHHHGGHHHHHHHHHHHHHHHHHHHHHHHHHHHHHHHHHHGHGGHHHHHHHGGHHHHHHHHHHHHHHHHHHHHHHHHHHHHHHGGGGGHHHHHHHGGGGGGGGGGGGGGGGGGGGGGGGGFFFFFFFFFFFFFFFFFFFFFFFFFFFFFFFFFFFFFFFFFFFFFFFFFFFFFFFFFFFFFFFFFFFFFFFFFFFFFFFFFFFFFFFFFFFFFFBFFF0
@M05620:45:000000000-G6HP7:1:1101:20674:10102 1:N:0:170
AAACCAAGCAGACACTCACCGCTCCCTCGCCACAGGCCAATAGTTTGTCCTCACTGAGTTGGCAACAAGTGGCTGCTGTGGCTGCCATTTTTCTGGTGATGGCCATCAGCTCCGACGAGGTCAGCTGGGGGGCTTTCTTTGTGTAAGCAACGAGAAACCTGAAAGAAGCATTTTTTAACTAAGTCCTGCTGAGTCATTCATGAGTTTTTAGCCGCCTTGCTTCTTCTCACAGACTCTCTACTCTCATGCCC
+
BBBBBBAFBFBFFFGGGGGGGGGGGGHHGGGGGHGGGGHHHHHHGHDGHHHHHHHHHHGHHHHHHHFHHHHHGHGGHHHHHHHGGHGHHHHHHHHGHHHHHHHHGHHHHHHHHGGGGGGGGHGFFHHHGFGADGGGGGGGGGGGGGFFFFFFFFF.9FFFFFFFFFFFBFFFFFFFAFFFFFFFFFFFFFFEFFFFFFFFFFEFFFFFFFFFFFFFFFFFFFEFFFFFFFFFBFFFFFFEFFFFFFFBFF9
@M05620:45:000000000-G6HP7:1:1101:20677:10124 1:N:0:170
AAACCAAGCAGACACTCACCGCTCCCTCGCCACAGGCCAATAGTTTGTCCTCACTGAGTTGGCAACAAGTGGCTGCTGTGGCTGCCATTTTTCTGGTGATGGCCATCAGCTCCGACGAGGTCAGCTGGGGGGCTTTCTTTGTGTAAGCAACGAGAAACCTGAAAGAAGCATTTTTTAACTAAGTCCTGCTGAGTCATTCATGAGTTTTTAGCCGCCTTGCTTCTTCTCACAGACTCTCTACTCTCATGCCA
+
DDDDDCCFCFFFGGGGGGGGGGGGGGHHGGGGGHHHGGHHHHHHHHHHHHHHHHHHHHGHHHHHHHHHHHHHGHGGHHHHHHHGGHHHHHHHHHHHHHHHHHHHHHHHHHHHHGGGGGGGFHHHHHHHGGGGGGGGGGGGGGGGGGFFFFFFFFFFFFFFFFFFFFFFFFFFFFHFFFFFFFFFFFFFFFFFFFFFFFFFFFFFFFFFFFFFFFFFFFFFHHHFFFHFFFFFFFFFFFFHFFFHFFFFFFB
@M05620:45:000000000-G6HP7:1:1101:6598:10124 1:N:0:170
CATCCTGACCCTGAAGTACCCCATTGAGCATGGCATCGTCACCAACTGGGACGACATGGAGAAGATCTGGCACCACACCTTCTACAACGAGCTGCGCGTGGCCCCGGAGGAGCACCCAGTGCTGCTGACCGAGGCCCCCCTGAACCCCAAGGCCAACAGAGAGAAGATGACTCAGGTGAGGCTCGGCCGACGCCCGTGCTCCTCCCGTCCTTTCCCCAGTCATTTTCTGCCCGGCTTGATTTCTGACATTA
+
DDDDDFFFFFFFGGGGGGGGGGGHHHHHHHHHHHHHHGHHHGHHHGHHHHHHGGGGGHHHHHHHHHHHHHHHHGHHHGGHHHHHHHHHGGGGGHHGGGGGGGHHGGGGGGGGHGHHGGHHHHHHHHHHHHGGGGGGGGGGGGHHHHGGGGHGHHGGGGGGGGGGGGGGGGGGGGGGHGGGGGGGFFFFFFFFFFFF@DFFFFFFFFFEFFFFFFFFFFFFFFHFHHHHHFFFFFFFFFFFFFFFFEFFFF0
@M05620:45:000000000-G6HP7:1:1101:6619:10137 1:N:0:170
CATCCTGACCCTGAAGTACCCCATTGAGCATGGCATCGTCACCAACTGGGACGACATGGAGAAGATCTGGCACCACACCTTCTACAACGAGCTGCGCGTGGCCCCGGAGGAGCACCCAGTGCTGCTGACCGAGGCCCCCCTGAACCCCAAGGCCAACAGAGAGAAGATGACTCAGGTGAGGCTCGGCCGACGCCCGTGCTCCTCCCGTCCTTTCCCCAGTCATTTTCTGCCCGGCTTGATTTCTGACATTA
+
CCCCCFFFFFFFGGGGGGGGGGGHHHHHHHHHHFHHHGHHHGHHHGHHHHHHGGGGGHHHHHHHHHHHHEHHHGHHHGGHHHHHHHHHGGGGGHHGGGGGGGHHGGGGGGGGHHHHGGHHHHHHHHHHHHDGGGGGGGGGGGHGHHGGGGHGHHFGGGGGGGGGGGGGGGGGGGGGGGGGFEFGFFFFFFFFFFFCDFFFFFFFFFFFFFFFFFFFFFFFFFFFFFFFFFFFFFFFFFFFFFFFFBFFFF/
@M05620:45:000000000-G6HP7:1:1101:13505:10172 1:N:0:170
AAACCAAGCAGACACTCACCGCTCCCTCGCCACAGGCCAATAGTTTGTCCTCACTGAGTTGGCAACAAGTGGCTGCTGTGGCTGCCATTTTTCTGGTGATGGCCATCAGCTCCGACGAGGTCAGCTGGGGGGCTTTCTTTGTGTAAGCAACGAGAAACCTGAAAGAAGCATTTTTTAACTAAGTCCTGCTGAGTCATTCATGAGTTTTTAGCCGCCTTGCTTCTTCTCACAGACTCTCTACTCTCATGCCA
+
CCCCCBCFCFFFGGGGGGGGGGGGGGHHGGGGGHHHGGHHHHHHHHHHHHHFHHHHHHHHHHHHHHHHHHHHGHGGHHHHHHHGGHHHHHHHHHHHHHHHHHHHHHHHHHHHHGGGGGGGGHHHHHHHGGGGGGGGGGGGGGGGGGFFFFFFFFFFFFFFFFFFFFFFFFFFFFFFFFFFFFFFFFFFFFFFFFFFFFFFFFFFFFFFFFFFFFFFFFFFFFFFFFFFFFFFFFFFFFFFFFFFFFFFFFF
@M05620:45:000000000-G6HP7:1:1101:13623:10191 1:N:0:170
AAACCAAGCAGACACTCACCGCTCCCTCGCCACAGGCCAATAGTTTGTCCTCACTGAGTTGGCAACAAGTGGCTGCTGTGGCTGCCATTTTTCTGGTGATGGCCATCAGCTCCGACGAGGTCAGCTGGGGGGCTTTCTTTGTGTAAGCAACGAGAAACCTGAAAGAAGCATTTTTTAACTAAGTCCTGCTGAGTCATTCATGAGTTTTTAGCCGCCTTGCTTCTTCTCACAGACTCTCTACTCTCATGCCA
+
DDDDCCCFCFFFGGGGGGGGGGGGGGHHGGGGGHHHGGHHHHHHHHHHHHHFHHHHHHHHHHHHHHHHHHHHGHGGHHHHHHHGGHHHHHHHHHHHHHHHHHHHHHHHHHHHHGGGGGGGGHHHHHHHGGGGGGGGGGGGGGGGGGFFFFFFFFFFFFFFFFFFFFFFFFFFFFHFFFFHHFFFFFFFFFFFFBFFFFFFFFFFFFFHFFFFFFFFFFFFHHFFHHHFFFFFFFFFFFFFFFFFFFFFFFF
@M05620:45:000000000-G6HP7:1:1101:8184:10200 1:N:0:170
CATCCTGACCCTGAAGTACCCCATTGAGCATGGCATCGTCACCAACTGGGACGACATGGAGAAGATCTGGCACCACACCTTCTACAACGAGCTGCGCGTGGCCCCGGAGGAGCACCCAGTGCTGCTGACCGAGGCCCCCCTGAACCCCAAGGCCAACAGAGAGAAGATGACTCAGGTGAGGCTCGGCCGACGCCCGTGCTCCTCCCGTCCTTTCCCCAGTCATTTTCTGCCCGGCTTGATTTCTGACATTA
+
DCDDDFFFFFFFGGGGGGGGGGGHHHHHHHHHHHHHHGHHHGHHHGHHHHHHGGGGGHHHHHHHHHHHHHHHHGHHHGGHHHHHHHHHGGGGGHHGGGGGGGHHGGGGGGGGHHHHGGHHHHHHHHHHHHGGGGGGGGGGGGHHHHGGGGHGHHGGGGGGGGGGGGGGGGGGGGGGHGGGGGGGFFFFFFFFFFFFCFFFFFFFFFFEFFFFFFFFFFFFFFFFFFFFHFFFFFFFFFFFFFFFFFFFFF0
@M05620:45:000000000-G6HP7:1:1101:8415:10201 1:N:0:170
AAACCAAGCAGACACTCACCGCTCCCTCGCCACAGGCCAATAGTTTGTCCTCACTGAGTTGGCAACAAGTGGCTGCTGTGGCTGCCATTTTTCTGGTGATGGCCATCAGCTCCGACGAGGTCAGCTGGGGGGCTTTCTTTGTGTAAGCAACGAGAAACCTGAAAGAAGCATTTTTTAACTAAGTCCTGCTGAGTCATTCATGAGTTTTTAGCCGCCTTGCTTCTTCTCACAGACTCTCTACTCTCATGCCA
+
BB@BBAAFBFFFGGGGGGGGGGEEEGFHGGEDGHGHGGGHHHHGHHHHHHFHHHHFFHGHHHHFHHHEHGFHGCFGHF@FGGHEGHHFHHHGFHFHGHFHHHHHHHHHHHGHHGGGEGGGEGGHHHHGF@GAGGAFGFFFFFFCGGFFFFFFFFFFFFFFFFFFFFFFFFFFFFFFFFFFFFFFFFFFFFFFF9FFFFFFFFFB;BFFEFFBFDFFFFFFFFFFFFFFFFFFFFFFFFFFFFFFFFFBFFF
@M05620:45:000000000-G6HP7:1:1101:5887:10207 1:N:0:170
CATCCTGACCCTGAAGTACCCCATTGAGCATGGCATCGTCACCAACTGGGACGACATGGAGAAGATCTGGCACCACACCTTCTACAACGAGCTGCGCGTGGCCCCGGAGGAGCACCCAGTGCTGCTGACCGAGGCCCCCCTGAACCCCAAGGCCAACAGAGAGAAGATGACTCAGGTGAGGCTCGGCCGACGCCCGTGCTCCTCCCGTCCTTTCCCCAGTCATTTTCTGCCCGGCTTGATTTCTGACATTA
+
DCCDDFFFFFFFGGGGGGGGGGGHHHHHHHHHHHHHHGHHHGHHHGHHHHHHGGGGGHHHHHHHGHHHHHHHHGHHHGGHHHHHHHHHGGGGGHHGGGGGGGHHGGGGGGGGHHHHGGHHHHHHHHHHHHGGGGGGGGGGGGHHHHGGGGHGHHGGGGGGGGGGGGGGGGGGGGGGGGGGGGGGFFFFAFCFFFFFDFFFFFFFFFFFFFFFFFFFFFFFFFFFFFFFFFFFFFFFFFFFFFFFFFFFFF0
@M05620:45:000000000-G6HP7:1:1101:24036:10213 1:N:0:170
AAACCAAGCAGACACTCACCGCTCCCTCGCCACAGGCCAATAGTTTGTCCTCACTGAGTTGGCAACAAGTGGCTGCTGTGGCTGCCATTTTTCTGGTGATGGCCATCAGCTCCGACGAGGTCAGCTGGGGGGCTTTCTCTGTGTAAGCAACGAGAAACCTGAAAGAAGCATTTTTTAACTAAGTCCTGCTGAGTCATTCATGAGTTTTTAGCCGCCTTGCTTCTTCTCACAGACTCTCTACTCTCATGCCA
+
CCCCCABFBFFFGGGGGGGGGGGGGGHHGGGGGHHHGGHHHHHHHHHHHHHHHHHHHHGHHHHHHHHHHGHHGHGGHHHFGHHGGHHHHHHHHHHHHHHHHHHHHHHHHHHHHGGGGFGGGHHHHHHHGGGGGGGGGGGGGGGFGFGFFFFFFFFFFFFFFFFFFFFFFFFFFFFFFFFFFFFFFFFFFFFFFFFBFFFFFFFFFFFFFFFFFFFFFFFFFFFFFFFFFFFFFFFFFFFFFFFFFFFFFFF
@M05620:45:000000000-G6HP7:1:1101:5870:10213 1:N:0:170
CATCCTGACCCTGAAGTACCCCATTGAGCATGGCATCGTCACCAACTGGGACGACATGGAGAAGATCTGGCACCACACCTTCTACAACGAGCTGCGCGTGGCCCCGGAGGAGCACCCAGTGCTGCTGACCGAGGCCCCCCTGAACCCCAAGGCCAACAGAGAGAAGATGACTCAGGTGAGGCTCGGCCGACGCCCGTGCTCCTCCCGTCCTTTCCCCAGTCATTTTCTGCCCGGCTTGATTTCTGACCTTA
+
BBBBBFFFFFFFGGGGGGGGGGGHHFHHHHHHGFFHHGHHHGHHHGHCGHHHGGGGGHHHHHHGEHHHHEGHHGGHHGGHHHHGHHHHGGGGGHHGGGGGGGHHGGGGGGFGHHHHGGHHHHHHGHHEFHF?CCGGGGGGGGGHHHGGGAECHH?.EEFGGGFGFGGGGGGGGGGGFGFF?;CFAFFDD=D;BFF;>9DFFF/BBEFEAFDFFFFFFFDFF/;FFFFFFFFFD;B=DB.BFB////9/;F/
@M05620:45:000000000-G6HP7:1:1101:8176:10216 1:N:0:170
CATCCTGACCCTGAAGTACCCCATTGAGCATGGCATCGTCACCAACTGGGACGACATGGAGAAGATCTGGCACCACACCTTCTACAACGAGCTGCGCGTGGCCCCGGAGGAGCACCCAGTGCTGCTGACCGAGGCCCCCCTGAACCCCAAGGCCAACAGAGAGAAGATGACTCAGGTGAGGCTCGGCCGACGCCCGTGCTCCTCCCGTCCTTTCCCCAGTCATTTTCTGCCCGGCTTGATTTCTGACATTA
+
CBBCCFFFFFFFGGGGGGGGGGGHHHHHHHHHHHHHHGHHHGHHHGHHHHHHGGGGGHHHHHHGHHHHHHHHHGHHHGGHHHHHHHHHGGGGGHHFGGGGGGHHGGGGGGGGHGHHGGHHHHHHHHGHHHGGGGGGGGGGGGFGHHGGGGHGHHFGGGGGGGGGGGGGGGGGGGGGGGGGGGGFFFFFFFFFFFFFCDFFFFFFFFFFFFFBFFFBFFFFFFFFFFFFFFFFFFFFFFAFFFEFF/BBBF/
@M05620:45:000000000-G6HP7:1:1101:16624:10218 1:N:0:170
CATCCTGACCCTGAAGTACCCCATTGAGCATGGCATCGTCACCAACTGGGACGACATGGAGAAGATCTGGCACCACACCTTCTACAACGAGCTGCGCGTGGCCCCGGAGGAGCACCCAGTGCTGCTGACCGAGGCCCCCCTGAACCCCAAGGCCAACAGAGAGAAGATGACTCAGGTGAGGCTCGGCCGACGCCCGTGCTCCTCCCGTCCTTTCCCCAGTCATTTTCTGCCCGGCTTGATTTCTGACATTA
+
CDDDDFFFFFFFGGGGGGGGGGGHHHHHHHHHHHHHHGHHHGHHHGHHHHHHGGGGGHHHHHHHHHHHHHHHHGHHHGGHHHHHHHHHGGGGGHHGGGGGGGHHGGGGGGGGHHHHGGHHHHHHHHHHHHGGGGGGGGGG?EHHHHGGEDHGHHGGGGGGGGGGGGGGGGGGGGGGGGGGGEFGFFFFFFFFFFFF@DDEFFFFFFFADFFFFFFFFFFFFFFFFFFFFFFF?C=DA;<FFFFFB0FBFF0
@M05620:45:000000000-G6HP7:1:1101:8415:10222 1:N:0:170
AAACCAAGCAGACACTCACCGCTCCCTCGCCACAGGCCAATAGTTTGTCCTCACTGAGTTGGCAACAAGTGGCTGCTGTGGCTGCCATTTTTCTGGTGATGGCCATCAGCTCCGACGAGGTCAGCTGGGGGGCTTTCTTTGTGTAAGCAACGAGAAACCTGAAAGAAGCATTTTTTAACTAAGTCCTGCTGAGTCATTCATGAGTTTTTAGCCGCCTTGCTTCTTCTCACAGACTCTCTACTCTCATGCCA
+
AB?AB@ACAFBFGGGGGGGGCE2EEFFHGGGGGFFEFGDHHFGGHEHHHHGHHHFGFHHEGFGHHHHFHHFFFGFFCC5FCFHEFHFDGHHFCHBGFGFHHHHHHHHHHHHHHF?EEEGCGGHHGHGF//BBGGEBFFB0BF/:0CBFFFFBFFADFFFFFFFFBFFFFFFFFBFBFFFFFFFBFFFBFFBFA9BFFFFFFFFB:9FFEFFBF.@BFDFFFFFFFFFFFFE/FFFFFFFFFFFFFFF/FFB
@M05620:45:000000000-G6HP7:1:1101:16640:10227 1:N:0:170
CATCCTGACCCTGAAGTACCCCATTGAGCATGGCATCGTCACCAACTGGGACGACATGGAGAAGATCTGGCACCACACCTTCTACAACGAGCTGCGCGTGGCCCCGGAGGAGCACCCAGTGCTGCTGACCGAGGCCCCCCTGAACCCCAAGGCCAACAGAGAGAAGATGACTCAGGTGAGGCTCGGCCGACGCCCGTGCTCCTCCCGTCCTTTCCCCAGTCATTTTCTGCCCGGCTTGATTTCTGACATTA
+
CBBCCFFFFFFFGGGGGGGGGGGHHHHHHHHHHHHHHGHHHGHHHGHHHHHHGGGGGGHHHHHHGHHHHHHHHGGHHGGHHHHHHHHHGGGGGHHGGGGGGGHHGGGGGGGGHHHHGGHHHHHHHHHHHHGGGGGGGGGGGGGHHHGGGGHGHHGGGGGGGGGGGGGGGGGGGGGGGGGGGGGGFFFFFFFFFFFFBFFFFFFFFFFEFFFFFFFFFFFFFFFFFFFFFFFFFFFFFBAFFFFFFEFFFF9
@M05620:45:000000000-G6HP7:1:1101:13022:10241 1:N:0:170
ATCTCTATCTCCTAAAAACCTGTTTAGATTTGGAGATAGACCTTCAGGTTTTTCATCATTTTCTGCATGAATTATACATTGACCACGTTCCAGCGTGGTCAGTTTGCAGCATTCTGTTATTTTGTTTGACAGAGTGTCTTGTTGAGAACATATGTAGGACATGATTTTTTCCTGCAACAGGGAAAATAAAGTATAAGTTTTAAAGATTTATTCTTTAATAAAGGATCTCAAAGCCAGCTTTAGAAAAAGGA
+
BCCCCFFFFFFFGGGGGGGGGGHHHHHHHHHHHHHHHHHHHHHHHHHHHHHGGHHHHIIHHHHHHHHHHHHHHHHHHHHHHGHHHHGHHHHHHHGFGGHHHHHHHHHHHHHHHHHHHHHHHHHHHHHHGHGHHHHHHHHHHHHHHHGHHHHHHHHHHHHHGHHHHHHHHGHHHHHHHHHHHGGHHHHHGHHHHGHHHGGHHHHHHHHHHHHHHHHHHHHHHHHHHHHHHGHHHHHHHGHHHHHGHGHHGGH
@M05620:45:000000000-G6HP7:1:1101:25772:10252 1:N:0:170
AAACCAAGCAGACACTCACCGCTCCCTCGCCACAGGCCAATAGTTTGTCCTCACTGAGTTGGCAACAAGCGGCTGCTGTGGCTGCCATTTTTCTGGTGATGGCCATCGGCTCCGACGAGGTCAGCTGGGGGGCTTTCTTTGTGTAAGCAACGAGAAACCTGAAAGAAGCATTTTTTAACTAAGTCCTGCTGAGTCATTCATGAGTTTTTAGCCGCCTTGCTTCTTCTCACAGACTCTCTACTCTCATGCCA
+
AAAAAAAFAFFFGGGGGGGGGG00A00B0E00/FHH/FHA11AB2FAB2AABFF11111DB111FE0>>//>//>F1@G>0/0/?GFHFFHE0E21BFBGD1001F>/?EAA/<C/BCCGAGHHHHHHGGGG@@FFFFFFFFFFFFFFFFF@FFFFFFFFFFFFFFFFFFFFFFF@FFFFFFFFFFFFFFFFFFFFFFFFFFFFFFFFFFFFFF@@FFFFFFFFFFFFFFFFFFFFFFFFFFFFFFFFFFF
@M05620:45:000000000-G6HP7:1:1101:7501:10253 1:N:0:170
AGATTACTGCAACAGTTCCCCCTGGACCTGGAAAAGTTTCTTGCCTGGCTTACAGAAGCTGAAACAACTGCCAATGTCCTACAGGATGCTACCCGTAAGGAAAGGCTCCTAGAAGACTCCAAGGGAGTAAAAGAGCTGATGAAACAATGGCAAGTAAGTCAGGCATTTCCGCTTTAGCACTCTTGTGGATCCAATTGAACAATTCTCAGCATTTGTACTTGTAACTGACAAGCCAGGGACAAAACAAAGAT
+
CCCCCFFFFFFFGGGGGGGGGGGGHHHHHHHHHHHHGHHHHHHHHHHHHHHHHHHHHHHHHHHHHHHHHHHHHHHHHHHHHHHHHHHHHHHHHHGGGGHHHHHFHHHHGHHHHHHHHHHHHHHGGEGFHHHHHGHHHHHHHFGHHHHHHHHHHGHHHHHHHHHHHHHHHHGGGGGHHHHHHHHHHGHGHHHHHHHHHGFHHHHHHHHHHHGHHHHHHHHGHGHGHHHHHHHHHGGGGGGGGFFFGGGGGGF
@M05620:45:000000000-G6HP7:1:1101:25432:10255 1:N:0:170
CATCCTGACCCTGAAGTACCCCATTGAGCATGGCATCGTCACCAACTGGGACGACATGGAGAAGATCTGGCACCACACCTTCTACAACGAGCTGCGCGTGGCCCCGGAGGAGCACCCAGTGCTGCTGACCGAGGCCCCCCTGAACCCCAAGGCCAACAGAGAGAAGATGACTCAGGTGAGGCTCGGCCGACGCCCGTGCTCCTCCCGTCCTTTCCCCAGTCATTTTCTGCCCGGCTTGATTTCTGACATTA
+
DCCDDFFFFFFFGGGGGGGGGGGHHHHHHHHHHHHHHGHHHGHHHGHHHHHHGGGGGHHHHHHHHHHHHHHHHGHHHGGHHHHHHHHHGGGGGHHGGGGGGGHHGGGGGGGGHHHHGGHGHHHHHHHHHHGGGGGGGGGGGGHHHHGGGGHGHHGGGGGGGGGGGGGGGGGGGGGGGGGGGGGGFFFFFFFFFFFFFFFFFFFFFFFFFFFFFFFFFFFFFFFFFFFFFFFFFFFFFFAFFFFFFEFFFF0
@M05620:45:000000000-G6HP7:1:1101:13034:10256 1:N:0:170
ATCTCTATCTCCTAAAAACCTGTTTAGATTTGGAGATAGACCTTCAGGTTTTTCATCATTTTCTGCATGAATTATACATTGACCACGTTCCAGCGTGGTCAGTTTGCAGCATTCTGTTATTTTGTTTGACAGAGTGTCTTGTTGAGAACATATGTAGGACATGATTTTTTCCTGCAACAGGGAAAATAAAGTATAAGTTTTAAAGATTTATTCTTTAATAAAGGATCTCAAAGCCAGCTTTAGAAAAAGGA
+
BBBABFFFFFFFGGGGGFGGGGHHGHHHHHHHHGHHHHHHHHHHHHHHHHHGGHHHHHHHHHHHHHHHHHHHHHHHHHHHFHHHGHGGHHGHHHGGGGHHFHHHHHHGHHHHHHHHHHHHHHHHHHHHHHHHGHHHHHHHHHHHHHHHHHGGHHHHHHHHHHHHHGHHHGHHHHHHHHHHHGGHHHHHHHGGHHHHHGHHHHEFHHHHHHHHHHHHHFGFDHFHHHHGHGHHHHHHHGHHHHHHGHHFGGH
@M05620:45:000000000-G6HP7:1:1101:10873:10266 1:N:0:170
CATCCTGACCCTGAAGTACCCCATTGAGCATGGCATCGTCACCAACTGGGACGACATGGAGAAGATCTGGCACCACACCTTCTACAACGGGCTGCGCGTGGCCCCGGAGGAGCACCCAGTGCTGCTGACCGAGGCCCCCCTGAACCCCAAGGCCAACAGAGAGAAGATGACTCAGGTGAGGCTCGGCCGACGCCCGTGCTCCTCCCGTCCTTTCCCCAGTCATTTTCTGCCCGGCTTGATTTCTGACATTA
+
CCCCCFFFFFFFGGGGGGGGGGGHHHHHHHHHHHHHHGHHHGHHHGHHHHHHGGGGGHHHHHHHHHHHHHHHHGHHHGGHHHHHHHHHG/FGGGGGGGGGGGHHGGGGGGGGHHHHGGHHHHHHHHHHHHGGGGGGGGGGGGHHHHGGGGHGGGGGGGGGGGGGGGGGGGGGGGGGGGGGGFFFFFFFFFFFFFFFBDFFFFFFFFFADFFFFFFFFFFFFEFFFFFFFFFFFFFFFA.BFFFFB9FFFF0
@M05620:45:000000000-G6HP7:1:1101:7515:10268 1:N:0:170
AGATTACTGCAACAGTTCCCCCTGGACCTGGAAAAGTTTCTTGCCTGGCTTACAGAAGCTGAAACAACTGCCAATGTCCTACAGGATGCTACCCGTAAGGAAAGGCTCCTAGAAGACTCCAAGGGAGTAAAAGAGCTGATGAAACAATGGCAAGTAAGTCAGGCATTTCCGCTTTAGCACTCTTGTGGATCCAATTGAACAATTCTCAGCATTTGTACTTGTAACTGACAAGCCAGGGACAAAACAAAGAT
+
AAAABFFFFFFFGGGGGGGGGGGGHHHHHHHHHHHHGHHHHHHHHGHHGHHHHHHHHHHHHGHHHHHHHHHHHHHHHHHHHHGHHGHHHHHHHHGGGGHHGHGHHHHHGHHHHHHHHHHHHHHGGEGEFHHHHGHHHHGHHFDFGHGHHHHHHGHHFHGHHHHHHHHHHHGGGGGHFHGHHHHHHGHGHHHHGHHHHHFHHGHHHHHHHHHHHHHHHHHHHHHGHHHHGHHHHGGGGGGGGGGFGGGGGGG
@M05620:45:000000000-G6HP7:1:1101:7488:10273 1:N:0:170
AGATTACTGCAACAGTTCCCCCTGGACCTGGAAAAGTTTCTTGCCTGGCTTACAGAAGCTGAAACAACTGCCAATGTCCTACAGGATGCTACCCGTAAGGAAAGGCTCCTAGAAGACTCCAAGGGAGTAAAAGAGCTGATGAAACAATGGCAAGTAAGTCAGGCATTTCCGCTTTAGCACTCTTGTGGATCCAATTGAACAATTCTCAGCATTTGTACTTGTAACTGACAAGCCAGGGACAAAACAAAGAT
+
C@BCCFFFFFFFGGGGGGGGGGGGHHHHHFHHFHHHHHHHHHHHHHHHHHHHHHHHFHHHHHHHHHHHHHHHHHHHHHHHHHHHHHHHHHHHHHGGCGHHHHGHHHHHGHHHGHHHHHHHHGHGGGGGH4GHHEHHHHGHH3FGHHHHHHHHHGHGHHHHHHHHHHHHHHGGGGGHBGHHHHHHH>GGHHHHG<GGH=DGGHHHHHHHHHHHHHHHGGFFHHFHHHHHGHHHHGGGGGGGEFFFGEEFFGG
@M05620:45:000000000-G6HP7:1:1101:23239:10287 1:N:0:170
CATCCTGACCCTGAAGTACCCCATTGAGCATGGCATCGTCACCAACTGGGACGACATGGAGAAGATCTGGCACCACACCTTCTACAACGAGCTGCGCGTGGCCCCGGAGGAGCACCCAGTGCTGCTGACCGAGGCCCCCCTGAACCCCAAGGCCAACAGAGAGAAGATGACTCAGGTGAGGCTCGGCCGACGCCCGTGCTCCTCCCGTCCTTTCCCCAGTCATTTTCTGCCCGGCTTGATTTCTGACATTA
+
DDCDDFFFFFFFGGGGGGGGGGGHHHHHHHHHHHHHHGHHHGHHHGHHHHHHGGGGGHHHHHHHHHHHHHHHHGHHHGGHHHHHHHHHGGGGGHHGGGGGGGHHGGGGGGGGHHHHGGHHHHHHHHHHHHGGGGGGGGGGGGHHHHGGGGHGHHGGGGGGGGGGGGGGGGGGGGGGGGGGGGGGFFFFFFFFFFFFFFFFFFFFFFFFFFFFFHFFFFFFFFFFFHFFFFFFFFFFFFFFFFFFFBFFFF0
@M05620:45:000000000-G6HP7:1:1101:23221:10291 1:N:0:170
CATCCTGACCCTGAAGTACCCCATTGAGCATGGCATCGTCACCAACTGGGACGACATGGAGAAGATCTGGCACCACACCTTCTACAACGAGCTGCGCGTGGCCCCGGAGGAGCACCCAGTGCTGCTGACCGAGGCCCCCCTGAACCCCAAGGCCAACAGAGAGAAGATGACTCAGGTGAGGCTCGGCCGACGCCCGTGCTCCTCCCGTCCTTTCCCCAGTCATTTTCTGCCCGGCTTGATTTCTGACATTA
+
AAABBFFFFFFFGGGFGEGGGGGHHHHHHHHHHHHHHGHHHGHHHGHHHHHHGGGGGHHGHHHHHHHHHHHHHGHHHGGHHHHHHHHHGGDGGHHGGGGGGGHHGGGGGGGGHHHHGGHHHHHHHHHHHHGGGGGGGGGGGGHHHHGGGGHGHHGGGGGGGGGFFFGGGGGFGGGGGFFGGGGGFFFFFF@DFFFF@AAEFFFFFF?9ADFFFFFFFFDFFFFFFFFFFFFFFFAFFF.BFFBBB/FFFF/
@M05620:45:000000000-G6HP7:1:1101:10873:10293 1:N:0:170
CATCCTGACCCTGAAGTACCCCATTGAGCATGGCATCGTCACCAACTGGGACGACATGGAGAAGATCTGGCACCACACCTTCTACAACGAGCTGCGCGTGGCCCCGGAGGAGCACCCAGTGCTGCTGACCGAGGCCCCCCTGAACCCCAAGGCCAACAGAGAGAAGATGACTCAGGTGAGGCTCGGCCGACGCCCGTGCTCCTCCCGTCCTTTCCCCAGTCATTTTCTGCCCGGCTTGATTTCTGACATTA
+
BBBBBFFFFFFFGGGGGGGGGFFGFGHHHHFFFHHHHGHHHGHHHGHHHGHHGGGGGHHEFHFHHGHFHHHHHGHHHGGHHHHHHHGHE1>EFHHGGEGGCFHHGGGGGGGGHHHHGEHHHHFFGHGFCGCCGG?FDGGGGGFGGEGGCDCAGHEEGGGGGBAEGGGGGGGGGGGFGGGGAAEFFFFFFFFDFFFF@DFEFFFFFEDEFFDFF///BFAFB9FFF/FFBFBE.@;B--.9//BF//:;FF/
@M05620:45:000000000-G6HP7:1:1101:3334:10297 1:N:0:170
AGATTACTGCAACAGTTCCCCCTGGACCTGGAAAAGTTTCTTGCCTGGCTTACAGAAGCTGAAACAACTGCCAATGTCCTACAGGATGCTACCCGTAAGGAAAGGCTCCTAGAAGACTCCAAGGGAGTAAAAGAGCTGATGCAACAATGGCAAGTAAGTCAGGCATTTCCGCTTTAGCACTCTTGTGGATCCAATTGAACAATTCTCAGCATTTGTACTTGTAACTGACAAGCCAGGGACAAAACAAAGAT
+
A1AAAFFFBD1DGGCGGGGGGGGG0GHHHHHHHHHHHHHHHHHHHHHHHHHHHGDGHHHHHGHHHHHHHHHHHHHHHHHHHHHH0FHHHH2FGHGG/E0FGH000FGHGHGHHH1BGGHF1B1?/??EG1FGHGHHHH1FG1BFGHHHGBGFHGHHGHHHHDCGFHHHHHGGGGGHHHGHHHHHHHHGHHHHFCDHGD<GGFHHHHFDDGHHHHGHHHHHHH00CHGHHCCGEGGFEGGG9A/9;AEGBFC
@M05620:45:000000000-G6HP7:1:1101:12188:10298 1:N:0:170
AAACCAAGCAGACACTCACCGCTCCCTCGCCACAGGCCAATAGTTTGTCCTCACTGAGTTGGCAACAAGTGGCTGCTGTGGCTGCCATTTTTCTGGTGATGGCCATCAGCTCCGACGAGGTCAGCTGGGGGGCTTTCTTTGTGTAAGCAACGAGAAACCTGAAAGAAGCATTTTTTAACTAAGTCCTGCTGAGTCATTCATGAGTTTTTAGCCGCCTTGCTTCTTCTCACAGACTCTCTACTCTCATGCCA
+
CCCCCCCFCFFFGGGGGGGGGGGGGGHHGGGGGGHHGGHHHHHHHHHHHHHFHHHHHHHHHHHHHHHHHHHHGHGGHHHHHHHGGHHHHHHHHHHHHGHHHHHHHHHHHHHHHGGGGGGGGHGHGHHHGGGGGGGGGGGGGGGGGGFFFFFFFFFFFFFFFFFFFFFFFFFFFFFFAFFFFFFFFFFFFFFFFBFFFFFFFFFFFFFFFFFFFFFFFFFFFFFFFFFFFFFFFFFFFFFFFFFFFFFFFFB
@M05620:45:000000000-G6HP7:1:1101:11170:10299 1:N:0:170
AAACCAAGCAGACACTCACCGCTCCCTCGCCACAGGCCAATAGTTTGTCCTCACTGAGTTGGCAACAAGTGGCTGCTGTGGCTGCCATTTTTCTGGTGATGGCCATCAGCTCCACGAGGTCAGCTGGGGGGCTTTCTTTGTGTAAGCAACGAGAAACCTGAAAGAAGCATTTTTTAACTAAGTCCTGCTGAGTCATTCATGAGTTTTTAGCCGCCTTGCTTCTTCTCACAGACTCTCTACTCTCATGCCAG
+
BBBBB@BFBFFFGGGGGGGGGGGGGGHGGGGGGHHGGGGHHHHHHHHHHHHHHHHHHGHHHHHGHHHHHDHHGHGGHGHHHHEFGHHHHFHHHHHHHHFFHHHHHHHHHHHHHHHGGGGGGFEHHHGGGGGGGGGGGGGGGGGGGGGGGGGGFFFFFFFFBFFFFFFFFFFFFFFFFFFFFFFFFFFFFFFFFFFFFFFFFFFFFFFFFFFBDAFFFFFFBFFFFFFEFFFFFFFFFFFFFFFFFFFFFF/
@M05620:45:000000000-G6HP7:1:1101:12205:10300 1:N:0:170
AAACCAAGCAGACACTCACCGCTCCCTCGCCACAGGCCAATAGTTTGTCCTCACTGAGTTGGCAACAAGTGGCTGCTGTGGCTGCCATTTTTCTGGTGATGGCCATCAGCTCCGACGAGGTCAGCTGGGGGGCTTTCTTTGTGTAAGCAACGAGAAACCTGAAAGAAGCATTTTTTAACTAAGTCCTGCTGAGTCATTCATGAGTTTTTAGCCGCCTTGCTTCTTCTCACAGACTCTCTACTCTCATGCCA
+
CCCCCBBFCFFFGGGGGGGGGGGGGGHHGGGGGHHHGGHHHHHHHHHHHHHFHHHHHHHHHHHGHHHHHHHHGHGGHHHHHHHGGHHHHHHHHHHHHHGHHHHHHHHHHHHHHGGGGGGGGHHHHHHHGGGGGGGGGGGGGGGGGGFFFFFFFFFFFFFFFFFFFFFFFFFFFFFFFFFFFFFFFFFFFFFFF:FFFFFFFFFFFFFFFFFFFFFFFFFFFFFFFFFFFFFFFFFFFFFFFFFFFFFFFFF
@M05620:45:000000000-G6HP7:1:1101:15685:10317 1:N:0:170
CATCCTGACCCTGAAGTACCCCATTGAGCATGGCATCGTCACCAACTGGGACGACATGGAGAAGATCTGGCACCACACCTTCTACAACGAGCTGCGCGTGGCCCCGGAGGAGCACCCAGTGCTGCTGACCGAGGCCCCCCTGAACCCCAAGGCCAACAGAGAGAAGATGACTCAGGTGAGGCTCGGCCGACGCCCGTGCTCCTCCCGTCCTTTCCCCAGTCATTTTCTGCCCGGCTTGATTTCTGACATTA
+
DDDDDFFFFFFFGGGGGGGGGGGHHHHHHHHHHHHHHGHHHGHHHGHHHGHHGGGGGHHHHHHHHHHHHHHHHGHHHGGHHHHHHHHHGGGGGHHGGGGGGGHHGGGGGGGGHGHHGGHFHHHHHHHHGHGGGGGGGGGGGGHHHHGGGGHGHHGGGGGGGGGGGGGGGGGGGGGGGGGGGGGGFFFFFFFFFFFFBFFFFFFFFFFEFFFFFFFFFFDFFFFFFFFFFFFFFFFFCFAFFFFFFBFFFF0
@M05620:45:000000000-G6HP7:1:1101:16301:10331 1:N:0:170
ATCTCTATCTCCTAAAAACCTGTTTAGATTTGGAGATAGACCTTCAGGTTTTTCATCATTTTCTGCATGAATTATACATTGACCACGTTCCAGCGTGGTCAGTTTGCAGCATTCTGTTATTTTGTTTGACAGAGTGTCTTGTTGAGAACATATGTAGGACATGATTTTTTCCTGCAACAGGGAAAATAAAGTATAAGTTTTAAAGATTTATTCTTTAATAAAGGATCTCAAAGCCAGCTTTAGAAAAAGGA
+
DDDEEFFFFFFFGGGGGGGGGGHHHHHHHHHHHHHHHHHHHHHHHHHHHHHGGHHHHIIHHHIIHHHHHHHHHHHHHHHHHHHHHHGHHHHHHHGGGGHHHHHHHHHHHHHHHHHHHHHHHHHHHHHHHHHHHHHHHHHHHHHHHHHHHHHHHHHHHHHHHHHHHHHHHGHHHHHHHHHHHGGHHHHHHHHHHHHHHHHHHHHHHHHHHHHHHHHHHHHHHHHHHHHHHHHHHHHHHGHHHHHHHHHHGGH
@M05620:45:000000000-G6HP7:1:1101:24134:10336 1:N:0:170
CATCCTGACCCTGAAGTACCCCATTGAGCATGGCATCGTCACCAACTGGGACGACATGGAGAAGATCTGGCACCACACCTTCTACAACGAGCTGCGCGTGGCCCCGGAGGAGCACCCAGTGCTGCTGACCGAGGCCCCCCTGAACCCCAAGGCCAACAGAGAGAAGATGACTCAGGTGAGGCTCGGCCGACGCCCGTGCTCCTCCCGTCCTTTCCCCAGTCATTTTCTGCCCGGCTTGATTTCTGACATTA
+
AAAAAFFDFCFFFGGGFFGGGGFGHFHGFFHHHHHHHGHHHGHHHGHHCEAEEGGCEFHBGFHHF5GHHGHGFFFHHGEHHHBHHHHHEFEGGFGGGGGEEGHGEGGGGCGGGHGGDFCGHEHHGHGFHHCC@DCGFDC@DCCFHHGGGGEEEEEFEGFFFFGGFFBFFFGB9FBFF9FGGGEG??EF?BBBBBB=;.AE9FBFBFDFDFFFBFB9FBA9F/FFFFFF/BFFF-B9@-.;FFB/;BF/BF/
@M05620:45:000000000-G6HP7:1:1101:16285:10341 1:N:0:170
ATCTCTATCTCCTAAAAACCTGTTTAGATTTGGAGATAGACCTTCAGGTTTTTCATCATTTTCTGCATGAATTATACATTGACCACGTTCCAGCGTGGTCAGTTTGCAGCATTCTGTTATTTTGTTTGACAGAGTGTCTTGTTGAGAACATATGTAGGACATGATTTTTTCCTGCAACAGGGAAAATAAAGTATAAGTTTTAAAGATTTATTCTTTAATAAAGGATCTCAAAGCCAGCTTTAGAAAAAGGA
+
CCCBCFFFFFFFGGGGGGGGGGHHHHHHHHHHHHHHHHHHHHHHHHHHHHHGGHHHHHHHHHIHHHHHHHHHHHHHHHHHHHHHHHGGHHHHHHGEFEFHHHGHHHHHHHHHHHHHGHHHHHHHHHHHHHGHHHGHHHHHHHHHHHGHHHHHHHGHHHHHHHHHHHHHHGHHHHHHHHHHHGGHHHHHHHHHHHHGHFGHHHGGHHHHHHHHHGHHHGHHHHHHHHHHHGHHGHHHHGGHHHHGHFHHGGH
@M05620:45:000000000-G6HP7:1:1101:13215:10361 1:N:0:170
AAACCAAGCAGACACTCACCTCTCCCTCGCCACAGGCCAATAGTTTGTCCTCACTGAGTTGGCAACAAGTGGCTGCTGTGGCTGCCATTTTTCTGGTGATGGCCATCAGCTTCACGAGGTCAGCTGGGGGGCTTTCTTTGTGTAAGCAACGAGAAACCTGAAAGAAGCATTTTTTAACTAAGTCCTGCTGAGTCATTCATGAGTTTTTAGCCGCCTTGCTTCTTCTCACAGACTCTCTACTCTCATGCCAG
+
A3>ABAAFAFB4GFGFCGGGGGFGFGEGEEGEECGHGGHCHHFFFEFHHHF5GGFHEHFEGHHGFGGGGDEEFFEGHHBGHHFEFHHGFFHGFH4GHHDHHFHHHHGHHHF3BFFF?EEEHFHHFGHGE<DGGGBFBFB0FGBF;0F0FFBE?.9BFFFF/FFFFFFFFFFFBFBEBFFFFBFFFFFFFFFFFFFFFFFFFBF;F9FFA//BDBBFFFFFBFFFFFFFBFBFFFFFFFBB9BFFFF/9B9/
@M05620:45:000000000-G6HP7:1:1101:7469:10379 1:N:0:170
CATCCTGACCCTGAAGTACCCCATTGAGCATGGCATCGTCACCAACTGGGACGACATGGAGAAGATCTGGCACCACACCTTCTACAACGAGCTGCGCGTGGCCCCGGAGGAGCACCCAGTGCTGCTGACCGAGGCCCCCCTGAACCCCAAGGCCAACAGAGAGAAGATGACTCAGGTGAGGCTCGGCCGACGCCCGTGCTCCTCCCGTCCTTTCCCCAGTCATTTTCTGCCCGGCTTGATTTCTGACATTA
+
CCCBCFFFFFFFGGGGGGGGGGGHHHHHHHHHHHHHHGHHHGHHHGHHHHHHGGGGGHHHHHHHHHHHHHHHHGHHHGGHHHHHHHHHGGGGGHHGGGGGGGHHGGGGGGGGHHHHGGHHHHHHHHHHHHGGGGGGGGGGGGHHHHGGGGHGHHGGGGGGGGGGGGGGGGGGGGGGGGGGGEEFFFFFFFFFFFFFBFFFFFFFFFFEFFFFFFFFFFF0FFFFFFFFFFFFFFFFFFFFFFBBF9FFFF0
@M05620:45:000000000-G6HP7:1:1101:14198:10384 1:N:0:170
AAACCAAGCAGACACTCACCGCTCCCTCGCCACAGGCCAATAGTTTGTCCTCACTGAGTTGGCAACAAGTGGCTGCTGTGGCTGCCATTTTTCTGGTGATGGCCATCAGCTCCGACGAGGTCAGCTGGGGGGCTTTCTTTGTGTAAGCAACGAGAAACCTGAAAGAAGCATTTTTTAACTAAGTCCTGCTGAGTCATTCATGAGTTTTTAGCCGCCTTGCTTCTTCTCACAGACTCTCTACTCTCATGCCA
+
DCDDDCDFCFFFGGGGGGGGGGGGGGHHGGGGGHHHGGHHHHHHHHHHHHHHHHHHHHHHHHHHHHHHHHHHGHGGHGHHHHHGGHHHHHHHHHHHHGHHHHHHHHHHHHHHHGGGGGGGFHGHHHHHGGGGGGGGGGGGGGGGGGFFFFFFFFFFFFFFFFFFFFFFFFFFFFHFFFFFFFFFFFFFFFFFFBBFFFFHFFFFFFFFFFFFFFFFFFFFHHFFFFHFFFFFFFFFFFFFFFFFFFFFFF0
@M05620:45:000000000-G6HP7:1:1101:7489:10385 1:N:0:170
CATCCTGACCCTGAAGTACCCCATTGAGCATGGCATCGTCACCAACTGGGACGACATGGAGAAGATCTGGCACCACACCTTCTACAACGAGCTGCGCGTGGCCCCGGAGGAGCACCCAGTGCTGCTGACCGAGGCCCCCCTGAACCCCAAGGCCAACAGAGAGAAGATGACTCAGGTGAGGCTCGGCCGACGCCCGTGCTCCTCCCGTCCTTTCCCCAGTCATTTTCTGCCCGGCTTGATTTCTGACATTT
+
CBBCCFFDFFFFGGGGGGGGGGGHHHHHHFHHHHHHHGHHHGHGHGHHHHGHGGGGGHHFHGHHGHHHHGHGHGFHHGGHHHHHHHHHGGGGGGHGGGGGGGHHGGGGGGGGGHHHGEFGHHHHHHHGHHGGGGGGGGGCGGGFHHGGGGHGHHGGGGGGFFGGGGGGGGGGGGGFFFGFGGGFFFFFA@FFFFFACD?FFF/FBFFFFFFFFFFBFFF/BFFFFFFFFFFFFDF-@=?FFFFFF9B/BF/
@M05620:45:000000000-G6HP7:1:1101:14224:10389 1:N:0:170
AAACCAAGCAGACACTCACCGCTCCCTCGCCACAGGCCAATAGTTTGTCCTCACTGAGTTGGCAACAAGTGGCTGCTGTGGCTGCCATTTTTCTGGTGATGGCCATCAGCTCCGACGAGGTCAGCTGGGGGGCTTTCTTTGTGTAAGCAACGAGAAACCTGAAAGAAGCATTTTTTAACTAAGTCCGGCTGAGCCATTCAGGAGTTTTTAGCCGCCTTGCTTCTTCTCCAAGACTCTCAACTCTAATGCCA
+
AAAAAAAFAFFFGFGGGGGGGGGGGGHHGGGGGHHHGGHFHGHGGHHHGHHHHHHHHHBFGGHHHHHHHFGHGHFGFGDFFFHGGHHHHHGHHHHHFGFGHHGHHHHHHHHHHGGGGCGGBGHF2FGHGGGGGG?FFGGGGBFCGGFFFFA@ED?DF9AFA;///9.//9:BFFF-AF//B9//9/.--;-..///;//////.;BFF../9/9>-D.//://;//:9/99/..9////:;99/////;//
@M05620:45:000000000-G6HP7:1:1101:14210:10401 1:N:0:170
AAACCAAGCAGACACTCACCGCTCCCTCGCCACAGGCCAATAGTTTGTCCTCACTGAGTTGGCAACAAGTGGCTGCTGTGGCTGCCATTTTTCTGGTGATGGCCATCAGCTCCGACGAGGTCAGCTGGGGGGCTTTCTTTGTGTAAGCAACGAGAAACCTGAAAGAAGCATTTTTTAACTAAGTCCTGCTGAGTCATTCATGAGTTTTTAGCCGCCTTGCTTCTTCTCACAGACTCTCTACTCTCATGCCA
+
BABAB?AFAFFFGGGGGGGGGGGGGGHHGGGDGHHHGGHHHHHHHHHHHHHHHHHHGHGHHFHHHHHHHHHHGHGGHHHHHHHGGHHHHHHHHHHHHHEHHHHHHHHHHHHFGGGGGGGGDGHHFHHHGGGGGGGGGGGGGGGGFGFFFFFFFFDDFFFFFFFBBBAFBFFFFFFCFFFBB/99FFFFB/B/.9;9FBBFFFBFFFFFA.BF/.@-DDFBF;:BFFFFEFE/F.BFE/;FBFFBB/:/B/F
@M05620:45:000000000-G6HP7:1:1101:4149:10410 1:N:0:170
AGATTACTGCAACAGTTCCCCCTGGACCTGGAAAAGTTTCTTGCCTGGCTTACAGAAGCTGAAACAACTGCCAATGTCCTACAGGATGCTACCCGTAAGGAAAGGCTCCTAGAAGACTCCAAGGGAGTAAAAGAGCTGATGAAACAATGGCAAGTAAGTCAGGCATTTCCGCTTTAGCACTCTTGTGGATCCAATTGAACAATTCTCAGCATTTGTACTTGTAACTGACAAGCCAGGGACAAAACAAAGAT
+
CBCCDFFFFFFFGGGGGGGGGGGGHHHHHHHHHHHHGHHHHHHHHHHHHHHHHHHHHHHHHHHHHHHHHHHHHHHHHHHHHHGHHHHGHHHHHHGGGGHHHHHHHHHHGHHHHHHHHHHHHHHGGHGGHHHHHGHHHHHHHHHHHHHHHHHHHGHHHHHHHHHHHHHHHHGGGGGHHHHHHHHHHHHGHHHHGHHHHHHHHHHHHHHHHGHHHHHHHFHHHHHHHHGHHHHHHGGGGGGGGGGGGGGGFGF
@M05620:45:000000000-G6HP7:1:1101:10345:10413 1:N:0:170
AAACCAAGCAGACACTCACCGCTCCCTCGCCACAGGCCAATAGTTTGTCCTCACTGAGTTGGCAACAAGTGGCTGCTGTGGCTGCCATTTTTCTGGTGATGGCCATCAGCTCCACGAGGTCAGCTGGGGGGCTTTCTTTGTGTAAGCAACGAGAAACCTGAAAGAAGCATTTTTTAACTAAGTCCTGCTGAGTCATTCATGAGTTTTTAGCCGCCTTGCTTCTTCTCACAGACTCTCTACTCTCATGCCAG
+
AAAAAAA1AFFFGGGGFFGG?EGGGGFG0EEGGHCHCEFAG1GADGHHHHHHFHHGFHAFGFHHGHHAGFEDFFFFHC@>>FEEEHFHDHFFG1GBFGGHHHHHHCC1FBDGHHHGEEE<FHFHHGHFCCGGGGGGGGGFFGFGBFFFFF?GFAAFFFFAFFF/B9B/F/:/BF@FBFFB//;B/FFFFF/A9FBFFFFBBBBFFFBAEBB/9-9BA//BBFFFFFFFFFFFFFFFFFFFFFFFFF/B;B;
@M05620:45:000000000-G6HP7:1:1101:21329:10427 1:N:0:170
CATCCTGACCCTGAAGTACCCCATTGAGCATGGCATCGTCACCAACTGGGACGACATGGAGAAGATCTGGCACCACACCTTCTACAACGAGCTGCGCGTGGCCCCGGAGGAGCACCCAGTGCTGCTGACCGAGGCCCCCCTGAACCCCAAGGCCAACAGAGAGAAGATGACTCAGGTGAGGCTCGGCCGACGCCCGTGCTCCTCCCGTCCTTTCCCCAGTCATTTTCTGCCCGGCTTGATTTCTGACATTT
+
DDDDDFFFFFFFGGGGGGGGGGGHHHHHHHHHHHHHHGHHHGHHHGHHHHHHGGGGGHHHHHHHHHHHHHHHHGHHHGGHHHHHHHHHGGGGGHHGGGGGGGHHGGGGGGGGHHHHGGHGHHHHHHHHHHGGGGGGGGGGGGHHHHGGGGHGHHGGGGGGGGGGGGGGGGGGGGGGHGGGGGEFFFFFFFFFFFFF@DDEFFFFFFFAFFDFFFFFFFF0BFFFFFFFFEFFFCFCFFAFFFFBB0<BFF0
@M05620:45:000000000-G6HP7:1:1101:13200:10432 1:N:0:170
CATCCTGACCCTGAAGTACCCCATTGAGCATGGCATCGTCACCAACTGGGACGACATGGAGAAGATCTGGCACCACACCTTCTACAACGAGCTGCGCGTGGCCCCGGAGGAGCACCCAGTGCTGCTGACCGAGGCCCCCCTGAACCCCAAGGCCAACAGAGAGAAGATGACTCAGGTGAGGCTCGGCCGACGCCCGTGCTCCTCCCGTCCTTTCCCCAGTCATTTTCTGCCCGGCTTGATTTCTGACATTA
+
CCCCCFFFFFFFGGGGGGGGGGGHHHHHHHHHHHHHHGHHHGHHHGHHHHGHGGGGGHHHHHHHHHHGHHHHHGGHHGGHHHHHHHHHGGGGGHHGGGEGGGHHGGGGGGGGHGHHGGH?GHHHHHHHHHGGGGGGGGGGGGHHHHGGGGHGHHGGGGGGGGGGGGGFFGGGGFGGGGGGGGFGFAED=CCFFFFFCADEFFFFFFFEFFDBFFFFFFDFFFFFFFFFFFFFFCFC=9.;/BFFBFFFFF/
@M05620:45:000000000-G6HP7:1:1101:13807:10440 1:N:0:170
CATCCTGACCCTGAAGTACCCCATTGAGCATGGCATCGTCACCAACTGGGACGACATGGAGAAGATCTGGCACCACACCTTCTACAACGAGCTGCGCGTGGCCCCGGAGGAGCACCCAGTGCTGCTGACCGAGGCCCCCCTGAACCCCAAGGCCAACAGAGAGAAGATGACTCAGGTGAGGCTCGGCCGACGCCCGTGCTCCTCCCGTCCTTTCCCCAGTCATTTTCTGCCCGGCTTGATTTCTGACATTA
+
DCDDDFFFFFFFGGGGGFGGGGGHHHHHHHHHHHHHHGHHHGHHHGHHHHHHGGGGGHHHHHHHHHHHHHHHHGHHHGGHHHHHHHHHGGGGGHHGGGGGGGHHGGGGGGGGHHHHGGHGHHHHHHHHHHGGGGGGGGGGGGHHHHGGGGHGHHGGGGGGGGGGGGGFGGGGGGGGGGGGGGGGFFFFFFFFFFFF@DFFFFFFFFFFFFFFFFFFFFFFFFFFHFFFFFFFFFFFFFFFFFFFF:BFFF0
@M05620:45:000000000-G6HP7:1:1101:13789:10445 1:N:0:170
CATCCTGACCCTGAAGTACCCCATTGAGCATGGCATCGTCACCAACTGGGACGACATGGAGAAGATCTGGCACCACACCTTCTACAACGAGCTGCGCGTGGCCCCGGAGGAGCACCCAGTGCTGCTGACCGAGGCCCCCCTGAACCCCAAGGCCAACAGAGAGAAGATGACTCAGGTGAGGCTCGGCCGACGCCCGTGCTCCTCCCGTCCTTTCCCCAGTCATTTTCTGCCCGGCTTGATTTCTGACATTT
+
CCCCCFFFFFFFGGGGGGGGGGGHHHHHHHHHHHHHHGHHHGHHHGHHHHHHGGGGGHHHHHHHGHHHHHHHHGHHHGGHHHHHHHHHGGGGGHHGGGGGGGHHGGGGGGGGHHHHGGH?GHHHHHHHHHGGGGGGGGGGGGHGHHGGGGHGHHGGGGGGGGGGGGGGGGGGGGGGGGGGGEFGFFFFF;DFFFFF@DFEFFFFFFD?DFFFFFFFFBDFFFFFFFFBBFFFFAFFFF?BFBFB09B9FF0
@M05620:45:000000000-G6HP7:1:1101:18116:10447 1:N:0:170
CATCCTGACCCTGAAGTACCCCATTGAGCATGGCATCGTCACCAACTGGGACGACATGGAGAAGATCTGGCACCACACCTTCTACAACGAGCTGCGCGTGGCCCCGGAGGAGCACCCAGTGCTGCTGACCGAGGCCCCCCTGAACCCCAAGGCCAACAGAGAGAAGATGACTCAGGTGAGGCTCGGCCGACGCCCGTGCTCCTCCCGTCCTTTCCCCAGTCATTTTCTGCCCGGCTTGATTTCTGACATTA
+
DCDDDFFFFFFFGGGGGGGGGGGHHHHHHHHHHHHHHGHHHGHHHGHHHHHHGGGGGHHHHHHHHHHHHHHHHGHHHGGHHHHHHHHHGGGGGHHGGGGGGGHHGGGGGGGGHHHHGGHHGHHHHHHHHHGGGGGGGGGGGGHHHHGGGGHGHHGGGGGGGGGGGGGGGGGGGGGGHGGGGGGGFFFFFFFFFFFFDDAEFFFFFFFEFFFFFFFFFFFFFFFFFFFFFFFFFFFFFFFFFFFFFFFFFF0
@M05620:45:000000000-G6HP7:1:1101:11681:10453 1:N:0:170
AGATTACTGCAACAGTTCCCCCTGGACCTGGAAAAGTTTCTTGCCTGGCTTACAGAAGCTGAAACAACTGCCAATGTCCTACAGGATGCTACCCGTAAGGAAAGGCTCCTAGAAGACTCCAAGGGAGTAAAAGAGCTGATGAAACAATGGCAAGTAAGTCAGGCATTTCCGCTTTAGCACTCTTGTGGATCCAATTGAACAATTCTCAGCATTTGTACTTGTAACTGACAAGCCAGGGACAAAACAAAGAT
+
BBABBFFFBDFFGGFBGGGGGGGGHHHHHHHHHHHHHHHHHHHHHHHHHHHABBGHHHHHHHHHHHHHHHHHHHHHHHHHDGFHHHHHHHFHHHGGEFGGGHFFHHHHGHHHHHHHHHHHFHHGDEGEHFHHGGGHHGGHHFHHHHHHHHHHHGHHHHHGHHHHHHHHHHGGGGGHGHHHHHHHHHHGGHHHHGHHHGHHHHHHHHHHHHHHHHHHHFHHHFHGHHHGFHGHHGGGGGGGGGGGGGGGGGF
@M05620:45:000000000-G6HP7:1:1101:7584:10453 1:N:0:170
CATCCTGACCCTGAAGTACCCCATTGAGCATGGCATCGTCACCAACTGGGACGACATGGAGAAGATCTGGCACCACACCTTCTACAACGAGCTGCGCGTGGCCCCGGAGGAGCACCCAGTGCTGCTGACCGAGGCCCCCCTGAACCCCAAGGCCAACAGAGAGAAGATGACTCAGGTGAGGCTCGGCCGACGCCCGTGCCCCTCCCGTCCTTTCCCCATTCATTTTCTGACCGGCTTGATTTCTGACATTT
+
AAAAAF@@>FFCFGFGGDGGGGEGHF544FFDCGHHGEHHCAFDAEGHC22A0EEGEHF3FHHG3FGA5FGCGE1FCFGHCGDFGH3F>11E>33>>>>E/<FE/<B///CFCHAGGC/<<D1GFCG1CG?GG@<F.-<-:CGHHHGA?...:..C..9///=.=//C9000099/;/B..;A9B@?.--;--;>--9..;.A9DA..;A?FF///9..;B//;/;/9//;/--;9-@A/;99//;/BFB:
@M05620:45:000000000-G6HP7:1:1101:7605:10464 1:N:0:170
CATCCTGACCCTGAAGTACCCCATTGAGCATGGCATCGTCACCAACTGGGACGACATGGAGAAGATCTGGCACCACACCTTCTACAACGAGCTGCGCGTGGCCCCGGAGGAGCACCCAGTGCTGCTGACCGAGGCCCCCCTGAACCCCAAGGCCAACAGAGAGAAGATGACTCAGGTGAGGCTCGGCCGACGCCCGTGCTCCTCCCGTCCTTTCCCCAGTCATTTTCTGCCCGGCTTGATTTCTGACATTT
+
DCCDDFFFFFFFGGGGGFGGGGGHHHHHHHHHHHHHHGHHGGHHHGHHHHHHGGGGGHHHHGHHGHHHHHHHHGHHHGGHHHHHHHHHGGGGGHHGGGGGGGHHGGGGGGGGHHHHGGHGHHHHHHHHHHGGGGGGGGGGGGHHHHGGGGHGHHGGGGGGGGGGGGGGGGGFGGGGGGGGGGGGFFFFFFFFFFFFCDDFFFFFFFFFFFFFFFFFFFFFFFFFFFFFHFFFFFFFFFFFFFFFFFBFFF0
@M05620:45:000000000-G6HP7:1:1101:11682:10472 1:N:0:170
AGATTACTGCAACAGTTCCCCCTGGACCTGGAAAAGTTTCTTGCCTGGCTTACAGAAGCTGAAACAACTGCCAATGTCCTACAGGATGCTACCCGTAAGGAAAGGCTCCTAGAAGACTCCAAGGGAGTAAAAGAGCTGATGAAACAATGGCAAGTAAGTCAGGCATTTCCGCTTTAGCACTCTTGTGGATCCAATTGAACAATTCTCAGCATTTGTACTTGTAACTGACAAGCCAGGGACAAAACAAAGAT
+
CCB@BFFFFFDFGGGFGGGGGGGGHHHHHHHHHHHHFHHHHHHHHHHHHHHABBGHHHHHHHHHHHGHHHHHHHHHGHHHGGFHHGHHHHHGHHGFEEGGFHCGHHHHGHHFHFHHHHHHGHGGGGGEHHHHHGHHHHEHHHHHHHHHGHHFHGFDGGHHHHFHHHHHHHGGGGGHHHHHHHHHHGFEHHHHF0DFHFBGF<G=GHFDDHGHHHHHHFHHHHHGHHEFHHFHGEGGGGGGG./C9A:ABC;
@M05620:45:000000000-G6HP7:1:1101:20897:10479 1:N:0:170
CATCCTGACCCTGAAGTACCCCATTGAGCATGGCATCGTCACCAACTGGGACGACATGGAGAAGATCTGGCACCACACCTTCTACAACGAGCTGCGCGTGGCCCCGGAGGAGCACCCAGTGCTGCTGACCGAGGCCCCCCTGAACCCCAAGGCCAACAGAGAGAAGATGACTCAGGTGAGGCTCGGCCGACGCCCGTGCTCCTCCCGTCCTTTCCCCAGTCATTTTCTGCCCGGCTTGATTTCTGACATTA
+
DDDDDFFFFFFFGGGGGGGGGGGHHHHHHHHHHHHHHGHHHGHHHGHHHHHHGGGGGHHHHHHHHHHHHHHHHGHHHGGHHHHHHHHHGGGGGHHGGGGGGGHHGGGGGGGGHHHHGGHHHHHHHHHHHHGGGGGGGGGGGGHHHHGGGGHGHHGGGGGGGGGGGGGGGGGGGGGGGGGGGGGGFFFFFFFFFFFF@DFFFFFFFFFFFFFFFFFFFFFFFFFHHHHHFFFFFFFFFFFFFFFFFFFFFF:
@M05620:45:000000000-G6HP7:1:1101:12587:10515 1:N:0:170
CATCCTGACCCTGAAGTACCCCATTGAGCATGGCATCGTCACCAACTGGGACGACATGGAGAAGATCTGGCACCACACCTTCTACAACGAGCTGCGCGTGGCCCCGGAGGAGCACCCAGTGCTGCTGACCGAGGCCCCCCTGAACCCCAAGGCCAACAGAGAGAAGATGACTCAGGTGAGGCTCGGCCGACGCCCGTGCTCCTCCCGTCCTTTCCCCAGTCATTTTCTGCCCGGCTTGATTTCTGACATTA
+
CCCCCFFFFFFFGGFGGGGGGGGHHFHHHHGHHHHHHGHHHGHHHGHHHGHHGGGGCHEHHHHHHGGHHGHHHGHHHGGHHHHHHHHHGGGGGHHGGGGGGGHHGGGGGGGGHGHHGGHGHHHHHHHHHHGGGGGGGGGGGGHHHHGGGGHGHHGGGGGGGGGGGGGFGGGGGGGGGGGGGGGGFFFFFFFFFFFFCFFFFFFFFFFFFFFFFFFFFFFFFFFFFFFFFFFFFFFFCAFBFFFFFFFFFF0
@M05620:45:000000000-G6HP7:1:1101:11950:10526 1:N:0:170
CATCCTGACCCTGAAGTACCCCATTGAGCATGGCATCGTCACCAACTGGGACGACATGGAGAAGATCTGGCACCACACCTTCTACAACGAGCTGCGCGTGGCCCCGGAGGAGCACCCAGTGCTGCTGACCGAGGCCCCCCTGAACCCCAAGGCCAACAGAGAGAAGATGACTCAGGTGAGGCTCGGCCGACGCCCGTGCTCCTCCCGTCCTTTCCCCAGTCATTTTCTGCCCGGCTTGATTTCTGACATTA
+
CCCCCFFFFFFFGGGGGGGGGGGHHHHHHHHHHHHHHGHHHGHHHGHHHHHHGGGGGHHHHHHHHHHHHHHHHGHHHGGHHHHHHHHHGGGGGHHGGGEGGGHHGGGGGGGGHHHHGGHHHHHHHHHHHHGGGGGGGGGGGGHHHHGGGGHGHHGGGGGGGGGGGGGFFGGGGGGGGGGGGGGGFFFFFFFFFFFFDFFFFFFFFFFAFFFFFFFFFFFFFFFFFFFFFFFEAFFFFFFFFFFFFBBFFF0
@M05620:45:000000000-G6HP7:1:1101:20839:10538 1:N:0:170
ATCTCTATCTCCTAAAAACCTGTTTAGATTTGGAGATAGACCTTCAGGTTTTTCATCATTTTCTGCATGAATTATACATTGACCACGTTCCAGCGTGGTCAGTTTGCAGCATTCTGTTATTTTGTTTGACAGAGTGTCTTGTTGAGAACATATGTAGGACATGATTTTTTCCTGCAACAGGGAAAATAAAGTATAAGTTTTAAAGATTTATTCTTTAATAAAGGATCTCAAAGCCAGCTTTAGAAAAAGGA
+
CCCDDFFFFFFFGGGGGGGGGGHHHHHHGHHHHHHHHHHHGHHHHHHHHHHGGHHGHHHHHHHHHHHHHGHHHHHHHHHHHHHHHHGHHHHHHHGGGGHHHHHHHHHHHHHHHHHHHHHHHHHHHHHHGHGHHHGHHHHHHHHHHHGHHHHHHHHHHHHHHHHHHHHHHGHHHHHHHHHHHGGHHHHHHHHHGHHHHFHHHHHHHHHHHHHHHHHHHGHHHGHHHHHHHGGHHFHHHGHHHHHHGGGHGGH
@M05620:45:000000000-G6HP7:1:1101:21746:10660 1:N:0:170
CATCCTGACCCTGAAGTACCCCATTGAGCATGGCATCGTCACCAACTGGGACGACATGGAGAAGATCTGGCACCACACCTTCTACAACGAGCTGCGCGTGGCCCCGGAGGAGCACCCAGTGCTGCTGACCGAGGCCCCCCTGAACCCCAAGGCCAACAGAGAGAAGATGACTCAGGTGAGGCTCGGCCGACGCCCGTGCTCCTCCCGTCCTTTCCCCAGTCATTTTCTGCCCGGCTTGATTCTGACATTAG
+
CCCCCFFFFFFFGGGGGGGGGGGHHHHHHHHHHHHHHGHHHGHHHGHHHHHHGGGGGHHHHHHHHHHHHHHHHGHHHGGHHHHHHHHHGGGGGHHGGGGGGGHHGGGGGGGGHHHHGGHGHHHHHHHHHHGGGGGGGGGGGGHHHHGGGGHGHHGGGGGGGGGGGGGGGGGGGGGGHGGGGGGGFFFFFFFFFFFFFFFFFFFFFFFFFFFFFFFFFFFFFFFFFFFFFFFFFFFFFFFFFFFFBFBFFF0
@M05620:45:000000000-G6HP7:1:1101:4848:10682 1:N:0:170
CATCCTGACCCTGAAGTACCCCATTGAGCATGGCATCGTCACCAACTGGGACGACATGGAGAAGATCTGGCACCACACCTTCTACAACGAGCTGCGCGTGGCCCCGGAGGAGCACCCAGTGCTGCTGACCGAGGCCCCCCTGAACCCCAAGGCCAACAGAGAGAAGATGACTCAGGTGAGGCTCGGCCGACGCCCGTGCTCCTCCCGTCCTTTCCCCAGTCATTTTCTGCCCGGCTTGATTTCTGACATTA
+
CBCCCFFFFFFFGGGGGGGGGGGHHHHHHHHHHHHHHGHHHGHHHGHHHHHHGGGGGHHHHHHHHHHHHHHHHGHHHGGHHHHHHHHHGGGGGHHGGGGGGGHHGGGGGGGGHHHHGGHHHHHHHHHHHHGGGGGGGGGGGGHHHHGGGGHGHHGGGGGGGGGGGGGGGGGGGGGGFFFFGGGGFFFFFACFFFFFBFFFFFFFFFFFFFFFFFFFFFFFFFFFFFFFFFFFFFFFFFFFFFFFFFFFFF0
@M05620:45:000000000-G6HP7:1:1101:14689:10687 1:N:0:170
ATCTCTATCTCCTAAAAACCTGTTTAGATTTGGAGATAGACCTTCAGGTTTTTCATCATTTTCTGCATGAATTATACATTGACCACGTTCCAGCGTGGTCAGTTTGCAGCATTCTGTTATTTTGTTTGACAGAGTGTCTTGTTGAGAACATATGTAGGACATGATTTTTTCCTGCAACAGGGAAAATAAAGTATAAGTTTTAAAGATTTATTCTTTAATAAAGGATCTCAAAGCCAGCTTTAGAAAAAGGA
+
DDEEDFFFFFFFGGGGGGGGGGHHHHHHHHHHHHHHHHHHHHHHHHHHHHHGGHHHHHIHIHHHIHHHHHHHHHHHHHHHHHHHHHGHHHHHHHGGGGHHHHHHHHHHHHHHHHHHHHHHHHHHHHHHHHHHHHHHHHHHHHHHHHHHHHHHHHHHHHHHHHHHHHHHHGHHHHHHHHHHHGGHHHHHGHHHGHHHHHHHHHHHHHHHFFHHHHHHHFHHHGHHEGHHGHHGHHHGHGHHHHHHHHHGGGH
@M05620:45:000000000-G6HP7:1:1101:14673:10694 1:N:0:170
ATCTCTATCTCCTAAAAACCTGTTTAGATTTGGAGATAGACCTTCAGGTTTTTCATCATTTTCTGCATGAATTATACATTGACCACGTTCCAGCGTGGTCAGTTTGCAGCATTCTGTTATTTTGTTTGACAGAGTGTCTTGTTGAGAACATATGTAGGACATGATTTTTTCCTGCAACAGGGAAAATAAAGTATAAGTTTTAAAGATTTATTCTTTAATAAAGGATCTCAAAGCCAGCTTTAGAAAAAGGA
+
DDDCCFFFFFFFGGGGGGGGGGHHHHHHHHHHHHHHHHHHHHHHHHHHHHHGGHHHHIHIHHIHIHHHHFHHHHHHHGHHGAFHHHGHHHHHHHGGGGHHHHHHHHHHHHHHHHHHHHHHHHHHHHHHHHHHHHHHHHHHHHGHGHHHHGGHHHHHHHHHHHHHHHHHHGHHHHHHHHHHHGGHHGHHHGHGHHHHHHHHHHHHHHHHHHHHHHHHHHHHHHHHHHHHHHHHHHHHHGHHHHFCGHHHGGG
@M05620:45:000000000-G6HP7:1:1101:4861:10698 1:N:0:170
CATCCTGACCCTGAAGTACCCCATTGAGCATGGCATCGTCACCAACTGGGACGACATGGAGAAGATCTGGCACCACACCTTCTACAACGAGCTGCGCGTGGCCCCGGAGGAGCACCCAGTGCTGCTGACCGAGGCCCCCCTGAACCCCAAGGCCAACAGAGAGAAGATGACTCAGGTGAGGCTCGGCCGACGCCCGTGCTCCTCCCGTCCTTTCCCCAGTCATTTTCTGCCCGGCTTGATTTCTGACATTA
+
BBBBBFFDFFFFGGGGGGGGGGGHHHHHHHHHHHHHHGHHHGHHHGHHHHHHGGGGGHHHHHHHHHHHHFGHHGHHHGGHHHHHHHHHGGGGGHHFGEEGGGHHGGGGGGGGHHHHGGHGHFHHHHHHHHFGGCDGGGGGGGHGHHGGGGHGGHGGGGGGGGGGGGGGGGGGGGGGFFF9;CEGFFFFFFFFFFF@@AAEFFFFFFDEDF.FFFFFFFDFFFFFFFFFFFFFABFFF-::BFFF9BFFFF/
@M05620:45:000000000-G6HP7:1:1101:4839:10699 1:N:0:170
CATCCTGACCCTGAAGTACCCCATTGAGCATGGCATCGTCACCAACTGGGACGACATGGAGAAGATCTGGCACCACACCTTCTACAACGAGCTGCGCGTGGCCCCGGAGGAGCACCCAGTGCTGCTGACCGAGGCCCCCCTGAACCCCAAGGCCAACAGAGAGAAGATGACTCAGGTGAGGCTCGGCCGACGCCCGTGCTCCTCCCGTCCTTTCCCCAGTCATTTTCTGCCCGGCTTGATTTCTGACATTA
+
AAABBFFFFFFFGGGGGGGGGGGHHHHHHFHHHHHHHGHHHGHHHGHHHHHHGGGGGHHHHHHHHHHHHHHHHGHHHGGHHHHHHHHHGGGGGHHGGGGGGGHHGGGGGGGGHGHHGGHGHHHHHHHHHHGGGGGGGGGGGGHHHHGGGGHGHHGEGGGFGGGGGGGGGGGGFGGGGGGGGEGGFFFFFFFFFFFC@FFFFFFFFFFFFFFFFFFFF9.BFFBFFFFFFFFFFAFFF;AFFFFFFBBFFF/
@M05620:45:000000000-G6HP7:1:1101:26208:10711 1:N:0:170
CATCCTGACCCTGAAGTACCCCATTGAGCATGGCATCGTCACCAACTGGGACGACATGGAGAAGATCTGGCACCACACCTTCTACAACGAGCTGCGCGTGGCCCCGGAGGAGCACCCAGTGCTGCTGACCGAGGCCCCCCTGAACCCCAAGGCCAACAGAGAGAAGATGACTCAGGTGAGGCTCGGCCGACGCCCGTGCTCCTCCCGTCCTTTCCCCAGTCATTTTCTGCCCGGCTTGATTTCTGACATTA
+
B?AABFFFFCFFGGGGGGGGGGDHHHHGGFHHHHGHHGHHHGHGHGHHHHFGGGGCEFHFHFHHGFHHHGHHGGFHHGFHHHHHHHHHGGEGGGHGGGGEEGHHGGGGGGGGFHHHGEEGHEHHHHHGHHGGGGGGGGGCGGEFHHGGGGHGGHEGFFGGGEGGFGEGGGGFBFGGFBFGGGGGFFEFFFFFFAFFFFFFBFFFFFFFDFFFFFF9FFD/FFFFFFFFFFFFF>DCF=.FFFBFFFFFFF9
@M05620:45:000000000-G6HP7:1:1101:14678:10712 1:N:0:170
ATCTCTATCTCCTAAAAACCTGTTTAGATTTGGAGATAGACCTTCAGGTTTTTCATCATTTTCTGCATGAATTATACATTGACCACGTTCCAGCGTGGTCAGTTTGCAGCATTCTGTTATTTTGTTTGACAGAGTGTCTTGTTGAGAACATATGTAGGACATGATTTTTTCCTGCAACAGGGAAAATAAAGTATAAGTTTTAAAGATTTATTCTTTAATAAAGGATCTCAAAGCCAGCTTTAGAAAAAGGA
+
DDDDDFFFFFFFGGGGGGGGGGHHHHHHHHHHHHHHHHHHHHHHHHHHHHHGGHHHHIHHHHIHHHHHHHHHHHHHHHHHHHHHHHGHHHHHHHGGGGHHHHHHHHHHHHHHHHHHHHHHHHHHHHHHHHHHHHHHHHHHHHHHHHHHHHHHHHHFHHHHHHHHHHHHHGHHHHHHHHHHHGGHHHHHHHHHHHHHHHHHHHHHHHHHHHHHHHHHHHHHHHHGHHHHHHHHHHHHHGHHHGHHHHHHGGG
@M05620:45:000000000-G6HP7:1:1101:22070:10737 1:N:0:170
TACCTGTACTGGGGAAGAGTGTAGCAATCGCCATTCCTACCCTAAAGATCGGAAGAGCACACGTCTGAACTCCAGTCACAGAAGACCATCTCGTATGCCGTCTTCTGCTTGAAAAAAAAAAAAAAAAAAAAAGAGAGAAAAACTTATCTGACAAGCATGTGAATGAAAAAAAAAAGTAGATATGGCGGACAATGCGAACCGGGCAGAAAGAGACACTTATACACGAAGAGTCAGTTATAAGGATGTCCACC
+
BBCCCFFFFFFFGGGGGGGGGGHHHHHHHGGGGGHHHHHHHHHHHHHHHHHGGGGHHHFHHHGHHHGHHHHHHFHHHFHGHHHHHHHHHBFHHFGHHHHGGGHGHHHHHHHFHGHHGGGGG@/>>/------..//..0</..00000<000<0../000<<00000:<F-----<000000000.-----.000..--------../00//////00000000<-...<000000000:0000000000.
@M05620:45:000000000-G6HP7:1:1101:10460:10753 1:N:0:170
CATCCTTACCCTGAAGTACCCCATTTAGCCTCGCATCGTCACCAACTGGGACGACATGGAGAAGATCTGGCACCACACCTTCTACAACGAGCTGCGCGTGGCCCCGGAGGAGCACCCCGTGCTGCTGACCGAGGCCCCCCTTAACCCCACGGCCCACAGAGAGCAGATGACTCAGGTGAGGCTCTGCCGACGCCCGTGCTCCTCCCGTCCTTTCCCCACTCATTTTCTGCCCGGCTTGCTTTCTTACATTT
+
1AAAAF3BCCCFFBFFG3GF1AAA13A3D1100A0EAEHCFEF1/EB0FFHFE/E/E101AA0BADGB1DB0BFGH/>?>1BD@G11@///>?GH>/EEG<EFEE<//<//ACGGHC/<////11<F1F<@--<-..<-CC./0;:CE..--9A-9AC9/9/../CBFFB9BB;FF9B/--;AF///9--9>@@@?-;--;F/9/--AB9BBBF//-9--//;BBFFB9/;A--;@?--;9/B/:9B/FF/
@M05620:45:000000000-G6HP7:1:1101:10479:10757 1:N:0:170
CATCCTGACCCTGAAGTACCCCATTGAGCATGGCATCGTCACCAACTGGGACGACATGGAGAAGATCTGGCACCACACCTTCTACAACGAGCTGCGCGTGGCCCCGGAGGAGCACCCAGTGCTGCTGACCGAGGCCCCCCTGAACCCCAAGGCCAACAGAGAGAAGATGACTCAGGTGAGGCTCGGCCGACGCCCGTGCTCCTCCCGTCCTTTCCCCAGTCATTTTCTGCCCGGCTTGATTTCTGACATTA
+
AAAABFFFFFFFGGGGGGGGGGGHHHHHHHHHHHHHHGHHHGHHHGHHHHHHGGGGGHHHHHHHHHHHHHHHHGHHGGGHHHHHHGGHGGGGGGHGGGFFGGHHGGGGGGGGHHHHGGHCGHHHHHHHHHGGGGFGGGGGGGHGGHGGGGHGHHGGGGGGGGGGGGGGGGGGGGGGGGFGGGGGFFFFFFFFFFFFBFFFFFFFFFFEAAAFFFFFFFF9FFFFFFFFFFFFFFFFFA.BBFFFFFFFFF:
@M05620:45:000000000-G6HP7:1:1101:16976:10774 1:N:0:170
AGATTACTGCAACAGTTCCCCCTGGACCTGGAAAAGTTTCTTGCCTGGCTTACAGAAGCTGAAACAACTGCCAATGTCCTACAGGATGCTACCCGTAAGGAAAGGCTCCTAGAAGACTCCAAGGGAGTAAAAGAGCTGATGAAACAATGGCAAGTAAGTCAGGCATTTCCGCTTTAGCACTCTTGTGGATCCAATTGAACAATTCTCAGCATTTGTACTTGTAACTGACAAGCCAGGGACAAAACAAAGAT
+
A1AAAFFFFF1FGGFGGGGGGGGGHHHHHHGHGHHHHHHHHHHHHHHHHHHHHHHHHHHHHHHHHHHHHHHHHHHHHHHHHHHHHHHHHHBHHHGG?FHHHHFHFHHHGHHHHHHHHHHHFH>FEGEGHDGHHGHHHHGHH2FGHHHHHHHHHGHHHHHHHHHHHHHHHHGGGGGHHHGHHHHHHGHGHHHHHCHHHHHHHHHHHHHHHHHHHGHHHHHHHGHGHHHHGHHHHGGGGGGGEGBAFGGGGGF
@M05620:45:000000000-G6HP7:1:1101:8417:10775 1:N:0:170
AGATTACTGCAACAGTTCCCCCTGGACCTGGAAAAGTTTCTTGCCTGGCTTACAGAAGCTGAAACAACTGCCAATGTCCTACAGGATGCTACCCGTAAGGAAAGGCTCCTAGAAGACTCCAAGGGAGTAAAAGAGCTGATGAAACAATGGCAAGTAAGTCAGGCATTTCCGCTTTAGCACTCTTGTGGATCCAATTGAACAATTCTCAGCATTTGTACTTGTAACTGACAAGCCAGGGACAAAACAAAGAT
+
CCCCCFFFFFFFGGGGGGGGGGGGHHHHHHHHHHHHGHHHHHHHHHHHHHHCHHHHHHHHHHHHHHHHHHHHHHHHHHHHFHHHHHHHHHHHHHGG/EHHHH3FHHHHGHHHHHHHHHHHHHHGGEGEHHHHHGHHHHGHH3BGHHHHHHHHHGHHHHHHHHHHHHHHHHGGGGGHHHGHHHHHHFHGHHHHFGHHHHFHHGHHHHHHHHGHHGHHHHHHHGHGHHHGGHGHHGGGGGGGGA;AFFGGGGC
@M05620:45:000000000-G6HP7:1:1101:10464:10777 1:N:0:170
CATCCTGACCCTGAAGTACCCCATTGAGCATGGCATCGTCACCAACTGGGACGACATGGAGAAGATCTGGCACCACACCTTCTACAACGAGCTGCGCGTGGCCCCGGAGGAGCACCCAGTGCTGCTGACCGAGGCCCCCCTGAACCCCAAGGCCAACAGAGAGAAGATGACTCAGGTGAGGCTCGGCCGACGCCCGTGCTCCTCCCGTCCTTTCCCCAGTCATTTTCTGCCCGGCTTGATTTCTGACATTA
+
CCCCCFFFFFFFGGGGGGGGGGGHHHHHHHHHHHHHHGHHHGHHHGHHHHHHGGGGGHHHHHHHHHHHHHHHHGHHHGGHHHHHHHHHGGGGGHHGGGGGGGHHGGGGGGGGHHHHGGHHHHHHHHHHHHGGGGGGGGGGGGHHHHGGGGHGHHGGGGGGGGGGGGGGGGGGGGGGGGGGGGGGFFFFFFFFFFFFDFFFFFFFFFFFFFFFFFFFFFFFFFFFFFFFFFFFFFFFAFFFFFFFFBFFFF0
@M05620:45:000000000-G6HP7:1:1101:10483:10777 1:N:0:170
CATCCTGACCCTGAAGTACCCCATTGAGCATGGCATCGTCACCAACTGGGACGACATGGAGAAGATCTGGCACCACACCTTCTACAACGAGCTGCGCGTGGCCCCGGAGGAGCACCCAGTGCTGCTGACCGAGGCCCCCCTGAACCCCAAGGCCAACAGAGAGAAGATGACTCAGGTGAGGCTCGGCCGACGCCCGTGCTCCTCCCGTCCTTTCCCCAGTCATTTTCTGCCCGGCTTGATTTCTGACATTA
+
CCCCCFFFFFFFGGGGGFGGGGGHHHHHHHHHHHHHHGHHHGHHHGHGHHHHGGGGGHHHHHHHHHHHHHHHHGHHHGGHHHHHHGHHGGGGGHHGGGGGGGHHGGGGGGGGHHHHGGHGHHHHHHHHHHGGGGGGGGGGGGGHHHGGGGHGHHGGGGGGGGGGGGGGGGGGGGGGFGGGGGGGFFFFFFFFFFFFCFFFFFFFFFFADFFFFFFFFFFFFFFFFFFFFFFFFFFFFFFFFFFFFFBFFF0
@M05620:45:000000000-G6HP7:1:1101:8396:10780 1:N:0:170
AGATTACTGCAACAGTTCCCCCTGGACCTGGAAAAGTTTCTTGCCTGGCTTACAGAAGCTGAAACAACTGCCAATGTCCTACAGGATGCTACCCGTCAGGAAAGGCTCCTAGAAGACTCCAAGGGAGTAAAAGAGCTGATGCAACAATGGCAAGTAAGTCAGGCATTTCCGCTTTAGCACTCTTGTGGATCCAATTGAACAATTCTCAGCATTTGTACTTGTAACTGACAAGCCAGGGACAAAACAAAGAT
+
AA@BAFFFFFBFGGGGGGGGGGGGFHHHF4FF3AGFFGHGGHHHHHHHHHH3FHGFGHHHGFHHHHFHHHHHHHFHHHHH5GHHHHHHHHEHHHGG1BEHHG3FHHHGGHGHHGHHHDGF33BFDHGGF4F4F/GGHHHHH3DGHGHHFEHHHGGHFHHHGHHHFHHHGHGGGGGHBGHHGHHHHGHGHHHHH0GGF=DF0CGFHHHHHHHHHFHHFGHHHHBGHHHGGHHHEGFFGGGGCFBFGGGEGBF
@M05620:45:000000000-G6HP7:1:1101:14395:10781 1:N:0:170
ATCTCTATCTCCTAAAAACCTGTTTAGATTTGGAGATAGACCTTCAGGTTTTTCATCATTTTCTGCATGAATTATACATTGACCACGTTCCAGCGTGGTCAGTTTGCAGCATTCTGTTATTTTGTTTGACAGAGTGTCTTGTTGAGAACATATGTAGGACATGATTTTTTCCTGCAACAGGGAAAATAAAGTATAAGTTTTAAAGATTTATTCTTTAATAAAGGATCTCAAAGCCAGCTTTAGAAAAAGGA
+
CDDCDFFFFFFFGGGGGGGGGGHHHHHHHHHHHHHHHHHHHHHHHHHHHHHGGHHHHHIIIIIIIHHHHHHHHHHHHHHHHHHHHHGHHHHHHHGGGGHHHHHHHHHHHHHHHHHHHHHHHHHHHHHHHHHHHHHHHHHHHHHHHHHHHHHHHHHHHHHHHHHHHHHHHGHHHHHHHHHHHGGHHHHHHHHHGHHHHHHHHHHHHHHHHHHHHHHHHGHHHHHHHHHHHHHHHHHHHGHHHHHHHHHHGGG
@M05620:45:000000000-G6HP7:1:1101:16965:10790 1:N:0:170
AGATTACTGCAACAGTTCCCCCTGGACCTGGAAAAGTTTCTTGCCTGGCTTACAGAAGCTGAAACAACTGCCAATGTCCTACAGGATGCTACCCGTAAGGAAAGGCTCCTAGAAGACTCCAAGGGAGTAAAAGAGCTGATGAAACAATGGCAAGTAAGTCAGGCATTTCCGCTTTAGCACTCTTGTGGATCCAATTGAACAATTCTCAGCATTTGTACTTGTAACTGACAAGCCAGGGACAAAACAAAGAT
+
BABBBFFFFF@FGGGGGGGGGGGGHHHHHHGHHHHHHHHHHHHHHHHHHHHHHHHHHHHHHHHHHHHHHHHHHHHHHHHHHHHHHHHHHHEHHHGFEFHHHHGHHHHHGHHHHHHHHHHHFH3FEGGGH4FHHGHHHHGHH3FFHHHHHHHHHGHHHHHHHHHHHHHHHHGGGGGHHHGHHHHHHGHGHHHHGGHHHFHHGHHHHHHHHHGHHGHHHHHHHGHGHHHHHGGHHGGEGGGGGGGGGGGGGGF
@M05620:45:000000000-G6HP7:1:1101:6402:10791 1:N:0:170
CATCCTGACCCTGAAGTACCCCATTGAGCATGGCATCGTCACCAACTGGGACGACATGGAGAAGATCTGGCACCACACCTTCTACAACGAGCTGCGCGTGGCCCCGGAGGAGCACCCAGTGCTGCTGACCGAGGCCCCCCTGAACCCCAAGGCCAACAGAGAGAAGATGACTCAGGTGAGGCTCGGCCGACGCCCGTGCTCCTCCCGTCCTTTCCCCAGTCATTTTCTGCCCGGCTTGATTTCTGACATTA
+
EEDEEFFFFFFFGGGGGGGGGGGHHHHHHHHHHHHHHGHHHGHHHGHHHHHHGGGGGHHHHHHHHHHHHHHHHGHHHGGHHHHHHHHHGGGGGHHGGGGGGGHHGGGGGGGGHHHHGGHHHHHHHHHEHHGGGGGGGGGGGGHHHHGGGGHGHHGGGGGGGGGGGGGGGGGGGGGGGGGGGGGGFFFFFFFFFFFFCDFFFFFFFFFFFFFFFFFFFFFFFFFFFFFHHFFFFFFFFFEFFFFFFFFFFF1
@M05620:45:000000000-G6HP7:1:1101:16983:10792 1:N:0:170
AGATTACTGCAACAGTTCCCCCTGGACCTGGAAAAGTTTCTTGCCTGGCTTACAGAAGCTGAAACAACTGCCAATGTCCTACAGGATGCTACCCGTAAGGAAAGGCTCCTAGAAGACTCCAAGGGAGTAAAAGAGCTGATGAAGCAATGGCAAGTAAGTCAGGCATTTCCGCTTTAGCACTCTTGTGGATCCAATTGAACAATTCTCAGCATTTGTACTTGTAACTGACAAGCCAGGGACAAAACAAAGAT
+
A3AABFFFFFFFGGGGGGGGGGGGHHHHHHGHHHHHHHHHHHHHHHHHHHHHHHHHHHHHHHHHHHHHHHHHHHHHHHHHHHHHGHHHHHBHHHGGEGHHHHHHGGHHGHHHHHHHHHHHFHDFEHFGF?FHHGHHHHHHH?FFGHHHHHHHHGGDGHHHHHHHHHHHHHGGGGGHHHHHHHHHHGHGHHHHGGHHHHHHHHHHHHHHHHHHHHHGHHHHHHHGHHHHHHGHHGGGGGGGGFFFGEEGGGB
@M05620:45:000000000-G6HP7:1:1101:17765:10823 1:N:0:170
TACCTGTACTGGGGAAGCATCGCCATTCCTACCCTAACGGAAGAGCACACGTCTGAACTCCAGTCACAGAAGACCATCTCGTATGCCGTCTTCTGCTTGAAAAAAAAAAAAACAACCCTTTCTGCTTGCCAGCTTCCTTTTTCTACCCACCTAACACCCTGAACCTATCATTTTTTACCTACTTCCTGCTGTCCCCTTCATGAGCTTTCCGCCCCCTTGCCCCTTTCTCCCGTCTCTCTCCTCTCATCCCC
+
BBBCCFFFFFFFGGGGGGGGGGGGAFHHHHHHHHHHHHGGGGGHHHGHHHGHHHGHHHHHHHHHHHHHHHHHHHHHHCGHHFEHGHHGGGHGHHHGHHHGHHBHGGGGC</<??////?0<<111<1?/111.1<1>111<<01111.0...//<//<..:/0/.//0;00;0009.090;/0000009/90000.;.C0000000/;00...-:@-.9///9;.////:/9.;./99///:9//;/;/;.
@M05620:45:000000000-G6HP7:1:1101:10806:10857 1:N:0:170
AAACCAAGCAGACACTCACCGCTCCCTCGCCACAGGCCAATAGTTTGTCCTCACTGAGTTGGCAACAAGTGGCTGCTGTGGCTGCCATTTTTCTGGTGATGGCCATCAGCTCCACGAGGTCAGCTGGGGGGCTTTCTTTGTGTAAGCAACGAGAAACCTGAAAGAAGCATTTTTTAACTAAGTCCTGCTGAGTCATTCATGAGTTTTTAGCCGCCTTGCTTCTTCTCACAGACTCTCTACTCTCATGCCAG
+
DDDDDDDFCFFFGGGGGGGGGGGGGGHHGGGGGHHHGGHHHHHHHHHHHHHHHHHHHHHHHHHHHHHHHHHHGHGGHGHHHHHGGHHHHHHHHHHHHHHHHHHHHHHHHHHHHHHGGGGFGHGHHHHGGGGGGGGGGGGGGGFGGGGGGGGGFFFFFFFFFFFFFFFFFFFFFFFFFFFFFFFFFFFFFFFFFFFFFFFFFFFFFFFFFFFFFFFFFFFFFFFFHHFFFFFFFFFFFFHFFFFFFFFFFF0
@M05620:45:000000000-G6HP7:1:1101:8665:10886 1:N:0:170
CATCCTGACCCTGAAGTACCCCATTGAGCATGGCATCGTCACCAACTGGGACGACATGGAGAAGATCTGGCACCACACCTTCTACAACGAGCTGCGCGTGGCCCCGGAGGAGCACCCAGTGCTGCTGACCGAGGCCCCCCTGAACCCCAAGGCCAACAGAGAGAAGATGACTCAGGTGAGGCTCGGCCGACGCCCGTGCTCCTCCCGTCCTTTCCCCAGTCATTTTCTGCCCGGCTTGATTTCTGACATAA
+
DCDDDFFFFFFFGGGGGGGGGGGHHHHHHGHHHHHHHGHHHGHHHGHHHHHHGGGGGHHHHHHHHHHHHHHHHGHHHGGHHHHHHGHHGGGGGHHGGGGGGGHHGGGGGGGGHHHHGGHGHHHHHHHHHHGGGGGGGGGGGGHHHHGGGGHGHHGGGGGGGGGGFGGGGGGGGGGGGGGGGGGGFFFFFFFFFFFF@FFFFFFFFFFEFFFFFHFFFFFFFFFFFHHFHFFFFFFFFFFFFFFHHFFFFFF
@M05620:45:000000000-G6HP7:1:1101:13382:10889 1:N:0:170
AAACCAAGCAGACACTCACCGCTCCCTCGCCACAGGCCAATAGTTTGTCCTCACTGAGTTGGCAACAAGTGGCTGCTGTGGCTGCCATTTTTCTGGTGATGGCCATCAGCTCCACGAGGTCAGCTGGGGGGCTTTCTTTGTGTAAGCAACGAGAAACCTGAAAGAAGCATTTTTTAACTAAGTCCTGCTGAGTCATTCATGAGTTTTTAGCCGCCTTGCTTCTTCTCACAGACTCTCTACTCTCATGCCAG
+
CCCCCCCFCFFFGGGGGGGGGGGGGGHHGGGGGHHHGGHFHHHHHHHHHHHHHHHHHFGHHHHHHHHHHGGHGHGGHHGHHHHGGHHHHHHHHHHHHHHHHHHHHHHHHHHHHHHGGGGEGCGHHHHGGGGGGGGGGGGGGGGGFGGGGGGGFFFFFFFFFFFFFFFFFFFFFFFFFFFFFFFFFFFFFFFFFFFFFFFFFFFFFFFFFFFFFFFFBFFFBFFFFFFFFFFFFFFFFFFFFFFFFFBBFF9
@M05620:45:000000000-G6HP7:1:1101:13400:10899 1:N:0:170
AAACCAAGCAGACACTCACCGCTCCCTCGCCACAGGCCAATAGTTTGTCCTCACTGAGTTGGCAACAAGTGGCTGCTGTGGCTGCCATTTTTCTGGTGATGGCCATCAGCTCCACGAGGTCAGCTGGGGGGCTTTCTTTGTGTAAGCAACGAGAAACCTGAAAGAAGCATTTTTTAACTAAGTCCTGCTGAGTCATTCATGAGTTTTTAGCCGCCTTGCTTCTTCTCACAGACTCTCTACTCTCATGCCAG
+
CBCCCABFCFFFGGGGGGGGGGGGGGHHGGGGGHHHGGHHHHHHHHHHHHHGHHHHHHGHHHHGHHHHHHHHGHGGHHHHHHHGGHHHHHHHHHHHHHHHHHHHFHHHHHHHHHHGGGGGHCHHHHHGGGGGGGGGGGGGGGGFGGGGGFDGFFFFFFFFFFFFFFFFFFFFFFFFFFFFFFFFFFFFFFFFFFFFFFFFFFF;FFFFFFFFFFFFFFFFFFFFFFFFFFFFFFFFFFFFFFFFFFFFFF/
@M05620:45:000000000-G6HP7:1:1101:8680:10903 1:N:0:170
CATCCTGACCCTGAAGTACCCCATTGAGCATGGCATCGTCACCAACTGGGACGACATGGAGAAGATCTGGCACCACACCTTCTACAACGAGCTGCGCGTGGCCCCGGAGGAGCACCCAGTGCTGCTGACCGAGGCCCCCCTGAACCCCAAGGCCAACAGAGAGAAGATGACTCAGGTGAGGCTCGGCCGACGCCCGTGCTCCTCCCGTCCTTTCCCCAGTCATTTTCTGCCCGGCTTGATTTCTGACATAA
+
A@ABBFFFCFFFGGGGGFGGGGGHHHGHGFGFHHHHHGHHHGHHHGHHHHHHGGGGGHGFFHFGFGHHHHHGHGFHHGGHHHHHHHHHGGGGGGHGGGEGGGHHGGGGGGGGHHHHGGGFHHHHHHHHHHGGGGGGGGGGFGHHHHGGGGHGHHGGGGGGGGGGFGGGGGGGGGFGGGGGGGGGFFFFF>FFFFFF>DDFFFFFFF?ADDDFFFFFFBFFFFFFFFFFFFFFD=CAFCFFFFFFFFFFFFE
@M05620:45:000000000-G6HP7:1:1101:8656:10903 1:N:0:170
CATCCTGACCCTGAAGTACCCCATTGAGCATGGCATCGTCACCAACTGGGACGACATGGAGAAGATCTGGCACCACACCTTCTACAACGAGCTGCGCGTGGCCCCGGAGGAGCACCCAGTGCTGCTGACCGAGGCCCCCCTGAACCCCAAGGCCAACAGAGAGAAGATGACTCAGGTGAGGCTCGGCCGACGCCCGTGCTCCTCCCGTCCTTTCCCCAGTCATTTTCTGCCCGGCTTGATTTCTGACATAA
+
CCCCCFFFFFFFGGGGGGGGGGGHHHHHHHHHHHHHHGHHHGHHHGHHGHGHGGGGGHHHHHHHHHHHHHHHHGHHHGGHHHHHHHHHGGGGGHHGGGGGGGHHGGGGGGGGHHHHGGHHHHHHHHHHHHGGGGGGGGGGGGGHHHGGDDHGHHGGGGGGGGGGGGFGGGGGGGGGGGGGGGGGFFFFFFFFFFFFFDFEFFFFFFFEADFFFFFFFFFFFFFFFFFFFFFF.@DFFAAFFFFFFEFFF//
@M05620:45:000000000-G6HP7:1:1101:19624:10913 1:N:0:170
CATCCTGACCCTGAAGTACCCCATTGAGCATGGCATCGTCACCAACTGGGACGACATGGAGAAGATCTGGCACCACACCTTCTACAACGAGCTGCGCGTGGCCCCGGAGGAGCACCCAGTGCTGCTGACCGAGGCCCCCCTGAACCCCAAGGCCAACAGAGAGAAGATGACTCAGGTGAGGCTCGGCCGACGCCCGTGCTCCTCCCGTCCTTTCCCCAGTCATTTTCTGCCCGGCTTGATTTCGACATTAG
+
CBBCCFFFFFFFGGGGGGGGGGGHHHHHHHHHHHHHHGHHHGHHHGHHHHHHGGGGGHHHHHHHHHHHHHHHHGHHHGGHHHHHHHHHGGGGGHHGGGGGGGHHGGGGGGGGHHHHGGHHHHHHHHHHHHGGGGGGGGGGGGHHHHGGGGHGHHGGGGGGGGGGGGGGGGGGGGGGGGGGGGGGFFFFFFFFFFFFFFFFFFFFFFFADDFFFFFFFFFFFFFFFFFFFFFFFFFFFFFFFFFFAE9DF00
@M05620:45:000000000-G6HP7:1:1101:19606:10921 1:N:0:170
CATCCTGACCCTGAAGTACCCCATTGAGCATGGCATCGTCACCAACTGGGACGACATGGAGAAGATCTGGCACCACACCTTCTACAACGAGCTGCGCGTGGCCCCGGAGGAGCACCCAGTGCTGCTGACCGAGGCCCCCCTGAACCCCAAGGCCAACAGAGAGAAGATGACTCAGGTGAGGCTCGGCCGACGCCCGTGCTCCTCCCGTCCTTTCCCCAGTCATTTTCTGCCCGGCTTGATTTCGACATTAG
+
DCCDDFFFFFFFGGGGGGGGGGGHHHHHHHHHHHHHHGHHHGHHHGHHHHHHGGGGGHHHHHHHHHHHHHHHHGHHHGGHHHHHHHHHGGGGGHHGGGGGGGHHGGGGGGGGHHHHGGHHHHHHHHHHHHGGGGGGGGGGGGHHHHGGGGHGHHGGGGGGGGGGGGGGGGGGGGGGGGGGGGGGFFFFFFFFFFFFCFFFFFFFFFFFFFFFFFFFFFFFFFFFFFFFFFFFFFFFFAFFFFFFEFDFF00
@M05620:45:000000000-G6HP7:1:1101:22562:11007 1:N:0:170
CATCCTGACCCTGAAGTACCCCATTGAGCATGGCATCGTCACCAACTGGGACGACATGGAGAAGATCTGGCACCACACCTTCTACAACGAGCTGCGCGTGGCCCCGGAGGAGCACCCAGTGCTGCTGACCGAGGCCCCCCTGAACCCCAAGGCCAACAGAGAGAAGATGACTCAGGTGAGGCTCGGCCGACGCCCGTGCTCCTCCCGTCCTTTCCCCAGTCATTTTCTGCCCGGCTTGATTTCTGACATTT
+
CCCCCFFFFFFFGGGGGGGGGGGHHHHHHHHHHHHHHGHHHGHHHGHHHHHHGGGGGHHHHHHHHHHHHHHHHGHHHGGHHHHHHHHHGGGGGHHGGGGGGGHHGGGGGGGGHHHHGGHHHHHHHHHHHHGGGGGGGGGGGGHHHHGGGGHGHHGGGGGGGGGGGGGGGGGGGGGGGGGGGGGGFFFFFFFFFFFB@DDEFFFFFFFEDFDFFFFFFFFFFFFFFFFFFFFF?AAFFFFFFFFFBBFFFF0
@M05620:45:000000000-G6HP7:1:1101:7985:11021 1:N:0:170
AAACCAAGCAGACACTCACCGCTCCCTCGCCACAGGCCAATAGTTTGTCCTCACTGAGTTGGCAACAAGTGGCTGCTGTGGCTGCCATTTTTCTGGTGATGGCCATCAGCTCCACGAGGTCAGCTGGGGGGCTTTCTTTGTGTAAGCAACGAGAAACCTGAAAGAAGCATTTTTTAACTAAGTCCTGCTGAGTCATTCATGAGTTTTTAGCCGCCTTGCTTCTTCTCACAGACTCTCTACTCTCATGCCAG
+
BACCCDDFCFFFGGGGGGGGGGGGGGHHGGGGGHHHGGHHHHHHHHHHHHHHHHHHHHHHHHHHHHHHHHHHGHGGHHHHHHHGGHHHHHHHHGHGHGFHHGHHHHHHHHHHHHHGEGGGHFHHHHHGGGGGGGGGGGGGGGGGGGFGGGGGFFFFFFFFFFFFFFFFFFFFFFFFFFFFFFFHHHFFFFBFFFFFFFFFFFFFFFFFFFFFFFFFFFFFFFFFFFFFFFBFFFFFFFFFFFHFFFBFFF:
@M05620:45:000000000-G6HP7:1:1101:21154:11024 1:N:0:170
AAACCAAGCAGACACTCACCGCTCCCTCGCCACAGGCCAATAGTTTGTCCTCACTGAGTTGGCAACAAGTGGCTGCTGTGGCTGCCATTTTTCTGGTGATGGCCATCAGCTCCGACGAGGTCAGCTGGGGGGCTTTCTTTGTGTAAGCAACGAGAAACCTGAAAGAAGCATTTTTTAACTAAGTCCTGCTGAGTCATTCATGAGTTTTTAGCCGCCTTGCTTCTTCTCACAGACTCTCTACTCTCATGCCA
+
CCCCCCCFBFFFGGGGGGGGGGGGGGHHGGGGGHHHGGHHHFHHHHHHHHHHHHHGHHHHHHHHHHHHHHHHGHGGFHHHHHHGGHHHHHHHHHHHHHHHHHHHHHHHHHHHHGGGGGGGGHHHHHHHGGGGGGGGGGGGGGGGGGFFFFFFFFFFFFFFFFFFFFFFFFFFFFFFFFFFFFFFFFFFFFFFFFFFFFFFFFFFFFFFFFFFFFFFFFFFFFFFFFFFBFFFFFFFFFFFFFFFFFFFFF/
@M05620:45:000000000-G6HP7:1:1101:27694:11031 1:N:0:170
CATCCTGACCCTGAAGTACCCCATTGAGCATGGCATCGTCACCAACTGGGACGACATGGAGAAGATCTGGCACCACACCTTCTACAACGAGCTGCGCGTGGCCCCGGAGGAGCACCCAGTGCTGCTGACCGAGGCCCCCCTGAACCCCAAGGCCAACAGAGAGAAGATGACTCAGGTGAGGCTCGGCCGACGCCCGTGCTCCTCCCGTCCTTTCCCCAGTCATTTTCTGCCCGGCTTGATTTCTGACATTA
+
DDDDDFFFFFFFGGGGGGGGGGGHHHHHHHHHHHHHHGHHHGHHHGHHHHHHGGGGGHHHHHHHHHHHHHHHHGHHHGGHHHHHHHHHGGGGGHHGGGGGGGHHGGGGGGGGHHHHGGHHHHHHHHHHHHGGGGGGGGGGGGHHHHGGGGHGHHGGGGGGGGGGGGGGGGGGGGGGGGGGGGGGFFFFFFFFFFFFFDDFFFFFFFFEFFFFFFFFFFFFFFFFFFFFFFFFFFFFFFFFFFFFE9BFFF0
@M05620:45:000000000-G6HP7:1:1101:11639:11037 1:N:0:170
AAACCAAGCAGACACTCACCGCTCCCTCGCCACAGGCCAATAGTTTGTCCTCACTGAGTTGGCAACAAGTGGCTGCTGTGGCTGCCATTTTTCTGGTGATGGCCATCAGCTCCACGAGGTCAGCTGGGGGGCTTTCTTTGTGTAAGCAACGAGAAACCTGAAAGAAGCATTTTTTAACTAAGTCCTGCTGAGTCATTCATGAGTTTTTAGCCGCCTTGCTTCTTCTCACAGACTCTCTACTCTCATGCCAG
+
BBBBBBBFBFFFGGGGGGGGGGGGGGHHGGGGGHHHGGHGHFHHHHHHHHHHHHHHHHHHHFHHFHHHHHHGGHGGHFHHHHHGGHFHHHHHHHHGHHHHHHHHHHHHHHHHHHHGEGGGGFHHHHHGGGGGGGGGGGGGGGGGGGGGGGGGFFFFFFFFFFBFFFFFFFFFFFFEFFFF/FFFFFFFFFBFFFFFFFFFFFFFFFFFFFFFDFFFFFFFFFFFFFFFFFBFFFFFFFFFFFFFFFBFFF;
@M05620:45:000000000-G6HP7:1:1101:4130:11053 1:N:0:170
ATCTCTATCTCCTAAAAACCTGTTTAGATTTGGAGATAGACCTTCAGGTTTTTCATCATTTTCTGCATGAATTATACATTGACCACGTTCCAGCGTGGTCAGTTTGCAGCATTCTGTTATTTTGTTTGACAGAGTGTCTTGTTGAGAACATATGTAGGACATGATTTTTTCCTGCAACAGGGAAAATAAAGTATAAGTTTTAAAGATTTATTCTTTAATAAAGGATCTCAAAGCCAGCTTTAGAAAAAGGA
+
AAAAAFFFFFFFGG11ABEGGGFHHHHFHHHGGFH1F1G1EGGHHHHFHGGGGGHHHHHHHHHHHHHHFD1GHHHHHBHHHHGHHHGHHHHHHHGGFGHHFHHHHHHDFGHHHHHHHHGHHHHHHHHGFHFHFHHHHHHHHHHGHHGHHHHHHHHHGEGHFGG<GGHHHGHHHHHF1FFFHFAGHFGH1?GGFHHHHGGHHHFGHEHHHHHHHHHHHFHDGDGGFECFHHHHHHFHHGHHHHHFFCGCGCC
@M05620:45:000000000-G6HP7:1:1101:11656:11059 1:N:0:170
AAACCAAGCAGACACTCACCGCTCCCTCGCCACAGGCCAATAGTTTGTCCTCACTGAGTTGGCAACAAGTGGCTGCTGTGGCTGCCATTTTTCTGGTGATGGCCATCAGCTCCACGAGGTCAGCTGGGGGGCTTTCTTTGTGTAAGCAACGAGAAACCTGAAAGAAGCATTTTTTAACTAAGTCCTGCTGAGTCATTCATGAGTTTTTAGCCGCCTTGCTTCTTCTCACAGACTCTCTACTCTCATGCCAG
+
B@AABBBFAFFFGGFGGGGGGGGGGFHGGGGGGHHGGGHGHHHFHHHHHHHHFHHHHHGHHGHHHHHHHGHHGHFCHHGHFHHGGGHHHHHGHHHHHH3GFFHFHHHHHGHHFHHG??FEFFGHHHHGGGGGGGFGGGGGFBFFFGGEFFAEFFFFFFF9BFFFFFFFFBFFFFFFFFB/BBFFBFFFFFFFBFFF:FFFFFFFFFFFFFFFDFFFFFFF/BFFFFFFFF99:BFBFFFFFFFFEFBFF//
@M05620:45:000000000-G6HP7:1:1101:4120:11067 1:N:0:170
ATCTCTATCTCCTAAAAACCTGTTTAGATTTGGAGATAGACCTTCAGGTTTTTCATCATTTTCTGCATGAATTATACATTGACCACGTTCCAGCGTGGTCAGTTTGCAGCATTCTGTTATTTTGTTTGACAGAGTGTCTTGTTGAGAACATATGTAGGACATGATTTTTTCCTGCAACAGGGAAAATAAAGTATAAGTTTTAAAGATTTATTCTTTAATAAAGGATCTCAAAGCCAGCTTTAGAAAAAGGA
+
BBBBBFFFFFFFGGGFGGGGGGHHHGHHHHFHFCGGHHHHHHHHHHHHHHHGGHHHHHHHHHHHHHHHHHHHHHHGHHHHGFHHFHFHHHHHHHGGGGHHHHHHHHHHHHHHHHHHHHGHHHHHHHHHGGHHFHHHHHHHHHHHDGHHHGHHHHHHHHGHHGHGHHHHHGHHHHHH2GHHHGGHGGFFFGGHHHGHHGGHHG1DGFGHHHHHHHHHGGGDGFFHHHHHHFFHHHHHHGHHHCGBCGHGGGF
@M05620:45:000000000-G6HP7:1:1101:13158:11068 1:N:0:170
CATCCTGACCCTGAAGTACCCGGCTTGATTTCTGACATTAGATCGGAAGAGCACACGTCTGAACTCCAGTCACAGAAGACCATCTCGTATGCCGTCTTCTGCTTGAAAAAAAAAAAAAAAAAAAGAACTAAACCACATTCAATCATCTTAAAAAAAATCAAACAAACCAAATAAACTATCTGTCCTACGCAACAGTCTAACGTACTAACAAGAAAGTGAGCCACCGCGTGTCAAAGTCTATGCTTGACATC
+
DDDDDFFFFFFFGGGGGGGGGGGGGGGHHHHHHHHHHHHHHHHHHGGEGHHHHHHHGHHHGHHHHHHHHHHHHHHHHHHHHHHGHHHGGHHHHGGGHGHHHHHHHHHHHHGGGGG<><//----..<<00000/..;:0;00000::0000000---.00009...;....0900900000000:000.-.;-./009000.9:9.00900////000000///..---99/0000000:000000.0090
@M05620:45:000000000-G6HP7:1:1101:4138:11069 1:N:0:170
ATCTCTATCTCCTAAAAACCTGTTTAGATTTGGAGATAGACCTTCAGGTTTTTCATCATTTTCTGCATGAATTATACATTGACCACGTTCCAGCGTGGTCAGTTTGCAGCATTCTGTTATTTTGTTTGACAGAGTGTCTTGTTGAGAACATATGTAGGACATGATTTTTTCCTGCAACAGGGAAAATAAAGTATAAGTTTTAAAGATTTATTCTTTAATAAAGGATCTCAAAGCCAGCTTTAGAAAAAGGA
+
BBBBBFFFFFFFGGGFGGGGGGHHHGGHHHHHHHHHHHHHHHHHHHHHHHHGGHHHHHHHHHHHFHGHHHHHHHHHHHHHHGHHHHGHHHHHHHGGGGHHFHHHHHHHHHHHHHHHHHHHHHHHHHHHHHHHHHHHHHHHHHHGFHFGHHHHHHHHHHDHHHHHHHHHHGHHHHHHHHHHGGGHGHGGHDFHHHGHGHGHHHHHHHHHHHHHHHHHHHHHDHFHHHHHHHFHHHHFHEHHHFGBCGHEGGH
@M05620:45:000000000-G6HP7:1:1101:18293:11077 1:N:0:170
AGATTACTGCAACAGTTCCCCCTGGACCTGGAAAAGTTTCTTGCCTGGCTTACAGAAGCTGAAACAACTGCCAATGTCCTACAGGATGCTACCCGTAAGGAAAGGCTCCTAGAAGACTCCAAGGGAGTAAAAGAGCTGATGAAACAATGGCAAGTAAGTCAGGCATTTCCGCTTTAGCACTCTTGTGGATCCAATTGAACAATTCTCAGCATTTGTACTTGTAACTGACAAGCCAGGGACAAAACAAAGAT
+
CCBCCFFFFFFFGGEBGGGGGGGGHHHHHHHHHHHHHHHHHHHHHHHHHHHHHHHHHHHHHHHHHHHHHHHHHHHHHHHHHHHHHGHGHHHHHHGG@FHHHHHHHHHHGHHHHHHHHHHHHHHGGGGGHHHHHGHHHHGHHHHHHHHHHHHHHGHHHHHHHHHHHHHHHHGGGGGHHHHHHHHHHHHGGHHHHHHHHFHFFCHHHHHHHHHHHHHHHFHGHFHHHHHEHHHHHGGGGGGGGCFFGGGFGGF
@M05620:45:000000000-G6HP7:1:1101:18275:11081 1:N:0:170
AGATTACTGCAACAGTTCCCCCTGGACCTGGAAAAGTTTCTTGCCTGGCTTACAGAAGCTGAAACAACTGCCAATGTCCTACAGGATGCTACCCGTAAGGAAAGGCTCCTAGAAGACTCCAAGGGAGTAAAAGAGCTGATGAAACAATGGCAAGTAAGTCAGGCATTTCCGCTTTAGCACTCTTGTGGATCCAATTGAACAATTCTCAGCATTTGTACTTGTAACTGACAAGCCAGGGACAAAACAAAGAT
+
CCBBCFFFDDFFGGEBGGGGGGGGHHHHHHHHHHHHHHHHHHHHHHHHHHHGHHHHHHHHHHHHHHHHHHHHHHHFHHHHHHHHGGHFGHHHHHGG/EGHHGHHHHHHGHHHHHHHHHHHHHHGGGGGHHHHHGHHHHGHHHGHHHHHHGGHHGHHHHHHHHHHHHHHHHGGGGGHGHHHHHHHHHHGGHHHHHHHHEHHFCHHHHHHHHHHHHHHHHHHHFHHHHHEHHHHHGGGGGGGG9FGGGGGGGC
@M05620:45:000000000-G6HP7:1:1101:16670:11081 1:N:0:170
AAACCAAGCAGACACTCACCGCTCCCTCGCCACAGGCCAATAGTTTGTCCTCACTGAGTTGGCAACAAGTGGCTGCTGTGGCTGCCACTTTTCTGGTGATGGCCATCAGCTCCACGAGGTCAGCTGGGGGGCTTTCTTTGTGTAAGCAACGAGAAACCTGAAAGAAGCATTTTTTAACTAAGTCCTGCTGAGTCATTCATGAGTTTTTAGCCGCCTTGCTTCTTCTCACAGACTCTCTACTCTCATGCCAG
+
CBCCCCCFCFFFGGGGGGGGGGGGGGHHGGGGGHHHGGHHHHHHHHHHHHHHHHHHHHHHHHHHHHHHHHHHGHGGHHHHHHHGGHH3FHHHHHHHHHHHHHHHHHHHHHHHHHHGGGGGHHHHHHHGGGGGGGGGGGGGGGGGGGGFGGGGFFFFFFFFFFFFFFFFFFFFFFFFFFFFFFFFFFFFFFFFFFFFFFFFFFFFFFFFFFFFFFFFFFFFFFFFFFFFFFFFFFFFFFFFFFFFFFBFFF0
@M05620:45:000000000-G6HP7:1:1101:4124:11088 1:N:0:170
ATCTCTATCTCCTAAAAACCTGTTTAGATTTGGAGATAGACCTTCAGGTTTTTCATCATTTTCTGCATGAATTATACATTGACCACGTTCCAGCGTGGTCAGTTTGCAGCATTCTGTTATTTTGTTTGACAGAGTGTCTTGTTGAGAACATATGTAGGACATGATTTTTTCCTGCAACAGGGAAAATAAAGTATAAGTTTTAAAGATTTATTCTTTAATAAAGGATCTCAAAGCCAGCTTTAGAAAAAGGA
+
AAAAAFFFFFFFGGCG1GGGGGHHHFHFHHHHGBFCH1DFGHHHHFHHHHHGGHHHHGHHGHHHBGEGH1DGHFHFH2GHHFHHEGEHHHHHHHGGGEHHGHHHHHHGFHHHHHHHHHFGHHHHHHHHFFGGCFHBGHHHHHHHFHFHHFHGHHHHHHEHCGCDHHHHHGHHHHH0<FGHGAAGGBGHDDGHHHHFHHGHHHEFGGGHHHHHHHHHHGHB=DDBBGHHHFE0DGHHFEHHH0C0C0GECC/
@M05620:45:000000000-G6HP7:1:1101:4650:11093 1:N:0:170
CATCCTGACCCTGAAGTACCCCATTGAGCATGGCATCGTCACCAACTGGGACGACATGGAGAAGATCTGGCACCACACCTTCTACAACGAGCTGCGCGTGGCCCCGGAGGAGCACCCAGTGCTGCTGACCGAGGCCCCCCTGAACCCCAAGGCCAACAGAGAGAAGATGACTCAGGTGAGGCTCGGCCGACGCCCGTGCTCCTCCCGTCCTTTCCCCAGTCATTTTCTGCCCGGCTTGATTTCTGACATTT
+
BBABBFFFFFFFGGGGGGGGGGGHHHHHHGFGFFBGHGHHHFHHHGHHHHFHGEEAFHGBGHEFHGHHGGHEGFHHHGGHHHHHHHEGGE?FGHHGGGGGGGHHGGGGGGGGHGHHG/FGFDGGHHFFFHC-ACCFGGGGGFCGHHGGDDHGHHAGGFGFBF?AFFFGGGGGGGGEGFGFFEEFAAFFACFFFFFFADDFFFFFBEA.AFFFFFFFFFAFFBFFFFFFFFFFFAAF;-9BBFFFF/B/BF/
@M05620:45:000000000-G6HP7:1:1101:7887:11153 1:N:0:170
TACCTGTACTGGGGAAGCACACGTCTGAACTCCAGTCACAGAAGACCATCTCGTATGCCGTCTTCTGCTTGAAAAAAAAAAAAAAAAAAAAAAATAAGCAAGATTGAAGAAATAGTATAAGAAAAAGTACAGAGGATAAATATATTGTATACATTGAGAAATGGCATCAAACATAAATAGGAATATTTAGAATATGTATACTTAGCTGTTATCTTCTTCTATTCAATGTAAAATATATAATAAGATTTATT
+
CCCDCFFFFFFFGGGGGGGGGGGHHHGHHHHHHHHHHHHHHHHHHHHHHHHHHGGHHHHGGGHGHHHHHHHGHHHHGGGGE>>><</<>////-0<F1<100<1111100//00000=00000//..00:000/..:0000000000;00;000000;.00;00//0/0000.000000:00:00000:000;000000000000000000:000;0000:0000000000000000;00000::00:0;0
@M05620:45:000000000-G6HP7:1:1101:9244:11159 1:N:0:170
CATCCTGACCCTGAAGTACCCCATTGAGCATGGCATCGTCACCAACTGGGACGACATGGAGAAGATCTGGCACCACACCTTCTACAACGAGCTGCGCGTGGCCCCGGAGGAGCACCCAGTGCTGCTGACCGAGGCCCCCCTGAACCCCAAGGCCAACAGAGAGAAGATGACTCAGGTGAGGCTCGGCCGACGCCCGTGCTCCTCCCGTCCTTTCCCCAGTCATTTTCTGCCCGGCTTGATTTCTGACATTA
+
CBCCDFFFFFFFGGGGGGGGGGGHHHHHHHHHHHHHHGHHHGHHHGHHHHHHGGGGGHHHHHHHHHHHHHHHHGHHHGGHHBGHHHHHGGGGGHHGGGGGGGHHGGGGGGGGHHHHGGHHHHHHHHHHHHGGGGGGGGGGGGHHHHGGGGHGHHGGGGGGGGGGGGGGGGGGGGGGGGGGGGGGFFFFFFFFFFFFFFFFFFFFFFFFFFFFFFFFFFFFFFHFHHHHHFFFFFFFFFFFFFFFFEFFFF0
@M05620:45:000000000-G6HP7:1:1101:14310:11213 1:N:0:170
CATCCTGACCCTGAAGTACCCCATTGAGCATGGCATCGTCACCAACTGGGACGACATGGAGAAGATCTGGCACCACACCTTCTACAACGAGCTGCGCGTGGCCCCGGAGGAGCACCCAGTGCTGCTGACCGAGGCCCCCCTGAACCCCAAGGCCAACAGAGAGAAGATGACTCAGGTGAGGCTCGGCCGACGCCCGTGCTCCTCCCGTCCTTTCCCCAGTCATTTTCTGCCCGGCTTGATTTCTGACATTA
+
DDCDDFFFFFFFGGGGGGGGGGGHHHHHHHHHHHHHHGHHHGHHHGHHHHHHGGGGGHHHHHHHGHHHHHHHHGHHHGGHHHHHHHHHGGGGGHHGGGGGGGHHGGGGGGGGHHHHGGHGHHHHHHHHHHGGGGGGGGGGGGHHHHGGGGHGHHGGGGGGGGGGGGGGGGGGGGGGGGGGGGGGFFFFFFFFFFFFFFFFFFFFFFFFFFFFFHFFFFFFFFFFFHFFFFFFFFFFFFFFFFFFFFFFFF0
@M05620:45:000000000-G6HP7:1:1101:26682:11221 1:N:0:170
ATCTCTATCTCCTAAAAACCTGTTTAGATTTGGAGATAGACCTTCAGGTTTTTCATCATTTTCTGCATGAATTATACATTGACCACGTTCCAGCGTGGTCAGTTTGCAGCATTCTGTTATTTTGTTTGACAGAGTGTCTTGTTGAGAACATATGTAGGACATGATTTTTTCCTGCAACAGGGAAAATAAAGTATAAGTTTTAAAGATTTATTCTTTAATAAAGGATCTCAAAGCCAGCTTTAGAAAAAGGA
+
DDDEEFFFFFFFGGGGGGGGGGHHHHHHHHHHHHHHHHHHHHHHHHHHHHHGGHHHHHHIHIHHIHHHHHHHHHHHHHHHHHHHHHGHHHHHHHGGGGHHHHHHHHHHHHHHHHHHHHHHHHHHHHHHHHHHHHHHHHHHHHHHHHHHHHHHHHHHHHHHHHHHHHHHHGHHHHHHHHHHHGGHHHHHHHHHHHHHHGHHHHHHHHHHHHHHHHHHHGHHHHHHHHHHHGHHHGGHHGHHHHGHHHHHGGH
@M05620:45:000000000-G6HP7:1:1101:26665:11225 1:N:0:170
ATCTCTATCTCCTAAAAACCTGTTTAGATTTGGAGATAGACCTTCAGGTTTTTCATCATTTTCTGCATGAATTATACATTGACCACGTTCCAGCGTGGTCAGTTTGCAGCATTCTGTTATTTTGTTTGACAGAGTGTCTTGTTGAGAACATATGTAGGACATGATTTTTTCCTGCAACAGGGAAAATAAAGTATAAGTTTTAAAGATTTATTCTTTAATAAAGGATCTCAAAGCCAGCTTTAGAAAAAGGA
+
AA>AAFFFFFFFGGGGGGGGGGGHHHHHHHHHHGHHHHHGHHHHHGHHHHHGGHFHHGHHHHHHHHGHHHGHHGHFHFHGHFHHFHGHHHHHHHGGGGHGDGGHHHHGHHGHHHHHHEFHHHHHHHHHEGHHHHGHHHHHFGHHEHEFGFHHHGGGHGHHHHHHHHHHHGHHHHHHFHGHHGGFHHHGFFGHFGFHHGHHHBFEHGHGHFFHHFHHFFHHHEDGHGHFHEGFHEGGHGHHHHGBG:BCDDF
@M05620:45:000000000-G6HP7:1:1101:4153:11248 1:N:0:170
CATCCTGACCCTGAAGTACCCCATTGAGCATGGCATCGTCACCAACTGGGACGACATGGAGAAGATCTGGCACCACACCTTCTACAACGAGCTGCGCGTGGCCCCGGAGGAGCACCCAGTGCTGCTGACCGAGGCCCCCCTGAACCCCAAGGCCAACAGAGAGAAGATGACTCAGGTGAGGCTCGGCCGACGCCCGGTCTCCTCCCTTCCTTTCCCCAGTCATTTTCTGCCCGGCTTCATTTGTGACATTA
+
A1>>AF1@F>FF1FG1BFGGCAAFHA11A1FHHHBEEAAGAEA1AA0F0/0B/AA/EB01A1A0ABFGHDFC@FEGEEAG@EF@E@1B///>/11>/EE>E<B/<E/CG?E/<?@/?<?G11FHGH11?F<-->C.<A@<-:/0;.:::C.:::9E9.9:9/CE/9/C09FB99;9F9CFGA9C>9-;=@---9;----;/;99/;-;9BFFB9//9B-9/;/9;BFF/9/9B-@9--/;BB/:-9/B///
@M05620:45:000000000-G6HP7:1:1101:4135:11250 1:N:0:170
CATCCTGACCCTGAAGTACCCCATTGAGCATGGCATCGTCACCAACTGGGACGACATGGAGAAGATCTGGCACCACACCTTCTACAACGAGCTGCGCGTGGCCCCGGAGGAGCACCCAGTGCTGCTGACCGAGGCCCCCCTGAACCCCAAGGCCAACAGAGAGAAGATGACTCAGGTGAGGCTCGGCCGACGCCCGTGCTCCTCCCGTCCTTTCCCCAGTCATTTTCTGCCCGGCTTGATTTCTGACATTT
+
CCCCCFFFFFFFGGGGGGGGGGCHHHHHHHHFHCGGHGHGHGHHHGHGHHHHGGGGGHHHHEHHGHGHHGHHHGGHHGGHHGHHHHGGGGGGGHHGGGGGGGHHGGGGCDDGHFHGGGHGHGHHHHHEGHG-CGGGGGGGGGGHHFGGFFHGHHGGGGG/F/EAFFBFFGGGFFFGGGGGGGGGFFEFF@@DFFFF:AD.BB0FFFF:ADFFFFFFF/:;FBBFFFFFFEBEDFDC;B.;FF09F0B;;F0
@M05620:45:000000000-G6HP7:1:1101:10493:11255 1:N:0:170
CATCCTGACCCTGAAGTACCCCATTGAGCATGGCATCGTCACCAACTGGGACGACATGGAGAAGATCTGGCACCACACCTTCTACAACGAGCTGCGCGTGGCCCCGGAGGAGCACCCAGTGCTGCTGACCGAGGCCCCCCTGAACCCCAAGGCCAACAGAGAGAAGATGACTCAGGTGAGGCTCGGCCGACGCCCGTGCTCCTCCCGTCCTTTCCCCAGTCATTTTCTGCCCGGCTTGATTTCTGACATTT
+
DCDDDFFFFFFFGGGGGGGGGGGHHHHHHHHHHHHHHGHHHGHHHGHHHHHHGGGGGHHHHHHHHHHHHHHHHGHHHGGHHHHHHHHHGGGGGHHGGGGGGGHHGGGGGGGGHHHHGGHHHHHHGHHHHHGGGGGGGGGGGGHHHHGGGGHGHHGGGGGGGGGGGGGGGGGGGGGGGGGGGGGGFFFFFFFFFFFFBFFFFFFFFFFFFFFFFFFFFFFFFFFFFFFFFFFFDFFFFAFFFFFFB9FFFF0
@M05620:45:000000000-G6HP7:1:1101:9225:11259 1:N:0:170
CATCCTGACCCTGAAGTACCCCATTGAGCATGGCATCGTCACCAACTGGGACGACATGGAGAAGATCTGGCACCACACCTTCTACAACGAGCTGCGCGTGGCCCCGGAGGAGCACCCAGTGCTGCTGACCGAGGCCCCCCTGAACCCCAAGGCCAACAGAGAGAAGATGACTCAGGTGAGGCTCGGCCGACGCCCGTGCTCCTCCCGTCCTTTCCCCAGTCATTTTCTGCCCGGCTTGATTTCTGACATTT
+
BBBBBFFFFFFFGGGGGGGGGGGHHHGGHGHHHFFHHGHHGGHHHGHHHHHHGGGEGGHEHHHHGHHHHHHHHGHHHGGHHHHHHHHHGGGGGHHGGGGGGEHHGGGGGGGGHGHHGGGGHHHHHH1FGHGGG@FGGGGGGGHHHHGGGGHGHHGGGGGGGGGGGGGGGGGGGGGGGGGGGEGGFFFFFFFFFFFFADFFFFFFFFFEFFFFFFFFFFFFFBFFFFFFFFFFFFFFFFFFFF/9;/F/FF/
@M05620:45:000000000-G6HP7:1:1101:5371:11268 1:N:0:170
CATCCTGACCCTGAAGTACCCCATTGAGCATGGCATCGTCACCAACTGGGACGACATGGAGAAGATCTGGCACCACACCTTCTACAACGAGCTGCGCGTGGCCCCGGAGGAGCACCCAGTGCTGCTGACCGAGGCCCCCCTGAACCCCAAGGCCAACAGAGAGAAGATGACTCAGGTGAGGCTCGGCCGACGCCCGTGCTCCTCCCGTCCTTTCCCCAGTCATTTTCTGCCCGGCTTGATTTCTGACATTC
+
1AAAAFFFFFF1GGG1FFGFGGEFA1D1FBA1FHHHFGHGHCHFAEECHHHHGGG?AHB1FGAAGFGHFECGGEFHF?EFGHGHHFEFE/?>?FHECEGG?EAFGE@CCCCGEHHHGCF?FDGFHGHGH0<-@-@FCCCGGECGFGGCC:.EGHG?EGBBBF..CFFFB00CB0C:FGE.AA99@--A@=--99@>-9;-BFFBFE-9A99BFB//B-AFF/B//9BFFEEEB--@9--;//9B;9B/;B/
@M05620:45:000000000-G6HP7:1:1101:9250:11275 1:N:0:170
CATCCTGACCCTGAAGTACCCCATTGAGCATGGCATCGTCACCAACTGGGACGACATGGAGAAGATCTGGCACCACACCTTCTACAACGAGCTGCGCGTGGCCCCGGAGGAGCACCCAGTGCTGCTGACCGAGGCCCCCCTGAACCCCAAGGCCAACAGAGAGAAGATGACTCAGGTGAGGCTCGGCCGACGCCCGTGCTCCTCCCGTCCTTTCCCCAGTCATTTTCTGCCCGGCTTGATTTCTGACATTA
+
BBBBBFFFFCCFGGGGGGGGGGGHHHHHHHHHGHHHHFGHHGHGHGHFFHHHGGGGDHHHHGHHGGHHHHHHGGFHHGGHHHHHHHHHGGGGFHBECFGGGGHHGGGGGGGGHGHHGGHGHHHHHHHHHHGGCGGGGGGGGGHHHHGGGGHGHHGGGGGGGGGGGGGGGGGGGGGGGGGGGGGFFFFFFADFFFDCADDFFFEFBEFFFFFFFFFFFFFFF/BFFFFFFFFFFFFACFAFFFFBB/BFFF/
@M05620:45:000000000-G6HP7:1:1101:9226:11279 1:N:0:170
CATCCTGACCCTGATGTACCCCATTGAGCATGGCATCGTCACCAACTGGGACGACATGGAGAAGATCTGGCACCACACCTTCTACAACGAGCTGCGCGTGGCCCCGGAGGAGCACCCAGTGCTGCTGACCGAGGCCCCCCTGAACCCCAAGGCCAACAGAGAGAAGATGACTCAGGTGAGGCTCGGCCGACGCCCGTGCTCCTCCCGTCCTTTCCCCAGTCATTTTCTGCCCGGCTTGATTTCTGACATTT
+
AAAAAFDDFF1FFF1GGABFGGAEGDDAA1BFCGEGHAFHHGHE0BF00ACFAE/AEF01BBFFFFDFEGCEBFGEGGGHHHHFHDGHEAEEGEHGGGEGGGHHGGGCGGGGHHHHGGHHHHHHHHFFHHG?CGGGGGGGGGHHHHGGF.CFHHEEGGGFG/EAFFGFGGGGGFFGGBFGFEGG@?FF@@@@@@@<@BFFFFFFFFBFFFBFFFFFFEFFFFFFBFFFFEFF?;@?@??FFFFFF/BBFF/
@M05620:45:000000000-G6HP7:1:1101:5374:11286 1:N:0:170
CATCCTGACCCTGAAGTACCCCATTGAGCATGGCATCGTCACCAACTGGGACGACATGGAGAAGATCTGGCACCACACCTTCTACAACGAGCTGCGCGTGGCCCCGGAGGAGCACCCAGTGCTGCTGACCGAGGCCCCCCTGAACCCCAAGGCCAACAGAGAGAAGATGACTCAGGTGAGGCTCGGCCGACGCCCGTGCTCCTCCCGTCCTTTCCCCAGTCATTTTCTGCCCGGCTTGATTTCTGACATTA
+
BBBBBFFFFFFFGGGGGGGGGGGHHHHHHHHHHHHHHGHHHGHHHGHHHHHHGGGGGHHHHHHHHHHHHHHHHGHHHGGHHHHHHHHHGGGGGHHGGGGGGGHHGGGGGGGGHHHHGGHGHHHHHHHHHHGGGGGGGGGGGGHHHHGGGGHGHHGGGGGGGGGGGGGGGGGGGGGGGGGFGGFGFFFFFFFFFFFF@DFFFFFFFFFADFFFFFFFFFFFFFFFFFFFFFFFFFFFCFFFFFFFFBFFFF/
@M05620:45:000000000-G6HP7:1:1101:24994:11297 1:N:0:170
ATCTCTATCTCCTAAAAACCTGTTTAGATTTGGAGATAGACCTTCAGGTTTTTCATCATTTTCTGCATGAATTATACATTGACCACGTTCCAGCGTGGTCAGTTTGCAGCATTCTGTTATTTTGTTTGACAGAGTGTCTTGTTGAGAACATATGTAGGACATGATTTTTTCCTGCAACAGGGAAAATAAAGTATAAGTTTTAAAGATTTATTCTTTAATAAAGGATCTCAAAGCCAGCTTTAGAAAAAGGA
+
BBBBBFFFFFFFGGGGGGGGGGHHHHHHHHHHHHHHHHHFHHHHHHHHHHHGGHHHHHHHHHHHHHHGHFGHHHHHHHHHHFHHHHGHHHHHHHGGGGHHHHHHHHHHHHHHHHHHHHHHHHHHHHHHHHHHHHHHHHHHHHHHFHHHHHHHHHHHHHHHHHHHHHHHGDHHHGFHHHHHHFEHHHGGHHHHHHGHHHHHHHHHHHGHHHHHHHHHHFHHHHHHFGHHHHHHHHHHHGHHHHGHGHHHGGF
@M05620:45:000000000-G6HP7:1:1101:25011:11303 1:N:0:170
ATCTCTATCTCCTAAAAACCTGTTTCGATTTGGAGATAGACCTTCAGGTTTTTCATCATTTTCTGCATGAATTATACATTGACCACGTTCCAGCGTGGTCAGTTTGCAGCATTCTGTTATTTTGTTTGACAGAGTGTCTTGTTGAGAACATATGTAGGACATGATTTTTTCCTGCAACAGGGAAAATAAAGTATAAGTTTTAAAGATTTATTCTTTAATAAAGGATCTCAAAGCCAGCTTTAGAAAAAGGA
+
AAAABFFFFFFFGFDD4FEGGGGFG52FGFDFBAF3GDHBGHGHHBF3FGHGGG5GHBHHGHHHFG5GHGHHGBHEHHHHFHFHEHGHHHHHEHEEE?EHFFGFHFHHHHCFFHHBHHGHHHHDFGFHBFGF3FFHGGHHBGGHGEG4F3GHHHHHGF1GHDGHHHHHHGHHHGHF1GFFHGE0CGF1<?GHHG1D1GGHH1G1>1FGFHHHHHFH=0DD0DDBCGGFGFB0CFH/:CHHH:C0CGBH.9C
@M05620:45:000000000-G6HP7:1:1101:24981:11310 1:N:0:170
ATCTCTATCTCCTAAAAACCTGTTTAGATTTGGAGATAGACCTTCAGGTTTTTCATCATTTTCTGCATGAATTATACATTGACCACGTTCCAGCGTGGTCAGTTTGCAGCATTCTGTTATTTTGTTTGACAGAGTGTCTTGTTGAGAACATATGTAGGACATGATTTTTTCCTGCAACAGGGAAAATAAAGTATAAGTTTTAAAGATTTATTCTTTAATAAAGGATCTCAAAGCCAGCTTTAGAAAAAGGA
+
BBBBBFFFFFFFGGFDFGGGGFHFDEGGHFFG5GHHFGHHFHHHHFHFFGHEFHDFHGHHHHHHFHHGHBGHGGHFGFHGHHFGFGEHHFFDFCEGEGGFFHGEGHHHHHFDEFGGHHGHHHHHEHHHGGHHFHHFHGHHHHHFHHGHHHHHHHHHHGHFFHHHGHHHHGCFHDFFGGAFHFECGGGE?1F?<GGHHHHHHBHHFFGHHHGHHGGGD<G0<==DBDGFGFHGFH.:CEHCCCC0CC:CA.C
@M05620:45:000000000-G6HP7:1:1101:7357:11324 1:N:0:170
CATCCTGACCCTGAAGTACCCCATTGAGCATGGCATCGTCACCAACTGGGACGACATGGAGAAGATCTGGCACCACACCTTCTACAACGAGCTGCGCGTGGCCCCGGAGGAGCACCCAGTGCTGCTGACCGAGGCCCCCCTGAACCCCAAGGCCAACAGAGAGAAGATGACTCAGGTGAGGCTCGGCCGACGCCCGTGCTCCTCCCGTCCTTTCCCCAGTCATTTTCTGCCCGGCTTGATTTCTGACATTT
+
CCCCDFFFFFFFGGGGGGGGGGGHHHHHHHHHHHHHHGHHHGHHHGHHHHHHGGGGGHHHHHHHHHHHHHHHHGHHHGGHHHHHHHHHGGGGGHHGGGGGGGHHGGGGGGGGHHHHGGHHHHHHHHHHHHGGGGGGGGGGGGHHHHGGGGHGHHGGGGGGGGGGGGGGGGGGGGGGGGGGGGGGFFFFFFFFFFFACADFFFBFFFFFFFFFFFFFFFFFF0FFFFFFFFFFF;C;B;.BFFFFB0BBBF0
@M05620:45:000000000-G6HP7:1:1101:25652:11331 1:N:0:170
CATCCTGACCCTGAAGTACCCCATTGAGCATGGCATCGTCACCAACTGGGACGACATGGAGAAGATCTGGCACCACACCTTCTACAACGAGCTGCGCGTGGCCCCGGAGGAGCACCCAGTGCTGCTGACCGAGGCCCCCCTGAACCCCAAGGCCAACAGAGAGAAGATGACTCAGGTGAGGCTCGGCCGACGCCCGTGCTCCTCCCGTCCTTTCCCCAGTCATTTTCTGCCCGGCTTGATTTCTGACATTA
+
DDCDDFFFFFFFGGGGGGGGGGGHHHHHHHHHHHHHHGHHHGHHHGGHHHHHGGGGGHHHHHHHHHHHHHHHHGHHHGGHHHHHHHHHGGGGGHHGGGGGGGHHGGGGGGGGHHHHGGHFHHHHHHHHHHGGGGGGGGGGGGHHHHGGGGHGHGGGGGGGGGGGGGGGGGGGGGGGGGGGGFEFFFFFFFFFFFFF;DFFFFFFFFFFFFFFFFFFFEFBF0B:FFFFFFFFFFFFFFFFFFF0B0;:FF0
@M05620:45:000000000-G6HP7:1:1101:21815:11399 1:N:0:170
CATCCTGACCCTGAAGTACCCCATTGAGCATGGCATCGTCACCAACTGGGACGACATGGAGAAGATCTGGCACCACGCCTTCTACAACGAGCTGCGCGTGGCCCCGGAGGAGCACCCAGTGCTGCTGACCGAGGCCCCCCTGAACCCCAAGGCCAACAGAGAGAAGATGACTCAGGTGAGGCTCGGCCGACGCCCGTGCTCCTCCCGTCCTTTCCCCAGTCATTTTCTGCCCGGCTTGATTTCTGACATTT
+
CCCCCFFFFFFFGGGGGGGGGGGHHHHHHHHHHHHHHGHHHGHHHGHHHHHHGGGGGHHHHHHHHHHHHHHHHGHHGGGHGHHHHHHHGGGGGHHGGGGGGGHHGGGGGGGGHHHHGGHHHHHHHHHHHHGGGGGGGGGGGGHHHHGGGGHGGGGGGGGGGGGGGGGGGGGGGGGGGGGGGGFFFFFFFAFFFFFF-ADEFFFFFFFFFFFFFFFFFFFFFFFFFFFFFFFFD;BFFA.FFFFBB0;BFF0
@M05620:45:000000000-G6HP7:1:1101:20935:11444 1:N:0:170
CATCCTGACCCTGAAGTACCCCATTGAGCATGGCATCGTCACCAACTGGGACGACATGGAGAAGATCTGGCACCACACCTTCTACAACGAGCTGCGCGTGGCCCCGGAGGAGCACCCAGTGCTGCTGACCGAGGCCCCCCTGAACCCCAAGGCCAACAGAGAGAAGATGACTCAGGTGAGGCTCGGCCGACGCCCGTGCTCCTCCCGTCCTTTCCCCAGTCATTTTCTGCCCGGCTTGATTTCTGACATTA
+
DDDDDFFFFFFFGGGGGGGGGGGHHHHHHHHHHHHHHGHHHGHHHGHHHHHHGGGGGHHHHHHHHHHHHHHHHGHHHGGHHHHHHHHHGGGGGHHGGGGGGGHHGGGGGGGGHHHHGGHHHHHHHHHGHHGGGGGGGGGGGGHHHHGGGGHGHHGGGGGGGGGGGGGGGGGGGGGGHGGGGGGGFFFFFFFFFFFFFFFFFFFFFFFFFFFFFFFFFFFFFFFFFFHFHFFFFFFFFAFFFFFFFFFFFF0
@M05620:45:000000000-G6HP7:1:1101:22640:11465 1:N:0:170
AGATTACTGCAACAGTTCCCCCTGGACCTGGAAAAGTTTCTTGCCTGGCTTACAGAAGCTGAAACAACTGCCAATGTCCTACAGGATGCTACCCGTAAGGAAAGGCTCCTAGAAGACTCCAAGGGAGTAAAAGAGCTGATGAAACAATGGCAAGTAAGTCAGGCATTTCCGCTTTAGCACTCTTGTGGATCCAATTGAACAATTCTCAGCATTTGTACTTGTAACTGACAAGCCAGGGACAAAACAAAGAT
+
AAABCFFFDDFFGGGBGGGGGGGGHHHHHHHHHHHHHHHHHHHHHHHHHHHHHHHHHHHHHHHHHHHHHHHHHHHHHHHHHHHHHGHHHHGHHHGGGGHHHGHGHHHHGHHHHHHHHHHHHGHGFHGGHHHHHGHHHHGHHHHHHHHGHFGGHGHHHHHHHHFHHHHHHHGGGGGHHHHHHHHHHGHGHHHHHHGHHFGFFGHHHHHHHHHHHHHHHCHHHFHHHHHFHHHHHGFGEFGGE:FFGGGGGGG
@M05620:45:000000000-G6HP7:1:1101:22658:11465 1:N:0:170
AGATTACTGCAACAGTTCCCCCTGGACCTGGAAAAGTTTCTTGCCTGGCTTACAGAAGCTGAAACAACTGCCAATGTCCTACAGGATGCTACCCGTAAGGAAAGGCTCCTAGAAGACTCCAAGGGAGTAAAAGAGCTGATGAAACAATGGCAAGTAAGTCAGGCATTTCCGCTTTAGCACTCTTGTGGATCCAATTGAACAATTCTCAGCATTTGTACTTGTAACTGACAAGCCAGGGACAAAACAAAGAT
+
ABAABFFFBDFFGGGGGGGGGGGGFGGHHHGFHHHHFFHHHHHGHHHHHHHHHHHHHGHHHHHHHHHHHHHHGHHHHHHHHHHHHHHHHHHHHHGGGGHHHHHFHHHHGHHHHHHHHHHHGHHGFGGFHHHHHGHHHHHHHHHHHHGHHHHGHGHFHHHHHGCGHHHHHHGGGGGHHHHHHHHHHGHGHHHHHHHHHHHGHGHGHHHHGHHHHGFGHGHHHHHHHHHGGHHFHFFGEDGGGFFFGGGGGGF
@M05620:45:000000000-G6HP7:1:1101:19248:11470 1:N:0:170
CATCCTGACCCTGAAGTACCCCATTGAGCATGGCATCGTCACCAACTGGGACGACATGGAGAAGATCTGGCACCACACCTTCTACAACGAGCTGCGCGTGGCCCCGGAGGAGCACCCAGTGCTGCTGACCGAGGCCCCCCTGAACCCCAAGGCCAACAGAGAGAAGATGACTCAGGTGAGGCTCGGCCGACGCCCGTGCTCCTCCCGTCCTTTCCCCAGTCATTTTCTGCCCGGCTTGATTTCTGACATTT
+
CCCCCFFFFFFFGGGGGGGGGGGHHHHHHHHHHHHHHGHHHGHHHGHHHHHHGGGGGHHHHHHHHHHHHHHHHGHHHGGHHHHHHHHHGGGGGHHGGGGGGGHHGGGGGGGGHHHHGGHHHHHHHHHHHHGGGGGGGGGGGGHHHHGGFGHGHHGGGGGGGGGGGGGGGGGGGGGGGGGGGGGGFFFFFFFFFFFFCFFFFFFFFFFADFFFFFFFFFFFFFFFFFFFFFFFFFFFFFAFFFBF/;F:BF/
@M05620:45:000000000-G6HP7:1:1101:25554:11475 1:N:0:170
AAACCAAGCAGACACTCACCGCTCCCTCGCCACAGGCCAATAGTTTGTCCTCACTGAGTTGGCAACAAGTGGCTGCTGTGGCTGCCATTTTTCTGGTGATGGCCATCAGCTCCGACGAGGTCAGCTGGGGGGCTTTCTTTGTGTAAGCAACGAGAAACCTGAAAGAAGCATTTTTTAACTAAGTCCTGCTGAGTCATTCATGAGTTTTTAGCCGCCTTGCTTCTTCTCACAGACTCTCTACTCTCATGCCA
+
BAABBBBFBFFFGGGGGGGGGGGGGGHHGGGGGFFHGGHHHHHHHHHHHHHHHHHHGHHHHHHHHHHHHHHHFHGGHHHHHHHGGHHHHHHHHHHHHHHHHHHHHHHHGHHHHGGGGGG?GGHHHHHFDGGGGGGGGGGGGFFGGGFFFFFFEFADFFFFFFFFFFFFFFFFFFFF?FFFFFFFFFF/BFFFFFFFFFFFFFFFFFFFFFFFFADFFFFFFFFFFFFFFFFFFFFFFFFFFFFFFFFFFF/
@M05620:45:000000000-G6HP7:1:1101:26619:11478 1:N:0:170
ATCTCTATCTCCTAAAAACCTGTTTAGATTTGGAGATAGACCTTCAGGTTTTTCATCATTTTCTGCATGAATTATACATTGACCACGTTCCAGCGTGGTCAGTTTGCAGCATTCTGTTATTTTGTTTGACAGAGTGTCTTGTTGAGAACATATGTAGGACATGATTTTTTCCTGCAACAGGGAAAATAAAGTATAAGTTTTAAAGATTTATTCTTTAATAAAGGATCTCAAAGCCAGCTTTAGAAAAAGGA
+
CCCCDFFFFFFFGGGGGGGGGGHHHHHHHHHHHHHGHHHHHHHHHHHHHHHGGHHHHHHHHHIHHHHHHHHHHHHHHHHHHHHHHHGHHHHHHHGGGGHHHHHHHHHHHHHHHHHHHHHHHHHHHHHHHHHHHHGHHHHHHHHHHHHHHHHHHHHHHHHHHHHHHHHHHGHHHHHHHHHHHGGHHHHHGHHHHHHHHHHHHHHHHHHHHHHHHHHHHHHHHHHHHHHHHHHHHHHHHGHHHHGHHHHHGGH
@M05620:45:000000000-G6HP7:1:1101:22635:11482 1:N:0:170
AGATTACTGCAACAGTTCCCCCTGGACCTGGAAAAGTTTCTTGCCTGGCTTACAGAAGCTGAAACAACTGCCAATGTCCTACAGGATGCTACCCGTAAGGAAAGGCTCCTAGAAGACTCCAAGGGAGTAAAAGAGCTGATGAAACAATGGCAAGTAAGTCAGGCATTTCCGCTTTAGCACCCTTGTGGATCCAATTGAACAATTCTCAGCATTTGTACTTGTAACTGACAAGCCAGGGACAAAACAAAGAT
+
CCBCCFFFDDFFGGGGGGGGGGGGHHHHHHHHHHHHHHHHHHHHHHHHHHHHHHHHHHHHHHHHHHHHHHHHHFGHHHHHHHHGHHHHHHGHHHGGGEHHHHHHHHHHGHHHHHHHHHHHFHHGGEGEHHHHGGHHHHGHGHDGHHHHHHHHHGHHHHHHHHHHHHHHHHGGGGGHHHHH.>GHHHHGHFHHGHHHHGGFHCHHHGHFGHFHHGHHGHHHHHHFHHHBGHFHGGFFGGGGGGEFFFGGGGF
@M05620:45:000000000-G6HP7:1:1101:27495:11483 1:N:0:170
AGATTACTGCAACAGTTCCCCCTGGACCTGGAAAAGTTTCTTGCCTGGCTTACAGAAGCTGAAACAACTGCCAATGTCCTACAGGATGCTACCCGTAAGGAAAGGCTCCTAGAAGACTCCAAGGGAGTAAAAGAGCTGATGAAACAATGGCAAGTAAGTCAGGCATTTCCGCTTTAGCACTCTTGTGGATCCAATTGAACAATTCTCAGCATTTGTACTTGTAACTGACAAGCCAGGGACAAAACAAAGAT
+
BABBBFFFDF@FGGGGGGGGGGGGHHHHHHHHGHHHGHHHHHHHHHHHHHHHHHHHHHHHGHHHHHHHHHHHFHHHHHHHHHHHHHHHHH5GHHGG/EGHHHHHHHHHGHHHHHHHHHHHH3FFEGEEHFHHHGHHHHGHH?FHHHHHGFHHHGHHHHHHHHHHHHHHHHGGGGGHGHHHHHHHHGHGHHHHHGHHHGFHHHFHHHGHHHHHHGHHHFHHHHGHHHHHGHHHEGGGGGGG?F/CFGGGGGG
@M05620:45:000000000-G6HP7:1:1101:19234:11484 1:N:0:170
CATCCTGACCCTGAAGTACCCCATTGAGCATGGCATCGTCACCAACTGGGACGACATGGAGAAGATCTGGCACCACACCTTCTACAACGAGCTGCGCGTGGCCCCGGAGGAGCACCCAGTGCTGCTGACCGAGGCCCCCCTGAACCCCAAGGCCAACAGAGAGAAGATGACTCAGGTGAGGCTCGGCCGACGCCCGTGCTCCTCCCGTCCTTTCCCCAGTCATTTTCTGCCCGGCTTGATTTCTGACATTT
+
CCCCCFFFFFFFGGGGGGGGGGGHHHHHHHHHHHHHHGHHHGHHHGHHHHHHGGGGGHHHHHHHHHHHHHHHHGHHHGGHHHHHHHHHGGGGGHHGGGGGGGHHGGGGGGGGHHHHGGHHHHHHHHHHHHGGGGGGGGGGGGHHHHGGGGHGHHGGGGGGGGGGGGGGGGGGGGGGGGGGGGGGFFFFFAFFFFFF9ADFFFFFFFFFFFFFFFFFFFFFFBFFFFFFFFFFDCCFFFFFFFFFFFFFFF0
@M05620:45:000000000-G6HP7:1:1101:25540:11489 1:N:0:170
AAACCAAGCAGACACTCACCGCTCCCTCGCCACAGGCCAATAGTTTGTCCTCACTGAGTTGGCAACAAGTGGCTGCTGTGGCTGCCATTTTTCTGGTGATGGCCATCAGCTCCGACGAGGTCAGCTGGGGGGCTTTCTTTGTGTAAGCAACGAGAAACCTGAAAGAAGCATTTTTTAACTAAGTCCTGCTGAGTCATTCATGAGTTTTTAGCCGCCTTGCTTCTTCTCACAGACTCTCTACTCTCATGCCA
+
BA@ABBBFC>CFGCGGGGGGEGGGGGHHGGGGGHHHGGHHHFHGHHHHHHHHHHHGHHFGHHHHHHHHHFGHGHGGHHHHFHHGGHHHHHHHHHHHHHGHHHHHHGHHHHHHHFGGGEGGCGHHHHGHGGGGGGGGGGGGGGGGGGFFFFFFFFFFFFFFFFFFFFFFFFFFFFFFFFFFFFFFFFFFFFFFF;BFFFFFFFEFFFFFFAFFFFFFFFFFFFFFFFFFFFFFFFFFFFFFFFFFFFFFFFB
@M05620:45:000000000-G6HP7:1:1101:25558:11492 1:N:0:170
AAACCAAGCAGACACTCACCGCTCCCTCGCCACAGGCCAATAGTTTGTCCTCACTGAGTTGGCAACAAGTGGCTGCTGTGGCTGCCATTTTTCTGGTGATGGCCATCAGCTCCGACGAGGTCAGCTGGGGGGCTTTCTTTGTGTAAGCAACGAGAAACCTGAAAGAAGCATTTTTTAACTAAGTCCTGCTGAGTCATTCATGAGTTTTTAGCCGCCTTGCTTCTTCTCACAGACTCTCTACTCTCATGCCA
+
CCCDDDDFCFFFGGGGGGGGGGGGGGHHGGGGGHHHGGHHHHHHHHHHHHHHHHHHHHHHHHHHHHHHHHHHGHGGHHHHHHHGGHHHHHHHHHHHHHHHHHHHHHHHHHHHHGGGGGGGGHHHHHHHGGGGGGGGGGGGGGGGGGFFFFFFFFFFFFFFFFFFFFFFFFFFFFHFFFFFHFFFFFFFFFFFFBFFFFFHFFFFFFFFFFFFFFFFFFFFFFFFFFHFFFFFFFFFFFFFFFFFFFFFFFB
@M05620:45:000000000-G6HP7:1:1101:17975:11502 1:N:0:170
AGATTACTGCAACAGTTCCCCCTGGACCTGGAAAAGTTTCTTGCCTGGCTTACAGAAGCTGAAACAACTGCCAATGTCCTACAGGATGCTACCCGTAAGGAAAGGCTCCTAGAAGACTCCAAGGGAGTAAAAGAGCTGATGAAACAATGGCAAGTAAGTCAGGCATTTCCGCTTTAGCACTCTTGTGGATCCAATTGAACAATTCTCAGCATTTGTACTTGTAACTGACAAGCCAGGGACAAAACAAAGAT
+
BBBBBFFFD5DFGGFBGGGGGGGGHGHHHHHHHHHHFHHHHHHHHHHHHHHHHHHGGHHHGHHHHHHHHHHHGHHHHHHHHHHHGFHFHHHHHHGGCGHHHHHHHHHHGHHHHHHHHHHHHHHGGGGFGFFHHGHHHHFHHHHHFHHHHHHGHGGGHGHHHHHHGHHHHHGGGGGHHHHHHHHHHHHGHHHHHHHHHFFFFCHHGHHHHFHGHHHHHFHHHHHHGHHFGHGFHGBFFGGGGGGFGGGGFFC
@M05620:45:000000000-G6HP7:1:1101:19466:11525 1:N:0:170
TACCTGTACTGGGGAAGAGTGTAGCAATCGCCATTCCTACCCTAAAGATCGGAAAGAGCACACGTCTGAACTCCAGTCACAGAAGACCATCTCGTATGCCGTCTTCTGCTTGAAAAAAAAAAAAAAAAAAATGAATAATTGTTAATCTAATTTTGATGATAGAAAAATTATATGAATTCAACGAAGAATAGTGTATACTCATATGACTGATGTCAGTTGGCATGATCCCTAACGCATGAGTCTGTTGTGAT
+
DDDDDFFFFFFFGGGGGGGGGGHHHHHHHGGGGGHHHHHHHHHHHHHHGHHGGGGHHHHHHHHGHHHGGHHHHHHHHHHHHHHHHHHHHHFHHHGGHHHHGGGHGHHHHHHHHHHHHGGGGG/</>>---<.0<00==00000000000000000.000000000/..0:000000000000....9/00::000000000:0000000:00;000;:0::00.0000/:0//.--.:000000000:.00
@M05620:45:000000000-G6HP7:1:1101:23568:11555 1:N:0:170
CATCCTGACCCTGAAGTACCCCATTGAGCATGGCATCGTCACCAACTGGGACGACATGGAGAAGATCTGGCACCACACCTTCTACAACGAGCTGCGCGTGGCCCCGGAGGAGCACCCAGTGCTGCTGACCGAGGCCCCCCTGAACCCCAAGGCCAACAGAGAGAAGATGACTCAGGTGAGGCTCGGCCGACGCCCGTGCTCCTCCCGTCCTTTCCCCAGTCATTTTCTGCCCGGCTTGATTTCTGACATTA
+
DDCDDFFFFFFFGGGGGGGGGGGHHHHHHHHHHHHHHGHHHGHHHGHHHHHHGGGGGHHHHHGHHHHHHHHHHGHHHGGHHHHHHHHHGGGGGHHGGGGGGGHHGGGGGGGGHHHHGGHHHHHHHHHHHHGGGGGGGGGGGFHHHHGGGGHGHHGGGGGGGGGGGGGGGGGGGGGGHGGGGGGGFFFFFFFFFFFFFFFFFFFFFFFFDFFFFFFFFFFFFFFFFFFFFFFFFAFFFFFFFFFFFFFFFF0
@M05620:45:000000000-G6HP7:1:1101:23584:11565 1:N:0:170
CATCCTGACCCTGAAGTACCCCATTGAGCATGGCATCGTCACCAACTGGGACGACATGGAGAAGATCTGGCACCACACCTTCTACAACGAGCTGCGCGTGGCCCCGGAGGAGCACCCAGTGCTGCTGACCGAGGCCCCCCTGAACCCCAAGGCCAACAGAGAGAAGATGACTCAGGTGAGGCTCGGCCGACGCCCGTGCTCCTCCCGTCCTTTCCCCAGTCATTTTCTGCCCGGCTTGATTTCTGACATTA
+
CCCCCFFFFF4FGGGGGGGGGGGHHHHHHHHHHHHHHGHHHGHHHGHHHHHHGGGGGHHHHHFHHHHHHHHHHGHHHGGHHHHHHHHHGGGGGHHGGGGGGGHHGGGGGGGGHHHHGGHGHHHHHHHHHHGGGGGGGGGGGGHFHHGGGGHGHHGGGGGGGGGGGGGGGGGGGGGGGGGGGGGGFFFFFFFFFFFF@DDEFFFFFFFFFFFFFFFFFFFFFFFFFFFFFFFFFFFFFAFFFFFFBBFFFF/
@M05620:45:000000000-G6HP7:1:1101:24116:11592 1:N:0:170
AGATTACTGCAACAGTTCCCCCTGGACCTGGAAAAGTTTCTTGCCTGGCTTACAGAAGCTGAAACAACTGCCAATGTCCTACAGGATGCTACCCGTAAGGAAAGGCTCCTAGAAGACTCCAAGGGAGTAAAAGAGCTGATGAAACAATGGCAAGTAAGTCAGGCATTTCCGCTTTAGCACTCTTGTGGATCCAATTGAACAATTCTCAGCATTTGTACTTGTAACTGACAAGCCAGGGACAAAACAAAGAT
+
BABBBFFFFFDFGGGGGGGGGGGGHHHHHHHGHHHHGHHHHHHHHHHHHHHHHHHHHHHHHHHHHHHHHHHHHHHHHHHHHHHHGHHHHHHHHHGGGGHHHHHHHHHHGHHHHHHHHHHHHHHGGGGGHGHHHGHHHHHHHFHHHHHHHHHHHGHHHHHHHHHHHHHHHHGGGGGHHHHHHHHHHGHGHHHHHHHHHGFFHHHHHHHHHHHHHFHHHHHGHGHHHHHGHHHHHGGGGGGGGGGGGGGGGGF
@M05620:45:000000000-G6HP7:1:1101:5665:11606 1:N:0:170
ATCTCTATCTCCTAAAAACCTGTTTAGATTTGGAGATAGACCTTCAGGTTTTTCATCATTTTCTGCATGAATTATACATTGACCACGTTCCAGTGTGGTCAGTTTGCAGCATTCTGTTATTTTGTTTGACAGAGTGTCTTGTTGAGAACATATGTAGGACATGATTTTTTCCTGCAACAGGGAAAATAAAGTATAAGTTTTAAAGATTTATTCTTTAATAAAGGATCTCAAAGCCAGCTTTAGAAAAAGGA
+
CCCCCFFFFFFFGGGGGGGGGGHHHHHHHHHHHHHHHHHHHHHHHHHHHHHGGHHHHHHHHHHHIHHHHHHHHHHHHHHHHGHHHHGHHHHHH5FFHGHHHHHHHHHHHHHHHHHHHHHHHHHHHHHHGHHHHHGHGHHHHHHHHHHHHHHHHHHHHHHHHHHHHHHHHGHHHHHHHHHHHGGHHHHHGHHHHHHHHHHHHHGHHHHHHHHHHHHHHHHHHHHHHHHHHGGHHGHHHGHHHHHHHHHHGGH
@M05620:45:000000000-G6HP7:1:1101:21989:11619 1:N:0:170
CATCCTGACCCTGAAGTACCCCATTGAGCATGGCATCGTCACCAACTGGGACGACATGGAGAAGATCTGGCACCACACCTTCTACAACGAGCTGCGCGTGGCCCCGGAGGAGCACCCAGTGCTGCTGACCGAGGCCCCCCTGAACCCCAAGGCCAACAGAGAGAAGATGACTCAGGTGAGGCTCGGCCGACGCCCGTGCTCCTCCCGTCCTTTCCCCAGTCATTTTCTGCCCGGCTTGATTTCTGACATTA
+
DCDDDFFFFFFFGGGGGGGGGGGHHHHHHHHHHGGHHGHHHGGHHGHGHHHHGGGGGHHHHHHHHHGHGHHHHGHHHGGHHHHHHHHHGGGGGHGGGGGGGGHHGGGGGGGGHHHHGGGFHHHHHHHFHFCGGGGGGGGGGGHHHHGGGGHGHGGGGGGGGGGGGGGFGGGGGGGGGGGGFFEFFFFFFFFFFFFF9ADFFFFFFFF.ADAFFFFFFFFFFFFFFFFFFEFEDFCFBFFFFEFFF0;0BF0
@M05620:45:000000000-G6HP7:1:1101:5651:11621 1:N:0:170
ATCTCTATCTCCTAAAAACCTGTTTAGATTTGGAGATAGACCTTCAGGTTTTTCATCATTTTCTGCATGAATTATACATTGACCACGTTCCAGCGTGGTCAGTTTGCAGCATTCTGTTATTTTGTTTGACAGAGTGTCTTGTTGAGAACATATGTAGGACATGATTTTTTCCTGCAACAGGGAAAATAAAGTATAAGTTTTAAAGATTTATTCTTTAATAAAGGATCTCAAAGCCAGCTTTAGAAAAAGGA
+
CCCCCFFFFFFFGGGGGGGGGGHHHHHHHHHHHHHHHHHHHHHHHHHHHHHGGHHHHIHIHIHHHHHHHHHHHHHHHHHHHHHHHHGHHHHHHHGGGGHHHHHHHHHHHHHHHHHHHHHHHHHHHHHHHHHHHHHHHHHHHHHHHHHHHHHHHHHHHHHHHHHFHHHHHGHHHHHHHHHHHGGHHHHHHHHHHHHHGHHHHHHHHHHHHHHHHHHHHHHHHHHHFHHHHHHHHHHHHGHHHHHHGGHHGGG
@M05620:45:000000000-G6HP7:1:1101:5676:11621 1:N:0:170
ATCTCTATCTCCTAAAAACCTGTTTAGATTTGGAGATAGACCTTCAGGTTTTTCATCATTTTCTGCATGAATTATACATTGACCACGTTCCAGCGTGGTCAGTTTGCAGCATTCTGTTATTTTGTTTGACAGAGTGTCTTGTTGAGAACATATGTAGGACATGATTTTTTCCTGCAACAGGGAAAATAAAGTATAAGTTTTAAAGATTTATTCTTTAATAAAGGATCTCAAAGCCAGCTTTAGAAAAAGGA
+
DDDDDFFFFFFFGGGFGGGGGGHHHHHHHHHHHHHHHHHHHHHHHHHHHHHGGHHHHHHHHHHHIHHHHHHHHHHHHHHHHHHHHHGHHHHHHHGGGGHHHHHHHHHHHHHHHHHHHHHHHHHHHHHHHHHHHHHHHHHHHHHHHHHHHHHHHHHHHHHHHHHHHHHHHGHHHHHHHHHHHGGHHHHHHHHHHHHHHHHHHHGHHHHHHHHHHHHHHHHHHHHHHHHHHHHHHHHHHGHHHHHFHHHGGGH
@M05620:45:000000000-G6HP7:1:1101:10305:11630 1:N:0:170
ATCTCTATCTCCTAAAAAGGAAGAAAGGGGAGGGAAGATCGGAAGAGCACACGTCTGAACTCCAGTCACAGAAGACCATCTCGTATGCCGTCTTCTGCTTGAAAAAAAAAAAATACAAAAAAAACAAACCGCGTCACCTCAGACACCGTGTTCAAAAAGAGAGGTGATAAATCAAGAAGGGACAAGATGAAATTCATTTTGTGACGTGCACTTCCAGAGGGCTGTTAGGCGCGGTATACATTCTTCTGTTC
+
BBBBBFFFFFFFGGGGGGGGGGHCBGHHGABEEGGHGHHHHGGGGHHHHHHHGHHHGGHHHHHGHHHHHHHHHHHHHHHHHHHGGHHHHGFGHGHHGGHHHFGHHHGGCDCB>0<2<210//--...<..-----..00.//0/::.-....000009../9..9.00000000000//.......;/;///////:////../:...../;//////..;:.:9/9/./:;--..;///////9///9//
@M05620:45:000000000-G6HP7:1:1101:21976:11635 1:N:0:170
CATCCTGACCCTGAAGTACCCCATTGAGCATGGCATCGTCACCAACTGGGACGACATGGAGAAGATCTGGCACCACACCTTCTACAACGAGCTGCGCGTGGCCCCGGAGGAGCACCCAGTGCTGCTGACCGAGGCCCCCCTGAACCCCAAGGCCAACAGAGAGAAGATGACTCAGGTGAGGCTCGGCCGACGCCCGAGCTCCTCCCGTCCTTTCCCCAGTCATTTTCTGCCCGGCTTGATTTCTTACATTT
+
AAAAADDDF>BBGCGDFGGDB1AAF1F1FGE1FGHHFGHCHEFGEF00GHHHEGGAECE1BG0FHAFD11BBGEGHA/>>@BDGHHFFE>/>AGF?EEGGCGCEE@<CGCCACGHHC/?F<DFF<1FFHFGC<?-..@@CCC/::CCCCCEEEC.CAEFFFGGG/FFGGGFFFBFG;BFF?EFG-=-A?-99@?-=----/;/9/:-AA-BB9F/99B-9:BBF9BF/B/9A---@@--;9/://9/BFF/
@M05620:45:000000000-G6HP7:1:1101:10431:11641 1:N:0:170
AAACCAAGCAGACACTCACCGCTCCCTCGCCACAGGCCAATAGTTTGTCCTCACTGAGTTGGCAACAAGTGGCTGCTGTGGCTGCCATTTTTCTGGTGATGGCCATCAGCTCCACGAGGTCAGCTGGGGGGCTTTCTTTGTGTAAGCAACGAGAAACCTGAAAGAAGCATTTTTTAACTAAGTCCTGCTGAGTCATTCATGAGTTTTTAGCCGCCTTGCTTCTTCTCACAGACTCTCTACTCTCATGCCAG
+
CCCCCBCFBFFFGGGGGGGGGGGGGGHHGGGGGHHHGGHHHHHHHHHHHHHHHHHFHHHHHHHHHHHHHGHHGHGGHHHHHHHGGHHHHHHHHHHHHHGHHHHHHHHHHHHHHHHGGGGFH?GFGHHGGGGGGGGGGGGGGGGGGGGGGGGGFFFFFFFFFFFFFFFFFFFFFFFFFFFFFFFFFFFFFFFFFFFFFFFFFFFFFFFFFFFFFFFFFFFFFFFFFFFFFFFFFFFFFFFFFFFFFFBFFF:
@M05620:45:000000000-G6HP7:1:1101:24974:11641 1:N:0:170
AGATTACTGCAACAGTTCCCCCTGGACCTGGAAAAGTTTCTTGCCTGGCTTACAGAAGCTGAAACAACTGCCAATGTCCTACAGGATGCTACCCGTAAGGAAAGGCTCCTAGAAGACTCCAAGGGAGTAAAAGAGCTGATGAAACAATGGCAAGTAAGTCAGGCATTTCCGCTTTAGCACTCTTGTGGATCCAATTGAACAATTCTCAGCATTTGTACTTGTAACTGACAAGCCAGGGACAAAACAAAGAT
+
BAABBFFFDF4FGGFGGGGGGGGGHHHHGHHHHGHHHHHHHHHHHHHHHHHHHHHHHHHHHHHHHHHHHHHHHHHHHHHHHHHGHHHHHHHHHHGGGGHHHHFHHHHHGHHHHHHHHHHHHHHGGGGGHGHGHGHHHHHHHDHHHHHHHHHHHGHHHHHHGHHHHHHHHHGGGGGHHHHHHHHHHGHGGHHHHHHHHGHGHHHHHHHHHHHHHHHHHFHHHHHHHHHGHHHHHGGGGGGGEGGGGGGGGGF
@M05620:45:000000000-G6HP7:1:1101:24955:11641 1:N:0:170
AGATTACTGCAACAGTTCCCCCTGGACCTGGAAAAGTTTCTTGCCTGGCTTACAGAAGCTGAAACAACTGCCAATGTCCTACAGGATGCTACCCGTAAGGAAAGGCTCCTAGAAGACTCCAAGGGAGTAAAAGAGCTGATGAAACAATGGCAAGTAAGTCAGGCATTTCCGCTTTAGCACTCTTGTGGATCCAATTGAACAATTCTCAGCATTTGTACTTGTAACTGACAAGCCAGGGACAAAACAAAGAT
+
BAABBFFFFFFFGGFGGGGGGGGGHHHHHHHGHHHHGHHHHHHHHGHHHHHHHGHHHHHHHHHHHHHHHHHHHGHHHHHHHHHHHGHHHHHHGHGFGGHHHFHFHHHHGHHHHHHGGFHHHFHGGGGGFHHHHGHHHHGHFFGFGHEHHHHHGGGHFHHHHHHHHHHHHHGGGGGHHHHHHHHHHHFGFGHFHHGHHGDCGHHHHHHHGHHHHHHHHHHHHHHHGHHHHFHHGGGGGGGGGFFGFEGGGFC
@M05620:45:000000000-G6HP7:1:1101:21633:11690 1:N:0:170
ATCTCTATCTCCTAAAAACCTGTTTAGATTTGGAGATAGACCTTCAGGTTTTTCATCATTTTCTGCATGAATTATACATTGACCACGTTCCAGCGTGGTCAGTTTGCAGCATTCTGTTATTTTGTTTGACAGAGTGTCTTGTTGAGAACATATGTAGGACATGATTTTTTCCTGCAACAGGGAAAATAAAGTATAAGTTTTAAAGATTTATTCTTTAATAAAGGATCTCAAAGCCAGCTTTAGAAAAAGGA
+
BBBBBFFFBF5DGGGGGGGGGGHHHHHHHHHHHHHHHHHHHHHHHFHHHHHGGHHHHHHHHGHHHHHHHGHHHGHHHFHHHFHHHHGGHHHHHHGEDEGHHHHFFHGEHHHHHHHHGGHHHHGHHGHHGHHHHHHHHHHHHHHHFHGHHHHHHHFHHHGHFHHHGHHHHGHGHHFHEHHHHFAFCCGGD?FGFHHHHGFGHFGFGGHHHHFHHDHHHGHGHHHHGHFEHGFEHFGHHGHHHHGFEHEGGGF
@M05620:45:000000000-G6HP7:1:1101:21654:11695 1:N:0:170
ATCTCTATCTCCTAAAAACCTGTTTAGATTTGGAGATAGACCTTCAGGTTTTTCATCATTTTCTGCATGAATTATACATTGACCACGTTCCAGCGTGGTCAGTTTGCAGCATTCTGTTATTTTGTTTGACAGAGTGTCTTGTTGAGAACATATGTAGGACATGATTTTTTCCTGCAACAGGGAAAATAAAGTATAAGTTTTAAAGATTTATTCTTTAATAAAGGATCTCAAAGCCAGCTTTAGAAAAAGGA
+
CCCCCFFFFFFFGGGGGGGGGGHHHHHHHHHHHHHHHHHHHHHHHHHHHHHGGHHHHHHHHHHIHHHHHHHHHHHHHHHHHHHHHHGHHHHHHHGGGGHHHHHHHHHHHHHHHHHHHHHHHHHHHHHHHHHHHHHHHHHHHHHHHHHHHHHHHHHHHHHHHHHHHHHHHGHHHHHHHHHHHGGHHHHHHHHHHHHHHHHHHHHHHHHHHHHHHHHHHHHHHHHHHHHHHHHHHHGHHGHHHHHHHHHHGGH
@M05620:45:000000000-G6HP7:1:1101:22318:11696 1:N:0:170
ATCTCTATCTCCTAAAAACCTGTTTAGATTTGGAGATAGACCTTCAGGTTTTTCATCATTTTCTGCATGAATTATACATTGACCACGTTCCAGCGTGGTCAGTTTGCAGCATTCTGTTATTTTGTTTGACAGAGTGTCTTGTTGAGAACATATGTAGGACATGATTTTTTCCTGCAACAGGGAAAATAAAGTATAAGTTTTAAAGATTTATTCTTTAATAAAGGATCTCAAAGCCAGCTTTAGAAAAAGGA
+
CCCCCFFFFFFFGGGGGGGGGGHHHHHHHHHHHHGHHHHHHHHHHHHHHHHGGHHHHHHHHHHHHHHHHHHHHHHHHHHHHHHHGHGHHHHHHHGGGGHHHHHHHHHHHHHHHHHHHHHHHHHHHHHHHHHHHHHHHHHHHHHHHHHHHHHHHHHHHHHHHHHHGHHHHGHHHHHHHHHHHGGHHHHHHHHHHHHHHGHHHHHHHFHHHHHHHHHHHHHHHHHHHHHHHHHHHGHHHGHHHHHGHHHHGGH
@M05620:45:000000000-G6HP7:1:1101:21644:11714 1:N:0:170
ATCTCTATCTCCTAAAAACCTGTTTAGATTTGGAGATAGACCTTCAGGTTTTTCATCATTTTCTGCATGAATTATACATTGACCACGTTCCAGCGTGGTCAGTTTGCAGCATTCTGTTATTTTGTTTGACAGAGTGTCTTGTTGAGAACATATGAAGGACATGATTTTTTCCTGCAACAGGGAAAATAAAGTATAAGTTTTAAAGATTTATTCTTTAATAAAGGATCTCAAAGCCAGCTTTAGAAAAAGGA
+
BBBBBFFFFFFFGGGGGFGGGGGHHHHHHHHHHHHGHHHGHHHHHHHHHHHGGHHHHGHHHHHHHHHHHHHHHHHHHHHHHGHHGHGHHHHHHHGGGFHHHHHHHHHGHHHHHHHHHHHHHHHHHEHHHHHHHHGGHHHHGHHH4GEFHHHHHHEGHHHHFHHHHHHHHFHHHHHHHHHHGGEHHHGHFGHGGHHGH>FGHDF1FGHGHHHHHHGHGHHHHB0DHHHHHHEHFGHHHGGFHHHHEHHGGGB
@M05620:45:000000000-G6HP7:1:1101:23124:11726 1:N:0:170
CATCCTGACCCTGAAGTACCCCATTGAGCATGGCATCGTCACCAACTGGGACGACATGGAGAAGATCTGGCACCACACCTTCTACAACGAGCTGCGCGTGGCCCCGGAGGAGCACCCAGTGCTGCTGACCGAGGCCCCCCTGAACCCCAAGGCCAACAGAGAGAAGATGACTCAGGTGAGGCTCGGCCGACGCCCGTGCTCCTCCCGTCCTTTCCCCAGTCATTTTCTGCCCGGCTTGATTTCTGACATAG
+
BBBBBFFFFFFFGGGGGGGGGGEGGHGHHHHHHHHHHGFHHGHHHGHHHHHHGGGGGHHFHHHHHHHHHHHHHEHHHGGHHHHHHHHHGGGGDHHGGGEGGGHHGCGBCFCGHGHHGGEGHHHHHHHGHGGGGGFGFFGGGGHGHGGGGGFEGGEGGGFGFBDEFGGGGGGGFGGGFGFFGEGGFFFFFFDFAFFFFDFEBFFFFFFFFFF/BFFFFBD9F/FBF/B/9BFEA-@;9-;F:BBFBBF/;B/
@M05620:45:000000000-G6HP7:1:1101:9172:11756 1:N:0:170
CATCCTGACCCTGAAGTACCCCATTGAGCATGGCATCGTCACCAACTGGGACGACATGGAGAAGATCTGGCACCACACCTTCTACAACGAGCTGCGCGTGGCCCCGGAGGAGCACCCAGTGCTGCTGACCGAGGCCCCCCTGAACCCCAAGGCCAACAGAGAGAAGATGACTCAGGTGAGGCTCGGCCGACGCCCGTGCTCCTCCCGTCCTTTCCCCAGTCATTTTCTGCCCGGCTTGATTTCTGACATTA
+
DDDDDFFFFFFFGGGGGGGGGGGHHHHHHHHHHHHHHGHHHGHHHGHHHHHHGGGGGHHHHHHHHHHHHHHHHGHHHGGHHHHHHHHHGGGGGHHGGGGGGGHHGGGGGGGGHHHHGGHGHHHHHHHHHHGGGGGGGGGGGGHHHHGGGGHGHHGGGGGGGGGGGGGGGGGGGGGGHGGGGGGGFFFFFFFFFFFFBFFFFFFFFFFFFFDFFFFFFFFFFFFFFFFFFFFFFFFFFFFEFFFFFBFFFF0
@M05620:45:000000000-G6HP7:1:1101:16304:11774 1:N:0:170
ATCTCTATCTCCTAAAAACCTGTTTAGATTTGGAGATAGACCTTCAGGTTTTTCATCATTTTCTGCATGAATTATACATTGACCACGTTCCAGCGTGGTCAGTTTGCAGCATTCTGTTATTTTGTTTGACAGAGTGTCTTGTTGAGAACATATGTAGGACATGATTTTTTCCTGCAACAGGGAAAATAAAGTATAAGTTTTAAAGATTTATTCTTTAATAAAGGATCTCAAAGCCAGCTTTAGAAAAAGGA
+
CCCCCFFFFFFFGGGGGGGGGGHHHHHHGHHHHHHHHHHHHHHHHHHHHHHGGHHHHHIHHHHIIHHHHHHHHHHHHHHHHHGHHHGHHHHHHHGGGGHHHHHHHHHHHHHHHHHHHHHHHHHHHHHHHHHHHHHHHHHHHHHHHHHHHHHHHHHHHHHHHHHHHHHHHGHHHHHHHHHHHGGHHHHHHHHHHHHHHHHHHHHGHHHHHHHHHHHHHHHHHHHHHHHHHHHHHHHHHGHHHHGHHHHHGGH
@M05620:45:000000000-G6HP7:1:1101:12703:11789 1:N:0:170
CATCCTGACCCTGAAGTACCCCATTGAGCATGGCATCGTCACCAACTGGGACGACATGGAGAAGATCTGGCACCACACCTTCTACAACGAGCTGCGCGTGGCCCCGGAGGAGCACCCAGTGCTGCTGACCGAGGCCCCCCTGAACCCCAAGGCCAACAGAGAGAAGATGACTCAGGTGAGGCTCGGCCGACGCCCGTGCTCCTCCCGTCCTTTCCCCAGTCATTTTCTGCCCGGCTTGATTTCTGACATTT
+
DCCDDFFFFFFFGGGGGGGGGGGHHHHHHHHHHGHHHGHHHGHHHGHHHGHFFGGEAGHFEGFGCGDGHDGHHGHHGGGHFFEGHHFGEFEFFFHEFG@E@EHHFGGCGCDFEHHHGFEGFFBFGFFFGGCFGCGGGGGGGFHHHHGGGDHCHCFGGGFFF/AEGGGFFBFF9BFFBF0AAE.9@@EDBFFFFFFF:...BF0BFED.AADFFFFFFEF0B0FFFFB0FBF?D=;DAFFFF000;0:0;B0
@M05620:45:000000000-G6HP7:1:1101:26037:11798 1:N:0:170
AGATTACTGCAACAGTTCCCCCTGGACCTGGAAAAGTTTCTTGCCTGGCTTACAGAAGCTGAAACAACTGCCAATGTCCTACAGGATGCTACCCGTAAGGAAAGGCTCCTAGAAGACTCCAAGGGAGTAAAAGAGCTGATGAAACAATGGCAAGTAAGTCAGGCATTTCCGCTTTAGCACTCTTGTGGATCCAATTGAACAATTCTCAGCATTTGTACTTGTAACTGACAAGCCAGGGACAAAACAAAGAT
+
BBBBBFFFFFFFGGGGGGGGGGGGHHHHHHHHHHHHHHHHHHHHHHHHHHHHHHHHHHHHHHHHHHHHHHHHHHHHHHHHHHHHGGHHHHHHHHGGGGHHHHHGHHHHGHHHHHHHHHHHHHHGGGGGHHHHHGHHHHHHHFGHHHHHHHHHHGHHHHHHHHGHHHHHHHGGGGGHHHHHHHHHHGHGHHHHGHHHHGGHHHHHHHHHHHHHHHHHHFHGHHHHHHHGHHHHGGGGGGGGGGGGGGGGGGG
@M05620:45:000000000-G6HP7:1:1101:26055:11805 1:N:0:170
AGATTACTGCAACAGTTCCCCCTGGACCTGGAAAAGTTTCTTGCCTGGCTTACAGAAGCTGAAACAACTGCCAATGTCCTACAGGATGCTACCCGTAAGGAAAGGCTCCTAGAAGACTCCAAGGGAGTAAAAGAGCTGATGAAACAATGGCAAGTAAGTCAGGCATTTCCGCTTTAGCACTCTTGTGGATCCAATTGAACAATTCTCAGCATTTGTACTTGTAACTGACAAGCCAGGGACAAAACAAAGAT
+
A1AAAFFF@F1FGG1GGGGGGGGGGHHHHHH0FGHHGHHHHHHHHHHHHHHBHHHHHHHHHHHHHHHHHHHHFFHHHHHHHHHHHHHHHHHHHHGG@GFHHHCFHHHHGHHHHHHHHHHHFHHGGHGFHHHHGFHHHHHHH2GHHHEGGHHHHGHHHHHHGHHHHHHHHHGGGGGGHHHHHHHHHHHGHHHHHGHHH=DHFHHHHHHHHHFHHFHHHFHHHHHHHHHCGHGHHGGFFGGG.CFGGGGGFGG
@M05620:45:000000000-G6HP7:1:1101:3300:11806 1:N:0:170
CATCCTGACCCTAAGTACCCCATTGAGCATGGCATCGTCACCAACTGGGACGACATGGAGAAGATCTGGCACCACACCTTCTACAACGAGCTGCGCGTGGCCCCGGAGGAGCACCCAGTGCTGCTGACCGAGGCCCCCCTGAACCCCAAGGCCAACAGAGAGAAGATGACTCAGGTGAGGCTCGGCCGACGCCCGTGCTCTTCCCGTCCTTTCCCCAGTCATTTTCTGCCCGGCTTGATTTCTGCCTTTAG
+
AAAAAFDDFBCFFGCFGGGGGGHFDAFGCADCHHHHAAFGAFB0/FGHAA0AEFCGFHCGBCCGDGEBGFHHGEGFEFGHHFFGHHHG/E/EB1E?EG/E<EHEEGGCGFGHH0FFEEFGFF1?1F<CFACC?-..A--<C/0;C.A...::;AFEE9/:/AFFFF;FBBF90BFF/9.9A.C@-A-@@-@-;---;--9/;BBB9E-9-B/;BFF-AFF/B/BFFF//B9A=@@-;-;///9;///;9//
@M05620:45:000000000-G6HP7:1:1101:3320:11812 1:N:0:170
CATCCTGACCCTAAGTACCCCATTGAGCATGGCATCGTCACCAACTGGGACGACATGGAGAAGATCTGGCACCACACCTTCTACAACGAGCTGCGCGTGGCCCCGGAGGAGCACCCAGTGCTGCTGACCGAGGCCCCCCTGAACCCCAAGGCCAACAGAGAGAAGATGACTCAGGTGAGGCTCGGCCGACGCCCGTGCTCCTCCCGTCCTTTCCCCAGTCATTTTCTGCCCGGCTTGATTTCTGACATTAG
+
CCCCCFFFFFFFGGFGGGGGGGHHHHHHHHHHHHHHGHHHGHHHGHHHHHHGGGGGHHHHHHHGHHHHHHHHGHHHGGHHHHHHHHHGGGGGHHGGGGGEGHHGGGGGGGGHFHHGGHGHHHHHHGHHHGGGGGGGGGGGGHHHHGGGGGGHHGGGGGGGGGGGGGGGGGGGGGG;BFGGGGGFFFFFFFFFFFFFFFFFFFFFFFEDFDFFFFFFFFFFBFFFFFFFFFFDCFFFFFFFFFFFFFBFFF9
@M05620:45:000000000-G6HP7:1:1101:14042:11813 1:N:0:170
ATCTCTATCTCCTAAAAACCTGTTTAGATTTGGAGATAGACCTTCAGGTTTTTCATCATTTTCTGCATGAATTATACATTGACCACGTTCCAGCGTGGTCAGTTTGCAGCATTCTGTTATTTTGTTTGACAGAGTGTCTTGTTGAGAACATATGTAGGACATGATTTTTTCCTGCAACAGGGAAAATAAAGTATAAGTTTTAAAGATTTATTCTTTAATAAAGGATCTCAAAGCCAGCTTTAGAAAAAGGA
+
CDCCDFFFFFFFGGGGGGGGGGHHHHHHHHHHHHHHHHHHHHHHHHHHHHHGGHHHHIIHHHHIIHHHHHHHHHHHHHHHHHHHHHGHHHHHHHGGGGHHHHHHHHHHHHHHHHHHHHHHHHHHHHHHHHHHHHHHHHHHHHHHHHHHHHHHHHHHHHHHHHHHHHHHHGHHHHHHHHHHHGGHHHHHHHHHHHHHHGHHHHGHHHHHHHHHHHHHHHHHHHHHHHHHHGHHHHHHHGHHHHHHGGHHGGH
@M05620:45:000000000-G6HP7:1:1101:18667:11825 1:N:0:170
AAACCAAGCAGACACTCACCGCTCCCTCGCCACAGGCCAATAGTTTGTCCTCACTGAGTTGGCAACAAGTGGCTGCTGTGGCTGCCATTTTTCTGGTGATGGCCATCAGCTCCACGAGGTCAGCTGGGGGGCTTTCTTTGTGTAAGCAACGAGAAACCTGAAAGAAGCATTTTTTAACTAAGTCCTGCTGAGTCATTCATGAGTTTTTAGCCGCCTTGCTTCTTCTCACAGACTCTCTACTCTCATGCCAG
+
BBCCCABFCFFFGGGGGGGGGGGGGGHHGGGGGHHHGGHHHHHHHHHHHHHHHHHHHHHHHHHHHHHHHGHHGHGGHHHHHHHGGHHHHHHHHHHHHHHHHHHHHHHHHHHHHHHGGGGGHGHHHHHGGGGGGGGGGGGGGGGGGGGGGGGGFFFFFFFFFFFFFFFFFFFFFFFFFFFFFFFFFFFFFFFFFFFFFFFFFFFFFFFFFFFFFFFFFFFFFFFFFFFFFFFFFFFFFFFFFFFFFFFFFF0
@M05620:45:000000000-G6HP7:1:1101:10904:11840 1:N:0:170
AAACCAAGCAGACACTCACCGCTCCCTCGCCACAGGCCAATAGTTTGTCCTCACTGAGTTGGCAACAAGTGGCTGCTGTGGCTGCCATTTTTCTGGTGATGGCCATCAGCTCCACGAGGTCAGCTGGGGGGCTTTCTTTGTGTAAGCAACGAGAAACCTGAAAGAAGCATTTTTTAACTAAGTCCTGCTGAGTCATTCATGAGTTTTTAGCCGCCTTGCTTCTTCTCACAGACTCTCTACTCTCATGCCAG
+
DDDDDCCFCFFFGGGGGGGGGGGGGGHHGGGGGHHHGGHHHHHHHHHHHHHHHHHHHHHHHHHGHHHHHHHHGHGGHHHHHHHGGHHHHHHHHHHHHHGHHHHHHHHHHHHHHHHGGGGEHCGFGHHGGGGGGGGGGGGGGGGGGGGGGGGGFFFFFFFFFFFFFFFFFFFFFFFFFFFFFFFFFFFFFFFFFFFFFFFFFFFFFFFFFFFFFFFFFFFFFFFFFFFFFFFFFFFFFFFFFFHFFFFFFF:
@M05620:45:000000000-G6HP7:1:1101:7684:11852 1:N:0:170
CATCCTGACCCTGAAGTACCCCATTGAGCATGGCATCGTCACCAACTGGGACGACATGGAGAAGATCTGGCACCACACCTTCTACAACGAGCTGCGCGTGGCCCCGGAGGAGCACCCAGTGCTGCTGACCGAGGCCCCCCTGAACCCCAAGGCCAACAGAGAGAAGATGACTCAGGTGAGGCTCGGCCGACGCCCGTGCTCCTCCCGTCCTTTCCCCAGTCATTTTCTGCCCGGCTTGATTTCTGACATTA
+
DCCCDFFFFFFFGGGGGGGGGGGHHHHHHHHHHHHHHGHHHGHHHGHHHHHHGGGGGHHHHHHHHHHHHHHHHGHHHGGHHHHHHHHHGGGGGHHGGGGGGGHHGGGGGGGGHHHHGGHHHHHHHHHHHHGGGGGGGGGGGGHHHHGGGGHGHHGGGGGGGGGGGGGGGGGGGGGGGGGGGGGGFFFFFFFFFFFFFFFFFFFFFFFFFFFFFFFFFFFFFFFFFFHFFFFFFFFFFFFFFFFFFFFFFF0
@M05620:45:000000000-G6HP7:1:1101:10301:11857 1:N:0:170
AAACCAAGCAGACACTCACCGCTCCCTCGCCACAGGCCAATAGTTTGTCCTCACTGAGTTGGCAACAAGTGGCTGCTGTGGCTGCCATTTTTCTGGTGATGGCCATCAGCTCCGACGAGGTCAGCTGGGGGGCTTTCTTTGTGTAAGCAACGAGAAACCTGAAAGAAGCATTTTTTAACTAAGTCCTGCTGAGTCATTCATGAGTTTTTAGCCGCCTTGCTTCTTCTCACAGACTCTCTACTCTCATGCCA
+
CCCCCABFCFFFGGGGGGGGGGGGGGHHGGGGGHHGGGHHHHHHHHHHHHHHHH5GHHHHHHHHHHHHHGHHGHGFHHHHHHHGGHHHHHHHHHHHHHFHHHHHHHHHHHHHHGGGGGGGAHHHFHHHGGGGGGGGGGGGGGGGGGFFFFFFFFFFFFFFFFFFFFFFFFFFFFFFFFFFFFFFFFFFFFFFFFFBFFFFFFFFFFFFFEFFFDFFFFFFFFFFFFFFFFFFFFFFFFFFFFFFFFFFFFF
@M05620:45:000000000-G6HP7:1:1101:10283:11859 1:N:0:170
AAACCAAGCAGACACTCACCGCTCCCTCGCCACAGGCCAATAGTTTGTCCTCACTGAGTTGGCAACAAGTGGCTGCTGTGGCTGCCATTTTTCTGGTGATGGCCATCAGCTCCGACGAGGTCAGCTGGGGGGCTTTCTTTGTGTAAGCAACGAGAAACCTGAAAGAAGCATTTTTTAACTAAGTCCTGCTGAGTCATTCATGAGTTTTTAGCCGCCTTGCTTCTTCTCACAGACTCTCTACTCTCATGCCA
+
DDDDDCDFCFFFGGGGGGGGGGGGGGHHGGGGGHHHGGHHHHHHHHHHHHHHHHHHHHHHHHHHHHHHHHHHGHGGHHHHHHHGGHHHHHHHHHHHHHHHHHHHHHHHHHHHHGGGGGGGGHHHGHHHGGGGGGGGGGGGGGGGGGFFFFFFFFFFFFFFFFFFFFFFFFFFFFHFFFHHFFFFHHFFFFFFFFFFFFFFFFFFFFFFFFFFFFFFFFFFHHHFFFHFFFFFFFFFFFFHFFFFFFFFFFF
@M05620:45:000000000-G6HP7:1:1101:26928:11876 1:N:0:170
AAACCAAGCAGACACTCACCGCTCCCTCGCCACAGGCCAATAGTTTGTCCTCACTGAGTTGGCAACAAGTGGCTGCTGTGGCTGCCATTTTTCTGGTGATGGCCATCAGCTCCACGAGGTCAGCTGGGGGGCTTTCTTTGTGTAAGCAACGAGAAACCTGAAAGAAGCATTTTTTAACTAAGTCCTGCTGAGTCATTCATGAGTTTTTAGCCGCCTTGCTTCTTCTCACAGACTCTCTACTCTCATGCCAG
+
DCDDDDCFCFFFGGGGGGGGGGGGGGHHGGGGGHHHGGHHHHHHHHHHHHHHHHHHHHHHHHHHHHHHHHHHGHGGHHHHHHHGGHHHHHHHHHHHHHHHHHHHHHHHHHHHHHHGGGGGHFCGGHHGGGGGGGGGGGGGGGGGGGGGGGGGFFFFFFFFFFFFFFFFFFFFFFFFFFFFFFFFFFFFFFFFFFFFFFFFFFFFFFFFFFFFFFFFFFFFFFFFFFFFFFFFFFFFFFFFFFFFFFBFFFB
@M05620:45:000000000-G6HP7:1:1101:26910:11882 1:N:0:170
AAACCAAGCAGACACTCACCGCTCCCTCGCCACAGGCCAATAGTTTGTCCTCACTGAGTTGGCAACAAGTGGCTGCTGTGGCTGCCATTTTTCTGGTGATGGCCATCAGCTCCACGAGGTCAGCTGGGGGGCTTTCTTTGTGTAAGCAACGAGAAACCTGAAAGAAGCATTTTTTAACTAAGTCCTGCTGAGTCATTCATGAGTTTTTAGCCGCCTTGCTTCTTCTCACAGACTCTCTACTCTCATGCCAG
+
A?A>AABFBFFFGGGGGGGFGGGGGGGHGGGGGGHHGGGHHHHHHHHHHHHHHHHHHHHHHHHHHHHHHDGHGHGGHHHHHHHGGHHHHHHHHHHHHHGGHHHHGHHHGHHHHHHGFGGGHH?GFGHGGGGGCGGGGGGBFBFFFGGGGGGGFFFFFFFFFFFFFFFFFFFFFFFFFFFFFFFFFFFFFFFFFFFFFBFFFFFFFFFFFFFFDFFFFFFFFFFFFFFFFFFFFFFFFFFFFFFFFF;FFF/
@M05620:45:000000000-G6HP7:1:1101:5797:11896 1:N:0:170
AAACCAAGCAGACACTCACCGCTCCCTCGCCACAGGCCAATAGTTTGTCCTCACTGAGTTGGCAACAAGTGGCTGCTGTGGCTGCCATTTTTCTGGTGATGGCCATCAGCTCCACGAGGTCAGCTGGGGGGCTTTCTTTGTGTAAGCAACGAGAAACCTGAAAGAAGCATTTTTTAACTAAGTCCTGCTGAGTCATTCATGAGTTTTTAGCCGCCTTGCTTCTTCTCACAGACTCTCTACTCTCATGCCAG
+
DDDDDCCFCFFFGGGGGGGGGGGGGGHHGGGGGHHHGGHHHHHHHHHHHHHHHHHHHHHHHHHHHHHHHHHHGHGGHHHHHHHGGHHHHHHHHHHHHHHHHHHHHHHHHHHHHHHGGGGEGHHHHHHGGGGGGGGGGGGGGGGGGGGGGGGGFFFFFFFFFFFFFFFFFFFFFFFFFFFFFFFFHHFFFFFFFFFFFFFFFFFFFFFFFFFFFFFFFFFFFFFFHHFFFFFFFFFFFFFFFFHFFFFFFF0
@M05620:45:000000000-G6HP7:1:1101:13685:11907 1:N:0:170
ATCTCTATCTCCTAAAAACCTGTTTAGATTTGGAGATAGACCTTCAGGTTTTTCATCATTTTCTGCATGAATTATACATTGACCACGTTCCAGCGTGGTCAGTTTGCAGCATTCTGTTATTTTGTTTGACAGAGTGTCTTGTTGAGAACATATGTAGGACATGATTTTTTCCTGCAACAGGGAAAATAAAGTATAAGTTTTAAAGATTTATTCTTTAATAAAGGATCTCAAAGCCAGCTTTAGAAAAAGGA
+
CCCCCFFFFFFFGGGGGGGGGGHHHHHHHHHHHHHHHHHHHHHHHHHHHHHGGHHHHHHHHHIIIHHHHHHHHHHHHHHHHHHHHHGHHHHHHHGGGGHHHHHHHHHHHHHHHHHHHHHHHHHHHHHHHHHHHHHHHHHHHHHHHHHHHHHHHHHHHHHHHHHHHHHHHGHHHHHHHHHHHGGHHHHHGHHHHHHHHHHHHHHHHHHHHHHHHHHHHHHHHHHHHHHHHGHHHHHHHGHHHHHHHGHGGGF
@M05620:45:000000000-G6HP7:1:1101:28318:11914 1:N:0:170
CATCCTGACCCTGAAGTACCCCATTGAGCATGGCATCGTCACCAACTGGGACGACATGGAGAAGATCTGGCACCACACCTTCTACAACGAGCTGCGCGTGGCCCCGGAGGAGCACCCAGTGCTGCTGACCGAGGCCCCCCTGAACCCCAAGGCCAACAGAGAGAAGATGACTCAGGTGAGGCTCGGCCGACGCCCGTGCTCCTCCCGTCCTTTCCCCAGTCATTTTCTGCCCGGCTTGATTTCTGACATTA
+
CDCDDFFFFFFFGGGGGGGGGGGHHHHHHHHHHGHHHGHHHGHHHGHHHHHHGGGGGHHHHHHHHHHHHHHHHGHHHGGHHHHHHHHHGGGGGHHGGGGGGGHHGGGGGGGGHHHHGGHHHHHHHHHHHHGGGGGGGGGGGGHHHHGGGGHGHHGGGGGGGGGGGGGGGGGGGGGGGGGGGGGGFFFFFFFFFFFFFFFFFFFFFFFFFFFFFHFFFFFFFFFFFFFFFEFFFFFFFFFFFFFFF:FFFF0
@M05620:45:000000000-G6HP7:1:1101:28292:11919 1:N:0:170
CATCCTGACCCTGAAGTACCCCATTGAGCATGGCATCGTCACCAACTGGGACGACATGGAGAAGATCTGGCACCACACCTTCTACAACGAGCTGCGCGTGGCCCCGGAGGAGCACCCAGTGCTGCTGACCGAGGCCCCCCTGAACCCCAAGGCCAACAGAGAGAAGATGACTCAGGTGAGGCTCGGCCGACGCCCGTGCTCCTCCCGTCCTTTCCCCAGTCATTTTCTGCCCGGCTTGATTTCTGACATTA
+
AAABBFBFFFFFGGGGGGGGGGGHHHHHHHHHHHHHHGAGHGHHHGHHHHHHGGGGGHEHHHGHGGHHHHHHHGGHHGGHHHGHGHHHEGGGGHHGGGGGGGHHGGFGGGGGHHHHGGGHFGHHHHHHHHGGGGGGGGGGGFFFGHGGGGGFHHGGEGFGGGGFGGGGGGGGGFFGCFFGGGEFFFFFFFFFFFFD@DDFFFFFFFDFFFFFFFFFFFF;FFFFFFFFFFFFFDDFA=FFFFFFFFFFEF;
@M05620:45:000000000-G6HP7:1:1101:13701:11925 1:N:0:170
ATCTCTATCTCCTAAAAACCTGTTTAGATTTGGAGATAGACCTTCAGGTTTTTCATCATTTTCTGCATGAATTATACATTGACCACGTTCCAGCGTGGTCAGTTTGCAGCATTCTGTTATTTTGTTTGACAGAGTGTCTTGTTGAGAACATATGTAGGACATGATTTTTTCCTGCAACAGGGAAAATAAAGTATAAGTTTTAAAGATTTATTCTTTAATAAAGGATCTCAAAGCCAGCTTTAGAAAAAGGA
+
BBAAAFFFFF5FGGGGGGGGGGHHHHHHHHHHHHHHHHHHHHHHHGGHHHHGGHGHHHHHHHHHHGHHHHHHHHHHHHHHGHHHHHFHHHHHHHGGGGHHHHHHHHHFHHGHHHHHHHHHHGHHHHHHGFFHFGGHHHHHHHGHHHHHHHGHHFHHHGGHHHHHHGHHHGHHHHGCHHFHHGGFE0FDDGGHHBGBFFBFHHHGHGGFFHHHGHHHHFGHFHFHHGHFDGGHGHAHHFHHHGHECFFCFGH
@M05620:45:000000000-G6HP7:1:1101:13683:11927 1:N:0:170
ATCTCTATCTCCTAAAAACCTGTTTAGATTTGGAGATAGACCTTCAGGTTTTTCATCATTTTCTGCATGAATTATACATTGACCACGTTCCAGCGTGGTCAGTTTGCAGCATTCTGTTATTTTGTTTGACAGAGTGTCTTGTTGAGAACATATGTAGGACATGATTTTTTCCTGCAACAGGGAAAATAAAGTATAAGTTTTAAAGATTTATTCTTTAATAAAGGATCTCAAAGCCAGCTTTAGAAAAAGGA
+
CDCDDFFFFFFFGGGGGGGGGGHHHHHHHHHHHHHHHHHHHHHHHHHHHHHGGHHHHIHHHIIIIHHHHHHHHHHHHHHHHHHHHHGHHHHHHHGGGGHHHHHHHHHHHHHHHHHHHHHHHHHHHHHHHHHHHHHHHHHHHHHHHHHHHHHHHHHHHHHHHHHHHHHHHGHHHHHHHHHHHGGHHHHHHHHHHHHHHHHHHHHHHHHHHHHHHHHHHHHHHHHGHHHHHHHHHGHHHGHHHHHHHGGHGGG
@M05620:45:000000000-G6HP7:1:1101:16677:11977 1:N:0:170
AGATTACTGCAACAGTTCCCCCTGGACCTGGAAAAGTTTCTTGCCTGGCTTACAGAAGCTGAAACAACTGCCAATGTCCTACAGGATGCTACCCGTAAGGAAAGGCTCCTAGAAGACTCCAAGGGAGTAAAAGAGCTGATGAAACAATGGCAAGTAAGTCAGGCATTTCCGCTTTAGCACTCTTGTGGATCCAATTGAACAATTCTCAGCATTTGTACTTGTAACTGACAAGCCAGGGACAAAACAAAGAT
+
BBBBBFFFDFFDGGGFGGGGGGGGHHHHHHHHFHHHFFHHHHHHHHHHGHHHHHHHHFHHHHHHHHHHHHHHFHHHHHHHHHHGHHHFHHHHHHGF/EHHHHHGHHHHGHHHHHHHHGHHHHHGGEGEHFHHHGHHHHGGHHGHHHHHHHHHHGHHHHHFHHBGHHHHHHGGGGGHHHGHGHHHHDGGHHHHFHHHHFFFFCGFHHHFHGHHHHGGHFHHHHHFFHHHCGGGGGFGFDEEE.CFFGEF/FF
@M05620:45:000000000-G6HP7:1:1101:18212:11979 1:N:0:170
ATCTCTATCTCCTAAAAACCTGTTTAGATTTGGAGATAGACCTTCAGGTTTTTCATCATTTTCTGCATGAATTATACATTGACCACGTTCCAGCGTGGTCAGTTTGCAGCATTCTGTTATTTTGTTTGACAGAGTGTCTTGTTGAGAACATATGTAGGACATGATTTTTTCCTGCAACAGGGAAAATAAAGTATAAGTTTTAAAGATTTATTCTTTAATAAAGGATCTCAAAGCCAGCTTTAGAAAAAGGA
+
DDDDDFFFFFFFGGGGGGGGGGHHHHHHHHHHHHHHHHHHHHHHHHHHHHHGGHHHHIHHHHHIIHHHHHHHHHHHHHHHHHHHHHGHHHHHHHGGGGHHHHHHHHHHHHHHHHHHHHHHHHHHHHHHHHHHHHHHHHHHHHHHHHHHHHHHHHHHHHHHHHHHHHHHHGHHHHHHHHHHHGGHHHHHHHHHHHHHHHHHHHHHHHHHHHHHHHHHHHHHHHHHHHHHHHHHHHHHHGHHHHHGHHHHGGH
@M05620:45:000000000-G6HP7:1:1101:16661:11984 1:N:0:170
AGATTACTGCAACAGTTCCCCCTGGACCTGGAAAAGTTTCTTGCCTGGCTTACAGAAGCTGAAACAACTGCCAATGTCCTACAGGATGCTACCCGTAAGGAAAGGCTCCTAGAAGACTCCAAGGGAGTAAAAGAGCTGATGAAACAATGGCAAGTAAGTCAGGCATTTCCGCTTTAGCACTCTTGTGGATCCAATTGAACAATTCTCAGCATTTGTACTTGTAACTGACAAGCCAGGGACAAAACAAAGAT
+
CCCCDFFFFFFFGGGBGGGGGGGGHHHHHHHHHHHHFHHHHHHHHHHHHHHHHHHHHHHHHHHHHHHHHHHHHHHHHHHHHHHHHHHHHHHHHHGGEGHHHHHHHHHHGHHHHHHHHHHHHHHGGGGFHHHHHGHHHHGHHHHHHHHHHHHHHGGGHHHHHHHHHHHHHHGGGGGHHHHHHHHHHHHGHHHHGHHHHGHGFGHHHHHHHHHHHGHHHFHHHHHHHHHHGHHHHGGGGGGGGFFGGGGGGGC
@M05620:45:000000000-G6HP7:1:1101:4476:11985 1:N:0:170
TACCTGTACTGGGGAAGAGCACACGTCTGAACTCCAGTCACAGAAGACCATCTCGTATGCCGTCTTCTGCTTGAAAAAAAAAAAAAATAACTAATTCTTTCCCTTTAGTCTATCTCAGAACCTATCTTTGTCAAAGATCATTCCTCCGACTCCTACGTTACAAACGACGATATCACTTTATACTCAAACAATCCATTCCAGCAATACCCGCTGTAGCTACAACCTATGGCCTCCCATTTTTTCCTCGGTGT
+
CCCCCFFFFFFFGGGGGGGGGGHHGHHHGHGHHHHHHHHHHGHHHHHHHHHHHHGGGHHHHFEGHGHHHHHHHHGHHHGGEF>>>><03334?3442222222332333B33?22222222/222@2211111111011=1111110.---<1100..//.000...::-..-00000000000;0000..0090000000/;/00900.--9;000000009./0000./09;./00000-/000.....
@M05620:45:000000000-G6HP7:1:1101:23474:11986 1:N:0:170
AAACCAAGCAGACACTCACCGCTCCCTCGCCACAGGCCAATAGTTTGTCCTCACTGAGTTGGCAACAAGTGGCTGCTGTGGCTGCCATTTTTCTGGTGATGGCCATCAGCTCCACGAGGTCAGCTGGGGGGCTTTCTTTGTGTAAGCAACGAGAAACCTGAAAGAAGCATTTTTTAACTAAGTCCTGCTGAGTCATTCATGAGTTTTTAGCCGCCTTGCTTCTTCTCACAGACTCTCTACTCTCATGCCAG
+
CCCDDCCFDFFFGGGGGGGGGGGGGGHHGGGGGHHHGGHHHHHHHHHHHHHHHHHHHHHHHHHHHHHHHHHHGHGGHHHHHHHGGHHHHHHHHHHHHHHHHHHHHHHHHHHHHHHGGGGEHFHHHHHGGGGGGGGGGGGGGGGGGGGGGGGGFFFFFFFFFFFFFFFFFFFFFFFFFFFFFFFFFFFFFFFFFFFFFFEFFFFFFFFFFFFFFFFFFFFFFFFFFFFFFFFFFFFFFFFFFFFFFFFFFFB
@M05620:45:000000000-G6HP7:1:1101:26126:11996 1:N:0:170
CATCCTGACCCTGAAGTACCCCATTGAGCATGGCATCGTCACCAACTGGGACGACATGGAGAAGATCTGGCACCACACCTTCTACAACGAGCTGCGCGTGGCCCCGAAGGAGCACCCAGTGCTGCTGACCGAGGCCCCCCTGAACCCCAAGGCCAACAGAGAGAAGATGACTCAGGTGAGGCTCGGCCGACGCCCGTGCTCCTCCCGTCCTTTCCCCAGTCATTTTCTGCCCGGCTTGATTTCTGACATTA
+
DDDDDFFFFFFFGGGGGGGGGGGHHHHHHHHHHHHHHGHHHGHHHGHHHGHHGGGGGHHHHHHHHHHHHHHHHGHHHGGHHHHHHHHHGGGGGHHGGGGGGGHHGGGGGGHHHHHHGGHHHHHHHHHHHHGGGGGGGGGGGGHHHHGGGGHGHHHHGGGGGGGGGGGGGGGGGGGGGGGGGGGGGFFFFFFFFFFFFFFFFFFFFFFFFFFFFFFFFFFFFFFFFHFFFFFFFFFFFFFFFFFFFFFFFF0
@M05620:45:000000000-G6HP7:1:1101:26136:12016 1:N:0:170
CATCCTGACCCTGAAGTACCCCATTGAGCATGGCATCGTCACCAACTGGGACGACATGGAGAAGATCTGGCACCACACCTTCTACAACGAGCTGCGCGTGGCCCCGAAGGAGCACCCAGTGCTGCTGACCGAGGCCCCCCTGAACCCCAAGGCCAACAGAGAGAAGATGACTCAGGTGAGGCTCGGCCGACGCCCGTGCTCCTCCCGTCCTTTCCCCAGTCATTTTCTGCCCGGCTTGATTTCTGACATTT
+
BBBBBFFFFFFFGGGGFGGGGGGHHGHHHDGGHHGHHGHHDGHFGGHHHHHHGGGGGHHCGHHHHHHHHHHCHGHHHGGHHHHHHGHHGGGGGHHGGGGGGGHHGGGGGGGHHHHHGEHFHHHHHHHDGHGCGDCGGGGGGEGCHHGGD?HGGHGHGGGGGGGGFGGGGGGGGGGGG:0FGEGGGCFFFAFFFFFFFFFFFFFFFFFFFFDFFFFFFBAFFBFFFFFFFFFFFFFFFAAFFFFF;/FEBF/
@M05620:45:000000000-G6HP7:1:1101:8973:12016 1:N:0:170
CATCCTGACCCTGAAGTACCCCATTGAGCATGGCATCGTCACCAACTGGGACGACATGGAGAAGATCTGGCACCACACCTTCTACAACGAGCTGCGCGTGGCCCCGGAGGAGCACCCAGTGCTGCTGACCGAGGCCCCCCTGAACCCCAAGGCCAACAGAGAGAAGATGACTCAGGTGAGGCTCGGCCGACGCCCGTGCTCCTCCCGTCCTTTCCCCAGTCATTTTCTGCCCGGCTTGATTTCTGACATTA
+
CCCCCFFFFFFFGGGGGGGGGGGHHHHHHGHHHHHHHGHHHGHHHGHHHHHHGGGGGHHHHHHHHHHHHHHHHGHHHGGHHHHHHHHHGGGGGHHGGGGGGGHHGGGGGGGGHHHHGGHHHHHHHHHHHHGGGGGGGGGGGGHHHHGGGGHGHHGGGGGGGGGGGGGGGGGGGGGGGGGGGGGGFFFFFFFFFFFFFDDEFFFFFFFFFFFFFFFFFFFFFFFFFFFFFFFFFAFFFAABFFFFFBFFFF/
@M05620:45:000000000-G6HP7:1:1101:9813:12035 1:N:0:170
AAACCAAGCAGACACTCACCGCTCCCTCGCCACAGGCCAATAGTTTGTCCTCACTGAGTTGGCAACAAGTGGCTGCTGTGGCTGCCATTTTTCTGGTGATGGCCATCAGCTCCACGAGGTCAGCTGGGGGGCTTTCTTTGTGTAAGCAACGAGAAACCTGAAAGAAGCATTTTTTAACTAAGTCCTGCTGAGTCATTCATGAGTTTTTAGCCGCCTTGCTTCTTCTCACAGACTCTCTACTCTCATGCCAG
+
DDDDDCCFDFFFGGGGGGGGGGGGGGHHGGGGGHHHGGHHHHHHHHHHHHHHHHHHHHHHHHHHHHHHHHHHGHGGHHHHHHHGGHHHHHHHHHHHHHGHHHHHHHHHHHHHHHHGGGGEH3GCGHHGGGGGGGGGGGGGGGGGGGGGGGGGFFFFFFFFFFFFFFFFFFFFFFFFFFFFFFFFFFFFFFFFFFFFFFEFFFFFFFFFFFFFFFFFFFFFFFFFFHFFFFFFFFFFFFFFFFHFFFBFFF;
@M05620:45:000000000-G6HP7:1:1101:17725:12036 1:N:0:170
TACCTGTACTGGGGAAGAGTGTAGCAATCGCCATTCCTACCCTAAAGATCGGAAGAGCACACGTCTGAACTCCAGTCACAGAAGACCATCTCGTATGCCGTCTTCTGCTTGAAAAAAAAAATTATTTGACAGAGTGTCTTTTTTATACCCTCTTTCTGCCATTATTTTTTCCTTCACCCGGGCCCCTACAGTATAATTTTTAACTCTTTATTCTTTAATCAATTCTCTCAAAGCCAGCTTTATACACATGA
+
B?BBAFFFFFFFGFGGGGFAFGFGFGHHGGFGGGHHGHFHHHHGHHHGHHHGGGGAGHBCCFEGGCFBDHHHFGHEHHFDHHHFHHHFHHDGH?EHHGFEEEHGDGFHHDHFBFDC@/E/<0?2@2@22@>222@2@@FH21F//111?1?<<1=1111>1F11>FFG=<<GF0=00<.-------;../0;0B0000;CF.0000;CB0CFFBBF00C000;;0;BBF////;AB.;BFF/:////////
@M05620:45:000000000-G6HP7:1:1101:21159:12106 1:N:0:170
CATCCTGACCCTGAAGTACCCCATTGAGCATGGCATCGTCACCAACTGGGACGACATGGAGAAGATCTGGCACCACACCTTCTACAACGAGCTGCGCGTGGCCCCGGAGGAGCACCCAGTGCTGCTGACCGAGGCCCCCCTGAACCCCAAGGCCAACAGAGAGAAGATGACTCAGGTGAGGCTCGGCCGACGCCCGTGCTCCTCCCGTCCTTTCCCCAGTCATTTTCTGCCCGGCTTGATTTCTGACATTA
+
DDDDDFFFFFFFGGGGGGGGGGGHHHHHHHHHHHHHHGHHHGHHHGHHHHHHGGGGGHHHHHHHHHHHHHHHHGHHHGGHHHHHHHHHGGGGGHHGGGGGGGHHGGGGGGGGHHHHGGHHHHHHHHHHHHGGGGGGGGGGGGHHHHGGGGHGHHGGGGGGGGGGGGGGGGGGGGGGHGGGGGGGFFFFFFFFFFFFFFFFFFFFFFFFFFFFFHFFFFFFFFFFFHFFHFFFFFFFFFFFFFFFFBFFFF0
@M05620:45:000000000-G6HP7:1:1101:28170:12117 1:N:0:170
CATCCTGACCCTGAAGTACCCCATTGAGCATGGCATCGTCACCAACTGGGACGACATGGAGAAGATCTGGCACCACACCTTCTACAACGAGCTGCGCGTGGCCCCGGAGGAGCACCCAGTGCTGCTGACCGAGGCCCCCCTGAACCCCAAGGCCAACAGAGAGAAGATGACTCAGGTGAGGCTCGGCCGACGCCCGTGCTCCTCCCGTCCTTTCCCCAGTCATTTTCTGCCCGGCTTGATTTCTGACATTA
+
CCCCCFFFFFFFGGGGGGGGGGGHHHHHHHHHHHHHHGHHHGHHHGHHHHHHGGGGGHHHHHHHGHHGHHHHHGHHHGGHHHHHHHHHGGGGGHHGGGEEGGHHGGGGGGGGHHHHGGHHHHHHHHHHHHGGGGGGGGGGGGHHHHGGGGHGGHGGGGGGGGGGGGGGGGGGGGGGGGGGGGEFFFFFFFFFFFFFFFFFFFFFFFFEFFFFFFFFFFF0BFFFFFFFFFFEFFFFFAFFFFFFFBFFFF0
@M05620:45:000000000-G6HP7:1:1101:12885:12147 1:N:0:170
AGATTACTGCAACAGTTCCCCCTGGACCTGGAAAAGTTTCTTGCCTGGCTTACAGAAGCTGAAACAACTGCCAATGTCCTACAGGATGCTACCCGTAAGGAAAGGCTCCTAGAAGACTCCAAGGGAGTAAAAGAGCTGATGAAACAATGGCAAGTAAGTCAGGCATTTCCGCTTTAGCACTCTTGTGGATCCAATTGAACAATTCTCAGCATTTGTACTTGTAACTGACAAGCCAGGGACAAAACAAAGAT
+
AAABCFFFBB4BBFBBBBFGGGGGHHHHHHGHHHHHHHHHHHHHHHGHHHHHHHHGHHHHHHHHHHHHHHHHHHHFDDFGHFHHHGHHHHHHHHGGEFGGHHHHHHHHGHHHHHHGHHHHHFHFEEEEGDHHHGHHHHFHHHHGHGGHHHHHHGHHGHHHHHHHHHHHHHGGGGGHHHGHHHHHHHHGHHHHFHHHHHFFHHHHHHHFGHFHHGHHHFHGHHHGHHHGFFHGHGFGGGGGGGGGGGGGGGC
@M05620:45:000000000-G6HP7:1:1101:13521:12148 1:N:0:170
AGATTACTGCAACAGTTCCCCCTGGACCTGGAAAAGTTTCTTGCCTGGCTTACAGAAGCTGAAACAACTGCCAATGTCCTACAGGATGCTACCCGTAAGGAAAGGCTCCTAGAAGACTCCAAGGGAGTAAAAGAGCTGATGAAACAATGGCAAGTAAGTCAGGCATTTCCGCTTTAGCACTCTTGTGGATCCAATTGAACAATTCTCAGCATTTGTACTTGTAACTGACAAGCCAGGGACAAAACAAAGAT
+
BBBBCFFFBDBBBGBBBBGGGGGGHHHHHHHHHHHHGHHHHHHHHHHHHHHHHHHHHHHHHHHHHHGHHHHHHHHFDFGHHHHHHHHHHHHHHHGGGGGHHHHHHHHHGHHHHHHHHHHHHGHGEEFEHFHHHGHHHGFHHHHHHHHHHHHHHGHHHHHHHHHHHHHHHHGGGGGHHHHHHHHHHGHGHHHHGHHHHHGGHHHHHHHGHHGHHHHHHGHHHHHHHHHGFHHHHGFGGGGGGGGGGGGGGGF
@M05620:45:000000000-G6HP7:1:1101:19381:12152 1:N:0:170
CATCCTGACCCTGAAGTACCCCATTGAGCATGGCATCGTCACCAACTGGGACGACATGGAGAAGATCTGGCACCACACCTTCTACAACGAGCTGCGCGTGGCCCCGGAGGAGCACCCAGTGCTGCTGACCGAGGCCCCCCTGAACCCCAAGGCCAACAGAGAGAAGATGACTCAGGTGAGGCTCGGCCGACGCCCGTGCTCCTCCCGTCCTTTCCCCAGTCATTTTCTGCCCGGCTTGATTTCTGACATTT
+
DDCDDFFFFFFFGGGGGGGGGGGHHHHHHHHHHHHHHGHHHGHHHGHHHHHHGGGGGHHHHHHHHHHHHHHHHGHHHGGHHHHHHHHHGGGGGHHGGGGGGGHHGGGGGGGGHHHHGGHHHHHHHHHHHHGGGGGGGGGGGGHHHHGGGGHGHHGGGGGGGGGGGGGGGGGGGGGGGGGGGGGGFFFFFFFFFFFFBFFEFFBFFFFFFFFFFFFFFFFFFFFFFFHFHFFFDCCFFFFFFFFFFFF0FF0
@M05620:45:000000000-G6HP7:1:1101:13532:12166 1:N:0:170
AGATTACTGCAACAGTTCCCCCTGGACCTGGAAAAGTTTCTTGCCTGGCTTACAGAAGCTGAAACAACTGCCAATGTCCTACAGGATGCTACCCGTAAGGAAAGGCTCCTAGAAGACTCCAAGGGAGTAAAAGAGCTGATGAAACAATGGCAAGTAAGTCAGGCATTTCCGCTTTAGCACTCTTGTGGATCCAATTGAACAATTCTCAGCATTTGTACTTGTGACTGACAAGCCAGGGACAAAACAAAGAT
+
AAAA3DFFBB4BFFABBFGGGGGGGHFHHFGHHFFH3AFHHFHBGHHEHFHFHFEGHHEGHG3GHGHGHHHHHHH3DDFGHHFHBBFF2GFFHCEEEEFFDFC?EC@GFEDEEFHBGFGG3FGF//??BDFGF/GBBG2FHEFBFBG?D?GBFGFGHFGFFFCGGGFGHHGCGGGHFGF1GHHHG1FF1FFHHF0DD0=GDFFGGH00=CDC:C;;:;GB0C00:;C/CC0GEAB....CE./.=AAC/90
@M05620:45:000000000-G6HP7:1:1101:11325:12177 1:N:0:170
ATCTCTATCTCCTAAAAACCTGTTTAGATTTGGAGATAGACCTTCAGGTTTTTCATCATTTTCTGCATGAATTATACATTGACCACGTTCCAGCGTGGTCAGTTTGCAGCATTCTGTTATTTTGTTTGACAGAGTGTCTTGTTGAGAACATATGTAGGACATGATTTTTTCCTGCAACAGGGAAAATAAAGTATAAGTTTTAAAGATTTATTCTTTAATAAAGGATCTCAAAGCCAGCTTTAGAAAAAGGA
+
BBBBBFFFFFFFGGGFFGGGGGHHHHHHHHEFGHHHHHHHFHGHHHHHGHHGGHGHHHHHHHHHHHHHHFGHFFHHHHHHHHFHHHGHHGHHHFGEFGGFHHHFHHHHHHGFHGHHHHGHHHHHEGHHGHFHHHHHHHHHHHHHHHGHHHHHHHHHHHHHGHHHHHHHGGFGHHBGHHHHHGGGFHHHHFHGFHHHHHHHHHHHHHHHHHHHHHHHFFHHEFGFFHHHHHHGHHFHHGHGHHHBGHFHGGH
@M05620:45:000000000-G6HP7:1:1101:23775:12180 1:N:0:170
ATCTCTATCTCCTAAAAACCTGTTTAGATTTGGAGATAGACCTTCAGGTTTTTCATCATTTTCTGCATGAATTATACATTGACCACGTTCCAGCGTGGTCAGTTTGCAGCATTCTGTTATTTTGTTTGACAGAGTGTCTTGTTGAGAACATATGTAGGACATGATTTTTTCCTGCAACAGGGAAAATAAAGTATAAGTTTTAAAGATTTATTCTTTAATAAAGGATCTCAAAGCCAGCTTTAGAAAAAGGA
+
CCCCCFFFFFFFGGGGGGGGGGHHHHHHHHHHHHHHHHHHHHHHHHHHHHHGGHHHHHHHHHIHHHHHHHHHHHHHHHHHHHHHHHGHHHHHHHGGGGHHHHGHHHHHHHHHHHHHHHHHHHHHHHHHHHHHHHHHHHHHHHHHHHHHHGHHHHHHHHHHHHHHHHHHHGHHHHHHHHHHHGFHHHGHHHHHHFHGHGHHHHGHHHHHHHHHHHHHHHHHHHHHHHHHHHHHHHAHGGHHHHHGHHGHGGG
@M05620:45:000000000-G6HP7:1:1101:19970:12181 1:N:0:170
CATCCTGACCCTGAAGTACCCCATTGAGCATGGCATCGTCACCAACTGGGACGACATGGAGAAGATCTGGCACCACACCTTCTACAACGAGCTGCGCGTGGCCCCGGAGGAGCACCCAGTGCTGCTGACCGAGGCCCCCCTGAACCCCAAGGCCAACAGAGAGAAGATGACTCAGGTGAGGCTCGGCCGACGCCCGTGCTCCTCCCGTCCTTTCCCCAGTCATTTTCTGCCCGGCTTGATTTCTGACATTA
+
CCCCCFFFFFFFGGGGGGGGGGGHHHHHHHHHHHHHFGHHHGHHHGHHHHHHGGGGGHHHHHHHHHHHHHHHHGHHHGGHHHHHHHHHGGGGGHHGGGGGGGHHGGGGGGGGHHHHGGHHHHHHHHHHHHGGGGGGGGGGGGHHHHGGGGHGHHGGGGGGGGGGGGGGGGGGFGGGGGGGGGEGFFFFFFFFFFFFCDFEFFFFFFFFFFFFFFFFFFFBFBFFFFFFFFFFFAFFFAFFFFBFBBF0FF0
@M05620:45:000000000-G6HP7:1:1101:11325:12198 1:N:0:170
ATCTCTATCTCCTAAAAACCTGTTTAGATTTGGAGATAGACCTTCAGGTTTTTCATCATTTTCTGCATGAATTATACATTGACCACGTTCCAGCGTGGTCAGTTTGCAGCATTCTGTTATTTTGTTTGACAGAGTGTCTTGTTGAGAACATATGTAGGACATGATTTTTTCCTGCAACAGGGAAAATAAAGTATAAGTTTTAAAGATTTATTCTTTAATAAAGGATCTCAAAGCCAGCTTTAGAAAAAGGA
+
BBBBBFFFFFFFGGGGGGGGGGHHHHHHHHHHHHHHHHHHHHHHHHHFHHHGGHHHHHHHHGHHHHHHGHGHHHHFHHHHHGFHHHGHHHHHHHGGGGHHHHHHHHHHHHHHHHHHHHHHHHHHHHHHHHHHHHHHHHHHHHHHHHHHHHHHHHHHHHHHHHHHHHHHHGHHHHHHFHHHHGGHHHHHGHHHHHHGHGHHHHHHHHHHHHHHHHHHHHHHHHHHHHHHHHHHHHGHHGHHHHHHGCHGGGG
@M05620:45:000000000-G6HP7:1:1101:14770:12203 1:N:0:170
TACCTGTACTGGGGAAGCATTTGAATATCCACCCATGGTGATGGGGACGGAGAACTGCTCCATAAACACAGGCAACGTGCCTAACTTTCCCGGGAAGATGAAGTCAAAGAGCGAACACAGCTCTTGGGGGGTAATTTGGAACGGGGGGGCAGGAAGGAAGGATCGGAGGGGGGGGGGGAAATTATTGGGGGAAGGGAGGAACCTTTTTATAAAATTAACTTTTAGGAAATGGCAATTCTAACCCAAAGGAT
+
AAAAADFDFFFFGGGFGGFGGGHFFFFGGHFHHGDHHGBFDGHGHGGGGGGGGGHHHHHHHFHGFFHFHHHGFEFGGHHHHHFHHHHHGHHGGGGFGFGGFGHFFEGFHHHHGGGGCFEFGGFH22B//<9;./;CF0090/.;.:---;9.-::..:/.../;...;--;@B@@B---9.///;B//.;-@..;.:.-9.:.:FFF/.B/99/;B/;F/BFF//9/9////;F/;/;//;BF..:9/../
@M05620:45:000000000-G6HP7:1:1101:23775:12204 1:N:0:170
ATCTCTATCTCCTAAAAACCTGTTTAGATTTGGAGATAGACCTTCAGGTTTTTCATCATTTTCTGCATGAATTATACATTGACCACGTTCCAGCGTGGTCAGTTTGCAGCATTCTGTTATTTTGTTTGACAGAGTGTCTTGTTGAGAACATATGTAGGACATGATTTTTTCCTGCAACAGGGAAAATAAAGTATAAGTTTTAAAGATTTATTCTTTAATAAAGGATCTCAAAGCCAGCTTTAGAAAAAGGA
+
BBBBBFFFFFFFGGGGGGGGGGHHHGHHHHGHHCGBGHHHHHGHHHHHHHHGGHGHHGHHGHHHHHHHHHHHHHHHHHHHHHGGHHGHHHHHHHGFGGHHGHHHHHHHHHHHHHHHHHHHHHHHHHHHGGHHHHHHHHHHHHHHHGHHHHHHGHHGFHHHHHHHHHHHHGHHHHHHHHGHHGGGHHGGHHHHHHHHHHHHHHHHHHHHHHHHHHHHHHHHHHHGHHHHHHHHHHHHHGHHHHHGHGHHGGE
@M05620:45:000000000-G6HP7:1:1101:15653:12205 1:N:0:170
CATCCTGACCCTGAAGTACCCCATTGAGCATGGCATCGTCACCAACTGGGACGACATGGAGAAGATCTGGCACCACACCTTCTACAACGAGCTGCGCGTGGCCCCGGAGGAGCACCCAGTGCTGCTGACCGAGGCCCCCCTGAACCCCAAGGCCAACAGAGAGAAGATGACTCAGGTGAGGCTCGGCCGACGCCCGTGCTCCTCCCGTCCTTTCCCCAGTCATTTTCTGCCCGGCTTGATTTCTGACATTT
+
[truncated: 8,659,063 more chars]
